# Supplementary material for: Sea ice drift data for Fram Strait derived from a feature-tracking algorithm applied on Sentinel-1 SAR imagery
Source: Data Brief. 2018 Apr 19;18:1410–5. doi: 10.1016/j.dib.2018.04.034 (PMC5999601; doi:10.1016/j.dib.2018.04.034)
Supplement: Supplementary file 2 — Supplementary material [file mmc2.zip]

Archive with 5,222 entries (5,212 files):
- fs_s1a_data/
- fs_s1a_data/.DS_Store
- __MACOSX/
- __MACOSX/fs_s1a_data/
- __MACOSX/fs_s1a_data/._.DS_Store
- fs_s1a_data/HH_filter200vec/
- fs_s1a_data/HH_filter200vec/FramStrait_HH_20141003T085100_20141004T173955.dat
- fs_s1a_data/HH_filter200vec/FramStrait_HH_20141003T085100_20141005T083434.dat
- fs_s1a_data/HH_filter200vec/FramStrait_HH_20141004T173955_20141005T083434.dat
- fs_s1a_data/HH_filter200vec/FramStrait_HH_20141005T065556_20141007T063935.dat
- fs_s1a_data/HH_filter200vec/FramStrait_HH_20141006T073702_20141008T072036.dat
- fs_s1a_data/HH_filter200vec/FramStrait_HH_20141007T063935_20141009T062312.dat
- fs_s1a_data/HH_filter200vec/FramStrait_HH_20141008T072036_20141009T080142.dat
- fs_s1a_data/HH_filter200vec/FramStrait_HH_20141008T072036_20141010T070407.dat
- fs_s1a_data/HH_filter200vec/FramStrait_HH_20141008T085911_20141010T084245.dat
- fs_s1a_data/HH_filter200vec/FramStrait_HH_20141009T062312_20141010T070407.dat
- fs_s1a_data/HH_filter200vec/FramStrait_HH_20141009T080142_20141010T070407.dat
- fs_s1a_data/HH_filter200vec/FramStrait_HH_20141010T070407_20141012T064744.dat
- fs_s1a_data/HH_filter200vec/FramStrait_HH_20141010T084245_20141012T082619.dat
- fs_s1a_data/HH_filter200vec/FramStrait_HH_20141012T064744_20141014T063124.dat
- fs_s1a_data/HH_filter200vec/FramStrait_HH_20141018T073702_20141019T162608.dat
- fs_s1a_data/HH_filter200vec/FramStrait_HH_20141018T073702_20141020T072036.dat
- fs_s1a_data/HH_filter200vec/FramStrait_HH_20141019T063935_20141021T062313.dat
- fs_s1a_data/HH_filter200vec/FramStrait_HH_20141019T081808_20141020T085911.dat
- fs_s1a_data/HH_filter200vec/FramStrait_HH_20141019T081808_20141021T080142.dat
- fs_s1a_data/HH_filter200vec/FramStrait_HH_20141019T162608_20141020T072036.dat
- fs_s1a_data/HH_filter200vec/FramStrait_HH_20141020T072036_20141022T070407.dat
- fs_s1a_data/HH_filter200vec/FramStrait_HH_20141020T085911_20141021T080142.dat
- fs_s1a_data/HH_filter200vec/FramStrait_HH_20141020T085911_20141022T084246.dat
- fs_s1a_data/HH_filter200vec/FramStrait_HH_20141021T062313_20141022T070407.dat
- fs_s1a_data/HH_filter200vec/FramStrait_HH_20141021T080142_20141022T084246.dat
- fs_s1a_data/HH_filter200vec/FramStrait_HH_20141022T070407_20141024T064744.dat
- fs_s1a_data/HH_filter200vec/FramStrait_HH_20141022T084246_20141024T082620.dat
- fs_s1a_data/HH_filter200vec/FramStrait_HH_20141024T064744_20141026T063124.dat
- fs_s1a_data/HH_filter200vec/FramStrait_HH_20141024T082620_20141026T080954.dat
- fs_s1a_data/HH_filter200vec/FramStrait_HH_20141026T063124_20141027T071221.dat
- fs_s1a_data/HH_filter200vec/FramStrait_HH_20141026T080954_20141027T085100.dat
- fs_s1a_data/HH_filter200vec/FramStrait_HH_20141027T071221_20141029T065555.dat
- fs_s1a_data/HH_filter200vec/FramStrait_HH_20141027T085100_20141028T173955.dat
- fs_s1a_data/HH_filter200vec/FramStrait_HH_20141027T085100_20141029T083434.dat
- fs_s1a_data/HH_filter200vec/FramStrait_HH_20141028T075328_20141028T173955.dat
- fs_s1a_data/HH_filter200vec/FramStrait_HH_20141028T075328_20141029T083434.dat
- fs_s1a_data/HH_filter200vec/FramStrait_HH_20141028T075328_20141030T073701.dat
- fs_s1a_data/HH_filter200vec/FramStrait_HH_20141028T173955_20141029T083434.dat
- fs_s1a_data/HH_filter200vec/FramStrait_HH_20141028T173955_20141030T073701.dat
- fs_s1a_data/HH_filter200vec/FramStrait_HH_20141028T173955_20141031T081808.dat
- fs_s1a_data/HH_filter200vec/FramStrait_HH_20141029T065555_20141031T063935.dat
- fs_s1a_data/HH_filter200vec/FramStrait_HH_20141029T083434_20141031T081808.dat
- fs_s1a_data/HH_filter200vec/FramStrait_HH_20141030T073701_20141031T081808.dat
- fs_s1a_data/HH_filter200vec/FramStrait_HH_20141030T073701_20141031T162608.dat
- fs_s1a_data/HH_filter200vec/FramStrait_HH_20141030T073701_20141101T072036.dat
- fs_s1a_data/HH_filter200vec/FramStrait_HH_20141031T063935_20141102T062312.dat
- fs_s1a_data/HH_filter200vec/FramStrait_HH_20141031T081808_20141101T085911.dat
- fs_s1a_data/HH_filter200vec/FramStrait_HH_20141031T081808_20141102T080142.dat
- fs_s1a_data/HH_filter200vec/FramStrait_HH_20141031T162608_20141101T072036.dat
- fs_s1a_data/HH_filter200vec/FramStrait_HH_20141101T072036_20141102T080142.dat
- fs_s1a_data/HH_filter200vec/FramStrait_HH_20141101T072036_20141103T070407.dat
- fs_s1a_data/HH_filter200vec/FramStrait_HH_20141101T085911_20141102T080142.dat
- fs_s1a_data/HH_filter200vec/FramStrait_HH_20141101T085911_20141103T084245.dat
- fs_s1a_data/HH_filter200vec/FramStrait_HH_20141102T062312_20141103T070407.dat
- fs_s1a_data/HH_filter200vec/FramStrait_HH_20141102T080142_20141103T084245.dat
- fs_s1a_data/HH_filter200vec/FramStrait_HH_20141102T080142_20141104T074516.dat
- fs_s1a_data/HH_filter200vec/FramStrait_HH_20141103T070407_20141105T064755.dat
- fs_s1a_data/HH_filter200vec/FramStrait_HH_20141103T084245_20141105T082616.dat
- fs_s1a_data/HH_filter200vec/FramStrait_HH_20141104T074516_20141105T082616.dat
- fs_s1a_data/HH_filter200vec/FramStrait_HH_20141104T074516_20141106T072849.dat
- fs_s1a_data/HH_filter200vec/FramStrait_HH_20141105T064755_20141107T063132.dat
- fs_s1a_data/HH_filter200vec/FramStrait_HH_20141105T082616_20141107T080950.dat
- fs_s1a_data/HH_filter200vec/FramStrait_HH_20141106T072849_20141107T080950.dat
- fs_s1a_data/HH_filter200vec/FramStrait_HH_20141106T072849_20141108T071226.dat
- fs_s1a_data/HH_filter200vec/FramStrait_HH_20141107T063132_20141108T071226.dat
- fs_s1a_data/HH_filter200vec/FramStrait_HH_20141107T080950_20141108T085050.dat
- fs_s1a_data/HH_filter200vec/FramStrait_HH_20141107T080950_20141109T075339.dat
- fs_s1a_data/HH_filter200vec/FramStrait_HH_20141107T080950_20141109T173954.dat
- fs_s1a_data/HH_filter200vec/FramStrait_HH_20141108T071226_20141110T065604.dat
- fs_s1a_data/HH_filter200vec/FramStrait_HH_20141108T085050_20141109T173954.dat
- fs_s1a_data/HH_filter200vec/FramStrait_HH_20141108T085050_20141110T083427.dat
- fs_s1a_data/HH_filter200vec/FramStrait_HH_20141109T075239_20141111T073704.dat
- fs_s1a_data/HH_filter200vec/FramStrait_HH_20141109T075339_20141109T173954.dat
- fs_s1a_data/HH_filter200vec/FramStrait_HH_20141109T075339_20141110T083427.dat
- fs_s1a_data/HH_filter200vec/FramStrait_HH_20141109T075339_20141111T073704.dat
- fs_s1a_data/HH_filter200vec/FramStrait_HH_20141109T173954_20141110T083427.dat
- fs_s1a_data/HH_filter200vec/FramStrait_HH_20141109T173954_20141111T073704.dat
- fs_s1a_data/HH_filter200vec/FramStrait_HH_20141109T173954_20141112T081801.dat
- fs_s1a_data/HH_filter200vec/FramStrait_HH_20141110T065604_20141112T063943.dat
- fs_s1a_data/HH_filter200vec/FramStrait_HH_20141110T083427_20141112T081801.dat
- fs_s1a_data/HH_filter200vec/FramStrait_HH_20141111T073704_20141112T081801.dat
- fs_s1a_data/HH_filter200vec/FramStrait_HH_20141111T073704_20141112T162608.dat
- fs_s1a_data/HH_filter200vec/FramStrait_HH_20141111T073704_20141113T072037.dat
- fs_s1a_data/HH_filter200vec/FramStrait_HH_20141112T063943_20141114T062320.dat
- fs_s1a_data/HH_filter200vec/FramStrait_HH_20141112T081801_20141112T162608.dat
- fs_s1a_data/HH_filter200vec/FramStrait_HH_20141112T081801_20141113T085904.dat
- fs_s1a_data/HH_filter200vec/FramStrait_HH_20141112T081801_20141114T080138.dat
- fs_s1a_data/HH_filter200vec/FramStrait_HH_20141112T162608_20141113T072037.dat
- fs_s1a_data/HH_filter200vec/FramStrait_HH_20141113T072037_20141114T080138.dat
- fs_s1a_data/HH_filter200vec/FramStrait_HH_20141113T072037_20141115T070415.dat
- fs_s1a_data/HH_filter200vec/FramStrait_HH_20141113T085904_20141114T080138.dat
- fs_s1a_data/HH_filter200vec/FramStrait_HH_20141113T085904_20141115T084238.dat
- fs_s1a_data/HH_filter200vec/FramStrait_HH_20141114T062320_20141115T070415.dat
- fs_s1a_data/HH_filter200vec/FramStrait_HH_20141114T080138_20141115T084238.dat
- fs_s1a_data/HH_filter200vec/FramStrait_HH_20141114T080138_20141116T074427.dat
- fs_s1a_data/HH_filter200vec/FramStrait_HH_20141114T080138_20141116T074527.dat
- fs_s1a_data/HH_filter200vec/FramStrait_HH_20141115T070415_20141117T064755.dat
- fs_s1a_data/HH_filter200vec/FramStrait_HH_20141115T084238_20141117T082616.dat
- fs_s1a_data/HH_filter200vec/FramStrait_HH_20141116T074427_20141118T072849.dat
- fs_s1a_data/HH_filter200vec/FramStrait_HH_20141116T074527_20141117T082616.dat
- fs_s1a_data/HH_filter200vec/FramStrait_HH_20141116T074527_20141118T072849.dat
- fs_s1a_data/HH_filter200vec/FramStrait_HH_20141117T064755_20141119T063132.dat
- fs_s1a_data/HH_filter200vec/FramStrait_HH_20141121T075239_20141123T073704.dat
- fs_s1a_data/HH_filter200vec/FramStrait_HH_20141121T173954_20141122T083427.dat
- fs_s1a_data/HH_filter200vec/FramStrait_HH_20141121T173954_20141123T073704.dat
- fs_s1a_data/HH_filter200vec/FramStrait_HH_20141121T173954_20141124T081801.dat
- fs_s1a_data/HH_filter200vec/FramStrait_HH_20141122T065603_20141124T063943.dat
- fs_s1a_data/HH_filter200vec/FramStrait_HH_20141122T083427_20141124T081801.dat
- fs_s1a_data/HH_filter200vec/FramStrait_HH_20141123T073704_20141124T081801.dat
- fs_s1a_data/HH_filter200vec/FramStrait_HH_20141123T073704_20141124T162608.dat
- fs_s1a_data/HH_filter200vec/FramStrait_HH_20141123T073704_20141125T072037.dat
- fs_s1a_data/HH_filter200vec/FramStrait_HH_20141124T063943_20141126T062320.dat
- fs_s1a_data/HH_filter200vec/FramStrait_HH_20141124T081801_20141124T162608.dat
- fs_s1a_data/HH_filter200vec/FramStrait_HH_20141124T081801_20141125T085904.dat
- fs_s1a_data/HH_filter200vec/FramStrait_HH_20141124T081801_20141126T080137.dat
- fs_s1a_data/HH_filter200vec/FramStrait_HH_20141124T162608_20141125T072037.dat
- fs_s1a_data/HH_filter200vec/FramStrait_HH_20141125T072037_20141127T070414.dat
- fs_s1a_data/HH_filter200vec/FramStrait_HH_20141125T085904_20141126T080137.dat
- fs_s1a_data/HH_filter200vec/FramStrait_HH_20141125T085904_20141127T084238.dat
- fs_s1a_data/HH_filter200vec/FramStrait_HH_20141126T080137_20141127T084238.dat
- fs_s1a_data/HH_filter200vec/FramStrait_HH_20141126T080137_20141128T074527.dat
- fs_s1a_data/HH_filter200vec/FramStrait_HH_20141127T070414_20141129T064724.dat
- fs_s1a_data/HH_filter200vec/FramStrait_HH_20141127T084238_20141128T074527.dat
- fs_s1a_data/HH_filter200vec/FramStrait_HH_20141128T074427_20141129T163453.dat
- fs_s1a_data/HH_filter200vec/FramStrait_HH_20141129T064724_20141201T063052.dat
- fs_s1a_data/HH_filter200vec/FramStrait_HH_20141129T163453_20141201T161821.dat
- fs_s1a_data/HH_filter200vec/FramStrait_HH_20141129T163453_20141202T071202.dat
- fs_s1a_data/HH_filter200vec/FramStrait_HH_20141130T072821_20141202T071202.dat
- fs_s1a_data/HH_filter200vec/FramStrait_HH_20141130T153648_20141201T161717.dat
- fs_s1a_data/HH_filter200vec/FramStrait_HH_20141130T153648_20141201T161821.dat
- fs_s1a_data/HH_filter200vec/FramStrait_HH_20141130T153648_20141202T152019.dat
- fs_s1a_data/HH_filter200vec/FramStrait_HH_20141201T063052_20141202T071202.dat
- fs_s1a_data/HH_filter200vec/FramStrait_HH_20141201T081006_20141203T173954.dat
- fs_s1a_data/HH_filter200vec/FramStrait_HH_20141201T161717_20141203T160048.dat
- fs_s1a_data/HH_filter200vec/FramStrait_HH_20141201T161717_20141203T160152.dat
- fs_s1a_data/HH_filter200vec/FramStrait_HH_20141201T161821_20141202T071202.dat
- fs_s1a_data/HH_filter200vec/FramStrait_HH_20141201T161821_20141203T160152.dat
- fs_s1a_data/HH_filter200vec/FramStrait_HH_20141202T071202_20141204T065605.dat
- fs_s1a_data/HH_filter200vec/FramStrait_HH_20141202T152019_20141203T160048.dat
- fs_s1a_data/HH_filter200vec/FramStrait_HH_20141202T152019_20141203T160152.dat
- fs_s1a_data/HH_filter200vec/FramStrait_HH_20141203T075259_20141205T073636.dat
- fs_s1a_data/HH_filter200vec/FramStrait_HH_20141203T160048_20141205T154520.dat
- fs_s1a_data/HH_filter200vec/FramStrait_HH_20141203T160152_20141205T073636.dat
- fs_s1a_data/HH_filter200vec/FramStrait_HH_20141203T160152_20141205T154520.dat
- fs_s1a_data/HH_filter200vec/FramStrait_HH_20141204T065605_20141206T063857.dat
- fs_s1a_data/HH_filter200vec/FramStrait_HH_20141204T065605_20141206T063957.dat
- fs_s1a_data/HH_filter200vec/FramStrait_HH_20141205T154520_20141206T063857.dat
- fs_s1a_data/HH_filter200vec/FramStrait_HH_20141205T154520_20141206T162611.dat
- fs_s1a_data/HH_filter200vec/FramStrait_HH_20141205T154520_20141207T152851.dat
- fs_s1a_data/HH_filter200vec/FramStrait_HH_20141206T063857_20141208T062246.dat
- fs_s1a_data/HH_filter200vec/FramStrait_HH_20141206T063957_20141208T062246.dat
- fs_s1a_data/HH_filter200vec/FramStrait_HH_20141206T162611_20141208T160945.dat
- fs_s1a_data/HH_filter200vec/FramStrait_HH_20141207T152851_20141208T160945.dat
- fs_s1a_data/HH_filter200vec/FramStrait_HH_20141208T062246_20141209T070347.dat
- fs_s1a_data/HH_filter200vec/FramStrait_HH_20141208T080054_20141210T074434.dat
- fs_s1a_data/HH_filter200vec/FramStrait_HH_20141208T080154_20141210T074534.dat
- fs_s1a_data/HH_filter200vec/FramStrait_HH_20141208T160945_20141210T155316.dat
- fs_s1a_data/HH_filter200vec/FramStrait_HH_20141209T070347_20141210T074434.dat
- fs_s1a_data/HH_filter200vec/FramStrait_HH_20141209T070347_20141211T064723.dat
- fs_s1a_data/HH_filter200vec/FramStrait_HH_20141210T074434_20141211T163453.dat
- fs_s1a_data/HH_filter200vec/FramStrait_HH_20141210T074434_20141212T072820.dat
- fs_s1a_data/HH_filter200vec/FramStrait_HH_20141210T155316_20141212T153647.dat
- fs_s1a_data/HH_filter200vec/FramStrait_HH_20141211T064723_20141212T072820.dat
- fs_s1a_data/HH_filter200vec/FramStrait_HH_20141211T064723_20141213T063052.dat
- fs_s1a_data/HH_filter200vec/FramStrait_HH_20141211T163453_20141212T072820.dat
- fs_s1a_data/HH_filter200vec/FramStrait_HH_20141212T072820_20141214T071201.dat
- fs_s1a_data/HH_filter200vec/FramStrait_HH_20141212T153647_20141214T152018.dat
- fs_s1a_data/HH_filter200vec/FramStrait_HH_20141213T063052_20141214T071201.dat
- fs_s1a_data/HH_filter200vec/FramStrait_HH_20141213T161821_20141215T160152.dat
- fs_s1a_data/HH_filter200vec/FramStrait_HH_20141214T071201_20141216T065605.dat
- fs_s1a_data/HH_filter200vec/FramStrait_HH_20141214T152018_20141215T160048.dat
- fs_s1a_data/HH_filter200vec/FramStrait_HH_20141214T152018_20141215T160152.dat
- fs_s1a_data/HH_filter200vec/FramStrait_HH_20141215T075259_20141217T073635.dat
- fs_s1a_data/HH_filter200vec/FramStrait_HH_20141215T075259_20141217T073735.dat
- fs_s1a_data/HH_filter200vec/FramStrait_HH_20141215T160048_20141217T154520.dat
- fs_s1a_data/HH_filter200vec/FramStrait_HH_20141215T160152_20141217T154520.dat
- fs_s1a_data/HH_filter200vec/FramStrait_HH_20141216T065605_20141218T063857.dat
- fs_s1a_data/HH_filter200vec/FramStrait_HH_20141216T065605_20141218T063957.dat
- fs_s1a_data/HH_filter200vec/FramStrait_HH_20141217T154520_20141218T162611.dat
- fs_s1a_data/HH_filter200vec/FramStrait_HH_20141217T154520_20141219T152851.dat
- fs_s1a_data/HH_filter200vec/FramStrait_HH_20141218T063857_20141219T072015.dat
- fs_s1a_data/HH_filter200vec/FramStrait_HH_20141218T063857_20141220T062246.dat
- fs_s1a_data/HH_filter200vec/FramStrait_HH_20141218T063957_20141220T062246.dat
- fs_s1a_data/HH_filter200vec/FramStrait_HH_20141219T072015_20141220T080054.dat
- fs_s1a_data/HH_filter200vec/FramStrait_HH_20141219T072015_20141220T080154.dat
- fs_s1a_data/HH_filter200vec/FramStrait_HH_20141219T152851_20141220T160945.dat
- fs_s1a_data/HH_filter200vec/FramStrait_HH_20141220T062246_20141221T070346.dat
- fs_s1a_data/HH_filter200vec/FramStrait_HH_20141220T080054_20141222T074434.dat
- fs_s1a_data/HH_filter200vec/FramStrait_HH_20141220T080154_20141222T074534.dat
- fs_s1a_data/HH_filter200vec/FramStrait_HH_20141220T160945_20141222T155316.dat
- fs_s1a_data/HH_filter200vec/FramStrait_HH_20141221T070346_20141222T074434.dat
- fs_s1a_data/HH_filter200vec/FramStrait_HH_20141221T070346_20141223T064723.dat
- fs_s1a_data/HH_filter200vec/FramStrait_HH_20141222T074434_20141223T163452.dat
- fs_s1a_data/HH_filter200vec/FramStrait_HH_20141222T074434_20141224T072820.dat
- fs_s1a_data/HH_filter200vec/FramStrait_HH_20141222T074534_20141224T072920.dat
- fs_s1a_data/HH_filter200vec/FramStrait_HH_20141222T155316_20141223T064723.dat
- fs_s1a_data/HH_filter200vec/FramStrait_HH_20141223T064723_20141224T072820.dat
- fs_s1a_data/HH_filter200vec/FramStrait_HH_20141223T064723_20141225T063051.dat
- fs_s1a_data/HH_filter200vec/FramStrait_HH_20141223T163452_20141224T072820.dat
- fs_s1a_data/HH_filter200vec/FramStrait_HH_20141223T163452_20141225T080905.dat
- fs_s1a_data/HH_filter200vec/FramStrait_HH_20141223T163452_20141225T161820.dat
- fs_s1a_data/HH_filter200vec/FramStrait_HH_20141224T072820_20141225T080905.dat
- fs_s1a_data/HH_filter200vec/FramStrait_HH_20141224T072820_20141225T081005.dat
- fs_s1a_data/HH_filter200vec/FramStrait_HH_20141224T072820_20141225T161820.dat
- fs_s1a_data/HH_filter200vec/FramStrait_HH_20141224T072820_20141226T071201.dat
- fs_s1a_data/HH_filter200vec/FramStrait_HH_20141224T072920_20141225T081005.dat
- fs_s1a_data/HH_filter200vec/FramStrait_HH_20141225T063051_20141226T071201.dat
- fs_s1a_data/HH_filter200vec/FramStrait_HH_20141225T063051_20141226T152018.dat
- fs_s1a_data/HH_filter200vec/FramStrait_HH_20141225T080905_20141225T161820.dat
- fs_s1a_data/HH_filter200vec/FramStrait_HH_20141225T080905_20141226T071201.dat
- fs_s1a_data/HH_filter200vec/FramStrait_HH_20141225T080905_20141227T075258.dat
- fs_s1a_data/HH_filter200vec/FramStrait_HH_20141225T081005_20141227T075258.dat
- fs_s1a_data/HH_filter200vec/FramStrait_HH_20141225T161820_20141226T071201.dat
- fs_s1a_data/HH_filter200vec/FramStrait_HH_20141225T161820_20141227T075258.dat
- fs_s1a_data/HH_filter200vec/FramStrait_HH_20141226T071201_20141227T075258.dat
- fs_s1a_data/HH_filter200vec/FramStrait_HH_20141226T071201_20141228T065604.dat
- fs_s1a_data/HH_filter200vec/FramStrait_HH_20141227T075258_20141229T073635.dat
- fs_s1a_data/HH_filter200vec/FramStrait_HH_20141229T073635_20141229T154519.dat
- fs_s1a_data/HH_filter200vec/FramStrait_HH_20141229T073635_20141230T162610.dat
- fs_s1a_data/HH_filter200vec/FramStrait_HH_20141229T073635_20141231T072014.dat
- fs_s1a_data/HH_filter200vec/FramStrait_HH_20141229T154519_20141230T162610.dat
- fs_s1a_data/HH_filter200vec/FramStrait_HH_20141229T154519_20141231T152850.dat
- fs_s1a_data/HH_filter200vec/FramStrait_HH_20141229T154519_20150101T080053.dat
- fs_s1a_data/HH_filter200vec/FramStrait_HH_20141230T162610_20141231T072014.dat
- fs_s1a_data/HH_filter200vec/FramStrait_HH_20141231T072014_20150101T080053.dat
- fs_s1a_data/HH_filter200vec/FramStrait_HH_20141231T072014_20150102T070346.dat
- fs_s1a_data/HH_filter200vec/FramStrait_HH_20141231T152850_20150101T062246.dat
- fs_s1a_data/HH_filter200vec/FramStrait_HH_20150101T062246_20150102T070346.dat
- fs_s1a_data/HH_filter200vec/FramStrait_HH_20150101T080053_20150102T070346.dat
- fs_s1a_data/HH_filter200vec/FramStrait_HH_20150101T080053_20150103T074433.dat
- fs_s1a_data/HH_filter200vec/FramStrait_HH_20150101T080153_20150103T074533.dat
- fs_s1a_data/HH_filter200vec/FramStrait_HH_20150102T070346_20150103T074433.dat
- fs_s1a_data/HH_filter200vec/FramStrait_HH_20150102T070346_20150104T064723.dat
- fs_s1a_data/HH_filter200vec/FramStrait_HH_20150103T074433_20150104T163452.dat
- fs_s1a_data/HH_filter200vec/FramStrait_HH_20150103T074433_20150105T072820.dat
- fs_s1a_data/HH_filter200vec/FramStrait_HH_20150103T074533_20150105T072920.dat
- fs_s1a_data/HH_filter200vec/FramStrait_HH_20150104T064723_20150105T072820.dat
- fs_s1a_data/HH_filter200vec/FramStrait_HH_20150104T064723_20150106T063051.dat
- fs_s1a_data/HH_filter200vec/FramStrait_HH_20150104T163452_20150105T072820.dat
- fs_s1a_data/HH_filter200vec/FramStrait_HH_20150105T072820_20150106T080944.dat
- fs_s1a_data/HH_filter200vec/FramStrait_HH_20150105T153646_20150106T063051.dat
- fs_s1a_data/HH_filter200vec/FramStrait_HH_20150105T153646_20150106T161716.dat
- fs_s1a_data/HH_filter200vec/FramStrait_HH_20150105T153646_20150106T161820.dat
- fs_s1a_data/HH_filter200vec/FramStrait_HH_20150106T063051_20150107T071200.dat
- fs_s1a_data/HH_filter200vec/FramStrait_HH_20150106T063051_20150107T152017.dat
- fs_s1a_data/HH_filter200vec/FramStrait_HH_20150106T080944_20150108T075258.dat
- fs_s1a_data/HH_filter200vec/FramStrait_HH_20150106T161716_20150108T160047.dat
- fs_s1a_data/HH_filter200vec/FramStrait_HH_20150106T161716_20150108T160151.dat
- fs_s1a_data/HH_filter200vec/FramStrait_HH_20150106T161820_20150107T071200.dat
- fs_s1a_data/HH_filter200vec/FramStrait_HH_20150106T161820_20150108T075258.dat
- fs_s1a_data/HH_filter200vec/FramStrait_HH_20150106T161820_20150108T160151.dat
- fs_s1a_data/HH_filter200vec/FramStrait_HH_20150107T071200_20150108T160151.dat
- fs_s1a_data/HH_filter200vec/FramStrait_HH_20150107T071200_20150109T065604.dat
- fs_s1a_data/HH_filter200vec/FramStrait_HH_20150107T152017_20150108T160047.dat
- fs_s1a_data/HH_filter200vec/FramStrait_HH_20150107T152017_20150108T160151.dat
- fs_s1a_data/HH_filter200vec/FramStrait_HH_20150108T075258_20150108T160151.dat
- fs_s1a_data/HH_filter200vec/FramStrait_HH_20150108T075258_20150110T073634.dat
- fs_s1a_data/HH_filter200vec/FramStrait_HH_20150108T160047_20150110T154519.dat
- fs_s1a_data/HH_filter200vec/FramStrait_HH_20150108T160151_20150110T073634.dat
- fs_s1a_data/HH_filter200vec/FramStrait_HH_20150108T160151_20150110T154519.dat
- fs_s1a_data/HH_filter200vec/FramStrait_HH_20150109T065604_20150111T063856.dat
- fs_s1a_data/HH_filter200vec/FramStrait_HH_20150109T065604_20150111T063956.dat
- fs_s1a_data/HH_filter200vec/FramStrait_HH_20150110T073634_20150110T154519.dat
- fs_s1a_data/HH_filter200vec/FramStrait_HH_20150110T073634_20150111T162610.dat
- fs_s1a_data/HH_filter200vec/FramStrait_HH_20150110T073634_20150112T072014.dat
- fs_s1a_data/HH_filter200vec/FramStrait_HH_20150110T154519_20150111T063856.dat
- fs_s1a_data/HH_filter200vec/FramStrait_HH_20150110T154519_20150111T162610.dat
- fs_s1a_data/HH_filter200vec/FramStrait_HH_20150110T154519_20150112T072014.dat
- fs_s1a_data/HH_filter200vec/FramStrait_HH_20150110T154519_20150113T062245.dat
- fs_s1a_data/HH_filter200vec/FramStrait_HH_20150111T063856_20150112T072014.dat
- fs_s1a_data/HH_filter200vec/FramStrait_HH_20150111T063856_20150113T062245.dat
- fs_s1a_data/HH_filter200vec/FramStrait_HH_20150111T063956_20150113T062245.dat
- fs_s1a_data/HH_filter200vec/FramStrait_HH_20150111T162610_20150112T072014.dat
- fs_s1a_data/HH_filter200vec/FramStrait_HH_20150111T162610_20150113T080053.dat
- fs_s1a_data/HH_filter200vec/FramStrait_HH_20150111T162610_20150113T160944.dat
- fs_s1a_data/HH_filter200vec/FramStrait_HH_20150112T072014_20150113T080053.dat
- fs_s1a_data/HH_filter200vec/FramStrait_HH_20150112T072014_20150113T160944.dat
- fs_s1a_data/HH_filter200vec/FramStrait_HH_20150112T072014_20150114T070345.dat
- fs_s1a_data/HH_filter200vec/FramStrait_HH_20150113T062245_20150114T070345.dat
- fs_s1a_data/HH_filter200vec/FramStrait_HH_20150113T080053_20150113T160944.dat
- fs_s1a_data/HH_filter200vec/FramStrait_HH_20150113T080053_20150115T074433.dat
- fs_s1a_data/HH_filter200vec/FramStrait_HH_20150113T080153_20150115T074533.dat
- fs_s1a_data/HH_filter200vec/FramStrait_HH_20150113T160944_20150114T070345.dat
- fs_s1a_data/HH_filter200vec/FramStrait_HH_20150113T160944_20150115T074433.dat
- fs_s1a_data/HH_filter200vec/FramStrait_HH_20150113T160944_20150115T155315.dat
- fs_s1a_data/HH_filter200vec/FramStrait_HH_20150114T070345_20150115T074433.dat
- fs_s1a_data/HH_filter200vec/FramStrait_HH_20150114T070345_20150116T064723.dat
- fs_s1a_data/HH_filter200vec/FramStrait_HH_20150116T064723_20150117T072819.dat
- fs_s1a_data/HH_filter200vec/FramStrait_HH_20150116T163452_20150117T072819.dat
- fs_s1a_data/HH_filter200vec/FramStrait_HH_20150116T163452_20150118T161820.dat
- fs_s1a_data/HH_filter200vec/FramStrait_HH_20150117T072819_20150118T161820.dat
- fs_s1a_data/HH_filter200vec/FramStrait_HH_20150117T072819_20150119T071200.dat
- fs_s1a_data/HH_filter200vec/FramStrait_HH_20150117T153646_20150118T063051.dat
- fs_s1a_data/HH_filter200vec/FramStrait_HH_20150117T153646_20150119T152017.dat
[truncated: 4,922 more entries]
