# Supplementary material for: Sea ice drift data for Fram Strait derived from a feature-tracking algorithm applied on Sentinel-1 SAR imagery
Source: Data Brief. 2018 Apr 19;18:1410–5. doi: 10.1016/j.dib.2018.04.034 (PMC5999601; doi:10.1016/j.dib.2018.04.034)
Supplement: Supplementary file 2 — Supplementary material [file mmc2.zip › fs_s1a_data/HH_filter200vec/FramStrait_HH_20141003T085100_20141004T173955.dat]

(lp0
S'S1A_EW_GRDM_1SDH_20141003T085100_20141003T085200_002663_002F72_4C8D.zip'
p1
aS'S1A_EW_GRDM_1SDH_20141004T173955_20141004T174055_002683_002FEB_4E7A.zip'
p2
a(cnumpy.core.multiarray
_reconstruct
p3
(cnumpy
ndarray
p4
(I0
tp5
S'b'
p6
tp7
Rp8
(I1
(I340
tp9
cnumpy
dtype
p10
(S'f8'
p11
I0
I1
tp12
Rp13
(I3
S'<'
p14
NNNI-1
I-1
I0
tp15
bI00
S')\xbbC\xa4\x10\xd02\xc0\x8e\x17"M\x1a\xe44\xc0\t\x15\xe7\x02V\x1c2\xc0\xbe)e1])3\xc0\rK\x1f,\'\x0f5\xc0\xe6\xa39\x82\xce\xcc2\xc0\xe7\n\xfcjF;4\xc0\xc3`\xfd\xed\xa5\xcb2\xc0J\xb9\xe0<\xec\x8c5\xc0y*\xc8\xc7\xa4\xfb2\xc0/\x99WBN\xa15\xc0g\x01bC\xbd\xac2\xc06\xdeb&\x08n4\xc0E\x0e\xf3\x97B\xbe4\xc0\xfe\x8bj\x80\x95\xbb4\xc0\xed\x07\x1cO\xb2\xbc4\xc0/\x84\xd86\xa1\xba-\xc0\xd7Dn\x0fj\x874\xc0}\x1fex\xba\xb84\xc0\xd12\x08\x04\x16\x8c4\xc0\xacE!^/\x884\xc0\xcf<\xa8\x86\x13W6\xc0\xc2,Z\xf9\x9e\x864\xc0\x94K\xdau\xf4\x884\xc0\xc9\xde\xaf\xed\x95\xfe2\xc0G\x9bO|\xb2\x142\xc0\xff+\x16v\x00\xf52\xc0\x10\xaa\xd1\xa9_t3\xc0N\xfe\xe8\x13c\x002\xc0o\xd5\x0e\xd1\xa5?3\xc0+\xfaY9@\xc22\xc057\x0bA\x93\xab5\xc0\xbd\x81\xe7\x14y\xff1\xc0\x87\xa93\xc8*\x083\xc0\x99X\x9df\xabm1\xc0YK\x9e\x0f\x95\xc82\xc0h2\xf6\xf3\xb0\x954\xc0\xa27\xdaT\xc4\x9b3\xc0\xc7C+v\xf4\xfe4\xc0\x10\x0c\xa0T\xfa+3\xc0h\xde\xd80\xbf\x983\xc0\x1d\xf9\xcd\x0b_]4\xc0\xd5w-\x06Z\xb22\xc0T\xa3\xe2\xf4/[4\xc0\xc8;\x84xd\xf14\xc0\x96z,\xe7\xf6%2\xc0\rK\x1f,\'\x0f5\xc0\x80\xd6\n\x88\xdc\x065\xc01\xad\x93\xca/\n2\xc0y\xbbS\xd7"\x855\xc08\xd66\xb4\xce23\xc0\xac\xf0v\xcd\x81\x192\xc0\x95\xb3@\x19X\x805\xc0z\xe4\xe0\xd8[\xa25\xc0+\'\x83\xce\xae\x042\xc0\x03\x92W\xc3\xc1\xa95\xc0}p\xfc\x18\xa8z3\xc0\xf3\xd9\x1a\xec\xcf[2\xc0\xbf\x87\xd66\xb2x3\xc0\x7f\xd7\x840\x86\xbb4\xc0YQz\nw\xbb4\xc0U\x1d\x1b\x92\x8b\x844\xc0\x9f\xbf\x19\x9d\x90\xd64\xc0\x16Y~\x95$\x8a4\xc0\xf3\xa6\x02\x82\xcd\xe34\xc0\x81x\xd7\xb2\xb5\xa54\xc0\xf2\xe4,\x88;]4\xc0"\xd8;\xa9\xca\xb63\xc0\xc0z\xd1\x0b5\xfc2\xc0\xaf:$%\xc0\xf72\xc0\xe1\x915\x87\\\xee2\xc0\xb7\xd8:\xa5U 3\xc0\xee\xa6\x9e\x0f8\xd02\xc0>\xc5e\xa1\x82+3\xc0\xf5\xf0\xbafy\x183\xc0\x1c:\xac-i\xcd2\xc0\xf5\x93\xae\xa7\x07\xfd2\xc0\xafk$\xd5s(3\xc0\xdbgXfv<5\xc0\xde\x82\x04F\xd0\xd12\xc0\xd3b\xde|-_3\xc0-Cm\x87\x94\xce2\xc0\x11\xfe\x14W\xe2\xc92\xc0\xb5)\xe1M\x9e\x193\xc0j\x0e\x88\xd3n\xca2\xc0|\xcc\xa99\x89\xbd2\xc0m\x10\x83LX\xac2\xc0\xe4\x99\x9b:H\x933\xc0\x901_\x96\xca(7\xc0n\x88\xe8x\xed\xf62\xc0\xed\x94\xe1ZL\xc32\xc0{^2#l\xc32\xc0Kc \x94m\xd62\xc0\t\xb6\xd8a\xe6\xf92\xc0\xa3\xa6S\xdf\xde\\4\xc0\xa3\x00\xd2\x9b\xfd\x9e2\xc0\x9f\xed(\xb7\x1f\x8a4\xc0!\xfd\x1d\xb2~!3\xc0\nV\x13\xfc\xf1:4\xc0\r;\x0c\x96\x15\xc42\xc0Y/\xa9\x87\x07\xd02\xc0\xd5\x87\xd8\x16\xd7\xbd2\xc0y\x1b\xc7x\xf0\xa94\xc0\xdc\xf5e\xff\xf7\xbd2\xc0\x16D\xc7\xa9;\xc04\xc0/(\xf3G\x9b\xb24\xc0@\xdcl\xb3\xce92\xc0\x00\xa6\x18\xc5\xda\xcd2\xc0\xfb[a-\xa4\xfc2\xc0\xf9%\xf3\x95\xde^4\xc0\xec\x12\xdd\xc2\x86\xc84\xc0\xaaz\xe9\xd2z\x7f4\xc0Dg\xa4\xb6\xfd\xf42\xc0\xec&\x15\x89\x8a\n3\xc07?\x82\xcd\x84\xfa2\xc0x\xb2\x1c\xc0\xa3\xff2\xc0\x16]&\xab\x8e\xf22\xc0\xcf\xb4\xb60\x8c\xee2\xc0\x90\xd3\x15/ \xb33\xc0\x11\x17\xa8 5\xfe1\xc0\xda:\x92\xc8`\xd82\xc0\xa0\xbf5\x1c5\xcc2\xc0i\'\x07i\xed\x834\xc0"\xac\xb6\x0b9\xf02\xc0\x82\x7f\x06\xab\xdf\xfd2\xc0?\x7fg\xb6\x11\xdb2\xc0\xd3\xb3\xb6\xb5^\xd92\xc0\xa7}\xa7\x95\xf9\x844\xc0b\xe4\x1c\x16\xaa\xa95\xc0\x8c\xfbE\xb1\xc0\xec2\xc0\xc9\xfe\xa7l\xa1\x043\xc0O\xcb\xcd;\x90\xa35\xc0}\xb1%G^\x845\xc0\x97\xd0\xeb\xf1\xc2\x9f4\xc0(A\x88f\x13\xa54\xc0\xa1\xb3\x88b1\xca4\xc0\xec\xae\x03\xfa\xef\x975\xc0\xc0\x0f\r^b\xd22\xc0\xdd\xe44!-*5\xc0\x19gk\x0f\x8d\x083\xc0^\xce\xd9\xba\xf5\xc22\xc0\xdf\xc7j\x1c4\xc32\xc0\x8e\xa6\xa5\xce\x86\xa15\xc0\xf4\x1a\xd9L\x13\x043\xc0\xbd\x02\x05\xf6[\x963\xc0G\x93C\xeb?\x9b3\xc0\xd2]d2\xaaA0\xc0z;H\xae\x02L3\xc0\x93K~\x1b\xdc\xd42\xc0t*q\xfc\xd1\xbd4\xc0\xb4\x8c~\xd2S\x115\xc0W\xe6)\x8a\x8b\xcd2\xc0v4\x8a\x19Z\xae5\xc0\x1f\xce4Qr\xb55\xc0:\xe7&Y\x86\xcb2\xc0{\xb7z*\xc7\xaf4\xc0\x9f\xea\x17,\xa9\xd32\xc0\'U\xca\xd1B\xea2\xc0\xaf\t\x12,\xcd\xc14\xc0[@\x93\xbfd\\4\xc0:\xbdh\t\xed\xe42\xc0\xe1\x98\xb07A\xca2\xc0JB,:\xa1\xcd2\xc0\xe6\xc4\xbbDJ\xfa2\xc0\x86\x92d\xee\x94V4\xc0\xf6\x01\xd6\xde\xfa\xbc4\xc0\x9a\x19~\x02\xff\x8d5\xc0\'7[\xe2\xcc\xbf4\xc0kB\xf0\xcd\x05j4\xc0\xd8\n\x7f\x8d\x93\xb63\xc0?:\xcf\x84\xc1\xd52\xc0~\x0f1\xa9)\x003\xc0\xb3\x16\xb0\xd8T 3\xc0$\x8f\x15\x15\x89\xd42\xc0\xda\xfc\xcc\xa7%92\xc0\x1e\xb81,\x93\xc92\xc0\xc4\x8e\x9fV\xbe\xc22\xc02\xb5\x7f\xe5}\xba2\xc0\x8a]\xf9\x05\xef\xb22\xc0\x0cj\x00l\xd1 3\xc0I0\xbd\x0bT\xa02\xc0\xb7 \x86\x9b\xdb\xbd2\xc0\xe9 \t\xe8\x0b\xaa2\xc0\xb6\xf7\xd9\x9c\xba\xa04\xc0 \xddi\xe5\x8b\xf12\xc0M\x07t-v\xef2\xc0B\xcc\xf9\xb0\x0f\x844\xc0\xe0\x88\x9b\xbb\x16\xfd2\xc0\xb8\xd4\xf4\xb7\xc6\xa34\xc0j\x19\x13/S\xdc2\xc0\xd14\x9d\xfa\xe0\xf62\xc0g\xdd\x88\xf4\x08\xa95\xc0\x9d\xaa\xbc+|\xd92\xc0\x0b\xa2O3O;4\xc02\xd3\xfd\xfeub3\xc0]\t\x81\xb6\xb9\xa13\xc0\x9e\x98Pf\xef\xb24\xc0\x10\x04mN\xe8\x133\xc0R\x8au\x8a\xfa\x97*\xc0\x13\xcb\xd7\xe0\xf3\xfc2\xc0ccO\x1f\x0e\xf62\xc0|\xf5\xb2\xba\xbb\xee2\xc0\xd7}\xc3\xc0\xab\xfc2\xc01J\xf3k\x13\xbc2\xc0\xceY\xe1B\xf5\xed2\xc0\xbf\x92\xb8\xfa\xc6\xd32\xc0\xdct\xbd\x99%\xce2\xc0I\x91{z\xa6\x0b3\xc0\xbd\x01\xd3>\x9f\xc72\xc0*\x12\xe4\x85J\x003\xc0\x99\x0c%\xf1\xab\xcc2\xc0\xa7\xc3\xa8AE\x013\xc0z\xc4\xe9\x04\x9f\x123\xc0\x9f\xc2&*UH3\xc0\xc8\xb1\xe8@\x99\x0e3\xc0\'\x87\x9c0\xa9\xcb2\xc0\ru\xaa\x7f\xb4\xcb2\xc0\xa5\xcc\x8fx!\xcf2\xc0\\\x92c\x02\x10\xb32\xc0\x12\x02|\xb0\xe7\xdb4\xc0\xd5\x1b\xe3\x9a{\x8e5\xc0b8\x0f\x00\x81\r5\xc0\x1a\xf7\x16\t\x9e\x152\xc0\xb1M\x18ae\x9e3\xc0\xc1\xd5\x01\'O\xa73\xc0\x7fS\x8c\xdaX\xa64\xc0|(\x02\xb4\xff\xac4\xc0TD\x00a\x91\x984\xc0tR\xe6\xbb$\xb04\xc0\xcf\x04\xd9\xd0\xcc\xa84\xc0B$>\xa5\n\xbc4\xc0\t\xac\x95\xc7v\x9e4\xc0j\x00_\x91\x16\xbe4\xc0\xaa\xe6\x8e\x91\xc6\x9d4\xc0\xb3_\xfe\x03q\xaf4\xc0r\xf6:\xf5:\x824\xc0\xc5\xe7\xcc\xf0\n\xbf4\xc02\xec\xd1\t\x8f\xb34\xc0\x06\xad\tB\x1b^4\xc0\x05RJ\xfe\xa9[4\xc0\xa3\x12H\xed\xad\xa63\xc0o\xbc\xdd\'\xda\xf42\xc03\xefd48\xa92\xc0\x82g\xc0$\xeb\xc12\xc0\x1c\xd5\x1dn\xd3\xd02\xc0\xe2)\xcbN\xb3\xe32\xc03\x10c\xa5\'!3\xc0\x13\x91!\xc0S\xed2\xc0K\x91~\xecN\xd62\xc0\xe4\n\xb4\x1b\x1c\xc63\xc0\xd1\xe9\xd2\xc9x\xd02\xc0W-\x19VW\x925\xc0\xa5\xc4\xfa\xea\x07\x003\xc0F\xac\xabF\xbe%3\xc0\x9e\xe8:\x94\xfd55\xc0\x94xJ\x0fA\xf62\xc0f\x03>;\xcf\xac5\xc0jNp\xb7\xba\xec2\xc0\xf6\xa7\xaf(\xa8\xf22\xc0F\xb5\xac\x96t\x814\xc0\xfb\x8ae$\xcc\xed2\xc0\xeaq\xd9&P\xd62\xc0\xb2\xfa\xd3Ct\r3\xc0P\xb6L\x8a{\xce2\xc0\x9a9\x88\xfe\xac\x192\xc0\x96\xc5\x9f\xdb*\xe82\xc0\xed\x19\xa7F\x9c\xcd2\xc0\xb45x\xe9\xad\xcf2\xc0\xfd=-l\xd3\xc72\xc0/&\xcbt`\x954\xc0\xfe\xc9\x01\xf8T\xf42\xc0\xf21G\x91R\xad4\xc0=\x86\xd0\x859\x954\xc0\xc8\xf3\x1c!%[4\xc0\x7f\xb8\xd3\x176\xb74\xc0\xb1\\\xefl\x98\xa04\xc0\xab\x84P\xef\x19\xb14\xc0\x8a[~R\xc9\xcb4\xc0\xb9\xe3&)Q\xb92\xc0\xf1\xf6n\xa5\xbb\xaf4\xc0\xb6o \xe3G\xbd4\xc0r\x95\xd8\\\x9b\xb42\xc0\xed\x1dA\xe1j\xd12\xc0\x96j\xbb\x8b|\xc82\xc0`\xe3*\xc0\x8b\xc92\xc0\xd65\x84\'\x8c\xa03\xc0\xc1\xb7\x9ba\x12\x9e3\xc0n\xaf.=\xff\x912\xc0\x0e\x98\xcf\xb5\xb8\xda4\xc0Q\x9f\x1c>\n\xa63\xc0`b\x84\x89\x93}4\xc0\xc6\xc2*\xb6\xe4\xa82\xc0=\xfe\x0bZe\r3\xc0\xbc|\xa0\xf6?\xd82\xc0\xd4\x01\xb8\xba\xd0\xf22\xc0P=b\xe6N\xed2\xc0\xbc\xa1A_\x10\xf22\xc0u\xeaXw;\xec2\xc0OT\x0bY\xc3\xd42\xc0\x02\xf677\xb1\xcd2\xc0KE{\xb3e\xec2\xc0\n\xf5F[\xd4\xfb2\xc0\xba)\xb4\t\xdc\xd42\xc0L"q.\xcb\xe72\xc0\xfd\xf0\xb0\x91k\x113\xc08\xca\x82\x9d\xba\x0c3\xc0)\xd2\xe2\xec-\xcc2\xc0\xa5\x05"\xfb\xdb\xc92\xc0w\xb4\x9c\xb9\xbe\xc82\xc0\xf5\xf2\x95\xfe\xb5\xb52\xc0\x0fu\xb3\x9e\xe7\xa32\xc0\x9d\x07w\xe0\x8e\x833\xc0\xd4\x07\x8fW\x1b23\xc0x\xd9\xd8\xf0G\xbd4\xc0<,x\xe1\xfb\xb54\xc0\xc9=\xf5Y\xb0\x864\xc0\x1ac\x92\xdc{\x9e4\xc0G2\x86\x7f\xdf\xb14\xc0\x0e\x17\xc6\xd3\x96\xd34\xc0J\x1a\x9f\xfc\x99\x964\xc0\x0c\xe4\xa4\xb3\x93\xa54\xc0i\xce\xc1\x0cn93\xc0\xd6\n\xb0\x8b%\x803\xc0\x97\x8c\x82\xc1\xc9H3\xc0\xd7\xe9\x97\xaf\x81D5\xc0g\x0f\x1f|O\xa62\xc0=\xef\x8b\xcc\xea\x885\xc0\xf13\x8f\x7fP\xb05\xc0.\xe0\xc2\xc5\xfd\x815\xc0:\xc9\xaf\xcf9\x8e5\xc07\x83k4\xb9\x825\xc0Y\x14.4\xaa\xa35\xc0R*\xba\x87\xb2\xff1\xc0\x9a\xa8\xcf\x07\x84%3\xc0\xa6\xb1g\x08<\xc43\xc0`\x95\x88\xe6\x87\xa33\xc0[hU\xc3\xc0\xb64\xc0q\x012\xf6\x1bZ3\xc0\xe7inn\xe7k4\xc0X\xd2\x9e\'ho4\xc0'
p16
tp17
bg3
(g4
(I0
tp18
g6
tp19
Rp20
(I1
(I340
tp21
g13
I00
S'es\x8fe\xbf{S@JZ\x0e+\xbc\xc4S@R\x07\x99c\x8d\xafS@\x98A\x01\xf8\xf3|S@4\xb9\xb7\x9d{\xc6S@\x04\xdc\\\xd5\xb3\x82S@\xf0)\x839\x1d\xb6S@\x0cK\x14\x1e\t\x83S@\xd2%\x03\x80\xa1\xc9S@\x9c@\xae\xd7\xb9zS@\x8c\xa0\xa3;\x8a\xcaS@\x1f\xf6T\xc2\xbe\x84S@vC\x1fG\x1b\xb1S@v\xc4\xf8\x1b|\xb2S@\t7kiS\xb2S@\x15\xe3\x85}\xa3\xb1S@\x03\xbc\x07\xd7%|S@\xb9\xfd\x90\xb6\x07\xb0S@>\xe9\xa7\x9d\xf1\xb0S@\xc45\x11h\x85\xafS@\xb1Y6\xacb\xafS@;\xff\xd73,\x9cS@~v\xb6\xc7\xfe\xaeS@\xe5)W\xa1\xbd\xaeS@\x10J?\x91j~S@\xc0\xb5\xd1H\x18\xb0S@\xfd\xc4\xd5\xdfHxS@\xf1\x12:\x8e\xdf\xe5S@\t?=\xdb\x89\xb0S@\x99\x08\xd5<>\xafS@k\xa5\xb3 s{S@=V\x8d\xaa\xa2\xc9S@\xc8=\xa7,\xf0\xbcS@\xae\xeez1QzS@Dd\xad\xf5\x9e9S@6.\xe6Z3\x84S@\\\x86j\xdc\xee\xafS@m\xdb\x05\x91I\x99S@\x85\tHOg\xc6S@W\xc7\xee\xd9\xd0\xb6S@~\x9a\xa8\xcc\xe1\x97S@\xa2\xa1\x08\xc2t\xb1S@\':@X2\x85S@\xe1\xe4\x19]\x7f\xabS@Y\x17\x1d\x0er\xc5S@\xbf\x87\x91\x90x\xb3S@4\xb9\xb7\x9d{\xc6S@\xb2H\xe7H\x8e\xc6S@e\xcdDK^\xb1S@*\xc9\xfb>j\xc9S@\x07J)\\g\xb7S@;\xfef\x1c\x1e\xb0S@\xe5\x9e\x13\xad\xcd\xc9S@\xd1\xa4\xd5j\x8a\xcaS@\x86\xea\x19\xe9y\xb5S@S\xfb\xceI\xfd\xcaS@~\x0c;\xbc\x0b\xe6S@I\x17\x9c\x12\xb3\xa6S@\x91\x89\xe2\n\x7f\xe6S@;\x97\x03\xe2Z\xb2S@l\x86#\xec\xae\xb1S@\xdbl\xac\xb1@\xb0S@\x9b\x16\x0e\xbc\xbd\xb0S@\xeaOGY\xf8\xaeS@H>@\x91;\xb0S@Gx\x0f0\xa7\xaeS@\xfd\x08\xf1\xe7\x8a\xabS@\x0e\x9c/n\xab\xddS@\x90^\xb1\x8c\xb9xS@>y\xb4\x17yzS@G\xa1[a\xdbzS@\xa8\xcd\xf1L\xca|S@\xc6Gz\xcb\xb5{S@\xb3W\xcc\xda\x1e~S@\xfc\xf3dk\xc5}S@^=\x00\x01\x03|S@F\x97\xa3\xe7\x13~S@f=P6X\x7fS@\xccW\x1e\xe9\x97\xd7S@\xb4\xdb\x82s\xf5\x81S@&\xb2<\x96i\xddS@\xb91\xcf\xe0\xee\x82S@\xa8.\xfaJ\xaf\x83S@\xd6!\x98f\xe9\x85S@\xa6h\xf4\xa2a\x84S@#\xa3zK~\x84S@\x03&\x8c\xc8\xce\x84S@\xb3\xfb\x8a^\xe8\x97S@\xe0F`%\x11\xa6S@\xd1}w\x92\x08xS@\x83I\xce\x04\xc3\x84S@@ei\xf7R{S@G\xb3\x9c3M|S@\xe3@\x84+M\x7fS@\xa2\xf4c,w\xb1S@\xeb\xad\xecQ\x97\x85S@\x05\xe6\xeb\xfc\xf1\xaeS@;\xfd\x9d\\`}S@\x00\xa8\xb2\xf8\xa2\xb7S@\xa6_\xa9\x14T{S@\x87te\x91\xb4{S@zY\xf7\xa1>{S@\xd0k\xdb^2\xb5S@M[\x9eT\xf8\x83S@=\xc2W@{\xb0S@\t@\xfc&0\xb0S@_\x85\x0b\xad\xb8\xebS@C\xf5\x12\x91\xb1|S@}\xb1\xb3\xb7\x04~S@\xfc\x9e\xcc\xc7\\\xb6S@\x8cO\x95\x8b8\xb0S@\x1d\x0f\xc92\x86\xb2S@E\xecd\xcdQxS@}-\xf8\x16h\x7fS@\n"P\xc5\x01\x7fS@\xf4\x8b]Qj{S@\xbc\x96\x18\x02\x1b\x7fS@\xb4P|:\xd6zS@\x85D\x1a\xe7\x18\x90S@\xb7\x15[\xb2\x8a\xb0S@\xe33H\xea3zS@|\xe9\xd3Y\x0f\x83S@d\xfc$/\xf9\xa9S@ \xf6P\xdc\xa7zS@4LV\xbd\xffzS@}j\xb9\xf7\xd5\x82S@\xa6k\xc0\x0b\xe3xS@\xa56\x0f\xf3&\xb0S@D2\x00\xea\xff\xcaS@\x98]\x05!\x1fzS@eH\xcd\xe3\xb8zS@&\xd7\xb0M\'\xcaS@4M/9c\xc9S@;\x84#\xce\xf3\xb0S@\x96\x15\x99$=\xb5S@\xa3\x83\x7f\x8e\t\xb0S@\x8f\xa1_+j\xc9S@J\x01J\xc1\xf2\x81S@\xdbQi\xa0\x9d\x87S@\x1a\x86\xe8\xdcrzS@\xa9f\xa3\xf4r{S@\x8bMp\x97\xc5\x84S@3\x809b\x8c\xcaS@\x18{b\x84e\xefS@\xe2\x06G\xcba\x99S@cK\x18\x01;\x99S@g{\x12\xb7n\xe9S@<\x11\x86\xd0\xf9\xb3S@K\xdd"\xef zS@\x07 f\x85\xa8\xb1S@F%\xff\x1a\x12\xc6S@\t\x1b\xce\xbf\xb4\x82S@h\xfb\xa6=\x7f\xc9S@\x8b\xcc\x0bx\xb9\xc9S@o\x13 ;\x1a\x83S@*\xf0\xfb\x87\xee\xadS@\xbd\xb5a+\xb5{S@\x89\xd4A\\\xb9|S@>\xff\xe3Gv\xafS@J\xdd\x16\xdad\xb1S@,\x8c\x0f\x7f\xa9}S@3\xc5\xd3b\x14}S@*:>\xbe\xb7|S@\x14\xd3\x11N\x00\x7fS@\x04\xbf\xcfgq\xb1S@\xb8]c\r\xcc\xafS@\xa8!DA\xa3\xc9S@\xd8\xbaP\xa8\xae\xafS@\x9a\ni\x17\x0b\xb2S@\xac\xd3\xa1\x1b\xa2\xddS@\xec\xaf\x03&5|S@\xc0_\xcb\xf8E}S@\'\xf8\xe2\xe3\xce}S@n|\xf1T\xc6\x83S@\x15/hj\xc0\xebS@9C\xe0D7\x84S@5ya\xa4\xc2\x84S@\xc1\x00pX\xe9\x84S@\xd0\xf9\x9d]+\x85S@6U\x0f\xe4\xd6|S@\xce\xcaaU&\x85S@uOl\x10\x03\x84S@9I\xc6\xefI\x86S@\xe9\xa6N\xa8\xf1\xb0S@\xb0yb\xc65{S@\x18T\xec\xbd\xe3zS@\x91<\xe1\xaf\xfd\xa9S@\x07\x92\x9b\xbc\r{S@\x95\x87\xc4\xdb\xb2\xb4S@hB\x9a\xa0\x0czS@y\x8aazszS@Sx<v\xb2\xcaS@\xddy\xd6\x9a\xe7xS@&\xa1\xd3<\xa1\xb7S@\xdf/<u\xb9\xcbS@\xb7g\xb72\xc9\x97S@lP\xc0\x96\xb3\xadS@[\x89e\x12\x12}S@\x8e\x19\x1b\xd7\xbe\x01T@:=\xeb\xeduwS@\x05\xb6:\x06ezS@M\xcd\xe2$\x88zS@w\xf5\xb2U\xfdzS@\x91!\x90\xae\x17\x84S@3\xc7my\xd5zS@l\x9b\x84:,zS@\xda\x88\xc5\xf7\xfezS@\x06:\xecw\xa6|S@\xfcp\xbb\xd4\xf3\x83S@\xfc"\xff\x149}S@5\xc6\xf2\xf6\xac|S@F\x90\xee$6~S@!4\x0e$\xf7~S@\x02\xa5\x07\xcf\xc3\xccS@\x91\xd3a\x89f\x7fS@\x8bsz\x85\x16\x83S@\x13y\xfb\xa8\x84\x83S@g\xaf\x871\xad\x84S@\xd8\x81\x9f \x0c\x85S@\xde\xee\xe1\xe9O\x93S@!\xf9\xd12\xaa\xc9S@\x8et\x9d\x82\x02\xc6S@ E\xfcl*\xb0S@\xb9 \xb4l\x95\x97S@Chh\xcc\xa4\x98S@\xa7`\xf6;\xdc\xb5S@\x9eVa\xdd^\xb5S@\xb4\x87\xcd\xb7\x16\xb4S@\xa1\x15\x85\x90\xdb\xb3S@\x97\t\xe4A}\xb3S@\x14|\xb7|R\xb2S@\xb3\x8f\x9d\x8c\x94\xb1S@\xdc\xeb\xf9\x00\xa1\xb1S@V\xb1@\xd5\xb8\xb0S@\xf0\xde\x9c|\xe4\xb0S@\x9a\xb5q\xc7\x11\xafS@\x8eo\xc8\xfc\xa5\xafS@\x9d\x16\xec\x1df\xadS@\n\x95\x0f\xcf!\xb1S@\xb3\xfd\xcaFe\xb1S@^\x0bx\xb6#\x97S@\xc2\xb3U=QSS@g{8\xcaM\x86S@\x14\xd1\xc1\x83\xc6\x84S@Lb\xb3\'Q}S@\xf7\xdb\xd0U\xaf}S@\xaeX\x01!\xd4}S@E\xe44(6|S@*5B\xe2\xfczS@l\xd0*\x99p\xddS@?\x7f \xeee{S@\xc7\xb6^\x11\xcd\xc8S@\x11\x153\xdd\xa6~S@\xc1\x7f\x9ad\x87\xc9S@\x0e\xcc\x86\x95\x94\x87S@\x8b6\xea\x00]xS@\xea7\xd7\xb9\xd4\xcaS@\x1d\x05l^.zS@*\x11\xe9u\x96zS@\xf0\xd0\xe9F3\xafS@\xcb*\xfc\xeb\xd9zS@z\xe3k\xe5\x07{S@\x8d \xdc\x85\xac|S@}\\k\x1d\x17{S@n\x99\xe7\xb0\xc4\xafS@\x0f\xb8~\x95\xc4|S@\x88\xc4H):|S@\x10\xd1U=O}S@e\xb74l^}S@z\xee\x94--\xb3S@#\xa1`Qc\x7fS@\xb9\x18T\xd9U\xb5S@ Z\x10\xdcO\xb4S@\xdaF\x9d\xc7g\xb1S@i\xa2w\x02\x02\xb2S@T\xa0K\xf4d\xb1S@\xc3SW\xd2\xfd\xb0S@\x06\x88\xf85p\xb1S@Q\xaeK\r{\x80S@\xcb\xf7\xc2\xbf\r\xaeS@.\xf7^\x9e\xf7\xadS@\xdb\xc2\x99A\x95\x83S@P0u\xecn\x84S@\x03#\x06\xbfV\x84S@/\xe1\x00P\x02\x85S@\x1bqh\xc2\xb2\x98S@\r\x9d\xe3^\x9e\x97S@\xdc\xe9\x15R)\x85S@\x1f\xb0\xf5\x88N\x93S@ _\xd9^*\xdeS@\x1d\x96bT\x9f\xafS@\xf7\xbf1\xb0a\x86S@\xb9\xa3\xef\xe4\xc1\xeaS@\x82\xa1\x97\x83\xd2zS@\xda\x0c6x{SS@>\xfa\xbdW\x1ezS@d\xc6S\r\x8czS@\x00\x81\xe5\xff\xdczS@\xeb\xcb\xdc\x982{S@\xf5j\x7f\xce\x04{S@\x1c=\x006\x1a|S@D\xf7\xdd\xe3\xf3|S@\xe0\xdf9\x85 |S@\xbe\xc7\xd1\xb2\xe9|S@\xe5\xc0\xbd\xb1\x08\x7fS@G\xf3\xdc\xb99\x7fS@\xb4\xa4\xad\x0e\xa2\x83S@\t@\xd3d1\x84S@c>\xd7\x01\xf0\x84S@*/\x1dR\x14\x85S@\xeey\x85B\x06\x86S@\x93\x97\xc8\xae\x03\x99S@qh\xc7kp\xb4S@\xc1\xcc\xaa\x9e\xf7\xadS@\xd8\x02~\'\xc8\xafS@i~\xf4\xb7\xe8\xaeS@2MN0V\xb0S@\x85-\xc3.\xe8\xb0S@\xe9{`\x06\xef\xb1S@4J4]\x88\xb1S@R\xb1\xe0\x0f\xf4\xb5S@\x97\xd7R\xf0\x89\xafS@x\x8d\x96x\xb3\x99S@\x88\x0e\xd2[\t\xb4S@\xf4\x0c/_\xad\xc5S@\xf2\xea\x85\xe6d\x86S@\x84\xeah\x12\x90\xc8S@\xb7?w1\xcc\xc9S@\xc9\xe17\xe9S\xc9S@\x02to\xf0\xb8\xc9S@q\x02\x0e\xd6\xf1\xc9S@\x7fu\xdb\x903\xcbS@Ed\xea\xab\xdf\xbcS@\x1c\x9b\x80\x8c\x7f\xc9S@I\x7f]\x80L\xddS@\xcdM\xb7\xd5\xe6\xdeS@\xd0 G\xac\xac\xadS@\xb5\xdapl^\xafS@\x83\xee\x16,&\xb0S@\xe9\xc0\xe3\xf8\xc4\xafS@'
p22
tp23
btp24
a(g3
(g4
(I0
tp25
g6
tp26
Rp27
(I1
(I340
tp28
g13
I00
S'K\x99\xf6\x15\xb6\xcc2\xc0R\x96\x1b\xf38\xd64\xc0\xdc\x99\xadG\xdc\x0f2\xc0\x81\xe0\xa8\x7fa%3\xc0\xf7;\x9fS\xf1\x025\xc0MB\xda\xea\x0c\xc92\xc0\xaf\xe7gl\x1814\xc0\xa2\x0c@\xdf\x8e\xc82\xc0Mv\xb3\x96\x9b\x805\xc0}\x18\xa6\xbb~\xf82\xc0\xdfG\xa8$\x9e\x965\xc0\x8e\xe7\x18\x9d\x96\xa82\xc0\xcb]|\xde;c4\xc0z\xed\x04\xa5d\xaf4\xc0\x9e\xa9\x16\xd3}\xad4\xc0\xf5}\n]:\xae4\xc0[t\x93\xf54\xce+\xc0W\xb4\xcc\xdca{4\xc0ww\xcb\x84)\xaa4\xc0\xdbO3Z\xe0\x7f4\xc0\xa9\x94mH\xe0|4\xc0B\x9cu\xd2lX6\xc0\x08g\xff\xad\x16{4\xc0\xa3\xce\xee\x07\xf8}4\xc0\xad\xde\xcc\xe0\x92\xfa2\xc0\x9c\x89s\xef\x02\n2\xc0\xcb1a^\\\xf12\xc0\xd7\x14\x01\x0b\x91e3\xc0\xb9\xd5V\x15\n\xf51\xc0+\x0b/\xf6\xc243\xc08\x9d\xaaJ\x12\xbf2\xc0A2r\x1f\x82\xa05\xc0\x91\xd5\xc2l\xd8\xf21\xc0\xaf\x12"r#\x053\xc0p\xe8\xc5zxy2\xc0\xa1mM\x9c\xba\xc32\xc0\x18r\x9a\xf9\xb1\x894\xc0E#t\xbf\xcf\x923\xc0\x13\x13\xf1\xa9\xf2\xf14\xc0}\xe8\x12\xfe\x87\x1e3\xc0\x07bgoj\x903\xc0{J\xb53PQ4\xc0i\x89\x1a\xbd\x91\xad2\xc0\xa6\x06r\xd3/Q4\xc0\x13\x05`h\xc5\xe34\xc0\x7f)\xbb\xc3\x8a\x1d2\xc0\xf7;\x9fS\xf1\x025\xc0\xe2\x9a\x06\xe4\x86\xfb4\xc0\xd5\xef\xc9\rg\xff1\xc0\x8d,\x82H\xd6x5\xc0a\x99\x13\x97k&3\xc0\xc3Qy\xa1{\x0e2\xc0\x9eh\x8c\x1e\x08t5\xc0\x00\x83\xf5\xe8\xf9\x965\xc0\xcd\xe0\xe6\x96\x8c\xf91\xc01\xef}\xad\x12\x9e5\xc0\xa5\xc0Q\x82\xb9k3\xc0QB\xb2\xb5\x91T2\xc0!R^\xab1l3\xc0\x9e\xa9\x16\xd3}\xad4\xc0h\xd9H\x00\xbb\xae4\xc0z\xf2$\x99\xfex4\xc0g&\xdf\xe3@\xc94\xc01\xbc\xa6\x8a\xb2\x7f4\xc00\x8f\xd6\x92\x9d\xd54\xc0w\xbb}\xb5\xda\x9a4\xc0\xa6\x06r\xd3/Q4\xc0\xf6\x7f\xb2\xacc\xa83\xc0\x8ePT\xa9\x87\xf92\xc0\x12\x146SJ\xf52\xc0\xbeh/\x1b\xd7\xea2\xc0Q\xc4j\xab\x1c\x1d3\xc0\xc7\xebo\x8fi\xcd2\xc0zf\xf2\xb0\x98(3\xc0\xfc\xf0P\x8db\x143\xc0\xa0o.\xa4\x06\xca2\xc0\x16\xfa\xd7\xef\xe3\xf92\xc0\xf4a\x10\x9e\xfe$3\xc0Cv\x06\xcf;\xe53\xc0\x1e\xa6\xfa\xdd\x0e\xce2\xc0(\x8c\x19SC~2\xc0\xb3\xe4\x19\x90\xe0\xca2\xc0\x8b\xf1\x83\xcb\xe7\xc52\xc0\x13\xd9`\xc2\x15\x163\xc0\xd7\x8aH7\xa2\xc52\xc0\x9a)/f2\xb92\xc0\n!\x80\xa2\xe8\xa82\xc0\x80\x12\xb2Q4\x8c3\xc0\tk\xc5e \x037\xc0\x9b\x0fZ\xb8*\xf32\xc0\x05\xaf}\xdb\\\xbe2\xc0\xa5\x04n\x0cK\xc12\xc0A/\xe7qf\xd22\xc0T\xca\xc8\xf3\xc6\xf62\xc0{J\xb53PQ4\xc0\x8e\xc5Jb\xc7\x9a2\xc0\xe9\xe9+{\xe3~4\xc0\xcf\x93!\x9e\xa1\x1d3\xc0\x0b\x80v\xf4e24\xc0\xe4\xa3F\x14\x95\xc12\xc0V\xb7?\xca\xc2\xcc2\xc0\xba\xe6\xe4\xf5\xfe\xbb2\xc0\x80\xe7$\t\xe2\x9b4\xc0\xcao[\xedM\xb92\xc0\xa0\x86\xba-\x0e\xb34\xc0\x99_)\x0e\xbd\xa64\xc0\x0b\x96+i\x9bL2\xc0?\x9d-C\xb7\xca2\xc0+PM\x89\xcc\xf92\xc0\xecv\xed\xf8\x1eW4\xc0\t\x83\xe7!\x9f\xbc4\xc0\xd4\xa5\xf7\x8d\x1du4\xc0Yi\xad\xafN\xf12\xc0\x19\xdd\x83\xbfo\x063\xc0\x88\xb0\xc8\xe6\xa8\xf62\xc00\x18\x14\x1a\xcf\xfc2\xc0\xc0pAM\xb5\xee2\xc0\xac\xa6\xaca\xee\xea2\xc0\x84\x07\x18\xe9\xc7~2\xc0s\xbd\xec\x08\xbb\xf41\xc0@\xa6\x9b\x89\xb7\xd52\xc08p\xc3q\xe2\xc72\xc0o>S\x9dLx4\xc0\xf2\x0b\x98\xb2?\xed2\xc0)s_\xc8@\xfb2\xc0\xa3:\xdb\xcf\xec\xd72\xc0\x81\x9b|G\x8f\xd52\xc0\xa8\xc8\xb8m\xcay4\xc0\xad\xfa\xcb{\xc5\x9d5\xc0\xc2\x12a\x95\x9c\xea2\xc0"\xf8jQ\x85\x013\xc0|Z\x94`\xf6\x965\xc0F\xc2\xff2\xd2x5\xc0\xc1q)c&\x944\xc0s\xffw\xc6\xf9\x964\xc0\t\x83\xe7!\x9f\xbc4\xc0\xef\xf3T\r\xaf\x8b5\xc0\xfb\xe5\xf6\xb4\x8c\xce2\xc0\xeeC\xef\xb6\x86#5\xc0\r\xc9:\xa1\xb0\x063\xc0Y\x03A\x08N\xbf2\xc0Y\xfe\x1a\x0f.\xbe2\xc0\xdf\xa5\xe7q*\x975\xc0\n\x11\x87PY62\xc0\xac\xb85,\xee\x8e3\xc0\xa2\x17\x0b\xcb*\x933\xc08\'U\xb8K\xb40\xc0i\xa2_g\x80?3\xc0\xad\x11\x10a\x00\xd22\xc03\xe0"\x89\xca\xb14\xc0\x121\x17\xe8\xf7\x055\xc0\x80\x01\xeb\xf0\xee\xc82\xc0*W&rq\xa05\xc0^(\xb6\xd2g\xaa5\xc0\x85!;\xf2\xcd\xc82\xc0\xb2\xe8\xb7\xff\xba\xa44\xc0\x08\xf4\x11C\xca\xce2\xc0\x1e\x8cw\x1a\xdd\xe62\xc0\xe0U\xb6ix\xb24\xc0U\xc6vHGQ4\xc0\x0fd\xfd\xb2\xd1\xe12\xc0\xcc\xe4\xdfO~\xc52\xc00\x93\xfc\x04a\xca2\xc0\xab\x996\xad\x18\xf52\xc0\x89\xf3Y\xd9\xbaJ4\xc0\xe0U\xb6ix\xb24\xc0]\x9a;6\x92\x815\xc0\xe0U\xb6ix\xb24\xc0B\x0c8\x9fN_4\xc0\x91h\xc7\x1e\x92\xa93\xc0T\xe5z=\xb5\xd22\xc0J\xc2\xddKp\xfe2\xc0\x86\xa7\xffV\xd6\x1c3\xc0\x94\x86*\xde\xc4\xd02\xc0\x0b\x96+i\x9bL2\xc0\nD\xd6rE\xc42\xc0\xc4\xafi\x05\xf3\xbd2\xc0\x13\xfax\xb2\xa5\xb52\xc0lL\xfdh\xff\xad2\xc0l\x15!\x8f\xc3\x1d3\xc0\x8dW4\xa5z\x9b2\xc0\xb2\xad\xc5\x17\x08\xb82\xc0)\x94%\x86\xfa\xa52\xc0\xb9\xad\xf4\xf2C\x944\xc0\x91\x9ej\x9d\xc9\xee2\xc0\x92\x01\xc8\xec*\xec2\xc0N2 \xb9\xffx4\xc0\xca\x11\xc9C\x02\xfb2\xc0\xe5\x89\x0e\x16_\x964\xc0\x12\xc0\x18\x93x\xd92\xc0\xdd;s\xb2\xbe\xf32\xc0\xe34x\xe0o\x9a5\xc0.\xf3\xb9Z\xc9\xd52\xc0\xc0\xcfAJ!34\xc0`\x1d\n\x80\x1aZ3\xc0\xab\x80\x89\xc6\x01\x9c3\xc0\x01E\x0f\x91&\xaa4\xc0\x86+\x07E\xd0\x103\xc0H\xa8\xf2\x94\xf8\xc5+\xc0\xc3gP\xa5\x9b\xfb2\xc0\xa1\x16-+\x16\xf52\xc0\x9e\xf0\xe5\x92\x1f\xec2\xc0\xb4\xe3\xfe<\x98\xfa2\xc0\xde\xb7\x13J\xb0\xb82\xc0|\x9b\xa4\x18\xd8\xec2\xc0M)\x0cJ\xa6\xd02\xc0u`\xd6\x8a(\xcd2\xc0\x84\xe1U\x08n\n3\xc0\xffzS\xbem\xc32\xc0\x1d-N+\xaf\xff2\xc0\xf0\xe2\xac \xed\xca2\xc0R*ux\x96\xfe2\xc0\x0c\x88\x8dJ\xa9\x0e3\xc0\x19\xbb:\xe4\xc5=3\xc0\xa7\xea{\xe8P\x0b3\xc0\x0fE\x86Q\xd8\xc72\xc0\xac\xe6\xde\x92\xb0\xc72\xc0iX\xe5\x993\xcc2\xc0\x9f\x85ul#\xb02\xc0\x82\x9aQ\xddK\xd14\xc0]\x9a;6\x92\x815\xc0\x121\x17\xe8\xf7\x055\xc0\x80\xbb\xce\xe7\xf9\x0c2\xc0~{\xcb;\x04\x973\xc0\xd6\x9f\xce\xf9{\xa23\xc04\x07g\xfd\xe4\x994\xc0\xc1\x0c\x9e\x06\xe2\x9f4\xc0r\xe4\x0f\xce\xca\x8d4\xc00\xd9\x98\xd6\xf4\xa14\xc0\xc8\xfd\xca\x03\x91\x9c4\xc0k\xc1\xbb\xb5\xcd\xaf4\xc0\x81l\x08\xde\x03\x934\xc0\xb8\x04\x05i\xac\xb24\xc0\x17+\x84\nu\x944\xc0\xda\xfe\xea^`\xa44\xc0O\xba\xc3\xc2(w4\xc0~\xc7[]0\xb04\xc0#\x9a\x98\xae-\xa94\xc0\xe0\xe1_\xd3\xf7R4\xc0U\xc6vHGQ4\xc08O\xf6\x817\xa13\xc0\xda\xa6\xadq[\xf22\xc0\xe6\xf6\x92\xf0\xba\xa52\xc0\x9a\xf3]h6\xbe2\xc0\x81\n\xeb\xb6\xfc\xcd2\xc0Oy\xc3\x08j\xe12\xc0\xb72\x1aN\xa8\x1d3\xc0\xee\x06\xf7\x12\xd0\xea2\xc0_@th\xa3\xd32\xc0\xd8\xb8u\xbb\x8c\xb73\xc0\xff\xf6\x11\xf4u\xd02\xc0L\x8c\xd0\x19|\x885\xc0]\xf4 \xddJ\xff2\xc0\x08\xe2\x93\xbaM\x1e3\xc0Yt\xca\xa3A.5\xc0\xf2\xb0\xb0,h\xf42\xc0r\x15\xd4\x9b\xc4\xa15\xc0`\x1e\xfc\xfd\x19\xeb2\xc0\x94\xb3\xfb\x15\xcc\xf22\xc0\x04\x8d\x065\x15y4\xc0H\x8dNf\xe3\xeb2\xc0\xed\xefL\xf4s\xd32\xc0\xb8\xb8\x00\x80\x96\n3\xc0 s\x04{\xa4\xcd2\xc0\xe1\xd7lN\x01\x102\xc0\xbb\xb8\x19\xd1_\xe62\xc0J6j\x963\xcd2\xc0W-\xe45\xd8\xcc2\xc0`\xed\x86\xf4\xfc\xc52\xc0\xda7\xb0h7\x8c4\xc0\x7f\x1c\xf2{Z\xf22\xc0S\xad\xe2\xb8\x18\xa14\xc0r\xe4\x0f\xce\xca\x8d4\xc0\xd8Zf\xda\xd0Q4\xc0>\x8b\xdd&n\xab4\xc0\x86\xf6R\x9a\x1c\x964\xc0\xba\xa1\xd9\xcd\xc7\xa54\xc0\xae\x1c\x8a\xfa*\xbf4\xc0\xef\x93V\xa8$\xb82\xc0\xf7i\xe5a\xc1\xa64\xc0\xc5\x855\x91\\\xb44\xc0;\xdb\x9a\xd6/\xb22\xc0\xa7\xae\x9e\xa1Q\xcd2\xc0\x13I\x0fis\xc52\xc0<\xbc\x8628\xc42\xc0\r\x1fE\x0cm\x9b3\xc0\xc50\xce\x04\xab\x973\xc0\x98\x0e&\xe4\xd7\x8f2\xc0\x82\x9aQ\xddK\xd14\xc0V\x99\xa0\x8aP\x993\xc09\xe8\x8d\xf2\xfcs4\xc0n\r\xc5\xfe\x0b\xa52\xc05)"6\xbd\xde2\xc0\xcc\xf9V\xcc\xca\xd92\xc0\xaf\x8eH\x89\x1a\xf32\xc0\x1f\x9f\xc6e\x82\xeb2\xc0(\xd3O\xbfc\xf22\xc0\x1e[\x8b6t\xec2\xc0\xc1\xd5q\xbd \xcf2\xc0\xfb\xbbI\xaa\xdf\xcc2\xc0u\xc8\xe7\xb9\x13\xec2\xc0c\x92\xa5\xe5\x82\xf72\xc0\xc8S\xec\x93,\xd12\xc0Tx?\xa4\xaa\xe32\xc0\r\xee6k\xd3\x103\xc03\xc5l;\xde\n3\xc0QRU\xfe\xd2\xc92\xc0\x95\x1a\x9ev\x13\xc62\xc0\xbeg\xceP\xfd\xc62\xc0\x995g\xcb\xd6\xb22\xc0\xa0\x99\xc4\xb9\xd4\xa12\xc0\x88\xfb\x1d+\xdbz3\xc0\xbd\xfa\x0b\'\xdc&3\xc0\x83x\xf5\xca\x14\xb34\xc0\x98\x05\x0e\x1e~\xa84\xc0O\x7f\xc4\xfee}4\xc0.p\xf4\x03\xb9\x954\xc0co\xf7\x03\xa5\xa74\xc0j\xbd\xc5f\xe0\xc84\xc0+\x80\x00\x85\xa4\x8e4\xc0\xf8\x02\x00\x89\x91\x9b4\xc0\x14\xd5;\x05\r13\xc0\xd6~\xca\x014x3\xc0"\xdaZ\x14D@3\xc03\xf2\x11r(<5\xc0\xa0\x99\xc4\xb9\xd4\xa12\xc0\x94\x06\x03\xcb8\x805\xc0\xf1\x1bj"\x98\xa55\xc0-\xe2\x9e\xea\xecx5\xc0j\x84\x05\x18\x99\x835\xc0\x05\x9dO\x93\xc0v5\xc0\xb9\xb4:\xc4\xc9\x9a5\xc0s_\xfb\x0f\xfa\xf51\xc0\xb5\xb2\x94\xec\x9a\x1f3\xc0\x85\xc3\xf0\xc2\xe1\xb63\xc0\xe4\xad5s\x8f\x963\xc0I\xc2\x98\x827\xaa4\xc0\x96\xbf\xd5\x1b0T3\xc0I\xae\x87\x86\x97d4\xc0I\xae\x87\x86\x97d4\xc0'
p29
tp30
bg3
(g4
(I0
tp31
g6
tp32
Rp33
(I1
(I340
tp34
g13
I00
S'\x9dt\\@\xc5{S@\xacW8\xe2\x0b\xc5S@R\xbc\xa0\xde\xd0\xafS@\x06\xe2J8\x19}S@\xd7\xf6\xb8\x9f\xd4\xc6S@\xd3\xd5\xf2Q\xd6\x82S@\x1f\xe0\x0f\xd4\xd9\xb5S@YT\xb2\x92\x1b\x83S@\n\xc0T\xd0\x04\xcaS@Yi1\x07\xd2zS@B\xc0K#\xe4\xcaS@\xfd\xa3lU\xe1\x84S@\xf1\xf9\xc4wR\xb1S@\xcc\x069\x0f\xd2\xb2S@\x0b|\x96\xb8\xb8\xb2S@;\x86R\xd6\x02\xb2S@0g\xc3}\xabiS@\xcc\xbd\'Q2\xb0S@O\xc3\xb8\xbcS\xb1S@.\xe5{\xb9\xb7\xafS@o\x1d\x86\xf9\x87\xafS@M\x011\xd5{\x9cS@\xa5\xbeBB(\xafS@\x9d\x9e\xa9\x94\xed\xaeS@\xa6\xfe\xd0\x89~~S@`\xb4\xa8oN\xb0S@\x9d\x07\xaa\xe9ixS@\x10?\x80z3\xe6S@K49D\xd4\xb0S@\xa1\xe8U\x9a\x92\xafS@\x1e\xd8\x9dn\x8b{S@?r\xae\x1f\x02\xcaS@l\x8b\x05w5\xbdS@\xf7s\x06ZezS@\xb3i\xe9\x8c|*S@\xc4o~_j\x84S@\xf0\x0e{\xee&\xb0S@\xc1\xdd\xb24\x88\x99S@`y\xad\x03\xc7\xc6S@\xfd\x7f\x13\xe5 \xb7S@O\xd9\xd5\xbf\x15\x98S@\x0f\xbe\xe5\x95\x91\xb1S@\xdepB.S\x85S@g\x18yf\xad\xabS@(\xcci8\xd3\xc5S@\r\x9f\xa2a\xa8\xb3S@\xd7\xf6\xb8\x9f\xd4\xc6S@\x18lXT\xdd\xc6S@\x91s\x1d\xb7\x91\xb1S@\xa7\x08\x8b\x8f\xc2\xc9S@\x9b\x88\x12\x9c\xa5\xb7S@\x955\\\x98^\xb0S@\x01\x95\x8b\xfd,\xcaS@\x07\x195>\xe7\xcaS@\x82q\x02\\\xb1\xb5S@\xe7\xb6\xd5\x8fK\xcbS@\xe4e\xfd\x9dU\xe6S@\x9f\xefj\xcb\xd3\xa6S@\xc8$\xb8#\xc2\xe6S@\x0b|\x96\xb8\xb8\xb2S@\xc4w\x9d\x9a\xff\xb1S@\xfb%\xe9od\xb0S@\xf5\xa6\x04\xf3#\xb1S@B)T\x15\x18\xafS@\x92gP\x13\xad\xb0S@\xfe\x08\x0c\xd5\xc9\xaeS@g\x18yf\xad\xabS@I\xb8\xd2\x1c\xe7\xddS@\xee\xdd\xf4u\xcexS@(\x89\x02n\x87zS@\x90\xf6\xf3\xf5\xeazS@m\xa8\x19\xa5\xdf|S@\x10\x92\xf8\xad\xc8{S@\xe7\xec\xf7\xe4"~S@\xf5\xeeBa\xd7}S@\xbe\x1e\x82\x16\x0e|S@ \xc4\xe4\x8f#~S@\x87\xf0\'\xdah\x7fS@\xd3F(bI\xcdS@:<\xe8\xb3\x17\x82S@\xc3\xaa\xfe_\xae\xebS@\xdc\xe7\x91*\n\x83S@\xb1h\x95\xbd\xa8\x83S@\x8f\xd4\xb5\x9b\x00\x86S@\x7f\x02\xe1\xdbh\x84S@\xe0\xbe\xf5\x01\x98\x84S@R\xc5\x83O\xdf\x84S@\xe7\xbc\xce\x08\x16\x98S@\xbc\x92S\xe1\x85\xa6S@\xd1!cD\x19xS@;p\x8a\x93\xc6\x84S@\xb1\xd3\x81\xdfw{S@\xa6\xc2\xa3;W|S@\x1c$q\xc1]\x7fS@\x0f\xbe\xe5\x95\x91\xb1S@\x9d\xb9{M\xa7\x85S@c\xdf*\xd8\x16\xafS@\xda\xa9i\xe6q}S@\x1b!.\xd8:\xb7S@\xc2\x0bX\xd7r{S@\xfa[\x9fX\xc3{S@A\xa6a\x8dJ{S@\x85<\xde\'\x9a\xb5S@\x8fy\xc7\xef\x0e\x84S@F\x18@\xca\xde\xb0S@\x08po\x02m\xb0S@bC\xd6\xe0\xf8\xecS@\x01\xc7\xb4$\xc8|S@v/!\xf9 ~S@Z\xae\x1e\xb9@\xb6S@y\'\x89Kz\xb0S@\xda:\x8b\xc1\xaf\xb2S@:\x0bd\xc8axS@\xd4\xe8\xf6/\x86\x7fS@Z\x11;<-\x7fS@&\x88\xf8\xbf\x84{S@\xeet\xabU:\x7fS@P2\xef\x8c\xedzS@\x00\xa4\x13*\xbf\xa0S@\x97G\xa1h\xbd\xb0S@\x9f=\x87\xafEzS@\x97\xe9\x1c\x15-\x83S@\xcdhb\x844\xaaS@&\xe0\xb5d\xb8zS@}NhE\t{S@\xc6\xec\xd1\xf5\xec\x82S@\xb2f\x0c\xb4\x02yS@iz\x17\xe9X\xb0S@+,\xe7\xbeP\xcbS@\xf5N\xab\xd4\x1dzS@\x00!iy\xcdzS@;\x94\xe9\xf8\x92\xcaS@s\xd0m.\xbc\xc9S@\xea\xafy\x92\x1e\xb1S@\xdeGB\xdf\x92\xb5S@y\'\x89Kz\xb0S@5\xcd7\xa5\xb7\xc9S@6\xcb>\x0b\x0b\x82S@\x14:\x80\xbc\xbf\x87S@\xa1\xe7\xe4\x95rzS@\x0e\xc8\xb3x\x81{S@x\xff\x01d\xc1\x84S@:\x7f\xa8\x88\xdf\xcaS@^q\xff\xb8(\xe8S@\xa0\x19\xad\xdf\x86\x99S@^K\xfa\xdek\x99S@\x92r%<\xf4\xf6S@\x0c\xf7\xb1\x0cE\xb4S@\x03.8\xfeBzS@\xcc$\xb4G\xfd\xb1S@\r\xc1\xb8\xff;\xc6S@\x04\xab\xad\x02\xcb\x82S@\xc8>e\xe8\xe4\xc9S@\xb8\xf5Kg\x19\xcaS@\x7f\xd7[;\'\x83S@]43\xdf&\xaeS@\xddv\xae\x87\xc5{S@Hl\xaa\x10\xc6|S@W\xde\xaa\x9d\xfa\xafS@\xd2w\x83\xc2\x81\xb1S@\xd7m\x18}\xb4}S@C\xd5rm*}S@R?\xe1\x7f\xc6|S@Yd\x00\xcd\x18\x7fS@\xb2,\x084\x94\xb1S@W\xde\xaa\x9d\xfa\xafS@\x10\xd9\x9d?\x08\xcaS@W\xde\xaa\x9d\xfa\xafS@\xf6\xf9\x99\xee&\xb2S@\xad\x8f+\xb5\xd4\xddS@\x82\x8d\xf0~5|S@\xcc\xafE?W}S@\x80\x85`\xad\xe9}S@\xf1=\xa1\x11\xd9\x83S@bC\xd6\xe0\xf8\xecS@\xe7aC9V\x84S@\xa8*2\xda\xc2\x84S@\xady\rm\xf7\x84S@ \x8c\xfe\x9d>\x85S@\xbc\'\xf0\x7f\xe7|S@\x01u\x0cOA\x85S@@\xd2\xb7\xcf\x1a\x84S@\xca$\xdcAl\x86S@\xdaJ\x9c\xf8\x19\xb1S@\xae\xd0\x95\x92;{S@\xb1\xb6\xb9\xfc\xf0zS@\xb5Y\xa1\xd8\x18\xaaS@H\x88T \x1a{S@\x1f\x01\xb9\xb4\xf0\xb4S@^\xde\xd5\x9f)zS@\xfe\xed?4{zS@s\x90\x96\xa9\x0c\xcbS@\x98\xf0]<\x01yS@\x06\xa3\x89C6\xb7S@\xe8\xe1O#\xe1\xcbS@\x17\xd6\xf1\x8c\xf1\x97S@*\x98]\xb1\xde\xadS@):\x1b\xcf$}S@\xeb\xcejN_\xfdS@\xcf\xf9]ztwS@5\xa6\xe5\xcf\x84zS@o\xe9?v\xa3zS@\xa8\x9b,e!{S@\xc0T\xe0|-\x84S@\n<e/\xf1zS@\'\x07\x1b\x92BzS@[\x01\xa9\xb3\xfdzS@\xce4\x19O\xa9|S@\xcd\x9b\xbb\xc2\x04\x84S@c\xc1\x16qA}S@F\xcc\xc3\xfc\xc2|S@Q\x9d\xd6\xd7?~S@\xee\xbf\x16\xa5!\x7fS@k<\xb5\xbe\x0f\xcdS@`i-Fn\x7fS@e\xfd\xf0\xc4(\x83S@\xf7\x127o\x97\x83S@\xa7NV\xcd\xc3\x84S@Es\xdf\x00\x08\x85S@\xd1\xd7W\x99m\x93S@\x10\xd9\x9d?\x08\xcaS@\r\xc1\xb8\xff;\xc6S@\xea\xec1\xbbo\xb0S@L\x9f\x88\xe6\xc7\x97S@\xc9\xb5]\xaa\xc9\x98S@\x82_\xf6\xed\x19\xb6S@ENNE\xa0\xb5S@\xe6\x03%\x07W\xb4S@\x89\xe7\x8ev)\xb4S@V@\xd7\xbf\xdc\xb3S@Km0X\xba\xb2S@2\x80\xcaF\xb6\xb1S@?\xc6\xad\xdf\x00\xb2S@\xb6a\xef\x98\xce\xb0S@\xae$\xe6\xb4F\xb1S@b\xb27\x07C\xafS@\xc4/\x15\xeb\x1b\xb0S@OP\xcc\x80\x91\xadS@7\xd1\xf0\x8d?\xb1S@\xd2w\x83\xc2\x81\xb1S@\xd5\xb5\x01gO\x97S@\xc1\x80"=GSS@d~\x02\x91[\x86S@\x1f\xf5\xa8R\xca\x84S@#\xe8\x8a\xeaS}S@X\\\xe7\x85\xb2}S@Z\x88\xfcX\xe4}S@f\x06\xc4\xe1G|S@\x84\xf0_\xd0\n{S@F?\xecy\x9f\xddS@\x83\xb2\x1f\xb0P{S@n\xd9X}(\xc9S@o\x8d\x18\xb4\xa3~S@\x93$}\xc7\xca\xc9S@\xe6\xab\xd8d\xc1\x87S@\xd8k\x0f\xc4XxS@\x14\'\xbfW&\xcbS@w}\x19\xb9AzS@\xf5m\x1c\xab\x93zS@\x07\x88\xb6]G\xafS@\xb2\x15\xech\xe1zS@V\xbe\x07z\x1c{S@M\xdc\xec\xc8\xad|S@\x81i\x01\x13\x00{S@m=\xb8\x08\xec\xafS@F\xfe\x01T\xf3|S@H\x16\xa4\x1fL|S@E\x0f\x9d\xc5U}S@\xc2Ds\xda`}S@;\x99\x95\xda[\xb3S@\x02+\x15\x17Z\x7fS@e(\xe8\xf4\x92\xb5S@\xe6\x03%\x07W\xb4S@\x9c\xf1\xe8\xfe\x8e\xb1S@\xae\xb9\xae\xebP\xb2S@\x85\xc7\xc4*\x8c\xb1S@\xc8\xf8\xed\xccH\xb1S@\xbco<?\xb0\xb1S@\x991\x18@l\x80S@\xe8~\x173!\xaeS@\xcc\xef\xe1E-\xaeS@>\x18\xc0Q\xa7\x83S@Z\'\xfe\xf3d\x84S@*\xbc\xa8"U\x84S@\x00-\x83p\x01\x85S@1\xcc\x1f\xa6\xca\x98S@\x05\xbe\x12\xcf\xd9\x97S@5\xd5tU$\x85S@\xd1\xd7W\x99m\x93S@\x8b\x92\xd8\xd7n\xdeS@\xab\x99\xd5\xff\xcb\xafS@\x9f`\x1a\xd4j\x86S@-\xef\x9eL\xe2\xe9S@\'\xf5[\x0e\xcczS@\x8dWZ\xf3USS@Ix\x82\xe51zS@\xe5{V\x80\xa3zS@\xf5\x03\x06\x85\xf1zS@\x89\x02\xbfY8{S@D\'\x8e\xdb\xf7zS@\x91\xc8\x15V0|S@\x97\xe4\xc6\xd1"}S@\xef34;\x18|S@\n\xdf\xccB\xdd|S@:\x8d-#\xf8~S@\xe8\x0e6LF\x7fS@Vew\'\xaf\x83S@CX\x1dm=\x84S@pk\xc1\x06\xfd\x84S@\xc6\xce\xeeE\x06\x85S@{\x8c+\\\x0f\x86S@m\xabqq\x1c\x99S@1i\xda\xc2\xd1\xb4S@\x0e\xc9\xe9\xd9\x1a\xaeS@\x06\xc9\x880\x18\xb0S@\xcd\x93\'\x03\xfd\xaeS@"\xec\xab\x0bi\xb0S@[8\xa3\x1e6\xb1S@a\xd3W\xb3@\xb2S@;\xbd\xd7\xc4\xd6\xb1S@N\xae\x03\x07\r\xb6S@Tb\x1c\xbd\xca\xafS@@\xf4\xdd\x04\xcc\x99S@!"c\x908\xb4S@,\xf94\xb2\xf4\xc5S@{\x8c+\\\x0f\x86S@\x08\xcf\xb8|\xd0\xc8S@\xbdo\xc6\x9a\x14\xcaS@D\xcaf\xb3\xa0\xc9S@-X_y\xfd\xc9S@\xae7\x05\xedO\xcaS@\xca\xb7\x16\xf2t\xcbS@\xd0Q`L\xd5\xbcS@$=\x16^\xd0\xc9S@\xe7\x00\x81\x86\x8f\xddS@\xa4\xb7\xdam7\xdfS@\xa7~\xc3\x0b\xdc\xadS@k\xa1\xc6\x0c\x93\xafS@\xe3\xa0\x8f\xba;\xb0S@\xe3\xa0\x8f\xba;\xb0S@'
p35
tp36
btp37
a.
