# Supplementary material for: Sea ice drift data for Fram Strait derived from a feature-tracking algorithm applied on Sentinel-1 SAR imagery
Source: Data Brief. 2018 Apr 19;18:1410–5. doi: 10.1016/j.dib.2018.04.034 (PMC5999601; doi:10.1016/j.dib.2018.04.034)
Supplement: Supplementary file 2 — Supplementary material [file mmc2.zip › fs_s1a_data/HH_filter200vec/FramStrait_HH_20141003T085100_20141005T083434.dat]

(lp0
S'S1A_EW_GRDM_1SDH_20141003T085100_20141003T085200_002663_002F72_4C8D.zip'
p1
aS'S1A_EW_GRDM_1SDH_20141005T083434_20141005T083534_002692_00301E_F496.zip'
p2
a(cnumpy.core.multiarray
_reconstruct
p3
(cnumpy
ndarray
p4
(I0
tp5
S'b'
p6
tp7
Rp8
(I1
(I4059
tp9
cnumpy
dtype
p10
(S'f8'
p11
I0
I1
tp12
Rp13
(I3
S'<'
p14
NNNI-1
I-1
I0
tp15
bI00
S'\x90gB\xa5\x0eQ8\xc0h^\x17\x14\x93\x816\xc0\x85=\x08Ue\xe04\xc0\x01\xc0\x01vNM7\xc0\x8eZLj\xaf\xd37\xc03\xfd]\xbe!06\xc0\x83A\xe6\xc4\xbag4\xc0\xc9O\xaf\x97\x9dP5\xc0\xb5v0$\tA8\xc0\xa3\xdd\xff.\x95.7\xc0\xac\xbd&\xbc\xa5W5\xc0c|5\xd9>\xc86\xc0\xeeuR"\xd2\x0e5\xc0\x8e\xb5\x8e\x00+\x173\xc0\x17\x87\xa9\x8c-\x9d5\xc0[\xfc\x94\x9a\x04\xb11\xc0\xe05\xeb\x91\xbf\xaa4\xc01]\x0b\x06C95\xc0WD\xa5\xaf\xcf\xfb4\xc0\xd7|\xa6;_\x015\xc0t\x13\xa5\xb6\xdf:5\xc0\'\xa3\xdb$Y\x856\xc0l\xa5\xcc\xc98\x833\xc0@\x95l&5{4\xc0g\xd5\xe5\xe6\xe5\x185\xc0\xe1\xc6\r\xdd\x0135\xc0\xc55\xbb*\x8cT5\xc0P\x05\x11\x8f\x8c\r6\xc0y\xfd\xfa\x08\xaa\xdd2\xc0\xef\xdf\xf7f\x1e\xf62\xc0\x9aMH\xdbh=7\xc0\xe6`\xf2\xe2O\x036\xc0[\x9e}\xd8\tW5\xc0SL\xd1,eP4\xc0:\xbf\xbf\xcf\xe9$8\xc0o?s\x81^\x0f3\xc0\xe0\x08\xc0{\xcbG5\xc0\x98~B\xdbAs5\xc0#\xf3\x9b\xd7M\xee4\xc0\xfc\xf3\xc7\x95\x84>3\xc0\xbbO\n\xb9\xf6/6\xc0J\x0eP\x0f?m4\xc0\xa1\x9di\x0c\xb4N3\xc0\x0e\xe80\xf8\xc0:5\xc0\xf6\xb3\xef\xf0\x1bC5\xc0>\xca\xe5q\x13<5\xc0\\\xf5\xfc\xba\xd0\x073\xc0Pau\x95\xa8\xff2\xc0A\x9c\x8e\x99\x84\x182\xc0\x8e\x17"M\x1a\xe44\xc0\xc4{\xbc\xea\xb4D5\xc0\x08K\rA\xa8B5\xc0\xf4\xc7vCy\xd46\xc0\xf2o~\x08M\xd74\xc0\x9a\xbbM\x81/P7\xc0?[\xf3\x8c\x98\xa47\xc0\xeb\xfc\x1cMfY5\xc0\xc1\xc1\xbf\xfe\xa9(5\xc0\xf4\xa8}\xfe\xae\x005\xc0\xa5\xef\xf7\x96\x9f\xe24\xc0R5G_\xccH3\xc0\xbf\xfa7\x93i\xf14\xc0B\xf8i\x04>\xdf4\xc0\xfa\xd2$\xee\xd3\xe17\xc0y\xder\xdf\xa347\xc0=\xa1\xa9\x80\'\'2\xc0\xa9\xd8\\\x1b\x94\xf94\xc0\x8b\xe9?[D06\xc0\x05\xd6I\x8c\xd8\x943\xc0\x80\x00\x0e\xed!\x913\xc0\xe3\xb2!\xd9\xd0\xc14\xc0\xa3\x03l$\xb836\xc0\\I\xf7\xa4\xd0\xf75\xc0\xf0\tI\xd1\x90\xd32\xc0\x9c\x0e\xe8\'%!3\xc0Z\xcf/\xa41\x085\xc0=Ag\x85\xf9\x117\xc0S\x95z\x88\x8e:6\xc0\x92\x13\x90\x11\xf2\xbb7\xc0-\x8a\xdcaW\xc94\xc0?V\x08\\~\xdc3\xc0\xaa\x86\xa9\x9b\xfe\x813\xc0R\xdf\xf4q\xa6\xe75\xc0\xbbBI\xacl\x930\xc0\xc3`\xfd\xed\xa5\xcb2\xc0\x80\x90\xa3l\x00\xd77\xc0\'b[\xeb\xc2\xe55\xc0%\x9d\xfd\xf4K\xc74\xc0q\x0e\xbau\x88\x178\xc0\xe5F9\xcd\xd9T5\xc0\xc4\xd2w"}\xca2\xc08\x85\x8f\xce\xe0\xd34\xc0\xd8\x9c\'\xf45N6\xc06\x1d\xa2\x9f\x1b\xfe7\xc0\xbb\xd1X\x1ek\x166\xc0\xab\xf3\\\xf0:\x106\xc0\xc0f\x00\xc3B\x085\xc0\xb7\xdd^*El3\xc0J\xb9\xe0<\xec\x8c5\xc0\xa1C<\x9a4|4\xc0\xf2\xc7]\xecN\x8d8\xc0a\xcd&\xeeOj4\xc0\xc3\xd0\x01\xb2\x95\x046\xc0pT\xa9j\x86\xa46\xc0\x04\xd0\x0c{\xf9\'6\xc0H\xeb\x15\x0fQ\x896\xc0\xb3\x80RE\xa6<6\xc0\xb3\x1ef\xc9\xbf\x9a6\xc0\x12|B0\xeb\xc44\xc0\xb1\xf3\x1e)OK6\xc0\xeaW\x9f-\xb9T6\xc0\x089\x8f\xd2u15\xc0\x15\xfcq\x84\xba\xf14\xc0\xbfl\xdf\xbfx\xe46\xc0\x8d\xb0\x02\x9a\xf5\xaf6\xc0\xa5T9\x9e\xf6b6\xc0p -\x1e\xa8\xae6\xc0\xc6\x82\xcd\xc3\xa4\x0b3\xc0\x05`\xd1\xde\x1f\x8c7\xc0jW\xdf(M\x126\xc0\x87\xc3\xf6\x8e\xf4d6\xc0\nL-\x92\x13\xc34\xc0\x08\xd9I"\xae\x055\xc0\x00\x8d_K\xb5\x155\xc0\xff\x1c\xd5Uq&2\xc0m\x9c\xdd\x02A\xbf4\xc0\xda{\x96\xdf\xbaj3\xc0\xe6\xc81\xd4\n\xc03\xc0\xaf*-\x89=\x927\xc0\xbd\xf2N@p\x0e7\xc0k}\xa2\xbf\xa2\x145\xc0\x94\xbe \x8aF\xba3\xc0d\x06\xafy9q6\xc0\xb3\x8b``\xcc\x890\xc0rRf\xaf)\x807\xc0%\xe0\x9e\xc2\xce\xf71\xc0\xf5\x7fS\x9a\x1b.5\xc0Z\x8c6}\x13\x854\xc0\xe14\xba\x14\x9c\x1c6\xc0\xbaN;D=\xaf5\xc0\x1d&\xb3\xdb\x03\xf92\xc0A\xea\xf553~6\xc0\x9f\xae\xc0\xb6\x96\xa87\xc0\xee\xa3\xcd\xa4=\x088\xc0\xc0(\x9at\xc6\x8a5\xc0\xaaE\x83\xbfi\x894\xc0\xfc\xee\xcd\xd3[{6\xc0\x8eF\xe0\xa6\x15\xa57\xc0\xd3s\x94\xcdz\x9f3\xc0\x82\xcfdkz\xfd2\xc04+\xa1\xe8za3\xc0\xda\x8e\xe2\xd5rC5\xc0.\\\xdb]~L6\xc0EK\x84\xe8\x13\x025\xc0~g\x1ae\xa4\'5\xc0\t\x04\x0f;<\x845\xc0]\x189\xb3\x05\x043\xc0\x1c\x0c\xcb\xf3\xe9A5\xc02)O\xdd\x8dB5\xc0\x9c\xe8\xb0\xaf\xf834\xc0w\x924i1\xbe4\xc0\xe8\xf8{\x14\xf0\x827\xc0c\xb3s\x9e\xd7)7\xc0~\xa2\xd5:7\x8f7\xc0\x87\x89\x82g\xfe\xd26\xc0\x7f\xe4\xb1;F,7\xc0\xe5\xbc\xcc]\xfd\xfb6\xc0z.\xf0\xdb\xe1\xc35\xc0o\xd87A.$5\xc0\x96\xb0\x98W\xab\xf96\xc0\xe4\x90\x8a\x9b\xdc&7\xc0\xb0\xfb\xbc\xaa\xe5%7\xc0\x92\x07r\xac\x99\xa72\xc0\x9b8D\x08\x95x4\xc0\xec\xe5\xf7\xd6\x0e03\xc0L\x92\xf4f\x17\xab5\xc0\xfe\x0c\xad\xc3\xe6P7\xc0E\x0e\xf3\x97B\xbe4\xc0\xfe\x8bj\x80\x95\xbb4\xc0Rg\xb9N\xa2\xba4\xc0m\xf4\xe7\xcc~\x955\xc0\xb8\x8c\tL\xf2T5\xc04e\x08u\x0b\xb74\xc0\xd7T\x0b\xeb\xbf27\xc0\xa9\xd8\x9d\xeb\x1d\xc84\xc0\x8c\x11\xb0\xb9\xdc\x823\xc0VnW\x93\xa5\xcd4\xc0U\x95\xe4\\\xa5D5\xc0\xe1&\x86\x91D\x137\xc0\xb2\xed\xfd\xc2\xfe\xba4\xc0\xed\x07\x1cO\xb2\xbc4\xc0\xa0\x1f\xa0\x86\xd6$5\xc0)\xfb\xd8}\xf8\'6\xc0\x0c\xcc\xb6\xd4\xef\xc24\xc0\xa0\x9a\xe0Ff\x823\xc0\xfc\xad\xe5\x00mJ5\xc0\xb4\xc3\xe1\x1c\xacA3\xc0\x8f\xf8\xaf\xbd8G5\xc0\x15\xb0\x114N\xc14\xc0\xd94\xca\x17W\xc74\xc0\xa0\x91\x1e\xf6\x94t3\xc0\xfa\xe1b(kL5\xc0\xeb\xfb\xca\xa8\xcf\xcc4\xc0\xd0\xd6\xb4I\xa7\x146\xc0\xa3Vu\xcaF\xa14\xc04\xa5\xae\xda\x0f\x967\xc0\n#\x9f\xdc\x1b\r7\xc0\x8b\x13C\xbdFi3\xc0\x02D8N\xaf\x1a6\xc0/\xf2\xc7\xcf\x89Z6\xc0l\xa1\x01\xf0 \x135\xc0w}\x96\xf2a\x173\xc0o<\xbe\x90\x02\x807\xc0,m{`~\xbe4\xc0\xe7\\_J\xfea7\xc0\xd12\x08\x04\x16\x8c4\xc0\xdc\xef\x1d\xbc\x0bi4\xc0\x0cC\xe4P\x88\x854\xc0\xe4\x85\xbc\x19\xe3\xe96\xc0\xcf<\xa8\x86\x13W6\xc0:\x81+5~\xa34\xc0F3\xe9i\xbcD1\xc0\x11\xff\x02\xa9-n5\xc0\x81U[\x9f\xc0\xfe7\xc0\xc2,Z\xf9\x9e\x864\xc09\xf7\xf2\xfb\xb1&8\xc0\xd6\x97\x8bn\xb2U5\xc0\xb3\xc05eU\xbc6\xc0U\x90E\xa2\xc1\xd9.\xc0\xdb\x03^\xebU\xce5\xc0\x0bR&\xd7\xe1\xa54\xc0\xa2/,\x16\xbd\xa04\xc0\x02F\xa1?\x8bj7\xc0\x865\xdf\xc3\xb6\x053\xc0\x85\xfb\xa2\xa0C\xf54\xc0\x16R\x88\xda)87\xc0qu\x90\x9d\xfe\xe32\xc0mRK\x17I\xf93\xc0\tM\x16\xbaiC5\xc0Va7\xc8\x85\'3\xc0\xab\xc7D@+\xde4\xc0S\x10\xd06\x84\x0f7\xc0\xa8z|@\xb8a7\xc0\x13y\xc3\xbffc3\xc0N\xbb^\xcd\x90\xe56\xc0\x90wX\xc5\xfa\xb07\xc0[\x039\x1b\xdc\xcc6\xc0\x1a\x98r\x1d\x93\x013\xc0p8@\xd1\x95\x085\xc0\x93=\xfe\x89\xbd\x103\xc0\n\xc2\xf9\xe8\x0b-3\xc0\xf4N\xe6\x99\xd0\x157\xc00$\xf8\x10\x10\xbf5\xc0\xf5\x05\xf7h:97\xc0\xf3\xae\\o\x98R5\xc0L\xfaV\xe6o\xcc3\xc0\xff+\x16v\x00\xf52\xc0\xf8)l\'4\xa74\xc0\x00\xdf\x94\x08\xd7\xc81\xc0\xc6N\xcd\xfb[r6\xc0,\x11M\xcd\x89\xcc6\xc0l\xd9T\x97o45\xc0v\xc2\xec\x00\t\xf93\xc0\xb4\xce\xe6\xfeI\x086\xc0\x94v\xb7x\xfb\x985\xc0\x11\xbbB\n\xa046\xc0/\xd5\xcb\x99\xfe\xdc2\xc0\xd6\xebC \xa8\xe12\xc0W\xe1\xe3yC\xde7\xc0t%afq\x005\xc0#p\xba\x11f\xda6\xc0B\xa0\x1fG\x02\xd85\xc0O\xd7\x93\x1b\x04\xe41\xc0 \x9a\xe4R)\x077\xc0A\xa6-N\xf3.6\xc0\x8bK\x8c\xdcn\xfe2\xc0\xf2\x10E>\x06\xed5\xc0\xe7\x805\x96Co5\xc0\x8c\xd9y\x91\xb7\xb54\xc0\xa7p\xc1\x8f\x1e[7\xc06\xd8Y\xd3\\\x193\xc0T4\xee\xcc\xb9y5\xc0\x04RAi(\xe15\xc0\xa0\xcf\x00\x18GV6\xc0\xe2\\\xa8\xfd\x80\xca4\xc0\xef\x10\xc7yG\xae4\xc0\x9e<z{\xbfN7\xc0b2\xff\xb0Q\x835\xc0\xb8\xff\xfc\xf1\x0f\xea4\xc0\xb4\xdc\x0b\xa1a\xee4\xc0\xc0=\xd1V\xaf<7\xc0#\xdd\x01\xcf\xfd\xe46\xc0\x81\x80n!?U4\xc0\xd2\x85\x8d\xfd(\xb22\xc0\xf6z\xb3T\x13\x828\xc0\xa7\x93\x99\xce\x89 4\xc02\xbd\xf4\xda\x1e\xb75\xc0\xca3\x81\xf7\xb1\x028\xc0V\xca\xc2\x87s\x976\xc05e\x84\xf4mk4\xc0-\xe0\x1a"F\xb36\xc0\x81\xbfEn\xe8\xe54\xc0\xbd\t\xf6\'\x7f\x143\xc0\xf1o\xff\xbb\xb845\xc0m--\xbd|\xc93\xc0\xd4\xee\xf4\xf3\x8a\x997\xc0\xd1\xc8d\xde-\xd36\xc0e\xc0\xea7Ym6\xc0\x05N\xe0\xad\x87\xa57\xc0`\xd1\x15\x97\x04\x166\xc0&\x7fr\xa4\xc3\xe74\xc0\xc8\xf6\x1d\x889\x800\xc0Y2\xeb\xfd\x15\x078\xc0B\\Y\xa5H\xb36\xc0\xac\n\xbc\x18\xcfg6\xc0;9\xb8\xc4\x87\xe74\xc0E\xe8\xfe\xf2\xdd\x1f3\xc0\x0b\xe7PM\xecb5\xc0Sm\xba\x0b\xa5A8\xc0\xe6\xa7\xd3Np{3\xc0?\xb5\x0f\x11\'02\xc0{K\x88<@\xb75\xc0L\x08\xb4L\'X7\xc0\x8b\xa0\x81\xfe\x18\xed2\xc0\x8e\xcb\x02\x0fjH7\xc0<\x80\xa1\x97@\xe46\xc0\x83\xae\x0b\x02*\xb06\xc0\xbd\x81\xe7\x14y\xff1\xc0\x9cSB\x9f\xecZ5\xc0\x83\x0f:=\'\xcf4\xc0s\xb9\xc9+\xe9\xe16\xc0\x16\xb1\xbf\x04\x05\xe51\xc0\xd8\x9e\x13w;\xcc2\xc0\x03\xd3\x87\xf28\x8c6\xc0\xe6Z\x84\xa9\xb6w3\xc0\x86\xbcA\x81\x91\xe24\xc0\xdch\xfd\xed+\xe64\xc0:\x9f\xb98\x1c\x875\xc0\xcc\x1dV\x9e\x9e\x812\xc0\xffi\x18\xe4`V3\xc0\xe1\x13~\x82?F3\xc0\xf7\xc2W\xe9\x7f\x045\xc0\x91\xed\xcc\x90\xf9\xce4\xc0)\xd8r\x8f\xa4\x175\xc0\xf3^\xc1\xd7+\xd45\xc0\xd9\xaa?\xff1\xc85\xc0\x95\xb9\xf7\xd9\x92D5\xc0\xb8T\x10\x8f\xaa\xe87\xc0f\xbe\x92\xdfZ\xad6\xc0\xca\xb2\x82l\xf1\xfe6\xc0\\\xdbG\xe1\xe7\x1d5\xc0\x8f<\xce\x19\xa7\x136\xc0I\x1e\x11Y\x82\xfd2\xc0G\xc4\x9b\xe4(\xf64\xc0\xba~\x97\xfeh\xc1.\xc0\xc0r\xcbb\xb3\x014\xc0<z\xfe\x10\xc5\x9d3\xc0\x04\xb5m\x9f\x0fx6\xc0Y\xd9\xa7\x0f\x80\x194\xc0\xbfM\x0eo*b3\xc0\xcb]\x0e\xf8\xe7&2\xc0\xd5w5h\xb6\x935\xc0r\xdd6\xd2\xcb\n3\xc0v\xda"\xea\xb8\'3\xc0\xddO\xab\x9b\xd2\xa26\xc04\xdb&\xbb\xf6\xb57\xc0\xa4\xa7y\xbc\x13)5\xc0\xae\xb1\xa0\x03e\xbb4\xc0b\xac9e\xd548\xc0\xbe\xbf9&\x10U3\xc0\xb3\xc7\x8f\xd5\xb375\xc0\x17E>g"\x0f6\xc04%\xd9\x19\x85\r3\xc0Z\x8e7\x8a\xe1r4\xc0rT\xe6\x8e\x84\x1d4\xc0o\xfe\xa1\xea\xfb/.\xc0\xf8\xbeU\xef\xbeZ3\xc0\xfdd\xff>mF5\xc0\x9f\x19&\x7f\xeb\xfb4\xc0-\xc8W\x9e\xda42\xc0\xed\x9f\xd7\x0b\xffW3\xc0\xabV\xee\xf7\x13\x873\xc0\xce;t\xaf>\xcf2\xc0%\xd0\xc9\xf1\xc6]3\xc00 \xdd\x96\x96\x113\xc0b\x86\xbe\xba\r\xf14\xc0\x89\xa3\xd9\x92\xf9[5\xc0\xd5H\x0f\xed\xef\x842\xc0\x0epT\x93\xf3\x8f5\xc0\x82\x02n\xf8!\x123\xc0\xe0\xf4NfA\xd82\xc0\xbb6\xe0\x82\xadS5\xc0~\x8d\x87p9\x055\xc0\x86zA\x81d\xad4\xc0~Z\xda\\\xd0\xd64\xc0N\x0f\xd3\xd4\x18\xee1\xc07\xd0T\xd7U\x8f7\xc0\x91\xb7\xcb\xcbb,7\xc0e\x04Y8\xdcQ6\xc0\xa0\x90\xffx\xab"7\xc0e\rL\x03f\x864\xc0?h`\xd1\xf0\xc74\xc02\xb9\x19\xac\xdb\x024\xc0\x04\x8f\xccV\x8cF5\xc0Bx\xbcx\xd8\x905\xc0\xb0I\xf6\x05!\xcd3\xc0\x0c\x87\xe2uhx5\xc0\xd5\x91\xea00K3\xc0\x0c\xf0*e\xa2\xce4\xc0? `al\x934\xc0\xc2\xb6\xc9\xfb\xed,4\xc0J\xbb\x7f}\xd4\x0c6\xc0/~\xf5\xa7\xa3\x933\xc0\xb8{\xb5|\x7f[6\xc0\x8c$l\xa1\xc1\xaf4\xc0\xb20\xe7\xb5\xbb\xa85\xc0Om\x0f\xf0=@5\xc0\xeb\x10B&:\xd8.\xc0K\xd3\xea\x84\x1fy6\xc0-\xc5\x0c\x87\x8fR3\xc0\xe7\xfa\xd7\x17\x11\xee4\xc0\xd0l7\x91\\\x894\xc0\x84\xb6H\x86\xd1\x1b4\xc0@\x81\xb0\xb4K\x816\xc0p*\x89\xc0\xa1\xca4\xc0\xf7\xd9;2\'%5\xc0\x05\xd7\xeb\xb0\xf0\xf44\xc0\xce\xf0\xc1\x8fed4\xc0\xee~\x13\tPO5\xc0\x0c\xc0\xfd77\xe74\xc0(\xca\xf1?K|5\xc0\x82J\xb2\x1e\x1e85\xc0"\x8bp\xa0X47\xc0\xfc\x110\xfc,25\xc0$f\xd1\x0e\xbf\xe66\xc0\x0c\x1151\x11)7\xc0\xd8\xed\x8d\x9d\x04\x813\xc0\xfd\xa6\xf7)\xc6K4\xc0\xc8;\x84xd\xf14\xc0V\xa2\xe0\xa5\xd4\xaa5\xc0\x11\xfa6L\x87h4\xc0\x9d\\t\xd3\x1f\xbf3\xc0\xc6\xa2\x08K\xfe<5\xc0W~\xc6B\xa6H4\xc0\x1eV\xffq\xfa\x883\xc0nH\xa6H\xc6\xd35\xc0\xbd\xfc\xb6\xb1B\xfb7\xc0\x16\xcf\xf3i\xad\xaa5\xc01OU\xbbOY5\xc0\x8d\x0e\x8d\x920C4\xc0\x93\xcd\x83\xff\x8b\x886\xc0\xf8oN\xe9w.7\xc0\x89byl\x8c\x1b2\xc0\xfe\xbd\x80\xc4\xa7\xde3\xc0\xde>\xbf\xf8\xa1\xc64\xc0F\xe65C\xc2\xdc5\xc0`\xd19\x890#3\xc0\x14\xbftm\xe8!3\xc0y\xbbS\xd7"\x855\xc0\x9a\xefy\xbb\xb3i6\xc0\x02x\xac\xfa\xf6\xb36\xc0\x00\xca\xeb\xc1\xbeD3\xc0\x84F0\xde\xec\x8d7\xc0\xc7\xb3\xd5\xe1\xdcR4\xc0)\xcb\xa2\xd0\xdea6\xc0\xac\xf0v\xcd\x81\x192\xc0L\xb4\xfb\x80\x92\x1e2\xc0\x7f\x13\x7fQ\xc7L3\xc0\x14\x9e\xfd\xf4je3\xc0\x95\xb3@\x19X\x805\xc0\xf9:y6sD3\xc0\xf2\xad$\r\xbe<7\xc0\t\x8b\x9e\xe2\xb1&2\xc0y8\xa4\xa6>*2\xc0\xf8W4\x1dj\x7f5\xc0!\xa0d?\x05\xe64\xc0\x90\x8f\x89{E\xb37\xc0\x9a\tx1\xe6\xbd5\xc0\xe6!4\xe5\x8e\x063\xc0\x94\xaf\xee :\xfa7\xc0\xe3t\x95\xbd8\xe54\xc0\x8d\xc30\xbc\x05\xef4\xc0\x85\x00\x19\xc1\x85\xa67\xc0\xce.\x83@\x8c\xf55\xc0\x14\xa46Q\x8dH3\xc0.Z\xe4\x97\x87+6\xc0m\xbe\x88H\'\xbd4\xc0\x0b\x0c\xbd\xd0~\xad3\xc0\xb3\xf9?\xfc\xb9\xec5\xc0\xbd\xe6\xd0\xb5\xbe\xaa3\xc0-\xef3\x13\xc5\x156\xc0\xeb\x99\n@\xaf\x1c6\xc0p\x1e\x0c\xc2OX6\xc0\xcf\xa7\x14\xe2\x16J6\xc0\xbf\xe9\xab\x15\xb3\xb56\xc0w\xe4%k\x96@7\xc06\xf2\x0c.\xa0\xe27\xc0\xa5Sl\xbc\xc3\xfc4\xc0\x08c\xcc?\xb9T6\xc0\xb2-\xe9=\x1f=7\xc0t(,\xb4-\xdf7\xc0\xe0\x81\r&\x86\x067\xc0\x150v\xb2\x7f\x890\xc0\x1f\xa5\xc9s\x89R6\xc0\x95\x87\xdd\x94\x07\xa74\xc0\rq\xaa\xfcK\xb06\xc0+\xc6MP\xe4\x017\xc0\x80\x82\xb8\x91\xcd\x075\xc0\xbcJ\x03+\xc2Y3\xc0}\xe2\x0e\x8c\xdd/6\xc0\x8d\xaah\x8b\x8777\xc0\xf9\xf4N\'p\x156\xc0Q\x01\x8b\x9a8b6\xc0\x15\xc5\xa7k\xb8\xa26\xc0\xa5\xcex=\x15\x924\xc0G\xca)l\xd8\xad6\xc0k\x87\xc4\x10\x0c+4\xc0qa^\xbf\xfe%3\xc0,\xed85\xf2\x997\xc0<\xe5\x9a\xff\xa4\xf27\xc0\x14@\x1a\t\xb7\xbc3\xc0oX\x16lT\xc03\xc0\xdcM\xf1X\xa3\x8f4\xc0\x90\x07\xe6\xf8cs7\xc0\xea\xc0%\xf1\xed\xf52\xc0\xcc\xe6\x11NA$4\xc06NT\x98\x1f\x176\xc0\xbb*\n\x0e\xe6\xf77\xc0\xd8\xc3iZ\x0bP7\xc0\x18\xa6G`#\xcf4\xc0eCf\x84\x82\x927\xc0\xd2Rl\xa6Sl4\xc0\xe0;\xccy\xb7\x1f4\xc0D\x15\x1c\x1c^Y7\xc0\xd5\xa1\x1cK3z7\xc0]l\xe5~\x89\xc64\xc0\xc1\x0c\n\x9c\xd1G3\xc0\xff)m0\xa6\xac4\xc0.gZ\xb8\xd4r7\xc0\x85 \xbf\xa3q\xa61\xc0\xe1\xf4k\xabiq6\xc0;\x83w\xac\xf4~6\xc0Y\xdb\xe9w\xc9\xc74\xc0\xb2\xc7Z;Z\x086\xc0\xf0\xe3\xbcr\x7f?3\xc0E\x86Z\x1e\xb4u5\xc0]\x80\xdcM\xe0_3\xc0\xda\x8d\xc5\xb8\xfa\xa77\xc0\x80\xb3\xba\xa9\n\xe94\xc0\xd7\xee\xc1\xd6\xbau7\xc0\'\xe5\xd5\x8a\xd8b3\xc0\xcb\xbc\x17I\x88{6\xc0\x01\xb4/\x1d\xd7d3\xc0:NQ\xad\xd7\x0f6\xc0{\xd0{\xe7\xfe\xad3\xc0\xedS\xd0x\\i3\xc0\xa0\x0eq\xc89i3\xc0\x9a\xdd\xf8\x86\xfe\x106\xc0\x8f:\x86\x7f!\x0c6\xc0\x0fq\x1d\xbb\x99\xf46\xc0\x10\xd2\xb3\'Q\xd35\xc0\nI\xca\xe7\xaf\xeb5\xc0\x1cH\xdd\x1d\xd7\x8c3\xc0\xbf\x9c!8\x88\xa54\xc0\xaaUp@+\x076\xc0\x9d4\x94 q\xaf5\xc0\n&a\x90qD6\xc0YV\x10\xf4\xa1\x058\xc0\xb2\x87)z\xb4\xfc7\xc0\xf3\x88$K\xbc78\xc0\xa1\xce\x96\xd5y\x9f7\xc0 :\xbe\x03\xfa\x9f3\xc0\x80\x80 \xe37\xf24\xc03O\xaa2E\xaa4\xc0\xe7#>\x9b\xf0&5\xc0\x92\xe8\xde\xbb,\x105\xc0\x10u\xa5\xfb\x01\xc74\xc0\xed\x8fDV\x7f{6\xc0\xd4\xaf\xb4.f\xc24\xc0$2V\xcd\xb2\xcd7\xc0M\x02\xf6\xf1,\x1a8\xc0\xfe\xd0,@\xc9\x057\xc0\x12\xd4E\xf1\xcfg2\xc0\x02llv\xc3\xd75\xc0\x93VG9\x94?5\xc0x\x9c\xceX\xc0%1\xc0\x8f\x82\xa5\xe7\xb7L8\xc0\xd7,+/\x1f\x036\xc0\xa02\x93k\xf7\xfb4\xc0O\x1ek\x1d\x1e\xd44\xc0\xa8\xe6\xba\xf7\xdc\xc12\xc0\xd5O<\xcek\xba4\xc0\xb4\xf9\xf0\x1f\x9a\xdd3\xc0k\x92\x96\x89\xca\r5\xc0\x83\x07\xa0\xc6\x92\xd47\xc0\xf6\x089\xc7\x92[6\xc0\x9b\xd4\xe4\x07\xfdw4\xc0\xe3\x16\x8f\x17\x93\xa07\xc0I\x1b\x9dPb\xba4\xc0D\xb5S\x88\xc7\xb84\xc0\xd2\x7f\x19\xc0p\xa47\xc0\n\xae\x8c~\xb3\xcc4\xc0YQz\nw\xbb4\xc0\xc9\x84t\x13Y/3\xc0gvS\xf9\xfe\xc04\xc0U\x1d\x1b\x92\x8b\x844\xc0\x07\x95\\^\x03\xa85\xc0k\x1d\x98\xc7(\xe94\xc0\xa8\xda\xf5\xacA\n7\xc02\x01\xf5~\x15\x0f3\xc0\xc3\x83\x9cfj\xc94\xc0\xe2 \x18\x1bl\xfc6\xc0\x90\xd4w\x8f\x92\xb95\xc0\xdc\xb1\xcf\x85\xe3:5\xc0\xcd;U\xdf3N8\xc0\xc6\x1b6\xefg\xb04\xc0\x07\x02\x8f\xf0\xb0\x105\xc0\xa2R\xac\x97\xc5\x065\xc0\x92j\xd9P\xba\xbd4\xc0\\\xe8jQG\xf14\xc0NmZ\xa2\xfc\xb45\xc0\x9cM<\x9c)\xb24\xc0\x90\xf9\xcb\xba.\x0c5\xc0\x19\xeaP8O\x187\xc0\xa9y\x9c\xe4\x82\xc04\xc05\x15r\x87\xca^8\xc0\x8e3fc\x11\x806\xc0]\xa8m\xa2\x02\xe94\xc0\xb0\x8fnq\xe6\x197\xc0\x1d\xb5\xc3\x9e\x92%5\xc0\x16Y~\x95$\x8a4\xc0`\xba\xde\x84m\xe64\xc0\x89\xaa\x8e|\x0c\xcd4\xc0\x1cb\xd7\x99\xe9\xef6\xc0Y\x8b@d\xd1\xbd4\xc0\xa0\xa6\x92\x11\xd2*5\xc0\xe2\x06\x8d\\\xd3\xf35\xc0\x1fU{\xf8\xdb\xc27\xc08\xbcJb\xd3G5\xc0<\xbc\xd6\x04\xf5\xeb5\xc0\x84\x9c%\xf12O5\xc0\xff)\xc13\x83g6\xc0N\xe7\xd97Q\xe94\xc0p\x05\xdd[\xe7\xca7\xc0\xcb{A\x18\xfd\x183\xc0\x1d\xf9\x13\xc4\xb3\x123\xc0\'\x97;\x16T\xbe5\xc0\x0bU\xc6z\xd3\xdb4\xc0m\xa4\xaf\xc3+x6\xc0\xf4\x81)<\x8c\x802\xc0&\xd4\xe7\xb3R\xae4\xc09\xdf\xc8\x81P\xb54\xc0\xb0\xe7W\xce\x8bZ4\xc0\xd5\n\x8d\xbd\xd3\xd24\xc0\xe1\xfe*\x90\xd8\x896\xc0&\xf1y,O_4\xc0\xe2T\xa9\xda\xa3\xb05\xc0\xed]\xc3(\xa3\xea2\xc0X\x13\x8a[\xe2\xcb6\xc0Wwz@y!5\xc0&bG\xfe"\x1a5\xc0\xd3\x19v\xcd\xd8Y5\xc0\r\xd3\xea\x9c\xf7\xd72\xc0f{$X\x93\xe21\xc0\x0f\x89D\xc8\xa5\xf94\xc0\x0fG\xd3#J\x083\xc0\xaf:$%\xc0\xf72\xc0|\xc7\xd2\x0e\x9c\x033\xc0\xad\xf4\x9a\x8c\xc7\xbb4\xc0\xe6\xd9\xb1\x0f\x80\x005\xc0\xf4\xbd\xca\x92\xd288\xc0\xd4\xb9\xe2XK\xee2\xc0=\xa3\xf4Y\xd4D5\xc0\x1e\xe8\x07\xc5\x81D5\xc0&\xaa\x99|\xcd\xdc2\xc0"\xac\xb6\x0b9\xf02\xc0F\x19\xa1\xcc\xd4\x145\xc0\x89#D\x11\x82G5\xc0.\xe2F\xfb\x1bN5\xc0\xde\xa4\xc1\xbf\xc2\xf94\xc07j\xd9h\x0b\xd92\xc0\xe1\x915\x87\\\xee2\xc0\xf7t.D\x94\xe12\xc0\x91\xe0\xf4,0\x874\xc0\xc0\x05Gc\x81\x155\xc0J\t\n\'\x86\x125\xc0\xb7\xd8:\xa5U 3\xc0\x03+\x00k\xd0\xed4\xc0\xef\xb2mV1$3\xc0\xd5\xcba\xf0\xa5\x113\xc0K\x19\x9fr\x89\x957\xc0,\x00\xb1$[\x085\xc0\xc7Dt)\xf1\xcf4\xc0\x90C\xa4\xf8\x91\xd22\xc0\xee\xa6\x9e\x0f8\xd02\xc0\xfd\x8cM\x07\xdfY5\xc0>\xc5e\xa1\x82+3\xc0\\,i\x95\xd4\x113\xc0u3\x16 _y7\xc0\x89\xba\x9a\x81\x96\x947\xc0kT\x91\xd7!a5\xc0\x8b\xee\xfd\x12\xeb\xa35\xc0\xcbJ%S_(3\xc0C\xea\xa46`\x8e5\xc0\xe5Rn8*\xb56\xc0\x9d\x18\xe3b\xce\x0b3\xc0\x99\x81\xf0IyS5\xc0\x83,)\xect\xe74\xc0\xafk$\xd5s(3\xc0\xe6\xd7+\xf7\xcf35\xc0G%\x1a\x1d\xdbN7\xc0\x15jb3!\x113\xc0\xc5\x8e\x9e"\t\x9e7\xc0\x7f\xc6\xfb\x01M\'5\xc0\xa80\x98\x06W[5\xc0\xb5=t\xddu\xe87\xc0\xe6\x99\x15\x14\xaf\xec1\xc0\x98\xfc\x86\x1a\xa8\x903\xc0\xdb\xa7>\xeb\xfe\xad6\xc0XoP\xdd8\xb06\xc0l\xe29\x96\x0f\x068\xc0\nS\x0bE\xb6\x043\xc0\xc5Q\xa7Dg\xdf5\xc0^H\x92\xe5)\x005\xc0\x0eF[\x05+\xfc7\xc0-xv&"\xa57\xc0\xeb\xf8Lw\xdb)5\xc0\xf7\xb1\x94\xa9]Q7\xc0\xd9t\xdf\x14\x1aj3\xc0\x95\xf0z\x91?\xe27\xc0\xa3\xea\xfe}\xd0\'5\xc0F?\xe2Z\x99\x005\xc06\x1b\x8e\x869\xdd2\xc0\xd5mJ\xd8\xd3j3\xc0\xde\x82\x04F\xd0\xd12\xc0u\xd1\x81\x05T\xc72\xc0\x13cT\xbc\xc6\x8e7\xc0\x9e\xe5b\x04\x90\xd56\xc0DP\xac\n\xda\xd22\xc0\xb4\xb0_( \xcd2\xc0\x01w8\xa2:\xd16\xc0-Cm\x87\x94\xce2\xc00\x15>\xab\xef\xd12\xc0\xab\xad\xc9\x1d]\x833\xc0\xc0=\xe4\xfe\xa2\xb07\xc0t\x86\xcf\x1c\xa8\x143\xc0\xc4\x9e)%\x87\xf32\xc0\xb5A\xc4\x80\xd7\xe65\xc0\xfb\x1e\x833\xb1\x985\xc0\x17\xc60\xa3\xe3\x8c7\xc0f\x85\xad5d~5\xc0\x84er\xcd\xd2\x037\xc0\xb1a\x0b\xbc[\x953\xc0\x0e\xb2\x8dD\xa6\x175\xc0\xba\x18\xe2R\x00<5\xc0\xe8\x14:\xf3K\xb07\xc0\xc2W\xb3\x00\x8e)3\xc0\xe4\xca\x99H\xb185\xc0\x06c,`N\x855\xc0\xf1\xcf\x067;&8\xc0\xa7:a`&\x174\xc0\xf9\xfd\x962b\x815\xc0\x1c*\xe1\xe1\xb5\xe55\xc0\x1b2\xbe\xa1\x0b\x973\xc0R*\x88w\xae\xb67\xc0\xd5\xd6v,\xbat3\xc0\x0b\x17\xb5\xe1SH5\xc0\xc7\x04\x1eE\xa1I6\xc0\x95\x06\xf7){<6\xc0\xcf\xed\x00\x91\xa0\xe54\xc0\x83\x15\x07P\xd9@6\xc0\xac\x82y\xc1K\xcb4\xc0\xb1\x84\xd5U\xe3"8\xc0\x9a\xf4\xe8\xe2d\xb62\xc0\xce\xbe\x042\xea\xd92\xc0\x9d\xf1\xdb\x90\xa5\x9c3\xc0m\x10\x83LX\xac2\xc0F\xd5"G&\x7f8\xc0\xf3S\xb4\xa7>26\xc0\xfe 5\xba\x0c\x9f3\xc0\xe1)gO\xe3\xf15\xc0}\xe7\xf1\xaf\x19\xcc4\xc0\xda\xb8\xbc\xab\xb4\x9c6\xc0\x1fB\xa2@\xd6\x9f3\xc0D9\x99\xdd\xb4\xa83\xc0\x11N\x07\x01|\x136\xc0\xcd]\xe2\xbd\x97\xa93\xc0\x1a\xd3QK\xae\x075\xc0\xd9\x86\xfd\xadT\xa56\xc0\xc6\xab\xd3w\x18^6\xc0\x124R\x8a\xd7\xb63\xc0)g\x07\x97\xc1\x1a6\xc0\x15\xc7\xe8.7[6\xc0\xc7\xa5J\x1f\xa1\xfa5\xc0\xecj\xf6\xa5\x85\x1f8\xc0$\xbb\xf7\xf1\xc6\xb13\xc0s\xd7<ZxV6\xc0fS\x11\xacXc3\xc0\x16\x8f\xa7\xd6\xcd47\xc0$a\xac\x9b\x0b\x8a5\xc0\xc8\x005Nil5\xc0\\\nz\xd3\xa1\xde7\xc0\x02\xcbU]\x7fy5\xc0S\x04\x92/!\x046\xc04\xe0cV!+5\xc0\x9f5\xffLB\r7\xc0\x17\x0bT\xbf!\xab4\xc0\xc0Qk\xecD\xf71\xc0_\xdd}\xf6\x05\x1b4\xc0\xc2\x07m13\xf75\xc0\x06@\x9aM\xb1b5\xc0rl\xc42;\\5\xc0\xde\x1d:<\xd5E6\xc0\x93\x04\x16\xa7\xd3&5\xc0\xc0\xb1\xd2\x07F\x1a4\xc0=\xcf\x84xMi3\xc0ZM(\xb2I\x117\xc0\x01\xf4\x1d~\x87\x137\xc0\x0b\xc9J\xc9\nE5\xc0\xd3%4[\x85T3\xc0#P\xb44R\xed5\xc0\xbc\xbc\xcf\xe89|3\xc0\xf4z\x0b\x1aq\xdc2\xc0 \x986\x8c\xb9E5\xc0\xb3}D\xe5r\xf95\xc0\xccfV\xcc\x95\xcc6\xc0B\xa6]\n\xd6\xe41\xc0J\xa1\x87\xc2q25\xc0\xf3)\xce|\xa3\x898\xc0\xe0\xf6\x00h\xd3J4\xc0\x86\x1b\xfd)1.7\xc0}\xd3\xd9V\x90\x112\xc0[t_\xfe\xecX5\xc0\xcb\xb2\xfai\xeb)7\xc0^\x9c\x16\x01,05\xc0c\xa2\xd7\xb8\x9357\xc0\t\x16\xa0\x1a\xa6t5\xc0\xff\x04\x96r\t\xda1\xc0<\xa5\xd9\x08\xd6\x1d6\xc0_\xe2\x99j\x9bD4\xc0\xa3\xa0\xee\xb8\xb2+7\xc0\xbe\xe4\xb9\xe0\xc6\xe66\xc0\xc1bsq\xb4\x833\xc0\xe9N\xc1\x01\xe868\xc0\xc7\xda\xb59pS3\xc0\x06\x17e1\xde\xef5\xc0\xfc\xba\x06\x85\xe3\xb47\xc0\x1eS\xa4\xca\x81\x9e7\xc0\xfc\\\xfa\x16Q\x1c3\xc0\xa6u\xa6\x1a\xb5\xfd6\xc0\xf3\xc8\x19\xa7\xe3\xa15\xc0\xb6\xdd\xed\xf7\xad&2\xc0\xbd\xffsZ\xd8\xef5\xc0\x8e\x17\x9d\xd2\xa8\xed1\xc0h\x9f^\xb6\xae>4\xc0{\x8e\xc5\x08f\xce5\xc0\xb0q\xe1g\x9bE4\xc0&_\xdd\xd3\xe0\xa44\xc0\x17YN\xaf\xc3w3\xc0\x9c#\x9f\xbd\xa2\xed6\xc0^\xe5\xb4o\x0c\x884\xc0m\x95\xfc\x9d\xaeX7\xc0\x14QQ\xdc\x9e\xe05\xc0.Cn\xe5\x0f\xfd6\xc0\x02o\x96\xa4K\xd34\xc0\x00c=\x84\xd3)7\xc0)\x0e\xa0\x85z\x8e5\xc0\x89\t\\\xd5\x91\x1d4\xc0\xb9S\xa0\x18\x00a5\xc05\t+\xb9L\xb65\xc0\x1c\xe0\xa5Z\x04\x914\xc0\xcc,p%\xfc\xe16\xc0\']\x93)fn7\xc0\xe9\xc6IF:g4\xc0\xca\xcd\x19\xee\xb0\xed4\xc0}\xd0\xc9\xb8-h7\xc0\xa7H\xdd\xe7\x04K6\xc0p:\x07\xc4\xa7\xb64\xc0\xbb\xb3\xf6\xcf\x1a\xd21\xc0\x80\n\xb4\xd3\xd6\x154\xc0+\x07\x9d\xd7tW3\xc0\xf0\xaa\xf9\x03\xde/5\xc0|\xbf:\xc7h\xea5\xc0\x08\x81\xedN\xads5\xc0\x95bl\x00G%5\xc0~\\\xc5\x8a\xe6A1\xc0\x8b\xf8k{/\xc54\xc0\x99\x866\x19\xed\x884\xc0\x00+/J\xaa>8\xc0T\x8f\x19Z}\xf32\xc0J\xed8\xda\x13_7\xc0\x90\xefJ\xda\x97\xa82\xc0}\xbd\x0e\xc8b\x186\xc0\xf2\x0cD@\x1c\x813\xc0\xd0y<\x01\xc1X3\xc0<I\x9fq\xa0E1\xc0\xcf\xdd\xa1\xdb\x1e_5\xc0\x089\x8a(\xb6\xad6\xc0\xae\x1dq\x1b\xd4-4\xc0K\xa0M\xa5\xa8\xf27\xc0u\xd1\x8f\xf6\xb4!7\xc0.\xb8\xad~-\xe46\xc0\xc2\xe0"\xeb\xc8#5\xc0\x1fJ\xeb\x01\xc4\x976\xc0B\xec\x1a\x93X\xf96\xc0d\xb1\xe30D\xfb7\xc0\xeco\xfd\x9b\xd5\x8f7\xc0T\x87\x81\xcex\xc96\xc0/\xb5\x91\x8b*i5\xc0\x85:K\x8f\xab\x9e2\xc0\xec;\xb3pB\xf57\xc0\xcfi.\x92g\xae5\xc0z~\xcc\x1a\xb6\x936\xc0\x81\xc6n\xb5\xdf\xb44\xc0w\xfd\xf9i\xd7\xe32\xc0\xcd\xe8\xa6\xf5\x81\xa67\xc0\x15\x81?e\x00\xa54\xc0\xd0\x7f\xbb\xdb\xc5c5\xc0\xde\xc7\xd5\x05\x1e\x897\xc0V\xe2\xb2\xaa\x0b\xe07\xc0\xb00)5z=7\xc0\xbei/\xde1\xfa5\xc0p\x9a\x89P\xcb\xcd4\xc0\xfb\n\x13\x0c\xb8\\5\xc0\x11\x16\x16\x8e)\x823\xc0\xc3\xd4CS?\\3\xc0\xf7\xf8\x18\xbe\x19I5\xc0\xb4\xd73\xaaw\xea4\xc0Tc\x11\xa2^\x9c6\xc0\xd2\xd4\x80\xce\x88\xea6\xc0\xeb\xd3\xa8\xdf];7\xc0\xcb\x9e\xdf\xe7\x17H5\xc0\x9a?~+\xd246\xc0\xca\x08\x00?\xcb\xd32\xc0\xb1^C\x8a&a7\xc0{\xc2\x0c\xc3:\x104\xc0\xde\xef\t\xceB\xce4\xc0 =\x83\x19\xe8\xb93\xc0\x03y\x8c{\x15\xb76\xc0\xbeg\xbcf\xaeP8\xc0\xf3\x1er\xca8@4\xc0w\x15\xd0\xab+q6\xc0\xb3\x00\x13\x02`F5\xc0O\\V\xdbc\x1a5\xc01\x12X\x14\xfb\'6\xc0\xcb \x030\x1f\x017\xc0\xf2\xc6\xbcj\x0e\xa23\xc05\x92s\x8f\xac\x037\xc0\xf9\x1c\xb1\xb1\x89i7\xc0\xfb\x81\x93cP\x1d5\xc0\x14\xdf\x8bl.15\xc0G\xf3\x96o\x92\xab4\xc0\xfd\xd5\xe9\xb0P\x004\xc0\xe0\xf7@\n\xd7\xb26\xc0"+\xb4s\xe9\x9f3\xc0 \x93\xc0\r\xb1-5\xc0<\x01\xa0\xc1\x13J7\xc0\x9f\xed(\xb7\x1f\x8a4\xc0\xe1\xb8\x11   8\xc0\xfc\xcd\xd4\xaf,\x133\xc0\xa5\x9e\x97\x16h\xde3\xc0\xcc\xa5\x80\xdc\x1a\x068\xc0\xb3\xd3\x82\xaeo\x9f3\xc0!\xe7\x07\x89\xddi3\xc0\x86F\x16\xb1{+5\xc0\xe5\xcf\xd8\xed\xa9\xe24\xc0\x9b\xf2\xae6A\xdb4\xc0\xc5\x98X\x89\x85\x863\xc0\x06\x19\xcb.\xa7/2\xc07;%(\x85\xec3\xc0\x1cL\xcf\xbb\xafP6\xc0\xbe\xe5:\xfa\x07\xa26\xc0\xd2\xfa\x1ao\rm5\xc0\xf7\xd6\x8b\x14\xba\r5\xc0\xf5g.n\x04\xd73\xc0p\xfa\x99\x18q\xa03\xc0\xb8\x10\x95.\xcc\x9a3\xc0/\xb4\xa4+?<6\xc0\xcao\xec\x82a\xe74\xc0\xc0*\xcc\x82\xd1\xcc5\xc0\xabt\x19^\xee\xd04\xc0\xcdo&\xbb\xbc\xe54\xc0O\xb2\xcc\x17\xb7P5\xc0\xdb\xcew\xc2[)7\xc0\xba\xf9D\x8f\xd497\xc0\xfc\xfb\xee\xe9k\xae5\xc0\xbe\xc6\xfb7\x97D5\xc0\x7fB\xb9T\xefn3\xc0l\xd8\x8fe=\xc83\xc0\xf1\x90\xb3y\x8b#5\xc0zF\x03g\x10\x9f2\xc0LHH\xf8\x94\x955\xc0\x98\xf4\xbe\x9d\r\x026\xc0\xcf\xf1\xecII\xde7\xc0Ku\xfe\xf5Z\x8f4\xc0\xadC\x8d\x9b\x17\xf91\xc0N\xf2Q\xbcMO3\xc0\xe4\x01\xca\x17e<5\xc0\x89\xe3yd\xa2i4\xc0\'\x12\x83d)#6\xc01[t\x7f\xc1%3\xc0\xde\x99\xabw\xfa\xd64\xc0\x11w\x16\x9b\x9c\xed2\xc0\xc0d8\xbf_\x8c6\xc0\x8e\x1e\x964 \xe23\xc0:F\xaf7Y\x973\xc0i\xcd\xf8\x07\x93\xbd6\xc0Jj\t\xab#\x890\xc0\xa9\xfc\xcb\x91<z3\xc08\x08.\x1f\x7f06\xc0\xf7\x88\xed\xb1\xc2\xdb4\xc0\xe6\x14\xe4c\xe1\x96-\xc0\xed\xe0\xe3\xa8(\x023\xc0-\xc6\x02\xe5&Y5\xc0\xef\xd3z_\xd1 3\xc0\x1d\xe7;\xd4\x98\xc93\xc0\xd96\xabFb\xd67\xc0\x8d\xfe[\xeb\xd7\xaf4\xc0\x86\x9dZ\x0f$H3\xc0\xe8\xfe\x03`a\x166\xc0RO\'\xc5\xb3\x8a5\xc0zg\xb7T\xa6#4\xc0\xe1\xac\x12\x11\xc4\xfd7\xc0\xf4g\x002\xde\xb42\xc0\x104\xf2\x9d\xfdp5\xc0\xe2\x86\xaa\x1ah\xf34\xc0\xd7\xa3\xa5\xac\xc0\x933\xc04\xd9R\xe2\x98\x026\xc0M\xb2\xdb\x0f\xd9\x946\xc0H<\xf9R\xd0\x998\xc0mrT`\x87\xbe4\xc0\xab6\t{\x80,3\xc095\xfdJ\xf725\xc0\xa7t\x16\'\xf9\xfb6\xc0\xa2\xa3l\xd9Z\x173\xc01"\xb2\xe2\xc1\x896\xc0\'\x9a\nKm\x106\xc0EIbV\xa3\xa53\xc0x*\xcc\xd5\x93\\7\xc0)\xff\xf6\x07\x8f03\xc0\x16\xda\x99\xe3uZ6\xc0]\xf3\r\xad\xf7\xcb4\xc0\xdc\xf5e\xff\xf7\xbd2\xc0\xc4\xf7\xe4\x12:\xc55\xc0\x80\xe5\xee\x0f\x1be4\xc0,!&<\xb3\x907\xc0\x87\x05\x14\xde\xd1\x1c4\xc0*\x90\xa1\x07\xde\x0c3\xc0\xebo\xe6\'X\xdd5\xc0.\x19-\xe5U\xff7\xc0\x02\x0f\xbe\xed\xe2\xe57\xc0\'\x19\x8b\xd2\x9d25\xc0\xc7\xf8U\xba\x02\xbf6\xc0I\xd9\xa0g\'\xc84\xc0\x0fF\xb7\xa7\xc0j3\xc0\x8c\xea?7\x1f\x0e6\xc0\x8f\xe4\x1dlS*3\xc0\xa3W\xf9\xcfb48\xc0\x87\xfcL8\x84K6\xc0\x9c\xa9Si\xad\xfd5\xc0(O\x0f\xbd~\xdd6\xc0\xd6\xfdP\xc0,\x0f6\xc0\xed\xf3\xca\xee{\xcc7\xc0\xfd\xa1\xa3%\xb4\x8b4\xc0u\xfcH\xdc\xe3;5\xc0u\x93;~\x18\x0f5\xc0+\xd8\xe3\xc1\xa4\xdd3\xc0\xc4k,\\\xfaP5\xc0C\xa3\xd7lG)7\xc0\xe4\xba\x86\xa1\xa6\x9f6\xc0\xf0b\x0c\xfa\xbb\x966\xc0\xde\xb5y\x8e+55\xc0\xd3y\xba\x8d\xd8\xdd1\xc0\x8as\x01\xfe\xcbi7\xc0\x1e3\xcakg\xd72\xc0<\xb9J\xc7 V5\xc0J\xd77\xd5{\xeb1\xc0\x1eVsP\x15(3\xc0\xad\x85\x9d-d\xbd5\xc0\xca*\xfe\xa5\xe4\n5\xc0\x16\xfaa\x05\x94)7\xc0\x85\xdc\xa7\xa7\xd0\x1e7\xc0v.\xa2\xb5\xcd/6\xc0\x99Z\x9c\x84\x17\xd51\xc0cp d\xf4\xbb6\xc0w>k\x9a&\xc57\xc0\x94l\xd9<\xd8\xd52\xc0\xcd\x19H\x87\xaf\xf42\xc0\xe9\xdb#\xb4\x00a4\xc0\xe4\xd2|\xe4&\xaa3\xc0\x94\x96\x8a\xbf\xf2\xa05\xc0\x16\x19\x08w`\xde7\xc0\xfcKE\x80\x17u7\xc0\x13\n\x83\x06\xdeT5\xc0\xd4m\xae\xe2\x15\x0c3\xc06\xb9W\xc2\x88\xed4\xc0\xf7\x95;\xe4@\xe51\xc0\xa1H2\x9c\x0c\x1c2\xc0\x88G7V\xc4t4\xc0\xf4*;E\x8c\x1b3\xc0Z\xa2\xf0#4\xa53\xc0Be\xb8\x1a|\x025\xc0LH\xb8\nwL3\xc0\xf6\xb9\'\x84\x14\r7\xc0\x11fs\x91J\x166\xc0+\xb2\x0cBr\x1f4\xc0\xb0Z\xcaT\xb1\xa34\xc0Mw6T\x07@7\xc0\x97T\x04l\x8ew5\xc0\x8a>\xd2\xa9\xe1\\5\xc0\x94\x00\xde\xb4\xd0\x9c4\xc0S\xbf\x05\xc7W\xe84\xc0\xa1\x057\x0b\x03\xd65\xc0\xf98\xe7\xb6\xc8~7\xc0<\xd6"\xf6\xaf\xc76\xc0\xc6\xa5\xf8:.\xa45\xc0^\x13\x83\xdb\x87\xaa5\xc0\x0bX3\xa1\xf0x7\xc0H&A\xd7\x15&7\xc0\xf8\x05\xf5\xe8y*7\xc0\x18\x9c\xfb\x90F\xd84\xc0o\xb3\xecPU@7\xc0<\x88\x16\x94\x8fD6\xc0\x88\x99uo\xc3\x8e4\xc0g\xad\xf5Ww"3\xc0j\x8c\xba\xca)\x8b4\xc0\xad\x82W\x03U\xd12\xc0\xd4=\tw*\xb82\xc0_\x14\x075\xc5 6\xc0\x14\xf2\xe1\xf5/\x055\xc0B\x14G\xacSb4\xc0\xebCJc\xe3\x113\xc0\xc7\xbe\x9aHd\xaa4\xc0\xa3M$\xf6\xe1\xfb6\xc0Dg\xa4\xb6\xfd\xf42\xc0\xe7ZS\x1c\xe9>5\xc0QPBkX\x113\xc0\x92\x9f>\xe7\x0e\x956\xc0\x83\xb1\xc9kA\xec4\xc0\xed\xd3i\xc2\xe0y5\xc0\x01\x825\x94r\xa47\xc0\xd1?~\x83\xf3\xbd5\xc0\xe1\xd2n\x1e\xc4\xe86\xc0\xff\x12\x8a\xd4\xc5|4\xc0q\xfc\x10Rp\xd56\xc0\x0eY\xf2U\xdb\x1d5\xc0r\xa6\xadmJ\xa75\xc0\x7f`\x07(\x05*5\xc0s\t_*\x9b\xbc4\xc0\xa0v\xe2\t\x0c\xd46\xc0\x8d7\x14Z\x11\x8f5\xc0\x8c\xe2\xfd\xa2\x9a 8\xc0\xea1\x90TX\x897\xc0\x15x\xc8X\x86\x8c7\xc0\x8a\x9a\xa7\x96\x1438\xc0\x1e!x\x13\x9b\x933\xc0\xee\x8e\xceq\x0ca5\xc0)\xb5#\xd6\x14_7\xc0&\x06\xa5\xdb\xf114\xc0\xa8U!\xdc\x11~5\xc0\x99\x8a\xc8\x91W\xa57\xc0DO\xc4\x81\xa714\xc0\xadq\xfc\x82\xe0W8\xc0W\x0fy\xd70;5\xc0s\xd4\xe4\xa3\x86`6\xc0X<\xe4\x13\xad\xdd4\xc0\xde\xd1d\xc8\x92\xba4\xc0\xfa\xcc\xa6r\xf5\x8d7\xc0\xab\r\xf1\xc2137\xc0\xe4\r\xed\xe1\xfar4\xc0u\x00\xb4.\x1f,5\xc0LBvv\xf9>4\xc0\xac\x1f\xc9U-D5\xc0\xa1b E6g2\xc0\x89P\xe1\x9e{\xe12\xc0\xd9f\x92\x0e\x81\x1a8\xc0\xc2\x83\xfc\xacB\x8c7\xc0"U\xe9\xc6\xee\'2\xc0\x02_\xaf\xb5Y\x813\xc0uM\xb7{ \x046\xc0\xb6\x06rn\x85\xe34\xc0\x8c\xd1!\xc2V<5\xc0\x98`\x86\xd4\xbe\x143\xc0\xe5X\x08\xe8\xf0\xaf4\xc07\xac\x1e\xa9\x13\xaa4\xc0O\x08\x16v\xaf\x075\xc01\xbb8Q\xca\xf77\xc0\x1fs\x88k \xc64\xc0\xd2\x9e\xab\xd1\xb9\xc24\xc0(99&\xb0\xe66\xc0\xf5\xeap\x99\xf5\xc54\xc0\x85\x07\xd6x\xc8!7\xc0v\x0f\xa1\x04v\x964\xc0Z\x96R\xe2\xc2\x893\xc0\x86\xcb."U)5\xc0\xc0ei\n\x00\x133\xc0\xcf\xb4\xb60\x8c\xee2\xc0\x03\x84e\rc\xfe5\xc0f\x9adO\xaf\x106\xc0\xbcq\xe0\xb0\x8208\xc0M\xa9\xa2h\xd5\xa54\xc0@R\xad\x88\xe9\xa75\xc0-s\xce\xb0\xc6\x075\xc0\xea\xc8\x1c\x90n~7\xc0\x90y\xeb]\x8a\x874\xc0\x13\n}\x0b\x1a$5\xc0\x8d\xe8\xb4\x9a} 5\xc0C\xab\xcf\x04"\xfb4\xc0\xe7>\xd4U=\x078\xc0\xda:\x92\xc8`\xd82\xc0pCF\xbb\x81\x995\xc0\xfc\x13-\x9e\xb3\x0c3\xc0D\xcd\xd9\xbf\xcb\xb04\xc0\xd6\x84 \xf9\x86\xc34\xc0\xe3\xc2_\xcf@\xc91\xc0\xba\x7f\x8c\xb7\xbd\xe54\xc0\x02\xc2\xf86N\x085\xc0\x8fZR6\x8cb5\xc0\xb9\xa2\xe47\xdc\x8e5\xc0?\x88\xc8\xf0\xd6c3\xc0\xf8E;tX\xe14\xc0\x1b\x1d\xc4\xf2\xd9\x8b7\xc0S\xff\xf5\xbaC\xe54\xc0\xcf[\x0f\x16\xec=5\xc0*LO\xb2H\x827\xc0\xe9\xf5\xf2\xe4G\x8f6\xc0<\x0b\xb0~=\xbb6\xc0\x88\xc3\x9a\x8a\xd7%5\xc0\xccJ\xe9G\x97\xe54\xc0;\xde\x9d\x80e\x1c7\xc0I\xf1\xf4\xbd\x01\xab4\xc02\'u\xaf\xfd\x957\xc0q\x01\xbe\xee\xef\xff4\xc0\xbf\xcc\x16Jy^3\xc0\xeb0\xb7\xb8z\xa14\xc0\xc4q\xc7\xf4\xa2m6\xc0"\xac\xb6\x0b9\xf02\xc0PJ\x7f\xdb\x0f\x056\xc0-\xe7\x18F\xc4G5\xc0u9\xe7S%#5\xc0]\xe2\x0bWx\x9a7\xc0SZ\x7fNH\xef7\xc0\x93zt\\\xfaC5\xc0\xca\xfa\x7f\xbfA\x185\xc0\xd4\xb2\xf6\xc0\xe8K7\xc0\xf3\xad9\x957\x173\xc0!\xc2H\xe4\xf2\x164\xc0\xf2\x82\x90\xc2\xa3\xa84\xc0?\xf7$TM\xdf7\xc0\x83\x95\x03\xd4j>5\xc0\xb5_\xe6\xd9\xdd\xc64\xc0h\x16\x9d1\xbbP4\xc0o|}\x02T\xdc2\xc04h\xcf:=\xd44\xc0(C\xaf\xb0QD5\xc0\xc0\x04\xcbJEE5\xc0sc\xe0\x03\x98\x158\xc0uUX\x8cD\xf37\xc0?\x9bE\r\xb9\xd87\xc0\xbf)\xf27\xbe\xcc2\xc0f\xf2>%\x91\x037\xc0\xae\xf3:w@\x005\xc0\xf6N:Vy\x9b4\xc0\xcb`Z\x1c\xf4\xf77\xc0\xed&\xf2\x89\xa8\x864\xc03\r\x9a\xe9\xf8D3\xc0J\x94s\x88Y:5\xc0\x19k\x8c\xdeS\xa44\xc0\x0e\xf1\x80\x9eI\n8\xc0E\xacB"".5\xc0\x00\xf4\xdbDI35\xc0U\xad\xe2a\x9056\xc0\xc4_V\xf2\xde\xb36\xc0\xf8_\x90c\xfa13\xc0b\x1b\xce7\x02\x914\xc08\xa8\xa8\x97\x9cO3\xc0Ar!\x9c\x04\x007\xc0\x1d\n\xfd=\t\xfa4\xc0\x17\xcc\x9aq\xc2e6\xc0\xd2\x89\x8a3\x92\x195\xc0\xb9)\xa5\xf0\xc0i2\xc06m\x8c\xa2\xc2\xd75\xc0\xd0F\xa4/\x03\xcb6\xc0\x1135\x0eN\x813\xc0\xbc\x8a\xf2~\x96"5\xc0\'A\x1b\xec\xba\xba7\xc0C"\\G\x98\xc03\xc0\x90\xcf2\x90\xc0\x8a3\xc0\xeb"\x89nm\xda4\xc0\x0ef\x05\xb7*\x966\xc0\xed\x98\xa5\xd4\x16\xeb7\xc0\xeb\xe6H7\xbb\xde7\xc0\x13\x1b\n[\x84x7\xc0*6\xff(\xca%6\xc0S\x9a*\x9ea\xff4\xc0\xf8\xfe\xbf\xe0J\x806\xc0\xb3o\r\x9e\x8a\x086\xc0\x86\xe60W6,5\xc0-\x11K\xdd\r\xf06\xc0\xd3\xb3\xb6\xb5^\xd92\xc0jH\x8f\xcd\xfdc5\xc0L\xb4\xbcd\xf0\xaa4\xc0\x10\x8b\x87\x05X\xd16\xc0{)\x87\x88\x87L7\xc0T\xa2w%\xcfu4\xc0\x01\xee\xd9\xe9\xd2\x957\xc0\xe0\xa9\xcf:lc7\xc0.r\xbc\x97\x91\x0e6\xc00\x15B\xfdm\xe66\xc0\x88\x04\x0c\xdb\xf5\xe85\xc0\xf4\x18\x1e\xc8 \xf46\xc0\x92\xe78\x8b\x97\xe56\xc0\xb4\xfe\xd2\xea \xd47\xc0\xcbz\xae\xc0u\n4\xc0!\xc4\x01\xe7N\x156\xc0{?\x08K\xe0X5\xc0\xd7i\x9a\x88c}5\xc0\x8b\\\x13\x815\x986\xc0\xf3\x0e\x0c\xdf:\xed5\xc0\xc8\xf7\xbd\xa1\x8f\xf72\xc0\x7f\x82\x0b\xbd\xc3\t3\xc0\x9a\x1b\xf9\x93u/6\xc0\xaf\xaa\xee6\xe9\xa37\xc0\xdf\xc8E)+O7\xc0\x07quf\xcd\xeb6\xc0\xf5>~\xe8T\x114\xc0u\xed\x8e\xb8>\xe30\xc0\xbfL(!\xdas5\xc0oF\x04<\xa3]3\xc0\xac\x8a\x0e\xda/\x1a4\xc0\xf3*\xf9m\xdb;7\xc0T\x1f\x81\xd7\xa885\xc0\xc4\xb5d7\x8fV6\xc0\x8b\x98\xa0C1\x156\xc0\xfc\x8c\x86P\x87\x1c6\xc0\xfel\xd5I\x1b!6\xc0\x86\xb1\x96$\x8c,5\xc0Do8OF\xa77\xc0d\xd5\xd0\xf7\xb4w4\xc0\xac\x9f\x92+\xeb\xb55\xc0\x84\xa9d\xde7l5\xc0\xef\r\xd7j\xf7\xd46\xc0\xfd\xce\x82\xf0\x85g5\xc0\xd3\xe0\xcch}/6\xc0\xd37\r\x85ZN8\xc0\xcbFJ\xcd\xb7\xd42\xc0\xefs\xb8,\xa3n5\xc0dS\x80\x05J\xd04\xc0\x98}\rYjk3\xc0\xc3!\xd8\xe8|\xaf4\xc0#T\xa5\xe9\xa6f5\xc0\xde\xeb\xe4\xb1\x0bk4\xc0\x8d%\x04\x91\x8a]5\xc0\xae:K\xa3B\xdb4\xc0v\xa7v\xc5s\x1d6\xc0\x8c\xfbE\xb1\xc0\xec2\xc0\xe1\xf8\xd1\xd5\xb7%5\xc0d\xa8\x97"\x9d\xd54\xc0\x16\xf4g\xaalw4\xc0\x8a\x16\x94\xfe`\x814\xc0\xef\xec\x84\xe3\x9005\xc0\x0b\xa1:\xc0\xdfz6\xc0^)\xf0l,x6\xc0\x17\x89\xbb\x05\xa6Y4\xc0\xe1)\xac\xd1\xcb\x135\xc0{\xb2\xeeQ\xdb\xe27\xc0d\xbeg5\xa1\xd36\xc0\xf5\xe70._~6\xc0;\xae*\xd8lE3\xc0\xa4g\x97\x0f3i4\xc0\xe8\x1d\xc4\x0e\r_3\xc0\xaa\xd3j\x07\xd5\x023\xc0\x97\x08t\xe7\xd9\x8c5\xc0j\x8b\x1b\x1e\xba\xb54\xc0`\xc2\xba\xc4\xb1\xc65\xc0NG\xd1(\x0e\xfc4\xc0}\xb1%G^\x845\xc0c\xffN\xca\xb5[6\xc0\x9d\xed\xde2R\x917\xc0\xd1\x83\\\x08w\x005\xc0\xefd\x06\x1e\x1c27\xc0\x01\x14\xd0\t\xb4W5\xc0\xa2_5\xbeo=7\xc0\x7f\x0f2\xd0.\xa31\xc0H\x96\x01\xf66\xfd6\xc0\n\xe85\x1a\x94W7\xc0p\xc4s\x91\t+5\xc0]c7\x88\x14\xc64\xc0\xb6@\xd1W\xdb\x0e7\xc0\x95\xdb\xa4E=F3\xc0\x14\xbc\x97\x0b\xf6A5\xc0\x1de\xe35\xfbs6\xc0rB\x17\xbd\xa065\xc0\xfc\x8c\x9b\x10B\x9b5\xc0\xf8\xf0\xbd|\xad\xd35\xc0\xf4OhH\xddp4\xc0\x97B\xea\xfa\xcc\xa35\xc0\xddm\xbe\xe6i\x8a6\xc0\x8c|>\x89&:2\xc0\xe3\xd0\xbf\xd0\n\x883\xc0t\x96\x84\xa8\xe0\xf15\xc0d\x07\xfa\x8f\xa9\xa34\xc0\xec\xae\x03\xfa\xef\x975\xc0\xb8\x85\xdc\x1a\xbb\xc12\xc0\x1c\x88\x9e^\xd0W3\xc0N\x8d\xf7\x07\x0c\xad3\xc0\x1d\x98\xf34H05\xc0b\xe0p\xf6\x02\x977\xc0\x7fKJ\x01\x94|6\xc0N\xe4\xc6\xc4\xc4V6\xc0\xdf8bR+\x064\xc0\xd4\x1f\xc5\xf6h\xa17\xc0\x15\x19\xff{\xb1\xab5\xc0w\xd8?\xbd\xbe\xb45\xc0\xb8\xc3\xb7\xc6uX3\xc0\xc0\x0f\r^b\xd22\xc0\xf7j\xb9\x13\xc0\xa77\xc0\x82(q\xf3g\xfb4\xc0\x0f\xce8/(\xb72\xc0\xd8\xac\x93\xe9\x8d>4\xc0\xa0j\x1b\xcfv\xf07\xc0\xec0\x01\xa2\xe4H4\xc01\x1a\x8f\x84\xfc\xf84\xc0\x80\xbb\x9f\x07\xed\xcd5\xc0\xbe\xd2\x9aD\x15\xc37\xc0\xf7\x1a\x17\x00Ac3\xc0\xfa|x\x11aT6\xc0\x07b\xe5\xccb\xaf5\xc0\xf4Q\x94\xdc\xb0\x087\xc0Q\xee@\x98\xd0\xe54\xc0\x9czq\xb6\xb0\x8f7\xc0\xf0M\xf1S1\xee3\xc0\xbd\x19D\xc3\xb0C5\xc0\xf0\xb4\x16\xb5F\xa64\xc0\xb5\x12\xb9\x0b\x0b\x176\xc0\x0fn4\x82R\x956\xc0r\xb4\xcb\x86\xfav5\xc0\xd0\xc7oEkJ6\xc0\x8a\x17\xa3\t\xa8\xed7\xc0\x8f\xa5\xd7\xa2]\xed6\xc03\xd0\x90\xb0\xb2\xde5\xc0\xf4V\x00\x8c\xa3\xf17\xc0\xbf\x9dN=\xfct3\xc0\x01\xbaY\xf2\xe5\xb13\xc0t\xdbh\x98\xfaU6\xc0nbe\xb5\x10\x125\xc0L\x1d\'\xf8\xdf\xaf7\xc0\x9f\xbe\x82\x93}\xbe4\xc0\x1ac?c-=7\xc0FY\xe8\nJ~6\xc0c\x887Q\xc5\xcd5\xc0\x1c\xb9\x03\x8a785\xc0\xf7\xc4\x05\xe3e\x9d4\xc0Oi\xdd#{\xaf6\xc0oD\xab\xae\xcc\xb45\xc0x\x8b\xf6\xa7\xc4\xf54\xc0A\xdf\x98W\xcbe3\xc0L\xa5Q\xc7\xf4\xcb4\xc0m\xa2\x16v\x8113\xc0\xf7\xf9\xa4\xe3Hy7\xc0\x07n\x80\xb0\x9bU6\xc0{?\x020g\xe67\xc0zar\x871B7\xc0\xf8SlQe<7\xc0R\xc4\xaa\xc6\xaa27\xc0fJ\x04P\xccF5\xc0\xf5\xb9~{\xdd\x8c5\xc0\xban\xf9R\x18\xa96\xc0e\xb0 \xc9\x93k4\xc0\x83\xffT\xe0\xf2K4\xc0E:\xe8\xaf4\x8e7\xc0\xea\xa2\xd8H:m7\xc0\x9cY\xabU\x1c\x947\xc0\x17\xda\xc5*\xf1\xed6\xc0Vh4\xa4)\xcf4\xc0\nw\xfd?\x9a\xcd7\xc0\xb8\xff\xceoPB5\xc0`,\xaa\x9e\x05s7\xc0-6\xa1\x84D\x946\xc0v\x15u4\xee\xe57\xc0q?ZTi\x956\xc0\x7f@\x10Z\xdcK5\xc0\x15\xc5\xa7k\xb8\xa26\xc0\x19gk\x0f\x8d\x083\xc01v\x0b\x14\x8a\xcd5\xc0&\xec\xae\x1d\xc4\x9e4\xc0\xf4\x1a\xa9\xb7\xc5\xab6\xc0\xc0\xb1\x86\xbd}\x123\xc0\xcd\xd8\xf48w\x036\xc0\xf6\xb9pM+\x7f4\xc0\xa6\x15\x81\xf9\xad\xcc4\xc0\xeftQX\xc6\xcb4\xc0\xe6C4k\xbdS6\xc0\xcd;#\x99*\xfe7\xc0:\xba(\x92\x8eB5\xc0E\xc4\x844\xb6\xff6\xc0N\xdfd\xfe\x19b6\xc0\xd3\x8d*\xfa\xcb\xbf6\xc0\xe27\xde\x03\xcc\xac6\xc0\xf8\xe4\xb7pm\xf36\xc0\x15\xd8\x9b\xbe\xa0\xaa6\xc0\x11\x0c\x00\x0f\xd4u4\xc0uy\xbf*\xab\xfc4\xc0\'\xeds\x9a\xd2\x9e6\xc0\xa8\x03z?k;6\xc0a\xd8n\xc2\x7f\x977\xc09\xe7\x98-\xe4\x1b6\xc0\xf0\xf51Z\x94\xe55\xc0n\xfc\xee\x07\xd1d7\xc0\xa4\xaf\xff\x8d\x84V3\xc0\xe7z^J\x81\n6\xc0.\xf6;.\xdfI5\xc0\x1e\x98\x95\xeb\xa7\x1d4\xc0f6\xc5\x18\x88A4\xc0\xaag\x19;\xf4\xf51\xc0\\\xf0\xf2\xa2~N4\xc0m[\x91\xe7\x98\x8f6\xc0h\xf8R\x82\x13c3\xc0\x1c;N\xce\x86\x9e6\xc0\xf2\xa3\xda\x90?\xac2\xc0\x0cK\x9b\xd1\xeb{5\xc0\xfaA\xd4\xe3z\xcf3\xc0v\xb1K\xda\xaa\xeb4\xc0\xe2\xc6\x11q\xb0O3\xc0:\xd5[\xa7\xfc\x971\xc0\xa2\xf2\xc2\x80\x08\xcf3\xc05\x8b\xcf\x98\\\xcd5\xc0\xbe\xaaF\xc4\xf3\xcc4\xc0>%\xb7\xd9\xd6\xc83\xc0\xa94v\x18\x8f\xd62\xc0>&\xca"\xdb\xa51\xc0\xba\xcc\xec"\xea\xfd3\xc0`\xe0\x11\xf0.U5\xc0l\xf1(\xab\x15\xbc5\xc0\x8a\xcc\xba\x94\xe3\xc65\xc0\xe2\xd1|G(^4\xc0\x18\xab\xb1\xb8h\xa17\xc0\x86\xff\x8b\x8ak\xe07\xc0\xd2\x8e\xe6\x96\x0c\x115\xc0n\xb7T\x9b!,8\xc0b\xa0\xb13\xcc06\xc0\xdb\xf9h\x99\xb9\xc44\xc0\xb6\x0b`\x92E\xc14\xc0X!\xeei\xf3~3\xc0u\xf7\xf3\xb0\xe9\x8c7\xc0@r\t\x94\xd2\x915\xc0\x91\xc9\x04\xe5,\x8f6\xc0\xefW\\s\xa2\xb64\xc0\xc2\x81\x14\xaaXw8\xc0\xae\xe2>o\xd7H7\xc0\xd0\xbb\xa4/\x93\xc54\xc0V\xfbQ\xdbz\x065\xc0\xcc\xf2&3B\x037\xc0\xf4\xa8\x08q7\x126\xc0\n\xd4\xb7\x0c\x99\x857\xc0_?\xfd\xfec\xa47\xc0\x1d\xa2\xd7\xd2\x8316\xc0\x0crN06V3\xc0\xc8\xea^\x94`G3\xc0\x7f\xc54\xca\x11\xc44\xc0^\xd6\xeb\x83F`3\xc0H%\xee\x8e\xbc\xaf4\xc0c\x87\x8b\xf5\x0787\xc0\x08\x1b\x19\x02\xfc\xd46\xc0\xee\rL\xc6\x94\xcf6\xc0\xc4\xf4\xa7\x85\xd9c3\xc0\x1co\xa42\xd6a7\xc0\xd4,bo$I3\xc0;\xc5\xe7-\x88\xcf6\xc0\xd9\x003\x85\xe4\r4\xc0\xe5\xa3\xdc\x12\x8cG5\xc0xs\x0b\x92\xeb\xad5\xc0\xdd\xda\x9f\x97\xae\x983\xc0 \xb9\xf6\xb6\x8a\xf42\xc0\xbd\x02\x05\xf6[\x963\xc0\x05\xed\x8d\xef\xc0#4\xc0G\x93C\xeb?\x9b3\xc0i\x81\xe4`#\xa03\xc0\xa6\x0e\xaf\xa6rW5\xc0\xeb\xd7\xf8\xc5\r\xa73\xc0\xebw{\xf3\xa4+7\xc0\x16\xa9\x1b\xe1\xfa\xf54\xc0\xd9\x83\xe6\x8a\xbfs5\xc0\x82\x19}\xd1\x98\x917\xc0}\xf3\x8c\xc8D\xa24\xc0>\x02"\xed\xeb\xef4\xc0=\x15`pH\x1b6\xc0e\xe5GC"\xb94\xc0\xaa\r\xb1\x00I\'5\xc0-\xda$_\xa937\xc0=\x81N\xcc\x1fU5\xc0\x0b\xeb]\x8a\xa7\xfa5\xc0\xfaZ\xf4H[\x195\xc0\xff\xe1\x85\xda\xad\x156\xc0\x01BD\xa3L\x135\xc0\xa2\'\x0fJw\xdc3\xc0\xc2\x14\xa6\xa2R\x008\xc0@\xd9V|x\x185\xc0W\x8e\x13CA\x075\xc0\x11\xd7\xeec*\x863\xc0w\x13=t\x8797\xc0\xec\xc2\x0c\xa8\x8f]6\xc0\x0b\xdd\xc7\xfa\xaf\x805\xc0\xfa\x97>\xf0\x01/6\xc0\xec\x18\xfc@<K5\xc0Y\xc1EEB\x8e7\xc0B\xb2\x8f\xfc\xc8\xa44\xc0/T\xe1M\x8a\xae4\xc0jDM$\xba\x0e3\xc0\xbeh\x8fa\x91\xd56\xc0\xc9\x1e\xa9\x05\xf6O5\xc0\xab\xbb\x0fX\x07\x847\xc0\x91p\xb4x2\x053\xc0F6\xff1\x1eY5\xc0v\x1eL-\xd0\xa64\xc0\x9e\xefj\x8fKE5\xc0\xc8\xd0\xc0\xff\x96A5\xc0\xacS\xfb\xc0\x12\xac4\xc0\xa0s\xc4\xfd\x1a\xf46\xc0\xd4 ;e\xd2\xc37\xc0q\x04\x8f\xdd\xe7<5\xc0\x8a\x1e#X\xb1W5\xc0%\x97I\xac\'\x192\xc0N\xa5\x8cD\x83\xf54\xc0\nn\x1d\xa9\xe5\x957\xc0\xf1\xbc\xb2\xf2Ni7\xc0\x93K~\x1b\xdc\xd42\xc0\x1de\xf7z2\x157\xc0{\x1a\x85*\xcb\x1a5\xc0\x1f*\xad-\x03b5\xc0\xf0\x02l\xe7\xdc\xfb4\xc0:\xea\x04\x95!^5\xc0\xff\x1b\xb7\xcc\x1e\xd77\xc0\xce4\x0f\xb0\xd5H5\xc0!\x1f\x89\xf8\x91@7\xc0t*q\xfc\xd1\xbd4\xc0zA!\rk45\xc0\x11Sw\xe8\xcb\x904\xc0\x92\x86\xf4m\xdbT6\xc0\xdd9\xb7?*\xc64\xc0\xff\x81\xd1\x8e\xb6d6\xc0b()\xc8\xd6\xa56\xc0\xc5\nT\xc3]y7\xc0d\xc2+\xbd\xd4~7\xc03\\\xb6\x07\xa4\x0f6\xc0\x1a\xd3\xa7\xf6\xb1\xcf4\xc0x\xca\x11\xb9y\x186\xc0\x93akFW\x156\xc0H4\xdaT\xc7]5\xc0s\xbb\x8f\xbb\xc6\xab3\xc0\xb6\xca\x8bu\x93\r5\xc0\xdb&\xca\x03]\xaa5\xc0(\xbf\x0e?\xdb\xd76\xc0e\xc4\xe5\xdf\x86\xd04\xc0\x9b\xb6i\x01#\xf07\xc0~\x86\x18\xbd\x0e\xf74\xc0v4\x8a\x19Z\xae5\xc0\t\x07\xe9h\xd4:6\xc03\x87\x83c\xfd\x136\xc0]x\xd0\xaa\x99\x967\xc0G1\x11\xdc[\xa54\xc0\x86\xa9\x8f\xbd\x14\xe76\xc0\x1f\xce4Qr\xb55\xc0\xcb\x81\x0e\xdd\x97U6\xc0\xe28#\x98*\x8a4\xc0w\x0e\x088\xdf\x874\xc0$7\xfc7_Y8\xc0\xe8\xfdaB\xed\xb54\xc0EeU<o\xcb4\xc0\'\xed\x0c\xa0\xa4\xaf6\xc0*\xa9\x91\x92\x02\x7f6\xc0\xa9\xe7\xd5g\xd4\xaf4\xc0\xf5O\xec\x1a\xd116\xc0\x02z]_\x18\xe84\xc0\xdd\x15\xd2\x17\xcc\xe44\xc0]\x9d\x9e\xa2w\xde4\xc0\xd6\xe7\xc2\xff\xde\xa46\xc0\xdd\xbd\x96s6\xd06\xc0&\xc8ca|}8\xc0x \xc0\x00~u6\xc0\xd0\x9b\x9a\xd6Z\x1b6\xc0\'U\xca\xd1B\xea2\xc0a\x9b\x84t\x9b{6\xc0\xd3\x85\xca\xc9/*6\xc0\x84P\x1f\xa1\xe3\xaa4\xc0\xd3Q\x1a\x05\xea\xa65\xc0AH\xb5\x08X\xa87\xc0\x81\x90\xffjG\x037\xc0\xb2\xff\x83\xab]\x855\xc0W\xe7\x0c\xc3\x81\xe84\xc0\xeb)3\xf8h\xfc7\xc0\xb8+\xa2|\xb7d6\xc0\xf8\x01\x8d\xa1826\xc0\xb70N\xe3\x7f\x057\xc09\xd5;\xd2\x1f\xc82\xc0\xb6-\xab\xd2\xb2\xdb4\xc0>\xd3\x10\xbbA\xa96\xc0S\xd47:+\x058\xc0\xc4\xad\xf1_\x83\xa96\xc0\xeb\xc2\x17\xbd\x9f\x954\xc0b\r\x0fp\x81\xd03\xc0[@\x93\xbfd\\4\xc0\xa0wT\xe2\x15\x0b5\xc0Y\xf3U\n\xb1\xa94\xc0\xf1M+p\xc5\xc56\xc0\x1b04\xd3\xbf55\xc0\xe1\x98\xb07A\xca2\xc0\xff\xd6=%\x80\xab6\xc0JB,:\xa1\xcd2\xc0\x07\x0f~\xc8\x8a\x113\xc0\xfd\x07\xfc\'\xa6\x186\xc0\xc9\xe9\x81\x10\xf3\x123\xc0\x05\x82\xedT\xc2\x195\xc0\xc3\xa9\xd3H\xadk3\xc0\x10O;\x1f5E3\xc0\xc7;\xf3\xd8\xe4j4\xc0\xc9\xab\xab\xf6\xbd\xcf6\xc0t<\xaf\x06<\x103\xc09\x8e\x9d\xb2Im7\xc0U$\xbd\xe8\xf7P7\xc0z\xdeW\x18\x87u7\xc0\xa5b\x0e\x91\x1f\r4\xc0Zz\x0e\xdf\x1544\xc0\x94\xef\x94|P\x064\xc0\x929ME\xc8\xe72\xc0\x9bg[Lb@5\xc0\x1c\xa4}\xd4\xda\xbe7\xc0s#(3\xfc\x9c3\xc02<\xd6*\xde16\xc0\x13\ni\xc5(I6\xc0\x9bf}\xd7\x10>5\xc0\xa13J\xdd\x1bz7\xc0\x02w*G\xbe`5\xc0\xe7T\x9d\n\xff\xcb4\xc0\xf0\x00%V\x1a!7\xc0\xb2\xe6\xfc(A\xba6\xc0\xc1\x89c\xaa\x01\x965\xc0\x9a\x19~\x02\xff\x8d5\xc0M\xbcM\xe4\x13\xbf6\xc0\xf7\x81o\x99<\xa75\xc0\xa2D\xbe/\x0e\xae6\xc00O\x1dS\x02K5\xc0\x13\x16\x86\x90\x1b\x905\xc0\xc5\xbd\xda|\x8b\xaa5\xc0`\x8fR\x95r\xc06\xc0\xcf\x94+n8\xc06\xc0e\xe8\xe2\xe9\xf6\xa16\xc0\xb7\xb1\xf4\x00PO5\xc04\xcb\xca\xc5\x8aO5\xc0\x81\x8c\x84^\xd5\xe15\xc0\x078w\xcc\xf6\x1c6\xc0Q.\xaeau)5\xc0\xd6`\x86#\xe4\xa64\xc0q#[\xe1\xfe\x9d5\xc0gR\x84\xe6\x07\x085\xc0\xa1\x04zC}I5\xc0d.:\x8eB23\xc0\xfe\xad\xafl]v6\xc00\xa1\xd0\xc5\xe4\xa25\xc0hf\xba\xda\xfd\xec4\xc0\x89\xa5\x02\x13\xbb\x823\xc0\x01`\xa5\x1c\xe1\x156\xc0\xdeo\n\xac\xa5\xc35\xc0\xc1\xf0sF-&6\xc0\xe9P\xcd3\x89B8\xc0\xf9h\xe6\x84\x91\x923\xc0\x81\xa8\xc3\'\xf9\x897\xc0;\xdfS\xe6{\xdf7\xc0\x88\x0c\nJ\x9b\xaa5\xc0MXd\xfe\xa6;7\xc0\xfc\'\xc1\xa5B\xed2\xc0"\x93j\xe0F\xcf7\xc0\xddt\xbc\xd1\x05\xd26\xc0)\xd9]\xb4H\xb16\xc0\xf7\xc3<\x13\xa1*5\xc0z6\xea\xdc\xafS8\xc0\xdc\xf1\xa9\xac\x91\x914\xc0\\\xb2\xc1\x04\x81.5\xc0\xd7N\xa7\\\xa9\x136\xc0\xe8\xc3\xb3\xb5\x9c\xe25\xc0\x02\x82\x9b\xb3\x1d~6\xc0\x80\xfa6Q:\xd14\xc07p\xe4`\xcf\xcc3\xc0\xe7\xe4uC\xe3\xa57\xc0\x1e\xe9\xed\x00\xd3\xfb4\xc0\x00O\x7f\xc9\xf4\xd22\xc0]*\xa3\xc8\xec\xab5\xc0G\xb9\x13\x89\xe6|3\xc0\xeb\xdcE\xae\xc3\xfc1\xc0\x1e\xea\xe3\xfa\xee\xfd5\xc0\xc2\x94\x82\x92\x1b\x854\xc0,\xb2\xfd\xf4\xf3\x044\xc0\x81H-\xf8 ?8\xc0Ws6\x9c\x0c\x185\xc0\x0f~\xbd\xaf\x0534\xc0\xe2\xb8A\xaf\x18\x158\xc0\xbd\xc77\xc1\xbd%3\xc0\x9f\x0c\xdd#\xb9\xd74\xc0\x83\x0e\xe2\x9c8\xf37\xc0\xe8\x14$b\xc0-5\xc0\xc1.\x92]\x04\xd04\xc02\x8f\x05\xd6\xa3\xd24\xc0\xf7\x040V\xbd87\xc0\xb2\x16U\xdaY\xae5\xc06\xd7\xff\xd9k\x1b4\xc0j4\xe6P\xa1\xb25\xc0\x16Y\xcaEs\xa45\xc0\xcd{3DTh4\xc0\x14\xfctj\xeeY5\xc0Mj\xfe&H\xdb6\xc0\xa80\xea1\x01\x996\xc0\xb5\x1f\xa2M\xe8\'3\xc0\xe4\x04\xac\xe5@:3\xc0\xb6\x96q\xc7S\x864\xc0\x81\xd5\xfbZ\x87\x954\xc0\x8a\x951\x8aE\xb17\xc04\x07\x04g,<5\xc0zTS\xf5\xc1%5\xc0\x8bGD\xf5/\xbd6\xc0wi\xcc\x80\xbb\xf46\xc0\xdb\x8c\x0f:\x82\'5\xc0\x1d9{\xe4\xcci4\xc0\xef\xfan7.\xa45\xc0(\xa7\x16\xba\x8f\xa07\xc0\x0f\x9c|j\xd6?5\xc0\xfc\x9d\x00 \xe9\x9d7\xc0\xa3\xe4\x12E\x03\xe36\xc0\x84\xb9?g\x94\x045\xc0$\x8f\x15\x15\x89\xd42\xc0\x8c*\x9e\x14\x12\x066\xc0\x10! \xbf2\xb97\xc0\xb5\xf6\\\xd4\x11\x0c6\xc0\x8a\x0f\x08\x132\x966\xc0\x94\xb0@%\xa7\x965\xc0}\x90\xd7\xc8\xbe\x075\xc0x$\xa9\xce\xff 5\xc0\xcd\x93\n\x0c\xfc\x143\xc0Q\x18\xfa \x9c\xb45\xc0\xbf\x1cSs\xaf\xbb3\xc0M\x176\t\xcf\xea7\xc0\x0c\xe7!\xb6\xa4\xa04\xc0\x8d%\xadJ\xb1\xf31\xc0\xb03/}\xfd\xd27\xc0\xbc_\x0e\rUh2\xc0P[\x98[\xfd\xd26\xc0\xc5\xc7\xbd\xa9G*5\xc0Lp9\xa8\xda\x133\xc0=\\\x1aq\x9f\\6\xc0k{\xc4\x86F\xda7\xc061\x0f\xaa\x04x6\xc0B\x17\\\x8co\xb15\xc0Yh&\xd2Yx7\xc0\x8d\xa4\x92\xfa\x1aq7\xc0\xb2z(\x1b\xb7\x977\xc0\xca\xc7m\r\x9e\x867\xc0\x05.p\xd2&\x847\xc0\x00\xfa\x81\x8b\xc2V3\xc0\xc4\x8e\x9fV\xbe\xc22\xc0\xb13?\r\xe5\xd33\xc0\xb5\x9dC\xfe&\xc37\xc0\xf2\x11\xf0c\xea\xfb6\xc0\xc9\xaa\x80\xd5NL6\xc0\x93\x873_\x96E3\xc0\xbe\xcb\x1fC\x99d5\xc0\x024x\xe9\xbe\xd74\xc0\xd7\\\x89]g\x157\xc0\x08D\xaf\xba\xd4\x8a4\xc0_\xda\xc9 \xbb\xb72\xc0-@\x92\xbar:6\xc0\xd9\xacb\xbe\x89h5\xc0j\xe6k`\xfc\xc26\xc0`\x11\x1a7g66\xc0\xf9\xa1\xd4\x82\xd7\xb36\xc0\xa8\xd3\x13\n\xeb\xe77\xc0B\xe2\xe6o\x11m8\xc0z)y2\xd6\x0b5\xc0\xceH>\x9f8W3\xc0\x14\xf3\x97\xb98]6\xc0*\xc4\xd9\x06\x05h5\xc0\x169\x0b\x02Q\x086\xc0\x0cj\x00l\xd1 3\xc0\x18 \xfa01\xa65\xc0\x92\x90\x12\xa5\x03\x994\xc0\xc1\x10\xa8\xed\xca\'5\xc0\x13L\x0e/\xf9\x987\xc0\x17I\xa6\x12\xeb76\xc0\xb8\x10\x90\xd7GX6\xc0\xad\xa3\x8f\xfdK\x897\xc0I0\xbd\x0bT\xa02\xc0\x83\x92\x1fQh\xb64\xc0\xd0\xc4\x03\xa8\xdf\xf67\xc0\xb7 \x86\x9b\xdb\xbd2\xc0SD2\xcb7y5\xc0\x1a!\xfbk\xf7D5\xc0\xc5Xu\xacy88\xc0\x81,\xe1\x1d\xe2e4\xc0\x94\x06\xbd\xfd\x82%5\xc0S[\tr#\xbc4\xc0\x04\xb8W\x1a\xd6-4\xc0Fp\x8aL\x00\x147\xc0\xa8j\\l\xa0\xd44\xc0\xb1\x87\x04@\xc0\xea6\xc0\xe1\x84\x1dY/\xa66\xc0pV;\x86\xb9\x0c6\xc0\x0c\x13[<\xc3\x976\xc0\xf3\x02\x8a\xf5\x9fl3\xc0\xe1\xb1w\xa6\x9f\xef4\xc0r\xe1\x9e\xd0\xe688\xc0C\x1c\x85\xf9\xf186\xc0 \xddi\xe5\x8b\xf12\xc0\nF\x98\xa9b\x074\xc0\xaa\xa01\x03\x9b\xe74\xc0\xb5\xd0\x82\xbbz\xbb4\xc0\xc8\xc9\x8b\xe2\xc9\x1d6\xc0*\x81\x97\x02\xe7\x037\xc0q\x8b>S\xfe\xaa3\xc0N\xb51\xb5\xa0_5\xc0f\xbfn8\xf2\x186\xc0I\x9f\xbe\x14\xfb\xee6\xc0\xdb\xf5E8\'-4\xc0X\xa6\x05N\t\xd74\xc0\xa0\x8fW@wE3\xc0\xda\xd3\x88,\xa0\x8e6\xc0\xa1\xe1\xae\x97[|4\xc0\x82\x1b\xeb<D\xbc6\xc0.zz\xa3\xabN4\xc0\x06\x14\xdaT\x16A7\xc0\xb1\x0f\x04\xa3um5\xc0\x00"\xca\xd6B\xe64\xc0\xf7\x10A\x04\x1c]7\xc0\x864\x82\x9f\x8f!5\xc0\xc4|\xb8\xb0E\x067\xc0\xbfc9/\xebU0\xc0\x94\x87t\xc6\x03X3\xc0T\xb6\x87\x8b\\|5\xc0B\xcc\xf9\xb0\x0f\x844\xc0\x7f\x8d*\x0fO\xe67\xc0\xb9\xdfF\xe4?i6\xc0\x8c\x10\x9a\x18lb5\xc0\x82Lf\xbbG\xd03\xc0\xc1[\xfd\'\xac\xf05\xc0\x1e\xff\x9d\xa9j\x8a6\xc0\x88\xc3\x9a\x8a\xd7%5\xc0`\xab\xb9\x97\xf2\xd82\xc0\xcfp\xbc\xaa\xbaX3\xc04\xcdy \x01\xf87\xc0\x1e\xb6;\x94\t\\5\xc0d[\x7f~i\xda3\xc0\x16\x98\x9f\x0e\x08\x827\xc0\xe0\x88\x9b\xbb\x16\xfd2\xc0\xd9\xcc\x9b\xd9\x19\xdf5\xc0\xb9\xeb\x9b\xb6\xf3\x996\xc0\x17\xe3\xcez\x19J3\xc0r\x00-\x94\xb5Y5\xc02\x1d\'VP\x8b8\xc0\r\xaa\x84\x03\'\x106\xc0\xd0\x95!\xb7;\xfe6\xc0\x8dqyx\xdd33\xc0\x87\xfd#\x07t\xa17\xc0\xf2\xd7\x81HU\x9d7\xc0\xec\xf4\xf0\x18Q\xa55\xc0\xe9{\x85g\x85\xef4\xc0mh;N\x85@4\xc0w\xddk\xb4Mr8\xc0j\x19\x13/S\xdc2\xc0K\x91/\xealy6\xc0&~\x03\xc81\xda5\xc0\x83\xea]\x87\xfa15\xc0\xe7\xa4m\x9d\xf6\xf84\xc0\xf2\xf8\xe3*\xbb\x026\xc0\x868\xb9a\x97`5\xc0\x15\x9f\x0ee\x88\xfd5\xc0r\x91\x17\xf3\xdd\xe67\xc0\xc2g43\xfb^5\xc0\xeb^x\xa9U]4\xc0\xf5\x8f\xfb\n\xb3A5\xc0-1&\xaf\x05g5\xc0G\xfd.\xb2\x96\xe75\xc0\xd3\x05b\xf5X?5\xc0\xd14\x9d\xfa\xe0\xf62\xc0D\x8b\x07\xd2\xf5(5\xc0_\xea\xf5r$S5\xc0G\x1d\x93\xd5\x8e\xec4\xc0yI\xd84\xe1n5\xc0\x15\xf9\xaf\xea\x0457\xc0O\x00C\x1e\xa3\xec2\xc0\xef\x98\xbe\xee.16\xc0-\x8bi\x08K\xbc4\xc0\xcb\xbc\x88\xff\x06O5\xc0\x8f\xbe\xc5,\xf9\xf54\xc09E\xe5\xbe\x05K8\xc0\x0cjj\x18\x7fB8\xc0*\xd5\xe9D9\x075\xc0\x10"\x98\xa71\x923\xc0\x90\xce\xd2\xc1\xe0u5\xc0N\x12y\xf7\xda\xf87\xc0\xad}\xc8\xc1`\xbb7\xc0\x10\xd2E\x94\xe2p5\xc0o.\xf5\x96k<5\xc0\xc7\xb6\rs_\xbf5\xc0q\xde\x0c<z\xc15\xc0\x1a\x0ci\xa5\xedo5\xc0\x9a\xba[z\x14*6\xc0\xa20\xf4\xad\x88Z7\xc0\xbb\xa8pHhD3\xc0p\xd0\xe9m\xb9B3\xc0\'\xf5\xc8\xd2%\x155\xc02\xc9\xcf\x8cn\xd25\xc0\x0c\x8d\xd1\x9c\xaf\xfc7\xc0\x86\xcc\xba[\xdb\x086\xc0\x0e\xb6\x91\x08sv5\xc0\x1a\xac\xaf\xa8\x9f\xc22\xc0\x98%\xf0\xfb\xf237\xc08?\xfc`1\x8f7\xc0\xb0\x83\xdb\x85a\x9d7\xc0%1\x11\x85\xdd\xfb5\xc0\x8fX:\x9c\xa2\x068\xc0\xcf\xf4\xb4md\xa94\xc0oJ?x\xf0\xad6\xc0\xd2\xedqf\xd9B7\xc0p\x80\x85\xd4\x10-5\xc0 \xb0\x7f\x0e\x15B3\xc0\xbc\xb3X{(\xf75\xc03!\xf8\xe0\xa7F5\xc0\x0c\x1c/`0q5\xc0\xb6\xee1qr\xe36\xc0g\xf8e\xb9\xfcq5\xc0\xbc\xeb\xa6\x9aK&5\xc0h\xfcR\xd0\x84[5\xc0k\x1a\x90B\xf0\xd57\xc0>\xf5\xf1\xe6\xbbR7\xc0\xf6\xbc\x91\xa6\xd3\xbb4\xc0\xd8\x1dp\xf1\x7f(6\xc0Jl9\xea\xd7L8\xc0pJ?OgI6\xc0\'\x01\x972\xc2\x077\xc0\x7f\xcd\x189\xbbB3\xc0\x8f\x99~\x10\x9026\xc0\xb1\xb5\x1c\x19M\x956\xc0\xf1\xc6A76\x802\xc0s\xde\x01\xaf\xe5\x973\xc0\x84\xfcq\xea\xe7\x0f5\xc0S\xb3\x90\xa6\xccB5\xc0/@\x02\'\x88\xc76\xc0~i\xe3H\xa1\x7f6\xc0<r\x04\xacz\x8c5\xc0\xd1l%\x85\xed\xde2\xc0\x88\x9b2\xd6\xa7\x1d3\xc0I\x96\xde\x00\xa8\x875\xc0&\xd2\x9b(<\x846\xc0]\xa1\xd6!\x85%5\xc0W\x87\xa2W^\xc23\xc0\'e\x88\xfa\x9es1\xc0\xb6\x0c\xf5{\x18T5\xc0 \xc0\xc1\xab\xcfQ4\xc0\xdb\x19n\xf5\x08\xcc1\xc0\x81cC]\xdeA5\xc0\x92\x9d\xadj\xdb\xf85\xc0M\xdc\x1c\x85\x82H3\xc09\xd2\x94.c\x8a6\xc0\x14\xf0D0\xa8\x835\xc0\x94K\xf7q\t=5\xc0\x16\xaa\xa1\x13C\xe92\xc0\xd8\xfa\x8f\xa8{\xc03\xc0\x84/\xf0\xcdk\x0e5\xc0s$u\xf5!x6\xc0N\xc7\x90\x95\x06$6\xc0L\xb0|\xf7\x93[4\xc0\x9d\xd1\x8f\xfd\x0fC6\xc0\xe0D!\xd9<\xec4\xc0%\x9c|\xe2-\xc54\xc0\x87\xea\x1f%\xa7\x026\xc0`x\xe8\xd2]#5\xc0\xbb\xaa\xa7\xc7\xa0\xe66\xc0I\xc8<JV\x036\xc0\xd6\x1e\x99y\x12\xe94\xc0\xc7\x05\xa4\x01\xf0\xca4\xc0\x156J\t\xb6-3\xc0\x8bPQ\xf6\xb275\xc0\xa9-j\x02)x5\xc0z\xea`\xe8\xcf\xaa7\xc0\xfas\xf3\xb4d\x905\xc0k\x99\xa6q\xbd\xe44\xc0\xdaP\xa6\x13\x00\x086\xc0\xcf~\x8dr\x12$6\xc0\x13\xa8\xe2\xe5x\xa57\xc0\x14h\x02]\x96\xfa7\xc0\x18\xea\xa9\xe5J\xfd5\xc0\x88wR\xf7;\xee5\xc04\x07|7\xf8\r8\xc0\xd5a1\xd3\x9c=5\xc0\x90\x9fr\xa5\x8e\xb35\xc0\xbe\x14\xf8k\x8a$5\xc0\xd6y\xf9\x17\x04]3\xc0\xa2\x85\x032u\xbb4\xc0\x17\xed\xf3\xe4\x0cU5\xc0\x0b\xfa\xa5\xd5\x99\x833\xc0N\x03=],\xde7\xc0\xf2h\t5J\xaa7\xc0uAB\xa2\x9d\xc14\xc0DO\xd3\xffy\x8b4\xc02.\xa8\x81\x92t5\xc0T\x10\xad\x88g\x1e5\xc0fo\x7f\xc0!R7\xc0\xcdQ\xcc~\xff\xfe5\xc0\x12*\x80ny\xff5\xc0\x85\xd1+UOg5\xc0ym.\x17W\xd51\xc0\xeb2d[[15\xc0\x8b\x0b\x00S\xfa\x9d4\xc0\x01\x10\xb5Q\xdcK3\xc0\x9eV\x8c\xb5\xbc\xaa5\xc0E\xa0|\x19\x8ep5\xc0\x93\xcf\xbc\x7fpc3\xc0\xd6\x04\xb1\x84\x1a\xa53\xc0\xfb\xee\xd6/\x12\x826\xc0n\xb2\x13\x8b\xfa\xe71\xc0T\xeen\xf5W\xc96\xc0\x05\xb7\x04\xb3_\xa74\xc0W\xc5\x9f\xe1\x1b\xc95\xc0\xc4\xde\x8d\xa5\xec\n8\xc0\xcf\xfa]\xfeQ%5\xc0|\x11x\x9a)\xfd4\xc0"\x1c\xf9\xad\xfb\xea1\xc0@y\x1b\x11\xae"6\xc0\xf0\xaaDL\x04N3\xc0U\x18\xe5\x1aeR3\xc0B\x15\x7fR\xef]7\xc0\x08F_\x95!\xd91\xc0\xaci\xd3}\xe8\x177\xc0\x8f\x03\x83\xd3\xf5\x1d6\xc0`(i \xb4@4\xc0Xw\x03\xf3y\xe07\xc0\xf8&$4\xdc\x134\xc0J\xa1t/\x84\xa94\xc0`\xda\x92\x16H\x1b7\xc0\xcf\xfe,\x9f\xceB3\xc0\x91\xdd\x877K83\xc0\x11\x06\xd0$\xbe06\xc0\xbe=;\xcf5\x953\xc0PomU\xcf\xa24\xc0B\xe1vK\xce>3\xc0\xe9\x9btS%\xaa5\xc0\xa4\x1bb@\x06\xa67\xc02\xd0/^\x91G5\xc0\xe4\x80\xfdS\xcd\xa26\xc0?\xbeV\xd4\xf1L7\xc0tp\x94#V*7\xc0\x9c\xa5\xa7\xad\xb1!7\xc0\xe15\x7f1\xd1\xf46\xc0\xe9 \x85%\xb1\x127\xc0\xec\x05\xe9\r\xbc\xfc2\xc0\xf6\x10e\xfa\xa1\xb95\xc0\x144[u>k3\xc0\x14\xea<\x96\x85\x863\xc0p\xad\xb6\xa8\xc5d5\xc0,j\xac\x8dK\x156\xc0w\xbfkv\t\xa13\xc0\xc9\x07\x91Q\xe6v6\xc0\xd1\xe9\x0f\xbc\xe2y3\xc0\x9fGg,|\xee6\xc0\xaa\x87\x03\x82Cu3\xc0T\x00\xd6\x93\\85\xc0"\x16\xdc\xcbY\xa47\xc0?\x9e\x85\x8e\xfa\x038\xc02z\xc2\xcf\x8c\xec6\xc0\x18\xf0?Gx\x082\xc0\xe12\xdd\xc8\x0b\xbf4\xc0\x05\x8aF"\xd8t4\xc0\x85\xd0\x1bQ\xa1\xcc4\xc0\x9f\xd7taSu4\xc0\x95\xc3\x08^\x0eO7\xc0\x88\x8c\xca\xe2L\xca3\xc0\xa4\xcb\xbe\xca+\x077\xc0\xff\n\xd7\x84DB5\xc0\x1f\xf6a"#\xda4\xc03\xe5\x185%\x9e6\xc0\x8b\x83\x8cT\xb3J7\xc0R\xaf\x19\x8b\x07!8\xc0j\xc8cQ\'\xcb3\xc0\xc2\xdeh\x85s\x1e4\xc0T{>\x87\xb6\x1c6\xc0\xc54\xfe\x10\\S3\xc0\rf\x98\x8au\xde7\xc0[B\x99\xf1\xd764\xc0\xb5\x03\xc3\xe7\xb9\xb57\xc0\x94\x93`\x8eJ\xa04\xc0\xc5H\x05\xe7HO8\xc0\x8e\xb5\x86\xa5\xa2\x113\xc0\x8b\x81Fb\xf4w4\xc0-\xe7\xa4\x9a\xa4\xd16\xc0w\x80\x9c*\x8b\xdd4\xc0\xa1\xb19uV\xfc4\xc0U\xc8p\x15m\xd65\xc0\x9d\xeeF\x10\x90\xbf5\xc0e\x18\xc9\x97#X5\xc0\xc3\xa7\xf4\xd4\x8e\x035\xc0\xde\xaf\xb4\xcc/\x054\xc0R\x1bK\x80\x13\xef4\xc0f\xfb\xeaY\xb1\xf31\xc0\xced\x7f\x8f\x12\x0c4\xc0\x9b\x9d\x9b\xe7\x81&7\xc0\x1d1\xfa\x8a-33\xc0\xb9/p\x98\xd9,3\xc0\xba\xf4\x8bk\x06\xf14\xc0\xd6\\\xb3E8!6\xc0h2:y\xcd\xac6\xc0\x02\x88`]\xbd 5\xc0\xcdC\xd0\xfas\xdd4\xc0\xfeV\xcb\xd9\xf5\xa04\xc0\x95P\xf4\xbcDV6\xc0\xab\x9f\xf0~Vo5\xc0uv\xe4N\xb2\xf54\xc0\xf1\x98\xce\xa9\x99V5\xc0\xa7&r\xdckf6\xc06Sg\xab\xb2"5\xc0K(\xd0\xc9\xe3f6\xc0\xd4\xfe\xc1,\x0f\xdf7\xc0n\x1fo\xe4\x14X5\xc0\xa4\x88N\xcc\xca\\5\xc0\xb6a/;\x06e5\xc0\xed\'y,\xf7\x1b5\xc0\xb1Uu\xcf|\xb06\xc0\x80\xef\x0b\xe7\xee\xea5\xc0\x909\x10\x9d\x12\xb47\xc0<\x0c\xc6)?\xbe7\xc0\xe6\xb0\xd9AO\n8\xc0\xc43m\xcf\xf5(5\xc03\xd6\xc4\x14\x9d\r4\xc0\xd1\xb6\xfc(\x9es5\xc0\xa9B/~\x87\xff7\xc0\xcfK\x1bs^\x887\xc0\x05\xbc\x18\xf7%\xaf6\xc0\n\xa1l\t3\xb47\xc0\xca~\xc0\x90\xc6\xd04\xc0=\xdd\xc7\xd5\x13\xad5\xc0|\xa7\xf5;\xd1X5\xc0\xe2\x97A\xcb\xe8\xe74\xc0\xfe\xd0\xd2\t-\xa65\xc0jU{\x92\x0f\xd26\xc0\xd8\x81Z\xbf\xe5\x8d4\xc0\x1e\x88\x0f\x1a{\xe26\xc0a\xba\x8f\xb4.\xa44\xc0)\x08\x97\xb7\xc0\xaf7\xc0)PI\x1e\xb9\xc03\xc0\xb9\xb2\xe0i\x8a\xab7\xc0B\x87\xe3\xdd**5\xc0V\x8e\xdc\xcb\\\x1e5\xc0\x88\xcc\x06z\xda\x127\xc0\xd8\xf8\xddcg\x9e5\xc0Ej\t\xcc^\x105\xc0\xc9\x9f\xc0L\x92\x945\xc0\x94\xeenk\xc8\xe84\xc0\xa9\xf3P\xd3\x96\xe14\xc0\xe3U?o\xc5\xb35\xc0\xa3\xd8B~P+5\xc0\n\x9aUP\tA5\xc0u\xcc\xf4\xd2\xbf&6\xc0\xb8\xaf\xa7\x90\x98.5\xc0H:3t\x15Q5\xc0\x16\xf3\xaea\xf0\x876\xc0\x0c[I\x81\xa8?6\xc0\xdc\t\xf9MvN8\xc0p\xa1I\xea\x8b\x068\xc0\x9bV\xec\x8a^C6\xc0EZ\xef\xb3\x8e\x038\xc0\x02\x1f\xd6\x04\xc3*5\xc0<\xdb\xd5\x1e\x04O6\xc0\x8fJ\xc8\xc8\xc6r7\xc0T\xc2\xe3\xf1\x14j6\xc0\x1b\x12\x98\xa8\x82\xa06\xc0\x9du\x82}f\xc56\xc0\xf5\xd3^\xd8EQ7\xc0\x13\xaa\xcbh\xa6\x105\xc0/k\x18\xbd\xe3\xdf7\xc0\x1c\x9c\xa0\x9a\xb9\xe96\xc0!Yaba38\xc0\xa4\x06\nB\xd1\x1a5\xc0\xb0\x1d \xa8\xac\xf97\xc0s\xdd\xdd.\xb7l7\xc0\x88`\x1a\xff\xba\xc23\xc0\x1f\x99\xd4_\x90\x9b3\xc0-1\x83h\x8738\xc0_\xbf\x92\xc0\x9a\xde6\xc0\xf6\xcd\x13+\xbb\xa06\xc0\xcayp\xc2s\x954\xc0\xde\xcd.53e3\xc0\x99\xdd\xe2\x17`\xf87\xc0\x92\xed\xae#f\xd13\xc0\xc1\xbf\xff\x1d\xa9\xf27\xc0{\r\x0c\xd5\x12\x035\xc0H\x14\xe0\xbe\x17\xfc7\xc0 \xee\x8d\x99\xb1\xd33\xc0\xb0\xe3\xa0\xc8\xe5\x886\xc0b\xcc@{\x05\xf57\xc0\xcf\xdf\xa6\xb8\xea\xea7\xc0\xdb]\x95\xfc\x10\xc22\xc0\xe1k\n\x88\xc3\xfa4\xc0($\xab`\x8b\xe77\xc0pm"\xe5\x0c\xf77\xc0d\xeeh\xbe(\xe37\xc08\xae\xfe\x8b9\x9a4\xc0\xb5p\x12\xb9(\xf45\xc0\xc1\xfa?N\xa0\xe54\xc0\xe0\x85=:r\xa34\xc0\xbe\xdc\xbbs\xdfV7\xc0o\x14|&N\x1e6\xc0[\xac\xffl\x7f\x955\xc0t\xda\xcfW\x9a\xd72\xc0C[84ho3\xc0zM<"\xc4\xf36\xc0\x93\x1c\xfa\xa6\x88\x0b5\xc0b\x076\x17c\x1b7\xc0\x86\x7f\xfdI\x1b\x196\xc0\xdd\xdb\xb3Fz\xa04\xc0\xfc\x87-\xe2\x1d\xb54\xc0\x8d\x03g\xad|\xaf4\xc0\xf4\xfc\xddQ\xbe\xec6\xc0N\xd0T0[\xe74\xc0\x0f\xe8\xef\xe8\x86\xd45\xc0G\xce\x04?A\xc44\xc0?)N\x91\xdd\xbd4\xc0K\\\xbe\xf1\xbd\xfb6\xc0\xad\xab\x10\x9c\xb1\xaa4\xc0HL\xd6\xba\n\x0f6\xc0\x95v\xb2\xc3\xd9\x036\xc0\xbd9\xe6\xdc\xb5\x884\xc05\x08\xa5\xbe\x07\x1f6\xc08L\x1eu\xfeZ7\xc0\x83\xca\x07.\x16\\6\xc0\xbf\xd1\x04\\\xb9c4\xc0\xd5\xf2w\xfb\x0b\xd35\xc0\xa5x*\x12UA6\xc0\xe4o\xd8\xb4\xcb\x1f6\xc0\x9b\xc9{|\xf416\xc0\xb3^TfF\xb26\xc0o(\xa0\x1a;>8\xc0\xd6\xb41L}\xfa5\xc0\xd8\x9aFQ\xce\xff5\xc0>*&\xd50\x058\xc0\xb1\x0c\xdc!\x03\x186\xc0\xb4u\xe3\x99w\x046\xc0\x95o\x841=\xc45\xc0\xc7k\xe0\x86\xe6\xe34\xc0e|\xb6\xe2d\xf27\xc0\x1fc\xd2\xf5\x9d\xfe7\xc0\xde\xe6\x8b7c\xcb5\xc0]\xe1_r[\xfc7\xc0HTGT\xae\xe27\xc0-\xc8\xb0e\xac\xeb4\xc0ZY\xe9!\xe2x6\xc0\xa9\xd4\xc3\xef.\x0f5\xc0\xa2\xd1a]\xcd\xca4\xc0\xb6Y\x83\x9bt\xb95\xc0\xa3\xc4\xa9\xdd\x81\xc17\xc0hM\x95}\x02\xac5\xc0\x80\xcf \xd0\x07u7\xc0"|C\x0e\x8c\xa85\xc0-jm;\xdb\xc94\xc0\x87\xf2*\xec\x8b\x8d4\xc0NfF\xf7\x1c73\xc0\xe3\x079\xd6k\xcd6\xc0\x198\x10\xab\x06V7\xc0a\x94_N\xca\x166\xc0\x9e\xb6\xcf{\xb5-6\xc0\xde|\xe6R=\x136\xc0\xdd\x7f\xe1}@\xa86\xc0\x01\xc9o\x0bi17\xc0i\x9f[CL\x8b5\xc0\x8a\x9c\x1c\xbe\xcdU3\xc0\x18\xeb\xd4i\x96R6\xc0Y\xcd\xb0=!\x167\xc0\xf2b\x84r\xe0\x956\xc0\xda\x1a\xc7\x9c\xaf\xfb6\xc0\xe3EI^\xfd\xae6\xc0>}\x14p6\x197\xc0C\x1c\x00\x99\xbd\x9f6\xc0<V\xebk\xf6\xa96\xc0/g\x80\xde\x8d\xf85\xc0\x0b(J\x05\xdc\xa86\xc0\xec\xe7\x0b\xcb\xe9\x937\xc0t\x81e\x9fo\xcd7\xc0\x13\xdb6\xe71\x987\xc06\x1f\x9c\x8c\xce\xc37\xc0\x9c\xd4vS\x91\x087\xc0\xe8\xd9>\xd1\x00\x1d7\xc0\xea\xddR\xcd<\xa67\xc0]o\x83"\xebn6\xc0P\x17\xc8\xc4\xbf\xe05\xc0g\xb7\xc7\xbe2|6\xc0\xe0q~\xd9\x0ft6\xc0g^>R\xce\x8e7\xc0n\x97\xdd\xd2Z\xa77\xc0\xc5T\x8e\xdaAW5\xc0\xe5\xcb\xc2>\xe6Y5\xc0\xb6}\xbb\xe0\xb8\xa37\xc0\x94\xb4\x18\xa5\x98\x9c7\xc0\xed\x1d\xefe)\xa13\xc0\xc6\x8b\xe6\xed\xf7U5\xc0\xe5\xbf\x15Z%\xfd2\xc0i\xe0\x99X\xb9\r4\xc0c\xb6(X\xcey7\xc0\xbbip/\xf9\x936\xc0sn\xe63\xe9\x896\xc0\xc7v+\xdeY\xd92\xc0\xf9\x16\x94\xb5\xe6C7\xc0ccO\x1f\x0e\xf62\xc0\x16(\x11C<\xec2\xc0\xaa\x10\xd5\xd4\xf1H7\xc0\xa6\xcb\xabJ_D5\xc0\xf6\xd6\xf75\x1c\x083\xc0|\xf5\xb2\xba\xbb\xee2\xc0\xd7}\xc3\xc0\xab\xfc2\xc0\xb36\x8e\xee\xe7\r3\xc0\xceY\xe1B\xf5\xed2\xc0i\x95\x07\xf3\x8b\x817\xc0.\x1a\xbe\x06L\x033\xc0\xca@\xf2\xfd\xcc\x987\xc0\x9b\xcal\xc7,U5\xc0u\xb2\\\xc2A\xb05\xc0\xea\x85\x06\xf1\xf5\x065\xc0I\x91{z\xa6\x0b3\xc0<\xb7\xfc\xefF\x8b7\xc0P\xf0h,\x9d\xaa5\xc0x\x91\xe4\x95\xb3\n3\xc0p\xe3i\x1bD\xae5\xc0\x04#\xa5\xb5\xde\xc36\xc0\xff?\x98\xb0p\xcd2\xc0\x14\xfe\x00t\'@5\xc0\xd9\xa4\x90\x9c\xae\x1f3\xc0\x99\x0c%\xf1\xab\xcc2\xc0\xa7\xc3\xa8AE\x013\xc0|\x06\xdbV\xc4\x865\xc0\x89\xbb\x9e\xc3\x9er5\xc0Po\x05=+\xaa3\xc0z\xc4\xe9\x04\x9f\x123\xc0\xad\xe1\x16.\x00W7\xc0r\x14g?Y\xad3\xc0\xa7\xc8L\xe4c@7\xc0-m\x0e6\xaa\x9c2\xc0\xb9\x00/\xe5T\xf42\xc0\xc4\xed/\x1c-y5\xc0N~\xf2\xd2[\\7\xc0\xea[\x99b\xd7\n3\xc0\x1a\xc2\x1c\xaf\x9a\xd41\xc0\xcdk\xdf\xc0\x16\xea1\xc0\xc2\xdeD\xdb\x1e\xd91\xc0,\xd7\xd87\x8247\xc0E\xb2v#ld4\xc0@\xca\x16h\x8e:6\xc0~\xb9\xbcU\xad\xd63\xc0\xf5N\x1e\xe6\xf7\xa06\xc0\xd1\x9cW\xe9\xc2\x183\xc0\xb7T\x87\x89\xf7\x123\xc0&\xe1EO\x9e23\xc0\x14\x8ck\xf4i>5\xc0\xc1\x8c\xea\xcfWt3\xc0o=\xc1\x97a75\xc0?\xa9\x84\xa1\x19\x9d4\xc0G\xf6;`\x0fg4\xc0\x04L\xfd\x0bUH6\xc0&\xa2\xc48\x17R6\xc0$\x8bTn\x18K6\xc0\x12\xf7h\x8d\xe8:6\xc0\\\x92c\x02\x10\xb32\xc0\r\xd8J\xa7\x1b\x006\xc0\xe6\x9dt\xf4X-4\xc0\xde\xf7\xb8\xdeMG3\xc0\xafB\x11\x1c\xf5\x086\xc0\xb6\x1cv\xc6\r\xaa4\xc0\x85u=t\x03\xa84\xc0\xf77\xa9\x95[\xf04\xc0\xdcl\xb4\xc9\x83\xa12\xc0\x07U\x9d\xe3\xf0Z6\xc0\xbf* \xe3}\x996\xc0!A\xae\xb1\x18\xa56\xc0p%\xea\xc9\xcf\xff5\xc0\xc4\xa9S\x90\xd6\xfc5\xc0V\x08K\xc2\x8ab6\xc0\x05X\xc1\x02&\x136\xc0\x1d\x9bH\xa2\xd4+5\xc0\x02\x11N^\xc8T6\xc0\xe7\xd0@\x9a4\x046\xc0"\xf2}\x90\x89\xfd5\xc0c\xb8\xaa"\xbaT3\xc0\xa0\x1c\xaf\x96o\xbb6\xc0\xbcV8\x19\x1d\xb55\xc0\x89\x81\xe9\xe2\x9b\x994\xc0\xdcv\xe8\x18:\x826\xc0\x88\xaf\xcb\xf0p\xd12\xc0&\x03\x0c\x9b\xd3\xaa7\xc0\xf3@\x93\xa0\xc5%6\xc0\xa5O\x8d\x9c\xed&5\xc0\x02\xb5h~L-5\xc0\xdb\xee-\xac\x03\xa85\xc0\xa8$\xbe~\xd9\xef5\xc0\x95\x19\xde%085\xc0a\xfc\x9d\xe7\xe1H6\xc0\x16\x13\x97\x96+\x815\xc0bp\xe1\x88W}5\xc0\xdb=\xcd,g\x915\xc0\xa99\x87\xbd(\xa25\xc0\xb2\x1dc\xbf\x9a(7\xc0\xd5\x1b\xe3\x9a{\x8e5\xc0\xe2\xd9\xe4\x08\xb7f7\xc06\xe8\x9fp \x845\xc0,\x88\x9d=\xd5S5\xc0G\xfc]8 \x995\xc0\x1a>\n\x9e\xeb\xb25\xc0\t\xd4\xfb\xfe~X5\xc0J\x17\x0c\x8c\xf9:5\xc0\xd9\xa6\xaf\x16F|5\xc0b8\x0f\x00\x81\r5\xc0\x99@&!\x98@5\xc0\xab\xfbZ\xf6\xfe\x8d5\xc0%\xc2t^\x80\xf34\xc0\x8e\x91\xf8e.R5\xc0x!\x9b\xba\xb2\'5\xc0d\x13"E\nT5\xc0\xc3lR\x18`X5\xc0\xef\xa9\xc7\x8d%Q5\xc0\x89\x1f]&cM5\xc00\xec\xd5\xfdG15\xc0\xf2-[\x99\x93\xaa4\xc0qA\xa8Lq-6\xc0\x82\xadgp\xde\xe84\xc0\'\x8b\xdf\xd1~B3\xc0\x81,\xc2S\xc0u5\xc0\xf5Q\xcd\xb9\xf3\xe36\xc0l\x8e[6*b5\xc0`\xa7\xf2\tq65\xc0\x02\x1b\x1c\xe6<#5\xc0\xa9\xcfS\xda9\x175\xc0\xd3K\xc5\xf0i\xe06\xc0\xee\x99\x86\x0bQO3\xc0\xedT\xda\xaf&!5\xc0yl\x12\xb2\xc2z5\xc0\x8dm\xb4D\xbbs5\xc0\x9a\x0b\x06\xb2L\x875\xc0T\x90\xade\xb5+4\xc0\xd2\xbaV\x8biZ3\xc0\x1f\x7f\xd2\x9e\xbd\xa04\xc0\xd6\xd0\xb3\x17\xb2H3\xc0\xa3\xc0\x8e[\xd6\x035\xc0P\x1a\xfe<\x9cE4\xc0\x0e\x1d:\x17\xb0b3\xc0Yv+\xe7\xb9g6\xc0\xc6\x88\xf8k\x13B3\xc0\xe7J\xb0\x19\x1a\xa84\xc07\n\xc9\xc4\xab\x9b3\xc0Ps\x9a\x02\x7f]7\xc0b\x17\x00\x9b}?4\xc0\x92\x17\xea\xcd\x9d\x963\xc0\xd4\xd28F\xd5Q3\xc0|(\x02\xb4\xff\xac4\xc07\xe3\xf0\xb9\xec\xc13\xc0\xf6.\x88\r\x96\xa44\xc0;\xb8@\x0e\xa1\xcf4\xc0\xcf\x04\xd9\xd0\xcc\xa84\xc0x#p\x87\xe7\xd46\xc0\xf9\xe1\x05\xa1\xd9\xe04\xc0H7\x18{\xc9\x057\xc0\x90\x8c*)@\xdd6\xc0G\x01\xc0\x05\xe2\xa04\xc0\xea\xa1\xee\x8b\xd5\xd36\xc0\x80\x1e\xc4v\x8f\xd24\xc0/\xef\nK:\x832\xc0\x19ZnF\xb3\xd26\xc0\x841\x01b\x17\xcf6\xc0\x01e\xddj\xbc\x015\xc0\xd8pP;,\x864\xc0\xae]\xb9\x835>4\xc0\xdb\xf1S\x9f\xb4\t5\xc0X\xbe \xe0\x8cC5\xc0\xb3\'\xe5\x9c\xa4\x155\xc0\xde \x85K\x15\xb44\xc0\x84[=\xcfC\x0e5\xc0\xe8s\x9d\xddm\x864\xc0.:\xb5\xf6\xf6\xdb4\xc05>\xc3\xf9\xad\t4\xc0U\xa5JIe\xb84\xc0\x08\xff5\x98\r\xe74\xc0Ef\x1av\x86\xe34\xc0\xd8\xcd\x0b\x95\r\x165\xc0\x9c:]\x1ei\xfa4\xc0\xccs\xc9\xcf\xc9w4\xc0\x8cU\xcft\xee\x0b7\xc0\xcd\xd4\xb2\x8b\xc1\xae4\xc0T\x8f\xcd\x07c\x0e5\xc0\x8e\x83i\x9d?\xec4\xc08\xcd\x90\x9b\xd8f5\xc0\xc0@\xfaFG\xb25\xc0\x15?\xcc\xbf\xe0\xb85\xc0\xe5\xbeT\x827\xba4\xc0\xe8\x8e@C\xab\x025\xc0R\x1f\xf9\x16K\xc54\xc0R4\x08\xc2\xce\x075\xc0P\xb4\xf1r\x9e\x185\xc0\x8e\x1c\x9e\x98\xe2\xae4\xc0\xcb\xfbH[\x18$5\xc0Z\xe2\xc9\xb3J\x8e4\xc0\xd2\xee\xe8\x86E\xc94\xc0\xa4x\xd4ciY5\xc0\xa5\x94P5u\xe54\xc0\xb8\xb07\x107\x175\xc0G-i\xd2\xa0\x135\xc0\xa4\x1a\x05!\xf4\n5\xc0wz{\x9aq\x145\xc0!\xa9\xfb0\x07\xe26\xc0\xa2=\x9e\xd5\xe7\x037\xc0\xe7\xab\xb0\'q\xc24\xc0\xf2\xadG\xdb\xa0:5\xc0(-\xed\x924\\5\xc0\x97:\x94\xaf\xdb\xfe5\xc0\xdfE(\xa6lx4\xc0\x8aOl\n\xb4\x1c6\xc0\xd4\xe8G\x07\x1b,3\xc0\x94\'\x9e~L\xd46\xc0A|\xdf\xcb\xea\x165\xc0\xba4\x8cu\x1a=6\xc0\xdd\xab`\xef\xd3\x156\xc0{lj\xcd\xcc\xd95\xc0\x10\x9e\xf7\xfc)x5\xc0\x80c\xc6_*t5\xc0\x1c\x88\x0b\\TX7\xc0\xb1\x00t\xe8\xd1g4\xc0\xa7\xae\x0b\x8f\xf6#8\xc0\x95N\'\xd1\x98\xbf6\xc0\x9b\x99\xecl v5\xc0\x19\x80[\xfd\x00\x036\xc0\xa5\x1aX\xe9\x1d\x1d5\xc0H0\xc0,\xad?5\xc0\x85\xce\xa0\xfe\xeb\x176\xc0\x10~\xe6\x877\xf04\xc0\'s\x93\x9aJN3\xc0W\xcf%pjb7\xc0IC\xeb\x84\xce=5\xc0\xe8\xd6XN\xab[6\xc0\xf1\xca\xf3\x9cX\x005\xc0\xe0\xb4P7B\x986\xc0\x0fY\xff\xc6t\x8a7\xc0\xc8\x1d\')\xf4\xff4\xc0\x14\x1e\x99\x95yP7\xc0hd\xb9t\x90\xfc4\xc0\x91=N\xe8h\x147\xc0\x92oi\xde\x92\xe16\xc0a$N|\x87\x195\xc0\xe9\xd5AF\x08\xed5\xc0u|\xd7\xfd\x89\xc17\xc0;1\xa2\x1f\x01\x146\xc0\x10H\xe3L}m4\xc0\x05RJ\xfe\xa9[4\xc0V1\xd8\x0c\x14\xe47\xc0\xbd\x12FU\r\x146\xc0\x85\xc8\x9aT\xfb\xf04\xc0\xbf\xd5~[>\xb47\xc0"\x81\xebm=\xdc7\xc0d\x92\x0b\x11\xd5q7\xc0\xa2\xe89\x96"\xe07\xc0\x91\xfaTT+]3\xc0\x02\x80\xfe\x04v\xec2\xc0\x18B\x85\x90\x1b\x124\xc09@b\x80\xd4\xd46\xc0rY}_\xc0c6\xc0*\x81Y\x8b\x01\xfe4\xc0\\\xe7MJ^-6\xc0sV\x9e\xfa\xfa\xb37\xc0\xa8n\xac_\xbc.5\xc0\xd4Y\xb9\x1a\\\xae5\xc0\\\xbd\xcey\xf7.3\xc0\x0f\xf9#\xd7i\x815\xc0\x12\xd2\xc3\x05\xc8\xab5\xc0?\xa7\x9b\xa8\x05\xf43\xc0SY\x87\xa1\xf1\xa52\xc02\xff\x13?\xa8\x964\xc0R;#\x8f\xb3\xb26\xc02k;b.\x174\xc0\xfd \x87\xf3\xeaD4\xc0\x01tz\xa5\xf5Q3\xc0\xcf\x88\x10= \x1a8\xc0A\xdcH6\xe2\x877\xc0\xbea]>EI3\xc0\xd6\xf6$\xcf\x02(2\xc03\xf4\xb75$\xf57\xc0\xd5QqE\xccV3\xc0\xde\x1c\xc2\x89lM4\xc0\xf7\xe9\xa8\xec\xda\x1d5\xc0*\xbd\xea\xae\xd7\xe27\xc0\xeaJ\x05)\xbfa4\xc0\xa5\xba\x14,`\xd27\xc0\xda\xd7\xe7\r^\x7f6\xc0pH\x80/\t<5\xc0\x7f\x9c\x9e\x8c\x9605\xc0\xbbQ\xf9\x10\xc8\xe43\xc0\xf1\xd1\xbffVP7\xc0\x11<\xe6E\xf4\x065\xc0&3I\xe6\xde]3\xc0\xceG\xf1\x19\xc2\xd95\xc0\xf2R\xbd\xb4\xdc\xb57\xc0\x83\xf5?\x9a3\xf14\xc0\xe1A\n\x0cM\x966\xc0\x03)ze\xf3\xbd6\xc04\x95<ZL\xb24\xc0:6K\xc3"A5\xc0*C.y\x11\n6\xc0\xacB\x84g\x85\x9c7\xc0\x1c\xc3#UL\xc44\xc0v\x82\xef\xa9\xc6j6\xc0Q\xad\xaf\xc8\xc8\xf96\xc0\x8cf/K\x99\x8f4\xc0\x11\x97\x9d\xaa\xdc\xa06\xc0\xd52\x08+\xb6Q7\xc0\xce\xa6BK\xcbb4\xc0\x89\xbc.\xd8\x97\xd94\xc0Tv\x84l/\xb64\xc0\xb1\x80\x03`[\xd84\xc0\xae\xdd\x07V;\x105\xc0\x97\xffdq\x1c\xa07\xc0s\xa2\x89\xdc\x82s5\xc0U\xc1\x97\x12__7\xc0f\xb6m\x17\xd9\xc94\xc0M\xa2V\x1co{5\xc0\x874.W\xb0\xb81\xc0O\xd3\xd4\xc7\x97\xaa7\xc0Q\xcf\xfc\xef\x06y5\xc0\xe9g\x9a\xea\x02\xea4\xc0\xa8\xffu^\xa4\\6\xc0/\xc5\xebCq\xad4\xc0\xb9\xd7N\xaap\xfb1\xc0o\xbc\xdd\'\xda\xf42\xc0\x80^\xddJ\x9a\xba4\xc0m:\xc2\xcaao5\xc0\xc4H\xd2\xa86%5\xc0\xc0\xb9\xdb\xed\x13\x8b4\xc0\xd0\xa5X\xa5\xe7\xbd5\xc0mB\x00e\x80\xa77\xc0\xc3\x19"\t\x15\x058\xc0\nd\x0e\x95pz6\xc0\x8f\xdf\x90g\xa2\xe75\xc0o\x0f\x04\xceV\x916\xc0\xd7\xcfvp\x18\x876\xc0\x8eb\xc5\xea\x1a\x0e5\xc0O\n\x86g\xc546\xc09\xef}\xeeS\xf27\xc0\x8e\x87X\x92#\x1f7\xc0\x0e\xf5D\x85w>5\xc0\xf2-\x93)\xb1\x1c5\xc0\x8aP\xc0\xd8\x82\xd73\xc0F\x89\xf4\x9c/\xb34\xc0\xe7V,rm\xa14\xc0\xe2\xa2Q\xa7\xa1\xfe7\xc0U\xc9G\xf3\xf4\xb86\xc0\xbc\xc8\xfe\x96L\xe46\xc0\x0c\x07\xb6\\\x0c\xc74\xc0\xbe\x92v\xb8d\xa96\xc0\x8f\xb5?\xd3\xd6(6\xc0\xce\xa0\xac\x07\xb4Q6\xc0,N{\xaa\xcak5\xc0\xce\xa5\xe4\xb45$7\xc0\x0f\x06\x95\x11\x04\x007\xc0\xe9\xd9\xbf\xe27\xd06\xc0W=]q\x19d5\xc0\'C\xde%\x18\xe61\xc0P\x03%\xe3\xf824\xc0\xc12MN.\xf64\xc0p\x9c\\\x9f`:4\xc0\xecv\xa9S\x8c\xb67\xc0%I\x9d0\x9d\x1f5\xc0\xd7wzkK"6\xc0\xec\xf2\x97\x13\xe9\xa42\xc0\rkU\xf6\x80\xf33\xc0\xb0\xcbs\xa5vP3\xc0\xb7\x88\x88\xab\x8c~4\xc0\xd2\x07\x9e\xc4R\xcf6\xc0}4h\xb6\xb4r7\xc0\x04\x99\x02\xdb\xf4\x946\xc0\x7f\xb8\xc3\xedgU3\xc0\xfd\xceB:4x7\xc0\x93\xecy\x9aJ\x135\xc0\r\xd9u$\xe5\x154\xc0\xa2\x03\x8a\x8e:\x0f4\xc0\x16wB\x15|\xfb7\xc0\xed88\x05\xa7)5\xc0\xe4v\xb0\x1c\xb4k5\xc0/0d\x8a\xaf\xc84\xc0\x00\xd1t\x1d\xd7g5\xc0\x8b\x86\xa1\x1f\x80\xe95\xc0g\xbc\xc6\xe6\xde\xc37\xc0\x7f\xfb\x83\x08kq5\xc0\xa1\xc1\xbf\x07\x8d^6\xc0\xa2\xb9\xf3P\n\xe57\xc0t\xb6\xe6f\x9d\x023\xc0\xf2\xd9\x9d\xa9-\xe54\xc0E&\x92\x11\xcd@7\xc0]\x02\xda\xc4\xd872\xc0_\xc7\xae\x01\xab08\xc0)\xf9\x8b\x83m\xe84\xc0\xb6\xc7GvAC5\xc0\x1c\xd5\x1dn\xd3\xd02\xc0bG\xe1\n\xef\xc15\xc0J&\xe6\xfe1\xfd6\xc0\x91\xaa\xc5Y\xe7\x104\xc0\xfc\x939\x15o\xa26\xc0\x91\xc1\xb9\xda\x08g5\xc0\xcf\x85\xb6\xf6\xff\x186\xc0h\xa8\xecj\xa8\x113\xc0\t0\xb0\x10\x1c)7\xc0\x14\xb8Rpl\xa55\xc0/<\xf7\xb8W\x817\xc0\x80\x84\xbb\x1b\x9d\xd52\xc0]\xa5\x99\xc4\xf4\x003\xc0\xdb\xee\xca\x089\x0f5\xc0X\x97\xe6\x16\xaeL3\xc0&\xe5\xe9\x1a^X8\xc0g\xc5\xe1g\x00[6\xc0\xf3Y\x8e4`\xfa4\xc0\x1bui\xb7\x9b\xe82\xc0<:\xa1\xa7\x1a37\xc0\x89\xb9\xa6\x83k:7\xc0\xf4\x02\xfb<\x95`5\xc0\xd0\xa0o\xeb\x9dV5\xc0\xdc\xe8\xceHR\xba4\xc0?$Y\x16\xae:7\xc0\x8c-\xd4\x9d\x87\xa17\xc0\x94\x9f6!\xe0G6\xc0\xe7\x8f`v2\x1f5\xc0\x96X\xf1L\x16K8\xc0\xa8\x89\xf1Y+\x166\xc0 .\xf6VP\x9c4\xc0\xb3\xd4\x88\xad\xe0\x8a5\xc0P\x83\xd2%\xda\xbf2\xc08\x0b\xe0)\xfe.6\xc0{\xa0\xd4\xa7(\x9f5\xc0t\xc1\xf1)\xbdG3\xc0]5\x84NK&5\xc0i?\x1f\x7f8D5\xc0+W\x12\x0b\xe6\xcd6\xc0\xd1\xe9\xd2\xc9x\xd02\xc0\xf3\xb0>\x88\x8c\xcb5\xc0\xef\xd3>\xbbk\x013\xc0aV\xf1O\x02\xd13\xc0\x82\xceSB\xec\xae7\xc0\xa7\x80\xf0M\xc8\xe75\xc0z.L\xa8\xfb\xdb5\xc0nd\xfb}^+6\xc0\x9f\x1a\x9f>\x80\xd83\xc0sh\xfb\xeb\xf5\x146\xc0j\xc24FO\x1e6\xc0\x04_8\xa1\x18V6\xc0\xf7L\xb9\x9dOT6\xc0<\xbe{\xa3\x05\x966\xc0\x8b\xeaJb\x06,5\xc0\x87>\x13\xe1\x89\x8e6\xc0E\x8b6\xce>\x9b6\xc0\x1e\x9dh\xbeo\xae6\xc0\xacJ$\xec\xd1\xaa6\xc0\xc2\xc7^\x1c`\xa26\xc0\x95\x08\xba0\xa6\xa46\xc0\xe9\x0b\x1c\xa6\xfc\x126\xc0\x00!R\x8d\xfd\xc86\xc0|`\x1dZ\x88\x8f7\xc0\xe0\xbepZ.\x164\xc0L\x8b\x0f\xff\x94\x977\xc0\xb6z#`\xba\x175\xc0\xa8\xc6\rk\x8e\x197\xc0\xe3<4\xdd{T6\xc0\xc2q\xa3\xac\xfb\t7\xc0\x05\xd7\xe5Mn\x977\xc0\xae\xd9\xb6x\xc7\xea6\xc0>}X\xb2n\xa87\xc0\x9e\\\xcf4\xca{6\xc0\xf6\x8a\x07\x87\\t6\xc0\x81\xad:L\xaa\x977\xc0?\x93\xf1\x16\xbe\xa14\xc0[su\xb9\xcf\xd14\xc0\x83\x81\xc6\xef?n7\xc0\n\xb9 \xfcC\x806\xc0\xdb\xd2\xef\x83 \xe85\xc0\x02\xde\x87\xfb\xf0\xf04\xc0\x9cB\x17,)\x196\xc0\xdb\xc1\xa8\x88\r\x0e5\xc0\xbb\x90\x9f\xac\xf4\x817\xc0\xdf\x11M^Gk7\xc0-\xeb C\x81\x946\xc0\xf5\xe0~\xf1\xe4\x1a4\xc0k\x0c\xf6\xa1.\x926\xc0n\x91F\xaa\x14\x975\xc0\x82\xb9\x17|\xac\x963\xc0\xdbI4\xcfP\x955\xc0\xba5\x18\x85\x92\xb37\xc0\xd4\x1f\xf9\x1d\x89C5\xc0\xbb\xf0\xbe\xd8\xcfU7\xc0h\x9a.W\x18\'5\xc01?\x17\xdbj\x964\xc0\x89D\x1e\x8eo\x9a7\xc0~\x82\x04<\xc2\x177\xc03).\xe1\xe0\x154\xc0\xdf\x9eO\xed\x81G5\xc0\xf8#\xb4b\xc3L5\xc0\xfe\x8bc\xb8\xbb\x8a7\xc0\xfe\xb5#}\xe8\x9f7\xc0\xc6,\xe4\x1a\xcf\x986\xc0\xb5\xe7\xc1\xcb\x1c\x9c7\xc0LXN=\xdbS7\xc0\xab\x88\xa8}\x82\x857\xc0Q\x084P\xc7\xf75\xc0\xccU{#\xe3\xfd7\xc0\xb2*\x03\xe4\x07\xe37\xc0w.\xc3\xf6\xf9s5\xc0B\x94\\/\xce\xdc6\xc0$\xc1\x9a\xb9\xabj3\xc0\xa0\xb7)CRW7\xc0?\xfb\x96\xd9\xbe\xf77\xc0\\3\x02Ys13\xc0\x00DQPVt5\xc0V#1\xc9\x99\x008\xc0\xb4\t\xa7/\xb0\xa73\xc0\x93\xd8\xca\xd7\xb9P7\xc0%\xcf\xfa\xf4\xf0D5\xc0X\xefS\x81\x18\x056\xc0\x8c\xa8\xe7\xa3#\xde5\xc0&q\xd5\x95\x90\xc03\xc0\xcdO$\xcc\xe7]5\xc0\x90u\xb0\xf1\x1e\'6\xc0t\x8dh\x03r\x058\xc0\xbc\xc9\xd64\xb7\xbe5\xc0(\x82\x9d\xfc\x7f\x006\xc0\xe9\xe2\xe1\x8b\xc2*7\xc0\xd5o\xc7\\\x1e\xfb5\xc0\x02\xe0\xd43e\xb37\xc0\xda%\xec\xa4\x02\xe91\xc0\xae\xba\xbf\x96\xa4\xbf4\xc0\xc8\x19\x99\xfb\xe757\xc0\x14\xf2\xb5\x94\xe0(7\xc0\x88\x94\x0f\xa9\x81\xf95\xc0\x98@@[\x8b>8\xc0r\x91X\xc8\xfb\x994\xc0\xea\xaaGrQ\x827\xc0\x97\x97\xc5]\xc0\x1e6\xc0\xa9\xe0\xc0\xd72\xe04\xc0\xf5\xec\x92\x08\'\x137\xc0\xb3`B\x15\x08\xe51\xc0\xc5\xfc\xdc\xc2\x93\xd45\xc0v\xa5\xa3\x1f\x98\xef4\xc0\xf0\x82%\xaa\xe0\x174\xc0\xc6\xf4\xff,\x85_6\xc0#\x83S\xf9\xb0\xf95\xc0\x1fi\x90N\x90\x118\xc0\xc0\xf7\xaf\xcb\x85\xe07\xc0d\xa8%\x97\x8c\xbc5\xc0Ni\xbb\x1f\xa7\x9b4\xc0\x86\xa2M\x8a1]7\xc0\x1b\xaa\x92\xc8\x92\x108\xc0\\\xf50\xf2\x8b\xd57\xc0\xe02\x0e\x9e8\xf95\xc0\xa4\xc5C\xc4\x94\x016\xc0KI7=B\xb97\xc0k\x1c\xdfC\x90\x0c6\xc0u\xd4[G\xe1\xe27\xc0xx\x92\xb0\x19Z7\xc0-\x85\xad\xbe\x1b\x184\xc0l\xa0Z\x82\x02\xb77\xc0Q\x8c\xab\x16X\xbd7\xc0^1\x10\xa4\xbb\x8b1\xc0\xf9\x89\xcfS\x9f\x0b8\xc0\x16\xe2\x81\x1a\x1e\xac6\xc0\x83\x19N\x8a\xdb\xfd6\xc0\xf5\x8d\xaaq\x0e\xfd5\xc0>1%\x14\x8916\xc0&\xc99\x9a\x80\xc67\xc0\xbd\x9a\xf5\xf0&\xa63\xc0`\xbb\x0b\xd5\x89b7\xc0\x8a\xad3kbO5\xc0\x0b7\n\xec\x91\x834\xc0\xe3\xd6t\xa6\xf1\xfc5\xc0@?\xc9\xa5\xc5\xcf6\xc0T\xde\xf9\xaa\xa6\x914\xc0\xbd\'\xab4K\xb36\xc0\xd0\xe2\xf0#|)5\xc0\x1b\xfb\xb0\x14\x05\x0b6\xc0\xfe5\x1d\xe1\xaeE4\xc0w\xc14G\xb9\x105\xc0\xe2\x18~\xc8W\x885\xc00\x16\x0c\xf3\xe7+5\xc0\x0c\x9d\x94\xabQ$5\xc0a\xf7\xe8\xe6x\x964\xc0yD\xafk\x9a&5\xc0\xc1\x8fG:\xf235\xc0\xc2\xa2c:\x18\xa02\xc0\xc7WS\xb82.4\xc0\xb7\x8a\t9\xbc\xa65\xc0\xff\xbf\x9e\xe6\x93-6\xc06<;\xa8y\xef5\xc08!\x19\x02\x93\xb27\xc0\x93"\xc6\xa6\x14\x1a5\xc0\x08 \x9c\xa7;*5\xc0\xb5\xa5+\x8f\xf4\xe74\xc0\xa3\x11\xdf\xdaC\xa25\xc0\xf7\xca\x9a\xac\xb6\x9f5\xc09S\x0erW\x9a7\xc0o\x0e\xc10#\r3\xc0(qs\x83\xa8\x995\xc0!pL,"\xec7\xc0\xd5\xe6#\x070\xb35\xc0jNp\xb7\xba\xec2\xc0A\xe3\x95\xa4\xed\xc34\xc0\xa8/\x01E\xa7\xc54\xc0H#n\x03I\x083\xc0!\x08\x1e0\x0f\r5\xc0\xf6\xa7\xaf(\xa8\xf22\xc08M\xca\x05\x9d\x8c5\xc0\x99\x15r\x12|\xf44\xc0F\xb5\xac\x96t\x814\xc0\x8d\xca{\x99\xee=5\xc0Z5&\x9f\xe3\x047\xc0\x98\x1a\x02\xce\xc3"5\xc0\x1b\xf8O\xa8u\xb04\xc0\xfe\x9f\x9c\x83\x9825\xc0\x84\x9d.Pa\xd46\xc0\xa6$\xa3<\x8945\xc0t\x92k\x181N7\xc0g\'B\x9bi\xaa4\xc0j\xa3?J\xa895\xc0\xfb\x8ae$\xcc\xed2\xc0\x87\x998YM\xd32\xc0t\x11\xafM"E5\xc0u\x1cy\xa8\xfe\xb66\xc0\xc3\xecn\xc9x\x033\xc0\x1c\xb6\xf1\x96\xcc\xf02\xc0l-\xf2\x8a\xae\xf86\xc0Mo\x90\x9b\x06\xb97\xc0\x90\xd1\xd7\xd4\xb7\xb15\xc0\xb2\xfa\xd3Ct\r3\xc0\x84\x01\x15\xa58\x075\xc0\x11\xb6\xdb\xf1\x96J3\xc0\x89\'\xbd\xeb\xa9\x075\xc0\x08h\xf7\x0flj2\xc0f\xa0\x8c\xcc\xf8\xed2\xc0,e\xf0\xe8a\xb65\xc0\x91`J\xbcm\xd42\xc0=N\xfe\xb4\xf5\xd56\xc0UO\xa5gF\xad5\xc0\xde\x1b\'\xc5\xffq4\xc0\xb0\x04\x9f\xbd\r;3\xc0\x07J\xe1\x1b4-3\xc0\n\x084\xa21\xf27\xc0\xf6\xb2\x1c\xff\xd6-6\xc0\x90gQ\xcas\xd52\xc0\x96\xc5\x9f\xdb*\xe82\xc0\xda\x8b\xb1\xc4\nu4\xc0\x07\xa2\xe8\xe2\x8fm5\xc0\x9fGq\xd8\xb668\xc0c\xdb\x9a\x94r\xf64\xc0A,\xa1\x13\x8f\x1e3\xc0i\\\x02\xda\xe5\x946\xc0P\x03\xb8,\xb1\xcb2\xc0\x9c\xda\xa6sx)3\xc0\x020\xb5\xf8\x8a\x956\xc0\x8e##\x9cc\x7f5\xc0\xf8\x1c\xfa_o+4\xc0\xfd\x8f\xb0\xb2\xb4\x865\xc0k;g\xb5\x9663\xc0\xf7\xba\xae\xdc\xe9\xff7\xc0P\xe8\xc2\xd3\x90%3\xc0)\xf5\xb9\x93\xf9Q3\xc0/X\xac\x1e\xe3\x1b7\xc0Yz\x11\xb1\r\x0c5\xc0|\xf2\'\x08\x9d\xe36\xc0\xfe\xa4\x1c\xc8Z 8\xc0Ba\xbb\x1a\x17Z3\xc0\x814`\x82\xd9]3\xc0\x16\xe4K\x97\xe2T4\xc0\x99L\x18\x11\x10I3\xc0i]V28\x8f6\xc05#\xcc\xaac=3\xc0\x91c8\x14m\xcc6\xc0\xa4\xac\x1a\x9a&\xc26\xc0\t\xf9\xd7\xa3\xd9\\3\xc0W\xfc\xeb\x0e0\xad4\xc0\xbc\x01\xdch(v3\xc0\xa4\xc2_t\xf5\xcb5\xc0\x03\n\x08CBi3\xc0p\xff\xd7\xc3\xb7\x9c4\xc0\xf7\x17\xe5\x8d\xc1g3\xc0a\x92C\xa6\xd1\xfc7\xc0\x8f1"\r{\\3\xc0\x8frd\x10\xefd3\xc0Ja\xdc\xafA\xe45\xc0vA\x11\xe9p\x045\xc0o$\x1e\xf2>p4\xc0\xd9\xdf\xf8\xef\xc5\xa27\xc0\xa2Q|Q\x8c25\xc0\x06\x11/\xaa\xfb\x9b3\xc0\xe3\x87\xe3\xf4\x03y4\xc0\xbf\xc5\xa7_N\\6\xc0U3%\xc1\xaa\xcf4\xc0f(\x02a\x8f\n4\xc0\x18\'\xcc*\x85\xc45\xc0g\xc3*GW\xb04\xc0\x06\xc5\xe2_\x98N6\xc0\xe2\x99\xbdD\x1b\xde4\xc0\x1f\n\xe3\xab\x0c\xe44\xc0\x8d\xc6\x7f\xd4 -5\xc0\xbfn\xa1\x10z?4\xc0C\xee@6\xbd\xf25\xc0{\r-{\xae97\xc01\x9a\x9e\xbe\x1d"6\xc0h\xb35\x7f$\xbc4\xc0\x0b6j\xf2*N7\xc0\rg\xe2:r\xe14\xc04RA\xce\n\xc54\xc0\xc5(\x17\x01\xde\xbd4\xc0!Qn}\xcdv6\xc0N\x83\xe3\x8ct\xa34\xc0\xf4\xb2\xe6\x19\x83\x015\xc0\x7f\xb8\xd3\x176\xb74\xc0\x19\xfe\xb8\x07;\x8d5\xc0C\xae\xda\r\xd627\xc0Y\x99\xa7Z[\x0c3\xc0\x05&N\xd4s\x033\xc0\xd5\xaa\xf0\xa1"\xc22\xc0T\xbf\xec\xf7\xe5\x7f7\xc0\x00\x08i\x06\xccC5\xc0\x1e\xcb\xd5\x05X%5\xc0\xb6S\xb9\xc0\xb4\xb54\xc0\x18W\xe1\x0b\xd6\xd54\xc0;a\xd0\xb6~\x864\xc0]\xf4~\x98\x9e\xe44\xc0\xd0\x99\n\x81\x1e\x1c8\xc0hB|\x93P\x933\xc0\xeaN\xda\xce\xff\x104\xc0\xaf5\x81\x00\x13F4\xc0\x866_c=\xbe5\xc0~\xf3\x91\xfd}\xe07\xc0\xd2z\x15\xcdS[4\xc0[5\x84L\xad\xc14\xc0#\xfb\xd3t\x0ep7\xc0\xa3\x0bD\x84\x0bk7\xc0`\xc2\x1ei\x99\xb54\xc0\xec\x95\xee]h\xf97\xc0/{}\x88\xfe\xa63\xc0\xe6\xb2O\xc2,\xf45\xc0\x98u\x80|a\x128\xc0\xac8,\xb1[\x166\xc0\xcd&\x14\xda\x1bT5\xc0\xac\xcfL\xa7\x0b\xa96\xc0uB^F\x11g7\xc0\xa1E\xb0j\x9f\x934\xc0k\xe8C\xa4\x9f(5\xc0\xd6\x1bRt\xf1(5\xc0\x9c\xca\xb9\tuj5\xc0i\xca\xd2\xe4F\xd54\xc0\xd5Vi\xc5\xa8\xb05\xc0\xdd\x960\xc7\xd9\x8f7\xc0va\xdcl\xfcU6\xc0\x8c>X\xfd\xb7\xa45\xc0nV;<\x11\xde2\xc0&\xf1\x91wf\xea4\xc0\'\xc4l\x16\xd2\xba4\xc0C\x11\x03_\xc6\xb85\xc02e\xf6^\xae\x015\xc0\x06\xdd\x8ef\x10$6\xc0\x02\x07\xa4\x1e\xd9\x075\xc0\xc5`Ey\xc0\xd74\xc0I\xc9 A\x88\xe44\xc0k\xa5\x9a\xf8\xf0\xfd5\xc0i\xd0qn\'\xd92\xc0\x1dO\xefKU\x186\xc0\xbf\xae\xd15\xaad5\xc0\xac\xb3\xa8\xce\x10\x165\xc0r\xc7S!\xdd\xe62\xc0\x1bb\xb8/Cj7\xc0\\\xd7\x87D\x11\xfb7\xc0i\xa5\x97q\x8e\xd23\xc0\xea]\xdbDC<4\xc0\x00\x96\xa4\xa4r\x0e5\xc02\xb0X\x1c\x1a\xf12\xc0\x9c\xb9\x8apt,5\xc0\xea\x00\x19D\x0c\xd35\xc0\xdc\xd7D\x1e`;7\xc0\xe7\xd6\xd0n\xff\xf27\xc0\xc2\xa7\xd1\xd2\xe4\xa04\xc0\x8a\x12\xe5\xce\x07w5\xc0|#i\xf7mO3\xc0\xa1B\xacH\x92B4\xc0h\x15d1\xeb=5\xc0Q\t\x92j\xab\xe57\xc0\xb1%\x14\xf9Oe5\xc0\x07\xb9\xef\xab\xb3]5\xc0>\xd9\xe6\xab\xdc\xa15\xc0\x97W\x9f\xa7\t 6\xc0$\x1d3#\x94\xbf5\xc0\xc3Uv\x01\x02Y4\xc0%S\xa1\xd1U>7\xc0`\xcc\xe8O\xbd\xe45\xc0SL\x0b\xec#W3\xc0\x11\x1f\x9cu\xdc\x186\xc0\xb5\xb5w=%%7\xc0\x90\xecN\xaa\xf925\xc0n@\xbc\x08\x81\x087\xc0G\x87\x1a\xac\xe6\xf94\xc0\x93q\xa1\xe5\xe9s5\xc0\xe6\x8f\xac\xa9\xab\xf87\xc0\xf0\x03\xb7\xc9\x83f5\xc0\xcd\xf6\x9b\x96\xbe\xed7\xc0-\x8b\x19w\xd3\xef4\xc0a\x04a\xb9K\xec4\xc0=q\x82^/\xde5\xc0\xe0\xe3<\x98v\xf77\xc0"+=\xe3\xaaI3\xc0w\x12N\xbf\x9a(2\xc0VD\\\xda*\xe12\xc0\xd0\xab8\x9d\x0f-3\xc0\x96\xf3\xddVz55\xc0\x97/\xa4F\x90\xa44\xc0\x1d\xbe\x03"*`4\xc0cV\xff\x12\xdc\t5\xc0\x16\xf2v|`V7\xc0\xd8\xb4gp\x8a\xd36\xc05:\x1b\xd3\x9d\xf75\xc0\x1c\xac\xd0\xe1\xfa\xf43\xc0\\3m\x84\xe4\xec5\xc0\x8f\xbb\x1e\\\x7f\x1d5\xc0K8\\\x0b\xff\xd43\xc0\xb1N\x00\x89*\x8b7\xc0tr\xf4\x02\xbdH6\xc0M\x96\xc3\xdd\x8e\x1e6\xc0\xac\xb0\xa0&\x88<4\xc0\xc4=\xf2g<\xe84\xc0\xadiX\x0e1\xbd3\xc0\x1eo\'\xa5-96\xc0I3\x9d\xe9\x9a(5\xc0\xf0\x884\xa5\x9b;6\xc0\xd1\xa1|\xf3A.8\xc0F\xfe4\xe7\x1f16\xc0\x0c\x7f\xdbW\xfd%6\xc0\x93\xbc\x196\xaeJ6\xc0X\x82\xbe\xbe\x15_5\xc0\xeb\xdc\xfa#\x93\x1b5\xc0\xa1)\x04_\x9066\xc0\x9a\x11\xbb:\xa0\x896\xc0\xf2\xdc\x90 \x82\x956\xc0\xa1\xd4q\x98\xef\xc86\xc01~4\xacdX5\xc0|\xba-"\xfc\x855\xc0\xe0j\xfc\xb4\xb5\x976\xc0N\x1c\xfad%\x1b5\xc0\x8f\\[\xe3^\x126\xc0\xc8\xf8\r\xb1_\x1a5\xc0\xa7\x06\xae+\x90\x1e5\xc0v\xb1W\xad:\x046\xc0/\x80\x9c\x18l\x046\xc0;\xc6\x9f\x1b975\xc0j\x95\xeb\xe4Ii7\xc0vt\xd1\x049d5\xc0\x9a4\x1at6n6\xc0r\xbb*d\xec\x9f6\xc0\x83C\xe9\xa3rG6\xc0\xfc3\xb1*J\x7f5\xc03^a\xd8\xdb>5\xc0\'\xb3\x7f\x12\xa9\x0f6\xc0i!\x17R\xe6\xf84\xc0\xdb\xab@\x99\x9f\xf96\xc0\x0e\x98\xcf\xb5\xb8\xda4\xc0<9\xb9m\xa6\x0b5\xc0\x87cfcp,6\xc0\x1e\xf4\xa5\x15t\x996\xc0N\xb2\xed\xde\x1b\xe26\xc0\xaeVM:\xa1\xc13\xc0\x80\xc1\x1aV\xf9x7\xc0.2\xd9\xcb:\x7f7\xc0\\,v\x98\x81j6\xc0S\xa3z-;\xc24\xc0\xc6\xa3\xa2\x10ek5\xc0\xeb\x80%\x03\xd7V6\xc0\xd8\xef\xe7\x12\xdb\xa96\xc0\xe1.\xd6F\x12R5\xc0\xf5\x1d`\xef\xbb\xe04\xc0iQ\xdet\x91x7\xc0\xdaE\x01\xc2\x93\xdd4\xc0\x8e\t\x18\xc7h}5\xc0\xa5:\\\xa3\x8e;5\xc0\x1c\xdf\xa6G%\xea5\xc0\x17\xbb\xc3T\xa6\xe17\xc0\xdc\xcfc\xe6\x06Y5\xc0Q&f\xcf\xfc\xbd4\xc0U\xf1B\xbd\xb3\x015\xc0O<\xe6ZJ?5\xc0\xb3m\xc1\xe8xE5\xc0\xe7\xe1r\xf3\xb0{5\xc0"I\x97\x0f\x9c&7\xc0\\f\xads\xf2A5\xc0\xe1\xf1U\x88o_6\xc0\xb9r\xd6,z\xa87\xc0\'\xaa\xafO\xfaL5\xc0U\xc7T\xaf?\xe04\xc0\xe2\x89|{<\xb04\xc0:\xb0U^\x1d\xed5\xc0\x831s\x80\x84\xf55\xc0*\x8c\x81q\x1fU6\xc0\xb6\x7f\xc1\x9c.\x016\xc0\xeb\xcb;\x07\x8f\x886\xc0\x03\x02\xd3hd56\xc0M6\xb26\xb9\xb16\xc0\x06\xde\xf4\x1b6\xa07\xc0\x0fGnj\x83k6\xc0\xa5q\xf9IJ\x1b6\xc0\xdc\xfb\x12 E\x057\xc0\xb2\x8d]2\x8c\xcc4\xc0D\xba\xbcIhT4\xc0\xc33\xa8a\xe3\xd03\xc0DT\xed\xca\x0e\xf33\xc0\xda\x9c\x13\xe0\xff\x154\xc0\xf2\xbfN\xac\xec\xd54\xc0\xe2w\xf6\xc3\xb4\x8b3\xc0\xb8ou\x91}\x9e7\xc0\x91`\x96\x13\xd9\xa95\xc0\xae\xb1A\x85\x02\x017\xc0\x932!\tV\x9a6\xc0\xfb\xff\xbb\x99>\xd35\xc0\xa1\xd9&\xc2\xa1V6\xc0{psN\xc5;6\xc0\x81\xadu+\xaa\x196\xc0\xa3_\x074\xbf\x9c4\xc0\xf2mD\xbb\xd3h5\xc0t4\xc1\x8d\x1e^6\xc0\xbbU\x19\x88\x8d.4\xc0\x0c\x9e\xb6\x981\x9a6\xc0s\xd9r\xab\x80\xc47\xc0J\xc1A\x88<\xaa5\xc0\xe1\xd7k\xc6s*5\xc0\xcb|"F\xce34\xc0\xd3s\xf4F\xef\xb04\xc0\xd5\x1b=o\xa3\xd76\xc0\x86H\xbc\xb4|\xed5\xc0\xbd\x96\x1a?\xa7\xb47\xc0\x15q\xd52n+5\xc0$~\x8f\x1d\xfb\t8\xc0%\x9a:u\xe145\xc0\xb6-3*fZ7\xc0\x8e\x17\x16\xc8\xbe\xb05\xc0\xc8\xf0\x9az\xde\xf56\xc0\xa5Y\xe7T\x0ce5\xc0\x81WEB\x1704\xc0\x9aw>\x8f\xf5\x8a7\xc0\xfdI\xabh\x03\x0c5\xc0\x87\x8e\x05H\xdeO6\xc0\x83\x86\xa7}\xf8u5\xc0\xfd\xd7\x87\x18\xa4{6\xc0L\xbb\x1f\x11\xbc38\xc0"\xf4\x14\xae\xbc\t6\xc0\xf3\xea\xd3\xc1/\xa31\xc0\xdda4\xde@\xdd6\xc0\x10\xae\x97\xc6\xc1\x9c6\xc0)\xd2\x9dgxX7\xc0\xd3\xedJz\xa8\xd14\xc07#\xd7\x9a\x1aG3\xc0:\xa0U%\xb2\xde4\xc04\xcf\xc5\xf7\x12\x167\xc0\x0b\xe9\xf2\x00u\xa53\xc0\x8e \x1b\x80\x8e\xa37\xc0\td\xb4\xca\x13\x1c7\xc0;\x00jE\xb4\x8b5\xc0\xca\xff]\xca\xa0\xf34\xc04LU\x94.\xf24\xc0\x07\x01\xf8V%\xdc7\xc0\xff\x1bJ\xaa*$8\xc0F[_\x98\x1e:5\xc0\x14$\xcd\xdd\xe7\x943\xc0\xb4\x16\x15\x11\xc2\x135\xc0\x15b\xa1H\xcf\x106\xc0\xad\xaef\x932\xb56\xc0\x9b\x8awo\x8di4\xc0\x80:\xb6\xc4eY5\xc0K\xd3\xc5j\x0c\xc12\xc0\x17\xed!\x13\xc7\xf04\xc02\x84\x08\'\x87\xc67\xc0-\xac:0{J7\xc0\xf1\x1a \xe6\xe8o6\xc0\x84\x86/#A\x184\xc0\xdcc\xf3\xad\x98R6\xc0\x0b\xc4\xe1\xef\xcaz5\xc0\rH\x11\xe3\x87\xd92\xc0~5\xc3\xe6\x00h6\xc0\xc8\x96\xc6\xb1\xab\xba5\xc0\xee\xb7`D\xf9\xf83\xc0|$/5\xc6-8\xc0\xbd\n\xf2\xd2|\xf14\xc0\xd7\x1d\xff\xa0c\xed7\xc0\xf1M\xb4\xc6\xd0\xbc5\xc0\xbd\x81\xa9\xa6Fh4\xc0.-\xe4\xe8\xd9=5\xc0=\xf6\xbf\xd5y[4\xc0A\xfe\xedO\xe0p5\xc0\x81\xa31\xdd\xdeN4\xc0l\x9d\xb3\xa8I:7\xc0\x0e\xfd\x92\xa6\x9eU5\xc0\xab+Q\x85\x95-7\xc0\xc9\x812=\x81\xc74\xc0p!\xc50\xc0C3\xc0\xd5\xea\xc4>^15\xc0\xc8\xef\xbbE\xa0\xf75\xc0\xeb{z\x06P\xea6\xc0%\xb0\'\xb5W\x8a4\xc0\xfd\x04W\xba\xe1\x045\xc0\xd1\xc5\x9d\xe0\xc6\x897\xc0>\x0b\xbb\x8c"\xc44\xc0\xa9\xeaY\x9dE\x066\xc0\x7fx\xd8\xe93\x0c6\xc01\x07j\x9dC\xe63\xc0\xe3\xecM\xe8\xb5v3\xc0\xba\x01\x9fE\xb5L6\xc0D\x99,\xd4\x17\x8c5\xc0\x81`~:\xbb\x104\xc0\xc8BR\x81|\x895\xc0]\x1e\xc3\xf9\x13\xe07\xc0L\xbd\xa8T\x03\xd64\xc0\x87\xce\xad\xe6\xb2@6\xc0\xcf&\x80\xe1z\x0f7\xc0\xf2\xa3/MO\x846\xc0\xc5\xbd\x90P\xdb\xe41\xc05\x07z&\xcb-3\xc0x!\x0b\x98\x13)7\xc0\x8c\x9en\xf7{d5\xc0;\x93\xda.m06\xc0cU\x1e&:\x916\xc0v\xd3\xefC\xf2\xfa6\xc0}\x98\x0e\xad\xa7\x865\xc0\x93,\xa7\t\xb2\xbf2\xc0OV\x8bu\xab\x105\xc0\xb4\xf4h\xea\xddx5\xc0\xc3/\xc99\x00=1\xc0\xcfp\xc2H\x8aI7\xc0\xd9C\x99iR 5\xc0H\x9b$9l\xb24\xc0I\x8c+\xd6%\xc86\xc0(\xc4\x82\x1b\x83\x953\xc0\xe0\xebX\xcb\xdd)7\xc0y\xba}\xf0\xf7W3\xc0\x81\xed\xa7\xe2R#5\xc0\xd3O\'Y|\xad5\xc0\xcf\xdc\x92\x81\x82\x076\xc0&\xeb\x0b\xf5\xccm3\xc0\xb2\x1a\xac\xb1\xf1!3\xc0\x80\xc6CODO5\xc0\xf6\x00d\x17\xed\xcd3\xc0\xb0d\x9c\xbe\x9a+5\xc0U\xc4\x9d\'\x1b\xe24\xc0\xbcV\xf8\xb9I\x108\xc0\xfe\xdfYyk\x198\xc0\xaa\xef\x0c\x91\x97\xb87\xc0\x19}\x1a\x04\xff\xb27\xc0%46\xeby\xe37\xc0B\x83\xb0\x17\x0b\xbc7\xc0\xf0D\xde\x81\xd2\x0b8\xc0\xbc|\xa0\xf6?\xd82\xc0\xe4J\x01\xb1\xf1\x036\xc0\x99\xc1\x0b\xbf\x96"5\xc0A\x0f\xb1\xe9B\xb67\xc0\xde&\xa7\x82$"5\xc0\xf3\xb7\xe0PN\xb17\xc0Q\xad|(+\xd26\xc0\xf2\xdb\xf8\x91\x0f\xe27\xc0@\xa6\x89U\x08?6\xc0H\x18/\x17\xd3\x178\xc0\x85\xf7\x8d\x16^\xe87\xc0A\x06\xfd&{\x078\xc0=\x89\xdb\tt\xee6\xc05\x87\xee\x98\xf9\xc47\xc0\xdc\xf6\xf3\x05\xc6\xd37\xc0\x8dB}\x95D\x0e8\xc0\xe4\x828\xdb\xab\x894\xc0)\xe5W\xca~\xda2\xc0\x81x\xba\x9a\x84\x036\xc0\xfdF\x8f\xa7\xf7\x946\xc0i(\xfe\x1b`\x8e6\xc0\x9b\xb9\xf6\xd7\x13\xd74\xc0\xee\xcdg\xc7\x07\x876\xc0\xb1!"~\x18\xd44\xc0\x9c,\x1c\xa8-\x1e5\xc0\x1at\xed_\x01\x068\xc0\x82\t\x02\xfa\x8f.5\xc0]d^f\xc7\xfb4\xc0\xe5\xd0,\xd7\xd1j6\xc0g\xf4\xf1;\xa1\x0e5\xc0\x90i_\xcaa\x943\xc0\xd2\xc4\x0cp#38\xc0s\xb8\xb6\x03\xd7\x145\xc0\xde\xb1\xea\x8f\xae\x068\xc0T\x1eK\x98\xd5Q6\xc0\xcd\x0b@\x8a\xe1\x0f8\xc0_E\xbb\xf7\xd6\x028\xc0\xd5\xa4\x9d\x0c\xcc\x128\xc0\xe3_W\xbd\'U6\xc0\x17^\xad\xb3#R6\xc0\x88\x82$n-\xfa7\xc0\x81]\'\xb7\xf2\xf17\xc0\xe2\x88$\n\x00\xd96\xc0D\xab\xd1Q\xec\xe27\xc0MQc?\xa5\xeb7\xc0\xfe\xf5\xea\r\xb3B7\xc0"\xd6N\x9a\xec\xfa4\xc0\x911=\\I\xef4\xc0\xdd\x98v\x1f|\xe84\xc0`\xce1\x1d\xfe\xdf7\xc0\x88\xe1\xff\x1b\xf3"5\xc0]\x1f\xa9\x11T\xf67\xc0\xa9\x10\xcfI\xfd\xb47\xc0\xaaO\x90\xd3\xa8\xf55\xc0?\x02|\x8f[\xa44\xc0\xb7\x03\xc8\xfd{\xec5\xc0\xf7\xca\xbe\x08\xfc\x136\xc0\xef\x00\xaf\x94\x06\xf15\xc0\x80\x9f\xcc\xaa\x8b;6\xc0\xb2\x80\xd4e\xcc\x857\xc0\xb3T\x8c\x889e7\xc0v\xc7\x99j\x9aU7\xc0\xcbq_\x81\x80\x176\xc0f\xc0\xd7\xff\xb6\x035\xc0\x8fT\xbddl\x037\xc0\xce}\r\xa9\n\xef6\xc0.\xb9\x889;\xc24\xc0b\xdf\xa8\x98\x9c\xde6\xc0\xaa\x1a\xdd\xb2:\x046\xc0o\xc2\x7f\xa8\xab\x1e6\xc0E\xbf\xfa\xca\x13U6\xc03\xa4uv\xe0\xb44\xc01\x9a\xff\xf5Y\x1e6\xc0\x15l\xb9\x88\xcfT6\xc0\xf1i\xaa\x82\x89\xe15\xc0\x15XM@8\xf97\xc0a4c\x98\x87\x166\xc0g\xe5 \xa5V\xf25\xc05zt\xbb7\x166\xc0\xf6_\xd7\xc2DQ7\xc03Sc\xae\x18\x1d7\xc0Gk\xfer\x10D6\xc0KA\x83\x8foK8\xc0mL\x19V\x9d\x0b4\xc0\x1a!$Lo\xc94\xc0r\xe8?\xd7\xd3\xbe4\xc0\xa6\xaa\xb6\x1c\xcf\xbb4\xc0Q#6\x04V\x934\xc0a\xb3\xab^\x04\x973\xc0l\xf4\xb2 \xa5\xfd4\xc0}\xfd\xf6\xc3\xedv4\xc0\xfaM\xeecIq6\xc0\x90w^i\xe6^5\xc0M\xae\xf3!\xada5\xc0m\xd1\xbf\xc8\xae\xb66\xc0"m\xee\x84-\x117\xc0!\x8b\xc9\xfc\xc8\x047\xc0\x01T\xaa\xeb)\x0e7\xc0\xc5>\xcc\xe6\x05\x167\xc0-9\xfeF\xa516\xc0%w\xed\x18#\xc46\xc0\xf4\xd1\x9c9\x9a\x926\xc0>\x92F\xca\xa5v5\xc0\xee1\x88\xac\xd5(7\xc0\xa5K&\xf6\xce#7\xc0\x8a\xd33N[\xfb3\xc0\x15\xbfb\xc94\xa56\xc0\xc0kP\x01\x03\x8b1\xc0\xbf+\x92\x8e\xbfV5\xc0\x9a\x15\'p\xa2\x9b2\xc0\xf18g8\nW5\xc0*\xf7\x83\n\xb6>5\xc0yc\xf4[\xf7\x0b3\xc0P=b\xe6N\xed2\xc0\x91\xe9\xf0\xf1\xa9\x035\xc0\xbc\xa1A_\x10\xf22\xc0A\xab\xb3(\x1e=5\xc0\xfc\xc0O\xfc\x80\x083\xc0\xc6ykE\x0c.4\xc0u\xeaXw;\xec2\xc0M\x91\xe6\xee\xa1\xee2\xc0\t\x0b\xa9v\x15i5\xc0\xd6MR\xa4\x92\x9c5\xc0B\xf2\xbd\x01F\xaa5\xc0OT\x0bY\xc3\xd42\xc0G\xdb/\xeb\xddU0\xc0KE{\xb3e\xec2\xc0\x9b\x93\xab(\xdc\xb55\xc0\x84\xab>\x84\xbd.3\xc0\xba)\xb4\t\xdc\xd42\xc0\xa9\x04\x82\xdf\xdf\x7f5\xc0\x87\xd6\x8c:C*3\xc0c\x87n\x9d0\x865\xc0\xb9%0=\\\x9e2\xc0U\x85\x8evyb5\xc0\x0fsP$u-4\xc0A\x9c\x9b\xa3\x10\xd96\xc0k\x91\x11\xc2\xef\xf32\xc0?\xb7\xbckw\xc32\xc0\x98W#\xa62\xad5\xc0jm\xf3\xb7\x8f^5\xc0k\x86\xccM\x1f\r3\xc0GJf\xba\xbf\x9f1\xc0\x19\xdf\xf72> 7\xc0\x9e\xc4\n\xac\xca]5\xc06\xa3\x9a\x80\x1fd5\xc0oP\x07\x99\x8f\xbb4\xc0\\\xf0\x84|\xc7S3\xc0\x81\x9c\xc0\xc8E\xee1\xc0\xf23\xd0\xfc\x10\xb44\xc0\rk\xe7\x91\xf3\xd72\xc0\xcf\x1d\x87\x8d\x89N4\xc0\x04\xa8"|\xc7:5\xc0A\xf1\xe5 \x16\xf12\xc0\x0c\xf9\xc2\'5\x103\xc0\xed\xe4\x15\xbb\x14\xec6\xc0)\xd2\xe2\xec-\xcc2\xc0\x16m\xf0\xc0[;5\xc0\xb4f3\x93\x16\t3\xc0\xb2x!2<\xc57\xc0\x84f\xf0\x0c\xe455\xc0\xfb\xfc\x8a\xfd\x12\x143\xc0\xd2=\x17z116\xc0^\x95\xff\x90\xad76\xc0\tH\xf8L8\x1b5\xc0~-A\xba\x97:6\xc0\xf5\xf2\x95\xfe\xb5\xb52\xc0\x0ed~\nJ\x9d6\xc0)t:\xc1\x1a\x996\xc0\xb98/\x91\xbd\xa46\xc0\x8a\x97\x06\xc5ji6\xc0\xdc\xc2Ne/s5\xc0\x81JN\xda\t75\xc0R\xe2\x1c0\x1a\xf16\xc0\x8a\x87\xa9U0]6\xc0}\x8d\xf6Y\x9aU6\xc0\xe7=\xc6W\x06g5\xc0\xdco\xb1\x90**7\xc0\x9b\x9d\xf2t\xb1\x8c6\xc0\xafD\'W|V5\xc0\xd5\x01\x02ed\xfd5\xc0gK\x9b\x9f\\\x826\xc0q^\xe6_@J6\xc0^$\xa2\xbd\xdf\xec5\xc0\xab$n\xfe\x98\xa64\xc0I$7\x03\x9dV5\xc0\x1fp\x81\xc6\xa5\xe95\xc0\xc4\xe7\xe3\xc7\xb2\xa96\xc0\xdd\xac\n\xc4\xf5#7\xc0\xa4\xec^WRS5\xc0\x18\xde\xab\xded\x056\xc0\xed\x02\xa7\xb2\xeb?5\xc0^\xa0\xb5oq}5\xc0\xe2\xc6 E\xb8B5\xc0\xc6.\xf6f&X5\xc090\xbaF\x1bk5\xc0\x05\xf1\xe5Z\xbc\x975\xc0\x0c\xe7w\xd7y\xd46\xc0\x18A\xb0\xf7\'\r5\xc0n$+(\xd9\xd12\xc0Dg\x80\xaa\xd4\x875\xc0R=\xe3\xb4\xaf=5\xc0\x05\xa8\xddVR\xf26\xc0\xb7\x9d\x1b\xbfRY5\xc0\xed\xa2\xfaA\x16\x056\xc0\xa7\xff\xd2G\xf6b5\xc0F\xffc\x89;E6\xc0\xfd\xa1\x90l\x85\x116\xc0a\x19\xd1l\xbb\x9a3\xc00\xb5T\xbd*\x056\xc0+[\x07\xfc@\xc66\xc0\xea\'zd@\xc86\xc0\xa7\x17\xd1\x8e\xed\xdd6\xc0s\x1d\x1b\xf6|d4\xc0\xe5\xb3\xd5\xc7|\x7f5\xc0\xa4P9\x80\xa0|5\xc0\xa3hY\xf7|\x9f3\xc0\x9f!\x07\xf3u\xca5\xc0E\x17\x0c\xff\\\xdd4\xc0\x19=\xe6\xe1\xb5\x7f5\xc0\x82\xbd\xafo\xb0\x835\xc0\xf9\xf6\x84%\xd5 5\xc0\x04\x15\xdf\xc3\xb3\x966\xc0\x85\xe5\xe5(\x10C5\xc0d\xa3c\x0f\xf2V7\xc0\xb95?\xfc\x8ev5\xc0\xa0\x06\x10;\xd5\xeb6\xc0\x89\x16\x81\x87U\xe45\xc0\xf1<\x8e\xdaQk4\xc0_G9S\x0e\xc02\xc0\xe0\xb6K\x1a\xfff4\xc0&\x97\xd6\xabh*5\xc0\x07\xcf\xf2\xde\\25\xc0>[\x1d\x04\x02\xc05\xc0\xa6\xb6Pv\xb5\xa36\xc0\x13H\xe5\x13m\xee4\xc0\xcb\x87*\xe4\xa5]5\xc0\xa2\x08\xad\x977d5\xc0\xea\xcc}p\xbc\xa05\xc0\x0c\xba7\xa6\xa5\xb15\xc0\xa2\x8e\xb3\x8ew\x085\xc0\xb9\xd9\xa52\x80\x154\xc0\x88\x90\x95~\x8f\x155\xc0\xf5j\x89\x12\xa6*5\xc0a\xe1\x103BD6\xc0\xf2\x92u\x9fq\x165\xc0\xe8\xb2\x01\x8a\x96\x956\xc0\x16\xf2\n\xf2\x1f&5\xc0\x86\xb2`$\xd3\xe34\xc0d}\xff\xd6\x0b\xd74\xc0|\xb1V\x82\x0f\xf95\xc0\xc8.>\x08(\xfd5\xc0m-R\xb2a\x055\xc0\xa7\xb9\xae\x7f\xeb\xb15\xc0\xdes\x92\xf5\x0c\xd23\xc0CG\xf7t\x06\x9f5\xc0T\x11q\xb0,B4\xc0\x90\xd9\xf9\x12\xce\xd34\xc0\xc6\x16\x1f\xb8\xd3U5\xc0\x00X\xc5\x195N5\xc0ue\xdb\xbb\xe8\x064\xc0\x91\xa5\xeez\xfd\x0f4\xc0Hmb{j\x0f5\xc0x\xd9\xd8\xf0G\xbd4\xc0\xb2&\x81\x8f9\x894\xc0x\xca\xc0\xff=\x915\xc0\x19*\xc7\xb7\xc6)5\xc0\x8cp\n\x0e\xc3]5\xc0\xd5\xb1&P^\xb64\xc0N\xcd\xfb`hu5\xc0\xfe\x98)\xe7\xf3\x916\xc0\x9d\x88\xdd\x1e\x03\xbc4\xc00\x9dB\xefd\xe14\xc0yK\xfb\x05\xae\xcb4\xc0\xe9\xcdY\xa2\x86\xa43\xc0<,x\xe1\xfb\xb54\xc0\xb8Q\x85\n`\xdb4\xc0\xc9=\xf5Y\xb0\x864\xc0\xc2R\xd9\xda\xed\xd34\xc0m\xa2\xb6\x92\xca\xbc4\xc0\xad\n\xf7\x05\xd9\xfe5\xc0\x1ac\x92\xdc{\x9e4\xc0G2\x86\x7f\xdf\xb14\xc0X\x9d\x01R\xca\xb74\xc0\xbcS^p-f7\xc0bi\x93\x98c\xf34\xc0\xa5c\xee\xd7\x8bb4\xc0}\xd6\xd5\xa0\xea\xdb4\xc0\xaf\xeb\xf5\xeb\x9b\xe84\xc0\xc0g\xf0N\xdd\x038\xc0J2\x8d\xc4\x80_2\xc0\xe0\x8f\xf7j@95\xc0>~\xa8\x80\xed%5\xc0J\xaa\xdf\xd3\xee?6\xc0\x1d\xd2m\xee\xc4[2\xc0\x1a\x97\xfe\x91\'\xaf4\xc0\xd1Z(\xede\x9c4\xc0^J\x1d\x11\x05U5\xc0-\x85?FHR3\xc0\xa9dJ\x97\xefu3\xc0\x8c\x0fL\xc3\x07G3\xc0r\xba\\\t\\\x9b6\xc0\xd7\x0f\xa2e\n\t5\xc0D\xbf\x1f\xf9\xa727\xc0\x1eK\xbf\x19\x02X3\xc0\x90\x94\xb2\xa4\xe6V3\xc0PaH\xdc\xb3P3\xc0t\x11Y\x18\xf4G3\xc0\x17f\x93\xf6\xd5F3\xc0\x97\x8c\x82\xc1\xc9H3\xc0\xd6\xb8\xb1\xca\xbb:7\xc0\x1f\xa42\xebe\xe55\xc0\xac\xc2y\xda\xd1\x0b7\xc0$\xf5:\x0er\xdd6\xc0\xacw\x1a>\xd8E3\xc0\xa0\x18}\xcf\xa2\xc15\xc0\x87\x92*4\x82b3\xc0\x95`0\xe4\xee16\xc0\xa9eO\x99v14\xc0\xa4\xd9\xae\xb9r\x065\xc0\xb7f\x91Y\xe0\xed4\xc0*\x92\x0c\xed\xcd\xf04\xc0#\xb1\xbf\xe6P\xe84\xc0\x1c\xfc.\x80,\xd14\xc0\x10\xb7\x7fW\xe6\x1f5\xc0\xcc2\xb8\x0c\xc7\x884\xc0P\xdc\xfdy\x8d\xd54\xc0\xa3\xfa sWB5\xc0\x91\xc9\xffL\xc3\xaa4\xc0\xd7\xe9\x97\xaf\x81D5\xc0UV\xe0\xd45\xa74\xc0\xa4\x07\xc60\xd7\xb54\xc0i\x9d\xf7\xe6\x9b\xb07\xc0\xef\x1b\x1d\x06\xd4R5\xc0\x02\xed\xd3\xcc\xe425\xc0+h\xad\xbd\xcc\xd04\xc0\x91\x8f\x84q\x06\t5\xc0\x0fKl\xde\x05\x9c5\xc0\xf13\x8f\x7fP\xb05\xc0\xcb\xae\x81Xae5\xc0\xe9\xa9A\x91)\x085\xc0\xab\xc7\xeblu\x9f5\xc0x\xaaTU2\xf66\xc0:\xc9\xaf\xcf9\x8e5\xc0\xb4\xdd\xf7\xd4\x91\x9e5\xc0o\xd6\xed\x8d\xd6\x9f5\xc0(\xe2\x02\x91\n)5\xc0H*\x00\xff\xa3\xad5\xc0\x84r\x06\xa6\x97\x8a6\xc0\t\x83\xa4U\xb5F6\xc0\x14\t\x89\xbf|\xed5\xc0\x97\x95ae3-6\xc0Y\x14.4\xaa\xa35\xc0\x0bq\xe34235\xc0?\x00p\xef\x02\x9a5\xc0u\x1fv\x11\x1c\xda7\xc0\xf9Lt\x12\xf3\r5\xc0\xbb\x12\xceq\xd8\x814\xc0\xfeS:\x98\x1c\x1f6\xc0Wz\xaa\xe7\xef\xfc5\xc0`W\x1bc\xd3"6\xc0\x99A\xc3M\x14\xaa4\xc00\x89\x0c\x15\xbb\xca4\xc0\xac\x8e%0\xcdx3\xc0v\x8f\xb2\x84\x9b\xee4\xc0T\xbcm\x02\x8e\xb85\xc0\x83\xe5\xab8\xd2\n6\xc0\xb9\xbe\xf6\xa1\xc9\xfe5\xc0\xf4\xac\x05\x08?k5\xc0\xd6\xd6\xa9c0\x1f7\xc0\xb3|\xbd\\\x8bf6\xc0\x84u\x19\x81\x96\xac3\xc0\xa0\x0bP\x9c\x19u7\xc0tg\xd4\xf5-\x827\xc0xz\xb9\xf1{\xaa3\xc0\n\x9a\x85\\\xad37\xc0rhA\xb5\xebh3\xc0)\xd6F\xbf*T5\xc0\xcd\xa2\x9b\x08_\x963\xc0\xfb\xa5\xb7~\x04\xb47\xc02\xab\x9fU\xb8o5\xc0\x05\xb7\xe4\xc1rB7\xc0>G8^\xfbT7\xc0\x01C\xe9b\xd3r5\xc0\x07\x8a\xb9\xc73\x887\xc0\x84\xcd\xdc\xa1\xee\xa87\xc0\xba\xba\xa1\xbbl`5\xc0.\xd0}\xdb\x92Q5\xc0\xf2i\x13\xaa\n87\xc0\xf0\xd2\x08p<\x807\xc0\xe7\xaf!b\x9fD5\xc0\n\x06\x9f\xcd\xe2\x877\xc0>\xa6\x82\x0ccU5\xc0?\xf8\x867\xfe\x987\xc0\xa5}\x9f}\xfdH7\xc0F\xb0\x92\xe5\x04@7\xc0\xe6E\x9e\xe3\xe6f5\xc0\xd5u;M\n,3\xc0\xb0\xbdy\xfd\xf0\x836\xc0\xab\xae\xc9$_i7\xc0\x8a\xa7[\xbc?y7\xc0\xe2\x11\xebR}\x947\xc0P\xe3\xc3\xcc\xa4\x807\xc0\x00\xc2\x7f\xe7\x01i6\xc0\xf2\xcf\xa9\x97\xbe\xb16\xc05I7\xc0\x0c\xf53\xc0\xb5\xef\x93<[\xa67\xc0\x00\x9a\x9b\x82q\xeb4\xc0\xff\x98\xba\xfa\xd2\xd24\xc0\xfe\xc4#o\xb5\xef4\xc0\xaau\x0e\x82z\x957\xc0\xc5\xc0\xba\x1cf\xcf6\xc0d\x9d\xb9P\xaet6\xc0\xe7\xef\\\x05\xff\x9b7\xc0k\xc9\xa2<q\x0f3\xc0\xfd\xaf|\xc5m"7\xc0jslr\xa6\x104\xc0\xfa\xac6-\xe1\x917\xc0\xffK\xda?\xd3\x144\xc0\x12\x92\xbb\xd6c\xc76\xc0\x1f\xa6\xe1f\xa4\xfd6\xc0\x00\x0bi\xcf\x9d_6\xc0\xf9\xa5\x93\xe1l\x986\xc0\x0e\x13\x07\x7f\xff\x8b6\xc0|\x80?\x0bdg6\xc0\xdc\xcb\x12\xed\'\x926\xc09\xe4\xf5\x8c\xb5f5\xc0\xde\xf9ro\xf6\x0e6\xc0)\ng\x03\x9a\xce5\xc0C\xf9\xb3&\x14\xac4\xc0U@\x98\xef\xcf\t6\xc0#\xd0\x89[\x9f\xcb6\xc0"\xbbh\xb9\xb2\x874\xc0B\xf6+\x1ei\x0b7\xc0\xf1\t\xe4\xba\x90_3\xc0\xb8\x11\xfb]\x04\xe16\xc0K\x99\x942T\xb07\xc0\x0c\x01\x9e\x01\xd8\xd94\xc0\xad\x8b\x0e\x80\xe5\xe54\xc0&7\x0c\xa2\xebQ6\xc0awy\x1d\xbb\xc75\xc0\xb7\x88\x10\x8d\xb8U7\xc0 \xa9\xd5;]\xf66\xc04\x99\xe4 \x90]7\xc0;4im\xea\xd35\xc0w\xad\xdbE\x8f\xea5\xc0\x8b\xad\xba\xab\xbf\xa24\xc0\xd50\xee\xfbz\x8a3\xc0\xe55\x91\x17\xa9\x906\xc0\x8dd\xd5.\xee\xf97\xc0\xe1\xac\x12\xdf\x18y6\xc0C\x17\xd4\xb7r\x1d7\xc0\xae\x85\x08\xeb)\xed5\xc0\xe2v\x84\x97\xd5\xf67\xc0\x0c\xd6\xa3Rk\xdc6\xc0\x9es\xee\x8c\xfd\x026\xc0\xc2ol$\xad\x008\xc0jr\x9eq\xee|6\xc0\\\x94\x05N\xf0l2\xc0\xcbHU\xf2D\xb36\xc0/\x0fI\xd75\xf85\xc0\x1d\x12\xb7"\xa6X7\xc0mv;\xd3\xa7\xb26\xc0[\xdb\xa1\xd0\xa0\x1f6\xc0\x97\xdbTQy\xf75\xc0 \x0c\xcePl56\xc0\xb7T\x9b\xdd\xa4\xa65\xc0\xc1\x9e\x01\xf1M\x005\xc0\xce{\xda\xb8\x93\xd85\xc0\x83\x12\x15\x8a\xac\xb04\xc0\x81\xed\xa5<\x0c\xb47\xc0#\x89\x0f\xe6\x19V7\xc0\xa0\xb4\x8a4\xe7A4\xc0\xe6tv\xde\xd7N5\xc0_&\x90\xd3\xeb\xf46\xc0\x9a\x86\xfai\x9e\xc06\xc0q\x012\xf6\x1bZ3\xc0\xa3\x08\xb9\xc0\xab\x055\xc0\xf5\xf2\x14\xa0s\x8e6\xc0\xf3\x08\xe5AS\xd26\xc0D\x01\x8e\xaf"k7\xc0\xa9! G(\x877\xc0\xa5\xa0s\xd4\r\xb96\xc0(E|\xd6\x19\x836\xc0\xbfu\xd0\xfa)\xe22\xc0\xff\x93.\xfb\x02\xa34\xc0\xc7\xc7\xd1\x80\xeeN3\xc0\xf3Dt\xb4+\x993\xc0\x06\xba\x85\xd2~.6\xc0`/T>\x12\x9a5\xc0D7yX6@4\xc0\x19^F\xe2\xe9\xe96\xc0<}\x16E\xe8\xb64\xc0\xa5\xa0\xc6P\xc528\xc0\xfeL\x8e\xf8\xc0,8\xc0\x82\xf8\xc8\xec\xb5I6\xc0\x0c3\xa6D\xf8\x8a3\xc0\x02y\xb7\x0c\x11u6\xc0aX\x13\xcf\xce\x1b6\xc0\x93S\xd7\xc6\x1b\xf54\xc0)!O\xe28\x184\xc0\xa5\x92f;\xcdp6\xc0.I\x9f\xac\xc7%6\xc0\x82\xe4V\x9c\x8f\xf67\xc0k\xa8\xcf\xa8YZ7\xc09;$\x9f\x00\xc23\xc0\xb4,e]_\x993\xc0\xc1\x08\x8b\xa0\xc2T7\xc0\x8f\x03/\xdaM\\5\xc0\xca\xf1P\x93V83\xc0\xee\x91\xecO\xb7\xf43\xc0\xe2l+E_N6\xc0\x18\xb5\xd9?\x9bv3\xc0\xa1\x0bHN\x85]5\xc0\xeb\xe9\x9e\xa6\xd2s6\xc0\xbfD\xc1\xf0\xc4G6\xc0\xe5N\xb9\x93\xb4\xe46\xc0^\xc7oy\xa4A3\xc0]\xaf\x95~\x92\xa26\xc0\x98\xe7o4os7\xc0\xc3\x11\xe9\xa8\x0b\xa96\xc0:n\x80\xbcS\xf44\xc0s_D\xaf\x8c\x0f3\xc0\x04\x88=\xcc\x98\xf74\xc0\x06\xad\x1c\xcc8\xe34\xc0j\xeb\xc4MK\x0b6\xc0\xff7\xd6\\\xa0\x1a6\xc0\x12\x00\xc3\xac\xfff7\xc08\xe9\xea\x9d%85\xc0\xd5q\xb5J\x0fD5\xc0\xe0r(p\x8f\n6\xc0\x0b\xb9\xc2;Z\xb24\xc01\xb0\x1e\x99\x8b\xcf5\xc0^}\xc9\xf1\xbe$5\xc0\x05\x9f\x7f,\xac@5\xc0[\x18\x07\xe1\x15\xe14\xc0\x85\x1b\xf0#\x10\xf04\xc0*\x85\xecw\xef"7\xc0\xba\x87\x9e\xd5\x95\x037\xc0\xa6\xd3\x91N\xbc\x045\xc0\x9b\xc7\x1a\xa4\xab\x965\xc0\x08\xdfv\xa7z\n6\xc0\xe7\x82\xaf\xb5\xb2_6\xc0\x92n\xf7\x0e\xb9\xdf4\xc0\x12\xb7\x04\xf5\x1e\x8f5\xc0C\x87\xda\xc99\xe74\xc0\x99=v\x05\x02^4\xc0`>k\xfbs\x1c5\xc0\x05r\x92`\x04\xe84\xc0\x10\x00d/\x06\\5\xc0t\xf8\xdc%\xa1\x887\xc0PY\rR\xd4Q6\xc0\xbe\xc7\xcb$^\x805\xc0\xb5M(\\*%5\xc0\x04X\x8d\xee\xa5`5\xc0*q\x8e\xb7\x86\x1a5\xc0\r>@l\xa0L5\xc0\xfa\x19\xa0\xf52\xd64\xc0\x9d\x7fK\xd6\xccl6\xc0N\xbc/\x9c\xd4V5\xc0\x83\x84\xb1|\xe3\xde7\xc0@\x90\xb9\xb8\x16\xf34\xc0\x8f4g\t\xbe;5\xc0\xc9\x1e\xfdS@\xf04\xc0\xe2\r\xabhN\xd64\xc0\xb2D\xbd\xff\xe5\xb54\xc0\xa0i\x0e\x139V6\xc0Y\x11\xc8\xbb*\xe14\xc0\\\x8a\x0f!b\x9d4\xc0v\xce\xa0\x88f\xa33\xc0\xbc\xb5B?U\x197\xc0\x07,\x91\x1e\x04\x857\xc0\xff\xe0\xac\x8b\x04\xc82\xc0XD\xabt4S6\xc0l7\xf9\xa8\xf0R3\xc0\x1e\x1d\xc25\xbf\xc07\xc0\x1e\xff\x9d\xca\xcc\t5\xc0\xd7\'\x83\x1c\xcd\xdf7\xc0H\x1e|>uj7\xc0\x13R\xbcz\xc8\x087\xc0\x06\xc5\xe2_\x98N6\xc0\r2\xbc\x8cFN3\xc0\x02NH9\xf6\xbd5\xc0\xe2\xb9S\x18\xdf\x9e5\xc0\x9a6\xaf6U\xbe7\xc0\xfdX\x97\x00xA6\xc0o\xef\xaa\x94\x0c\r6\xc05Z\x95\x07\xc9\x964\xc0\xa9\xab\xf5\x9f\xcbO5\xc0\xf6\xfd\xbf\xd8\xf4Q6\xc0T\x80\x9c\xf4\xe2\xe22\xc0esT\x88M\x0f5\xc0"3\xf1P\xe8]7\xc0\xe31\x98\xa8\xee\x806\xc0l\xc9\xd9\x98\x8a 5\xc0\xd3\xb4\x17\xda\xd1\x926\xc0\xb1\xb2\xe95O>5\xc0\xd0u\xdd#Kh5\xc0`f\x94\x05O\r5\xc0\x1b\xa5\x1a[\xc6A5\xc0\x04\xf7\xff\rU(7\xc04\x93\xde\x84\x81\xc93\xc0\xb5b\xabi\x08\x986\xc0\\\'\xb6>l_7\xc0'
p16
tp17
bg3
(g4
(I0
tp18
g6
tp19
Rp20
(I1
(I4059
tp21
g13
I00
S'@Z\xf0*=\x03T@\x10k\x83@\x18\x07T@\xc6|\xb4R\x1c\xacS@P\x8e*d\xb8\nT@N\x1e@\xd7\xf1\x0cT@\x85Y\xf1\x0b\x0b\xe7S@\xe9m\x99\x9b5\xc1S@\x95\x80Snw\x01T@4:\'5t\x0fT@*B<\xc4\x0e\x0bT@\xf7\x95\xcc\r5\x03T@\xdb\xfa\x06\x13\xe5\tT@\xb5\x8bkS\xdd]S@\xd3\x97\xd5\xe1\xd5\x80S@\xe0\t\xd3\xd0\xba\x85S@\xd3\xefAwY\xc2S@\x8f\xa0z\n3mS@\xa0 }\xcb\xba\x88S@]\x92\x12\x9d\xb2\\S@0\xd3\x1c\x8ey\\S@\x9e\xd5\xdc&\xb1]S@\xf6\xb6\xd5\xce@\nT@%0\x14\xea\x91\x91S@d\xe4\xbc\xf4%\xc0S@\x86<\xaa\xbf7\xadS@\x1dC\xee\x1a\x87\x96S@\xa9\x86\xee\xdd\x8f\xb1S@\xd7/JB\x94\tT@\xe7W_\xdd\x12zS@\x7f\xab\x80\x15\xbb\xfaS@\xb6\x075gC\x99S@/;1\x92V\xd2S@W\xf0\x12\xea\xb7[S@X\x86\xb3\x828\xc1S@Xe\xfe\xef\x14rS@\x127\x00\x9e\x03{S@j\xe9\xf7\x0f\xc4\xd9S@\x0b\xfc\xa1\x8e\xf7\x0cT@O\x0e\x7f\x10-\x08T@\xbd\xa7o\xe1~\xb7S@T\xe7_\x11\xbbgS@M\xaei\x9cO\x06T@W\x7fs\xc2s\xb7S@\xc4{X\xed\x80\xafS@\x83\xb4\xd2\xe7\x94\xc6S@\xe8m\x9eY\xb6\xa9S@\xb4\xc3c\x0c\x91zS@\xee9\x94Z\xb5xS@`\xf7\xa3\xd7\xd2\xafS@JZ\x0e+\xbc\xc4S@9p\xd8\xeaEWS@J\xb3\xe6f\x12WS@\xe6XoO\xfc\x01T@\xb8\xa1\x8e\xf2=sS@6/\xee)\xde\x16T@\xb4\x88\xa6C\xdebS@h\xec\x98\xe6\xf7\x0eT@\xf1\xe5\x88\xaaCTS@(\x03\x0f3\xfeRS@\x95\xffd-\x02\xc5S@F{\x04\xd8(\xb5S@\xe46\x9aYw\xc5S@\xe6\xaaT\x9cNaS@\x00T\xa8\x90x\xeeS@\xc6\x12\x7f77\xa3S@\r|]\xd2\x9c\x02T@e\x01\xf8+\x06jS@\xb7\x82I\x7f\xde\xf5S@ha)\xc2a\x99S@\xe0\xf0ya\xe5nS@\x00\x99Fp\x9cLS@>\xa4\x885\xfb\xf5S@]\x1b\xba\x9a\xbcSS@kT\x99k\xb7\x82S@\xe0-\x17\xac9\x7fS@\x19g\xb8)\x9a\x13T@\x06\x93\xe7\xbaK\xedS@\x1fP\x84\x1b\xfc\xe6S@\xb8&\xf4\x95\x94\\S@\x97\xb1\xe6\n\xa5\xadS@8e\xa4\x8a!\x0fT@V\x1f&@\x1d%T@\x9a\x8d\x9c\xce\xd1\xd4S@\xfd\x1e\xe8\xed\x1e\xfeS@\x0cK\x14\x1e\t\x83S@\x9f\xfb\x93\x7f\r\\S@\xa4\x89^\x9d\x02\x81S@\xf2"/b\x0fxS@\xa7\xde\xe3\xeeY\\S@T\x0b>rf\xabS@\xd8h\x80f^\x83S@\x87\x01AS;\xabS@\xce\xcd\xb8\x9b\x17\xe4S@Rl%\x93HtS@\xa2\x9dK\xfa\xf7\xe6S@\x02\xf2*\xc2\xcd\xe6S@eG\xb6~\xd2\xa9S@&=\xd4\x03K\xb1S@\xd2%\x03\x80\xa1\xc9S@\x84,D\xb8\x15\xaaS@\xf0\x0f\xa6\xe7\xa4\tT@\xd2\x0b\x0f\xa8l)T@:B\xbd\x8d\x03\x9bS@8\x9au \xe3\tT@m|\xcc\xdf}\xe6S@\xb1\xfb\xc5;\x109T@\xef\x91\xe3\xfdC\x99S@Mmo\x02\xb1\x01T@w\xc7\xdc\xa9`\xafS@\x8d\xbd\xb5\x81\x97\xe6S@\xfc\xd0\xdd\xb6\xc3\xe6S@7\xa82\xd7:\x99S@\x89\xd3TD\xb0\xc6S@\x9a\x88\xaa\x92{+T@\x17\x95Or\xf8\xe7S@\x8d\x892Z\x86\xe6S@;9\xfdW\xbf\xe7S@E\xc0+\xe6{~S@\x9c\xa9\xb6\xf3\xcf\xe1S@\xb6\xedY\xc4v\xcfS@\xa5\x01\xb3\x9e\x0f\xe6S@>\xdb\xc5\xc3ZzS@\xf4\xbf\x00\x0b/\xa0S@\x06\rb(\x88\xa0S@#J\xeb\xdd\xcb\xafS@\xaf\xc0\xa1B\x94\xddS@\xd4\x8d\xebx?\xd6S@C\xc7A\xc9\xd6\x16T@\x1e;\x90H\x8c\xeaS@>n\x19D\xb1\x0fT@v\xadr\xf1*kS@\xea\x89\xcf\x85\xb2\x17T@I\xbe\t]/\xe5S@\x98\xd5\xca0\x01\x1cT@\xcb\x11D\xa0\x01)T@\x15\xfc\xdb%n\x0fT@>DN\x92SVS@1\xd3;\xdcH\xb0S@;\x0f\xbc*"\xe7S@\x01J\xe0f7\x8fS@\x194f\xd5\x9b\x16T@\xfd\x92\xd5K_\xe3S@\x16\xde\xc9/\x0e\xe8S@\x9f\xe4v\x03`\xfaS@\x12Z\x97I\x14\xa2S@\x9e\x7f\x95Y\xf2\xa5S@\x0c\xb2}ix\xe2S@\x9f\xc7\x85\xb1\xb2\xe7S@3\x9a\xc2\x80\x87\x1eT@\xec\x05\x82\x1bBwS@\x17\x03KZ\x10\xacS@*\xff\xad\xdb\xe1\xd9S@1W\xc3\xc6A\xe1S@,\x858O\x05jS@\xddu\xa0\xc4\xc3US@\xd4\xe3;\x1fw\x9fS@\xd9\xe2\x047\xd4}S@\xb3\x12\x9d\xf1|\xc9S@\x9a\xfd\x11?Y\x9dS@Mu\x02\xd4\x04#T@2l\xe8T\xbedS@`q!\x85J\x01T@j%DR\xa5\xddS@\xad\xa9\x90\x9b6\xe2S@\xa1\x8d[%\xc4\\S@1\xd2\xcb+\xbd\xddS@\x02\xa2\xdbc\xf9/T@\xdb\x10rD\x99\xf4S@sW\x9d\xd7\xc7\xdaS@\x14.*;\x160T@\x0c\xc1\x80\xe9\xbd\xddS@\xe3\n\xf6S\xd7\xf6S@\xec\xb1:\xf7\xba\x1dT@,,\x0c\xeb\x14\xb1S@\xb2\xbav\xa1\xaa~S@`=\t\x0c\xde\xd6S@\xe4M%\xb7\x1e3T@v\xc4\xf8\x1b|\xb2S@\t7kiS\xb2S@\xcb\x11\x0504\xb2S@\x84g\x1fR\xa6\xa1S@\xc5\x97\x9e\xa6~\x99S@\xd8\xaa\x0b\xe9f\xadS@\xd5"\x9d;\x14\xa3S@\xb7\xd4\xe3A(\xb0S@\xe6\xba\xb3B)$T@\xc5\xe21}\'\xb2S@F\xdd\xf4\x1e\xc1\xd9S@\xb4\x91\x7f\x96\xe3\xddS@\x94>\x08A\xb7\x9cS@\x15\xe3\x85}\xa3\xb1S@"e\xd5\r\t\x9fS@\xc8:7\xf0\x89\xd2S@\xac\xfc\xab\xbc\x07\xafS@k|\xbe\x03\xf8$T@\xd7^\x88w\xb7\xd9S@\x13{^zA$T@\xf1A\xc0\xe9\xe7\x95S@\xf8\xaf\x11\xd0\x95\xb1S@\xb4l\xf7\xf0\xb6\xb1S@H \x02T\x02\xf2S@\xf4\x8f\xfb\xe4\x80\xd9S@7\x1e|\xf3\xad\xb1S@K[#\xc9d\x9aS@:\xea\xdb8\xb1\xb0S@\xfd\x80\xd4}7\xe4S@\xae8\xc4L\xfa\xddS@\x9e\x82W\xa7\xc5%T@2n\x0f\xc4\x9e\x9aS@Kv\x9d+\xfe\x9bS@C\xeeG5\x93\xabS@^\xde\xf9\xe3\xd8}S@\xa5r\xd60=\xe3S@\xc4\xd3\x08U\xc3\xb0S@5\x05\xf1n\xd0 T@\xc45\x11h\x85\xafS@M1\x01\xda\x08,T@\x97:\xe2\xd89\xafS@\xa6m\xb2\x83\xc5\xfdS@;\xff\xd73,\x9cS@\xe9Y\xcd8\xc6\xafS@\x07\xaa\xac\xaa\x11\x1dT@\xd1O\x03\x8f\xe7\xd8S@\xd2\x91\xf5\x1f\xf6\xfaS@~v\xb6\xc7\xfe\xaeS@\x93{<\xc4\xeb\xf6S@\xb5\xb5\xa5\xc9.\x83S@\x06\xf9D<S7T@\n``\'8iS@\x00\xff&\x85\x84\tT@\xafi*\x87\x03$T@\x1c\x10\x1dTycS@3b=LS\x83S@E!F\x9cOwS@\xda\xc0\xbbn\xd2\xdbS@n\xf1\xd7\xfa\xc0+T@\xbb"\x05I\x98}S@\n\xc7\x8a\x93\xc9!T@PR\xe4\xeb\xe0\\S@f?x\xf0\x93}S@\xb1\xc3p\xe6\x87\x99S@9\x0eW\x1c\xfb/T@O\x9d\xe9\x9e\xac)T@{\xe6\xecK\xc8\xd5S@\xb5\x8f]\tB\xfbS@\x97\xc9\x92v|`S@L9.G\xeb\xadS@\xb6\x8d\x83\xc3Z}S@\'\x9e\x17\xe8\x1b\xa1S@\x02a\xcc\xe5?~S@\xecd\xe4m\xf6\xffS@~Wz\xdaV\x8bS@O\x87\x13,v\rT@wM{\xaa\x0b4T@\x1b\xcd\xad\x1e\xba\xa4S@\xf9\xe5\x01\xc8f\x10T@\xfd\xc4\xd5\xdfHxS@f\xc7\x88\xff\xac\xcaS@\xe8\xd3d\x92\xfe\xc9S@H\xc4\xe7\xcc\x19|S@\xbf\xdb\xfbw\xb6\xadS@\xfc\x9e#\xb1\x91\xc9S@\xb2\x87\xd50\xb0\x07T@\x9cht\x14\x00\x14T@;\xa1\xbb\xbfw\xc9S@=\xa6\xf2wO\x9bS@m\xd9s\x88\xd0\x81S@\x1c\xc7@\x9d\x96zS@\xdcx\xd8\x17\xcb^S@\xbc1\x9f\x06\x96\xc6S@\xf1L\xc5[\x0e\tT@oY\x8f\x91\\TS@&\x0e&e\xc4\xbfS@\xf9x\x08+t/T@\x04\xf7\xd7s\x82\xceS@5\x98\xb7v\xf3zS@-mu\xf6\xd3kS@m\xb5\xeb\x1aR\xd8S@.\xf3v\x8cR\xadS@5\xf9\xa5\xe1\x1d*T@\x047C!|\x00T@\xa2\x9a\xc6\xb9J\x9fS@\xfe\xf5n\xce\xd3TS@\xda\t%\xc3\x97\xe6S@\x1c.\xbcU\xfb\rT@\xb2\xb8\x9c\xd2C\xa7S@\x93\x06w@\xf1\nT@\x83M\xbb\x01\xe8\xd7S@\xd8\x06w\xd13\xb2S@6\xd6\xb0VK\xb2S@\xe6\x7f}\xc2\xf5pS@\\A\xff\x81G\nT@x\x1a\xccW9\x1cT@\xf1\x92\x98\xd1\x7f\x82S@\xe2r\xd0\x1b\x14\x12T@\xb7\xc5\xb0\xe7K\x0bT@)\x03\x14d\xc3\xc9S@\xdc\xe0\xd46\x90\x1eT@\xfb\xab\xf1d\xe2\xe1S@Q$\x0c\x8c+\xb2S@\xd8"\x00\x14E\x00T@\x18\x8f\xc9\xe7\xb1\x19T@\xb7\x11\xfd2.\x00T@\xcd\x80\xc1\xbd\x0c\xa9S@Q\xe3y\x8a\x18\xf9S@kt\xf8\xf8\x13\xeaS@\xe5N\xa0\x17\'\x1aT@N\xeb\x83\x9a\xc3\xe4S@9k(\xdfC\xecS@_\x99]\xa2\xe5lS@\xe2\xd1\x8f\xd6N\rT@@\xb8\t!\xb0\xa1S@\xae\x97\x80L\xd6pS@s\xa0\xdaKs\x06T@e;<\xbe\xc2\xe0S@\xd3T\xfd\x92\xba\x9fS@\x11\xe0\x82\xe3\xd1|S@\x93\xd3\xc8\x8a\xa7\x11T@\xf4\x9c\x11V\x1e\x0fT@\xc6<\xb3k\x12\xafS@D-\xbb\xc2\xaa\xafS@Cg\xc9\xd3\xdd\xc9S@\x06\x16;\x81\xa6\x10T@\xbd\x83.<\xd3zS@\xc7#\xc3;\x8b\x1cT@6B\xcd\x88?^S@\xafh\x10\x0f\xd3\xe7S@\xc8=\xa7,\xf0\xbcS@zQ\xdf\x910\xb1S@y\x81\xfa\x9c.\x14T@\xf3\xb1Usm\xe4S@xJ\x90D\xec\xc1S@\x1di\xe0\x8c\xe4|S@>\xade\x045\x9cS@r}\x86_>\xafS@\xfa\xad\xe6\xd0\x14\x0fT@\xae\x96\x046\xa0\xc4S@\xe9Sb\xbd\x14\xd8S@\xed5k\xe6\xae\xa0S@\x08(\x89\xfb/\x0bT@\x1e\xf7\xecK\xa2\xb2S@O@^Sb\x13T@\x15\x19`\x03\x8a\xddS@\xc2:\x16+\xc9\xacS@x\xf7E\xb2\x12{S@\x8b\xc8\xc0-\x8ezS@]\xef\x02\xbf\x16\x99S@!\x0b{\xb7\xb8\x19T@t\xde2=\x86\xe7S@\x13 \xb7\x93\x9e\x97S@SP\xbd\xab\xae\x9eS@4^Y\x83\xeb\x99S@\x88\x15\xb79wwS@\x87t\xac\xd5\x00\xb2S@\xb1\xda \x02F\xe4S@\xc3\x15\x8d\x06\xc0bS@\x80\xcd\xf3\'.\x99S@\x80\xab\xdc\xcd\xd7bS@\xe9\xcb\x1fc\xf5\nT@\x16xtR\x1c\xafS@\xbc\xe7S\xef!\xafS@\x8c\xdbcY\x8caS@\xaa\xad\xa92\x07\x97S@\xd6\xbep\xa4\x9f\xf4S@jVn/\xb6\x08T@\x95\x8dc\xdf\xb7&T@\x17v)v\xa8\x87S@\xab0w0;\xcaS@F\xeb\xed\x8b\xb2rS@\x84f\x0f\xe4\x9c\xb2S@8\xf2\xf4\xea\x83]S@\xd4\xb0vK2sS@\x82\xe1\xda\xf4\xe2\x11T@h\x0fJ\xff\xfb\x8cS@|\xdeQ\xf4\x93\nT@\xa90\xeb\xb9\xf7\xb3S@:\xdc\x1f\x9b\xb7!T@\x1aa\xbaI\x03\xd7S@\xc4\xe1\x9b\x11G\xb2S@\xf5\xc1xtF\xaeS@\xc1w\x18\x92\x86\xb2S@\xadin\xfc\xb2\x98S@\xbd4\x1c\x96f\x7fS@\x16\x054Z\xf6\xb0S@*W\xad\xa3\xd6\xfeS@}\xea\xeen-VS@\xe0\xb7\x1a\xb9|\x90S@\xcc\xe7\x90I\xf4\x19T@\x823x\x88^\x0bT@\x86\x82\x8d\xda(\x07T@^\xae&\xba\xf8zS@\x98_\xc2$\xbc\xb0S@\x10\xe3\xb2\xb9?\x03T@\xe6\xab\xba#<iS@0\xeb\x13\xe5\x02\xdbS@\xc8\xe7\xf8o\xfb\xc1S@ g\xbe\xc2\xb2\x0bT@\x0bR1\x03A\xa3S@Nr\xee\x00\xf7\x9bS@AT\x90\xc8\x94\xf7S@)\x02\x9f|\xb1\x16T@\x87\x11\x9aU\xca\xdcS@\xc7K\xfa\xb5Q\xd9S@\x9e<\x9a\x7fo\x99S@\x98\x00\xa2\xaeC\x07T@\xee\xd2t\xb52.T@J\xb1Y\xf9hdS@9\xd0\xb6\xa2\xc3\xf7S@A\x9c\x89\xb1Y\rT@\x15p\xf5\x13\t\xadS@\xb0\x91\xec\xd8\xfd"T@\xc4\x04\xde\xa7\x147T@/|ZtK\xcdS@\xc4AV\x95I\xe5S@h\x14\xaa\x87\xb9LS@\x89@\xc8\xad\x15\x86S@d\x93\x9f6\xd9\xadS@vg\xe2\x98\xaf\x92S@\x9f\t\x16\xbd\xea\xf9S@\xb5a\xf0-\xb5*T@_\x81\xc5\xac;]S@\xd6C\xb4k\xd1\xafS@\xd4\x8dE$\x1a\x11T@\xaff\x11\x94\x19\x07T@zxV\xca\'\xc4S@\xfe\xf4q\xb3\x05\xc6S@\x16\xc0\xad\x1bV\xc5S@\x80\xe5\x14L\xf1\xc1S@\xa7\xf5\x16\xa5\xd1\xc6S@\x7f\xee\x8b\x8d\xa0\xc4S@\x9b*n\x1d&\xc8S@\x12gN\x8d*\xc6S@{\xb0v\x8aL\nT@]\x9b\x87\x0b\xfc\xc5S@\xfc\xd1zS\x13\xe4S@\xd2\x1b\xe8\x03,\nT@??Z:(%T@}\xce\xd5\xa8\xed\xc0S@Y\x17\x1d\x0er\xc5S@OAy\x87Q\xc9S@\r\xfa\xf8\x90<\xc1S@\xe4`\xed\xbdu\xfaS@\xaeQ\x92\x0b[\xc5S@k\xa4\x95c0\xc0S@\xd2K\x9f\xc5(\xc9S@\xef\x98N\xa1\x18wS@\xdeh\x7f\xbf\xeb\x0cT@\x10c^\x1c\x9e\xc9S@0%\x05\xff\xcd\x02T@\x9c\x15r\\\xfa!T@\xa9\xe8t\x0e>\x08T@\xec\x8cKs\x18\x0bT@\xd9\xb9d\xe9\xea\xafS@\xaa6#\x08\n.T@\x0ej\xb6\xdb\xad\xb1S@\xcd,\xcb\xf33zS@{\xabp\x7f\xdc|S@\n\xd7\xc1g\x10\x00T@*\xc9\xfb>j\xc9S@\xd5\x8f\x12Cn\x08T@\x9atR\x04G\xf7S@\xbcA\xb1\xe9\x80\xb7S@\x9c\x85v\x85\xa4\xeaS@M\x0f\x97\xbc\xe4\xfeS@\x1c\xfc\xd8L\x04\x16T@;\xfef\x1c\x1e\xb0S@\xf1\x07U\x84\x1d\xb0S@\x1d\xe3p\xc1\x11\xb7S@\x8d\xbc\xa4`\xf5\xb1S@\xe5\x9e\x13\xad\xcd\xc9S@\xef\xa8 "\xa2\xb6S@\xe5\x99\x93@\xe93T@\x9a2\xe8\x14\xd0\xafS@\x01\xa5+&\xb6\xafS@\xc5\xb8\xd0\xe7\xe7\xc9S@\x95\xfe\xac\x90\xd9\x16T@\x93^\x16\xbe\xf2\xf8S@:\xef[&A\x06T@U\xed\xab\xdb\x86{S@y\x954\xbc@\x0cT@\xea\xf6\xb1J\x1b\x1aT@E\ro\x19\xc2dS@\xe1~\xf3\xa2\xd0\x0cT@\xd9\x91\xed PkS@W\xe0\xacL/\xb5S@\xd2\xd3\x97\xf3]\xe6S@\x8a\xc8\n\xe7\xaadS@<\xcbE\xcd\x9b\xd9S@\x85\x1cNj\xd7kS@\xb7r\x86.}\xd9S@\xbe\x81\x9a\xa2\xe1lS@\xc01m\xfdFmS@\x85#8H\xf3\xe6S@&\x93@&\xa1\xe6S@\xd4^\xfc"\x95\xe8S@&\xe1\xc5c\x97qS@\x98\xa8\x9cbt\xeeS@\xce\x7f9\x97\x98dS@b\x97\xcc\xb6\xc3\xe6S@#\xcc\x9fuuqS@\x9b\x01\x90|Q\x00T@\xe7\x13_r\xb8\xe9S@X\xcc\xf95\x02\x1cT@\xa2\x14\xd4\x94l\xe6S@\x87\x8c\x1b\xc7,#T@\x98[!\xaa\x01\xe8S@\xb4\xa9\x94\xae\x17\xfcS@J5\x8cl\xadiS@\xb2.#.k\xb3S@\xd27kZ\x0c\xe7S@\xa9D[t\xbe+T@\xbe"\x13\x9d\x9e\xe6S@\x05\x85\xbc\x87J\xe6S@\x11\x0ftlv\xe7S@d1u\x1f\xb3\xb9S@o\x11\x95\r\x8b\xe7S@\xc5\xeb\x981\xe7eS@J.\xa7\xeb\xdf_S@\xd7\xda\xb2\x0f3zS@C\xdbA\xe5\xb1sS@\xc7\xd2;R\x93\x1bT@3e#\xd0\xa4\x1bT@K\xe2\xe9n\x84\xc6S@\xd3+\xe0\x82]\xeaS@\xbe\xfcu\x14\xba\xfaS@\x8dA/W\xcb\xb5S@n6\xd4\x05\x03\xe7S@cr\xb7cqsS@\x04l\'\xa4\xb2*T@\x82N\xd7\x00\x9d\xddS@\x94D\x10\x9f\xb8\xeaS@\\>\xc0\x04\xe9^S@\xef\xa8\x81\x13\x15\xb5S@t\x99\x85Q\xe2\xfeS@)\x05BQ/\xeaS@>\xc2\x1b\x0e\x83mS@y\xfdr\x83\xfc\xafS@\x18)J\x1a\xc1mS@\xd7\xafE\xd4\xd1\xe9S@Z\xd89\xffP\x15T@\xe2\xe0\x13>0\xe5S@\xfc\xe8E\x7fo\xe5S@\xf4\x19y\xfb_oS@\xf1uW\xe0\t\xe7S@\xaaX\xe7&M\xafS@\x0cU\xecp\x15dS@\xb0\xfdp\x05N\xafS@X\xe6\x87\x01\xe6\xe9S@M\xf1\x1aLdsS@\xcfJ\x0b\x07R)T@\xcd\xa1\x08O \xafS@;\xe2\xebsZ\xe4S@\xf6*\xa5o\x0c\xafS@\xa8\xd0\x99\x88\x15{S@\xed\xb7s\xefk\x18T@\x84`\x8a\x96\xf7\xaeS@\x0f^\xa5\x03`\xfeS@\xae\xaf\x11\x05\x8a\xcfS@\xf6\xef0o\xf8{S@\x8b\xe4Q\xf2\x93\xf4S@\xb3\xcf\xb3\x9c\x15{S@oZ$7\xbe{S@\xdcmD\x06)\xafS@$@\x17#L\xb5S@lK\xb0\xd1\x02}S@5o\x93\x11#{S@/-\xbd\x84\xa4~S@+\xaf,\x84\xdbpS@}\xb7\xcd\xd6\x8epS@G\xdep\xc0\x9fqS@\xc2\xe2\xcf\xf1\xbd\xe8S@\xe1\xaf\x16\n\xee\x16T@\xf9\xdd1\x17\x01\xdcS@\xa6\x1dX\x8d=\xb4S@\x95pt\x89/zS@\xf5C\x80\xef\x80_S@\xa0\xc87\x15\x18xS@,V\xed3U\xe3S@\x8e\xb3\x8c#;xS@\x18tf:\xe3(T@\xe5z&\x939\x03T@\x1f:iw\xaa\xfeS@C\xe9U\xe8\x9d\xa6S@\xe7,\xa4\t.\x7fS@\xde\x06\xc4\xbd\x98\xf6S@\x04\x05\xb703\tT@\xc0\xedye%\x04T@\xc4!,P<\xd0S@\x0f\xce\x0e\xc5\x87\xdbS@\x9f\xad\x0b\xe0\xbb\xb3S@C\x13\xca\xba\xaf\x1cT@\xbf\x1b)\xab>zS@\xa4\x05\xe9\xc6U+T@\xf5Ke\xdc\xeb]S@\xebA\xcb$\xfc\'T@x\x04N\x0c<\xf8S@\x0f\x1d\x927\x14\xb1S@%\xcb\xcf\xa8\xb0\xe7S@.\xda\xfei5\xb2S@\xce\xf1\xe1\xfd\x1c\xb2S@O\x0emg\xb2\xe7S@\x84-\x16M<\xb2S@l\x86#\xec\xae\xb1S@\xe8\xb8\xf6n\x99\xffS@\xfe\x1a\xbc\x82\x9e\xb1S@\xdbl\xac\xb1@\xb0S@`:\xda\xa6\xc4\x0bT@a\x15\xd1\xe1;\xb2S@\xf7\xf7|\x90\xd5\x89S@#V\xc4\xa4\xe5\x11T@\xf7\xf5H\x8b_\xb1S@\x91u\xd2\xb0[0T@ah\x9c\xb2B\x0cT@,\x1b\xe1p\xb6]S@4G\xfc\x95\xdbnS@\xa1|\x15\x84\x97\xb0S@t6\x94t\xa5\xb2S@_\x99Z3`\xb2S@Z\xca\xa5\xb7\xc1\xb0S@4\x8f\xd97\xbf\x1aT@K3\xf6\xbbL\x0cT@\t\x16\xae\x8dC\xb0S@\x14\xdb7\xaf/\xb2S@\x99\x15J|\xf80T@\xe9\xf8\xf9ks\xb0S@\x15Z\x80C\xb6nS@Vi\xd7\xf5\xcb\xe1S@1!s\xbbK\x1aT@\\\x8a A\x88\x8bS@\x03CU\xb4\xf5\tT@\xeaOGY\xf8\xaeS@2w\xc1\xc1\xe5\xb0S@0\xed\r(K\xb0S@o\xf6#\xfb \xffS@Jb\xb7Y\xa9\xafS@\xedv\x0b\x87K\\S@RK\x11\xf8S\x86S@<\xad\x04.\xff%T@\xd9%\xe4\xab\xad\\S@/c\xe1\xc4\x94\x86S@\xe5\x11a\xe6 \x83S@E\xbc\xff\xc7\xbe\xe0S@\\\x0c\xdc\x15\x93\x19T@E\xb5l\x8b$\xf7S@D\x8f6n\x7f\x00T@z\xadh^n\x00T@\xc5\xbe\xf7 }\rT@\x12\xc6,W\xa9\xaeS@0sd \xcebS@\xf6\xe5.\x19\xc0\xa0S@:\t\xf4\xcfo\xadS@\x1b\xd3\t\x1fX\xadS@\\98\xc6L\xabS@\x08\x9e\xed\x8c\x9d\xadS@\xf3\x8c\xbd\xdb\x88\x03T@`,(m\xea\xaaS@\xa53\xcb\xc0\xf9\xb1S@GcPE\x99wS@\x12\x85i\x96\x0c\xffS@\x88\xc1\xe0\x88x\xadS@\xaeT\xdf\x851\xadS@9\xa2,\xc3\xb8\x0cT@\xc9\xddH\xe9\xfcxS@\x8d\xdf\x87Q@\xc7S@\x1fnMS\xe4\xabS@\x85\xeb2\x17\x94zS@>y\xb4\x17yzS@](\xd8>\xd5zS@\xf4,\x9d\x1a1\xaaS@%\xeb\x0ep\xac\xabS@\x88O\x8c\x8aG\nT@\xba\xfc~\xe6[zS@}\xa6Y\x0b\xc2\xd9S@\x82\xe1\xba\x7f\xaa\x88S@\xf6\xaf$\x87\x1azS@ \xf6P\xdc\xa7zS@\xa4\x10\x9e[\xdd\xabS@\xba!Q\x08\xc0\xd9S@Bq^B\xe1\xd9S@`\x96\xa2\x98\x84\x0bT@\x92\x88L\xc4AzS@G\xa1[a\xdbzS@\x89\xdf\x9f\xc2\x98zS@\x18\xb9v\xb7n\xa8S@?\xe8\xb4\xa6\x83\xabS@\xc4\xa1)h\x06\xabS@\xa8\xcd\xf1L\xca|S@\xea\x890\xfd\xee\xa9S@\xc4\x9d\xd1I"}S@\xe5F\x8a\xd4\xbb|S@w}\xa1>:\xe4S@\\\x1e\xbc\x9c\xd5\xa9S@\xc3I\xd6\x13\xcf\x87S@\xcc\x0c\xf2Q\x95{S@\xc6Gz\xcb\xb5{S@\xf2\x0f\x82yb\xabS@\xb3W\xcc\xda\x1e~S@\x95\x00\x9e\xc1\xba}S@\x85#\xc9l\x8f\xe3S@ ="V\x08\xe4S@F\\Y\xd3\xe9\x8bS@\n\nJWD\xacS@\xf5\xa5\xdf\x9f\xf8~S@\xf3\x91\xc4\x0c\x071T@\xfd\xb4j\x16\xcd5T@\x9a\xfb\x159\x82~S@\xe7.\xbe\xc2G\x8cS@\xb5\xe9\xcd\xab\x92\x16T@f=P6X\x7fS@E<\x18\x8f\x0f\xa9S@\r#I\x89\xef\x16T@dD\xce1\x13\x7fS@\xe4\xac\xb1\xbe\xd6\xe3S@l\x8a\xa9\xae\xceUS@\xe1aO]\xae\x0eT@\xd4\xd6\xfd\xe5\xb7\x19T@A\xfc\xcc#\xce\xc5S@7\xb1r\xf2I\xcfS@\x97\x8e[\xc8\x9f\x1dT@\xb2p\xa0\x89\x8a\x1dT@\xf2\xd8\xaf\x0c\xe0"T@\x00\x0ed,n\x81S@\xb5\na\n\x98\xaaS@vN\'B\xd3\xa5S@\xc4Gr"\x8c"T@hM\xeb\x97\xdebS@\xff\xf4*\xde\x86TS@\x8b*\xf8\xa1\xd6\x1fT@\x9c\xd4\x16FA#T@Q\xe7\xb1\x8b\x18\x1aT@\xf1q\xcf\xd3;TS@\x0fc\xcc\x10\xfbRS@\xb6\xea\xe6x\xbf\x81S@;\x84o\xd9s#T@\xb4\xdb\x82s\xf5\x81S@\x9e\x08\\\xb7\xf1\x81S@tGm\xe4C\xe2S@3\x8e\x1e\xe3\x16\xaeS@R\x1dH\xca\xba\x82S@\x88\xb2\x11\xe0\xb5\x82S@\xe3\x00\x9b\xae\x95\xadS@\xb91\xcf\xe0\xee\x82S@\x08\x11<D\x14\x83S@%\xbcE\x10)$T@\xdd\xe9\x96\x0e\x9b\xf2S@\xdd\x08\xe8\xe2\x0b\x85S@\x95\x8e\x93\xdcI\x84S@\x87\xec\xe5d\xd0\xd4S@\xb5\x9du\xd0\xdd\xfdS@4\xa07\x0e\xe0\xe1S@\x979D\xb8\n\xd8S@\x10\xa2f%\x1d\x9cS@\xb1o\xbd\xbb\xaa\x9aS@\xd2Y\xb8\xf1\x95QS@\xa1N\xed\xc0\xc0\x92S@\x9c\xf4\x18\x1a\x88`S@\xf6\xd5\x12.}\x86S@"\x7f\xad\xd4\xdc\x92S@\x17\xd4\xcf\xd4\xfe\xd7S@\xc2\x88\x11\\\xec\xf6S@k_\'\xba\xa3)T@Q\x98\x8b\xc0\xdb\xd7S@\xbf\xc5\xa7\x82\x0bVS@\x1b\xa3\xd5\x9d\xf7\x99S@\x82\xef/\x0c\x8b\x1aT@\xe0b\x05E\xda\x98S@\xe6&b\xdb&\x10T@\x98\x99\x98\xe4\x88\x99S@\xa0\x03\xef\x17C\x99S@\xa4\xdf`3\x92\x13T@\xac"\xb0\x0b\x98\x99S@\xf1\'\x7f\x13\xff\rT@a\x1d&\xa7\xcb\xf4S@V3\xe8\x99\xdf\x84S@\xa1\x9e\xf4y\xe2\x85S@)\xa4\xb9q<\x99S@\x03&\x8c\xc8\xce\x84S@\xc0L\xa7"\x13\nT@\xa5+\x15\xac\xfe\xf5S@5p\x0e\x8d\x1b\x99S@\xf6\x02\xef\xebKUS@\xe9\xd8.u1\x0eT@4\xf0A\xf1\x8f\x9cS@b\xdb\xd5%\xa2\x98S@\xabk\x19\xc3\xb7\x98S@l\xca\xea\x9b\xea\x99S@\xdf\x0e\xad\x06~\x98S@\x84"\xf04\x95\x13T@a\x0b1\xfae\x9dS@>Tc\x0c\xf2\x9bS@GNlz~\x98S@\x97\x8c\xb8\x91\x9c\x9aS@\xb8\x98\x89\xbb\x01\x9cS@<\x19A\n\xb6TS@d\xafT\xb7\xdf\x1cT@QF\xba.!\x98S@\x9b\xa3\xc1o&\x9cS@\xd3FD>\xf2%T@x*b\xbd\t5T@\xd6\xf7\xe9\x15\x18\xa2S@\xa2\xc9\x11\xd5W\xa1S@\x80\xb5\x03\xe6\xde^S@\x17\xf2\xf1\x1a\x80\xa1S@1\x8b\xd6k\x0b\x9bS@((\xdb\xaf\x93\x9fS@\xf3\xce`\xa3\x02\xdeS@E/\xc4V_\x0eT@\x91\x80D^\x8d\x03T@\x16Ax\'\x96\x0eT@+\x1d\xbb\xf3\xb8SS@\xdan\xf6\xcbU\x98S@nY0\x84A\x98S@\x99\xb9E\x98\xd7\x15T@\xc3\xf5\xcd\x81\xb1\x9eS@\xfd\xd9\xc3\xa8c\x0eT@X\x82\xc7<\xd0%T@\x7f\xa38\xf3\xd7\xddS@E!\xc0<\xe2\xddS@\x0b\xb8\xcaO&\x99S@\xe2\xcf\x8en\x1d\xc9S@=\x95\x1dc\x95RS@\x10\x82&\xc5\xc9\x93S@a\xc3\xd3\xd6&\xefS@\xb6*\xaf\xc5X\x99S@\xde\xbc\x04\xeal\xf4S@5\xe2-\xcc\x1f\x1aT@eF\x19s\x00\xc2S@\x9a\xe0\xfa$;\x99S@\xfa\xbc\xdb\x82\xa5\tT@\x9bt\xa7\xb3k\rT@\x9f\xc7\x18;\xf1\xddS@\xe1\xcc\xa1\xcc=\x03T@\xf8\x02\xce \xdb\x9aS@\xa7\x96?\xdd\xaf\xddS@\xc5\xd5o\xdf\xad\x12T@\xd9f#\xca\xd5\xddS@\xf5\xb1\xef6\xf0\x9bS@&<-\xefN\xc1S@\t _f%\xf5S@\xd6\x0f\xb8\x90\x9b\rT@O\t\xad\xd9z\xddS@E9w\x06\xad\x02T@\xc2\x86L\x97\x8f\x91S@\xe6D\xfa\xa9\x1e\x08T@i\xa4\xae\xee\\\xb1S@2c\x82=\x83rS@\x93\'tn\xe7-T@UT\x01Qk\x1cT@\xdd\xe0$\xb50\x90S@#\x0b\x1e\x0e\x10\xa6S@O\x1a\xb6(p\xcbS@\xfb\x15-1\xa2\x02T@\xd9U,o\x9cgS@t\xa5\xaa\x16\x06\xc2S@U\xbc\xed#\x0b!T@\xba\xe4\'\x14\x8f\tT@h\xbe\xa4N\xc9\xd9S@\xd4\xed}|\x15dS@\xca#\xd18\xb0\x17T@\xd1\x86\xd1\xd9_\x02T@\xd2\xed\xf7\xb5t\xc7S@\xac\x0f\x1b=\xab\x10T@\x13\xe4LO\xb6zS@P\xd3\xbcKG\xfeS@\x1b\x07\xee\xd4C\xdbS@YK\xadN\x11"T@\x11\xa1\xea \x9a[S@\xac\xe6X\xc4D\x18T@\xb5y+\xcb\x1d\x98S@\xee\xbcK\xee\xe3ZS@X\xef\x02L\xfc\x05T@#\xf2]\xffw\xe4S@\xa9\xec"\x18\x83\rT@6k\xed\xde\xe1$T@\xe2\xdf\x81\xfc$\x08T@\xf1^\xd1jP\x1aT@j\xf0\xa1\xbaL\xe1S@C1[\xa5e\xb1S@n\x14\xe9*\xec\xc8S@\x92\xcd\x10\x881\x0bT@\xcb\x15\xd3\x108\x0bT@\xc7\x14\xe0\xe1\x11\xe8S@y@l\xfadRS@b\x1e\xb5h/\x97S@\x91\xdbC}\xdd\xb1S@8\xe4\xe3\xa9\x9f\x1dT@&Vv\xbbd\xafS@\xd7@\x96\xf7\x10\x18T@f\xdb<\x99-mS@\x17\xe3d\xf6\x1d\x10T@F\x93k[\xcf$T@\xccpa\xb9\xba\x1dT@\x8a\xbb-\xb8\x9a\xacS@L\x89\xdb\xa1\x1a\xd1S@F2K\xa5d!T@\x1b\xdd\xf8\xc9\x13\x1dT@\xc0vK\x9c\xc1\x0cT@3\xc4\x15\xd2\xef\xdcS@/\x8dyef\xc9S@=Az\x82\xe8\x15T@\xec\xc4e<m\x10T@\x11\xbd\t\x08\x1c\x03T@\xc8\xaf)e\xb2\xabS@_\xda\xa4\xde\x12\xddS@0\xff\xdc\x9b\x81bS@P\xa0\x97\x04\xcbaS@\x1e4W:\x0eeS@\xe0|\xf5\x15\xcd\x00T@\x9f\xea\x89\xb1\x12\tT@>\xf79ru\x1eT@4\xf7\xa2QG\x1bT@\xe7\x16@\x0fMUS@yV\xd00=\xddS@\xf7\xf5\xbc\xff\xb3\rT@(\xf4\x1f\xe3\xa1}S@\xfdt\x86[\xaf`S@\x12\xba\x89\xecTdS@\xce)\xd8\xa6+\xc9S@\xee\xd2\xda\x0e=\xe3S@\x9b3\xd3w\xa7\x1aT@\xed\xd7\x8e\xf5M\x99S@v\x99\xf2\xe7\x85\xd4S@J\xfb\x98\xfd\xad\xccS@d\x85\xb0\x1b\x93\xc7S@\xa2\xf4\xa8\xddW\xfdS@y\xfc\xafc\xdf\xb1S@B"{m4\x02T@\xcbD\x14!9\x97S@-\x12\x83\xfcn\xe2S@\xeb!\x9c\xbeW2T@\\\x80i\x1e4 T@C(\x0eo>\x98S@\xa4\x9a@\xa7U\x9bS@8/\xd7\x7f\xea\x1cT@\x1d\xba&\xbdq T@f\xe9\xa9\xb0j\xd6S@f\xfb\x03p\xdb\xc1S@\x1f\xb6.)\xbb\x17T@\xd7 s\xa6n\x04T@\x06y\xba\x134\x03T@\xd6I\x07\x8f\xd9\xd4S@;\x16\xa8\xf0{\x11T@\x16\xbbBT\xf5\x95S@\x07\xe3\xeb\xc6\xf0\\S@\x16\x9a\xd0\tA\x14T@{\xfe\x0eX{\xffS@\x14\xb1S\x05N\xd9S@\x9c\x9c\xa7*\r\x10T@:j\xe9\x19L\xfcS@\xfa\xcb\xbc|\xa4\x9fS@\xca\x84y!\x8a\xc5S@\x12\xb3u\xe6\xfb#T@\x1f\xc4\x07\xbb\xedzS@2r\xa4\xd1J\x00T@B3\x87\t\x94\x1eT@\xca\xcc4\xdcYVS@!|$\xe4\xdd*T@\x05\xe6\xeb\xfc\xf1\xaeS@\xf7K\x03\x02\x95\xf7S@0\xfb\xbb\xed\xcb|S@yW\xa5\xdf\x08.T@\x07"\x9e\xb0\x08qS@Z\xf0\xf3\x8e\x17\x99S@Z9w\xb4+\xb2S@6\xc6\x0bNLVS@\x7f\xc6y\xac;uS@\x08\x06\xa6\xb6\xc4\xb0S@\x00\xe2\xdd\xbe\xa7\x98S@\xc4\xe1\xc2\xb6\x9d%T@*\xac`\x9c\xa3\x08T@\xa5tH\x12\x83\x99S@n\xf7\xdeY!\x15T@\x88\x81\xab\xadu\x9bS@\xe0o{\x95c\x99S@\xee\xdc\x84fC\x1aT@\xd6Ow\x14\xac\x98S@M\xffqnG\x99S@D\xef2\xac;\x99S@\x1e6\xe8\x9f\x9b\x16T@\xc2\x91zc\x14|S@\xa8\xcf\x0c\xb8\xb8\x87S@e\xc5~U\xeb\xb0S@\x93\xa0\x93\xdf\xeb\x9aS@YXBZ3\nT@\xbfX\xb8zC\x18T@%\x11B\xeb\xb7\x8cS@\xf7\x8eZ\xab\x00\x9aS@\xea5\xf6\xe7\xd4\xf3S@\x91!\xbc\x98\xf8,T@\xe1p\x06\x17B\xa2S@\xd9\x04\xc5\x03"\x85S@\xa0\x82\xd64L\x83S@\xf7z\xf7to{S@`\xa2\x9b\xcaheS@\xe1\xec\n\xc4\x14\xadS@\x1d8b\xcc$\xbdS@\xc0\xa1\x9f\'\xa8*T@rI\xc0\xbcu\x99S@\x02\xc8\xab\x1c\x1d\xcbS@/&\xf0\x15\xb4\x13T@\xa2Te>\x8a\x95S@FK\t\x00\xc0\xb0S@+>\xb5UM|S@vL(\x05\x07\x03T@\xd9\xedOF9-T@\xcf(\x06\'1\x11T@r\xda$\xd7\x0f\xa0S@\xca\xa3Oo\x03\x1cT@K\x02\xe1C\xe2\x98S@8\x85\x14^\x13\x14T@\xee\x19\xfaE\x96\xaeS@\xb3\x18\x82\\\x80\xc3S@>\x1d\x9a[\xf7|S@\xc4M\xa6\xdd=\xb1S@b\xe0\x92\xe4\xd6|S@\xbeh\x1apT\x1bT@tbm2#[S@\xe4\xb6\xd38\x91\xadS@1\xe4\x89\xe6,\xb5S@?\xd8\xd4\xacP|S@`o?G\xe5\xa4S@T\x81\x9d6\xce\xb5S@\xde\xcf\x9f\xc2\xdc\xfaS@hw\xb1A\xef\x84S@p\xe2/\xe6\xd5\x9bS@.\x88\xed\xf5\xff\xecS@\xe4g\xc2l\xdb\x97S@bXy4h}S@1\xc6\x94q\x88\x03T@1\xf0vv\xf7\tT@~*\xc0\x0e\xbd\xadS@\xec\x972\x85Q~S@\x1f\xb0\xd0\xd98\xb0S@\xab,j>o0T@\xb2\xc3~\xff\xdd}S@\xde\xc7\x064|\x03T@R\xf7\xa4\xd7\xe2\x13T@\x80\x15\x80\xd0\xae\xf5S@\x18z\x8a\xe7\xcf T@\xd8\xdb?L\xa4~S@\xdb\x9f\x91\xea#\xe5S@OC\xa3\xb9-\x0eT@M[\x9eT\xf8\x83S@\xf7\xb3\xc9%\x0c\xd6S@\n\x1c\xc9\xba\x91\xabS@xB\x89\xe6`-T@\xb8\xf1Z\t\xf6\nT@\xf5ge/\x18\x97S@\xdfs\x85\xdb\x0bzS@\xd0\xd2\x82]>\xfbS@\x0f\xd2\x1f\xf0\xd3\xfaS@\x81O%\xde\x19\x99S@\xb6\xdb\xe8\xfa\x08\x14T@3\x0b4T\xa7\xadS@\xa8\x91Q\xbaM\xb1S@N\x9c\xbe\x1d>\xd2S@J\xc7\xa5\x05\x82\x86S@\xf9\xa5\xaf\xf5\x1asS@>\x80\t=\x9f\x99S@\xb273.ZsS@\xc6\x14\x97\xb9\x9e\x17T@\xe8=\x927\xffzS@\xbf3\x91c7\x0bT@\xb1\xc2\x91Pk\xafS@\xd79\x05\x04\xbd\x92S@\x9d;\rw\xd1]S@\x9c\x92"xb+T@"\x1el\xc6\xb0\xa4S@\x14\xf2]\xe8u\xddS@\x8a!o$\xb5\x1fT@\x027`\xb5\x8f\x1fT@os\x01a\xaf\x93S@\xa8=\x12\xe2\x82\xc1S@fj\xd8\xb5-\x16T@\n\xcf\xe3H\x88\x15T@#\xd3\xf5\xc0\x10\rT@\xa4\xf5\x8c\x15\xfc\xc1S@rs\xbe\x9e\xf3~S@\xca\x85v\xef\xce\xe9S@\t\xee\xe7C8\xb2S@6\x06\xef\xac\xf7\xddS@\x1d&\x99r\xc6\xddS@\xe8\xae\x1du\xc2\xcdS@\x9f\xf6|\xa2\xc0\xc1S@\x07\xc2@\xa6M7T@\xf6\x8f\xc2\xc9\xe0\xf2S@\xc3\x97\xfdR\x0b}S@\xe3\x0e\x84\xac\xa2\x14T@\x9c\xd92U\xe4\xaaS@\x8f\x9e\xf0-*\x18T@\xd88\x13\x0b\xcb\xd6S@\x9d\x96r\xaa<\\S@\x95\xd1\xad\x16\xe5(T@\xce\xd1\xe4]r\xd5S@\x82\xfc\r}z~S@\xcan\xd6\xcf\xd8\x15T@\xfa\x81"\x98\xfc\xc1S@w\x10\xc8\xf6\xfd\xafS@\x87]\xa6\x15\xe7\x8dS@\xd4\x82\xe2\n\xf0~S@r\xa7&9a\x97S@?\xfb\xf9UUjS@*\x01\x86\xc6\x0c\xb7S@\x89+\x85\xef\x07\xdeS@\xf5\x8bE\x15\t\x9aS@\xe3P\x90x\xfa\xb4S@\xb8(\x08\xc8\xe6kS@\xa4f\x8fZ#\xffS@\xf2\xfe\xc4\xb9\x90\xd6S@\x80\xc6\t\xcfc\x0cT@\xd5\xa0\xb0\xf6\xf6\x18T@\xc7r\x1b\x11U\x1aT@=he\xeb\xdbXS@S\xda\x0b%\xf9(T@\x88\xde\xc3\x96\xd76T@\xf2\xa5\xbe\xd0\xff\xc3S@\xc1G\xfc\x1b\x88]S@`\x08M\xfb9.T@,=\x97s\x03\x14T@f\xc2\x16\xc2\x15\x14T@\x8e\x96\x04\xf7`sS@\x81\xfb\xb6EI\xffS@V>-G\xdb\x15T@\xbcI]7M\x08T@<\x8dT\xff\x0c\x94S@\xeb\xb1j,)\x08T@\xe3\xc6F\xa2`}S@6=\xa59\x14\x83S@\x82\x8e&D\xdfcS@&\x94P\x8d\x04\x91S@Z}\x0ccQ,T@\x8c_\x1b\xaf\x11\x7fS@\xe0\x87\xec\x03\x86\xb3S@\x8c\\g\xdc2\xfeS@E\xecd\xcdQxS@`\xa6r\x9b8\x92S@\xc6\xb7M\xe3s\x00T@\x9f<qz!cS@\x15\xd5~\xdc\x9e\x1aT@`&\x97\xf7{\xa1S@<\x14\x9e\xda\xd7bS@\xa9-\x01Wx\rT@\xdc\x8d<\x1ct\xdeS@"\xb7\x95 ,\xb2S@\xf2z\x801\x13\xaeS@0\xaf\xff\xafr\nT@\x8f^\x1b0\x7f\xc4S@\x08\x1a\xe3\x9f\x81TS@B\xd7o%)\xacS@\x98m\xe3Y\xf5\x00T@bQ\xf8A\x131T@\x81y\xcc\xe1\xa2\xfcS@\xb4\x8d\xa1\x99n%T@\xb9\xde\xa1b\xdb\xe1S@\xbc\xbd\xb5t\xa6qS@c\xc48*\xaf\x1dT@\xc1\x15<:\\\x98S@\xda\xe6\x0ce\x1f*T@\xf0\x14z\\\xf4\xb7S@\x80\x17\xe1\x8e7\xd8S@\x9ahb\xe5\xb7bS@\x07\xaa\x1cQ\x90\xd1S@g\xadP\xa9\xcb\tT@u\xdcnQ\xfe\x91S@n\xbf\xec\xb2\xb5\xfaS@\xb4\xae\x0b1VuS@\x16\xc0\xd2\xaf\xe5\xabS@[\xf3g5=\xe2S@\xaf8bV\xa5\xe0S@\xd9pz,\xc1\x06T@7\x9a\xf3J3\nT@S\xb9K\xf9\x18!T@\xd6\xd4\x95\x0c\x9e\xaeS@3\xe0\xa60\x9a\xa6S@\tt\xe7\xf5\x94zS@\x96\x8e\x13\xe37\x03T@\xe3\xaf^\x06\x0c&T@\x1cf\xf4\xbd\x92\x02T@6r\x1bV%yS@\xda\xfc\x94\xb5\x92\xf3S@\x19\x9a\xba\x1b(\x15T@\xda\x83\x96.\x94\xd7S@\xa1\xd8u\xef\x02\x85S@\x96\'?\x8f\xa4\xb0S@QED\xf2\xe1\xb3S@\x15l\x02\xd3\xb1bS@V6\xbb\x10\xbdmS@0\x06\xa9\x0ctmS@\xd5\x818r_mS@x\xba\x89\x92X\x19T@\xff\xf8\xb7\'\xc7\xabS@Zk\x17\x00=)T@\x861!\xf2\x14\x0fT@k\xfd/(\xf0\x1dT@\xd5q\xef,\xa4\tT@\xbdr\x8b\xe3\xe4\x84S@\xb4P|:\xd6zS@Z\xc7\xff"1\xcfS@\xd0\xf8\xcd\x93\x8b\xcfS@d\x82\xd2\xd1*lS@\xa6\\\x88\xff\xb1PS@\xd8:\xfeF\xc7\x0bT@\xee*\xed\xdd\xd7bS@\x0b\xc7\xe6\xcc\x1e%T@Z#5\x15\xbe\xaeS@\xa6\xaa\x0cX\x0f\x9fS@\x87W\x97\xa3\x7f\xadS@\xfdf\xbf\xe2R\xb2S@P\x82\xf5\xcd\x94\xfcS@\xe33H\xea3zS@q\xaf\xcd\x10\x80\xa1S@\xcd\xc5?\xfe\x84{S@F]\x8f\xc5\x06\xabS@\xc5\xb0\xa74\x19xS@\xcdE\x96\xb6\xe3\x1dT@\xde\x0f\x02\xb8+\xacS@fB\xd64\xe9\xacS@I\x9fS\x7f\xd9\x99S@\xa3<}\xfc\xb2ZS@&]W\x8b\x11\xf7S@\x8d\'!\xd1\xd7\x19T@2\xff<,\xc6\xe3S@\xe3\xfc\x16\xd0\xbb\x07T@\x98\xa1_\xad\xcd\xb3S@\x08\xd7\xdd\x88\x99(T@\x87\xcc\xeb\x98i\xdfS@\x88\x1aoUK\x9fS@Z~\x8a\xb3d\xadS@\xb9\xe5p\xfe&\xa5S@D\x90y0\xd4\x01T@\x8b\xfa;\xb8D\xb4S@\x82|&A<\xe4S@\xa9a\x82\xc6\xcb\xa5S@\xb2\xe8\xd02\x1b\xf7S@\xf7\xf9eCN\xafS@\x07\xa4\xc9#\x8f\x01T@ \xf6P\xdc\xa7zS@\xfbF\xfa\xf9\x14|S@p\n/\xd4\xb1\xd9S@\x96\xc9&\xa4\xac\x9eS@\x1f\n\x1a\x07\xd0\xe4S@\x08\x833<O^S@\x89\x89$\xf5\xc3\xd9S@\xe8\xa4\xbc\xa4*\x08T@\xc9$\xd9\xdb\xe9\x11T@\xc5\xc1\x0eT\xb3#T@F\xc0\xde\xcbb!T@\x9a\xc7\xe8-]\xb4S@\x8f\x0e?\xdaE\x00T@\xc9\x97k\x01\xb9\x99S@\x7f\xc46\x9a\x07xS@`r\xf2\x9b\x9dTS@\xc3p?G\x14zS@&\xd5\xac!\x99[S@e-\x9e\x1d\x10\xdaS@(\xab_\x84ZWS@\rv\xc9Q+\xfdS@\xc9\xc748\xbbsS@\xaaG\x97\x13D\x0cT@\xb6\x0c\x14l\xb3\x82S@\x03V\x95\xb0f$T@\r\xe6\xc3\x08\x94\xb2S@\xa4\xe9r\xe9\xaa\xc6S@\x92\xfcG\x05l\x83S@\xe6f\x16\x0b\xf8\xafS@C\xb1\xd7\x16z\xfeS@C\x13\xd2;\xf6\x8dS@\x1bK\xb0\xe4\x11PS@(\xb8\xd6zL_S@F\xdbh;x\xc9S@\x81\xfa.\xf9\x92\xc9S@\x95\xba\xaa\x1b\xaa\xceS@S&\xf1\xa8I\xf7S@\x87\xd9\x12$\xab\xb8S@;\xaf\x8a\xe3\'\xc6S@bz\xb9\xa5\xca\xb3S@M\xf2\xf3\xc1\x1e\xfcS@\x0b\xb7\xf68\xe0\xabS@\x91\xe5\x02\xa7\xbc\xe0S@s\xfb]\x9f\xf4\x9dS@\x89\xe6\x1c$Y\x1fT@\xef\x96 \xfe%SS@\xe4Y\xc4?\x1c\x1aT@\xae\xe1\xc2Y\xaf$T@\xc3\x9e3\x19\x14\x9eS@\xe4\\>\xe3H\x0cT@\x84\x9f\xf8\xd9p T@IB9(m\x1fT@\xd9\xa9\xc6P5\xc2S@\xb0VB\x1d\xfc\xe1S@\x9c\x85\xbf\x9d\xecsS@\x0f\x86\xe71\xd3^S@\x04\xa2i\xbc9\xe6S@\x823\x0e"\xdb\xcdS@Z4\xe3t\xc5\xabS@\x8c\x01~\x03\xcd\xe1S@\xb9\xa9k\x9c\x04\xe7S@\xa3f\xd5%\xd9\xc8S@\x7fp\\\xa8$\xffS@\xa6k\xc0\x0b\xe3xS@\xd6:\x10\xceW\x9fS@\x1a\xff\x11\xee\xec\xb4S@FB\x17O\xb9\\S@\xc7\xb4\xf5\xa0\xb5\nT@\x19\x92\x8bjO\xc0S@\xf9r\xd0y\x04\xe7S@\xdaH\xa4Cp\x10T@\x99\xfd\xd9\x0cE\x84S@\x1cD\xe3\xef\x14\xe4S@\x01\xc6Y\xbf\x9e\xf0S@\xa9\x80\xba@P\tT@\xc1\xb7X5\xe7\x1aT@\xfb\x18\x11{\x00(T@\x08\xe4\xc6]\xfa\rT@\x91\x86\xa45EmS@\xe4\xf1bk\xce\x9aS@3$\xb3h\xbd\x9fS@\x1e<\x17\xedI\x9dS@d\x07\xca\xb1\xd3\tT@V\x9cE\xdfwzS@\xf4\xaeM\xe4\xeczS@\xa7\xce\xd5!\xa7\xa1S@\xbc\x95\x1bZ\xc2\xe7S@>\xefs\x97\xf7\nT@\xba\x021*Q\tT@\x97\x8b\xb0\xdav\xd6S@\xa0\x90\x9a\x84}\xefS@\xcb]&**\x97S@\xf7\xa9\xef\r!#T@\xca\xef2\x9bl\x0eT@\xee\x8d`d\x104T@\xfa\x98\xc1$1\x9eS@\x03\xa6>c6\xceS@7&\xa2\xd9\xac\xe6S@$\xba\x8d\x9e6mS@9\xf6\x9e\xaePmS@\x8a}\xfd\xff\x07\\S@\xbf\xa6V0\x1a\xe8S@\xd8f\x07\x08\x1c\xb1S@\xa6\xb8\xca\xc07\xfeS@\xd9\xefo*9\x9bS@\xbd\x96s=\x96\\S@\x93\xe7\xd6\xc8\x9c\xadS@\xe5p4\xe4\x16\xe7S@O\xa7JC\xd6nS@\xa2#\xa41\xec\x15T@\xd6Ic|F\x9bS@\x9c\xcf\xc6 heS@\xa8\xe5Ez\x96\x11T@\xa1\xa8\x8a\x10>\xb5S@Rf\x0b\x10M\xc9S@\xbaI\xf8G\xc4\xb3S@j\xf4q7\x8b\x02T@\x18\xf4\xacy\x8e\xaaS@\x07\xd4\xed\xee/\xf5S@\x98]\x05!\x1fzS@\xdd\xc0+\x88\xa7\x05T@\xf0\xd1~\xcf\xfe\xdaS@e,;\xb7\xc8\xc0S@I\x92bs8\xb0S@\x82,\x02J\xcc\x9dS@\xc7\x90\x8f\x11I\xe3S@\x85\xe4\x94j<\xe3S@s\x13\x93\x0c\xfe#T@\x82\xa2]\xac\x9f\xabS@K%\x0f`u\xeeS@\xfe\x0b\xd0\xb8i\\S@\xf8$o\xdfk\xe3S@\x86\x01\x81)\x94\nT@\xf0\nq\xbaX$T@\xe1\xab\xd6\xdeB\xafS@a:\xeb\xa7\x89\xfaS@\xbc\x8cx"\xa1\xc9S@\x02\xbf\x12s\x83pS@\xf2@*"w\x89S@X\xa9+ \xa0\xc6S@4M/9c\xc9S@T\xfd\xed\xbd?\xf8S@(\x13\xd4\xc73$T@\xa9\xcec\xa8\xa4\xc6S@\x1bAQr\x0f\x0bT@Qh\xb1\xa3\xcc\x02T@\xb6y\x88\x00\xedpS@\x9a\x94\xe7\n\x85\x19T@\xb7\x9f\xb3M\x01\xa6S@\xd0\xba\xd8\xe9\\*T@\xbb*\x19\xfe6\\S@\xfc\xe3q\x82\xc9YS@\x94.\xd4^\xf1/T@Xb\x93\xea\xd0\nT@\xb6G\x1cE\xc8\x87S@\xa9/\x13\x19\xe1\xe3S@er\x7fK}\x96S@\'\x18\xc5\xa6\x8d\xc9S@\xe0?\x89s\x11{S@\xe8T\x14L\x84bS@\x83\xf2\xfa\x9d@\xacS@\xaf\x96g]\\\xe4S@uM3~\xad\x0fT@\xac\x88\x00\xdb\xbc\xfcS@\t\x8fS#6US@\x9e\xb7\x1f\xd3\xaccS@\x8f\xa1_+j\xc9S@\x84\xc8\x0e\x98\xa5\x1cT@\xbf\xca\x8b\x05=\x0bT@\x93@\x92\x16\x93\xd9S@\xb8\x9bt\x05\x80\x9dS@*\xfb\xe4\x9e~\'T@\x89\xd7\xf2\rS\xe4S@\xc0&\xe22\xf2\xe6S@H[Q\x9f\xb3\x0eT@b\x14\x86\x02\xb7\xe9S@\xa7\xc7\xb5\xe2\x96\xc9S@c/3\xc4\xc4\xc9S@\x9f\xee%\xd7\xb4!T@J\x01J\xc1\xf2\x81S@r\xa1I\x01\xe5\xe9S@a3\xa1$V\x13T@\xc3\xf9\x15\xc6\xd7\x84S@\x82)\x11\x89\xcb\x10T@\xf2b\xff\xef\xd1tS@\xae>\xa8A\trS@\xf6\xf2\xfa\xbe<\x14T@Rn\x9fB\xb9vS@\x04\xa1\xccr\xc5\rT@PdE\xb3"\xafS@f\x0f\x91\xa6\xaf\xe6S@5\x14\xd8|\x84\xc9S@\xe4\x0e\x1bfX\xe7S@\x00\xe3"4\xacuS@L{S\x11\x18(T@p:\xb5O\xe2HS@\xea\x10#\x01\xa1\x96S@]\xd5\x03\xf1^cS@*\xad-\x0cxwS@\x07\x99>^\xb9\xe7S@W e\xe2\xb0RS@\xfd\xc1\xbd\xdb\x1f\xe4S@\x15\xea\x87\xa8\xe8uS@\xa6\xe2y\x97i\xf3S@%\x91\x1a\xe1\xd0\x05T@6\xe7a\xd6\xeauS@\xe2[W\x81w\xafS@K\xb791L\xfbS@\xa7\x9f\xf6\xee&\x9cS@}\xd0\xed\x83\x0e\xc6S@\x08\xe2^\xb6\x7f`S@<\x9e\x92\xde\xdb\xafS@*\xc2\xa4Xc\x1dT@\xb0\xef\x8b\x08]\xe5S@\xe43u$\x93vS@\xfey\xa9*N\x96S@7\xf0\xc2 \x96\xb5S@\xca\xfcJ\xd8\xfa\xe7S@\xe6\xf9\xc0\xa7T\xadS@\x13_rAT\xc5S@M\xad\xf7\x14\xd7\xd5S@l%\x08\x8c\x95\x18T@\xcb\xa2\xdfE\xfe\nT@\xdfO\x1dH+\xeaS@\x16\x88\xea\xa7\xfa\xe4S@\xe3\xd9\xdaT\xe7tS@B\x14vp\x87qS@}\x80\x84[hqS@\xdc\xd8\xdeo\x19\xa3S@(\xa9a\xe4\x1c\xc6S@\xbb\x10(3\x93SS@\xc0\xb5\xce1\x92\xe6S@9\x8cd\xd3\x8e\xc1S@>AK\x19\xe2\xc0S@S\xccd\xd8\xab\xeaS@\x90l|\xa8\x1a\xeaS@d\xef\x9eU\xce\'T@\xc6\xb1\x81\x86\xc90T@\x9d\x06`Z\xa3\xddS@\xa9\x9cv\xe3\xe5(T@\x8b],\x9b\x9a\xc6S@\x8a\xca\r\xd6X\xeaS@\xc6\xbe\xb2:\xa3\xfeS@\xcc\x14E\xdcRuS@\xe7\x90\x08\x89\x83\xfeS@)\x87\x88\x8a\xb9\xc6S@\x11\x0ftlv\xe7S@\x1a\x86\xe8\xdcrzS@\xe2\x0f!\x16\xdf\x05T@\xf9\x19H\x1e\xc3\xb5S@`\x15r\x8f\xfa\xe6S@h(\x1b\xc7\x8b\x90S@\xc6E\xf7o\x95\x9aS@q\xf39e2\x00T@\t\x86\x06\xf25\xb2S@\xec\x9b\xafq\x0fOS@\xd8bg(@\x9cS@\xa5:\tI\xa0aS@:\x9b\xbc\x97b\x9dS@V,\xfcy\x8c\xe8S@V\x96;\x877\xe6S@\x04\xe4\x18j\xa5\x1bT@p#P}\x92\xe7S@\xa7YFE\x960T@@6\x1a\x18v\xe7S@p\xe7_\x10\xec\xc1S@\x05\x88j\xd4\xa7\x92S@\xc2\x8f\x13\x7f\xbc\tT@{\xab9`\x81\x99S@gE\xeb \x00(T@\xb3\x17\x93:\xd9\x98S@C\x8a\x7fW\xe2\xe7S@\xaa\xd3\xde\x9c\x11*T@\xf1\xd3%\xccI#T@\x95\x8a"\x01czS@\xdb\xe6G\xc6.\x02T@\xc9U\xf2\xec\x06\x10T@I\x11\xcdil\xfeS@\x9b\x81\xe1AG\xb8S@\x00\x88\xdc\x8cj\x1cT@\x1b\x00--\xdb\x1bT@\xcb\x16\x10.\xf1\xb1S@\x8ax\xda*\x8a\x00T@\xf9s\t\xfb\xca\x84S@\xde-jd\xb5\x8cS@Z\xa4q\x1a\xfa\xd8S@\xdb\x80\x01\xf6;\rT@~\x94\xbb`\xe8\xc9S@\xdcQ\x16\xbec\x18T@\x11iv\xae\xa6\x10T@\x81$\x9a\x9ewaS@\xbb\xc5M\x97_dS@\xf4\xf8\xbf\xfb\xb6-T@\x18\xbch\x07\nyS@\r\xbb\x87\x08Q\x15T@~\xf0\xbd\xaa\x83\nT@\xf7\x91\x1b\xcf\x85\xb1S@\x03Z#\xf1\xd3\xacS@\x0f8[\x8b\xe5\xf3S@&\x001o2\xffS@=eP\xa9\x97\x0bT@\x9c~>\xd2\x9c\x1aT@\x05\xffR\xe4\xd9\xa4S@\x00:\xd3\xd88lS@/]P\x10\xb7gS@H\xe9\xa4\x97\xf3\xc0S@\x03\xb2\xb2\xfd\x98LS@\x1d\x8a\xcajQ#T@\xb3L\xc8\x94\x01\xebS@\xa0m\x90b\x17\xcaS@/\xf43";dS@\x87^\x18J_\xb1S@\x95\xc3\xbbu\x93\tT@3\x87\xc7\x05\xfb1T@\x8d\r\n\xa5\xbd\xc6S@\x040\xfb#Q\xf6S@O-\xcfE\x0c0T@\x1c\xd4\ni\xb0cS@\xce\x89C\xea\x9a\x1eT@l\x00 2~dS@4/\x0b\x84\xe4\x15T@\xe8\x9e0B\x05\xb0S@1\x9bn3\xe5\xaeS@\x009s.\x11xS@\xaa-\xb5\x0cJ\xafS@\xeb|\x05\xd0\xffjS@oV\x17S\xc5+T@\x85k\xc4I\x18\xaeS@\xf9\x94\xc4\x1a\xe7\xadS@\xfa\x98\xc0\xd3\x1a\xafS@ \x88n\x1d\x16\rT@p$\x12\x05\xd3\xafS@\xc3\xea\xbcz\xab\xebS@\x1a\\\xef\xd8iHS@ v\x1e*\xbb\xc4S@\x8e\xa4\xa3\xc1\xf7\xcaS@&\xc9\x06A\xe1\x99S@\xeeve\x84VxS@\xe2\x06G\xcba\x99S@!A\xf1\x12\xa0\nT@cK\x18\x01;\x99S@b&\xf81\x14\x99S@\\\x0b\xae\xf0\x17\x87S@Y\x82\xa6m\xb5\x98S@\x80Bzay\xddS@|\xfa\xea\x97\xa9\x14T@E\x9e\xc0\xc5\x9d\xfbS@\xab\x0e\x17\xb36\x08T@\xdd`\x14\xffc#T@\xcf\x83?\x8f\n\x18T@\x12\x9a\x1c\xb8\x84wS@bp\x8c\x0b,\xb2S@\xc5zjx(\x9fS@\xd4\x8f\x84_E\nT@l\xa2\xb5\xbfR\x0fT@\x9e%\x89\xb3\xb3TS@\xc7\x10\xd4\xe6\xfa\x9dS@\x88\xdcg\xd6,\xe7S@\x0b\xeft\xa8\x89]S@i\x0cRy\x7f\x1aT@\xf1\xff\xac\x0cQ\xfbS@\x13\xa0\xe6\xe7[QS@\x94(\xa8y\x94\x13T@j_\xef\xe7\xa5\x1fT@\x14\xfbx:H\nT@\xb6\xe8[k9\xf8S@\x1e|\x8c,\xd5\xd7S@\xa8\\\x07*\xac\xa1S@K\x1b\xde\x05\xba\xc6S@w\xec\xedq\xdf\xe1S@\xd2\xd6\xfeR\x1cPS@\xab\xbf\x0f\xdaG\xb5S@\xbaq\xbd/\xc8zS@\xca\x01\x97\xd2\xa1/T@\xea\x9f\x19<\xe0\x9aS@\xe9\xe3\xecT\xa3\xe2S@~r?\xb8\xb8zS@\x05\xbc\xe6\xc0\xcf\x9aS@\xde\xee\xf7\xc2?PS@\xba\xf5?\xb6\x1e\x9aS@_J\x1f\xb8\xf3\x99S@i\xa0\xa0\xe5\xf6\xb4S@\x85e\xb8M\xa00T@\x0fH\x04f\xe2\xf2S@?\x99\x98\x0c\x80\x99S@|\x084\xb9a\x99S@\x19\xa6Aq\xb6\xafS@r\x86g\xe7R\xc5S@\xf1r\x0e\xf6\x0f\xe4S@\xb7\xd1)\x0143T@K\xdd"\xef zS@i(\xd9\xad\xfb\x89S@\xca\xe4\xdf\r?\xadS@6\x9a\xa9\x90a\x98S@\xf0\x1d\xa0\xbc\x89dS@}\xbfn\xe8\x08\x98S@\xd4<}G\xdd\xf2S@\x07\xea\xe1\'\x9d\xd9S@\x91\xfb\x0e\xbc~qS@\x07 f\x85\xa8\xb1S@\xb5\x90K\x97\x83\x96S@\xb3\xc6i!\xcf\x19T@[%\x93\xbeI\x9cS@\xe0\xbd\x1d\xc2\xbeYS@\xc4\x16\x11\xbbp\x9cS@\t\x1a\x94(\xae\x9dS@M\xee?\xcd\xd8(T@\xce\xf6\x12c\xee(T@h\xb2\xbd\xd2\x01{S@M\xd2\x9c\xfe$\x93S@\xd7\xaa\xfa\xc1\x14\x9aS@\x1e\xf6\xfd{\xd7\x99S@\x8dZ\xc8]o\x0cT@\xb4\xbb\xb2G\x9b\xd9S@\x8b~\xab\xcd\x14\xc6S@\xaa\xbf\xa5\xb9T\xc9S@\xe7\xb4i\x92\x99\xe2S@\xb3\xc6\x7f\x94%\xb2S@R\x00\x10\xa5StS@\xe1O\x19\xa5(\x14T@h\xfb\xa6=\x7f\xc9S@\xd5\xa00\x8c;\x99S@3\x05\x9a0,\xd0S@U\x88\xd7\xdc\x12\xe7S@\xc4z\xa57\xf1\xb3S@\xc9G\xf7>\x14\xe4S@\x8b\xcc\x0bx\xb9\xc9S@r\x9d\x005\x9f\xe6S@\nM\xb5\x8e\x1a\xb0S@\x00\xdcVJ\xf7\xafS@\xf5\rKG:oS@\x94\x18\x94B\xf6\xb0S@\xc6\x8d\x99\x07V\xb1S@\xcf\xe1\xa7D\xff\xe7S@\x92\xe4\x95\x99}\xe3S@dV\x87\xb0\xa7\xb0S@_\r\xfcq;\xf6S@(<@\xd4\xe3\xdbS@ \xb1\x9f\xd1\x1b\x1aT@ \xb3\xb9(WuS@\x91B\xa0\x8f\xb7\xe7S@\xa6\xdb\xe6kd\xe5S@V\x12\xa0\xc6*\nT@\xfd`\xae\xdc\xeb\xe3S@\xd2\xa3\xb7\xd9N\xf5S@\x89\xd4A\\\xb9|S@\xe6x+\xd4J\xe4S@M\x7f\x00&\x02\xf6S@\x8a\xc37\xc0\x88\xb3S@H\xfe0\x9a\x92\x0bT@P\xd2,\xa3\xdc\xe9S@\xb8\xc5E\x9d\xc9\xedS@<\x99\x85\xe3`\xc9S@D\x1f\xdc\x8aY\x1aT@U|\xca\xa5\x89pS@\x85\xf4\xfe\x045\xe6S@\x85D;\xdf\xfa\xf5S@t\xfb\xe3\x7fm\x01T@ \xe7\x14\x0b\x1b\xefS@\xf5\xa1;-\xb8\xb0S@\xa5\xfa\xb7\x9e\x96\xe6S@TV;\x99\x9fmS@\xdb\xc8\xdcb2\xe7S@\xa7B@\x0f\x93\xc6S@\xf2s\xc3\x19\xf8\xd8S@J\xdd\x16\xdad\xb1S@/o"]*\xb2S@w\xb9\x0c\xf6_\x0eT@\x93\xc4v\xef\xda6T@\xb9\xeau\x18\xdf\xc9S@3\xc5\xd3b\x14}S@3Z\x8eN\xf9\xe6S@*:>\xbe\xb7|S@M\xca\xf1\xab\x0b\x7fS@\x19\x88\xb5\xec\xb9{S@\x12"#OB\x7fS@.\xf1j\x8d&\x08T@Q\x84\xaeXa\xd6S@[;\x8b\x82\x97\x80S@\xd7q\x86\xb0\xe8qS@\xce\x18\xaf"\xdb\x00T@~b4\xb0^\x7fS@0\xf3\x13>"\xeaS@\xb7\xa9>\xde\xdd\x02T@\x1964\x9eF\xeaS@\x1a)\x82Z\x7f\x0eT@\x1c\xdd|\xc0\xcc\x1dT@\xf4\xb9\xd7\x15^\x0eT@\x1f&X\x90\xa0~S@\xfa\xbb\x04f\xb3\x98S@h\x12\xf1&b]S@v.n\xa1M\xf8S@\x930\xd0]\xdf\x98S@\x8cH\xbb/[\x99S@Cw<:\xaa\xfbS@\xc7\xe7\x00\xea.\xeaS@H\x01u\xd9\xcc\x83S@\xba\x88\x03\x9dK\xb0S@X\xba)\xadm\x97S@\xfaz\x87\xf6.\tT@\xc7\xcd\xa0"v\x8fS@\xa8!DA\xa3\xc9S@0\x19bc\x08\x17T@\x16\xda\xac\x05`\x04T@\xc3\xa2\xb9\x90\x89\xe7S@b\xce\x1e0\x8b\x8bS@O\x8f\x83\x02\x141T@O\x90\xa0\x134\x0bT@=\x80x#\x9d\x1bT@\xa8\xc8I\xb527T@<\xd6l\xe3g\xe7S@[6\xfeF\x9d\x8eS@\xef\x04\x87\xcf\x10\x83S@\xc8v\x8e\xb0\x9b\xf4S@\xe1\xdb\x15\xaa*zS@po\xd4\x9fh\xcaS@\x8a.\x1d\xabB\x1bT@n\x84\xadn\x1a\x8dS@3#\xc7\xaa\xb7bS@d\x86\xbfA\x19\x8fS@\xf7\x13\x81\x12\x9c~S@\xdcI(\xa9t\xe4S@\x97\xc0s\\\x1f\x8dS@Ki4m2\x08T@Q\xc9\x92\x02m\xfdS@0P\x8crF|S@QD\xbc\xf6\xb1\nT@Fj\x06\xa4}\xa1S@_m\x8f\x86\xa2\x0fT@\x93\xf9`\x86\x1f\x95S@\xfc_1S\x83%T@k\xa4\xe9tveS@\xe0\x8d\xba\xd6\xcf\x0bT@9\x8a}\xc8\x7faS@\xfb\xba\xb7C_\xfaS@\xda\x07=F\xe2\x0cT@\xde:\xe9\xb6\xfb\x08T@\xaa\xf3\xd5\xe8\xd5\xe4S@\x99.\xd4\xf4\xad\tT@\x0ec\xe7q\x84\tT@Y\x89P\xe19\xc6S@h&\x96mv\xc9S@CV\xe8\x06\xe7\xffS@\xc5\xe2\xa7TD\x87S@\xc2\xa2\x13 (\x08T@\xde~M\x12\x9e\xb4S@\xfd\x15[\xc5\xa6*T@\xf7\xe8\xd1%\xb7bS@\x10\xcd\xc3\xafG\xb2S@\x06\xdf\xcc\x9a\xf2\x81S@\x9d\x88R/r\x8cS@\xa0)\xc0\x8e\x8b\x93S@\x97^\xdc\xc68\x03T@\x93\xd7U\xc7#\xcfS@c\xbcL\xa5\x8b\xc7S@\xb8\xc8\x80\xec\xb9\rT@\x19\xd2\xc2\xec\xa1\xfeS@\xa7\x8ep\xca\x9cQS@\x16\x94Ks\\\xb7S@+\xa2C\x8a0\xfdS@\x00v\x12\xc1\xc9\x06T@\x9aW\xa2\xa1\t\xdbS@\xbe\xa3\xbd\xa5\xb3sS@\xba\xf8\xe3\t,\nT@~\x7f_\x15jOS@tb\x9d\x98zOS@\xa4\xe7\x892\xf3\x9bS@\x81\xc0l\xb1\xc2\x8cS@\xaaj]\x96\x9b\x0bT@\xb0\xfd\xd3v\xda\x8cS@=nab\xd1\xacS@\xba\xde\xb6\xd7\x94\x06T@\xf8\xfa\x81{I\xb1S@\xf6b\x03\xfd\tZS@"\x82\xcdD\xb0\x9bS@qU\x91\xa7\xdb#T@O\x1d\xa0\xad\x1e$T@\x8b\xc5(\x05[\xa3S@\x99\x9d\x1b/\xec\xacS@D8\xcb,GzS@\x8b\xc1vQ\x0b\x92S@\x18\xbe\xb0j\rTS@\x81\xbe\x07\xa6E\xf3S@\'a\xbc\\\xbc\xfeS@\xd4\x14\xd8\xe43VS@\xc3=\x84\xa5R\xc7S@1\x1b\x7fj]\x8cS@\xccpFV\xac\xe7S@X.\xb3Y6\x92S@\xc1{\xb8\xc2\x8a\xe7S@\xe2\x85T\x90\xd3\rT@C\xf0,Y\xfd\x90S@n|\xf1T\xc6\x83S@=\xa2\xceW\x0e\xf4S@U\xa6ANmoS@\x96\xba\x11\xa7!\xfcS@BG\x1e\x10\x92\xfeS@\xddR \xfdU\x83S@o\xfeB+i\x91S@\xf5`\xe4\x93\x9f\x04T@,[E\xbaU\x00T@=\x06p#N\x07T@\xd0Y\xde0\xa1\xf0S@\xcdq\x1b)\xf6sS@G\xdfo\x0f\xb3\x18T@\x12\xe3\xab\x83\xd5\x03T@\x80K\xe6\xc0zsS@o\xe5\xac\xaeh\x1fT@k\xb5\xa3#z\x9bS@ze\n\xea\xb7\nT@Y\x8c\xe3\xa7\xc8|S@\xdf\xfc<\x9e\x0f\x07T@\xf6\xb7e\x9b\x81_S@\xd7-\xd6\xc9\x88\x07T@\xabs\x94&d\x8cS@\x14.\xa6V5\xe6S@\xfc\xa03\xe0)\rT@Y\x10\xbe\xe8\x9a\'T@I\x08(\x9c=\x03T@4D\x82\xf6\x95(T@Jw\x95\x81suS@5ya\xa4\xc2\x84S@\xb6b\xb8\xd4\xf1\xf0S@\xcfcZ\x05\xcd\rT@\xbf\x84[>\xd9\xe3S@\x85\xefqQ\x98\x99S@e\xc6\x8b\xea\xab\xb6S@\x14\x1avt(\xc9S@\xb0\xb0\xfe\xed7\xc3S@\x91\x11\x93\x03\x06\x8bS@"@\x04\x876\x18T@p\xc5t\xa3\xd7\x84S@J\xb5,7|\x99S@If\nl\xd4\x90S@\x01k<l\x9a2T@\x96\\\xcdzl\xe9S@p\x88`\x07\x97\xe8S@\xd3G\xaco\xbb\xf6S@\x88\xb9\x1a6Q\tT@\xcd\xda\xd4k\xef\x06T@tw&\xeaA#T@N\xf7\xc29\x89\xe0S@\xd4\xe9u\xa1\x8f\\S@\xe5b\xc5\xd7\xef|S@6U\x0f\xe4\xd6|S@\x0f\x94\x94\x06y\xb1S@\xfa\xbf\xc0\xaeh\xf9S@\x93\x9c\xf7\x94\x8fVS@c\xa7\x18\xc5\xc4\xecS@\xac\xf4X\x0f,\x99S@\xc2%\xf7\x8a\xe0\xe0S@;\xac\xb7\xfe\xb2&T@\xce\xcaaU&\x85S@|+-d\xfbjS@\xdc\xe0>S\xb8tS@uOl\x10\x03\x84S@\x83\xf0\xe5\x81\xed\x0cT@\x19UIOc\x95S@"\xc1\xe2\xb0\x96\xfdS@4\xe5\x81\x0e\xd1\'T@kw\xfc\x99\xdf\x94S@i\xd3\x92\n.\xacS@$\xd8\xfew\xb7&T@t\xd4\x19.\x90\x8aS@\xd3}=\xc3*\x93S@\xb3\xc3\xec\x10t2T@\xd4\xc0\xe8ym\x9dS@\xeaPK\x105}S@\\\xa0\x12\xfeN\x9dS@\x8e1\xe4o\xde"T@~\x83j)b\x94S@m<O\xf8)\x0cT@\xc7\x80hm\'dS@\xb0yb\xc65{S@)\x8a\xfc\xd0\xa6\x0eT@\xf5\xe3c?\xb7\nT@\x132\xf0l+\xcaS@\x8b\xd5X(\x8bcS@\xb6\xbe\xd4\xde#\xf6S@\xb65\xa9\xc5&\x18T@a\x00R\xd6\x1a\xcaS@h\xe5L62\xe6S@b\x92|M\'\xffS@\nk\xe5\xbb\x00&T@\xd7s_\x07\xdemS@\xcc\x86\x8dAP\xb6S@k\xd2\xbd\xba;dS@\x97$\xc2yi\xfdS@\'\xaf)\xfeW\x9fS@R\xb3\xa6\xd0\xad\xb2S@g\x7f\x12y\xf2\x05T@~\xdf\x03\xcd\x7f\rT@F(w\x0f6\xacS@\\,\xa4\xbe\xca T@\xab\xc7\xd8@z\xadS@\xb4]\xd4\xc8\xc3\x89S@S\xadyx\xce\x11T@\x1a^\x0e\xe7\xae!T@\xe6IR\x14\'\xc8S@\x91<\xe1\xaf\xfd\xa9S@\x9f#g\xd5\xfctS@o]\xfd;\xfa\x11T@SwCYc\rT@`\xba\xb3\xa3\xae+T@*\x9f\x134\xc5\x9bS@\xe0\x12\xea\x87\xa0\xedS@Z~\x8a\xb3d\xadS@\x98\x02yj;zS@\xbf\x1c4\x92n!T@*\x19T\x05nuS@\xa7-E\xe4r\xaeS@N\\\x8bv\x05\x0fT@\xdd\x1e\xdf\xdf\xea\x1fT@\x07\x92\x9b\xbc\r{S@)=o\x04\xcf\x05T@G\xce\x86\x12h\xdfS@\x94-\xee\xa6\xf3\xb6S@D|\x7f\x07P\xaeS@`\xedob\xb3\tT@\xc3R\xec\x05\x0evS@a\x9e;\xd8\xfb\xfeS@\xa2\x85AM\xaa\x08T@%\xae\x9d\xe5\x8c\x0bT@\xb0\xb1\xbe\x1e\xd9\xe3S@\t\xe6\x0f\xec\x01\xc4S@\x01\x91\xcd6\x15VS@t\xf8\xb1\xb8\xe4\rT@~/)\xb2\x03\x0bT@hB\x9a\xa0\x0czS@\xc9\x1c\xd9Z>\xf2S@\xa2T\xad\x13\xd0\x82S@m\x04\x13\xb7,\x99S@\xd7\xf5\xcb\xc4\xfe\x0bT@\xfdb\x0f\xabl}S@y\x92\xc7\x02\x85\xf7S@(\xe1\xf0L\x00\xf0S@\x14\xad\xc0\xb1WuS@\xa4\x17%V\xef\rT@xb)\xf7\x83\xabS@\xaa\xb7\x90\x03\x9ffS@\x18\x0f_>K\xc9S@S\xcaVo\xb5\xccS@\xd3!j\xads\rT@y\x8aazszS@\x82Z&\x16\t\x07T@\x95\x10\xda\xe9\x81\x9aS@;\xf3`\x81\xf9\x15T@4\xb1\x08\xd1G\x9bS@v\x1d[2\x1f\nT@<\x16\x02\x92\x1azS@\x05\xcb1\xce\x13\xe7S@\x9f\x83\x1e\x15_LS@\xa1\x15\x81\xab\xe8\rT@\xac\xb0\x00\x0bJ\x0cT@v\xa3\xdaL\x1a\x04T@\xe3\xd9\xdf\x8f:sS@\xccz~\xf79\xc1S@\x19\xbe\x07\r\xcd\xceS@\xd0L\xfd\x1d\xde\x9bS@\xe5q\xa7K\xf6uS@g\xce\xb3\x0c\x89\\S@\xc8\xbbB\x0b\xd9\x9bS@\xb2\x9d!l\x89\xd7S@\xddC)E\xe7\xe9S@\n3\xe1\xe9]\x05T@\xa4\xc7\xd2Y\xac\x0eT@c\xc4&\xd6\x99\x08T@$\xb9\xc8\xe6\x9f\xfdS@\xfbr\xcek\x88\xb7S@\x98\xd2X\x99\x1e\xf9S@\x9a#R\x8d\xe6\xabS@\x9a.\x17\xe6\x00\nT@\x85\xdb\x9c\x0e\xec\x0cT@\xba\x03;Q\n\xd2S@\xe6\xf4\x14\xb0N\x13T@\xc4?a\xd2\xc0\x1cT@\x9f\x1ckm\xa1\xe0S@\x86\xa9\xde\x94\x16,T@yp,\xb7\x7f\x1cT@\xfdW\xc0URkS@"gc7\x9d\xfcS@\x01\xd50P\x1c\xcbS@0-|\xf7\x8b\x1dT@\x1d\xf0\xa3\xf8\xa2\xe0S@\x1f~\xdcf\xd2\xc8S@\xb4J\x9e\x94\xc5\xb2S@\xa8\x04\xad\x99MkS@\xdb\xcbp\x8b\n\xd7S@\xeaH5\xc4\x95\xc9S@\xc9\xb1\xde\xef\x13/T@\xaa\xf9\xe3w\xce\xd7S@\xb1P\x11\xa6\xf9\xc5S@\xbeH\x7f_&\xc9S@o\x96R\xfa\x9d\'T@\xd4\nC\xc5\xbe\xe0S@\xa0U\xff\xa3\xd3\x0bT@\xcc\xd2\x9a\x1f\xa0\xa1S@.\xe4Y\xc1\xc5\nT@10x\xaa\x13\xceS@"\xae\xf7\x99y/T@\x08\x17\x0c\'\x85\xb2S@%\x9c\x18\t_pS@\xdf\xf6V\x1f\x8e\x03T@X\xc6\xa0\x12\xd0\x1aT@<A;Y,\x11T@.\xab\x06\x11\xfc&T@\xc5iP\xeec\x9dS@\xf5v-\xc7G\x15T@\xcf\x10\xc3\xdc%\x07T@\xab3%\xa3\x0e\x9fS@\x11\x1e`\xe4\nyS@\x05:q\xc7\x9ezS@BW\x14g7\x9fS@\x1bV\xf2_>\x14T@\xb6\xd3{\x91M\\S@\xc8J5\xad\xb1 T@R\x90\xdb\x9b"\xfbS@0\x93\xb7JD\\S@K|\x96\x12\x98\x1cT@\xe9\x19P\xa1\x0f\xbbS@\x0e\x1a\xbc\'\xe5\x9dS@\xe1\xd8\x1f\xa7\xb0kS@\x80d)\x0eL\xb2S@Zb;\xf4s\x03T@}+\x9b\x00{\x9fS@\x85Q\xfd\xa0\r\x9eS@\x94]\xb87\x8e\xfaS@\xce\xc8n\x94{ T@\xcb\x82)\x00\x86&T@!\xa0\xbb\xf0\x1d\x00T@QfK(\xbd\xc1S@\xed\x1d\xac;\x0f\xffS@\x847\x05\xd4\xd1\xa3S@\xef\x81-\xa4>\rT@\x12j4\x0f\xe7\xc0S@\xba\x93\xc7"\xb7vS@!\xe8$\xbe\x05\x9eS@+[>\xfdP\x19T@G\x0ci\x0b\x98sS@l\x89\xac9\xbd\xc1S@\xd5\xb8G#\xf4zS@\xd9"$\x1a\xec\x07T@\xb6\xee\x19c\x11\xc6S@\x80\xeb\x9d\x9a\x88\xd6S@\xd4  ]v\x19T@\xd7\xab\xd2\xb2\xb4ZS@\x8eWQz\xb9\xa4S@\xeaX[\t\x02\xe7S@F\xb6\xe5\xb34\xf5S@\xe5\xf1O\xa7H\x1cT@\x17\xc7\x83\xfbN\xfbS@8\xa09u\xc5vS@=\x93\x15\xdd\xcckS@z\xab!/\n\nT@|H\x92\xc6`\x9fS@\xa8\xb1\x04\x15N\xadS@k\xa8a\x14F\x9fS@\xa7\x16\xfc\xa6S\xaeS@\x17\xcf\xd3\xf6=zS@\x9f\xd9Jt~\xd5S@-c\xb7e]\x1eT@\xb3\x99b\xe3\xd7gS@C\x92\x94\xda\xfabS@\x18\\z\x1fLzS@\xb7\x18\xf4\r(#T@LL2\xf9m\xa1S@\x95\xef\xe4\x1d\x94\x9fS@l\x9b\xf83\xc3\x1fT@\x1dSG\xceRsS@\x89\x9b\xd1\x17\xe8vS@F\xd4\xd0\xdc]\xabS@\xe1\xc5T%\xc2\xc1S@?=-\x95\xc3\xc5S@\xdd\xf5\xb7?\xed\xcbS@\xffF\xf4\x91e\xb1S@\xde^<+\xe9\xd6S@\xdb5\xb1\x83\xb1\xa1S@\xf6\x87\x18\x83\xef\xb1S@7\x0b\xe8\xf8k\x97S@\x8e\xe0\x92\x11X\x04T@y\x17\xfdx\x1c\xc2S@P\xc6\xfc\x02\xf1\xa8S@E\xb1\xc0\xa7N#T@a~bx-\xfdS@[\xf5\t\x81)\nT@c,\xf9\x82QQS@X\xf91\xb3\xb5\xb3S@R\xa1\x05\xb6\x00\xc2S@&Ge3RmS@\xb4\x1c[y\n\xfeS@C\x00\xc6\xa9G\xb1S@\x11[\xe1\xd7\xc1\x18T@\xd4\xf4\xe5-f\xc1S@\x13]\xb2\xdf\xc1cS@\xf1\x86i\xa1MmS@\xf9+\xdd\x97\x19!T@U\x92\xa4\n=\xffS@=\xae\xcb 0 T@;\x9c\xa9\xa8\xe8"T@\xd1\xbf\xcb\x0c!\xf1S@O \xc9]L\xf9S@\x10\x9b/5Y\xf9S@#`)\xe4\xef\x15T@tu\xbf\xb7\xba\x1dT@\xb6\x8cT\x18j\xb4S@\x99<\xc8\x9eU\x0cT@\x7f\xf6o\xec\xfa\xcaS@\x82\x95M;\xd2\x0cT@\t\x1cx\xe3 \xc6S@\xed!g\x06\xc6\x1fT@\x84\x97\x82\x01\xc6\nT@\x90\xaej\xd63\nT@3v](\x0f\nT@[\xd9\xce\x8aO\tT@\xf5\xf3\xa6l\xd1cS@\xf4\xdb\xee#\xb9xS@\x05LT\xb0\x1a\\S@/uB\x98P\xb1S@\xdc#Y\xbe\xa7\x98S@jHM\xa4s\xa3S@~\xff]&_mS@9\x1f\x01\x15\x8b\x99S@\x87@Z\r\xa2\x03T@\xa1h3\xef\xe3\x98S@Q\xe9\xf6\x7f\xfd+T@\xc1t\x86\xc8\xf8\xc7S@\x0fX\x00\xfb\xc9\xc8S@L)zd\xc6\x08T@\xed.\x8d\x9avqS@\tI\xcb\x0bX\tT@l\xc3\x90\x88\xd0\x14T@\x80\xd3\xc93\x12"T@\x8a\x07\xf4)Y\xc0S@\xec\x9a8\xac%\x0eT@\x1e\xd8z]T\x16T@\xa7w\x91\xc6\xfa\nT@\xfc\x04\xe2\xbd\xfa,T@\x13EU7\xacxS@8v\xd9\x03\xb6\xc4S@ \n\xf29\x91\xc2S@@8b\xa1\n T@\xd4p\x90\xe2\xb0*T@\x86A\xaa1\xb3\xfcS@o\x88\xab\xb1P\x1bT@b\xbfHI\x1c\x11T@\x04\x9e\xc0\xfd\xa4\x14T@\xe3.;\xc0\x05\xc8S@ \x15\xd0/%\x00T@\x1a\xca\xcc!\xe7\x1eT@\xff\x1d\x1c\xd3+\x1bT@ym\x93HR\xc2S@\\\x9e!\x02\xdbnS@\xc6\x91\x15\x9e\xe6\x11T@>\xd1ch\x1d\xb1S@A\xd4\xd4\xe4I\xaeS@r\x86\xc2\xf4\xc8\xedS@\x15\xce\xe0,\xfd\xa6S@\x00\xbd\xba\xeb\xd6XS@w^\xa3\xfcY\xfdS@\xe3\xec/U*\xd6S@\x92\xd7F\xf9u\x13T@\xcd\x95\t\x92\xa0\x0eT@@\xd8\x93:\xf9\x14T@\x13\xfd\xfe\x83\xd5\x03T@$Db9q\x0eT@5\xcdw\xfa\t\x1bT@\x0e\xc0\x80\xb7\x9d\x08T@\xa1\x94\xb0\x14\xda\x07T@\xa4\xe6\xee\xcd\xbd\x15T@6\x01\xcb9\xce\x13T@\x08\xde\xfda~\x1dT@\x03{n\xb5\x87\xadS@-\x1e\xf8%\xe7\x0cT@4\xa1f\x1e\xad\x0bT@\x1eU\x88\x0f]\x13T@\xcdCgL\x9c\x0eT@\xcc\x93Th2\x0cT@\xdaNx\xb4o\rT@:\xdc\xfc10\x12T@\x0e\xee\xf5MI\x9fS@\x9a\x81\x19\xbc\xe2\x11T@\xe1}\xac%_\\S@\xb4\xc6\xe7\xa8\x0b\rT@\xd8\nV9\xd1\x0cT@\xaa\x1d\xda \xf7\x0cT@$\xb43\x9b\x89\x0bT@vBL\x8b\x8eVS@\n\xdc\x11\xa6\xadRS@\xed\x17\x0eX\xea\\S@d\xe5\xd7\x0fV]S@<\x7f\xc3cU_S@vW\xf0\xab\xba\nT@\x83\xcd\xd5\xed^HS@\x9e\x08\xd6m\x99RS@\xb9\xd6\xdaJ,aS@\x86\xac\xd0\xa6b\x14T@\\\'\xd2g\x887T@NX\x8d&\x1f`S@0-\x00\xd6eOS@=\x1a\xe3&\xe7TS@\xb6\xf4\xdf;\xe8RS@\xbap\'\x8f\x9f\x16T@\xe4n2Z\x86\x0bT@\xd1K\x08m\x81\\S@\xfec\xa5\x9e\xc0\x05T@O@8/\x1d^S@#\x90\xa5\x1c\xbbPS@\xe7\x9bc\xa7\x9cbS@\x1bv~\xb4S\x11T@\xe3\xb0\xa5\xe9\xefbS@v\'\xff\x05\x87TS@[=UCYTS@\xc6\x11{\xbe\xd6cS@\xc3xC@\xfa\xabS@\x800\xdcn\x86\x04T@\x18\xcb\xd2T\xf0\x06T@D\xcft%\xaf\x03T@R\r\xcb\xe4q\x03T@\x90\xfb\x82\xa5/\x07T@0\xd5\xc6q$\\S@n\x97{i\xc3\\S@\xd2s_\xca\xb2\x08T@\xfe\x9c\xfed$\x04T@k\xa8\x16~\xc6\x04T@\x00\xa6\xd9Z\xc3dS@\xcfK\xd9\x04xcS@jE\x83\xbf\xecnS@\xcaK^\xc7zmS@\x19\x00\xf0;\xf8cS@\x0e=\\\x07\xa0mS@(Z\x9a\xb0\x9a]S@S\x90\x1dOpdS@+*\xfb\xf7v\rT@\xae!E)%eS@\x8e\x1e\xf3\x1d\xc3\tT@6B\x8bt\xd96T@\x10\xf0\xcc\x8cg\x0cT@(w\xbax\x82]S@H\x92\x86\xc6\x94oS@QX\xbb\x1aY\tT@\xe6\x0c\xff\xc4\x92qS@\xecs\x11\xb8\x01\tT@\xaa\xea\x7fG\x84pS@\xde\x02}\x8b\xd5"T@"\xea\x16C\xd8!T@\xfc%\x14\xe2\\\xf8S@\x8ef:\xa2\x1esS@\xdb\xbf\xee\x80^\xaeS@B\x07\xe5\'\xc6\x1fT@\x90\x96\xde\x87\xb1\x16T@\xe0^^\xf8\x83\xf6S@\x8e\xa3\x8a\xebEsS@&2gb\x8a\xf7S@\xda[H\xbe\xc6sS@2\xc5\xfe\x83\xb9cS@\xd8\xd3\xe5\xa2\x95tS@\xfaO&}\xa2\xf6S@\xb9\xce\xac\xb2[\x03T@\xc4\x01|_\xc0tS@\xc5\x8c\xa0C\x8ctS@0\xe5\xd0\xfd!\x1dT@\xa8\xd2\xa5\x0ezdS@\x808O\xd0\xfetS@\xe9\xcdm}\x83uS@\xe6-\xcd\xbeQuS@\xccd;\x1b|\xf9S@ZdA\x88dkS@h\xb4T\x9b"eS@\x1e\n\xda\xa3\x8ccS@\xfa\x11\x038P#T@\xf7\xaf\xd1mamS@\x93\xf0\x82\xc0\r\xfdS@$\xfdA\xb5\x18\xefS@c-_\xe3\xf2\xf1S@k\x16\xdb\xc8K\x02T@X|\x1b\xf1\xc6jS@\xffW}\xf6\xd4\x01T@\xa6\xdcfC\x98rS@B\x04_&\tjS@pU\x18\x94\x0ekS@"\xd5yN\x07kS@s\xb8}!/\xffS@\xa8\xb3\xacK\x8b\x19T@\xe3\x9c9,\xd9rS@\xe1\x10)vlmS@\xc7%\xdd\xd0{mS@\xc1\x98\x8e\x12\xca\xfdS@\x86s\xde\xad\xa9mS@\xf6r\xf6\xc1\x07vS@\xa7\xfaw\x9e3vS@~\xb6\xb6\x9c#\x18T@v\x86n\xe2\xf2wS@(\xef\x1b\x8b\xd3\xfcS@\xe6\xbf\x1e"7\xf8S@\xc9\xfb\xd0\xc7\x9cnS@DEOl\xa3\xf5S@\x89i\xfc\xc9R\xf7S@\xc4\xbe\x0e\xc6RyS@\xf1X\xaf\xa67\xf6S@>\xc1\xfc\x9b\xf9\xf7S@\xb9\x10\xde\xe2\x99\xfeS@\xff\n\x84\xa1,\xf4S@\xaf`\x18\xf7\xda\xf3S@\x94V\x96y\x8e\xfcS@g\x91j\xbc\xc3{S@\x08\xe9\x16\xcc\x1b\xf3S@y\xd8\xc6G\xa7zS@\x16\xee\xd0\x0b\x8euS@\xe2q\x87\xdf9\xfbS@\xf8}+\xe7l\xfbS@\xb3\xd9p\x12;{S@\xf3\x92?Y\xe0\xfaS@K\x85`\x97Z\xfaS@\xa9\xa3\xe4G\x90\x1aT@\x17o\xde\x8eM\xf2S@\x99P\xf1\xc3\x97\xe9S@\x8e<&\xc3\xd1wS@\xb3\x93\xe5\xfad~S@\xd7\x14\xc3b\xee\xf2S@)\xa2\x13\xfc\xc5\xcaS@\x94\x9c\x85\x04\x19\xf0S@=\x1b:\xea\xe9\xcaS@\xd9$\xf6\xb8\xf6zS@\x13\xdf\xef\\\xcd\x19T@q\x9a-y.rS@\xed\xa5AY\xbc\xebS@?\n#\xa1\xea\x02T@\x91\xdd\xd8\xab-\xe7S@G\xbe\x06\xbf\xaa\xe6S@`\xca\xa7\xa8\x12\xe6S@\xbf\xc6\x13:|\xe8S@!:\xd6%\xa9\x8bS@^?`x\xd70T@\x9bT\xa3\xd7huS@\xf9)pb\x9e\xe6S@|\xa7\xf6\x86P\x8bS@\x03\x1eDg\xbd\xe7S@\x87\x89\x1a-\x0f%T@5g\xa4B\xfc\xe7S@\xa5Z@#\xb0\x8bS@+ \xa7sf\xe7S@\xd9\xd3\xb9\x1fF\xe7S@\xf7\x97\x11\xcaB\x86S@x\xe6\xf0\x08\xa2\xe6S@8\xa7\xf8\x13\xa9\xeaS@o\xf0\xcbt\xa3\xebS@2\x84\x9e\xe0l\xeaS@\xc2h6\xeb*\xebS@m6\x92O\x9e\xe7S@\x14\x98\x84+\xe0\xe7S@\xd1\xe1\x94\xd0\xd7\xe9S@\x04\x8d\x98\xaa;\xe4S@\xb0>i\x865\x87S@\x9a\x1b\xa7\xbeD\xe4S@\xf61\x8d\x95\xe9\xe3S@.\x02\x14\x0f\xfb\'T@\xee\x0c\x07v\x1d\xe8S@aZ\xecc\x99\x86S@\x9e\xff?R\xc3\x86S@\x82\x06\xee\x98\xbe\xe7S@\xfe\x814\xfb\x84\xe7S@\x11H\x02{\xf5\x16T@\xc0S\x8e\x97\xfd\x86S@Z\x8a\x07]\xc0xS@\xba~\xd2w\xe1\xd5S@\x8b\xf6n[M\xe6S@\xcb|\xbe\x98\x1c\xe2S@t\xe73}\xb8\xe1S@\x9d\xe6\xa5O\xebxS@n\xeaoOo\xe4S@\x05\xb6:\x06ezS@\x19\xd0a\xb2%zS@\xf5\xb4\x9fr\x1c\xe4S@EsTK\x98\x88S@\xc3i\r\xf8\x0f{S@M\xcd\xe2$\x88zS@w\xf5\xb2U\xfdzS@\xc7\xcd\xf3_\x87{S@3\xc7my\xd5zS@\xc3\xbd\xd0\xcf\x98(T@7\xe1\xef\x99\x95{S@\xa7\xae\xa5\xea\xc7\xe4S@\xd8\xdbb\xcd\x93\xd9S@\x98\xdd$\xa9T\x8cS@}\xfc\x8eM\xb1\x88S@\x06:\xecw\xa6|S@r\r\x8da\xb9\xe3S@P\xec\x04\xb3\x85\x8cS@O\x11\xc7\xa6\x15\x85S@\x05\xd8&\x9f\xcf\x8cS@\x84\x89)\x95\x992T@\xd8x\x97\x94(|S@\xf9\x93m\xa6;\x8bS@BI<\xe4\xa5~S@5\xc6\xf2\xf6\xac|S@F\x90\xee$6~S@\xaa/\xae\xecj\x8dS@\xe4\xe6\x95\xe6\x95\xd8S@\xd1j\xc9F0\x18T@!4\x0e$\xf7~S@-\xee\xf1\xed)\xe1S@o\xbe\x81\xdeZ\x18T@\xd6!\xf0n\xa9\xe0S@>\x151j|\x1fT@\xc2{\x8fRc\x7fS@\x8eg\xda\xa4\xe0\xd7S@\xe1D\xf6p\x89\xe0S@\xb7\xef^[W\x81S@!0j\xda\xaf\xc1S@\x05dwH\xfb\xc1S@\x88\xa5.\x85x\xc1S@\xd3\xc1Zv\xdf\xddS@2\x90\x1ea\xc1\'T@\x99\x7f(\xf8\x01\xe7S@t\x94U\x04M\x1aT@\x0c\xb5[\x19\x02\xe7S@\x9e\x9b\xf4G\x1c\x85S@h\xf2\xea\x17\x13\x85S@1eJ\x17\x11\x86S@\x13\x1dT\xadV\x92S@8\xf1\xaa!>\xc7S@,\xe7\x7f\\\xeb\x92S@\xfa\xa6W\xb1\xd6\xccS@!S\x1f\x17G\'T@\x8e\xcfj\xb0_\x99S@\x12\\\x95\x0b\xae\x99S@VI\xb5\x00\x89\x99S@e\x8eP\x1b\x83\x99S@\xd8\x81\x9f \x0c\x85S@\x0e\xe4\xc9\x9f[\xd2S@\xd6\x14\xbd \x06&T@X]\x12\xd6"\x89S@"\xec\xe4\x93\x1c\xd2S@\x8a\x8f\xcca\x00\xcbS@\xf8h.\xa9\xbf\xcaS@\x1e\x9c\xab\xc9<\xccS@\x11\xf8\xf9\xaah\x1eT@jN\xff2\xd7\x9bS@\xda\x7f\xc3\xf08\x9dS@g\xf9\xd2\xb8\x8f\x9dS@\r~(Y*\xd0S@z\x8b\xf4\xfa\x00\xd0S@\x1b\xc0\xf0\xc3i\x9cS@\x82\xe0\xc1\xce9\xd0S@pF\x1bP\xec\x95S@,!K\xadV\x9cS@:"wx\xaa\x9aS@\xfex\xf2%/\xcfS@=\x84\x05p\xac!T@C\x02\xc9\x92\\\x9fS@\xd1\x12\xf4\xa5\xf5\x8cS@\xdb\x0b\xc3i\xa8\xc6S@\x8d%\xb7\x0fO\x9eS@M\xda\'?K{S@\x90$\x05A\x82bS@O>\xa2\xf5\xe0\xcdS@\x82K\xc7k\xbb\xc8S@\x0f\xdd\xfb\xb7\xc1\xc8S@\xf9J\xf6k7\xcbS@^1o\xb9\x85\xccS@\xe3\xc9f\x9b\xc4\xc8S@Z\xf0\x00\xda"\xceS@\x85\xcc\xad\x0b\xec\xc9S@\xe5j{\xe0P\x9aS@\xb9\x88\x92\xd7\xd3\xc9S@\x11g^\x15)\xcaS@\xa4@\x8e(/\xa3S@!\xf9\xd12\xaa\xc9S@e5\xb9\xe9)3T@\xca\x03\x11\x8dZ\xc9S@\xce\x99\xb9c\xa1\x99S@j\x8b\xfbku\xc9S@\xccH\xcb\xf2\xc2\xc9S@\x8c\xe8P\xd0\x0b\x9aS@\xe1\x86\xd2\xd8g\x99S@\xe45\x8a\xfc\xeb\x9aS@\x8et\x9d\x82\x02\xc6S@\x88\xaa2\xa9\xf2\x99S@L\xe1C]\x81\xc8S@Pu\x87\xccC\xc5S@\xae\xfd!\x05\x8a\x9aS@Q\x1fct\x05\xc6S@\x99\x99j\x1e\xec\xc6S@]\x168+\xc7\x9aS@\xad"\rR\xc2\xc6S@\n2\xbf\xed\xda\x9aS@\x0c\x80\xf7J\xb1\xc5S@ \r\x8b:F\xc2S@]u7#\x92\xa1S@lQ\xc5\xb0\xae\xc1S@\xd4\xb4\xb5\xef\x8a\xb7S@*7\x91\xefI\x9fS@cR\xf7y\xa10T@\x0c{\xaf\xe6d\x9fS@\xfb#M\x04t\x9eS@1\xe8k\x82\t\x9eS@\xd4\xdf&}\xfc\x9dS@$u\xd3\xe6x0T@\xdd\xff\xb8\xeb\xc8\xb3S@U\x91\x9f\x85v\x9fS@\x13\x87u\x9c\x98\xa1S@\xa7\xa6\x8eUr\xa1S@y\xa8?`\x12\xa2S@/\xb2a\x178\xb7S@\xf5]\xebgj\xb0S@\xba\x1b#\x19\xa3\xb7S@._\xd5\xd7\xcb\xafS@3\xc8.g1\xa0S@y\x00\xa24\xff T@\x00\x156\x1b\x1d\xafS@0n\x97G\xcc\xe6S@\x03B\x9f\x01B\xaeS@|X\xca-\xe2"T@M(\xe2\xfc8\x99S@\x8c\xc1]8L*T@D\xc1_f\x18!T@\x9c\xef%+Q\x99S@\xa9\x18\xab\xcd#\x7fS@\x9eVa\xdd^\xb5S@\xe4\x97.\x81%"T@\n/\xce\x01\xb7\xb3S@\xf7\xbfB\xd3\xa2\xb4S@\x97\t\xe4A}\xb3S@y\x88\x18\xf5\x91/T@\xe6\xb2r\xcb6\xb3S@hg\xd9\xff\x060T@\xea\xf7\xb1\x85\x83\xadS@0L\xf4\xf4P\xb1S@\x85<%\xf7\xa3\xadS@9\xc2\xaeT\xf6\xb1S@\x0c\x84d+g\xa4S@\x01t\xf6l\x08\xaeS@\xfaW\x10W\xf6\xadS@\x18P\x90\x8a\xa6\xb2S@@h\xfc\xea7#T@\x91\x14F\xcd\xe9!T@\xca\xb7\x1f\xd1\xb6\xb2S@d\x93\x14\xcag\xb3S@\xf4\xac\xe1\tV\xb2S@B\x88\x8dP&\xb0S@7\x90\x85X\xf8\xb1S@WY\x1f&\xd8\xaeS@\xc9\xfb\xfa\xa6\xb0\xb0S@\xf7\xa7\xfd\xa1(!T@\xe7\xb3\xe9\xf0p\xa4S@\xc5\xc8\xafg\x90\xa5S@\xa2\x93\xb0[S\xb0S@=SZ\xec\xe4\xa6S@\x80s\xba\n\xee\xa6S@\x161\xf3\ta#T@\x07\xfa\xbb\xd4\xea/T@b\xcf\xde\\\xed\xadS@.K\xa0\xba]&T@\x07cP~\x84\xa8S@F\x12\xdd\xe4V\xabS@*\xee\x95\xb1T\xadS@3=\xb7Pp\xb1S@\xaf\xa5]o\xf6\xabS@\x84!\x80\xa0\x19\xadS@\x9eg\xc9\xfe\xac\xabS@;\xf34\xe4\xff\xacS@|\xa1D\xa9@\xadS@\xe1\xec\xe7\xa6\xdf\xaaS@\x95%\x12,d\xadS@\x80?\x8b\xbd\xaa\x16T@}\xfe\xe38<\xabS@;\xd8umN\xaeS@zj\x0b\xfd\xa1\xabS@\xa2b\xcc\x8f\xb2\xacS@\xbd\xda(\xf2\xac\xabS@0\x97\xfa\xdd\xee&T@\xcd\xfd?\x8f\x88\xacS@\xf0\x94B\x1d\xbf.T@\x05\x91\x9f\xbc,/T@\x16\xaf4\x9dY\xaaS@\xaf\xa8K\x17=\xadS@V\xdaoCx\xaeS@\xe1\xa0!\xf0\xec\xb1S@\xd9\xd9X\xd8\x1a\xaaS@\xb8~\xa9\xe4\x84cS@\xadm\xd8\xf1\xbc\xb0S@\xf6\x1f\x92\xac\xd4\x00T@\x88"\xa3\x02\xa5\xa9S@\t\x15+p\x1boS@\xd5\xe3Ln\xcaqS@\r\xb6\xe9\x97t\x82S@-W\x1f">\xb3S@\xd1\xf5x\t\x02\xb2S@\x9c\xa5\xbc\xda\xf3#T@\x999E\x8c\xd2\xa3S@\xb9\xbb\xf12-nS@\x90V\x1d\xf4\x87\x1bT@\x0f\x9d\xdd\xb7\xfd\xb2S@k_S\x9e&sS@\xb2\xf3\x99`\x08nS@p\xbe\xc7\x0bB_S@\xaf\xa1\xd7\x94rmS@R=L:M\'T@w\xbb\xbe\x85\xe4\xb5S@5\xf5u\xb1z{S@\xde\xcfDK\xcf\xb3S@US\xce\x08w\xabS@\t2\x85\x9e\n\xb3S@\x84H\x0c\x0cjbS@\xf2g\x03\x06\x17\x1bT@U\xe0\xdf\x01\x8f\xb3S@\x15\xda\xb7NS\xffS@d\xda\xb4t\xb2\xb3S@^L!\xf3\xfd-T@\xe9\x82s(&zS@\xc6v\x0f\xaa\x84\xb4S@\x86\x16\x13\x07buS@\xcc017\xb8\x1eT@l\x92\xba\xad\xbblS@\xe2\x93\xdf\xd0\xc8\xb1S@\xb3\xfd\xcaFe\xb1S@\x9eJ\xd2\xd8\xef\x00T@\x14\xe75\x7f\x9awS@\xcd<\x97\xffr\xb5S@\xd2\xb7\x19<p\xffS@(\x96\x0b\x99\xae\xffS@\xc1\xef/\x15j\xfdS@U\xf3\x91\x9e;\xffS@;\xdb\xaf\x18Y\xaeS@:X\x00\xa8h\xfaS@s|+\xd7\' T@ \xcd\xf4\xd1\xd0\x19T@\x9a\xd1\xf0\xea$\xf8S@\x8a"\t\xaea\xa0S@Hb\xfb\x8a\xc7\xa6S@\xcf\x02\xb6\x82\xe4\xe6S@q\xf7\xd5\x9c[\x12T@\xd7\x91L\x9bV\xf4S@\xa2\x86\xe2\xd6\xaf\x95S@^\xeb\xfb\x95\xfe\xa2S@]1<\xac\xdf\xf3S@\xd2y\xdd\xec\xb5\nT@gY\x8bZ\xbf\xefS@\xfd\xeb2\xb2&"T@\t\x02\xec\x19\xac\xf7S@\x12\xfd\xcb\xdc\x7f\xb5S@\xba\xb41\x11\x9b\xb6S@\x12\xc57\xa8I\xb1S@\x7f^\x98\xaa\x19\xfdS@\x92OW\xcb\x83%T@I\x0b\xc1\xda\x83\xb1S@e\x00 \x01z\x02T@\x16\x94\r\xf8\xfc\xfbS@\xc7\x08A\x05\x92\xb2S@%\x87\xe5\x93]\rT@\x17\x0f\x10\t\x9a\x9fS@\xa9\xafrY\x13tS@\x96\xce\x0f\xae\xf1\xc0S@\xbev>\xc1nsS@\x85HR\xf0\x1f\x04T@z[\xb1\x91\x0c\x9eS@\xbf\x90\xd1C\xb2\x9dS@O:\x16V\xd6\x1dT@#\x93\x11\x9b\x0b\x12T@\xf5\x9d\xdd~A\xc1S@>b\xaa\xf2h\xf5S@\'rf\xa8\xebzS@,\xee\xea\xfe\'\x1bT@\xd4v\xdc\xcf\x03\xc1S@\x15\x9d\xeaF\xd73T@\xf1\xd8v\xd4\x10\x17T@\xac\xa5t\xbe\xd8LS@Yo#\x88\xc9\x87S@\xda\xbe\x13\x92\x18\xc7S@Q\x8f\xdc\x7fs\x1aT@|\x12\x08P\xeb\xc0S@.\xe6\x1e\xfa\xaa\xe1S@\xb4\xcd\xe0V\x9c\xf2S@;Rd\x1f%\xadS@\xb4u\x06\xfa\xa1\x05T@\x7f\xec^\x00\x15\xfdS@\x0641\xa7\x1d\x1dT@\x86\xf4%E\xa0\xc2S@\x154\xc5\xb93\xc2S@\x85\xa00/;\xc3S@\x1e\xd53q\x0c\x9aS@F3k)\xca\x19T@\x9d\x1ee{\xf1cS@3aH\x06\x8c\xe2S@\x8e\xca=\x05\x16\xc4S@\x9b\xdeGR"\xc8S@|\x16\x17\x14\xec\x1cT@\xdf\xb5.\x1bq\x19T@\xed\x0c\xcfLf\xc8S@\xe3o\xa0\xeaW\rT@\xfc\x00A:\xf4\x12T@P\xa44\xa2\x8b\xc4S@\xba\x0f\xf5\x90\x06\x13T@\xc2\xb3U=QSS@\xb1f\x84\xda/zS@\xcb\x8cx-v\xc9S@\xf7/\x9a\x92\xf6\xc7S@\x12x\x04j\x90\xc6S@\xe9p\xeb\xeaE\x80S@\xd4\x91\xa1f\xda\x0bT@\x97{\xd6e\x0eqS@\xb0b\x9d\r\x03\xd0S@\x07l(.2\xcdS@\xc9\x95\x8e\x9cP\x1fT@\x8d\xe4k"Q\xcfS@=\x86\xba\x83F\xc9S@?Bj\xcfd\xe9S@2H\xce\x08\x1cuS@\x89A\xc0\xb1\x08\nT@;d\xe5$k\rT@\x0e%\x9c\x858`S@x\xcetF_\x1bT@S\xbd\xf2s\x08\xcaS@\xd6<\x11vK\xc6S@\xd3\xc2\xb0]\r\xf0S@\xae\xa9t\x06\xf0\x08T@&\xce\xf5\\`$T@\xc2_N\xcc\xcf\nT@\xda0\xeb\x9fU\x1dT@\x11\xb0\xbeO3\xe7S@%\xc3\xf7,\x14\x13T@\xa6@\xbf\x0b\x81\rT@\xb30\x0fu5\x14T@\xd1\x0b]\xd5 %T@M\xaa\x0ek\x86\x9bS@G\xfa\x11\xef:PS@\xc1dK+T\xbeS@\xca+.\x19q&T@:\xa3F\xf0t\xb3S@A\x18\x1f\xb8>\xdbS@\x9eB\'O\\lS@5J\t8t\nT@\x8e\xaf2c\x8acS@\x0e\x1d\xa4vo\x1fT@a:\xdc\xe0\x1fHS@\x8d\xd6\xa9\xd0\xf0\xc7S@\xaf\x05\x04\x974\x00T@\x87p\xd2\x94\xf41T@y\xe4\x19\xbbK\xeaS@@\xfa-\x81\xb0\x89S@\xc1\xbdC\x02\x02\xc9S@bJ\xb2K/\xeaS@\x1e\x7f\xcc\xaa\xba\\S@\xf6\x84\xcf(\xa5\xd9S@\xa8\xc2\x06\x9af\xd9S@Z\x14[\x02\xa3lS@O\xfe\xc0N\xb2\tT@\x93\xa6f\x06V\x91S@\xe5\x00\xda\x8d\x0e\x16T@\x8bl\xf6\xfd\xd4\x90S@.L\x0b<\xe0\x86S@nQ\x99i\x00\xe1S@\xf9H^\x86\r\xd6S@c\xa3\x10_\t\xe4S@\xdc\xf4q\x92FbS@Q\xe5\x05\xd7Y\x81S@g\x96{\xddT\x08T@<\xdc\xd5U\xe5\x11T@\x8a\x05\xf2\x0b\x8f\x0fT@\x87\xf7\x8d\xe4*lS@\x8d)\xc8?M\xdbS@\xb1\x07O\xcc\xc5\x8cS@Lb\xb3\'Q}S@O\xd1\xb2/\xaa\nT@\x7f\xca\x0c\xe6\x10\x10T@\xe2\x84\x92\xd2y\xd6S@N\xed\xf3\x9d|\x06T@p\xd2W\xfe\x9d\x8cS@\t\xe3\x8eU%\x13T@z\xe0\xde*1~S@@~\xf1u\xa1\'T@G\xdb\xb5\x80$\x8dS@\xad\xbf\xa2\xc6\xbd\xe6S@\xd4k0\x7f&|S@\xe6\xd5\xa8\x83\x83\xfaS@+<\xb1X\x06\xdbS@7\x02\xb4x\xfa\xfdS@A\xb9:\x83\xd8\tT@&$w\xcc-\xe4S@*\xfa\xf6\xf6\x8d\xdbS@o"x\xbe\x8a\xfaS@\xeaR`:\x8d\xe4S@\xeb5\xa3lc\'T@\x85\xab\x1bC\xc7\x00T@\x9c\xdd\xdfQ\x0c\xd6S@\x7f\x1f\xeb\rNLS@\xff\xfa\x1e \x084T@ooL\xd2\xc7\x08T@\xa8,\xa5\xe6\xe7\x9cS@E\xe6t0\x9afS@t\xf5Q-\xe5~S@\xb3\xa5E\xd3\xb0\x15T@\xe8\x95\x0c\x00\xaf\xacS@\xbaQ\xf5\xa3Y\x0bT@\x05\xa7\xfc\xbe\xa9\x1cT@\xb4\xe2\xbdB\xe8\x15T@\xb5\x8d\x9ao\xf5\x8bS@P\xf7\xb3\xc7\xc8\xb4S@\x95\x97\xdb\x80\xfe\nT@1\xdc\x8a\xae\xaa\x96S@\x86\xe0M\xa3\xae\xebS@?\x7f \xeee{S@\xfa+r\xfa\xcf\xcbS@\xab\x92\x93_\x16{S@\x913\t\xc1\xab+T@\x86}\x97\xc0\xac\xf1S@Bkvy}\xccS@u\x99?\x00%\xe5S@\xf0\x89]\xae\x9f\xe6S@\xe0h\x05\x0b\x8e+T@\xe3\x9e\xce\x83\x15\xe6S@a;\r\xe8A\xe6S@^\x96#*\t\xe7S@\xcd\x82\xab(\xa1\xe6S@#Q\rI\xd3\xe7S@Fw\xf1u\xc0\xc8S@1D\x95\xffp\xe7S@\xfa\xd3\xa6\xfe\x8b\xe7S@\x17\x9e\x9b\xac\x9a7T@\xe9q\x93\xacT\xe7S@D\xe4T\xe6\r\xe7S@\x0fp=k\xb7\xe7S@\x9e\x06\x82d\xae\x99S@\xe0\xcb\xc6\xea\x00\xe7S@\xe5\t\xfd\x8c{\xeaS@5\x10\x0b7\x86\xd9S@\x8eQ\xb8>\x7f\xeaS@s\xbb\xca\x18\xceQS@\xdd\xf9\'\x06\x10\xe8S@\x0c\x93\x88\x9f\xda\xedS@\xff^\x93\xff\xa9\xe7S@\xbd\x8cL\xac\xe0\xe9S@\xf8\xe5_\x82\xc7\xf0S@\x05V\x08\\\xcc\xe9S@u\x049_]\xe4S@/\x9ez\xe9\xfa\xe3S@\x92@\xf4\t\xe5\xe8S@\xb0[\xc88\xc0\x16T@\xabWI\xca4\xdbS@ex\xd1\xa9\xc6"T@\xf3\xff\x86-\xf4\xe2S@a\xd2h;\xbf\xccS@\xa9))\xa3\x12\xdbS@\x9d\xaf\x92w\xe4\xeeS@\xfa\xf1\xf0\xfa%\xdbS@\xadL\xabj\xab\xe6S@\xb6z\xbb)\'\xe6S@\x0b\x1d4K4\xe2S@\x15E\x1e\x10/\xd5S@h\xaa\x90\x8dQ\xf2S@~J\x19&0\x83S@\x8f\xaf\xde\xa4\x9a"T@g\x98\xb2\x91f\x83S@P"sQ\xba\xeaS@\xe1vY`\x11\xdaS@\xe9<\x91\xb4\xec\xe3S@\xaav\xf7\x83"\xc6S@\xab\xa7\xa9\x13\x1f\xcdS@d\x9b\xd1X\xbf\xe4S@\x10\xfe\xfc{\xb8\x8bS@ H\x9b\xa3\xa4wS@\xff\x96\xce\xc1\xa4\xd9S@*\x0f\xa6\xc4^\xd9S@R\x91G;\xbc\xe3S@J\xd2~\x04\x1a\xe4S@\n\'\x00\xcc\x1f\xe8S@u\x8e\xd6\xa6\xe9\xe3S@\x87n\xdd0\x83 T@\x1e_\xef\xcfe\xe3S@\x83D\xe9\x8aN\x86S@-\x8aF>\xdc\xfaS@\xbd\xa8O\xcek\xfaS@k\xf5H\n\xa2\xd8S@\x8f\xbc\xddM\\\xf6S@\xab\xb8\x19\xc6\xa0\x11T@\xc6\x13\x1b2;\xe1S@\xcd\xa0\x05~@\xfbS@"\xa8\xdf\x8e\x9f\x7fS@\x05\x9etG\x03\xd8S@\x18\xc7+\xe7\x84\xfbS@\xf9\x95\x85\xda\xbc\x98S@\xb1%\t\x80\xbe\xe0S@\x13\xf2\x1f\xac\xab\x88S@\x94\x1cB\r$\xf3S@\xe6(\xa6k\x8bsS@d\x98](c\x11T@\xc9+\xe4\x16\x11\xfaS@y\x800uH\xebS@\xfc\xa0>\xc6\x94\xfcS@\x06|f\xa7j\x80S@^Pa+\xee\xf3S@\r\x9d\x93\xa3\xf7\xddS@\xb0Rp\xe34\xf4S@\xbb;\xce\xc2\x1b\xeaS@\x97\xe2@\xc6\xff\xc1S@\xfb*\xd0\x80czS@:\xcd\x92\x1c\xeb\xddS@\x1d\xd4v\xf2\x8f\xddS@\xb7\x0b\xdc#\xad\xf4S@\xd3e\xda\x93\xba\xfeS@\x16_!3/\xccS@\xb3vx\xfbm-T@\x08\xcfT\nz\xf5S@u\xc9\xb7e\xe5\xefS@\xb6\xec\xa9e\x10\x02T@\xc27\xd8h\x93\xbfS@\x14\xfc(\xf0\x9f\xf5S@2\x82?\x02h\x16T@\x94\x10\x04\xd2p\x1fT@\x96\xb2\x08\xd0\xc0\xf8S@\xdaV\xbe\x8d\xf6\xd3S@\x03S\xc7\x11\x81]S@\x9d\x89K\x1c|\\S@\xe0\x9f\x05\x0e\xa8\x87S@\xf2\xc3T\xcc\xd9\xccS@\x8av\xefs\xc8 T@\xaa\x10\xef~\xfa]S@V\xa2\'-\xdc\xffS@\r\x18\x99N\xd4\xd2S@\xfeL\xb3\x87}\xd2S@\xdf9+\x10\xa7\\S@\xdb\xdc\x07\x97s\xd2S@\xa0Os\xca\xc5]S@\xba!\x9c|\x8f\xfeS@\x1d\xfc`\x9e\xb2\x1fT@\x81\x83\xcd,\xfa\\S@|\xd2\xe0\xc7[]S@\xe1\x16\x91*\xe7\x19T@\xdc>hR\\_S@j_g\xa6\x90\x1dT@Tpb\xe1\xdd\xfdS@S}\xefc\x07\xd0S@\xc6\xfa\xbcE\xac\xfaS@\x97K\xea\xe1\xae\\S@\xe5I\x88\x18\x8b\x13T@\\\xc0m\xbaM%T@\xba\x89\x95\x90\xe9\xf6S@p\xa4\x1e{\x8b\xc7S@;\x84;\xdf&\xcfS@O,\x7f\xc3\x102T@\xfcHR\x1fa\xcbS@N\xde\xc0Wo\x1dT@\r\xfb\x01-v\xcaS@%&E\xe9\xeb\xd2S@d\x9f\x11_\xf8&T@\x95\xc0\x1b\xe4\xb4\xc9S@\x12\x93\xaf\x84\\\xcbS@m\xb0l\x9c\x88QS@b*\xec\xb2YQS@\x19\xc6\x9f\xa0ewS@w\x95zv\xc4\xc8S@\xcf7\\\xd1\t\xc9S@\xc3\xe5\x8c\xc7|\x1eT@\xad\x07\xe7\x16\n&T@\xcbl\xd6I6\xcbS@\x93\xb5\xd3s\xd7\xcdS@H\xfe\xab\xda\x83\xccS@\x9a\xb9\xee\xe6xaS@Qgfv\xd7\xb1S@\xeb\xd3\xca\x16\x16\xc8S@^\xec\xff:#\x15T@\xf7\x14\x12\x03?\xcaS@\xfe&\xc8\xde\xf1\xc9S@\x95\xf0\xac\x96,\xeaS@\xd5A\xa4\xf7\xddzS@\xaaZW\xc7r\xc9S@\xa8q\xce\x16\xdfsS@\xe4\xfe\xe7U\xd4\xc9S@\x1d\x05l^.zS@\xa39)D5xS@d8\x8f!l\xb0S@\xdc\x86\n\x8a!{S@\x06\xfd\xf9\n\x1b\xc6S@*\x11\xe9u\x96zS@\xc2\xea\x8b\xb3\x8f\xc8S@M\x90o\x1fY\xc5S@\xf0\xd0\xe9F3\xafS@G\xc4x\xfc\xa3\x88S@\xa4\xe2y\xa6s\x01T@\xb3\xa2\xffY\xfbTS@\x14!*\xee\x0c\xc3S@)\xf7\xfa\x84\xbd\xc5S@\x88\x9f\x8a\x9a\xdf\x00T@\xa3\x92f<\x87\xc5S@\xe4\xc8M\xbd\r\x03T@\xd1\xb2\x90\xbbJ\xc2S@\xcd\xe2\xd4XA\xc5S@\xcb*\xfc\xeb\xd9zS@\xf8\xf46\x99OzS@\xd8\xcc\xc01\xdc\xc4S@h\xcb?,\xfd\x00T@\x0c|o+\xa7{S@\x86\x88\xf0\x0cP{S@\x8f\xc6\xc2\x88{\x02T@\xb1\xca<\x8cSeS@\x87\xa2O8r\x8cS@\x8d \xdc\x85\xac|S@M&\xb7\xbf\xcd\x88S@\xe2p\xfe\x9dm\xb7S@\x17\xa6\x1f\x1a\xb4\xc0S@\x94\x90\xde.J\xedS@\xfa\xe2kY$|S@\xf2x\xa0\xc3\x0c\x8dS@\x81e\x03t\xc1{S@!\x8f\x06\xf0\x90/T@\xd6\x87\xa5\\\xfa\x8cS@:\x87\xe9\xff\xd8TS@\xbd\x8c\x17\xea\x93~S@\xef6\xf3\x1a<~S@\x05\xa2\xd1\xff:uS@<\x15\xcf.\x15\x01T@\xfa\xe8\xf0\xf0*|S@\x0f\xb8~\x95\xc4|S@\xa7\x9d"\x08NUS@+\xc7\xcb"F\x83S@\xaa;\xdd*\x81\nT@\x91"\x94\xc6\x04\x14T@\xa3#f\x17\xc5~S@\x92,\x08k\xc0\x03T@3E\'\x9d\xb1|S@%\x92\x92E+\x7fS@\xe2\x07\xd8\x0c\x10cS@\xaa\xfb)B<\x8dS@\x97g\xb2\rW\xb7S@\xc5\x05sj\x85\x8dS@\x08\x97+\xd26\xb1S@oh\xda\xf0@\nT@\xb55K6T\x7fS@y\x9d\xa3\xa7T\xb1S@G\xf3\xb2N\xd3\xddS@zm(!\xf9&T@\xbf\xeb\x10\xc6\xca.T@\x99\xc9\x95\xa7\x84lS@3?\x14V~\xb0S@m_\x96\xf6]\xf5S@\\R\x8f\xad\xf5\xb5S@\xac\xb2\xc6\xea\xd8\xafS@U\xf6\x1ag,dS@\x8c"zls\xafS@\xd3\x02\xf6\xf8\x10\x06T@A7\x9d\xac\x92\x1bT@3ne\xf5g\xafS@\x19?\xb2Vo\xcaS@\xbb\xc5E\x99\xba\xafS@TKbcN{S@\xe0B\xb4Z\xec\xaeS@\xdf!\x9b\xf5\xbc\xb5S@}\x81\xa1\xc8\x96\xf6S@\xc5\x7f\x95\xf3\xa9lS@\x0b/\xfd\xf4_\xaeS@Y\xfb\x0c\x92\x91\xaeS@\xc7K\xbd\xc6\x1e\xaaS@\xdd\x17\xe5\xc5\x84\x13T@P\xf5\xf8\xaeS#T@\xc1gO\x7f\x19\x0bT@\xef\x00\x15\xb3s]S@\xad\xefS\xe5i\xf8S@\xccy\x99\xf4[#T@\xe9Q:\xc5\xa6\xe6S@\xb9H\xe6\xcd\xad\xb4S@\xeb=`\x957!T@\x8cs\xaa\xae\xc3zS@\xefDU\n\xe2\xb3S@\xe4\x01\xd8\xee}dS@\xc3:\xd9\x1afuS@\x110s\x87\x89uS@\xe3\xf5G8\xd4]S@|bL\xbb\xef!T@aH\xda\x01\xe8zS@\x86\x8eL\xd4^\nT@\xe8\xb36\x1a\xffcS@\xf1V\xcd\xe9\x89\x0cT@+\x87\xcbg\xf4\nT@\x03\xbcH2J\xb3S@\xfd"J\x8b\xd7\xb5S@\x1d\xb3lKg\xb2S@\xdd\xa5Q5\x94\x07T@\x9f+\xb1\xcd]#T@.y;\xb9\xb7\xb3S@i\xa2w\x02\x02\xb2S@AE\x02lt\x0bT@s\x8e\x1d@\x1f\x0bT@\xd0\x18yZ\x87\x81S@Wm\x0c\x9eo\x81S@}\x98\x95\x1a\xcd\x7fS@\xc0\xbb\x0e\xc5\xc0\x0cT@\xd1\\\xc26y\xb3S@C|$zl\x02T@\xcf\xa9\xf3\xa84\xb0S@O\xc4BJ\xe5\xb0S@IE^\x1f\xee\xaeS@?\x19\xba\x87\xf5\xb0S@/\xf8\x95\x9f1\xfdS@\x0f\xa6Y\xd4\xb7\x1dT@a\x1c\xb5j\x12 T@\xa7G\xda$\x0c!T@\xac\xa4\xfay\x96\xfdS@\x0f9\xf3Y\x8doS@\xc1\x8e.w\x1b\xffS@]H\x82\xcbs\xafS@\xb4d\xf6N<\rT@\x0e\r\xf7r\'\rT@\x9e\x03\xf3\x0e\xd0\xaeS@\xab3\x9dr\x8dpS@\x93~\x1cV\x95\x1dT@\xaf\x08\xa5\x96ozS@\xda\xa2\\\xf0\x8cqS@\xea\xae\xd0m/{S@\x19Bt\xe1\xa9\x04T@\xaf]\xea\xd0\xcb\nT@\xb2)#7\xc0-T@\xa8\xaa`\xf4\xef\xacS@\x0b\xf8v\x9d\x1d\x04T@[\x89\xe4]_\x04T@\x1e\xffcHo\x91S@\xc1\xbd\x9e=\xda\xadS@\x1c\x93H\xbe\xf6\x06T@l$\x98\r\xe5\x14T@o\xc56\x12\xcahS@\xa3\xad"\x9bv\xb1S@\xc9bY\xc5\x8f\x82S@\x0c\x7f\x94\xe0\xb6\x03T@"\xc4\x83LE\xacS@\xfc\x0f\x93\xd2\x7f\xb1S@\xbfJn\xc0)\xadS@O\xe0\x17n\xd2mS@i\x86}\xdf\n\xadS@}\x82\x16\x85\xe2\xabS@\xa9\x17\x93\xf3(\xacS@\x81\x91\xe48\x08\xb2S@\x00O\xf6)\xd3\x82S@\xad\xa1\x16\xd7YzS@l\xc0\xf6\xb8\xad\x90S@#\xdfu\xc7\x96\xacS@*j\x19\xd7\x91\xfaS@t\x94\xcf\xe0\x19\x10T@\xa3&\xc7-nsS@\xccF\xfe\xb6\xb5"T@a\xfdN\x81\x98\x1eT@\xef\x05\xe6i*\xabS@\xd7\xb5\n~1\x84S@-\xad\xcb\xca\xf5\nT@d\xfa\x97\xd3\xf2\tT@2:A\x9eY+T@\x82\x85\xb1\xdb\xe2sS@9\xf0\xf6\xfb`\x08T@ \xc6V\x08\xc6\x9bS@`\xeeo\xdf\xfd\xfdS@\xf1\xd4,\xb8\xca\rT@\xda\xb3\xa2CY\x92S@\xed\xd6\xc0\xb0\x1ctS@\x1awE\xbb^\xabS@\x1b\x19?\x86\x15\xabS@\x1b\xb5\x924B\xacS@\x95#\xb4*dyS@\'\xe4/\x81\x9f\xacS@k\x85\xf3\xe8\xc9#T@\xfew\xabk\nqS@\xbd\x8f*\x15\xf6wS@G$\xdb\xb5\x10\xb1S@\xb7\xc2\xf7\xe2\x1byS@\x11xf\x06\xb4\x10T@\xaf\xb6\x06\xcf\x0b\xa9S@+1X\x19[\x10T@\x9d\xaf\x14\x9b\xf0\xa6S@\x1e\xc8]\xf3i\xa9S@\x19\x979\xa6\x9buS@w|d\xe8\x81\tT@[\x17\x8c\x12\x83uS@E\xb6\x0e\x9d\xd9dS@\xfdr\xf3\xbc\xa2\xa5S@\xe4t[LPwS@E\x10\x86\x10\x14vS@XZ\xd0\xec\xa6\xb1S@\xe2\xceK\xb5\x82\x02T@\xfb\x9c\x94W\xb4\xefS@\xec-\x8d\x9a\xe0\x07T@g\x0e\xcb\xad\x0b\x93S@\t\xc3\xff\x1e\x8ecS@\xecF\x19\xf3\xa3\x05T@k\x02\x931v\x9fS@#\x14\x0f\xd1i*T@+\x7f\xd9\x1a\xad\xadS@J0\x17{\xd3kS@m\t\xfd\xd0\xad\x0bT@\xdd\xb4\x93\xf2\xb5kS@\x06\x18g\xcc\x8e\tT@\x03\n\xf0\x9e\xc6\x1aT@\x01\xfb\x96Vs\x14T@\xa6oY\x81l\x99S@\x16\x0b\xec\x03\x1bxS@\x10*6c\xb7\x05T@\xfeU\xd0Z\x14\tT@\x80\xf2\x1f\xd4\x81\xddS@\xdd\x14^\xdf9\x99S@\xfe\xa0^\xb7\xc3\nT@\x1f\x1a\x9e\xd1\x86\x99S@\xe4\xde!\x95~\nT@\x93\xdf\xe7\tO\x99S@\x9eqXT\xc4wS@.\xae\xd9\x83;\x16T@\xda\xc1(!\xe1\x0cT@\r\xaa\xff(\xe7\nT@\xc7\xc9|\xdf\xec\xa6S@Q\xe0\xc5\xd0n\x03T@u\x93)\xc1\xbf\x9bS@\xfeJ\xd2>\xdd\xa8S@\xc4\xa4\x15\x19b\x0cT@\x9a\xf4\xfe\xaf \xa2S@f1:G|bS@D5e\xc6\x85\x0bT@\xad>\x1b\xb6\xce\xa3S@\xa7s<\xe1n\x9eS@I\xbb\xe6,\x86\x9eS@\xf5<u\xedevS@\xd0\xc1t\x06 oS@/\\\x83\xd8\x8d\x9eS@\xc62{\x14@\x16T@p\x8f\x8dqe\x9fS@TB\xce\xcf<\x12T@B6\x19\x84\x95\x9cS@\nt\x87\xab\xc5\x9aS@R\t\x9d\x03\xb9\x9fS@py\x19\x8d\xf6\x9dS@\x8a\r\xd3\xfe%vS@P1\x02\x82\x06\x0cT@;mM{\x86\xf2S@\x1f\xb0\xf5\x88N\x93S@\xab\x15`\xce\xf2jS@\xdd\x81(\x85\x97\xa1S@p\x86\xe9~\x13\x9dS@:\x96\xb7Z.zS@\xcb\xc9\x0b\xc7\xc2!T@\'s\x06F\xfa(T@\x1a\x02\x17v\xf3(T@w5\x16B~\x9cS@\xbb\xe7\x9e\r\x86mS@n\x96\x1c\xd5e\x9bS@\\oQ\xc0t\x13T@\x04\xdb\xacC\xb6\x16T@\xc9\xdd\xfa\x86\x99\x9aS@l\xa3\x03\x9e\xf6\x0cT@\x1a\xe6a;W)T@\xed\x9b\x00\'!kS@\x89\xee\x7f\xae\x07\x9bS@\xf3\xb5$8{\x99S@\xcd\xe3\x0f\xc9\x15\x9dS@\x88\x01\\\xfa\\\x1aT@\x85\xf8\xf6\x82\x86\x0fT@\xae<\x89$\xb8VS@\xd6\xf3@@vjS@|Zw\xf4n\rT@\x93\x1e\x8fb1\x99S@\x0b%7C]\x9aS@Wm\xfe\xdc\x1f\xa3S@<\xf4\xd5\x19]\x10T@\xa6k\xb5\n\xa4\x9cS@\xf5\xfa\xbe)2\xe8S@0N3E\x8f\x0fT@\xa2^\xd69\x95\rT@&\xab\x10\xd0\xf0jS@%\x91\xb7\x0c%\x9cS@O\xe0\xe0%R\x9cS@\x8e\x08\x99\x97\x8b\x14T@\xbc\x18,:\xd0\x9bS@9s\x02\x053\xcfS@\x90\r6\x0bm\xe9S@\xbaZ}\x15\xf0\x9eS@>\x8f1\x11\xd5\x19T@<\xcd\x97X\xc9\x16T@L;\x83\x7f\xfa\x98S@e"\x91\xd61\xf6S@FSbv\xba\x87S@\xe8\xe3Z\xd4\xdd\'T@\xa0\xe76\x15\x17\xd9S@c\x8f<`\xc1\nT@\xb2\x124QD\xd9S@\x815\xb1\xbb\xe0\nT@\x9cx\xab<\xc2\x94S@\x90\xf2\xd5\x11\x9a\xebS@\xb7\xc0\x13\x96\xa5\x8bS@\xbaDG\x81~%T@\\\x0be\x17y\x03T@\xae_\xa0\xb2z\xedS@\x85\xba\xd8\x88\xf1\xe0S@\xa9\xc9\xf2R9oS@\x93\x1b\xae\xce\x03~S@\x1d\xd7\x84\xb2\x86\x15T@\xb6=\xdc\x92\xbd\x8cS@\xe4\x1c\xdc\xfax\xabS@\xc0@\x89\xa4\xca\xd1S@\x04\xf2\xbcM\x114T@\xd6\xe3\xa7t\x08\xe1S@\xbc\xed\xfbN\x98\xf3S@\x98\xd9\x7f\x1fL\xb0S@\x7f\xa0\x07\xa3\xd1\x1eT@&RZ\x93\xfe\xf0S@|\xf7<\x83w\x9bS@\xe0\xc6\xc7](\x9eS@E\xec\x87\xf4q\xffS@\xb7R-\xfb\n\xadS@\x01[\r\xb6olS@\x18\x18\x95X\xf7\x99S@\xc7\x18/\xa4\xf1#T@8\xe3\x9d\x0c\xd6\xb1S@\xbd\xf9|\x80\xd5\x99S@jl\x8e\xbd@PS@\xfco\xfb|\xb4&T@>-C\xfbo\x1dT@v\xef\x87\xd2[\xc9S@*\x06\xb6\xc9\x86gS@\xcf\x89\x12?\x02\xb3S@h\xc30z\x13\xd0S@\xe5\xdeRg\x1bqS@\xde\x05\xfd24\xfcS@Z\xa9\xb2\x97\xf8\x18T@\xb4\xee6Ep\nT@\xb7\xa2\x99D\xa0\x15T@\x1b\x90\xdf\xb1\xda\x02T@ \xb5\'M\xf4NS@\x02\xeab\xff\xd9\xf8S@\xfe\x9e4\xdc\xbf\x86S@z\xce-\x10\xfa-T@\xa3\x1do\xd1_"T@\xf1\xd3\xf7h\xf9\x0bT@K\xa1\x92Kn\x10T@\xf20\xca\xfe`ZS@5]W\xc2\x8c\xb3S@*|\x9aXi\xb5S@F~\x80\x12\thS@\xca\x08\xa5\x823nS@\xbf)0\xbbl\xb7S@l\xa1\x00GE\xf8S@3A\xed\x1d\xb8\\S@\x0cE\x8f\xf6\xf1\xffS@z\x00\x8ee\xa7\xf7S@\\q\xa2\xa0\xf5\xb0S@\xa35Dn\x1c\xfbS@\xa0z\xc4+\x0c\xf0S@\xbb\x11\x80\xae?\'T@oS\xe42\xfb\x1eT@\xeeu\x85\xd3\xae\x11T@\x1c\x87\xf3\x97Z\x04T@*C\xe3\xe5\x85\xb5S@2h\xbbh\x00\x9dS@M\x835r4\xc8S@U\n\xd2\x1d\xec\x85S@\xe2\x13\x0b\xd5R\x07T@\xed\x1e\xf3\xe0\xe5\xacS@\xaa\xc4\xc9X\x8e|S@\xed\xff\x8a\xcf*\x0eT@E\xce\xe4: \xc1S@%dD\xb0\x10\x0bT@H`\x05\x91N\x06T@\xaaw\xa9\xe9\xfbqS@\xc7\xe0\xaaD\xda\xb3S@W\x0b\xf1,\xf9\xfdS@\x13\xaf\xb8&\x10\xd6S@W\x08\xc6\x95 &T@O\x10q&\x84\xa2S@\r:\r/Y\xb4S@\x03\x99\xaat\x90\xfdS@[\x03\xd9\xb3\xdc\nT@\x92\xc7\xb4S*\xf9S@\xde\xf9\x8d\x19\xcc\x9dS@]\x86\xb2;\xc4{S@0\xcc\xbf\x19{2T@\x122\x03w\x8c\xc6S@ \x07\xd9\xc1\xd7\xc9S@\x88\xf1\xd3\xea\x86\x1eT@\xb4\xd1\x86\xd2\xef\xc0S@jo\xed\xe0<\x84S@\xc6\xcb\x9e>3\xc7S@\xbd\xd1\x80\xd5\xe2\x1dT@Z\xcd?\xb9\xbf\xfcS@LW.b\xaf#T@8\x7f\xdeU\xe5\xa4S@\\\x92sO~\xd6S@\x9e\x0c\x16\x8a\x88\xb2S@H\xb7\xe6\x1fK\xffS@\xe8\xee5\xe2\x02\x0cT@J*\xea5V\xf6S@\xad\x01y\x1c\xb0(T@\x0687\x94\xfd\xcfS@\xb0\xa7<\x94\xdd\xc0S@\x97\xef\x01\x0b\xb9\x95S@\xe81\n\xbd\xcf\x8dS@\xee\xf0\xf9L\x10\x82S@\x06[&4\xe9\x15T@1\xee\xa26\xc8\x9dS@\xf6 4<0\xfeS@{-7\xcb\xa7\xa4S@\xfd\xa9\r"\xcf\x1cT@\xfa\xdame\x1dPS@\xedF\xc5\xd4j\xc8S@\xac\xcc\x9et\x98\x1eT@{!\xab\x14!\x1eT@\xfd\x94\xa7\xe0\x98\xa2S@[n\x9adNxS@\xe9=@\xd2Y\xa8S@\xdb\xe6\x00\xdeb\xcdS@K\x10\x16\xa6\x7f\'T@\xa7\xc5h\xadb\xb3S@\xffQ\xae\xa8=\xacS@\xf4\x8b?\x03yuS@\xd1\x8ea\xc7OmS@x\x80U\xd1\xf9"T@\x149^\x8a yS@Z\x00\x85\xd7\x1e\rT@\xa6\xb6\x8bt\xad*T@n?j\x17\xbb\\S@2\xd7|^|\x0cT@&JT\xa7m]S@\xf6\x8bZ\xea\x0f^S@*\xf1j`}\\S@z/\x08H\x85\\S@\x98\x1d\xc2\x9b\xaf]S@(d\xecV(]S@p\x97\x0b\x0bD_S@\x82\xa1\x97\x83\xd2zS@\x0f\xb8K\xaci|S@(\xe9z\x83HQS@[\x18\xc1>O`S@\xd2\x19K\x18\x08RS@j\xef\xc1geaS@a\x8c\xbd\x86\x9a\\S@\x12\x8c\x98\x85\x8fbS@-;;@`\xceS@\xff\xe3\xa0r,\xfdS@\x08\x9c}\x8d\x83eS@\xd5:\x8a\x1a\xe5fS@\xef\xca\xbc\xd3\xb3\xfdS@O\xc0\xf4\x12\x03gS@\x16|6\x7f\x9dgS@P\xa0;e\xb9\xfcS@\x85\xa4\xa8S\xb2TS@\x19\x14\x8c\x88\xdbIS@\x81\xc6\xbbi\xed\xd2S@:\x01_e\xe6bS@\x85i<\xd4\x1adS@\xa8\x81\\S\xf1YS@\x9eV^i\xb1dS@\xd3\xc6\xdc\x95\xa1ZS@\t\xe1z\xaf\x04]S@\xf9%L\xf4\x8amS@\xe4\x9ds\x19\xb6]S@.\x15\xd8\xf2\x7f\\S@9qf\xa9\x1eeS@WB\n\xf5\x8e]S@\xb0Z\xccm\x92\xf4S@\xb1\xe0\xd8x\x90qS@RN\x18\xb2"`S@\\\xa3\x1e\x12\xd2pS@\xb9\xefX\xf7\x91gS@\x9c.4jsqS@\xfct,)VqS@o\x9cJY\xceqS@\x81\xdb\xfd\xa7\x8bhS@\\@t\x8e\xd1\x98S@\xe0m\x84D=sS@\x15?\x04\xc6\xf6sS@\xb4\x19Afk\x9bS@)\xbb\xa7&\x1btS@z\xc7\x15=ntS@\x83hnD\xf5pS@\tp\x04\xfc\x87dS@\x8b\xda\xe15AdS@\x8e\x00\xda\x95edS@\xbb\xda%\x18<uS@]\\\xa2l\x15fS@\x03PF<\xfbuS@\x95\x00\xf4+\xcd\xf1S@\x18\xeew_akS@[\xbe\x13Z\x86cS@\x19\xc5\x16\xb8ykS@\xbf\x88\xc8\xe5\xcflS@j\xdb"\xea\xa1lS@\x00\x06\xde\xa21oS@\xd6a\xffNP(T@\xc7\x0e\x97\xc7-\xe1S@\xa4\xb5\x0e!gyS@\x82U\x16\x05\x9crS@\xb5\xbcz8\x8d&T@\xc9;\x01\x1b\xbdxS@\x87P\xcd\xbbuxS@|N\x17\r\x86mS@\xa7V8\x055zS@\x1a\xeb\xc5\xecevS@\x93}\x1fd\x08xS@\x80e\xd9\'^yS@M!\x0f!\x19pS@\xa5\x17\x87 \xc7xS@v\xd2N\xe1\x1czS@qG\xbc\xeb\xe3wS@K7\x1e\xc4\x89\x83S@\xa1\x82\xc4\xf7){S@$D\xb7\xd0^zS@\x98\x1f\x03\xc5\xe8{S@)m\x07\xae\x98\x83S@\x15\x047\x15\xfa\x82S@~\xd4\xb7\x08\xb5~S@ftc\x90\xb7lS@\xf6s\xf3\x84\x9arS@\xf5\x1d\xbfv\xbawS@\xbb\xf1\x83\x07\xa2wS@!e\xe5\x9eRxS@\xe1,\x84\xb8_wS@\xba\xd1g\x04R\xf4S@\xff\xf6\xc6\x83\x0c\xdbS@\xbc\xb9"%\xa2!T@\x95=\xfe\xc0\xfb\xaaS@ul\xeb1\xf0\x98S@\xa4\xbc1e\x91\xb3S@\xe1\x1dd\xe3\x07\x88S@\xd8k\xa4y\x0b\x8aS@cK\xca\xac\xca\x89S@\x81\x9b\x0bYn\x8aS@?o\xc2\xb7\xa2\x8bS@\xe0"*\xe5\x1c\x04T@\x01\x8a<\xef\x9f2T@?\\\xafl\xac\x89S@\xa8\xde\x16\x95\xda\x83S@+\xec\x07Q\xa8\x8dS@af|0M\x8eS@{\xeb\x86\xfc\x9c|S@\x07_>\x0fj\x06T@\x0e\xe9Iw\xcf\x19T@\xd1\t\x92\x16\x9f\x86S@\xaf?\xc1\xa1X\x1fT@\xf9\x9e\x87-\xee\x86S@\xde\xd5\xad\xfb\xbf\x87S@\x06\\{\x9c\xe3zS@>\xfa\xbdW\x1ezS@n\xc96\xa7.\x87S@d\xc6S\r\x8czS@\xb5\x87AV\x9f\x88S@\xaa\xd5\xdf\xd6C{S@\x01\xfa\x86\xfc\xaa&T@\x00\x81\xe5\xff\xdczS@\xc8v\x84\x82;{S@\xfaXX^\x89\xadS@wt\xb2\xf4\xc8\x8bS@\xaf\xb8+\xf3;\x8cS@\xeb\xcb\xdc\x982{S@]e\x17\xef\xae\x12T@\x1c=\x006\x1a|S@\x99\x00&#\xf0\x8cS@\x05V\xc1J\x11~S@\xe0\xdf9\x85 |S@*\xf5(\xc3\x1e\x8dS@\xe1\xdc-K0\x7fS@\x176\xe5\xc3h\x8dS@\xc7\x028\x8ez\x1eT@\xee\xcap\xc1\xd5\x8dS@\xd4\x8b\xbd\x1a\r&T@\x88\x1ew*\x9e1T@\xdaC\xa4\xc9`\x7fS@\'\xfd\x18\x04>\x7fS@\x81\xd0\xa2t\x19\x0cT@\xfaP\x06r\x8a\nT@\xa9\x7f\x90\xc0d\x81S@\xfef\xb4\xb5\x00\x19T@pcC$\x1d\x99S@z\x83W\xdas\x90S@\xfc\x96\x10\x07\xbe\x90S@\xb4M\xf9%\xe8\xb4S@\xc3 \xab\x83\x8a!T@D\xdfZc\xbb\xb8S@\xba\x83[\xc5\x0c\xb5S@\xe8\xef%\x1c\xb1\x82S@e?\x96\xab\x0b&T@\x06k\x90\xf3\xcc\x91S@\x07l\xff\x0e\x17\x84S@K`QM+\x85S@\xe7+\x1d\x90,1T@\xb4\xa4\xad\x0e\xa2\x83S@\xf3\xde\xa3 k\x92S@\x92WF6M\x85S@\xd0\x84\x15_\x9b\\S@m6\xd5\x00\x0e\x93S@\xdda/\xbc\xa6\x86S@\x8d\x04\xbb\x86\xe2\x98S@\xb0\xe3/|+\x99S@j\x18U\x84\x12\x93S@j\x1d\xd1\xd2\x87\x99S@*/\x1dR\x14\x85S@\xb1T\xe5\xfb\x9a\x9cS@\x8e\x11\x89s\x1e\x9dS@\xd19\xb2\x1b\x81\x9dS@\xae\xe1L&r\x9cS@GT\xd86C\x97S@3&[F\x93\x9eS@8\x02\xa5\xd7\xa80T@\x08\x837\xa6~\x9cS@\xf6\x86\x00\xbaV\x9cS@\xe6\x9d\x81.M\x97S@Rf\xf6\xcc\xc2\xa0S@\x1b\xad\xe7\x1b\xea\x9dS@\xce{\xfco\xd9\x97S@\xc4\xc5\x80\x06\x8f\x9bS@\x9d\xf3m\xf4s\x9eS@\x0e\n\xa12\xda\x15T@^\x95xV\x1d\x9cS@\xf4A\xdfg0\xb7S@r\x92;M6\x99S@+Sm\x83\x7f\x9cS@\x08\xb59}\xd3\xe4S@\xbd8Y\xdd\x05\xa3S@&\xa0\xfe\x19\x98\x99S@\xdaF\xb8\x8c\t\xa2S@\xa0Q\x14 \xc7\x99S@\xc5z[\xd1A\x9bS@\\Q\x89\x1a$\x9aS@\xaa\xeaF\x9e\xc1\x9aS@\xc7\xcf/\xebP\x9bS@\xeb\xe8k\xec"\x9fS@i\xa2\xc8\xf5w/T@\xbd\xbb\xd8h|\x9aS@\xe8qq\x1d1\x1dT@\xe5\x0c\xe56@\x9fS@ xZ\xcf\xcf\x9dS@\xcea\xf3\xea\xf7\xa6S@" I\x11}\xaaS@\x88\xe9\x15<\xc8\xa2S@d\xc5^\x87^\x9fS@0\x18{[f\xa4S@\t?):\xca\xa3S@\xa9C\r7\xe1\x95S@\xa4Ri\xe2\xd5\xa3S@\x0c\xee\x07\x9aV\xa8S@\xb9\xa6\xb4i\xd3\xa8S@\x84\x9b6+\xe0.T@i\xb3>\x92\x05$T@qAC\xdc\xfe\xa2S@\xf6\xc2id\x92\xa9S@dL\xa5\xca\x98\x98S@D!\x94\xea\xd0\xcbS@\xe9\xf0\xe9\x90\xa7\xa4S@a\x92_\x9d[\xa4S@\x90d_\xc1\x97\xa4S@\x8a^lk{\xa2S@\xc6\xee}\xd1\xb0\x16T@\x9c\x86\x12y\xc9\xa5S@}\xe53\x9e\x92/T@\xf5\xeay\x8e\xb6\x9bS@\xbbPz\\\x8b\tT@\xc0t\xf1\xd0\x85\xaaS@\xc3&e\x9ac#T@f\x1ax\x08&\x1dT@\xbd\x88\xef\x1e\x06\xa4S@[a\xf8\x18\x96\xa8S@\xb6-\xed\xea\x0e\xa9S@\xc8\x15\xec\xc5\xa1\xacS@m\x0eE\x14\xb3\xe7S@\xfb\x8d\xe6\x83\x82\xa8S@\xddnDZ\x08\xabS@\xe2m\xc4dR\xabS@ \xa5\x1d\xc1\xbc\xacS@\xdc\xf6>\x01=\xadS@\xc4\xf0\x0f\xf5\xac\xa9S@\x00\x92\xb6z7!T@5t\x12\xc0\x9e\xabS@\x83<\x12o\xac\xacS@\xde\xd4OWn\x99S@\x8b\x05\xb7\xed\x8b\xacS@\xb1\xe5\xa0\xafvbS@\xcf\xbb\x80\xae.\xadS@\x9eMd\xa9\x11\xacS@)\xbf\xcd8\xcb\xabS@j\xe3\xde"\x02\xb2S@\x8f\xdfu\xd1=\xb2S@\xf6w\xfc9\x17\xadS@\x14\x14J\x89\xc2\xb1S@F\x19IN\xb3"T@\r\x07\xdc\xa7\xd2\xb1S@\x8d\x03\xc2\xa8 !T@m0`\x9a\xd8\xadS@;&\x01c\xc1\xb0S@\xe0\xc5\xc2{\x1f\x98S@\x88\xfd\xd4\x9f\xe2\x1fT@J\xa9J\xa4\r T@\x8f\xd6\x15\xae\xb9\xafS@\xc1\xcc\xaa\x9e\xf7\xadS@\xef\xb3a\x01K\xadS@\xc0U\x15\x88\x0b\xb3S@\xf8\x9eH@\xe3\xb0S@\xd4\xf1R\x86G\xb2S@M\x99\xb2j\xba\xaeS@$A\x1a\x8f\x12\xb3S@\xc3\xe5\x16j\xb3\x03T@\x0e\x9d*\xebt\xafS@\x1d\x1b\xdc\x16i\xb0S@z\xf9b\xd1\x18\xb0S@^\x014_\x96\x1dT@\xd8\x02~\'\xc8\xafS@\xbe`S\x81\xbc\xb0S@i~\xf4\xb7\xe8\xaeS@\xfa\xc6\x14N\xe1\xb0S@:N\xc1.b\xb0S@\xb6@>\xef6\x80S@2MN0V\xb0S@\x85-\xc3.\xe8\xb0S@2\xa5\x87\xc7\xf1\xb1S@k\xecY\xe1\x96-T@\x11\xc8)\x00\x85\xb3S@\xdajsS)\xb1S@E\xc7\xc6\xffb"T@\x11\xa4\x9e\x08\xb3\xc4S@Ml#+osS@\x81\x1b\xf6\xfd\xd7\xa6S@\x9f\x8a\x91\x1ah\xb7S@\x84\xc5\xcb\x12C\xc6S@\x037\x80\x92\xd3\x15T@\xa1\xdc\xc2\xbb7\xa7S@S\xe9*\x86?\xb5S@20\xac\xd1\x9a\xb5S@h\xff\xc0\xc4\xab\xc7S@\x8b5\xd9M\x93\xaeS@\xab\x1d\xbd\xc3\xb2\xafS@\xfe\x8a\x1c\xf2\xc6\xaeS@\x82U\xd5\x0c\x1e\x9cS@&\x12\xff\xe9\x94"T@%\xbd1\xcc\xc1+T@,\xc1\xa1R\x8c\xb0S@\xa2I\xd1\xaa\xfb\xb0S@F\x05\x0f3M\xb1S@\x9e\xe4\xb3\xc5\x8f\xb1S@\\\xf2\xa8\x1b\xff\xb1S@\x88\x0e\xd2[\t\xb4S@\x99\xba\xbcnJ+T@\x9d\x05\xb6\xf1W\xccS@8+\x9cS\xa1(T@\xfcW\\\xe8\xcb0T@\x8e\xe8\x90\x1f\x94\xb6S@\xdd\nB\xea\x17\xccS@(\xcb\xca\xb4\xc3\xcbS@a)\xdb\xa7l\xceS@\xe6\x1b[\xa1\xa3\x1dT@\xfa\x14$v\xc7\xc0S@kZ{\x15\xb9\xc0S@\xa9[\x92#\x16\xc1S@\x84\x9c\xf4\xaa\xaa\xc1S@.\xbb\xd1G\xca\xc1S@\x1aj\xe5\xa9\x13VS@\x0e2O\x94}\xc6S@\xebz3\xf6U\xc2S@\xb4\x8f\xfa\xf5\xe0\xc4S@\x97\x8e\xc9\xbc2\xc2S@\xf4\x0c/_\xad\xc5S@ t\xa6\x17\x94\xc2S@\x8b\x04\x11r\t\xc3S@\xb2a!\xca\xa0\xeaS@j\x11wg\xdf\xc6S@h#\x18t9\xc6S@\xa4\\^\x974\xc4S@\xe2\x85\x99\xf2\xf8\xc5S@\xa1\xc2m\x9f>\xc9S@\xb7?w1\xcc\xc9S@\xbf\xb3\x11`M\xc8S@\xa0\x14\xfb\x80h\xc6S@\x85:\x91\'\xea\xc9S@1\x88\x13\x9a\xb2\x01T@\x02to\xf0\xb8\xc9S@\x99\x8fxj\xf0\xabS@6P\x85\x1a9\xcaS@\xc2\x84_\x8e\xfc\xc7S@\x84\xcf<\x19\xcc\xcaS@b1\x91\xec\x82\xcfS@\x18\x1c\x9d39\xceS@\xbaH\xc7V\x80\xccS@\x109\xfb`\xe2\xcdS@\x7fu\xdb\x903\xcbS@\xf0y\xdb\x9a\xf2\xc8S@\x91\xadGQ_\x82S@\xb4\xb0\xe1!E\xffS@\xa8Z\xbc\x9e\x8c\xc9S@\xbcs\xf5+\x8f\xc7S@\xcbv\xbb\xe7\x82mS@+\x8e\xe1\xfe\x19\xd0S@Y\x15t\x8c\xbemS@\xcb\x17\xfc\xd5^\xcaS@\xb9m\xde\x9dJ\xb6S@\xe7\xc0\x17y\xb9\x17T@\x10u\x8f<<\xccS@*4}G\x8f\xf3S@t\x92_\xd1w\xd2S@\x8a\xab\xc3\xf9b\xd2S@\x83_Z<\x02\x04T@f>\x11\xbe\xfc\x99S@\xb3\x12\xe8\xe4P\xe0S@\xfb5\xfd\x95B\x18T@\xf2\x1c%C\xf1(T@GLJ1c\xddS@\xd0rpD\xa6\xcbS@\xacz!\xa0\xed\xddS@\x96-\xb3\x0br\xcbS@L\xb7 \x81\xf9\xd5S@\t\x87\xb2\x95Z\xcdS@\rW\x1e\x8c\x8c\xe2S@!\x88\x08J\xdf\xd7S@\xf1SD\xf8\xb6\xe0S@\x8b\xf1K\xa80\xe1S@;\xaf\x80\xef;\xd8S@A\x9dw\xf9a\xe2S@\xd5Y\x9a\t\x19\xe3S@\xe3l\xd2\xd0y\xd8S@\xbaf\'\xa8U\xd8S@\xaeWN3\x85|S@\xabi\xef\xfa\x85(T@0\xabi\xac\xae\xd8S@7\t\xf7\xfa\x8f\xe3S@e\xc3@KP\xd9S@\x1c\xda\xbfa\x99\xe4S@\xaf\xd5\x8dm\x18\xe4S@.\x11\x82\x10b\xe4S@\x07\x15\x0f\xf1\x1a\x91S@a\xa3\x0e\\}\xc9S@V\xfcV\x9a\xc0\xe1S@1\xea\'\x0c\xff\xe5S@\x82\x05\xf8\x8ck\xe6S@\xdew\xec\xe8\t\xe7S@\xc2\x85\x1b@\xb2\xe6S@|X8\xf0\xda\xe1S@\xaaG\x1a5\x167T@$\xaa\xec.\xde\xebS@\xe6VH\xb2a\xe8S@\xb3\xe22\xc5\x97\xdbS@\x95\xec\xce\xb7\x19\xdbS@\xa8y\x18;\xd4\xdbS@\x90\xea\xc9\x1d\xd5\xe8S@\xe34\x9b5[\xe5S@\xc8D\xabO^\xe2S@-D\x97\xfd\xfa\xe9S@\x1foY\xc6\xff\x11T@\xcd\xc7\xa5L+\xe8S@\x81\x1a\xe9\xcbA\xd9S@\xa3\xb7QAf\xeaS@\xa9\xec\x1f\xff~\xd9S@\xc9b\xcf\xed\xff\xe6S@\xbciJtC\xe8S@\xc0\x15z\r*\xe6S@\x8d\x88\x1c\xf4~\xe7S@"\xab\xa5\x95k\xe7S@\x93\x9a\xb0&\xc1\xe6S@\x01\xa5\xf2|\xd4\xe7S@\x16\x85o\xb6%\xd8S@\x05\xbb\x8f\xc3\x05\xe6S@\xf1T\x82Q\xd1\xe4S@\x14(L\xeb:\x19T@\xa1\xcen\xeb9\xe6S@|R\x81\xfd\xb0\xebS@\xc2\xfeVhC\x18T@\x16\xf9\x99?i\xedS@\xfe6\xd7)\xcf\xf1S@\x0b\xa3\x11\x0c\x81\xe1S@\xdd\xc5\xf1A\x93\xf1S@\xec\xc7\x11\x0cN\x19T@)\xe4\x9e\xa4\x85\x19T@\xb1\xe7\xc3\x1b\xd5\xedS@\x8e\x16\x8c\xe2\xa3\xecS@W\x02L\xdc\xde#T@pR\xc4\xebd\xf2S@\x87\xc9\x15\x13S%T@\x839r}w\xedS@\xa5\xe4h\xd3`uS@\xacc\xf0\xd0u\xc9S@\xc9x\x08\xd1\xba\x94S@w\xf7a\xe8=\xf2S@\xf1d\xcbi\xda\xf8S@\x17\x9d\x02\xfcD\xf2S@\xfeGQ"(\x10T@/\r\xde\xb0\x87\xf1S@\xc2&\xf6\xcc)\xfbS@D\xbd\x8bFg\xf6S@\x80\\\x04\x9d \xf3S@A\xf1p0[\xfcS@\\~\xa9\x19D\xe3S@\x1c0maj\x0cT@\xfe\xd2\xba\xc2\x9e\xf7S@;\xdaZBG\xf4S@\xff\x10\xf2G-#T@\xd8\xf0\xef^\x0e\xf8S@\xa6\x80\xf6Tq\xf5S@\x99;2\xd3\xb6\xf4S@\xc8\xf6\xd2$\xfc\xf5S@\xe3U;\xb2\xad\xf3S@\x19\x88i\xe5\x84\x13T@\xb8s\xa5\x86\x7f\xf5S@\x02P\x03\xd2\xf6\xf0S@7)\x87\xccb\xffS@\xfb\xc9`N\x91\xfeS@W\xce\xb6\x00\xb3\x0fT@\x15)\x91 \xda\xf6S@0fqj\xda\xfeS@\xd0\xd2T>\x8c\x1bT@\xb5\xdapl^\xafS@\xde\xd7\'\x17`\xf6S@\xc4\xb3^\r\x93\xfeS@\x19\xcc9\xe8\xc9\x00T@\xdc!\xa8/\xba"T@\x8cDB\xfef\x1dT@x\xff\xb41\xf3\x00T@\x92\x0e\xb4K*\x00T@\xf7Nf%0\xefS@\x07\xb5\x8d\x99X\x16T@\xbd\x7f\xa4{\xc5\xf1S@\x9d\x84\x07j/\x11T@\xc0\xddq\xc4x\x00T@\x8d0\x90\xf2\xcd\xfdS@\x16\xa4G*\xd9\rT@4\x87m\x11\xe8\x04T@\x7fCI\xb5\x97\x0cT@+\x82`\xba\x90\nT@eb4\x88x\nT@\x08\x1e\x8c!$\xf8S@\x17\x84\xa4\xc1$\xf5S@\xc0\xc8\xbe\xc1\x7f\x03T@\xa00S\x89\x15\x02T@\x8f\x9dyF\xeb\x13T@F\x06v\xb5x\xb5S@\x81\xefs\xd4Q\x04T@\x8d\x90{p\xfa\x15T@\x15]a\x02\xf9\x0bT@\xe6\x08\xd8\xe4\xb4\x10T@.\xf3\xd2?]\x11T@\xf7\xca\x99\xe2U\xf8S@mQ\xe0\xa9\x19\nT@{\xf5\x83\x95T\x01T@\x17}\xbe\xbf\x1e\xf7S@\xb1\xaf\x04\x08\xa6\x0bT@\xc8gk\xc7\x84\x16T@\xba\xe3l\x19\xb3\xf8S@\x0f:U;A\x02T@\xc0\xbf\xec\xdc\xa6\x07T@{\x8a\xdb\xcb\x1b\x16T@\xd2n\xb8\xeaP\nT@!\xf8r\xcc%\xf9S@\xe5\xb1h\xef\xa4\tT@\xc7W\xba\xcb\x8f\rT@IS\xbe\xd0\xcb\nT@\xeb\xf9\xfa\xe2x\x03T@\xa2~\xe4}\xf4\xf9S@/\x03\xe1\xb2\xd5\x03T@\x8f\xd9\x8dXt\x03T@\xc9\xa6>B\x91\tT@\xe5\x96\x99\xc3\x97\x14T@cC\x8e-\xf7\x1eT@\x8d\xd6|\x89v\x10T@\xf1\xdb\xf3c\xad\x10T@\x87\xe5\xfe\xca\x00\nT@D%\xa1j\xb7\rT@Y\x8b\t\xe7\x02\nT@\x15\xd9<"\xee\x06T@\xcdh?\xd1P\x10T@V\x18\xa0\xfd\x83\x15T@N\xf1\x03m\xc9\x15T@\xf8\xca\xe7\x12\xb1\x10T@1\xc6\xc7\xfaR\x10T@ax\x04M\xb2\x07T@1@\x19\x8e\x7f\nT@\x17\xea\r~$\xa2S@J\x06sn\xb9\x14T@5\xe3_{\xea\x07T@\x98\xb92tC\x0bT@\xc1\xf0\x1c\xbf4\x08T@|fr\xe0\x9f\x05T@h]\xd8\x0c}\tT@\xe0Poa0\x15T@\\\xf4\xc2\xa7\xcb\nT@\x94)\xa6\xf8h\x14T@\x0c\xb5\xec\x1dW\x14T@\xa1\xd4\x03v\x81\xa1S@\xc7t\xf1\xa5\xb3\nT@\xd3\xe3\xd9\xc4\x14\x0cT@\xc1~q-i\x0bT@a\xa2\xb1iz\x0fT@?\x06\xefx\xe8\nT@\x0b6\xe2fC\x12T@\xa1c\xaa\xd6\x82\x0fT@\x98j\x8aKX\x1aT@\x08\xc4|\xef1\x0cT@\xe6\xb1\xeb\x89\xab\rT@l,v:\xbc\x14T@\xa9\xb5\x08\xa7D\x0cT@\xcd)\xc4\xe7\xaa\x0bT@TI\xfb\'\x85\x13T@\xed\x9e\xf9\xc8\xeb\x0cT@,c.\xfe\xa9\x0bT@\xd5\xff\x8c\xf3H"T@\x8f\'o\x9d\xfa\x10T@\xbeT20g\x1eT@&^\xd8\xbd\x18\x16T@\xfcv#W#\x9fS@#&|2\xd1\xc8S@\xa0\xaa\xdc \xaf\xf9S@HE.\xb3#\xdbS@2\xa9?\xf0W\xfaS@^)\xe6_\x14\x10T@!H\x16\xc4R)T@\xe4\x01\xd8\xee}dS@~\x8f\x0e\xf0x\x12T@\xacz(Es\x80S@\xe8\xd7*\xd2z\x82S@@\xb8\xcd&\xfc"T@=\xc1\x03P\xa0\xefS@ \xae\x83\xe4\xcf\xb1S@\xe7\xa9v\x99\x04\x0fT@n\xfd\x0e\'@\x97S@\xa5\x9c\x93+\xf1\xccS@r\x07\x15V\x90\xfaS@O\xde\xdf>%\xccS@\x82\xfb\x14\xc5\x8f\x1fT@x\x93\x1bV\xef\xfeS@,cDY,\xa2S@y\x06}\xc0\x8b\x06T@*\x99\xf6\xb08\x8bS@\xda\x16K\x01\xf9\xadS@\xe8\xffUQ\x8c\xe9S@R\xc4\xf0\x0f[\xb3S@(6;\x03\xa6\xfdS@\xda\n\xeb\x07\x92\x19T@\xff\xf4\xb3\x9e\x8e\x1dT@\xfe\'W\x85\x04\x07T@'
p22
tp23
btp24
a(g3
(g4
(I0
tp25
g6
tp26
Rp27
(I1
(I4059
tp28
g13
I00
S'\xe0\x88\t\x8aNQ8\xc0\xc6I\xbd\x1e\xa2\x826\xc0\xeb\'\xc7\xce\xfe\xe04\xc0\xfbT\xdeh\xe4M7\xc0n\x81\xa9\xb4\x06\xd47\xc0:\xfd\xcdI)06\xc0\xd0|(\xe6\xebg4\xc0\x89>\xa6\xc6\xc8R5\xc0\xb9\xe7\x18Fc@8\xc0`\x96\xaf{l/7\xc0\xf2,\xb0\x8e\xa0W5\xc0\xa1&\xcd\x03W\xc76\xc0\x0c\x02b\xc3\xac\r5\xc0\xeek\xaaT\xb5\x163\xc0\x9f\x00\x11\x8c\x84\x9d5\xc0&\xffa8\xdc\xb01\xc0\xc9\x93:`\xb7\xaa4\xc0\xddK\x11<q85\xc0\x8dE\xc5 N\xfb4\xc0\xfa\x18\xd3\xd4\x85\x005\xc0)\x0b:\xcc\xf395\xc0\xd9=\xab\xc9\x82\x856\xc0G\xfbb\xf2Q\x843\xc0n\'\xb2\xc5\x96{4\xc0\xeb\xd1\xecm"\x185\xc0>\x06\x89\xa6\x9f25\xc0\xde*y\xb6\x92V5\xc0\x19\xb2_\xfa\x96\x0e6\xc0\xd5Y\xc0"Y\xdd2\xc0\xf4\x05R\xd2c\xf72\xc0(GR<\x91?7\xc0o\x04\x16\xac\x9b\x046\xc0C\xea\x83\xe0\'V5\xc0T\x08 \xd6\x00Q4\xc0\xed\')o;%8\xc0*\x18\xa3\xeb\xa4\x0f3\xc0U\x8an\x9c\xc8H5\xc0Mzk\\\x92s5\xc0\xc0\x9c\xe5\x97\x06\xef4\xc0\x03;r5Z>3\xc0-xh1\x82/6\xc04\x8f\xd7|\x82m4\xc0\xb3\xac\xf4\x11\xf7N3\xc0~B\xe0\xeb\xa9;5\xc0\xe5U +&D5\xc0^n\xd1\x13\xcf;5\xc0\xee\xc9y!\x84\x073\xc0\xf7\xd9\x89h\xac\xff2\xc0\xdc`\xcb\x9a\xcd\x182\xc0c\x08\xa7\xb9\x07\xe44\xc0\xaa\xd9\xff\x151C5\xc0B*[7.A5\xc0\x9cb\xab\x02\x15\xd56\xc0)\xe7\x02\xb5=\xd84\xc0\x13\xd2\xf1\x83\x1fP7\xc0\x85\x9d\xdb\xb4y\xa57\xc0H\t\xc2\xddIW5\xc0\xe7\x85m\x88\xfe&5\xc0\xf0r\x11 B\x005\xc0\r\xe8\x97A\xc7\xe24\xc0ih\xb5\x17\x19I3\xc0!\xee\xd4[\xd1\xf04\xc0ALF\xed\x12\xde4\xc0\xb4\xac\x9ah\xeb\xe37\xc0\x07\xcb\xab\xceL67\xc0y`\xb8\x9a\xec%2\xc0\xe9\x01v\xf3\x03\xfa4\xc0\x90\x05\xa3\x94\xea26\xc0(\x07\xf4&\xc0\x953\xc0|\xd6V\x80\x9e\x913\xc0\xa1\xd8t\xf7{\xc14\xc0\x90\x05\xa3\x94\xea26\xc0\xa1\xf3I(e\xf65\xc0\x83\x1a(\x95\x12\xd32\xc0\x0b\x9e\xbaj! 3\xc0\xb3\xb9y#\x9f\x075\xc03\xca%\x10\x9b\x127\xc0sd`\xeen;6\xc0\xa3ir7\x86\xbc7\xc0|,M\xa5\xad\xc84\xc0\xf2yVR\xc2\xdf3\xc0[Y\xec">\x833\xc0\x89bD;\x86\xe65\xc0\x11*\x80\xd0u$-\xc0\xd9\xde\x8a{\xc4\xcc2\xc0\xff\xac\xd6\x0bC\xd87\xc0\x8f\x9e4\x91*\xe65\xc0\xc9\x9cs\xe9<\xc74\xc0g\x19\xa7v\xc6\x188\xc0c\x18\xdb\x10\x1bU5\xc0\xc5\xff\xa1\xefj\xca2\xc0\x82\xbeI\x84\xc6\xd44\xc0"8S!\x05O6\xc0#\x16\x0f\xe3y\xff7\xc0\xc4\xa8\x89\xfa\x14\x166\xc0\xf0 \x89A\xf1\x106\xc0`\xf3Y\x11\\\x085\xc0\xc6\xe4\xc5\xe8\x82l3\xc0\x08&\xf1\x8fL\x8d5\xc0m-\x87\xb4\x9f~4\xc0xR\x0b\x95\xe8\x8d8\xc0Xb_\xfbcj4\xc0\xf5\xc7D\x14\r\x056\xc0\x0c\x1e1\xb0\xb0\xa46\xc0\xde\xd9\x10\xd9s(6\xc0I&>\xbf\xab\x886\xc0\x94\x11\xaa\xb4\xab=6\xc0\xa4\x15\x9c7W\x9d6\xc08B\xb44\xa3\xc54\xc0\x97e\xb2c\xe2J6\xc0\x956\xf0\x80\xd4U6\xc0[BCWD25\xc0La\x17\xc6\x90\xf34\xc0\xcc\xf3z\x8e\xc5\xe56\xc0\x7f\x8f\xb5m\x83\xaf6\xc0\xc4\x8c\nVVc6\xc0\x99\xee\x18>}\xaf6\xc0\x80\x10\xc3\xa3\xb0\n3\xc0\xd0\xbf\x01T\xa4\x8c7\xc0\x83*\x0f\x91P\x126\xc0Gq\x08]\xebd6\xc0\xdb,\xc8\rN\xc34\xc0$\xea(6\xae\x055\xc0\x92)\x82R\x05\x175\xc0\xa8\x88)\x82H&2\xc0D\x82\xef\xfe\xb6\xbe4\xc0U\x16\xe4\x16@k3\xc01,\xbc6\xf2\xc23\xc0\xa2\t;\xf3=\x927\xc0\x7f\x84\x880\xdb\x0f7\xc0\xb1\xc8|U*\x155\xc0\x88\xbd\x06\x1f\xd1\xbb3\xc08\xfd>\x04\x0cr6\xc0N\xe2\xff\xd8\xa2\x8a0\xc0\x1b\x99s\x7f\x7f\x807\xc0\xcdP-\x0e\xea\xf61\xc0\x03\x97X\xacP,5\xc0\xe6w\x97\xfdy\x874\xc03r\xbb\x9b\x83\x1c6\xc0\x822$\xf7\xd9\xb05\xc0\xf5\xd3\x1a\x8e\xe2\xfa2\xc04\xc4\x19\xc8r}6\xc0\xe6v\xcb\x15\x81\xa97\xc0\n\x96\xb2\xa7\xcf\x088\xc0\xefPx\xa6h\x8b5\xc0\x8bx\x1b\x1b\xc8\x8b4\xc0@\xdco\xb3\x18|6\xc0\x8c\x0c?\xa4l\xa67\xc0vtTT\xa5\xa23\xc0\xdf\xc3#$\xd9\xfd2\xc0m\xd1\xe4\xf6\x00`3\xc0\xe8\xe6w\x9f\x04D5\xc0\xaaf\x1e\xda\xbeL6\xc04\xfb\xab\x9a\xf9\x025\xc0"\xff\x0f\x0c\xf3%5\xc0ra{\xf6\xfc\x845\xc0;1\x08\x07.\x043\xc0/q\xb7\xfe\xf8B5\xc0\xf9\x06\n^\x87C5\xc0\xad\x81<\x80\xd824\xc0C\xf7\t\xf4\x92\xbe4\xc0<\xc7\xab6\x85\x837\xc0\x14XN5\xbb*7\xc0YU\xd32\x15\x8f7\xc0\x1f\x8aT\tt\xd26\xc0JbO\xcfW,7\xc0\x0bWa\xf8\xc7\xfb6\xc0`\xf7\xed \xcc\xc55\xc0\x18\x9c\xf1.b#5\xc0\xd97/\xd8\x01\xfa6\xc0#u\xd9\xed\xfd%7\xc0b\xb5\xfe\xf7C\'7\xc0EO\x81\x96\x80\xaa2\xc0\xd5\xd0\xba\xe4\x7f|4\xc0\x91\xdb0\xfa603\xc0bu`\xe5c\xab5\xc0\xdd\xfe8\n\x1aR7\xc0i=\xa9\x89\x13\xbe4\xc0\xe2\xa9\x0eo\xbd\xbb4\xc0\x7f\xf05\xcf\x9d\xba4\xc0xQ\xc3\x81]\x965\xc0+/\xaat\xcbT5\xc0|H\xfctv\xb94\xc0\x93\xd3\x81A\xf037\xc0\xfa\xa5\xde-\xc5\xc74\xc0/\xb7\x99\x9e\xf5\x843\xc0W\xd1pj.\xcd4\xc0\xf1\xa0\x90\x1b\xa0E5\xc0Z+[\x13\xfb\x127\xc0u\xefT\x11~\xbd4\xc0\xbcf\xd4\x84\xbe\xbc4\xc0\x14\x9eg`\xeb#5\xc0sk\xbf\xa1\x85(6\xc0-\x18\xd8\xfb0\xc24\xc0/\x04H\xc6\xfe\x823\xc0w\xea\xac\x0bUK5\xc0<\xc5T\x89\xdbC3\xc0\x1bKW\xf1\xa1G5\xc0\x85\x12\x08\x7fC\xc14\xc0\xe0\xcc\x11\x05\x95\xc64\xc0\xfb1\xef#\xbau3\xc0\xe3\xaa\xa7O\xefM5\xc0\xda\xeb\xd0\xc9\x8c\xcc4\xc0V\xb9\xbfm\xc7\x146\xc0\xee\xcfr[\xfd\xa14\xc0\x8426\xa5\x16\x977\xc0\xce\xf9K\xa1G\r7\xc0\x9e\x16\x95\xf2\x13k3\xc0c\x1eyP)\x1b6\xc0\xee\x9c\x82{\xf3Z6\xc0\xa3eXX\x1c\x125\xc0~d\x04E\xd8\x163\xc0\n\xf0D\xee\xdf\x7f7\xc0(cR\x15\xcf\xbe4\xc0\x86\x02\xb8\x0f\x1bc7\xc0\xeb\x07\xf0\xe6t\x8f4\xc0.\x1d\x0by\xb4i4\xc0Z\x12\x03p\x7f\x884\xc0\x86#\xff\xf2\xa3\xea6\xc0\x88\xba\xea\xfe\xbfW6\xc0[\x11\xa2\xe9-\xa64\xc0\xf5\x029\x9d\x0eE1\xc0\x11)\xba5Lo5\xc0\x90\xaa\xcd\xdc\xed\xfe7\xc0\n(\x88}\xec\x884\xc09\xdd\xdc\xf0I(8\xc0Y\x14\xc27=V5\xc0\xb8\xd5\xd1\xca#\xbc6\xc0Q\xd0\xa0R\xed\x1f1\xc0\x06\xb6m\xf4\x1f\xcf5\xc04\xda\xb0\x1a\x05\xa74\xc0bQG.\x12\xa04\xc0\x0b\x04\xd1\xf2fk7\xc0$\xa0g\xc9\xcc\x053\xc0\x81\xe7\xf7\xebA\xf64\xc08\'Lq\x0087\xc0z%\xb9ps\xe32\xc0\xc14\x94\x84=\xfa3\xc0w\xca\x9e\xed\xd2A5\xc0][A\x06\xbc&3\xc0<\xf4\x10%\xdc\xdf4\xc0\x03N\xf2\xafC\x0f7\xc0G_\x90\x04\x8eb7\xc0\xd7\x9e\x9d3\x98c3\xc0\r\xe3j\x7f;\xe66\xc0`\xa2]f1\xb17\xc0\xd1\r\xb3\x85|\xcd6\xc0\x06\xe8\x17\x7f!\x003\xc0\x8c\xe3!\x1b\x91\t5\xc0)\xdaYPF\x103\xc0\xdc)\xfb\x18\x0f.3\xc0\x13\xcfI\xd9Q\x177\xc0\xed\xe9%s\x9d\xbf5\xc0V~\x9d\xba\xef97\xc0=\xfe\xb4\x83\x81R5\xc0\xa8\\\\\xc3p\xce3\xc0tc\x03\xc2\x00\xf42\xc0y\x04|\xb0\xff\xa64\xc0\xcbr\xb3\xd9\xdd\xc81\xc0\xb5-p\xc3\xf5r6\xc0\x99\xd1\xe4\xf3\xc2\xcd6\xc0\xcd\x97`^\xfa55\xc0\xc4\x18\xe0#2\xfb3\xc0g\xe2L$>\t6\xc0s\xb8\xe02\x15\x995\xc0\x18?\xa4\xe5\xed56\xc0\xdf\x82\x95\xa5;\xdd2\xc0\xdb\xf9\xad\xab\x0e\xe02\xc0\xfc\x12\xdd~\x8b\xde7\xc0n~\xa9\xc5:\x005\xc0Q\xebv.t\xdb6\xc0}?\x8bW\xc9\xd75\xc0\x0e\xbd\xd9\xfd\xda\xe41\xc0\x9ct\xb6\x96Y\x067\xc0;\x1f\x8c\x84P/6\xc0\x05\x9c\xd0@1\xfe2\xc0\xd2\x9bM\x03\x86\xed5\xc0\x80\xc0Y\x7f(o5\xc0\x94\xdb]\x7f\xb3\xb74\xc0\x9d\xc0\x9d\t\x95Z7\xc0\xb2\x97\xb0u\xad\x1a3\xc0\xb1]\x89X\xb3y5\xc0\x18J<\x06\xd5\xdf5\xc0\x10qp\x1a\xdcT6\xc0(\xf5\x1e\xcer\xcb4\xc0\x9c\xca\xdag\xb3\xaf4\xc0f \x8fs\xb2O7\xc0]\xf7\x0e\x83\x14\x845\xc0\x81{\xa3_\n\xeb4\xc0\x16\x0e\xfb\x89(\xef4\xc0;\xc1\tu\n=7\xc0\x06\x13\x99M\xaa\xe56\xc0JF]6$V4\xc0\xe1\x15\x9e\x15&\xb22\xc0|5\x1b\x03\x06\x828\xc0\xb4\x19\xd5\xbc\x8e"4\xc0J\xc5m\x9b\x8b\xb75\xc0>\xf7*mP\x038\xc0\x1c\x8f\xe8\xe9\x89\x976\xc05\x843\xd4Nn4\xc0\rt\xb7\x1e,\xb56\xc0\xeb\x0e\x7f\x96K\xe54\xc0Kw\x12\x9a\xb3\x163\xc0\x18\x84\xf8!\xb835\xc0K\xe2\xd6R;\xca3\xc0\x02j5\xc4\xc3\x997\xc0z\xa2Q\x92]\xd46\xc0jp,-\xe1l6\xc0\xafR\x84w\x9e\xa57\xc07Q\xdf\xd5\x80\x156\xc0T\xee\x1a\x19\xcd\xe74\xc0\x00\xc7\x18&3\t0\xc0\xbe\x8eT\x8a\xb9\x078\xc0\xbe5\xd2P\x81\xb36\xc0R\xcc\x173\x80h6\xc0O\xdb\x8d{j\xe94\xc0\t\x11F\xda7 3\xc0\xa3\x8b\xcb\xe6=d5\xc0\x82i\xb2\xca\xbd@8\xc0\xd5\n\xf2\xb6j{3\xc0\x8d\x8b\xf6\xe0H02\xc0J\xc5m\x9b\x8b\xb75\xc0/\xael\xf5\x06Y7\xc0\xab\xb9\xbf\xa0\x8e\xed2\xc0W\x1e\x0bI\xf9I7\xc0\x84\x0f\x95\xecW\xe36\xc0\x99\xee\x18>}\xaf6\xc0>\xadu@\x9f\xff1\xc0p\xbb\xca\xd5\xd2Z5\xc0O\xe3|\xe0h\xcf4\xc0B\xd5\xbd\xdb:\xe36\xc0\xa9\xdc\xca\xb6\x9d\xe51\xc0[\xb0\x02\x1a\'\xcc2\xc0r&\xb6\x83a\x8d6\xc0x\x10e\xc4\xbav3\xc02\x06\x1a\xaf%\xe24\xc0"\xa1\x02\xc1\xd7\xe64\xc0\xf0\xfe\xff\xe5\x83\x875\xc0f;\xde\xae\xf5\x802\xc0\xdd\x8c\xdaqMY3\xc0\x89N=\xa9=F3\xc0JS2\x89\xef\x035\xc0\xf7\x06\xe9\xa7\xfd\xcd4\xc0\xf4\xe9\x97\x14\xc8\x175\xc0\x11\xf3%\xa8\xc0\xd45\xc0\xcd\x1a\xd0\x00\x86\xc95\xc00\xf1\xbf\x1c\x11E5\xc02\xda(\x99\xbe\xe87\xc0\xf6(\xb9e\xdf\xac6\xc0Vx\x16g\xa4\x007\xc0\xc2\xd8,\x80\x03\x1e5\xc0\x08\xd2\xa7X\xd9\x146\xc0\x90\x121;X\xfd2\xc0\xaf\xc6\x80\xc2~\xf64\xc0\x80U\x9eJ\x8dV1\xc0N:\xc0\xed|\x014\xc0\xf2v\xc7\x1c\xda\x9c3\xc0KU\xe3\x99\xf5v6\xc0\xa2\xf0\xfd\x86\xfc\x1b4\xc0\x82-l\xab\x9db3\xc0\xb2\'\xda\xff\xca%2\xc0\xbbZ\x12\t\xbb\x925\xc0\xe9\x9b8X)\n3\xc0\x9c\xad\xf7.))3\xc0 $\xad\xb1\xc6\xbf5\xc0p\x06\x8f\xf3g\xb57\xc0\x89\xeahC\xe5(5\xc0U\xf3\x04\xccD\xbc4\xc0\\\xbc\xdf\xc9x58\xc0\xd6P\xf2\xe2\xa2T3\xc0\xaa\xe0E\xa9\xc155\xc0\xafV>\x12*\x0e6\xc0\xc0QrP\xb4\x0f3\xc0\xe36\x93?5s4\xc0*2\xbb\x0c_ 4\xc0\xe8B\xbdKh\xe70\xc0\xd9\x87\xc7M\x08\\3\xc004\x15\xab\xf6G5\xc0\xde]\x15\x13m\xfb4\xc0\xecGc\xeb442\xc0l\xf1\xfbsoW3\xc0\xc1r:\xd18\x863\xc0\x9b\xc7\xeb\xec\x95\xce2\xc0\x8d;?\x1cF^3\xc0\x0c\xe1;\xf5\x95\x133\xc0\xc4\xd4\xb4\x92d\xf04\xc0\xda\xa4(\xcb\x82\\5\xc02r\xb1\x9b\xa2\x862\xc0\xb4\xbaZ\x08\x99\x905\xc0Hc\xe8e\xeb\x133\xc0\x11u\xd9\x83\x87\xd72\xc0\x12?\xf2G\x92S5\xc0\xa8\xfeO\x1e\x8e\x055\xc0\x88\x81\x88\x06\x9c\xad4\xc0_o\xfb44\xd94\xc0\x9aD\xd8\x07a\xee1\xc01\xfeL\xd9\x16\x907\xc0n\xe3\xf2\x98\x85-7\xc0\xf0|\x19>IT6\xc0\x1e\x80\xab\xe2\xec#7\xc0\xb9\xba\xb0Qb\x864\xc0Al*\n\x1c\xc74\xc0\x8e\x98\xcc\x8eN\x044\xc0\xf5\xaeQ\xad\xf7F5\xc0\xd4@\r\x9c}\x905\xc0\x13\xd6Ne\x80\xd03\xc0,\xb4(\xfe7w5\xc0ir\xc8\x90/K3\xc0\xc0\x06Y\x15\x89\xcf4\xc0`\xcb\xec|d\x964\xc0\xdf\xd8\x8b\xbd),4\xc0\x8b\x0bz)\xb5\r6\xc0I\x8c\xf6\x13w\x943\xc0Q#\r)?[6\xc0\x8d\x94?\xd4\x97\xb04\xc0\xed\x93yY:\xa95\xc0\xf7\xe3\x1a>\x87@5\xc0Y\xd2~\x1d\x0e\x0f1\xc0\xea\xa9\x95B+{6\xc0\xf8\xe5Kt\x0fR3\xc0%\x8b\x92\xb6\xe4\xed4\xc0@\x9dH\x90\xf5\x8b4\xc0^\x1db\x8fL\x1f4\xc0\x9f:\x1f\x18\xb3\x826\xc0\x17\xb4 \x90\r\xca4\xc0z\xd9\x97\xb2N%5\xc0\xfe(S\xa8b\xf54\xc0\xcf\t\x0c\xae\xe3d4\xc0\xa5m\x13#^O5\xc0"\xa1\x02\xc1\xd7\xe64\xc0v\x9b\xe2\xd7&~5\xc0\x01\x13\xb0:\x0b85\xc0\xfc\xc1\xf8Z)47\xc0\x9a\xaa\xf3\x15=25\xc0\xa1z/*\xa4\xe66\xc01?\xca=\xef)7\xc0A\xfd\xfec\xe9\x813\xc0\xbf\xfeu\xc6\xbaL4\xc0!\xee\xd4[\xd1\xf04\xc0$_F@U\xab5\xc0WB\x90\xcf\xf7g4\xc0[\xb2\x1143\xbf3\xc0\xed6rEI>5\xc0v\xc4\xa8\xdc\x85H4\xc0\xb0\x02\x84v\xdb\x883\xc0\x18S95\x1e\xd55\xc0\xff\x10\xe9\x14\xec\xfb7\xc0\x15O\x8d1\xdc\xaa5\xc0\x95e\xea,\x03Y5\xc0y\xe0\xc2\xc7JC4\xc0\x16\xd1\x84\xe6\x92\x886\xc0\x06\xb1))\xd327\xc0\t\x958\xedl\x192\xc0\x9e%\xef\x0c\xcb\xe03\xc0\x05D\x96;\xdf\xc64\xc0\xa3\xf6\xd5Z\x96\xdd5\xc0\x9d\xb3(\x94\xb3"3\xc0\x80,\x1b\xeeR$3\xc07\xc9<\xd5\x8c\x855\xc0dD\xdfc\x15i6\xc0\xeb8\xde\xaf4\xb56\xc0\xda\xe6;H\xb0C3\xc0\xb2\xdf\xc5TP\x8e7\xc0\x9c\x84\x8dv\x1aT4\xc0\x7f\xd1\xd1\xa8Rb6\xc0/\x8bQzS\x192\xc0X\xa9&;\xcf\x1e2\xc0\xf3KJh!L3\xc0\xc3!G\xbf\x8be3\xc0D\xa8E4>\x835\xc0\x97\xfc\x96\x08AD3\xc0\x94v\xf5M\xfb:7\xc0\xf7B\xa9j\t&2\xc0\xe0\x08\x10\xb1\xfe(2\xc0D\xa8E4>\x835\xc0w\xee\\\x8d\x99\xe64\xc0~\x99\x84\x9f\xa9\xb27\xc0\xd5\x89\xce\xb9o\xbe5\xc0\xe4\xbf\xe5u$\x063\xc0\xddCf\x92j\xf97\xc0\xf1\xfe\xeb\xc55\xe44\xc0n\t\x14\xa1p\xec4\xc0{\xb4\xd2\xd5\x1f\xa97\xc0\x07\xef\xdd\xab*\xf55\xc0\x82\xe5\xdbL3I3\xc0\x0cm\xfa\x87\xff+6\xc0\x81\r\xa6\x94\xbb\xbd4\xc0|\xcd\xfd\x7f\xf9\xad3\xc0\xd2\x9bM\x03\x86\xed5\xc0tZ-\x15\xee\xa93\xc0G\xd1#b\x82\x156\xc0\xf6\x8a\\\xc1\xa0\x1c6\xc0\x1b6\x91\xb9\xc4W6\xc0\xdbjQ\x93\xa0J6\xc0\xd5\xac\x08\x958\xb36\xc0\x8b\xa5\xe3=\xccB7\xc0\xb4\xac\x9ah\xeb\xe37\xc0jQ\xf8"V\xfd4\xc0\xda>N\x9cqU6\xc0\x00\xdd\t-*>7\xc0\xc8S\x05$9\xe07\xc0_\x86R8;\x077\xc01\xf2\xaf@*\x8a0\xc0\x0f\xd4\xa9J\xbbR6\xc0\xf9\xd6:\xe2)\xa64\xc0\x84\xb1q\xd9l\xb06\xc0\xae5\xf3^d\x027\xc0j\xaf\xb3`o\t5\xc0\x7fp\xe4 \x80Y3\xc0:\xa5R\xcbZ06\xc0^\xc4\x1b\xe2377\xc0\x17)\xf9\xbb\x1a\x166\xc0\xe6\xc2\x04\x05Sc6\xc0t\x89\xdeQ\x93\xa36\xc0\x98\xde8\xee(\x934\xc0\xa8\xf8\xed\xa6\xe0\xac6\xc0\x8d\xea\xc8v\xdc*4\xc0\xd2\xb1\xdb\xa2\xcb$2\xc0\x9aV*k\x99\x9c7\xc0s\xab\xab\xb8\xd2\xf37\xc0f\x1e\xe70\xb2\xbe3\xc0P\xe0\r\x08k\xc23\xc0^{s\x18l\x904\xc0\xac\xa3\']\xc7s7\xc0\xd9(M\x9c\xab\xf52\xc0iUh\xc5O)4\xc0\x11\xd3"\xfd\x14\x166\xc0\x90o\xf8\xa54\xf87\xc0+xv\xae\x04P7\xc0\x9ay\xed\x98\x8a\xce4\xc0\x8a\xa3\x9e\xcd\xa5\x927\xc0M\xf1\x19\x8d~l4\xc0\xe3\xe4R%\xc1#4\xc0MT\x8d\x9bwY7\xc01o\xe1\x89u{7\xc0\xd5L^I+\xc74\xc0\x9at\xf7\xa4 H3\xc0$\xcd,Q\x1a\xad4\xc0\xb4-\x12R\xe6s7\xc0\x13\xc2\xce\x8aL\xa71\xc0\x8b\xb9\x06\xb3\x87q6\xc0\xb9\x80\x8e\xdak\x7f6\xc0\rX\xc3\xa6\xff\xc84\xc0\nf\x01\xfa\xf0\x086\xc0f\xf6\xdf\x01C?3\xc0\xa3\x94\xcf\x94\xdfs5\xc0\xefCD\xf4\xc5_3\xc0q\x82\xd1\xed\xc0\xa87\xc0\xef\x813\xa0+\xea4\xc0\xd0\x8b\xbd0\xfcw7\xc0n\xb5\x97uzb3\xc0\x88\x0e\x0c\x8d\xa2|6\xc0\x9fFZ\x06[d3\xc0\tg\xa9I\x07\x106\xc0\r\x06Bb\x12\xb03\xc0V\xa0\xaf!\xcci3\xc0\xa4\x958\xde\xdej3\xc0Lp\xa2\xb9\x91\x116\xc0\xb8\x86\x1a\x1a\xd4\x0c6\xc0\xee\x99\x9e\xadX\xf56\xc0\xb7\xc6E\xe8Z\xd45\xc0\xd6S\x91\xf4)\xeb5\xc0\xbe\xe4WL\x80\x8c3\xc0me\xa7\x08\x17\xa54\xc0\xca\x05\xc2\x97G\x076\xc0\xfb\x88re\x0b\xb15\xc07qs\xf04E6\xc0\x8bL81\xce\x068\xc0\xefMv\x94j\xfc7\xc00\x87{\xd5\xc588\xc0\xccOm\x9c\xfd\x9f7\xc0kx&\x01n\xa33\xc0A\xcf5\x1e\x95\xf34\xc0iW\xe8W|\xab4\xc0\xf4\x19U#\xcf&5\xc0\x8c4\x80\xb1\xef\x105\xc0\xc9\x9cs\xe9<\xc74\xc0\x1ca\xc4\\\x03{6\xc0\xe7?\x8e-\xd7\xc14\xc0\x19\x96\xb9\x85`\xcd7\xc0\xe8;,\xa0\x87\x1b8\xc0\xcb\xd1\xc4\x05\x10\x067\xc0\xb8}a\xc0/h2\xc0\xa4k\xbd\xed\x9a\xd95\xc0\xdfc\xd8\xef\x97A5\xc0\xa56\xae\x02 \xe61\xc0\x8a\xaf\x81\xd7\x90L8\xc0\x8a\x84\xcc\x89\xaa\x036\xc0BS\xcc"M\xfd4\xc0\x9bCt)\xc5\xd44\xc0\x00\x90\xf3\x1f\xba\xc42\xc0\xf5(]\xa0\x96\xbb4\xc0\xc4\xe8\x9b\x8b\x94\xe03\xc0$`\xd0\xe9\x9d\r5\xc07\xbb&\xe0\xde\xd47\xc0\x85\x94k\xaf\xc1]6\xc0/\x12TD\x1c{4\xc0?\xab\x1d)\x9c\xa07\xc0,K\xa2.\xbf\xba4\xc0A\x04-3\x02\xb94\xc0A\xd4\xbe(\xa5\xa57\xc0H;\x08J\r\xcd4\xc0\xa6\xf0\x0eA!\xbc4\xc0\xbb\xfb!R\x8203\xc0[D\xe1\xab\x8d\xc14\xc0\x10\x86\xff\x16\x7f\x874\xc0\xad\x03f\xb1\xc2\xa85\xc0\xca\xd3\\m\xc8\xea4\xc0\xebJ\xa5\x03\x83\n7\xc0q\xe7\xb1Ld\x103\xc0^\xde&V\x98\xc94\xc0\x0f\xa1?\xc9\xd3\xfd6\xc0\x19\xc9 dr\xb95\xc0\xf6T\x9ex\x11:5\xc0\x15\x92\'_\xbfO8\xc0\xc3\xb5\x82\xf7\xea\xaf4\xc0\xab"\xd1\x8f\xcf\x0f5\xc0\xafP\x82\xa5y\x075\xc0X\xea\x87\xc3`\xbc4\xc0\xafl(\xaa\xe0\xf04\xc03\x9f\xdd\'[\xb55\xc0F\xfa\t>B\xb24\xc0\x8f\'\x10Mk\x0b5\xc0\xbc\xa5\xe7\x8cF\x177\xc0\x925B\xbdr\xc04\xc0Q\xcc\x9f\xd6\xada8\xc0\xea#1\xc4\xa5\x806\xc0\x9e\xbe\xf8!O\xe84\xc0\x8f\xc4-t\x16\x1b7\xc0\xbb\xc7\x82\xb6\xa2&5\xc0\xa6\xf1\xc1\x9aX\x8d4\xc0vW\x06C\xbe\xe54\xc0J\x8c\xb8IV\xcc4\xc0\x0f\xb6w\xfe\xf8\xf26\xc0=\xd1\xd7\x86\x13\xbe4\xc09\xd8\xb5\xba\xb8*5\xc0SqV\x7f{\xf45\xc0\x01(M\x9d\x1f\xc37\xc0f\xe2q\xd0\x10G5\xc0\xc9\xbf\x1a\xea\xfa\xec5\xc0\xe4\xd7\x87\xa39P5\xc0\xa3!\xd6cIg6\xc0;\x06\x08\xb6\xa3\xe84\xc0n\x06\xa9s\xec\xcb7\xc0,\x1b\r\xcf\xf3\x1a3\xc0!\x87\x9f&\xed\x123\xc0\xed\xe9%s\x9d\xbf5\xc0C\xec\x91%L\xdc4\xc0\xb7\x9f\xcb\xa6\xf5v6\xc0\xb8\x8f@\xa9\x9b\x802\xc0u/M\x16\x8c\xb04\xc0\x94\xab\x10\xc6\x9b\xb64\xc0\xb1@\x0e\xd7Z]4\xc0\xa6\\\x84%D\xd34\xc0\xdc\x06Ld\xa4\x8a6\xc0\xd6\x83\xd5D\xe4c4\xc0\xe1q\x8c\xb5\x11\xb15\xc0\xa5\x98B\xbf\xf9\xe92\xc0\xb3ON\xec\x16\xce6\xc00\x01\xd9\x9e@ 5\xc0\x15\x99\xea\x1f\xeb\x185\xc0_Y\xf3\xbagZ5\xc0\xb7\x0e\xb8!\xdf\xd62\xc0\xeb\xde\xda\xd9\xb7\xe31\xc0\xaf\x89\xfb\x13\xea\xf94\xc0\x04\xb5q>\xf9\x073\xc0\xd7\x17\x0e\xe6\xc3\xf62\xc0\xedD\xae\x00\xa6\x033\xc0KZ\x1d\xcc\xf8\xbe4\xc0_q\x10\xa8o\x005\xc0R\x8c\xa6\xea\xea78\xc0\xcb\xc3\xc9\x11\x01\xed2\xc0\x84_\xc1\xf4oE5\xc0\x06\x84\xb3\xb7\xf9D5\xc0\xfe\x0c&L4\xdc2\xc0\xab\xe1\xf7T{\xf02\xc0\x0et\x02\x9e\x9a\x145\xc0\x12\xa6s\xcc\x18H5\xc0\x843\xaa-\xe1N5\xc0\xd2\x87\xc6/\xf2\xfb4\xc0\xe7\xf9\xc1\xa9\xa9\xd82\xc0\xd2\xe0\xfe#\xeb\xed2\xc0B\x0e\xfe\x0f@\xe02\xc0;\xea\xd5\xdd\x92\x894\xc0L\xb7p\x02\xd5\x155\xc0\x84\xd9.\x137\x135\xc0\xe3\x0b4\x8b\xbd 3\xc0A=\x81y0\xee4\xc0\x0bf\xb5!\xac#3\xc0Q|h/k\x123\xc0\x0c*@\xc2\xf0\x957\xc0*\xde\xf0&\xc1\x075\xc0\xee1\x87z}\xd04\xc0Y\x0ez8\xa1\xd12\xc08\xa8\xe2\xbbn\xd02\xc0\x7f\xa5\xb5\x87nZ5\xc0\xbd/\xc9\x18O+3\xc0\x7fhb\x90\xf9\x113\xc0\x8cv\xf8/,y7\xc0)\xa9\x1d\xd7\xb0\x947\xc0D\x84\x12\xe3za5\xc0\xa9\xec;\x17\xae\xa35\xc0hV\x0b\x0c\xf2\'3\xc0\xb6\xeb\x02\x84\xa4\x8f5\xc0\xe9\xc3r\x9e\xf8\xb46\xc04\xc6\x9bV\r\x0b3\xc0\xcfX3\xda\xb5S5\xc0b\xd8\xab\x9e\x90\xe74\xc0k\'\xf0\xfe\x86(3\xc0\x18\x84\xf8!\xb835\xc0o\x8a\x04\xd1+O7\xc0\xdf\x1bu$O\x113\xc0\xf7\\u\xfd\xf0\xa07\xc0\x05F\x06\xe9\x04&5\xc0bp\xdd\x89F\\5\xc0\x04\xabZ\xf5\xf1\xe77\xc0\xb8\xe6\x1d,L\xee1\xc0\x84\xf9M\x13\xdb\x913\xc0\xabPg"{\xaf6\xc0\xabPg"{\xaf6\xc0\x85Y\xc2\x9c\x85\x058\xc0\xd9!$\xfbh\x063\xc0\xd6g/d\x1f\xe05\xc0X\xed\xcf7\xa8\x005\xc0\xdcy\n%a\xfc7\xc04\x13&\xb0\xe2\xa47\xc0.\xd5\xa7\xa8\xb0\'5\xc0\xe2am\xb0\x92R7\xc0\xbe\xd2\xcf\xd2\xbak3\xc0\x93\xa6%\x83\xc4\xe27\xc0\t\xff+J\xd6&5\xc0P\x9d\xea\x8a$\x005\xc0\x91*@.\xa3\xdc2\xc0F\xba\x8c\xe6\x0ek3\xc0l\xf2\xd4,Y\xd22\xc0u \xbb=G\xc82\xc0\xc1\t%\x8b\xd4\x8e7\xc0\x98\x11\xe9\xf3j\xd76\xc0\xcfU\x9c\xc5\x0c\xd22\xc0\x8d\xf7\xc4\xd2\xb7\xcc2\xc0\x19\x94\xe1$\xca\xd36\xc0\xd8\xfev\xe3\x10\xce2\xc0\x9b\x19\xbf\xd84\xd12\xc0\x03\xc3\x99BE\x843\xc0\xaf\x93\x1b\x1a\xe6\xb17\xc0\xdeK\xde\x15\xc8\x143\xc0\xaf\x8f\xbd\xe3\x86\xf32\xc0\ni\xe0i\'\xe65\xc0\x880\x98\x1d)\x9a5\xc0\xb19\xd0\xc8\x04\x8f7\xc0\xf2n\xe7\x19\xf2\x7f5\xc0\xb7\x82\xe8\x9d\x16\x067\xc0\x15V\x83l\x17\x963\xc0m\x13\xbd\x9d~\x165\xc0\x95l\xf11P;5\xc0\x18\xf2\\^|\xb07\xc0\xfc\xf6{\xee1(3\xc0Dd\x9d\xa5.;5\xc0\xbf\x9c\xeag\xc5\x865\xc09\xdd\xdc\xf0I(8\xc0?\xa4\xe2_\x17\x194\xc0_\x9e\xe5P\xa6\x825\xc0p\xb3\x9b\xaa\x96\xe45\xc0k4\x0c\xf5f\x973\xc0R\xcd\n\xd5\x93\xb77\xc0F\x91\x95\x9a:t3\xc07\x80\x93ylF5\xc0\x10\x19\xadk{J6\xc0>\xc3 \x85\xac=6\xc0\x01\xcd\xef\x0f\x84\xe64\xc0\x1fv\xb3\xaatA6\xc0M\xe1^\x98\xd6\xca4\xc0\x07\x06!bv$8\xc0\x9e\x1dZ\x92\x01\xb72\xc0m\xf7H\x08\xfd\xd92\xc0\xa0\x88\xb2\'\xc9\x9c3\xc0#\xf3\r&Q\xac2\xc0\x92\x90\x94\xe1\xf8\x7f8\xc0\x90\x05\xa3\x94\xea26\xc0\x16\xb0-%\x06\xa03\xc0\x1d\xde}\x17\xe4\xf05\xc0aa\x1e\x9b\xf7\xcb4\xc0\x82A\xad\x95\xbd\x9d6\xc0\xe8\x87\xd2\xcc\x86\x9f3\xc0\xdf\x9bw\xfb\xb0\xa73\xc0\x98\xe1\xe4\x90T\x146\xc0\xbb\x0e\t;H\xa93\xc0\x88\x05\xee$\x9f\x075\xc0\xdc\xc8\x99\xef\x1f\xa66\xc0\xfd\xb9\xfb\x83\xd2_6\xc0\xc8\xba\xb4(\x84\xb73\xc0c\x1eyP)\x1b6\xc0=2\x14^\xfe[6\xc0:P\x05\xda\xf2\xf95\xc0t/1\x8b* 8\xc0\xe3\x1d\t\x1f[\xb23\xc0&\x8e\x03\x13vW6\xc0>\x8eZ_be3\xc0\xd9\xa3\xcd\x16\x1967\xc0\xb7\xc6\xad\xf3\xa3\x8a5\xc0\xf9\xe4\xa5h{n5\xc0\x03\xbe\x86\xb0M\xdf7\xc0\xe4\xc7\x86\xd2\xaay5\xc0u\xde=y\xdf\x046\xc0>W\xbe!\x08+5\xc0\n4\x87C\xcd\r7\xc0\xce:\x841\xd3\xab4\xc0\xb1\\bA8\xf81\xc0\x0c\x94\x1f\x8f\xb0\x1c4\xc0`\x174\x06\xb8\xf65\xc0ut\xedz\xabb5\xc0\x03j\xa9\x9c{\\5\xc0\x91\x15v-zF6\xc0\xc0\x8fJt\xe9&5\xc0\xe9\xdb\x83\xfe\x9c\x1b4\xc0\xbc\xbc\xb9j\x18k3\xc0\xe9X\x90\x8aX\x127\xc0\xe9X\x90\x8aX\x127\xc0`7C\xf0\x91E5\xc0>b\xe5)\x18U3\xc0\n\x11]\x976\xec5\xc0\xf5\x80c\xac\x99|3\xc0\x17\xea.E\x18\xdc2\xc0J\xebw\x9e\x86F5\xc0<\x94\x99\x92\x8a\xfa5\xc0\n\x07\x8f\x81\xae\xcc6\xc0\x0c\xea\n\xb3\xf5\xe41\xc0[BCWD25\xc0\x17\x93TJ\xf6\x8a8\xc0\x91x\xdc\x1f.M4\xc0\xcf\xc4\x80*\xf6.7\xc0m\x03j\xa7\xcd\x132\xc0ZoR\xceXY5\xc0\xbb\xa9\x1b\xab\x85)7\xc0b\x07T\xeb\x1605\xc0HXwh)67\xc0\x0fx\x1b\xe0\xc5u5\xc0-j\xb3\xf0<\xda1\xc0\x90\xa9\xbe\xf9c\x1e6\xc0\x08\xf8\x11&\x85F4\xc0\x11\x98\x1d\x1a ,7\xc0j\xeaD\x8e\xc7\xe66\xc0\xa4{K<\xd0\x843\xc0\x9bOb}c78\xc0\x19v\xfe\x1a\x1fR3\xc0\x11\xefB\x00\x1d\xf05\xc0\x80\x83\x0b\x9d\xca\xb47\xc0\x18\x9dE\x06\xf8\x9d7\xc08\x01\x06\xdf\xd5\x1c3\xc0\x02A\xb4sc\x007\xc0\xcb\xc4\x06o\xfd\xa25\xc0\xea\xce\xd3\x83a\'2\xc0p\xb8\xa8t\x9a\xee5\xc0\xc5\xf8#\xbfV\xed1\xc0\x03\xbc\x12%\xd0=4\xc0=\x9b!n\r\xcf5\xc0\xd7\xff\x86\xff\x07G4\xc0\xe0\xa6\xc3\xf4\xe3\xa44\xc0\xea\xa4\x92( z3\xc0,\xaaf\xe0\xf0\xef6\xc0\x0f\xbf1\xf3\'\x894\xc0\xc6*\x16\x17<Y7\xc0\x03a\x99C\xc6\xe15\xc0\x94bK\xc7\x7f\xfd6\xc0{\x08\xb8_\xdd\xd54\xc0[E\n\x9a\x89+7\xc04\xd8#\xad)\x8d5\xc0BR\xac&. 4\xc0\x89-\x9dc\xb5a5\xc0\xe4\xf2\xcc\xc7u\xb45\xc0\x06\x88~\x13x\x914\xc0\xf9D{\xfe\x0c\xe36\xc0d\xd0\xd1\x01\xfcn7\xc0$-\x0c\xde\xace4\xc0\x00\x90\xf7\x0bh\xee4\xc0-L\xe3\x8c/i7\xc0\xf5u\x1e\x82\xdfL6\xc0\xaaN\xeez\xdb\xb54\xc0\x93)\xce\x05\xae\xd31\xc0|H\x96\xd5\xa3\x174\xc0\xce\xf0\xd6\tXX3\xc0\x82\xd5\x91\xb6\xb5/5\xc0\x96\x81\x88\xcdl\xe95\xc0N4\xe7\r\xbct5\xc02\n\xa5p\xaa$5\xc0m\xb0\xc6\x9b\xf3A1\xc0\xf1d\x96\xbe\t\xc54\xc0\xf6\xd0\x9a\xbf\xdf\x894\xc0c%\x87@~>8\xc0\x13\x16\xd5|F\xf52\xc0q\xd3\xcc\xd8\x87_7\xc0R\xeb\x9e\x85V\xaa2\xc0\x15\x8e\xf7\xb8P\x196\xc0\x1b\x83[\xae\xe3\x823\xc0\xdd\x975\xc2\xf0[3\xc0&\x14\x05\xe4{F1\xc0\x8e\x8b\x80 \xdf^5\xc0\xa4\x87T\xa1\x12\xaf6\xc0\xc7\x17\xec*;.4\xc0\x17dC\x0e \xf37\xc0Q\x14\xfa\xb6\xcc$7\xc0XJvA\xe5\xe46\xc02+2/\x1b"5\xc0D\xdf\x8eA{\x976\xc0L\x83tS4\xf96\xc0\x0fiu\xa9m\xfb7\xc0\xd6\xc0\x06Lo\x907\xc0\x8c\x85\x98x\x85\xca6\xc0\x9f\xf8+\xe5\xf5j5\xc0\x12\x83s\x1ap\xa12\xc0\xc9\xf9\xab\xc6\x15\xf67\xc0\x91\xae$j\xca\xad5\xc0N\xed\xbbV\xd6\x946\xc0\xd5\x11\x8db\r\xb34\xc0m\xb0\\V\xd0\xe32\xc0U8"\xd9\xdd\xa67\xc0\x80;\x11\xd0\x03\xa54\xc0\xb3\xe4\xeb\x8aLd5\xc0?\xf4pz\x89\x897\xc0U1\xc2(@\xe07\xc0\x94y\xaa)5@7\xc0\x8bf\x19\x91\xc1\xf95\xc0\xeb\x174\x856\xce4\xc0\xeeyX\xbfy]5\xc0\xa9\xf32Q\xf9\x833\xc0\xb3\xf27\xd2\xdc[3\xc0\xc7C}\xdd\xd9I5\xc0O\x0f\xcf\xac)\xeb4\xc0\xb2\x0f\xb7H\xf4\x9b6\xc0)\xfb"\x8c=\xea6\xc0\xadi\xfa{\xfc;7\xc0{\xd6x@\xc0H5\xc0\xd0kN\x04\xdb66\xc0\xf3k\x80\xe1\x05\xd62\xc0\xda{O&\xaea7\xc0\x82\xb6\xcaL\xaf\x114\xc0)\x9e+\xc9\x83\xce4\xc0k\\\x1d$@\xbb3\xc0\xc8 \xce\\T\xab4\xc0\x932\x14\x93\xc3P8\xc0*\xf3\xa8\x19\xacA4\xc0\xd6\xf00V^o6\xc0\xe0\xd1ACIF5\xc0F\'<9\x05\x195\xc0\x90\xc9\x8e`\xc2)6\xc0\xa5\xa7.\xd1\xe8\x017\xc0\xb6\t\x84X8\xa33\xc0[\xd5\x9e\x93\xc3\x057\xc0s\xc8.,\x9cj7\xc0\xa3U\xa3IX\x1d5\xc0\x87s\x82\x9d\xc725\xc0\x05) D\xd2\xaa4\xc0\x8c\x02\xf7\x10\xc7\xff3\xc0\xc3\xa85|\x1b\xb56\xc00\xc8Cv\x1f\xa23\xc0\xd1\xe5\xcc\xd7D,5\xc0%\xd1D\xfd.J7\xc0\xc3\xf7\xba\xbc\x80\x8d4\xc0\x95d\xd4\x9c\xd9 8\xc0\x9b\x9e\xd3\xd6\x06\x123\xc0\xe6x\xdb\xee\x16\xe03\xc0\xe8\xfaU\x93\xc7\x058\xc0(\x81\x07\xe7T\x9f3\xc0#\xb8\x014jj3\xc0@\x1e\x11\x8f\x95)5\xc0\x7f\'0k\x88\xe04\xc0\x89\xf6\x85I\xbe\xda4\xc0\x98\x87=5\\\x863\xc0\xb8\x7f\xf9\t\xc312\xc0d\xac\x83q\x93\xee3\xc0\xa7\x94\xa0O\x94R6\xc0\x10\xf2\x15\xb7\xad\xa16\xc0>\xb7\xf8CHn5\xc0\x82\x12CU\xfc\x0e5\xc0Ig\xeb\x02T\xd93\xc0\x9e\x7fO\xa4\xf9\xa03\xc0\r0\x01\x01r\x9b3\xc0mk\xb4!\xfa<6\xc0\x15Qn\xb2\xe6\xe74\xc0\x9f7a]f\xce5\xc0\x16\x15\xe4\x93W\xd04\xc0\xecB\x7fR\xf3\xe44\xc0\xa2\xc4:rwP5\xc0\x10{P\xd1I)7\xc0\x90\x06\xf8{\xff:7\xc0\xf4=\x12y\x9d\xaf5\xc0}\x9d\x1ck\xc6D5\xc0\xd5\'\x7f\xcb\xd2o3\xc0\xfd\xe8\x0e\xce\xc0\xcb3\xc0n\x0f\xc7`\xbe#5\xc0\x8bk\xf4\xcdZ\x9f2\xc0\x1d\xfdB\x89\xd1\x955\xc0!\xa5l[\xce\x016\xc0\xcc\xe7\xe9\x87\xc1\xde7\xc0\x89\xb1\x9c\x95\x92\x924\xc0\x0eB\xfe\xc4\x06\xfa1\xc0*\xae!8\x9eQ3\xc0\xf0Q\xd2\r\xd8;5\xc0\x8bwi\x83\xbbi4\xc0\xdci\x94\x8f3#6\xc0\x17_9~f&3\xc0\x86\x8c\xd8\xa0s\xd64\xc0\xe4\xd9d\xe0\x8d\xea2\xc0\xa0\xa3\x7f\x0b\x8d\x8b6\xc0vc\x93\x17q\xe53\xc0\xf3\t\xb6\xa9\xa3\x9a3\xc0\xbe\xceO\xb2\xc8\xbe6\xc0\xa4\x98l\\#\x890\xc0\x06\x9b%\xbe\xe8z3\xc0&@\x88\x02 16\xc0\x82\xbb\x1c\x84P\xda4\xc0\x1d\xc5\xa5D\x1fq0\xc0w\'t\xa9J\x013\xc08\xf6q\xef\x9bY5\xc0\xc8\x1eS\xf8b 3\xc0\x81V\xf5\x9a\xd4\xcc3\xc0\x19\x18 \x94b\xd77\xc0\x1c\xad\\\xedu\xb14\xc0\xa7Q2\xd0\x0eH3\xc0\x80\x08\x03\xf2\x8e\x156\xc0J\x91\x96\x84\xac\x8b5\xc02\x91\x02|\xdb(4\xc0\xd5\xca7j\x14\xfe7\xc0mVe\x1bV\xb42\xc0\xe0I#|\xbcr5\xc0U\x8c\xe6\xa4\xc7\xf34\xc0d\x10g\xd7\xe3\x943\xc0\xb8\xeex\xbaa\x036\xc0\xd5=CYM\x956\xc0xbqR\x18\x9a8\xc0\xfc0\xbb\xd4\xf3\xbe4\xc0\x048s\xbf\x8b-3\xc0EejD$25\xc0d\xc5\xf4\xc1\xa5\xfd6\xc0\x9e\xd1\xf6k\'\x173\xc08\x0f\xbf\xe7\xa2\x8a6\xc0d\xe48\xdf\xd0\x116\xc0n\x01%\x8eR\xa63\xc0\x94\x8f\xd0b3]7\xc0\xe4\xaa\x0bZ\x0623\xc0k\xdd7\'\xcbZ6\xc0H\x91\xcaF^\xcc4\xc0\x1c\xc3\xd9vJ\xbd2\xc0\xba\x9bLQ\x84\xc65\xc0DS8\xbc\xb0g4\xc0I\x9a\xd2\xd3\xfd\x917\xc0\xb7\xa7\x08\xb6\x84\x1f4\xc0\xf4L\xe4F\x93\x0c3\xc0\x9b\xe7go\x8c\xde5\xc0\xa8\xfe`bB\x008\xc0\x04\x9d\xb3\xca\xa1\xe57\xc0\n\x06>\x04{25\xc0\xd4\'1\xf8\xc5\xbe6\xc0\xd0\xc9%\xe2\xf6\xc74\xc0\x8a\xa2\x8a\x82Pk3\xc0=\xec*\xd9v\r6\xc0\\\x9d\x8d\xe0\xdc)3\xc0>\xb2\x8d!\x9f68\xc0E[\x1fS\xc0L6\xc0\xfd\xdf\xac\xafh\xfe5\xc0\x04oA\xbc9\xde6\xc0\x16\xb9a\xdf\x7f\x0f6\xc0J&\xb5\xb3^\xcc7\xc08,\xd92\x05\x8e4\xc0Dd\x9d\xa5.;5\xc0Z`?p\xd8\r5\xc0#xh\x1d\xd9\xdf3\xc0.0\xaa\x96\x81R5\xc0\xcb\xc0\x86\x98!*7\xc0;\xb8vy\xb4\xa16\xc0a\x16\xff\xd8\x8f\x986\xc0\xac \xe5\xb3\x8f45\xc0\x90\xb8\xafR\xd1\xdd1\xc0\xc99[5\xe7j7\xc0\xcb~\xa3)V\xda2\xc0\x14\xe0\x9c,\x1eV5\xc0\x83\x0f,\xa2\x92\xeb1\xc0\x8b\x81\x87\xcbV(3\xc0\xf3T\xbb>q\xbf5\xc0*\x8dg\xfc\x82\x0b5\xc0\x02\x08\xc5/e)7\xc0|\xb8\xfeK]\x1e7\xc0p\x1f\xec\x9d\xeb/6\xc0a\x0ck\xa2\xfc\xd51\xc0\xf8\xec8\xb0V\xbc6\xc0y\xa7-c\x10\xc57\xc0\x19i\xf5W\xd3\xd32\xc0\xba\xab\x917V\xf62\xc0\xd6\x83\xd5D\xe4c4\xc0%\xe9^E-\xac3\xc0\xe3\x9e\xeb\x9d\x95\xa25\xc0\xa1\xcf\xbf\xacU\xde7\xc0\xc9\xf6\x00UNv7\xc0\x0fXk\xde/U5\xc0\xc4\x19\xdd6b\n3\xc0\xa4\xa4Y\x9e\xb6\xed4\xc0d;\xfee\x9f\xe41\xc0\xfbj\xe2dS\x1c2\xc0\x8d\x08\x0fI\x02u4\xc0\x9bD\xa1\x90\xa4\x1a3\xc0\xcc\x88\x97\x98\xa0\xa53\xc0\x92\x9c\xdbm\xea\x015\xc0C\r{z\nL3\xc0\xd1\xa4_]!\x0c7\xc0\x8fX\xdb\xeb\x05\x176\xc0\xe3\xe4R%\xc1#4\xc0r\xa5*\xfe\xff\xa14\xc0,\xc1L\xd4F?7\xc0\xbb\xe3\xdf\x9a\x8ax5\xc0\xd1-@+3]5\xc0o\x87(\r\xaa\x9e4\xc0Q\xf1\x85\xc3!\xe84\xc0\x10\x0e\xaeDd\xd45\xc0\xcfl\xa8\\(\x7f7\xc0\x9b[\xd9i7\xc76\xc0~\xb1b|\xcc\xa45\xc0\xb8\x02\xc6?X\xa95\xc0H\xfc\x9b\xdf\xa6x7\xc0)\x8f\x1bE\xa3&7\xc0\x0e\xa0\xa2\xfc\x9a+7\xc0\x12\x9b[%\x1e\xd84\xc0\n{\x94\xe8]?7\xc0\xd0\xd90H\xa6E6\xc00\xef\xd1u\xfe\x8e4\xc0B\xd8\xa0O\x08"3\xc0\xae\x1e]\x87\xb8\x894\xc0\x92\x9c\xc4\x15c\xd22\xc0\xe3\xa0s\xb5\xf8\xb72\xc0\x02\x9f\tdy\x1f6\xc0\xd9\xfdT\xab@\x055\xc0\xb92\xaf\xa0\xfcb4\xc0\x90R\xa6\r\xaa\x113\xc0I\xcbq\xf3\x9f\xaa4\xc0\xf9l\x8de\x9c\xfc6\xc0/\xc7\xacW>\xf52\xc0QB\xb0\xbd%?5\xc0\xc7\xc0\x12\xe6v\x113\xc0\xad]\xaa\x1e{\x946\xc0[t \xea\x85\xec4\xc0O\xaco\x90xy5\xc0c\xfd !o\xa47\xc0\xbd\xf2L@?\xbf5\xc0\x8b\xa7i;c\xe76\xc0\x15\x8c\x82\x0eP\x824\xc0\x87\xf4\x9e\x0b6\xd66\xc0:\xe0UG!\x1e5\xc0\x0e{n\xa8\xa3\xa85\xc0\xe8`\xfc\xbay(5\xc0\xcf?\xc8\xfen\xc04\xc01\xb1l\xd7z\xd56\xc0N\xc3\xb34+\x905\xc0m#\xea\xe7^!8\xc0\xa2|\x05\xce\xc0\x897\xc0t\x8b\xe2\xc6\x89\x8e7\xc0\xbb\x17\xbfk>48\xc0o\xdb\xbak\x17\x973\xc0\xfd\xc2%HXa5\xc0\x03# \x0cc_7\xc0\xd3\x99va\xf484\xc0\xef\xc6\x1ema~5\xc0?C{\xb7,\xa57\xc0\xc9-\xaa\x1b(44\xc0x\xfaN\x1d\xddW8\xc0\xe3\xc2(\xbd\xe8;5\xc0,+\xc0\x862a6\xc0\xc0W\x11\x8f|\xde4\xc0\xe9\x85\xcfx\x19\xbd4\xc0\xed\xddN\xce\xbd\x8e7\xc0\xde\xdc\xba\x7f\xeb37\xc0\x1d\xb0\xf3\xd3\xfcm4\xc0B\t\xbb\x87\xeb-5\xc0\xd7=\xc5O\xd0<4\xc0\x11\xa1\x12m\x8dC5\xc0\xb0\xa4\x81\xaa\xcde2\xc0\xcet\x92s"\xe02\xc0\xe3\x97\x91d\xe5\x1a8\xc0z\xd7\x07\xa2\xa5\x8c7\xc0\xea\xce\xd3\x83a\'2\xc0\xca\xb6X\xb4+\x813\xc0\xb2\xbb\xea\x89y\x056\xc0\xb3\xea\xcc`\x9f\xe34\xc0L\xefl\x87\xcb<5\xc0P~\x991\xfd\x133\xc0NW{xL\xb04\xc0\xb4{+!\\\xaa4\xc0\x80,OZ\x13\x085\xc0\xdd\x1eY\xe9\xc3\xf97\xc0\xe1&\xedQd\xc64\xc0n\xa2\x85`)\xc24\xc0LG\x12\x1dS\xe86\xc0\xe2\xa1s\xe6z\xc74\xc0md_\xd2,"7\xc0\xf6\xb3:\x9c\xa2\x944\xc0\x8cTz\xde\xa4\x8b3\xc0G7C\xd0\xa5*5\xc0\x047_\xa7\x91\x123\xc0e\xfe?\x90\xb7\xed2\xc0\xdag\x9e\xfa8\xfd5\xc0\x98E)\x0b\xe4\x106\xc0\xb8n\n\\\x1708\xc0\x90\xa9J|\x84\xa44\xc0~\x0e\xefdw\xa75\xc0\x80,OZ\x13\x085\xc0\xf6\x1b\xdf\xdfA}7\xc0k~]\x98\xa2\x8a4\xc0\xc3-\x8c\x89\xfe#5\xc0\xbf.\x1cc\x8a 5\xc0\xe2\xb8\xf8\x88\x92\xfa4\xc0B5P\xc1\xf7\x068\xc0\x8e~\x0e\xca\xe4\xd82\xc0\x84\xbdF\xd4h\x995\xc0H\'\x0bO\xea\x0c3\xc0\x1b\xd2\xa32\x08\xb34\xc0\xb2DU\x84{\xc24\xc0K"W>\x9a\xc81\xc0\xd1t\xad$l\xe54\xc0\xbb\xa1\xae\xf5\x08\x085\xc0^\xf5\xd4D\x8ea5\xc0\xc8\x16\xf5\x92G\x8e5\xc0|N/\xf02e3\xc0<Y\x06\xcfY\xe24\xc0@3\x11\xf5\xce\x8b7\xc0\x0641h\x1f\xe74\xc0=\xf6#w\xc3>5\xc0\xe5\xd1\x8f\xb5\xff\x817\xc0S\xa0\x91j\xe3\x8e6\xc0Z\xb1DL\x0c\xbd6\xc0\xc9n\x99\x02\xba%5\xc0\x16u\xa0\x9e\xb0\xe44\xc0\xc1\xb8 \xf3\xbf\x1b7\xc0\x1eQAt\t\xab4\xc0\xde\xe5`e\xa3\x967\xc0f\xb1\xe8?8\x005\xc0+\xf6\xdd\xb6\x81^3\xc0\xd4\xdcuE\x91\xa34\xc0\xb4Hl\x81\xd3n6\xc0\n\xa0\x8b\xe0\x18\xf02\xc0 \xf8\xcf\x8cB\x056\xc0\xfc#\x9d->H5\xc0\x93\xbd\x84\xd4\x7f"5\xc0{\xfc#\r\x93\x9b7\xc0\x93:\xe4\x164\xef7\xc0\xc2\xd7\xdc&\rE5\xc0\xbbk\xc9\xbc&\x195\xc0\xfe|n/\xd6K7\xc0\x96Jp<\x86\x1a3\xc0Fx8\x95\x0e\x174\xc0\x1eQAt\t\xab4\xc0\xaf\xda/\xb0\xb7\xde7\xc0\xc5\xd1A;:>5\xc0\x92\x0f\r\x8e\x98\xc64\xc0h\xba\x96\xa3\x7fN4\xc0\xe4\xc5v\x9f\xaa\xdc2\xc0\x1b\xb8\x89B\x9e\xd24\xc0\xfe\x9d5\xaf}D5\xc0ytA\x85\x17C5\xc040\xff\x8aS\x138\xc0\xfcEq\xb6\x83\xf37\xc0\xd9}\xad\n\xf8\xd87\xc0I6dx\xac\xcc2\xc0\xe5\xfb\xaaG]\x047\xc0\xd8\tD\xcb\xdc\x005\xc0Q\xc1\xfa\x15d\x9b4\xc0\xe7_(\xcaH\xf97\xc0\xe5D"E\xc8\x894\xc0`f\x88\x05\xddF3\xc0\xfa\xccY\x9c\xb8;5\xc0\x1a\xa6\x18\xe6\xf1\xa44\xc0\x12\x13\xe1\xecq\t8\xc0\xcf\x96\x1a\xd5\xd2/5\xc0\xb5\x9b\xd3~\x1e55\xc0\xa2#\xb8U<56\xc0XW`{\x0b\xb56\xc0\r\xd5\x8f\xccn13\xc0\x8a\x10G\x00\xfd\x914\xc0?\x9aP8FN3\xc0<\xcaV\xc4)\x027\xc0\xa4\x0fm.\x82\xfa4\xc0\xa8\xaf\xc1A\x99f6\xc08\xf2&\x01\xa3\x195\xc0\x83^y\'\\k2\xc0\x9a\xb4)\x8dE\xd65\xc0\xa4\xb7`\xa8\x82\xcc6\xc0.2\xd7\xdf\xb3\x803\xc0\xfe<\xb3FZ"5\xc0\x12\r2\xdd\xfc\xbb7\xc0\x0eVDT\xff\xc03\xc0\x10\xce\x9e\xbe\xc2\x8c3\xc0m1\xec@\xf3\xda4\xc0\xa0\xfd\xd2dS\x956\xc0\xadW\x8c\xa8>\xed7\xc0\xaf\x0cr\xe9\x8e\xdf7\xc0w\xeah:\x8dy7\xc0uO-F\xa0%6\xc08\xc4\x8e}\xf6\xfd4\xc0\x1d\x86\xd1\xf6\xdf\x806\xc0\xa1#|\xd8\xdb\x076\xc0\x87\xf0$\x80\xfa,5\xc09\x85\x03\xf5r\xef6\xc0U\xd5\xbe\x8b\xa6\xd72\xc0\xc1ph,\x93c5\xc0\xc0WkWs\xab4\xc0\xe6\x99e\xa3\x8c\xd06\xc0ww\xc5\xa1GL7\xc0\\j\x08\x0f\x95s4\xc0\xb0\x81b\xe4a\x937\xc0\xc3v,c\xcfc7\xc06q=<>\x0e6\xc0\xa1z/*\xa4\xe66\xc0\xf3M\x83\x13\x93\xe75\xc0D\xac#\xd1$\xf56\xc0\xcf\xa3{\x06g\xe76\xc0t\x06\xcfgF\xd47\xc00\x01\x07\x9eO\r4\xc0\xc6\xda\xf0\x15\xa2\x146\xc0x\x8b\xa3\xdd\xafY5\xc0\xee\x90\x85\x93v}5\xc0.\xd1\xe4\xd6\x1d\x986\xc0\xfe\x11\xf7k\xbd\xed5\xc0\x9d\xb2L\x9f\xaf\xf62\xc0\x0e\x9aGO~\x083\xc0\x91\x16\xb3\x1e.16\xc0X\xd5dS\xf6\xa47\xc0\x8b[\xcf^VO7\xc0\xdb\x80\xcfeP\xed6\xc0\x90\x1a\xf84\x84\x114\xc0\xb7\xb5\x117\xd4\x87-\xc0\x0c\x80j\xbe\x07t5\xc0\xbd%b\x1f\x1f`3\xc0VMK\xf9G\x1c4\xc0\x94v\xf5M\xfb:7\xc0\xdd\xab\xd3\xb9\x1385\xc0\x935?\x00[V6\xc0\xd7G\x1flT\x156\xc0\x1fp\x0c\xec\xe5\x1c6\xc0\xb0~Q\x06\x99!6\xc0\xfa\xb8,\xfab,5\xc0ef\xbffl\xa87\xc0\xa1\xa4m\x18sz4\xc0\xe2\x08\x86\xaa\xfd\xb65\xc0\x8bH\xfc\xb8\\n5\xc0^\xb4;\xea*\xd56\xc0,\xa4\x8aP\x8dh5\xc0;\xb7\xee\x95\xbc/6\xc0\xcb\xf8$\xf4NO8\xc0-x\xf3\xf5D\xd62\xc0\x8bH\xfc\xb8\\n5\xc0*\x11\xed\xe5\xae\xcf4\xc06\xbb\xe2\xe0Eo3\xc0\xcf\xd4\xee**\xaf4\xc0\xb8\xbb\x00n\x00g5\xc0)\xd5\x1a\xf6\xd8m4\xc0\x13\x0c\x91\x0f=^5\xc0\xa1r\xc6@h\xdb4\xc0\xea\x12?\x81\x93\x1c6\xc0J\xf22\x8a\x18\xed2\xc0\xee\xdb;\x05\xd3\'5\xc0k\x1b\to>\xd64\xc0\xc1\xc4\x89-1w4\xc0\xf0a\xbf\xdf\x14\x844\xc0M\x81\xc5\x9f\xc015\xc0tSt\xec\x01{6\xc0\xf4\xf1\xd6\x0c\xc8w6\xc0\x7f\xa5\xff\x1aqZ4\xc0\xbbC;\x19\xec\x125\xc0\xb4\xac\x9ah\xeb\xe37\xc0Q\xa4\xf5S\xa0\xd36\xc0\xd4`\xfcN@~6\xc0R]fbTF3\xc0\xd9\x9a#\xeeqj4\xc0\x91\xc67\x81\xba_3\xc0\x88\x9bA\xb2\x1c\x043\xc0\xceZ7\xde\x85\x8d5\xc0\x8e\xd1X\xea\x82\xb54\xc0\xbev\xe9\xe5q\xc75\xc0\nc\x1e\x0b\x96\xf54\xc0A]\xe1\x9c\xa0\x855\xc0(\xd1D\x9e3]6\xc0\x1a`\xb3L\x99\x917\xc0\x9a\xe3\xf9\xcb\xcb\x005\xc0\x0c\x04\xd5O\xf927\xc0\xdf\xf8\xbeM\xd5X5\xc0Z,\x90\xf9\xbc>7\xc0S\xff\xde"\xa2\xa51\xc0\x9b\x08\xcd\xea{\x017\xc0#\xb1\x96FSX7\xc0\x86#?\xebh*5\xc0\xab{S4O\xc44\xc0\xbe\xad\xf5(\xa1\x0e7\xc0D\x04\x8d\xc0\x88G3\xc0\xb2\xa2ZN\\A5\xc0\xba\xdf\xf8\x91\x0eu6\xc0Q3{6R55\xc0\xe4\x88\x9dB\xc7\x9b5\xc0\xfe\xb1\x7f<\xe3\xd35\xc0\xf2\xd2$\x83\x05r4\xc0d\xe1\x9d\xd3\x1a\xa45\xc0\xdd7n\x86\xf7\x896\xc0\xce\xa6\x84\x01l:2\xc0\x07Dm1\xad\x883\xc0\x19wSR\x96\xf05\xc0\xdf\x19\xee\xbeG\xa34\xc0\xaf\xbe\x94bB\x985\xc0\x9c\x15\x93\\#\xc42\xc0\xb8\xe1[\xa5\xa3X3\xc0\xfaz\xf9_\x14\xad3\xc0\xbe\xef\xdb\xf2=15\xc0\xbf\xaaqab\x977\xc0d\x8er\xe6z|6\xc0\x87)\xa7>&W6\xc0@vZ\x19\xc7\x084\xc0SQZ\xcc\x0b\x9f7\xc0fr\x8dg\xc3\xab5\xc0\xcf\xbc\xe29c\xb65\xc0N\x02\x82\x15\x03Z3\xc0\xa9}\xcf\x08w\xd22\xc0u\xc9.Nw\xa87\xc0\x0c\x02N\x04Y\xfb4\xc0\x90zH\x8c~\xb62\xc0"*cjlA4\xc0-\xd6C\x8e,\xf17\xc0\x1c\x99S\x19\x8cH4\xc0\x93\x7f\xfbF\xf5\xf64\xc0\x06\xb1x\x92\xec\xcd5\xc0\x145\x13\x02\xd9\xc47\xc0n\xb5\x97uzb3\xc0\x10\xef\x81b\xc0U6\xc0W\xe8\xc3\xe7\x02\xae5\xc0\xacz\xe5\xa9\xc6\t7\xc0D\x89\x96I\x9d\xe64\xc0\x15J/U\x83\x907\xc0\xee\x96\xd9KO\xed3\xc0O|\xb1\x9a\xc6C5\xc05i\x0f\x80\x00\xa54\xc0u&c\xc7Z\x176\xc0\xed\xe1H\xf6\xc4\x966\xc0\xa7\xae\xa9\x1fcs5\xc0\x8a\xc0\x86\x85\xacI6\xc0\xfa\xc3\x829\xd4\xee7\xc0\x03\x94\xd0_p\xed6\xc0W\xa8\n\xf4\xfa\xde5\xc0PX\n\xa9m\xf27\xc0\xa4\'\xa1"\xe3q3\xc0p\xe7\x91Fb\xb23\xc0\xe40r:\x8fV6\xc0(\x1a\tb\x88\x105\xc0\xc6\xbd\xf6\x05\xc5\xaf7\xc0D\x83\xe3\x8b\x14\xbf4\xc0\xe7\\)/\x82>7\xc0z\x860\x81\xf5}6\xc0\x06\xb1x\x92\xec\xcd5\xc04\xaf\xeb\xa7S85\xc0\x02\x93\xa6=\x91\x9e4\xc0\x94\x19\xe4|Y\xb06\xc0\x11\xf8\xc9\x80T\xb55\xc0\xc8i{\xa4\x1f\xf54\xc0\x0e\xb9+\x05hf3\xc0W\xe5\x19\x18r\xcd4\xc0{T1m&33\xc0\x1b\xef\x14\xd5rz7\xc0~T\xcc\xa7PT6\xc0\xcd\x07\x01\xe3\x7f\xe87\xc0z\x13\xdd\xe9\x9bA7\xc0\x88\xa4wIm>7\xc0\x8c\xd0S\xcd\x1757\xc0G\x19\xe0\xfd\xe8F5\xc0\xaf\xe4s\x15J\x8a5\xc0l\xa2\x91\xb4\xaf\xa86\xc0oc\\67k4\xc0L.TX\xa5K4\xc0\xf6\xcb\xff,\xd3\x8d7\xc0m\xber[Rn7\xc0\x08\xdc\x93\x1e\xf3\x937\xc01vU|\xa4\xec6\xc0\x01B\xc2\xa6\xee\xce4\xc0E\xed\xa7\x12\xad\xcc7\xc0Y\xafr\xea\xa2C5\xc0\xd3w\xdc\x88{t7\xc0\xab\xcc\xd4\x86U\x976\xc0\xee\xd56bw\xe77\xc0\xab\xcc\xd4\x86U\x976\xc0\x145@*\x8dK5\xc0\xadWv9\xaf\xa16\xc0\xe7~\x1e\xc8=\t3\xc0\x13\xc5\x8d?s\xce5\xc0\x7f(\xae~\xe7\x9e4\xc0\xdb1\xa7\xe0\xb0\xa96\xc0\xc3}\x1b\x0e\x92\x133\xc09\xfaZ\xea\x95\x046\xc0t\xeceW\x8d|4\xc0kY\x14\xb0\xbb\xcb4\xc0\xcek)\x04\x84\xcb4\xc0\x92\xd0)\xe8\nT6\xc0\xc9\xbd\xd9\x97y\xff7\xc0[\\\xe2\xd4NC5\xc0\xf9(\xda\xc7u\xff6\xc0Z \xfd=\xb4b6\xc0\xf3w\xdaTd\xc16\xc0\xef\xa2\x97\x84\xa3\xab6\xc0\xb3T\x11\x11e\xf56\xc0\xc0\xfa\xf8\x9d\xc1\xa96\xc0.\xef\xe2\'\xfau4\xc0\x1cuu\xf4\x91\xfc4\xc0\xa5R\t#2\xa06\xc0\x98>\xeb3I;6\xc0\xed<\xa4\x84\xaa\x977\xc0\xd28\x86\xb3\x03\x1d6\xc0\xaa\x1d\xd6\x99l\xe55\xc0\x8c\x01\xf4\xad\x88d7\xc0+~MB\xcaW3\xc0tRJe\x9c\t6\xc0\xfc\xdb`\x0b\x08J5\xc0[\xc1\xb7\xe0\xdd\x1f4\xc0\xf3#\xa6\xdcpB4\xc0\x1c\xd4\x8amy\xf61\xc0\xbb\xa5\xd4`\xf6N4\xc0\x97\xe1\xa5\x13\xa8\x906\xc0\xb62\xe8C\xd1b3\xc0\x0e\x87\xc2Wo\x9e6\xc0\xcd\xd2\xa9\xd0\t\xac2\xc0\xbeQ\x94@N}5\xc0\xb2\xbe0\x0b\xfe\xd03\xc0\x9d\xe6\x0eN\xd2\xec4\xc0\x86YB\xb9\x82P3\xc0r\xf5\xbf\xdf\xf0\x971\xc0\r\xfa\x04\xd7\xc0\xd13\xc0#\x19\xa2\x054\xcb5\xc0\xdc\xb7\xb2M/\xcd4\xc0\xa0\t\xcdp\xf9\xca3\xc0U\xd5\xbe\x8b\xa6\xd72\xc0R\x85\x1b\x97\xa4\xa71\xc0\xa5\xd7\xc6K~\x004\xc0\x86\xf0\xe0\xdb\x82V5\xc0\x9b\x8c\ten\xbb5\xc0\x1a\xa3q\xdc\n\xc75\xc0\x93\x8b]\xbf\x7f]4\xc0\xed-\xb8\xcb\n\xa27\xc0\x84\x8a\xf2\xb6c\xe17\xc0\xe1\x85Q\xa4\xbf\x105\xc0$\x1d\xf6\t*08\xc0\x00\xaa\xc9\xab\'/6\xc0\xc0\xcd\xc4\x03.\xc64\xc0KC.\xf9\xd2\xbf4\xc0"v\t\xb3\x85\x803\xc0`\xff_\xf4~\x8d7\xc0n\xb0\xd5J\xd8\x915\xc0W\xcdo\x98\xd0\x8d6\xc0\xaaN\xeez\xdb\xb54\xc0\xeaD\x94hky8\xc0i\xdb\xc8\x8d\xfeH7\xc0\x11t\x1e\xd8\xd7\xc54\xc0\xc0\x9bp\xab`\x075\xc0:3R\x90\xbd\x037\xc0H\x10\x1c[4\x116\xc0lU\xb7\xc1\xeb\x867\xc0\xf9\x86\xbd*y\xa47\xc0l^:3\xb436\xc0\x97\xa6\x0b\x9c\xbeV3\xc0\x17v~\xea\x92E3\xc0;\xe5\x9aT\xe9\xc24\xc0t$\\\xcc\xc5]3\xc0\xf3\x0f\xd7\x8f\xbc\xaf4\xc0j\x16\x89#\xcf57\xc0^f\xc1\x03\xc2\xd46\xc0\x7f\x95#t\xa2\xd06\xc0?\x80\xd9\xc5\xc6c3\xc0<}\xc1\xfe\xbda7\xc0\xdfo\x8c\xb1\xaaH3\xc0\x98\xac\x1e\xc7$\xcf6\xc0\xf0%i\x99\x9e\x0c4\xc0\xc8\n\xe8h\x0eF5\xc0&\x18\xdb\xd8)\xaa5\xc0\xfe\xd3\x85\xd4\xcc\x973\xc0\xa6_\xa4\nB\xf42\xc0\xda\x07,\xba6\x953\xc0\xce\xc89\xed%%4\xc0I0a\x1b\xe1\x993\xc0\xd4G\x82f\x03\xa03\xc0HR1\xb6tW5\xc0\xdb7\xea(\xd2\xa53\xc0u\xd3\xe3B\x0b*7\xc0\xf6\x9c\x8e\x1cK\xf74\xc0\x11\xc7\xde\x88\xc1t5\xc0\x80\xc6\x96\x99\xa6\x917\xc0\x97\xa7v\xdd\x06\xa14\xc0\xa3\x83\x9eG\xc3\xf04\xc0\x95\x83A\xe4@\x1b6\xc0\x84|\xcc\xf6\xed\xb94\xc0C)\xec\x16\x94&5\xc0J,!\x89\xb237\xc0>\x94\x9as\xffO5\xc0\xe1\x96\x1a\x11\x91\xf85\xc0dy\x03\xe1\x11\x195\xc0\xfc\x057$d\x156\xc0@\xa1\xf1\n\xcc\x115\xc0\x8d\x98]=\xe9\xe03\xc0m0\x01\xee\x1d\x008\xc0\xfc\xb5\xcc\x7fu\x165\xc0z\x91\xec\x86[\x055\xc0\xbb\xad\x00\xd6L\x853\xc0\xae\xcb{\x04\x9197\xc0\x7fh\xb2\xee\x01]6\xc0\xbc\xee=\xc5H\x805\xc0\xf0\x07m\xf4T/6\xc0\x9f\xc2s\x91\xadK5\xc0\x86@v/\xec\x8e7\xc0\xc5\x1a\xb4\xc5@\xa54\xc0\xd2[=YB\xaf4\xc0\xda\x0bo\xd2=\x0e3\xc0&\x18\xaa|\x0b\xd46\xc0\xacE\x14G\x96N5\xc0\xb5F\xc6\x10\r\x827\xc0E J\xa9\x17\x043\xc0\xcb\xef\xcd\x8b\x1eY5\xc0\xe9H\xc9}x\xa74\xc0y\x9bw\xd7rE5\xc0\x86zy\x9b\xfc@5\xc0\x96yA\xa4<\xaa4\xc0\xf9\x99\xd7`\r\xf36\xc0\xe2\xca\xe6%=\xc37\xc0\x87 \xd2s\xaf;5\xc0\xc9o\xf1\xf8\xbcY5\xc0A\xc9%\xae?\x192\xc0,8I\x048\xf44\xc0w;\t,\x15\x967\xc0A\xe3\x0f>8h7\xc0\xd4auiA\xd42\xc0\x99\xb4\xafOL\x157\xc0JD\xf1\xeb>\x195\xc0\x910\x88\x8e\x9e`5\xc0\xa7\r\x86\xbeW\xfb4\xc0\x90j\x9f}\xb8`5\xc0\xbd\x8dO.\xef\xd57\xc0AYa^UJ5\xc0\'\xd0\xedu\xc8B7\xc0\xb3\'\tO\xf4\xbf4\xc0\xf5\xb0o\xdb\x9445\xc0"{\x80f\xda\x8d4\xc0\x0c94*\x0bU6\xc0\x00\x95\xda\xcf\x13\xc44\xc0\xda\x962\xac\x11f6\xc0\x81\x0f[\xc1\xc2\xa56\xc0\xf1w\xb5q2x7\xc0\xd1\xe4\x0c\xef\xca}7\xc07\xc2\x04\xf6\x1e\x0f6\xc0\xc8\xd6*\xf4\xb0\xce4\xc0\xc5\x9b.\xe6C\x196\xc0\xfe\xd8\xe4\x84\xcc\x136\xc0\xbe\xfc\t\xf5 \\5\xc0\xeb#\x06ym\xab3\xc0\xac\n\xfc\xeb\xc5\x0c5\xc0\x9d{\xf2!\x9d\xaa5\xc0*\xf6[J\xa1\xd66\xc0\x03\xef\xd1\xa4\x80\xcb4\xc0\x95\xf8mSu\xf07\xc0\x93\x7f\xfbF\xf5\xf64\xc0\x08\xe8MJ\xbc\xad5\xc0T#\xc1\x8bP<6\xc0\x03];\x18\xf9\x136\xc0\x11\xbd\xb9\xfb\xec\x957\xc0!\x86\xa6\xeaC\xa64\xc0P#6^q\xe66\xc03!j\xba&\xb55\xc0\xe9/\xf8D\xd2T6\xc0@\xdc\xf3\x11u\x8c4\xc0\x04\xdd(G\x89\x8a4\xc0-\xe7\xb4\x17\xd0X8\xc0\xce\xe5\x89\x18\x8c\xb54\xc0O\x8e\xa3\xf2i\xca4\xc0\x00R\t\x92\x93\xae6\xc0\xed\x9e\x91s\xb3}6\xc0R\xb9vf\x06\xaf4\xc0#\xda\x8eD\xbe26\xc0?\xad:\xec\n\xe94\xc00\x9e\x01\x9f\xca\xe34\xc0\x8e\xc5"\xe6\xdd\xdd4\xc0\x8e\xeb@Ae\xa36\xc0\xc3\x83\xbd\xd6\x00\xd16\xc0\xca\x00s]\x1e}8\xc0\xa8\xe4\x08)\xc3s6\xc0*\xc6<\xe5"\x1d6\xc0\x97\x01\xb7`\x19\xe92\xc0t\xcc3\x99\x8d{6\xc0\xbc\r`P\xc6*6\xc0)\x13\xac\xf8\x9f\xaa4\xc0\xba\xd0w\xd8\xb2\xa75\xc0Jc\x83\x9e\x93\xa77\xc0\xedo&\x1d\xc7\x027\xc0\xdc\x8f,\x92\xc0\x845\xc0\x18:^\x9b\x89\xe84\xc0\x08.\xf2\xfdF\xfb7\xc0Fq\x1a\x8eAc6\xc0`\x99\x95\xc3\x9a16\xc0#\xdf\xa6K=\x067\xc0\x93\x81\xbcv\x8c\xc72\xc0\x8a\xd7@\x0fG\xdb4\xc0\xbcMdE\xc5\xa86\xc0\xdf\xea\x00\xae\x05\x048\xc0\xc1\xa7&\xab6\xa76\xc0\xc0v\xd2:\x04\x954\xc0\xccm#\x9ft\xd03\xc0KN\xef^\xc4^4\xc0*\x8dg\xfc\x82\x0b5\xc0\xb3\xa6\x90\xfc\xf5\xa84\xc0\x9a\xf2\n\x9ea\xc66\xc0\xb9\xc5\xdf\x83\x9e55\xc0NMc{h\xc92\xc0X>bg\x85\xaa6\xc0<S\x01h\xb2\xcd2\xc0\xa2\x11\xe7\xe4\xd0\x103\xc0w\xf9\x17_\x05\x196\xc0i\xfah\x05\x17\x113\xc0o\xe4\x90\xa2u\x195\xc0\x1e\xac\x0eu\xa8k3\xc0r\xa9K\xb1CE3\xc0=\x84y\xc9\xb8h4\xc0\xc0\x0c|\x8d@\xd06\xc0i\xfah\x05\x17\x113\xc06$\xa8\xdd\xabn7\xc0\xc01\xc1M\xe6O7\xc0\x96\x18N-`t7\xc0\xbeB5\x00\xc5\x0f4\xc0\nd\x9d\x1a854\xc0\xd7\x9e\xb2\xe2\x1b\x084\xc0\xa9\xc6\xb1\xdbZ\xe62\xc0\x90M\xc6\xd7\x86?5\xc0\x94\xe7\x9f!\x0e\xc07\xc0 \xab\xe2<\x9f\x9d3\xc05kpta36\xc0\xe9\\\x1fd\xc7H6\xc06@R\xc8\x0f=5\xc0\x94\xac\xe9\xf4\x02{7\xc0\x10\xcc5\x1c\x1ca5\xc0\x89\xe9\x80\xec\xae\xcc4\xc0\xe0\x19\xb5\x95\xb3!7\xc0\x84g\xd7\x15\x11\xbb6\xc0@\x1bpEm\x955\xc0\x8b\xcf\x05h\xa2\x8c5\xc0\xfd\xfa\x8e\x1d\xb2\xbe6\xc0\xb7\xe5\x88\x91\xad\xa65\xc0 \xc5\xa2\xe6\xba\xab6\xc0;0\x9f>\xceH5\xc0\x92\xc1h\xbe\xaf\x905\xc0x9\xbc=\x1b\xaa5\xc0/?f\x83\xfc\xbf6\xc0Y\x88\x82\xb3\x8d\xbf6\xc0\xadWv9\xaf\xa16\xc0qY\xf9\x9d\xd8O5\xc0X\x1dP\xba\xafO5\xc0\x07b\xe45c\xe05\xc0\xb8!\xeb\xf8\x96\x1e6\xc0\x90\x92\xfb **5\xc0Zl\xe2Z\xe7\xa34\xc0\x9b\x00\xa0\xa4\x16\x9d5\xc0)Q\x1e\xd4\x87\x075\xc0v\xe6\xe6\xdb\xb6H5\xc0-\xc7<\xce\xb113\xc0\x15\x93(\x98 w6\xc0\xdfk\xe1\xe9\xff\xa15\xc0\xf3\xf0\x80r`\xec4\xc0\x9a\xc7\xef\xbf:\x833\xc0\x80\x08\x03\xf2\x8e\x156\xc05)\x1b\xe0L\xc25\xc0\xb6\x96]\x86D&6\xc00*\x873,A8\xc0\xde\xce\xc1;\xf7\x913\xc0\xf3\xa5x\x95"\x897\xc0pI\xde\xb7\x88\xdf7\xc0j\xab\xdb\xcdi\xa95\xc0\x05gl$\x03;7\xc03,\xa0V\x84\xeb2\xc0\x12\xa5\xfc\xe1\x06\xd47\xc0q\xd0])\xad\xd06\xc0\xe4\x1e\x8d=\xd7\xb06\xc0\x04$\x00\x00\x0f+5\xc0\xe4\x08\x8c\xbd#R8\xc0\xe5\x0f2\xb0\x07\x924\xc0  b\xe3^/5\xc0&?\xbf\x1dQ\x116\xc0p\xd5\xb1\x99M\xe25\xc0\xc8\xfad\xdd\xae\x7f6\xc0|[\x84\xac\xc3\xcf4\xc0$\x07\xe7\xfa\xed\xcd3\xc0\xf5f\x06\xb1R\xa57\xc0\x9c\xdfQ\xd6\xeb\xfa4\xc0\xa9}\xcf\x08w\xd22\xc0\xdf\x0b\xec%\x8b\xab5\xc0\xcb\xba\xb8+\xa3{3\xc0\xe6\xb2s<\x89\xfc1\xc0\x00\xe5\x1b\x08\x07\xfe5\xc0\xb8x\xf2\x80\x92\x864\xc0q3\xcf\x08o\x074\xc01\xcc\xb29Q=8\xc0qqq\xabR\x165\xc0\x03\xa4#\xa6t84\xc0\x89\\L\t\x1c\x128\xc0\xd6c\x84\xba\xb2%3\xc0\x14\xf7\xef\xe7\xc6\xd54\xc0\xa6\r\xaam\x92\xf37\xc0[P\xc3\xdc;-5\xc0}\xb6A\xe1\x85\xd04\xc0}\xb6A\xe1\x85\xd04\xc0\xedi\xcaq\xdc;7\xc0z\x80\x85\x07e\xae5\xc0J\xe7\x87\xa3\x12\x1c4\xc0$@\xb1\x15S\xb15\xc0\xc6`\x83\x9b\xca\xa35\xc0.a6\x1a5h4\xc08\xf6q\xef\x9bY5\xc03M\xc7\x98\xbe\xd96\xc0g\xe2g\xbf\xab\x986\xc0\xd2\xd6\x9e\x1b\xb0(3\xc0,\x99\x01\xe9\xbc:3\xc0\xbb>H\xafY\x884\xc0\x1e.\xe7!\xd2\x964\xc0DW,\xe7K\xb07\xc0\x82<\xc3\xec\x15;5\xc0ktXN\xab#5\xc0\x87\xc6\xf8\xebt\xbc6\xc0\xb5\x83A\xe3-\xf56\xc0@\x1e\x11\x8f\x95)5\xc0\xd2\xd8\xb1\x11ni4\xc0\xbc\x84<39\xa45\xc0\xb2\x92\x02\xf4\x1c\x9f7\xc0\x94\xe3\xbd\xbb\xf8>5\xc0\xb2\x92\x02\xf4\x1c\x9f7\xc0\xda\xd8\x06\xd3-\xe36\xc0d*H\x1d\xc9\x035\xc0Sl\x037*\xd42\xc0\xd9o\x92^z\x066\xc0\xdb\xffB\xd5\x19\xb97\xc0PFs\xbd\x91\n6\xc0+)!\x8a\x91\x966\xc0E\xbb\x00 %\x965\xc0\x86\x87#\xd2\x85\x075\xc0\xcbS\x9b\xfb\x9a\x1f5\xc0\x13\xe6q\x1a\xaf\x153\xc0o\xce(4U\xb55\xc0\x90\'$\x92Y\xbb3\xc0P\x82\xe8w~\xec7\xc0}[rO\x01\xa04\xc01\xbcZH}\xf41\xc0\xce\xf0G\xbe\xa9\xd27\xc0\x19U\x1e\x17,j2\xc0\xc1IcX\xba\xd36\xc0\x7f\x9c\xde\xa3\xac*5\xc0\x13\xcf\xa59\xa4\x123\xc0Fn\xf9\tM[6\xc0\x8e\x81\xf5\x9e\xc1\xd97\xc0\xddJ\xcb\xb5Uz6\xc0\xb8\xaak\xe5\xf6\xb05\xc0|x"D\x9bx7\xc0gH\xe8\xcf6n7\xc0u\x1e\x16\xdc+\x967\xc0\xe0n\xb6\x83\xbf\x867\xc0\xb0\xff\xb4\xbd\x7f\x827\xc0\xf9^`\x95gU3\xc0JB2\xba-\xc12\xc0h6\x94\x85\xfe\xd33\xc0\xe7\xd9\x048\x91\xc37\xc0 \xd0\xb6g\xea\xfb6\xc0\xc5\x9ck\xc9@L6\xc0;\x004l\xaeD3\xc0yc\xe7\xb6Md5\xc0\xf3}_>\x80\xd84\xc0H\xcf\xf1\xf9t\x157\xc0oz6\x12\x14\x8a4\xc0\xfa\xd6}\x85\xba\xb52\xc0\x96\x01\xab\x93I<6\xc0\xe8\xbeL\x17\x04i5\xc0\x02\xfd\xe8\xa0\xda\xc46\xc0\x82<\x15\xef166\xc0\xa8\xc0q_%\xb36\xc0\x17<a\x8a\xa7\xe67\xc0\x8e\xca \xc0\xdck8\xc0]\x1b\xe9\x10\xef\x0b5\xc0N@\x92\xe1AW3\xc0\x9aS\xc5(\xd7[6\xc0\xed\x19E\xa9\xd7f5\xc0Q\x98\xd2\xed\xf9\x076\xc0vF\xe9F{ 3\xc0Q\x0c\x15\xe1\x8b\xa65\xc0\x9aO19,\x9a4\xc0.\xa9\x00\x978*5\xc0\x83\xd8\t\xa8n\x997\xc0\xcdqK\x05\xd576\xc0\xb0\x10\xfa\x90pW6\xc0UC\xde\x00\xa7\x887\xc0e\xa2bz\xfb\x9f2\xc0\x02}\xb7\xabY\xb64\xc0@\n=*\xdd\xf57\xc08\x13\xc6a#\xbc2\xc0ez\x10&\xb7t5\xc0\x9e\x99\x14+\x00E5\xc0\x19\\\x05e\xbe68\xc0\x12\x03x\xe1\xa2g4\xc0\x12\x10T\xf5\t%5\xc0\xb8\x03\xe3\xc4+\xbe4\xc0f5\xac\xf7\xd4-4\xc0\xf2A\x7fT\xe6\x147\xc0\xccS\x82\xcf-\xd44\xc0]K\xa2m\x90\xe86\xc0\x19\x00[V\xc0\xa56\xc0\xe7S\xd6C\xbc\x0c6\xc0\x92\xcd\xcf\xbf\xb2\x976\xc0\xa7\xa7C\x9c\x8co3\xc0m\xc2\xb0\xe7\xd3\xee4\xc0K=W3<88\xc0\xd9\x93\x8d\x11g66\xc0\x8a\r\xfa\xcb\xb9\xf12\xc0\x1dE6\xf1\xfe\x084\xc0\x0c\xd3\xa4C\n\xe74\xc0M\xc5!\xb8\xb1\xbb4\xc0\xf1[\xda\x87\xbc\x1d6\xc0\xa7\x9ak\xac\xa6\x037\xc0\xe9\xd3:\xa7?\xac3\xc0\x86\x12MJ\x0c^5\xc0S\xa5\xb4\xc1\xc9\x186\xc0\xe1\xdah(\xdc\xf16\xc0Rf\x00\x0f\x97,4\xc0D\xd1a\xa5\xdc\xd74\xc0\x02\x1cRs\x91E3\xc0\xa4.\xf3\xce\xf8\x8d6\xc0\x1b\xf6K\xb5\xdb}4\xc0\xea\x06\xf06v\xbc6\xc0\xb2\xc6\x86\x80jQ4\xc0H&4\x02\x96A7\xc0\xe8~\x9b\x9eNl5\xc0\xdd]\xf8\xf5\x07\xe54\xc0\xbc\xabI\xdc\xcc\\7\xc0\xc2t\xf0\x12\xc7\x1f5\xc0\xb7uOF\x97\x067\xc0\xd3\x95\r\xee\xd4W0\xc0A\xec\xaf\xc4\xa4Y3\xc0Z}\xde\x98\x88{5\xc0\xc3\rf\x9e\xe1\x864\xc0\xf6l\xc7\xba \xe97\xc0o\xfb\xca\x82\xe7h6\xc0\x9fN\x82v\x93`5\xc0b\xd6\x189\xab\xd03\xc0v\xe1)\xf7\xef\xf05\xc0%\xe3\xd0\xc8S\x896\xc0%\xc0\x1e;\xed#5\xc0\xd5\xf0\xbc\xb1\n\xd92\xc0I\x83\x17F\x9eZ3\xc0\x99]A\xa4\x9b\xf87\xc0\xe6\x19n\x87u]5\xc0+\xf2G\xd5P\xdc3\xc0j>\x15<\xf6\x817\xc0\x85\xd0u\x86\x9d\xfb2\xc0\xe1$\xe9,h\xde5\xc0\xe7\x108K;\x976\xc0\x01/\x97%\x83J3\xc0\xadj\xec\x9b\xe1W5\xc0\xbc]:\x8e#\x8a8\xc0\xa1\x9d\xd4\xd1\x15\x106\xc0\x8f\xaa\x9e\x0f\x81\xfe6\xc0\xe8\xba\xe4\xec\xbf23\xc0\x0e\x1f\x0b\xc1V\xa27\xc0\'+\xc9\xd0R\x9e7\xc0@\xa9\xda\xd6\x96\xa55\xc0X\xff\x13\xc05\xef4\xc0\x15xI\x8b\xeeB4\xc0\x87c\xf0$\x19r8\xc0r\xb4\xdf~\x97\xdb2\xc0y\xbeC}\rz6\xc0\x9c\x91\xf01:\xd95\xc0\xbe1\xf1+\xde05\xc0jjI\x84x\xfa4\xc0\x8e\xb1\xdf}\x8e\x036\xc0:\xf8\x10\x13_a5\xc0\xc5\r\xa4\x98\xbe\xfd5\xc0\x8f\x88\x99l\xe5\xe67\xc0\x10\xea!\xa4\x0f[5\xc0\xb4\xc7R\x9fl_4\xc0\x7fm8wX@5\xc0X@Ud\xecf5\xc0\xc7\x14tfU\xe75\xc0.\xe1-\x84w?5\xc0\xff\x9e1\x06\x99\xf62\xc0P\xa9\x9d\x17\xba)5\xc0\x12\x0b\xd7\xf8>Q5\xc0\xa5\x06a\x0c1\xeb4\xc0xl\x00\xd5tm5\xc09h\xaf\x1a\xce47\xc0\xbd`t\x93T\xed2\xc0/M\x9f\xc2\x1b06\xc0Q\xea\xa9\xfe\xc3\xbb4\xc0f\xcc\xd6\xadWI5\xc0\xf7^\x1f\x988\xf64\xc0}\x9f\x8e\x1a\xc5K8\xc0E\xa8\xf7eIG8\xc0\x88c\xc9\xa6\xae\x075\xc0!\xebZr\x7f\x933\xc0\xd7L$@8v5\xc0_\x17\xe9\x90\xee\xf67\xc0\xb3\xd9\xa3\x865\xbb7\xc0\x94\x99W\xd2\xbdq5\xc0\x02\xde\x81\xc6r=5\xc0E\xcc\x05\x9db\xc15\xc0\x95\xae\x14\xd1\xe1\xc15\xc0Xf\x95\xe5\xf3n5\xc0,R\xba5A*6\xc01\x7f\xe4P\xa8Y7\xc0\xfd\xe2+\x1d\x9fB3\xc0apey}C3\xc0J\x06\xfbg\xc3\x135\xc0\x8c\x8d\x88\r:\xd25\xc0]\x90\x0f[1\xfc7\xc0\xac\xd9\xabj\xea\x076\xc0,x\xf7L\x07v5\xc0\xf4A\x8cP\xe5\xc22\xc0\xde\xdc\xba\x7f\xeb37\xc0\x95Y\xf3\xcf\xfc\x8d7\xc0\x1e\xd4\xb0\x010\x9c7\xc0\xb1\x9f\x147\xba\xfb5\xc0\x033 \xb8\xc3\x068\xc0\xe1{*/\x86\xaa4\xc0\x02\x02y\x7f\xff\xae6\xc0><\xa2G\xb2A7\xc0\x10\xa9\x07V\x8b-5\xc0T\x94]f\xb8@3\xc0|\x8e\xe8\x1d!\xf55\xc0\x90\xf1\x15\xba\xe6F5\xc0x\xe2_@\x7fq5\xc0\xb6\xa4\xf9G3\xe26\xc0sF\xa4\'&r5\xc0\xc0\xa1\xa4\xe7\xdc\'5\xc0\xd1$y\xa6\xa5Y5\xc0a\xd5\x9f\xacn\xd67\xc0\n\x04\xf0/\\N7\xc0\xd5\xbb4\xe4=\xbc4\xc0H\x81zR\xc6(6\xc0\xe8\xce*\xbcbM8\xc0\xb6\xa5\x93\xdc9H6\xc0*J$\xb4e\x087\xc0\td|4\xecA3\xc0-\xac\xdd\x1c\xc836\xc0\xf7\xb3r\xd2\xf2\x936\xc0\r\x1d-\xa1B\x812\xc0R%B~\xf8\x983\xc0g\x81\xf4\xed0\x0e5\xc0Q\xd1\xff\xa5\xf3B5\xc0\xf6\xd7\xf4K\xfb\xc56\xc0z\x1b\x15`\x88\x7f6\xc0~\x89\x90\x03\xb7\x8d5\xc0\x95\x06\xd6\xbaj\xdd2\xc0\xba\x08\x12\xb0\xff\x1b3\xc0\xca\x8f\xc5\x93\x19\x875\xc0\x05r\x0f\x1f\xa8\x846\xc0\xb8\x04\xe8\xa2p$5\xc0\x9b\xc7\x1e\x10\xe5\xc23\xc0\xec@un\x13s1\xc0\xc1@\xbb\xee\x1bS5\xc0S\xc6\xf4[ZR4\xc0\x081\xfdRg\xcc1\xc0 R\xec{<A5\xc0[}}\xaac\xf75\xc0\x0buf\xb2\x0bG3\xc0\x18\x1cZk6\x8b6\xc0\xe2\n.s{\x835\xc0\xcfBr\xb5,=5\xc0\x92\x95\xd9\x08\xd3\xe72\xc0\xc9z\'\xea\x02\xc23\xc0\x1bh\xa2\x85\xae\x0f5\xc0\xde{\xa8atv6\xc0\xbdv\x10\xf1\xb9#6\xc0\x88f@\x16\xb4Z4\xc0\xac\xeez\x04YE6\xc0%\xc5\x91\xc8x\xed4\xc0\xb2\xa8\x1a\xea\t\xc64\xc0v\xc5:\x17\x9a\x026\xc0c\x98\x8b_\x87#5\xc0\xdb\x82\x1a]\x9c\xe76\xc0}O2\xe1\xc2\x036\xc0ap\xbc\x85\xcb\xe74\xc0\xfc\xa639\xc5\xca4\xc0\xee\x9aF{\x1d-3\xc0\x1c\x03\xa6\xf7675\xc0\x15\xa0\xd4\x14\x8ex5\xc0\x9f\x92K\xc7\x9f\xaa7\xc0S\xdf/\xd9\xd5\x8e5\xc0\xb3\x8a\xa8\x18\x8f\xe44\xc0\x99Z\xa5\xcb|\x076\xc0\xee\xa1\x02w\xf6#6\xc0\xbb\xbb\xce\x9d)\xa57\xc0\x04o\xe7l\xe7\xfa7\xc0"gG\x00V\xfd5\xc0\'\xee\x12\xef\xf9\xed5\xc0\xf4un\xae\x02\x0e8\xc0c\xc5\x8f\x1c\x14<5\xc0*\xc3\xff\x1b\x16\xb55\xc0\x19oK\x0e\x01$5\xc0\xee\x97\xbb\xba\xd8[3\xc0\xb95b\x87b\xba4\xc0\xfc]E\x9e\x17U5\xc0\xd8U\x7f\xfb\xed\x853\xc0#0\x84\x0c\xa3\xdc7\xc0\x08\x99\x89 \x0c\xaa7\xc0\x00\'\x12k~\xc14\xc0\xb5*\\\xf0\xe4\x894\xc0\xcf\xe2\x10\xfa,t5\xc0+\x04j\xb5;\x1d5\xc0l\\\xa0\x8a~R7\xc0\x93\x1cN\xc5\x92\xfe5\xc0\x1f\xa8,\xa3\xb1\xff5\xc0\xd3\xd4c\x00Zf5\xc0\x18\xc1\x01\x18\x08\xd51\xc0\xe5%Y\xffo05\xc0\xc6pB\x8b\xd8\x9d4\xc0o;\xae\xe7\x1fL3\xc0\xdcw;\xff\x81\xab5\xc0:\xb7\xe6\xda\x80n5\xc0\x8fK\xc6G7c3\xc0\xfd\xbc\xd8\xfd\xb3\xa43\xc0\xde\xb2\xae\xc9\xa0\x826\xc0\xe1\x9b\x18\x8b\xd5\xe61\xc0I\xc9\\\xfd\xf4\xc96\xc0\xe6\xf0\xf9%\xcb\xa74\xc0Y=w\xd1U\xc85\xc0\xf4un\xae\x02\x0e8\xc0\xa7\xa9\x07\x05\x90 5\xc0\x08\x9b\xe6\x0f\xe1\xfe4\xc0\xf0o\x00a5\xeb1\xc0P\x03#^\xf9 6\xc0\xc8\xd8\x9alEO3\xc0\xbar\x16\x86\xdfQ3\xc0FbY*\xdf]7\xc0Q\xa6\t\x19+\xd91\xc0A\x82\x0f\xb0x\x177\xc0@9\xa1\x7f\'\x1e6\xc0\xbfIG\x9e\x1d=4\xc0Z\xd6\xef^\xfa\xdd7\xc0\xec}\xaeU\xa3\x124\xc0%\x98\x10\xd7\xc5\xa64\xc0\xedx\xd2/\x88\x1b7\xc0apey}C3\xc0\x96wU\x97m83\xc0\xf5C\x1e\xba\x0136\xc0o\xdb\xbak\x17\x973\xc08\x99s4\xf9\xa44\xc0J\x82\xcd9RA3\xc0&\x18\xdb\xd8)\xaa5\xc0^\x1c\xe40\x8c\x9f7\xc0o/#\xf7\x91F5\xc0\xa28\x9f{7\xa26\xc0\x87\xc8\x85\xbfiK7\xc0\x93\x9f\xf1\x83\x11)7\xc0o\xfe\xbf\xe76 7\xc0\xa8\xb3\xaf\x1f\x8e\xf46\xc0\xe2\x81\xe5dZ\x127\xc0\xd4+Gi\xf7\xfa2\xc0\x8f\x93_y\x06\xb65\xc0\xb7\xf3&D\x9fk3\xc0j\xadd\xd9t\x863\xc0Cb\xd9V\xb9c5\xc0\x07\xff\x8d#\xb9\x146\xc0\xc4\xfb\xa0\xc4\x15\xa03\xc0\xe4Q\xe9/\xe5v6\xc0\t\xd5\xfa\xf3\xd2w3\xc0-\xcesp\x06\xee6\xc0e\xfdC\x0e\xa9t3\xc0\x0b\x98\x1e\x9a\xc285\xc0C\xdf4\xa0\xbc\xa47\xc0ay\xdb\x90-\x048\xc07\xfa.\xe7(\xeb6\xc0r;\xd6:\x86\x072\xc0T\xa9Q\xfep\xbe4\xc0\xe8ZP\x14!s4\xc0\xbe\x05\xd9\x8fm\xcb4\xc0\x19\x18\xc9\xae\x04u4\xc0\xae\x1a\x9aA\xa2O7\xc0ME&\xec#\xcb3\xc0\x84\x97\x97X\xe1\x067\xc0\xc8\n\xe8h\x0eF5\xc0\xac\x12\x94_\x1f\xd94\xc0\xc4T\xa2\x0e\x08\x9e6\xc0\xf6D\x18\xf7&L7\xc0%\xf0;G\xb4 8\xc0\x7f<\x84\tw\xcd3\xc0\xbelG\x1c\xf1\x1f4\xc0\x01\x05\x04\xdfB\x1c6\xc0\x01u\xeb\xce\x8aS3\xc0\x87S\xef{o\xdd7\xc0\xbc\x888\x0c\xef64\xc0l\x1e"4\xc1\xb47\xc0\xfd\xf32\xcf\xa5\x9e4\xc0W\xbczr\xaaP8\xc0\xd5j\xbc\xe7h\x123\xc09c/\x98\xccz4\xc0\xcf\xa2$\t\xb4\xd16\xc0\xb5y\xfa\xf5y\xdd4\xc0\xb3PD\xf09\xfa4\xc0;z\xe8~\x18\xd45\xc0\xdf3\xc2\xb2\xae\xbf5\xc0\xc8\x075\xaa\xacY5\xc0COb\x9f\xcf\x035\xc0Tq\x82P+\t4\xc0]\xd1\x8afi\xee4\xc0\xb9\xa1\xf0\xdd\xc0\xf61\xc02O\xe1\x86\xba\x0f4\xc0\x8e\x16\xf4l\n(7\xc0\x16\x1e\xacEN33\xc0\xf8x\xc5\x15\x9d.3\xc0\xee\x83 \x1e\xe3\xf04\xc02\xab\xba[l!6\xc0]\xb7\x94\x9a\xab\xad6\xc0\xb5@\xa2\xee\xa4\x1f5\xc0u\\\xa1\x17w\xe04\xc0\xe0I\xa5\x1a\x82\xa14\xc0\x1c9W\x05uW6\xc0WA\xb3x\xf7n5\xc0\xda\xfe\xc9\x80\xb8\xf64\xc0$h\x05i\xd1U5\xc0\xb6\x85\x16\xf9\xe2i6\xc0\xdb\xe9*a\xc8"5\xc0\xddG-\x16%i6\xc0\xa7\xb4z_\xc2\xe07\xc0\x82a\x83\x93\x06X5\xc0p\x88gTX\\5\xc0U\xd5s\x12\xeaf5\xc0\xa1]O\x0b(\x1d5\xc0D?\xc7g\xb3\xb06\xc0\xd7\x7f28\x12\xea5\xc0\r\x18\xf9\xd6\xaa\xb57\xc0\xcfsE\xadQ\xc07\xc0U\xbc\x15\x05\xec\n8\xc0@\x85K\x01\xe2*5\xc0\xf0%i\x99\x9e\x0c4\xc0\xb4\x05\xa7\x07\xa6r5\xc0\x17\xe3\xb4\xfa\xaa\xff7\xc0\xb2\x1ec \xa1\x887\xc0\x17\xd8x\xa0\xdc\xad6\xc0\x13V\xd4\xbd\xf5\xb47\xc0\xe5\xa8\x1b\x04I\xd04\xc0\x92\x87|\x13\xfa\xac5\xc0\x94\xfc\xbd\x0cYY5\xc0kX\xf1\xd4\xe6\xe74\xc0\xfa\xbe\x99(\xe2\xa65\xc0)"zk\xf7\xd36\xc0<\x07\xf4D\xee\x8f4\xc0\x93\x19\xdeX4\xe06\xc0j\x0cB$\x90\xa34\xc0\xf1\xf5\x95J>\xb17\xc0\xae\xfap\xae\xdf\xc33\xc0*\x9dH`G\xac7\xc0\x97\x10\xbe\x1c\xb5\'5\xc0A\x857\x92\xb2\x1b5\xc0\xc5\xac$\xc6G\x137\xc0y\x91\x15\xd9L\x9e5\xc0\x98Gc\xac\xe6\x0f5\xc0!\xb3\xd0\x08\xcc\x945\xc0\x07=3v\x99\xea4\xc0\xd6\x8d\xd7o\x08\xe34\xc0cw\xd1,\xb3\xb55\xc0\xd2\x184\x1f\xfb*5\xc0QoG7\x8d=5\xc0T|\xbb\xdb\xbb(6\xc0\x08\xcd59\xc5.5\xc0\xd6\xcf\x18Y4R5\xc0\xa3K\xbf\x99g\x876\xc0\xc2\x9a\xabz#=6\xc0 F\xab%\x86Q8\xc0\xe2\xa3\x0f5\xbb\x078\xc0\xba\xb8]\x05\xc8C6\xc0\x93`\xc67\xf7\x048\xc0C\x9a\x19<\xda&5\xc0;\x9e1\xd1\xc7M6\xc0\xa4j\xfb=?t7\xc0\xc7\xaa,\xb1\xcej6\xc0\x1fL\x8d\x14$\xa16\xc0:\xe9\xa2y\x1e\xc56\xc0\xde\xfb\xa3G\xbdQ7\xc0K\xb9\xfc\xb9\x11\x0f5\xc0\xb1\x8d&\xc4\x05\xde7\xc0\xa4\xfds(Y\xec6\xc0)VKE\x1c48\xc0q\x81\x08s\x07\x1c5\xc0\xcb\x9d\xe1\xd18\xfa7\xc0l\x0e\xa0X\xdfo7\xc0/\x13k\x92>\xc43\xc0\xd0\xb1p\xa8\xf5\x9d3\xc0\xc2\x96\x986\x8458\xc0\x88\x03U\xbb+\xdf6\xc0\xbb\x10\x8b\xf2\xd9\xa16\xc0l\xccM\xb5i\x944\xc0\xc9"\xb3K\x1dg3\xc0D\'\x91\xe4F\xfa7\xc0D\xebT\x90\x8e\xd13\xc0\xddw\xfb\xaa*\xf47\xc0w"6\x19S\x035\xc0&\xc8yI\t\xfd7\xc0V\xd5\x83\xd8j\xd43\xc0\xbb\xc1\xd3!\xf8\x8a6\xc0\x8a\xa2\x1c\xe6B\xf67\xc0\xfdY}4\x1a\xed7\xc0\xbb|\xa2]\xd8\xc22\xc0~\x9c\xc6\x86,\xfc4\xc0\xe5\xc7n\xab<\xe97\xc0Jym\x16;\xf87\xc0\x91\x98-R^\xe57\xc0\xe4\x82,\x1d~\x9c4\xc0\x8d\\w(\xc0\xf45\xc0 \xd7\x95\x91n\xe54\xc0\xd9\x03\xa77I\xa44\xc0\x0f\xb8\x10QbY7\xc0\xe8\xec\xf0r\xb5\x1e6\xc0h\xc5q\xcb\xa9\x975\xc0\xa6\xb2\xbf\x9d\x07\xd82\xc0!R=\n\x08p3\xc0\\\xcb\xe4\xb2\xfc\xf56\xc0`U>\x14\xd1\x0b5\xc0?\xf8\xf6\x04\xbe\x1c7\xc0v\x19\xd7\xd3B\x1a6\xc0\x90\x9dgg\x04\xa04\xc07&\xd8ZX\xb54\xc0\x8fQ\xa3\xb8S\xb04\xc0L\r!\xe0\xc2\xee6\xc0\x9f\xb1F\xbbv\xe64\xc0\x04\'\xe5\x0e\xe4\xd55\xc0\xc6\xb1\xd4C\xc1\xc44\xc0]*\xe1\x92\x18\xbf4\xc0\xa8\x98\x1f\\\x8a\xfd6\xc0\xad\x96I\xdc\x90\xaa4\xc0\xc5,&u\xe3\x0f6\xc0\xdbJ\xc4W\xda\x036\xc0\x1e\xe6\xc7\xb5\xc7\x884\xc0\x0c\xbc\x86\xc8\xb9 6\xc0\xa1\x939u\x1a[7\xc0\xbe\x1b"\xa8w]6\xc0\xf5s\xdd!\x05g4\xc0\xf9tdz\xc8\xd45\xc0\xa0x8\xe4\x07B6\xc0\x84"4\xb8\xa2!6\xc0\xbfY\x13\x85\xa736\xc0\xe4\xe9\xcb\xd1\xc1\xb36\xc0H;\x95\x97C>8\xc0\x81#\xf2kp\xfa5\xc0\xd2\xc0Y\xfe\xf5\x016\xc0\x16\x08\xfc\x10\x08\x068\xc0\x11\xe1\xf8C\x89\x186\xc0\xc8=\x1e\xbat\x076\xc0O\xa8\x96\x04{\xc65\xc0@\xc6\x1f\xd2\x80\xe54\xc0\xbb\xd0\x1c\x85\xef\xf57\xc0\x9e\x0f[Z\\\x008\xc0*T\xc4\xcf\xdb\xca5\xc0\xea\x12\xf8\xea8\xfd7\xc0\x9e\x94\xc1\xce\xc6\xe27\xc0\xa0\x05\xdd\x9c\x7f\xec4\xc0\xb1\xc4\xf31\x9by6\xc0\x94x\xb9>\xce\x0e5\xc0~l3\xe4\xc1\xc94\xc0c\x91J{\xb4\xbc5\xc0\x1b\x8f\xcc\xcf\xb6\xc47\xc0\xac\xf04\xcd\xb9\xab5\xc0u\xd0\x1d\x942u7\xc0\xde\xda=\xd0\xbb\xa95\xc0\xcc\x16\xa9\x83\xad\xca4\xc0\xd4\x86\x02\xdd~\x8d4\xc0\xc5\xd3\xdb\xc4\xd653\xc0\xde\x05\x1b\x9f\xaf\xcd6\xc0\xf6\xf7\xa5\xd3\x04W7\xc0\xb7a\x91\x89c\x166\xc0\xe8%\xeb2\xc7+6\xc0\xdai\x9ci\xcb\x136\xc0\x0b\xed\xf7\x057\xaa6\xc0\r\xa5\xb8`\x97/7\xc0\xea\xe0h\xbe\xdb\x885\xc0f\x14\x9aZ\x03U3\xc0\x9d~\xb3X\'U6\xc0\xe5nm\x18\x14\x167\xc0\xf6#c\x8c\x05\x966\xc0\xd1%M2\xa4\x007\xc0E\x17\x1e[\xcb\xae6\xc0x\xc8\xc04o\x1b7\xc0\x95x\x93*\xae\xa06\xc0\xe2\xdb\tL\xab\xa86\xc0\xddu\xd2>\xda\xf85\xc0|,\x0c\xc9:\xa96\xc0\xdc\x1c\xef\xa6\x91\x937\xc0\xe6\xb4 \xce\xe3\xcf7\xc0\x85\x8b\xa48\x18\x987\xc0Uq\x81f\x8b\xc57\xc0\xe5#\x80\xd6J\x0c7\xc0\xac\x1aVR\xc8\x1d7\xc0k\x95\xc9\t=\xa97\xc0\x9b\x11\x97+\\p6\xc0\xfdp6\x83g\xe25\xc0\x9fE\xf2\xa8\xa9{6\xc0\xdd\x1b\xfc2\xa7s6\xc0\x85\x03\x1dJ\x83\x907\xc0\xf3Y\xd0\xe3M\xac7\xc0\xc1ae\x1e\xeaW5\xc0\xc1ae\x1e\xeaW5\xc0Chu\xb1u\xa57\xc0\xf1q\x89\xf4\x04\xa07\xc0\x97\x12\xda\x84{\xa23\xc0\xa5B\x15\xff\xaaV5\xc0\xb7p\xf1\xc3\xb3\xfb2\xc0\x0c5\x95\x81\x8d\r4\xc0\x9d\x7fu\xe4\xa4z7\xc0\xfc\xfb\xf0\xec\x03\x946\xc0\xb9\xc0P\xdat\x866\xc0\xde\xcdpe<\xd72\xc0\x0bB\xb9\xf5:C7\xc0\xd0\x99\xeeG$\xf62\xc0\xf0\xc2\x85\xf9\xb4\xec2\xc0\xc97\x11H\xc3I7\xc0\xf5 d\x8arD5\xc0\xbd\xfa\xf4q\x08\t3\xc0\x06\\\n\x85\x06\xef2\xc0\x87#\xbe\xfa\xd7\xfb2\xc0\xaf\x90\xac\xd7\x0f\r3\xc0C\xf9\x17\x13\xa8\xee2\xc0\xac\xfe\x9bd \x827\xc0\xe4f\xf9\xbc\x8d\x013\xc0d\xea\xfe\x904\x9b7\xc0:S\xb8\xb1\xceX5\xc0_\x05\xb8k\x0c\xb25\xc0\xb9\x9f\xba~\xdb\x065\xc0\xce\x14\t\x86\xff\x0c3\xc0A\xd4s\x88\x12\x8c7\xc0H#\xb63\xed\xaa5\xc0\xe2\x1aA\xaa%\x0b3\xc09r\xd7*\xb9\xb05\xc0\x96\xf1\xf1\xc4V\xc46\xc0\x8eRr<\x03\xce2\xc0\xf5\xbbp\x8c\xb9?5\xc0\xc5\xb3\xc4\xa1\xe3\x1e3\xc0\xcdyH\xa8?\xcd2\xc0\x82\x1e\x13\x13\xac\x003\xc0\x81\xea{UD\x875\xc0[\x16\xa1\xaf\xf8s5\xc0\x1e\xd2\x97 \xbd\xac3\xc0\xd7{\x86H\x9c\x113\xc0\x8b\xf6f_\xf6T7\xc0j\x1c\xd0=1\xb03\xc0f1\xee\xcc\x80B7\xc0\xff^\'MF\xa02\xc0\x97\xa43\xd2B\xf02\xc0\x9b\n\xc2\x9cmy5\xc0M\x07\x93\xb9\xdb[7\xc0\xf4\xe1\x1d\x89\t\x0c3\xc03\xc2\xfcqI\xd41\xc0\xf0k\x06\xca\\\xe91\xc0\xb8\xa0\xbf\xaeP\xda1\xc06\xea\xaf\xe0\xf547\xc0J\xb0\xaa,\x81f4\xc0u\xac?c ;6\xc0\xbb\xa0\xf1\xc9\xea\xdb3\xc0\xf4/Q\xd8J\xa16\xc0<k\xacT\x82\x183\xc0\xd7\xc9\x14\xcf\xf8\x103\xc0\x82m\xa9>~03\xc0!N\xa2\xc0\xf8>5\xc0\xc9\xdc\x97\xf1\x08v3\xc0\xa5\x8aV\xf8}75\xc0\xf4\xd6tj\xc1\x9d4\xc0\x9arW\xa8Nh4\xc0\x88\xc9:v\x14H6\xc0\xc2\xc1\x0f\x91=R6\xc0G\x80\xaf\x13\xdbL6\xc0\xaf\xdb\x7f>I=6\xc0\xa5\x05.\x02\x1c\xb42\xc0\xae\xc3\xef\x8a\xf0\x016\xc0\xf8\\\xb1\xa3..4\xc0CO\x08G\xe0F3\xc0K\x18\xbfbd\n6\xc0\xe1{*/\x86\xaa4\xc0\xa7y\xe4_\x1c\xa84\xc0m?H\xc2R\xf24\xc0\x94<\xd2\x17j\xa22\xc0O\x93\xd3\x85\xaf[6\xc0\x85h\x86o\xce\x9a6\xc0}\xfc\x99\x9d\x0c\xa56\xc0|\x1c\t\x84\xeb\x006\xc08:1\xe1\xb5\xfd5\xc0\x81Z\x8a3De6\xc0\x1a\x18\xdd\x10\xa4\x136\xc0\xc3\xd7(\xa1\xd1*5\xc0W\x02\xedX\xd9V6\xc0Z\xc5b\xa2\\\x056\xc0\x974\xc4\xf1+\xfd5\xc0\x92\xc1\x99\xe0\xb3X3\xc0O\x99\xbb\x1f\xaa\xbc6\xc0\x10\x16\xae\xae\xff\xb55\xc0\xf3\xaal\xeb"\x984\xc0\x90\x8bT(R\x836\xc0Yx\xcd\xaf\xd7\xd12\xc0\x98P\x8f\x83\n\xab7\xc0\xab\x81"w\x8a&6\xc0\x87\xa1)\x127)5\xc0\x8c&\xfa\xdf\x05-5\xc0c\xdf \x9cg\xa85\xc0\xe13\x84\xfd\x06\xf05\xc04E\xaca\xe675\xc0G\xa0\xf3HLI6\xc0\xe9p\xcc \x0b\x815\xc0n-\x03\x8dz{5\xc0\xfc\x84|\x12q\x905\xc0>\xf8@\xc9;\xa25\xc0\x90\xa1$X-*7\xc0\xc1\xdf\xa6\x99\x9e\x8c5\xc0\xf5\x1f$\xed\x04h7\xc0\xd2\x10\xb0\x1e\x12\x855\xc0\r\x83\x88O\xd0T5\xc0\xaa\x8f\xbe\xe8\x80\x995\xc0\xf3mC\xa8\x04\xb35\xc02\x80\x05Q\x9fW5\xc0\x80\x8b6I\xb5;5\xc0h\x06\xf4b\xae}5\xc0\x9c\xe4\xd5-\xcd\x0b5\xc0fqqU\xa5?5\xc0\x90Y&\xf7\xfa\x8c5\xc0\x0b\xb6\xd7w\x04\xf44\xc0\xc1gM\x1b\x03R5\xc0\x95 L6\xd7\'5\xc0D\xd9\x91\x19\xbbT5\xc0\xe42f\x02\x86X5\xc0D\xd9\x91\x19\xbbT5\xc0%\x01\x96\x8cON5\xc0\xb2*\xb3E\xce25\xc0\x87\xefd\xdf\x9b\xa94\xc0^>\x04u#/6\xc0d\x1a\x88\x8f>\xe94\xc0\x85\xa1Z\xd3PB3\xc0\xc6L\xbfi|u5\xc0DG\xaaD\xf6\xe36\xc0\x1b\x89\x17y\x19b5\xc0\xec\xef\r\xe5s65\xc0H6h;\xb7"5\xc0\xa9\xf6\xc46\xf5\x175\xc0XC@{\xde\xe06\xc0\xc9Y\x88\xb4\xe0K3\xc0\xab\xe6\x1e\x12}!5\xc0W\x1f:oJ{5\xc0\xeb+\xd1\xc9\x11t5\xc0\x1dw\x80\x16\x06\x865\xc0H\x9b\xe6$\xa714\xc0H<j2\x89[3\xc0\x96\x9c\xad91\xa14\xc0S\xb59\xd5\xb1I3\xc0\xfd[\xa5\xa7"\x045\xc0\x1a\x0fMw<G4\xc0\xb4\x0c\xa7Ard3\xc0\x0b;f\xa0\x85f6\xc0\xba\xc5\n5\x9aA3\xc0\xd5\x10\x8d\x95^\xa74\xc0\x0c\x07\x16p,\x9a3\xc0\xdd\x12\xad\xe9\xa7\\7\xc0\x0f?\x87dU>4\xc0\xdf\xde\x85\x98\x07\x973\xc0w\x1f\xacf\xda\x822\xc0\xbb\xcb\xba\xd3\x7f\xae4\xc0H\x07F\xa4\xf5\xc33\xc0\x16\x1b\x1b\xba\x8d\xa54\xc0\xd4\xcchUJ\xcf4\xc0\xf5a\x08\xee\x97\xaa4\xc0\x94\xa87\x9a\xce\xd36\xc0\xbc\xd9\xcc\x97\xc0\xe04\xc0&\xa9\xd0)\xe8\x067\xc0\xae\xf9(\x11\xe5\xe06\xc0&\x17\x02\xd8O\xa24\xc0A(\xe9\xff\xfb\xd36\xc0c\xc4\xde\xbe\xdf\xd34\xc0$\xc2\x1d@\x00\x832\xc0\xe9\xb4\x8f\x97D\xd56\xc0\xe9y\xf4)\xb7\xcf6\xc0 \x88u\x12\xd8\x015\xc0\xb5*\\\xf0\xe4\x894\xc0\xea\x8c\xe7\x05B?4\xc0\xbe%\xcb1{\x085\xc0:\xd9\xfe@-E5\xc0\xa0\x8a\xda\xdd\xfa\x155\xc0.\xdc\xa4y\xe2\xb44\xc0,\x91\x9b\xdd\x17\x0e5\xc0t\x8f\xc6O,\x8b4\xc0H5I\xf2j\xdb4\xc0 \xe4\xe3\xf74\x084\xc0\xbd\x97\x12\xaf\xd2\xba4\xc0\xfa\x1ft\xc2&\xe74\xc0\xfa\xf3\xa9\xdbD\xe44\xc0%\x97\x1fA\x99\x165\xc0)\xeek\x9a\xec\xf94\xc0,\xb0\x97\x14\x9dy4\xc0\xcd\x99\x1dJ\xd7\x0c7\xc0O\x14a:\xb1\xae4\xc0\xa7Y\xc7\x1c\x16\x0e5\xc0\xc7x{\x89\xe7\xec4\xc0\xcc$]5Dg5\xc0\xdf\xf8b\xb6\x0f\xb45\xc0\x8c4\xdd\x05\x99\xbb5\xc0\x8e(\x87\x08\xce\xbc4\xc0\xb6\xd4\xfbA\xb2\x015\xc0\xbf\x02\x11\x9b\xee\xc64\xc0t$\xafa\xad\x065\xc0\xfd\x1b\x03\xfc\xa2\x195\xc0\xf1n^\xf3\x98\xb24\xc0\xddm\x92\xe5G%5\xc0\x8a\t\x18\xcc\x16\x8b4\xc0\xb0\x97"\x01y\xc84\xc06\xaa\xbe\\\xf8W5\xc0Z\x15\xabb\x9d\xe54\xc0\r\xc7EY\x19\x185\xc0?\xa1\xee\x1f\x0f\x135\xc0\xa8\xe1\xe9\x9f\xa4\x0b5\xc0s\xd2p\x00q\x145\xc0\xd9\x8dON\xac\xe46\xc0\xe8Z\x8b\xb2\x88\x037\xc0o\x01\x9f\x17u\xc54\xc0\xeaH\x0e\xba\xe0:5\xc0q\x85S\xd5\xd3\\5\xc0\xf3J\x92\xc5\xb2\xfd5\xc0\xcf\xcb\x8fI\x8a|4\xc0\x9d\x8d\xb3S\xce\x186\xc0w*u7r-3\xc0K\x98@\x90\xe1\xd46\xc0\rs\xfb\x05\xbe\x175\xc0\xca\x8eO4\xb8:6\xc0\x7fY\xb7\xbb\x8f\x176\xc0\x9f\x18\x9e$r\xdb5\xc08y\xe19\x9cu5\xc0\x9eVD\xcf\xd6t5\xc0\x17\xf5w\xe8ZX7\xc09\xcc\x99P\x9bk4\xc0#%\xc5M\x0e"8\xc0\x19!Z\xedp\xc16\xc0\xea"9C^v5\xc06wnn\xd9\x036\xc0HR\x84@\xed\x1d5\xc0\xb60\xdb\r\x16?5\xc0\xb0|\x80\x8c\xe1\x176\xc0R\x82/\x0fd\xf24\xc0\x97L\xb8SYO3\xc0(\x92\x0e\xc8\xdbc7\xc0\x9d[\xf3!\xd8>5\xc0\xc9\xcb\x0b\x8f\xe7]6\xc0\x9aueF\xa5\xfe4\xc0\xeb\x95\\\xb3\xc3\x976\xc0\x93M;\x96\xf5\x8b7\xc0:l\xe2\x16\x9b\xff4\xc0\xa3\xe3cI\x93R7\xc0:l\xe2\x16\x9b\xff4\xc0<\x06\n\xfd\xe0\x147\xc04\xcd\xfb\xc3\xfc\xe06\xc0\xac\xd1\xbb\xa1\x7f\x195\xc02oD/M\xee5\xc0\x8dj\x1bAY\xc37\xc0\xfd\xa2R\xc44\x156\xc0\xe6\x1b\xfd\xde\x8bn4\xc0\xd9\x81\x02\xf3\xba^4\xc0\xb0\x82\xcf\x00\xef\xe77\xc0T\x0f\x84\x92P\x156\xc0\x07\xae\xff\x1c\x0b\xef4\xc0\x83\xb9j\xfcS\xb47\xc0\x05X\xfa\xc9\x12\xde7\xc0[c\x9e\xcc\xbep7\xc0\xc6UH\xbf!\xdf7\xc0\x9aA\xcf\xb4\x07\\3\xc0\xb3\\T\x0b{\xee2\xc07\xed\x97r\xdd\x114\xc0\x96\xdd\xfb@\xe2\xd56\xc0\xca\x9d\xa3\x9f\xf0b6\xc0\xa6u\x93\x0eb\x005\xc0\x02\xeatq\xc2/6\xc01\x7f\xd5l\xf5\xb47\xc0\xdeb\x0f)(/5\xc0\xce\xb4\xda\x86\xff\xb35\xc0\xd8m\xe6E\x1d.3\xc0<\xd5\xf0\x95t\x815\xc0U\xca2r-\xae5\xc0\xb7\xd4\xce\'\x82\xf63\xc0K\xaf\x95\xdb$\xa72\xc0\xa0\xd6NiY\x9a4\xc0\xd4\xda:A\xb2\xb36\xc0V=\x80Nd\x1b4\xc0!\xaf\x05\x8f\x06K4\xc0\x86]\xb9K\x8bR3\xc0\xab\xb2\xcf\xe4\xc8\x1b8\xc06\xb3)\x83?\x887\xc0\x97\xd92\xe6bH3\xc0\xc3e{\x82\x0f)2\xc0*#~\x1f\x1c\xf57\xc0\x0c[z\xc7\x92U3\xc0<Xq\xad\xc3Q4\xc0AL\xab\x9ee\x1e5\xc0\'\x86\x9a\xedn\xe57\xc0\x18.H\x1dHb4\xc0\x93\xee{V`\xd27\xc0q\xdd\xac\xe0\xac\x826\xc00\x9eLtB=5\xc0E\xdd\x17\xadX15\xc0\xebI\x0f\xda\xd1\xe53\xc09\xcfm\x99IP7\xc0P\x19\xa5\xc7\xb3\t5\xc0\xfc\xbc\t]D_3\xc0\x98\x8b${\x19\xdb5\xc0D\x8d\xfb\xd7\xb0\xb67\xc0\xa3\xbe\xbb\r\xc5\xf14\xc0o0Nj\x16\x996\xc0\x93\xd9\xb9m\xf9\xbd6\xc0:\xb5Y\x14b\xb34\xc0#\xc1RX\xdcA5\xc0\xe1kF\xa6\xa3\x0b6\xc0Us\xa4z\xe3\x9c7\xc0\xb2\xa8\x1a\xea\t\xc64\xc0\xc8\x9a\x8f\xc9\xe4j6\xc0\xfe\x9b\xa7\xd6\x0e\xfa6\xc0*\xbb:\x92\xde\x914\xc0Q\xef\xb6\xe5"\xa36\xc0\xbb\xa2(\xdc\xfdT7\xc0J\xf9\xa2\xe6\xf9d4\xc0\xac\x12\x94_\x1f\xd94\xc0\xbe\xe4\xf3\xbb&\xb84\xc0\xf3}_>\x80\xd84\xc0\x92\xdd\xf5\x99z\x115\xc0\xef\x07Vx\x88\xa17\xc0\x81\xcbA\xa6)s5\xc0\tq\x12%\xb4a7\xc0\x7f\x9eZ\xc8\x18\xca4\xc0\xa8\x07\xbf\xc8\x94z5\xc0\xa8G,\xcfy\xb91\xc0\xd9b\xe0\xfe\xbb\xaa7\xc0\x15\xa4\xee\x8e\x93x5\xc0\x1e\xfb\xf8\x8c\xdc\xea4\xc0f\x96e\x83\xbf]6\xc0\xe6\x8c\x13\xbb\xde\xab4\xc0\x03\x86}\x18\xd2\xfb1\xc0\xa7\x9d\xfc\xa1\xab\xf32\xc0[\x15F#\x0f\xbb4\xc0\'\x01\xf1\x9c6q5\xc0)\xdf\xabt\xad%5\xc0H\xd5\xe6\xa5\x17\x8c4\xc0$f\x80\x16\x9e\xbf5\xc0\x13\xad\xefR2\xa47\xc0\x0fm\xd7\xdf\xd5\x058\xc0\xac\xc9\xcf\x12Tz6\xc0t\xad\x81\xabm\xeb5\xc0\xec\x8e=\x07\x9e\x946\xc0\x88w8\x87z\x886\xc0\x8e\x9d\t\xe0]\x0f5\xc0\xedi\xd9\xed\x1676\xc0\xc8\xa4\x85+ \xf47\xc0\x9d\xe89\xbcH\x1f7\xc0\x87\x9d\x82\xdb\x18?5\xc0\x80/\x90X\xfd\x1a5\xc0^L\xb6\xee{\xd93\xc0\x0e~u\xb3c\xb34\xc0\xf2\x8e\xd3+I\xa14\xc0\x9f\xea\x1bi\xf5\xff7\xc0n#\x8bYz\xb76\xc0\x15\xaf>\xf0\xb4\xe36\xc0\xc0\xacg/\x81\xc94\xc0\xdcq\xf6\x9a\xb3\xaa6\xc0\x0f\xf3zG\xa7+6\xc0\xb77\xb0\x12mR6\xc0\x0b\x12V\xb8\xb5k5\xc0\xea\xdc\xa7\x84C$7\xc0\xd1%M2\xa4\x007\xc0\xb4\xaa]\xad\x05\xd26\xc02\xf9\x8e\xf7Vd5\xc0*\xf5/T\x15\xe71\xc0\xae\xc6\xde\x06\xb464\xc0!\xad\x0f\xf6`\xf64\xc0\xc7\x9f\xab\rD;4\xc07\xbaA\xeb\xa1\xb77\xc0tv\xcb\x1c\x1b!5\xc0\xf0D\x8d\x19\x85!6\xc0\x8f(*\xe4\xb2\xa92\xc0-2\xf2\x10%\xf33\xc0\x92F!\xddKS3\xc0\nT\xd3$6}4\xc02\xdc\x8b\xc6+\xd06\xc0\xce\xa1\x0c\xf7\'u7\xc0b\xeeu=X\x956\xc0%\xd4\x00N\x0eV3\xc0\xb7\xd6=\x0cwz7\xc0\x95\xd7\xd1q\xda\x125\xc0/\xd44\xc5\xd2\x174\xc0\xb8\x84\x9f\xe1\xdc\x0e4\xc0i\'\x1ax\x0c\xfc7\xc0y\xf0\xc4\x9e\xdd)5\xc0{\xaf)tcl5\xc0u\x8e`\x07\x93\xc84\xc07\x9d\xf0\x01\xd7g5\xc0\xac\x85v2S\xe85\xc0\xf6H\xc8b\xaf\xc57\xc0\x9a$\xa8\xd5\xdap5\xc0 )\x0f\x96d^6\xc0e\x96\x82\x94\x98\xe57\xc0@\xa6\x91iA\x013\xc0\xb4\x8d<\xe1\xe5\xe64\xc0\'\x90A\x02\xe2A7\xc0#\x8a\xba\xdb\xbf92\xc0k\x0e\x03\xbd\xfe08\xc0\x8f\xde\xce\x078\xeb4\xc0\xd7\x99{MYB5\xc0\x0e\xc5)\xf3\x8e\xd02\xc0\xbf<\xbfX\x88\xc25\xc0\x04\x1f\xe1\xf5;\xfe6\xc0\x88&\xb4I\x98\x124\xc0$\x92A\xf6\xae\xa46\xc0\xe3\x19\xe2\xc6\xc4g5\xc0k}\xbc8C\x196\xc0b\xf3\xd5\x18L\x103\xc0S\xbed\xccT*7\xc0\xd5\x9f9\xda\x15\xa35\xc0\x14\xed$\xbc\xd8\x827\xc0\xd4\x0c\xee\x0f&\xd72\xc0N\xd1J\x92O\x043\xc0\x93\x93\x7f\xeb\xc8\x105\xc0\r\xeb\x98\xe0\x06Q3\xc0%\x90\xc3\x99\x08Z8\xc0 )\x0f\x96d^6\xc0\xb7\x98\xba\xa4\x8d\xfb4\xc0\x12Wi$\x07\xe82\xc0\xa0\xa6\xee[\xa037\xc0\xdd\xcb\x0f\xc3z:7\xc0\xf2v\x86n\x18b5\xc0\xdd.\xb06\xbdX5\xc0d\xb0\x1a\x129\xba4\xc0<\xa8\x1f\x94\xc3<7\xc0\xfd(^\xef\xfe\xa27\xc0\x8a\x175\xfa*G6\xc0\x1ee!1\xee\x1e5\xc0d\x8c\x93[\x9dP8\xc0(42U\xda\x176\xc0\x8c\x00\xed\x84\x08\x9f4\xc0\xd2\xca\x9c1{\x8d5\xc0\xf4A\x8cP\xe5\xc22\xc0\xa3\xee|\xc2B06\xc0\x9c\xd0S\xcf\x02\x9b5\xc0\x82\xb3\xcem\xc2I3\xc0}\xb2\xd0Q\xd1%5\xc0\xa6\x1c\xb1=\x89C5\xc0\xec\x0c\xadg\x11\xcc6\xc0\x83\x04\n\xc4\xed\xce2\xc0\xe4\x00\x10\x10e\xca5\xc05\xe4u\x1c\x82\x003\xc04W\xfa\xad\x81\xd33\xc08\x037O\xe1\xae7\xc0\x90d)\xdef\xe95\xc0\x15*\')\xcb\xdb5\xc0\xb9\xb0\xd3\x95\xd8*6\xc0\x8e9\xf7A\xc6\xda3\xc0Fcq\xe0\x0f\x126\xc0\xa1\x0e\xe1\xd2\xa7\x1b6\xc0\xdd\x9a"\xec\x19V6\xc0\x05\xb9\x81\xd3\xafS6\xc0\xc2\x05\xe2\x02\x16\x936\xc0\xe6\x92\xe7\xf3\x05-5\xc0]\xfb\xa9.o\x8d6\xc0\x8d\xfc\xae\xa9{\x996\xc0tu$t\xe8\xab6\xc0}u\x90\xe6\xad\xa86\xc0\x8c\x10\xc4\xa2\x9c\xa06\xc0;\xc9\xaf\x85 \xa36\xc0W\x86kK\xe4\x126\xc0\x17\xcb\xb31\xe3\xc76\xc01\x89\x16\xe1\x83\x8f7\xc0\x81\xdf\x8dU*\x184\xc0f\xdc\x04\xe4a\x947\xc0\xc8\x88\\\x1f\xa3\x165\xc0k`C\xa8X\x187\xc0b\x86"\t\xedS6\xc0g\x8d\xa5$\xf6\x087\xc0\x06\x97\xa8Aq\x967\xc0q\xf4\xfa\x95\xeb\xec6\xc0\xf67\x05\xa7\x86\xa67\xc0\x1ek1{Rx6\xc0B\xe0\r\xce\xecq6\xc09p\xa9\xcf\x90\x977\xc0C\x08\x84\xc4}\x9c4\xc0\x87;x\xa7\x90\xd14\xc0*\xcbt\xd8\xa2l7\xc0\x1fZ\x91s\xa1z6\xc0va\xbd\x1c\x82\xe75\xc0\xe8\xf4\xf1\xb8\xe7\xf14\xc0\xa6\xf3\xd9\xe36\x1b6\xc0\xbf\xfaf\xeb\r\x0f5\xc0\xd2\x18\x9e\x1c\xdc\x807\xc0\xf4\x0e\xe5\xc7/j7\xc0"\x97\x8f\xe19\x936\xc0\xd4\xc7^8\xbf\x1b4\xc0G57\xd8<\x916\xc0\xcb\x8b\xfd6\xf4\x965\xc0Q\x11\xa4\x99t\x953\xc0\x88\x90\x07^{\x955\xc0\x9eTF\nY\xb27\xc0\xaf\xa44\\>D5\xc0v\x86PE\x11R7\xc0V\x0fB\x0f\x06%5\xc0\xca\xad,4E\x924\xc0\xa3\xc7-Rq\x997\xc0-\x9d\x97F\xfa\x187\xc0\xe5tV\xe8\r\x144\xc0\xcb\x90\xc1\xf8\x8dG5\xc0\xac\x11\xca\xc9\xe4M5\xc0rN\x9f\xef\xf4\x887\xc0\xa9\r\xf6\x90\xe5\x9d7\xc0n\x7fc\xd3T\x966\xc0\xa9\r\xf6\x90\xe5\x9d7\xc0\xeazR<\xb9R7\xc0rN\x9f\xef\xf4\x887\xc0\xddu\xd2>\xda\xf85\xc0\xe2ZdC\xe3\xfc7\xc0=zm\xaa\'\xe27\xc0J\xacs\xf3\rs5\xc0\x0c\xa5\xb9\rC\xdd6\xc0\xae\xf1\xeeCTk3\xc0\x8b\xf6f_\xf6T7\xc0d\x16\x113\xa5\xf67\xc0\xe4_\xcd>\xc103\xc0\x0f\x7f\x95\xf4\xcet5\xc0\xf4%\xa9\xed\xe7\xff7\xc0R\xb2\xe4\xcd\xda\xa43\xc0\xef\xa34#lR7\xc0\xedC\xf9F\xcdB5\xc0\xfa\xf0\xd2C_\x036\xc0T\x8a\xc0\xc7\xc0\xdc5\xc0\x8f\xdd\xbe\xf4\xb6\xc33\xc0\xc9\xb1\x9cl\xfa]5\xc0\xfb\x04\xb6:s#6\xc0\x8fI\x84l\xf1\x038\xc0c\x88r\xd6\xe3\xbe5\xc0\x18\xe6\xcbz\x0b\x006\xc0C\xcb\x1c8\xc6)7\xc0\xbbE\x07-\x1e\xfb5\xc0\xe1,\xd9\xc4\xf1\xb17\xc0\xf0k\x06\xca\\\xe91\xc0\x89\x99*j\'\xbf4\xc0\x83\xed)\xa3\xad17\xc0}\x00C\x00F\'7\xc0m\x0f\xd4\xf9\xa2\xf85\xc0\xd9\x82\xe8\xd2V<8\xc0\xe4/\x08ue\x984\xc0IvR>\xab~7\xc0:/\x8f7h\x1d6\xc0\xf9\r\xfd\x93N\xdf4\xc0\x9e55\x1e\xbb\x117\xc0\xb9\xa9\xac\xa4\x81\xe41\xc0#Y\x8c\xaeR\xd55\xc0\x1f~xG\xc3\xed4\xc0\xcd6/b\xc1\x154\xc0\x11\xfc\xc4\x12%_6\xc0\xf8\xcbm\xa4\x0c\xf95\xc0\x86\xfb \x18\xdc\x108\xc0\xdd\x94\x8e\xf6@\xdf7\xc0\xd8\xb7C\x19\xa6\xba5\xc0\x94,\xa1S\x82\x9c4\xc0\xf5\xe1\x022\xae[7\xc0\x13bs\x8a\x01\x118\xc0\xad\xf9\xc8\x1bu\xd47\xc0\xa4\x04\'@\xfc\xf95\xc0\xd2Qg\xf8z\xff5\xc0\x18FQ\xd6\\\xb97\xc0\xbf\x13Z\x93\xe9\x0b6\xc0\x83~\xe9\xa1\xa2\xe17\xc0\x9f\xb4\x14\x91\xd2W7\xc05\xd3\xd4\xacl\x164\xc0\xfaBY\xddt\xb57\xc0\xeb\xe8F\x869\xbe7\xc09n\x86\xaa\x8f\x8b1\xc0\xc3I\xacbL\n8\xc0\xce\xcb\xce\xbc7\xad6\xc0\xdd]d\x97J\xfc6\xc0\x12\xe6\xb1\xb2\xe6\xfb5\xc0\xce\xd3\x9e\x11\x98.6\xc0h\x87J\t\x08\xc67\xc0>#\xcf\xd7b\xa53\xc0.\x90\xe4\xfd\xf9_7\xc0S\x1b\tx.P5\xc0\xa7\xa2\xbc0\x12\x854\xc05\xbf\xda\x05x\xfa5\xc0\x8a\xa2&\x89\x01\xd06\xc0\xe0\x9b\xcc\xf1\x9c\x924\xc0\xfe\x94\xce\xc8&\xb46\xc0\xb6\xf4[\xa7\xf1)5\xc0&(t\x9a\x15\x0b6\xc0\xd6H\xf2D\x9dF4\xc0\xf3\xdd@\xd3\xa5\x0e5\xc0\x1a\x9e\x05\x1b/\x855\xc0KMDH\x84*5\xc0\xfb\xcdqD\xc5 5\xc0\xdb\xb1GY\xed\x944\xc0Y{\xd1\xc1Z%5\xc0:\x95f\xd6\x1035\xc0\xbf\xaf\x02\xce!\xa12\xc0h\x8f\x1f\x93\x95-4\xc0\n\xc5L\xf5\x92\xa55\xc0\x11qKJ\xda,6\xc0\xf6\xa5\xcc>}\xee5\xc0\xc1\x0698l\xb17\xc0%\xfcdG\xe3\x1d5\xc0P\x8c\xb3z\x0e+5\xc0\xfb\xf8\r^\x94\xe64\xc0d&w\x03\xac\x9f5\xc0\xce\xb9a\xc7!\x9f5\xc0\xe2HLa\xcf\x997\xc0fm\xa5\x9a\xe4\x0b3\xc0\xc6\x9agx\xc9\x995\xc0\x1e\xbb\x0f\xe4\xdc\xeb7\xc0g$\xe3\xca\x04\xb35\xc0\x8c\x99q\xd6~\xeb2\xc05\x9d\x86A\x90\xc24\xc0\x0eM\xf2\xe9s\xc54\xc0-z\x13\xd0\x96\x063\xc0\xd7\x8do\xc9\xd4\x0b5\xc0\x0b\xda\xfd!&\xf32\xc0\xd7y\xa5mt\x8b5\xc0#\xdb\x92\xf5\x04\xf34\xc0\x0e\xcd\xa65!\x854\xc0(P\x1d\xf2\x9d>5\xc0\x89\xdeQj\x82\x027\xc0(\xd7\xb1\x9f\xda\x1e5\xc0\xce\xd1S\xbe\xb1\xaf4\xc0\xfd\x06\x18\xcf.25\xc0k\x1b\x9fd\xca\xd26\xc0\xdd\xa9\xa7\x94\xcd35\xc0\x1f\xe4\x12\nnM7\xc0G\x08\xe5\x1e\x8b\xa84\xc0\xe8Pfq\xc7:5\xc0\xcc\xa2\x9a\xb3\xa1\xec2\xc0\xea\x18\x91\x94R\xd22\xc0\x8d\x08\x07\xa8BF5\xc0\x8b`\xcb\xf4\xfc\xb86\xc0\xea\x91g\xc7G\x013\xc0+f\x18o\t\xef2\xc0\x15N\xeb$K\xf66\xc0\xba\x9ec\x1f\xef\xb77\xc0\xdd\xab\xbbxs\xb15\xc0\xc7C\xaaE\xc6\x0b3\xc0\xf3\x0b_\xda\xf3\x065\xc0\xb46U.\xaaJ3\xc0\x18Zr\x7f\xf6\x085\xc0\xa9\xf6:\xc3\x95f2\xc0R\xc14\x0b\x88\xee2\xc0\xd1T\nZ\xee\xb65\xc0\xe1\x04a\xb3Y\xd32\xc0\x03\x8c\xbf`\xa4\xd36\xc0\xb0\xe76\t\xc0\xad5\xc0l\x83\xf4\xcc(p4\xc0\xc3\xda\x0cU\xf6:3\xc0\xd2\x0fe\xe7\xe0+3\xc0\x8ac/\xa4\xdd\xf17\xc0F\nD=N+6\xc0\xa0jT\xfb\xeb\xd42\xc0s\xbb\x18\x87\xba\xe62\xc0\x01\xb6Y]\xd7q4\xc0\xb9\x93\xde!\x11m5\xc0\x85\xc2,,\xb438\xc0qK\xafW\xb7\xf54\xc0\xf5z\xea\x12\xc7\x1c3\xc0\x87:I\xd2\xf3\x936\xc0|&_\x95\xe5\xcb2\xc0\x9eZu\xb70(3\xc0\x03\x0e\x91nD\x946\xc0\x92<\xa7\x1e\x16\x815\xc0\xd1,1W\xe6/4\xc0\xcd\xa3\xf4\xad\xaa\x865\xc0xk\xa1\xde763\xc0\xbc\x889\xf4f\xfd7\xc0@\xb0\'q\xb1#3\xc0Q{[1\xa8P3\xc0p\x94\xdd\xbaz\x1b7\xc0\x03\xe1\xf2\xc7X\n5\xc0\xa9\xbb\xb4\x16\x9c\xe26\xc0q\x1eM\x85\xec\x1f8\xc0\xf1\x85\x9b\xaa\x96Z3\xc0y\xd8\x04a\x87^3\xc0\xde\xa8o\x10\x1fY4\xc0\xfa\r\xf7z\x80F3\xc0\xbd\x80m\xeaz\x8b6\xc0\x1c!\xabIK:3\xc0\x88\xf4\x08\xc3&\xca6\xc0\xf7x\xc4\xc8\x94\xc16\xc0 \x1cJ\x04\xc7[3\xc0\xf8\x1d\x81\x8f\xa9\xac4\xc0\x13\xb7\xbd\xador3\xc0P\x0e\xe0\xa0q\xcb5\xc0\xf8\xe0\x8a\xc1\x99f3\xc0\xe0;\xb6Xy\x9b4\xc0m1\xad\xd2\x86e3\xc0D\xb7\xbe \xb5\xfa7\xc0[\x0e\xder\xeeY3\xc0\xc8\xce\xe8\x05\xa3b3\xc0x\xb42x/\xe45\xc0\xba\xd97\x9f\xed\x015\xc0\xf2M\xa7F\x11o4\xc0\x9c\xaf\x055t\xa37\xc0\x18\xb1\x0f\xa9\xac/5\xc0\xe1\xda7\xd8\xa8\x9a3\xc0\x19\xf1\xfcz\xdew4\xc0\xe4\xa8\xb1\xae\xe5Z6\xc0b\x82\x12\xf3%\xce4\xc0\x1c\x11M\xcb\xe9\x084\xc0Xv}\xf0\xbe\xc45\xc0p\x01=\x17\xc2\xad4\xc0\xa2\x0e\xc9\x1d\xffL6\xc0j-\r\xc1D\xdc4\xc0\xddK\x12\xc5`\xe24\xc0C\x9a\x19<\xda&5\xc0\xd7`"\xf9X;4\xc0\xd4W=\xd1q\xf45\xc0\xeb\xf2\xb0\xd1t97\xc0\x9e\xa6b!\x0e\x1e6\xc08\xd5\x1d\xfa\xfd\xbb4\xc0~\xe3\x12\xf0\xa3N7\xc0\x9a\x1e\x8f~}\xe14\xc0\xe0\xa0\x85^5\xc24\xc0\x83\xb70\xe2R\xbb4\xc0\x1e\x17\xe4\xfa\xa1t6\xc0\xb7\xf2M\x13\xa4\x9e4\xc0:l\xe2\x16\x9b\xff4\xc0\xfeD\xc0\xc5!\xb74\xc0\xe7\x17N\xc2W\x8b5\xc0\x8e4\t-X17\xc0\xf1\xfa6\x1b \r3\xc0@\xa6\x91iA\x013\xc0:\x99\xde\xa8\x9b\xbf2\xc0\xa04u`\x80|7\xc0\x85\x93\xd6U\xacC5\xc0\x1b\xc6s\xb7\xd6%5\xc0\x9b\xdf\x80S\xd8\xb34\xc0,p\x96wC\xd34\xc0^\xa2\x88=\x92\x874\xc0\xcb\xa9tpM\xe44\xc0\xcf\x823\x9a\x8b\x198\xc0\xc6 y\xb6\x85\x913\xc0\x15\x1b^[\xf9\x0f4\xc0\xe5\xbaD\xb7\xa8D4\xc0\xa6\xb8>O[\xbb5\xc0\x08\xaa\x1b\xfc\x99\xde7\xc0\xdf*\\r\xdaY4\xc0yf\x07\xae\x17\xc04\xc0\xabm\xa4\xc8\xb9k7\xc0\xabm\xa4\xc8\xb9k7\xc0`$y\x03"\xb64\xc0S\xe3\xee{\xd9\xf87\xc0\x19Iz\xf3\x7f\xa73\xc0=\xb2\xdf\xf5s\xf45\xc0\xf5I\xe1\xb8\xd3\x0f8\xc0\xc1*\xcb^\x0b\x186\xc0T7A\xedcQ5\xc0\xcal~\xd1\xd7\xa76\xc0q\xc0\xd5\xd2\xe2d7\xc0\x1e\x9f\xd0y-\x964\xc0\xcf2\xf5\xcb\xe1&5\xc0\xce^]K\xbd&5\xc0\xc6\xa8X\x1e\x8ai5\xc0\xee\xdd\xc0e\x8b\xd04\xc0Fj#\xce\xdc\xae5\xc0\x91\xd5\xf8\xf3\xa4\x907\xc0\xcd\xb9z\x1b\xd2S6\xc0-\xa3\x07\xbb\xde\xa25\xc0j\xc9\xa4F\x80\xdd2\xc0\xc0hQ\x84\x0e\xe94\xc0\r\xca\xd6\xf5\xb0\xba4\xc0(}~T^\xb85\xc0\xc8\x9e\xf1\xaf;\x005\xc0\xea6\xf1\x02M$6\xc0\x9dC5\xeb5\x065\xc0\xb8\xa7\xdd\x93\x93\xd74\xc0\x03m\xfd\x99\x86\xe24\xc0\xb5\xae\xf1e\x96\xfc5\xc0c Q\xda\xbe\xd72\xc0\x83I\xc1\x8et\x1a6\xc0x\xa5\xbf\x96\xd6d5\xc0\xe4K\xd2\xfb\xf2\x125\xc0\x8d\x08\xa8k\x94\xe32\xc0\x88\x9bmf\xe8i7\xc0\xd8\xba\x04\x07\n\xfa7\xc0\t\x90\xd8x\xfd\xd13\xc0\xf6bFz%<4\xc0\x8a!!\xcd-\r5\xc0\xa5\x1e\x98\x16\xa2\xf02\xc0\xc3\x1f\x1d\xb1{(5\xc0\xafY\xb4I(\xd05\xc0\xc8WD]\xab87\xc0.\xfd\xc0\xdb\xb4\xf27\xc0m\x93\xf4\x8c\xe6\xa44\xc0\xb7\x9ex\xcd~w5\xc0\x8e!\xa6\xc6\xefP3\xc0\x8d\xe2U3\x9bA4\xc0\xa17gO\x06=5\xc06K\xf2\xeb\xbb\xe37\xc0\xe7\xae\xd2\x1eCe5\xc0\x98\xad#\xdc\xd8[5\xc0\xbb\x16\x1b{\xf3\x9f5\xc0\x16H\x88\xf8! 6\xc0\x00\x08*+\x8b\xbf5\xc0`#\xbe\x7f\n_4\xc06\x8f\xee\xd9\xcf>7\xc0{\xfe\xed\xf0\xcc\xe35\xc0\t\xc6\xc6\x1dmU3\xc0\xb0\'\x87\xc2\xf2\x196\xc06Q\xa6\xa6\x03%7\xc0\xd4\xca\xec\x06M15\xc0\x05Z~\xa1L\x057\xc0H\xb9z\xbb\xec\xf94\xc0\x87{v\xca\xffs5\xc0Jym\x16;\xf87\xc0\x9f\x06\xbe\x16\xcbe5\xc0\xec\xc1\xa2\x84\xde\xed7\xc0\xba\x1dX-b\xeb4\xc0\x99\x11\xaf\xa4\xad\xec4\xc0e\xa3k\x87\x1c\xdd5\xc0T\xbd\x7f\x87\xbd\xf77\xc0\xe0$:\xb7\x83G3\xc0\xdf\xa9\x9c^|(2\xc0l\x03\xc5\x11\xeb\xdd2\xc0tc\xae\x1c\x1c.3\xc0\x1b\xcak\xde\x9155\xc0\xa1\xe0\xa4\x06\xf6\xa24\xc0#\x9c\xd8\xb1\x91]4\xc0D\xf8m\x8b\xc9\x055\xc0\x07\x15o\xa2\xd3S7\xc0?\x1c\xdf\\\xf9\xd46\xc0\xa6\xcd,\xb6\xe4\xf55\xc0h-\x9b\x9a\x18\xf53\xc0bl\xae\x8d\x17\xed5\xc0\xdfO8\x01\xef\x1d5\xc04\xb3\x17\xe6-\xd33\xc0\xb2\x1ec \xa1\x887\xc0=\xbd\xf3o[G6\xc0\xbc\xbf\x01\xa8\xaf\x1f6\xc0]\xdd\x9c\x8e\x13;4\xc0k\xdc\xa1\x92J\xe74\xc0\xa0qwF\xfd\xbd3\xc0\x86.w\xaeJ86\xc0\xc3\x1f\x1d\xb1{(5\xc0\x0f\x85\x80+g:6\xc0g\xb2\xe8\xc4\xd1-8\xc0\x0b\x05v\x81}-6\xc0\x93\xd6\xdc\x9f\xec%6\xc0\xf0\xfa_\x9e\xfcI6\xc0\t \x02O{[5\xc0\x17\xf4\xd6T\xb7\x1b5\xc09 (\xab\x8f76\xc0\x8br\x16\xa7\x02\x896\xc0\x916Jl\xe4\x976\xc0+e{:\xa8\xc86\xc0\xb6p\x8d0\xf0Y5\xc0t\x04iW\x01\x835\xc0\x94\xec^\x19\xa4\x956\xc0\xd8\x00\x1f\x84\xc9\x195\xc0\x97\xe8{\xad\xf7\x116\xc0\x9f_\xbd\x00G\x1b5\xc0\x9f_\xbd\x00G\x1b5\xc0B\x95\xd6%!\x036\xc0\x11\xcf\x19\x1b\xbd\x046\xc0\xec\xef\r\xe5s65\xc0\xc1\xf3\x16\xb0\x10h7\xc0|\xb1qn\x96b5\xc0\xbb\xf5\x99\xb8~o6\xc0\x1d\x15\xb5\x8eH\xa06\xc0\x1ef\xfa\xd1\xf3G6\xc0| \xc1\x02\xf7\x805\xc0~\xa72\xf5\xc6?5\xc0\x0c\xf2\xbe5x\r6\xc0to\xa8\x00\\\xf94\xc0-V\x9d\n\xd0\xf86\xc0N\xae\x0f\x81\x80\xd94\xc0o\xebT\xac\xd6\t5\xc0$\xd1\x8d\x1c\x05+6\xc0\x83Y\xf2V\xa3\x986\xc04\xcd\xfb\xc3\xfc\xe06\xc0\x90\x01O0\x14\xc23\xc0O\xe4\x83\xb1\x85v7\xc0~\xe8\xa4[\x88}7\xc0g,\xf1\xfepj6\xc0*G\xfe7T\xc24\xc0T\x14\x9dd]k5\xc0\xff6\xa7\x1a\x9eV6\xc0\x8b&\xc4T\x06\xa86\xc0\x86Z\x9e\x06aP5\xc0\t"\xdc\xfbH\xe04\xc0(2\xdbX\xbfv7\xc0\x8am\xb6\xe5C\xde4\xc0R/\x86?\xd1|5\xc0A\xde[\xc6\x82:5\xc0\x99\x8d\xcf{\xac\xeb5\xc0Y8\xe9\x0f\xa8\xdf7\xc0\xd0\x04rR\xbdT5\xc0\xbf2\xed\xe1\xd0\xbc4\xc03\xf6OZ@\xff4\xc0\xe7\xba\xb6\x13\xb0<5\xc0\x1c\x08\xa2T\xffC5\xc0\tz\xe7\xd4,z5\xc0\x8b\xd9n\x1b\x84\'7\xc0\x8f\x18h\t\xaaA5\xc0q\x85eaq]6\xc0XXz\xfc\xa9\xa97\xc01\xefx}\xdfM5\xc0_\xe5\x0fL\xd4\xe04\xc0m\xbd\xdf\xf4]\xb04\xc0\xae\xc2!\x98\xee\xec5\xc0\xdc\xe6\xf2l\xf9\xf65\xc0=\x01\x0c\x0fkR6\xc0\xe6\xeb\x16\xce{\x006\xc0\xa1\xd3\xedh\x16\x886\xc0_4\x9e\x8c\xd266\xc0h\xe6\xbc\x1d\xbe\xb26\xc0c\xb7\x0c\x1c>\x9d7\xc0\xaa,*\xfc\xd0j6\xc0\xb7\xe2\xc0\xcd\x06\x1e6\xc0:\xb29\x9e\xe1\x027\xc0-4B\x8fm\xca4\xc0\xe5\xdf\xda,\xe3U4\xc0\x98\xbd`6\xf2\xd03\xc0S\xce\xbaN\x19\xf53\xc0}\xbb\xaa\xc9C\x154\xc0\xbd\x86\x16\xa1z\xd54\xc0m\xd6\xe1\xcfQ\x893\xc0\xdb3\x8b\x1b[\x9e7\xc07\xd3\x1dK?\xa95\xc0\x1b\x89\x1d\xc7\xe0\xfe6\xc0\xea>)\xd0\xeb\x986\xc0\xf4\xea\x8aJw\xd25\xc0\xdf+\x18h%U6\xc0\xd7*\xca\xcb|:6\xc0#\xe2\x9f~\x12\x196\xc0\xe0/\xad^\x94\x9a4\xc0o\xed\xcc\x1bqf5\xc0=\nh\x94>a6\xc0z\x1b\x98\xb2\xd1.4\xc0\x1f\xc2\x0c\x9e\xd1\x966\xc0\xfb{\xe1W\x1e\xc47\xc0\x0f\xf0\xbe1\xda\xa75\xc0xp\xba{\x9a,5\xc0QaL\x83\x1844\xc0\x12O\xc2\xdb^\xb04\xc0\xe7\x9b\xce\x9d1\xda6\xc0\x16\xcat\xed\xcd\xeb5\xc0EwS\xdb\xbe\xb37\xc0\x0fK\x11M\xb1)5\xc0??Z%\x89\t8\xc02\xc1u4\x8745\xc0\xb4\xb9\xecx/X7\xc0\tU\x01\x96\xd8\xb05\xc0x=X~1\xf36\xc07O\xdb\xfc\x1ad5\xc0\xa6\x06\xf5\x1a\x9f04\xc0\\\xa9l\x13\xe6\x887\xc0\x9e\xff\xb6\x1e\x89\x0c5\xc0\xc8\xb7j\x928M6\xc0u\xac\x15Pzv5\xc0\xb1q\xd3_3z6\xc0\xbd\xbd\x8a\x89\xc418\xc0J`\x06\xea\x8a\x086\xc0\x90\x05\xf8\xb2o\xa21\xc0\xe5\xf4\xd5\xe3\xeb\xe46\xc0\xa5\x0b\xca\x15\xe4\x9a6\xc0\'%\x00\x07\x92V7\xc0\xf1O\x84@\xf5\xd74\xc0\x16\r(+XK3\xc0\x19\x94\xd4\x8f\x82\xdc4\xc0\xbd\t\x8f\xc7\xa7\x127\xc0\xea\x03\xcbcj\xa53\xc0\xe9\xa3\xd6d\xe6\xa37\xc0\x0b\xb6p3"\x187\xc0%\xf1q=\xcb\x885\xc0oy*2\xcd\xf44\xc0\xd1a`\xd3g\xee4\xc0K\x92\xe9X\xdd\xdd7\xc0\xdeW\xf0\xd8\xbd 8\xc0\xec\x80\x1b\'O;5\xc0\x9a\x14=\x03N\x943\xc0\x9eQF\xd5\xc1\x105\xc0\x94#j\x02\xd7\x0f6\xc09\xb8iT\xaf\xb36\xc0\xbe\xf9\xb0n\xa4m4\xc0\xe9\x13,\\\xaeX5\xc0\xe4\xf6\xc4\xf6\x88\xc22\xc0g(\xd9\xd9\x9e\xef4\xc0\xb5\x05\xb7\x80T\xc57\xc0\x0b?\xa4\xc0}H7\xc0:\x97\x80J\x87m6\xc0\xe2\x84lL&\x1a4\xc0\xf2\xe0\xddF$Q6\xc0\xbcS\xed\xef\xf3y5\xc0K\xd6\xa8/l\xd92\xc0\x13j\xd6\xfa\xfbg6\xc0\x1dc\xb0\xcb\xd6\xb85\xc0\x1f\x912\xea\xef\xf83\xc0\x17\x12`y\xb1+8\xc0I~E\xe3d\xf14\xc0\x99\x97\xdd1x\xea7\xc0D\x81\xf2\xc3H\xbd5\xc0$+w\\\x15h4\xc0\x91\xb6;#\xdd<5\xc0\x17\x14\xef0\xa1Z4\xc0\xc3j\x06\xa5bn5\xc0\xc9\x9a\t\x95[M4\xc02]&\xca\xfc:7\xc0\xcf\xe9\xd1k\xb7V5\xc0\xfesdFR,7\xc0E\x9b\xde`\x12\xc74\xc0\x85WL\x93\xf0G3\xc0o\xd3\x17\xb7\xf0/5\xc0\xe5\xeb\x91\x9c\xe5\xf65\xc0\xfa\x1dF\xe4{\xe96\xc0:\t\xb9jW\x8a4\xc0\xb0\x9e)\xb8%\x065\xc0\x089P\x0c\xef\x867\xc0\xb0\xf8+\xf1\x03\xc54\xc0\xb6\xe5\xc1\xfb\x87\x086\xc0\xcfi&\xdc\x1a\n6\xc0\t\xa3\r%\x8f\xe33\xc0\xbe.\x86\xdb\xa6v3\xc0I[\x9b\x0c\x07N6\xc0\x8d\xad\x1aH\x10\x8a5\xc0\x85(\xc1\xcdJ\x114\xc0Z\x05\xe7\x9a\x08\x8a5\xc0t\x91\xf6\x8b\n\xde7\xc0\x13qMP\x8a\xd64\xc0\x7f\'FX\xd1?6\xc0\x11\xcb\xb4g\xa4\x0c7\xc0\xd3\x02\x83-.\x816\xc0\xab\xd5\xee\xc1\x04\xe41\xc0Ci^\x0fj-3\xc0\xd2\xb7\xf2\xf3O*7\xc0\xee1\x8c\x14\x1fc5\xc0\xda\x10z\x88\x1d06\xc08\xafx\xf0~\x8b6\xc0\x8f~\xe9\x8b\xe8\xf96\xc0\xab\xb1\x14\xd7L\x845\xc0\xdf\x00L\x89\xc5\xbc2\xc0\xc5\xfe\xa2\xf2\xa2\x0f5\xc0\x1a\x97\xa4\xfe\x8bw5\xc0\x07N\x9aB\xc991\xc0qS\x02+\xd4G7\xc0ULL\x89##5\xc0\xae\xf10\xd2f\xb54\xc0\xbe\x04\x92\xc5\xdc\xc76\xc03\xe8\xf9a\xcc\x943\xc0`|\xe6n\x91\'7\xc0O@\xecohW3\xc0\xe3\xd3\xdfZ\xde!5\xc0/\xb5\xa78\xda\xac5\xc0\x05\xb9;\xc9x\x066\xc0p=\x93lTm3\xc0\xb2 9Q\xa8 3\xc0w,a\xca`Q5\xc0\x0c\x03p\xd7\xea\xd23\xc0\x8d:u\xe1\xab)5\xc0P\xf7\xec\xbe\x97\xe54\xc0\xbeC\xeeyG\x128\xc0x\xe0\xef9\xb4\x198\xc0\x12_m\xa7\xa4\xbb7\xc0\x94\x9e\xecEl\xb47\xc0\xa58q\xbdV\xe27\xc0C-\xc4\xfdk\xbd7\xc0\xadP\xb0Nf\r8\xc0@\xf8\xd7\xe2p\xda2\xc0\xee\xcboh\x8f\x056\xc0a\x90\x15!\x8d 5\xc0a\xda%9S\xb67\xc0\xc1\x9b\xad\xdc\xf2 5\xc0d3\x00^6\xb07\xc0\x18\xa5f\'S\xd36\xc0\xc2\xb4\xc3l\xd4\xe07\xc09P\r\x8a9A6\xc0\xcf\x823\x9a\x8b\x198\xc0\xe1\x91S%\xfb\xe97\xc0\x84\xedSM\t\n8\xc0\xb6\xb00%W\xf46\xc0O\xc0r\x17\xee\xc67\xc0\x0f3\x89\xbfG\xd37\xc0=\xbd\xac\x91I\x0f8\xc0\xa0?3g\xda\x8a4\xc0\x92\xee\x03\xf3@\xda2\xc0a\x8a\x01]\x1f\x086\xc0\x02\x7fLz\xad\x946\xc0\x0fbX\xf5\x8b\x8c6\xc0\xff&\xed\xf4\xb3\xd64\xc0~\xc5\xbb6\xdf\x866\xc0\xed\\\xa9\\R\xd24\xc0A%\xa3\xd8\x94\x1d5\xc0\x1e/\xa6C\x16\x078\xc0UP2\xa1\x9a+5\xc0\xd1\xd0\x14\x9f\x83\xfb4\xc0\xf6\xbf\xb0\xc4gk6\xc0\xd2\xf1\'\xc8\x80\x0c5\xc0\xd1\xae\x8e\xf9\x89\x953\xc0K\xd6?Bi38\xc0\xac\xee\x90\x07\x19\x135\xc0\xab\xff*G\x9d\x078\xc0y_X\xc7\xadS6\xc0--A%\xf0\x108\xc0\xdc\xffj\x1dF\x068\xc0\x9c\xecv\x1d^\x148\xc0\xc0ldn)U6\xc0\x02\x11\x93M\tP6\xc0J\x12e\xab\x90\xfb7\xc0%\x05i\xf7\xc3\xf27\xc0\xadfH8\xed\xdb6\xc0\x87\xa8\xf4\xc2L\xe77\xc0\x81X\x97\x8d\xb0\xef7\xc0\x13\x85o\x1f2C7\xc0n\x032\xf3\xfa\xfa4\xc02\x02\xb8\x9a\x9f\xec4\xc0\x0c\x9e\x920\x13\xe64\xc0\x00\x10\xfc\x80S\xe57\xc0Z\xcb\xf5Z\xbd!5\xc0\x8f\x1aWMf\xf97\xc0_\x92\xd4PE\xb47\xc0\x071C\x13\xdb\xf45\xc0\xde\xad\x12\x18\xce\xa34\xc0R\x88\x91vN\xee5\xc0\x17\x918\x9d\x1c\x156\xc0@\x88\x1f\xa6\xf2\xf25\xc0\xd7*\xca\xcb|:6\xc0\n\x8e\xb3\x97\x0e\x867\xc0\xcc\xbd\xa9mWi7\xc0\xe2O\xcen\xf8V7\xc0C\x91[\xfeP\x1b6\xc0\'\x8c\xb5\xc2\x85\x065\xc0Ot\xf43\x9c\x067\xc07Y\x1e\x84\xec\xf16\xc0\xab\xa7]mc\xc34\xc0\xd9n\xd1UT\xe26\xc0\xb9\x98\x19\xa4&\x056\xc0\x01e4Vi\x1e6\xc0\t\x08YB\x9eU6\xc0\x05z14\xd1\xb34\xc0c]\xbax\x1a\x1f6\xc0\t\xfaE8]V6\xc0"\x9a?\xf5q\xe55\xc0u6\x80\xac\xed\xfb7\xc0\xc1*\xcb^\x0b\x186\xc02Eu\xb0\xbc\xf35\xc0d\x1c\x02`\xbc\x186\xc0\x0b)\xfa~\xceV7\xc0\xf1 \xd0\xcbN\x1f7\xc0\x02\x87\x98b\x87H6\xc0\xfc(f\x94\x81M8\xc0\xd9\x94Fq\xbe\n4\xc0e5im\xdf\xc64\xc0\xa0<v\x88\xe1\xc24\xc0\x92A\xc3+o\xbd4\xc0\x89\x95\xb1\xae\xb9\x944\xc0\xcc\xdb\xd6;\xde\x943\xc0\xcb\xb3\x8d\xbd\xa2\xfe4\xc0\xf0\xa1\x80\x96_z4\xc0\xb5kq\x13\xcds6\xc0\x15EN\xb1\x90^5\xc0$\xdb\xe1\x10\x17d5\xc0\x98\xf7\x00\xca\x1b\xba6\xc0\x8a\xa5}\x0e\xa4\x147\xc0\xa5\x7f\x86\x8d7\x067\xc0\x8f?\x1b\t\x9f\x0f7\xc0\xd9\xc0\xd2\x8f\x1d\x197\xc0\x16\xa2\xfa\xf9[06\xc0s"2\x01\x91\xc76\xc0\xb9\xe8*L\xd6\x956\xc0#\xcf\xe7\x0fQu5\xc0\xf8\x96z\xb4v*7\xc0\x034@\xde)\'7\xc0\xce{w\xd8\xc8\xf93\xc0RO\x1a\xa1o\xa76\xc0G\xf0\xf9\x8c\xee\x8b1\xc0F\xb6\xfc\xa1\tV5\xc0\n\x7f<u\xbd\x9d2\xc0"\xb2\x95\xce\xbfV5\xc0n\xc5\xa0\xee\x99?5\xc0\x0cA\x04B\xab\n3\xc0\xe3(]|\x81\xed2\xc02]K\r\xd6\x045\xc0\x88O\x13\xfc\xd1\xf22\xc0\x19}e\xae\x98=5\xc0m-\x9b4\xb8\x073\xc0\xd0\xf4y(\xf404\xc0Z1\xbb\xd3m\xed2\xc0\xd7\x06S\tQ\xf02\xc0\xae\xa8E\xc8\x05i5\xc0FN\x86\xdd\x89\x9d5\xc0\xd3\xc3\xa5E\xd2\xab5\xc0\xe6\xa4\x95\x93\x9d\xd12\xc0\x9a\xd5\xd5\x11\tY0\xc0\xef:\x8c\xe3\xd1\xec2\xc0\xea\xc8boX\xb85\xc0\xea\x02\xd1\x9c4,3\xc0\xa0~{\x0e\xf2\xd32\xc0\xb8\xee\xffC\x95~5\xc0\xf77^-:*3\xc0Y:F:\xcf\x875\xc0s:XD\x0e\xa22\xc0\xaf\xbc\x01\xb7\xc5d5\xc0`\x07=\xf8K/4\xc0\x84\x83\xc7\xd7\xe2\xdc6\xc0\xfe\xb2\x82:j\xf02\xc0\xd70\xf7*Y\xc32\xc0y\x9e\x8b\xedX\xaf5\xc0l\xe5\x97.r`5\xc0\x13\x17\xa9I\xb1\r3\xc0\x009\x9a\xe2G\xa21\xc0hO\xe8c\x1c$7\xc0b\xfe$\xc6\xa3^5\xc0|iw\xbdZe5\xc0!\t\xc6\xd3\xdb\xbe4\xc03C\xbfpjW3\xc0\xe7%d\x17\x9b\xf31\xc0{g\xc7\x8bR\xb04\xc0\xb4\'A\x02\xf9\xd82\xc0G\xa8\xacU O4\xc0\xfb\x9e#g\xf3;5\xc0\xb8\xf5g\x8bw\xf02\xc0\x93\x8fnG\xf4\x103\xc0\xb9\x9a\x1fC\x11\xef6\xc0\x9bf\xe8W\r\xcc2\xc0\xa8\x05\xb9\xdeK>5\xc0\x07\xc4G\xa8\n\t3\xc0OZ1\x16\x08\xc67\xc0|Ll\xb3Y55\xc0\xb8\xe2\xf89[\x133\xc0\xde\xe1p<D/6\xc0\x92GM\xbf\xb686\xc0\xc4\xc0R*N\x1d5\xc0\xc7\x139\x1a <6\xc0\xca\x92]\xbf%\xb52\xc0\x1d\x15\xb5\x8eH\xa06\xc0\x83Y\xf2V\xa3\x986\xc0\x82\x08\x83a\xfb\xa86\xc0\x92\xd1\xc5\xbask6\xc0gwW\x13\xf2s5\xc0x\xd0\x80\x84\xce85\xc0\xabK|\x13+\xf36\xc0\x0fo\xbf#s^6\xc0\xbd\xc1s\xa5\x89W6\xc0\x08\xbc\xf0\xfbnj5\xc0z\xcb\xf4\xc3\x84-7\xc08\xafx\xf0~\x8b6\xc0\xfa>W4|V5\xc0\xb6\x1a\x07\x8c\xa0\xfd5\xc0N\xc4\n\xd7\'\x876\xc0\x00\xf9\xb7\xe7\xf1M6\xc0\xd4\xe35\xb1\xed\xed5\xc0Nn\n\xcc\x92\xac4\xc0<4\x94\x14\x83X5\xc0\x1b9\xc6n?\xeb5\xc0T\n\x94\x89"\xac6\xc0\x16\x10\x06\xe9\xd4(7\xc0Q%\xf9N\xc3U5\xc0\x9f\xa3\\\xca\xa3\x086\xc0w\xb7\xc9\x94\x19@5\xc0\xe4\xa2S\xf5\x9b~5\xc0\xc6+bXzB5\xc0k\x12\xd8\xbb\xb6X5\xc0\xe0\x06\xb7\x87gl5\xc0\xe5\xb4\x86\xf8\xde\x995\xc0\xcc\xd5\xa7\xdb\xcd\xd86\xc0\x08\xba\x1a\xdea\x0f5\xc0\x8c\xb2\x8a\xbb\x81\xd72\xc0^X\xdc\xf9\x92\x875\xc0\x1cL~\x9a\x05@5\xc0\xcd\x178\x8c\x95\xf06\xc0v\x8c\xe9>$[5\xc0\xc7|Y\xbac\t6\xc0\x8f\xad$ \xe2c5\xc0\x83\xbd\x862EG6\xc0\xf4C\xb9_\xb6\x136\xc0D6\x12\xd3\x0c\x9c3\xc0\xd4\xebT\xefs\x076\xc0]\x82G\x8aM\xc86\xc0\x90\xce\x82\xf3\x1f\xca6\xc0A\x14\xb1\x83n\xe46\xc0(\x8c\x9f\x0e\xafg4\xc0R<\xb0xi~5\xc0`\xbcK\xb4\x91z5\xc0B\xf2\n\x99\x0b\xa13\xc0\xf8\x94\x8c\xa5\xeb\xcb5\xc0*.\xd3K\xc8\xe24\xc0\xf5^C\\\xdf~5\xc0\x1e\x1f\x85+\xdd\x845\xc0\xdb\xa8DJ\xfd"5\xc0\x8c\xc4\xe8W\xa2\x9b6\xc0\xef(]mWE5\xc0\x02\x8f\x06P\x0bW7\xc0\xd2V\xdee\x0cz5\xc0\xd5\xa1\x03\xca\xf5\xeb6\xc0\xb2\xf8\xa8\xac\xb7\xe55\xc0\xf2M\xa7F\x11o4\xc05\xaa\xfd\x13?\xc32\xc0\xef\x96\x86\x9ark4\xc0\xf4d\x8c\xff\x90*5\xc0+\xf3"R,35\xc0\xe6\x0c\x16\x15\xdd\xc15\xc0\xfe\x8e\x1c%\xd4\xa66\xc0\xae\xa0^\x0f\xe7\xed4\xc03\xcd\xde6\x89^5\xc0\x8d\x01\x16\xb8Df5\xc0\xa8X\xdbR\xaa\xa45\xc0\xbbV\'S\xaf\xb25\xc0K\xca\xa3D\x96\x085\xc05\xdf\xbf\x12\x80\x164\xc0\x9b\xdf\x9d\xb3\xd9\x145\xc0\xd1\x0b@sr*5\xc0\x13-\xcd:6H6\xc0\xd7\xd8G\xcb\x0e\x175\xc0\rK\xcc\x0fM\x966\xc0\xe5\x9eY2\x9c\'5\xc0\\\x9e\xb0\xf0\xd5\xe44\xc0(\xaa\xe8\xe5\xb1\xd74\xc0\xc7\xc4\x04\xbea\xfb5\xc0G6T\x0b\xce\xff5\xc0\xaaY}V/\x045\xc0\xdf\xcf>\xefO\xb25\xc0\xee\x87\x19F\xfc\xd43\xc08J\xee\xd1{\xa05\xc0\x91o\x93\xd0\x07F4\xc0\xc0\xdd\x19\xe6#\xd24\xc0\xe8\xaft\t\xcdW5\xc0w\xbc\x9c\x9f,Q5\xc0Q@\'\x19\xc7\x084\xc0v\xc3\x97\xbd*\x104\xc0\x1ds\xae\xda\xfa\x115\xc0a\xd9\n+\xd0\xbc4\xc0\xbfC\x11\xed\x7f\x8c4\xc0L7O4p\x955\xc0!\xc66\xd2\x0c,5\xc0r\x84\xa2\xccQ^5\xc0#r\x01\xfd\x02\xb74\xc0\x0fRh8\x1dv5\xc0\xe1j\x8fR\xcf\x966\xc0\xfc\xe5PZ\xb0\xbd4\xc0\xb7V+Wk\xe24\xc0\x19e,0\xa1\xca4\xc0\x08\x05`yd\xac3\xc0\xe6\xe6x\\\x89\xb44\xc0\x98\xcb\x90"4\xdb4\xc0\xde49z\xa4\x8a4\xc0x\x08\xfe\x1e\xb3\xd44\xc0A\x92\x1d\x8f\xd5\xbe4\xc0E\xda\x06\x05?\x026\xc0\xd1T4\x1e5\xa14\xc0\xe8\xc5\';b\xb04\xc0\xdf\x1c\x0e\xadt\xb94\xc0\xf8zZ-Aj7\xc0\x17\xe0]\xb76\xf64\xc00w\xb2\x829g4\xc0\xd1\xf0\xed\x86\x03\xdd4\xc0O7 \xb4N\xea4\xc0\x18K\xdd.}\x058\xc0\xbfGv\x86\x95`2\xc0\x88o\xdc\x1d\xf7<5\xc0U;M\x96\x12\'5\xc0\x9b\xe8\xbf\xc8\xa0D6\xc0\xe0\xe1\xc5\xe7\xd2Z2\xc0{g\xc7\x8bR\xb04\xc0\xe0;\xb6Xy\x9b4\xc0Y\x1e\xf5>\x1dS5\xc0z{\x06\x93\xcbS3\xc0F^\xfd\xbdQu3\xc0\xd5\xdd\x18J\xddH3\xc0\xfd(\x9a.\xac\x9d6\xc0J\x1d\xbe.?\t5\xc0Y]\x1d\x15\xaa57\xc0\xfa\x07\x96!Y\\3\xc0\xec>\xb018X3\xc0W\xb7\x07\x13\xe0O3\xc0\x10\xff\x01Y\x86G3\xc0\xe6\xbeA\x8a\tG3\xc0\x89\xf2.\xf6MI3\xc0|\xe2\xff\xd8\xe6;7\xc0\x90d)\xdef\xe95\xc0\x07\xae\x0b\xaf\xed\x107\xc0C\'\xf9`\x17\xe46\xc0\x03\xc3\xa9\xe1kG3\xc0E\xa3\xf2\xa1@\xc75\xc0\xf0\xdea\xf2!b3\xc0A/)3s16\xc0\xdc\x88`M\x8904\xc0\xa7\xb2\xdb\x85\xac\x085\xc0\x1d<\xa0\xaa\x0e\xf14\xc0^\xc9\xf1\xb4\xce\xf14\xc0!\x83\xc4\xc0\xfa\xe74\xc0\xc8\xee\xb1RL\xd34\xc0}\x8e\xf3%\x05\x1e5\xc0\xa9\xaa\xcc\x12\xea\x8a4\xc08\xe4\x00wy\xd84\xc0m\xe9\x16\xa0\xcfF5\xc0\x1e\x11;K\xde\xab4\xc0\x8c\r\\+vF5\xc0\xbf\xf0"Q\xe3\xa84\xc0\t\xfd\xfe\xb6r\xb54\xc0rN\xd5\x04&\xb47\xc0\xc5\x9d\xd6\xca\xcaS5\xc0c\x19\x9d\xa8\xf925\xc0\x18\xcd\xb1\x86\x13\xd14\xc0\xf1\x8bU7\xd0\t5\xc0\xe5q\xe3I\xb4\x9a5\xc0\x87\xba\x1eVz\xb35\xc0\xa2\xca\x00pvg5\xc0%\xe7\x95\xff\x99\t5\xc0\xce\xb9a\xc7!\x9f5\xc0\xd6\x8d\xb2\xde\x98\xf86\xc0jy`\x87\xa7\x8d5\xc0\xff?\xf1\xf6\xb7\x9e5\xc0\xc1f5\xc0\xf8\x9f5\xc0m\xbd?e\xc0,5\xc0-(\x8e\x89[\xb15\xc0\xe3\xa2\xef\x00u\x8c6\xc0h\xc9+\xb5\xa6H6\xc0^\x95\xeb\x94\xf0\xee5\xc0E\x83\x906\xb2.6\xc0\xe4\xb1\x08AA\xa55\xc0\x8b?\x1e\xb7\x9f35\xc0\xfe\xf4[z\xf8\x995\xc0\x8b4\xb1P1\xde7\xc0m\xe73\x02Y\x105\xc0\xba\xd0my\xde\x824\xc0\xb4`\x9f\x81\xc4\x1e6\xc0g\xa3\x08\xb58\xfe5\xc0*\x85\xc9l=%6\xc0\n3\xf8 3\xae4\xc0D\xc3\xc7\xaf\xba\xc84\xc0]\t\xd6\x801|3\xc0\x92\xab\xcf\x0e\xdd\xec4\xc02=D\\\x9a\xbd5\xc0\x08h\xf9\xcf\xc2\r6\xc0c\xd8M\x0f\xa2\x016\xc0H\x10|+gn5\xc0\xe0x\t\xf0H$7\xc0H\x15B\xe6\xc3i6\xc0\x1e\xbb\xc0*\x97\xaf3\xc0b\x7f\rWzw7\xc0B\xd2\\;V\x827\xc0\xb7\xd2\xa61[\xaa3\xc0\x83\xed)\xa3\xad17\xc0\xb3\xf1t\n\xd6k3\xc0@\rz?fW5\xc099\x7f\xbb-\x973\xc0\xed\x1aP6f\xb57\xc0%y\xd2\xa6\xfbr5\xc0\xe1b\xabf\xf5C7\xc0\xcf\xaba\x8bGV7\xc0\xe1\x1dC\x87\xa2v5\xc0\xbb\x80\x1f\x907\x8b7\xc0#<\x82\xf31\xab7\xc0\xe0\x1e-\x9d\xaac5\xc0\xb3\x92\xa6z\xd0R5\xc0\x1e\x91\xe8\x038<7\xc0\n\x8e\xb3\x97\x0e\x867\xc0\n6dRiH5\xc0\xac\xba\xb5\xb5\xd8\x8b7\xc0\xa2\x98\xe8\x19\x1eX5\xc004K\xf0\xbd\x9a7\xc0\x05IT\x80\x10I7\xc0\xd4\xd8L\x84\\D7\xc0\xfe=M\x9a\xa0h5\xc0\xda\x16\x1b!C-3\xc0\x18\\\xb8>s\x866\xc0H\x7f\xbf\x12lk7\xc0\x0c\t\x91\x0c\x05y7\xc0>\x86\x97n)\x977\xc0\xc9\x89\x86}\xba\x837\xc02\xef\xa8z\xcdj6\xc0P\xc9P\x8f\xe5\xb96\xc0\xf1_~E\xa5\xf73\xc0\x9e\xc3\xc9.2\xaa7\xc0\xdc\xd5N\xe4S\xee4\xc0!\xe38\x97\x03\xd54\xc0\xe4\xdb(\x10\xf2\xf24\xc0\xd9\xf8\x878\r\x987\xc0\x05u\x91\x92\xa0\xd16\xc0,\xec\xf4\x9b>w6\xc0\x84\xe7\x97\xd1@\xa17\xc0\xa0s\x90\x01?\x143\xc0\xa5%A^\x16$7\xc0-Gas\xab\x154\xc0\xaanl\xa4\x07\x967\xc0U\x05\xd7\x1e\\\x164\xc0Ro\\Rb\xc86\xc0\x1aW\xa5\xe8\x8b\xff6\xc0\xe9|\x15Ngb6\xc0\'\xea\x9a\x0eA\x9b6\xc0*\x96\x97t\xcb\x8c6\xc0^\xf3\xb2#[d6\xc03O\x88\xd0\x93\x936\xc0{\xcd\xec\xa4ni5\xc0\xadH\xb7\x84\xf7\x0b6\xc0\xde9\x8c\xc3\xd1\xcc5\xc0;\x06d\x92\xc9\xb24\xc0\xadH\xb7\x84\xf7\x0b6\xc0\x86A\x15\xba\x14\xd16\xc0\x15\x08\xd1q\xc7\x894\xc0#\x91\xe6D\xb4\r7\xc0\x9e\xd7\xceB\x93a3\xc0G\xa2_\x92\xd4\xe56\xc0{5\xf6w\x1e\xb37\xc0\xe5\x19\x0c\x81;\xdd4\xc0\xa6\xf2\x82\x89\x86\xe64\xc0\x11\x1aF/@T6\xc0\x13;\xffC~\xc95\xc0\x8d\xa0|\x99\xf8Z7\xc0B\x92\r\x8f\xbf\xf86\xc0\x92\xc3\xce\x86\x1cb7\xc0\x08\xb6\xfd\xa6\n\xd55\xc0w6\xa1\xac}\xed5\xc0\xc9?\xf6\x0b\x85\xa44\xc0\x8di\x92v@\x8a3\xc0\xfeP\x85\x99\x04\x946\xc0\x15 k\xa5\xa8\xfb7\xc0\xf6\xbc\xd0\x14\x85}6\xc0*\xbbS![\x1f7\xc0K\xf4\x96\x07\xd7\xed5\xc0r\xd2\x18\xf9K\xf97\xc0\xa0\xf9+Wm\xde6\xc0A\xfe\xf7\x0f*\x056\xc0U\x10\xd0\xef\n\x058\xc0c\xf6[\x97\x12|6\xc0H\xe2.\x81\xbeH1\xc0\x9b\x85bW^\xb46\xc0>;Q5>\xfd5\xc0<A\x04\x1b\xb1\\7\xc0A\xc5\xa8\xd2t\xb46\xc0$\xf1h\xb5\x8d\x1e6\xc07(\x908D\xfa5\xc0\x9b\x85\xf1\xee\xcb66\xc0\xf1}\xb3b\xff\xa85\xc0j\xcd\x1e"(\x045\xc0\x96\xcc\'\xd9\xd2\xd55\xc0\x1fPY\x8c\x8f\xb14\xc0\x16-\x18Mh\xb57\xc0]\xdbn_<X7\xc0|F\xc2nIG4\xc0\x87\xee\xda\xce\xa6Q5\xc0aK\x93\x12\xa9\xf66\xc0u\xe0@zo\xc56\xc0|N\xb6\xe8\xbd\\3\xc0\xca\x0ft?\xf9\t5\xc0\xab\xa76\x91\xf0\x8e6\xc0d&n\xc6N\xd76\xc0\xc3\x1f\x9b\xf8Yn7\xc0S\xcc-\xb3\xaf\x8a7\xc0\x03\x94\xfc9R\xbc6\xc0\x87\xd5u\x959\x856\xc0B\xd8\xb8\xee\xb9\xe32\xc0\xa2\x9e\x13\xd1\xbe\xa34\xc0\x98\xb4\x17y\xecP3\xc0\xe3\xbc\xca\x93\xcd\x9e3\xc0\xd7\xf8x\x02L46\xc0\x0c\xe2]\x8d\xf4\x9b5\xc0\x1d\xac)\x15\xa0C4\xc0;B\xfb\x18\x8c\xeb6\xc0\x1d\xdf\x8a8\xbd\xb84\xc0\n\xc8dg]58\xc0\xdf\x080\xf4\x1c08\xc0d\xf9\r6\xddK6\xc0\x9b\xc6\xb0\xfa\x0b\x893\xc0\x03\xbe\xa6>\xa2w6\xc0h\x85^GI\x1d6\xc0i\xeb\xe4\xc9\xa9\xf94\xc0\x7f\xd9g~\xcb\x1b4\xc05.U\xbf\xb9t6\xc0\x04Y\xe7\xd0\xbe)6\xc0=f\x01\x9aQ\xf77\xc0\x87)\x04\xda#_7\xc0\xb2\x10\xb3\xee\xae\xc63\xc0\xd4\xd7\xdb\x02\xa6\x9d3\xc0x\xb8 h\xbeV7\xc0K=\xec\xc1\x1c^5\xc0\x04\xd4\x92\x0e*=3\xc0\xa3\x1c#\xc2\xcc\xf83\xc0\x9d\x98]\xe7\x1dR6\xc0^\x88[\x16\x8f{3\xc0\xa1Z\xdc\xe0\xe0a5\xc0\xf8\x19(\xee)w6\xc0\x00\xf9\xb7\xe7\xf1M6\xc0EP)]\'\xe56\xc0\x85WL\x93\xf0G3\xc0\x9f>z\x8f\x0c\xa46\xc0!Q\xf9J\xd8q7\xc0\xdd\xef\xd6R^\xa86\xc0h\xb4rU\x15\xf74\xc0\x9fj\xd6\x9bR\x103\xc0k0\xdb\x85\xdf\xf94\xc0\xd3e\x9b\x99\xfe\xe54\xc0\xed2b\xfc\xff\x0b6\xc0\x18<%\xf6H\x1c6\xc0O\xb0\x8b\xd6\x1ej7\xc0\xed4W*\xc7;5\xc0#\x11\x17u\xf5D5\xc0I\x9eWj\x01\r6\xc0P\x87\x8f\x17\x11\xb64\xc0k\xbc\xff\xc5/\xd35\xc0\xbb\'Hi\xf0*5\xc0\x0f\xfa\x16\x8b\x0bB5\xc0\x15G\xa6\x84\x98\xe84\xc0\xbb\t\x9e\x9c\x88\xf04\xc0\x87\xf1K\xf5\xb8%7\xc0|\x06n\xc4\xc0\x027\xc0F\x8d\xbe\x9bC\t5\xc0\xed\xca\x08T;\x965\xc0\x0c\x18\xed\xcf\x12\x0c6\xc0\xd6h\xf1\xc5xc6\xc0\x88\xc9Q\xc0\xd7\xe34\xc0\xde\x12_\xcf\xf7\x8f5\xc0Y0\x19\x95\xa7\xe94\xc0G]\x1d\x80\xe2]4\xc0c.\xaa\x0b\xcd\x1f5\xc0\x15G\xa6\x84\x98\xe84\xc0\xc7\x91\x8avH]5\xc05\xa5P\xcdb\x8b7\xc0\xcb\x9c\xa3\x87\xf9S6\xc0\xde\x01\x82\x84\xb5\x805\xc0\x9a\xfc\x9eKh&5\xc0N\xe5\xbc\x9d\xf8b5\xc0D#\x8d\x1b\xf8\x1c5\xc0\x9c\xb8\xf8H\x8fN5\xc0Z\xaeO\x93\x1f\xda4\xc0\xbb\xf5\x99\xb8~o6\xc0\n\xf9*\xc8\xcaX5\xc0z)\xe5\xfec\xe17\xc0B\xfe\xec\x00\xf8\xf44\xc0.G%\xcc\xd1>5\xc0\xa6Ip\xad\x0b\xf04\xc0Zt\x93\x14v\xd94\xc0G\x9c\xb0\xe02\xb64\xc0=V\x9a\xcd\xfeW6\xc0\xa7y\xefXa\xe54\xc05\xa3I\xb3\xbd\x9d4\xc0\xa0X+\x14\xbd\xa53\xc0b% {\xa0\x1c7\xc0,F%\xa1\x0f\x887\xc0,,a\xc2\xcf\xca2\xc0\x9e-\xac"|V6\xc0+\x89t\xea\xb1T3\xc0\xedh\xd3\x87\xc6\xc27\xc0\x99\xfd\xf6&\xe6\n5\xc0N\xa85/\xe7\xe17\xc0\x8e\x14\xed#\x1bj7\xc0\x18FL\x86\x1a\x0e7\xc0\x06\xe6:F\xd9L6\xc0\x9f\xf0(\x99ZQ3\xc0\xad\x1d?\x99\xb9\xbd5\xc02M,aW\xa25\xc0L\x10\xf3\xa9\xa0\xbc7\xc0\xcf\x97\x9c\x1e\xc4C6\xc0\x83\xd4\xef  \x0e6\xc0\xaf{\xa2X\xb4\x994\xc0\xf6\xf3\xdf\xac\x8aQ5\xc0\xa5\xf04\x00\xb8T6\xc0\xb2\x83\xb9\xb4\xe9\xe52\xc0L\x86\xac\x05\xd9\x125\xc0Zq\xec\x08\xdb`7\xc0\xee\x17\x8a\\\xfe\x866\xc0\xdb\xa8DJ\xfd"5\xc0U\r\xf9\xa7C\x936\xc0\xb8N\'P\xeb>5\xc0\xae\xa8E\xc8\x05i5\xc0\xaep\x86s\xaf\x105\xc0\xde\xcc\xff~\xf5C5\xc0\xd3\xea"a\t-7\xc0\x96W\x1aQ\xa9\xce3\xc0k\xe0t\xff\x1a\x9b6\xc0Bh\x99\xf2Ya7\xc0'
p29
tp30
bg3
(g4
(I0
tp31
g6
tp32
Rp33
(I1
(I4059
tp34
g13
I00
S'0\x1b\xef\xddL\x03T@\xe3\x99\xec\xdb\x1d\x07T@\xc8$A\xf1\x1c\xacS@S\xc9>/\xc5\nT@\x04\x1eL\xb9\xed\x0cT@I!\x83\t\x14\xe7S@ ]U\x00?\xc1S@\xccz\x06q|\x01T@\xd2\x10\xe1#z\x0fT@D\xb9\x90,\x18\x0bT@U\xf9-Z\x1f\x03T@&\xf7\x9bA\xf2\tT@\x011\x83q\xe2]S@Q\xfb\xc9\x9d\xe6\x80S@\x9cK}\x1d\xc0\x85S@9\x9e\x14\xcb]\xc2S@\x8d\xa0\x94q:mS@\x7fm\x94\xaa\xc9\x88S@\xa7^\xb4^\xbc\\S@\xdc\x9f\x0c.~\\S@\xe4\xf7\xbc\xd8\xb5]S@U\xb8\xa1+O\nT@g\xff,]\xa6\x91S@\x013\xef\x99(\xc0S@$\xf6\xd7\xb3E\xadS@._5\x05\x98\x96S@b\xa7\xf9\x95\x9a\xb1S@R\xa9L\x0c\xa0\tT@*Z\x8bx\x10zS@\xfb\xd2\xef\xa3\xcb\xfaS@\xc9:\xe2Va\x99S@c\xa1\xe9\x9aK\xd2S@\xb7\x03S\x8e\xbe[S@\xc2\x15\xe6\'J\xc1S@\xac\x92\xb0l#rS@\x95\xc4\xdaM\x03{S@\x91x9\xe9\xca\xd9S@\xca\x9c\x9d\x91\x02\rT@0\xf1\xee|6\x08T@"\x9d\x19\xd4\x8c\xb7S@\xfbBG\xe6\xc1gS@B\xd5\xa8tT\x06T@\x90\x92\xa1s\x83\xb7S@\xe6?Fo\x81\xafS@>\xedd!\x9b\xc6S@\'3)1\xb7\xa9S@H}B.\x98zS@\xe1|{I\xc8xS@=\xa5:\x93\xd8\xafS@9@AF\xc1\xc4S@]~\x04PJWS@h\x04}\xd7\rWS@\x00\xeb\x01\xbb\x0b\x02T@\xff\xb9\x90\xb4JsS@5\xe6\x15\xb5\xe9\x16T@2\'\xb7\xd6\xeebS@;\x92\xcf\xf5\x16\x0fT@\xf7bTCFTS@\x8b^\xfd\xde\x03SS@hF\xa5[\x07\xc5S@A\x80U\x1b7\xb5S@B\xee\xf7\xde\x82\xc5S@\xdb\xf2\x1f\xf9WaS@\x87^\x91g|\xeeS@x{\x7f\x82R\xa3S@\x05\xba\x98\xb1\xa1\x02T@\xd0E\x1d\x98\x13jS@\x04\xc1N\xde\x01\xf6S@\xae\xe4\x86ae\x99S@\xbcj\xd68\xe3nS@\xceP5\xf4\x9dLS@\x04\xc1N\xde\x01\xf6S@E\xcb\x16\x0c\xb3SS@CkD\xbe\xc0\x82S@\xa0\xf1\xf2 L\x7fS@\xd7Q\xaf\xe1\x98\x13T@\xc9\x8d\xccbZ\xedS@\xbd\x0e,\x9c\x00\xe7S@!Z/O\xa6\\S@\xfa\xfbOl\xa7\xadS@\xca~\xbf\xea1\x0fT@d\xe9\xc4\x06(%T@Bp\x8f\x01\xda\xd4S@\xa0\xf8\xa1\xf0\xb3\xf6S@\xb0\xe7\xc7}\x12\x83S@\x051\xe7u \\S@\xe7k\xe9\t\x11\x81S@\xca@p(\x1exS@\x01_S\x88l\\S@\xe2B\x0bzm\xabS@M\x8d\x8c\xa5_\x83S@\x97\xd7\x8ey5\xabS@\xb6\x08\xb4\x95\x08\xe4S@\x9dV\x85\x85otS@\xb0-\x00<\xfb\xe6S@\x15\xcb)\x99\xce\xe6S@ \xach\'\xda\xa9S@s\x08{\xa4N\xb1S@C\xa7\x8f\x9e\xa9\xc9S@\x08<\xed=\xf8\xa9S@\x8d\x9eZl\xa8\tT@\xaf\xe6\x7f\xb7i)T@\xb0\x02!\x11\n\x9bS@\x8e\x98\xff`\xe9\tT@U\xf4\\\x7f\x86\xe6S@\x9c\xee\x94\x9b\x0f9T@Q\xdc\xebm[\x99S@\xaf\x06[P\xc3\x01T@5\xf9;CF\xafS@\x16\x89\x9a\xc2\xa5\xe6S@=\\\xee\xb5\xc2\xe6S@%\xd2\xfd\xbd=\x99S@\x0f\xe9\x08\n\xba\xc6S@\x8d\xa1\x90\xb1{+T@\xa4\x16\xa4\xdd\xf8\xe7S@\x1d\xcb\x0c\xa5\x85\xe6S@[<8\x83\xd3\xe7S@\x07\x01\xb2\x9d\x81~S@\xf9r\xf2\xb9\xda\xe1S@&\x10q\xc1\x88\xcfS@\xc1F>\xb7\x02\xe6S@S\xd7\xc9\xe9pzS@\x12\x01\xc0\xd1*\xa0S@\xe1[e\x7fy\xa0S@rr6\xc7\xd0\xafS@\xd9\xa3t\xbb\xa4\xddS@\xc9#\xd4;G\xd6S@\xc94]\xa3\xe2\x16T@\xbcAud\x92\xeaS@X?\xda;\xb4\x0fT@gj\x0ew0kS@\xe1\x83(\x7f\xcf\x17T@\xeet\x87M;\xe5S@\x85(\x00#\x10\x1cT@.@\xf54\x04)T@\x16\xcc\xd6zi\x0fT@\xbe \x18\x1bMVS@\x8a\x95@\xbf\x18\xb0S@h$\xd7P \xe7S@\xd5m\xe81O\x8fS@\xac[\xe0\'\xb7\x16T@\xcd\xba\xad\xc0[\xe3S@\x9a\x8e\xe1\x15\x17\xe8S@\xd5\xb21\xd7X\xfaS@\xf3\x9c8\xf1\x1c\xa2S@\x03\xb8\x8a\xe7\xd0\xa5S@\xc0\x14]\xbb{\xe2S@\x85\xdc\xf9?\xc2\xe7S@\x87\xdea\xa0\xa0\x1eT@3)\xdf\x84KwS@\xedL\t\xda\x0c\xacS@zV\xbe\x03\xdd\xd9S@\xd8\rW\x8aF\xe1S@\xb0x9\xe3\x19jS@vv\x05/\xc8US@\xeeyx)\x8d\x9fS@\x96\x07\xdbK\xdf}S@\xc2\xdf\xf1+\x87\xc9S@;\xbf\x98\xdb`\x9dS@\xb7\x8dB:\n#T@2\xecw2\xc6dS@\x0cQ\x17xc\x01T@k^\x8a\x8d\xac\xddS@\x94h\xc7@F\xe2S@\xfa\xe0\x13\xad\xcf\\S@~@t\xd4\xbe\xddS@\x92~\xad\xb7\x020T@\xcd\x17\xd2\x06\xa6\xf4S@\xb5\x08\\Q\xcf\xdaS@\xbc\xfb^\xc9\x150T@Q\xbb\xd3f\xc0\xddS@\xda`\x80\x8f\xd4\xf6S@\xd0\x97\r\x0e\xda\x1dT@\xec\xfcHA\xe3\xb0S@2\x14$\xe7\xad~S@\x0c"F\x8e\xe7\xd6S@9Fb5\x193T@\x86*\xcb\xcap\xb2S@\xe2J%\xb3Y\xb2S@\xa0\xb5\x18q;\xb2S@\x93#\xa6\x1b\xaa\xa1S@;\x16\xe1\xda\x8e\x99S@\x86\xcf|sI\xadS@\xad\x7f\x82\xa3<\xa3S@*\xec\xb7\xb82\xb0S@j\x05\x96\xd11$T@~\x8b\xa5\xd9)\xb2S@\xedU\xc0\x84\xca\xd9S@\x00:\xd2G\xea\xddS@\xda|\t\x17\xa8\x9cS@\xbc@-\xba\xad\xb1S@\x10Z\xfd.\x1c\x9fS@\xc1\xc0\x14\x91\x82\xd2S@U\xbe\xb7\xec\x10\xafS@\x12(\x01\xc0\r%T@\xd7JrC\xbc\xd9S@\xd7\x18\x8f\xa7^$T@\xf6+\x0b\xb9\xef\x95S@b*S6\x9c\xb1S@dv\xc0\x13\xb4\xb1S@p\x01\x91\xae\x06\xf2S@9\x99\x938\x88\xd9S@\xe2]\x91\x9e\xb5\xb1S@v\nA\x13m\x9aS@R0\xf4\x1f\x91\xb0S@\xd1\x7f\xe2\x1e8\xe4S@\xd6\x1b\xa2\x86\xfa\xddS@\xebd\xe5,\xd2%T@\x14\x95\n2\xae\x9aS@#\xd1\x86\xa2\n\x9cS@\xa7\x02k\xf2\xa4\xabS@\xbclP\x81\xe8}S@\x8f\xf9\xf1aE\xe3S@\x1f\n\x8f\xe4\xba\xb0S@\x18\xda\xde\xd3\xd8 T@\x9a\xf7\x96<M\xafS@Y\x1f\x04\xdb\r,T@T0%\xa8\x07\xafS@J\x80\xdf\xed\xe2\xfdS@\x9fVOq;\x9cS@\xb4B\xb3-\x9b\xafS@\x95U\xee\xe2\x1c\x1dT@\x1a\x02\xfc\x80\xe3\xd8S@u%c\xbc\xff\xfaS@F:\xb8\x19\xd7\xaeS@-`J\x7f\xf6\xf6S@T\xb1\xf0T<\x83S@\x88<\xc1\xd1U7T@v\x0c\xf1\x9a\x1c{S@\xad\xb9\xdes\x80\tT@`\xc9c&\x04$T@\xa3\x97\xb9\xaa\x87cS@\xa4-\x12\x0eo\x83S@\x03\x1a\x1fy\\wS@\xf2u\xf5\xc8\xd8\xdbS@y\x1f\xd0-\xbd+T@\xab\x15fI\xb1}S@\xef\xad6w\xcb!T@\xce\xaa_M\xed\\S@\x83ks\xb3\xaf}S@\xe0}\x14\x07c\x99S@\xea\xaa\xac\x8c\xf6/T@\xbfu"{\xb5)T@\xc0\x1e\xb1\x82\xcb\xd5S@\xaa\x83\x9b\xe7N\xfbS@\neV\xca\x9b`S@/\x83/\x14\x02\xaeS@\xc4q<\xf0I}S@\xcd\n\x0b\x17\x1f\xa1S@\x80\xbd\xcd\xa2E~S@\x87\x1f\x0f;\n\x00T@\x90\xeb\x88\xd1n\x8bS@!\xe0\xcdlx\rT@T\xd3U\xd1\x0e4T@\xb6v\xb35\xc2\xa4S@\xfa\xba@R\x80\x10T@>W\x19\xb0VxS@\x906=\xd2\xb4\xcaS@w\x86\x8a\x83\x14\xcaS@\xe8\xd8\xe6\x8e\'|S@s\x99\xd6l\xd1\xadS@\x8d\x1e\x15\xba\x9b\xc9S@\xc2\x0e\xde\xa2\xc6\x07T@?\x01\x91G\x0e\x14T@t?\xb0+v\xc9S@\xc0\x16\xd4\xfa_\x9bS@\x8a\xae\x96<\xd0\x81S@\xd4\xa5\x19<\x92zS@\xd9\xf2\xfdI\xe5^S@\xd8qv\xe6\x9a\xc6S@\xf9\x87\xa9W\x0e\tT@\xc1z\x15\xc0XTS@Q9\xfa\xaa\xc7\xbfS@8\xc6T\xf8j/T@\x95\xb6\xaf\xbc\x85\xceS@\x0c\xc9\xb7?\xf3zS@\x85\x06\xc7\xb9\xdakS@\x19\x05g"Y\xd8S@\x04\xf9lyA\xadS@\x9a\x8a\xb7\x12$*T@1Yc\xfa\x8e\x00T@lG\x91\x15[\x9fS@\xb4=\xe1>\xe4TS@\xe0K\xa5\xb2\x99\xe6S@\xcaP\x14#\x00\x0eT@\xdc\xba\x84B\x1a\xa7S@8\xb0\xc3\xa9\xfc\nT@\xf3\x87\xaf?\xf2\xd7S@\xd3\x9c\xb9\x1a1\xb2S@\r\x15^\xffO\xb2S@)\xb7gq\x0cqS@\x18\xbd\t\x1dB\nT@"\xbbJ\x1dC\x1cT@\xe6q\xdbo\x91\x82S@K\xf6\x83L\x18\x12T@\xdenC\xd8\\\x0bT@\xab0n\t\xce\xc9S@\x9a\x9d\xa9\x03\x95\x1eT@\xfe\x82N\xba\xf1\xe1S@\xedP\xf0\x86\xf7\xb1S@\x95Q\x8c\xf5X\x00T@\x08\x9bQ\x9d\xc0\x19T@\xff\x91NU>\x00T@\x86\xf7\x1c\x10\x0e\xa9S@\xec\x16\x98\xd3\x1f\xf9S@P\xfaja\x18\xeaS@\x93\xc7\xf9\x13=\x1aT@\xaf?\xa5M\xc4\xe4S@M1\xa4GH\xecS@\xc1F)\x7f\xf6lS@\x9e\xcb\xbf\xdfX\rT@"\xec\xbey\xe4\xb9S@\xc7\xe1_\x00\xf1pS@_\x06\x95Jn\x06T@\xaf8t-\xd0\xe0S@\xf8I\xcaH\x9d\x9fS@p\xbd%\xb3\xcd|S@e\x8cw<\xb8\x11T@\x8e+\x15\xef\x18\x0fT@\x8f-\xe8\xa5\r\xafS@\xc7\x8f\xd4\x05\xb7\xafS@\xab0n\t\xce\xc9S@zZ\x85\xe3\xb4\x10T@-\x89\x11G\xe7zS@(ICl\x93\x1cT@\x95y\xd7\x9cG^S@[<8\x83\xd3\xe7S@\x87\xb5\xcf\x17\xf2\xbcS@\xf1)\xc3\x9eC\xb1S@\xb1\x05\xd3\x8b<\x14T@d\xb5\xbd\xdfr\xe4S@h\x92Bh\xf4\xc1S@^\xf6n\xe1\xe7|S@`lf%J\x9cS@\xfcA]dC\xafS@\xcd\xbd\x87\xe9\x1f\x0fT@\xd9\t\xf4\xb0\xa7\xc4S@\xcc\xe2^\xb0\x0c\xd8S@MM\x17\xf8\xb2\xa0S@j\x07\xeb4C\x0bT@\x81\x84\xd4\xa0\xac\xb2S@\xb2\xb1\xcc\xe4X\x13T@\xa2\xf2? \x99\xddS@&#<Z\xc6\xacS@1\xb2\x9b\x88\x1f{S@\xa5\xc8\x10\x01\x94zS@N\xfb0\x89.\x99S@\xd3"i\xa3\xbd\x19T@<\x80\x04\'\x98\xe7S@P\x87\xd4\xf9\xb1\x97S@\xaaw\xcdc\xae\x9eS@`\x15\xc1\xd0\xfc\x99S@l\x92\xf4\xff{wS@\xba.\xf8H\xff\xb1S@\x15zT\x1b\xe4\xfaS@\xd5\tg^\xd0bS@\x07\xe8\x12.<\x99S@\xb1\x86b\x8e\xd6bS@\xe7\xb0G\x14\x10\x0bT@\xb5\xf9\xe2\xee!\xafS@z\x97[L\'\xafS@\'U0|\x92aS@A1q\xc9\x1a\x97S@\xdf\xd9u$\xb1\xf4S@}\xfd)\xd1*\xecS@\xe7\xfe\x83\xed\xa0&T@\xd1aat\x9e\x87S@\xd7Ka\xa1e\xcaS@\xe0!\xd6f\xc8rS@\x9d\x10$\xc4\xa5\xb2S@*\xf2\x15\xd5\x87]S@u\xb8\xc6\xfdVsS@Y\x80\x9a\x97\xf1\x11T@Jm\r\x05\xf9\x8cS@\xf1\xde\xb7(\xb0\nT@\x12\xafb\x08x\x9dS@\xc0\x13\x04U\xc7!T@i\x862\xc4\xfc\xd6S@\xe5\xda\xdb~G\xb2S@\xd3(\x8e\xf7I\xaeS@\xb3\xbc\xa3\x13\x8d\xb2S@\xd0\x860U\xbf\x98S@\xb2A\xb5\x80h\x7fS@\x062?\x95\xf0\xb0S@\x81\x9e\xab*\xf3\xfeS@\xb2\xf1\xb8<4VS@\x9d12\x8d\x9c\x90S@\xe2\xb6\xe0K\x07\x1aT@\x1b\xa5\xce|a\x0bT@\xf9\xb1\x9b\xcd>\x07T@\xae\x9f[[\xf1zS@\x80M\xb3\x96\xbf\xb0S@\xb1\xfc\xe0\x14C\x03T@O!\x87\xc0;iS@\x1c\xba\x9dN\x14\xdbS@\xfby?\xee\x06\xc2S@\xe54{\xcb\xb9\x0bT@e\xbc\x1b\x96T\xa3S@i\xd8\x8a=\x07\x9cS@\x13\xa1"P\x9b\xf7S@\xc1\xb2{\xb1\xad\x16T@\xd2s\x9d\xd7\xd8\xdcS@C\xf6N\x03d\xd9S@\x86\x88z\x04v\x99S@&\xdf!\xcaG\x07T@\t\xad\x1a#F.T@\xdf\xea\xae\xc7ddS@\xdb`\xe2\xe1\xcc\xf7S@[\xf8\xf6"`\rT@\xd8G\x11"\xe9\xacS@\x895\xa1?\xfd"T@\xe2G\x15\x7f&7T@s+)\xfbV\xcdS@\'\xd1\x03\xd7H\xe5S@\xa8\xea\x1f\x99\xc4LS@\x07\xb4EV\x1b\x86S@\xb2?\x97\t\xdf\xadS@3\xd1\xd0\xad;\xa8S@0\xd7\x8c\xa1\x01\xfaS@\xf3\x03\x13:\xad*T@\x9e\xb3X\x02C]S@Z\xed\xdeK\xa2\xafS@\xfe\xe9)A,\x11T@\xfaz\xdb\x9b\x1b\x07T@\xbb\x04`4 \xc4S@y\xeb\x1b\xb4\x06\xc6S@v\x7f\x82\xa8W\xc5S@\xe0;6\x7f\xfb\xc1S@=\xc1@\x08\xd7\xc6S@\xd9\t\xf4\xb0\xa7\xc4S@\x88"B\x821\xc8S@\xed\xb3\n\x1e)\xc6S@|+\xaf$B\nT@d\x884X\xf2\xc5S@O1\xda8\x11\xe4S@\xf4\x0e\xe2l.\nT@3r\xc50F%T@\xf5\xae\xf4\xce\xf7\xc0S@B\xee\xf7\xde\x82\xc5S@\x88\x94[\xc0F\xc9S@7,\x18BD\xc1S@1B\xaf&|\xfaS@x~\xe1\x8cR\xc5S@1\xac\x8b\x19>\xc0S@\xf0(\x16$/\xc9S@a\xdd\x99\xaf+wS@n\xe2U\xa7\xe1\x0cT@\xe5\xd3\xd4\xf0\xad\xc9S@m\xe5\x83\x07\xc8\x02T@\xa7&\xbc$\xf0!T@W\xd4\x04zK\x08T@8\x14\xf7F\x17\x0bT@\xbd\xd9\x9cX\xde\xafS@\x9d\xbd8\xe0\x1c.T@\\\xdc\xa2\xe5\xb7\xb1S@\xdfa\xe7FCzS@\r"C\xe9\xdf|S@LU\'m\x1d\x00T@7\x1ah\xe7^\xc9S@\xf6\x1c\xe9\xb7i\x08T@\x8f\xff~UW\xf7S@\x8d\xcb\xd4\\\x85\xb7S@\xc5\x1b\x1dd\x9d\xeaS@\xbb\x17K\xcf\xf4\xfeS@\xbbx\xd2\xf1\x08\x16T@\xf6T\xd9\xeb*\xb0S@\xd7 \x85\xdb\x18\xb0S@\x08\xee\x17\x1c\x15\xb7S@\x03\xf4\xe9\x9a\xf3\xb1S@l\x80%\xa7\xe2\xc9S@v\x1e\xb5(\xb2\xb6S@\xfb\xb3w\xa2\r4T@\xe9`\xc5\x14\xd2\xafS@l\xc7\tp\xc2\xafS@l\x80%\xa7\xe2\xc9S@\xf0\x82\xc5D\xdf\x16T@\xfd\x0c\x8a\x80\xe5\xf8S@S\xfc\x17xQ\x06T@\xf8\x945\xa6\x90{S@\x88\x0c_\xeaE\x0cT@H\xde\x84\xd9 \x1aT@\x1e\xece\xbc\xeadS@\xfd\x19\x97w\xc2\x0cT@\xaf,}\xe7XkS@\xd1\xdd\xbei-\xb5S@\xaf\x8a\xf6\xb7U\xe6S@\x97\n\xa8\xe6\xbcdS@\xb8\xc03\x17\x9a\xd9S@\x85\x06\xc7\xb9\xdakS@ I=\xd8x\xd9S@=\x81\x84\x01\xeflS@\xcc\xc4\x96\x16[mS@h\xb4\xf4\xd7\xf6\xe6S@\xf6\xa9\xbaF\xa7\xe6S@\xda*\xf9\xb8\x87\xe8S@\xe2\x82\xce\n\xa9qS@\x87^\x91g|\xeeS@C\xf0+0\x9edS@\xdf\xbc\xf7?\xc1\xe6S@\xdfK\xe9/\x86qS@2V\x8e\x98J\x00T@\x0f\x1f\xeb:\xba\xe9S@\xaai\x04\xb7\x15\x1cT@\x93\'QMl\xe6S@@\xdd\xf8\r)#T@,\x8cd+\x06\xe8S@\xd9\x94\xa9g!\xfcS@f%m4\xd2iS@\xb6\xf7\x02\x7ft\xb3S@1x\x99\xc5\x14\xe7S@\xc7\x96\x0b-\xb8+T@\xb4\xf2\xa3\x8c\xa1\xe6S@\x13r\xc0dB\xe6S@\xcc7\x17.}\xe7S@r\x08\x90\x04\xc0\xb9S@\x92\xad\xa2\x9f\x9f\xe7S@\xd6\xcd\xd1\x89\xe8eS@\x08\x1b\xb9\xd08IS@\x97\xd4\xc0\x1d?zS@\xae*\x00=\xd0sS@\xf9L\xfaq\xaa\x1bT@.\xc3c5\xb9\x1bT@L\xa8\x1bT\x94\xc6S@\xb7>7\x17^\xeaS@\xdax5|\xbc\xfaS@\xd6\xa0\xf5\xe7"\xb5S@\xceb\xa6;\xfb\xe6S@;\xcc\xa05\x7fsS@\x16\xe9\xa5\xf8\xb1*T@\xa0\x0bO\xf8\xa2\xddS@W\x04OW\xbb\xeaS@\xb4\xfe|\x1a\xd9^S@\xee\x1a6kq\xb4S@0\x82i1\xee\xfeS@\xbd\xcd(\xe5.\xeaS@4Z\xfa\xe9\x92mS@z\xb1\x0f\x0f\x06\xb0S@=\xa2\x80\x86\xd6mS@\xb9\xbe\xd2\'\xca\xe9S@\xb7\xdc\xca\xdb^\x15T@\x9b\xf1ug/\xe5S@`3W\x99c\xe5S@\xfe\xa2\xd8\xeaboS@g\xde\x82\xb0\x04\xe7S@L\xd1\xf5cQ\xafS@\xb2\xe6\x86\xfa\xfecS@\xd9\xab]]V\xafS@VX5\xab\xee\xe9S@x\x91\x98\xd4esS@\x8b\xc2\x1a\x08V)T@#\xea\x81[&\xafS@.\xd9\xb6h[\xe4S@\xc9\xe7\x87\xe4\x10\xafS@\xb0\xb9\x85\x9c\x0b{S@\xf8M\x92>\x98\x18T@>\xf8Ka\xfd\xaeS@\x0e\\\xf6\xb3o\xfeS@\xa7\xec\xe6\xc8\x85\xcfS@h\xe2\xe4\x9c\x0b|S@\xbc\xeb\x07\xdd\xa1\xf4S@f\x8b\xde\xbc\'{S@\xe9\xc9\xcd\x96\xea{S@B&\x04H\'\xafS@w\t\xd0PC\xb5S@\xda\xdb\xca\x03\x10}S@\xed\x97\xf7S\x1b{S@|\xe12\xdd\xad~S@\x0f\x0c\x1d\xc7\x19qS@{\xcd$\xb5\xa4pS@\xc8\xf7Y\x95\xaaqS@\x0f{\xedg\xc5\xe8S@,Ke\x8e\x08\x17T@.J\xe6\xef\xff\xdbS@\xfdhB\x81@\xb4S@\x9340\xacFzS@m\xd6\t\t\x7f_S@\xca@p(\x1exS@\xde\xd4\x04\x8eW\xe3S@N\xecwj@xS@\xa5Z\xd2\xef\xde(T@\x1fV\xcf\xa7=\x03T@\x1e_\x943\xbc\xfeS@M,\xa4\xeb\x9e\xa6S@\x89\xda<$?\x7fS@.\x08\xc0\x07\xa2\xf6S@CGp\xe7a\x07T@\x8ce\x1e\xc4\'\x04T@(\x80s\xff=\xd0S@\xe0\x85L\x80\x91\xdbS@\xfa\x04\xee\x9e\xbb\xb3S@\xd7w\xb5l\xbf\x1cT@\x1fS\xc5\xb0CzS@\x9f++\xf9r+T@\n\xda\x9d\xac\xe4]S@X\xe1\xe5\xac\t(T@\xf8\xef\xbd\xc6P\xf8S@D\xdf\x9a\x8c\xe9\xb0S@J\xea\x9a\xc5\xbc\xe7S@\x84\xeb\xa2\xfb6\xb2S@Y\xa7\xbe\x0b \xb2S@O\xb4\x99\x87\xbf\xe7S@Y\x84ZO.\xb2S@g\x85\x89\x0c\xb5\xb1S@\x11\t]\x0e\xaa\xffS@c\x03\x8c\x08\xa0\xb1S@8a\x03C\x11\xb0S@\xf7\x9bn2\xcc\x0bT@\x16\xf4R\x07:\xb2S@\x9c\x10qO\xe9\x89S@\xf6\x86\x02\xed\xf1\x11T@j\x812?Z\xb1S@\xe5\xa5p\xb9d0T@\xd3\x18/fE\x0cT@\xc27n_\xb1]S@\xc4\xa8/\x9c\xf5nS@\xe1`(\x19\x9b\xb0S@\n\x9d\xb8\xcc\xbf\xb2S@({\xb9\x94X\xb2S@oI\xee\xfe\xb4\xb0S@:/*\x86\xc8\x1aT@\xf3\xb56_E\x0cT@\xd8\xaa8\xdeJ\xb0S@\x0f\xbb\xf1\xa83\xb2S@\xde]\xbe\xa6\xff0T@\x8f\xd3\xb6\xac{\xb0S@\xb4\xec\xb1\xad\xbbnS@\x7f\xbf\xac\xc7\xd9\xe1S@x\x1e\x87FN\x1aT@aE{\xf1\x94\x8bS@\xea\xa2\xdb\x83\x03\nT@\xe7\xddn}\xcf\xaeS@\x17mZb\xf5\xb0S@1\x8f\xa0ZV\xb0S@\xfc\xfd\x0e\xfd+\xffS@U\xfa8W\xac\xafS@\x1c\xb87\xa1E\\S@E*\xb0[\\\x86S@Z\x1f\xd2\xee\x08&T@\x91\x888\r\xb4\\S@#Hu\xdf\xa3\x86S@\xa0\xe1\x08= \x83S@=@l\x95\xc6\xe0S@\x0cE\xb7\xfd\x9a\x19T@\x81\xe9&\xa5/\xf7S@>E\t\x9e\x8d\x00T@{\xb6\xeb\x94\x89\x00T@!\xe0\xcdlx\rT@\xf3\xf0\xd9\x08\xab\xaeS@\xa6\xdd\x9d\x8e\xd6bS@J\xb2\xa5\xf8\xbd\xa0S@d\x95\xcbrN\xadS@p9\x14\xa8K\xadS@*"\x93\x97*\xabS@\x00cc\xad\x9f\xadS@6nT\xe5\x8c\x03T@\x11\xbf\xc1b\xc6\xaaS@\x8b\x12\xb4\x98\x02\xb2S@\xe8oV\xfc\x8ewS@\x97\xe9\xcd\x87!\xffS@\x0co\xf6\xe9\x8c\xadS@\x16\xec\x99\x1e?\xadS@D>TA\xb6\x0cT@\xdb\xae\xbd\x98\x04yS@\x86\xa1\xdapJ\xc7S@!\xf2\x9d\x9d\xf0\xabS@\xa3\'#\x7f\x95zS@\xee\xb3n6wzS@\x13V\xca\x91\xdazS@\x00R\xd2\x17\x13\xaaS@T\x0f_*\xb3\xabS@\xfe\x8ba\xcc9\nT@Utu\x0fCzS@\xbf\xed\x82\xbf\xc9\xd9S@8QYp\xb3\x88S@\xd379"\x17zS@\xc1\x12\x14\xcb\xb1zS@\xef\x85\xee\xda\xdf\xabS@\xd3\x9d\xdb\x96\xc5\xd9S@/Q\x04V\xe1\xd9S@\x1b0\xc94\x8d\x0bT@\xfb\x89\xdb\x96AzS@\xfe!E\x87\xe1zS@\x96\xda\x89c\x98zS@u\x9f\xec\xc2J\xa8S@\x1c\t\xce\xbf\x8a\xabS@\xcf\xd6<j\x15\xabS@!\xaf\xd0\x90\xd5|S@x\xad\xf5\xb3\xf6\xa9S@\xbd+\xaa\xb11}S@\xc5\x11\xf9<\xc7|S@\xc4\xe6\xff|;\xe4S@V,\x90\x82\xe1\xa9S@oW>\xb9\xcc\x87S@\xf3#*\r\x9c{S@\x9e\xe0\xde\xbc\xc3{S@\xd0\xb0?Dn\xabS@\xb3\x94\xcb.!~S@\x8c{\xbfT\xba}S@\xd4\xd9\xffd\x9a\xe3S@3\x8f\xfc\x99\n\xe4S@\x19^\xcd\x83\xfc\x8bS@\x99\xa6\x96\xcdR\xacS@\x8b\x9a7\xc6\x04\x7fS@q\xe6\xf2\xe3\x1c1T@\x95{J\n\xce5T@p\x90\x90\xdb{~S@\xfdY\xd5\x05T\x8cS@\xb5\xab\xed\xab\x97\x16T@\x9e\xbe\xad\xcdc\x7fS@\x86\xf7\x1c\x10\x0e\xa9S@1Bv\xf0\xf2\x16T@\x9b\xa4\xfa\xf6&\x7fS@\xd9\x1f0\x9a\xeb\xe3S@\x88:\x023\xdaUS@\x981Hz\xac\x0eT@\x96\xac^\xe5\xc9\x19T@\x18Fq\xe5\xc7\xc5S@\xb1\x9e\x9e\xd8K\xcfS@\x14g\xf4\xf3\xa2\x1dT@\x14g\xf4\xf3\xa2\x1dT@\x19\xbd\xe6\xf0\xda"T@r?\xa1\x18~\x81S@\x0b\xa7\x18\xfe\xa2\xaaS@\xdd\x12\xba\x93\xcd\xa5S@\xf6\xcf\xa1\x91\x92"T@\xc7&\xe5D\xf1bS@Z\\\xe70wTS@\x15\xe2?L\xd9\x1fT@CokCT#T@\x95\x8f\x85\x04!\x1aT@\xba\xdc\x8bxETS@\xe4\x0b\xbcU\x08SS@\x8esJP\xd7\x81S@\xe1\xff^Z\x8e#T@\x19LD\xd5\xfc\x81S@\x0c\n\xf7W\xf5\x81S@\xb0\xd0{\xd4G\xe2S@\x8a\xacs\xa1\x1d\xaeS@-\x8a\x0b\xfe\xc2\x82S@\x95\x1e!\x06\xb6\x82S@\xdal[\x9e\x97\xadS@]\xa4\xf2\xa7\xfa\x82S@\xe4H\xd7\x10*\x83S@\xeb3<F>$T@$\xe2\x1d\xac\x9e\xf2S@\xb9h\x95*\x18\x85S@!\xaf\xde`Z\x84S@\xe69G\x08\xd1\xd4S@x0l\xda\xf1\xfdS@\x93\xf9\x17\xad\xe0\xe1S@`I\xc4\x91\x13\xd8S@\xe7\x9f\xa8\xe13\x9cS@c\xae\x10k\xb9\x9aS@a\xe6\xd3\xf3\x94QS@\x8b\xd3\x81\xcc\xc9\x92S@H\xebR\xc8\x93`S@h\xb8A\x9ar\x86S@|\xd9\xb4-\xc6\x92S@\xbfsQ)\x02\xd8S@-`J\x7f\xf6\xf6S@i?5\xf4\xb0)T@u&Hn\xe2\xd7S@"\x9a\xce{\nVS@\xbc\xb3\nw\xf9\x99S@\xa2\xd1\x12\xce\x93\x1aT@\xcc\xf4\\\x01\xe0\x98S@j\x17+Q,\x10T@\xff\x0b\x01\xeb{\x99S@R\xec\xeb\xf1S\x99S@I31N\x94\x13T@\r\xd6\x07)\xa0\x99S@\x06\xdd\t\xca\xfd\rT@\xec\x1ff\x01\xe0\xf4S@\xbb\xf2\xa1\xdc\xe6\x84S@\xf79\xd3\xc3\xdd\x85S@=uGe>\x99S@k\xb7a\xaa\xcc\x84S@T\xd9\xe2\xd0\x12\nT@\x04\xc1N\xde\x01\xf6S@\xfe^N\x9c \x99S@\xf5Sc\xc3EUS@\xb2\x97|Q/\x0eT@/\x06x\xbc\x9d\x9cS@gt0\xce\x94\x98S@\xf6&\xc5"\xbd\x98S@`\xea\xbb\x90\xfa\x99S@\x8e\x0e\x14\xf5\x87\x98S@C\xab\x82\xe1\x98\x13T@qO/<t\x9dS@O\x00\xaa`\x01\x9cS@\\X\x08\xd6\x81\x98S@\x14\x95\n2\xae\x9aS@\xac\x99\x93\x10\x0f\x9cS@M\x16\x9e\xa0\xadTS@5\xe5\xf8\x8b\xf3\x1cT@\xc8\xce\xe0(\x1c\x98S@\xfbq\xee\xb67\x9cS@\x92\xb9q\x06\x05&T@\x94S\x95\x12\x065T@c\x90,\x97#\xa2S@\x01\x9f\xc6\xday\xa1S@\x7f\x16|\xff\xea^S@v\xa2-O\x8d\xa1S@\x9a\xc7\x80\xcc\x10\x9bS@V+\x00\xe9\x96\x9fS@c\x06\x84\\\x06\xdeS@\xfe\xa0\x8c,h\x0eT@Nl\xf2\xa6\x8e\x03T@h\x98J\x82\xb0\x0eT@\x13\xb9\xf3\x13\xadSS@}Z\x85\x0ea\x98S@\x8a\xf0\x90\x1fE\x98S@_:\x01\xae\xe3\x15T@@\xb5\xd6\xf1\xb0\x9eS@I\x9e+\xd3~\x0eT@\xbf\xc8\xd0\xe6\xde%T@\xe7\x93|m\xea\xddS@\xe7\x93|m\xea\xddS@\xd2\x96 \\8\x99S@\x13\x1cq\xce\x14\xc9S@\xd4\xd4\xd5[\xa7RS@\x8c\xee\n\x91\xd8\x93S@\xa0\xb5\x82\x9d1\xefS@d\xa1\x16\xf5i\x99S@f]\xf1\xcb]\xf4S@\x86\r\xdc\xac/\x1aT@\xc1\xce\xe3_\xfb\xc1S@%\xd2\xfd\xbd=\x99S@\xf3\x9c\x0e\xb9\xa1\tT@5\x8d\x83\x01\x8d\rT@\xdf)\xd2\xf1\xf9\xddS@%\xb1\xbe\\C\x03T@\xbd5g\x91\xdd\x9aS@2g\xb1\x9c\xaa\xddS@\xaf>T\xca\xb8\x12T@\x9f\x9e\xe5\xba\xd8\xddS@\x86p\xbf\xd5\xf3\x9bS@\x82\xd2\xde\x19Y\xc1S@G\xc3\xb5\xfc.\xf5S@\x91\xa1p \xaf\rT@\xbee\x9f\xa6x\xddS@R<\x936\xaa\x02T@R\xb5``\x8f\x91S@xB6\x00%\x08T@>B=\xceX\xb1S@\xaf\x9c^@\x8brS@d\xc2\xeeX\xf1-T@9\xae\xab\x96e\x1cT@\xed\x85hIF\x90S@6\xfd\xa8\x90\x13\xa6S@2L\xbf;n\xcbS@!\rR\xad\xa5\x02T@\xb61V\x0b\xa4gS@\x9dK\x0b\xd3\x06\xc2S@\xa0jOl#!T@B?\x08*\x8a\tT@\xf4;HH\xcb\xd9S@T\xbc\x16\xfc\x11dS@\x18FW\xbe\xd0\x17T@izB&S\x02T@\xb12\xfa\xd3\x84\xc7S@\x10\xa03\x93\xb5\x10T@\x06\xc2\n\xe2\xcezS@v\xe8B)E\xfeS@\xee\x89e\xe9e\xdbS@\x90q\x19\xe3\x13"T@\x85\x05\xfd\xd1\x82[S@!\x96\x99\xf2P\x18T@\x9e\xda\xc0|/\x98S@"i\xc9\xf0\xe6ZS@\xf2\x1b\x12\xf2\xfd\x05T@->\xd3\x1a\x81\xe4S@W\xa2\x0eR\x84\rT@.\x99_\xb4\xfb$T@\xf7U\x1f\xa0;\x08T@T\xe8\xa7\xefX\x1aT@@\xb8\xb3\x0bB\xe1S@\xd9\x92csk\xb1S@\xad]By\xef\xc8S@~/\xef\xd7L\x0bT@p1\xefGD\x0bT@I\x03\x19\x87\x14\xe8S@\xf5\x90\xf6\xa4lRS@I\xc2\xd7\xafH\x97S@\x8d\x81\xa1\xbc\xde\xb1S@\xben\x89\xd0\xb8\x1dT@\x8a2"\xd0a\xafS@\x92A2\xfc\x15\x18T@\x05\xf0G\x93<mS@|\x18z\xa80\x10T@\xe2\x14\x8a\xf9\xde$T@\x03\x08\xfau\xde\x1dT@\x0f\x84\xef\x88\xa3\xacS@s\xb4\xc0\xd0\x1c\xd1S@2\xe3\xf9\xf8z!T@\x8e\xe2\xebD#\x1dT@\x0f\x15\x0f\xf4\xd5\x0cT@\xb2;\x90y\xf0\xdcS@\xc6\nD\x9fp\xc9S@\x16\x8c\xf4B\xe3\x15T@\x01Z\xc2\xe3n\x10T@\x1co\xcb\x9d\x1a\x03T@\x1bk\x8b\xa2\xa0\xabS@\x00(\xa7\xca\x0e\xddS@J\xc9\xdf\xbd\xa0bS@\xbb\xaa\xd5\xce\xd2aS@\x02\xc2\xf0\xe3(eS@\x98o<I\xe2\x00T@\n\x83\xee\xd4$\tT@5,a\xe7\x7f\x1eT@q\x85\xe8\xd5I\x1bT@gK!wKUS@po\xcdx@\xddS@u\xe1{\x17\xae\rT@\xe9\x92L\x8a\xab}S@\x191\xe9\xc3\xc3`S@fq\x9e\x8a^dS@\xa6\xdf\xb6\xa5.\xc9S@\xdd=\xff\x0f@\xe3S@\xda\xd6q\xd2\xac\x1aT@y\x00Ekf\x99S@+Oy5\x89\xd4S@\x91\xdf\xd6\xa9\xc3\xccS@\x07\xc9\xb9\xd9\x99\xc7S@\x14\xda\xd9\x18m\xfdS@\x1e\x9b\xc2\xc5\xf2\xb1S@\x0b.\xba"R\x02T@\x04\r-X?\x97S@O\xe00\x19|\xe2S@\x0b\x8a\xf1#Z2T@b\xdd\x8c9B T@\xc2\x9f\x90JF\x98S@\x0f\x10\xf7sa\x9bS@\xaf\x13\xb0F\x07\x1dT@F\xdf\xf1\x86q T@\xadk\xae_u\xd6S@\rV\xdeF\xda\xc1S@\x19\xe3vI\xd2\x17T@\xb6`\x0c\xb0\xc7\x0cT@\x9elbx7\x03T@\x1esQ\xc1\xe8\xd4S@\xf2\x90\xde\x08\x7f\x11T@\x8a\xe2f\xb5\xfd\x95S@;\xe6\xf7\xe2\xfd\\S@\xd9\xff\x96\x96E\x14T@\xb8\xa4\xfd\xd0}\xffS@\x87\xcc\xa3\xe3Z\xd9S@\xeei\x8b\x82\x06\x10T@\xa5\x92\xac\x01R\xfcS@o\x8a\x99\x9c\xb3\x9fS@-:\xf9*\x8b\xc5S@\x7f\x95\x97)\xef#T@\xcc}\xb05\xf3zS@\xfb\xe6\xd05[\x00T@\r\xa7\x13\xaa\xa8\x1eT@\xe7\xf5JpTVS@\x17\xf0\x1b\xbe\xdd*T@\xbd\x7fB%\xca\xaeS@0\xedf\xf0\xa1\xf7S@\xb3\xc6\xf7)\xc5|S@\xce"\x95? .T@E\xca\\[*qS@\x86A\x0b> \x99S@*f\x92\x8f)\xb2S@\xeb\x195"YVS@4\x160\x10OuS@AC\xc6L\xca\xb0S@I\x0c\x92\xda\xb6\x98S@\x9c4\xbc\xba\xab%T@\xb7\xed\xceR\xb9\x08T@\xd7=\xb5\x91\xa7\x99S@\x93\x18uw$\x15T@R\x99\x0c\xf9\x86\x9bS@\xd7\x9f\xefyj\x99S@\x9b\xc2\xf6\x9en\x1aT@\x9f\xaa\x1f}\xba\x98S@-\xc2\xca\xfaC\x99S@Iw\xcd\xf1\\\x99S@\xa4\xd4\x81\xed\x95\x16T@\xa0Z\xd6^0|S@\xe9\x81k\x13\xd2\x87S@\x8f\x05c\xe4\xf7\xb0S@<\x01\xc9\xf2\x00\x9bS@\xeaL\xf8,2\nT@\xb5W\xf7\x00D\x18T@\xe3@6\xe6\xdb\x8cS@\xad\x15\xc1\x14\x17\x9aS@\x95\x10\xb0\xc9\xda\xf3S@\xaf\x80!\xd7\x1c-T@\x05\xde\x01\x9bG\xa2S@\xfb\xd0\xca\xad0\x85S@\x06\xcc\xa8\xb9n\x83S@\x0c/\x15S|{S@\x17V\xc6|\x85eS@\xea{\x92~\xf6\xacS@\x9bmE\xa3\x1b\xbdS@\xc5\x00\x1a\n\xb0*T@\x9d\xf9s\x0b\x94\x99S@\x85\xada\xd03\xcbS@\xc0\xd6K\xf3\xc5\x13T@\xe0\x00\x1d\xf7\xae\x95S@\xf4\xef\xbf=\xc9\xb0S@?\x01$Oi|S@g\x93\x05\xc5-\x03T@\xb9;\x9d\xb9Z-T@0`\x9b#R\x11T@v \xa7\x893\xa0S@\xb1\xd9~\x87\x04\x1cT@A\xab\x9a\xe3\xeb\x98S@\xd7\x9c4\xdf\x1a\x14T@\xeb\xfe\xb3\xe7\x83\xaeS@\xa6\xcf\x00Z~\xbfS@m7%\xc7\xff|S@\xa8\xff\x02tY\xb1S@\x18\x11\x06\xd5\xd9|S@\x9f\xcd\xf8Jr\x1bT@\x9cc\n\x847[S@\xf1\x11\x8d\xdcp\xadS@\xdax_\xf7*\xb5S@:\xfct\xa8b|S@3Q\xa3\xbb\xee\xa4S@ [\x98\xec)\xb5S@\xb0\xa6\xe3\xab\xec\xfaS@\xf2\xf4\xcfy\xfa\x84S@\xfc\x13\xa9>\xe3\x9bS@\xe77\x92\xde\xfb\xecS@R]\xbe"\xec\x97S@6w{\x98|}S@\x19G\xa0\xe4\x97\x03T@\xce\xb6\t\xb7\x02\nT@\xb07\\\x16\xc0\xadS@\x1c\\\xfc\xdaW~S@Z\xa9KV@\xb0S@\x8b\xaf3/a0T@\xcf\xd9\x95\xf4\xe1}S@g\x89\'\xef\x83\x03T@\x99\xa8\xc5\x03\xe2\x13T@"\xf8\xd2\xd9\xb1\xf5S@\xeb\x85 \x81\xe5 T@d\x163\x8a\xa6~S@\xf6H\xae;-\xe5S@\xbf\xc8Q\xdf3\x0eT@\xf1&N\xf3\x02\x84S@6\xbc\xc7f\x14\xd6S@)q\xbd\x89i\xabS@P\xa3~\xd5V-T@\xec7\x04\x99\x0e\x0bT@i\x83\xea>.\x97S@\xee^\xa0\x97&zS@n\x92\x8f\x8bL\xfbS@zo\x00\xe1\xd0\xfaS@\x81 C\x06!\x99S@\xf6tx\xc3"\x14T@\x87\xabbQ\xb2\xadS@=\xb8$\x0bR\xb1S@\xb6\x07\xd9VV\xd2S@\x92kw\x87\x87\x86S@\xe8\x9d|\rVsS@\x18;\x92\x99\xb2\x99S@8q)\xc1usS@?\xe4\x0c9\x9e\x17T@\xc1\x92\xf34\x06{S@#\x98\x95\xbf \x0bT@\xf7\xfe\xa0\xbeK\xafS@|\xd9\xb4-\xc6\x92S@\xdc\xdf,\xa4\xd3]S@\xbc\xfe[N\x7f+T@\x8c\xac>5\xc2\xa4S@\t\x1d\xb9cn\xddS@rf\x92\xc3\xbe\x1fT@#(\x06\x05\xa0\x1fT@\'"\x80\x8e\xb7\x93S@\xcc\x86,\x19\x8a\xc1S@\xebm:\xeb<\x16T@\xc3\x8e\n\x8e\x96\x15T@\xc2b\x9fI\x12\rT@\x02\xbf?+\x07\xc2S@\n\x92g\xd7\x06\x7fS@\xbfV\xf9]\xdd\xe9S@\xb6\xd5\xd0q0\xb2S@e\x7fTp\xfa\xddS@\xbcc\x9a\x16\xd2\xddS@\x9a\xb9J\x94\xbf\xcdS@\xd5[m\t\xbf\xc1S@\\\xbc$\xe6[7T@E\xbf\xe3\xa2\xf7\xf2S@\xd1n\xdfr\x0f}S@\xbf\xdf\xabV\xc2\x14T@\x11\xbf\xc1b\xc6\xaaS@>\x04R\x00O\x18T@z\x9a\xf6\x14\xda\xd6S@\xb1\xb6\x95\x00s\\S@15Xj\xd7(T@\x01\xa4\xb8\xc4z\xd5S@.\xb7od{~S@\xee1\xce7\xe5\x15T@Q\x14\xe4\x95\xf6\xc1S@\x86\x95\x88\xad\xfc\xafS@X\xf9|\xc5\xdb\x8dS@\xc7%pg\x08\x7fS@\x13\xd4\xb0Ac\x97S@9\xf7\xee\x0erjS@\xe0W\x8bu\x08\xb7S@*D\x0b\x1f\x0c\xdeS@\xc4\xadE<\x0f\x9aS@\xee\x1a6kq\xb4S@\xc8\x91\xa3Y\xdekS@X\xd5\xa0\xf1%\xffS@y\xbe \xcf\x9b\xd6S@\xa8\xa3X\xa8f\x0cT@\x9e\x82y\x08\xe4\x18T@(\xff;\xa1S\x1aT@\x80\xcf\xae\xf1\xdaXS@\x1b\x8fr\xf0\x04)T@l\xe7\xd95\xde6T@Z)\xfb\xc6\x16\xc4S@\x01\x06U3\x8e]S@\xe1\xded\xfd5.T@\x8dE\xc0\xe9\x1b\x14T@?\xb2\xba\x9e\x1a\x14T@\xd9\xe0\xf2\x7fqsS@\x8f\xbf\xe6\xae[\xffS@\xa1\xa4\xf3\xb8\xec\x15T@\xe0\x9a\xe9\xebd\x08T@\xd0+\x86\xbe\x16\x94S@;\x19\xd3\r>\x08T@4\r\xf8\x12?}S@ut\xa1\xa8\x1b\x83S@Z\xa6\x00\xbc\xe4cS@\xf5\x03\xb1\xa1\x05\x91S@\xc7\x1c\'q^,T@\x14\xd2\xd5\xb3"\x7fS@\xd9\x7f=\x1f\x90\xb3S@A\x89\x1e\x16?\xfeS@u\xd1d\xcb[xS@z\x9a\xd1U5\x92S@\xa8\xa0\x9bo\x8c\x00T@\xc9=\xc4\xcd6cS@\xb04.1\x9a\x1aT@Q\xee\rg\x83\xa1S@\xc0\xd9eN\xf2bS@[\xe1\xba\x14w\rT@\x1e#$\x9eu\xdeS@\xa3\xf6\x82\xce\xff\xb1S@\x8aHc\xb4\'\xaeS@\x05\x8fY\x81|\nT@\x1eh\x1e\xe8\x92\xc4S@\x9c\xec+\xc8~TS@\x7f\x1b\t\xeb\x00\xacS@\x11\xac\xed\xde\xfc\x00T@\xf9\xc6-\xbb\x151T@\xbb\xe6Zj\xb1\xfcS@\x1d\xb3\x85\x01\x8b%T@\xd3t+\x13\xd6\xe1S@]N\xdd\xe4\xb2qS@9\xba#\xd0\xcf\x1dT@Ix\x9b$g\x98S@\xcb\xbb\r\x19\x16*T@\x98\x0b;D;\xb7S@\xc9\xcddO@\xd8S@\xeaVy\xbd\xd1bS@\x99\xaa\xcbb\x99\xd1S@KO\xd2(\xd3\tT@\xdf\xab\x02[\x14\x92S@\xd4EJ5\xc1\xfaS@\xa1B:qiuS@q\xafT\xa7\xdf\xabS@\xbbxM\x95A\xe2S@\x9a\x8c\x0e\xf6\xa2\xe0S@C\x95~v\xae\x06T@\x96\xca\xf1-(\nT@#\xcdu81!T@\xf3\x88=B\xa4\xaeS@\xbf\xedg\x85\xb4\xa6S@\xa8t?\xb2\x94zS@\x0cIz\x83A\x03T@\xc8\xb4c]\x10&T@!\rR\xad\xa5\x02T@fh\xb8w/yS@m\xf2\xa6\x8d\x9d\xf3S@\xb8\x0e\x8a\xa8\x1c\x15T@\xaf\x10\xb5\x92\xb2\xd7S@\xa2C\x1e\x06\x14\x85S@ Z\x93\xfa\xae\xb0S@\xbf\xdea\xe3\xfb\xb3S@\xac\x11S`\xc1bS@\xaf; u\xd6mS@\x87d\xfe\x0e\x8fmS@\x96\x8b\x88\xdcgmS@\x8f\x0c\x07-Z\x19T@G\xab9\xbf\xa1\xabS@\xa5\xa5\x8c$0)T@\x94\xbc*\xba \x0fT@X\xa8\xe5\xa7!\x1eT@\xd2\xc0\xd9\x98\xc1\tT@Ab8\xcc\xe7\x84S@\xa5\xb5\x17\xcf\xefzS@\xaffH}4\xcfS@Xw\x98\r\x95\xcfS@{K\x86\xabFlS@\xc0\xac\x13\xcc\xc6PS@\x04\xb1\xc6s\xb8\x0bT@\xac\x11S`\xc1bS@^\xb4\xad].%T@\x97\n\xbb\xb6\x98\xaeS@Hx\xb7\x80\x19\x9fS@\xa6\x99",\x8b\xadS@5\xc8\x82\xd5U\xb2S@>\xe9F\xd6\xa1\xfcS@a\xcb\xdf\xf9HzS@\xc2\xcc7\xde\x91\xa1S@H\xa0TU\xa8{S@\xf4\'\x15,\xea\xaaS@\x88i\x80\x9eIxS@\xf3\x87s\x1b\xf0\x1dT@\x9c\x11\xe7\xeb:\xacS@\xa3\x9d\xc3\x11\xfa\xacS@\xdc"d#\xf6\x99S@d\xc19\x06\xc7ZS@0\x15\xb9\xbd\x19\xf7S@\x18\x91\xc4\xaa\xd1\x19T@\x9d8\x1a\x8d\xd0\xe3S@\x87hg;\xd4\x07T@\x1b\x9a\xca\x13\xdc\xb3S@i\xd6\xa7P\xa3(T@\x94\x8f]\xf0o\xdfS@J\xb8g\x1cg\x9fS@v\x1d\x9f\xd0k\xadS@#\xc1\x02\x9a!\xa5S@\x91[oR\xdf\x01T@\x93ys\x91G\xb4S@\xc1eZ\xf2=\xe4S@_\xa2\xe7\xaa\xd4\xa5S@\x96\xe0Vr!\xf7S@\xfa\xe4\x1aJ\x1c\xafS@3\xe0\x19\xfe\xa8\x01T@d\xb5\xf3a\xa0zS@=`\x1fd.|S@tlF2\xc9\xd9S@\xda\xfeS%\xb8\x9eS@\xb3(\xa2\xa6\xdd\xe4S@B\xb3+Vg^S@%\xe8\xa6/\xce\xd9S@\x18=\x90JL\x08T@\x03\x81K\xf9\xf2\x11T@4J8\xd3\xd6#T@\x94\x9b9\xa1g!T@\x93ys\x91G\xb4S@\xedo\xc9\xe23\x00T@4\xe1\x151\xd5\x99S@\x1cq\x16\xf5\x14xS@#\xc0\xd8\x7f\xa3TS@r(\xd5\xe8%zS@\xcbL\xf2\xab\xaa[S@.,\x8c\x1f\x14\xdaS@\xe5&C\xeeWWS@P\xd9;\x04#\xfdS@\xfaq\xe5\xd2\xddsS@~\xfb?\xb1S\x0cT@]\x18\x10\x02\xbf\x82S@\xf6\xbdx\x92n$T@J\xb1\xed\x0b\xa8\xb2S@\x97tuS\xbb\xc6S@\x00Fp/\x9c\x83S@8-x\x0b\xdc\xafS@\xdf6:\x0c\x96\xfeS@\xb4\xb57\xae\xf8\x8dS@V&8\xe2$PS@\xf8\xd5P#e_S@-\xc1\xbd=\x82\xc9S@\xb4^5\x9a\x98\xc9S@j\xfe\xc4*\xac\xceS@\xf7>\xdb\xc6S\xf7S@\xfd`U\xbd\xae\xb8S@R}*U7\xc6S@\xeddo;\xda\xb3S@\xde\xf6\x9b\x85)\xfcS@\x179n+\xe4\xabS@MSi\xee\xcc\xe0S@\xc7\x1e\xb0\xfa\xfe\x9dS@\r\x8f\xc0\xe3p\x1fT@&\xd4]\x8e.SS@\xd4\x84v ,\x1aT@\x04\x90u\xca\xb8$T@c~\x12\x88&\x9eS@l\xf5\xf9nN\x0cT@P\x8d\xa2z\x85 T@<\tK5\x80\x1fT@V\x16`\xe1I\xc2S@\xc0\xbd\xdcg\xfe\xe1S@1a\xddW\x0btS@}\xac\x87\x1c\xe9^S@\x05k8>F\xe6S@\x05\x011{\xf0\xcdS@\x92\xd4k_\xcf\xabS@k\x07\xaf\xae\xd1\xe1S@\xca\xf3z\x84\x06\xe7S@\xa1\xe3\x97\x90\xe5\xc8S@\xd1\x9e\x9d\x89.\xffS@\x98\xe2\xa3\xc9\x08yS@\xb9\x1aZ\x1bp\x9fS@j\x81\xea\x02\xff\xb4S@\xc0\x92.\x86\xc4\\S@\x07\xdc\x9b\xd8\xb9\nT@\xdb\x89\x17I^\xc0S@\xfeR\xee5\xfa\xe6S@\xef\x15\x17\xb9s\x10T@\xce?\x80\xc2^\x84S@O1\xda8\x11\xe4S@\xd8\x84\x83\xcf\xb7\xf0S@\xff\x0e\xd4\xda\\\tT@\xc3\xbcv\xf3\x02\x1bT@\xd4\x1e\xf4\xcb\n(T@\xb2L\x06V\x1b\x0eT@dpT9`mS@\xa2N\x80\x1d\xe2\x9aS@\xb0?H#\xbf\x9fS@\xa9|e\x8cf\x9dS@\x0bb6S\xd9\tT@\xe8_N\xdcyzS@\xf5\x94\x0f\x8b\xfdzS@Nq`\x8e\xbd\xa1S@5\x0e@\n\xc6\xe7S@\xcf\xb7\x1e{\xf9\nT@\xee\xc7_\xcdS\tT@W\xdf\x1f\xb4z\xd6S@\xa3\xfb\xb9\x10\xc2\xdfS@[\xf5\x8f\x92Q\x97S@;\xad$=8#T@i\xa1\x00o{\x0eT@\xfb\xb3w\xa2\r4T@L\x93\x04T@\x9eS@\xebN2\x923\xceS@F+\xb4\x8c\xaa\xe6S@\xca\xa2\x97OPmS@\x00\xd16\x01fmS@\xb2\xa9\x8d\x90&\\S@M\x0f\x84\x07+\xe8S@\x04:\xb8\xa0\xef\xb0S@+\xd1Y\x9b@\xfeS@\xa7d\xb9\x13Q\x9bS@y\xe2\xb3\x9b\xa3\\S@?c\xb7|\xad\xadS@H\x9b\xb9m\x0f\xe7S@G\xca\x9d\xb1\xffnS@r\xefw\xae\x05\x16T@\xa7d\xb9\x13Q\x9bS@\xc5n,.~eS@D)<)\xa6\x11T@b.t#F\xb5S@\x088\xa2\xfdH\xc9S@\x03\xd4\xa1\xaf\x8d\xb3S@B<e\xd7\x90\x02T@+\x0b\xfd\xe3\x93\xaaS@\xe7w\x9d9%\xf5S@zw\xae\xc2!zS@\xce\x82p\xc5\xb2\x05T@\x0cr\xf1\x0f\x1f\xdbS@\xd9\x03:l\xdb\xc0S@\x9d~\xed\xca\n\xb0S@\xeb!\x07\xd5\xcc\x9dS@\xdd\xfa.\x9fE\xe3S@\xccO\xd1_K\xe3S@n(u\x00\xfe#T@\xa6\x0b\xf9\x18\xae\xabS@\x87^\x91g|\xeeS@\x99\x99\xee\xa9x\\S@\xffXF\xa9u\xe3S@a7\xf6\x7f\x91\nT@8\x00K\xa5X$T@\x9e0\x0f\nP\xafS@\x1fZ(\xe1\x99\xfaS@\xc2\xa6\x14\x10\xb3\xc9S@3\x8f\x97\xda\x92pS@]\x96I<\x8a\x89S@S\xb7\xff\\\xc9\xc6S@\xb5\x1d\xc97\\\xc9S@\xd0\x15\xfa\xbaQ\xf8S@\x94\x890\xa8@$T@\xce\xb0Mk\xad\xc6S@v]\x11\xca\x16\x0bT@\xddN\xa4\\\xd6\x02T@L@ZO\x08qS@\xf8\xc6\xf6\x00\x84\x19T@l\x1bH>\r\xa6S@\xdf\\\xaa\xadX*T@\x94\x05\xa0\rA\\S@S\xe8\xc3\xa8\xf5YS@.\x8cK\x01\xf7/T@\xdd\xdcZX\xcd\nT@\x7f\x8bJI\xd8\x87S@\xe7\xb7\xc9T\xe2\xe3S@\xb7\xdd\xa3\xb5\x8f\x96S@\x00\x15\xe0\xd5\x93\xc9S@;\xe4&\x99({S@\xd2\xbe\xd6C\x92bS@-\xfc\xe5\xa2T\xacS@Lw\x88TX\xe4S@c\x97\x0e\x14\xaf\x0fT@\xc0\xd8\xd2\xab\xd3\xfcS@rwm?8US@q\xb7\x9c\xf9\xc3cS@\xd0\xda"Ds\xc9S@\x08T\xdcJ\xcf\x1cT@\xe8o\x17\x99K\x0bT@\xf3w\x05\x1a\x96\xd9S@q\x10\x7f\xad\xa2\x9dS@\xf0S\x9e\xf7\x94\'T@L\x1eu\xd7W\xe4S@\xc9B\x8f\x84\xf1\xe6S@\xe7\xb8"\t\xd1\x0eT@\xe6\xcb\xcd\xf9\xc6\xe9S@\'wY\xa2\x9f\xc9S@\xbb\x8a\x9bI\xcb\xc9S@\xe2\xebH\x8f\xd7!T@\x87\xec\xad\x86\x00\x82S@\xf0\x87\x1d\x86\xf9\xe9S@\x91G\xad\x91F\x13T@\xd1\xc9\x12\x10\xe1\x84S@\x18\xbf\x8do\xe6\x10T@\x1d\xc8\x97~\xf1tS@\xde>d\x1f\x13rS@7f8\xb52\x14T@\x1b\xc5\xd7,\xd1vS@\xfcY\xa1\'\xce\rT@#\xea\x81[&\xafS@\x08\xc2Cv\xb6\xe6S@\x02\xd2\xae\xd5\x84\xc9S@\xff\x11r\xa7[\xe7S@\xf2\xb7\xcd\x9c\xc7uS@\xccJ\xbby\r(T@k\xff\xc7\x01\xe5HS@\xb1\xa9\x08f\xad\x96S@\x98\xce\xf9\xcc\x83cS@\xd4\xf52/\x92wS@l\xf3~\xff\xbb\xe7S@\xeb\x91\xe3\x04\xa4RS@\x8c\xf3Z\x10\'\xe4S@\x98\xaa\xe8(\x05vS@\xba5\xd1\xffp\xf3S@+\xd8.\xf3\xeb\x05T@f\xebx\xee\x13vS@\x94\xd4\xdeb\x95\xafS@\xcc\xb8\xf1\xae`\xfbS@\x11\xabr\xe2-\x9cS@\xa8<\xd7\xaf)\xc6S@>\xa3\x8e\xba\x8d`S@\x8f\\U\xd0\xaa\xafS@r\x1a\xee?b\x1dT@\xb2Uk\rj\xe5S@\x1b\xc5\xd7,\xd1vS@(5\x92\xf9T\x96S@P|\xc4\xee\x8c\xb5S@\x9d\x82\x01\xdf\x08\xe8S@[=F8S\xadS@@I\xa4oG\xc5S@.\xdc?\x98\xea\xd5S@\x80w\x9c5\x86\x18T@\xc2t\xe6\x03\n\x0bT@\xbe\x06vP.\xeaS@Y\x9b\xb5\xc6\x02\xe5S@\xec\xfcv$\x15uS@y\xc1\xe9\xed\xa3qS@+8\x08T\x84qS@\x9b\x08\x01\xa8A\xa3S@?\x85\xf4\xda7\xc6S@[\x88\xf0\x0e\x98SS@O(\xe6\xbd\x86\xe6S@\x9a\x80\x1a\x8e\xa4\xc1S@XF@\xf1\xf2\xc0S@al\x88V\xb9\xeaS@\xce\xdb\x9aH\'\xeaS@\x8e\xcag9\xd1\'T@\x83\xba\xac-\xcb0T@\xfa\xe9%\x90\x9e\xddS@C\xd3S\xd3\xd9(T@\xce\x9a\xac\x86\xa8\xc6S@#\t~\x90`\xeaS@\x8fLv\xcc\x97\xfeS@>KL\xe4{uS@\x8fLv\xcc\x97\xfeS@\xb4s@\xf3\xc9\xc6S@\xf1\xa4\xaf\x91u\xe7S@\xecR\x17\xc9[zS@\x8a\xc4\xcd\xe9\xf6\x05T@\xf1\x84\xc9\xc6\xb2\xb5S@\xf9\xca\xa4\xb2\x07\xe7S@\x9e\x14\x93I\x91\x90S@\x00\xd00y\xbb\x9aS@CwS\xac\x1c\x00T@\x0e\xebA\x8d:\xb2S@K\xd6\x11=%OS@\xbfN\x91\x1cY\x9cS@\x11\xb3\xb9\x89\x99aS@C\xaew|u\x9dS@1Z\xffK\x9b\xe8S@\xd0\xe9z\x1b4\xe6S@\x8a\x1e\x81\x1b\xa1\x1bT@\xc0\xa4\xc3\x05\x9e\xe7S@G[\xfa\x16\x8e0T@\x94 %Gs\xe7S@K\rJ\xcf\xf8\xc1S@\x00\xb77\xdb\xa2\x92S@\n.Z8\xb8\tT@\x1fa\xcd\xa5\x9d\x99S@ZG\xd1R\x00(T@Q\x94g\t\xf7\x98S@\xf6B\x90,\xe9\xe7S@A\xb2\x9c\x89\x14*T@\xea)\xab\xeb_#T@?n\xea7\x7fzS@=x\xf4\xcdC\x02T@\xa9\xa1\x03L+\x10T@\xc4\xd0\xb9\xe9\x8e\xfeS@\xa2\xa0\xb4_1\xb8S@\xa6\x10\xbc\xfeo\x1cT@\xbep;\x95\xe4\x1bT@^6\x1e\x03\x05\xb2S@\x81\x1d\x13\xb4\xa5\x00T@\x8fDWA\xce\x84S@\xe3\x1f\xadl\xd0\x8cS@\xe6k!\xf8#\xd9S@\x88\x08i\xf4F\rT@7\x01\xc4\x97\xf0\xc9S@\x19{\xa7\x0b|\x18T@\xe7Cu$\xb9\x10T@\xb1\x0f\xfav\x83aS@Bd\x1f\xaacdS@\x92\xc4\x9b\xeb\xf3-T@\x98\xe2\xa3\xc9\x08yS@\x12O\x93O]\x15T@\xaa\xfe*\x03\xa4\nT@\x9f\xf86J\x94\xb1S@\xf7_\x96\x19\xdd\xacS@\xc9\xf82z\xf4\xf3S@\xdf\x03`[/\xffS@\xe8\xdf\xe9\xe5\xa0\x0bT@8\xc8\x0e\xa1\xa1\x1aT@\xa7\x973\x0b\xeb\xa4S@5\x82\xecgClS@\xb2\xb0\xe0\xc7\xcbgS@\xfe\xb66a\xf1\xc0S@\x90\x17\xd4\xb2\xb3LS@CDs)p#T@\x0e\xd9\xc9[\xff\xeaS@\xf3E\xf8\x1e\x1f\xcaS@w8fAJdS@\xd9\x92csk\xb1S@}[\x01)\x9d\tT@\x9b\xef\x0c\x9f\x002T@\xb8"\xed\x0f\xd1\xc6S@\xfc\x03c\xa4e\xf6S@\x1c\x8f\xb1\xc7\t0T@\xee(\xdf\xec\xb9cS@:\xd7l9\xa4\x1eT@\xab\x1fK\xb4{dS@\xe1Q\x04\xa3\xe3\x15T@~9\x85\xda\x12\xb0S@H!\xce\xd0\xea\xaeS@l\xa1\xefh\x1cxS@}]\xeb;`\xafS@/\x84\xcd\xf3\x06kS@\x02\xde\t\xcc\xc0+T@\x9b\x95\x8c\x04)\xaeS@\x9b)^\xeb\x02\xaeS@[\xe3uO\x0f\xafS@\xa8\x82\x1c\x8b\x0c\rT@\xd8\x06\xda\xee\xd5\xafS@!X_e\xb7\xebS@\xa0\xdc_\xf7^HS@\xb1pZ\x04\xd2\xc4S@\xf0\x14\x98\x1e\x05\xcbS@\xa3\x08\xc1\xdd\xd3\x99S@\'\x1d\xff\x91axS@\xecJV\xc2j\x99S@f\x18\x91i\xa2\nT@\xf6#\x08\xe6?\x99S@h+JH\x1c\x99S@\x13\xf8\xc9\xc0 \x87S@@\xefu\x18\xcb\x98S@\x96\xe1\x1a\xa3q\xddS@\x14^<8\x8e\x14T@\xf0\xd1]\x9c\xae\xfbS@?0\x01\xc0@\x08T@\xa2@\xae\xf7Y#T@^\x1dc{\'\x18T@\xdfkO\x84\x95wS@\x7f\xb0\xb9\xf06\xb2S@s\x0f\xa6\x91!\x9fS@Q@\x02\x1bG\nT@(\x02\xcdnQ\x0fT@\x98S\x9cG\xc3TS@#\xa9\x00\'\xf5\x9dS@\xc9t\xdfv(\xe7S@\x12\xbaA\x9b\x81]S@\xebuj!\x9b\x1aT@\xa9\x86H\xcf]\xfbS@s\xc2\xe3\xbbiQS@m\xa7\xc9\xc1\x8c\x13T@\x88\xddN8\xc1\x1fT@4q\x9e\x88E\nT@Lq\xc4\xb0B\xf8S@g,c\x15\xf5\xd7S@\xffoxI\xb9\xa1S@v[\x8e/\xb1\xc6S@Z\xff+\x8e\xde\xe1S@\x90\x9c\xb4\x03@PS@\x1fS\xee\xedB\xb5S@\xcb%9U\xbczS@\x98)\xe2\\\x9f/T@\xb1Ro\xfc\xe9\x9aS@\xeeX\x12;\xb1\xe2S@\x13\x9ft\xab\xc8zS@\xf4\x1e\x86Q\xd8\x9aS@D\xb3~~VPS@\x88\x85\xf0\xe2\x12\x9aS@\xab\x02\\\xac\xfe\x99S@T\xcc\xf8\xd3\x00\xb5S@\x8c\xaau\xc9\xad0T@i\xc0\nT\xea\xf2S@\xbe\x17\xca\xb2\x8f\x99S@n\xd3\xd8;T\x99S@\t\\\x02\xa6\xb1\xafS@s_\xb4\x06R\xc5S@\xfc\x97\x9e\xb9\r\xe4S@\x81j;?33T@\xad\x07\xfdo7zS@\x8f\xe36\x93\x16\x8aS@\xb4<\xcf\\?\xadS@s\x17\\\x02Y\x98S@\xaa\xa6\x96?\x91dS@G\xf2\xb1S\x18\x98S@7fo\xc8\xe9\xf2S@\xa0\x84a$\x8d\xd9S@o\\\xa9}\x93qS@\x97:\x96\xbd\xa3\xb1S@\x87C\xf3S\x8c\x96S@?\xeb\x0c\xe3\xd3\x19T@\xf2\x05\x96^]\x9cS@F\xe3IT\xd7YS@\x9d\x9c\t\x1d\x90\x9cS@\x0f\xe9J\x0c\xc7\x9dS@\xb3\x01\xda\x01\xe8(T@}\x18!\x8f\xf9(T@7\xb9%;\xebzS@^\xf4\xa1\x13\x17\x93S@7\xe0\xd3\xef\x18\x9aS@|\xc1\x91\xa7\xeb\x99S@\x81\xf3\xa3\x0c_\x0cT@\xb0\xd4d\xb0\x99\xd9S@\xc3\xa8\x89\\\x12\xc6S@KC\x8c\xc8@\xc9S@\xc2Y \xbd\x9b\xe2S@.\xc3\xd5\xa1.\xb2S@3I\xe0\xc3XtS@7f8\xb52\x14T@\x8f\xa6\x80\x83\x8e\xc9S@\xfciN\x7fV\x99S@\xa6\xfa\x19R&\xd0S@\xec\xcd_\xce\r\xe7S@\x0f\xff\xf3x\xe9\xb3S@L\x05\t3\x02\xe4S@\x10\xf7\xd1\x9b\xc2\xc9S@}V\x9cC\x96\xe6S@\x1a|.\xc3\xf6\xafS@JQ\xdec\xc2\xafS@\x94\x9cq\x17?oS@\x8a\'i8\xf2\xb0S@\xfd\xb2\x1d\xc8e\xb1S@j\xca\x8c*\xfb\xe7S@\r\xdb\xdcU~\xe3S@\x81\x88F:\xa9\xb0S@w\x163\xecN\xf6S@U\xe6\xc3\x1a\xf7\xdbS@\xce\xbfF\x1d*\x1aT@\xc8\xa0\xe0\xc5buS@\x9b\x04\x89S\xbc\xe7S@4\xf2L`S\xe5S@\x10\x18L\x1e6\nT@\x83\xc3\xe8\xdd\xd9\xe3S@E\xecG\xe6g\xf5S@\x874\x0c!\xd0|S@\x8e\x93j0M\xe4S@\xc0\xf3\xfb\xd3\x1b\xf6S@\xdb;\x8b\x1e\x90\xb3S@\xc1\x8cH\xf9\x86\x0bT@\xaf\x12F\x18\xe1\xe9S@\xe6\xde\x03m\xde\xedS@+\xbe\x02^Q\xc9S@\xe2\xd17\x89Q\x1aT@Vok\xb0\x97pS@\xa9\xef\xdb\xae \xe6S@s|\xe5\xa1\xf4\xf5S@\xae\xdb\xbd\xa3f\x01T@\x84\x10\xd8\x9c\x18\xefS@?\x93>\xce\xc1\xb0S@\x02^\x94\xbdx\xe6S@X\x01\xee\x98\xb9mS@?\xf9\xd6/4\xe7S@p\xf6v#\x98\xc6S@\xec6\x1b\x97!\xd9S@ \x00\xcb\xe01\xb1S@\xb6\xd5\xd0q0\xb2S@\x81\x16\xe61r\x0eT@\xb4\x94\x1e\xad\xe26T@\x9f\xf9\x97\x05\xe3\xc9S@\xf7\x93"\x07\x1a}S@\x96\x16\xb0\t\x00\xe7S@\xe9-`Y\xc2|S@\xb9d\xcc\x8a\x1a\x7fS@\xecJ\r\xe0\xda{S@]\xd4<*H\x7fS@\xd9\x1c\x98\xa4B\x08T@\xdf\xa3\xe4\x8bl\xd6S@\xeb\xa2\xe3\xe7\x9b\x80S@\xda\xcf\x01p\x02rS@6\xa5\xb6\x85\xea\x00T@]\xd4<*H\x7fS@_\x12\xe8D\x1a\xeaS@\x97\x03o\xac\xe3\x02T@T^,\x11Y\xeaS@\xfem(\xb9x\x0eT@\xe8\x12\xeb\x04\xd2\x1dT@lY^\xe3o\x0eT@\x1c\x890\x10\xa8~S@\xed\xb8F\xd4\xc7\x98S@\xb4v\xa3\na]S@\xd7\xc6\xd5\xf6i\xf8S@\x98\x05\xd0A\xef\x98S@/6,jv\x99S@v\x16\x83K\xb0\xfbS@\xd5,\x06J0\xeaS@\xe41\xea\x99\xd2\x83S@A\xe9^T)\xb0S@j\xbcO\xedz\x97S@\xf7\xa0M\x8f?\tT@\xa3\xbb,\xe4\x87\x8fS@\x18\xcb,\xfd\xb2\xc9S@\xc6\xd1v\xd1\x1a\x17T@$\x88*\x80\x84\x04T@\xcf^\xb7\xc7\x9a\xe7S@!\xd3\xe1\x13\x9e\x8bS@b!\x0f\x1d\x1b1T@M\xce\xff\x8f9\x0bT@\x81;\x9e\x85\xa3\x1bT@/\xe8]\xd277T@\xf1\xa4\xaf\x91u\xe7S@\xfe\xb1\xcf}\xa1\x8eS@}\xe1\xac\xf5\x0b\x83S@\xb0HZ\xa4\xae\xf4S@FC\xaedCzS@\xa0\xb2a\xefu\xcaS@s=\xeb\xe4A\x1bT@\xfd\xb8\x8d\x905\x8dS@\x11\x8d)L\xc2bS@\xcf\xec \x90.\x8fS@\xff\r\xfaz\xa8~S@\x0f\xb3\x00\x87g\xe4S@\xec\x12G\x1e6\x8dS@\xd4\x1f-\xd9B\x08T@\xd9\x16\x8f\x11s\xfdS@:\xfct\xa8b|S@\x1fa/O\xa5\nT@\x06\x96\x89\xa9\x92\xa1S@\xb7\x1c\xfbn\x9d\x0fT@o\x82?c;\x95S@Z\xdd\xd4\x0f\x89%T@~\x82\x873\x85eS@\xdfKW\x00\xce\x0bT@<\xd8(d}aS@\x12\xf5\x88\x97a\xfaS@o\xb1p\xbb\xd8\x0cT@\x87\xcex\x93\xf4\x08T@\x15\x10\xe3\xdf\xd3\xe4S@\xf9\xb0\x9c\xba\xb4\tT@s\x10-\xbeo\tT@\xb1\xb91\xacI\xc6S@\x1f\xba\x03\x8f\x87\xc9S@\xe9\x7f\xae\x93\xff\xffS@\xbb\xf4\x87\xc2Q\x87S@"g\xd3\xa0\x19\x08T@\xacI9F\xa3\xb4S@\xef\xce4\x98\xc2*T@\t#\xbb9\xcbbS@\xc9\x1aW\xc0S\xb2S@\x87\xec\xad\x86\x00\x82S@<\xca\xdft\x88\x8cS@\x89\xfd7\xd8\xc3\x93S@\xc0\xc4\xc6\xb6<\x03T@6\xde\xc2\xb57\xcfS@\x88\x1bo\xd4\x89\xc7S@\xbe\xb4\x04\x92\xd4\rT@\x98\x9c0\xa0\xa3\xfeS@\x82\xb8C\x7f\xaaQS@\xe6$\xc8F\xa7\xb6S@\xa4\xdf\xbf6-\xfdS@\xbeX d\xdc\x06T@\xac}\x82Y$\xdbS@{\x15\x9a\xca\xcfsS@Z+\xe7.)\nT@z\x18$\xb0\x80OS@z\x18$\xb0\x80OS@\xe8!\x9d/\x1f\x9cS@\xcc\x98Zb\xd6\x8cS@T\x85\xc9 \xaf\x0bT@\xc4\x8f\x19\x9d\xe3\x8cS@\xccSh\x9d\xd1\xacS@\xe1\xb2\xf0{\x97\x06T@\xa8\xff\x02tY\xb1S@C&G\xce&ZS@NW\xf8y\xb6\x9bS@\xce?K\xbf\xf2#T@\xbb\xacSQ;$T@\xc7I\xaf\xc00\xa3S@\xe8\x81x\x8b\xbd\xacS@\xea5\'\xf0kzS@\x87Z\xfd1\x14\x92S@b9SU\x0fTS@\x16\xd8\x08\x16>\xf3S@J\x12s\x8a\xbe\xfeS@\xeb\x195"YVS@r\xd7\xda\xae`\xc7S@N\x98\x03Tg\x8cS@\xf9\xdet\xb5\x98\xe7S@\xa2\xeb8\xc5;\x92S@\xf9\xdet\xb5\x98\xe7S@\x18\x92\xbb\xe9\xcd\rT@\x18p\xb5\xcd\xfe\x90S@Gx\xa3\xba\x8c\x83S@\x84\xb9\x99*&\xf4S@W`\xd9\xf5\x7foS@\x0f\xe0\x0c\xe5\x1d\xfcS@}\x00\xfc6\x9c\xfeS@\x14\xd9J\x9cl\x83S@\x94\xdf\xbfCg\x91S@\xfb~\xd8\x83\xa1\x04T@.\xb0\xc5fU\x00T@\xf5\x04\xf0\xb5W\x07T@\xcd\xd1\xe2+\xb4\xf0S@\x7fq\xf5\xd7\xf2sS@!c7\x06\xa8\x18T@\xe5U\x82\x8e\xdf\x03T@\x82\x89\x8c\x0b\x88sS@\xd8\x82\x06\xe2k\x1fT@\x040\xcf\xe7\x94\x9bS@\x7f\x05\xa1\xf4\xb6\nT@|\'\xab\xaf\xb9|S@\xc0\x90\xd5\'\x02\x07T@\xb8\xe5\xf31\x91_S@\xf6\xb41\xf0\x85\x07T@\xca\x88=\x98u\x8cS@6\xd7\x84\xc7;\xe6S@\xc7\x9e\x94\xe75\rT@\x06\xfaC\xd3\x9b\'T@ +\xbb\x1d9\x03T@\x9b\xfe\xd7\xc7\x9d(T@\xfe\xf0\xac@euS@\x8d\x15\x12C\xb6\x84S@\xc8\x07\x98\x95\xf1\xf0S@c(_\x8e\xcd\rT@;\xb4\tE\xee\xe3S@\xfaV\xbdv\xb0\x99S@\x92?\xa7\x19\xa3\xb6S@\x1bM\xca\xd2 \xc9S@\xdf\xbf\xcabN\xc3S@\x9d\xcd\xba\x1f\x19\x8bS@\x86!q\xdd(\x18T@\xbe\xe5\xe9\r\xe8\x84S@\x04\xd4\x17\'\x97\x99S@?\xb42\x91\xf2\x90S@\x16\xa0\x15(\x9b2T@\xde\xea1(\x7f\xe9S@\xa2\xe5\x90E\xa2\xe8S@\x11\x8c!h\xcb\xf6S@\x8fTjwV\tT@H\xa8\x1a\xf4\n\x07T@\x14\xa3`\x16e#T@)\x8b\xfaw\x8e\xe0S@\x17\xd5\xfb\x82\x99\\S@\xc7m\xd6\x86\xfd|S@\xa9(\x15\xa6\xd6|S@\x1a\x06\xdbs\x84\xb1S@\xd0\x8d>k\x83\xf9S@\x19k\xe9LYVS@\xbdR8\x9a\xc5\xecS@J5Y7C\x99S@\x9cB\x8bC\xe9\xe0S@\xa7\xfb0\xca\xb1&T@R\xd4\x11B%\x85S@\xfa\xb2\xddO\xfcjS@D\x8c\xad\x92\xc4tS@E\xb6+\xa3\x16\x84S@K\x90\x0c\x85\xfb\x0cT@\x1a#s\xc5e\x95S@~B7\x92\xa4\xfdS@\xa2\xca6\x1f\xc5\'T@\xd9s\xfe\xb7\xbd\x94S@W\x1do\xb6\x13\xacS@q\xf5%\'\xd5&T@\xc4\xb1\x9fW\xab\x8aS@j\x05P4\x05\x93S@\xc0\x95\xc80\x8d2T@W\xa6Gi\x86\x9dS@\xf2\x06\x1eb>}S@\x904\xf03a\x9dS@\xe5\xd5J\x08\x01#T@L\xed:\x1c_\x94S@\xeev\xef\x89\x1a\x0cT@\x8dd\xdf\xa51dS@\xa5\xb1\x90\xddC{S@\xea \xf8\xa3\xca\x0eT@R\x19-H\xce\nT@\xae\xc5\x17<)\xcaS@\xeeg\xf7\xd2\x96cS@{\x1d\xf5n)\xf6S@\xfb\xdb\xf0\x91V\x18T@\xf4\x15u\x086\xcaS@#F\xa7\xf12\xe6S@\x06\xbb\xe0e3\xffS@\xdf\xe1\xc3\x9c\x0c&T@\x1a\xf9\xadv\xf0mS@\x9e\xb8\x03ZO\xb6S@\xaaV\xcf\xc5CdS@\xac\xdd\x04Wf\xfdS@\xff\x97\xb7Dh\x9fS@\x15\x1d\xa6\xcb}\xb2S@\xdc.dC\xf4\x05T@95\x83\x0e\x89\rT@u\xdd\xd2\xa6*\xacS@\x83r"\xc6\xe7 T@\xad\xe9\xe6\xca\x87\xadS@:\x0ef\xd2\xd8\x89S@_8\x89\x99\xdf\x11T@Qe\xda\xc9\xce!T@\xa6[\xd83\'\xc8S@%\xd0\t>\xd0\xa9S@\xdf\x82e\x96\x10uS@\xf0.\xc8\x17\x04\x12T@6\xa5\xe2\xc1G\rT@*2,\xce\xd2+T@\xa0x9\xe1\xdc\x9bS@\xec\xfb\x8c\x83\xa6\xedS@P\xfek\xb5n\xadS@\xe8\x9fd\x04;zS@\x05\x83\x8f%{!T@&%\xc6\xc4\xa5uS@,\xd2\xc4a\x81\xaeS@\xb0`\t\xf6\x1c\x0fT@\xd6HB\x0f\xf4\x1fT@cz|\r\n{S@\x8e\xc2wK\xd4\x05T@e\xf9\xbc\x98k\xdfS@\xb8\x83d\x1e\x01\xb7S@\xe5&\xb5OS\xaeS@\xab\xb6b\xf5\xb4\tT@S\xe9w\xec\x1dvS@\x99p2\xe8\t\xffS@\xf9\x04Cy\xb4\x08T@;\xa5\x98\xde\xa1\x0bT@\x82\x84\xf3\xb1\xea\xe3S@\xebI\x16\x10\x1a\xc4S@j\x85\xa6\x1b-VS@W\xb2\x1b4\x13\x0eT@6@\x89\x1e\xfd\nT@\xdbU\x18s\x1czS@\x00\x8e\x13&L\xf2S@u\xbe.\t\xd8\x82S@\xa7\xf8\xc3\n3\x99S@JEx&\x07\x0cT@\xe4\x86\x1aYk}S@\xb1\xfa\xcc\n\x97\xf7S@\xb4iE\x8e\x10\xf0S@\xd6\xac\x9ahruS@.\x13<\xab\xf5\rT@\xb6\xb9\x92\xbdg\xabS@\x07\xc9\xb6o\xa9fS@\x08d\x8fpA\xc9S@\xef\x8d\xd00\xab\xccS@lqM\xc4x\rT@\x8c^(\xa5jzS@\x0c\x9a\xc9\xc0\x10\x07T@\x1ctfc\x89\x9aS@\x95/\xce\xfe\xf4\x15T@\xf5\x1b\x90eI\x9bS@y\xa2\xad\x1b \nT@\x98\xf6\t\x03#zS@\xaa8.A\r\xe7S@O\x05\x170oLS@?m+K\xf4\rT@]m\xca\x92M\x0cT@\x0261\xb0!\x04T@\xabD\xd2\xac}sS@c\x9e!\xbcQ\xc1S@h\xfd\x9a\x15\x01\xcfS@\xba\x85s\xd1\xf2\x9bS@\x90\xa7\xb1\xa74vS@+\x950\xa2\xa0\\S@\x86\x90\x89\xcb\xde\x9bS@s\x90\xb4\xcf\xa6\xd7S@\xd9\xf3|\xb4\xef\xe9S@\xefi\x8a\x99\x80\x05T@&\xd7\x98\xaf\xab\x0eT@\xa6\xcb\xf1\xb4\x96\x08T@\x93\xb2\x175\xc3\xfdS@f\xb2I<\x8b\xb7S@\x02\xdd\x84\x867\xf9S@\xaf\xc1\xb3\xf0\xe0\xabS@\xcb\xbd\xf1\xad\x1d\nT@:!;\x84\xef\x0cT@\x02K\x91\x8e\x11\xd2S@7\x9c\xfd\x85i\x13T@R\xe4\xd2\x1c\xd5\x1cT@\x9a\x8c\x0e\xf6\xa2\xe0S@\x91M\x08W\x00,T@\xe2\xcd#$^\x1cT@\x1d\x96\xc09XkS@\x1f\xf1 \x9f\x9d\xfcS@\xeb\xd8D4\xfe\xcaS@\xa9\x1e\x027\x97\x1dT@\xb0y\xafZ\x9f\xe0S@\xcf\xe6\xeaA\xd2\xc8S@\xe8\xf7\xb3\xb4\xc7\xb2S@\x9d\xf4\x10\xc3dkS@E\xcahS \xd7S@P1\x018\x83\xc9S@ f\x99\xdc!/T@\x03\x98\x03\xee\xe6\xd7S@\xe4\x1eQ\xb7\x03\xc6S@X\x11\x12\x8f\x1f\xc9S@\x16L\xd0\xa7\x83\'T@\xf6\x14\xf6t\x95\xe0S@\xce\xf77;\xdf\x0bT@\x8e\x90\xf8\xf2\xb2\xa1S@\x10\x00L}\xb4\nT@i\x82{\x9c\x18\xceS@\x042\xf1\xa5\x86/T@\xc2@\xd3\x82\xa1\xb2S@J\x91\x84\x99\x95pS@\xc6\xfc"?\x9a\x03T@Om\xc6\x94\xe5\x1aT@\x93\xda#!J\x11T@YP\xf6\xce\x1e\'T@|E\xf8[\x82\x9dS@\xbc\xb0hf\\\x15T@^\x9b\xf5\x8e\x17\x07T@\xda\x1e8_\x11\x9fS@1\xd6e\x98\x06yS@\x8a\xd6\xba\x1b\xa4zS@\xbb\xfb\xf4\xd0J\x9fS@\xd2gx\xe6Q\x14T@\xe6\x14\xb3*V\\S@[\xe0I\x99\xe0 T@\x9d\xe4W\x89 \xfbS@\xc4\xf2\xe8\x0fN\\S@\xe8\x83\x94F\xa1\x1cT@M\xa8\xcf\xb6\x15\xbbS@\xec\xd5o\xfb\xfc\x9dS@\x82\xe4l\xfd\xc5kS@\xeb0\x0bC6\xb2S@\xb1r\xf4?{\x03T@\xcd\x0eM\x87\x91\x9fS@\x11\x13\x99!\x16\x9eS@\xcf\x1b|`\x93\xfaS@\x12B\xab\xd3\x85 T@fl\xb2,w&T@n\x86\xc2\xe2\x16\x00T@\xbd,\xb7\xd5\xbc\xc1S@\x89j\x96K\x0e\xffS@K\xe5=y\xf1\xa3S@=\xdc\x06\x80[\rT@\xf88n@\xe2\xc0S@\xf55\xc7\xb1\xb8vS@\xd9\xcc\xf7\x9c$\x9eS@\x9f\xf3Q\xa8P\x19T@F\xa4\x80\xd6\x9csS@T\xe7n|\xcc\xc1S@\xea\xaa\x11h\xe7zS@\xaba"\x1d\x03\x08T@\x12\x01\xa5\x8b\x19\xc6S@t^\xcb\n\x91\xd6S@\x1d\x8d\x1d]\x8d\x19T@\xea\xee\x02>\xbbZS@\xe3`j\xa9\xc2\xa4S@\xf1\xed\xc1\xae\x08\xe7S@\xd4]\x94\xc6@\xf5S@\xf2\xa6\x05\xcc:\x1cT@\x96R9\x99L\xfbS@c\xcd\x14\xdc\xcbvS@\x08\xa3\xd7\\\xc5kS@J<q\xb3\x15\nT@\xa1\x0c\x9b\xd4l\x9fS@\xbb\xd2\xafXG\xadS@\xccT\xedfA\x9fS@\xfb73\xf4N\xaeS@\xea\x98;<@zS@F\xac\xdd\xfc}\xd5S@\xee\xf8\x92\xa7\x91\x1eT@\xa9\x0c\xcd\x1a\xe6gS@\xc0\xa37f\ncS@\xfc\\\xcd\xecbzS@EA\xb1\xc0.#T@>wc\xa1\x81\xa1S@\xdbRj\xf5\xba\x9fS@\xa1\xf3\xb6\x01\xdc\x1fT@kZoJosS@S>\xbeS\xecvS@U\xbc\xec5Z\xabS@z\x81\xbc\x13\xaf\xc1S@\x15\xe3=`\xd1\xc5S@\xda\xb4\x17X\xef\xcbS@\x84\x9bX\xcb\\\xb1S@\x1dm\xc5\xd9\x08\xd7S@\xd3\xf2\xd4\xf3\xd4\xa1S@\xdd\xd9eD\xf8\xb1S@u[*\x01f\x97S@|\x00&H^\x04T@\x18\xcc\xfd`\x1f\xc2S@\xc3\xe0\xabg\x1e\xa9S@\x1b\xd2\xa7\xd6G#T@\x83)@\xc3A\xfdS@J<q\xb3\x15\nT@!.\xa7\xb7EQS@\x93\x857r\xab\xb3S@\xbf9\xe8\x07\t\xc2S@\xd3UE\x83_mS@2\xf8y\x8d\n\xfeS@)\x8a\xb6\x9aL\xb1S@bU-]\xeb\x18T@;\x91\xcd#k\xc1S@\xba[\xec>\xd1cS@p\x04@\x7fRmS@\x8e\x9am`2!T@a\x1a\xe6\x1a@\xffS@\xd2\xcfg\xd57 T@\xaa\x1fcD\xed"T@\xd2pQv9\xf1S@\x02\xdd\x84\x867\xf9S@\x99\xbcdy_\xf9S@)7\xb7\xc5\xe4\x15T@9\xba#\xd0\xcf\x1dT@\xfaV5\xa3P\xb4S@\x1d\x9cD\xcf^\x0cT@\xf0\x14\x98\x1e\x05\xcbS@!\x9c\x01m\xd8\x0cT@\x80\x12\xf5//\xc6S@\xa7\xd5|\r\xc4\x1fT@\x84\xc6A\x9e\xc1\nT@\xd2\xc6I.#\nT@\x9cW\x06.\x05\nT@\xe6\xa5i\xd5Z\tT@k7\x88\x9a\xe5cS@\xe6\x11u\xcc\xc7xS@\x99{\x91\xe9\x11\\S@\xfaZ\x0f\xd9Z\xb1S@\x1f1i\xaa\xb3\x98S@\xaey\x996\x98\xa3S@q\xa7\xd63RmS@\xd6\x88)\x83\x8a\x99S@\xde\x06d>\x9e\x03T@\x86H\x8b\xdb\xd8\x98S@|g\xa5D\x06,T@\xed\xbd\xc8\xe5\xeb\xc7S@_\x07X\x95\xc0\xc8S@\xf3yg\x11\xd5\x08T@%n\xb8\xe4|qS@\x8c\xcdn\xf6O\tT@\'f\xf9}\xe2\x14T@\xa7\xb6\xe8\xe1\x15"T@?\xe2\x11\x89c\xc0S@?\x97\x8d.\x1e\x0eT@\x9d"\xd4\x99f\x16T@\x02\xe7\xdcx\xfa\nT@\x8d\xbd\x91}\x1a-T@+\x85\x18u\xccxS@\xb1pZ\x04\xd2\xc4S@\xcd\xb3\xb8\xad\x91\xc2S@-\x1e\xbc\xb0\x0b T@p\x1d{2\xb2*T@\xd9\x87z\xc8\xb2\xfcS@D\x10s\xe4i\x1bT@\x07\x07\x1f\x051\x11T@6_\xde\xc4\xbd\x14T@[\xc6\xc3\x93\x01\xc8S@\xc9\xb8\xd9\x8e(\x00T@<\xef\xa4\xfe\xe4\x1eT@\xea\x85\x04\xe5,\x1bT@\t\xa5\xbf\x96U\xc2S@\xa0\x11\xac\xc1\x08oS@\x80\x85\x1d\xd3\xf1\x11T@\xe2\x1b\xba\x94\xed\xb0S@\xc1\x8a\x085]\xaeS@\xac\x981z\xee\xedS@\xaa\x1f\xd5\xd6\xed\xa6S@V 3G\xd2XS@xl\xff\xfca\xfdS@\x89\xa8\xce\xc5S\xd6S@!\x8d\xc1D\x8b\x13T@\xf0\x8a\x82\xe4\xb9\x0eT@Vv\x1d~\xf4\x14T@O<\n\x16\xd8\x03T@\x91##\xa3\x85\x0eT@z\xf1\x9c\x87\x15\x1bT@O\xa3\xa54\xbb\x08T@\xd3\x15\xc0\x1f\xef\x07T@`\xa7\xeb\xc7\xcd\x15T@j|\xc7\xb7\xcf\x13T@F\xe2kQ\x9b\x1dT@\x96E\xff\x94\x98\xadS@b\x11\xab\xff\xec\x0cT@\xe0\x9e\xad{\xab\x0bT@\xef\r\xde\xa8g\x13T@#\xb3\n\xc7\x9e\x0eT@k\x83!&>\x0cT@5\xd5\x7f\xc5W\rT@\xbc\x84\x12S?\x12T@\x929\xd4\xebH\x9fS@y*~9\t\x12T@\xd7\xae\xb6^x\\S@\x1a]d7\x12\rT@\xcc\x8e\xaa\x8e\xd4\x0cT@\xc8#\x14\x00\xfc\x0cT@1\xcd6\xb5\x98\x0bT@\x9e\xdbz\xb1\x95VS@\x19\xc86\xa5\x9bRS@\xeag;\xf4\xf3\\S@5\xc3\x0eOU]S@S\xef2\xa9`_S@\xc3\xb8\x82\x0e\xc9\nT@\xa0\xdc_\xf7^HS@\xa5\x92\x8a\x0c\xa9RS@_\xdb\xf5\xfa[aS@\x9en2Fy\x14T@\x83\r\xd6K\x997T@\x01Yf\x19B`S@\x97-2WrOS@z\x03\xff\xf2\x01US@U\'\xc5\xd3\xe1RS@\xd8\x9d\xd1\xed\x95\x16T@\xf8\x85\x83W{\x0bT@\x02\xaba\\\x93\\S@\xac\x03\x02\xd9\xe6\x05T@\x0br\x1e\x015^S@A\xe1\xbe\x87\xbaPS@\xe2\xc68,\xcfbS@\xe7\x81\xec>l\x11T@\xa2\xe5\xae\x18\x07cS@\xf96\x86\xb6\x90TS@\x1858RnTS@\x8a\x84\xe8}\xd8cS@a\xcc\xf1\xa1\xff\xabS@Sr4\x12\x99\x04T@\xb21\xe4\xba\xf8\x06T@6e\x02\x9f\xba\x03T@%\xb2\x7f"\x83\x03T@\xbc"!0?\x07T@\xf6\x01\xc4\xfe0\\S@HX)\x8f\xc1\\S@D\xcaGW\xaf\x08T@\xbfZ.\xd2?\x04T@\xe3\x8f6\xfc\xc6\x04T@:\xa2\x85\x89\xd2dS@\xdb\xd6p+\x96cS@\xdd\xb4n:\x0coS@n\t\xf5M\x91mS@\xa5.\x90\xea\x02dS@\xfd\xe4q6\xb9mS@@(\xea-\xc4]S@\x89a\x16 \x7fdS@\xf2Y1\x88t\rT@\xf9jy\xd98eS@\x94\xab\xfd\xcf\xbf\tT@\x8e\xd0\xfa\xed\xe26T@\x82\x10\x9c>h\x0cT@IX\xd2\xdc\x96]S@|\x9cu\xc1\x99oS@\xd4\xf9\\\x9c\\\tT@\x9e\x7f\x83\xda\x95qS@\x9f\xfd\xd7\xf4$\tT@\x99_\xfe\x0b\x8fpS@t\x16>v\xe4"T@<v\xf0i\xe7!T@\xe6i\xefek\xf8S@\xc2\x03\xaeoOsS@d\xb0\x9b\xd7}\xaeS@4\xe6,\xd3\xc2\x1fT@E\xb7\x83;\xc5\x16T@\x91\x8e\x0b\xeey\xf6S@\x0c\xea\xd1\xd4wsS@\xa8\xf5oq\x87\xf7S@\\\x8c\xee\x12\xdfsS@\xbf\xfc\xbcO\xcdcS@\x8evq\x8b\x9dtS@o\xf4&u\xa7\xf6S@\xafp\xb67i\x03T@\x9d5b\xc2\xcetS@;\xca\xd7\xc9\xc2tS@m\xf6\x89\x06:\x1dT@\x0b\xe6{_\x95dS@\xd5\xd8\x8c\x99\x19uS@Y\xca\x96\x9e\xb3uS@.t;fpuS@j\x0c\xc7\x05w\xf9S@\xab\x93\xf5SgkS@\xa0\x05\x85\x03*eS@S\xc1Y\x17\xaecS@\x92\xa9\xef\xe5O#T@7\x01\xc7\nbmS@\x8d\x11\xf1\x8a2\xfdS@MTR\xd1-\xefS@\x94\xc5i\xc8\x00\xf2S@\xd0\x17\xab+^\x02T@\xfc\x06\xcd\xac\xeajS@\xa8\x01O\xc9\xc9\x01T@hc\xff\x1d\xc8rS@J\xb8\x13\xa4\rjS@\xf5y\xfb\xe0\x15kS@rZ\x99\xcb\xfcjS@\xfe\xfb\xb9AB\xffS@\xcf\xb1Mx\x9c\x19T@\xe5\xbcO=\xc4rS@\xb8\xed[\x1d\x89mS@\xefF\xc29\x87mS@_\x0c`\xde\xda\xfdS@\x08\xe0sU\xbemS@S\x9fV\xaf%vS@\x80\xb8\x0f\x83<vS@\x8e\x0eb\x8c\x1f\x18T@\xcd\'\x1e\xf8\xf7wS@"21\x01\xea\xfcS@\x93{U\xf8L\xf8S@\x1d\xee\x17\xd3\xacnS@\x07\xe3n\x02\x9b\xf5S@\xd2\x03\x84,g\xf7S@\xf5\x19/\x97MyS@\x12\x07n\xb1I\xf6S@\xd93\x16P\x03\xf8S@:x\xbb\xee\xaa\xfeS@8\x90\x88\xce=\xf4S@\xa6P1\xdb\xd8\xf3S@B\xd4\xbfq\x8e\xfcS@\x88)\xe8T\xe1{S@X)T\xba\x1e\xf3S@\x17\xc3-:\x9ezS@\xbc\x953\x06\x88uS@S\x13\xf1m@\xfbS@B\xaa\xcf\xdeb\xfbS@\x0b\xe8\xd4\x87h{S@\x08\xd55\xcf\xd8\xfaS@w\t\x04\x8cg\xfaS@\xc2\xf1\xca\xfc\x9c\x1aT@\x8f\x0f\x96\xb1[\xf2S@\xbeO$\xb9\x8e\xe9S@:\xa8\xba\xd1\xddwS@\xd2\xa3\x84\xf5g~S@\x8f\x07\x93\x13\xeb\xf2S@\xec\xc4\xba\x00\xc2\xcaS@\xbf\x96ja&\xf0S@8x\x9e\xad\x07\xcbS@\x9d`\x92<\x0e{S@\xb98\xa0\x85\xd2\x19T@\xbe)~\xa9\x11rS@]m\xd3^\xb6\xebS@\xed\xffJ\x90\xf7\x02T@\x94\x9e\xcd59\xe7S@\xea\x8d=(\xbc\xe6S@\x12~Q\xdd\x12\xe6S@\x8e\xb8\xad\xc5\x96\xe8S@\x163\xb5\x0c\xe8\x8bS@7\xf1\x08d\xf70T@\r\xf9M\x98guS@\x99g\xb2\x9c\x8a\xe6S@_\x8d\xdbKO\x8bS@\x02G\x13W\xb1\xe7S@\xc4\xafT\xd0\x18%T@\x91\xa0qb\xf3\xe7S@n\xb8)\t\xb3\x8bS@\xde\xc8)\xd8q\xe7S@D\xfa\xb2*B\xe7S@\x14rb\x17G\x86S@\x02[\n\xe9\x8f\xe6S@D\x9e\x8a\xfd\xc1\xeaS@\xa80\x968\xac\xebS@:\xbf\xa4Lk\xeaS@m\xf2\x06\xea;\xebS@\xc2\x94{\xe1\x93\xe7S@?7\xde\xb7\xec\xe7S@\x80c\x92\x10\xda\xe9S@\xcb\xbb\xc1TR\xe4S@\x01\xd7\x1e\xe2M\x87S@1\xa4$MI\xe4S@;\xc5"\xc1\xdd\xe3S@f*(%\xfd\'T@k\x8b\'\xd3\x17\xe8S@\xd7D\nj\xf7\x86S@\xd7D\nj\xf7\x86S@sU\xba\xc0\xcc\xe7S@h&\xc0$\xa0\xe7S@\x8dv5\x92\n\x17T@\xca,1\xca%\x87S@~\xf5\xf1\n\xbaxS@\x10\xd6D\xd3\xe9\xd5S@\x17\xfa\xc2\xccO\xe6S@\xa0\xcaL\' \xe2S@\x17Z\xdc\xbe\xbe\xe1S@\xabL\xe8|\xfbxS@\xd2<_0p\xe4S@\x8b\xd3\xe4\xe5yzS@j.\xba\xf1,zS@V\x0c\xae\xf6 \xe4S@\x8a\xd6g\xb6\xa6\x88S@D<\x00\x8f\x13{S@g\xf9\xc3~\xa3zS@\x1f\xeb\x96l\x02{S@<de\x03\x93{S@[\xc9S#\xf1zS@\x01u\xe8\x9c\x9c(T@\xa2\x10\xc9\xea\x8a{S@\xed\xc4x\x05\xc2\xe4S@f\xdb\x1d\xf7\xa9\xd9S@\x9d8\xf3\xd1q\x8cS@\xab\xfd\xa2\xf8\xbf\x88S@,\xf50\xcd\x9b|S@\xf3I\'\xaf\xbf\xe3S@\x95`\xe9\xae\x9f\x8cS@IH\xc9\xb8\x0f\x85S@B\xe3\x83\xe7\xed\x8cS@\xcfK\xf5\xf1\x902T@E\x1f\xda? |S@\x10YdBQ\x8bS@\xf0\x90v]\xa2~S@\n6\x85\x84\xbb|S@V5\x95\xc87~S@\x17\x02\xc7`\x84\x8dS@\x00\xfa$\xd2\xac\xd8S@\xe5I7*T\x18T@\xfdZ.\xe5\x15\x7fS@\x88\x01!\xd37\xe1S@\x8da#5|\x18T@he\xda\xaa\xb7\xe0S@#\xe0\xa1\xfb\x8c\x1fT@\xd5IS\x1dT\x7fS@\x19\xaa\x9f6\xf3\xd7S@\xd7\xb1\xd6\xd9\x97\xe0S@\t\xd5v/Z\x81S@\xd1\xc8\xb8\xbe\xaf\xc1S@|\xe9\x8f\xb6\xff\xc1S@\x89E\xc0H~\xc1S@\x80\xe7\x86\xd3\xea\xddS@A\xcbp\xe9\xcd\'T@[\x18\xfdf\x10\xe7S@\xa0\x99\x17\x7fd\x1aT@:3\xa3\x0c\r\xe7S@\xfa\\\xd9\x98 \x85S@\xeb%h\xb3\x13\x85S@\xfdW\xc7\xe3!\x86S@#\x18\x86\xc4;\x92S@\xda\x8d\xef\xd59\xc7S@\xe2\xa5\xe4:\x04\x93S@\xb1(\xb7\x8e\xeb\xccS@Zf\x1eVR\'T@\x82\r\xd7\xbbw\x99S@*\xd9\x11"\xbd\x99S@\x9a\x0c\x0c\x18\xa6\x99S@*\xfe\xe2\x1f\x97\x99S@\xa5m\xf2I\x07\x85S@\xc2\x9a\xe8\xa2e\xd2S@C\x0fiR\x0e&T@\x99\xec\xbd-+\x89S@\xd4\xfaJ\xb7\x1f\xd2S@\xeb\xd8D4\xfe\xcaS@>\xab\xe8|\xbf\xcaS@\x0e\xfd\x86\xe1L\xccS@\x02+<\xe2\x8d\x1eT@\xaa\x12$<\xeb\x9bS@\xa6\xb9\xaf"C\x9dS@\r\xfe8\xc9\x87\x9dS@z\xb4\x18\xff\'\xd0S@\x07\x9c3F\x01\xd0S@\xc0\x92RV\x95\x9cS@\xdb"g\xe0>\xd0S@\xc1\xc42\xf4\xf2\x95S@\xb1\xd3&\x1bX\x9cS@\xe4-\xeb\x0b\xc6\x9aS@\x9eU!\xf7/\xcfS@kQ/\xa4\xc6!T@\x11\xb9\xechm\x9fS@\x18\xf2\xf5\xb3\x05\x8dS@@i\x92\xe1\xb2\xc6S@\x19\xa2\xdevd\x9eS@\xf7\x1d\xd8R`{S@h\xa4"\xd9\x9abS@\xb7\xe8\x85V\xe9\xcdS@C\x9e\xee\x95\xbb\xc8S@\xcdE\xc9\xb5\xcb\xc8S@\xa3\xb9\xb6 6\xcbS@3\x9a\xba\x85\x8d\xccS@bL\x8f\xa0\xc5\xc8S@F\xb3\xeft%\xceS@/%\x92p\xed\xc9S@\x8bu\x92\x17n\x9aS@1\xadc\xbb\xcf\xc9S@\xbe\xb6z\x19M\xcaS@_%\x8fbI\xa3S@_\xd3r\xe9\xbf\xc9S@<\x82\xdd\xefG3T@\xbcO~\xb0R\xc9S@\xa0@\x1c>\xa6\x99S@\xc6\xfeb[s\xc9S@\x88P\x0c\x7f\xc2\xc9S@\x05|j)\x1b\x9aS@Pk\xf5\xc2\x82\x99S@{y\xfc\x1b\xfa\x9aS@s\x0fR;\x1b\xc6S@\x85\xcaT\x03\x17\x9aS@7\xf9\x93\xb8\x89\xc8S@\xbd\xd7\x90\xcfL\xc5S@k#\x967\x9e\x9aS@N\x917\xa4\x10\xc6S@\x19\x1bB\xae\xe8\xc6S@\xb2\x84w\xa2\xd5\x9aS@\x19\x1bB\xae\xe8\xc6S@\xdf\xd9\xab\xb4\xdb\x9aS@1\x08\x8e\x0f\xbd\xc5S@\xf6\x830\x0e3\xc2S@\rON0\xa7\xa1S@}p\xdcJ\xa7\xc1S@F\xfa*\xc4\x89\xb7S@\xca\xa3\x15\x0eO\x9fS@\xe1\xdb\xa3\xee\xc10T@l\xda\xbb\xe1z\x9fS@\xee\xf2\xc5\xe0\x82\x9eS@(\x1d\x0f\x9f)\x9eS@\x95\x1f\xa6\xcb\xf8\x9dS@*\xf5U\xb8\x840T@_U\xaeF\x01\xb4S@%\xf0\x01>w\x9fS@[\x1c~{\xa5\xa1S@\x19\xd1\x1f\x7f\x85\xa1S@F+\xc2\xfb"\xa2S@;v\xd83\x95\xb6S@XZV%|\xb0S@\xe9\x10\x99\x10\xa3\xb7S@\xad\tX\x85\xd6\xafS@Q\xbf\x0bH+\xa0S@\xcc\x0c\x8co\x06!T@/2cX\x1b\xafS@n\x18\x0b\xea\xe5\xe6S@[\xde\x19d=\xaeS@F\xab\r\xd5\xf3"T@-7\xb6YA\x99S@\xbepS\x89Y*T@\x15\xcf\xfd\xaf2!T@o\x95\xa7\x8df\x99S@\xb7\xe5$f\x90`S@S\x99\x19\xf4P\xb5S@\xd5\xc4\'\xdc4"T@\x19U;\xae\xba\xb3S@\x9c\xd9W\xbf\x8f\xb4S@q\xf4\x06\r\x9d\xb3S@\xfe\x92q&\xa7/T@\x1f\x9c)\xb9U\xb3S@h@\xdbi\x170T@\x0c\xe4t\xb1\x9c\xadS@j\xd11\xf43\xb1S@\xe4WR"\xb6\xadS@\xde\xdf\x17\xfd\xfc\xb1S@\xeb\xa1\xce\xd8h\xa4S@\xfe\xf4/y"\xaeS@\x9cmV\x1d\x0c\xaeS@gb9H\xaf\xb2S@EA\xb1\xc0.#T@\xc6n\xb7\xef\xec!T@\x13S2\x9d\xcc\xb2S@\x0f\xbe\xf1\x97\x88\xb3S@\xf0\xfb\xb9\x96Q\xb2S@\x7f\x90\xfd\xe9\x03\xb0S@\x19\xe1{\xa2\xfa\xb1S@\xc4\xa9\xb4\xb4\xa9\xaeS@V\xd6l\x04\xb1\xb0S@\x8f$\x99U3!T@[\xab\x7f\x89_\xa4S@\xe5(\x12_\x92\xa5S@\xb6\xcb\xfe\xfdU\xb0S@\x0f\xe8\xbe\xf1\xea\xa6S@\x8ds\xfay\xec\xa6S@\xc1\xae0\xc9f#T@\x02\x9f\xc7\x04\xf7/T@Q\xfaJ5\x11\xaeS@\xc4\xdat\xb6u&T@\x16\x9f\xf0\xa6m\xa8S@\xa3\xe4\xc46^\xabS@\xd7x\xcaEG\xadS@9c\x11nv\xb1S@\xb0L\x82(\xcc\xabS@m\x827\x8a-\xadS@\xa4_X\xe4\xa2\xabS@`\xea\xc6\x8e\x0f\xadS@\x92\x0f\x91\xc9I\xadS@\x1a\xfbj\xdd\xc3\xaaS@~\xea\xa0Qc\xadS@\xac\xbd\xc2\x89\xbb\x16T@=\xc6&\xfeP\xabS@\xf5\x87.`\\\xaeS@\xc9\xef\xfb\xae\xaa\xabS@\xd81\xa8x\xa6\xacS@\x87\x81\xe6G\xa5\xabS@@\xc1\xb4\x97\x08\'T@wV*6\x96\xacS@A\xce43\xc3.T@\xcf\xe0\x87\x9f?/T@\x87I\x18\xe3)\xaaS@\xcb\xa1\xef`@\xadS@\xb0\x16x\xa3\x8b\xaeS@\xfc\xe8g(\x0c\xb2S@\xc6\\D\xaa\x00\xaaS@.r\xb5\x92\x8dcS@=\xeco\xf4\xbe\xb0S@\xda\xea\x1e\xa1\xe9\x00T@\xdam\xecY\x96\xa9S@QPtT4oS@G\xb5y\xeb\x05rS@\x08lX\xc9\x82\x82S@\xd0\xcf\xea1p\xb3S@\xfa\xcd/\xb1\x1a\xb2S@K\x0ct\\\x19$T@\x82T\xb6h\xc2\xa3S@\tv\x08\x081nS@"\x8e\xa5h\xa8\x1bT@@\xf8\x8cj\x0b\xb3S@\x0cf\xf5^!sS@-\xb8v\x83\x1fnS@3\xc9\x02\xa8V_S@j\x8e\xe4o\x90mS@}\xea\x91\x8eb\'T@@\x14\xc6*\xed\xb5S@\xba\xd1\xb5A\x92{S@\xee\xb5.0\xd5\xb3S@\xbd\x1f\x0c\xd7\x85\xabS@j\xa1\x1ca\x1e\xb3S@\xf7Y\xe8\x90{bS@\x9fT#\\&\x1bT@L\xed\x93N\xaa\xb3S@H~\xf9Qg\xffS@L\xed\x93N\xaa\xb3S@\x18\x82\x08r\xf6-T@W\x17\xefG1zS@\xa1\xbc\x08\x13\x8f\xb4S@\xcb*\xe7vquS@K\xe8\x065\xbb\x1eT@\x90\xd4\x123\xcelS@\xc2\x86\xad`\xa1\xb1S@\xb2\x0c(\xd0>\xb1S@\xd1\x05\xddu\xf5\x00T@Y\x90\xb3\x11\xaawS@\x0c\xf1\x18<\x9f\xb5S@\x8c\xac\xe1\x13~\xffS@i\x00>\xee\xbb\xffS@\xab]\xa7#g\xfdS@7~"\xa8?\xffS@\xac\x98\xc0=T\xaeS@\xae\xcd\x05\xcae\xfaS@\x07\x1b:\x10\x1f T@\xadulE\xeb\x19T@\x1b\xaa\xc0h-\xf8S@\xf5e\x19\x8bh\xa0S@\x84 1\xfb\xec\xa6S@2\xb7\xca\x81\xcf\xe6S@h\xc2\xffVZ\x12T@\xa7\xe79\x08O\xf4S@e\xb7\xb7!\xb2\x95S@f\x8c\xfc\t\x13\xa3S@!\x8c\x80\xd7\x1e\xf4S@\xe6\x88\n\xef\xda\nT@\xa5\xe7\x04\xb5\xc3\xefS@\x11\x95Z\xa1<"T@\xcd\xaf^\xe1\xb5\xf7S@\x8bS\x90\x90\xd9\xb4S@\x19\xa2\xb5#\x03\xb6S@\xa6\x8e6\xa5X\xb1S@\xc3\x0bN\xcb\x08\xfdS@\x88\x04\xa2\xbf}%T@B\xe4\xc5\x1a\x91\xb1S@/\xdb\x80H\x8d\x02T@\xc1\xda\xad\r\n\xfcS@\xf3@_\xa7\x89\xb2S@\x98\x8e\xc4@\x81\rT@\xc0\xb2\xb6n\x9d\x9fS@i\x03?\xc6"tS@\xdf\xa6\xc2\xda\xf6\xc0S@\xf1\x19\x07\xdb\x86sS@\xd5\x8f\xc3A\xe6\x03T@]\xc1\x9f3\x1f\x9eS@\xc2\xaefW\xcf\x9dS@*i\xb46\xeb\x1dT@\xb9\xea\x13\xc1\x17\x12T@\xda\xc5I\x12I\xc1S@\x04\xc3\x1f\x9a\x85\xf5S@/\xb6\xb6)\xfdzS@yC\x0c\xc7.\x1bT@\xdfD\xa6\xab\x15\xc1S@\xc3pcF\xed3T@Gz9_\x18\x17T@n\x17\xf6\xc8\xe9LS@\xde\xa2\xcf\x08\xe4\x87S@\x0ce\xf8\xc78\xc7S@n\x8d\x11jv\x1aT@\xf88n@\xe2\xc0S@\x0e\x81\xf2\x98\xb8\xe1S@^\x8f\x88\x8d\xaa\xf2S@\xb1\x1e:\x19\xf1\xacS@gmo\x83\xc1\x05T@\x10\xd39\xf8!\xfdS@\xd8\xce\xeaT\x16\x1dT@\xcd\xb3\xb8\xad\x91\xc2S@"\x08\x93\xa1>\xc2S@\xdf\xbf\xcabN\xc3S@\xfa\xa2\x7fq\x15\x9aS@\x90\x84\xa1P\xd2\x19T@\xe4\x12\x1f\xb6\xe7cS@\x08\xd5i,\x8f\xe2S@\x92r\x8d\xc9\x14\xc4S@\x91\x05\x05;#\xc8S@C76\xdd\n\x1dT@\xa9\xf9\x90t\x89\x19T@\x80\xba\xfc\xd6h\xc8S@\xc6\xef\t\xdbb\rT@\xa4\x03\t\xa14\x13T@\xac\xff\xa4(\xb0\xc4S@\xd7\xd2l\xc7\x13\x13T@j\xbd\x16\xfePSS@<\xcd\xe5(?zS@34\xfd\nh\xc9S@\xc7\xa4\xbcT\x10\xc8S@Hl[1\x98\xc6S@D\x99t\xaeI\x80S@\n\xee-\xf2\xf8\x0bT@\xed\x83\x88\x96%qS@\x91S\x90\xb3\x01\xd0S@d\x88\xf5P0\xcdS@\xf0\x8a\xd5\'I\x1fT@g\x01\xc3\x996\xcfS@\xb6\x82 SR\xc9S@\xeb\x80O\x04m\xe9S@R\xb0\x16\xb0,uS@\x80\xd2\x10\x93\n\nT@\xbc\xf1_Z\x84\rT@+\x02FKF`S@\xbbA\x18\xdbz\x1bT@E\xd0\xbaf\x1f\xcaS@B\x801>X\xc6S@\xf2\xba\xcf\r\x1b\xf0S@\xe6\xed\xb4\xc6\xf2\x08T@w\xf1$bm$T@\x7fo\x1d"\xda\nT@?"\xee\xeb]\x1dT@\xd4\x82\xa4Y\'\xe7S@P\x06\x0e\x88"\x13T@(\xa6\xb9y\x8f\rT@\xe0\xaa8\xc39\x14T@\xc4\xafT\xd0\x18%T@D\xe7\xc9\x88\x89\x9bS@R}\x94<WPS@\xc1t\xf0\x0cO\xbeS@\xc7\xdd\xea\x07}&T@N\xda\x13\x7f\x81\xb3S@\xe5\xaf)2L\xdbS@5M\xbc\x1eelS@\xaf{3\xfb\x89\nT@Sz\xc72\x97cS@\x88\x02\x8a\xda\x99\x1fT@\xf3\xec\xa9v\x16HS@,\xa5d8\t\xc8S@\xc7\xc8r\xe1O\x00T@z\xc7\x00O\x032T@\x8f\xc04\x89W\xeaS@\x93\xc6\xfcK\xc7\x89S@o\xc08m\x03\xc9S@\xa3R\x13\xea6\xeaS@\r\xab\xb0;\xbe\\S@\xbd\x9e\xbca\xac\xd9S@\xdf\xdd\xbc\tk\xd9S@!\xcdn4\xadlS@m-\x17\x83\xc1\tT@\xa5\x0c\xad$j\x91S@\x8b\x82k\x84\x05\x16T@\xb2\r\x824\xed\x90S@{\xd9z\x98\x00\x87S@\xa7\xa2\xdd\xee\t\xe1S@\xa4I\x96\xb30\xd6S@\xa6P\x97o\x0e\xe4S@c]\x97\xd3_bS@\x90\xd9\xc9\x9bk\x81S@\xbe\xad"\x12s\x08T@\xca\x06wm\xce\x11T@\x8a\x9d\x84\x14\xaf\x0fT@\xbe\xe1<\xfc9lS@P:q\x19[\xdbS@\xd9{\xc3\xde\xcf\x8cS@\xcaP\x16\x0cR}S@b\xe8\xa7x\xaa\nT@UK\xe5\x9c\x1e\x10T@.L\xbe\x13\x83\xd6S@\x89q2\x15{\x06T@\xb5\xb7\x8bU\xa6\x8cS@\xb7P\xd0\x80\'\x13T@\xd7\x9f"\xe8:~S@0\x84\xf2\xff\x9f\'T@{\x90\xe5Z2\x8dS@\x12\x0f\xc7\xa5\xb9\xe6S@\xbb\t\xfc\xab6|S@\xe0g4}\x90\xfaS@`\x96Y\x84\x0c\xdbS@\xf4y\xc6\xe5\x04\xfeS@\x86\xff`\x85\xdd\tT@\xa6P\x97o\x0e\xe4S@G\xf1\xe2\xf0\x84\xdbS@Fg\xc0\xaa\x98\xfaS@\x9fw\x89\x13\x85\xe4S@\x07A\x0b6m\'T@t3\xad\xbf\xc1\x00T@\xc5\xdc\x86\xf05\xd6S@\xeb\x11\xe2\xe6oLS@\xb47U7\x0e4T@\x04\t\x0f\x1f\xdc\x08T@O7\xe2t\xe4\x9cS@\xf1\xe5\x7f\x89\xaffS@#\x82)\x9d7\x7fS@\x03\x86\xd1n\xc1\x15T@\xeb\x02\xe3 \x90\xacS@\xb9\x9d~$k\x0bT@R\xe4\xd2\x1c\xd5\x1cT@\x0f\xb0\xea\x85\xfd\x15T@\xba\xe4\x12\xaa\xf4\x8bS@\x1f/gH\xca\xb4S@\x9a\xba\x06\xbb\x1d\x0bT@\xf2k\x02\x19\xb2\x96S@\xb4j!x\xb0\xebS@\x0f\x0f\xb3\xece{S@\x1a\xfd4\xe1\xd5\xcbS@Q\xd9*\xa6\x10{S@^\xe9\x9c\xb4\xb4+T@\r\x94n\x7f\x96\xf1S@#M\x18l\x85\xccS@S\xff\x8e\x90 \xe5S@p\x80\xb0C\xae\xe6S@\x16\x11F\xcb\x91+T@\xe9\xee\x1cb\x11\xe6S@B&\t,6\xe6S@I`\xb4q\xf5\xe6S@C\xc4\x01d\x8f\xe6S@\xed\x88\xcd\n\xbb\xe7S@\xf8\xb4T\xb5\xcb\xc8S@\\G9#h\xe7S@\x01g\x8e\xf7\x94\xe7S@}\x83T\x94\xa77T@B\x11\xe2\xa8Q\xe7S@\x0eYS\xe8\xf5\xe6S@P0Z\xc0\xb8\xe7S@\xd2\xcf\xc9\xa5{\x99S@j\xf2\xa8s\x0b\xe7S@4\xda\x12<q\xeaS@\xae\xc6`\xa9\x93\xd9S@\xcbz\xfd7\x82\xeaS@}\xea\x7f\x80\xcbQS@\x0bPl\xa5\x11\xe8S@a\x12\x14\xb5\xd2\xedS@\x97&\xfba\x9c\xe7S@-Z\x82\xf6\xd0\xe9S@\xc0i%"\xdb\xf0S@\xbd\x01\xd1\x83\xcb\xe9S@u\xc3\x8bu\x13\xe4S@}|\x1ce\xdc\xe3S@\x9fO\xfd\xf6\xde\xe8S@_\xd0\xe5w\xba\x16T@\x90\x9dM\xbf3\xdbS@\x15W/H\xdf"T@\xecn\xc8\x92\x05\xe3S@\x81\x13\xa5d\xc8\xccS@~O\xc7R\x1e\xdbS@?\x0f\xcd\xa1\xed\xeeS@\xb5S\xc80\x1a\xdbS@\xbf\x18\\\x05\xc2\xe6S@_\xf81J4\xe6S@:\x0f#\xa8,\xe2S@\xad\xa6\xd0\xfc6\xd5S@\xfc-\x9e\x80U\xf2S@\t\xf7|\xe77\x83S@F\x97@&\x89"T@8;\x13\xa0o\x83S@\x11"o\x96\xcb\xeaS@\x1f\xdbnz\x01\xdaS@\xe7\xfc\xd9\xbc\xf1\xe3S@\xae\xfb\xce{\x19\xc6S@&\x04F\xbd,\xcdS@\xd80\xa5\x92\xb1\xe4S@\xb4R\xed\xb5\xc7\x8bS@\x11\xea\xc6\xb8\x9dwS@|M\x1a:\x92\xd9S@\xe3wK\xc6m\xd9S@\xf4\xf9\x89)\xa0\xe3S@\x05\x87\x07\xc9\x08\xe4S@\x1c\xe5\x08\xf6\x04\xe8S@\x05\x87\x07\xc9\x08\xe4S@\x82\xd1\xa1L\x82 T@\xf4\xf9\x89)\xa0\xe3S@\x14rb\x17G\x86S@nJ\xcaD\xc3\xfaS@\x07sM\xebK\xfaS@\xe83\x9cI\xae\xd8S@\x1d\xbb\x9f&l\xf6S@\'\\M9\xa2\x11T@\x88\x01!\xd37\xe1S@C>@\xe2G\xfbS@\x8d\xd6\xb9\xf0\x89\x7fS@\xf5\xf6\x87\x92\x19\xd8S@bA\x15\x1f\x85\xfbS@\xa1\xc1D\xcd\xc2\x98S@pJ.K\xd2\xe0S@S\xe0\xce~\xa9\x88S@\xe67\xa3^.\xf3S@{X\ri\x85sS@\t\xad$\xd8p\x11T@\x07\x8a\x9fn\x01\xfaS@?|}|K\xebS@+4.\x93\x87\xfcS@\xa6\xca{\x8fe\x80S@[\xb2\xe5\x01\xfb\xf3S@\xac")e\xf5\xddS@H\xa8t\x88E\xf4S@\xbf\x9e\xf0\xde\x11\xeaS@|\xe9\x8f\xb6\xff\xc1S@\xccW\xbd#SzS@\x96O<i\xf3\xddS@9\x04\x9d\xc1\x8f\xddS@\x99\x86\xf8E\x99\xf4S@Pc\xb3\xe9\xae\xfeS@\xe3 Y\xb1\r\xccS@\xcf_;&g-T@\x9b\xb3\x90(\x80\xf5S@E\xb1Ls\xd3\xefS@3\x90%\xe2\x19\x02T@Bz\x1aD\x97\xbfS@\xbd\xb6\xfag\xa7\xf5S@$\xf9\\\xcbX\x16T@\x803\x85/w\x1fT@\xbb\xfa\xd6k\xbf\xf8S@\x1b\x95gc\xfa\xd3S@~\x0f\xbe\xa1\x8c]S@R\xf1\xa2\x10\x9b\\S@\x07\xb4\xd3O\xa3\x87S@\x12R\xa6\xb3\xdb\xccS@\n\xed\xcb\x80\xdc T@A\x0f\xfd\xb1\xe9]S@\xc5\x94^\x98\xde\xffS@\x0c\xf5vg\xc7\xd2S@\xe6\xf2R\x04a\xd2S@\xf3\xf9\xe4\x89\xb1\\S@\xb3\xba&fs\xd2S@\xa3\xe3\x18\xe4\xba]S@sN\xb9\xe7x\xfeS@\x91\x837~\xb8\x1fT@Q\xba\xf2S\xfd\\S@TP\x03\xdf`]S@\x12\x17\x83}\xdc\x19T@\xbfU\xf2\xd7|_S@\xa0\xf8\xa1_\x8a\x1dT@\xab/p\x80\xd6\xfdS@X}\xa6c\x04\xd0S@\x15\xa4<w\xd5\xfaS@\'l\xbc8\xc9\\S@z+!\xe9\x8a\x13T@9\xd2\xb0zZ%T@8\xd9\x97\xec\xef\xf6S@\x0c\x11\xdf\x90\x8e\xc7S@B\x00\xd8!%\xcfS@n\xce\xa5\x83\xf81T@\x8428\x15w\xcbS@\xd0W\xad\xfec\x1dT@;\xd7\xc8`\x93\xcaS@\x04q7X\xec\xd2S@\x93\xac=\x82\xed&T@\xbe\xeaM\xea\xc1\xc9S@n\x99M\xb0t\xcbS@\x0e6j\xb7sQS@.\xd2+eBQS@Q\xcf\x97\nmwS@\x0cM\xa7x\xca\xc8S@\xfb\xc7\x7f\x81\x04\xc9S@i\x87\xc5\x86\x88\x1eT@\x99\x0c`D\x11&T@\xb8\xa0\xf4B?\xcbS@\xa4\xfe\x8f5\xde\xcdS@V* P\x87\xccS@\xa8\xfe\x18k\x81aS@\xae\xf8V,\x94\xb1S@\n: \xe5\x07\xc8S@q\x83\xbc\xef$\x15T@\xc9\x1a*\xeeL\xcaS@\x9c\xb6\xf3*\x06\xcaS@\xab\x82m/\x1a\xeaS@>}\xd0\xe5\xcdzS@v\x07\xdf\x8eZ\xc9S@\xec\xb4\x8a<\xf0sS@\xc5I\xd2~\xc2\xc9S@\xc4dx&!zS@\xf5\xf9\x93\xe9-xS@a\xf4R\xaah\xb0S@\x84\xbem\xfe0{S@\xfe7\xd2\xb7\x0b\xc6S@\x11\x00\xb7\x98\xa9zS@p{Fc\x83\xc8S@\x8c\xcd2KC\xc5S@\xda\x193\x8e\x06\xafS@K\x05U\x07\x96\x88S@\xb8\xa1\r\xc9\x88\x01T@cfs\xef\xe6TS@S\xe3\x83\xb2\x04\xc3S@\x115\xe83\xb5\xc5S@\xa5~\x99J\xe2\x00T@\xb3J\x08\x99}\xc5S@2\xbf\xff%\x05\x03T@\xechx\x80H\xc2S@3;\xd2~=\xc5S@\xef\x02\x13P\xe6zS@\xecQ\rNYzS@\xb78\xb07\xd7\xc4S@\xa53\x13\xe7\x02\x01T@\xb3\xe8\x83\x11\x94{S@a\xbb\x92\xda2{S@\xa4\xca.\xc8s\x02T@\x02\'\xceaZeS@W\x01"\x85y\x8cS@\x08\xd3\x8c\x86\xaa|S@\xfbw5\xde\xca\x88S@w_\xe1zr\xb7S@\xebu\x9d\xe1\xfc\xc0S@\xb5.I?J\xedS@-X\xac\xe7.|S@\xd4\xa56\x1a\x0f\x8dS@\x8a\xc1\x9ae\xbd{S@\x99M\x95Z\x9c/T@,\xe2"\xe5\x04\x8dS@\xf8G\x88z\xd7TS@F^B\xac\x81~S@_\x94\xf6RR~S@\xf7:\xf2\x13=uS@\xca\x14\xf5G\x14\x01T@\xce\xc8-m%|S@GQ\xe15\xe4|S@5vK\xeb>US@\x85\xb5L\xc71\x83S@nD\xf1\x02\x87\nT@p\xc8\x0c\xe4\x06\x14T@b\xf0&\xa3\xc1~S@|\xca\xea\xbb\xc1\x03T@<3\xf3B\xb4|S@&K\x91r\x1d\x7fS@@\x96\x03\xc4\x1bcS@[\'ReS\x8dS@\x87\x01a\xa5\x97\xb6S@_\x04"\x0f\x8c\x8dS@\xb4u\x0e\xe07\xb1S@g\xa8\xfb\x1aT\nT@\xd0N\xc40e\x7fS@T\x855[_\xb1S@uB\xf7\x15\xc1\xddS@\xf2\xea\x9bP\xf4&T@j\xc9\x108\xd6.T@\xc0\x8bR>ylS@\xee\xb5\x9cHr\xb0S@\x06+]\x9fr\xf5S@?\x05BF|\xb5S@pe\x10\x94\xd1\xafS@\x06\xe4\xb4\x8f*dS@\x98o\xc5|v\xafS@\xc1\x8c0h0\x06T@=\xd2`\xbd\xa3\x1bT@\xaeF\x95\xf8Z\xafS@0e\x9c\xf3o\xcaS@\ty\x0e\xbb\xa8\xafS@\x92\x88\xb2\xd0`{S@\x1c~\xe3\xfa\xf0\xaeS@\xf1f2`\xad\xb5S@\x11\x1bPd\x8d\xf6S@\xf4(1\n\xb7lS@\x10\xd8D\x9eT\xaeS@\xd33Z\xcd~\xaeS@\xcc\xfd\r\x915\xaaS@\xe2\xb1\xdd\xf7\x98\x13T@\x89\xb0\x85N^#T@\x11\x9c\xe8@9\x0bT@\xa1\xd8tzr]S@\x9e-\xeb!m\xf8S@\x9e2\x0e7`#T@+8\xf2\x9f\xaa\xe6S@\xee@\tT\x9a\xb4S@F\xdf\x9aK;!T@\xe9\xdf\t\xd3\xa5zS@,g0\x07\xea\xb3S@]5\xe0\xad\x80dS@\xec\x8d\xa4azuS@\xfeB\xee1\x98uS@@(\xea-\xc4]S@\xd2\xad(\xfc\xdd!T@\x81\x88fG\xefzS@\xc2\x81qoI\nT@.f\x8e\xe4"dS@R\x8d\xb3\x8b\x94\x0cT@"\xbd\xba$\xf7\nT@\xa5\xd4\xb3\x00Y\xb3S@2\xbe\xb1V\xdd\xb5S@\xcc7,\xbco\xb2S@\x1eW\x84Z\x8c\x07T@\xde\xf3{dU#T@L\xed\x93N\xaa\xb3S@\xd8\xbd\xbb\xca\xfe\xb1S@\xe2\xbc\x92L\x82\x0bT@\x99\x9dJ\xdb\x14\x0bT@8\x02\xb0\x82j\x81S@\x90\xd9\xc9\x9bk\x81S@\xae\xc3M\x1f\xcf\x7fS@%\x91\xe1\x01\xc3\x0cT@?\xdf"\xab\x91\xb3S@\xdep3\xb4x\x02T@\x0f\xf6x]\x19\xb0S@\x9b\xe4\xe3V\xe5\xb0S@A0`r\xb3\xaeS@j3r\xd1\xf2\xb0S@\xd4,\x9e\xefH\xfdS@\x93\xb5\xb7\xb6\xcd\x1dT@[Z\x19\xf8\x1c T@\x94\xfblW&!T@\xc2\xc3\xc4\x90\xa4\xfdS@\xf3\xb3\x91K\xa1oS@\xe6\x98\x16N\x15\xffS@\x85\x92\xff\xfct\xafS@\x04\x89m %\rT@\x04\x89m %\rT@\xe0\xa8\x8a\x8d\xca\xaeS@\x8f\x15xa\x89pS@\xba?\xe8X\xa7\x1dT@_\xc6\x1b,hzS@%\xdf\xe7\xbe\xa0qS@oW\t\xbdN{S@fpjR\xb4\x04T@\xe4\x82\xe9\x0b\xc9\nT@\xd0f<6\xb0-T@g\x87\xb2\xb6\xc0\xacS@\xbe\xceO\xfc\x11\x04T@\x16\xa2*\xf5n\x04T@\xd6{\xe5\xcel\x91S@n\xc7\xc7\xa7\xe8\xadS@y=\x9d\xf9\x0b\x07T@\xc9uNX\xef\x14T@\xcf\x96J\xdd\xc2hS@\x81u\xf4\x1ee\xb1S@9\x9c\xc4\xec\xab\x82S@{\tW\x06\xbf\x03T@\x02\xd3\xe1\xe5,\xacS@u\x9bA\xa2\x82\xb1S@G\xc4E\x02\'\xadS@<\x18\x19\\\xbfmS@\xab\x99\xfa\x08\x03\xadS@{\x82/N\xf3\xabS@\xa7\xb3k\x9b$\xacS@\x11u\x8f}\x07\xb2S@\xc0\'\xd0\x1b\xcd\x82S@^\xe2/\x06;zS@\xb6Bp\x08\xbb\x90S@\x99\x83\xdf8\x9f\xacS@\'#f$\x85\xfaS@\x8b\xf1:F\x1f\x10T@\xb8\xc1,\xb7qsS@E\xd9+D\xba"T@+&\xa6\xe6s\x1eT@\t5\xd0!-\xabS@\xbd\xdf]\x98/\x84S@\xfbU^X\xca\nT@\x9b\x99\xfc\x9e\xf3\tT@\xe4\xa4\xcfXX+T@\x1f\xc9\xe7\x9a\xedsS@\xad\xd9\xeb\xe2\x90\x08T@\x95\x95\x12\xfc\xcd\x9bS@\x02|\xa4\xfc\xf9\xfdS@\x96\x930J\xe3\rT@M\xad\xd9YW\x92S@\xdau\x80*+tS@\xbd-\xc2\xe0y\xabS@\x94\x00\xa5\x1a\x12\xabS@\x149\x0e\xc0:\xacS@\x9c\xdcU\x8a[yS@\x9f\xde(\x8f\xa3\xacS@\xc7\xc9r\xe2\x9e#T@nOI\xf2\x16qS@\xbe\xc8\xdax\txS@_&\x9fa\x17\xb1S@\xf8\xb2\xabw?yS@\x08\xb7\x96_\xab\x10T@gr~\x7f\x1d\xa9S@+J\x0b\x8c_\x10T@\xf4\x1d\xc6y\xec\xa6S@\xa6\xf4o\xfch\xa9S@Y\xca\x96\x9e\xb3uS@\xeb\x1a\xf8\x10\x81\tT@\x0c\xca\xc7\x17\x89uS@\x93\xe4x\xdd\xf3dS@\xaa\x03T\xe1\xb5\xa5S@LG-\x9bNwS@\x89G\xfb\xd4,vS@\x98\xf7J)\x92\xb1S@\x80k\xfa\x01\x90\x02T@X\x01\xcbM\xa7\xefS@\xfd\x9bEv\xe2\x07T@\x17M\xc9E\x10\x93S@+\xdbQ_\xa7cS@\x8a\x943J\xa1\x05T@p{\x99\xb1\x8b\x9fS@T1!\x1a{*T@"q\xfbE\xbf\xadS@\xc8\x9ezw\xcfkS@\x90W"\xc6\xd5\x0bT@-~\x1a\x8d\xc5kS@\x0fN\xa1\xe8\xa8\tT@KA\xd3\xd6\xc4\x1aT@\x9en2Fy\x14T@\xe39\x93+\x84\x99S@\x10S\xcd\xd0\x02xS@b\xb0\x93\xcd\xb3\x05T@\t\x9dz\xe1\x15\tT@\x13\xbd\xc1kq\xddS@\x9e\x9dLuC\x99S@\xfbU^X\xca\nT@R\x8f\x8f\xd2\xa9\x99S@\x8b\xf6\xc6\xef\x92\nT@\x06\x0f\x01:r\x99S@g2\xbc\xb2\xc1wS@\x1c\x02\xad.M\x16T@\xa1\xff\xa2\xe3\xe0\x0cT@\x9c~*`\xf7\nT@S\x84\x11*\xf9\xa6S@\x87}\xe5\x1a]\x03T@\xa4\x08J9\xd2\x9bS@o\x90-\xfc\xf4\xa8S@$CK\xa2^\x0cT@\xdf\xb8\x05\xdc\x1a\xa2S@N=\xb3\x95\x86bS@(_U\xe9\x8b\x0bT@\xe7\xda\xd0\xc9\xeb\xa3S@c\x91E\xca\x94\x9eS@c\x91E\xca\x94\x9eS@\xac\xfc9\xf5gvS@d"\x84] oS@\xee\xf2\xc5\xe0\x82\x9eS@\xda\xd5Q\x128\x16T@v\x94\xe7\xd8w\x9fS@n\xe1J\x03X\x12T@\x90\x17(|\xce\x9cS@\xa1P\x9a\x9f\xdc\x9aS@\x162\xe1A\xa1\x9fS@\xe6\x9e(\x8b\xe1\x9dS@\x13\n\xe6\xc89vS@\x8f\x08\xab\xd5\t\x0cT@\xb0\xcd\x93\xb0\x96\xf2S@\r\x1d\x1e\xc2;\x93S@\x1d\xc7\x9cC\xd1jS@\xeb\x02\xc9_\xaa\xa1S@z\xb3O\x8b*\x9dS@W\x17\xefG1zS@Y\xd8k\xec\xde!T@f\xdf\x16,\xfd(T@\xa6O\xe0\xcc\xd5(T@\x00\xff\xf9\x07\x87\x9cS@\xe3/C\x84\x9cmS@\xfawirx\x9bS@\xcb\xe7\x13\x1b\x93\x13T@\xa4\xaf\xf5-\xb9\x16T@\xe3J\xe8\xfd\x81\x9aS@\xed\x82>\x1e\x01\rT@^\xbb\xd8\xefY)T@S\xb0\xf5u4kS@0\xc6\xd9\x12\x0b\x9bS@\xbb\xb6\xdd\x88\x82\x99S@\x98b\xd4\x15\x13\x9dS@\x8a\x9a|7\x97\x1aT@\xbe\xaa\xe2et\x0fT@\xf22\x98\x83\xa3VS@\x18%\xc4a^jS@\x1b\xe2\x8a\xae\x85\rT@9\x83\xa5l0\x99S@\x144.\x0cc\x9aS@}\xf4\x97LS\xa3S@\xf4<\x82\x89d\x10T@\x82\xbe\x8f\x14\xad\x9cS@FG\xb4;(\xe8S@\xa4\xab\n\r\x99\x0fT@\xed\xcb}J\x9f\rT@-C\x1aA\xedjS@\x82\xe9y\x82>\x9cS@v\x97UT\x89\x9cS@\xdfMC\xcf{\x14T@\xb6\xcaR\xa4\xd8\x9bS@/PT\x98%\xcfS@\xc00\xa3\xd6f\xe9S@I\x8a\x17u\x0b\x9fS@o\x15\xe4E\xe3\x19T@\x19\n\xc8\x10\xde\x16T@,E\xa1\x13\n\x99S@7\x12\xe3\xdc\x19\xf6S@|\x8f\xec\xf7\xab\x87S@\xaf\xfdy\xed\xe2\'T@\x0b\xe1\xb8\x047\xd9S@\xce1Mx\xda\nT@\xb4\x8c\xba\x17H\xd9S@\xf5o\x15\xf6\xe3\nT@=\xfc\xbc\xba\xc3\x94S@,\xa3\x1ag\xb3\xebS@\x05D\xad\x16\x99\x8bS@\xed^\x03\x87t%T@KH\x18\xa8v\x03T@\x8ee&]{\xedS@\x1c\'\xba\xd0\xe4\xe0S@\xa7\xf70\xa5=oS@U\x91\xee\x91\xfa}S@\x8cF\x90\xcb\x99\x15T@z\x8e\xa7N\xba\x8cS@\x93\x8d\xff\xec|\xabS@\x9f\xdc\xfeK\xdb\xd1S@n\xc5\xa4\xec\xe53T@\xc1\x05\x1e\xcd\x13\xe1S@sU\x117\xc3\xf3S@\xe1Z\xdaF>\xb0S@\xf3Z\xaa\xe5\xb2\x1eT@\x1dvup\xea\xf0S@n\xef\xf8\x8d\x91\x9bS@\x80\xc5\x89\xfe+\x9eS@\x8d\xd8\x93\xe6q\xffS@\xdb\xb7\xaf\xd6\xe4\xacS@S\xbfe@ylS@\xaf\x15\x10\xd8\x03\x9aS@\xe4\xd4\xfd\x94\x0e$T@>]\xa28\xdf\xb1S@\xe4\x94\xa8w\xea\x99S@9\xdd\n\x83`PS@x\x1a\xb5v\xb9&T@\xd3OL\x16x\x1dT@\x0eD2\x1e[\xc9S@W6Ci\xabgS@\x0f1\x1aJ\x16\xb3S@\xa9\xbc~]\x06\xd0S@\xd4h\xc4"5qS@\xf7\x128\xd68\xfcS@\x87C\xd3\xb4\xc2\x18T@\xdf8\xc3\xa4]\nT@*\xa2\xc4\x1f\xd3\x15T@\x8fX\x04\xaa\xe6\x02T@\x9e\xe3\x8fxeOS@\xf4I\xdb\xf3\xa6\xf8S@\x1d\xf2\x08$\xc8\x86S@S\xc0\xcc\xbd\xfe-T@\xe2\xa0\xbc\xc2i"T@b\xe8\xce\xdb\xf2\x0bT@\xb0\xa8\xfb,\x80\x10T@n\x0e\x13icZS@\xb3\xdd%\x11p\xb3S@\x06\x06\x02\xda\xa6\xb5S@\xabg\xaf\x88\x07hS@\x94gmlJnS@\xa1\xbcl\xc0t\xb7S@\xc5\x124\x942\xf8S@p\xd8\x8a\xf9\xb8\\S@\xba]\xbb\xd7\xf5\xffS@\x16\xce\'e\xa6\xf7S@\x90=\x04\xec\xd0\xb0S@\xdd\xf7.\xdc\x14\xfbS@\x93u!\xb9\x10\xf0S@%\xc2\\\x11N\'T@\xad\x15a\n\x0e\x1fT@\xaf]\xe6\x97\x9c\x11T@\xfau\xc1&n\x04T@\xa6W8\x12\xd9\xb4S@i\xf0Z \x14\x9dS@\xc2\xab\xcai\x1b\xc8S@\x04\xe86I\xf2\x85S@\xce\xd0\x16r_\x07T@5\xad\xfdJ\xe4\xacS@5\x96\x071\xa2|S@\xc5:L\x16"\x0eT@\x8f\x7f\x9e\t\x14\xc1S@\xc6\xb8x=\x0c\x0bT@.|\xe7\xefH\x06T@\x8d\xcd\x8f\x18\x00rS@\x85\xac\x08\xc3\xd1\xb3S@\x15\xd2{R\xfe\xfdS@[\x8b\xc4\xce+\xd6S@\x1f8&\xdc+&T@\x9b\x9cdN\x8b\xa2S@\xfbEZca\xb4S@\x02T\x91\xd1\xa5\xfdS@,\xb9#\xc0\xea\nT@\x1a\xafa\xf9\t\xf9S@\x85w\xd4S\xb9\x9dS@tGL\\\xca{S@/}\xdf\x92\x872T@\x18w\xe7D\x8b\xc6S@\n\xc4xF\xdc\xc9S@EH\x9c\x00\x86\x1eT@(z_\x10\xd5\xc0S@\x91S{\xb4a\x84S@\xd5k\x82\x1bB\xc7S@\xe9\xc5\x05\xe1\xd7\x1dT@\xe2\xf8(\xdc\xe0\xfcS@I\xbd\x87\xc6\xc2#T@>\xf8c\xd0\xe8\xa4S@m\x93\xe1\x98\x82\xd6S@W\x1b\xd1\xd5p\xb2S@4s\xc8EF\xffS@\xb3\xd7\xecU \x0cT@\xb1)\xe0\xe6\\\xf6S@\xfa\xce\xfe=\xa2(T@%\x84{\x7f!\xd0S@\x05E\x84\xc2\xd4\xc0S@\xc6\xa4P\x92\xae\x95S@\xe9\x8f%\xe0\xdf\x8dS@\xd82\x00\xe4\xe9\x81S@\xe3\xefO\xb2\xf2\x15T@:o\xe9\x166\x9eS@\x93N\xb7\xa6*\xfeS@\x89\xe8\x9bE\xb0\xa4S@\x16\xf3\x9aj\xe1\x1cT@-\x17}\xdf.PS@\x1d\xdb\x8d\xf0n\xc8S@\xff\x1e\x01J\xaf\x1eT@\xa1\xafyS\x17\x1eT@>\xb0\xd9*Y\xa2S@\x17\\\x1b\xceKxS@\x95\x9a\x10\xeaV\xa8S@#\x06\x06:P\xcdS@Uy\x03\x07i\'T@,\xaf\xcf\x17[\xb3S@k\n\x94\x04E\xacS@\xe3\x8b:\xd6\x93uS@\xe5|\xd3\xc5smS@1\x03|R\x05#T@\x07Bm]\x1fyS@l\xc6\xed\xeb$\rT@\x9a\xde\xe7\x17\xca*T@\xd1\x8e\x086\xf0\\S@\xc0\x04\xbb]\x92\x0cT@\xcf\xb9\xdb\xeb\xc3]S@"X\x1b\x1fR^S@:\x9f\xd1\x8b\xc1\\S@c",e\xa2\\S@\x13\\x\x92\xd6]S@=\xbcNj]]S@o-\xb6\x12\x90_S@[\xe89=\xf1zS@`g\x81\xdap|S@\xb9\xbb\x88BmQS@e\xabK\tn`S@\xe7\x13\x02\xb8+RS@\xae1=9|aS@\xb9yK>\xa8\\S@\xa2\n\x0e\xaa\xbabS@\x14\xfd<by\xceS@\xd4,\x9e\xefH\xfdS@\xcb\xf1Oq\xc5eS@\x86]\xbf\xa5)gS@\x87\xe5d\xad\xdf\xfdS@\xb1(0\xaa7gS@\x07a\xba\xf0\xdagS@\xc5\x1e!\xd9\xdd\xfcS@R\xa8T\xe2\xc4TS@\xb1\x1ay\xde\x0bJS@\xaa\xef\x1en\xf9\xd2S@\xf1T\x9fS\xf8bS@\xe5\xb8POHdS@\xb6\xe9\x98Y!ZS@(w\x82\xa7\xc3dS@\xc2r}\xdb\xc7ZS@ew\xab\xfd$]S@=\xd7~\xf9\xc1mS@I(%\xca\xdb]S@&9\x17$\xa0\\S@\xf5\xd5P&KeS@\x0b4\x97\xcf\xb1]S@3\xad\x16\x85\xb8\xf4S@9\xe3\xf7\\\xc9qS@#\xeb"aS`S@G#\xefY\xf1pS@#\xaa\x15#\xc9gS@e\x86Hu\xabqS@p\x17\xc9\xa4\xa4qS@\xdf\xf1\x13i\x03rS@B`~y\xd5hS@\xc8\xb8w<\xdc\x98S@&3\x0b$~sS@\x00l\x11\xd2\x12tS@\x95\x95\xd6\xb7\x98\x9bS@f\xb0\x90\x8d-tS@\xac\xd56\x11\x9atS@H\xe2\x00\x020qS@$\xcf5:\xb7dS@\xc5k\xd8\xc2odS@:@\xe6\x86\x9adS@\xf8\x13\xfbDruS@xr\xdfE3fS@\x93l\x9f\xa03vS@R\xa4\xcb[\xe6\xf1S@\xe1\x9e\xb0\xf0\x9ekS@\xa4+\x9a\xc0\x98cS@\xeb\xdc\xec:\xcbkS@\x1ef\xae\r\xf0lS@\xc5\x07\x16\x98\xc1lS@\xa7\xf70\xa5=oS@\x9c\t\xdbU\x8e(T@\x98\xf8v\xabO\xe1S@5\xc4{\xdf\xa2yS@\xebD@r\xbfrS@\x04\x82\xa7G\xc7&T@"\x96!\x1b\xe0xS@\xf5\xbc\xf7\xd4\xabxS@t\xd1\x81\x10\xa8mS@\xd9#\x87\xc4KzS@\x8f^4\xa2\x96vS@K\xbd3\x1a5xS@\xae\xd4W\x04yyS@\x88\xbe\xa0\xbbMpS@a\x0f\x89,\xf3xS@\xb4j\xce\x067zS@\xee\xebH\t\x11xS@\xee\x14-\xaa\xcf\x83S@oW\t\xbdN{S@P\x98\xd1\x15\x84zS@\x95\xc7\xd8\xce\x0c|S@\x86\x1b\xec\xf2\x10\x84S@\xd4\x8e\xa6\x19(\x83S@\xc5!{\x97\xee~S@\xf8\xc6\x86\xb4\xb8lS@\xc6\xbb\xd3\xb8\xbdrS@n\xa3\xa4\xab\xe4wS@;\xa6(m\xabwS@\xf5M\x98#sxS@\xd0\xd0C9\x85wS@@\x9ft\xfai\xf4S@\xb0\x8e\xe9\xb1-\xdbS@\x96\xa0\x8c\x95\xad!T@\xacM\x89\x02Z\xabS@\x86G\x9f:>\x99S@Q\\#(\xb4\xb3S@6\x95"m\'\x88S@\xde\xbe\xbc\x0b<\x8aS@M\x88\x84V\xda\x89S@U\xeffj\x96\x8aS@4~\xa7\x18\xc2\x8bS@D\xbe\x11\x8b \x04T@\xd8\x1c\xd2.\x962T@#\xb3\x8a%\xdf\x89S@\xf5\n\xc7\x80?\x84S@\x048\x0f\xdf\xec\x8dS@h\x9c\x93\xa3s\x8eS@\'K\xf8\x14\xc6|S@%\xefh\xb0\x82\x06T@\x9d\xaf\x10N\xf1\x19T@\x8a9f\xe1\xc2\x86S@\xb3i\x10\x82q\x1fT@\xa2\xb2\xc3K\x11\x87S@q\x1c\x8f\xc6\xf7\x87S@\xb9\x99\\6\xe7zS@C\xcd}\xc0KzS@\xe7\x89\xa6\xbcz\x87S@iNC\x93\xb4zS@\xdb\xb7\xfcS\xaa\x88S@\x8c6\x0b\x18J{S@\xa0\xae\xc7\xfd\xc0&T@\xcc\x92Dk\n{S@[\xc1(Cf{S@\xb7\xdb\xa3\x8f\xa3\xadS@\x81\xc7\xce#\x00\x8cS@\xc7\xf2\xe5Qf\x8cS@(\xa36\xdaZ{S@\xafSc\xa0\xc6\x12T@\x8cO\xe7\xe18|S@xH\x80;\x0f\x8dS@\x82\xa8\xf7SG~S@-*7\x90&|S@&8[:5\x8dS@\x92iL\xedG\x7fS@Z!k\xc1\x84\x8dS@\x8f\xc8\x0fe\x9f\x1eT@\x0cpM\xf2\x10\x8eS@\x1a\x05\xf0P$&T@\t\xaf\x19\xf8\xb21T@\xf8\xd2Ken\x7fS@\x16\xd0\xa3\x9ec\x7fS@G\x03m2\x07\x0cT@\xa7\xfe]gr\nT@n\x8f!\xf0\x86\x81S@\xedD\\\xcd!\x19T@\xcem\xb1"F\x99S@\xbdi\x1f{\x98\x90S@j\t\xc1\xa8\xdc\x90S@\xf5\xaf\x8b"\xf9\xb4S@\x82\r\xdfk\xab!T@na\xb9;\xd1\xb8S@\xed\x86\xd6\xa8N\xb5S@\x8c@:\x9e\xd3\x82S@\xe8z\xeaH,&T@[:1\xba\xe1\x91S@\xb9x\x8c\x155\x84S@^\xeaK\xfb+\x85S@ \xc2~l41T@\x86\x1b\xf8\xe5\xc0\x83S@S!\xbd.]\x92S@\x83\x98\xf7\x11u\x85S@\xcb\xe5\xf38\xc9\\S@\xa7\x82\xbb\x18;\x93S@/\xda\n\x18\xb6\x86S@4\x1b\xae\xea\t\x99S@\xe4#;\xeeW\x99S@\xe1T\xdc\xde\x1d\x93S@\xe8\xee\xd28\xb1\x99S@V3\xd2a8\x85S@\x90\x17(|\xce\x9cS@z\xb3O\x8b*\x9dS@am%\xdb\xac\x9dS@.^I\x19\x85\x9cS@\xbf\xa2\xbc\xe3k\x97S@iC\xbe\xe0\x96\x9eS@k\xe7\x85\xd0\xad0T@O\xe1\xf4\xc6\xbd\x9cS@\xa6\xf9\xfb!{\x9cS@\xc7\xaa]\x0b\x8c\x97S@\x05.l|\xe2\xa0S@:o\xe9\x166\x9eS@\xda\xc7\x81\x85\xed\x97S@\xf4\xa2\'U\xb3\x9bS@\xda\xfb\xdbYn\x9eS@!\xcd\x0e\r<\x16T@\x82]8NO\x9cS@ /\x13\xa9\x01\xb7S@w%\x83pH\x99S@\x85\xdf\xa1\xc6\xb3\x9cS@\xdcM\xdeG\xd5\xe4S@\x06FN\x94X\xa3S@\xb0\xf0-\x9b\xac\x99S@\x17\xd82")\xa2S@\x9a\xa1\xaf\xbe\xe0\x99S@C\xbeA\x0fE\x9bS@\xa6\\\xdd)\\\x9aS@b^\xd0\x1e\xe6\x9aS@\xd0V[\x1ad\x9bS@\x19\xb1\xb1\\A\x9fS@\x9b\xaa\xa1\xb5{/T@xb#"\xa0\x9aS@\x98\x85\x9f\xe3\x1d\x1dT@\xc2\xc2\xe6\xdb`\x9fS@\xb7(<\xac\xfb\x9dS@pagK\x19\xa7S@\x15\xea\xe0\x83\x9e\xaaS@((\xac\x11\xe7\xa2S@\xa9F6\xa1}\x9fS@\xf5\x07&S\x83\xa4S@D=\x97<\xf3\xa3S@\x80\x8d\xa7\xa4\xeb\x95S@\xfe\xd4n\x86\t\xa4S@-\xccT\xb5X\xa8S@{\xfa\x90\xc2\xf4\xa8S@\xcaOUc\xe8.T@\x1c\x9f\xe8\xd8\xde#T@\xc9\xeb\xa2\x1f,\xa3S@Q\xe6\x87\xbd\x85\xa9S@\xdd8\x03\xfc\xaf\x98S@G\x08\x16\x89\xe8\xcbS@\xe2\x7f4h\xd9\xa4S@$v\xd0\xf0Y\xa4S@\xd0,S=\xbf\xa4S@"B\xb7\xb4u\xa2S@\xf49F\xf1\xd8\x16T@\xf0cT\xcb\xd8\xa5S@i\xc2~\xef\xbf/T@\xe4&H"\xec\x9bS@\xf9*\x17\x04w\tT@"\xb3\x17\xbf\x9f\xaaS@\x89\xb0\x85N^#T@\xc9\x85[\xaea\x1dT@\x1fa\xfe\x1d\xe1\xa3S@\x85W\xf1\xf6\xc0\xa8S@34sT2\xa9S@!\x0c:\xaa\xcc\xacS@\xea\xda#\xa5\xcc\xe7S@\x1a\x0e\xaf\x88\x92\xa8S@M\x03\xeai\xf8\xaaS@\xdfl\xab\xc7\x8a\xabS@\xae\xe5\xd0_\xbf\xacS@\x89\xf1\xe4\x8cF\xadS@p\x14!m\xc6\xa9S@\xb8h@\xf9\\!T@k\xc3\x99\t\xc0\xabS@c%\xd1\xa9\xdb\xacS@Yx\x93{\x9a\x99S@Tr\x9b:\xab\xacS@\x0fb5\x1f\xb5bS@c\xe8b\xbc?\xadS@\x16\x81\xa0\x86;\xacS@\x04\x98\xbb`\x00\xacS@#\xdcf\x8a!\xb2S@K\x89\xealY\xb2S@_\x92\xac\xa18\xadS@hF\x07\xf1\xf1\xb1S@#\x1f\\c\xb9"T@\xb7Y)\x93\xf0\xb1S@v\x14\xa3\xd81!T@0vS\x1b\xf6\xadS@L\xad\xf0 \xdc\xb0S@\xef6\x01\x13F\x98S@\x1aC\xf3s  T@`\xc4rq\x17 T@\xc1n\xe6\x05\xcf\xafS@\x1e/n\xd8\x06\xaeS@\x00/\xac\xf9P\xadS@\xa0\xeay\x14\x12\xb3S@\xcf\x052K#\xb1S@\x1ar\xc6To\xb2S@le\x86\x85\xce\xaeS@f|\xe1\xa9F\xb3S@/\x1f\xa7\x08\xd2\x03T@{\x1a}?\x83\xafS@6\x80\x17\xef\x98\xb0S@\xab\x89\xf3b.\xb0S@\xeeD\xdc\xee\xd3\x1dT@\x92(\xfc\x8e\xf0\xafS@\xf8\xa4\x8f\xe7\xc3\xb0S@U\x91\x7fu\xc1\xaeS@\x91\xa8;F=\xb1S@\xa0\xa2\xa9\xe7\x8f\xb0S@\xa7\r[\xb8S\x80S@\xd9\xc7\xc5\xa4B\xb0S@w@\xf8d\xe5\xb0S@\xbc\xf9\xb6\xc8\x15\xb2S@vV\xa4\x90\xae-T@Ed\x8c\xa3\x95\xb3S@l\x7f\x92\xde\x11\xb1S@6(\x83\x11\x88"T@X\x04\xe8h\xfe\xc4S@\xf3G*\xdd\xa6sS@\x95\x19F\xf8\xed\xa6S@<<Lno\xb7S@c\\W\xf5M\xc6S@\xc8K\xb4\x8e\x1b\x16T@\xd0\xc8\xd69C\xa7S@\xed\x86\xd6\xa8N\xb5S@\xf1f2`\xad\xb5S@a\xd5\xaf\xc1x\xc7S@\xa9rS\xe4\xa8\xaeS@\xf6)\xae\xf1\xbc\xafS@\x88\xdc\xe6\xdb\xe5\xaeS@!%"\xe9S\x9cS@\xc9J)g\xba"T@\x95mCo\xbd+T@G\xb3\xb7u\x9a\xb0S@r\xe38\x8b\x1e\xb1S@\n*\x8d?h\xb1S@\x88\xe3P\xe6\xb1\xb1S@\xd6e\xed\x9d!\xb2S@\xf2\x8f\x9e\xe1\x1a\xb4S@, 8\x98b+T@#M\x18l\x85\xccS@)\xb3k\n\xb0(T@\x80\x91\xafy\xc70T@\x96h\xac&\x98\xb6S@\x1eF\x8e5 \xccS@\xd7\xfa\x8eE\xdc\xcbS@\x99J\xeel\x85\xceS@\xb0\xf7\x193\xa4\x1dT@.\xce\xe7_\xf5\xc0S@!\x01<:\xda\xc0S@\x11b\xc6\x9c(\xc1S@\xa5A\'\x03\xa7\xc1S@\xcf\xc8\xa7"\xf6\xc1S@\xe2\'\x150<VS@\x0ca\x1eV\x9a\xc6S@\xbe\xbb\xbas}\xc2S@z\xdd\x85S\xed\xc4S@k\xd3!\xd8P\xc2S@\xa0\xe9\xc5\xb2\xcc\xc5S@\xc3uy\xa5\xb4\xc2S@\xbc\x86\xf0^\x11\xc3S@\xbd\x0c\xc8\xf5\xd7\xeaS@\xaf\xd1J\xc4\xe5\xc6S@#\xbf9\n[\xc6S@\xbe\xdd/\xf1E\xc4S@I\\\xb3\x19\x1c\xc6S@7\xdb\x00Y^\xc9S@\xa7\xd1\x84a\xc4\xc9S@o\x98*\xecc\xc8S@\x81\x08W\xca\x8b\xc6S@\x9c\xb6\xf3*\x06\xcaS@g\'xU\xd5\x01T@?\xf6G\\\xe3\xc9S@\xaa\xd5\xec\x8f\xea\xabS@5\x11\xfedT\xcaS@y\xd4\x95\x94\x02\xc8S@NeV\x9a\xe6\xcaS@\xbe=\xeb\xd5\x9f\xcfS@3\xd9}AL\xceS@\xc7\x0bn\xc8\x9b\xccS@\xf0R\xa3\xc6\n\xceS@\x01)\xfegJ\xcbS@c\xa7\x8a\x1a&\xc9S@q\xfbb\x8d\x90\x82S@\xa5w\xc5\xa3@\xffS@\x06s\xf7\xa2\xbc\xc9S@\xb7\x15FG\xa4\xc7S@n"?\xe8\x8cmS@\xff\xa7\xd0\xab\r\xd0S@\x8bw^&\xd0mS@\xcc\xe4\x8bXp\xcaS@\x9e\xe62\xcdw\xb6S@\xc3\x88\xaf\xc8\xe8\x17T@\xa1\xbc\x02R_\xccS@\x83\x04\xadk\xa0\xf3S@8\xf6B\x01\xa0\xd2S@\xea&\x9e\x14\x95\xd2S@\xc0\xcd\xd5\x91\x16\x04T@=\x07\xe2r%\x9aS@\xfd\xc9\x98\xb1`\xe0S@eM\xda*l\x18T@r\xe0\x83\xb8\x18)T@\xb4\x05E\x15\x9f\xddS@+\x88\xaf\xaf\xd2\xcbS@\x96O<i\xf3\xddS@L\xb4aRq\xcbS@G)\xc0=+\xd6S@W!\xe3\xbag\xcdS@\xf81\xaa\xe7\xa6\xe2S@\x9fE!\xbe\xec\xd7S@\x1e\xe5\xa8?\xc9\xe0S@\xe2\xbf\x8c2U\xe1S@\x19\xbbpeF\xd8S@6\xb1\xd8\xfd[\xe2S@\x8e\x17\x7fz;\xe3S@\xcf\x10\x8c;\xb4\xd8S@\xac\xaeEbo\xd8S@v\xbb\xffA\xac|S@\x9c\t\xdbU\x8e(T@E\x03\xb2\xa1\x8f\xd8S@*\xbb\na\xaa\xe3S@<\xf9\xab\xa6e\xd9S@\xf0?4J\xbc\xe4S@\x93M\xe6\xda-\xe4S@\x8dCC\xe6f\xe4S@\xd4\xea\x9a\x9f6\x91S@\xfc\xccS*\x90\xc9S@\xe8\x8cL\'\xac\xe1S@\x00\xae\xbe\xe5\x19\xe6S@\xa4y\x03\xf9n\xe6S@\x129{\xdf"\xe7S@72`\xad\xb9\xe6S@M\xe8\x84h\xfd\xe1S@/\x7f\xfc\x05\t7T@~a\x1d\x7f\xe0\xebS@\x18\xd1}j\x8c\xe8S@)\xc3\x1c\x8a\xa5\xdbS@}\x15\xd7\xec;\xdbS@+]dB\xde\xdbS@I1O\xa9\xe0\xe8S@\x83~\xfe\xf6_\xe5S@\xf8\x97\xe1\xc8v\xe2S@\x9da\x89\x0c\xde\xe9S@Z\xba\rE\x19\x12T@\xff\x04<A#\xe8S@\x04\x04\xae\xbb\\\xd9S@x\xc6\xdcA\x94\xeaS@\x94\x82R<\xab\xd9S@@\xea\xfb\xcf\x1f\xe7S@H\xeam]X\xe8S@_\xecFy8\xe6S@+\xcb\x81\xba\xa1\xe7S@\x12\xee\x96\xf0k\xe7S@\xea\x8e\x18x\xd4\xe6S@\xc6\'*m\xcf\xe7S@\xb9\x8c\x9b|[\xd8S@\xdf\xef\xa8<>\xe6S@W?C\xc0\xd9\xe4S@Q(\xb7\x97"\x19T@\xdf\xef\xa8<>\xe6S@\xa3\x04J\x90\xbc\xebS@D\xe3\x9cY;\x18T@A\xd2D\xaf\x9a\xedS@$\xac\xa1"\xec\xf1S@\x83\x13l\xcd\x9c\xe1S@F\x15@\xb7\x98\xf1S@\xbe&\xa5\xc5w\x19T@aR\xe1\x9e\x9a\x19T@\x82\x8b3\x1d\xda\xedS@\xa6\x00Vb\xf5\xecS@\x8fN\x19\xe6\xfe#T@\x81\x93_\xf1^\xf2S@\'\xe9\xdeBa%T@VW\xdd\xb0\x91\xedS@\xee\x13T2\x94uS@\xb1\xc6A\xd4\xaf\xc9S@\xcfj\xa2\x0c\xd5\x94S@\xa7^R\xd7e\xf2S@\xea\xc5\xe9\xd4\x05\xf9S@\xb8\xb1\xa8\xb0]\xf2S@%\x07\xfa\xec5\x10T@\xd6\xec\\\x01\x94\xf1S@\x16\xb3\x1f\x85J\xfbS@,\xa8\x9e\xa5|\xf6S@\x172\x8eR;\xf3S@\xedgq\xadr\xfcS@\x1dO2\x94\x1d\xe3S@\x98\x87\x0c\xaf\xc2\xf7S@\xd1\xbfa\xbc\xc7\xf7S@y\xb7\x9fTG\xf4S@R\xcc\xb8 L#T@\xff+]<7\xf8S@\xf6\t\n<~\xf5S@\x8f\xe0`\xd2\xab\xf4S@\xee\x1ae\x89\x1c\xf6S@\xf3\t\xb6d\xc1\xf3S@\xaa\xc5b\x1e\x9b\x13T@\xc3\x10h\xab\x96\xf5S@Z\xce\x07\x17\x1b\xf1S@\x99\x07\x8cNq\xffS@\n\xb0[a\xa5\xfeS@\x98\x81\xb8\xad\xe2\x0fT@\xdb\xd3\xa8\xa4\xf5\xf6S@}\xf0\x86\xc3\xea\xfeS@\xe8\xdc\xef\x02\xbd\x1bT@Y\xf1WNl\xafS@\x87\xc8X0r\xf6S@\xe9o\xffJ\xa4\xfeS@{r\x91#\xf2\x00T@\xb0\xebT.\xcc"T@o\xbfN\x11\x8a\x1dT@\x84\xa28Q\x02\x01T@x\xd4\xa1\xaec\x00T@\x02\xe4\x1f3O\xefS@\x93\xf8c\xeck\x16T@e\x99\x13q\xef\xf1S@\x1e\xbe\xe0j_\x11T@\xae`\xf3\xc8\x8d\x00T@\x1a&\x8e\x9d\xe8\xfdS@}\x82\x18H\xeb\rT@0\xb0\xe8\xdb\xfa\x04T@\xa3\x93\x01\xf5\xa0\x0cT@VO\xc5\xfc\xb0\nT@i~\r\x9f{\nT@E\x9d<v.\xf8S@\xf7\xd7\xfa\x07f\xf5S@\xae\x83\xa3P\x88\x03T@\xa7\x12\xe5RB\x02T@D\xe4\x17K\t\x14T@(\x07\xd2x\x06\xb5S@\xd5\x00\xd3\x89\\\x04T@T\xf1\x94\xa8\x07\x16T@\x98`cg\xed\x0bT@\x99 yi\xc0\x10T@\x11-\xca\xb0\x8f\x11T@\xa3\xaf1\xecf\xf8S@\xcb<\xf4\t;\nT@^\xb6\x9d&\x83\x01T@f\xeb\xa0H:\xf7S@\xd1?&o\xde\x0bT@r|\xcf\xc8\x94\x16T@l\xf0T\x85\xde\xf8S@\x975.EL\x02T@o]GR\x95\x07T@!\xcd\x0e\r<\x16T@\xa2\x8d\x14\x8db\nT@\x1a\xafa\xf9\t\xf9S@\xad\x8au\xf3\xa5\tT@u#\\\xd4v\rT@\r\xa2[f\xdd\nT@P\x97P\xabx\x03T@\xc3\x97\x1d\xf3\x05\xfaS@\xf5\xb8\xbc\xd9\xf3\x03T@\xebO}$\x81\x03T@\xc3\xd2\xaaD\xb6\tT@\xff9\xd7\x0e\xaf\x14T@\xc79\x19\x96%\x1fT@\xe2O\t\x81\x9f\x10T@\xfbx\x08\xc8\xc1\x10T@H\x8b\x9fE\x04\nT@w\xfe\xdd\xa0\xc2\rT@\xbc\xa5\xdaS\x11\nT@9\xbd\xafY\x07\x07T@{4\xd8\xd2F\x10T@%\x1bPD?\x15T@\x07\x0c\xc5\xeb\xf2\x15T@\x8bin\r\xba\x10T@\xcb\x06\xadmi\x10T@|s\x8e:\xd7\x07T@\x13AcG\x80\nT@%&1\x8a\x82\xa2S@\xb2A\x02\xc3\xc9\x14T@\x03T\xef\xd9\xdc\x07T@X.e\xd7H\x0bT@\x0f\xf1N\xb2c\x08T@1\xc9D\xd1\xa8\x05T@\xb4\xe8\xb2\x8c\xa3\tT@%\x1bPD?\x15T@\x0baf\x94\xd6\nT@Rz\x98\x14|\x14T@\x10\x12K\xcb\x93\x14T@\x05\xb9-\x0c\x9a\xa1S@\x84\xa5o\xde\xe7\nT@\t\x86\xf0\xf0;\x0cT@\xde\xb9\xe3v\xa4\x0bT@3\x06\xf4b\x95\x0fT@%)h\x19\x15\x0bT@n\xe1J\x03X\x12T@\xbf\xcc\xba(\x96\x0fT@\xcc\x1at\x8a\x96\x1aT@\xb4\xa0|\xe4\\\x0cT@\x05\x1dM\x84\xbf\rT@t\xd9\xce\x9e\xc5\x14T@\x10\xd0\x9d\xc7c\x0cT@L\xd4,\x19\xb6\x0bT@\xf7d\xe8\x19\x9e\x13T@\xcd\xbfG\xec\x01\rT@\xe8\xf4\xf4\x89\xc7\x0bT@\xe6~\xc2Rq"T@\xfa\'\xd1`\n\x11T@*pU\xa2^\x1eT@\xe1S\xf6\xe1;\x16T@v\x9e\xb9\xf6:\x9fS@\x1b\x84\xb3\x89\xf2\xc8S@q\x10\x95\x05\xb8\xf9S@\xa4%m\xff:\xdbS@\xf9\x9e\x81\xbfi\xfaS@\xd5\xa7u7,\x10T@\xdd{\xbdi\x84)T@e\xae6\xe9\x98dS@w\xc5T#\xa5\x12T@u\xcf:,\x92\x80S@\x93\xa4\xd6\x93\x91\x82S@\\\xd72\xda\n#T@\xd1\x14)\xe8\xa4\xefS@\xdb\xb7W\x15\x00\xb2S@\xdd\x120\xfa\x16\x0fT@uO\xb2\x86f\x97S@6&X\xb1\x07\xcdS@/;\xddc\xa2\xfaS@\x9deU\x0cE\xccS@\xce\xb5ahv\x1fT@)\x89\x1b\x02\xd2\xfeS@"B\xb7\xb4u\xa2S@\xa4\xb1w\xd5\x85\x06T@\xado"\xd3T\x8bS@\xb7\xdb\xa3\x8f\xa3\xadS@~\xf0\xa3*\xac\xe9S@\x08a\xb7)\x99\xb3S@\x97@\xf3\x14\xc7\xfdS@\x16\xa3\x0f\xae\xa4\x19T@+\xae\xdd\xb6\xa3\x1dT@\xe4T+\x81 \x07T@'
p35
tp36
btp37
a.
