# Supplementary material for: Sea ice drift data for Fram Strait derived from a feature-tracking algorithm applied on Sentinel-1 SAR imagery
Source: Data Brief. 2018 Apr 19;18:1410–5. doi: 10.1016/j.dib.2018.04.034 (PMC5999601; doi:10.1016/j.dib.2018.04.034)
Supplement: Supplementary file 2 — Supplementary material [file mmc2.zip › fs_s1a_data/HH_filter200vec/FramStrait_HH_20141004T173955_20141005T083434.dat]

(lp0
S'S1A_EW_GRDM_1SDH_20141004T173955_20141004T174055_002683_002FEB_4E7A.zip'
p1
aS'S1A_EW_GRDM_1SDH_20141005T083434_20141005T083534_002692_00301E_F496.zip'
p2
a(cnumpy.core.multiarray
_reconstruct
p3
(cnumpy
ndarray
p4
(I0
tp5
S'b'
p6
tp7
Rp8
(I1
(I302
tp9
cnumpy
dtype
p10
(S'f8'
p11
I0
I1
tp12
Rp13
(I3
S'<'
p14
NNNI-1
I-1
I0
tp15
bI00
S'\xe9\xc6y\xfaW\x845\xc0\xca\xad\xa7\xd5c^4\xc0Mv\xb3\x96\x9b\x805\xc0\x8d\xe9\x05\x06\x14M4\xc0\x99;\xfb\x1f\xdd\x112\xc0\xcb1a^\\\xf12\xc0\x08g\xff\xad\x16{4\xc0<\xaf\xb70\x10\xb73\xc0\xdd\xbbg\xde\xa483\xc0\xb3iRsF(3\xc0r\xfc\x16\xfa\x8f!3\xc0\x11\'\xe1(t\xd02\xc0\x8c\xad\xd5,\x0b\x1d3\xc0\xe2\xe3\xdeCL\xde2\xc0V\x1989\xa8\xb32\xc0X\xd85\x0fa\xd22\xc0\xf5}\n]:\xae4\xc0i\x87\xfa\x17\xb2\x963\xc0\xe4\x81\xab\xd6<!3\xc0\x8e\xe7\x18\x9d\x96\xa82\xc0\xfd\xcb\xe7S\x1c\xdc2\xc0\xb9\xd5V\x15\n\xf51\xc0\x19\xd9G\x8a\xccJ4\xc0\xcb]|\xde;c4\xc0r%\x14H\nf4\xc0\xaa\xd7\x8f\x05\xdf\xea1\xc0Y`\xbc,\xd2k3\xc0\x0c\x89\x9dE\x99\x9a4\xc0\xe2\xf4UH\xdc\xa34\xc0\xf6\x17\x03\x91q\x954\xc00C\x98S/\xf15\xc0\xb3\x86!\x9di\xd52\xc0\xdd\x8cX\x8e%\xda2\xc0\xd0\xe0\xbe\x98:\xde2\xc0\xc3\xad\xaf\xbe@\x0f2\xc0\x0e\xf4*\x01\xe6\r3\xc0\n!\x80\xa2\xe8\xa82\xc0\xf9}NQX\xae4\xc0"\x94:Y\xf3!3\xc0e\x19]\x0f\xdb\xb52\xc0h\xd9H\x00\xbb\xae4\xc0\x0c\x80\xc3\x18\\\x804\xc0:\x97\xae:\xe9U4\xc0\x80o^\xdd\\\xfe2\xc0$\xbb\xb72\xbf\xb82\xc0\xf44\xd2@g\x133\xc0\x12\x146SJ\xf52\xc0\xe5\xe2\xd5\xaf\xc0\xce2\xc0"\xaf\xed\xf1 \x103\xc0\xed\xb6_\xa7aR3\xc0\xbeh/\x1b\xd7\xea2\xc0Q\xc4j\xab\x1c\x1d3\xc0\xd4\xa5\xf7\x8d\x1du4\xc0\x8b\xf1\x83\xcb\xe7\xc52\xc0\xcd\xe0\xe6\x96\x8c\xf91\xc0\xb3\xe4\x19\x90\xe0\xca2\xc0\x13C\xc7\xb8\xe6\xdb2\xc0\xda\xdcD\xd1`\x1b2\xc0?\x81\xa2\x10\xee\xb82\xc0Bw\xd6a\xbb03\xc0\xaa\xcf\xdd\x9at\xee1\xc0l!\xc56\'\xf22\xc0\xba\xa7x\xed\x13\xa61\xc0\xdc\x8b\x9f x\xfb1\xc0\t\xb5\x88\xceT\xb82\xc0x\x95\xbb\xab\x96l4\xc0\xc3Qy\xa1{\x0e2\xc01\xbc\xa6\x8a\xb2\x7f4\xc0\x1d\x1f\x1b\xee\xdb\x805\xc0\x8d,\x82H\xd6x5\xc0+\x9aZW+\xcb2\xc0\x99\xcdE\x1e\x8b\xd02\xc0p}\x85\x02m~4\xc0\x1cC\xfaH\x1f\xff2\xc0&\xaa17\xc8S2\xc0KX_\x1eN\x133\xc0\x07t\x10\xba \x0e2\xc0(u6\xec\x98\x142\xc0\xdb\xb2\xf2XW\xd32\xc0{\x1e\xcb\xde\x84\xcb2\xc0\xe4\x18T\xed\xd6\x984\xc0\xd4_\x90_2\x1c3\xc0\xaa\xa6\x94\xb2Ez3\xc0gO\x06\x1e\xeb\r3\xc0\xac\xa6\xaca\xee\xea2\xc0F\xc2\xff2\xd2x5\xc0\x02\xb6\xb5\xb9I\r3\xc0\x1f\xe2w\xb7\xd0\x1d3\xc0j\xf6\xdb\x93\xef\xa94\xc0\xc2\x12a\x95\x9c\xea2\xc0\xee\xcdfZ\xfd\x9f5\xc0\xe6Q),\xce\xda2\xc0\x0eVk<S\xc82\xc0@\xa6\x9b\x89\xb7\xd52\xc0\x99\xf8u&c\xcb2\xc0\x06\x92\x18i\xb7J4\xc0Yi\xad\xafN\xf12\xc0\x06P\x02\x07\x06b4\xc0A\x07\xfda\xc9P4\xc0\x03]=\xd7\xae\x152\xc0\xa0W\xc4\x86\xcbP4\xc0\xe9\xe9+{\xe3~4\xc0\x9a\xa1\xe9\x8f\x9a94\xc0\xcao[\xedM\xb92\xc0\x06.\xf9~a!3\xc0DR\x19^\x84\xe32\xc0\xb9\x03\x81/K\x9c2\xc0\xbfsdN\xb4\xf92\xc0\x81\x07\xf5\x99\xb8\xbd2\xc0n\x04y\xac\x9e\xf91\xc0o\xdd\xe6\xb7p>4\xc0\x98\xe6\x96J\xef\xdc2\xc0\x00\xa3M\x06\xae\x083\xc0\xf2\x0b\x98\xb2?\xed2\xc0\xad8U-v\xc22\xc0;\xe1\xca\x16}\xfe2\xc0\x8b\x11W\xfa\xec\x0e3\xc0m9\x140\xf4\x1b3\xc0\xc0C7%\xd5\x122\xc0\x08\xf4\x11C\xca\xce2\xc0\xeci\x84wj\x0c2\xc0\x90\xe4\xd4\xef\x10&3\xc0/\x12\x0c\xd8\xdd\xa94\xc03\xe0"\x89\xca\xb14\xc0\xad\x11\x10a\x00\xd22\xc0\x12\xc0\x18\x93x\xd92\xc0\xdd;s\xb2\xbe\xf32\xc0\x82j\xe9\x1bY\xc32\xc0]\xd4\xbf\xe6G\xcb2\xc0\xa2\x17\x0b\xcb*\x933\xc0\xca\x11\xc9C\x02\xfb2\xc0\x89\xf3Y\xd9\xbaJ4\xc0ZcrN\x0b\xcf2\xc0\x88\x17\xe7\x84a\xd52\xc0\xaf\x1dY\x9b\xc2}4\xc0\x7f\xa2\xc7\x81\x9d\xae2\xc0l\x15!\x8f\xc3\x1d3\xc0\x96\x11\xe7\x7f|\xb12\xc0lL\xfdh\xff\xad2\xc0\x8cW=\xc0\xafR4\xc0f\xcd\xbd\xf5\xaa\xc02\xc0U\xc6vHGQ4\xc0<X\xb1]\xed\xfb2\xc0\xcc\xe4\xdfO~\xc52\xc00\x93\xfc\x04a\xca2\xc0\xc9\xfa\xa3N\x05\xc32\xc0ya>}\x18\x173\xc0\x91\x9ej\x9d\xc9\xee2\xc0\x16\xf2Y?\xf1\xab2\xc0\xc0\xcfAJ!34\xc0\xb9\xad\xf4\xf2C\x944\xc0\xc4\xafi\x05\xf3\xbd2\xc0\x07@\x943\xc0\xc44\xc0\x9b\x9d \x8f\xd0\xb24\xc0\xe8Q\x053\x1a\xf42\xc0]\x9a;6\x92\x815\xc0q\xfbr\xd4]\xea2\xc0\xf0\'\xa6\x99\xb8\xbd2\xc0\xe9\x88\x82\xd5\x8c\xaf2\xc0_\x01x\xe0x\xfd2\xc0|\x88\x04\x8b\xa5\xb13\xc0\x8aN\xed\xc3,"3\xc0w[E\x87d\xfb2\xc0\x1e\x8cw\x1a\xdd\xe62\xc0\x16\xbd\xcf\xd7\xb1\xaa4\xc0\x8b\xde\x9dJ\x0f\xe42\xc0"\xb6\x82\x93\x93\x9f1\xc0\xe2\xe8L\xbb\xbea4\xc0\xa5h\x97_]\xb72\xc0\xdc\xce7V\xbe\xc32\xc0\x8d.\xf0\xb45l4\xc0\xb6\x8f\xbc\x9f\x87\x132\xc0\x9a\x1ew>\x97\x9c5\xc0\x00(t\xba\xbd\xd62\xc0\xceK\xa9J\xcb\xdb2\xc0\x0e6\x8f\x94\xfd\xa94\xc0\xda\xfe\xea^`\xa44\xc0).X\x8c\x86H4\xc0\x03\x9b\x88\xc1\xa5\x9c4\xc0\x9e\xf0\xe5\x92\x1f\xec2\xc0\xa1\x16-+\x16\xf52\xc0|\x9b\xa4\x18\xd8\xec2\xc0\xd2\x08\xae\xaa\xc8\xd12\xc0\xda\x9em\xf4\xee\xcb2\xc0\x1f1\x91zV\xd72\xc0\'\xb8\x16\x00\xb9\xf92\xc0\x8bTpf\x02\x1b3\xc0\xd7\n\x18(U\xcf2\xc0\x9f\x85ul#\xb02\xc0\x0b~\xe9c\xb0\x062\xc0\x91\x81\x93+\x15\x132\xc0\x80\xbb\xce\xe7\xf9\x0c2\xc0\xa01\x8dy\xcb\xf11\xc0\x01\r\xa5\xfb\x0f\xd52\xc0R*ux\x96\xfe2\xc0\x81\n\xeb\xb6\xfc\xcd2\xc0\xf0\xe2\xac \xed\xca2\xc0\xb4\xe3\xfe<\x98\xfa2\xc0\x9c\xd2$\x14\x9e\xea2\xc0B\x9b (B\xfb2\xc0\xf22O\x12#\xfa2\xc0O\xba\xc3\xc2(w4\xc0U\xc6vHGQ4\xc0\xa1\xc5\x07\xb5\x1d\xb12\xc0\xc4\x01\x05\x83\xb0\xf42\xc0\xc8\xfd\xca\x03\x91\x9c4\xc0\xf9\xad\x05\xab\xac\xfe4\xc0r\xe4\x0f\xce\xca\x8d4\xc0\xc9o\x8au\xb213\xc0\x84\xe1U\x08n\n3\xc0\x15\xc8L\xfb\x19\xf11\xc0g@P\x84\xe0\xae2\xc0\xffzS\xbem\xc32\xc0#2 \x02\xb8`4\xc0\x82j\t\x1f\t\xd72\xc0u7S\xa8Z\xc62\xc0V/r\x16m\xe02\xc0\x87\x10\x02k*|4\xc0]\xf4 \xddJ\xff2\xc0\'\x97^\x0b\x9bw4\xc0\x14\\MB|\xfa2\xc0\xa8\xdb!^\x99\xd92\xc0`\x1e\xfc\xfd\x19\xeb2\xc0Wk\xd9)gd4\xc0\x94\xb3\xfb\x15\xcc\xf22\xc0H\x8dNf\xe3\xeb2\xc0\x10\xee\xfa\xe9 J3\xc0\xf0\x86~50\xd62\xc0J6j\x963\xcd2\xc0W-\xe45\xd8\xcc2\xc0\xbb\xb8\x19\xd1_\xe62\xc0\xd8Zf\xda\xd0Q4\xc0I\x88\t\x93\x95\xe62\xc0\x9cZ\xd7\xb4\x15\x1e3\xc0<V\x98\x8f\x00\xd92\xc0ds\xf7\x03\xf8\xe24\xc0!N\xbbA\xd0\xce2\xc0\xba\x97i\x18\xab\xc82\xc0\x12\xae\x97F\xb3\xb92\xc0~g\xfb\x02o\xb12\xc0<\xbc\x8628\xc42\xc0Ks\xae\xb2\xeb\x0c4\xc0\x91%\xa8b\xd3\x132\xc0\x86\xf6R\x9a\x1c\x964\xc0Uv\xfa\xf9\xbb\x815\xc0\xe8\x18)\xc7\xfbw4\xc0h\xe1=HlT4\xc0\xd8yYi\xac\xb24\xc0>\x8b\xdd&n\xab4\xc0}\xee]\x17I]3\xc0\xfc\x97VlWS3\xc0\x8bBr\x18Bg3\xc0X\x85\xe6\xea\x05\x155\xc0\x14RZF\xee\xe92\xc0\xc1FcZ\\\xdd2\xc0\x12\'\x85\x14\xf7&5\xc0\x96\x97\x91\xacS\xf72\xc0\x82\'w@\xf2\x954\xc0^|\xcb\xc9\x02\xd72\xc0%W\x9b\xc1\x80\xfb2\xc0\x0b\x1bj\xb0\xa5\xce4\xc0O\x7f\xc4\xfee}4\xc0\xcf$\xab\xbd\x93R2\xc0\xcc\xf9V\xcc\xca\xd92\xc0P\xd9\x83\xc7F\xb62\xc0(\xd3O\xbfc\xf22\xc0\xc8S\xec\x93,\xd12\xc0u\xc8\xe7\xb9\x13\xec2\xc0Tx?\xa4\xaa\xe32\xc0J\x8b\xe4\xbf\x1a\xfd2\xc03\xc5l;\xde\n3\xc0\x0f\xa9X;\xd0\xce2\xc0\x92/\xd0\x95\x07\xc52\xc0\x1e[\x8b6t\xec2\xc0\xc1\xd5q\xbd \xcf2\xc0\xfb\xbbI\xaa\xdf\xcc2\xc0\x1f\x9f\xc6e\x82\xeb2\xc0%M\xc0\xb5\x1e\xdb2\xc0G\x95\xcb\x15\x91\xd02\xc0\x96\xbf\xd5\x1b0T3\xc0\xa1\xeeIJ\x1e\xea2\xc0\xd7nJkt\xda2\xc0fo\nW\x0f\x1d3\xc0%\x1d\x12i\xd2@3\xc0\xbe\x0f4\x96Kr4\xc0b\x95\x0b`\x19\xd73\xc0h\x87rM\xc3\xde3\xc0c\xdc\x06+\x88\x035\xc0X~W\xff\xffm3\xc0\xf4\xb13\xf1\xd7\x944\xc0\x05[\x99*%\xe12\xc0\x98\x05\x0e\x1e~\xa84\xc0L4;B\xaa\xe54\xc0\xf7\xc44d\xd3\xf92\xc0\x83x\xf5\xca\x14\xb34\xc0\x15\x15aK\xc3d4\xc0\x98S\x94o\x8bR4\xc0~\xaa\x12\xac\xbb\xff2\xc00}\xdb&3\xc74\xc0QRU\xfe\xd2\xc92\xc0-\x1f\x16|\x17F3\xc0\x81\xb5)74\xda2\xc0'
p16
tp17
bg3
(g4
(I0
tp18
g6
tp19
Rp20
(I1
(I302
tp21
g13
I00
S"\xbd\xcf'\x1d\xdaaS@\x1el\xb8\xa6,\xb2S@\n\xc0T\xd0\x04\xcaS@\xdf\xd4A\xe4<\xb2S@\xb6\xe6\x05\xa3\xec\xafS@\x9d\x07\xaa\xe9ixS@\xa5\xbeBB(\xafS@S\x1a\xdd\xa8@\xcaS@jj\xae\xc58\xafS@\xa9\x10\x07K*~S@\n\xf9K\xb5H~S@\x8c\xb4\x88\xf0K|S@k\xfe\xcd\x84\x12\x7fS@sH\xea\x07\xb5zS@E\xc1\x80\xfd\xac{S@\xc8F\t?g|S@;\x86R\xd6\x02\xb2S@(\xc0)}\xc2\x98S@\x83\x07y\xbd\xa3\x7fS@\xfd\xa3lU\xe1\x84S@}=3\xd5\xf3xS@K49D\xd4\xb0S@\xceo\xb7\xbf\x82\xb1S@\xf1\xf9\xc4wR\xb1S@\xae\xe0\x94s\xd0\xb3S@\xf9\x13\xa0\xe5@\xbeS@B\x08%\xe2\x03\x99S@\x89\xcaq\xf2\xd2\xb3S@R\x0e\x94\\\x18\xb4S@\x83\x1a\xebm\x05\xb5S@\xda\xa6\xcc\xbcOUS@c\xbeA\x88WzS@\x80 x\xf38zS@\xc8\x06,\x89\xadzS@S\r\xc3v\x0b\xb0S@\x0b^c\xbe/\x7fS@R\xc5\x83O\xdf\x84S@\xad\x13\xdfh\x00\xb1S@\x168'%N~S@\xf2\xa9*\xff\xe0{S@\xc4w\x9d\x9a\xff\xb1S@@\xa7\x88\x8b\xa4\xafS@PK\xf7F\xb6\xb3S@\xc6\xdc=\xbcW}S@\xad\x03\xb6\x87\xc3\x80S@Mg\x8f\x94\xfd}S@(\x89\x02n\x87zS@\xe9\t\x0b\xbd\xd1\x82S@\xab\xd8!\x18\xe3}S@\xc8\xff\xf9H}\xd2S@\x90\xf6\xf3\xf5\xeazS@m\xa8\x19\xa5\xdf|S@\xda:\x8b\xc1\xaf\xb2S@\xb1h\x95\xbd\xa8\x83S@\x82q\x02\\\xb1\xb5S@\xdc\xe7\x91*\n\x83S@Af\xf4\x8d\x1fyS@~\xae\xe0\x1fW\xafS@\x05[\x8a\xf7\n\x84S@\n\x97\xfa9\x9e}S@\x8c\x982\xe7]\xbdS@\x12,\xd8u_xS@\xa7lE:\xae\xc2S@\x99\xa0\x11\xdf\xdb\xb0S@\xedq.\x0e^\x84S@\x1c\x11\x08ZD\xb1S@\x955\\\x98^\xb0S@B)T\x15\x18\xafS@ \xe9n\x80\x00\xcaS@\xa7\x08\x8b\x8f\xc2\xc9S@\xc7\xc1\xbe\x1a\xd5|S@\t\x81\xfclC|S@\xf3ZsC\xf1\xafS@\xef/\x81\xd1R}S@\x82@\xb6%\xd2\xa6S@\xea\xcfbf\x01~S@\xc3m\xa0|\xf2\xafS@\xcb\xf2:G\xa5\xb1S@\xfb\x84$\x87W|S@T\xc1p\x89\x17|S@\xa8\xa5\xe4\xd2\x04\xb4S@\x9d8o\xd8\xac~S@\xf3ff\x8d$\x99S@\xef\xb9T\x86\x1c\x7fS@P2\xef\x8c\xedzS@s\xd0m.\xbc\xc9S@E\xe1\x88\xe0Y\x7fS@\x1e>\x91\xd6\x01\x7fS@\xf7m\x99ku\xb2S@\xf5N\xab\xd4\x1dzS@\x11\x12\x1bh\xf7\xc9S@\xb4{\xec\xde7zS@\x1b\x8aC}\x89\x83S@\x9f=\x87\xafEzS@\x7ff\x85\xb3\xf0\x82S@\xe2\x02\xf0\xe0\x84\xb1S@:\x0bd\xc8axS@\r_{\x9dK\xb2S@C\x83\xd9&\xe8\xbeS@\x97\xa5\xc9\x08K\xb0S@2Lg\xd3\x84\xb1S@c\xdf*\xd8\x16\xafS@\xaf\xc2Z\xcd\xf8\xb3S@\x8fy\xc7\xef\x0e\x84S@\x13`\xa8\xd9Q~S@\xec\xa4\x1bs\xa6TS@\xfcV\x1b`8\x85S@\xe0P\xc9PHTS@\x04\x11\x12\xf2\xdb\x7fS@\xe8e\xd4\xf9\xdc\xb5S@\x1d\xe5`bU\xb6S@v\xd6\xb9{\x9czS@\xd3\xad\xae\xdb\x9d\x7fS@&\xe0\xb5d\xb8zS@\x94x\x95\xe8\xfa\x83S@\xd9\xe3\xc2*\x90}S@bp\x94\x18)\x7fS@\xe1_G\xb4\xbd~S@\xa7\xda\xb5\xd6\x88\xb0S@\xddv\xae\x87\xc5{S@\xf6\x0b\xed\xe5i\xb0S@\x91O\xb3x\x1c\x7fS@\x14~\x18\x7fG\xb2S@\xcc$\xb4G\xfd\xb1S@\x03.8\xfeBzS@^\xde\xd5\x9f)zS@\xfe\xed?4{zS@\\\x1e\x12\x9e\\\x7fS@fi\xc3\xb0 |S@^K\xfa\xdek\x99S@H\x88T \x1a{S@\xb2,\x084\x94\xb1S@\xc0\x81O\xa4\xe8\x82S@\xb0*\xbe\x0bDzS@I8\t\xa4\xf3\xaeS@Q\xfb\x85\x03\xee\x81S@\xbc'\xf0\x7f\xe7|S@\xbe62\x11=|S@ \x8c\xfe\x9d>\x85S@Se\xa9\x96J\xb1S@\xd1\xed\xfd6`}S@\xd2w\x83\xc2\x81\xb1S@\x1d\x9a\xb8W\x1f\xcdS@C\xd5rm*}S@R?\xe1\x7f\xc6|S@\xef3\xe8\xc7\x02\x84S@M9{\xfb!\x7fS@\xae\xd0\x95\x92;{S@\xc1\x8bS4\x8e|S@\x06\xa3\x89C6\xb7S@\xdaJ\x9c\xf8\x19\xb1S@\xa8*2\xda\xc2\x84S@\xfa[\x8e^L\x93S@\x0b\x13\xeeX\xe0\xb0S@0\x16\xef,\xcevS@\x10\xd9\x9d?\x08\xcaS@\xfcB\xa2\xad.zS@_\x90\xe7\xf2\xdb\x7fS@\x87Y8\xfbrZS@-\x9e^^Y~S@\xb2\xb7\x05\x99\xc1\xddS@X',\x82P~S@,Y\xc6\xb3}~S@Hl\xaa\x10\xc6|S@\x94\x03\xb3\xba\x87\xb2S@\xd8\xfe-K\x97TS@\xbe\xac\xe0`y\xc1S@\xd2j)\xe3H\xb0S@\xbd\xb6m\xafv\x80S@\xe0R\xcb\x90\x07\x82S@>\x96\x05\xfcI\xb1S@k\xdd\xa4\x11\xed\xb0S@\xd2\x85\xbf\xfa\x8a\xcbS@gf\x05\xd8\xc9\x82S@\xa5\x8c\xe9\xc1WSS@\xa5<!\xca8\xb2S@\xae$\xe6\xb4F\xb1S@\x9bw\xd1\xd4\x81\xb1S@q}\x96\xd8\x13\xb4S@o\xe9?v\xa3zS@5\xa6\xe5\xcf\x84zS@\n<e/\xf1zS@\xbck?g\xbb{S@\xb1\x96\xefZ3|S@-\xc3$\xfc\x97~S@\x8e\xce\xf6V(~S@\x91nJ\x16\xb6~S@B\xa8/\xaa\xdd\x82S@Es\xdf\x00\x08\x85S@z\xd6\xa7,\xaf\xb0S@;A!\xaag\xb0S@\xea\xec1\xbbo\xb0S@G\x10}\xa6\xba\xb0S@\xde\x15\x18H\xa6{S@Q\x9d\xd6\xd7?~S@#\xe8\x8a\xeaS}S@F\xcc\xc3\xfc\xc2|S@\xa8\x9b,e!{S@\x15d\xea\\?zS@\xb1\xa8\xa4\x89\xc0xS@\x1f|\xd2K\\TS@b\xb27\x07C\xafS@\xd2w\x83\xc2\x81\xb1S@\x7f,\xd4\xc9zZS@wM\x9c\xd8\x89SS@V@\xd7\xbf\xdc\xb3S@\x08\x08\xd6\xcd \xb3S@\xe6\x03%\x07W\xb4S@7\rA\x858\xb5S@\xce4\x19O\xa9|S@\xd1\xa3\xbc\xb1\xab\xb4S@\x8em\xdf|\xf5\x81S@\xcd\x9b\xbb\xc2\x04\x84S@\x17\r\xd9\x8eA\xb0S@\x82Bu\xeaI\xbbS@R\x91\x0eX\x04\x85S@t\xe7*5\x82TS@(;\xa7A\x12\xafS@o\x8d\x18\xb4\xa3~S@\xcc\xf7Z\x7f\x9f\xadS@\xca\x1b\xc4PkwS@e\x93m4/zS@w}\x19\xb9AzS@\xf9y\x00\xebP\xb0S@\xf5m\x1c\xab\x93zS@\xb2\x15\xech\xe1zS@j\x105\xc4y\xc6S@P\x97[~\xaf{S@H\x16\xa4\x1fL|S@E\x0f\x9d\xc5U}S@F\xfe\x01T\xf3|S@\x9c\xf1\xe8\xfe\x8e\xb1S@\xd7\xbcv\xf0c\x7fS@\x87\x99AV\xb3\xafS@\x8f\xaaW\xe5\xea\x81S@M0\xeb\xe2\x1c\xc1S@\xed\x9e\xa3n\xf1\x82S@\xfbgU.\x9c\x83S@\x87U5\x1e\x1c\x84S@\x81\x08\x7f\xbc\x15\x85S@\x00-\x83p\x01\x85S@\xe0\xfb\xd0k\x8d\xb4S@\xac\xb87\x7fX\xb0S@\x85\xc7\xc4*\x8c\xb1S@\xb9\x84\xa1y\xcd\xc8S@\xebu\x9d\xfe\xb0\xb2S@\x08;c\xff\x92\xb3S@\xbcg\x82\xe0\x00\xb2S@\xae\xb9\xae\xebP\xb2S@1t\xf1\x98\x94\xd4S@~\xe2\xf8\x16\xad\xd4S@\x8fb4\xf09\xd4S@m\x06b\x01h\xc6S@\x1e\xf7+\xf3\x88TS@\x82L\xb5\xa6\x9azS@\xc7\x8cd\x00\xa4\xc1S@\xd1\x05\xcf\x11\x19\x7fS@Y3\xa9 \x07\xb4S@m\xe9+\xf4_\xbbS@]\x92\xeap\xf1\xe8S@\xf3\x85\x15\x86\x02\xb1S@\xcd\x93'\x03\xfd\xaeS@o4\x12\xd8M\xa7S@'\xf5[\x0e\xcczS@{\xd3\x98\x83\xff{S@\xe5{V\x80\xa3zS@\xef34;\x18|S@\x91\xc8\x15V0|S@\n\xdf\xccB\xdd|S@gOw\x95\x13~S@\xe8\x0e6LF\x7fS@KO\xccn\xf1\x82S@J\xac'AS}S@\xf5\x03\x06\x85\xf1zS@\x89\x02\xbfY8{S@D'\x8e\xdb\xf7zS@Ix\x82\xe51zS@C\xac\x07\xe7LzS@\xef!\x02\x86izS@k\xa1\xc6\x0c\x93\xafS@\xbac\xc4\x11\x81TS@\xb3q\xc9\xc9_SS@\x13\x1d,\xc8\xa5\xafS@\xa6?}H\xbc\xb1S@\xb3\xec\x11-\xbc\xafS@\xf0\x94\xc8\x84%\xb9S@\xd1\x05\xae\xdaE\xb9S@v\xbe\xcdaF\xb3S@\xb4\x1d\xfe\xa1\x04\xc8S@\x06\xf1\x1c\xf7\x86\xb1S@\x82|\xe0\x02oTS@\x06\xc9\x880\x18\xb0S@\x19\x9c\x9b\x02\\\xc1S@\xff9\xc9\xed'SS@\x0e\xc9\xe9\xd9\x1a\xaeS@\x96h\x91Z\xb5\xc1S@\x9b\xe6u\x8c\xa5\xb3S@\xfa\xfe\xcd)\x15}S@\xb8\xcc#\xa08\xaeS@Vew'\xaf\x83S@A\xd9C\xe5I\xd7S@\xb5o\xea\xe3`\xbbS@"
p22
tp23
btp24
a(g3
(g4
(I0
tp25
g6
tp26
Rp27
(I1
(I302
tp28
g13
I00
S'~}Wg\xa1\x875\xc0 Vn\x15Pl4\xc0\x08&\xf1\x8fL\x8d5\xc0v\xe3\\r\xf6Z4\xc0\xaa\x7f\xaa\xd3:\x1d2\xc0tc\x03\xc2\x00\xf42\xc0\n(\x88}\xec\x884\xc0\x12\x96u\xb4\x05\xc53\xc0\xbb\x9cQ\xba\x11E3\xc0\x94]/8\xfb*3\xc0\xb8\xc5\xb1M\xc1$3\xc0Y0D\xc7\xec\xd32\xc0\t\xc4tI\xf2!3\xc0\xdb\xf9\xad\xab\x0e\xe02\xc0\x8d]"\xce"\xb62\xc0Y0D\xc7\xec\xd32\xc0\xbcf\xd4\x84\xbe\xbc4\xc0\xd1\xe67)\xf3\x9e3\xc0\xc4\xab\x1a\x80\xe1$3\xc0\'\x01W\xf2&\xac2\xc0\x14\xa4\x82\x86\x9b\xdf2\xc0\xc8{\xf4v\x08\x002\xc0\x83<\xde\x0f\x13Y4\xc0\xa04\xd2#\xb0q4\xc0\x81\xae\xd4\xc9\xcds4\xc0\x03/"\xba\x93\xf71\xc0F\x91\x95\x9a:t3\xc0|g)t\xba\xa84\xc0*)\xd0\xf5\x9a\xb24\xc03T\xb8\'J\xa34\xc0\x1d\xde}\x17\xe4\xf05\xc0\xe7\xf9\xc1\xa9\xa9\xd82\xc0\xfe\x0c&L4\xdc2\xc0B\x0e\xfe\x0f@\xe02\xc0\t\x958\xedl\x192\xc0\xdf\x1bu$O\x113\xc0#\xf3\r&Q\xac2\xc0X\xea\x87\xc3`\xbc4\xc0\xfb\x0cn\xd1\xd1$3\xc0\x02\xcb\xa4\xc2\xe5\xb82\xc0\xa6\xf0\x0eA!\xbc4\xc0\xeb\xdf\x83\x9eq\x8e4\xc0\x91u\x9b\xa6\x89d4\xc0a\xef\xb1\xdf\xb7\x003\xc0\xa3\xc9\xbeDn\xbc2\xc0\xc9\xfd>l|\x163\xc0\xd7\x17\x0e\xe6\xc3\xf62\xc0\xcfU\x9c\xc5\x0c\xd22\xc0\x7fhb\x90\xf9\x113\xc0\x18\xd6\x1c\x9d\x95`3\xc0\xd2\xe0\xfe#\xeb\xed2\xc0\xe3\x0b4\x8b\xbd 3\xc0\xaf\xb1@[\x08\x834\xc0>e&\xba\t\xca2\xc0&z!\x91\x86\x042\xc0\xd8\xfev\xe3\x10\xce2\xc0F#V\xfc\x15\xde2\xc0\xe5y\xd2M\xa9&2\xc0H\xbc\xc8\xd0L\xbd2\xc0\xed\x8f\x97\xc4\x9133\xc0W\xe0\x1c\xf7S\xfa1\xc0`\xfe\xe2\x0f\x03\xf52\xc0\xfe7\xceW\x11\xb11\xc0\xfa60\xab1\x052\xc0\xdf\n\xec0D\xbc2\xc0/\x12TD\x1c{4\xc0/\x8bQzS\x192\xc0\xa6\xf1\xc1\x9aX\x8d4\xc0\xf6\xd8\x87(<\x8d5\xc07\xc9<\xd5\x8c\x855\xc0b\xbb\xf9\x81!\xce2\xc0\xb1\x8a\x18\x13\xf8\xd02\xc0\xda\x92B\xa8\xb2\x8b4\xc0\xc2\xb0\x9fr\x90\x003\xc0\xdf\t;\xaa\x99[2\xc0\x9e\xd1\xf6k\'\x173\xc0\xcfzP\x88\x18\x192\xc0Z\xbf#\xc0\\\x1e2\xc0P8\x07\xef\x92\xd52\xc0\xb4\xed\x1b"\xab\xcc2\xc0\x8fx\xfd\x86\xa7\xa64\xc02\xc73+\xcc 3\xc0\xe2\x92\xf3\x95\x07\x813\xc0\x90R\xa6\r\xaa\x113\xc0e\xfe?\x90\xb7\xed2\xc0A]\xe1\x9c\xa0\x855\xc0\x90R\xa6\r\xaa\x113\xc0\x9d\xd5\x8c\x10\xc9 3\xc0\xde\x1a\x91\xd0\xfa\xb74\xc0J\xf22\x8a\x18\xed2\xc0fr\x8dg\xc3\xab5\xc0\xe4\xc5v\x9f\xaa\xdc2\xc0W\xf3\x80S\xb9\xc92\xc0\x8e~\x0e\xca\xe4\xd82\xc0x\x97\xb2\xf4\x12\xce2\xc0\xf8v\xb5\xc1GX4\xc0/\xc7\xacW>\xf52\xc0\xaa(\x07`\xa5p4\xc0\x8fs=X\xd7\\4\xc0~ "\rN\x1e2\xc0\xba\x04\x06<\x98_4\xc0\xc3\xf7\xba\xbc\x80\x8d4\xc0ET\xadB3H4\xc0\x1c\xc3\xd9vJ\xbd2\xc0\xfb\x0cn\xd1\xd1$3\xc0\xffy\xaa1\xf6\xe52\xc0\x8bk\xf4\xcdZ\x9f2\xc0\xbeM~\x85(\xfa2\xc0\x1fq5::\xc02\xc0\x9d\x9c\xd9a@\x042\xc0\xf0\xcfx\xd3\x07L4\xc0\xcet\x92s"\xe02\xc0\xc3\xdcc5\'\r3\xc0\n\xa0\x8b\xe0\x18\xf02\xc0\x82pGa\x85\xc72\xc0Q2B\xfdO\x003\xc0\xa2\x11\xe7\xe4\xd0\x103\xc06\x03>\xbdk 3\xc0H\xc4\xc3\x9e\xfb\x1c2\xc0\xac\xc9\x11\x8b[\xd22\xc0\xd2\xa69A\xf9\x162\xc0b\x8b\xa0\x0b\x0e(3\xc0\x91\xf6\xf1\nu\xb64\xc0\xb3\'\tO\xf4\xbf4\xc0\xd4auiA\xd42\xc0r\xb4\xdf~\x97\xdb2\xc0\xff\x9e1\x06\x99\xf62\xc0{\x98\xda\x9aD\xc62\xc0\xf4]w4\xab\xcc2\xc0I0a\x1b\xe1\x993\xc0\x85\xd0u\x86\x9d\xfb2\xc0\xf5@UG\x0bY4\xc0y\xd6\xd0\x96\xe3\xd12\xc0\xd5\xf0\xbc\xb1\n\xd92\xc0\xad\x9bK\xd6\xd2\x8a4\xc0\xe7\x06\xab\xdb\xcf\xb22\xc0vF\xe9F{ 3\xc0\x1a\xf7\xfe\xab\xd7\xaf2\xc0\x1b\x84\x8f!\x8e\xb22\xc0KW?p\x01b4\xc0\xdb\xa7\xd2\x85H\xc42\xc0KN\xef^\xc4^4\xc0[\xfa0\x95\xfb\x083\xc0NMc{h\xc92\xc0<S\x01h\xb2\xcd2\xc0\xda\xf2\xd6i\xfe\xc62\xc0\xd6]\x83 \x05\x1b3\xc0\x8a\r\xfa\xcb\xb9\xf12\xc0\xaa\x82\'\xa3;\xaf2\xc0g\x07Q\x9f\x86@4\xc0c0\x06=\x82\xa14\xc0JB2\xba-\xc12\xc0\xc8\xd6*\xf4\xb0\xce4\xc05\xe3#\x0f\'\xc04\xc0\xc7\xb9\xd09|\xf52\xc0\x8b\xcf\x05h\xa2\x8c5\xc0\xbd`t\x93T\xed2\xc0\x1fq5::\xc02\xc0\x00\xdfny\x9d\xb02\xc0\x1c|e\x10\xdf\xff2\xc0\x07\xf1vVA\xbf3\xc0\xca\x02\xfd\xc0\xad$3\xc0\x1c|e\x10\xdf\xff2\xc0\x97\x01\xb7`\x19\xe92\xc0\x84|\xcc\xf6\xed\xb94\xc0J\x1b\xfb\xd5v\xe52\xc0m\xadfj9\xae1\xc0\xd8\xc3\x9ai\x14p4\xc0\x96\'\xb2\xca\xfb\xb92\xc0\x96b\xa8\x9f\x0b\xc82\xc09c/\x98\xccz4\xc0]\xff\xeda\x9c\x1b2\xc0c\xdf \x9cg\xa85\xc0\x00\xa2H\xe4b\xd92\xc0\x88\xb2\x9f\x9a\x1e\xdd2\xc0\xe9\x95o\x8e\xc3\xb64\xc0P\xb59s\xfa\xaf4\xc0\xd2L\x8a3\x8cX4\xc0oOD\xf1<\xa94\xc0\x06\\\n\x85\x06\xef2\xc0\xd0\x99\xeeG$\xf62\xc0C\xf9\x17\x13\xa8\xee2\xc0s\xd7\x82s&\xd32\xc0\x8eRr<\x03\xce2\xc0b\xb2\x12\x922\xd82\xc0,\xd0\xe0\xd5\x95\xfb2\xc0\xc5\xb3\xc4\xa1\xe3\x1e3\xc05:n/\xe0\xd12\xc0\xa5\x05.\x02\x1c\xb42\xc0\x17\xd43\xed\xc9\x102\xc0\xb3\x1c\x96\xed\xc7\x1b2\xc0\x1d\xea\n\x06\x9e\x152\xc0\xcf\x8dK\xed\xba\xfb1\xc09\xb0\xf6~7\xd62\xc0\x82\x1e\x13\x13\xac\x003\xc0\x0e\xc5)\xf3\x8e\xd02\xc0\xcdyH\xa8?\xcd2\xc0\x87#\xbe\xfa\xd7\xfb2\xc0\xf0\xc2\x85\xf9\xb4\xec2\xc0\xb7p\xf1\xc3\xb3\xfb2\xc0\xa4te\xfaF\xfb2\xc0\xff\xe8\x0c\x13\xce\x844\xc0\xd9\x81\x02\xf3\xba^4\xc0t\xb5O}l\xb12\xc0\xa7\x9d\xfc\xa1\xab\xf32\xc0\xf5a\x08\xee\x97\xaa4\xc0H~1\x11\xa5\r5\xc0GY\xd0\xb4\xf3\x9b4\xc0<\xae[gW93\xc0\xce\x14\t\x86\xff\x0c3\xc0\xf73T\x97\xb7\xfb1\xc0w\x12\x83\xa4\xed\xb22\xc03\x88\xb1\xeal\xc62\xc0\x95\x07\xbf\xa6Np4\xc0\x07\xda\xf8u\xf5\xe32\xc0\x1a\x0f\x03@d\xca2\xc0\xefc\xeca\xc6\xe12\xc0^\xa2\x88=\x92\x874\xc0\x84\xfd\xae\\\xd5\xff2\xc0\xa6nMX^\x834\xc0\xb0\x161\x06\xf5\xfb2\xc0\xf0\x8d\x92\xa5\xdd\xda2\xc0\x8c\x99q\xd6~\xeb2\xc0\xc0EQ\xd4\xfan4\xc0\x0b\xda\xfd!&\xf32\xc0\xcc\xa2\x9a\xb3\xa1\xec2\xc0\xca\xef\x89\x03\xc8T3\xc0\xe1\x04a\xb3Y\xd32\xc0\x91\xfd\x84</\xcd2\xc0\xa5\xeb\xbdo\xd6\xcd2\xc0s\xbb\x18\x87\xba\xe62\xc0\xa5b\x0f@\xb9]4\xc0\x98yb\x83I\xe72\xc0\x1b\x94\xe8\xd8j%3\xc0\x88p\x8c\xb1\xd3\xd92\xc0\x99\xe0\xe3\x05!\xec4\xc0\xce\xde\r\x81\xf1\xcf2\xc0\x9c\x13\xfa\xed\x18\xca2\xc0\xbc\x16\x89D4\xbd2\xc0\xceP\xb6iI\xb32\xc0\xb5\xb8{|&\xc42\xc0\xefE\xe6\xbc\x14\x194\xc08\xcf\xcb\xfe;\x1c2\xc0@\xd5\x95d\x1d\x9f4\xc0\xd7y\xa5mt\x8b5\xc08\r\xa4\xa2G\x844\xc0\xa3\x9c%~\xf8_4\xc0\xc6\xcf\x95\x0e#\xbd4\xc0\xfeD\xc0\xc5!\xb74\xc0.\xa3T\xc5Qg3\xc0X\x06\xc7\xf5T\\3\xc0d"\x85\x84\xdcp3\xc0\xce\x92\xde\xf7\x91\x1c5\xc0J\xbd\xd6\xb6\x1c\xe92\xc0M)\x11\xe3o\xdc2\xc0f!p\x115*5\xc0p}\xbc\xcf\xfc\xf52\xc0\x99\xbe\x98\xa6\xe3\xa14\xc0&\xbe\x12\x9f%\xe32\xc0`\xcf\xa4\xa9n\x163\xc0,p\x96wC\xd34\xc0\xde49z\xa4\x8a4\xc0\xe0\xe1\xc5\xe7\xd2Z2\xc0@\xf8\xd7\xe2p\xda2\xc0\x08\xcd\x81X8\xb32\xc0\x88O\x13\xfc\xd1\xf22\xc0\xa0~{\x0e\xf2\xd32\xc0\xef:\x8c\xe3\xd1\xec2\xc0w\xc7\xd3X\xe1\xe62\xc0\x16\x8dH\xe40\x003\xc0p\xe5\x97\x94\xd4\x0c3\xc0V5\x90\x0e\x9c\xcf2\xc0\x8dW\x8eb\x90\xc72\xc0Z1\xbb\xd3m\xed2\xc0\xe6\xa4\x95\x93\x9d\xd12\xc0#\xe9\xf4\x01\xbe\xce2\xc0\xe3(]|\x81\xed2\xc0$\x13L\x8b\xf6\xdc2\xc0:\x03e\xcb\xb5\xd22\xc0|N\xb6\xe8\xbd\\3\xc0\x16\xee\xf3\xf6\x95\xea2\xc0\xe9h\xca\x80\xd1\xdc2\xc0\xb5\xe9\x9a\xa8\x11)3\xc0\x10\xff\x01Y\x86G3\xc0>\xedOV+\x814\xc0p\x9d\x1016\xe43\xc0h\xc6\xbf\x87\x8c\xea3\xc0\x86\x0b\xff\x1f\x92\x0e5\xc0\xd2\x95\xdd\xe9\xbcr3\xc0\x9f\x0b\x07\x19\xf2\xa04\xc08\x8b9\xa7`\xe02\xc0\xe6\xe6x\\\x89\xb44\xc0^\xc9\xf1\xb4\xce\xf14\xc0JC\x8b\xd9\x9d\xf92\xc0a\xd9\n+\xd0\xbc4\xc0\xe4\x8a\xa2=\xf6g4\xc0o>\xe3m]_4\xc0\xbf\xf7p\x8c[\xfc2\xc0\xc0\xdd\x19\xe6#\xd24\xc0\x9bf\xe8W\r\xcc2\xc0\x13\xd0\xfb\xb1\xc5P3\xc0\xd7%a.\xc3\xe62\xc0'
p29
tp30
bg3
(g4
(I0
tp31
g6
tp32
Rp33
(I1
(I302
tp34
g13
I00
S'\xa7Z\xef^\xc1aS@\xff\x9c\x06\'\xd5\xb1S@C\xa7\x8f\x9e\xa9\xc9S@r\xbcq8\xde\xb1S@\xce$\x08\x1c\xaf\xafS@>W\x19\xb0VxS@F:\xb8\x19\xd7\xaeS@\xcf\xa6\x94p\xf1\xc9S@\x1f\xe1\x96\xb9\xeb\xaeS@g\x86\xb5v\x1f~S@\xe8\x96B\xd11~S@\xdc\xd0\xdf\x9cD|S@\x7f\x16\x9dv\xef~S@\xd4\xa5\x19<\x92zS@q\xb4\xb5\xa2\x97{S@\xdc\xd0\xdf\x9cD|S@\xbc@-\xba\xad\xb1S@*\xe4\xfa\x7f\x94\x98S@\x9f\xb9\xeek\x8b\x7fS@\xaaD\x16\xca\xcb\x84S@\xa1/iK\xe9xS@\xf9{\x8b6\x9a\xb0S@\xbb4\xda?1\xb1S@\xa4\x18\x85\xb1\xfd\xb0S@\xcd\xf3/\xdd~\xb3S@&\xde?\xc3\xfd\xbdS@\xcc\xf4\\\x01\xe0\x98S@z\x18\xcd\x82~\xb3S@&\xa28)\xc9\xb3S@\xff\x99\xe3\x02\xb3\xb4S@\xf5Sc\xc3EUS@\xfb\x89\xdb\x96AzS@\xd379"\x17zS@\x96\xda\x89c\x98zS@\xbd\xd9\x9cX\xde\xafS@\x9b\xa4\xfa\xf6&\x7fS@k\xb7a\xaa\xcc\x84S@oI\xee\xfe\xb4\xb0S@l\xfa\r`<~S@y\xf5\x1d\xec\xde{S@g\x85\x89\x0c\xb5\xb1S@.+U\xacM\xafS@\xadj?Oi\xb3S@\xfdj\xca\x9cO}S@\xaeS=\xc4\xb0\x80S@\xf8+/\x7f\xe1}S@\xee\xb3n6wzS@-\x8a\x0b\xfe\xc2\x82S@\x8c{\xbfT\xba}S@\x85\xd1\x0f\x9b7\xd2S@\xfe!E\x87\xe1zS@!\xaf\xd0\x90\xd5|S@\n\r\x1e\x19j\xb2S@\x95\xf5}\xec~\x83S@\xed\x9d\x92\x17y\xb5S@]\xa4\xf2\xa7\xfa\x82S@my\xc8\x04\x1cyS@\xb5\x15\x8b\xc2+\xafS@\xc7\xaa\xa6\x9f\xf3\x83S@\xfb\xff\xac\xfc\xa3}S@=s \x15\x1a\xbdS@B\xfb\x8ciTxS@\x87~\x0c\x07v\xc2S@\x96\xb5\xc1\x8f\xaa\xb0S@\xdd\x1b\t\xfd:\x84S@D\xdf\x9a\x8c\xe9\xb0S@\xf6T\xd9\xeb*\xb0S@\xe7\xddn}\xcf\xaeS@\xc3\x0e\xca\xdb\xab\xc9S@7\x1ah\xe7^\xc9S@\x98\xb1L\x0e\xcc|S@,\x8c\x99\xd5"|S@\xad\x05\xde3\xab\xafS@Ui~\x95E}S@\xc2\xb2\x01j\xb7\xa6S@\xcf\xd9\x95\xf4\xe1}S@\x82\x0b\x11\x91\xd9\xafS@c\x84(\x18y\xb1S@\xab\xd05\xf5M|S@\xf5\xd3\x90\xc2\x0b|S@S\xca\x8a\xbd\xb4\xb3S@\x85\r\xca\x99\x95~S@i\x96\xc5T\n\x99S@\x14\xd2\xd5\xb3"\x7fS@\xa5\xb5\x17\xcf\xefzS@\xb5\x1d\xc97\\\xc9S@\x14\xd2\xd5\xb3"\x7fS@\xf3\x838\x88\xf1~S@o\xdf\xbd\x8c*\xb2S@zw\xae\xc2!zS@\'wY\xa2\x9f\xc9S@r(\xd5\xe8%zS@\xee8r.z\x83S@a\xcb\xdf\xf9HzS@\xd7\xfcLU\xeb\x82S@\xda\xa4\x0f\xce?\xb1S@u\xd1d\xcb[xS@\x13\x11|G\n\xb2S@\x06\xa0\xab\x07w\xbeS@H\xe9\x00Y\x19\xb0S@\xcc\xbe\x07\xf4<\xb1S@\xbd\x7fB%\xca\xaeS@\xce\x8d\x8f\xfe\xbb\xb3S@\xf1&N\xf3\x02\x84S@l\xfa\r`<~S@\x0b\xc2,\x9f\x94TS@\xfb\xd0\xca\xad0\x85S@O\xda\xb5\xd4MTS@\\\xf9\x7fc\xc3\x7fS@\x13\x1e\xa1\xf4\xa5\xb5S@\x85\xcb\xd9\x1c\x14\xb6S@\xa8t?\xb2\x94zS@/\xd7\'\xc2\x8b\x7fS@d\xb5\xf3a\xa0zS@\x06\x01+\x92\xef\x83S@\xf2\x91A\x80{}S@\xb9d\xcc\x8a\x1a\x7fS@\x87J\x18\xef\x8f~S@!(1\x0cJ\xb0S@\xb0\x19\xd4\x9e\xbb{S@\xbe\xe3\xde&+\xb0S@2\xe3\x05b\x10\x7fS@\xb8\xa3\xbe\xc2\xfb\xb1S@\x97:\x96\xbd\xa3\xb1S@\xad\x07\xfdo7zS@\xdbU\x18s\x1czS@\x8c^(\xa5jzS@\xf3\xb8U\x9c2\x7fS@\x0bj&\xc2\x0b|S@\xf6#\x08\xe6?\x99S@cz|\r\n{S@\xaeQ\xacNC\xb1S@\x9b]\x9aH\xc8\x82S@\xe8\x9fd\x04;zS@-L\xb6L\x92\xaeS@\xc5\xff\xc4\x9a\xe7\x81S@\xa9(\x15\xa6\xd6|S@e\x1b \xe97|S@i2\x18\x96\x19\x85S@T\xb4r6\xff\xb0S@\xc9H*\x15W}S@ \x00\xcb\xe01\xb1S@W\x06uJ\xd4\xccS@\xf7\x93"\x07\x1a}S@\xe9-`Y\xc2|S@T|\x1a\xd5\xf7\x83S@\xdb\xaf\xca\x10\x0e\x7fS@\xa5\xb1\x90\xddC{S@\xc2mA\x16w|S@J\x03\xd6\xea\xf7\xb6S@\x0c\x87w\x1f\xd9\xb0S@\x8d\x15\x12C\xb6\x84S@^\xf4\xa1\x13\x17\x93S@:\xa9%\xb0s\xb0S@\xb9_7$\xbbvS@\x18\xcb,\xfd\xb2\xc9S@\x98\xf6\t\x03#zS@\\\xf9\x7fc\xc3\x7fS@\xd0V\xd4!vZS@4\x8e\xbb{R~S@\x1c\xee4\x82s\xddS@\xe9\x10\r\xf47~S@4\x8e\xbb{R~S@\x874\x0c!\xd0|S@\x7f\xb0\xb9\xf06\xb2S@\xb3E\x9f\xe3\x9cTS@ii\xd2B,\xc1S@\xde\xe9\xb2\x01\x0e\xb0S@\xcd>M\xf3z\x80S@\xf5\xfd\x90\xf4\xed\x81S@\xe2\x1b\xba\x94\xed\xb0S@#G\x8d0\xc8\xb0S@\xa3\xb9\xb6 6\xcbS@\xd5\r\xb82\xcb\x82S@\xb8#\x8d\x7fVSS@\x07;\xd7#\xfd\xb1S@\x9c\x01\xe4B\xf3\xb0S@\x0e\x0f\xcd\xa8<\xb1S@\xd7f\xbeA\xcb\xb3S@g\xf9\xc3~\xa3zS@\x8b\xd3\xe4\xe5yzS@[\xc9S#\xf1zS@\x7f*U\x04\xb7{S@E\x1f\xda? |S@\x9a\xe9\x99\xf9\x9e~S@@\xdf\xa9\xd0\x1c~S@\xf0\x90v]\xa2~S@\x046\x7f\xe2\xbd\x82S@\xa5m\xf2I\x07\x85S@\xca &\x8c\x90\xb0S@b\x84\x0e\xdfC\xb0S@\xb4\x82\xa4\xd0>\xb0S@\xaf\xad,\x8e\x8e\xb0S@\x06\xd6\x7fY\x92{S@V5\x95\xc87~S@\xcaP\x16\x0cR}S@\n6\x85\x84\xbb|S@\x1f\xeb\x96l\x02{S@j.\xba\xf1,zS@~\xf5\xf1\n\xbaxS@I\x19\x04mPTS@AD\x1e^\xf5\xaeS@\xb2\x0c(\xd0>\xb1S@\xba\x8bz\xb4zZS@j\xbd\x16\xfePSS@q\xf4\x06\r\x9d\xb3S@\x1bL\xa4g\xe3\xb2S@\xb9O\x88`,\xb4S@_\xf8\xe4\x1b\xff\xb4S@,\xf50\xcd\x9b|S@\xb5\xf9\xac\xa0\x83\xb4S@\xe7[\xe1\xcb\xe3\x81S@\xacj6\xcf\xf4\x83S@%\x81\rQ\x06\xb0S@F\x90\xc4\xd2\x05\xbbS@\xff[\xb4\xdc\xf8\x84S@8\xde<\xc2zTS@A0`r\xb3\xaeS@\xc5\x88\x8a2\x88~S@P\x0f*\xa2F\xadS@2kE2]wS@!\xe6\xe7\x97\'zS@\xc4dx&!zS@&:d\xff\xfa\xafS@\x11\x00\xb7\x98\xa9zS@\xef\x02\x13P\xe6zS@Yl\xb5\xb5:\xc6S@\x8a\xc1\x9ae\xbd{S@\x10\xd8\xf2\xac;|S@\' \xc7\x07^}S@GQ\xe15\xe4|S@\xc1\xdb \xadD\xb1S@\xba\xea}ID\x7fS@?]\x03n\x8f\xafS@\x95*#-\xf9\x81S@\x00\xf9g.\xfd\xc0S@EJ\xbag\xe3\x82S@M\xe5\xbaf\xa3\x83S@\x05O^31\x84S@\x04|\xb87\x08\x85S@B*\x9d<\x02\x85S@\xe0\xfbq\x1fV\xb4S@J\t\x1e76\xb0S@\x03\xac\xa5O4\xb1S@p{Fc\x83\xc8S@d_\xceRr\xb2S@\x8fQB\x16F\xb3S@p\x82\xb98\xb1\xb1S@\xd8\xbd\xbb\xca\xfe\xb1S@=\x07\xf1\xf5f\xd4S@`\x8a\x9d\x11t\xd4S@\x80\xe3\x8e\xea\xfe\xd3S@.\x8b\xcd\xf93\xc6S@(X(\x88\x99TS@,\x10\x9b\x9c\x8fzS@\x858\xc1[M\xc1S@f/\x93\xd12\x7fS@<$S\x07\xd4\xb3S@u\xc5f\xc0\x11\xbbS@D\xce\xc8\x92\xa5\xefS@\x9b\xe4\xe3V\xe5\xb0S@U\x91\x7fu\xc1\xaeS@\xd0\xc8\xd69C\xa7S@[\xe89=\xf1zS@\x94\x06B3\\|S@iNC\x93\xb4zS@-*7\x90&|S@\x8cO\xe7\xe18|S@\xedn\x1a\x7f\xfe|S@\xea`\xf9\xe3\x1d~S@\xa7\xd8\x91\x00l\x7fS@\xb1\xb8\x99`\xee\x82S@\x8a\x19\x0c\xa7b}S@\xcc\x92Dk\n{S@(\xa36\xdaZ{S@\x93\xb5O\xec\xfezS@C\xcd}\xc0KzS@[.C\x97?zS@\xd0\xe29B{zS@Y\xf1WNl\xafS@0\xec\xb2\x15\x95TS@\xd1\x98\x83\xd8\x87SS@\xfb\xab\xf57{\xafS@\x88\xe3P\xe6\xb1\xb1S@\x10\xe6\xf9#\x9e\xafS@\x11\x1c\xa2\x14\x0b\xb9S@,{\xb7\xa2\x02\xb9S@\xf3\x98\x01\xd2\x1f\xb3S@\x96\x07\xbc\xc3\x90\xc7S@\xce\xd3\xe9\xfb[\xb1S@\xc8Yk\xbf\x81TS@\x92(\xfc\x8e\xf0\xafS@\x11b\xc6\x9c(\xc1S@\x9er\x8b\xc8DSS@\x1e/n\xd8\x06\xaeS@\x9d\x1ep9\x95\xc1S@\x1b\x88Y\x9bI\xb3S@\xf8s\x00f$}S@0vS\x1b\xf6\xadS@\x86\x1b\xf8\xe5\xc0\x83S@\xf0g\xb4\xf3h\xd7S@\xe1g\x83\xceO\xbbS@'
p35
tp36
btp37
a.
