# Supplementary material for: Sea ice drift data for Fram Strait derived from a feature-tracking algorithm applied on Sentinel-1 SAR imagery
Source: Data Brief. 2018 Apr 19;18:1410–5. doi: 10.1016/j.dib.2018.04.034 (PMC5999601; doi:10.1016/j.dib.2018.04.034)
Supplement: Supplementary file 2 — Supplementary material [file mmc2.zip › fs_s1a_data/HH_filter200vec/FramStrait_HH_20141005T065556_20141007T063935.dat]

(lp0
S'S1A_EW_GRDM_1SDH_20141005T065556_20141005T065656_002691_003016_16E1.zip'
p1
aS'S1A_EW_GRDM_1SDH_20141007T063935_20141007T064035_002720_0030C1_E3C9.zip'
p2
a(cnumpy.core.multiarray
_reconstruct
p3
(cnumpy
ndarray
p4
(I0
tp5
S'b'
p6
tp7
Rp8
(I1
(I3981
tp9
cnumpy
dtype
p10
(S'f8'
p11
I0
I1
tp12
Rp13
(I3
S'<'
p14
NNNI-1
I-1
I0
tp15
bI00
S'\xe8\xa6\x96[\xad!,@%W}\xc1%\xd20@6\xcc\x9fT[p&@\x8c\xe8\xaeu\xd9c&@=\xce\x90L\xcd00@\xaea,Q\x13\xd0-@!6?\xae\xadc&@\xf2\xef\xbdC\x00\xfc%@6\xaaK\xb3\xa5\xfd0@\xccz\xe25.\xa6-@8x\x16/\xc2-+@\xcc\xaa\xfa\x8c\xaa\x111@\x07\xcc\x05h-v&@\x8d\x84\xed\xbe\x95\xcc0@e\xb2\xb3\x83y\x96-@\x90O\x19bM\xd3\'@\x0e\xf8\xc1\xf3O\x11-@\x11\xd5\x9b\x10V\x81%@S\xbcL\xad\xd0\x920@\x15K\xf6%\xda\x8b-@W\xa4\'\xa6)\xd9\x0c@\xc1A0v\xc8\x80(@95$R\x80\xd4,@\x8c\xb8\x97\x02\xc2--@\x0c/.6072@\xee\x1c\xccz~\xe7\'@\xfd+\xbfx\x02\x80)@\x17\xeb]\x83\xce\xe6-@G7|\x06I\xf3\'@\x07\x81\xb5\x104U-@\x07\xf4\xf7\x0f\xe1\xec0@\xf6\x03L\x16\x9a\xeb/@\x81\xcd\x87&Zd(@4ch\xfa\xdf\x15)@\xebf\xdc\x04\x8e\xb3(@Y\xd2R\x0c\xe5/&@\xfdD?\xec\xf7w)@\x84\xeb\xcb\x92b\xbd+@\xc8\x8f\xe4\xe8\xd3\t+@\xe6\x0e\\\x1f\xe4N-@]c\x0c\xb0DU0@\x86\x86F\x8e\x07\x07+@X\xfdt\x05\xcd\x05.@B\nr\x0b\x8e\xca0@\xbc\xaai\xc4[\x171@D\xde\x1f\xbc\xf2\x141@\xab\x84\x9a\xdfAg\'@\xebtMB\xc9)(@\xc9\x81\x84\rv\x89-@\x00\xe7\xf5"7=&@?\xb2n\x9c3e,@\xd7\rjg\xfe\x06(@\xdb\x88<\xf3=,\'@\xb8\x04\xe4\x03"((@Kn<\xdc\x86v)@m{\x10s\xa9\x13(@,\xd2B\x1bC,.@\xe6\xa9\xa1\x89\x04\x96-@\xd5\x82Id\xd682@\x8b\x04\xdd\x91\xb0\xf20@\x1d\x04R\xec0I&@-\xcd:\x9a\x92\xfe%@\x1d\xba\xd7\xa2`\xbc%@\xd6\x82\xbb\xe6\xf8/&@\x01\x02\xadqFf-@\xfb\x02\x02Q\xef\x01\'@\xf5S \xeb\xa2\x180@\xb2V\xa5v\xab\xfd&@\x8d\xd9\xd6\xe1\xd0\xec&@\x14+F\xf5*I&@\xeaZ{\xdb]\xd0-@\xa1<0\xfc\x03\x8b\'@\xb7\xd1\xe1\xf9A\x14\'@;\xf1\xda\x13w\x0e\'@\xe1$V\x8b\xaai)@Y\x0e\x9d\x96\x0c\xf9&@\\h/\xd6/\x921@\xe9\xd4@\xf6\xcb[.@\xc3\x1a\xc8c\xf7b+@\xb5\xdcpT\x8br-@(utO\x9c\xf4&@2s`\xb0\x1a\x87&@\r\xa7Gz\xefd\'@\xe9+\xfb\xc8@\x17+@\xd55\xcd\xf3\xdd\x07(@2Co\xe2\t\xc1(@\xbbj\xab\x16\xbc\xca+@\x04\xa2\x85}\xff$&@\xcf\xe3\\\xf1\x1e\xa3(@1\x90O/\xd5\x05-@m\xc4\xfbE\x85\x160@6\xea5\xc6\x02\x02(@&\x9f\xff.\xd9\xac-@zg\x03\xc2T\xc6(@\x13\xd2\x03\xa67\xa3.@P\\s\x0bY\xc8%@\xa4\x0f\x19k?\x931@\xed/Pd\xd2\x150@\xc1\x0f\xa1\x05M,1@\x99\xa6\xa3\xe7Y\xfd(@w\x8c\xca-\xe4n.@\xcb\xe7\xfbE\xe7\x7f-@\x976\xaaO\xf0\xd2(@\x8d\x83\xff\xcfr--@/\x06\xca|-e\'@#<2\x1a\x9f\x1e\'@\xfa\x98\xa5\x01A\x19\'@\xb0\xab\xd3\'-\xa2(@\xdd\xdbB\xc3\xd6\xf30@I\x04Ll\x8f\xd70@:\x1a\xfaq3\xd90@;\x13\xf9\x90\xf7\x93/@\t\xe5\xb7w\xc6\xa6-@\x95\xbeo\x9aD\xc8)@+U\x92\x0c\x8a\xd70@\xad\xed\xad\x90ck%@\x985\xb2\xc9\xf5t0@\xbd:\xa5#r\x8b\'@\xf6\x98\x9a\xd6\x03\x08)@\xeaBy\xbd\x9fl(@\x80>\xf1\xe6\xd3g.@yh\xa5-\xcc\x1c)@\x1eL:\xeb?\x90\'@\xdeC\xde\x8f\xf3\xcc%@\x9d\x17\xd4\xea\xb9\x1d\'@m\x7f\xe7%\xd66&@;!C\x14\x87\x1e0@\x83V\xdf\x87SD+@\xce\xf5\xe2\xb5\xdfQ,@\xadY\xadT\xa2?,@o\xb5\xf1s\xda\xcb+@\x87o\xe8\xb2\xc4\x1a0@\x96\x01\x19"\xd56.@\x0f\x9c\x1bbH\xd7)@\xd3\xc2\xfc\xb7\xb2\xb30@\xa9y\xee\xab\x99\x9d1@\x15:\x0b\xc2\x9a\x01+@\xe2\x95\x1cH\x05V.@\x7f\x02g\x16\xc0\xb00@\x98\xae}W3\xa1*@\xb0O\xe9\xbe\xca\xfc\'@e\xef(6w\xb30@\xa2\xf8\x82\x88+\xfa\'@+\x1c\xd4\xff\xe4N,@\xe4\x0c\xcb\x83\x0b\xc6,@\x05\x02jj\xba\xda0@\x94\xf8\xfd\xf5\xe9\xef,@\x89\x7fGN\xb2\xd2)@\x11\xeb}\x9c\xda\xc3-@%*N\xbeX\xcf*@r\x1b\xe6i;C/@r\xdb=V\xd8\xcc*@\xb1k\xd8O\xfbM.@\x007A\xdd<\xf6&@\xb6/\x0e\xda\xfc{-@\x92E\xb2*\xf9%&@\x03!\xf8\x8c\xb9~.@\xdd\xa3pc\xeb\x800@\x88P\xb1\xf2Q\x1c\'@\xfa\x1d\\\xc0\x9f\xed*@\x1e\x83\x84j\xf0#\'@k\xfb[\xe2\xe7d+@\x13\xb9af?\xdf-@\xe9|\x82\xfa\xea\xde,@w\xc4heb\xb2&@D\xc0\x97\x96\xeac.@\x02\xeb\x91\x8e\xcc\xdb,@\xb6\xfa\xbb\x9b\xd8\xa0&@\x17zs\xd3\x06\x82-@IC\xcbG\xff\x03-@\xeb\xeb_<i$\'@6\xa3\xda\xd7ok%@\x14<\x8e\\\xf5\x17-@^\xefO\x91\xa7\xfb-@\t\xf8*\xdf\t\x11+@\x1f\xde\x034\x7f\xea\'@(\xf4|\x89\xfdC0@!\xc6\xf0_\xaf=&@\x04\xc7\x14\x1dw\x18-@&\xb6G\xe6\x8f\xe7(@\x03\xe8;\xf9\xe0e+@\xe6\x8dK\x16\xea\xc5\'@\xfd\x10\xc2<\x02F\'@c\x94\xba\xaf\xd7^(@\xeeS\x9eQj\xd7\'@5\xe6\x14,%\x18+@J\x1b\xfb\xc0b\x7f+@\xfc\x1d"|\xefo+@\x07]w\x03\xc5}/@\x112\xd4\xdf\xa8A)@\xdd\xc1\xe2\xbb\x98\xf0\'@\xc8f\xe3\xef\x9aH(@A5\x0e\x8f\xc3\x94(@1\xe0\t\xbf\x07\xe1*@\x05\x8d*\x1d^\x182@\xec\x05\x04\x93\x15\xa70@\xd73e\xcf\xb4z1@s7;\xce\xc8\xee,@\xf7\xabt\xba\xf9\xa8&@\xeei\x81{]e-@_\xf2\x03\x19\xaf\x14+@\x07\xbd\xbc7\x05\xff(@\x9f]\xfa\x87\x18j-@\x19\x0e\x976)\x86,@l\xda\xf8\x00e\xec\'@<\nA\xda\xc7\xb2%@\xb7$\\-;\x90%@\x1d\xf8\xb0\x8f\xbe\x91-@\x14e\x9b\x04\x14\x90.@\xa0\xad<\xc3\x87\xf0\'@\x00\x01\xa0S\xa4\xc0\'@\xa3\'\xaa^\xe6\x89)@&\x8e"\xe4\xa3\xff(@\xf4\xe4\xe19\xdf\xca&@\xc3\x9bj\xa4\xd2\x8e(@\xb4\x80H\x9e\x9f?\'@\xa3\xfd\x13Y\x1bO-@U\x03\x0e\x83\xb0w,@\x7f\xe7\x01>\x9a\x16+@\x87\xd3,b\x99b(@]\xd1\x91E\n\x05)@\xdb\xa6\xbd"\xea\xf9&@s\xb9;a\x18\x98&@\x9f\xc3pm\x1eo.@\x05E\xf7\xe0\n\xa7-@\xe3\xf7:\x9b\xbc\xa5(@\xa3&\xc0\xb3{\x0b/@\x02\xc6g\xceG\xce(@\xb46ll=M-@\n\xd9\x91-\xc0\xb61@\x1b\xfb\x1e\x0c\xfd\x9b-@Z6\xb0\r\x0e\xaa/@\x1a~\x11\x16\xfb@3@X\x9d\xda\xd4gL.@\xef\xc4X\x05\xab\x1c3@\xdf\xe2.\xd8\x11\xe4&@d\xc11^\xaa\x96-@\x05\xc8GgTE-@\xeeK1\x05\xbbh.@b\x1c\xe4#`).@\x9c\x8f\x8a8}\xc31@\xd8\x8d\xbd\x91\x06{&@\xffp\xb6\xa4`|.@%U\xec\xfb\xd4\x1a\'@\xca\x16ai\x1f\x8d,@\xa6Q\x13\x82`+)@\x15\x185\x13\x11\xde1@\xa9\xf5\xfc\xd3\x88\xed(@\xbf;\x0f\xdc0\xf3\'@\x9eG\x17y\x85\xf50@\xfcb\xe09Af,@a\x1c\xc7\x00\xfeM*@\x9c\x90\xd5\xa7k\xde-@\x08\xb1z\xdd\x8d\xe0(@\x04sj\xa5\xa3\xf6\'@\x19\xe6\x94\x16\x15*)@\\qr\x1b\xf9\xfd-@\xc5%\x91B\xce*.@\xe8\x8dG\x9b\xcfa.@\xcei\xb8\xf8\xdc\xae(@\x82R\x05\x95(\xc7.@\xa6\x01\x8f\x0b\xb8\x980@\xa9\xb4?\x88\xe8\x9d/@{\x1f\xf2\x90\x92n%@D\x84\xeb\x18\x02\xaa*@\xa1^\x138\x03\xf8\'@\x96%\xca@\x87\x80%@S\xa8C\xbeW\xb2(@\xab19\xdf\xf8\x08\'@A\xfc\xb3\xb1\x10\xac%@M\x15\xe4+\xba\x14-@\xf3\xb9\xe1\xee\x86|\'@!\xab"\n\xaf\xeb(@A\xefK]o\xeb\'@\xa8\x8f\x1c*m\xcd0@\x9ad\x9d\x83\xefl-@\xc7\x8e0\xea\x08]%@\x9b\x1b\x179H:/@v\xde:CV\xd00@\'\x8c\x80<\x97\x12/@zG$\xc4F\x93\'@\xb0"\tT\xf1\xde*@\x10\x1e\x90\xe2\x96\xcd,@\x16X\xfa?~\xf8-@\xa7\xcd\x88J\xd3\x9e1@v\x1d\t\x81:\xc3\'@O]`\x95\xcf\xf2(@\x14\xfee\xcd\xe5p0@\xcdT\xf8\x0e\xd7\xf6)@\x06\r\xa9_\xab\x0f\'@+C\xb7\xb7\x91\x1e.@/\x19/\x82\x0e\x820@\x84\xe9wQ\xda\xb1-@\xf2k> \xde)&@=#\x93\xe0\x97:\'@%\xf3\x13\xd87\xcf&@\x90OK\'\xb4\xa5%@g\x96(_\x10{%@\xe5N\x1c\xed\xf4\t,@l\xdeZ\xf6\'{*@,\xcd\xf6\x8a\xeb5\'@k\xf9\xf8+\xf83-@]H\xf7\xa0\x01\x0e)@\xdag\xb10\xbd~%@@\x9e\xa4Z[\x97-@\x87}\xe3\xa2\xab\xd80@\xaa\x84pp)\x12)@8fK\xf4\x90\xbc\'@2o&\x81\xb5\x1f0@M\xecrN\'31@\xad\xa5\x85\xa26m(@\xd7iw\xd1\x94\xa5)@b\xb3\x82\xc2\xdd\x91.@\xb1\x19\xaf\xf1\xb8>3@\xdc\x03\xcfy\x12j0@j\xd7\x04\\\x96\xcf(@%\\o8z\xeb(@!\x0e\xb8}N\x9e0@\xbf\x82U\xf4\x04\x87%@\x16x\xc0R_\xea%@J\x11Ka\x92Z+@\xb9\xfa\xa6\xea\xcab-@<:\x82\xb4Sk.@\xd0\x08y}\x8c\x95,@\x92\x19\xbej\xa4\xdf%@\xe5\xb1/\xd4\xcd2&@\x16dO\xd3\xc8\xf4*@*\xb3\x06l\x15\x8d/@\xe0\x91\xb9Z\x8b\xb20@\xbe&<\x8c#\x87-@S\xff\xa7\x83\xc2=-@z\xa5\xc5&\xf5\'1@\xa6\x11\x1b\n\x16\xf4,@ O3\x97\x16\x8f-@\xae\xb0!\xf2\xfd\xae%@\x05\xb9L\x96\xe7\xa7-@\x1e]\xf8\xcc\xd1F/@\x1ad\xc8vl~-@\ne\n`X\xb51@\x8f\xb6\x1b&\xb1\x95\'@nb\xde\xd1\x180.@\x9c\xbb%}C^2@\xd6,\xd8*\x90E-@\xc8\xad\x82\\\xfe\xdc0@\x80\x11\xe7\x88\x98o/@E\xfd1\x83\xb3\xae-@d\xd5\x92\x16C\x1f-@q\x92\x04q-,1@\x0f\xc6\xe51<k-@\xda\x12\n\x8c\x95\xdb.@\x12\x11)\xb4\x97\xb6\'@\xd8Z\x8b(o}-@\xaeh\xdf\x1c\xf9\xda\'@\xba^\xee\x07-\xe20@Y>1\x89\'\xf7.@\x01\xcb\xa3\x0c6P(@:\xb1\xe41?\xa3,@\xdb\xd2\x1c7\xcb_-@\x0c\nC}c\xce0@^8\x17\xd1g\x0c0@\xa7\xce\x8a\xb8|\xf0,@\xddY\xfd{\ru1@\xb3\x8bq\xe0/J-@\xcbw4+\xb5\xe7(@\xc9\xaeM\x1b\xfa(.@\xcd\x9d\xfe>\x16\x881@,MQW\xc5\xd5+@\xc8\xaf\x994\x90\xa1\'@)\xbf\x18\xc0\xcd4(@\n*\xa4^\xc2--@\xec3\xfb\xe6:)-@\x13\x1d\xec\xed\xf7\xfd0@K:\x90%\xf1\xe2.@\xf9\x14\xaf3\xb71)@.8\xd5\xd3\xf7{%@b\xad.-\x993-@"\xec\x18\xba\xd4\x99-@\xb5\xab\x91lT\xb30@@Nu\xf4\xaad\'@?{\xe7\x81\xe3r0@\xee\x1c/X\xf3T-@\x88\x91\x05\xff\xa6\x87\'@\xd2a\xbe\x97*Z-@\xf6\x9d\x19\xdax\x04-@h+\x91\xe6\xb9\x95%@6k\x8ffv\x16(@QG\xdb[\xe9t0@\xb8\xf3\xa0\xfc\xd0\xad*@\xb2\xd9\xb992\x0b+@@~I\\\xafP*@=*N\xff\x98\xc1\x16@\xb6\xa6\xe9\x8b\xdd\xa6)@\xe0_\xd2G\t<*@\x00\xb0\xd0B\xbb\x941@<\xdd\xdb:|\xad%@\xbd\xbby\xfa u-@\xb70\r\x9c\xa6\x98-@\x96d\x1a\x03\xd0\xb8\'@\xa7\xdd+\x85s\x931@\x9c;}\x9aFu/@8\t\xff\xe7\x8d+1@\x9a\xa1P\x92P\x86,@(=\xb1O\xbfz0@\xf9\xec\xe7\n\xc2\x981@\xe0P\x86\'\x8e*1@\x0f~\xfa2H\x91)@\x8f\xd8\xdcY\xc5\xe1(@$\xee\x14\xee\x10\xaa*@<\xc4^\x85|B)@\xd8\xdb~Wva.@\xc7\xec\x8eJ\xa4_0@\xcc\xdatJe\x85/@A)~\x07\x9a\xc70@\x1d\xbe\xa3\x99<\xd80@\x96O\xc5\x95w\xaf0@{]_\xf6\xb0\xed*@\x18\xc8\xc61\xc82-@(\xae\x83\xa7\xe1\xaf-@s\xe0\x8ep\xf4y-@\x9b*\x18\xb7lU-@`\xb8\xc2\xb3\xdb|(@\x7f\xeeW\xfaGW-@\x9b\x15\xc9\xf8\x14\x04+@\xa7k\xe3\x9d=\xfa,@\xe1\x151b\x1e\xc1\'@\x80\xc8f\x93}N/@\xa2 \x05:/\xa4-@F\xb9b_d\xfd-@.Z\xbc\x08\x13N.@\x11\x9a\xc7E\xd6c1@\xe0K\xbdz7--@\xfaM\x99\xd7\nu0@\x1c\x19\xe7\x98*\xdd-@\x16N\xb3\xa1\x04\xc8(@U\xf4\xa8<\xd1,,@;\r\x1e\xd6\xe0\x88/@\xde\xf1}\xefu\xb50@L\xbd\x1eF8W.@s%\xd6\x1a\xe2\xc51@n8\x82\xc0\x0e\x9a0@\xc93\'\x03\xb3M,@<vO(1h.@\xf0C\xd7\x1ai\xa2-@\x08\xec#\nw\xe9-@\xf4\x91]\x9cbr.@\x84\x93\xae\xde\xb1\x98-@y\xad\xe7dF\xb70@4\xc8\xf6\xfeR\x141@\x14,\xc6\x039.(@t\xfao ~\xa00@zr\x908Xj*@,\x1a\xcd"o\x19\'@\x87\xef\x1aD\xac+3@p\x1d\x1a!\xbfG.@\xfd\x1b\xf2\xd8\xe2H,@`\xaf\xc7@.;-@e\'\xe5`Dn,@\xa8\x18`\x16\xbb\x99-@m\xc6\xa7K\xea\x00.@lU\x9a\x91\x87\x071@A\x94r\xff4\xf6,@/\x89\x92I\xc9\xe5*@s\xc5M\xcf\xb3\xf1,@\xd8\xe5\x9f\x8e\x9c\xb6+@$dN\x17J\xa50@\xcf\xc0f\x1bB\xee0@@\xbf\xdd\x81\xf2\xa3-@\x86H\xa8F\xa0\xa5/@\x064\xd3Z\xee<.@\x99\xc6\xe8\xe7\xeb)&@\xb9\xb3\xd7U9\xae-@\x0ef\xfb\xb3\xcc\xa21@b\xec7\x0e(p-@\xab\xe9{\x0c\x9a\xf3,@\x7f\xb8@R\x06\\-@\xca\x02\x8e\x9a\xee\xee%@\xa3z\xb9\xab\x95\xd7,@E\xf8i\x8e\x80\xe5(@\xd4\xdd\x89\xd88*&@L\x94~\xddH\xd3*@QC,]\xeb\xa5,@$[\xb1{\xc2u.@\x8d|Q/L#-@t\xd2\x84\xf6k\xbc\'@\x0f-\xeaD\xfc\xdc.@\x83\xf8\x03\xe8\xab\x96/@\xd8\x96\x06\xc3a -@\xf3\x0b&\xba\x05\x05-@\xbe\xadM@:\xd80@\xd6T?K/\xcd/@c\xf4\x19?\xee\xa20@!q>\xdcOQ.@>j\xca\x92t\xe3-@\x1e\xbbp w\x0c.@\x9f\x06)\x0f\xb5\xd1-@L\x0c\xac\xe2%\xa90@\xef\xc8 h\xc4\xa30@\x03\xf9]\xc2\x1c\xb2,@\x8c=\x13\xad\x8d\t0@\r\xec\xf1\xfcr\x01.@\x9f\x17\x1c1\x85/1@\xfe\x0b+\xbe\xce\xb2/@\xf2\x03\xe5\xbep\x81(@\x0eD\x03\xbcv\xe9*@\xd7\xb5\xfcp3l.@PD\xb3\xb9\x80\xd50@\xb7\xb0Q\x19L\xcb-@\xb5=z\xd2\x11\xd4%@5\x9f\xec\x8cP\xe4%@\xfb\xc6\xbbb\xb0\xcd+@\x0b\x90u\x9a\xf2\t)@\xd2p\xe0b\x0f\x08-@\xa3G\xeb\x9f\xf7\xed(@]\x8b\xda\xad\x86\x9b0@\xa1F\xd7k\xda\\-@\xcc\xf6:&M1*@\xe2|}S\xae\xf40@\r:\xa8U\xd0\xaf1@&\x98\xfb\x92~\xfb0@#K\xd2\x8ah\x14\'@\x19\xb31\xf2@\x9b/@\x89\xa2\xe0K\x08\xe6-@\xe9p`d\xd5\xb3%@\x13s\x8e3R\xb6,@\xbd\x00a\xdd\xc1\xca/@mM\x7f\xb4\xe4\x801@^,z0\xaf\\-@\xa8G9\xd3\xb7{-@\xee#\x8e\xe1\x8cx\'@Oq\xfb"\xa6\x12&@d]\xb5\x00\t\x1c2@ \x88\xf4I\x0b62@2E\x08y\xfa5.@\xc9\xb4\xb5\xce\x17\x9f-@x0\x03x@.\'@x\xc1-\x99,\xd1/@\xc8\xef\xeb\xe6\x88\xed0@yTD^\xcb\x86-@\xe9<\xcd?W\x83-@\xc8q3\x0bp\xbc,@\xf1\x0e\xb0\x19\xe8F2@1\x96~1\x9c\xef&@R\xecuX\xb9\xd1(@\xaa]O\xa9\xf8x1@\x82\x9f#\x8d\xf5\x9c.@\x06\x1d\x8a%\xb1y-@\x10\x9f\x1e%\xa0\xa0/@\x1d[\x02\xc0\x012&@\xad\xbd\xe3\xaf\xea\t\'@\x91$\x1cY\x196+@c(s\x93$\xfa,@j^_\x06\xc4\x7f1@+\xef\xd3\xb6b\xb40@*\xcc\xc6kN7\'@\x1b[;\xea\xeey0@\xd5\xbe\xd3\xdd3\xae-@7\x02t\xe0|\x9d.@\x9d-(\xbb\x11D.@\x8c\xdfM\x8cb\xd1+@\xa8\xe1\x19^\xd4\x180@\xa6\x12,x0\x82)@\xe2\x02\xd7\xe1\x1f\xc2(@\xdd \xec1Y\xfd-@\xee.8\xa8~02@i\xea\xa0c_"-@\x9aY5\xc7\xd6I0@\x00\x07:@\xc1\x102@\x1e\x9e#\x0b\x80\xd8*@\xe66\xfb\xd6Y\xf00@\x9fR(\xea\xabQ/@\xb1Zt\x16\x9c]-@\xdb\xfc\xb2%\x97\xc3-@U\xac\x0b\xd2\xaa\xcd-@,\xbf\xdfq\xfb\xe70@\x93\xdb\x94\xbe\x9a\x17)@;[\x1a\xda\x06s.@\xafy\xa2"\xcd\t-@s\xd9$\xab \xf9\'@\xd0;\x0c\xd4\xa9\xdf+@\xbb\xa9\xbd\x11\x9b\xda+@\x98\x98W\xa5\xdd?-@\xe9\x96\xc70\xbfp,@h/#D/E*@\x1b\x92\xe7Q$\xdb\'@\xc0\xea/\xe8H\xcc0@K\x9c\xcf)a|0@\x8dY\xc2\x05\xdd\xc0-@r:gxa\x1f-@\x05\x91\xa0\xa3\x05\xa2,@l\x9f$"t},@\xb2v\x83\x8a\xe9<-@%P\x1b\x89Vk-@\x9e\xbf\x93?\\\xfd$@c\x84%Lh\xa01@y\xaf@\xcb*f,@u!76\xd9\x19*@\x1c\x84}b\xda\xa50@\xc5F!\xca/\xe20@a[(\x06\x8a\xec0@E@\xc1\x89\xdf!0@i \xb6{]\x93\'@\xf8e`\xd7\x11\x11-@\xb2\xa1\xa6\x8bP/.@\x1f/\x04IF\xa2-@3\xd3S\x93\xecC*@\xf1\x1a\x8b\x01\x07\xa8)@~`?\xcf@\xe0,@\x17O\xeb\x07!D*@z\xe5\xe8\xaf\x83\x85(@\xd7\x14\x9bv\x08\xfc,@\xe0\xe2\xcc\xc9\xaeq1@\xfer\xc6\x1a\xc1\xc40@\x03\x05\x8b\xb4\x1fa2@\xd3\x97Vc:\x16.@\x10I`\x90\x0c\xa9%@\xe8\x05\x1b\x9e\xc3 0@\xfe\xd5\xcf\xd6\x12\x07.@\x1e\x1f\x16\xe4\x10\x0f\'@\xf2\x1d\xb8\xc9\x00I/@\xd1\x94\x9bn\xce\x1c/@\x90\xf2f\xfa\x16\xab,@\x07r9@j\x0e.@d\xdf^\x94\x9d\xdc,@\x8cR\xfd\x11\xa3\x8b2@\xe5/\x14\xf2\xb2X-@n\xd4\x19&c\xe5.@/\x04\xbc\xba>\xcb0@\xaa?\xadB8\xb9*@\x8c\xc7\x11]\xc9\xf2+@\xf4\xa0\xd9\xb2n@*@\xb2\xbb\xa1\t\xb6T/@\x92@\xe3\xf7\x81"0@}\xf5\x17\xcd\xbe\xa1-@\x95[\x021\x9c\x16+@h\x8b\xc5\x98\xd8\x16&@\xce\xf7\xef\x0f\x05\x11+@c\xd0u\xc8\x87\xa20@\x92\xc1N\xdcxo-@>VwA\xfaT.@\x96\x8d\xd5\xa9\xf6e0@\xae\xc2\xbf\xb8\xe8A-@K\xfekE=\x111@\x92\xe8\x1d\xe0]\x9e,@v\xac\x0b3\x9bI(@@\xfd\xd5`\xadv*@W\xfd&\xab\xa9\xc3-@=\xee\xd4k\x92`,@\x14\xfdw\x98!\x83+@\xfc"\x9aK_\x8f-@\x00\x1bqX\xfb.1@\xcb\xe0\xd0\xa4\x14\x880@\x93\xcf\x0e|\x1ba.@?\x15C0p\xe6,@b\xe7eE\\\xac-@O}\xd2\x17\x8b=-@\x85\xf9<\xc2\xbf\xa2,@V\xb0\x07\x9c\xab\x120@\xa7\xf0\xf1\rZ\xf70@\xc6\xd6\x86\xb4\xbbD)@\xa6x\xa9\xa2\xc41-@j\xb1l\xbe\xca\x01&@\x89\x01\xba^s\x1e&@\x84\x97\xef\x81\x01U,@\xa6\xf9\x1c\xf7JL.@\xe2\xae\xdfy&\xc6,@\xf3\xb9mw\x92\xfc/@0\xe94\xderI*@U\xf7\x03e\xec\xfe-@}\xd8_\x8b\x19\x850@l@\x9b\n(\xfc0@@\xf8\xef\xb6\xba,-@\xdflW<\xea{0@\x04h\x04\x82\x85\x960@\x94PX\x95J\xeb%@w\x9b[7\xfd`.@:\xeb\xc4Q\x90\xc8\'@\xd60\xed\x1b\xe9\x1a/@\xca\xaa}\xc1\x99K-@f`\xd7s\xaf\x15/@\xafKb\xe6\xb24-@\xb1R\xd1\'S\x03(@\xbf\'k\xcb.\xff,@\x81\xf4o\x03%\x9b,@u\xae\xe1\x8b\xd9\x91+@\xd2\xd9\xaa\xd2C\xc2,@T\xa2L(+r-@\x11\xdd;A\xcf4(@l_\x9c|\xf8\xbf-@\x11S\x93\x12t|0@e\xa8\x80\x8f&",@o*\xab\xafU\x06+@\x1cp\x08\x83\x82c\'@r]P)K\n/@}\xe7\x85\x9d\x03\xd3\'@=b-\xd9\x1fo.@\t_CE\xf2\xd30@\x1e\x0bq\x9cs\xd7\'@!D_\x02\x1a\x8c/@\xdd\xd2\x95"\x95|\'@\xa6\xe8\x1f}o\xcf*@\xd3B!\xc1\xf7\xa8-@\xe3\xb1\xaaT*\xca\'@\x90\x8b3\xb1{\xe6\'@\x0c\x81\xe22\x81\xe10@)\x13\xc9\x92\xc0\xcb%@9y2\xeez\xb10@??*\x1e\xdb\xaa\'@_\xa5\xb13\xd2\x1e1@\xb0\x88\xcb\n\xef\xc80@\x92\xd4Tq\xf7\xdb-@\tE\xc4\xbd\xc8\x8a1@B\x02>7\xc8\xe50@\xe7\xfc \xe6Fi.@P\xcd\xcb\x8c)\xc30@\xf3\x87\xad\x88\xbec,@\x1b\x8b\x16(\xa3-.@\xadH\xfb\x90\xa8\xb4)@\xc4\xa9\x8b\x99\xdc\xdf,@S\xf0\xc7W\xeeI(@I\x85\xe8/\x08X(@\xc8\xacV\xe3k\xe8,@\xf2\t\xd3\x87\x83\xd7-@Yn\xac\x1f\xeb\x84/@vE\x89o_}(@\\\x83\\\x03\xfd\xf1%@\xf954\rq\x990@\xb2\xec\xf1]n\x031@\r\x9d\xb3\xd6E(*@\xd0\xf1V\xcd\xbd\xfb%@G/=\xad\xb1\xb40@\x8c\xc3|B\xb1\xae%@\x81k\xe6\xc7\x07%/@HI0?\xea\xd7-@\xf8\xf7\xc6\x88\xd6\xa2(@\xc8\x1d\xd6\xa67%1@\xac\t\xc559\xf9(@\xa1\x8d\xf4\xad\x02\xfb\'@ \xa5\xe1)\xf3s&@B\x9a5\xe8\xb1\x141@X\xe6b\xd9\xc3\x121@\x8d\x86\x97\x0e\xb4\xad/@F\xe3\xcaK\xd4\x98-@$sE\xfe\x03\t(@\xd3\x16w\xc1\xd6\x16.@\xadD\xc8kCP\'@\x13\xf2\x15\x03\x7f\x8d-@S\x91i=\x00\xf4-@\xf3av\xa8m\x1d0@\x84_\x12+\xc1\xb4-@\xbe\xda\xbfSH\x19*@[\xf0\x0c;\x1e\xc5/@(h\xad\xaal\x17-@\xc1\xc7RS\xb7t.@2XMc\xd3c(@h\xc4\x9dzZ\x12&@\xe0H\xdc\xe9s\x8a\'@o\xabg\x89 \x97+@o\xaa\xc6\x9ee\xb8-@\x11U\x95\xf1\xb9\x1c-@\x15\x07<\x99C\xd6-@~ \xf3-\x0c,\'@\xe5\xe1\x99\xf7K\x181@\xf2\xee\x85h\x08\x1a.@\xea\xd2Lk\xe6W+@\xc7\x15s\xb76\xab(@a\xdd\xea\xf3\xee\x1b2@w\xb5\xbf\xfb\xdd3&@Z\xe2\x8c\xb3\xa9\xff-@_\x07\x94\xba\xfd\xa0-@\xd1\x11\x1d\xd4\xba\x13+@\xc4\xc6\xa5\xfb\x03t-@*\x92\x93\xcf\xb5{,@\xe7\xc5s\x12\xc9\x182@\x1b\xb0Q\xa6\xd8V\'@\xaf\xdfGf\xeb\xd8(@\x9c\xd9{s\xf1\xea0@tB\x80\x1f\xdc\xbb1@Q\xc2\x04J5\xcc+@$\xa7\xef\x05K\x9b-@-\xc9\xcdl\xa0;,@\xf0bF\xb47P+@,\xedy\xe6\xd7\xda*@\x1d\xdb\xb7}\x97\x9f\'@,\xe3\xcc\xa40f.@\x04\xa4\xf6\xed!\x0f.@\x8a\x10-\xa3\xe1\x90\'@\x1b\xc5e_V\xa9&@A\x0e\xa1\x82\xfcb0@\x1aK\xa4Y\x06e-@N\xb0\xf2\xc5a4\'@L\x1f\x06\x03\x11\xd7-@\xcf\xc9\xc7\xbe\x91\xc8,@\x03\x19\xcc[\r%.@w\xd5\xa3T\xc7\xcd/@Xld\x1b\xce|.@\x12[\xbbx\xd0\x12\'@\xc6\xd2\xc1\xe8=\xd9.@\\\xa8-b\xec:.@\xcc\'\x1af;\xd0-@\xea\xd4$>\x93\xba(@$\x03\xb4\xbfo\xa5-@\xcf\x0e\r\xd5\xf66&@n\xf9n\xfc\xf87*@\xb5 \x02e\xd0\x88\'@U\x7f\xe1]\x8f1\'@D\xb9G\x14z\xd2/@\t\xa3n\xa7\xb3j-@\x00\xb3\x94)\x9d\xb8*@\x99\xc2\xaeTa\x92\'@>,\x1e\xc5n\xdf\'@\xb1\x1d\xa9A\x12\x17\'@a\x8e\x86\xeaB\x9b2@\xd2\xeax\xf1>\xd2-@\x8c\x8d\xf38-\xca-@0NP\xady\x97,@\xc0U}\xad6\xd6%@\x8f =\x15&\xec%@\x1c\x95\xcc{\x14\xd2/@?\x9c\x9a\x11\x9a\x85+@\xf7\x92x\x91\xbf?/@\x8a\xde\xcb\x92\x88\xca.@\xdc\xf7\xefj\xb4\xc0.@\xa2\xcf\xe6\xfa\x0c\x81-@\xac\x17\xfbX\t\xc0%@8{\xeb\xcf\xf4\xfc-@n\x92\xbe\xeb\x94\xaf-@n\xab\xc0\xa9\xc40(@\xc3$\xf2#\x9cm&@Y{\xfb/\xc8\x01.@\x90w\x8e\x9a\xdd\xca+@V\xf9)\x98\xc4\'(@{\xe5\xe1\x95\x93\x15*@m\xfa\xde\x99\x9a\x9b(@\\\xd5y\xe7\x07\xd1-@\x9f\x9bR\x81\xe1\xbe-@\xe4U|\x9c\x8c5&@\n\xb4\xfd\x88\x8e\xcb0@\x96&W\xc3P\n/@\xea,\xc61\xc0\x12.@\xd6\xa2`\xc4\x94\\1@:3\x00\xbc\xe5-0@+FV \xb2\xdc%@0e\xe0\t\x99\xa8%@\xfbN\x02\xeeR\xb6(@\x7fB\x93V\x96\xcf(@\xf4}_\xb4\xa9O.@|\xa6\xba\xe5\x9d?.@\x1fy\x0b\xbd\xd8v,@\xb6\xae\xbd\xc0\xc7\x84\'@[\xb1\xcb\x17\x03\xd0)@?m\xcbx\xb9\xc3-@g\x800\x11A\x81(@\x07\x9d5\x0e3=0@D\xba\x8aS\xd6\xdf%@\x16\x94\xb5^\xc7\x1d-@\x07c`<\x12}.@e\x02\xc7\x93\xdd\x8e-@\x95u\x96\x83\x11X/@\xaf4\xcb\xd5W\x9b\'@X\x87\x1e!\xd0\xb40@\xb5\x14\x94f\xa7n-@B\xe4\xd93\x17\x94&@\x9b\xeaR>\xa4\x9d.@\x9b#\xf2\xa5;\x8b+@Y(\xca\xc1CL-@@I\xe9\xfb,\x1d%@\x85\x0b\x1f"g\x83.@I\xc3\x051Tp+@\xbfBv\xc7\xe4\xa3,@\xc6%Y\xc4Q\xa5-@\xe5\xaf\xe7\x0c\x13\xc41@"\x8c\xdc9bu,@\r]J\xeeY[.@@p\x9c\xfb5\xe5+@,I\xfb\xa3\xc2#.@$e!\x8b\xe9\xcb/@\xf0\xd2\xd7<\xb4\x9c\'@\\yt0\r\xe5%@\xb5\xfe\x00\x15\xf0\xea-@Eq\xab\x10R\xce+@\xa0\x7f\x85\x94ek-@\xd0\xe2\x08C\xbd8.@\x05|\x16\xab\xb3\x81/@H\xa7\xb8\x1f\x07o(@\x1b\x19\x04\xcb\xc2D,@\x7fW\x88\xcd9\x06+@!\xfa\xaa\xa7\xed\x87,@9\x83\x9e{D\x87-@K\xb5XbZ\x11-@\x0e\x02\x0er\xe6\xb5*@\xc7a\xd3`\xc4\xe50@\xd00\ns\xda\xfe-@\x87\xe9\xa6T\x0fo.@{L\xed\xce\xd9\x00.@\xe8\x9f\x03\xe2\xdbg-@{5\x93\xa7FL,@\xb7\x17d\x0e\x1d\xc3+@8\xa5\xa0o\xde\x9d-@ZT\xe6\x91\xe4\xb0%@<\xa9\xec(\x83n-@\xdc\xa2\x7f\xf6\xf5\x06/@\xea\xd1\x8c\xbd\x90\xbf+@n\xdd\\C>\xf2-@\x17@\xf7#\xcd\xb9\'@8i(\x9f?\x05+@X\x00\xf0\xb6\xfar.@B\x9c/\x9d\xfb\x00&@\n\x1f\x93<V\xec-@\x8aC\xb2\'\x058-@wN\x04\xd8\xda\x8b\'@\xd3\xdd|\xccw\xa9*@\xaav\xa9t\xb4\xe6-@HuO\xcc;s0@\xcc*0s\xe7\xcd0@F\x1e^JI\x121@g`#\xef4I/@sR\xba\xcb\xdca-@s\xbf\x91\xe3\xe1\x99-@\xeeJ\xc4\xd1\xd8\xc30@\xbe\xba\xd3s\xd0\xc50@\xdd\x17\xc2\x05\xc8\xc70@\xe4\xc7\x1d\xc8\xb2\x0e.@p\x01U\xa2\x8c\xd4+@\xec\r\xec\t9\x0c0@:\xa7\xb6]\xb7\xc60@Q2}~\x18\xe6,@\x81\x980\x8a\xe4\x97-@6\xad\xe1q\xb9\xfe0@\x0c\xe0,_\xfc\x9b*@\xca\xed,7O\xe7\'@\x9f\r\x97\xc7\x07\xaf+@\xdeY.U\xffH&@\x1f\x17h\\\x1f\x04.@4>\xbe\x8c0\x08.@\xb4\x97\xd4\xd9\xbe\t1@o-\x8b\x06\xdb02@jN$N\xf7@3@d4W\x86\xcc\xb5-@\x02\xc2\x91*\x05\xd80@\xf7\xb3K\xc4T\xf8(@\rFm\x07\xee\x84+@T\xf1Z\xfc\x92\xda.@\xf6;\x93\xd9\xfe)*@\xd0\xc6K\xc3\xe8\\.@\xddz\xb0\x80\xad$*@\x0c\xa6\xd8i\x0c\xe20@\xccPe\xfaW\xda0@\x8eY|\xba\xbd\xcf0@\n*\xf5\xda\xb49-@d\xcc\x7f\xf5s\xd0*@l\xb6\xcc\xa6\r6.@\x13F.\x8c\xed11@\xd6\x8a\xa7\xb2\xf2\xbe1@\xdar\xb5\xa9\x85\x1f.@\x14\xd0\x00a\x0c\x9e%@\x94\xfb\xd9\x0cA\x0e\'@\xc4\xc7z\x83\x9b\x89*@i\xbc\xfc\x9bO\x93(@}V\x03\x07\xeeE/@\xc2\xc7z2)q%@\xa3\x9d\xb2=g\x94%@8\xd3\x05\x95\x87\xd80@\x82\xc1,XgR-@\xc8\xbcW\x941-*@\xff\xf6`\xd0Hi.@\xc2\xf3\xbej\x7f\x8a%@M\x0c-b\x93\xf3/@}\x10#\xaf\xbbw,@\xe7\xde\xdb\xc0\xb6v*@\x0fF\xa71D2*@\x1e\xbcl\x00\x9c\x93/@\x07V6\xed\xc7\xbb%@\xa2\xe0\xf9\xdd\xe6\xc60@\xf7\x91+\x17\x1b//@\x1a\xa7\x15mly,@\x83^\xca\xe6k%.@\xd2F\x9c\xe7\x1e\x1e.@n\xfe\x05\xcb\xe7\x12.@rV\x0fO\xc4m-@\xd5\xaa\x94>M\x1c.@m+,\xd3\xc1;)@\xf8cvR\xbd\xce+@\x1a\xaa\xa4\xd0\x16U,@\xb3\xed\xa5Tx\x81*@T\x856\xd4\xa5x,@iG\xe4r"\x801@\xf9\xedK}\x85\x80,@.Yl+a/)@wX\xb7\x89\x8f\xb6&@/\xed\x06=\xe7\x83%@\x97\t\x87y\x95\xcd*@\x0eqN\xed\xec\xb51@\xfeb\xe1@\xf5\xae1@\xa2\xc3\xab!\xb4\xeb\'@\xe35 \xb4b\x06*@\xfa\xa9j\xc2x},@\xc8]h\x18\x1c\x11.@\xa4\x81\x0bz\r\xb2*@\xea\xbdr\xeeC\xf7)@\x04\xcc\xadH\xfb\xa7-@T\xb0\xc9\x05\x98\x1b-@\x93A\xe9\xe5\x8e\xc50@\xe8c\xd9\xec\xd1\x92-@_\x8c\x8ew\xe8,-@l/-!\x03\xfa+@\xdf&T\xffw2.@\xd1C\xa9\xf4\xf5^.@\x0fJ\xc5\xc2\xe0\x031@\xc4\xe59l\xdaf,@q\xa7_\xe643.@\x1c\xac\x0cY5\xd1-@\xfa\x8e\x0e\x1c\xcc\'.@\x88X\xdc\xe86\x11-@\x9c\xbe\xab>0\xa6,@\xc3\xa5J-\xdf*1@:\xd2\x19\xd4&P.@\xe6\x0e\\\x1f\xe4N-@\xb7\r\xf8\xe5^D)@)\x8f\x9f\x9e\xd6\xa6-@\x12\xe1i\x0c\xdf\x1c1@\xa7\tW\xdc5\xdc,@\xadmb\x0b\x86\x8d1@\xfe\x13s,\ta)@KVf\xc5\x02&.@R\xcfh\x80\xe0,-@\x03\xed\xe68\x1f(.@]VQ\xbdJ\x05-@D\xf2\xf1:\xdeO*@5\xe1\xfe\x0c\xef\xa30@d\xa8w\xc8@>0@7\x01\xe4*\xbb\x0c0@CQ\xb0>\xf58)@e\x14\x00\x97K\xa90@.\x03\x95\xcaV\x06.@l\xbehN_\xa51@\x18h\x14\xb8+\r,@6\r+F\xee\x96-@\xc6D\xde\xe1\xf5},@\x82\xb6\xb1\x8a\x06\xa5.@\x8eB\x1a\x92\\\x18-@\x7f\xe0\x16:\xba\xf20@L\xb7\xfd\x9f@\x16+@\xf6\x12\xe1o*\xa0.@\xc5[V\xe7T\x9d1@\x9e\xbdP0S\x87)@l\x8b^\x1f0\x9d,@:iz\xe4;\x1f-@,3\xcc&\xe1\x17-@\xbf=\x11}\xe6\xa50@\xd1r9p\xc8c,@\x7f$\xf6\x8a\xbe\xc30@\t\x00[L8!0@\x1c\xa4\\\x1a\xdf\xdb\'@\xd4@\x83\x02\xd2>)@\x8f\xbd\x06\x9e\xb5\xb5+@\xb9\xe2\x0e\xc5\xa1\x89(@eT7\n\xf7\xe4(@=:\xee\xb9\x83#0@\xc2\xd0/\tg\x92+@\xc22\xf7\x17\xf2//@6\x0b,\xb9\x96\xf8(@.\xfe\xb6\x87\xbb\xb8,@m\x8a\xcb\xe4\xaf\x86(@k_\xde\xa14\x1f0@L\xe3z\xe5H\xa4/@x\x942cz\xd7-@\xde\xf4P\x0e\xae\xa9/@\xd0\xa0EfuN-@\x8c\x81\x99 \xb6i,@fZ\x99\xae\x03\r+@f\x19*\xa6\xf7\x9b/@1\xb77C\xde*3@\x0e~\xba\x8e{^0@l\xf7\xb5\x10u\x9d/@\xe7\xbf\x80\x1f<R.@\xfa\xa2\xd8G\xfd\xfb,@"M^s\xfa\x17&@\xa8B4jkx.@r\x0fg\xb6Yz0@\xc0\xc3\x14\x92X\xd5)@\xbaA\x84\xf4\xc7&\x07@\xb9\xbd\x18\x86\xd4",@\x93\xa6\xcbL\xe2\xeb*@\xc9\xa1\r*\xeb\r\'@\xd4\xba\x97\xb2\xed~.@\xc8\xc4\xd0\xa4JL)@\xfa\xc9\xad\xb4D\x9c0@a|\x16\xcdL~-@RH\x12\x93j()@+\x83\xb0!\xa4\n\'@\xd8+\xc0\x8chy)@\xc1\x11\xf7\xf7\xa8\xe60@R\xf3\x0c"\x94\x82(@X\x84\xfd{\x9d\xcf(@\xfd\x92\xc44B\x13+@\x03\xe4*/\x00\xa80@d\xf5X\xfer\xfb(@9|\xd3X\xcf\xa60@S\xe0\x86\x1c\x12\xec(@8\xe7\xf4\x91\x08\xa00@\x19\tB\x01\xc7t.@\xb2\xc1\xdfxG\x8c-@@J\x07\xad\x04\xec,@t\xe1}\x81\x95\xb1-@\xb1\xb2\xb3\xe6\xe3e,@z\x99\\\xe3\xa1q0@U\xbe\x93?\xbf\xf8\'@\xab\xf8\xe2\xe8\x7f\xde\'@\xa8\xd6%\xfc\x08,3@\xa9\xe7\x01\xe0D\x85.@\xeb\xd4Qow\x9a0@>\xc2v]\xd4\x17+@\xb7\xc2\x9c\xe8\x17\x80)@@\x10$\xac\'5-@\xd6\x98\xe9(\xd7\xaf0@\xc1qcRIp&@\x17\x8d\x96\xe0\xc1\x15-@uax\xd2\xa5w&@a-H\xab\xab\n\'@2esR\x06\xda\'@\xa1\x17\xe8\x8f\xa8\x1c\'@\x1c\x99\xca\xc2\xe9.0@\xe2\xe9\x8f\xe5\xb5\x96/@\xcb\xa7M\x8d\xde2.@\xe7\x9e\xff\xcb\xc2\xab-@\x88n\xe23\x7f`%@\x1fW+\x11\xc8\xe9(@>\x9d\xd7+\xfa\x961@\x90\x1e\xea\xc5\x17\xc8.@\xe9\x87\x99\x0c\xc5\x96-@Z/\x07\x94\x13\xa2-@7\x08\xc2e\x0b\xf0*@\x8ay5M\xab\xd1(@\xb4G\xc2\\o\xe5(@\xcem\x8d\xe2\x9c\xfc-@:K\xde\x82\xf5\xaf-@\x93\xd3\x0e\x1c\xeb\x19)@\x1b\xcb\x17\x15\xb7\xa40@s`\xd3\xa8\x8d\xcb0@\x9b3~\x88x\xd00@\xfe\xfc\r\x04\xb6Z.@\xc9(\x0c\x0f\x0b\x170@x\x07r\x12\x82\x02(@\xaa-\xc8j\xa3l0@%\xf7i\xbf\xc3\xe4\'@\xaf[W\x0cH\x05&@\xc5\xae\xf5\xac/y0@\xb1\x8a\xf1A1\xb3-@\x82K\x9e%\x99A0@\xe4\x08\xf7H\xb3w%@"*i\x8f}\xec(@\xf5\xe51\x94\x1d\xe7-@\x80?H\xbe\x8282@\xe2\x8d\xc5fZ\xa7-@\x02\xfc\xbb\xb0\x85\xdd0@D*\xbe\x92\xb8\xa10@\xbcp\xaf?\x03\x060@2\xe7\xf49\x15\xa9&@\xb7]\xd2+\xbd\xfa,@>\x19Dv\xcc\x05+@F3\xd1\xe3\x8f\xe3\'@\xc4\xf9\x17\x11\x0e\x891@\x8dB\x9d\xc1\xcdL.@zHAT\x1a\x193@\x81\xd1\xac^\x17D%@\xd6\xab\xdd(\xf6\x10)@\xad\x95\xa4\xd3\xab\xe8\'@h\x03\xd6\'*\xe8-@\xc4H\xbdFN\x0c1@F\xc8\x93\x0f\x04\xa30@S\x0bL^\xef\x80)@\xb0\xe8\xb6\xc4\xf1\xaf0@Tj\xe3\x83\xc5\xe4,@Q\xe8\x8e\x06\xb0h-@\x19\xcd\x9ay^1-@;\xaf\x9d\xbeo\xc80@\\\x94\xe0_\x90"\'@\xffO\x18/\x98\xdf0@\xfb\xc1w7\x88\xe80@\x80\xbf\x1a\xf8]y,@\x1f\xbe+\x80\x88\x0c(@\x08\x00w\xb5\x05\x1d3@\xa9\xdd\xbc\xa9\x0e-+@\x1a\x08p.S\xb10@G\n\xb4\'*\x1b/@\xe2\xb0\xb4\x19\xff\xf6,@\x99/\xbch\xed62@\xf3.\xe3\x81\xb4\x13+@\x00_\xc3j>\xcf0@\xa2\xce\x0b\xdf\xf8/\'@\x1f\x80\x12|w\x9f%@\xbbG,\xa7\xa9\xe10@\x86\x02\x90\xb1\xce\xfd(@\x13\x0e\xe4\xdd\x9d\x1e-@\xbd\x7f\xce\xdds\xdf0@\xf4>\xd8\xb4\xb5\xd9+@\n`\xe3\x1bC\x1b-@\x8bG\'\x03\xa0\xc2%@\xfeD"\xd0wF.@\x03\x87\x8e\x1d\x9d\xc7(@\xe8\xc0_\\E\r.@\xc5N\x83\x1d\xec\x1b3@_\x17~\x9b(\xa4)@Q\xd7\x97K\xa4\xbb-@\xa3\x9d\xf5\x9c\xc7w1@8\x1f\xd0\x9c\x9b\xb3%@[f\x8a\r\xcb3,@\xa6Z\xb1\xd8r\t)@\xe6z@|M\x82.@!\x97\xb2\xb8\x0fW-@K\x89\x96\\/\xc1\'@\xb6\x93_\x96K`.@\xf7\xdc\xc9)L\x921@\x8fw\x88B\x953\'@\xa7vZ\xac \xdf-@\xd8\x9b\x1bYX\xb3%@7\xfe\x85\x85\xf7\xfb,@\xb3"8X\xba\xc3-@\xa5\x92\xc0\x9a\x19\xc6,@v\xff\xfc\xf2+\x03)@O\x80\x1a\xf0\xc1j,@Y~\x8cQ\x15b-@\xa8a\x9c S\\.@\xff.\xa6\x1d\xb5\xe7(@\xbbGt\xad\xc7c*@\\\xb4\x18\xc4a\x11\'@\xdfJp\xc0\x1dX-@\xc9\xf58OY\x0c0@0\x8d\xb7J\x8d)\'@;|Y\xe6\xa2\x1c)@\x98\xf6,\x9cn50@\xe8\xaff?\x00\xc8,@\xfc \xf2\x08\xf4")@O\x8dO\xb4Pn-@1\xa4\x9b^(\xf80@NT\xd18\xd3\xfb-@\xee\xdaeO\xfcP-@/Y\xfa\xe9\x19^2@\x06=\xe9\xb9\xcb\x0f)@\xbck\xf0$\xf7\x810@\xf6\x93\x93\xd0S\x07-@\xd8\xf0\xa8\x03X\xab(@\x0c0\xb6\xeb\xd7\xa4.@\x0b\xb1\xf7\x93\xcc\xcc(@\xc4\xcd\xe1ORw*@^~\xce#\xb7.3@\xb1\xfe\xe8?\xea\xb6-@\x85N\x96\xc9\xd8\xf6(@w[E3|\xc7(@\xb8D;/\x8a))@\xban\x1b\x12\xbe\xba*@\xe5\xd4\x1bsk\xc2.@9\xb7FV\xbd\n/@wO\xc2!\x1e\x971@\x1f`\xee\xf3\x0fA.@H\x0f\x15/\x96a.@\xf9E-&$\xf00@\xbc\xc1\x83+\x85\x9b/@=\xea\xf7\xd7\xc7H&@\xe2K\x0b\xf2%\x930@\xa4\xfe\xf0FM+0@\x1e\'-\xbd\xce\x82)@S\x99\x80\x07p\xcc)@\xfb\xdc\xe2\xc2.!-@\x80\x89~\x0b\xfd\x8b-@\xe0\x91U\x93\xddl-@\x8f\xf6\xac^\x9d\x840@]z\xcc\xe2\xd1\xa0/@\xdc\xc7\xf3\xac+?&@\xedSaF\x18].@k\x07D3\x9fd,@\xb7\xf9\x90f\xde\xc9(@\xe6\xf4\x88\x7f\x81\x8b-@q7X\xc8\x8a\x9d.@\x94]\xb0\x9d|c1@\xc2\xf4\xec\x96-\xfa,@\xe3\xcdX\xb0\xcd\xcd(@K?\x83\xc4\xc6\xa5)@mo\x05\x80\xa3(,@S\xa62\xed\xb8\x0e\'@ \x8c\xabdg\xc5-@\x05t\xdd\xb2@\xd3,@\xb2g\xda\xfe8\xf4&@c\xf7Z\x00\x82L(@\x8c\xcb\x94\xfa"V%@\x87\x11\x86\xf9&\x7f0@-ANg\xca\xa7(@\x08\xa1\xf9\x0b\xd5\xed(@V\x9d(\xf7\xf0H-@\xa4\x8bl\xda\xb2\x86.@\xeaUMvtB-@&)\x17+\xd1=.@\xf7\x9a&\xb6\x9e\xfa&@U\x9bv\x07\'\x081@\tmT\xcb\x9e\x072@\xcd|+\xce\xeb}\'@\xfd\xdf\x8c$_\x1e/@,\x8c!"\xf5\xea,@J\xc2\xcamX:*@|\xecI\x94\x1f\xe3-@n:H\xd1\xd66(@\xcaF\xf9\x89\xb0\x8f)@p\xe6XA\x1b\xa10@\xe4\x87\xe5\x89\xe1\x1d-@\xf5\xd0Y\xd6\x962-@\x03\xd6e\xfd\xc3\x15)@e\xeb]\xd3\rV%@\xe8*S\x02\t\xff1@q\xe5=\xd6\xa3\xea/@U.K}t\x18/@`\xc2\x98`\r\xa4-@;\xd7\x00\xeaq\x8e.@\xde\xa1\xb3\x08\xdb\xc2(@\xbf\x04\xf5\xac\x8db-@\xf3\x1d"/\x98\x801@\xf9\x8e\xdcBO=,@\xe1\x8b\xec\x81\xc1|\'@\xf5\xba\xaa$\x10\xbb(@\xcc%$\xe5Z\x1d-@\x9cK\xdf\xc0\x142&@5\xd8\x8b\x80+\x140@m\x87\x19uf\xf1,@%\xba\x05l_+,@U\xc2E\xeaW\x0f(@\xc0D\t\xa5\r\xcc)@9\xd4C\xa7\xe4i%@\xb0\xd1\x86\xad\x11T-@\xa56\xf9\xa6~}1@\x9a\x97R\xc7\xbc\xbd*@\x86HK\xde\x1f\x8b/@p\x81\xa5)8X%@H\xc9?Rw\xf7(@\xcacX\xa0\x8e\x96-@\xd7q\xa7\xec\xc2]%@\xa7^d\xcd\xf1\xb1.@\x98\xac\xbffK\xa00@\x98z\x93A\xd1\x9a%@\xfeV\xabc \xec/@\xe1\xdb\xb1<-v%@\x96\x99.\xc2r~-@\x95\xfc\xbf\\\x14\\-@,s\xa4_#\xf60@;\xa8\xe8\xfd8\x031@6i_\xfcb\x92-@\x07&\xcfef\xa3-@\xf8L\xf8\xe1\xa4w(@\x0e\xb5\xea(u6.@\x14rU\xce!\x840@\xb5T\x13\xed\x12,1@\xc1[\xa0\x94\x90\xdc,@2\xf3\x98:h\x88,@\x92m\xd8\x02\xe8o1@\xdcKJ\x05\x19\xbd0@\xd0\xa6<EQ\x99.@\x97P\x83\xda\xe3E*@\x80\x10\xaa9Y\xd9*@\xea\xf0\xdb\x16EH-@\xe7\xd0\n\x82\x13\xfe%@M \xcb\xd5^\x81-@\x0bj\xd3\x87\xbd},@\xca\xa0I \xf1\xe5,@\x07\xb7Z\x18\xa8\xd0,@\xbe$4dc@-@\x10X\x9d\x9d\xe5\x8a,@\xd9\xdc\x8bJ+%-@\xf97[\xb6bl-@\x14.\xb70_\xf8-@a\x18\xc9\xc9\xb8\xec-@\xb3\xf2\x0b\xf1\x1d\x10.@\xac4\xbauFU.@4u\x9e\x10\x06]/@\xd2\xf9G\xca\xf1|.@]\xc6\xe0\x16\xc2$.@5\x82a\xc0[\x8f.@pof\xb3Ul(@\xe3\xb8\xc3\xc5!\xe50@B\xc5\xa8-w`-@\xce\x83\xb6[\x8d\xe7-@\xd2@\xdd&\xc0C-@\x008\x91o0d-@\n\xb76\xb9.q-@\x10\x97\xfb\x8cEL-@8`\x03\xf0\x14a-@*t\x18\xa6\xd0X-@\x8do\x9a\xea\x0c\x1e-@\xa48\xc8vC\x0c.@\x1b\xcb\x1ea\x9d\xb1/@\x8d\x19\xbe\x05!\x16-@,a~\xf9\xb3\x1c.@\x9f=\x94\xec!\xcc0@\xf0\x1b\x1a\x9e\xb1\n.@t\xd4\xf1\xf9\xe3\xef-@\xd0G,#U0-@\x01d\x89\xc9\xaa\xf1-@M^R\x7fC\xcb-@\xd4c\x18n\x10\x83\'@\xbbH\x17\x1a\x86\xd80@\x80;\xf8M\xb5"-@\xf7\xd5r\x8bN\x0c-@G!J\x92\xa3\xdb0@\xc1./\xa3\x03\xb0/@\x8bE\xcd\xc3\xc7:.@&\xc9\xb2l\x8b -@\xb8h\x0e)\x8f/.@M\x7f~_#\xc0,@6z\xf2f~\x15.@\xd7\'\xe8\xf6\x8d\x86.@\xcc\xe3\']\xb0d-@&\xa7\x89oHj(@\xab<9\xb6"*.@\xea\xac\xe8_b=.@\x89\xf0\xaa\x9cvC.@\xb2v\xcb\x98\x1e\xca(@R\x8d\x80\x8a)\'.@%\xd6\xcc\xcb\xeb/.@\xf0\xd1\x9d\xcdZO.@ \xb2Q \xebU.@\xb3KXI\xf0\x0e(@\x00Me\n\xe3\xca-@\xed\x94k\xa4\xdb\xe2(@\x0b\xeb>\x83\xa2),@d\xae|R\xa0u.@:CP\xc1\xcd\xbc-@\xa3\xd9)5\xfdL-@gOY\xd4\xb1\x88.@\x11A\x9b\xf6~X0@t\x1f1\x17n\xa6.@\x1e\xf3l:\xbe\xe30@\xe00\xf7\x9f>\xe20@\xf4\xef\xc0\xb2*\xb0\'@g\x1dvQ\xda\xad1@\xf0$\x84\x84\xbby/@d\x1c\xfa\x84\xf6o&@\xfd\x04[gs\xaa)@\xe968\xbc9\xa7/@\xa9\xd0\xfbib\xbe0@f\x83\xb5\xdc\xc3\xe5,@\x08\xe6q\x1e\x1d\x0b/@\x8czI/\x0b\n-@\x1e\xe5\xc7\x890\xcd/@\x88\xe5d5\x8cV.@\x05-\xfe\xbb\x93P.@\xd4\x8a\xab>M\xec/@\xef\x9a\xc0\xc3\xac\x80/@\xfa\xb9\n\xda9j.@\xb7\xa4\xa0\x15\x0ff,@G"~:,"0@\x88\xdd\x86\x94P\xfb%@#\xb9\xdf\xbfu\x8a/@\xac\x7f2\xa1S;2@\x10.\xd8\xc1=\x01,@\xa6\xea\xbf\x13\xf2\x89-@\x82(\x83\xa3\x7f\x9a-@r\xa1\x92\xfb,\x150@\x0b/\x9f\x010\x85/@=\x04_\x15wO/@}\xba\xca\xc2\x11\x130@\xaaD\xab\xec\xbf?3@\xbf,\x88\x8f\x80\xb1-@~\x8c\xb6n\x9c\xe50@\xde\xf3f\x04\x96[.@\x9f\x0c\x80\x9dc\x7f*@\'\x0e!\x06\xefM0@\xd9\x82\x1c\x1c\xd9\x990@U\xc3\xe4k\xbf\xc2.@\xdc\x88m\xd6\x12H(@\xaa\x93\xd8\xeb\xfc\xda(@\xc0\xa6\xd2\xe8m\x8d\'@1z!\xc8\x82>.@\x1c\xf9\x88\xad:\x05,@\xfb\xf8\x19\x92}\xd0-@1\r\x83\xae9\xfc\'@\xab\xb6J\x968\xb9-@\x81\xcfKi}\xea(@\xbf7\x97\x12_\xf4(@\x8e\xa6\x93\xed\x1a\x02-@$\x1e\xe1\x84\xabu%@R\xb7\x1c\x92!u(@\xaa\xd780\xe6z0@\xd7\x08\x90\xf2N\x10-@b\x8c\xcatyo(@\x02J\xc5\t\xc8\xbb1@\x8d\xcf\xe6\x99F\xa4-@\x9d`\xe9"\x96\xbe-@\x11/\xdddxx,@\xeccs\xe1H\xb11@L\xe3\xe6\xc1\x00\xee,@\x1a\x85ZZ$l,@Z\x90{h\x13L(@-\xd3\xed\xef.\xfa&@\x95;1]T\xa7-@\xa7o=\x01\x88\x84,@x\xf2\xb2\xf3,\xd70@\xb0\x17\xe7\xc6\x9a$.@fr\xc6\x88\x1dI,@\xc1\xc4\x12[!\xaa0@\xe2\xc7mW\t\xd80@\xeb\x86\xecA\x1b\xa5&@\xae\xa6)\x8f~\x8a)@\xf1GHS\xb8\x82)@\xbb\x00%\xa4\xa9\xdb\'@\xb61t\x1f\x8cq)@\x12n\xebH\xb0\x9f&@t\x92K\x0b\x9b\x910@8\x07\xa7q\xba\xfd,@\x8d\xbe\x02\xae@\xe00@u\x80\xa6\xb4\xe7\x00,@\xd7\x07\xda\x96Z\x8e-@N\xad\xadv\x8f\xb10@l\x86\xd5\xd1I\x13-@\xa0SJ`eF\x0f@I\x1d\x16~\xe0\x9e/@\xc8h:\x0f\x04\x170@0U\xfb\xed\xef\xe8-@\xb22-06k-@!\xc2\xb0\x01a\xfd,@\xfa\xc5g\xf6\xe63.@\xe8S\xcd\xc8U(0@\xdfQ\xf3,\xa6\t0@\r\x18\x12\xfb\xbfz-@\xb1\xa5\x08\xa1X\xa1,@\xbb\x14\x10\xeb\x19\xd6\'@\xc8M\x8d\x14$\xe60@\x96\xa7\x0f\xd6\x9d\xac0@/\x0c%\xdah\xfc,@\xf5\xf5\xec\x1d\r\xd10@\x97\x8f;\xd9\x99\xb60@\x83\xc2\x7f\xf64H*@<\x80\x0c{\xac\x8e1@T\x1d\xacjU\x8a-@\xc1\xf8\x17\x0b"&+@!I.\x01\x98\xe5\'@\x1b\xf5\xae\xf6a\xc0\'@\xbf_V\x87W(,@\x14\x02\xeci\x11\xdc0@\xa3C\t\xa9\xc4\x83,@\x0f4\xf4\xcf\x91\n(@j\xa8\x02[se-@\xed\xe1N\xd0\xfb\xc70@lb\x01\xc2\xf8+,@"\xe1\x06\x8e\xa3\xf30@X\xf2J\x19?u%@QQ4\\\xf3t-@aD5u\xe4\xab%@\xad\x93X\xb5\xc7\xb5.@[\xe6\x16\xf4{\xa41@\xb14\x1f\x0e\n\xfe0@\xc8?\xf24\xa6\xbb.@[\xab\x83\xa0\xce\x01-@\xad\x0e\t\xc7QQ%@\xeb\x1erL\xabj%@{Q\x0eA\xc4\xfb0@ \to\xed\xa0\x8d.@\xbd\x12\xe8R?\x9f1@i1\x92%\xd1\x9d1@L\x85,0H7-@KE\x16MV\xa90@\x8b?Q\x17[\xb1.@6L\x8f\x18\xb4\xfc0@~W\xdf\x15`L-@\x1d\x00\x0e\xfb\x93y.@\xcb\xa4\x81\x9aBb\'@j\xb8V\xf2d\xfb\'@y\xd1\x85N\x81\x07(@\xd5\xeaE\xe1\xfa\xc9\'@\x8b/}\'\xec]-@\xef\x1c\xce\xf7\xff\xe5\'@\xd4\xc7\x83\xcc"\xe7/@p\xeb\x93\xce\x84\xf90@\x83`\x02\xa2\xddo-@\x010\x83\x8a.W\'@7\x18\x8f9ib(@\x94?\xef\xec\xe1\x8f\'@\x12H\xe8^\xef\xe9\'@\xf7\xf5\xd6eEP-@\xd9\xd6\xb20\x11\x950@xY\xf0\xd4\'`.@\xce\xe9\xd5<\x8al-@\x17\x90\x0bh\xf2\xbf%@\x9b\x16\x1b\x97\xeb/(@0[\xab+bT-@@\xba8\x8bt\x9d%@6d\xd7xU},@N\xd0=\xddj\xee0@#\x10d\x95\x1e7,@\xddW\xd7\x10\xbfi(@\xe7\x15\x0b\x9c,\x98%@\xca\xbf\xe8^\xe4\x8e%@q\x81\x8ep\x812-@\xcd\xd0\xd3\x97\xa8\xc1(@\x01\xeb\x1c6(\xb8,@\x1d\x95\xbd\x14p\xf80@B\x9eF\x81\xdc\x881@\x89GK\x0f\x9f|0@\xe4\xb1w\xc9\x96\xf3%@q\x1f\xfb\';\xaf-@\r\xea\xdb\x10\xd4\xfc%@\xbf\x0b\r\xa7\x14\x0b1@\x96~\x99n\xc7\xac.@\xf2tU\xc0\xb9A-@\xfb\x00\x85\xd9\x1a\xa8%@\x19\n\xb4\x8b\xe19-@\xf8\xf4H\x0e\xef4-@B\xa55\xa5\x00\x90.@\x98N\xa2it\x17+@i\xc5\x13U\xa8\xe10@qW\x10\x85p~.@\xcf[1\xd3u\x8f,@\x871\xc6\x0fsu0@\x97\xef\x86\x87D\x90%@\xaeE/\xfc\xd0\xa6.@I~\xac\x81\xad\x85%@p\x1bL\xbb\xce\xd9-@\xbc]>\xb5\xbdX.@83\x9d\xe2e\xa70@\xe7\xdc\xc9\x99-61@\x9fD\xb2T\x17\x03\'@\x1e\xffu\\\x0f\xe90@\xf4-<\x85\xf2P*@\xc1+\xe4\xe2\xf8\xda,@Mi\x80\x91\x86\x1d1@\xf3\x93P\x9dd\x031@\x97\x80\xa2\xb3\xfe\xe7)@]\xf2\x1e\x8d:^.@%1.m0\xc3\'@4\xe7<M&s%@\xbc\xc9\xbb\x97\x81(+@\xd6\x89\xb0d\xbd\x0b\'@\x17\xefNIK\x88%@3\xc7W\x1c;\xe5.@\x15\xad=\xfc\r21@V\x00F\xbc[\x80%@\xd5:\x82\xf6\xc0\x011@}gW\xba/\xf4.@\xd9S\xdfDU\xa8-@=w\xae\xe9\xd0\xd0-@p\x90]_\xbba1@\xc6p\xc9A\xf6\x91,@p\x02\x90\n\xd7\x08.@\x00\tV(K\xe6-@$\xcd\xbf-\xf6\\-@Q\x95}\n\xae1-@25\xdd\x93~\x85+@R\xd7\xbc>T\xf5-@V\x82\xa8\r\xba\xf9-@\xbf\x95>\xacP\r1@4\x01\xcc\'Ao-@i\x92s\xc8\x97\xfc0@6\xda\x81B\xfa\x06.@\x90\xcdn)l\x89/@\t\x1cJtp\xc00@Z<\x19\xda\x19\xeb-@\xccl\xa0W\xb3-1@\xf9\xd0G\xbd\xe0\x170@\xf7O\xc9\x03\x8c\xb4&@H\x0bL8\xe1o-@tT\xa6i\xe0\x8a+@\xa2\xe9\x13"!\t)@g\x8e\xd7D\x15\x161@\xeeq\xa6\x9eG\xbb-@\xe0\xe0\x88\xea*H-@C}\xfd>lf/@\x87\x94\xc3\xd8iq-@W\x0b\xbf\xfe\x1d\xae-@\x9b\xf0?^Mx-@\x94\xb5\x80\x89\x9d\x1b-@\xd1\x0f\x1c\x97\xd8\xe2-@\x9f\xb2\xfd\xfb\xd7\xa5-@\x8e\xea\x08\x942\xd5-@"pXg\xa0\x85)@\xf14\x8f@\xbd\x192@\x95R4\x0fL\x9e0@\x90L\x8a)\xbd\xbb&@m\xbdC\x85\'\xd7-@\xdd \xc812\x1e-@\x919\xf7\xa7\xd3\x1e\'@\x00\x1c\xe5\x12\x9862@\xb3>0\x82&\x981@E\x8d\x11\xfc\x15\x96)@\xb0\x99\xd6$\x19\xe9\'@\x916\xfc\x02\xe7\xf9,@\xed\xa4\x9e;\x96E*@*\xb0N\xff2\x16)@\xfa\xbd\xb0\\\xab\n-@69\xe6\xe8\xe2\xe1,@\xdd2-e\xbe\x98-@\xc7+\xa5\x02Bh,@\xce\xc3|\x19K\x8c/@\x95(\xbe\x06\xb8\x1f*@\xceu\x87|\x11\xa6/@\xfa}iG\xdc\xbd-@v\x1eb\xb1\xe0T-@#\x19\xdd\xa9KA-@\x9d/\xc5A=K,@M\xe4Uc\x90\x82\'@G\x0f\x90\x02\x82\x1b*@\xe6\x8aX\x85\x83\xeb%@}\xde\x13m\x8f\xfb\'@M\xba\x9a\x98r\xfb0@\xd7\xdb\xb1\xcd\xb3\xb1-@\xaa\xf1\xf4,\xd5F+@\xcb\x9d\xfd{\x96\xbd%@\xf96\xb1\x1a\xber*@2\xe2\x06g\xb7).@\x92\xa8\xe4\x9e\x07>-@\xefI\xed\x9f\x82N.@\xa6\xf4\t?T\xdc.@\xded\x1a\x9e\x04\x06(@\x93\x97\xa3\xce#3.@\xc3h\x0e\n1\xe0-@\x96Ke\xd9\x12\x95-@\xdcHv\xb5r\xac-@z\xdb\xd2\xec\xf7\xed0@w\xda\xbd\x14\xb7\xb4-@\'\xdb\xbeZ\xb5\xff%@e\xabC\xac\x88\x1f1@j\xf8\xd7V}\xde0@>\xf6\xf7S\r_.@4\xe0E%\xfb\xf8%@\xe2)S,\x12&\'@\xddm} h\xc6-@\xb1B\xf1\x81B\x9e/@s\x94\xf4\xb2\x896.@3\x1c\x0e\x8f\xe9\x9d-@\xb1\x16\xe3\x02X)*@\xa6\xab\x07A\x0e\x0f1@I\xc4\x7f\xd0\xa6\x96-@\xcc\xf2{\x07\xef\x8c-@f.F@[\x1b0@-<a\x89\xc9\x12&@/\x81D}\xd2+\'@\x0f4\x83\xbf\xa8\x171@\xe8\x89\xe8\xf7\x884&@\xb7\x9b\xeaXQ\xbe-@\xa5\xc1P\xda\x17\xe9-@\xe0\xdb\xfd1\xb0s-@ X\xe0(\x1f.-@\x8b7\x97%C\xeb0@\x14\x7f\x18C\xf6\xd9.@\x91)\xecW%\xd8-@\xd5\xdb\xa0B\xf6\x9d-@\xa1\xc8\xf0x,\x07(@\x02\xe8\x0e\xc3\xe0a+@\'-v\xaa\x18\xbd+@\xe7Q\x98\x8e\x1a\x96\'@+rZ&\x96\x0c1@T\xe0\xce\xe9A\x95-@\xbc\x19\xa3\xf8\x81\x1a\'@\xff@#Za\x10)@\x13\xb6\xb3u\xe8\xbe.@\xbaW\xb9\xa4 \xc9-@\x94R\xd8\xf8\x19\x8a-@EVf\x7f\x86\x10)@E\xd2}N`\x0b.@\xdd\xd40\xd7\xef\xce-@m\\\xb5\x0f\xd8\xfd-@)\xf5\x9d\xca\xe5\xc0-@\xd4-c\x1f\x81\xff(@\xcc\xa8k\xf5\xcd\xd2-@~\x01)\x92\x8b\t)@86:D\xcc\x1f)@\xdc\x03\xc0Fv\xb10@h\xbd\x05N}3,@\xd5\x05\xe1\xab\xde\xc1-@\x01\xb8\x83YWt-@\x89\xd8\x9a\xf8\x82\xcc-@\xaa\xa7\x10\xfd\xb1\xe0%@\x02\x112\xb5\x19\xcd,@\x96\x9ax#\xfd\')@\xaf\x89m\x90\x89\xb30@\x01\xe1\x92X|\x9d.@\xe0\xd5iZ{p/@q<\xaa\xcd\x08\xc9,@\xbeK\x98\xd9\xf1\xb50@vIGP\x83\x7f+@)\xcc\x936\x92\r-@O\x11\xe5$`t*@\xb4\xf3\xd8\xb0\xd9\xb8*@2\xe2Q\xb0\xf4\xb00@\x02\x9d\xb5\xd5\xee\xc2,@F\x89\xbf,\xd6\xc9+@t\x13K,\xf7u*@:\xb5b\xb6\xd42*@\xc5;+h\xc4\x89-@Z\xc3\x14np\xf70@\xed\x16\x852\xafL,@\x02wmyT\xf6&@\xf7\xb5\x94\xbf\xbc\xc2+@\x8e+\xd1\x98>\x84.@\x049\xf8\x0f\x9c\xb4*@\xe0`N\xc8\xec\xee&@`2\x8f\\\xcf0&@\xd6\x89,\xcbW\xf9-@\xed\xd7\x8a\x1a\xad\xb5+@W\xcb\xfa\xd9\'\xce(@e\x05\\\x1d\x07\xe7-@[?\x10LQ\x99-@\x9f/\x96\xe3P\x9b,@Ff\xe4N\xcb\x16)@\xaa\xf0"W~\xd3+@\x97\x18\x1d\xd56\xa2,@\xf0\xa3D\xd4Z,)@\xcf\xa3\x00^\x96\xd80@\xe1,\xd6\xa8\xa4**@\xa0\x16\xd0\xf9J\xe5&@O\xdd\x93\x816\xe40@Ho\x90g?\xe1*@\x96\xdcok\xb700@\x8eq\xd8\x14\xad\x17)@K\x1au-\x19y,@f\xf1\x01P\xb2\x1c/@_\x9d*\x15\xac\x88*@\x1a\xb9\xf2d\xa1\xa4+@9\xe8?\xf5\xb2\x91-@\xfc\xf5\r\xd3)\xc3+@\xe7\x07\x9aF\x0bV/@\x16\xcd\xff,\xa2O(@\x18\xd0\x10\xb3k\x1c)@\x94\xa8S\xfe\xdf\x7f-@\x16\xd1\x94\xd4\xb0\xce+@\xfd\xa2o\xf4\xdbo\'@\x15A\x13\xb5\xb5\xfe(@ \x9c\xb0\xd0S\x990@jA!o\xe5\x95/@\xe8\xc27zb\x80,@\x8f\x05a\xcb\xad\xec&@~\xfem\xcdk\x14*@m\x19^\xf9\x1f\xa2/@\xde\x8a^g\x9ac\'@\xab\xa6e\x8f\x82l\'@\xd9{Y\\\xbcT(@3-\xed\xfb\n\xf0(@T\x1f2W\xec\xff)@B\xea\xe5\x16%\x9e(@\xbcP\xb2\xe5]=-@\xda\x17\xb5\x02V?-@\xef\x86\rr\x02\n)@\x93N^\x9dYo\'@S\xeaF\x97\xf21\'@S\x9a\x80$s\xa9,@\xf8H\x01\x11Z#)@]-\x10\x04\xa4\'.@\xb9#\x1a\xf2x\xba(@\xfc0\xe9G\xe6\xda0@OP6\x906M)@\xd8\xe2\xc0V\x16\xf31@\xac\x19\x04V\xc6\x01.@\xb8\xb5\x99N\xa6w,@\xb7&}\x9e\xbe\x1d/@\x10\xae\xc4\xbcf\x03,@\x04\xd6\xc4V\x8d\xfa*@+\xcfxT0\x0e,@\x06\xe1\xcd\xd9c\xee(@\xf99\xb3%W\xe5,@`dY\xe4\x92\x99-@\x808\xd3\xc8\xd0\x7f-@2\xf6K\xf6$\x16&@\x8f\x88{\x1b\x9b\xfe%@r+\x9f\xf5U\x04,@{Bf\xaa\x15\xab-@G\xf8\x9a\xa5\x87\xe6(@>\n\x93\x8b\xf7\xb8+@\x1a\x04#\x92O\xa00@\\\x1f\xc7;\xc8\xb2-@\xdce5X\xbe\xa70@X\xf2\xb0\xa1Q[-@)`[\xe0\x08\x110@\xce\xd8\xf5\xe2\x99\xa1-@\xf8w\xfe\x1f\xb6\x98-@\xd5\xf9t\x84\xca\x1a-@d\xfdJ\xad=\xc5/@\xc4\x8dW\xf0jv-@[\xd8E\x06\xd7\xd3-@\x03\x87\xa6\xcd\xc0U-@6\x1f-\x8cbL&@\n\xc9\xce\xf81&1@\xae\xf3\xa4\x01\xae-1@\x90N\x0f\x1d\xef\x1d3@Q\xd7\x01\xda\xffd,@\xb8\xf3\x85I\xdf\xaa,@\xe4\xf0\xf2\x03AC3@\xc3\xc4N\xfd\x02\xcc/@v\xee\x8d\xfa\xf5\xfc0@\xc32\x98\x1e\xc3\x03.@6\xad\x82\xd7\xfb\xda/@\xe4\xf1z*\x9c\xa20@\xa5$*\x19\x07\xed.@\xb7LU\xde\xcb$-@r\x08}{\xc7\x1e/@h\x01\xd35\x10\x12-@%\xe5\xb8\xf5\x0cN.@\xb8\x9d\x10\xef\xe9\xb7.@f\xac\x0es\x80N-@\xb26C\x18Gj*@\xabL\xa6\x8e\xd6\xb5-@\xe8\xe5t\xb3\x90\x0c0@\xf0j7O\xcf\xca(@\xe3S\x98\xd1e\xe90@\xb8Dn|-y/@\x90\xe6\x97\xb4\x06n.@\x7f\xfb\x08\x94\xfe\x84,@/\x00\x8c@$\xcf+@\xb5\xdf\x9c(:\x981@\x7f\x97W-C\xe4+@\x8c\xf0\x81]!\x8d-@\xa4\xb9\x1e\xaa\xe9\x03.@\xb6-\xa8\xdaC\xb2*@\x1f\xe4!W]$.@\xd4o\x13\xfc\xfa\xdc\'@\\\xe2\xb2A\xd4(0@c\x1c\xcc\xb1\t\xb3-@A\xa3\xd4%X\x06\'@MsJAw\x90-@\x88\xa4\xf5\x9e,\xed%@M\x15\xba\x7f\xbe\xa5*@\xa8-\xe9\'p\x072@m\xb0o\xd1\x083,@l\xe0\xaf\xf9-\xb9.@\xed\xf5\xb5\xdb$\x0c2@\xea\x8b\n8m\x95-@-\xe6\xb3y(\x13.@\xc5\xba\xa5{\x8d\xb10@\x1e\x110\xde\xf7--@\x8d\xb0\xb0\xaf\x9b\xb8+@\x0f \r\x97\\\xa8.@\xe4\xd1\xb1\xceQ\xea,@\xe7R\x88\xea\xa9\xa3-@\xb4\xb4\xd7\xa3Qq-@\xee\xdaeO\xfcP-@u\xc1k\xc4\xb7?*@\xf9\xa2\xa1`?C.@\xb1a%\x83|\x1c.@\x94{O\xc3\xe3\x9a-@\x86\xa5\xe4\x9f\xa9\xdf0@|\x83=A\xab\x960@\xa4\xc98\x01\xd7\x840@%k\xb2n&\xca/@\x82\xbe\xd1\x92\x01\xc40@\xf1\xba\xb4qR\xa7,@\x0e\xa9\x8f\x98\x0fM0@\x83\xed\xde\x9e$\xaa0@A\x7f\x9e\t\xab\xe9-@\xafVI}\x8a\xa70@\x156Ny\xfbd0@\xf9\xe7Z\x83\xe1\xfb\'@\xe1\x7f\x99\x15\x04\xea1@ \xf8*\x9c\x0f\xc40@\x85e_\xb1\xbfJ.@\xb3}\xb5\xcf\x80\xf10@.\x17u\xf2\xac\xb9&@\xe7\\E\xaf8\xa6-@F7\xebwU\xb5%@\xb8\xf8\xe1O9\xc51@\x91\x0c\xcb\n\x0b\x980@\xaer\x86\x19\x88\xb5*@\x0f.\x17t\xc7\x83/@\x00\xd2\x99\xc5\x0b\xd3-@K}\x8e.}\x91,@\xc8\x1a\xb5\x01F\x88%@\xe8\xe3\xc8\xbf\xc0\xe8,@\xe1\xb5\x95\xd9\x10\xf4-@\x05\x19h0xL-@5^\xa2:\xa1w.@X\x8b\x1b\x80\xa6\xde,@\xd79\x94\x91\xf6+.@i\x9bU\xb2B\xe2*@n\xcb\xbaP\xbc\x99,@,\x8ar{\xe9\x061@6\x95\xe3\xf8~\xaa-@0\t\xe7E\xd0*1@\t\xdb\x8d\x04\x11\xd1,@\xf9\xb2\xf8\x0e\xa7\xbd,@\xc9\x171\xaa\xdd\x96%@9\xf2j\xb2\xdc\xe7(@a\xf1\n\xe3\x0b\x03&@\x91E2\xd2\xed\xe5,@\x12\xbaE\x0b\x12\xcf*@\x80\x14\xf01\x96\x19-@Ss\xd0M;\xed-@\x16\x83\xe6Cl\xfa0@t\xb3J\\+\x931@s\xd4\xb9\xfc9\xa80@|\xbf\x0eH\x95\xc8.@{\xba\xbe\x7ft\xa3/@\x90-F\x19\xeci&@\x11S\xd4:(\xaf1@\xdf!\xe3\x92\xb3\xc30@g\xeaf\x93\xff\xc80@A\xf7\x93\xd8\x995-@\xa1\t\xd2\xfa\xd4\x8c,@*\x1by-\xb6D,@\xc6\xfc:O\x14\x1e0@\x9f\xec\x8f\x8e\x86S1@\xa3AV\xbbc\x17/@\xd7\xa1l^\xe5\xa40@s\x0b\x81\x94\x1fE-@k\x8a\xb1\x8c\xed\x80-@\t\xcaC\x86\x94\x96-@\xbd75\xf5`a-@\x8f\xd7~G>\xf60@\x1d\xf8B8QT,@f\x8a\xbb\xdb\xf6\xad0@p:\xb44V\xec,@\x14^>\xa9v\xf9,@\x92\x17\x80\x82\t\x1f0@\x7f \x1e\'\xd05.@4\x83\xdfq\x84\x111@\xce\x9c\xa5\x13\xac!)@GW!w\xc0\xba+@\xfeI(\xbfu\xe20@\xcd\x84}\x96\xc4\x910@\x85\x1f\xa5\xba\xb0@-@\xe3\x93L\x85\x1bc1@\xee\xda*\xfe6\xb4,@!\x1d\x93&&\x98%@\xab5\xa8c\x8c^0@\x0c\x8a\xb5G\xfep-@\xdb\tFg\x1e\xe2\'@\x18\xf2\x8f\x15-e,@\x86\xee\x15/\xc5?,@KfiaA!-@5C^bP\x9e1@\xb6 bV/t\'@t\xe8\xa6\x8d\xa7\x95)@f\x86\xc2\x11!\xac+@\xdc\xfe\xd01\xca))@s\xae\xa8?\\\n)@lNif\x1f\x04.@\x8a\xa8;]\xe0\xf5-@\xcc\xce\xac\xf1\xc4$-@\xc6\xc3/\x945\xa6)@\x06$Jv\xb5\xff(@G.;\x11\x1a\xe6-@yM\x1dE@\x0f)@\xd0\xa6\xec\xe5\xf3\x960@F\xfdd\xa13^-@\xaee\x13\xf7\xc4\x0f)@\'qw\x10\xfb\x81&@\xf7\xc2\xd4\xfe\xfc\xb3&@I\xe5\xe4\x811\xca,@\xb2\xae\x91\xc8\xfe\x8d.@\xfd\x08n\xb6\xf05(@\xc0\xc4a\xc0\xaa\x1c)@\xddy&CL\xe7(@hev\xd0"\xdd&@\xec\x12\xb4\xd9Zd-@\xed%\x9co9\xc1-@{V\xa46\xd2\x14-@\x8e\nS\x06f\xea&@\xa6>P\xd0\x17\xc4,@\xdci\xd3\x7f\xe7u/@\xb0Q\xbaZ\xdb5-@\xd5\xd5\xb99\x05\xeb,@\xf1jW\x87\xe9\xf1&@\xb1ey\xd6\xdc\xac,@vw\xa1\xe7"+)@\xf7\xca\xaa\xd0C\xb8\'@\xb3H\xb4P\xec\xea\'@\x88\xa1/\xae-\xa6)@\x00\x87\xec\x11\xcd\xc60@\x108\xf5\xb1\xa9\xf8-@\xda\x7f{\xc7S\x1e-@\x12:\xb0\xb5C\xe0,@Nm\xc5\x92z\xbd&@\xba7\xf8\xd2\xff\x10.@\xcc\xa5R\xe5\xfe\x96,@k\x9e$\xa9=\xc4(@L\xcd\xdd\x9c8\xb9(@\xb8(z\x80\x9a$)@\xdf\xc5Xh\xf4\xa9-@h\x06\xe6\x00\xc1\xaf)@#\xa3\x18]h\x99)@h\xb2\xbd0\x05R-@[\xed%\xab\x87\x820@\x0c\x0f\xed\xbe\xbcI-@\x98w/\xfa\x7f\xd7&@\xdd\xb5\xc8[:\x04)@-\xa4%$\x16\xa3-@\x80\xcb\xd3\x13\xc06-@wz\x1e\x10)\x90/@\xaa\x0e\x9d\xc1\xb7\xc9-@5G\xaf\xebWY-@\x8e\x97N\xe44b-@\x9a\xff\xc2\x18N\xf3-@:\x94\x00\xad;2(@\xfeX\xe9\xff\xc5@3@\xdc\xd58\xe3W\'-@\xbab\xb1\xa2\x95\x15\'@\x0cR\x11\xb4\x86\x93)@\xcb5\n\x00\x1a_-@\xb5}\x7fT\x83>(@\x98\xb9\'b\xed0(@\x97\xdb8\xb2x\xb8+@\xccm\xcf\xb8\x01V1@\xd9\xe6wY\x99\x14-@\xf5{\x7f;k\xca-@\x84\xc9\n\x04\xf1s+@\xaaz\x89~R\x0c.@\xbcm\xfd>\x8e\x04.@Dk\x98\xab\xfc\xf2(@\x9d>!\x85C/.@U\xa3h\x11\xb5E*@\xa8\xa0-L\x0e\xd2+@\xa6\xb7\xde\xceUc-@\xe5\xa3\xfd\xd3\x19\xe9,@\x93\x97\xb4\x9aL\x9a\'@n>i~\xa5\xce,@\xb3\xfb/\xbc\xbb\xb6/@f\xb7U=f\xeb(@\x0e\x12W\xe1r\x08.@\xea\xd3L\xb9\xfc\xc4%@\x12\x9cC\x9c\x1b\xe0&@\xeck\x92?\x82\x15\'@\xcdyk\x81\x9dd\'@1\xf4@\r<\xdd&@^\x93\xc9N4\xec-@ <\xd5\xe6\xc1C)@!,\xf7#\xea(,@~\xc1\xcc+L\x9a.@\xcd6\x91\xcd\xe94&@F\xfe\xae\xf0\xa2-)@p-.LN\xfa(@\x9dz\x7fK\xc6\x1f0@!\xecz\xff\x97\xf7-@J\xf4=Y\x81Y-@\xfeQ\x8b\xdcC\x91\'@\x88\x0c$\x18(C-@]~\x13"L\xc20@\xfaQc\xc3\x86\x92\'@I\xb6\xda\x0e9\x04)@\x07\xe5\x02a.\xe50@>Q\x89E\xc6\xf1(@\x94\xca\x94\xbc\xdb\x1a(@\x08\x02\x0f\xb1O#)@yP!\xd7#\xea-@\x9c\xc3\xbf\xd3\xbf\xa31@\xa2\xaa\xd7"\xd5\x1c)@\xd9\xe0\xd8\xf8\xc3\x00.@H\xe7\xa6b"4)@\xd4\xc2=\xedB}-@\x08|\x1a\xb5t+&@\x9c2\x97U\xc6\xbf&@\x8e\x9c\xcf\xb4\x95\x16)@\x8b&E*O\n.@c\x8b!Jv\xa20@`\xa3\xdc\x17\xa2`(@j\xf0\\\xd7g\x9d+@\x17\xb0\xe3D@\xb8+@{/\x8c\xbb\xd5\xe8&@\xcd^\x06O\xc5\x1b.@\xcf\xedB\xb0\xd5H.@b\xbb\x98$\xe9?.@e\x15\x98\x84\xc6\xe6,@7\x9a\x91\xf7~\x97\'@\xa2]\x0c\x81FV/@{\x83\xdf\r`\xe4,@)S$\xb4\x0b\x0c0@\x89\x845?\xde\xc3-@.n\x1f\xeej3\'@\xc9\x99{2]+,@9\xa1\xea7\x0071@K\x16\xa4\xa6\xed\x8d-@G&\xfe74\x84-@\x03a\xe9B\xc4\xc9,@\x8d\xdb\x8c\xf5]\xeb(@\xa2%p\xadWz-@bMt\xba\xf8\xba/@\x9a$\xc7v\xe4\x97(@`\xc2\xab\x88\x18\x97-@\x90\xb2\x8f\x97\x84\x990@(\xe7\xe5\xe1z\xe3-@B\xc6]#\xbew(@:n\x88\xf0\x1c\xaa0@\x80a\x05\xa8KO-@\x1b\x1f\x8e\xad\x0b$0@\x12ct8\xa2w,@\xb2\xb7P}9\x9c/@\n\xa1\xbdK\x97\xca/@\xef@\x1e\x81\xefy0@\xdf\xb4\x1a\x16\x03\xf1*@r\x87\x11M\x1272@\xc6\xfd\x83\xd3\x9e\xbe%@(\xa6\xa8\x1a%\xa7-@0\xd0\x18K\xa8\x04&@g\x16\xbf\x1c\x07\xd90@G\x1e\x14\tx\x19.@,\xe0\xca\x8e\xe3\xee0@\x8f\xa5jZ\xd2\xd60@\xab\x8dA\x92\x1eS*@\xdf\x18jX \xc1,@-\xa8\xabw\xec62@R_h/\x9ab.@A)\xaa\x10K\xb0-@\xeey\xed\xaf\xd5Y,@\xe5\x0072|,.@\xd7\x96\xd8,\xc4\x9a-@\xa9\x8f>\xf8\x17\xab-@\x02q\xf4\xe3/\xde.@S\xfe\xc5\xe1\xb0\x86-@\xec\x98\xb9<L\x8d%@9\xe2\x8f\xb3\x85\x1c-@\xb92z\xfdQf,@\xdfG[\x04H4-@\x13\x17\x8c\xf2\xf2]-@\xcc\x01\xb9\xda\xc7o-@r\xaa~\xc0\xaa\x05,@\x80h\x12\x8a\x11\x86,@!>\x9et\xcd\x8a-@\x9c\x16@(v\x95,@\x0c\x8c\x86\x96\x17\xdd-@.\xf2\xac\x1e@\xd8(@\x92\xb7Q)]\t-@\xc4\xe0\x0f\xfc0\xe0-@W\x99\xdfY\xb7^0@o\x1bf\x89\xe0\x80.@6Gn\x95.\x8a1@g\xa7\xe5\xa7\xe9d2@\x01\x1b\xc3\xd7\xfc\xbc-@bU-\xb5X\x9f/@\xce\xb3\xb0PLT-@\xad\xdd\xfc\xee\x07r-@L\x13Lb\xc1\xf0)@t\xc1Y\x99\x82\x8a.@G#o\xd9\xf7\x97+@\xbe\xb3\xcdr\xd9j,@T\xb7\xae1\x84v,@\t0H\xda\t\x861@\xa6\xf2\x7f\xf6W\x1d3@\xd59\x82\xf8\xed\x17+@\x04P\xb0\xdd\x0cr%@S\x90K\x1c\x9d\xe5,@Zn\x82\xe8\x1c\xb2-@z_\x9d\x9bi\x8f.@L\xdf+(\xa9\x94.@?\xb8U\x8d\x0e\xd8-@\xe1K2\xec1\xc70@}\x02A\xcc\xdfK-@\xa4\x039\xe7\xa5f-@\x039\xearzy.@\x1cu,B:\xb6+@\x14k\x94\x05\xabL,@\xb5\xf8\xddf\xb6\xae-@\xee\x1a\xe2-\x14D-@\xed\xc6\xacz\xa9\x13+@(\x0b\xcfn\x8c\x9e.@\xaa\xcdXz\x12\x12(@\xd1\xc7te\x8d\xe7*@OR\xdb\x13\xecr(@\xd3%\xf6\xeb\x11X.@2\xa3\x97U\xaa:-@E4\x14\x06`L-@l\xf5\x8d\xddMU-@=\xfb\xf3\xec\x02\xa2%@b\xc4\xb5=\x9c\x11-@\xb9\xbe\x9c"h\xc60@1Jn\xe9\x0bc.@9\x90\x08\xebF\xa6.@\xf0<2\x81k\xf00@>j\xc3\xbb\x9b\xbc+@b\xc5W\xc8}\xc2+@<C\xf3\x14L\xe20@Jf\xc7\xe1>~/@d\xd9Gm\x9d\x99.@\x825\x9b\xaf\xd1?-@\xa7l\x87\xf3\xbb\xaa*@\xd4\xf0\xd7\x16]\xa8%@v\x80\x0f1\x04\xf00@\x03\xfcX\x85\xb6\x1a-@\x8c\x10:\xa2s\xd3.@l\\\x94~B\x17-@\x0cA\xa6\xeah\x08-@\xa0\xab*#\xff\x0c1@P\x9f\x8e\x009\x071@\xab{\x8a\x94\x92P-@\x9b ]\x9b;\x88/@},8\xa5h\xb3,@\xd9\x0e\xfb\xc2+\x08*@\xc7AJ?%\xa01@I\xbe\xdc\x99\x02\xfb)@\xdd\'S\x072k-@tfB\x903\xee0@\xc50\x81\xa0\x0f\x9f.@O\xa2\x93\xa8\x1d"3@\x10B\x841\xd0L(@\xcd\x1avH\xe7\xb5,@U/}\xecJc/@\x83\xfd1\xcd\xb9\x81,@\xa0-F\xacs\x14+@$\x8dhH\xe6f/@u[\xd9\xc9\xae$0@X\xd3\x96\x9f\xfc\x97-@\x81\x98\xa6\x17\xd3\x83%@\x1a\x1dr\xf4\x02w,@dc\xdb6\x83\xa10@~\xcf\xf6P\x91|*@\x18\xe7\xb9\x00h\xc90@>\x87\xf6\x05\x83\xfe0@\xdd|\xf5\xe5\xcd\xf31@\xc8\x91\x1cp\xff\x8e-@\xa3\xa6m\xaa-\xd80@\xe8\x92?\x0f+\xea0@hzo\x9e\xdc\x88*@\xfd%d\xa3\xce\x990@w\xafn\x0e\r\xc6+@A\x87\x0b\xb7[\x91-@\x81]\x82\xc6\x1fz/@\x99\x85\x89\x1d\xea\xd40@Z-A\xf4+\xa8%@&\xa39 \xc4\x1e1@e\xfb z\x93\xa5,@f\xf9\xf22 \xdb+@\t\xd0\xb2\x95\r@-@[\x1b\xc3\xc9\xdc/,@X*\x936@30@1>\x08\x00\x96)1@\xbe\x1f\xc2\xa9\xa0\x031@\xd6\xab\x885{\xe6,@\xf3-\xb2\x02~k/@\xf1\xd4\xd6\xb5G\xdb0@4y\x07\x181\x99,@\xf2\x18(\xa6\xddt-@\x0bt\x9f\x02Q,/@\xd2\xca3\xf1\x7f\xe40@(\x98\x99\x86|\xdf0@\xacX\x1f\x17\xcf\xde,@\ti\x9a\xe7\xb8 +@\x06\x8e8#\xa0\xe20@y\x07\xe2}\x95\xe0*@\x9c\x8b\xbb7;\x16+@\xfd\x04\xf1\x84>e-@\x84,\xcb\x92\xab\xec0@\xe0\x82*R\xce\x82-@\xe5h3q\x95L/@b\xc5\x1e\x96\xa8\x0f\'@\xaa\xb7\x15\xcd\x06,+@]\x1e%\x99[*-@\xe6$-\x9e\xbf\xbf\'@_U\x08\xe9\xd6\x95-@\x12\xc9\'\xdbq00@\xa1\x8a^USd,@\xbb\xe9\x7f\x01\x83\xe2+@\xf7(7\xbd6\xe9.@\xedN\x15\xecr\xe7,@VC\xaaO=\x95%@\x89\xdf\xa1|\xf9\xb4+@>*\x08$\xecg-@\xea\xd8\x9c\x94\x8c\xdb0@\x87l\x918gK/@\x95?\x94\xbb\xf7^.@\x11uI\x16\x96\x9c,@`\x18i#\x12\x021@1\xc4\x0b\xad\x8f\xd8,@\x9a_\x8c\xc8?\xf8.@*\x99F\x97\x9ap-@\x1bO\x90n\x9f\xa90@\x04\x8d\xeb-1\xb4%@\xa8\xb3\xf3\xa3\xee\x8b.@\xeb\xe1hD\xf5r,@\x0b\x9f\xd7_\xda\xf6-@\x0cNl\xcc\xc2\xc9+@]\xfd\xe3\x95>\x87-@\x8b\xc89\xed\xa03\'@\x04\xde\xb6L\xc7\x11&@\xd6,\x8e\xfb\xbf\x001@(^\x9e\xe3VN*@\x10z\xdd\x0e\x00\x95\'@\xf6\x9b\x16\xff:\xe6%@\r*\x9c~\xb9B0@\xe7\xd2\xfa\xc1ZB/@\x81\x13\x03C\xc8\x8c-@\x96\xbbH\xd6m\xeb-@\x1fI\x83j[\x8f-@\x9cPje(l(@<\xf4\xbf\xc7ot*@\xdc\xd6\x7fF\x11l&@>\xb0\xa0>\xbb\xad,@\xc8\t$\xc3~\xb50@[\x92\x81x\xa5\xf8-@\x1e\xb4\xdd\x1f+ \'@\xa4"\xe9\xd6_\x7f+@b\xb7\x98\xc0X\xb2&@\xa4\xa7\xfa\x0bM\x83&@\x15\xe8\xdf\xce\x9d\xac0@^\xbdXC5\xe00@\xefS\xdf\xc6\xc2\xa00@\xbfYy0\xc7\x83*@}\t\x94R\x99\xfb/@\x90\xfa\xff\xc3\xd7$.@\r\xf3\x82T|\x9d.@v \x13G\xb6\x82&@t\xf4\x8b\xea\x19&.@\xe7\x0c/H|\x99.@j\xf3\xd0\xfb\xe6\xb40@?\xab\xd9f\xf9\x1f\'@\xb2@\x17\xb0\xb9\x8f.@7\x15\x9d>\xcc\x84.@XN\xed\xf3\x97\xe6-@vUW\xf0\xe2\x8f-@%\xd1\x1d\x1d1\xc4-@e\xf9\xef^\x86\xa7(@\x81\xbcA\x12\xe9\xf7&@\x95\xa0{e\xa8\x80-@3}E\xcfuK-@\xf8\xfe\x16\x1cT\x0e0@p/ \x01\x0c\x06+@\xede4\xd0\xb5\x88(@\xb9J\xdeJ\xee\n\'@e\x9a\x18?=],@\x9b\x1e259\xcf-@\xf2+\xcd\x9f\xb6~0@\xcc\x07\xb3{2\xeb-@\xd5\xa3\xa7v5\xd8-@g\xb6\x95x\x0361@\xd6\xcc\xce,;\x1f.@\t\rAw\x9ew.@\xb0\x9b\xa0U\x9b/(@\xa6\x15\xd6\xae\x8b\x9d\'@\xfa5\xa9$\x8d\x81\'@\xa1\xaeb{0\xc4-@\xa1\'\x0ew\x9au0@\xf7eZ-\x02,1@\xd3X\xdc~\x90\xf90@\x83\x84\xb6\xec\xdd\x02.@\x85w\xef\xf4h\n.@\xec\xb6W\x9fQ\xc0.@\xfc\xe6\x14\xa3\xbf\x8a0@\xcf\xc3:\x90k\x89-@\xa0\x1f\xd1\x06\x82\xce-@\xd1\xa4\xd9\xca*\xce,@9\xa3\xfe\xc46\xcc/@~\x0brt\x8b\xfd\'@\xea\xa5\x1a\t"\x94&@[\xbbw\x18\xb8\xb4%@\xf3]\xd32\x88\x1a\'@\xce\xeal_\x9cG(@?\xe9O\xb6\x9c\x01&@\x8d\xd2\x15\xe8v\xea\'@5\xf2\x9dg\n\x8a0@g\xe3(Z\x81d.@\x0bU\xb6\x08\x04\x06(@\xcd\xe4\xc0\xccr\xe2%@\xc2 \xc0x\xd851@\x05\xb9\xe7\xfeY\xbc-@\x83\x04\xac\x10\xbbI-@9\x1d\xed\xef\x05\xa3-@|\xc4)U\x90\xa0&@\x96\xe7\xdaN,\x8b\'@)\x18\xe7\x978\x950@\x1b-L\x94\xb1u/@\xca\n\xf4\xdd\xf8\x80-@\xae\xe3\xd0\xe4P\x15.@<0\x1a\xb33\x0c.@\xce\x8eB\x88\x7f\xe90@e)E\xa4\xd1\x9a(@\xa6\xe0\t\xcd!\x92(@b\x03I\xd4\xbeF(@\xaa\x82r\xbadr-@]\xa7\x02\xcb=\x000@\x97\xb2,\xbb\x8d\x800@\xb0\xd7\x95\x85\x9c\xae%@\xd8S~\x1c!T+@l\x0e?\xce\xd1\x171@\xfdJ\x86\xa2sd.@Qq\xcbk\x9a\xb9%@\xde\x12_\x7f\x8e\xac-@\xbf\xe8,)\xa5]/@\xc8\xac\xd4\xd2\xa2\x1b/@\x03/\xea.\x0e\xa6,@\'\x96?\xa4\x1d\xed0@\xfcIX\xd2\xa7\xbf(@D\x9c\x13w@\x8c-@\x04N\xc1a\x8d\xf4\'@-N\xbeV\x8f\x850@\x91k\xa3K\x84\x1c&@\x0c\x13\x88\xdfN\xf2,@\xab\xdaV\xb0\x16U.@S)r\xd4\xa7\x99-@\x88K\x8b\x14`M/@\'F\x1a\xbc3\xca\'@j\xba\xd9(\xc1\x9e0@q\x83<T\xb8\xcf0@\xaa\x04]k\x05\x141@KNi\xd7d\\\'@\xe5)P\xd2\xc4\x89\'@\xb6HOb\xd5`\'@\xf2\x03#\xfe\xb4\xb5/@\x7f\x8f\x0fKZ+*@\xd37\xfe\xcanN+@\xcf\x98\x13N\xe2\x9e-@\xe6\x9bo\x0c\xdf\xf6%@\xccd\xed\xa8\xe4\x0f&@\x11>\xec\xf99\xd50@W6V\xf8\xd1\xe8%@\xa3e\xdd\x0e;S.@\x92\x01\xbf\xceow.@?\xf2\x8c\xf3\xf68.@!=\xc9\xc5|\xdd*@\x0b\xfa\x8a\xdc\xbe\\/@\x85\xaa\x1e&\xe6\xe3\'@g\xaf\x83\xac\xa2\xe9-@\x1a,]\x1b\xc4\xd6-@\xae%\xbc\xa6\xe6\xbf\'@\xe3*\x9f\xf6\x83\xe40@=]\x9c\xdc\x86\xeb/@\x1f\xa6[\xc9\r\x1c-@\xe9\xb6\xaa\xff\xf4\xde-@\xf4\xc2I\xc7\xaf\xe7-@z\xf4-\t\x9ej,@\x98qb8\r\xc80@/R\xfe1\xe8\x81/@\xae\xbdN]S\xe60@\r]\x05\x93\x1c\x171@\x9a\xbdq!t\x1f1@!\x9f\xfd\x8dW\xfd%@\xda\xf4i\x92\xd7\xb3-@\x07\x0c\xd6\x88\x05\xf8,@\x11\xa1\xb9%W\xa70@D\xb6F[f\xb10@T\xfbV\x16\xbd\xe1,@,\xf2\x12H\xfcZ&@%t\x99\'\xac\x0f&@\xf2\xa3\xd1\x93&6*@\xfeWoG\x90)1@E\xbdz\xff\xa7\xf3-@\xa2-\xcf\x16O\t-@\x0e}\xbd\xc3\xc6\xb10@_\xa8\xa0\x85\xab\'0@\xb3\xb6ic\xefT.@\x13\xdb\xe2\xc0D\xa9&@\xdf\xe4~k\r\x90-@q*#\x0cj8&@\xaa\xb8K=>\x18/@\x12\xb5\x96\xb7\x9c?0@UKnn\x11\x010@\xca\x13\xd6Q\xfe\x80-@\x9c\x82|1\xf3\xec-@\x976\xc4\t\xcd\xa5-@\x12b,\xa6\xb7\xee,@(\xf2\x08i\x1d\xa20@\xbe\xb0\x04g\xe04-@\xc1}N\xfa\x9c*\'@\xf8\xd75Jt0&@;#u\x04\x9e?+@\xf2G\x1fsz\xfc-@\x08\x13\xa6z\x80\xe60@\x14\x82\x83\xe1T\xe10@v\xd0\xff\xab\x90B-@w\xfb\xd4yS\x06(@N\x0c\x9f@}/.@f\xbe\xf0\xd4N\xa0-@\xce\'\x8d\x1e=\x151@\xf6aHb\xea\xbb-@h\xf9\x9e\n\\<-@M\xe4Uc\x90\x82\'@<\xa4\x81/MS,@\x10J\x12k\xc6\x16-@#\xe3g\x86\xdf\xd70@\xd6\xe9\xac#\xf6\xbb-@C\x94\xa9\xcd\xfc%.@9\xf5\xa0\xa4\xbe\t-@\x14\x16 \xd7\xc4\xf7/@\x86rI\xcb\xbc\xbb,@\x0e\xd1G\xa2\xdd\xc7&@\xd9\x85\xe1,\xa2c.@N\x8a\xe6\xdf<\x920@\x1d\x17\xb6\xb5(\xfc0@g\xebq\xe4\xe7\xd80@\x07\xbe\xa7\xe4\x14\xa80@\xae\xbb\xfd\x80\x88\xa1&@\xd0\x9c\xb1\n;\xef0@\xf9,\xf0\xc79\x03-@\x11[#2\x06\xc0\'@\xb2y\x98\xb2\xf4l.@N\xc9\xf2\x1a+A0@\x03\xae\xbc\xa4\x00\xa9,@\xf7^>NyK.@\xdch&vU@*@\xa1G\r\xa2@\xfc\'@K\x8e\x95\x9e\xd7\xf30@\xbe\xcd\xe9IV\xde*@]\xba\xbc/+\x1d)@]\xa1\xfe\xbf\xb0+0@\xd8\xcb\x96K?\x040@\x83\x98\xbb\xe9\xd0Y.@\xe6\xe1\xa5\xca\xd8\xd7-@h\x8f\x88\x82\xae\x111@\xcd\x94\x01\x11\xcao-@$q\xa5!>+3@\xae}G\xdd\xb3B-@*\x81v\xe9\x13\x87,@\x9b\x82X\x9c\x1a\x7f1@\xb5([.\x90\xc90@!9T\xae\x17\xa71@ \xd5Z\xb0\xbaJ-@\xd7\x8e )T"-@\x02\x9c\x04\x95U\x1a1@\xfd\xac\xed\x0f\xa2|0@\xb2\xe9xfg\xd70@r=\n\x82r\xc3.@1N\xf1x\xba\xb7.@#\x896\xfa\xd5\xe9-@\xbf\xfcpd;\x11.@\xd0\xd1\xf8\xf9\x8dY(@8\xba\xe0]\x8d\xf7%@\x8fXPk\xe2l.@O\xfbI\xf9\xbce&@\x84\xd8\xfc\xee\xd3\x0c1@23\t\x9d#f-@\x8f\xd2\x18\xeb\x08\x991@<g\x0c\x08\xb1\xce-@\x1f\xd9\xd7\xb3\xf4\xb7-@\xe0\xf7\xafH\xaa\xac&@t\x85\xb4\x97\x96`*@\xbb\x85\xd4Q\xc9^1@\n\x81\xd82\xd14-@\xa0\xf2\x81u-(0@\xf2U\x9b\xf0_\xe5(@\x8e\x02\xff\xad\x9a\xbe%@\x91\xdb\x8d\x9c\x1e@.@\xdc^\xb32d\x8e-@@\xff\xc7\x86<\xc20@\xa1\x1bOy\xc1\x141@\xc21\xd14\xd0\xa1-@4\xca.\x9c\x9b\x97-@\xa6\xecx\xc9\x03\xd8+@\xff>D\x97\x11@-@\xdf\xfb\xdc\x8a\xd6Y.@\xbc\xe3il\xe4p)@\xf6n\xdb\rq\xc0-@\t \xc2\x86\x18--@g\xbb\x84,Z\xde0@K\xe0&\xee\x044+@\x9b5\x1f\'5\xda-@\xe36H!\x81d1@\'\xd6\x00\xbc\x150\'@\xf6\xf9\x8fo\x9fX(@\x1f\x9fCh&N)@$\xe7\xaa\x15Ff/@h\xbdw\xd8\x0bs.@\x1a\x05\xdfZ,%-@\x08K\x11V\xc3\xe4.@\xe8\xe6\xfc\xd4\x9a\x8f-@J\xa4\xb5\x8e\x02\x0c-@\xe8CH\xa84\xb00@\x8df\x91\xfe\xdeF\x06@\xbd\xdb\xcf\xf3\x0e\xe80@\xf9\xf3\x85\xb0\xa0e1@\xf2:\xf4#C\x08%@\x08i=4fh,@l\xce\xee$7`.@2\x8dv\x10k\xab1@dCH\xf4\xb7\x17-@\xdfs\x96\xb6\x039+@\xffk(g\r\xea,@X\xc8\x90\xe6a\xb60@\xaa\xe6\xffq\xd6\x0f0@\x9b\xbeO\xd8\xa3z.@(\xb5\xd5oX\xec(@\xfe\xf0\xe0\xe5\xc7\xe9,@\x9ba~\x80\x9c\x1d3@2e\xf5;\xb2`0@|\x1d\x97\xde\xbfq\'@>\x9d\xa4\x1e\t\xc0,@@\xac\xa9\x03GS-@\xf0\xd1\xce\xfc\x14\xd9-@>#a\x08\xbb\x8c,@<h\x04\xae\x1e\x0c-@\xf2\xf0\x16\xe5\x1f@\x14@\x85S6&\x11\xe40@\x87-\xd24/\xf30@\xc6\xc9\x9c\xe0\xba\xbc(@\xf1x0\\\x9ce(@`Ck\xa2\x9f\x1b0@\x13\n\xd4\x15qy(@\x9eQ\xad\x1a\xa4-\'@J\x07\xdcS\xd1n*@\xffv\x96\xa6\x1f=(@\xcb9v\xcb\t\xb10@\xd0]\x9d\xc2\xf7i\'@\xa1\x94\xd83\xbb\xdc*@?1\xb6\x14"\x08(@\xafN\x87\xdc\xeaL-@\xaf\xfa\xaa\x83\x80#(@\x8ar\x01\xda\x9c\xb7\'@\xd2o\x08\xf0o,(@\xdeoX\x86\x08\x89\'@\x14\x19\xb5\x8c\xe2s(@\xa7\xf0\x05\xdb\xf4\x031@\x93\xf7\xea\x82\xab\x80*@\xb7\x7fY\xcew\xb9,@1\'p9\xb6\xe30@Lt\x19\xa2\xa1-)@\x15\xa6\x89^\xb3\x83+@]\x94p\x9ev\xb2%@\xcf\xef6T\xb5\xe80@\xbf\xca{z;\xe80@\n\xc3s\x98\xc4\x1c(@]\xc5~\x10\t\x8d)@`\x89\x90?\x10N-@\xab{\x81@y\xa5%@\xc5\xb1\xf9\xca\x7f^-@\x89\xfd\xd0\xa1\x82t-@\xb7UQ\xc2\x1aM(@)}REsu%@_5G\x1b\xf90-@\x8fh/S\xad$)@\x84\x91\x95|\x0b6,@Nq\xe67\xfe\xaa%@\xc5\x86Lm\x98g,@\xbf\xe4?m~\x8d-@\xc2T\xc1\xd5\t\x11.@\xc04\xf2\xb6\x02\xca,@\xdf\x1eJVR#)@\xa4\x00\x84\xc3\xd3Z-@\x8d\xa5\r\xf3\xa3>)@\x98\x03\xfd\xe1\xc0\xa4-@\xc6\x0b\x1bK\x0cv-@@\xbb\x15\x0e\x9e\xe1\'@\xd1\x05 \xe9&Q-@\r$\x11\xe9\x96B-@\xe48B$s\x910@\xeb\xe6\xe0\xd52%)@\xd2\xaf\x1d\x8b\x16h.@qe\xf7\xb8\x9aR,@\x00#\xa4\xf7\xa3\x94-@\xb9\xc1\\\xfc\xb69.@\xb8m\xc8)\x89f.@o\xc6\xc3\x8d\x95\x15\'@]0\xe2c] .@\xc9\xe3\xfdJ=\xc3-@\x1cs\x8fo\x01\x8e-@\x86\xaf\xde\xa7$\xcb-@ki\xe8\xeb\x85t,@h\xbf\xc7\xfcR\xb1+@\x94p.\xffG\x1d\'@\xab2\x97\xfe-\x90/@\xaf\x1a\xfa\x055\x9e/@\xefx~\xed[+\'@)\xfa\xc0C\xe9\xf1-@\xfd\x0b\xca\xe7Z\xac-@\x895RQ\xc3\xa8-@\xf6\\\xc0}\x18\xfd(@;\xb9\x96XS\xea\'@o+\x02\x00\x98\xb2-@g\xcc\xfdy\xb3(/@\xc7\xd4Rh\x9e\xfa\'@\x18\x105\xfd\x89\x81&@\xbb\xe9\xc2\x9fwf-@\x94w\xa7D\xd5[-@\x97JB\x8bS-)@"*\x1c\xde\xaa\xed-@KA\xaa\n\x04\x04.@\x12\xf7&`\xc7\xe9%@@~Av e/@\xc6\xa9\xf3\x1d0o/@K\xdb\xb4\xbd\x85\xa11@FX\xa02\xb1J-@\x9d\xb6-\xd0\x8b\x91,@Qk\xac\xc0\x9cA*@\xfb\xe2H\xaf\xb2\xa6,@\xfc\xe8\x97V\x84G+@h\xe8\xd1\xf8\xdex\'@N\xa0\x15U\x13\xfc0@\xfd\xb9\xe4\xdf\xa9j.@\xa628\xc2T\xa6/@\xbf\xcb\x1bUL .@\xc8p\x01\x0b\xe6\x0e.@\xe3\xe8\xc4\xac\x87O-@\xc7&\'\x12\xa6\xdb-@\xbcL\xe3\xdb\xd0\t)@[\xbb\xe63$\x151@%\xe8\'\x95\xfd\x13)@\x8d?.\xdf\x18\x181@\xefX);\xc9e/@\x9b~\xfa\xb2E2&@ (\x00\xa2\xf5}-@\xe1\x0b\x8f\xc4?C&@.u\xf0Y\xf3\x84\'@\xa4v5)\x85\xdf0@\'|Q\x03z8\'@/\x9c\x0e\xc5\x8c\xe8,@8\xf8\xd6=\xe8\x9f.@\xf2\x8f\x83\xdd\xff2(@f\xf10T\x03\xcf\'@\xdd\x07r\x1c\x17\t(@\xafi\xa5!\x8e\xa20@\xf3\r\xa0O\xac\xf2-@\x9e\x83g\xec\xab\x86.@\x1c\xddS\xe0u))@x|\xf9u\xceS,@\xa0\xbf\xc9\x8cUz/@\xf1\xe0\xac\xeds\xe7-@\xe4FA@T\x07-@\xdf\x00\xc3\x16.{0@\xa5\xce\x0c\xde\xab)1@\xed\xe7ye\xab\xe0%@C\xbd\xe1 \xd28*@.IjA\xdd72@\xba\xc8\xf9&\r\xc5&@\xcb\xe3\xcd5\x9a\x08.@\xec\xd7\x9d\x96\xaf72@\xe9(vD\xab\xdb&@\xd4\xdd+{\xd5\x1e-@\xfdj\xfc\xb6B;*@\xc0\r\xb7+\x8b\xed(@\x8c\x84\xcc\xc1\xc4\xbd&@\xbd\xbf\x92\x9a\x10F,@2\xf0\xb9\xc5\x1d\xd7-@p\x83"jV\xd2-@\xb1\x00\xcf#\xb0\x1d-@\xe9\x9a\xfc\xcc\x9bN+@\x8e;\x81\x97v\x98-@X\xdb\xa7\xc3\xee$&@\xfe\xe3-\xe4\x8e\x15-@9\xf1-=\x07,\'@\xb7\x0b\xecF\x04\xbc&@)\xeaKK\x1c)0@\x9fA\xad\x06\x06b*@#\xf4\x17q\x1c20@\xcca\x9bQ\xae\x1f-@\x0cck\\\xb5\xa8-@;C\x8f\xdf\xcaL-@Q\xf8\xbbx\x18\x1f)@$\x10\xa6\xad\x832/@y\xe2\x8b\x06\xf0.1@?O\xaf\xc5PT-@\x88\xab\xc3\x88\x01\x1d\'@em\xe3j\xc1)\'@\xfa\x07\x13p>\xd6-@\xfeNy\xa6\x95\xb5-@OO(u\x85\xea(@\xbd\x1fD\xa2y\xd1,@9\x9a\xdeL\xf5\xf4\'@u\xf6\x07\xad\xdb\x93\'@\xb9_\xba\x18\r\x9f\'@\x9d\xa4@N\x03\xf6-@\x9b\x0c\x84\xf7\x17,1@\x017\xbe\xa0\xf7\xe0&@\x93\xea&;,\xf5-@\xaa]\x05U9\xcb0@\xd2x\x94>\'\x83\'@\xbe\xc1\xcd\xaa\x8e\xa8(@U\x1d\x13$S\xe9-@\x8fw\x00\xd5P\x90\'@\x0f\x05\xee"N\xc4-@80\xf6\xb26\xa70@W\x84\x0c\xbbv\xfc-@(\x0f\x16\xe5\x9d\x92,@"G\xe1\xa3\xa6\xde-@\xe2&\xaa\xac3\x01.@z\xc1Z\xcd\t\xcd0@\xe3\xb0w\xb5\x8b\xd1-@\xba\xcc\x05\x8a\xdf\xfa-@\xc4\x19*Y\xeb\xef0@\xa7\x03\x1d\x9f\xdb\x9d\'@\x83\x18H\xed\x17\x87+@%b\x83\xc1\x9c%-@\x1fY\xb0\xf2q\x13-@}>&}\x9b\xce0@\xdb\x81\xcf&\xf4\x15-@x(\xc3\xf1\xdc\\-@\r7\xd6\xdfo\x1f.@\xe8C_\x00\xf6\x87(@\xce\xbdM\x91\xd7\xbb-@|v\xe8\xaf\xd2\x120@\xf8\xd9=\xe5&r-@Y\x1f\xfd\x81\xcc\xd1(@\xb3\x87\x93u\x9f\xdc0@\xf8\\\xc0n\xd5\xa7.@\xba\xe71C\x9e\x0b)@\xc7\xa6\x1a\x18\xb6\xa3-@\x7fXB\xb4\xec\x071@28\xa3dJ5-@Y\xbe7!V4(@\xec\xad\xf2\x1b\xf0?-@b?i\x1f\xf9\x13-@\xf3u\xdd\xc3\x00\x91.@\xa0u\x05{\xc1\xce-@\xad\xbd\xf1\x1a\xd3\xc0-@\xe3\xa9\x01s\x8dt/@\x14x\x9d\x1d\xea\xce(@!\xd1\x9f\x9b\x96\xa20@\xd6}\xbc\x92\x08./@\x9b\xd4i\xe5\xe4\xeb.@2\x00P\xa6B;,@\x03\xe5\xec\x93*l-@6\xb4\x9f\x99\xde+.@\xaaW](:\x9f-@\x11\xf62\xc2(\x04,@[\x9f52\xb851@q\x99\xc9\xaa\x031\'@6\xfb\x1cD\xec\x8a-@\x92\xf7\xb3\xc0\n,+@+(\xf2h#\xe4-@}\x03s\x83\xbb\xf0-@8-\x89\xf3\xfc\x8f-@\x04W\x9f\x95\xb0\xe0,@\xd0\xa6\xd4\xc2\xd6\x08(@\x0f\xc4\xd0\xa5\xf7\xe50@[\xa0\x93h%\x1f1@\xeb\t=\xe8\xbdk-@OG-\xdc\x94X-@\x01(7Ql\x98,@\x95\xab\xfb\x0b+\xea0@\x98c\xea]\xd05*@(\x1d\xf8\xd9\xea\xaf*@\x04:)\xaf-\x97-@\x93\x8f\xf9Vi@+@`X\xa5\x8bO\xdc&@z\x12\xd7\x80h\xb5(@a\xab\x9a\xac\x9e\xf7-@s\xf5\x81|\x11\x86/@\xfek\xb6,\xc6].@c\xc3\xb4\xa7\x1d\x000@\xe3\x16\x00\xfb\xdeo,@^\xc95\x1e\x94\x15-@\xce-\x01\xea3\xb70@\x0b\xca\x9d\x12:\t.@\x87\xa3l\xcf\xe2\xa7-@\xaa\xa8\x94\xd7t{.@9\x0e\x95_\x96\xc90@\\J\xab\\.\xdf,@\xd7\x8d\x07oK\x0e,@|\xd2e\x10=\x91.@\xeft\xbd&\xca\xdc&@U!\x90aR\xf1-@\xeb\xb6\xd0\x0ev\xb8,@7\xf6} \x0c\x11+@\x81\xd1\x8e#Z\xb0-@S4\x18\x11t\x080@Vtf\x99\x80\xc60@\x01S\x11v;--@\x18\xffj=\x85I&@\x02)\xa7\xf2\xca\xa2/@o\x86\x0b\xeb<\xd3+@\xf6\xfch[\x073-@\xc1m\x8a?\xa8\x9a+@\x98\xfd\x9a\xb6k\',@\xe1\xe0\xea\xe5t\xcf-@\x9b\x08\xd8-\xd5\x19,@g\x8eL\xa20\x800@\xba\xe4IM&w.@\xa8Y\xa8\t\xee\xdc0@\xf6~^\xd5\xb6\x19)@<\xa2\xf5\x7f@<,@3\xc5F\x95<\xdc0@\xf8\xa8\x9b,\x92\x8e%@c\x7f\xc8\xd7>Q.@\xc7\x9f\xe6\x81\x84 ,@JxG\xd0\xb8\x91/@r\xf7L\x84\x0fl,@\xf1\x84"\x13\xf0\x9b%@[\xf8\xce\xf6\x0f-,@c3DW\xe9\x06.@\x1a.<\xeb\xae7.@\xcb(\xf2\x9bt\xaa/@a\xe1\x19\x0f\xde\xee0@1\xde\xf5_\x9f\xe1-@h\xbe\xca\xc1\x0c\xf90@\x9f\x18\xac\xc5\xab\x890@\r\xf5+\xb0\xf0\xcf,@\xb1\xfa \xfe\xb8\x940@\xd8\xb5\xce\x1a\xbc\x9f%@\xa88T$\xde\xc1,@\x10\x0e\xa8\x94\x81\x98-@\x87O\x9b\xfb\\\xb2+@d\x17\xd5\xe4\xcd[-@7q\xbdw\xbd\xf3/@\x0e\x8a\xf4\xc1\xa1m-@3J\xf9k\xa7e.@vU+\x11\x9a\xd1+@\xbej\xb1\xc8\x02\xf60@S\x8a\xdcx}\xec0@B\x80w\x80;\x9f-@\x9a\x0fe\xb8\'`.@*}\x80\xc1)\x88.@c\xf97\xc9\x81\x860@a\x8b\x9e\x1e\xf4\x1c/@Y\xe7H9\xc4\xdb\'@\xbb\x1e$geW(@.\xbd\x89bSO,@\xa7\x14\xc6\xc0\xf2w.@\xc6?_\x99\x0c&.@\xef\xac\xd1\tE},@\x17\xac\x99\xd54\x151@k[W\xed\x16W-@&\x15\xf5\xc8\xa3\xe1&@v\x01\x98\xcc\xee\xac0@\x92\x0f\x1c\xfaL\x17)@\xce}\xf1i\x02\x061@\x03\xbbI&\xb1Y.@]"\xba\xca\xdf?+@(u\x95\xe0\x00\xab0@Az\xbf\x8fM\x001@\xdf\xaf\xcc96:-@\x03h\xf9\xaa\xd2\xa0.@-s\xcd\xe4\x15\xf20@~\x84j0\xa4\x0b*@\xd2\xde\x8b\xf2/\xe2\'@`Dg\x00N)%@\xbc\x14\x89/\x04Z/@\x04\t\xe2\xc6\xb4\xce0@\x85M\xa9\xc9\xd5\xbf0@\xa6~\xdeB+\x1a.@\x13\xd2d\x90\x92\xa1,@LN\xbdX\x19\xde-@\x81\xc1\xc1\x81&\xa1-@\xce\xe1\xe1x\r\'.@,\xd9`\xc14\xa6-@:\xcagl\xaa\x90-@\xc9\xd4\xe3\xe8\xe7\xf3(@k\xf0\xd8\x8a\xbc\x1b0@\tc6\xd1\x86g-@CYE\xd1\x16\xd90@`\xd0f{m\x0e(@\xdax/\xc8\xc7+.@\x99\x08\x1e\xc5t\xd70@\xaar\xe5\xf9O>/@\xdf\xcf=o\xf9\xc6&@i\xd4\xbej\xd4\x13.@H\x90\xd7a\xe6\xa4-@b\x1f\xa9(\r\xdd0@\xc3\x94fo\xce\x1d)@\xb3\xd6\x01\x81\xe8\x98)@7\x9e\xa7\x16"\x89,@\x10\x00\x86\x95sw,@:8\xf8\x0c\xd8F0@c1\xb746:-@\xd7\xfc>\x02\xdb\xd10@s\xfchlT\xf8.@jY\x06\x88Z#(@\xf1\xa8\xc7\x02\xfdg-@\x94UC\xf6\xcf\xcd+@\xafe\xc7\x01\xa4\x83\'@|OJ^g\x90-@I61A}\xb10@H\xc1\x00Ew\xf2-@\xb2_Y\x80\x02\xd10@\xef\xc2>\x1a\x84\x82-@\x88\x8c\x00\xea\xc1\x1c.@\xc9lT\xc3\xa5\xf6\'@\xe0OL\xd0\xf1:)@W\x98\x05\x98t\xcb0@\xee3@\xc9\xf6\x03-@\x9eWtq\xe8v-@\x08\xc7\x11z;\xee-@\xa5\xa9\xf8\xed\xe1C-@\x1d*h\xb0\xf2\x00-@zR\x85\xc2S\xb6-@\xbfq\xed\xca\x8d\x06.@T\xb5\xb5\x19K\xb1-@\x10\'O\xe4J8-@\x854\xa6\x9eOq-@iQ"p\xb2v-@\xd9qH\x1e\xa6\xe6,@\x04\x05\xe5G\x84\x1c0@\xfc\xd0\x00\x1c\xf4\xf1-@o\xba\x9d\x8dK\x8c\'@`1\xff\xdf\'X/@\xe2R;\x8e\x1f(-@\xae\xe4\xed\x1d\x11\xe3-@\xfd\xe1\x89\xc2&\xfa\'@\x18\x9a\x8cdE\xea\'@qc\x80T\xd6h,@)\xdb\xf8\x12\xacv-@\xab\xcb\xea,\x81\xa90@\x92B~\x95\x1c\xfd,@\x13vP\xa5\xfe\x0b1@}9!\x06\xcd\xbb+@G\x0e\xb4c\xdc\xbf-@6\xc7\x9c\x0e\x01\x12-@l{\xcd?W\xa8)@\x14\xa4uc\xa8\x80-@\xef\x1dt\x19\xb0`&@\xeb/\xbfV\x0c=.@\xcb4\xc5\xf45\xd2-@\x03\xda\xc7\xf8\t,-@6\xb1\xa6{G@-@W\xf7\xcb\xa5\xc4\xd00@\xdcq\x11\x9c\x9d<(@\xdd\x870\x98F\xb7-@<^Y\xa5\x86(.@\x88Z\x1eg\xa5K+@S\x1a\x8e\xc8\x8b7+@F\xb2\xc1\xa7\x7f\xb7.@E(\xb4\x84y$(@\xffbe\xca\x9e\x9a,@?o\x8a\x06\x05\',@\xe96HMo6(@+\xba\xdfp\xd6\xb8+@\xc9\x9d+Uc!-@?*\xf4\xcd\x9f\xe2(@(\x19f\xf9\x812.@8\xfd\x94\xf2^\x080@q\xea\x06\xa5\xacl.@y\x11\xc4\xb3\xb8\x06-@\xbe\x18RZ\x14c1@N\xe7\xe8J>\x85-@\xe2\t\xa0\xe8qz-@\x9b\xcfP\xd9h..@\x16\xcd\xed\x02Y\xa00@C\x03\xe6\xb5d\x990@\xb5\x8c\xa4\xb5\xc4`%@\xfa\x81\xc0\xe2\x82X,@#\x896\xfa\xd5\xe9-@\xd8;\x88Oz\x8b-@a\x19L\x04k\x8f-@\xa8|\xac\x18fC0@R\xd8Z\x93\x15\x13)@\xe9Wp\x16\xd7m.@\xde\xf2\xa5\x9a\x80\xe20@\xc4\xd8\x11\xa6\x02\x1b0@l\xd24\xa2!\xe9-@H\xec\xbd\x836`.@\xd5\x8c\x9d\xd1,\xc2,@\x98\xfa\x7f\xb2[\xc5+@\'\x8e\xa1\xd4f\xfb/@\xf1\xc9]\x1b"\x810@\xcaA\x15\x11\xb9T.@<o]?\xf5..@\xc6\x1f4\x9c\x08\xf3(@u\x96r\t\xcbF-@|\xce\xfa\xc2\x7f\xb7*@@\xa7\xf0[8\x08.@eR\xaa\xd7G\xa4/@t\xf0\x98d\xed=.@F\xff\xb1\x11Y\xaa1@\x9f zY\xa6\xb0+@W\x8e\xef\x0c\xde\x890@1\xb2\x9f\x96\x8du%@(\x0f\xb5\xc5\x0e\x8f.@\x99\x8f\x1d!M9/@\xff\x91w\xf0#u.@\x04\x06\xf5\xd9\x9b\xa6/@\xbdI\x80\x16\x8bh\x0b@Cn\n\x8aG:.@mX\xb5\x8e>p-@\x91%\xae\x83\xc4\x08-@\xfaK\xb3\x9d_\xe7.@\x8b\\p.e5\'@\x93p\xb7\xdf]+0@\x11KJ\xc3\xc2\xc0.@\xc8)u\x93\xd17.@\xd0\\\x80\xd5G\xe9,@\xde\xdd>LT\x900@F\x05\x8a\xc6\x9b\x9b.@S\x15\x8d\x96.\x99/@\xcb\xfaC%\xdb\xb3,@\xf0\xe9\xfbK\rI/@-\xc1\xe6\xe0\x8dA-@*\x9e\xb2\x85\xc580@\x0e\xf8:\xc7\xd2d-@\xe0\x00\xa4\x87#\x81-@v&\x12\xf4\x01t,@\x8a:\xd8\xdc\xa840@\x88\xa0/\xd2n"3@\x88H\x88\x04>\x0f.@\x08q\rJ\xc7\x19.@\x88\xa6"\x83\x19--@6\xb1\x12\x1f\x8fZ.@kbm\xa6\xa6\x89+@\x1c\x83\x1c\xd2\xaa\xbe,@\xa7\xc6x\xd7\x8e\xaa(@$\x065\x84\xd2E/@\xfa\xf3@0\xf7\x0b0@\xc8s]\xbcc\x9b0@/\x8a\xbc\xe5`\xa71@<\xf1\xc0\xd0e\x1f-@\xff\xd7\xb6\xf8\xcaI-@\xb499\x87\xf6\xa20@\x11\x0cKb\x94\xf5+@\x8c\xab\xf60\x98K.@}\xb5\xb5\x7f\x1e\xae1@\x8d\x8f\xf9\x8ep\t)@\xcc\xdcTS\xbc\x04)@Bq\x90\xe4\x16w,@\x93yK\x04!\xb9-@\x819\xdf\x96\xfc\x96-@\xc1\x9f\x11l\xba\xaa,@=\xc96gj`.@\x06\xeat\xe8Q\x850@\xf2?\x80\xd7o\x171@\x050\xbbR\xa6t,@\x80\xd3\xd6\xc7\x84\xee.@\\\x8f\x07=\x82\xe0.@I\xb0\x90\xb8\x80\xf1/@\x12A\x1f-\xc7k,@M\x9f\x16\nJ\x94%@\xae\xd2\xee\x94S\xa7.@,J\xe92\xa4q-@+\x11c\x81>\xac0@r]\xba:\x05\x88/@\xabz\xe6\xaa]\x9f-@\xb8\xbcH\xbf\x88Z1@\xa9\x910\x81\x0c/3@\x15\xf8u\xecl;\'@\x0e\xff\x83DR\x07-@#{\x07\xd76\x1a0@?S\x9d\xcb~\xe7,@\xb9\xb0\x96:L\x8f-@%<5:-\xf4-@QF\xdb\xe0\x89\x93-@.\x1e\xdf\xf8\x1ab1@\'\x97\xa1M\t\x14+@\x8b~\xaa\xc9\x97\xea-@Q\xe0\x06\xce\x1bf1@l\x97k\xde\n\xf40@O\xcc\tu\xeb\xa6-@\x9c>\x9f\xa0\x97@(@(Y\xd6h\x1a\xc8,@A\xb8\xa1\x10\xa9\x15-@L\xf2\xc6\xbc\x1d\x1f1@\xd4\x15\x9a\xb9\xb1i(@\xd8\x06\xc7x\xf1>-@\x8c99S\xea5-@\x14\x81p?\x16e-@\x02\x01JPC\xf3(@\x1bN\xfb\xe4\xc25-@\x7f\xb2\xc3\t\x05A-@h\x89!~\xb20.@\xf0\xbb\x7f>\xf9\xf2-@\x19j\xb3?Y\x0f.@\rs,\xc7\xb7\xe50@\xe8\xdc\xa0GC,-@\x15\x05\x17\x8a"Z-@bXZ>V\x1c-@\x96\xe2\x10/\x8d\xea(@\x8fS\xcfH.k.@\x95?\x16P\xb8\xb7,@#\xb2\xb9x\x8e\x07.@\xc5\xad\x16\x9cZ/.@\xe4\xfa\x9a\xfa\x8d\xf9-@|\x0chp\xc3>/@hU\x8f\xe8\x88\x83.@2w\xe0(\xab\xe6,@\x04%\xca\x19=\xf5-@\xd0Pd(\x97\x06.@\x13)\xcc\xad\xfc\xf5)@E\xb5q\x83\x97r.@\xb1\xdb-d1</@^\xbc\x93i\t\x9e*@\xdd(\xf5\xcd\xb4\xf10@LJ\xf8\xc8\xc5Z.@1\x8dgx\xbd\x95-@#\x0e\x84\x05\x91m/@9\xf4\x8b\xe9\x030+@T1\x8c\x82\xf9)/@\x84\xa5\xf0\xc82\x93%@\x1a\x04\x1f{\xe9\x15.@\xcd\xbb\xd2\x85\xd3\xbc/@\xa8.\xffaRy/@\xb0\xd3\xdb\xae\xe0\xe90@l\xd7Z\xe9\x19\xcf.@\x02@\x80w:\xd3-@2i`\xd9\x04q&@\xd5\xcc\xd1h\xf8t-@\xdd\x88\x19\x98\x9f\x91&@\xdcf\x81\xa7\x02\xf5-@\x1e\x94\x941b\x9d-@_r!C\x8c\xf2/@:\x150\xe0\xeb%/@\xbap\xec\xa0a\xc5+@\x92F_\xe5\xa2\xdb-@\xc7\xc5J\xd4\xae\xd0.@J\xb0\x07P\xa7\xc1&@\x0b$\xa3\xf8\xea\x080@\x0eQT2\x1f|-@)\xc2\x84\x95\xf6\x9a-@Dn0\xc9\x9c\x0f/@\xb9\xf6[\x0b\x87\x8b,@\xfd\x80L\x0e/\xd1.@\x19\x83\xe7\x7f"\xa20@0\x9a\xf3A\xdc\xdd-@r\xa9\xd4\x94\x08\x88-@\x85\x17\xe4\xe5\xb6\n0@\xc5\x11\xd7\xc3\xf0\xe8&@lW\x06\xb8\xe0\x8b-@\x9f9\xa8M?2.@\xea\xdf\x17\xd6\xe1\xc9-@\xbbW\xba\xee+\x80-@\x91\x87\x9ez\x12\x0b0@m\xae\xb6F\xaf\x80\'@8!\xe9\xa5\x88\xe2&@u>\x15\xc4\xdf)\'@\xe7\xa7\\\xddx\x9d-@\x91K["\x8d\x8f-@\xc8\xbf\x9eA\xa1\xe6.@\x13\x04\x0b\xef\xd8\xbf-@\xadt{\x1b\x0f\xce-@M\x91\x1c\xc6|\xff/@\xb7\xb8\x9aS\x9e\x88-@1\xd9\x8f\xf5x\xb2(@\x01{w7\x92\x03(@\xaa\n.\'"\xf7/@\xef7Tb\xfb\x161@\xea\x07\\`(~*@Z\xb4a\xed\xbdx-@\x9d\x1b\xa0\x1d\xdaQ,@+\x12\xee\xe3}>&@tl\xe1t\xd9h\'@\xf2\xce\xe3\xed\xda\xa3,@\x86\x0f\\?\xa6\r.@\x1c\x80>\xc6x-,@\xbfS\x8eS\x06\xc80@\xff<\x92{a\xad0@\x93\x02i\xb5@(\'@9\xa2\xb5\x03\xb9\x96-@\x81\xf4\x01\x87]l&@\x81\x9d\x1c\xf6d%,@{\xd9}\xf0q\xe9.@\x1e\x9c\x06\x84@\xb0+@m\x00\x1cX\xa4\x98-@\x91\x1d\xb7t\xcd5\'@\xc1~\xff\x0bs\xa2-@\x956\x0cY\x1b\x9c,@;O X\x91\xd40@\x15k_\xc6\xd6y-@\x91\xef\xea\xaaE\xe70@\x1a%C\x14\xa2\xc8&@\x98\x029\xf9\x18\x80*@\t\xca\xe1 \xc8 \'@\xde\xea}\x93e\xdf0@\xed+\x84\x1c\x84\xe0-@\xf7\xc2\xb6\xa0o\x1b1@\x1a}\xd8\x8a\x1d\xd60@C\xd0\x0f@\x1b\xb3+@\xa2\x8b\xad\xa6K-\'@\xce0\x14qP:/@t\x95\nxh\x90-@\x9c0b\x03t\x81*@?\x11\xd9\x1c\xb2\xb0-@h\xe6g\xff\x93v-@\xd1Y\xf0\xa77\x920@\x83b\xf7\x9c\xef$.@\xbea\x9e\xfe\x92g-@\xb9\xe6\xfe\xf8H\xcb+@\x98\xfcT\xbcVA/@t:\xd7\x90\n\xe6-@<\xd8\n\xc2o^-@\xae\xfc\x1d\x93\xb1\x8b-@\xb9\xea\xbe\xb2\x1e\xe10@%\xef\xdc#I\xcb-@\xc6l\xcc\xe1\xa6N-@\xf0cl9V\xd60@\xe5\x150\xfe\x85m0@.\xee\xe7\xce\x90g*@\xb8\x1e\x1f\xfd\x07\xe50@\xe1"\xc8,\xe7\x84-@,6z\x18/\x96/@`\xb1\xf1<\xe1\x880@\x1b\xe1\xd44\xf5\xa8)@hAY0u\xff\'@\xe5\x08-\x05\xb3t,@\x1a\xf3\xf8\xe5\x1d\xe3+@\xf3*\x93\xef?\xea0@\xb7\xe6b\x99i\x860@\xef\xa8\xb4\x97f\xb3+@\xebL\x84\xbc@\xdf*@/\xa9!\xdc\x8d\xb0*@\xa0\x08\xb9\x12\xfde.@\x83\xc4\xe42Y;-@\xf9B\xf9\xda\x97e-@ \x97\xa2\xd9\xe1P.@W\x13GO\x87\xad0@G\x9e3\xb8\xa6\xee*@}\\\x88\xaa\xde\'0@\x08\x19\xbe\xfd\x81\xa8+@Wvb9\xe8=%@\xa85\x9fb\xa3>-@%\x9a\xd3\xb1\x16\x1e0@`\x012$h5-@<L\x9c\x07e\xb9,@F\xbf\x10\xc6\x0fR-@S\x93e\xe8\x88\xbe\'@\xe6\xf15\x88\x85\xbb-@\x13\xa6\x9a\xd4\x1bC0@\xe9\xc6\xbd\xf6\x0b*.@\xee\x8b\x8d\x1a\xfd8-@cc\xfd,\xe5\xd7,@\xe2My\xbd\xbe\xd80@\x8c\xce#\xca\xcd\xab&@\xd6\xddc\xcb\xc0\x14)@C\xca\xbc\x16\xd3\x1c0@\x84\xc1=5\xe76)@\xa8ius\xa3\xa7-@Y.\xf0>a^-@j\x9eo\x91\x9f\x05-@\xf1\xd0\x8a\x00\xfc\r0@LL\xe8&\x8610@\xac\xdf\xf1\xf7fM+@Il\xbfw\x83\x110@7\xe4\x1e\x95{\x8b&@U\x15c\xcb\x87\xda&@\x19\xeb\xf9\nw\xd0\'@\x89\xc8\xe9J#\xfc,@\x17\xc7M\xef"\x87*@\xe7\x8a/\x8c\x98\x8e/@1V\x92\xbdWr\'@\xec\xb9\xb9=_\x1c-@\xe8\xa8\x88*\xbf\x86&@\xe4\xf5\x19+\xfc\xaf0@|\xfdq$Q\xf4-@\xb5\xfe6\xca"\x1d-@X\x14\x98\xfa\xa4\xe6(@\x87t\xce\x0b\xc4\xc30@x\xc7tv\xc2~\'@\xf5\xd61\xc0DY(@0\xcd\xbe\xa2\x04\xcb0@\xdc\xa1\xf7g\xdfu\'@\x96\x01\xb7\x0b\xb5\xec-@\xaa\x1a\xe8\xc1\xf1v-@3x+\x98\xf1q)@\x11PZ\x18\x00\x93\'@f\x9d\xc9\xd9\x9cF-@\xb8xp\xdfJ}(@\xa9\xc2UO8\xbf,@fX$a\xdd\x0b)@\xba\xc5n\xcd\xa861@\x18\x10\x8d\xa58q-@\xe3\x0b\xf5P\xdd\xbf&@\x0c\x1c\xf8$\xb4H(@\xc7n\x89\xba\x16\t.@v\xd7H\x1e4+1@O\x84\xabFT\x01\'@\x84\xb9\xd9\x1b\x02b(@h\xdf\xbb\\\xe6\x83\'@\x94\xc8\xe3\xdc\xac\x81-@x\x9aW\x18\xee\xc5\'@w\x9f\xb1\xaah\xbd&@8~\xce;\x86\x920@\xb5f\xca,\xc6\xc1,@nD\xe1 \x11\xaf*@\xde\xee\xa0\x15\xa6f-@O\x8e\x80\xe4\x85\xe5-@L\xb4*mc\xf6-@\x82\xac\xb6\xb9N\xcf,@\xd8\xb0L\x0e\xbf\x021@\'\x9a\x16i\r#1@\x99\xe1X\xeb&\xee-@\xa0Z\x98\x1dZ\xcd0@S\xa2xN|\xe0\'@z*\x9a\xb2\xc5\x07-@\x015Tn0{,@\xfd\x0e\x1d\xce\xb7T-@#M1X\xc6\xd60@\xf8\xfa\r\xf2}\x111@\t\x19\x11`1$-@\xc6\xb4GeT\xd3,@\xca\xcf+\x1d\x17\x1d\'@\xe4\xf55\xf9\xa8\xa7\'@$\x15\xb0\x11\x11\x89-@\xe8v\xa9\x99\x9d\xf9%@C\x94\x07t\xdb\x02(@r\x18\x0e\xf0Z\xb4+@\x85\xa2o\xbeVz(@\xc2\x92\x91\xb6\xbf\xde0@@\xf9A78\xbc%@\xfev9\x02\xe0\xd30@\xbf\xfcB\r\x82\x021@\xa7\xb2\x99\x08\xe1\x16)@\x1dH /[J\'@\xfbz@\x9c\x07\x1f\'@n\xa2\x81@{\xd80@\xc6\xe4\xc78\xf4\xa00@Kg\x7f\xed\x98\n.@^\x85a\xabl#)@^\xf6\'\x14o\xae%@C\x90\x18D\x805+@K[\xd7\xc3\xd5h-@l\xa6\xf27\xc5C(@Al\x84\xf1V")@\xc9"\x14\xf2\x1bp-@\xa7\xaaiX^\xf4-@\xadU\xcf\xcf\xdb\x11-@\xc5`\xb3L\x86\xe20@\x7f\xa9Sk^\x0e(@0\x8c\r\nu-1@_U\xee\xe1\xd341@y{=\xfd\x1c\x9c%@\xbek,\xc2\'\xd8\'@\xb3s\x9d\x7f\xa4\xc1*@p\xa7\x90\xd8\xe6!-@\x94\x85\xfbk\x91\xb1)@\xdc\xa8\x81\xb9\xd1\x9f,@\x8e\xab\xd8\xc5\xe7\xab0@P68\x8f/\x061@\x89\x8e\x1e\x01\x10u%@\xa3"\xc9n\xa6\x041@a\xf4\xb00\x16\xeb0@ \x11%K\xcbV)@\x89T\x02\xe4\xf1\\)@\x05v\xe9\xc0\xcdn-@\xd3\xc1au\xed\xa0%@\xf0\x1b\x96\x97\xe7\x06-@\xf7\xa3dt\xbc\x13-@\x98+\xbb:D\xbd0@\xeb\r^\x15\x9d\x86.@1&\t\xd7\xcd\xdc,@\x9d\xb9\xf8\xd3\xdf\xb1/@\\l\xd1\xb6\xcc\xf40@bK\x04\xb3\xab;-@\xa6\x00\x9fi5\x93.@\xa7\xa8\x07\xb6Y\xb1-@m\x02\x04l\xdb\xf2,@+\x03,\xb6\xb3\x0e&@\xba\x94\xd6\x8f\x80\xca-@\xf9|\x94\xd6\x96\x9e%@h\x99\x8a.\n\x89,@\x18l3}\xda8-@\xd3\tbr<N-@\x88\xcaC\x15\xf8\xfd0@\t\xc1;\xb2_\x8e)@y\x7f\x84b\xfe<.@\x8fk\x08\x1fG\x8c%@\x8f\xd1J\xbe\xbb\x97%@\x9e\xfa\xea6\xcd7-@h\x80\x89F\xf0\xff-@~\x14*-\x80\xed/@e\x9e\xb3qGY.@tuZ\x904g(@\x86\xe5\xfe\x9e\xc0\xc0,@+\xa2\xf5\xdf\x04\xa2(@\xf4~A\x02\x8eg.@ \x9a\xc2\xd2\xe6\xa4-@pE\x02\xf9\x1f7.@\xden\xbd\x86\x05c.@\xdd\xc0\xb6|0h.@\xa4ys6\xab\x93-@1\x00\xb5\x02\xd1y%@\x94=p\x07N\x17.@`\x92ql\x03t.@d[\xb2\xb1\xbbY,@\x8fp U.\xf30@\xf0~\x0e\xefFe,@\x11\xd3\xf5d\xbd&-@\x14$\xe2o\x91\x16+@Q\x89\x079\x99\xdc/@\xf4\xa1$\xf6\xa0d1@q_\xeb\x0e{\xa1+@k\xd0{\xa8\x87\xae&@\x189\xfe\x0b\x93\t\'@\x05]\x95i\xefq-@\t\xf8-\x0f;-3@\xa6\xa0\x17\\/\xe80@\x15\xd4\xe9W\x00x,@\xaa\xab\xe1\xf5\x19N.@3H\xe3}\xb4^-@\xf2\xefh30\x95-@\x8djh\'1\x12.@c7\xf5\xc9\xc2\x0e-@\xf7\x86\x11\xcb\xa9\xb6+@\x04t\xc9`t\xa6(@\xc8H\xe0\t\xf1\xbc-@\xd8\x83F\xafQ\xd6-@\'\xc0\xd1\x05\xe8\xd5/@;~\xcf1\xe2d-@;\xfc\x87\xa43\xd10@.\x971c\x1b\t)@\xcb\xd5\x1f*\xa8i1@\xcfm\xb0\x95\x1ck.@\xb4\x99\\Y0\x80-@\xbe\xcc!n\xb2\xb7*@\xf1\xdf\xf5}\x14\xe8,@\xc48zQ36-@(&\xdd\x7f`\xf4&@MP\x85\xb9P\x0e.@\xdf\x82`\xe3j.)@\x99Zq8\x99\xb00@~A\x13\x0b\x0c\xe7/@A\x1f\xdb\x9d\xb6\xaf0@e\xff\x0ff\x8e\n/@\x94\x19\xaa\xbd\xce\xa1/@\xd7?c\x1b\x90\xca.@p\x87\xd5\x83\xe1\x961@\xeb6\xcb\xc11S/@]\x8b}k\xf4C,@\x8a\x80;=Z;-@\xf7zM\x13\xef/.@Kq\xd6\xcb\xe3\xca0@\xf1\x10\xf6m\x16\x93,@q\x1e\x85]l\xc4&@\xb6Z\x8a\xb7\xben1@\xaa\xfb\xd9\x91#T1@\xf8B=\x1b\xc5\x110@?\xf8vr*r,@\x1d\r_\xbe\xe4\xad-@\xa6\xee\xe1\xe2M\xde(@B\x07\xe8-\xa9$%@.\xd3\xe7\x83\xe6\xad1@\xf4\xbf\x9b\xd4\x86\x10)@\x05\x94X\xc5\'\x071@\x92\xbf0K\xc3\x0b1@\xf62\x10\xa2QG.@\xddu/a\x03\x020@-\xdf$\x9dZ-/@x_\xf1\xb0\x8d\x9d-@\x98\xe3c\xbfy\xfd(@\xf4B\xcc\xbf\xb8\xe31@\xff\xa8#\x98\xca9\'@\x01\xf4QG\x05\xa0-@\x01\x03\xfb\x1a\xc5\xb5-@\xa1\x0f\xcae\xfb\x890@\x13\x15\xa1\xb0\xc9h,@\xa6d\x84\xb56\x0b/@G\x90\x88\x12\xc3c1@#\'E\x1a\x82{/@O\x05\x85w\xb8\xdb0@S\xa8#I\xfa4-@\x8b}\xfa\r\xff\x92-@\xa8\x9f`\xa0\x0b\xad0@\xeb4t]\xb0v0@PF8\xe3qL)@\xf8\xdc2\xd2`\xa3/@Q\xb7\xc2`\x85\x100@Vy\xef\xfc\x0380@f\x90E:\x823.@\x1b\x81z\xcb\x06$,@\xec\xcf\x1d\xd0\x8f[1@\xae,JVX\xf6/@\x83X\xd3[\xa5\xfc0@\xaa\xc7\x18m\x9fl-@\x1f\xf0\x82\x1b\xe4\xcf.@\xa7\xe0\x9ar\xc3\x8f,@I\x16\xbf.\xc0\xdb+@Y\xec\x95_?\xe30@\xfa\xa2;&\xb9\xbb-@\xd5\xb5\xff\x17\x0c\xcf/@\n\xf9gs$\xb2,@t{<\x84\xe3\xdb-@\xa0\xb7J\x86\\\x8e0@\x92\xc7\xa4\xa2\x0f\xd6+@\xec\xddO\xd2\xde40@\xa0\x95cOAL-@\x11\x03T\xe1\xd8<.@\xab\x9d\xdd\x81\xc0\x12,@\xc7^?\xbaY5.@\x0bq:\x9e\xc2G/@7Jn\x9fK\r,@\xda\xe3\x8c\xab\x84\xef-@]q\x13\xb8\xf4\xa2/@\xd7T,\x82cm1@\x8b\xf1\nV\xc1\xdf(@\x14\xd6^\x15G!0@\xc2\xbf\x06s,N(@<\x94\xeb%\x1e\x1b/@-BxE\x02b(@@\x97\x8a%%\xe0/@_\xbd\xb5\xf2\xe0q(@\xf6\xbe\x089\x0e\x0c0@\xcdr\x18\x1b3\xd0.@\xbb\xea\xb1t\x15\x82\'@$\xe2f\xc1\xfe10@\xc0\xde\x1f\x18kC/@\xe7C\xb9\xd2\xde\xc4&@\xaf\x8a\xb3\xdd\x07>/@\xaad\xf3\x9e\x9b\x1a)@\xcb\x9f\'\xad^\xf20@xH\xbe\xe4H\x1c0@*\xa4\x82\xf7m}-@"\xa6\x0eg,\x0e\'@\xd7\x93\xb3\x10\xe9\xc9&@\'\xc7\x9f\xc3e92@u\xcb\xf2\x0c\x1cP-@\xf3B\x01u\n\xa20@~\xd4\x0b\xb8\xa5\x7f-@\x08^\xc4\xf0lO-@\xc2\x15\x98\xd3\x0b\x9e-@\x12\x91\x0fp\xfd\x080@\x9e\x84\xb5\x0f\xbc\x15-@\x87\xb8\x94\x16\x81\xdf-@\xb39\xb8\xc8\xa2\xca-@\xde\xc6\x19O\xf2\xad+@j\xe2S\xe8\xfe\x99\x03@\t(\x19\xa9\x8e\xc90@\xd9\xf4\x91\x81\x0e\xab-@3\x8b\x8f\xcdN\x7f&@\x0b4!\xf9\xe0\xa00@\xbb\x02I\xf0\x17\x98-@\xcd\x97|@f\x84&@\x9a\x1d\x19\t\x01\xa7(@\xf8\x87\xe7\xe1\x02\x95/@M\xecY\xe5\x9c\x150@\x9e\xfcv\x17\xb6./@@\xfe\xd23\t\xf8\'@\xffFA\xfe\xd4Y.@\xfa\r\xaf\x85l\xee\'@\x13\x12WM\xc3/(@;\xc0\x02\xb4\xa8\x8e-@\x9f\xb0J\xdd%),@Q\x03\x12E)\x1c.@w\x9b\xf4@\xcdx-@93tB\xffv(@\xff\xbc7\x1a\xf5\xe2\'@r;\x85\xf1\x1c\xf7\'@E\xe1\x04\x86\xa2\x920@=\x100\x01<\xfb&@\xaa\x8d\xb7\x89\xa8\\-@\x91n_\xa8\x11}(@\xcd\'\xa6q\rT,@\x8fl\xad\xd9\x92\x91/@B\x8aL\x08#((@\x99W\xc5W\x18I(@ZF\xede9\x91&@\xf6\xd1p\xe2\x85}&@\x9fp\xa3\xd3\x89\x950@:\xfcq\xdfW\xd5+@\xf4\xaf<N\xa9J-@\xeb:\x89\xce\x0b`-@\xe7\x15\xd6\x8e \xc2-@;cX\x87w\x16-@o\xb8\x9e\xf2jq&@\x9b\x0e\xfbZR\x85,@~]\x18\n\x9a]-@\xb2\xe4r\\\x1d*0@\x9f\xf5\xbf\x8e\\\x99\'@R\xc0\xa7\xac\xa2\xc7+@\x10\xeb\x84\xe5;\x9c-@\xdb~m\xfb\x85\xcb0@6\x92\xce\xcb\xe5\xd90@\xfa\xce\xfa|\xa2\x0c,@\x9bC!h\x95r-@#[L\xa2\x96\xb7-@H\x07\x92\xf820.@J\xa3|y\xd1\xdd-@\xd6\xd5\xd9c\\:-@\x88b\xcd\xc0\x89f-@\x19U\xc4\x19\xd9Z,@%.\xd0\x18\x02\xaf&@=L\xe6\x1f\xa8\xa3/@!?\xf6\x85\xaf\xdd)@0<\x94\xfa\x92\x8c-@\xb9\x8c\xe7\x03\xdc\\-@;/\x8e\xa14\xa2-@j\x9a\x05\xc9`\x88-@\x90\xac\x90\xcax*,@p\xee\x04\xd9\x06\x7f*@x\xc8\xc3\'\xa2e-@\xaa\xb5.\x0f;\xe1-@\x9c\x9c\xf0\x9f)\x93&@/g9\'\xe0\x90-@\x84\x94\xe0\x92\x14\xc40@\x83|-W\'v-@\xaf\xa1&\xddp\xd7(@\xb4j\xb2\xf4\xf1\xf5*@\xb9K\x93]\xee\xc90@A\xed\x89\x90sL-@\x8e\xa9[\x08\xcb\x98,@U\xe4m\xf1\x9b]-@\xfbH\x8dH\xc4\xbd(@\xf4\x14l\x92B\x14-@\xab\xa0|yw\x8b-@\xc1\x9f\xc7zB4-@M[\x7f\xe3\xe5\xab-@\x9d\xbc\xf5\xf7\xe51(@\xc9\xae\xfe\xe9%\xb8(@\x93p\x8e\xcd\x14\xc00@\xac\x88\x11\xc7@\xb10@;\xf3\x8f\xd0C\xce.@\xb1Xe\xe0/\xe4(@\xc7\x80\x0f\xdb\xeb\xaa(@\x1e\xf3\xc1\x10\xd5\x8e-@\xcevS[\xf9\xcb-@\xa92\x9dolW-@;Vp\xae\xdf\xbb-@\xbb\xfc"\x85\xb9f-@l2\x183\xb1\xc30@\xf5@"0\x1b\xa10@\xe8r\xc8\x82\x83\xf5/@\xe3_\x063v\xa1-@(\xed\x9441n-@\xb7\xbb\xd4\x8c+\xf6(@\xc05~\xbfp\x9d%@}\xd4\xc3Nq\xfc0@&=\x03^w\xc10@\x87\x0e\x04\xb7o\xb9+@\xcb\x0f\x82\xc6\xdd\xcd+@\xdd\x18\x18\xe5\x1b7-@\x1b\xf1\x91\xe7\xf0A-@-\n\xec9.\xfa0@g\xae9\xa1\x8c\x05-@R#\xea\x08\x86/,@\x1e\xd4\x0f\xbcX\xe3(@\xe2\x00 >\xba\x051@M\x95\x16\xab_\x8c.@@\x17\x87\x96\xd5F,@\x9cL\xf4\x13\xe3]-@p\x04u[\x97\xa9+@\x02U\x05\xb0 \xa2(@\xf0\xe1\x87\xf4\x97\x94)@\xd0/\x95\xefX\x0e\x0c@\xf2r\xce\x94Q\xed(@\xbd\xd6\xf5\x1b\xbbM.@\xf2\xfb\xa7\xa2\xe1\x02.@\xf7\xa6\xc5@\xf3n-@\xdc\x87\x15#{\x1b0@0\x1e\xfb\x91\xf2\xe40@\x93\x81O\x11F6,@#@\xee\xe8\xceL/@j\xf0\xd4B\x0c\x99\'@V\xf0t\xbd\xb8\xf60@T#\xe5s0m-@\xbcO\x80\x149\xc7%@\xf1\xeb\x8b\xb5.\xc4%@f\xcd\x84\x8b\xca\xd70@\x8f>\xe1\x9c\x15\xf9,@\xdaY\x1e\xadk\xa0%@\xe1\xef.\xe6}\xac+@\xc8\xfaY\xd0x\xf80@\x0c\xd1[\xfdX\x18)@\x977\x89i+~-@\xde\xd4i\x8a\xfe&.@C8\x880\xcb\xd4-@\xf7\x04o\xcd\xb1\x9d%@p.\xe9]C\xc6.@\xec\xf3z\xd3\xf4T.@|\xe5T_\x8d\xab/@Y[\x81\xcb\x18\xfb%@y\xac\xd0n\x8a\xae0@\xadD\xfd\xc5\xe1M-@\xb5RTme\x8a,@1\xe3\xc1\xe6Y6-@v\x1bP\x88\x8d\x00&@\xd0\xb78\x90.\x87-@oYk\x94&\x08-@\xd8\xe3u\x1a\x19\x07(@\x1d\xf7\xa8\xe2=\x0e&@\x91\xd0\x17\x90]\xc20@\x01q)\x9fI\x99-@\x04\x19\xcd\xbfx\xc0.@\x18d*=\x01\xb0.@U\xf7\r\xfe\xf6\xa5%@\x1c\xd6\xb6\xca1\xe3-@\xcb\x8a\xc6s:\x01.@\xffW\xc9\xa6\xac\xbd0@\x1e\t;R\xf2\x17-@\xc0\xc5\xc6\xf01?0@J\xc2\x83\x8a\x99\x12-@\xcb\xe3\x99\xca\xe1\xa3,@\x12~\xe3\xde6\xa3%@=y!\x94\xe9\xad.@\xf3\xbe"\xa6\x81\x13&@\x97\xaa[+\x82\xda0@$sK\xd6\xcf\xa2\'@\x8e\x9b\xc9\xefw\xad,@\xe7\x05\xc2\x938\x96-@\xdb\r\x80\x16\x9d\xcd0@\xcd\xe9;|.s\'@_\xca\xaba.\x06.@\xd3Y\x01x\\\t-@\xad\x1c\x95\xb2\xa7\x170@\x18Z+\x93\x12/1@\x8a^\x8f\x1e9d.@\xfd\xc9\xaei\xf32.@o\x83A0]\x1f(@\xd0\x8a\xc7\x83\xbe\xb7.@70\xa6\xdb+\x11.@\xe00\x17f%\'-@\x17R\x9fRx\x8a%@\xb2\xb4\x80\xc9\xcc\xd50@\r`\x95\xa3\xdfc*@\xd0\x90\xad.\x11\x9d&@\x98Z\xa1\xd7^\xf0/@3\xaf}\x03Y\x00.@d\xc1\xc3\x9ac\x041@\xb9`/)\xc7\x90\'@\xe3\x14\x18\xd5D\x95.@bS=f3\x9b-@\xba\x8aW.\xf9\x191@~\xd6\r\x1fx\xd10@\x92:\xa3\x1bV\xad-@\xc6\x85\xdd\xd2Tz\'@\xfa\x07\x17r \xad1@\x17D}\xfd\xef\x131@\xea\xcc\xa3\x87\t\x04.@\x16\xa6\x08\x92\xc7\x05-@\xdf\xa0L\x976\xf5/@_\xd1a$\xd0}.@\xd7\xb06\x98P#1@~\x98`\x18\xd1\x031@\xc2\x1f\xba\xdb\xcce-@\xb3\xa1\x00\xba\xe8\x9c+@\xda\x96N\xb8"\x0c\'@\x91\x9b1\xcd\x8a\xf40@}d{\x1f\xa2\x900@[\xf0s\x14\x10\x90-@\xd7==R,?-@\xabwF\xa9\xad*1@\x05\x7f\x19g\x97\x1e1@\xc5@\xbcPr\xe20@\xe7 x\xb0\x07o-@\xbc%\x08rxn.@\x02\x9d\x96\x91^2-@\x19\x9a\xc9I\x9671@\x0f\xa2D\xf5\x01/0@Ot\xf2B\xc6Q)@\xce\xecN_\xda+,@?\xae\xa3\xc9Qi(@.z\xb8x/\xa0-@+\x81\r\x0bvG-@\xb0\x8e>\x1f\xe7\x84-@\xd7^\x0f\x89\xa1\x1d0@\xf5\x95\x971~F+@\x932N\xfc\xc5\xe7,@\xab\xa2\xfc&\xf31\'@z\x7f\tb\xb9P+@R\x11\x83A\xa9t-@\xe9h+?\xc7~-@,*3\xbb\x13\xe3\'@F\xdbyC\xab\x06-@\xc7cg\xbd\xbbt.@\x19\xe9\x18\xd7L\xc3%@k\xd0u\x86Y#)@!`\x19\xbe:\xa20@\xd4\x1f\xef\x9a\x90\xc7,@\x0br\x89![\xbb-@\xcb\x86\xf7R\x9by-@r9\xcb\xa0\xd5A-@[\x11\xd0\xbee\xb8,@\x1b\x9e\xea\xf1\x1a\xfe&@-\xbc\x06I1\xfe0@\xecr\x80\x87\xce\xf30@\xedm\'\x18si-@\xa8\x9dD\xe3\xc5&)@\xd3\xb2\x08\x97\r1)@\x15\xcf\x05\x95T\xa9-@f\xe6\xed\x1f~\xf8(@\x1d\x8e\xa3\xa5u\xee,@,1:\xdb\x15\x1c\'@|={\x9e\xf0\xd2(@\xedl\xfd?\x90\xd0/@U\xad\xd5\x10\x87w0@gB\xe5<\xb8a(@\x8djh\'1\x12.@5\xe3\x8f#\xeb{.@\xc5\xdf\xecH5\xae0@\xdf1k\x9f\x82\x000@!:\xa8 >\xd70@\xb0_\xf0\xd1\x17\xa80@\x9b\x95\xdc\xb6\xd7s-@a\xea\xdc\xfa_U-@\xdd.1\xcd\xc2\x18\'@\xebn\x98k\x98\t.@\x02\xb6\xcd\xad=\x00-@q\xbe\xde\x07\x0e\x82-@\xber\x9f\x91e$.@\xd1\xe4\xbc\xd7\xde\x17)@\xe54\xb2\xae\\W,@\xff|\xf4kT\x87-@\x85\xdc\xb4E#\xfc,@\x8e \xfc`\xa2\xc60@D\xf7\x01`3\xfa-@\x9b/\x05\xa6\xb9|%@\xa5\x8bY\xeb\x14r-@\x06\x12\x15r\xc4i(@\xd0\x95\xcf\xbf\xcc\xad&@_\x16\x08\xfc!\xbf&@\xe4\xfc\x8f\x87\xe5d1@\x9e1O\x19k@0@\xbcw\xf4\xb9\x14c1@\x95\x104\xd9\xd7 +@\xb4&\x95/\x178-@\x84\x9fz"]7.@\xf4\xed\xcc\xc4C\xe5-@W\xe1`\x9a,p-@\xc8\x04\xf8\xea\xea\xb80@\x98\x90\xcbb)G-@\xdd\x10\n\xe4"D\'@\xe0=\x7f\xa2\x18\xe20@\xde=\x7f\xe4R\xed(@\xc9\xf4U2"\xa7-@}\x05\x80\x1b\x8f\x18.@\x97\xe82\xb3\x1f\xf8(@\xdfDe\xf9D\x0e,@\xdd\xb6\xe5\xd0\xde\xde0@9y\x0e^\xebT.@\xa5\xfd\xfd\xa35\xba.@4\x90\xf0\x19\xc4E.@\xae\xcd\xa0\xaa\xef|-@d\x11\x964\x8c!0@\xee\x1c-c\x11o0@"\x99v\xbc\x14\x1e3@'
p16
tp17
bg3
(g4
(I0
tp18
g6
tp19
Rp20
(I1
(I3981
tp21
g13
I00
S'J\xbd\xbb5\xbc\xe0S@M\x86\xa6\xc1%\xbcS@\xad1\x0b\xae\xf7\xe1S@\xff\xcd\xc0\x8eQ\xe2S@Y\xf3\x8a\xdb\xa5\xb2S@~\xbe\x92\x13\xfc\xe3S@\xf4\x9b* \x02\xe2S@\xbc\xc9\x89b\xa7\xe3S@\xde\x90\xd1R\x1f\xccS@\xc1\xf5\xb4H\xbd\x80S@\x95t\xe7\x05<\xddS@\x8fowS\xf0\xb9S@\xe4g\x04\x82\xed\xf1S@g\xdbq\x0e\xfc\xbbS@\xe3\xd9\nrH\xe5S@\xe76\x89\xa1b\xeeS@e\x1a\xa9\xe0\x83zS@\x17\x10\x1blA\xb0S@FB>\x97_\xcfS@\x02\xe4\xc7\xe6\x9d\xdbS@\x8f\xfd\xdc\xba\xb4\xd3S@\x0ez\x0f\x03\xf0\xefS@\x19^A\xd2a\xc0S@j\x8b\r2\xe6\xe5S@}\xc9o\xe5b\xccS@\xea\x173\xc9\x9c\xb7S@R\xb7\xe58\x95\xbdS@\x16\x8c0\xcf\xb7\xdeS@\xc1\x7f\x0cm\x11\xeeS@!1\xb7\x04\x8fxS@\x8d\xf6\x84Q\x1c\xbcS@}nf\xa1\x95\xb3S@\xdfw"\xa2:\xcfS@\x8c\xbe\xdb\xbee\xcbS@\xfaZ-\xc5\xd2\xc0S@GL\xf6=\x03\xd6S@\xfb\xef#\xe4\x88\xe9S@\xb2]\x1d]\xe0\xd0S@\x8e\xfa]\xda\x96\xd4S@\x03\xff\x17\x1a\x8cxS@\xean\xabYQ\x94S@h\xdd\xb6\xf5\x18\xdeS@yu<\x03\x9cuS@\\A\xef\xa1^\xbdS@\xc5iU\xacn\xb9S@\xcf\xd4\xa8\x96\x81\xb9S@7\xab\xf8.R\xb9S@_5\x87;\xdb\xddS@\xdb\xe9\x00\xeeH\xccS@|\xb0V\xa6\x03\xd6S@6\x97\xf0\xa58\xc2S@\xf7ro\x1b\xa5\xdcS@4\xe9Zq\x00\xf4S@\xa3\xd5\x02&\xfb\xddS@^5\x12\xdf\x8b\xbdS@\xb5\xa2\xe1"z\xd0S@T3\xde\x98\xd2zS@\xa9m\xe0\x9a\x1a\xdbS@\x00\xd0\xa10\xe5\xccS@\n\xaa\x99M`\xbcS@\xf7\xfd\xa3\x1d{\xd3S@/\xce\xd1$\xa9\xecS@\xa3\xba\xda\x9a9\xeeS@(U\x0b\x85\x06\xe2S@u\x86\x15\xa1\xcf\xc5S@\xc9\xad\xba\xb03\xd1S@8\x81;VJ\xa5S@x\x8d\x8dh\xb2\xe1S@Xh\xe6 Y\xd1S@\xbd\x0e\x14\xe2E\xd3S@\x94uhhl\xc9S@\xcf\'\x10\x1c\xda\xddS@\x96\x86~\x81\x97\xe1S@\xd9\xbc\x86/\x06\xf4S@\xdb\xaa{\xa1\x8d\xbdS@]w@~\xfe\xd0S@\xdf7\xf3\x1f2\xc1S@-\xdb\x1e\x135\x8bS@\x8cC\xd7\xa6\xa0\xd1S@\x0f\xbdk\xe7@\xdbS@\xd4t\xd1\xe1\xe3\xd0S@\xdbt\x84M\xf9\xeaS@\xef/\x8c\x8d\x00\xd3S@\x90\xaf\x93[\xfd\xb1S@\xb4h"-\xf1\xdeS@\xb8\xaa\xd4\xa4V\xf3S@\xf3\xd24`!\x84S@\xa1KC\x9c\xd6\xe1S@Nv\xdepS\xefS@\xbc\xf2\xe3&\x88\xdcS@)q\xc0\x11\xf1\x8dS@/\xf9\x1b{;\xdcS@vo\x84\xf67\xd4S@\x11\xbd\xcc\xea+\xf3S@\x81\x7fs\xa6%\x83S@>\xe0m\x91?\xeeS@I\r\xec9F\xc1S@ki\xe5\xc1\xdb\x91S@\xf8\x99\xac\xe1\x80\xbbS@\xf1\xd5\xb8\x19W\xceS@+q\xe9\xa1\xcbkS@\xc9\xa8Y\xb8\x18\xcaS@\xb8@\xc5J\xeb\xf2S@\xdf\'\xfb\x8b~\xe1S@h\xe1)U\x08\xb9S@656\x9a\xc1\xdeS@\xb9\x8a%\x9e\xd1\xdeS@\xf2\xad5\xb82\xe0S@\xe4\x08(\x1fk\x90S@@\xe8\x8b\xa3\x04\xc7S@\xc7}>"\xf8\xc6S@\xbd\xb1^M\x98\x86S@\xcf\xb3\x14a\x7f\xdcS@m5\xc0^\x97\x9eS@\xbb\xd4\xca\xa5\x05\xceS@\xfb\n\'\x8b\xdf\xedS@\x9c\x7f\x14\x98\xa4\xd3S@\x94\xa8a@`\xddS@ 4Z%k\xceS@\xcd\xf0\xc6w\xf7\xd1S@\xcb\x902Q\x04lS@\x90\x1f\x9e\xb5\xef\xc8S@\xb2c&\x93q\xb8S@b\x02\xd5^Z\xeeS@\xcd\nsrz\xf4S@0\xd6T)8\xe1S@n\xb5\xb6\x86A\xdeS@\x91\xd7\x9fd\x98\xd5S@\xb2R\xcd\xfb\x97\xe3S@5e>\x86{\xd2S@\xf8\xdf\x03bF\x84S@\xd8;\xd6`\x94\xdeS@\x9f\xbd\x08\x16\xeezS@A\x91\x88\xe7\x19\xb7S@+\xdc\x8fVM\xbbS@\x0bH\xb2\x8dl\xd3S@x\x1b~O0\xb3S@\'\x9e\xdd\t\xaa\x7fS@oK\xfc\xf7U\xbbS@C\xafM\x13\xa6\xa2S@\xe6\xe9\xfc\xf3T\xe0S@ \xd0\xf2\xea2\xbbS@8~\xe7Qj\xe0S@f}\x8a\r\x15\xcaS@\xae\x1eS\x1bv\xc2S@gA\xd2\xe8O\xb6S@L\xdc\xa3\xa5\xc4dS@[\xa0\xc5\x8c_\xb7S@5\\\x91X\xc9{S@8;\x87\xa0\x9f\xd7S@W-\x93\x9b\xfd\x8cS@9\xd5\x00`\xb5\xd7S@\xd4XDG\x99\xc6S@\xc2\xbe\xbe\xcf\xfb\xf3S@\x12\xc0\xd77\r\xc6S@\xd2xF\x95\t\xe6S@s\x05(\xb4\xc1\xd0S@\xfd\x0b\xfa\xfe\xef\xc1S@\\\xc3\xf8\x0c(\xdeS@|\t\x96q\xb9\xb3S@u\xf0\xca\xc0\x92\xbaS@B\xb0\xf0\xc8\x96\xd0S@\xd0\x12\xe4\x94\xc2xS@l_\xc9\xe6\x02\xd1S@\x831B\xf98\xcfS@xzN^\xd4\x7fS@\xf7\x0e^\x16)\xd1S@I+\xd0dS\xcfS@\xb4\xe4\x83q\xf9\xceS@t\xe4\r\xe03\xd8S@\xef\xcf}\xf4\xa9\xf4S@\xad\xbc\xb1?g\xb1S@\xb8\x0e$\xfch\xd5S@\x03Q\xdb8V\xc2S@$v\x89(\x91\xb3S@,\x90\xccB\xf6\xc4S@*\xcd\x0b\xc7Z\xdeS@x\xf75\xc8i\xe0S@\xcc\x02d\x80\xab\xd0S@q\x8c\x14\xab\xcf\xc7S@PI\x83\x9eA\xd0S@\xbee\xddl\xf1\xb2S@\x15a\xbf\xcbA\xbaS@\xd5q\xc2\xebA\xaeS@\x93!%M\xab\xb2S@+\x11\xb56\xaf\xb3S@\xde\x98\xff@\xd1\xcfS@AV\xc0\xcc\x04\xd0S@K;\x8bZ\r\x80S@\x11\xce\xe9\x07\xf2\xb9S@\xb4\xfd\xc6L\x0b\xc5S@\xc6d;Z\x87\xf3S@\x08\x11Ny\x9f\xdfS@\x89\x9aL\x18[\xd8S@\nTp\xf3H\xb6S@\xb4\x17\xe1d\x08\xc6S@)13\xb1\x95\xcbS@\xcc\x85M\xd0\xc3\xc2S@2\x85*w|\xe5S@\nGR~\x02\xd0S@\x9c+\xac[6\xc9S@\x92\xf4\x00G\xe2\xc6S@\x85\x0bi|\x1b\xd0S@\xa9X\xd6\x03}\xdcS@\xef\xf6z\xe1@\xc5S@\xda`\xa5d4\xdaS@\x9c\xc5\xb3\x08\x89\xecS@io8\x8c\x05\xc6S@\x13\x8d\x9b\xf8%\xd4S@\xfc\x86\x9c\xd7\x07\xcaS@\xc9[\xb7\xdb\xb1\xb2S@\xee\xcfkV\x10\x9fS@\x99\x1c|\xc4\x9c\xc6S@@\xec\xd6)\xe8\xf2S@\xe8\x94\xf9\xb4\xb4\xd1S@E\xca8"\xf8\xcbS@\x05z\xf7b\xd9\xd0S@zE\xfa\x13V\xc7S@]^;\xae\x9c\xdbS@\x0c\x0c\xa5\xd3\xd7\xb6S@\xfc\x99\x86a\xc2\xb4S@\xa9u\xf7\xbb\x98\xccS@D\xef\x13\xc0\xc2\xcdS@\x92+6\x0f\r\xc5S@o\x93\x17\xc5\x19\xe2S@(k\x8a\xc7\'\xe0S@\xc962\x8c\xfa\x86S@\xce\xcdL4\xa0\xb6S@f\x83q\xfe\x8c\xd7S@I\xf2\x08O\x9d\xd4S@\xe6\xa0E\x8a\xe0\xc7S@\xb4\x06\x86\xc4\x9c\xaaS@\x8cgm\xb6f\xc8S@\xd2\xb8WU\xa8\xbeS@\x0c\x933\x9c,\xc0S@\xe5/\xef\xf8}\xccS@\n\xdb\xf2\xed\x0f\xd3S@T\xf5\x01\x9f9\xe3S@|pU\x91\xbf\x87S@\xb5n \xf7\xdf\x81S@}7\x14\xaa%\xbaS@\x8ab<\xa6\'\xa5S@\xc5F\xb6]\x8d\xd3S@@\xe2$!V\xf6S@\x9f\xdfF\xe3\x8e\xa9S@\xc9\xd2\x10L\xbb\xc1S@\xb0\xc1\x8b\x17l\xb9S@C*%\x04\x11\xd1S@\xb2}oV/\xbfS@\xc2\x1d\x02\x96\x7f\xc8S@\xbffO7[\xc7S@\x86;\x822\xd1\xddS@\xa5\x8a)\xd0/\x83S@\xe5\x03S\x8fG\xd1S@/\x83\xc9\xb2\'\xb9S@\xbd\xbfl\x00\x84\xe6S@\xa6\xcaT\xd7G\xcfS@\xe6\xe3z\xd2\xc7xS@\xeb\xca\xfa\xce%\xdeS@\x90E@\xa8\x8d\xf1S@\x10\x84\xaf\x8d\xe0\xd3S@\xe0M[\x8f#\xd5S@H\xf2\xc7\xd5\xb7\xbbS@*\xedd\xfe[\xf1S@`\xd6\xcd\xa0t\xd1S@\xe2\xfa\xea\x92Y\xb8S@\xf2\x97\xc8\x89`\xeaS@\xf6\xdc\xe5Vh\xf1S@\xf0\xd2\xff\xa3F\xf6S@\x102G?\xc4\xe0S@K7\xca)\x97\xc3S@x\xfe[9\xaa\xe4S@$\xedE\xcc\xae\xf0S@\xfd\xc4\xbch#\xb9S@\x91M\x9c\xa9w\xc2S@\x17\xe2K\x7f8\xe2S@\xb5\xd9\xca\xb7J\xf1S@\x8a\xafa\x9e\xff\xbcS@[tN\xd7f\xb7S@\xd7\x8c)\x87\xfb\xcbS@\xef\x99\x1aV\xa9\xe4S@d\xde~f\xb6\xcfS@\x05\xf5dj\xfb\xd3S@\x92\xf2jU\xe5\xc5S@?\x1d-\x18\xcf\xc2S@\xc6$\x07\xe7/\xf1S@N\xb1\x87\xb6\xaf\xd1S@\xf6\x84\xb0u$\xcbS@\xe6a\xbd\xa2y\xdeS@xX1\x87x\xf5S@\xf8Z\xbbc\xadyS@\x86i\x00\x1a\xc1\x89S@\xb7[\x17f\xcc\xc1S@6\xc2/N\x0f\xe9S@\xd6\xea\xb5\xccg\xf5S@Z\x8e\xe0\xcf\x9b\xf6S@\xbf\x9c^a\xc9\xadS@\xb6\x96S&\x0f\xebS@`\x0c\xa4;\x9e\x95S@\xc8\xa9\xa3\x16\x19\xd1S@\xb9\x141\xeag\xf5S@\x0f\xde!\xa2\xbf\xd8S@\x87\x84\xb5\x11\x82\xd1S@\x95c\xb0H\x1f\xebS@\xed}\x964\xf8\xc6S@7\\|Df\xc3S@\xe9z\x95L?\xadS@PB\xb4|\x00\xf1S@\xc7\x01l2\x03\x90S@\xa5\x11v7+\xc0S@\xed\rE\x08I\xc5S@\xacw\xd95\xf6\xc0S@\xdfj#\x11l\x88S@C\x19\xf8\xe1f\xcaS@"\xcf\xb1\x9fX\xc6S@\xc3X\xfcQ}\xd2S@w\x87/U%\xd2S@\xba\xb5\xe1\xd6\xf3\xb4S@\x16\xdd\xc6=\x7f\xebS@u/\x9d\xcf\x17\xedS@\x9bC\x16n"\xb5S@+\xd7-\x8b\xe8\xbcS@M\xd1\x15R\x7f\xd8S@"\xf4\xf5|\\\x84S@Y)|\xc5\xac\xa6S@3A\x84\xd3@\xe2S@:\x9f\xd6\x88\x8b\xcbS@\xfb\xab2\xad\xfc\xa7S@&\xb6~9\xad\xcdS@"\ttZ\xcc{S@\xe3`\xa8c\xfd\xc5S@\xa9\x85\x92\x06k\xbaS@.+\xe9\x7f\x0f\xd4S@\x99iwk\'\xd7S@<5+S\xe6\xa7S@\xf1g\xa4&|\xe5S@\xa5\xee\xba\x07\xd9\xc0S@\xf1\xb2z\x96\xb8\xe1S@N*\xce$\n\xbcS@5\x00\xa5\xdb\xf2\xb9S@x\x0b:\xeeD\xd0S@y;\x14\xa8\x0b\xcaS@\xa1\x8b\xef\x01\x95xS@\xf2hXo\x89\xbcS@[\x0b\'\xb5\x9a\x80S@\x85\xccs\x11(\xcaS@\x7f\xfc\x9b\x11\x06\xd9S@\x9e\x99\x0b\xe7(\xc0S@C\xd8\xf6m\x14\xcbS@\xf3\xd0\xf2T"\xcdS@bgG\xf89\xb8S@\x85\xb7\x1ex\x1e\xc3S@\xb3\x9b\xd7\xba\xa1\xc3S@\x80\xa6\xa1|+\xc3S@Sa@\x9f\xb1\xccS@48\x0bx\x18\xecS@\xd5\xd5\x0bHf\xcaS@\xed\x01\x11$ xS@=(,\xb74\xbcS@5\xf9]p\xf7\xbdS@Po\x19y\xbb\xd3S@\xd3\x02\x00\x0e\xd0\xc8S@ \xfb\xa2\xfc\xc3\xc5S@0\x91\x9f\xbe\xe4\xbcS@\x85\x90\x19\x8ar\xcfS@!>\xb2\x14\x9e\xc0S@\x97\xdaM\x18>\xcdS@\xc4\xa95\r\xd9\xddS@\xd5\x8br\x87z\xb5S@&\x8e\x99\xbf\xc8xS@\xc1|\xf8x\xdaxS@\xe2\x16\x1a\x9f:\xc1S@.\x9f9\xa3\x00\x8dS@z\xb1\x8d\x7fB\xcbS@\x7f\x91{H\xca\xeaS@\xf7\x8d\xdba\xdb\xd3S@"\xb2\xb6\xe2\xb7\xdeS@H\x8f\x92I\xd1\xb3S@\x93\x03(9\x96\xd2S@/\xb57\xea\x94\xc6S@\x06ML\x94F\xcbS@\xf9\x82\x9d\xd3\x19\xdeS@\xb8\xf0\x89~\xb3\xd7S@\xc3a\xe4\x8a\xb3\xd9S@b\x95\xb3\xc3\xbf\xebS@s\rE\xe8K\xdeS@h\xc0\x8c[M\x95S@\x8c\xfa,y\x11\xcfS@\x88p\x8f\xd1\xa0\xd9S@\xd4\xb4\x14\xca\x05\xcdS@\xf1\x17h\x01\x99\x03T@8\x08\x058v\xeeS@\xa8i\xcf\xa1m\x97S@\xdf\x8eG\xa8\x1d\xc0S@\x824\xca\n\x91\xf0S@\x84\x9d\xd9\xe4\xd4\xccS@\xe4\xa3~\xe0X\xccS@#\x90-\xae\xe8\xe3S@\xb2Cny\xfd\xa5S@f@\xe7\xbd\xf3\x80S@)Q\xf2\x19Y\xbfS@h\xf8\x10n\x19\xd0S@\xb9a]\x13\x92\xc6S@\xf3.\x1b\x12\x1b\xc2S@\xc9\xbbe\x0fQ\xc1S@|-\xfbV\xd3\xeeS@\x06n\xac\x01\x88\xa3S@\xc8\xdckDc\xc5S@Ab9\x88\x98\xc1S@]B\xc9\xdc\xaayS@\xd4,\x12\xf9\xb4\xd3S@;\xf58\xa8n\xabS@\xeeT*[3\xc2S@P\xbd\xea\xa3\xd7\xb4S@\x91\x87\xf0\x80\x9c\xb9S@\xe1HB\xd5\xad\xcaS@?\xa1P\xd70\xd4S@\xc3\x9d\xec\xe5V\xd4S@\xf4n\xb0\xd7\x83\xd8S@\xb6\xe9\xf5[\x9a\xd7S@\xf9\r\xfd\x84\xea\xa7S@"b&\xf0s\xcdS@a\n\xddd=\xd9S@\xf24]?\xe6\xdcS@pwI`7\xb2S@\xf3\xb0d\x07\x80\xc1S@*K1\xc0\x8a\xcbS@\xb4-\xe5\xb1$uS@uJ\xbc8\xfa\xd9S@\xc0[\x92\x05\r\xceS@9q\xa0\xf6\xa1\xd6S@\xf1-S\x0c\xa9\xc8S@\xe4m\xa3\x87\x1c\xcaS@\xef\x01\xa8\xfe\xa1\xceS@\x83g\x81~\x0f\xddS@\x83\xcckt7\xabS@<3y.\t\xb3S@=\x05\xc6X\xac\xcdS@\xb7\r\xb5j\x12\xbaS@\xef\xc0\x0e\xf5Q\xd5S@\xb8?\r\xf5=\xccS@)Q|\x9d\x15\xdbS@K\xc4\x96\xbe\xdc\xb5S@\xe8\xd1(!\xa5\xc6S@6\xcb\xe8\xee\xbb\xc4S@\xd7\x91`\xf5:\xc1S@F.\x9f\x16\xe3\x8eS@\xd9\x9d\x0e\xd3\xf7\xb9S@>zl\x9fn\xc8S@9\xa28t0\xd5S@\xbd\xe2\xc4\x03d\x94S@\x93\xd4\xac\xfbX\xd0S@(}\x88\x02\xce\xc5S@\xff\\\xfb!G\xd8S@\x8f\x7f\x1d#\xce\xd9S@\x11\x04}\x0f\xeewS@I\xb6\xcd\xd0h\xc7S@0i\xa3\xff\xff\xc0S@\x0b\x98\x8a\x05\x97\xc6S@\xc6\xa4\x00\xdfg\xbcS@&\xbd"\xd1\xbc\xdcS@\xfd"\xa2\xe0?\xcaS@:\xcbh\x95o\xd5S@c\xce\xe8\x87\xe9\xc9S@\xa5[6\x8b\xcf\xc5S@\xd9N\xce\xe5\x00\xc7S@\x0e\x16\x1c\x97\x8f\xe6S@Cd\x99\xe3\xee\xbbS@\x05\xd86]t\x7fS@\xa6\xfd\xcc\x85\xaa\xe2S@I\xfe\xb2(2\xd6S@\xa7\x8a\xf8q\x00\xa7S@\xc1p\x0cBY\xd0S@\x9f\x90\xd1G\x06\xd2S@\x1c\x91iPQwS@\xc0\x03PA\x93\xecS@\xbb1\x9b\xac\xb0\xdbS@\xb3_4\x02c\xf1S@Pm\xef4\xa6\xaaS@\xa3$~u\x84\xdcS@4\x1dL\x91\xe9\xdbS@\xd8u\x00\x8a|\xcaS@}\xa6\xb5W\x8d\xe0S@\xeb\xc8\x11\x13\xb2\xb2S@H\xe9y\x1ci\x85S@c[Mp\x17\xb3S@\xb9\x89\xb1\xcf\xeb\xd4S@\xff\x1c\xcb\xe4\x87\xdeS@\xa5\x1a\xa5?\xb8\xb6S@\xb6\xad\x14\xf3\xda\xc1S@$C7\xe2r\xd5S@\xd46Bl\xcb\xbaS@\xc6Rr\xf86\xc7S@\x8a\xd2\x9c\xdc6\xc8S@\x07p\xc0\xe0\x06\xc9S@\xf6\x0e\xb1BC\xd0S@L\xa8N\xedm\xcfS@@s\xf3\xf4\x83\xe5S@\xff\xb8V5\x8a\xb7S@\x1a\r\xe5\xe6\x93wS@\xb2q\x87\x9ag\xbbS@5\x9bO%<\x90S@e=\xb7\xbb\xd1\xb7S@\xe8\x9e\x01\x8d\x81\xaaS@7D\xa6\xe9[\x8aS@md\x84\x92%\xb5S@\x079\xd4\xb0v\xccS@5\'\x83\xc6?\xe1S@U\xd6\xbd\xbc\x10\xe1S@s\x7f\x05\x16\x94\xceS@\xe1\xf9I\xfb\xde\xcfS@c\xd0\xa7\xd6\x12\xd7S@\xd28\xfb 4\xc7S@F\xad\x84\xe3\xfd\xbfS@\x0c\xe5r\xa4f\xe3S@c\x1d\x00\x84f\xd1S@\x1b77\xa4\x0e\xccS@;\xc8\xbb\xcf\'\xd4S@\xf5\x9d\xc6\xa0c\xcfS@B\xd1\xc21\x8e\xbaS@\xc5\n\x9736\xa8S@BE\xca\x16\xe9tS@\xbd\xcfK\x88\xa4\xafS@\x94\x8az\xa7\x8b\xd6S@\xfe\'\x84zp\xc5S@\xd6\x995\xc2V\xc0S@\x00\xe6\xdd\x98\xfbvS@i\xba\x97K\xb3\xdaS@\x1e\xdd\xa5\x1d5\xe1S@e$\xa1\x1fs\xe3S@\xe5TSC\x0e\xb6S@\xb1\xb7\xd8PO\xccS@H\x94e\xff\x92\xdaS@;\x14T\xd6\xb0\xe2S@\xd0\xafC\xf7\x8c\xbaS@\xaa\x11;\xdb\x18\x84S@S^\xd4\xe9\x9d\xacS@OB\xfd\xac\x7f\xdaS@=\xec\x88y\x8b\xdaS@\x95\xd2\x1f\x82\xbe\xbfS@\xc6\xb5jB\xbf\xcdS@W\x81\xda{.\xf2S@sI\xdd\x8a\xc6\xf2S@\xa8G\xb5r\xa3\xc6S@\x8e\x83^g*\xc5S@o\x0b\x9f\xa0\x9e\xdaS@8\x9ay\x0b\x0b\xaaS@\xb3\x9e\x9f3\x99\xe0S@z\x13\xe5=\xd7\xdeS@\xc9\x0e\xa8N\xb3\xd3S@\xd5x~b\xea\xd0S@C\x04\x84\xee\xf4\xa7S@\xb2\x9fl,\xd7\xbaS@\xf2|\xa5\x94\x88\xcdS@\xcf\\pd\xa3\xc7S@M\xeb\xaf2K\xcdS@\x8d\xe0;\xa7%\x82S@\x90E\x7f\x87R\x80S@\xadAs_\xdb\xcbS@\xc8\xd7\xd0J\\\xdeS@n\x02\x94\rc\xc6S@\xb2\xef\xc6\x9en\xf2S@\xf7w\xa8H\'\xc8S@~\xcaco\xd1\xccS@[;\xc7x\x10\xc7S@\x8a\x0b\x01-\xef\xd0S@{\xa7\x12\x15\x90\xcbS@\xc8uVG\xb8\xd7S@\xa9\xce\xa1<<\xc4S@z\xb1$e\xb6\x8cS@uw\xf8\x19\xe0\xe3S@\xb8&a!w\xc8S@$\x01\x1e\x8cS\xc8S@\xd0\xe7qy\xc1\xc5S@\xa3\xf3\x94^\xed\xc0S@\xf9}s6f\xdcS@d\xb5\xa9\x8eUwS@\xcfX\xf0:\x8d\xdbS@\x86\xc54}\t\xcfS@w\xba\xc8\rJ\xdbS@\x1f\x17}Td\xe0S@\xf2\x8fc\x96\x8e\xbdS@\x8f\x18N\xe0\x05\xc8S@\x12\xb6\x8d\xd5\xd2\xedS@\x7fR2\xa7\xc0\xb6S@\x86\x83\x92!\xda\xc1S@\xa1D$e\xd9\x81S@\xb3!\\f\xc2\xc5S@\ry\xaf, \xd1S@\x7f\xadSK\xd9\xc7S@\x9fJ\xb98=\xd5S@-\x9f\xcd<\xd3\xd6S@\x1a\x83\x99\x19Z\xb6S@\x9c=Fks\xd3S@;\xf7\x84\x9aK\xe7S@\t\xae0\r\x8a\xd9S@L\xd1[\x12\xa9\x90S@?|\x82/\x18\xc6S@\xc8g\x10\x16&\xb7S@\xab\xd3\x18\xf4\x1b\x90S@\xc3HO\xdb\xc3\xe4S@,>\xd6)\xa4\xdeS@\x05\xa5,\xc8\n\xd9S@(V\x02p\x87\xc1S@\t\xc4i\xde\xaf\xd7S@\xa2z\x883\'\xc3S@\xe0\xb9\xebC\x8e\xdaS@,PS[\xca\xd7S@\xd4\xa0\xc2HJ\xd6S@\xe9\xe8\xf4%;\xdcS@\x8bw\x97\x98\x92\xa8S@\xe5\xbd\xc7\xcb \xc1S@Vvu\xce\r\xbeS@(S\xaf\x1a\x18\xbdS@\x86n\x94\xa5j\xecS@\xf2|Q\xa1\'\xddS@\xfe\x18g \xa0\xb7S@P\x0bw\xf4\x98\xcdS@\xfb;D\x982\xc1S@\x1bu\x8dd\x88wS@\x06\x1a\xaa\xb6\xc6\xd2S@E\x8d7[\xa6\xd7S@\xe7\x15\xce\x04\x19\xbdS@\xd5\xd2D\xea|\xb5S@fF\x854CyS@\x96"Y\xf1(\xcdS@2\xd5\xc4\xa9\xd7\x90S@q\xc6\xab\xe8\xca\xb8S@pN\xa97-\xe1S@\xbc\xcb\xaa\x1a\xbb\xd7S@\xe2\x1f\xf1\x96u\x88S@\x8bUY\x01A\x90S@\x07s\x82\x89\x06\xdcS@)\xcc_W\x16\xd7S@B,\xdb\xd3\xc0\xe4S@;\x9c\xad\xf2\xf2\xdbS@\xcbc\x1e\t\t\xceS@^\x9dU\xd5<\xd4S@R\xec\xef\x9cQ\xdcS@e\\\x12\xe1\xb3\xd2S@\xfb\xaf\x94@K\xd8S@\x0e(\xa4\\7\xbdS@\xd7G0\xf4\x97\xd6S@\rI\xc8/<\xb5S@\xa1\xe3\x076\xd5\xd7S@\xad\xef\xfb \xf7\xe3S@\xd6\x7f[\x9d\n\xa2S@\xbaV<\x05\xc1\xd8S@/\xb8\xefz\xa6\xe2S@s\xc0\x1e\xabn\xbbS@-\xf9-\x8b\xda\x8eS@"\x80\xa2\xa2\xb4yS@M[\xa4*D\xc3S@\xff Z\xd4\'\xc2S@W\xb4\xf3\xc18\xceS@\xb7$\x85>\xe1\xd0S@K\xf8a3q\x81S@\xe5\xff\xf6\x10\x98\xbdS@W\x8f\xba\xfc`\xb2S@\xed\x90\xa4\xe7/\xceS@,\x15M\x08\xf3\xe4S@\xc3e\x1e\xae\x7f\xe5S@\xac\xa0\x06-\n\xd2S@\x13p\xfc/@\xcaS@\x93m\x9e\xc6\xd4\xcbS@yg\xd5\xd1\x0c\x94S@x_-\x18\xc4\xd7S@\xf8\n\n\xf1\xfd\xb4S@\x85\xf0\x89I8\xc1S@\x0e&\x19\xae\xa5\xbdS@\xdb;\xb4a\xa6\xd6S@\x1e\x89_\xde\x8e\xc1S@$&Y\x9bQ\x8fS@\x05\xf3\x19\x10C\xe6S@\xaamP\xe5\xf4\xc4S@\xbcz[n\x8f\xb7S@\x86\xe0\xd9\x81\x06\xc7S@\xe4U\xe26\x00\xcfS@_\x94\x8c\xc2\x08\xc7S@\x007Z\n\x81\xcfS@\xfd\x84\xadH\xf2\xb6S@\xcd\t\xc8`\x18\xd0S@\x83\xcd\xb4s\xb1\xcfS@\x132=\xd1g\xcfS@\xbc\x9d\x12:psS@t\xd5\xb5T\xbb\xccS@\x90Ia\x16b\xb6S@\x99w\xaf$\x8c\xcdS@\xeb\xb8\xdcP\xce\xc1S@\x83\x1fH\xc5\x8c\x9cS@\x19\xcf\x82\x8d\xdb\xd4S@B\x86w\x00\x13\xb9S@:f\xf2\xc4;\x86S@\x8b\xe0\xc3S\xae\xb7S@\xa7\xbc\x92\x1a\xc5kS@\x0f\xa5\xb2%\x1f\xb6S@;\xbe\xe6\xef\xb5\xb2S@\xdd\xd5\xbe\x96\x95\x89S@\xedM[\xfa\t\xe2S@\xd8\xee\xc69\xaa\xd7S@\xd7K\x96\xf4\xa8\xcbS@\xe8P\x08&\xfb\xb7S@,\xac\xfe\n\xa0\xb7S@%\xf9_nw\xbcS@\x93\x94\x031\r\xe7S@}\xbd\xb3%G\xbaS@\xd8\x88\xee\xb1o\xb8S@\xe4\xa8\x8a:\x88\xbaS@+7/\x9b\x13\xbdS@B\xfcm\xf6\xc3\xcaS@ P\x1a,\xe1\xa1S@p\x9b\x86e\x12\xbcS@*"S\x88\x8b\x8aS@I\xeasP\r\xbdS@\xa5\x9fI@\xcc\xcbS@l\x99~"\xd3\x89S@\xb2\x1e<\x98.\x99S@\x9eFU\xec\x07\xd1S@\xe36`\t\xbf\xb6S@Q^\xcb&\x91\xb6S@\xed<\xc4\x9f\x0b\xd1S@&\xf3\xaf{_\xcaS@G.\xe4\x8a\x05\x86S@\xca\xdd\xe4\x82\'\xb6S@\x84n\xde\xc1\xa1\xe3S@\xccD\x14\xd9#\xd5S@X\n\nY\x8b\xc0S@\xfa\xab\x01H\xb8\xd6S@\xf6}\x84\x9bu\xe3S@1\xfb0\x05\xcb\xc0S@\xd2:\x0c\x9d\xdc\xa7S@\xb2\xe1\x81\xca\x82\xc5S@\t\xe3fH,\xcaS@\xed\xe4d3$\xb8S@H6\xdd\xd5b\xbfS@\xc0E \xef\xc0\xb4S@\xb8\x7fj\xefW\xddS@A\xe8@\xd4\xe7\xe1S@\xd2\x0c\x92\x95\xfa\xb9S@\xd1\xab\\\xb6\t\xbaS@\x1c\x176pl\xc3S@h\xf7k\xe1\xe8\xcaS@\x98\xb4\xeduS\xeaS@f\xc5\xbb\xe7\x1b\xc9S@\xb2u\'a1\xbaS@\xcc\x08\xe9\x02\x00\xcbS@\x02\xb8\xab-\x1e|S@w\xf7\xc0\xd5:\xa6S@\xb2\xe4?\xb4e\xcaS@\xc5\x90\x83\xa4\xa8\xdaS@\xda\x92\xbd\xe6\xd3\x83S@\x15\xb3\x8b\xda\xbc\xd0S@;\xde\x93s(kS@\xc3\x9dL\xea\xdb\xb6S@\x98f\xc8c\xc4\xe2S@\xe3{\xf4\xa5\xa8\xb9S@fUl37\xd7S@3\x81j\xba7\xcaS@k\x0eK#\xbb\xd0S@\xb2\x0f\x16\xe26\xceS@H\xf1xyw\xdfS@5*\xc2P\x89\xb9S@\xf8[P\x18\xce\xc8S@|&\xf6\xb3E\xd2S@=\xace\xe2w\xe0S@\xd3\xb6\x8a\xd4\x14\xb6S@\xae\x00\xfa\x143\xe2S@\x02\xa1\x9a\xb6\xc4wS@\xe9\xdd\xc6eZ\xe2S@\nnc\xf3\xa3\xa9S@FsS\xc1\xf5\xcaS@\x1b\x9f{K\xa1\xe4S@\x91\x83r\xcc?\xb6S@M\xa5\xd1\x06}\xbaS@\x11\x96\x81\n\x9d\xb5S@\xd5\x1bW\xdf\xb8\xbaS@?\xf1@<#\xd4S@\x15\xfc^\x8bJ\x84S@K0<\xa5[\xcaS@V\xe83\xb6\x0e\xe7S@3\xa1\xa1\t.\xd2S@z\x96F\x1dz\xd8S@\xb7\x9f\x87S\xdc\xddS@\xdd\xe3\xe5o\xd2yS@\xeaV\x1aQ\xb2\xc8S@v\x1dE\x91\xd4\xb9S@\x14\xa9:h{\xe5S@K\xc1\xab\xda\x0f\x94S@0\r)\xac\x03\xd0S@\xa7\xad\xb0H\n\xbbS@|}]pv\xceS@m\x86W\x0b\xf4\xd2S@\xe6\xbb\xeaZ\xec\xcfS@\xf3\xd6JL\xe3\x83S@`\xecBv\xc4jS@\x06\'\x88<\x84\xbbS@\xd1\xaf\x88\xc4\xbc\xc5S@\x9f\xce\xa5\xaa\xd2zS@2\x1d\xca\xa5o\xc9S@{\xaf\xab\xff\x03\xb7S@Y(/l4\xcfS@\xe7\xfb~1\xda\xe1S@\xf6=\x9d\xe2p\xd5S@\xc9\xb6I\xac\xd0\xddS@\xae\'\x8amC\xbbS@\x99\xa9\xd2\x15\xe1\x83S@\xf4H\xb5\xa9!\xd0S@\x07r\x1eK\x8e\xb8S@\xa9V\xe7\xbd\xa3\xddS@\xddl\x8c\xb9)\xb9S@\xa2`\xf2\x92\x05\xdfS@\xe7\x0fN~\xd9\xccS@\xec\xfa\t\x92\x15\xc9S@\xefqC\x0b2\xc9S@]\xa1\xf3p2\xa9S@\xcfi\x1b\xd5\xdf\xa7S@\xfb\x0f^r\x9a\xa7S@P\x05$/\x15\x84S@\xbab\xb2\x14\xe9\xd0S@G\xdc\xfa\x97\x9b\x8cS@w\xaf\xe2##\x88S@-;\xe0\xb4\xa0\xc5S@$d\xa2\xf0\x11\xcaS@\xbaIKb}\xe8S@OXu\xa9L\xc8S@\x14[\xfc\xeec\xcfS@\x1f\xde\x8d\xfdc\xb8S@\xddP1m\xac\xa3S@\x0c\xbe\xab\xef*\xc8S@\xa4o\x99"\x1e\x84S@\x87F\xeaC\x91\xb8S@\r\n\xccx]\xd5S@\xc2\xb3\x88\x99&\xe0S@Q\n-K\xb6\xc8S@\xa5\xf2\x8cV\xf6\xc8S@9\x15\xb6\x9a.\xe1S@\xef3xa\xad\xccS@&e\xd1\xc6\x04\x87S@\xab6\xfaM:\xceS@\x16\x9a\xfdO\xe4\xbcS@\xdd\xe9\xbd-?\x91S@<\x8c\x86\xb9\x10\xe2S@T\xf4H\xf8\xa6\xe2S@I\xcf\xbf\x8c\xf1\xb6S@epf\xcf\xae\xb6S@\xd8\xbb\x87!\xa1\xc6S@\xb5W\x12{\xda\xc6S@\xd3)\xbb\xbb\x1b\xaaS@\xda\x17\x85 \xee\xd1S@\x03,\xd9\x11\xef\xefS@\x89\xb8\x97\xb7\x81\xc8S@uE\xb0\xa4\xcf\xb7S@\x03\xaev\xbb&\xdeS@\x01\xd0\\\xe4\xb7\xe1S@\xc6A\xdaLn\xe1S@\x80\x82epe\xd8S@\x97\x9e\xc6\xa6\x1a\xc9S@\x9c\xda\xf9\x81P\x83S@\xf1N\xde\xfd\x7f\xe3S@\xfc\x9a\xbd\xb1\xd6\xbaS@c\xce\xdc\x83\xb9\xd0S@\x9d\xa4\xd2n\x99\xe6S@\x1a\x01!\xd55\xc5S@\xae\xc2\xbbU-\xd7S@9\xa8\xd4\xd6\x95\xd7S@\xf21\r\xbd\x83\xb8S@\x0eY\xda\x93\x0f\xcdS@\xfdTm\xf3\x08\xd0S@\xf0\x89\x8a\xd2\xec\xa9S@%\xaf\xd6o-\xd0S@\xd8b\x86\xd0#\xbaS@\x06_\x1d]\xa5\xa8S@=x,\xfd\xbe\xcdS@\xed\xf5\x027`\xceS@\x91\xa0\xb3\x840\xc9S@\xf6\xc7\xadv)\x93S@\xa7"\xfaJ\xcc\xe3S@pDp<\x19\xe1S@N &\x89[\xcfS@!Q\x98|\x8c\xceS@\xb0\xe7D\x8d\xd8\xd6S@\x8d\xd2\xa1u(\xc9S@W\xeb6\x11\xe0\x85S@\xb6r\x90\x92\x9c\xb8S@\xdb\xae\x8e\x84%\xd5S@7\x1aV\xf53\xdcS@m\xe5\xa1\xd2\xb4\xaaS@~2u\xeb]\xc8S@\x96!e\x14\x97zS@\xd9\xb7s#Y\xdaS@\\j\x80X~\xb8S@\x85\xc6\xfe\x84G\xcfS@\xc8q\xbd\x98\x15\xc5S@\xff\xd7z\x8e\x9f\xc6S@7\xf3\x84\xb9\x08xS@\xf3\xa1\xd3,\x7f\xccS@\xdcNE\xafO\xceS@\x95\x06\xcc\xad\xdc\xc7S@\xc3,/\x7f0\xe1S@\x02\xb65\x8c_\xd1S@\x86\x06%\xb3\xfc\x87S@\x940\x03_*\xceS@mA\x0e\x89\xa5\xcfS@&t\x1dq\x0f\xb8S@\xe0\'\x977\xf5\xa6S@\xd4}\xba>\xb4\xc4S@\x01\xb0\xfcx\xf2\xe8S@a\xcb\x0f0t\xc6S@\x9c6(>V\xd5S@m]\xd83\x7f\xe4S@U\xc09\xads\xd1S@4\xc2\x04_V\xc6S@o#5\x91\xfc\x9dS@\xc8u\x01y|\xc2S@%\xaa\xd9\x1bm\xc0S@\xcc\xa8N\xa24\xc1S@\xc4\xd6\xa1\xe1F\xcdS@\x95\xa3\n\xf3D\xc7S@\x91\x9f\x0e,\xf6\xc5S@%?I2\xe7\xc5S@q\xa5\x8e7\xd8\xc5S@\xd2Xx\xc2\x94\xcfS@\xc2\xa9\xaaz?\xcdS@\xb9\x80\x196\x01\xbeS@\xdaN\x11 \x13\xc6S@\xba\xf3\xcaR$\xc3S@j\x03\x02\x14\xf9\xc6S@\xca\xb8K\x9b7\xc1S@\xff\xcaZ=\x1d\xd1S@\xf6\x04\xa2\r\x1b\xafS@\xb2\xec\x1b2|\xcdS@\x08\x16\xde\x82\x93\xa7S@6\x18\x96\xb0\xeb\xcfS@s\x8d\xf0l\xdd\xcfS@\x1d.\xa6H\x04\xc1S@\x0e\x99\xe7\xc5\xdf\xccS@\x8d\xe4=I;\xc8S@\xd6\xdf\x7f\x07\xc4\xe5S@\xd6\xa3\xfcit\xb7S@3\xf2\xcd\xf9\xc5\xe3S@\xc0\x00\xefQ\x9a\xd8S@\xf5<A\xf2%\xcdS@8\xd8\xc2Z\x1e\xd2S@\x95d(\x06^\xdbS@\xf7hdK\x1f\xd2S@\x06\x98\xdf?\xe2\xb6S@_\xc4\xd1q\x1e\xb7S@\x0ccL"q\xb7S@\xd5j\xbf\xcf \xdfS@{tM\xa5\xcd\xcfS@\xb0\xcc\x90\xbf\x05\xdcS@\x83\xa3\xc9\xec \xc0S@\x94E\xf5\xd1\xc5\xbbS@Z\xea\xb0\xcd8\x82S@\x06y\x19\xa4\xb8\xdfS@K\xbe\xee\x8f0\xcaS@w,\xc7\xeet\xd0S@\xff\x02$\r@\xeeS@=*\xcax\xba\x87S@\xc7\x84\xd9\xafz\xebS@\xac\x8b0\x08\x17\xebS@\x17\x7f1\xd9\xc6\xb6S@0\xd0\x9bZ\xac\xdeS@%\xa8{\xb3\x91\xd1S@\xd0nm\xee\xdf\xdaS@\xa7#\xd8\xfeB\xebS@z\x1f;8\xa0\x91S@\xbe\x96\x16g\xdb\xc9S@[\xefU\x15\x92\xd0S@K-\xdc\xf4p\xd1S@\x9f\x02C#\x94\x86S@\x88\xca\x16\r\xb1\xafS@\x8b\r\x9b`.\xb7S@\xa0v\xc5\xd3\x13\xc0S@#\xa6=\xa3\xb4\xc9S@\x85sN\x89\xef\x81S@,\xdb9F\x0c\x82S@$\x8a,\xf5\xd8\xdbS@-\xcfN\x0cB\xc6S@h:lJ\xb1uS@lM8\xbf\x99\xc2S@/\xfa3\xf1\xc8\xcbS@q\x18\xcf\x8fy\xd6S@\x81y\xfeZ\x1d\xd0S@M\t~\xa32\xe1S@c\x91\xa4Wv\xd5S@h&]Y9\xc9S@\xe8q\x9d\x95\xa1\xc2S@\x19\x84F\xfd\xb2\xdbS@\x00\x9f\x88%\xb5\xebS@\xc7\xa9\xe3\x80\xb7\xb2S@["n\x08\xa6\xd3S@Xx\xf4\xc8\xdb\xd3S@\xbcBz\xf1P\xc8S@\x05s\xf8\x08L\xd1S@\x8bZW>\x19\xb9S@\xd7f\x11F\x00jS@\x9d\xecz_\xfb\xceS@\xc2\xf6\xf8 \x83\xdeS@l\x05>)\xe4\xdcS@=\xff\x92\xc2,zS@4\xe8pg\x88\x8fS@\x83\xdc\xa6R?|S@6\xe1pi\xcd}S@\xd9.\x9bt\x0b\xe4S@\xd0\xe3\xde\xfds\xd0S@\xf1\xb1W\x82]\xdaS@q\xb9EcR\xc2S@\x9c6\x0c\xcf\n\xe1S@\xc91$\xf7\xd3\xdaS@RK\x0b\t9{S@\x1a\x14XU|\x82S@\xc6\xc9\x93\xec\xa0\xdeS@{\xa6ag\xfc\xd5S@3DU\x1aW\xc1S@\xa6\x0f\x83Ob\xdcS@\x03\xff\x17\x1a\x8cxS@\xec5n\xa3\xeb\xc1S@\xb1\x8dK\xaf\x84\xdcS@\x97n\xad\xdf\xd4\xc1S@\xe0\xf8\x12/f\xd5S@\\\xee</T\xd4S@\x0c\x8ar\x02G\xa3S@\xc3\xbeK*\xbf\xdaS@\x8e\xa6}(\x12\xdeS@2\x85\x8c\xde_\xc2S@v\xa1\x8e9e\xc6S@\x99\xde\xb1\x7f\xdb\xddS@\xa7o\xde\xael\xcfS@\xc6\x9cV\xb7\xec\xddS@\x97\x10\xdc\xca0\x8aS@I\xe0D+\xe0\xc1S@\xd6\x8e\x12\xb93\xcfS@\xed\xe1\xb1L\x94uS@\xf8\xe6\xec\xa8i\xd3S@91\xfb\xdb\xae\xe1S@l4FK\x17\xd3S@XA\x98\x07\xe8\xc7S@a[\x02\xf1t\xcfS@P\xf0sf\xbf\xc5S@A\xf1\xa4\xfa\xe8\xccS@\\\x8b\x9f\xd1\x9d\xdbS@\xaf\x023\xdb\x96\xcfS@\xae\xa9~Pt\xd3S@9\x88\xa9\xd1\x84\xe9S@\xe5\x14Q\xae\x9e\xd6S@\xac\xa2Z\xb8\xe4\xd4S@\xff\r\xbb=\x8ezS@\x909\x98\x07\x00\xb6S@\xb3\xdc\x07\xc2\xef\xc7S@\xbd\x18\xf0\xa2\xa9\x8eS@\xe2\xb6I\x07i\xdeS@$\xf9\xc6\xec~\xeeS@\xd2B\xaa&\x8c\xc1S@\r\xba\xc5\xfb0\xcaS@\xd8\xa9k|\x84\xa7S@\xb5\xbd\xc5rR\xd3S@C}\xbe\x0c\xa4\xb9S@\xe3\x9fs\x90f\xcaS@\x0e\x0f\x81\x93\x92\x8dS@\x83q!\xf7\xe3\xd2S@$\x9b,~\x83\xd6S@\x1eX&\x85\x9e\xa7S@q\xe3\xdf\x11E\xdeS@\xe6I\xd8\xea\xe5\xbbS@ \x17\xd7\xf3\x85\xdeS@Wt\xf4\x97\xa6\xaaS@\xe4\x99\x9a\x8c\x95\xd4S@\x9a\x879\x07h\xc7S@\xf4\xdb\xaf\xaa\x04\xccS@\xf9`\xbec\xe3\xbbS@/u\x05\xad\xa2\xc6S@Wv\x89\xa6\x8d\x92S@\xc2\xeaEO\xbc\xbbS@\xeeo\xea\x19o\xd9S@\x92X\x004\x01\xdeS@\xccm\xd3\xe5W\xdbS@\x00\xd2\xe3w\xb9\xd0S@\x14\x80Z\x82\xab\xc7S@a \xb4\xa9i\xb7S@\x1cN\xa6\x0b\x1f\xcaS@\xec\xd0\x1b^\xc3\xe0S@\x8f(9\x9f\xc7\xb3S@\x9d\x9e\xf6m\n\xf4S@\r\xbc\xe7\xc1\xc3\xd0S@\x10\xe5\xe8\xae\xb8\xe9S@3s\xb6\xe8\xae\xd2S@\xdf\xd9~*\x1e\xc3S@\x8b\xc3\x00\xfa#\xc6S@\tU\xf5\xe2#\xf4S@.VqE-\xc5S@\xa5\xa0d\x82\xa8\xc4S@\xa3\xc8\xe6D\xe5\xefS@\x1az\x0c\xa0\x82\xd2S@\x16\x17\xcc\xad\x91\xb3S@8*^9\x9d\xb4S@,=\x8a\xdf\xf5\xc6S@\xe1\xf13\xe3\xa6\x90S@\x9b-\xb4\x857\xc7S@\xd2\x00\x9dO\xb9\xb4S@\x01R\x81\xd4:\xd1S@\x12\x03\xab*\x94\xdbS@\x95]G\xde\xb2\xddS@\xfb\xd2\xa1\xe2\xd2\xc1S@\xa0\xdd-\x18]\xc6S@\r\xf4\xcf%+\x9eS@\xa9\xbdaBX\xedS@\xb0\xb4\'\x0c\xa6\xedS@LZ>\x19\xc8\xc5S@8<\\Q\xb4\xdcS@H[\x13\xba\x10\xd3S@\x18\xa10k\xc3\xb3S@_\x9f\x87l\x99\xc5S@\xb09\x1eP\xc5\xe7S@\xaaB\x1c\x9b\xfa\xb3S@t,\xd1IC\xcfS@\xd5RH5\xaa\xe1S@\xcc\xac\\\x18=\xcfS@ \x86\xdeH~\xcdS@j\xac\xe7\x1e\x93\xedS@\x97\r\xf6\x1eP\xf4S@-2\xb4\xd4\xc1\x84S@\x16\x86\x98\x01\x15\xaaS@\x12\xb4\xb9\xa3\xf6gS@\xb4\xc0\xc8\xf1\x06\xe6S@m\xf4j\xcd5\xeeS@\xccw\x01\xd5m\xd1S@\x97\xa8\x04\xae8\xa2S@\xd7\x87R\xf8f\xd0S@Jm\xe5\x8d\x1d\xdbS@\xaak\xbe`\x85\xc1S@\\\xc5\x8d(\xcc\xcaS@\x08\xe1o\xcf\xa9\xd1S@\x96\x16c3[\xd1S@\xb9\xe6{\x06%uS@\xf4(\xd8WN\xd4S@\x81\x85\x91\xfeE\xc7S@\xc7\x9a\x84@\xd1\xcdS@\xc5T\x90\x17!\xc6S@\xec\xa0\xad\x9d\xfb\xc5S@\x02.\xbb=\x8a\xddS@\xd6\xcd\xcc\xda\t\xb8S@\xa5\xd9\xa8\xbfa\xc4S@h\xb4\x8b\x80\xa6\xd4S@\xab\x94\xe2\xf82\xedS@\xb7\xc5\x8c\x9d\xff\xd9S@\x15s\xe0{\xa0\xc8S@\xe2\xe5S\xb0\xab\xe5S@\xf8\xf5\xf6\xbf\xa8\x8dS@V\xb0\xd2W$\xeeS@O\xe8\xc7Q\x14\xd1S@\xa9\xcb\x85\xb3\xe8\xd9S@\x8d\x8aw\xc9\xe7\xccS@=*\x18\xfe\xc2\xe5S@\xd5\xefV\x85\xb1\x8eS@\xf0\xb8\xcf]/\xd3S@u\xebHsG\xb8S@6\xcb\x93\xbd\x17\xcfS@@\xf1%\xc6p\xc3S@Wk\xb5\x88!\xcaS@\xaf*\x8b_\xa3\xc4S@\x00\xec\x14p\x96\xc0S@\x0bH\xb3p\xac\xbeS@\x80%\xe7\xba\xcd\xbfS@\x1b\xcb7\x8c\x92\xb2S@\xd8S\xe7\xe6\xb3\xc7S@N!\xa1\x1c\x83\xc4S@\x14\x11\t\xa7E\xdfS@\x85\x9f\'o\x13\xb0S@\x1c\x17\x9c\x8bG\xd3S@\xf7\xaf\xb0\x99Y\xc6S@\x90\xee1\xf1\xd9\xb2S@\x87Y\xb3\tk\xc3S@\xa1F\x08\x8fNwS@4\xb4f\xf3d\xd6S@B\xc3\xd1l\x9e\xc6S@\xd3\xf2IG\xaf\xf4S@I<\xecJ\xb0\xcbS@\x861wp\xba\xc5S@\xb3\xc8\x18\xd05\xe4S@\xcfQ@.\xe1\xc3S@\x1cS\xc9"\xe1\xbfS@Ut\x10M>\xddS@\xac\xb1\xdal\x8b\xb2S@\x89\xe9R\x04T\xabS@\xa8\xc5R\x9d\xd8\xc2S@\x1d(\x0f\xb5j\xccS@\xa4!C\x16?\xc9S@l\x84\xa1i\x9d\xc6S@\x9e+M\xac\xa8\xf4S@\x95KG\xab3\xeeS@\xc6\xb1\xf9\xc7m\xcbS@\r\xda\xaa\xeeb\xc8S@\xbd\xdfg\x93\xf7\xd6S@2\xb5pH\n\x9cS@\xcb\xa4\xfdFJ\xdbS@K\x97\xe6*\x98\xbaS@\x15\x15\xcd\xe2\x83\xd9S@d\x87\x00\xc7r\x80S@\x13\xd8\x14:9\xc1S@\xe2\xa9\x92g\xae\xd8S@\x1b=\x93\xf2/\xc0S@\xfcn\x95H\xd4\xa6S@\xae\xd1U=z\xb8S@\xc0\xd7i\x0f\xa7\xc6S@+\x00\xf5\xe2\x8f\xd9S@\x9b\x7f\x9cV@\xdaS@\xb0\x941\x8c\x8e\xc8S@\x99\xa3/\x87\xd6\x8cS@\x10\x84\x1e\xcfx\xd6S@\x8f{\xd5\x89\xbd\xb2S@*\x17z\xd0-\xdeS@\x01o\xe6\x8d+\xc1S@%\xf7Ph\xee\xf4S@\xa6\x13\x8d\x00\xed\xe3S@$\x12\x91\xf3z\xeeS@f\x8c1\x99\x01\xdcS@:Y\xecI4\xd5S@_K\xeaj{\xc2S@\x1e\x8a\x9f\xf2\x06\xcfS@_\x94\xdf\x87\xd7\xddS@$2/5\x95\xd6S@$aX\xd90\xd3S@B\xcb\xcb\xbe\xe4\xbcS@\xd5\xd5\x9c\xabZ\xe4S@-\xc0\x02\xf5\x80\xf5S@\x07\xd5\xc7q\xd8\xd6S@\xe5EI\x8f\xbf\xa6S@\xb5w\xael\x11\xcfS@\x10t\xe1\xed\xf2\xc8S@\xc1\xb1\x9f>\xb1\xdaS@x\xe1]~\xa6\xbcS@\xed\xf1\x05\x07\xff\xc8S@\x89\xad6\xfe\xbd\xd6S@z\xef\xbc\x1fc\xc6S@]\x85\x12\x7f\x17\xe3S@\xcb\xaa\x0f\xe1m\xdaS@\xddG\xaa\xf5\x0c\xcaS@\xee\xf8:\x8d,\xceS@\x02\x81\x9d\xd5\xf8\x9fS@[\x0fy\x95>\xd8S@\xc6\xb8\x91}\xe2\xc0S@=\xdd\xcfX*\x83S@DO\xc5\x91\x81\xf3S@\x10\xf3\x83l\xe6\xc4S@c&\x17\xf6>\xc3S@\x17\xb7{f\xcf\xe3S@\xaf\x8c\x00\xa5\xa3\xaeS@\xb6\x07d\xfc\xa0\xceS@_\x92\xe5\x1bK\xc9S@\x9dS\x10\x1d&\xc4S@?\xe6\x85u\xc0\x8dS@+\xf5_P\x17\xb9S@\xc4;#\xec\xb0\xa4S@}\xa2d\xaf4\x80S@|\x8bwU\xd5\xd3S@\xa0KOI\x06\xc7S@\xa9\xdd\xb2\x91=\xa8S@D\x8e@;\x19\xd6S@,\xda\xa9\xeb\xfd\xd4S@\xc2\x818-&\x95S@3%\xd3\xa8\xe2\xbdS@\xe2\xc2C]\xc7\x9eS@/z\x85\xcdI\xd8S@\x81\x8b\xf5&A\xd9S@D\x8aG83\xe2S@\xc4\x1b%8I\xa0S@\x9b6\x9f\xac\x07\xa8S@\x02\xaeP\xd5\x05\xd6S@\x93\xee\xae\xf5\xb4\x7fS@\xd6\xd8Uk2\xc2S@X\xf8$k)\xf3S@\x14o\x0fb\xdc\xe1S@\x00\x05\xc5\x02+\x82S@8\x87\xadN\xfe\xceS@\x95d\nH\xef\xd8S@}\xcc\x10\x98\x08\xf1S@,r\x9b\x8ey\xeeS@\x02H\x15:\xbc\xddS@@\x81\xfc\xcf8\xf6S@\x13X\'\xf2\x12\xbdS@\xc5\x08T\xf1]\xc0S@\xf9\xf8n\xfa\xc4\xd0S@\x054\x18T\xaa\xf2S@\x8c\x86\x97\xf9\xbe\xf0S@\xae\xc3\t\xa8\xe5\xd5S@d\x98\x82\xdf\xaa\xf1S@7?\x97\xd2\xd8\xf0S@viC!\x8f{S@\x07W\xd9\x82=\x83S@\x8f\xcdE%L\xd8S@\xd3\x8d\xccp\x0f\x80S@\xb4l\xdc\xb1\xf1\xd0S@\xe6Uf\x07\xf8\xc6S@c\xfb:\xbc\xbb\xcbS@\xae\x94\xfc\x1d8\xf5S@\xd5\x95o\xe2\xcf\x80S@-\x86\xd8e\xe0\xdaS@A~\xa29\xa8\xe3S@\x82\x95\xd7QotS@e\xde\x9c\xde*\xf3S@<\x04\xc9K\x9a\xe4S@j8n\xba.\xd5S@\rp\xce\xc2\n\xd9S@\xf8\x15\x01U\xc4\xd8S@\xd6\x96\xdb^3\xccS@\x92b\xe4\x99\x1e\xf1S@C\x89\x1d\xe6\xba\xcbS@KM\xa0AO\xb4S@\x1c\x9d\xe3\xefc\xb7S@\x11\x9f:\x10\xe5\xe2S@\xb4\x8f\x17E1\xd4S@)w\xe9nl\xf2S@\x87\x8dKE\x08\xd9S@J?3\xdb\xf3\xa7S@V\xf6\xfc\xbe\xe3\xdcS@\xc1\x0fyd\xf5\xd0S@Q\xdeA\x96s\xf2S@\x0c?\xa9\x1b>\xd9S@\xe6\xaauY\xcd\xd3S@\xc3\xb3w\x07C\xa5S@\t\x97\x80 x\xdaS@\xc2\xfcy\xcd\x0e\xddS@2b.&\x00\xeaS@Q\xf6\xe2U\xa6\xeeS@\x95\xb05\t\xa6\xf1S@\xae\xe83\x08M\xe3S@\xe2_\x0f\xff\xea\xa7S@\\\xdd61\x8d\xb8S@\x8e:\\\x8e\x91\xa7S@\x82\xdc\xf1\'X\xf1S@0\x9e\xaa\x9dp\xcbS@\xa5!Bn\xd0\xe2S@\x158&\x97X\xf1S@\xa8\xf1p\xbe\xf6\xd3S@H\xdb\xff\x1e\x9a\x8fS@qG\x17\x8e\xbd\xf0S@\x037\xc9\xa4M\xb3S@+\xcf\xcf+4\xf1S@\xf2\x06m\x8dE\xd8S@\xc3\x93\xcc\xbac\xe3S@4\x13\xd2\xa2M\xc8S@\x95\x00\xec\x7f\x0b\xc8S@\x0c,\x00t\x8b\xcaS@\xc2>\xd9L\xec\xc9S@\xa4\xca\x82\x17\x9e\xb7S@q\x1c{\x8b\x1f\xd8S@(\x9f\x0c\xf4\xa2\x87S@\xf22\xe7\xcb\xc7\xd0S@@&\x9c\xb0\x13\xbdS@\x8f\xbf\x04\xe1[\xd1S@<\x1a\xba\xa1\x17\xc7S@s\xad^\xe3 \xcaS@\x8cl35\xcflS@\x9a3\xe9"T\xe4S@\x11\xd9x\x07\xc8\xd7S@\xe7\xf3\xe9?\x9b\xceS@=Z\xbe\xbfK\xe3S@\xe8wi\xc2\x1a\xcaS@>\x84~\x9b\x1a\xd5S@5,;]\xb4\xd0S@\x98?\x00\xd9e\xd5S@\x9b\xfe\xc2\x16\xf2\xceS@K\xa9\xfb&&cS@t\x83\x81\xd7\xdfxS@$\x9d\xd4o\xa0wS@T\xe4\xfcPMuS@\x81\x87\'\xc5+uS@!/\xf4I\xfaiS@tT\x85\xdcXiS@g\xe8\t2c\x89S@\xcfH\xa7\x8b\xc0jS@\xd1\xf1\xabT\x1c\xcaS@\x9c\x81}\x8a\xb6kS@\x9e\x1cU\xb9\x1d\xe5S@B\x0b\x02\xd6\x1a\xbcS@\xf9\xbf(\'\x90vS@\x18\x11\xfb\\\xf0tS@$\xdct\xac\xa0wS@\x8b\x16N\xda\x84wS@\x1b\xae\x9b\xaaQwS@^&#\x9eFxS@\x0c7\x91\xc9\x08xS@yTd.QxS@\xdcc{\x0c\x9byS@j\xd6l\x14\xeeuS@\xfc\xfb\x8f\x10h\xc3S@\xf7\x82\xcf\xa4\tzS@I\x99\xb2\x83$vS@w\x82\xf2\x10\x11\xbcS@3\xb0\x94\xc9\xacwS@\x0e\x9d\xb0z+xS@\xfa\xcb+\xb8Y{S@\x1b\x12J{\xc4xS@\xae<a\xe5\x94iS@\xd5\xfevJ"\xdeS@\xa3\xcb\x08WB\xc6S@\xf8\xa9.q\xe4}S@$\xbc\xfe\x13w~S@\xfb\x12t\xe6>\xc6S@\xe7d0s\xfe\x90S@\xf8\xb5K\x93\xd6zS@\xac\x18\xf0\xc8\xe3\xd6S@\x91n~{\xa3{S@\xf2\xe1\x88\x8e$\xd3S@\x15C\x96h\xff}S@q\x99\xbe\xe7=|S@\xe2\xeb\xcc\xccq\xd6S@}\xbc\n\xcfb\xaeS@\xde\xe5\xcaO\xd7\xc6S@\xcc\xa6\xb6y\n\x80S@\x13\x00\xc3\x86.\x80S@\x96\xa9Kc\xbd\xaeS@\x86bP\xb1\xf2\x81S@&\x8a\\/\xd0\x81S@\x84\xfe=A\xa4\x81S@X(<O\x8a\x81S@\xfdG\xbf\xeeo\xdaS@\xc3w9\x82\xa0\xcfS@Z\xba\xf1\x9d-\xafS@\xa2\xa7\x8d!\x0b\xa4S@\x96C\xd9S\xe9\x81S@\xef<c\xf6\xfa\x84S@\xc5\x10*I\x9d\xd7S@iu\xac4>\x82S@\xaf\xd54\xf8*\x94S@t\xe1>n1\x83S@"\x99\x07i7\xb7S@\x96w\xf0f\x1a\xb7S@\xc75\xf6\xc5\x17\xb8S@\xbf.\x08\x18\x9c\xd2S@\xf6\x96\x7f\x81g\x82S@a\xde\x18\xaf\xb1\xa3S@\xcfq\xea\n\x04\x99S@]f\xc5Qy\x82S@\x01Y\x0bf\xe4\xc9S@NO\x98\xb6`\xdaS@II\x00s.\x86S@\xe9\x7f!\xb9M\xa9S@]F\xd2q\x87\x83S@QV<\xac\xe7\x89S@\x1b|\xcc\x1eO\x8aS@\xa8\xc0\xfb\x08$\x84S@9\xda\xdf\xe9\xea\x85S@ p$)\x8b\x8aS@"\x12\xa5/\xfa\xdcS@\xcb}\x02\x8e6\x83S@qym\xd7\xc0\xa8S@\xdbl\x94`\xa1\x86S@\x1c\x8c@\xcd\x12\xcdS@ \x03ZIT\xc8S@\xbc\xdd\x002\xc3\xc2S@4^i\xf2\xb5\xe5S@g\x92\xda\xb2m\xa5S@\x10+\xb7n!\x88S@\x1f[\xf7\xf6p\x89S@3k\xd1]9\x86S@\x1c\n\x98\xdc\xb4\xc8S@\x0f\xc0t\xd5\xb8\xddS@\xf9\xb2\xf8\x01Z\xcbS@FHf\xf6[\xdbS@C\xba7\xbf\x11\xe5S@4\x1e\xb1=\x16\x86S@=A5r\x1f\xd3S@\xb4\x02e\xe6\xcf\x8dS@\x8c\x1a\x15\xcb+\xc5S@9e\x9e\x88\xa6\xa3S@\xea^N\xa4p\xd4S@\xbe&\x1d\xa8.\xd9S@\xe0\xa0R\x92\x00\xe1S@| !\x8c\xe9\xe3S@\xbf\x18\xc2\xbb\x1d\xcaS@\x15\x0b\xa1|\x10\xe4S@\xa9(\xb7\tP\xc7S@LbEH0\xc7S@\x12v\xe0\xa8.\xdeS@`K\xf1\x7f\xfa\xb0S@r@\xc6\xed2\xd0S@\x8f\r\xa0\xd0^\x88S@\xa6\xba?^\x9d\xdeS@\x92\x14\xff\x9c\xa9\xcfS@\xa75\xe8\xff\x1c\xd4S@\x85Z\xa1\xae\xcf\xdcS@\xa3\xc7b\x19\xed\xdcS@\xd7r\xc8\x846\xe1S@?\xae\\\xe7\x1b\xd4S@\x92rj\xcc_\xdfS@"\xea\xa7\x98\xfc\xe0S@\xf4\xea\xd2\x92p\xabS@\xb0\x98\xe8%\x9c\xf1S@\x99{\xf0\xa1\x89\xdcS@\xe81e\xbb\xf2\x9cS@\x82\x050|\x00\xceS@ \x98\xf6X\xc7\xdaS@\xde\xb9V\xaf\r\xe1S@\xc8R(b>\xcfS@\xae\xd9\xc7W\xd1\xcdS@\xfc\xeeh\xf0C\xf2S@\x95\xa3\x8e\xfe\x94\xe9S@\xac\xf1\x0b\xf4\xac\xe9S@\xd0\xe8<\xc2\x82\xeeS@#+\x8fu\xa7\xe9S@\x16C\x1e\xb2\x06\xf2S@\xd3\x03Nyg\xcfS@;"\x0f\xf5\x01\xdeS@\xf0\x9ba\xa7\xf0\xccS@\x1dg\xb3\xa7\xd3\xe0S@\x9d\x11\xf4\x15\x8d\xdbS@\x82)\xbd\xd7\xad\xcdS@\xd4\xa4i\xbd\xa8\xdfS@\xa2A\x96r.\xdaS@\xe0\xf5\x9a\x8d\xc7\x93S@\xe5Uvt\xa2\x91S@\xb7\x0b|\x1b\xdf\xd9S@\xa2\x1b\x19\xdey\xdbS@7W8\xd5\xed\xdcS@\xd3\xd6\xb5O\xe5\xdbS@\x92\x1c\x9d\xf7\x90\x91S@\x8c\x96\x83\x06\xaf\x92S@V\t\xdeX\t\xdbS@*\xf9R,\xe7\xddS@\x0fg\x08C\xe3\xb0S@\x85\xbf"\xa0\x04\xcbS@\x8bz\xe4N\x8e\xccS@\xec\xcf\xe26\x17\xdcS@PF\xe8}\xed\xcaS@8\x05f\x95\xdf\x8eS@\x0b\x8e\x87\xc1%\xe4S@\xd4Fr\x05Y\xd4S@\xa2"\xc4\xd1F\xd9S@\x11\xae\\)\x0b\xa7S@\x85\xa5~\'4\xb2S@v\x06i"\xc0\xb2S@4\xbf\xf8X\xb3\xddS@\xcdK.\x08\xe3\xc9S@D\xf5\x92\x99o\xdcS@P\x0e\x1e{X\xeaS@\x0b\x0e\xc9_\xfe\xd8S@Q\x13H\xc2\xaa\x8fS@\x7f\xc5\xad\x87\t\xddS@M\xda\x12\xd4\x8c\xc8S@4\x1aa\np\xf1S@\x11\x08f\xcd\x8d\xd8S@\x08\xed\t|\x9d\xf0S@\x0e3\x7f\x87\xf6\xd3S@W\n\x03j_\xd3S@\x19\x8a\xfb\x86\xd7\xc7S@\xb5\xb1\xa8\xcc\xcd\xd3S@8\xcb\x93y\xc6\xd9S@4\xf4Z\xf0t\xf1S@\xed\xb3\xf5\x16\x1b\xf1S@\xe6t\x19\xd4\xab\xc7S@\xb1P\xad$4\xd4S@c\x8f\xd5\xbc^\xd3S@n{\x13\xb7\x82\xc2S@,d\xf3\xe7\x99\xd8S@h-\xe3\x98\xcc\xc9S@\xa2re5f\xd3S@?\xc3\xc9\xd5>\xc7S@\xf1$L\xea\xda\xd7S@\xd4,\xd1\x02\x8b\xd3S@\t\x9fF\x8a\x10\xb9S@\\>\xe8\xba%\xb7S@99W\x98\xfe\xb6S@\xbe\xcd\xf6\xf7\xfe\xb7S@\x0c\xd5\xef\xaa;\xd7S@~\xe4\t/\xb8\xb7S@\x90\x0f*\xf6g\xdfS@M\xc2d\xdfb\xc6S@\xf2\x88a\x9a\xc2\xd6S@\xdd\xb4Yo\x1b\xbaS@\xd2\xe7M/\xc0\xb6S@Y\xa4B\xf9\xda\xb9S@S\x9f\xbb\x88\xba\xb8S@K\xf7rL\xf3\xd6S@[\xfc\x1f3\'\xd2S@\x01\x1c\xd8\xb20\xd3S@\x08\x88T\x94~\xd6S@\xea\xdc\xe7\xe4`\xeeS@i$<F`\xb8S@\xa8u\xac\xd4\x95\xd6S@XWf\r\x9c\xeeS@<\xb9\x04\xf5Z\xd9S@\xed\xb7\xacY\xec\xc5S@\xd36"<\x1e\xdaS@\xa1A-b,\xb8S@\xe5nqP8\xeeS@p\xe5\xd6^?\xeeS@{\xf2"\xfcj\xd6S@\']T\xc6\x81\xb7S@v\xa7\xf8<\xec\xa9S@_W`\xfe\x10\xc5S@3\x87d\xf7\x97\xc0S@Jx\xb0x\xa8\xc8S@-j4\xb9\xd5\xecS@\x07\x01-\xebF\xd4S@\xcbLx\xfd\x81\xecS@1\xdf\xab\x85\xde\xc3S@d\xf48\xa7~\xd0S@\x14\xcf\xf5\x85p\xd5S@\xb4\x11[\r&\xedS@\xd0y\xba\xb5c\xd5S@H\xc1i\xa5t\xd5S@\x84Od\xaa\xa8\xd0S@\xc7p,{\x00\xb2S@\xa5m7\x19\xb7\xc4S@O{\xda\xd3\xbe\xd0S@\xc3\xd5\xa2,k\xd7S@\xf6\xcdy\x81\x8a\xd3S@k\xe3\x8e\'\x84\xecS@\t\xcd\xa7\xe8{\xcfS@\x0eB\xfc\xdb{\xecS@\xbb2/O\x81\xdeS@.}\xbd\xe5\xcc\xdcS@\xd2\xa7\x19\xe3\xa7\xc5S@@\x8f\x7f\r\xf8\xcdS@\x9d\x1b\x8c\xc2\x0b\xe8S@=\x14%(\x8a\xc3S@\xedaIP\xdb\xddS@\xa7d\xaddj\xd5S@\xc2\xc8\x9de\xcc\xc1S@,&\xd2\xe7m\xc2S@\x90\x00\xd0k\xb3\xdeS@\x10\xc2I\xcf\xe1\xdcS@>\xda`\xb3\x11\xe5S@I\x8f\xb3\xfe\xca\xebS@[N\x81\xf9_\xdaS@\xc93\xf6\x84\x1d\xf4S@\xfd\xd6\n\xddB\xebS@w\x1d\xe53I\xcdS@\x1d\xcb\xf5V#\xc0S@\xcd\x1b\xbd\x1b3\xebS@\xe6\xe7\x08\xafq\xc1S@,\x06\x03\x88\xd7\xccS@\x8f\xea\xad\xdf\xd6\xe5S@M\xc2f\x95\xef\xdeS@h\xd58\x82\xfb\xccS@i\xfb\xd4\xcc\xfd\xd4S@7\xa5!w\xde\xcfS@N\xfe\xc0\x1d\xba\xdeS@\xd2:\xdf\xbb\x0c\xd2S@&{K\xf4\x8d\xd2S@`\x81\xdf\xe7\x1b\xd8S@\xcd\x7f\xa0>\xbf\xcfS@\xa5\xac#\xfd\x87\xcfS@\xc2\xddz\xef7\xc0S@j\x90\xd8[V\xd1S@]Y>\xbc\x90\xc0S@4\x88\xe52%\xadS@RR\x97\xa9\x8a\xa7S@Q\xb2\xa8\xcf6\xc2S@IV\x14\xa5W\xcfS@\x1a\x13#\xc8\xd5\xbeS@\x07o]uD\xa5S@\xb8((\x1aQ\xe6S@Du\x18E\xb5\xd0S@%\x04\xe8\x1e\x1e\xd7S@\xc7\x97\xf8\x00\x1a\xbfS@\x87\x95\x17\xe2\'\xbfS@\xc3C\xbdd\x87\xcfS@Qm\xe9\xd6\x16\xd1S@\x86\xc43\xdf\xed\xa8S@\x07\xe0\x95}`\xd0S@\xa3\xcb\x91\xb9e\xcfS@(\x1c\xd0\xde \xd0S@j\xcdim%\xd1S@\xfa\xf1\xcc\xc0]\xceS@\x9e\x08\xe1\x003\xcfS@\r\x0fC\xaay\xceS@\xd9\xfdl\x1f\xa6\xbeS@D\xcbxPB\xb6S@\x8d\xda\x1a,\xa2\xa2S@\x0f\x8f\xe4 /\xe5S@\xb4R-\xfeJ\xceS@\xab\xc4\xceb\xb9\xd0S@2\x9f7[\x80\xf4S@yG\x8d\xeai\xccS@\x16\xe7\xf0\xfbB\xd1S@\xd0\x1f|e\xf8\xbeS@\x96@\x056\x88\xc4S@\x97\x9f\xe1\x9f\xfa\xd0S@\x10\xe7S\xcc\xf3\xd9S@|\x8e!\xd6\xd5\xc0S@\xa0\xb0df\x99\xd0S@W\xc4\x92\x7f\x11\xd1S@\xc8\xbd\xc6\xacD\xe5S@\xb203~`\xd2S@\x96\xa9\xc10\xe1\xaaS@zwNA\xbd\xd9S@(R\xc5\xfb\xa6\xaaS@\xeb#\xc5\xe5\x8c\xcdS@.\xae\x18\x8d\xfa\xceS@\x9c(\xa3X>\xcfS@\\\xadR[\x87\xd2S@\x92\xeaZ)\xae\xe1S@\'j\xa7"\x90\xd9S@\xf5\xe1\xf1\x9cE\xe6S@\xb5\x9b\xe6\xf2\x1a\xe0S@\r\x9e~\xca\xa7\xbdS@Y6w\xf4S\xcdS@\xd4\x00C\x96\x89\xd5S@W\xfd\xfe\xff\x8f\xe6S@\xe5k\x1b\x86\x02\xd8S@\x06\xcb\xa1\x1c\x9a\xdeS@\xa0P\xe6\x01\x97\xceS@\xfdY\n\x84w\xcaS@a\x07\xfa\xbfS\xc8S@dx\x14\xed\xff\xdeS@\x0f\x02\n\xd1\xc1\xe2S@m\x15g"\xdc\xe3S@Y-9\rR\xccS@\x02XU\xa6\xb0\xcbS@E\xf5\xd5\xa6\'\xbcS@\x94\x04*\xc1\x7f\xcbS@8\x9cr\xa8\x19\xe4S@\x05f\x10\xd5{\xbaS@dF"\x0fw\xbcS@\x7f\xa5\x97\x1b2\xdeS@K\x99\x00\x13\xa7\xe3S@P\xfd,\x90\x18\xf5S@hY\x92\xab\x0b\xe4S@B4N\xc0\xeb\xc3S@\xb3\xf3\xbe\xba\x01\xc9S@T\x00l\xad\x1c\xcbS@\xeae\xf1\x17\xb8\xd6S@\x98\x93\x96\xc3Y\xbaS@\xfa\xcag\xae\xd2\xcaS@m(\xb5\xb9\xf4\xcaS@\xff\xbe$\xae!\xadS@\xb8u\x97!\xc3\xe2S@\xfc\x16$\xf0t\xdfS@;\xab\xbe\x84\x87\xb9S@W\xdd\xaa\xb8:\xe2S@\xb4\xe7\xe8\xf7\xac\xb6S@\x19\x8bi\\n\xe3S@\x1b\xeb\xf7\x85\xfd\xcaS@\xcd\x1d\xaeT\xe3\xe5S@\x9a\xb94\xc8\xb9\xbaS@\x08u\xaa\x8f\xef\xc5S@w7\x1e\xd4\x88\xc9S@\xaa\x11a\x98U\xcaS@\xe3<F\x18\xa5\xdcS@>\x05\xc1h\xcf\xd1S@I\xf0?\xbdw\xd0S@\x0cY\xc7\x02\xaf\xddS@\x80\x00U\x92O\xb9S@\x1a,\x95\xcd\xfc\xc9S@\xcf\xa8\xadS\xfb\xdeS@\xf1;\xde\x7f\xbf\xc7S@\xd3\x8b\x8e7\xc5\xc5S@6o\x1fm2\xc9S@+\xd3r\x0b\x10\xcaS@2\x96\xd9\xed\xe5\xc7S@>-\xf4\x144\xc8S@u\x13\xc6\x04\n\xc9S@\x88Qy(P\xc8S@3\xfc\xc5\xd0\xff\xc8S@\xcaC\x8aqj\xc8S@\xa1\xd3\x98\xb5\xac\xc8S@\x81\xdf\x8f\x11q\xc8S@\x00\x8c\xbeu)\xc8S@(*\x98\x94H\xbbS@\x10\xecw\xbf\xfb\xcdS@n\x94\xc9\xf1\x84\xc8S@\x8c\xd4\xd7\x7f\x95\xc9S@i\x08\x1evK\xc8S@E\x17v\x07\xaf\xe1S@\xabLA\xa7_\xbcS@G\xd1\xf0\xa1\xd1\xc8S@\x9b\xcb/\x00\xd3\xbaS@U0K\xba9\xc5S@\x1a4\x11)%\xc2S@\x88\xf5\x0cG\xbd\xbcS@0\xc9\xf0u\x83\xbaS@&yo\xbc\xcf\xcfS@mqVo\x06\xbcS@@\xb4\xf6\x93,\xd3S@"\xe9C\xa4"\xc4S@ed_]\x81\xbaS@\xd4v5\xafI\xbdS@\xf7sa+t\xceS@\xf3\xbb\x0b\x88<\xc5S@+\xc5\xd9\xf4\xb2\xd3S@\x0e\xd4U\xc3[\xc8S@k#\x89\x98\xf7\xb7S@,|j\xc8}\xccS@\xcei\x0e\x92\xbe\xd0S@\xda\xae\xa6\x8c)\xceS@\x17\x89\x11\xc2|\xc4S@I\xc5\xb7\xf0V\xc5S@nA\x96\x0fo\xd1S@d\xff\x84"\xd1\xd3S@\xc4\xfd5\n2\xc6S@X\x06\xd0\xaf\x06\xceS@\x03R\xaf\xa0\xea\xcbS@H\xf2\xd1/_\xc6S@l\xb7cAJ\xc7S@\xa3\x10P\xcd\xaa\xcaS@\xba)*Tw\xcbS@\x08a\xc7\xc1?\xcdS@\x1d\x95`|k\xcaS@\xa6\xaa\'z\x93\xcbS@yWM*z\xb7S@\x06\x12W\x83\x1f\xd2S@\xaf\xa2\xab\xaa\xe6\xd2S@\xd1K\xb8J\xe2\xb6S@\xc3s#\xf8\xb6\xcfS@\xd8D".\x91\xb2S@8`w\xfb6\xccS@\x0f\x9f\xd8\xff2\xcaS@\xd1\xb7b\xefn\xb7S@[\xdc\xab&\x9f\xd0S@\xa0\x84\xec\xd8\xc9\xccS@U\x9e\xb5\xf7\x12\xc6S@\x11\xc6pGO\xccS@T}\x8c\x17N\xb7S@\xba\xde\xea\xd5\x85\xcfS@b9\x18\xbc\xfd\xccS@Uo\xccG\x02\xc6S@\x82\xf4\xb6\x87\xd9\xcbS@>+e\xbea\xd2S@ \x95\x84s\x83\xcdS@\xb5\x00DV\x83\xb0S@1\xa9\xbf\xe2\xeb\xb6S@E\x82\x19\xa2,\xc9S@\x02("\xd4\x14\xdbS@\xf6\x11^\xe1.\xd1S@S\x91j9\xe6\xb6S@\xd2\x9e\x17\x8e!\xd3S@\xdb4L\x9b\x19\xd3S@\xa1w\xa8\x85\xc5\xf2S@o02\xbb\xf5\xf0S@\xf0\x9a\xa3\x18#\xd1S@\x8cP,\x86\x87\xd5S@\x145p\x85\x11\xc6S@\xa5$]\xe6\xe2\xc5S@\x0bl\xe3\x97o\xceS@Xz3\xa8\x84\xd3S@\xc0Z\x1d\x1a*\xf6S@=\xc7V\xf8\x82\xc2S@\x0b\xdf\xca\x92l\xceS@\xee\x8d\xfd\xf1Z\xc2S@\xe1dq\n\x7f\xf2S@\xd7-\xd0\x14\xb4\xb4S@\x01TX\xf3n\xceS@\x19i@B3\xcbS@\xa1O\xfd\x16C\xc2S@.x\xfeA\\\xc7S@\xaa\x16<\x01\xf2\xbaS@\x18\xa3\xa8\x92\xaf\xc8S@\x83\x82\xa8++\xccS@\x1a\xec\x86\x08w\xc8S@\xec?\x97\xbd\x99\xd0S@\x10\xd3\x95\xbee\xc3S@\xb3\x8b\xee\xe4\xe9\xc0S@\xa8\xcb\xac\xbe"\xc3S@\xda/\xf6\xd9\x03\xdbS@\xb8\x89\x90\x1a\xf0\xd9S@\xae\xca}\x88\x0e\xc8S@\xb8E\x91\xbb%\xc2S@$\x9fvsa\xd1S@!,\xc9o"\xc8S@\xe5\xb4\xbf\x9e\xa9\xb4S@H\xc9\x88\x9e\xce\xc1S@\xc3\xbe\xc1\x96\x1e\xb4S@\\\x96[]\\\xe3S@\xc2\n\xab?s\xd8S@\xb2\nAo\x80\xc1S@\xa9\xa0p\xe4\x15\xc9S@\x92\xcd.f#\xc4S@\x02\x92\x9a\xceM\x8bS@\xc5\xca\x08\x7f\xc4\xb7S@b\xadF\n.\x80S@\xa7\xcc\xcb`G\xe3S@\x8d\xfb\x02bz\xe5S@:\x0f\xa4p7\xc1S@\xde\xef\xd4\x89\xab\xc0S@\xb6R\xbb\xde`\xc2S@\x86\xf7\xf6\x92\xeb\xc7S@ O\xf0\xd15\xc7S@\xd0\xe3\x89(D\xc8S@i\x90\x9f\xe1\x1a\xbcS@\xe6{\x1f\xc9\xc4\xbdS@.\x0f\x97^\xa0wS@\xb6!\'\xdeo\xbcS@\xf6\x18/\x03N\xcfS@q~\xe9RU\xcdS@T\xdaX\xc7ozS@\x08\x0e\xa9\xc3y\x8cS@[\xedp\xe8\xa4zS@^\xc0\x07\xbeV|S@\x18\x8f\xc3\xfe\x95\x8dS@\x07`"\x10\'\xc7S@u\xd2Be\x8a\xddS@<\xb7\xc2CZ\xc6S@lu\x03\xec\xf7\xbdS@\x9c\xb9]_V\xccS@\xe5\x98\xb5a\x85\xb7S@\xf4\x91\xce{x\xc1S@\xaa\xb0s)k\xcaS@\xb1O(\x86\xdc\xd6S@\x80\xf7"\xb9\x89\xceS@!\xf9\xe4\x0c\xb2\xa4S@\xb4\xa6dEV\xceS@\x94\xfc\x8e|\x9f\xc8S@`6\x05\xe7)\xe4S@1\xdb\xe3?\xa6\xa1S@P!\x05\xd5\xff\xc6S@\xae6\xd2\x07\x9d\xccS@\x8f\xf4\xe2\xd2"\x85S@\xae4[\xe0\xd5\xe3S@8\xf1\x98o\xf9\xceS@\x90`\xaa\xbfF\xc9S@\xca\x8e\xc3\xc4\xec\xb1S@F\xf0\xaf\x1b\xb4\xd1S@\xa9^\x83z\xc7\xcbS@~\xab\x92\xba\xc2\xceS@.3\n\xe9\xed\xc5S@\xe0\xac?B\xa2\xcbS@.\xec\x80\x87\xa7\xc7S@^\x86\x93\xce\xca\xdbS@\x90\xfbVO\'\xbcS@\x1d\xa1\xd7&\xa2\xd6S@\x8a\xad\x9c\x058\xd1S@\x87H\xb3A\x9d\x82S@\xf5c\xa3\xc5\x07\xdeS@\x02\xd9o\xcd\xce\xb5S@3\x00e\xa9\xff\xd9S@\xcb\xaa\x0f\xe1m\xdaS@WX1\xde\xf8\xd6S@b\x18\x13\x00\xc4\xc9S@\xdcD\x82.\x05\xd9S@\x93\xa0\xfeB\x8d\xccS@\x04\x17\xb2\x1b\x87\xcbS@\x0fDb\xfa\x0c\xc0S@\x10j\xe5\xd8\xe8\x8fS@5K`V}\xc5S@\x0c\xce\xd5\xe4\x99\x8eS@\x1f\xb8\xb9\xac\xb0\xd0S@\xf9\x11\xb3&\xb1\xddS@&\x99\xdeh4\xd3S@\r\xd9{\x026\xe5S@s\x91\xb0\xe6\xa0\x90S@\x82\xd4j\xd5E\xccS@\xee\x95p\xc2\xcb\xb4S@\xder\x0c;9\xc0S@\x0fh\xf3}\xa8\x92S@g2\xd0\xe6!\xdcS@\x04i\xeb\x0b\x06\xc7S@\x87\'\x15\xb0\x1b\xe6S@\x13A\x93Z \xd0S@O\xe4\xe8\xe3~\xeeS@\xf7_\xa8\xda$\xbaS@\t!/\xba\x00\xa1S@\xb3\xb2\xf9\xdb`\xdaS@\x99\xc0,\xb3\xb4\xbdS@R[F+B\xd4S@\xb5t\x0b d\xaaS@0\xd9\xb2\xb6\x18\xeeS@\x8c\xab\x9b\xac*\xd7S@\x8b\xae\x8b\x90\xc2uS@\xac\xdf\x15\x15\x9b\xd5S@I\x81\x14\xb1b\xd1S@\x87\x8e>U\xc2\xd6S@9\xe5@\x87\x16\xd0S@\xb6e\x9f\xf1\xcb\xb2S@\xcd\x85z\\\xf8\xd5S@\xe9\x9c\xa7\xb8R\xc2S@\xbc\x85Y3\x0b\xe6S@\xfeBy\xc0P\xc1S@\xf4@\x1b\r\x8c\xd5S@G\x0b\x9a\x80\xf5\xd5S@\x94;\x93\x8f\xc5\xebS@"bX\xd7B\xd3S@\x9bK\x86M\xe8\xa7S@L`\xf05(\xc3S@\x92S\xf8:\x1f\xdcS@\xb0\xec9E\xf6\xd3S@\x94\xd6j\xf6EwS@\xeb\xd0u{\x02\xb5S@\\1\x84L$\xa6S@\xd5w\xef\x926\xbaS@\xe4\xd1;\xe5k\xd0S@\x1a\xf2\x12\x7fZ\xc2S@\xa7\x19\xda\xdb\xfe\xa3S@_\xce\xf0?\xda\xd3S@\xaby\xca\xa7s\x8eS@c\x02\x81\xee\x1d\xc2S@FmL\x98\xe5\xd3S@\xa4M6\xbf\x84\xd4S@\xfd^\xec5\xd4\xccS@J\xc8\n\xd8\xba\xb2S@\x06\xc0\xab\x9a\xee\xa9S@\xdf\xf9\xb6\x08\x03\x87S@?\x02\xb5\xc6y\xcfS@\xd3\xda\x8d\xa31\xe4S@\xc5\xdf\xeb\r=\xd8S@\x07I\xb4 \x9c\xd4S@I\xb2S\xf1A\xcdS@\xc1k\x8a\xba\xde\xc8S@\xa0\rK\xac\x19\xd2S@f\xaf\xa6Lf\xd0S@)\x88\xfc\xf1\xe8\xdaS@+\xc2s\xa1n\xc3S@\x14:u\xfdx\xd9S@\xd7\n\xe2\xd8\r\xd8S@\x1b\xf2\xc5\xe1h\xc0S@\x06\xc9\xc9\xc6\xe5\xe0S@\xc9\\\xc5Y\x7f\xccS@&\xecO\xdc\x06\xbcS@\x15\x84\xd7>\x04\xcaS@2\x94\xc2\x87[\xddS@{\xc9\xea\x99\x82\xc5S@\xf9\xe9\x17\xf5\xb4\xd7S@?3\xe2\xf8\x15\xebS@\xde\xa6YF\xf6\xd3S@\xc7\xda_]\x9a\xe1S@\xa4\xdc\xbc\xb2_\xc5S@\xbdL\x11/*\xccS@\x90\x9e\xd3\x07\xd2\xcdS@\x02\xa6\x1d\xd3f\xd4S@\xd9qm\xeb\xcb\xd1S@s\x1b\xb0\xbd$\xb9S@p\x03\xd0\xde\xed\xc6S@\x9a\xbd&a\x1b\x80S@Z\xdb\xab\xc2b\xc8S@\'\x86\xce\xe4\x81\xc8S@q\x1dv\xc3\xd6vS@\x1e\xbeJ\xf3\x95\xb7S@~O\x8cd\xefzS@k\x91\xb5\x1c\xfe\xc6S@\xab\x15\xca\x1e^\xc8S@a\x9c\xb1[&xS@\xae\xca\xd9\x1bZ\xc7S@*&\xa6\xd8\x96\xd2S@<\x15gv\x86zS@\xd9S"y\xe4\xc7S@\x919\xb1.\xda\xcfS@\xce\xc8]\xe2+\xcfS@\xbeA8:\xb5\xbcS@#\x0e\x8c\x96o\xd1S@\xe6\xab\t9%\xccS@\xd3\x1d\x905F\xc7S@f\xae\x8d\xe0\xf1\xc7S@\x11b\x8d\x9be\xd0S@\xbc\xd6\x84\xc8E{S@(\xfb\xf3a\xf0yS@D\x02\xcd\xbd\x0ezS@?\x01\x08\xdf\xfb\xcdS@!\xc7\xb0\xa2A\xbdS@\xd2\x8a\xa9[N\x8aS@?\xa4o>\xab\xd2S@!"\xce\x1e\xd0\xbcS@\x92\xb1\xb0\xa1\x9f\xcdS@\x1bD}7\xa6\xd7S@\x9f\xac-O\xa5\xc9S@\xcbZXT\r\xcbS@b \xaa7\x12\xcaS@\x8aW\x1d\xd1n\xc4S@\xe6p\xaa\xa6\xdd\xc5S@\xb8\x177N,vS@\x9f\x1dt\x07\x8ayS@\xc7\x80E\xf9\xb0\xd6S@1t\xf5k\xc3\xd1S@\x02s\x14\x1b\xb3uS@\xcf\x0c\xf24>\xd0S@\\\x0f\x84\xb4e\xf2S@\xd7\xb0?\xea\x06\xb2S@\xa2\xef\x99l\x8c\xcaS@\xf5\x972\xdd`\xdcS@\t\xaeZ\x8e\xab\xc3S@\xbe\x04\xefux\xe3S@\xb5\xd9(\xc5\x8fxS@\xc4\xc6\xb4\xaak\xd2S@H<\x89*\x96\xceS@LWpI\x16\xd2S@K\x08\xbd\x88Q\xcbS@\xact\xc7\x0b\xad\xb5S@O\xa6\'\xd60\xd6S@\x13\x9a\xb4\xcb\x05\xa8S@\xd1\xa2\x98\xa0N\xd4S@\xcdR\x03#CxS@\x88\xba\xcaY\x08xS@\x08\x15\x9eC*|S@\xcaV\xab\xa1\x1e\xb8S@2\xbd:s\xc5\xc8S@\xa1\x05yU\xd7xS@\xe5W\x93\xe5|\xcaS@\xf3\xee\x83O\xf2\xeeS@d\x00\xf8\xe6\x10\xd0S@\x1c\xf0\x10t\x97\xc6S@\x90\n\xb0\xc23\xcfS@m\x89\x08\xc2A~S@ooP\x81\xda\xa9S@j\xe1p\xca\xf0xS@\r\xb3J#5\xdfS@\x9a0\x81Z1\xd0S@\xaeu\x9a\xb8}uS@\xe7P\x1c\xc2\x9cuS@\xbbr\xed_r\xcdS@\xe4\xf2\n\x7f<{S@bs\xd5n`\xe4S@\xe2S/\xc9{\xcdS@\x87\xe5\xabCtwS@.\x03\xf2\xda\x90\xdaS@\xcfE\xad\xf4\x85\xc7S@\x1eH\x96\xcc\x16\xbcS@2\xd5h\xdfP\xabS@\xf8O|5s\xcdS@\xf2\xaa\x18\xcf\xe7\xcfS@\xf1\xe92\xd0N\xeeS@\xb9\xb4\x17\x9ck\xd4S@\x02\x1c!\xa5 \xcaS@Q\x96\xd9u\x1e\xd3S@rq\xae\x9f\xd0\xd4S@\x12\x0e5\xd4%uS@\x19\xd8\xc6\xb0|\xc1S@\xfa\x05JW\xb9\xddS@\xb11\xebUc|S@\xe1\xe7\xe7\xcd\xe1\xd5S@@A\xf0r\xad\xc1S@z\xd1\xaa\xedr\xceS@\xc0O\xfe!\xa9\x91S@"\x98\xd1W\xe0tS@\xcc\t\xb0"SwS@Z\\[!\n\xe4S@\xd9+\xd5\r\x93wS@H)\xfd\x8e\xb6\xc9S@\x80\xf8l\xc4\x1c\xd3S@\xd2\xf0a\xf8\r\xcfS@\xb4\xae\x9e\x9bq\xcbS@\xee\x94;S\xeb\xceS@s\xc5\x94\x0b\xa6\xd1S@\xb1\xcd\x1b\xecd\xceS@G\x10\xa2\x08\xe6tS@\xfb\xf9\xc8\xc5X\xd3S@\xa8`\xac\xac@\xc1S@\xcc6-\x9d\xd0\xd9S@\x0b\x91\xbb\x04\xc6\xc0S@\'3\xceNr\xceS@\xfa1!\x8a\xa7\xd3S@\xe3\xe8 \x1c\x88\xf1S@\x8d\xad\xcc\x9a\xf7\xc0S@I\x9c(\xa2\x81iS@a\x11\x91s\x1e\xcfS@\xc4\x88M\xde\xe2\xd3S@\xae\x1e`Q`\xc9S@W\xf8w\xc04\xc9S@|\x1d\x07Rd\xd6S@\xe9!\xa1&S\x80S@r\x8c\xff#\xd1\x7fS@\x87\x1b\x06\x80\x0c\x80S@\xd3z\xc6$1\xc3S@\x8f\x17\xf5w\xe2\xb8S@Ct\x04$\xb2\x80S@\xa0V}\x1ei\xc3S@G\xfe\xb0h\xd3\xa6S@\xc0^Q3<\x82S@UA\x04\xdd\xe6\xdeS@\xe9W\xce/\xcb\xe3S@\x97\x8d\xed\xf0\xc8\xcdS@\xc3\'\x97\xeeZ\xc1S@7-\xc3\x1d\xe1\xc9S@]Hx)\x87\xbcS@\x9dw\xee\x8f\x00\xd1S@oN\xcd@\xa4\xc9S@\'\x1f\xdew\xd7zS@\x08@f\xcb\xd6\xc0S@\xf2\x12\x0e\x19j\xc1S@)\t$\xb1^\xd3S@=\xdfn\xc1\xb8wS@\\t\x8d.\xb2\xd2S@\xfc\n\xc3\xb2\xae\xb3S@\x0f$\xf7\xf6\x8bvS@\x87\xe5\xe1B\xce\xb7S@\r.^k\x92\xe4S@\xa8[\xba\\\xbf\xa7S@\xc3\x01b\xa3\x10{S@\x0e>\xb6}V\x88S@\x0c\x941\xb8\xe5\xcaS@%\n\xb9\xb7\xb8\xccS@\xea\\K\xd2`\xeeS@p\x06\xcff\x8b\xe5S@g \xeeod\xdaS@_\xc1\xc1n\xf1\xc6S@\x10\x05\xed\xb5(\xadS@.\xbb.\xbd\xe8\xc5S@pKr\xa7\xa0\xc6S@z\xe5Wu5\xcdS@-\xce\x8d\x99\x90rS@}\xae\xf3\x8do\xccS@2\xc0\x01\x1a(\xd3S@%\xacU\x84\xcf\xc1S@\x94\xa6.\xa6\x92\xd9S@\x818\xe8\xe7\x81\x82S@x\xed\xb3\xde=\xe5S@0\xf8|\xcb\x11\xc2S@F\\\xa7\x1a\xb3\xd0S@q\xb9\xe5\x86i\xe5S@\x8c\x8a!\x80K\xeeS@?\xf3\x84K!\xc4S@\xa4N[\x05\r\xe9S@\xe0\xaaB\xe2h\xd6S@\x0c\xd7\x99\x14\xf8\xd6S@\x14kr\xf3\xba\xd6S@"\xe3\xdb\xd3\x15\xc8S@\xc7h\x9b\xc3\\\xc6S@BW}\x17\xcc\xc2S@&\xca\x8a\xf6Z\xe8S@\xc8i6\'\xbf\xc1S@\xdfoi\xd8\xb1\xd2S@G\x06\x96f0\xd8S@\xdc\x85\x96"\xdc\xe3S@\x930\xad s\x88S@N7\x0e\xd3\xdc\x81S@\n\x7f\x9aV\x85\xc0S@\x94k%\xc4 \xcaS@U\x085@\xf6\x84S@(\xdf\xf5\x10\xcc\xbbS@O\xa3\xbd\x92`\xd7S@6\x90\xa1\xb9\xfa\xd6S@=\x9f\xc5yh\xa4S@|\x11\xcbo+\xd3S@E\x1e\x03SG\xcaS@\x12[+\x8ax\xc7S@\xect\x99WP\xc7S@\xa15\x92C\\\xc0S@\x16\xdfW\x81\xf2\xc3S@\xee\x07o+\x0c\xccS@>\xf1\xb8\xc0\xef\xefS@\xce\xb59\xdb\xfe\xc5S@\xfc\x17W\x156\xd6S@\x14&\xb0\x9b3\x82S@f\x0c\x06\xc8\x1e\x82S@\xfbA.\x7fh\xe3S@\x99\xf0\x9ej\x0b\xc6S@\x9c\xb9U\x00\xad\xd7S@dLAgQ\xd7S@`\x96\xdcW\x97\xd3S@1\xa0\xce\xa5?\xcaS@\x80\x0fC\xfd!\xdbS@\x96&\x80\x18\x05\xd4S@Un\x95]t\xd5S@\x9b\x94lh\xc1\xdcS@/\xb8}\xc3?\x82S@A\xba7\xdb\xb2\xbfS@m1\x06\xb78\xddS@*1\xd8\xbd\xea\xe4S@`3\x95\xd3\x86\x83S@\x92V\xd2\xfdd\xd5S@\\\x88f\xea\xda\xd7S@\xca\xea\xc1f\xbc\xd7S@\ttL\xe2\x14\xedS@\xdd\xff)\xd2\xbevS@\x8bf\x95\xe3\xaf\xc5S@5\x8f\xf2\x9d\x8b\x83S@WV\xed}\x99\x82S@8\x14\xd2\xbd=\xc4S@!\xa0[\xd7\xfe\xcaS@|#0\xf4\xea\xcaS@7\xd1\xaa\x0f\xaa\xc4S@\xd1\x92+\x19\xb1\xbdS@?x\n\xea\xfb\x82S@v\xdbG4\xe1\xc5S@\xb2\x9e\xb0\xf3\xfa\xa2S@y\xb3T1\xa7\xecS@\xef\xbe\xf2\xfb\x0f\xc4S@\xb8\xfe\xe6M\xe3\xd8S@_\x8b%\x19Y\xcfS@\x8dv\x16\x13g\xd5S@\x9f|\xb6\xc0\x99\xd5S@\x87\x1a7\xd8\xfd\xb3S@\xe1 &|\xfe\xc6S@\x87\xdbU\xe5\xed\xc5S@\x12}Z\x80\x9f\x7fS@J\x84\x9c\xb2\xa2\xd6S@f\r\x1eM\xfe\xb7S@\xe4\xc6\xdbRp\xc2S@\xd3N\x9a\x0f\x13\xb8S@z\x1a\x95\xf7\xbf\xc5S@h,\x18\x12\xed\xc3S@np.\xc3\xd2\xd3S@\xbb\x05\xde\xcf9\xc2S@0\x898\x8a\x81\xabS@\xe9\nj\xc5j\xd6S@\x0ewM\x97}\x80S@\x13\x02\x1d\xe33\xc9S@V[\x96S\xa4\xdbS@wub\xc2\xcf\x80S@\x97\x9f\x8cP\xa9\x8eS@\xdcH\x13\x94\x1d\xd3S@\xd74\xd9\xfdm\xecS@{\xf0J\xa6\xb7\xc9S@l\xcb\x9d=k\xd5S@B\xcb/\x99p\xd0S@\xc9\xdc\x1b\xe9\x1c\xb7S@\xb9+\x13\xe9\xd3\xc7S@p:\x19\xf49\xcbS@\xa4cP\x85\x18\xc6S@\xae#\xf8 \xc2\xb6S@?\x85\xce\x80y\xc3S@\xf2\x10<_w\xd0S@\x0bf+\x8es\xd5S@\xdd\xe7\x85<Y\xccS@\x83M\x0b\x08K\xe2S@V\xf4\x07\xd3\xe2\x80S@\xc1\xb15\x06\xf4\xb6S@\xaa\x86\xc4\xa9\x98\xf0S@\xd2\xd03\xee\xca\xc1S@g\x8f\xd1\x92\x13\xd6S@\xbc[\x95XA\xccS@~7cyu\xc7S@\xe6\x1b"\x9d\xb5\xdcS@n\xc8\x9bF\xad\x8eS@~m\x8e\xe3E\xc1S@\xf83\xdf\x17l\xc2S@o\xb5}\xd3\x07\xd5S@\x01\xad\x8f\xb3~\x81S@\xe8\xa3\x01\x06$\xb7S@\xbeKH\xf9\r\xd6S@.\x0e\t&\x86\xd8S@\xc2\xdb\xcb\xf7\xc4\x8cS@I\xbf\xc7h\xf4\xb6S@{\xe2\xc2\xd4i\xc3S@\x17P4,\n\xd5S@\x994\xeb\x8f\xd7\xdaS@\xb9\xdf\n\x7f\x1b\xb7S@\\68J\xe9\xb2S@l\xcd*\xc9\x00\xb2S@\xfb\x14\xa0\x0c\x03\xd9S@\xde\xd5\xb7\x1eG\xb7S@\xa7e\xf6\x88\xbd\xe1S@X\x9b\x7fv\xa4\x82S@\xc0gt\xc6\xdb\xf5S@\x82\xb4\xae|T\xdaS@h\x91\xd8\xb2VuS@u\xd67\xb3\x08\xe5S@\xfe"9\x8eN\xc7S@\xed]\xa5H\x86\x8fS@ \xae\x01R\x95\xdcS@\x05\xe5\xca\xe7[\xcdS@\xb7\xdb\x9e\xf2B\xcdS@<\xd4(aF\xd4S@g\t\x82\xc0\x12\xebS@i\xc7\xf0\xfb\x0c\xceS@1\xcd\x1f\xe3u\xd2S@\x86\x12\x8a\xa3\xd2\xc9S@-\x84x8:\x83S@XFR^>\xdeS@\x18\xb3\xee\x8e \xdcS@\x94@\x05(k\xc1S@\x99\x81\xcf+W\xdbS@v\xee\xf7\xf2\xc4\xccS@N\rkxx\xc8S@\x06\x87\xd3\xcc+\xbaS@\xd3\x01\xc1\xb0Q\xe1S@&\x03\xa5\xab\x17\xceS@\xd6s}\x0f\xdb\xdcS@\x02&zk\\\xdfS@\xec\xed\xd5\x8al\xceS@q:\xe9\x8ep\xc8S@A\xa8\xc1\x88\xa4\xf4S@&\x82\xb5_p\xe0S@Z\xa6\xeb\x04,\xc1S@\x16\xdb\xc6h\xe7\xe3S@\x0cl\x90\x1e\xb8\xe4S@\xeb\xa6q\xd6\x1c\xe1S@\x9ed\xe4\xf3\x1c\x86S@^T)\x88\xef\x83S@eg\x18MR\xd9S@\x03[\x02\xd3;\xdfS@\xa1\xe85\xa3\x9b\xc8S@z\xba\x90\x02\xec\xadS@\x90n\xad44\xd3S@\xdd\x80\xa6\x1b\xf4\xa3S@\xa8e6\x94=\xaaS@F\xd3B\xbez\xbaS@\xb5\xd5\xb5\x92\xbf\xcfS@\x9b\x9b\xf1U\x80\xf4S@\x1e\xd6w\x00\xdc\xcfS@\xed\xaa\xe9\xe8\x0f\xe7S@\xd32\x1f\xed\x98\xe7S@\x88P\x14\xa8\xd7\xbaS@\xb3\xae2\xcdG\xb9S@\x00Y\x0c\xfa(\xd3S@\x96/\'=1\xd3S@\x8a\xcc\x14g\xa0\x92S@\xb2\xbdqR/\xdeS@*G"\xba9\xc5S@\xd1\xf9.\x97\x07\xa4S@\xb2\x10\x12\xa2\xfd\xc6S@ED/%`\xc5S@\xf1\x1a\t\xd7\xe0\xbaS@\xe9\x02"\xb3\x0b\xdeS@\xf7\x18\xc4J\x9b\xc5S@\xbb`c\xff\x9b\xdcS@\xdf\xe1\x05\x12\xbd\xdeS@\xae_\xe5\xd3@\xc9S@\x06\xe4\xb6\xb1\x88\xc8S@2\x7f\xcb\xe8\x8d\xefS@\xb7\xe5j\xd4\x80\xf4S@\xda\xaa\xbd\xfa\xf2\xd9S@\t"6\xba\xb3\xe0S@;\x04\x9d\x89}\x92S@-\xce\xd0\x08@\xd9S@\x9a\n\xd7\xd5y\xb7S@\xf6l\xf9\x00\x1c\xf4S@bI\xd11\xfa\xa0S@\x9e\x8a\x16m\xa9\xc8S@?\xc5\xf8\xccz\xd3S@\xd1\x1d@F_\xcfS@\x89\x0e\x1b\x9a\xa6\xdeS@\x8d\x8fuy\x01\xceS@\x12\xfb\x08\xb9\xa5\xc7S@Q\xc1\x0e\xe9i\xdcS@F\x9f\xa6\xa8U\xb8S@\xe7\xce\xd5 \xb7\xe3S@\xa4\xcb\x0f\xc3\n\xe4S@e\x9f\xc8&\x00\xc9S@[\xc8\xefj\x8d\xd3S@\xd9\xe6\x8e\x94\xce\xbeS@\xb7\x8f\x81\xadV\xc0S@\xbd\x0c;[:\xc8S@\xba)\x02\x837\xc8S@)\\\x82\x1b\xac\xc5S@\xd5O\x9b\xd6\t\x8fS@\x18C\xbbh\x16\xcaS@\x03\xc6\xbf\xf8{\xcfS@\xad\x00\x8f\xcd\xf0\xd2S@\xc9\x04\x1c\xfe\xef\xc1S@\x13\xf5\xd3]\x9a\xb8S@\x1e\xc0T\xab\x98\xe6S@\xc9\x9e&*\x1b\xe3S@\xd9\xac/\xf4\x02\xdfS@\x9d_\xca\x80\x93\xb7S@\xe4\x04\x1fu\x8b\xa6S@\xaaw\xc0\x92\xc0\xb8S@\x81X\xf7\x96\xad\xd2S@9\xd1\xfbbL\xdcS@\x92(%\x91P\xb8S@%\xe9\xd5\xed\x82\xe8S@\xb4%\x9b$8\xbeS@O\xfc\xca\x9c\x8b\xcfS@\xc3p\x9db\x19\xd1S@j\x80]+\x04\xcaS@R\r\xfbVF\xe6S@0\xd9\xc0%\xac\xb9S@\xe7\x923\x1c*\xd2S@\xab\xfb\x90\x85\xd4\x84S@\xac\x0b:\xc0\x98\xdaS@8\xa3\x11\xe8;\xceS@;\x85y\xb3\xc0\xc8S@\xb7\xc3\xe38\xb7\xbaS@\xd2\xf9=Y\xf8\xb5S@_\x84\xbb\xcc\x14\xb6S@3\xcb\xf2\xae\n\xb7S@\x96\x08#\x18]\xd0S@i\x97,\xcb\x10\x94S@3\x7f\x92\x93\x92\xd2S@\xdc[1h\xb6\xe3S@-\xf6\x84\xcaC\xd2S@\x03\x85\xde\x18~\xb9S@\xedl{\xda\xd4\xdbS@\x95f\x07\xc3\xad\xe3S@<\x17}5c\xcfS@/\x8d\x83\xaf\\\x89S@\xae\xd2\xa3$c\x8aS@\xd4\x0c\xeem\x00\xceS@\x18\xbe\xa7\xcf\xfc\xbaS@-z\xca\xb5\xef\xaeS@\x85 \xd8\x16\xfb\xcaS@\xcd\xbc\xb4E\x89\xb7S@\xad\x1cyY\x0c\xd2S@\xaa\x97\xeeJ;\xe7S@C\xben\xa8\xdb\xdcS@\x87\x97]Y\xdd\x89S@\xb7\xf9\xa8\xfe\xe3\xcaS@\xc2\xf2\n5m\x89S@\x0c\xc4bb\xfa\xb7S@\xb9\x18\'X\xa3\x8fS@\xb3.\x820*\xbcS@>\x01\x99N\x16\xbaS@\x11\xedogS\xdfS@IhUZ\x9a\xb8S@\x12\xf4\x00\xcd\x1c\xb9S@%\x08;,}\xc3S@\x8f\xb6i\xa1\xb1\xd6S@F\xe005\t\xd7S@P\xd9>E\x19\xcbS@\xa2\xe7\x0e\xdb\x9d\xe3S@5E\xfdoU\xe3S@(\'g\xccH\xbcS@\xd0\x10Xi\xdd\xe3S@U\x82h\xc1D\x8aS@\xfc\xa4q=\x03\xdbS@\x1c4\x05\xcb\xdb\xdbS@r=V#c\xd8S@$ex\x98\xff\x88S@\xd5c\xc1\xc85\xb2S@\xf0\xdbN\xb8\xd8\xd9S@\xe1\x1e\x08h@\xceS@\xf0\xcc\xf2\xb0\xc1\xb2S@\xa1Zt\x8c\x1b\xbcS@\xc7\xb9\x89\x0e\x1b\x84S@v\xfa;\xe4\xb0\xd0S@%(\x0ew\xaf\xcaS@\xf9F\x92\xae\x90\xcaS@/\xb3tM\x0e\xd3S@H\x13\xb3?\x10\xbdS@\xb6m`\xe5\xdd\x85S@\xa7\'9[>\xbcS@\\e \xf2\xc1\xbaS@\x1a\x19"\x8b\x80\xbaS@v\'0\x02\x15\xe4S@&Q\xf9\xe0v\xcbS@\xf05\x94@?\xddS@Sb\xa0\xee\xd5\xcdS@\xb2\xfe\xa0<\xfb\xc0S@\xf6\xdb\xc0\xb21\xd1S@z\x8d\xef\x8b\xce\xe5S@C3as\xa8\xe6S@\xf0\xc9\xb0_y\xd7S@~-N\xb2(\xbdS@\x1ae\xe8\xbb\x15\xdaS@\xe6^\xff-\x92\xd0S@\xec\xa1\xa3e\xb8\xcdS@)\xa1\x85\x18\xcb\x84S@D\x7f\xe2_\xeb\xdaS@\xc0\x0f \x07|\xe2S@\xb0\xdaJP\x83\xdbS@\x02\xeb\xd4\xc7\x04\xe6S@\x94\xe8\x84\xca\xf6\xc6S@\x80\xf2\xd8\xab\xee\x83S@\x1d\x166\x1f\xed\x85S@\xe8\xdf\xfe\xfe\xb7\xccS@ \xe1V]=\xcbS@\x1b\xccr7O\xccS@B\xdf\x02\\\xd5\xddS@\xf7l\xcb\xd9\xdd\xc0S@\x1f\xc9r\x87e\xdeS@\x8dJ\x97\xfbp\xe1S@C\xb4\x84\xd4\xd6\xe5S@}\xd1_\xeb\xa5\xd4S@\x8f\xf8\x08\xc8n\xdaS@\x86p\x17\xb4I\xbdS@\xc6\x7f\x84\x06\xcc\xccS@0F\x98\xec=\xcfS@\xcc\xad\x7f\x96\n\xdfS@\x8e2\xc3\x80\xdd\xdaS@f\xd3\x9eX\xc9\xdcS@\xce\xcbG \x1c\xbdS@\xfe\xca1\xce\x7f\xcdS@\xe5\xaf\x16\x945\xceS@\x92\xeaZ)\xae\xe1S@\xa2\xe1\xb3\x91\x0f\xe1S@\x9b\xe4\xe4\x9e\xad\xddS@\xa0\xa6\x96k\x07\xceS@\xaf4\xda\xd6\x90\xccS@\xd2\xeb/\x86\xce\xdaS@&\x1a\xb8\xb5\x97\xdeS@e\x02\xec\xe4\x9d\x85S@N\x99\xa4\x06\xc6\xd0S@\x9bE\x0e\x01\xaa\xe3S@\xda\xda\x9bDX\xcaS@rAi\xd1f\xcfS@\x0e\x87\xde\t\x96\xbdS@\x89\x9e\x8b\xd9\xce\xcdS@\x8ft\x83x=\xcfS@\x84\x89J\xe6\xf5\xf1S@\x97\x92\xd30\x80\xbdS@)d,\x16~\xdeS@dW:rz\xb4S@\xf1\xf9\xab\xfcf\xcaS@\xea\xa2\x93F\x1f\x83S@\x04a\x08\xfc\xa6\xd0S@\xc7e\xf2\xf9\xec\xd9S@3!\xdeh\xb8\xd8S@}B\xdb\x8a\xcb\xdfS@$\x8b\x80I\x8d\xbdS@\x06\xb8\xfd|1\xaaS@\xdf\x04\xd77y\xcfS@\xd0\x81\x91X \x89S@\x03la\xc1A\x85S@\x9b\xe4\x9e7\xcf\xd2S@\xb0g\xe5X&\xbdS@\xaa\xb9\x04s_\xc0S@\x97\xf8\x91M\x89\xceS@\x9f8\xf6w\x1a\xc3S@\xfa\x1dY]C\xd8S@\xa2\xf2\xfd\xfd\xf1\xc8S@\xeb\x00\x8d\xe5\xdf\xa7S@\xc7U\xce\x1e\xb2\x8fS@\xea!\xa5y\xe6\xd1S@"\xefk$i\xcfS@\r\xdf\xed\x14k\xd4S@\x1b\xcc\xef\xd8\x16\xc7S@\xf6\xb9\xa6\xa1\x99\xc1S@\xab\x7fZ\xea\xa8\xc9S@\xc8#\',\xd1\x8dS@,7\n\xc6\xf3\xcdS@C\x13\xdb\xf2\x9c\xc6S@\x8c\xab\x97\xfc\xc8\xcfS@rH\x14\xb4@\xaeS@\n\x91Z{]\xe1S@\xa6\xebA/w\xdcS@!\xf4\x1f\xbdK\xa5S@_>GqA\xb9S@\xa3\x8e\x0b\x07\xb3\xdfS@\x80y\xc4\xd3\xbb\xa4S@\xaf`\xad\xac\xa8\xddS@\xbd\xa0\xf5\xbea\xcaS@\xd1\xf6_\xa1j\xe5S@\x8bXM\xc6\x80\xe4S@\x06\x84W\xc7\x9a\xceS@\xc1\xc8\xdaP\xe4\xd3S@\xc4\x10\xfa$(\x85S@P\x90\xc8\xa8(\xccS@jf\xfe\x0e\x96\xecS@\xea\xbf\xef\xc2"\xdcS@(\xe9\xebBb\xc6S@\xaa\r\x7f5\x0e\x9cS@1\x0b\xc2\\\xab\xc2S@\x17\x91\x99\xdf\xbd\xdbS@i\xa2\x92\xd7\xe8\xc6S@\xdc\x94_f5\xd2S@O\x08\x9f\x88i\xddS@1i\xe4\x14\xd1\xdcS@\xb51\x8d\xf1\x13\xbeS@Z\xfa\x7fu\x1a\xddS@\xb71wb\xd4\xd8S@\x9d\xcf\x89\xc0+\xcdS@\x81Q\xdf=\xa0\xd5S@q7\xf3\xc6b\xdcS@j\x00\xa8\xfc\x83\xc5S@F\x08\x11\'\xf5\xe8S@\x8fR\xb1*\xff\xb7S@\xddV\xf3\x91m\x9bS@\x14\x0ev\xbfV\x87S@u\xbd\xb2l\x8e\xd2S@\xfa\x8c\xf1s\x13\xd7S@\xcd\x11]\x1b+\xceS@F\xcff\xc6\xce\xc5S@\x101\xf2\xdb\xec}S@l]\x9d\xdd$\xd0S@\xe3!E\x8e\x15\xcbS@\x8d\xfc;\x0f\xab\xbcS@X\x8a\x90\x99\xa8\xd1S@\xf1\xcc\xde}4\xb8S@\xee\xf4\xc8\x1e#\xccS@\xcd?o&\xd8\xd3S@\xda\xb0&/R\xa7S@\x01\xb85\x1apuS@v\xa7\xf2b\xe3\xd9S@\xc1X\x84\xb1\xec\xdaS@\x15\xe4Ja\xe1\x8eS@\x8a&\xfe\xc9o\xd8S@T\xc85\x1d\xf3\xd3S@=nG\xf6\xb7\xd1S@G\x06\xb0\xde\'\xddS@\x8e\xf7\xf0px\xc2S@\xa4%\x86\xd6\x18\xccS@\x03R\x10\xdf%\xe2S@\xef\x0e$\xedO\xcaS@t\x88}n\xa5\xdeS@,\tP"\x07\xdcS@8\xa6\x07?\xe4\xaaS@\x8a\x03\xd9\x8f\x80\xd7S@B$\x01\x9ex\x0bT@rP\x1em\x0c\xbeS@\xb1\xc3\xdbG\x97\xbdS@\xfb\x88\xa9\x881\xb7S@\x0c\xb2\xcd\x02N\xb8S@=\xcd\x06\xa6\xbc\xb2S@\xe9\xe2\x11\xc3e\xb7S@~\xf2\xc6G\x03\xbbS@\xa5\xa9\xbf|\r\xd9S@k\x8c\xcdY\x82\xb7S@&\x87\x05A\xf4\xc0S@\xba\x8a\xb1\xe6I\xb9S@s\xf3p\xc7R\xd8S@\xb5gqo\x8b\xb6S@\xe8\xfc\xe7\x9e\t\xd1S@\x96\x8aAb\x92\xbfS@1\xe6\x0c"\xed\xb5S@\xbc\xaa\x16\xb0\x91\xbfS@\x03\x0c`\x9dU\xe4S@\xc2\x19\x9a-\x00\xe2S@~\x81\x8f\xcaR\xc1S@\xf7\xcd#\xd9R\xd3S@/\x90\xbd}\x92\xd5S@]\xec\x0e\x0c@\xb9S@\xfb\x9b\xe9\xfa_\xceS@\']Sq\xe0\xcfS@`\x9a\xd91\xd7\xe1S@\x07\x1f\xed\xeaU\xbdS@S\x8e\x1438\xc4S@\x17\x85P\xfa\xbd\xafS@X\xb7:\xe6b\xbdS@\xac=\xf3\xbe\xd2\xd5S@\x1d\x8a\rdu\xeeS@\x98\xc0\x9b\x04\x0e\xd7S@\xcd\x1b\x9c\xc0\xfb\xd6S@\xf2\xd5\xde;\x85\xabS@\x11\x95\xe2\xe7\x98\xf0S@y\x18m\xa1\xaa\xd8S@\xcf!\x1d~\x8a\xe6S@1\xb9jT\xf6\xdcS@W\xba\xea\xb6\x15\xf1S@\x08\xeb:\xdd\xa6\xdcS@\xdfXv\r\x19\xc6S@\x03`\x88\x9c\x85\x81S@ \xd0J\x8b\x81\xbcS@`=\xf1P\xd0\xc8S@\xc0\x86A\xb1\x1f\xc6S@;t=7\x02\xc2S@\xed\xee~\x8fD\xccS@\x82\t\xea^n\xdbS@\xadt\xf9\x96\x9d\xedS@~Z\x1c\xdc\xeb\xc5S@\xca\x0b\x18\xc8\xe5\xc5S@\xcc\xd6\x91iv\xcfS@\x138=\x83\x8a\xcaS@\xaa#\xf7\rRlS@\x80\xbc\x0cf\x08\xe1S@B|\x9aJ`\xccS@P\xef\x13\xb1\x05\x82S@\x08\xe7\x9f\xf5\xe2\xdaS@v\xbah\xe5|\xcaS@52#NU\xc9S@\x06W7\x92\xa6\xdeS@\x82\x9a\xcb\x979|S@\t\x84g\xe2\xc4\xdeS@\xc2\xbf\x82\xf5[\xc7S@\xfd\xbd\x9d\t\xda\xc9S@\xbf\xbb>\n\x84\xf4S@R\xed\xf8\x02\xa5\x86S@\x1d<CQ\xbe\x85S@\xec\xc5=T\x1d\xf5S@\xb7g \xf7~tS@\xbe/\x84\xdc\x16\xc2S@!\xc9\x8b\xe0w\xe2S@\x06\xf7a\x88\x9a\xf1S@\xf34\n\x17\x14\xcaS@\x15^GS\xc7\xc1S@\x18`\x8bu4\x85S@\xd2r\xab\x924\xcaS@o&!\xda\x1d\xa4S@\xbf\xc0\xf1)\x01xS@\xca\x98*\xb6GxS@\xea\x08O\xf7\x07\xc8S@\n\xac\xf5\xc4\x91\xe3S@r\xef\xfd\x94\xcdvS@\xa6a\xebl\xe8\xe3S@T\x15=\xc1\xdb\x80S@\x0cc\xc2\xe2\xca\x7fS@\xf5f\xba=V\xd3S@\xa8$9\xcc\x7f\xceS@\x8c\xae\xc6\x9f\x01\xaaS@\xd6\x9e\xf0\xae\xbd\xd8S@q\xbf(\x16\xd0\xd0S@G\xf4\xa2\xc2\x85\xd5S@\x91\xe2[LL\xd2S@K\xce)\xe8\x8c\xbdS@\xad\xffK2\xdc\x83S@\xa9\xbbE\tB\xc3S@p=\x8e\xef\xc5\xc8S@\xc5\xf6H\xb2\x03\xc9S@\xa8\x8b\x94e\xe1\xceS@\x8c<\xcb>\x1eyS@tTuN\xfa\xcbS@\x8f\xa3\xb7\xc7!\xbdS@[\x9a\x0c\x8e\xe9\xc7S@\x94\x91\xce\xea{\xb9S@S0-\x07\x82\x80S@\n\xff-\xc6\xac\xe5S@\xa2u\x16ky\xceS@\x8b\xa6o/\x97\xe5S@\x9f\x10"-\xe3\xe1S@\x92$\x86\x06x\xbcS@\xd9\xffQ\x9c\x18\xbbS@c\xb2\x0cq\xa8\xa7S@|v\x14/?\x82S@\x97wp\x03\xdb\xb7S@_\x8a!\x82=\xd2S@\xa8\x06_\x89b\xb8S@\xbf\x82\xa2\xf8\xed\xc0S@\x11\x06\x94\x02\x16xS@-\x97+\x9b4|S@\xe4G\xf4A\xfd\xcdS@\xca\xc5V+\xcd\xd2S@\xed\x96l"\xdd\x80S@\x82jF\xcb%xS@_\x0c\xd7\xf3\x85\xd0S@rWvL\xdb\x9eS@\x99y\xd4@\x14\xbdS@\x86\xea4m\xe9\xedS@RL\xe5J\xf3\xd9S@\xce\x80]=\xc6\xccS@U\x1b\xaa\xb0\xa6\xe4S@\xa6F\xe1\xe5\xc3\xc8S@\x8f\x14\x10sn\xccS@\x1eq!\x97\x9b\xe4S@NT?RrzS@b\x8an\xe3?\xdaS@\xf4\xbb\xfd\xa8\x07\xd1S@RbA\xb3\xb4\xd1S@\xab\x16\x16~a}S@\xe4!\x17\xf5C\xceS@F\xb5\xc7\xf9`\xe4S@\xd4u\x01\r\x04zS@\xa0\x9f\xd0{\xfa\xd6S@T\xa4IVx\xc1S@,\x99`"a\xd7S@\xefD\xd1\x15\x07zS@\xe8\xd0\xf2.\x06\xdfS@\xd9\x96\xaf\x83K\xe5S@\xfb0\xc3ur\xb7S@rM\xae\xf6\x17\xdaS@\xa7\xa5 cu\xa1S@F\xbdo\x85\x89yS@\x06V\x8d\x1c<\xcfS@W+B7\xbcxS@>f+\xd65\xc8S@\xed$\xa7`\xeb\x83S@2\xf7\x0e\x1c\x8a\xbbS@<\x85K\xf8\x81xS@j\x8a\xed\x92\xfb\xdeS@v\xe7\x89\x92\xc8\xe0S@<I\x80\xa4n\xe3S@#\x8a\xd8+\xdd\xe3S@~<\x8d\x1e\x81\xd1S@\xf8\xd6\x90F\xea\xd2S@\xff2^\xcaz\xb5S@\xe4*\xc95\xc6\xe3S@?+\x13\xbc\xa4\xe3S@\x80\x9a\x10y\xc9\xe2S@z\x86F\xb7\xd7\xbeS@8\'\xb7\xbf\xe9\xd2S@\x0e\xe6\t\xde\xa6\xb7S@\x08\xcb\xed\xd1\x07\x92S@AT\x0c\xdd\x13\xe4S@?\xads\x93\x9b\xe0S@5\\\x93E\\\xcfS@;\xf1GV\x08\xe4S@`V\x93L\t\xc9S@qzv\x06\x1d\xb4S@>A\xc40XuS@\x85S\xc0\xe21\xd4S@\xf6B\x0cC\xa6\xe2S@\xb1\x98\xcd\xa0^\xcfS@\x86=\x9e\x81,\xc2S@r\xc5_9\xa1\xc8S@\x1d\xe9\x8a4\xae\xcfS@\x8b\x86z\xa2X\xbdS@D\x13\xc2\xbej\xe4S@\xf1\xf0&\xa5!\xd8S@3\xe8\xfd\xad\xae\xd2S@\xa7H\xb2x\x9axS@N\xbe\x9dMx\xc2S@~"\xa6\xf3\x00\xd3S@\xdcX\xf5\x12\r\xd2S@Ws\xc9Tp\xc7S@\x11d\xf2\x1c\x14\xb2S@\x84\x9d\xf0\x95\x9f\xccS@\xe2I\x81\xd1\x8c\x81S@\xde\xee\xe1\xf5\xa0\xcdS@\x85jN\nh\xcfS@j\xc9\xa0XG\xc2S@+\xb5\xc0\xd1j\xc5S@\x8cy\xa5\x84\x90\xc8S@\xcfG7\x93\xa5\xe2S@\x90\xf4\x9b\xbb\x16\xc1S@\xb0\x11_\x9a\xdcwS@\x9a6EU\xf1\xceS@\xaeMZ\x1f\x96wS@lU\x8b\xfc0\xc4S@\x99\xa4.J\xa0\xc5S@\xec\xe6\xe6\rU\xc8S@\xa2\x1d\xf5=\x86\xc8S@u\xac\x0eo\xcf\x84S@u\x02\xb7\x88\xb5\xf1S@\xda\x87l\x8dY\xd5S@\x1c\xeb9\xfd\x06\x86S@A<\xd6&>\xcdS@~\xad\xea\x08\xca\xd6S@\xb1Ze\xa4\xd9\xd2S@\x0b\xfd~ \xd1\xc6S@\x10\xe8uw\xec\xe1S@bD\xf4<\x16\xc8S@\\~\x1e\xdf\x9d\xc0S@\xc2\xf3\xaf~{\xe0S@j1\xbd\x80\x14\xe2S@\xfe\xef\xf7\xd0\x9f\xdaS@\xee\xce\xf4\xd5\x12\x80S@bd\x1dT\xe1\x7fS@Z\xfeG\xca\xe6\xe1S@\x9b\x9a?G\r\xd5S@s\xe6\x18P.\xddS@\x00\xc9u%\x11\xb9S@\xf4\xc6\xcd\x15\xc3\xc1S@q\xd9\xd2\xc1>\xc9S@\xf7\x8d\x8d\x85\x95\xc3S@\xf4\x86\xca\xc2W\xd6S@\xb5\x9a\xe7\x80y\xc3S@\x18\xecc\xc4u\xd7S@xv\xb3A\xbf\xdcS@2<\x98J\r\xd3S@$7g%\x11\xd4S@Z\x1b\xbf\xca\xce\xd4S@\x0c\x80\xcce\xde\xaeS@\xcd\xf5\xff\xd6\xff\x7fS@|\xf3\x0c\xf8u\xc1S@\xf3\xf9\\}B\xdeS@\xce\xf8Qf\xfe\x93S@\xaap\x84\x16\xfa\xc6S@\x8b\x94\xedTv\xd5S@\x9c|\xb9&\xbf\x8dS@\xe13\xe4P\xd7\x7fS@\x96Y\xbdV\xb8\xb5S@\xf6\xe5\xd2\x8d\xd4\xd0S@f\xd1`\x80y\xbdS@c\x85\xec\x1f\x85\xd6S@`;\xd0\xb8\x81\xc8S@\x12\xe3\xa4\x10\xc1\xd0S@\x9c\x81\xf1\x19\xad\xe9S@9c\x11\x0b\xd4\xb8S@\x0c\xec\xabNA\xd7S@i+\x17\x04\xd8\xdcS@\xefa\x0b\xbd\r\xd4S@\x0b=f\xf0{\x92S@\xcb\xbc\xd81$\xc6S@\x84\xe6\x8b\x18huS@\x05\xc1\x8c\xab\x17\xd6S@/r,\\\xd7\xbbS@\xeaw\xc1\xc5\xf2\xcdS@4\x9e\xa3\xb6\x12\xd6S@0\x9a\xe4\xf9B\xcaS@O(\xa4\xb5d\xc8S@\xd5@\xd0r\xef\xdeS@\xbbEj\x17\x89\xe4S@\x9d\x1f\'Sa\xd3S@\xeeT\x8c\x1eu\xdcS@\x85\x0b\xeb\x8d\x0b\xc6S@\xff\xd1\xb3\x7f\x17\xcdS@\x91\'H\xe9\xfb\xe3S@8\xa7e/U\xb8S@,q\x1c\xeaG\xeeS@g\xd5\xb1\xa5\xdb\xdcS@U\xb2v\x81\xb4\xccS@1\x81\xd9M\x0e\xa8S@\x06;?\x96\x95\xc7S@\xd6\xf7\xbb\xbf=\xeeS@W\xdf\xa6\xf1\xf4\xe3S@\xee\xbf\x86\xff\x14\xaeS@\x9a\x8b\xed\r\x81\x82S@\xe6\x1b=:_\x92S@q\xa3\xd6\x8e\xf7\xc5S@Z\'\x94V3\xcaS@\xf1\x81\xe5\x7f\xa9\xc5S@\x8a\x05\xb2\x9a\xa6\xd2S@\x16\x0c\x96C\xc2\xbcS@(\x08\xd8\x887\xd2S@/;\xca\x16\xa1\xeeS@\xbd\xae\xa2\x80\x86\xc2S@\tYn\xeeI\xc7S@\xf9\xb0;\xfcG\xcaS@\xf9\xa1g}\xc1\xd6S@xifS\x8d\x86S@\x91\xc03]\x84\xd6S@\x17>P\xf5&\xd3S@\x0f"\x00\x05N\xcdS@\xbe8\xb3gS\xc6S@`\x1b \xa4C\xb7S@2[\x95\xd2\x1c\xcbS@\x93^\xba:\xc2\xdbS@\xae\x9a\x87\xc3\x03\xd3S@Yiv\x0e\x0f\xd2S@:[H\xe2z\x8aS@\xa2\t\xd7n1\xcdS@Q`\x06.c\xabS@\xb9_zd\x14\xdbS@m\xed5\xe5\xaf\xd3S@d\x94yf/\x80S@A\xc2\xe8\xb1\xe8\xc7S@%\xa2d\x7f%\xbaS@\x90&\xfcK\xb6\xd7S@G\xc1e\x9ak\xd4S@\xae\r /B\xd0S@\x89R\x05<k\xcfS@I\x07\xbc\x03\xfe\xc6S@\xaf#\xe0\xcf\xf2\xdaS@r\xd8h[\xa0\xd4S@<\xc8\x87t\xcf\xc9S@\xf8\xdc\x81\x1aG\xc7S@.{\xf9\xb9\xa7\xd8S@o\x89n\x8c\xcc\xd3S@l\xb8x6\xd1\xc7S@\x94\xe4W\xd2\xa1\xa4S@\xfa"\xc3"\xa1\xc4S@\xab\xda-VQ\xb4S@\x8dKa\x12\xea\xbdS@D\x0e\x81P|\xb7S@b\x9a/O\xc4\xc9S@\xd4\x18\xe3\xe4\x81\x82S@\xb9%)f\x04\xaeS@c\xd5\xf1$\xf1\xdbS@\x8f\xe0\xab\xb3\xc1\xdcS@\x93\xeb\xf50\xd9\xdaS@\xe3\xd8\x16\xd4\x93\xdcS@P\xf8\xbeJ\xdd\xdcS@\xf6\xd8\xc7\x1ct\xcdS@\xc9\xee]\xc15\xb4S@\x8aH\x9a\xb8\xf1\xd8S@V\xc9TX\xd2\xcdS@\x8f\xdd g)\xeaS@\xf0l\x89]\xcdzS@C\x10\xf3\xe9\xc0\xc9S@`\xe9\x87\xd6\x1e\xc0S@\xf1\xcbE\xf3\xeb\xd1S@\xf4\xde\x00\xd5\xa8\xdaS@\x80\x18\x84\xce%\xdcS@\xf6y\xa3\xfd\xd0\xc9S@A\x1c\x16\xdbT\xc1S@\xc9\x8dv\xc3\xc1\xbfS@\xfa\x9ar\xc5\xa8\xdcS@\x04\x0c&`\xc4\xc9S@\xa7#\x8b\xbf-\x87S@\xa8\x90\x17\xc2\x1f\xc6S@\xdb\x1c\xc6\xc8\xf2\xcaS@\xa1\xe6!\xdc\xab\xc0S@\x0ei\xe8 \xe2\xcbS@e\xdb\xb7DG\xc6S@Z?3\x85\xcd\xcbS@\x9c\xdf\xf4\xae\xf3\xd1S@:\xa4\xcd\xe1\x86\xdbS@\xfc\xe4\xfc\x8c\xba\xcdS@\x19\xf8I\xd6\x19\xdaS@\xee\xb3\x8c\r\xcb\xbcS@\xf3\x82\xb6>\x98\xdaS@5\xad\xa8\x96\xb2zS@\xb0\x10#e\x9d\xddS@t\xcc\x96\x85\xc1\xceS@^\xc2p\x84\x9f\xccS@H\x995k\x9b\xdcS@1r\xb8\xa7\x15\xdbS@\x9c\x99\xd7gB\xcbS@\x00T\xa1\xa2S\xc6S@r\x95D\xa3\xde\xdcS@\xbc!y$Y\xcaS@[\x91l\xcda\xd9S@hK0\xcbS\xcdS@]\x03\x01<\x15\xcfS@F\rQ\xc8\x88\xceS@\xff\xc3,\xee\xfe\xcaS@IX\xfb\xf4x\xc3S@\xa4\xc82s$\xddS@\xbf\xaf\xa4\xecR\xd9S@u\xceWK\x9f\xb9S@Xu\x8fu\x84\xb8S@\xa0\xff\xde\x86\xddzS@\x9c\x0f\x7f\xff\xc3wS@\xa5=\xe1e\xeb\xb7S@)Qp\xb3\x02\xb8S@n\x96\xa5R\x14\xd3S@\xba\x89\xbfn\xa5\xdbS@c\xfb}1\xd9\xcdS@\x81oj\xe6#\xdcS@\xbau\x05\xf9G\xb9S@\x11\xf7\x83^)\xc8S@\x91\xb61>\x97\xcfS@\xc2c\xf3/LyS@\xef\x19\xbd3\x05\xc7S@4\xff\xa8\xfa\xf2\xd9S@\x89\x90ec<\xcfS@\x0b\xc3\xa8\xa3R\x83S@\xe9\xcf\x10\xce\xe3uS@\xec\t\xbclv\xcdS@k57>\xef\xc6S@4\'\x18\xa6\\\x90S@\xf7t\xac\x81\xca\xcbS@=\xf3\xd5T\xf0\xd0S@\xe3>zg\x9d\xcfS@\x14\x1f\xee\xaf\xea\xd4S@\xfd\xfa\x1c\xe6\xec\xd9S@\xb1\xb0\x89d\xf9\xcdS@\xa1\xf4\rpn\xc0S@\xb7\x1f\xa9_5\xdcS@\xa7\xc9^%\xb6\xddS@\xba\xd93k>\xcfS@\x18\x10\xba\xc32\xc9S@\xf6\xe7\xf8\x8ai\xd4S@^Q\x9c\x18\xb8\xaeS@\xfcW\xc8t[\xdaS@\x139\x85\x13\x0e\xb7S@q\xc3\x1fO^\x8aS@%-\xd5\xf1o\xd5S@\x80\x9e{)0\xceS@\x03:\xc8\xfb\xca\xdcS@\x89\xb4\x1f[\xb5\xc8S@\xfa\x8f\xfd@\xac\xdeS@\x04\xf0\xfc\x80?\xd3S@h\xa9\xe8\x11s\xd3S@\xbe\x05S\xbc#\xeeS@(\xfa\xac_\xbc\xc7S@C\x13\xdb\xf2\x9c\xc6S@\xd8\xaf\xc8\xd3\xf2\xccS@\xce\x0b\xad\x80\xdc\xc7S@\x9a\xa3\x84v\xb9\x8fS@\xf3;\xe6\xad\x9c\xcdS@\xbf\x08S\xa9x\xdcS@dU\xd7\x8e\x1b\xc6S@\xbd@H\x16\x8a\x90S@SxG\x10f\xc6S@3\x1b\xec\xadQ\xdcS@\x93p\xd1\xc6\xf2\xbcS@|bK\x10\xcd\xccS@\xd0Q\'k\x08\xa7S@\x9d\xaesJ\x8e\xd2S@u\xd8\xc0\xe3\x9b\xd3S@\xa0\xf2\xa9\xf0P{S@\x9e\x15\x1f\xc5:\xceS@\xc1\xfd\xbeD\x12\xdfS@E\xb3\xc6<\xbb\xa2S@<\xb9\x08\xb9E\xdcS@\x0cB\xa3\xf1D\xc2S@\xecg\t\xab\xdbzS@\xc7\xdbs1L\xa7S@Lu.\x8dK\xcdS@\xeb\xb2\xba\x10\xf4\xbfS@\xd6\xce\xe1\xad\xf3\xefS@\x9a\xfc\xddt\x1a\xc6S@>qr\xa7\xbd\xbfS@y\xa2w\x81c\xd3S@\xfe9\x97\x07\x12\x91S@\xd7;M\xa0\x88\xcdS@J\xc0g\x96(\xdcS@\x10b\xdbr\x0e\xdaS@\x81m\xfal2\xd8S@\xeb\xcf\xa7Eo\xc6S@,\xba\x96\xed\x05\xdfS@t73\x04\xc6\x8eS@(\xe3\xa1pJ\xc5S@\xc0m\xa0\xb4\xc7\xd3S@H\xc4mf\xc5\xc3S@\x85\x06p\xd9\xfe\x92S@-\x8ePf\xa0\xc8S@\x05Q9|/\x92S@7d\r\x193\xd4S@\x8egP\xcb\x00\x89S@\xda\xa2\xb3\xa1\x80\xb8S@\x1ag\xef\x14\xeb\x85S@\xd2\x93\xf5\xf2\xad\xdfS@\x8d\xedv\x8ai\xcbS@\xea&\xc0\'(\xddS@\xde\xb9/\xdaq\xb7S@o\xf0?4F\xc2S@\xd7\x1dD\xd6\xbc\xcfS@\xeb\xdb\xe3\xd4\x97\xcfS@aM\x8f7\x99\xd6S@\xa2\x7f{)\xd8\xdcS@\xaf_\xd7,n\xd8S@\xc6\xaf\xb0\\Y\xc3S@*\xda\x1a*\xfd\xb6S@K1![M\xbdS@B&\xc1\x06\xe2\x81S@Mi\x03)\xb5\xd2S@1\xd1\x0bD\xe4\xd1S@\xea\xd2\xd2\x9a\x85\xcdS@cP\x08\x9eg\xcfS@\xdcTw \xc9\xb3S@K+\xe5\'\x0f\xc8S@\xf5\xe8;\x0bb\xddS@\xee\x90\x89\x88\x0f\xa7S@DJ*x/\xcdS@v\xbe\xf3R6\xcfS@U\xe6\x98\xfd\xe4\xdcS@\x87eNo\x91\xdfS@\xab\xd0\xc6\x90\x19\xc9S@5\xc1m\xac\xa8\xd7S@\x11\xe3?Ep\xddS@\xce\x89]\x0eU\xc5S@\x10\xee\xb7\xfb=\xbfS@\xd9\xd8\x10\x1e\xed\xdeS@?\x84\xe0C\x92\xcfS@x\t:A\xc4\xcfS@S\xc3\x82\x18\x1c\x85S@5\xb9\xef\xcc%\xccS@\xde-o\x07\x1a\xebS@\xa5tUR\x95\x82S@\xa5\xf0\x06\xf3\x95\xd8S@\\K}/\x9e\x90S@\xe0\x1aE\xf8^\xabS@"g\x0fv\xdf\xc8S@\xb1\xfe\n\x87\x19\xceS@P\xb3\x15\xeeE\xc3S@\xf5\xec\xe0\x92~\xdfS@\xd9x^\xfa\xa6\xd5S@\x04N\xd1\xec\xfa\xdcS@\x17\t|Y \xc3S@QE]k~\xd3S@\x1f?\tNO\xb5S@\xeb\x98\xce{\x96\xc8S@-8\x94\xe6\xe5\xd1S@\xc1\x7f\xd2\x8c\x97\xdbS@\xcfmO\xb8x\xd1S@\x0bB\x98\xd3\xa9\xd1S@- \xeaNk\xbcS@\xe5\xf4\xd79~\xc1S@\x01\xc9\xef\t\x19\xebS@\xec1\xbcD\xff\xbbS@\xef\xffx\xaa\x07\xd3S@K\xadZ\x117\xbfS@\x00w\xadg8\xcdS@N)\xfaG\x94wS@\x8c\xd2W&\xdawS@.\xe3\xbc8CwS@>\xa9"\x988\xcdS@\x03\xbbB\xf8\x86xS@\xaf\xca3\xd6ZxS@gL\xc1\xb8\x0czS@z\xdb\xf8@\x17wS@\xaa.\xc7\xb8\xc8vS@9,\x97\xcal\xc3S@]p"\x1c\xd3zS@v\x80\xba\x9cdzS@\xd9+Ozx{S@G\xe8\x90\xc9\x08\xcfS@\xb5>\x10\x08\xf3yS@B\xac\x9b -\xc3S@\x84\xceh#\n|S@\xc0,\xaf\xd1\x8e{S@\xdd\xd3\xdf\xe7\x9f\xd9S@\x95o\xa4\x97\xf5\x88S@C{\t?$|S@;-\xfcf\xbd\xc3S@.eT\xec\xf7\x7fS@kd:-\xd6\x7fS@\x17\xcc\xb1\x98B\xf2S@O\xe9\xd3\xb2\xf4\x81S@Q\xa9\xd8b\xf1~S@\xcc~\x87Zv\xa2S@+\xf7;/\xe1\xbcS@\xfc\xbed\xf6g\x83S@Fv\xb9q\x9b\xccS@\xe1D\x8d\xa3\xcb\x7fS@\xa8\x8d\x84\x879\x90S@O\xe1\xb9*\x8a\x81S@\x14\xc8\x81\xcb\x11\xedS@\x1d\\\x97.\xb4\xd8S@8\xfa\xb6h,\x80S@\xba\x00\xeaR\xec\x81S@#I\x10\xd9J\xbcS@E\xefN\xc5\xe8\xd0S@\xcc\x01\x8c\x0b\x8a\xe3S@V\xb1\x8ct\xc8\xa3S@\xf7\xce.\xab\xa5\xe4S@\x05E\x12p\xe4\xa3S@<\xc4;\x9d\xd2\xe2S@\xc4\x13\xba#\x90\xcbS@\xe6\x96h\xf6\xe8\x81S@\xc2V\xad[E\x85S@o6\x7f\xb4\xf4\xccS@\xde\x18+\xaf\xc1\xe2S@=\xe7o\xb1\x13\xd0S@\xf1\xb7\x9a\xc6@\xe1S@\x0eWl\x95R\x83S@u\'\xd5\xbe\xa9\xc8S@j\x1e\xef\xec\x89\xe2S@\xa3x\x9b\xad2\x88S@\xb4q}a\xdf\xdcS@r\xebA\x9eL\x89S@\xde&\x11;Q\xd5S@\xaaT\x80\xb3\x0e\x80S@N\xa2G\xfc\xab\xd9S@\x91"\xc6l\xa1\x84S@\xe8\x94uT\x80\xdfS@\xee\x11N\x1b1\xcaS@Q\xaa\x17@\xa0\xc7S@\x8a\xcc\xa2K\x12\xc9S@\x9a_2\x10\xf3\xc9S@@\xec\xe0h\xe4\x84S@\x0cM\x18\x98%\xf5S@\xf0\xc9\xe8\x05\xf7\xdfS@\x91r\xe2\xcb"\xdfS@l\xf7\x85\x1f8\xcaS@<\xd1\xad\x8b\xe2\xe1S@\xfb%BK\xa2\xc5S@\x8cs\x89\x16\xac\xc8S@$\x03\xe2\x83W\xc8S@\x1b\x91%!\xef\x85S@`\xa5\xad\xa9)\xc9S@"\x1a;\xbd\x1a\xf1S@\x01\xa3b\x95\xd4\xdcS@\xfd\x883\xc3y\x86S@l\x9b\xc2\x8b\x8a\xb9S@\x83\xfb[\xee-\xd3S@\xbb|\xaaM\xfa\xc8S@\xafy\x10\xd4\xf5\xccS@\x95\x8bS\xe4\xbc\xa9S@\xaf\xe0w\t\xa3\xf4S@F:/]\x00\xceS@l43\x9c\x13\xc9S@\x8a(I|O\xcdS@\xcd\xa5\xb1\xae\x14\xbcS@\xc0t\x03UG\xbaS@%kx3\x1b\xf5S@$\xd2^E\xd9\xcaS@).\x00\x04\xf9\xe1S@\xb9\x8f\xad\\\xc0\xccS@\xbe-)\xc6g\xc6S@$\xc0\xce\x16*\xceS@\xaca\x04\xe9T\xc7S@\x04l\x95\xa6\xb1\xf4S@\xeb\xc2WE\x17\xcbS@\xb5D\xd5\xb5\x7f\xcaS@\x8f_\xa6`c\xbcS@T\xcd\xb0\xc9\xd4\xe0S@\x02\xd6A\xe3\x02\xb7S@\x1fa\xb0\xce\x8f\xe1S@I\xb5T\x9a\xe8\xd0S@\xd9\xda4\x91\x8a\xf4S@~\xa01\xeb\xd6\xb6S@[\xe6.;\xa4\xcaS@C((\xb0\x81\xbaS@\xd9e\xc7;\xfc\xb6S@%]\x88!\xaa\xccS@\xea\x88\xba\x93\x86\xe0S@\xc92\xb81\x1c\xc0S@\x8d\xf0\xd89\x1a\xc6S@=\x0c\xc4\xb0~\xd0S@\x15\x93\xa6\xd0n\xcbS@\x19\x05\xab\x8c0\xc6S@\x9c\x99\xbc\xafP\xd3S@\x12\xe26\xf6\x03\xdeS@/\xd4\n\x00C\xc6S@c&{b\xd0\xcbS@s\x14\x01UD\x8dS@\xbd2 :\xb9\xdeS@\x0b\x94Ss\x1e\xc6S@\xe1@L\x1e5\xccS@\xb5\xb3*\xf6\xb1\xbcS@\xe7\xa2~\xda\xcf\xdeS@\xa7)4\xeb\xee\xc5S@NPV\x99(\xbdS@#\x8d\xaf\x99\xd3\xd3S@\x98\xe3|\x13\xd3\xa0S@cAt)\xfd\xbcS@5=j>\xd6\xccS@\x14X\xde0z\xbcS@\\3`\xcb\xa0\xd2S@j\xe5iQ\xdc\xa4S@\xbb[A\xf6\x18\xdfS@{%~CJ\xc7S@[\xc2\x88}\x1a\xc9S@\x8c!\xdeka\xbdS@\xfdYp\x17\x04\xd2S@\xbcn@(4\xc9S@d\x86\xf33\xfb\xcbS@\xe3\x8c\xe4\x16\x9b\xa2S@B\xd5\xb4Jc\xdbS@\x98\x17\x8a\xc7\xa3\xceS@\xa6\\bK\x11\xceS@\x1d\xca\xabh\xd6\xcaS@\xd0p\x9b\x0c2\xd0S@/\xdcN\xa4\xfc\xcaS@\xa8\xaf\xd0\x0e\xc5\x8eS@\xb0\nr\xc0H\xc8S@\xbd\xf4\xefF\x91\xb6S@*\x86\xb3I\xff\xceS@\x1f\xafBw+\x90S@\x94\xf3k\xc9b\xdeS@\xc2k\xb8z\xeb\xd0S@\xfe\xa9\x8cW\xde\xceS@\xe0&\x89e\xa0\xefS@\x88\xec\xb0\x08o\xcdS@!\xa0\x9f\x1f\x8d\x8fS@\xbdE\xbbQ\xda\xdaS@D7r)\x12\xdeS@\xda\xe7$\xa2\xc7\xd0S@G\x81\xa7\xf0\xd4\xcdS@\xc7n\x8629\xf2S@\x98\x8bE\xbem\xcfS@NQ\xaa\x0b\xd9\x91S@\x90\x01\xa2\x9f\xbd\xceS@.IU\x00\x11\xdcS@C\r\x01t\n\xddS@\xa80\xf0\x85\x91\xd0S@9\x14\xb9\xa0\x95\x92S@!\x07k\xd4\x9b\x91S@*\xbb\xc5B\x9e\xd6S@\x83\x07\xab;\xe2\x92S@-\x88\x0f\x14\x11\xf2S@\x8a\xe3\xc9f\x99\xe4S@\xaf\xff"\x069\xd2S@<\x13\xd0\xd8\x18\xd1S@\xcf;\xdc\xbe\xd1\xe5S@E\xdc~\x87\x90\xb7S@J\xea3Q\xf6\xd2S@\xd9\xad\xa8Z\xcc\xd0S@&\x98\x1a\n\x9a\xf1S@\x8e_$\xad\xcb\xcdS@\xb0\x7f[0\x19\xdaS@`\xec\x8eD\x0e\xd1S@d\x19A\xe8\xa3\xcdS@\x04c\xb9\xb2\x90\x8fS@R\xaej\x88\xc5\xd1S@\xe4Z\x04\x12\xe0\xebS@\x15\xac.\x1d\x97\xccS@\x98\x13\x96\x1f\x9e\xd1S@:o\x988\xcc\xd9S@\xb0v[\xad\x1c\xd0S@S\x9doBi\xe8S@\xedo\xfb\xe8=\xe3S@\x9c\x8f\x916\xe6\xd0S@\x88\xe3\xe6F\xff\xb1S@\xf8\x13t\xde\xfa\xd2S@\xf2\xd8\xd2Z\xdd\xcbS@\x01\x10Z\xa28\xbeS@\x1a\xe0\xa2r\x0c\xdbS@\xbf\x11]\x83\x9c\xd2S@\xdf\xd7_\xe9\xb7\xb3S@S\x1c\x80\x92\xe0\xd8S@{\t#\xc9\xd8\xbeS@\x7f\xbd9*Q\xd1S@\x95\xaa\xeb9\xa8\xb3S@\xb7\xca\xcf\xa2\x11\xe4S@\xb8\x9a\xbf\xac\x8f\xdaS@%\xdfq\x99\xc4\xb5S@\xea\x88\x02S\xbb\xd1S@XD\xa5\xe6\x92\xc3S@\xfc\x92S\xc5\xd2\xbdS@\xa0_\xba+\xee\xc4S@\xceaCgE\xd1S@\xb4y\x19\xff\x8b\xcfS@M\xad\x94\xe9P\xcfS@g\xf3\x94a<\xbdS@?}\x15$}\xc0S@\xbb\xf7`/\x82\xbfS@\x954\xa9\x81\xf6\xb8S@\xb6\xcc%\xaa;\xc2S@\x0b\xd3#o3\xcdS@\xf9$\xca\xae\xeb\xbbS@\xe4\xe71\xd7\xd0\xd4S@\x06oJF\xea\xd1S@1\xab~\x86\x16\xc2S@\xfd\xf0\x8dBQ\xc0S@-\xdeH\x8d\xb3\xd2S@\xe397h>\xbcS@b\xcb\xcaI\t\xcfS@\xd0\xe4\xa7C\xc2\xb8S@\xb7\xad>vA\xd9S@\x12\xb2\xfa\xbez\xe9S@\xac\x90CqD\xb8S@\xf0\xfeN\x13\xd0\xd7S@M&\xb8@\xe2\xb6S@7\x92C\xbbB\xc2S@ym(\xd5B\xf1S@\xe3\x97AT\xb9\xc2S@\xdf\xe9\xdfAR\xc1S@\x13\x9c\xc9t\xeb\xc7S@\xf8\xe3?\xa3\x17\xbbS@\xc4iwN\x1a\xceS@\xe4.\x93!\xb9\xc9S@\x02Q+b\\\xcbS@\xb5V\xe0}\x1d\xd0S@A\xe6\xd0\xc9\x7f\xc7S@\x84\xb5\xad\x8e\'\xf1S@;\xe1\xd4N\xd7\xd9S@\x0c\xc08\xd0\xe1\xd8S@#\xe3\xd3o\xc1\xb8S@\xef\xda\xfeK{\xe6S@]\xfa\x95h\xc8\xb7S@\x01\'\xfd>\xc7\xb5S@\xe4\xba\xc2\x80\x04\xd4S@n](\xab\xf8\xc2S@\x1fu\x93s\x9e\xe9S@p\xb72\x1c\xb5\xc0S@(g\x1a\xf2\x9e\xc0S@j\x0c\x1e\xf5\x94\xf0S@\xde\x1d\x9eT\xc7\xc9S@\xe3\xebO\xf2\x1a\xdcS@\x9de\xa9a4\xd4S@\xc4\xb3\xd2\x9d\x96\xc3S@\x12\x8a\xea3\x11\xd6S@k\xffo\x7f\xce\xc9S@\x9c\x06\xe3\xbdr\xc2S@\xd2E!}\x9f\xf0S@\x9f\x98*q\x08\xc7S@C0\xcc\xb8f\xc3S@K\xf5\xe3\x16\x10\xe5S@\n\x91j>\x98\xe4S@\xff\xedAS\x0f\xd7S@SQ\t\xf8\xa8\xecS@\xcd\x9e\x9f\xb0\xa2\xd5S@ll_\xe9v\xd5S@\xeb\xd2\xd9\xf3\xba\xc5S@\xa7\xcf\xc5\xb7\xfd\xd2S@\x98[\x99av\xd6S@q\x03\xaaCE\xaaS@\xab\x99\x10;E\xc6S@:H\x94sw\xd5S@GZf[\xcb\xd0S@sS\x8b\x8d\x04\xd4S@\xb7\x9d^\xac\n\xd8S@\x9c=\xc0?7\xecS@?\x05\xe41\x05\xd5S@\xa4+\xc3\xd0\x9e\xeeS@m\x85\xa9\x81^\xd8S@\xf0\x9f[8\n\xd6S@h\x0fe\x01\xc1\xd5S@m\x8aG\x8c\x08\xc5S@\x88\xfa/>S\xbdS@\xda\x0f\xf2\xba"\xd4S@/OI_N\xeeS@\xf2\x0c\xb0\x1aO\xeeS@K\xf3\xd8\xa7t\xd6S@\xc1F,\xcd\xdb~S@q\x1a\x10D\xcf\x85S@:\xddP\x14\xe8\xdcS@\x87\xbc\x8c\xa8`\xbfS@\xb41\x8f\x16R\xc3S@\xb6d\xf5\xfa\xff\xb0S@\xe89=\xcf\xaezS@\x8b0\xa3\xba\xa3\xdcS@\x8d\xb2>j\xad\xd3S@b]\x97\x9f{zS@\xfc\x84e\xcb#\xd3S@\x83~\xa3\x80\xde\xdcS@n%\x07@\x8a\xefS@\xaf\xe2\xa7\xeec{S@\x16\x8b\xf0\xb7a\xd3S@\x91o\xeb?\xc9\xc7S@\xd7\xa0\xa0\x83\x01\xc7S@\xba\xd2\xcc\x08\x08\xc8S@\xe86\xb1\xc7\xc1xS@\xd0\x0bz\xaf\xed\xb1S@\x9d\xbb%3\xe5\x83S@LM\x91\xb5\xcc\xd1S@\x875\xddg\xa1\xccS@q,-\xd4\x01\xa3S@\x9b`^\xd3\xf0\xe0S@\x02\xcb\x1e\xe2\x95\xddS@\x10\x17\xaa\xf0\x1e\xc3S@\xd76*\x99\xe7\xcaS@9\xcfQ\xc3\x86\xd9S@\x1c\xcc\xe9A\xec\xdcS@?\xec\x19K\xebyS@p\xd2\xb6@\xd3\xd8S@\xbd\xa5\x0e\xf6\xbd\xcfS@\xdas\xe0g\xde\xd6S@_GFJ\x9e\x7fS@\xf1u\x94\x83D\xe9S@\x93\x8d2M\xa3\xd0S@\xc9(\xdd\xfd\x8e\xe2S@\x993\xc1\xa1\x97\x83S@\xa8\xcf8\xc9\x9cxS@+\xc0a,\xe6\xcaS@S\xc2\xee 6\xcdS@k\xeb\xd8\xb0v\xc6S@,\xe6ZT\x83\x89S@\xbaA\x90v\x0b\xdaS@\xea-\x97\x10\x83\xdaS@=\xe8\x96\xfa\xe4\xbcS@\n\x82\xd6\xd2\x0e\xd2S@\x9e\x82\x15I\xfd\xe5S@\x88\x1d\x1e7g\xd8S@\xdd\xa3[\x92\xb9\xc9S@\x04\x85\xbb\x80\x8b\xccS@\x83\xf2\x81\x89#\x84S@\xa7\xf9\x94\xb4\x9c\xcbS@\xf0\x01\xbe\xc4\xbb\x87S@\x8a\xe7\xfbw^\x85S@\xd7T\xb4\xa6\xfe\x88S@e\xc1\xf9\x810\xa6S@\x12\xc4<\xc4\xdf\x86S@\x8f\x04\x88\x1a \xe7S@h$\xca!\xf6vS@\'\x88rf\xa5\xb9S@E\x8d\x19\xe8\x9e\xc1S@\xe4gt\x08n\xd1S@X\x0c\xbd\xac\x13\xd3S@_Z\xdb\xedl\xcfS@\xd0\x82V|\n\xbdS@\xe5\xb7+.\x99\xb3S@\x0c\x10\xaa>x\xddS@>S|\x97]\xcfS@\x95Q\x12\xe5Y\xb0S@\xf9\xad\xf6-\x9c\xb6S@\x8a$\x0c-\x1d\xa7S@~8\xe4\x89\xa7\xf0S@\xbf\x8d\xe4)3\xb9S@C\x9cY\x89U\xb9S@\x98\xd8\xd7k\xd7\xd8S@\\\'N\x84\xa8\xb3S@\x94\x99\xef\x15\x18\x89S@\t\xc4\x1c\x1b\xe0\xc8S@\x1bi\xa7\xe8g\xceS@z\xb7\xde/\xe5\xd4S@\xef]\xd1\x14W\xdfS@\xe4a\xb0\xff\xc3\xdbS@\x01J \xe8I\xcaS@\'\xecd7[\x8fS@z],j\x85\xccS@\xd4\x1c7p\x85\xc5S@$\x8e\xd8\x94<\xceS@-Z:tW\xc1S@\xf6\x8b\x19\xf91\xcdS@\x97A\xd1bt\xddS@,i\xa6\xa1\xe6\xe0S@a\x00\xec\xd8[\xd3S@\'\xd4H\xc1\xed\xd4S@k\xb5\x06\xbax\xceS@\xd3\xc5\x16\x97\x8e\xbcS@\xe2_\x9b\x1fs\x87S@\xc9\xcd\xcas1\x86S@\x1dQ\xb2?R\xdaS@~`Y\x91<\xccS@\xd7wq\xa1\x11\xceS@h?\xcf\xe4\xc2\x92S@\x9f)_8\xdc\xc6S@0\x1a\xf72\x18\xccS@\x88\x10\x96\xee+\xc7S@\xff\xc1(8\xff\xc9S@\x0e\x97)\x04C\xccS@\xf3\xf1\'\xf37\xbcS@\xa6\xb0\xccT\x8e\xdfS@<\nL\xe4\xa6\x8aS@e\xea\xe9VR\xc4S@\x99\xe4\xb2\xafN\xdcS@\x16IS\xba\xaf\xc0S@\xaeg;\x97\xdf\xcaS@\x7fw\xb9\x10v\xb7S@\x1f\xff\x0b:i\xceS@k\x8f%T\xcf\xdbS@b\xac/\x1aK\xe4S@\x151O\xcb2\xdeS@\x8a>\xf0\x8aW\xbdS@\xf4\xbe\xe5\xd0\x8a\xc8S@\xbf\xf3\x82\xa8\x85\xddS@K\x90\xbdV\xe2\xbbS@\x9eNT\x10\xbe\xcfS@e0k\xc8u\xceS@\xa2\xd5\xc4\x8f\x06\x91S@\x06j-A\xf0\xcfS@@\xf1c\x1c\r\x89S@)\x02\xfb\xfbc\xaeS@\x91U\xcf{\xcd\x85S@\xbf\xe3\x82\x7f\xdf\xceS@L\x81\x8er\xc0\x84S@\x85H\xbbST\xc5S@\x0b\xc0\xab\xa1x\xd1S@|\x1b\xcc\x08\xa6\x91S@\x7f\xee\xd3\x13\x03\x8cS@\r\xe1\xa3\xf8\x18\xd3S@\xc2\xb6;I\xdb\x87S@u\xec\xc1c\x91\xadS@\x93\r\xd8\x11\xe3\xbcS@\xccd\x92=\xbe\x83S@\x13\xe6\xd2\xca.\xc1S@\xdf\x85\xb19\x9b\xd1S@\xe9\x9a\xe8:j\xd2S@k\xb4\xe1\x8d\x97\xccS@\xb8\xecr\t\x85\xceS@\xca\xa8\x88\xbfJ\xc0S@Q\x90\xff\x03\x0b\xe5S@\xc8\xb4\x9c\x86SwS@,\xc2\xf8l\xb2\xc1S@\xcc?1\xf9_\x83S@\x9e@\x90W\x88xS@@\xe67\r\xd0\xe2S@\xdef\xf1\xd5\x16\xe3S@\x9b)\xdax\xbe\xc8S@CK["[\xd7S@\xe2\xc4q4\x1a\x92S@\xbf\x88:\xa6\xb3\xe2S@o\xc7\x82\x1c\x80\xa5S@\x082l\x85Z\xd5S@=\x08\x04\x96\xfc\xe1S@\x8e\x94&\xe5\x1f\xa5S@G\x83\xd0\x01\xe8\xb1S@\xeao\xda$+\xbcS@\xa5CAM\x7f\x81S@d\xdb6\xa6|\x85S@\xf7\xfc\xf7\xde\x97\xb7S@\'Kn\x1eo\xdeS@{\x9a\xa6)\x07\xb8S@\xb3_s\xf73\xb7S@\x974\x18\xfe\xd2\xe0S@\xeb\x1ei\x0b\xdd\xc8S@SF\x15\x9c\xaa\x7fS@\x19\xda\r\x92\xca\xe0S@t\xafG(\xed\xb6S@\x83\xb0\xa0\xc5\xf4\xb8S@\xbf%\x1a\xeb\xb3\xb8S@\rQ{\x98M\xd3S@\x91\x07\xdf\xf3\x92\xf4S@y\xd1\'L\xd2\xc5S@j\xfb@[z\xb7S@\xf7\xdb\xad\xec?\xc9S@\xf4\x1c\x88\x95\xf0\x8bS@\xcdg\xd1\x93\xde\xb8S@\xaf\x10D\x12\x9c\xb8S@\x02\x12\xfb\x11\xdf\xa3S@\xaf\xa5\xb3\x96\x1e\xa4S@\xa3\x89N\xfc;\xd2S@*py\xa5\xef\xcaS@\xd6\x89NV\xe8\xc5S@\t\x93\x9c\xb6\xfayS@\x07\x8c\x8e\x83\xf4xS@\x8e\xe3\xc7D\xc8\xc6S@\x85\xf8b\xd2\xcd\xa3S@7h\\\xac\x11\xc9S@!4\x88b!\xc6S@\xc7\xee^\x08J\x8eS@\x8d\xff\rl\xe9\xf0S@P\xf9\x9ay\xc1\xcbS@\x96\xde\xbc0\x9c\xe1S@K\xa5\xd4\x19\xa6\xb6S@\xf8$\x8e\xe45\xb6S@\xf5Bg\x7f\x00\xcbS@\xaa\xcfk\x00*\xc6S@\x97\xea\xc36\xbd\xdcS@$\xa42C\xf5\xdaS@\xd1\xf1\xba\r\x11\xdcS@\x1e\x913a\x14\xdeS@\xe6\x13\xbb\x96}\xc6S@y\xf8\xa2\xbd\xe0\xc7S@<rra)\xf2S@\xc1\x82\xda\x95\xf4\xbbS@\xac\x88\xe3\xbb\x05\xb7S@I\xdd\xb3\xe0 \xc6S@\x1ay\x14\t\xfb\xdcS@w\x8fq\xbe\xe5\xdbS@\xcb\xa2\xaa\xe0=\xdcS@\xba\x06Y\xae]\xc8S@?\xd6\x90\n\xd1\xd0S@\xfa\xf3\x88\xd6\x99xS@+5\xf4\xf3\x91\xdaS@\xc9{Rg\x8a\xf1S@\x19\x0b\x8a\x1d|\xdbS@f7^\x80\xee\xccS@\x0b\x95\x9e\xe2\x84\xdbS@\xad\x82\\uc\xeaS@\xbc R\xab\xf3\xcbS@\x1dI\x86J\x98\xccS@\xc9]\xad_\xd3xS@\x15\x1c\xa6\xeah\xcaS@=\xdd\xd0G=xS@8\xf3\x17\xba\xcf\xd2S@N}\xd1\xb1=\xc4S@\xbcUo<\xa0\xd9S@\x94h@\xda\x8cxS@\xfa\x80,\xf8\xfc\xc1S@\x83\xf5%C\xa7\xbfS@\xf0\t5\xe8\x90\xd2S@\x8ew\xefS\x13\xcbS@\xd2\x08\xa9\x17\x83\xcbS@\x08$\x0ea\xc1\x82S@<g\x9e\xdc\xdd\xd1S@b\x08B<\x92\xd2S@\xbf%h\xe9\xef\xd8S@\x95@\xc6D\xe3uS@\xd3\x82\x9d&\xb0wS@_\x15\xc3\xca\xf9uS@\xd8\xe9\xfb\x8fJwS@U\x0c)\x99O\xcaS@\x00\x1a=;T\xcbS@\xa7\xcf9o2\xa5S@\xdf0\x825\xc6\xc7S@F\x177\xe9\xba\xd8S@6j\x06\xb8|\xd1S@\xbf\x0b\x1dv\x01\xf1S@1\x0f\x0e\x85!\xc8S@T\x99\xa6\x15\xe2\xc9S@_\xc4G\xf0~\xceS@\x9a\xb2\xc46:\xceS@\x1cq\'[\xdcwS@\x86W\xda\x82\x88wS@\x8d!\xd5&\xb4\xc7S@\xbc\xac\x1dv\xa0\xd5S@\xbd\x98\x07\xb1A\xcdS@\xcf\xf9\xa6i?\xd1S@\x96\xc6\xa67\x07\xc7S@\x11\x15\ng\xcd\x82S@\x080\xa2[\x1b\xcdS@\x8cgu\x85\x9evS@R\xa1\xf1\x01\x01\xc8S@\xa8\xcf\x86\xb6\xe4\xd1S@6%\xed\x1a\x82\xbdS@U\xc2\xd61\x11\xccS@\x16\x1c\x0fM\xcf\xd0S@\xe4p\xfc\xc2A\xd4S@4\xcd\xa4=\xe4\xdbS@c\n\x98\x8c\x1c\xd7S@\x18E]#\x18\x8eS@\x874\xec\x13V\xb9S@\xefoO\x87\xce\xcdS@|\xa4\xce\x9f$\x7fS@v\xddLX\xd6\xc4S@1\x95\xc3m(\xc6S@\xc6\xc2\xf5\xdf}\xd6S@\xb8e!\x9bK\xe2S@\x8c\xd2\xb0\x7fi\xeeS@D\xf3\x00\xa8\xea\xc6S@>)F\x01\xe1\xd7S@\x16\xcc\xc2\xdb\xa6\xeeS@\xf5\xeaY\x17\x02\xc7S@\x81OH\x90\xc6\xc5S@\xa9\xff\xf6-}\xcfS@\xbf<m\x98\xde\xc9S@\x91\x11\xb6\x1b\x99\xdaS@_\x16G\xbf\x9c\xd4S@\x96\xaa\x88\xb17\xeeS@\xbbe\xd9Cx\xc5S@q\xc6\x15Ea\xd2S@(n\x85\xce;\xa2S@\x98]\xf1\xa1\xdf\xecS@\xb3E\tS\'\xc7S@kS\x0c\x14\xc9\xd5S@\xaa\xd8\xae\xc6`\xd8S@\xe6\xcf\xc8\x7f\xf0\xd5S@\xfept\xb5\x80\xecS@\tjG\xb1:\xcaS@\xd3b\xf5\xf3t\xddS@\xd3z3\x99e\xdcS@\xc3\x92l\xf21\xecS@wH\x85\x86\x12\xc6S@bL4p$\xcaS@ZV-\xb3\t\xc6S@\xdcA?\x8eP\xd0S@\x1d\x08C\xfd\n\xedS@q\x19\x97+"\x83S@\xec\xfe\x91\xd2\xa7\xd9S@$\x8aY\xd9\xb7\xc5S@\xaf\t\x0b\xcb\x8a\xd5S@\xf0\xdf\x8e\xa5P\xb4S@>\xfc\xc3j\xe3\xc0S@\xe8\xc4\x96\xe0\xeb\xd6S@\x1a\x98W\xe5\x9b\xecS@k\xb0F"\xb2\xcfS@\xf7\xfb\x10F\xe5\xeaS@\xefZ\xf2\x0c\t\xc4S@\xc3l\xfaD6\xdeS@n\xeax\xca\xfa\xcdS@\xa8\x15\xeb\'\xd4\xcaS@\x9ft\xb7a\x17\xc4S@W^\x1bj\xe6\xd2S@1n\xb9\xb3#\x81S@!U\xabh\x0c\xb7S@\xc4hzoY\x86S@\\\xdeX\x86\xa8\xc0S@\n\x9d\x0b\xc0}zS@Y!\xd2o\xfd\xc8S@l\xdfSs\x82\xd0S@#0\x9fs\xf0\xcdS@J\xb9\xf7\x88=\xd0S@\x1d\x99\xc0Xi\xd3S@\x0b\xb5q .\xebS@H\xf2Z\xbfD\xbcS@\xedo\x0b9i\xdcS@\xd3\xe7o\x9c\xe1\xe1S@\x90\xcc\xdf\xab\xb5\x85S@pWs\x7f\x87|S@9\xe4\x8f\xbfJ\xc1S@^\x187t\xd4\xe4S@\xaa\x04\x17\xa3F~S@p\xed\x1e\xe9\x90\xcbS@(\xa9\xa5\x1a\x86\xbaS@Z\x9c\xfbOT\xc2S@G3\x81\x99z\xcbS@\xe80 s\xb8\xd1S@\xb8\x86\x99\x8c#\xa7S@\x8aG\xbf )\xc0S@wa\x03\xabs\xcfS@\xbe\\\xf9\xff\xe4\xd2S@Ho\x89yx\x8eS@3\xc2\xa6\xf1P~S@\xeb\xe9H1\x87\xbfS@\xfbF\x7f\xe4{\xc0S@\xccD\\VH\xd1S@\xe9.w\x9eQ\xd7S@\xbd\x8e\t\x1b\x96\xe5S@es\x11\x92\x9d\xc0S@y\x8c";\x9a\xc3S@\x00\xbc\x08\x973\xccS@\xce\x02\x90\xc4W\xbeS@\xacQw\xc6\xce\xbeS@\xdf\x7fM\r-\xbfS@0\x02*\xbf\xb5\xbcS@\x00\xc5a\x06\xd6\xd0S@\x8b\xa02\xaf\xe7}S@R\xaee\xfc[\xbeS@\xee{a}?\xbeS@4\xba<\xe3\x81\xb2S@H\xceH\xbeM\xcbS@&gc\x04s\xddS@\xe8\xdc\xbdq1\xceS@c\xca\x8d\xacM\xccS@\x81w\xebH\xe3\xd0S@\x16z\x99>\xd6\xccS@\x8b5\xfc\x1e\xb3\xb2S@\x83\x81\xc1\xa0\x9c\xd4S@\xf9\xd7\x96\xce\xb0\xd1S@\xbe\xa2\xa6\xc6\xae\xceS@\x19\xdf)G\xb5\xd6S@\xf2%\xbf}\x8a\xcdS@\xb5\x14\x95@g\xcdS@\xbadN[+\xcdS@\x8bU\x10`y\xd0S@\xf6\xf0T5\xd5|S@hj\xa2\x1bL\xe7S@\xcf\x83V\xc2\x85\xc9S@J\xa0\xda\x10\xcb\xbfS@\xa6\x8f\x92e\xbe\xbdS@\xf3_\xcb\xdba\xcdS@|\xf0\xbdOG\xceS@\x9er\xd5\xce\x08\xcfS@ze\xde3\xe1\xd0S@O\xf5\xa7\x8b\xdc\xd0S@\\]\xe5\xaa\x84\xbdS@\x07e\xed\xd9\x80\xbdS@\xaf\x03:\x16-\xceS@f\xf2\xfeuD\xcaS@\\\xd2Tj#\xcaS@U\n\x9d\xe2\x0c\xcbS@e\xbcq]5\xcdS@\x845l\x00\xe3\xbcS@\x0e\xa3S+;\xdeS@\x08|\x80.\xd2\xd0S@\xb7De\xcd\xa0\x8aS@s<\xef\x95\xe7\xd4S@\xe1\xf8\xbc\xaa\xfb\xb7S@\xbd\xa5\x0e\xf6\xbd\xcfS@\x81)J\xcd\xbd\x88S@\xe4k\xdd\xfb3\xd0S@-\xdb\xc1\xa7U\x82S@49K?\xd9\xcdS@\x86\x1d\x19>;\xcfS@Y\xb2;\xd4\xc7\xd9S@\xa4\x90\xc4\x97\xfc\xd1S@YT\x85\xb3\xc3\xe0S@e\x99,\xb4\xe5\xd8S@C{\xd4\xcc\x83\xc4S@U\n{\xd0\x12\xdaS@\xa9_\xf2T\xa7\xcfS@\xab/L\xde!\xcdS@\x97Gx\x1fh\xccS@\xf4\xe5\x00\xe1\x9d\xc8S@+\x9aZ\xb5\x12\xd6S@3kS6m\xc7S@\x01\xde\r\xb3\xf8\x81S@\x92\x80q\'\xf6\xedS@\xa5\x89\xdc\xdc~\xd4S@2\xba\xbb&\xc3\xaeS@\xc45\xc5c\x9f\xe2S@\x90\xdaz\x87\x9b\xd1S@\x94N\x81\x86\xbc\xd1S@\xb5A\xf0\xfd\xee\xb4S@\x08\x9d\x82\x8c%\xceS@3\xb0\xc4-Y\xccS@\x00R]\x17\x8f\xd6S@\xeb\x06\xbb\xd3\x81\xdbS@\xcc\x8c,\x80\xf2|S@\xa3\xe3\r\xd9\xd0\xc2S@\xe0%\xf8\x12\xcb\xcaS@\x18\xf08\xae\x04\xdbS@dt\x155\xe2\xe0S@\xe7\x19e\x95\x1a\xb8S@\xc4\r\xe8\x99]\xc7S@_\xef\x8a\xfa\xa2\xdcS@\xf1\xd1\'\x9e\x1d\xdbS@z\xa5E\xf0\xe5\xccS@\x1b\x99\xbe!\x95\xc8S@\xfe)\xe02!\xcdS@\xb8\xf2\xa4M0\xd3S@\x12\x91\xba\x87\x15\x89S@Gk\r\x0c\xcc\xdbS@\xf3\x8d\xac\x1b8\xe1S@\xe6\xf4\xb3\xc7\xb0\x86S@\xee\xfc\x93\xb6O\xd5S@\xf8d\x98L&\xc4S@'
p22
tp23
btp24
a(g3
(g4
(I0
tp25
g6
tp26
Rp27
(I1
(I3981
tp28
g13
I00
S'\xf7V\xe8wF$,@\x06{TX"\xd10@k\x1a@\xa7\x01v&@\x11g\x91\x9f]h&@\x05\x13\x03\x80\xbb20@\t\x97p\x0f\xc6\xda-@\xb2>\x0092h&@z\x86\xff=\xb2\x02&@\xe8\xcd\xbe63\xfd0@\xf8\xa0\xb5\x8a\x00\xa1-@/g1\xc3\x872+@<\x1e\xbe\xc4R\x121@*\xbf\x05\xa9\xa7}&@\xe8\xdaC,\x82\xcb0@\x15s\x8f\xed\xa7\xa1-@\x90\xf0\x85\x14\xbf\xd8\'@\xd0\x9b\x04\xe5\x1d\n-@\xce\xe2\xfa\xf9$\x87%@\x01\x0fx\xd6\xaa\x910@\xed\xbbG\x97\xe0\x8b-@\xb2\x11W\x11\'j\x0f@\xe5\x9d\xb50\xae\x8e(@\xbc\xd0\x90\x03\x1e\xd9,@\'M\xd3\xf8-7-@\x187\xb0_\x8392@\x8d\xf2\xe3\x9c1\xef\'@\xa4\x98\x9d\x15\x19\x85)@e9\x93i=\xeb-@\xde/\x9a\x0c\xce\xfc\'@\xfb Z\xb4EP-@SX\x87y8\xeb0@z\x1c\xa2\x90\xc0\xef/@\xef\xa7=\x0b\xf0m(@\xb4\xea"\xf5\xa4\x19)@\x8b\xa2\xe6\xdb\r\xb7(@Ep\xce|,7&@~H2\x9e\\})@\x9c(r,W\xc5+@\xef\xbb\x08\xe3Q\r+@\x10\x8c\xad@4E-@\xfc\xb9Q\xd5\xa0Z0@\x13\xed\xa4]y\x08+@6\x9f\xce@#\xfd-@^i\xedRc\xcb0@\x17T\xd4\xe9\x10\x171@\xd2%\x15=\x02\x151@7u\xc1\xe2\xc5p\'@T\xda\x13L\xdb+(@\xc2C\xa0\x00*\x89-@R\xc1\xfct\x98B&@\x07\x87\xfc]\xe1i,@\x02{tL\n\x08(@2!]X\xba8\'@\xaev\x04\x19\xc9)(@}?\xa8\xb8\xc0{)@\xff(E\xf3D\x1d(@(m\x18\xa3d$.@[\x98\xe6iT\x96-@\xcbt\xa8\xb8\xc2<2@Z\xb3\x94[\x88\xf00@yl<\x87\x8aO&@RM=\xee\xe3\x02&@7!\x8a\xb2\xaf\xc0%@\xee\xa2\xc9\xd0\xbb3&@\xefy\xda\x9e\x8dh-@\x871\xcd\x10\x15\x0b\'@\x1b\x13\x8d/0\x1c0@\x85\x7f\xcc_V\xff&@\x0c\xfe\xff]b\xf6&@Qw\xdf\xac\x93M&@y\xca0\xe2\xc5\xce-@\xb3\x8dl\x02\xa9\x8e\'@@\xc0O\xae\xc7\x18\'@\x81\xb7\x9c\xd2f\x1b\'@\xac\x84\xac\xc7\xa9p)@\x15\xea\xdf\xba\x18\x02\'@\n\xd5\xf6\xaa/\x8f1@\r\xd26\x01{X.@\xbfi\x95\x08\xdce+@\x90\x95\xe4$\x19t-@FL}\x10\xfd\xfd&@z\x8c`\xe9\xd2\x8b&@\x86\xf5R\xcd\xd5l\'@\xa9:O\x07\x06\x1a+@\x80\x95\xdf8\x18\t(@c\xafV4\xcb\xcd(@\xd8\xa1\x1c%\xf7\xc3+@\xbc[v\xf2]+&@\x9c\x8d\xdf5\xe4\xad(@\xb2\x813\x94|\x07-@T\xe8\xc3\x88,\x170@\xdcH\xf5/\x8c\x04(@\xa6\x7f\x84\xc1\x88\xac-@\xd0\x18\xf5\x13b\xd5(@P\xb65P\xf7\x9b.@m>\xe4\x8f\x8e\xce%@\x8c\xb3\xd4%\xed\x911@\xf0\x19\x87\xb2F\x180@^\xbcy\xdc\xb2+1@\'V\x9a7\x8d\x01)@h\xaa \xfc\xdcb.@v\xcb\x89\x0f\xd6\x82-@\x88%\x1bQ\xd0\xdf(@\xab{\xd5\x9cd0-@\xf5\xb1\x99\xfabk\'@\xcc\xb36l\x83 \'@A#\xd2^\xf8\x1a\'@\xbc@\xab\xcez\xa3(@#\xba\x83\xee7\xf80@{&\x14\xd6G\xd80@{&\x14\xd6G\xd80@\xfe\xeb\xca\xd7|\x91/@\xc2KHU\x93\xaa-@\xf7\xdb_\x99O\xca)@\xb2\x96C\xccJ\xd80@\x80O}t\xb9r%@O\x87f\x81\xbaw0@.\x04\t+\x8d\x8c\'@1P\xeb\xad\x18\x0b)@o\xbaCf\x85<\'@m\xa8\x02\xccA[.@\xc3\x1d,\x87\x1c\x1f)@G(\x1b/8\x98\'@\xbar\x0c\xdd\xdb\xd1%@KpW\xfa\xfd*\'@\xd1\x0f\xb5w\xe48&@\x17\xcbL\x8c:#0@\x98\x97\x01;\xaaF+@\xc0\x8e\xcd+\x7fX,@\xc0~\xed\x93\xe4B,@$\xfb\xc8\xc7\xb9\xc4+@\xb6\xb9\x91|m\x1f0@\x19A\x8cz\x8f/.@\x14O\xc9\x1cY\xdd)@\x83\x103*\xdc\xb40@"Y~\x0c\xba\xa11@\x8c\x04\x8b\xc2\xd1\x03+@\x9b\xa1\x80\xcb\x10R.@e\xa3\x17~\xe2\xb10@\x98z\xf9\xcb\x11\xab*@\x07Mc/\xd7\xfc\'@#\xd4\x0f\x94\xbf\xb40@\x07Mc/\xd7\xfc\'@(\xcd\xd0\xdf\xc1S,@\xdebDf \xcb,@\xe03\xed3\x8a\xdc0@\xde\xb7\xf1\xfe\x07K/@\xab\x9856\xe2\xd7)@\x91\x8a)m\x9a\xbc-@k9\xcc\xcbe\xd5*@0X\xa5|\xfcE/@[^\x99\x83\xa1\xd2*@\x84T\x18V\xf1M.@\xa3M1\x96\xb2\x03\'@\x96\xc3\x0e\xcc\x1f~-@DH\xabr\x96)&@d=\xfdz\x93}.@\n\xf088\x0e\x830@}\xc2;\xd2\x7f\x1e\'@\xa4\xe90\xed\x00\xef*@r\xfe\xcd25-\'@\x05\r,_\\j+@\x89\x08\x10ZC\xd7-@\x12\xe5\x0e\x13\xba\xe0,@\xeb+\xa96\x80\xb8&@b\x1a7~\xf2].@\x14\x89\xa7\x1f;\xdc,@\xee\xba@\xa7\xb3\xa6&@z\x1f\xdb\xde\x9b\x80-@\xccA\xef\xb8\xc2\t-@\xab\xc8\'\x80\x880\'@\x93\x05\x10\xc3\xaap%@\xe4\xb6\xf9\xf1O\x16-@\x1d9\x995\xe1\xfe-@\xba\xd6\x97*)\x16+@\x8b\xb81\xc0i\xf0\'@D\xc3,H\xc5E0@\x94\x1b\xb2\xecfD&@\\\x80\x95sT\x18-@\xeb\xe0\xb8g-\xec(@pT%\x1d&m+@\x9e49\x1aN\xcf\'@\xf1\n\x1c?zN\'@\xc1W\x7f\x12\x03d(@*\xa6@%D\xde\'@\xdbE\x07\xe4|\x19+@\x8b\x9dn$~\x84+@r\xe57$(v+@\x95\xd5g\xd8\xc5y/@\xe4EQl\xbdE)@t-\xe9z\x0b\xf7\'@m(\x14[\x88W(@\xba\xf3G\x13\xd1\x98(@\xc5\xd1\xfd\x1f\'\xe8*@}\xeb\x1a\xa1\xf2\x182@\x05\xe8\xdd\x8a\xcf\xa60@~\xf1hD\xc8y1@,\x95\xfd4\xa8\xf2,@\xf0A<j\x7f\xac&@1\xa2,y=d-@O\xcc\x00\xba\xa2\x17+@\x05\x1d\x0e\xe0\x13\x00)@zO5b\x9eh-@\x03\r\xec\xa0\xf2\x87,@\xc0\\\x9a\xc7A\xf2\'@\xb8toW\x85\xb9%@\x10\xd7\xd3\x0e\xce\x95%@\xaf4\xf1U\xe3\x92-@\xa2\x02,g(\x91.@g\x89\xa1\x93B\xf6\'@\xa3\xba\xd5\x8a\xe7\xc8\'@\xf6\x92\x998~\x89)@Z<>\xbbn\x02)@|\x88f\xe1\xd2\xd5&@A\x7f\xe6\xa8\x05\x92(@\xd7\xbcO\x97uG\'@\x80\x00\xb6\x91\xccO-@\xcdB\xaa7\x1b{,@#\x04\x85\x85\xb2\x18+@\x83h\xdbU\x8ej(@NsV\x19\xe8\x0c)@\xb4\xd9\xb6vW\x01\'@\xf0\xcf)Y\xae\x9e&@\xa9\x94:\x86\xbco.@\xed-\xb6\x94:\xae-@\xd8\x90\xd5\x01\xa6\xaa(@\xda\xb1%{\x86\x06/@\\\xf8\x15\x1c\x88\xd4(@&\x1a\xba\x1c\x95N-@\xb0\xb1<\x1c\x05\xbc1@\x80\xa23!\x9b\x9d-@\xed\xa9\xb4\xe2\t\xad/@\xfe\x1al\xbf%E3@On\xf0\x82zR.@F+\x9a\x0e\xff\x1f3@\x8a\x0b(\xbb\x01\xea&@"Z}0^\x95-@\xf8\x1c`O N-@i\xe54\xb4\xb9c.@\x02&\xf7\x17\x1a".@\xa7\xdb\x07\xb9I\xc21@i\xe7\xb4\xe1>z&@\x8e\xac\xecjE|.@\x8e\x07x\x11_)\'@u{\x8cSa\x94,@\x14\xfb\xaa\xf9\xd0.)@n\xc69W\xd8\xa71@A\xf7V\xe2\xc6\xee(@|\x81\x0f\xf2\xb1\xfa\'@\xa4\xaac\xbck\xf30@:=\t@\xc3i,@8\xe2\x10\xeaFU*@V\x82\x15\xe8\x82\xd8-@\xc4\x99\rV^\xe7(@}\xca\xc0|\x10\x00(@n\xba\x8e\xe0".)@A\xae_=\x8e\xfc-@\xc1p\xc5A\x7f$.@M\x08\xa6\x9d\x8bh.@\x02\xf6\xb1+9\xbc(@\xda\x01\xc57\xe2\xc9.@N\xbf\xf4\xca\x86\x9b0@s*\x1ed\xfd\xa2/@9\xc5\x8c\xd2.t%@\xb5\xf2-\xac\xc8\xab*@\x15\x14\x88\xa4\xad\xff\'@K\xcf\xbb\'\xaf\x86%@\'5\xa5[#\xbe(@R\xfd\x05\xba}\x15\'@\xd0\xea\xbf\xe6S\xb1%@\x87\xe6\x03{Y\x17-@\xd1`\x15\xba$~\'@\xbeB}\xda\x9c\xf9(@4\x1e\xec\xb1\x0b\xf4\'@\xbeW\xece\xa9\xcd0@\x9e\x17\xf7\xa7\'v-@\x83\xa43\xa1\x9eb%@`^\x99\x80\xc3=/@U0%\xf9\x1b\xd20@L2Y=~\x15/@ReZU\xd6\x94\'@\xf9\xe7\x8c\xc2N\xdf*@\x8cNE"\xb9\xce,@d\xd1a\xa2\x1d\xf9-@\x0fr\xb33\x9a\x9c1@\x8b_\xb6\x95"\xcf\'@\xf7\xfc\x92\xbc\xe7\xf2(@\xb9\xd0\xe5\x9c\xdaq0@L\x9a\xff\xf5\x92\xf7)@0\x808\x13\xdf\x1c\'@\x81\xe2\xa1\x10\xa6\x14.@\xe6\xb3\x88\x08\x9c\x850@\x957\xe2(\xef\xb4-@\x8a\x01Sf\xf1/&@\xd8{\'\x03\x92G\'@\xa0iW\x10>\x84%@\x95jXF\x19\xa9%@\x06Gm|\xdd\x81%@\xa8\xbb\xf8\x0eU\x07,@\x80\xd8\xc8\x17\xe0{*@J\x9e\x1a\xe9\xd5B\'@rQ\x81T\xd94-@a\x90\x9c\xb1H\x10)@\x06Gm|\xdd\x81%@EX\x13e\xaa\x98-@\xd4\xf1\xa6\xd7\xc7\xd70@1\xab\x10fU\x17)@\xfe\xd1L\x87\xcf\xc6\'@\xe1\x9b\xb2\x10\x8b"0@\x86\x97\xec\xa5\xff01@GA\xce\x96\xed\x98)@\xeb\xd1k)\x9f\xa9)@0\xcb!\xd0\x85\x8b.@\xeb\xcf|\xd3\xc0C3@\xda\x0b\xdc\xee\xafl0@Z\x0e\x03:7\xd4(@\xad\xc5\xd72v\xef(@\xa8\x86(b\x1f\xa20@\x1a\xc6\x94\xae\x9f\x8d%@\xc2f\xb1Z\xf5\xee%@+\xae\x9c\x83\xb6\\+@6\xd0\x0bD\xfcg-@\x9c\xe6\ro\x8fm.@es]M\x11\x93,@\xb8\xb0\x1c\xb1H\xe3%@=2\xe2O\x9b7&@=\xd6\xba\x893\xf6*@\t\xfa\x1fKC\x93/@cKk\xd9\xcd\xb10@\\\xf2\xb5\xb1\x86\x80-@`\x1dO\x9d\xea>-@\x9a\x85o$\x87\'1@NY\xbbN\xd4\xf4,@z:\xae\x19\xcd\x8f-@\x9c\xee^C\x04\xb1%@\xe8\x91o\xa2\xb7\xb2-@\x92"\x82C\x8cG/@6\x8f\x98U\xff\x86-@\xef@\xc3\x19\xad\xb41@\x1ak\xa2\x8b\xe2\x9d\'@N=\x9a\xfc\xe0..@^\xa9\x80\xca.a2@\xea\xf1\xf2\xdc\x8f<-@\xce:F\xe7\xaf\xdd0@\x0e\xac\x8dOam/@\x82V7\xfa_\xae-@\x98X\x19\xe3G -@\x87K\xd7\x9b\x14*1@4\xb6g\x89\xf1j-@\xcam\xa5gf\xda.@\x0eq\x8eB\xea\xc0\'@\xcc\xb1\x89\x8b\x00\x80-@\xf0\xf5\xa1\xbd\x1e\xdd\'@c\x80\x15\xbe5\xe10@\xb0\x1a\xf4\x86J\xf6.@O\x91\xa0\xd3\x06Y(@\xfe\x04+\xa2@\xa6,@s\xff\x91m\x12[-@6\xb0\x17Q\xb4\xcd0@\xbe\x89M\xb3\x84\r0@\x9b\xf4\xe6\xe9*\xf3,@t\x13n\xb7t%.@\x94|\xde\r\xfeK-@xB\x0f{\xc7\xed(@\'#\xcf\xe5\xef%.@\x05+|\x0e\t\x861@\xbe\x80U\'\xf0\xd4+@\xd9\xda\xb2\xa1s\xa3\'@\xa2\x88\xc4ZwA(@:\x91}Q=$-@a\xd4\x08F\x1a!-@]a\x11\x19\x08\xfe0@\xff\xea\xdb|\xb7\xe4.@>Vu\xbe\xfb4)@\xe4\x87\x7f3\xe2\x80%@\xe1\x03\xc8\xe9\xb14-@`oB10\xa0-@>\x84\xb9k\xe6\xb70@oQRg\xe8m\'@\x9cb\xa1\xfb\xa1t0@x\x0e3\x1ftY-@ K?\x87K\x8c\'@\'\x0e\x00\xd1tX-@\xa1\x16\x16T\x80\x05-@[\xf6Cw\xcd\x9a%@\xd4v\\\xd8\xcc\x19(@\x1dS\xf9\xabN^/@\xfaQ\xbe\xf4T\xad*@\xda\xae\x1b\xdb\xd0\x0f+@_\xc6\xdf\xbe`S*@\xcb7\x1aQ\xd4\x90\x18@0\xfbbj\xb4\xb3)@\xbb\xba\xaa\xf2\xdd8*@#}TYu\x921@\x92\xb8\xb9\x80\xbf\xb2%@M\x0e\xf3_\xa1v-@\xdf\x9e\xb6\xa8\xdf\x98-@s\x91S*\xe6\xb9\'@\xbc&\xf9\x92j\x981@?\xb3Hx\xa1p/@\xf0\xfe1\xd2\x83)1@)\x12UtN\x88,@\x9b\xdfN|w|0@\xf8\x98\x82,|\x971@n\xe28\xf8s(1@6_[\x81\x0b\xa0)@23?h\xb2\xe4(@=5\x8e\x9fS\xac*@q\xd7\xa5\x12\xb8C)@:\x9c\x9e\'\x1bZ.@#\x01\x04s,c0@\x8f\xbc\xef\xe5\t\x8c/@\xf5r\x043\xd6\xc70@\x83\xf2\xb5\xdb\x0b\xdc0@\xe4U\xec\xded\xb10@\xc03\x12\xc8\xe5\xf2*@\x8e\xa2<!\x1d1-@\xd06\x90`8\xaf-@LK\xb6\xea\xfdx-@w\xd6@\x8d\xf5S-@8\x04H8\x98y(@3\x06\x03\xa0\xb0X-@\xd4\xca\xb0\xd2M\x07+@\xb7\x97d\x9d\xbc\xfd,@\x1d\xe9\xf9\xf9\x8b\xca\'@\xbe\x82ECXP/@?Z\xfc\x9cn\xa4-@\x84\xfc]\xd3\'\xf4-@\xfe\x8e \x0fQR.@}=\x97\x18\xbfe1@/\n\xb2Z\x89,-@\xa3G\xa0\xf6\xebu0@w\x81\xd5\x12P\xde-@yt\xaf,j\xcc(@\xd4J\x97\'g/,@o\xa5\xe8\x0b\xf6\x90/@/\xa8\xc0\xf6l\xba0@Y:Q\xc7+U.@P\x16\x9e^\xdc\xc21@\xde\xd7\xcf\xc7\xb0\x9d0@\xda&;\xe0KP,@\x00\xa2\xc2\xf3cj.@\xec\xaa\xcb\xde;\xa4-@\xe9\\f+\xa8\xe7-@\xe7\xf9\xa681s.@\xc6\xb3\x93\xb0\x8a\x9f-@\xf8k/L\xd9\xba0@n\x85|\xa1\x11\x141@\xdb\xc6\x19mhV(@\xaa\xf9\xad<N\xa30@;\x8a\x92t\x96e*@9\x89h6\x81#\'@\n\x00=\xaa\xb803@s\xb1Q6WI.@\x93\x80\xb5\x98\xeaI,@\x13\x80\x15\x80\xd22-@\x1f\xd6\x88d\xafp,@\x05\xe1\x14\xee\xbd\x9e-@K\x87\xeeB\x10\xff-@\x1b\xbf\xdc\x1c\xbf\x061@o\xe0=\xe8\x17\xf9,@\xec\xe6y\xf5\'\xe8*@\x9c\xad \xcf\xf4\xf0,@\x88V[\xbb\xd8\xb8+@9O\x92\xf2\xd1\xa50@\xa1\xc3n\xec7\xed0@b\x90\xeb\xf8\xfb\xae-@\xe9\xa4\x1cN\x0e\xa9/@?\xb7k\xf0Z2.@\xb1\xdb$\xa8\x91,&@~\xaco\xeb\xc2\xae-@\x06\xbeEF\xff\xa41@\xe5\xc7\x85\x9b\xben-@\x81\x18\x8c}}\xf5,@B\x94\xc725Q-@\xea\xe8s\x90\xdb\xf4%@\xa0.\x07\xfa\x18\xd8,@\xa4\x95<\xa6\x03\xf1(@(E\x13\x9a%.&@\x16\xa3\x13|\xfc\xd9*@!d\xfa\xda\xa1\xa5,@u\x99M1\rv.@\xe3\xdd\x0cY\x03\'-@\xa3\xba\xd5\x8a\xe7\xc8\'@\x99jZW\xd7\xd9.@\x8d9e`z\x9e/@\xde~\x04\xff\n!-@\xae\xa0l\xa0\xd1\x08-@\xee\xa0\x00\xb4\xd5\xd90@\x85@\x83\x89\xe6\xcf/@\xe4\xd7\xaf\xfc\xc4\xa50@\x03(d\xc0yW.@.$\xd5-\x14\xe4-@f\xbc\x8d\xd1\xfb\n.@1w\t\x15\xdc\xce-@!L\xabt=\xaa0@\xdf\xb3k\xe2j\xa40@\xbc8\xa4\xa8\x08\xbf,@\x7f\xea;}\xe2\x0b0@Zc\xcd\xff\xac\xfa-@zn\x18\xf6\xab.1@\x9f\xd1\xcb:~\xe0.@-4\x04\xad\x04\x8b(@\x89\xb6TEN\xee*@\xb1a\t\x0b*j.@\xe9\xae\xba\xcc\xd6\xd80@HH=\xca\x97\xcb-@~Q\n\xd6"\xd9%@\xff\x83\xdc\x14\xe6\xe9%@\xf9=@\xb6\xf8\xd1+@I\x89 \xbc2\x10)@\xa5O\x9a!\x84\x0b-@?\x99\xfc\xd0]\xed(@\xc7;\xdb\xc3\x82\x9b0@\x17\xe0\xfd\xbf\x7fd-@!\xf1[l 3*@\xb4\xa0\x1c\xc6\xbd\xf40@\xe9\xdc\xfem\xcb\xb41@Yj\xaf\xe0\x9c\xfc0@\x13\xe7\xd6\xab\xe5\x1c\'@\x1a\xd0\xc4\x9c:\x9e/@\x15T\x97\x9ar\xdc-@z\xd1\x81\xd3\x02\xb9%@3\x04\x8fT\x11\xb5,@@*\x8fH\xa4\xcc/@\x1b),9l~1@\x9fq\xc3q\x99V-@\x8e\xf1\xee1\xa9}-@\xbe54\x8a\xc6z\'@.\xd1\xca\xb4\x04\x18&@\xbb\x87\x16\xf9\xc7\x1b2@\x187\xb0_\x8392@\xc3}\x1de\xed6.@s\x0ci\x1d\xce\xa5-@Z\xc4\xbc\xff\xff:\'@\x1e\x8a"<w\xcd/@\xe6\rs\x8e_\xf10@\x1bG\xdd=\x8f\x86-@\x1bG\xdd=\x8f\x86-@BC\x1f\x90a\xc1,@\x15\xe8C\x00-K2@\xd3\x13\xbf\xc6j\xfb&@\x9f\xbe?\xae\xe3\xde(@D\x80I\xc2\x9av1@\x94\xcdw\xc9\xb7\x9c.@$\x1dk\xfc\x02z-@#\xd8\xc9\x81~\xa8/@\x9c\xed\x8b\xdc/m(@\xd6\x08\x08\x15\x9e\n\'@\xc5\xe4x>\xff6+@\x01\x94\xde-\x85\xf8,@\xdb8\xe8\xdf\r\x821@\x0e\x82z\x9b\x07\xb50@\xa8!J+\x80:\'@\xea\x18\x9c\xb9\xcez0@\x84\x9e\xa6_Q\xb0-@9p&\x02(\x97.@k\xf4\x9d\x19\x9d=.@\xdb\\z:=\xb7*@\xb2\x92S\xd9{\x1c0@|\xb3\xad\xb7\xe3\x85)@\xfc\xd2\xcc\xe0\xe2\xce(@\xf7\xc4o\x9b\xd3\xfe-@\xfb\xfa\xcb\x9c|42@"\xfd\x15\xb7r$-@\x96\r\xd1pqK0@\t\\\x97,p\x122@s\xef\xeeL\xf8\xdf*@\x16;3^W\xef0@\xfd+v\xe5\xdaU/@\xd3\xac\x01Q\x10g-@U:\xa6\x8dx\xbe-@!\x1a\xe3\x18d\xcc-@\x0b)\x7f8\x89\xe60@\xcc[A\xad\x08\x1a)@\xbex\xaf\xea\xfdx.@1\x81\xfa`k\xff,@<6\x03\xca\x82\xfb\'@\xd3\x9ck\x92\x91\xdf+@\x89\xb9\xb0f\xce\xe2\'@\xc6\xf4\xfb\x07\xfeE-@\xb0tH\x06\x83t,@\x9c\xf2\xec\xd2\xbbF*@0\x1d\\v\xec\xe1\'@\\\xe8\xbf6\xa0\xcf0@\xba\x95E\xae\xd7}0@\xf4G0\xb2b\xbe-@\xe06\xc4[F\x1d-@\x91\x16\xed+\xe0\xa3,@\x89\xb2i\xf7\x13\x7f,@\xc9Z\xb0D\xaf;-@\xf4\x05\x8cC\rk-@\xa2\xd8\xea|/\xae%@\x85\xf4\xc4\xe4_\xa51@\x8a7\x05\x04\x95p,@\xd9@\r\x02\xcd\x1c*@\xfaSF\xc9\xf3\xa80@6(H\xbb\x93\xe10@m$\x1a\xc0\xc7\xec0@Y\xd6\x9b/4$0@ReZU\xd6\x94\'@q\x89v\xf9\xcf\x13-@\x0e\x8f\x17\x89\xa11.@\x86(\x8b/\xcb\xa3-@\xb0S\xb7`\xbfF*@\xbc\xe8\xcb\x98\x93\xaa)@\xbb\xdb\xd4\x15\xec\xdf,@\xb0S\xb7`\xbfF*@\x07\x8fj\x87\x12\xd7&@\xfa/[\x8fz\xfc,@\xaf\xdf0`\xd7t1@i\x17_\x9e\x08\xc50@>\x08\x9f\xec\xf1`2@`\xde\xfc\'\x85"+@\xefv\x9b[\x11\xb0%@s\x15\x18\xbaO&0@!\x19|\xffv\x0c.@N\xf8Eo\xad\x13\'@\xa3\xeep\xe3:J/@\xd2MvN\x11\xd1/@\xc3\xe1\x81\x1d\x89\xae,@\xdb\x15\xc5\x8eh\x0e.@\xc7\x1c~\xb0i\xe2,@\xa3p\xa5\xd5\xd8\x8c2@i[\xc6\x9f4R-@\xe9\xe2\xd8G\xb5\xe6.@\x08LK!2\xd10@\xc5\xdb\xb2\xbcf\xb8*@c\'\xbd\x81X\xfa+@\xb0S\xb7`\xbfF*@\xe3\xfb\x021\xc5Q/@HYx\xccU$0@6\xdc\xa1\x90\xb0\xa4-@Rp\x1a\x96\xa5\x18+@\t\x90\xd5C\x15\x1e&@V\xf7iB\xc4\x15+@\x9e\xa6\xa4\xedw\xa30@\xd9\x9e\xdf\x84?o-@\xcc\x8a\xa7\xa9\xf0Y.@\xf07 9\xe0h0@F\xed\x08\xf63B-@s\x92\xc96\xb6\x101@\xeb!\x16r\x02\x9d,@\xf5-\x0f\xd3\x87T(@S`\x84{\xb1w*@s-\xe7\xb0\x12\xd0-@\x83k\xa8/;g,@\xde\t<[C\x83+@`\xa1\xee\xfe~\x96-@zn\x18\xf6\xab.1@\xa4j\xb4\xd1P\x8a0@\xcb\x04\xae"\xf1Y.@K/3fH\xeb,@\x7f\xebX\xf8W\xaf-@\xaa\tS\xce\xda?-@\x8c5\xcc\xaa\xb2\xa4,@q\xf57\xce\xce\x110@^Q Y\xb7\xf60@\xb0\x8a\x088\xffJ)@*\xa4\x96.&1-@\x1ch9\x7f\xdf\x08&@\xa1\xb7\x95\xa6>!&@\x8a\xf3\xb6H\x9cT,@\xfc\xe0Z\x15\x1fK.@\x03\xc6y\x07:\xc8,@Y\xf9\xcdN\xd7\x020@\x14\xd7\'B\x05L*@\x83\xea\x90\x9b\xe3\x05.@\xc5v^Q\xd8\x860@o\xd0\x9b8\xed\xfa0@\x8e\xb3\x16\xca?--@\x94&\xd5p\xbd~0@B\xa1\xd1\xe1\xb7\x990@$\x8e\xb6\xbf\xb3\xed%@\x9fX\x99*\ta.@\xb91%\r]\xcf\'@\xa8n\xa2l\x90 /@{9a8_N-@\xf2\x9a\xbf\x1bM\x1a/@a%+n\x037-@MDw\x831\x0f(@\x89\x17\xf3%\xff\x00-@RQ\xd1j\x01\x9e,@t\xcfl\x9a\xde\x93+@9WG\x9f~\xb9,@\n\xbb\xf3d\xf8u-@)\xd3I\x16\x0f=(@MS\x82\x1e2\xbc-@\xcb\xd3u\xa7\xd7}0@\x87\x1cuI\x19),@\x1d\x8c?US\n+@\x08\x98\xe6\x92\x00l\'@\xd0\x89X\xda\xa0\x07/@m\x9akUI\xda\'@h\xaa \xfc\xdcb.@A;\x90O|\xd60@h\xf2[\xb4\n\xde\'@\xa1\xc0\xc5W\x1b\x8a/@W\xb8\x00\xd0\xab\x81\'@\xcbC\xf7Q5\xd8*@\xe2\xeb\xd9\xe4\xb0\xaa-@\x03h\x13\xb4\xb0\xd1\'@6Sbi\xf6\xee\'@6\xa1D\xa2z\xe20@rn\xe1\xf9(\xd1%@\xa5\xa3\x85L\x0c\xb30@)J\xdbP\x16\xb5\'@\xdd\xad.w\xb6\x1e1@=\xccg\xf2\x84\xc90@L?\xc2\xd3\x12\xdb-@\xdb\xf4\xad\x89\xaa\x8f1@{Ql\x13V\xe30@\xae\xd1{\xbe\xd3f.@\xf9nA{o\xc30@\x89\xda\xfe\xd5\xd2f,@\xa4\xcc\x81Qh+.@\x1e\xdaR\x9b\xf7\xb0)@E\xc9=\xd7\xe3\xe0,@E\x86\xa3\x08\xe0S(@\xf8p\x99D[](@\xf6\xa6\x865V\xe9,@\xba\xf9LS\x00\xd8-@[2\xc3\xd8\x8f\x80/@!J\x89\xf3\xd2\x82(@g\xfe\x1e_\xfe\xf6%@_\xf0u\xb9\xa7\x9b0@A5\xcd\xae\x89\x031@h\x92\xe8a_**@\xc51\xf4bF\x01&@\x92\xe0\x12\\y\xb40@\xb6:J\xe8 \xb0%@\xff\x0c\xb0zv)/@B\xa3\xfc\xa8\x1e\xda-@\xc7\x1f\x8d\xbc\xb7\xa9(@\xce\xc9F\xf0\xc9#1@~\x80b\xd2w\x00)@\x9e\xb3\xaa\xb5c\xfe\'@\x18\x16\x87\x8c\x0cx&@\x9b*\xdcz\x98\x121@\x9b*\xdcz\x98\x121@nJ\x95k\x9d\xb0/@\xc4\x95\xedj\x17\x99-@~\xc7\xf5{\xbb\x10(@\x1e\xd0\x9c+\xc2\x13.@\xdex\x82NpY\'@\xb4&+0\x96\x8e-@K\xd9\\{\xbb\xea-@\x90.\x8c\xe5A\x1f0@\xbb7TNZ\xb3-@\xb2\xa40\x0ey\x1a*@\xb4\xe7\xc9\xbb$\xc4/@\xa3\x0b\x12\x85\x15\x1a-@$\xa2\xa0\xc9\x18g.@A\x81\xe3\xb4Qk(@3!\xd3\xca\t\x16&@\x0b\xfe\xcd\xc1\x0b\x96\'@\xb6[\xd3\xc6\xf7\x9a+@\x92\xc5\xd9\x00\x94\xb7-@\xa3\x0b\x12\x85\x15\x1a-@\xfd\x81\xc3Dn\xd6-@AGV\x82g/\'@B3\x08\x14\xe8\x161@u(\xa4\xb4\x17\x1b.@]_8\x80vV+@BX\xc2\x0c\x19\xb4(@\xb5"*\x9c+\x1b2@\xcd\xac~\xb2\xfa7&@k\xac\xbcL\xf5\xf7-@@\xf6~ \xe2\xa8-@\xb2\rq\xb7\xe8\x18+@\xfa\x9f\xb4x\xa5y-@@t\xfb\xca\xf9\x80,@\xe1\n\xdeoR\x192@hS\xacR\xe2_\'@\xe1\xddm\x0e\xa6\xe0(@\x15\xd4\xba\xc6\x9b\xeb0@\r\xd7\x18\xb7h\xc11@\x8dD\x058\n\xc5+@\xb7m\xf7\xf3S\x9b-@\x81\xf6. \xd9J,@]_8\x80vV+@\x07k\x89\x83\x07\xe3*@\x93\xf4e2\x9c\xa1\'@G\x0b\\\xdf\xe8[.@)\xf9\xec\xe8\x93\x0e.@_\xca8\x90\xea\x9a\'@\x8aB=\x02$\xad&@mBw\xfe\x1ah0@_\n\xcd\xcf?d-@\xc0c\x88|\xce<\'@\xb9b\xb0\xca\\\xd5-@\xf7\xa4f+^\xcf,@\x03Y\x83\x9f\xa6%.@`*G\xce\x9d\xce/@\x80x\xfb8+o.@YU8\x80\t\x19\'@!\xd2\x16\xbd\x93\xda.@-\xd6\xabk\xcd2.@y\xca0\xe2\xc5\xce-@\xcanF\xf3\xe6\xc0(@\xfa\xbc\xdc$\xd5\xa5-@\n&\xe2*j:&@\xa4d?=\x197*@-w\xf5\xe4!\x8c\'@\xe7\x05C\x80Z;\'@`*G\xce\x9d\xce/@\x04\xfa\x10\xcc\x80i-@\xdb\\z:=\xb7*@I\x86/\x01<\x96\'@n\xefoo\xfc\xe7\'@?L\xb5\x86\xe1\x1a\'@9\xd8\x87\x19\xa6\x9f2@,\xee\xc0`\xe2\xcf-@\x9aK\x02\x13\xa3\xca-@\xbe.\xee\xd7"\x9f,@\xbb|\xac\xa3E\xd6%@\x1f\x95a\xb9\x02\xea%@\xa1\x9e@%\xbc\xce/@\xda\xa5\xd7\xa3\xbd\x8b+@\xc83s\x93\xd9A/@\x10\x887\xb95\xc6.@\xd5\xd7\xba\xd3\x99\xc0.@\x15\x88\x15\x82[\x83-@\xae\xdf;\xb1\x9a\xc7%@3\xca\x02}\xf0\xfd-@\x81\x0e\xc5\xcdA\xae-@\xb9\x9c&\xf3n8(@\x970\x02\xc7)k&@\xd7\x15V\xcf+\x03.@ed^\xac \xc4+@\x1f\xa6G\x0b\x183(@\x93r\x9cs>\x17*@\xca\xdbh\xa5\x01\xa2(@\x99\x19\xb8\x99\xf6\xcf-@\x98h"\xc8H\xc1-@@\x9cyZ\x12:&@\x0f\x90\xd6\\\xca\xcb0@\xf5f\xda\xf1\xe1\x05/@\xa0\'\x9c\x0e\x9b\x14.@\x9c\xb5fy\x13Z1@XUH\xaeo00@\xce[Z\x08\xe5\xe2%@\xb8\xe8Ap\xd3\xab%@\xcanF\xf3\xe6\xc0(@W\x80D\x85\xd3\xd6(@\xf8\xa0\x12 JN.@]:\xe8K\xccA.@tT#d\xe2~,@\xa6Jf\xa4\xfd\x8c\'@~~\xce\xa9F\xe0)@ ^\xce\xfeV\xbf-@\x84\x8du\xba[\x8a(@0\x04\xbbL\xf8D0@a;\xff\x94Q\xe6%@\xb2\x98+\xb7E#-@\x14\xcfK\x81\x06\x81.@-1k4>\x91-@\\\x9b\xde\xe0"Q/@\x14\xc3%V\x8c\x9b\'@\xc976\x97w\xb50@\x153\x19\x14\xabn-@\x0f\xa0\x8ab\xa2\x96&@(Z\xcc\xeb=\x9d.@\x1fgI\xfdC\x8f+@W\xe5;\x08\x97N-@\xbf&\x83\x86\x8b&%@\x01B\xcb\xe2 \x85.@I\x03C\xf3qu+@\xff\x0e\xe9\xb7 \xad,@\xd2)\xfd9\xc9\xa6-@\x05\x88\xea0O\xc21@\xcc\xbf\x1cSR}.@|\xe4\xcb\x14\'[.@\xbe{\xb6\xe0\x97\xe5+@6\xc0\xe9\xb5_".@\xcc\xe9\xbf}\xa6\xd4/@\x82}kH_\xa1\'@\x88t\xf798\xe9%@\xdf8\x84\xa2n\xea-@\x00\x86`\x06s\xd1+@\x9e\xdc\xfdC\x8dm-@\xf7\xc9\xf0\xe9d6.@\xd98\x9c\x05\xa5}/@\xb5\xed\xb8F\xa6w(@\xce\x03\xa8\x1d\x89F,@\xbb\x8f\xf96{\r+@\x95\xcc\x13\xfa\xe3\x91,@t,\x19r$\x89-@/&\xeb=\xf5\n-@\x9e~\xf1{F\xb9*@L\xa2\xac\xb2\xb6\xe60@w+\x84\xa6o\xfd-@BR6\xe0\x99p.@\xa5r\xc7\x1e=\xff-@\xbd\x7f+\x19\xdb`-@\xc1$\xc6\xae+N,@\xf4\xb3J\xa0\x0c\xc5+@a\xc1\x87\x7f\r\x9c-@/\n[Q?\xb9%@W}\x16\x19rl-@w\x06\x9bv)\x05/@Kx\xae\xf6\n\xc2+@\x9e\xaf\xf0u \xf1-@\x17\xe9v\x89\x06\xc0\'@\xb9@ra$\x0c+@k\xbbb\xf9\xb5s.@\x9c}\x9b\xef\xe4\x06&@\x9d&V\xc1\x83\xeb-@\xa9:_\xba\x039-@\xf0\\|\xa4b\x8f\'@\x14YM\xe7\x18\xab*@\x8e\xe87\xb4^\xe7-@\xd0\xe2+\x9f\xbaw0@p\x97Gcz\xcd0@i\x0c\x96\xd4v\x111@.g\xa0\xe4nK/@\xa5Eiy\xf4c-@\\\xeeJ~O\x9a-@n\xcf.\x88z\xc60@n\xcf.\x88z\xc60@n\xcf.\x88z\xc60@\xbcq\xc9\xb5Z\x0e.@\x15?`\x05\xc5\xd3+@\xa2\xd9\x80\xac\x84\r0@\x93c\xbc\xbe\x19\xc60@h\xdc\xad@V\xea,@w\x9e2\xf2J\x9b-@\x12u\xc3\xfcZ\xfe0@\xedn\x1f,\xc4\x9d*@W\x0bqM\x1d\xf2\'@\xe4Q\x11\xf5\xe8\xb0+@\x82\x1f\x13\x1f0J&@"\xc0Z\xe9\xdd\x04.@"\xc0Z\xe9\xdd\x04.@\x0fP\n\x15\x97\x071@x\xaa$\x8b\x0352@\x83\x92\xc1\x9f\x81F3@\xba A\xc5\xc5\xbc-@\x16\xf8\xc6\xdb\xd6\xd80@U\x1d\xa8=B\x12*@\xb6\xa8\xb8q\x85\x85+@\xb1\xd9n\xa0r\xdb.@d\x9a9d\xd1%*@t/\x04\x1b\xdc_.@d\x9a9d\xd1%*@\xd8h\x96\x87\xb9\xe40@\x05\x8d\xb0J*\xdc0@\x0c+\xb7+"\xd20@>O\x1e^\xaaA-@)P\xb2HW\xd4*@I\xbd\xa34\x85:.@Om\x13\xd8\xcc/1@\x0fr\xb33\x9a\x9c1@\xc5!S\x0c\xf1\x18.@J\xf5\xc9\xcaX\xa4%@\xa2\xbe\x9b|\xb3\x14\'@\xb0\xc65\x1an\x87*@Gv\xa7\x10\xb9\xa0(@\xbfxD8L@/@\xa2~\x07\xaa\x90s%@\xb9\x17XPv\x9c%@M\xe5\x98\xd2\xef\xd90@\xbc\x1e\x1d\xf2\xe2T-@\xee!\xe7Z10*@\x14\xf76\xc6:l.@E|\xa8\x83\xca\x8f%@Q\x14\x94\x06\xe0\xfb/@\tr\xba\xf3\x19|,@\x18>\xa1\xc5pw*@D\x11k0\x8a2*@\xfeY\x95\x1a\xf5\x91/@\xdc\x8b\x81?z\xc1%@\x90\x96[E\xd1\xc90@\xd3\x0b\x0f\xaeB//@d"\x19\xba.{,@\xf7\x84\xcb\x93\x93\x1f.@\xf7\xc0\xaf*\xfc\x17.@\x8a\xbc\xbf\x87V\x17.@\x0ft\xe8\xa0\xe6q-@\xe6W\x05\xdf\xab\x13.@\x1b\\\xac\xc7x=)@3\xd3Q"\xdc\xcd+@\xf4\x83O\xd2\xb8[,@\x1f|\xc1\xa7\x90\x80*@pq\x84y\xfb},@\x90\xa8\xbb\nS\x861@B\xd2K\xed\xc3\x81,@\xfdn\x99\x93\x144)@\xc8\xf29j\x9a\xba&@\xa4\xa0\x05\xd8\xe7\x87%@3\x1a\xd8\xeb\xe2\xd2*@\xa9I\xee\x06\r\xbb1@\x87vs\xb5\xc0\xb21@\x86\xd9\x10\xee\xac\xf1\'@!\t\xd1<\x8a\x08*@5\xb0\xd9\xaa\x9c\x83,@qv\x0b\xbf\xf1\x05.@\xe3\x89\x84\xb8\x89\xb0*@\xe2\x95\xb4?\xb0\xf9)@\xe3Qk}T\xa9-@\xf7\xe5--\x1f\x16-@\x15\xacT\xee\x9a\xc90@\x96)\xf6\xb7\xea\x89-@I/\x89\xc1\xd6%-@\x9b\t7\xedD\x02,@\r-$\xb3Q0.@<\x11\xebT\xb6a.@\xa6\'\xf5\xa3\xdb\x011@A\xf2,\xf1\x8bn,@g Vx\xaf3.@\x99\x10s\\\xe5\xc9-@7\xefa\xc7q".@\xc85\xe1\x8eG\x13-@\xa6\xf0Y\xcd\x8e\xa5,@{\x14p\x86|(1@\xcc\x8a\xa7\xa9\xf0Y.@\xa2\xceM\xe3\x96G-@\x1ei\x1f\x00\xd7E)@u2X\x95>\xac-@N\xea\xd6`\xd7\x1b1@\xbaw\x8b\x83\xf3\xd8,@:\xc7\xed\x06\x81\x921@\xdb=\x80:\x0ce)@;\r\xbdu\x85&.@\xa8\xb7\xda\x0cT0-@\xd3r\xc5\x12],.@2\xf97\xb2\xe2\t-@\xeb\xd5\x14l`T*@A\xe9\x96\xaa\xf5\xa40@\x8f\x1cw\x16\x90C0@\xc2\xbc\xc8\x08\xcc\x0e0@\xb7\x90\xe5\x1b\xad<)@&/O&\x95\xa90@A\xf4E`\xf9\xfc-@\xdb\x1b\xc9\xbb\xf8\xaa1@\xf5\xd6\xe9\x99r\x11,@\x8f\x85\xdf\xdd\xb8\x95-@\xe4\x1e\xe5\xde\x87~,@\x18\xb6\x83Bk\xa4.@\x1e\xfe\xd05\xdf\x1b-@\xe3\x91\xbbl\xbc\xf20@P\xba[\x88\xa0\x17+@\x83P\xc1\x9f\\\xa2.@D\x039\xd5@\xa31@\x0b\x01\xf4\xc1\xea\x91)@\x1a\x98\xfa\x0c\xf9\x9e,@\x1a\'\x11\xe8q\x1f-@]\xf6O\x8b\x9e\x10-@\xb7\x88^\xd7\x9b\xa80@\xa4^\n\xf4\x99g,@\x1aY\x8e+\xc8\xc70@\xb8\x95-\x95\x1a(0@K\x97\xd4\xda\xdf\xe3\'@\xa9P\xd5\xa3bD)@\x9e9\x04\xdfP\xb6+@7\xbc2\xd4\xa4\x8c(@Re\xa3\x8fW\xeb(@ \'\xf3\xa9;&0@\xa3vW\xe0\xd4\x97+@Wx\xdb6\xf44/@r\xbc\x87\xd86\xfc(@T\xb8\x8b\xa3\x95\xb7,@?\xfe\x11_m\x8a(@\xd3h\xfc\xee\x0c#0@)\xd3\xa7\xa4\x06\xa9/@c\xb0\x16\xdc\x84\xdc-@(\xfc#`\xb6\xab/@\xcdJ\x0e2?L-@\xf9\xc8\xdf\x91*l,@5s\xd7\xba\xf0\x10+@\x93\x08z\x18\xc2\xa0/@\xd9\xb1\xf1\x87\xe2/3@\xa8<\xac\x8d\x94c0@\x93\x08z\x18\xc2\xa0/@\xe3U\xe5\x06\xd9V.@\xff\xc0d\xea!\xff,@k\x8c\x15\xbc\x01\x1c&@Y\x82w\x8dzx.@\xea\x18\x9c\xb9\xcez0@\x9e\x9f(_.\xd9)@L]Z\x96m\xc5\x11@\xcey_\r\x1c(,@\x00\x192vd\xf0*@`c4\xcfj\x1a\'@ed\nO\xb3|.@\xa1B\xa8/\x9bS)@z\xaa\x9e\xfb\xdf\x9d0@\x1d\x1a\xd1\xe1\x9b\x83-@\xfe\x80\xfaZ\x1f,)@Y:\xda\x93\x01\x18\'@4\x03\xfc4v})@\xd3\xaa\x07\xb9h\xe60@\xc3\x05\xac&\n\x8f(@\xf5]\x809\xb2\xd3(@\xba\xd6\x97*)\x16+@\xb9\x06V2\xef\xab0@\x0b\xfb\x8a\xbb\x9a\xff(@\x14\xce\xe3=r\xa90@\x91nc\xebY\xee(@F\xda\x83\xcf\xdb\xa40@\xe9\xcbAA\x83v.@@y\xec>\xf4\x8c-@k"\xbd\x07\x9e\xee,@\x0b\xdc!\xb2\x9e\xb5-@Y&\xf4Y\xc9j,@f\xc8d\x9e\xdcu0@A\x1f\xf6\x18\x02\x01(@A\xa8\'\x1a\xd4\xe4\'@\n\x00=\xaa\xb803@\x981}\xec\x0f\x89.@\x19\x91\xf3\xdb=\x9c0@\xc0#2\x15\x14\x1a+@\xc4\xf9\xec#$\x84)@X\x9f\x06\xf0\xf5?-@Tu\x18y1\xb30@6\xab\x92\xe1\xb4u&@\xcc\xc1]\xd3\xba\x1b-@\xb1!\xf8\x95\xf5z&@\xb6\x9a\x19\x82\x18\x0e\'@A\xa8\'\x1a\xd4\xe4\'@&n\xcbv.+\'@(\x001\x1f\xf6-0@\\\xca\xe1\xfcY\x9d/@\xd7\x0f)\xf5=%.@\xda\xd8\xe9\xbf\xa2\xb6-@c\xb6\x0b\xeez\x91%@\xa0[\x19\x11\x11\xec(@\xf0\xf9G\xdc^\x9b1@<3\xc9)\xf4\xca.@\xafG\xa1\xd1o\x97-@\xf0A8\x19*\xa5-@\xc03\x12\xc8\xe5\xf2*@\xd1M\xdf\x01N\xd4(@u\xe8\xc3\xcb\x00\xe8(@\x84\xfc]\xd3\'\xf4-@\x93\xea4Se\xaf-@\xf1\xde\xe9c\x17\x1a)@*\x86\x11ih\xa40@\\\x97=\x88\xe0\xcb0@>\x88\x0fik\xcf0@d\x15\xd0\xac\xecc.@\x9b\xd3@\xe9f\x1a0@\x04\xa5\xfd\xfb\xed\x05(@\xce8oc\xfdm0@n\xe2\xa7\xba\xdb\xeb\'@`Xo\xc4\x9c\n&@\x0b\xf4J-\xcex0@\xba A\xc5\xc5\xbc-@\x0fy\xf0i{E0@\xebD\x93\xfe\x8a|%@ES\xe2\x9b\xe4\xf0(@\x9a}\rj\xd1\xe7-@\x12\xaa\xd8UD<2@\xc2M+?\xd6\xb2-@)Y\x81\xdfs\xe30@\xe4\x9cI\x8a:\xa20@ib\x12\xdb)\t0@;1p\xa6/\xb0&@x\xa6*w\xd9\xfd,@\xfe@L\xd9\xca\x08+@\x15p)\xc06\xe7\'@\xd4\xb9\xac_\xa8\x851@C\xec\xf0\x03\x9fQ.@;\x1c\x98\x96\xba\x1c3@\x9c\xdb\x02{\x83K%@\x95\x0f\xe1\xa3e\x13)@\xa2\x15\x0b\x80\x99\xed\'@7\xda\xc1\xa4\t\xee-@\x1e{W\xe3\xf0\x0e1@\xfc}U\x94\x08\xa40@\xa6C\\C\xcb\x84)@\xc1\x18\x07\xcd\x8d\xb40@\x0by\xb1\xe6(\xe9,@\xbb\xd0\xfaana-@N1b\xf2\x851-@\xa0\x86\x9b\x87\x13\xc90@\xc9\xfdM\xac\x830\'@\x82\x0e\xa2\xcf\xe4\xdf0@\x0b)\x7f8\x89\xe60@y\xa1\xc5\xc3\xa2\x81,@\xe5|lxO\x12(@\xdd\xcfp\x99\xf4\x1f3@\tc\x1c!\x8b2+@\x87a:\xbch\xb50@7(\xa7\xd9\xa9\x1f/@\x01\xf4-\n\r\xfa,@X\xa8\tv\xa292@o<\xe3\x8ce\x17+@@\xba\x902\xdc\xce0@\x8a\xc6\xb4\xe7Y?\'@I\xcaL\xab\xa3\xa4%@>\x82\xfc\xd2\xc4\xdf0@\xe7\xac\x96\xfd\xdc\xff(@$Zf\x1eU\x1f-@&\xc7\xc6\xac\x02\xe30@\x89\xb9\xb0f\xce\xe2\'@{\n\x7ff^\x1f-@h\x03Tn\xc7\xc8%@-Ya\xe8\xa5@.@\xc1m\xfd\xf0\x15\xcc(@v\x86"\xc2\xed\x0f.@F+\x9a\x0e\xff\x1f3@\x17\xdb\xe0%3\xa9)@\x81\xc7\x18DU\xbd-@D\x80I\xc2\x9av1@\x16\x1f\x8fm\xeb\xbb%@\xe7\x98~\xce\x108,@\x16B\xf2p.\x0c)@\xe8r \x0f"\x82.@\x8f0\xfcD\x00W-@\x8bf\xf1\xe1\x8e\xc8\'@s\xf4ebsh.@E!\x873\x12\x901@\xd9\x06\x0c\xdf:@\'@<\xb6\xb7\xbb@\xe7-@\x92\x01\xc9\x8a6\xba%@/\xedm\x0c\xd1\xfb,@k;[D\xff\xc5-@\xbd\x14\x13i\x87\xc8,@y\xefM)<\t)@\xe5\xa2D\xf5*n,@\xa8\x93#\x01\xbba-@\xd9m5.\xf7_.@6\xe9\xc8\xba\x11\xec(@\xb0(\x01\xc8ji*@\x9d\x8e\x11"\x9e\x1d\'@Q5\xf2\r\rW-@y\x12%-{\x0e0@\x1f\x93\xaf\xd0\x910\'@$\x1aL\xe4U )@c\x8c\x14Z\xeb90@\xd0\xaa\x06\xca\x9e\xcf,@\xa1W\x84F\x80&)@\x9e\xdc\xfdC\x8dm-@\x970H\xac\xf9\xf60@SR\xf6\xec}\x00.@\x87,@\x02\xd3S-@\x855F\xff\xf2`2@\xf1v9\xda@\x14)@\xadW\x99\xb2S\x850@\xa6&\xeb]\x03\x0b-@\x07\x9c\x02\x8c\xda\xb1(@\x81\x1a.\x99\xea\x9c.@\x9bw7~\x03\xdb(@\xb5ev\x17v|*@\xaa\xb0c\x1f\xc623@\x82\xa5l\x19\x08\xbe-@\x1a\x96\xb5\x04O\xfe(@Z\x06i\xb3\x0c\xce(@\xef\xfd\x19t5,)@MhN\x94\xca\xbc*@\xc0\r\x04\x17\x16\xc3.@\xbc\x9c\xfc(d\x0e/@n\xd5\x9d\x13\x93\x9b1@\xdaehy\xdc;.@\xb8\x10\xf9|\x81c.@1l\xa9_\x17\xef0@\xe2,\x07L7\x9e/@>\xbe\x03\x1c\x87L&@xe\xdaqy\x950@\xa3\x00i+ 10@?\xb2[\xac\x98\x87)@\x9e\x13s+\xa7\xcb)@\x1d\x8d\xe3j\xa9"-@{\xb9\x8e\xe7\x8e\x8c-@#i\xba\xb6\xcat-@\xf0*\x94\x0f\x07\x880@\xba\x19\xd5\xda%\xa6/@\xacR\xf7@\x1fD&@aS\x85\x9alT.@zK\xf4j\x9ak,@\x95\x0c/\xf9\xa5\xd7(@\xa2\xebK+9\x93-@\x8fy\xee\xde\x1a\x98.@\x87\xf7\x7fE\xc3f1@\xe1\x89\x86\x96\x1b\xfd,@h\xdc\xcc4H\xda(@\xc4\xe6\x9b\xe9\xf4\xb2)@\xfeT.\xb2\xa0),@p\x0c\xf7\x8a\x0f\x1e\'@\xd8\xa0\xa9\x17\x11\xcb-@r\xd9\x16A\r\xd7,@rd\xc8\x0f\x0f\xfe&@\xcf\x90"$\x8d\xf4%@\xbb\x0b\xce\xcf\x85]%@?\xa1{\x01\x0e\x830@\xcc\xca\xc5\x80\xd8\xb4(@\xb6\xab\xb5\xd2\x17\xfb(@\xa69)\xad~@-@\x93j\xbfEX\x82.@[\xcd\x95\xc3\xe9B-@\xd8\xd9\xf3W"6.@\xd4\xc0SY\xe8\x03\'@\x82\xf1!x(\x051@\xd1\x0f<{0\n2@\xf0h\xc4a(\x8c\'@\xe7d\x91\x84\xd4\x15/@\x12S\xf6`\x12\xea,@\xf1r\x94\x8a\x0fA*@\xd1\x9a9\x8eW\xd8-@\xdb\xa6\n\t\xb9E(@\x1f,\xc0\x96\xfd\x92)@U\x88\x07`U\xa30@\x91\x82(e\x8f\x1f-@6\x89B\xe0\x085-@V%lf>\x1a)@\xc5\x1b\x9c\xc8\xa5[%@\x914F1\x90\x012@r\xd5\xb0\xa97\xf3/@G\x7f\xf4O&\x1d/@\x17\x9f\xf61\x04\xac-@\xba#\xfa\xeft\x8e.@6\xb4kr\xd4\xcf(@j&mh\x95e-@\xb0\xdb\x12\xfc\xa1\x821@\xd3\xf5\x17\xf1\xf9:,@}\xabM_\xcd\x84\'@\xa1\r8\xa2\xe5\xc7(@w\x93\xb38w\x1d-@\x1b$2\xc6\xcf8&@\xe8G\x02\xe1\x8f\x170@k\xc6&\xdf\x87\xf1,@\xb5\x1bW\xaf\xf4-,@3"\x05f\x87\x14(@\x84\x07\xa0GB\xd9)@\xcb\x9d\x0f4\xe4q%@Q\xaa\xc90\xe4\\-@?\xd2e\xb5\x86\x811@\xdb\\z:=\xb7*@\x9514\xd3\xdf\x8f/@A\x067p^^%@\x8b\xa2|1G\xfc(@\xd1E\x89W\x94\x9e-@4^\xbb8\xf4b%@JU\xb9C\xca\xb5.@\xb0\x0e\xb7\xda8\xa30@MO\xb65\xc7\x9f%@0\xf8\xf2\xc5\xa5\xf2/@kC\xcb\x01\xe2{%@\xb85\xf8{\x17~-@\xa8\x0b\x11\t\x9bc-@\xe2\xa2\x80\x9a]\xf30@\x05\xb4\xd9\xbf^\x001@N#-\xf6\xdc\x91-@!\xdb\r\xee\xc9\xa3-@\x11\xa2LN|~(@\x8b\xcc\xbffQ6.@\xea\x19\x13\xbd\xad\x830@\xd9\xee\x03\xe2\xe0/1@i;a\xf7\xdb\xe0,@\x16\xc7\xa8\x92\x16\x8b,@"\xc5\xd7\xad\xb8o1@\xfe\x7f1i6\xbc0@\x95\xde\xcb\xef\x11\x8c.@r\x8cX\x93\xabJ*@s\xc62-\xc3\xdf*@\xac<\xe0\xb1mI-@\xe5\xefd\xe9L\x01&@\x89\xd5*\xe1O\x82-@2K\xde\x8cy|,@2\x19\x1c\xaa\x9d\xe4,@\x0f`\xd9c\x80\xce,@\xd6\x812"y@-@_@#\xc8u},@\x08Yz\xab\xf5\x19-@0\xa8Z0>d-@\xcb\x8bZc>\xf0-@\xbc\xec\x90>\xc2\xe3-@\x0b\x0c\x96T\xc4\x05.@\x88\x1cC\r\xb8C.@\x00B\xff\xe3,]/@\xa5\x85\x9ew\xc0n.@t\x13n\xb7t%.@?\x93\x9d\xf8_\x82.@v92$\x0fq(@\xe1*:0\x9b\xe20@L\xde\xbc\xa7\x1eV-@T\x86\x14\x15\x11\xdf-@\x8e\xea\x13\xeaN:-@\xecI\xda)\xfeY-@\x85\x86y\xc3\x7fg-@\xdak\x9a\xa7\x97B-@\x16+N d[-@\xb5\xe07\x932P-@\xb3\xe9\x91~\xdb\x16-@l\xf9\xf1\xc1\x04\x04.@\xa0\x82\x02\x14:\xb1/@\x9cd\x0b+\xef\r-@\xb2\xc0\xa9\x00\xe1\x12.@\x93\xd1c\x8e\xc6\xcb0@\x9bIj\xd0\x03\x03.@\xd6\x88$\xfd\x13\xe7-@\x1c\xa5\xe5\no&-@\xd75\x107~\xe7-@@\xcd\xa1\xa19\xbc-@5\xe6J\x93p\x85\'@\x0b<\x10\xbb>\xd90@\x15\xdd\x99\x1dD\x1e-@\xc6\x18\x10h\xa0\x07-@\x0b<\x10\xbb>\xd90@\xcc\xa7\xdcvH\xb3/@-\xd6\xabk\xcd2.@\xf6\x15\xe9Qg -@\x9f?\xd1\x94\xb7%.@\x0212\x81\xd2\xc3,@\xfdr\xb8\xc8\xab\r.@\x1dv\xd5\xcb\xff\x80.@N\r\xda63c-@\xeb\xd63+en(@Gg\xc8\x12s).@\xf1Jw\x8a#6.@\xdaehy\xdc;.@\xfa]\x187\xf4\xce(@\x0f\xdd\x80:\x94\x1f.@>\xe6pf\x8b\'.@\xf5\n\xd2\xf9\xd6J.@\x9a\xc2\xe3\xdccO.@7\xdb~\x91\t\x11(@G\x8f\xb6\x1d\xdc\xcc-@\xf71\xfd\xbe\xcc\xe0(@\xd5A\xb2\x8d\xa3/,@IL<~\xbfj.@\xc4\xd0\xf5\x12\x81\xb6-@Q\x97\xc9\xdd9L-@*j\x7f?\x89\x81.@\x00\xb4\x0e\x9d\x9d\\0@\x87P\xces1\x9f.@\x86\xcf\x9e\xeeq\xe40@\x86\xcf\x9e\xeeq\xe40@\xcet`P\xa3\xb4\'@\x00~\x10\x11p\xb11@\xa4\xc1\x17 \x08v/@\x00\xfb\t@\xc1j&@\xdc=\x07\xebr\xa7)@\x1br}c@\xa1/@\x8a-4\x8e\xaa\xbc0@\xeeW\xc5\x98\x02\xe8,@\xcc\x00\xa2\x9d\xaa\n/@.s\x97\xf0\x16\xe3*@f\xd74\xd7\x85\xc9/@\xcc\xaa\xda\xa9\xa0S.@\x19\xce\xcd!\xedL.@\x1c\x0e4\x0ce\xe6/@\x9b\xd4!\xff\xdd|/@k\x9f\xdf\xa4fg.@6r\x8fc\x9df,@\x06O\xa3AY\x1f0@\x10\xbb \xe8L\xf6%@\x9e\xd5\xd8o\x9d\x88/@\xb6SV\xeb0?2@\xba\x1c\xf1$\x88\x01,@!\xe0I\xfd\xe8\x8f-@\xc0*-\xd2\xf8\xa2-@\xe8G\x02\xe1\x8f\x170@\xdc\x96\xfbc4\x80/@\xc1\xff\xbd\x1c4N/@\xab\x94\x80L\xb9\x120@\xf1\xc1H+\xbbC3@]8\xf0\xc1\xa9\xb5-@\xec(L5\xb3\xe40@\xa5\xed\xd5\xe3\xa0_.@\x938\xf4\x16\x7f\x84*@\xde.\x800\x90L0@\x9c\xb9>H\x91\x9a0@\x8b\xa8\xee9T\xc2.@\xeaSt\xb7\x1fJ(@\xa0\xc1\x8b3\xd9\xde(@\xf9\x9a\xe4I\x07d(@\x086\xc2\xbc$?.@\x1b\x8c\xc0sF\t,@\xe4\xb7T\x99\x85\xd6-@Tz\xb0I\xe1\x00(@\xf9\xc0O\xc4.\xc0-@\x05\x80\xc1*9\xec(@\xc5\xb1\xe2\xa8\x04\xf5(@p\x04\x1c\x0e%\x05-@\x9fF\xe2\xa7{y%@\xc7W\xac\x8e\xed|(@\xd1+\x10L`|0@\xceyX\x14\xa4\x0e-@\xe4w"z\xacv(@01\xceO\xbd\xc01@\xf5\x19\xc4{\x8d\xa7-@ij\xca\xb9\x8a\xc0-@\x1e\xf0%\xdd^},@:\x12\xf1\xa8\xbb\xb51@T\x01\r\xbf(\xf1,@\xfe\xb3\x11WE\x93)@\xb2\xec\xb6S\x8fP(@3W\x15\xd5\xac\x01\'@\xaf\x82\x8dF4\xab-@s{\xb46\xe7\x8b,@\xec9\x97-)\xd80@fL\xd5\xdd\x10(.@\x8c\xa0\xb6\x1b\x1fO,@s=R4w\xa90@x\x87=\x8c\x89\xd80@\x14\xe9$\r\xd6\xac&@\x05T\xc6\x0c\x95\x92)@\x9a\x8c,t\xdc\x8b)@d\xe28\xa4\xfe\xe4\'@t\xd4@\xae;u)@\xed\xed\x816\x7f\xaa&@\xcb\xb4\t\x08J\x920@\xff\xc0d\xea!\xff,@\x89\xf7\xcf\xff/\xe10@0\xf6f\xa7\xee\x03,@\xea,fB\x8d\x8d-@\xae?Y)\x8d\xb10@\x989\xc8C\xba\x18-@\xc3L\xca\xae\x1e\x80\x0c@\x94,\xa7\xd2k\xa2/@\xd5?\x7fF9\x190@=##\x95\xa2\xe8-@\x1c\x18\x838\xa2k-@\x1c\xa9\x82Aj\x00-@\xf2W\x03\xee\xf88.@01]pt,0@\xca\xba\x0fld\x0c0@\xe0\xe7woVw-@g\xcc[\x82\xce\xa2,@\xc9\x0cIB\xa2\xdf\'@\xe5\xaf\x92\xb5\xe0\xe60@\x84\x08z\x04\xcc\xad0@\x82T\x03b\xaf\xfe,@uyV]?\xd10@\xfcr\x82\xc3h\xbb0@r\x8cX\x93\xabJ*@\xbb\xee\xf2\xf46\x921@\x9a\x0e\xf1\xfa \x8c-@\xe3n\x0c@\x02.+@\xacd\xe2\xf1\x80\xed\'@\xb0k \x1f\xea\xc7\'@\x07q\x9fr\x1a(,@\xd27\r\xa8\x02\xdb0@\x0c0:.\x11\x87,@ak\x02i,\x0f(@\xbe\xf8P\x80\'e-@\xdc\xe8T\xc0G\xcb0@\xd6i\x15:\xb3*,@\x1d]\xac~=\xf10@\xe7\x1b\xcf}\x11z%@Y;w\xc6\xceu-@\xdc\x85\t\r\xb4\xad%@"\xfa~\x8b\xec\xb4.@\xe7\x9b\x93\xf4\xd4\xa91@\xdfx^!\x9b\xfc0@\xe2u\xa8\xf5\x8b\xbc.@\xc4\xe9\x04\xe4\xc5\x01-@8e\xe3>\xf9V%@\xfd\xf2o\x1c\x12p%@\xf0AZ\x9f\xdf\xf90@?"\x11\x88\x00\x90.@\x87\x9e\xb6B\x94\xa41@\x98\x85:o\xe5\x9b1@\xedS\xf7\x85\x846-@a\xce\xa8\x05_\xa80@]\x07x\x04\xf2\xb1.@3\x93f>c\xfb0@\'u\x11\xe0HL-@0\xb6\x13\xf6\x11{.@\xbf&\xd1\xc4)k\'@A\x80\xce\xca\xc9\x03(@MDw\x831\x0f(@\xec\xa1*\x06\x16\xd1\'@\x13h\xed\xce0^-@\x9e\xa8\x14\xbc\xcd\xed\'@\xd5\x9c\xbc\x81\xf5\xef/@\x94Q\xed\x1dz\xf70@\x90\x1bA%\xd7n-@\xefV\x13>\xe4b\'@\xcd=\r\x86!i(@\x9bgg}\x95\x98\'@h\xed3\xc3\xff\xf1\'@\xb9m\xe6\xbf\x90R-@\x0f\x06\xf9l\x8b\x950@\x87\xc6\xb8\x96<a.@ju\xdb\x977l-@\xc4\xdb\xad\x88\xf0\xc2%@8\r\x9f\xf8\xd98(@\x92*\x8dd;Q-@\xa5\xc5\xc3\xe8\xd4\xa4%@K\xeb\x01\xe3\xab|,@\xcc\x1e\x86\xa0\xef\xee0@\x03\x92s\x90\\9,@\x8f\xb5@"\x97p(@\x18#w-\x8e\x9c%@7&\x0b\x94\x9b\x91%@\xa0c\x9d/a2-@\x91\x99\xa5\xb2\xfc\xc8(@\xf1\xa7\x83\x8b\xcf\xbf,@\x89i":\x81\xf90@\xd6\xa7\xf0#\x02\x871@\x8e\xff\xe8\xc5\xad|0@\x11\x94\xe1GA\xf8%@\xef\xdd\x94C\x8a\xae-@\x14\xcc\\\xbc\\\x02&@\xa03\xae\x1f\x82\t1@y\xb5\xab\x13\xb0\xad.@\xcd)\xe0\xc0\xc4A-@\xb6\xfaS\xa3\x18\xae%@\xc1\xc5U\xa0\x14:-@\xc0\xe4\xc2\x1b\xab3-@#n\x7f\x96\xa1\x92.@\x81oYv\x82\x1a+@Kt\x1a\xd9)\xe00@G\xdb\xf8\xfa\x88}.@}6\xf99\xf8\x92,@\x07\xdd\xcfsew0@~~\xb7\xf7\x12\x99%@\xce3\xe7\xb8m\xa4.@\x9a\x91\xed\xaa\xf0\x87%@k\xffPl\xda\xdc-@\xaf\xa2]\x01\xc6].@k,Y\xcb\x14\xa60@\xea\xf1m\xe2\xc981@M\xba\xe6\xbb\xab\x03\'@6\x92_T\x17\xe80@\xeb\xd5\x14l`T*@\xa5\xb9k\xf7\xbb\xd8,@\x82&\xb1\xe2\xbf\x1b1@\x92\xb4\x07\x1f\x1e\x021@|\x9a\x9f\xbb\xe0\xea)@ph\xe3\xbc(c.@\x91\xb7\xd0\x05\x10\xc6\'@\xfcn0\x98]w%@\xf3\x8fH\xf0\xae,+@\x87\x9d.\xe0\xc0\x18\'@\xce\x19\xd7\x90\x0b\x8e%@C\xb9\xed\xb2\xe5\xe7.@\x82\xc2T@\xd501@\xa0\xfb\x14\x00m\x82%@\xff\xe8\xab=\x90\x021@\x93\xd8vV\xeb\xf6.@/\xe1\xc5\xc4\xc3\xb1-@\xdb\xbf\xc3\xe5{\xd5-@\xaafb\xac\x8ec1@\x94\xc5I0\x1a\x95,@\x99\x1be\xdb\xfe\n.@CP\x91\x16\xa1\xeb-@\n/\x01r\xc5W-@g\xd9phP5-@\x14v\xe7E\x88\x83+@\xbb~\x88$m\xf5-@\x88\x19\xe1\xea7\xf9-@\x8by\x0e\x02\xfe\n1@\xa7\x99\xb2\\\xf6j-@\xcd\x14@\xbd\r\xfb0@\xa3\x1b\xd5\xc3v\x0b.@XnE\xd19\x8f/@\xa7\x13p-\xf6\xbf0@\xe4\xfe.2\xbe\xe8-@\xce\x81\xe1\xabx+1@\xf2\xac`\xa3H\x1b0@\xe7l\xc2\x01\xd5\xb5&@\x99!,4\x9bm-@\x86\x8aw\x1b\xa1\x8e+@\x98\xe2\x0c\x01\x96\x0b)@D\x9f\x0f\xb1D\x171@\x07\xde\x89S\xa9\xbd-@\x9c:3\xd7\x01J-@\x94\xc0\xa21\x07f/@\xf0\x08\xdc!\xf2n-@\x8cj\xd3\x92\xef\xab-@~\xf2*\\\x99v-@GQ\x92\xbf\x08\x1b-@w\x0f;\x8e`\xdd-@\x1b\xeb\x81\x9d\xe1\xa6-@w\xb3H^\xc8\xd5-@j)x\xbdw\x88)@\x97\xadQ4\xfc\x182@\x03(d\xc0yW.@\xde\xe9\x92\xc9{\xba&@1\x96i\x97\x10\xd7-@\xd3\x0f\x9c\xfc\xad\x1d-@\x83{CUo+\'@\x1a%\xe6X\xd182@\xf4\x8c\xca4\x93\x9b1@\x022\xce`\x13\x9a)@\x01*T\x03?\xef\'@m&v\x88\x10\xfa,@4 \x95\xe5\xf5C*@=\xf1\xd2\xe6\xbc\x19)@WK\x83\xe3\xf4\x0b-@PN\x0e\xb2\xef\xe1,@\xcd\x97\xfe#\xdc\xa4-@\xff\xc8N\x88\x96h,@ \xea\xf2\xa5c\x92/@Z\xb6\xaeE< *@\xc7,/\x90\x81\xab/@\xb8\xa5{LZ\xbb-@Oa`\xc8pS-@\x07\x8a\xf5{\x9fA-@\xc1R\xa11\x81L,@\x8a\xeaH\x91f\x83\'@\xd1K\xb2\xaf\xa4\x1c*@\xbeS]r\xd3\xeb%@{_\xeb\xc0E\xfc\'@\x1df\xb6\xddm\xfa0@i\x81\xa3q\x08\xb0-@\xc2la\xc1\x88I+@\x94\x10H_\x05\xc1%@\xe2^\xcf\x18\xect*@\xaa_\xa4\xf8\xa53.@\xed\t{IT?-@\xd8\xa2\xd8\xd0aL.@HXy\x88Z\xdc.@\x02^\x11\x1b\xea\x08(@2\xe2!\x85\xad=.@\xaf\x1a\x01\x15\x7f\xea-@\xc7\xda\xf4\xbd\xc3\x95-@\xb9D2\x95\x11\xaa-@^\xf6\x1bjF\xeb0@aw\x8bld\xb0-@\xf6\x03\x83!\x0b\x05&@\x8dx\xf4[\xa0\x1f1@\x88\xebX\xf0\x7f\xde0@)j\xceesf.@*jF\x95\xcd\xfe%@U\x02\x08\xf1\xb61\'@%"\xc0`\x1d\xd0-@\xffE\xe10B\xa1/@\xf5N\x02\xc7\x0e7.@T\x03L\xf4\xa3\x9d-@\x83\x06\xaa\x9e\xe6)*@db\x93i\x1d\r1@\x1c:8Q(\x96-@E\xfbO\x85\x12\x8c-@9\xec\x8e9\x9c\x1d0@\'"L\xc8%\x16&@\x8c2c\xb5\x12.\'@\xebF\xb1\xf5\x03\x171@z\x1a1\x13d8&@\x0e>\x8b`\xb1\xc4-@Kj d\xd0\xf1-@\xa49\xdf\xda9y-@\x18\xdf\xc4\xa3*7-@\x87\xa0\xad\xa2\xa5\xeb0@\xc9\x0f:v \xd8.@a\xad\xa8|:\xd5-@y^\xb8\xf5\xd6\x9d-@\xca\xc1H\x0bz\x06(@t\xe796[c+@_\xe6DP\xe6\xc3+@\xd5\xd8Z\xf5\x9f\x97\'@{\x1f\xa6\x12k\x0c1@\x15#\x10\xce\xe4\x93-@=/\xf2\x97=\x19\'@\x95\x0f\xe1\xa3e\x13)@CxH\x1ae\xc0.@9m\xbd5\xc1\xc8-@\xe51}\xdbV\x8c-@\x15\x9c\x9b\xde\xb3\x11)@w\xfc\x86\xe9\xca\x08.@z\xc7/\xe8J\xd0-@M>\xfe\x83\x85\xfd-@\x98h"\xc8H\xc1-@\x14B\x98#\xce\x01)@\xce,P\x10c\xd0-@\x8eE\x1abU\n)@5\x0fb3\xc2")@\x07x\xf1\x06 \xb20@\xd8t\xa2Z\xb6;,@\xe8\x8fE\x95\xe6\xc3-@\\\x0b\xe3\xb0\xebu-@\xfa\xe6\xb3\xfd\xb3\xcc-@\x07\xbf\r\xd6\xaf\xe6%@E\xa0\x0c\x00\x17\xd5,@\x9e\x8cHh\r))@@\xd1\x88\xa0\xf4\xb40@3\xbb\xd9\xc8r\x9d.@fwK\xdb\x90r/@F\xa7\xc3\x95\xff\xcf,@\xc9jLH\\\xb50@\xc5*\x13\x08C\x85+@j\x7f/\x7f\x15\x0f-@r\xa6t\x04Pu*@X\xdc\x03\x89\x13\xbb*@\xdeR4a?\xb30@\x07\x7f?\xacY\xc8,@|\x88]\xafT\xc8+@:\xaas\xa8?u*@\x9c\xc7-\xafQ3*@c3\xa2\xe8c\x8a-@\\\xfd\xb4\x0eU\xf70@\x8at\xf5c\xa9O,@\xd7\xd83\xc9\\\xff&@D\x0c\x1c\xdf\x84\xc3+@\x19Zv\xc4\x04\x82.@\x84:\x93=\xb3\xb4*@\xfc\x96\xf7~V\xfb&@\x7f\xe0\xa7h\x9f6&@6\xc79\xe7\x1b\xfa-@\xfe\x93s\xb5\x0e\xb7+@\xc2\x86Mv\x87\xd1(@\x8e\xe87\xb4^\xe7-@,\xa5\xb3\xfe9\x97-@\xf6 \x7f\x85\xa9\x9d,@\xf2$\x00\xb7\x0c\x1a)@ \x9b\xcb\x98\x8b\xd3+@\xa3`\'\xefX\xa5,@.\x98\xa7\x90\x07.)@(<\x1e\x03\x0e\xd90@(\xf9\x82\xa5`)*@\x89tn\x91:\xe8&@o\xed\xae\x94\x8e\xe50@\x86\xf62\x1d\xa0\xdf*@\xd9K|\xf5\xfb10@\x82M\xa5\xa6\r\x1a)@\x82h[\x14\x8fy,@\xc1\x9c\xdc=\x8e\x1d/@\xe4\x9b\xd0\xa4\xb1\x85*@v\xb4P\rb\xa5+@O}D\xf2\x97\x92-@\xbb\xac\xd1\xea\x8b\xc1+@j\x94\xc6\xa6wY/@\x9cL@e=W(@\xb5n\xe4\xa82!)@J\xae\\\xed\xaa\x83-@\xe0\x0e98*\xcc+@\x14b\t\xf5\x18u\'@\xb2\xddA\xeb\xdd\x00)@\x85}@\xdc\xef\xf10@f${q\xc0\x9d/@|\xbd\xc5o\xc8\x81,@\xf4\xbe\xd3\xbb]\xec&@\x8e\x96\xdb\xfd\xbb\x11*@\xff\xf5\xf6\xbfJ\xa6/@\xf0\xb9RI\xb9k\'@^\x06\x18\x91\xbfo\'@\xd3\xe6\xa6\xf6\x97a(@\xd8k\x15C\xdf\xfc(@\x96\xd0\x8f$?\x06*@\x9cC\xeeZ\x94\xa1(@\xeb\x8d\xb2G\x86A-@\xfa\xdd\xbc\xdc\xdfB-@aH\xbdV\xd8\x0c)@\x81\xae\xbd\xbc\x03r\'@f1\x85\xf9{>\'@\xdd*\xd4\x1c\r\xae,@cE\xdbs|\')@\x01K\x81\x7f\\,.@\x8c\xfc]5\x05\xc9(@\x83\xa1\xc0~J\xdf0@p\xe6c4\x06Q)@[\xb2\x86\xa1\x86\xf51@\x15L\xd6D\xe9\x05.@B.?\xf5\x12y,@\xf8\xec\xba\x80l"/@\t/\xdf\x04\xfe\x04,@\x0f\xd9\\\x1d\x1b\xfc*@f\xdd\xaf\x07o\x10,@#^\xb1\xf6\xfb\xed(@\x0by\xb1\xe6(\xe9,@\xe7!\xa3B\x10\x9e-@}\xe8\xb4\xa5e\x83-@\x18\xcb\xba\x06\x97\x19&@\x8f`q\x8eO\x03&@\xeew\xa7\x00\x85\x05,@\x13}\xad\xaf#\xaf-@\xd0mH:G\xe7(@n"$\xa5\xb3\xbb+@\xbay\xaf\xb2]\xa50@\x0b\x03\x10\xeeh\xb5-@\xcf\x8bK\x1f\xf7\xac0@\xa8\x0b\x11\t\x9bc-@=\x86\x02\x80\xac\x130@\xa6\r\xaa\xe5_\xa5-@?|\xe3k)\x94-@\xef\x15k\x07Q\x1e-@Y\xbb\xab\x87d\xc7/@(\xd3I\xbc\xe7y-@yQ\xbe\xd6\xe8\xc9-@\xc9E\xe7\xe3\xb0\\-@1\x91\xee\xd9\x1eN&@::\x144\x0b$1@\x91g\xdd\xab\xa8+1@\x1d\x9fG+\x16"3@\xd0\x94shlh,@\x1e~\xcb\x9f\xf2\xae,@L/s\x00\x1cG3@WL5DJ\xd0/@\x1df\xb6\xddm\xfa0@\x14VHU\xd9\xf8-@\'G\x85X\x03\xde/@\'\x0e\xca\x00+\xa50@J\xcf&\x86?\xe9.@\xb9\\\xcf\x8e\xaa\x1a-@\x92@yw^\x1f/@\x13d\xae\xed\xa6\t-@?\xed\xf6\xeb\x08G.@\x85f\x94z\x81\xb7.@\xceq\x1b\x97\x94R-@\xdd6=\xec\x84o*@\xc2\x9f\xf4\xfa\xb2\xb6-@\x8e/\xae%\x01\r0@\xa4\xe7\x10t~\xcf(@\xad\xc8\x9b\xfe\xd3\xea0@C\xed&0\xbd~/@_\xa2\xbd\xdb\tm.@\xa6\x8e\\\xff\xba\x83,@\xa2\xb6\xd4\xc3~\xce+@m\x005.Q\x9b1@(\xd3\xf2\xda\x1d\xe4+@kw\xc4|\xce\x8c-@\xe2\xfa\x8c\xfb\'\x0b.@.i\xc7G%\xb4*@\x9f\xfao&\xb1%.@R]=6\x04\xe6\'@\x04\xa2\xcb\x00\x05(0@\xc7gB\x07\x82\xbe-@\xff\xf4\x99,\x91\x0b\'@\xb3\x87\xf0\xcf]\x90-@^?}\x00U\xf6%@J\x04z\xda\xd0\xa7*@\x14\xcat\xd5\xc7\t2@V\x7f\xdaU\x066,@Z\xf9\x02,o\xbb.@\x1d\xd9\xe1i\xaf\x0e2@\xdd.\x9f>\x16\x97-@\x8a\xbc\xbf\x87V\x17.@|\x11\xb7\x16\x9b\xb20@b\xf9\xde\x96\x88.-@\x91\x0cv\xed\xa4\xbb+@:(r\xc8K\xa0.@}p\xa3\x1a6\xec,@\xdd\x9aO\x04\x81\xa7-@\xdaF\n\x17@q-@\x98\x9f\xa9|\x9dS-@\x9cE\xcd\xe27?*@<\x951\x8aTB.@\xfe~\x9b\xcb-\x1d.@\\\xcfW\x07\x80\x99-@6\xa4\x00z\xbe\xdf0@\x18\xf3[D\x07\x970@2<\xa4B\xc7\x880@\xed\r\xf7\xf79\xcb/@C\x18\x80\xce\x95\xc80@\x12\x9b\xee\xd6\xc8\xa7,@\xda\x8f\xf7Q\x13P0@\xc4\xccV#-\xac0@\xd4\xc6\n\x1e\x93\xf7-@K\xa6\x19\xf0\xc7\xaa0@\t\xcd\xd1\'\xd7e0@W\xaf\r6F\x04(@\xbd-\x04\xaf\xc6\xe81@\xcdP\xd2z\x92\xc80@\x04\xc9pi\xfbP.@r\x04\x00\x15z\xf00@\xd5"\xce\xdd$\xbd&@\xb1\xbb7\xa8\xc8\xa6-@\xda\xd3\x06\xcc\xba\xba%@\x05\x88\xea0O\xc21@\x05\xd9\x16yu\x9b0@]|\xf4g]\xbb*@\x86\x0cQG.\x87/@\xb1\rzC\x18\xd1-@\x80\xf5p\xfd*\x99,@\xe2>\x82g\x13\x8e%@\x9a\xb2\'(h\xea,@\xf3h\x8a\xac\x9a\xe7-@\xc5`\xb8TvI-@\xc3.\xd9\x8dhw.@m{\x9a\xbb.\xe0,@sZ\x9d5\x82).@\x92\xde\xa9\xee\xcb\xe3*@\xf2\x05QU\x87\x98,@G2x\xdb\xe4\x031@ \x9d}\x91C\xb2-@\x8dc\xa68\xd1\'1@\xc7\xb7+)\xba\xcf,@\x89\x95dH!\xbb,@\xe4;\xe2\xae\xdd\x9d%@\xfd\xb7\xbcM5\xec(@\xde\xf5\xbd\x04\xa0\xfe%@@\xc9\xef\xaf\x86\xea,@\xc7[,\xfes\xd3*@\xb0\x9f\xda\xbd\x8b\x1b-@\x98\xc14\xafC\xe5-@\xa1xj\x11\xba\xfc0@A\xda\xe6\x8f\xb2\x961@\x02p\xe6>\xd8\xaa0@<3\xc9)\xf4\xca.@\xee\xaa\x8f\xf0\x84\xa5/@\x12\x12f\xc4\x84g&@\x1f\xf5\xea\xf7\xed\xb31@\xdf\xf1rbt\xc80@^\x0f\x88E\x12\xcb0@\xd0\x7f+\xbc\xd03-@U\xe5u\xbf"\x8c,@\xc7"\xa5c\x98F,@\xe9\x8d\x82\x16\x04!0@\xfa\x9d\x08J\xb4V1@\xce.\x05\x1c\xdb\x12/@\'\x0e\xca\x00+\xa50@K\xd3\xba\xe1\xa0L-@e\x9e0\xf1\xba~-@\x0b@\x18\x04E\x96-@\xbd\xb4[\x90dd-@\xa2\xaa\x924o\xf30@r\xa69\x8bcT,@\xaao\xa2\xca\xc9\xad0@\xdc\x8e/\xc6m\xe9,@\xa5\x1a\xf8\x14\x04\xfd,@^\x0e\x86\x91\xad$0@\x8b\xcc\xbffQ6.@\xd6\x8d\xca\xad\xbe\x101@\xe8\x15\xc5\xb8\x0f))@\xaa\x1f\xd4\x83\xc2\xb9+@\xe1*:0\x9b\xe20@W\xca\x87\x82|\x900@\xb0`\xa8\xa0\x08B-@:\x86=M\xc5b1@(\x8c&\xfc\x0b\xb3,@\xa1h\xfep\x86\x9a%@\xae?\x92\x15\xd8a0@\x81O $$v-@\xceS\x18\xf2\x92\xe8\'@K\x116\xc3\x0bi,@\xe5\xd9\xa0\xb7V<,@~\xf1~D #-@\x9f\x10\x99\xc0\x1d\xa11@l~\x82\xf8.}\'@\xf1\x9b7?\xeb\x97)@\xbf\xbbX0\xb1\xa4+@\xf7\xd94*&,)@\x008\xb27\xcd\r)@\n\x7f\x1crp\xfc-@\xb0\nRn`\xfc-@\x9c\x98\xabK_\x1f-@\x86vz"G\xa8)@\xfcG\xaf\x11\x91\x03)@!\x0e|Ks\xdb-@\x9e,\xb9d\x82\x11)@\x8b\x13\x9d?\xe8\x980@\x81\xf4-5\xf6Y-@Q\xa4\xe7)\x82\x10)@j3\xea\xeb]\x87&@^\r\x8a\xea\x98\xb8&@\xa4\xd3\x96\x8c\xf8\xd2,@\xedF+\x93\x15\x96.@\xb1\xea\x11\xeb\'>(@\xa0x\xe1\xb4\xf7\x1d)@\x9e\xa4\xd4\x1bQ\xe9(@\xc7\x01\xd3Pb\xe4&@;$-\xebMZ-@\x80\xc8\x1eu\x87\xba-@\xd5\x99\x95\x8f\x9e\x0e-@\xb9C\xb6\xcc\xeb\xf0&@|\xe5vn\xcb\xc9,@\x96\xfeN\x96\xe0r/@\x99\xd3\xab#\x0b5-@\x9d\xcb\x86Qu\xf0,@\x16:\x0eNP\xf6&@+/Em\xe4\xac,@\x17\xff\xd6\x14\xe9,)@[\xfer\xf5\xe8\xc1\'@k`\x9dn\x1b\xf1\'@uy\xf0\x0f\xf3\xa7)@\xf9\xff\r\x9b\xc4\xc50@\xc7d\x1fp\xdb\xef-@i\xce\x1f\xb0\x9c\x16-@\x12\xcd\xe4\xc4\xf0\xdf,@l^\x14|j\xc3&@^\xa8\xc9\xd8\xe7\x0b.@\xb5\xbe\x1c\xa7\x17\x96,@\xf0\x8a\xbc5\xbd\xd4(@\xc6\x89\x02\xc5\xea\xbf(@}\xe6\xae\xdf+()@Z\x13\xd6I\x0f\xac-@\xd1aa\xf9\x91\xb0)@\xf2\xa8\x13\xf0\xcf\x99)@\x92\xe5\x186\xf1I-@\xdd=\xe4\x1d\xda\x830@\xf0(\xe6\xb0\xf0F-@\xe8I\x83\xb0P\xd7&@\xd8?\x80\x05J\xda+@\xdd\x9aO\x04\x81\xa7-@\xb4xx{\xb14-@\xc6\xa6\x10\x0e]\x93/@\xd7\x06\xb8\xeb\xad\xc9-@~?\xd2\x83\xf8Q-@^n\xc9\x13d[-@\x02c\xb1\xb7\xa5\xeb-@\'\xaf\xb9m\xbb:(@\x0b\x17\xea\x05!E3@\x8f\xb3BSi\x1a-@\xd4\r\x0b\xb0\xe6\x1c\'@\xfe\x03\x16)<\xa0)@h\x1c\xd1)O`-@\xeb\xafU\xb5\x06D(@\xb9\xeb\xf5\xef\x9c=(@@\xec\xc2Cf\xae+@\x01\xaa\xd3@\x8aW1@U<\xee\xaeu\x0b-@|\xff\xc2\xefu\xd0-@6R\x8fBfu+@\x17\x02$\xfaI\x02.@\x8c\xf1=\x968\xfa-@>\x9e\xea V\xf2(@<\x1f\xb1E@$.@\x07-\x03A\xbbK*@\xaeI\xa6\x7f\xfc\xcf+@O\x9c\xb8D\x1c[-@\xa0ifn\xcb\xe7,@BW\xf3~\xa4\xa2\'@\x1b\x015?0\xd6,@@\xd1\xbf5\xd4\xba/@>\x9e\xea V\xf2(@\xcbB\xb5G\xbe\n.@fb\xe1\x83&\xc6%@v\x11r\x93\xc6\xe5&@P/\x9e\x04\xd3\x1d\'@1rk<\xd0j\'@x\xd2\nu\x93\xe4&@\xbfY\x80%\x7f\xe1-@\xe1\xfa\x07>\xe5H)@\xfa#\xdf\xd4\x0f-,@\x1d\xd7\xf1\xa1X\x92.@S\'5\xd4\xd2;&@\xda\x88\xab=\xa43)@\xc6{"\x05\xf3\xfd(@\xd9\xa6\xeb\xb6\xfa"0@n+;\x19\x1f\xec-@\x1e\xe11\x86\xb9N-@\x98\xd5gSr\x93\'@\xb2\xe3b\x88\x7f:-@\xd9P\x8eV\xcc\xbf0@\x16\x98\x19O\xaa\x9c\'@\xad\xcc\xea\xf8I\n)@\xc9\xe2r\x11\xc8\xe50@9\\\xf8\xaci\xf8(@\x80F.,\xa1%(@JQ\x80\xe7\xf2))@4\x7f.`\xf6\xdf-@mjD\xab\x14\xaa1@\xdd\x080T\xac\x1f)@\xaf\x01\xde\xa33\xfe-@\x06\x9f\x96\x87\xe96)@\x14WD\xa3\x0e\x7f-@;\x06|\x02\xc81&@ZJ\'\xa6\xe6\xca&@\xa1\x93\xa6\x87@\x1a)@)/0\x1cA\xff-@,\xba\xeak\x15\xa30@\xa2\x84\xddqH\xb7+@\xddQtO\xb9\x9a+@\x19\x8f|_\xf8\xb8+@\x95\x08\rr\x9c\xfe&@-\xd2\x1f\x1f\x12\x16.@\x7f\xae\x96o\xb6A.@\xd0\xb4\x8c\xcf/8.@\xcc\x08T\x81\x8e\xea,@%\xc1\xdc\x9e\xbb\xa2\'@3\xb1\xdc\x12*Q/@g\x9eV)\xeb\xeb,@=\xff}BE\x0e0@b\xf1\x0c\xe5\xfb\xbb-@\xa0\xbe\xf6\xb3\xa55\'@\xbc\xac\xf3\xf4<1,@\xe6\xebX\x19\x9271@\xb1\x97\xd3\x8c\x0c\x95-@\x1c\x94\xb6z[\x83-@\x9c\xf5i\x18\xa3\xce,@\x08\xf9\xcf\xf0\x1e\xeb(@g\xbc 2iz-@\xf7\xf6\x15I\xee\xb6/@ \x14>^\x1c\x9f(@~n`\x14\xf4\x9d-@@Rg\xbb\x82\x9b0@\x19\xf5\xe0\x973\xdb-@`[\xb4\x16\xdey(@v\xf5\xb9NB\xaf0@\xee\xe3L\x84\xe1D-@\x08\x07S?\xdb&0@(X\xf7\xa5\x99\x81,@\xa0\x89\xebu\x02\xa3/@}\xfbV\x03\xa2\xc4/@\xa6\xb0\xa13\xf5z0@\x0c\xf0\xab(\xed\xf1*@\x0c\xb6\xb3\xa1\x1f<2@fb\xe1\x83&\xc6%@\xaa\xb3\xff\xf3\xd5\xad-@\xf3\x8a\x1a\x82/\n&@V\xa6\xaf\x0b\x17\xd70@\x0c\x89\xfa\x1fB\x1f.@\'XV\xa2k\xee0@S\xa3\xf2$\xf3\xd60@\x8f\xd7\xd0\n\xdaT*@M\t\x04|\x94\xb5,@,Z] \xf392@i|\xdc.Qd.@5\xdb\xeeO-\xb4-@\xe74\xe2\x83vW,@2\x0c\xda^\xed#.@\x82\x13\x83\xd5\xcf\xa3-@\xbe\x97v\x86*\xae-@\xbb\xe6I\x90\xe3\xde.@I\x12\xb0.\xf0\x90-@]\xa6\xcf.\xf0\x92%@\xcf1\xfa\x95T\x1e-@xI\x85\xa8|s,@\xb4xx{\xb14-@C\xe8\x99ef^-@#q\x92O\xe3p-@en\x9eF:\x05,@\xc8}*\x0b\xfa\x85,@O\xa6\xae\x08\xab\x8e-@\xe1\x94\xf5\x87+\xa1,@Y\xbc&\xd9M\xe2-@C\xa7\xaf\xd7W\xdb(@\xdc\xd1-)\xa5\x0c-@<h\x92hf\xe9-@f\x9a\xfb\x94\r^0@3\xc1\xb3LAw.@\xbb:\xb1\xe6d\x881@[\xa5e\x15\xabg2@\xbfV\x11\xdc\xa7\xb7-@\xbb\xba\x90\xfac\xa2/@\xa2\xa0\xf2$\xa8S-@\x9e\xf3\xf2\x89|r-@H\xb7\xd9w\xb4\xf5)@IF\xe9m\xaf\x8a.@+\xa1\xb8\xd2\x05\x9d+@v\xc0c\r\x96l,@\xb7\xb5]J\xd3w,@\xbf\xe7]Bf\x821@\xb6\xa4.\x18\xaa"3@a\xab\xb8\xdfO\x19+@\xf2a\x89%ax%@\xe3_\xaa\xa6\x92\xe7,@\xc1H\x15\xcd!\xb3-@\x8e:c\xc0i\x8a.@B\x0f\xd9@h\x8a.@\xf2}\xed,\xcd\xe0-@y\xed\x9c\x99_\xc70@\xea\r\xde\r\x85M-@:\x8b\xd1[2f-@P%##\x12z.@LL\x1d\x8c\x06\xb5+@\'\xe3\xe2\xa9\x01Q,@z\xea\x8c\xff\xfe\xad-@\xdf\x99~r\x89B-@h\xd4H\xec\xfb\x12+@\x16vb\xa1\x11\x98.@N-f@\x1b\x1a(@%\xd5\x94OT\xed*@\x18\xfc\xea\xc4Dt(@\xe1\xaf8\xaflR.@\xf1\xe1\xf4\x89O9-@R\xbbr\xec\x1dO-@\xff\tjO`X-@\xa0\xce\n\xa2i\xa9%@\xee4\xf4\xb07\t-@\x1c\x19!\xe4\xa3\xc50@\xe6A\x8eX\xff[.@VC\x19\xc2K\xa0.@\x0f\x1a\xb2\xa8M\xef0@\x13\xd4\x9e\x8d\xed\xc1+@\x13\xd4\x9e\x8d\xed\xc1+@\x05\x83\x87\xeec\xe10@\xe9\xfd\xe4\xa1\xbf\x7f/@Z\xc9*\xedI\x91.@;\x1e\xe4-\xe3B-@\xa0d\x88C$\xb3*@Pw\xa5\xd8\xea\xb0%@\x0f\x1a\xb2\xa8M\xef0@\x15IS.9\x1c-@n\x8b8\xa4\x1f\xd5.@A\xe1\x80\xe4\xef\x15-@\xb3\x0f\x04-\x8a\x06-@\xef\x8f\xcdXw\x0e1@\rD\xec\xf5@\x051@\xac\x87\x9f\xa3PS-@\xf2\xc6P\xfd\xcb\x81/@\x86$\x8b!D\xb3,@\xb1\xb7\x18\xc5Q\x0c*@kC\xb8[o\x9d1@\xfe/\xd2\xc2\xff\xfe)@\xaa&\xb3\x08Mn-@\x18\x92Rc\xe5\xec0@\x9f\x0f\xdf\x8c\x9d\xa0.@\x00\xeeB\xca\xd5%3@\xc4\x05\xae\x8f\xaaR(@-\x82\xdb\x01f\xb6,@\x14\x07\xf2g\x02\\/@\xc6\xc2Y\x02\x14\x81,@\xd5m\n\xe5\xf7\x16+@\xc5\xc7\xfd\x87\x8ca/@\x18\xeb\xe4^M%0@Z0\x97\xb6a\x95-@\x0c\x02\x0f\'T\x8e%@\x81\xf0\xd2R\xa1z,@\xa1\x7f\x8f^Z\xa40@\x14\xaf\xdd/m}*@!TU\xf9U\xcc0@\x166^M\xb3\xfd0@.{}7\xdb\xf61@)\xc9^\xd6\x95\x93-@>H\xabCU\xd90@\x1a\x94\xa4L\x17\xe80@\xa9-V\xf6l\x86*@?\x11\xb1-n\x9d0@?,\xf8\x87\x7f\xc0+@K\xd9C\xc9w\x9a-@.\xcc4jCs/@\xf5i\x9aF\x8d\xd60@\x10\x99qF\x8a\xa8%@T\x00\xd0h\x9d\x1c1@\xb2\xcf\x0c\xcf\x83\xa2,@D\xba\xb6#\xdb\xde+@\xc9\x98i\xf53E-@\x11\xf0*\xf4K3,@=I\xec\xd0f50@\x84\x82\xab\xaa+(1@\xe3\xb9\x0cE@\x021@\xed\x1f\xb5 N\xe3,@XR\x1d@\xd1e/@\tQ\x95\xd85\xdd0@X\xa3/\xf5\xd3\x9a,@\xea\x90\xebZ\xf8r-@\x825\n\xbe\xbe-/@X\xa0\x90\x08\xa6\xe60@}b\xdc\x98\xf4\xe10@\x82\x18\xb0fC\xdc,@\xffY\x1c\x05\x17$+@\xa5\xe3\xc9\xba\x89\xe40@\xfe\xb7\r\xb4J\xe2*@J^\xb3\x1b!\x19+@\nz\xc9\xf6\x95c-@\x97\xf3\xfa\xfa\xc0\xec0@\x89\x03Qj6\x8b-@\xe5\xc3\x0e\xe2ZA/@c\xf7\xd2\x01\x8f\x1c\'@\xaff\xf4\xc1\xc6-+@\xa3\xb4\xe3|\x1c!-@\xc7\x19{\xcd\xf7\xc1\'@\tJ\x8dl4\x99-@+\xcd\xb5\xd1]20@6\x03e)`h,@\r\xfdW\x0f\xc7\xe3+@\x96{\xca\xbd\xf3\xea.@:uC\xb7\x0e\xe5,@\xa2Pr\xb0\xf1\x9e%@\xba}S\xe8C\xb4+@~\xc3\nM\xecb-@ih\'\xc4%\xdb0@%`\xf1t\xddB/@\x9f\xa9\x8c\x9f\xa1c.@\xb2Z\x93\xe0`\x9d,@\x89\xa0\x1c\x19\xeb\x021@\x99\x8d+\x95\xfd\xd9,@\xad\x1f\xc7\x02j\xf8.@j\xcf\x82[Qp-@\xf2I\xe0\x0c2\xac0@\xecS\xa7U\x0c\xb9%@\x86EhB\xae\x8e.@O\xc0\xf3\x01[s,@*\xda\xff\x890\x00.@C\r\xe7\xf4\x9c\xca+@\xf8\xdb\xb5\xdc\xd7\x86-@\xf8\x15\xcd\xaa;C\'@\xb2\xdcJ\x84o\x14&@\x0c\xe1`\xf6\x86\x001@\xabT`d\xa5P*@\xd6\xc7\xfa\x1cy\x96\'@y>Xx-\xe8%@\x9b8O\xfd4A0@x\x06L`(</@d/{8\x95\x8a-@\x82"\x9b\xc1\xc8\xf1-@7\xdd9\x8dO\x91-@Z\x8e+x\xa7v(@\xa8\xb7#\x9ccv*@)\xee\x02#\xf8i&@\xf4\xdd\x17C\xda\xb6,@8\xb9\xbeU\xf9\xb50@k\xcb\'\x08x\xf8-@5\xf0\x89\x15/.\'@&\xa7\xa93\xf5\x84+@\x82\x05\xb6W)\xb4&@\x03\xb7\x16\x15o\x8b&@\xf7\x12c\x1f\xcc\xab0@z\xb9\xd7\xce\xb8\xe00@H=s\xa2\x0b\xa30@z\xe13l\x87\x82*@\x96\x0e\xca+h\x000@X\xbb\xad\x06\xd90.@\xc7gz"q\x9f.@\xfa\x03v\xc1S\x7f&@!\xddo\x171&.@\xdf\xff!\xa9\xfa\x97.@\xf3l\xe7\x8e\xb6\xb40@\xc4\x86\xad\x96\xa5\x1d\'@\x7fL\x9fO\x83\x90.@\x97\x08\xae\x11\x14\x87.@\x89\xed\xb7\xae\xc9\xea-@\x05\xd8%a\x9b\x8f-@\x19qO\ng\xc4-@\xdb\xc3\x0fA\x93\x8b+@\xc1\xad\xc5L\x9f\x03\'@z\xf3I-\x96\x81-@\ri\xe2\x8a\x98P-@\x9d\xdb\xe5L<\x110@\xee\xb6\xd6GN\x0b+@\x9cs\xf3\xaa\x8f\x91(@? \xc6\xf6T\x19\'@\x82G/\xc6rc,@\xf7\xde\xc3\xfe\xe2\xce-@\xda\xd1\x1c+\xe0\x810@\xb3\x13\xa9\xc8?\xe9-@\xaa<\xc7\xe9\x86\xdf-@\xe6\xebX\x19\x9271@\x97\xce\xd2\xfa\x9f\x1e.@\xe6\x03AX%z.@\xe3}\x96\xf7h:(@\x8a+:\xdb\x81\xa3\'@V[\xb21\xc3~\'@$P\xc5$K\xc7-@\x83\xb5RD\x1cw0@r\x17\xa9d\xb8*1@\xbe\xd3\x07\xea\xc7\xf70@gQ\xeb\x85\x06\xff-@\xfb\x9a\xb9\xda\x8a\t.@\x08!\x8a\x12f\xc0.@^~\x93Hu\x8e0@\xa5\x84\xf4\x02\xd4\x8a-@\xc2x\xf0\xa0\xe0\xcd-@\xd3\xd5\xd1\xd6,\xd3,@\xddSx\xc8D\xcd/@Ft\xdc\xc0\xdf\x07(@\x13\x9an\xe4z\x97&@\xee\x0b\xb0\xeb\x00\xbb%@\x83\xc9\xa1\x81\x94\x1c\'@B(\xbc9\x13R(@\x99\xb8\x17\xfd$\xfd%@p\xb2\x14\xbb\xc7\xf2\'@%\x02\x81\xaf\xca\x8b0@\xa2l\x00\xa8\x0bg.@\x0fR\xe9\xb9\x91\x0f(@\x13\xcaiQ\x1b\xe9%@\xb1\xc0\xd0HJ51@\xd1\\\xa4_\xac\xbe-@\xc9R5<\xc6J-@\xe4\xc2\x82\xddi\xa1-@J{~=\xe4\xa4&@\x08X[\x01\x99\x95\'@{o\x89\xb8x\x950@r\xdd\'\xc7Tl/@\xec\x17Q\xc4\x02\x82-@\xdd\xc4\xdas\xcc\x16.@\xa5:\x02\x8e|\x0c.@\xf6\x89\x18\xaeG\xe80@VO\xa5f4\xa1(@]\xd1Us\x97\x96(@\xa4;~\xffVN(@\xb8Hu\xda\x7fr-@\xd4\xe8\xdc\xbb\r\x040@\xa2\xc7\x82\xf8\xb1\x810@/\xfb&\xadw\xb5%@\x81\xa3\x98d@\\+@\xda\x079\xc3\xa4\x161@\x98+V\xef\xf1g.@y%\xf0\xa3\xd5\xbd%@\x00\x1b\xa2Er\xac-@\x00B\xff\xe3,]/@\xc6\xce\x15\\k\x14/@m\x97\xa9\r\xa9\xac,@^=T\x17d\xec0@\x1b\x01\xf3\xbca\xc2(@\xbc[2)\x8f\x8a-@;\x1f\xcd\x13u\xfc\'@\x08\x1f\x0e\xb9O\x870@U}\x0c]\x08!&@r\xcc\x04\xfb\xb2\xf6,@\x15F\x86b\xabR.@\xf1\x1c\xfdL\xa9\x96-@\xea\xd6\x18\xa5\rM/@\xe2bv\x01M\xcf\'@,5V\x82&\xa10@\x89{\x848\x8c\xce0@8\x0b)lT\x131@\xda\x19\xd8\xb6\xa3^\'@\xc4i\xb4\xdb\xb2\x94\'@\xad\xfc\x8d\xba\x18j\'@\xc7v\xb0\xb3;\xb3/@v\x8e\xbe\xf5\xaf-*@`\xa9Q 9Q+@H\x90*S\xa4\x9f-@\x0f\r\xce\r\xbe\xfc%@\t\xd60\xd6\x8f\x16&@A\xc4\xca\xc8\xcc\xd30@\x99\xd8\xa4\xfaD\xef%@\xb9HI\xc07R.@\xcf\x89\x1f\xfc${.@[\xfer\x12\x00?.@"o\xb4?\xc2\xe5*@cj$\xdb\x16U/@\xda\xc8\xaax\x8e\xec\'@\x15\xae(i\x81\xeb-@\xb7:\xb8\xdb\x0f\xd7-@\x8c\x08\xbb\x93i\xc8\'@\x85\xcd\xc6\\=\xe30@\xe2\x13\x80\x0bM\xe7/@\xc4\x14b\x9a\xb2\x1e-@!\x80\xc8\xfd\x8f\xdd-@\x0e]\x99\x8d \xe5-@l\x85j#:k,@|\x8ci/#\xc90@\x13\xe3\x03/z~/@\x85\xcd\xc6\\=\xe30@oa>\x11\xb7\x161@\x9e;\x02\xe6g\x1f1@\x1e\xbb\xab\xc6\x1e\x06&@M)*\xf6"\xb0-@\x80\x12WO\x82\xf8,@\x82yd\x82\xae\xa80@F\xf0\xf0\xab#\xb20@\x14\xa0\x07\x91*\xe3,@\x13/\xf4\xac?_&@a\xbb\xf9\x08\x83\x11&@\x86\xd2\xd1\xdef7*@\x1c\x7f\xc6\xc9\xeb\'1@\xccp\xa11\x17\xf5-@S\xb2;>\xed\n-@0\x03\x1ek\xd4\xb10@hV\xfc\xf5\xd7%0@\xe6\xfd\x16UxX.@\x81l\xbfH\x87\xaa&@\x16a\x0fI\xa7\x90-@=x\xb7\xa3\x83=&@\xb2\xf3;\x82{\x1d/@nd\xc8\xcc\xd0<0@Z\xc0\xd7F>\xfe/@b!\xf69\x02\x81-@\xae\xe5\xfeh\x91\xec-@\xdf\xef\xac\x81\xe0\xa3-@\xb0\xa5\x7f5\x00\xf1,@a\x8c\xfdK\xcb\xa10@\x91\t8!\xa46-@C8\xaf\n;-\'@d\xbaNI06&@_xT80A+@\xf2%x\xa8T\x00.@\xcaZ\x15\x9b%\xe60@\x0c\xe8\xdd\x8c\xc8\xe10@ .\x1b\xa8\x9d@-@S\x7fMtR\x07(@E\xe2J\xc3M1.@\xee\xc8\xef\x91\xd1\x9f-@>;\xc8\xf5/\x131@W\xcb\xcf\xb9\xdb\xbb-@\xf1\xec\x15[\xee=-@\xde)\x1a~\x11\x86\'@\xddFl\x90\x9eX,@\x8bo{+\x1b\x18-@\xb2\x81\x19\xb1\xa9\xd70@r\x15\x11\xea\x88\xbd-@\xd8\x18\xc0,\xd3\'.@\x90d(\xdat\x0f-@)f\xcf\x12\xd7\xf5/@j\xacl\x9e9\xba,@2\xc6\x8b\x1a\x93\xce&@\x14\x13\xe0Y?e.@v\x8ch\xe4\xe7\x900@N(\xf5\x11\x1e\xfb0@Y\xfb\xba{\x1d\xd80@Ov0\xa7\xc3\xa70@\xae"(V\x07\xad&@C\xc0\xd0Z\xa8\xed0@\x9aO\xf7\xc2T\x04-@\x8f\xbe\x98p\xb5\xc9\'@\x00\x88\xf9\x03Ln.@\x9e\t2\x0c??0@d\x10\xc3\x13\xf3\xa7,@\xa9\\.>\xa5R.@\x94z\xf7\xa0 @*@\xd97P\xd2\x9b\xfc\'@\xdb\xa0!{\x99\xf30@\x9c.KPf\xe1*@:f\n\x87\xd2\x1b)@__\xb3a\x93,0@\x9d\x07]\xd0R\x020@\\p\x17\xf8lY.@\xa2\x181\xf0\x03\xdd-@\xd6\x8d\xca\xad\xbe\x101@\x94n\x02\xd1cq-@*j\xaaC\xa323@r\x8aT\x85GA-@\xc1\xcd\x7f\x9e\xaf\x85,@^\xe9\x89\xbd\xd6\x811@\xfb\xb6{\xd1\xb3\xcc0@;\x0eh\x15Z\xab1@\xfb\x125\x9e3K-@i\x1b\x9ey\xe6#-@\xdbz\x02cE\x181@\xbf9C\\W~0@\x88\xeb\xa7E\xb6\xd50@\x8b\xa8\xee9T\xc2.@[E\x10k$\xb9.@\x80<\xe5\xcaQ\xea-@\xbeT(\xa3\xdd\x13.@s\xda<\x86\xa9a(@?\xa4\xc1\xfc\xac\xfb%@O\xa5y\xe6\x97p.@:\x93\\\x8e\xebe&@h\xc7\xffA(\x0c1@\xbc7\xdc\xb6\x81m-@\x08>\xd3\xean\x9c1@\x90\xc4\x0f\x89 \xd3-@(\xba\xf9\xaem\xb6-@g\x06\xa95\x18\xaf&@\xf4\xf3\xbb\xfb\x83f*@\xca\x8b\xc6\x05\xab_1@\x83\xc2\xad\xd8N3-@\x18\xa2\x0e\xc3\xb2(0@\xf4\xbeB\xcc\xd0\xe8(@u\xe6\x00s\xb3\xc2%@\x96\xf2/^nJ.@\xbc<e\xbd\x85\x90-@\xd2\xcf#\xd9\xda\xc60@/\x03\xe2\x85 \x121@\x80\xdaZ_\x15\xa2-@e=.\xfc\xd8\x9a-@"\x98\xe0\xa6\xfb\xe0+@\x9e\xe2\xc85\xad@-@\xbd\x11r\x9d\x11c.@$\xae\xb7\xdfyu)@\xcf\xaf\xe3\xa6\x17\xc1-@ \xcf2\xeb?--@\xb8\x8d\x94\x9f\xad\xe00@\xccf\xaf\x86_2+@\xf2\xf3\xc0\xdeH\xde-@DcF/Pd1@B\xbd\xfc\x01\xc0^&@h\xf7\x9b6\xdcb(@\xd2\x94\xb1>)e+@\x86\x90\xe9\x04\xce`/@\r\xe7\x1b-nv.@\xce\x11H\x8e\xd6&-@\xefz\xfa\xc1\xc5\xe6.@\xdc\x89\x82P9\x8f-@%,&#)\x05-@$\x8a\xcavA\xae0@\x80\x1eD\xaf%)\x11@\xbdu\xc2\x10D\xe70@\xa6QJ_Hi1@\x0c-Q\xce\x12\x15%@\x0b\x0c\xb4\xac\xdci,@\'8\xcc! c.@\xc7um\xe1*\xac1@\xcf\x11\xa8\xb6\x8d30@\xfb1\xfb\x82\xbc:+@\xb2\x8c\xcf\x00\xfd\xea,@\x08\x8e\\U.\xbb0@\xeb\x8d\xbdXk\x130@\xa5$J\x91Jz.@kB}\xf4Q\xf3(@\xc7+\x15\x0f\x93\xf0,@\x08B:6\xe9!3@cY\xe6\x0fwb0@y{\xd4\xe0>p\'@\xf5\x01w\x91\x07\xc4,@\xfes\x94HNV-@\xc2\x9eC\xdc\x9a\xda-@*\xaa\xf0\x04\xee\x96,@\x91\xcc9.\x8e\n-@#b\x83\xad\x96\x1d\x16@\xa8\xb6Lg\x95\xe20@\xa8g\x7f\xddR\xf20@\xfc\xab\xef\x9b\xc5\xc3(@\x1d>t\xae\xfdl(@R\x9dY\xea\x89\x1f0@\x13\xc4\x8b+\xe4|(@>a\xc9\xa2\xc56\'@\xda\xb2\xebI\xd6n*@\xb30*\xe1\xf5C(@\xa1?\x08\xc6J\xb30@\xc5\x12\xd9\xec\x1aq\'@\xa1h\xf8=8\xe4*@\xa3&\xe7V~\x10(@]\xb0\x96\x96bK-@\xd7\x91\x1b=\x99\'(@9\x1f\xdfQ?\xbe\'@P\xea\x13\xd9#4(@<,}\x0f5\x8b\'@\xf3\xcb\xd9\x7f\xe4w(@\x9c\x89(\xea[\x021@ML\xd9\x98\x93\x85*@Y\xbc\x1c\xcc\xec\xba,@\xa0]\xaei\x1b\xe40@\x9c\xff\xaa1)3)@\x1aY!+\xdc\x85+@^\xa9Z\xfa\xba\xb8%@\xbc\xfb\x0b\x92]\xe80@\x7fux\x0c\xd6\xe50@\xb7RNr\xb5 (@\x9e\x02\xf8.L\x93)@\xc9&x\x08\xb3L-@\x1a\xe1s\x8a{\xab%@z\xb1i\x06/a-@\xc7\xaaf\xf2\xb7s-@\xee\xa7\xb3~,O(@\x8f\xed\xad\xfa\xf7{%@Sk9\xech/-@\xc7|,\x06\x88*)@q\x04,\x97\x8b9,@/\xf9\x9c\x19\xf1\xb4%@x\x92\x11\x0ebh,@-\x0e\x94\x1c<\x8e-@\x9aY\x84\xda\xce\x08.@<\x98\xc5r\x89\xcf,@/2\xdf\xa0\xd5%)@\xa0)4\x84\x1fZ-@\xf6\x1b\x07]wB)@\xdf\xef\xac\x81\xe0\xa3-@\xe5j\xcf\xbc\xbeu-@\x8d\xfaZ\x18w\xea\'@ja\xfc\x81\x9fM-@\x90\xb6\xa6\x0e\xe3B-@\x8a\x9dj\xe1\xac\x900@j\xf7\xc5c\x04*)@;g\xb5\x8e\xcb[.@A8\xd6\x93\tW,@T\x90\x8c\x8f\x88\x93-@p\xb7\x92t\xda1.@c\x05\xce\xfcki.@\xb1\x01\xd8x}\x1b\'@\xcd\xb3\x8dZ\xfd".@am\xf2AC\xc8-@#j\x98\xe3\xaa\x85-@\xfa\xdd\xbf\xab\xbd\xd1-@%)k\x18\xc5x,@5JyY\x10\xb4+@\xba\xc9\x92,\xdd,\'@T:\xdf\tf\x8b/@\x9fK\xe2\x10\x83\x9b/@-G\x1a\x8564\'@n\x93\x80\x8e\x12\xeb-@\xc0\xc1)p\xa7\xaf-@\x1c\xfdyW\x08\xb3-@\xa0\x80Q\xd3B\x0c)@F\xefS\xa38\xf0\'@\x86_\xc63I\xb3-@\xd8n\x88p\x00 /@ \x9e\xfe\xbe{\x01(@\xe6\xdd\x14\xbc\xdf}&@L\x9a\xf1\x1a6\\-@\x01\xec\xef(\'T-@\xdf\x164\xe1j0)@9>\xb3t\x17\xf6-@s\xb5\x13\xba\xa5\xfe-@\xf9\xb7(\xc2\xf2\xf3%@|\xe0\xa6@\xd6^/@\xf1\xe8{\x8c\xe1i/@\x81%\x85a\xf2\xa61@\xc5\xe8\x05\xb3tH-@\x96\xccTM\xa0\x97,@\xc4\xcc\x07\xfe\xf4@*@p03\xb4\xdb\xa8,@ip\xaf\x9c\xcfJ+@\xbfhW\xb1\xf7{\'@oH2\n4\xfb0@f\x07\x1a\xe7\xbfd.@j\x0f\x03\xbc\xfe\xa5/@3\xc8\x87\x139!.@4\xf3\xad\x9d)\x0f.@o\xa6\xf0\x16HS-@\xc8\rKp\x7f\xca-@\xfb\x0f\xb4\xe2\xbf\x0f)@\xc6F\xb5E\xcb\x131@7\x05Qi\x19\x19)@\xda\x079\xc3\xa4\x161@q\x92\xd4\xf2\x1a]/@1W10\x967&@(\xdbpx\x0c\x7f-@\xe5\xc3F%\x1fG&@u\xa9/\xf9\xfd\x83\'@\xd7\xb7H{\xf6\xde0@Be\xc4\x8f6A\'@\x17\t\xda\x05\xa1\xf2,@\xed\x80\x87k*\x99.@@\xba\x1de_:(@vr\xfb\xb9\xb0\xd7\'@M\xd9\xa9^\x08\x0f(@a\x8c\xfdK\xcb\xa10@\xb8\x0bJ\xab\xc9\xe8-@\n\xfb\x13\xca\xde~.@\x0cI\\\xe8\x8f,)@y\xd3#\x82\x1aY,@\x86\x99\xefknr/@\xb7\xdd\x993#\xda-@c\xb6\x02\xdf\x93\x0b-@l\x16\xb4\xa1p\x800@\x1bs;\xe9<(1@\xc4\xc1\x02x\xde\xe4%@0\xb7(\xd0b;*@\x0c\xb6\xb3\xa1\x1f<2@8t\xa2\x17\x1e\xc8&@\x1cj;\x98\xc7\t.@m)\xb9\xea\x90:2@\x8e\x19\xb5\xa6\xfd\xe0&@,\xf1[z\x9f\x18-@\x81P4%\xda>*@\xef\xc8\n&]\xec(@F\xb6\xd8\xd3\xb4\xc4&@\xe5\x9c-\xd2R>,@t2\xf1Nt\xd6-@\xfd\x94\t\xf6\x7f\xdc-@\x99-\xd5\x8fp\x18-@\xdbzw\x05\x80R+@\xce\x9d\x11\xaa\xb9\x9f-@bC\n\xdc ,&@\x90\x0f\xf5\x97?\x10-@\t\x7fR\x87\xb3+\'@pNV\x8a=\xbf&@ ^\xaf[\xd9+0@\xee.I\xfe+d*@\x16\x9e\xdc\xe7\x86M-@s\xf9\xb0eA\x18-@\x13B\xe2Cr\xac-@2\x0f{\x88\x85=-@\x08\xbb\xc5\x94\xb3!)@M\x9e\x83}\x7f./@{\xe9\x8f%O-1@NS\xe7s\xc4M-@n}\x9c\x8b\xf2\x1c\'@\xe8\xcd\xc5\x94\xf1$\'@\xcdj\xf4\xef\xcc\xde-@\xff\xd8\x81\xfe\xb5\xc0-@K\x1e\x9d\xb2\xc0\xe7(@\x1d\x0b,\xf2\xc9\xd3,@UH\xd9L\xb3\x00(@l\xfa\xb3(\x0f\x96\'@\x91\x81\x89MN\xa3\'@\xdb:\x88\xd8-\xfe-@AX\xbf\x1c\x87)1@\x16\x0e2\x00\\\xe8&@n\x06S\x9c\xf7\xf7-@\x03\x16\x84\xd8\x87\xcf0@i\x13\xf3\xbf\x9b\x80\'@x\xfeXE\xc2\xaf(@,\x80v\x06\xd1\xe6-@\xd2\xff\x8f\xee\xb7\x91\'@\xe5:\xa7\xe3\xfe\xc6-@?\x08J\xbe\x9e\xa90@\xc1\xbbs\xdf^\xf5-@\x90\x99p\\\xb0\x96,@\x87\xb8\x0f\x17\xee\xe6-@J\xfaYH/\x02.@\x04\xed&\x85k\xca0@\xf4t\xdfB\x1b\xd0-@\x8a5\xb5\x86\xba\xfc-@K#6D~\xef0@G\x96\x1au\xb6\x9f\'@\x95\x9ew\xb7\xf5\x86+@\xe6\xe1H\x16\xb0"-@!\x9e\x0b\xfe\xc8\n-@\xa1\x9bd\xe4\xef\xd00@\x19\xc8\x88\xed\xc8\x15-@\xc6\x87\xf31\xcfY-@"\xd9a\xb2\x8b\x1f.@\xc5:\x94\x1e\x9a\x8d(@\x9b\xb8\xe6\xe8h\xbb-@Y\xe8\xbd\xdf\xa0\x120@\xb2\xd5s\xa9`t-@2\xfd3\xb3\xe2\xd7(@\xfd\x0bZ\\\xb3\xda0@O\xd1X\xbf \xa8.@W\xea\x141A\r)@K\xf6N{\x90\xad-@\xd6N\xab\x02x\x071@3e\x9b^\xdb\'-@\x03\xcf{yq>(@\x07\x8a\xdb\xb5j6-@\x99k\x84~\x95\x18-@\x9a\xef\xc5~\xcf\x90.@?\xc7\x91\x10\xf4\xcb-@\xa4\x17\x00\x02\xb2\xc1-@/\xb5A\xe4\xc7n/@)\x93\xd0\xe9E\xdd(@\xc1\n\x0b+\xb4\xa40@\x0f_0$\x06*/@\x8eP\x07\xae\xf3\xea.@\xa4I\xc9\xd9\xe0>,@\xb1\xc4\xb0\xa7\xe6m-@t\xb07id*.@Oq\x1c\xb0\xd3\xa8-@\x07w\x958\xca\x06,@\xfd\x03\xe6\xb1\xd9\xaf0@\x17p-R<3\'@\x1f\xe0\x1d\xe4\xfb\x91-@:R"\xa1\x12.+@\xe9?[\x99\x08\xd9-@\x06\x89\xb4{x\xe4-@rO\xaf\x1f~\x99-@\x8e2\xf2\x1cy\xe5,@\r-g\xb9A\x08(@\x91\xc3e\x17\x0b\xe30@\xf8\x80@\xd5F\x1f1@\x96\xc5u\xeb\xbal-@\xf6@\xfai"[-@\x16m\x8c\t\xa5\x97,@an\xc7\xc6\xda\xe90@\xf3X\x7f\xf1\xdd5*@\xef\xcb\x06\x7f\xcd\xb4*@\xa7\xccG\x86#\x98-@\x9c\x97\x0b?EA+@;\xf5\xe5W\x93\xe4&@\xc0\x0c\x92\x101\xbc(@\xbcDg+\xb8\xec-@\x9b>\x10j\xb4\x7f/@_\r\xb2\xac\x11c.@Y\x99\xa5\xceV\x060@\xa2\xf7\xb3N\x8fs,@\x12Q-A{\x13-@y*,\x9f\xf6\xba0@2\xa7\xcf\x17\x05\x02.@:q\xf1\xe5\xf7\xa8-@&z0z\xfd|.@\xa82\x86\xca=\xca0@\x87\xae\x07"\xa5\xdf,@\xb2\xfb\xf9b\x0e\x13,@\xc1\x08\x837\xf5\x92.@+1R,\x01Q(@\x8c\xbae2\xda\xf0-@0\xbd\x81O\xce\xb6,@\xc8B\x86\x85\x07\x12+@O*\xe2r#\xb0-@d\xbaPKJ\x0b0@\xef\\lu\xf9\xc50@\xc7\xfe\xd5\xfc0%-@\x82?\x0c\xfa\xf4P&@J\xc2\x156?\xa6/@\xaa\xaa\xecM\xe2\xd7+@b\x0fR\x93\x886-@\xf2\x96\xd6\x7f|\x9a+@\xb1\xc1\xdb\xefV,,@\xbc,\x93d\xc4\xd5-@w\xe9\xf6\xda2",@\xe4\xe5\x9c_Y\x820@\xc0)t\x8f\xb5z.@\xce^|\xf4J\xde0@\xa9\x97\xdf\x18p\x1a)@\xd9\xe6\x83\\,@,@6\xe1\x9e\xfa?\xde0@\x90\x82\xd4\x9a\xe8\x94%@\x1e2dC\x90U.@\xc6\x8a\xda\x98T#,@\xf2Sb\xc3\xca\x92/@\x80\x80xb\\q,@\x11\x0b\x10.\xbb\xa0%@%\xa4\xa9\x1d\xcf4,@\xbc\xa7\xe2\x1eS\x0b.@R\x84\xc0\xd7\xdc..@\xab\x93\x9e\xd1\xb3\xb4/@\xa8\xa6N\xe5\x97\xed0@u\xbf\xdb\x0f\xd6\xe1-@\xe1\x7f\x8b\xd94\xf80@\x86\x01Z\x03x\x8d0@\xf3D\x83\xe8\xbc\xd4,@D`\n\xb8x\x950@\x8f|\x80/N\xa5%@\xaelt\xc0U\xc5,@\xef\x01\x10\xd7\xce\x96-@\xf2\xa2-\x19Y\xb5+@\xaaM\x0c@\x95[-@\xac;\'"\xff\xf4/@\t^0\xd1\x80h-@]\xe4\x15<\x9a`.@.mZ\x06\xe5\xd2+@\xc8\x8b\x19\x82\xff\xf50@\x99K\xfb\xedv\xed0@R4\xf0\xda\x8d\xa0-@%yg).c.@\x7f\xed\xe9/\x16\x89.@\xa4\x95\x98\xb1O\x870@\xc6\xce\x15\\k\x14/@i\xcb\x13\x99\x01\xe7\'@\xe5\x87d\x8f0X(@b\xc3\xe2K\xd0S,@p\'\x19I%u.@5\xc2\xa9\xd6\x9a\x1f.@\xb5\xdb\xc3\xc3\xf0{,@-\x9f+kg\x141@{\xd1q96V-@v\x11r\x93\xc6\xe5&@\x8cJ\xf8\xcf\x0b\xae0@#\xd5\xd4\xcc3\x1b)@a\x07\xb8\xc8Q\x031@]\xd1\x91ON^.@\x9a0\x13\xc2\xd3>+@QG.\xe4\xd3\xaa0@\xf2\xe0n\xd1\xfc\xfe0@-WE=\xd46-@\xb0\x9a\x83\x14\xd5\x9d.@\xc8\x9eC\xcd\x08\xef0@\xca+\xb6s\xf8\x0f*@\x0ehB\n\xda\xe8\'@j_$\xb0\xb9)%@N\x016\xed4`/@(\xa1P\xeb\x89\xd00@\xac\xf9\xf8\x9f\xc4\xbf0@j\xeeP(\xb2\x12.@y^\x06\xdd,\x190@$\xed\xd9\xf2\x86\xdd-@\xb2\xede\xe3\xe8\xa3-@\xad\xda6\xa4S+.@\x95IC\xccc\xa9-@z\xcc \xb9\x08\x93-@\xdd\xd5\xc2c[\xf5(@_\x13\xb9P3\x1f0@\xd7x\x91\xfaNg-@\x04\xe2fo\xc0\xd60@\xf1\x19\x80\xb6\x16\x13(@P-\x01\xc0I".@\xd7\xa8q\xff\x83\xd50@\x8b,\xaf\x1f\x0f?/@\xeaQ\xbb\\7\xcd&@\xb9<f\x07\x90\x16.@\xbbe\xd7\xd8\xf8\xa8-@t\x1ai\xb7\x0c\xdb0@b\x08\xeb\xbe\xf1\x1f)@\xaczM:\xba\x9a)@\xc6V#5\xdf\x8d,@_>\xe5b\xcfx,@\x80\xc8\x9a\x9d!E0@\x14\x88\xa8\x15/?-@\xd6\xb1n\xd0%\xd10@A\x9e \'\r\xff.@\x1c0M\xc4\xdc\'(@\xd1\'\x19\xe3<j-@\x9f\xd9"v\x07\xcd+@\xf9v\xcc\xe3\xda\x88\'@\x84\x82\xf4\xbf\xe4\x91-@p\xa7\x1c+\xff\xb10@\xbaN\xed\n\x11\xf6-@?\x17\xeb\xb5,\xd00@\t\xd0\xd0\x96C\x82-@5\x0c\xac\x17v\x13.@b\xff\x98\xb8\x81\xf8\'@\x04\x1e 4z=)@5\xa3\x03%\xa9\xc90@%N\xc7s\xcf\x07-@\xd7\xe6\xc3ktu-@dv\xf4\xa4/\xf0-@\xa7,\x85\xfbuD-@\x86\xa0\x01\x184\x04-@0\xc0\x86\xabm\xb6-@\xdf["\xde\x90\x02.@\xe0\xbeP\xec\x04\xb4-@\'\xd2\x1c\xc4Y=-@o\xbc\rALr-@\x07\xdb,R\xf2v-@U\xf8\x87\xd0c\xea,@H\xa9\xb2\ro#0@\xaa\xe5z\x04E\xf7-@S\x9d\xfd\xd6\xfa\x93\'@\x08\x831\r\xcb_/@d\x1d\xc9\xab\x00!-@\xcc\xe2W\x03\xd7\xd9-@V\xd6\xe8\n&\xfe\'@\x9bV\xd7_O\xf3\'@\xaa\xac\xa2\x82\x12m,@\xe5j\xcf\xbc\xbeu-@J\nD\x96\xd0\xa90@\n\x8e\xaa\xd8I\xfc,@\xd6\x1e#\xff\xff\n1@F\\\x10x\xa5\xbc+@\xfai(\xf1\xaa\xbe-@\xc0%#\xba\x0c\x0b-@\x86vz"G\xa8)@\xcdP\xed\xce\xe2\x81-@L\xb80\xd1\xf5h&@\xff\xe6\x81\xe8(5.@\xda\xb8\x83\xb3\xa3\xc6-@j7\xc7\xb6;1-@\xe0\xbfxM\tF-@\xfa\x95}0\xb0\xd50@\xe2\xf4\xd60vC(@\x0b:P\x9aK\xb7-@h\x7f\x9c\xef\xe6$.@r\xaft?\xfaN+@\xec\x08\x1f\x8f\xb09+@\xd3\xaa2F\x0e\xba.@\xc2\x1a\xb3\xa2\x16-(@\x07\xc6d@\xc7\x9c,@=u\x8b\x12o,,@\x89\x1c\x8c\x91\xf0D(@\xb6h\xfa\x1f\x14\xba+@\xecWB$\x0b&-@\x90\x87\x86Q\xac\xdb(@%v\x94\\\xf75.@bU\xc3\x86d\t0@\x9f\x08\xe3\x96Oh.@\xe8 e,\xbb\x04-@\x03\xba\xac\xd8\x8dc1@3\xd8\x97?\xa6\x87-@3Dq\xad$}-@\xea\x9c\x08\xd0\x046.@E\x88\x84{\xb1\xa30@X8\xf7\xb4u\x9c0@\x06\xe5\xfb\x99\xf8h%@9\xc0M4\xbe[,@\xf0\xf07\x06\xb8\xe9-@\x13\xe5\x9e\x08\xb6\x86-@I\x1b\xb3\xf5q\x8f-@\x85\x85DS\xb6G0@\x92 &\xb8\x8b\x17)@\x97]I\x13Dq.@\xdaN\x07\x87\x00\xe20@>j(\xaa|\x1d0@\xf0\xf07\x06\xb8\xe9-@1K\x16\xd2\xcee.@\xab\xf6>\xc82\xc8,@\xd3\x0c\xfa\xf8\x84\xc8+@\xd8Z\xefNI\x000@K*Q\xfc(\x830@\xfb\xe5\xc2\xbc\x9bW.@<\x1f\xb1E@$.@\xb0={\x16]\xf7(@ w\xf3\x7f\xebI-@Fj\xc6X\x90\xbf*@\x7f\x0c ]\xdf\x10.@w\xd3\xbc+\xd5\xa4/@\x81\x8a\x8b\xea\\4.@\xc7um\xe1*\xac1@\x05\xa5\xd4\x1e\xb0\xb7+@\x9c_\xbe\x87\x85\x8b0@\xf2a\x89%ax%@\xa0hxq\xa3\x92.@=\x9e-K\xa49/@SOO\xa2\x05u.@Y\x15\xc6\xfc\xc8\xaf/@\xac\xce9\xc9\xf0\xb9\x0f@\xcc\xbcgB\xc2=.@V\xff\xa8b\x1dq-@\x94 \xc1\xde\x06\x0c-@\xe2\x94U#\xbd\xea.@\x80\xc4\xe4\'27\'@\x18h\xd9\x96\xdb.0@\xc4\xf4\x9d\xc8\x0b\xc3.@<1;\xfdf8.@\xaew\x90\x17\x06\xec,@u\xef\xbbd\xb9\x930@y\xa9\xde\xcbz\x9f.@S\x95\x80\x90\xd6\xa1/@T\x95}\x89\xf1\xb5,@\x06\x83G\x94\x16G/@\xf6\x91\x85e\x80G-@V+\xd9\xb4Z70@\xb2\xf1\xf4\xbd\x8cl-@V\\"\xc4\x13~-@\xdc\xc0\xb1\xb6\x9cu,@\xa3\x8c\x02Cf60@A-\xea;\x1f&3@?\xf6\xcc7\xd3\x10.@\xc0\xab\x106\xef\x19.@>\xf0\x8d\xe2%/-@\x91Y\x80Q\xbbb.@\x95\x9ew\xb7\xf5\x86+@\xe4\xacU\x0b\xdb\xc4,@\x89|\xc0\xb5M\xab(@\x14\x19_z\xe4H/@M\x91\'\x90\xd8\x0b0@BY\xb0Nx\x9d0@_\xb9I\xc4\r\xab1@\xe0\x90\x94~\xa6\x19-@\xdd\xe9z\x81\xfbI-@\xdd\xb5\xdb\xcb\x93\xa80@\x8f\x06\xb7\xd9m\xf8+@mB\xa8\xdf\x82T.@\x94\xfe3\x8a\x97\xae1@\xe1\x1f\xd7;Q\x0f)@O\xc2\x13\xedt\t)@\xa6Wp\x9dkw,@\x9ftm\xc0\xad\xc3-@:\xe5\x1a\x95\x0e\x98-@|\xb4\x83\xb3\x82\xad,@\xde(\xca1qg.@\xc6\xf3\'\xaem\x850@/\x11\xad \xd6\x181@ \x13\x9cM\xe7y,@K)S\xd6\xb9\xef.@\x86\xe7x\x8f/\xe1.@\x12"YKA\xea/@\x8bj.\x1aLl,@81\x17\xb8\xa2\x9d%@c\x82\xd5L\xbf\x9f.@\xe8*\xfa"Zr-@\xfaW\x1b\xf5[\xae0@c)R3\xc9\x8d/@\xae+\xee\x18\\\x9f-@M\x0exb\x9d^1@*j\xaaC\xa323@xo\xc0\xc1\x86;\'@\xce\x9f5\xfb\x88\x06-@\xa2Q\x91\x18x\x1f0@2_*6[\xec,@(\xeb\x0e\x13\x1f\x8d-@E&\xf1\x01O\xf6-@\x1bR\xc5\x01\xa2\x94-@\xbd\xd6&\x0c\x89f1@\x0b\xd3\xae\xe1\xa3\x16+@/T\x8c\xaa\x94\xea-@9\xd0)2\x0bi1@\x1dGY \xa1\xf10@\x9bV\xfc\xde\xa5\xa8-@^\x15u`\xe5E(@$\xc6\x1fj=\xd1,@t\x13PnU\x18-@3\r\xc4`\xca\x191@^g\xedMdu(@\xddj\x0f\xa9\xc84-@\xb5\x9d\x91\x99\x1a+-@\xec\t\x06;\xd4[-@\x00z\xd7\xc0\xdd\xf5(@\xcc\xc1#\x0ct+-@\x8b\xe2L+\'7-@B\x85`<\xa7+.@\x8b\xe1\xb4[\xc9\xe6-@i\x8c\xe7H\xd2\x05.@\xcf\xfd\xb6SG\xe90@\x94G\xf4\xb7\x92&-@\x94\x1d\xd4s\x94Q-@\xf8\xa9\x97\xab\x1e\x15-@E\x12\x05\xdaE\xf2(@\x18\xf3\xc8W\x87d.@\x0f\xba\x1a\x19\x08\xb8,@\xb7@4\x9d\xa8\xff-@\xfb\x13\xec&\x12&.@\x8e\xd1\x81\xf3\xf8\xfe-@j\x1d\xf1s\xd59/@\xf0\xb9\x1fD~\x7f.@B\xdc\xba%q\xed,@\xd9\xa0\xc1\x9c]\xed-@\xd5rT\x1b\x14\xfd-@\xe2\xea\x08\xe1r\xd9-@`\x90\xd7j\xade.@B)\x11.\r5/@\xa6\n\xeb;\x07\xa7*@\xd3\x1c\x02!\x96\xf00@\x9b1\x98\xe3\xfaU.@\x00\x7f\xf1\x00\x99\x94-@M\xb5\xb7\x91Lf/@\x98E\x9d\xd5U\x03*@\xf1&\xbcc"&/@Io\x95\xeea\x98%@\xc2\xa2\xd2~\xda\x16.@p7;\x10\xc6\xb8/@\xed\x9a\xa0M\xccr/@]N\x0f\x80\xd8\xe80@\'SlX\xf5\xcd.@\xa0\x1dwe\xb0\xdc-@\xd6\xd22\xe0\xafo&@\xee\xecb\xa6?\x80-@\x88\x85\t\xd67\x90&@\xfe0\xe12\xd7\xfd-@\r\x8cT\xae^\x9b-@i\x0bz\xbfl\xf0/@^L"\x85\x03\x1f/@\xc9^\t\xc4\x9b\xc2+@2*\x9d\xb1h\xe4-@Mi\xe2\x07)\xd4.@\xf9a\x96\xcd\xef\xc5&@\x8a\xbe\rX[\x060@\x0b\xc2\xeb\xf9<u-@\xa2VwN\x12\xa4-@#\xc5nx\xef\x0b/@\xbeW\xc2n^\x92,@Y&N,\xdd\xca.@\xcf\xda\xd3JW\xa40@{\x9e\xa8\x13\xbe\xd5-@;\xd30|\xdd\x85-@\xa4\x1b\xbcF\xb8\t0@3\x06C\xd6\xf1\xe5&@\xaf\x95\xe9\x9ba\x8a-@\x0e\xf3k\xa5\x881.@\x82\xd5@q\x83\xc9-@\n\'\x01\xa1\x9f\x7f-@\xb0)a\x17\xd3\n0@\xce@\x03\x99\rq%@\xd8L*\xf2\x82\xe4&@4\xbe\x7f\xf5<,\'@\xe8+\x83\xf7\x10\xa0-@kf+I\xe6\x99-@\xf6\'\xdf\x93\xa2\xe6.@Zr=/\x17\xc3-@\xd1\x9e\xfcg\xd3\xcb-@\xc5\\\'\xa1\x80\xf8/@\x85h\xd02\xb4\x8a-@\x86\'\xa1C\x8d\xc0(@\x12"\t\xc2O\x06(@dc\x18\xcd\xf5\xf6/@,\xd0\x8d\x83\xdf\x171@\x1c\xb7\xb1\xca}\x84*@\xca\x9cI3gy-@#\x03\xa8\xc3iT,@]\xec\x18W\xd7A&@\xcb\x9bwD`s\'@^k\xc2\xe9\x18\xad,@\xfe\x9e\xb4\x93\xcd\x0e.@\x7f\xeem\xf0\x903,@\x06\xd9/\x1a\xeb\xc90@\xd0nI\xcfa\xae0@#U\xfd\x9a\x198\'@\xe3ZaW\\\x99-@\xbc\xc3\x9f\x9b\xb4p&@~\\\xb5`\xa2",@-a\xf4\xb2\x17\xeb.@\xac\xf9\x13\xb2\xf2\xaf+@\x06E\x89D6\x98-@\xa7\x13\xc7M\xd3A\'@\xe1#au\x01\xa2-@\x83hP$*\xa0,@\xb2\x9f\xdd\xdd\xb3\xd40@\x8b]\x8bL(\x7f-@\xb2\x05\xa7\xe6\xc2\xe70@\x02\x03[\x89j\xd0&@\xbe\x15$\xb6\xf3~*@\xdd\xa6p\xec\x86*\'@v\x87\x85\xf65\xe10@\x99\x12|5\xe5\xde-@\x87R%Z\xaa\x1a1@\x97y\x02V\xc7\xd70@"-A\xa4\x97\xb3+@\xe1@>9e/\'@l\x94J\xa45;/@\xfb\x08\x9e\xa9\xb7\x8b-@DQ1\x1a\xbe\x81*@\xd7\xc1B\xb1\x1a\xb1-@p\x1d\x8d(Ix-@[$\x97\xb96\x950@u\x0e\xb7\x7fo1.@~\xf2\x85\xf2\xf6f-@\xe8\x12\x99c\x19\xca+@\x93\x12\x02\x8d;F/@\xab\xe4\x9e\x82g\xe7-@\x8cf%\xbaI\\-@\xf5X\xca\xe3%\x8e-@\xc9}V\xa0\x97\xe10@\x03( M{\xd5-@\x02\x91;\x83fO-@\xea\xd8\xf9\xc1\t\xd40@6\xd6o\x83\xafo0@0M\xf9\x15zp*@\xfb\x06e\x0e\xfa\xe40@\x83\x83\x88\xd7F\x85-@<\x01\xf2p\x84\x95/@\x84\xf0O:_\x8a0@X\\\xf2|\x96\xaa)@\x13\x9f\xf9!\x89\x05(@$\xa9\xe5v;{,@G\xf7\xac\x83\xe3\xe6+@/\xc2M\x8b]\xe80@x\xd7\xfc\xd9\x9c\x870@\xa59\x1b?/\xb5+@\x0b>\x1e\xe1Y\xe1*@+PTQX\xb5*@\x9b\xf0H)\xe8l.@\xa3\x9e?\xd8d8-@\xcc\x10\xbc\xee\x98h-@\xf4Y\xe6\xa5\xcdO.@\xde\x00\xaaBo\xad0@J\xf0_\xe4\xe6\xef*@=%)wj&0@\x10\xb8<\x97\xca\xac+@\xdcFP\xf1yG%@U\xa1^T\xd7>-@Q\x12H\x0bE!0@Y\xd6*dD8-@\xac+\xf1\x12\x8e\xb8,@\x96\xfc\r\xa3\x89R-@\xef\xd9\x11gZ\xc0\'@P\xbew\x14\xd0\xbd-@\x94\x8c\xa9-6F0@\x97\x04\x8f\x04N-.@t\x01\x8b\x81(:-@\x8b\x07\xa5(G\xd7,@\xd7\xbb\xe5\x1d(\xd70@\xc4\xa0\xc3\x0bY\xb5&@\x97\x96 C\xdf\x1a)@:\x0b\x1aKD 0@:\xc1v|\x10=)@\x8d\xa2\xdb\xbaH\xa9-@s\xed\xb0-\x1ed-@\xbev\xd8T\xc0\t-@\x8cj%\x9e\x96\x0f0@.\x8f\x85\xc9f50@\xd1\xb5\x1e\xa8\x9cQ+@\x06\x0f\x16|\xd0\x140@\xc7\xa06\xc0\t\x97&@\xd1)JA\x92\xdc&@\x087\xb6\xf6]\xd7\'@\x05\xc8\xa1\xa31\xfa,@\xfc\x91\xeeA\x06\x84*@\x9d\x1bWx*\x93/@\xb8\x12\r\xd2lw\'@\x15\xfce\xd4j\x1d-@N\x96~MK\x8e&@-(\r\x96\x8f\xb00@T\xf5\x99\xfe0\xf4-@\xc2vX-U\x1d-@\xe7\r\xc9\xedk\xee(@\xf6\xd3t\xf0R\xc70@\xd6\xb6<(\x01\x85\'@\xc2\x1b\x19\x13\xffc(@\xb1Z\xddc\xdc\xc90@E(\xd9\x10\x12z\'@f1&A-\xed-@\x9b\x91\xe1\xaf\x08s-@}\x0f\xc4\xfa\xa8v)@L\xec\xee6\x9a\x96\'@a\xf7A\xe9\x06G-@T"\xcb\xee~\x84(@\xb8\x94\x14\x10\xb5\xb9,@\x8b\x02\x99\xf1\x1a\x0e)@N\xb2mt\xf361@\xf8\xe5\xf7\x92zr-@\xa2Dq=\xcf\xc3&@6\xccG\x10lO(@\x059++\x89\t.@l\x92\xac\xa6z(1@\x9c\xf0\xa2P\n\x07\'@\x8b3\xa8@!m(@O\xbc\xba\x0c\xec\x82\'@\rkH\xb1)\x84-@\x7f\r\xef\x85!\xcf\'@L\xa2\xf6\xab\xf8\xc5&@\x97\x91\x18\xfa\x0c\x910@\xe5\xe3\xe0\x8ch\xc3,@\r\x10\xb4\x9dE\xb2*@L\xaf\xfb,\xa9e-@\xd76_\xd4\xfd\xe4-@\x10\x17\xa6\xff\x81\xf6-@\xbdY\xd0b\xb9\xd2,@\x0bl\xeb\xf0\x15\x021@<\x92\xdeA\x87#1@\n\xaf\xe7\xe3\x9d\xf2-@\x18]\'!\x83\xcd0@A1\x80\xde\x0b\xea\'@d\x0c\xb9\x81z\x08-@\x81\xf6.\x17Y},@cV\xb5s\xc8Q-@v\x8e\x97\xf4\xfe\xd40@\xba\xee\xc6\xe0\xb5\x0e1@\x11\xae\xdc\xd4\xa3%-@\xa5\x14\xe3\x1f\xd6\xdd,@\xb8\t\xd6N#\xa6%@6|\x14\xb39\xb4\'@\x14\x16\x7f\x81\xe4\x87-@\x14\xc4\xb8LF\xfe%@\xack\x9fjc\x0e(@\x1f6\xe2O\xd5\xb8+@\x1a\xad\x8fi\xff|(@)\xd7l\x1e\xa7\xdc0@\xe2\xe6d9\x82\xc1%@\xc2 ){\x1b\xd10@dCh\xb0\xa5\x021@\x96\x9dT\xac\xd5\x19)@\xebQ\x9c\xb7\xe0Q\'@\xcf\xea$A\xa1\'\'@\xeeD\xab\xc2l\xd60@\xdd\xcf0\xba\xf7\x9e0@\xddo\xc6\xf7y\x0c.@\xbaw\xbf$+!)@\xf1\x14\xd1~\xcc\xb3%@r\xaes\xd2i6+@/\xbd\xa7}eh-@\x88\x85q\x18\x9cK(@\xe9\x9df\xcb5*)@\xf5\x95\x14\xf3\xc6s-@\x99\xb4+\x8c\xe3\xf4-@3\x14S\x88\xec\x15-@\x01+\xb9\x96\x87\xe30@F\xbe\x8e\xc1\xc6\x15(@\x8c\xc1tU$-1@R\xffhs\x8021@\x89~\xc0b\xb4\xa7%@\xfa\xc0)\t_\xeb\'@\x95\x87\xdaT\xf1\xc6*@P\x9c\xa8OV%-@\x0f\xb3\xa3\x89\xce\xaf)@\xa9\xd3V\x18\xfe\x9d,@yI\x0b.\xf7\xab0@\x9a"\xae\xa0\x90\x041@S-\x93\xe0\x1a}%@ \xe7\xce\x12\xf7\x021@\xcf\xfd\xb6SG\xe90@\xfd=\xc1\xdcSY)@\xf3\x00p\xfc<e)@W\xd6Rx\x8fn-@\rn\x17^\xf4\xab%@\x9c %\xa4b\x08-@\xeb\x88gF\xb0\x15-@\xffB\x0e\xcf\x9e\xbe0@\xd8\xa8\x94\x08}\x86.@\x8f\xf6x*f\xe0,@U/,!\x98\xb3/@\xa4\xdc\x11\x12(\xf40@\x807\x8cmV;-@\xb9\xaf\xda7\x9a\x92.@\xf5\xad\xb5M\x82\xb0-@\xfdW\xa3+\xb9\xf8,@bh>\x80W\x10&@l;\x993I\xcb-@\xb4Q\xc7!\x9f\xa4%@\xe9\xfd\x82\xc8+\x87,@\xc6\xca\xfc\x1e\xe76-@\xea\x04\x8b\xb2\x11M-@\t\xc4nw\xcc\xfb0@\xf1/\x85\xf9\x04\x93)@\x1b\xec\x12eL@.@\xef\x1fS\xe4\xfd\x92%@\xd3\xaa67}\x9e%@.>\xc2\xbc!9-@8X\xa4`\xe4\xf8-@5_(\xb7\xaf\xea/@\xfb\xde\xe7\xd2Z_.@\x06\xebPu(k(@\xa9\xe8,\xec\xda\xc4,@FV\xa3c\x18\xae(@\x9b\xa5%>\x03a.@4\xb2\x1f\xa4&\xac-@\xb4\xa3\xd43\xa7;.@\x9b\xa5%>\x03a.@\xcf\x9c\nv\x9cg.@p\xca\x10\xc7\xca\x95-@|\xe9#\xd5F\x84%@\x9c\x88\x8aY\x10\t.@\x9cD\xdd\xec\xccr.@\x97\\\xa0D\xc0\\,@\x8d\x9fL\xd5\x82\xf10@\xe0\x8a\xe4\\\xb6k,@\xeb(\x9cU\xd8\x1b-@\x93\t\xd2x#\x18+@h\x9b\xc4\xdf\xd8\xd7/@ e\xe9\xd9vf1@\xc65\xefp\xfb\xa1+@X\xc9\x15\x8fU\xad&@{\x0bqOw\x0c\'@]\xad\x7fO_t-@\xf2[[%Y13@\xbc\xf8\xbcW\xd7\xe60@>\x1dy\xb3aw,@\x9dc\x05A\x03T.@\xb1\xc9\\\x96CY-@Z\xf0\'\xc7\x1d\x95-@K\xb1E85\x15.@2\xc7\x84\xcf\xf4\x0e-@\x98\x9c3\xbe\xb1\xac+@c\x96\xfd\xbd\xa7\xab(@\xb6\xa6V%"\xb9-@2*\x9d\xb1h\xe4-@\x89X\xab\xa1\xdb\xcb/@\x1a\xbfs\xde|Z-@\xd6\xb1n\xd0%\xd10@\xafI\xc4\t\x9c\x0b)@\x83|\x80\xd2\x9fi1@\xe2\xad\x1c4\xa9e.@\xb2\x8f\x11\xc9\x8c\x81-@t\xb4\xe5\xe3\xcc\xbf*@^\x82r\x0fk\xec,@\x97\x12\x7f\x1f\x939-@\x9e\xb7\xac\\\x85\xf6&@\x01\x9b+HQ\x14.@G\xc5q{\x90.)@)\x19\xdd\xe2\x88\xb00@\xf0\xa7\x06f\xdb\xe3/@\x9f\xd0a\x0b\x9c\xaf0@8/H\x9d\x02\xf8.@q>5\xbfF\x9f/@\xbf\x83(\xd5\xd7\xc4.@R\x1b%\xef\t\x9a1@U\xf6\x1cN\xdaN/@D\x0e\x91\x1e]U,@\x04b\xee\x1f\x8b2-@\xa2\xfc58\xa6:.@\t\xc7\x98\x96\xe7\xca0@@\x8a\x1d%\x1e\x95,@Vj\xae%\xc9\xc8&@k\x9a\n\xabbp1@\xb7:f\xa3\xf8T1@z0\xb26H\x130@\x10dA\x10\x8aw,@n0\xb0M\xe4\xa9-@\xe2\xb1K\xc8p\xdf(@R\xda\xe7\xdf\xef-%@\x88OH\x0b\x83\xae1@]\x18BNR\x1e)@\x9a\xf0\x8f.\xb1\x061@\xfaF\xaa\x82\x1c\r1@Y\xcb\\,\xceL.@=\x7f0\xc9\x97\x050@\xca}""\xf7+/@\xc85\r\xf2J\x9e-@J\x82bs\xc3\xf7(@HD,\x89\xf1c1@\xb4\xf8\xac\xeeO;\'@\x94Q\xb5\xe9\x94\xa4-@TjtI\xb1\xb5-@\x17\xcc\x03\x13\xad\x8d0@J\xf2\x83\x15\tq,@g\xca\x00\xcd^\r/@\xf3\xb1w\x9efe1@(r[r\xeb}/@\x98\xb7\xd8\xdbg\xe00@V\x10R\x91\xd9;-@e\x08\x89Cl\x98-@RJ_\xa4;\xb00@\xf4\x14I[\xe9y0@\x05\x94\x86`\xe2N)@<\x8b\x86?\x7f\xa4/@ih\xbb\x91\xa0\x100@\xf7*^\xe2\xd740@R\x19\xb0t\x9e5.@\xe1\xd6\xb1\r\x8c),@\x170q\x15y_1@\xd91\xa97\xd1\xfc/@\x8eO4K\xe3\xf70@\xd4\xe2\n\xdd_k-@\xa9D\xbb\xd6{\xd3.@\xecYW\x10#\x91,@=\x89\x88\xfe\x92\xdf+@\xb5%1\xe8f\xe20@\xdc\xebt%S\xc6-@YP\x078K\xd2/@\xc8\xa2\xa7\xe8\x18\xb3,@\xa4\xa6\xc5\xed\x98\xdd-@~\xbb((\x84\x900@\xf4\xd1\xe5\x87\xf5\xd5+@`Ha*r70@*P\rN\xeeI-@u\x8a\xab\xe5c@.@\xcc\xacI\xca\xb4\x1d,@\x990\x99\xa0\xce<.@\xe0\xe9}\x95\xacO/@\x03\xae\x89$;\x0e,@\xe8\xe6\x13\x91\x80\xf5-@\x98\xc3\x89a"\xa4/@k\x9a\n\xabbp1@j\xe8rc\x16\xec(@\x97\xa1\xbd_\xa1#0@\xcb\xb7?\xc8\x01Y(@+\xe4.-$\x16/@Z\x84\xb7\xdd\x95g(@\x02\xa3\x81\x99f\xdc/@\t\xbb\x11)\x8ez(@I\xac\x81\xf0T\n0@%i\x8d\x19\xc9\xd8.@\x88lhK\xad\x8a\'@\x98\x9fg7\xef40@Oo\xc4\xb3!@/@\xc1\x10M\xa1\xd4\xca&@g\xddR\x98\n7/@\xd2\xc3\xebg\xb1\x1b)@\r[\xee\xe4\x01\xf00@\xbd\xe0\xc0\xcb\xe3\x1c0@\xec\xf1Fd]}-@\xd5\x90\xc6\x96\xb7\x10\'@\x82\x8cy3\xfc\xd1&@\xb1\xbe\x15\xee\xe9;2@-\x16^1(O-@;u\xe8\x10N\xa10@\xee\xecb\xa6?\x80-@\xf1\x0c\x824\xb7F-@\xf1\xd4\xf3T\xad\x9e-@\x10\xbc\x8d\x0b\xbb\x080@*\xb1ctu\x0c-@\x06 \x14f\xe0\xeb-@\x0e\xfcE,\xd5\xd0-@\x10\xb8<\x97\xca\xac+@\xae\xdd\xc5\xc1!\xdd\x05@\xa3\xfbf0{\xce0@h2\n\xf6>\xb7-@\x03L1T5\x81&@\x7f\x0e\x13\xa6\xd1\xa40@\x91\x91x<#\xa3-@\x10\xae!\n\x12\x87&@\x7fv\xbc\\\xab\xb3(@/\xee\xb8\xcc7\x99/@\x8d\xff\x99\x7f2\x150@\xbc=F\xe2)(/@\xb4\xd4\x82\x9f\x98\xfa\'@\x94\r%\x19\'].@\xf2\x9b\r\x8dc\xf3\'@\xb5\xc3\xde5\xb8>(@V9l\xdd\xf2\x9b-@|\x1a\x90\xffH),@\x92\xc6\xbc\xcf\xb9\x10.@\xad\xe7\x0e;\xa3}-@\xbe\xf9R\x17@~(@w\xd8\x8a\x0e)\xec\'@\x088c9\xfe\x00(@\x8a)\x05\xed\x14\x960@M\xb3`\xdd\xa7\x07\'@\x02\xae\x9e\x1aO_-@m\xa0!\x1d5}(@e+x\x994Z,@Yg\xf4\x8a\x90\x96/@\xce\xc9\x0bq\x981(@\xeb:a\xd1<P(@\xcd@5\x05l\x91&@\x7f\'u\xe9\x19}&@\xb3\xddo\xd1\xf6\x940@\xc8Vm\x87^\xd9+@\x82\x7f\x08\x10\xd8O-@D\xc2#`\x8fX-@\x9b\x82.\xc1w\xb1-@[\xc3b\xeb\xe3 -@\xc2\xabg\xe4\x99q&@i\xe7!\xe7\x9c\x86,@\x02\xae\x9e\x1aO_-@4\xf7M\xe1\xad,0@\xa6T\x84\x86k\x9d\'@\xc6]kNq\xcb+@\xd2eZ\x86\xc0\x9f-@3/\xae\xfa\xf6\xcb0@\x19AX\x84\xa0\xdb0@>\x838\x12\xb0\x12,@\xd5\x15$X\xb6{-@v\xc6\xf2V\xf0\xbc-@b\x84\x01\x8d\x8f/.@\xf89v\x0c%\xe2-@fM\xe8\x18\x0b<-@\xf9\xd9\xb9\x8d\x1fl-@(\xe3\xe1#\x9d`,@#\x81\xc0\x11\xb8\xb5&@\x95E\xd9\xd9n\xa8/@\xf4Ab\xbdt\xda)@Nq\xa1\xf8J\x8b-@\xa4\xef\x92\xef\xa5c-@\xd8Wyq\x18\xa9-@Fb\xc0g\x1b\x86-@)\xaaV2\xc8.,@\xfc\xaa\xc3\xc2y\x83*@\x80\xfb\x89H\xde^-@\xe8\xc6\x0fK\xcc\xe8-@@\x9f\x14\x98=\xa0&@!\xbf`\x98"\x93-@}\xe2\xe9\xae\x9d\xc50@+\x8b\xef\x14\x1dx-@#r\x14\xd4\xd8\xdd(@\x82\xe3fj%\xf8*@}\x98!@T\xc90@m\xd5\xa9\x86\x0fE-@\xf3d\xaa\xb2\xbe\x9f,@\x03t\xb2\x08\x9dW-@\x15\x01\xb3\xd8\x93\xc3(@\\l|\xbeX\x1a-@\xcc\xd6m\xae\x8f\x8c-@\x94\xda\xbeH^--@x\x19!N\x9c\xb0-@\xb3ze\xb2\xdb7(@\xb2|\x913\xd9\xbe(@\xbb\xe4q\xdb\xb8\xbe0@\xc1!.E\xb4\xb40@\x1e\x97\xe0\xb1@\xc9.@\xb7x\x10U\xe8\xec(@U\x81:\x8c\x13\xb4(@_(\x89\x16\x95\x91-@\xd5)\xc0;H\xc2-@\x0e\xa2\x99\xa6]P-@\x90\xbc\x1a\xc8\xd2\xaa-@K\xd3\xc1?\xcd[-@\x04]I\x1b\xe6\xc10@\xfd\x07a"\xba\xa00@\xc7\n\xbb\t\x9a\x000@\x9d\xf6\xa3\xf1\x0c\xa2-@\xdb\xfa\x8c\xbeFq-@\xd7\xc4p\xe1I\xf8(@[:\x07\xb5\x1c\xa8%@O3\xd6\xec>\xfc0@\xe7\xc1\xf6[\xa2\xc10@\t\x1aI\x82\xef\xbb+@#h\xf5*<3/@C\x16\xf6:\x16--@\xac\xd99\xa9\xb38-@@|X\xc8\xfe\xf70@\x01\xb3\xc3d\xd3\x08-@\xc9R\xc5\xd6\xaf2,@w\x1f\x90\x87\xcd\xe8(@ke\x10\xbfy\x041@\x14[\xb1\xef\xe2\x8b.@\xcc\xa1\xa0\xa9JJ,@V\xc3\x11SVM-@\xfb<\x06Q\xf1\xaa+@\xed\x94lN\x04\xb0(@ \x86\xed\x81\xb4\x98)@}V\x89L\xf8\x83\x13@\xf9\xf8\x85@\xce\xf1(@M`.\xe9\tR.@\x96\xea\xb4\xb9\xfc\x07.@\riGR\x19n-@kd\x13U\xf5\x1c0@D\x7f\xa0_z\xe30@|\x05nU\xbd<,@\xad: R,E/@z\x9e\xb6al\xf3\'@\x1b\xf3~e\xa9\xf60@;H\r\xfbWk-@\xc2\x16\xd0W\xb6\xd7%@v\xc6S\xa2\xf5\xc6%@s\xa5\xa2\xba\xa7\xd60@\xd5Z\xc6\xe1c\xfb,@\xb4Q\xc7!\x9f\xa4%@\x97H\x7fg\x19\xb1+@\xec\x12\xd8\x82\x01\xf50@\xe8$\x18&0\x19)@\xe3\xe6#\xe5\xa3\x7f-@\xa7\x91I-],.@\xdc\xf9\x81b\x02\xd8-@M\xcdp\xd97\xa3%@\xd4~~\xdbN\xc9.@OO%]!Y.@\x95x\x8f\x15$w,@\xdf\xde\x92_\xe6\x01&@DBu\xa0x\xae0@\x05*\xf6=\xf5M-@/\x99\xba\xab\x83\x88,@\xb1[\x9cf\xad8-@\xad\xf2K\xbd\x86\x0b&@&1m\xb9\x8c\x8c-@a/\xc5F\xa9\n-@Kx)*\xfc\x08(@\xd6\xd3%z\x99\x17&@\x0e\x17\xce\x8c\xdb\xc30@\xcdT\x8c7\xc8\x9e-@\'\x82\x7f\xb80\xc4.@\x86\xf5\x0c?\x10\xb2.@Z\xd1i\xcd\x80\xae%@\xc6\x8f\x07<\r\xdd-@Wf\xc9\xf5\xc1\x05.@\x14\xd7\xa2\x85\xb3\xbf0@\xc1\x06g\t\xca\x18-@\xc3`D\x8d\xabB0@\x95\xc3Q(\x87\x11-@\xed\xe5\xdf\x0c+\xa6,@\\+\xfa\xee\xe5\xac%@\xbc\xbd\x9e\xf3\x8a\xac.@G\x92\xa5\x1d\x17\x15&@_\xcdv\xd3#\xd70@\x90\xf6\xb6\x8e\x06\xa7\'@(\x854te\xb2,@\x87\xde\xdd\xea\xf5\x9b-@\xd0!2\xe6\x95\xcb0@\xf9m\xf3}~v\'@D\x8d\xcf\xb4q\x00.@\xe9\xd5\x06O\xc8\x12-@\x07\xa70\xde\'\x130@UJ\xfe\xdd\xb5-1@\x8d\xa1\xb3\xe7\x9a^.@^(\x97\x87\x940.@&\xd4\xa4\x92\xf6*(@\xe6\xb11+2\xbe.@\xcfD\x1e\x90O\x11.@\xd6\xab"\xc4\xfc(-@\xa9\xa4a\x9e\x1b\x90%@\xa3&5\xee\x93\xd30@\x9e\x1c\xa5D\x12i*@\x8f||\x8d\xe9\x9f&@\xea\x1eN\x81\xfa\xec/@~\xa5\xb1\xa8d\xfa-@\xf0\xb4\x08\x96\xae\x031@\xe1*\xab\xa6\xd1\x9a\'@\xdcb\x10\xea\xd5\x8f.@N\x96\x12\x99\xcc\x9b-@fK\xa0\xc8\xd4\x191@\xb8F\\,\xcd\xd00@\x18\x9bW\x0c\x12\xae-@muB\x1a}\x84\'@\x93\x84\x8c\x91\xc0\xad1@]_*\x90a\x121@\x18E\xf1\t\xb7\x06.@\x1e9d\xeae\t-@\x8d\xaf\x81\x8b\xa4\xf6/@B\x9b\xa1ZAx.@\xb3\x1c\xad\x19\xcc#1@Os&F\xdb\x011@\xc8\xf2\x05\x8e\xbeh-@\x0f\xcd\x12\xd2e\xa1+@\x9fd\xc4yf\x10\'@=\xab\x13\xe7\x00\xf50@\r\x13\\\xf2\x0c\x910@y\x92\x80S\x97\x8e-@H\x08\xb7\xcf\x19>-@*\xe8\xd9z8\'1@h\xd81[\xa1\x1a1@kj\\\x1f\x0b\xe30@\x04\xc4\x83\xd4\x12n-@\xf9a\xc1\xc2Wl.@\xb2\x11 C\xec3-@\xadVV\xbb\x1261@\x8b!_\x19\xfb.0@B\x1f\xb7\xee\xf4W)@GL\x9f0\xb9,,@9\x86ff\xd3n(@\x83E\x87\x1f\x0c\xa6-@g \x1e\xef\x97F-@\x0c\xfd\x93\x04\xf2\x83-@\x16\xeb\xb9r1!0@\xe7\xca\xf4\x01\x06G+@\x80\xc9\xd4 \x8f\xe7,@L\x83\xb2Iw8\'@\xa4P\xaa\x8d\x08R+@\x13\x9e\x0b\xf8\xb3v-@\x1d\xe0\x969\xdd\x83-@~\xf1\xc4z\x08\xe9\'@\xa04"p8\n-@,\xbd\xaej\x9dp.@\x14\xf6\xaa\xdb\xe1\xcc%@kh\xc9cl$)@\xee6\xf6\x9e*\xd90@&\n\x80\xf7-\xcb,@[ \xbd*_\xbd-@\xdef\xec\xcc y-@\x80T\x8euE?-@\x15\xaa\\\x86\x80\xb8,@\xaeNP\x11\x1b\x06\'@\xcf\xa6Q 1\xfd0@y\x05\r]H\xf40@D&\x18\xacqi-@\x8f\xb5xmR-)@\xb7\x83g\x1f\x945)@\x11c\xf3\x19V\xa6-@&f\xbb\xa2\x99\xfb(@^\x82r\x0fk\xec,@h\x16\xee\\\xdb\x17\'@\xcfDu\xbf\xf6\xd9(@+RK\xef\x80\xd1/@\xf4\x14I[\xe9y0@\xfe\xcc\xc0\x93\xc5j(@\x16t\xb9\xb4\x87\x16.@X\x82\x1d\xe6\xb1v.@\xa4\xf8\xca\xad0\xad0@\xca\x97\'\xb2[\x010@\xb8\xa3\xf6o\xd4\xd70@\xe3\xce\x97!\x9c\xa90@xY\xc2Azl-@\xae O\xac-V-@V\x1dmI\xea\x19\'@\xd6\xa5\xc9m\xc2\x07.@1RU\xaf\x95\x05-@_\x02~\xf0\t\x82-@`\xb8{\xf2I&.@\xa3>g\xcd] )@p\x84\xfe\xb5NU,@\x921\xda\xfby\x8a-@\x08\xf9D\xff~\xfb,@\x9f\xd1D\xf6*\xc60@\xd2\x94,KR\xf2-@\xc0\xc0\xb4\x8b\xc2\x82%@KQ!e\x18s-@\x8c\xe3>\xba\x9dn(@\xb7\x8a\xa1\x9e\x16\xb9&@c7\xca\x07O\xc4&@\x19\xfc\x98\xc9\xcef1@B:\x15\xb8\x1dD0@HD,\x89\xf1c1@\x8e\xb0\xfa\xed\xad(+@\xa7)\xfag[;-@\r\xd6\xbe\xde\xfe:.@\xa5\xf6\xea\xc8\xe9\xe2-@\x0f\xecJvzm-@\xf3\x87[/\xe3\xb70@d)\x0cl\xafL-@F\xb3\xe4\xd2\x90D\'@\xd8\xd5\xf1\xe6j\xe00@\xf34\xd7\xa7V\xef(@\x1ftx\xbe\x84\xac-@\xd1\xc3\x8ej\xae\x1c.@/l&\x8f\x8b\x01)@\xb8\x0c\xa2\xd3\x9b\x0f,@\x8a\xf2\xee\x8bY\xe00@\xe0\xb2Z\x0bGT.@\x93\x8a\x93\xceZ\xb9.@S\n&\xff\xf4H.@\xe3a\xbe\xc5\xf4\x80-@\x9a\x02C\x89g 0@\x02\x9d\x93\x8d1t0@\'\x92F+{"3@'
p29
tp30
bg3
(g4
(I0
tp31
g6
tp32
Rp33
(I1
(I3981
tp34
g13
I00
S'\xd3\xdb\xe4;\xb4\xe0S@oE\xf939\xbcS@\xfa8\xeeO\xee\xe1S@\xfd\xafI\nC\xe2S@L4|\xec\x92\xb2S@\x0b\xc7>\x1d\xe0\xe3S@\xd6\xfcK\x17\x03\xe2S@DU;E\x86\xe3S@\xa3q3\xf9.\xccS@?\x9c\x8d\x83\xde\x80S@4\xa4\xad\xe71\xddS@\xb8\x08\x9e\x9b\x00\xbaS@..\x1b\x14\xcc\xf1S@V\x9ep\xa2\x1a\xbcS@\x97m\xee\x9f"\xe5S@\xed\x11I\xc9;\xd4S@\xf5G\xff1\x9azS@\xa8D\x0c\xca&\xb0S@\x8b%r\xe0g\xcfS@\xe5(\x10\xd1\xa3\xdbS@\x9e\xc9<\xd4\x9e\xdaS@D\xbe=s\xbb\xefS@m\x05\xebEc\xc0S@_^\xe5\x03\xcc\xe5S@\xda\xd3\xcd\xf9F\xccS@\x1a\x95,\x9b\x86\xb7S@z\xf3G\x98\x82\xbdS@\x80\x83\xcd\x94\xa8\xdeS@\xc0\x1cc[\xf6\xedS@\x9b\x1e\xc9\xb3\xa7xS@\xe1BX\xc9<\xbcS@AWL@\x8d\xb3S@K\xad\x80sA\xcfS@<q\x1c\xbec\xcbS@;\x18\x98\xbe\xc8\xc0S@\'\x00\x11\x8b\xe9\xd5S@;9\tcs\xe9S@%\x8c\xf9n\xc3\xd0S@;a\xe0\x12\x85\xd4S@\xebu\x98D\x97xS@{\n\xaf\xf9\x08\x94S@\xed\xd8!\xbb\r\xdeS@\x96\xf7\xdeO\xc3uS@rN\x198`\xbdS@\xe27tHt\xb9S@\xe2lm\xa2\x8f\xb9S@T\xf2]\x00A\xb9S@\x0cq;\xfa\xdc\xddS@(H*jG\xccS@\xef@=\xe9\xf3\xd5S@\x82u\xc1\xb3/\xc2S@\xfa\xc2\xd1\xa0\xa6\xdcS@\x85\xe6\xbe\x95\xd2\xf3S@\xc9\t\xfd1\xfc\xddS@\xc5VxRu\xbdS@\x00]\xb0\x93U\xd0S@\x96\xa6i\x85\xeezS@\x0e\xa3\x06\x7f\x1b\xdbS@\xcfsZ\xba\xc7\xccS@\x16$\xf3\xfd\x85\xbcS@Z\xb1\xae\xd4i\xd3S@\x0fE\xe6%z\xecS@J\xd9o\xf0\x1e\xeeS@f\xedN\xdb\x01\xe2S@@\x07\x0e\x8c\xd0\xc5S@8n\x9ef\x1e\xd1S@\x94\xa1\xc2\xc77\xa5S@\xd9\x1d\xb9\xe3\xab\xe1S@r\xea\x1e\x00F\xd1S@\x0f\x07\x03V.\xd3S@\xca\xfa\x94\x90r\xc9S@\x1d\xd4\xa7S\xda\xddS@\x96f\xdc\x92\xa0\xe1S@)\xf5e\xaf\xd8\xf3S@@L\xf1\xdcl\xbdS@\x87\xb3\xd0\xd2\xda\xd0S@\x02\xedfnL\xc1S@T\xcc\x82p9\x8bS@T\xc2\x07\xa1\xa8\xd1S@\xfb\x84oOI\xdbS@\x02\xbe\xcf\x83\xbe\xd0S@\xc8\xaa`\xa1\xe0\xeaS@\x00Fc;\xdf\xd2S@c\xb0\xbca\xff\xb1S@o\xf4t\x03\xeb\xdeS@k\xaa\x1b\xbf+\xf3S@\xe3\xabj\x985\x84S@\xb9\x80\x1a\xf5\xc8\xe1S@ \r\x03I,\xefS@K.i\x02\x8e\xdcS@\xc6\x10\xd9{\xf0\x8dS@\x04\x93h\xec:\xdcS@\xa6g\x9dJ8\xd4S@\xfe\x9b\xbd\xc4\xfe\xf2S@H\x1bO\x03H\x83S@m\x9f\x10\xd3$\xeeS@\x9a\xb3\x8axp\xc1S@\x11\x11\x05{\xc0\x91S@\xc1 If\x83\xbbS@z\x8e|\\V\xceS@\xc6\xfb\xf3k\xfekS@5]\x9d2\x12\xcaS@\xdf\xa84\xa7\xbd\xf2S@\x04\xcb\xe4\x0fz\xe1S@\xb4\x85g\xb1\xf4\xb8S@\xe4\x16\t{\xba\xdeS@4\xe7^G\xc8\xdeS@\xcf\xe1p\xa2\x1c\xe0S@\xcd\x16\xcb\x90X\x90S@\x94\xab@\x84\t\xc7S@\x94\xab@\x84\t\xc7S@\x9dq;\x14\xae\x86S@z1\x90=|\xdcS@\x8a\x8a\xbfN\xaa\x9eS@\xc8\xb7w\xf4\x10\xceS@\t\\D2\xc8\xedS@\x85h,\x80\x85\xd3S@ \xb1\xb1rD\xddS@2\x9e\xb4\xeec\xceS@\x08\x01\xc3\x11x\xe1S@\x80j\xd2\x823lS@\xd0\'\xf8\xd2\xf0\xc8S@O\xdd\xabDV\xb8S@\xddb*fP\xeeS@\x00K\x87\xdeZ\xf4S@\x1e_\x03f4\xe1S@~\xbd\x83\xfb-\xdeS@!\x1eMR\x8a\xd5S@\xa1p\xe4\x03|\xe3S@\x13]u\xddu\xd2S@\xde\xac\xf1\xd4Z\x84S@\xaab\xdfdm\xdeS@\xb6\xb6\xbd\xfd\x18{S@\x11\xa1\xfc\xae\x08\xb7S@\xce\xcbr\x0fP\xbbS@O\x025jJ\xd3S@\xd3\xf7D\xe49\xb3S@\x18\xa2\xd3\xda\xcf\x7fS@\xc0\x9a\xaa\x1aV\xbbS@\x02\x1a\x80y\x89\xa2S@:\xea\xf0\xf0Z\xe0S@\xce\xe5i\xb4\x1a\xbbS@:\xea\xf0\xf0Z\xe0S@2\x08\x06\xb4\x05\xcaS@\xf5]\x0ezv\xc2S@\x92\x83l\xa4D\xb6S@\xc3H\xbb\xac\xe2LS@|_\xd7eL\xb7S@~C\xfdI\xe0{S@A\xcf\xb4\x92\x87\xd7S@\xd5~\x99\xa7\xfa\x8cS@\x86-qC\x9c\xd7S@\xcej\xf0\x82\xb4\xc6S@\x94\x81 \xec\xea\xf3S@\xa9[l\xae\x07\xc6S@\x05\x8d\xf9q\x05\xe6S@Kp\r;\xd0\xd0S@\xa7\xc9g\x89\xdb\xc1S@\xb2\xe6\xbd\x92$\xdeS@\xf4\xcc\x01;\xc5\xb3S@X\xa6\xdcsu\xbaS@\xbc\x17jEp\xd0S@kI\xdf\xf2\xebxS@\xdap\xdb\xcb\xff\xd0S@\x10\xcdo\xe6\x1c\xcfS@\xe4\xd8\x0e\xb6\xea\x7fS@Q\x80\xb2~4\xd1S@\xe4 \x9c\x120\xcfS@\x8e\x02$j\x05\xcfS@\xb1\xc6\x96\xe4/\xd8S@.\xeaw#\x81\xf4S@>\xa3<\xe8T\xb1S@\xf6V6\xe3u\xd5S@\x92\xf0\x8dDV\xc2S@\xc5\xdc\x17\xf1\x87\xb3S@\x1d\'\xe7\xc1\xe3\xc4S@\x9cv\x96k?\xdeS@\xf4d\tPd\xe0S@\xdb\x1b\xee\x16\xbb\xd0S@/\x8ak]\xcc\xc7S@\x1di]\x13$\xd0S@\x17a\xafu\xd8\xb2S@\x99\xe5F}\x1d\xbaS@?g\xc2")\xaeS@\xff\x03z\xf7\x88\xb2S@UJ$\x8b\x98\xb3S@\xa4c\xb4\xd0\xad\xcfS@\xc20Wv\xf0\xcfS@\x0e?\xaa\xe0\x1e\x80S@\xc1\xa1\x0b\xf9\xdc\xb9S@I\x90\x8c\x18\x06\xc5S@C\xf63\xb9[\xf3S@\x85\x9ch?\x8f\xdfS@Jm\x03/@\xd8S@\x14\xae\x1c\xc7:\xb6S@\xfd>-\x1e\x12\xc6S@\x9a\nh8\x98\xcbS@q;\x1d\xd6\xba\xc2S@r\x86;\xb7|\xe5S@\xbb\x19\x84m\x12\xd0S@\x89\xe0B\x1f:\xc9S@8\t\x8fy\xed\xc6S@^\x8e\x88`-\xd0S@{$W}x\xdcS@i\x99\x01\xa89\xc5S@\xfc\xd6\x91\xaf \xdaS@Cl\x92\xa2u\xecS@\xba\x8d\xa8W\x19\xc6S@\x90v\xa4\x8b:\xd4S@S\xbd\x08\xee\xfe\xc9S@\x10PZ\xf9\x9b\xb2S@O\xfdY\x81\x18\x9fS@\xce\x04\xcb\xfb\x98\xc6S@\xc2\xd6Qj\xbc\xf2S@\xa2N\x89\xfc\xac\xd1S@\xd7n\xe0B\xd2\xcbS@\x87\xec\xf4\x16\xe0\xd0S@C\xfd\x8d\x88[\xc7S@\xf0\xdd\xc8%\xa0\xdbS@Lf>\x9c\xc6\xb6S@\xcc+\x9a-\xac\xb4S@|!`\'\x86\xccS@\xc1\x9e\xbc\xae\xa7\xcdS@\x18\x9c\xacL\x1b\xc5S@I\xd9\xad\xaa\n\xe2S@\x15X\x15)$\xe0S@\xa5\xdd\xc5\x00\x1c\x87S@\xee\xc7\xb4\xfb\x8d\xb6S@\xd4*\xebK\x91\xd7S@9\xe6\x0b^z\xd4S@g\xfc\xe2\xa8\xe4\xc7S@\x96\xe8\xec\xa7\x93\xaaS@\xf5\xacmR8\xc8S@\xde\xc6{d\x95\xbeS@\xd1\x1e\xd6x\x0e\xc0S@\xac\x00iYg\xccS@\x17\x1d1\x11#\xd3S@C<\xe6\xcd\x1c\xe3S@\x16\r\xcb\xcc\xd4\x87S@\t\xcb\xb0&\xf4\x81S@+#nY<\xbaS@\xb4\x18\x15\xdd%\xa5S@\x07\xa1\xdfU\x96\xd3S@\xadk\x1c\x1e/\xf6S@\x9bOl\xe1\x82\xa9S@\x13\xa7_\xea\xb2\xc1S@\x10\x984#\xc8\xbeS@r\xcb\x94\x0f \xd1S@\x93\xcfz\xd1\x0e\xbfS@\xc9\xb2\xe5\'\x9f\xc8S@~7\xc4-Y\xc7S@_{\x1e\x00\xbf\xddS@\xb7l\xa6}F\x83S@\x93\x7f\x00\xbaM\xd1S@z\xe1;T\x05\xb9S@\xd2\x1f\xad\xa1t\xe6S@\xee6^2M\xcfS@\x91Ej\xbb\xd7xS@\x04dlT\x10\xdeS@)\x95\ro]\xf1S@\x06\x96\xe0\xc5\xe0\xd3S@\t\xd0v2\x1e\xd5S@\x01\xe6\xecU\xbc\xbbS@\xe5\x00\x86\xddR\xf1S@\x00;c&l\xd1S@\x8e\x9bA\xaeP\xb8S@\xe0f\x01\x06X\xeaS@\xfe\xf7A\xab>\xf1S@t\xef\xa4C\x1e\xf6S@(\x9f=\xed\xac\xe0S@0tr.\x99\xc3S@\xf4pQK\xae\xe4S@\x00\xb4\xdd\x0f\x82\xf0S@\x98\xe2a\xc2\x0b\xb9S@\x11\x13<_\x7f\xc2S@{\x81\x90(\x19\xe2S@\xf5\xcbI\x85;\xf1S@\xa5\x048/\xee\xbcS@\x9a_\xe3\xb2G\xb7S@\x80\x1d\xa3\x15\xf1\xcbS@\xabu=n\xb6\xe4S@\'\xd7y%\xbd\xcfS@\xf6\xd0\xa2=\x0b\xd4S@!#\xb7X\xf0\xc5S@+\xc6\x89d\xea\xc2S@\xdf\xd5m\xdd\x07\xf1S@Nf\xa6A\xb1\xd1S@[\x83\xd1O#\xcbS@\xcf\x98\\\xedw\xdeS@\x1a"\x08\'K\xf5S@\xff\x0e\xec\xb0\xd5yS@2\x0f\xbc\xf6\xa0\x89S@\x1a\xe5>\x96\xc1\xc1S@\x19j\xbb\xa8\xf9\xe8S@/u7\xd5>\xf5S@\xdaOu\x97t\xeaS@\x18\x0f\xb7\x91\xbf\xadS@\xddJ\x00\x0f\n\xebS@\xce\xf9\x94\xd3\x9b\x95S@\xe0E\x0eJ\x11\xd1S@]\xe2\x1eT=\xf5S@\x135"\xc4\xbc\xd8S@&u\xf7K\x8a\xd1S@\xddJ\x00\x0f\n\xebS@K^\x98`\x04\xc7S@|\xb9[\xf9f\xc3S@+;ab,\xadS@.I\x04\xa2\xdb\xf0S@\x12R\xdc\x06\x01\x90S@\x98%\x01\x9bA\xc0S@S{\xfaV\x80\xa7S@Z\x07\\\xd1\xf0\xc0S@j\xa9\x18\xfd\x90\x88S@\xce\x04\xdbL5\xcaS@"bf\xcdC\xc6S@2\xf3\xd4\x8bw\xd2S@\xd6\xa0\nw\x15\xd2S@\xc702\x17\xd3\xb4S@\xe6\xe6\x9a\xaen\xebS@JZ\x1e\xf7\n\xedS@\xdeu)K$\xb5S@\x90\x00\xfb\x94\xe7\xbcS@\x01\xfc\xd7/~\xd8S@\xcc\x07\x89\xd0j\x84S@p\x0c\x96\xdf\xc6\xa6S@\xd1\xd4\xd4\xc88\xe2S@\xff\xd6\x91\x18\x98\xcbS@:XX\x9a\xea\xa7S@\xb1\xa9\x98;\xc3\xcdS@H\xb1S\xf5\xed{S@\x1d&\xaf\xc3\xfc\xc5S@]\x91\xd6\x8bt\xbaS@\x91\x0f~\x82\x14\xd4S@r\xb5\xa7\xf60\xd7S@,R}\x02\xe3\xa7S@\xc3\x9b\xa9\x16\\\xe5S@\x84\x10w\x8b\xe3\xc0S@\xad\x03\xe0\xc7\xa6\xe1S@)\x94e\x15\x18\xbcS@\x06LV\xda\xcb\xb9S@\xe53\xcb\xd1S\xd0S@\'Bp\xd2\xfb\xc9S@\xf9\x0c\\\xad\xa6xS@\xf6Me>{\xbcS@\t\x06\x9b\x04\xb5\x80S@\xf22\xe2*0\xcaS@\x9fQ\xa4-\x05\xd9S@9>_Q9\xc0S@\xf8mD\xf6\x1f\xcbS@\xd4\xd7N\xb1*\xcdS@D\x90\xf6\x1f\x10\xb8S@\xb1\x13\xfej\r\xc3S@\xc9\xf3{\xdcw\xc3S@$\x1aScD\xc3S@\x07}\x0b,\xbb\xccS@r\x17^s\x00\xecS@\x94\xcf;\xaf`\xcaS@\x81\x00\xc7\xdc3xS@&\x89\xb3\xc14\xbcS@\xf5\x9c\xb2\xb6\xf7\xbdS@\xfb\x0f\xd4q\xaf\xd3S@\xec\x9f\xdd\xb6\x1d\xcaS@\xed\xa0\x96\xab\xc8\xc5S@\xfdP\xc2\x97\xcb\xbcS@p\x81o\xf2~\xcfS@\xd8\xcb\x0cW\xcb\xc0S@\xf6\x0csPL\xcdS@\x05\xbc~\xb6\xcc\xddS@\x92X\\\xdbU\xb5S@y5t\x11\xeaxS@g\x8e-v\xf4xS@!\x15\x94\xe7A\xc1S@\tr\x90\xa9\x0c\x8dS@\xf2J\x87DA\xcbS@y\x98\xcdl\xbf\xeaS@\xc4\xe7R\x97\xfa\xd3S@\xa2\xbbc`\x92\xdeS@\x9d\xc05\xbf\xad\xb3S@\xf5\xef\x0e\x07u\xd2S@\x15\xf7P\xce|\xc6S@\xb5@"\x149\xcbS@\xe9\xc1\xfb\x02\x14\xdeS@\x0f\x9f\xd3\xff\xb6\xd7S@0\xe0+\xe5\xbb\xd9S@4\xee\xeb}\xa9\xebS@N\x12\xf6\xdcK\xdeS@C\x19\x95^\xeewS@\xa6\x97\xca\xfc\x0c\xcfS@7I\xec_\x91\xd9S@\x90\xa1<\xac\r\xcdS@}rW\xd4\xae\xf5S@\xd9?\x95i?\xeeS@Tv\xfcKt\x97S@G\xc8\xde\xf6@\xc0S@^5\xea\x03\x81\xf0S@u]!\x0b\xdb\xccS@xc\x8c\x92h\xccS@\xad\tuQ\xff\xe3S@\xfa\x92t\xc4\xec\xa5S@\x7f\'\x94\xd4\xff\x80S@\x06\x07\x10\xfa~\xbfS@S\xbf\xda\xd1\x15\xd0S@\xa9\xfa\xe3\x8f\x80\xc6S@\xa4\xada\xbc2\xc2S@\x12\xa8D\xd8n\xc1S@\xe68m6\xcd\xeeS@\x08\xb8\x9c\x8f~\xa3S@T\xb9\x93\x1ao\xc5S@\xcdt\xc0\xce\x93\xc1S@\x93>\xf5\'\xdbyS@\x06R\xa2\x8b\x9a\xd3S@!\xb66]O\xabS@\xde\x1d\x12\xa8+\xc2S@\x1d0T\x17\xbf\xb4S@k\xf1L \x9b\xb9S@\xa8\xbf;:\xc2\xcaS@\xfc\xd1=\xf79\xd4S@g\xacg?X\xd4S@;\x03\xbd\xf7\x96\xd8S@tE#@\x9c\xd7S@\xd5\xbas\x15\xe1\xa7S@\x08\xbd\xe9Fh\xcdS@dXQ\x88%\xd9S@\xef\x14\x96\xf2\xeb\xdcS@\xb70Z\xc9"\xb2S@\x97Zjz\x83\xc1S@N\x18H\xb7\x99\xcbS@\xc95\xb0\xdaNuS@\x02\xa4Vt\xf3\xd9S@\xeb\xbe\x8d\xa2\xf8\xcdS@\x95C\x11\xba\xb5\xd6S@\xaep\xcf\xd0\xaa\xc8S@I\xceaa3\xcaS@f)&\xbf\x95\xceS@]\x99\xb0\xbe\x07\xddS@\xa2\xd6k\x91$\xabS@\x1e44\x08\xed\xb2S@S[y/\xb2\xcdS@&X\x1c\xae5\xbaS@\xa6\xde\xa4\x87a\xd5S@\xc0\x9a\xab,:\xccS@\xe9\x1c}\x07\x14\xdbS@\xc9\x89\xb8]\xce\xb5S@\xe4\xad6\xe6\xa9\xc6S@%\x90e\xc7\xc0\xc4S@\xaf\xe4\x02\xca:\xc1S@Yft\x88\xba\x8eS@\xeck$\x13\x10\xbaS@\x009\xdaW\x1b\xc9S@\x9d\xb0\xaa\xa70\xd5S@$\xb1<\xa2x\x94S@N\x08\x14W8\xd0S@ \x87yD\xa6\xc5S@\x9b\xbez`I\xd8S@\xba\xf5w\xa2\xcd\xd9S@\xbf\xdd|\xbc\x0cxS@\xea{\xaat_\xc7S@7\xc7y\xc7\xfa\xc0S@\x8d+\x9c\xf5\xa5\xc6S@\xb3K\x91\x13z\xbcS@\xcdpn\x06\xb7\xdcS@\xbb\xcaj\xb8J\xcaS@oZ\x18\xb3w\xd5S@\x7fS,\x19\xe8\xc9S@\xe9\x7f\xd4{\xe2\xc5S@8\x07L\x9c\x08\xc7S@\x1d\xfd\x99\xffo\xe6S@\xe7\x1c\xad(\xec\xbbS@z\x8d2S\x7f\x7fS@\xfa=\xc6\xd1\x93\xe2S@\x88!\xf43*\xd6S@\xcd) V\xf7\xa6S@V\x06\x99\xba]\xd0S@\xb4 \xccB\x01\xd2S@U\x02!\x15ewS@\x82^[j\x89\xecS@Z\x13+\xa1\xa2\xdbS@\x1f\x8ei\xa9@\xf1S@\xcdL\x13X\xa0\xaaS@\x18B\x97\xa5r\xdcS@\xa6b\x88\x8d\xe2\xdbS@P_\xdd\xaf\x7f\xcaS@`\x1e\xf3\xb7~\xe0S@\x10PZ\xf9\x9b\xb2S@\xa8\x04:<e\x85S@\n\x10\xda\x7f\xfd\xb2S@}\xc2 \xf3\xec\xd4S@\xa8H\x9c\x03\x81\xdeS@c\x1bS}\xb5\xb6S@\xf8%\xce\xdb\xd5\xc1S@\x16\x06\x83Ng\xd5S@\xc8\xf4\xd5H\xc6\xbaS@\xef\x86+\x9e9\xc7S@2\xf7$gF\xc8S@\x7f\xa8\x97\xfc\x07\xc9S@\xf9\x97z:S\xd0S@\xa3\xec#\xb9w\xcfS@\xa7\xf6\x15\x95N\xe5S@n6\xb5Fr\xb7S@Z\xf0\xcf\xb7\xb9wS@=\xf9B\x0f}\xbbS@\x10\xe3\xdd\x8d\xb7\x88S@.\xaft\xfd\xbf\xb7S@\xb2i&\xb2|\xaaS@\xeb`H\xbc[\x8aS@\xe0\xf2\x86\xb3\n\xb5S@\x0b\\\x18\r\x8c\xccS@i\x80\rp4\xe1S@\xc3\xf2\xe4\x11\x0c\xe1S@\xe5\xb7Y\xe0\x90\xceS@L=_\xe1\xcf\xcfS@\xb5lI\xaa\x07\xd7S@\x00\xd2\xb8\xf4,\xc7S@\xf1q\x06~\x06\xc0S@Q\xceS6G\xe3S@\x86\xc0i\xbfo\xd1S@\x18\xcf\xdc\x0f"\xccS@\x17\xaf\xd8Z\x06\xd4S@\x9b7Z\x98_\xcfS@\xc3\xaeW\xaby\xbaS@\x7f\x14:\xc8$\xa8S@\x99\x11\xbf\x9a\x19uS@\xab\x87\xa4;\x7f\xafS@\xdc\xd4\x99\x82\x9a\xd6S@;8?Qp\xc5S@\xc4k\xd5\x04\x84\xc0S@\xd8\xf2\xc9)+wS@\t\xdaob\xb6\xdaS@KC\x14\xf2 \xe1S@\xc1\x11\xb9\xc2_\xe3S@\x80^\xc75\x19\xb6S@\xda\xd3\xcd\xf9F\xccS@\x17(\x16y\x86\xdaS@\xa9*u\xea\x8c\xe2S@\x87S>\xe6j\xbaS@DP;W$\x84S@\xb9\xadj\x14\x9d\xacS@Y3i%\x82\xdaS@Y3i%\x82\xdaS@\xf5\xc9\x0fm\xbb\xbfS@\xb9\xa2\x03\xcd\xae\xcdS@\xa05\xe9\x06\x08\xf2S@(\x0cM\x02\x99\xf2S@\x93\x06\x95B\xbb\xc6S@\x95F\xd5\xfe1\xc5S@&\x7f\x9bg\xa6\xdaS@A\xda\x9e\xf2\xf3\xa9S@\x10y\xc5:P\xd6S@\xee1\xe0\x1f\xd7\xdeS@\xb0\xdd$r\xa8\xd3S@F\xc8X\x04\xfd\xd0S@\x11,"m\xec\xa7S@\x17)?=\xd5\xbaS@\xfe\xc8\xbdew\xcdS@\x1f\x85/\xc7\xab\xc7S@\xc0&\x8d\x88T\xcdS@\xce\xb4T\x8fL\x82S@\xd7u\xc8\xc4d\x80S@D\x8dx\x15\xa0\xb8S@#SA\x9cI\xdeS@-\r\xd2\x8a_\xc6S@\xb1)MFL\xf2S@\x1a\\e\xbd5\xc8S@\xab\xda\x18\xbf\xad\xccS@\xa2\x1b\xad\xbe\x04\xc7S@\'\x07\xd4\x02\xdf\xd0S@\xb4\'\xd9\x7f~\xcbS@@\x05A\t\x9f\xd7S@_<Nn:\xc4S@\xdf\xc3\xc5P\xaa\x8cS@\x90\xa0\x8ch\xc4\xe3S@@\xe3\xba\xa4q\xc8S@|\xbb\xa6\x99b\xc8S@\xfb\x1a\x83\x92\xc6\xc5S@\xa2~\xce\xfa\xcc\xc0S@\xf9)\x01\xeb]\xdcS@\x8dJHI\x85wS@\xa4\xc1\xcb\xaf\x82\xdbS@\x01\xfd\xb8R\x08\xcfS@\x15\xa5\xc9\xa0!\xcdS@"\x1c\x85\x88[\xe0S@I\x97\xf0\xa3\x92\xbdS@CV\x94\x99\x06\xc8S@B\x16\xa8j\xc4\xedS@\xd8\xe9\xc82\xa8\xb6S@+\xc7c>\xc7\xc1S@\xa2\xa4\x18\r\xe5\x81S@@\xe4\xbd+\xb4\xc5S@g\x0c\x1f\x05\x1e\xd1S@\xd9\xccDQ\xe1\xc7S@\x8a\xf7\nCY\xd5S@\xb9\xe2L\xcc\xd4\xd6S@\xe6[\xd0\x98\xa4\xa7S@}\x11\xcd\xa8M\xd3S@1\xf5\x86\x9b#\xe7S@#\x9c\xde\xc3\x96\xd9S@\xbf2Z>\x98\x90S@[C\xd5\x10\x1d\xc6S@e\x98R\x03+\xb7S@/\xa9\x18\x9d\x10\x90S@\xabu=n\xb6\xe4S@u\xa7\x98\xac\x96\xdeS@\x07r\x80T\xec\xd8S@T\x80\xf1ep\xc1S@\x81[u\x8c\xb7\xd7S@\x08lY\xa5\x05\xc3S@<\x19e\x1c\x91\xdaS@\x81[u\x8c\xb7\xd7S@WUO\xce\xa6\xd2S@\x82\xf7)\x8cC\xdcS@L,\x8e\xd6\x8c\xa8S@\xcc\xear\xe7!\xc1S@\x9a\x04\xac\x93 \xbeS@8\xe20\x19\xd4\xb4S@\xeb$\xf5\x90Q\xecS@\x13o.\xa5\x0e\xddS@p\x91>\xa8\x9e\xb7S@\x1e\x15\xeaH\x8d\xcdS@\xa2\xc0N\xdd8\xc1S@\x83\xf1s\xc4\nuS@\xb0\xe5?\x83\xb3\xd2S@*\xa6%D\xaa\xd7S@\xb7\xa5\x00e\x05\xbdS@\'\x182\x98q\xb5S@\xb3\xed\xa6\xa4[yS@O\x15j\xb5:\xcdS@W\xbbD\xcd\x9a\x90S@\xa8\xe5N\xff\xcb\xb8S@\xad\n\x02,\x0e\xe1S@\x81[u\x8c\xb7\xd7S@(\xb0#P\x86\x88S@\xa4\xf9z\xa1E\x90S@!\xb7\xec\x91\x08\xdcS@q}\xbbE\x10\xd7S@Y^\xeaD\xac\xe4S@\ri\xac\xc7\xe9\xdbS@\xb8P;=\x11\xceS@\x98\xaf\xaf\xe3>\xd4S@\x91`\xe1\xa0N\xdcS@\xf3\x83\xac\xd0\xac\xd2S@1\xa3\'\x0bT\xd8S@\\\xfa\xd0\x17G\xbdS@\xebX\xea%\x9d\xd6S@\xfb?\xff\xd0!\xb5S@\xbd\xec\xd9S\xda\xd7S@\xc2w\xaa?\xe4\xe3S@\xa4\x07m\xed\xf1\xa1S@l\xda\x17\xba\xbb\xd8S@#\x01\xc8\x9c\x8b\xe2S@=\xf9B\x0f}\xbbS@\x85\x06|k\xd9\x8eS@\x98\xd41\t\xd9yS@\xa4p\xa0sR\xc3S@\t;"\x8a\x17\xc2S@;\xef2\xa6E\xceS@\xfe\xb3"\xc9\xe6\xd0S@\x0c\xf8\x19\x0ek\x81S@T\x82I\xe0\x9c\xbdS@\x85q&1K\xb2S@+\xb7W\x1b1\xceS@\xc4\xc0\xf7\xff\xd4\xe4S@\xf9\x11\xd6]r\xe5S@H\x97O\xbb\x1b\xd2S@\xfbS\xd7\x1aL\xcaS@\tfx\xde\xd9\xcbS@\xe3\xcbq\xe9\xf0\x93S@\xc4\xb2,p\xc3\xd7S@8Y0\x97\xe6\xb4S@{\x91O\xe5+\xc1S@Y?R\x0c\xc2\xbdS@\x1b:\x13_\xae\xd6S@\xbc\x05\xd0\xb0\x80\xc1S@\x1ao\xe2\x14A\x8fS@;d\xa9\x16;\xe6S@\xdf\x02\xcb\xc5\xfa\xc4S@yR\xc1.w\xb7S@7s\xdc6\xf1\xc6S@\x94\xc4#\xcb\xf9\xceS@\xce\x04\x82n\xe4\xc6S@\xb6\xc0H\xc5}\xcfS@\xc5=\x03T\xd7\xb6S@C\xdf\xa2Q\x0b\xd0S@\x9f\xad\x01\x06\xad\xcfS@\xee\xee%\xb0@\xcfS@k4[Y\x8esS@\x1e\xaf\xab\xd7\xb7\xccS@\xe1\x97\xae\xbc>\xb6S@\x87b!G\x96\xcdS@\xfa\xc2\x8f>\xc7\xc1S@\xcep\x02,n\x9cS@\\-\xa8\xf9\xce\xd4S@2\x82\xa3i\xfd\xb8S@!\x05\x0b}L\x86S@/\xef]\x9a\xa7\xb7S@\xc6\xfb\xf3k\xfekS@!K\x06\xe7\x10\xb6S@\xe0\x12;\\\x91\xb2S@\x83\x97%\x9e\xca\x89S@\x0b\xa1\x11\xbd\x02\xe2S@\xca\xe3M\x9a\x8f\xd7S@\xa6\xffHB\xbc\xcbS@s\x8f\xdd\xdc\xdd\xb7S@0\x9d\xca\x03\x8f\xb7S@7<u\x11|\xbcS@\x13\xcd\x12\x7f\xfa\xe6S@<I\xd6\xac\'\xbaS@\x9a\x9a\xbbVY\xb8S@\x1d\x1e\xfc\x97\x89\xbaS@\x0f\xd5\x02S\x1b\xbdS@Q\xc0\xe0\x9b\xcc\xcaS@\xa6W\xc3\x91\xaf\xa1S@\x17\xda\x8ca5\xbcS@\xca\x93\x94\x9b\x99\x8aS@+I2+\xf2\xbcS@\x93E\x85\x03\xc7\xcbS@\xa5\xb5\xb5\xb7\xdd\x89S@\x87\xbd\x0b*#\x99S@\x1cX\tC\x07\xd1S@\xb5\xf8\xb7\x1a\xac\xb6S@\xc9\xc8\x16\xa6\x82\xb6S@\x99/\xf9\x8e\x0e\xd1S@\x0f\xcel!f\xcaS@\xbb\xceD\xbb#\x86S@\xb7V\xa03\x1c\xb6S@b,7\xda\x8d\xe3S@&\x9c\x90{%\xd5S@\xd3\xd5\xa6\xb7\x85\xc0S@\x00o\x84\x85\xb5\xd6S@z\x97w\xb4e\xe3S@%!n\xb8\xd0\xc0S@\xde\x8dP\xe9\xe7\xa7S@<m\xc3\xa7d\xc5S@\xd0\x97\xdc\xe7?\xcaS@\xfc\xbc\x19;\xf3\xb7S@\x01(\xd1\xc5n\xbfS@\xd8\x81\t\x0e\xb2\xb4S@FSX\xeeR\xddS@\x16=J\xe1\xd9\xe1S@\xdc"\xca\xed\x06\xbaS@\xdc"\xca\xed\x06\xbaS@s\xfaJbo\xc3S@\xd6p\x17\x9e\xe1\xcaS@\x19\x12c,B\xeaS@zF\xc5~#\xc9S@]F\xc54\x08\xbaS@\x9c5s\xc6\x00\xcbS@\xea\x9d\x19\xb7`|S@\xc8\xbcf\xa90\xa6S@UxD\xa4\x83\xcaS@?\x85FT\x95\xdaS@\xf5-\xd8\xd4\xd8\x83S@\xf6=~\x94\xc0\xd0S@\x0b\x02\xbb1_kS@\xd8:\xeb\x1f\xba\xb6S@\xb6\xf2[\xd6\xa8\xe2S@\n\xfdJ\x13\x86\xb9S@I\x14C`.\xd7S@\xeb\x00Q/W\xcaS@\xf6=~\x94\xc0\xd0S@;R\x8d\x81W\xceS@/\x08!\xbbk\xdfS@\xf1H\x88\xa4\x98\xb9S@\x1e\t\x86\x88\xdd\xc8S@\x03@\x15U2\xd2S@\x85\xa9H\xc1f\xe0S@\x93\xe7^C\x15\xb6S@t\xd3\x94\xe17\xe2S@@\xca\xb6\xf0\xe2wS@\xe8\x1f\x0c\x16G\xe2S@E\x90\x84r\x98\xa9S@\x88\x00|\x18\xff\xcaS@-&\x11\xa4\x8c\xe4S@\x12_\n C\xb6S@T\xc7\xa8\xd8c\xbaS@_h\xeaK\x87\xb5S@\x8f\x1c\xe2\\\xcc\xbaS@\x92\x9dW\x08\xfa\xd3S@!\x9b\x10\x1f_\x84S@\xb3\xbb<\x85[\xcaS@\xd0\xcd\x99\xad\xed\xe6S@\x03@\x15U2\xd2S@\xef\xd54\xf6]\xd8S@\xa0\x9b\x1a\\\xd1\xddS@\x026\x9bt\xf2yS@\x17\xd3\x8bM\xc3\xc8S@S\xba\xb2\xb8\xa7\xb9S@\xf1\x840ks\xe5S@\xd6\xcb\xba\xd1\xd4\x93S@\xbc3\xcb\xca\x07\xd0S@ \x1f\x16C\xef\xbaS@\xf6\xed\xf8\x82\x8a\xceS@za\xbbq\xe6\xd2S@9]P6\xfa\xcfS@\xfa\x9dv)\xe5\x83S@\t\xf0\xfa\xdf\xf2jS@\xde8:\x8dM\xbbS@\x17\xf2\xcfj\xb7\xc5S@\xf2\xa3\x8b\xa0\x07{S@\xca\xfa\x94\x90r\xc9S@v\x12\xf4\x82\xe8\xb6S@\xc2\xf8r\xecF\xcfS@C\x11\x8c\xec\xc5\xe1S@\x06\xa0\xff;Y\xd5S@\xff\xa5\xf8i\xc9\xddS@\xf0<\x1e\xac!\xbbS@\xfa\x9dv)\xe5\x83S@\xb4\x93\xb9!(\xd0S@D\x8dx\x15\xa0\xb8S@\x8b\xfe|p\xa0\xddS@\xfc\xa1\xc5t\x17\xb9S@\x1f\xa9\xf8\xe1\x03\xdfS@;1\xbc1\xb2\xccS@\x186\x0b\x81\x1f\xc9S@\x0c\xc8\x9a!?\xc9S@\x90\xb7E\xdc\x17\xa9S@\xb9\x97.r\xe0\xa7S@8{\xdf\x01\x9d\xa7S@\ny\x8dX%\x84S@8xV\xd8\xcf\xd0S@!\xae\xbf\x83\x92\x8cS@\xd5\x07dE:\x88S@N\x1e\xb4\x01\xb7\xc5S@F\x8a,N\x13\xcaS@\xdd\xea\xed\xc4T\xe8S@\xa26\x16\xabU\xc8S@\x0f\xa3\xb2\xcam\xcfS@;\xf8A\xbcM\xb8S@\x18+4\x04\xac\xa3S@\xd4\xea\xeb\xfb5\xc8S@\x91\xd4\x9co2\x84S@\xe2\x94\xd2\xcck\xb8S@n\xdc@aQ\xd5S@\xb6\xa2\xa6l \xe0S@\x86\x89\xcd\x93\xbf\xc8S@q{_V\x0b\xc9S@\xd9\t\xc2c,\xe1S@M\xb98\xe1\x9a\xccS@\x02\x1b\xf8r\x13\x87S@l\xffE\x11N\xceS@q\x80\xe8\xd2\x0e\xbdS@\xa1\x01z$&\x91S@\x94\xc2\x10\x0e\xff\xe1S@\x9d1\x0e\x82\x92\xe2S@v\x12\xf4\x82\xe8\xb6S@\x01\xf5\xbf}\x9c\xb6S@\nF\xc0u\xb3\xc6S@\xea\xc8\xefN\xd9\xc6S@4\x06fe\xf9\xa9S@\x99\x01~\xf3\xb0\xd1S@e\x90\xf6m\xc6\xefS@m\x00\'\xb4q\xc8S@ \xfd\x86\x97\xbc\xb7S@-\xf1\xd2\x1c\x01\xdeS@\xe5G\xb0P\x9a\xe1S@}\x9fa\xb3g\xe1S@]e\xb7:W\xd8S@\xf9\xac\xe8\xfe\x1a\xc9S@C*%\x89o\x83S@<\x9d(\xc2\x99\xe3S@\x80 $y\xda\xbaS@\x15-\x01\x0e\xc8\xd0S@+&&\x91\x82\xe6S@\x9b\xd9\xce\x11C\xc5S@\xa1"\xd5\xa5\x1f\xd7S@5\xa4"\xe0\x9b\xd7S@\x8cx7,i\xb8S@\xe5q\xcf\x97\x0c\xcdS@\xef\xa7\x9dv\xf2\xcfS@\x1d\x9b;\x88\xcb\xa9S@\x02tH\x153\xd0S@\xb9\xc4\xd9\x95F\xbaS@\xf6\x97\xeaA@\x8cS@C!\x06\xda\xca\xcdS@\xf4\xaf\x13Ef\xceS@\x1fb+j7\xc9S@ \xb4\xd0!\x03\x93S@\x9e)\t\x98\xd2\xe3S@S\xa0(\x91\x08\xe1S@\xd6\xf78\x14k\xcfS@\x18\xae\x9c\xb9\x8f\xceS@\x05G\xaa\xd8\xd2\xd6S@\x0c\x14\x97Z8\xc9S@9,wT\xfd\x85S@\xb5\x80\xa3!|\xb8S@NP\n\x8e\x19\xd5S@EE?\xcd\'\xdcS@\xb9\xbc\x13\xf0\x8d\xaaS@\\\xdf?\x12T\xc8S@\xd5\xc0#\xfc\xb9zS@z\xb4\xfa\xc29\xdaS@\xd1^\x15O\x80\xb8S@;\xcd\xc2\x8eR\xcfS@\xd0\xf7fT\x1b\xc5S@\x8e\xc7T\xc5\xa2\xc6S@j\xc3"\xeb\x1dxS@\xf3e\xec\x04}\xccS@\x00\x80\xda\x1aT\xceS@\xf2\x18H\x03\xdc\xc7S@\x0c\xfe!s\x1f\xe1S@\x85\xb2\xc1\xb5m\xd1S@f\xcah0\x07\x88S@\x9a&Q;-\xceS@\xe6\xeb\xa5\x9b\xb1\xcfS@\xdf$W\xc4\xfd\xb7S@A\x1b\xa20\xe8\xa6S@\x9dW\xdf\xdc\xc1\xc4S@\r\xbe\xfb\xf6\xe2\xe8S@\x05\x04\xa0ln\xc6S@!\xf0\xa8X^\xd5S@.\x7f\x96 \x8b\xe4S@\xbb`\xe7\xcch\xd1S@wgQ\xfaZ\xc6S@\xbd)\xfa\x12\xdd\x9dS@\x9fP\xc4({\xc2S@\xe1b\x8c\xf7z\xc0S@\xf70)\xc97\xc1S@\x96l\x88\x86<\xcdS@{\x8f\x1b$O\xc7S@T\xdb*\xd0\xf4\xc5S@T\xdb*\xd0\xf4\xc5S@T\xdb*\xd0\xf4\xc5S@\x89\x19\xff\xeb\x9f\xcfS@\xff"\xbe2=\xcdS@\x05\xfd\xdd\xb6\xf7\xbdS@$P\xcf\xf3\'\xc6S@J\xf2\xd1\x94%\xc3S@Q\xf8\x0bA\xef\xc6S@G\xf4\xc1X:\xc1S@\x88\xe5[w\x1f\xd1S@O\x0ew\x91\xf2\xaeS@\x18\xb0\t\xdap\xcdS@VC@\xd2\x95\xa7S@yw\x9c\x00\xec\xcfS@yw\x9c\x00\xec\xcfS@\xae\xc5]\xee\x1d\xc1S@y\xde\x94\xdf\xb7\xccS@d\xd0K\xfc\x1d\xc8S@\x05\xc2\x9d\x9b\x99\xe5S@i\x04\xaf\x05w\xb7S@aSt\xe7\xe7\xe5S@O\xfd\xe4\xe6\x95\xd8S@\xed\x0b\xbb\x82\'\xcdS@C\xec\t\x1a)\xd2S@\xe8I\x9fIX\xdbS@C\xec\t\x1a)\xd2S@\xc1\xea!\xd0\xe6\xb6S@\x9c<z\x9d\x0f\xb7S@\xa3A\xa5^R\xb7S@u/\xfc\xd4\x14\xdfS@\xde\xdb0\xd7\xcb\xcfS@\xf7\xc7\x84\xc0\xf5\xdbS@\xfeZ\x81&D\xc0S@+\xc6\x89d\xea\xc2S@\xdd\xb0\x9f-X\x82S@\xc5\xc4\xe8\xa7\xb1\xdfS@\xe3\xf28\xd1\x11\xcaS@dE\xc8\xe2\x80\xd0S@\xbe\x8fPJ\x13\xeeS@\x8b\x1c\\\x18\xe0\x87S@\xdc\xe7\x93\x05d\xebS@\x9e4\xba\xf4\x03\xebS@\xf2\xd7\xa6\xef\xbc\xb6S@\xee\xc7\xccS\x9e\xdeS@\xfb\x7f\xad\xfc\x9e\xd1S@\xf7e\xc5\x06\xd4\xdaS@\x1cz\x12(1\xebS@\xbeNv\xf4{\x91S@6\xe8\x8fm\xdd\xc9S@\x9c\xdf\xa1$\x9d\xd0S@\xe9\xd1,2y\xd1S@\xfc\x94\x9e\xc8\xa9\x86S@|\xd20\xe4\xa1\xafS@\xf1\'\xc7\xa9\x07\xb7S@\x13\x1b0Y\x1e\xc0S@Xf\xe7\x87\xb0\xc9S@QR\x85\xf4\x11\x82S@\x9f\xa5\xfbL+\x82S@g\xdb\xa4\x0c\xbd\xdbS@\xc2\xd5\xe0\xf8K\xc6S@#\xa5Ef\xd4uS@\xd4i\x88\xcb\x94\xc2S@\xbd\x05j\xdd\xc2\xcbS@\x84\x10\xec\xe5k\xd6S@\xac\xf4\xf3\xc2%\xd0S@\xb0\x0b\xca$\x1e\xe1S@4B\x97\x1eM\xd5S@k\x1d\xe6F>\xc9S@K\xca\xb3\xcd\x9e\xc2S@\xbb\xc0\x88M\xb7\xdbS@\x82\xcd\xc4\x04\xa0\xebS@\xb0\xa5\x01\xc4\xb6\xb2S@\xbc\x7fkT\x80\xd3S@2\xa8h\x17\xb7\xd3S@\x89\x99q\xfe?\xc8S@\x1c\xed\x10\xacN\xd1S@:S:\xb5\xfc\xb8S@Jd\x83\xe9,jS@\x9d\xe0\xe0\x1c\x04\xcfS@\xac\xe7\xf1\xf9\x81\xdeS@NYQ\xb9\xdc\xdcS@\x1d\xf3\x9fe5zS@c\x83s\xa9w\x8fS@<`W\xf0c|S@?\xa26\xed\xee}S@\xc8z\xd5o\xf1\xe3S@Q\xe9\xd8\x1cz\xd0S@\x16\xe5\x02AC\xdaS@\x12\xd2\xde\xdfx\xc2S@z\xf0\xb3\xf8\t\xe1S@/!\xd0y\xda\xdaS@\xd7r\x80vN{S@\xdb\x1c\xea\x9b\x98\x82S@\xbfjJ\xd6\x9a\xdeS@\xeaU\xf8\x8a\x08\xd6S@\xadX\x06|y\xc1S@\x91`\xe1\xa0N\xdcS@\x1ccr\xf8\xa1xS@\x14\x81\xf6\x18\xf1\xc1S@2\xf8F\xaf\x84\xdcS@\x93\x89\x8f\x95\xdd\xc1S@+\xcf\x1dKu\xd5S@&\xe8\xe3[9\xd4S@\xa6\xe8Q\x13A\xa3S@2\x9a\xd04\xc1\xdaS@\xc6\xf3-f\x18\xdeS@\xcc\xaa\x93\xdeK\xc2S@\xb3\x8d\x87\x17b\xc6S@&\xb8\xe8\xcc\xbe\xddS@\xe1`\xad\xacy\xcfS@i\xa6\xbc5\xc9\xddS@\x1a\xfe\xf2[\'\x8aS@_w(<\xdb\xc1S@\xc2j2\x0bL\xcfS@\xff\x81W1\xc1uS@\xe4G\xc0"W\xd3S@\xeb@\xbfM\x9e\xe1S@Y6\x81\x07"\xd3S@\xaa\xec\xcc\xd6\xea\xc7S@\xd3\x96\xd5?~\xcfS@\x9d3\xcc\x9f\xbd\xc5S@\x1f\xc1x\xc4\xf4\xccS@Y\xea?\xd4\x9d\xdbS@V\xce\xfdr\xa4\xcfS@\xc1Yo\x8bH\xd3S@:W\xa0)z\xe9S@\x8eL80\x9a\xd6S@\xf9\xdaT\xa0\xe9\xd4S@\x11\xd6\x1cN\xa7zS@\x1ew\x10`\xdc\xb5S@\x0fNg\x1f\xee\xc7S@\xcc\xdb\xb0\x18\x80\x8eS@\x05\x85q\x9e@\xdeS@P\x1e\xa2\xc0t\xeeS@\xc7\xe6\xbc2\x97\xc1S@\xe7\x0c\xe5\xe4+\xcaS@\xba\x84\x12Fm\xa7S@(\xe9\xaa\xcfP\xd3S@\xe4\xba\'Q\xa1\xb9S@\x001JXS\xcaS@\xb1(\'\x18\x7f\x8dS@\xc6\'\xc5\x19\xd6\xd2S@cA\xffs\x83\xd6S@p\x07\x06\xba\x92\xa7S@\x90,L\x11/\xdeS@V.\t)\xdc\xbbS@,I\xa2;v\xdeS@\xbeo\xbb\xf8\x97\xaaS@zu\xc8^\xa7\xd4S@\xeaL\x7f\tb\xc7S@\x92\xf8\n\xb3\xff\xcbS@\xf9\xa3\xba\xff\xb5\xbbS@\xab\xc4\xa75n\xc6S@\xa9\x08\xbc\xb3^\x92S@\xf9\xa3\xba\xff\xb5\xbbS@m\x86\xf9\xb0S\xd9S@\x8b\\\xea\xda\xf5\xddS@\xc1\x00\xfe\xc7?\xdbS@\xdaCB*\xe2\xd0S@\x1f\x85/\xc7\xab\xc7S@!\r\xb3nX\xb7S@\xce\x9e\x9c+\xe9\xb6S@\xee\x83\xc0{\xb1\xe0S@\xbb\xf6\x8c\xf1\xbb\xb3S@\xfd\x8e\x1e\xca\xe2\xf3S@#q\xec\x84\xd5\xd0S@\x98\xf4\x8d\xf2\x9d\xe9S@\xdf@\x8f \xb0\xd2S@\xd9\xd8\xb5\x80\x1a\xc3S@BQ\xe6\x13\x1b\xc6S@\xc4k\xd3\x88\x07\xf4S@\x06>@\xf92\xc5S@\xeco\xf5+\xb3\xc4S@L\xaf\xf7\xed\xc4\xefS@\xa0\x96(Qv\xd2S@\xc5\xdc\x17\xf1\x87\xb3S@\x82P\'\xd3\x81\xb4S@\xb7}]\xf0\xe6\xc6S@\x145_5\x9a\x90S@6\xb0}\xb74\xc7S@&\x18gL\x90\xb4S@\xd8\xfa\xc5\xfbG\xd1S@\\\xa2\r\xb5\xa0\xdbS@M\xb8 \xae\xb5\xddS@\xa7\x80b\xd5\xc4\xc1S@\xf0 \x9bjh\xc6S@\x00*\xef2\n\x9eS@\x0e\x97m\xa3C\xedS@\x80I\x0f\xf1y\xedS@ \x87yD\xa6\xc5S@\x96\xed\x8b\x82\x9e\xdcS@\x0c\xdc\x1d\x9e\x1b\xd3S@\x7f\xacQ\x1e\xb1\xb3S@_\x91\x8dN\x8e\xc5S@4\xae"A\xaa\xe7S@\xcci\xf6\xff\xdf\xb3S@\x8f\xa6b\xfb\'\xcfS@\xd5\x971\xf7\x8c\xe1S@\x93\x84\x11>*\xcfS@\x99I\x18\xe1g\xcdS@\x80I\x0f\xf1y\xedS@W\x12\xb4\xd0&\xf4S@A\xcc\x83\xb6\xc2\x84S@\x84~\xd7k\x05\xaaS@\xb3&\xbf\xc7/hS@\x1a\x94U\xc9\xea\xe5S@\xccNy\xdf\xdc\xf1S@\xc3\xbf\x1e\xe8j\xd1S@\r )\xb2\x1e\xa2S@=>\xfd?j\xd0S@\xcf1\x02\xe8"\xdbS@S\xa0\x1f\xe5v\xc1S@\xa8\xbf;:\xc2\xcaS@\x12X\xd9\xd1\xa9\xd1S@y\xfa\xe0sV\xd1S@\xc95\xb0\xdaNuS@\x02\xf3\xfc\x13U\xd4S@R#\xa5\xa8;\xc7S@\xb2r\x82\xf1\xd7\xcdS@\x0f\xe8\xcc%3\xc6S@\xf0\xca\xc7\xe6\x0b\xc6S@\xd7\x02}\x83[\xddS@\'\xf4\x07 \xe9\xb7S@V[\xb03U\xc4S@\x0f\x9c\x9eU\x8f\xd4S@\x01\xcd\xb3j*\xedS@J9\xf9\xed\xf7\xd9S@\xa4u\xc2H\xab\xc8S@\x05\xc2\x9d\x9b\x99\xe5S@\xc6x\x18\xae\xac\x8dS@\xbc8\xcb\x15"\xeeS@\x1f)\xa9\xa6\x1f\xd1S@\xc7\n6\xbd\xe9\xd9S@\x9d\x1a\xdc\xcd\xd8\xccS@W\x12E\x07\xa6\xe5S@G\xad\x95:\x8d\x8eS@4g~\\&\xd3S@[\x92\x89\xe27\xb8S@\xd4\x99^\xe7\x00\xcfS@zN\x95\xd3z\xc3S@\xca\xa6\xe6_\x1e\xcaS@\x1f\xa2.\xee\x96\xc4S@E\xbb\x1b\xfc\xc2\xc0S@h\xc1\xa7\xb0\x9a\xbeS@\xef\xaa6\xb0\xbc\xbfS@\x81\x9eBGr\xb2S@\xea\xab\x97\xca\xb1\xc7S@\n\xed\x14\r\x86\xc4S@\x83\xd5\xf9\x972\xdfS@\xcb6-\x00\x12\xb0S@\x1a\xc6\x96\x8aK\xd3S@\xfe\xc8\xb0\xc1g\xc6S@\xe6%e\xc0\xb2\xb2S@\xc4\xb6\xf2\xcck\xc3S@\xae,c8lwS@\xa7\\\xa7sb\xd6S@X\xc9\xbe\xb5\xa6\xc6S@\xadU\x12X\x86\xf4S@S\x0b\xbb\xea\xb7\xcbS@\xfb\x1a\x83\x92\xc6\xc5S@,\xda\x96\xf3\x1b\xe4S@Y\xf1\x8c\x83\xe6\xc3S@wq\xae\xbd\xc6\xbfS@T\x95+\x9e,\xddS@\xc5\xa5c\x1dl\xb2S@\x1cl\x07T;\xabS@ \xf2\x1aZ\xc7\xc2S@\xea\x07$\x9bV\xccS@\xb28\xea\xedG\xc9S@O??\xdf\xb1\xc6S@\x1cq6\x1ar\xf4S@Vq\x12\x9d \xeeS@\xf1\x82{>\x98\xcbS@\xeem\x84\xdfl\xc8S@\xc5\x85Pj\xe6\xd6S@\x1e\x13/\xf4\xff\x9bS@\x15\xa5\xc9\xa0!\xcdS@m\x88\x81\x02\x94\xbaS@f\x81\x95ts\xd9S@}:\x92\xb5\x92\x80S@\xd9\x8d\xbf\xeb8\xc1S@\xdc\xfa\x13\x07\xb5\xd8S@\xd1\x1e\xd6x\x0e\xc0S@\xb3\x19?\xfd\xc6\xa6S@O\xad\xeb\x96t\xb8S@\x93\x06\x95B\xbb\xc6S@\xf6\t\xba\xe3s\xd9S@I\x0fqw\'\xdaS@\x7f\xde\xb8/\x8a\xc8S@0-\x12\xcb\xe0\x8cS@\x9e`S\x15\x85\xd6S@\x9bU\x84\xe9\x9c\xb2S@\x9d\xe7b\xeb\x1d\xdeS@\xc3l\xcf]Q\xc1S@\xcc\x9e\xe8g\xbd\xf4S@\x04=\xd7\x89\xd1\xe3S@X\x1em,i\xeeS@\x0cF\x89I\x03\xdcS@\xe5$4\xb5!\xd5S@\x1c\'Q\x81{\xc2S@\xd6hv\xb6\xfa\xceS@\x96K=\xcb\xc3\xddS@a\ts\x99\xa5\xd6S@\xd2\x9f\xec\xe3*\xd3S@\xb8\xd8c\x10\xcb\xbcS@\x105\xc5\nE\xe4S@\x086N\x85N\xf5S@\xa5\xde)]\xe4\xd6S@\x1b\xda\xd4\xa9\x9f\xa6S@&\x18&\xcb\xed\xceS@\xed\xf5\x19 \xf0\xc8S@\x98<\xef\x08\x98\xdaS@s\xb1\x13V\x91\xbcS@\xa8\t\x8b\xbf\xfe\xc8S@\x05G\xaa\xd8\xd2\xd6S@g\xcc \xc7\x7f\xc6S@\xf2eto\t\xe3S@L\xf0\x127h\xdaS@\xf0\xf1\xe9,\x00\xcaS@\xf6^\xa7k1\xceS@\x12$!\xa1\xd8\x9fS@A\x9e5\xf1.\xd8S@5M\xeb\xd4\xe3\xc0S@\xd8\xd3\x89\x84O\x83S@\x9b\xc3\x10\xf7H\xf3S@\xedrzj\xf4\xc4S@|\xadc6%\xc3S@Y\n\x1b`\xb8\xe3S@\rv;\xef\x9b\xaeS@w\x1f\xc1\xcd\x8e\xceS@db\xd8$M\xc9S@\xa6\x94Q\xfb/\xc4S@\xed\xe6\x8co\xba\x8dS@1w\x10\xf4\xfe\xb8S@\xf9\xea\x84\r\x8c\xa4S@c\xf2\xb7\x98R\x80S@\x80\xbf\t$\xd0\xd3S@&}\xdb\xc6\x14\xc7S@\xe8i\x97t\x1f\xa8S@\x0b\xbdk\x12\xf5\xd5S@\\\xf78q\xfb\xd4S@%\x94z\x98\x0c\x95S@R\xc8:\xe4\xde\xbdS@\xcb\x14>k\xc8\x9eS@\xcb55DJ\xd8S@g<\xc0\xf2T\xd9S@Q\xf1R\xf3,\xe2S@\xf1j\x82\xd17\xa0S@\xee\xfb\xe0\x91\x05\xa8S@\r;\x03\xfc\xea\xd5S@p\x01p\xe5\xbf\x7fS@\xcd\xa0>\xef/\xc2S@\xe8B\x03{\x03\xf3S@\xd7\xd7}\x05\xd6\xe1S@j\'\x90\xb6N\x82S@\x9a\x8aD\x1a\xf7\xceS@\x16\xe4Z\xc2\xe5\xd8S@\xb0\x87\xb5\xfe\xea\xf0S@\x14\x9a\x8d\x8dF\xeeS@\xf5\xf3\x8c\x13\xb6\xddS@\xfcuV\xa3\x16\xf6S@&\x97\x0eV\x07\xbdS@\x9a\xa2d\x1bd\xc0S@\x03w$\x18\xa7\xd0S@\x0b_\r\x9d\xc1\xe8S@\xbf\xbdE\xb3\xb2\xf0S@UY\xb13\xd0\xd5S@.\xc4\xb2\xb5w\xf1S@\xf3X\xa1\xe8\xa7\xf0S@k\xcb\x12\x18\xa8{S@\x7f\xbf-\x96H\x83S@\x9bt\xf8\xb1L\xd8S@\x95.?\xad%\x80S@\xd5\xed~9\xd6\xd0S@\xed\x00v:\'\xc7S@\x90\xd2\xc8h\xab\xcbS@\xdb\x01XQ\r\xf5S@\xb1\xba\xe6\x9f\xf4\x80S@u\x97@\xad\xd8\xdaS@\xa2\xe9\xb9\x84\xa5\xe3S@\xec\x8a \xaf\x9ctS@<\xbb\x11C\xf9\xf2S@wU\xe8\xf9t\xe4S@\x8a)\xb6\xe05\xd5S@\xb8\x14\xfe\xf3\x01\xd9S@~ly-\xc4\xd8S@\x06j\x7fN-\xccS@\x11\xda\x12\xec\x03\xf1S@\'\xd3\xed\x0b\xa4\xcbS@\x7fk\x85e3\xb4S@^\x1fo9_\xb7S@\xe5\xad\xe2K\xdd\xe2S@8\xb3\xe6\xf2/\xd4S@\xfbNk\x81L\xf2S@\xa8;~\xcf\x06\xd9S@\xe7\xae\n\x1c\xeb\xa7S@\x94\t\xa0W\xe7\xdcS@/\x02\xe8@\xe2\xd0S@\x08\x81\xfe\xceP\xf2S@,q\x89\x84G\xd9S@\xdex\x97\x97\xac\xd3S@Q\x19\x14\xc50\xa5S@\xd2\x86<\x06t\xdaS@\x8a\xe58\xcb\x0b\xddS@\xb1C\xcb\xf9\xea\xe9S@e\x13\xba7\x80\xeeS@\xe8.\xb4C\x98\xf1S@C$\xfc\xb0?\xe3S@\x8b\x98\xf4\x05\xe9\xa7S@D\x8dx\x15\xa0\xb8S@u\r:\xfc\x8c\xa7S@A\xdcx~J\xf1S@\xaeNUkd\xcbS@\xb7:\x17\x12\xc4\xe2S@\xbd"\t\xdf?\xf1S@d\xe5&T\xea\xd3S@\n\xf0\x87\xe8\x90\x8fS@8\x81}\x0e\xa3\xf0S@)\x92\xa0\x89S\xb3S@*\xd2X\xc9$\xf1S@\xa9\x96\xd7}P\xd8S@\xb9\x93\xe4fL\xe3S@{\xd1}\x7f^\xc8S@!\x15\xaf{:\xc8S@\x13\xba[\x8d\x87\xcaS@ae\x84\xa2\x02\xcaS@\xce4\xc2h\x7f\xb7S@s\x12lI$\xd8S@\xcdZ\x10\x8d\xbc\x87S@\xd3\xc3\t\xe7\xae\xd0S@<\xa6<\xae\x0c\xbdS@\xe2YR*P\xd1S@\x13#\x9e\xfc$\xc7S@)\xf5\x04.-\xcaS@\x13\x8b\xad\xa5\xf7lS@\xec\xcf\xcd\xbf%\xe4S@]U\xf0=\xad\xd7S@\x81Q\xb0\x1c\x9c\xceS@\xee0\xcb\x9d\x1b\xe3S@\x8c\xef\x878\x13\xcaS@EG*\xce&\xd5S@\x13+%\xca\xb9\xd0S@TV\x04cp\xd5S@\xdd\x1dq\x9a\xef\xceS@\xbf\x96\xaa\xb6kcS@\xa6\t\xea\xe0\xffxS@\xa0\xa2\xfdS\xbcwS@\xb2\xe0\xdaN_uS@\xf7Tt\xe4OuS@u\xfc\xfa\xba0jS@\x9a\xa2\x88\xbc\xa7iS@\x17\x7fe\xeew\x89S@X\x8cN\x0b\xe1jS@\xec\x9f\xdd\xb6\x1d\xcaS@\xb0\xf9\n\xb8\xe4kS@_\x1e`\xc2\x11\xe5S@\t\xcf\x9au0\xbcS@\x91\xc4\xfb\xa8\xb8vS@\xd3\xf1@\xe1\x12uS@i[\xc9\xd2\xc1wS@\xbb@\x8d\xfe\xa4wS@H\x05\xc7\xedwwS@\xb4\xf9\x92\x15yxS@\x97\xcc\x04\x8c&xS@\xc1\xdeC+rxS@\xc8\xa1\xad~\xb6yS@\r\xcc\xc5M\x16vS@9}5?j\xc3S@\x9d\x9c8\x92 zS@\xae\xd9z\x19DvS@+`R\xca\x17\xbcS@\xdbh$\xca\xc0wS@<\x9f\xc5\xc1XxS@\x1b\r\xb5\x1b\x88{S@X\xda\xfc\x1e\xf1xS@\x8f\xd4\x880\xd3iS@L_)]7\xdeS@\x15\xc4\xfffT\xc6S@6,<\xd7\x07~S@\xb6bP\xc5\x9e~S@\x15\xc4\xfffT\xc6S@\x06H\x96]\xde\x90S@\xf2\xa3\x8b\xa0\x07{S@\xf5\xc97\x81\xe6\xd6S@n\x86\n0\xf4{S@\xa3\xd0\xdd\xbc\x1a\xd3S@\x96\x0f\xd3\xa0\x12~S@\x99@\r\x13g|S@\x8df(\x9dq\xd6S@m\xa7H\\K\xaeS@C,\x15v\xd9\xc6S@\x82\x9b\xf9\x12,\x80S@c\xf2\xb7\x98R\x80S@Uu\x84|\xdb\xaeS@!\x1c;\xc4\x1e\x82S@2\x14F\xeb\xf0\x81S@\xd9\xc3lw\xb4\x81S@\x8d_\x1f4\xa5\x81S@\xfb\xe1\xf8\xc6m\xdaS@\xdf\xb7\xff\xcb\xa2\xcfS@\xbe\xa9\x1c\x04-\xafS@\xa4\x9b\xc9\xe5\xea\xa3S@\x13\x15\xdb\xdb\t\x82S@\xb5\xb0a\x19"\x85S@cAE+\x99\xd7S@\xd1:\xfdLW\x82S@\xf8\xca\xda%\r\x94S@\x08@\xa5EN\x83S@\xd1\xb2k\xb5\x1c\xb7S@\xd1\xb2k\xb5\x1c\xb7S@\xb8\xd1\xb4\xc3\xf0\xb7S@#\xc3X\xf4q\xd2S@\xb6!\xfa#}\x82S@\x02\x1a\xba\x1c\xad\xa3S@_\xa3\xb9\x05\xfa\x98S@PF\xa7i\x83\x82S@Q\x9dQ}\xf1\xc9S@\x9e\xdd\tj\\\xdaS@\xa4]<5B\x86S@\xd1c?\x16;\xaaS@e\xfd\xa9b\x8f\x83S@\x80\xd3\xac\xcc\xf8\x89S@T\xe0\x9a._\x8aS@\\yJrN\x84S@\x0b}\xad\x16\xf3\x85S@\x03\\\xc5~\x94\x8aS@Zi\xbaT\xfb\xdcS@\xadu\x85\xf4B\x83S@zK\xbb\xa3\xcd\xa8S@\xba\xa6N#\xb3\x86S@\xc6\x114F\xf6\xccS@\x0f\x12\x80\xa8]\xc8S@\xc5\x08\xf2\x8a\xd2\xc2S@\x90\xfa\x88\x1e\x9d\xe5S@Q\x19\x14\xc50\xa5S@\xc9\x14\x81\xceR\x88S@\r\xaf#\xb0p\x89S@\ts\xf8|U\x86S@\x1d&h\xf8\x84\xc8S@\xffY\x8a\xe2\xb7\xddS@\x19\x81~\xdfq\xcbS@)\x1f\xd8\xc5U\xdbS@\xe1\xe8\xbe\xb4\x04\xe5S@\x8f\r\xa7K4\x86S@\x98+l1&\xd3S@:M\xc5a\xc3\x8dS@\xb6\x1a\xc1\xd21\xc5S@~\x02$A\x9d\xa3S@\xd8\x14.H\xcd\xf2S@\x8a \x90\xdc<\xd9S@\xcb\xbc\x13C\xf7\xe0S@%\xd8^\x04\xc5\xe3S@D8\xaa\xf3\t\xcaS@\xaf@\x95\xe8\xf1\xe3S@\xec\xd4\x02s:\xc7S@OZ\xef~5\xc7S@\x08\xd9\x10\x16!\xdeS@\xbf\x90m\xa9\xe0\xb0S@\xc9\x88\x18~#\xd0S@)y\xe6HQ\x88S@\xfcf-s\x8b\xdeS@\xfc\t@a\x85\xcfS@\xd4u.\xe8\xf7\xd3S@`Q\xe2\x1e\xd5\xdcS@\x12v\xf2j\xec\xdcS@~\xdeu\xb1/\xe1S@U6S\x9f\x05\xd4S@\xe0\xfa]~d\xdfS@U\xb0_\x84\x8d\xeaS@\x0cbk\x07f\xabS@w\xa7$\xc0~\xf1S@\xa6$\r?\x91\xdcS@\x9bU\x9a\xa7\xd2\x9cS@\xcaW8N\x0b\xceS@\x0bg\x02B\xc6\xdaS@\xbcq\xf2\xe1\x05\xe1S@\xbeEI\x8cI\xcfS@\xea[qq\xce\xcdS@,_\xa2\x02%\xf2S@r\xfb{\x91{\xe9S@\x18\x98\xc6\xb8\x9f\xe9S@=M\x1c\x17u\xeeS@\xc15\xabe|\xe9S@\xcb\xae`m\xe0\xf1S@\xdfhH\xea~\xcfS@\x8b\\\xea\xda\xf5\xddS@D}\x19^\xf4\xccS@\xd5t\x943\xba\xe0S@6\x9d\xac\x10\x8f\xdbS@\xe3\xfd\xf1T\xcb\xcdS@),\x91\x9b\x8c\xdfS@Q\xb0\x0e\x83V\xe7S@:\x0b\xbc\x84\xbc\x93S@lt\xff\xc2\x9a\x91S@;=\xf4\x99\xda\xd9S@\xba\\\xcaV~\xdbS@\xcadr\xab\xea\xdcS@a8\x903\xc7\xdbS@\x07f\xe4ix\x91S@\xbb\x0b\x7f\xb0\xa0\x92S@\xb5s\xee\xdf\x17\xdbS@\x94\xae\\\xf5\xa7\xddS@\xe7|S\x0f\xd9\xb0S@\xfc\xde\xf1\xcf\x15\xcbS@%\x12_8\x85\xccS@\xf2^\xd1\x08\x1e\xdcS@\xc9\xc9\x16\xb4\x05\xcbS@\x01\x11\x0f\x9f\xd0\x8eS@\xec\xcf\xcd\xbf%\xe4S@1\xb3.\x86>\xd4S@E\xcfU1V\xd9S@c| \xbf\xfe\xa6S@(w]`\x16\xb2S@\xe9[\xa9\xc4\xa1\xb2S@\x80\xbc}\x84\xaa\xddS@\x99I*Q\xf0\xc9S@\xba\x8a\xdd\xe7f\xdcS@\\\x94^\xf5B\xeaS@\x14;&\r\x08\xd9S@g\x80\xd0r\x99\x8fS@\xa1\x89\xe7h\x0b\xddS@N3\x83\x99\xb0\xc8S@\x9f\xb8\x0b9Z\xf1S@\x1ara\x99\x9e\xd8S@\xb6\x9c"\x9f\x85\xf0S@\xd8$\x92\x85\xe6\xd3S@y\xa6\x833A\xd3S@\xf9$\xd4\xfe\x04\xc8S@x\xb9\xc0\xad\xcf\xd3S@\xa8 .\x92\xc6\xd9S@j\xd3\x02\xc4a\xf1S@\xf4\x03\x8d\xb1\x02\xf1S@\tl\xd0\xc7\xc8\xc7S@\xfe\xfb.\xbaA\xd4S@\xef\x1a~\x8b<\xd3S@\x87l\xcd\xf8\xaa\xc2S@\x9c\xca\xc2\xa7\xa9\xd8S@=\x1d\x87\\\xd8\xc9S@\x00`%\xcfU\xd3S@#Y\xf9V]\xc7S@M\xe6lR\xe5\xd7S@N\xa2\x00\xeb\x99\xd3S@\xdfp\x0f\xa5\xff\xb8S@R\xf8y\xe4\x08\xb7S@\xc5=\x03T\xd7\xb6S@jO\x13`\xdc\xb7S@A\x87}\x04?\xd7S@\\\x1b\xd2\xb5\xa1\xb7S@\xed\t#\xe6=\xdfS@\xbf)Q?y\xc6S@4\xfbax\xd5\xd6S@2\x1a\x8d\xfb\x07\xbaS@\xac\xa3?\x80\xb0\xb6S@\x1e\xfb\x08\x0e\xb1\xb9S@\x88\xd6\xce\xa8\xae\xb8S@4\x1e\xacA\x01\xd7S@k\x1e\xcb\xe85\xd2S@\xf3*\xbf\x1a\'\xd3S@0Y+\xb7\x90\xd6S@Q7\x82\x84N\xeeS@\x0f\xa4\xf4\x99L\xb8S@\x95\xe1\x86\xb3\xa5\xd6S@\xd0`\x11\'\x95\xeeS@h\x04+\xcde\xd9S@m26}\x01\xc6S@\x97\xb2%\xd2#\xdaS@(\xb8\xe4\x90\x12\xb8S@\xf2\x80e=\'\xeeS@4\xb0L\xdd@\xeeS@FY\xb0Uf\xd6S@!\nq\x9fX\xb7S@\x0fm\xa6\x17\xd5\xa9S@\xca\xa9\x89I \xc5S@\xd7\xef\xb3\xb0\xc3\xc0S@\x1e\xb1\t3\xa9\xc8S@\x14\xa5xm\xbb\xecS@\xc6\xfds6Q\xd4S@\x07\xd8\xe5\xfbk\xecS@(`\x9b\x8d\x07\xc4S@\x7f\xdd\xdbeb\xd0S@\x89\x9e\xfb\t{\xd5S@L\xd9\x7f\xf0\r\xedS@\xbd8\xdd\'k\xd5S@\xd9\x8c\xa5\xcb\x90\xd5S@\xebio@\xbf\xd0S@\xeb\xc7\xe1\xd9\x05\xb2S@\xf3<k\xfa\xb4\xc4S@$\x9a<\x9f\xcc\xd0S@=#G\x1dq\xd7S@\xbc\xe4*\xba{\xd3S@D\xa4\xf6\x1dt\xecS@8\xc3\x06\x9f\x84\xcfS@p\xc9\x17\xe9d\xecS@\x11=V\x93\x8b\xdeS@r0\x93l\xc7\xdcS@r|\xc9Z\xb9\xc5S@`E$Y\xf6\xcdS@\x90\x13\xdb*\xf9\xe7S@\r\xe3K*\x97\xc3S@&\xb8\xe8\xcc\xbe\xddS@\xa7;S\x17y\xd5S@\x13\xcb\xe4r\xe1\xc1S@5%\x80\xaf\x8a\xc2S@\xc8T\x01B\xbf\xdeS@\x80"\x97\xf6\xdd\xdcS@\xe7\x99\x04i&\xe5S@Nx"1\xae\xebS@w)-\xebd\xdaS@\xf9\xe9\x85C\xf6\xf3S@`\x1f\xb5\x1a/\xebS@9\x97\x9b)8\xcdS@\xb42a\xcbC\xc0S@m\xd6&\x00\x13\xebS@;\x9d\xc1ov\xc1S@y->\x00\xe4\xccS@\xf6/\xb2D\xac\xe5S@T+5_\xed\xdeS@P\x8f`\x92\xf1\xccS@\x05\xdapP\xf7\xd4S@\xd9\x0ce]\xe3\xcfS@\xca*\xe3l\xc0\xdeS@k\x9e\xce\x99,\xd2S@:\x10\xe0\x0e\xa4\xd2S@\x9c6\x12] \xd8S@C`\xe8\xb0\xc3\xcfS@\xe8B\x98\xff~\xcfS@q\x14\x03\xe5@\xc0S@\x82~L\xden\xd1S@AA\x18-\x83\xc0S@\'nO\xf1\x10\xadS@\xd7=t\x8ex\xa7S@\xaa\xac\tIA\xc2S@K\x96Zxv\xcfS@u\x91\xa6\xec\xf3\xbeS@j{r\xfa:\xa5S@\xf6O7\x16e\xe6S@x\xce\x85Y\xce\xd0S@P\xe1\xafC\x1e\xd7S@\xe5\xa5\x1f\xb9\x0e\xbfS@\xd8,\x9a\xb0?\xbfS@oIe9\x83\xcfS@\xa3\xcb*J\x10\xd1S@\xb7i9\x06\xd3\xa8S@J\'\x96\xeej\xd0S@\xb1\xd4E\x15k\xcfS@K^ H.\xd0S@\x11y\x06\xa2\x13\xd1S@\xc5J\xeb\x1cy\xceS@\xba\xaa\xdf\xc2S\xcfS@r\x0f\xcb\xa4\x8f\xceS@\x9a\x81\x94y\x98\xbeS@;\x8d\xb1\x9c;\xb6S@\xc8\xf4\xd5H\xc6\xbaS@\x88\xf3RM\x1e\xe5S@v\x86\x8foR\xceS@-\xb7\xdb\xa6\xbf\xd0S@\x01\x9c\x8e\xee]\xf4S@\xb4\x12\x02+\\\xccS@\x86\x11\xfb(+\xd1S@\xf5~\x83T\xeb\xbeS@ws\xca\xeb\x87\xc4S@V\xc3\x0c\x02\x01\xd1S@3\xf5{\x89\xfe\xd9S@\x10\xc3o\xdf\xcf\xc0S@\xcc?q\xed\xa6\xd0S@I\xd3M\xc2\r\xd1S@=S\x1f*%\xe5S@+\x8b\x1f\xdcW\xd2S@\x06\xfb\xee\xb9\xd3\xaaS@\xd1e\x03\x16\xc8\xd9S@eJ\xe4k\x95\xaaS@cq\xc0\xc6\x98\xcdS@\x90\xd7\x9bL\xf1\xceS@(\xcc\x94\xa9K\xcfS@\xd1\xa1\xd4\x0b\x82\xd2S@\xf6\xb92\x8a\xa7\xe1S@1\x12~G\x99\xd9S@T\xae|\xbdE\xe6S@O\xde;h\x07\xe0S@\x97\xe2\x07\x99\xc8\xbdS@J0Q\xb0Z\xcdS@\xe0\x9eE\xc7\x80\xd5S@D!r\xd9\x86\xe6S@f\x17\xedD\x01\xd8S@xT\xac%u\xdeS@8\\W\x87\x93\xceS@$\xbc\x8cr{\xcaS@b\xa0\x97Bf\xc8S@i\xc9\x05u\x07\xdfS@\xb9K&\xc3\xae\xe2S@9/\xfb\x08\xc5\xe3S@\x17\xc1Qpc\xccS@m%I\x8b\xb4\xcbS@\x83\x15\xc6\x18E\xbcS@\xe6?\x06\xa5\x8e\xcbS@\xc5U\x823\x03\xe4S@Hl\x15\xbc\x86\xbaS@\xe2)\xa4\x1f\x86\xbcS@\x8c.I1\x1a\xdeS@\xf2\xbc\x96(~\xe3S@P\x14]\x03\xf6\xf4S@#\x11\xf4\x7f\xea\xe3S@\xf2\xb6E2\xd6\xc3S@\x85i%\n)\xc9S@\\\x9c:8\x1a\xcbS@[\xba\xaf\x12\xbd\xd6S@\xda\xdb:.f\xbaS@\xe4\xf8|\xf3\xe3\xcaS@\x95\x02c\xdb\x01\xcbS@\x97\\\xb4\xb4\xfb\xacS@\x9c\xc8u\xd4\xb1\xe2S@BF\xdb\x0bo\xdfS@T\xf5\xbb+\x9b\xb9S@\'\xe8\xb6r\'\xe2S@"F\xf0\x01\x9c\xb6S@&Y=\x82c\xe3S@4\xd2\xf3V\x00\xcbS@\xa0\xdb\x0c\xa4\xd6\xe5S@\x0f%\xedi\xe3\xbaS@\x1e\xa4\x1a\xa2\xf8\xc5S@%!\xff\x1e\x8f\xc9S@_,inZ\xcaS@\xb5\xb4?\x9c\xb8\xdcS@\x13Q\x06W\xd2\xd1S@\x91\x8a6\xf7c\xd0S@\xe9\xd4Mt\xac\xddS@\x94\x03\x1cMY\xb9S@\x88\xbfAD\x05\xcaS@5>\xf0\x91\xfb\xdeS@\xea\xab\x97\xca\xb1\xc7S@D\x92\xa0\xd7\xba\xc5S@\x04\x11\x8f\x90A\xc9S@\xb6\xe9p\xb2\x1b\xcaS@_\xd4f\xa2\xee\xc7S@\xae.\xca3H\xc8S@\xfes\xa9\n+\xc9S@\xe6wt\xecV\xc8S@q{_V\x0b\xc9S@7\x9do\x84d\xc8S@)O\x19\xee\xb7\xc8S@\xfei\x97\xca\x85\xc8S@\xe5q\xa8\x1c1\xc8S@\xbe\xc4\x13\x93N\xbbS@\x8e\xcf\xaf\xf9\xcb\xcdS@\xa3\xb3\x1f\xb8\x90\xc8S@\xd1*\xfb\x16\x9f\xc9S@\x86\xf0\xdfBc\xc8S@(r\xa6\x98\x9f\xe1S@\x16g\xef\xd0G\xbcS@\xe3\xcb9\xb7\xdb\xc8S@ONg\x98\xda\xbaS@\x1b\xe1\x81<?\xc5S@L\xf0\x8f(\x12\xc2S@\xc5\xd0\xfdE\xa3\xbcS@\x0c\xf6\x0c\x90v\xbaS@y0Z\xa4\xbf\xcfS@\x12\xcd\xc3\x96\xf9\xbbS@$\xdd\xc8\xe46\xd3S@Sz\x93\x1c;\xc4S@e_\xce\xb8\x87\xbaS@\x08\xc9Ns,\xbdS@\xc0\xbb\xabej\xceS@\x80,\xc1\xc37\xc5S@\xa2\xdc\x8c\x13\xac\xd3S@k\x8b\xc8\xbaV\xc8S@\xb4\x9c\xbd\xf6\xfd\xb7S@>\xe7\xbf\x8eu\xccS@\xec\xa6\xe3\xc8\xa3\xd0S@L\xf7\xcb3,\xceS@W330\x86\xc4S@\xbc\xcc\'yU\xc5S@4|.|`\xd1S@p\xb9\xac\x05\xb2\xd3S@:\x804\xb75\xc6S@\x0c\x10\'\xb7\x03\xceS@|P.W\xe6\xcbS@wgQ\xfaZ\xc6S@\x90\xe7\x9e\x10K\xc7S@J\x00\x92\x92\x9c\xcaS@N\x83A\xe9\x81\xcbS@\r\xccx\xff@\xcdS@]\xb2\x0b%`\xcaS@:7}8\x97\xcbS@\xc79\xde\x16|\xb7S@\xce\x1c\x86\x1a/\xd2S@\x13\xdb\x86\x1e\xc9\xd2S@\x10$\x9dD\xee\xb6S@w/\x90\xf7\xb5\xcfS@\x88\x8d\x84\xf5\x84\xb2S@V\xf3.\xb1*\xccS@\x1e\x1c:\x134\xcaS@\x19\xedj\xf1]\xb7S@\xd6wG\x87\xae\xd0S@\xa2\xc3\x00\xae\xcd\xccS@\x06\\\xfd\xf7&\xc6S@\x90ke\xbcW\xccS@\x11\x04i\xe2M\xb7S@\xc1\xc0\xa1\x05n\xcfS@+\xe1sV\x0b\xcdS@shv\x11\x07\xc6S@w\x01\x9a\xb2\xc7\xcbS@O\xed\xb4\xcb:\xd2S@\x89\xf5\x83\xa4t\xcdS@\xced+a\xb4\xacS@\x92H\xafo\xe8\xb6S@,b\xee\xe17\xc9S@\xa9\xafA\xd9"\xdbS@\xaf9\xac\x90\x1c\xd1S@\xa3\x82d|\xe0\xb6S@\x89{\xe4\xc2\xe7\xd2S@\xa4b\t`\xec\xd2S@\x80\x8e\x85\xa8\xa4\xf2S@h_\xceQ\xd5\xf0S@k\xa0\x9f\xfd(\xd1S@-:\xae\x81v\xd5S@\xde\xdc\xcc\xfb\x1f\xc6S@\xc3\x01\xdb\xb1\xe2\xc5S@? \xe7\xd7m\xceS@~\xcb$\xadl\xd3S@a\xb9\xa1\x90\x00\xf6S@K\tn\x15w\xc2S@\x9d:P\xd9^\xceS@\xd6Z\x8eDR\xc2S@\xbb]\xf2\x92]\xf2S@"\x08W\xc5\xa7\xb4S@\xc8\xae\xb7\xc2r\xceS@w<M3#\xcbS@O\x17\x87DP\xc2S@=k\x8f\x82b\xc7S@\x13a\xcd*\xd8\xbaS@\xee\xd7\xc4\xa2\xb2\xc8S@\xec\xe6\x98\x12:\xccS@\x8c\xaf\xba\xb0~\xc8S@DCi\x98\x94\xd0S@\xc4\xb6\xf2\xcck\xc3S@\xf8\xaf>\x12\xf0\xc0S@\n\r\xfaR\x1e\xc3S@\xabv\x87\xb1\xfe\xdaS@\x89g\xd5\xd5\xe7\xd9S@\xf7sn5\x19\xc8S@\x98\x07\\\xf7\x14\xc2S@G\xd5\x98\xbda\xd1S@O\xc0\x9f{\x1c\xc8S@m\xaf\x18.\x90\xb4S@\xef\xe2\x01\xa8\xc8\xc1S@\x8a|\x8bg\xfc\xb3S@\xb9\x93\xe4fL\xe3S@\xd9\x9e\xce-R\xd8S@yv\xc2\x12s\xc1S@\xa0W^\x0f\x1f\xc9S@\x87\x1eQ\x8f\x12\xc4S@\xae-n\xf8\'\x8bS@\x1a\xa2\xd3B\xba\xb7S@bb\xc7\xc8N\x80S@!\xa7\xa1pC\xe3S@\xa4\xd8\x04\x0cl\xe5S@\xdbB\xfcO\\\xc1S@\xabSz\xfe\xc7\xc0S@Px\x9bCZ\xc2S@eU\xd9\x12\xf2\xc7S@\x01\x1f\xfea$\xc7S@%\x04-\xae\x19\xc8S@n:|\x06\x17\xbcS@\x97\xe2\x07\x99\xc8\xbdS@\xaf\x06\x1d\xe9\xcfwS@8t\x0b\xadr\xbcS@\xae\x03SYx\xcfS@=i\'\xbem\xcdS@\xdaW\x10\xdb\xa2zS@\xf9\xdf\xd8FR\x8cS@v\xc3.\xdd\xc7zS@<\xed\x84\xf4}|S@\x8c\xa5\xc9\xd9\xc0\x8dS@\x87\xd4\xae\xe6\x1e\xc7S@l\x89\xad\x96o\xddS@\'\x02\x0b\x17g\xc6S@\x97\xb9\x16\xc4\xf7\xbdS@g\x81\x10nI\xccS@\xb3\xb5^=\x8e\xb7S@[\x8f\xf1Qx\xc1S@\xb2\xd4V\xa0e\xcaS@X\xe7<O\xde\xd6S@F\x94z\xca\x91\xceS@\xa9\x03_\xb3\x97\xa4S@\xaaZ\xfeNg\xceS@\xa8\xdd\xe3\x00\x9c\xc8S@\xaf\x8b\x07`&\xe4S@L\x96\xb0\xd3\x9a\xa1S@!\x85\xa2\xfb\xf7\xc6S@\xbaQ\x98\xa9m\xccS@\xa8\xe1S]&\x85S@D\xf5\x8aa\xbd\xe3S@\xe6\xf2\xc5\x9f\xeb\xceS@C\xaf\xb8v=\xc9S@\xb7\x1d\x05\xa8\xc9\xb1S@\t\x9a\x9e*\xa4\xd1S@\x9e\xb1\xea,\xae\xcbS@\xf8\x16\x1fG\x9a\xceS@\x0eN\x81{\xf0\xc5S@\xaa*\xe7\xf8\x8c\xcbS@\xf1k54\xbe\xc7S@g\xdb\xa4\x0c\xbd\xdbS@\xb9\xd7\xb5\x0e5\xbcS@\x02y\xa1\xa9\xaa\xd6S@*\xfd-\xf7\x12\xd1S@N\x84\x13\xa4\xc3\x82S@\x12\xe3\x83\xb0\x08\xdeS@M\x9fo\xf4\xb3\xb5S@\xf7\xd1\xb4p\x03\xdaS@\xa2\x99G\xffk\xdaS@\x80x57\x07\xd7S@\x07\xd84\xf9\xd9\xc9S@P\x1dzk\x07\xd9S@ \xb1\xd7\xba\x91\xccS@\xf5\xf6x\xe8\x91\xcbS@\x8c\x04Yt\x1a\xc0S@\x88\x0f\xb5\xb1\xbd\x8fS@\x0f.\x89\xb3\x82\xc5S@\xe5l\xcbu\x87\x8eS@\x0f;2#\xab\xd0S@\xb4\xc7\xe3\xe0\xac\xddS@\xa5\xb1\xae\xe4>\xd3S@!\xec\xa9\xef\x1d\xe5S@\x86*+\xe1\x90\x90S@nvb\xc8B\xccS@]\x94\xc6\xbe\x9e\xb4S@\xf4\xebgwN\xc0S@l\r\x86\x06\x7f\x92S@.\x13\x97\x1d\x1a\xdcS@\x9c\nH\xfe\x1b\xc7S@\x88\x0b\xbb\x9a\x1b\xe6S@\xe9\xf3Xv9\xd0S@\xf4k5\xcda\xeeS@\xb9\xc4\xd9\x95F\xbaS@?`\xd6\xaa\xe4\xa0S@\x0ek\x12\xf1F\xdaS@{7m\x9e\xbf\xbdS@\xb7\xaePrK\xd4S@W\xdaMBK\xaaS@\xc0\xef \xba\x11\xeeS@\xf31\x17\x935\xd7S@~\x9aX\xe3\xefuS@5-\xd1\x0f\xb1\xd5S@s\xab\xb4Ge\xd1S@rQ\xa6\x86\xba\xd6S@\xbe\xf68#H\xd0S@\t\x8d8\xf6\xdd\xb2S@\x9e\xe0\x1b\xe0\n\xd6S@ }=vk\xc2S@1\xe6\x05?\xf7\xe5S@\xa5m\xe2_j\xc1S@\x05zO\xfe\xa5\xd5S@\x95\x93\x01\x1b\x07\xd6S@\xbdyR$\xb0\xebS@=l\x9c\x85N\xd3S@\xc0\xcd&\x95\xeb\xa7S@\xa0\xe7:\x8e.\xc3S@6\xf0@\n\xf0\xdbS@\xedL\x80\xd8\xf9\xd3S@z\x8et\x01ewS@\x13\xa7\x9c\xc6\xf3\xb4S@\x1b0\xa7+\x1a\xa6S@\xac{-\xc8\x1c\xbaS@=>\xfd?j\xd0S@\xe6\x1b\x1a\xc7F\xc2S@17\xb1&\x00\xa4S@2l\xa6\xf7\xc2\xd3S@\xdc\x91\xb7Qa\x8eS@\x8cy\x9d\xba\x1f\xc2S@\xe9\xc9h\xb7\xec\xd3S@t\xdf@)q\xd4S@\x80\xfd<\xac\xc8\xccS@\xed\xed\xa2\t\xa6\xb2S@\xb5%S/\xd7\xa9S@\xcc \xb5\x82!\x87S@\xae\x03SYx\xcfS@\x0f\xedZ\xab\x1c\xe4S@s\xfa\x1fuK\xd8S@Nc\xb6U\xab\xd4S@Za@\x81.\xcdS@S\x17\xa8\xd7\x03\xc9S@1.K\x88\x1f\xd2S@\x9c\xb2\x86\xb9Q\xd0S@\xbf\x1ep\xaf\xdd\xdaS@\xdd\x94\xd5K}\xc3S@\x182\xdb\x91l\xd9S@s\x12lI$\xd8S@\xe1\xd5zy|\xc0S@\xc7lyC\xde\xe0S@\x95\x19!\xcf\x93\xccS@\t\xcf\x9au0\xbcS@\x13\x14d\xc9\xfc\xc9S@\xfa\x7f\xaaN`\xddS@\x08`\xf5\xf2\xb1\xc5S@\xee7\x15\xec\xc0\xd7S@`/\x90G\xff\xeaS@P\x97I\xf4\xdb\xd3S@\x1a\xdd_k\x90\xe1S@\x93\x9a\x02\x9a]\xc5S@W\xd7\n\\,\xccS@\x17#FX\xcd\xcdS@\xb0\xe5ys|\xd4S@\x00\xe0\x7f9\xb7\xd1S@\x94+}C\x1a\xb9S@\x91u\x89?\xe7\xc6S@\xfd!\x9f\xdc;\x80S@RKL\x86f\xc8S@\xda\xa9\x9aq\x8b\xc8S@>\xbdJ1\xd9vS@v}\xf5\x8b\x8e\xb7S@\x9d\xcb\xe2\x8c\xfezS@\xef\x87\r#\xfe\xc6S@N\xce}\x85c\xc8S@lS\x9dDFxS@\x13s~\xdc\\\xc7S@\xb6\x99\x9a\x93\x89\xd2S@\xd7z\xb6}\xafzS@\x19\x7f\x9a\x9a\xe6\xc7S@\x90AH?\xd2\xcfS@V\xdd\xaaC\x13\xcfS@\x13\xcf\xe2g\x9a\xbcS@}s\x1f?\x9b\xd1S@\x8cs%\xa2\x05\xccS@xJ\x13\xafH\xc7S@8\xc8/7\xf6\xc7S@\xcbYa\x0fL\xd0S@\xcc\n:df{S@\x0b\x9d|\x9c\x0ezS@}\xf2\x9c#"zS@0^c;\xe8\xcdS@;\x9e\xce\x05?\xbdS@\xf0v\xff|L\x8aS@\xc2\xd8!\xec\xb7\xd2S@\xffm\xac\xa3\xcb\xbcS@dB\x1b\x8f\x97\xcdS@\x9e\xf0\xda\xce\xa4\xd7S@\xd9|\xa0\xad\x9f\xc9S@g\xd5(\xce\xd7\xcaS@\xa5<\xb4\xcc\x02\xcaS@qR\xf5\xb4p\xc4S@\x9fnr\x17\xed\xc5S@\xbb\xc5N=bvS@I\xec\xf2\xd0\xabyS@$\xd4@\x8e\xa0\xd6S@d\xdc\xa3>\xc1\xd1S@\xc4T\x93\x03\xbeuS@\xf2ci\x9d#\xd0S@39\xff\xf84\xf2S@*\xb0U5\xe8\xb1S@\x90\x87\xce\x96\x8d\xcaS@e1\xa2\xe9`\xdcS@\x97-j\x02\xbb\xc3S@\x1c\xbdN\x81i\xe3S@\xf8)\xf3\xa4\xa5xS@\xe8s\xb7Ik\xd2S@\x92#\xd3:}\xceS@\x82\xcbw\x1d+\xd2S@\tj\x0e\xde\xd1\xcaS@M\x9fo\xf4\xb3\xb5S@\xd7Q\xc3Yz\xd6S@\xcc\xb1\xab0\xf6\xa7S@\xd2}\xf7\xbfU\xd4S@\x19y\xfe\xed\\xS@-\x84.\x8c&xS@\xdf\xb8\x1f\xc5b|S@\x19\xed3\x1f\x13\xb8S@\xb0\x00\x87\x9b\x9b\xc8S@\xd5\xd1\x03b\xfexS@\xa6\xda\xdd\x83j\xcaS@\x0e\xa4\x0b5\x0c\xefS@\xf5%~\xf9\x13\xd0S@\xffaM`\x87\xc6S@n\xc5\xa0\x87\x01\xcfS@\xe5(\x8b1k~S@\xb5\x91\xa1Q\xd5\xa9S@_g\x1d\xdf\x18yS@R\x1e\xa8y\x1a\xdfS@\r\xb9E\x16%\xd0S@ M7b\x99uS@8\xbf\x85\xb9\xb4uS@\xe1\x8c\x03\xf8f\xcdS@\xfa\xc1\xe6\xecz{S@\xf2\xea\xc8\xee"\xe4S@\x9e\x10\x14\x9d\x8b\xcdS@\x00\x15\xadm\x9dwS@\x8br\x03\x8c\x8e\xdaS@\xdep\xddl}\xc7S@\n\t\xca\x84\x07\xbcS@"\xe5x\xcdC\xabS@\xe1\x8c\x03\xf8f\xcdS@i\xac\xc1\xf1\xe7\xcfS@`3\x06]N\xeeS@P\xf3;\x958\xd4S@\xa0\xa5\n\xd3\x0e\xcaS@\xab\xce\xe3T\x0f\xd3S@\xb0\xf7A\xa4\xa6\xd4S@\xaa\x82\x8a\xdaOuS@\x03w\x7f\xf3~\xc1S@\x12\xce\xdb\xa4\xaf\xddS@\xb5\x90\xca\xad\x88|S@\xb1\xfb\xfd\r\xc6\xd5S@\x01Z\x13\x1f\xb9\xc1S@\xd6AA]l\xceS@*K\x17\xab\xa9\x91S@\xf09P\xc1\xfdtS@li3\xb0SwS@L\xd7\xdd\x04\xf1\xe3S@*\x9c\xb9\x06\xaewS@\\oG\xfd\xe8\xc9S@)I\xcem\x08\xd3S@Z\xd2,\xe5\x15\xcfS@\x81s\xf2D\x82\xcbS@\xa1.\xe3\x94\xeb\xceS@f\x14G\r\x87\xd1S@m!EBg\xceS@\x1e(\xb3\xd8\x0fuS@\xe7Q\xa2\x8f?\xd3S@\xfa\xcd8\x82;\xc1S@\xb8\xaa\x92\x03\xd5\xd9S@\xea\x05va\xb8\xc0S@\xfb~\xff\xc6x\xceS@\x7f\xc2,m\x86\xd3S@\x19Q\xadJ[\xf1S@9{0>\xf0\xc0S@\xe6@!\x86\xa5iS@0c\xdd\x110\xcfS@GtGK:\xd4S@\xc2x\xe5\x1a\x84\xc9S@(\x98\xd0O[\xc9S@3\x1e\x03:\xa7\xd6S@\xa8\xb7\xd1B\x84\x80S@\x05}\x01\xfa\xf1\x7fS@\x95\x0b\xde\x0c)\x80S@\xe9\x9b\xe65\x1f\xc3S@\xef8\xbbl\xcc\xb8S@nnY\xd1\xc6\x80S@\x80\xf8\xca\xd2_\xc3S@\xb6\xa3Ig\xbf\xa6S@\xe8J\xbb\x81h\x82S@\x83\x0c\xfc\x98\xec\xdeS@\xdaO&\x94\xc7\xe3S@\xde\xf1\xfe\xbe\xea\xcdS@\x1d<\xed\x15P\xc1S@>\x1c\xb5\x8a\xf1\xc9S@\x85hM\xb3b\xbcS@W\xfe\x81\x9f\xfd\xd0S@H\x1a\x1fY\xb0\xc9S@\xac\r\'\xb5\xf4zS@B\xd2\x87Z\xc0\xc0S@\x9eF\xba,c\xc1S@\xda\xdf\xb1Mb\xd3S@\xf2\xa4R\xdd\xeawS@\x9a\x90!\xe5\xae\xd2S@=\x1bs\xff\x83\xb3S@_\xc3$y\xa5vS@\x16\x8f\xb3\x18\xd4\xb7S@\x1f<\xf8\xaa\x82\xe4S@j\xfba\xf2\xab\xa7S@\xca\xb0\x9d\xf2!{S@\xdbuw\xddC\x88S@\x03\x96\xe2x\xef\xcaS@\x9d\xc3\xb7g\xa8\xccS@`3\x06]N\xeeS@\x810\xf1?g\xe5S@2#\xbb\xf0T\xdaS@\x13\x84\xb3\x9d\xf2\xc6S@\xab\xc9\xe9@\x10\xadS@)\xc0\x0e\x0e\xfd\xc5S@\xd5\xda\xfe\xc2\xc4\xc6S@\x1aq\xa0\xbf+\xcdS@9#\xb9A\xacrS@\xf24\xf3hX\xccS@\xef\x8e(E-\xd3S@#\xd4\xbc\xe4\xc0\xc1S@\x0f\x86\xed4\x92\xd9S@!5\xc4\xf0\xad\x82S@\xf4\xe5\xb8&(\xe5S@\x91\x88W\xf0\x00\xc2S@U\x1d\xdd\xfe\x91\xd0S@\x12\x915\xe2]\xe5S@\x85\x9f\xfdqA\xeeS@C\xfdg\xe2\n\xc4S@\xe9E\xd7\x18\xf0\xe8S@\xd7Q\xc3Yz\xd6S@\xa5\xd5\xc0\x83\xfd\xd6S@V3\x91\xe3\xc7\xd6S@\xe9\x1bEq%\xc8S@\x1d\xaa\x17\x8ek\xc6S@\xf1\x0b^r\xd2\xc2S@\xa7\xd0\xf3=-\xe8S@\x93^\x0fX\xa8\xc1S@\xca\x0cd\x04\xbc\xd2S@\x99\x8e\xdf\x10.\xd8S@rW=\x89\xc0\xe3S@\x87\xfb\xee\x15\x82\x88S@@\xda>\xf2\xdb\x81S@\x93a\x04S\x87\xc0S@\xe9S\x14\x81\x1a\xcaS@\xe1\xffN\xc9\x12\x85S@\xf7\xb6\xd8\xa3\xc8\xbbS@\x8e*\xaaTa\xd7S@\x94\x08k\xfc\x07\xd7S@\xe4\xc7\xc6\xdeU\xa4S@\xe3\xef\x9e\xe4-\xd3S@\xd6\xf4\x91\x833\xcaS@\xe1\xb3\xc2\xd0`\xc7S@\x99\xab_Wb\xc7S@\x8am\xe6\xa7\x80\xc0S@\xd7\x00\xd7\x1a\xc5\xc3S@\xd9\xfc\xc5\xae\x02\xccS@\xf9\xb3\x92\xe8\xe1\xefS@\x83pHF\xed\xc5S@\xc6\x9dr\xbcK\xd6S@\xbfu\xe7bT\x82S@zpY\xe8A\x82S@\xf5\xa8(\x84f\xe3S@\xc6\xc2\x1ci\x11\xc6S@^\x00\xa4\xe0\xa0\xd7S@\x94S<sY\xd7S@\x86\x11t\x92\xa4\xd3S@\xef5\xb4\x1eJ\xcaS@_\xb1\x0b)\x11\xdbS@0\xac\xf6G\x1d\xd4S@\xc0\xfa\x80B\x84\xd5S@N\xc65\x80\xbc\xdcS@\xc6\xba`\x9dT\x82S@\xdd\x9a\xdd\xe3\x9a\xbfS@\xef=\xb1.#\xddS@\x17c\xc6\x7f\xe0\xe4S@\x91\x08\xd9\x18\xb2\x83S@&lY3q\xd5S@2\x07\n\xf4\xe0\xd7S@\xf9C\x1c.\xc6\xd7S@\x95\xdaT\xc6\x02\xedS@\x82\x0c\x96\xe3\xe1vS@s+\xf6.\xbf\xc5S@;u*&\xa9\x83S@Q\xd7\xbd\xa3\xc3\x82S@5c\xf5\x91:\xc4S@#\xafc\x1f\xf2\xcaS@#\xafc\x1f\xf2\xcaS@v\xaei\xf7\xac\xc4S@\x86v\xa1\xbb\xa8\xbdS@\\$xS\r\x83S@\xfe\x0b\x98\x04\xdb\xc5S@\xb6s\xfc\xae\xc8\xa2S@js\xa1r\x98\xecS@5c\xf5\x91:\xc4S@\xec\xb7C\x0c\xe6\xd8S@\x8b\x8f\x0b\x9al\xcfS@\x10]}\xd3\x92\xd5S@\x84\x93\xa8=\xbf\xd5S@u\xa3\x93\x9c\xf3\xb3S@\xe25x\xa6$\xc7S@+M\x01\xf5\xee\xc5S@\x8d\xdbV\xb6\xc2\x7fS@\xe7\xd1\x1d@\xae\xd6S@\x89*\xc2\xb8\xf6\xb7S@\xd8\xc0_\xf4\x8c\xc2S@\xfc\xd0\xee\xc1\x05\xb8S@t\x011z\xcc\xc5S@\xb6\xfbH\x1e\x04\xc4S@<s\xd5\xa9\xd2\xd3S@5\x1d\x9d\x82\x17\xc2S@(\x85A\xe9r\xabS@\xb4\xabF\x9ew\xd6S@\rl\xeb\x99\xa1\x80S@A\xf5:\xe7&\xc9S@\xebc\xaa\x85\xa1\xdbS@\xc4\x87\xcak\xeb\x80S@\xc3x\x89n\xb0\x8eS@\x82%\xd1L$\xd3S@\xf3\xe2\xd6\xb3d\xecS@\x93\xa7a\x9f\xc2\xc9S@-"m5Z\xd5S@K\xd9\x91Ir\xd0S@v\xc1\xb5\xac\r\xb7S@^\x8c*\xf3\xf9\xc7S@\x84o\xf5\xf9)\xcbS@\x9e\x7fN\xa7+\xc6S@\xd5\xc3\xaa4\xb7\xb6S@\xe2lc*\x97\xc3S@/\xd2(\xcb\x86\xd0S@\xbf\'\xa4\x80n\xd5S@\x1a\x9e\xbbMb\xccS@0\x18\xfc\x9aN\xe2S@\xd4u\xb92\xf4\x80S@\x12\xdb\xc5\x87\xf8\xb6S@\x04\xd9\x7f\xbdl\xf0S@k\xfa\xdd\xa0\xdf\xc1S@\x1d\x0eZ\x9a\x10\xd6S@\x99\xddcR9\xccS@\xc94\xa7\x93p\xc7S@qZ\x82f\xba\xdcS@\xc9i\xc2Q\xb6\x8eS@\xca\x02\x8b\x1ed\xc1S@Db\xf9\xb5\x8d\xc2S@\x88\x0e\xf1.)\xd5S@\xfcTA@\x7f\x81S@2\xa5\xcfg\x12\xb7S@\xe0v\xba\xb9\x0f\xd6S@!\x00Q\xff\xa2\xd8S@l\x8f\xc7K\xc0\x8cS@\x97"\xd6\xe2\xea\xb6S@\xd5ki\xbca\xc3S@l\x0f\xceJ\x14\xd5S@\xcc|#!\xc8\xdaS@\xf3&\xb8a\x10\xb7S@$Wm\xe5\xe9\xb2S@4\x1e1\x18\x06\xb2S@\x945}P\xfd\xd8S@=R\x05\xa5N\xb7S@\xb9\xdfA\x04\xac\xe1S@\xdb\xd1M\xee\xcc\x82S@._H\xac\xb9\xf5S@\xc1N\x81\xcaR\xdaS@\x1e\n\xa6\xb7~uS@-\'\x9e\xc1\xf8\xe4S@Ver\x1b\\\xc7S@\xa2\x0f\x08Tn\x8fS@\xbb\x16G\x91\x80\xdcS@\xd5tP\tj\xcdS@\xf4\x91g\xf3E\xcdS@\x92\x8e\xcehV\xd4S@\xd0\xe32Y\x07\xebS@\xb1\xddM\xd7\x07\xceS@:-\xc6\xde\x8d\xd2S@7\xd1\x97S\xf3\xc9S@7\x0c\xa4$j\x83S@\xae\xd5>H&\xdeS@\xd4m6\xa9\x18\xdcS@=\x0b\xa70p\xc1S@!|\x12\xd8U\xdbS@<=S\xc1\xd7\xccS@:?\x8eZv\xc8S@\t\xe8\x88>\x13\xbaS@\x86\xa6\n\xa3+\xe1S@\x9b\x85F\x0e\x18\xceS@\xc5\xdb\xc7\xaf\xd3\xdcS@={\xf5\xfbG\xdfS@3\xd5\xf4\xb5g\xceS@^\xda\x1e8x\xc8S@\xd0\xc2\xc6\x1a\x94\xf4S@\xac\xaf\x87\x87e\xe0S@\xbb\x90\\\xaf9\xc1S@\\/!\x1c\xd2\xe3S@\xb24H\x8f\xb2\xe4S@\xabjj\x18\x13\xe1S@\xcfpP\xeb1\x86S@\x1b&\xea\xfd\xf4\x83S@\xd7\xb07\xacZ\xd9S@\x9c\x98\xe2\xd8,\xdfS@\x9bN\xed\xe4\x9d\xc8S@\xae4\'\xd9\xc7\xadS@\xb4K\xe2g,\xd3S@\xdd\x82\xb9\x93\xf9\xa3S@\xe2\x1d\x87\xbf)\xaaS@\x85K}jv\xbaS@\xf8\xcc_Q\xc2\xcfS@p\xdamQW\xf4S@\xdd \xef\xdc\xcb\xcfS@n\x8f\xe0l\x0c\xe7S@=\xf2\xc5\x83\x85\xe7S@\xbb\xb2\x8fb\xb9\xbaS@]\xd4\xc8:D\xb9S@(\x1e~\xb02\xd3S@5=lk8\xd3S@N2$\x06\x95\x92S@\xb3\x16\x15\xbe\x02\xdeS@x\x92\xba\xd2@\xc5S@\x05\x91\xaa*\x03\xa4S@\xd7&\xf9x\xf6\xc6S@X\xc0=\xb1n\xc5S@\xc1\xa8\xbd0\xdc\xbaS@\xf4w\xae^\x06\xdeS@\xe5\xcc\xa2\x8c\x9c\xc5S@Vj\xad\x1a\xaa\xdcS@\n\xcc\xbdb\xb7\xdeS@\xce\xe7a\x8bC\xc9S@\xe28\xf87\x8f\xc8S@\xec\x85a\x9f\x17\xd7S@\xc8\xf0\xc5cd\xf4S@\x1e-q9\xfe\xd9S@>\xc1\xd7c\x89\xe0S@\xb9M\x0c\xc1\x7f\x92S@\x13\xdf.\xf5/\xd9S@\\$\xedWS\xb7S@\xcd\xca\x02r\xed\xf3S@\x88\r\xf7\x0c\xcc\xa0S@6<(\xc3\xb4\xc8S@u\xd5\x89\xb3`\xd3S@l}\xec\xa7e\xcfS@\xa4\x1f\xe6"\x93\xdeS@\xde\xf1\xfe\xbe\xea\xcdS@\x87\xf5\x81P\xae\xc7S@\xc5\x15\xe3\x17t\xdcS@\xe6w\xed\xe3@\xb8S@x\xd4\x98\xe9\xc8\xe3S@\x82\xe7\xf4;\x0e\xe4S@\xceU\xa9Y\x10\xc9S@\r\xacf\xc2u\xd3S@\x8a$u\x1b\xf1\xbeS@\xff\x18\xda\xbbq\xc0S@\xfd\xe2\xbfgR\xc8S@\'\x06S\xc7I\xc8S@\xc3\x8d\xc4\x84\xc2\xc5S@\x80\xcenq\xf2\x8eS@\xfe\x17\x85. \xcaS@s"\x1e\xd4\x88\xcfS@N\xc8\xca\x83\xee\xd2S@E\xc7\n\x14\xdd\xc1S@\xef3\xbd\xeco\xb8S@3\x90C\xc9\x89\xe6S@\x9b\xb8\xf9\xda\xf8\xe2S@\xed\x00\x8fj\xfe\xdeS@\xfc\xd2\x88ic\xb7S@\xb0r\xa7X\x96\xa6S@\t\xe7\x93\xd1\xa8\xb8S@\xb3D\x94r\x96\xd2S@\xf0\xc0[2P\xdcS@\xed\x8e\xb2\xb4D\xb8S@\xe2\x90\x8d\xbdo\xe8S@\xcb^o65\xbeS@<\xe5@\xe2\x87\xcfS@\r a;\n\xd1S@\xb5\x1b5\xeb!\xcaS@\xb0\x89\xfa\xae<\xe6S@\xa9\x94i\xdbu\xb9S@\x00\xbe\'\x07B\xd2S@gq\xf7i\t\x85S@E=\xe0Q\xb4\xdaS@%:$LT\xceS@I\xc7\xdf\xdd\xca\xc8S@\xd1#7\xd6\xce\xbaS@b\xdb\x043\xd7\xb5S@\\K\x06\xd5\n\xb6S@\xe6]+N\xfd\xb6S@J2\xa9&h\xd0S@\'\xdb\x03s\xf0\x93S@OS\xb4+\x90\xd2S@\x8c\xc0=\x8f\xb7\xe3S@m>{\xa2H\xd2S@Czo\xc0\x99\xb9S@\xe2\x83$\x86\xda\xdbS@\x99f\x00b\x8d\xe3S@\x9c.\x90\xeda\xcfS@\x17\x7fe\xeew\x89S@\x02%\x83\r\x88\x8aS@\x92A\xbb\xf7\xeb\xcdS@\xd1\xed\xa2\x03\x19\xbbS@:\xd5R\xc5\xfa\xaeS@\xbf\xfd(W\x06\xcbS@\x9d\x9414k\xb7S@\x829Z\x94\x0f\xd2S@\t\x8b\xa2:"\xe7S@\xbf\r\xaa/\xcd\xdcS@~;\x83[\xf2\x89S@\x9e\xca\x98t\xe2\xcaS@\xf7\xcd\xbf\xb7p\x89S@\xe1\xce\xa3\xe8\xe4\xb7S@m\xf6\x1a\xa3\x88\x8fS@a2IH4\xbcS@q\x8e\xf41%\xbaS@U\xde\x16\x1cO\xdfS@LqD\x99k\xb8S@\xed\xe1F\xf0\t\xb9S@G\xf4Zfs\xc3S@\xf3\xde\x94\xa9\xc5\xd6S@\xb1[\xc9\x10\x04\xd7S@\xc5p\xfa\x92#\xcbS@\x99\x8cj\xb6{\xe3S@\xa3\xd5\x03\x87=\xe3S@\xcb.W\xcdW\xbcS@q\xf7\xed~\xc8\xe3S@\xf3\xea-\x9a_\x8aS@\xbf\x05Y\xed\x00\xdbS@(\xc5k\xb3\xc8\xdbS@\x12\xbb\x14\xf8B\xd8S@4"3\xb3\xf8\x88S@\x82\x00\x99y\x11\xb2S@\x7f)\xf1\xb3\xdd\xd9S@\xff\x07\n\x19Z\xceS@\x1c3\x07k\xa0\xb2S@\xd6h[\xf87\xbcS@\x1ap\x84PK\x84S@e\t(\xb0\xbc\xd0S@\x01v\xf4\x1f\xb0\xcaS@\x06\xff\x97\x8f\x82\xcaS@S\x9f0\xd3\x06\xd3S@d\xf2\xf7\x02\x13\xbdS@@\xa6\x981\xf9\x85S@\xd6h[\xf87\xbcS@\xfb\x9e\xb7-\xca\xbaS@\xfac\xff\x07\x90\xbaS@\xe5jz\x9c\x00\xe4S@\xf6\xe9\x88:\x93\xcbS@\xf3`\x83S:\xddS@\xa2_\\\x15\xdd\xcdS@/\xf8G\xfa\xf2\xc0S@O\xd0\xf3\xde$\xd1S@\xee}\xefX\xc4\xe5S@\xf0A\xbc\x8a\x7f\xe6S@*\\\xa5\xc0v\xd7S@\xb39\xe3u.\xbdS@1\xf9\x8a\x8f\x1d\xdaS@!\xbd\xee\x8b\xb1\xd0S@\x93\x87_U\xd1\xcdS@Y5\xfeF\xd8\x84S@TS\xdb\xf8\xdc\xdaS@ip?\xa4q\xe2S@\x8e\x83\xea\x1a\x86\xdbS@`\x0f\xe9\x8c\xff\xe5S@\xef\xa7\xafn\xce\xc6S@\xff\xd4\x08h\t\x84S@\xb1\x97r\xfa\xfb\x85S@e\xce\xc6a\xbf\xccS@\x8bZ\xc4\x17;\xcbS@\xc4\xf4\x85\xd1\\\xccS@\xf1JP\xf4\xc1\xddS@"\xe7\x93\xfd\xff\xc0S@\x9c\x02\x0c\x87i\xdeS@8\xc8^\x9f\x88\xe1S@}s\xeb\x86\xce\xe5S@\xd2\x08V\xf7\xb4\xd4S@9?\xae\x8do\xdaS@NhQ\tU\xbdS@3\xe5]%\xcc\xccS@\xcf\xf9\x85\xf9F\xcfS@s4\x06\x81\x0b\xdfS@NE\xd1\xfc\xdc\xdaS@xh\x0c$\xb2\xdcS@g%[\xfa+\xbdS@z\xbb-G\x97\xcdS@`W\x99\x04<\xceS@\x19\x91\x14\xde\xa0\xe1S@\x95\xce\xeb\xc7\t\xe1S@*z\x06@\x97\xddS@\x01\xf0\x9a\x81\x0e\xceS@\r\x1a\xce\xd1\x95\xccS@\xb23=\xcb\xca\xdaS@\xf5$\x18\x90\x94\xdeS@\x87sK\xe7\xbb\x85S@\x85\xf4\x00\x84\xcd\xd0S@Qo\x90\xed\x93\xe3S@\x8c1t\xa0Z\xcaS@\xde!\xc4\xe8t\xcfS@\xd2\xd6\x9ak\xb4\xbdS@\xfaA!x\xc5\xcdS@\x92;\xff\xef@\xcfS@\x1b\x04\x02B\xcf\xf1S@\t\xb3\xcc\x04\x81\xbdS@\x9a\xb4\x17\x9bo\xdeS@\x06\x8e\x1a\x90s\xb4S@\x85_\x0bVm\xcaS@\x98\xc2\x06\x1bG\x83S@\x8f\xad\xe5\x88\xd4\xd0S@4\xf8 \x1a\xf1\xd9S@\xc5)\x8eU\xdf\xd8S@\x97\xff\xc0?\xe1\xdfS@\xd8\x0bO\x87\x88\xbdS@f\x14o\xce$\xaaS@\x9b\xf0m\x17n\xcfS@\x8d\x99F\x8f\x1f\x89S@\xa6+\x19\xf0B\x85S@\xa5~\x06\xa7\xda\xd2S@]\x05\xb5N\r\xbdS@\xe1\xd5zy|\xc0S@\xd2\xc6\x18\x13\x8a\xceS@\x82/X;1\xc3S@\xed\xad\xeb\x97M\xd8S@\x18~\xa8\xab\x02\xc9S@\xe6\xed\r\r\xdb\xa7S@\x0e\xcd\xbb\x10\x9f\x8fS@\x89\x08U\xce\xd5\xd1S@\xcb\xca\xef\xb3l\xcfS@\xd7\xb9Q\xc4n\xd4S@\xf6u\x98\x10L\xc7S@\x1ddjr\x88\xc1S@J\xa0\x07Z\xd0\xc9S@:M\xc5a\xc3\x8dS@4\xd7\xf2\x0c\xf4\xcdS@s\xdb\x9f\n\x97\xc6S@\x98\xc9\x00\xd1\xcc\xcfS@\xe1S\x07\xe7.\xaeS@\xa4\xb8z\x19S\xe1S@\x88s^(b\xdcS@w\xb64\xc7m\xa5S@\x1c\x92Q;S\xb9S@\x11Xu\x88\x96\xdfS@\xf5\xb1\xb8~\xa3\xa4S@`{\xdc\xba\x8c\xddS@\x03*\x1c\x19m\xcaS@n\x7f\x04|[\xe5S@k\xf1\x99\xf5y\xe4S@>GUvs\xceS@\xc6\xea\xda\x8e\xe6\xd3S@\xd3\xfd\xc9\xa3!\x85S@\xd2\xe7\x9c\x94\x18\xccS@\x03\xad^\xbf\x84\xecS@\xcdf\')\x1a\xdcS@\xefU\xb9\xb0b\xc6S@\xbc\xe0#\xe4\xf3\x9bS@cI\x92\x11\xc9\xc2S@\xf9\xbf\x1eV\xc6\xdbS@\x95\xb6\xd4x\xe4\xc6S@\x9b\xe3\x1b\x81(\xd2S@\xcf}^\x1eQ\xddS@h\xe0\x83\xe4\xce\xdcS@A\xf6\x96\xc4\x05\xbeS@[\x9cex\xf2\xdcS@\x16\xad\xd9\xf7\xcb\xd8S@\xf2\x9e\x93\xd00\xcdS@\x17e\xb0R\xaa\xd5S@\xca>\xe5\x00Y\xdcS@.<\x8b\xed\x9b\xc5S@a\xb5\x18\x8eU\xd6S@H?\xf8]\xe9\xb7S@\xd2\xa9E\xf9\xfa\xa1S@O?\xed\xe5t\x87S@\xa0\xb9\x0e,\x9b\xd2S@}\x0c\xbe\xc7\x14\xd7S@2o\xdfO"\xceS@ufM\xf7\xc5\xc5S@\xc2D\x9c\x15\x06~S@\x02B\x82\xf8F\xd0S@\n\rCh\xb7\xcfS@\xef\x96\xc0/\xc1\xbcS@\xe3\xf5\xa2p\x82\xd1S@\x04\x9b\xce+\x08\xb8S@\x1f/\x1c\xfc\x16\xccS@\xe6\x8cR\xe9\xd1\xd3S@\x94\x8a&\x98?\xa7S@\xb2Y\n\xa3\x02\x89S@\x13\x04\xc8\xff\xa6\xd9S@{\xd9\xf3\xda\xe0\xdaS@W\x8c&9\xd2\x8eS@\xadY7\xbdS\xd8S@!\xf0\xe6\x00\x00\xd4S@\x0c\xbf\xe9<\xb2\xd1S@\xbd9vS\x0c\xddS@o\xe4\xe5\x7fc\xc2S@.y\xe6(\xf7\xcbS@\xbb<B\x1f>\xe2S@\xd6\x1b\xf4\xabC\xcaS@\x10\xe9\xd5[\x98\xdeS@*\x97M\xfe\xd9\xdbS@z\xb1H\x07\xb9\xaaS@\x1f\xacu\xd8\xaa\xd7S@\x93\x1b\x02kX\x00T@\xce\x84R\x0b\x07\xbeS@\x94\x81\x91\x06\x9f\xbdS@\x9c\xc0m\xfb\x0c\xb7S@7\x07\xa8\x980\xb8S@\xa0p\xd8\x7f\xba\xb2S@2f:\x80-\xb7S@\x1cMN\x81\xcf\xbaS@0\xdaZ\xba\xfa\xd8S@\x8dt\x91\xe8\\\xb7S@\xc4\xe7<\x1e\xe2\xc0S@\xc1\xb0\\k:\xb9S@C\x84\xc7\xa7B\xd8S@\x9a\xf9\xf2\x99o\xb6S@\x1d\xd8\xaar\x08\xd1S@\x96\n 4\x8d\xbfS@\xb3\x99(\x0c\xf0\xb5S@\x04Ey\x83\x86\xbfS@\xd8\xfc$ec\xe4S@\xccj\xe3R\xf3\xe1S@\x12\xe9!@}\xc1S@\x16\x10K\x1f9\xd3S@\xb4[\x99\xcd\xaa\xd5S@\xf4dj$E\xb9S@\x9f\xf9\\\x94W\xceS@\x9b\xb5\xfa\xdd\xcd\xcfS@\x185\xac\xd3\xbe\xe1S@\xdb4bjT\xbdS@.\x8a\xd3R2\xc4S@\xb1\x81}\xe6\xa2\xafS@\xefM\xdfl]\xbdS@p\x1baJ\xd9\xd5S@z^\x13[r\xeeS@\xb8\x8d\xb30\x03\xd7S@\x00\xb0\xc6h\x04\xd7S@|U\xcf\x9as\xabS@\'\xfc`\xc3\x8a\xf0S@\xb4\x17\x87,\xc1\xd8S@\xb7XK\x8dy\xe6S@\x1c\x83c\xeb\xfa\xdcS@\x04\x98\xd6\xe2\x0f\xf1S@\x7f\x0c\xe0\xc9\x92\xdcS@\xa3\xd7\xfc\xbf\r\xc6S@M\x9a\xa2W\xae\x81S@\x8d\x9e\x7fp[\xbcS@B\xaa\xbf\xa7\xe3\xc8S@\x9a\r\x8dy\x1f\xc6S@\x15[u0\xef\xc1S@\xc4\xf4\x85\xd1\\\xccS@ulUE\x81\xdbS@"\xa1\xd0\xb4\x85\xedS@\xe2\xe3\x9d\x1f\xf2\xc5S@\x1a\xc5\xbf\x04\xdb\xc5S@s\xadS\x05\x89\xcfS@\xc6L\x8b\x9d\x88\xcaS@\xc6\xb7\xa9\x13\x8dlS@\x01\xb0\xc4\xa2\t\xe1S@\xd8\x17\xd8\xafq\xccS@nd\x08w\x1e\x82S@\x9c\xfcyM\xe2\xdaS@\x96\x1e\x98\xbe`\xcaS@\x9c\x16\x8eW_\xc9S@\xe0:\x8b\x82\xa8\xdeS@\xd0\xf5I\x9a]|S@\xb5\x99?\xa7\xa8\xdeS@\xbf\xe3\x10\xe4Q\xc7S@GE[\xca\xbf\xc9S@Ccn~Z\xf4S@Y`{\xf2\xab\x86S@+ H\x94\xcd\x85S@\xc0l)Q\xe9\xf4S@\xfd\xf8C\xa4\xa9tS@\n\xd2\xd4\x0b\x01\xc2S@\xde\x81\xdf2V\xe2S@\x92\xbf\xb9_j\xf1S@@\xbfO\xa4\x00\xcaS@\xea\xb8\xf1\xfc\xbe\xc1S@/\xda\xa4\xb7a\x85S@a\x1bn\n\x1b\xcaS@J\x8e\xce\xd8!\xa4S@\xfbG\xd1i(xS@\xa6\xe1\xea\xdc^xS@T\xd2\xf8\xea\t\xc8S@\'\t\x7f\x1a\x85\xe3S@\xef\xe2\x83.\xe4vS@\xc79\xca\x94\xca\xe3S@7:\xf6\xba\xf4\x80S@\x17\xe7\xe5\x12\xd4\x7fS@\x8d\x1d\xa7\xcf)\xd3S@\xaf\xd70^}\xceS@d\x10\xd3\x97\xed\xa9S@\xf5\x12\xe0\xef\xb8\xd8S@\x9d\xbb\xdd{\xd6\xd0S@c\x14\xf4&t\xd5S@%\x8b\x8b\x1f5\xd2S@\xcdd\xe8l\x9c\xbdS@\xc8\xb1\x9cz\xf1\x83S@\x80;c\xf96\xc3S@(\x1c\x12\xab\xda\xc8S@\xeb\xcd\xe1\xfd\x10\xc9S@\xf0\xa3\x13\x95\xcb\xceS@a\x10KnjyS@i\n S\xf8\xcbS@N\xdbBQ1\xbdS@;rs\xeb\xf7\xc7S@Czo\xc0\x99\xb9S@;\x1c\'\x1f\xa7\x80S@UI\xf4D\xc2\xe5S@Fz\xfa\xf8\x81\xceS@t\xe8\x04\xcf\x9c\xe5S@W\xb4@5\xd7\xe1S@\x14\xa1\xac\xb3y\xbcS@\xcd\xf8\xf7\x94\xe9\xbaS@\xb6.\x0f}\xa2\xa7S@\xbb\xde\x9ajc\x82S@\x11\xd6\xf4\xc6\xc7\xb7S@\xdb|\xd0\xea\x1f\xd2S@\xaf\x94\xaa.=\xb8S@"\xe7\x93\xfd\xff\xc0S@\xe2\x8b/\xd8BxS@8\x80\x0f,W|S@\x90q\x847\xfd\xcdS@12\x97\xb7\xb1\xd2S@\xc7\x89\x81 \xe9\x80S@\x95cx\x85XxS@\xca\xaa.3\x94\xd0S@\xceo|\xdc\xd7\x9eS@_\xb8\x11\xbb5\xbdS@O\xc6j\xc8\xd0\xedS@\xee\x1a|Z\r\xdaS@\x9d\xc3\xb7g\xa8\xccS@\xf2e\n~\xb3\xe4S@\\\x8bFg\xce\xc8S@3\xbaV\xe9k\xccS@\x8f\xbd\xdbN\x91\xe4S@\x91\x0f\x91\xf6\x8azS@\xba ~?:\xdaS@nogS\xfa\xd0S@\x02\xce\x85\xc8\x9e\xd1S@e\xa0N\xd8\x98}S@\xe4\x83\x85\xe6[\xceS@~\xe1\x88\xbd<\xe4S@e\rpD\x1dzS@1\xdd\xceq\xf7\xd6S@\x9b(P3p\xc1S@\'\x94\xc7\xb5G\xd7S@\x0b\xc6~\xc1\x1czS@@\xe6\x15\xda\t\xdfS@\xf0\xbc\t\x174\xe5S@\xd2\xa7\x83\x0bn\xb7S@"\xf1\x93\xce\x0b\xdaS@\xe4h\x82\x13\xb1\xb9S@\x91\xb9\xba\x92\xafyS@H\xcaz\xeda\xcfS@\x87\x1a6Q\xe1xS@V4O\xb71\xc8S@%"\xbfl\xfe\x83S@\xb7\x1e\xd3\xae\xa5\xbbS@\xdc;\xa3R\xabxS@\xe0FK\n\xf9\xdeS@jLi\xca\xe1\xe0S@$#\xd9\xe8Y\xe3S@)\xe8\x022\xb0\xe3S@\xc6@\xaawr\xd1S@\xe6\x84\xe4\xbe\xec\xd2S@\xea\xac\xeaeW\xb5S@N\x0b\xb2G\xc2\xe3S@\xc74\xad\x01\xbc\xe3S@\xefJ\xba\x02\xad\xe2S@\x0e"\xc9\xaa\xef\xbeS@k\x16\xea\xa4\xa0\xd2S@\xc6\x84\x91\xee\xa9\xb7S@\x96\xa0\xda\xd7\xd9\x91S@~\xb3s\x92\x12\xe4S@\xcftB\xb2\x83\xe0S@\xf0\x91e\x9e\x91\xcfS@\x9e\xeaB\xbc\x02\xe4S@\xa6\xa6\xde\xa5\x0c\xc9S@6\xe1!\x8c\xe1\xb3S@5\xd1j>duS@\x9e\x1cdQ%\xd4S@L\xcfO\xcf\x81\xe2S@\x8e\xdbQ\xee[\xcfS@@\xa2+\xe1\'\xc2S@\xb4$S\xbd\x9e\xc8S@\xf4\x87\r\xdc\xbe\xcfS@M\xef7u]\xbdS@+\xfbq\xb3\x80\xe4S@9Od!5\xd8S@\x0bA0\x9f\xc8\xd2S@\xc0\x0fhc\xc8xS@@+0\x94\x89\xc2S@;F\x85\x81\t\xd3S@\xf7k\xd1-(\xd2S@2\xeba\xf0x\xc7S@\xe3f\x1d\xe7\x0b\xb2S@\xe6J\xc7\xb7\xa0\xccS@\x0c5\xe8\xaf\x96\x81S@\'\x94nL\x8e\xcdS@\xeb\xe7\x8d\x0ff\xcfS@\x19|\xd4\xc7e\xc2S@A\xee\xf5ik\xc5S@\xeaJ\x99\xea\x83\xc8S@\x82\xce\'`\x81\xe2S@\xb1V\xebI#\xc1S@\xe4~|\xc0\xf9wS@MR\xea\x0c\xc5\xceS@\x94\xab\x89\xcc\xadwS@\xda\xba\x06\xd62\xc4S@\x08\xf0\xd5\x07\x97\xc5S@\x9e\x93&\xada\xc8S@D\x07o\xb7\x92\xc8S@\xf4\x13\x19f\xfc\x84S@\xe5\xc5\xfc\xb5\xe0\xf1S@\x7fV\x99Sa\xd5S@"\x82\x87<\x1e\x86S@\xc7\xc7|\xf3E\xcdS@M\xfc\x8e\xd7\xb9\xd6S@\xaf\xb98\xf7\xe4\xd2S@\x08\xfb%\xc8\xe9\xc6S@\x12\xcb]\xe7\xe9\xe1S@\xd7f\x96D\x13\xc8S@\xf7Cn\x01$\xceS@\xc1\xa9*\xf5m\xe0S@\x14\x89\x8dL\xf4\xe1S@\xc4\xf8R\x83V\xdaS@~AR\xcd?\x80S@\xb2o\xa0\t\xfe\x7fS@\xd0\xc5\xa9\xd0\xde\xe1S@\xf3\xdd5;\x15\xd5S@\x9f\xce\x07WI\xddS@%T\xf4\xef\xf7\xb8S@\x8ay\rb\xd7\xc1S@DXX\xff<\xc9S@\xeb\x16\x02C\x88\xc3S@.\xd2\x08\xdca\xd6S@t\xe9U\x9d\x8b\xc3S@\xf1\x9c\xb8av\xd7S@\xe0\x1e\xacw\xb1\xdcS@\xd5\xf7\xab\xfb)\xd3S@\xabH\xb4N\x11\xd4S@&P\x8b\xa4\xa6\xd4S@\xfe[\x8a\xff\xcc\xaeS@\xc2\x80\xdb\x895\x80S@r\x03-gg\xc1S@{\xbf\x08!1\xdeS@\xc8\x0e\xd8\xdf\xfc\x93S@\xa0{\xdc\xdf\x0e\xc7S@~v\xdb\x9c\x87\xd5S@U\xca%-\x95\x8dS@XBR\x1c\n\x80S@\xd7\xa4\x0e\x0e\xb4\xb5S@\xa5\x04\x90\xb2\xd6\xd0S@\xcel\x97\xa1r\xbdS@(\xf5>\x8c\x8a\xd6S@\\&b\xa6x\xc8S@\xae\x07\x88\x17\xcc\xd0S@\xcfo\x816y\xcdS@\x1a_S\xcf\xd3\xb8S@\x17\xb2\xa7\x1cm\xd7S@\x8b\xe6\xc4\xa4\xc3\xdcS@\xa6\xe6\x0fj\x12\xd4S@\x9e\x0b\xa7Up\x92S@\n\x95,\x886\xc6S@F\xdb\x96\x1f\x88uS@\xc3\xc3\xab6\x17\xd6S@>?\xc9\x96\xd3\xbbS@5sy\xbf\xd4\xcdS@*\xde\x11y\x19\xd6S@(\xb6M\xb2\x08\xcaS@\x84p\x7fcf\xc8S@\xfc\xf6[\x14\xd4\xdeS@\xd7u\xf3V~\xe4S@\xc1C\xf2ab\xd3S@m\xf3\x1d;i\xdcS@g)\xf5\xba$\xc6S@\x00\xe8j\xb4\x04\xcdS@S{T\x17\xbe\xe3S@1\x0e\xa7.S\xb8S@\xceh\xc0\xd5<\xeeS@\xaf,\x0eK\xd6\xdcS@\xdbX5=\xab\xccS@\xeb\x0c+\r\xf8\xa7S@\xcbz\x12A\x9e\xc7S@:\x95\xdf&!\xeeS@*\x87d\x93\xdd\xe3S@\x82\xa66\x88\x0b\xaeS@\x15:0j\x89\x82S@\xf6?\xbc\xf2l\x92S@\x16\xb0\xc5-\x15\xc6S@\x0c\xab$\xdbY\xcaS@w\xf2\xed\xce\xcf\xc5S@\x83\x88\xcc\x87\x90\xd2S@\x9a4\xdcH\x9e\xbcS@\x07c\x1d\x07B\xd2S@n\x88gn\x9b\xeeS@\x82\xc1i\xc6z\xc2S@\xe9\x10;\x14Z\xc7S@\x9e\x01W\xa6D\xcaS@D\xbf*\xf7\xc0\xd6S@\xc7\xce\x039\x90\x86S@%\x80\x13\x01\x80\xd6S@\x12\x1d>\xb8\x1c\xd3S@J\x1f\x84^Z\xcdS@\xc82n\xb8j\xc6S@;\xb9*7E\xb7S@N\x8a#G\x1c\xcbS@=\xa3\xc5\x85\xd1\xdbS@\xba\x8d\xf4m\x12\xd3S@\x85\xc9{\x94\x0f\xd2S@\x02%\x83\r\x88\x8aS@\x11--\xc8\x16\xcdS@{sT\xa4?\xabS@>\xe9J\x94\xfb\xdaS@\x95\x1c7\xd7\xa0\xd3S@\xd3\xd4\xfeFM\x80S@C\xec:\r\xed\xc7S@\xfe\xd0Ev5\xbaS@P\xeeC\xdc\xc7\xd7S@P\xf3;\x958\xd4S@J\x9dEM:\xd0S@\x1b<\x19\xbfo\xcfS@\x80\x83\x9a\x9e,\xc7S@\xb7|\xdd\x03\x03\xdbS@\xb1\x8c\x9fI\xa0\xd4S@\x1dN+z\xda\xc9S@\xb4#(\x0be\xc7S@\xf3\xe4C\xcf\xab\xd8S@\t\xf5\r*\xcd\xd3S@\xdc\x0e\xbb\x1f\xcd\xc7S@`/\xaa<\x91\xa4S@\xf9\x9a\x90*\x83\xc4S@\xfe\xec\x9a.\x1a\xb4S@\x05K\x7f\x17\xfe\xbdS@\x97\xf5\xccny\xb7S@\x98\xad\xeb\xd6\xdf\xc9S@\x8aJu3\xa2\x82S@\xb8F\xdfV\xc2\xa2S@\x95l\xd8\xa1\xf1\xdbS@\xff\x9e\xd8\x14\xb4\xdcS@\xbc5\x94\x84\xd7\xdaS@\xcb\xff\xaf\xbb\x88\xdcS@]\xf2\xd4G\xc9\xdcS@_V\x98\xe6g\xcdS@\xae\x85\xc3Z\'\xb4S@\x9a\x83U\xb7\xfb\xd8S@&\x8a\xb6\x8f\xc9\xcdS@y\xce\x8f\x1d\x16\xeaS@d\xf2\xab\x07\xf7zS@\xd1\xf5?\x98\xc3\xc9S@\x95%\x95V\x06\xc0S@\xb9(y\x93\xd9\xd1S@\xcc-\xe6\x93\xc1\xdaS@\x8e\'\x9a\xe1\x1b\xdcS@B\x89A\xe6\xd7\xc9S@\xe1\xb8\x87E?\xc1S@r1\xcf\x8bG\xbfS@\xb5\xc9\xc7\xa0\x96\xdcS@\x86\x17i\xe7\xc7\xc9S@\xf8\xe6\x9d\xd5)\x87S@\x04\xfd\xe9\xff\x1c\xc6S@r\x1a\xa7R\xf8\xcaS@9\xb5\xc74\x96\xc0S@n4\x9d\x1e\xd9\xcbS@\x8a\xbc\xd3\rB\xc6S@\xd3=_\xaf\xec\xcbS@t\xa0>\xcb\xe3\xd1S@\xfe\xcc\x87\x85\x82\xdbS@\x04\xbc8\xef\xd4\xcdS@\xea7\xf9|(\xdaS@~\xb3Q`\xf7\xbcS@\n\xa6N\xac\x9c\xdaS@\xf9\xbb\xc5\xee\xd5zS@>F\x83,\xa7\xddS@\xb4\xa3\xf3\xfb\xa7\xceS@\xa9\xd3k#\xb1\xccS@\xd06\xfa\x01\xa1\xdcS@\x9cUs$\x14\xdbS@U\xa8m\xaaB\xcbS@\x0c\x14M\xd3_\xc6S@\xb1p\xb1)\xe2\xdcS@UL\xf1\x18m\xcaS@\x19\x14\xa4)z\xd9S@\xd5\x9fQ\xe2[\xcdS@\xf8\xeaU\xd3\x0b\xcfS@\xc5L\xfa\xfc\x8b\xceS@C:\x1c\xf6\r\xcbS@O\xa8D\x13r\xc3S@q\xc5\xa8{\x17\xddS@\'\x9c\x15\x16d\xd9S@\xe6\xef\xfa\x9a\x87\xb9S@@\xf9\x04\xf2v\xb8S@\xc8\x9c5*\xf9zS@\xc5Sy\xd6\xeawS@Gf#O\xc9\xb7S@\x1f\xad\xe2\x8f\xe6\xb7S@O\x13X\x8d\x01\xd3S@ulUE\x81\xdbS@=\xb2\xd5/\xed\xcdS@\xbf\xe1P?\x1d\xdcS@\x8e\xedv\xf8Z\xb9S@\x06\x1b\x19\x92_\xc8S@\x90F\xb7B\x9a\xcfS@\x80\xd4\xb2\xeflyS@\xef\x87\r#\xfe\xc6S@5HY\xc6\xf8\xd9S@\xbfE\xa4#.\xcfS@.[<\xd3_\x83S@\x05@m\xd8\x1dvS@\x91\x1a\xd6+\\\xcdS@\xac\x0eV\xa1\xe4\xc6S@\xfa)\x87\xdc@\x90S@\x8c\xf2\xfef\xab\xcbS@\x82\xd5\xeez\xfa\xd0S@\x9a\xfa\x9c\xad\xb5\xcfS@\xcf\xbd\xb4\x9a\xfb\xd4S@\x92\xbe\xf7\xa5\xc9\xd9S@q\x8a\xf3\xe5\xf5\xcdS@xv\x9d\xdcU\xc0S@0\xc7\xfd\xbe5\xdcS@\x9e\xec\xa2I\xa8\xddS@@\xb0\xf9\xa9\x1f\xcfS@\x80Zf\x14&\xc9S@\xaa)\xb6Jv\xd4S@i\x8e-\xba\x9d\xaeS@\xf5|\xa6\xfdI\xdaS@\x8brN\xca\x19\xb7S@\xf5SP\xadr\x8aS@v\x99DD{\xd5S@\x9e\x1c\xb1\xf2*\xceS@U[H\x19\xb3\xdcS@\xcb\'4\xbf\xb9\xc8S@\t\xdf\xf4\x8e}\xdeS@_\xde\x1a\xec7\xd3S@\x98\xf4\x18\xa3e\xd3S@S\xc0\x90\x85\x1e\xeeS@\x9b$\x0bR\xa6\xc7S@\x16U\xdb\xd8\x98\xc6S@\xb2R\x11)\xea\xccS@UR\xbd\'\xde\xc7S@~o\xb2P\x83\x8fS@\xc50;y\x93\xcdS@F\x91bbi\xdcS@m]\xe0\xb4D\xc6S@\x14\xf7\x01-\x89\x90S@\x16U\xdb\xd8\x98\xc6S@\xfd\xcb\xdf\xd4S\xdcS@\xbb\xb0\xcb \xdf\xbcS@\xb7o[\x05\xd4\xccS@j\xa2}\xbf\xff\xa6S@\xf7\xec8\xa0}\xd2S@^\xe1\xe8S\x8a\xd3S@\xfa\xc1\xe6\xecz{S@\xdd\xc8\x9bt:\xceS@\xb4\xb3c\xe8\x1b\xdfS@\xd3\xb6\x85i\xa8\xa2S@R\x0b\xfe"T\xdcS@\xff\x9a\x98\xe0:\xc2S@\x16h\xdb \r{S@\x94\x8a&\x98?\xa7S@fN7\xc7U\xcdS@\xddg\xd8\xa4\xec\xbfS@\xf9\xb3\x92\xe8\xe1\xefS@\xfa\xa3O\xbc\x1b\xc6S@\x80X\x15\x03\xc4\xbfS@C;\xf1\xf5i\xd3S@\xad\xa9\xf2W\xf7\x90S@\xd1\xda\x95X\xa6\xdcS@\x1f\xc8\x1c\x1c\x08\xdcS@S\xa7?\xc2\r\xdaS@u\xd0|\xd7/\xd8S@c\xa2\xd8\xceu\xc6S@{\xc8\xb32\xed\xdeS@t\x80a\xaf\xc2\x8eS@\xa9\x91\xf6\xf8k\xc5S@\xf7\xef\x1bh\xcb\xd3S@\xac\x0b\x01\x9d\xbf\xc3S@$\xcf+\xdc\n\x93S@\xa0\x7f^\x11\xa8\xc8S@D\x95\x9d1!\x92S@\xa8k\x00\xf0\x1d\xd4S@\x17\xb96=\x1a\x89S@\xe4\xf1\x8cxz\xb8S@\xe9\xa3\xe8\xfb\x01\x86S@\xd5E\x01\xb1\x94\xdfS@,\xda\xc6\xecf\xcbS@h,\xa8\x1f-\xddS@\xbc=4\x81a\xb7S@\\\xa3\x04t\x15\xc2S@\xbb;m\xdc\xd5\xcfS@\xb1\x10\xbd+\x9f\xcfS@?\xef\x86\xae\x9c\xd6S@\x87y\xe7G\xcb\xdcS@9Od!5\xd8S@i\x98\x0c\xb6W\xc3S@t\xca\xdaG\xe4\xb6S@n\xe0}mM\xbdS@9\xc8\xbet\xe7\x81S@L\xca\x18Z\xb7\xd2S@-pi\xc6\xd7\xd1S@\x1c;\x12\xcfN\xcdS@z\xf2\x8fEp\xcfS@\xc0n\x12[\x94\xb3S@\x8d\x0e\xde\xf1\x05\xc8S@\x10u\xde[c\xddS@\xdc\x06\xce-\x12\xa7S@\xb7\x80\x81~"\xcdS@\xe47O\x1c3\xcfS@\xc9\xc1\x0c\xed\xd5\xdcS@\xe5\xa7\njv\xdfS@\xd8+\xe0i*\xc9S@.lO\x0b\xa3\xd7S@\xd7\x84a\x17c\xddS@\x1c)\xef5S\xc5S@\xc0x\r\x90B\xbfS@&v\xfb\xf4\xd6\xdeS@\xa64%\xa4\x98\xcfS@=\x8aX\xab\xc4\xcfS@yiqh.\x85S@=\xe8|\xf3\x0f\xccS@\xde\x94\xcdm\n\xebS@\xcf\xce\xad<\xbc\x82S@\x8d\xf3I\xc9\xa4\xd8S@\xfb\xc2\x7f\x0c\x90\x90S@+a\xf2\xfbJ\xabS@\x11YZ\x9b\xdd\xc8S@\xccE?\xcb\xf6\xcdS@\x82/X;1\xc3S@\xe2I\x10Mh\xdfS@i\x88\xfdf\xc8\xd5S@\x9b\xad0\xfc\xf7\xdcS@\xf8r\xe6\xe1\x19\xc3S@\xd1"\x9eC\x81\xd3S@1\x01\xe7/4\xb5S@n`\xacj\x8f\xc8S@\xe9`,\x01\xba\xd1S@\xe1\xc1\x90\xf4\xa6\xdbS@\xd4bh\x8ev\xd1S@\x1eDIg\x8d\xd1S@~{\x8f\x9a\x8a\xbcS@\xdc\xc7V\xdbp\xc1S@\xac0&:\xf4\xeaS@\t\t\xbd\x9b\xbc\xbbS@b7\r\x93\x1d\xd3S@\xa2\xb0c]X\xbfS@\xea\x16\x8c\x1a\x17\xcdS@$Mi\xb4\xadwS@\xd8E@\xf8\xeewS@\xc5\xb4\xbc\xeemwS@\xa1\xfe@\xc4%\xcdS@\xfa7\x85o\xb4xS@4\x0f\x9b\x9b\x8dxS@\x8fc_UGzS@%\xcc\x92\xf3JwS@\xd6\x03\x0e\x0e\xe2vS@Y\xday\x89~\xc3S@\\\xe6\x8aM\xf7zS@\x8b\xe9c\xdbhzS@\x01\xcf\x982\x94{S@\x8fT\xe2\xbc\xf4\xceS@\x9f%\x10\xfc,zS@\xc1y\xfa\xab;\xc3S@Ev\x1a$I|S@{\x16\xe6\xe5\xc7{S@\xcc\x11\x13\xbf\xa5\xd9S@\x1b2\x10u\x0f\x89S@\xa1\xdc+\xf5I|S@g\xc4\xc9f\xc6\xc3S@\xb5_3P(\x80S@w\r\xce\xdd\xf3\x7fS@\x87\xc8\t\xc1\xbe\xdbS@\xd7\x8f\xb6\t\x17\x82S@\x19\xc1Mp\x14\x7fS@\xff\xb3\x96\xc6B\xa2S@\xdb\xc6\x1e\x94\xda\xbcS@R5\xc8U\x98\x83S@\x97\xd4\xf6\x0f\x8a\xccS@\xcf\xa9\xdd\xd2\xda\x7fS@\xc5\x1d\xf6]\n\x9dS@d>\xa2\x91\xa0\x81S@\\[C&\x10\xedS@)E\xa1d\xba\xd8S@G_\xf6\xb1O\x80S@\x19Y9\x9f\t\x82S@\xbd9\xebBe\xbcS@\xd6c\x89\x07\xc6\xd0S@\x8a\x0e\xf6\xfeu\xe3S@\x0e\xa5\x17n\xc7\xa3S@\xb0\x96m"\x9f\xe4S@\xd1\xa4\xac\x83\xf0\xa3S@\xa0\x0c\xcf~\xb3\xe2S@\x8dfc\xc5\x8e\xcbS@Y\xaa\xd5\xc6\xe9\x81S@\xb2\xd4U\x81_\x85S@\x8a\x97\xef\xc1\xef\xccS@F"\x95\x95\x99\xe2S@t\x1bKD\r\xd0S@\x98\xfa\xef\x14<\xe1S@%\xff\x87\xe2\\\x83S@\xb4B\xd91\xa5\xc8S@\xcb\xb7\x9e\x0c\x8c\xe2S@\x01p\xccu;\x88S@\xb6\x12\x87\xe2\x94\xdcS@Y\x1f\x05Yz\x89S@lh\x06\x9dc\xd5S@0@\xc3\xa04\x80S@\xe2}\x87\xc2\xbb\xd9S@\xe9\x10\x9bX\xb6\x84S@\xe3\x16_\x18l\xdfS@\x95\x1d\xec\xc54\xcaS@\xfd\x02\xe8\xf8\x9a\xc7S@#\xcb_\xa8\x15\xc9S@\x11\x97\x85\x9b\xf1\xc9S@\xf9\xb1\xcfE\x13\x85S@\xbb\xfd\xfa\xb1\xda\xe2S@N\x01\xaf\x04\xf0\xdfS@\xca\x92\x10\xef\x1d\xdfS@\x042\x87q6\xcaS@\x12\xefq&\xe3\xe1S@\xc3\xc7xq\xb5\xc5S@\xb8\x02\x07\xa7\xc5\xc8S@\xf2<\xc4gi\xc8S@\x83\xc1\xae\x98\xdc\x85S@\x8ad]\x94+\xc9S@Gp\x1b{\xf0\xf0S@v\xf4\xfb\x13\xd8\xdcS@\x80\x80As\x89\x86S@\x0b\xd8\x18%\x97\xb9S@(@\xd9\xa96\xd3S@c\xd0#\xe9\x1c\xc9S@\xb0\x810\x1b\xf9\xccS@\xb9<(q\xa6\xa9S@\xec\xde\xd5n\x86\xf4S@\xd3c\xf8!\xe6\xcdS@\xecW\xa8\x8d\x0c\xc9S@(\xb5\xc6\xac6\xcdS@\xbe2\xd2\xb4E\xbcS@NY\x1f\x88{\xbaS@\x08\xb71^\xf5\xf4S@(\x85\xe0\x8c\xef\xcaS@:\xc9\xe8\xb2\xec\xe1S@,HuK\xa2\xccS@\x82\x82".o\xc6S@\xdd<)\xd3*\xceS@\x8d\'D\xeev\xc7S@\x1a\xfbi\xbd\x9d\xf4S@\xf8\x1b\xc9\xf7\x17\xcbS@<\x16F\xadQ\xcaS@x\xf0\x04O\x85\xbcS@^}\xd0\xc0\xc4\xe0S@\x0e\xc4\x95\xd5\'\xb7S@\xf7\x90{\x8a\x82\xe1S@\xc0\x16`M\xfb\xd0S@\xdb_\x83jU\xf4S@Qa\xb8\xaa\xcc\xb6S@\x9e\xd5F\xcb\xa4\xcaS@\xe1\x16\x00\xac\x92\xbaS@{\xccJ\xcf\xe9\xb6S@\x87U\x91$\xb8\xccS@tN\xcd\x81w\xe0S@\x12b\xa4ND\xc0S@z\x9f\xfc\xc2\x0f\xc6S@`\xb0\x99\xdd\x91\xd0S@:\x10\x82Z\x90\xcbS@\x1d\x89S\xb6(\xc6S@j\xc7\x11\tE\xd3S@\xf9 %\x83\xfb\xddS@B\xd7\xf9M\\\xc6S@\x05(\xf6\x08\xf5\xcbS@\xea\xb4\xc7c3\x8dS@\x8fPy\x93\xb1\xdeS@"\xf4\x00\t\x19\xc6S@M\x9b\x1b\x0f:\xccS@j\xf7\x8f\xf4\xb6\xbcS@f\xa4\x9cl\xe5\xdeS@\xeaQYW\xfd\xc5S@\xa5\xb4%\x1e2\xbdS@L\x90!\xda\xaa\xd3S@\xbd\xd8\xf6\xbe\xb8\xa0S@l\x13\xd1\xb1\x05\xbdS@\xd1E\xcba\xd8\xccS@h\xc9\x15\xa7l\xbcS@G&\xb9w\x9e\xd2S@\xc1"6\xe5\xc2\xa4S@\xed\xae\xf2^\x1e\xdfS@\x9bm\x89\x1df\xc7S@[\xa2\xb5\x05\x13\xc9S@a\xc9\x8ejT\xbdS@\xc5\xa8*\xa4)\xd2S@\x18p\xa1s\xfd\xc8S@;\x99\x11-\x18\xccS@\x15\xd24lz\xa2S@\xab\xdelp;\xdbS@\xdf\xe1\x85k\xa1\xceS@e\r\xb5\xfe\x13\xceS@K\x1c\x02t\xdf\xcaS@6\x94\x02d-\xd0S@\x1dv\xddA\xea\xcaS@\xfc\xe0,`\xae\x8eS@\xa9q\xc4\xb0\xb9\xc8S@>\xd8\xbb\x06r\xb6S@\xa8\x8dhz\xf1\xceS@\xfa\xaaN\x0e!\x90S@\x98S0\x1bx\xdeS@5\xdf+\x8f\xda\xd0S@\x88\xa9\x85\xc2\xd8\xceS@~!\xcd*e\xefS@&_\xc8r{\xcdS@\xa6\xef;\x0e\x88\x8fS@t\xacpM\xed\xdaS@\x1d\xee2\xda\x0f\xdeS@\xe1\xbc_\x99\xc3\xd0S@\x17\xbc^-\xd2\xcdS@\xbc\n\xb5b\x0c\xf2S@\xab8\x13:k\xcfS@\x89\xecQS\xba\x91S@\xbc$i~\xae\xceS@\xa0\xb1\x1cx\n\xdcS@:,a\xd5\xf2\xdcS@f\xe9f\x04\x94\xd0S@\r\xfaH\x8a\x90\x92S@a\x1b\x14i\x8e\x91S@\x8e\xee!\xf9\xbd\xd6S@\xd1{\xfe\x87\xd1\x92S@b\xe8J\x94\xf4\xf1S@\x00\x06\xee\xc0\x86\xe4S@\x0e\xad\x06a\x1b\xd2S@\x9cO\xa9\x01$\xd1S@\xf0\xcfXl\xcb\xe5S@p\xf8I^\x80\xb7S@\rJ2h\xb1\xd2S@Z\xf2\xef\xaa\xbd\xd0S@_\xb4"L\x89\xf1S@\xfd\x00H\x1c\xde\xcdS@[\xf5\xa5s(\xdaS@\xde7\x13\xd3\xff\xd0S@\xad\xfd\x0f\xcb\x9a\xcdS@q4k\x87p\x8fS@\xf2\x94\xc4H\xad\xd1S@\xbc\x8c\xd2\xca\xaa\xebS@\xcdRsu\xb5\xccS@\xbc\xe6C"\xa9\xd1S@\xb1\xf0\xfa\xbd\xd9\xd9S@\x81\t\xe3g&\xd0S@1\xfb;\xa4,\xe8S@\x8c\x8cO\x08[\xe3S@\xb5\x82H3\xe9\xd0S@Y\xc5I\xa5\x04\xb2S@\xc1\xad\xaf}\x06\xd3S@R\x19\x88\xbb\xe1\xcbS@\xf5y!~R\xbeS@\xbf\xa9\xc0\xb9\x1c\xdbS@\xf6\xdc\xdb\x08w\xd2S@N[\x83M\x99\xb3S@\x03\xa4\x8dr\xe1\xd8S@\xb5\xa4c\xa7\xf6\xbeS@\x00\xfb\r|,\xd1S@\xa2\x91\xa5\x8f\x88\xb3S@No\x18\xcf\x0c\xe4S@$\xd8(\xaf\xa7\xdaS@\xcf\x8a^\x83\x97\xb5S@\r\x12%\xfe\xb0\xd1S@\xb1~\xca\x1e\xa2\xc3S@\x9eq\\\xe2\xf4\xbdS@i:\x16\xb7\xf5\xc4S@\xb1\xa26\x97U\xd1S@\xca4u\x8a\x9c\xcfS@y\xb7}\x91h\xcfS@\x06\xb6\'\x95"\xbdS@\xaf\x87\xce%\x9e\xc0S@\x15.\xab\xf6|\xbfS@\xdd\x19\xda\xe7\xd3\xb8S@\xb0\xac\xba\xf3:\xc2S@\xdc\x8c\xf2i\x01\xcdS@\x11\xc5k\x02\xdd\xbbS@I[\x7fK\xdb\xd4S@\x16\xce\xbf\xa2\xf2\xd1S@\xf8\x93\x8e\xb0+\xc2S@\x9eK\xab\xa7J\xc0S@\xdd\xc2\xb4\x10\xb5\xd2S@\x0b\\\x1d\xc5\x1a\xbcS@\xfc\xa8\\,m\xdfS@\x0b\x89\xe3\xa9\xa5\xb8S@\xff\x8e\xd0\xe1R\xd9S@q\xdf\xfe\x8e`\xe9S@\xd5)\xa0\'4\xb8S@\x0f\xd8\xe4\xe5\xca\xd7S@\r\xa2\xf3\x18\xe7\xb6S@A\xc4\x94\x9c^\xc2S@"\xb2\x8d\x0b-\xf1S@\xd1\xd2\xa5\xce\xcb\xc2S@<\xec\xad\xdbd\xc1S@\x99\x90|\xee\xf5\xc7S@c\\(\xd0\xed\xbaS@\xab\xaeJ \xf6\xcdS@\x01L\xceR\xc3\xc9S@x\xff\xb0Rk\xcbS@\x93\x15\xa2\x020\xd0S@_\xde\xcc\xdb\x80\xc7S@\x7f^7<\r\xf1S@\xc8\xfa\x98q\xb7\xd9S@P\xa6\xd9\x13\xe8\xd8S@\x85\xdf\xd1zp\xb8S@6Y\xfb0j\xe6S@Y\xa2\x8e_\xc2\xb7S@\xd3xb\xe7\x90\xb5S@\xebK\x8a/\x0b\xd4S@\x1b\xbb\x00\xb6\xfb\xc2S@\xa5\xe7\xdb\x1a\x89\xe9S@\xef*\xadx\xd2\xc0S@\r\x8au\x9e\xd0\xc0S@\xd7\x10D#Q\xf0S@T\xf0o\x14\x97\xc9S@\xc0\xe9\x1e!\x0e\xdcS@\x87u\xb0iA\xd4S@z\x15\xd9\xae\x92\xc3S@\xb4\xd2\xdac)\xd6S@\x98\xf9)\x93\xe9\xc9S@c\xd4\x9a\xd6\x87\xc2S@QB\xbdo\x8d\xf0S@\xf82\xd0\xef.\xc7S@Y\xday\x89~\xc3S@\xa8\xd0f;\xed\xe4S@V\xcbL\x15m\xe4S@\xb47s_)\xd7S@n\xea\x95X\xa2\xecS@n\x18K\x94\xbd\xd5S@\xe5\x98\xeb3\x97\xd5S@QF\xa9\x9a\xc3\xc5S@\xadH\xfc\x9c\t\xd3S@(\x06Iqr\xd6S@I\xa9\xf5\xaf.\xaaS@V\xd4\x8dG`\xc6S@\xb9\xa3\xbe5\x8d\xd5S@&g\xe7\xaf\xd2\xd0S@\x18\xc0U\xd5\x16\xd4S@\x9a\x1f\xdfj\x1a\xd8S@\x0b\xe7\x1e\xed\x14\xecS@\xb8\xf9\xf5\xbb\x12\xd5S@6,\x87d\x92\xeeS@\x15\xe93>x\xd8S@\xd3/\xcf\xe5\x1d\xd6S@\xea\x19\xb7\xb6\xdd\xd5S@\x18w\xcf\x8d \xc5S@WJ\xe1\x84\x89\xbdS@;\xb9\x88\xda\x1c\xd4S@vu6\x00<\xeeS@\xdc\xe6U\x00A\xeeS@\xfd\x0cxVz\xd6S@Y)\x12\'\xf8~S@\xd8\xb4\xcc\xbf\xea\x85S@\x84K\x99\xaa\xcf\xdcS@\xd1\xe1r+N\xbfS@\x92\x923\xb6W\xc3S@\xff<\xf7\xbb\xef\xb0S@\xf5\xce/\x0c\xbezS@\xdaa\xefE\xa7\xdcS@\x96)\xf7*\xa6\xd3S@\xf5\xce/\x0c\xbezS@\xaci]t#\xd3S@\xd4\xc9\x04\xd5\xe7\xdcS@\x8a\x94\x9e\x88}\xefS@\xda}\x9eg\x83{S@\x16I\x01\x89e\xd3S@\x88\xc2\xaf\xc6\xbe\xc7S@\xb7\np\x15\x1a\xc7S@\xc6tP\xe7\xf5\xc7S@\x99\xa7\xed)\xe8xS@\xfe\x07|,\xf3\xb1S@Y#lQ\xf2\x83S@\x8c\xa7\xc9\xfd\x92\xd1S@E\xce8 \xea\xccS@B3\xed;\x01\xa3S@\xdd\xa9\xa6M\xee\xe0S@"\x7fU\x0bi\xddS@l\x93"\xc0\x06\xc3S@\xec\xf7p0\xed\xcaS@Q\x92\xe8\xfb\x8a\xd9S@\xff_s\xcc\xcf\xdcS@>\xa31\x16\rzS@\xbc\x96\xce\x85\xea\xd8S@\x17\t\xfb\xda\xd3\xcfS@\xcd\x1b\t\x14\xd3\xd6S@\x03/,\xb5\xc0\x7fS@\xffr\xbd\xeb1\xe9S@+ \x99s\xa2\xd0S@F"\x95\x95\x99\xe2S@\xad;\xe7\xbd\x95\x83S@\xca\xb6p\x97\x9cxS@r\x1a\xa7R\xf8\xcaS@yS\x00k,\xcdS@\x8eo\x15\x9e\x84\xc6S@\xc7\xa7G\xfe]\x89S@\xd3\x0c\xe9>\n\xdaS@e\x91\xef\rY\xdaS@\t\xc3j\xe2\xd5\xbcS@i\xe0S7\x18\xd2S@|\x17aJ\xe8\xe5S@\xb8>\xe9\x93^\xd8S@\xc6B\xfd7\xa4\xc9S@8;\xd6\xc2\xaf\xccS@\xfc\x8f\xce\xd4N\x84S@a\xfbl\xc6\xa8\xcbS@.\xb8\x1c\x8d\xb6\x87S@\x05\x14\xbeP\\\x85S@M\x04K\x92*\x89S@k\xf6\xa7T\x16\xa6S@\x87 \x92\t\x16\x87S@\'\xc6N\xa8\xfe\xe6S@\x15\xc7\xdc\x99\x0fwS@c\xd3\xaa\xa2\x83\xb9S@0f\'\x00\x82\xc1S@K\xea\x7fc\x82\xd1S@\xf7o\x86\x00\x0b\xd3S@\x06`\xcc\x1dx\xcfS@k\xd8<\xb9#\xbdS@^\xf89t\xb1\xb3S@"\xe5u\xe9c\xddS@$5\xc1\xf5c\xcfS@\x84\x8c\xb7.F\xb0S@7V\xc9\xe4r\xb6S@\x9f\xc8\x85\x12\xfc\xa6S@\xb9\xb8\'f\x85\xf0S@\xb4l\x85\x81?\xb9S@\xca\xc2D\x1aX\xb9S@t\x7f\x05Z\xe2\xd8S@a\xd3F\xc4\xa5\xb3S@R\xc8\xbc\xf9\x1c\x89S@lrTC\xd0\xc8S@\xe8\xdc\xe8\x91d\xceS@\xd0u,p:\xceS@\x1a\xe6\x0b\xc4X\xdfS@\x8dQ\x92\t\xd6\xdbS@\xe8P!Nz\xcaS@]\xe2\xcf\xf2M\x8fS@\t\xd3b\xb9\x85\xccS@\x82\x1e\xd0\xa4\x80\xc5S@\x81\xdb+\x18*\xceS@\xf9\x9b^pg\xc1S@\xf1\x11\x8f\xa21\xcdS@\x85\xfbu@f\xddS@z\xaa\xca`\xdf\xe0S@\xda\xb4\xeb\xbbc\xd3S@\xe3\x84[\n\xba\xd4S@\xc0\x82\x1a\xaa~\xceS@\xbf\x82tW\xa1\xbcS@J\n\xfc+h\x87S@\x99K\xf0nK\x86S@\xed\x86\xde\x86P\xdaS@\xdeGq\xfb+\xccS@\x13U\xab\x84\xeb\xcdS@\xf2\xc4\xbe\xb6\xa0\x92S@\xfd\x99\x95u\xf0\xc6S@\xba\xe4\x84\xbc\x1c\xccS@5\xa2\x8aM\x1b\xc7S@\xc2T\xe9\xb2\x1a\xcaS@\xf1\x1b \xea:\xccS@\x0e7\xc6}L\xbcS@\xe2\x01\xc9It\xdfS@\xc7\x9f\xe5\x11\xb1\x8aS@\xdf\x18\xd7\x8aQ\xc4S@[\xb8\xb4\x14Z\xdcS@\xcb\x91\xc1\xfa\xa0\xc0S@(\xbe,\xbf\xed\xcaS@\x1a5u\xb7Z\xb7S@\xac\xec8\x0cn\xceS@u\xd0\xb50\xbe\xdbS@\x1a\xb8\xdd\xee"\xe4S@\x11\xb5\x92m\xfb\xddS@\x00\xc1\x99\x1aj\xbdS@\xd6?7\xe7\xa1\xc8S@\x7f\tb1_\xddS@A\xf2\xceH\xda\xbbS@\x06`\xcc\x1dx\xcfS@\xean\xe6YV\xceS@\\bY\xaa\xfb\x90S@\xab\xea$^\xb4\xcfS@\x1c\x05\x91@\x1d\x89S@1\xdb\xb8/\\\xaeS@qX\x1d\xfb\xd8\x85S@\x9b\xbbL\x0e\xc1\xceS@"\x90\x878\xc6\x84S@\x83lV\x12[\xc5S@\x94\xf1\x02\xe4W\xd1S@\'\x08\xbb\xc3v\x91S@\xe7\xad\xca\xb0\xd8\x8bS@<\xd0\x8c\x1d\x19\xd3S@\xdf2~\xd0\r\x88S@\x8a\xbbY\x08v\xadS@Q\xb5r\xa5\xf2\xbcS@v\xbd\x07Z\xa4\x83S@\xbb\xe2\x15\x93?\xc1S@\x18\x10\xa2\xbc\xa7\xd1S@\xe1\'\xb0\xffl\xd2S@\xa9_\xa3kh\xccS@~\xa2q\x1cy\xceS@\xe8\xdc\xda\xf0b\xc0S@\xb0\x96m"\x9f\xe4S@\x01\xf6OK\x7fwS@\xa8\x93\xdc\xa1\xa1\xc1S@\x85\x10V;g\x83S@a]S\xd2\xb7xS@\xac\xfa]\xbf\xab\xe2S@Rg\xe3z\xf9\xe2S@\xa9q\xc4\xb0\xb9\xc8S@y\x10\xda\x9c\xb9\xc3S@j\xb6\x93\xb4\t\x92S@\xc4\xd47\xbe|\xe2S@\x04\xb9\xf4Wz\xa5S@!\x8f\xbc\x03?\xd5S@\x033-M\xf0\xe1S@\x83\x9f]~\x1d\xa5S@\x83\xc1\xf8\x86\xc9\xb1S@\xe5\xcd_\xe5$\xbcS@-\xa22S\xa6\x81S@2H\x9bI\xbf\x85S@\x8e\xb1\xa5Bg\xb7S@\xb3rV\x11I\xdeS@\xf8?!\x96\xdb\xb7S@\xfd\xc3\xdc^\xd5\xb6S@|\xack\x11\xc8\xe0S@\xf8\xaa\xf5\xbe\xdd\xc8S@+Y\xd0u\xbf\x7fS@\r\xaf\x8a\x1d\xa8\xe0S@\xae\xe4P$\xea\xb6S@\xd3OP&\xc4\xb8S@\x1f\xae\xe0\x00\x8c\xb8S@\x8c,\xff\x8e?\xd3S@\x16\xaa\x83%\\\xf4S@ *5\xa6\x16\xc6S@X\x9c\x04Q\x88\xb7S@w\xd6\xdd1d\xc9S@\xee\xe8A\xfb\xf4\x8bS@\xf0!\x90\r\xb7\xb8S@\xf8\x02MNw\xb8S@\xb3\x0eY\xb3\xf3\xa3S@X\xd0\xa0X*\xa4S@c)\x99\xe6T\xd2S@\xa6Ty:\xfe\xcaS@f\xaa!l\xf5\xc5S@\xd3\\C-7zS@}\xedu~\x0eyS@\xd2\xa3\xd5\xc7\xcf\xc6S@d\x94\xe7\x90\xd5\xa3S@\xcb\xd4U\xc0\n\xc9S@ *5\xa6\x16\xc6S@wQ\x15G\x11\x8eS@[\xe0\x80\xe8\xd5\xf0S@\xcd\x85\xb4\xa6\xea\xcbS@\x82\xf4t/\x83\xe1S@\x17\x90\xd5\xf2\x8f\xb6S@\xef\xa3p[I\xb6S@\xed\x10\xf0w\xf7\xcaS@G\xec\x80\xea8\xc6S@\xa7\x98\x05(\xb2\xdcS@L\x8f\xd8O\xed\xdaS@\x1c^\xb1\xf0\xf6\xdbS@\xbd\xb9\n\xd4$\xdeS@\xcd\xe3\xa7\\g\xc6S@l\x17&F\xc7\xc7S@2x\xb5\xb9\x1e\xf2S@\x8f\xda\xc4\xb3\xf4\xbbS@~\xe3(o\xf0\xb6S@\xbe\xd2\x16l\n\xc6S@\x1a\xc29\x96\xed\xdcS@\xdb\x7fy/\xd6\xdbS@A\xe2W\xa7\x13\xdcS@j\x0e%\x12\x7f\xc8S@\x02\xee\xd7\xd4\xe1\xd0S@~\x94:c\xbcxS@\xa0\xaeM\x96~\xdaS@\xd3\x10\xd3Qk\xf1S@_zc;w\xdbS@\xd5)\xb6/\xde\xccS@\xd8;\xe1\nv\xdbS@\xa0s\xaa\xb1<\xeaS@5F\x94\x90\xf2\xcbS@\x91\xe8\xd1\xf5\x9d\xccS@H|\x9c}\xeaxS@j\xa6\x88QL\xcaS@\x84J\xc4F]xS@\x08\x1c\xcd\x89\xb3\xd2S@*\x13L}B\xc4S@1P]\xf8\xae\xd9S@\xfc\x1f\xb48\x9axS@\x02\xdb\xae\x9b\xe2\xc1S@\x1fp)P\xb1\xbfS@\xae\xe9=\\r\xd2S@\x7f\xf1\xcd\x1c&\xcbS@\x81U\xaf*\xb7\xcbS@\x0ce03\xf0\x82S@\xd6SA\xcd\xd1\xd1S@|\xe4]\xbd\x8e\xd2S@\xdc\xab\x1b\xfb\x01\xd9S@d\x93\xa3\x1e\tvS@\xa1\xf6\xe3&\xfewS@)\x0b\xfbu\x08vS@\xdf\xe73\xc4`wS@\xca\x9c\xa7\xd7G\xcaS@X\xb2y\x81m\xcbS@N\xdd\xd9\x90\x0f\xa5S@\x00\x9c\xa1\xec\xc9\xc7S@\x921w1\xc1\xd8S@\x81\x93"\xeae\xd1S@\x0eY;\xea\xdb\xf0S@\xd9\x1e\xfe\xe6+\xc8S@H\xc5\x17\xd0\xf8\xc9S@\xf9sa\x92d\xceS@\x08[\t\xfb\xcc\xcdS@\x0c\x0eu?\xfcwS@\xfc\xbe\xa2\xec\xadwS@Z=uB\xce\xc7S@.\xd1\x9e\xe5\xc2\xd5S@\xb7\x0b\xb629\xcdS@X\xe3\xf4GA\xd1S@-\xf4?\xcd+\xc7S@\xf3\xff\xe6i\xcf\x82S@\xef\xc4\n\xcc\x1c\xcdS@\x94\xe5\xbd{\xa2vS@m\x84ne\xfa\xc7S@\xbbU?-\xfe\xd1S@|/8=s\xbdS@R,\xfe\xc8\t\xb5S@a\x7f\xd3\xd6\xb4\xd0S@\xf4\xdf\xcfq*\xd4S@#\xaek\x1b\xd8\xdbS@VF\xbc\xea\x16\xd7S@q\xd5\xc0}\x04\x8eS@\r\xf4\xf0\xdb)\xb9S@k\xaco\xf2\xb9\xcdS@\x11B\x81RA\x7fS@\xa18\x00x2\xc2S@\x07\xf1DlB\xc6S@\xea\x08\xdf$\xa8\xd6S@\x8d\xd1~\xbc\x0b\xe2S@\x06\x83\x13\xfaT\xeeS@(\x057\x97\xea\xc6S@\xe62\xccA\xeb\xd7S@6,\x87d\x92\xeeS@\x12v\x99\xdb\xfc\xc6S@\x11\x85"\xe3\xd3\xc5S@\xabr"\xc3b\xcfS@m\xf47Y\xe4\xc9S@\x0f\x85\x10\x88\x7f\xdaS@B\xc5<\xab\xa4\xd4S@@\xd41\xec5\xeeS@\x0ed\xd2\x97\x8a\xc5S@\x85\xf0\x8a\x03`\xd2S@\x08\xb2\xdb>\x83\xa0S@\x88\xaf%\xd4\xe3\xecS@\xf3\x8c\xe0\xf2$\xc7S@\x7fP\xbaS\xe8\xd5S@\xb6.R\xdbm\xd8S@1\xad$\xf3%\xd6S@jMw\xe9Y\xecS@\t\x9d\xa3\xf14\xcaS@\x87*\xf8{u\xddS@\xf7XP\xfav\xdcS@\x16\xf2u}\xf0\xebS@G\xce\xb4}!\xc6S@\xd9\xf3\xb2o&\xcaS@\xe4y\xa2\x03\xea\xc5S@\xc7\xad\xbf\xd4f\xd0S@?\xa9\xc9I\x0f\xedS@\x9d\x07\xc6\xe68\x83S@\x101\xcf\xf8\xb2\xd9S@C\x86\xa8R\xc3\xc5S@\xebn\x12\xd7\x94\xd5S@\x93F\xdd\x00R\xb4S@J\xbf\x10/\xf6\xc0S@\xb9/\x98W\x05\xd7S@\x9am\x8c \xa0\xecS@\xef\xee5\'\xd8\xcfS@yZ\x17y\xc3\xeaS@\xb2\xeb\xac\x16\x10\xc4S@\x08\x1d\xe8\xdd0\xdeS@0$\x17\x9f\xc9\xcdS@\x05\xd7\xb5\x0c\xf5\xcaS@\xb34\xc3\x043\xc4S@\xceA3\xe8\r\xd3S@\xa9\xc1!\x9f\\\x81S@\t\x8bc\xbf\xe5\xb6S@\xf2\xc5\x15\xb6C\x86S@E\xe9\x9bj\xba\xc0S@\x92\xe3\xe8\x96\xabzS@\x897s\xe1\x10\xc9S@h\x80\x08\x9bS\xd0S@\x7fX;\xb1\xec\xcdS@\x0c\xb4\xd4\xbcB\xd0S@u#\xe1u\x8b\xd3S@\xfe=S+\x18\xebS@ulj\x0bk\xbcS@\xdd\xde\x855v\xdcS@\xb5\x9d\xe2*\xf3\xe1S@\x0b\x05\xe1\x0b\xc8\x85S@\nRr\x1d\xc5|S@j7gHW\xc1S@\xec\xa4a\xf7~\xe4S@8\njEc~S@\x9e8\xc6\x1a\x94\xcbS@\xc8V\xf1@\x98\xbaS@L\x88:\x97T\xc2S@\xf2~%\x89\x85\xcbS@.Q\xc4\x0b\xb5\xd1S@\xf9o\xe0\x06\x0f\xa7S@%t\x1e\x19T\xc0S@\xf9\xc8\x87\xf6s\xcfS@\tU\xc7\xc6\xf9\xd2S@Pu\xe9\xb3I\x8eS@\xfb\x10\xfb,c~S@\xa2\xd9\x91q\x8f\xbfS@\xe9f\xf2\xe9\x98\xc0S@ \\\x02\xf8E\xd1S@}\x1f\x91\x99 \xd7S@8O\xe6\xa5\x88\xe5S@\x88\x95\x8a\xc6\x9c\xc0S@\xd0v\xe1\x1e\xa2\xc3S@\xd4\xe9f$2\xccS@\xcd\xed\xf7>n\xbeS@]\x88"\t\xff\xbeS@\xf1\xd8\n\xc9R\xbfS@\xdd1\xc8\x9e\xa6\xbcS@\x16\xe3\x99*\xe7\xd0S@7:\x98\x9e\x13~S@\xdb\xbe\xe0\x96=\xbeS@@\xfa#\xd6J\xbeS@\xdd\xe4K^w\xb2S@B\xb3WR;\xcbS@LZ?\xcfp\xddS@M#\xfe\x0c\x1e\xceS@\x9c\xa5\xde\x99c\xccS@G4\xc1\xde\xe3\xd0S@QFQ \xf0\xccS@Q\xfb\x1a\t\xa9\xb2S@\xcd\xcdj~\x95\xd4S@\x9d\xfa\xa3\x04\xa9\xd1S@\xa7\xee_\xf8\x8b\xceS@\xaf\xc3\xa5W\xc3\xd6S@MTL\x0c\x8e\xcdS@\xc1\xaa\n\x9d?\xcdS@\xc0\xab\xf0\xf4\x10\xcdS@\xff[\xda\xe2~\xd0S@\x1c\xa2<\x86\x15}S@:\x99 i=\xe7S@\xf3\xf3\x86\xbe~\xc9S@\xb8\xdb\xa2\xd2\x14\xc4S@\x1eM&j\xc3\xbdS@\xa3\xb3\xdb]\x83\xcdS@\x0f\xdd\xbf\xf9L\xceS@S\xe4\x94\xd0\xf6\xceS@\xf5\x16\xe9\x07\xf5\xd0S@7\x9f\x81\xc0\xb4\xd0S@aq\xab\x1d\x8e\xbdS@h\xaa\x84\xab\xa0\xbdS@KtN\xe8+\xceS@\xce\x00\x85(P\xcaS@\xc7wa\xfa\x12\xcaS@\xab\xc6\xb9\x8a%\xcbS@5\x85g\xec\x1c\xcdS@\t\xc3j\xe2\xd5\xbcS@\xdd\x83W\x80\x89\xdeS@oF\xab9\xcd\xd0S@\xd7\xa34\xc5\xb3\x8aS@\xe3\x84[\n\xba\xd4S@\x834\x88u\xe1\xb7S@\xec,\xe8\xc7\xe3\xcfS@\xb5o \x1d\xdc\x88S@\xd3\x89\xc29(\xd0S@\x19AS\x95X\x82S@\xff+\xe6\x94\xd4\xcdS@\xf7\xa8\xd6\x13M\xcfS@\xa8\xf4q\xc1\x0b\xdaS@\xfa\xf5x\x00\xf3\xd1S@\xbc\x08[\x8c\xc6\xe0S@J\x9e\x12\xa7\xe6\xd8S@F\x04s\x04\x80\xc4S@\x96\x1bq\xa1\x1c\xdaS@!\x0e \xdb\xb4\xcfS@\xe1Q\x06A\x08\xcdS@\x84\xcd\xd9k_\xccS@\x80E\xc7\x19\x87\xc8S@)\x00\xac\xcf\x10\xd6S@\xa1.\x05\xed}\xc7S@\x1e\x1e\xd7\x10+\x82S@\x91l=\xb5\xe8\xedS@\xe7\\\x1b\xe3\x8e\xd4S@\xdd\xd3\xb5?\xbd\xaeS@\x0c\x16K[\x9c\xe2S@\x8f[/X\xa8\xd1S@\x99\x13s\x0c\xa5\xd1S@\xf7\xc5\xaa;\xc1\xb4S@\xd0u,p:\xceS@\x84\x10\x89b\xcb\xccS@\xf9\xde\xdd\xdd\x94\xd6S@\xa4\x89i\xafj\xdbS@\x1a\xcd\xac\xc9\x13}S@S\xf4\xfaP\xac\xc2S@\x9dw\x8c\xfc\xd8\xcaS@\xbd-\x18\xa5\x05\xdbS@-\x93;\xcb\xf6\xe0S@5*\xd9\x80K\xb8S@\x83!\x06\xe8Q\xc7S@\xca\xdc\x1af\x92\xdcS@\x85\x8a\x8d\xe0\xfc\xdaS@\x0b\xd9\xf4H\xbf\xccS@7%E>\x8a\xc8S@}E\x98\x86$\xcdS@U\xaf\x03\x04]\xd3S@\x8fd\xfc\x10=\x89S@\x8b\xcf\xcf\xf0\xb8\xdbS@YV\x9f_\x15\xe1S@\x0b\x1a\xc4)\xb1\x86S@\xaf\x82wR.\xd5S@Pl\xea\xa0\xc1\xc3S@'
p35
tp36
btp37
a.
