# Supplementary material for: Sea ice drift data for Fram Strait derived from a feature-tracking algorithm applied on Sentinel-1 SAR imagery
Source: Data Brief. 2018 Apr 19;18:1410–5. doi: 10.1016/j.dib.2018.04.034 (PMC5999601; doi:10.1016/j.dib.2018.04.034)
Supplement: Supplementary file 2 — Supplementary material [file mmc2.zip › fs_s1a_data/HH_filter200vec/FramStrait_HH_20141006T073702_20141008T072036.dat]

(lp0
S'S1A_EW_GRDM_1SDH_20141006T073702_20141006T073802_002706_00306D_8B31.zip'
p1
aS'S1A_EW_GRDM_1SDH_20141008T072036_20141008T072136_002735_003114_E222.zip'
p2
a(cnumpy.core.multiarray
_reconstruct
p3
(cnumpy
ndarray
p4
(I0
tp5
S'b'
p6
tp7
Rp8
(I1
(I705
tp9
cnumpy
dtype
p10
(S'f8'
p11
I0
I1
tp12
Rp13
(I3
S'<'
p14
NNNI-1
I-1
I0
tp15
bI00
S'\x7f\x87G/\x04:\xec\xbf\xb6Ev\xc0 \xe4\xf4\xbfT_d#\xe5\xcf\xf9\xbf\xb6\xd2\x91j\xfc\x16\xfc\xbf\xcd\xfc\xc5\xe2\xce\xbe\xf4\xbf\x10iZ\x81\x0f\x14\xf5\xbf=\xae>\x84\xabs\xf3\xbf\x83\xb0g\xac\xbfC\xe3\xbf\x03\xa9\xafzU"\xf3\xbf-V\xb6\xa8\xab\x9d\xf6\xbf\x95\xed\xaft$w\xf4\xbf(\x17\xb96\x01\x19\xf5\xbf\x9aG_]\xebk\xf6\xbf\xa6\xf3j\xa5\xed\n\xf6\xbf\xa5\xd7F\xcd\xf0\xa1\xf3\xbfc>\xf5\xc5~\n\xf4\xbf\'Vr\x9b\xdb\x9a\x01\xc0\xb5\x1a\xb9}\x93\xff\xf4\xbfA0\xdf\xcd\x08\x1b\xf0\xbf/\x91\xbe\xccPy\xec\xbf\xa5\x9f\xc4b;W\xf0\xbfR2\x8dQU\x92\xf5\xbf\x1b\x13#/\xf4F\xf5\xbf\x01.u\x8a\xb0\x8d\xf8\xbf\x82\x83\x85q$V\xf2\xbf\x82\x97M\x9b\xb0\xe6\x01\xc0{\x0bIHX\xf7\xf9\xbfI\x8d\xe7\x849\xce\xf2\xbfu\x02\xb76\x85\xca\xd1\xbf\xc9\xd4\x7f{\xa7y\xfd\xbf\xcb_\r\x15\xa1\x87\xf4\xbf\xac@\xadA.Y\xf5\xbf\x91\x03\xec\xcb_O\xf7\xbf\xbd\xa9\x84z\xbbS\xe3?Q\x89\r(w\xe9\xf0\xbfTTa~?\xf3\xf6\xbf\xcfZ"\xa1\xb3\xab\xe3\xbfWb\x0b\x98\xa5\xe6\xfe\xbf\xfdK_\xc6&e\xc1\xbfPw+&x]\xf5\xbf\xc5l:[\xb6\x0b\xf0\xbf\x8f\x10\x96\xcc\xd0\xa8\x05\xc0\xc7R1\xb3\x11.\xf6\xbfqp\xe6\xfe\x1d;\xf7\xbf\x1a\xfd)\x08\x05\x19\x07\xc0\xac\x13\x99\xb6Q\xc3\xea\xbfT6}j\xd14\xf7\xbf|\x02\xba\xc4P\xaa\xf6\xbf\xfce\x16}W\t\xfb\xbf\xc2t8\xc0\x8f\xe1\xf5\xbf\x0b/y\xb6\xcex\xf5\xbfS\x8d\xbes`v\x01\xc0\x1c\x96\xb4\\\x80\x91\x00\xc0\xff\xe9\x94\x05,\xb2\xf2\xbf \xe7\x14\x01e\xa9\x06\xc0\x9b`\x15\xca\x83/\xf2\xbf\x8b\xfc<\xc0\x97%\xf5\xbf\x1b \xc2\xea\xa2*\xf4\xbfw\x15\xf5\x7f\x06/\xe8\xbf\xc5f:\xectH\xf8\xbf%\xb4f\xa0(\x9e\x16\xc0)b\xaf\xa2\xb4\xdc\x00\xc0\xac/\xa2\xbb\x86\xb1\x04\xc0\xaa]\x1aI\x9e3\xf8\xbf\xb0\xf6\xc7(\xfe>\xf7\xbf\xba\x14N\x1c\x1e\xa4\xf4\xbf\x10\xe7\x8bt\xff\xe1\xef\xbf\xfe5K\x1b\x1d\xbe\x04\xc0y\xf5\xb9\x87\xc4M\xf6\xbf\xe9"\xf7\xec\x92\xd3\xf5\xbf\x834N\xe2\xd3\xb8\xf4\xbf\xcd\xd25\x04\xafe\xf2\xbf{\r\xe9\xe9\x06\xe2\xe2\xbf?\\\xfdL\xd7\x94\x1e\xc0N\xdb\xdb\xa4\xfb\x1a\xf8\xbf\x95\xc7\xe8;k\x12\xf7\xbf\xa2\xb3\xbd\\\xc3\xa7\xed\xbfr\x832\xb03n\xf6\xbf\xd1q\xc2o\xcd\x84\x02\xc0"4T\x0b\xf1\xb4\xe5\xbfk!\xbf\xf0\xbb3\xf3\xbfW\xcd\xfcG\xc6\xba\x13\xc0\x1d4\x88\x13=\x93\xf8\xbf\xa8/\xd2\x85\xafd\xd2\xbf\xfd"Y\x8f1\xf0\x1c\xc0\x8b\xf4\xef\x87G\x1a\x03\xc0\xb4\x16g\xced\xbb\x00\xc0\\\x0bS6w\xf8\xf5\xbf\x10|\xf2\xf4\xaeQ\xf6\xbf\x1b=\xe1\xbd\xedm\xe3\xbf\xa5xC\x06{?\xf5\xbf\xbf\xff\xa3&uc\xf4\xbf=rQl:\x07\xf5\xbf\xde\xa4|9\x81\x98\xec\xbf+\xc1\xab\xfe0N\xf3\xbf\xa7c\xb2#\x13\x19\x12\xc0\xca\xe8\xca\xc5\x1f\x8b\x10\xc01\xd3\x8f\xdd\xb5\xe7\xf5\xbf\x00D\xde\xb2\x03\x81\xf7\xbf^\x95\xb8\x14\x82\x1c\xf3\xbf\xb2\x97\xe4Z\x06[\xf6\xbf\xf8\xb5\x0f\xa1p\x8f\xf2\xbf\x1d\x84P@\x06\xbd\x00\xc05\xb1\xfd@\x94\xd7\xf3\xbfN\\\x0c\xd6\xd8\x97\xe1?\xff\x17=>\x99\xc2\xf1\xbf\x80\xf5\xbd\x1a\x83\xa7\xf0\xbf\xde0\x88|\xf9\xc3\xf9\xbf\x94\xab\xe2{\xf8B\xdb?\x8c\x18\xdc\x03\xa16\xd2\xbf\x86\'>\xf7.\xd8\x00\xc0\xca\xcc-\x05\\\x8f\xf0\xbf\xbe\x92q\xc1 \xcb\xf2\xbf\xa4\x85\x04\x94\x10\x12\xf4\xbf\xbbZ\x8aS\xb1\xac\xfa\xbf]\rd\x87GO\xd4\xbf\xf3b\xf6\xe9\x1e\xfe\t\xc0\x8f\xce\x96\xf4\xde\xf4\xf4\xbf\xe0\t\xe2\x1f"f\xf6\xbf\x91\xf0\x01f&\xb3\xf2\xbf\xf0\xc4\xa3z\x1e\xcd\xf7\xbfB\x88\xca\xf7\x1d\xe9\xf6\xbf\xe51\xe6\xd0aL\xf5\xbf\xf4\xd9k\r\xd1~\xfa\xbf\x85\xb9\xd5>\xbf\x0f\xf5\xbf\x18Z\xa1\r[\x1c\xf8\xbf\xef\xe6\xdf\x98\x8as\xf0\xbf\xbfW\x06\xdd\xbbd\xe8\xbf\xc7r \xfdl\xfc\xe3\xbf\xd7\x0b\xcc\x0e\x00\x9c\xf4\xbf\xf8d\xa3\xb7\xed\xb8\xfb\xbf\x80E\x1aO\x90\xc1\xf7\xbf\xe8q\xf5\xdb\xcc\x05\xf7\xbfUcq\xc8\xae\xc5\x04\xc0\x8c/\xcc\xd3/\xd2\xf1?e\xb4\xa6\xd7\xfc\x1c\xf2\xbf\xa51\x15\x9f\x0c\xf4\xf1\xbfq\xd0\xad\xaf\xc2\x17\xf1\xbfE\x893R[\xd7\xe8\xbf\xd70pf\xd9-\x03\xc0\x99\xcc\xa1\xd1\x9bj\xf8\xbf\xb73i`$\xbb\x00\xc0ZS:QZw\xf4\xbf\xd1\xcb\xa0\x83^N\xea\xbf\x00\xd9\xf4-\x9dv\xf8\xbf\x80h\x88\xbf\xd0&\xf4\xbf\xe7\x03T|\x1c\xea\xf9\xbfW\x97\x0b\xa4\x11*\xf3\xbfIfI\'BU\xe3\xbf9\xf8\x08V\xe7\xbc\xf4\xbfry\xad\xea\x91\xbb\xf7\xbfD\x87\x0e\xd8$`\xe1?\xab\xb7P/\x1e\x91\xf6\xbf\xfc\x86u\xe5*\xc7\xf0?Zp\x04X\x0bu\xf3\xbf\xf5\x88\x83.\xbb\xa1\xf4\xbf>b\xb4)\xb4D\x99?w\x8a)JHU\xea?\xe6~\xa0\x8a&\xa7\xf4\xbf}`\x16\'\x89>\x03\xc0\xb10\x0c\xc0\xeb$\xf3\xbf\xc9Fx\xd3\xf7\x97\xf6\xbf\xf3\xeb\xf9\xc9\xe0\x13\x03\xc0\xafM\x131g\xcc\x04\xc0\x1fkC]\x12\xfa\xf1\xbf\xa2R\xa9\xba\xb9x\x01\xc0\x91#@\xf5\xeeT\xf9\xbfQO\xe0\xde\xf2\xeb\xf5\xbf\x9d\xef\xa76\xf8M\xf5\xbf\xc5"\xd1\x9a!\x0e\xf5\xbf\xfb[Y!\x8f@\xd9\xbfG\xc6\xc3_\xd9\xdd\xf5\xbf\xffsi\x08?s\xe1?U\x17\t!\x91\xcb\xf5\xbf \xa23\xb4\x9a\x9b\x03\xc0\xa9\x8a\xd4\xd3\xdd\x03\xf5\xbf\x85\xc2u2\xce\xd2\xf8\xbfl}/\x9b\xcdL\x00\xc0\xe1*\x0b\x7fJ\x81\xf3\xbf\xcfMJ\xd6\xc3H\xf3\xbf\x85$\xf8\x06\x95\xf2\xf1\xbf]\x07\xf9\xb7i2\xf8\xbfEvu)(\xa4\x00\xc0\xd9/U?\xf5\xc3\x03\xc0\x07\xf2\xb5\xe6D\x9d\xd3\xbf\xd5\xc6G\xe7=\x08\xef?B^w\xed\xa4r\x01\xc0kG\xbb\xf4\x86t\xf6\xbf\xcd\xee\x17\x89-\xd6\xf3\xbf+W\x0b\xcd\xf8\xa0\xfa\xbf\xbb\xf2%R\xc2\x06\x02\xc0"\x85\xb12g\x19\x02\xc0\x9d\x02-\xc8V\x98\xf6\xbf\xacf\x07\xccv\xf8\xf5\xbfC\rT\xb09\x83\xfd\xbf\xca\xf9N\xdb\xf0\xe0\xee\xbf\xd7\xffP\x9d\xc5\x7f\xf4\xbfK5\x15\xfby\xf9\x00\xc0\xea\xac\x8d\xd8\x0b\x8b\xf7\xbf&5\xbb\xf3\\G\xea\xbf\x9a\xbf-YY\x19\xf3\xbf&%\xce\xc1\x8d\x93\xf8\xbf\xc6\x92\xd0\x10\x07]\xf5\xbf\xa0\xa8\x9a\xc0\x02T\xc1\xbf\xab9\xd1\\\x1b0\xf7\xbfG\x06\x1e\xbd\xe9-\xf2\xbf\x90\x81\x92\xb9\x80\xf4\xd9?\r\xa8\x96yS\x83\xf2\xbfM\xec\x8b|\xb5\x98\xf4\xbf\xb9\xe4\n\x91E\xe2\xf9\xbfj.\xf4q\xe0\xfa\xf4\xbf\xcb%\xf7}\x9d\x83\xf5\xbf=\xa0\xe9\xac\x9bH\x01\xc0a\x8a1-\xe3\xd8\xf1\xbf\xb9\xd8\xb0j\x94\xf3\xf5\xbf\x9c\xed\xf3g0\x8b\xf7\xbf\xeam\x99mq\x96\xea\xbf\xa1#?\x88\xbb\xe1\x01\xc0\xd6ixQH \xf6\xbf\xc9\x1fk`5^\xfd\xbf\x13\x02\xe2\xe5\x16\xc4\xf5\xbf\xcc6\x9e\x18\x91m\xe0?\r?\xff^\x1f\x85\xf4\xbf\xea3m\x04\x0b\xcd\xf5\xbf\xaf\x0c\x19\xa7\xaf,\x03\xc0\xdc|u\x11\xcd\xc6\xf7\xbf\xe0\x99\x9a\xf6\xe0\xfe\xf4\xbf\x9b\x84\x035p\x84\xf6\xbf\xc9\x19\x91\x94\xbb\xc7\xf4\xbff\x9e\x88c\xec\xee\xe7\xbfH \xcbU\xe8\x9f\xf7\xbf\rk\xc9\xa9dw\xf8\xbf\xba\xf1\xf9wG\xfe\xf5\xbf\x8d+\x98\xe1\x00\x88\xf6\xbfK\xc0\x9a\x83\xd8\xd0\xee\xbfu\x14\n\xc0\x1e\xec\xf5\xbf\xa4%\xbcd\xa4\x94\xff\xbf\x1d1\x1f\xf3\xa7N\xf4\xbf|<\x81\x99h\xb9\xf6\xbf,\xda\x84\xa5"\x8d\xf6\xbf!3}\xc2G?\xf2\xbf\xd7\x9eKBO\x12\xf4\xbf\xad\x8e\xfc8\x14;\xf3\xbf\x9aE\x80q\xca\x0c\xf8\xbf4\xa0\x14K\xdb\xad\xef\xbfx\xed0\xaf\xb7\x95\xf4\xbf\xd2\x0b/\xea\x90[\xe4\xbf\xc2\x93nv3J\xf0\xbf\x8f5\x0b\xfb\x1a\xb2\xf1\xbf\xf0\xf2@\xeb_\xf3\xed\xbf\xf9\x10H\xbd\x87\x93\x03\xc0x\x91\x9e\xa4~t\xea\xbf\xfc\xeb\xc8\xe6\x02\xf2\xf3\xbfGer3\xf9\x97\xf4\xbfl\xd0\x96\xd0<s\x03\xc0\xc7\x86\xe4h\xd9\x8b\xf0\xbf\x1b%\x92\xeb#\xb2\xf0\xbf\xc6\x9dJY\xbd\x82\xfa\xbf[f\xfc\xe3lz\xf2\xbfK\xf37\x9c\xc2\xc0\xe8\xbf \xb6\xa5\xdall\xf8\xbf~\x1ct\x98\xc0\xd2\xf3\xbf\x92\x0b\xc7\xf9L\xef\x02\xc0\xa5l\x85\xe7At\xf6\xbf\xb2\x1f+\x99\xec\xfb\xf8\xbf4\xab\xed\xd7:\x9c\xf0\xbf\xc9\xce\x18\n\x12\x0e\xf9\xbfI(\xc8\x9d3\x83\xf0\xbf\'\x07\xca\x9c\xb7u\xf0\xbf"k\x11M\xdd\x01\xf6\xbf2\xb4\x8d\x01[\xda\xf7\xbf\x17\xfcih\xee)\xf9\xbf\xe8noC\'\x86\xf5\xbf&\xafwu(`\xe1?\x83Z\xf55Pm\x01\xc0JM\xbd\xe6\xdeP\xfb\xbf\xf6\x94,\x06\xe3\xbf\x00\xc0\xfd\x87\n\xd8\r\xcc\xfc\xbf\x1d\xc4\xb3\xda\x82\x8e\xf3\xbf\xa3\xc5\xc6\xa0\x12m\xf6\xbf\x0c\xb6\x01\xab\xbed\xf6\xbf\xab9\xe3%?\n\xf5\xbf(m\xbc\x11p\x9b\x00\xc0i\xdb\xfc\xa5\xc5G\x00\xc0\xec\x00\xe7&\xb2X\x01\xc0\xe8\x06idK`\x00\xc0\x02\x05.\x9c\xf3#\xe6\xbf\x06KMCW\x8d\xf7\xbf\xa1\xd0x\x9f\xd3]\xe7\xbf\xa7\xb0m\x83\x87\xbc\xea\xbf\x88\xfd\xfc~\xb6`\xf0\xbfj\xde\x18\xed\x08C\xf5\xbf,\xefcR=r\x01\xc0/\xf9\x1a\x1a\xe1\xc0\x02\xc0Q\xe5\xea\xcf\xef3\xf5\xbf\xa6\xf3i\x7f\xaa\xb8\xf5\xbf6\x8c\x97\x92\x05@\xf7\xbf\xc8r\x08\xe2\x03j\x13\xc0d\xd1\xff\xa7N\x15\xe0?\xe8<~\x198\xb5\xf7\xbf~\x8b"\x0cL\xe1\xf5\xbfCX\xc6\xffrq\xfa\xbfq\x10\x1aj\x8cI\xf2\xbf\xc7\xb0"\x1f\xc7\xaf\xfa\xbf\x964\xb6\x0e7\xff\xf3\xbf_\ns\x18\xe5\xa0\xef\xbf\xd0\x1c\x1e\xcf\xc4\xe3\xb1\xbf\x94\x08n\xdf\x0b\xef\xfa\xbf\xcd\x8e\x9bF\xd1\xd4\xf5\xbf\x82?x\xd8n3\xed\xbf./\xcc\xde\x17\xb5\xfb\xbf\xbb\xc0\xc8\xae\xa5\xf4\xeb?\x94\xa0\xbc\\\x19O\xfd\xbf\xd3\x0c\x8e\x00\xb3\x8a\xf4\xbf\xaa_\xabu\xef\xce\x05\xc0\xb4\x1e\xac\x07\xee\x90\x02\xc0\xd9\x86\x83:\x0c\x94\xf0\xbf\x16t\xd9\xcc\xbc\xa9\xed\xbf\x94\xeb\xd6\xac[t\xf0\xbf5j\xc3t\xcb\xe2\xea\xbf\xbb\xaa\xdd\xb9\xb0\xa4\xf7\xbf\xc5\x1aqh\xb5S\xfe\xbfl#\xd1\\\r\xee\xed\xbfl^\xe24UG\x08\xc0U\xaeO\xc1\x12\xfb\x16\xc0\x9c\xff\xf0g\xcf\xf1\xec\xbf\x1b\xb3y\xb9\xa1h\xf5\xbfP\x01\xc1n\x15\xd9\x04\xc0c\xbf\xd7x\xa9\xd2\xdd\xbf?\x8a\xcf7\x86\xe5\xf5\xbf\x19\xeb\xff\x02\x80\xe7\x16\xc0\xa9\x0eU\xd3\x0br\xf2\xbf\xfa\xccPp\xf8\x82\xf0\xbf\x06G\xc1W\xe2\x1a\xe1\xbfC\xea\xc18\\\x16\xf7\xbf\xc1\xad<\xa0\xda3\xf9\xbf7jF4\xcbo\xf5\xbfEAq\xcc\x85q\xf6\xbf\x9a4\xca>`-\xf6\xbf\xcd\xc9YU\x8dg\x07\xc09\xfbw\x8a\x00\xd3\xf5\xbfyv\x194\xc2\x0f\xf4\xbfh\x15\xbbL\xcd#\x03\xc0U<\xda\xe2\xfd0\xf3\xbf7\x87cj\x8b$\xf2\xbf\xfb\xfe\x024c\xe0\xe9\xbf\x94b\xeb\x02\xd8Y\xfd\xbf\x851m\x9f\xa3\x80\x01\xc0\x1a\x13\xa5\x14\x80\xc7\xf3\xbf\xd2\t\xf0\x8e\xd6a\xf3\xbfrp\x90n|\xc4\xe7\xbf]\xaeb\xdf\x18_\xf3\xbf0\x90C<h\xd2\xf4\xbfC\tc\xb0\xe3\x00\x03\xc0l\x85\x8c\xe0\xe8\x00\x02\xc0\xd72W262\xf1\xbf\xa6F\x8b\x12!\xce\xf3\xbfS\xb5\xde\xe7K>\x03\xc0\xed\xb4\xd8\xb5\xae\x9b\xf5\xbf\x0c\xa2.\x8f\x0b\xf5\x02\xc04}\x8f\xc2(\xa0\xf3\xbf7\x14fV\xc5\xf9\x00\xc0bS\x19i\xc0\xe8\xf4\xbfu2dL\xc1\xfb\x10\xc0\x0b\xa7\xd6/G\xa4\xf5\xbf\xd9r[f\xb7A\xf6\xbf\xe3\x91\xbd\xf9\xf4\x19\x00\xc0\xd6,K\x919\xa2\xf7\xbf\xfd\xbf9E\x0b<\x08\xc0o\xf2\x9e\xad\x11\x16\xf9\xbfUM\x9f\xbe1\xa6\xfb\xbf\xc8P\xeeS(@\x01\xc0B\xf8\xd7L%y\x03\xc0\xd9\xcb\x0c\xdd`T\xef\xbfv\xff\xe8\x91\xec\xf6\x00\xc0\x12]W\x93\x9c\xa4\xf4\xbf|\x0e\xdf\xc5\xc1Y\xf8\xbfB\xde\xed(\xb7b\xf7\xbf{\x15\xbc@\x94\xa0\x00\xc0\x02K\x92\x81\xae\x87\xf6\xbf\xa8\x06\xe2S\xa0;\x04\xc0j\x80\xcb~\x87\x85\xf5\xbf\xc2v\x90`\'X\xe5\xbf\x06\x97\xc9\xcc\xaf\xc6\x00\xc0\xf3\\\xe8\xd0\xbc\x10\xf9\xbf\xbe\xc8\n\xc8\xd3\xb3\xff\xbf\x90\xf9\xaco\xa8\xaf\xf2\xbfmn\xdf\x0evt\xf4\xbfz"\x89T\xc9\x17\xef\xbfj\x93fD6\xd2\x00\xc0\x92\xd3v\xf0\x864\x01\xc0\xb4Xd]\x04\xb0\xf9\xbf\x81YN\xec\xe0\x05\xf7\xbf\xfc}\xb1\xd9\x08\x9c\xf9\xbfmkeC\xf2\x90\xf8\xbf\xbaJ\x1c\xc8\xe1\x99\xf9\xbf\x08\x05~\x0c\xd4\xe6\xf9\xbf\x7f\xe0\xfeI\x8a\xc8\x16\xc0\xf2\x82\xda\xa6\xb2\xfa\xe3\xbf\xbd\xdb\n\xa3J%\xf4\xbf~\xe5K\xfe0\xa8\xe4\xbfB\xcf\x85c&z\xfa\xbf\xc9\xc9Zl\xef\xb6\xfa\xbfj?\xa7\x9d\xfe{\xfc\xbf\x85F\x81\xc8\xc4\x91\xf4\xbf%\x95.\xf5\xbbu\xfa\xbf\xc0\xd4<Z\x1b\xe9\xf5\xbf\x1c\x06\x8b\x883\xdf\xf2\xbf%}(V\xff\xa4\xf7\xbfa\xb1\xd8[i\xee\x00\xc0\n\x0c\xb4\x94+\x82\xec\xbf\xd8n4\xf1\x870\xf8\xbf\x81ls\xca\x9c\xc4\xef\xbf\x91Zd\xe4R\xd6\xf8\xbf\xd5.?\xbc J\xe1?\xa1\xb8\x98\x96!\xfd\xf1\xbfTv\x03\xce\xa9P\xf0\xbf\xc4H\xb4\xbby\x0c\xe0?0\x8e1W8\x94\xea?\xabs\xe0@_\xaa\xef\xbfa\xb0$\x95x\xa7\xef\xbfP\x81\xbe\x96\xbc\xf9\xfa\xbf\xa0n}W\xb7\x13\xf6\xbf\xf4}qW\\\xe6\xea\xbfH\x99]\x8as\xc8\xf8\xbfx\xebL>\x1c\x1e\xf3\xbf\xad\x02y"\xc55\xf3\xbfq}&E\x07z\xf1\xbfJ~\x12\x01&-\xea\xbfh\xea\xb4?\xdd\x82\xf2\xbfM,U\xd0}3\xf0\xbf\xf6\x07*\x8e\xd3\x8f\xf4\xbf\xb3>\xcb\xa4?.\x02\xc0\xa11\x0b\xce\xd8O\xec\xbf1\xdb\x82\xca\\\xb7\xf6\xbf\xcc\x14\x96\xf9EO\xf0\xbf\xa9\x1a\xdb\xd0\x1b%\xe6\xbf\xcc\x1b\xda4\xd2S\xee\xbf\xc1\xcb[\x02\xeb\x06\xee\xbf\xd3\xfe?\xa9i,\xf5\xbf\xf1\xd1K\t\xd4X\xf9\xbfV\xd0\xf9\xb5I*\x00\xc0\xce\x8aU\xd5\xd4\xa0\xf7\xbf\x95:<\xf9\x86\x89\xfc\xbfk\xb0\xf8\xc8\x81\x19\xf9\xbf\xb2P\xb0\xa1\xc1d\xfd\xbf2<\x05\xe3\xc5\xb4\xf8\xbf\xe4Kg\x9a5\xd9\xf3\xbfx\x94\x9a\x180\xd9\xed\xbf\x13\x1a\x9aP\xc34\xf2\xbfO\xd0\xb9|$U\x07\xc0\xda\xed\xd0\'x\xfa\xfd\xbf\xae/\x17\x88\xf8[\xf4\xbf\xc3.\x1d\x96\xf9\x13\xfb\xbf\x06\x8f\xd7\xa9\xb9G\xe3\xbf\xdf\xee\xe0`\xd9\x05\xf1\xbf\xd7\xd5\x15:6\xb7\xf7\xbfm\xf9\xd4\x02yY\xf4\xbfA?\xb6\x1et\xeb\xf8\xbf\xc9\x859\x85jo\xf6\xbf\xefO\x03\'\xf0\xba\x00\xc0\x1c\x85=\xf7&~\xf5\xbfc\xd2t\xafx\xad\x00\xc0\xfc\xbb\xae\xbd\xb6T\xec\xbf{\xbe\xe6\x85Z^\xea\xbf\xe0U\xa7\xdb\x0br\xf3\xbf\x03\xa2V\x18\xc2\xc5\xf8\xbf\x02C\x12\r\x8fe\xf0\xbf\x0c\xc9rC\xc3/\x05\xc0\x82\xc6\xb4\x0e\xaai\xd1\xbf\xfeA\x85\xc8j\x94\x02\xc0G\xb2\xab\x93\x03b\xfa\xbf\xba\xbc\xdd\xc1\x8d\x0f\xf5\xbf5\xb0\x1a)\xcd\xea\xf0?5E\xee\x9f\x95R\xf4\xbf\x96\xc8\xad\r\x81a\t\xc0\x86\xc5UNo\xaa\x19\xc0&\xcf\x1b\xa7\xe4^\xe9\xbf\x9b\x9d\x1bl\xa1\x9e\x03\xc0\x99\xb6\xbf\xc6\x11B\xf4\xbf_\x07\xe2v\x9f\xd5\xf1\xbf7\x1c\x01t\x90[\xf5\xbf\xc2_\x9f\x0b \xf4\xf4\xbf\xb6\x13\xf0\x9f\x0c\xc4\xf7\xbfH^\xf5\xdb\xae:\xf5\xbfvD\x86\xa2\xfc\x80\xff\xbf^\xc9\xc3AT\x08\x00\xc0J\xe1vr\xc75\xf3\xbf<\xb1\x86\xfb\x92\xcb\xf3\xbf\x83\x81VS\x84+\xf5\xbfM\x96\x14\xb8\xb2\xde\xf4\xbfZ\x05H\xc2\xc7\xea\xf4\xbf\x96\xa7T\x8f\xb5\xf7\xf4\xbf\x96\x11)\xbb+g\xf4\xbfI\x03Y\x8f\xee8\xf4\xbf\xf2\xb1\x96\x95\x7f\x87\xf6\xbf\xe89I\xa6k\x94\xf8\xbf*>\xe6\xdf\xa5\xb7\xd6\xbf\xf7f\xd3\xefn<\x01\xc0$\x91\xfb\xd1\x1bV\xf4\xbf\xf9g\xdd)62\xf5\xbf\xd9\x8c\x922\x8e\xa6\xf7\xbfaO\x89\xb3G\x8f\xf5\xbfrtk\xfb\xbe\xe9\x00\xc0q\x8e\x80\xf65\xf4\x00\xc0k\xfc$E\xf2\x8d\xf7\xbf\xd1\x97\xaf\xe4\xf8\xe6\xf1\xbfn\\=X\x12\x9a\xf1\xbf\xe9D\xbeZr\x1d\xf1\xbf\xe4Kg\x9a5\xd9\xf3\xbf\xf8\x04[\xb7\x0c\xe4\xf6\xbfr\xe5I\xb7\x19y\x03\xc0|\x1b\xe0\xb6b\x8d\xf4\xbfU\x81\x1b\xda\x90G\xf8\xbf\xfd\xad\x12k\x87/\xf7\xbf\xb1\x8cS\xd2\xc1\xe0\xe0\xbf\x87\r\xb3b\x90H\x01\xc0\x80|\x04\x9a6\x8b\xf4\xbfWt1xA\xe6\x03\xc0\xa9_\x84\x0bP\x85\xf6\xbf\x15\xa1Q8\x0f*\xf0\xbfS\x91\x11\x11\x85\xcd\xf7\xbf\x03\x00!\x83\x91\x08\x1b\xc001*\xabX\xae"\xc0\xa9\x85\xea\xd8&\xb3\xe8\xbf}\x84\x12\xf4j\x0e\x03\xc0\x9cK\x9abtj\x15\xc0M\xbe\xac\x115l\xf0\xbf\xd5F\xb6\x9f\x80?\xe5\xbfv\xb8\xc8%\xd7D\x02\xc0\x9a\xa1.\x19\xe5\x13\xf6\xbf\x99~\xf0B\xdf\x02\xfb\xbf{\xa7\xff\xbb\xcb\xed\xf3\xbfh\xb6\x91jO~\xf6\xbfPa\xcf\xc9$\x84\xf1\xbfV\x07\x97V\xd5\x1c\xf2\xbf\n\xbb\xbc\x92Yj\xea\xbfs\xd1x\xf1\xec\xd9\xf7\xbfBC\xa0\xfa\xeb\xc7\xf2\xbf\xfa\x06N\x96\x8f\x05\xe9\xbf\x16hl:\xa0?\x02\xc0\x02\xe9\xf5m\x16\x1f\xf7\xbf\x01*\x17: \xc4\xf4\xbf\xcd\x81\xeb\xc9\xb01\xf2\xbf9?\xf8^\xb4\x93\xf6\xbf\x15\xc6zKn\x89\xf7\xbfQ%\xe3zV\xca\xf1\xbf\xd2\xab\x89}\xebW\x05\xc0-\xeb\xb8\xe1\xfaz\xec\xbf\xaf0\xa2\xed\x83\x13\x03\xc0Cb\xa5=\xc7\x91\xf9\xbf\xffI\x8e\xd8\xb9+\xfa\xbf\xa3\xea\x84G\xb7!\xf0\xbf\xdf\x85\x12\xbb\x83:\xf4\xbf\xe63\x04\xbd/b\xf6\xbfZx\x10\\\xcd.\xf8\xbf\xe6\xbb\xc0\xe9\xd0\xb6\x15\xc0k=J\x18\xa2\xa4\xf2\xbf{\x97$\x01\x87\xeb\xf9\xbf\xd4\xd6\xcar \xfb\xe3\xbf\xf0\xc4\xe10(\x9b\xe8\xbf\x00\x86\xfd\xc8\xa6\x8b\xf2\xbf\x9c\xdb[%\x06\xea\xf7\xbf}?{\xad\x01:\xf0\xbf\x1dV\xcb\xfb\xe0\xf8\xfb\xbf\x1f\x89\x8e\xfa\xa0\x08\xfd\xbf\xac\xa2\xa0\nhO\xe1?\xe9)\x1f\x84\xe0\xfb\xe6\xbf(\x01\x94\x8d\x1b\\\xfa\xbfF9\xda\x9f\x9e\xc4\xef\xbfB0\x0e\x05\xa9\xb5\xe5\xbf\x88=Q\xa1\xa8\x0c\xf3\xbf\x08.5\x82f\xa5\xf7\xbfi\x92-=\xe3T\xec\xbf\xd6\x16\xb1\x9d\xd6\xa7\xe2\xbf\xb05Kp5\xaa\xe4?2\x1f\x80\x93\x912\xf2\xbf\n\x10\x07`+c\xeb\xbf6X\x1bQB\xae\xe6\xbf\x03\xf0Gf\xf7#\xf8\xbfS\xc2\ta\x8cF\xfa\xbf&\xecE\x05\xb6%\xf7\xbf\x03\xb2\x02\xb2B)\xf6\xbf`\xdd\xd1*\x15\x94\xf4\xbf\x9d\x86J\x12\xc5n\xf8\xbfB\x0f_\x9d\x062\xf6\xbf\xe6\x1f\xae\x92\x05"\xf8\xbf\xfcbx\xd6=\x9b\xfa\xbf4\x9e\xd4s\xe3\x8c\xf5\xbf\x07\r\x90\xaeN|\xe4\xbf\x17\x7fn*\xbcM\xf8\xbfRn[\x81\xa9\x86\xf7\xbf\xf7\xf5\x8e\xeeb{\xf6\xbfo\x91d\xfc\x89\xee\xf5\xbf\xf8\xbc\xe2T\xc2x\xf8\xbf\xf2[UQ`\x02\xf8\xbf\x8e\xcb\\\xf1kZ\xf3\xbf\xfa\xdfm\xdd\xec\xa4\xf7\xbf\x19\xf6\x04\x1f\x8c\x9d\xf7\xbf\xe0)\x06&\xb1D\xf7\xbf\xe5}&\x10\x8cO\x16\xc0\xc9_\xe1r\xe2\xd5\xf4\xbf\xc6\x18*\xdd5\xd3\xf3\xbfh\x12\xc3\xeb]\xec\xf4\xbf\xf5\x99\xf4\x8f\x82D\xf3\xbf\xeb\xb4\x86Z\n\xbc\xec\xbf\x84\xd7\x86\x19Z\xd9\xf1\xbf\xce+\xd5{\xc85\xf3\xbf2\xb0\x12#M\xe6\xe6\xbf\xbe\x94\n\xec\xe1\xe1\xe8\xbf\r\xb5\xdb\xed%F\xee\xbf\x99w\x06+=\xb1\xf6\xbf\x90\x1eW\xf4?\x08\xf5\xbf\xcb\x8e\xa8q\xcf\xf3\xf3\xbf\x01((\xd8\x93k\xea\xbf\x98\x17\xa9Z<\x9f\xf5\xbf\x80\xc5\x9e\x8eM\xd3\xe9\xbf\xa9L#\x96\xe2\xf3\xe7\xbfE\xeb\xe4t%\x1b\xf5\xbfCum\x1e-\xc2\xf0\xbfJ\xe3\x15\x98\t\xc7\xf3\xbfSFm\xb6\xef3\xf3\xbf\x14\x97\xfcte\xe3\xe4?\\\xde7\x1c\xe3\x1a\xf4\xbfF\xa4N]}o\x13\xc0e\xa3\x83\xaa\xcd\xe9\x17\xc0\xf9\xb7\t{\x9f\xb7\xf1\xbf\xc2J\xb0\x91O{\xf3\xbf\xc8\x02\x87zx$\xf1\xbfI\xc7\x1b8_\xb2\xf6\xbf\xaa\xad\x85\x8d\xb3D\x01\xc0dF\x0eF\xfa\x91\xf3\xbf\xc6\xcf\xb0\xbcI\x1b\xf2\xbf\xb4\x8e1\xe3s#\xf0\xbf\xf4\x92)\xcf\x05\xb1\xf7\xbf^\x92\xf6\xd8\x80\xb6\xf5\xbf\x90\x19\xb0\xba\xd3J\xf8\xbftb\x9a\xfc\xc0\xd9\xf7\xbf\x92/1\xb2\xd4r\xf0\xbf\xb8\x0c\x98hC:\x02\xc0\xfa^>\'\xbe-\xef\xbf\xd9\x0c$N\x06$\xf4\xbff\x1b\xa4\x81\x03\xf5\xf3\xbf\xf4\x9f*\r\xd3\xd4\xf4\xbf\xb6\xc9\x80\x04\x1a\xda\xe2\xbf\xe6\x9d\x94:\x06:\xfc\xbf\xdb\xb5\xca\x18k\xab\x12\xc0$\xbb\x17 M\x0b\x03\xc0\xb8e2\xe5\xce\xbe\x15\xc0\x16F\xb3\x15\x19\xc2\xf8\xbfrUD.\xf2\'\x04\xc0\xb9\x10\x13_?\xe5\x03\xc0\x1a#\x1aS`\xfe\xf7\xbf\xe0h>\xb4\x87\xdb\x03\xc0tC\x0b\xf6\xa3]\xf5\xbf\xec\x00\xf6\xbb`\xdf\xff\xbf[{x\n\x1a\x05\x00\xc0\x16\xe0Y\x1cB[\x10\xc0\n.\xe0\x02l_\xf3\xbfv\xa9\n9T\xca\xf3\xbf$\xd2\xce\xfe\xda\xdb\xf5\xbf\x92\xba\x8c\xc3\x1f?\xf3\xbfA\xc3&\xc1\x1c\x02\xf4\xbf\xa4\xb6\xba\x8d\xceD\xf3\xbf\x7f\xd1y\x94\xf8\x98\xf7\xbfS\xe0z\x95\xec\x88\xf4\xbfg\x9f\xd3\x98>\xea\xf8\xbf\xb8\xc0\x87\xf8\x94*\xf8\xbf\xde\xc2\x19C\xcf\xe1\xf9\xbf6[\x1b\xe3\x86\xe9\x00\xc0+\x86HQm\xdf\xf7\xbf\x96\xb3b\xdb9w\xfa\xbf\xf6\x98\x83U\x82\x13\xf7\xbft\xe8M_D\xf0\xf7\xbfc\x81?H\xc7b\x01\xc0\xec\x1a\xd6\xec)\xe9\x00\xc0\xb2\xc0\x08"T\x83\xf3\xbf\xb9\xd4\xef\xa7\x06\xe0\xec\xbf9uyk\xc4\x0c\xf2\xbf7\xfe\xc5\xe5M\x90\xf0\xbf\xc9\\6H\xe4\xae\x01\xc0t(\x8b\xfa7\xa5\x13\xc0\xf1\xbfL\xc7~\xe3\xed\xbf\xd7\xd93\x1f\x1a\xa1\xf0\xbf\xe5\xf1\xd0f\x14\x88\xf7\xbf7*\xc1\xc7\xae\xc1\xf4\xbf\x9a>9]\xd8\xee\xf1\xbf>\x95\xbdm\x8c\x9f\xf2\xbf\x07P\x9a}\xa2\xe8\xf3\xbf+\xf0OR\x15\x86\x0c\xc0L\xaa\xeb\x87`\x01\xf5\xbf\xd6\x86\xfe\xa4\xb3\xd2\xf3\xbfx\'\xf5i&%\xf3\xbf&T`\xe9]\xf8\xf6\xbf\xcc\x91H\xc9\'\xe0\x03\xc0t\n\xc5\xfe\t\xf1\xf0\xbf2\xaacX\x84\x0e\xf1\xbf\xc6-\x8c\x80\x1b\xfd\xf5\xbf?\xf7\x1f\xa0\xe2\xb9\x01\xc0i\xd9\x12\\\x90F\xf9\xbfQ\x84\x15`h\x12\x03\xc0\xd3(\x83<\xb4\x10\xef\xbf\xe4E\x81\xef\xf9\xbc\x14\xc0\x0c\\3,\xed\xe1\xf3\xbf\xe8\xc4+d\x9f\xc5\xef\xbf'
p16
tp17
bg3
(g4
(I0
tp18
g6
tp19
Rp20
(I1
(I705
tp21
g13
I00
S'\xea\x13C>\x00\x02T@\xd1\xb8\xf6~\xbf\xecS@\x90\xf3o\xd7k\xdcS@\xcfG5D\xdd\xf1S@\xa0\xae;h\xd7\xe4S@?1\x8cQ\x98\xe9S@*\xf8I\xbev\xe4S@\xa3M\xb3^3\xe1S@\tFq\xe5=\xe1S@X\x07\xc4\xedU\xf1S@x\xc0\xcb\xf8\xf3\xe4S@\x8eNl\x90\x0c\xf1S@\xd5\xa00 \x87\xf1S@\x9a\xf7\xeb\x8b\xa5\xe6S@h\xd0\x05\xceV\xf1S@\x87\xf73J\xe3\xeaS@\xef3\xa4[\xad\xf6S@\nr\x1d\x83&\xebS@\xe7\xff\x8c\xdf\xe3\xf4S@\xbe\x05\x13\x96$\x02T@\xe1x\xd89v\xf2S@tzT="\xebS@l\x11\xbd\x83_\xe0S@\xc0Xt\'3\xe9S@\x97\xf0\x0e\xc1\x13\xe1S@1\xb9w\xb9}\xf9S@\x80\x15\xe11\x9f\xe7S@\x12P\xcco\x8a\xe1S@\xce\x8dj\x01.\xfeS@\x92"7\xfb<\xfbS@\x89\x7f\xb5\x90\xd3\xddS@\x04\x92\xb6W\xfd\xe4S@5\xa5`\x8d\xa2\xe5S@V\x94\xf3\xee\xce\x06T@6\x12\x04Q\xa4\xf4S@\xc0\x93\xe7\x013\xe7S@\xe1\xb7\x17\xa0l\xe1S@\x8a?(\x93\x1f\xeaS@e\xca\xe7\xdc/\xfcS@\xb0m\r\t\xc5\xedS@\xe6)\xac\x88\xd0\xe2S@j2=\n-\x18T@^b\x81\xa53\xe7S@Q= \xf6\xbf\xe7S@v\x82>\xd5\xc1\xf3S@>\xac\x87\x8f\xac\xecS@\x03X\xe0\x90\xdf\xd9S@\xf0\xba\x1c+\xa4\xd9S@R\xf2*/\xc6\xdcS@}g\xa0\x0c\x90\xe7S@\xa2,\xf4\xf8j\xe9S@hh\x9b[?\xf7S@\xbc\xd1d\xda\xb1\xf6S@\xdeH\x83K\xc6\xe4S@\xd3(\xefv{\xffS@\xe1\xa8\x07\x06%\xf2S@\x87<\x1c4\xa3\xe5S@\x9ep\x95GP\xe5S@\xa8|\xd8\x1f\xf0\xddS@?]\xbc\xec\xbf\xe5S@\\\x88\xe8\xbc\xd4\x94S@\xd1\'\xc5\xdb\xac\xe0S@\xab\xba\xa3\xd1b\xe6S@%\x96\xa2R\xa5\xe9S@3n\x8e\xf3>\xefS@\x16\xe9\xcb\x12\xb9\xe0S@p\x91\x1c\xd1\x81\xf3S@\x9aF\x81M`\xe7S@\x81\xf5\xd6\xa7\x9c\xe0S@-ESRO\xe8S@\xa9\x9c*S\xd8\xe7S@\xa1\xe5\x04\x1b\xe6\xf3S@\xf7\x1c\xf4K\xc7\xe2S@u\xfaM\r\xe2cS@F\xe6Z,\xaf\xeaS@D\x1f6\x13Q\xebS@\x8au{\x06\xe5\x02T@m\xb9\x97.\xbf\xefS@\x85\xfcI\xa6\x97\xe6S@$\xa5\x13o\xec\xddS@\xb5\x0cG$\x9c\xf6S@\xf9\xd0\xe4@\x99QS@)\x86\xa4f+\xe7S@\x1b\xe4:~\x82\xf4S@\xd8\xde\x8a\x10a\xa5S@5\xc5\x87\xcb\xde\xf9S@[\x87c,\x8e\xe1S@\xf3\xa8\xcbw\xcb\xeaS@\x0e\x00X\xba7\xe5S@[\x0cB\x80\xd0\x00T@\xdb\xbc\xd0\xb2o\xe7S@Y\x1b\xbe*\x8b\xf2S@\xca[\x1c,\xa1\xe9S@w\xba\xe1.\xa3\xe0S@~\xbeOtp\xdfS@&nay;VS@:\xfb\x91o\xb0\xe5S@\xa6\xe3&J\x97\xe7S@\xa3\x7f\xfa>\x1d\xe8S@\xcb\x83y\x03Q\x04T@\x1c=\xec^\x8c\xf0S@\xaa\xadL?\x8d\xdcS@f\xc4ci\x94\xe1S@jc5B\xab\x04T@Fa\xb1\xe3\x86\x07T@\x80\xd1I0\xbe\xe1S@1\xebQPJ\xf3S@s\xc2\xae\xafb\xdcS@\x0b\xd9,\x97\x7f\tT@z\x08\x81\xdd\xef\xf4S@\xc1$^5Z\xfeS@\xa4i\xe2TP\xdfS@,\xcb\xa5\x8dP\xf6S@mb\x887U\xe5S@\xda\x86N^8\x07T@\x98WG*^\xfeS@\xc0-6b\x85\x00T@\xd0\x86(\xcf"\xf1S@\x8b\xbc\x96z\x8a\xf1S@\xa35\x91\x12\xd8\xe9S@\x12[\x1d\xd0P\xe6S@y\x00S;\n\xebS@\x98P\x98y\x00\xf1S@\xa6JY?#\xdcS@\xc8\xc1\xa9\xacZ\xe5S@\x17\x0b\xd3\x10[\xe6S@%_\xfe\xc7\x17\xdfS@\xc1Dv\x94\x13\xdeS@\x82\x87\xb2\r \xe2S@\x9e\xa6\xc6\xc0$\xe5S@\xdc\x11\xdaF\xe6\xdfS@^\x9fMR;\xecS@L\xa6\x8b\xe1\xdf\xe8S@R\xd0Q\x87)\xe7S@1\x95\xe5\x19\xec\tT@\xae\xbfj\x1e\'\xf3S@Pk\xfa\x85p\xe1S@/\xc6x\x8d\xfe\xdbS@\xc2(eg\x99\xddS@\x1c\xa1\xa2u\xad\x00T@\xa3aQ\x1d\x11\xe7S@\xd7\xb7\x89fA\xffS@C\xc6\x84D\xf9\xe4S@U\xec\x13\xf1\xb1\xdfS@\xf2aM\xd0\xda\xe8S@:\xa4\xe6\xc7\xda\xf1S@\xf6\xc0\xbc\x81\x9d\xe7S@\xd4pw~Y\xdeS@\xd5\xben_6\xe1S@\xc9\x808\xe9\xf0\xe4S@\x1e\x10M\x9e\r\xf1S@\x84\xb0\x7f\xc4\xa1\x06T@\xb5\xbf\xcd\xd5\x9d\xf0S@`\x8f6\xf1~\xf1S@0\'f\x95t\xe4S@\xac\xef6>\xd8\xe4S@\xf4\x9c\xcf-\x18\xe3S@+\x891\x00\x8a\x05T@\x9c\x1b\xcb\xb3\xf9\xe7S@\xb7D\xc7O\x81\x03T@+\x81\xd1DJ\xe4S@l"\xcb&\xe0\xeaS@J\xec\x03IX\x03T@\xb8$S\xa5\xef\xe6S@\x96\xcf\x94\x03$\xe1S@a\xf3*\t\xfe\xf7S@\xfcc\xea\xfa\x9b\xe7S@\xf1\x96\xa5\xb5D\xebS@\x0bJ\xce\x01Z\xe0S@\xa5!DZ~\xf3S@\xb4\x83XvM\xe5S@\x01X\x13\x14P\xe8S@yz\x13\x80\xec\x07T@\x81\xca\x95\xb9\xab\xf3S@\x16,\x86A-\x03T@L*\xb9\xf1\x0c\nT@\xaa\x1fA\xfb|\xe5S@\xa6\x13\xa7\xa9j\xf6S@\x8f7{}v\xf7S@,\x00\x85O\xcc\xf2S@\x85\xdb+\x83>\xf5S@\xf3S\xce\xbc\xd9\nT@l_/r\xb0\xf6S@\xfbC\x0e\xcb\x16\x03T@\x01\x83\xe6\xa2\x04\xf3S@\x95\xbf\xe75\x94\xebS@\x9cz\x12\xa6?\xf7S@\x8fcH\xc2q\xe8S@\x91h${\xe9\xe9S@u\xd5]\x8c6\xe8S@\xcf\x92P+\xdd\x01T@qo\x14k\xe8\x01T@mz\xf8;\xe6\xe6S@\xe9\xfaC\xc2\xb1\xe6S@> \xbc\x9c\xc0\xfaS@\xd0$&\xa9[\xf1S@"mI\xfe\x04\xddS@U\x07\x87\xa4B\xf7S@\xe0Q\x880\xc7\xe9S@\xb3\xbf\x1b\xc62\xdfS@\x90cd\xa95\xe1S@5\xeb\xb9(\x13\xe9S@\x1b\x8f\nM \xe0S@e\xc9\xf0\x83\x9b\xfbS@L\x13u\x9b\'\xe7S@\x1fB\xde\xe2!\xf2S@\xbbn;TJ\nT@\xd1\xbfP\xc7\xf3\xe0S@\x8a\x0c\xdb\xef)\xe5S@\x812\x0fW\xf8\xe6S@\x87\x83\x06B\xa0\xe9S@\x84\xe1\xc6\xa4\x94\xe9S@\xb5\xca\xda\xf3\x0b\xf8S@\x15\x89\xdcW\xbf\xf2S@\x91Z\x94Z>\xe5S@\xff\x04\x02GB\xf0S@7.j\xf0\x96\xe7S@\xfd"\xc8\x98\x94\xf9S@\xfd\x80\xe0|\xf7\xf5S@\xd3\x7f\x0f\xb7\xc0\xdfS@D5\xaa\xf3\xa0\xedS@\x1e\xac\xdbF\xe4\x06T@\xde\x06\x8c\xc0\x8f\xecS@\xdf\x17\x98\xb1\x82\xebS@\xd9@\x8cp\'\x02T@]yn\xe39\xecS@@*\xda\xef\x06\xebS@z\xae\xac\xeb\xdc\xeaS@\xc9\x0fv_\xaa\xe5S@\xf6f\xcc~$\xe7S@%I\xb8t\xc1\xe9S@\xd5w\xa6\xf28\xe9S@\x99(j\x8d=\xe7S@\x11j<FL\xe8S@\xe5\xbb\x85!\x92\xe5S@\xa2j\xff\xcc\x82\xe7S@\xd9S/\xae\xcd\x02T@\xecVc"k\xecS@\x7f\xda\xb3"\n\xe7S@\xd3\xe3\x9f\x07\xd6\xe6S@U2\xc2\x7f\xc0\xe4S@#\xf0c\x92[\xe5S@\xa2\xf5;\xe6\xc8\xe4S@W\xcd\xaf^_\xe6S@ABHy%\xe1S@1q\\\xad\xdd\xe4S@\x90\xe9\xd9O\x11\xe1S@\xb8Q\xeb\x1ez\xe2S@Yzs\x13\xd8\xe1S@\x84p\x03@\x15\x02T@Af\xe0\xbe1\x03T@\xa2\xf1>&s\xdfS@\xee\x91\x13+\xfa\xe0S@\xa1\xf5\x89,\xe6\xe0S@\xaa.D\xb3C\x03T@;\xc4\x03\xb4\x19\xdfS@\x9bm.v\xb5\xdeS@O\xce\x9fc\x08\xdcS@M\x93g\xa8\xed\xe0S@\r\xcb\x91Vm\xdcS@l\x1b5\xf3_\xe7S@c\xab1\xae\xcd\xdeS@\xbc\xf3\xdcH?\x03T@L=\x99gk\xe8S@&\xd7\xf4\x9a\xff\xf5S@\xd3\xa8\xe0\x10:\xf3S@bnpU\xba\xf5S@r\xfa\xfb^O\xdfS@>9\x80\xde\x83\xf2S@\x06\xcc|u\x94\xd9S@\xf1\r{m{\xe7S@\xf7\xa55\xde\n\xe2S@\xb6\xe9\xee&\xd2\xe7S@\xbf\xdbc \xa8\x06T@\x81\xc7\xf9\x90\xea\xf7S@X\xfdF\xa5\xcf\xdcS@if\xb9!"\xf7S@$#\xa2\xc3\x84\xe0S@\xe6\x9f\x138\xa4\xf2S@\xe8\x1a\xd2\xbe]\xf1S@\xbf|\tm\x93\xf1S@3\xf1\x1ew#\xf1S@\x84jLy\x9b\xf6S@?\x9b\xd6H\x87\xf5S@9\xdae2\x0b\xf6S@3\xa3\x1c\x1c9\xf5S@w\xc6\xba\x19.\xe4S@\x1cwc#\x1e\xe8S@\xc2\x11\xe3\xb0*\xe4S@a\xee\xc6\xcaQ\xe7S@1\x88\x1f\xa6(\xe5S@x\xf9\x04\xdep\xe7S@\x92\xe6\xe5\xf42\xf7S@\xbbL\xb4\xbf\x84\x00T@\xbdK\x9c\\\x0b\xf1S@\n\xb9\x19!j\xf3S@@\xb8\xa6\xacH\xefS@\x9a\x10ep\x01dS@\xcc\xa9\t[\x19\x07T@h\xb1fZ\x1e\xf1S@\x04}\x0e\x19O\xf0S@\xf3\x006m\xe3\xeaS@[P\xa6\xfeT\xf3S@&\xe2\xaf\x7fq\x07T@\xb4\xd9\xfa\xca\xd8\xeaS@\xc0\xd9q\xf2/\xf3S@jzy.\xe9\xfbS@\xc1\xce\x18\x04:\x07T@\x1dH\xb5\xfbI\xe8S@}>1L(\xf3S@\x9bGI\xc5\xde\xdfS@C\xb0\xa8\xd5\xab\x05T@\xe2\x91gV\xfa\xe0S@\xb0\xedYV\xf0\xe7S@\xdb\x9c\xe7KW\x15T@\xc8\xbd\xe0xG\x01T@F\xa9\x10B\xb0\xf4S@\x8b\xf2\xd23x\xe1S@\xaa\xff\xa3\xfd\x06\xe0S@\xf5:\x8ed\xe4\xdfS@_\xec|\x86?\xe9S@\xe0\xc2p5\xbf\xe1S@1\x10<\x03\xc9\x01T@+q\\\xc1\xfc\x85S@\xfcD\xdcS\xb9vS@\x7f\x98L\x81\xb7\xe1S@\xfc\xa4T\xbd\xfd\xe4S@T\xdaz\xbav\xe7S@?\x82r &\x06T@8}y\xf9z\xf6S@\x88$\xb6\x8a\x8erS@#XxV!\x01T@\xc2|~\xbe\x8f\xf2S@\xe7V\xf0\xaa\xf3\x07T@\x166\x936\x1e\xedS@\xea\xef\x98\xe1G\nT@\xa7>\xfa;\xb3\xebS@F\xf0\xa16\x07\xecS@\xa3\x922\xae\xfb\xf5S@(\xf4\x19\xb0i\x10T@\xe0\x82B[y\xebS@o\xef\x81*\xcf\xeaS@Q\xa2\xf1\x84\xe6\x01T@\xab\x15\xba\x01\x15\xeaS@\n"s1E\xf3S@H\xc8J\xa4\xf7\xdeS@\xc3-e*<\x00T@;\xa9\xa2\x88\xe7\xf7S@\xb97\x90.\xec\xe9S@`9\xac\xfd\xe0\xf2S@\xad&\xa4T\x1d\xe7S@\xddJ\xee\xa4\x9c\xe9S@\xbc\x1b&\x16\x00\xeaS@\xd0BI\xd7 \x03T@\'\xadNM\xf4\x00T@:\xa6\xa9*\x14\xf2S@%9\xfeCP\xe9S@C\tA\xed[\x03T@K\xcb\xc2\x0e\r\xebS@cP\x1bsF\x03T@\x94\x9f\rx\xb1\xf2S@\x0cw\x85\xbb:\xf7S@\xfa\xbe\x8e~\xa8\tT@F\xf4\xe4\x83I`S@\xc0\x9a\xc5\xbay\xe9S@\xa6)\x08\x10w\xedS@\xc1\xe1\xcb\xc9\xa2\x01T@\x05k_\xf7\xc5\xe9S@)\x7fd3\x95\x0fT@t\xc6/\xde\xad\xf5S@\x0b\xf3H2\x02\xddS@V\xc9\x92\xfe"\xf7S@\x16\xd0\xa7\x1c\x05\x04T@o\xe0\xce\xd5\xb9\xf2S@#\x1a\xadV\xdf\xf6S@\xd1ypd\x00\xe8S@h"\xab\xd36\xe9S@r7\x81\xc3\xa2\xe8S@\xe1F\xd0s\x93\xf6S@\xd74;\xa6D\xe8S@\xca\xc7\xa9\x1b\x98\x01T@\xa2\x91\xac\xe6\xc2\xe7S@\xe9\xf6D\xba\xf4\xe3S@\xc8W\x15>~\xf6S@\xb0\x07l\xbfI\xf6S@2c\xb3E6\xfaS@E\x1br\x1cq\xe4S@\xbbZ\xc1\x05\xf5\tT@3\xc7\xd9`)\xf5S@\xf9{VD"\xf7S@\xcb6x\xfd~\xf6S@q\x87\xe0\xfb\xe7\xe1S@\x063\x0f\xaa\x1b\xe7S@\xd4\xf1\xe5m\x99\xe7S@\x17\x99\x07\x0e:\xf3S@\xbe\x97x\xb0k\xe7S@\xcb\x04?\xac\x84\xe7S@\xbdY\x1a\\2 T@JRm\xad\t\xe2S@3/\xdd\x16^\xe5S@wf\xf99\xe3\xe1S@\xd8\x8fx`-\xe7S@\xc0\xaa\xd2\x8c\xfd\xe6S@\xcdt])\xd3\xf9S@3|\n\xe6\xe3\xe4S@Wd\x0c\xe7\xd1\xe6S@\xd1\x99&\xaa>\xe5S@T(h\x85&\xe4S@\xdb\xdf\xf4\xd2\x8c\xe5S@C\\\xaa&\xcd\xf5S@\xa6\xd5_\x1eV\xe2S@\xda}8\xf6\xa3\xe5S@a\xc9\x05&\xcc\xe2S@\xf9+\xfb\xf66\x06T@\xf9\xcf\x12O\xb7\x06T@t!j9\x8e\xdeS@\x0be\x84\x10\x80\xe2S@\xf0w\'\xd9\x1a\x07T@#$-2\xab\x05T@\xf9\xba\x9c40\xe1S@\xc3\xb0\xb3n\x02\xe1S@6\xe2kv\xbf\x02T@v\xd3\x08\xa4\x14\xefS@\x10hm\xa9\xd9\xdfS@\xed\x86\xca\xc1\x8b\xe3S@(\xb8k\xd3~\xe1S@\x05U\x11\x86Y\xe1S@}\xbc\xd4E\xae\xe0S@l\xb8\x89h\x1b\xdfS@5\xb9\xd9{\xf0\xe0S@\x93\xb4\xfd|H\xf2S@^\x152\xfd\xea\xe0S@I-\x00G\x9d\xfeS@]\xb3S\xf3$\x02T@\x84\xc0>\x08#\xf1S@\x80\x83\xc5\xb2P\xdfS@\xc0\x11\xb9\xfdD\xe4S@\xfb\xf3\xd0\'|\xdeS@E\xe6`sX\xdeS@B\xc2\xd5\xdcS\xe0S@\x8d\xf0\xefk\xa8\xddS@\xa1\x08\xfa\x1bZ\x05T@s\xdd\n?I\xf0S@\x0f\xb2\x03\xac;\xdfS@\xb4!j\x8d^\xe9S@%3\xc1\x97\xc6\xdfS@\x04\x83\xf5\xebj\xe9S@\x87I\'\x9b\xd3\xdeS@\x97\x8aS\xd8\xfc\xdcS@\xbb\xa8\xa1I\xfc\xe1S@\xee\xe3\xe3\xe8~\xccS@p5XVs\x0eT@\x15!\xb6\x8f\xe9\x01T@\x7f\xfa\xee\x88\r\xfbS@\xc3\x1fti,\xdbS@\\I\x85\xda:\xf4S@*:\xf3<\x1b\xf1S@\x8c_\xbb\xc2I\xe4S@K\xf7]\xc8\\\xf5S@p-u\x1b\x93\xf1S@sRC;;\x01T@i\xa4\xc0\'\xa9\xeaS@Me@.e\xf7S@\xf8\xaeS\x85\xfa\xe0S@a\x11\xd3\x9b\xd2\xe0S@\xd7.h\x02A\xeaS@\xeeH\'\x99z\xe5S@\xb0\x98\'\x03\xc6\x05T@U\xda\xa5\xb7V\x04T@:\x04\x93=\x8a\xe4S@,/wLM\x01T@\'\xeb/1J\xe8S@\t\x8e\x8chX\xe7S@T\x91\xdd\x9fo\nT@\xf7\xc0 \xfd\x90\xf2S@\xca\x1f_\x99\x93\xffS@DH.\x8d\x9fwS@4P`$0\tT@\xc2\xa6{O\xf7\x00T@[\x8c.\x9d\x83\xecS@\xb0\xfe.\x88\x18\xedS@\xa2\xf8\xf8\xa7\xb5\xebS@M\xf2\x08Y{\xedS@\x86\x00\xe6\x04H\xecS@\x86\x98\xb8\xad\x14\x02T@\x0c\x86\xf9\x99\xd6\x04T@I\x8b\xaa]\xe7\x04T@\xb1\xdf\xa0\x8b\r\xeaS@+VYk\xd2\xe9S@\xc0\xc7l\tA\xf1S@\x02}V\x92\xf6\xe9S@\xd0\xfb\x04F\xa9\xe9S@\xc9\xd5\x08J\x07\nT@\x7f\x8fBe\xf5\tT@\x02"\xcf\xe9\x94\xf1S@\xf5\x8fy\x12\xdf\xe9S@#\xfa\xd29\x83\xf3S@\x04\xff[\x93\x00\xe4S@u\xa9R\xe0\x83\xf6S@K\x0bo-\xd3\xddS@\xe2\x80\nF9\xe9S@\x04\xb4\xb8W\xb5\xe9S@b.\xd9\xbf\xf7\xe7S@\x17\x17f/\xd7\xf6S@!\xd6\xe4T.\xf7S@.\xa1\xf5\x9d0\xe6S@|1\x05\x0f4\xf2S@\xd3\xc6\x96\x166\xf2S@\x1e\xf4\xcf`\r\xf2S@\x87I\'\x9b\xd3\xdeS@\xb3b\xd4\xde\xdd\xe5S@\xa5\r\xd1\xe6M\x03T@\x9eC@;\xf4\xe7S@\xfby\xe9g,\xe9S@=\x83c\x91\xdb\xe5S@\xdfU\x15\xe6\xf7\x07T@t\xb7\x06\xb6\x03\xf8S@\x8ff\xddS\xbd\xe7S@\xb3\x91\xd0\xc9#\x03T@[\xf3\x88bH\xe8S@e\x85S\x8a`\xf2S@\xe9\x03\x8b#\xf4\xf4S@\r!\x89".\xccS@\xca\xf0\xc8\xd8\xd6ZS@\x87\x9a\xe3f\xaf\xe4S@\xe5o\xb7\xec\x01\x02T@:\x03Nw\x9c\x82S@S\xa41\xc1\xe2\xf2S@\x9fUZ&\xfe\xe3S@\xcf-\x8f\x9fZ\xf9S@\x80\x8b\xc5\xe1\x9b\xe7S@\xe2.\xef\xb86\xe9S@$\x10*\xc3\xf8\xe0S@Jki\xb1\xa3\xe7S@{\xa0U\xab\xb1\xe0S@\x16,M\x1c\x9a\xf4S@\x07\\R$\x8e\xdfS@\xb3\x9e\x8d\x11\x8e\xe7S@]*l\xd7\xa5\xe1S@\xdd\xfe[2\xbe\xdfS@\x1c5{$\x1c\xffS@\xebg&\xe5\x1a\xe7S@0\xb6\x07\t\xfd\xf5S@\xde\xfa\x84n(\xf5S@\x80h\xdd*\xd2\xe6S@\xd1\x02\x81\x9f"\xe7S@?\xb5\xe3\xa7\xd8\xe1S@b\xae\xd6\xe2\xeb\x14T@\x8e\xf5\xe0\xbe\xdc\xe0S@\xa3\xae\x9f\xf9\x15\xffS@\x1c\x95-\x19\x96\xe7S@L\x0f\x8d\x0c\xc8\xe7S@\xd4\xaa\\1\xe9\xf4S@\xc7\xdb2\xef\xba\xe5S@\xdd*\xcd\xb6p\xe6S@\xa6`\x16~\x07\xe7S@\xd8\xa8\xc6eHWS@*x\x121\xd5\xf5S@Fs\x111}\xe7S@\xe3\x11\xa7\xd5\x12\xe2S@\x91f[B\xbc\xe0S@_\xd7$\xbbo\xf6S@TaO\xbeN\xe6S@ \x8b\xec\xf9|\xe2S@\xee\xe0\xd5\xad\x8a\xf9S@HD\xcb\x0f#\xfbS@,\xc9\x9d\xd5\xb1\x06T@\xb0\x01\x12\xce\x18\xe1S@\xfa47\x96\xc9\xe6S@F\xb7T&\xcc\xe2S@\x89\x86\x7fGi\xe1S@\xc3\xd1y\x9a,\xe4S@\x16\xef8\xf9\x95\xe5S@\xd4\xbdQ\xfeR\xe2S@|q\xc2\xc6\xa6\xdeS@\x1aMv\x85N\x07T@R\xf5\x86\x19\x13\xe0S@Y\xae-m \xdeS@\x11\xe2\xda\xc8\xae\xe6S@\x8c\xb9\x87\x90m\xf4S@\x85e\xd3:3\xeaS@F\xba\x93\xe2\'\xe7S@\xd3a\xfe\x15W\xe7S@\x86\x17\xe6\xd0\xd1\xe6S@\xd5\xc9\xb0pR\xe7S@\xac.z\x8dv\xe6S@\x8b\x93L\x80\xf8\xe6S@\xfd\x0fS\x82\xac\xe9S@\x18\xc8\x116\x07\xe8S@\x92$\xbd\xba\xd1\xe1S@\x93\xbf\xf8h.\xe9S@\xa6;(\xfdN\xe9S@\xd8j7\xe54\xe8S@\xd4`\x1e\xf0;\xe5S@\xd2\x19(,\xbe\xe9S@\x16\xe2\xb0\r\xca\xe5S@\x9a\x9e\xfb\xa31\xe8S@.g\xf7\xfe\x8a\xe5S@\xd1\xa9\xc2\xd1\xb7\xe9S@\xf5Z(\x08\n\xe5S@\xec\xa3\xdb\x8d\x9fsS@J\xc5\xa8\xab\xb2\xe9S@\xde5\x18\xae]\xe9S@\xd0\x00\xe6\x8d\x1b\xeaS@n\x06\xfd\xcc\xb0\xe9S@n\xe7p\x93\xcc\xe0S@\xde\x9cHA\xd8\xe1S@|\xf7\xc3\x8b\r\xeaS@\xdc-sEl\xdfS@\x0c\xd5l\xff\xc2\xdfS@\xf3zig\xad\xe0S@O\xcc(\\r\xebS@k\x12\xcb1\x08\xebS@\x97\xe7*\x1f\xce\xeaS@\xaf^\x1a\x1e\xa4\xdfS@#\xb6\xc1\x83z\xebS@\xfd\xa9\xdf\x8c\x07\xdfS@\xee\xf9\x0eH\x12\xdeS@\xc1\xfd\xf4U\xd5\xecS@q\xaar\x98\xad\xdeS@\x88FT\x85\xcd\xdeS@\x94R\x8b\xc3\x9b\xedS@x\xba\xaeLJ\x07T@v\xe8 T\xaa\xeeS@b\x8b\x87\r.eS@\xee\xaf\xbc&^\x88S@5\x82\x99V\x14\xf2S@s\x9d)Y\xe8\xf2S@\xff\xd1c`%\xf2S@[\xaf\x9e\xe1V\xf5S@\x161=\xd3\xeb\xf7S@\xac\xf8\xdb;Q\xf3S@\xa8A\x14\x88\xd7\xf2S@;Z|\x84S\xf2S@\xfb\x8a/\xa1\xe5\xf4S@\x0b\xc8O\xc1c\xf4S@\xca\xbc\x96\x92W\xf5S@_\x90\xf6\x823\xf5S@NYc\xc6\xef\xf2S@\xe5\xf0PDd\xf9S@\x95\xe6\xa0\r*\xf3S@c\xc0\xff\x03\xe6\xf4S@\r\xf5\x15[\xba\xf5S@Z\xbc\xff\xac\x0c\nT@\x04\x0eq4O\x06T@\xf1\xd9\xedm\xbf\xf9S@\xd8|\x0c\xb1k\\S@\x1dZ\xb6\xa8\x0b\xffS@\xc9\xa5iIPVS@\xc2\x0f;\xcdS\x06T@(\xe2\x99\xcf:\x03T@\xa4\xea\xc2C3\x03T@\x86\x8a\xae\xf1]\xfeS@MX\x0c\xba.\x04T@"\xc2\xf6C\x1a\x02T@Y(\xbb\xd5\x97\x04T@\xd3\xb7\xc0g\xe5\x04T@\xf1\xab\xa2\xe6\xe9gS@E55k\xb5\xe8S@\xba\xc4y\xfd\xac\xeaS@\xe5\\~\x1a\x07\xedS@\xb4|\xa7\x13\xe3\xe9S@\xd6\x00q&\xae\xe9S@=\x00!\x847\xe8S@\xfbr\x9b\xda\xa2\xe9S@Mf\xa7@\xdf\xe7S@\xcc\x87-&\x8b\xe8S@\x9a\xde\xe9A\x15\xe7S@\xb7\x0bw^V\xe7S@\n\xb5^\xf4\xd5\xf5S@F\xbc\xcd\xf69\xe6S@\xfb\xdf$"\x12\xe7S@yCrF\x82\xe5S@\x1f\xae\xb7\x9e\xca\xe5S@+D\xcb9\t\xf7S@\xaf\x8c\x8dA2\xf7S@\x9f\x12\r\xf4\xf7\xf2S@!\x88\xc7$\xcc\xe0S@\xe7\xe2LnA\xf3S@\xaf\xb7<c\xec\xf2S@\xb1\x94\x05\x82|\xf9S@DP\xcd\xf5\xf1\x80S@!\x83mu\xc4\xf3S@M*\x01\xc0\xc6\xf4S@\xa4;\x90\xc7\xd8\tT@\xe9\xe2\x9e7\r\nT@\xecaO\x84M\x0bT@Z\x93\x93\xea_\xf2S@?\xbb\x14\xb9\x07\xf2S@\x8d\xd8\x9f&PCS@f\xd7*\xf2\x12\xebS@>P\xc7\x80P\xe9S@\xa2g\xef\x80\xf8\xedS@_UJs\x04\xe5S@\xfclo\x86C\x03T@\x1d\x86\x9b;^\xf1S@\xe7\xf9\xd38+\xf2S@\xd7T\xeb\x8a\x12\xf4S@\xe9\x91\x8d@)\x00T@\xc0Pp7\x94\xf5S@\xe9\xce\x19\xf0\xab\x00T@\xb1\'\x8eS2\xf3S@/\xf2\x14\xd2\xf2\x82S@!lu\xb3\xad\xf5S@\xf43\xfbl\xe8\xf5S@'
p22
tp23
btp24
a(g3
(g4
(I0
tp25
g6
tp26
Rp27
(I1
(I705
tp28
g13
I00
S'"\x06\\(\x92\xba\xe5\xbf+\xca\xff\xe1\xd6g\xf0\xbf\xa4\xe1\xd2}\xac#\xf3\xbf\x81]\xf2\xe9\xb3>\xf7\xbf\x94\x9e?f[\x15\xf0\xbf\xee\xcb\x14O\xe5\x96\xf0\xbfU[\xba\x9eX\xbf\xed\xbfezv\xc7\x18\t\xd5\xbf\xff\xcc\xe3(\xc1\x00\xed\xbf\xa4\xe7\xb8\x1fG\xde\xf1\xbfzh\x94\x85\x9c\xc4\xef\xbfE\x9ff\xd1\nb\xf0\xbf\xa3md\t\x1a\xb2\xf1\xbf&B\xea\x1eDx\xf1\xbf\xac;R\xf0\xef\xf4\xed\xbf\x9dy\xc3[\xe07\xef\xbf\xe2\xfb\x0e\x03s\x1b\xfe\xbf`0x\xcd\x0b\x97\xf0\xbf s\xf5\xf7\xab\x7f\xe7\xbfHe{c\xa7\x1e\xe6\xbfT\x9co\xe7p\x8a\xe7\xbf\xec$\xd3M\x04\x17\xf1\xbfc\xd7\x90\xd6\xdb\x9c\xf0\xbf\xf4\xc7\xaahT\xf6\xf3\xbfn\xfc\xdf\xef\xfcu\xeb\xbfq\xbd\x99_^\xf0\xfe\xbf4#"k\x18C\xf5\xbfC\x8b\xfe\x13\xafi\xec\xbf]N\x86\xe6J\xc2\xb0\xbf\x11\xaa\xbf\x16\x19\xef\xf8\xbf\xf1>\xde\x17\xfd\xa4\xef\xbf\xda\xca\xab-\xed\xbf\xf0\xbf!)N\xa2\xb4\xa7\xf2\xbf\xde\x00\x93\xc2X\x07\xe9?i\xd6\xb2:\xc3\xdc\xe8\xbf\x08\xd9H\xb5\xd6a\xf2\xbf 5\xae\x89+\xe8\xd5\xbf\x91\x0f\xbf\xfc\xd0\x01\xfa\xbf\x19On\x96\xfdt\xb6?\xc7\xd2\x18Y\xd3\xbc\xf0\xbf\xf9\n\xe1\xa0\x07\x1a\xe7\xbf<\xe7+J1\xfc\x02\xc0\xe7\x18\x14\x0c@\x89\xf1\xbf\xb1\xb1\x1c\xf0z\xa5\xf2\xbf\x98F\x8a\xad\xf6\xee\x00\xc0\xfape\xf6+\xd8\xe1\xbf \xd0#\xcf\xf6\x11\xf3\xbf\xc0\xe0\x99\'\x0b\x9a\xf2\xbf\x06I\xb6\x8f\xd69\xf4\xbfh\x95\xcfy\x82U\xf1\xbf\x7f\x8e\\=N\xf5\xf0\xbf\x9b\xe6/Z\xca\xdb\xfd\xbf\xffV\x8a\xd6\xfe#\xfc\xbf\xc8\x86od\x18A\xec\xbf\x01z>R)Z\x04\xc0\x8cV\xcaD\xaeF\xeb\xbf\xb9\xbdRxD\x96\xf0\xbf\xf9\xda8\x9b\xba3\xef\xbf\x9d\xad\xd3\x1c\x87K\xde\xbfq\x00\xf0\xcb\xff\x88\xf3\xbf(|\x14\x94\\q\x13\xc0H\x89\x02\x8dl\x0f\xfb\xbff\xb4\x02\x16;\xb3\x00\xc0\xd8\x7f\xd4Pd\xa8\xf3\xbf[\x85/YD\x7f\xf2\xbf"\x0f\x07x\x1c\xe2\xef\xbfIA\x9f{J\xff\xe6\xbfd\xd1\xfc\xa3\xf3\x03\x01\xc0sO\x9d\xf0\x81\x97\xf1\xbfIm8\xb5\xa2X\xf1\xbf\xc1\x9b\xa6F\xe10\xf0\xbf@\x1e\x91\xbe\x85\xbe\xeb\xbfd\xf0\xde\xc5Xa\xd4\xbf0\xfeZ\xcb\xaa\x0f \xc0\xce\x98H\xe9\xc2\x98\xf3\xbf\x12\x94]\x05\xb1\x86\xf2\xbf\x0b`\r\x0b\x08;\xe7\xbfH\xb5\xfa\xa5{\xb5\xf1\xbfUKB\xa0\xa5L\xfd\xbf\xee\xa8E\xa4\x15P\xd9\xbf\xb8<\xff\x067\xe3\xec\xbfV\x82\x01Ju:\x13\xc0I\xcc\x07\'\xde\xe2\xf3\xbfm,\xa6\x8bEF\xfe\xbe\x878\x1ey\xc6\xe0\x16\xc0\x84\x12\x94\xe8\xe0\x10\xf1\xbf\xf0\xd6\x1c\xa9\xde\\\xfb\xbf\x93\x12\xcd\x93\x82\x94\xf1\xbf\x16\xb5\xfe\xe0\x0f\xa4\xf1\xbf(<\x95b\xd1\xd9\xd9\xbf\xf0\xf2~\x10\xed\xbe\xf0\xbf\x19k(P\xa6\xa8\xef\xbf\xeb\xc9D\x1b\x9c\x8e\xf0\xbf\xe0\xbbz\xad9\xa9\xe3\xbf\xd1\x90\x1d/\x0bZ\xed\xbf\xb2\xe8\xc4*\x82\xd0\x17\xc04\xb5\xa7\xa4\xd2\xd0\x13\xc0\xc3\xafv\xe8\xcf_\xf1\xbf\x8e\xeby\x19\\\x06\xf3\xbf\xa0\x8c\t<\x01\x04\xf0\xbf\xf2\x94WN0\x92\xf1\xbfK\xae\xa0\x1b\xc1\xc7\xeb\xbf\xaaT\xe6\xeeZe\xfb\xbf\xeczY\x19(\xbc\xf0\xbf\xe3\xdfV\xb1\xe9P\xe7?\xd9xR$)Q\xea\xbfW\x86\xe2\x0eOF\xe8\xbf\x84\x9d\xfb\xfbm\x08\xf3\xbf\xba@\xa9\x87\xcf\x82\xe2?\xe88\xad#\xee\xcdc\xbfaW\x16\xd4\xabR\xfd\xbf9!b\xf6s\xef\xe7\xbfRnyI\xc8\x17\xec\xbf\xaf\xcb\xe3\x97>\x04\xef\xbfo[e\xe2\xa0\x90\xf7\xbfq\x8f\xabq\xab\xe6\xbb\xbf\x9c\xf1\xb1w\x18\xa1\x07\xc0\x96 !\xe9\xeaA\xf0\xbfz\xb9w\xb3\xc0\xac\xf1\xbfN"pc\x8c\x84\xec\xbf\xfc\xd8\xac\xa6\x82\x0b\xf3\xbfDk\xbe\xb8@e\xf2\xbf\x11\xe4TmN\x86\xf0\xbf\xc2\xe5\'G\x8c\xae\xf3\xbf\x90\xec\x87\xda\xafa\xf0\xbf\xe4x\n\xd7\xcdd\xf3\xbfMo\xd1\x00S\xaf\xe7\xbf\x0b|J\xc0B\xa9\xde\xbfw\x1c\x98\xf0\xa9h\xd6\xbf !\xd7\xa2p\x16\xf0\xbf\xfd\xe1g\x9f\xd6\x84\xf5\xbf\xd2\x93\x15\t\xa5:\xf3\xbf:\xceK\xebH{\xf2\xbf\x9f\xcb\xbf\xaa\xbf\x01\x01\xc0\xaa\xfeKx\x10\xa3\xf4?\xdb\xad\xa1G\xed\n\xeb\xbf\x99\x18W>P\xa4\xea\xbf\xe0mpS\xe8\x01\xe9\xbf\xf2\xab\x91\x18B\x89\xdf\xbf\xee\xc5\xb4\xc0\x1e\xec\x00\xc0\xe6\xbf\xbfNH\xba\xf3\xbf\x8f\r\xde\x1a]$\xfd\xbf\x05\x03\xe61\x13\xba\xef\xbf\xbe\xd2H\x18\xaeP\xe1\xbfi\xce\xa01,\xdc\xf3\xbf\xa4Q\x1b\x046\xfc\xee\xbf\x94\xfbs\xe3d$\xf5\xbf6\xa5\x87\x90\x0e\xf1\xec\xbf\x8e\x8f\xc9O,\x17\xd5\xbf\x94\x9e?f[\x15\xf0\xbf`\xf8\x81\xa0+\xfa\xf2\xbf0R\xbe{\x83K\xe7?&\x93#\xb2\xb9\xd3\xf1\xbf\x19\xcb\xf2\x1b\x18\xb3\xf4??\xbe3\x7f\x1c\xb8\xed\xbf\x94\x9e?f[\x15\xf0\xbf\xf0N\xd5\x1f\x89\x00\xd2?3\x86\xaf\xeb\t"\xf0?\xaf\x02\xd3>R/\xf0\xbfX\xa8y\x19\x8a5\x01\xc0A\x916\x15rM\xed\xbf\xaf\xbe\x14\xb0J\x12\xf2\xbf\xa4t\xa3&\x0b\n\x01\xc0\x82\xe1\xd7#\xcd\xf0\x00\xc0F\xdc\x9a\xa9/\xc6\xea\xbf\x86\xf2=\x9e\xba\x00\xfe\xbf\xaf\xc8\xe1\xcd\x1c\x97\xf4\xbf\xc2\x07uH-a\xf1\xbfs\x1e\xc8\xa8\xd2\x95\xf0\xbfj\x95p\xc0\x85e\xf0\xbf\x00\xf9\xd5C\xa2\xd8\xc0\xbf\xbb!\xfd\x81\x80T\xf1\xbf*\x88\xe3"\xaa\xf2\xe6?\xd5\x9b\xd4\xbcT\x10\xf1\xbf\xfbB\x9e\xb2B\x95\x01\xc0N\xd6:\xf5oI\xf2\xbf]\xb0A/\xd5\xfc\xf3\xbf\x89\xd1\x05X\xcf\xa3\xfb\xbf\xb0\xd9\xbb\xfbB\xb1\xed\xbf\x98\xd1\xd6\xd0 h\xed\xbfTY\xce#*\x96\xea\xbf`\x05a\xa9\xb1p\xf5\xbfQ&F\x01}T\xfc\xbf\xf1~\x8d\x0e\xaa\xa8\x01\xc0+\xd1w\x9f\xc6\xfa\x80\xbf\xa5F\x90\x1c\x92g\xf3?\x9b\xe6/Z\xca\xdb\xfd\xbf\xce(R!\xa0\xea\xf1\xbfp\x82\xbb\xe02\xb2\xee\xbfd\x90\x1c\x03B\xd9\xf5\xbf\xe37\xb1b6\xea\xff\xbf\xe37\xb1b6\xea\xff\xbf\xa4k\x11-\xd3\xfc\xf1\xbfDw\xa3\xe3\xd2t\xf1\xbf>z\x0f\x03\x91\xef\xf8\xbf\x17\x10\xa8\xc5\xd1\xbf\xe5\xbf%\xc49\xadZu\xef\xbf+\x1aCCy\x11\xfd\xbf\xa8\x92\xbb\x93\xc3\x11\xf3\xbfte*F\x9d\x10\xe1\xbfpG\xfa\xe5\xc3\xec\xec\xbf\xd9V\xf4\x1er\xeb\xf3\xbf1~o\x8f\x8d\x9f\xf0\xbfO*\x0f\x04@M\xb7?\xb5\xe7\xf57\t\x89\xf2\xbf\x16\x10\t\xb3:7\xeb\xbf\xaa\xe2,\x94\x97\xaf\xe1?\x0e\x8fU?z\xb4\xeb\xbfx\xf4\x91\xaf@\x03\xf0\xbf\x99\xd7\x85\xb2^\x1f\xf5\xbf\x85?_e(\x94\xf0\xbf\xe1\xfc\x19h\xd9\xfa\xf0\xbf?\x04\x89\x86\x14\xa7\xfd\xbfQ\x90\xd2\xa9D\x94\xea\xbf\x91AF9\xd9W\xf1\xbfxPG.\x97\xbb\xf2\xbf\xecQ\xee(\x16\xd0\xe1\xbf\xc8nq\xb0@\xe7\xfe\xbfA\xd2\xd5\xdf\x13x\xf1\xbf\xc6\x12\xb2\x8b\x02\x05\xf7\xbf\xf2Q\x87?\x8b;\xf1\xbf\x87\xae\x95\x00\xeeK\xe6?\xc0\xbc\x82\x92\xcf\t\xf0\xbf\xee\x9c\x13q\x10%\xf1\xbf\xd5G\xd6t\x89\x06\x01\xc0/e\xbf\x97\x16(\xf3\xbf\x9f\xeb8S\xda\x99\xf0\xbf\x90\x15K\xcdE\n\xf2\xbfM\xf4D"\x80I\xf0\xbf\t7\xed\xc9O\x8c\xde\xbfJ\x8a\xc1_(\x06\xf3\xbf\xf8\xc2Ye\xe6\xd9\xf3\xbf+\x93&\x90\x08i\xf1\xbfi\xbe\xa0L\xd1\xf1\xf1\xbfE\xf0\xcd\x89\xc5\xb0\xe5\xbfg\xc9\xf7\xa9\x14U\xf1\xbf!\xec\x8e\xd9j\x90\xfb\xbf\x16O\x17%6\xc4\xef\xbf$\x89P{\x0f\x13\xf2\xbf\xd1\xe8!\xa7\x84\xeb\xf1\xbf\x85+ \xff\t\xa9\xeb\xbf|\xdc]\xd3V3\xef\xbf\xa5\xda+\xe7\xcc\x85\xed\xbf\xf0n\x00\xb1tB\xf3\xbfz4\xdf\x11\xe5\x9f\xe6\xbf\x96j\x90/[\xf3\xef\xbf\n\x84K\xdb\x86~\xd7\xbf+\x0f4\x13(\x81\xe7\xbf/\xbcP5\n>\xea\xbf\xc7DTb\xb5U\xe7\xbf\xf1\x8c\xf4\xe2\xcd\x86\x01\xc0\xff\xb1k2\xbaJ\xe1\xbf\\#\xb3\xcd\xc9\x96\xee\xbf\xb3~>\x13&\xad\xef\xbf\xe3\xa8\xc8 Ed\x01\xc0\xbf\xe0-\xf5\x0f\xd1\xe7\xbfH\x1c4\xb7\xd74\xe8\xbf\xb2\xc5?\x92c\xa2\xf3\xbf-\xc4\x9bQ\xd1\x9c\xeb\xbf\x0f4\xc3r2\x98\xdf\xbf\xe0\xf6]\x96\xf2\xd8\xf3\xbf\xd3\x11\x15\x12i4\xee\xbf\xa1\xe9?\x90\xca\xe7\x00\xc0\xec)\xe54C\xe1\xf1\xbf\xc5\x1eb\x95l\x0e\xf4\xbf\xf2\xb1\xfb\xd9H@\xe8\xbfD\xa2\xc2\xb0\xb9E\xf4\xbf:\xc4\xeb\x0en\xc9\xe7\xbfo\xbb\xb3j\x04\xe5\xe7\xbf\xf7\xd6\xbeL\x8f\xf9\xf1\xbfL\xad\x93\x1367\xf3\xbf\xd2\x95F\x00@N\xf4\xbf\x96\xa1\xcf\x87\x8e\xf3\xf0\xbfp\x9e\x0em\xb2^\xe7?\xe2\xa1yk\xa0\xeb\xfd\xbfyr\xc2\x0e\xe5\x83\xf4\xbf%\x85%\x1c>\x95\xfc\xbf\xde\xe9Ts\x18\x8c\xf6\xbf\xfb\x89\xdb\xfb\x7f\x00\xee\xbf\x8dr\xa3u\xb6\xa7\xf1\xbfz\xb9w\xb3\xc0\xac\xf1\xbf\xc7w#\x12mP\xf0\xbfiT\x99d\x01B\xfc\xbf\xf4H\x0b\xa2\x01p\xfb\xbf\xe7\xdf0\xacJ\x98\xfd\xbfY\xf4\xdf\xc4\xca\xc4\xfb\xbf~\x99>\xfc\x1b\xce\xda\xbf\x18 J\x8d\xc1\xe4\xf2\xbfJK\xe0\xc5/2\xdd\xbf\xce\x0fi\xe4\xe6\x13\xe2\xbf\xa8\\9\x85\x98\xe9\xe7\xbf\xc4\xa7\xd9N{\xa9\xf0\xbfA\x90(\xf3\x8b\xca\xfd\xbf\x17\x81\xea_\x8a\x91\x00\xc0\xb1~\xd3c\xf9v\xf0\xbf\x84\x12\x94\xe8\xe0\x10\xf1\xbft\x1b:a\x15z\xf2\xbf\x86\xec8\xa6\x08\xff\x15\xc0\xdd\x12\xf8\xbe\xad\xd8\xe5?\x8c\xc3\x0bP\xcd\xea\xf2\xbf\x01\x05\x8f\xfbNC\xf1\xbf\xc2@\xea\xac\xd8\xd2\xf5\xbf\xcc\xff\x9c\xcfiz\xeb\xbf;%8 \xcd\x9a\xf7\xbf<\xde\xbe\x0c\x11\r\xef\xbf\xe0L\xb1\x14\x9b\xc1\xe6\xbf\xd2\xc0o\xe3x\x8a\xc3?\xa2m\x07t5\xd2\xf7\xbf\xfa^T\xe5\x14X\xf1\xbf\xee\x14\x1dN\xfb5\xe4\xbf\xda\xab]\x99Kn\xf5\xbf)kT\x19=\xc7\xf0?\xcd\xc5\xf4D\xdc-\xf7\xbf\xeb\x0b\xe1\xa24#\xf0\xbf$\xf5\xc6\xf8\xa2o\x03\xc09RY\x82is\x00\xc0\x85\xde\x99\x8ee\xc2\xe8\xbf\x02\xef\xc3|\x9d\x8b\xe4\xbfg\x8b\x7f\xec4\xcc\xe7\xbff\x04\xe7!\x1b\xca\xe1\xbf\x9c\x88nN\xf1\x14\xf3\xbfro\xb8\xab\x86\xfc\xf7\xbfp\xeb\x089\x90@\xe7\xbf\xba1\x10\x92P\xbb\r\xc0H.\x0e%\x07\xdc\x14\xc0\x03\x12u\x07\xea\xe2\xe3\xbf\x19\x80w\xa1:\xc2\xf0\xbfYH\xf1o\x1d/\x01\xc0\xe4\x96)\x85>\xef\xd2\xbf?\x0c\xef\xd3\xc6J\xf1\xbf\xee\xa0\x98\x10!\xe2\x16\xc0/\x9fWug\xf2\xed\xbf\xb0,\x14\\\xa5\xfd\xe7\xbf\xacAP\x1c6$\xd8\xbfw\xa6e*C\x9e\xf2\xbf\\ N\xc6\x0bw\xf6\xbfz\x93\xd1\xd8h\x05\xf1\xbf(\xc0\xfez\x9e\xe4\xf1\xbf\xa2l\x13}\xa9\xa7\xf1\xbf\xe5\xb6\xb9\xfe;^\x05\xc0\x96+D\xfcIG\xf1\xbf\x08\x97\x05\x8b/\xff\xee\xbf\xa8\xf7\\\xa8s\xf5\x00\xc0\xa84E\xa0\xf3r\xed\xbf*A\xfd\xf3!\x05\xeb\xbf\xabt\xe0\xe8\xfc\xc2\xe0\xbf\xa00\x91-\xd1P\xf9\xbfx\x03\xce\xba\xb5\xf7\xfd\xbf\xed\x0ePTg\xc5\xee\xbf\x9d\x16\x18h\xca\x92\xed\xbf\xeac\x1d9\xbcU\xde\xbf\x8d\xba\xb7\x86\xd0\xb7\xed\xbfb\xcc\x1e\xc0%i\xf0\xbfj\rz\xa2{\xeb\x00\xc0$/\xfe\xc2\xca\xcb\xff\xbf\xab\xf0\xbf\x80\xe6\xa5\xe9\xbfn\xd8,\x97\xdd\xb6\xee\xbf\x86\xe4jb\xc23\x01\xc0S\xef"R\x98!\xf1\xbfj\rz\xa2{\xeb\x00\xc0\x866\x86$\xe2\x03\xee\xbf\x1c"\x13f\x9a\xfb\xfc\xbf\xc8\x9fB\x06\xcd \xf2\xbf\x1e\xe50\x91@\x16\x15\xc0Js\riN \xf1\xbf\xa8\xe6\xca\xc5~\xcc\xf1\xbf\xcfE\xc0f\x96\x1f\xfc\xbf\x8d-\xa3\xdc\x0b\x19\xf3\xbf\x9f\x10oF?%\x06\xc0\x93t_$\xe5\\\xf4\xbf\xa0\x02\xe1K\x9a\xcd\xf4\xbf\x95\x9ai!\xb9\x82\xfd\xbf\xa0\x99`\xf4\x80p\x01\xc0\x0e\xfbT\xb2\x03^\xe6\xbf-)\x06=\xd0\xed\xfc\xbf\xb9\xb5\xc3\x8a*)\xf0\xbf;\x9c\xeb+\xa4\xcf\xf3\xbf\x1d\xb1\xdbmW\xd1\xf2\xbfiT\x99d\x01B\xfc\xbf\xea\xc4la\xfc\x06\xf2\xbf0N}~Z\x0f\x02\xc02%\xf9\xd9u\xff\xf0\xbfm\x0c\xfc\'\x0f6\xd9\xbf\xad\xb1\xce\xb9\x01\x87\xfc\xbf\xba\xf1J\xc1\x89U\xf4\xbf\xb1WS\x8c\xff\x0f\xfb\xbf\xd0a\xaf"h;\xec\xbf\x14\xaa\xb5\x88{\xa7\xf1\xbf\xb2\x7f\xf5\x7f\x0bu\xe6\xbf\x1df\xa5\xc4w\xa2\xfc\xbf\xc3\xa7Q&I]\xfd\xbf+\xab8\xa97\xcc\xf4\xbf\t\xbb\x1a<\x0bx\xf2\xbf\x8c\xb9hB.\xe6\xf4\xbf\x0efY\xcf\xce\xcc\xf3\xbf\xcb\xedP\xb4\x14\xe0\xf4\xbf\x19\x95\xa8\xc5\x95#\xf5\xbf1\x04In\xd0\xb5\x14\xc0\x8d)\x1fS&\xd4\xd6\xbf\x1a\xecc\xef\xcb*\xef\xbfe\xfez\xfb\x0f\xb4\xd7\xbfBrk\xe2\xae\xb5\xf5\xbf\x8apm\xde\xe0\xec\xf5\xbfp\x8e.\xc4@\xc9\xf7\xbf\xe3xs\xccV\x0e\xf0\xbf\xfb\xb8\x82\xb3d\xa9\xf5\xbfF\xebF\xd0\xa7e\xf1\xbf@&\xe6\xf7 \xf5\xec\xbf\x08_\x0b\x85\xa0\xf0\xf2\xbf\xb1\xef\x0b\x0ed\xf9\xfc\xbf1bg#\xd7\x8f\xe3\xbf,\xb3\xb7\xf8\xf1z\xf3\xbf\x05\xde\x97\x19\xa2\xd3\xe6\xbf\x94\x8f\x01\xaa\xbb\xbb\xf5\xbf\xd6\xbd\xd7\x8e\x889\xe7?*\xf6|w\xba\xcc\xea\xbf\xd7\xd4s\xfd\x02k\xe7\xbf\xea\xdf\xd0QX\xba\xe5?\xbb\xde\xfb\xfa\tC\xf0?\xe8\xca\x03\xc2gr\xe6\xbfX\x7f\x86\x03\x83\x9a\xe6\xbf\xa6pU\xbd\x18f\xf7\xbft`\x91\xf5/H\xf1\xbfP\x11\x00\xcd\xee\xd5\xe1\xbf0\xfcN\x87c\xfa\xf3\xbf\xf1-V\x858\xf6\xec\xbf&\x93\xdc\x94\xfc\x1d\xed\xbf\xef\xc7RQ\x11\xc5\xe9\xbf\x88\xe4+\x9fQ(\xe1\xbf\x01\x88bV\x16\xc2\xeb\xbf\xa4\x8d\xff9Xu\xe7\xbf\xab\xdeV6\xd7\xc2\xef\xbf\xfe\xcb\xc0\xd4\x1d\xe1\xff\xbfca$2\xcd&\xe6\xbf\xb5~\x95\xd7\xd5\x0c\xf2\xbf\x1d\x0f\xd7\xc2\x8e\x87\xe7\xbf\xb9\xe5\x7f#\x8f\xe2\xda\xbf\xa2S"g\x8d%\xe5\xbf\xe53|`\xee\x1a\xe5\xbf\x07D\xc2\x0e`\x96\xf0\xbft\xb1h\x98\x12\xdf\xf2\xbf\xc4\xb9\xc9\x1dI\x9f\xfc\xbfj\x8d\xa3\xbeG\xc3\xf2\xbffT\xf7\xd8\xe2\x16\xf6\xbfJ\xf2j\xa8h\x8e\xf4\xbf\x1f<\xddKt\x0b\xf7\xbf\x0b%\xb6\x00\x1d-\xf4\xbf\xc7Cj\xb45g\xee\xbf3\xa6\xa9\x035\xc6\xe4\xbfYo"6\xf7$\xeb\xbf\x1c\xf4\x1f\x95KD\x05\xc0\x14\x02j\xa7\xbf\xb8\xf1\xbf\xa2\x8d\xfd_\x84\xde\xf0\xbf7}vC\x7f\x91\xf6\xbfL\xbbtp[\xbe\xd4\xbf\x12\x05\x91\xfa\xc4\xad\xe8\xbf*\xc9V\x81\xf5\x05\xf3\xbf$8{\xc9\xa9\xa7\xef\xbf&\x85\xd8\x06\xf3!\xf4\xbf \x81\xaf\xb3z\xb6\xf1\xbf\xe0\xfc\xb5\xb3L\xdb\x02\xc0\xe2D\'\x05\xcf\x15\xf1\xbf\xcd\x83\x9d\xa8\x1a\x85\xfc\xbf\x04\'SS\x01n\xe3\xbf\x84\n\xe8\x18lI\xe1\xbf\x98>\xcfQr-\xee\xbf5\x97(E\x1b\t\xf4\xbf\xf3\xbb\xf9\xb0\x87&\xeb\xbf\xfey0\xcb\xef\x1e\x03\xc0\xcc\x0b9\xff[\xae\x84\xbf\t\xca\xec\xe6\xd8t\x00\xc0KdX\x90\xa6\xca\xf5\xbf\xafG\xf3;\xe3\x82\xf0\xbf\x19\x00\xe0\xb8}\xb5\xf3?y\x829\x00\xb4\x8e\xef\xbf>tM\xb0\xc8\xf4\x06\xc0\xd1\xd0\xf6\xe3\x95\xd2\x1a\xc0e\x92\x1d\xfe\xe5}\xe4\xbf\xca\x84\xde\xf1\xe2n\x01\xc0\xac\xd4\xa4\x8d\x1d\x89\xef\xbf\xf6\xeb\x04\xdd4\x91\xea\xbf\xa0R\xee\xc1i\x03\xf1\xbfE\x19\x9f\x14W|\xf0\xbf\x13\xb6\xccr]3\xf3\xbf\xa2\xca_v\xdd\xa3\xf1\xbf~\xb6\xe5|\xb9\xd8\xfb\xbfy\xd6\x10\x93\x0cf\xfc\xbf\x93;\x8f}\xe6\x89\xed\xbf\x1d\x15z\xb8/\xbc\xee\xbf\x16-\xba\xdb:g\xf0\xbf\xd7\xaaT\x06\xfca\xf0\xbf\x8e\xd1\xff\x06\xf8r\xf0\xbf2\xea\xc0)?=\xf2\xbf\xf3w\x06\xbe"\xaf\xf1\xbf\xdc0\xba\xea\xc2\x03\xef\xbf\t5\xff8\xdf\x11\xf2\xbf]\xfb\x87_\xca\xc3\xf3\xbf\x93}o?$\x93\xb7\xbf\xc3\xa7Q&I]\xfd\xbf}\xac\xb1A\x83.\xef\xbf\x19\xafH\xed\xd4\xcd\xf0\xbf.\x1f\x8d\xf5\x8e\x07\xf3\xbf+\xda\x8d\xbe\x82\x00\xf1\xbf-)\x06=\xd0\xed\xfc\xbf\xb4W\xe7\xb5\xf0\xfe\xfc\xbfn\xd1\xf2\xe1\x86\xcb\xf2\xbf(\x87\x04)\xd1Y\xea\xbf(\x87\x04)\xd1Y\xea\xbf\xc1%U\xd1\xa5F\xe9\xbf\xe6\x06\xbcJ\xf2N\xee\xbf\x1f\x13\x94L\xe4g\xf2\xbf\xbe\xb9\xd8\xf2\xe3j\x01\xc0;\x9f\x9dVA\x10\xf0\xbf\x0b\xbdyr\xca\xb7\xf3\xbf\x1f\x13\x94L\xe4g\xf2\xbf\xd2\x88!%\x1d\xd3\xd7\xbf\xb9\x03\xc8B\xad\xa2\xfd\xbf@\x86\x12PO\t\xf0\xbf\xd5?\x89(\xbf\xd8\x01\xc0\xb0\x1e}.\xe7\xf7\xf1\xbf\x03\xb5\x03t5T\xe7\xbf\xa7\x9fs\x9cw\x0f\xf3\xbf\xa9\xa2Z\xe9rt\x1d\xc0Gt\xdeS\xf1\xe9!\xc0\xee+Y"\xcf\x9f\xdf\xbf\xab`M]\xb2\xf8\x00\xc0M\xf7\x8dg\xd5\xc5\x15\xc0\xc8\xbf\xe4nF\xae\xe7\xbf\xddt\xc8T\x80\x7f\xd9\xbfF(O\xf7\x91\xad\xff\xbf\x14W\xeb\xd1\xfey\xf1\xbfD\r\xfc\x90\xa0D\xf6\xbfD\x0cf\xb0G\x81\xee\xbf\xcc\x05a\xc4\x9e\xe2\xf1\xbf\xae\xdf\x14\x07\xc7\x98\xe9\xbf\xb1\xcb\xda\xef\xf5\xcc\xea\xbf8fR\n\xffg\xe1\xbfjA\xb2\xf6@4\xf3\xbf\xa3^I\xcc\xe2x\xec\xbf\x8405\xa4\xa9\xad\xdf\xbf\xed5o\xa8\x92\xf7\xff\xbf\x13\x8f\xe9\xb1\xb0s\xf2\xbf\xc05\x00\x0b\x9e\x1d\xf0\xbf\xba\xd8\xc3\xe5\x99\x0f\xeb\xbf\x8fd\x0e31\xe5\xf1\xbfH\xc1\xf0\x0c=\xdc\xf2\xbf\xadDR\x7f7\x92\xea\xbf\xdff\xa0\x92\x17\x0b\x03\xc0\xc8p\t\x98\x96i\xe3\xbf\xf4\xefO\xb8\xd4\xd9\x00\xc0\x9e\xdc\x801\xe7\xca\xf4\xbf\xe8\x7fM\xf7oq\xf5\xbf\xf3\x9d\x10\x89\x11\xad\xe7\xbfk\x82\x86!\x8aX\xef\xbfJ#\xfdC]\x99\xf1\xbf;<B\xfab{\xf3\xbf\xca\n\xd1\xcc\xa11\x15\xc0\x0fC\xee\xe4r\xd0\xeb\xbf\xe9cW\xa8e \xf5\xbf\xe4m!\xe7\xf8\x04\xd7\xbf\xaf5\x16\xfc\xc95\xdf\xbf\xbe\xcfw\xfa\x05\xbc\xeb\xbf\x10Le\x99\xf2F\xf3\xbf\x05\xa7}\x90e{\xe7\xbf\x0c\x0b\xbb#\x9aX\xf7\xbfZ\xdb\xc8)b\x87\xf8\xbf\xc0\xd5"S4\x04\xe7?\x80\xa1\xff\x17\x14[\xdc\xbf\xb5\\o\xcfe\xa9\xf5\xbfFX\x9d\xa7\xd6\xdd\xe6\xbf\x0c\x86\x1b=q*\xda\xbf@&\xe6\xf7 \xf5\xec\xbf\xf78\xd8\x8f\xf8\xd4\xf2\xbf}\xa3H\x9a<m\xe3\xbf^{\xdfc\xc8\xb6\xd3\xbf3\xf4\x956\xc0?\xea?\x87\xc9K\x0c>\x0f\xeb\xbf\x13Um*\x044\xe2\xbfW3\xd9\x85;a\xdc\xbf\xfa\xcd\xeb@\xa8~\xf3\xbf\x14I\x12\xbb,\xb0\xf5\xbfJ\xf3Wf)\x91\xf2\xbf\xb6\xb9\x0b,\xcc\xc3\xf1\xbfwB\xf1\xb4\x89\xc4\xef\xbf\x10\xebO\x8b\t\xc8\xf3\xbfS\xa3J*\xeb\xa1\xf1\xbf\x06s\xa376u\xf3\xbfSk\xda\xc0\n\xf7\xf5\xbfl\xbc\x91\x9c[\xf0\xf0\xbf.x\xbd\x9anu\xd7\xbf\xcd\xd0\xc48S\xac\xf3\xbf\x11]\x12\xe6\xc3\xec\xf2\xbf\x93\xc7\xf1%\x1b\xf4\xf1\xbf\xc0\xdet\xb0\xfd\'\xf1\xbf~\r\t\xb0/\x08\xf4\xbf\xa2V\xfe\xa9\x1fJ\xf3\xbf\x13\x0f"\xa3`\x9d\xed\xbf\x0fZ\xf7\x0e$\xdb\xf2\xbf&\x97\xe9\xfaR\x0c\xf3\xbf%\xea^\x950[\xf2\xbf\xf4\xa5\xdf?\xd9Q\x14\xc0\xf6\xc9-\x190c\xf0\xbfp\xe6\x9d\xaa\x1d\xbe\xee\xbf\xd8i\xbf\x13d\x82\xf0\xbf`[\x8a\xe2\xfd\xb5\xed\xbf\x07\xd7\xf4\x80\xa8\xc8\xe3\xbfJ\x8f\x18\x1b\xa3^\xea\xbfq|\xb0n\x96\xa9\xed\xbfb\xa11\xefY$\xdc\xbfF(S\x84\x0f\xe8\xdf\xbf\xa1\x91\xfe\xf6\x1a\xfb\xe4\xbf\xce\x84b\xdaA\'\xf2\xbf\xe4e_s\xdb~\xf0\xbf\xd3\x1dF\xf7]\xf4\xee\xbf\xd7\xce\x07\xeb\\\x8c\xe1\xbf\xc0\xf3/\xae\xc9*\xf1\xbfg\xa6\xc9Or\xbf\xe0\xbf\xc8\x90\x01\xda\x05M\xde\xbf\xffz\x8f\x83\xa6\xab\xf0\xbff\x82\xa3\xc5\xf3_\xe8\xbfe\x93h\x8e"/\xee\xbf1\xa0\x99H`J\xed\xbf\xe2%\x01U\xa0^\xea?\xb2\x9dBmu \xef\xbf!\xcc\x91\xf3\xdc`\x10\xc0\x81\xe6\x90Jg\x13\x13\xc0l,\xca\xb6%`\xea\xbf\x84\xeb?\x17\xd6\x8f\xed\xbf\xc6W#q\xe7C\xe9\xbf]\xf95>U\xef\xf1\xbfA\xd9$le\xae\xfd\xbf\x97\xaa\r\xe9q\x1a\xee\xbfhG\xf63\xc4\xfa\xea\xbf9D\x9f(2\x0b\xe7\xbf0\n\x91,\xe2\x11\xf3\xbf\x97\xec\xf2w\xc7\x17\xf1\xbfp\xa3\x18\xbdq\x8c\xf3\xbf\\4\xd4\x19\xb4@\xf3\xbf\r\xbe\x02\xe5$+\xe8\xbf\x15f\xf1\xf0\n\x89\xff\xbf\x17\x9dGa\xe8j\xe6\xbfp\t\n8\x10\xea\xee\xbf\xd3\xd0\x1c\xb0\xed:\xee\xbf:\x0c\xdf\x81\xee$\xf2\xbf\xe1\xf0\xe4\x9ck#\xdb\xbfA\x0f\xc8\xf9t\xb2\xf7\xbf\xe0\xd6\xb8\xa0\x9dW\x11\xc0\x9d\x97\xc8y\x1a\xda\x00\xc0/\xbf\x11\xc2\x1f4\x1d\xc0\x11\xa1\xb1\x83g\xb6\xf5\xbf|\xd5Mi\x88"\x02\xc0;Q(@s\xba\x01\xc0\x0c]\xf4\xdd8\x11\xf4\xbf16j\x06U\xdd\x01\xc0\xab\xb5R\xd3\xb2\xa8\xf1\xbf\x0c\xc8/o\r\r\xfc\xbf\xfa\x01\x03\x93\xb2L\xfc\xbf\xa12\xc1i\x8e\xa3\x18\xc0\xbf:\x9aW\xf7\xfc\xed\xbf.]\rY}\xcd\xee\xbfx\xf8\xb8]\xcbQ\xf1\xbf\xc7i\xdc\xab\x9a\xbc\xed\xbf\xa3\xe8w\x00\x80\r\xef\xbfl\x86i\xabi\xd5\xed\xbf\xbf\xa4\xf9\x1c\xca3\xf3\xbf\x06/\xa9\xf2\x97j\xef\xbf@C`(\x81S\xf4\xbf\xce\xca\x0e\x01\x8ew\xf3\xbf=\x8fl8F*\xf5\xbfY\x80\xa9\xc0?\xd5\xfc\xbf\xd9\x01;\x1d\x10,\xf3\xbfu\xb6:\nB\xb6\xf5\xbf=V@\xe2>\x81\xf2\xbf\xe3T\xaa)\xcd2\xf3\xbf7V\x0c\x81\x87\xc0\xfd\xbf\xeb\xc3{}2\xc6\xfc\xbf\xd0\xeb\xf2\xea<\x93\xed\xbf\xbc,Y<\xfa\xb6\xe3\xbf\xcf\\O\xe89\xc5\xea\xbf\r\xab\xf8U\x8fL\xe8\xbfI\xab\xeb\xc0\xb3\x8d\xfe\xbf\x1b\xc9~\x14\xb0Y\x10\xc0X\x03?\'\xd8\x95\xe4\xbf\xa6\xe95\xa6|i\xe8\xbf\xe8\x9a\xc8Q8\x96\xf4\xbf\'\x99\xc2\x83>\x1a\xf2\xbf|\t\x072t\xa4\xee\xbf\x10\xfb\xee\xd9\x16\xbb\xeb\xbf\xb9q\xafBZ\xc4\xee\xbf\xa6\x01\xb3\tF\xa0\t\xc0G\xa7N<\x8b\x9f\xf0\xbf$\xd3\x08bf\xa0\xee\xbf\xb1\xe1Z\xcaoJ\xed\xbf\x12\xe7\x14y\xbf[\xf2\xbf\xfd\xe6\x1b\xf4\x10\xc8\x01\xc0\x97\xa7\x9d\xb6c\xc1\xe8\xbf\n\xde\xe9\x1e\xf4\x1f\xe9\xbf\x10\xa9\xb0\x86\xc6M\xf1\xbf\xcb\xe6Y \xadS\xff\xbf\xb6\xb9\xd1s!g\xf4\xbf\xbf\x9dsm\xca\xdf\x00\xc0\x1f\xf0\xf4\xdf\xf5U\xe6\xbf#^\xf3\xc0\x1d!\x17\xc0\x0b(\xfaHC\x92\xee\xbfa4\x05\x92\x1b\xf4\xe6\xbf'
p29
tp30
bg3
(g4
(I0
tp31
g6
tp32
Rp33
(I1
(I705
tp34
g13
I00
S'\xc3rT\xfc/\xf3S@\xdeq\xef\xb1W\xdeS@:w\x1c\xd0S\xccS@\xb2?\x89\x0c0\xe3S@r\n\trh\xd6S@u\xe3\xa5\xea+\xdbS@\xca\xe8b\xaf\x06\xd6S@\xe0\xa4d\x93\xda\xd2S@\xc4\x01H\x1f\xcb\xd2S@\xb1#\xed2\x02\xe3S@\xf3\xc7Q\xaa\x82\xd6S@XqRp\xbf\xe2S@`M\xdds5\xe3S@\x08v1-2\xd8S@\x85d\xf7@\x1a\xe3S@ r\xc2\x99\x88\xdcS@DD\xa26{\xe7S@\xd0F\x9e_\xb5\xdcS@"\xbdW\x11\x9f\xe6S@\xafr\xaf\x17W\xf3S@y\x04\xce\x11K\xe4S@\xc8X\xf7H\xa6\xdcS@!R)\xde\xe7\xd1S@R\xba\xd6\r\xb9\xdaS@\xa1\xb2lp\x9f\xd2S@\x1bR\x92oB\xeaS@cv2S\x1a\xd9S@s-\xc3;\x1b\xd3S@\xe0o\xb0\xc8\xda\xefS@uA\x16&H\xecS@\xe5\xc5\x97aY\xcfS@\x1b\xe6\xe6\xae\x81\xd6S@A\xf9D\x9d0\xd7S@\x19S\xc8\xa5\xe9\xf8S@.\xdd\x89E]\xe6S@\x8d\xb0\xde\x9b\xbf\xd8S@\x98\xe5>9\x11\xd3S@\x1f\xcc\xbb\x91\xe5\xdaS@b\xa96O(\xeeS@\x1ci\x19j`\xdfS@\x7f\xfe\x18\xf1a\xd4S@R\xa1\x9e>A\tT@\x9c\xbe\x19\xcf\xb5\xd8S@\t\xba\xc4\x9bD\xd9S@\xa1\xdeqK\xda\xdfS@\x91\xd7G\xb8^\xdeS@.\xbb\xc8\xb8\xa1\xc9S@T\xf5\xc7\x17f\xc9S@u\xed\x03\xad\xa2\xccS@\xfd\x186\x84\x19\xd9S@a\xb7\xbb)\xfa\xdaS@\x7f\xfd\xa5\x11\x1b\xe8S@$\xceL\x9c\xc0\xe7S@\x837\xd4\x81O\xd6S@2I\x8d\xae\xcb\xefS@\x03\xa2\xc2h\xf8\xe3S@\x0f\xadmZ4\xd7S@\xa0\xfb+1\xed\xd6S@\x93\x0c\x1eH\x7f\xcfS@\x01\xdd\nyI\xd7S@\xe9+\x8dVW\x95S@0P\xda\xa7e\xceS@\xb0\x1d\xe4/%\xd2S@\xd08\xfd\xe1.\xdbS@\xa9\x1a\xabG\xe7\xe0S@j\xbbYrO\xd2S@\x9bBcRO\xe5S@\xf2\xb7\x16\xec\x00\xd3S@2\xc7\x82\xe1.\xd2S@B\xd6\xd3\xb5\xd8\xd9S@\x14\x1b\x1e\xc6_\xd9S@%\xd3O\xcf\x92\xe5S@\xef\xc3f\x9ef\xd4S@\xd0\x9e\x11\xf2nTS@%\x9c\x0e\xb64\xdcS@M\xfdS\xb3\xd9\xdcS@\xbfK\x16\xfc\xfc\xf3S@\xe9gc/a\xe1S@\xfe\x8b\x8e\xfcf\xd3S@#\xd99\xe8z\xcfS@\xedQ\x10/6\xe8S@\x13\xffj\x15AVS@\xe6\xee\xfc\x0b\xac\xd8S@\x0f\x03\xdc\xecE\xe6S@0\x16)\x97=\x93S@\xbc\xc65\xce\x1f\xe5S@MJ\x96\x82^\xcfS@\x88EU\xe4L\xdcS@\xaacpo\xc9\xd6S@\xd9\x0b5f;\xf2S@VE\x95y\xf9\xd8S@I\x8d\x00\xa6B\xe4S@\x04+\xc2\xac.\xdbS@,\x8a\xa5E<\xd2S@!\x1d|\xb0\x01\xd1S@\xf3\xb0H\xd4\xefbS@\xa5\xeff\xe9q\xe6S@\xf7C\xa3\x8c&\xd9S@^\x0c\xdb\xa7\xab\xd9S@4\x1a\xf7\xbd2\xf5S@\xa1M\x0e\x0b/\xe2S@Y}!\x95\x19\xceS@\x06\x13\xb2mh\xcfS@@\xe5\x1f\xb8\x91\xf5S@a\x04\xfb\x87\x8d\xf9S@\xa0\xe6\xc25P\xd3S@VG\xfd\xbc\x14\xe5S@Z\xcc[K[\xccS@\x80\xed)\x90u\xfbS@Z\xf9\x058\xb9\xe6S@t\xd8O\xdc\x1b\xefS@d\x9c#f\xe2\xd0S@\x98\xab^\xf5\xee\xe7S@\xdb\x12\xd2{\xe6\xd6S@\x1a\xaf\x14\xd4\xc9\xf7S@\xd2\xe2\x04h\x12\xf0S@\xbe<\x93\x9a\x9e\xf0S@\x99a\xc1\x02\xd5\xe2S@/\xfcw\r9\xe3S@\x90b)$n\xdbS@\xcb\xaf\xcd8\xc6\xd7S@\x86f\xb7\x19\x96\xdcS@\x175Lu\xc9\xe2S@\x05<py\x01\xccS@\x92\'a\x9d\xe8\xd6S@\xe8\x94\xfa\x1d\xdf\xd7S@8\x89OW\xab\xd0S@w\xd4q\xe5\x92\xcfS@\\5\xb9\x80\xc0\xd3S@\xad\x90H\xee\xb4\xd6S@q\xecpU\xac\xcfS@v.\\\x91\xc4\xddS@\xa7\x8273i\xdaS@\x9dM\x0e8\xbe\xd2S@\xa3\xa7%@h\xfcS@^\xfc\xa0)\xee\xe4S@\xd5\xac\x05\x91\x00\xd3S@\xd0\\\xbf\x91\x94\xcdS@\xb9\xae\x08\xec(\xcfS@\xf7\x8ft\x857\xf1S@\xb2\x1ce;\x9e\xd8S@\xb51p\xd5\xf2\xefS@?\\lA\x86\xd6S@!%\xfd+L\xd1S@\xc1\x83\xbc\xb3`\xdaS@N\\\xd1G\x83\xe3S@\xad\xe9k\t!\xd9S@\xd3\x10w\'\xe0\xcfS@\xd3eL\xb6\xe0\xd2S@r\n\trh\xd6S@\t=\xad\x9d\xbf\xe2S@@\xca\x874\xa7\xf8S@D5\x8dOP\xe2S@\xdfJ \x19\x90\xe4S@Z\xdb\xe2\x93\x00\xd6S@r\n\trh\xd6S@\xbbv\xb9:\xd3\xd4S@K\x8ag]\xf1\xf7S@\xddB\xc60\x97\xd9S@\xb4R9L\x04\xf4S@7\xb4es\xf1\xd5S@O\nk\xdbo\xdcS@\xb8\xdf#)\xdf\xf3S@\xeb\xa2\xa4\xc5\x87\xd2S@\xad\xed~!\xb9\xd2S@n\x9b\xe5\xaf\xc8\xe8S@yt\xceh\x1d\xd9S@;\x8c0\xd6\xd6\xdcS@\x85\x1d\xd2h\xe8\xd1S@\xb9\xdb\x11\x9f0\xe5S@\xea\xf5\xbca\xf9\xd6S@\xf7\rt\x17\xda\xd9S@O\xea\xc6\xa1\xf7\xf9S@T\xee\xe2[P\xe5S@\xb2<\xa1\xde\xac\xf3S@d\x1f\x96-\xe9\xfaS@\x99\xf5\x02\xe0\x06\xd7S@:t=\xfb\x82\xe7S@\xb19\xf4\xe0\x0b\xe9S@E,\xab=\x8b\xe4S@\x90\xca\xd7?\xe4\xe6S@c\xcc\x8d\x06q\xfbS@\xc9RL\xc8\xc0\xe7S@\xf9\xe0Of\x89\xf3S@H\xd4X\x14\xc6\xe4S@\xd0;#\x13\xac\xdeS@\x7f\xfd\xa5\x11\x1b\xe8S@\xdee9\xcb\xf4\xd9S@\x17D]\x8c\x7f\xdbS@\xbd\xcdm\xf5\x9e\xd9S@;\xa9\xa9vo\xf2S@;\xa9\xa9vo\xf2S@\xc5\x10\x8e\x1dn\xd8S@\x1c\x81\x12\xd38\xd8S@\xb8 \xd4\x05\xd4\xebS@\xffS\x18\x84-\xe3S@\x86\x11x?\x82\xceS@\xc39\x1d\xa11\xe8S@\x95\r\x1a\x96I\xdbS@ \xed$\x82\xc8\xd0S@\\\'\xb2\xcf\xca\xd2S@\xed\x84V\x8e\x92\xdaS@ f\x80:\xae\xd1S@\xeee\xed[\x9a\xedS@A\x82\xc9\xef\xc2\xd8S@\xe0\xe6\xd6k\x00\xe4S@\xc4w\xb7%+\xfcS@\xb8\x87\xf4qp\xd2S@3\x08|\x90\xb2\xd6S@\x8d\xbb\xfdz{\xd8S@\x9b\x84\t\x0b$\xdbS@\xcaS\xf01\x1c\xdbS@G\xcd\xae\xbc\xed\xe8S@z\xa4\x112\x82\xe4S@V\x91\xda\x13\xb7\xd6S@D-\x0b\xd9\xf1\xe1S@\xf0\x8fZt@\xd9S@\xaa\xf9\x0f\xb5Q\xeaS@\xc3\xcern\x84\xe7S@\xf4\x1e3>R\xcfS@3\x86\x1a\x90?\xdfS@a\x9e\xf40\xee\xf8S@\xff\xf6\xd6\xdb3\xdeS@\xab\xc0\xdd\x01\x03\xddS@\xfb\xc5pn\xb5\xf2S@\x18#\xca\x91\xc8\xddS@\xfdf\x80!\x93\xdcS@+z\xe0\x8ag\xdcS@6\x85}XF\xd7S@\xd4\x00I(\xbe\xd8S@ \x0e(H@\xdbS@7"\xb8q\xc4\xdaS@\x80b$\xc7\xcd\xd8S@g\x98\xa69\xcf\xd9S@6>c\xe9:\xd7S@\xdd\xb6\xc7\x8b#\xd9S@Z\xa4%|\x98\xf3S@\xd4\x99\x87\xf3\xf1\xddS@\xa9\xf4\xd6\xfe\xa1\xd8S@\xd9\xafu$`\xd8S@L}m/K\xd6S@\xb1\xf9H/\xf0\xd6S@s\x8a\xaf\xf6W\xd6S@\xda~{\x80\xd2\xd7S@\x17\xc9\xc2\x1f\xb6\xd2S@\xdeJ\xe7\xb9f\xd6S@\x95\xce\\\x0b\xb5\xd2S@2x]\x05\x0e\xd4S@\xcc\xc0\xb2\x17r\xd3S@\x1a\xc8 Z6\xf3S@\xc3\xf0\xba\x99\xab\xf3S@\x87\xfe\x85B\x14\xd1S@\x89\xdf\x05\x9a\x90\xd2S@\xc3[\xe6\x08o\xd2S@ c\xbex\xd0\xf3S@\xb3\xd4\x12\x1a\xaa\xd0S@\xb4\x80?\x93J\xd0S@\x9cet\xd9\xf1\xcbS@\x88Vo]\x7f\xd2S@H\x95\xcc/\xfe\xcdS@\x19\xa7\xf7\xac\xe9\xd8S@ \xd4\x08\xbc]\xd0S@5\xc7\x0e\xbe\xc7\xf3S@\x1b\x1a"#\xef\xd9S@_\xb4\x92\xf3o\xe7S@\xf3i\n\xbf\n\xe5S@!|A\xfd5\xe7S@l\xff\xa0\xf7\xdf\xd0S@\xd3.\xb3\xf3F\xe4S@\xae\x7f\xee%y\xc9S@\x0cr\xc9\xb9\x05\xd9S@\x0bpU\x07\x8d\xd3S@m\xa1\xe8SQ\xd9S@w\xe4.V\xa1\xf8S@\x8e\x94\xd36\xc9\xe8S@\x90@8G\x9f\xccS@6\xbc\x12\xa5&\xe8S@!\xafQ\x00B\xd0S@\xcah\xc9}i\xe4S@\xb4\xa0G%\x13\xe3S@/\xfcw\r9\xe3S@n\x9e^\x05\xd9\xe2S@\xb9\xad*\xad\xa3\xe7S@W\xe4\xb4\x07\x92\xe6S@\x1buSP\xed\xe6S@p\x03\xc7\x98M\xe6S@\xfa\xc0\x99\x8e\xd1\xd5S@6\r\xf2Y\xa5\xd9S@\xfa\x88\x85\xf6\xc6\xd5S@\x1f\xe4.\xd7\x00\xd9S@yz\xf1\xc4\xc2\xd6S@G\xe6\x8fu\xf3\xd8S@\x88\x07\xef\x05\x14\xe8S@\xf1\x8d\xe23\xfd\xf0S@z~\x9b!\xbf\xe2S@\xbc\xc65\xce\x1f\xe5S@X\x99\xb9\x87\xf2\xe0S@W\x13\x8b\x89\xb1mS@\n\x17\xaf`\x11\xf9S@\xb9\xe0\xe7Q\xb5\xe2S@\xfd\xe9\x05\xcf\xf7\xe1S@$,\xe2\x8f*\xdcS@\x9fvJ:"\xe5S@\xc5m\xa2"\t\xf8S@\xf7\x0cT\xbdj\xdcS@w\xf1`\xe6\xf9\xe4S@h#F\xf6\t\xeeS@\xa0\x8d\xc8\xc9\xce\xf7S@\\\xf3\xa2\x17\xdb\xd9S@\xd5\xa00&\xfa\xe4S@JH\xbd\r\xa9\xcfS@\xa4\x8f\xb8\x8c&\xf8S@\x1f\xd0\xa7Y\x81\xd0S@\x88\x15\xff\xd5\x96\xd9S@\xf4{\xc1\xc9G\x06T@\x8f}?{\xd9\xf1S@V\xfa\x14Pf\xe6S@,\xf8\xc5F\x0e\xd3S@\xa0\xe1\x9a\x95\x97\xd1S@by\xbd\x8a\x82\xd1S@\xc6\xaa\x85\x98\xc4\xdaS@\xef\n}-(\xd1S@\x89\xcb\xc2G\xea\xf2S@E\x15\x8f3W\x83S@\xee\xf92A\x0c\x95S@4wy\x90Q\xd3S@3S@\xfe\x8c\xd6S@\xdbX\n\xad\xeb\xd2S@\xad\xf2\xcf\xb5c\xf7S@[\xfbc \n\xe8S@\'\x96\xf68\xd5hS@\xe5\xfe\x14-\n\xf2S@\xf3#M`U\xe4S@Rx\xd8\x8e.\xf9S@B\xf8\xb8\x0f\xa2\xdeS@\xb9}#\x81\xec\xfaS@\xe5\xd1\xe8\x9e?\xddS@\x1e\x88\x84\x8e\x93\xddS@\xc7\x16\xd4a\x9c\xe7S@\x93\x89\xfd\xb5\x1a\x01T@\xcf\x90DB\xfa\xdcS@\x95#n#e\xdcS@[7]bv\xf2S@\xdeO\x98\xe4\xa9\xdbS@B\x13\xafN\x03\xe5S@W\x92l]\x92\xd0S@\xd0\xd7yo-\xf1S@x\xf87\x1d\xc5\xe8S@\xe0\x0c\xb3\xa1\x81\xdbS@8 \x13v\x98\xe4S@\xfe\x8f\r:\xc5\xd8S@\x08\x9c\x94\xe2/\xdbS@n\xa1RS\x89\xdbS@l\x03g=\xcd\xf3S@eT\t\xe8~\xf1S@\xf4n\xaf\xe8\xe0\xe3S@\xde\xb7\x9a\xfe\xe5\xdaS@5L\x9a$\xdc\xf3S@\xd4\xbaK\x13\x98\xdcS@l\x03g=\xcd\xf3S@\x8f\xf3iMf\xe4S@\xb7\xd5\xa2\xc6+\xe8S@f\xf7\xadRx\xfaS@<\xaf\x84\x8b\xb7jS@\x90w\xc0\x12\r\xdbS@2\x9e\xe1X\x17\xdfS@.\xdeI\xaek\xf2S@\xaeL\x87\xdeA\xdbS@\x91\xa1\xa4\xff\x1f\x00T@\x96w\nb&\xe7S@\xe6\xb6d\xb4\xc2\xccS@\xa1\xd0\x07\xe3\r\xe8S@\xf17R\x07\x93\xf4S@y\xa5~\x14\x89\xe4S@\xc4S\x02\xf2\xd0\xe7S@\xe4.&\xda\x94\xd9S@\xa3\xc6\xb4@\xc5\xdaS@\xc8\x86"\xf8<\xdaS@\xb9\xad*\xad\xa3\xe7S@s\x94\x89\xdd\xc2\xd9S@3\xb2&,\x16\xf2S@y)\'ZM\xd9S@\xa3\xa6j \x8f\xd5S@\x00\x01xtt\xe7S@\x9f\xbe\xc1\xaf\xa7\xe7S@\x04xw[>\xebS@q\x97\x92\xd2\x00\xd6S@\x86\xfb\xd1\xcf\xaf\xfaS@\x88\xd0\x87\x91\xdd\xe6S@\xc7\x0f\x19 *\xe8S@B\xff{yk\xe7S@v\x99\x99\xffT\xd3S@\ta\xa3\x95\xaf\xd8S@\xe49c\xc5\x1a\xd9S@v-\xd4\x14\xdc\xe4S@\xfbH,M\xed\xd8S@\xd0\xd6\xf9\xdd\x15\xd9S@|/\x9dVZ\x13T@~m\xeb\xc0\xa9\xd3S@6k\r\xfa\xee\xd6S@-Q\x08\x03x\xd3S@&\xb7\xe1\n\xa5\xd8S@\xce9]\xa3r\xd8S@\x99?\x80\x1f\xf9\xeaS@\xc5B\x0c\x87w\xd6S@\xbbcj\x1cJ\xd8S@d\xec\xc0C\xc2\xd6S@$4\x1f\x06\xa9\xd5S@\xf1\\>\xfe\x1a\xd7S@| \x9a`\xce\xe6S@\rdX\xeb\xfc\xd3S@\xf1\xa6\xea\xb0+\xd7S@\xde\xf2\xeb[_\xd4S@; \xed,\xfa\xf6S@\xc2\xeba!\xae\xf8S@>\xa9\x84\xaa"\xd0S@k\xc1\xdf,\x07\xd4S@M\x11\x1f\x13\x12\xf9S@%\x91M\xaa\x19\xf8S@\x12+\xa8\x8e\xc5\xd2S@\xaa|\x83[\x9f\xd2S@\xf7\x93\xb5\xb0\xbe\xf3S@\xc6\xda\xb4\xff\xbe\xe0S@\x18\xc3\x9c\x97\x80\xd1S@\x89\xfe\xf7\xbb\x15\xd5S@\xea\x18V\xd8\x1a\xd3S@\xc5\x82\x11\x99\xf4\xd2S@\x9e\xbf:\x1c8\xd2S@]\xc5\xd8%\xa1\xd0S@\x1b\x8b\x88\x08\x81\xd2S@\xbc\xa2\xe7Y,\xe4S@\xf3\x8el|c\xd2S@\xe3\x87\xcb\xb18\xefS@k*\x08\xd5Y\xf3S@\x9eB\x1aO\xd7\xe2S@\xbet \xca\xdd\xd0S@\xd4MIc\xda\xd5S@fK\xf4\x8d\x17\xd0S@W*\x1e\x03\xea\xcfS@\xa8>\xb4X\xe7\xd1S@\xcd\xad%>\xab\xcdS@\\i\xfe\x06 \xf6S@\xa2\xa0|\xa8\xec\xe1S@\x01\x02\x01(\xeb\xceS@\xbb\x10\xcc\x1e\xe4\xdaS@\xec\x84`tE\xcfS@M7\xc0\x04\xf5\xdaS@,B\x9f\xfed\xd0S@,\x9b:\xab}\xceS@[,\xfe!\x88\xd3S@\x8br\xdd\xe0\x87\xddS@\x8e\xd7\xaes\xe7\xfaS@\x9e(\x15{\xc7\xf2S@\xa7\xc2\xef`/\xecS@\xf7_o^\xb4\xccS@\x0eM\x95U\xe3\xe5S@Sy\x0c\x10\xc4\xe2S@\xd1Y\xb9h\xcd\xd5S@"\xe2\xa1\xa3\xea\xe6S@\xd0\xc7\xc6\x07C\xe3S@V\'V\xee\x07\x1fT@!LQ\x18=\xdcS@\xf9\x16\xdc\xcec\xe8S@\xe9\xde\xc3\xf0\x97\xd2S@QX\xe1Yt\xd2S@\xba8=\x07\xda\xdbS@\x02\x04\xd0\xb0\xfb\xd6S@f6~\xe0\xc5\xf6S@\xd7\xc9\x97o\xbd\xf4S@OD\x1d\xd3@\xd6S@\x9d\xcd\x01\xd7\xdd\xf1S@v}\xa5\x89\x9b\xd9S@DO]\xa0\xe8\xd8S@\x0c\xcf\xda\x1c\xe8\xfcS@$3\xb9\'E\xe4S@\x12R\xecI\xb2\xefS@\x81\xd0\xf1mi\x7fS@D\x9c@\xc7T\xfaS@f|\xf4\xb5\x83\xf1S@\x9f\x18\xe3\x11\x0c\xdeS@\\]~\xbc\xca\xdeS@:>#sC\xddS@\xf9\x1b\r\xcc\x11\xdfS@M\x1f\xeb\xa9\xde\xddS@a2\xd2\x87\xe6\xf2S@=\x82\'\xb2\x95\xf5S@X\xc5#\xfa\x9f\xf5S@z@n\xe5\xb5\xdbS@b\xa0\xed:]\xdbS@\xea\xe8\xb0\xc8\xf3\xe2S@\x83[k\xb5\x8b\xdbS@\xba\xe9o/\'\xdbS@>\x1cx\xbf\xdb\xfaS@\x8c,\xcfz\xd0\xfaS@^@y>R\xe3S@\xa8-\xf1\x9d\x80\xdbS@\x9a4FK\x1b\xe5S@U*\x02\xb2\xb5\xd5S@B\xff{yk\xe7S@S\x8bm\xbfI\xcfS@\xe7j\xaa\x04\xbd\xdaS@ \xe2;fA\xdbS@\xdbg\xbcm\x8f\xd9S@\xc4S\x02\xf2\xd0\xe7S@\xd9\x11e\x031\xe8S@\x91\x90S\xc7\xb2\xd7S@\xac\xeaR\xc5\x02\xe4S@\xac\xeaR\xc5\x02\xe4S@\x8a\xf3#\xc1\xf6\xe3S@\xcf\xdd\x9c\xeae\xd0S@<~oVb\xd7S@R(\xfd\xa7\xe6\xf3S@mR\xd0\xb1\x80\xd9S@\xde\x91\xd1C\xba\xdaS@<~oVb\xd7S@A\xf2t\xc81\xf9S@\xa7/\x87\xc7\xde\xe8S@\x01\xd2\xf4\x17J\xd9S@\xdf\xec\xb3\xc2\x9b\xf3S@\x05\x82\x02\x93\xd4\xd9S@\xc3Uf\xe54\xe4S@\xf7\xfb\x17Ct\xe6S@\x86\x0bh]\xa2\xcaS@\xe3\x8c\x03\xaa\x1eaS@\xd7\xf0[\x13Z\xd6S@\x8c\xb18\xc7\x8d\xf2S@:\x1f2\xa69\x96S@\xfa\x03l\xf0\xaa\xe4S@?\x17\xdc\xe1\x98\xd5S@st\xce4\x1e\xeaS@\xc5\n\xa9\xdf-\xd9S@X\xe7)H\x9c\xdaS@\xa9@|Q\x96\xd2S@\xe9\x88\xda\xd00\xd9S@&dg\x1fL\xd2S@N\xca=\xfe;\xe6S@\xb6\xb1qX7\xd1S@\xd4\xc4\xe4x\x0b\xd9S@v\xfe<G9\xd3S@`\xf0F\x8ff\xd1S@\x0f\'\x8b\x02\xb4\xefS@=\x07A8\xa1\xd8S@\xb3=Pi\x7f\xe7S@\xe6\xe4\xb6\xed\xc8\xe6S@Q\xf4\xc7\x19_\xd8S@i\x07!\x16\xa4\xd8S@v\xd1S\x8bw\xd3S@\x1b]\x8a\x17\xce\x05T@ \xd3)\xb0o\xd2S@M\xa9XS\xa3\xefS@\xd8&g}-\xd9S@\x11R\x81DA\xd9S@#\x9ag8\x9b\xe6S@J7?\xfcU\xd7S@\xcd4=\xa5\xe0\xd7S@ \xc1\xe6\x8a\x81\xd8S@\x0cAW\x91\xcbIS@\xcb.\xfbJg\xe7S@\x02P\xa7\x9b\x10\xd9S@\x89?\xe2\xea\xa8\xd3S@\xdc\xc4\x12\x1ff\xd2S@\xda\xbdDy\x02\xe8S@\x17\xb4<6\xd5\xd7S@\t\xd2y\xec\r\xd4S@\xf8\xa9+h\xaf\xeaS@Hq\'x:\xecS@?N\xe2\xdf\xb5\xf8S@\xb1\xcbh\xfd\xb4\xd2S@\x0f\x8eS\x1cJ\xd8S@\xe5\x80K\xd3`\xd4S@\x9c,A\xcc\xf5\xd2S@$4\x1f\x06\xa9\xd5S@;\xbe\\\xa5\x17\xd7S@\x8d\x9b\xa0Q\xfc\xd3S@\xa1o\xe6\xe7P\xd0S@\x03E|\x16}\xf9S@\x05o{\xe6\xae\xd1S@\xc3\xcc\xaa\\\xae\xcfS@\xe1\xbe\xe8bc\xd8S@\x9c\xe8]p)\xe6S@\x14Y\x92E\x94\xdbS@-@r\xec\x9e\xd8S@\xc4\xd6\xbf\xce\xe3\xd8S@\xa5o?\xb4\\\xd8S@D\x8bO\xef\xd5\xd8S@\x89*=\xc7\xdd\xd7S@\x85\x8e:\xd2\x7f\xd8S@\xbe\xef\xec7\n\xdbS@\x8e\xd2E\xa4\x85\xd9S@.\xd1\x0e\x88\x81\xd3S@e\x16hQ\xa7\xdaS@\x14\x84\xf7\xcd\xd0\xdaS@\x9dx\xe1@\xce\xd9S@M\x04a\x8b\xde\xd6S@2;\xed\xe2>\xdbS@\x9eT\xce[8\xd7S@}\xa2\x84z\xc9\xd9S@\x05<a^\x19\xd7S@\x883O48\xdbS@!\xd4\xb7Uw\xd6S@\x88%R\xf6\x14\x81S@tY\x01\xd37\xdbS@\xd4\xf6\x06\xe9\xee\xdaS@\xdc\rRK\x9f\xdbS@\xb0\x1a\x1e5H\xdbS@\x8a\x19@\xe5r\xd2S@\x94\xd7\xc6\x9de\xd3S@\x8aQ\xb9F\xa5\xdbS@Y\x910^\xff\xd0S@\xef\xf5S\x88e\xd1S@P\x82@1@\xd2S@Yq\xd7v\xf1\xdcS@\rG\xd2\xf1\x9a\xdcS@)\x17X\x11R\xdcS@x\xa1$8"\xd1S@\xd7\xe6Go\xea\xdcS@*PL9\xa5\xd0S@\xfaO\xe8\x1f\xab\xcfS@\x87>U\x12\x81\xdeS@2A2UD\xd0S@\x08\xbe\x0f\x19\\\xd0S@\'\xe4\xa5i,\xdfS@\xab\x00\x91\xea}\xf9S@\x1dl?\x1eK\xe0S@4\xc3jE\xb1RS@\xb9P\x14!\xb4\x98S@\xd5\xfe\x84:\xd4\xe3S@\xcb\x8b\xa2U\xa4\xe4S@\x04\xaf\x1d\xd4\xeb\xe3S@7\xb4\xf8/\xfd\xe6S@M4y\xb2\xc7\xe8S@\x97\xe1\x9bG\x16\xe5S@e\xbb{\xd0\x87\xe4S@/\xf1\xe6\xda\x1a\xe4S@\xfa\x87\xa3\xa9o\xe6S@S\r\xa1\xe3\x04\xe6S@C\xb9\xd6\x0e\xd0\xe6S@\x92x\xccv\xbb\xe6S@^dE\x05\xa2\xe4S@\x9ak;*\x1f\xeaS@\xa2\xd3\xde\x8a\x01\xe5S@~\xcdJY\x8e\xe6S@\xd5>e\xb83\xe7S@\x0br\xa7\xd5\xdf\xfaS@>)\x1d2q\xf7S@6\x9ab\x92\xe1\xeaS@\xd3\xec\xa5\xfd\x9exS@\xb3\xba\xbc\xcd\x93\xefS@\x82Q\'\x87\xa6NS@\xed\x92~P\x1d\xf7S@0\x8fW\xe1\xa6\xf3S@l\x8f;\xae\x91\xf3S@#\x19\x1b\xc4\x91\xefS@#\xee&\xdf\xbc\xf4S@\xf2\x9d\x8aP\xdd\xf2S@<\xd5\x1f\xf5Y\xf5S@H\x88\xbd\xc0\x89\xf5S@&\x9c\xf8\xb1\xf7wS@\x02t&\x00b\xdaS@\xda\x0b\xa2MF\xdcS@\xa1\xd3\x06\xd6\xbb\xdeS@P\xbcOkb\xdbS@ \x12U\xe1E\xdbS@\x1dW%\xbb\xc4\xd9S@\xa4\x15\xdaK\x1d\xdbS@\xf8\x06\xaa\x13f\xd9S@\x96K\xa2j\x18\xdaS@<\xecA\xa2\xac\xd8S@*Z\x14\x8d\xd9\xd8S@_\xef\xaep\xdd\xe6S@W\x05\xa5y\xb4\xd7S@\x9a\xe9\xe5\xc9\x8e\xd8S@\x80\x15`*\x13\xd7S@0#`\xc7D\xd7S@\xeb\xf9,\xab\xd7\xe7S@\xe5\x16\x02\x8d,\xe8S@\x81\x10Sq\xb1\xe4S@\xdf\xber\xa8c\xd2S@\xe7X\x84u\x0b\xe5S@\x97e\x99V\xb3\xe4S@\xbf\xbbg\x19B\xeaS@\x94\xcd\xd4\xe9\xc0iS@\x1d\xbf^\r\x84\xe5S@\xdeZ\xe9\xcd~\xe6S@\x0c\x9c@\xfe\x81\xfaS@\xe4#\x17Q\xe3\xfaS@\xc0<\xb1\x808\xfcS@\xdb\x11\x02\x1e$\xe4S@+\xfa\xceT\xd2\xe3S@\xf6\x7f\xa6\t\x0bHS@J\x17\x89\xbf\x9d\xdcS@\xea\xe6e\xbc\xea\xdaS@s^\xb3/\x9e\xdfS@w$d\r\x97\xd6S@w\x8cv\\\xc4\xf3S@^[s*"\xe3S@\x00<\xbc"\xed\xe3S@aX4\xb7\xae\xe5S@J\'\x80\x80\xc7\xf0S@\xc4w\x99L\x1e\xe7S@=\xae\x7f\xa3@\xf1S@\xce\xd5\x8a\xf0\x04\xe5S@\x7f\x1de\\RvS@\xae8\x90\x1c3\xe7S@\x08\x15\x9dzz\xe7S@'
p35
tp36
btp37
a.
