# Supplementary material for: Sea ice drift data for Fram Strait derived from a feature-tracking algorithm applied on Sentinel-1 SAR imagery
Source: Data Brief. 2018 Apr 19;18:1410–5. doi: 10.1016/j.dib.2018.04.034 (PMC5999601; doi:10.1016/j.dib.2018.04.034)
Supplement: Supplementary file 2 — Supplementary material [file mmc2.zip › fs_s1a_data/HH_filter200vec/FramStrait_HH_20141007T063935_20141009T062312.dat]

(lp0
S'S1A_EW_GRDM_1SDH_20141007T063935_20141007T064035_002720_0030C1_E3C9.zip'
p1
aS'S1A_EW_GRDM_1SDH_20141009T062312_20141009T062412_002749_00315F_A968.zip'
p2
a(cnumpy.core.multiarray
_reconstruct
p3
(cnumpy
ndarray
p4
(I0
tp5
S'b'
p6
tp7
Rp8
(I1
(I7588
tp9
cnumpy
dtype
p10
(S'f8'
p11
I0
I1
tp12
Rp13
(I3
S'<'
p14
NNNI-1
I-1
I0
tp15
bI00
S'\x04\x8c\xfdL\xc8\x85/@\x98\x97\x01;\xaaF+@\xd32\x05\xa9\xdeR0@\x81\xbe\xea\x15\xcb\xfb,@\xa8\xff\xb9\xb5\xfb>2@\xf3DCcp\xc1%@f%\\\xd0G\xba)@\xbfe\x1f\xdb\xf1M(@\x8d\x9f\xc3\xfa\x92\x82)@\x7f\x03|\xb2\xa3\x10,@\xb4\xf2\x01\\\xaf\x17&@\xa3\x81\t\xd0\xc7\xd8,@PQ\x1d9\xb9M/@%\x1cM7\xd19)@\x81@\xf9\xdf\xe3L+@\xaf+\xdf\xad \xcc0@lR\xf2t\x9d\x880@\xd9\xc8\xe2\x1b\x8b\xc2/@o\xc7\x06\x13\x15\xc51@]a\x11\x19\x08\xfe0@t0&\xca{7,@Q,\xc6CX\x8a,@\xb97\x99\xbf:\t(@\xde\xa16\xb9\xe0\x8b,@\x83(\xb2sS\xd7-@\xb8\xa6\xee%G\xcf1@\x1f>\xadIe\xe0%@\xd9\xaa\x91\x03\xbbB0@a\xe1\xae&j\xca%@a\x02|\xd7\xd9\xa9-@E\x9ans\x08\xc9-@6\x9e\xf138\xc8(@\xd5\xb3Y\xa9\xdf\xbe+@\xb6+\xa2\xd9zX-@\xa2\x02,g(\x91.@o\x90\xf2\xd4\xb5\xd4)@\x14O\xc9\x1cY\xdd)@\x9fNI;\x1b!0@Hz\xae\x07\x1d\xdf.@de\xb1i\xe8\xd5-@\x7f\xc6Y \xfa\x7f)@\xb4\x1bCa\xe2\xca0@\x89\xb6TEN\xee*@\xa8\xb8\xd9\x8c\xa7\xb3)@D\xc3,H\xc5E0@\xcc\x00?\xa0\xe6\xc8%@!ry\xa6\xf3Q1@\x91c\x90\xa7O+,@\x8c\x04\x8b\xc2\xd1\x03+@1\x1c(\xdfG\xb8/@\xa7\xaa\x9bZ\x16\xca0@_\xec\xcdY/\xe3&@\xdd\xfa\x1fX\xd3\x17.@:h\xd0\x0b\xd9\xad0@\x01\x80\x18\xb7\x94R0@=\xb2\xe0\x90\x94C2@]G>K>*0@\x12;\xfc\xf0\x02\xc71@/\x08\xb5\xd8\x7f\xcc-@\x06(\xdf\x11fE-@\xd6\x94<C\\\xcc-@\x0e\x82z\x9b\x07\xb50@\x11\xf7R\xf4&\xed0@K\xce \xc2k\x071@\xa8\xbb\xf8\x0eU\x07,@y\x13I\xb8\xf9\xeb0@\x90l\xf8V&N*@\xd2\x03\x14c"\xaf0@1\xa6c\xbc8K&@\x1el\x88\xe3R\xf3/@h\x84\x02<\x8e\xc4)@@Q8\xf4k\xa90@"Z}0^\x95-@\xba\x94\xf2<\x1fW%@c \x8d\xca\xdf\xcc%@\x9b\xf4\xe6\xe9*\xf3,@\x96E\xff\x14\xb7m0@\x86\xd5\xca`Y*,@\xd5\x99f\xafh\xbe-@\x94\xe5\x12\x91\xa7\xeb&@\x8a\x98[ \x10C-@\x8d\xb1\nL\xa2\xb70@\xde\xb1|2\xb57/@I\xc8,#\xbdw)@"FYo\xea\xeb0@\xf9\xa6\xcb\xff\x13f(@\xb5\n\x80C\xa8\x11&@Vp\x9e\xe4\xfc\x02\'@\xa5L\xf23\n\xf0-@\xc5\xe9y\xd9K\xcb%@\x1a\xf2E\'\xca\xf4%@\xcf\xabD\x98\xa0\x1f.@S!\x8bZ\x0eM-@(\xcd\xd0\xdf\xc1S,@\xbc\xfb\xba\xe6\xfdl-@\x1a\xa8\x80\x83x\xf20@F\x86]}\xd0t1@y\xadhQ\x9f\xbc,@I\x9dr\x08\x16\xeb*@\x01\x94\xde-\x85\xf8,@\x19$;\xf3\xb5r0@.\xbf\x1f\xd52\x001@b\x90\xeb\xf8\xfb\xae-@-\x19I\x9ek\xe5*@Hr\x1a\xd6\x05-(@s\xce\xb4\xd1\xb1\x9a0@l\x0b\xe8\xdf\xfc!(@K\xa2|>\x8aa1@\x06\xe9\xee/\x0eu&@x@M\xaen\xe1/@\'\xc8\x9f\x0b\x7f\xba+@\xc86\x12;bH0@\xbex\xaf\xea\xfdx.@\x1bU\x18_\x98\x8f%@\xcbB_\x9bag)@\x08\xacwY\x86\x97-@H\xeaCv\xf6\x07(@\x08\x1aU\xb6\x94\xc5%@\x17\xe0\xfd\xbf\x7fd-@o\xe0=\xe8\x17\xf9,@(\xe7\x1dD\xe3O1@\xc5\'\xc9\xf7H\xfb+@0\x8f\xbd)G\xa8.@\xf9\x0f\x82\x19\xa0X,@~H2\x9e\\})@\r\x0eA\xe1\xf7\xe8.@\xb6",\xb9:\x8d0@#\xd4\x0f\x94\xbf\xb40@\\a\r\xaa\xfd\x1c\'@A\xc0\xcd\x0e\xa9\xce1@\xb8\x19\xebHQ\xc4&@\xe0\x83\xa0\x83\x03)&@\x08VS\x97\xa9\xf6&@\xf1\xf4X\x8e\xc4w3@\xc2]b\x9c)\xd2-@>\x8b\x0fQ1\xc7%@`\x10\xb0w\xcfe,@\\\x80\x95sT\x18-@\x17\x16\xad\x88\xc4\xd6-@\xa5U\x1641,\'@\xa2\x07<|8\x7f-@\xa0?\x10h\xcc\x001@R\xb6\x13\xb2\x12\x040@@\x1a\xc3d\xd3h&@\x92`\xbd\x9f\xfe\xce0@g\x9a\x96\xad\x85\x92-@GU\xa5,\x99p.@\xcb\x08-\x10Bk0@\xab3u|\xe07,@\xac\x0b\x8c\x949\x10-@\x1d\x8d6\x82?r%@\x9a\xbapR\xf6\xb30@\xaa\\\x91el\xaf1@r\x84\xf5\x9c\xe6\x071@f\x9d5\xf8)q(@w\xee\xf7\x1bqI/@\x90\x95\xe4$\x19t-@\x89\x88-\xae#M0@\x89\x9bGINo&@\xef\xa6\xf1f\x8a\xd41@E\xc6\xa9\xa7952@\x9a)u\\\xda\xca(@\xa5\xc5\xadP\x88g-@^\xe2\xcf\xfd%\xcf-@\x94RYT|\xf6-@\x9eRU\t\xb81/@\n\xef\xe2\xf9J\xa1.@S\xe8V\x83,L+@\x19\xc6\xaa\xf88\xc4&@\xfab4\xec<\xf8&@>\xach\x05\x17\xb9*@\xf3`\xc6S\x1c\xe4\'@/\xc4\xfe\xdc\xa5\xe7-@n\xda\x8eJ\x04\x9c1@R&\x03\xd6\xa4\x8b.@Nb\xcf\xb2\x82\xb20@\xa9:O\x07\x06\x1a+@\xf7=Ed+7)@\x06\xa4N(.\xe9\'@C\xd2\xa6\xa2!\xa3,@\x97m%\x7fM7&@[\xe1~j[G&@\xa6\xe3\x94\xa3\xd8k%@^>\xdc\x11\xee\xfd0@>k\x7f\xf2uK+@6\x136\xaedB*@\x86\xfd\x8e==\xdd-@qj#}\xc6\xa9.@k\x8a]\xd0\xa8\xa5.@\x92}"\xa6\xcd\xa8)@\x9a\xf9\x07|\xad\xd11@t\x1f\xc8\x06\x8c%\'@M\xe7\x80\x0e\x10\xf9-@C\xa4Hhr\xa50@>\xc2\xac\xbb\xe6-.@\xe5Z\x0el\xc0\xf4,@\xc3\x8co\xfaFj/@.7>\x8e\x1a\xa6,@\x08ke\x8a}\x9c0@\x939\xb3\xe4$91@\xeah\x14T\xe6<+@\xab\x82\xa2\xdd\xd5\n1@\xce\x8b\xc9T\xce\xc00@t\xbd\x1fqf\xe50@(\xd8\x8f\xae\x0f]2@\x9c\xf2\xec\xd2\xbbF*@E\x99\x17w\xb1\x8c0@\xa6\x0e\x02\xab\xbd\xd11@\x04\x8e\x01g?\xf90@\xb1\x92\xde\xbf[\x93&@\x01\xad\xf52[\x16\'@\x1a\xe7\xac\x9a\x94\xba0@\xf1\xf6c\x18\xc4\x901@S\xbcd\x0c\x17m.@\xbf\xff\xe1\x04=\xda\'@N\xec"\xd80*-@\xe1\xdc:\xe1\xf3\x02-@\xa1K\xc5_\xe8\xda)@\xda\xae\x1b\xdb\xd0\x0f+@\xe3\x1a\xe1L\xb4[0@\xfc\xe6\xfb;\x17$1@\x87\xe6\x03{Y\x17-@\x92M?^A},@\x18\xf9\x1d\xac\xbd\xed\'@\xd9WjT\x06\x0b/@\x17\xcbL\x8c:#0@\x97r,\x1f\x10\xb3,@\xc2{\xff\x92\x98\x07\'@\x91E\xd6\xa3\x1e\x8b&@^l\xfa\xb5m/&@S\xb5\xc9\x82\xf0~-@\xe2XnN\x1c\xa8-@\xff\xf6\x9f\xd7\xc2\xb71@\x89\xcarF^\xd91@\xec|\xd4\xa5ms,@\xc1W\xeb;\x95o,@[\x06D\xaej6*@Sm\xef\xc5\x88"*@(\xb2\xd7_\xff\n)@!\x1f7\xb7\xf9\x0b1@\xe0q\x93Ow(&@\xdf\xb3k\xe2j\xa40@1Lv\xd8oL&@\x08?\x02,I30@\xc5\x05w\x19\x8a<-@y\x01\xa7\xcc,\x88*@\xa7\xa3\xc2\xfa\'C*@\xbd\x0b\xf8\'\x1d\xbe0@s\x04e\xc3\xe5\x9f0@`=t\x14|X1@\xa7(\xfc\xee\x92\xc90@bbC\x9b\x8d\xdf,@$\x1dk\xfc\x02z-@K\xcf\xbb\'\xaf\x86%@\xf7\xd7\xb6\xf4\x9d.&@9\xfd\xd4\x84\x1dH1@x\xa5r\xb8\xa4I1@\r\x19\x1bc\xa4\x99/@0PJ4&\xd2*@E+E{\xe8\xb50@\xc9\xf5\xc4\xfeY\xc5(@\xedQ\xf9R{\xdc&@y\xf12\x04@\xd71@\xf0\xdb\xc1\x0fk:/@\xd4K9\xb2\xf1\x97%@\xb27\x9c\x0b%^&@\xb9\x00\xea\xf8\xbf\x01\'@\xed\x94\x85ks\x84*@.\xb2(@Q\xd8*@e9\x93i=\xeb-@\x84\x9e\xa6_Q\xb0-@\x9c\x8f\x19:\xf4\xe50@\x1fiM\xc3C\xc9%@1\x0eWX\x86K/@\x7fG;\xcc\x8a\xcb*@}3M-\x85\xea&@\xa1\xd5;|\xe9\xc1,@y\xff\xef\x9b\x80*-@\xb6\x80\x99"\x94\xa3/@lJ\x9b\xf2\x130,@\xb0D#\xf3.\xa40@\x0e\x8b\x84+\t\x191@A\xdf\x12\xbde!/@\xdav%\xe1\x04\x840@`%\t\xdaW\x170@\x98\xd4\x94F\x06\xe5-@\x860\xbbzW\\0@\x1a\xe2\xad\x00\xc5))@\xac\x8a-\x07\x97\x1f+@\x86\x0c\xc2\xd3J\x9f1@\xbd\xae\x8a\xef\xcd\x01\'@O\xcc\x00\xba\xa2\x17+@sY\xe9\xcd\x02s(@}\xe6\x95 \xb8\xe0&@\x80\x95\xdf8\x18\t(@k9\xcc\xcbe\xd5*@{\xc7S\xf9\xfb\x95-@\xbb\xba\xaa\xf2\xdd8*@\x18Cd\xa4k\x02.@\x15T\x97\x9ar\xdc-@\xc7|\x8b\x86dz*@pi\x18|\x88\x7f0@\xec)8\x9b6\xc9%@\xe0ic\x85"V.@a\xf1\xd1\xadf\x95)@\x80\xa23!\x9b\x9d-@\x04J9\xa1\xe9U\'@\x17\xca\x040\xc6\xbe\'@\x08bz0\x10\x8f1@\x17T\xd4\xe9\x10\x171@\x1c\xb4\xc6&\x8d%-@rz\rJ#%+@\xe6\xc4e\'v\xef&@7\xedZ\x18>!+@\xe0 \x8c<`\x960@\x9b\x06\x98\x9f\x11\t\'@\xde\xfd0\x08\xae\x9a1@t-\xe9z\x0b\xf7\'@!\x81\xb9\xafj\xcb*@[^\x99\x83\xa1\xd2*@\xb0WU\x17\t9(@b\xde\xd9\xff\xe8t)@\x8f\xe8\xb2\xf2?\xc9%@`\xde\xfc\'\x85"+@\xb0\x89\xa3\xbdX\x19\'@\xd5gD\xe8\x9b\xf90@m\xf0\x82\xc5\x1470@\xe4\xcf\x14\x8eW\x8b1@\xb8\t\x9f\x06\x19\xdc%@\xd9@\r\x02\xcd\x1c*@x`\xc8R\xd9 /@0X\xa5|\xfcE/@\x12\xdd&\xdf\xf3\xae*@\xb2\xb2\x18y\xd4\xbd%@/O\xfa;\xf1\xb1%@\x19\x08\xacB\x9d\xb8\'@\xfeqe\xf2\xcd@.@\x11bX\xc7Z\xa50@%<\x18\xb3\x9d\xf9+@\x0c\xfe\xff]b\xf6&@|\x94\xe1\xd3\xb5\xa0-@\xb7\x8f%N\xdf\x0b&@\xc69\xc2\x93F\xc8(@8\xe2\x10\xeaFU*@\x99\x7f\xdcJ\x8d\xd3%@D\x18p\xc2gR.@\xcc\xf3\xc5\xe0\x077/@\xf2s5Q!<.@\xc36N\xdeX\xc41@\xd1\x87\xc9\xd9\xf1d/@_\x0f\x05\x16\xb5u%@0:\x191;\xfa0@U\xa8\xd8j\x80\x0f0@c\xe6Ct6\xf4.@\xa7\xdb\x07\xb9I\xc21@I6\xa0\xb0LD/@\x99g\xdaL\xd9u0@\x94\xcdw\xc9\xb7\x9c.@\xb4\xd0i\xa0\x89{1@\xf8\xd3\x03b\xdav\'@\xdeQD\xd5\x80\xf4(@\xbe8\xce\xa1\x12\x830@\x979|\x15:r-@\xa5\xc0di\xb9T1@+~\xee\xfdM\x1c0@8\xc4\x80\x98\x91&*@\x7f\xf8\x8f\xbay\xe30@\xab\xc6\x92\xd0p\xdc1@\x15s\x8f\xed\xa7\xa1-@\x8e\xf1\xee1\xa9}-@\xe8PBi\xe5 *@2\xf8\x8b\xd0_\x993@\xe2&\xb9\x0e\xc3\xe5)@\'\xe3\x0b\x93\x80\xfd,@\xf1\x01\xc7ys\x0e1@\xe6*\xb1h\xec\x190@l!m~\xfe+-@\xd6\xb4X\xe3b\x960@\xd9\x17\xd31\xdc\x1b3@\x982r\x96mH\'@(j\xf3\xdd:\xfb&@\x835\x94\x8c\x10\xef(@\xbf\x93\x85\x07\xb8E)@PAL\xff\x8e\xad0@s\x99v#\x96\x07(@\xbf\x99\x16%\x0b\xcc1@\x9fhh?\x02\xab1@:S\x06s\xbbm-@"\xe7\n\xa8n{.@<\x1e\xbe\xc4R\x121@\x83\xfb\xf8H\x1f\xc31@\x9f.V\xbeVQ,@\x98z\xf9\xcb\x11\xab*@&5\xfb\xd8Fz1@\x8a\r\x9b\x1b&\xfb1@\xd1\x9b~\x0c\xa6\xa6.@\x02\xef\xcf\xca&{%@\xc0\xb6\x9c\x8b\x85\xd80@\x07O\x84\x90\xda\')@\xeaN\xf4\x85\xbdo-@\xb6\xcdn>ZZ%@\xbf\x0fPK(\xa0&@\x0e(\xb3\xdd\xb9\x99/@#\x99L\xd4\x9bw0@\xa3\x0e\x99\x01f,\'@#\x8b}\xff *)@\xcc\xae\xe1\x90_\xa10@\xaaZ\x93\x96\xf4\xe6%@\xdf8\xbe\x87*\x98&@T\xf9\x10\xfce\x82,@#\x04\x85\x85\xb2\x18+@k\xf4\x9d\x19\x9d=.@\x1b\xb3UO\xc9\xc60@n\x85|\xa1\x11\x141@\xc9q\xd9_\xc9\x9a0@\xd6\x8c\xebyB\x893@\xd0`\xd5\xd3\x1cl*@\xcf\x13\xcf0*\xf0-@\x8a\x01Sf\xf1/&@g2\xce\x84\x89,+@\x07\xe3Q\x86\x82o-@\xefy\xda\x9e\x8dh-@\xde~\x04\xff\n!-@\xf3-\x1a\xb8\x06&/@\xdf\xf0\xe9g\x17\x8e,@\x1e\xd5@\xcc\xa520@\xee\xb7\xd23\x0b\xbb,@,\xfe\xca\xbe\xc7\xff-@\x80\x00\xb6\x91\xccO-@J5\xda\t\x81\xc4-@\x0b\x12\xb3\x0f\x1e\x881@\x92\x8e~\xb0k\x0b(@\xb6N?`+\xba*@|\x8d\xe8k#\xb10@\x95\x8f\x89v\xa9h&@\x89N\x8a\xa5Lr0@\x91\xc7\xf0V$\xa6-@=\xe6\x89\xday\x131@\xce\x84\xa1\xac@\xb7,@\xb2\x81\x1f\x80\xf3\xd70@t\xdf%\xfc\xb2\x9f-@v\xb1\x8cN=)/@\xd8Q\xf7d\xa5\xc60@y\x8d\xaa\x9f\x99\x1b0@\x04\x88\xd5\x96\x96\x81-@\xd8qvw\xdc\xe10@p3\xf1\xe8[\xe40@\xf8\xd0\xfd\xab\xe0N2@\x85@\x83\x89\xe6\xcf/@\xe8\xdaC,\x82\xcb0@\x94\x1b\xb2\xecfD&@\x84V\x01\xd4\x03D2@G\xf93\xab\xa4\xdc1@\xf3\xa8\x95\xec\xe9\xd3\'@\xd8\xdf\x91\xaac\xe11@\x8b]2\x05j\xb70@\r>h\xf7\xc8\xcc(@FR\xfa\x12\xbe<,@\xd0\xc04\xca\xa2P&@W<\xa5}\xb0#,@xI\xfb\xc5\xedm,@\xc3\xc0\xd0\xf7Q`(@LK\xb6\xea\xfdx-@Tz\xcbKQ\x1f2@\xe5\x18\xa1\x11\xe3J(@\x89\x08N\x8e\xf9\x8b.@Y\xd6\x9b/4$0@\xe4\xa3\x1dWf\xe1%@\xb3!\xa0\x83\xc7K-@[*\xd7\xde3\xaa\'@\xa6A\xcc\x10\r\x0c.@\xb4\xaa1\x0bd\x1d)@\x01T\x00\x04V\x021@n\x0c\x17\xdd\xa3~,@J\x9e\x1a\xe9\xd5B\'@\x9a\x05\xa5\xf6\x9f\x9b\'@R\'\xe5\x8f\x98n*@{&\x14\xd6G\xd80@z\xd1\x81\xd3\x02\xb9%@\x9b\xbe\xe5\xde\xed>(@0$\x8e\x82\xd1\xcb1@\x83\x843\xc5\x7f\xb60@?\x85\xbc \xf9p0@6\xe8F\x9fv\x1c0@\xdf\x9e\xb6\xa8\xdf\x98-@\xb6\x13C\xec\x95e-@F\xben\xaaM\xdc0@\x1f6\x9d\xa82\xa90@\xce\x9d\x8e\x84)&\'@<\xfe*\xbc\x1b0/@\x84\xa0\xbe}G\x8d.@\x07f\xf3\x84\xb5\xb60@\x10d\x92\xe9\n(-@\x91\xf4\xce\xdf\xf0\x9b0@\xb4~\xc8\x95(?&@\x94\xe1\xc6\x8a0D0@\x0e\xcdr\x87\xc7\x19.@\x046\xa7E\x12\xf1)@v\xf2\xc0\xfbP\x18/@\x8d\xa7u\x8d\xcb\xbe*@\x9cb\xa1\xfb\xa1t0@\xf7\x03\x01Xj\x05,@\x82t\xd2}s\xeb,@_c\x88=U\xfd(@l\x8fn\xf3\xc8\xf00@\xd6\x91\x19O\\\xf5-@\xf0\x18\x9d\xfbP\xf20@\xf2\x06\x8f\xf8\x00\xb3(@\xf8\x89\r\xa8\xaa5.@;\xca\x8ah\xd7\x1b1@;\xeb\xe8\xc26\',@\xfeh+c\xf8\x1d.@\xd3++\xf1\xb1\x981@t\xdc\xb6\r\x86\xb1,@U\xd6#\x86\xeb\x1d)@\xe9\x10\xf3\x9at\x19\'@f\x80jf\x90\xd41@\xbe\x7f\xec\xdcS\xd8)@yw\xbc\x12:\xf5.@\x02\xf6\xb1+9\xbc(@\x81\xdedO\xf7\xc5+@P\xce\x0b@\xe7%0@7em\r\x14\x91-@|\xfc\x80\rk\x012@\xbe\xaa\xe5\xc5\xd0\xa70@\x00\xfe\xb1(\xa1\x1a.@3\x00\x91\x02\x01\xf0-@\xf7"O\x97\x07p/@\xad\x04_\xd0r\xf7-@\xb8toW\x85\xb9%@Rr\xbe;\xf4\xaf(@\xc9\x8bK\x00\xcc\xd0,@\x02\x8a/\xd1\x92\x1b.@J\xf3\xd3\xee\xb3A.@>.\xdcY\x86\xa4)@\xcb@T\x13\xa4\xb6,@z,\x8d:\x00l(@\x84RT\\\xf6\x89(@,\xac\xdd\x05\xcb\xd20@\xdab=y\x87\xfa(@\x9d\x8a\x8a\xe0\xff\x1f-@\xe4Bv\xd5\xf0\x01.@`\x18\xea\xeb\xb4\x951@\xe4\x199\xe4\xa8\xf6-@<G.\xf4]\'0@\xc5y\x10Jc\xad0@\xd4\xca\xb0\xd2M\x07+@\xe3\xc0\xa9\x1e\xb1\xea,@\xf1x?B\t\xc8*@\xa8a\x19r<\xfe\'@4\x9ca\x13|+2@<Y\xfb\x17\xee8*@\xf8\x98\x82,|\x971@\xdb3\xa9\xc0\xf65.@L2Y=~\x15/@s\xc5\xa9\x96l\xd51@\xf0\xcf)Y\xae\x9e&@;\')\xea\xd5\xb4,@\x80\x06\x956\x03\x960@G\xf1\x04,\xb7!/@\xf1\x82\x93+\xbdo/@\xcd\xdc\xe3i!\xac.@t\x04\xe4\x08k\xbb.@ x\xceSM\'0@\xb5Le.*\x1e.@\x1e\xe1\xa8\xe0\xb1\x102@\xcf\td\xb0=f(@1xl+\x9f\x1e1@\x80O}t\xb9r%@\xa8\x95 \x931\xab&@Y\xe5\x17\x8b\xb7\x03*@$\xd4?\xa8\x80\x19)@-`\xe4\x1a\xc8\xb6&@\xbdO`\x95\x06x/@(\x02\x88\xc3C\xa10@\xf1r\x9b\xb9\xa7\x8e\'@\x0fP{GV\x9e(@\xba\xf3G\x13\xd1\x98(@&\xc1\xd2\x03\x932+@\x84(\xb0\xfd\x0bQ(@\xc9v\xb8\x1c\xa3\x05-@\xea\xe8s\x90\xdb\xf4%@\xc8\x01\xfb\xfdO\xd90@\xc1b\x9fb2z(@<\x97I\x84f\xfd(@\x19T\x03\xa0\xdam(@\xe7\x82\x83\xf3\xccy,@\xc9,\n\x90\x1f\xe12@\xd7d\xdfV\xcf\xf90@\x00\x0b?VH>2@\xc4\x17\x8c\x989\x1f-@R\x07\xcc\xc3\xd1\x81.@M\xd3$\xcc\x9ca%@\xad\x87h#\x94\xc9*@\t\xfc\xcf\xe5\xe6\x94)@G\xc7\'\xcb;\xcd.@Gj\xa5\xc8HJ\'@\xc5C\xb0raO%@\xf0\x92y\xc0:\x0f\'@\xbd=\xf2#9\xd9(@,\r\xcd\t\x1b\xc0(@\xc8SZQ\xec\x88/@\x92\xb8\xb9\x80\xbf\xb2%@\xa2\xc5\x81H\x0f\xdc0@*j\xa13)\xc0\'@>\xba\x995\x16!1@#eE\x8e.\xc20@\xb3\xbf\xb8^\x96\xbc0@\xbe~\xde\xb8N61@\xe7g\xab2\xd3\x84*@=\x88\x1c\xdb\xa4\x181@\xfeC\x84\x9c~\x8f&@y"\xf0u\xff\xdf%@\xf2\xd7\xde(\x15\xcc0@\xc6\xd1\xcb5\xa4\x0c2@\xb8\xb6\xe8\xeb\xce\xfe\'@\nC\x8d\x15\x9e\n/@\xe33 :\xab},@\xd8w\x186,v)@\xb7\x17\x98\x98g\xea1@\xf4\x11l\x99 \x88+@`\xfa\x1c\xf0W\x871@\xf5KOc\xefH-@Q\x0b\x84^\x16\xff*@\x01\xb6\x03j\xa1n,@\xf0\x90\xf7\xcdxF.@\xddI\xe31\x12\xc6\'@\x9f=\xa5j\x977*@\xd6\x04B\x13\x8c\x1a.@"L\x10\xfbj\xd0&@\xf8v&^\xf7c\'@z\x8c\xf0\xfac\xdc.@g\xbf)\xff=\xb20@\xec\t\xbd\x01/\x9c0@\xcb\x872\xdf\xb1\xbb)@\x1a}\xda\xc0VE*@h\x925`\n\x0e2@\xce:F\xe7\xaf\xdd0@:\x90\x1b\xcd\xf261@AA\xec\xf73),@~\x15\x07\x13\xe8\xa1/@c\xecM\xf7F\xa4,@\xaa\xae\xa6\x13k\xcf0@0\xfbbj\xb4\xb3)@8\xfe\x80^r\xa5*@\x0c\xc0\x1amU\x17\'@\x90\xc3\xbd\x87\x97x*@\xff8]~s\xeb%@\xd9\x90\xf9\x13\xef5)@E\x14\xf0\x94\xc1\xf6*@\xdf\xb3\x1f]\\,0@=It\x03\xcc\xa6,@\xbah\x9eV7\x87)@\x9a;\xf2\x1d\xf9\xdf*@\xf4\xcd\x014\x95\xe3*@n+\xdf\rJ\xa5-@\x0bCz\xe0\xb2\x80*@_\xe7\\\xeb\xeb\xe70@7`\xe6\xc4\xc7A/@\xe7\x8a\xc2!h\xcc%@\x91\x8d\x1b\x95m\xbf%@N]Z!\x91n1@\t\xf94\x1b@\xdb,@\xe9;"\x02a\r&@\xda,\x80\xff\x16u*@\x15\xe8C\x00-K2@\xd3\n_4\xca\xeb1@\xf7u\xa45\xca\x960@\x07\xbdn\x8c\x82\xc5&@\xe1nA$\x99\xa1)@P\\\x95>\xa2\x9e/@\x89\xfe\xd2\xcc@\x89,@MW\xfa\xb2Xz(@\x94Nt\x90K62@\x8b\x01\xf5l\x1dw%@\x1dF \xe9\x1a\xb6%@Yj\xaf\xe0\x9c\xfc0@\xa49\x89\xcdp\x0f&@9\xb8\xc6\x14\xa6\xea0@\x93\xa3\xa8\xfbqg.@\x7fN\xa0@\x8dw/@f\x8ap\xa9\xca\x19/@}?\xa8\xb8\xc0{)@\xcd>\xd9U\x1c\x90%@\xcc\xb36l\x83 \'@\x90\x97\x14\x04\xbf\xc30@\xd0\x0f\xe1\xce\xa0\xca,@\xfe\xd1L\x87\xcf\xc6\'@\xb3\xe8\xe0P\xb2t(@+\xc5\xb0\xdd\xe9\xc6-@\x08\x93\xae[\xce\xf3%@\xf2\xe7\x93WE\t,@\x93\xfa\xe7\xd4\xf4\x88,@#w\x95\xf7\x90\xf3)@\x00\xa3\x91\x92\xbb\x07%@[\xfe\x88 d\x911@H\xad\x0f\x88\xbe\xfa0@\x1f\xcc2eq\xb7*@\x8b\x9dn$~\x84+@\x1b\xa8\xf7\xba\xb2J1@\xc2KHU\x93\xaa-@%\xe6K\xc2fY1@\xf6\x83\xe4\xcb\xe4\xa1-@z(vT\xd9O,@\xe4\xb6\xf9\xf1O\x16-@\xae\xd6\xfd\x98\x99@.@\xeb\x80\x91\xe0\x10\xb6(@\x01\xba\x0e\xf7\xa4\xdd%@\x88e\xa1\x85\x13`\'@\x93ua\x1a\x99\x1c-@5M\xbf:Al-@\xf8\t\x9c\xb3\xc6\x08&@\xa6\xa0\x93\xc8\xd8}%@\x0eD\xca\xda\xc0\x9d%@\xa2\x934\xfa\xab(1@\xc3\xb4\x8e\x10\xf8\xd00@\xc9\xe8?\xd9\xac\x8a(@\x9b8\x10\xaf\x15\xcb1@\xdcJ\x1d\x065\x8f(@\xac\x84\xac\xc7\xa9p)@\x83\xe5\xca\xa4A\xb7%@\x03\x82\xed\xacv\x10.@\xf8\xfb\xa2\xe2&10@\xb9^\x15;\xb3A2@\xb4\x9c3\x8dd\xf60@\xbb\xd9\xda\x1c\x9d\xb0/@\xb5s\x85\xb6\x06U.@KF/\xc1\xd1)-@\x9b\xdf\x90\x8f\xe0s0@\x9d\x8e\xe6\xba\ro.@\xf2K\x13\xc0f\x05&@px\xf9\x1c\xde&,@\xeb\x9a\xa4\xb9%\x17*@\xfb\xbe\x00"\x04\xd5&@\x8bP\x14\xee\xcb?&@\xd4J\x97\'g/,@%\xb4\xaa|\xde=,@\xbf|\x14u\x01\xbc%@3\x04\x8fT\x11\xb5,@pT%\x1d&m+@2!]X\xba8\'@\x91\x8a)m\x9a\xbc-@\x15\x1ea9N\xd2-@"S\xa9n\xeao0@(E\x13\x9a%.&@\xf2\x05p\'\\\xef*@"H\xb0\xe6\xe5\xd61@c \xac\x94\x92\x8b1@N\x05zfB\x16\'@\xfd\x9dI\xdb\x9e61@\xd5\xb2p&\xd5\xd3\'@\x91VlH\xbc0/@\x0eh"\xb8\x18,*@\x9fMf\x9a\xcc\xa3%@,\x95\xfd4\xa8\xf2,@]\xc9\x81\xc0\x03\xef0@\xf3" \x19\xb2\xc2%@@w\x92\xc2\x05\xfd*@\xb3u\xa9\xd1\x88\x0b.@z\xa8\xf1\x8bg\xd10@\x8d\xc6\xfb\x00\xa3<\'@\x9dHm\xdf#\xe51@\xa5\x88\xca\xd0E-*@\xfc\xe0\xd44\x90,.@\xe6\x82\x1ce\xa7\x060@\xba\xc5eO\xbe\xb3%@*\xbd\x95\x800\xf6,@\xa7.\xad$\xdd4&@\xee\xa0\x00\xb4\xd5\xd90@\x16\xa5Yq\xd4\xe4&@`\xe6c7\xfc"0@\x07|\nV [1@:d\xc2H\x15&0@3\xc6S]\x8e\xed-@\xccF\x7f\x847\xe20@\x95\xc4\xcc\tn\xc7-@\xd79\x96\x9b\xdc\x00-@|\xa7\xdaO\xf1\xa81@\xdb\x11>\xc8\xca\x9a*@\x83\x92\xb2#GW-@\xecFgi\x1a\x16.@\xddt&\xb4\xc1(\'@\xd9\x02\x0fn\xe0\xe2%@\x18\xe9!KZ9/@\xe0O\x8d\x9e\x92\xea+@m\xc4\xb8\xca\xf7\x16\'@l\xa0\x7f\xe6+:0@\xd2\x90\xb9\xc2\\`(@\xac\x7f\x9b\x07\x1a\xb4,@\x80\xaf\xf2\xa7T\x8c%@\x8c\x01\x1a^\xd7\x05,@\xe2\x93\xc4r\xc5\xfc+@#l\x86\x13\x82\x03/@y\xca0\xe2\xc5\xce-@9\x06\xa4\x19ia0@\xf8\xa0\xb5\x8a\x00\xa1-@\xb3l(\xa8\x94\x12&@J\xa6\xcf\x03\xf6\xb3-@\xcdB\xaa7\x1b{,@M\x1c\x8f \x1a\x040@a9\x8a\xd35\t,@b\x9cT\xabj_/@\xfb\'\xf1{F|0@k^\x89\x8d=\xc20@\x00\xcd\x88[\xb5\xf10@\x86!\xd8Y\x99\xd6&@\xa2\xfcMF\x94>2@/\xd52\xb0\xb8\xa3)@\x16\xf10\xdf\xa8\xae)@\xaf\x83p\xde\xc4\x00(@\xfa\xba\x00\xb2\x1c\x17.@\xb5\xfa\xc7=E9.@\xfc\xc6\xd6\xf9\xf8\xaf0@\xd1\xaeg\xf3\xc3\xe9,@\x8c=\x15\xb8\xe6y)@\xe3\xc7\xbf\x07S{+@\xb87\x1d\x9d\xc2\xa8%@\xa2B.\nk\xff/@\xe8W\x8e\x8f\xa0\x9c1@.-\xd9By\xa6-@"dO\xd9iL&@%\xf0E\x84F)1@:\x91}Q=$-@}\x9de\xeb\xa2\x001@s\xff\x91m\x12[-@D\xf6\x11d5a\'@/\xb5)\xf6i\x84(@z\x9c\xd5\x96\x98\xd6-@M#\x12A:\x15,@\xb5v\xd5\xb8\xdf>2@\x1aoe\xc0\xac\xa6-@\n\xba\xe2\xf1\xba\x9d%@r}\xddG\x05g)@i\x8d\xfbm\x82`.@\x07I/\xe1X\xc8,@\xdc7\xf1\xe2\x1e\x02.@yc9\x909\xde&@\xff)|\xb7\x13\x12,@\x8aN`\xf7\x81\x8f(@A\xf7V\xe2\xc6\xee(@\x81Hi\xba\xfe\xfa/@vI\xf9\xe8\xbe[.@\xa8\x86(b\x1f\xa20@\x06\xacY\xa5\x85\xe50@M\x82\xb0\xf7\xf0\xb01@g,\xb2\xb8A:/@I\x1c\xf4\x14\xe6\x9a*@\xa77\x81\x1b\xa1\xdf1@\x9a\xba\xdc\xd0Z\x0f&@\xde"\xb4\x06\xd2\xbb0@H\xc8\xefl?\x97/@\x9ee\xb6V\xe4A(@\xcdz\xce\xdc\x9e\x94*@\xe2\x98,{\xb3\xa20@\xd6te<e\x00&@\x1fS\x02=iO-@\x9c\x87\x10\xe5\xee\xb5/@\xd1O!B\xbd\xfc0@\xfdy\xb3\x8cn7(@\xcd\x9f\xed6#\xdd-@\x80oW\xe4U&0@\x8a\xda\x97EZ\xf01@\xd5l\xd2k\xa74.@\xed-\xb6\x94:\xae-@\xf8\x1c`O N-@E\x99/>^\x96*@*5\xd74\x03\xa5,@\x10c\xd0C\x05L*@\xe8\t\xf3v\x00"1@\x8aW\x05\x8f\xee\x8b/@6\xdc\xf33\x1f,2@4MB7\xa5=0@\r\xb3\xe1i\xff\\,@\\>\xf3d"\x1c0@\xe9\xa4\x1cN\x0e\xa9/@\xb7\x9cs\x9d\xa58,@=\t\x8d\xc2C\xe4-@eT\xeb\xc6\x8d\x14)@\xd8KN\xdd2\xa91@=w\xd7\xd8\xb9\xa8/@\x1b\xaf<2~\xa0(@\xe9\x7f|\'\xefJ0@\xd7\xecR\xf4(\xed,@P&H|\x13?2@\x8f%\xc4\x04\xaa\'-@\x1f{\xdb\x9c\xd3c/@Q\xff\x7frf\xe00@d\xbdb\xf9\x9dC)@\xb2i1\xddA\xac0@\xe06v\xba\x15\xe90@L\xf2\x07\x1c/\xb3(@\xa1B\xd3\x01 \x011@\xaf4\xf1U\xe3\x92-@v\xd4\xff9eb\'@V\xad\x84A\x91X/@\x95\x0f8\xcdH\xf1-@\xd3JXI\x11\xd8,@\xc9\xc3\xec\xf4\x15\xbc\'@^;j\xb1\x01\x18)@\x7f\xb4\x97\xaa\xa7\x140@4\x96\xaca\x8650@,7\x11\x8e\x16*-@\xa8R\xb3\x1c\xed\xb0.@\x98\xf1\x18\xddh\xa11@9\xc7\xa7~\xa9\xc6,@\xdfE(\x07[\xca(@\xe8\x8f\x9cQ\xdf\xfd*@S\x9b\xfa\x8e1\xdf,@\x1d\x13HB\xc4\xf5)@m\xa8\x02\xccA[.@\xe4\xaag\x1f*\x1b1@\xc0\x1c%f.5,@$%m5\x1b\xf1/@<\x8bBQ~\xaa0@6\\v\x90\x1f\x18*@O\xca\x02\xc0tN.@\xea\xac\x87\xb2\xd5\x8e0@Z\xb3\x94[\x88\xf00@\xe2w\xdc\xa4\xe1\x850@w\x81\xd5\x12P\xde-@\xb2\x81\x1a\xbbE\xba/@\x01~+yy\xdf.@\xb5\xc8\x180\xa0\xcb/@K\x87\xeeB\x10\xff-@(m\x18\xa3d$.@\xe8\xe0\xe3!\xe01,@\x9d\x8bV\xaed\x0f1@\xac\x18\xc9\xcf\x8b\\)@G.\xd3Y^/+@\x9f\xe9\x9e\xe1\\\x9d/@\x9dG\xf5\xb9\x1d\xdb0@&\xd5\xa3\xa5\x7f\xb4-@\xdb\x15\xc5\x8eh\x0e.@h3:p\xe7\xab0@\'\x8c\t\x95\x81\x84/@\xe2t\t\xf8\x05Q,@\xb2\x92S\xd9{\x1c0@\xab;j\xa3\x93\xfe*@8\xbez\xfd6]0@\xca\xa4\x944\xceH-@G\x15E\xbd\xb8\x832@\xaf\x05\xa8 <\x1e-@\x8f\xe2\xccp\x84\xa3/@\x1da\xcc\xfc\xfb8.@|\xdc\x83YZ\xb6.@\n\x1bX\x98*\x8e,@o~\xca\xa4\xc8\xfb+@\xa7x\xbd\xb8\x7f90@\x14\x83XI+m)@\xbcg\x06?\\\x8a-@\x95\xd2\x83S\x1211@\x83\x99\xf84!\xe8*@"Q\xb1:f\xa1/@!?;\x05\x91\x122@\x9a\n2u>Z1@\x7f\xf8\xb4F\xca\xd7%@\xa8\xb27\xcb"u0@\x1c\x05\x0bB\xe2\x0e+@HH=\xca\x97\xcb-@\xe5\xce\x94+E\x85.@\xe5\xc7\x85\x9b\xben-@\xec\x06X[3;\'@4f\x96EyL.@K\x82\x8ab\xd2\x062@\xb2\xa40\x0ey\x1a*@\x9c\xf1\xdc\x84\xa9\xc3)@K\xe6:\x1d\x96\xdd+@\x05\x13\x03\x80\xbb20@\x0e\x8a\xa9\x16\xa9P*@\xef\xe7\xa6;\xf5%.@5\x91\xd6\xc5\xb4+&@<4\xcc\x9c\x97,,@\xa6\x98\x08h\xff\x98*@\x00k\xb9[\x00\xc8,@z\x84\x12\xd6&?\'@\xa8\xb2\xec\xd4$\xae\'@\xcf#\xffv_b1@"\xe1\xe6\x15\xc1\x85/@M\xfeliL\xf3.@\xa0v\xe90PA-@\x1c\xd1b\xf0\xf5\x151@s\xb1Q6WI.@\xb3Y\xc5\x9c\xe0\xb20@f\xbc\x8d\xd1\xfb\n.@\x06\x80G\x1d[\x8a-@z:\xae\x19\xcd\x8f-@\x9e\x06e\xf2\x8f~0@\xda\n\xd2\x9c\xfa/0@ \xff?Uh\xd90@\x02\xcdl8E\xd41@\xa4\x9fSM\x9fe&@\xdc\x19\xf5\x05\xc8`0@\xd1HX\xeb,\xf3(@G=c\xd5\x85#/@\x9e\xc6\xfd\xdbW\xdc%@\x7fO\x96FC\xb9-@e\xb6\x05*\xec\xf9-@R\x05\x07\xdd\x8e\xa8,@\xe9\xf0\xf2\x96\x1c\x98)@R\x90e\xd8Gj-@`@.\xd1\xaf\x18)@\x03\xe5\x0e\x06uo1@^\xb7\xee@\xb1\\)@\x18\xb8\x8b\xad\xcf\xd81@\xe9u\xe2!\x1c\xc8+@\xa9\xd2\x0f\xd1\x9a\xf1%@\xe3ny\xc1\x8e\xd3%@\xa5\t\x1c\x1d\x99k.@\x89\xcb\xdeo\xd7\xa40@g\x8e\x18\x1d=|*@>\n\x1c\xb4L\xcd0@\x83\x9c*D0\x8b*@\xbb\xf3\\x\xb7[-@\x7f\xea;}\xe2\x0b0@\xe8\x7fHG\x0c\x80.@\x9a\x85o$\x87\'1@\x1d_\xeb\xc4\xa31*@jJl\xe5\x19\xca%@\xa6\xdf\xa1\xdd\x15y%@\xecu\x02\xbd\x135*@\x96\xb9\xfb\x03\xa2a1@\xe7\xbfM\xb7\xda\xa0/@\xa3\xeep\xe3:J/@U\x91\xd1\x042\x9a%@`\xf3\x15\xa6\xaa\x980@m\x8d~\xbc\x90\x011@N}8 \xb3\xba+@\x10G\x03\xb6\xfe\x072@\\\xe8\xbf6\xa0\xcf0@!\x1a\xe3\x18d\xcc-@#e\xaa\xdc\x83I,@\x12\xaaG\xa5k\x9e-@\xb5\x8b+\xf3\x0b\xba0@q\x89v\xf9\xcf\x13-@7\x1b0\xde\xfd\x80*@\x95\x19\x1e\xdd4F)@\xddi\xf0\x12\xac\xf4,@A\xddX\x8a\xa8\xed0@3\xf0\x8d%a:,@\xa1W\xb8G\x93\xeb0@\x00\xae\xd9!\x91%)@_}\xdb\xdfB\xa7&@\x93QV\xbd\xf4\xb1/@\x8c\x14_D(f+@;X\xa1\xa4Bz1@)\xff\xcc\xfb"^1@8\x06IH\xc2"0@0m\xf1\x97En1@$;Q\xa3\x05R)@0\x808\x13\xdf\x1c\'@\xeb\xa4\xe6A\xca\x1e1@{\xcaO\xc6a\xd5*@~E\x81\x06\xe7B.@\xd5\xd1\xa7\xd9\xfc\x891@h-\x93\xb11=/@5\xfe8:\xbf\xf71@8\x04H8\x98y(@\xb9.\x04\xa4\n\xf7+@\xcb3\x89O\xfb\xd5/@^t\xc5\x8a\xa2\x9d.@\xda>\x94\x16\xd5\x0e0@"\x01k\x03\xaeE1@\x81\xc4^\x01&U0@\x0e\xfc!\x04\xb5Y+@;\x8a\x92t\x96e*@\x1a\xd0\xc4\x9c:\x9e/@\x8b\xdc\xf0i\x96L+@\xa0\xef\xf3\xfc\t\x06&@+P\x96\x18#\xb5/@\xbcY\xf1\xea\tw0@\xa4\xe90\xed\x00\xef*@\x8e\x19u\xfc\xe2\xc7-@\xc0U\x1c\xed\xf9\x00-@\xe7\x98p`<\xc1%@\xb2\xf2\xd7\xe6\xd5\x1d.@n\xe28\xf8s(1@T\x9c\x88<\x02i)@\xfe\xa0\xe0z\xc2\x1b1@\xccz\x06\xd9<B.@\xba\xd6\x97*)\x16+@\x7f\x96\x1a\xad\xe8\xb30@{\xaf\xfa\x85\x15 *@k\xaf\xd3\xc7m>0@\xf9{\'\xafAk0@$\x9c\xd5\xd9\xdd(1@\x8e\x8c\x82\xad\xc9\xf4+@\xb0S\xb7`\xbfF*@\x1fE2\xa4\xf4\xa5/@\x9bcI\xf2q\xb2-@\xe2\xd0\xd2\xb7\xed\xe00@\xe9\x7fD\xa9\x85\xe6-@\xe1-S\xf4\x80\x89,@\xb6\xa1i\xd8c\xe1-@\xc5\xd1\xfd\x1f\'\xe8*@\x87Fj\xe5\xed\x060@3CI4v\xb1-@\xebx\x18\x03W\x0e%@\xcb\xc5\x02\xa6,\xe5-@\xf2\x93\xedh^--@n|}?\xd5\x00-@j\xc4aA\x03\x80(@\x1c\xbfW=\x17\xe8-@LD\x07\xc8\xed\xef,@J\x97\xddBZ\x0b0@(1\xdcl\xe2\x11.@\x9b;\xaa\x14B\xde2@\x1bG\xdd=\x8f\x86-@\xa9\xe6~8]\x8c+@zp\xc5\xd5\xa7\xd1*@\xadM\xab\xe3u\x9a.@@\x94i:\x1d\xd41@\xd9g[/LO/@\xb8>e\x9a\x91\xd60@\xa7\xb3\x9e\x9e\x81\xc4-@\xb5##\xad\xe6\xa9-@\x17m\x99\x95\xd8_(@V\xc6 `\xac?,@\x1aN\x93n\x1f\xb3)@\xb3(M\xf9H\x1b\'@\x8b\xb7\x91\\\\E+@\x9c\xc7M\x9e\x19\xb00@\xe0\x99=eA)1@S\x95x\xa5\xaa*)@\xdb#\xf8\xbd\xea\xaa,@\xd7\x0c\x06\xc64\xcd\'@\xd8W\xdf\x81 y.@[9+\xe9\xc5\xcb\'@\xb3V\xcd\x97\xed\xed1@\x1c\xb0\xa7\xaf\xca\xbf1@s\xef\xeeL\xf8\xdf*@\x01\x87\x8d/y\xf3.@\x82V7\xfa_\xae-@_\xf0zVW\x8c.@2\xcfb\xbaT3.@Z<>\xbbn\x02)@L\x1c\xba\x80R\x8f,@\xd0\x0b_\xb0*\xff0@\x87k\x0e*\xd2)0@l\x1b\xc7mr\x8e*@\xb27\'\x85\x0c\x9b1@r\xec\xba\xee\x7f\xb1)@\xb0\xb1<\x1c\x05\xbc1@\x00j6\xe1\xed\xed(@\x0c\x85\xe3S\x16:2@\x14\xfa\x06v\xad-0@\x19;\xdd\xe7\xb4+,@\x89)\xae\x01\xd5\x07-@Q\xdd\xf7CSu-@\xacG\x18\x17n\x943@r\xde\xa9d\xff3)@\x0f\x92\x1f*\xcd\x17*@yv\xc9\xd8\x97\xb00@\xfb\x1bO\xde/_1@\x1a`O:\xd8\xf5,@.W\xc0F-\x90(@\xac\x1c"+\xc9\xe61@D,|Oe\xac-@\xc8\x18BVq\x1f-@L\x9a\xff\xf5\x92\xf7)@\xc2\x11\xeb\xa9i\x160@\xb0\x1a\xf4\x86J\xf6.@\xbe\x80U\'\xf0\xd4+@\x17\x9a[Ty\x98*@\x87\x0fO\x05\x01\xdc.@Z\x87\xd8\x03\xa8*1@\xfd"\x1a?\x9d\t0@.$\xd5-\x14\xe4-@_\xc6\xdf\xbe`S*@\xc1&|)t\xf1,@\x83c\xb8#\xefg1@\x01\xfe\xea)\xe9](@\x1a\x88\xd2R\xb3%,@\x1a\xa7\xc5\x13\xadk-@\x92\x1f\xc4\x9f\xefj,@x\xdc\x91X|\xea&@O\x0c\x8dp\xc1\x022@B\xb7p\xc3\x13\xf31@\x9f)NF\\\xe91@\xa1\x9c\x99\xc0\xdc--@e5T\x0e\x9d\xc14@\x028\x94\n\x17X0@\x1c\xddi\'\x19S)@\x9e\x17\xf7\xa7\'v-@/\xb6\xc2dko1@\x8f\')5\x1f\x1c*@\xa2\xdc?\xc3\xd8,.@h\xa1\xf4r\xd7D\'@\xac\xe91Z\x01\xff)@t\xc8\x86\xd9\x8d\x93\'@\xc9Z\xb0D\xaf;-@\xecCLu7?0@\xf3\xfd\x88\x8a\x88\xdc1@\xa5\x03\x86\xfc\xa6\x10\'@_!\xad\x8d\xbe\xa21@\xe7`\xfcjZ\x001@U\xee\xa5\xb9\xf6\xdc/@\xe1\xe8\xffF\xd8\x1d,@&\xe9\xc9\x8bDq0@\xc1\x03\x8c\x87S\xcf,@\x8a\x9bdH\x1b\\-@\xe4\xa1\xa9<\xd4m1@\x03+KX\xe1\x9c1@\xa6\n\xc2\xd7\xee].@C?\xb4\x9f\xfbI-@\xa3p\xa5\xd5\xd8\x8c2@\xe9\xe4Zt\xc4z-@\x82\xdb\x19x\xa7k1@\xf8\xbc\xc76"\xe1)@\xd5\x1fX\xf1f\xd01@\xca\xf4\xc25\x06e-@\x92"\x82C\x8cG/@B\xd6\x8ddW\xd6/@\x0f\xbdyqV\x92)@\x85\x13Y\tL\xb6.@\xff\xba\xcf~\xeep1@P9\xad\x98\xd8m1@\xaa\x91\xd7\xbd\xcf\xf0*@\xfb\xfa\xcb\x9c|42@\x7f\xf9\xa6\x94\xfb\xff-@C\xf4\x84uWw,@\xda\xc2\x9f\x01N4)@)\x12UtN\x88,@\xee\xf8_\xc7\xa9M)@j&mh\x95e-@w\xf3M\xbd\xad}\'@\x0c;\t\xd8ms%@RDT\x93T\xb5\'@l\t`\xaf\x01\xea%@\xa8\xb2\t\x06\x16*&@\x02\x1a\x88x\xdd\x08\'@\xe6M\xb7\x01\x8a\xe8%@)\x06N\x0c\xb4\xc4-@\xb7m\xf7\xf3S\x9b-@\x16\x7f\x03+\x97j/@\xad\xa0\xda\x881\xf8%@\xb4\xb1.VjQ&@\xealq\xbccg,@%\x13\xaa\x0b\xa3U0@\x0c\x16\xb6\x06<I0@\xb0\xd6Yq\xc1\xa3-@"\xbc\xcc\x02k\xdc\'@\xf4\xbb\x02\x0e\x7f\xae&@\xa8\x95n\xd3v\x8c-@\x92\xefj\xb0C\xe6+@;,\xa8\xa8p\xdb-@\xbbf\xe5f\xf5\xd2%@\x93\xb2.\xfb\xbe\xb4\'@s\x0cs{6\xc9%@\x82\\\x89\xc1\x85\x0b1@\x1b\xad\x0c\xea4c%@\xb9\xa2\xe0\xbd\xaa^%@\xfd\x81\xc3Dn\xd6-@\x1c\x11S*\xf2\xa1)@\xfa\x90\x1a\xcb\x95\xdc,@\x83R\xf3\xc7-\xa9+@\xda\x8f\xf7Q\x13P0@\xf3\xcd\x81\x15\xe7\x031@\xeb\xd5\x14l`T*@\xf2^K;\x0e\xad%@,\xe6\xb9\xa1\x1c\xf9-@\xfe\xd6\xa7\xa2w\xeb-@\xd3\xf5\x17\xf1\xf9:,@\xcd\xe7\x1db5\xd8%@7\xba+\xe6t\xc6%@\x10[W\x00\xa8v-@\r_\xbe\xaeZ\xf2/@6\x13\xd5+\xea\x8b0@\xae\xb4\xc0\x8a\x05a.@~\x15}3\x96\xe50@\xf0\xcf\x94)\x8bO2@\x9d\xa6\x83\xdc\xa2a*@\xd4\xe8;\xdd\xde\x89.@\xae\xec>\xfbY\x8f,@S`\x84{\xb1w*@4Z\xe4\xad\xaf\xb4-@23\x06\x1eR\xad0@\xc4\n\x19;z\xa7\'@j\x07\xd8}#\x021@\x98\x1fuo\xf7\xc6)@\xc4\x7f\\\xee\x8fn/@G\x19\xcaS59(@Y\xa5qB\x94\xa5%@2\x81xCc\x001@\xb6?\xe3<J\xad0@Kx\xe6\xdc\x85\x9f/@\xd5u\xae\x14\x85L/@C\xa5\xcb\xe8\xc5\xbc+@zgt\x90\x94\x88*@\xdaJ\x00\xfc\xc9\xf2\'@\xed\xcev\xe8\x98\x0c2@\xdcB\xff\x9fgJ0@^\x05\xd4\x81F\xb60@\xd4\x1c\x0b\xb2g\xdc&@E\xc9=\xd7\xe3\xe0,@\xa5\xdd\xc3\xd3\x8f\xe2%@s\x95y\x0fB\x84+@a\xc1\x87\x7f\r\x9c-@\n$s+=\x9c)@)\x12"9?H+@-z\x16\x85~\xc3%@\xdc2\xbc\xa8\xee\xe6.@\xa0\x04\x0e\xd0\xbe\xe8.@Lg\xee\xfe\x8a\xe4%@\xfd\xca.\xfaK\x1e2@\x8cw\x84\xdc\xc6y+@\x92\x01\xc9\x8a6\xba%@pb\x9b\x9c\x9d\xc5%@\xd7\x07p\xc2\xef\x16.@\xe8H \xdaz\x1b2@hk\x87_\x18\xb6/@7\xefa\xc7q".@\x0cJ\x93\x7fD\xa2.@\xdb\x8cF\xf74\xd6%@9S\x08\xac\xff\xd2%@e]\xbf\xb2\xff\x14)@_w\xe0\xa3\xee\xce%@"\xa5\xb3\x9e\xab\xb8&@\x9e\x13s+\xa7\xcb)@\x85\xa1@\xdf\xed\xc9/@\x8eW\xe7\x9b\x05I&@\x95He\x9a\n\x1a-@~\xde\xa0=\xb7\xb0(@\x90\xaaQ\r\x13\xe70@\x9c\xa1\xd7\xa90H0@"Eu{\x17\xd8%@\xb9\xfe\xb11f\xa60@r\xbb\xbd\xe6\x91\xe4&@\xb5\t\xa6>\\\x0c-@\xcf\xbc\x88\xef\xa4\x8c+@\xbe\xbe_\xb5\xb4\xd40@\xc1\x0e\xaeh\x98\x9b1@{(\xc6\xeb{\xdd.@\xe4\x1d\xe6Ss\x7f-@\xa2\xe4/\x0b\xf1\x93)@\xda\xa5\xd7\xa3\xbd\x8b+@\xb4&+0\x96\x8e-@\xcb\xb4\t\x08J\x920@\xda\xb7Xe\xce\xaf1@\xabEM\xca\xef\x7f%@\xe1~e;\x84\xbe1@\x0ft\xe8\xa0\xe6q-@\xfb\xf6\x1dv\xfe\xef-@\x19\xd7\xcaT\xdby1@@7\xc9\x92\xe1\xd6\'@\xaf\x95\xad\xda\xc6\xef\'@\xfc"^\xc5\xa6\xf3&@)\xe2qX$}*@\x8f\xfa\x14\x044\x9f0@n\xba\x8e\xe0".)@\xf5\xaax\x13\x8f\x80-@:\xd5\x929\xb2\xb21@\xa5\xed\xee\x93=8-@r\xcd.\xc7\xe7\x83%@\x0f\x0b\xbc\xce\xf1\xca%@\r\xc5\xc0\x1a%\xce1@\xec\xb5\x18\xd5a\xb01@\x1ei\x1f\x00\xd7E)@7\x06)\x00\x07\x8e0@\xdet\x05"\x8b\x92+@\x1e\xe3\x16\xd3\x1c\x02.@D?\r\x10\xa1\xbf1@\x83\x17\xc0\xec\x0bo&@\x1d\xb8\xe9\x12\xad\x92+@\xdb\xfbk\xf8\xf9n-@-Ya\xe8\xa5@.@\x18s\xaf[\xcb\xf6%@&\xb0t\xca\x0b\x95%@\xa6\x9d\xf3\x1b?\xc0*@\x9e\xb3>\xe62\x19(@\xec\xa9\x13*\xeb\xf8,@\xe3(\xc6WY\xf50@m\xe9\x1d\x19\xed\xd00@6G0\x1a\xc5K*@\xa3\x1d,\xbcIl-@\x1c\x0c\x87\xf1\xe9\xaf.@\xcbL\xb6\xe9\xc0:(@\x0b\x8a\xc1!\xdbw/@\xa9\x17\x05\xc9\xf5A\'@\xbc\x05]i\x01K&@\xe3\'\x9a{e\x18\'@9\xe9P\xad\xb2C)@\xae\xdf;\xb1\x9a\xc7%@\xb6\xd548\x0b\xaa-@\x16:\xfb\xcc\x04\x010@^\x06 \xd0\xa5o-@\xbfs\x06\x9f\x96~-@J\x0fa\xfeK\x14*@\xb9\x9cDE\x07\xf30@m\x03?\xaf\xa7\xe8%@\xa0\x93 ?\x98|0@P\x94=\xae.\x8c-@\xcdo\xea\x0b\x85\r+@\xa9\x97\xa6\x00F\xf1(@%g\xa8\x15\x87\xc60@\x10X\xddZ\x98\x8d%@\xc8\xa2\xb4\x84\xcf\xea1@\xb5\xca{S\xf6\x1a,@C\xedj_\x05\x13,@\xaf2\xe2\x9f\x93\xeb1@3\xb5\x99\xc1\xbb\x1c&@\x07I\x0bq\xfa\x821@\x88\xab\xad\xa6\xee\xbb.@Rm\xaf|\x14O(@ed\nO\xb3|.@\x11\xab\x97\xc2\xc7\xb1+@"\x0bU7\xc0\x18\'@\x97=]\xc2\xf0\x8b1@GzhY\x81^1@\xd2\xbfDS\xab\x870@z\x1bMm%3.@\x06\xb4{=^\xfa\'@\xe0\xc5\xa1@m\x8e1@z\x85\xc7x\xb5N(@\x1c\xc1V\xcaF\x0f,@g]\xcb\xe7\xc07,@\x9d\r\xc7~\xdeq(@\x81\x0e\xc5\xcdA\xae-@\x93f\xd7\x8e\x82\x86/@\xa2\xc2k\xe3\xd5P&@\xba#\xfa\xeft\x8e.@\xfc\xbf\x96\xf5=\x15\'@\x08\xc9\xaa!P\x821@\x9euL\xf4.\xcb0@h\x03Tn\xc7\xc8%@f\xaf}v^\xe7\'@\xa6\xf0Y\xcd\x8e\xa5,@7H\xdax\xbff.@dJ\xaa\xc1qt%@\x85\xcb\xc8D&\x8c1@\xba0X\xadJ\x101@\x96\x9e0\xcf\xe1\x811@\x9eU\x19f\xady,@e\xa5\x13\xfeHZ,@\xb5\x7f\xc8\x1ei6,@"\xf5t59\xcb*@\xfd\x89\xeat\xb7\xd1*@\xcbC\xf7Q5\xd8*@\xf0\xfdgQ\xe7\x8b,@\xba\'[%\x1f\x07,@\xff\xc0d\xea!\xff,@*"3\xb4I\xce0@l\xb0\xd1\x07w\xbd-@\x96\xac\xa2\xb4\xa7\x10,@\xe0\x11\xf6\x08`52@\x17\x04>b\x92\x8c1@1\xd3\xe1d\xf1#(@\xf9\xc8\xdf\x91*l,@^9\xe6\xf0\x8d\xde%@\xecy2On\x0b2@\xcb\x9d\x0f4\xe4q%@\x94\x12\x90c*\xab%@}\xb1nW\x82\xa3-@/\n.\x03\x00\xd60@X \xec\xe3\xac\x04-@\xd90\x1c \xf9y.@N\x85\xe0h\xd3t.@\xa9Qn\xc5\x0fD(@V\x03E\x86`*,@\xf9\xbd\x81e\x80\t2@\xc4LT\x1d\'\x9c%@}\xaa\xabb\xf7\xb9,@wt\xd1W\x1a\xd51@nx\x0eP\xca\x96/@d\x01\xad\xbf:\xa30@\x87\xbaM]\x96\xe1%@W\xe6\xb0a\xa03.@:U\xe6\xfc\x1f\x18\'@\x1c|\x8fh;w-@a\xd5\t\xe5\xd4\x8c1@\\\xbc\x00\xad0\xa70@\xe7\xefV\x14v*,@\xdf[\xbdh\xbf\x8a1@\xcb\xd2\x9b\x92d\xd10@+\x1b\xfbQ[h(@\x81\x8a\x7fc\xb6\xae+@\xf5\xfd\xc9q\xc0\x0e&@\xb8\xa2zrex&@\x15\x88\x15\x82[\x83-@U\xb6\xe7\x9f\xdf\x81)@y3\x1by\xb7\x800@\xcb\xbb\xbb\xc8m>2@i\xe6p\x97\xc5\xd20@\xd2y\xdal\x12\x8b0@\x1cJ:|\xd6/(@o-\xe8\xc4\x0c\n2@\xa0\x86\x9b\x87\x13\xc90@\xc8\xf29j\x9a\xba&@\xfa\xe76\xc7\x011,@\x9aL=\x91\xf6\xd0/@\xd4\xa5\xe2h\x94\x15)@\xe3\x9c\xdfn\x9e^-@\xb0\x96 \x00\xa8\xef(@\xda\xb45\xf2\xcb\xc6\'@\xf1\xc4a\xd41\x9c0@\x14&\x1b\xd8!\xca*@\xbe.\xee\xd7"\x9f,@\xfeT.\xb2\xa0),@S\x1b\xe6\xdb\xd9\xef*@\xf9\x8e\xb8 \x8bv&@s`\x16T\xc4\xae0@\x8f\x05\xba\xc9?\xec0@\xb31\xec\x04~\x9c+@\x87"\xbb\xc5\xed\xb1&@\xec\xd6\x9d\xa0&\x1f(@[\xc2b\x9fz\xb5+@I\x03C\xf3qu+@/37\xec\xa8\x84*@;\xe1\x95\x8b\xebp/@\xf8\xe4\xf3\xba\xb9\x8e%@]\x0c\xd6\xaeU~-@\xb2\xe1\xdf\xb3L\xfb1@?\xd14 \xb5\xd8,@Xm\x7fe\xe9\xf0,@*\xc5\xe5gV\x1e.@\xe1\x93t\x00Ny%@\xff\xf0\x83\x04\x95z.@\xfe\x0c\xdex\xcd\xe3,@\xa8\x07\xf3\xec\x8d]&@\x04\t\xfa\xddK\xb9+@\x9e\xdc\xfdC\x8dm-@8y\xcf\x1b\x13\x820@oE\xf0C\x88Z)@\x98B\xff\x0c7H/@n\xfdU}\xcf\xed,@\x14J\xda\x07\x96\xc01@\xc1\xb3\x9b\xfd\xae`(@\xd0\x04_\xe0\xa8t%@aB,\xa3UQ%@\xff\x0e\xe9\xb7 \xad,@\x04\xb5\xcc\xaa\xcd\x9f%@\x94\xab\xfd\xfa\x06a%@\xec2iX\x81\x07\'@\x8f\x85\'\xcb\xba\xfd1@\xe9\xa7\xb3&\x84\x8a\'@^MF\x86\xb7$)@Cw\xd4\x8f\xc161@(\xbfO\xb4t\xc9+@l\xa0\x00=\x1d\xb0+@\x01\xa4\x12\x9b\xc8\xb8%@\xf9\xac\x0e\xc8\x8e\xde%@?\xfe\x11_m\x8a(@\xce\xd2\xd4\x89\xdd\xf00@\x87$6\x14\xd5/)@U?\xfa\xec\xea{.@\x1e\xbd\x15\xbf\x10\xcd.@\x95\xcc\x13\xfa\xe3\x91,@\xc7\x91"\xa2\x12\xb1)@\x19\x91\xf3\xdb=\x9c0@@V(\xf2\x88\xce0@\xc0\n<\x90\xd3L+@Y\x1f\xa8\x86d\xcc0@\xea\x83\xf0\'\xa3R*@B3\x87\x8b\xdf\x14/@A\xa8\'\x1a\xd4\xe4\'@/O\x8b\x0fQ\x07,@\xe4\x9cI\x8a:\xa20@uas\x0f\xe3\xd00@zJ\xb5\x8aS\x9a\'@\xf08\x85>\nu*@.\xd7s\xfb1\x8a\'@+\xeb\x03\'\x17#)@/\x1c\xe21R\xbf-@E|\xa8\x83\xca\x8f%@d\xa1\xba\x17|\xd10@\x04\xb6\x96o\x8e\'/@SG\x97Uhm1@\xa6\xebE\x86\xf5\x951@\xfc}U\x94\x08\xa40@\xb1\xe1 \xd06+\'@\xe7\xe5\x91o\xb8/1@\xe4Ur]\\\xde0@\x1e\x99\xe8\xeeB\xa40@\x87\xb4\xa8\x9b\x99\xbd%@\xb9\x17XPv\x9c%@L\x00.\x18tz\'@\xe6\xc0\x93\x96E\xdc0@\x83|K\xe4\x97c.@}\xe7F\x1f\xb3g.@\xcb\xd3u\xa7\xd7}0@\x0cP|\xc4\x1dW-@\xe8Z\xfe\x81\n0.@\xca\xbd\xe9\xadN\xee,@^j\x8f\x90(\x80)@>\x1a\x8f\x84\xe0\x19/@p\x04.g\x80\xf11@\x8a\xc4\x97\x83\xc1\xa91@\xf1#\x95>}\xf1-@?\xb2[\xac\x98\x87)@\x84\x07\xa0GB\xd9)@G\x0b\\\xdf\xe8[.@7\xbc2\xd4\xa4\x8c(@\x89\n\x91\xcd\xd5\x83%@\t\'\x9fWE\xc3%@t\x10\xab\x8e\xec\x981@/\x99\x99u\x8f\xea0@\xc0c\x88|\xce<\'@\xde\x00\x9f\xc3\xf4\x9d/@bd\x0c<\xa4\x93\'@\t\x07\xbdx\x05\xf61@\x01\x90\x1b|2\x152@\xb6&6\xf8\xff\xe6,@PWI?\xac\xd8\'@K/3fH\xeb,@6\x07"\x86\x16~(@\x7f\x11\xc7#=\xd9)@\x82\xa7)\xe47\xcb&@\x9e~\xf1{F\xb9*@\x82\xf1!g\x1f\xd5-@X\x84\xc0\x9e\x9c\x1a0@c\xb0\x16\xdc\x84\xdc-@\xe1\x8bd\xda @0@\x1e#\'\x8d?\xc5\'@\x05\x10_\xceLF.@\'\x11\x81\xa1Kv)@\xa9V\xba$\xaa\x11&@k\x03\x12\xa6\x96.&@\xe6\xc6\x8db\xbdg(@X\x0b\xe8e\x0c\x18\'@\xc2\x91f\xabu\x13\'@\x8c\xd0\x0b\xf65\xaa)@\x8a\xc0\xf5\x8b\x0bn(@\x83\x88\xb6x\x0f\x8e\'@\xd9\x06\x0c\xdf:@\'@\x1c\xf1\x17\x89R\xc10@\xf9\x96\x13r\xc0\xca0@\xba A\xc5\xc5\xbc-@C\xec\xf0\x03\x9fQ.@\xbb&\xdb\xb8\xdd\xf3,@\x89\xc09\x82e\xfd(@\x08r\x0b\x00\xea\\\'@\xff}~\x82\xfcX-@\x8c5\xcc\xaa\xb2\xa4,@\xc3\xe8Zd*\xb70@y\x82\x16\x93X\xb8%@S@\x1f\xd4\xa0\xab)@]4k\xabD\xb6,@\xc5\xafo\x84\xbe\xc50@G\x16\x9d\x94\xe5z)@Y+\x1f\xba\xb22,@\xf2\xe0\x80\xa4\xea\xe7(@\x93\xfcC\xec<G-@c\xfa0\xa3\x96\xc6*@hm~\x02[b1@$\x8e\xb6\xbf\xb3\xed%@\xf6\x7f\xa6${\xd8-@\xd2\xca\x14\xde\xa0p)@\xbb-{\xa0\xac\xb50@\xb2\xfa\xa4\xf8s\xa00@)\xb7d\x0cF\x050@\x1d\xf6\x95\x878\xac,@4|\x8a\xf9\x02\x891@\xf6\xc4\xc1W \xb10@_\xf0u\xb9\xa7\x9b0@\xb0\x1c\xe90;\x04\'@\x94\x10H_\x05\xc1%@\x18B\x95\x1br\xc4\'@\xb4-\x92q\xf3\xbe0@W\xa16\x9d\xd65/@\xbd\x14\x13i\x87\xc8,@\xdcF\xaf\x9c\x90z)@"\xe5\x8c\x8e;m0@\xda\x823*\x1d\x93)@[\x9e[s\x8b,0@o"\xbf\xd9\xda.)@\xbc\x1e\x81\xf3\xc4\xb3,@\xc45\'J\x92\xe7%@\xfb\xca\nv\x03\xec*@\xca5\xba\xfd\xc3\x19)@\xdaU\xa3[\xc6\xd4-@\xdb\x1d#\xe5\xd8\xe9*@\xd6\xaa<\x14\xf5I(@\xdcI\xd8\x91?X%@-)\x15bW\xff%@\x0c\xe1SM\xed\xa0)@y\x94./\xbf\xe6(@7\x03\'\xe7\x9f\xdf0@\xca\x83\x86C\x11\x0e,@\xba\x02\xa0\x8b\tB/@\xb4\xb1\xe7\xde\x1e\xc4,@\xe4\xd7\xaf\xfc\xc4\xa50@s!N\x07Sa1@y?D\xb6\xd6\x8e(@)\x07\x81\xd9\x84\xc2%@D\xe8\xc4\xd3\xe0\xb4)@&s\x03\xc8"\x17/@:\x1eb\x02\xe1\xbb)@\xf4V\xb0\x92=>&@\x1bA-\x9c\xe1\xff%@\x8aD-\xaf{\xa5)@\xc8\x17\x97\xe7\x01\xd2)@\xcd\xba\x13\x88<\xad,@\xe50\xf0\x13\xcc )@\xc3\xdc\xddh\x01\x9d1@_L\x8b\xf0\xb6\t\'@\x18\x82\xf1\xc3f\xe5%@\x10\x1cH\x81\xf5\xc6\'@\xda\x8a2p\x1c\xde)@\x06\x89\xd25\xd4v%@5g\xabf\x13y0@\x1fgI\xfdC\x8f+@\x8d\x18\xa6\xdd\x9bZ,@*\xdd\xc1\xb9I\xa10@s\x9b\x95a\xec\xa8-@\x8a\x90\xff\xda\xc5\x7f%@rd\xc8\x0f\x0f\xfe&@\xcaU]Ue<+@\xb5`\x9cU\xd8o.@\xc2&7\xb3))-@-\xdd\x96\xa2m\xae)@\xf8\xaf\xf9\\\xf8\x9c+@?L\xb5\x86\xe1\x1a\'@EZ\xb1\xd6\x10\xf1-@S\x118{\xc5\xe9+@\xef\xfa\xb6V\xfe\x07,@\x8d\xcc\x85\xbc}\xa8.@\xf87\xee\xfb\x1b\x92\'@\x8b}{\x0b9[-@zx\xb4<\x05\xd3)@\xdev\xa7\xden\x82&@\xac\xcb\xf3\n\xc0\x00.@&n\xcbv.+\'@K\xcfi\xee\xb4\xad(@1\xac2\xab\xbb\xfa-@8\xda\r\xd6L\x13(@Q\xb2\xeb\xd4\xcd\xfa0@\xd1mY\xe7\x05?,@\xd0\xf7\xef\xf3\xc8<)@\xdb\n\xcfE\xd7\xe3&@\xc4\x94;\x9b\xdd\xec&@\x12\xaa\xd8UD<2@\xc3T\x9e]\xd7\xa0/@\x0e!\xc94\x84\x1a)@\x86\x98\xbc|\xf2x/@\xb8\'\\ Ib%@\x89\x96=\x01\xbbJ-@-\xc3\xb5\xd3\x8d\xa1\'@\x89R\xb8\xad\x98\x0c&@5s\xd7\xba\xf0\x10+@\xa8\xf7E\xb6\xf4\x1a.@\xa5Gf\x97\x18\x94*@\xc1/\xc2\x81\xa5W.@P\x89\xdeP\xf3\xdc&@\xa3|(\x1d\xed>(@\x04|`\xcb-\x0b)@\xb00@\xb9j\x81\'@\x1d\x17@\x8c]\x00)@\x18\xcb\t\x9d\xb7\x940@\x1a\x1b\x14sQ\xba-@\x11\xb7\x9c\xbe+\x14)@\xe5w\xf5[\xd17/@1\x87-\x01\xba1/@\x98\x8b\xffi1\x96*@f\xff\xe9\x17K\x91\'@\xcd\x07\xe6\xa4\xa2\x0e,@\xb7\\\xc4V\x92\xa8,@\x07k\x89\x83\x07\xe3*@\xd4\xde\x96\xdc\xe3\xd0.@Y:\xda\x93\x01\x18\'@A\xe9\x96\xaa\xf5\xa40@\x89\xda\xfe\xd5\xd2f,@\x192\x14\xf5z7*@\xf7\xdfld\xce\xa41@\xfam\x818>7*@&G\x82\x88\xe6\xc50@\xbb\x9f\xd9\xcb\x82K&@y\x9a\xb5\xd2\xa6\x86)@\x82a\xa3\x83\xe78)@\xe9L\xf2\x8a#\x1c*@\xff\x8d\xe9\xb7\xd6\xbe,@\xc8j\x00 \x91\x82*@i14\xd8\xc7\\/@\x04\xef\xa8UG\x050@\xe0\x16\x16\xf60\x1f0@\xb7_\xe3&/\xe80@\xd1E\x89W\x94\x9e-@\xab\x81\x85\'1&,@\xc6\x99Z\x0cb\n\'@Ju\x94\xbf^\xf3(@a\xb5j\xe5\x8f\xb7,@E\x85=\x10\xe4\xb1(@\xd3\xbb\xb2#\x0b\x991@c+\x08\xe0\'z-@\x9a}\rj\xd1\xe7-@y\xca0\xe2\xc5\xce-@\xb7\xb9\xf8\xf7\xa4D,@Bb\xc6\xb7\xfen2@\x134\xfe\x07p\xea-@\xc8\xda\xa9\xc5\x85#/@\xc4\x93\xe7U\x85"3@\xcfl\xa3\xa2j\xfc+@P\xb8\x16\x1e\xa3\x1e-@\xcaX\x06\xac\xa1q.@\xe0\xe3\x1e\xb4\xa5\x002@z\xe2\xcc\x1c\x18U0@\xd2\xe3 \x02\xaa\x8d/@d\x9a9d\xd1%*@s\xc0*I\x89\xcb(@\x82\x83&\x04\xe5\xdf.@\x82\xc2i\x93\xb3E*@L\x87\x08)\x9d\xe7(@\x1f\x8a<\x86\xba\x07)@\xd6\x1c\xda\x83\x86\xb51@\xf1O\xde\xfd\x19z-@D\xd80\xcb\x85\xda2@(Z\xcc\xeb=\x9d.@\xb6SV\xeb0?2@&/O&\x95\xa90@\x91\x80\x9daJ\xc4.@\xff\tu\x19b\xa2,@\x9c\r\xe9\xacL\xc6.@[\xa2\x86B\xd7k0@R$b\x01\x16\xf70@\x1e.\xd3\x9e\xfe_.@kt\xebZ\xc6\xe6.@\xba\x19\xd5\xda%\xa6/@\xeb\xb1\xd1,\xa4P,@V\x1a\xb9\x0e\xcd\xfb,@\xde|\x0bn^\n-@\xba\xf9LS\x00\xd8-@\x02\xb3\xcb\xb9\n\xd90@\x9a\x8c\xe9A\xd9\xcc-@\x1b\n\xb2\x11\xff\xba2@M~\r\x87\xe1i)@c\xad+A\x9c\xf5.@\'\x84\xec\xd2\xb1\xf4)@\x96WG\xf9`o0@\x88c\x19\x1al\xa6(@\x06TKB`\xa0/@W\x0bqM\x1d\xf2\'@\xad\xd4\xa1k\xcd\xf6&@\x0cf4e\xb7\x161@\xf0\x06\x19\xe8\xca\n.@\x0b\x87\xcd\xae\x95\x06\'@\xff\xb6;\xdar\x1e-@9\x91\xb7,\x9dE,@\xb7\xeb\xbd`\\\xef0@@\xa0\x99\xccG\xb9%@\x16=\xfa\xb7\x0bh-@>h\x85\xaeRt0@\xdaehy\xdc;.@\xa0\xba\xb5\x013\x8b0@\xd1\xd2\xfa`{\xb2+@\x03\x06\xef\x8b\xbcA*@\x9b\xdb\xcb%KN-@\x98\x03\xe5\x12eC-@\xe3\x88 \xafj\xd20@\xd4\xf1\xab\x86\xdd\x0f1@u(\xa4\xb4\x17\x1b.@W}\x16\x19rl-@\xbe\x89\x92\xa5E\xe1+@\xb1\xd9n\xa0r\xdb.@mT\x08\x12#\x880@Wx\xdb6\xf44/@\xd8\xa0\xa9\x17\x11\xcb-@C5e\xb4\xd8\xc7(@,\xba:\xde\xef\n.@\x0fP\n\x15\x97\x071@]\x19\xe2aw\xa82@l\xc2\xdd\xa2\xa7\xe0-@Bf\xc6\xc5\xda\xc0,@\x84d\xdase\x8d/@\x9514\xd3\xdf\x8f/@\x8dM\r\xfb\x81.\'@x\xaa$\x8b\x0352@t\xd3r\xc9\x8c\xa5,@\x99\xf6\x87\x0c\xbb\xb8.@i\xda\x891\x15M+@\xc8Nv\'\xc4\x9d/@}\xd6\x90\x8a\x8c\xdd-@\xd9,\xd68\xc6\x0e)@\xa8\xec\xd3\x8fG\xf91@T\xb7\xd2\xb8\x81\xec-@2cV\xba\x18\x84-@\x00\xc5\xd73\xba\x18&@\xad\xcc5\x9d\xa3\x06&@\x12\x8e7\x8a\x0e\xca(@zr\xed\x10\xeab/@M|\x81-\xafg-@\x7f\x1d\t=\xb5C-@\xf6 \xfc\x87~\xa2)@\x82:_\x03$\xdb,@n9\xf6\xf6{\xe70@\xc68f\x864#+@\xee\xdf<\x88\x1f+-@\xaf:\x94\x11\xc7\xba%@\n\x1b\x9ca\xa9j-@\xd0K\xbfIb\xf6,@\t\xbd\xdb\xbe\xa4\x070@Y2u1\x81\xe81@\x84\x14\xce\x89U\x861@\xdb\x01\n9 a.@/\x8c\xd9\xac\xde\x83*@tn6\x0e1t,@\x81r\xdc\xea?_1@\xcdL\x8a\xe3\xbf\xed%@m,\x87\x85h\xdd,@\n\xc7\xb4\xbf0\xaf0@\x11\x84\xa6\x95@\xa90@\xc6\x0bv\xe5\x8f 1@JU\xb9C\xca\xb5.@[a\x1a\x04\x0f\xdd*@\x93\xb0\xa1\xb0\x13x0@\xc3\xb8,\xfe(a0@KqJ#\xc8\xea-@\nu\x8dbQ"0@\xa6\x03F\x1dnr(@\xf2\x1cMUJ4-@\xb7\x13\xa47\x92\xb0)@"\x04%\x94\xf4\x97-@^\x82\x00o\x05\x82,@\x1f\x8e\x03\x9a\xb0\xe01@hD\xdde\xa7u(@\x8d\xd3\x9a\xf1\xd4\x91-@\xc3\xaa\x82\xb5\xa2]1@;4\xab?\x9c\xbb)@\'\x8f7\xb5?F*@\x00a\xae\x98\xc6F&@\'C\xc8\xf4\x01Y+@})}9\xec7.@\xd5y\xb58Er-@\x9c\xc7-\xafQ3*@\x93\xea4Se\xaf-@\rN2X\xdb\xd71@H \x9bfH>-@\x19\xb6\x08\xdd\x82$0@6\x7f\x1bS\x9d\xde+@\x80(:\xe7y\x02(@\xa0gY\xa4dx0@\t\xa3\xa1QS",@\xea\xcc\x13\xee\xcb\xea2@\x86@\r\xd3x\xa9%@\n\xef\xf7\xa6\x87\xa50@\xd8\xe8\x1c\x94i\xda(@\x11\xd3\x91\x91\xc4\xed1@\x14\xcc\xda\xb4\xaf\xa00@\x0c\xfd9}O\xdb\'@\x80\x9b\x8a,\x93\x8c0@\x90<\xe6\xb2\xf4i\'@\xb4\xb1\xd3\xba\xda\xaf0@\xd7\xa7\xdf\xdb7~-@[\xd9\x98\xa2\x96\x0c-@\xd3h\xfc\xee\x0c#0@\x16t+\x98\x16\xad%@\xbe\x0e\xa1\xbaAw&@\x07^\xd6\xe9\x89=.@*\x0cC\xa0F\x93/@\xe4f\x97\xff\x1b\xba&@\xef\x05E\x83\xde|)@\x0e\x0e}\x13\xb6\x7f/@H\xf4\x8d\x94\xa8\xd1&@d"\x19\xba.{,@K\xf0\x81\x86\x83N2@\xd4\xd6`6GC,@\x91\x0e\xda[\xea\xdf1@\xc0x\xe1\xe4\xa6).@\x9f\xc2\xdc\xe2\xde\x98/@\x95\xc1\xcb1\xb3\xa8%@\xc1\x18\x07\xcd\x8d\xb40@\xee\xd5\xd3x\x1bv-@\x1a\xa7B\xcd\xa6\xb3.@\x13\x87>\x84\x99\x18+@\xf9z\xfb\xc5=\xa0,@\xca\xdd?\xa7\x00\x94-@7(\xed\x1beX,@\xe4\xcc\xf9\xba`[1@\xa3-\xa9\xa4\x12R&@\x8c\xba\x92H\x17\x01*@\xb5ev\x17v|*@\xeac\x1a#\xf8\x8d/@^\xd4\x8a\x1c\x1c\x8f.@a\x88pD7R0@\xb4\xa7\xb4\xa5\x1dt*@\xc9\x88\xa6\xbd&m1@\xa4^\n\xf4\x99g,@+\x17je\x92\x1a2@\xf8\xfb\xb9\x85\xcd~0@^\x9eig\xe1\x00(@\xaap\x13\x07J\xf01@\x13\x82^\xb8\x81\xe7-@\xde\xe6\x9e`Xx.@\xda\xd3\x9d\xfa7Z1@\xaf\xaf\xdanK\x1b&@\xa1\x8f\xd6\xbbl\xc91@6\x89B\xe0\x085-@\x7f/]A\xf9\x9b\'@G`\xf1k\xc1\xe9-@\x87\xc8\x15uk\xe5-@\r\\;\xbaT\x9b-@\xf1\x91\xf1S\xe6\xe00@\xb0r\xc66\xb6\x1d-@ n\x81\x1cv\xd00@w\x9e2\xf2J\x9b-@`\n\x97k8\xb1+@\xdd\xae$\x89\xdc\xbc.@4."\x00\xf1\x11&@V7\x05\xab\xcc\x14-@`z(<\x00*%@\xbe\x8c/\xd8\xa2\x17.@\xe3\x991\x8f\x8c\xff.@\xe3\xd7\x1a\x02\xdf\xcb.@Pq%x\xf2j\'@h\xf2[\xb4\n\xde\'@\xb8\xb1a\xaf\x80\x9c/@,f\x18$k\xef0@\xcd\x83\x7f R\x951@\xa8\xb7\xda\x0cT0-@\xcd\xd4\x8aK?\xa1)@h\x92\xe8a_**@\xda\xd0\x1b\xb0\xc7\xd64@g|e\x16\xd0\xae,@\xa8\r\x80\xda#\xe51@\x18\xc3f\xab\x1e\xff0@\x9fw\xd8\x01\\\x0f0@\xdb]\xb3\x8a\xbfG.@\xe0\x9c6\xe9\xe9t0@\xa2~\xdesZ\n1@\xa1ne\xfa\x0b\x02.@p\xcdd\x85r%.@s,f7k\xde(@w\xf2Y$j\x9b,@\x05#QJ\xb9\x87,@\x17\t\x98\x1d\x06\x061@\xc1$\xc6\xae+N,@\x0bv&qx\x150@\x16\x1f\x8fm\xeb\xbb%@=NL!!a\'@\xac\x90\xbc5\x9f\x16.@\xdf8\x84\xa2n\xea-@;\xbe\xa2\xb1\xe01-@\xa0M\xcf\x91\x00`.@\xa7\xef\x0b\xd88\xf3+@\x9f\x13W\xad|01@\x08\\F.\x1d@(@\xc976\x97w\xb50@\x0b\xd32\x86\x12\x89,@O\x93\xc9\x18\x0b~0@\xfe\xd4\x91=J\x96\'@{\xb9\x8e\xe7\x8e\x8c-@\x81\x1a.\x99\xea\x9c.@?\x83\xd25`\xca+@\xd3r\xc5\x12],.@,\x8f\xe1i1\xef0@r\xd5\xb0\xa97\xf3/@\xeeS\xa6\xe8N\x102@QQ\xbd\x1e\x97\x891@\xc1\x91j\rb\xeb-@0\x10\xb9\xcc\xf1\xb2)@\x0b\xf0L\xb0\xccp-@\x9f\x9d\x11/\xfe\xf2,@>\xd1\x1e\xc1\x81\xbf.@\xb8\xb5K\xa5p\xa1.@\xdb\x845\xba\x8ee0@1\x96T\xa1Z\x9b,@\x1c\xdfl\xab\xe7L1@\xcfE\x13\xe63\xd31@ES\xe2\x9b\xe4\xf0(@Yx\xd6\xc9\x94\x1a1@\xc4\x95\xedj\x17\x99-@\'\x9b*:\xaa\x0b2@\xcb\xe6\'\x9a\xbf\xe11@\xbe\xa2\x1f/\x9c`/@\xf7\xc0\xaf*\xfc\x17.@\xf3"1\x0bh\xbe0@F\x9e\x84\x96n;.@\x10\x87\xe8[\xd6\x14.@;\r\xbdu\x85&.@\x9b4\x0c\x02\t\xd61@\x07\xf4\xf0Oa\xd01@\xbe\x88\xe2\xdb\x17\xb20@\x88\xd1\xb8\xad7\x1f-@\x0f@\xa2\xd2$\x1c*@Kx\xae\xf6\n\xc2+@\x85uQ\xbd\'\xad0@\xe5INX\xbe\xb1)@\xc6\xd2\xf3\x01jL1@\x84\x8cF\xeb\xd6w-@Y\'\x83\xb6F\xbf-@\xb9b\xb0\xca\\\xd5-@\xf0\xda\xe4ha\x840@\t\xe7\xfeW\xb6\x9c+@!\xa8e\xee\x0c\xa8,@\x8f\x85\xdf\xdd\xb8\x95-@\xe1\xe4\xae\xbe\xed\x87,@\x1e\xeeF\x8ec\x99(@\xca\xba\x0c\x83\x17A,@\x1f\xeb\xb1\x82\xa3\xbc.@D\x11k0\x8a2*@a\x1d\'\xec)\x9d0@\xc6\x1f\xab\x05E>&@\x99\x1cp\x91C\xd40@)\xb8\xf5,B\xb9-@\x82\xf1!x(\x051@\x98=\xdf\x0b}\xd01@0JPTh\x1c*@\xd9)`\x8b\xd8\xf30@E\x94\xb8\xfeA\x98/@\x82\xba\x8eW6\x92\'@kCd0\xfd2(@\xb3\n\xee7T\xe3.@5\xaa\xf8?\xaa\x07+@\xd7\xc8\x0f0,t0@\xc4-e\xb1\xf4\x1c0@|\xab\x0b\xba}m(@>v:/A\xf10@Yb\x1a\x9bkM0@\x01B\xcb\xe2 \x85.@v\xc3h`\xad\xd2.@Om\x13\xd8\xcc/1@\xb6.\x93\xae\xa3\xa10@\xdf[\xacS\x93\x0e2@\x88\x9a\xf6\x1er\x14,@\x97\xc9\x92v\r\xaf0@\xa4j\xb4\xd1P\x8a0@\x08\x82U\xa0\xdd\x150@\x9cO\x8a$5y*@\xff\xff\x9cc\xae\xde%@\x8d\xfd-{R\xed-@\x827\t\xb1W\xf00@6\x1ah\x838M.@\xc4\xabi\xf8\x07-.@\xdf\x0c\x97\x9cn{0@\xe6n\x1e\x15\xa9o.@v\xa7.\xdcb\xd4-@\xf0[R\x13v\xf7%@s\xc8l#\xa1q&@^"\x90\xbd\xfa/(@|n\r@\xf7\xfd*@i\'\xbf\xd5\xf5\x8b0@)P\xb2HW\xd4*@\x84Y:\xcdi\xb21@\x8d\xf5eZ\x96\x87-@u2X\x95>\xac-@\x87\xa0\x08e+\xd8,@[\x0b\xbdd\x03\xb1/@,\xae\xe7z\xef\x9d%@7\xfeMf\x0c\xac\'@\x15?`\x05\xc5\xd3+@\xc6\xab\xe5\xe8\xe7\xef/@\x06V\xc0\x8dio/@On\xdc\x84?$+@Ku:?Q\xc1,@\xf1\xc1H+\xbbC3@\x8f\xbf\xb4\xedV\xa2-@\xaf\xe4\x82\x91\r\xb1-@dS0\xab\x8b\xf3,@\xb8\xd0\x04\x97\xe8\xc8*@U\xd7Z-X\n1@\xe6q\xda\'\x1fm.@\xdc\xb4\x1cG\x1e\xfd(@ `\xee>\xbf\x0e-@\x8f\xfb\x04tY\x0e2@\xad\xfd\xb9\xd5\xabs\'@\xbay\xf54\xa4\xc2\'@\xebI\x91/\x8f\xc90@\x19\xcf\x86\xf0\xda\x9f0@\x08A\xfe\x0e\xe2\x94,@\x9a\xbd\x1e\xaep`.@7\x1bbOt\xcd0@(q\x98\xd0\xbc\x0c/@\x8a_\x93X\x97\xa9,@\xf4\xb3J\xa0\x0c\xc5+@\xb0x\xfe\xd1\x8b|*@;\x02\xe0\xc2\xa0\xb7/@\x95\xc5\xd8\xf1\x9c\x92-@;\x95>\xdd\xc0\x1a0@\xde\xbb\tX\xcb\xbf*@2\x9fk\xd1\x11\xd61@?\xfezo7\x950@\xc7\xae\x17\x15^\xd80@0<\xfd\x03X\xdd%@\x83\xf6\xfcI\xaao,@a\x99\xec\xf9\xee*1@\xd8\t\x01\n""0@\xb3\xd1\x08\x06\x01\xd3/@\x01K\x89\xc4\xefl*@\xcd\x88\xd0\x89t\xd20@\xb6\x80\x99"\x94\xa3/@\xbb7TNZ\xb3-@SR\xf6\xec}\x00.@\x91MK\x8b\xb6X(@\x91\xd9\x94\x0e\x15\xa1-@\xb1\x88\x1aX\xd4\xd9%@\xc0\xb0\xa0\x8c\x80\xed)@/\xd6\xb7\xc1qy.@\xa9\x84\x1e\x9d^Q.@wN\xfc\xf6\xa4\xba%@\xdeR4a?\xb30@\xe0\xbc\xd1\x00\xb3I0@v\xdf\x89\xe1\x9b\xa00@\xe5EN\x8e\x19\xca/@\xd7\xb3RI\xc1\xcb0@\x97\xa4\xbb\xb2\xe3]1@\xab\x8a\x80tG\x860@l\x92\x1b\xf6\xe1\xf1/@1l\xa9_\x17\xef0@Q\xcb=Z\xbb\xbb\'@\xa2\xe3O\xb8sj,@\xf8\x93H\xef\x10\x01+@\x99r\xfd\xa1\xccS-@\xb6\xab\xb5\xd2\x17\xfb(@G\xe2\xbd.\xcb*1@\xee!\xe7Z10*@\xab\'\x9c.\x01\xdb\'@\xc1\xfd\x15\xae\x93\xab0@\x87\xee\xe1\x0c\xe8\xbc-@>c}$\x89\xd30@&4\xa1.\x05\xe0*@(\xc9\xf9\x19\xc4\xb81@J\x0c\xbd\xe0\x96\x07\'@S\xa8\xd4\xcdG\x10\'@\xb2\xf2\x17\xd0\xb9\xf4.@\xcb\x04\xae"\xf1Y.@\xb1\xc2I\xdb\x06\xaa-@\x9e{#\x07\x04\xce/@\xc5j\x15\xd2\x82B0@\xb9\x82\x9a=5\xb1,@G\xa9\x8bx\xe9\xab0@\xa4\x8d\xa2.\x0c\xd9-@\x8d>X\tb\xf10@\xb8\x17\xb2\x95\xdfE0@i\xa2\xd4lx(2@T\x12\'\xcf\xb8\xd9,@\xe4\x89\xbf(\xbct0@\x92\xa5L\x1c\xc3\x06/@\xd7\xdf\xb9&R\xca+@x\xa6*w\xd9\xfd,@8\x18V\x00I\x1d0@\xdd\xcb\nOZ\xf4/@\xfbYF\xe7\x8dm-@\x84\xf5\x06\xc5\xdb\xac)@\xa9\xa8\xfa\xe5\x8f*2@\x92A\xf9&\xee\x87,@3\xca\x02}\xf0\xfd-@.g\xa0\xe4nK/@\x1aV\xbd6N\xd50@j\xe1-+\x9d\x7f/@1K\x9f\x95\x1a\xf0&@\x8f0\xfcD\x00W-@`B\xd4\x82\xffJ&@\x16z\x03\x89N*\'@\x9aY\xed\xbfq\xbd1@E!\x873\x12\x901@\x94\xfa\xb0G\xb6\xbb-@\xbd\xd4\xa0\x1a\x9b5.@x\x86\xe8\xd0\xbd\xfb+@\x1e\x83\x8a\x91HL+@\x81\xb3?\x8f\xc6\x08/@!\xdb\xd7_\xff\xb8*@\xfc\\x\x8df\xf5,@\x93\x9b\xd23_\x082@{\xf6\xeb\xec\x9d\xc3-@\x89\xf7\xcf\xff/\xe10@#\x91\x06\xe9\x18\xfd0@~;.Cu\xfe(@2\xbe\x879\x0b\x1d*@R\xc0\x01> -/@\xda\xd8\xe9\xbf\xa2\xb6-@x\xe6\xdf\\!60@Y<0`\xa9\xa11@\x1d\xd9\xbb\xae*\xca%@5%\x94\xe22"+@\xd5\xd7\xba\xd3\x99\xc0.@2\xea\x96\xfbi\xa2%@`\x07D\xf7\x8cO-@\xdf4?5z8,@h\xf7|\xdb\x03\x7f)@\x970\x02\xc7)k&@w\x93\xb38w\x1d-@\x99\x19\xb8\x99\xf6\xcf-@~\xcfRvK\xea%@FT\xfef\xa4\x0b(@7\xc3\xae\x84\x9a\xd40@\x97I\xe0%\xa9\x970@\x1b\xb3K\xa8\x95\x07+@\xd0\xaa\x06\xca\x9e\xcf,@\xe62\xafT\xf4\xb7)@\xa3\x8d\xcb\xe3\xf9\x142@$\xe0]\xf2,\xe90@w\xd9\xb4\x99f\x1f*@\xfc\x18\xc9b"{0@\xad\x8d \xe2y\xcc1@\x03\xb3\x14\x83"\xc2&@f}\xe6\xed\xcb\x04*@\x02)y\xb9\xd3\xd90@,\x99\r\xe9Z\xda0@)\xd3\xa7\xa4\x06\xa9/@g\x9b\x8a\xea\x84\xd2,@\x92\xc5\xd9\x00\x94\xb7-@3\xa7\x9b\xf4\xaa\xf3,@D\xd7t@\xce\x0b/@!\xc9q-\xd6:0@>\x10a_ko1@;\x97U\x87\nY-@Y\n\xd3\xe5\xd7T.@\xee\x1d\xf1M*\xed0@\xc8\x9b\x03\x86m\xa7+@\xbf\x8dK\xfc\x97\xa30@\xd3\x97\x90S\xe9\x8e0@Z\xca\x14\x8f\x99\xd10@\x95\x0c/\xf9\xa5\xd7(@\x85\xc7#2\r\x86)@K\nr\xda\xe4\x881@f\xedwt,\x022@RJ\xc8\xca\xa0\x0b1@pq\x84y\xfb},@\x1a\xd3\xfa\xcc\xf4\x1a-@\xdb\xe9\x8c\xb4\xf0\x07&@(6\x82\x06\x87\xbb+@ATmg\xc8\x911@<\xf8\xee\xa4\x95\xaf0@r\x02\xf9\x97)\xc50@\xa2:\x97L\xc9\x9c/@\xaf\x8b\xfa\x1e\x8f\x800@D\x039\xd5@\xa31@\xf8\x00f\x7f\xf8\xae,@\xb2\xbf\x8feV\xdc)@\\\xdfUt\xc0\xa7)@\x0b\x0f\x83\xf2\xf6\x00*@\x0c\xc2S\xf2\x14\n+@\x1bC+\xbd\xbc\xb41@\x13\x1e\xfc"\xbcZ1@\xffU<\xcc\x1b+0@:\xecZ\xd6\xeaC5@{Q\xb0+\x9b\xeb-@k;[D\xff\xc5-@\xc9\xff2p\xab\x82-@\'\xf0J\xf0UQ-@Q\xaa\xc90\xe4\\-@\x9c<|\xda\xcb\x95)@\x0e\xe7\x8dE4\x8a0@cx\xfb\x82W31@\xc4\rZ\x97\x8e\xa10@\x89\x17\xf3%\xff\x00-@\xba\x10\xba\xd7\x87\x0b1@\x16R-\xb5\xb7\xb8/@|\x18\xb7\xc1x\x97*@\xa4\xc5\x8b\xaa\x91\x171@\x88\xdf$\xab\x84G\'@\xa4R\x14\x04"c)@J\r}g\xa2\x8b/@\x1aj\x9c~c\xc3)@\xdc\xdc\xb8\xcc\xd0\x7f,@\xde\x83\x95drq1@\xf9e|\xff]30@\xf5\xc1\r\x07\x03\xe5-@\xe6iUG\x7f$0@J\xeb\xe3\xb4\x85\x90(@\x86\xbb\xbba\x0eF+@\xac\x9b`(\x1d\xa8/@\xd7\xf1;\xb3\x01\x03-@&\x93\xdflAx)@g}\x142\xccS0@\x1e\xee9\x924\x191@o<\xe3\x8ce\x17+@\xeb\xf2\xf4\xdf\xc1\x1e(@\xcf<\x18\xc7\xc5\x981@\x19:M\x82\x15\xa9%@\x1bR4\x9f\x05\xaa)@aS\x85\x9alT.@;{?\x02\xe7E1@\xe0+/\x15\x86\x0c.@7\xab{T;\xa00@Y\x05,}\xb0u-@\x08Tt\x83\x0c\x800@l\xb9\x9b\x9e\x0c\x121@l\xd4\xa36\xc4#.@\xbbA\x0c2\xdc\xe1(@\xd1\xd9\xe7=\xf3\xcf0@\x85\x16.\r\x9en)@//ff\xf7h\'@ \x10-\x91\x19\xa9-@\x92\xe9\xb5SR\xba0@\xd0v\x90\x95\xe0\x8a/@e\xbb*\xa4\xda\xcc,@1q\xaa\x1f\x9fi.@\x91\x062\x0e\xa7\xe5/@XD\xd7\xe2\x1dL0@s\xc2\xe9\xa4H\xb8,@~~\xce\xa9F\xe0)@\xb9.mT>\xb9*@h\t"j\xff\x190@\x04\xec[\x9b\x8a\xc0\'@\xdb\x1b\xc9\xbb\xf8\xaa1@\x0b;\x1a\x81d),@\x80Y<e\x0b,1@\xa1\'\x13dr\x1f,@\x999\r\xe7Y\t\'@\xf0\xa2\x96\xc0\xc7\x1c.@\x02\x8f\x89\xa1qw/@>\t\\\n\xff\xe30@3\xd3Q"\xdc\xcd+@5\xef\x0c\xfb\x9b\xc8.@\x931\xfc\xe5ys.@\x8fh\xab^\x0c\xc0%@k\xcdWIfA-@\x9a\xad\xfc\xce\x10\xee0@j\xb7\xe84=\xce/@\'\xd9Vq\x11\xcb-@#+86B\xe7*@FS\x16\xb0\xb6\x99-@D\xcc071\x92-@\xfaD\xf4\xeb\xe9\xd4)@\xa0\xf7\xdd\x04|\xa0)@C(\xcd\xa4\x1b\xc70@E|\x11\x87}H1@\xea\x19\x13\xbd\xad\x830@\xa7\x88\xcd\x81Q\x002@\xa5Eiy\xf4c-@\xcb\xe1i\xcd\xbd\xa4/@\xb3\xf3\x9d\xfb\x97<0@\xfe\xb2\xbdw^\x04\'@yU\x95\xed`J-@\xc4|\x91R\xc9\x8d,@\xac]^F\x8a\x11.@\xad\x8bi\xc6.\xf7)@)I\x80\xc0!\x190@\x11\xff\x92\x1eQ[-@\xd6=K\xfa\x7fa0@\x1d\xdb\x14\xdb\xf1\xf3%@\x1bJ\x1b\x83\x1c\xb21@ \xf79\x05\xb6\x860@\xe2\x95\xb4?\xb0\xf9)@\x10\xbd\xce\xed"5/@\xad\xe8u\xfc\x86W,@Z\x8d\x06\xa6\x08\x14)@M\xa87\xf0)c,@\xef@\xfa\x91+\x011@>\xc53\xd7\xc8\xf8+@\x80c\xd7\xbb\xb5#0@\xfaH\xd8\x17\xea\xb6/@\x83\x8c\xb7\x9e\x96\xe9/@\x04\x0fy\x7fP\xf0,@?\xa1{\x01\x0e\x830@7\xda\xc1\xa4\t\xee-@"\x8fnD\xa5\xd0-@u\xbb|R\xe0(0@(F\x86\xcdkp0@\xd2\x0e\xf2k\x1c;,@\xa3\x90\x95p\x0bp)@\x08\x00\xc4*T.-@e\xfc1\x9a}!0@\x977LL<\xbb0@\xb9\'\xe7z\xa7$0@N\x92_\x94n\x02/@&Q\x87\xaa\x05A0@h\xcfW_(\x891@\xb6\x0bS\xa1\xd9\x8f-@\xf1r\x94\x8a\x0fA*@\x1b\xa6\x89u\xa8\x1d/@\xbd-\x04\xaf\xc6\xe81@\xb8\x8e\x8e\xb0\xf0\x89,@S\xa4\\\xd9A"1@4\xf5\xbes\xd0W0@{\x14p\x86|(1@<r\xafH\xca\xb4.@IN\xd4\xd2\xe9\x00*@{ \xf1\xd1\xc3\xf2-@CC`(L\xec0@G{\x1c\xb3\xd4\xc0,@\x19~\x94\xae\xeb\x1a0@.\x10T^ \xb9-@\xb4[\x1dA\xa9\xe5.@\xa8\x93#\x01\xbba-@\x13\xfaw\x1c\xbc\x0c2@\xad\x1e\xb2F\x81\xd20@\x97&\xa2\xd3\x94\xd90@Z\xba\n\xe6\xef\xd0*@NhI\xff\xd8G)@zUi]\x11<0@\xd9\xee\x03\xe2\xe0/1@\xe0\xdf\xa2@\x1f\xb8%@\x88W?\x15\xcf72@\xa6Gi\xbaG\x84.@"\x84NmX\xff-@\xb7\xe1\xaa\xdc\x89\x88-@\x15#\x10\xce\xe4\x93-@\xe51}\xdbV\x8c-@\xdd|\xaa\x0fw\xb8&@\x9a\xed\xa7LY1&@)\xa3\xa3\x08+}&@\x18L\xb4\xa6\xfb\x1b\'@\x02v#\xc4\x1e\xa0)@\x97\xbc\x80+\x13\x170@v92$\x0fq(@\x9a\x91\xed\xaa\xf0\x87%@\xce\xad\t\nyB\'@Tj%\xd3<\xd4)@\xe5\x15&\xc4_\xe7&@-\xca\xd7Db\xff(@@Boo>#0@Q\xb2d\x83\xe8y%@~~\xb7\xf7\x12\x99%@ip`Y\xc3\xda)@\x83h\xac\x9b\x0e\x8d&@"\x0bX\x8d\xf00(@F\x0ey\x03\xce6(@:\xe5\xb5\xacF-,@%\x90\xda;\x07\xbe&@\x8e\xd9\xc0\r\x00\xc8+@w\x91A\xe9\t\xe3&@\xf6\x04\xb9\xf4F\xe7\'@\x1aU\xaf\xaal\x830@\n\xbf\x9b\xd4\xc6\x810@\xf23O\x7fS\xbf1@\xa0\xd1\xf9\xf4\x87A/@<\xd7\xf2^6b/@\xe7\x1b\xcf}\x11z%@\x07\xc4?D\x9aX&@\xc4\x7f*\xfdo\xb2+@\xbc\xfd\xfc3\x86z)@~\x7f\x9c\xa3\xcf\r&@`\xd0\xd2~\x8az%@|UqLA\xb91@T\xb35@\\q)@\x86\x02\xf8\t#\x82%@@\xd4\xe9=\xad+)@\xa9\xc4\x84e\r\xf40@`\xe5\xa0\x10%\x8a(@\x97\x9e\x07-1]&@Ht\x1c\x14r\xf1%@\xa8\xfe]~\xac\xe5%@\xd2\xd9\xe2;@e,@\xcfR\xbay\x8fz/@\xc8\xb6[xS\xef%@o\xcb\xcd:\xe7\x05&@\xc0\xa3=\x06R\x9c1@\x81H\xa0\x11\x93\x9a\'@\xe2\x94\x87\xcaJ\xa6%@\xa6\xde\xc57\x0c\xb11@\xedS\xf7\x85\x846-@Gz\xf1\x8d\xda\xd31@k\xffPl\xda\xdc-@P\xeaZ\x05LP)@T\x82\xe0\xeat@.@\x19s+j\x0b\xc8*@\xcb\xc1iZ\x82\x01&@\xea9[\x12,p-@0\xb6\x13\xf6\x11{.@l\x0f\xce\x82C\xcc\'@\x02\x9e\x80\x85\xc0a*@\xa0\xfb\x14\x00m\x82%@\xc9\xaee\x8b\x87t%@n\xcc\xfb\x8f\x14n&@\x1f\x85?\x12\xa3\xc5%@\x87\xf0Qg\x8bQ*@kv\xb0n\xd5\xaf-@+\xbc\xb2i\x82V*@!\xb2\x94\xf2j\xbb%@\x10\x94/\xae\xd4\x071@\r!{\xed\xcc\x881@n\xaep\x08\x90\xc7%@\t\xf0U7\x9f\xe71@\x08Z@lN\xd3.@3\xcf\x88\xce&\xe3,@ Rt*\xc0\xd71@\xcf\x95\xca\'\xe7\xc60@\xbeS]r\xd3\xeb%@\xa8\x98\xf0b\xb6X)@\x8c\xfc]5\x05\xc9(@\xc0\xcaU\xb9q\xab)@jp@0]6,@\x8cj\xd3\x92\xef\xab-@\x8fV\x7fF\xa9#\'@\xff\xe8\xab=\x90\x021@\xa1\xea\xbc\xa2\xf0\n&@;\xa8\x80N3#1@9\x12\\\xacA\x83%@\x16\xe6\xc7\x01\xb2a%@\xfc\xa4\'F\x83_%@\xcc~\x90r\xc0T%@aw\x8bld\xb0-@iz\xd1"\x90K,@K\x114\xac\xa8\xa5%@y^\xb8\xf5\xd6\x9d-@3\x0f\x8a\x1e\x006,@\x82\xce\xe7\x9c\xea\xa2-@Dt\xb1"\xbd\xa3-@\xb5\xf1\xcc\x15\xfa\x94(@\xd2\xb7\x05\xd5b\xad%@\xe1\xfcl\xcc\'\x8e(@\xd5\xe7\xdf\xad\xee\xbb0@\xb9l\x99\x8f\x9b\xcb.@c\xf12\xd9^\xda&@@|:\xf3\xe7\x19)@Q\xaf\xf5\xd97)\'@\x8b0\xff\x0clB.@\'\xad\xb8;v\xdb%@\\\x15\x00\x03\xf2\xa8\'@\xfd\x07;\xee_\xde%@\xe3<\xf8E\xc5\xdd%@\xa0,\x02\xc0\x96\x82\'@\r"h\x81\xa3\x8b0@\x96\xd0\x8f$?\x06*@\xc9jLH\\\xb50@\x87\x9d.\xe0\xc0\x18\'@Xt\xc4\xee\xaa\xcb%@\xcc\xe3\x14x\xc9Q-@\xcf9\x19<(\xba0@p\xbf\x10\xa2\xfb\xe7-@B.?\xf5\x12y,@\xbc\xa1/\xa2+I(@\xe5r\n\xa5ND(@\xe6)\xe5\xaa\xd43.@G\x01\xc6\ri\xa80@\xce\xe7\xcb\x19\xab(.@\x9f\xf7U\xb5\t\xe7(@\x83{CUo+\'@~\xe8$RRb0@\xd5\xe39n\x88B(@#\xa2\xbd\xb6\xf1\xfc(@\xf7\xbdZ0\xba\xad,@\xdd\xc7\xa7\xff4\x96\'@\x10\xdb\xb4n#\xc30@\x1f\xd4>b\x94\xd5,@\xd8\xd5L3c\x03&@l\xdd \x12\x1c\x89\'@\x9e\x8cHh\r))@\xa8\x99uf5+\'@\xd3\xe6\xa6\xf6\x97a(@\xf9N4a\x1e\xa4,@\x12<\xf4\xb83\xe9-@y\x0f\xa7\xcc\x8f\xf0-@sy\x92\x99\xb8\xf40@\x93%\xber\xa3\x9a/@I\xc5y`LC&@\xde\xe6\x8b\xf9j\xf0/@\x82\xa5\x98\xa1\xb7\x95/@\x82\x0e\x84\xb0\xb1\t\'@Dx\x0f\x01\x0e./@\x99\xce\x17\xbe"M&@t\'\xcaF\xeef/@\x87\x9e\xb6B\x94\xa41@\xaf\x1a\x01\x15\x7f\xea-@\x19LG\xaf\xb7")@\x07\x7f?\xacY\xc8,@\xae\x7f``y\x930@D\x1e}Y\xbf\xcf)@\x85\xdb\t\x03\xf0\xef,@>\xc5Q\xbf\xe3\x9b/@\x15\x9c\x9b\xde\xb3\x11)@\\SB\xaa\x828.@\xe8l\xa4i\x1c-0@\xf5\x83\x9d\xc8D\r0@\xe7X\x91\xcbh\xa70@\xed\xd6\xc2\xc5\xab\xe5.@W\x96\xb3\x06i60@\xc6\xea\xc8{\x95\xa6&@\xe7\x9b\x93\xf4\xd4\xa91@\xcbz\xdb\xc5\x19\xc00@\x98\xebP\x88X\xc8,@\xdc\x96\xfbc4\x80/@:4=\xb6M\xaf0@\xb6y"\x1e\xb5A0@\x00\xdc\xb2\x84k\xad\'@j\xb2\xc48/\xad.@\xc9\xe7\x16i\x88\xe8.@-\xddkK6\x99/@\x03\x89_\xe6\xc4\x1c.@e\xd2\x10W\x1c\xad+@j\x94\xc6\xa6wY/@&\xc3\xc0=\xa18/@\xa2\x08WF!0/@\xb8\xf2\x1a\xe0\xe2\xb3,@\xc1\xca\xf0\x98(\x132@\xb4m\x11\xcf\xae-\'@F\xfb\xf6\xfa\x95\t(@)\xb4\xecSc`0@\xfd\x98\xf2^9>/@\x95W\xe3T|\xd80@\xd9|\x84\xe7\xaa@0@_\x96\xc9\xbb\x91\x1d.@LR=\xfa3\xe3&@\xf4\x89\x89Q\t\xca-@\xc2Gh\xa2\x85\xdc-@Qb\xf5e\x01\x19&@\xae\xf6.i\xee\xcb0@\xd7\xd83\xc9\\\xff&@\xc7gB\x07\x82\xbe-@\x05\xe4v&\x92\x8c.@\x10\xaao<Q\xcd)@\xc5\x15\x03\x9aFg(@\x07\x8e;\xb0.\xe40@U\x02\x08\xf1\xb61\'@x\xe1\xfc\xd8I\x8f/@\xeb\xe5>L\xad\x0b0@\xec\xbcB\x8e\xc4\xb40@\xa1\xfba\xeau\xf8,@_;\xce\xc8\xf5\xe9-@\n\xc9\xcez"\xce.@\x9a\xbb\xe5J\xe3\x14/@0M\xb2\xa4_\xcc)@\xf0Q.1n\xaf,@\xc4\x08l\xe6\x88\x1f*@SX\xd7Y\xd3\xe70@E\xf9y<\x14\xbe\'@x\x80\xe2\xab#U,@\x9b\xd6\x80\xd5\x8d,0@6\x81\xbci\xe0\xc6,@\xc7s\x0f\xa2\xaa/-@\xf2\x05QU\x87\x98,@\xf1\xcf\xf8i\xf5\xdd,@\x1c!r\xd8\xb8/(@\xcd\xff\xfdI3\xab,@iS\x85\x00H\xa10@\x0e?\x14\x18e\xca0@He\x93\xe8&O.@L\xad=\x9b\xac\xf4,@\x1c\x0e4\x0ce\xe6/@4}\xa3d\x1dm\'@\xd8,\xbb\x10\x89\x9e0@\x07\xf4\xfcOMP.@\x14b\t\xf5\x18u\'@\x1b\x17\xb3\x89-J2@\xb3\x97\xbd\x9b\x16?.@\x0by\xb1\xe6(\xe9,@\x04\xc3\xb7\xdf\xb5d0@9m\xbd5\xc1\xc8-@\x89\xd5*\xe1O\x82-@\xd8t\xa2Z\xb6;,@OE\xb1\x0e\xbc\t/@N\x03\xd8wZb*@\x0b\xb9\xe2\xa2\xed\x0c.@C}f1\x19w+@\x89\xf0F\x93b\xce.@\x07\x9bE*\xb6\xe8-@xfD\x15f\xa1/@\xf1\x16\xbb*\nX(@\x00\xfb\t@\xc1j&@o\xfc\xb7\x0c\xd1\x17+@\x0b\x03\x10\xeeh\xb5-@\x1e>\x91\x82=\x13/@\xc0\\\x01\xe9q\n(@>tP\x8d\xbc5/@\xc1\xb0\xaf\xd0\x1b#\'@\x90\x13\xee\xdf)\xce2@\xf8\xf1D\xd2[\x85,@n"$\xa5\xb3\xbb+@\xeerr\xb6hD1@}\xe8\xb4\xa5e\x83-@I\xa7sn\xfb\x03/@\x10\x8d\xbe\xef\x8e\xe52@\xee\xea\x84\n@\x04.@\xc5\xf8\xf5\xd5\xd4\x8a-@\xa5\xc9\xdd<\xd3*/@\xe4s\xe6\xcbe\x9f+@\xda@\x04\x04u>0@\tM|u|\x87,@\xc2\x15p<\xfb~1@\x9e\x8a\xe4 6\x1b&@\x85\x01-z4\xdf\'@\xeew\xa7\x00\x85\x05,@\x13\x05@\\\xear0@\x1d\xcdT\xe0\xd6\xcc,@v\xc0c\r\x96l,@\xd4#{a\xca\xa5.@l8\xe1\xc1\x88\xbd.@\xd9\x83\xce\xecmi-@f\xdd\xaf\x07o\x10,@\x91b8h\xab\xbd-@\x9bjtB\x01\x16.@\x9b\x03F\x94\x1d`,@\xd0\x94shlh,@H?-\xeb\x05\xb5%@w\xfc\x86\xe9\xca\x08.@=\xc9\xae\x10g\xa7,@"Z\xd6\x93\xf0\xab0@$\xba~r\x1a_\'@\x13}\xad\xaf#\xaf-@\xbb_\xe2\xd4\x93g,@\x01y\x0cX&\x88*@\xd1\xf5\x12C\xffS,@\x06\xec\xa3s\xa8\xed.@\xc1\x01}\xd3\xb9\x17.@\x83\x02\xfbV6\xc2,@\xa0\x998qbc1@g\xd9phP5-@\xf9"\xaa\xab\xdb\xd5+@\xf5;\xb5\x87\xf5\x8e-@\x83\xa8\x0fC\xd2\xdb.@\xfe\xdd\x03(\xdap-@`\xf0f\xfa\xda\xa8+@R]C\x19X\xb30@276\x85C\xa2.@\x8e\xd4\x87\xdf\xe2a1@\xe9\xd31G\x9aJ/@bq\xfc\xb8\xcf\xa90@\xeb!&a*\x080@\xd6\x9f\x89\xca\n\xfe+@a_\x9bf\xac\xca+@\xa0\x95\x84\xd4\xef\x16&@@\xd1\x88\xa0\xf4\xb40@\xaa2L\x86\x1d:2@3V\xae\xf6{\x95,@\xeb\xae\x05\x8f\xd3\x99-@\xf4\xc3\x16\xd8\xa4\xd9+@\x15+.\xc5\x91\xd8-@)\xa1\xf5\xe8\xee\x16)@v\xb4P\rb\xa5+@\xdb]O\x82\xc4C.@Q\x97\xc9\xdd9L-@\xd4\x8b\xa2pG\xee0@u%H\xd8\x9eq-@\x07x\xf1\x06 \xb20@\x8e\xe87\xb4^\xe7-@6\xc79\xe7\x1b\xfa-@\xe6hoSUt.@\xb3\x17O,*\xb40@\x85\x84\x00^pb)@\xfe\xd0\xfa\xd3\rx0@<\x89\x96D\xd0\xe9-@=\xb3\xb4\x8aS\x8e-@,\xf9{\xc0\x9f\xe00@\xdbDZC\\\xd5*@\xd4\xfe\x15J\x14\xa1-@\x97\x17\xcd\nb\xb5(@[!\xb5\xb5\xa6\xd1%@w\xb3H^\xc8\xd5-@w\x0f;\x8e`\xdd-@\xe0\x1d7\x9f\xd9n1@Y\x14s\xa6F\xe70@ \x9b\xcb\x98\x8b\xd3+@\x04\xde%\xcd\xef\xbc0@\xeb\xd63+en(@n\xd2\xde\xd9\x88}*@O%\x7f\xdd\xc2\x1b0@\x87\xa0\xad\xa2\xa5\xeb0@h&\xe0\xb0\xdd 0@\xda\x14\x18k\xf780@\xd9\x00\xd2\xc7O\xd00@3\xbb\xd9\xc8r\x9d.@\x8d\x98\x84\xf2\xe4"0@^\x01\xc7\xd6\x8b\xe2+@Z\xf9\x02,o\xbb.@\xee\xee\x14\x91\x9f%.@z\xfe\xa8P\xe9\xc62@\xcd\rR\xb3\xeb\xa9.@c>\x88JA\xce/@\x93\xd1c\x8e\xc6\xcb0@\xe4\x8a\x9b\xd7X*0@c!X\xb8h 0@ E\x9ffV\xd2\'@4jW\xb0\xd4N,@H\xb4]\x00[\xc0.@0vb\xbc\x06\x7f+@Ir\x7fG\xf7[(@&\x1bS\xb2 \x1e.@CxH\x1ae\xc0.@\x16\xbb\xef\x87\x95L-@\x9b\xde\\\xce\xbb\xf4.@c\xc3\xf2\xfd\xef\x9f0@C\xca\xda\xc1\xe41,@e\x02\x0c\x1b)40@\xce,P\x10c\xd0-@\xb8\x15J\xf3|\xf2\'@\x8b\x8f\xdd\x99\xf8\xac\'@\xf8t@k\xb2\xaf-@(\xd3\xf2\xda\x1d\xe4+@\x97J\x04|\x06\xfe0@\x98h"\xc8H\xc1-@\xf8\xec\xba\x80l"/@H\xf4\x8d\x94\xa8\xd1&@\x12j\xef$\xc1\x0c1@\xd7\x83$\t\x85\xe9.@\xb8.Bq\x1b\x9c/@^\xf6\x1bjF\xeb0@\xbe\xef\xd4\x836\x042@sB\xa9t\xa6\xb6*@\xc5*\x13\x08C\x85+@\xb5\x01O\xc9\xa7\xa1)@z\xc7/\xe8J\xd0-@\xcb\xf8\x83\xcf/%-@\x81H\xba\xec\x88D-@\xdak\x9a\xa7\x97B-@a\x8b\xac\xb9\x1e~/@R)\x88\xda-\xac1@.m\\\x0e86-@\xb3\x1d\x96\xbc\xdb\xbb%@\xbb\xee\xf2\xf46\x921@\xd9(\x11\x80\xbeb(@B\xb3\xe9B\xb0m1@N\xf0\xcf\x15\xdah-@\xdb\xad\xb99w\xad(@\xe5\xd1\xa2\x0f-\x9d/@\x99\xf3Q%\xf2\xb6-@\xbbO\xac\x1b\x8c\xd61@\x8e\xf6(N\xfb[1@m\x10~x\xdb\x07,@E\xfbO\x85\x12\x8c-@\x1c:8Q(\x96-@\xdf\xae\xafN\xe5z1@\x17\x0f\x9d\xef\x84[-@B\xa3\xfc\xa8\x1e\xda-@\x17\x054I\x1c\x8f%@\xe6\xae:\xc1\n\x13.@\xdd\xdc\xe6\xablX%@+y5\x92Q\x15*@9L\xa4\x91\xeaW,@\xb0\xa4\xa4D\x16f+@\x85\xa5f\xcf!\xbd/@Oq\x9a\x87/A0@+\xb2\xc3\x0c\xee\x9f0@\x00\xb2\xdb\xaa\xce\xdd-@\x9dz\xe0\x83\x08d&@\xe7N\xea\x90\x05\xbd.@vc5\xe3]\xa6%@\xc5oO]\x11\xa30@\xc8^\x9b\x9a\xef\xa4)@m\x12!tW2*@\xa6\x97\xf2\xba5C,@\x83\x11A\x9d\xcfy%@\xcd~l\xb5\xba.-@<\x951\x8aTB.@\x85TsRi:-@\xcd\x97\xfe#\xdc\xa4-@/x\xca\x1d\x01\x03,@\xe2kv@*\xae0@\xa5\xcd\x0f#\x9cH.@\x9a\x8c\xc5\x88\xcc\x92%@%/\x8be*\x0c,@\xf4\x99\x15\x15\xb6\x840@\x84\xd3\xa7\xb6\x86T)@\x13v\xf5\xb0\x91P&@\xd8\xa2\xd8\xd0aL.@\xd6k\x03\xc5\xed0\'@\x7f6\x91\xb0M\xba-@9\xe1\xc0\x84,\xe5)@\x07\x1f\xfc\xdd\xb5\xaf*@pc\x83r\x86\xbb-@\xfe\xaf\xbe5\x0e\x13,@q,\xc23\x8e\xee0@\x83\x06\xaa\x9e\xe6)*@\x90:^M\n{-@J6.\x98,f.@%S\x9c\xe4\xd9M)@|\x9a\x9f\xbb\xe0\xea)@\x18\x1c\xda\x85&\xa10@\xa9\x9f^\xcf\xd5g%@\xdc\xad\xe3<+\xdc0@\xe8\x8fE\x95\xe6\xc3-@=/\xf2\x97=\x19\'@MtmU%A+@\xd1\xf6\x88\x7f\xcfA-@\x0cv\x8c\x05l\x951@\x1d\xd9\xe1i\xaf\x0e2@\xa2\xc2\x13lyh.@\x8b\xd22\x0cu`\'@yG\x9e\x82\xf7\xd80@\xd6\xb6Qj\xb0\xda,@;5\xa2\x8df\xfb-@T\x9c\x95\x8e\xc7m&@\xe6ri\xbc\x9d\xd6,@4\xb8f\xc4\x1f?+@\x04\x16\x05\x9b.\x970@&\xe5\x82\r$,-@\xfa\xe6\xb3\xfd\xb3\xcc-@x\xae\xf1\xa3\xec\xc5+@\x8by\x0e\x02\xfe\n1@\xa7\x13p-\xf6\xbf0@6,\xcc\xc4#\x001@\x14l,\xb4\xd420@\xf7\xa0H\xe5yV)@+\xf1\xcd4\x81\xa3/@\x9a\xde\xf5\xdb\x10*%@J\xd7\x91\x89@\xce,@\xb0\xc4\xb0\xfev\xe0-@\xf2\x8e\x1bm/\x1b2@\t:\xdb\x95\x95>2@R\x00\xcbL\r\x000@f\x9e\x92\xbd{C,@\xf0\x03\x95"\xfc\xeb/@h5\x0e\x84\x80\x1d.@+\x03\xcc\xd1T\x071@5\x9e\x1a\x80A?0@\xa4\xeb\x8cd\x8d\x980@\x07\xde\x89S\xa9\xbd-@\x82\xc2T@\xd501@\xbf1\x14\xaa\xb7;1@\xba\xc1\x8a;cB1@\xe5\xdb\xaa<\x1b\\.@`@\xe6\xf3\x97\xc00@\x1b\xeb\x81\x9d\xe1\xa6-@\xffL\xc8C\x8e\x08\'@\x05f\xd2<\xea\x15\'@wi\xe2\xf6\xc2\xca&@GQ\x92\xbf\x08\x1b-@\x11\xc05\xe7p=,@)$7T\xd6p%@\xc0\x85\xe1\xd7\xbc71@S\x95\xdb\x13W\x95)@\xd2\x99\xec\xe55\x161@\xb0\x83\x8f\x89\xf9\xb4)@\x94 \xffd\x1aK(@S\x19\xb3h<\xd8(@Z\xb6\xaeE< *@T\xc3X\xb6"\xe5+@\x8b\xe4NG\xd8y)@M\x15M(\xf0d1@\x9c:3\xd7\x01J-@\x8dc\xa68\xd1\'1@ATmg\xc8\x911@)u\x82\xa3\xce\x13,@O\x92yd\xe1\x151@\xe4\xfe.2\xbe\xe8-@\x8e\xc1\xfa_\xf5\x1b&@\xe4N\x85{!s*@\x8b\xf7\xbb\xe5\xf6!1@v\xe0\x11\x01uL+@*M&\x00\x11u0@4 \x95\xe5\xf5C*@=\x86\x02\x80\xac\x130@\xf7\xa4f+^\xcf,@\xb5\xc9\x9d\xe4\x9a\x01\'@z\xc8\xe4\x14\xde~%@Fc\x1d\xc3\xaf"/@\x1anZU\xbf\x00&@\x88\x19\xe1\xea7\xf9-@*\x8a\xef\x914\xdb.@D\x0c\x1c\xdf\x84\xc3+@\x15\xbf\x7fb\x19d*@\xe0\xde\x9a\xcc\x89%&@|\xfb\x7f\x96L\xe50@C\xb9\xed\xb2\xe5\xe7.@\xf8\x9d\xb4x\xcb\xd40@I\xe8\x03\xdb/\x85*@\xb2\xb4\xb1\x82\x9f\x12.@\x1f\xaf\xb7$q\xaf%@\x12a\x99\xc03\xc81@\x86\x8aw\x1b\xa1\x8e+@\xa5\xdd\xca\xf5\xab{)@/Z-\x81\xf4\xa30@[\xc0\x9e\xe2\x9f\x1f-@\n/\x01r\xc5W-@*"3\xb4I\xce0@\xbf\xe7]Bf\x821@\xf8\xc9N\x19\xf33,@\xdbC\xdc\xd9OC-@0\xd62g\xbb\xc8*@\x8eu\x82\x16Z\xc50@V"\xa2\xdc\xc3\x8b-@\xbb[\xd1\x93\xadz-@\xc6ki\xeck\xd11@<\x00\xd1T\x82<2@\x14v\xe7E\x88\x83+@\x04\xda\xcb\xbb \xa2)@\xd2\x02\x07\x11-{1@\x81\xe1T\xa4\xf3\xbf1@\xb7\x85\xe1\xea$\x8a0@\xfb\xff\x83X\x89\xe4,@h\x93\x97 \x1c\x0b/@\xdcCv\x96/|,@\xca\x03$\xa9*\x042@\x8at\xf5c\xa9O,@\xcb#\xfe_\xe8l*@d\xc5\x0f\x9a\x83m1@\x91O3_\xd2\x1c-@L9\xc7\x0c\xef\xcb0@\x83Y\x95\x9f \xed0@ \xdc\x01\xbc\xb1\xfc(@\xe2\xc3\x0e\x8b\xdc\xa3(@C\xc3\x81\'4s0@p\xf5\xc70\xe02/@\xf9\x1a\xb8\xab\x16V.@\x7f\xdf\xa0\xffo\xea)@d\x056%MR(@\xc4x\xb6\xdbV\xd31@\x15\x0f\xd7\x88\xfb\xd4%@\x92\x03I\xcb\x96\xb8/@Ri\xb8\xf5\xdf\x05\'@\xbf\x8f\xcfl\x89\xd3/@l+\xba\x97\xa7\xec)@\xf3\xa8\x1e\xe5\x13\xa4,@\xcc\x1e\x86\xa0\xef\xee0@\x87\xf8\xc8\xe2"\x18-@\xc6\xa1\x15\xea\xf7U\'@\xa5\xb9k\xf7\xbb\xd8,@\xf3\x8fH\xf0\xae,+@\xcd&\xae\xde.\xb5/@v\xadN\xfe\x13<0@w6\xdfu;\xd11@ak\x02i,\x0f(@h\x9a\x9erQM-@\x89\xcdB\x89\xf3\r&@B\x1a\xd1\xb0\xb3\x131@uV\xffC\xb0*,@s\xccT4C*0@\xda\xe3\x0c\x86\xc3\x18-@\x1a\x11Uf#\xa2-@\x00\x16\x02\xb6\xef\xe7%@\x938\xf4\x16\x7f\x84*@\xce\xc6\x9cGP\xf4)@\x85\td\x1f\xbc)0@\xb1\x99\xf5\xc2\xf3\xe10@z?7\xcf0\',@\xb7\x1f\'?\xbf\xf1)@kC\xb8[o\x9d1@\xad<\xbc\x8c\xa5y,@kE$p\xf5c*@\xda\x87R\x98n\x90,@\xad\xae\xe9\\:\xad-@r\x04\x00\x15z\xf00@%\x98j\x8e\xb1\x9b1@\x01_\xea?\xd2\xf6)@Y`\x13\x83-\xb6-@j\xd5\x88\xcf\xee\xf6%@\xe8\xde)\x8d\x19\xb0/@m{\x9a\xbb.\xe0,@\x08(\xd6\xf9&Q-@R%\xbb\xdb\xac?-@\x91\xbf&Z\x8d\xe51@+\x9e\x1f\xf1\x17C*@\x1cr\x90B\x1b\x811@q9\x8dg@R&@\xbc\r\xe5e\x1c\x950@kw\xc4|\xce\x8c-@~\xc7\xff\xcab\xe7.@\xbd\xc0\xf9\x176\xff0@\xdc\xe6\x04\xd7\x9e\x84%@CP\x91\x16\xa1\xeb-@\xdc\xcc\x8e{gI+@J\xf4<\x03\x0c\xdc.@\xc0\xb1\xa5\x14\xeaJ(@.\x94\xb9\x98\x85\x8d1@a\xce\xa8\x05_\xa80@\x8d2\xf1\\\xc5\xc8*@]j5[\xd0\xe01@\xdb\xbf\xc3\xe5{\xd5-@\xb2;a_\xdaM0@\xc6M\xfc\xf7\xf5\x9c%@\xf5hTU\xach&@1\xff\x1c;\x18P+@uX\xb9\xc4\xfc\x90)@`\\bp\xf8\xe01@T\xa6\xf8\xb9\xf84)@\xa1\xbbw&\xad\xc70@n\xefz\xb16\xae/@s\x98G\xcb\x1c\x12\'@\xb1\x0f\xd0q\x9d\xe6%@N\r\xda63c-@\xb5\'\xc5\x92\xee\x881@\x1d]\xac~=\xf10@\x17\x15`\x03Yo.@\xa1h\xfep\x86\x9a%@\x88\xfa\xeb\x17\xf0`%@:!\x1a\x83Z\xc9)@\xce\x19\xd7\x90\x0b\x8e%@\xc0\x92\x08\xac\xb5\x970@\x0b\x80\xcf,\x8f\xd40@\xbb\xfd\xb7fzL+@\x90\x1bA%\xd7n-@.\x039\x8cv).@\x18=C\xc6\xe2\x88%@4\xf2I\xf3\xb4\x8f,@\xb8\xa3XE\x01V-@\x81\x13\xf2[5\x10/@\xdaehy\xdc;.@\xb3p,lR\xfb1@\xb4\n\x93e\xda\xfb0@\xe3L\xd6\\\xe3\x17&@\x8e1\xd1\x95\xf7y%@\x19;2D_\xa0.@u\xd7o\xb6\x92V-@F\xa7\xc3\x95\xff\xcf,@w)\xdbw\x94\xed&@C0\x19\x1c\x03,.@\'G\x85X\x03\xde/@\x06\xc6\x89\xce#\x0f-@\xc8"\x92T\xe9\xae+@\xd4\'|\xf1\rh,@\xa2\xaa\x924o\xf30@\x96\xf2/^nJ.@\xa6\xe8\xc4\xdey\xc80@\x18\xf0k\xb7+\xd7%@uyV]?\xd10@X\xfa\x17\xfb\xf1%/@\xbe\xfe\x88\x80\xd4\x0f,@u\xf1y\xf0h\xc3,@\x96uf\x8dL\x9b)@;\xe6\x1be\xf2\x0c-@\xbf\\\xcb\xec\x04\xcf1@P\xe6\xca\x11\x97h-@P\xf7#\x18\xc2\x86)@Y;w\xc6\xceu-@\xb6\xfaS\xa3\x18\xae%@\xe5T\xd7Hy\x05.@CqC\xea\x98\x86-@f\x97Q\x89\xae\xa80@\x17x\xcbY\xd5\xb01@\xbe\xf8P\x80\'e-@\x93Z-\x06\xb3x0@f\xab\xda4FE0@\xcfS\x99>\xc5\xdf)@\xb371\x04\xe1-&@\x9f\xe4\x9bu \x10&@o4\x0cUE\xb0,@G,\x90\x08\xa0;,@\xc5\xfcXp\xeb\xf7+@\xad.\xe7|\xb7\xa3)@\xb5\x87\x1e\xbd \x16&@\x9d\xdf\xda\xa1\n~%@\xd6\x88"(\x9e\x16\'@\xce\x15]F\xd0\xea+@\xc6\xb7\'\x87\x15\xdf,@\xaf\xcd\xb0\xcf\xe7\x8d/@\xe2>\x82g\x13\x8e%@\x9a\x0e\xf1\xfa \x8c-@rZG\xf4\xaa\xad0@Aqc\xc0\xc3\xa4%@_hbg\xa5u)@g\x80:v4\xa4,@\xcd\x01\x1f\xc6\x0cw0@7&\x0b\x94\x9b\x91%@\xbb\x07\xe9\xfa\xb1\r/@\x1f\x1f&\x99\x82\xe01@\t\']\xcb \x170@\xa5\xc5\xc3\xe8\xd4\xa4%@\x0b\xde\xe8\xb8\xacs,@\xcf\x18\xc3\x83\x9d\xb21@[\xb2\x86\xa1\x86\xf51@Ey\xc9.C\xd0%@\xa0\xe0\xb6\x1d_\xb5/@f\x81\xc2\x9e\x92\xd6%@K\x89\xa0Z\xe5\xb01@x\x87=\x8c\x89\xd80@K\x1d"\xa4\xfb\xd1-@r\xf2\xbb:\x81\xee.@\x82T\x03b\xaf\xfe,@C\x1d\x16e\xacH.@%"\xc0`\x1d\xd0-@\x1d\xc9\x9d\xab\xc6x0@\xde\xf5\xbd\x04\xa0\xfe%@\xc4\xd0\xf5\x12\x81\xb6-@\'\x0e\xca\x00+\xa50@\xb5\x0c\x8c\r&\xc54@\xaf\xd6`^\t\xc41@\xcbL\xb6\xe9\xc0:(@\x88c\x19\x1al\xa6(@\xad\x91\xea\xb8\x83\xf1/@j\xc2\xf70\x9d"/@T\xd2v\xc9|\xc7%@\x8f\xddub\x85\xef,@\xb9$\x1b\x8az\xc6(@\x15\xd9\xb3[\x1b8/@\xdbH=\x02\xe0\xae0@\xa5#\x1c\xd7\n\xff.@\xd7L&\xd7t\x111@\xbf2\x9f2\'\xc01@\x86@\xfc\xf9\x18R.@\xf9:\xc9\xb6A\xb7/@\xfeU7J\xe9C+@\x9b\x82\xc6*\x04\xfa/@hT\x1e\xba\xeb\x070@\x1e\xb7\xbf\xab6\xb71@A\xf5\xa5\x088O1@\xdd\xc6\xf5\x9fE\x850@@\xdb/\xca\xdaN.@\x0bG\xe1g\x93\xba-@+\x89\xfa\xcb\xe8\xf2.@\x07q\x9fr\x1a(,@^\xcb_\xc2Y\x001@\xaf\x82\x8dF4\xab-@\xc3\xb1\xe4\xe6\xf921@\x0c\xc3\xeaM\x02\xd7,@\xb1)\x92\x84\xf3\xfb(@C\x9c\xbc\xf2\xf3x\'@\x0f\x06\xf9l\x8b\x950@\xeaF\xac\xce5\x01)@\xe8\x17\xacv\x17@-@\x00\xa7N\xef\x90R/@\x896\x7f\xc5\xaao0@\x1a\xd6\x08$77-@\x18\xa5i\x1d\xb8\xd3-@A\xe9\x9b\xe7^]&@\xae\x08\x8e\xf2l\xd5(@h\x0b\xe47\x03\x880@\x97mj\t\xa2\xbf,@&\xe8\x19\x08\xeb$)@\xad\x86\x1e\xd9\x92U-@\xaa\x9b\x92\xf4CB/@\xfe\t\xec\x82\x17\xc0&@\xac\x1bt\xfb\x1eI/@\x96\x8f\x9ahz\xc9+@!\xec\x0f\x8c\xc1\',@\x00\xcca-\xa7\xf1,@\xdfF\xfc\xfeO\xbc,@\x95\x0f\xe1\xa3e\x13)@\x14\x8a\x18xk6-@\t/\xdf\x04\xfe\x04,@\xdc\xff\x06"\xa2\xa70@n\xc0\xe6@0\x90/@\x87\x84\xc1\xa0\x17Z1@@\xedg\xbc\xc8\xa6\'@\xee\xfd\xe5x;\xba%@\xdf\x12\x8e\xaf\x91\xe7(@\xd0mH:G\xe7(@!\xb7\x87\x85*\x020@@\xee\x8f\x99\x05\x0e0@k\xf2\xb1\xf1^\x8a,@u\x89t\xdc\x84\xdf.@\xda\xd3\x06\xcc\xba\xba%@\xc4\xdb\xad\x88\xf0\xc2%@ju\xdb\x977l-@Q\x03\x99\xd3\x0c\x8e0@\x9e\x82H\xd0\\)-@\x00\x17\x87\xa8\x14\xbb,@\xdb\xfc\xbfz\x82o0@u\xf1\xd5\x06}\xdc0@\xb5a\x81\xf1lu)@\x9c\xaa\xcf{\x92\xf5&@\x14\xe3\xca\x0f2\x90.@\xfa\x92m\x8c\x80u%@\x96\x04\xdf\xf8\x83\x8e&@\x83t\x94\x10\xe5\xfc/@\xa3`\'\xefX\xa5,@}6\xf99\xf8\x92,@\xf4#|m\xc4\x941@\x19\x97\x82\xb7@\x8c0@\xb2+v\xef\x85\xf3)@+\x11\x04\xbc[\xd0)@-\x0e\x18\x9cn\xdb0@E\xa0\x0c\x00\x17\xd5,@\xe2A\xd6\x1f/\xcb,@\xa2\xb3\xd5\xb5Vk0@\x96.:\xe3`\x981@\xe5\xa6\xd6\xa0\xe1\xa70@\xea\xf5\xc2\x87\x8a\\\'@\xf2W\x03\xee\xf88.@[\x0f\x07\x06|\xe0-@/\xe1\xc5\xc4\xc3\xb1-@\x1b\x90M\x19u\x11\'@\x9c\x16\xa6n\xe1\xd4/@L\xc7\x05\xba\xe4\xcc\'@A+\xe6N\x16\xee+@|\xa0A\x84\xe1\xc9)@3\xfe\x12\x14l\xac1@Q"z\x03s?-@`\xfc\x9f\x80\x13\xaf-@j\xb1\x82\xe4I\x1e.@\x1a\xe5\xdb\xab\xa5m,@\xa4\xcb?t@\xbc-@\xbc\xec\x90>\xc2\xe3-@B\xe8\'\x91FJ-@\x02*+\x13\x05$.@ij\xca\xb9\x8a\xc0-@~\xbb\xfc\xca\xd2\x0c2@lb\x98m\xa4\xd40@\xb6\x08\xf2l\x8d\xa31@\xbb\x13pg9?.@\x02\x0b\x18\xc4\x83\xd2%@6\xd80\xea\x8d\x15.@\x90R\x11\x97\n\xa6(@[\xc2b\x9fz\xb5+@\xaa\x1f\xd4\x83\xc2\xb9+@v\xd6\x16\xab\xd6l+@<\x868T\x8c\x0b.@4\x91\xaay\xb7\x93(@4\x9d\xa4\x8c\xea\x1a-@\xe6\xa1\xe5)\x00\xc3-@f\x07\xe1)\x88\xbf+@\xa0\x02\xed\x99\xd3v-@\xe5\xf3\xe6B\'\xf9,@\x19\xc5\xae\xfd\xfe{%@2\x14:\x8f\x02\xb2%@\xae\xa1a\x97\xbb\xb00@\x9e\xc5T\x07c\x17\'@\x83\x00N\xde\xbd\x0c\'@\xbb\xac\xd1\xea\x8b\xc1+@\x92o;-\x1c_1@C\xf1\xa7\xc9S\xf4,@\xfe\x1b\x04>P\xbd)@f\xacZ\xce\xff\xdb1@kB}\xf4Q\xf3(@\xa6\xa3^Q\xdc\xa5-@\xbd\x05\xad\xfd9\t0@Ph\xd3\x19\x8d72@\xd9<f6\x8d\xbe+@\x92\xde\xa9\xee\xcb\xe3*@\x81\xa5\xc4"#N(@\xe1\xdb\xf9\xb9\x0e.&@b-l\x05\xeb\xc8/@+e\xa5"t\x91,@\xce\x91\xdf\xec\xa5\x9f-@\xf8p\xe6$\xbd\xe9-@c\xd3\xa7\xae\xc5\x02-@\x83\xd6\xb8`Qt)@\x1c\x94\r}[\xee-@\x18\xebc\xae\xfe&/@@\x13@;\t\xcf,@j\x15\xec.\x7f\xfe/@\x08u\xbd\xa82\x88-@$\x15\x01\xc2\x9a\x01)@5\xd9\xdc"p\xc2,@\xa4&\x08\xe72O,@+\xf2B>@5.@\xceR\xa3(\xb8\xdf*@\x02\n\xecb\xc6\xc4(@O\x1f\xb5k\xf9\xb2\'@\xb7^\xba&\x1a.,@\xbf\x0b\xcf\xf5\xbe\x01&@L\xdc\x8f|p\xf0%@:\xe2\x18\xaf\x90x,@\xf2\xfb\xff\x1cC\xca+@X\xaa\xff\xf9KE+@\xb7T\xbf\xcf%\xfa0@\xf1\x82\xa5\xfch\x0c+@\'\xa7{\x1cH\\-@EG\xeb3\x9e;-@p\x04\x1c\x0e%\x05-@R\x83\xa6pw\x14%@,\x8e\xad\xca\xec\xc6,@\xd6Cg\xa4\xdb\x931@=##\x95\xa2\xe8-@\xf9m?\xf4x\x91\'@\xde\x0fII\x8ci\'@i\x1e\xaf\xa2\xc2\xee,@`\xe2\xd9\x0f\xfe2,@\xfb@=\x8b\x81f/@\xa9\xd1?\x0f\xb2<0@p\xd9\xdc\x94a,1@_\xa6\x06\x0f=\x1e)@\x1d\xe6%\xa1\t\x0e.@\xbb\x159\xc6\xec\xc5-@u\xae\x13\xea\xf1&-@g\xa0\xb7\x94m\x05-@v\xcb#d\x16\x050@\x87P\xces1\x9f.@hF\xfa\xbb\x8c\xe8&@\xbcN\xce&\x97\xb8*@\xf0\\\x9a\x06\xc3\xcc,@`\xf3%:\xf1\x980@\xea_v\xb9\tL-@\x8f\x95uC\xee\x1a/@\x8f{\xa6GS\x8f+@G~s\'1\xf1,@\xcf\xacRI{O\'@g\xcc[\x82\xce\xa2,@\xb4\xef\x96~\x98]/@\xaeJxj\xb53,@|\x11a04_1@\x14z\xd4X},/@\x14\x99\xb9\xa6\x82:\'@\x0fA\x88\xf7\xa7+/@\xc5\x15\'B\xd4\x120@\x93\x98\xfcq\xe4\xd4&@(\x8c&\xfc\x0b\xb3,@\xb3\xd2\xf0\x9a\xb3x*@\xd9\x91.\x01N\x02/@Ro|"\xea\xd3(@\xf8FT%a\x9b)@|\xbd\xc5o\xc8\x81,@\xf8\xc1\xeeL6\x040@2):\xea\x1c\xa4-@Fd\xe8\x96\x13\xd20@p\xb4\x8d_\xf5]+@\xf0\x08\x81\\\xa4\xb3%@D;\xb3r\x02\xcf,@4\xf6$\x96O\xd6,@\xa5.\xd1\xfc\x01>\'@X\xf3\xacA\xa4\xd70@\xc84a\xe2\x83R\'@v\x81n\xccci-@\x08l3g\x0b\xb0.@\x84\xb6v\x10Kx\'@\x9f\xd6+\xea\x98\x88.@\xc6I\xbb\x92\xe1\xb7,@Q\xfe\x94o\xac\xf2\'@dB\xb0\xf8\xd4\x88(@?\xce\xb2\xe9\xa7?,@0\x81\x96r\xc18/@\x16\xda*\xee+b1@\xdf\x8d\xd4x\xb43.@\xd2\x9e\xd9]a\xf6.@9\xec\x8e9\x9c\x1d0@Or\x9d IN,@\xed\xcdQ\x10g\x1e&@r\xa6t\x04Pu*@\x082\x1dXJv-@\x90FRq5n,@\x0btc\xc3Sd0@]\x90D\x04\xcf\x88/@\x03H\x94\xc0\xbf\x10%@\x8c*,[\xa4\xd20@\xbdRC\x90\xca\xec*@\xc6\x07s@\xc3\x8c,@`\x14\xe0\xad\x14\xb21@\xb7\x7f\xa5"\x90\xce\'@A\x9c=\xa2\xd2\x050@/\xab\x16TY\x1c.@`\xd6\x0c\xdb\x1a\xb8%@\xbd\xb4[\x90dd-@\\>\x887\xa2;.@\x9ed\xd0\x82+\x11-@9\xee\xc4Cb\xe2-@yq\x88\x17\xb2k0@Z\xd0yY\x16\x9a-@\x8e\x18\x04cWQ,@5\x81}G\x07\xe5,@\xc1@\x83\x8c\xf0\x8b(@\xab\xb2\x98}@\xf6&@\x03/\x0b\xd1?q)@R+W.l\x990@^a\xa4\x1d\x1bW0@\xc7\xb7+)\xba\xcf,@\x8d\x88w\xb91\xf3-@JS\x80\xdf\x7f\x87.@\xc5\x168<\x85\xe7,@\x81\xef\x914XN/@\x83\xc0\xba\xca\xcc\x1a1@\xdc\x0b1\x13W\xd3*@h/\x8a\x8bH\xec*@\x13\xc3R{|\xc8\'@G\x85#\x8a\xfe\xbb\'@\xa0k\x91<\x98\x1e-@\x80uI\xa2=\x1f.@z\x86\\V\xca\xe81@\xa5\x1a\xf8\x14\x04\xfd,@\xeb\x07\xc2-\x18\xec0@\xaa\xc1\xd87+\xd30@k\x9f\xdf\xa4fg.@\x85.\xe2\x83Wv+@\x96*B\xdb\xad\xff1@\xa5\x1f\xa3G0\xf00@\xe4\x07\n\xb1\xc9\xa8.@\xb0`\xa8\xa0\x08B-@o,\x82\xc5\xd7&-@\x1b\t\x8b\x1f\x14b1@G\xefn^\xd9\xcd0@E\x08\x9ca\xaf\x8c)@\xb0\xcdT\xd3&#0@y[k\xb0L\x9d\'@W\x1c\xc2\x18&\xd20@p\xcc\x93\xbfm\x0e0@$\r\x11(\x1b\x15,@m\xcc\xf0q6\xdb1@s\r[\xcc\xe8;0@\xado\xda6X\xf9(@\xc0*-\xd2\xf8\xa2-@\x80\xf5p\xfd*\x99,@\x95%\xd7z<\xb8%@b\xa4\x94\xffHr)@`f:\x1e\x8c\x07\'@\xea0;\x8f\xfc\x070@\x08\x01;3\xfb\xe11@u\x7f\x80\x19\x91\x8d,@zU\xe9\x14\x7f&%@\x1f\x1cf\xae\x9c\n1@\x85\x829d&\x841@~@\x08\xf1;\x1a-@\x91Iu\xe4G\x8a1@\xe2B\xbbH\xf1\xbf-@\xf3=d\xcd\xb4}0@\x96\x17\\\xb2\t\x900@E\xea7\t\x122*@\xb3v\xc6"\xab!-@\xceq\x1b\x97\x94R-@\xc2\x90R\xb7=\x8b/@\x87\xa2Z)\xcdb-@\xc9H\r\xd8\xe0\x16.@\x10A\xff\xbfFk)@M>\xfe\x83\x85\xfd-@\xd3}k\xc5{\x05.@\x05\xe7\xacb\xf8\xd50@Io>}v\xe1(@\x9f\x9c\x05\x14\xfc\xa9+@C\x9aH\xaeR30@]8\xf0\xc1\xa9\xb5-@\x98\x84\xa9\xf6\x83\xb10@\xe3r\xf0\x02Xw0@!d<\xbf,\x9c)@\x9a\xef\xc2u\xe8\x02-@\xb6\xad\x92\xc9\x9e\x981@\xc0\xabr\xd0\xce$/@\xc5`\xb8TvI-@\xd1[8\x84\x9cj\'@\xd7\xfe\xc8\xeeT\xd71@cL\xf6,\xce:.@\xc0\x0fc\x05\x14\x0c\'@\xbd\x8ae\xdb\x9c\xa2)@)[.V\\s*@h\x19\xe4j\xdf\x13.@J\xc9\xe8fH\xa0.@\xf9\xa4G\xd4\x7fw1@\x10\xd8\x89\xb2\x1aq,@k\x8c\xc9\xc4f!0@\xc3\x9c\x8e$\x85#3@\x8c\xb6\r\xdb\xbe\xa30@\xd6\x88$\xfd\x13\xe7-@\tp^\xf2H\x97,@\xb2\xcdA\x9d\x9f\x860@]\x07x\x04\xf2\xb1.@\x8e\xa5\x9a\x07\xb4\xb5,@)\xa0y\xa1W\x82-@\x9f\x17\xbeF\x0c&)@\xf81\x12\x7f\rQ,@\x84\xf1\xfc\xa2\xa6\xb5*@"ml\xd1\x8b]1@(\x10\x87\xca\xd8\x010@\xc2\xcf\xdfh\x07\xeb0@\xbbD\xea\xaf[\n*@sR\x9cv\xd3t0@\xf2K\xa3\xcd\xae\xf3%@\x87\x93\x0c\xb8\x987/@\xf5N\x02\xc7\x0e7.@ui\xc7!\x1c\xf8/@\xc0\xe4\xc2\x1b\xab3-@\xde\xd84n\xbd\x92-@t\xd4@\xae;u)@WK\x83\xe3\xf4\x0b-@%aVZ\xea\xbe-@\n]0-\x10\xbe-@\xd3\x0f\x9c\xfc\xad\x1d-@\xf5\xd6\xe9\x99r\x11,@\xe9\x8d\x82\x16\x04!0@{\xdf\xa7^\xa6\xe0.@\xe2\xea\x08\xe1r\xd9-@\x98\xc3\x96\xce/!0@\xe9\x7f\xcb\xf5\xce\xbe0@\x05\xd3\xfc\xd5$\xd5-@\xb1\xbb7\xa8\xc8\xa6-@5\xf3\xb4^\xbb\xcd*@#\xde\xed\xc7i\x041@\x93\x92\x11\xd6"\x9f(@\x16\xd7\xe3s}\x830@\xa3\xd4\xfd\x8f\x18\x8d0@IS!\xa3\xa3\x031@\xb6\r(\xd8\xcfj,@6Y\x88^\x9eT*@H\xcd R\x11w&@\xec9\x97-)\xd80@*\xa1%\xdb\xd2H1@\xa8\xf7q\xcfj\xaf,@\x90\xabhF\xc7\xf7/@n\x1cL\xce\xec\x1f&@\xff{\xa4\xfaa6+@\xca3j\xcf5\xcf%@\x13o\xf6\xa9\xdd\xee-@\xdb\x02\xc0\x7fj\xd7)@1\xcfC\x94!\xa0)@.\xca8\xa0\xd2:1@\xd5Y[w\x05\x900@\x1d\xdf\x96\xab0\x0f-@\x81\xb2\x1bEM\x06+@\xa0GK\xa4\xf3\xd5)@y\x88\x00\xb9S\xa51@\xedw\xb3T\xf0\xb8-@\x02\xa2:\xdc\x0b\xa1(@\xe8IVMK\xbd%@\x92*\x8dd;Q-@\xb3@\xe4\xdft\x8b.@\x01\xf7%\xf7\x95\xdc)@\x1c~3\x1f\x06\xa20@\x8c\xa1\xec|\x8f=0@\xbf\xe2\xec\xe9+\xe9%@\xda\x83\xc0.Wi)@::\x144\x0b$1@\xfbBM\x9dC\xf8-@J4\xe3\xba\xe3},@nqW\x10\xa9\x0f&@\x02\xc6\xab4\xe5\x13/@"\xd4\x1c\xe2\xaf\xd80@\xd0\x7f+\xbc\xd03-@\x06\x8b_\x1e\x84\x1c*@\x90\xa03\xd4\xe3\x8f-@\'u\x11\xe0HL-@\xf5\xb4\x0f\xdb\x12\x7f-@e\x9e0\xf1\xba~-@\xaf\xa2]\x01\xc6].@\xfa?h\xeecz0@\xefi\x06A-0-@4\x16\xe8\x9a\xc5\xa8,@\xc5\xfb\xdeK\xa7\xcc.@}\xfaZ\xf2|\xaf0@\x97\x93\x9ct\x80\x90/@\xc4\xccV#-\xac0@\x1eGh\xf9\x94\xb70@\x8b\xcc\xbffQ6.@\xc0\xa5>\x00\x81\x89,@\xe3\xcdQk\x1d\xc1,@\xee+\xcb\xf7\x8e\xf0&@\x19z\xa7\xe4\x9fZ1@\xe2\xfa\x8c\xfb\'\x0b.@:(r\xc8K\xa0.@u\x86\x8a\xff\x07`2@4C\x91\x8d\xb0s-@}p\xa3\x1a6\xec,@f\xed2\xa2\xcbE0@\x12m\xe1\xed\xff>*@\xd8m`\xa3W*,@\x86\xf62\x1d\xa0\xdf*@\x82,\xf9\xfaB\xf2/@\xc0\xe4-\xe8\x07\x11\'@\n#\xe2\x0f}\\/@L\x17\x97\x12@\x181@\x10qd\xcf\x06\xc2/@\xff\x05c\x16>\xd2&@PE-6m\xbe(@\t\xd6\xb55\xb1@1@\xfa;A\x0b(}1@\x98\x9d\x04\x16?.,@\x9cE\xcd\xe27?*@c\xb1Mk0\xe9/@~\xf1~D #-@\xe5\xec\xca\xef\x89\xf8+@\xef_3\xa6\xd2\xd8-@\xf32`\x10\xc8,%@\xe2\x00\xd3j7P/@\x1f\xb1\x0f\tv\xed0@\x9f\xc0\xe09\x99\xb00@\x10\x1c\xbe\xd2\x1a\xd6/@\xac\xc8\xa5^[t-@\xd6\x8d\xca\xad\xbe\x101@\xf2\x1c\xc6]u\x1e0@uo\x87\xdfY\x06.@4q\x08C\x1f\xd8,@\x9bJ\x16<\n\xee0@\x01\xae\xbbD\xce\x15-@Q\x82\xee83(,@a\xad\xa8|:\xd5-@\xaa\xf8\xd93\x9c\x85)@(\xd3I\xbc\xe7y-@\xaa"n\xd4\xdb\xb21@TG)\xc39[-@\x03\xffP2\n\xa8-@\x88!\xe8\xdd\xf2H+@B\xfe\x00\xd9\x83\xe5)@}D}u\xdb\x9b/@\x8c)\x8cQ\xdb\xfe)@-0\xd1\xc3\xa0\xae)@\xb6SV\xeb0?2@\xf5\x98!\xf0\xd5G(@\xd4\xb0\xe1K\x1e\xf40@)\xb2g&\x1fq-@=b\xee\r\x12\xe8/@\x9b\x1b\x9dgy\x8a)@\x8dcYF*\x081@y\xb5\xab\x13\xb0\xad.@\x1a\xdb\x1c\xd5y\xa40@B\x1d\x8c\\\xe3\x84-@\xc2\x9f\xf4\xfa\xb2\xb6-@\xda\x0e=\xbdxt.@(.\x06\xce\xfbh,@\xb3\x9e\xab\x90\x88\xc1)@*\x89Og\x80\xcb&@\xa5{\xb1\xb8\x0c\xf2)@\x04\xd7\x87\x02\xe1{*@\xa3\xad\xb4O\x94\xb7.@\xa6M\xb5\xcb\xa5\xad1@;\x8d\x9bO\x08}.@M\xad\x0e\x18V2&@th\xe4\x98\xa67.@B\x19\xf9D\xdb\xf7)@\x8eV"\xb0&|0@\xd9\x1b\xb93\x01\xd9-@\n\x9e5\xd3\xb8\xe20@\t\xd0i\x1e\xd9+&@\xaa\xb3\xff\xf3\xd5\xad-@BJ=\xee\x89\x91,@\xbfF\xbak\x0e\x11,@\x07\xad\xd9K\'O-@\x11\xf8\x10\x82\xf9\x9e)@\x99\x06O(V\xd2/@\xb1h\x12._\xb41@\xc068\xde\x15\x89%@^\xceY~a\x042@\x0b\xdb\xbb\xc9H\xc9(@[\xb5\xf9G\xa6M.@+\xf9I1\xbd\xae)@r\xae \xe7_\x9b1@)y\xc5?\xfc\x9e)@\xe8\xfe\xeew*\xb8,@Z0\x97\xb6a\x95-@n\x8b8\xa4\x1f\xd5.@\xb9HI\xc07R.@B+u\xfb\xbdE2@\xee\xbb\xb7\xa7o\xb7\'@^-\x94\x1aD\x9f)@D\xcd\xc9\xac\xce\xb01@\x82\x13\x83\xd5\xcf\xa3-@I\x12\xb0.\xf0\x90-@Cf\xaf\xfb{\xef)@\x1fy* 3\x96*@\x1b\xcfP\x93\xc0\xe6)@\xdbk\xbc\x94Q\xa6-@v\xe2\x93\x98\xbb\x95,@\'XV\xa2k\xee0@\xfa}\xadGHt(@\xfep4\xf7\x0eZ(@3\xbb|\x87\xc5\x9a0@\x01v\xa3Nb\xde\'@P\x81Mn\x87\xd21@\x1c\xd7\x17Y\xa7\xeb(@\x83[5\xa5\xa3\xd7%@~\xc3\nM\xecb-@\xeb\xbas\x1c\x8c\xf90@\xf3\x19\xa7&\n\xfb1@\x1f\\Uj\x1e\xd5\'@\xa7v\xd7}N 0@\xd8KO\x8e\xee\xb3\'@\xdc\xa5\xbb\xbdZ}-@\xe8t\xa40m\xd4%@\x12\xa3\x15:Fs0@\x1a\xcc\xa7\xe1\x01\x81,@\xaeI\xa6\x7f\xfc\xcf+@c\xf7\xd2\x01\x8f\x1c\'@\xc7M9*\xb8\xdb.@\xf9\xe4\xd3lE\xa51@\xd5\x12\x0c\x8e\x8d\x8a-@\xd9\xe4\xb8u\xf8U)@R\xa2\x10\xf5=l-@\xe2\x80?\x8e\xefE\'@\x12I\xc8\xc3#\xa4)@\xbeT(\xa3\xdd\x13.@\x9c\xd2u\xbdt\x1b.@0\xec\x06\x1c.\x99.@Y\xfe\xe2P\x00\x1b)@2\x0c\xda^\xed#.@s\xa8\xd06\xc0\xc1-@\xceA\xfe\xc5\xa7\xdb0@\xf8\\\xe7\x8en@)@\x8b\xb3\xa1\x1e\x91\xb7(@!9_\x1e\x0f\x90-@\t\xd8\x85v\x1d!.@]`\xda\x1d\x88!)@\x18c\x1e\x15B\xfd-@\xf2}\xed,\xcd\xe0-@\x14`\xad\xb9t\xc1-@\xbe\xb5/\xdf\xd9\xb01@\x15\x9b\xa3\xd2&4\'@f\xcd\xd48>\xc8%@\xda\xca\xc33\x15\x8b.@\xb6\x84P\xe5\xe5\x8e\'@\xe4\xdd\x83t\x10d\'@N\xef\x8e\x8f9\xfc,@\xd3\xd5\xd1\xd6,\xd3,@\x0fk\x8a\x7f\x1a&.@\xfa\x03\x9eJ;M-@\x96{\xca\xbd\xf3\xea.@)\x05\x9a\xe0\xe7\xdc,@\xf8\x15\xcd\xaa;C\'@\x0b\xbbA\xa5\xa5\xf0%@\xd5I\xee\xc4\xc1\xf01@E;p\xc9)1\'@\xf1\xca7\x9dL\x861@k\x90\x1a@V\xcc*@::\xbf\xafNZ0@(\x8c\xbc\xae\xc8\x16.@\xe6\xc7\x80@o\xa90@\x1bd\xad^E\x930@G\x9a3\xb69\xcd2@\xa0\xf3D\xa6K\xa7,@O|\x00,\x96\x9b-@\x13\xd9\x9f+]\xce1@\xd1t\xec\x06~\xb01@\xa3\xf1\xf1]\xc1,,@\xaa\xe1\xd9\x180\xfa(@\xc2\xce\x80\x8c$`1@5\xf0\x89\x15/.\'@\x1cg\xef\xc6\x88\xfe-@D!\t\x99\x87X1@\xfe&\xbd;\xaf\xba,@-\x82\xdb\x01f\xb6,@`\xa9Q 9Q+@\xb5m\xab66\xe6.@\xfa%3\xbb\x8a\xe50@H\xf8of>\xc8*@\x14\x17\x81\n\xad\x8b+@Q;\xb4\xf4\x96K/@G\x86S\x8f/h-@:nt\xf4\xd5\xe0,@n\xe2\xea\xfau\xbe*@\x1a\x9f\x89\xb1\xf9\xca*@\xf1-/\x82`\xe6*@\x81\xf0\xd2R\xa1z,@M\x88\x82\xbc<l0@\xff\xd4d\x91"\xd4%@\xf7\x12c\x1f\xcc\xab0@8\xb9\xbeU\xf9\xb50@\x9d\x1f\x94\xad\'\xad\'@J\x92\x0c\xdf\xfb\x051@e\x98q$\x97\xf5/@Hl 5\xe1=0@\x96\x95\xd1NZ\x06+@\xa0\x9a\xfc?{\x8e/@\x10Y\xa5\x02\xc1\x7f)@\xb5\n\t\x17T\xb40@9\xd2>\xca\xbd\x83+@)\xc9^\xd6\x95\x93-@Mh\xf1\xf4\xc8\xa3.@\x13\xcaiQ\x1b\xe9%@\xdc<\x84\xbb\xc9\x14&@R\x0f\xe7\x86y\xa60@o:.d\x89Q-@\x86$\x8b!D\xb3,@\xb2\xcd\x9f!O\xc2,@\xfaV\xbc\x8a`\xb6(@A\xe1\x80\xe4\xef\x15-@\xe7\x86\x95L\x9b\xd6%@\xdd\xb4}vs\xcb+@\xe3\xb9\x0cE@\x021@\xd5\xbc\x8b\x1dQ\xf80@\x9dR\xb4\xd1(\x0c-@f\xd7sm\xe4\x900@lk\xbfY]\x970@]\xf9\x95|\xcb\xad-@\xbc\xca\xcahY/.@K\xb0,m|\xd5*@\xf2I\xe0\x0c2\xac0@\xf3l\xe7\x8e\xb6\xb40@\xb3\x13\xa9\xc8?\xe9-@.X}\xcf&\x86-@\xcc\xdc\x1e|"}-@<N\x84Dbo-@)\xb0\xc2\r\xe1\xd6%@&z\xb4\x8a1W&@\x8b\x7f\xf7@\xcb\x9f0@42/\x8e\x03`1@B\x88\xd7G)\x0c0@\x18\xd7\xcd\xa6\xa4f.@\x042&\xa8\x86~.@Y\x02\xf0O\x9e\xd7/@\x80\xa7AE\x93Z/@@\xcbj\x97K\t(@3\x9a\xea\x9b\x15\xd7+@\x122\x98<\xd3\xde%@F\x02\x8a\x04wB/@:\xdc\rQ8\xf1)@\xeep\xce/)k-@)\xd4\xd1\x05\xc7\x08*@-?\x15c\x14\xdb,@\xf5\xed@\xae|Q-@\xb7\xd1p\xf5\xf7\x91/@@L_\x18#\xb10@D\xbb6aPn1@\x1f\xde\xef\x03\xe8\xb9,@0\xb1\x17\xc7\x83\xef.@K7\x91z=O-@x\xa5\x8f\x06E\xfc/@\xb9\xde;\xf1N\xb3(@\x03\xb6\xd1\xf6^\x10*@;\x95\x8d\xeaa\x041@\xd2\xb4q\xb3\xc5B.@\x9f\x08\xe3\x96Oh.@\xc8z\x06\xa5\xc6\x15/@B\xc9\xc1\xa9[\xbc%@\xa7m\x89c\xeb\xae(@ \x199Y\xe9<,@g\xa4\x03D4d*@\xfd\xfe\x15\xb8\x94E-@d\x8f\xcd\xed\xfe\xb10@\xd6\xaf\x8f)\xba\x84(@\xb9\xeaBb\xf7\xad\'@qf!\x15\xd8\xa0\'@Qn\'2\xc8k0@\xa2\xbb\x0b\x02L\xdf%@N\xfc;A\xe4\xa1-@jJ\xf3y*\xb7%@!\xe4\'\x8e1p1@\x80\xf9:f\xef\xac(@\x7fmP\x9da\x122@\tJ\x8dl4\x99-@\x9er\xd8\x93Z\xea-@;\x9b\xfb\x18[\xfc-@j\x95\xdfDo\xdf.@jQgCb_*@MS(n\x1d\x8c)@\x14\xdf\x8f\x1a\x8f\x810@\xde\x8a\x18\xa5\xa6\xbb-@gR\xb4\n\xf5\xd3,@B\x94\xc1\x85\xa8\xcd,@\xbc\xa4}Z-\x91,@\\\xa1\xec\xa2\xe9\xa9,@\xc65\xd2\xf5\xab\xb5-@\xa3\xa9hD\xb8\xf8.@\xb7\x1a+0d\x96,@\x17b\xd4?\xa4-/@-\x8e\xe6\xe8\x7f\xf4,@\xa6\x98eQ\xdf\xc8%@B,c\xb9\xba\xf9%@\xe4\xc2\x82\x16(g*@\xb6>|\x8b\x99p*@j1\xa5\x0b[\xa4,@\x80<\xe5\xcaQ\xea-@\xd5m\n\xe5\xf7\x16+@#n\xfa\x11\x92\xb5,@\xc4\x89\x96\xdd8\xec%@p\x80\xca\\\xac\xda\'@\xedF+\x93\x15\x96.@|\x0b%]\xf8T.@\x93ap\xb1\xfe\xde.@\xc9\xd9\xfc\xb8\x99)/@-Y\x0b\xb4\xbe\x9f,@\xc8tWt\x02(-@\x18\xecN\x9ap\xdf%@\xa1\x13^j\x9f\xcb/@\xbc\r\xd6m\xc0o*@\xb2U\x17_\x06\xbd)@>\xa2\xdbJ\xae\xcd1@\'\xe9\xd9\xe7|\x0e+@\x97\xc4t\x84\xcbw)@\x8e\xa4\xf0\x0c\xf0\xb8%@\xc0\xa7\xc6\x0eZo)@\x84\x17\xceh\xe3X*@\x14FE\xd3\x88\xd9*@\x86\xda\x8b/\xcc\xec1@O\xeat\x1c\xe2\xc8\'@}\x9an\xbb\xf6\xac,@\x88\x0e\x82>G(,@]\xdb6M\xd45/@\xd3\xbb\xc85\x1a\xf7(@F\xb51\xaf/\x93/@\xaa1\xbd\x8b\x12\x92+@\xfbn\xd8\x84\xee\x8b/@\xec\xac\xa4\x89\x1b6,@E\x82\xe1\xbeX(/@\xa2\x97eI\x89\xe1*@\x136QE!40@:uC\xb7\x0e\xe5,@\x92\xe5\x186\xf1I-@2\r\xb1\xe7_d0@\xcaK\x87\xdfy\xd40@\xd6\x1bz&l\xa8.@\xf0\xbcF$6\xb1,@\xd1\\\xa4_\xac\xbe-@\'\xde\x86\xcb\xcf\xd81@\xdf\xba=\xde\xb7\xb1,@\xc4\xaf\x13\xa6\xfc\xfd*@\x18\xc9\xdc\x9d9$/@:\x12z\x80\xbfw1@\xa92\x11\xb3\xe0\xd7%@[\xa5e\x15\xabg2@\xae\xc9\xa3\xb3X\xfb*@\xcdaW#C\x92+@\xda\x079\xc3\xa4\x161@HE\xfb\xfa\xe91&@ &j\xde:c1@\xc3\xe8b\xd3\xf0\xaa,@+\xa1\xb8\xd2\x05\x9d+@2\x17\xb7\xcb7\xd3+@\xd1\xefN$\x1b\x1b-@\xa5\xe3\xc9\xba\x89\xe40@@\xd1\xbf5\xd4\xba/@\x197\xddD\xce\r0@r\x19\xdb\xa8\x04\x150@^\x97\xda:\xb0\xed%@\xd3\xe3\xec\x87\xcf\xfb-@B\xfd\x81v3\xb6,@\xa7\x81\xe3F;J-@\xf8\xdb\xb5\xdc\xd7\x86-@\x89cD\x95\x95\xaa-@\x8a\\\x071\x9f&0@l<\xban\xfa\xfe/@x\x0c4\xc2\x1e\xda*@\xc7gz"q\x9f.@G\xae\xea\xde\x8e\x01,@e\x89\xe3j\x91\xb5+@\xe4\x84\x90\xc9\x9a\xdf%@\x9f\xa9\x8c\x9f\xa1c.@\r\xfdW\x0f\xc7\xe3+@\xfa\xcb\xccj5).@;S\x1eG5\xd00@\x96\xa0C+\xdb\xec0@\x0c\xeeH\x08\xd1\xdf&@\x08\xd8\x80\xbf0\x06,@?\x11\xb1-n\x9d0@\xa0\x1ep\x08\xb0\x95+@\x9b\x12\xeb\xa8~0-@\xaa\xaa\xbc\xa9\x11\xf5(@\x96$\xf97U\xbd0@\xba}S\xe8C\xb4+@\rD\xec\xf5@\x051@7\xdd9\x8dO\x91-@@i\xc4t3(/@\x992\xcb\xab\r?/@S\xea\xd3\xfbb\xc60@\xb7\xb5]J\xd3w,@T\xed\xc6\xdd)\xc31@\xc1\xa1\xd3\xe8p\xa0+@m/\x05\xbf\x95\xf3%@\x82"\x9b\xc1\xc8\xf1-@8!;`\x87\xdc%@\xee\x03Kr$")@\xf5\x98\xc4\nY\xca)@\x80\x08\x85\xe005.@\x94\xf7\x85\\\x11\xdc-@\xe9;\x04\xc6P\x9c0@w\xe5\xfb\xe1\x90\x100@\xde\x051\x0e\xd3\x1b-@o\x17^4Om,@*\xcb<\x99\xa8?,@\xda\xda\x0b}\xea\x1c,@\'\n\xc8\xfd\xe2\xce,@\x10N\xbbF}%.@\xe93\x89*+\x001@\xb1\xedd\x10\x16\xdb1@\x1a\xef\xfaV|2%@\n\xf1\xe7k\xe7O,@\x08_\xc0\x93\xab\xa2,@5i!f\x0b\xa5.@Tv\xe8/P\xc7%@\xc2U3\x8e\xaa\xae1@\x9e:\xd0\x0c]\xed+@\x91}T\xc4+G.@\t)\\\xcb3\xcc*@\x89{\x848\x8c\xce0@\xfd2\xce\xb3\xdbN-@\xb1H\xd2\xb2\x962.@\xb6/\x051\xac\x0f/@\xed\xc8\xf40\xe3\xd90@oh\xb8hJ\xdc.@\x9e\xb8r#\x94\xb9-@\x9c\xea\x989~\r*@jS\xc8^\x07\x04-@]\xd5\x1e\xd2G\xa0-@~\xa9R\xa1\xa8\x1b.@\x11N6\xfaY\xc0.@\xddQtO\xb9\x9a+@\ri\xe2\x8a\x98P-@"\xd2e\xa5\xa1\x06&@\xd8\xe3n\xf2\xaf\x00)@Y_\xb1\x1f\x91\xde%@?\xc7\x91\x10\xf4\xcb-@\x14\xd1\x97\x00\x01|.@\x89\xed\xb7\xae\xc9\xea-@d\xc4\xc6\xdfA4,@\xeal\x8e\xd1z6-@\x19qO\ng\xc4-@\x86\xb6k:\x8e\xaa\'@\xef[;=\x02\xd20@U\x180\xb5\x15d+@\xb8\x90O|\xd5\x9c,@\r\xe7\x1b-nv.@o^\xb9\x05G\xdc/@\xd8\xb7\xbbPnw)@\x83\ry7\x86\x1b-@\xf9s\x99\xc3\xf5?/@s\xc3\x80j#\x0c)@\xf0\x8d\xcat=\xfe%@\xdb\x9f\xc1^y{,@\xc3(\xad\x14\xff\x1d-@o\xcb1Q\xfc8(@\xafpyo\x99{/@\x8b"\xae\xc1S",@/\xf9\x06\x85\xb0\xa8.@\x97\x08\xae\x11\x14\x87.@\xc2\xea\xd1=\x10\xc9%@\x97\xce\xd2\xfa\x9f\x1e.@\x08!\x8a\x12f\xc0.@_v\xc5\x9b{\xaa.@\xc2\xfa\xf6\x0b\xe1W/@9a:\xfb\x90a-@\x9bF@\x13$Y1@\x8e\r:\xca\xbe\xa90@\x84\x8d\xf4*\x04\xe7%@\x83\xfcLWXu&@\x8ekI&\xf0Q&@\x9a[) m2,@\xd4\xaf\xc1\xc1\x13\xb1,@g\xbc 2iz-@\xf7\xde\xc3\xfe\xe2\xce-@\x00\x1b\xa2Er\xac-@t\\\xcd\x19\xde\xca.@\x85\xcd\xc6\\=\xe30@dN\x99\x14]\xa1+@\x97\x82\xb6\xae\xe3\xc0-@!\x12\xf2z\x04\x87,@[\xbd<\xa5b\xe4+@W\xd3D\xb6\x94\xcf0@\xe6\x03AX%z.@\x93\x1d\xe2o\xf4\xa2&@\x17\xe8E\xf0w\xd50@.{}7\xdb\xf61@\xd6\xdc\xfbs\xa0\xc2)@\x95:\xf5b9,-@*=T\x14d\xda,@\xbb_\xc5\t\xaf\xac.@D\x9f\x1d\xb9,K1@fj\xfb\xe5\x18\x8a-@X\x97\x84\xebL\xe1*@gQ\xeb\x85\x06\xff-@\xbe\x96\xea\xfe\xd0\xdc.@O\xa5y\xe6\x97p.@\x0c\x9c\xa1\xbb\x8f\xf0-@i\xc5?T\xf0|&@VCERV\xcf,@\xf4\x9eu\xd2\xc6.-@\xc4\x1c\x1a[\x95}/@\xedC\x94}\x02\xfe)@\xe9\x94\xb6\x1b\x1et,@q\x82\x1f\xe9\xf6\x00/@\xdej\xb7)W\x13.@4G\xa0\x9f\xdd\xbb/@$P\xc5$K\xc7-@\xd7\xc9\xd8\x08p;,@\xfb\x9a\xb9\xda\x8a\t.@\x98\xfc\xeaG\xe3\x99/@\x91\xfb\xc0*\x03\xb81@^\x7f)\x84\xf3\xe90@\xca$Z\xa8\x85w&@,g\xe9\xf3\t{)@\x913/\x07N\xed/@\x9bS4x\xc9\x841@\x1c\x94\xb6z[\x83-@i|\xdc.Qd.@\xcb}\xf1i\x92\xbd0@\xd6>\xa5\x16\xa1\x13\'@\x87\x13U\xe7\xb9\x0b-@.!\x1d\xe6\x7f\xb5/@\x166^M\xb3\xfd0@\xcf1\xfa\x95T\x1e-@a\xdc\t\xe1\x06\xab+@[\xadf\xedQH)@\xf8\xa1q\x04e\xde0@_\xf8\xfc\xf6\xc0<,@\xba\x13}mL\xd0-@\xe0\x1e\xaa\x14\x91L,@\xb3\x00\x8a\xa9\xb8\x9c.@\xe4j\x89\xa8\xe4\n*@\x88\x18\x81Hle&@\x1d\xf8\x89\xdc\xe4\xaf)@h\x9f\xa9;87/@\x85\x85\xa2\x84b\xb8.@p\xda\xf3\xb1\x95!(@\xfa \xb8~I"\'@\xc0g\x82$\xd4\xce%@h:\xb3{\x0b\x92)@\x83\xf0\xef\xc2\x8f\xc0%@oB\xb8\xcd\xcb\xc6-@\xb0\xe2\x90\xe0\x8cx)@\xc7v\xb0\xb3;\xb3/@/\x15\x18E\xe9\x0c&@\x03^\xa9\xa5\x1d\xe20@\xeca\x89\x0b\xe2\xc10@\xd1\x9e@\x1eTP)@\'\xaam\x05A?\'@\x00\xe3b\xa2\xb5\xe5\'@\xeb\xb4\n*+\xb2(@\xb4\xff\x7f\x1b\xb1\x90/@\xa5]\xeeb\n\xba-@C@T\r\xef\xf2,@&\xed[\xc1\xb0\x001@\xe9\x93daMM1@\xa5\x84\xf4\x02\xd4\x8a-@\xf4\xdc\x92@\xea\x96-@\n\x9ft\xbb\xd9\xaf+@-\x84(\x8f\xeb\x0c-@\xbdu\xc2\x10D\xe70@r.g;9`1@\x99\xd8\xa4\xfaD\xef%@\xd4\xf9\xa7\x96\r\x980@\xbe\x97v\x86*\xae-@\x873\xab\x82\x99B/@\xc8\xfd\x80\xf3v\xc9+@ey\xfab\xe4[)@\x8b\xba\x1a\x86&\x96/@DZ7\x9aA\x9c/@\x80F.,\xa1%(@\xd9\x14X%\xdd+&@\x89\xa0\x1c\x19\xeb\x021@\xdd\x10\xb4c\xb9\x13/@)+.\xa0;\xc10@\nQ\x0e\x9c\xa5\xcc0@\xa4\xd3\x96\x8c\xf8\xd2,@!\xed\x1e\xb5_]1@p_>Mh5\'@3\x97\xd5/\xc4X)@_\xe6\x12%K\x85%@\x89\x83K\x96\x8e\xcf0@Nu\xc6q\x07f-@<\x9cKhd]1@o\xffO\xfa\x94$0@\xf1$\xb4\x11\xdf&/@\xea\xea&Luk0@e\x90\x96<\xb8\xf00@\xddPp]\x92S0@\xba\xf5\xd0\xfe\xaf\xf0,@\xe4\xc2\x82\xddi\xa1-@5\xdb\xeeO-\xb4-@\xf9\x00=M\xce*0@!\xb2\xbfn\xb9\xca\'@\xeb#\xa0\x9f\x870/@\x80\x81\xa0\x19\xca\xe8%@\x83\xb5RD\x1cw0@\x88s\xa9\xc5!\xf2,@Km\x18>\x8c\xed+@\x9a0K~\xd7n(@\xcf\xaf\xe3\xa6\x17\xc1-@\xad\x19\xd3U\xea\xbe.@\x14\x10\xf6\x9b\x95Z,@\xf3Fo\x9f\x85\xc7)@\x08\x97\xa6l\x0f#0@\x98\x86.\x07\x04e&@WS\x0b2L\x15&@\x952\x8a\x0c\x95\x0f+@\x0f\x13\x8a\x0bG\xe11@\xeex\xc8X\xd6T.@IF\xe9m\xaf\x8a.@c\x93\xcb\xde\x8e\xa30@f6p\xbc\x05 .@"(\xa6\xf5\xfdL/@\x9b8O\xfd4A0@\xa1S<f\x12\xc50@\x0f\r\xce\r\xbe\xfc%@*\xb3\xb7\x9d\xcd\x9d0@\x93\xd2\xbc\xa4\xa8\xa30@\xe14\x13D\xe1\xaa(@\xd7\xd1\x91\x9e\xa8r0@\xd2\xf78\xe7\xd9\xf00@L9\xc7\x0c\xef\xcb0@%\x02\x81\xaf\xca\x8b0@@\xb5W\xf6\xd9\x03)@\xcaZ\x15\x9b%\xe60@\xb7:\xb8\xdb\x0f\xd7-@{o\x89\xb8x\x950@\xbf\'\xd9\xf8\xb1\x90&@\xe6\xfd\x16UxX.@\xcesi\x80\xc3u*@cSj\xe6H\x9c%@@\xcc\xaa\x94\x02\x84/@m\xc01\xa7\x87\xcc0@\xc1[J\xc9\x9a\xc1\'@\xfe\xfc\xd1d,N+@\xdb\xcd\xf7KDp,@\xafY3\\0\xc1+@\xce\x12c\x85\xba\xb7+@\x0eM8\x81\xd2\xec)@\xb0\xef\xc4\xfa\x15\xc7*@E\xe0\xe0\x8c\xd1\x140@\x0c\xe1`\xf6\x86\x001@\x83\x1bh\xd0\xac\xce0@Dh(=]\xe3)@\xdac\xc2\x7f\xb3w+@\x80\xbc\x00\x13\xad\xaf,@M\xf7\x0e\xb5V\x16)@\xd6\xe4\xf2#\x17\x820@\xa5\xfdcl\x91\xa4*@\xdd=\xe4\x1d\xda\x830@6\xd9\x001=\xac-@\xf5\x0f@\xf7\x14\x8a-@\x9aO\xf7\xc2T\x04-@\x02\xdcYz\xeb\x841@\xed\x81\xc9\xac@\xf9.@\xd6\xb2N\x97\xdc}0@g\x9eV)\xeb\xeb,@\x05\x8e\xc8\xc87~,@&\xff(\x15\xe2\x000@(\xba\xf9\xaem\xb6-@P%##\x12z.@\xa5\xbf\x84\x87\xdd\xc0,@!\xbf\xb9P\xf3\xa2/@|\xe5vn\xcb\xc9,@\x08\x1f\x0e\xb9O\x870@\x9d\xcb\x86Qu\xf0,@\x95\x96\xa67\x8bN.@\xae]U\xe6\x8d71@\xd9\xb0\x1fu\xdb\x07,@\xf1\x1c\xfdL\xa9\x96-@\x85C_ub\xc41@\xa0\x10\x9e\xfc\x04\xa30@C\xc0\xd0Z\xa8\xed0@q8\xd8\xc0\x1f\xf5.@~\xe1U\x16\x13\x84+@C\xe8\x99ef^-@#q\x92O\xe3p-@\x87\x9c\xaf\xec\xf6\xef/@\xb1\x135v\x87D.@\x88\xeb\xa7E\xb6\xd50@\xe9\x08\xd6\x87\x86\xcf%@{\x08Y8_\x10(@_\x1d\xd8=\xc2\xe11@\xfa\xae\xe8\xc2\x83e,@33I\xb4\r5.@0b\x9a`P\x07\'@\xbb.t6\xe9\\/@$\xc7\xb6\xb7 \xd5*@\xdb\xa0!{\x99\xf30@\xca\xd3\xb0\xb2(\x92-@\xaf\xa1\xdf\xab9\xa6)@\xc8z\x14\x9b?\'&@w\xd2\x8d\xfa\xf8~%@y\xd4\x98f\xa0e0@\xe8\r-D0\xf5,@\xcf\x9cv\x9b\xac\x8b%@\x147\xfb!/\xc2,@\xa9\\.>\xa5R.@{\x00H\xc6\xf0\xcd0@\x91\xadP\x9d \x16*@\xd4"\xa6\xbb0\n/@\xa2\x9dD\xbd<\xa3.@\xb3\xd2/dN\x811@P3Y\\,%-@\xf96^\xec\x04\x8b.@ \xc5\x9fGN\x94)@H\x90*S\xa4\x9f-@\xaf*=\xcd\xaba%@]\xa5\xe0\xc8q\xaf/@\x1c:\xe1\nU\xbb/@\x1d\x1cc\x95\xdc\xbc.@\x16\xbb\xc2\x05$\x130@~$\xeb\x92]\x8a)@Y\xc7\x0c\xd88\xc8%@\xdf[F0\xb8\x16,@\xd5\xe5p\\\xe2\xa20@\x1a\x87\x8eE\xa0X,@S\xaa0\xc1\xd6\xcc,@\x94\x1ep1)_.@?\x95n&\xbe\xe6*@\\-\n\xaf\xb4\xbf(@\xe8\xd4\x8b\xb2\x9a\xaa%@\x9e\xf3\xf2\x89|r-@$\x8a\xcavA\xae0@\x17\x94\xecG\xf6\xd7(@\xf8i_\x8c0\x030@/r/\xd94`,@S\x12\x10k\xd4\x01-@J^\xb3\x1b!\x19+@\x0e]\x99\x8d \xe5-@\xaa\xb5\xd5}\xcdi,@\xe3\xae\x9b1a\xf7*@^#\xb1\x9e&\x04&@\xb78L\xa82\x1c,@\xd8\x89\xfe\x8c47/@K\xb21{A\xe50@N(\xf5\x11\x1e\xfb0@fJ\xaa\xea\x841,@!\x80\xc8\xfd\x8f\xdd-@\xc7\xd6\xae\xdd\x1f\xe30@\x16a\x0fI\xa7\x90-@(\x8f|\x0e\xa6\xf1+@\x03)a\xae&`0@\xa1\xa8l\xf8r\xa1*@\x9d\xbeA\xf4el(@:\x8b\xd1[2f-@*/A\xfcg\x18\'@\xfa\xacd\xdb-\xe9-@\x81\x11\x83\xfd\xea/1@k\xba\\f\xb2\xb8.@\xca&Yv\xc3e.@\xd1=T\xdcf\x90.@\xee\xac\xf6\xd7\n\xa1-@\xe7\x95\xf0~D\xbf.@f\xb4?\xd5\xeb/-@\x0e\xc9\xbd\x82\xce\x02\'@8tmh"\xc7,@\x1e\xe2\x93*\xb3\xc6(@\x02\xd8\xeb1#\xb5,@\x0f\x1a\xb2\xa8M\xef0@b.\xf8\xf9\xffW,@\x96LA\xf6\xe3\xea0@\x1c\xfe@U\xe0\x82.@\xccp\xa11\x17\xf5-@\x82\x01n3!\x00-@\xc7+\x15\x0f\x93\xf0,@\x8cI\xb69Hz%@\xb7\xe2\xd4\xe4\xcd\xf2/@\xbe\xacE\xfbX\xb2.@*B\xb2{\xd9\x9a0@\x10\x937\xaa\xe5\xa9(@)\xa0\xcf\xa5\x1a{%@\x9f\x0f\xdf\x8c\x9d\xa0.@\x91\xb4\xb1\xbd\xf1D/@T\xc8]\xd1\x90\xea%@N-f@\x1b\x1a(@lpHJ]O)@IC\xc4\x87\x18\xa1&@U[#\xa7\xc3h-@\x16\xa7\xcb\x9d\xa4\xcb%@\x01\xac:+\x16D.@\xb2\xb8\xab\x19\xf7\xe61@\xcc\x94\x86\xc7!\x12\'@r\x11\x97\xd7l\xfe,@\xb6\xd8\x1b\xa0\xfd;,@\x08__\xb8\xe9\t,@\xfb\xe7\xb2\xf13\xb21@\x83\xf5-\x85\xf5\xcd,@D\xef\xac\xe7r\xa60@\x1e\xae\xedb\xba\xb10@\xe0\xe7woVw-@\xabT`d\xa5P*@\xf2\x8a\'\xfe\x84\xf30@\xf2a\x89%ax%@\xfe\x95X\x96\xc8\x01&@\xb7k\xa3\xe7\xffa%@M\x8d\xad\x15\x18\x8f0@|\x02\xbf\x11Q\x15-@\x9b)\x80y\xb8A.@6\x16/m\x85\x8f1@\'R\xfcpb\xba0@Ov0\xa7\xc3\xa70@\x87#\x12\x85\xf0\x10,@\xba\x08\xc0\x0f+\xfc%@h>\xde\xd3\xf9\x85%@G|\xd0\x84\xcfx%@@\t\x8a\xb5}\xbf)@6\xf5\x0c\xe5x$/@\x01\xce2\xce[z/@4\x7f.`\xf6\xdf-@\x1c\x8a\x02m\xa5y,@R\xbbr\xec\x1dO-@\xff\tjO`X-@\xc3=\xf6\x89\xca\xcf)@\x9aPI\xe8\xe5\xae0@\x02\xfc\xf8\x1f\xd0\xe71@a\xc5\xa75\xdc\xf2-@\x8b\xee\x15\xcc\xf1\xad(@\x8a\xfe^\xb8mW)@Y\xfb\xba{\x1d\xd80@\x0e\xe5C0\xf6\xc1,@\x81c\x8eS\x85\xe6.@\xd6\xd7z\xf4\xee\x180@~\x8b\xa3 \xad\x1a&@\x98\xd1\xe1j\xa4\xeb%@\xd1\xb1\xd7\xf1\x0f\x92&@\x95gE\xda\x1dJ.@\x9a\x1a\xc2\x93I\xd2)@\x18dB\xbem\x15\'@\xda\xb2\x90>\xfc\xcb0@\xd4\x93\x8fK5\xa3,@b!\xf69\x02\x81-@~\xdc\xeb\xb8]\xa2-@\xdb\xa7\xd9\xa0y\xa4.@R_\x06\xac/\x850@\x08\xb8\xf5X\xb6\xc80@\xb0\x1c\xac\\+\x03*@\xf1\x9d-c\xb0\xf3%@:\x12\x0b\x17\x8360@+R\xeeuO\xdd)@\xee\xa3\xf2)C\xde,@\xfc\xe0\xc8\xd7:\xdd-@\xe6\x9a\xf67\xff\x8a0@n+;\x19\x1f\xec-@\xacV\x11\xa3\xcb\xeb,@\x0c\x02\x0f\'T\x8e%@;0Q\x86l\xb6.@\xad\xff\x83yX\xe2)@\x18\x81u\xc4\x84\xc8/@4\xf4\r\xd8\xc6\x8f.@fb\xe1\x83&\xc6%@\xdc\x04u\xa0\x91m-@\xa5&4\xff[\xc40@@)\xc3g\xf6\x90&@\x84) L\xb4!\'@\x11E\x11#\x81\xa3&@\xfbx\xaa\x05t\xaa%@\xfa\xa7#\xf3\xc8G&@Wkv\xbc\xf3\x891@\x82\xd3\x81@B\xb51@\xc9rC"\xe9(\'@\x8b\xfb\xb7L\xe1\x8d,@\xdb<,\x9f\xb6\xd3-@D:\xe2*\xcfb-@@\xfaR\xda\x85\x88-@\'\xe3\xe2\xa9\x01Q,@\x14\x13\xe0Y?e.@\x95\x80\xa3\x0c\xd6\x991@\xeb\x8cr\xf5\rZ)@#\r\xc4\x82x\x94.@F\xf0\xf0\xab#\xb20@\x13[\xb7M@"1@\x0f\xd5<;\x1f\x84/@\xde\x19\r8M#,@\xbd\x8e`\x97\xd6\x1a\'@\xc3\x0f)\x9d\xfb\xe5%@\xd1\x03c\xc1\xff\x1c0@\x85\xaed\xa2\x9c\n&@\x99\xb0L\x81\xbed-@#(\x85\xdd\xa1\x02&@>\x05r\x05\xe1\xf8/@\x14WD\xa3\x0e\x7f-@\xa1\x89\xa6 \xd7\x8e&@hdNV!/,@\xeev\xbf\xa4\xcbd-@\x13j\xc2\x9b\x08\x86,@\xdd2\x85_e\xe3,@\x992\xf9\x01\xb0\xe1&@\xcc\xc1e\x82\xdd\xd91@\xe3\xb6\xf3\xae\x7f\x82%@\x15IS.9\x1c-@\xfdH]"\t\x86)@Um\x14\xec\xf6\xb7.@R\xcc(\xdb\xd3}-@\xe5\x15\xcc\xbci\xad/@]\xa6\xcf.\xf0\x92%@\x88E=\xa7 \x12\'@\x82yd\x82\xae\xa80@\xbd\xaa\xbc<P\xec1@\x96Y\xc9JSq.@n\xb1\xc5o\xcb\xc5.@\xffO\nN\x90\t.@\xf5\x8e\xe3+\x06\x8b0@\xd9:t9\x866-@d\x10\xc3\x13\xf3\xa7,@CJ\\ \x89:0@6\x03e)`h,@\xfe\x07\xd0K\x1a\x13&@\x10c\xf2\xdf\xf8!/@\x8bDx\x9d\x96\xab+@~\x85\x97r\xfb7,@\xf1:\x1c\xb3\xf0\x8d.@b\x86\xaf\xc7\xa7\x92/@\xe1\xa7\x08^\x90\x91/@\x1b=\xbb7\xd5\xc6-@%\xe6\x0c\x1d\xbc]\'@L7\xb2\x94\x01\x0b0@\xb2\x8c\xcf\x00\xfd\xea,@\'~\xc6\xd0\xa4\x9e/@\xab\xef\xb1:\xde|%@\x1fc\xb8yTn.@:Ru\xcb\x9b\x81/@\xd3\x05\x14\x8f\xe5\xfd-@+\xde\xd4Gfr0@@\x14\xa3\xfc\xa8p/@\xc3\xde\xc2\xd5\xda?0@*\xff\xf4\xa9.\xc20@^\x8e\xe0\xf3"P-@\x1fj\xd2\xf0\x82\x7f/@\xb5\x98\xc52\xd0-1@\x1e\xc2\x85\xc5\xa4\xa4(@=Oz/\x84Z%@\x92\xd3\xd9\xeaeG,@\xf2\xac`\xa3H\x1b0@\x99.\x83\x9c\xa0x/@S\xa4\x99K\xda\xc90@\xb1\xc0\xd0HJ51@\x81\x7f\x84\x1a\x83\xeb\'@\xfe\x85yF\xf8\xf8)@\xd66\x99B\xcf\x03&@\x02c\xb1\xb7\xa5\xeb-@\n=_\xfe4\xa3/@p\xf4\xb6\xec\x81\x02(@O\xb9\x9e\x1ev\xc5)@\x89\xe4b\xe1\xc8\x961@\xed,\xe4\t\xd9\t1@\x8fmI\xf5\xba\x1a-@3\x19\xaaB\xed\xad%@L\x82\xf9\xe1q\xcc)@ix\xe05\xff\x95/@a\xb5\x9fPv\n(@\x94\xc4~\xd1\x1e~*@\xb8\xab-_am&@D>\x13dK\xd21@\xad6\x1d\xb5\xda\xd30@ \xb9\xd9`\x9b\x19+@\x01HY}\x08m/@Pw\xa5\xd8\xea\xb0%@\x0fGf\xac-\x9c&@\xa9\xf2\xf2T\xea\x16&@\xbc#\xaa[a\xc6.@\xb6Q\xbd:\xae71@\xb2Ga\xc2\x14\xc8)@`9\xef\x8e\te\'@`\x17\xbd\xd2\xc1\xc00@1\td\xa5\xdfi/@\x96\x961\xc0\xac\x8b-@\xea\x90\xebZ\xf8r-@#3\x91\xf9n\xa3,@I\xf9\xa1\x06\x1f\x931@\x8b\xe1X\xc3\x91\xd8-@[\xafw\xac\xad\xd41@7\x0fn\x87|{%@\xaf\xa7 P\x10\x1e)@\xa0>\x99yyr,@\x93lHso\xbd0@u\xe6\x00s\xb3\xc2%@\xc5w\x1fS\xb2"-@\xd0\x9fFY\xe5\x9b)@W\x93\x07]\xd0\xaf0@U\xe5u\xbf"\x8c,@\x9f5\t\x8b\x8c\x10/@\x86\xd2\xd1\xdef7*@\xf6\x07 P\x97^1@\xeb\xd9O\xf9\x7f\xae0@~\xeb\x0e\xc0\x1a\x9e-@\xdf\x8b\x19\x1cm\xab0@\x179\xab\x82\xc1V-@\xfcf\xab+\x9c\xd7,@i\x1b\x9ey\xe6#-@\xb7\xb0vU\xe5\xd91@\xf0\x8a\xbc5\xbd\xd4(@\xb7\xdc\xe2o\xff)0@#\xf2G@\x01\xf9/@\xeaO\xd6 \xef\xf4(@\x06\x7f\x99:\x8a\x95/@\x97\xc0S\xe2\x04\xb0/@S\xc8\x1b\x1e\xff\xb0.@\x04\x83\xe1\xe8`b-@\t\xade\x1d\xb0s0@e\xcd\xc5\x87Z\x040@B\xa2&[\xa9\x8a,@\xb4o{\xa8B\xd2/@\x96\x1b\xc1\x12J\xa4.@\x95+%rx;/@b\x93$\xf73\xce*@\x96F^\xb1\xbf\x1b,@\x01\x151\xa8q\xd10@\x81\xdfx\xb6J;0@D\xc3RA\xb3w-@S\xa3\xf2$\xf3\xd60@\x83\xc2\xad\xd8N3-@+L\x1e\x92I}.@\xb9=\x1e7\xf47,@w\x1db\xc4#\xb6*@\x9e\xd0\xe2\x05h5/@\x8a%\\\xb3\xb3\x8e+@\xf5e\xa4\x1cT&0@\xeba\xd9\xa6\xcf\xf5*@Th\'\xae\x7f*&@q\x9d\x19\x8d\xaa\x020@x\xe25\x14\'\xfe,@C\xfc\xdfN,6&@\xc6\xc5\xe2\xd9\x8f\xcf*@n\xd6\t\xd3*%,@\x84\xd1\x96SJ\xa90@\xcbt\xfb=\x1f\x86/@\x0eh\x03~I/%@i\xd4\xceu;t.@\xfb1\xfb\x82\xbc:+@\xae \xcf\xb8V\x1f-@\x8c\x06\xc2\x03$\x8f*@\x83\xdesF\x83H0@y%\xf0\xa3\xd5\xbd%@\x9a-\xe7D\xb0\x0f,@\xc9\x98i\xf53E-@(6\xc0\xa5\xdc\xaa0@7\x01\xd4\x84\x0e;.@\xd1Y\r^vz.@\xb7f\x82) z,@y\xbdf\xb55\xa8/@\xb6\xc1e\xfb\x1e\x140@\xca\x02gr\x89\x8e,@\xc1\x97\x1drP\xff\'@\xba\xf9\xc5\xdd?d)@\xaa\x01\x11x\xa3\xd30@\xe5\x9d\x81\\+80@\x1b6\xef\x9d\xbeN&@\x16\xfe\xd8YX\xfa,@\xce\xd0\x9b\xe1\xfc\x0b/@\x9f ?\xfb\x84{.@S/\x9c\xe6\x1e\x16*@\x9du\xd9\xe8\xf3\xa2(@\x99\x84\xf9r\x80e1@\xf53T\xc0\x8892@\xec\xd7\xea\xcd=\xee,@N\xea\xb9\xbada/@\x8f\x02\x80\x1ds\xe7+@\xe1\xf6\x16\x8d9\x9d/@t\xb1OJs\x02-@nd\xc8\xcc\xd0<0@\x84\x82\xab\xaa+(1@~\x1dx@W\x1c0@\x1f\x8c`\xd9\x93\xd6&@\'8\xcc! c.@bOvna\x05-@\x0f\xb9?\xae/\xb1,@\xcf\x02\x11\x93\xda\x9f)@\x8e\x84\xc2\x0eg\xdd,@\xc6\xbeBE\x83\xd30@\x10?(h\x8f<2@\xa2Pr\xb0\xf1\x9e%@\xf7\xacN&>|(@=\xf2\x17\xae\xbfm\'@\x18\xb0\xf9\xd8\xa2k0@\xef_\x90R4\xb0+@\x1d\xd6\x1b\xc2\xa6\xf7,@\x1d\x95Z\xfdY$0@"T\n\xf5Y9/@\'{\xd7E\xd1t-@\xd9\x88.\xea\xa3\x9d0@\x13\xc5\x8cC\x9d\xb0,@Q\xd2\xfbY\xf4\xd7,@\xd9d5\xc5\xe9%-@i\x1e[\x01\t\x17-@\xdbaT\x92W\xf4.@[E\x10k$\xb9.@^\xd2\x95\xfb\xd6\xfd+@\xf1\x9f\xd4\xd2\x94_,@\xcb\x10\x80\xa3\xfbw1@\x13\x07l\xffl\xd7.@X\x04 y7\xce/@\xef\x84\xad\x15\xd1\xb8-@D\xe0\x9fw\x86\t.@\xc5j$\x17\xe7Y)@\xe5r\x18\xf66\xd1&@VC\x19\xc2K\xa0.@\x94z\xf7\xa0 @*@I^\x0bZ\x9f\t+@\xf8\xfd0\xf0f\xff+@\xcb\x0b\x04)\x86B0@\xfb\xdcW\x17\xa9\xfe,@"6\xd6X\xb2d-@\x9f\x1dQ\xecPS.@\'\x01\xc8\x97\x02\x85/@\r\x12L%O:&@\xa5\xb8k\xf4\x86./@{A?\xd8H\x870@&\x08\xcbUm\x022@\xbd\x11r\x9d\x11c.@\xc8\xa7\xca\x04\x02|)@\xe4\xe5\xfbZe\x98)@V)oq\xb4\xb5&@\xcb\x07\x8aE\x01p.@\xd6gc\x90]\x010@\x94\x94\xf0\x17yJ+@\x87\xe53\x02\xe2\xdd1@w\xdb5v`5,@\xf0\xe8%i\x1c\x8c,@\xfc\xf33K\xae\xb9-@L\x99\xa9\x93\x96\x0b0@\x98(\xe9\xb6\xf3\xe2-@t\xf4\xed\xc9\xf5\x9d+@qp#r\xb6`.@\xa8GMR\xcaN/@kxwF(\xfe+@$6\x1dj\x8e|-@\xa8\x9f"$\xc2\xf8+@\xe7\x83v\xe6\x10\xfd.@`\x06G!\xd5\x81.@\xbb\xe6I\x90\xe3\xde.@%\xd5\x94OT\xed*@\xa5\xb0\xdc\xcf\x9bq1@d&|6\xdeH.@\xb0]\xd4\xa4\x83-1@\xef\x8f\xcdXw\x0e1@\xc4\x14b\x9a\xb2\x1e-@\x11\x1c\x0bv\x96\xe8*@#\xc8\xc5u\\\x10/@\x92f)\x12b\x83*@\xc7Z\xe1\xd93W*@z\xf3I-\x96\x81-@a\xab\xb8\xdfO\x19+@\xff\xaa\x10\xbc\x9d\x850@\x97\xebrw\xd4\x9a-@\x14\x07.qA\'0@\x13\xb23\xa8:\x91*@9\xed\xf5~O\x1c*@#n\x7f\x96\xa1\x92.@he\xabi\x9e\xcf/@\x90\xcc\xdc\x82N\x1c0@p\xf2\x14\xa7\xb0.3@\xe46\xcaf\xe6\x811@\xce\x17?\x1b\x8d\x82\'@\xf7;\xfb\xcf\x03\x90,@\x1c\xac\xa1\xdd\xe2".@U\x8e\x14K\xa6\xcb/@\x08&\x10\xeeU\x9c1@G\xde\x9c\xc9\x0eQ+@\xd7=\xa2A\xce\xb2(@\xb3\x0f\x04-\x8a\x06-@\xf1`\x9a2\xa6I0@\xbf\xb2\xee\xdd0/,@\x9f\xca\xb2\xfe\xe2\xf9+@f\x9a\xfb\x94\r^0@BW\x08\xd0ec1@\xbd\xd7\xec\xac\xa6\x1d1@\xd1aa\xf9\x91\xb0)@\xb9f\xe3X\xa7\xc2/@0l\xb9w\xfb\xc3%@\xd0xh\xcb\xf8 (@\x91\xb3\xe2\xa1\ny/@\xb2\x81\x19\xb1\xa9\xd70@\t\xd2\x9aE\xb4\x84*@\x00a}\x9f%\x0e-@P\x97\xb0\xd6[\x14/@\x7f \xae\t\xec\x9c%@v\x0e\x19\'.\xc8-@~?\xd9\xd3\x1e[/@\x08\x8e\\U.\xbb0@\xeb|\'I\xfed+@\xe2\x0f6\xf9]\xed0@*\xec$\x8c\x9aI1@\xddn\x8a\x02\x0c13@_\xbd\x9d\xbc\xe1&.@\xb0L\x0f\x08\xe9\xf5/@\xca\xcf\x17\x1b\x93\xde,@\x8c|\xff\x8c\xcc\xc8/@*U\x10\xc0d2*@B\xc0\xfaWA\xe5)@\xa5g\x87\xb2\xec\xd0,@Xt\xcf.\x9e|0@\xb0E\x9f\xde\xe7\xc9/@\xa5!T{\xc0\x02-@^\xba/7\xc9\xdc,@u\x96t\x85\xc8G)@O\xb4\x91\xe1N\x99*@\xd7\x821\xe8\xc1C)@\xc9\xc8\xf8B|\x1e-@;1\x85z\x04O+@\x82I\x9bfLA*@*\xda\xff\x890\x00.@\x9c7\x1d\x9c\x1a\xbe,@\xdac>\xfcg;+@\xc3\xe8UzZ\xd2-@k"p7\xcce*@~\xab\x01Y\xabA0@\x0c\xd8\xe9%\xed\xaa1@\x9eM\xc55\xfd\xfc*@\xb8\x16\x17\x0eG\x8b-@Uj\xd6\xce\x1c\x1d0@\x81%\x85a\xf2\xa61@\x18w\x96\x04\x1e\xe9-@\xc9jK\x1dZ5)@\xc08t\xa9\x14\x1f-@4\xe8c>\xe3\xa9,@\xca\xb0\xd1:\xa3h-@6k\x19\xb4\x06\x1a)@\x99\xd7\xb5f\x89\xd7(@\xc8\xd2D\xbe{\xb90@>\xd5=\xd8\x1b&-@ko\xbd\x9d\x9aN.@\xa9\xe1\xc2L\xc6".@\xab\xaeg\x05E\xb6(@\x94\xc0\x91-\x8e2,@D\'\x0f\x06\xdd\xf0.@kzc\xe1\xaa\xfa,@\n\xba\xbdB\x8b\x050@\xdf\xb6\xff\x80d\x16\'@k\x8d\xbf\xe6\xdb\xfc-@\xff\xd8\x81\xfe\xb5\xc0-@\xff\xdaOKgh\'@M\xac?\xdeP\xcb)@\x01-\xc1\xd0\xcfk(@g&\x84\xb76\x8f\'@\xfcjN\x0f\xadg\'@-G\x1a\x8564\'@\xa9\x9b\xe8\x1f\x89o-@\x8f&\xff\xcd\x88\xc1,@\xeaOa\xe8\xe2\x19+@|\x1e\xac\xec\xc1\xcc%@\x98A\xbfN\xd4\xdd,@\xcb\xf2\xe9\xac@\xe9(@*\xb25\xa7 \xfb/@\xce1U#XV(@\xac\xa5p\xe0\x0f\xad\'@^\xb0o0\xddd%@\xc20\xc0-\xea\xe4*@\x06\xb8L`9^\'@\x07z\xac\x8b\xd9\xe4,@\xba\xc9\x92,\xdd,\'@c\xa1\xf9T\x06\x9a.@\x87\xb8\x0f\x17\xee\xe6-@\x86\x1d\xf0\xb8\xcdj-@\x1c\x8ez\xf1\x00\xdf/@\x92\x9d\x94}j\xaf\'@\x13\xc7\xcc\x9cn\xd3/@Bh\x99\x10_\xaa/@\xc2+Y?\\\xa4/@\x90\xa37\xf5*^-@\xca\x11\xd3H\x8c\x07\'@2\xf0\x81\x16 \xa31@\xa8z\xad\xde[\xbf-@)J\xe9\xbf\x93\x0c)@\xf7Z\xa4e\nj,@E\xafI\xbf?d)@\'\x83\xfab\xeb1%@y\xce\x7f\x9f\x10\x9b/@\'\xdf\x91\x951\xcd\'@\xbd\x92\xa6\x8c\x07\t+@?\x1e\xfe;\'\xe7)@K\xf6N{\x90\xad-@\x06}\x01I;\x021@\xfc\x0e\xbd\x0f"?)@8>\x1b\xe5\xa8\xc3/@J5\x8ed\xbd\x08\'@\x1dX,ta\xf80@^D\xdd\xef\x90F,@\x0cQ\xb7L\xd9\x85-@\x14w\x16\xcac\xee/@\x18\x94\n"\xb5@2@\xe3\xacE\xece\xbe%@\xf8)\xb5[\xf1\xb4(@\xb2o\xf9\x19\xc2\x91(@r$\r\\K\x101@\xd1\'\x19\xe3<j-@Qn\'2\xc8k0@`\x19\xd6\x9fQ\xa1-@\xc5\xc4B\xd3\xd5{/@o;\xd1k\xa3f/@9\x81\xcc#\xa1\',@rO\xaf\x1f~\x99-@\xdd\xe9z\x81\xfbI-@3\x9c\'G\x85\x0b0@\xf0\xc7\xaf\xba4\x130@\x0eZ\x8a\xee\xc0\xd9\'@\x97$\xa3\x87N\xba\'@\r\x13l\x06\xbf\x190@\xf3D\x83\xe8\xbc\xd4,@\xbd\xd6&\x0c\x89f1@~C\x1d\x83\xf4\xdb\'@\xfd\x0bZ\\\xb3\xda0@\xf8\x80.?\x06P-@\xa7\xc4ab\x81\xcc/@h;\xe9P\xe5o\'@l\xf6\x06\xf9:~0@\x91\x9b/\x13|\xc8\'@\xeb\xdc\t:U\xb7/@\xfai(\xf1\xaa\xbe-@\xed\x80\x08\xeec^0@\xac\xb2\x89\xc4\xe7y0@\xfd\x94\xfb\xf3\x94\xc3+@\x91\xa0\xd7\xae\xea\x1c.@6].\xa4\xbf\xbc-@~\xb2M\xa0/(/@udO\x10W\xe4(@\x95\xf6\xe0\xa7\n\xfd-@\xd4\xf5\xdd\xbd\xef\x95-@?\xf6\xcc7\xd3\x10.@\x9f&]\xcf\x1e\x07-@\xc8\xbbML\xbb\x97/@\xd0"\xe0\xf2\xbb\xc5-@\x99\xda\x08\x1eD\x16*@xK\x1b\xd2\xe9\xa10@\xc1\n\x0b+\xb4\xa40@_\r\xb2\xac\x11c.@O\x95G`\x94\t.@S\xccv\xa1f\x1d/@\xf6\n\x16\xfd{\x0c/@\xa0g5\x07\x1e\xd90@0o/\xa6\xb3\xcb.@\x02\xb7\xb9\x18\xc3\xd10@"e\x19\x87t\xf8+@H\xad\xcf\x83\x85g-@\x98\xd6\xd6%r\xcc0@\x7f\xca(+O\xec(@\xe8tFk`\x07/@\x96\xf3m\xebP\x19-@\xc15\xf1\x92~C0@}YH\xcf\xf7\xf9(@u<X1Z_\'@\xdc\xf4\x0fxn\xbe/@\x98\x9b\x13%T\x97/@P\xab\xab\xfd?\xb4/@L\xdf\xac\xf3\xd2\xf0-@q}0oG\x1b-@\xe2\xc8f\xa2\x82\xc7\'@\xbdQ\x15\xbd;\xd8.@r$/I*d0@\x903#\xc1%\xcc/@\xa5\xa5d6\x0c ,@\xe3\x06\xe1\xe8f\xd1\'@%\xa4\xa9\x1d\xcf4,@;>3\xa4rm0@\xa8\xbf\xd1\x8f\x7fN,@kA,\x16\x9cr0@\xbcC\x17\xa2\xcc\xee%@Q\n\x11(v\'0@j~(E\xb2\x1e+@K\xe0\x96K\x81/,@\xc8(\x8b\xfb\x9a/.@3\xeb\x8d\t?\x04-@sh\xa5e\xfd\xf7+@\xc3\xdb\x86-\n\x00)@%\xcc\x12\x96s\xea-@\xbf\xd3}\xaf\xddA0@\xb5\xa9\x93.\xf0\xb6,@*j\xaaC\xa323@\x9c-\x97\xef\xf7\xe0-@\xbc,\x93d\xc4\xd5-@t0\xc2\x1f\x84\x86.@KJ\x02\xf2\x04\x06)@F\\\x10x\xa5\xbc+@Xb\xd9f]$3@\xfa\xdd\xbf\xab\xbd\xd1-@\x0c2\x11\xfei\x99&@lL\x8a\xb8\x18l0@\x0b"\xd9\x0e\x92\x93,@\xa3\xcd\x80[\xc5-1@/n[\x92\xeaC-@_Z\r\x89>\xe9-@\x91Y\x80Q\xbbb.@b\x0fR\x93\x886-@\xdan\xaa/\xde\x8d&@\xc0)t\x8f\xb5z.@\x13\xac:\xd4=T,@\x1e\x06P\xd7i.,@\x17\xf8\xb23\xf2,&@>\xf7Yr\xe5\xb4,@\xc4h\x1f\xbfrv.@\xfbD\xe8 p\xf51@\xfa\x95}0\xb0\xd50@\x97]I\x13Dq.@\xb8\x0bJ\xab\xc9\xe8-@\xec\xca\xc4\xf0\xf5\x08,@\x80\xb19\t\xbf[-@\x1f,\xe7\xc5e\xd2-@\xf0)\xb3\'\x1a\x1b,@a\xa7?\x8ef\xca0@#\xfd\x87V\x8bU-@<1;\xfdf8.@\x8e\xa0E9qk)@L\xc2~\x13\x83\x8e&@\x8c\x1b\xf1kK\x12+@\xa1\x9ba\xe5\xa9\x1f,@\x01\xb7\xe2D\xcf\x0e,@\xd3\x18\xeb\xb6\x00\x17,@5\x0c\xac\x17v\x13.@\xf2\x96\xd6\x7f|\x9a+@P-\x01\xc0I".@\xe60\x88=\xb8+1@\x08\xc2\xde\x05\xc6\xe9-@\xa9m\x13\xf7\x1c\x14.@\x9f\x83%\x92l\xe40@\xa3\xf5\xcf^\xb2\')@\xd4D,,\xc1\x96.@\xf6~\xad\xd6Kp1@fY\xcd\x0b.).@jg\xf4\n\xe7_-@[\xd2\x926j\xd81@\xdb\xcc\xc9\xbe1\x052@\xb3[n\x99\xc2\x9e,@\xff\xd2\x13\xcb\x88Y.@6T4\xec\xd7\xe81@i\x89\x07H\xa8\xbb0@/C2\xf8\x8e\xd91@\xab\x91\x92\xbe\xf9\xd41@\xc3d\xcf\xad\xf9\xe5,@A8\xd6\x93\tW,@\x9c\n0cC=)@>b\x81\xa9^\x9a0@hm\xbb\xf8\xff[1@\x15K\xbc\x8b\xea\x1c+@\xb0\xb1s\x15\xd5\x97.@\x1d\xef\xa9\xf3\\\xd8+@b\xb7\x91>\xfa\xc11@\xf4\xabZ(\xd0v*@c\x05\xce\xfcki.@\xbe\xec\x03\r\xf8H)@L\xb6\xcf\xaa\xc5\x1b0@{\xa8Yh\xad\x8f1@\xf4\xfbe\xe2l\xe11@Xy\xd0\xa5\xf1\xea1@\x86\x01Z\x03x\x8d0@.\xc3M\xd6\x06\xb8)@cJ\xf7\xfcr\x05)@\xd4=d\x0e\xa2\x010@D`\n\xb8x\x950@\xec\xefau\x85\x01-@\x01e+h\x87\x17.@\xaa\xb3\xac\xaf\xec\xb2(@w\xec,\x02\xa9\x9c1@\x9aY\x84\xda\xce\x08.@-\xbe\xa3\x85+\xaf,@(\\\x1e\xf0_\xe0/@\x95\x9a\xf0\x93(\x9c1@\xec\x96\x7f\xdd)\x88,@Zz\x19<;\xb21@\xb2\xede\xe3\xe8\xa3-@\xb1\xbdh\xab-\x07-@\xdc\x17\n\xf6\xbb\xb11@\xdb<^\x1eu\xd1(@0\x81\xb6\x17E\xdf-@\xf32{\x9c.\x1e.@z\x89\x06^z\xd0-@\xf5;\x19{\x194)@\xe9,\xa1\xcd\xbdh1@\xb1\x9bXI\x98..@)\xef\xe2;H\x9a)@\xa4\x95\x98\xb1O\x870@s\xe7J\xcd\xb5\xaf1@\x1d\xe7\xc0\xe9\xb0L.@o\xe5\xf1\xb4\xe2\xab1@\xad\xda6\xa4S+.@\xb7\xe6\xe4\x89\x1df-@\x95\xe68\xb5\x804(@\xff\xe6\x81\xe8(5.@/\xf9\x9c\x19\xf1\xb4%@\xda\xe8f<\x87\xab)@\r\xbd!\xa3AJ-@\xb4\x90H\x0e\x00?1@\xfb\xe9^\xb1\xff:&@5\x87E\xca34/@\xf5\x12\xefN\xb5e1@^\x9f%\xd1Mk.@\xf3\xfb\x01\x8f\x16#0@\x89\x8b\xd3\\\x91\xbb1@px\x83H\xd4\xc11@\xff\xaa\x00\xab\x08\x1f&@PUM\xb9/9-@{\xfd\xe8\xc9\x84\xa3,@\x14\xca\r\xee\xe7\x05.@>\xc1Hq\xb6\x11(@0qW\xbf\xb3\xf9+@\xe8\xd8\xec\xecD\x121@\xc4\xbf\x87\xfd\xe0\xbe1@\xb9<f\x07\x90\x16.@M>\x91\xa7\x1a&+@\x9c\x15h\x80\xb37/@%v\x94\\\xf75.@\x8f\x18>G\x97A/@\x83\x8f;\xd7-\x021@\x06\xd2^\xf2\xd0\xa6-@\xffI\x12\xac\xdc\xf3,@\xda\x87(M\\\xce(@d\x87PP\x9d\x8a0@Xh\x7f\xfc8\x841@\x19\x9d4\xffC$\'@\x90g\xe1V\xab\x120@i\xc88\x84\xa7\x8a+@P\xbb\xe3\xe7:v+@\x024\x8d5\xc4D1@\xcb\xde\xc7\xc6\x8d1&@\x80\xa3".*\xda(@\x96\x135\x07!\xb20@\xb6T\xca\x00\x91\x1e1@\x97\x05;m\xf2z+@\x8cJ\xf8\xcf\x0b\xae0@*\xb8\x94\xa7\xa0\x19\'@\x9c\xc7uj\x14,1@\x08s\x86\xf9\x0b&1@\xda5\r\xceD\xb41@\x1dAU\xb80\xb61@\x04\xd5\xf2#f\xf9,@\x84\x82\xf4\xbf\xe4\x91-@\x05%L$\x0c\x971@\x13\xa8\x0c\x06G\xf2+@N\x8e\xd7\xe3\'6/@\x15q\x91\xfc.\x080@\xe2ob-[\x931@\xbbe\xd7\xd8\xf8\xa8-@U(\xa7\xe5D\xc7(@o\xc3\xecI>\'/@?\xf2^\x8d)\xf0&@\x1b\x8a\xa0r(\xfe&@\x86\xa0\x01\x184\x04-@?\xe7v\xb5\x89\xf1,@WF\xa0g}\x0b(@\x1a\xc3\xbdD6F1@\x95IC\xccc\xa9-@\x9c\x81m\xdb\xdc\xf2/@\x05\xa5\xd4\x1e\xb0\xb7+@\xe5j\xcf\xbc\xbeu-@\x84\x93\xb4\xe3\xd5\xc5(@\x84\xfdPyo\xac(@&\xa8\x89; K1@\xef?\x87\xc4SS(@\x90Q\xa3\x9b\x99\\1@\xe2\xa0*\xb1\xde\xdf&@5\xc2\xa9\xd6\x9a\x1f.@.\xde\x06\x03\x15\x910@;\xa7mX\xacE&@:L\x1f\x96\xbd\x02/@\xdb\x80\xbc\xa1\xe7Z1@\xf3\x99\xed\x9f\xa1\x0c.@h#6\xa2V\xa8.@Z\t\xdb\\\xd4P.@\rJ4\xd6Z\xc4.@\xa5<\xa2gn\xc0-@\xd7\xe6\xc3ktu-@\x13\xc1\xf8\x98\x81\x1d,@\xfc\x93\x9b\xb3\xa3\xbc,@\xc5\xd3\xa1h\xb0i1@\xc4^\xe7v*{1@A\x88d9J\x8e0@\x16\x9c\x0f\xd9Kb.@9\xce\t\xb2\x14\x14,@\x02H\xf2\x83\xdeL/@\x16\xdfF\x01\xa5H.@\xaa\xe5z\x04E\xf7-@\x9f\xd1\xcb:~\xe0.@L>"\xbfQ\x811@\x80\xa0J\xa4u\x82%@Y\xcd\x16d+#&@\x17\x88p\xb0\xf5?/@v\xf7\x9c\xb9\x0e\x92/@\x04\xe2fo\xc0\xd60@\x8a\x9dj\xe1\xac\x900@\x04\x16\xd6\x93a\x92(@p\x98r%c\x94&@\xfeB\xe9\x96\x99w-@EQe\xce\x8e\xc0&@w\x9a\xaat\x9f\xe1%@}\xf4\x1c\xb5};0@\xd7\xce\x8b\x11\xc1\x11&@\x80B\x1fV3\'0@\xbf\xa1\x02\x1fP+0@\xe4\x98=\x05\xd5W&@3g\x8f\x81NN0@\x9d\xc3\x84\xecF./@\xbd\x17\x1e\x16\x8d\x84&@\x1a\x08\xc0\x9c\xd5\x10*@\t\xf55\xf1:10@\xbf\x94\nrC\x85(@\x87\\\xfb&\x89\x800@\xfb\xb4\xab:E\x82/@]\xaeH%}\xca%@L\xc1"$\xcc\xa2.@M\xaak\x1e*\xf0-@\xdc\xf5\xb2\x8f\x98X-@hh\x94\x9c"\x07/@,\\ud\x18\x9d)@;\x04z\x8c9\x91\'@`\xb4p)\xe2\xb2&@0fhP\\\x1f.@\xc6\xce\x15\\k\x14/@\xc4N\xfe\xd5i\xb00@V+\xd9\xb4Z70@)\x93\x80\xe9\xbd\xce,@\xc6V#5\xdf\x8d,@(\xd4d\x80\x9b/)@\r(\x1e\xb0%d0@\xc4\xc1\x02x\xde\xe4%@\x96\xf4\x10\x82UA0@\xfb\xdau\x9d|R0@\xfb{wB^W0@:\x93\\\x8e\xebe&@\xd7\xb7H{\xf6\xde0@p\xa7\x1c+\xff\xb10@\xfb\xe3i:Y\x86,@\x1e\x1e\xe0\xb3k\x8a&@\xba\x8bI\xb8\xc5\x0f)@\x9e\xfb\x81q\x1eS&@\xda&\x05\x12\xce\xd9%@\x11\x0b\x10.\xbb\xa0%@\x90\x82\xd4\x9a\xe8\x94%@mB\xa8\xdf\x82T.@$\x18}h\xef</@GJ<\x84\xdfw0@\xc7u\x95ky\x920@\xbe1\xca\x9d\xc2+1@H@\xcdPc\x11&@l\xb7.\xbf\xad\xdb1@\xddZ+;>\xf2%@"\x97:\n$\xf8+@5\xa3\x03%\xa9\xc90@\x84\x86\xc3o\xfaa1@#,Y\x8e\xfe\x93-@\x12\xd4\xd5I\xce\xf9%@\x85v\x94\xbbdj1@<\xf3\x05)\xf8\xf8)@G\xff\xb8\x14\xd4\xbd/@Hx\xb1s<\x0c-@C"L`Q\xe6%@\xce\x9a\x13=\x9a\xd51@FIR\xe3\x10\x11\'@\x0e\x06\t2\x16\x8a,@\x1d\x8a|\xa1\x02\xca0@\xc5\xed\xc9t\xf0\xd91@f8\xd7\r\x0f,1@\xd7x\x91\xfaNg-@\x00\xa3\xacJ\xd1\x971@\xba$HQ\xdf\xdf1@\xf4\xa3"\xe4\x06\x12&@\x93\xe0}\xb1\x10\xad%@{\xe9\x8f%O-1@\xe8*\xfa"Zr-@\x10\x15\xc0\xc20\xa2,@\xbc\xfb\x0b\x92]\xe80@R\xb6\xbc\x97\xa0\x07,@\x85$y\xfdu\x91(@\x051]\xa3p\x92*@\x98\xd3\x10\xdb\xa4\xbf0@\x9b#\x95\xf5;\x9b1@\xad_\xda\x81\x97\xe3&@\x01\xc4]i\xd2\x9d0@\xe2\x94U#\xbd\xea.@\xbe\xc9\x16!\xc6\xe11@m5\x12a\xc9\xa21@\xf2H\xe9z\'\x9c)@ML\xd9\x98\x93\x85*@O\xbc1\x19\xa6\xca0@\x92\xa1\r\xa9\x83\xa6*@\x19\x8ak1\xd3b*@\xa2\x8c\xc9wyZ1@[Y\xbb\x9e\x9c\x8b/@H\xb0^\xb1\xbd./@\xe9G\x8db\x0b\x8a1@\x7f\xee\xbb \xff\x9e-@Q\xfd\xf4^\x8ao%@V\x1a\xd19@3.@\xe0\x03\x04\x95\xd6@/@\xe8\xfc#8\x85\xac%@/x\xc5U\x05\x1b-@\x89\xbc#\x1b\xdd\xd3)@j\x86\xa22\xc4p1@\xa8\xca\xdc\x08E\xb6/@%\xac\xf3\xf67\xb9&@c\xe4\xc7\xa2\x18\xaf%@\x00\xc1\xfb\xd1L\x89-@u\xb0\x1d\x9b\xa7\x0c/@\xbaA\xf0B\xda\xb9.@\'!T\xacZ\xfd+@\xe3 \x80\x9d%\x18.@-WE=\xd46-@\xcd\xb3\x8dZ\xfd".@\x13\xa0\x0f\xc3\xc7\xe10@\xf0\xb5\xccK\xd6\xe0/@\x04\x11\xdc\xcd\xa7=,@\x1aY!+\xdc\x85+@\xc5\\\xc5ui\x9b/@\xab\xc1\xc2!\xf6\x83-@b\xc3\xe2K\xd0S,@V\xb4\x13\xfe\x15\x900@\xeb\x01\x07S`\xea0@\xa8g\x7f\xddR\xf20@\x91\x8b\x8e\x1b\xd2\x00.@\x00N\x87\xee\xa6\x8d,@\x18\xbc\x9d\xda\xb340@\xe5:\xa7\xe3\xfe\xc6-@PL\xf4\xc5\xa0\x88%@\xbd\x1b\xcb\xbbg\xd0%@\xc1\xc6\xe7*\x871.@\x1c\x93$}\x07\xe4+@\x91\xd6\xc8$u\xcf.@2*\x86\xc9\x01\xe50@`?S\x87.\xe8%@\xe7>\x88=\x96\xd4,@R4\xf0\xda\x8d\xa0-@l\xaa\x9c\x93\x18\x7f%@\xc1A\xd4\xf3\xf2\xad/@{\xd1q96V-@\x14D\x01\x1a\r\xcc.@\xa4\xb4\x12\xed%\xae1@,!\xae,\x86\x1f.@#\x0fVtC1,@&M\xb1|z\xc61@\xe3l@\x89j\xd30@\xeePp\x03\xc59-@\x13?}f\x01\x07+@H(\xc27\x8f^.@"\xd9a\xb2\x8b\x1f.@%\x90\xf1\x94\xcb\xa10@oH2\n4\xfb0@\xc4\xf4\x9d\xc8\x0b\xc3.@_8p\xa5,\xe31@\x11\x90\x804\x7fj-@\xa6 \xc6\xe3r\xca1@\xae+\xee\x18\\\x9f-@\\2\xdf\x8b\x9b\xb6+@\r\x9fz\xca\n\xde%@\xc7\xaaf\xf2\xb7s-@,\xde@\x1d\xbe\xa7,@B1\xff\x87\xefW,@a\xd0F\xb4\xba\x17*@\xdb2q%\xf3\x03-@-\x9f+kg\x141@\x80\xb6\xf1U\xad\xcc/@t\xb07id*.@z\xf1\xf6\xed\x17\xb5+@z\xb1i\x06/a-@\xad\xc0\x03t\xe4\x1c+@\xb5^\xe0\x1f\xd6K+@\xd2\xe9T\x89D\xd3*@7I\xaaD\x19\x06\'@y\xff\xa3\xa4~\xda/@\xfe\x0c\xa9*\xd0\xc60@"\x90k\xba\xc6\xa3/@\x1bR\xc5\x01\xa2\x94-@\x88:\x98^?y,@|\xfa<\x8b}g0@5\xe2\xdb\xd1@\xec0@NI\xd7a\xdb(/@_y\x13\x85\xf0\xa0.@p\'\x19I%u.@\x88\xd0\xafz\xd4b.@\xdbe\xa4\xe1\xd5L.@Z\x94V\x9a\xd0\xc2+@1\xb6\xa0\x19\x11>.@\xd8>\x8c\xd7w\xa50@\x9bkX\xb7\xd8\x89-@r\x06\xda\xc1gc,@\xf5\xd1\x98t\x9d\xc9+@p,\rQ@\xb50@\xba\xda\xe9\xba\x8d\xf9%@\xaaM\x0c@\x95[-@\xb4\xdd\xf5&]\xc8)@.mZ\x06\xe5\xd2+@\x15\x99\xfa%k8+@81\x17\xb8\xa2\x9d%@\xda\x079\xc3\xa4\x161@\t^0\xd1\x80h-@\x85\xfe\x89\xa4\xe8\x0f+@\x9f:]\xd3Tg)@\xc5\xcd<\xc6\xe7i-@\xb1\xc0\n22k-@\xf9\x0be\xb9wU-@\x1a\xe9\xe3\x13\x8cf1@\xf4\x17\x7f \xd5\x10*@\xdd\x8c\xb1\x0f\xe6\x88&@\xe387\x86\x00w%@\xfb\xe5\xc2\xbc\x9bW.@\xbb\xafs\xa2\xe6\x9d-@I\x1b\xb3\xf5q\x8f-@\x08\xfa\x19\xa7\x9b\x87*@X\x04q\x12-\xca-@E\xecE\xb7\xab,1@\x05Kmd\xbcm1@\xbc\x1a\xaa\x8e\xd4\x9a,@1+\x15\xe1\x17n/@\xadp\xc5\xa4\x9b\x93)@\xd6\x1e#\xff\xff\n1@\x90pv\x13Zf&@\xf0\xf07\x06\xb8\xe9-@\x99\x9a0\x18\x9c\xec0@\xf2d\xaa\xef~z1@\xc9c\xbb\xd3\xae}%@]\xe4\x15<\x9a`.@\xd1\xf7\x13\xf8b\x071@@sz\x86\xb5\xd9*@\x9a\xc9\xbd*3\t&@\xef\x01\x10\xd7\xce\x96-@\xb6\xb1n\x13\x87}1@\x19\xb2\x1f\xea\xec\xae-@QG.\xe4\xd3\xaa0@t\xfc\x9c\xec{C.@\xe8\x88D+\tv.@\t\xe9`\x1c\xb14-@\x99\x13\xd2\xba~\xd50@\xee\xd1\xcc\x9f\xc5p1@\xc3B,\x0e\xabC.@8\xc9\xf3"\x16\\/@6\x96c\x19\xe3\xbf+@MP&\xe9\xc6\x08*@\xf4\xd1\xe9\xf3-\x7f1@->\xb6OU\xb50@\xe1XD$\xc9p1@\xeed\x81\xb3A\xd7%@\xed\x00\xb3\xbb\x95m&@\xee\xed\xd1\xcdw\xcd%@\x10Y\x17Oi\xea%@\xc9&x\x08\xb3L-@|\xb4\x83\xb3\x82\xad,@\x9f\xd9"v\x07\xcd+@\xb8\x975\xe3\xb6\xc9)@p\'\x8f\xddN\xad0@a\x07\xb8\xc8Q\x031@\xbd\x06\xbb\xf8(\x8e-@\xc7\xbe\xd6*\x9dG-@_>\xe5b\xcfx,@0\xbd\x81O\xce\xb6,@{\x91P\x19,\xb40@v\x95\xaa\xd47\x82+@Y\x1bE\x00\xc1\xf4-@\n\xe7\xbe\xba\xff[*@\x82A\xf7\xd6\xfa)/@-\x0e\x94\x1c<\x8e-@\x07\x80\xa7\xd4%\xd9.@\xf07\x9fRt\x17%@O\xa4\x98\x8dY\xc5%@w\xb5z\xf0d\xf9.@\xfc3Lk\n\xac0@o\xc5\x1dioz-@+\x06\x8bLWi*@_&\xaa\xf8\xf4\xfb%@g\xd0\xfa\x1d/\x84,@}\xe0\xea\xcf\xb8\x8b%@\x90i\x95\xa0l\xbb1@\xbb%\xa7\xa6\xdd\xf9.@dv\xf4\xa4/\xf0-@k\xee\x10&\xd5\x9c1@\xe5c\xfdi\xbb\xbd+@H\x16\x18\x81I\xf4)@\xb5\x12\x1c]\xc2[3@az\x87p\x19\xf0.@\x08%\x83b\xb1\xa0,@\x9d\xd6\xd0\x8cn\x0e&@\xe3x2\xcaQ\x90+@\xce\x9f5\xfb\x88\x06-@ja\xfc\x81\x9fM-@\x14\x88\xa8\x15/?-@\xf03\xfa\xf9\xec\xb0(@\xa2\x1c\x8d \xd1\xcf%@F\x08\x9d#\x80+/@\x12Q-A{\x13-@5\x02\x00\xec\x9c\x17\'@t\x7f)\xe5\x02\xe8%@)\xbcf\xabl\xe6(@o\xbfXp\xd1\xe6.@\xdf\xef\xac\x81\xe0\xa3-@=\x9e-K\xa49/@\x9f\xa2\xf4\x17\xde\xc7.@\xf2\xa2-\x19Y\xb5+@\xb3s\x10\xc2(\xcc2@\x14\xbbA\x8f\x1b\x870@Q\xc8a\xd7b\xbb.@\xb5\xdb\xc3\xc3\xf0{,@sF)V\xa2\x9f+@\xec\x0b^\xd6\xaf\xfa*@$\x8cA\xeb\xc0\xb3.@\xc1\x08\x837\xf5\x92.@ \xab9b\x8c\xed)@K)S\xd6\xb9\xef.@\x80\x80xb\\q,@B\x80\x92\x8d\x07\xca%@\xb8e\x8a-\x84"\'@5JyY\x10\xb4+@+\xd7\x1a\xa1\x94\x02,@\xaf\xa3\xd8\x90g\xd8-@\x13\xe5\x9e\x08\xb6\x86-@:R"\xa1\x12.+@\\f\x91\xe2\xb7y.@H\xff\xb1\x8fX\xc8,@\xa1?\x08\xc6J\xb30@\x01\xbf\x06!H\xb5,@\xad!\xdc>\xe0\xea,@\x83\x1cnQ\x1e\xca%@\xb2\x93_Z\x9c\xc6,@\xe1\x7f\x8b\xd94\xf80@\xa8\xa6N\xe5\x97\xed0@g\xc7\x1c\x9e\xc73.@\x1c\xddO;\xd4\xa2,@\xd0\xde\xf9\xb9\x00\x98*@\xfe\xe8o\x05\xf3\xf3%@\xa2\xf7\xb3N\x8fs,@\xb6h\xfa\x1f\x14\xba+@\x86\xe5oa\xdf\x9c+@Y\xbc\x1c\xcc\xec\xba,@N\x016\xed4`/@c\x8b\x86.\x18%1@E\xe2\xf2\x0b\xad\xa7.@\xae\x16\x01\x92\xe9\xe6-@\xb1\x88\x1e\x910\xef0@wM5<0\xd4.@7\x01v\xb9\xecc-@*\x91\x04\xa2\x96+-@\xe9|\x0c\x80}\x1f-@f\xe1\xf3\x12\xd5\xa3,@\xc5`\xb9\xec\x9d\xa4+@\xf1\xf6\xa0\x92P\xf1*@\xd6\xef\xcf\x89f\xc8%@\xf8\x9d\xf5\xd6\xfa\xd80@\xafdhX\xcd\xca0@\x96\xccTM\xa0\x97,@bNt\xae\x80W.@\xc1e\xf2\xf8\xdaU)@\xc5\x97\n\x9f\xe7s%@\xc9W\x1f\x08\x08\xc3)@\x83k\xc6\xe0\xc6~)@G\x92\x7f\x03z},@#\x19P\x0e\xc9\xcf0@\xe97V\xa5\x1a\xcf/@\xccs\xa0i\x0e\x94.@\xddrJ#)\xa4\'@\xf2\xfe\x07\x19 ).@\xe52\xcfn\xe2\x87,@\xf2\xf6Q\x92\x15d-@\xbe\xe9\x03\xd8\x84}-@\x80Y\xb5\xfeGr,@\xc9\x11\xaa\x1a \xd2%@\x13\xe1\x8a\xb4\xe7\xb80@\xc7\xdf$4D\x8f-@I\x97\x8bO[\x98/@n\xe3\xa2\x9e\x029/@\xe20;\x8ewG.@\x02\xeai\xa8\xc3\xd00@\\\xb4^\xad!\r.@?a\xca\xf2]\xd7/@\x15\nP#\x7f>\'@\x94\x1a\x89\x07\xa0\xe7*@\xd5N\xc1\xef\x1a\x19.@\xea\xd3\x7f3\xabi-@z)\xa3\x8a\x08\xab0@\x0c;N\xb0\x91L\'@adW\xe5\x93\xb6%@\x87\t9\x1b(\xf9.@I\xb8\xd3\xaa\x86..@\xbd\xa0\x92\xe5\x08\x17-@\xeb\x8dE\xbcr\x7f)@\x85\x9f\x8a\xae\xf0\xd8%@\x8e\xd6\xc2\xd7r\xc5%@\x8a\x1a\x96\xfa\x1em.@\xef\\lu\xf9\xc50@C-\xb7\xaf\xb8$0@\x86_\xc63I\xb3-@/T\x8c\xaa\x94\xea-@\xf8\x93\x05\xa2\xe6\x11-@\xa9\x08w\xaa\x8f\xb2+@vr\xfb\xb9\xb0\xd7\'@\x9a/Q&\xbaU.@\x19\x9f\xc4\x81n\xca+@\xfdil\x13\xf1\xd10@\xc6\xe5\x95\x19+\x840@\xf1\xbf\xf0\xce\xd3\xe3,@\xfd\xff\xab\xdd\x81\xb7,@\x95\x9ew\xb7\xf5\x86+@n}\x9c\x8b\xf2\x1c\'@\x16\xc9\xbc@\x96\xd9%@\xaew\x90\x17\x06\xec,@\x9d\xd0\xf3\x07\x19\xcf\'@\xce\x9d\x11\xaa\xb9\x9f-@\xdd\xd6\x07\x96\r\x96/@\x1eg\x1cl\x0e\xca*@?\xe5\x83\x1d\xcb\xbe*@\xfe\xeej\x8aao-@\x9cAr\xff\xd5\xad+@K\xd4\xbb\x80\xdb\x96-@\xa5\x81bl\xec\x1d1@\x17*B\xa0`61@\x11\x10\xb1\xc1L\xd9*@\t\x7fR\x87\xb3+\'@\xa0\x96\xc1\xef^\xf01@\xbbS\x91\x05"\x9a0@u\x9b+S\x89\xc8*@\xf9\xa7\xf4 *R.@\x8a\n`X&\x95-@T\xb0\xdf\xb0B\xf7,@\xe4\xacU\x0b\xdb\xc4,@\xe8\xf5\xecX\x1d\xc9%@*\xceC7,\xa30@\xce\x0f]\xc44\x0f0@=\xea\nB\xffu/@\x85\xef3\xaa\x1f\xf6*@\xce\xe9\xa4\xb4\x88\xd9*@!_\x8a\xea\x8b),@\x8f\xb6\xa5)\x8d\xcc.@\xf5\xdf\xb2\xfa\t\xce,@\xdaX\x8b\xd6\xb8\xcf)@\x00\x92$\xd7G\xfe)@\xcao\xab\x01\xcc\xc5%@C\x1a\xce,\x8c\xb30@\xfdC\xc9\xb6\xcb\x030@j\x0cS\xe4\x17\xec)@]\\\xfb\xf4b7,@\xb9Gl\x19\xa3\xe4)@f\xeb\xffzX\xd5-@\xe0\xbeP\xec\x04\xb4-@\r\x99\x0f\xcb$\xaa,@\xa3\x8c\x02Cf60@\xc5\xa6\xbf7_i,@\xc5^\x16\xfd\xfd\xe4-@\x19\xc8\x88\xed\xc8\x15-@9d\xd5\x8d.\'-@ ^\xaf[\xd9+0@\xb4`\xda6.u-@H\xe9\xad\xb1\x87--@\xaelt\xc0U\xc5,@\xd6\n\x18\xf0\xef\xb6,@\xb8\xcc\xa6\xc8+\xa1)@{\x81RC\xbe\xf3)@t\x83\xfd\xf4\x16\xaf%@AX\xbf\x1c\x87)1@\x8f\xbap<\xe4G/@Rr\xc2\xd5\xc0h-@T6$\x9d\x17\'-@\xc8\x01\xe8\xbf\xc0\xe6-@)hs\x12\x0f\xff-@\xc6\x87\xf31\xcfY-@\xe6\xe1H\x16\xb0"-@^\xf2\xfb["\x1b0@"\x15\xc4\xa7\x80\x8b,@\xad4\ti\x95\xb3,@\xb4\xfddP\xdb\xb0-@\x0f\xe8}\xd4\xc0\xeb%@\xbcF\x83z4Y&@\n\x97\xcd\x19G\x1e-@+e\x82\x1b\xf7\x12/@\xd3\xaa2F\x0e\xba.@h\x7f\x9c\xef\xe6$.@\x88\xd6\xaf\x8cs\x98-@@\xee(\x0bKk/@\x19\x92)QX!)@\x01\xd4W\xce\xa1\xa0/@\xb5]u\x99:\t&@A<\x96[\xe5\xec0@\x7fux\x0c\xd6\xe50@\xa32\xb6\xd8\x15o/@\x16sz1\xc8d2@\x8eP\x07\xae\xf3\xea.@\xe7\xb2\xe0C\x95\x85/@\xc0\xab\x106\xef\x19.@\x1a\xcdX\x9f\xafP-@\xc8N\x98{\x90"(@}nX;O\xd7,@F^\xf6\xef\x86\x00)@\x0eW\xd0\x171\xad)@\x15\xca\xf4y\x11\x9e)@\xcfP%0\xe9\xdc-@x\xe5\xe4L\xd2\x89&@{\x86ch \xee0@\x0f0=\x04\x99\x9e-@\x0c\xc9p\x8a\'5/@\xe3\xaf\xb9\x8e]\xef,@?\xb7N\x95\xd7\x91.@\x03\xf4\x0b2\xf9k(@\xf4\x85O\xf7\xab\x88)@\x8a3\x8dzX\xf40@\xfd\t4\xcf\xc2\xee-@P\xc83`\x8c\xb0,@\xf5\xe4\xfc&\xe3\xac/@H?\xc7\xa0\xc7\xde-@\x8e0\x86\xbd.50@\xee6\xf6\x9e*\xd90@\xab\xe8\xdc\xc7\xf6\x9c/@\x08-\x90\xa7\xebd-@\xab\xb3\xb7s\xab\xaf+@(\xdbpx\x0c\x7f-@\'\xcb\x99\r\xad\xe7-@\xf0\xd3G\xdf\x84\x91*@\x95v\x91\x8f\xb2\n&@\xfc`/\xee!\x01&@o\xda#\x89\xdc"1@\x1a\'RP\xa3\xa1.@#D\xf1Jw\x92/@0\x00-\xb8\xb6\xc7-@y\xc0\x94;\xac,/@4<\xa8d6R-@\xd3\xe7\x12\xb1\x1d\xbb,@M\x0f\x0f*\x0bx/@\xbbX\xf0\x95\xec\x12&@`s^\x04`\x89)@\x91\x02\x8d5#\xff\'@\xa5d@u\\(/@V\x14\xef\x12\x98\x98/@/\x9a\x17\xf2\xe9[/@J\xfaYH/\x02.@\xb0\x93\x08\x1e0n\'@\x8c\xd0\xe5\xf4\xca\x19\'@48\x88\x8e\xf6(0@\xb2u\xec^\x94U.@)(\r\xe5\x85\xa7%@,\x80v\x06\xd1\xe6-@\xc8\xb2\x80y\xc5\xbd,@\xd6\t\xb8\xae\x88\x15/@\x10y)\x0c\x8e\xfe&@r\xaft?\xfaN+@\xf2Dh5\xf4\xfe,@c\x8d+\x87*5/@\xf8\x80@\xd5F\x1f1@\xb5\xea\x10)\xbc\x011@\xd0\nbn\x02\x0e1@\x0e\xcc\xdf!\xe3\xa6-@r\x82\xbc\x934\xe8*@\x03kD<}\n(@\xd9\xf9t9\xbb\xb2,@\xb6|\xfdm\xfe\x11/@G\xd3y\x97\xf6\xfc&@o(\xae5\xb9\x1b,@\x17\xd2\x11\xe8\xdc\x80-@\xcd\t\x9d`\xce\x0c*@\x9ae\x07\x1a@\xa4,@\xb6i\x19\xcf=80@\x04\xed&\x85k\xca0@#\x82\x07\x888P.@\xb2q\xe9\r\xd6\'\'@\xcc\xd0\xda,0\x96)@*\xe6,\x89\x13\x87)@\xe8j\xf1\xde\xfa\xca,@\xd1\xf5\xa9fE\xe2+@\x87\xba\x19\t\x8b\x12-@\xda\xb2\xebI\xd6n*@\x1f\x902G9\xba)@\xa9W\xeczP$(@\xd7\'\xa9\x8d\xc8O)@\x04TT@\x82\xac,@]rF\xdd{\xdd*@$\xf1\x95\xa2\xd9\r-@\xce\xe1v\x90\xf3Q.@\x08\x18)H0\x0e(@*\x19\xd5,\xaa\xd0,@\xc6;(\xd5\xa3\xa8,@\x08\xb7\xb8\xc04\xea,@\xc1\xb3V<!\xd50@t\xca\xfa\xc9t--@\x0e\xf4\x9eY\xc8\xcc*@\xf9\xca\xacke\xb2&@\x88o#\xff\x1e\xd00@2\'\'\x03\xf4\xf3.@C\xa7\xc1\xe7@\xef,@\xd0\xb0e9"\xcf,@ip\xaf\x9c\xcfJ+@\\0\xa5\xbfNd,@\xc5&\xbdT\xf6\xb3\'@"\xb4\xf7\xfbT 0@\x08\x8e\xb2\xc7\xcb\xd00@\x06\xb7\xe1\x93\xd8\x181@\xb8^\x93b\r\xd8-@\xbfuyR\xc9A.@\x08\xc6\x08\\`\x040@\x9d\xb8\xdbQ\x17\xed0@\x13B\xe2Cr\xac-@(\xdc;o\xb1\x1d-@c\xb6\x02\xdf\x93\x0b-@\x04\x00\x8c\xf8\x05\x0c-@RoA\xd9N>.@\x1d\xe6\xbe\xe8x\x16\'@<\x98\xc5r\x89\xcf,@\x0fu\x96\x13S\xdf0@\x9b\xda\t\xba\xfb\xcb-@8\xa6\xa8w\xee\xb0\'@\xa0,\xebv\xa9\xb1)@\xb7\xa3\xd9\x80O\xd8-@P\x83\x987Y\x10/@\xf9\x14\x8eU\xffr.@\xd6N\xab\x02x\x071@~\xb0\xd0S\xc3\x1d-@\xb1\x01\xd8x}\x1b\'@:\xd3\xe8E\x91\xd1,@:\x08\x15|\xf6\xcc(@\x95[\x11<\xd7~1@B\x92.-]\xfc%@f\x1e\r\x92\xbe\x0c-@\xc3\x1c\x95\x8fy\x17&@\x10%\x90\xc9\xae\x1c-@\xb9\xf1V\x17\xdb_.@\xe9~o\xe4v\xdd-@\xa0\x93\xa3\xda\xd3\xbf\'@\xbb\xbeq\xc2}w*@4\xc9\xe5\xe8\xf1\xfa,@\x0bx\x14S\xccr,@\xc4\xcc\x07\xfe\xf4@*@O\x11BU\xe9\x8f/@\xa4\xb4\xe2\xdd\x89\xdc,@\x00\xc6\xd8n)\x14.@\xd5\xdc\'\x03>\x1e.@\xce\xb1\x9b\xc8\x9510@UH\xd9L\xb3\x00(@\xd1\x175\x9a\x08_&@&z0z\xfd|.@?\x88Nv`I)@\xcaL\xcc\xa3Y\xe4.@t\xf2\xedN;\xb5.@*2y\x18Q`1@\xf7\xe9\xf4iA\',@\x07\xf1\xded\xd2\xd6&@PVR\xfd\x80{,@=\xb9M\x05?-\'@M\x1d\xd6\x19v7.@:\xe5\x1a\x95\x0e\x98-@\xa3f\xed/-\x86)@px\xeb>:\x9e-@\x1a-\xe6\x8eW\x12&@\x16\x92\x19\x9c~\xd4-@\xb3\x9cghG\xa9,@+\x87\xa0M\xe5?/@\x03~X\x8c\xe8\x06)@5\xac\xfb\xe9\x15\xb7(@8\xf9g\xb2\x87\xee0@\xa16\x15\x88\xc5\xb1,@{\xd8W$\xdb\x03&@\xc5I\xedW\xf7,+@_b\x1dvG\x031@\xbdiY\xc3\xf1\xa2&@\xe2X{?B%/@\xfbef\xc2\xd0o-@_\xc8\x14\x05Q\xf40@\x01ru;X\xcd%@\x0b\xc2\xeb\xf9<u-@2*\x9d\xb1h\xe4-@\x8a&A]\x0bo-@\x0f5\x82S\x13\xf60@y0\x8bp<\xc8%@\xcf}N\xba\xc3\x97%@\xc2\xcf\xe97\x9fo,@:T`\x8d\x82(\'@\xd2G\x98\x90P\xfa&@\x1f"\x8c\xbc\xe2\xb3+@z\x18fH8q&@v\xb4S\xb5a\xe7.@~\xf2\x85\xf2\xf6f-@\x80\x08\x17\xcd\x9f\xfa0@+\xd7:K\xe0\xa1\'@\x98\xb6\x17\x8eK\xc7%@\xca\x8f\x92\xaa*\xc50@\x93\xda\xa2\xa4\x1e\x0e\'@\xfa<\x94\xa5;\xf71@BcyD\xb6c0@`[-\x19\xfe\xad\'@"-A\xa4\x97\xb3+@@9\x03f\xe5\xb9\'@\xc4Z\xaf\x1b\x02\xbb1@\x97\xe9\xf8\x80\x05\xe7%@Z9\x80\xc6[\xa1%@\x92\xff\'\xbea\x14.@\x85c\x16\xd6\xb2\xd9+@\x9e\xe3\xa3u\xbf\xe7-@\x13\xe0}\xa1\xc7\xf9-@\xc7\x01\xf66s\xc8\'@\xee\xecb\xa6?\x80-@\xb4\xf8\xe4\xdb\x19\x07&@\x0b\x13\xf2\x04\xd3W.@\x9b\xc8\x100X</@\x92\x8f\xb7\x8f\xc85-@\xa7\x98\xeb\xce,\xb6+@\xec:t\x97A\xba0@-}\xc4\xc4\x12\xd40@!\x84B\t\xae\x9a/@\x90\xd9\xfe@\xd0\x97/@ \xe8\xba\x1d6\x0f&@\x9f\x93\x1e#+\xfd,@\xaf\x95\xe9\x9ba\x8a-@\x9c %\xa4b\x08-@M\xe2v\xce\xff\x13+@\x85\xf1\xe6\x82\x1c\xb2(@\x8cf%\xbaI\\-@M\x97=\xb9\xf6\xe6%@\xc6*k\xa1\xbf\xd3\'@Y\xb2\xfe\x11\x06\xb0+@\x15b\xdaY`\x1e&@B\xa2U\xd1\xf3q0@\xe8\x95-\xc1\xa9\xa7.@%\x8a\x88G\x7f\xc4\'@\xd8\xb4\xb9\xd4(\xc8&@\xf6\xa5\xf5\xdf\x84\xd4(@\xcf\xda\xd3JW\xa40@s\xf4"\xfaJ\x9e-@m\x00\x1d\x05=^1@\xe6^g\xa1\x01\x15,@\x1e\x1e\x04\xef\xc1\xb41@\xccVL\xb5\xacz\'@\x8e\xbfm\x08`o/@\x92\xfa\xe3\xa8\xeb)(@~w\xbd[\x86\x9e)@\x92\xa8\xb1\xda\xa1F,@\xef\x1fS\xe4\xfd\x92%@\xf4\xd3.\x14\x16\xf6%@\x90\x16s\xe1\xff\xed+@\x8e\xe1\x92\xfb\xc6\x1a/@\xb4+\xe1a\x1a\xf1-@\xcc\xacI\xca\xb4\x1d,@3r\x00\xac\x17d&@\xe7\xfe\xa9\xc1RV(@)\xb0;\x1f\xa9\xae(@[\x8b\x8a\x88\x03\xc7%@\xbbo\xe9\xc7\xc6\x0c0@\x04\xedJ\x93\xe0\xc6%@\x8fYc\xec\x9aq%@s\xed\xb0-\x1ed-@54J\x017\x01)@\xb8\x11}\x80iv*@\xe5\xe2P\xc5D\x0c(@\x15\xe4\x00Z\r&,@\xab\xe4\x9e\x82g\xe7-@7\x93\x8d\xf3\x0e\xd0&@\x9b\xf0H)\xe8l.@\xae\x89\xa7P\xf4\',@\x03\xc7\xd6d\xff\x05)@\xac\xbbMl\xf5<(@+\xf6;p\x87\x01(@k\x14y)\\\x8a0@\xaf\x19\x01\xec\x97\xc0\'@\x90n\xc7\x1f\x87\x1a0@\x95\xebwB\x10\x8d+@\x11U\xce\xb8h=+@;\xacB_#|-@\xd3\xf5Bmz\x94%@\xd9\x18\xc0\x08\xc3:+@\xaeA\x00Z%\x0f0@\xcc\xbcl\x97\xa5m-@\x88e`sU\xb9)@\xdc\x8f\xfb\x92\xf3>+@}2}\x9c;\xfb-@\xb0+\xda\xa5\x85\x9c,@\xdf\xa3\xed\xa6]\x1a*@ \x96\x819\x0f\x170@\xe3\xe5\x84sO\xd5&@\xc2 ){\x1b\xd10@\x8f\xeb\x82\x7f\x8f\x1d1@\x83\xb6\x1fE\x90\x9f/@j\xdde\x94>\x91&@L\xfch5v\xb7(@?\x80qM\xcf\xb3.@*\x13\xe9\x93t\t)@\xf3\x9a\x1a\xb7^\xa4.@\xef\xfd\xf5\xb2~"0@K\xad\xe66\xa7\x97/@\x95\x87\xdaT\xf1\xc6*@\xfe0\xe12\xd7\xfd-@\x86\'\xa1C\x8d\xc0(@[\xfa\x8cY\x8d\xc2,@\xb0^\x8d\rV\x87/@\x87\xf3-\xddR\xe1*@S\xaa\t\xfeRl-@[\x1f\xf2I3\xf5,@\\\x85k\xb5\xca\xc7(@\x86\xba\t;}\xd90@\x87\x97\x93bnT.@\xd4m\xcc@\xa1s*@zt\xf7^);,@a\xf7A\xe9\x06G-@q\x95\xfd\xc5\x97\x9b)@[$\x97\xb96\x950@\x94\\>\xd4]\xd2*@{\x0c\x02\x1d\xf3\xd0&@W\xb11\xd4\xc5\xa7,@\x9b\x91\xe1\xaf\x08s-@\x95\xca-v4\xe6,@;$UF\x0e\x080@\x83\xbdD\x14\xfbv,@\xb1\x11,\x03\x02\x8c)@\x05\xc8\xa1\xa31\xfa,@`\xc8\x8e\x07W".@%\x88o-\xb1\xe80@dCh\xb0\xa5\x021@?\xbb\xe6G\x02\xe2,@\\ \xc5\x1a\xb2,,@@\xfd)\x81\x1dX)@\xea\xde\x16\xca]\x07/@\x1e\xb6\x877Q[,@\x05\x03N\x0e\xb1\xca%@K\xf2\xc2\xd7\xe8\xd10@h\xe5yB\xd5\x890@U/,!\x98\xb3/@!H\xca\xf1\xf0\x8c,@\xa2\x84\xddqH\xb7+@\x8b\x07\xa5(G\xd7,@\xf5\xdd\x94\xf6\xf8\x1f&@\xba\xee\xc6\xe0\xb5\x0e1@\xe7\x00\x04\x86\xd9\xa9%@<\x92\xdeA\x87#1@8\x9d\xb1\x9dD\xf50@V\xab\x8d\x06#\xb6-@\xef\xa1U\x80\xb7e.@\xec}W{\xfe\xd8*@\x07A\xf0\xfb\xdc\x97,@P\xbew\x14\xd0\xbd-@(E\xe6(\xd2w-@U\xa1^T\xd7>-@^L"\x85\x03\x1f/@l\x92\xac\xa6z(1@3\r\xc4`\xca\x191@\x84\xf0O:_\x8a0@\x1fBq\x1f\xdd\x95(@R\xe9f1D\xae%@4\xbe\x7f\xf5<,\'@\xc6\xa6\xed\xaa4\xcb*@\x88\xb4\xfc\xe6\x83\x940@t\x01\x8b\x81(:-@3[\xdb\xfa\xe4\x1f1@\xcc\x10\xbc\xee\x98h-@\x90\x8f]c\xdc\xf3-@\x88\x85\t\xd67\x90&@t\xb4\xe5\xe3\xcc\xbf*@\x10~M\x8b\xb5\x160@a^\xd6\x8d\xa2\x9b0@\xc6u\xb2\xc0\xd3\xc8-@\x8eR\xc0\xb1P\xdc%@\xe8\xe0E\xa8-\x1d\'@_\xd8\x9a\xfch\xdf-@\xf9\xb5\x87\xc3J\x8d*@\xe2\xe6d9\x82\xc1%@/\\\x01p\xfd\x82-@\xac\xb2c\x810\x0b1@\x97\x04\x8f\x04N-.@\x83\x83\x88\xd7F\x85-@9\n[\x82\xf57)@\xc7\x87C\xefs\x880@}\xfa\xcf\x9e\xbf\xe8/@\x81\x1c\xe5\xbc\xd8\x110@\xebB\x02a\xe8\x060@\x8eqE\xd2\x02\x18-@\x82\x18\xd0\x82\xc8\xe4+@(\xec\x173\xcd\xfd/@\x9b\x01>R\xc3\xf10@\xff\xd1\r\x0b-\xfc*@\x002K`k\xe5*@\xfe\xfa\x18\xf1\xdd).@\x17\xf4y\x82\xcf\xe8,@#\x87\x16=\x1e\x80%@\\\xb6\x15\xde\x0e})@G\x96y\xe3?\xd31@\x1aW\xa9CQ\xcc0@\xbe\xf3s\xd7\xda\xf50@\xf9\xfa\xc7\x9eK\xa8,@\xd4\x0b\xcb\xb1\xd9\x82%@\xcau\xdc\xd9\xbd\xfb0@~\xe3<\xc1).-@\x97G\x04\xf4\xd8\x84&@p,i\xeb>\xd9%@Q\x12H\x0bE!0@\x124\x96\x88\'\xa00@\xa6A;\x05\xf0\xde-@\x1bS\xed\x1d\x96\xd4,@j\x1d\xf1s\xd59/@\xd5\xe6D\x10\xcd\xa8%@Ub\x99\xf5d\x9d.@W6\xa3ow\xc8%@\xde\x00\xaaBo\xad0@\xb3\xa8\xef.q1.@\xdfVd\xf6o$.@\xe3ZaW\\\x99-@\x8d9|\x05\xb3\x8c1@\x82\xdf\xc7\xbd\xaf+.@b\xfc~]K\xb11@\x8c{\x9a\xa1\x0f\xc0-@\xe3\x163V!A/@(\xf2\x0b\xa3U8.@/\xc2M\x8b]\xe80@\x87 \x16\xce\x83M&@\xfe\x9e\xb4\x93\xcd\x0e.@\x1c\xb7\xb1\xca}\x84*@\xdfkg\xa5F\x90/@u\xa8\xfe\xfa\x10N,@\xbeC\x84`\xd7\x0e&@\xe8+\x83\xf7\x10\xa0-@\x93\xce\xfaX\xcb//@|!\xc6\x8e\xdc\xb2.@\xeb\x88gF\xb0\x15-@A;.urO-@\x7fx\xe6zw\x9e,@\x0e\x8c)g5\xae+@\xc3\x85xK\x02\xf3.@\xc9}V\xa0\x97\xe10@\x08\xc7\xdbV\xe8\xdb.@\x95pz\xc3\xc6\x84+@,\x8e\xab\xed\x0f\xad(@\xff-\xeds\x83\x14.@\n\'\x01\xa1\x9f\x7f-@+\xd7\xcc)\xe1\x8b,@w\xb2\x9a\xc6(\xc8%@\xb0\xd4m\x05:\xb2*@$Y\xa673!.@7\x18\xd1n\xf7\x7f-@\x97\xb0At\x14\xd4/@k$j,$\x17&@\xc8e\xeb\x07\xc6\xc30@\xd1\x9e\xfcg\xd3\xcb-@\xd9\xacP.\xa3\xd0+@Y\x81%\x92\x8830@d\x0c\xb9\x81z\x08-@\x9aW\xb6\x99\x1cO&@\xea#\xbfW\xea\xf0,@T\x03\xd0\x0f\x0c\x12&@ib\x97\xf8\xf9\xa5.@\x05\x07\xfb\x06O\x9d&@\x10\xef_6\x95\xc1,@\xac\xf9\x13\xb2\xf2\xaf+@7\x90\x0e\xa5\x92\xae&@\xc6\xca\xfc\x1e\xe76-@\xea\x04\x8b\xb2\x11M-@_\xdc\xc06\x9a\x92.@\xd4\x9fx0R\xcd-@\xc5\\\'\xa1\x80\xf8/@\xb0\xaf?w\xe4\xff0@\x83\x90\x9b\x9fR\xd41@\x80\x831\xa95\x9c1@N\x95;|\xa8\x93/@H\xf9C\x84b\xd1+@\x14\xc4\xb8LF\xfe%@\tv^\xb9\xa4l-@\x9c%\xe3\x99F,0@Z\x8a\xb0\xc1m}.@N\x89#\xb1\xeb\xb9&@\xc9\xe7I5\xd0\xde%@tK&%\xc570@\xcf\xea$A\xa1\'\'@\xe2\xc5\\\xdbbG.@.>\xc2\xbc!9-@\xfe\x94\x1b\x98\x0cm/@\x06E\x89D6\x98-@\x83hP$*\xa0,@\xf3Rr\xde\\Y0@\xae0$\xcb\xcf\x81(@&\xac#\x90\xec^&@\x961\x03\x11\xc8\xc7%@^U\xcb\xf5\xc1\x0c*@A1\x80\xde\x0b\xea\'@\xbe\x8c\x00,*T.@\x08\xd5\x18h\x86b/@,O\xf0{\xb5[/@\xd8\xa8\x94\x08}\x86.@rjR%D\x89%@\x98\xc9Z\x9c\xd0\xb00@\xda\x04\x99~\xa0f)@\xb2\xef$:\xae\r+@%\xbc\xbc&eZ,@\x80\xbb\xf2\xaf{\xec0@\xd1R(\xbb\x9a\xea-@}\xd2K5\x85\x9a/@\x8f\x14\x08\xf4\x08\xac%@\xc4\xa6%\x88\xd2J*@\xf2\x9b\xbea\xbeN/@\x90\x01\x95\x1e\xa9\xb40@\xd1\x9f\xe2\xa5&\xf1-@&I\r\x8f\xb8\xa2.@-(\r\x96\x8f\xb00@\x8e\xa7_\xdd\r\xee-@Io\x95\xeea\x98%@>\x1dy\xb3aw,@\xe4\xe1\x9d\\9\xaf0@j\x04\xc9\xb68u.@\xacq1\xe3\x0f\xde.@(\x8f\x8d"\xab\x82,@\xd3\xaa67}\x9e%@\xdcf5\x17\x9b\x98-@p\x1d\x8d(Ix-@\xffs<\xbb\xaa(,@k;\n\x0ey\xff%@\xfb\xadl\x8b\xe1\xbb+@\xc5\xf3\xd3\x81T;/@\xb3o\xdcM\xbf\x8f.@cq76\xe6d0@l\x94J\xa45;/@\xb03\xf1\xbf\x95\x0f&@\x97\x96\x9d\xbc.\xf4%@\x05\xf6\xd5.}\x1a0@&\x18+\x0e\xaf\xdc)@\xf4\x1d[9\xb6./@W\xd6Rx\x8fn-@\x86%((@k-@nE\x13b@H/@\xb1Z\xddc\xdc\xc90@T\xbfj\xdb\xf3|,@\x82\x9a7\x013\xc3,@\xa4\xd4\x88\x00\xa6\xbc,@=79\xc7y\xfb*@\x86G~\xf6\x1a\xbf0@\xbb\xf5%WS\xd91@\x1cc\x8bD\t\xd4%@\xe5\xfd\xa5\x14,n,@\xfbW4\xd6~\xfa)@\xfd\xe4\xb8Cie.@\x00\xfc\xf6q\xc7\xf2,@Sm\x15\x88\xa4\x05&@X\x86-?\x1bH(@\xe5\xd5\x9b\xd8\x01\xa21@\xa59\x1b?/\xb5+@)\xcdI\x817\xad&@\xd59\x83\x05z\xf6,@\x08w\xbd\x83\xbf\x8e&@\x83\x8d\x9b*P\xc9-@\xcaso\xd7\x7f0-@J\xf0_\xe4\xe6\xef*@\xad\x0e\ts\xf2\x97-@\xc6\xe0V%9C.@L\x91|Cm\xce,@X7%8=\x04&@\xd9\xe8K\xc4D\x92.@\xf4C\x1e\x9c\xd1\x9f1@\xe7[\xc9D\x12\x16-@bh>\x80W\x10&@\rn\x17^\xf4\xab%@\x9ey\xa3\x02\x99\xf7%@\xde\xed\xc3\x01\x16t*@\\9\xda\x06\xab)(@\x91\x06\xd4\xb8MA(@<M\x1f9\xcd\xa5\'@\x087\xb6\xf6]\xd7\'@\xb4m#\x18\xa4\x07,@\xa3\xed\xfb\xee\x92\xfa.@\x98\x17\xf2,\x8fV*@\x97\x9d\xb0/=%0@\x94G\xf4\xb7\x92&-@\xf6\x9a\xa5[t\x18(@\x96A\x8b\xf5.\x080@6J\x16X?\xb5(@\xa2VwN\x12\xa4-@t\xc9\xcb-7\x940@\xc8\x10\x92\x98\x04\x11.@\xb4\xde\x0bPh\xd4.@/\xbd\xa7}eh-@\xe9\xfd\x82\xc8+\x87,@\xc9^\t\xc4\x9b\xc2+@\x15z\x07\xd2:\xd70@\xdf-2.?\xcc(@\x1d\xeaYd\xcf\x18,@\x03\xae\x89$;\x0e,@\x83v\\\xf0\xef\x13.@\x19\xe0\xab\x1bc-0@\xbd%+\x948\x06-@\xd3ve\xdfP?\'@\xcfZ\xa3$5\xd2%@p\xca\x10\xc7\xca\x95-@\xc88\x88\x8fl\x8f-@\x9d_\xd0\x01\x8a -@5xlz\xcb\x0f0@\xefI\xe1<N\xb9+@\xc5\x9eo,\x9b\xc90@\xab\xbcIU\xa7\xf7(@\xf5\x08G\xc1\xec</@$\xc6\x1fj=\xd1,@s\xc7\x15Be%-@=W%/\x07\xb8,@\xdc\xdd\xef5j\x07.@\x19CB\xdb\xf1\x15-@5\x17\xf0\x19\xea\x960@\xef\x02\x0e\xa2r\x08/@-\xdaO9\xc8\xb80@\xa4\x04\x9e9\xbc\xca,@J,W\x91N\x1e0@\xd5I\xaf\xb9\x80*,@e\xf5+\xa39\x17/@i \xa6\xd9\x85\xe2,@"\xae#\xe7\xa86,@\xb1\xb6\xd2\xe89\xb7.@-\x8d\x01\xf9\x0bT.@\xad?\x18\x0e]\xb7/@W\xc0\x9b\xabf\xe1%@_\x19\xd5\'\x8e\xf0&@\x15z\xc6 w\xe8-@\xf4\xe7 \xf2Kq,@$/K\xedyc.@!\x89\xf6 \x80\xe41@QB\xba\xb4\x18\x8a0@\xba\xabC\xa5\xce\xea(@\x14\xde\xb8}\x9d\xd4&@A\xb1\x11\x99\xa2H0@$\xca?\x16P\x98)@\xacuN\xe35q)@\xf5/\xa2m\xb0k&@\xd7\x14\xb8-\x113/@l\n1a\x16O&@\xd1z\x9d\xe2`\x08(@=\xa1\x0b}\xd5\xae%@\x1f\xadS\xfc\xf7\xbf,@\xdb\x9c\xe8\xfbh\xfd\'@\x0f\x08\x7f1\xe1G+@8\xd1\x0b\'M\x81.@\xa6L\x1c\x06RM&@\x96\xfc\r\xa3\x89R-@R\xe1!D\x87\x87)@\xff[J\x85}\x08,@Zr=/\x17\xc3-@w\xf4\x8f\xc3W\xb3,@\xf2+\\\xb0@>+@\xe7\xc2\xc6)\xfc\xb8,@pXL*6\xab,@t]\x18h\x88I,@~}\xec\xaa\x14\x16\'@\x96\x1dt0\xcd\xa0-@C\xe2&\x1f1~,@\xb5%1\xe8f\xe20@\xb8d\x85\t\x8e,,@X)\xbcu\xc8\xbc)@F\x15v\xed3\xc4)@\t>z\xc4;x,@:Nw[\xa3\xcf0@\xd7s<O\x0bP-@\xeb*)u\xe3a*@\xa4\xdc\x11\x12(\xf40@z\x01\xfce9\x9a/@\xf5h\xc2c\xc8\xff\'@~2\xb0\n\x13\xda1@g\xca\x00\xcd^\r/@\x95UB\xef\xc1\xfa/@I\xcfN\x81O\xbe1@6\x9c\xa5\x17:\x06.@\x0e\xf3k\xa5\x881.@f1&A-\xed-@\x1e\x97D\x9b\xd202@\xebj\xfd\xc4\xf8\xff/@7\xa3\x1a8\xeb\x180@\xaa\x0ez\xa5\xa7[-@\x8a\xbe\rX[\x060@\rkH\xb1)\x84-@\xc9\xdd\xe4\x03?K+@7\xb6\x1c\xe1\x98\x9e-@\xe1\xae\xf4\x81du/@$\xe4\x0bn\xf880@zz\xb8\x8a\xaa\x01\'@\xbe\xb58\x91\xd4\x1a.@\x1e\xab\x06\x8ct\xea-@`\x7f\x8b\x9e\xb1\xcd,@5d\xe9\xc9"I*@yI\x0b.\xf7\xab0@;\xd30|\xdd\x85-@"\x10\x16\xd1=U*@\xc9E#\xd4\xd0\x8d-@\x02\n\x18\xda#Y1@Z\xa0\xfcj&\xb90@=\x89\x88\xfe\x92\xdf+@\\\xf7$\xe6\tY-@\xbc\xfe\x1aM\x81\xd10@\xa2\xfc58\xa6:.@0\xd8f\xf9\xbd\xa8(@\x98\xc3\x89a"\xa4/@U\xf6\xfb\x7fUx(@\x81FP\x93\xbb\xf3/@\x12\x8bL\xf5<D0@\xafuB\xd7&(0@w\xd3\xbc+\xd5\xa4/@\xb7u\x89\xe5\x10\xca)@9\x03\x9bFE\xb80@\x88~\x11\xd0n\xe4*@O\xa6G8rz0@\xf6_{\xe29 -@\x91V\\G\xc7\x7f-@\xdcFP\xf1yG%@\x01\xa4d\xcb\x04\xa80@\x8b/b\xfb\xf7\r&@\xd7\x95wsMT.@p\xec7H\xbd\xde)@4\xc5NU\x056+@\xc85\r\xf2J\x9e-@\x06\xebPu(k(@a\x84,\x9a\x08\xbc/@\x7f\xeem\xf0\x903,@|\x8c\xc8\xa2<G,@H&\x08\xb1jS&@Y\xcb\\,\xceL.@\x82\xd5@q\x83\xc9-@3/\xae\xfa\xf6\xcb0@\xa2\x17N\x82\'\xf6)@\xa0\xc5\xcf\x10\x07o1@)\xe3\xa7)\x10\xac(@\x9du\xa6\x03Cp,@\xff\x8f\xf4\xce\x8c -@m\xca^\xe7N\xc1\'@pI\x14\xbcf\xa4,@\xdeq\xc6NKT0@\xe7\xb3\xa2U\x84\r-@+\xdd|\x8b};2@\x98\xf1N+TE.@\x82\xca\x15\xdd~\xfa,@\xcf\x9c\nv\x9cg.@\xb4\xa3\xd43\xa7;.@By\xd3~\xf4a-@1G%#\x9f4,@\xaf\xa1\xe2\x1e)\xb7(@\xe3\xadN\x14\xfbI-@B\xdc\xba%q\xed,@\xb5+}#\xa0\xeb)@TjtI\xb1\xb5-@:4\xc2\xc8\xf7\xae.@\xad\xee\xaa\x1e\xb3 *@\x8d\xa6/7\xd3\xb7/@{\xfb\xc8\xb3W\x91)@\x0c\xf1\xb8&\xff\',@l\x07\xff\xca\xea\xd9,@I\xf9\x85\x96CW,@Dz+\xd8\x91o.@\xa86\xee\xe5\x9c\xcb/@;jD\x96:\xbc&@L@\x18\xdf\xe9\x8e-@\x9a\x8an\xc6#\x98-@\x94Q\xb5\xe9\x94\xa4-@\xab\xea%U\xbd\x88-@\x1b\xb6\'Z\x8c\xd6.@M\xd2\xa0::\x7f1@\xc6o\x86\xdb\xea\xbb.@\x00\xeb\xd9\x00\xb9\xdc1@\xf3\xe3\xd0\x1ec\xe9,@\xd6\xa2\x99R\xf6J,@\xa4\xaa\x1a\x88\n\xb6,@\xc9{\xea;k\xde+@\x8d\xfdV\xc4g",@\x0c\xfeQ\xeeC]1@Q<\xaf\xc1,\x83-@\xef\x97s\x0f/\xa0/@\xc5\x93\x9e\xed\xd7F/@[\xf9\x18\x85\xa1k.@+E\xbf\xc5\xdb\x81,@o\xf6\x10Sl\x1a.@\x13M\xf5fC\x9e)@\x91&\xee(\x9a\xfd,@\xdcr\x94\n#4(@\xf4\x92\xf4\x0b1\xc4,@\xbb.\xf9i\x90\x10,@\xfb3E\x94\x05\x83/@6(\x1e\xe2\xf3\xa2+@\xc9\xb3\xd7 \xfbC)@]m\xec\xe6\xc6\xbb*@\xf4Y\xe6\xa5\xcdO.@\xb3.s\xe6\r\x11\'@z\xfd\x7fB\xae\xeb-@bt\xf2\xc5\xb23)@\xd1\x90\xdbl@A-@\x0b\xd5%=\'\xfd-@\xc4\x0eEPN(0@T\xcd\xb9\xac\xea\xf7/@i\x05\x9cD2\xb6,@\x95\xa1\xcb`w\x85+@\xd9\x81\xc8\x16W\xb90@W\xf9z\xc2C\x15.@~\x8c\xb9\xc3\xe6\x002@o\xaf.\xfb\xb4\x19.@\xd6n\xfd\xdb7\xef*@\xef^\x7f[3\xca/@\x1a\x12\x05L@\xde(@\xe4&\xdf\xb9\xb5@/@D\xad\xe1\x14\xaf7-@\xbb\xb99\x95\xcb\xe30@\x81\x94:,\xf3\xea,@\xd0(\xfd\x95\xf2\xd9%@\xda\x1b\xd7\xa3\x86\x8a-@\xd1\xbd\x00}\xb0\x11%@q>5\xbfF\x9f/@\xaa\x06\xf2H\xaf\x95-@~\xd0\x0c&\x91\x80,@\xfb\xac\xb8\xd0\x8a\x0b1@\xb4\xf8\xac\xeeO;\'@i\x91\xf9\x9c\xda\x98+@4\xc5f\x87H\x9b,@\xd9\xc0\xcb\x10z\xd7&@\x0bu\xd2Au]\'@\xee6\x83\x17\x0c\xb7/@\xd8c\x83\x81\xe0\t.@\xf6`\xad6\xaa\xc0-@;r\xb6a\xfa\x900@\x16\x01\x1a\x072(/@\xc4\xe1\x0c\x00\x95b1@\x8d\x7f\xc7\x8f\xa4z1@h\xe7Md\r\xbe-@\x0ek\xb2A\xa5>.@\'\x17C:>E*@\xb8\x04\x17\xb4~[1@\x04D\xe7\xbf#\xb5+@u\x8a\xab\xe5c@.@\xaa\xa7\xb8\xe7O\x9f)@\x1c4\x10\xe7\xf6p/@\x9fD\x1e\xc9\xc4O.@}Y\xa8\xc1\xae60@\xf4\xd1\xe5\x87\xf5\xd5+@\xccYg\xd5m\x950@\xc4WO\xff3\xbb,@\xc0K\x89\t\x1f\xbb.@\xe3\xb6\x00\xe8\x8f\x04-@\xfd\xa0\xf3\x8f\x1b2/@M\x9394\xdb\xa70@5\x072\xd0>}1@\xa0M\xb0Bo\xfd.@\xfc\xccV\xa2*\xed/@\xf2\xaa\x0c6y\xfb,@\x94\xfe\xd2, \x0c,@\xea\x173\x1f\xbaA,@t\xed\xf2\xb9\x852,@\xc4\x85\x8fH\x86e1@\x01\xce\xb2\xd0\x86\x13,@\xfc[#z\xa4\xde,@\xf2Q\x9a\x8e\xd6_+@\xf3\xb1w\x9efe1@^]\xa3o)\x92*@\x11/\x04\x94I\xc6,@\xf8\x9f!\xb8\xd4$)@\xf2\xc6\x14\x95\xaf\x18-@!+\x08\xd0\xb4\xfd+@\xef\xc4\xe0[\xfa5/@~Q\xc2\xb3lC*@\x9a"\xae\xa0\x90\x041@\x8c\xb8\xe9\xcb\xe3*(@\x0f\xf8\x0f\xe3t\x01.@\xc1`\x1b\xd9\x02\xa1-@:\xbc\x12\xbb8"+@\x0f\xa3\xda"g\xb4+@c\xc6!\xff\xb8\xcc0@3\xa95\x94\x87\xc9.@\xa9\xe8,\xec\xda\xc4,@\xeb\\\x93\xb7x\x840@R\x1c\xaf\xbd;\xa8)@\xefm\xf9\xb9\xee\x90,@k[\x1b\xbe\n\xc3,@\x7f\xaf\xe7\xb6o\xdf.@\x14\x16\x7f\x81\xe4\x87-@~\x92\x0f}>".@\xd4\xf2U\x01\xcf\xeb+@\xe6\xcd\x04\x9b\x84%*@\x02i\xfd\x10\xf8t/@\x1c\xd1\xecYS\x19-@8\x9e\x1fF*\xfe/@\x13\xabh\xbd7\xea%@\xda\xff\x05\xa6\x1050@Ao5\xca\xff\xce/@\x01\x9b+HQ\x14.@\xf8\xdfQ\xca\x14\xad%@\xf6\xd3t\xf0R\xc70@\x01\xcc\xe7\x82\xb7\x05.@\xbazZ\xb0\xa4\xcd,@\xa7\xa2\x1e\xec\x176/@\xaa\x02\x11\x8d\xe3\x8f,@\xaa\xfc m\x98\x010@p\\\x12f@\xd5*@\xe4?Y0\x1b\x02-@\x1a\xcddd\xbb\xb2-@<a\xe8\xbbM\x1c(@\xdd\xc9<\xf8\x8a\xb9.@d;D\xdf\xc1\xfa.@\xc2q\x18,\x9b\x0c0@\xfe\xda\x83=\xbd#2@qh\xacx\x89\xad&@w\xbb\x94\xc9ge.@\x813\xff\x16\x07\x9f.@\xc8\xbf\x83\xab(\xd8.@\xa4\x1b\xbcF\xb8\t0@\xd7Ek\xe9&\xf1,@\x84\x89\xfe\xce+\x04/@\x1c8\xfa\xb1i\xb3/@/f+y\x90\x010@\xa5\x14\xe3\x1f\xd6\xdd,@\x10l\x95]\xd3\x11.@(\x9cp,\xfe\x01+@\xaa\x9c\x99\x9c\xdc\x070@\x9es\xf9W\xbd\x99\'@\xbcB\xfd\xac\x02\xf0*@\x07\xcf\x00\x9b*{.@v\x81JPR\xe4-@\xb8R\xa7{\x8131@\xfb\t;\x84h\x91)@\xc5\xb9t*$\xa4.@O\xe9\xb0\xe9\xa4\x98%@U:1\xbb\xa8\x8d-@e\x1e\xd5\xb7b\x16&@\xe3F\xd2\x803J1@\xdc\xebt%S\xc6-@\xbdY\xd0b\xb9\xd2,@^\x82r\x0fk\xec,@[\x999`\x12J.@\xecaH\xaf5\xea)@\xd7_\x9dL%\xb4,@\xbf\xd2\xb1yE\xbd(@"\xe3)\x8dcF1@\xa4\xf4Z\xf6\x0c4,@\xb1\xe4\xa5\x99\xe9\xc4/@\xe5&\xb7\x89[R.@!v#\xa1\xc5\x19)@\xee\xa0\x11\xe0]l)@\xa1\x01\xf4\xf9L:/@\x97\x05\xf0\x9d\x03\x9e\'@=\x7f0\xc9\x97\x050@\x83\xa0u\xed\x94\xfb+@\xae@\xc0\x048s.@\x8e@y"\xfe\xd7+@[\xe4oC\x9e\xe5+@\xb5\xa4\t\xd9u0/@6\xd6o\x83\xafo0@\x8d\x10\xd2\xd8x\xfb&@\t2u\xf8L\x03-@\x8aH\x8e\r\x86\x05.@\xe1X\xbc\xa3\xcd\xce,@\x1c\xcb\x94\xfaWm,@Z\xf0\'\xc7\x1d\x95-@\xeb\x12\'j\xbf\x141@\xcc\xe5\xcc\xb3\xe4\x9e0@\xfc q\xff\xa6\xf9%@)s\xfa\xd9\x9c\xd3-@\x02\x15\xfc\xf9\xfa\xaa.@\x8a\x1d_=\x8a,0@\x92\x14[x\x0e[,@\xb2\x00\x8b\xe6\xbe\xbd&@U\xf6\x1cN\xdaN/@D\xd0Y\xc0\r-1@h\x96\xc7\x8c%z0@a\xf0R\xfc\xd1\xcd,@\x92B[g\xe46+@4V:P\xb1\x00+@>5\x93\xb7\x13\'+@w\xdf\x8d\xa6\x85J1@c\x96\xfd\xbd\xa7\xab(@\x0cv8\xfb4*1@\xfb\xde\xe7\xd2Z_.@o\x18\xf3 \xd9A.@\x13:\xf6\xe9|\r*@2\xb1$\xf0\xec^,@\xfcgf\xaan\x87-@\xaf\x10\xd5\x85\x07U0@x\xee\x02).\x10.@\xce\xa8\x94]\xee\xca0@\xf2z:0H\xa8.@\x05;yo\x0c8/@\xb9\xaf\xda7\x9a\x92.@|\xe9#\xd5F\x84%@\x00\xea"\x16\x96\x91-@\xc4\xab\xdb\x99\xaa\xd9,@:\xb9\xc1d\xa9\xe3,@\tU\x90mI\x1a-@G8\xec\xd1\x8c\x9e-@R\x19\xb0t\x9e5.@\x0fS\xb7\xef\xc5\xe5.@\x01\x06\xa1\xb0{\xa3+@bT\x11|\x0b\xd5,@\t\xc4nw\xcc\xfb0@\xfd\xbb\x16,\xd9\xca*@\xb2\x1e\xbc\xabv\x00&@\xa2\x8d\xac9\x84L*@\x89!\xc8\xb7\x19`0@\xf2B2\xa7\x1d\x12/@V2\x18&\x15\x98/@\xe7\'[\xa5\xcal0@\x1cM\x07\xbc\xe9\x88/@\xc1\xfcl\x9b\x80\xce,@u\xd38\x97\xa1\xd5-@\xfb^3XP\x00-@\x16\x12\t\x11\xed\'/@\x8a\xb6\x9d)\xbd\x8e1@\x82\xe08@\xe0\xee&@1[#\xcdqn0@e\x08\x89Cl\x98-@0\x0eL\x98(\x1d1@<\x8b\x86?\x7f\xa4/@+m2\xf5F\xfd.@\xbf\x88\xefy \x9a,@\x07\x9f\xb1\xf7\xaab*@\x99\x03Lv\rR-@\xa3\x8c\xbd\xbdbB0@\xdfI\xf3=\xa0\x91.@6\xc5\x91\x97\xf8\xb6.@\xf3\x98e\x87\xa8B0@\x12\xf4\x99k\xef\xe6-@,\x05\x98\xa6\xbb\x9c0@0\x93/S?5&@\xa7\x87P\'x\x16,@\xda|\x1a\x02=//@\xb8V }\xbb\xb5)@D\x0e\x91\x1e]U,@\xe7\xa6\xc5(\xc8k0@.\xc47\x9eI\x05-@q\x93\xebS\xb7o-@\xbcq)A\xcc\x94.@\xc6u\xc0\x1c7\xd11@%\xc2=\xc6\xd3\xa6.@\xc5Y\x86\xbca\xb4\'@\xb2\xb2\xa9\xe1fA/@\x9a\xc3%\x9c\xe0S0@\x02I\x05\xc6\xd0\xcc,@\x0b>\x1e\xe1Y\xe1*@\xd7y>>\xcdU.@\xf5^\x7f\x9c\x16\xe00@n6\xc8\xee\xbaq,@5\xebV\xd4\xb8\xc10@3\x0e\xd8S\xec\\-@\xf1\xdb\xcdd\x95B,@\xd3\xcb\x07wY\xba,@\xdd\xb6>\x06\xf6\xc6+@\x93\t\xd2x#\x18+@\x8c\xc1tU$-1@\xe4\x1f0\xa5p\xb8)@\xf0\x00X\xd8\xe2@(@\x06\n\xd3{\xc7k(@T\x8b8\xc12\x0f-@\x1a\xbbt\xc3\xe6\x0f,@\xaf\xc7R\x10Z\xb1\'@\xed5=\xd5\xe6+2@\x8f8e\xcd\x99\n0@M\x11(}\x89y,@\xb9\x94\xdd\xa6>l%@\xa2`\xfe\'\x93\x17-@\xea\xb0k,\xfda0@\xb9\xa0\xd7\xb2\xe8&,@\xf4\xfc{\x87F\xb2)@6.cY\x0c\xf0,@\x0e\xaa5\x13\x86\xaa*@\x8c\x88\xe8\x9d\xdd00@\x001\xa9\xd7\x8az+@~\x18\xe4$s\x98*@\x95\xa9.9\xa0\\+@\xecT\x85\xaa\xe8#.@F\xff\x0c\n\x14\x9b%@5Js\xc8\xb3t-@\x10\x154W\xab\xfb,@\xd1\xf7\xc1p~\r/@\xc2\x83\x95bv\x10)@!\x8e\xdaHru)@\x12\xf6\x12\x1c\x10c\'@\x8d\xb7\xff\xff\xc2\xe4%@\x01.\x13^!\xf5-@\x04\x03wyf\xc5,@\xb4\xd0\xdc63\xbb\'@|\xa0\xa3\xbd\x1c\xd4%@\x18\xd68\xee\x96\xe40@\xc3\xe4\xad\xf5\xc1\x97(@J\xea6\xb5\xb1\xda\'@\x98x\xa1\x193O0@Rq\x04\xa9\xe1(&@\xa0iW\x10>\x84%@\xe3\xdds\x94Z\xa6.@\x88lhK\xad\x8a\'@\x7f\xe9\xcb\xf6\xbe\x12.@O\x8d8\xf1"y(@>kX\x07\xcd\x13-@[i2\x9ej\xca\'@\xd04\xb5\xd5OU&@\xe1\xdfY\x10\x91v&@\xbb\xe4q\xdb\xb8\xbe0@\x8c\'\xe5\xa5\xe4\xd5/@\x1c\xa5\xf4W\x9eJ.@\x02\xa3\x81\x99f\xdc/@\x1d\xe0\x969\xdd\x83-@\xbc3\xbd?\xfd\x010@\xd7w\xbf;\x18\xa6,@\xab\xbd\x1b\x8a\x7f\xae0@u\x9d\xfe\xe2\xaf;-@\xea\x1eN\x81\xfa\xec/@v0\xce\xf8\xf3\xdb(@\x94}\n\x9fv\x9a&@{-\n\xf2ee\'@C\x91]\x19`N,@\x19\x9b\xd3\xa7\x8d?0@\xdb\xa9K\xa0!\xf8(@,\xbd{"\xc8J0@o\x8e\x07\x03\x08\x950@v\xc6\xf2V\xf0\xbc-@)\xe2\x05N\xb2\xc80@\xcd6s\x1c\xf3\x1b0@_\x815_\xcc\xbf,@\x05Fe{6\x940@/\xee\xb8\xcc7\x99/@\xeb\xa1\xce\r\x03\x1f,@b\xbb|\x07\xfd\x080@\xbf\xa6\xddK\xedq&@\x7f\x1d\xd1\x93o\x8a+@\xfc_\xbb\x90\x9b\xdf\'@\xcf\x94\xdf\xb1\xcb0.@c:t\xd0\xfc\xea-@\xb2\x8fI\x07\x9b\x03)@Fb5\x03\x08K.@/\x99\xba\xab\x83\x88,@\x85\xca\xd1\x99kj-@\x93\xfcmz\xac\xca&@\x87\xde\xdd\xea\xf5\x9b-@\x08\xf9D\xff~\xfb,@N\x96\x12\x99\xcc\x9b-@K\x08\x1ck\n\xdb+@wb\x80\xb4i\xc3\'@X\xe0\x06q\x87\xbc0@D\xfc\xbb\x9f\x98\x94\'@\x1c\x8f\xc7\xfa\xed\x04(@g\x7f\xd9]>\xb4,@\x01#Z\xc8Y\x97.@4\'\x0e\xc9XS(@\x1a0\x01d\x1aL/@\xd5\x94\x9d\x15Q\x9a-@\xd3\xb7J\xa8\x1e\xd4,@\x14\x9e\xb3\x9b\xb9\xd4.@\xf3\xe3p\xf0\t\xa3,@\xb8\x06G>\x01\xa4.@^\xe6\xdekq\xab0@\x99\xbc\xe7\xb3u\xda-@\x8a)\x05\xed\x14\x960@\x93\\\x8d\x05<z,@\x93Xv\xf0|\x13/@At\r\xa9_,(@|\x1a\x93Y\x06U.@0\x9a\x9e\xd7:d/@\xd2\\\xa3"u\xc8,@~\xf1\xc4z\x08\xe9\'@)\xcf\xd3\x9a\x9c1/@%A\xdd\xb8:\xd2,@$K\xd0l\x02i.@\x8bS\x1akuC0@\xc8\x07\xb1?I\x1d/@\xf6XG\xd4\t30@\xa9\xa2\x10\rv\xf9,@\xb4_\xe0w\x19>.@\xaf\xee\x04\xf8\xdcO.@\xfe\xc9\xad\xab\x04n(@\xd7\xfb\xf0;\xaf\x95.@\xef\xa1U\x80\xb7e.@\xa35\x03_H\xf4-@\x8b\xc2\xbcs\xb5G/@\x9f\x87\t\x8ex\xfc,@}B\x85\xae\x13\xed,@\xadL\xfeg\xeaN\'@\x04\xc5\x04\xf0L\xf4-@fM\xe8\x18\x0b<-@\xba\xaa\xff=\'\xd0\'@\x1d\xcaSTZ\t-@\x14[\xf0\xe6E\xd70@\xc1\x03K)v\xec.@\xaf4\xb8\xb7\xc0\x180@v\x04\xf5\x1b\x89\xa9\'@x\x19!N\x9c\xb0-@8t\xb3&H8(@\x9a\xab\x84\xfa\x8f\x00/@\xc3VN\xc7k\x82.@\xf89v\x0c%\xe2-@\x1ewO\x1eW\x0b-@u\x03g\xac\xb0d/@\x0b\xf3\x7f\x18}E.@nDT\x920\xd3(@N\xf7fr\xa0\xb9/@\xdej\'\xe7F\x14-@B\xa8iU-2(@b\x84\x01\x8d\x8f/.@0S\xd0]H\x94/@\xc8\xa8\xcce\xed!\'@\x04\x1b\xbf;\x84\xd8-@cG\xe7{ \xbf-@\\l|\xbeX\x1a-@}\xe2&PJ;.@\x13\xbf\xbcR_\x140@\x11\x00\x07\x11\xdf\t0@\xc7\x98\x88\x1e$}-@z\x1e?\xa5\xcbb-@\xf8\x15\xa3\xf1H\xd5.@\xe7b.\x88xV0@\xe0=\xb3\xb6\xd9\\.@3g\\\x93\xd23/@\xa0\x02\xb5\x88\x87\xd6/@\xa4\xef\x92\xef\xa5c-@\x96V\xc6\x959\xee-@\xb7\nM\x90\x1aZ/@\xb1\x8eQ\xce\xcb\xd8&@\xb5\x0cP\t 1-@\x05#\xbf(>\xeb.@+ex\x93\x15\x140@\x94\xf1\x18H\xd9c(@\xb6\xb5F\xe7E\xa7.@p\x05\xb9\xd6+C-@\xf6\xa6\xee7\xbdu,@6B\x1a/n\x1c-@\xe4\x9a\xbe\x9a)\x14.@\xe41\xc2\x84\xe2\x13,@\xe3\xba\xdaqZ\xf5,@\x84\xda\xba\x10:\xa1-@\xd1\xc3\x8ej\xae\x1c.@D2@MY\xe6-@\xde\xde^\xbd\xedr*@\x82\xe3fj%\xf8*@\x87\xee\x05\xa0\xe3\xc8(@(\xf6\x1dW\xfb\x9f0@D\x99\x055\xa1\xff\'@#< \xf6\xce\xb2,@\x9b\xabJ\xc7\xdb\xab,@\x9d\xad\x8f\xd4$\xc6.@"\x0f\x94\x7f\xb6\xd40@f\xc9\xe5\'+\x010@\xd7|\x16<\x90\x99)@\xbcK\t\x16\xf9\n,@\x9av\x16\x9d\xfa\x8d.@\xa8\x9fr\xbc\x00\xc1(@\xf5\xcd\x18\xe6fQ&@\x82\x7f\x08\x10\xd8O-@.\xcf\xfd\xf3>\xb3(@Wv\'\xf5\r"(@\xdb\xfcI\xee\xe4_&@\x89\xcd\x04\x8f\x1e\xf4-@\xa2\rJ\xbb\xb5\x040@+\x8b\xef\x14\x1dx-@\xd9S\xe6\xc2\xdc\xbc+@\xce\x9c\x12\xac\x1d\x02-@\xd93\xf8r\xc7\xb7/@\x8c\x94\x05\xea\x87F)@\xf5\xe1\xd97a\xe6-@\x9eN|\xa0o\xcf%@\x8bhG\x96\xa7n(@\x9fp#/\xbe\xf5-@\x88\x9d\x19>!y/@i\xe7!\xe7\x9c\x86,@\xd5\x15$X\xb6{-@Nq\xa1\xf8J\x8b-@\xa4\x04\xbf\x02\x1bn(@F\xf7(\x16r\x83.@\x11gFYWX&@\xeb5\xba\x9a\x86\xfb,@\x80\x11\xe3V\xf6C/@"ZR\x97\xc4o-@,RKT\xbc\xfd/@!\x8d\xcb\x99C\xc9+@\x10\xd1\x98j\xf2s,@\x1a\x91\x01,\xc8\x9f.@\x11\x93\xdd\xb0\xc3\x87-@)\xf0\'\x961\xea)@\xe0R\x97\xc3\x046-@83\xb7\x93\xe6P/@^\xa5\xb7\x0b5\xa6(@\xb4xg\xf6\xc8\xef)@gv\xaa\x9a_\x8f0@\xa7\x0cF\xaa-@-@d\xb9s\\\x00\xfb-@\xe2S\xa9\xa6\xc1\xc5+@\r+\xf7\xd0t-,@A\x96,)5\xfb-@\xd4H\xc1P\x8d|/@w\xedP\xe5]\x08.@d)\x0cl\xafL-@\x97\x94p\xdd\xe3\x95(@\xc7\xd39q\xc0{.@)FQz}\xeb*@\xac3D/\xe9\x8d+@\xf3d\xaa\xb2\xbe\x9f,@\x86\xa0\xdd\xed\x8b\x86-@.\xef\x99\xbe\xbc\xc7+@\x99A\xcc\xe5\x0bp/@r\x8d%\x9a7$*@\xe4`R\x0b\xa3k/@\x15\x12\xd3\xaeW\xf4%@v\xc6S\xa2\xf5\xc6%@\x99oU\xd5\xf2\x1c.@BzH\xaan\xc7+@}\xd4}\x12\xa2\x96/@t\x102\xd31\xb60@L\xccX\xb8O!)@\xcb\xd8\x1fG!\xb00@X1\xe7\xe2\x9d\x95.@O\xa5\xea\xa7\x1f\xa6/@GL\x9f0\xb9,,@\xdc4\xb7\xac\r\x03)@5\x15F\x85H\x14.@t\x19\x88\xea\xf2\x7f-@d\x97\x9d\x14]\xf3%@\t\x1aI\x82\xef\xbb+@\x10JFcq#/@_(\x89\x16\x95\x91-@\xec\x1f\xf8\x917:,@\xa8\x7fG\x97c\x9b)@\xdf\xde\x92_\xe6\x01&@\xdf\x14\xf0j\xf3\xc0-@\xd6\'\x90\\\x91\xd0-@}\x98!@T\xc90@fK\xa0\xc8\xd4\x191@\xcd\xb9\xf2\x17n\x81&@\xc0\xc0\xb4\x8b\xc2\x82%@t\xcc`\xaf\x8fj\'@ .bk\x0cA-@\x8fN\xb5\xd9<\xf9)@RR\xee\xc4-\xe3+@\xabifJ\xb7\xf6+@\xad\xf2K\xbd\x86\x0b&@\xe3\xe6#\xe5\xa3\x7f-@\xdb\xfa\x8c\xbeFq-@|\x05nU\xbd<,@\xaaz\x8d\xfc\xad\t.@kj\\\x1f\x0b\xe30@u\xb4*y\x9bY*@(\x18\x07l\xf7\x85+@\xb6}\xab\xeb\xd9\xff+@\xee\x0e\xf11\xca@-@Ao\xc3\xf5\x93\xf4-@\x91\xc5\xd1gTL,@\xbd\xb8\x05\x0b\x9f0/@\xc6\x8a\x03\xffX\xbb/@\xd0\x0er\xf7e\xad&@\xd3\xe5ltbp+@\xcdT\x8c7\xc8\x9e-@\x05\xf47\xb8\x02\x14.@\xde\xe3\x02/s\x92/@\xa1\xdek\x07\xc4=.@\xef\xb9\xf9Y\x96\x9a1@\xa0K\xf4P)\xf4+@\x08j\xf1y\x97\x8a*@0\xd8UuUI,@y\xb8\x9b\xf6\xa0\xb21@\xc3\xa4\r\xd8\xed\xc6.@\xca\xbe(\xaa\xa13-@\xad\xa2\n\ra\x9c1@\x15^\xf6|,\xeb0@^(\x97\x87\x940.@}\x10x\xea\xd23+@\x00\x1e\xf7\x1a\xb3\xd4,@\xc6\x91.\x13\x91#.@\x06\x07\xea\xf7\xe1~%@H\xcf\x94\xf4u\xae1@\x95\xac\x14\xdf\xc9\xf5.@U\xfb \x85\xf7\xd0.@G\x92\xa5\x1d\x17\x15&@\xdc~y7\xd5\xcf0@\xcf\xa6Q 1\xfd0@\x03%f\xcd\xc6],@N\xe0\xb0\x87\xc3\xbc1@\riGR\x19n-@\xe6\x88\x1f,\xfa\x04&@j\xc6\'U\x8b\x161@\x99B\xbb\x84"\xe3.@\xb7\xcf\xb7\xe7\xa2)/@\x18\x9bW\x0c\x12\xae-@\x04]I\x1b\xe6\xc10@\x1e\x97\xe0\xb1@\xc9.@&\xb3\xf8n\x98x%@\xd5Z\xc6\xe1c\xfb,@\xed\x81L)\xc0\xef0@\xda\x07\x93\xe9\xab\x1b1@\xa9\xa4a\x9e\x1b\x90%@&\x83+\xb7\x08\xb20@!\xe3\xbb\xd8\xff\xb00@]\xf9\x01\xc9\x0f\x06-@q\xa0\xfd\xfe\x1dw%@O3\xd6\xec>\xfc0@R$I\xd9R0&@Q\x8b\xe6D\xc7\xb1,@-\xd6f\xca\xa0\x14+@p]m\x90\x9dA%@\x91a\xd1\xf3\xbe\xb40@\x0c\xfd\x93\x04\xf2\x83-@\xa7)\xfag[;-@H\xdd\x83\x94\x86\x7f%@\xa4\x8a\xb0\xa4\xa5\xde*@g\xd7?)\x92b1@\xf2ln\x89\xeeV/@\x89\xd1\xe9\xa1e\xe7.@o\xbcx\xcb\xa6\xd7.@&\xff\xfd\xa3\x96\xca-@\xe5\x981\xc0:n+@\xff\x98O\x99\x8f!)@?_\xb2\rM-&@9\x14u"\xd2\xd4&@\xb8Q\x01\xa0e$\'@\x9e\x1dv\xb8\xd4\xf4)@&T\xc0\xe1\xf0\x8f&@ke\x10\xbfy\x041@a\xc4Y\xb4o\x1f1@9\xa5\xcd,s\xad.@\xec\xfb\xec\xdc\x10i.@[\xf1\xce\x11C\x971@*j\xb5\xc3\xcfd*@0{\xf7\x0e=//@.T\x8e\xad_9&@\xa6^\xbb\x995^%@\xe3C.S\xf40\'@h\xd81[\xa1\x1a1@*\xe8\xd9z8\'1@\xebg@\xaf\n\x0f)@\x0bo\xb7\x8co|%@\xf2$U<,\x97+@\x80T\x8euE?-@\xdef\xec\xcc y-@p 56\xd6\xb1+@\'\x99E%\xa5Q-@=\xab\x13\xe7\x00\xf50@;\x08\x01p\xfa\xb1(@g%\x88\xa8\x1d|%@\xbf!\xbc\x01\xc5\xee%@\xb4\xcen\xec^\xc7%@\xb9\x0cO\xab\xd6\xb0%@\xc4\xdf\xbd\x9b\x1b\xa8%@\xed\xe5\xdf\x0c+\xa6,@\x9e\xbc\xe9\xfc,\x7f1@\xc1\x06g\t\xca\x18-@\xb0Q\xa8\xcb<\xbf*@\'\xabZ\xa75\xef*@\xf8\xbb\xe7\xfe\xed\x9b%@Y\xd1`\xc2e\xe1.@]_*\x90a\x121@\x91\x01lF\xe1H+@p\xf9 D\'\xb9+@M\xf7\xfbO\xa1\xb3,@\xab\xf7\x93\xf8\x80\x97/@t\xd2\x9e*\r\x87/@[\xc5\xa1x\xbb\xeb1@\xb8F\\,\xcd\xd00@\xa4\x0b\r7\x96\xe0%@l4f\x85\xeb\xb1.@\xb0\x0f\xc0v\xee\xa5/@\x9f[\xffM\xc1\xbb,@\xbf\x16\xdc\x82\x18\xa1,@\xf0\xb4\x08\x96\xae\x031@`\xb0-\xcbP\xdf&@C$\xfbt`\xd20@\xec\x12\xd8\x82\x01\xf50@O\xbaR]v~,@g\xddR\x98\n7/@\xc3HL\xf2\xce\xca0@\xe6\x94r\xfa\x9a\x8a)@\x00\x15\xef\xf4\xd0\x0c*@|X\xcd|?\x9f%@\xbc\xbd\x9e\xf3\x8a\xac.@/W\xa6$\r\xc3*@\xb1\xd8\xc4F[\x8b%@\xf35#\xd0\x17]1@\x9d\xe6\x9a\x8f\x1fy&@\t\x8d;\xa2Y$/@v\x9d\xce\x8b\x82\x7f&@\x91\x93\x91\xf7\x8eQ*@06\xd5\xd0\xd4\xa21@"e\xec?\x08\xdb1@\x04\xe3,W\xbb\xd6*@\xbb\xff\xa3r\xdd\xb90@\xcfB\xd7s\xdb9/@\xed\x0e\xac\x91^\x99,@\xc2\xabg\xe4\x99q&@\x99oA%\xfe\x8a&@\xda\xbcrJ\x16 ,@kk\xfd\xc1`\xff%@\xb2\xf3\x8b\x12\x19\x13&@k\x81\x7f\\\x07\x8c)@w\xf8@\x18\xe9\x96)@\xa4P\xaa\x8d\x08R+@\x8d\x12X\x06\\\x1c&@\x7f\'u\xe9\x19}&@\xcd@5\x05l\x91&@0\xec$>\xa8\xe3*@\x94\xb1\xb7\xb9\x19\xca,@\x04\xc4\x83\xd4\x12n-@\x0e\x17\xce\x8c\xdb\xc30@\xda\xeb\x8f\x99\xeb7+@\x9c\xd7QG.\xc1*@\xe2 \xbd\xceO9&@o\xd1@\xa8\xf8\xe4%@\x84C\xb5\xec\xe4\x0b&@\xce\xde\xfe\xcd\xbb5/@\\+9\xfa\x06\xa8-@\'\x9e0\xa8\xac\xcc0@;\xff\xfe.\xc22&@\xbe\xd5\x19s\xdd\xce*@\x0e \xe7\xca\x8f\xda1@\x1d\xfa\xe0bI\xbb%@\x12\x92\x0b\x08qU0@X\xa8e\xe8\xf0\x9e,@HQ\x1d\xce\x89\xdc*@\xf3h60\x1e:*@\x86\xca\x9b\xe7\xd1\x9d)@\x1e\xdaK6\xcb\xea%@\xfb\x19\xc5\xa3\xd0\xb7-@\x14\xd7\xa2\x85\xb3\xbf0@@\xb5x\xbb\xec\x0b-@\x03L1T5\x81&@`\xb8{\xf2I&.@+\xb3l\x88\xa26&@V\x9d\xa3w\x87\xe40@2\xa0j\xd9\x93\x10&@h*P\x01z\x9c,@o\x88\xfe)pB&@\x0b\xd4\x95\xbfzu&@\x1a\x9ez\xeb\x1f!/@\xce#j5\x82\xe7.@\x0e\xfcE,\xd5\xd0-@\xd5\x99\xfb<A\xa5)@\xcfD\x1e\x90O\x11.@\xf6GA\x90\x13\xb6+@\xe6\xb11+2\xbe.@\x96\xa1\x99\xb1\xc5\xda%@M\xe9HW\xb5\xea,@_\x02~\xf0\t\x82-@\x14QR$BM&@\xcfj\r\xcbqV0@\xbe\xb8\xdc\x9c<N&@>\xd9(&\xd9y/@\x10\xae!\n\x12\x87&@\x8a\xa1mk\xf0#0@\x99\x83o`\x0c\x100@\xbbk\xae.\x9aY(@\x83\x0f\x96\xd13A*@\x0f\xdat\x05\xa0z0@G\xba\xd27K,+@>g\xba\x17\x8d\xac)@[\xa9Q\xa8\x8d\xe4-@3\xf9\x87G\xfb\xe3,@\xf1\x15\xe8\xa5\xd9\x03-@\x9a\x02C\x89g 0@\xd6\xab"\xc4\xfc(-@|\xf9\xa9\x97\x8a\xec-@\xef\xdb\xeakp-1@r3A\xa0\xcf\x85+@\xa5_\xeb\xbb\xe9\xcb,@\xf2\xbe\xa7\x9e\xbar*@qbx\x83\x0bZ0@\xa8\xdd~\xa5e\xae(@g \x1e\xef\x97F-@\xc4\n*7\x0f\xe7(@\xf6\xd5\x00\x98\x8f;+@UJ\xfe\xdd\xb5-1@\xc7=\xd2h_\xe6*@\x99\xd6\rY\x93#-@\xe3\xa2\x8b\xcb\xb7!-@\xd4\x17\n\x85\xe2\x9e1@\x9fV\xcfsW\x16+@\x9f\x02c\xe4\xa3\xc3)@z\x94\xc6S\xce?,@&Bb\x90>\x9c1@\xbbD\xee\xad\x90\xd6-@\xdb\xb18Yv\x8e/@Q\xd2D\xbb\xa1\xad+@\xd8g\xe0o\xa7=.@\xd2\x00C\x04\xe8\x18-@\x9a\x8an\xc6#\x98-@\x83\xc6Iw\x0bM-@\x87\xac\xf8\x85P\x14%@I\xac\x81\xf0T\n0@\x15\xce\xdciP\xd51@}\x9f\x8fs\xbdI/@i(\xdbSCa+@\x9e\x1c\xa5D\x12i*@3\x99\xda\xb9<,.@l\x17=\x17\x0c\xa7&@\xb9| {\xd8\xc0&@\xa04"p8\n-@/\x91\xb6\xccO\xbb,@\x88\xd0\x19\x82\x9c/2@\x86\xf5\x0c?\x10\xb2.@\xddg_\xc9E\x95.@\xf3\x994\xe1\xe6q1@\x87\xcbF\x14#>1@\x11\x85\x0eI\xb8<\'@k&\x83W\xdb\xa90@&@-\x8f\x8cX1@\x10\xbc\x8d\x0b\xbb\x080@\xd7\xec\x83\xf6\xe1\x91-@\xfb\x15\x80\x1a7\x1f-@\x07\x90\x96\x06\xdb\xe0,@\xb3\x1c\xad\x19\xcc#1@\xfa1\x98\xb1rx/@\xad\xe7\x0e;\xa3}-@\xb7\xc8\xd5\xdbE\xa5/@\x88\xf2\t\xee\x99\xf5)@\xc8N\xae_:\xdb/@\x1e\xe4\xea\xa1\xad\x930@_\x9eJ<\xe5\x99-@\xadbt\xa8\xaa\xe71@&\xb7\xe1\x9e\x89\x80)@\xd8\x99\x88\xf4\xday.@\xe7\xca\xf4\x01\x06G+@#\x81\xc0\x11\xb8\xb5&@1\xf8\xd1y\x94\xa0+@i\x96\x8abk\xf30@\x9b5\xc8\xf1/b)@1\xbaL/\xe5\xe1)@\xa9J\xa9\x96T\xe9+@\xd3\x9d\x082`\xd5,@\xadVV\xbb\x1261@\t\x91\xbfr\xc21,@\x1d\x99\xe2\xd8\x84\xce&@\x8d\x08\x1a\xa1\x8f\xb8/@\xf7\x02O.\x9f\x0b0@\xe3a\xbe\xc5\xf4\x80-@\x05\xd7\xda4\xa4\xd50@\x12\xe4\xc8\xae\xff\xca/@\xf9ez\x86\xcdO.@\xac\'\x95\x9a\xd0m,@\x05\xa8\x96\xde\x1c\x98.@\xe0\xb2Z\x0bGT.@\xc1\xcd\xd9\x8cN\x8e.@z_Y\x03\x99\xc80@,\xd3\xbf@\x08\x1c(@o\x95xXUN/@D\xe5\xd5]\x1bh)@\x13\x1d\xd7i\x83I0@\xb2\xb8\xb3u!\xb00@p&\x05\x90 P,@w\xf8G5\x02\x83.@HD,\x89\xf1c1@\x12O}\\\xeb\xc7)@4\xbb\x1a\x14u\x8b\'@\xd8@\xdf\xe9\x1c\xbd,@\xa8*&2y+)@\xe7I\xe8S\xad\xd6.@\xfa\x92i\x81o`0@\x05\x08$ \xac@%@y\x92\x80S\x97\x8e-@V\xeb\xabb$e-@$Q%\x87\xb8*0@t\x93c\xde\x07\x15\'@S\n&\xff\xf4H.@\xe5\x8a\xfe\xdd\x02Z0@\xfa\xad\xd4\x1c\xc1\xdf\'@"<R/XG%@\xdf\xbb\xfa,)\xf2.@\xcf\xcd\x96Jr\xd3\'@g!\xea\x7f6\x020@#r\x14\xd4\xd8\xdd(@\x07\x18]\xac\xf2=\'@K\xb8\xa7\xeb\xed\x1b0@0=\xcd\x8e\n>.@\x9e}Nr\xcf\x050@\x97H\x7fg\x19\xb1+@\x16\xeb\xb9r1!0@\x8d\xddf\x07\xa7\xb8/@%e\x9f\xc7A\xd8,@\xa6\x1e\x87\xe9\xe2\xcc0@\xd6\xfb\xa6\x8c\xefz,@\x96\xea\xb4\xb9\xfc\x07.@C\xe8\xe3~b\x000@\x93\x84\x8c\x91\xc0\xad1@\xa4\x97\xb5\x0c\xb3\xa30@\xc9\x077A\xb8N/@;\xadQ\x97\xc4d1@O-\xd4\xdc\xcet)@\xeb\xf1BB7l+@"\xec\x8d&\xf3c.@\x9e\xcf1\xe7\xfd\x080@\n\x8c\xb5Z\x1b\xd20@\xd3\xc0\xb6\x14\xd2\t-@\xfb<\x06Q\xf1\xaa+@\x91\x03\xf1\xdc#\x06.@\x95E\xd9\xd9n\xa8/@(ce$i\x06-@\xae\xb9\xb4<\x04\xc2,@\xf7VF\xaad\x1e-@\xc2\xcc\x8f\x8c\xcf1)@\x8f\x95t\x00\xfcY.@1RU\xaf\x95\x05-@\x80^\x89\xd2YE)@D\xa6\x15\x8a\xaf^.@\xe8b\x91\x19\x8c#.@\x8aGf\xeb\x01\xe5-@M\x05\xbc\xdd\x83b0@3\xc7\x1b\xa1\x12(.@<\xae\x01\xf7\\`+@\xaf\x9f\x0e\xb8@l.@\xfa`\x14k\xa8\xcd0@tT\xee\x0f.\x8c,@\xdfI\xf0\x88\x02\xb30@\xd3\xfc\xf5#xh1@I\x0c\x9d\t`<.@\x80Q\xe2OX\xf5,@\x18I\x89$\xfbZ,@\x8f\xcc\x98@c",@I\xb0,\xb7\xd0K,@6\xc8\xd7s\xb4\x95,@\xd8Wyq\x18\xa9-@\xcd\xa9\xe8H\xbdL.@\xbc76\x9a\x92\r/@\xb8\x0c\xa2\xd3\x9b\x0f,@8Y/\x9f\xd5\xa5,@\x98\xdd\xfeY\xe2\xa5+@\xc0\xb4su\xdf`)@XX\x03;\xc9\xc7/@)\xaaV2\xc8.,@9H\x88C\x99\xb2(@"v\xdd\x16\x8e\x11,@\xd6a\xaa\xc2\xeb\x8a)@\xe8\xc6\x0fK\xcc\xe8-@!\xbf`\x98"\x93-@\x98\xb1P\xd4I7/@\xcd\x19\xac\x15\x08>(@\xf1\xd1h\xf4\xe08/@\xaf\xef\xa5\xa0K\x01/@V\xf9\xe4\x0b\xc3\'/@4P\x1c\xbf&\x18/@\xbfu\xb2\xca\xb6\x17(@KQ@p\xd7\x0c1@\xb8\xff8\xd7\x93\xea-@\xb5\x10c\xc4\x11\xfc-@>\x838\x12\xb0\x12,@@O9\x90\xb0b-@\xe8\xbe\x13\x9c\x8b\xb3+@3T\x8d=\x86\xd1-@\xd6\xa5\xc9m\xc2\x07.@\xc4\x04\x9a\x11\x86\xdc(@`\xf4B\'Y\x0f*@\xa9\\\xaf\xd8\xe1\x8a-@\xdb\xeb\xf4j\x04\xff.@\xcei\x03\xads\x04+@\xfdTlA\xf9\xe7.@\x04\x8a\x8e\x17|\x17.@\xe7.\xe1\xa0\x98\x060@7\x1eC{\xa7\x1f,@+\x02Lz;\xe90@\xe8J\xca*\x8a\xf5,@\xcc\xd6m\xae\x8f\x8c-@\x1a\x90*\xa0j(/@\xbfq3xB3.@\xa6\xb3r\x12\xc5m/@p\x84\xfe\xb5NU,@\xcc\xa1\xa0\xa9JJ,@\xc3\x8br\xcb\xa5\x89-@0\xdc\x07u:\xf1+@r\x15\xd8W\xb6\xec.@\xba\x8b\x84\x93!\x9f-@\xf07\x1d\x91.N-@\x0e\x13\x99\x05\xd4\x9a.@\x1b\xdc@0\x95\xb8(@\x1f\xe0\x92\xabP\xa80@3\xd3(\xb4&\xae)@x\xc1\xc7\xcb\xc9X1@\x9ew\x18C\x80m0@\r\xd6\xbe\xde\xfe:.@5\xe8\xc9\xebk+1@\x83*$=\xe4J.@\xeb\x1d;`\xab/,@5\xb8\xf0\xedH\xc8,@\x83\xc1\x813\n\x83.@$T\xe0\xc8{},@>\xfa6\xd4\xa4^0@&\x84\x13\xeb`\xa2,@\xceL\xbe\xc8\x06\x84-@\x83\xb3\xfb\xeedv,@\x92\xf4\x93DF40@C\xe0D\x01\xb8\xba\'@\xc8Vm\x87^\xd9+@\xca \xf8\xcb\x95\xf8/@\x1f\xdf\x88\xfc\xf1\x07&@\x8a\xf2\xee\x8bY\xe00@\xfd\x0eJ\xdd\xddQ)@\xbc9Lm\x05\x9f/@v\x93\xa5=I\x1e-@\xfb\x94\xef7\xf2y0@]\x90l_\xe3H/@\xa1?\x1f\xe5V\x801@2-\xbc!@\xbb,@\xc5\xe1\xfcm\xefI1@\x0f\x17\xd08\xfd\xda-@\xb7$\xf8]\x01#+@\xcaM"\xac^:,@\x88kO\xe6\x88y1@$\x06\xd3\x19\x00l+@\x8d\x83it#\x93*@\x1a\xe6\xf5#w41@\xbc\xf3\xd5w\xbb\xb8-@W@\xefZ\x14\xfe,@\xcc8w\x8e\t\xdf.@cb\xdf\x1d\xdf`/@\x8e\xb0\xfa\xed\xad(+@\x9d\x94\xef#\xfb\xfc(@\x88\x15uF\xfa\x18)@\x0b\xe0\xb5^\xb3\xea(@\xd4\xce1\x07\x03*+@\x86{\x9c\xf2\x16\xda,@+\x04\xe2\x9a\xba\x072@P\x94[\xf4$\xba0@\x1f\xa9\xa6a\xb0\xb4/@\x96\x8d\xc43\xc9c*@\xdeh\x10\xfd\x16\x19,@-o\x95\xd8\xe3d0@\xd0w\xace|%,@\x8e\xcb?\xce\x8a\x062@H\x08\xb7\xcf\x19>-@\x01\xa1"\x150x0@\xb67\x85\x1e\xec\xeb,@+\x91\xa0u5\x8f1@A\xf1`\xaf\xd9\xc3/@K\x9e\x89\t\x8f\x9f1@9\x0eo\xb4&\'.@k\x987g\xd4\xb2)@\xb1\xbe\x15\xee\xe9;2@\x81\xbad\x98\x90\x8e-@\x12$#\xdc\x8c\x01+@\x8a\xb2\tew"/@\xb0s\x13]\xe5!*@\xf6\xa5\x11f\xfaA-@\x89\x02~\xbb\x91\x0f,@\x8ed\xef\x00\xef\\1@\xb6\xf2\xb6+\xfb\xfb.@\xf1_.wi\xaf0@\x9fQJ\x14\x11\xfd(@\x860\xa4\xec\xfa\xe2*@'
p16
tp17
bg3
(g4
(I0
tp18
g6
tp19
Rp20
(I1
(I7588
tp21
g13
I00
S'\x0e\xe1PJ\x1fFS@!\x1eMR\x8a\xd5S@\xc0\xeefs\x17\xdeS@\xccd#\xafXxS@\xdb\x10NSEoS@6\xd9a\xee\x07\xb3S@3\xe1F\x10*\xb7S@@\x12s\'m\xe9S@\xcfS\xa81Z\xdeS@]\xfd\x89A\x16\xcbS@\x9cK~%\xee\xa6S@3"\x96\x8f\t\xd1S@D"~\x80c\xc1S@\xcen@Ka\xd2S@M\x9dI,\x86\xd5S@\xdd\xd3\xaf\x82\xc7\xcaS@\xf2\xd2\xa0\x15_\xa0S@2\x12\x7f\xf6\xf0\xb6S@\xfc[3M\xa2pS@!\x15\x94\xe7A\xc1S@\xc4\xad\xad\r\xb3\xa0S@\xb2\xd4\xa2MkbS@9\xd2\x82\xb2w\xc3S@P\xb3\x19\xb1\x80bS@\xa92?/\xcd\xb2S@<n\xc6\x92/nS@\xa2\n\na]\xdbS@c\'\xb0x_\xdeS@?\x97\xad\x181\xb3S@>\xd0\x1dT\x18\xd4S@3p\xf3]u\xe6S@\x9clJ\xa3D\xe8S@`\x12Z\x11O\xe0S@\x03\x02\x00p\xd1\xd7S@\x90v\xa4\x8b:\xd4S@i\x17D\t!\xb7S@\x11\xa1\xfc\xae\x08\xb7S@\xc4&\x14\x08>PS@Y\xebO7y\xa7S@\xab\xc7\x03\xc5K\xceS@r\x8d&\xdf\xe1\xe9S@\x7fn\xf3\x0c\xdd\xcaS@\xb2i&\xb2|\xaaS@\xf2\xab\ti\x08\xb7S@\x9cv\x96k?\xdeS@\xcf\xb1w.\xc1\xb2S@\x14\xb0\x9a\xe6\xccfS@4~K\x90\xea\xb7S@\xd3\xf7D\xe49\xb3S@J\xd9t\n\x15RS@\x957\xa8\x97,PS@nB\x7fJ\x8e\xd0S@\xe1(U\xd2#\x82S@?IX\xf6\xf6\xbaS@\x80\xde\xaem\xe3\xddS@\x8d\x9f\x8a\x0f=oS@\x83.\xfbs\xd1BS@o1\x97I\xa1pS@\x9d\x8f1\xf0P\xe6S@T[)\xe5\xcf\xe7S@\xba\xd3\xf7^\xaduS@\x17)?=\xd5\xbaS@D\xde@ \xcc\xc1S@]\xa5\xa9\x0c\x1f\xc1S@\xce\xf9\x94\xd3\x9b\x95S@)\x0b\x16F\x1aOS@e\x84,\x7f\'\xe4S@\n\xac9\xf1\x10iS@(\x1f\x9c\xaf\xa5\xa6S@\x19T\x16\x0co8S@\xc0>w\xd9\x91\xddS@#s\xf8\xe8\xa7\xbaS@\x17\x1d1\x11#\xd3S@\x03A/\xfd\xb2\xb4S@\x83\x9a\xb9m\x83\xb2S@\xfb\x0f\xd4q\xaf\xd3S@`\xbd\xdf[\x8e\xd4S@$\xce\x96\x07\x15\xb8S@B\x0c\x9c\x99\xeb\xddS@\x1e\xf10\x01\x9a\xe0S@j\xf5\x7f\xd1)\xd8S@{\xa1G\xd0}`S@\r\xb7\x0c\x9b`\x80S@\xe40#\xf6\x9b\xe9S@\x03\xb3\xc5\xcb\xe1\xc1S@/\x84\xe4\xd7-\xf0S@?\xf42\xc6\xb0\xa6S@u\x95L_\xf8\x9bS@\xc9\xf5j\x08\x01\xbdS@\x88\xf9\x86\xb0\x82\xe9S@\xff\xa7\xa6\x1b \xe9S@\x17\xdf\xb0.\xeb\xccS@\xb5\xbc\xe6\xdd4\xbeS@2\x08\x06\xb4\x05\xcaS@\xef\xafANx\xdbS@\xce\xb6\xcb\xd0\xe0\xccS@,\xab\xab\xc0\x84uS@\x17\xc7\r\xe6N\xe1S@\x9c\xdd\x93\x8c\xc6\xdeS@F\xc8X\x04\xfd\xd0S@I\x82A\xd0\xf5\xd4S@\xd8\xd7#\x0b\xac\xc0S@\x1d\xfd\x99\xffo\xe6S@\xe9\xc6\xa5\x1e)\xb3S@E\\-ZX\xddS@Y+\x9bA\xcf3S@UT\xb7\xfa`\xafS@\xf9\xa7\xd1\x9elaS@s\x11\x7fa\xa3\xe1S@\xa1\xa5\x04BS\x94S@|\\g\xf6=\xc8S@\x08\xe0VA@OS@\xf9)\x01\xeb]\xdcS@\xe8\xa1\xf4\xba]\xecS@\xf4\xaa\x04\xe9\xda\xe2S@UC\x1aM\xde\xcaS@\\\x8c\x84\x8f\xf0\xc7S@\xfa\xd9\x1c\xc0+\xdcS@Q\xceS6G\xe3S@\xcdpn\x06\xb7\xdcS@\x13\x1bv\xff\xa5vS@\x9f\\\xd8U\xfe}S@\x91\x07C;\x1d\xbfS@\x04:h3p\xa1S@;9\tcs\xe9S@d t/\xfe\xc0S@\x1b\xcd\x9f\x07\xc6{S@\xce\xe5i\xb4\x1a\xbbS@(\x84\xdf\xf0\xd3\xbaS@Ex\x8b\xb4\xefmS@\xab\x86`\x02\x8a\xe9S@\xf4\x18"\xd4|\xe8S@\xba\xdf\x12h3\xe1S@\xbf3m\xb7\xa4\xa6S@\x8d\x82E\x14_\xdeS@\xf5pu\x04!\xe3S@e\xc0\x81MW\xd9S@\xdb\x1b\xee\x16\xbb\xd0S@\xfd\x1a\xd7\xa8\x8b\xceS@?\xf8)\x10\xec\xceS@)i\x88\x01\x07\xd3S@\x90\xdf\x82\xfe\x80\xc1S@c.\xf4\x85\x07OS@\xbfs\xd4\xd0\xe3\xf1S@b\x9f3+\x06\xcbS@t\xc2\x13\x8b>\xc7S@r\xba\x9e\xb2\xa0\xc4S@\x02\x8d\x077\x17\xd1S@\x1eKsp\xf6\xe2S@\x89\xc7\xcb\xb2\x97\xe0S@2\xfeQ\xa6\xde\xe3S@>%\xd9\xeb:\xbbS@\xd8\x00 \xf4\xd0nS@\xc3*\x18;\x0e\xb9S@\xb5\xb9C\xac\xdf\xe4S@\xda\x9d4b\xa9\xb7S@\xfb\x84oOI\xdbS@+I\xf9\xab5\x86S@\xc8\x83,\x08q\xe1S@\xe7&\x19\x80\xe1hS@\x03\xe1\xb4\xb4\xf1oS@\x81\xa4E\xe6d\xe8S@\xdfy\x80\xb3\x91\xbeS@\xaf\x10\xd3_\xef\xabS@\xe3\x946- \xc6S@::$\xa2\xd9\xb7S@\xb3(\xf6\xff\x9c\xcfS@\xaf7\xd1g\x1f\xd7S@\xbanxv\xc9\xe1S@\x01\xfe\xd4PI\xe1S@\xae\x83\xc81d\xdaS@\xc3\xff\xa2:g\xeeS@\x86l\x82\xe4\xec\xd9S@\xfd\x075\xb3\x16pS@HP=\n\xfb\xd3S@\xc1\x08_\xfd\x1a\xbaS@c\xb0\xbca\xff\xb1S@>"\xa7?\xcd\xe6S@\xf9\xf1\xcc\x8d\x1b\xeaS@\xba\x01\xd9\x14\xde\xd0S@d\x84^\x9a\xa4\xd2S@\xbbx\x84Vt\xe8S@\x99m\x80\xff\x18\xf0S@\x95\xa0\xfc1\xeffS@\xa74{F\x94\xc9S@\x81\x98\xbd\x8b\x05\xc8S@W\xa0\x06&t\xdeS@t|a\r\x1e\xdcS@\x93\xcc\xac\x83\x82\xcfS@\xfc\x1d\xda\x06\xd2\x9dS@m^5\x15\x13iS@lu\x01\x04\xe6\xe0S@\x99\x1b%Q@\xc6S@j\xa2\xa8jc\xbaS@\xec\xabf\xcaM\xc6S@gC\x9d\x87/\x7fS@4\t\x0f%\xd3\xc1S@8k\x0c\x0e\xff\xd5S@\x04\x7f\xd6X\x17\xd3S@\x08\x07\xafP\xcabS@\xee[\x7f\xff\xb8\xd4S@!\x1c\xf2Y\xd6\xb3S@8\xd6\x0eCzeS@3G\x01\xd3\xd1\xb4S@{\xed\x96=\x9crS@CV\x94\x99\x06\xc8S@q\xe20\x88gHS@$\xaa](\x86pS@\xedB\xf52\xc6\xc5S@\xa9\x88\xdc\x08\xbf\xf1S@\xb4\x90\xf5\xb1\x10\x9cS@\x12xb\xd6\xb9\x84S@C\x89\xaa\x82&\xc1S@\x9f\x99\x9ak\xeb\xdcS@rE\xa9\x86H\xafS@\x01?\x9f\x7f\xb4\xb5S@|\xc2\xde{\x83xS@\xbc\x04\xa87\x08\xddS@7I\xec_\x91\xd9S@s\xa28\x8b\xa1\xb2S@\xb5\xdfqj.xS@0tr.\x99\xc3S@\xec\xd5\x9f- \xe1S@\x86\x05\xa2\xc0%\xedS@Ao\x0b\xe0t\xa5S@~\xbd\x83\xfb-\xdeS@\n\xaf7\x8f\xa8\xd7S@\xdf\xb5\xc9\rJ\xe1S@\xe3\x08\xf9\x1dY\xedS@bK\xfc\xf3\xbd\xa7S@\n\x90\xcb\x11-\xc6S@\x16\x19\xa3\x19X\xcfS@\xea\xb9\xb5\x19ZqS@\xa0\x1f>\x89\x0eiS@\xae[\x9f\xea\x17\xd1S@\x92w\n79\xe1S@z5R\xdcS\xd7S@#\xd9\x89\x8f\x89\xd7S@\x86\xcb\x06&\xd1\xebS@rB\x88\x16m\xb9S@@u$&\x13\xdaS@\xa3\xec#\xb9w\xcfS@\xa3\x00\x95Q!\xe3S@\x9a\x92\x9a:f\x91S@/s\xa0ECzS@\x1f\xe0\xc6\x98y\xd0S@b\xfd.&\xfb\xd8S@\x14\xb9`\xbd\xfdmS@v\xc5\xb7R_\xbaS@\x0b&\xe6^\xd7`S@vP^\x12\x9e\xc6S@\x02<\x04.\xaf\xd1S@&\x7f\x9bg\xa6\xdaS@\xe0f\x01\x06X\xeaS@\xba\xab\xb9g\xc9\xe8S@\x97$&B?wS@xv\x95\xea3wS@\x1f\xb7l}\xc8JS@R\xbb\x18P\xba\xcfS@\xa8=\xf9\xc9h\xb2S@\xf8\x91\xa0\x07\xcc\xf2S@mth9\xe4\xdfS@\xc7\xaeq`:iS@v$8S\xeb\xa2S@#<\xe9\xbe\xb0\xecS@+m\x04lh\xa7S@\x8a;iQr\xe1S@\x92D_\n\x9e\xd0S@}f\xfcP\xb6\xcfS@\x80\x83\xcd\x94\xa8\xdeS@\xc0&\x8d\x88T\xcdS@\x9bT%\xa8\x82\xb8S@x\x872\xd77\xd7S@\n\xc6\xcc4\x9e\xc2S@0sYu\x95\xd7S@\x9bh^\xa0\xb4\xdfS@\x16\xdf (\xb1\xbeS@\xd99+\xb5\x8c\xaeS@\x1d!\xbc\xa0\xb8\x93S@\xc8\xf9\x87\x08\x9d\xe3S@ \xd7QvM\xb6S@:Ecad\\S@\x0b<\x8b2_\xb7S@\xbd\xa4\x04\xcc\xa8\x86S@\x92\x98{\xb8\xffOS@\x94Q/\xe8N\xe2S@\xb4;\xd1\x90\x91ZS@Hg\xdd\x0b\xd4\xc8S@\x12\x8b\x88\x01\x01\xa2S@v\x02f\xa9\xaesS@\xa7\xfd\x15\rn\xdfS@\x89\xe0B\x1f:\xc9S@\xfb\xf6\x81\xacM\xaeS@{wE9\x90\xefS@o\xf4t\x03\xeb\xdeS@A\xcf\xb4\x92\x87\xd7S@t\xbd?\xf6\xe2\xb4S@Tv\xfcKt\x97S@g\x90\xeeE\x88\x81S@\x99\x11\xbf\x9a\x19uS@\xf9ic\xfb\xe0\xd0S@\xa23\x9c\xa3W\x9eS@\xdbr;pG\xe9S@\xa4k\xd8\xcaU\xd9S@|\x83\xca-L\xe0S@g\xfc\xe2\xa8\xe4\xc7S@\xb7\xb2\x8a-t\xbbS@\xb9hi\x8bQ\xefS@\xb00%xHuS@\xe27tHt\xb9S@\xaf\xca\xb8=\x10\xdfS@\xc5\x91-T\xbf\xb4S@:\xfb(\'\x95\xe9S@M\x9cH\xbc\xd0\xccS@\xa9d8*\xfb\xd4S@p\x1f\xd4\x06v\x9cS@\xf9g\x88\x9dWpS@I\x90\x8c\x18\x06\xc5S@\xcc\x84\x9e\x04\xb0\xd7S@\x86-qC\x9c\xd7S@\xa8o\x8c\xfb\'\xaaS@\x9f\xec#\xc0\xe1\xddS@\x10]}\x07\xc8\xdaS@8\xe20\x19\xd4\xb4S@\xe0\xf1\xe4\xdc\x0c\xdfS@\x89\x9a\xfa)\xb9\xc7S@\xaeKT?\xe2\xb2S@\xde\xd7w\xd0\x7fuS@wl\xe6#\xf6\xdcS@#\x9c\xde\xc3\x96\xd9S@\x80\xd13\xbf\xe3\xc0S@\xd5~\x99\xa7\xfa\x8cS@\xd8\xb9P1\xf4\xa2S@\xbfO\xdf3-\xd7S@\x0c\xc0e\xf9\xa6\xecS@\xa1\xb1\xa3\xf6\x1f\xbaS@&X)\x83\x8f\x80S@\t\xbeZ*\x1d\xb6S@O]\x00\x8e\x03\x9fS@r\xea\x1e\x00F\xd1S@\xb7W\x9cZ\x9c\xbbS@\x98\xae\x83EJ\x9eS@\xb1\'\x16\xdcO\xf2S@_{\x1e\x00\xbf\xddS@\xaf\xbf\xf5~\xd0\xb5S@\x8d\xf2/\x96\xc6\x83S@\xca~P\xe1\xc0\x80S@xX&9\x98\xd8S@qs\x00V#qS@\xe6\x95l"^\xb8S@Vx\x0c\xef\xd5\xe2S@\xe5\x8e\xf6\x1e\xa0JS@\xf7\x92\xfd\xe4\xabYS@\xa5i\x9d\x9dS\xc1S@+#nY<\xbaS@\xe6[\xff\x83M\x83S@HP\\\xe2\x04\x9eS@\x95F\xd5\xfe1\xc5S@O}J\x9f\xa0tS@\x15zH\xa5g\xf5S@\xfb\x12\x98\xad\x0f\xdaS@jB25>\xd3S@\x80\xa8q\x02\xf5\xd6S@\xce\xc7\x85\xe6\xc2uS@Lyvn\xf1\xacS@\xfd\xaa\xf4\xd3!\xd2S@\x97\xcb\xa8i^KS@W\x84Z\x81z\xb9S@\x97m\xee\x9f"\xe5S@\t\xdaob\xb6\xdaS@\x9f\xfba\xb5\x13\xb8S@\x1d\x87\x95D\xef\xa7S@\xda\xea\xe1`#\x97S@y\xdf\xf8\xda{\xc3S@)\xbf\x04}\xf2\x9eS@\x9f\xb1\xd2\x9e\xf0DS@\xdc#\x0f\xa7b\xe6S@\x83\x98v=B\xbfS@\xdb\xba\xd9c\xbd\xbfS@SZ{\x06A\xebS@Y-\x96E\xfd\xebS@\xa0\xa0\x11\x82\xad\xf1S@\xd8\x1f\x03\x9b\xe9\xc1S@\xd7\x9fb\xb0\x8c\xccS@\x0f \xd1\xa0/\xdfS@\x83\xe9\x01\xfb5mS@\xf9\x14\xa3\xc92nS@\xed\xce\xa5\xa7\xdb\xc5S@\xae;"#\xef\xdaS@\xb8\x08\x9e\x9b\x00\xbaS@6\xdcv\xc6urS@\xd2\x87\xb7\xec\x8b\x9dS@\x02\x1a\x80y\x89\xa2S@\x01\xe4\xe0\xf0\xf9[S@\x8fF\xd2}WrS@\x1b!k\xd0\xf7\xbfS@\xc8o\xfa\xf7\xdf\xb0S@\x92\xda\xba|\xa5AS@\xe4O\xa7\x9e\x7f\xe6S@\xbb\xecC3\x1e\xe2S@\x8d\xca*\x96\xe3\xe2S@G\xb2\xe4\xbe\xb2\xceS@\x8ce\xe8\xcf\xde\xabS@\x8b\xeb\xecLk\xd3S@hnz\x06c\xe1S@\x96W6\xfd7\xceS@\xc5\xa7M\xb1\x9d\xafS@\xa8nq\xc45\xddS@\x93\x05\xcb\x04\xba\xceS@D\xcc\xd6vG\xd4S@\xf0\xdd\xc8%\xa0\xdbS@\xd7u\xc8\xc4d\x80S@\x80\xfcx)\x11\xbcS@\xeck$\x13\x10\xbaS@,\xdf+\xa2v\xbfS@\xd2i\xd9\x06\x93\xa8S@\'\xd9*\x91t\xddS@P\x9f^)O\xd9S@\x19j\xbb\xa8\xf9\xe8S@\xbe\xaf\x07Yp\xdaS@\xe5\xbf\x1c\xd1\xbb\xc5S@@\x07\x0e\x8c\xd0\xc5S@}\xc2 \xf3\xec\xd4S@\\\xaf\xc5\x7fF\xadS@\x84\x1b\xc6\x06\x1d\xdbS@\x86\x08\xa1\x9f]\xb2S@K\xae\xfa\x8d\x9d\xdaS@\xf9Y\x9a\x0c\xcc\xacS@\x87\xec\xf4\x16\xe0\xd0S@+\x9c{\t\xeb\xdcS@h\xfb\xa9o\xdcuS@\x90\x97.\x94\x13\xc2S@[6\xcf\xf29\xdaS@\x87)C\x81\x01\xc1S@\t\xe8\xd1\xe5\n\xcfS@z\xf4%}\xb4`S@\x98\xc3\xaa\x90j\xc8S@)\xca\xe9C\xc5\xc2S@Z\x88\xe5\xe7\xba\xbdS@\x0e\xe9\x98\xfa\xc1\xcdS@r\xea\x7f,\xc6\xe2S@\x95\xd7\x86\x9aN\xbaS@\xcc\xca\x86\xca{{S@5k\xf6k\xcb\xb2S@tw\'"G\xcbS@D\x85\xb9\xd3d\xcbS@\xab\xa2\xf6\x074\xbcS@~\xc1|&erS@\xf8%\xce\xdb\xd5\xc1S@V\x9ep\xa2\x1a\xbcS@\xf4d\tPd\xe0S@\xe4\x92\x89\xcb\x91\x88S@\xe6.X\xc1=gS@\x87\n\xfa\xad\xc5\xefS@\x82g3\xad\xba\x83S@"yb\x04\xb0\xc0S@\xc6\x08\xa4+\xa5\xd2S@\n\xb8\x85|T\x9dS@\xadW\x86\xa79\xe0S@\xa3\xe3W\xcbb\xdcS@\x8fs\xfa\xc2\x87\xddS@\xbf\xf3\xbfr\x9d\xf2S@;\x03\xbd\xf7\x96\xd8S@u :yR\x91S@\r\xf4\x9d\xb3\xd5\xe3S@\x96\r\x92+\xf3\xb7S@/\xa9\x18\x9d\x10\x90S@6\x1d\x8f\xfek\xeeS@M:\x86"!yS@:\xa1)\xfaE\xf0S@\x08\n\xac\x9d\x0c\xc0S@\x94\x06Fg\x85\xbbS@\xce\xd3p\xe1j\xc2S@\xd3`\xf0?\xd9\xd6S@]\xe2\x1eT=\xf5S@AV\xcd\xa7Y\xf4S@\x93a\xa8\xc0/\xd9S@\x94\xab@\x84\t\xc7S@\xab\x87\xa4;\x7f\xafS@\x97\x05\x0ewW\xb7S@\xe4\xaf\x0f\x96\x13tS@\xc8\x1f\xc1\xda\xfc;S@\xf1c\xfb`(\xc6S@\xb0\\\xad3\x02\x90S@xc\x8c\x92h\xccS@*\xb9\xfa\xf9\x8a\xd2S@)\x94\xc8\x161NS@\x84\xc2z\x1d\xb9OS@\xda\'\x91\xa5\xf7\xddS@\x8f\xc4&\xad\x13\xc0S@\n\x9drg\x1c\x8aS@y\x9f~\xde\x94\x86S@\xd3\r\x00^_~S@J\xa8\xaa\x8bl\xd5S@\x8d\xb6s\t$\xa9S@\x07EI\x0e|PS@\x0c\xb1l\x16\r\xadS@\x17\xf3\x9c\x84\xec\xddS@+\x17xK\xb9\xbaS@\xaa\xb4s\x8e\xc3\xdbS@\x15\xf7P\xce|\xc6S@\xfe\xb7\xf7\xef\x04\xc8S@\xb9!\x1d\x9aT\xc3S@\xbc\x189\xa4\xc6\xf0S@\x85\x11= \xe6\xbeS@\xa1\x11\x93\xd1\n\xd9S@)F\x9d\x16\xa2kS@\xbf\'E\xb3\xaf\xc7S@\x1c\x1fbC/\x80S@\xd0\xb0w\x95\xdd\xc1S@\xad?_o\x8bzS@\xa2P\xcdB\r\xadS@J\x898\xf0\x1c\xc2S@\xba\x8c\xfe\x1c\x98\xb4S@z\x02\xbc(X\xe6S@\x92\x16K\x9cK\xf1S@R\xc0f9FjS@\xa2\xcf\xe1r\x8a\xeeS@RD\xa8\xe3\xf5\xb1S@)\x95\ro]\xf1S@\x93\xae(\x9aI\xceS@a\xcaJ\xa7\x8b\x8fS@\x14\x8c2\x85\x13\xc9S@Y\x17\xfb\xe4\xcceS@\xe2\x0fhi\x82JS@G\xfb\xbde2\xadS@L\xcdXwS\xe3S@\x11@\xbb\xc8\xf0\xa8S@}z\xaa\xed\xa4\xb0S@\xfc\xd6\x91\xaf \xdaS@\xce\xb9m1o\xf1S@\xc6r3c>\xbcS@\x93\xb2.\x11\x82\xc7S@\xec\xe9\xd6\xfe\xdd\xc9S@\x93\xf5\xc4\x08\x8e\xe3S@\x8b\x0b\xbd\xbb\x15\xaaS@\xb7\x1a\xa7\x02\xb1\xf1S@i\x80H8\x8c\xa7S@\xb9\xa7z2\xa2\x9bS@ZD\xa2\xbb\xa6\xf0S@#\xa5\xa5sU\xb0S@<\xc1\x9dB\x05\xe3S@\xb8\xe0l\x0f\xd6uS@\xd2\x15\xac\xba\xc9jS@\x9e]\xdf\xb1K\x8fS@`\xf5\xdd\xc2w\xc0S@dXQ\x88%\xd9S@\xd5\xe1\x18cr\xdaS@\x02\xb1\xbd\xa4\xd2\xd9S@+E\xfa\xf5\xbb\xdfS@\x0e\x13N\x0c8cS@\xd1co\xf3\xe7\xd9S@\xa4\xada\xbc2\xc2S@<\xef\x0e\xe8\rhS@\x80\x1d\xa3\x15\xf1\xcbS@\x1a\x9b/\n[jS@\xc1\x9e\xbc\xae\xa7\xcdS@R\xcf\xc0\xee\xbd\xd7S@\xd9\x0e\x8di2\xd2S@w\xd4=\xea\xc3\xbaS@i\xd3\xa2\x96\xa4\xb0S@\x82\xdd[p\xc7\xa3S@a\'v2H\xc1S@[%\x92-1\x8fS@\x17z;.\xa2\xc7S@i\xcc\x1e|\x05cS@\x1c\x0c\x9a0\xf3\xf1S@F\xd9\x00}\x87\xbaS@\t\\D2\xc8\xedS@\xac\xac\x18.\x16\xdcS@|\xb8\xc1\t\x13\xa3S@\xc4\xa0P\x11E\xc7S@\x11\x0e\xf9\'\xaa\x9fS@\xaes\xe6\xf6\xa8lS@f\x07\x18n\xf1MS@\xa7Zs\xf6\xf7\xf3S@\x962\x97\n\x81\xdfS@\x85\x9ch?\x8f\xdfS@\x9e]\xa4\x9b\xe2\xd2S@\x0c\x95\xed\xb4\x81\xd3S@\xc6\xaa\xa0[\x1auS@\x82^[j\x89\xecS@=y\xf0\x05"\xbfS@?\xbaq\x0c\xd8\xe1S@+\xcf\xf5\x81^\xf0S@\xdb#\xbeT\xc6\xf1S@\xb4B\xc7\x07\x13\x9cS@D\x02&\xf4:\x85S@-ub\x8e\x9e`S@\x1bdH/\xe8pS@\x8f\xd3\x01\xc2\x02\xb8S@r\x13\x84\x88Q\x82S@\xd7\xa0_\xec\xd1\xe1S@\xda\x98\x97t\xc0\xdbS@\xe2\xc6H\xdc\xa9\xe3S@\xcf\x92\x1eL\xa8\xc5S@\x04\x80\'\x0e\xbe\xcbS@\xd9\x11c\xc3c\xe2S@\xefi\xcf\xde#\xdeS@{\xb0\xce\n\xd3\xe9S@\xcd\xb7\xb6\xd6\xeb\xf0S@\x110tt\x8d\x91S@^5\xea\x03\x81\xf0S@.*\x9bG\xe1MS@\xe3\xaa\x02\xf6\x1a\xcbS@T\x8e\x00#\xf1\xc1S@\xd1\xb6\xdc\x02r\xc9S@\x99\x03\xfd\xb7>gS@\x19P6\xf4\xbd`S@\x0f\x1fP\x9c\xa7\xd4S@\xd7\xe4\xe5j?\xc7S@\xa7\t\x9b\xa9K\xebS@\xec\xa15\xb4\xac\xaaS@\x95\xc0u\xfd:QS@v1$\xeavmS@\xf3\x8e\r_\xe1\xdfS@\xef4o\x168\xa2S@\x15\x10lC?\xaaS@\x0b\x84\x86\xfa\xb8\xbdS@\x166\xf8\x9e\x99kS@\x92&\xbfx\xc3\x8dS@\x1a\xd38\x0b\x90nS@\xc0n.\x9e\xd5\xbaS@\xfc\x05\xf0\xd9)\xccS@\xf0N\xfe\xeea\xbdS@\xbf\xc5\xbe/\n\xbfS@q\xcd-\xc9\x9c\xf0S@\xe7w\xa8\xbe_\xd5S@\x086\xc1\xeeS\xe2S@xe\xbc\x80J\x9fS@\xb1>\xac\xdd\x1e\xf4S@\xfc7\x13\xe05\xd1S@\x0fNN\xf5\xeb\xbfS@\xa9O\xd7\xac{\xc0S@\x1c\xd2\xaa\xab \xb6S@Q\xffk\xd2\xfa\xd9S@?#w\x97\x0ccS@\xf6Me>{\xbcS@\xe1\xbf\xbb\xc3\x9d`S@}\x88\xc6\xc0\x04\xe3S@\x84\x82\x7fM&\x84S@\xd04x\x7f\x94\xa9S@:\xfa\x16\n/QS@\xd9?\x95i?\xeeS@?\xd1w\xdf\x19\xd4S@\xc6\x97M\xf7v\xdeS@t\x13\xf2\xcf\xc2\x94S@\t%\xb1\x96G\xe0S@\xa6\xaf\xf7\xba\x9a\xc0S@\xb9\x011\xd1c\xaaS@_;\x8d0y\xb2S@R\xef\x90\x8c\x7f\xa9S@H\x84:[\x03\xdcS@\x154L\xb6c\xd8S@!\x01\xa9\xd2Y\xd8S@r\x190\x0e\xa6\xdcS@\x14V\xeejq\xd4S@\xb1#=Q\x92\xc3S@\xb9\xb2~H\xbe\xc1S@\x9d\xf9\xe2\x8dC\xeeS@[+\xe0\x9ah\xd6S@yD\xd8\x1a\x1abS@\x9d\xf2\x80\xe2e\xe3S@\'\xaaP,n\xadS@\x0eI\x9f\n\x84\xd4S@\xb9\xa2\x03\xcd\xae\xcdS@\x8d\xd1\x95oskS@r\xa9\xe9\xba*\xcbS@\x9f<\x92\x8f\x9d\xccS@\xb9\xa1u\xce\xbc\xe3S@\xec<T\x07b\xc3S@P\x12\xc0\x9d\x03\xc3S@s\xf0\x1d\xb4\xcd\xa6S@\x83*N2\xb7\x81S@%`\xd7\x00\xf0\xeaS@\x19\x7fY\x12\xcf\xd9S@\x9b7Z\x98_\xcfS@(9\xe9Q}\xaaS@\xfd\xd0\xfa6<\xb9S@\xabB\x18J4\xdcS@\xbb\x13\xae\xf9\x1e\xb1S@;\xdb)\x06\xee\xc6S@\xc5VxRu\xbdS@c_+\x895\xebS@\xe4\x16\t{\xba\xdeS@\xe8\x1d\x85\xfd\xe5@S@\xfb\xe9^G\xb2\xe5S@.I\x04\xa2\xdb\xf0S@|\xa2O\xaa&\xf1S@\x9f`?\x1e{\xb6S@\xb0\x84\xd0\xae\x1e\xe5S@i\x9d\x8c\xedV\xb4S@\xe7\xf8G.\xd9\xb2S@\x1b\x88\t\x80\xf2\xe2S@\x91B\x10:\xf1\xb7S@\xb8\xfb\xf5\xb6\x1anS@\x86\x97\xa8\xd5\xbd\xbdS@UI\x9cG\xe9\xd1S@\xa4c\xb4\xd0\xad\xcfS@$H\xe9\xfb\x07US@z1\x90=|\xdcS@\x80T\x87X\x1d\x83S@\xca\xc9\xecLD\xcbS@\x90\xaf$\xa7\x1e\xcfS@\xf6V6\xe3u\xd5S@\xe9\x19\xf7\xec\x84\x7fS@\xcf\xa9\xba\x13m\xe3S@`\x10VI\xa1\xd8S@+5\xc2\xce\xb5\xeeS@h\x14\x15\xdd%\xd1S@\xe0\x9f#\xc4\x1fWS@h\xe91M\xcf\xaaS@\xa0m\xc5\x9a!\xeeS@4\x17\x10\xfc\xa1\xeaS@{G\xf0\xeb~?S@\xd8P\xf5]>QS@\x8d~\x17\x98\xb8\xc5S@\xeee\xd1a\xcbqS@\xacH\x86\ng\xdfS@@L\xf1\xdcl\xbdS@)\xb4\x14\xf7$\xe9S@EE\xeb\xf7\x18\x80S@\x05\xb6\x04\xb1wES@\xdb\xaa\x98\xdc;qS@\xb8\xea\xb1p\xa4\xbdS@7g\x10\xb5\xd6\xc4S@\xa3 \x01{\n\xc2S@\x90\x1d\xbf\x9e\xd7\xe2S@\xb8\xaa\xa2\xb2\x0efS@\x98}`x/\xdfS@LM\x96\x12\x1e\xe8S@^\xf2\xa6\xad\x84\xc8S@\x80\xa3c\xd0\'\xd5S@|fqs\xa5\xebS@x\xcb\xd8}\x0b\xa4S@]\x99\xb0\xbe\x07\xddS@\xea\xdb\xbf<\xdf\xdcS@/\xec\xde\xbaf\xe9S@\xdc\xd4\x99\x82\x9a\xd6S@\x1di]\x13$\xd0S@\x85\xe6\xbe\x95\xd2\xf3S@~C\xfdI\xe0{S@v\x80\xd1\xd82\xc9S@\xab=\xdeq\xb6\xccS@\xcdL\x13X\xa0\xaaS@\xa1n2$\xcc\xcaS@\x1a\x90ok?uS@\x1f%\x17\xe2BmS@\xc7\x13u\x1cl\xeaS@\xc64\x89\xfa\xa8kS@B\xb5cC\t\xf1S@\x03\xb9\xc2\x0b\x7f\xb7S@\xa7\xb8\xa4*\xa8\xd3S@\xb6\xfd\x83\xacf\xe0S@q;\x1d\xd6\xba\xc2S@\xa0XL\xfc\x17\xc7S@g\t\xef\xceG\xe6S@\xfeq\x9c\xfc\xef\x92S@\x85BiY\x98\xcfS@\xdd\x1eV;\xee\xc2S@7\x12\x86Z\xaf\xf3S@!\xa8\x1a\xdc\xa1jS@\x9d\x8c\x19\x98*\xa1S@G\xd3\xad_\xf3\xc1S@\xe9UZ\xbb\x98SS@a\nW-\x8a\xadS@\xc3y\x9e\x16\x91\xe3S@\x7fn\xd5\xfe\x80\xa3S@c\x1bS}\xb5\xb6S@\xd5\xb9R\xc2=\xddS@\t\xabB\xec\x90\xa7S@\xcc\x8a}\r\xd4xS@\xa36a\xa3\x1c\x85S@&\xae\xa8\xa7\xe6\xe1S@6o\xb6\xbd\xe4\xbcS@\xc1\xc7\xd3!(\xd5S@\xe7\xfc\xf6^\xe1\xb2S@\xdd\xf5\x1c#6hS@&\xdfS9\xb5\xdcS@\xf2\xe0\xb3\\\x8e}S@*\x1a\xb5/\xa2\xc2S@\x14\x87S\x8e\xb8\xf3S@\xac\xf1\xd2o\xce\xedS@\x13Z)\xe5\xce\xb7S@\x08\xa2()\x1e}S@\xdd\xcd\x90\x90\xef\xc9S@\xb6\r\xa4\x97"NS@\xc8c"\xbf\x8e\xe2S@\x19\x88&\x1c\x83\xb4S@MV\x00\xadg\xf1S@\x9e\xdd\x95In\xcfS@uxvh\xc2\xceS@\xb7X;\x08i\xc0S@\xca\xfa\x94\x90r\xc9S@\xf2\xcc]\xc8\xbbYS@?\x9c\x8d\x83\xde\x80S@\xb0\xbdPBC\xabS@v\x00\xe0\xad\x9f\x80S@C\xfd\x8d\x88[\xc7S@\xc4\x95\xfc\xbcO\xa7S@\x93V\xf5o\xa5\xc8S@w5)k\xab\xaaS@\xb0Q0\xb3\x92OS@\x93\t\xdd\x0e\x10\x88S@\xe1\x9b]M\xaa\xc8S@8\x15&-\xd2\x9eS@\x02A\xf9\x02\x99qS@\xb1\xb4\x02A \xdcS@q\xbekC\x03\xdcS@\x96\x94\x89\xab\xe6\xebS@@Q5\xf9\xa6\xc8S@\xd6\xdc\x9bPa\xd7S@\xb7\xef@\xec\xb3\xcdS@C\xe7\xa3DY\xa7S@\xact\x1d\xf9\x04\xbdS@\xfb\xc2 \xcc\xdb\xd0S@\xf3\xbf\xa1\x1f\n\xeeS@_\x917\x0e?\xb0S@\x7f\x91\xaa\xc4\x8a\xc2S@?\xc5\xac5c\xe2S@+\xdc\xdf\xd1[\xa3S@\x97\x93,G\xe4kS@y5t\x11\xeaxS@\xdb\xb9\x9bt;\xc8S@\x81\x00\xc7\xdc3xS@\x87B\'\xae\xef\xf2S@,j/\x8aD\xe7S@\x15&%\x0f\x83\xc9S@\xf1V\xca\\\xf4\xa8S@\x9f\xb514\xf0\xccS@S_\xc7@\xeb\xe1S@\xd6t\xcc\x84%\xf1S@\x87\xfd>\xb9\xda\xa2S@\xa5\x07\xca\xe9\xfayS@\xe9\xcb37\x8b\xa7S@q\xae\xd7D\x1dvS@j`\x0c\xea4\xebS@wTW\x83q\xc8S@\xce\xfe\x94\xa4T\xc6S@r\xcb\x94\x0f \xd1S@\x05\x86X\xa39\xd5S@\xd7JxV\xf0yS@\xc702\x17\xd3\xb4S@k\xd0\x07\xe5c\xbdS@\xa3\x15\x19P\x97pS@\xf4\xa9X\x82c\xc5S@\xb0\xa9\x11\xbf\x9a\xdcS@\x91hEa2oS@\xd5\xab\xf2d\xe6\xabS@\xca\x1a\x04_gyS@\x05\xc6\xa9\xc9JLS@8\xfa%\x97\xcc\xd2S@W\xf9\x80\xb94\x9fS@\xadN#\xdeX\xb8S@p\x1fG\x03\xac\xd2S@\xc1\xaf6\x1f\x0c\xb9S@.\x14M\xb7\x18\xaaS@\xadK\xb4UG\xc8S@\xc5:\xa9\xe3\xf9\xdfS@\xa7\xc1\xc5}\x19\xc3S@(\xa4ox\xbc\x84S@N|t>\xabjS@\x82\xdc\xef\xcc4\x7fS@I\xd9\xad\xaa\n\xe2S@C<\xe6\xcd\x1c\xe3S@\xba=dE\x15\x9fS@\xd4m-\xda\xfc\xdeS@\xee^Bp\xc3\xd7S@W\xa9z\x7f\x05nS@ \xd8\x02\xf1\x17\xb8S@\xad\x14\xce\xdb\x1cpS@\xe9\xf6 \x92\rpS@\xb6\x1d=\xdf\xf0\xcdS@6\xb5\x10\x84\xce\x8eS@\xe7\x1c\xad(\xec\xbbS@\xb1\xda\xb8\x11\xc4\xdaS@d\x06\x0e\xb9I\xc6S@\x16\x04\xcc\xc2P\xebS@\x9a\x92\xdb\xb8bvS@\x9b\xdd}\n`\x83S@(bL\xb3\xcf\xefS@t\x04^\xac\xd9\xb4S@:1\x17\xf2\xfb\xddS@%1\x06\x83\x8c\xafS@\xf9O\x1eG\xa0\xd2S@>>_\x88\x98\xc0S@\xab\xbc\xdf\xbc\xf6\xccS@v=\xc90T\xd2S@)X\xcbb\x94\xcbS@\xf3\xd4\xa1\x11b\xc3S@4\xc2!D\x1f\xe8S@$\xd2O\x9d\xb5;S@\xba\x8d\xa8W\x19\xc6S@L4\xbfz\xfe\xdeS@\xe9Zk\xe1C\xb7S@\xbcx\xf5Om\xb7S@1\x84\xa0\xe5o\xd5S@U\xd8Xo\x1f\xc9S@\x9eZ\xd3+\xc9\xeeS@wV\xa6\xb3\xfb\xd4S@\xfc\\\xa7\x89\xfcUS@\xd8}\xb7e\x04\xb6S@\xce1\xe0m\xf3\xb9S@\xa0(\xeb\xa3\xecrS@\xf5\x89\x1d\xa8B\xd0S@\xa63\xad\xee`\xf1S@\x0b|Z\xe2n\xccS@[J\xbb\x18?\xdbS@\x9b\xb4\xf8\xdf\xec\xefS@\x80j\xd2\x823lS@\x8aU\xba\x17I\xbfS@x\xda\xdac\x0f\xa8S@\xaa\xfb\xb6\xf3\x03\xd8S@\x00-\xc4\x0bQ\xcfS@x\x06l\x93\xec\x9fS@\x18yRQ\xe7\xd8S@c\r\x04T\xed\x8eS@\x16$\xf3\xfd\x85\xbcS@\xbb\nL\x12s\x86S@I\xceaa3\xcaS@\xdfF\x1e>W\x88S@\r\xe3\xf4\x176GS@,\xea\xbb,\xfb\xb7S@\x8d+\x9c\xf5\xa5\xc6S@\x96\xa6i\x85\xeezS@\x0e\x1cp\x1f\xca\xa7S@\xe6\x854\xc9\xcelS@\x9f\x84\xa4=W\xeaS@\xd9e\xbd\xbdG\xd9S@t\xc7n\x9aO\\S@j\xca\x01\xf2\x08AS@\xfb\xec2\x9e\xbc\xbfS@*\xa6%D\xaa\xd7S@\xd2\n\xb7@\xd8\x80S@r\xb0aRH\xa3S@p\xf0B\xf5\xc4\xb8S@#SA\x9cI\xdeS@\x93\x87\x08U\x01\xdeS@\x00\xc6#\xaf\xe1\x87S@\xd8\xc3\xda\xfe\xa4\xd0S@\x98\xfc\x95\x08\r\x94S@\xb6\x1e\x01\x11\x02\xcfS@\xf0\x167\xc9\xac\xa2S@Hl\xd6\nm\xcbS@\xc2\x86\xceaaGS@\xfci~\xac\xed\xc9S@gZ\x82\xa7\xd9\xddS@\x08>\xc6\xa9\\MS@\xecg\xe9pP\x9fS@\xabI*\x1aS\xc8S@\x15\x90\x89\r5\x7fS@|\x062\x0bP\xcaS@?R\xd3I#nS@N\xab\xfd\xb0\xd5aS@\x91:\x81\xb1\r\xbdS@x(\x98\xfbB\xabS@\xf2\x9e\xb0\x85\xbeQS@E\xb0\xf8\xf7>\xd6S@\x0b\\\x18\r\x8c\xccS@>s\xc0%\x9c\xc2S@V\x06\x99\xba]\xd0S@\xff\xf5>}\x1f\xbbS@\x82dl]\x8a\xbfS@&\xd1\xb8p\x1efS@?\x85FT\x95\xdaS@\x81\xdbk\x93p\xe3S@\xf0\xb3\xbbbh\xcdS@L4|\xec\x92\xb2S@\xac2&\x10m\xa1S@\xcdlNy\xba\xb7S@6\xe2\x80\xa4?\xaaS@]i\x96=\x0c\xd4S@d\'\t\xad\x02\xd1S@\xdbp\x90\xf3]\xcfS@\xdeY&N\xe1\xbaS@Hj\xc7\xea9\xcaS@[U\x7f\xa2\xc0\\S@\xe1\xe9\xc8\xf4\xe3\xb0S@\x90)c\x08\xd9\xbcS@\xafg\x0c\xea~\xe4S@\xfdwu\xa0\xc6lS@\x9b\xbez`I\xd8S@\xd63\xdbB\x04\xb3S@2\xf7$gF\xc8S@kSUu\xf9\xbfS@r\xb5\xa7\xf60\xd7S@Zw\xb2R\x9b\xc5S@!\xe64\x1cYFS@\xa5f\xb83?AS@\x87\xeb\'M\xb6jS@dX\xe1-\xf3\xedS@\xc0\x86\xe2]\xdf\xd3S@\x19\xfe\xc3\xb2\xea\xecS@\x7f\x14\xfe\xa3\xfb\xcbS@\x83\te\x06>\xe6S@\xe0@\xd8\xf0J\xccS@&\x10Z\xe8|\xcfS@\x9aJ\x8b\xf05\xccS@f\x8a\xe5\x01\xa9\x9bS@\xb8\xf8\xb1\x1f\xad\xd0S@\xc5\x1c\xe0\x01\xc5\xc6S@\xbf\xfe\xd2J\x0e\x82S@\xbb\xe5t\x7fr\x9aS@\xde\xed\x19\x84\xeeiS@\xf8Q\xdc`\x1a\xccS@\xa6]\xe7`\xb0\xa9S@C\x12c6c\xa8S@\xf48\xf3\xbf\nzS@w\x82\x9a\xbd\xc9\xbfS@\xccV\xdc\xad\xfd\xd8S@]\xc2(T\xe2\xadS@\xd6\xfd\xcc\x1c\x89\xd4S@\xbaa\xb7P\xc5|S@n6\xb5Fr\xb7S@Cqw67\x8cS@]\x91\xd6\x8bt\xbaS@\x94\xd6Y|O\xdbS@\x00OE8h\xd6S@!\x8a\x8f<\x85\xebS@\xa2\xaf\x88\xe3\xff\xd2S@g\xd5\xab\x8c\'aS@\xbaq\xab\x84\xeb\x91S@\xa2\xc0N\xdd8\xc1S@\xb73E\xb0\xa0\xf0S@\xb9\xd1\xa7\x14\'\xc1S@xa\xbe\x11\x8b\xc2S@)s\n\xb3\x08\xc8S@cI\xe6Q\xb7hS@\xd8\xe9\xc82\xa8\xb6S@|\xbb\xa6\x99b\xc8S@\x8e}\xcb\xb0\x13\xcdS@\x9d\xce\xb4}\t\xddS@\x1dI\xd4,\xfe\xd2S@u\xa7\x98\xac\x96\xdeS@C\x97\x9d\xab\x80\xc3S@\xed1\\\x1e\xc9\xe8S@tK\xec\x98W\xbcS@.\x99L\x06\xb7\xbeS@\xce\x8a\xef\xefz\x9cS@\x9bS\x87`\r\xcdS@\xfb\x07\xb2\xca\xfe\xe7S@]Q<\xf1\x04\xf3S@\xd73\x9c`\x88GS@|\xc1\x8fJ\xd9\xc9S@VN\x8e<\x15\x8bS@\x80^\xab\x938yS@\xefp\xec\xde\x92SS@\xfc\xaa\x1ak[\x86S@\xc0\x9e\x8bG\xd1\xb3S@\x1a"\x08\'K\xf5S@\nm1W(\xa7S@\xfdMvDL\xd8S@\xff_AV\xd4\xc2S@\x88k]\xf3\x94jS@\x04\xce]\x1e\xd0?S@\xaf\xc1\xfe\x86\xdfrS@\xd5\xbas\x15\xe1\xa7S@O2\xca<\x0b\xacS@\x9c\xe2[x\x9dyS@\xc9\xd0\xbb\x9e\xdc\xc5S@\x0c\xc7\x9c_D\x90S@\xf7qR\xe3FxS@\xe5_Hg\xb9\x84S@\x0e2\xc6\xbf\xec\xd6S@$\xb1<\xa2x\x94S@\x7f\x14:\xc8$\xa8S@\xef\xd2\xc0\x7f\xf6\xd4S@\xed\xac\xcbK\xdd\xe8S@P$ \rW\x90S@\xcf{\xf9hMWS@\xf4\xcc\x01;\xc5\xb3S@WLU\xd4 \xd3S@\xc8e\x14\x05d\xd5S@\\\x9di\x19\x8f\xaeS@b\x8d\\\x16\x1f\xe3S@\x12\xa8D\xd8n\xc1S@;\x1e\x8d\x07\x9e\xe1S@\x0f\xd3\x08\xfc\xc2\xc1S@V\x18a\xac\xcekS@\xc5\xdc\x17\xf1\x87\xb3S@\x1fN\xe0\x8c\x08>S@%\x87C\x0b;\xd1S@\x05\xee\x96wbOS@\xceB\x92=Z\xc4S@gN\xa3qV\xcbS@\xc5\xccm\x8b\xce\xe0S@\x81[u\x8c\xb7\xd7S@/j\x0f1g\xc2S@\xe7\xc1\xcb\x1bp\xcbS@o\x02\x85\xa3/\xbcS@\x00\xd3\xad\xbf\xb8\xb2S@d\xfb"\xc06\xceS@b~.\xf5\xf4\xe3S@Jm\x03/@\xd8S@A~\xa8\xaa*\x83S@\xb0\xd5u\x12V\xc8S@\x0b\x96\x85\xe0\xad\xb8S@\x9d\r\xd6\xfbU|S@+{6a\x0f\xe6S@ \xbb#\xda\x03\xd0S@]\x8d\'v\x0c\xd1S@,\xc3\x06&\xa5\xe5S@\xa1\xc3\xd6B#\xe2S@ \x9d\x13\xf0\xb6OS@\x12\xdf{\xb0\x13\xaaS@\xde\x8e\xc1d\xf7\x85S@Y3i%\x82\xdaS@\xe0.H\xa7T\x8eS@\xbfC\xd1\xdc\xcd\xd4S@4\xfd%p#\xb8S@h\x8au\x13f\xc9S@j\xfe\r\xb8\xb8\xbbS@\rH\x83\x1b\xea\x86S@\xacw\x82/\xaduS@\xb1\x081\xa6\xcc\xbcS@\x04%\x15}t\xf1S@\xb2C o\xa5\xdcS@\xd5uNt\xe5\xdaS@\x91\x80m\xc6\xff\xcfS@.\x8b\xa2\x1f8\xa7S@\xe2\xfc/\xb1G\xceS@\xe4\r"P\x93\xd0S@E\xf6-\xdai\xefS@>\x9f{\x1cB\xb4S@\x8a\x815*\x0b\xb1S@!\xdf\xebA\xf1\xbfS@;$*\x04\xbf\xcbS@\x0e\xefWm\xd8\x83S@\xe6\xf7\xe1\xa7!lS@@\x05A\t\x9f\xd7S@`g\'\xac4\xb7S@\xf22\xe2*0\xcaS@\x8a\x1b\xc0\x03pjS@l\x1e\x15\xeb\x88\xc3S@\xce\x04\xcb\xfb\x98\xc6S@\x93\xc1\x02\xeb\x96|S@hjF\xd6\xa0\x86S@\xe82\xf3c\x99\x90S@\\\xa2\x16w\xa9\xdbS@v\xf3O\x1c\xfe\x98S@\xbd\xd30/~\xdcS@9\xe6\x0b^z\xd4S@\x9f5\xb8f\x8a\xd1S@\x02\x87\x00\x11\x03\xcdS@{\x80G\xf0h9S@\xd3R&<\x8evS@\xdb\xa8\rLn\xafS@\x9e\xb4#\x94M\xbeS@a\x0c\xf4\xdd\xf8\xa7S@eU\xc3C\xf0\x9eS@\xca\xbb BM\xd5S@\xc3`=&U\xd3S@\xc8cp\x1eZ\xceS@\xce\x97* n\xb9S@\xdbl[\x95g\xe7S@l%lkN\xc0S@\rehc\x97\xd0S@\x8d\x80|\xc8I\xd9S@\xcf\x98\\\xedw\xdeS@_\xaf2\xdd\xf0\xd4S@\x07}\x0b,\xbb\xccS@\xf6\x0csPL\xcdS@C\xb3`\x9c\xc2\xd0S@G\x99\xea#\xf3\xc5S@\xdb\xach\x97\xf3\xc0S@:\x85\x10D2\xd5S@\xef\x86+\x9e9\xc7S@\x90\xa1<\xac\r\xcdS@\x82\x14\xcd\xc0v\xe3S@\xf8\x06a\x1a\x86\xcbS@\x8c\x9e\xaf\xfb\x06\xe6S@\xf6\x1b;\x7f\x8b\xb3S@C\xc5\xea:\x17\xbfS@\xc1\x0e\xe5\x9d\x1e\xe1S@\x87CB\xbbP\xd4S@\xa9\x08\xf2\xd5\xdagS@#\xf8G<X\x90S@\xc92dE\xb5\xcaS@\xd1i\xc6d\xe2\xe0S@fU\x87\xafO\xb2S@\xed\x90lK\xef\xc9S@\x8ea\xbd\xa2\xbd\xeaS@{\x81\x90(\x19\xe2S@\xb4\xf5\xf9!L\xcdS@Ys\xa1aq\xd9S@\xcf\xc2\x03,\x9f\x7fS@\x19;\xc3\xa9T\xf0S@\xf6\x91\xd1\xdb\xa2\xdbS@\xa7\xdb3\x12\xc1\xc6S@\x8a\xf7\nCY\xd5S@S\xca\x07O&\xb3S@h\xbf\x85\xce\x06uS@\x9ef,y\x1d\xe9S@\x0f\x18vA\xa2sS@#\x99D\x05r\xc7S@\xa2\xb6\xd6J\x8bKS@hH:\xdf\xf2\xb8S@\xa4\xd3\x13\xdc(XS@\xc1!0P\xea\xd4S@i4\xf5R7\xe3S@(EI<;xS@\x199W&`\xc2S@\x94\xb9M2%\xddS@\x86\xa9\x89\xd6\xa2\xd6S@\'\x182\x98q\xb5S@\xd3\x10\xff\n\x19\xbdS@\xff\x95\xad\xcf\xebwS@\xedxW6<\xf0S@\xcf\x1bl\xbe\x99rS@z\x10m\xe4V\xbeS@\x84\x10w\x8b\xe3\xc0S@j\\\xe6\xc88MS@!R\xe42\xa8\xd9S@\xff\xe9\xbf\x0c\xb0\xa5S@Io\x04\xd2s\x7fS@\xc4\x0c\x08\x99\x8a\x7fS@\xdb\xa1\xa2%\r\xdcS@\xab\xda\x18\xbf\xad\xccS@P\x82G\xa3\xe6\xe1S@\xbc\x19\x8d\xf7w\xe0S@\xb2D\x08\'\xbb\x9eS@S\xbf\xda\xd1\x15\xd0S@\xcb\x05/\xc5\xa8\x9cS@\xa8;~\xcf\x06\xd9S@\xf2\x12\x8d\xcd\xd5\xe8S@-\xe8\xcd\xad\xcb\xedS@\x87Cq\xa8#\xc8S@t-\x9dk\xe8\xa9S@\x9c\xcd\rg\x7f\xe8S@x\xf4\x95B\xe2\xe0S@\xd2\xab\xac\xdd\x1b\xe9S@\x81J\xacu6\xd4S@\xb3\xbb<\x85[\xcaS@\xd9d=e\xf2\x7fS@\xa6\xb4$\xbd\xc1\xecS@+\xedHl0\xe8S@\xe5(\xe8v\x1b\xdcS@\xb8\xc5t\xd8\xe0\xadS@ef%\xfb\xe6\xddS@\xfde\xad\x9a"\xcaS@2,\xa5\xf9~\xc7S@-U]3\xef\x9fS@\xdfH\xf5\xcf\xba\xc7S@Dion\x94\xddS@\xc0.*,\xf1\xe5S@\x8fU\x90\xb9>\xdcS@\xde\xcc\xbd\\c\xc8S@\xd7\x18mpG\xe9S@b\x1c\x97\x8cb\xb9S@K^\xe0\xf17\xeaS@\x15\x19\x10\x96B\xeaS@;R\x8d\x81W\xceS@\xc1\xa7\x95\x1c\xc1\xe3S@\x10\xbcOx3\xd1S@d\xde\x10:\xc9\xccS@\xb4\xc7\xe3\xe0\xac\xddS@\x05\xb7g\xdc\xc0\x8bS@&\xb8\xe8\xcc\xbe\xddS@\x18A\xb5%\x07\xedS@>M\xb9\xad\xf5\xc5S@\xbe\xc9\xfde\xae\xc6S@\x94\t\xa0W\xe7\xdcS@\xad\x04\xb2R\xf4\xdbS@:[|Z\x1f\xdcS@\xbcF\xfa\xc6\x95\xd8S@\xa3\xd9w\xfe\xf7JS@\xed\x15\xbc\xd2\xc5\xc9S@4\xa1\x05\xcc\x04lS@\xd7\xdb\xe0V[\xbdS@Z\xc7\x00\x84prS@yrO\xcd{\xddS@\x1e\xbcpe.\x82S@\xd7\xbc#\x1a\x1c\xdbS@\xbd\xec\xd9S\xda\xd7S@\xf9\x1fW\xc7\x15\xd4S@\xd0\x80s\x9c\xef\xbaS@\xb7\n4\xc1^\xc7S@"o4\xbbr\xc1S@<G>\xd8\x88\x97S@\nC\x04\xaf\xa5\xb0S@L!9\xacA\xb0S@&o\xe8\x86\xea\xecS@1"\xba\xf0,\xc1S@\x0bN\xd3\xb4\x8b\xccS@\xbe\xa9b^\x8aKS@\x9d)\xc4\x94d\xc1S@\xfc8\xfc\xea\xc4\xdeS@)\xf9yj`\xd3S@\x1d\xa1EU\xca\xe8S@\xff\xd2`\x82\x7fmS@\x9d\xf8\x9b"\x8f\xddS@\xb1\xef\x07\xc8s\xbaS@o\xa6FK.\xc9S@\x1cX\tC\x07\xd1S@M\x91\xf7\x04\xdc\xedS@\x13\xdc\xb4=\xef\xcdS@\xf2\x18H\x03\xdc\xc7S@\xcd\'\xba\x05\xf5\xe2S@\xcf\xee\xac\xcf\x8d\xd5S@C\x1c\xa7W\x85\xecS@\x91\x06\x83\x0b\x16\xd1S@L\x92\xabu\xb9hS@s\'\x9e)\xf6\xedS@\xe1\x92\x98\x07\xb4lS@\xfd\xa1f\xfe\xd2\xd0S@X\x1em,i\xeeS@\xa7\xdcbcN\xeeS@\x04\x00\x93)\xaa\xc8S@\x11\x1a\xb5\xe7\xa8lS@\xa7U\xdf\x92*RS@\xdb\x1c\xea\x9b\x98\x82S@\xaa\x95$S#\xc3S@L\xff\x81*@\xdbS@\x85\xa0q\xb7M\xeeS@\xf4/\x9c\x19H\xe6S@E\xceYP\x96\xe9S@\xd4\x01\xc6\xb4\x8d\xa0S@\xcb\x14>k\xc8\x9eS@\xa3\t\x9c\x82b\xb1S@\x18\xd6\x1b\xe9r\xe8S@\xf6\xe0\x0f?\x88\xd5S@\x93{x\xd3\x8f\xe1S@\xa6\x9c\xa2:\xc7\xbaS@[{\x1f@OOS@\xfd\x9f\xd7\xb4\xfa\xdcS@(\x91\xb0\xacj\xbaS@+D\xfc\xc0\xdf\x9eS@\x7f*\\\x99\xa8\xc7S@\x05\xf3\x01\xe5\xfd\xcbS@\xef\xf5\x01a\xb6\xcdS@]\xcbs4\x0cpS@\x02k\xa7\x97B\xd1S@\x1a\x0fS\x823\xc6S@\tJ\xa6\xea4\xd6S@8xV\xd8\xcf\xd0S@\x9c5s\xc6\x00\xcbS@\xdfhH\xea~\xcfS@A\x8f\x1b%AoS@\x80\xb4\x9d\x9fl\xefS@\x9a\x81)5jrS@\xc2\xd5\xe0\xf8K\xc6S@w\xa8iQR\xd9S@_\xdbA\xac\x02\\S@\x0c\x0038\x95\xb2S@\xb9\x12\x93\x9aQ\xb2S@\x8dC\xba\x93n\xe9S@-\x19\xb90\x0b\xd1S@\xc4\xc3\x1b\x12Y\xbaS@\xd2\x1f\xad\xa1t\xe6S@\xa8\xba\xd0j\x00\xc6S@\xbbD@\xe0\xd8nS@u/\xbf\x0c\xab\xd8S@\xfe\xc6o\xe9\xa0\xefS@O\xacgX\xc1\xdaS@N/Gg\xf6mS@\x9e\xa5\xc7\x15\xdanS@\x14\x81\xf6\x18\xf1\xc1S@I\x14\xb4?\x0b\xd0S@\x19\xf9G\x0c_\xcbS@\xa4Mz\xfe\xa3\x81S@\xee\x87\xba\x8c\xa3rS@\x9b"&@6\xe8S@o\x19\xee\x16?\xcbS@\xf4\xe5[^\xc5\xc5S@}:\x92\xb5\x92\x80S@w\xb9r\xa7;\xa9S@@l\x86jw\xecS@~\x94\xe2\x9c\xbf\xdbS@G\xad\xee5\xc0\xe9S@\x10\xd0\x13+\xba\xdcS@\xe1\x12r\xa5iKS@\t\xb5\xcb\x87\x04\xcbS@)\xae\xf0\xf7%\xe4S@\xbe\xf8\xa2\xa2\x7f\xdbS@~\x8d+\x03\xcc\xd7S@\x86\xb0U9\x8b\xe9S@`>\xc2\xb7\x05\xafS@j\x1a+ya\xe8S@!,Q\xa4\x1f\xe3S@b\xab12(\xe1S@\xfc5yi\xf8\xe6S@\xdd\xea\xed\xc4T\xe8S@)\xadh\\Z\xcfS@\xdd\x02-2\x1bzS@v\x8d\xab\xad\xa5\xdbS@p\xf9M)\xb3\xc8S@\x06o\xf2K*\xd5S@]n\x9d\xc9\xddKS@\xe8\xfbW\x13/\xddS@5B\xc4 \x9bOS@U\t\xba\xac\x9a\xc8S@~\x94\x02\x8f8\xccS@\x92zZ>\xf9\xd1S@vl\xfc(\x10\xbcS@\xdf.3\xbaZ\xecS@\xdce\xae\xb9\x9ekS@\x80s\xdc.6\x9eS@\xce\xd4\x82\x95N\x9eS@\xbbS\xdc\xd4wkS@\xd6\xd87\x19?\xafS@\x90\xfbF\xaa\xd0tS@-\xd4\xe1\xf0C\xc1S@\xfb1d<\x84\xd3S@#q\xec\x84\xd5\xd0S@\xc1y>]\xdc\xe0S@\x87\xca\xed\x1e\x98\xe8S@<\x8bp\xd8\x12nS@\x91*|%y\xa3S@\xdd\x1f?\xd1BGS@Q\x98LW\x7f\x7fS@[\x12\x1dDd\xc4S@\xea\xa7\xfeC\xbemS@\xbd2EV7\xd3S@\xe2\x1eWA\xd9\xb8S@\x06#\x03\xf1\xad\x9dS@;{\xfb\'\x1c\xe5S@\x0f\xa3\xb2\xcam\xcfS@\xafk\x91\xa7\xb0\x86S@\x84\xe9\xc4\x89c\xdfS@8\xb3\xe6\xf2/\xd4S@\x1ff\x991\xb0\xe8S@:\xc1z\xb7\xb7mS@h\x7f\xcb0"\xbcS@f\x81\x95ts\xd9S@\xc14\xa9\x91D\xebS@\xeaU\xf8\x8a\x08\xd6S@\xcb\'{\x03\xb8\x87S@=Wu\xba\xb8\xeaS@\x00W\xa2.LmS@h\xce\xdb\xc0g\xbaS@\xb1\x96Zg\x1d]S@\xfcJDDj\xc7S@?*\x9a\x18k\xa1S@\xc3\xb7\x9e=\xd9\xa1S@\x91N\x1f+\xb3\xd7S@\xb0%\xb7c\xa1\xd7S@\xca\xe3M\x9a\x8f\xd7S@\xd1Z|\xa6y\x9cS@\x07\xa5 -\xa6\xc8S@\x8b\\\xea\xda\xf5\xddS@<\xccu3.\xbcS@\r\x0c\xfd\x9a\x8b\xc3S@G\x93\x13\xe3z\xc8S@\xc1@\xf7\x89\xf0oS@\x0c\xde\xf6\x94\xc5lS@\xdbx\x1e\x11\xbf\xb4S@\xeaL\x7f\tb\xc7S@\xdd\xbf\xae\x11\xa4\xddS@\x95s\xdf\x10\xe4hS@\xe8.\xb4C\x98\xf1S@j\xf4p\x02\x13\xf1S@~\xcd\x03\xa6"\xe5S@\xe5\x9eS\xa7\xf7\xb6S@\xcc5I\xb8\x15\xdeS@\xcc\xfd,\xae\xdd\xb6S@9\xe6\xcc\xef\xea\xd9S@\xdb\xe3\xe8\xef\xc6\xd2S@\xd5i\xd3a\n\xb8S@\xa7.U\x17\xd2hS@\\f\xa6hE\xf1S@W*M\x93\x9e\xd5S@O\xdf4\x07XjS@%\x12\xcb\xa4\xc9\x86S@\xa83\xdd\xa67\xb8S@\xfb\x03\x8d\xdf]\xafS@\xf0\x05\x85\xd8\xe5\xc1S@\x9e\xc3T\x96\x13\x9cS@\x98\xe5\x97\x9b/\xd0S@#x\x02\xfbKzS@x9!\x19\xfd\xb7S@\x9e\xa5\x8ep\xea\xb7S@\r\x8e\x92h:uS@\x16\x9d\xe03:\xbcS@)`\x08{\xe6\xe4S@I\xc7\xf7\xa9\x10\xe2S@\x13w\x0e"\x7f\xaaS@\x93\x12\x1c\xebl\xe8S@F\x8a,N\x13\xcaS@xv\xe2\xd2V\xdeS@\x88\xd3\xdf\xd2\xdd\x86S@a\x80u-\x9aqS@M\xbc\x83\xa3\xab\xb6S@\xe2\xb8\xb1=D\xd2S@\xbaV\xd8#\x0c\xa9S@\xea\x05\xbf:\x18hS@X\xc9\xbe\xb5\xa6\xc6S@\xbb\xc0\x88M\xb7\xdbS@\x9f\x7f\xfd\xa3\xf7\xe0S@\xde\xa7\xebb\x80\xdeS@\x8en\x82p\xda\xc6S@\x84d\xf0\xc6=\xd7S@Z\xbf\xa4\xd8\x7f\xf1S@\xd2GP\xb1N\xe6S@\xb1\x08m\x01\x81\xc0S@\xef\x9d\x0e\xc1r\xa1S@\x90\xb7E\xdc\x17\xa9S@\xf5\xf3\x8c\x13\xb6\xddS@\x95\xa3\xc2\xa3\xd2\xcaS@F\xf0\t\xc0\x9f\xe1S@\xa2\x89\xa6-\xe7\xadS@\xb9\x99\xcb\xb5\x12OS@\xce6;\xcb\xda\xc8S@\n#)\xa1;\xcdS@\xf9\x0b\nFa\xb6S@\x1b\xb5\xf5\xe9\x9b\xe2S@\xef\xa7\x9dv\xf2\xcfS@\xf8}aq\xa5\xd4S@s[\xc9f9\xadS@\x07\x9b\x1c\x01\x90\xebS@\xf13v\xf1\x06\xd3S@\xf3\x08\x03UVrS@\xc0~\xbfw\x16\xc5S@<\x167\xac[\xdfS@\x0f\xd1%R\xa4\xc7S@\x02r\xeb\xe0\xb2\xebS@\xdf\xa0\x95\xa2\xf9\xdaS@9\xf6v]\xb7\xd4S@\x15\xaf\xf1\xbcq\xa7S@(\xf3\x98~9\xc8S@\x05G\xaa\xd8\xd2\xd6S@\xb8h\xa7EO\xd3S@\xc2\x12\xe9\x7f*\x9bS@0\x0b\xb0\x13~\xbdS@\xd7\x9a\xff\x10\x94\xdfS@ZV\x19\xd0\xf7hS@\xa9\x15\x96\xea\xa6\xf2S@\xb1\xdd\xd7%\x05\xebS@\x9c\x8a\xd4\xf5\x07\xe2S@\x1d\x9b;\x88\xcb\xa9S@\xdb\x02B\xb8\x9f\xeaS@\x18uK\xb3\xe2\xe1S@\x00E(P\xe8\xb9S@q/\xfe$urS@H\x96P\x8f\x9c\xb8S@\xa3\xce&\x1a\xf7\xe9S@\xa2\xba\x8ak\xa7`S@\x00\x85\x82\xe9\x02\xe3S@\x81\xe2{\xc1\x04\xc8S@#|x\xf0\xcb\xd7S@\xba^(\xd9P\xdcS@p\x07\x06\xba\x92\xa7S@\x80T\xf0\x19\x9b\xacS@\x9e\x93\xcc\xd6\xf9\xe9S@\x98\x8f\xd1c\x97\xd3S@\xc5\xda\xf6\xd2\xb0\xc5S@\xb9\xbc\x13\xf0\x8d\xaaS@\xe7\x08\xaa\xec\\\x9aS@\x0c\xdc\x1d\x9e\x1b\xd3S@e\xdbFQ\x1dQS@5\x80\xbe\x86\xa5\xdcS@\x9c\xecP\x0e>QS@\xda\x16(\xa3l\xd5S@\xcbB!c\x9e\xbdS@\x80I\x0f\xf1y\xedS@\x86\xbe\x9cx%\xb7S@4g~\\&\xd3S@\xc0\x9d\x9aE<QS@/F\xc3\xe3O\xf4S@\x06{\x9a\xb8~\x9eS@\x80\x02\\(x\xeeS@\xb5n\x06{q\xc7S@W\x14\x80\x9e\xeb\xddS@\x1cz\x12(1\xebS@\xd5\xbb3\xadhQS@\xe4\xc72VT\xadS@\x93\xe3b\xc68\x86S@\xbe\xe6Q_\xdcuS@\x1a\xc6\x96\x8aK\xd3S@y\xec[y\x82\xbaS@I\x8b$\xeb\rlS@\x1f\x96\x97\xcav\xbcS@8\xc2\x17>J\xb6S@\x10\xcf\xa2\xcf\xed\xb2S@\x9e4\xba\xf4\x03\xebS@\xca\x14\xc8\t\xde\xd2S@zm0~\xbe@S@5\xd84\x91\x18zS@\xa6\xd9\xf0\xda@\xdcS@\xfa\xc2\x8f>\xc7\xc1S@=\xeaR;\x8c}S@!f\x05\xc5\xbe\xc7S@\x01\xd2\x1e\x9d\xd4\xbcS@B\x88r\'\x03\xbeS@\x97\x1e\xbed\x1e\xbdS@\xc7\x92\xe1\xd6\t\xcbS@\'5\xda?\x0chS@\x08\xb9\x8e\x81T\xe3S@R\xc8:\xe4\xde\xbdS@e\x13\xba7\x80\xeeS@\x026\x9bt\xf2yS@\xba\x84\x12Fm\xa7S@d\xceC\x14\x1f\xebS@\x16\x19\xe3\xd7\xb0\xb2S@\xb3\x16\xe0\xf99{S@5~Q\x94F\xbcS@ \x1f\x16C\xef\xbaS@\x86\x7f\x04\x83i\xc3S@\xd3G\xd7\x1c"\xf4S@\xd1z\xc7\xfc,\xcbS@\xcb\x91\x12BfdS@$\xe4\xbe!\x1a\xbdS@\x92\xa4\xc0[q\xeeS@\xa4p\xa0sR\xc3S@\x8a\x86[s\x81\xcfS@\xac\x91\xc8\xf7`\xeeS@!\xb1\xc4S\x10\xf1S@z\xb4\xfa\xc29\xdaS@\x86\x94\xd6\xd5\x08{S@tS\x86\x9b\xdc\xb2S@,I\xa2;v\xdeS@\xdf\xd8\xf5k^\xa8S@\xbcV\x07\xcf\xcf\xeeS@c\x8d\xaa`\r\xbfS@^=Fx\xc0\xbdS@\xf3\xc1\xd6/\xf3\xaaS@\xc8\xd8\xe7\xe9\xa6\xaaS@\xc0u\xf8\xd5\xf9\xf1S@\xcbZ\xf4s-\xf5S@\x8c\x0e=t8\xf5S@\xb9\x9c\xba<\xe0\x9dS@I\x03\xcf\x12\x9c\xcfS@\xfaj\xa9(\x01\xf4S@\xcc\x9e\xe8g\xbd\xf4S@\xc4C\xa5\xb2seS@v\x9e\xafS\xa4@S@\x05\xc2\x9d\x9b\x99\xe5S@h\xc1\xa7\xb0\x9a\xbeS@\xac\xad\xa7\xe6\xb9\xc2S@\x83V;\xb7c\xf0S@\x9e\xf6?\xb8h\xf4S@u+O\xc1O\xe0S@\xfe\xb3"\xc9\xe6\xd0S@\x03p\xbcW\xb4\xc0S@h9j\xd9e\xaeS@\x8c\xfe\xa8\x1ah\x9bS@5b\xcb\xb3\xfa\xbdS@H\xfe\x07p\xa8\xc5S@\xd6\xc6\xc3\x14u\xbdS@\x959I\xdd\xaa\xe3S@@\xbe\xc1P\x8a\xf0S@bQd\x9f\xe1{S@M\xf5T\x97\xd6\xd9S@\x95_v(\xe8\xcfS@;d\xa9\x16;\xe6S@x\x95ag\x85\xb0S@\x7f\xd2\xae-r\xbdS@\x1c5(L\xce\xc0S@hN\xf1$\xde\xb4S@\x9f\x9b\t\xe2\xd1\xb8S@Z%Ub\x1e\xc3S@\xees\x1aO{\xc0S@\xc8\xd9#-\xfc\xc0S@&\x9c\x90{%\xd5S@\x9fs\xd0Oo\xf1S@D!r\xd9\x86\xe6S@\xb5E\'\x0f\xab\xefS@h\xe1\xad\xd7\xa3\xc5S@\xf0\xc9\xf8U\xd4\xccS@\x1c\'Q\x81{\xc2S@\xc8F\xafZ\x08\xbdS@\xf9\x85\x86U\xa2:S@\xb2v\xc3\xea\r\x9cS@\x80c\x9b\x94S\xb7S@t\xbb#q\x94\xb3S@"\x08\xcc\x05\x99\xc2S@\x8b\r\xb2XO\xa6S@\xb9\x13\xff\xb2\xfb\xb2S@39U^}\x9dS@\x1f\xe3\xb2\xa6\xf9xS@\xa0\x8c_\x85!\xb3S@_b+C\xc3\xceS@F\x81\x82Q\xde\xe2S@g\xd9\xe4i\xe0\xa7S@\xff*>\xfc\x04\x9cS@\x9b\xb3\x854$\xedS@\xa5:\xd2\xbf\xae\xc4S@p^\xceT\xa0~S@\xd8\xdb\x0bZ~\xbaS@\r\xef\x07\xd6\xf4\xd3S@\x16\x06\x83Ng\xd5S@_f\xed\xdd]aS@\x97x\xe8\xfcg\xdfS@\x92\xaa\x0cU\xf0\xe1S@J\x92.[\x02\xb7S@Ai\x98\x06\xc5\xbaS@\x87\xa5\xcd\xb9\x1d\xb7S@7Q\xd7F*\xa7S@\x84\xd1\xd6`\r\xa8S@Ai\xf3*F\x9cS@{(\xd5\xf3\\\xb7S@f4 4J\xb3S@ \xdcRY\xb0\xc8S@\x80\xfa4\x99\xd7\x81S@\x1d\xbd\x8b\x85\x90\xf1S@7\xa8\xed0\x93\xe2S@\xfe(&\xb6\xac\xf0S@*.I\x9dy\xb7S@>\xbcjD\xd3\xe2S@G\x03m\x13 \x86S@\xa1"\xd5\xa5\x1f\xd7S@\xf2\x1bZ\xfcZ\xb0S@\xb59\xc6\xa3mWS@\xe4T\xf6F^\xbeS@\xf8\xb4\xb3\x0e\xf2\xadS@\x03w$\x18\xa7\xd0S@\x12\xde%\x84\xb2\xd4S@f\xb5\x17\xce7\xdfS@\x1d\xf5\x104\x86\xaeS@\x88,\x1e\xb4\x0b\xdcS@\xfatV\x97g\xc9S@\x1f\xa9\xf8\xe1\x03\xdfS@`S\xdf8\x03\xbdS@Lr\x9e\x0c\xf9|S@\x16\x98\x7f\xc2\xb9\xb4S@\x19x\xbd3\x9aIS@\x12\x8c\xac%\xc9\xf1S@f\x0b\xb5\xb10xS@\xe3\xca\xa7\xcf\x9d\xb6S@\xf0\xbe~\x81\xe0\xcfS@\xc0\xe9\xcd"I\xacS@W\x12\xb4\xd0&\xf4S@WT1\'*\xefS@\xb2\x85\xa7\xf5{\xacS@\x99{$\xbd\xea\xcbS@\x8f\xf9\x8c\xa9\xdb\xbfS@J\xae\xb4m\'{S@\xa9\xe2\xe9\x94\xc9\xa2S@\x1d\xe0\xf6\xb2/\xd0S@\xb6,\x80\xd5\xf9\xcfS@\x9d\x1a\xdc\xcd\xd8\xccS@\x96\xaf|\x8f5\xc7S@\x86\xf74I\x80\xbbS@%\xdc~\xd7}\xb7S@\\SH\xc2o\xe3S@*y\xb6\rXwS@E\x81[\x8b>\xf2S@\xec\xce\xad\xfa\xa6\xa6S@\x92\xf8\n\xb3\xff\xcbS@\t\xdb\xb9\xb8\x16\xadS@A\x0b\x18)>\x9fS@>0\tl\xc8\xbaS@\xf9\xc4\xd9\xcd\xea\xdfS@\xe4\xd6\xac\xc7\xa6\xcbS@Wk\x87\x15g\xa3S@\xe2u\xfa\xd5\xca\xf2S@\x98\xa9w?\xf1\xbcS@\x93\xb7`B\xa1\xc5S@\xe6z\xaeI\xa4\xaeS@\x1a\x9b\x85\x830\xefS@l\xab\xf0\xb6\xcb\xb7S@\xe9Zk\xf6\xde\xb7S@\x84\x12\xbdj\x18\x9fS@m\xb4\x158\xc3\xf2S@"k\xdd\xef\xe7\xb3S@\x86\x01V\x12qxS@\xef\xd54\xf6]\xd8S@\xd1\xf08\'\x98\xcfS@\xc4k\xd3\x88\x07\xf4S@\xe1`\xad\xacy\xcfS@\x93E\x85\x03\xc7\xcbS@\x81\xf8\xael\x19\xd5S@\x98)\n\x19\xe0nS@\xaa\xca\xfb\xb3^\xd7S@\xfex\x0c7WYS@\xd4\xc7\x1f\x13\xaa\xa6S@Vo\x8at\x07\xdcS@\xd2\x98\xee\x8d\xb6\xe6S@\xeeB\x0b8a\xa0S@~\xb7Q|L\xe5S@v\x95\xc5-\xce\xe4S@]\x1fh\xd3r\x89S@\x0f\xca~\xba>\xb7S@\x80\x97\x16GB\xb4S@\xb0mDN\x93\xc3S@\xb7:\x17\x12\xc4\xe2S@ib\xa6\xf4\x91\xb3S@\x1f\'#L\t\xf4S@y&\xc97\x80\xd2S@\x94\xfb\x15\xf6s\xbfS@\xfb8\x1d\xf5\x1f\xe8S@\xde\xe5\xfe\xdf\x90\xd1S@d7e\xed\'\xdbS@\xc7\n6\xbd\xe9\xd9S@\xca\xfa\x94\x90r\xc9S@&!\xcfIv\x9dS@\xb9S\x0b=E\x96S@\x92\x98\xea\xc3\xca\xcfS@Ov\x13\xa4\xfb\xcbS@\x0f\x9e\xe3\x14v\xaaS@\xca\xf4:k\xc3\xceS@\xe3\xed\xe2:d\xb0S@\xfa\x1e\xc2<\x08\xc4S@\x18`\xb0\x81\x93\x8cS@:C\x8d\xbeS\xb3S@{`\xc6v\nKS@C\xec\t\x1a)\xd2S@\xbc7\x1b\x91\xc6\xedS@,\xe3\xb5|,GS@\x94e\x15\xd8\xf9\xd9S@\xc1\xd3_\xddi\xbcS@\xea\x8a\x9d0\xbf\xa3S@7E\xbf\xfd\x06\xd4S@T\xeb\xa09\xc3\xb7S@\xcf\xbfU\xc12\x86S@\x9b\xd9\xce\x11C\xc5S@\xc6\x114F\xf6\xccS@\xc2j2\x0bL\xcfS@\t7\xca-\xddkS@\x18\xcaW~\xaf\xddS@\nM\xf0\x83\xba\x88S@\xb3t$\xb7#\xd1S@\xe8\'\x14\'\\KS@f\xa9\x13\xeb-\xc5S@H\x00=p\xd6\xd0S@\xee\xfb\xe0\x91\x05\xa8S@\x8a\x04\x86\xf2\xd5\xb8S@\xbb\xb5z\xf9]xS@\x14P\xb0\xaa\xeevS@\x0f\xcel!f\xcaS@*\xb5\xd2\xdc\x01\xc7S@\xa9\xca\x19\xba\xb3uS@\xae\xb2p\x80W\x87S@\x08\x94\x17\xf5\xb9\xedS@\xa1\xb7\'\xee\xc7\xccS@L\xc4$\\%\xb8S@\xa5aux\x1d\xcbS@,S\xd8k{\xe8S@[\xe5\x1cT7\xb1S@O\x0ew\x91\xf2\xaeS@\xdf\xedB\x1d\xd1\xcfS@\xe7\xb2H\x123\xbfS@\x1c<\xce\xd7\x04\xbcS@\t\x0b.LT\xe1S@\xc9mO:G\xbaS@\xa1\xec\x84\\\xe2zS@S\x8a\xe5\xd4\xb8KS@O\xd9m\x8dw\xaaS@\xd6]%\xcf\x92\xbeS@H\x1f\xe8\x88\xe7\xb2S@c\xf2\xb7\x98R\x80S@j\xa0n\x16\xecYS@<{@\xa4\x94\xd4S@yW\xf9\xbf\xf9\xd8S@\x8c\xe74\xae\x19\xe3S@\xb44D\x9a8\xe3S@ \x81A\xae\xea\xcaS@a\xe5\x894NvS@\x1e\t\x86\x88\xdd\xc8S@\x85\xb2\xc1\xb5m\xd1S@&\xa3\xba\xcae\xcdS@\xed\x0b\xbb\x82\'\xcdS@\xd8 >\xd5\x9e\xbfS@\xb1(\'\x18\x7f\x8dS@&\x97\x0eV\x07\xbdS@\xccR\x8f\x96E\xe8S@d\x91\xb0\x13\x86\xb7S@\xae\xc5]\xee\x1d\xc1S@\x85\xb7S\x86u\xceS@\xb0\xa0Q\x84\xd5\xbcS@DPO\xd5@\xc3S@8\xc3\xbfL\x9d\xb7S@u\r:\xfc\x8c\xa7S@\x94C3\x00\xf2\xdeS@y\xde\x94\xdf\xb7\xccS@\xff\t\xa1\xbab\xcaS@h\xb0m\xc5\xf1\xd7S@\x1a\xde\x8fB\x1a\xd7S@\xf7 Z7O\xc7S@\xe6\xcb\xb2\xdf\x0e\xbdS@\x95iQ\xfd4\xeeS@\xd4\xc5\xb5\xb6OkS@\xa0\xd9\xfe\xab(uS@\xf2u\x82\xba\xd3\xc7S@3\xc8/R\\\xabS@T\xf2VL\xb6\xd2S@\xca\xb0#3\xe7\xf2S@\xeb\x18\xa3\x91d\xb8S@%\xc0\xc9\xe4\xcf\xe3S@:\x17\xce\xfcnxS@]\xdf\xcd\xad\x1b\xdcS@R\xf4\xcf\xa6\xef\xe3S@\xe8t\tL\x16\x88S@\xae\xe0\xc0\x1a\xd2\xb4S@\xba\xda\x93\xa4\xf6\xb5S@\x9e\xbaH4 \xdaS@\xdb\x1bI\xc31\xc6S@3\xf0t/\x93\xe3S@\x0c\xfa\xcc`_\xafS@BW\xbf\x0f\xa0kS@"\x96\x87|\x8fnS@E\xdd\x87/\xe8\x83S@\x11=\x8f\xf2\x0c\xd0S@7\xe1\x93\xa7\xe4\xe8S@\x84\xc50\x16\xfbzS@X\xc1\x80\x8c\xf8\xa6S@\xb7~\xaa\xf6\xbf\xd1S@/Tax\xf2YS@\xad|\xb1E\x03\xb9S@\xa93\xbe.\xef\xc1S@d\xe5&T\xea\xd3S@\x86j\xa3\xca`\xd0S@r~(\xf3\x02lS@\xb5\x8f\xd0_\xa3bS@\xc17 `\x91\xd9S@#\xd0\x1e\xf4\x8f\xa7S@\x81w\x1e\x9c\xb7\xf0S@\x9ff\x80\x1aT\xaeS@n\x9d\xa1\xda\xef\xbfS@|\x9b\x7f\x9a~\xd0S@\xea\xc5^\x1bS\xd4S@\xc9\r\x81\xf7\xaakS@\xf1A\xc5\x7f\x1c\xf1S@\xe6\xea\x8bJ;\xc7S@i\xca\x94\xee\x9f\xa3S@-\xef\x92Q\x91\xb6S@\xc9\x10\x1f\x17\x00\xc8S@CB\xccV0\xe4S@\xe4@\xfdn\xe9\xd6S@\xa3\xf69g\x9f\x7fS@\x08\xf6\x9d\x94\xd3\xbeS@\xa2\xdc\x8c\x13\xac\xd3S@\x02\xf3\xfc\x13U\xd4S@\x11E\xe5\xc9\xf8~S@\xdf\xfd\x05j\x8b\xb6S@Nc|\x1d\xdc\xabS@e\x9eg\x84p\xe0S@C\x07>\xee\xc5\xdfS@\xa34~*blS@\xfb\xba\x1f@HyS@\xf7\xac\x05\xe4\xbe\x86S@\xb8\x0b$\xdbN\xf0S@\x82\xb5\x99\xd9\xd6\xc5S@\xf2\xc7\xead\x83\xe8S@\xb17\xe1\x1aFzS@\x86\xc0$\x1e?\xbaS@H\x8f{\xbe\x99\xf0S@!\xbb\x87\xe4a\x84S@\xdb\x0f\x17\xbc\xbd\xf3S@5\xef\xd4f\'\xd0S@\x0b\x05\x07\xbb\xbc\xdaS@*\x93\x98\x0f\x15zS@\x90,L\x11/\xdeS@\x1f\xbc\x91\x9ez\xe9S@\xddk~\xb2d\xe4S@\x89j\x03eL\x7fS@\xc3/A\x8b/\xc7S@I\x99\x13\xc1?\xcaS@R \x0b\xb4\xbd\xdcS@\xe3\x16\xcch\x90\xbdS@\x08w\x17wQ\x9fS@Xf\xe7\x87\xb0\xc9S@\x83\x93V?\xcbrS@$\x0c;.\xac\xd2S@\x17\xc5\x1e\x8d^kS@\xa3\x7f\x03$\x7f\x7fS@\x18`\x08UOJS@-\x8a\xf0\xbf\xc5\xadS@\xe6%e\xc0\xb2\xb2S@=\xa0\x80\'\x8a\xe1S@\xa0\xe8\x9a\xb7\xe2\x82S@\xf3\xf4\xf4\x8a\xb4\xa1S@\x99;v\t\x82\xcaS@\xde\x03\x8eo\xac\xceS@Y\xa1P\xfb\xce\xd2S@(\x90:`\xdaxS@\x0b\xaf\xdfF\xce\xe4S@-\x9fbBn\xdbS@\xedrzj\xf4\xc4S@\x8b\xb8\x0c\x97\xd1\xb0S@e\xfa\x07<\xae\xd1S@\xbe\x80\xa5#\xdc\x85S@\x03#\xe6\xf3T\xd4S@O\xdbA\xda\xcb\x8bS@\x0fNg\x1f\xee\xc7S@\xb1j\x86@d\xccS@\xe0mT\xdf\xb3\x9fS@\xadN\x01\xd8S\xb4S@\xb7V\xab{\xaejS@!\xcfWrE\xb3S@$\x17O\xb7@\xd9S@<\xd9\x8e\xe54yS@[\x17\x10\x12\x99\xd3S@[z\xedL\'{S@~ly-\xc4\xd8S@\xe8\xf7\xf4\xf5\xd7\xf0S@\xfbU\\\xee(\xbeS@U\x12\xf58#\x80S@\xb30\xd0D\xcf\xc6S@\xe2\xa3\x18\xf2\xd7\x88S@\xea\xa3\xbb[\xd2\xd2S@\x101\xba\xf9\xde;S@Q\xf8\x0bA\xef\xc6S@\xfd3\x9c\xe5)\x93S@\xb5\x02\xe4\xacZ\x89S@XU:\xc9?\xabS@;m8\x8f\xca\xc0S@\x91\x18\xf3\xc4\xc7\xb2S@\xc9\xd6\xc4\xc9\xca\xc2S@\x1c\x9c\xcfK\xf8^S@\xc23\x0c\x13x\xd3S@\xc5\xd9\x86\xd1\xe9\xf3S@\xe0\x12;\\\x91\xb2S@\x03C\xb9\x95\xe2\xc6S@\xc0\x9a477\xc4S@\x93C`\x81\xd7vS@\xc6\xf3-f\x18\xdeS@\x8a\xc1B^R\xdeS@\x00o\x84\x85\xb5\xd6S@\xe0\xea\xf2\xe2\xbe\xafS@?\xe0\x19\x848\xc2S@\xfc\xdf\xd2\xdb\xa1jS@a\xc5\x06=o\xc7S@\x97\xaa\xc1\xd4\x8c\xd8S@\xda\xd6\xdb\xbbP\xd8S@\xb8\xd2\x0c$\xf2<S@>\xb7&>)\xb9S@\x90\xad=IX\xdfS@\x01J\x12\x0f\xb4\xb7S@\xe5T\xc1\xea\xf5\xe8S@\x04\xf0\xe9JU\xe3S@>\xc2\x15H\x8c\xe3S@\xd9\x9e+\xf7}\xc2S@\xf3e\xec\x04}\xccS@\x83&\xad@J\xb1S@\xf6\t\xba\xe3s\xd9S@R\xc9\x81\x10\xff\xdeS@W\x07\xde\xf2\x9d\xc2S@\xd6\xf78\x14k\xcfS@8(jNU\xddS@\xdc9qC-\xc9S@p\xb8\x9d\x83\xc2\xb6S@q\x9bf:D\x7fS@\xbd$F\xa6\xec\xceS@\x80 $y\xda\xbaS@\xb5\x05N\xca\x06\xc3S@ \x83\xcf\x97l\xb9S@\xae\x86\xde\xa2\x9f\xf3S@g<\xc0\xf2T\xd9S@\xd8\xd3\x89\x84O\x83S@\xa0\xbaI\xd3\x1b\xccS@\xcc\xaa\x93\xdeK\xc2S@Qd\x8e\x8e\xef\xc5S@\x7fk\x85e3\xb4S@\xa9\x9b\xaf\x07\x19bS@\x04\xc7\xb1\x85\rmS@\xd2\xe3\x91\xa1Q\xd7S@\xbd\x1b\xd2\x94\x1c\xa3S@\xbf/\x90>f\xc0S@\xbf\xdciM\xad\xd3S@v\x07\x12;J\xc5S@Q\x9f\x93<\xd7\xd3S@\x85x\x9c(\x9feS@\xfd./J\xae\x83S@\xcb\x9a\x9fv\xd7vS@\xbdVm\x0b\xb9jS@\x1f)\xa9\xa6\x1f\xd1S@\t\xfc\xb6\x83\x9c\x87S@\xd6p\x17\x9e\xe1\xcaS@\xf4\xb4\xd5"\xe3\xcbS@\xa7yz\xf7\xc2\x83S@\xaf\xeb\xe8Vr\x87S@\x9f\xa5\xfbL+\x82S@\x86\xfd\xc3\xe0k\xc2S@2\xc4\x12\xa7\xab\xc9S@\x1a\xf8\xd0N\x13aS@2\x9a\xd04\xc1\xdaS@\x8fY\x99Y\x82uS@m\xcc\xea\xdd\xadjS@0L\xb9-5\xbcS@%\xef\x90\x15\x08\xb8S@\xfeb:\x9b\x10\xd9S@\x9a&Q;-\xceS@\x1b\xc7\x8fA\xd1OS@\xb4q|\xa1\xe2\xdeS@\x80\x85S\xea\x1atS@,\xd3t\xbb\x1d\xb4S@R\xba\xd6\xdb\x89\xdfS@\xf6\xed\xf8\x82\x8a\xceS@\xdb\xbe\x98Y\r\xd2S@M?\xff\x81\xa7\xc9S@\xde\x8dD\xa9*\xc3S@Y6\x81\x07"\xd3S@\xd0=\x1f#^\xdcS@\xf1;\xa7-\x8b\xdfS@ h\xden\xb2\xe3S@\xf1yP\x85#\xc7S@\xe9\xd1,2y\xd1S@C\xc7Y\xaa\x9e\xc6S@\x1dH\xa7\xdf\xf6\xa1S@\xc3\xf7\xaax\xb7\x9cS@\x1e\x9f%DP\xccS@\xed\x00v:\'\xc7S@\xc4\xcb\x95\xafZjS@J\xd3\xc8\x0c\x9d\xd9S@s\xff\x02W\x8cRS@\x0f\xc8\x0cUphS@V\xb4?^Y\xb8S@\xfef\xae@\xd4\xd2S@\xdd\x97]\xe3\x97\xbcS@\t\x17}\x8a$\xd9S@"E\xc6_!\xc6S@=\xf4\xda\xaa\xd3\x8eS@0i\x85\xdc\xbc\xf1S@\xb9\xedf\x98\x0e\xcdS@\xe6\x01Ifr\x91S@\xe5q\xcf\x97\x0c\xcdS@\xbd\xb9\xb0\xce!\xccS@\xfeZ\x81&D\xc0S@$\x18t\x07\xa4\xafS@\xc6\x18\x82yhhS@\xfa\xfd\x19\x18\xe8\xe0S@@\x11TF\x8d\xcbS@\x85\x06|k\xd9\x8eS@\x92\x8d\xc5\xdd\xee\xd4S@`Ey\x14 \xd9S@\xe8[b\xe5\xa3\xd8S@\x85\xccR%\xb5\xdeS@n\x0c\xa6~\xdb~S@\xf5B\x7f\xb4\x85\xcaS@\xd8\rEiX\xc6S@g\x18}\xe9W\x88S@}\xd3.\x1c)\xddS@TH\xa9[\xed\xdeS@\x8f\x81\xd2r\xbd\xb1S@>\xfd6>}\xe8S@\x18\xf7Wm\x00\xd0S@\'\xc93\x15f\xdbS@\x1b$\x1b\x931US@\xde\xdb0\xd7\xcb\xcfS@*\x1c\xd3y\x1ftS@\xf6&\xd2y\xee\xdcS@2\xf8F\xaf\x84\xdcS@(\x1bh{\x9f\xd1S@\xaa\x01pY\x9eRS@\xff!\x1c\xd2\xa9\xebS@49\xbc\xb53\xc7S@\xff"\xbe2=\xcdS@s+o\xbd\xc6\xc1S@bx\xa3\xc5P\xbbS@\xb9*\x0c:\x83\xd9S@\x84\xa6\x03\xee/\xa8S@\x1d&h\xf8\x84\xc8S@\xd8\xa8\nM\x95\xcbS@1\xc5g\x9ei\xcbS@8\x9dOw\x11\xe8S@\x99\x8f@\xf6\xd8\xd7S@%\x9b\x8c\x8f\x08\xc4S@1m+\xa7\xf0\xdcS@\xf3\xb7 \xb9b\xe9S@\xdf\x80\xe16h\xdeS@$A\x1dp9\x85S@\xbb\x18("5\xd2S@\x9b\xda\x16\xf3\xe8\xc6S@\x003K\xa9\xde@S@C\xdb\t\xf0\xbd\xc6S@\x15M\x81\x1c\xfb\xd4S@\n$\xd5\xed\xea\xcdS@O\xf1]\x194\x86S@\xbd\x0f|\xfb\xf7\xbdS@\xef\xa8\x92/\x9b\xb8S@\x00\x80\xda\x1aT\xceS@q\xb00Q\x07\xd9S@\xbaD\xe0x\x05jS@\xcf\xd3\xa8!O\xc1S@)g\xf4\x9a3\x8fS@\xc2V\xcd\x02(\xdaS@\xa2\xac\x88\t\xd1\x82S@\xf8`\xa5\xbe4\xd2S@\xabG\x82>\xa1AS@\x92\x9c\x82\x9b\xca\xe8S@+\xe8\x00\xe0^\xbdS@f\xf4^#\x9e\xd0S@\x8erS\x83\xb1iS@\xa7\xd4\x0e\x7f\xa7\xc5S@\xd00\x92:\xb6\x9eS@\xb8\xb8\xc1\x1c\x9f\x9bS@\x1d!\xbc\xa0\xb8\x93S@UxD\xa4\x83\xcaS@\xf2eto\t\xe3S@\xad\xb6M\xe9\xd6\xe3S@\xe3\x82KnC\xc1S@\x1d\xe2\xa1\nu\xdbS@A_\x84\xa5\x1a\xddS@\x1f\xf7m\x91l\xdcS@\x0f\xe4g\x0c\xa8|S@_\x1cZJ\x85\xafS@e_\xce\xb8\x87\xbaS@\xcd\xd5Yi\xdd\x87S@J!\x16f\x06\xc1S@Q\xf5\x9d\xf6\xe2GS@\x92z\x80\x1a\xecOS@o\x14\xc6\xfc \xcfS@\xae\xa4\x02\x98\x88\xd4S@\xed\xec\xa3+\xf4\xd7S@&}\xdb\xc6\x14\xc7S@\xea@)S\xad\xb9S@\xe8\xcd?#~\xbdS@\x8e>\xb5u\xf0\xa4S@:\xd5\xbeC\x9e\xd6S@\xf3X\xa1\xe8\xa7\xf0S@\xb5d\xfb\xa1\x99\x81S@\xfb\x7f\xad\xfc\x9e\xd1S@\xe6\x95\x8e\xf5o\xafS@\xe2\xd8${\x99;S@\x819\x8a\xf0\xd9{S@\xc1\xf5(p\x9d\xcdS@\xf3\xc1\xf3*\xbb\xcfS@(\x9a<>3rS@\xe5bS\xe0\xf5\xdeS@\xca\xca\xe0j&\xdeS@\xd6\xf4\x02\'\xfa\xb1S@\x98\xd41\t\xd9yS@\x05\xe0\x90(\x15\xd4S@y9iM\xc3LS@\xe0\x03\x89\xcb\xd1bS@\xe6h\x8e\x1b \xa9S@\xcd\x84\xd7\xec\x8b\x85S@\x93\x936\x9d7\xd7S@\x8a"\xc5\xe2\xe4\xbeS@\x904\xb6\x13\xeb\x83S@\x88\xf7p\xdb\x8d\xabS@a\xa7ED\x19\xdaS@8\x1dM\x1c\xc6\xd4S@\xe4\x9d\x06w\xf4\x89S@&\xc2\x93^\xf5\xadS@zN\x95\xd3z\xc3S@\x051\x18\xa3\xfeOS@<x\x8b7s8S@\xbd^Q\xc7\xa4\xc9S@y_j\x8dY\xdaS@\x85MjoI\x91S@\xdd\xaf\xad\x81_\xd5S@\xa26\x16\xabU\xc8S@\xf70)\xc97\xc1S@\xb8+\xeb^\xd8\x9aS@\xcebj%K\x88S@\xf2\x992\x86\x97\xe7S@\x9e`S\x15\x85\xd6S@\xe5\xec\xa9\xa40\xa4S@[MUf\xb6\xdfS@?\xee\xa4\x06\x07\x94S@\xc3l\xcf]Q\xc1S@a\xbdD^\xebiS@ 4gs\x1f\xc3S@\xd9\xce5\xa0V\xceS@\xca\xc7\xa0\x17\x9f\xc9S@\x15\xc0\xc2\xef9\x87S@i\x95\xcbhy\xdaS@w\x15\xb7R5\xdcS@\x0e\xa1\xcc\xbbnmS@\xfd\x83\xacB\xf0\xdcS@D}\x19^\xf4\xccS@\x08\xc6\xac\xe5?\xccS@\x19\x87\xad2\xce\xf0S@\x17J\xcc\xc1\xe9\xd9S@\xde\xba3h\xe6\xa2S@\x1a\x94U\xc9\xea\xe5S@#\xd3\x17r\xfdUS@\xa9\x84\xef\xf2\xf2rS@\x9d\x9dNu9\xb3S@\xe8ye\\i\xd9S@N\x1e\xb4\x01\xb7\xc5S@f\xf74\x94\x91\xeeS@\x1be\xba-\xea\xd6S@\x13\xbeEJ\xb5\xa0S@\xebk>$|\xe9S@\x18+4\x04\xac\xa3S@,q\x89\x84G\xd9S@\x86\x89\xcd\x93\xbf\xc8S@\xe9\xfb|\r\xa3\xa8S@\xda\xbcYk\xc6\xd3S@\xa1\xd3\xc1\xd1\xd8\xc9S@\xd5(\r\x8d`\xcbS@}\xc3\'\x02{\xdbS@s\xb1\x13V\x91\xbcS@\xac\xe3|qX\x9aS@\xcf\xc8\x13\tl\x81S@_\xfb\n0\xadOS@K\x14>\x0e\xc4\xd9S@t\xd5\xae\xca\x87\xc1S@H\xaf\xb5\n\x1ftS@l\xc6\x92\x1b\xf8\xe7S@\x10\xd9"G\x1b\xe0S@J\x0e\xe8\x0c\x13AS@\x89\x9d\x88\xf2?AS@V.\t)\xdc\xbbS@\xf5HN\xbe\xfe\xe0S@\xeb\x00Q/W\xcaS@76$e\x94\xe6S@"\x91>\x9dA\xa2S@\xbd\xac\xce ROS@\xa3\xd5+h\x94\x82S@Er\x87\x16j\xc3S@\xb3\xe77\xc9\xdd\xcdS@\xe4\xb6\x0c\xb3\xbf\xbeS@b\xc3\x85\xca\\\xc8S@+~r\x8d\xfd\xb5S@},\xe7\xd8\xc3\xbfS@G\xa2\x96\xf8\xa4;S@\xe8B\x03{\x03\xf3S@_\x9b\xd2&y\xe1S@~\x1d3\x13\xdcuS@\xed\xaaX\x91\xeafS@\xb5\x0b\x04\x0fBnS@\xb0\x0b\xca$\x1e\xe1S@\xd1\x0c|Z\x06\xe6S@\x8a.?\xec\xce\xaaS@Bp\xe8\x7f\x13\xc8S@\xc2\x91\xf2$\x7fvS@\xf5\x81\xb0MQ\x85S@i3#\x16f\x8fS@\xb5\x9al\xc1\x1c\xc3S@\xd5\xcd\x92\xfb\x9d\x86S@\xc1Yo\x8bH\xd3S@E\x9b\x0f\xdc\x84\xe0S@\xafVo\xa3\t\xddS@2\x93\xf0\t\x95\xddS@\x81\xff\xaa\x12\xa8\xdfS@\xe7\xb9\x15{\xeb\xc9S@\x96\x82_M\xb2tS@\xd3\xfb\xc5P \xceS@\x89\x02#\xe5uFS@e\x86"\xae/\xa1S@\x7fd\xa5\x08\xc5\xe3S@\xe5$4\xb5!\xd5S@\xad\xa5\x03\xa9\xcd\xc2S@ g\x99:\x1c\xc7S@C$\xfc\xb0?\xe3S@D\x1a\xd4\xecE\xe0S@\xc8\xb0\x8b~eZS@X#%E>yS@__Q2\xefMS@C\xdf\xa2Q\x0b\xd0S@n\xee\xec\x9f\xf6\xbdS@s\x02r\xbb\x10RS@R%\xf9\x04W\xd3S@l\xef\x96\x01\x86\xbdS@\x95\xddU|\xec\xeeS@\x98l&<\xcb\xedS@\x05\x13\xf0_\xb0\xc1S@\xf1\x86c\xba \xe2S@\xe8\xc5B"\xe1bS@o,WS9\xcdS@L5\xf7q\xd38S@\x11\x08e\xdbS|S@\xcf\xbe\xfd\x8f]\xd9S@\x9b \xeb\xe5k\xe7S@N\xa01\x06f\x8eS@l\xf6\xbc\xbaFnS@\x90u{r\x87\xb1S@\x92)\xbb\x9c\xe5\xe2S@^\x104\xb9P\xd4S@\xb0\x93>C\xd7lS@\xb28\xea\xedG\xc9S@\x1f\xc6\xcc\xce\x92\xbfS@\xf6\x00C\xa1s\x81S@\xf6\x03\xdb\xec\xea\xa7S@q\xcb(8\x19\xefS@p\x01p\xe5\xbf\x7fS@8\x0b`\x82BxS@\xc6\x8bk\xa4}\xc0S@\x93\x18Y\xcc\xa9\x90S@\xadj\x98,\xf5\xdaS@\x96oz\x8c\x0b\xb3S@S \x05:\xd0\xa9S@\xe0B\xc6\xa2\xf0zS@Y\xcb\\\x01%\xeaS@\xc9\xd5\x168\xed\x9aS@ZJ\xcc\x1e\x1a\xe1S@p\xa2\xb0\xa5\x91\xf3S@<\x9b\t\xc7\xf6\xc5S@\xd8G\xb1!\xff\xd2S@j\xe2\xf82\xb1OS@~Z\x1a\xe1\x07\xe4S@\x1dX>e\x1f\x89S@mf\xb2xW\x84S@^\x94\xd0\x17\xab}S@\xb4t\x86\xb7\x0b\xd9S@e\x90\xf6m\xc6\xefS@\x91\xd9v\xad\x88\xc4S@\x1f8%\xf3\xaanS@\x13z\xbb\x84\x9a\xc9S@\xe4G\xc0"W\xd3S@\x9aT\x08\xdd\x06\xe3S@\xa6\x92\xaf\xe9\xbe\xc0S@\xfb\xff\x05\xd9K\xb1S@\xa9\xe1+mz\x9cS@t$\xa6\t\x0b\xc3S@\xde\xa8\x9dm\x8dlS@~\xe4v\xf4@\xc4S@\xbd\x05j\xdd\xc2\xcbS@hlt\xb5}\xc3S@)\xb4^ssjS@UDV\x9c\x8f\xaeS@\x9d!,(\x86yS@6\x16\x17\xf7.\xa9S@\xb2R\x89{g\xc6S@\xa5\x1b\x17\xf4\x8a\xccS@Q\x84.J\xd6\xcfS@4Ar\xe9\x8d\xccS@A\x10\xdfk\x1b\xc6S@\xd0\x0eP\xe6\x11\xe2S@\xeb\x9a+\xe8\xfc\xb6S@\xcf\x98\xaf\xa5\xe9\xccS@QS\xce\xbe9wS@\xcdZ\x10\x8d\xbc\x87S@]J\xd1\x9d\x8b\xcbS@\x96l\x88\x86<\xcdS@\xef)N\xf5b\xc2S@:\xab\x1c<\x8b\xb0S@#\x88\x9a\xe1k\xeaS@\xed\xd4\xc8r\x07\xd8S@u\x1c\xd3Y\xf9\xc9S@\n\xc17\xc8\x04\xaaS@(\xfb\x92Q\xc7\xdeS@\xf0\x93\xdf\xdb\xed\x8eS@!\xb9\xb0UeTS@\x10\x8d\xb1w\x1aeS@!\xad\x8b\x97Z\xdcS@\x89\x9f#\x1c\xbfsS@\xcf\xae\xb3\xdb\xe9{S@\xac\xe7\xf1\xf9\x81\xdeS@S\x03\xa4\x9d\'\xacS@\x07\xdbu\xf6\xfd\xcdS@\x8d\xd7B\xca|\xa3S@;w6\xb5\xf4\xc3S@pC\x99\xd6a\xc7S@Q\xc2E\xc4\x99\xe4S@\xbf\xeb\xde:\x89\xa8S@\xaf\xd9\xbd\xa9MyS@\xdd\xf3\xd8\x90Y\xd5S@\xe1\x18ev\'\xe2S@UY\xb13\xd0\xd5S@\x83\xd5\xf9\x972\xdfS@K:\xd1\x96\x88\x84S@\x91\xb6\xf2\xfe\xe0\xb9S@\xe1HfI\x90\xceS@\xbf\x81\x08\xbf\xa9\xb0S@\'\xa4\xe7M\x89\x9eS@\tP\x9bz}\xb5S@\x96\x99\x86\xd7"\xadS@\r\xc7M\xb1\x8c\x9bS@\x8a\x1fIrC\x90S@\xb9\xc9l[\xaf\xa1S@\n\xb6\x1e~\xc3dS@\x08\xdbV\xb5\xd3yS@\xa7\x84y\x9dZ\xe5S@\xa2\xe9\xb9\x84\xa5\xe3S@\x17\xedk\xba\xdegS@\xf4\xebgwN\xc0S@\xc6*%k]\xdaS@\xcd/\x13\xc4\x0bnS@\x15T\xa6\x8d\x9d\xc9S@\xadX\x06|y\xc1S@IY\xb6\xbc\x0c\xceS@\x85\xae\xe0\xde\x15\xdaS@\x19\xe2\'\x90\t\xdaS@\x9b<\x0e\xfc?pS@\xce\xc0A\xea+\xe3S@\xe8\x89\xc1nJES@\xad\x10\xce~D\xc8S@\x1f\xff\xach\xf1\xbdS@a\ts\x99\xa5\xd6S@\xa4\x14\xb7%=gS@\x97\xec0\xd0\x8e]S@\xcb\x9dN\xf5[\xc6S@F}\xdc\xd6\xcf\xd4S@\xda\xd4\xde\xe8\xd1\xe8S@oH\x87+\x18OS@\xd3\xc3\t\xe7\xae\xd0S@S=x\x1e\xad\xadS@\x877\xf26\x0fpS@\xdf\xcf\xe3@\xef\xc3S@\xac\x8b\xe5\xbcP\xacS@\x8d\xc0\xb9\x16:\xcaS@\x88\xbfAD\x05\xcaS@\xb6\xe9p\xb2\x1b\xcaS@\x1b\xf4\x11j\xb6\xdbS@?2H\xa1\xa8\xe8S@,1\xad\xefs\xe8S@\x06\x91\xe6\x9er\xdeS@\xe0d\xdc3}\x9bS@#\x91\xbd\xa4\xa2US@_\x1e`\xc2\x11\xe5S@p\xc9\x17\xe9d\xecS@\xe8X\xe3Z\x83\xf4S@\x08\xbe\xb5\x15`\xb7S@\x97\x0eE\x08J\xebS@GE2\x8f\xea\xbcS@[\x025\xf67TS@_\xa6U\x0c\xb2\xefS@D\xa4\xf6\x1dt\xecS@s\xd8\x0e4\x15\xb7S@ye5Ln\xecS@\x14\x91d\xe9w\xbfS@p\xf7\x05G\xa0\xbfS@s>\x80\\\x99\xb3S@\xae\xc3\x07UJ\xa2S@l,\x95\xd0\xb4\xe2S@\\ys\xda>\xefS@\xaa\xc6\xee2}\xedS@y\xc2\x8a\x03\xc1\x86S@\x9f\xf9\x81\x1a\xe0\x86S@:\x08\xd3\xfb\x9brS@\xd6tS>\xae\x81S@c@\xe9\x89\xdd\x80S@\x9f\xb8\x0b9Z\xf1S@A.\xf3\x1d*\xefS@\xa1\xf7o\xb6\xdd\xe0S@\xfc\xb0\xd7\xbb\x0e\xbdS@\x97\x1c\xd3\xe2\x80\xa9S@\x11+c\x15\x8e\xf0S@h\x08C\x1dSqS@\xe3\xab\x1d~`\xbdS@\xd9\xa33\xe1\x9e\xefS@C\xc43\x18~\xe6S@\xf9(\xc4L\xcfKS@\xa3\n\xc0|\xbd\xe7S@B3\xfd\x7f\xf3\xecS@9\xeb^\xf4\xe0\xedS@|k\xf3D\xc5\xedS@\xaf,\x8c(z\xdcS@r\x12t\x98m\x82S@\x0f[\xe2\x88\x1a\xedS@F\xa5%\x16\x9b\xecS@C\xc6K\xb3\x06pS@Rx\x88\xb1{\xe8S@\xcb%mS\xfb\xecS@\x87\xee\xf4\xdf\xdenS@\x9c\xca\xc2\xa7\xa9\xd8S@\xf8\xb2s\xa6qmS@\x11=V\x93\x8b\xdeS@OZ"\x02\xca\xa2S@\xf8U\xf9$\x90\x80S@\x90E\xfc\x82\xa3\x9eS@|B\x8e\x02\xb2\xeaS@\xf2oS\xe2\n\xd7S@N\xa2\x00\xeb\x99\xd3S@s\xe2\xd0\x9d\xfc\xeeS@\xe9\x1a\xd1\xb51\xa0S@m\xd6&\x00\x13\xebS@4PkL\xd7\xeaS@\xf7\xe1.#)\xe8S@\xbc\x18\xeeQ_\xe9S@S\x14R\x80\x0b\xa1S@~\xad\xf2ER\xe5S@?g\x1b\xa2\xc5\xddS@:w\xe2h\xe5\xadS@\xd8q$\xa6\xf5\x87S@r\xd9_\xd4\xe8lS@\xbb4_vE\xe8S@\xd1\x18\xf8\xe8\x86iS@\xd8b\xe20W\xcfS@\x80Lt\xc3\xc2\xd4S@nU\x18\xff;iS@\xc3?0A\x1c\xc6S@T\xae|\xbdE\xe6S@\xb9\xf4\xc1\xec2\x9bS@\xbb]\xf2\x92]\xf2S@\x92\x01\xc2\x17\x07\xdcS@Q\xe9_f\xb5\x9dS@\xb1\xd4E\x15k\xcfS@\x9a\x84\x08.\xea\xe0S@;\x9d\xc1ov\xc1S@\xf7\x0c\xf5\xe2\xf1\xe2S@\xf8!\xe93y\xbfS@\xe6n\xbb\xac\x8d\xe2S@\xfe\x8d\xd7Y\x12\xe2S@\x0b;\xc2\x9b\xf2\xe1S@D\x07\xd2(\x0c\xe2S@\xe6?\x06\xa5\x8e\xcbS@\xab>+Q\x06\xa1S@.\x8b\xef\x82m\xe0S@_,inZ\xcaS@\x07\xecT\xec\x06\xa2S@4\x89{\x19%\xcaS@\xe1P#"\xf3\xe1S@\x86\xb1\x18\xec\x96\xefS@\x12\xfe\x9a\xadE\xdfS@\xdf:G\xb0\xba\xefS@\x00 \x0cH}\xbdS@\xcf\xa7\x0c\xaf\xab\xc5S@\x9c\xbb@\xcc<\xc9S@\xd7\x11o\\\x86\x9dS@\x02\xc6\x8dR{\xbaS@g n\x9d\xda\xc6S@\xf4\x0b\xa8"w\xddS@\xa5C\xd4\x05^\xc7S@\xddW\\\r\x92\xdcS@J\x0bU\x02\\\xdcS@v\x81\x9b\xaf\xbe\xf2S@\xa4\x14Wj,9S@k\xa0\x9f\xfd(\xd1S@\x0c\xf6\x0c\x90v\xbaS@\xf9\xe9\x85C\xf6\xf3S@\xac}\xf6\xeb\xcb\xdaS@\xd5\xb6~\xc7\x02\xc6S@\xa8\x14{B\x1d;S@#$\xc6\xd44\xc3S@=k\x8f\x82b\xc7S@\xe7\xa4\xf5\xe0\xdb\xd2S@x\xd1\xa7.\xc3\xd2S@\xbeD\xe3\xcf\xee\xc1S@dVm\x89\xfb\xb7S@\x8f@\x86\xa2\xfd\xc1S@\xee\x98\xd8\x01\xa2\xf1S@\x01\x9c\x8e\xee]\xf4S@\x89C\xf3\x8e\xa3\xb8S@\xe5\xb4\x01\x19R\xd1S@\xf2\xde\xad\xdbd\xf0S@vs\xba;\xd3\xa9S@\x14\xe7?\x91g\xb8S@\xbf\x87\xa4\xb6\xf6@S@\x03\xd8\xad\x01r\xc0S@A\xa5w\xc6\x86\xd2S@+N\xb2\xe6\xdc\xf4S@\xe3\xcb9\xb7\xdb\xc8S@\xd8\x9at^\xf3\xcdS@\x80\x8e\x85\xa8\xa4\xf2S@o\xf8\x944~\xa9S@f\xb0\x8e\x83\xdd\xb8S@:\xb1\x00\xe8\xc6\xb8S@&\x8e\'\xd0\x8c\xbdS@\xce\x07t[\x01\x86S@\'\xe5s\xcb\xf9\xa5S@\xac\xed\x94\xfb\xfbJS@E|\x127MLS@\x13\x19\xb0m\xc2\xccS@-\xff\x07\x8dv\xc5S@\xa9\xf3|7\xda\xe4S@\xef-y\xf1H\xa8S@\xef\x1a~\x8b<\xd3S@9/\xfb\x08\xc5\xe3S@\xd2:\x94`\x88\xc7S@\x08\xc9Ns,\xbdS@sj\xf4\xc64\xbfS@\xd8^x\xf7G\x9aS@\x8e\xd8\x03u\xdc\xbcS@N\x1c1\xe5\xc1KS@_\xd4f\xa2\xee\xc7S@\x10e\x85\n\xbe\x80S@\x9a\xda\xd8\xfc}\xb2S@\x90\xb4\x9e\x1d\x87\xb3S@\xb8a\xb5\xad\xd7\xc5S@\x92V\xbf4\xfe\xbdS@\xbaK\x9a\xc8\xef\xb2S@\xea\x11\x93|D\xcfS@y\xa6\x833A\xd3S@\xbb\xa9\xeeH\x1f\x7fS@/\x88p\xe8\xdd\xa7S@\xc9\x14\x81\xceR\x88S@\xf5\x8b\x90e\xda]S@L\xa8\xb8\xec\xdabS@ft\x93\x02\xd4\xf1S@gGO\x92\x80iS@\x80\xce\xb3\x8b\xb0hS@i\x91(\x98GJS@\xa8\xfb;\xb6\xcb\xc8S@\xd7\xd2\xaf\x8a\xae\xc7S@\x11\x04i\xe2M\xb7S@\x0ee\xd1%\xc9\xb7S@\x83\\\x93G\xf7\xb7S@q\xed\\a\xbd\xa7S@5\x80Kb4uS@\xa8nX\x8e\xf1\xceS@\xbf\x12*\x10\xde\xccS@\x96L\x08\x90\x95bS@ZY%\xc1W\xc5S@\xbfA\xaa\xa9\xb0AS@\xc2\xeeP\xae0\xb4S@\xc4\n\xc7\xb7\x11\xadS@\xe4\x93\xd4\xe6C\xd0S@\xef)\x06\xaa\r\xbdS@\xc2\xd6\xb3\xcf\x0e\xbdS@\x93V9\xd4\x88\xd2S@\x0f\x1a0\xa5\xfe_S@\xec\xa6\xe3\xc8\xa3\xd0S@D\xf5\x8aa\xbd\xe3S@\xf3f\xec\xedw\xbbS@\x10\xe9\xca\\v\xeeS@d\xc186\x01\xf2S@\x83z3=9\xc4S@P\x14]\x03\xf6\xf4S@\xb3h\xff\xf9\x8f\xb2S@\xc5H\xa2ak\x92S@\x91\xbe\xdc\xd1\xb7\xb2S@=,/\x9c\xdb\xe5S@C\x1d,\x80+\xbeS@E\xacJ\xc1s\xbdS@\xd7\x8c\xbe\xde\xc8\xbaS@\t\xcby\xe0\xd0\x97S@q\xd5\xbc\xde9\xc2S@\xbdD\r\x8e/\xdbS@\xb9\x8c\xa0\xf9\xa9\xbcS@\xd9\xd4\xfb\xb6\x0b\xc9S@[\x07\x95\x07\x8f\xc3S@V\xf9\xb8\xfaY\xb7S@d(\x9f\x08z\xc2S@\xf8\xe5\x7f\xd4B\xc1S@\x9e\xe0\x1b\xe0\n\xd6S@\xa9\xfb\xf6\xcf\xff\xe5S@\'\xe8\x07-\x1f\xa9S@\x19\xacf\xdd\x17\xc3S@\xbbt-\xa3\xe5\xb4S@*\x12\x10\xfb PS@\xa94\xb4\xdf\x9b\xbeS@\xc5\xa1U8\xc4\xc2S@\\yJrN\x84S@W\xc4\xfd\xc1\t\xf4S@\xf9\xccF\xa7\x13\xbfS@-\x8b\x1fUnhS@O\xed\xb4\xcb:\xd2S@F\x92\xe3\x8b\xe7\xcdS@\xb0\xb2DpS\xbfS@\xc4\xb6\xf2\xcck\xc3S@\xb0;s)\xd2dS@\x04\x11\x8f\x90A\xc9S@\x8c\xef\x878\x13\xcaS@\x8e\xcf\xaf\xf9\xcb\xcdS@,\xce<Y@\x87S@\xa6m\x00jx\xdcS@6\x99/\x16n|S@\xcfD5p\xfa\xcfS@k\xfc\xc6\xb2\xe2HS@G\xa1s\x99\xe7|S@\x82\xce3\x0f\xc4\xbbS@\xfeA-\x01\xa4\xcfS@\x02\x1a\xba\x1c\xad\xa3S@\x8b\x05\x95t\xbd\xbbS@\xef\xe2\x01\xa8\xc8\xc1S@\x1f\x91r\xe8\xa9\xbdS@r\xfcL\xcf\xf6\xd1S@\xe1\xa5\xd0\x0b\x8b\xbdS@B*\xb1\x7f@\xcaS@eJ\xf6\x1a?\x86S@\xe6Y\x1dG\xf9\xc3S@O\xc0\x9f{\x1c\xc8S@c#_&\xd3yS@\n\r\xfaR\x1e\xc3S@h\x95\xce\xde\x19\x87S@Gx6YN\x85S@\xfc\x98\xe6\xa1\x9a\xadS@s\xc0\x07E.\xc3S@\xe5-\xf8\x134\xbeS@\x90\xeb\x96$\xdf\xc8S@\x96\xe1\xe0\x80!gS@\x8f7\xfd%g\xc6S@\x9ev\xbe\x99\xba]S@\xc9\x11;\xe7M\xa5S@#\x12\x90\xa8\x9a\xb2S@\xf7sn5\x19\xc8S@\x98s\x93\xd8\x16fS@O/\xbe\xd2\xed\xc2S@\xe1\xb3\xc2\xd0`\xc7S@\xec\xd7\x98\xf9\xb7\xc0S@D\xdfZ\xadl\xd3S@X\t7\xef\xca\xe3S@\x8c\xaf\xba\xb0~\xc8S@\n\x98\xcb-\x8e\xc3S@\x99w\xfb<\x96\xc2S@V\xe5\xb4\x96N\xdaS@eU\xd9\x12\xf2\xc7S@4m\xaa\xf1\xda\xd9S@\xae.\xca3H\xc8S@Vh3\x176\xc3S@\xe4\xd2{V\xe1\xb8S@b\x86\xe1<\x07\xdfS@\x98\x07\\\xf7\x14\xc2S@\x88\\\xd3J\xde\xc3S@\xecW|\x98a\xd3S@\xb4e\xe6\xaf\xb8\xd2S@\x91\xf2\xaa\x96\r\xc1S@\x96\x0b\x12\x89\'\xc9S@\x11r)\xcd\xf0\xd3S@s\xa6C\x1c\xb7`S@:\x10\xe0\x0e\xa4\xd2S@\xfb\xceo^\xdb\xcaS@\x80\xd8\xab:\xd2\xc5S@v\xc3i\x98\xb3\xc5S@D\xb2\xe3GR\xc6S@\x05\xcf\xcd\xbbk\xadS@[\xcf\xb7z"\xbaS@/\x1d\xcb\x86\x16\xc3S@\x1c\x91\xdf\x1e`aS@\x96l\x15\xf43\xc1S@\x11\x8a\xa8\x14\xaf\xbaS@\xe8)}\x1cl\xafS@\xf8\x87\x11A\xa4yS@V`\x8c\xd9\x04\xccS@\x00\xae\xd9\x18\xa7\xebS@ONg\x98\xda\xbaS@\x9a\xc0\x85\x0fT\xcdS@\xf0\xbc\xe7\xcf\xb5\xaaS@-\xd6\xd0\xd1\xf6\xc6S@\xe7\xd4,\x0b&\xccS@\x03\x85\x91\x82\x1f\xd7S@,\xfc\xeb\xdb\xe4\xeeS@\xa2\xc3\x00\xae\xcd\xccS@ZS\xd2g\x1d\xc5S@cAE+\x99\xd7S@O\x92B\x054\xa9S@\'A\xeb%j\xc0S@\xbe\xc4\x13\x93N\xbbS@wgQ\xfaZ\xc6S@:\x804\xb75\xc6S@\xd9C\x0f*\xc3\xc4S@\xf2\xac\x8c\x8d\xcc\xb3S@\xd85\xa7,S\xd3S@\xae_\x1f\x03Z\xb5S@\xffB\xf88\xa0\xc6S@4\x17\xe91\xc5\xc7S@\xac\x89\xda[$\xc6S@N\x8b\x97t\xd2\xcfS@\xfeT\xc9\xa4\xc6\xc7S@7\xcd\n\xc0\xb5\xefS@\x1e\xa4\x07c\xe8\xdcS@r\x0f\xcb\xa4\x8f\xceS@\xc5J\xeb\x1cy\xceS@[\x0f\xd6$\x9abS@\n\x02B\xe4\xc5\xbaS@\r\xccx\xff@\xcdS@\xff\xa6G\xc86\x88S@m\xa7H\\K\xaeS@\r\x1c\xb5e\x10\xd1S@R-\xfdT/;S@\x0f%\xedi\xe3\xbaS@:\xe1X\xc6\x86lS@\xbf\xd9h\x14\xd9kS@kn\xaf\xdegQS@\x1b\xe1\x81<?\xc5S@:\x9d\xc6\xa2\xd1:S@\x88O`)b\xcdS@\x0eN\x81{\xf0\xc5S@H\xd9\x81\xdf\xb7\xc7S@\xc2\xc0E\xac\xf1\x87S@}\xf8\x88\xede\xc5S@\x7fN\x8f\xf8\xd9\xc1S@+`R\xca\x17\xbcS@sB\xc4\xe2|lS@\xbf1 \xa6\xf8\xadS@\x97\xb2\xb1*\xcc\xc6S@j\x10@K{zS@\xdc\x19\xcf\x12n\xc5S@\xdc\xa5\xdeV\xda\xd0S@N\xbb1\x9a"\xf3S@@\xa3\x02&\xa8\xc7S@D\x92\xa0\xd7\xba\xc5S@Y\xe5\xbc\xe3$\xe3S@1\x14\r\x8c\x00\xb2S@\x1c/D\x0c~5S@\xef\x89\x94$v\xcdS@\xaa\xfa\x00=\xe5lS@)O\x19\xee\xb7\xc8S@\xfb\x9e\x00\xc7\xf7\xaeS@w\xd26\xd6@\xc7S@\xbe\xda<\xb5o\xadS@\xaaZ\xfeNg\xceS@\x1cd\x96BR\x9eS@q{_V\x0b\xc9S@\x13a\xcd*\xd8\xbaS@\x08w\x17wQ\x9fS@A_M\xbe\xfd\x9eS@\xdbpA\xb9\x9c\xc5S@\x7f\xf8\x92\x84r\xc3S@\x83\x15\xc6\x18E\xbcS@x\xf5\xa2\xe3.tS@hW\x81\x83\xec\xd1S@y0Z\xa4\xbf\xcfS@\nV\xb7j\x0f\x9cS@\xfes\xa9\n+\xc9S@\x15\xf9]a\xb4xS@:$ \x97\x15\xe3S@\xb4\xf9\x92\x15yxS@\xd1\xc9N\xaa\xf8\xa8S@\x06q%E\x91vS@\x1fBlZ\xb5xS@\x9b\x93\xdeZ5\xdfS@1\xb3.\x86>\xd4S@\xc14\xb0\xc6\x01\xf0S@X\'hg\xc1\x8bS@\xc8\x15\t\xa7\x1d\xcbS@6\xc7\xb9\x1a4\xefS@\xa4\x11\xff\xaa\x0e\xc3S@\xfc9\\A\\\xcaS@\xbb\xd6\xfb\xc2\xd0\x82S@\xb1\xf2\x0c\x8d\xe9xS@\x10() j\xcfS@\x95\x02c\xdb\x01\xcbS@\xe4\xf8|\xf3\xe3\xcaS@\x0fQ\x08\xcc\x12\x8bS@\xcc\xc8\x89lo\xc3S@\xd0\x97\xdc\xe7?\xcaS@\xec\xe8\xa2\x06\x91\xe0S@\x166N\xee\x0e\x82S@\xda\xd1\\\x1c\xc0\xb4S@\xa4\xa6\xb1\xf10\xd5S@4\xcc\xd4 \xe4\xceS@\xc9S\x1d\xd6\xa4\xd1S@\x7f\x9d\x11\x84\xb5GS@\xba\xb6m\xe804S@\x8e|\xc0j\x0fJS@\xe0\xc5\xf1\xe0\xba\xcaS@\xcbZ\x15\x10X\xa5S@C.Po?\xc8S@a\xb3|\xaf\xff\xe0S@\x7f\xab\xeeP\xf7IS@D\xd6\xeaX>\x9cS@\xcba4"f\xd5S@<\xef\xf6\xd8\xe6\xa0S@\xc4c:\xa0|\xe1S@!\xeeM\xd4s\xe6S@\x07\xd84\xf9\xd9\xc9S@\xc5~\x02%`zS@=S\x1f*%\xe5S@\xaePp\xfc}~S@\x05H\x07\xc0\x80\xc0S@\t\x10<HM\xcaS@7\xf5L\xb8\xcc\xecS@-\x19\xaf\xcb\xac~S@\x95\xb4\x88\xa1\xdb\xc1S@\xd2\xc8\xf2j/\xcbS@O!`\t0\xe0S@$\xbc\x8cr{\xcaS@\xb0<\x07\\\xe9\xbaS@)\xcfO\xbaV\xccS@\t\xd4\xcd3%\xdeS@Z\xab\x01\x8b\xe9\xa2S@\xf7\xed\xe3{\x8c\xccS@\xd9\xa9F\x04\t\x7fS@T_\x99\x97\x8e\xbdS@[\xba\xaf\x12\xbd\xd6S@&z\xf6b^\xcdS@~\xed\xf1a\xd0\x87S@\xcf\xa5\xa6d\x80\xc1S@\xc8T\x01B\xbf\xdeS@=\xban\xa3\x88\x8fS@|\xe13\xcf\xf3\xe2S@\x9e\xec\xf9\xce\xc1kS@\xa3\xb3\x1f\xb8\x90\xc8S@5>\xf0\x91\xfb\xdeS@\xf6\x18F\xd8\n\xd4S@\x14\x8b\xf0\x8b\xa0{S@\xc5\x0e\x8e\x07\xdavS@\xaa*\xe7\xf8\x8c\xcbS@\xba\xf9U6#\x89S@\xb2!mV\x85\xf4S@\xfb\x0b\xd9K\x9a@S@""\xb0\xd4[\xe3S@\xbc\xd9kj\xceyS@\xac:\x87\xfbH\xe1S@\xa5\xe4f\xe2}\xe7S@\xe1\x83[\xb3\xba\xd4S@\xfaG\xd0\x9f_6S@\x91E\x90\xbc\xf6\xb5S@\x86\xf0\xdfBc\xc8S@\x89\xa6\xf8LK\xceS@q\x14\x03\xe5@\xc0S@\xaa\xac\tIA\xc2S@\xe3\xd6\x81\xaf\xaf\xc0S@\xe6\xf2\xc5,`\x91S@C\x19\xaf{\xd2\xc0S@\xe1\x9d\x01\x1aa\xa2S@\x80T\xffp\xc1\xb2S@\xafS\xb8\xfc\x16\xe4S@R\x17\x1d\x03\\\xe3S@\x83\xc7R\x18`\xccS@*\xe9=[\x92qS@#Ef\x8e\x93\x92S@q\xe9)\xc3\xae\xd2S@\xf5\xa7\xdcv\xc9\xc1S@\xee"\x1a\x11u\xdfS@\xb3%\xd7\xe9/\xc1S@\x1b\xbb\xf4BM\x83S@\xb9\x10"\xa3\x18\xd5S@oIe9\x83\xcfS@\xb42a\xcbC\xc0S@\x9c\xbe\xba\x7f\xac\x7fS@\x96\xf5\xd3\xa1{\x7fS@\x06\x80N\xff\xf4yS@\x9d\xe2\xa2\xe5\x85YS@\xba\xaa\xdf\xc2S\xcfS@\x9b}\xb3\x84R\xe1S@\xdfcNq1\xe1S@,o\x16l\x11\xf1S@\x11y\x06\xa2\x13\xd1S@\x84\xda\xae\xef7\x9eS@\x99\xcaT\xf3e\xb1S@dD\x07\xf3\xb0kS@b\x84\x00\xc2\xa9\xe3S@"\xb6\x16y\xd3lS@\xcbQN\xcb\xe6\xdaS@A\xedy>O\xaeS@R\xd1\x0b~\xf9\xf0S@\xd1e\x03\x16\xc8\xd9S@d\x13\xdc\xe0\x95\x82S@\xee\xe1w@\x96\xdbS@\x1a\xe7\xef\x9c\x96jS@\xa3\xcb*J\x10\xd1S@\xa5m\xe2_j\xc1S@\xc2\x91\xf2$\x7fvS@@\xb0A\xdbX\x9eS@\xbe$\xf9\xcb\x10mS@K\x96Zxv\xcfS@\xb1\xe5\x1c\xf1:\xafS@\x89\x03rcY\xd9S@6\xa8\xae`\xdf\xc1S@\xd8\xf58W\xa7\xd6S@m\x13\xe3\x8bl\xc6S@3\xf5{\x89\xfe\xd9S@\xd9\x9e\xce-R\xd8S@za\xbbq\xe6\xd2S@\x1b\xe7\x03\xd7\xb6\x9dS@\xa8\xf0\x1a\xc7\xad\xb0S@E\xb8\xf32\xfe\xcbS@\xf0,A\x1a\xfe\xe4S@\xe8B\x98\xff~\xcfS@\x0c\xaf\x92\xd1\x11\xcdS@L\xf7\xcb3,\xceS@])\x84\xf9\x05\xdaS@\xf2<\xfc\t\xc5\xaeS@\x15;U\xf0\n\xc4S@9\x97\x9b)8\xcdS@*\x93\x835\x8a\xc4S@x\x8f\xdd N\xd9S@p2h,n|S@\xc2\x92\xffZ\xdd\xa7S@\xa9$\xf5\xf5O\x84S@P\xe1\xafC\x1e\xd7S@OBv\x80\xd0\xdcS@U\x87\x87\xd4X\xd5S@\x8d\xba\xb0\xfc\xcf\xd2S@k\x9e\xce\x99,\xd2S@<\xccu3.\xbcS@\x8am\xe6\xa7\x80\xc0S@#\xf9r\x03\t\x9eS@W\xce\xdf\x92\xb4\xd2S@4\x8dM\t\xd7\xd9S@|\xbf\xe2y\xb1\xc5S@\x88\xd8\xf7`\xed\xb3S@\xc7\xf8\x8a\xc9!\xb4S@\xce\x92\x8e\x14\niS@i\xa3\x1a\xc9Z\x80S@\x9c6\x12] \xd8S@;\xd7?\x19\x0b\xefS@\xde\xc7\x87N\x01jS@_1I\x17\xcciS@,\x91\xb9\xb5oZS@l\x8b\xd3\x87_\xd4S@^\xbe\xbb\xcb\xe4hS@Y\xa8\xd6j\xc1yS@z4\xfeG\xcfgS@>\xe7\xbf\x8eu\xccS@rt8\xb51\xd9S@\xa3\xf2HF;\x86S@\xf6\xbb\x04\x94\x9c\xc4S@\x93\x1a\x1e\x8c"\xc6S@\x04\xed=\x1e=pS@5\xa7\x15\x04\xab\xecS@\x92_\x99\x0fQ\xe6S@\xebn~2\xe5\xb2S@\x85\x89\xe7\xbf\xe7\xcdS@\xd0\x1e\xc9^\xf8|S@\xf2\xe9\x96\xcd"\xddS@\r\x9c\xb2\xd2`\xaeS@\xee\x18T\xec\xc0iS@iU#\x8a\xe1\xafS@@\xe6?\x93OXS@\xc3\xd9Y\x7f\xa1\xcfS@\x95\xe0\xf30q\x90S@\xa1\xe9\xa5\x1ch\xddS@\x95\x8f\xa1\xea\xfc\xd5S@m26}\x01\xc6S@\xc5\xad\x98\xbd}\xe1S@(i[\xb9y\xbbS@\xa7;S\x17y\xd5S@w)-\xebd\xdaS@\x81\xa5\xe98$RS@\xc2\xd4\xdeMOOS@\xb0\x96n\x89[jS@\\\x94^\xf5B\xeaS@\'\x83\x1c\xa2\x87\xd4S@a\x9b.\x9cj\xadS@\xe0\xe0y\x9d&\xbaS@?n$\x8b\xed\xd7S@\xcdhUs\x88\xb4S@\xeb"\xc79\x7f\xd5S@\xe2|\xad\x98o\xc8S@\x89-\xf5\xecy\xe8S@\xe1\xe8\xbe\xb4\x04\xe5S@\x03y\xed\' \xb8S@b\xachd!\x8eS@\xd6b;\xe6\x19\xbfS@\t\x02\xc5|\x98\xb3S@\xe1$D\x9ct\xdeS@\xd8\xc0_\xf4\x8c\xc2S@\x17\xf6\xaaaz\xcfS@\xb1\xd8V)V\xddS@\x96\xd2tLR\xd7S@.\x91n\xb5\x1b\xd4S@\x9c\nH\xfe\x1b\xc7S@B\xcd\xb2V\xac\xc2S@F\xdex\xbb\x8c\xdeS@N\xe7d\x97\x14\xd4S@\x1cU.0\xc5\xe8S@#L\xfd\x00\x98RS@rQ\xa6\x86\xba\xd6S@k\xf4\xfen\x8f\xe0S@\x08\x8f\xccA\xf4{S@-~\xd9\xdb\xabjS@*\xfc\\\x046\xa1S@=\xd2\x08#\xaa]S@\xdd\xf2%\x964\xe8S@\xe8;F\x04\xf4\xd4S@\xa8\xdd\xe3\x00\x9c\xc8S@\xf9\xca\xa2}!\xd1S@3\x0f`ck\xc7S@s\xb2\xa9.U\xeaS@\xca*\xe3l\xc0\xdeS@\xa3\x98j\x04\xa3\xdbS@\x90\x99R\xf2V\xd1S@\x8d\r\x85\xb0\x9f\xe3S@\xc5$T$\xc5mS@=\x1d\x87\\\xd8\xc9S@]a-\xadK\x9fS@\xbd\xb8\xb5\xafnkS@T+5_\xed\xdeS@\x89\xcb\x87\xfbe\xccS@\xb5\xa4=.\x9d\xeaS@9G\x9b\xe4\xb7\xe8S@\x10\x9c\xc1)\xa0\xb9S@\x01_\xc7Q\xc6\xe0S@\xb7\xc3\x8a\x06\x95kS@\x95v2$e\x9eS@\xfa\x9b\xfe\x8c\x83\xc9S@)\x0c\xec\x81\xe2\xc4S@A\xb6\xc4\x0e\xcf\x9cS@\xe5\xafA\x1b7\xddS@\x8df(\x9dq\xd6S@j\xa70\xec\xe8uS@N3\x83\x99\xb0\xc8S@\x9b/\xf1\x0c\x1a\xddS@`/\x90G\xff\xeaS@+\x87-\xf4r\xe3S@\xcdE\xdc\xdf\x8f\xe0S@`\x1f\xb5\x1a/\xebS@R\xa6\xfah,\xcbS@958\x1e\xcc\xc9S@n\xc2\xa6\x10\xdc\xdcS@4\xfbax\xd5\xd6S@\xafLs\x14\xb3\xc6S@\x02\x01\xdb\x8f\x97\xebS@J\xd2s\x11\x8f\xe8S@\xf1\xd3\x1cJ5\xe0S@\xb2\xe4\x0b\x8fc\xa5S@c\xf2\xb7\x98R\x80S@\xc1\xce\x17\xc2\\rS@\xfam\xaa\xbe\xe1\xbfS@\xc9T \xcc\xca\xabS@\xed\xb6\x11U)\xecS@d\n%;\xd7\xd3S@\x83\xf0V\x94\xc7\xd7S@\xc5\xd0\xfdE\xa3\xbcS@\x9dH#e\xfb\xe8S@\xccqy(\xfb\x80S@8t\x0b\xadr\xbcS@\x83[\x92?\xd3\xbbS@\xc9\xa5\'\x91`\x93S@\x87W\xf2"\xd0\xcbS@S\x17\xa8\xd7\x03\xc9S@\xcdf\')\x1a\xdcS@b\xa0\xeb\xfb2\x88S@\'\x8d\x01Q\xd9\xa4S@\xc9\xc9\x16\xb4\x05\xcbS@\xb8\x8ef\x13S\xadS@Im\x15\x0f\xf1\xb3S@\x9c\xe5\xf0y&\xd4S@\xf2\x92\xa5\xff\x03\xe3S@\xd5\xd9\xb8\x04\x9b\xdfS@\xf40Q\xd94nS@\x90\xd8\xe0\x90\xfe\xe4S@\x10\x13\xb16\xe1\xbdS@\x1ara\x99\x9e\xd8S@L\xd9\x7f\xf0\r\xedS@\x16\xa7\xfd\xb5\xf6\xadS@\xab^\xd0 u\xc8S@\x90+0\x15\xdd\xcdS@\xd0_C.CoS@\x14;&\r\x08\xd9S@q\x8c\xbd\xb9"\x86S@Ptl\x11\x90PS@\xff\xe9\'`n\xa0S@\xe7\x07\x11\x12\xb2\xaaS@\xb9\xcc\xa8\x83\x00\xabS@\xaaE\xd3-\x98\xb4S@\xce.v\x11\xa3\xdcS@\x15\xa97"\xbe\xb6S@\x8f\xc9\x81z\xbc\xe3S@\xcf\xc9\xa14?\xb1S@\x86H\x1eG\x12\xeeS@]\xef\xa5wB\xeaS@\xc3\xe7\x1c\x8d\xaa\xddS@L\xbb\xbc,\xfb\xdaS@\xc4\x0b\xc6T0\xc2S@\xc0\xef \xba\x11\xeeS@E\xcfU1V\xd9S@\x7f\xe8\x0f?\xbd\xcdS@,\xf71\x01\x14\xeeS@*\xbc\tf\xc5\xbdS@vOK\xfar\xa8S@{\xd5S\xcfA\x86S@4\xb0L\xdd@\xeeS@\xe5^?\x8d\x06\xadS@\xbd/hb\r\x7fS@\xdd\xcd\x03(\x9fVS@\xd0`\x11\'\x95\xeeS@\x16\xc8\x85\x9c"\xddS@\\/\xb0\x85$tS@w<M3#\xcbS@RV\xc8\'T\xeeS@m^\xcf\x93\x0e]S@\x93\xe2\xa3\xc2|\xeeS@\x11H\x97\xe8\xa5pS@\xea[qq\xce\xcdS@\xa9|\xb8\x90z\x84S@K\xd8\xd3\xb3K\xd0S@\xf2^\xd1\x08\x1e\xdcS@\xe9\xb9\xa3+a\xd8S@#\x11\xf4\x7f\xea\xe3S@\x90\x9d\xb3ut\xc8S@\xc0\xcd&\x95\xeb\xa7S@\xb5\xb0a\x19"\x85S@\xae\x03SYx\xcfS@X\xc7\xfc\xf4U\xb2S@*\\zx\x1d\x7fS@\x86\xb0U9\x8b\xe9S@,S\xd8k{\xe8S@\xd4\xb3\x19u\x0f\xd4S@\x9e\x8e\xc3\xc4\xa8\x80S@\xc5&\xcf%~\xb3S@\xe3c"\xb4\x07\xddS@f\x99\x8eNO\xe8S@\x84\x02\x17\x91r\x80S@6(\x88\xe9#\xd0S@\xbf\x87\x05\xc6\x03_S@\xd1\'\xa9\xc4vvS@\xffQ\xd1\x07\x95qS@d\xb6`\x0c\xeb\xd9S@\xe5\x0e+\xd4!\xaaS@\x08\xdd(\xea\x10\x8eS@\xe8p\x18\xb7=\xd5S@W\x9d{j\xa4SS@f\\o\xc1;rS@\x08"\x08\x10\xacvS@\xa0\xa9\x83\xac\x14\xd2S@\xe7\x94%\xbfz\xdaS@\xf3\x1b~\x8c>\xdcS@Af\x0c\x08\xf5^S@\x80\xbc}\x84\xaa\xddS@\xc6%T\xaf\xdfwS@\xa6$\r?\x91\xdcS@\x93\xa9\xdby%\x82S@\xdfa\xed&\x18\xe1S@\x06\xeb\xddMu\xe9S@\xfe\x12\x1d\xf5\x17\xbaS@k\x1e\xcb\xe85\xd2S@\x88\xf1rO\x8d\xe9S@b\xc7\xc6\x94$\xdeS@\xaaus\xec\xad\x81S@\xda\xfa\xa3&W|S@Y\x85\x8e$w\xdeS@\x8a*\xd5O\x9a\xddS@\xc2yK\xcf\x84\xa7S@\x99\xba\xef\xc3p\xf1S@%U\x96n1\xa0S@\x16L:vY\xbdS@\x06(\xd6\xf3\xff\xe9S@d\xd5\x88\xe6\xa5\xdeS@\r\xfd\x9b\xfe\x9d\x8cS@\x1e\x83\xcbE\x08\xa1S@bp\x057\xc8\xa2S@\x8bWB{\x0f\xe3S@k\xe9\x95K\x04\xccS@\x982%Q\x80wS@\x06C\r\xcb\xf7\xa6S@\xea\xab\x97\xca\xb1\xc7S@\xa6d7\xe8\x9f{S@\xee\xd7\xc4\xa2\xb2\xc8S@2\x87\x96\x91zPS@`\xdd4d\xb5\xc1S@[B\x9d\x88myS@\xcb\xf0]\xd2\xc3\xeeS@\xd4v\xbb\xd2q\xd9S@a\x06\xfc<p\xbcS@G\xd5\x98\xbda\xd1S@n\xfa\xe3\x80\x07\xa7S@,\xd91L\xb9\xa6S@\x85\xbb.\x95\xea\xc3S@P|\x1d\xea\xc5\xd0S@\xf4k5\xcda\xeeS@Q7\x82\x84N\xeeS@0Y+\xb7\x90\xd6S@/T\xd3\xf3\xb5\xc0S@\xe4\xfbc\xc6\x88\xaeS@\x88\xc7>\xecE\xdcS@\x97\xd8N\xbd\xacRS@m<\xf86\x17\xb7S@\xd5h\x04\x9e\xe3\xe2S@\x02\xaa d\x84\xebS@IK\xc2\xfdG\xcaS@\x86\x02Y\xb6h\xebS@e\x9a\xacp\xb0\xf0S@\x96\xb3\xf9D\xacZS@]\xb2\x0b%`\xcaS@=#G\x1dq\xd7S@%\xbc\xc3\xe4U\x8cS@r\x02\xd0\n\xd5\xc0S@\xe4ur\x10\xfc\xefS@\xbd\x1e\xd0\xb9V\xf0S@\xd1\xaa\xc9/z\xc1S@\x16g\xef\xd0G\xbcS@\xa9\x10W`e\xbcS@\x02\xd0x}\x1cRS@\x89\x06\xa6\xb7\x8e\xd1S@\xcf\x13\r\xdb\x16PS@\x9f\xd8\xe8\x1f\xc6\xe7S@a8\x903\xc7\xdbS@\x819\xe8\xc8q\xc3S@\xf6/\xb2D\xac\xe5S@D{a\x8b\xea\xf5S@\xbe\xc0\xbd\x87\xf0\xc4S@\x12\xbb\x19\xf3\xc7\xefS@\xc3gC\xf88\xe2S@S,\xe7[F\x9aS@\x83\xfb\xcez\xa0pS@$ND\x890\xd8S@W\xcbexk\xe2S@\x9b*g\xb45aS@\xf5f\x8dO\x1c\xe8S@\x99\xaf\xa3[\x8e\xe5S@\xf7Tt\xe4OuS@Li\xbf\x92%\xdfS@\x97\xd9KF\xb5\xb7S@\x12v\xf2j\xec\xdcS@&y\x1c\xa4(gS@l\x05\xdb\x86\xc0\xcdS@m\x9a\xb2\x85\x87\x8dS@\x8b+\xb9H\x0e\xacS@\x1c\xe1\x02\xcd?\xdcS@\xa2@k4TaS@\x01j\x11\xbd\xae\xe7S@\x1b\xb5\xf5\xe9\x9b\xe2S@\x95\x19!\xcf\x93\xccS@\xba\xcf\xf2\xc8\xe2\xdaS@\xd5!$\xc7\x8d\xb7S@\xa0\xbeq\xdaW\xe0S@\x1c\x87\x88\xf9\x9b\xe1S@\xb2\x94\x0fu;\xd4S@\xc6\xf3\x10\x8a\x8a\xdfS@J\x04\xa9@\xb2\xdaS@\xb2\x8e\xa2\xbe\xb1\xd3S@\xd7\xf7V\\\x9c\xe1S@\xf3\x17\xa3\xe0\x95\xecS@aT\x17\x00\x95]S@\xfe\x7f\x00\xd4\xb5\xdeS@k\x134L\xd0\xdeS@\x90ke\xbcW\xccS@oD\x9f\xf2[yS@\xad\x02\'\x8e;\xdcS@\xe7\xfe\x1b\xd4\x1c\xb7S@io\x9dJ\x1c\x80S@\x0c\xbf\xe9<\xb2\xd1S@o\xd5\xd7<f\xb8S@h\x98\xc6\x06z\xd9S@\x81\xe1G\x86\x14pS@T\xcc\x81I$\xe2S@\t\x8d8\xf6\xdd\xb2S@z\xc5w\x1ew\xd3S@\xea\xf3\x8eT\x02\xe0S@\xdc\xaad\x8db\xb1S@0\xd9\'M\x9e|S@\xde\x93\xe7\xd4\xbd\xe2S@\x04\x95\x82\xfc\x9d\xd9S@\x8c\xf7i\tt\xdeS@\xda\xda\xce\x8b\xbc\xb6S@\x15\xb7/X(\xe2S@\xb1J\x93N\xef\xacS@wI\x83\x8f\x08\xe1S@a[\r\x8d\x90\xd5S@[:9+\xe3\xdcS@=\xe3\xfd\xaa\xc1\xb4S@\x83n\xa6A-\xd8S@Cw\xba@\x03\xdbS@\xf3<\xe9Kj\x83S@\xa1\xc5\x04\x17:\xbaS@\xcdf\xc7\x87\x14\xeaS@\x07\xe6j6n\xc8S@\x18\xf9D\xb8\x00\xd9S@\x03\x114\x03\x1b\xa8S@A\xcd5\xaaH\xa8S@\xa6\xa3\xe8\xd5\xd7\xc9S@\x15\x7f\xcaW\xa5\xe1S@8\x8d<\xc3`\xb9S@]u\x83`\xd2wS@\xac\xc4M\x1fE\xccS@\xd9\x15T\x19\xa2VS@\xe5\x9d\xc7\xbb\x85\xddS@\x08\xd9\x10\x16!\xdeS@\x89\xec\xcb\xf6*\xb8S@yW \x9eF\xcfS@Z\xa1\x80#HvS@;=\xf4\x99\xda\xd9S@\x80\xb4\xa6I\xd2\xf2S@\xb6\xe9\t\rk\xf3S@\xcb\x0bFt\xee\xc6S@\xd6\x1aC\x813\xb4S@i?\xd7>\x89\xa7S@\xbd\x0b\xcc\xe4\xc6{S@\xe9v\x98\xa3\x1b\x81S@\xee\xf2/J|\xbbS@\x8c\xb5\x02XD\xe4S@h\x1aR\x12\x85\xb6S@@\x13\xa4o\x81\xe7S@\xfc\xf1\xae,\x90\xdcS@\x16\x15\xe2\x14F\xafS@\x08@\xa5EN\x83S@\x8a\xb2D\xb5\xdb\xddS@C\xa3k:t\xdaS@n,\x97\xb0\xe9\xd7S@\x84\xbfj\x1b,5S@x\'\\\xec\xf5\xd5S@\x0b\xa1!:@\xc8S@)\x0f-\x99\x0c\xcbS@\x94)\x80m\r\xc7S@\xf4h\x08\x01C\xf5S@\x94\xae\\\xf5\xa7\xddS@\rv\x15\x06\xa0\x80S@\x02\xd2\xf0\x98\x8b\xe3S@\x14aA\xcf\x0b{S@\xb8\xf7;g\xd8\xa2S@\x1dq!\xfc\x9c\xbbS@\xb2DW\xda\x89\x80S@\x94\x127\xd0V\xd4S@\xe1\xb9\xa9&\xfe\x9eS@\xee7\x15\xec\xc0\xd7S@s:\x04:\xa0\xe4S@ f\xaf\xb2V\xd1S@\xd5\xb1\xd5BB\xf2S@z[e\xc3\xa3\xbfS@,b\xee\xe17\xc9S@\xae\xd2\x9b\x87\x9d\xd4S@\x88"\x11\x1e\xef\xb3S@u\xf5\x81\x87\xc5\x9bS@\xe2\xf2\x90\xf1\xdb\xdbS@\x1d%\xe5\xb7\xa9\xdaS@m\xa5Q~\xca\xe5S@x\x07(i\x05\xc6S@\xd9\x16\x9d\xfa#\xbbS@\'\xcfg\xdfP\x9bS@*\x84J\x7f\xc8\xbaS@\xbe\x0bjIB\xc6S@\x95\x0649\x15\xd8S@A2\xab5u\xf5S@\xd8\xae\x9dl\xc5\xc9S@m/n\x9f\x04\xdeS@\xb5\x1a\x9a\x979\xc5S@9\x99\xfc\xf2\x90\xa7S@\x14\x83Bul\xa0S@>-\xbd\xcbJ\xa3S@<\xec\xd5(1\xd0S@\xaf8q\xd8s\x7fS@cB]\xc7R\xc1S@\x97\\\xb4\xb4\xfb\xacS@\x8e\xb0Qt\x1a\xdfS@BX\x9d\xa0\xb2\xaeS@$\xdd\xc8\xe46\xd3S@rcF,\xd2\xdbS@B\x05\x14Zf\xbdS@\xe2A@w\x0feS@J\x13\x06\xb0\xc4\xbbS@\x12\x0811\xa3\xb8S@\xf3`g\xb9\x80]S@e\xc8\xa2\xe6d\xccS@\xda-\xa9\tX\xd1S@\x8b\x0bk\xec\xbb\x94S@f\xf4E\x00#\xcbS@\x8b\x1aF}\x1c\xb3S@\xe5\x0f\x92\xbb[\xe3S@\x91-Trt\xaaS@Za@\x81.\xcdS@B`\x1f\xf8E\x7fS@\xe17r\x83\xd6\xd4S@\xcf\xd1\xd8\x04\x12\xacS@\x90$\x1d[\x11fS@L\xc2,\xb5\xf4\xc1S@]\xf3\xb9\x85b\xc5S@\x14\xc7_f\x91\xe0S@\xdf1\r\xeas\xcbS@\x8a;\x9a7\xc9\xcfS@\xa2\xdb7\xd0\x85\x9eS@K\xc2\xffC\xc0\xbeS@9b\x7fr"eS@\x05zO\xfe\xa5\xd5S@D]CO\x08\xdaS@\xaa,\xf1\x84\x99\xdcS@\x05\xa2\x17\xf0\xb4wS@Af\xbf\x01\x19\x87S@\x8d$\x98\x06\x01\x7fS@\xc1WFzM\x92S@\x03\xab\x83\x07&\xddS@\xcc\xbe\xd6!s\xb4S@\xf9\xb1z\xda\x94\xb4S@8\xe4\xbb\x97\xda\xb9S@\x1eJ\xb2\xca\nhS@\x93 \xb7T\xdb\x8dS@\xdd\x94\xd5K}\xc3S@\x89\x8f\xb2\xf6\xf1\xc3S@\x02\x85@?%\xc2S@\x03\\\xc5~\x94\x8aS@N\x89\xce\xdei\xb9S@\t\xf1z\x17\x94\x8cS@\x9b\xc4\xb0\xa8\xe9~S@"0\xd0\x9a\x89\xc6S@\xfa\x7f\xaaN`\xddS@\x13\x1cz%\x03\xafS@M\xf8\xaa\xf8\x82\xceS@_\xcb!\xcc7\x86S@w\x1fb\xab\xf4\xb5S@\xe5\x84\x0f4\x91\x91S@\x96!`*\x94\xc8S@g3$\xb8\xad;S@\xdeZ\xa4O\xb7\xb8S@\xf0\x0f\x95l\xe9\xe0S@\x05\x8a\xab\x1f[}S@6\x82a\x81\xb4\xaeS@\x19\xddWz\xda\xd1S@\x90\xfa\x88\x1e\x9d\xe5S@W\xdaMBK\xaaS@O\xc0j\x16\xb6\xadS@\\R\xd1\xf6B\xe2S@"\xeb\xf73\xf3\xd6S@\xab@\x8b\xba6\x83S@;f,Z\xb7\x83S@\x16\xad\xf5G\xff\xcfS@\x19"\xc0\xe4Y\xb8S@\x07\x82Fx\xf9\xbdS@\xd3\xa3\xc6}\x82nS@\x16\xb8\xe8CG\xd9S@>NDB|\x83S@x\xd8\xb4\x1f\x8b\xdfS@\x04\xc0\xc6\xe4\x80\xc1S@\x86rU\xc5\xbf\xbfS@\xca\xf7\n\xc1\x80\xd1S@&\x8e\xa7\t\x07\xb8S@\x87\xd4\xae\xe6\x1e\xc7S@M\x06\xa3S\xb6OS@.)y8J\xc0S@\xe8y\xaf\x02\xb8\xdbS@K\x9e\xeew\xcf\xdbS@\xe6wt\xecV\xc8S@\x10wS\x10\xdb\xb4S@\xf0m\x0f\x06L\x86S@*A\xb7x\x90\xf2S@\xf7fD*O\xc8S@A\xee\xa5Kw\x8fS@\xffY\x8a\xe2\xb7\xddS@ \xad\x89Z\xea\x90S@_-LASWS@Px\xfe\xfd\xb2\xdcS@\xd8\xb4vK\x02\xc9S@\xb0\x00\xdb\xfc#\xc2S@\xf1\x94?\x81 \xb7S@5-\xd1\x0f\xb1\xd5S@d\xa4\xa2q\xc5\xf3S@\xa8\x04pP\x03\x7fS@~\x8c&\xf4\xa3\xc9S@\xf5\x0f7\xd5\xb0\xb9S@\xc4\x03\xe6&\xe6\xdbS@cv\xcc\x91\x8f\xd4S@2\xe3\x99\x1e\xdc\xcfS@\xda^\x04<\xaa\xc8S@x-*\xdb\xa1\x8aS@\x10\x8b"\xdaO\xddS@\xb2c\xa7UEmS@\xc8\xf0\x9aRu\xaaS@v\xcf\x8f+\x7f^S@<\x9f\xc5\xc1XxS@ d\x10\x91\x16\xb8S@\xc0T\xf4\xbb\xed{S@\x00`%\xcfU\xd3S@\xd0\x90\x1d\'G\xd7S@\x97\x8b\xf0\x90z\xceS@\x9e\x8e\xdbT\xdb\x9eS@D\xd4\xe9\xb9\xd4\xb8S@\x99\x98\x91\xb0\xc7\xdaS@\x82\xf5\xd40\xc6\x81S@\xbeU\xfaK\xb1\xa4S@\xdcU\xa1\x8c\xca\xbeS@\xedv\x8ca\xca\xd9S@i\xa7\x87M\xf7\x9dS@\xb3\xe2:P^\xdcS@r\xf9f\x0c\xb4\xbfS@\x85i%\n)\xc9S@\x8e\x7f\xd8\x02%\xa5S@\xd9\x8c\xa5\xcb\x90\xd5S@\x9ae\xd3\xc9\xa9\xceS@\xc15\xabe|\xe9S@\xcc?q\xed\xa6\xd0S@0\xd8\x9bYy\xc8S@\x14/\x0f\xe0\xe2{S@-\xb7\xdb\xa6\xbf\xd0S@\xeb@\xbfM\x9e\xe1S@\xed\xed\xa2\t\xa6\xb2S@\xb7vq\xd4\x88\xd0S@\x87\xc8\t\xc1\xbe\xdbS@A\xffl\x1d\xf9lS@\xfc\x89\xf9\xacXYS@\xd1\xfe\x9e-||S@\xe9\xf3Xv9\xd0S@\xa6\xa5S\xb7%\x92S@\x9b\x91\x12\x1d%wS@Q\xc5\x03e\x1a\xeeS@;\xf3\xb6\xe0\xbd\x87S@\xb2\xe1Q1\r\xc0S@\xde|a\xd1\xc8vS@\xa6%\xba\x18|\xcbS@z\xb8\x11\x9f(\xcdS@\xf2\xdf"\x11b\xe4S@\xcaW8N\x0b\xceS@\xc4;o,*wS@\x88<\xaf\xd4\xad\xd6S@\xcd)\x11EX\xb4S@\xd1\xb1u3\xeb\xa1S@q\xce\x8d\x15\xa0\xd9S@e6\x81gz\xe7S@.\x19\xe6\xd1)\xdfS@k\x8f\xe2\x9fG\xe3S@\xf6\x07\x7fqX\xdeS@\x9c\xaa\xa0\xfb\xfbkS@\x0f\x11F\xc2q\xc5S@,\xd1\xbdW\x8c\xe0S@6\xffN8x\xdbS@\x15}\xee\xd2\x1e\xe2S@}Y\x9b\x8e\xd5nS@2\x02sb\x0f\xbcS@\x000d\x19\xd6\xefS@\x8e\r\'\xc1Y\xe0S@\x95\xe1\x86\xb3\xa5\xd6S@_g5m/\xd3S@\x1d<8\x9b_\xe3S@XPB\xe9\xd2\xbfS@\xc3\xf8\xf4\xc5\n\xb4S@\x0e\x0b\x02\xf6\xd9\xa7S@\x8c\xb7c\xa2>\x9eS@\xdbB\xfcO\\\xc1S@:;\xcd[A\xd8S@Z!\x9a\xb4\xd5\xdbS@TfQ\xb6\xe6\xe8S@\x8f8W\xee\xfa\xd0S@-\x9c\xb1\xf5v\xc9S@\xe9\xc9h\xb7\xec\xd3S@\xa0\x06\x02gf\xa0S@\xd0\xa8t\xdd`\xe5S@M\xe6lR\xe5\xd7S@\xcf+\xe0\x05\xf8\xafS@s\xfa\x1fuK\xd8S@r0\x93l\xc7\xdcS@y$+\x81$YS@\x11\x9b\xdc$\xd9\xd2S@\xa8F\x8e\x96\xe1\xdbS@\x90\x17\xe4\xdb\x18\xd3S@P/\x8a\xf7\x90\xcbS@^\xf8\xf1\x9dL\xb7S@\xa5\xb1\xae\xe4>\xd3S@\xdcE\xf6\\F\xb1S@s\x12lI$\xd8S@\xdd\x9a\x18\xcf>aS@\x11\x19\xaas@\xa8S@\xbc\xdaS\xa2\x9b\xceS@[s\xc0+.zS@\xaf\x8b\x07`&\xe4S@N\x84\x13\xa4\xc3\x82S@\xec\x08x\xac\x13\xcaS@\n\xc6\x93#T\xbdS@\x12\xe3\x83\xb0\x08\xdeS@c\xb1UX\xf5\x83S@\x1f\xc4\x95q\xf1\xd8S@V\x16\xac&\x13\xd4S@w/\x90\xf7\xb5\xcfS@o\xf7\x89;[\xb3S@\x91@\x0e\xf10\xdeS@_\x9c\x0b\xf5\xf1\xa8S@\x834w\xfc\x9d~S@\xbfj\xc9\x0f\x89iS@\xe2,K\xc4"\xe2S@%e7\xcec\xe8S@<\xe5\x87\x86)zS@\x9fh&\xcf\xa3sS@\xa2^-\x15\xf5\xd3S@\x80x57\x07\xd7S@\xb6p\x86\xca\x03\x94S@\xb0\xe5ys|\xd4S@/$R\xf7A\xe4S@\x9c@\xa42}\xcaS@\xf2s\xe2XX\xb0S@4\xe6{\\\xb6\xbbS@\xf3\xc0\xa4~\xba\xbeS@\x03"2\xda\xdd\xc9S@\x87\xc6\x1c\xca]\xa0S@ 5\xe30.\xe2S@\xe1\xd5zy|\xc0S@^T\x0b.\x81\x89S@q\x10}\xfbG\xaaS@\xe5C\x04\x88R\xd3S@\xa0\xef\xf7^\t\xcdS@\x00W\x93>\xa6\xc3S@\x98&s\xb9\x17\xd0S@%!\xff\x1e\x8f\xc9S@\x84\xbe\xc9Nz\xe1S@\x1a\xa2\xd3B\xba\xb7S@\xa8\x93\xa7\x05\xc0sS@\xa6\xff\xfbj\x06zS@\xfe\x83\xde\x88\x01\xdcS@\x80\x06\xc1\x8b\xfa\xc9S@<\xf9\x83\xa0\xb1\x9aS@%\x87UT\x8e\xaaS@\x80\x88\xc6\xcc\x8f\xd2S@\xf8\xd2\xd1\xc3P\xddS@\xc6\x114F\xf6\xccS@\xdb\xb2\xbe:\xc1\xb3S@D\x860Yc\xc8S@\x0f\x1e*\x10\xe1\xdbS@\xbb\x1f\xdc2\xd6SS@0\xd9\xdb\xa3\xc4\xe0S@\n\xf5\xce\x89\xcdwS@\x7f\xdd\xdbeb\xd0S@\x8d\xa4\xc3\xf8$\xc6S@\x8b\xc0\xe8VP\xdaS@\'\x02\x0b\x17g\xc6S@m\x07\x0f\xcba\xb5S@\xc5\xb7\xe2\x1a\xa1\xc3S@\x94m\x14\xb3\x8a\xdfS@\xbb\xa5\x1d\xc03\xa1S@\r\xa5\xd5r\xdd\x96S@.\x16\xcf\x9c\xec\xc4S@\xf97\xc8\xf7\tjS@\xb3\'\x1f\xb7jgS@P+Is\x87\xd2S@\x86IzR~\xaeS@\xe65\xbdTM\xe2S@\xf7\xf1\xf1d\xc2\xdeS@\x7f*8\xd6JmS@\x01\x04p\x83[yS@\xf5;\xd7\x02*<S@\xab\xab\xcc8\t\xe5S@\x810\xf1?g\xe5S@\xadV\x9b1\x86\xe8S@6\x83ag\xdf\xb8S@\xf0\x88Od\xf9\xd1S@\xcf\xd1\x19\x82\xdd\xbfS@\xa8\xb7mO\x00MS@\x95\xf422\xb8\xd3S@\xb0(t\x1d\xe2\xeaS@\xfe\xd0\xe1\x9b\xcdgS@\x8f\x83_!h\xf2S@\xcf9F\xa8;\xddS@(<\x0b$\x11\xdcS@\xe2#<8\xf6oS@\x8a\xe6d\xe1:\xdcS@\x99\x038\x00\xa5\xd5S@\x82%\xd1L$\xd3S@\x8b\x8f\x0b\x9al\xcfS@\xf3\xea-\x9a_\x8aS@|\xb9\xf3n\x9b\x89S@}f\xc8<=\xc8S@\xe5\x05\xb7\x91\xaf\xbfS@o\xc15|;oS@\xf4\xe5\xb8&(\xe5S@\x12\x915\xe2]\xe5S@\'&F\xddk\xddS@\x8f*\r]\xac\xdbS@\xfc\xf7\x9f\x02!\xdeS@(\x1e\xf0/\xd5\xb3S@4\xd2\x12\x8b\x08\xe8S@)\xc0\x0e\x0e\xfd\xc5S@R\'-\x88\xe2\xf2S@\xd6\xb1\x98\x98#\xf3S@p\r\xa0N\xd4\xc6S@_Wu\x18\xa8\xb2S@UZ\x14m\tiS@a?7\x9e\xa1\xf1S@JD\x94\x7f\xdd\xe6S@:-\xc6\xde\x8d\xd2S@\xc8\x8f\x99\xb7\xcb\xc5S@xK\xc1\xf8\x94\x8aS@\xa6\x04\x12\x10\xee\xb2S@\x94\xde\x18\xcc\x00\xddS@\xc2RK+s\xc8S@!C\xc8\x0f%\xb4S@\xb3\xe4\xb2l\xef\xe7S@B\xed\xbf\xe9\x1ffS@yk\xf5\'+\xe8S@\x9e\x10\x14\x9d\x8b\xcdS@._H\xac\xb9\xf5S@\x95Fq\xf2\x17\xcdS@\x9a\x92\x1b#0\xd3S@m\xee\'\x9e\xe5\xb3S@I\xcc\x1d\xdf\xd3\xc0S@T\x1fC\xaa_\xd1S@\xedDC\xfb?\xf5S@\xf8\xbbE\x9e\xe9\xdbS@\x98\xc9\x00\xd1\xcc\xcfS@6\n\xe5<\x9f\xcfS@\x85]G\xff-\xd4S@\xa6IZ\xe8\x8c\xf0S@!5\xc4\xf0\xad\x82S@[\xa2\x89k\xed\xe3S@\xcf\xd5\x8f\xe4\xff\xc3S@\x12P\xf4z\x17\xf0S@\x10)\x80\xe4p\xf1S@i\xd1v&\xd3\xc7S@O/\')\xc4\xe2S@\xd2#WnO\xf0S@\x1dd\xc0\x84\xc4\xd1S@\xf5\xa8(\x84f\xe3S@y\x1c\xd4g\xc0\xe3S@f\x8e\xdaF\x10pS@?\xf4{L\xfb\xf4S@\x9d?G\xf0N\xe8S@\xb9;k\xfc-\xdbS@l\x0c\xa4\xaa\t\xf4S@\\:\xd6vq\xf4S@\xc0\xfe\xafy|xS@N\xc8\xca\x83\xee\xd2S@Y\n\xe5\x81\x96\xcfS@\x0eV\xdf\x07\x05\xb9S@\xf4\x91g\xf3E\xcdS@\xa1\\\\\xc2\x02\xe6S@\xd0\xc2\xc6\x1a\x94\xf4S@\xff\x9c\x83\xfc\x04\xe8S@v\xa8w\xa6\tmS@\xec\xdb/Q\xa9\xf4S@\x82>\xf8\xff\xac\xc0S@\xa0{\x06eL\x9fS@<\xcfG>\xf9\xb2S@\x83\xb6\xce7X\xe2S@\xa8C\xcfZ\xf2\x80S@\x1a5+\xb0\xa6\xc5S@\xa4\r]\xad\x11\x87S@\r\xfa\xc6!\xc5\xddS@\x8a\x00\xdb\xf3\x8f\xd0S@\x80\xdc&\xa6\xfamS@\xd2C\xe6)\xdfnS@A\x9c\xf5\xb6\xe7\xd7S@\xee\xeb\xcd\x9e\x93\xc0S@\xb0-\xb0U\x8byS@p\xdamQW\xf4S@\x1d,LfT\xcfS@\x11\xbf \x7f\xc7`S@\xe6\xfc\x17V\x07\xd3S@\xb4\xabF\x9ew\xd6S@\xb1[\xc9\x10\x04\xd7S@\x06F\xdd\x82\x08\xd0S@;H\x83?4\xc4S@\x86\x00\x96\xd1\xd0\xd9S@\x9eV\x1c\x0eY\xccS@\x8a\xc98\xdf0\xc1S@\t}j\xea\xd9\xe3S@Z\x06\xd0\xe2W\xe5S@k\x013\x0fF\xdaS@\xe0\x8e\xc7\xf5#\xdaS@\x05\x8eBh\x8e\xdaS@\x93\xa7a\x9f\xc2\xc9S@\xcd\x83<_\x98eS@k\xa1\xdc\xa9G\xdbS@\xbb\xb2\x8fb\xb9\xbaS@\x85K}jv\xbaS@\xe9\x93<\xb3\xe0\xf2S@\xe0\xeb\xf1\x8b\x8c\xc2S@V\xa7\xfc\x08\x0c\xb1S@i\xf6\xa0WG\x83S@@o<\x91\x81\xd9S@\xd7\x9d\xe1,ALS@g\xdfw\xe3O\xdeS@\x9a\x1e\x83\xc8#\xbaS@\x8c\xcb\x87\xb8\xb3\xccS@\x9e\x7fN\xa7+\xc6S@\x05j\x90u}\xc3S@\xe2\x90\x8d\xbdo\xe8S@\xce\x80\xf3\xf4\xfe\xa7S@ \xb0\n\x95g\xbaS@C\xc3R\xa5j\xb9S@\xe7\xd1\x1d@\xae\xd6S@\xf1\x95\xdb,;\xe5S@\x1e\xdfR\x8c\xf6\xefS@\x10]}\xd3\x92\xd5S@p`\xf5\r\xff\xdaS@\xe36\x19\xd7\xfe\xcbS@Db\xf9\xb5\x8d\xc2S@\xa3\xb3\xf7\xf51\xb8S@\x02\xf1\x03\xc2\x8f\xc7S@9\x9cP\tp\xc5S@\xa0\xe2\xfdZV6S@6\xfc\x1e\xf6r\xe2S@\'\xea\x13\xa6\x0e\xc5S@\x00a\xa7\x9b\xf9\xdbS@\t\xe8\x88>\x13\xbaS@\xc1\xa8\xbd0\xdc\xbaS@l}\xec\xa7e\xcfS@\xc0\x01M\xf2\x0e\xc6S@]\x04\xb4\xd9)\xc6S@\x958\xdd\xf5\xcc\xd0S@\xbf\x1b\xc6i\xdc\xdbS@Dk\xa1\xf4d\xa7S@x\xeb\xbehM\xbaS@&\xeb\x82\x19]yS@R:\xf4\xc0\x08\xbeS@\x86g\xac\x93}\xc4S@\xf9\'\x98\xb04\xc4S@_9\xc6g\xd6\xbeS@;\xd1\x1a\xe0\x8c\xc1S@\r\x8c\t\xd2\x8c\xdfS@\xb1Kj?\xe3\xcaS@\x9e\x9a\xc7\x97\xb4\xe8S@\x93\xc9\xd4\xba\x91\x8cS@U\xce\xae\x02v\xdeS@h\xfa\xa1\x8c1\xc6S@\xf9\xfe\x1c\xa3)\xd1S@\x99iV/\xfd\xbaS@\x13\xd5I\xa9\x98\xb9S@\xf6\x11\xb3\xf6\x92\xb2S@\x01\xae\x9c\x9c\xac\xb9S@\x89\x15\x1f[9\x86S@\xa3\xf8\xc1L\xe8\xa6S@\x7f]&\xa5H\xd0S@\xc2\xac\x80\xfa$\xe3S@t\xd9mq\xb2ZS@\x94\xa4\x12\xabw\xefS@,B\xc2\x91+\xd1S@q\xa8\x13>h\xc2S@\x81?M\xc1\x18\xc5S@\xf5SP\xadr\x8aS@\xd7\x05\xd2\x84\xfa\xadS@[\xbe\x7f\x94\x1c\xe9S@\xf3\xae\xf7\x86\xd6\xe1S@\xc3\x0es\xbcX}S@\xa8\xaf\xf2DY\xddS@\xed;y\x9f\x12\xe3S@\xefd\x83\x87K\xbbS@Lv\xc2\xf0J\xc1S@\xe4l\xa8\xac\xd2\xf1S@\xa2\x9f\\\xbb\xf2\xf1S@\xfeR\xe4\xf3 RS@HH\xbf\xcb \xdcS@9\xf7\x94\x9a\xf4\xe1S@\x8f\x95\xcb\xf8\xaf\xdaS@\xa7\xbe\x13\xd0\xe5rS@\xd0\x95\x02\xf6-\xefS@PC\x94c6uS@Ver\x1b\\\xc7S@\xd5\xdc\xf0\xfah\xc6S@#\xf8\x7f\xc62\xc6S@\x7f\xb8\x1c\x8e~\xc3S@5\\\x9d\xd4|\xddS@\rma\xf7t\xdbS@\x0b\xf76\xc4\xb6\x86S@\xb7\x9d\x9eO\x83\xb8S@(C\xe1\xc2\xf7\xe3S@\xb3\x13\x03n\t\xe4S@|\xc8\t\xcej\xd7S@:z*N$\xd7S@w\xee\x03\xb9\x1d\xd4S@\x1a;\x9d\xecZ\xd0S@\r\x12P(\x8d\xe4S@}\xebi\x8bX\x80S@;}\xf8\x9e\xf0\xc6S@\xef\xbe\xd0H+\xe9S@O&_\x1f\xb7\xe8S@y\x94\x9b\x8b~\xddS@\x99#\xbf$e\xddS@\x80\x1fdj[\xcaS@s\xdb\x9f\n\x97\xc6S@\xebc\xaa\x85\xa1\xdbS@{`j\xa7\xc3\xa7S@\xd8\x96\xda\xe9\xab\xb4S@\x1e\xb9\x19\xa4\xc8\xf0S@}s\x1f?\x9b\xd1S@\xf1m\xb5R\xdf\xcdS@\x9el\xfa\xce\xbf\xd0S@<\xd08\x8f}\x80S@GGA\xac\x7f\xcaS@L\xfa\x94\xa2\xf0\xc8S@sy\x01x\x8f\xdcS@\xc0\xbf\x0e7\x95hS@c\xac\xe3\xc5\xfc\xd8S@\xd4O7\xa9\xdc\xdaS@\x93]\xdc6BmS@\xf8\x071\xbc7\xccS@\xe4qw(\x94\xdbS@\xd9\x9b\xa3\x84&\xdaS@\xaac\x14e\xdd\xddS@\'\x801{\xbb\xddS@\x9f\x8f)\xf7\x8a\xd9S@\xffFOy\xfe\x8fS@c\xcczL\xb1\xf0S@\xf0G"DI\xd7S@\x1ef\xa9d\xcd|S@34\xdd\xe6j\x80S@1K\t.\xd5\xd1S@\x84\x99y%\xc3\xc1S@\x9d\xd42\xe3\x96\xcaS@\x1e\xfb\x82\xb4\xd6OS@gP\x0c\x91\xd1\xa9S@\xe0\x11;`K\xadS@\x92\xd3<\xb9`\xdcS@r\x99\x83\x86\x02\x89S@\x92\x8e\xcehV\xd4S@\xf8)\xf3\xa4\xa5xS@E$9\xba\xd0dS@\x18\xaf\x9fK\\\xc3S@.t\xb3J\x92\xd1S@R\xe1\xc1Aq\xa8S@<\xe5@\xe2\x87\xcfS@8\xf6\x07#"}S@\xb2^ \x11\x98\xd2S@\xc2\xa9\xa6\xe7!\xccS@?\x90\xeeO\xbe\x80S@\xf3\xfd\xe4%#sS@B\xec\x8d\x9b\xfa\xdcS@\xe9S\x14\x81\x1a\xcaS@\xe4\xb2e\xe4\xe6\xb9S@\xdc\xd6)\xdeh\xcaS@Czo\xc0\x99\xb9S@\xadhgns\xe8S@\xc7\x81\xb7\xc3\xa4\x80S@\x02U\xc3}(\xc7S@\xd6\xf4\x91\x833\xcaS@\xdd:\xd8\xe5T\xcdS@Lg\x9b\xbd\x99zS@\xf3&\xb8a\x10\xb7S@"\xe5x\xcdC\xabS@\xcc\x87\xe9iJ\xb1S@\xbb\x0bw|\x1b\xb1S@\xfc(Z!\xf2\xdcS@SJ\xef\xa6\xbdyS@b\x13\xba\x91\\\xd7S@\xcdZ\xdd\xa5\xb2\xd5S@^\xda\x1e8x\xc8S@V+\x144\xcezS@\xdf\xb3\xf7K\x1e8S@\xc5;\x87\xeeo\xd9S@\xdbO\xcd\x9a\xad\xd7S@x\x92\xba\xd2@\xc5S@\x98:\\J\xe6\xc8S@\xb5\xdag\x0c\xc0\xc9S@\x7f\x9e\x16\x0e-\xd9S@\xae\xd5>H&\xdeS@\xd5tP\tj\xcdS@ \xe3\xaeY\xbf\xc6S@\x94I\x16\xeah\xb7S@\x91Y\xd6\x1e\x0e\xbbS@D\xa2iu=\x9fS@\xee\x83\xe6,\xc2\xc8S@\xbf\'\xa4\x80n\xd5S@1\t.)\x04\xcaS@\xa5^\x98\xe4\x84\xe1S@Q\x14\x14\xd0\xe3\xecS@\xfb\xe2\xf1\xfb\xae\xc5S@\xb1\xddM\xd7\x07\xceS@\xe25x\xa6$\xc7S@\x9bN\xed\xe4\x9d\xc8S@\x16\r\x04K\xef\xacS@SH\x19\xb8\xfe\xbeS@\xf1\xfev\xec#\xbcS@\x99\xab_Wb\xc7S@\x1b\xc4g\x1a/qS@\xd5\x108\xcc\xce\xc9S@\xe1\xa1;\xc14\xe9S@\x9c\x98\xe2\xd8,\xdfS@\xc0\xca\x18\x8dt\xddS@\xe7\xbd[1J\xe1S@\x85h\x95x\x91\xdfS@z:\xab!\xc9\xc6S@Xqf\xde*\xc3S@\xf2G\xa7\x92/\xd5S@C\x17\x19\x9d\x93\xd8S@\xcc9_\xe9z\xe1S@\xb7B\xc7\x1fj\xc7S@\x80\x00\xf0\xf6\xe3\xe3S@&)\xbb\x13D\xe4S@\xc2\x81\xe1\xaf\xd8\xbbS@\xc1\xfdB\xc0\xc7\xb7S@j>dS]\xc7S@z4\xc1\x1fX}S@G\x1dm\xd5\xd5\xb5S@\xd2\xf6<\xa9x\xccS@u\x1b\x8c\xa2\x82\xa9S@\x93\xaf;\xbe\xae\xc0S@0\x7f\xbfl\x0f\xd9S@N\x93\xd5\xb6ngS@\x9cy\xd5\x94\x99\xe4S@\xcc\x0e\xd8\xb8\xc0\xc6S@$\xcd\x89\x12\xbd\xd7S@a2IH4\xbcS@%\xd0\x89\xee\xe9\xd5S@\x07\xc7\x95n\xf6\xc1S@sX\\\xc4&\xadS@\xb7rY&(AS@`X\xe0]R\xd1S@\xaf\xffxQ[\xb1S@_[\x0f\xf8\xc1\xd9S@\x93C\xb2\xb2y\xe1S@\xda\x9e\xce\x18\xcd\xc8S@\xd6cGD[\xc7S@\x8becef\xc5S@\xc2x\xe5\x1a\x84\xc9S@>\xc1\xd7c\x89\xe0S@\xd0j\xf0\xc53\xe9S@\xc1\x9e\xf0\x11)\xecS@QR\xf6l\xc8\xddS@\x9e\x93&\xada\xc8S@\xacG\xf39\xd2\xb6S@\n\xcc\xbdb\xb7\xdeS@J\xf6G\xab\x91\xe3S@\xea\x14\x97f4\xcaS@\xe28\xf87\x8f\xc8S@A\x1eIYR\xc7S@\xa5\xe9V*\xb9\xb6S@\x8b\x99\x06\xe4\xf1\xc9S@{\xbc\x01\xfe\xef\xa9S@\xa0\xb9\x0e,\x9b\xd2S@\xe8\x88-\x99l\xbcS@*\x97B\xb3\xbc\xbdS@\xfb\xd5\xacv!\xd1S@l\xc7\x9bu\xe4\x87S@vd]\x85\xc8\xebS@\xcf\\:\xfa]\xe9S@\xab\xd8>\x95l\xaaS@7U\xb1\x13\xc3\xc4S@\xf8\xa1r\xa1a\xd2S@5\x85)\xb6\xb5PS@y\x1d\xd0SMyS@\xb2\xces+\x8fIS@Vj\xad\x1a\xaa\xdcS@\xc7{\xcd\xf6\x85\xd8S@\x87\xf5\x81P\xae\xc7S@\xc3\x8d\xc4\x84\xc2\xc5S@\xe95l\xad*\xdcS@)L\xae\xb6\xe0\xbdS@K.[\x1a\xe3\xc3S@\xd5\xd8\xc7\xc01yS@\xb5(\x18m\xd3\xc9S@\xa5\x11m\xc8\x0c\xdeS@Bu\xaf\x8f\xaf\xa5S@YY\xb75\x0e\xa6S@Va\t\x04m\xcdS@w\x17\x8f\xa4\r\xaaS@H\x1a\x1fY\xb0\xc9S@6<(\xc3\xb4\xc8S@\x9c.\x90\xeda\xcfS@&\xd56}\xb9\xc5S@\xd6h[\xf87\xbcS@|\x84\x90\xb2\xe8\xc8S@\xed\x19\xae\xbc\xff\xb0S@qx\xc3\xe7\xa4\xaaS@\x8e\xae\xca\xbfb\xceS@\xe4\xb4\nVT\xb6S@\xc5\x15\xe3\x17t\xdcS@/y\xc9o\xb6\x9fS@v\xe8=]\xaa\xbcS@\x84o\xf5\xf9)\xcbS@\r\xa4~\xb8^\x98S@\xf5\xde$\x8dt\xb6S@E\xf4\xb9\xce\n\xe1S@\x16san\x8bkS@p\x85\x12\xad\x81yS@0\xea\x97\xff$\xc3S@8w\x8f<|\xb9S@\xfd\xe2\xbfgR\xc8S@\xaf\xed\xdd\x89\xb0\xc5S@\x88s^(b\xdcS@\xa8\xc3\xff\xe7\xc6\xb8S@\xa3#\x1e\xe7\x84\xa5S@\xd0\x04\x84!\x13\xe1S@FB1\xe1\xd1xS@\xb51\x9e\x92hWS@\x08\x00\xceay\xdfS@\x0f:%VD\xc6S@M@\xc1\xd3?\xd1S@\xef\x10\x0b\xfd~|S@\xc0\x836L\xcc\\S@\xceU\xa9Y\x10\xc9S@\xbc\xbd\xa05\x83\xe2S@\'\x06S\xc7I\xc8S@\x9d\x90ES}\xc3S@s\xdb(\x86ArS@8\xecm\xc4Q\xbcS@n\x85\x16\xdb}\xe8S@\xbeG\x1c~X\xbdS@\xa2\x1ekL+SS@\x86\xa2y>\x99nS@>\x1c\xb5\x8a\xf1\xc9S@\xef\x8e(E-\xd3S@\x05\n\x0c\xc9\x8d\xbdS@o\xbf2\xf4+\xe1S@T\xaa}*\xeb\xd2S@\xd5\xbau\xb4\xfa\\S@^\x8c*\xf3\xf9\xc7S@C\xfdg\xe2\n\xc4S@\x00\xc2\x06\x9aD\xc8S@y\xd1\xefK7\xeaS@\xf8<\x05\x18\x8f\xc2S@f}\x03c\xc1\xcdS@-\xafl^#\xc9S@{\x00^\xaf0\xd3S@\xe4\x18\x8e\xac \x8aS@\xd4\x95h\xa2n\xd9S@\x7f\rG\xb8\xbf\xe8S@\xc8\xca8\xc3a\xdaS@\xfcar\x1b\x8e\xbdS@\x9a\xb3B"\x1dkS@\x18\x9dR\x13o\xdeS@J\x02\xb6N\xf1\xe0S@\x94\x03\xf3s\xcc\xdeS@\x8c\xe6\x0c\x8b\xc3\xe0S@\xef\xcc\xf0\xe2\xd2\xd7S@=\xf8\xa7\xcd\x15\xd5S@\x90|\xce<\xf2\xddS@G\xf4Zfs\xc3S@\xd9\xf6\x0f\xdaa\xa9S@z\xb6\x19\xd6\xcb\xbcS@\xfa\x8f\x80\xad\xf8@S@Y\xc0\xc0\x1c\x81\xc1S@7FY\x8fq\xbaS@k\x8c\xc1+r\xedS@\xac\x0e\xd9+/\xc3S@P3\xd8\xa4\xcd\xaaS@9\xd8\xac\xcc\xed\xd0S@\x7f]Ov\x04\xb3S@\x93\x83\x04\x1c\xe1wS@\xd9\x10:\x1c\xabuS@\xfe\x17\x85. \xcaS@\xa6y\x8cJ\xfc\xc9S@~\x9d,\x8c\xf2\xc7S@;a\x1c\x18\xd6\xbbS@\xef\x96\xc0/\xc1\xbcS@\xd1\xf0\xe2\xcb$jS@q\xf7\xed~\xc8\xe3S@\x9b\xb2[\xde\x1a\xd3S@\x91\x88W\xf0\x00\xc2S@\x85\r\xdf\x19\x04\xa3S@\xf1\x92\xa7\xf0\x07\xe3S@\x91g|\xfd}\xe9S@0&\xd0_SLS@\xc4d-\xb6\x99KS@f\x14G\r\x87\xd1S@\x7fL X&\xa9S@=\x0b\xa70p\xc1S@{u8\xb1\xa0\xbdS@p^\xe2\x0e\x81YS@S\xee\x85\\\xd4\xc2S@\x13\xcf\xe2g\x9a\xbcS@\x94<\x1e\x8b\xf5\xcdS@\xefp\xa2\xfd\xe4\xbaS@\xe8I\x13\x0cY\xe9S@\xde\xe8NX\x17\xebS@\xbd\xba\'\x97B\x9bS@9C\xb0\xdbt\xd6S@\xd9\xbc\xde\x86\xbb\x81S@\x89L\x08\xb5\xb3\xb9S@>H0\xb3M\xbdS@6M\x9c\x81\x98RS@\xa43s/\xac\xc8S@\x7fS\x02\xec\xc8\x85S@\xde\xf8\xa5\x10u\xdfS@\xb5\x1b5\xeb!\xcaS@#\xd4\xbc\xe4\xc0\xc1S@M\x9c7\xc4UFS@\xca\xf4\x1ee\x18\xedS@\xd6A\x1d0g\xc5S@\x1d\x00\xccx\xed\xa9S@\r\xacf\xc2u\xd3S@\x95\x89A-T\xbcS@\xe2n\xe7\xdf2\xe2S@\x073\x13\x00i\xebS@[\x9cex\xf2\xdcS@W\x18\x07\xed\xaf\x88S@\x01`QL\xc4\xd2S@\xc3,\x02\xf3\x90\xe0S@\x05\x10q\x06\x8f\xb9S@1\xdd\xc1nU\xa5S@\x87\xd6\xa0\xd1)\xa6S@=\xf3\x02z \xddS@=\x01\x01\xb3\x8ekS@\xad\xfe\xceK\xaa\xbfS@\xe3\xef\x9e\xe4-\xd3S@\x01\x8fl\x0b1\xb6S@@U9\x15\xd5\xc8S@2\x9e\x0bT\x84\xa3S@\xcfpP\xeb1\x86S@\xf5%DY\xde\xc9S@\x99\x8cj\xb6{\xe3S@J\xac\xa8l\x18\xbfS@\xa7\t\xad>\xf2\xbeS@\x0e\xec2P\xb9\xcfS@_\xc5\xf8\xf0\xd3PS@\x8f\x0cO\xc6\xac\xacS@\x93\x1a\x1e\x8c"\xc6S@\xb3D\x94r\x96\xd2S@\x91\x91\xc8\x89\x95\xe9S@NhQ\tU\xbdS@\xff\x07\n\x19Z\xceS@\x00\xbe\'\x07B\xd2S@\xdc\xb8\x19\xf6\xa4\x9fS@TS\xdb\xf8\xdc\xdaS@\x95X\xa0\xac\xf3\xd7S@w\x8bl\x83\xf7\xdfS@\xd3\x14Q\xb8\x14\x86S@)]\x8b\xb9\r`S@\x84e\x1a~\xed\xd1S@\x90+\xfdt\xa2\xdcS@2\xb1V\xb6y\xd9S@\xd8\xd79\x9d$\xe2S@\xd8B\xa3\x9c>\xe2S@\xb5\xe1\x04\xb2\x18\xddS@\'w$_\xa6\x9eS@}\x93\x8fi6\xd5S@\xbb\x90\\\xaf9\xc1S@i\xafL\xfa\x80\xc2S@\x16\xe6\xbc\xdb1\xddS@s\xc6pg\xd4\xd0S@3l\xf7\xa7F\xb3S@5)E\xb4\xae\x9dS@\x11\xf7\x92\x91q\xc4S@\x1d\x0786\r\x9fS@\xe8s\xb7Ik\xd2S@\xf4\x1a#A\x8e\xdcS@\xd6<R\xd6\xf0\xdcS@\x9a\xb4\x17\x9bo\xdeS@\xe9\x89\x13\xb6\x98tS@\xa5#\x8a\x0f\x08\xa5S@\xc5P\xabH]\x9eS@\x80\xf8\xca\xd2_\xc3S@@"F\x06i\xd9S@b\x81\xf3\xa6\x82\xd5S@\x03*\x1c\x19m\xcaS@\x86\x11t\x92\xa4\xd3S@||(\x9bY\xbdS@\xdeN\x16\xfb\xef\xa9S@;\x9e\xce\x05?\xbdS@\x829Z\x94\x0f\xd2S@\xffm\xac\xa3\xcb\xbcS@k\xc1W)p\xdaS@=\xa9\x19\xae\x9ekS@/\x06\xfe\x1fj\xcfS@\x9e\xca\x98t\xe2\xcaS@O\xb6\xa5\xcf\x1e\x7fS@\x15g.\xf0\xd3WS@\t\xb3\xcc\x04\x81\xbdS@\xa9b\xb1\xc8Z\xa5S@%\x0b\x8c6\x89\x8eS@\xa5\xd5\xc0\x83\xfd\xd6S@V3\x91\xe3\xc7\xd6S@\x88\x95\x1a\x14\x91\xb3S@\xcc\xe8\xb2\x0c\r\xbfS@J\xa0\x07Z\xd0\xc9S@\x8f\xbe\xb2\xf4u\xe7S@\xfd\xddfh2\xebS@\x01\x1f-\x03\xb9\x83S@\x84\x95v\xa5`\xd2S@\xb6o1\xbe\x1f\xc9S@\xafL\x1c\x1d\xff\xe7S@\xe3749w\xbbS@\x91\x0e\x9b\xcc0\xdeS@\xd8\x0bO\x87\x88\xbdS@\xf3\xdb\x7f\xfc\xfc\xc0S@br/O\x90\xddS@D}\xeeC\xc4\xaeS@\x06\xaf\x1e\xfd4\xf1S@{\x88\x87\x82\xd5\x84S@^9\xfb\x10\xbb\xc2S@\xcc9z{\xa3\xebS@\x81\xc1)\xdfQ\xc3S@4\xf8 \x1a\xf1\xd9S@\x87\xbbgiV\x86S@a\xc0\x83(H\xe0S@\xe6\xa3\x85\xce>\x87S@\xeaIz!\x8d\xbdS@\xf5\xa7[.\x98yS@(\xda\xba\xc2\xacxS@;\n:\x12\xb7\xd3S@B\x07\x11\xe2\xfd\x9bS@\xc5p\xfa\x92#\xcbS@R\xad2\xafL\xf1S@70O\xcb\xda\xc4S@p\xd3\xfb\x92\xb5\xc4S@\x88e\x04\x80\xf7iS@m\x97\xcd\x8eA\xd4S@G`@\\7\xb6S@8\xfcq\xf8\xed\xd5S@\xf5\x15\xba\x1d\x14\x7fS@-\xfc\xe4|\xee\xb4S@\x0f*Z\x19\xf5\xceS@T8\xe5\xd2\xed\xc2S@\xdd\xb6\x18\xa5\xfc\xc8S@\x87\xc3\xb3\xc62\xdaS@\xb0\xc7\xfcm\xf2\xe8S@uT\x01\xb2v\xf0S@\x94\x08k\xfc\x07\xd7S@\x02B\x82\xf8F\xd0S@\xe5kD9\x9e\xe8S@A\xf4C\x12\xd1\xb8S@\xa7\xf8\x9b$\xf6\xceS@\xe4\x1fL\x03"\xcdS@4\x1e1\x18\x06\xb2S@\x06\xff\x97\x8f\x82\xcaS@"A\xe92\xe3\xc3S@[\xacj\xce^\xa1S@\x88\x9e\xbc \xb3\xeaS@\x19\x0c\x8d\x83\xe7\x9dS@`\x0c\xb0\x10\xd9\xaaS@G\xc5\x0e\xfdD\xbeS@\xd2\xd6\x9ak\xb4\xbdS@\x8c\x185\xe57\xb4S@\x01v\xf4\x1f\xb0\xcaS@\xbb\xdc\xe1sj\xbeS@\x8e\x83\xea\x1a\x86\xdbS@\x82A\xefA\x1c\xe0S@~O|\x81\x8fbS@\x8d\x03\x14\xe7\t\xd4S@\x10\xe5\'\x15\xde\xe4S@\x94S<sY\xd7S@p\xd7nE\x03\x9cS@v\xea\xaeq\xabtS@42\xd02\x07lS@O\x8b\xb7\xca\xf3\xd7S@9h\xbc\xb3\xe9\xd8S@M\xae*Q\xbd\x8aS@\xc3\x1ac#\x92\xcbS@\x06\x9c0\xbc4\xc8S@Z\xb6;@>\xc1S@\xa8\xb3+\x9fv\xe0S@\x13\xc9\xe0uu\xc2S@KbX\xf7Y\xe8S@*7\x0b\x94\xaa\xc2S@5c\xf5\x91:\xc4S@\x88\xa7S\xed\xbb\xc3S@\x01\xd0\xebuW\xc4S@b?:\x97|\xd8S@1\xf9\x8a\x8f\x1d\xdaS@\xab\xd64\r\xe0\xdcS@\xbd9vS\x0c\xddS@\xff\xc7\xd6\xe6$\xecS@9\xeff[\x0f\xd4S@(\x86\xec\x9b\xd8\xd7S@f\x8f\xb2\xbf\x89\xc0S@:X2Vv\xe8S@y\x83\xc8<}\xe1S@<s\xd5\xa9\xd2\xd3S@a\x07\x83\xd4~\xbaS@\xaf\xd9!]\xd2\xe5S@\xdd\x9a\xdd\xe3\x9a\xbfS@\x99SO)\xc5\xa2S@-\x9dj\xed\xc8\xceS@\x15l<O8\xc0S@|\xfc\xb2\xc5a\xefS@\xc6f\x84\x83\xd8\xc9S@\xda\x19\x0c\xe2\xa4jS@\xc0w\x1dPA\x9cS@\xf8\x0c\xd5R\xa0\xdcS@\x03\xc8t,\xd4\xb3S@GVyKi\xb4S@\xbc+\x9b\x89/tS@\x0b\xa9\x1a\xc0\xd2\xbdS@\x0b\xcb\xa6\xf9w\xcfS@A\x16\xca\xcb:\xc0S@\xb5s\xee\xdf\x17\xdbS@\\/!\x1c\xd2\xe3S@\xf6\x83\xa4\xa9\x8a\xbeS@\xf9\xb3\x92\xe8\xe1\xefS@Cl<\x0f\x10\xb1S@\'Mvx\xfb\xe1S@\x0c\xb2\x8c\xf3\xf4\xcfS@_\xaaT`\xd6\xc0S@\xb5\'\xe0\xfa\xb2\xd8S@0\x9eE\x03MuS@\xdc\xe9\xb2N#;S@\x92;\xff\xef@\xcfS@K\xc8V\xca\xe1\xdeS@\x85\xb7\x93\xff\n\xd4S@\xe4\x181\xee\x95\xefS@\xeesy\x9a\xb4\xefS@\xb2\xb8X\xff!\xb7S@\x199\x7fFZ\xbaS@H\xd6\n\x14\x8c\xa9S@\x1e(\xb3\xd8\x0fuS@gc\xd1az\xcfS@2\x07\n\xf4\xe0\xd7S@\xf9C\x1c.\xc6\xd7S@\x93 \xfc\xb3\n\xb7S@\xf0\x8bQ\xf8{\xc0S@\x96v\xfd5\x99iS@\x9f\x9f\xe3kU\xd9S@D\x8ez\x8e\xb8\xe7S@O\x97KO\x1c\xcbS@\xfaA!x\xc5\xcdS@8\xaa\xaa\xb6\xed\xd3S@\x8b\xd0\x89\x05\xachS@\xcb\xf4\x82\xea\x8dVS@\xc2\xfb2\xc2<\xa5S@\x95\x0c\xfd\x0e\xf1\xd3S@\xd1\xf4\xca\xeb\xd8\xecS@V\xf7\x7fiP\xcaS@\xac\xda\xb5\x0b^\xb7S@3m\xa7%1\xdeS@\x9c\x1e\xf1\xb2\x18PS@\xc2\x18G\xb5&\xd1S@e\xce\xc6a\xbf\xccS@\xd7\xfd\x02\xb5\\\xccS@\x1f{\xbd4\xa3\xcfS@d\x08\xa9\xc9\xd0\xc1S@\xa4bxx\xd9oS@\xb2!}\x8f\x8a\xdbS@:\xba:p\x0f\xeeS@\xf3\xa4\xf2{\xe3\xb2S@\x87\x849\xd6\x14\xddS@\x80\x9e\x9c\x83\x83xS@\tdp\xb2\xe1xS@1o#{\x8cZS@\xf09P\xc1\xfdtS@6\x7f\xc1\xd0\x9a\xc0S@\xf3\xe2\xd6\xb3d\xecS@\xb5\xe1sP6\xc9S@E\xcd~\x94t\xb7S@\x7f\xcf\x7f2\x0bHS@\x08(.\xe4\x88\xbbS@`3\x06]N\xeeS@\xd2\xf3\xc2\xb0\xff\xbeS@\x9f\xa9:\x99@\x88S@\xd5/\x93\xba\xd3\xa3S@\x82D\x98/?\xdeS@\xc9H\xf5y)\xecS@\x83\x13\xef3y\xeeS@T\x8e\x8d\xb1*\xaaS@\xac\x8e\x16\x14\xeduS@\xcc[\x7fu\xa6tS@\xe4\xecn\x87\xf5\xcdS@m\xeeR\xbb\x9f\xdcS@\x87 ?\xa5\xeaxS@\x0f_%\xca\x9bTS@\x0c-N\xfb\xed\xccS@_\xb1\x0b)\x11\xdbS@\x8c1t\xa0Z\xcaS@\xe6\xaa\x0b\xc6yvS@S\x07\\\x13>\x9bS@\xc5\xefD\xa7niS@/\xf8G\xfa\xf2\xc0S@9j\xb8U\x87\xbfS@\x9a\x96\x94x\xf8\xa8S@\xf1O\xb80\x16\x9eS@)S\xec\xe7|\xdeS@R\xe5t\xd7\xc0\xedS@\xbf\x82\x9f\xd6%;S@Q\x1f\x82}\xe2\xaaS@T\x1a\xf9\x83\xbe\xbeS@\xe7\xb5 \\\xf0\xd2S@m\xdan\xd55\xa5S@\xfb~\xff\xc6x\xceS@B\t\xb2q\x18\xecS@\xee\x92\x03\xc4Z\xb3S@m\xb3\xfd}\x90\xbeS@9\xc4)mq\xdcS@\x84\xac4}\xcd\xd4S@\xf9\xb5iFy\x9dS@\x15\xea]\x0eUgS@\xfd\x83\x9c\xc8\x8b\xe2S@\xec\xb7C\x0c\xe6\xd8S@\x81\x10\xd4k\x95\xd9S@\xc2\xbb\xab\x13.\xd4S@\x99\xa8\xf8WR\xcdS@\x1b%\x99Gd\xb7S@\x85\x9f\xfdqA\xeeS@>M\xce~\xd5\xdeS@\xa2_\\\x15\xdd\xcdS@|\xb3I\xa9\xe0\x83S@\xe5\xa1N=\x92\xcaS@i\x7f\xda\xfe\xaf\x88S@\x17\xbb\x01X\x99\xadS@qE\xe8819S@\x04p\xdbC\xb1\xd8S@\x8f\xad\xe5\x88\xd4\xd0S@s0\x1b\xb7\x1fUS@\xbb\x16G\x91\x80\xdcS@\xdaM\x84\xad\xf8\xaaS@\x8dW\x8e\x1fg\xb7S@\x90\xda\x03t\xe1\x7fS@\xac\x81\x8b\xa0\xf1\xdcS@\xe7\x15\x02\xabR\xcaS@\xa1\xfe\xee\x1d2\xc7S@\xcf4;\x92w\xb7S@\x8e\xa8w\xec\x0b\xbdS@\xb5vSb\x0e\xdfS@\r\t\'\x05\xc4SS@{\xd9\xf3\xda\xe0\xdaS@\xcc\xf4\x08\xb46\xb7S@]R\x1fg\x1c\xeeS@\xa7Q\xbdX\xc9\xcaS@\x88\xf9\x9a\xa6\x1e\x83S@r\xe1\xa9\x9aM\xacS@\xf9\x15\x05\xee\xfd\xb2S@\x18\xcdx\xbe\xad\xa7S@)\x07 aI\xb4S@)/\xe8L\xe1]S@\x03\x8cw\x13E\xbeS@\x91\xf9(LQ\x88S@\xf9\xde\xd8 \xf9xS@\xdf\x97\xb0\xceR\xe6S@\x19\xad\xddfC\xe3S@\xee\x94\x05\x91\xe3zS@j{r\xfa:\xa5S@\x0eJ`n\x81\xb7S@h\x97\xad\xdd\x93\xccS@\xcb^o65\xbeS@F\xc5L\xa9\xd1\x91S@\x84A\x8a\x9a\xc9\xe2S@\xd3a\xc9\x8c\xb2\xecS@\xdf\xb8\x1f\xc5b|S@\x8e)Z\x10D\xc7S@\x04<i\xc7\xfb\xccS@T\xda\xc7DY\xe2S@\xd4\xf8\xe6\xd3\x02vS@G\x12\xf4\xfd\xcfIS@v\xaf\xfa\xf6.\xd9S@ep06\xa9\xe2S@\xd3r\xfc!J\x9aS@F\xb1\x9c\xd8\x90\xa7S@\xca\x93\xa5\x90\xd0\xccS@"\x1c\x05:L\xc5S@{n\xde\xce\xc3\xa3S@a\x0elr\x9ejS@y\xb2q\\:PS@\x97\x8a\x83^\xae\xa1S@\x00\xbb`\xc5\xe6\xa8S@js\xa1r\x98\xecS@"x\x01\xd4g\xeaS@/`.t1\xabS@*\x93\x1dX\xd2\xd4S@\xf0\xf5x\xabk\xbeS@)\x85#\xa4\xd9\xe2S@\xa5\x9a\xa7\xc5\xa2\xdeS@D\xbbL\xdc\x13\x88S@r\xac\xfe\x00f\xa8S@\x98Oja[\xd8S@!\x00Q\xff\xa2\xd8S@\x8e\xe9\x10\x9c\xf5\xdaS@\xe7\x16\xcc\xf7|vS@\x8fQ|\x82\x1f\xd7S@%@\x92\x9e\\jS@\xe8\x85nfn\xedS@\xbf\xec\xe8\x81q\xbbS@\x9e\xdd\xe6\xc1)\xd1S@\xac\xa7\x9c\xddB\x88S@\x03\xad^\xbf\x84\xecS@\x99\x82:q\xbf\xd2S@\xf1v\xd1j\xf3\xe2S@\xbb\xe7\x99\x16\x80\xccS@t\xdf@)q\xd4S@u\xda\xab\x8b\xfa\xb7S@*\\\xa5\xc0v\xd7S@:\xd1b){\xa3S@\x9a\x04\x9b\x16:;S@\x86:\x0b\x10\x94\xe5S@\x96n#\xee\xc8OS@\xcf\x0cp\xed\'\xd2S@\xb2R\xb8\x01T\xd3S@\xd7\xb9Q\xc4n\xd4S@MV\xe6\xb6\xf8\x7fS@39\xff\xf84\xf2S@x\xc0\xd1\xaaz\xb4S@\x9b\xa96xSzS@[\xf5\xe1\x16v\xdaS@8\x17\xd9\xef\x8a\x93S@\x0b\x0bYu\n\x83S@\xdb\x99\xbd\xf5c\xd0S@s\x7fp\xdd\xfe\xcdS@\x86\x99ionPS@s\x97\n\xb6tiS@\xc3\x17\xfc\xea\x1f\xdcS@5\xd5\xe7\xc2}\xdeS@(\xa1\xf2\xaf\x90\xbaS@$H\x88\x0c\xce\xb8S@r\xcf+H$\x92S@s\xa6\x91\xc2M\xb8S@c\xce%2\xb7;S@\x116\x17\xed\xac\xaeS@\x176\x91\x15\xd3\xc8S@\xd5\xda\xfe\xc2\xc4\xc6S@\xc6\xea\xda\x8e\xe6\xd3S@\xf4\xaf\xae3\xd1\xd0S@Z\xe1KU\xaa\xb0S@\x16\xb5:\xe8\xcd\xdaS@\x98R\xc5\xa2\'\x7fS@\'\xcf*^&\x80S@w\xf6\x97\x86c\xb6S@\x0fMN\x10\xef\xb3S@$\xa9\xe9\x98K\xaaS@.z\xe1]\xf5iS@\n\xd9\x92\xee\x17\xdcS@\xbb\x17:\xcb\x01\xd0S@_g\xa2!\xaf\xdbS@\xe8\xcf\xbc\xd7\xbc\xd2S@\x8c;\xf6\xe3HXS@"\x03\xd4\x04\x15\xc6S@\x1d\x1fv\xf0Q\xb0S@3\x8e\x14\x05G\xc9S@\x13\x04\xc8\xff\xa6\xd9S@E\xfe\xb4\x87\xd4\xb9S@\x04}Dut\xdcS@\xffc\x9d5,\x84S@\x99f\x00b\x8d\xe3S@~r\xae\xc2\x85\xb4S@\xc94\xa7\x93p\xc7S@\xb4F\x149\xff\xcfS@\xc1O0\xb1\x97\xc9S@\xf9\xc3\xc8\xd0c\xd1S@R\x98@i\xc2\xceS@\xdbwR\x89\x9ffS@8\x88\xaf%gxS@|\xb5\x97\xd6\x93\xdeS@P\x90\x8dK\xc0\xeaS@\x01\xf1\x80YT\xeeS@\x83\n\xfd`\x1a\xc2S@u\xcb\x92N\xfc\x85S@S\x80\xbdm\xa1\xdaS@\xc27:e\xa7\xddS@\xc56\x99\xb3\xe1hS@q\x0f%b)\xc3S@\x93\x93C\x02+\xd5S@\xba\xd2\xd0\x94\xcd\xefS@\xf4\x03V\x1fgzS@6P<\xd2#\x81S@Lm\xa4\xe9R\xdeS@\xdc\x04#\x12\xfb\xa3S@y\\f\x18\xc1\xaeS@^}p\x9c\x02\xaaS@\xd3\xbc5\xc1\xec\xc8S@\xff\xd4\x08h\t\x84S@\xca\x02\x8b\x1ed\xc1S@\xad=Y\x1bF\xb9S@\xa6\r\x99^\x83\x9fS@\xe6\x8cR\xe9\xd1\xd3S@\xc9NG\xe9\x11\xc9S@\xc7\xa2q\xadQ\xc4S@\x1d\xe4\xaaB\xa9\xdcS@\xcb;\xe3>\xdd\xe3S@\r\x9at4\xcb\x9bS@\xdaY\xd9\x7fN\x80S@\xd0\xe32Y\x07\xebS@\x1cYMWN\xefS@\x03;\x07W\xec\xc3S@5\xc2x\r\x8e\xc8S@[!h\x84\x96\xc7S@\xe41\x94\x97\x97\xd3S@{\x1c\xe9\x19_\xd9S@2\xc0 \x8b\xc9\xbfS@\xa9\x90\xada\x90\xe1S@>RBJ\x9a\xd2S@\xbf\xe6%\xd4@\xe0S@\x90YR\x11b\xbbS@\x83E-\x9c\x0b\xdfS@\xc6\x1b\x19\x0b\xae\xc3S@\xe9\nNh\xad\xd0S@4\xd7\xf2\x0c\xf4\xcdS@/|\x0e\xab\xb9\xceS@\xda\xca\xd6(\x18\xacS@\xad\x14\x823\xa6\x8aS@7v{8\x81kS@\x14_\xc3N\\\x83S@\x199,\xc1\xef\xddS@\xaf\x16\xf3\xe8,\xdfS@H\xe5Ar\xa2\xe0S@6\r\x0eLe\x9fS@Q\xd7\xbd\xa3\xc3\x82S@\xc5)\x8eU\xdf\xd8S@"\x80\xdb,\x0e\xcaS@\xd4, \xe0\xfb\xe2S@\r\xda\xb2r\xc7dS@\xec\xd7bi\xad\xc4S@\x89|\x03\n~\xc3S@\xde"\xab\x14\xcf\xdcS@\x84\xccd\xcc\xa9JS@\xc8\x80lGV\xe3S@}\xa1\x02\x0f4\xbeS@\x8c)&*\x9c\xd4S@\x083\xd4\xf3\x98\xcbS@h\xe0\x83\xe4\xce\xdcS@\x07\xdc\x86Z\xc4\xdcS@\x83\x0f\x97by\xdcS@4<\xa7\xd8\x99\x9fS@+t\x83\xf2\x04\xddS@\x87\xcd\xb6\x0c\xa6\x90S@\xb5\xdc;<\xf6\xc9S@8\xb2\x8bt_\x83S@\x9a\xdb-#\xef\xe2S@\x87w<\xd5 \xdbS@\xf3O\tL\t\xbcS@\xd4Z\x8c \x07VS@\xb8\x12\xc7\x87\xa1\xe4S@i\x03\x86\xfd\xb1\xd3S@/\xb0\x1e4l\xc0S@\xbb\x19E\xc2\x0f\x87S@g}\xed\xa7]\xceS@\xec\xab\xe9\x8e\xeb\xb7S@\xf7d\x8d\xfe\xeb\xe4S@O\xd2\x98\x97,jS@9D\x18\xef\x91\xb6S@U\x1d\xdd\xfe\x91\xd0S@\xef=\xb1.#\xddS@[S\x1fK\xbf\x84S@\xfb\xf1\xe3.\r\xbaS@\x1f\x17\xf1\xd7\xc3\x85S@u\xa3\x93\x9c\xf3\xb3S@e\t(\xb0\xbc\xd0S@\x13\xeb\x90\xf7\xd1\xcfS@q.\x1d\xe21\xb3S@k\xfa\x1fl\x86\x9fS@\x85m\x1e\xab\n\xdaS@\x1e-q9\xfe\xd9S@\xd9\xfc\xc5\xae\x02\xccS@c\x9d{q\xe6yS@\x96oJL\xf6\xc1S@\xb1}\xed+b:S@{}\xa2\xe9V\xd9S@\xd0\xce\x1cAG\xdbS@\xebio@\xbf\xd0S@\xd0\x19=$\x0e\x90S@Y\x90V\x8e\x8axS@\xe5R\xc7\xad\xad\xc5S@[\xeb\xf7\xc2f\x86S@\xc3)\xe6\x9a)\x9aS@X7s&\xea\xaeS@:\x01\x1bP\xee\xccS@\xae\x18@\x88|\xb1S@"\x86GcM\xd1S@\xc0F9\xf2\xa4\xb9S@N\xb475\x13\xe9S@\x84\x93\xa8=\xbf\xd5S@\x13\x9b\xc2\xff\xe0\x87S@\xacn\x95\xed\x06\xa8S@\x00\x0e\x89\xa1I\xe4S@\x87\xfb\xee\x15\x82\x88S@\xb8k+\xb6\xd2\x80S@ah\xa0\xf9\x0c\x88S@\x97-j\x02\xbb\xc3S@\x11\x7f\xadb\x0e\xb1S@\x1c\x91\xdb(\x93\xe5S@I\x94\x07|?\xceS@\xbc\x96zK\x8clS@\x01\xf0\x9a\x81\x0e\xceS@\xb6\xfa\x95\xd2\xb8\xc3S@\xfd\xa5\xd7L\x8f\xe0S@\xe4\xe582"\xceS@\xa9\xe3\xe4q\xbd\xebS@\xa7(\x16x\xe6\x80S@\xbe\x1b\xc9\x97+\xc3S@W\x8c&9\xd2\x8eS@\xcd\t\xec\xc0>\xd7S@5\xc5\xa6$\xa6`S@P|\x82O(wS@\x03L\xf0)^\xc3S@9\x05\xb3\xc6\xf9\xb4S@.\x1c\xc1\xa2\xd2yS@$n,>\x04\xdbS@\x99\x0e\xdd\xb1pyS@\x80d\xb1\xa2\xb8\xd3S@\xd4_`)\xb6\x9aS@@\xc5\x1e\x9a\x02\xd5S@k*EXrmS@\xf8z\xbc\x08\xf3\x8fS@,J\xb0\xe1\xc1\xe1S@\xb2\x19\xef\xefU\xe3S@\x0e\x8f)^`\xe8S@(\x890\x84P\xdaS@\xcc\xa0~\xccZ\xd2S@\x04f;yx\xaeS@%\x0c\xfafb\xdbS@z\xbd\x85\x95\x01\xd7S@={\xf5\xfbG\xdfS@\xf6N@(\xc5\xb6S@\x83>PH\x18\xcfS@\r!\xd2\x97\xf7\xb0S@xA\x86vP\xddS@\xdbE\xb16\xa93S@8U@\x1fH\xd3S@^N\x94"\x8f\xa0S@/\'\x871\t\xe5S@\x8a\xb1uJ ;S@\x8d\x1d\xa7\xcf)\xd3S@\n\x1c\xf7\xef\xc5\xe3S@\xb3\xafm\x8d{\xf0S@UZ\x1e\xf7\xe8\xe5S@J\x84\xc9\xc6?\xd7S@\xe0\xb0\x07\xab\xfd\xe4S@L\xe6\xf4\xe1\x8a\xf0S@L\x9e\xaa\x9b2\xf1S@OEYG\x1c;S@r(\xd4@\x08\xd4S@j\x89_\x14\x11\xbeS@\x02\xd8&%\xcd\xe2S@\x91\x12\xb4+k\xf1S@\xe6\x15\xb0y\xcd\xd2S@\xee\xda\xe5\xa5\xf9\xc0S@\x95QT\x05\xfd\xe5S@\x0e\x99\xecd!\xd4S@\x97d\xba\xaaK\xf5S@4\x01ys\x03\xe3S@)\xe8\x022\xb0\xe3S@7\x01:\x0b\'\xc4S@\xd8\xccl\xc4t\xeeS@\x1b/\xfd6\xef\xf1S@\xdd\xafZ]\r\xf4S@,\xffG1m\xf4S@\xc0l)Q\xe9\xf4S@\xb1l\'2|\xe4S@r%\xec\x15f\xe6S@\x9dQ/MC\xcdS@\xc4\xe2\xcb\x83Y\xe1S@M6T\x9b\xfb\xe5S@|\xc9\x1aW\x7f\xf0S@\xacJ\x90\xb5BzS@\xeb\xf3\xd4\xe8\xd3\xf1S@"\xd7(Xt\xf3S@?\'\xf7!3\xb0S@ \xf7\xf3\xfc#\xccS@_\x06\xab1\xfe\xf3S@\x0c\xef\x96Pz\xe5S@Ccn~Z\xf4S@\xba\xac{C\xa1\xd3S@L\xcfO\xcf\x81\xe2S@<\x14\xca\xca\xe4\xe3S@\xc1U\x01\x05\xb0KS@Q^\x97\x95\xe8\xf2S@\xed\xc8P\xde*MS@*\xb5\xff\x14\xdfMS@ \x82k9-NS@q\x94\x8aM\xc7VS@\x9c\xca\xf7\xe3c\xf4S@m~Z\r\x9b\xd1S@/\xc8\xcf\x9b\x06\xe4S@\xf8\xa6y~N\xefS@\xee\xf4\xb5r\xf8\xd1S@\xd6e\xc8YT\xeeS@\x1f#\xe7%\x99\xb5S@W\xb3\x8d\x07zQS@z(CWO\xf2S@\x98\xa3l\x1d\x1a\xd5S@(\xff\x85}\xf1\xb6S@\x82\xce\'`\x81\xe2S@\xab\x8a\xac\x9bSIS@\xfd\xaf#\xca\x11\xf0S@\xa1\xe9 \rB\xdcS@\x8am\x8c\xfb\xda\xdeS@$\x0b\x9b\x8a\x82JS@E\xb7c\xe0\xfb\xcdS@\xe8!\x95O[\xdaS@2\x177\xf29SS@K\xfd\xf1\xd8\xb3\xccS@\x08\xeb\xf4U\xee\xdaS@\x15\x91\x11\x13o\xefS@*\x19\xedV\xc7\xefS@\xa2E,W\x8bLS@\x8a\xbc\xd3\rB\xc6S@\xfeR\xe4\xf3 RS@Tohi\xff\xe1S@\x1b?<\xe5|WS@\xf5\xaf\xe6\x9c9XS@5\x96Z\xd8\xb5\xd2S@\xd0\xc5\xa9\xd0\xde\xe1S@z\xf2\x8fEp\xcfS@M9\xbb\xa1[VS@\xc8\x8c*\xdc"VS@\x10\x920Q$\xf1S@\xc2W\x93uq\xf1S@%I\xe1\x94\x9aVS@\x9a4\xdcH\x9e\xbcS@\xe9`,\x01\xba\xd1S@:\xffBn\xce\xf0S@\x19|\xd4\xc7e\xc2S@\x04\xef\x06U\x8f\xb9S@\x06\xab\xb1 u\xb1S@\xe2\xadh\xd9\xbb\xf1S@\xf7\xd0T\xbe\xf7VS@]V\x15\xa0\xc8\xf0S@\xf3\x91V\xb4\xf8\\S@\x90F\xb7B\x9a\xcfS@\x92\xf9_"\x88ZS@\xf0\xces\xb8\x7fZS@Z\xc2Y\x18I\xb8S@\xe08\xe4\x0bl\xdfS@\xd5\x8e{\x0b\xb2\xb1S@\xfe\x90\xb5\x15\xe6\xacS@.*n~~\xedS@\xc9\xa3\x85\xf7~iS@\r\xefp\x81\xba\xe0S@\xbb;m\xdc\xd5\xcfS@M\x99\xf3\x13\xfd\xd2S@U\xdd\xb2u\x94\xa7S@\x17\x99\x1d\xf0\xf3\xacS@\x14/\x11\x00e\xdbS@\xc4OW\x9e?\xc6S@\x7fV\x99Sa\xd5S@{\xbf\x08!1\xdeS@s\xe0\x1e\xf05\xdfS@\xc9:\x00\xbb\x0fhS@\x8a\xb3\xfa\xaa\xd6hS@\xd0eJ"0_S@^a\x90\x19\xd6iS@\xc5\x15\xb6M\xd8_S@\xa1)\xcf`\xf1\xe4S@-i\xad\xa8\x06\xceS@\xbe\xeb\xdbr\x1c`S@\x82\x13J\x87\xfe\xecS@<\x14\x11\xac\x9c\xa5S@%\xbd\xd2\x03\xa4\xd3S@\xa5\xae\x1e\xba\xd7dS@\x7fn8\xea\xc0\xecS@\x03\x0cv\x86\xbd\xf0S@?\x1e\xc2,\xc1\xa1S@\xd2\xc5@\x95\x8chS@\xacV\x1b\xc5\xe2\xa1S@I\xe9T\t+\xdfS@~\x901\xc0\x8e\xe1S@;\xd5,\x05\xa4\xefS@\xd2\xc2\xa0\x07\x83kS@\xe8\xdb\x12\xfb\xe4dS@;\x9c3U\x93hS@k\xea\x18R2\xe4S@`U\xbd\xdbp\xefS@*\x87d\x93\xdd\xe3S@\x97\xa6\xe7\x84\x9deS@\xa1Q\x02\xb0\xb7uS@\xc0\x9d\xfb\x1c fS@P\xf5G\x83\x00\xe8S@\x00\x01=/\xf0\xb9S@S\t\x9c\x9b\xed\xdaS@\xbb\x94j\xbe\xf6\xd7S@Jkz]\x06\xdeS@\x82\xd1\x839b\xe1S@a\xb8M\xdaN\xe4S@\x9c\xbb\x97\xb7*\xecS@"^\xee\xc4\xb3\xdeS@dm\xdeiyjS@\xf45\xb3K\xc8\xd6S@\x82/X;1\xc3S@R\xfe\x9e\xae\xb3\xdeS@\xfc\xf6[\x14\xd4\xdeS@\x85\xc0W\xf7\xb4\xdcS@\xbe\x1e\'\xa1\xca\xebS@\x06\x1b\x19\x92_\xc8S@\x9a\x94\x91\xff]\xc3S@\xb5\x99?\xa7\xa8\xdeS@{^y\x84\xa9\xf1S@\x00\xc6#\xf1\x03lS@\x92\xfb\xba(\xb6\xd7S@>\xbe\xe3\xd3\xa3\xd0S@!\x05\xbc\xe0\x94xS@\xa6\xfdZ\x1c\xa2vS@\x87y\xe7G\xcb\xdcS@*\xde\x11y\x19\xd6S@l\x80\x8b\xa6\x8f\xf1S@m\xf3\x1d;i\xdcS@nu4K\x90\xe2S@\x9c\xfa\xe7T\xf9\xe2S@\x8ds\xf1\x17\xe1\xe8S@\xf5m~\xc7\xc4\xd7S@\x03L\xd1S\xa4\xd2S@b\xdc\x87^%\xcbS@\xfa)\x87\xdc@\x90S@F\x91bbi\xdcS@\xe2\x8b/\xd8BxS@\xd2\x0c\x8e\xc9\xa4~S@j\x05\x98\xbfmzS@p\x8fT\xe6\xfcxS@`\t\xec\xbb\xf3~S@\x93\xc4eJ\x0flS@B\xea\xda\xf7\'{S@\xf7\xef\x1bh\xcb\xd3S@T\x7fS1H\xe1S@\xb17c\\#\xf1S@^\xf8EP\x8c\xa2S@\xa1\xcd\xa9c\xb3\xdaS@f\xde\x87\xf1\xfd\xdaS@\x1b\xb8w\xb5I\x9eS@\xf9\xbb\xc5\xee\xd5zS@(\xb6M\xb2\x08\xcaS@d\xf2\xab\x07\xf7zS@\xef\'\xdaH\xfckS@y\xa4t\xe3v|S@\x992\x82\xb0\xe8{S@\xa0\xa2,\x0f\xf1nS@(\xb3q\x0e\x16\xeaS@\xa3\xe4\xfaN\x02\xdbS@\xb3\x12\xddk\x14\x85S@\x93^\xe1\xbc(\xdcS@=z\xda%o\xdeS@t\r\x8c\x93,iS@\xf6\xe2\xa9\xc4\xd0gS@\xf63\xf7\x97w\xe0S@\x15_\xe7W\xf1|S@0\xd1\x9b9\x91iS@\xae\xf5\n\xcaJ\x88S@\xe2\x1d\x84v\t\x80S@^VO\xd0cjS@\xa2\x14\xa7\xfaw\xdfS@\x01\xb0\xc4\xa2\t\xe1S@)Nq\xd4W\xe9S@qs\x12\x01w\xd2S@\xf3\xc0^\xbc\x01\x83S@\xc4\x9bg\xb9E\xccS@g\xe6\xf6\xf5t\xdaS@8\x1f\x1coM\xe2S@\xcfe\x84\x90\x12lS@\xc7;\xae\xe2D\xe1S@\x9c\xfcyM\xe2\xdaS@]\xbb\xd2\xc0\x03\xe9S@@\xffzU\x8exS@\x0c7\xf0\x00\xe8mS@\x08\xca\xd1M\x92kS@\xd2v\x99\xbb\x81kS@\x83\x88\xcc\x87\x90\xd2S@V\x07!\x7ft\xe3S@\xfe\xbf\xb8\xf2\x95\xe9S@c\xd1\xd7\x16BzS@\x07c\x1d\x07B\xd2S@\xe5\x97\xa7@A\xc7S@\xbc\xf3~N\x9b\xdbS@\xdb\x1ei\xd1M\xe6S@e\x1e\xaf^\xf6nS@M\x9a\xa2W\xae\x81S@\xba`\xe0\xb6\x89\xdfS@\xd5uR\x8a\x95\xbeS@\xf8\xdfB^OoS@C{7\xd8\x1d\xdcS@\xf5 \xd8\x1a\xe0nS@\xff\x9e\xd8\x14\xb4\xdcS@|\x0e\xa6:u\xdeS@e\r\xe4&9oS@"%\xb5\xa7\xc9\xe9S@%\xb5u \xff\xc4S@\x93\xba\xbf\x93\x97\x82S@\xad\x0e\x8a\x1a\xf1\xe3S@\x12\xb7\xe1\x7f\xb2\xe8S@\xaaI\x9f\x86DrS@\xf5\x06I\x8e\xcf\x82S@\xb9#\xe3r]\x9cS@\x85\xc9{\x94\x0f\xd2S@U\xe1\xa4\x90\x9dpS@/\xac\xa3\x9bu\xdaS@I\x90.\x10\xd7pS@\xbc5\x94\x84\xd7\xdaS@\x0c\x11>\x92\x13\xddS@\xb7m\xff\xea\x04\xebS@.[<\xd3_\x83S@\x04\x98\xd6\xe2\x0f\xf1S@\xdd\xd6#\xa3\xa3\xe4S@\x97\x87\xf80\xd0\xdaS@i\x1d\x7f\x92\x97tS@\x18\xae\xd5\x9f\x19\xa4S@^\x14wxp\x80S@O\xcbP\xec\x92sS@\xbfmX&5\x83S@\xbf\x9f\x06{\xcf\x84S@5z\xc1\x81_qS@)\x8dF\xcc/qS@\xeb\xd7\x12\x04\xa9\xa3S@s\xa3\xb6d]\xddS@\xf7k\xf21\x06\xdfS@\x12\xf2["\x02\xd9S@\x10]\xc5\x1c&\xebS@^(\x1a\xdc\xf4\xdeS@\xb3Xs\xfeovS@\xb5\xb3<%\x7fqS@\xcc-\xe6\x93\xc1\xdaS@@\x88\xb4:\xa9\xcdS@\x17|\x90&C\x81S@\xf5|\xa6\xfdI\xdaS@\n\xe7\xea\xa6\x90\x81S@\x95\x84\x8dL\xe4wS@\xb0!\xd8\x92\xcf\xdbS@\x97\xff<\xae\xd0\xddS@n\x87\xda\x08\xfa\xe8S@\x1c\x1b\xa2l\xb7{S@(\xd7\x7f\xc5\x8ftS@\xc5\xbd\x96\xf0<\x9bS@\xf7Q\x86\xd3?\xd4S@\x99\x8b\x8c\xdaT\x8eS@WC\x10\xf5\xca\x8eS@\x1a\x0b\x858\x9eyS@B\xae\xf6\'\xc0\xa0S@A<\x12\x14\xa6\xe8S@(\x8c\x8b\x01({S@\r\xb95\xbc\x11xS@\xbf\x81\xcee\x0e\x8fS@J\x9dEM:\xd0S@Ae\xe2F\x16\x9cS@(\x08i2\x01yS@:\xd9\x88\xdegxS@\xb0\x19\xaa\x08AtS@\xac.*#\xa4tS@\xbc\xda\x91\x83\xa5\xddS@\xfe\xcc\x87\x85\x82\xdbS@\x99q\xca\xd9\x00vS@f\xed\xf9\x83\x1a\xe0S@\x1f\xd0h\xed\x9b\x81S@$n\xbcN\xf5\xd3S@\x99~\x1c\xbeqvS@\x8e\'\x9a\xe1\x1b\xdcS@\x96\xab\x15yj\xe8S@J\xd3\x93t\xd4\x80S@N\xe4D\x81P\x9eS@X\xc2\x15\'*\x9eS@\xb1p\xb1)\xe2\xdcS@\xea\t\x98L\x17\xddS@s\xe0{/\x86\xebS@hAY\xf5ZyS@\xcb\xff\xaf\xbb\x88\xdcS@\xf6\xb5\xd6r\x18\xd4S@fN7\xc7U\xcdS@ulUE\x81\xdbS@\x91\xa4\xa61\xe7\xe9S@Pe\x1b\xddx\xe8S@\x0e\x98\xd8,oyS@\xe9H\\(Z\xe9S@m\xdcD\x9b\xedxS@\x11\xa6\xf2\xa9S\x9fS@\xd3\xd4\xfeFM\x80S@\xd9eL\xbay\xd2S@"|g\xf8z\xa1S@L\xc9\x99z\x12\x87S@B\xbdL\xfa\xf8yS@\xf6\xb1B@\xf2\xdbS@\xec4\x12\xc5\x95\x88S@\xf8\xc7%\x0e\xd5\x89S@Eqx\xa5S\x88S@\xf0\xfe`5\xeb\xdcS@\x9cUs$\x14\xdbS@.L\xd1;\xe3\xdeS@\xc4\xdf\x90Y\x0b\xceS@\x92\xbf#%5zS@\xd3\xcf\xdf\x14\xb3yS@0\x855\x0f\xec\xcfS@bx\xf5|.\xdbS@\x05\x99\xa5\'\xe2\xdeS@\x9a\xe9\xd7\xa5\x11\x87S@J\n\xbb/u\xd8S@\'\x9c\x15\x16d\xd9S@\x10\xe3\xdd\x8d\xb7\x88S@g\xaa\xd0\xa2KzS@\xfb\xe1\xb9\xd1q\xefS@\xe1d\x83\x82h\xa3S@\xbcdqu\xe4\x87S@\x95\xec\xd2\xeb\xcc\x86S@&\x8a\xb6\x8f\xc9\xcdS@s\xadS\x05\x89\xcfS@h\xf9\x8a\xa7\xe3\xe7S@\xe2\x8a\x1b\xe3\xce\xecS@\xb9\x83]\xc2\x1c\xc9S@\x0e\x966d,\xa2S@\x81\xb8v\x8f]\xeeS@\x0b\xd1nS%\x84S@aO$\x95\x1c\xa4S@.\x1a\xf8\xd4\xce\x84S@\xd2\xad!+\xce\x84S@\xbe`:\xfd\x96\xa3S@&\x8e(\x9a\xf5\x83S@\xdb>C\xba\x1a\x89S@W\xe1\x1c\x01\x8a\xa3S@\xa9\xfd+p\xb4\xe3S@\xa3\x1a\x05\xd30\x85S@\x1d\xe6-/\xb4\xe7S@\xbfd\xf9t1\xd4S@\xe5\xca)/Q\x88S@\xba\xe3\x02\xc7^\xeeS@\xa9\xb7\xaf\x0c\x06\xc6S@ZQH%vyS@\x98\xeael\xafzS@m\xe5\xe9\'}\x8aS@\xfe\xed\xb2^\x97\x9bS@\x84\x07;)\xe1\xe9S@BDh\xf5\xff\xebS@\xf3\xb4\x92s\xa1\xc9S@\x02%\x83\r\x88\x8aS@\xde\xfa\xaf\x12\x17\xceS@\xe9\xa3\xe8\xfb\x01\x86S@\xc3\xbbw\xf1\x1d\xe1S@\xb5\xc9\xc7\xa0\x96\xdcS@\x1fQs\xb0&\x9dS@0\xd0\xd1\x93\xe4\x84S@O\xc6j\xc8\xd0\xedS@\x9b\xf3\xb7],\x86S@\xe8t\x16\x84\xd0\x85S@\xcf_\x14V\xae\x85S@w\xb64\xc7m\xa5S@\x14\xa1\xac\xb3y\xbcS@\x04\xbc8\xef\xd4\xcdS@?A\xbc\x19u\xdcS@\x87\xdd\xf9D\x11\xecS@\x9c\x93\xf0\xd0\x96\xebS@p\x89\xb7\x0e\x0b\xa6S@\x1bfu\x15\x82\xa7S@:\x95\xdf&!\xeeS@\xceh\xc0\xd5<\xeeS@\x10u\xde[c\xddS@U\xed\xbe\x85\xbc\x8bS@\x14l\xfa\x8f6\x86S@\xf6}\x01B\x10\xd5S@da\x92F\x9f\x81S@UE#P\x15\xa8S@\x8do\xc7\xb1\xc0|S@&\xc7\x9fj\x11\xedS@\x05\t)\n\x85\xe4S@\xa9\xd3k#\xb1\xccS@\xb0\x99+\xd1\x9f\x80S@\xf48\x0fG\xe8\xd8S@O\x86\xdfT)\xa9S@\x99\xf0\xa0"\xd3\x80S@\x97\x04\xd8\x9a\xc9\xe2S@&\xf4\xe9\xb1U\xc4S@\x03\x88lX\xb9\xe1S@``\xc2\xdd\xfc\xa9S@f\xf68s\xb5~S@!\xe6\xb4\\\xf5\xe9S@\x19GL\x90\x8b\xcdS@b\x90\x8f\xda\x14_S@RJ<4\xea~S@7\xe7\xa1?\x8d\xd2S@\x9a\x83U\xb7\xfb\xd8S@=\xffy\xf8\xf3\x80S@\xe0\xc1\x0c\xf7\x12\x7fS@\xdfqh\x10\x95\xaaS@\x8a\xcb\xda\xcb\x14\xedS@\xb7\x1e\xd3\xae\xa5\xbbS@\x8d\xf3I\xc9\xa4\xd8S@\xbc\x0e\x0c"\xf9\xdaS@\xdb4bjT\xbdS@!F\x0e\x00T\xcfS@\xb6p6\xb4\xcb\xe5S@\xe3m[\x031\xd3S@\xd8\x93\xe8b\x12\x88S@\xe1\xe57\xf3\xd9\x81S@\xa2\x89\xc1\xe4\xcf\xdcS@2U\xbd\xa3!\xbfS@c\xa2\xd8\xceu\xc6S@n\xd6\x03\xb6\x04\x80S@\x97\xa0\xbb\x16\xf7\x81S@\xbc2\xefA\x00\xe3S@\x16\x10K\x1f9\xd3S@!\xd2j\xddP\x88S@\xda<\xb4\x1e\x1e\x9fS@\xb9\xac\x7f]8\xa0S@\xc8\xfc\xc1\x9c\xd1\x84S@4+\xb0\x0cL\xc4S@\xd5\xd9\x10\xb9l\xc5S@\xd1\xf7h\xe5\x90\x83S@BU\x8d\x1a)\xcaS@\r\xbd\xd89\x1d\xaeS@\xaa\xadj\xc5\x12\xc9S@\xae\x98\x86$\xdb\xc5S@\xfaZ\x83\r\x91\xecS@\x81\xc8\x17A\x17\xd9S@\xe1\x00\x01\xcf\x1c\xe2S@\x065\xf2\x06\xbc\x84S@\x92\tw\xf2\x8e\xc3S@(R\xce\x1a\xf5\xe9S@`\x1b\xd0U\xe3\xadS@\xab\xdc\x1az2\xcaS@*\xf62\xda\x82\xc5S@\x7fG\x0e\xdc:\xd4S@1\t\xff\x9b\x96\xceS@<\xe75\xf2\x7f\xc9S@\xf3\xe4C\xcf\xab\xd8S@\x9c\x16\x8eW_\xc9S@\xc16cT\xbb\xbcS@"L\x08y\xd1\xc2S@\xe0~\xcb[\xc3\xcdS@\x9b\xb5\xfa\xdd\xcd\xcfS@\x0f\xbb\xde\xb6\x8f\xc3S@\xec(\xe8\xbf\xef\xc9S@>\xe9J\x94\xfb\xdaS@\x9b\xd8(\xff"\xc0S@\xcc\x00\x1bEJ\xbcS@\x94\x81\x91\x06\x9f\xbdS@\t\xfc=f_\xc8S@k\xe8\xde\xd8<\xdaS@\x8a\xdd,w\xb6\x8eS@\xa6\xa6\xde\xa5\x0c\xc9S@I\xd4\xd4W`\xecS@\x15.v\x9e\x81\xdeS@\xaf\xb9\x9f\x13\xb1\xc7S@c\xd0,lq\xceS@\x02\xeecg\x8b\xd3S@\xc0|\xff\xa25\xbcS@\x87 \x95\xd7\x12\xdeS@g\xdb\\\x89s\xcdS@N\x8a#G\x1c\xcbS@\x81\xd3\x9c\x17\\\xecS@\xaf\xdf\x1b\xd7\xda\xc4S@P\xeeC\xdc\xc7\xd7S@\x7f\x8e|f\xa3\xc5S@\xbfv\xc3\x92\xbd\x84S@l\xcd\xd53\xb0\xc7S@\x8b\x14\xb3\x1c^\xcdS@\xe2|\x83\xefA\x84S@\x9d\xc4\n\xbaq\xbcS@i3\x1f\x9cA\xcaS@\xb4\xc39\xd8\x14\xa1S@\xc0k\xeav\xfe\xc8S@2\xeba\xf0x\xc7S@\x05[\x95\xda\xe7\xbfS@\xcdd\xe8l\x9c\xbdS@\xa9\x91\xf6\xf8k\xc5S@\x98\xf5\xdcI\xfa\x83S@\x0c;Q\xa8:\xd7S@\xf6\xa2\xa6\xe9\xce\x84S@\x11YZ\x9b\xdd\xc8S@u\xa2\x00\xd9i\xceS@\xe4\x1b[\xd0\xc0\xddS@\x00\xb0\xc6h\x04\xd7S@\x06\xa3\x95tN\xd9S@\xe8\xb8\x0et\x12\xcfS@\x92M{b?\xe0S@\xae;he \xcdS@\xfe\xd0Ev5\xbaS@k =\xf1\xde\xc1S@\x08\xfb%\xc8\xe9\xc6S@\x94\x12\xe5=\x1c\xceS@\xb8\x8d\xb30\x03\xd7S@\x13|b~\xff\xa1S@Y\xc5\xc2\xe0\xe3\xdcS@\xe1\x17\x94\xc8,\xdeS@)?\xd4+\xf9\xe7S@\xc1\xe0N+\x04\x93S@O\xc0\xe1o\x1c\xbcS@\x18G\xf9\xc0C\xc2S@n`\xacj\x8f\xc8S@\x01\x00\':\x80\xd9S@iM\xe8\xabg\xccS@m-\x96\xc1\x08\xbbS@\n\xfa\x0eu\xa7\xc3S@\x84\x13\xe3\x12J\xc5S@\x95\x1c7\xd7\xa0\xd3S@\xc6W\xa2d\xd7\xd3S@O\x16:\xc5\x18\xd4S@\x8a\xf0>\x84\xd6\xd0S@ \xde\xa4\xd2\x97\xc9S@g\xb4\xd2]\xbf\xbcS@\x90\xfd\xceux\xc8S@A\xd03z\xd7\xcbS@\xc2\xbb\x8d\x12\x90\xcdS@V\xa7|\xf8\xa0\xbfS@w\xeaC\xd72\xb1S@D\xbf*\xf7\xc0\xd6S@@\xfb\x08F\xa5\xe0S@J\x1f\x84^Z\xcdS@4\xd2I}\x0e\xcfS@\xde\x94\xcdm\n\xebS@Czo\xc0\x99\xb9S@%\x80\x13\x01\x80\xd6S@\xc2\xef\x0b\r\x1b\xddS@\x13\xc3\x0e\xf6\x88\xe1S@+\x17\xd8\x12,\xccS@h92\xf8\x80\xc8S@\xbe(\x19_\xc1\xc8S@\xf5\xa9`w\x00\x8aS@\x9eYk/\xaf\xdfS@\x11WH\xfb\xa3\xe8S@\xa4\xef:\x060\xebS@^\xe1\xe8S\x8a\xd3S@\x85]\x1e\x0f\xb3\xc7S@UR\xbd\'\xde\xc7S@}\xce\xad\x97\x8c\xd0S@}\xf4h{\x10\xd5S@\xd6T\xd6\xf8K\x8cS@\xe8\\\x1b\x0bv\x8aS@\x10\xfc\xe5\xa0|\xd8S@ \xafX\xa0\r\xc2S@}\xcb\xe5\xf1\xc3\xe0S@\x8e\xedv\xf8Z\xb9S@i\xe47\xee\xc1\xe8S@\x16U\xdb\xd8\x98\xc6S@\xbf\xf4\xe1\xab\xa1\x8eS@\n\x91\x86\xc9\xa6\x8aS@i\xa0\xd9\x16w\xe1S@\x12\x1d>\xb8\x1c\xd3S@\x01ya\xdd:\xb9S@\xce\x84d\xb2&\xddS@\xd7\x93\xd7\xd1k\xe9S@\xe9\x10;\x14Z\xc7S@\xd2@yR\x1e\x8bS@\x7f\xc5X\xd3\x96\xcbS@\x1dN+z\xda\xc9S@w-\x7fT\xda\xc9S@\x98UQ\x8eA\xc9S@C?\xf42q\xd6S@\xc1\x8e\x92\xf3\t\x90S@\x1d\xc2\x88\xac\xb3\x8bS@\xc8O>\xa3\x1a\xc5S@\xa1XOJ\x9f\xc1S@/\x94\xd7\nd\xccS@:\xf5j\xa3)\xd1S@xN\xd0\x8f\xd8\x8bS@\x06]p\xcd\xea\xbaS@\xc0\x01\xd2\xb9y\x8cS@@\x98e\x0e\xd7\xdbS@\x89\xcb\xb9\x12+\xe8S@9\xef%\xee\xa9\xe9S@\t\xe9:\x98\xb0\xb4S@p\x1baJ\xd9\xd5S@.lO\x0b\xa3\xd7S@\xd3=_\xaf\xec\xcbS@\x0eG\x15%\x93\xdfS@vX\x03|\xcb\xbaS@\x80\x83\x9a\x9e,\xc7S@\x19\x00\xfa\x03/\xccS@eO\x9eni\xc7S@\x86\x17i\xe7\xc7\xc9S@\x17\xb2\xa7\x1cm\xd7S@\xd7\x0e\xc5=f\xbaS@\x15\xc3\xebIo\xccS@\x81Vc\xac,\xc5S@.\xf6\xd5+\xbc\xddS@G\x90\x14\x07&\xc1S@\xa3\xd7\xfc\xbf\r\xc6S@\xa0\x05\xef\xd5f\xc8S@\xe3~\xebA@\xb8S@-2]\xbf\x12\xdbS@\xbe"\x01\x93t\xd0S@\xfa\xcd \x97\x0f\xbaS@/\xfd\x0eP-\xc6S@U\x98f1}\xddS@\xb3\xcch@\xb6\xe8S@\xe6u\xa0x\x02\xc9S@\xf5\x8f\x86\x02\xc0\xe1S@\x85\xf5\xcb\xfas\x8cS@\xc0^\xadNh\xc1S@U\xa8m\xaaB\xcbS@S\x9e\xb5\xde\xa3\xc2S@\x94\xb3\xf7\xe1\xeb\xcaS@FP<\xe9\x7f\xdeS@\x93\xae\xf22\xb1\xa6S@\xc6\x7f@\xa5=\xd0S@!B\xb7\xcf\x07\xd7S@\xd7B\x845:\xe8S@4\x97\x035\x1b\xcbS@i\x88\xfdf\xc8\xd5S@\xe2\xe3\x9d\x1f\xf2\xc5S@\x04\xfd\xe9\xff\x1c\xc6S@\xc0|^\x04\x97\xe1S@\x0b\xb4.8$\xdaS@\xe0\xd8\x06\xa2\'\xc0S@~v\xdb\x9c\x87\xd5S@\t\x9bg+0\xdeS@\xda\xeb\xc7\x97`\xe8S@\xd8\xa4\xf9\xd8\x17\xd2S@\x0f\x15*\xad\x06\xd0S@\xc4\xf4\x85\xd1\\\xccS@\x80X\x15\x03\xc4\xbfS@B\x1a\xf4a%\xc1S@\x9e\x01W\xa6D\xcaS@^_t\xf8\x01\x87S@"\xc82\x07\xc9\xc1S@M\x8a\x8e80\xc1S@C\xec:\r\xed\xc7S@\x9b^R\xecK\xcaS@\xf5=\x91\x88\x1d\xccS@\xf2M\x87|i\xd0S@\xae\x07\x88\x17\xcc\xd0S@d\xb6\xad]\xef\xddS@\xa64%\xa4\x98\xcfS@\xcbz\x12A\x9e\xc7S@^\x9c\xa3b=\xe8S@\x12\xb4_\x8cJ\xdeS@GE[\xca\xbf\xc9S@EE\ts\xc3\xc8S@P\x03\xd8\xc2\xbf\xd2S@\xb2R\x11)\xea\xccS@\xc4\xf8R\x83V\xdaS@^\x9cm\x84\x13\xcaS@"L\x0f\xe3i\xa7S@\xc4\xe7<\x1e\xe2\xc0S@J\xa8\x1a\xf6\xbf\xa7S@Rv\xa1\x1d\xe8\xc5S@\xf8&E\t\r\xd9S@q\xb0\xae\x9c\xf8\xa7S@w\xf2\xed\xce\xcf\xc5S@\x16\xb0\xc5-\x15\xc6S@\x94\x97t\xcd\xf2\xc1S@yDu#\x0b\xd6S@\x99\xd8\x16\x95\xb9\xdbS@\xf3\x13\xa0\xac\x89\xe7S@\xa0{\xdc\xdf\x0e\xc7S@\x80Zf\x14&\xc9S@}\xc4\xdeny\xc9S@\xb4[\x99\xcd\xaa\xd5S@\x05K\x7f\x17\xfe\xbdS@v\xc2]"\x8a\x96S@I\xc39\x8b<\xc0S@\x8b[\x85g\x89\xc2S@\xac.\xdd\x94\xd2\xc5S@M\xbd\x83\x97a\xcfS@\x0b\xb3\xc7\x92\xf7\xc3S@\xb6\xe1\xff\xc3J\xd4S@\xd9\x88\xde9\xc3\xc4S@l\x10_\xedu\xa9S@\xfc\tg)\xf6\xc8S@\x03Yi/\xf1\xcaS@\xa3\xb2\xb0`q\xd8S@\x04\x9a\xfePG\xc6S@\x9e\x91\xf6n\xa3\xc6S@d\x10\xd3\x97\xed\xa9S@\xb7\x9bI\xf0\xdf\xc0S@E{\x01\xd0\x90\xb3S@\xb3\xaf\xee\xf0\xb2\xe2S@45\x99\xbf\xa2\xddS@*\xe7\xa7\xf6V\xdeS@ \x93)\xa5\x8f\xaaS@i]m\x8a-\xb6S@Z\xf8f\x9c\x14\xbcS@\x0e\x80\xc3\xab\xee\xbfS@\x9a\x02\xdbl\x85\xb8S@\x03\x15\xa4[6\xc1S@W\xa9.\xd6\xa6\xaaS@XNO\n\x89\xc3S@\x17P\xde\xd6W\xcdS@B\xe9\xde\xd2R\xc6S@z\x14\xb3\xc4o\xe7S@qMzK\xdf\xc6S@\xc3vR\xa6\xd0\xc2S@n\xf4\xa0\xcan\xbcS@}\xfa\xe5\xfe\x9a\xbdS@F\r\x8b\xd9\x86\xc0S@\x8cc\xe6\x90(\xc6S@\x7f\x92\xf3\xbf\xc8\xcbS@;m\'h\xe3\xa0S@E\xb6Or\x85\xbaS@\x93j\xa5\xf5=\xdaS@\xe7\xe6< \xdd\xc0S@\xb2\xe8\x93\xc2\xee\xc2S@\xbf\x9e\xbe\x16y\xb6S@\xae<$\xe4\x95\xbaS@\xce\xb0\xf4\x0e\xad\xd7S@\x8d\xa0\xc0\x94\xf3\xbdS@\x9f\x1e0\x95d\xc0S@\xb2\x94k\x0b\xae\xc3S@6V\x14\x17\xe9\xddS@\xe7\xa0\xde\xa7\x0f\xe7S@z\xb7g\x0e>\xe7S@\xedw\x8e\xc9\xc3\xcaS@\n\x95,\x886\xc6S@\xca\xcd\xa6(\xae\xb9S@\xea\xb8\xf1\xfc\xbe\xc1S@\xd4bh\x8ev\xd1S@Q\xfc3d\xf0\xd3S@\xa7\xe8D\xf9\xa1\xc7S@\xdb|\xd0\xea\x1f\xd2S@\xb9\x14\x82b\xb5\xbfS@\x1cO\x96\x00\x98\xaeS@\xde\x83\x87\x05\xc8\x9bS@\x86\xf3+G\xfa\x9dS@"-\xe1\xf3Y\xd4S@qS\xafQ\xd9\xd4S@9Od!5\xd8S@\xe0FK\n\xf9\xdeS@\x9f\x83\xff\xda\xd8\xe6S@\xac\x0b\x01\x9d\xbf\xc3S@\xb3z\x1f\x87\xe5\xd1S@\x9b(P3p\xc1S@\x92\xce\x04HD\xbbS@\x95T\xa1\xef!\xdaS@\xc6\xc4\xfe\x9f@\xdaS@\x94z\x04\xf8\xe5\xc1S@L\xcbu]\xf0\xc6S@>4kG8\xc1S@\xdf\n\x91v\xe8\xbeS@\xfa@KlE\xbeS@\xda\xee\xc0\xf9\xc1\xd9S@@\xe6\x15\xda\t\xdfS@b\xcb_\xe1\xd0\x95S@\x15#\x18\xc1\xc5\xc6S@2\xf1\xb8\x8c\xd4\xd9S@D\xb4\xbf\xf4\xab\xbeS@\xa6\x11\t\xcc\xea\xc0S@"*\xa5\xa7\xc2\xc2S@i\x98\x0c\xb6W\xc3S@\xd8n+:\xf0\xd5S@\xfd\xf2\xd0\x93\xec\xb4S@?\xaf~O\xb2\xb8S@\x8d\xe2\x96i\xcb\xbaS@$\t\x87\x9d\xe9\xb3S@\xa8\x07c\xf7\x8a\xd9S@h\xb6#\xce^\xb0S@\x10\xd7\xf5\xcb\xde\xbcS@\xd6\xcauG\xea\xc2S@\x02B=\xadN\xb7S@\x91\nh?\xcb\xb6S@F\x97\n\xe0\x82\xe6S@\x8e\x19\x03\xeac\xb4S@.\x07@\xc1\xdf\xb8S@\xde{4\xe94\xb7S@]Z\x96\xe6\xa2\xb0S@:5W2\x80\xb7S@\x84\xe8L\xd7\xca\xabS@\xd5\x9fQ\xe2[\xcdS@m\xc0\xafB\x1d\xc3S@\xbc=4\x81a\xb7S@}>\xab\x88\xa4\xc3S@\x9d\x8dA\xee#\xacS@;F\x85\x81\t\xd3S@\x95\xc94\xa5\x8b\xaeS@\xd2\xa7\x83\x0bn\xb7S@\xcc\x96\x9f\xbcn\xc0S@\xa0DycE\xc1S@\x82\xc1i\xc6z\xc2S@\xd4\xfd\x12E\xa5\xc2S@\x95\x07\xad\xc2\x9c\xdcS@\xdeo\x8er\x13\xb8S@\x90\xef\x92\xa5\x83\xe6S@\x0e"\xc9\xaa\xef\xbeS@r}Z\xcb~\xbaS@\xc4f\x0b\x84A\xc0S@\x82\xa4V\xf9\xf9\xaeS@\xc4D\xb2v\xa8\xacS@J|#`\\\xacS@\xf7k\xd1-(\xd2S@\x0bA0\x9f\xc8\xd2S@\xf9\xd6|Q7\xa5S@\x90l\xd3\x19|\xd4S@MP\xedmA\xc2S@\xe2\xf2,\x1al\xadS@4\x83\x06g\xd8\xe5S@\xde&\x96l`\xe1S@\x81\x0b\xdc\x84g\xafS@m\xe3\xe1\xb7\xed\xbaS@q\x8a\xf3\xe5\xf5\xcdS@\x9a\xfa\x9c\xad\xb5\xcfS@?|\xfb)&\xaeS@\xbf\x033\xc2\\\xa8S@P\x01q\xf8l\xbbS@\xd2\xcb`\x91\x02\xa8S@\x99\xf0\xe6!w\xe5S@\xab\x8e`\x1e\x04\xc4S@.\x8a\xd3R2\xc4S@\xfeC\xc5G\xf7\xa8S@\xc1q<\x86]\x96S@\xc7\xc7|\xf3E\xcdS@\xa5\xc8\xd2\xa0\x01\xa9S@\xb1\x10\xbd+\x9f\xcfS@\xad{\x03W\xf0\xd1S@\xbc\xd8{\xd56\xceS@R\x966MP\xd3S@\xb1j\x81m\xf0\xbcS@\xc5\xee\'\xbc\x10\xdcS@\xcet\t\xcd8\xdcS@\xe3i\xfcD\xea\xbdS@\xbd\x9a\xa0\xed\n\xe4S@4g\xceZ\xb1\xc0S@\xb8}w\xd2\x8b\xbeS@]j\xe2\x86\xc8\xaaS@\x00\xd1\xc6[\x99\xc0S@i}\x0b\x19\x87\xbbS@H\x01\x8d1A\xbfS@c\xb3\x07g|\xd9S@\xb2\x80\x1d|\xa4\xc0S@&\xc4lX\x0e\xbdS@\xb7\x15l\x99H\xb3S@\xdb\x1b\\\xc6\x81\xb7S@\xbfl\x87\x82#\xbdS@\x0b\x12\xe0I\xb4\xa7S@\xb8\xdb\xa2\xd2\x14\xc4S@\xf9\x12\xc9\x98\x8e\xaaS@\xef\x94m\xc1b\xd1S@\x84\t\xc9\xd9\xb6\xd3S@Fz\xfa\xf8\x81\xceS@\xfa\xc6\x07\xcb\xec\xbcS@pc\x7f\xa6Z\xd9S@\x9c\xfe\x07\xbc\x99\xd2S@b\x14\xf6Q\x05\xe5S@\xdaW\xce\xa8\x8c\xbfS@\xdf\xed\x94Q\x94\xbaS@\xbd\x17K\x99\x82\xb7S@6S/\x07\x17\xbdS@B\xc6\xd7\xb9\x8d\xb8S@*\xf0\xe9jC\xbeS@\x00\xfd\x10\xa7\xd8\xd0S@m\x10qI\x83\xb7S@\x0e\x00X\xec\xbf\xe4S@D\xcc\x81P\x00\xbeS@\x1f\x1c>\x1b\x00\xcdS@a\xafv\x95T\xadS@h\xcba\x81\x06\xacS@?\xda\xab\x06\xa5\xb7S@\x8e\xdbQ\xee[\xcfS@\x1d\xc3\x08\x15\xfd\xc3S@Ax\x1aw5\xcfS@w&_ps\xb4S@PD\xfbl\xbe\xbaS@i\x9f\xa7\xdd\x91\xe3S@\xf0\x91e\x9e\x91\xcfS@Y2HQ\xf5\xd2S@\x80K\xe7\xab\x1b\xaeS@\xa8\x9f\xfc\x83*\xcfS@\xcf\xbd\xb4\x9a\xfb\xd4S@w\xde\xbc\xa0/\xd0S@\xef\xde\x94\xa0\xb0\xb7S@\x8ay\rb\xd7\xc1S@x\xd4\xe9v\xa0\xc0S@\x17\xa3\xebKO\xc0S@\xce\xc3\x15\n3\xd0S@&\xc2\xe9W\x01\xd8S@n\xd1J\xbe\x92\xdfS@-\x10\x8e\xb9\x0b\xb6S@\xc3,\xd1\x1f\xe8\xb7S@\x8eQ\x94\xcan\xe0S@\xfaLm\xf5V\xb8S@q\x18\xcf|#\xb4S@W\xdd\xce79\xdaS@\xae\xc1\xe8\xdb\xdb\xb6S@\x86c\xda\x9c0\xb3S@@\xa2+\xe1\'\xc2S@\x83A\xce5\xd6\xb9S@\xc1U\xf7\xac\x05\xceS@\xe0\xeb\xc5KZ\xdbS@\xd0\x99\xb7K\x82\xdbS@.\xd0\xf9[\xd5\xb6S@R\xea\x99p\xa4\xb9S@P\xa3\xec\x84\x92\xd1S@0\xdaZ\xba\xfa\xd8S@\xf0\x03\xf5\x99\xdf\xdaS@,\xbbE\x10l\xc4S@\x96\xec\xa7\x97y\xc1S@\x1e\xdd\x8c\xf9\xf0\xb7S@)\xffy\xfa\xb1\xd7S@N\x8c=y\xe7\xb6S@\xe9\xb9D\xa5F\xb9S@\xfdj\x06u*\xcbS@\xd7R\xbf\xf7\xbc\xbdS@4\xb3\x954\xa1\xb8S@D\xf6G\x8d\xd0\xd1S@\xa5B\xca\xf9\x19\xc2S@\xa8"l\xc4,\xb7S@\x9e\xffY\x8b\xc4\xd7S@\xd0\x9a}XZ\xceS@\x84\x10fA\r\xaeS@\x83c3f\xfe\xb1S@\x91\xe7\xa0e\xd8\xbcS@S3ED8\xbdS@c\x14\xf4&t\xd5S@^\xec\xc1\xf8Z\xd2S@\xe4\xbc!\xd0\'\xc7S@$\xf6"\x8e\x05\xaeS@\xd2\n\xe0aR\xc2S@SZ\x81\x07x\xc0S@9\x8c\x16l\xc5\xb9S@{O\x885\xd4\xb4S@)G>\xaa\xa7\xb2S@\xe2\xdcW\xfe8\xa9S@H\xcaz\xeda\xcfS@\xe0\x17\xe7D\x04\xd1S@\xca\xaa.3\x94\xd0S@\'\xc2\xc1]\xdd\xbbS@\xec\xf5u\x96M\xb5S@\xadS\x10\xe0O\xccS@\x8d\x9e\x7fp[\xbcS@\xe6\xa6"\xb8\x9b\xc2S@,Db\xb8\x01\xb7S@rx\x1e\x0fr\xc8S@4Y\xa4\x18o\xdaS@\xaaB\x89j\xf7\xb6S@\xc8\x1e\xc2\xac(\xb3S@\xb8%\x19WO\xb5S@\xb1V\xebI#\xc1S@@j\xd6#\xcd\xd0S@\x96\x1e\x98\xbe`\xcaS@/\x88\xc0\x1a\xcc\xbbS@w\xe3\x81\x19\xad\xdcS@c1\xbeo\xb7\xa7S@\xda\x185\x10\x81\xe3S@1\xdd\x91z\xec\xb9S@\xcb]\x8d\xc4?\xe3S@\xfb1|\xf4\xd7\xb9S@\x1dUx\x8c\xf2\xb6S@i\xdbDd\x85\xb8S@\x8d}l$\x07\xc9S@\xfa\x19\xfb\x1f\n\xd8S@$\xe0\x9e\xd9\x16\xd1S@\xb0\xc3J\x0b\x9f\xd2S@\xf5\x12\xe0\xef\xb8\xd8S@5\xa3\xd9\xa8\x8b\xb2S@\xc8\xcbV\x8c\x06\xbbS@&\x955\xf8R\xb7S@;\xacs4\x11\xc3S@o/\x0cm\\\xa7S@\xea\xac\xeaeW\xb5S@ox\x89\xa8|\xa7S@\xa5\x04\x90\xb2\xd6\xd0S@+\xcc\xcd\xc2`\xe8S@RE\x87K\xcd\xc0S@\x9b\x0f\xc4i\xa3\xcfS@j\xfd\x82\x9ax\xceS@\t\x05%\xce*\xcaS@\xda\x8b:,\x87\x9fS@n\xeba\x04\x9a\xe1S@a*P\x0bW\xcdS@\xae\xdb\x05/\xbf\xbfS@\xd8+\xe0i*\xc9S@\xe3d&M\x9a\xdbS@\x9bL\xa9\xd1\xb6\xc1S@\x92\xf3\xbfP\xd1\xe4S@\xbf\x0b\xeb4\x11\xbdS@\xf3"\xbc\x8d\xc2\xc2S@\xb7\xb8\xc3(\xe0\xbaS@"&\xae\xef\x7f\xf0S@)H\x86\xd3H\xf1S@\x9d"\xad\xe9\x1f\xc6S@\xa2\xa3\xe8\\\xeb\xc2S@L\xbe5(\xc7\xa4S@m\xfb,\x1cT\xdaS@\xf1<f\x95\xd6wS@M4\xea{v\xecS@\x16\xc50\x9e\x8f\xb7S@\xb0ei\xeaj\xe4S@/$\xb4\xef\xad\xbdS@\xfb\xf9\xe8\xde\xb4\xe9S@\xb4B\xd91\xa5\xc8S@F"\x95\x95\x99\xe2S@\x8a\xd4\x189\xe9\xe3S@\x1aA\\a\x1b\xbdS@\x1d\xa3\xd9\x93\xe7\xaeS@\x80\x7f\xe0\x04r\xecS@q\x95\x86<\x88\xa7S@_\xec\xe8\xf9\xf9\xf3S@\xcb\x9f\xef\xc0Y\xdfS@p\x95\xc9\xd1H\xcaS@\x8e\xad\x15\x06.\xeeS@\x14M\xc9\xbd\xf0\x81S@B\xd7\xf9M\\\xc6S@\x9e1G\xab\xad\xc0S@\x0e\xda463\xf2S@D\xd3\'\xafd\xe6S@/}\xda\xcb\x1d\x88S@\xeaF\x04\xc3\xaf\x9bS@\xad"f\xee,\x90S@$\xc3\xa7\xeb\xeddS@\xe3\xac\xc1\x1f\xb5\xf1S@\x87U\x91$\xb8\xccS@\x01\\\xaf\xd3w\xf1S@o\x8a\xb6VGqS@\xaa\xf3\xae,\xb8\xe8S@\x92 :p\xf8\xf0S@\x8bL\x9a\xfb\xd2\xdaS@\xa5FU\x0c\xd5\xcdS@\x06\x9f\xf7/5\xe3S@q\x06kM\x01\xe3S@\xd6^\xe3o\xd3\xf0S@\xb0\x96m"\x9f\xe4S@\xc9v|\xa6\xab\xe8S@\xe1&c\x88j\xd2S@\x06>\xde\xa0\'\xc4S@\xd8Tk\xdbG\xcaS@e\x06\xf3s{\xceS@\xef\x050j\xce\xbcS@\xfc\xb49\xd7$\x90S@O\x16a\xe3\x86\xc3S@]N\x14Q\xde\xc1S@\x96GXX8\xe8S@\x9fs\xfe\xcf\xcb\xd7S@\x95\x1d\xec\xc54\xcaS@n\x18K\x94\xbd\xd5S@\x96D\xb3\xc9S\xcdS@(\xcd\x17\x95\x8e\xe1S@"\xf4\x00\t\x19\xc6S@_\xe1\x15\x92U\xa9S@JR\xcd\x01(\xb4S@\xe9\xe3r\xc7\xd0\xc9S@b\x88\xe0\xaf\x13\xebS@\xcf\x8c\x9c\xb3\x19fS@$d*_\x1b\xc0S@~\x04\xf7p\x1d\xbaS@\xacQ<\xb6\x1b\xeaS@ \x0c\x97\xa4\xcc\xe9S@lh\x06\x9dc\xd5S@\xf6\xde\x85\x83t\xc1S@\x1d\xa8\xee\x8c{sS@oC\xf8\x0f\xbe\xe4S@\xb9\xd8\xce\x02CtS@\xecs%\x87H\xd2S@g}S\xd7\xe0\xa3S@\xb2\x02x\x90\xa1\xcfS@\x13=l*\xf8\xe3S@\xcd\xcd\xf9\xca\xe5\xcdS@vu6\x00<\xeeS@\x89|r\x96t\xe7S@\xc8cc%\xc7\xe4S@\x11\xabP\xfc\xd1\xb7S@\xe5\xcas\xb3\x19\xdfS@\x1a\xb8\xdd\xee"\xe4S@\xa0\x164Q\xcd\xedS@\x87\xe9* h\xe9S@0\xa6\xeb\xbf\x88\xe8S@\xc5\xbb\xaf\x8f\xeb\xb2S@\xabF8\xcb\x1b\xd4S@iV\x95NE\xe7S@\x80m.\x00\xd3\xe2S@:,a\xd5\xf2\xdcS@@\x1c&V"\xecS@W\xdb\x8eK,\xe5S@\t\x81\xaf>\x84\xebS@\x1d\xf5\xb4P^\xb0S@\x8fPy\x93\xb1\xdeS@T\xb9n\x16\x9c\x9dS@\xab\xdelp;\xdbS@\xdf*\xa59\xbb\xb0S@\x94^\xadw\xd5\xebS@@;x\xb8\xea\xbfS@92\r\'\xe1\xecS@(\xddgq\x89\xd3S@\xef\x1d\x947$\xefS@\x8c\xc8\xf3e\x9aVS@\x0e\x8dCw\x1f\xccS@Z(b\n\xeb\xd4S@\xae\x1as\x89\x7f\xceS@0T\xf6-\xdf\xe3S@\xbc\xf5\xcanT\xd5S@%\x97\\\x11hVS@\x81\x11\x02\x0e\x8c\xdfS@f\xfc\xd7\x85c\xb6S@\x12|\xb4,\x8a\xd5S@\x06S\xb3\xbeL\xacS@\x01\xf0\x82s@\xd4S@_c\xf6@>\xb8S@\xfd\xc7\xa1}\x85US@M\xe3\xb5G\xee\x9dS@\xd1\xd2\xa5\xce\xcb\xc2S@\xa4\xeem\x8b\x02xS@\x0c\xba\xaaZ\xf5\xa7S@\x9cC2/"\xf1S@l\xaaF\xdf\x04\xf0S@\xcb\xbdj]\xb4kS@\xcb\x9e\xddfV\xefS@*\xec\xedu\xa7kS@U\xae\xeaMETS@_\xf9\xb2\xba\x94\xa8S@\xc0\xe9\x1e!\x0e\xdcS@\xa0\x0c\xcf~\xb3\xe2S@Gp\x1b{\xf0\xf0S@\xce\xb0\x81\n\xed\xd2S@\xdb\x8b\xd8\x9d\x0c\xa9S@\xbc\x14\xa7\xd64\xd8S@n50\x17\xdf\xd0S@]\x12t\xe2e\xb1S@\xcb\xb7\xd2\x81P\xebS@\x8eR+}\x07\xc4S@r\xae\xd7\xe7\xec\xcdS@\xa6n5\x05\xfe\xd8S@\'\x97\ny\xd8\xb3S@\xb5\x82H3\xe9\xd0S@\x1a\xe5\x98O$\xdcS@j\xc7\x11\tE\xd3S@\x03\x88\x07\xb1\xba\xd7S@\xbb\xd4\x03\xa3!\xe2S@_\x92\x7f\x90\xbd\xd3S@\x81\t\xe3g&\xd0S@\xca\x95\x9e\xb0\xc0\xd1S@\xf3!\x800\xb9SS@~\xa3\xff\xd6\x1d\xe1S@\x1f9\xcb7\xc8\xdaS@\x9cO\xa9\x01$\xd1S@l\x90\xf2\xc1\xac\xcfS@[\xbc,\xdf*\xc4S@<\xec\xad\xdbd\xc1S@\xe2b*$I\xd1S@\xc6\xc3\x07\xffP\xd3S@\xbd\\\xbeR^\xe9S@\x13\x90\xe8\xf2l\x85S@\x05q\xb0e\xab\xd2S@\xa6\xc4F\x92\xdd\xe3S@L\xf8\xd0\x8ca\xc2S@0\x9f-q5\xc4S@I\xa9\xf5\xaf.\xaaS@(\xf8m\xe6\x8d\xd4S@GtGK:\xd4S@\xe1\xbc_\x99\xc3\xd0S@Xr\x8bt\x90\xe5S@\x9eK\xab\xa7J\xc0S@\x10?kP\x8c\xe3S@\x15.\xab\xf6|\xbfS@\x9f\xfb\xccC\xaf\xc0S@\xa4\x11\xd8\xb7h\xb1S@\xd4\xea\xb65\xed\xdaS@\xeb^\xe9\x7f\xb2\xd9S@\xac\xab)I\xd1\xd4S@&_\xc8r{\xcdS@k\x9a\xac8J\xceS@\xa8\x8dhz\xf1\xceS@\xb2\xd4U\x81_\x85S@\xb5\xa4c\xa7\xf6\xbeS@\xa2\xb0c]X\xbfS@G&\xb9w\x9e\xd2S@\x16K\xc4%\xd2\xdfS@\x06)\x03\x12\xe2\xe2S@\xca\x92\x10\xef\x1d\xdfS@<s\xb7]\x19\xdaS@\xb2\xf4/$\xa0MS@\x1d\xee2\xda\x0f\xdeS@-\xd1:=\xec\xbeS@e\r\xb5\xfe\x13\xceS@\xbe\x81\xa1\xe5\xfe\xc1S@\xd1\xa4\xac\x83\xf0\xa3S@e\x91\xef\rY\xdaS@<\xe7}\x9d,\xd5S@\xdd\xaf\x0e1&MS@9\xc4nz\xb5\xccS@\xafVuN\xf2\xe6S@8r\xaa\x0c\xe3\xdeS@\xf6c\x17\xab\xf1\xdbS@W0\x8f\x820\xe5S@"\xb2\x8d\x0b-\xf1S@\x17\xcd\xbc1B\xcdS@4Hj\x8e@IS@t\xacpM\xed\xdaS@\xd1E\xcba\xd8\xccS@2\x91\xab\xf0\xcc\xc0S@\xd5\xf2\xf2\xbe\x9e\xc1S@H\xebF(\x97mS@\xff<\xd9\xf4\xc4\xd4S@\x19u\x97N\x08\xd5S@\xa2\xf3a\x94\xcc\xddS@\x0c\x8c\xdf\x96\x97\xb9S@\xda\t\xfe]\xd5\xd4S@\xb5\x16\xcc\xe0\xaa\xbeS@\xf6 \xe6Lf\xa1S@\xc2^\x9f\x8d\x95\xdaS@\x80\x8d,\xbe2~S@\x01e\xef\xdf1\xdeS@F\xdb\xca\xd1E\xf1S@\xfe$?\xea{\xdeS@\xecp\x97okjS@X\x02\x05B\xbb\xc6S@)\x89\xbfU\xce\xc5S@9\x93:\xbf\x9c\xb8S@\xec\x89\xbd\xfe\n\xe1S@\xb2\xd9_z\x9e\xbdS@cNy\x9f*\xb7S@\xaa\xc2\x91\x8f\x8e\xa3S@\x80o\x8fB\xf9\xe7S@\xfa\xaaN\x0e!\x90S@A\x06l\x86\xd6\xbfS@\x13z\xd2\x83b\xcaS@\xaa\xd6\x83\x89s\xcdS@\x1b2\x10u\x0f\x89S@Uv\xb2Sp\xe0S@\x89\xee\xaa\xe5\xba\xd8S@`\xc9\xb1\x18A\xe8S@6\x94\x02d-\xd0S@\xab?\xe2\xc8(\xc9S@j\xaa\xff\xf1O\xc9S@(\x85\xe0\x8c\xef\xcaS@I\x85:\x1f\xcclS@h\xa3\xda{)\xb5S@\xa6\x93\xf9?\xe7nS@\xf0\x90y\xed\x96\xb6S@b\xf2\x90L\xa8\xc5S@s+ \x84D\xb5S@a\xc9\x8ejT\xbdS@\x1b\x96\x1b(\xa3\xeeS@\xecW\xa8\x8d\x0c\xc9S@(@\xd9\xa96\xd3S@\x82\x1f\xbd&N\xc4S@Q\xb5\xfb\xbb\xe5zS@`\x96Q\xe8\x89\xa4S@\x042\x87q6\xcaS@A\x12e\xd2X\xc5S@\xd6?-j\xf6\xd7S@\xe5\x98\xeb3\x97\xd5S@\xa4}\x8f\xff\x17\xb9S@\x17S\x99w\xe8\xccS@ux6\x1ds\x91S@B\xd7\xeb\xd54\xd0S@j\xf7\x8f\xf4\xb6\xbcS@\xc0O\xd7\xa3\xf7\xc5S@CF\xa4v\xcb\xcfS@\xd5\x13\x9e1\xdc\xe1S@\xaf1\xa7sb\xb7S@\x11\x97\x85\x9b\xf1\xc9S@\xd5\xc6\xa3\xf8c\xd7S@.\x02hp!\xe9S@C\xaf_&\xa8\xdcS@\xdc\xcc\x03\xd4\xbf\xb7S@\xc98Sf\xe8\xc8S@)6\x9f\xd7>MS@\xda\x06XO\xa5\xe8S@F\xb2\xa6\x81\xb1\xbcS@\xf2<\xc4gi\xc8S@\xcb\x9es]0\xceS@=\x99\x0b\xe9\xb8\x8eS@\x11\xc5k\x02\xdd\xbbS@\xec\xb0\tZ\xdf\xedS@\x99\x1f/\x96D\xbcS@_P\xd3%!\xa4S@\xfe\xaa\x14\xffq\xc5S@\xf5cx\xbb4\xceS@oL\xb4\xa3U\xbdS@\xdd<)\xd3*\xceS@\x83\xf6\x9bEI\xceS@\xd3/\xcf\xe5\x1d\xd6S@\xea\x19\xb7\xb6\xdd\xd5S@\x8b \x9f\x06\x8c\xc5S@\xfa\x84\xca\x83g\xd4S@\x83\xc1\xae\x98\xdc\x85S@X\xc3\x04\xc0d\xc7S@\xa0\xf2\xb6\x87RmS@\xda\x80\xeex\xffnS@$\xf0\x04\x0c.\xc2S@\xcf\xab\x0c\x97i\xcdS@q\xdf\xfe\x8e`\xe9S@\x872y\xac|\xc8S@\xbc\x16t\xfc\x0e\xb3S@\xa8ez\r\xa0\xd2S@\xe1\xb4\x93$\xed\xceS@\x0f\x87\x1b\x81i\xeeS@r\xf2\x9c\x81\xe5\xb2S@\xab\xaeJ \xf6\xcdS@\xa6\xa1>\xef\xe0\xb9S@\xfd\x0cxVz\xd6S@\xa2\xab\x1f\x8d!\xc2S@\x8d\'D\xeev\xc7S@<\x16F\xadQ\xcaS@O\xd66\xb6\xd2\xb2S@@\xf6\xa7\x8c\xb7\xe7S@\x0f\xfa\xf0\x95\xf9\xecS@i\xc1\xac\xd1_\xeeS@\xed\x80\xd6\x12/\xd1S@\xdc\x8c\xf2i\x01\xcdS@B\x97\xab\xcb\xc2\xbaS@K\x19mFt\xb7S@\xed\x93}\xcf\x8f\xc1S@\xadH\xfc\x9c\t\xd3S@E\x16V\x1a\x15\xebS@0qK\xb6\x1f\xceS@5B\xf8\xfe\x7f\xe1S@\x168I@\x16\xddS@\xf2?Klz\xd9S@`Ae:\xcf\xc8S@\xe7\x92@\x94\xb9\xc5S@\xf3;\x8d\xd2\x96KS@>\x98_\x19a\xeeS@|\x14#\x02i\xa1S@\xe0\xc6\x86\r3\xc1S@\x05\xd7\xd22R\xbaS@\xde` \x92B\xc5S@\x1e\xcc\xe3\xb3\xb7\xbaS@\xfd\x00H\x1c\xde\xcdS@\xec\x06Qw\x05\xbdS@\\[C&\x10\xedS@Q\x92\xe8\xfb\x8a\xd9S@\x03\x07\xfa\x0f\x11\xbaS@\x01\x0bV\xc3\xc1\xd3S@%\xb5\xe3)A\xbaS@\xf2\x86U\xcc\x1c\xc9S@\xdc\xe6U\x00A\xeeS@+\xb6PNK\xbeS@\x1d\x89S\xb6(\xc6S@\xcc\xcfHY[\xddS@\xb0M\x08e\x9d\xeaS@\xec\'\xb5\x9e\xf6\xcaS@:0\xd8\xe4\xdd\x87S@\x9d\xe4\xaa\xec\xb4\xd3S@\x116\xd2\xa0\xdc\xccS@\x12b\xa4ND\xc0S@\xd8\x98\xc1\x06\x97\xeaS@$~\xd7p7\xedS@=w\xc7e\x97xS@l\x927^I\xa2S@q\xddwjN\xbaS@\xb47s_)\xd7S@B\xa7\xd0\x83?\xc0S@\xc3\x15\xf65\x83\xbaS@\xcdRsu\xb5\xccS@0\xe9\x1c\x81\x05\xc8S@>\xaf4\x1bv\xc2S@\xce\x04|^\xaa\xc2S@\xe9\xbb\xedo\x10\xccS@\xe0\xc57U\x05\x88S@\xdf\x0e\x9b$\xfa\x7fS@\xd0\xfb\x82\x1cj\xd9S@\x14?\x0e#\x8c\xc7S@\xb8\x91#\x93\xc5\xe2S@\x8e\xf6\xb5\xef\x8c\xc1S@\x18\x15.\xc7\xe6\xc5S@#R$4\xae\xecS@M\x1bIy\xba\xd2S@|7\x1f\xd1\xda\x81S@\x18p\xa1s\xfd\xc8S@2P\xee\xba\xdc\xe9S@\xf6U5\xef\xe5\xc2S@\t\xd5\xd4\x9e&\xebS@\x94\x8f[Sn\xc0S@\xad\xfaI\x93\xa2\xd8S@\x1dv\xddA\xea\xcaS@uMxx$\xc1S@\x13\x0c\xe2\x19\x1c\xbfS@4\xcb\xaaKk\xc5S@%6\xcf\xa0Q\xecS@\xa0\x9c\x05\x83\xd8\xbfS@\xcc\xc2\x02F\x95\x82S@\x95\x99\xd3\xca4\xc4S@\x0b\xe7\x1e\xed\x14\xecS@n\xea\x95X\xa2\xecS@$E\xbb\x19\xf1\xe6S@1\xb4&\xa9\xdf\xe0S@\x82\xf3\xcd\xab\xa6\xd1S@\xeel\xa9\xe1\xe7\xd0S@g&p\x15\x9b\xd2S@\x0e\xad\x06a\x1b\xd2S@\x1f\xb0\xd5\x0b\x9e~S@\x85\xc7\xf7)\xef\xbdS@,\\\xaf\x0b\x0e\xe1S@8bI>\xa5\xb9S@\\\xe6\x8aM\xf7zS@n\x1b\xc2\x17W\xb7S@f\xb6\xe7N\xf5\xd3S@\xe2\xf6S\x87\xa9\xefS@\xcb\xb7\x9e\x0c\x8c\xe2S@-\xd0\'G\x1bMS@\x18&!\x1d\xbfiS@\xa8uBO-\xbfS@P\xa6\xd9\x13\xe8\xd8S@\x15\xe93>x\xd8S@\x8a\x97\xef\xc1\xef\xccS@\xe1\xc0\x0c\x123_S@\xae\x1f\x18\xec\x7f\xd1S@t\x9b\xfb\x8c\xf7\xb7S@\xd6?7\xe7\xa1\xc8S@\xe4v\xa3\\\x85\xc2S@0\xe1\xbf\x0b\x0e\x85S@\x13\xc7\x92\x03a\xd5S@\xc9\xd74\xa7\x9f\xbbS@n\xdfO\xca\x8e\xb3S@\xd4\xc9\x04\xd5\xe7\xdcS@B\x85\x1c\n\xfc\xc0S@\x0e\x84P+\xd2\xe1S@\xc5\x1d\xff\xb1\xe0\xb8S@\xebO\xfb53\xc9S@Z\x1f\xc0\x7f%\xc1S@\xbds3\x03\xbc\xecS@U\'F\xa6\xd0\xbeS@\t\t\xbd\x9b\xbc\xbbS@\xa2\x0e\xeey\xe3\xd8S@A\xf9IGu\xe2S@SD\x0f\xf8\xbeiS@\xb1\x9c\x01\xc3\xe6\xb9S@\xa9&waq6S@\x96+b\x0c\xa0\xb3S@UL\xb8>\xb3\xc6S@\xae\x83\xa1\x81\xdb\xdcS@\x8a\xfaU_\xfd\xb7S@\xd0 \xb9*q\xc8S@\x89\x14\xca\x81\xfa\xadS@\xf7\xd9\x96\xdfu\xe5S@":\xad\t\xb0\xb0S@\xd8\x9d\xd9\x06#kS@\\\xb3\x1e\xc1\xf2\xb8S@\xb7*\x00chXS@\xd3\x931q\x83\xa7S@\xad\xfe\xa1F"\xceS@\x14\xb8\xef\x1a$\xacS@\x0b6eJ\xae\xd2S@\x88\xebq\xa6\x8aiS@\x1b\xea\x15\xfaa\x7fS@V3aC8\x89S@\xb5\xbct2\x86\xf0S@\x95B\x0f\x8c0\x9eS@\xbc\xc6\xd7Iz\xb5S@\xe9\x00\xaeLj\xdbS@\xdd\x97\xd3n\x06\xe2S@m\x9f\x1f\xa1S\xa5S@\x02\x89Q$\xc4\xaaS@\x96\'mh\x00\xa6S@\x87!\xfaZw\xc0S@J\xb7=B\xc8\xa7S@\xef\xf5B\xc4\xda\xd3S@\xb4\xc7\xaet\x11\xceS@FfNeq\xd5S@\xcd;\x1a3)\xc3S@aL#d\x03\xe8S@\x88\xa9\x85\xc2\xd8\xceS@\xbe\xc8\x90\xd7\n\xbeS@\xd1\xf5 \x0f!\xb7S@\xb8\x02\x07\xa7\xc5\xc8S@(\x0e\x86d\x8e\xdfS@q\xcf\xe5\x97$\xd4S@R\xe7\xb2\x14\xd5\xd4S@\xfe\xbd\xf5\x99\x1f\xc3S@\xd9%e\xdb\xd7\xd6S@\xc8C\xe0\xfb3\xdeS@l\x8b\xa1\x0b\xfe\xb3S@\xdd\xe4\xaby\x95\xcfS@\x0e7\xc6}L\xbcS@\x1d\xfd\x13\xa7kzS@bc\x84\xc3\xd3\xddS@\x88#\x89\xd6\xaa\xe0S@\xcf\xd2>$t\xd6S@\x7fW\xfc\x8e\xc1\xbeS@\x06\xae[\xf2_\xbeS@\xa7\x9a/\x87|\xdcS@V\xd4\x8dG`\xc6S@n\xcc\xe5\x82}\xc2S@n\x1eD,\t\xcdS@\xfe\xbd\x0b\x80\xe3~S@\x82\x1e\xd0\xa4\x80\xc5S@\xd6\xaa\x11\xb7\x1c\xb1S@\xec\x8eR1{\x8cS@K\xceh\xb3_\xc8S@\xfd\x02\xe8\xf8\x9a\xc7S@\xb1\xf0\xfa\xbd\xd9\xd9S@\xab\x12,\xe7U\x80S@\xb2\xa1\xae\x15\x9d\xb2S@OM\x13\x16\xba\xb4S@\x14p=l\x03\xbbS@%\xff\x87\xe2\\\x83S@$\xd8(\xaf\xa7\xdaS@t\x95\x94\xeb\x88\xdbS@jS\xa2\x02\xc7\xc7S@\xe0\x1b\xc2$\x82\xc1S@\xbb\xef\x011B\xb3S@\xe9\xd5\xb0\xe2\x17\xcfS@\x15i\x83\xfb\x0f\xbbS@F\xb2^\x92\x80\xc6S@\x89R\xca\xdd\xbc\xbeS@\x7f\x83\xbb\x87\x9e\xdcS@\x98\xf9)\x93\xe9\xc9S@\xe2}\x87\xc2\xbb\xd9S@?\xaa\xe3C\xdb\xdbS@\xb7&|\xcd\x93\xdbS@\xf2\xf4\x12f\x00zS@\x85\xb3\x8eo\xbc\x86S@\xf1\x1b \xea:\xccS@\x00\xf2Y\xcc\xd7\xc8S@\x16\x8b\x80\xf2\xa5\xccS@c\xd3\xaa\xa2\x83\xb9S@\x0eq\xd0\xa1\xb5\xe7S@A\xf2\xceH\xda\xbbS@\x08\x8eh\x89\x01\xf0S@G\xe7\xa0\x06,\xd4S@\xde&\xe9Cu\xd1S@{\xfd\xfd\x8bG\x84S@\xff\x9a\x98\xe0:\xc2S@\x01^[\xa0\x97\xdfS@\xbe\xaf\xf4\x83\x1a;S@\x87\x00\xbb\x84e\xd0S@\x19\x18`\xd13\x88S@\xb1\x13il\x03\xcaS@b\x12y\x16\xf9\xbaS@>\xd8\xbb\x06r\xb6S@9C\xd9\x0cC\xcfS@\x17\xae"*\x8f\xa9S@WK\x86\xb2\xae\xbfS@$c(r@\xdfS@\xc1\xcb\x00\xf0\xa2\xd5S@lrTC\xd0\xc8S@\xd1\xe1r+N\xbfS@C}\xb1\xe9a\xb1S@(\xb5\xc6\xac6\xcdS@\xbe\xb5\xfb\x02\x1f\xcdS@\x98A\xfd\xc1\x92\xa3S@t\x7f\x05Z\xe2\xd8S@#\xcb_\xa8\x15\xc9S@\x17\x90\xd5\xf2\x8f\xb6S@\xee3\x07]\x80\xdeS@\x94[9\x84>\x86S@\xc4w<g?\xefS@\\\x93\xea\xf4\x9a\xcaS@\xbe\xa3\xc5\xc9\xe7\xb9S@\x8c\xa0\xc5D\x03\xc9S@8\x9e\x8b;\xfd\xd6S@X\xba\xf0\xf8\xa0\xaeS@?\xeck,\xbe\xb9S@\xff$\xe6Mk\xccS@\x81=\xa6V\x82\xc0S@\xf0\x85\xbd1\xf3xS@\xaci]t#\xd3S@\x96)\xf7*\xa6\xd3S@v\xbf\x07\t\xc0{S@\xc0\xc6h\xc6\x9c\xceS@\x86B\xef\xf3@\xe1S@\x1c?\x14_\xa1\xc8S@g\xc4\xc9f\xc6\xc3S@jUB\xe4\xf9\xddS@\xe8P!Nz\xcaS@\x84\x96\x07=\\\xd0S@o\x11n\rD\xe3S@\xb0/\xc2\xf8yxS@\x17\xfc?\x19\x92\xbeS@,V=\xe6\xda\xc8S@\x80\x1f3\xad\x9e\xd5S@\x96\xeel{\xfe\xceS@\x85\xd7\x93#kjS@\x9dPy\xb0\xbaxS@\r\x8f3\xb5W\xe8S@%\xa5k3\xcc\xc2S@\xdd\xdf\x91\xfc4\xd3S@\x8dQ\x92\t\xd6\xdbS@\xa9\x00\xa0D\x8c\xc8S@B\xb1\xf21\x8b\x88S@\x01b\x7f\x8a\xe3\x8bS@$X\xf1\xdfK\xc8S@qmJ\x95\xcf|S@\x91\x18\xdf\x99N\xc3S@X\x1dFW\xed\xb8S@\x9d\xc8\x87.\x90\xd7S@h>\x83q\x1b\xe1S@I\x92\x0b\x17_\xe0S@\xfa+\x8f\xfc\xf3xS@\xcfH\x87>\xdd\xb4S@\xec8\xb5\xac\x10\xc6S@u\xa3"W{\xbcS@\xb8W&\x81.\x83S@o\x01\xb3\xc4\xfb\xc3S@L\xfb\xeb\xc5\xfd\xe1S@\x11_\xb8\xbd\xd3\xbfS@\xdf\x06\rF<\xe3S@)\x86\x92u\x00\xebS@\xfc\xee>c&\xe5S@\xfb\x7f\xb6\xe0\xe9\xcaS@\x10\xfft2{\x88S@\xbe\x07jo\xb4\xb9S@\xf5\x1b\x8c\xa8n\xe8S@\xefz\xc9\xd9\x0b\xdcS@K\x1c\x02t\xdf\xcaS@\x85E\xe4\xd1\x10\xcfS@%`\x88\xd0x\xd1S@\xbeZ;\xed\xb8\xe8S@\xb3\xa17\x86E\xceS@\xf5\x17+\x9c\x19\xccS@\x8e`n\x8a98S@\x1d\x04J\x93K\xd5S@\xd2\x9epj\xca\xd6S@\x83\x0b\xcfG9\xd8S@\xa4\x07XC\xa7\xb1S@\xbb\xcd\x15,\xf4\xe2S@RKU\xf4\xd0\x80S@\xad\xa7B\xea\x89\xdbS@\xdf\xf0/\xfc\xb6\xd9S@a\xcdm\xa1\xa4\x92S@\xd9uB\x8b2\xe9S@\xa8T\xf5\xaa\\\xc4S@\xc0\xcc~)\xe7\xcaS@\x8d\xa1\xfd\xb3\xf5nS@\x16)\xc8\xaa\xda\xe4S@[\xcf\xf76\xf7\xa7S@7e\xaes\x1b\xc3S@\x7f\xd9I\xeby\xb7S@\x05\x14\xbeP\\\x85S@\xa8\x16\xcb\xd0\xa7\xc8S@K_\x10l(\xd8S@g\x1a])-\xbaS@\x1a\xe6\x0b\xc4X\xdfS@j\xfb\x058\xcb\xd3S@{\xa6\x11\xf99\xdcS@\xf0\xf8yA\xdb\xf2S@\x9c\xca\x92\x9e#\xdfS@\xa6\x93\x08T\xff\\S@b\x93\x9c\xdf\x06\xadS@\x8e\xc0T\xd8\xe4\xb0S@\r\x94+\xa0o\xbfS@\x02p\x99\x08&\xc1S@\x04\xd1t)\xeczS@v\xb9\xeej\xd7\x86S@\x12b\xa5\xe7b\xdeS@=\xb0d\xd6\x1e\xc5S@\xdbS\xfd\xd3&\xdcS@\x0b\x16\xc0\xdc\xad\x84S@\xf4\xcb\x1c\x8dW\xcdS@u\xd0\xb50\xbe\xdbS@\xd6\xca\x1cE\x9c\xdcS@\x0f\xbd\xb1Xq\xbbS@\xc1\xb9>\x0f\x10\xd4S@\xe6\xe8\xcaw\xfb\x85S@(\xbe,\xbf\xed\xcaS@\xda\xcbN\x14\xd1\xc1S@d\xef\xedxR\xe3S@C\xaaB\x13\xe2\xcdS@\xfc\xd1r\x03\xf4\xd2S@\x12>1\x00L\xbeS@2\xc1\xa7\xd1\xae\xc5S@\xc5\xe4\x19\r\x04\x8bS@\x9f\xfb\x1bTh\xc1S@\x84v\xfc\xb3\x18\x93S@[\xe5U\xc0\x07\xdbS@P\xc7\x8c.\xb8\xadS@\x13\xd2\x99\xc4\xe0\xd4S@.a\x8f\xfd3\xb4S@\x81\xc0K\xef2tS@dF\xfb\x9a\xfb~S@\x08\x16\xd8J\x04\xe6S@\xac\x11\x88\x91\xcf\xc9S@\x81\xdb+\x18*\xceS@\xb7M7\xa0n\xd9S@\xc9\xa98\xe8\xae\xd4S@\x9d\x8an\x86c\xeaS@\xac%Y\r\xd3\xd1S@\x8c\x0e\x99u\xd7}S@\xba/4H\xc2\xb1S@\xfc$(\x15#\xdaS@c\xd4\x9a\xd6\x87\xc2S@_\xacc\xf0;\xceS@8\\\xd8\x1fi\xcfS@\xb6z\x17i\x86\xd0S@\xc4)8\x12\xa3\xd7S@\xb4q\xdc<\x97\xc7S@\x1f\xa9\xaf\xa4\x1c_S@:\xe3Ft\xe1\xbdS@\x92\x923\xb6W\xc3S@0\x93)\xb04\xd4S@\xec7P\xfd\\\xe3S@r\x17\x18v\xf0\xc3S@\t\x16\xcf\x81\xa6\xcdS@\xf2\x1ddC\x91\xd0S@\xff\x8e\xd0\xe1R\xd9S@\x90\x13\x85\xe5\xb9\xc9S@\x11\xfc3(\xe4\xddS@y\xcf]\xd3m\xb4S@\x8c=VU\xdf\xbaS@P6f\xd2\x83\xe1S@\xc8\xbdi\x19\x02\xa7S@\x02\xdbg\x13p\xb1S@\xcby*\x0c\xcb{S@\xa8t\x06\xea\x88\xb1S@\xb8>\xe9\x93^\xd8S@\xd4\x10$ -\xa9S@q4k\x87p\x8fS@\xa3\xd0\x03\xfdn\xb7S@\xee\xcf\xca\xe9\xfb\xc2S@\xddC\xfckZ\xb7S@XP\x11\x8e+\xdaS@\xa4(\xaa`E\xb4S@G\xafB\x85#\xdbS@\xc9\xc8\xfd\xab\xe1\xd3S@\xaa\x02\xca\x89$\xbbS@\xee0\x134\xe3\xceS@\xf2l\x89\xfeX\xd3S@Z\xe6\xf0D\x7f\xa2S@[J\x89\xc7_\xd7S@\xa1Zi\xc59\x90S@E\xe4\x14R\xbc\xeaS@\xa4\xf7`\x97\x83\xc0S@\xbe\xda\x9dY,\xbfS@\xef\xebpv\x18\xa7S@\xe9\x10\x9bX\xb6\x84S@\x81_.\xe9\x12\xddS@\x82=9\x06k\xb3S@\xc3\xb5\xd6\xb8\xe7YS@\xaeC\x12\xa5\x13jS@\x0b\\\x1d\xc5\x1a\xbcS@\xa7\xff01\xd2\xa9S@\x0f<\x83j9\xb3S@5\xb76\x93RXS@\xbd\xd1\xbf-\xc5\xf0S@\xb2\x0c\x13\xb8\x07\xa1S@\x08\x0c?0\x1a\xcaS@\xee\xeev\x95\xb5\xacS@\xcdo\xf7\x96~\xd0S@\xbc\xe9\xa3\x1e8\xdaS@\xde\xbe\xe0&s\xc8S@:<\xd1\xb1P\xebS@T! N \xb5S@H}in\xdb\xadS@\xc7\x92GU\x81yS@\xe2\x01\xc9It\xdfS@\x06\xb6\'\x95"\xbdS@\t\xc3j\xe2\xd5\xbcS@Hrw\xc9w\xdaS@a\xd9"C;\xb6S@\xf3\x18\xefx\x07\xb6S@\x86\xc1o\xb5\x07\xeaS@\xb0\x03r#(xS@}\xb0W\xf5a\xe3S@\x05\xb8\xd8\xce\xa9\xbdS@\x03\x13\x01\xfe7\xddS@\xa0\x90\xc4\x19\x8e\xefS@?\xc7\xca\x8f\x8e\xeaS@\xf0u\x8a\x9b\xf7\x83S@\xa2\x90r\xb4\x98\xb4S@a\xd3F\xc4\xa5\xb3S@vu\xe9@\xdf\xdeS@\xc5\xd0\xf55t\xdcS@\x03/g\xe9S\xe2S@E2\xa1\\.\xe2S@\x03\xfb\xab\xbd\xf7\x83S@L\x90!\xda\xaa\xd3S@vC\x06\xc8&\x9eS@\x92s\x9f\xefC\xd0S@\xd1\xd8\x90#\x02\xabS@\x0b\xa3\xc9\x9bh\xbcS@\t\x1bEx\xf4\xd1S@\xbc\x96\xce\x85\xea\xd8S@\x82=\x9b\xbe\xddwS@\x17\xc9L\xe5y\xbfS@\x16\xa9\'\xe6\'\xb1S@\xf3\x0eK\xd1\xe0\xabS@,\xc2\xde\x06\x98\x88S@\x02\x03\xe7\x9f\xec\x91S@\xf5\x1a\xaec\x1f\xc7S@Q\xb8\x13\x034\xa2S@\x87 \x92\t\x16\x87S@\x7f\xf1F{\xa8\xd0S@Z_\xbd\nd\xb5S@\x89\xa8*\x9cz\xbeS@.e\xf7\xa8\x1d\xcfS@@kj\xaf\t\xdaS@U\x08\xb7\xbc\xc1\xcdS@\x8f\x8b\xfdS\xa6uS@\xffr\xbd\xeb1\xe9S@\xb6\x0f\xe7\xd6q\xd2S@\x84K\x99\xaa\xcf\xdcS@\xc3\xf4\x00\xbc#\xd9S@\xfe%$\xd3\xa7\xdfS@\x96\xc3a\xf4+\xd9S@4\x9c\x040L\xd8S@V^i]\xf4\xadS@\xbbc7W\xd6\xbbS@\xf8\xd5CE\x1clS@\x9c\xb6\xe1\x06\x19JS@\x87\xe1\xeb\x19\xcb\xbcS@&g\xe7\xaf\xd2\xd0S@\x8a\x94\x9e\x88}\xefS@\xefr\xa6\xcc\xed\xc7S@\xcbHE+\xe3\xe3S@\xe8\x972r\x8c\xe4S@\xa7]\xb2W$\xd9S@\x059\x95~\xec\xb4S@\xed\x86\xde\x86P\xdaS@\xde\x80\xfb\xe2\xc8\xc0S@\x1e~\xe8\x04\xe3\xd1S@\xf5E\xb8\xd2\xb8\xbcS@\x18w\xcf\x8d \xc5S@\xad\xc1;\t\xe1\xd4S@G\x01\xc4\xe5\x1c\xe1S@\xdat\xcc\xa6\xb1\xdbS@D\xe2\x1d\x07\x81ZS@\x82\x91\x16\x1aL\xbeS@Yb\xad\x01\x1fgS@\xc2\xd0\xb2\x1a\x97eS@z\xf2\xa3\xdb\xe5\xabS@\xc5\xe4L*k\xd7S@^z\xb5\xd6\xa3\xb0S@\xe1\x0e\x0c+\xb7\xc4S@\x98\xeb\xb5\x95\x1c\xc0S@K\xc7\xa0!\xefmS@\x88\x18\nKI\x9eS@\x90\x95\xfe\xc0\xbeZS@z\xaa\xca`\xdf\xe0S@(\x08\x92\xc0\xf2xS@\xbf\x82tW\xa1\xbcS@$\xa5\xd0A\xa1\xc0S@G-\xfb\xfc\x94\xe4S@8\xe2\x06\xdf\x0f\xdaS@\xb1\x07\xaf\x00\xa8\xd0S@\x9b\xec\x9f1&\xb3S@\x7f\x11\xa1\xd3\xfb\xcdS@\xbbCG\xb97\x89S@\\?KR.\x86S@d\xdd^=h\xc2S@-t\x16\x04-\xc5S@\xb8,\x9f@!\xa1S@\xc7\x07>\xb8\xfb\xadS@\x7f\xd3\xf7Y\xdc\xbbS@\xd7\xc1,\x83z\xe3S@\'\xc6N\xa8\xfe\xe6S@*&R\xf3 RS@\xf9\xa4\x05\x11\x11\xb9S@\xe5\r\xf6z\x08\xb7S@S8OE+\xc6S@\xd2\xb2k)\x14\x84S@J<\x8b\x9d\xe3\xb9S@\x83\xde5W!\xc7S@\x0b\xb4~\xcb\xf5\x8bS@\x9e\xcc\xa2\xffN\xb2S@\xb9\x91\x81\xdd\xfe\xd4S@;\x99\x11-\x18\xccS@\xda|\xbe\xcf\xe8\xb4S@\xdaY\xeb,\xad\xc2S@{*t\x05\x1f\xa7S@\x83\xfcM\xd0\x12\xcbS@\x1b1\xe9\x18\xd5\xdeS@\xa5\\`\x96\x96|S@\xbe\x12\xb6\xc2\xcc\xd8S@\x93.\xa6\xe5\xe2\xadS@\xfe\x07|,\xf3\xb1S@\xef*\xadx\xd2\xc0S@\xff\xbbV\x1c\xd4\xdaS@\xdf\xe9k\xe7$\xcfS@U0\x81\xcd\x04\xf2S@a}c\x1f\x99\xe0S@\xbf\x8f\xa4\xf8\x85\xdeS@\xaeFI\x96k\xc8S@e\x92\x1bqa\x8cS@\x06\xc0@\x83]\xa7S@\x11\'\x9a\x9a\x90\xc3S@/\xccotU\xb0S@.El\xf8\xd6\xc0S@b\x00\xf9\x19e\xd4S@$\xce\xbdT&\xcaS@\xed\x0bH\x1b\x83\xdaS@\x0c\xee\xed\xe2\xa0\xd5S@}\x8b\x9e\x87U\xd4S@\x98a~\xdaJ\xa7S@$z\xad\x0f \x8fS@dXk\x14\xa8\xdbS@\xdd\x01\xd9\xaf\xbd\xcaS@\x0b\xc7\xa1\xcdt\xdcS@\xc0W\xca\x97\x16\xedS@n\xfd\x03\xb4\x00\xe4S@L\x9d\xc6\x10\xb0\xc3S@\xbf/\xce6\x0f\xb6S@k\x91\xb4\x0eX\xefS@5+\xbc\x01\t\xeeS@6@\xd9\xcc2\xf3S@P\xbc{\x91w\xe7S@\x05!\x95!\xa3\xe1S@\x93\xcc\x0f"\x02\xe5S@\xde^\xab\xab5\xf2S@0\xf5\xcdPk\xe9S@\x7f\x12q\xbc\x15\xbdS@\x7f\xd3\x91M\xc6\xefS@\xe2\x82\x00\xa0t\xf1S@\xc6Q\x9b|\x1a\x85S@tj\x1c"\x00\xa7S@\xdaOu\x97t\xeaS@\x96%Y\x9f|\x89S@\x94\xf1\x02\xe4W\xd1S@\xcd\xf5\x86\xb4q\xbbS@\xfe\x16\x94DQ\xefS@\xbfZ\x93\x15\xbf\xdeS@\xa8q-\xdd\xb4\xf0S@h\x04o\n$\xa7S@\xd3_\xd2\x08\x0e\xeeS@\x7f\xf1\xcd\x1c&\xcbS@\xab\'?c1MS@\x1f.\x8c!\x8e\xcbS@qX\x1d\xfb\xd8\x85S@\xc1\xaa\n\x9d?\xcdS@&\x04h\xedG\xd5S@=\xed\xaduT\xd7S@\xff\xa0\t\x1f\xff\xc0S@\x96(TA\xcb\xb5S@\x0b\x05\xe1\x0b\xc8\x85S@El\x07\xef1\xe9S@\xb13\xcfVw\xebS@\xb1\xf1\x9c=\xc4\xf0S@-\x1d(\xf8\xea\xd6S@\x08\xa5\xad\x04#OS@\xf6\x87\xc9T\xb4\xecS@9|\x04IpOS@\xfe\xcd)\x98=MS@\xa7\x98\x05(\xb2\xdcS@\x99\xca2T\x85_S@\xbbn\x18\xd6W\xd4S@\x01\x82\xd40s\xe2S@\xd2\xca\xb2y\xbdMS@\xe5\xcd_\xe5$\xbcS@\xae\xbd\xef\xa7\x0b\xe4S@2k\xf8\x00\xb9SS@\x84:`K\xa3\xa5S@\xfd\xc9>),\xceS@\xb0\xde\xe4Q&\xd2S@\x95\xbe\xe4H\xdc\xddS@\xb8\x83\xf22\xa7\xdeS@\xcdG\xde\xe7\xfb\xebS@/\x92&\x94\xe7\xd8S@\xb6.R\xdbm\xd8S@\xdc\x9b\xbd\xe2\x10\xcbS@9\xaeKI,\xf1S@\x05\xd7\xb5\x0c\xf5\xcaS@)\x00\xac\xcf\x10\xd6S@\x9e8\xc6\x1a\x94\xcbS@\xcd\x0c\x90\xe2\x94\xd1S@\x01\x1e\xeaG\x1d\xefS@\x92\x0e\x87\xf6\xcb\xc0S@\xdc\xc0\x99\x0e\x82\xeeS@6\xcf\x93\xb1\x98\xceS@r\xfd\xfe\xd0Y\xc2S@\x89\x11 \x83f\xbbS@\x94\xa5:\xe2\xb3\xceS@G\x8d\x9db\x98\xbaS@\xa8\x9b\x1e!F\xbeS@\xcb\xa9U[p\xc0S@<H\x1al6\xbcS@\xbeQ\x9d\xa3\xea\xe0S@%H\x0f\xa4\xc7\xbaS@-N\x08\xc0\xef\xb1S@{\xec\xe1D\x0c\xbdS@\x8c,\xff\x8e?\xd3S@\x91\xb7\xc3\x935\xe1S@\xdc\xe4\xfaP\xcb\xb8S@a\xbc^\xfa\xb4\xcfS@\xa0D\x196\xf5\xbaS@\xe2\t\xe62|\xb7S@\xc5\x0bb9\x0b\xc3S@\xc0\xab\xf0\xf4\x10\xcdS@\xde\x87\xcc\x82\xcc\xb7S@\xd8\xce\xb54\x12\xbfS@\xf4\xb7\xba\xc9Z\xdbS@\xc9\xb7\xf9I3\xb3S@\xce4X\xc1\xbc\xb7S@\x9aP\xd7\xe3%\xb3S@C\xd0\x9e\xdc\xf0\xc2S@\x92\x06\xdb\x89\x1e\xbfS@\'\x8c\xe5\xba\xc6\xb9S@\xf4\xd0\n\x87W\xebS@\xe2\x9eB\xae_\xdaS@\xd4\xea\xb65\xed\xdaS@V\xe5KAS\xb9S@d;\xfc\xf1\x85\xbcS@\xfe\x0c\xfdc\x1b\xbcS@\xd1V\xb1zI\xbcS@M}\xba\xab\xe8\xcbS@J\xe0\x06\xb8\x03\xb9S@\xbd\xb9\n\xd4$\xdeS@\xa8\xe5F\xe2\x00\xd2S@;\xf4\xc41\xcd\xbbS@\x95\xb5uG@_S@\x82\xfa\xdf\xc2\xaf\xb5S@\x1b\xa1\xe8\x0f4\xd5S@\xad\xc9r\xb2\xb1\xd2S@\x02\xdb\xae\x9b\xe2\xc1S@\x1c\xda*\xc1f\xd1S@q=\xb9j\x04\xbeS@\x17Q-E!\xdaS@\x1c^\xb1\xf0\xf6\xdbS@\xc8v\x1f\x9d`\xdeS@\xb3o\x03y\xf2\xb2S@D!\x9e6{\xb6S@]\xf2\xe3\xa0\xbc\xe9S@\xf1\x17\xcc\xc0\x91\xb1S@\xe1\n\x1fe\xd1\xb9S@{z!&\xc4\xd1S@L\x8f\xd8O\xed\xdaS@\xde\x0c3\x92\x84\xbcS@\x9b\t\x11\x86\x19\xcaS@IHH \x05\xb7S@a\x05\x87\x19S\xb7S@*\x13L}B\xc4S@\xf6\xabt~\\\xb5S@\xfb\xf1\x08\xcb\xd6\xd4S@m\x829x\x17\xd5S@\x97\xfd\xe0,~\xb7S@\x9c\x85\x12\x03\xba\xc3S@,\xa8{yR\xbfS@\xa7\xd4\xf1F\xadeS@M\xfd(i\xed\xc0S@\xd0\n\x13\xf4S\xbeS@x\x9eb\xb7R\xbcS@\x1a\xc29\x96\xed\xdcS@\xb1\xc0H\x08f\xc2S@R\xcaH\xee\x03\xbeS@n"\xa6\xfc,\xc9S@\xb5\xf3\xa9>(\xb7S@\xd6n\xd7\x8b\xa5\xb1S@\x056\xb1c\x88\xd4S@jq}\xe9\x88\xc4S@\x9b2\xab4\x80\xc0S@\xd9s|\\+\xb6S@.\x92u\xef:\xc7S@\xc1\xb7\x1eKQ\xc5S@8D[\xb1\x9e\xdaS@LZ\xa8\x9a\xf2\xb8S@\x0bwX]\xec\xc5S@sV8\x1f\xf6\xb3S@\x85\x8a\x8d\xe0\xfc\xdaS@DmYnD\xc3S@\xf1\xec\xdfP\x99\xe4S@5F\x94\x90\xf2\xcbS@/\xbe\x10\x1a\xee\xe8S@\x1c\xed\xa0\x0b\xdb\xb8S@Q\xb0\xbf\xda\xe8\xeaS@#T\xe8m,\xb6S@F>P\x1f\x91xS@\x90\xe1;\x1f\x10\xc1S@\xa4\xe3\xaf\x1f\xcf\xb7S@J\xed\xe8\x98\\\xd4S@$.9\xd1\x81\xbeS@\xd8\x14\x19\xfd3\xb7S@\xd0<\xf7\x06\x99\xd8S@\xd0K\x00\xd1\x8d\xe8S@\xc3\xe2\x11\x1b\x8d\xeeS@f\xaa!l\xf5\xc5S@k\xe0\xd0\x05\x8a\xe8S@\xdbb\x935\xf8\xe9S@|\xd0s+D\xeeS@\x8dd\xea\x8b\xc7vS@\x13\xfd\xde\x99\xce\xd3S@\xd8;\xe1\nv\xdbS@\x0f\xd2\x87\x9b\xd9\xcaS@o!\x1cI\xc8\xdcS@\x1c7\xf3\xc6;\xaaS@\x80i\xcb\xe7\xe9\xe6S@\xe2x\xf8\xadEwS@\xff\xc3g\xa8s\xefS@4V\xf9\xbdD\xbfS@R\x92l\xca\xe1\xd9S@\x97 \xca\xe5\x9e\xa9S@\xcb\xd4U\xc0\n\xc9S@G\xec\x80\xea8\xc6S@\xbe\xd2\x16l\n\xc6S@\xe8j\x11\xe9\xc4\xe8S@\xcejz\xff\x1b\xc3S@\x89k\x82\xf4\xe2\xedS@\x06\xc6\xa9\x07L\xb1S@\xd4\xdb1\xca\xf0\xc0S@fJ\x02Y\x17\xdbS@\xa6\xb2a\xd2\xfc\xa6S@\xb7\xd3\x8d\xdfz\xcbS@>x\xe6T\xb7\xc9S@\xf29>\xa3<\xc3S@k\xb6\x1ey\xaa\xdaS@\xe8\x8a\x93\xa3q\xb8S@\x0e\x9738\x96\xaeS@\xcf8\xa0M@\xc1S@\\\x90\x10N\xe9\xe7S@\xc0a\x0b\xc3\x13\xb8S@\x1d\xb6\x8d-\xa3\xcfS@ \xe8\x0bp\xd8\xadS@8\xff\x1c\xaa\xcdyS@$\x8c\x83\xe5z\xdfS@\xe5\xc4\xf9+\xa4\xb0S@\xd2\xc3\xb7\xb3\x1czS@\x83\xb58\xb8/\xc1S@\xaf\x13~9{\xaaS@\xbd-\x18\xa5\x05\xdbS@\xbaM!8\xc5\xe7S@\xbb\xe0\xc0\xe0\x99\xc4S@\xf0HP\x0b\xf8\xb2S@\xf1 \x15\xea]\xcdS@j\xa6\x88QL\xcaS@\\T\x92\xec\x91|S@\xc5\x94\xb2~\x08\xcdS@\x19s\x11\xd9\x1e\xc2S@\x97lJ\xc1n\xe3S@8\xe7V\n\xd9\xa3S@\r\x9c\xbf\x07\xea\xedS@\x06\x83\x13\xfaT\xeeS@@\xfdf\xca9{S@p<\xf0\x02X\xcdS@\x03_\xa0\x0c\x1e\xc2S@\xac9\xd4}b\xbcS@\x8f\x04\x8e\\\xc5\xe5S@}\xb4\x1d\xdd\xe0\xcdS@\xb2H\xd3t\x89\xc5S@\x97s,\x7f=\xc2S@LZ?\xcfp\xddS@\x0fx\x8ak\xec\xe5S@\xb6\x9b~\x08\x96|S@t\xbc^\xa9\xf5\xc8S@\xba\x1b\x18\x98,\xedS@\xf9sa\x92d\xceS@\xf1\xe9Z\xe1L\xc4S@\xdc\xab\x1b\xfb\x01\xd9S@\xa2!t\xf2\xd4\xdcS@"\x85t\xe6\xec\xe3S@\x88\xaf%\xd4\xe3\xecS@\xd2\xf5`\xfb\xaa\xc8S@*O\x9aI|\xc8S@\x91\xe8\xd1\xf5\x9d\xccS@\xc8V\xf1@\x98\xbaS@dl\x0f \x8d\xebS@\x91l=\xb5\xe8\xedS@\xffn6du\xb8S@q\xab\x81<N\xcaS@s8"h\xa8\xe2S@\x06\xbb6\x19k\xceS@D8\nm\x1b\xddS@jMw\xe9Y\xecS@m\xf47Y\xe4\xc9S@\x921w1\xc1\xd8S@k\xaco\xf2\xb9\xcdS@\xfa@\xbd\xcdo\xc8S@\xdd1\xc8\x9e\xa6\xbcS@@\'\x80w3\xe1S@\xf2\xca\x91\xd7\xe8\xcfS@\x08\x04q}\x8f\xceS@\xa7\x06\xa9T\xed\xcaS@\x9a\x93\xe3\x19\xdb\xcaS@\xde\xa0S\xff\xdb\xcdS@\x01\x8c\x9a\xa2;\xc5S@\x1e}]?\x8b\xc3S@6\xa5#\xe9b\xeaS@8\x82|\x11t\xd0S@\xd9\xf3\xb2o&\xcaS@\x03\xac\xc1\xa7\xef\xc8S@\xa3)\x86][\xc4S@\xc3\xc7\xe2\x7f\x8f\x80S@N\xb1\x10? oS@uU\xbd\xe9]\xdcS@\x1aO\xe9\x03@\xd3S@,\xf0\x85\xd4Z\xceS@{\x8c\x86\xe3\xe3nS@C\x88\x96\xeb\x0b\xd4S@z\x134T\xad\xd8S@\xbe\x9a\xfd\x10\xdfoS@H\\\x9d\x8ec\xbdS@\x897s\xe1\x10\xc9S@nx\xe9\xadR\xa8S@l\x0c\x0f\x89>\xcdS@}\xb4!\xd0_\xc9S@\x0c1\x91\xa3L\xecS@\xd4 N\xc0\xc5pS@\xff\xb0\xde\x8f\xdf\xd2S@X\xc7flN\xd3S@yZ\x17y\xc3\xeaS@5\xf5\x0b\x8b\xb9\xbeS@aq\xab\x1d\x8e\xbdS@a6A\xa2\x0c\xcfS@\xfbT\xa6oNqS@VF\xbc\xea\x16\xd7S@\xbe\xdeQ\x17\x9d\xeaS@\x1ei\x93\xa36\xbdS@\xe0?W\x88p\x82S@+\xc1\xb3\x93\x80\x81S@\xf2~%\x89\x85\xcbS@\xca\x9c\xa7\xd7G\xcaS@\x0ce03\xf0\x82S@\xa8\xf9\xb6\xf2\x9b\xebS@\xe62\xccA\xeb\xd7S@\xb9d\xa92\xce\xc8S@y\xeeA\xe4\xc5wS@\xfe=S+\x18\xebS@\xe5\xa8q\xfdn\xc0S@\x06\xd7\x9b\xe5\xf7zS@y\x84y\x94}\xd7S@\xb8\xbaD\x90,\xebS@\xd9\x1e\xfe\xe6+\xc8S@?\xf2g\xcbu\xe0S@\x7f/\xea4$\xe2S@J\xd5\x83\x83\xc8\xdcS@J\x90j\x87\xc1\xb4S@A|\xa8\x06\xae\xc0S@QFQ \xf0\xccS@\xf9\xde\xdd\xdd\x94\xd6S@u\x82u\xf9\x91\xe2S@\xa6q\xffP\r\xddS@\xb7\x9c\xcb2\xf1\x89S@wV\x8f3\x8f\x83S@\xab\xcaztT\xd1S@*\x1e \xf8\x83\xd1S@\x94\xe2\xc6\xcb\x95\xccS@\xf0\xba3\xd6\\\xdbS@\x170}\xe7\x84\xe1S@d\x9a6q\xe3\xe8S@\xbc,\x0f\x0e\xf6\x9dS@D\xb6\xcc\xed\xdd\xdeS@0\x7f\xd9V3\xdfS@\x13\x04u\x82\xcf\xe7S@-\xf4?\xcd+\xc7S@=C\xc6\xc6\xe1\xbeS@O\x08rN\xb3\xd1S@\xd9\xb6\xdd\x07\x80\xd2S@o\xd9\x8c\xab\x91vS@\x00\xddyC\xe1\xddS@\xb2\xaa\x04n\xd6\xc8S@\xa1\x06\x1a\xb7y\xe8S@:\xb6\xd3\x8e\xa0\xe3S@x\x9e|P2\xdfS@\xf1\xd8\n\xc9R\xbfS@]\x88"\t\xff\xbeS@R\xfc\xa1g@\xe1S@`\x17\x1b"\x7f\xe3S@\xb7Qy\xbe\xb5\xd3S@S\xe4\x94\xd0\xf6\xceS@\x0f\xdd\xbf\xf9L\xceS@?\xc6Q\xb9\xfe\x90S@\xacPb\x92\xe8\xceS@\x88\x95\x8a\xc6\x9c\xc0S@[\xb1\x9a\xf5\xe2\xe1S@\xb5G\x0f\\\xb9\xb0S@V2\xf9\xe7\xb8\xe8S@\x00\x88\xfb\x87\x16\xe9S@\xbf\x91&\xe5K\xe9S@\xef\xf2#\xc2c\xe3S@\xb9/\x98W\x05\xd7S@\xc07\x12nk\x86S@\xebn\x12\xd7\x94\xd5S@3\x80T\x94)\xdcS@o\xe0&\x05\xfd\xa0S@K\xf2\x9do\xcd\xe3S@\x92\x94\xec\xae\'\xd0S@%t\x1e\x19T\xc0S@\xea\x1f\x80wT\xd5S@\x99\x9f\xb3\xd6\x1a\xd4S@\x94\x93+\x83h\xd6S@\xd5\x107z\xac\x85S@eF,\xeb\x0c\x86S@\xfaf"\x89(\x82S@L\x88:\x97T\xc2S@Rz0\x91\xf4\xe7S@\xcb\xc7x\x9b\x17\xd0S@\xf8\xa8]\x9d\x1b\x86S@_U\x0e\xdc\xda\xd5S@\x1b\x87z\x1a\'\xd6S@j7gHW\xc1S@\x82\xd4]\xf0}\xe1S@\xe3\xe1H\x83\xc3\xc2S@\x11\x85"\xe3\xd3\xc5S@(S\\jb\xd6S@\xdf2~\xd0\r\x88S@\xa1\x9d,Q\xbe\xc6S@\xf3w\xdbk\xd2\xdaS@J2\xc22w\xd9S@uW\xbe\xc6\xd1\xadS@\xef\xee5\'\xd8\xcfS@\x87\xa1\xa1S\r\xdbS@\xf1\x88u\x83\xb8\xadS@\xcb\x10\xc9\xc3\xaf\x84S@\xfb\xbbf\x05\xda\xa2S@\x1el\xa0G\xed\x88S@\x7f\xc9\xc6\x83<\xa3S@\xba\xa9\xc11\xf2\xdbS@\x1c}\x14S\xe2\x81S@\x1ezWL\x16\x80S@\x08_\xe2\xd4\xc8\xd7S@\xec\xc9+\xf7\xb2\xc6S@\xb1\x80\xb6\xbb\x1c\x89S@:\x05Y\xecw\xd5S@d\x94\xe7\x90\xd5\xa3S@\xee\xac\xbbM\x91\xa3S@\xcan\xacsZ\xd4S@\x04\xd8u\xea\xc4\xe6S@\x14\x89^\x1a\xaf\xaaS@\x9e^uO\x91\xdbS@\xed=\xfa\x80t\xdbS@\xaf\xc3\xa5W\xc3\xd6S@G4F\xdf,\xa5S@X\xd0\xa0X*\xa4S@\xb3\x0eY\xb3\xf3\xa3S@\x88\xbf\xab\xdd\x1a\xd8S@\xc4V\x84\x8f\xc3\xd2S@\x16\xe3\x99*\xe7\xd0S@G\xce\xb4}!\xc6S@A\x8f\xd3d\t\xd9S@"@\x06\xc6N\xdaS@\xd3M\x7f-c\xa9S@fTh\x1b\x1b\xaaS@\x01\xee\xb08\x8e\xa9S@\x15-\xd6)k\x8aS@\xa7\xa9\x89-\x8c\xd0S@G!\xc8\xdc\xbf\xc5S@\xf9\x0c\x1b\x03\x01\xa9S@\x10[\x05W\x02\xdaS@Z;\xba\x86\x8a}S@^w\xea\x1f\xc8\xa9S@\x99\xefaw\xb8\x85S@\x8d6\x190\xca\xd4S@>\x13`\xdd\xb5\xd9S@\xb2#:\xfam\xdbS@\xab\xb0\xab\xe7$\xdcS@\x08\xcc\xe0\xaf\\\xe6S@?\x0e\x8c\xf2\xac\xd0S@C\x86\xa8R\xc3\xc5S@L\xca\xb7\x0ci\xd3S@\x04\xb9\xf4Wz\xa5S@!\x0e \xdb\xb4\xcfS@E>\xba\xa5u\xa7S@\xe3vv-\xab\xc4S@\xf4\xc8\xee\x10\x8f\xe5S@+\xd0\x1d\xe2Z\xd4S@5\x84\xa14\xbc\xa6S@\x93\x9eb\xfb3\xa6S@\xcf\x8a\xa8\r\x19\x8cS@\x00\x8f\x184\x0f\xb6S@Rg\xe3z\xf9\xe2S@\xb8A\x01\r\x86\xdcS@\x0c\xb4\xd4\xbcB\xd0S@\n*\x8ca\x99\xd4S@\x7fX;\xb1\xec\xcdS@Gtt6[\xa7S@\xf7\xa41\xe8\xd9\xbbS@\x96\x1bq\xa1\x1c\xdaS@\x93\xb4\xc6\x03`\xa7S@)c}\x89\x95\x87S@MT\xe9\xac\x02\xa6S@\xe3\xb4\xf0\xa2k\x88S@\x83\x9f]~\x1d\xa5S@\xcf\xf4\xe0S\x8f\x8fS@\x84GX\xe0r\x87S@\xb0\xf6\xbd\xeb\xae\xf0S@l\x88\xd9\x8f"\xdaS@:\x83g\xd4+\x88S@\x08\xfd\x98\xa0\x14\xdaS@&O\x1a@$\xe3S@DS\xb0\xae\xb1\xcfS@\xb1\xe8\x8f\xecR\xd4S@\xad\x05\xf2\xfa\xf6\xd3S@\x0b\x1a\xc4)\xb1\x86S@u#\xe1u\x8b\xd3S@\x86\xaa\xac\x94N\xd1S@\x15u\x19\xf8\xc8\xd2S@\xa7\\\x15\nY\xd8S@\xb6B7\x9e\x0e\xd5S@&\xe8hv\x00\xd9S@\x7f\x86\xe9\xc7\xef\xb2S@\x18\xa3\xd5\xff?\xefS@G4\xc1\xde\xe3\xd0S@\x00\x82\x15\xd7z\xedS@\xd9,!\xc8\xc5\xa7S@E\xe9\x9bj\xba\xc0S@7\xa8$\xe6\x85\xdaS@\xda\x1f]U9\xd4S@N1\x12?\x00\xd1S@\xf0\xfc\x95\xff\xa2\x82S@\x81z\xcf\x99\xd7\xccS@\xa0\xe4\xeb\x1b\xbb\xddS@\x16\xf4\xe0\x00\x9e\xdaS@4\x9f\xcc\xe2F\x81S@`7k\xe9C\xadS@\xce}\x889\xbc\x86S@\xe5Ku\x08\x04\xcdS@\x1avRE\xf0\x7fS@SlPJ\xa7\xd4S@\xdd\xdf\x91\xfc4\xd3S@\xd5\x00\xb5\xd9\xa2\xdbS@\xc18\xf4Ks\xb7S@"\x90\x878\xc6\x84S@D0KiU\x82S@\x84\x1ad\x17.\x87S@\xfa\x84\xcdp\xbc\xdaS@\xdd\xde\x855v\xdcS@\x94\xe1\xd2\x1b\xb1\xbcS@\xeb\xdb\x1b\rP\xa1S@\x0f\xad\xc0\x1a\xcb\xa1S@\xff[\xda\xe2~\xd0S@\xa9\x19\x0fwl\xe3S@!\x04\xacgQ\x80S@\xc7\xad\xbf\xd4f\xd0S@b>x5\xe5\xd0S@\xef\x06fDR\x86S@&L\x93\xbd DS@g\x1fM\xce\xd5\xdfS@t\xdd\xf7\xb7\xeb\xb5S@\xcaM\xe1\xfb\xfdyS@\x85\x10V;g\x83S@|\x1f\x81[\x13\xb5S@\xdd\x84\xa6\x81\xdc\xe1S@\x99\xc4}b]\xd6S@\xa2\xd9\x91q\x8f\xbfS@\x04\x9a\xa2\xe2\xfd\x84S@\r\xaf\x8a\x1d\xa8\xe0S@\xfc\x1c\xa3\xe9\xd3QS@\x14\x9b@T\x95\xdeS@\xcc\r\xe6\x95\xf2\x91S@T\xb8zJ\xceLS@RP\xc4\xcc\xef\xdcS@\xe8\x14\t\xb9\xb7\x83S@\r\x92N\x84\xdd\x9dS@0\x04\xda\x01\xdajS@\xcd\xcdj~\x95\xd4S@2x\xb5\xb9\x1e\xf2S@x?g\xc0\x01\xcdS@\xe5\x98N\xd4-\xc0S@\xbb\xd3$\xee\xc5\xe1S@\xee\x11m\x94>\xdfS@\xef {\x84m\xcdS@F\x89\x03{\x86\xe4S@@\xfa#\xd6J\xbeS@\xae\xb3%\xbfa\xe3S@\xe0R\xa2k\x93\x9dS@S#\xbe"xXS@\xed:\xd7\xbbY\x93S@YV\x9f_\x15\xe1S@M\xfe^\xe6\xc2\x86S@\xc3\xb0\xf2\xee\xa1\x92S@i\x80+t\xdf\xcaS@nYN\xc0j\xd8S@\xb0o:\x1bT\xd1S@U\xaf\x03\x04]\xd3S@\xe3^Y.r\xcaS@\xed\xbc\r\x91\x82\x8fS@x2b\x8c\xd0\xceS@\xfe\xd6\xafo\xc9\xb9S@\xe7\x8aB\xaeh\xe1S@\x1a#\xf8`\x8f\xb5S@Ez\x98\xc8\x8c\xb3S@{\x9c\xd9\xb5\x83\xd9S@3\x8d\x93=\xf5\xbbS@\xd0u,p:\xceS@\x03\rQ\x0c\x94\xe0S@\xc8\xfbO\x9c\x08\xd1S@G\x83/\xfd=\xc0S@\x8e\xe4q\xc6\x11\xeaS@\xa7\xf1\x10\x1a\x8a\xb9S@\x87\x8f\x8d\x1ah\xd4S@`\x87#\x0b\x1d\xb6S@\xd4\xe9f$2\xccS@\xef\xd8=\x05u\xdeS@\xe8\x14-hu\xb4S@\x95\xf5\xe3\x1b\r\xcfS@\x8b\xcf\xcf\xf0\xb8\xdbS@\x89\x82F\x12\x9c|S@\x0c\x86T\\\x8e\xccS@B\xb0\x86$\x7f\xb6S@\xbc\x00\x88\xbb\xcc\xb7S@\x8c=\xec^:\xccS@\x91\xd4@\xb3:\xb4S@\xa0s\xaa\xb1<\xeaS@\x8d\xb9\x07\xbfo\xcdS@\x17mA\xba\x11\xb9S@\r\xbb\xf5k\x86\xb9S@@T\x87\x0c\xab\xb3S@\x12v\x99\xdb\xfc\xc6S@Q\xfb\x1a\t\xa9\xb2S@A\r\xc1(>\xb4S@{\x87D\xda%\xbdS@\x9f\x10\xcd\xa4\x14_S@H\xd6|W\xa8\xd9S@#\xaek\x1b\xd8\xdbS@\r\xf90 \x8d\xb2S@\xf9o\xe0\x06\x0f\xa7S@\x8a\x1b\xdd\xd0<\xb6S@\xbds\xba\x90\xa0\xb4S@uV*\x998tS@\x1d<v\x00\n\xe2S@\xaats\x16\xe1\xd1S@\x89ykl\x0b\xb7S@\xf4\x96\x04\x19\x95\xd5S@\xcf\xfd2\xfc\xe0_S@\r\xc350\x8f\xbaS@m\x84ne\xfa\xc7S@Kx@\x0eg\xb7S@\x8f\xda\xc4\xb3\xf4\xbbS@P\n\x960$\xcdS@G\xba\x12M\xeb\xcdS@i0-\x16\x02\xbaS@\x0c*H\xba\xca\xe8S@\xa3\xf2l+\x08\xb9S@F\x04s\x04\x80\xc4S@+\x92\xae\x9bq\xe8S@\xaa\x1fD\xf1=\xb5S@\x08L\xa9Z\xaf\xc9S@\x80vf\xd7j\xcaS@aI\x83\xc0\xdbdS@\xcb\xb1 \x99~\xddS@\xe4\x80\xfar\xba\xc9S@\x0e\xfe\xdc4\xbe\xc0S@\xd2\x94\xfc)\x92\xb6S@\x92N\x03\xb6Q\xdfS@`\x14\xd1\x01I\xcbS@M\x16%c\xa7\xc6S@l\xc3\x9d\x8eP\xdaS@q\x9d\x8d \x01\xdeS@\x11\xc1c\xb5\x0c\xb9S@\x10\x85\xc6\x05R\xe0S@a_:\xcf\xea\xb8S@\xf3\xe4\x164\xfa\xd9S@\xdb\x7fy/\xd6\xdbS@p\xe4>\xf2o\xdaS@l\x0e\x0e\xa0\xbf\xd2S@7%E>\x8a\xc8S@\xaaf\xbe\xef\xc9\xb6S@\x1f\xack\x8a\xbf\xb9S@\xfbD\xaa2/\xc0S@\xf4\xd25\xf5q\xbdS@j\x0e%\x12\x7f\xc8S@\x83\x8b\xa1\xc2&\xe9S@~\xabR\x8bI\xc9S@K\x03xp\x0e\xbeS@\xa0\xaeM\x96~\xdaS@_zc;w\xdbS@\xf0S\x8e\xce\xcb\xacS@\xf4K\t\x16\xb2\xe9S@\xca\x9a\xdb\xbe\xbe\xaaS@\xd7\x06\xfcOp\xc1S@\xd6P\xc8\xb9 \xc1S@\xe7\xfb#<\x10\xaaS@\xb5\xb0=]w\xe9S@\x1b\x84:t8\x9fS@7\xfe\xb4\xe6\xb5\xacS@$\xb0\x17aW\xacS@\xed\x10\xf0w\xf7\xcaS@\xb6S\xac\x17\xa3{S@\x10\xb4k\xfeU\xccS@A\x06M9\xc6\xabS@J\x9e\x12\xa7\xe6\xd8S@\x8e\xf5\xcfH\x95\xe8S@\x9f\xd1V\t5\xd1S@e\x16\xe6\xc7H\xc7S@\xeb\x03\x14\x93\xde\xc2S@u0\x90lL\xb3S@0`{w\x9d\xc3S@\x08\x84\x91!i\xd8S@\xe7\x8ev\x81\x9dxS@}\x12<\x93\x07\xaeS@\xa6\x1bE7U\xbcS@\xe3]#\x1a\xa0\xa7S@1P]\xf8\xae\xd9S@y.e\xba\x9d\xc3S@\x02d\xbb\x02\xa3\xc7S@\x9c\xc5L\xe9\xed\xc2S@\x84\xcd\xd9k_\xccS@\xef\xc4\n\xcc\x1c\xcdS@\x83\x0ef\x98@\xd9S@\xb3c\x08\xfd\xc7\xddS@v\xd8\xe9\x0b\x1e\xa3S@\xce\x1233\xe8\xc8S@_iN\xe4\xff\xc9S@\xd5Gv\xdc\x18\xc6S@\xc3!#\xd46\xe1S@\xa5\xdd\x98L\xb9\xc5S@\xba\xba\xda\xa1\xf9\xdbS@A\x80\xc0\x9ew\x81S@\xfd\x1fW\x0b\xbfZS@\xa4\x89i\xafj\xdbS@\x14guz\\\xd2S@\x05e\x1fm]\xc0S@\\\t\xf2\x08\xb8\xcdS@%\x0c\xd3\xc3Z\xc3S@$\xceU\xd0D\xbcS@dB/Nq\xc3S@$\xeeH-{|S@\xde\xe8u\xe2\xff\xdfS@\x9b\xfe\nj\xf9\xbaS@\xc4MyNL\xc6S@O\x00\xa01\xc3{S@\xde\xb4\xff|\xb0\xb3S@\xa6Ty:\xfe\xcaS@}\x02\x92|\xbd\xa6S@\xce\x1d<\x15c\xa5S@}E\x98\x86$\xcdS@\xef\xfb\xc2\xde~\xe6S@67\x92\x87\x08\xa3S@\xbd\xdf\x95\x97Q\xbaS@\xfe]\x04Cu}S@KN\x9eW\x0f\x84S@x=)\xdb\xcd\x8bS@\xcdn\x16\xba\xa2\xd8S@\x8fV\x05\xe7\xa3uS@\xefY\x8b\'\xc4\xb7S@\x04,\x96\xe0\x8e\xdbS@8\xb6R\n\xfc\xdaS@\x8bL\x1a\x06\xa0\x85S@\x08M\x99\xb5f\xd7S@\xd9\xa6\xe2\xb1\xaf\xd4S@JK\xc1\x16d\xd0S@F\x9c\xc2\xddw\xcaS@\xd4\x1b\xb2\x12Z\xd8S@:\x04\xa8\x15;\xd4S@\x032\xecnN\x85S@\x84\x10\x89b\xcb\xccS@j\xf16X\xc7\xeeS@\xacH\xd8\xfe\xcd\xeeS@\xc4\xdb\xd6\x80\xb6\xe5S@\x87A\r2\xda\xcdS@y%8g\xdb\xe3S@~r\xf6w<fS@)\x96}\x1e\xbc\x86S@\xc5\x03\x1b\x10\xed\\S@?\xbc*n:\xdaS@\xc5VX\xf9\x0b\xd3S@\x8e\xa2_\xe6\xc4\xd4S@C\xd4\xd3AK\xcaS@\xca5$\xc1\xdd\x8dS@\xcd\xed\xf7>n\xbeS@s\xcf@\xdb/\x86S@\xb2#^\x18\xe5\xe4S@o\x93\x81\xce\x06nS@^\t\x88\x1d\x9c\xa9S@\xa1\x1e\xe2lA\x83S@n\xb5\xd2\xeb\x93\xbaS@\x8ej\x99\xd9\x90\xc3S@\xa9_\xa3kh\xccS@\x00\x9d\xb9\xafD\xd8S@\x9f\x80\x9fi\xc3\xccS@\x80lm{u\xc9S@\xa3\xd40\xf4\x87\xdbS@\x07\xd6\xdf\x175\xbaS@K\xef\x0f\x04\x11\xb0S@\xd6\x84j\xf8\x9btS@\xc1!\x02S\x91\xc0S@\xfe\x0c\x03|\xe3\xadS@D \x0e\x83y\xeeS@\xde?\x8e\xbe-\xccS@'
p22
tp23
btp24
a(g3
(g4
(I0
tp25
g6
tp26
Rp27
(I1
(I7588
tp28
g13
I00
[truncated: 299,185 more chars]
