# Supplementary material for: Sea ice drift data for Fram Strait derived from a feature-tracking algorithm applied on Sentinel-1 SAR imagery
Source: Data Brief. 2018 Apr 19;18:1410–5. doi: 10.1016/j.dib.2018.04.034 (PMC5999601; doi:10.1016/j.dib.2018.04.034)
Supplement: Supplementary file 2 — Supplementary material [file mmc2.zip › fs_s1a_data/HH_filter200vec/FramStrait_HH_20141008T072036_20141009T080142.dat]

(lp0
S'S1A_EW_GRDM_1SDH_20141008T072036_20141008T072136_002735_003114_E222.zip'
p1
aS'S1A_EW_GRDM_1SDH_20141009T080142_20141009T080242_002750_003166_49B0.zip'
p2
a(cnumpy.core.multiarray
_reconstruct
p3
(cnumpy
ndarray
p4
(I0
tp5
S'b'
p6
tp7
Rp8
(I1
(I519
tp9
cnumpy
dtype
p10
(S'f8'
p11
I0
I1
tp12
Rp13
(I3
S'<'
p14
NNNI-1
I-1
I0
tp15
bI00
S'\xabM\xaf\xd6\x0c\xf2\xef\xbf\r2\x11~\x06\xb7\xf5\xbfT\x9co\xe7p\x8a\xe7\xbf\xa2\xb9\xa2\x0f\x87\x02\xcd?b\xab\xf2s\t\xf4\xfa\xbf\xc0\xb5\xee\x08MA\xed\xbf\xd0H-4R\x97\xde\xbf\xb5\xef\x8f\xe4\xbb\xef\xeb\xbf\xb6\x16V>\xfb\x10\xeb\xbf\xc4\xe4L\xa5\x0f`\xf0\xbf\x0cq\xe4Ed\xe7\xcf?\xb5\x0f*3/\xd9\x05\xc0C\xe1\xd5`\x19\x11\xee\xbft\x1b\xcf\xdd\x13\xbb\xe5\xbft\x0e\xf9\xc5\x7f3\xec\xbf\xf9\xda8\x9b\xba3\xef\xbf\x1f\xba\x8cE\xaea\xc6?.\xbalD\xf5\x8e\xd7?H\x18\xdc\xac\xc2\xa3\xf7\xbf\xf1j\xd7\x105\xd9z\xbf\x84[jB\xdf\xbb\xf7\xbf\xcc\xa6\xc8\xbd9\x8f\xed\xbf\xd3\xb4\x82\xdaE\x8b\xf7\xbf\xa3md\t\x1a\xb2\xf1\xbf\x19\x1a\x04.\xec:\xd4?E\x9ff\xd1\nb\xf0\xbfi\xa8OPc\xf3\xd9\xbf\xa4\xe7\xb8\x1fG\xde\xf1\xbffP\x0e\xeaFy\x01\xc0\x07cY\xa0\x11\xe3\xf2\xbf\x0b`\r\x0b\x08;\xe7\xbf\xfb\x995`<\xaa\xea\xbf\xbc\xf6o1\xce\xc2\xec\xbfa\xd6\xb4%F\xeb\xf0\xbf\xd9\x05_\x8e\x17\x88\xf1\xbf\xfape\xf6+\xd8\xe1\xbf8\xb4\xec\x1dA\xdf\xf6\xbf\xe9V\xee\xe7\x8c\xc8\xcd?\xe6\x92I\xf4\x97c\xe2\xbf\x0c\xa7\xd5\xeb\xd6\x1e\xec\xbf\xa6,I\xa0\xb7e\xe7\xbfKtd\xe8\xbd\x8e\xf0\xbf\xb6\xc1M\xbf\xf8H\xe7\xbf\xbd\xdb\x8b#\x9c\x82\xff\xbf`\x9b\xee\'\xa9.\x8a\xbf\x12\xa8\xd1c\xf0\xef\xf7\xbfFe\x8f\xe2\xe0\x90\xeb\xbf\x9b\x08\xbd\x14pJ\xf2\xbfF\xd67\xef\xea\x87\xd9?\xb6\x85\x99Z\x0e\xed\xee\xbf\x84\x81\xce\x83\xca*\xf2\xbf\xe1W`.\x14U\xd3?\x04h\xa0U{^\xf1\xbf:\x94\xb7\xc99\t\xf8\xbf\xb8\xcd\xe8\x84\x86\xf7\xfa\xbf\x91\xb5\xed\xac\xc5\xb1\xe6\xbf\xf6p\xaa\xa0z@\xe8\xbf\x98\xe4\x7f\x89\xcak\xec\xbf\x0c\x9a\xa7\xac\x93<\xf7\xbf\xcf\xb7d\x036\x1e\xe6?\x94\xf8\xd5\'\x9a\xb7\xf3\xbf\x15\x1b\x10\x81\x98\xdcm\xbf\x99\t\x8c\xb0.\x13\xf3\xbf\x9f\xb9\xb2U\xb8\xcf\xf2\xbf\x1d_\xf5F\x03%\xb8?+\xca\xff\xe1\xd6g\xf0\xbf\xb7\xf4\x04\xd0\xb5\x11\xe9\xbf@\x1e\x91\xbe\x85\xbe\xeb\xbf\xf0)\x82\x87\x04u\xf3\xbf\x0b|\xde4\xc6t\x01\xc0\xa8m\xe7\xf5\xc8\x04\xe7\xbf\xc0\x93\x04\xa8\xe8\xd6x\xbf1\xb1\x80\x86\xa3\xbe\x1a\xc0\x00x\xcaK~\xdc\xea\xbf\xa1*\xd2\'\x1a.\xde\xbfr\xf5\x11\xe9\x9ad\x8e\xbf;n\x08<e\x19\xf4\xbf\xbe\xeb\xf1\xea\xe0D\x0c\xc0\xf5\x0e&6A\xc9\xb4?\x98\xebk2h\xd8\x16\xc0\xc2,\xc3B\xfa\xa5\xf3\xbfr\xd3\xf8\xc8B\xa6\xeb\xbf\xd6\xe1\xf0eX\x92\xf3\xbfW\xfb]\xf7\xcb\x8a\xe2\xbf\xbb,\xec\x9aq\xd6\xef\xbfDw\xa3\xe3\xd2t\xf1\xbf\x0b\x8c\x89\xd71\xf1\xf6\xbf3\xb0\xa1\xf2\x02\x88\xf3\xbf\xbb\xf8\xcf\xbdF\xf6\xff\xbf/m\x9eWB;\xfd\xbf\xde6;\xb0\xdb4\xfc\xbf]\xb6\x060\x81%\xac?S\xa3\x84T\x9fx\xcc?:\xceK\xebH{\xf2\xbf\x01\xec\xeb\xa0\xb4\x16\xee\xbf\x1eN$f\xce\xca\x00\xc0\x8c\xbb\xb4\xd5\xa3\xc3\xde\xbf\xd9>\xa4L\x13\x99\xec\xbf\xaf\xbe\x14\xb0J\x12\xf2\xbfz\xf4N\xd1\x06\xf1\xef\xbf\x98\x86a\xac3\xeb\xef\xbf\x91\xdfH\tWx\x00\xc0\xc5\xac2Z\\\x80\xff\xbf\xeaB8\xb7\xa88\xf8\xbf-\xb4\xbc0O#\xc4?\r\xd3\xa7\xd2e5\xd4?\xb1\x07\xb9y\xd2\x1d\xed\xbf\xb4\x02\xad\xc8\x89\xee\xeb\xbf\xfd\x0c\\\xff\x90\xce\xf2\xbf&\x93#\xb2\xb9\xd3\xf1\xbf\xcd\x06\xc9t\xe4A\xef\xbfN~G\x8d\x11\xcd\xdf?\x98y\x17\x80,J\x89\xbf\xc9\xba\xc9w\xf6s\xc3\xbfPy\x8dL\xca\xcd\xee\xbf\xb5\xc2\xbc2\xa1n\xd7?.\xbc\x0e\xc1\xa7\xa2\xf7\xbf\xbe<E5I]\xf5\xbf\xb0\xd9\xbb\xfbB\xb1\xed\xbfx\xb8\xd3AK\xa6T?\x19k(P\xa6\xa8\xef\xbf\x07\xe74\xac=\x91\xe6\xbf\x7fI\x11\x1d\xdd\xe3\xf2\xbf\xef#r;\x0f\xea\xfc\xbf\x99\x8f\xd6\xd9L\x03\xfd\xbf\x10d\xea8\r\xd5\xfd\xbf\xf0\x83\xb8\xbf\xc6\xe1\xf7\xbf>\x1e\xb6\xed\xde\x99\xfc\xbf\x98\xd1\xd6\xd0 h\xed\xbf\x9c\xa2\xac\x15\xe0\xba\xf3\xbf\x86\xf2=\x9e\xba\x00\xfe\xbfS\xee\x9d\x9f<\x94\xe6\xbf/m@\xf1\x0f\xe6\xfb\xbf\xef"\xf6M\xf2\xf4\xbf?\xb0\x8d\xf4z\xaa\xbf\xf3\xbfb\xb1|\xb8\xdd\xc8\xeb\xbf\xe2&1\x0e\x84\xc8\xec\xbf\xdb\xad\xa1G\xed\n\xeb\xbfrY\x00\xe2S\x8a\xf5\xbf\r\xb2;Q\xf8M\xe7\xbf\xdf\xdao\xa2\x0f\x80\xeb\xbf?\xdaC\xf5&$\xe6\xbf\xab\xbc\xaa\xf91\xe2\xef\xbf\x9f\xaf\xa6K\xce\xb1\xd7\xbf\x90\xeb\xf2/\xa1\xee\xfe\xbf\xaa0l<\xb7M\xbf?\xceP\x00f\x91\x95\xb1?\xda\xec\xbb%XT\xf1\xbf\xc77\xfa\xe2\xd6\xb6\xaf?y\xcb]S\x04\xf9\xed\xbfl\x82\x8eN\xe6\x85\xea\xbf\xe9\xb0\x0b\x0c\xc9\x80\xb2?>\xf3\xaaYu\x8c`\xbf\xb6\xdd\xd6+~\xb2\xec\xbf\xcdH\x7f\x00\x92J\xfe\xbf\x1bd\x9f\xeer\xf3\xcd?Vf\xd8\xfbHo\xba?\x89\xd1\xd8\x81\x9e\xc1\xed\xbfq\x18zx\xc8\x19\xf6\xbfDE\xccO\tO\xf3\xbf\xc0\xa80TV\x10\xb6?\x86R{s/E\xf0\xbfM\x07\xe7\xe6A\xef\xf2\xbf\xd4n\x0fJ\xc7\x82\xe1?\x0c\xc7\xe0\x83\xd3\x84\xcd?\xb3\x0f~\xff\xfb&\xf8\xbf\x84\x12\x94\xe8\xe0\x10\xf1\xbf\xfd\xa3<\x90Q\x1d\xe8\xbf\x04=,\x95\xe9\xb6\xf6\xbf\xa7F|\x88i\xcd\xe0?l\xaf\x979-\'\xea\xbf\xdf\xf4h\xbb\x8d\xc0\xef\xbf\xe3\xfc\xc5\xe1\xc2\x7f\xf5\xbf\xae\x92\xd2\x93\x9c\xee\xf5\xbf>\x03d\x10\'z\xf5\xbf\x845\xf5J\x1b\xc5\xf6\xbf\xa0a\x10g\x8d8\xfd\xbf\xd3EVe\xf57\xf0\xbf\x81\xd2W+cG\x01\xc0\xba\xc3\x7f1\xfds\xdd\xbf\x82\x02%\x18x$\xfc\xbf\xde\xff\xd2\x18*\xd5\xf7\xbf\xf1\x85@TZ\xe7\xfc\xbf\x99\xc9Y\x0bg\xfa\xf6\xbf\t0F\x10\xea\xdd~?\x97:\x05\xfd\x97\xa6\xcc?\xc8\x10:Yx\xdc\xfb\xbf\xf8P\x10u\xdc\xad\xea\xbf\x03\xdd\x1dAnS\xb3?f\xde<~\xec\x1b\xbf?a\xbb\x0f}\xf3g\xff\xbf<PL\xd3\xda\xf0\xf6\xbf\x94\xa5\x88\xearm\x01\xc0\xe6a[\x94an\xf7\xbft\xc8k\xa6\x06K\xed\xbfV\xa6\x0f>\x95j\xde\xbfCZ\xad\xb5y\x94\xf7\xbf\xe4\x13KB\xfam\x83?\xb6\x85\x9b\xa4\r\x13i?\xbf\xbe\xa8\xd1\xc8\x1f\xeb\xbf\xee0\x7fWM\x81\xf3\xbf\x0b\x91\xabs\xc5b\xf1\xbf4T\x97\x12\x8d\xf0\xf8\xbf\xb9\x14\xa2\x86\xdbh\xf2\xbf\x9bD)[\x9a\x83\xf5\xbfxe\xd3\x8d\x9bN\xed\xbf,\x92\xb0\x7f]\xd9\xed\xbf\xfb\x89\xdb\xfb\x7f\x00\xee\xbf$\x1b\x11?A\xe0\x11\xc0%\x85%\x1c>\x95\xfc\xbf\xba\x01C\x9c_{\xe9\xbf\xec\x1a\xb5m\x1eR\xe6\xbf\xde\xfe\xcb[,\xfb\xe5\xbf\xb1e}9\x94|\xd5??\xa1\xd4\xb1\xf7\x83\xf8\xbf\x82\xf9W\x89\xd9\xba\xf4\xbf\xcf\xb8@\x18\x1ez\xf0\xbf\x02\xf1m\xbe\r\xd8\xf3\xbf\xc0\xac\x87\xf4N\x9b\xf3\xbf2\xd3\xddc\x0fd\xf9\xbf?\x04\x89\x86\x14\xa7\xfd\xbf\x92M\xbf\xb4\x852\xf5\xbf\x14-O\xed7!\xd5\xbf6\xea\xcf\x18j\x98\xf2\xbf\xdcV\x8f\x12}\xcb\xf3\xbfR\x0el]2\x8bu?k\x18\xcd_\xa7v\xf5\xbf\xcd\xa81\x8c\xa4&\xf3\xbf\x19e\xea:\x06 \x02\xc0\xc1]\xf6\xfe\xe8\xdc\xea\xbf\x8cwe\x00\x0e\xe3\xda\xbf\xd6@u\x13*0\x81\xbf\x99\x94\xb12\x03`\xf3\xbf\xf4\x02w\xb7s\\\xf5\xbfI/\xf2([\x85\xf0\xbf\xf2\xdd\x96\x85\x94"\xe6\xbfJ\x8a\xc1_(\x06\xf3\xbfF\xa7\x04\nz\xaa\xeb\xbf\xda\xf5w\xe8n\xb1\xec\xbf\xcfK&\xabg\xcd\xe9\xbf\xb0\xff\x10\xa9.\xbb\xf0\xbf\xf2\xb1\xfb\xd9H@\xe8\xbf\xbc`fj\xc1?\xe7\xbf\xdaO\xee\x88\xad\xdd\xf7\xbf_\xd6\xe0\x9c\xc5\x17\xf1\xbf\xf4F\x0e}\x96l\x92?\x85\xc4\x02\xe0o\xab\xf6\xbf\r\x98\xa8\xa5b\xb0\xe9\xbf>2$\x1b\xc6(\x84?\x02_\x83\x07=7\xf4\xbf_\xd9\xbf\x06\x8a\xeb\xeb\xbf\xee\x14\x1dN\xfb5\xe4\xbft\xa0k\xab3\xae\xf4\xbf\xf0\xd2`B\xf5\xcf\xf6\xbf$\x06\xa8 >\xa8\xee\xbf\x920"Z\x852\xf4\xbfV\xf7>bKw\xf6\xbf\xcer\xbd\xa4\xd9\x92\xe7\xbf5 \xf0863\xef\xbf\xfb\xe16z0\x84\xee\xbf?\x0c\xef\xd3\xc6J\xf1\xbf\x17\xc8\xec\xf8\'\xee\xf0\xbf%{\x174\x03\xa1\xe3?\xc5\x1eb\x95l\x0e\xf4\xbf\xd0\x03\x14\xd0(\xd7\xd0?\x97OH\x99\x97\xa9\xf1\xbf\xb7\xd1\x01\xdc\x97\x95\xf5\xbf\x88Mx\x14Q\x03\xf6\xbf\xc55?\xf6\xed\xff\xf2\xbf\xc3\xd1\xee\xff\xa8\xc9\xd8?\xd8\xa2\xa0\xc9\xa1\xd3\xd0?\xfe#:)\xd7\t\xbe?\xaa\x11\x12p\x19\xa0\xe6\xbf\xf9\x08\x97\xb9H3\xf4\xbf$\xa5\xb0\x11\xb0\xd5\xcb?1\xb8-O\xb8\xd4\xb6?\xfd<\xa1\xdeO\x80\xf0\xbf\xcb\r\x81\x805\xbd\xbd?\xea\x1f\xcc\xf1P\xed\x00\xc0\xcb\xadd\xef\xe2\x82\xf1\xbf\x91\xa6\xb1\xa7\x8a!\xf1\xbf\xe7j\xcbd\xc5\xe6\xf6\xbf}\x9b\xa7\xf0\x00\xec\xf4\xbf\xe7\x07\xa3o\xb7\xbc\xe8?\xb3\x91\'\xb9\xdb\xe7\x0e\xc0a\x1f\xbb\xbe\x9ab\x06\xc0\xa7D\xc0\xab\xb1\xe6\xf8\xbf,\xc9\xfa3\xc7\xa1\xed\xbf\x97c\x12\xb3y\xf7\xe6\xbf\xeb\x04p\xb0Z\xd1\xb7?`\x1cb\x91\x95\xbf\xec\xbf\x95y\x85A\xf9\xcc\xeb\xbfI\xc4\xb4\xb3\x932\xf1\xbfQ\xe2\xa5\xf1\x87\xac\xf6\xbf=\x00J\x03`\x1e\xec\xbf\xb2\x7f\xf5\x7f\x0bu\xe6\xbfU8\xe5\xa7\x9b\xb9\xf4\xbf:\xa7T\xd99\x1f\xf0\xbf*\xf7O:g\xc2\xee\xbf\xe2&_\xd2\x96j\xc9?8q\xceC#\xbf\xb0?\x19\x8a\xdd \xc0\xa6\xee\xbf\xc9\xc8\xc0g\xbc\x0b\xf6\xbf\xfd\x97L\xdf*\xa5\\\xbf\xba\xf1J\xc1\x89U\xf4\xbf\x00\xfe\xfa\x80\x99d\xf1\xbf;\x88\xe8\x9a\x8a\x1a\xf4\xbf\x11\x1e\x92\x10\x19\xd5\xf0\xbf\x0e\xfbT\xb2\x03^\xe6\xbf.\xced\xbf\x9e\x18\x12\xc0\x99Y{\xb3g\xc0\xe7\xbf*A\xfd\xf3!\x05\xeb\xbfg<\xebfC?\xf3\xbf\xfd\xc9o\xc0\xd3g\xf5\xbf\xcd\xd9\x0b\xed[\'e?\xb0,\x14\\\xa5\xfd\xe7\xbf|\xa3\xda\x0c\xc8\x8e\xda\xbf\xa4\x8d\xff9Xu\xe7\xbfO\xac\xbb\x97\x7f\xd0\xf3\xbfO$r\xbf\xe4\xcd\xea\xbf\x89\x12\xe1\r\xdb{\xee\xbf\xf2\xa4\xc8\'\x10\xf0\xf6\xbf\xb7\x8e\x0e\x97\xc2\x05\xf5\xbf)\xa6\x0bm\xb5\xc9\xfd\xbf\x8b*\xcf\xd2\x03\x84\xfd\xbf\xbe\x9as{g\x99\xe6\xbf#\x15\xc9\xb4\x96\xc5\xa7?\xc6&\xd6vr\xf5\xda\xbf\x9d\x16\x18h\xca\x92\xed\xbf?Y7\x8a\x92\x13\xf1\xbf\xab\xf0\xbf\x80\xe6\xa5\xe9\xbf\x1c"\x13f\x9a\xfb\xfc\xbf\xa8\xb7SN\xe3\xf3\xfe\xbf\xa7MnLv\xb0\x17\xc0\x977\xf9\x17\x00\x06\xd5\xbf\x11\xd5\x8c\xe4Ce\xf5\xbf\x08\xe7\xe0\xc3kc\xf1\xbf\xce\x13\xec-sQ\xf3\xbf\x8d\xba\xb7\x86\xd0\xb7\xed\xbf\xbb\xf08}f\t\xf3\xbf<\xd2\xe0K\x0f\x1a\xf4\xbf%\x13%^M\xd6\xf3\xbfJs\riN \xf1\xbf\xb9\xb5\xc3\x8a*)\xf0\xbf\xfc\t\x12\xd7\xd7\x03\xf0\xbf\x99\xd8A\xe8\xf2o\xf4\xbf\t\xbb\x1a<\x0bx\xf2\xbf\x92\xea5\xa5\x98\xda\xf3\xbfw\x90[O.\x91\xf3\xbf\x07s\xd4q\xbe@\xf5\xbf\xc8g|0\x8aN\x01\xc0\xb2\xbe\x18{\x17\r\xe3\xbfCd6\xd1\xb9f\xf5\xbf;kab\x9d?\xc3?o\x94\xb5\xb4I\x80\xf0\xbf\x07\x99}\x0c\xd5\x15\xf0\xbf\x9b&C\xb0\x16\xd8\xf1\xbf\x8e\xd1\xff\x06\xf8r\xf0\xbf\xc1]\xad\x7fX\x83\xf5\xbf\xd3\xa2=\xf47-\xf6\xbf_\xdd\xf3\xda\x93/\xf0\xbf\xa6\x19\xfd<\xd0\x80\xb6?\xf3\xb6\x05\x83\xee\xb4\xf2\xbf\xf3\x9d\xb7\xc8E\xf9\xbd?\xcd\xfc\xfdhR\xe3\x00\xc0e\x88\xb5\xd5\x0c0\xed\xbf\xedf\x0b\x8c\x13\xf8\xed\xbf\xbd]./\xe6\xcb\xf7\xbf)C\xf2\x04\xee\xf5\xe6\xbf\xec\xd7B\xddJ\x05\xec\xbf\xc7\xcc\x8f\xe0\xca\x8d\xf3\xbf\xc05\x00\x0b\x9e\x1d\xf0\xbf\x13\xe4\xca\xe7\x8c\xc4\xf5\xbf\x13\x8f\xe9\xb1\xb0s\xf2\xbf\x13\x88V\xa2\xba=\xf4\xbf\x9d\x00\xf7\xa0\xbf\xb8u\xbf\xa3u\xabT\xc3\xba\xf6\xbf\xa0^\'0\xd5\xaf\xed\xbf\xbd\xed\xfbC\xf8V\xe6\xbf@n\x81\xb3\'\x95\xf3\xbf\xef\xa4\xf6\xa8=\x8d\xf0\xbf\x1e\x99\x7f{\xb0\xeb\xf0\xbfa\'W\x8a\xaa*\xf1\xbf\x95\xfa\xd9\x9cL[\xf5\xbfb\xdepp\x13\xb9\xe7\xbf\xbco\x1fP\xc4"\xda\xbf\x03\xb5\x03t5T\xe7\xbf\r\xb0hY\xd2\xe6\xf6\xbf\x17\xbe\x16_&\x95\x1a\xc0\x8e\x11\xa3\xcd0\xee\xef\xbf\x0f\x19\xed\x98\xc4\xd3\xea\xbf|\xc5\xd5\xc5\x00!\xe8\xbf\x95\x04\xd8\x1bqw\xe6\xbf1\x9d\xafA\xecz\xf6\xbf/`(\xf7\xd8\x1b\xf6\xbf\xc1H\x96\xe1_\xad\xf2\xbf\xb5\xa2*\xc2a\xa8\xf5\xbfWF\xea\x0b\x05\x94\xe7\xbf\x0fC\xee\xe4r\xd0\xeb\xbf\x02\xd6\n\xc1\xc0\xc6\xec\xbfhX\xb7\x16\x128\xe7\xbf\x94\xe1\x99\xaa6n\xf1\xbf&\x86\xb4\xadu\xb8\xf3\xbf@\xbf\x08\xd1@\xdd\xae?D\x05\x00\xc5\xf1 \n\xc0\xc5\x11\xc4\xb0SY\xe4?5=U\xb9\xb7\xa7\xf6\xbf\x08\xf0\x90\xc9\xd3\xfc\xf1\xbf\x977\xcdj\xe8\x98\x1a\xc0g\xf4{C\x9aU\xfb\xbfah\x15\xe3\xbet\xd1?\x07\xedx\n\xa2?\xe7\xbf\xfdk\x84\xc9\x94t\xf8\xbfS\xca\x96@\xf9\t\xf0\xbf\xa6\x89\x01\n\xc3\xc0\xee\xbfC\xca\xb4\xf1\x19\xe0\x00\xc0\xd3\xbd\'z\x1a\xa5\xd2?Iye/\x14\x1e\x9e\xbf\xaa\x7f\xc1\x13q\x19\xec\xbf;\x1dxv\x8d\xf6\xe7\xbfd\xdd\x14\xad,\xc4\xe6\xbf\xd9{Z\x90nt\xf7\xbf\xa1\x1aBL\xa3\x1c\xe7\xbfe{\xc9f\xcf\xf3\xeb\xbf\x0cUFAe\x99\xf6\xbf\x86\r\xff[n\x97\xf3\xbf\xa3\x0c[=@m\xf2\xbf\xc4\x7fOq3\xbe\xf1\xbf\xb6\xbd\x17W\x10\xbf\xf5\xbfp\t\n8\x10\xea\xee\xbfQ\xcc\xee\xf6\xe5\n\xf4\xbf\'\x90\xc3\xad~\xf8\xf5\xbf@0=\xa6\xa0\x98\x8d\xbfj\xa3y\x9f5\xd5\xea\xbf\xc2[\x8e5\xd2\xc9\xf6\xbf|w\\\xf2\x7f\x04\xf2\xbf\\\x11\tvv\x95\xe6\xbf\\4\xd4\x19\xb4@\xf3\xbf}z\xf5\x15\xc8\xe5\xf8\xbf\xe59\xa0\xa0\xb4\xe5\xb6?\r\xbe\x02\xe5$+\xe8\xbf\xe5\xbe\xd8\x95L\x1c\xeb\xbfJ\xfa\t\xf3\xa7\x80\xf0\xbfs\xb2\x95\x0f\xa1a\xf5\xbf0\n\x91,\xe2\x11\xf3\xbfG\x843\xe0l\xcf\xe7\xbf\x97\xaa\r\xe9q\x1a\xee\xbf_\x04\xbd\xc3\x17i\xf1\xbf\xbc\x14\x1e\xd4\x0f\xe2\xf6\xbfhG\xf63\xc4\xfa\xea\xbf\'\x9e\x8d\x11|\x03\xf5\xbf"y\xf48\xf8\x81\xe6\xbf\xbb\xea\xb3\x14\xedY\xf7\xbf<\x80Y\xe0p\x7f\xf7\xbf8\xf9%\xf0\xbcE\x02\xc0\xad}{ _\xa2\xf7\xbf6k\x9a\x00\xeei\xf2\xbfq|\xb0n\x96\xa9\xed\xbfb\x03\x01\xfd/\xfc\xee\xbfd\xe2}\x94\x82\x08\xee\xbf&\x97\xe9\xfaR\x0c\xf3\xbfX~\xe8\xe0\x04\x12\xf1\xbf\xb8&\xe6\x17\x96\\\x1b\xc0q\xc4\xdd\xd67\x13\xf0\xbf\xd2\xd9\xa1y\x15\xbe\xf0\xbf\x1d\xa0}%l\x93\x1a\xc0\xc0\xa0\xfds\x1eR\x0f\xc0h\x00\xc3\\\x1cg\x02\xc0}\xf0\x97S-\xd4\xee\xbf\xb4\xedn\x03\xbf\x10\xf2\xbf\x97\x9f\x1fNf\xf6\xec\xbf(\xfd\xb5\xa1\xfc\x15\xf2\xbf\xfc\x04\x00\xcd\x07c\xf2\xbf\xce\xea\x14\x89\xe9\xa0\xf1\xbf\x1a\x99[\xcd\x8a\x06\xf7\xbf\x0cu3\xa9\xbd\xba\xee\xbfx\xf8\xb8]\xcbQ\xf1\xbf7V\x0c\x81\x87\xc0\xfd\xbf\xeb\xc3{}2\xc6\xfc\xbf\xc7i\xdc\xab\x9a\xbc\xed\xbf\xa3\xe8w\x00\x80\r\xef\xbf3\x96 \x87\x1f\x02\xee\xbf}\xab\xf6\xa4_.\xf5\xbf\xea\x01=\xcd.\xec\xf0\xbf\xcf\\O\xe89\xc5\xea\xbf\xc64\x165\xceO\xf3\xbf\xea3\xee\xbb\x84\xed\xea\xbfAU\xff\xc8\xbe\xe9\xec\xbf\x1d\xd1\xd9\x9e\x9d\xf4\xf5\xbf(0\xb3\x9fS\x1e\xef\xbf@C`(\x81S\xf4\xbfX\x03?\'\xd8\x95\xe4\xbfe)W\xe80_\xf2\xbf\xc1\x88@\xef"\xf7\xe9\xbf3)p\x8an\x97\xf3\xbf]9#Z!/\xf2\xbf\xf8\x1b\x160\xb3\x83\xf7\xbf{\x19_\xdfc\\\xea\xbf\xe57._\xc1R\xec?\x90\xc7%Bz\xde\xe7\xbf\xfbs\xa5\xb1\x9b\xcf\xec\xbf\x9d"g[\nx\xbc?\xd80z{\xa5\xaa\xb5?;\x88\xaa_8D\xf6\xbf\xc4\x97\xcd\xe4m\x82\xf0\xbf\x11\xa1\xb1\x83g\xb6\xf5\xbf\x93&\xb8bHO\x1b\xc0Y\x9c\xd7\xef\x19\x13\xe7\xbf\xa6\xe95\xa6|i\xe8\xbf\xe3\x85\xdap\xf8\n\xf6\xbf\xf91\xc4G\x0c$\xf1\xbf\xb6\xb9\xd1s!g\xf4\xbf\xbf:\x9aW\xf7\xfc\xed\xbf\x10\xa9\xb0\x86\xc6M\xf1\xbfU\xc5G\xd8\xf2\xf0\xee\xbf\x92\xf7%I\xee\xf6\x1d\xc0\xb0\xeb\x8d\xfc\x94"\xf7\xbf\x9dE\x96\x01\xf3F\xf7\xbf\xfbu\x84v\xce|\xf6\xbf'
p16
tp17
bg3
(g4
(I0
tp18
g6
tp19
Rp20
(I1
(I519
tp21
g13
I00
S'\xba\x18^\x0e\xff\xe6S@.\x88\xf5\xa8&\xe9S@y\x04\xce\x11K\xe4S@\x9b7\x82g\x11\xecS@\xa4k7+7\xfeS@\xf4\x93\x1e\x95\xdd\xe7S@\x95\xad\xb3\xb9\xe0\xe3S@\xe2_C\x9b\x14\xe8S@p\x0f\xfa\x00\xef\xe4S@gw\xa8"\xb8\xe5S@\xf0o\x0b\xd1\xb3\xd7S@\xa0\xe1\xad\xda\xe2\x00T@\x04\x1a><h\xe4S@\x159\r\xf01\xe3S@\x04T\xc4\tf\xeaS@\xa0\xfb+1\xed\xd6S@\xe0\xd8q\x80\x0e\xeeS@\x93\xbb\xf9F\xb5\xe9S@T\x8e\xa2\x17\x91\xe5S@F\x1bN\xe4\xb3\xe6S@\x82\x1b\t\xc5\x8a\xf5S@\x05\xe4\xf1\x14.\xebS@\x1b\xf2\xd0\xaf\x18\xe5S@`M\xdds5\xe3S@G\xfd\xaa\xf6\xe5\xe5S@XqRp\xbf\xe2S@`\xfb\xfc\xa0\xa7\xd5S@\xb1#\xed2\x02\xe3S@\x98\x91\x9d\x12W\xf1S@\x0f\x12\xb2\xf0\xc1\xf4S@\xbfK\x16\xfc\xfc\xf3S@;\xf6\xde\xc4g\xf4S@\x1b\x0e\xea\x85\'\xdaS@\x9aUV\xf8\xa6\xe7S@\xd1B\x94\xc3\x85\xe7S@\x91\xd7G\xb8^\xdeS@\xc3\x06o\xa9\xce\xe9S@\xfcT\x1am}\xecS@\x8b\xed\xec\n\xb9\xf3S@\x03qTP\xe8\xe7S@\x13\xf6\xccI\xeb\xf2S@\xbf}\x81e\x04\xe6S@\xd1\xf7/\xb2\x95\xe7S@\x87\x90\xc82\xf4\xf0S@\xf5\xe1\xd6\xf4V\xe1S@kK\xdb\xbd\x16\xf6S@;$\x0e+\x1a\xe5S@>\xd8\xa4\xe1\xf9\xe2S@\x9e\xf3\x9c\xfbv\xeaS@\x0c\xc1\xbc\x88\xa4\xf3S@\xd8B\xee\x05\t\xd9S@\xbc\x1f\x119\xdd\xe5S@\xbf\xc4q\xce\xa0\xdcS@9\x12p\xb3\x9f\xedS@b\x19\x9c(\xd7\xf5S@m\xa4\xc8k.\xe3S@\xb7#BS[\xe2S@\xe4\xe8\x89\xdc\x93\xeaS@\xa5\xf8">*\xf5S@\x9c\xfb!\xef\x8a\xebS@Y\x83&\x02j\xe8S@lY\xd9\x1b\x8a\xe6S@!;\xe3\xdc\x9d\xe5S@/\x0b\xda\xec\xfa\xe1S@D\xd9\x80,"\xe8S@\xdeq\xef\xb1W\xdeS@\x91V\x9bY\xd6\xd8S@%\xd3O\xcf\x92\xe5S@\x01|{\xd8\xbd\xe0S@e\x8cf"\x8c\xf1S@k\x92\xa4\xab\xfa\xf3S@\xc7`\x02/R\xe6S@A\xe6p\xed]\xd0S@\xd5\xa0\x93\xff|\xe4S@_0\xd3C\x03\xe3S@>i\xf4KT\xe1S@\xf3\xae\xbd\xecr\xe7S@i\x1d\xaa\xeb\xe3\xaeS@\xb2"\x9d\xc4\x91\xecS@\xba\xf4\'C\xf0HS@\xe8\xfc 5k\xf1S@\xe2l*\xd7M\xd6S@ml6\xb4t\xd8S@\xe5fP|\xb5\xe5S@\xc0a\x9ei\x05\xe7S@\x1c\x81\x12\xd38\xd8S@\x15*\xad\xc4\x18\xe8S@wm7\xdf\xd1\xe6S@,\xe2_\x11\x10\xeaS@X\xd5\xd3\xbf\xc4\xf6S@h\x9b\x18\xd4\'\xf7S@\\\xe9\x07{\xdd\xefS@\x03r\xdf&(\xefS@\xa7\x8273i\xdaS@E\xa9\xff\x82\xa0\xd9S@\xd5q+\x05\xb8\xffS@-\xae\xf7\xb5\x1f\xf4S@\xfdg\x1e\xa3!\xdaS@O\nk\xdbo\xdcS@\x9e\x10PK\xfe\xddS@A\x93\xb5-+\xdeS@5\x11\x0f\x05\xdf\xf1S@Y|\x83\xa8\xf8\xf0S@>\xcer\xc4\xae\xe1S@\xae1\x17*{\xe7S@I\xaf\xd7\xfe\xd6\xe5S@s\xfcn\xb3I\xebS@\xebI(\x9f@\xf6S@\x04$\x90$\xfd\xe1S@D5\x8dOP\xe2S@\xa2\x11\xa4\xc1S\xefS@\x88c\x04\xd8\xa6\xe8S@\x89\x9d\xa2\x9c\xfd\xe5S@L\xf6>\xaa\xb3\xf1S@8\xd9\x07\xacq\xefS@\xc9Z\x11\x94\xa0\xe9S@\xa7P\n\x17\x7f\xe5S@\xcd7\x85\x96J\xebS@\xb19\xf4\xe0\x0b\xe9S@\x03Xv\x86\xcf\xefS@I\x8d\x00\xa6B\xe4S@B\x17/f,\xe3S@\x18\xc0\x857\xc7\xf4S@\xe5\x01qze\xf7S@\x12\x8b\x03a+\xe8S@:N\xaaZ\xd1\xecS@\x08\xb2\xe5\xee\x08\xf6S@\x8f4|\xeb-\xe8S@E,\xab=\x8b\xe4S@\xed\xdf\x80\xc0\xbc\xf1S@n\x9b\xe5\xaf\xc8\xe8S@p\xa1+k\xc5\xe3S@)N\xe2\xe0\xc7\xf6S@(\xa2\x80\x93\xe3\xebS@_=\xb2bg\xe6S@\x06\x86\xc0\xc7\x11\xe8S@\xcc\x16\x1a\x0b5\xe8S@^\xfc\xa0)\xee\xe4S@e\xeb-\x91/\xe7S@i,\xd2\xc65\xe7S@\x8e\xe8\xd8\xe9\x1c\xe5S@|7\x8d\x17|\xe4S@\xad\xddk\xba\xe5\xe5S@\xe8\x87=\x00&\xe3S@I\r\xbf\xa0S\xeaS@#\xf3\xc6\x95u\xedS@\'Ff\x98\xb4\xedS@K\x9dp\xc8\x0f\xe8S@\xcf\\l\x07\xee\xe1S@\xa3\xbf0\x8e=\xe7S@\x05-\xdc\x04\xa5\xe6S@\xeam\xc9\xa95\xedS@Vo\xebu\x96\xe2S@\xf3j\x02\x11r\xe4S@Q\x16\x14z\xfb\xe9S@\x1cv\x7f\xc9$\xeeS@\x1d\x1d\x99z\xe4\xebS@b\x95\x0cC`\xeaS@\x83\xdf\xdb\xe0\xb8\xf5S@\xd1\x0c\xb9<B\xdbS@\xc4\xd1j{y\xecS@za\xa8ov\xf1S@\x11\xb1\x8b\xfa\x1b\xf1S@<\xdb\xb0\xf1+\xe9S@~$c\xe4*\xecS@irbe\x0e\xf4S@\xbc\xc65\xce\x1f\xe5S@\xd5\x8ea\xf1s\xe6S@\x990\x00;\x88\xf4S@G\xfcd\x9d1\xe8S@\x90]\xa7\xfe`\xe6S@\xd3\xff\x82g\x02\xe7S@?)o\x7f^\xf0S@X\x02gQ(\xe8S@;\xa8t\x918\xf0S@}\x80w\x83=\xe8S@\x1c\xc1k\x1b\xca\xf6S@\x0c\x81\xba\xfd,\xe6S@\x0c~Hdy\xf3S@^\x88\xd73-\xf4S@\x9c\xaaF\xa4&\xf7S@1\xe5\xbf\xab\x08\xf6S@g\x97\x04\xd6j\xf7S@\xb3\xec\xbd\xd4\xf3\xf5S@\xbb\xc8\xe44\xc8\xefS@uj\x957=\xe8S@\x8b\xf3\xa3L\xb9\xf6S@gW\x89\xa8a\xf4S@*\x0eQ(>\xedS@\xd9\xf4V\x80\x99\xecS@\xf1UqJ\xe6\xf0S@\xa1\xd4)\xd1\x83\xe4S@f\xf6\xb9[\x7f\xf1S@aKI\xef\x12\xe5S@\xb6W\x05\x90\xbd\xebS@G\xd5\xe2\x90\x19\xf4S@k\xb4,t\x8a\xe5S@*\xa3V4\xdc\xe6S@\xe7\xf2\x94\x99\xac\xe6S@\x16\xa6lG\xcc\xf6S@\xa6\xe6\xde\x0bv\xd8S@\xdb\x02\xdf\xae\xe4\xf7S@\xa3\xe1;\xfc\xaf\xe6S@]\xa7\x0e\xf5\xb9\xd8S@\xc5\x87\xe2\xf6\xa2\xe1S@\x13=\x0c5>\xeaS@\xc3\xa0\xfah\x1a\xeaS@\xcah\xc9}i\xe4S@\xa2\xfc\xa7}\xcb\x95S@6\xbc\x12\xa5&\xe8S@\xe4K\xf0J7\xe9S@\x93\xf2\xa5]\x8e\xe3S@q\xb2\x01*\x82\xe3S@\xff\x11\xa7\xf7\x1b\xacS@\x7f\xb6T\x07C\xecS@\xc3\x06 \x16!\xfaS@\xab:\x8b\x00\xf5\xe9S@H\x1fq\xafh\xdaS@D\x0e\xf6?\xbc\xeaS@\xca\xc2\xa6\xbeG\xecS@G\xcd\xae\xbc\xed\xe8S@`\xc8I\xc0\xbf\xe6S@Y\xd0\x80\xd6Q\xe2S@\x1d\x8b\xe6\xb8\xfe\xf9S@\x91\x9f\x9c\xadp\xe6S@\x15\xb0\xdeF\x0e\xe1S@jZ\x86K-\xe7S@\xec\xa0\xb6\xd1\x8c\xe6S@\x7f.\xeb\x14\xee\xfeS@{#x\x0f\xfa\xe4S@\xdaJ\x87\xd4\x16\xe3S@\xf1\x19\xa1\xfd0\xe1S@\x99X\xab\xac\xae\xe6S@\x8dPi\xc7n\xfbS@>\x13\xe20\xf9\xe5S@\xdf;\x86\xc4u\xe4S@ \x0e(H@\xdbS@\xab\x12D\xba\x16\xe8S@\xdd\x10\xd6\x00;\xe8S@\xc3\xa4\x08\x1f.\xddS@\\~\x8d\tQ\xe6S@\xf3i\n\xbf\n\xe5S@\xb4\xea\xaa\rC\xe7S@\x10\x9f\x94:d\xe8S@\xc5\x85\x87\xf4\x8e\xe6S@\'sj\x9f\xba\xe3S@\xcd\xb7Sr"\xeaS@@>\x05;\x87\xe5S@\xda\xcc\x80\xb5\xe5\xe1S@zQU\xb8\xb1\xe7S@!\xedv!{\xe7S@\xd5\xa00&\xfa\xe4S@&,\xd5\x8a>\xe9S@\xb9\xb7\x11I\x89\xe8S@B\xba\xee2\x81\xdbS@0\xec\xa4\xec\n\xe9S@)l\xf1\xf8\x94\xe9S@\xd7\xfa\xc8\x91\x97\xe6S@B\x15\xd4k\xca\xe6S@\xd8\xe7\x7fR\xb2\xe6S@[\xfbc \n\xe8S@\x94*\xb9\xcd<\xddS@?\xae~\xd6\x84\xeaS@_\xb4\x92\xf3o\xe7S@\xddy\xbbN-\xeeS@0\x0c\xc8ZD\xf1S@\xd8\x06\x99\xcb\xba\xf1S@uH\xb4n\xe7\xf0S@\x7f?KS6\xf1S@\xe5\x8b\xc7\xb6\'\xeaS@\xa7\xf2\xf0\x04\xc9\xe9S@54&A\x95\xebS@\x8e\xb5\x8f\xc12\xe3S@{k\x1a\xe0\xd2\xefS@\x9a\x0fX\xd3D\xe8S@X\xf1.Q}\xecS@\x0b\xc6\x94\xc3\x02\xe6S@\x87\x1a\x8b\xcf\x9f\xecS@\xdemX\x0c,\xf1S@g\xfbt&]\xecS@\xe1\xe4\xa8\xde\x81\xf2S@P\x1b$\xe9\xc8\xf3S@\x1dp\xcf\xf9+\xecS@\xf5\xbf"}m\xe2S@\xdd\x99\n\x93\xde\xb0S@\xeb=\xd2\xe9\x0e\xa1S@\x9c\x0e\xaa\xf7\xc7\xebS@CIZL\xf9\xe8S@\x1a\xd3%y\xb5\xe7S@s\xed\xd3\x8a\x1c\xeeS@ox\x11\x9c@\xe8S@\xeb\x93\xe73\t\xe8S@\xee&\xfe\x98A\xe8S@\xcf\x1e9\x06*\xeaS@\x99\x9a\xbf\xaa\xbc\xe7S@\x88\xd0\x87\x91\xdd\xe6S@\xf24*ob\xe9S@\x00s\xed\x8b\x9e\xe7S@q\xa0\xdey>\xe7S@r\x8a\'\xe1$\xeeS@b\x96M\xac\xfb\xe1S@4\x1c|Iu\xe6S@\xb5_\xfb\xcb3\xe8S@K\xa6G\x8a\xf3\xe1S@\x9f\xbe\xc1\xaf\xa7\xe7S@\x8b4\x99\xdc\xc4\xe6S@}/\x92\xf0k\xe7S@\xd7\x08\x05\xe2E\xe6S@y\xa5~\x14\x89\xe4S@Y\xd2\x8e\x07\x1d\x85S@\x02\xabD\xb8\x8e\xe4S@B\x13\xafN\x03\xe5S@\xbf\xcd.+\x97\xe6S@D\x00\x03\xf0,\xe7S@Mi\xa2\xa9\xd1\xefS@\xf3#M`U\xe4S@~\xb7\x9ej\xbc\xe2S@\xbc\xa2\xe7Y,\xe4S@{\xaeH\x18g\xe6S@Ln\xc2\xde\x8d\xe4S@d\xf7\x17q\x10\xe5S@NFO>)\xe7S@%S\xda.\x8f\xe6S@\x1c8\xfa\xa5\xe4\xe8S@\x7fS^\x96\xbc\xe8S@0\x0e\x83\x9d\'\xf3S@\xb4"\xb8\xa2\xca\xefS@b\xf2\x98\xa0U\xe2S@8 \x13v\x98\xe4S@\x8f@\x9c2$\xe5S@\xf4n\xaf\xe8\xe0\xe3S@\xb7\xd5\xa2\xc6+\xe8S@\x04\xcd\xba\xf9\xd8\xf8S@\xd3\xde\xd7\xe6Y\x8eS@\x82n\x07h\x9a\xf2S@$\xcf\xa5\x98f\xf7S@\xf8\xb9\xd5\x19\xf7\xf7S@M\x9a\xb5FI\xddS@\x08\x9c\x94\xe2/\xdbS@\x1a\xafMgD\xdcS@\xd7\xcf\xb308\xdcS@*\x19\xab\x94\x0f\xdcS@\x90w\xc0\x12\r\xdbS@\xe4.&\xda\x94\xd9S@\xbb\x10\xf0\x9e2\xd9S@\xf2\x05\x88\xc3\x00\xdaS@\ta\xa3\x95\xaf\xd8S@~\xc2w{\xe6\xd8S@\x80\x0cl^\x90\xd8S@\xa9&\xd5\xe2\xca\xe6S@\x93,`\xa5\xf7\xffS@\xd1\xd1\'\x9f\xdf\xe5S@\x84\xb8\x9e:\xd7\xf4S@5\x8e\xe9p\x1a\xe2S@3z\xdb\xb8\x1f\xe7S@)\x0e\x12\x0e=\xdeS@R{-R#\xdfS@\xba\xe9o/\'\xdbS@F/\x05\xe6O\xf7S@f\x10\xc2\xb6\xbe\xf5S@b\x88;\xdb\x95\xf1S@\xee\xdc\xf5\xea\x94\xecS@\xef\x02\xc7`\xf4\xf1S@\r?Wd\x9e\xebS@\x8a[\xc2\xa6/\xf1S@\xf1\xf4\xfd\xbf\xb4\xebS@"\x94\x05\x0c+\xeaS@\x890&Y\xe8\xeaS@\x89vtZs\xe7S@[f\x97\x97\xbd\xe7S@\xdcPXB\xbe\xe8S@\xb3=Pi\x7f\xe7S@\xbe=\xda\xf4\xd3\xe8S@=\x07A8\xa1\xd8S@\x97\x9a\x0b\xbf\xb2\xe7S@\xaf0\x8a\xf1\xee\xe1S@\x0b\xe6\x10\xbf\x0f\xe8S@\xbe\x04\xa3\xb4\x93\xe4S@8\x0cP\x94\x8d\xe3S@%\xfe\x00,\xcd\xe6S@]?\xc1\xdb\xde\xe5S@\x80&\x8a\xcb\xf8\xe5S@\xe8\x1c\xe4\x11\n\xe6S@q\x94\x8a\xed-\xe7S@\x97\xdf\xbd]]\xe4S@\xf7\xb8\xbb\xee\xc1\xe2S@\xc3Uf\xe54\xe4S@\x8b\xe4\xe1\x80/\xe7S@ g\x1b(\x8a\xd0S@\x00!\xa6-\xea\xe5S@/M\x984j\xe5S@\x12:;\n\n\xe5S@\x15WFL\x03\xe5S@<\xdb\x9dx\xd0\xe8S@\xbd\xb6\xc0\xf1\xb6\xe8S@q\x14\xf7\xfb\xfd\xe7S@\xac\x8e\\\x97O\xe9S@i\xfe\xb6\x1f\x9c\xe6S@\xcb.\xfbJg\xe7S@\xa6\xcbS\xec[\xe8S@P\x06\xda\\\x00\xe8S@\xc0^e\xf8\xf9\xf7S@j\xcb\t\x17\x10\xdcS@\xfc"\x12\xc2\xdf\xe5S@r\xe3\xf7\xb4\xc9\x84S@@g=\xf6\x17\xe4S@\xfe\xdap\x0f\x8a\xf4S@\x8c\x08\x1eT\t\xe9S@\x81\x9eB\rr\xd1S@\xf5oX\xdf\x8f\xfaS@\xc2\xd8u\xbf~\xd7S@\xba`1\x88.\xe7S@0\xce\xa0:7\xf5S@*\xec[\xe9\x83\xe1S@\x08\xd8hhK\xe7S@a\xa2\xf6\x01.\xf1S@\xba\xbc\xadG\xca\xe5S@t\xf0\xd2~\xa9\xe6S@\xb9Z\xb0\xc0|\xeaS@\x9a\xce\xaa\x8bO\xe8S@\x9d\x01\xa2\xc8\x86\xe7S@\xd0\xcb\xf3\x94\xb1\xeaS@\xd6\xc2\x9b34\xe7S@k\t>q\xc0\xe7S@\r\x8e\x1e;\xba\xe9S@\xbbp.\xdb\xab\xe8S@u8\xd0M\xfc\xe7S@\x12\xc4K\x0c\xad\xe7S@\xb6Q\x1a\xbc\xc2\xe8S@~\xcdJY\x8e\xe6S@\xe7= \xff\xce\xe7S@\xc6\xcb_:T\xe8S@"\xa0bX\xdf\xe1S@1Rr\x16\x9f\xe5S@\xcfWw\x8a\x0e\xe8S@S\x12\x9e%\xda\xf1S@\xba`\xca\xee\x88\xe4S@\x92x\xccv\xbb\xe6S@\x96\xda\x85\xe0\xcb\xf3S@\xee\x9b\x90\x1a\x93\xecS@^dE\x05\xa2\xe4S@\xf3\x8e\x8c\xe9\n\xe5S@\x80Z\xf7e\xdb\xe5S@g?\xab\xa2/\xe7S@\xfa\x87\xa3\xa9o\xe6S@\xc7\xae\xb2\xf1U\xe4S@\x97\xe1\x9bG\x16\xe5S@6\xa5&\x84\xbc\xe5S@\xd0\xd3\xc6\xb68\xe7S@e\xbb{\xd0\x87\xe4S@\xf3\xaf\xd70\x98\xe6S@\xdc*;\xb4\xa8\xe3S@\xff\xa3\x1e\xef\x02\xe5S@\xcb\xcfg\xa0\x84\xf5S@\xea\xd8\xd5\xbcj\xfbS@\xbb\xaed\x1b\xec\xf5S@1\r\xb2A\x93\xe1S@\x8aQ\xb9F\xa5\xdbS@=B\xd0hV\xdbS@\xe6\xca\xae\xfbV\xdaS@\x883O48\xdbS@\xd2D\xb2\xfba\xe6S@S\xc0\xf3% \xd0S@d\xfd)=&\xe3S@\x1d\xe27&\xd7\xe2S@\x7f\xad\xe0\xe2\xbe\xd1S@.Q\x18{Y\xfdS@\xfb\x80\x0e\xc5<\xfbS@.A\xe2\xff\xd5\xf5S@\x18\xd8\xfd\xf9\xfe\xe8S@\x8bt\xab\xd1)\xe6S@\x0e\xa9\xba\xac\x08\xdeS@/\xf4f\xe7\xb0\xe1S@\x9e\x19\xac\xa2^\xe2S@\xb0\x1b\xa1\xea\xe3\xe0S@~gOG\xa2\xdeS@\xa1\xd3\x06\xd6\xbb\xdeS@\xeb\xf9,\xab\xd7\xe7S@\xe5\x16\x02\x8d,\xe8S@P\xbcOkb\xdbS@ \x12U\xe1E\xdbS@O\xf0v\x99\x0c\xe5S@#\xd4hd.\xe7S@\x11\xbe\xaf\x8d\x05\xe6S@\xe7X\x84u\x0b\xe5S@F8\xd6\xfaC\xe7S@\xf4\x9f\xc2\xc8\xa8\xe5S@\x99\xdf\xbc\x1c\x15\xe6S@ \r\xb8_l\xe8S@\x9e%\xa7\xce\xae\xe6S@\x96K\xa2j\x18\xdaS@\x1d\xbf^\r\x84\xe5S@\xb9%\xa8\x8d\xe5\xe7S@\xacW@ \x90\xe6S@=\xaf\xd5\xda\xab\xe8S@C.P=\x07\xe9S@\t\xee1\xfe\xe7\xeaS@u\x9aR\x81\x19\xe8S@\xb3\x8d\xb7\x07A\xe2S@!\xec\xec\x0bX\xe4S@\xc1M\xd0)\x8c\xebS@\x05\x8b\xc6\x17\xe7\xebS@\n\xc7; \x9f\xecS@oH\xbc1\xa3\xf5S@\xb0rFV\x96\xf5S@\xed\x92~P\x1d\xf7S@J+\x06]X\xd0S@f\xfeb\x06\x9b\xe6S@\xdeZ\xe9\xcd~\xe6S@WiZ\x84\t\xe9S@\xa1%\xe8\x9c`\xe6S@\xc4w\x99L\x1e\xe7S@\x02t&\x00b\xdaS@aX4\xb7\xae\xe5S@/\xad\x85\xccf\xe3S@`\xb0\r\xd8\xae\xb6S@\xb4.q\x85\x9b\xedS@\xb3>\x9c\x00\x17\xe5S@P\x04B*\xbf\xe9S@'
p22
tp23
btp24
a(g3
(g4
(I0
tp25
g6
tp26
Rp27
(I1
(I519
tp28
g13
I00
S'\xb8n\x17j\x86\\\xea\xbf>,\xd7\x85\xe7!\xf3\xbf\x9dU\xba\xd1W\xa3\xe1\xbf\x14<_\x9d}z\xd7?\xbc+\x82[f0\xfa\xbf\xcc\xac\xd3\x182\xdf\xe7\xbf\xe6\xac\x01\x8e\xec\xc4\xd2\xbf\xb6\xfa\xb8\xf7v\xa9\xe6\xbf\xc9\x8d\xdc\xa5F@\xe5\xbf\xb5YX\xbdR\x00\xeb\xbf\xb9.\xf8\x9f\xf0j\xdb?\xe2\xa0\xe3\xad\xbcr\x05\xc0\xe6\xae\x14\xa6\xa19\xe8\xbf\x92uN\x05D$\xdf\xbf\xc2\xfda7\xf3\\\xe7\xbfd\xf0\\> \xe1\xe8\xbfp\xcc\xcev9\xa1\xd3?H9P1\x82\x95\xe0?\xd5d\x87\x16\x02\xc1\xf4\xbf\xbe\xd7g\xa95\x8c\xc4?q\xfe\xd9v\xb6-\xf6\xbf\x12\xb4\x04K\xb8\xe6\xe8\xbf\xac\xd0A\xf54\x8c\xf4\xbfv\x1d\x83\x99\x93@\xed\xbf\x83W\x11\xb2\xe7\xe4\xde?\xd4\xd77\x89\xf0\xad\xea\xbf\x9a\xbc.I\x13\x1f\xcb\xbf\x89\x9c\xa1"\xe2\x94\xed\xbf\xe6>+K\x07z\x00\xc0\xb8\x05\'\xcf\xc5R\xf1\xbf\x0b*\x07\xa9\xa7\xeb\xe3\xbf\xec\x16+xLs\xe7\xbf\x86\x11\xa4\xb3\x80\xb6\xe6\xbfj\'\xea\x99\xa2q\xec\xbfpT\xa6\x1bm\xa0\xed\xbf\x8fDzX\x10\x8f\xd7\xbf\xb9\x8e\xecIqM\xf4\xbfU\x93E@\xef\x94\xd7?S7")\xca\x03\xde\xbf\x82\xc8\xf2"\xe6\xc0\xe6\xbf2\xee\x81\xd0a\xf4\xe3\xbfA\xd6-2\xb6\x8f\xeb\xbf\x14W\xf7\x1d\x11\xf4\xe1\xbf\x01\xda\x06\xc5y\x82\xfd\xbfR\x1f\x0c}\x12K\xc5?\xc6\xc4sH\xbd[\xf6\xbf\x13\xfc\xb3|E\xd5\xe5\xbfKm\r\xadcs\xee\xbf\x94n\xc8\x16\xb1f\xe1?5\x07/um\x8a\xeb\xbf\xf1\x81T\x8f\xcf\x0f\xee\xbf\xf9\xba2\xf3\xc70\xde?]\xd2\xbe\xfc\xd1\xb2\xec\xbfa\xe7\xbf\x1ds\xc3\xf5\xbf\xda\x1dn"\x87c\xf9\xbf\xa8ph\xc4E\x97\xe0\xbfe\xb4\'\xc8\xb4)\xe2\xbffu\x80\xceq\x8e\xe7\xbf\xcc\x14\xc04\xca\xa1\xf5\xbfzf\xb0\x06\xd9\x9b\xea?W\xc2\xbdY\x1e\x17\xf1\xbf\x08\x96\xfa\xb2\x92\xdc\xc4?i\x88P\xb8\n4\xf0\xbf9\\2\x83nR\xef\xbfZ\xcf\xc0\xff\xe6-\xd0?,\xcf\xf2\xfe>\xe5\xea\xbf\xeb\xab\xab{\xe4\xf2\xe2\xbf>\x0f\x16\xd9\x1d\xe2\xe5\xbf\xf9\xcc\xd9\xdd\x028\xf0\xbfq\xcd\x07\xbe\x9dv\x00\xc0\x9eZ\x97\xd6\x9b\xc3\xe3\xbfL\\L\xc5\r\x1b\xc5?\xf4\xe9\xb0\x8d\xb0\x0e\x1b\xc0\x1f}\xa3>\xc6\xdc\xe4\xbf\x15:\x03\xb1\x04\\\xd2\xbf\x12\x04\x19P\\\xa8\xc5?\x1d\n#D\x07_\xf1\xbf\xbaRE\r\x97\xc8\n\xc0\x10k\xe5}\x84\xf0\xcb?\xe2\x02!\x96\xde\xe8\x14\xc0\t\xa9\xe7@\xd9\xd9\xf1\xbf)\xf9\x1b\xaf\x13-\xe5\xbf\xe0\xcb\xd9\xf2\xdeb\xf0\xbfQ\x1b\x7f+\xca\xe5\xd9\xbf\xf9P,\x11+P\xea\xbfC\xb4,(\xb3\x85\xec\xbf5\xd9"\r\x93J\xf4\xbf7\xfe\x95\x96\x84\xc2\xf0\xbf\xa4\xcd\xe9\xea\xacZ\xfd\xbf\x9ex\x89R\xfe\xc0\xfb\xbfmE\xa4\xa93\xb3\xfa\xbfu\x990\xc2\xd1\xa6\xc5?\x07\xcenh*S\xd6?\xc6\xe5\x8c\xfc\x15\xf5\xee\xbfY\xa4aM\xbf\xf8\xe7\xbf\x91S4E`p\x00\xc0\x97\xd9&-\x16G\xd8\xbf\xcf\xf8\xb8\x94\x85\x8a\xe6\xbfa\xd2\xfc\xfc\x9a;\xee\xbf\xcdy\xbd\x81o\xf7\xe9\xbf\xffBC\x92\xaa\x1d\xea\xbf\xbfW\x12LI\x16\xff\xbfU\x8eY\xe9\xc4w\xfd\xbf:Gh\xb4u\n\xf5\xbf\xb8M&\x12m\x98\xd4?\x8c\xf5*\xa2\x96\xd7\xde?\xee\xa7\xadd\xb6d\xe8\xbfY\xbd\xd8\xe2\x18\x0e\xe9\xbf9\\2\x83nR\xef\xbf\x08Z\xd2\x80\'x\xed\xbf\xd0\x03<\xc6-P\xeb\xbfi \x83\xe7{\xe7\xe4?1\xd3\xc3A\xdc\x7f\xc4?j\x8d7\x12XM\xa3\xbf\xef\xcf\xbc\x87\xf4\xac\xea\xbf\x07\x8b\xb8Da\x90\xe0?\xf4I\xb6\xee\x1c\xbd\xf4\xbfZ@\x8d\x14\xe4\xfb\xf2\xbf\'\xa2\t`\xb8\x9c\xe8\xbf\xc1\xd6\xc7>!\xfe\xbf?/\xb9*>\xcd\xb9\xe9\xbfv\x05\xeab\xaf\x9a\xe0\xbf\x07\xf3\x9b\x92\\C\xf1\xbfK\x8ad8\x00\x85\xfb\xbfi\xa5\xdb>HN\xfa\xbft\x85\xf8\x91\xc0v\xfb\xbfY\xdb\x9f\xe3$[\xf6\xbfx\xdb1\xc9?\xdc\xf9\xbf\xd2\xb9\x04u\xaa\x9a\xe7\xbf\x97\x86K\x97\xc6\xe3\xf1\xbf\xc1\x9a\xce\x13\xa2N\xfb\xbf\xe4\x90b~Z\x94\xe0\xbf\x13f\x1d\x97\x9ct\xfa\xbf\xb8\x9bK^m\xc8\xd0?\xbf\x12\xc3\x87\xb1\xf8\xf0\xbfy\xdf\x91X\x12\x9d\xe6\xbf\x1e\xbcB:O\x8e\xe7\xbf\xe2\xbe\xde\xe3\xb7=\xe5\xbf\xe9.\xcc\xa7?\xab\xf2\xbf\xa4\x06\x1b 2\xff\xe1\xbf\xb3\xc7/\xbd\x89\xc2\xe5\xbf\xaa~\xc3+GT\xe0\xbff\xbd\xd4r0<\xea\xbf\xb6\x02\xcd\xe2\xca@\xc7\xbf\x06S\xb2\x8a#U\xfc\xbf\x1f\xf7\x0fN\xcf+\xd0?\x12}\xcd\xebml\xc9?9jiC_N\xed\xbf?\xd2$Fn\x1b\xcf?\x7fOt\\\x88\x9a\xe8\xbf\x97\xa7\x9aM\xd1\x07\xe5\xbf\xcf\x01\xb4\xef};\xca?\x16T\xdf\x08\xba5\xc6?\xfe\xfc\xdeF\xe9\xcb\xe6\xbf%\'HX1\xb6\xfb\xbf\xea\xd6\xe2\xff\xda\x1e\xd7?\x90z\xcc8\xe8\xd7\xce?j\x02\x0bW,\xe4\xe8\xbfkxc\xd1\x04\xa4\xf4\xbf\x02\xca\x08\xb5u&\xf0\xbfr\x88)Ew\x01\xcc?\x07A\xa3\x1a\xcd\x0e\xed\xbf\xd0\xd9\x19\xd9\x98\x1d\xf1\xbf\x17\xc1 \xb3~\x84\xe6?s\x99\xe7\x8f\xfbz\xd7?\x88g\xb6`\x89\x8b\xf6\xbf\xaa*L$Dq\xec\xbfV\x92w:\x86\xa4\xe2\xbf3\x99?\x1cU\x06\xf5\xbf5\x15\xf9A\x8b\xe3\xe5?\xca\xb1f\x8c\xcf\x86\xe4\xbfb^8j\xedC\xea\xbf\xd1\xac \xb7J\x82\xf3\xbf,\xcf\x9b4\xf41\xf3\xbf\x8c\x7f\xadbn\x86\xf3\xbf\x1b\x144\xde\x98#\xf4\xbf\xe6\xe2\xda/*\xbe\xfb\xbf\x8b\x8aK\xc3\xed\xe1\xea\xbf\xcb\x0b\xdc\xaa\x98`\x00\xc0\xedj\xd2\x0f\xac\x1d\xd7\xbf\x06\x83\x0b\tv\xa7\xfa\xbf\xa9]\x03\x92Jl\xf6\xbf(\xfc\x0f Z\x82\xfb\xbf\xa9\x92\xf3\xb5\xf8\x81\xf5\xbf\n\xe11x\xd0L\xc0?i1\xc9\xdd\x87M\xd8?&\xa8\x06j\xd0d\xfa\xbf(\xa4\xf3{Q}\xe7\xbf6_a+^\xcf\xca?n\xecd\x12\x02)\xd0?\x01{B\r_z\xfd\xbf\x0e\xb4+\xee\t\xed\xf3\xbfq\xcd\x07\xbe\x9dv\x00\xc0\xb2\xef\xcb \x0cq\xf4\xbf|\x18\x92g\xf2\xba\xe8\xbf\xf9\x07D\x0f\x15\xd4\xd7\xbf\xc8khK\x10\xad\xf4\xbf\xa1V\x15\x1b6q\xc6?\x0e\xfaf\xfb\xbe\xa7\xc5?\x8dlW\xf5\xbaC\xe8\xbf\xe0\xcb\xd9\xf2\xdeb\xf0\xbf\xe8\x91r\xd8\xf6\x0c\xf0\xbfi\xeb\xd6\x8ex\x1e\xf6\xbf\xbf\x14\xc5\xd2\xaa\x9e\xee\xbf\xf5t\x1cW\xa3o\xf2\xbf2\xb6\xd7\x112\x84\xe8\xbf\x9c\xcc\xad\xe2\xd4\x05\xe9\xbfqu\xf0h~*\xe8\xbf\x8b@\x9a\xef1d\x12\xc0\x80\x0f\xc3\xd8\x11\xed\xf9\xbfV\x12>&6\x89\xe4\xbf\x8c:\xe4\xf8\xb5=\xe0\xbf\x8c:\xe4\xf8\xb5=\xe0\xbfr\xe2$\xe73\x05\xe6\xbf\xe5\xc6\x10\xf7\x0f=\xf6\xbfLe\x86e\x9e\x93\xf3\xbf\x0c\xcc\xbb\xd4C\x0f\xec\xbf\x04\x98q\xe2\'\xd2\xf0\xbf\xe8Q\xc5d\x81"\xf1\xbf\xd6\xe7\xa6*\x8f\x07\xf7\xbf\x02\xf0m\xd2o\x0c\xfb\xbf\x08$\xe9\xe6\x12r\xf2\xbf\x17Y?\x14\x89E\xc2\xbf[\xd6\\\x00\xff`\xf1\xbfo\\& \xa5\xf4\xf0\xbf\x05,\xe2\xb3\x1e\t\xc7?-\xcf\xd12\x05\xba\xf2\xbfl\xb9\xc3\xc2\x9eo\xf0\xbf\xf9m\xfc\xf2h\xbf\x01\xc0p\x1bL\x93X\x14\xe5\xbfI!x\xd4\xb6\xd9\xcd\xbf\x9b\xc2\x9b\xe0\xaf2\xc6?\xac=m\x96\xda\xa3\xf0\xbf?\xe2\xda\x0b\xacI\xf4\xbf\xe9\xe3{Q\xa0k\xeb\xbf\xaa~\xc3+GT\xe0\xbf\x02\xca\x08\xb5u&\xf0\xbf\x04\xba\x8c\xcf\x13v\xe6\xbf\x1d\x86w>\xfc~\xe7\xbfl\xf3\xb0\xb4B\x00\xe4\xbf&\xd6\xdf\x19\xb3\x02\xec\xbf\xcd1/W\xaah\xe2\xbf+#k<m\xf4\xe1\xbf(A"\xc8q1\xf5\xbf\xc6"%\x9fP\xb2\xec\xbf\xf9kR\xe4\x07o\xc9?\x8e\x927b\xea"\xf4\xbfp\xb6\xbf\\K\x06\xe4\xbf\xd6\xd9\x92\x9b,\xa7\xc8?7@\xaf\xf7\x8f\x83\xf1\xbf\xd7W\x0e?\x1fZ\xe6\xbf\xd7\xf4G d\xcb\xdc\xbf\xc3\xbdjK\xc4\x1e\xf2\xbf\xcb\x81\x7f4\xac;\xf4\xbf9c\xbap\x96\xc9\xe8\xbf\xfe,\xca\xeb\n\x9e\xf1\xbfK\xb6\xc8=\xa3\xea\xf3\xbf\xd2^\x83b\xcc\n\xe2\xbf\x9d\x9ak\xb9\xd9\xd4\xe9\xbf\xe68\xd7\xb9b\x1c\xe9\xbf\x14%\x1e&\x99S\xed\xbf\\\xa3$W\x07\x06\xec\xbfU\xda\xc1M\xe8B\xe8?\xa9\xa3PM\xa4_\xf1\xbfvZ\x939\xb7\x03\xd9?\x07c\xcd\xcc\xe6\xc5\xef\xbf\xf9\xef\xe0W\xa6\xa5\xf3\xbfU\xa3\xf5\xb7\x14\xfe\xf3\xbf\xf1\x03\xff\xd0\x97\x0b\xf1\xbf\xd5\xa0\x8c\xa7}/\xe1?\xec\x9aN\xe7y.\xda?\xcf\xae\xb6\x7f\xa1\xc9\xd0?V\xf2De(n\xe0\xbf\xc3&E%\x86A\xf2\xbf\xdfW\x92\xda\x1cB\xd8?E,\xf4\xbd\xfd\xac\xcc?\x90\x88\'\xf1\xbdf\xeb\xbf\x0c\x1f\xac\xe0\x88\n\xd0?A\xc8\xc2d\x07\xce\xff\xbf\x80\x84\x88\xef/N\xee\xbfJ\xb7\xd2\x88>\xc7\xee\xbf=\xc3\x9a~w$\xf5\xbfQ{\x8eQ\x8f\x9c\xf2\xbf\xb1\xbe\x9c\xf3\xcd\xf6\xed?\xda\xec\x98\xaf\xb4\xfd\t\xc0M?\xf65{e\x08\xc0\xba\x1aG\x89\xfc{\xf6\xbf\xfbw\xafWRl\xe8\xbf8\xcc\xf8"w\x94\xe1\xbf\x87\xc7\xc1R\x04\x89\xcc?\x18\x0e\x9d`\xfc~\xe7\xbf\xef\xf1\x04H\xa3^\xe6\xbfE\x8c\x9d\x94^\r\xed\xbf\x96\x98L\xe0\xce+\xf4\xbf\xb7<\x91r\xa7\xa4\xe6\xbf\xc4\xfe\xdbM\x88\xe4\xe0\xbf\xbaI\x0b\xbe3!\xf2\xbfJx=\xbcF\xb9\xea\xbf\x03\xf4\x0b5\xe08\xe9\xbf\x98w\xf7\t@M\xd5?\xf7vB\xed-\xe2\xcf?\xfa\xc9"\xac\x1e\x04\xe9\xbfrXT\xcc 1\xf3\xbf\xd33\xc1\xe0\xd2\xa2\xc7?A~\t/xk\xf1\xbf\x9a\x05\x0b-\xa01\xed\xbf\xa5"\x81_vX\xf1\xbfF\xd0\x82\xd0\x0c\xec\xeb\xbf\x81\x1c\xe9\x11\xef}\xe0\xbf\xe3\xe1\xc2\xc5\x11\xe5\x11\xc0q\xc9>\x92\xd4\xf4\xe1\xbf\x01C\xdb~\xa9I\xe5\xbf\xd2\x08\x18\xdf\rr\xf0\xbf\x95\x86g\x96?\x9c\xf2\xbfW\x15f\xde\xac\xc1\xc0?\xdb\x00\xe8\x04\x19\x00\xe2\xbfm\t(~\xb7\xb5\xcc\xbf\x84#;4A|\xe1\xbf\xec\xc0\x8d\x1f\x0e\xeb\xf0\xbf\x1d?b\xa0>\x0b\xe5\xbf\xe1\xca\xcem\x15\xc0\xe8\xbf5\xda\x06\x07\x8f\x19\xf4\xbfP1\x81/l<\xf2\xbf\xd3\xe1\xbe\x80,\xf4\xfa\xbf*\x12\xb1\xbb\xc0\xb9\xfa\xbf\xd9\x9ei>\xcf \xe3\xbf\xad\xcc\xcb\xe9\x874\xc5?\xb9.PG?\x8c\xcd\xbfO\xa1\x08\xe7=\xc9\xe7\xbf\n\xc8\x90d\xecH\xec\xbfz\xd5\xf1s\x039\xe3\xbf\xb5H\x05\x07$;\xfa\xbfL.\xb0\xc4\xad\x9e\xfd\xbf\x02\x1a[F\n^\x1b\xc0^]5x\x0f+\xcc\xbf\x01\xbd\xfc\xde\x18\xf3\xf3\xbfV\x8e\xe9\xad[\x06\xf0\xbf\x15\xdaRd\x08Y\xf0\xbf\x91\xad\xb2-T\xb8\xe7\xbf\x0c\xa9f\x1b*\x1d\xf0\xbf\xa8MY\x04\xca0\xf1\xbf\xc0M\xf4g\x1b\xd2\xf0\xbf\xd5{\x1fv\xa5"\xec\xbf\x81P\xb0\xf2\xc0\xe0\xe9\xbf\xaeL;w\\\xbc\xe9\xbf\t\x99XB\x12C\xf1\xbf\x1c\xc6a\x92c\xa0\xee\xbf\xe2\xa6\x89\xa7\xba\x9a\xf0\xbf\x12\x0b\xf1\xb60Y\xf0\xbf\x98\xf6\xf5Z\x16v\xf2\xbf\xcd\xd4O\xc9\xf3\xdf\x00\xc0\xd9\xe7\xd4\x98\xba\xc6\xda\xbf\xf3aZGd\xb8\xf3\xbf1#\xb7\x93C`\xd5?\xd4\x82\x03\x93\xdd\x86\xeb\xbf0m\xe2O\xe53\xea\xbfP\xbd\xd4&\xa8\xc2\xed\xbf\t\xfb\x94\xff\x04\t\xeb\xbf\xeeK@\xda3\xeb\xf3\xbf\xc7}\xce\x99r\xc0\xf4\xbf\x00\xe4\xb5\xa6C\xc5\xec\xbf\xcf\xeb\xad:R\xcc\xcc?\x8e\xed\x9f\x13\t\xc0\xf0\xbf\xd4\x84$\xd7\x06\xba\xd0?\x9c\x94\xd7\xe1\x9e\xb6\xff\xbf$Tr\x89\n\x81\xe8\xbfN?\xd6H[\xdc\xe8\xbf\x88R\xb5\x05#@\xf5\xbf6\xff\xe6\x1e\xa8g\xe1\xbf!-\x01\xa0\xd7y\xe6\xbf\xae\xe5\xbb\xa0o\xe5\xf0\xbf\xfe\xc2{\xbd\xc5\xc8\xea\xbf\xb4*\x86}\x17\x07\xf3\xbf\xbf\x15m\xc7{\xc6\xee\xbf"\xbd\xd0\x83\xdb}\xf1\xbf\x03+\x11o;\'\xc7?(Q\x9d\xc6\x0b\x01\xf4\xbf\x01\x12\x0c2\xc4\xb1\xe7\xbf\x05\xf2R&!\x9a\xe0\xbfonc.a\xd1\xf0\xbf"\x9eD\x02S/\xeb\xbf?\xef\x9aZ\xdd[\xec\xbf?\xef\x9aZ\xdd[\xec\xbf\xa6\x99\x07\x97\xcb\x8e\xf2\xbf\x8d-o\xa1G\xd6\xe1\xbf\xa4\xd0T/\x83\xfc\xcb\xbf\xddo\xe7&\xf1M\xe1\xbf\x87VB3\x94\x18\xf4\xbf>\xdb\xd8\xa6\xaa\xd7\x1a\xc0\xd0O\xb7UU<\xea\xbf)\xb8\x820\x7f\x01\xe5\xbf4\xe5E>\xb7C\xe2\xbfl\r\xd1\x17\xd9\xba\xe0\xbf\x1b\xb9\x07\xf8\xeb\xc0\xf3\xbf\xf6G\x0e8\x04d\xf3\xbfy\xb4\xe8\x0e\xe6\xb7\xef\xbfT\xd8\x01\xd9$\xfb\xf2\xbfI\x06\x18\xa1\x84\xc1\xe1\xbf\xbeFD\x13\xd3p\xe6\xbf\x7f\x83{\xb4\x92i\xe7\xbf c\xfc\t(\xe3\xe1\xbf=.\xb6\x9cG\x11\xf0\xbf\x16\x02\xa8\xd6_\xcd\xf0\xbf\xf8\x0ba\xf1\x06\x18\xce?\x89\xfaH+V\xc5\x0f\xc0\xdfA\xe8g\xf8\xcb\xe9?\xfc\\\xb0\xb1\x13\r\xf5\xbf\xab\xf7\xba8\x87\x1c\xef\xbf\x02\x80*\x94\x8a\xe7\x1a\xc0\xdf\xc5\x8fu\xca\x15\xfa\xbf\xeem\xae\n[\xd9\xdc?#\x13\x03&M_\xe1\xbfk4_H\x0f\xec\xf6\xbf\x91|\xa8b\x93\xc2\xe9\xbf\xd6\x1b\xc1\x8b(5\xe9\xbf\x8e\xc9\x12=\xb6\xb0\xff\xbf\x9b\x1e\xd6l*R\xdd?yM\xfeaHi\xc2?\xfas\x10_W\x14\xe7\xbf\x84\xfd\xa8\x01P\xba\xe2\xbf\xd1\xb9\xe2zd\x81\xe1\xbf\x8b\x93\x90%W,\xf5\xbf\x8b0z\x8c\xb2L\xe1\xbfjm\x93\xac\xc3r\xe6\xbf;i2%]\x00\xf4\xbf\xd1B\x9d\xcf\xaa\xe6\xf0\xbf\x92\x88\x18\xfb\xe0\xb0\xef\xbf\x99\x08\x8a\xf8\xca\xe6\xed\xbf\xd6\x95\xb9\xd7\xdf\x1a\xf3\xbf\xd7\x95m\xa4\x91\t\xe9\xbfO\x90\n\x0c\x80I\xf1\xbf\x1b\xf0\xddX9\x14\xf3\xbf\x89\xe6\xb3\x07\x11^\xc5?\xeb\xfdNW\xd8\xfe\xe4\xbf\x7fY)\x0f\xf9\x07\xf4\xbf\x8a\xc9X9\x82(\xf0\xbf"ou\xa9\x91\x87\xe0\xbf\xd5U\x81\xcd\x9cz\xf0\xbf|\xf0M\xcc\xc9@\xf7\xbfx_\x91G\x8b\xb2\xcd?\xd4\x82\xfc{~\xef\xe1\xbf\x84\x06\x89W\xb8\x1e\xe5\xbf\xe9C\xa9\xe9\xd9*\xeb\xbf\x1a\xf7\xd4\x93fn\xf2\xbf\xf3\xb7\x85\x17\xc8\'\xf0\xbfb\xe3\x94%\xb8\xff\xe1\xbft\x18\x88AX\x19\xe8\xbf,a \xc1\xc6\xe7\xec\xbf\xeb\xb1\xbbKP\x0f\xf4\xbf\x08o\xcc4\xd5\xe9\xe4\xbf4R\xff"\x93"\xf2\xbf\x9bbK\xe2|\x9e\xe0\xbfS\x90\xe5\xbfu\\\xf4\xbf\xa5kl\xd1\xb8\xd8\xf5\xbf\xb7\xad\xe2\x8d\xf0q\x01\xc0!z\xf2R\x9a\x03\xf6\xbf\xd4\xe4\x16\x99\xf8q\xee\xbf\xdd\x17B\x1e6\xb9\xe7\xbf\xa2\xd7D\x85\xd5\xe7\xe8\xbf\xa6\xb6\xa6\xbf4\xdd\xe7\xbfl\x0f\xdap\xa5\x07\xf0\xbf\xf5\x95\x88\xcc\x17Z\xec\xbf\xe0fJd\xe7\x95\x1b\xc0\x1al\xbe\xbc\x06B\xea\xbf\xed\x00M\x04\xf2\x04\xeb\xbfR\x8c\x99\x88\x97\xe3\x1a\xc0S\xf9/8\xd4\x92\x0e\xc0wl\xb1&\xcf\xbf\x01\xc0e\x13\xa9\x01\x93\xe0\xeb\xbf\xda\xcf\x83\x8fa\x05\xef\xbf\x03Y\x1d)\xfd@\xe7\xbf\x9f5\xb8O\x19\x08\xee\xbf\n\xd5\x11J\xc5B\xee\xbf\\\x07,\xcbr\x90\xec\xbf\xb9\x04\x92@0\x87\xf3\xbfJx\xe9\x8d\xa0\xb7\xe8\xbf\xba-\xb1\xde\r\xc6\xec\xbfKld\x80\xc8\xa5\xfa\xbf\xe3\xfe4x\xdd\xee\xf9\xbfu\x93H\xccb\xa7\xe7\xbf\xa8\x9b\x06jm\xe0\xe8\xbf\xa33\xbd\x92\x81\xd3\xe7\xbf\xd3W\xf45\xb4V\xf2\xbf\xab\x9a\xa7\x84\x7f:\xec\xbfBbV?Y\x18\xe5\xbf\xa9$w\xe4\xf6\x8b\xf0\xbf\x01\x13\x88\x86\xfe$\xe5\xbf\x1e+t1j\x15\xe7\xbfqM1>R&\xf3\xbf>\xbf\x9f\xdc[Y\xe9\xbf,Z@\xd2*H\xf1\xbf\x03\xaf\x1cC%\xaa\xdd\xbf\x1a\x97\x83\xa1\x1ac\xef\xbfDW\xa8\xcf\xcae\xe4\xbf\xd9\x14\n\x01$\xcc\xf0\xbf+\xf7\xc3\n\xd6M\xef\xbf\xc9\x9ao\xd0\x94\x1b\xf5\xbf\x16\xf5\xb3\x1f\xac\x11\xe5\xbf\xdb\'\xc4|\xb8\xb8\xf0?\xe4K\x11\xd4\xfc\xde\xe1\xbf/\\\xf0\x141\xfa\xe7\xbf\xd0\x98_\xd8\xf1\xbf\xd0?\xd2S\xef\xb8Q\x80\xcd?\xd8h\x9a),\xa6\xf4\xbf\x0f\x89ez\xf3\xc7\xed\xbf\xa0\xe79\x0e\xaa\x0c\xf4\xbfz\x0c\x17K`\x99\x1b\xc0\xcc\\7\xc9HV\xe1\xbf\xddE\x16\x80h\x07\xe3\xbf\x884P5\xd4\x81\xf3\xbf\xb5S@\xfc!{\xec\xbf\xcf[\x0b\x91\xb5\xc0\xf1\xbf\x16\x14f\xf5\xf8\xbf\xe7\xbfu\x8f2\x02:\xd2\xec\xbf\x01\xc7B\x8d\x8f\x96\xe8\xbf\xb1\xd17\xa1%b\x1d\xc0-\xbd\xab\x8bI\xe9\xf4\xbfS\x90\xe5\xbfu\\\xf4\xbf\xe7\xdf\x0b\xb0U\x07\xf4\xbf'
p29
tp30
bg3
(g4
(I0
tp31
g6
tp32
Rp33
(I1
(I519
tp34
g13
I00
S'\xd3\xb5\xd1W8\xe4S@jp\x11\xc8"\xe6S@\x01\xf3\xf8\xf1\xa7\xe1S@\xbey=\x9b*\xeaS@\x03\xf2(\xf5\xfe\xfaS@\xabJ.x\x17\xe5S@m&\xa5\x99v\xe1S@tsd8_\xe5S@_\x08\xff\xb6;\xe2S@\x9d\xae\xe6O\xf2\xe2S@s\x00\x92L9\xd5S@\x1d\t!\xc9L\xfdS@\x8et\xb4%\xb0\xe1S@Xk\x96b\x99\xe0S@#!LM\xb3\xe7S@l\x8b\x8f\xe2\xe7\xd3S@\xe2i<\x8d\x15\xecS@V\xd0\xd5\x91\xdb\xe7S@@\xb5\xf6\x96r\xe2S@L#5\x16\x90\xe4S@_s\xdf\xccd\xf2S@)E\x06\x01x\xe8S@f1\xb4\x0b\xfb\xe1S@,:\xe1GW\xe0S@Z[\x1e\x91\t\xe4S@\n\xc2\xb3\x1c\xf1\xdfS@\xd1s+\xd6\xc2\xd2S@1\xc2\x90)$\xe0S@\x93\x91\x97\x8e\xb0\xedS@k\xde0\x07\xd2\xf1S@GB$SY\xf1S@3\xc3\xcfj\xab\xf1S@\xe1\xf0\xb8\x91-\xd7S@Eoy\xce\xd5\xe4S@\xea\xbc\xd63\xa8\xe4S@\xd2\xf4|\xe1\xa8\xdbS@\xac\x12es\xb0\xe6S@\xf6\x0c\xe1=\x8a\xeaS@\xcd\x87r\x997\xf1S@\x872\xe8\x8b:\xe5S@1=\xe4\x8eD\xf0S@=\xb81>;\xe3S@^K\x87\xd6\xfe\xe4S@\x01\x99P8u\xedS@\x05$;\x0e#\xdfS@\xb6\xcd\x17~\xe6\xf2S@\x9a\xe1\xaeVj\xe2S@\xa9/\xff*\x0f\xe0S@\xb1\xd8\xd7\x11\xaa\xe8S@3\xb9\xb4\x98\xdb\xf0S@bLK\xca\xdf\xd5S@h\x8b\xb6\xec\x01\xe4S@&\x16\x0b\xb4\xa5\xd9S@\xb8,\xb8\\\x7f\xeaS@\xe0\x7f\xa0}\x97\xf2S@\x03\x9b\x99[\x9b\xe0S@B<\xbeX\xc1\xdfS@\x83<\x9f\xe3\xd9\xe7S@7\xe9\xd8\xdf\x0e\xf2S@t\xf2\x83$\xee\xe9S@\xd6\xab\x89\x14z\xe5S@\xc8~\x16no\xe4S@J\x11\xfac\xb5\xe2S@\x82\xc6\xa0\xe0\x10\xdfS@\x85\xf1\x85)\x18\xe6S@\xbe\x8f\x97\x87^\xdbS@\xbc\xf5"\x84\xd8\xd5S@=\x0b\x94\x8e\xea\xe2S@y~zo\xc7\xddS@\x92\xd8b\xea\xec\xedS@Z\x1fV\xa9^\xf1S@\xab\x15\xd2\xe7>\xe4S@\xa3\xa5\x9at\xce\xd1S@U\xa0\xdab\xdd\xe1S@\\;\xca0\x96\xe0S@Y\xc8\x8a_#\xdfS@ \x94\xc5\xfd}\xe4S@\r\xbd\x15"\xb5\xb5S@y\x91\xd4\x11\x85\xeaS@\x8aFm\xf33RS@\x17JI\x8er\xeeS@\xb4\x8f\x91\xef[\xd3S@\xac\x83\rDJ\xd5S@\xd8\x9f\x1e\xc91\xe3S@\xfe\x14_8;\xe4S@z\x8f\x0fv!\xd5S@ \xce%\x8f\x07\xe5S@Q\x90\xa5\xa1\xd6\xe3S@C\xa4\x83\x9c\x96\xe6S@\x0b\xb9\x00\xf2i\xf3S@B3\x89"\xd2\xf3S@$X\x887\xc5\xedS@\xef\xc0\xf9F6\xedS@\xf1\x9a\xc6WI\xd7S@\x08^\xf6j\x96\xd6S@\xd7\x9a\x07\x0e@\xfcS@\xecJ0\n\xb0\xf1S@\xdc\xeb\xc2\xb31\xd7S@\x064?\xa2k\xd9S@\x95\x85\'/\xf5\xdaS@}\xf4\x05\xbc/\xdbS@HB\x1d\xeeT\xeeS@\x8f\x81\x03\x10y\xedS@c\xa0U\x00\x9a\xdeS@\xa0-\xc5\x1a|\xe5S@\xe5\xc2\xf5\xf9\xfc\xe3S@c\x82\x18\x88\x93\xe8S@~\xf8\x87\x89z\xf3S@\x82\xc6\xa0\xe0\x10\xdfS@\x99\n\x18\x88q\xdfS@\xa9\x1aQ\x8b\x98\xecS@\xfa@\xf2\xa2\xe7\xe6S@\xa8\x91\x8bK\xf3\xe3S@%5\xdf\x82\x7f\xefS@\xc2\xeaw\x98\xa7\xecS@$\xde\x97D\xd4\xe7S@8i\xfd&n\xe2S@$_\xaa\xc8<\xe8S@\xcf\xb6\xca\xb35\xe6S@\xaf\xb2\xf6~\xb0\xedS@s\x82\x8d\x8d~\xe1S@[\x02#R\x99\xe0S@\xb5\xb5\xe5\x9f\xd6\xf1S@G\xdd\xc4 \x07\xf4S@\xe0\xa6\xa3m\xcb\xe4S@\xc6\xa8K\xe0z\xe9S@\xc0gN\xf4\xdd\xf2S@\xa1~\xe3\x0b\xcd\xe4S@\xea\x06J-\xd0\xe1S@\xaa\xb0\xc1J\xb9\xeeS@\xc4J\xc1\xd1h\xe5S@\x8e\x9b<o?\xe1S@\x8b\x83\x8dFv\xf3S@M\xa0\x99\xe5\xdf\xe9S@\x1f*\xe1ny\xe3S@\xf62\xd1\x16b\xe5S@{C\xf1<u\xe5S@\x8f]}MF\xe2S@\x07=\xaby4\xe4S@\x84\xd6\xe9j\xa2\xe4S@R\xc3\x82qc\xe2S@\xb8\x15\xb7\xe4\xec\xe1S@\x8e\xddu\x0e\x1b\xe3S@\x9e\xd8\xb1\xdf\xaf\xe0S@\x15\x15\xd4=\xdf\xe6S@\x05<m\xceu\xebS@\xbc\xa3J\x17\xb7\xebS@7B\x1c\xde4\xe5S@di\x1a\x88\xc9\xdfS@]\x84L\xf3\x82\xe4S@\x1e\x97\x16\t\xfe\xe3S@\x93\x94\x12h5\xebS@\x85b\xad\t\\\xe0S@S\x0e\x8aK\xc4\xe1S@\xb8\x0e\rD\x8c\xe6S@\x15\xe0\xa2\xd52\xecS@\xeaw\xba\xfb\xd0\xe9S@\xad\x8aI\xed\xa3\xe7S@^\xa5\xc0e\xb2\xf2S@\xd9+\xa33!\xd8S@\xa0\xb6\x08\x7f\x87\xeaS@\xbe\xdbl\xf1\xa2\xeeS@4G\xb9\xc2@\xeeS@\x0f\xef\xdeZ}\xe7S@O$\xab\xa7A\xeaS@\x8d;\xe5\xc0\xec\xf0S@\xf3|\x1c\xfbN\xe2S@\xa4\xbf\x8c\x06\xd9\xe3S@;\x8dB\xeet\xf1S@BO\x1d\'\x85\xe6S@2\xbf\xeen\xde\xe3S@\x8d\xb9\x15\x93B\xe4S@:\x07l\x1fQ\xedS@z\xbf\xb9{(\xe5S@\xcb\x85W\xfd*\xedS@]\xbeG\x15,\xe5S@\n\xb4+-b\xf3S@Z\x11r\x89`\xe3S@\xdcq\x9e\xea\xdc\xefS@&\xd0\x89y\xc5\xf1S@.\x0c\xac\x01\xca\xf3S@\xe4\x00\xa0\x14\xe5\xf2S@\x98j=\xf5\x0f\xf4S@\x05!\x085\xd3\xf2S@\xd8\xf2\x0cK\xb6\xedS@j|c\x98G\xe6S@\x8f\xcdj\x16s\xf3S@^\x987\xe3\xab\xf1S@\xabco\xa3:\xebS@\x9a\xdbo`\x86\xeaS@\x93\x11\x9f:p\xedS@\x85LT]k\xe1S@\x92\xd8b\xea\xec\xedS@\xa5\x18\xa6\xd3\xf3\xe1S@\xc19\x0e\xb7\x03\xe9S@H/\x89\xff\xb0\xf1S@{\x8a\xa1>q\xe2S@\x13o\x95\x19\xc0\xe4S@\xdcH\x1b\xf7\xa2\xe4S@-\xe4H\x18\x07\xf4S@\xac\x83\rDJ\xd5S@-#\xe57\x0f\xf5S@\x11!\xdb\xa6\x86\xe3S@\xaaE\x0f\xdb\x91\xd5S@g\xfct\xec\x97\xdeS@&\x90\xb5\x14{\xe7S@\x08\xfec\x1ao\xe7S@\x80z\xc3,\xb0\xe1S@\xde\x15V\xc4n\x95S@\xbfX\xc4"\xd4\xe4S@\x0c\xc2)_\x89\xe6S@zWf\xaa\xf6\xe0S@zWf\xaa\xf6\xe0S@9\x94N4{\xb0S@@\'\x98h\x19\xe9S@\xad@\xb37\x14\xf7S@\xe2\x1c<\xfb&\xe7S@\x04\x88\x1d\xba,\xd7S@_\xd6v\x00\xc9\xe7S@PB\xdeT\x0b\xe9S@\xf5e\xd9\x94\x88\xe5S@m7>\xc2\xbe\xe3S@\x16\x17\x80@\xef\xdfS@\xd3\xa5&\x16\x19\xf7S@\x08?\xe9X~\xe3S@\x8e\xe78\xa6\xdc\xdeS@y7\x88\x82-\xe4S@\x82\xdb/\xd6\xbc\xe3S@\xc5J\x86\x98`\xfbS@\x8f\x0f9\xe9C\xe2S@1 \xf5\xb7\xbd\xe0S@x\xf6\xd5\x1d\xfd\xdeS@\xb8\x9e2g\xbf\xe3S@\x93\x1a\xd1\xcbN\xf8S@\x87\x12\xdab.\xe3S@\xb8\x15\xb7\xe4\xec\xe1S@\xd9+\xa33!\xd8S@\x06\x1f0\x9dc\xe5S@\xff\xc4\x02K\x89\xe5S@IE\xc6*C\xdaS@d!\xfeHw\xe3S@\x88\x92\x10ev\xe2S@\x8f\x02\xe8f\xa3\xe4S@Y\x03gsO\xe5S@P\x0fcr\xb1\xe3S@y\xde\x9a\r\x93\xe1S@\xf1SEE\x1e\xe7S@o\x15\x9cl\xe5\xe2S@W\x87%.\xb8\xdfS@P=\xbb\xa6\xbf\xe4S@;\xc6\xb3\x1a\xd1\xe4S@\xf5H \xdep\xe2S@\xb3k\xcc\xc4U\xe6S@\xca/_.r\xe5S@\xa1\x1fe\xf4\x80\xd8S@*\xf6.\x9b\n\xe6S@\xa0ha\xb5z\xe6S@ \x84\xfe\x83\xf3\xe3S@(4\xa4U\x02\xe4S@S\xadY2\xee\xe3S@\xb5\xa7=\xab<\xe5S@\xf2\x87\x03\xc8<\xdaS@R\xcfQ5\xd7\xe8S@w\xeem>\x88\xe4S@P\xd3+\x80M\xecS@C\x0ek\xf8n\xeeS@\x9f\xbe1\xf9\xba\xeeS@\x9b\xeb`\x13\xd9\xedS@\xb2US\x1aI\xeeS@-\x89\x8dJO\xe8S@\xc2\xfe(\xfb\xe7\xe7S@I\xab\rM\x89\xe9S@\xc1\r\xef\xd8\x98\xe0S@>\xa6nd\xd5\xecS@\xf6\xfa1\x02Q\xe6S@P>\xcd\xd6y\xeaS@\x04\x96*T1\xe3S@\xee\xdc\xc25\xaa\xeaS@\xc5\xa4{8\x8b\xedS@\xffd\xda\x08s\xe9S@v\x12\xb3\xaa\xa4\xefS@u\x95\xd1n\xaa\xf0S@\x18\x11\n3&\xe9S@\x1f"\xa7\xd6\xae\xe0S@\x8b\xe9\x10\xea\xed\xa1S@\x8ebk^O\x91S@#\xb4\x9a\xa6\xa4\xe8S@\xbc\xfe755\xe6S@\xc8\xa2\x08\xf3\x16\xe5S@}\xe0\x19\x04\x19\xecS@\x84[\xeeJ\x89\xe5S@\x87aLqJ\xe5S@\x96\x08\xdc\x83m\xe5S@\x1c\xa1\xe2\x14\x1a\xe7S@A\xfa\xeap\xf9\xe4S@\xbb\x1a\xb6\x82G\xe4S@\xaf\xf7\x93\xd1R\xe6S@-\xf5\xd6D\xd4\xe4S@xe\xf7\xaf\x80\xe4S@\xec\x9f\xe6A*\xecS@\x13\x1b\x08:\xc0\xdfS@^}k\xcc\xb4\xe3S@\xa6XP\x1c0\xe5S@\xd4\x95\xbb\xe3\xbe\xdfS@\xa75YI\xb5\xe4S@5}>\x19\xf5\xe3S@\xdf\xc3\x92)}\xe4S@\x9d\xb2Y`~\xe3S@\x81b\x8f\r\xee\xe1S@>\xf9\xde\x94M~S@\xab;Am\xf8\xe1S@\xef1\x92\xb5k\xe2S@f\xe3\xbd\xe3\xb9\xe3S@x:G\xb20\xe4S@\x98\xf2\x8f\xd9\xb3\xedS@2\x8e\x1c\xb1\xca\xe1S@\xe2\x99+\xa8T\xe0S@\xd7\x86~a}\xe1S@\xe3\x1e\x1e6v\xe3S@m\xf2\xe4\x80\xcd\xe1S@K\xcd\xdb5U\xe2S@\xcb,N\x9b\x14\xe4S@iR\xe2\xba\x8f\xe3S@\xf3T\xe2d~\xe5S@1\xe3\xc1\x06N\xe5S@s\xffGn\x88\xf0S@Qn\xe7g\xbd\xedS@\x85\xa3{\xab\xe7\xdfS@|\xe2\xe0\x08\xd7\xe1S@\x98\xb5\x089Z\xe2S@\xa1>/\xba6\xe1S@\x18s/E\xd1\xe4S@\x92\x11K5w\xf5S@\t\xdb>\x0e\x7f\x8dS@S\xd6\xc15E\xf0S@\xa5mJ\xbcF\xf4S@\x0er\x83o\x10\xf5S@.\x81\'\x85\x1f\xdaS@2\xa27<<\xd8S@\xa45+2-\xd9S@X\x99\xb5/\x16\xd9S@8Ov\xa7\xec\xd8S@\xfdC\xaa"\xfe\xd7S@\x01\xdd\xbfhu\xd6S@\'7\xf90=\xd6S@\xc1\xbc\xb6r\xae\xd6S@\x94\x98a:\x8a\xd5S@\xb5\x14\x1aH\xa4\xd5S@\xc0\xcc\xd2SW\xd5S@\xf9t\xdf{\xc0\xe3S@\xa9{\xf5\x9d\x80\xfcS@\xd7\xfe\xa7`Q\xe3S@\xae]9_\xc0\xf1S@\x9c1\xaab\xfc\xdfS@\xb2\xcc4\xafX\xe4S@\x1f\xcf\xc5\xa6:\xdbS@\x8aU[\x08\x03\xdcS@GdT\xca$\xd8S@\xa5\xca\xedO0\xf4S@\xc3\xbb\x97\x94\xa1\xf2S@\x1f\xb1\xfb\xab\xb5\xeeS@\x04;8@\x95\xeaS@\xd7\xdd\x85^\n\xefS@,$\x01_\xa3\xe9S@\xa8\x04Z\xdf\x8f\xedS@\x02\'x.\xf3\xe8S@^p3\xf0r\xe7S@\x8f\xe7\xa1[\xbf\xe7S@\xb8\xdc\xd6[\xeb\xe4S@}\xbe\xb1Z\x03\xe5S@\xdd\xce\x92|\xc6\xe5S@\xa8\x8d\x9a\xd3\xd2\xe4S@K\xab\x1e\x84\xca\xe5S@\x8b\xbe=\xa3z\xd5S@[\xe7\x92\xd0\xae\xe4S@\xccc-2\xbc\xdfS@\xbf$\x1bm\xf9\xe4S@X\xa8\xfa$\xe5\xe1S@\xc4\x0f\x00\x11\x03\xe1S@\x046C\xa6\xd4\xe3S@hu\xdd\xa7\x1b\xe3S@<\xd7\xd3Y#\xe3S@<\xd7\xd3Y#\xe3S@\xdaAmV!\xe4S@\xbe\xec\xbb\xa5\xbc\xe1S@Lt\xb2\xcfX\xe0S@\x13=\x0f\xa0\x81\xe1S@Eyc\xc2\x1d\xe4S@\xa1c\xfe\xac\xfe\xd1S@0\xd0\xfem \xe3S@\xf8\xc9x\xd7\xc5\xe2S@_\x8bZke\xe2S@dz\xd8\xa0e\xe2S@\xda\xe6\x08\x0e\xa7\xe5S@\x89\xcc=\xcc\xb8\xe5S@\x110\x9e\xbe\xfd\xe4S@i\x87eW8\xe6S@\x1a\xaa\xe1\xb6\xfa\xe3S@\xfbs\xd6\xbb\xaa\xe4S@\xa9\xc7\xf3@\x8e\xe5S@7\x1d\xf0?]\xe5S@\x0f\t\x83p\x0b\xf5S@5\xf8\xb0\x93\xea\xd8S@\x1d\x95\xf3;\xc9\xe3S@\x04#\x00;\xb9|S@\x87\x8cR\x8fW\xe2S@FP\xb5\x16\x86\xf1S@\xbd\x81)\xff\x18\xe6S@_J\xa3V\xef\xd2S@V\xe3\xd3\x87K\xf7S@\xae<L\x9b\x11\xd5S@\xe4\xa4O\xb9\x92\xe4S@\xb7\xd1\xbf^\x14\xf2S@e\xef8n\xa0\xdeS@\xcbQ`\x11{\xe4S@\xe6\x15_s\x8d\xedS@\xff\x80\x95P\xf7\xe3S@R\xebM\x0c\x9b\xe4S@@\xd3\xec3\xbd\xe7S@tmG\xe3\xb4\xe5S@\nW\xa0o\xe5\xe4S@K\xd1X8\xb1\xe7S@E\xe1Hl\x94\xe4S@\x15?\xf7\x95\x07\xe5S@\xff[r\xdd\xa7\xe6S@\r)\x8c\x81\xbb\xe5S@_\x80\xe4\xfc\x01\xe5S@\xad\x02X\x8e\xc1\xe4S@\xc5\xcb\x11\xfe\xbb\xe5S@\xd2\x14u\x19\xb3\xe3S@,\x92\xf1\xd1\xd1\xe4S@D\xafC\xb5Q\xe5S@\xae;\x83\x86\xa7\xdfS@\xe3\xf8\xe2\xd1\xd0\xe2S@\xca|\x92\x9d\r\xe5S@\xeb\'\x94X\xdb\xeeS@\xc6\x0b\'\xe6\xf7\xe1S@IBF\xfa\xcb\xe3S@]&z\xe5\xa0\xf0S@i\x9f\xd9Z\x88\xeaS@\xf8\xb3\xb2\xdb\x01\xe2S@\x94$V\x17M\xe2S@\xd2\xed\xcd\xe9\x14\xe3S@\x93/\x01,\x19\xe4S@\x9ce\xe9\xa3\x85\xe3S@\xb4-\xd9\xff\xbf\xe1S@\xbf\xa4\xad\xe2F\xe2S@O\x1e\xb2E\xeb\xe2S@\xa3\xc5\x8e\x89\x1f\xe4S@\xe1.\x02\x1d\xfc\xe1S@\xb6\xddt\x11\x91\xe3S@S\xee\x98\xd1\t\xe1S@\xb1\xc6\x1b\xcc\xf6\xe1S@(\xd5;wS\xf2S@J\x13\xa2\xd7\x0c\xf8S@$\xaf\x15\x7f\xcc\xf2S@\x1d;\xcf?\xa9\xdeS@w,P\x07\x95\xd8S@\xb2\xd5\x9e\x95M\xd8S@\x91\xc6\x0c\x03e\xd7S@4E\x94p \xd8S@\xfd\x0b.ty\xe3S@\xab<\x9b\xe9\x96\xd1S@\xbc\xf1\xb8_P\xe0S@\xcdR\xf8(\x13\xe0S@\xa2\x11\xd6\x03L\xd3S@\x00\xf7J!Y\xf9S@\x92\xba\x90\xb2\xc2\xf7S@x\xea\xfe2\x0b\xf3S@r\xddQ\x01\x14\xe6S@%\x9cE\x14r\xe3S@K\x13\x96>\xec\xdaS@N\xb4\x9a\x9b\xba\xdeS@L\xb1\xa6K~\xdfS@\xa8\x86\x9a\x85\xe3\xddS@ \xe9\xcb\t\xba\xdbS@\x03Y\xea\x7f\xa5\xdbS@|\x8cDzy\xe4S@\t\xe4\t,\xd1\xe4S@7s\xbavg\xd8S@\xf2\xb6,70\xd8S@e\x97\x1dAZ\xe2S@\xf38\xbf\x96*\xe4S@\xcd\xc2\x1cz&\xe3S@\xbf\xfd\xecog\xe2S@\x18\xa9\x8d.4\xe4S@fc+\x0f\xe7\xe2S@\xe2H\xb3\xc2S\xe3S@\xa6\x9f\x1d\x8fR\xe5S@\\a\x81W\xd2\xe3S@\x862\xd9\xba\xc2\xd6S@\xf2>\xe8P\xfa\xe2S@\x12\xd0\xdc\x1b\xf8\xe4S@\xbaOez\xe0\xe3S@@\xa0W\xd0\xc4\xe5S@K\x00\x88\xcd\x15\xe6S@[F\xba\xa6\xc5\xe7S@\x14\xc1H\x07S\xe5S@\xffTm\xa6\x86\xe0S@c\x1bM\xd6\xb1\xe1S@\xbf"w\x8a\xe1\xe8S@\x9f\xd5\x1c\xb8\xbe\xe9S@\xed\x0c\xca*v\xeaS@\x10,\x85n\x8d\xf2S@\x0b4\xf1\xcd\xb7\xf2S@"8\x9f\xcd\x13\xf4S@\xf6\x03\x95\xb0\x8e\xd1S@\xd3\x1e\x9a\x08\xdb\xe3S@U\xe5\x1b\xe5\xe6\xe3S@\xa8CG\xcc\xf5\xe5S@j\x84u\x8c\x87\xe3S@P\xba\x98\x7f\x13\xe4S@@J\xf9\xb3I\xd7S@q\xce\xc7\xea\xca\xe2S@\xa5\x01m\x10\x92\xe0S@9!|\xea%\xb7S@\xf6o\xb0\xb8n\xeaS@\xb1\xc6\x1b\xcc\xf6\xe1S@\xed\x08\xfe\xd5\xaa\xe6S@'
p35
tp36
btp37
a.
