# Supplementary material for: Sea ice drift data for Fram Strait derived from a feature-tracking algorithm applied on Sentinel-1 SAR imagery
Source: Data Brief. 2018 Apr 19;18:1410–5. doi: 10.1016/j.dib.2018.04.034 (PMC5999601; doi:10.1016/j.dib.2018.04.034)
Supplement: Supplementary file 2 — Supplementary material [file mmc2.zip › fs_s1a_data/HH_filter200vec/FramStrait_HH_20141008T072036_20141010T070407.dat]

(lp0
S'S1A_EW_GRDM_1SDH_20141008T072036_20141008T072136_002735_003114_E222.zip'
p1
aS'S1A_EW_GRDM_1SDH_20141010T070407_20141010T070507_002764_0031B7_87CA.zip'
p2
a(cnumpy.core.multiarray
_reconstruct
p3
(cnumpy
ndarray
p4
(I0
tp5
S'b'
p6
tp7
Rp8
(I1
(I1565
tp9
cnumpy
dtype
p10
(S'f8'
p11
I0
I1
tp12
Rp13
(I3
S'<'
p14
NNNI-1
I-1
I0
tp15
bI00
S'\x89|d[\xc7\x14\xfa\xbf\x9f\x03\xe8\x8b\xb0\x13\xc0?\xba\x96%m\xfaI\xfa\xbf1\x9e<\xd2\xf9}\xf5\xbf\x81\xf1\xb8\x93\xed\t\xcf?\x1c\x08\xcfOD\xf2\xda?\x19\x1e\xf8\xe8\xf2k\xd6\xbf\x9f\xa6\x8c,\x0c#\xf9?\r2\x11~\x06\xb7\xf5\xbf(\xd4\x00\x02\xab\xa5\xea\xbf\xf7K\x93\x15\xa1\xd1\xea?T\x9co\xe7p\x8a\xe7\xbf\xc7\xc2\x10\x83\x7f\x12\xe4\xbfo$Y}S\x85\xc4?^\x9fx\x1b\xcbq\xfa\xbf\xa2\xb9\xa2\x0f\x87\x02\xcd?[\x0b=^\x1e\xa1\xe2\xbf\xab\x9f\x94\xe8\x0c\xcd\xfb\xbf s\xf5\xf7\xab\x7f\xe7\xbf\xa8q\xa4(\x1d\xd7\xf4\xbfa\xc8\xe2\xbd\xe7\x0b\xe9\xbf\xb7A\xa7bh"\xe6?\xad\xc6\xe6J\x02p\xf2\xbf\xb1\x95;\xd3\x8a\xa0\xf4?s0\x10 l \xf9\xbf\xa4,\xf2\x80v\x00\xf7\xbf\xba\x01\x16M\x1a\x10\xf0?\x14\xc0P\xda\x82\xfa\xf0\xbf\x1aJ\n\x84\tF\xeb?\x84\xdb\xd2\xe9N\xe2\xab?+K\xf7\x9a\xf6\xf0\x06\xc0\xc7\nw-\xe0\x9c&@_O\xfa\x9a\xad0\xeb\xbf|7DO\xd5r\xf3?\xb7\xd0/\xeb\x06\x89\xf3\xbf\x84\x1b\x8c\x86\xd5\x05\x9e\xbfEY\x00G\x13\n\xe6?\xd2\x9e3\xdc\xa3\xd6\xe4?>\xc9\xd4S\xea&\xd1?C\xe1\xd5`\x19\x11\xee\xbf<\x82u[\xaf\x03)@U\x9b]\xddW\xdc\xe1\xbf\x83\x0btLF1\xd7?\xf6\xd2\x9d\xeb\x1b\x0f\xe0?\xb1V\x85k\x1c\x81(@U[\xba\x9eX\xbf\xed\xbfj\xbf\x9f\x14%\xe7\xef\xbf\xe3\x03\xcb2F\x0e\xf7\xbf\xa8\x83\xecV:d\xe5?!\xc5\x84\xcdM\xe7\xf8\xbf7\xfb)\x8e\xea\x99\xf7?\xc8\x86od\x18A\xec\xbf#Ya.Fb\xf3\xbf\x14\xda\xc7\x9d\xb7\x83\xeb\xbf\xe2\xb9\xfe\x01\x9fz\xef\xbf\xf9\xda8\x9b\xba3\xef\xbf\x14B\xba5\xda;\xfc\xbf\xd5\x7fy\xfc\x98\x9d\xe6?L\x17/\xcfx<\xc3?\xb5\x99\xf3v#\x9b&@Vf\xad\xf7$p%@\xcc\xa6\xc8\xbd9\x8f\xed\xbf/\x8d\x91\n+\xc9\x7f\xbfJ-">\xdd\x96\xe5?f3\x18\\\xe0r)@\xff\x0f\x90N\xdan\xf7\xbf$\xfe\xed\x89g\x0e\xb1\xbfv\xcf\xcb[i\xb4\xf1\xbf\xa4\xe7\xb8\x1fG\xde\xf1\xbf@\xe2\xc9\x05\xb2\xdd\xfd?E\xb2Q\x1d\xf90\xd0\xbffL\xd8F\x12q\xe5?\xa6\xc1j\xa4\x992&@\xac\xf1\xfd\xfa\xa6\n\x14@{\x93\x82=z\\\xd4\xbf\xf8\x10\xbf\xc7\x95\xe9\xe3\xbf\x1a\xe9\x82*\x14}\xc5?\xf9h\xae\x8dE_\xf6?}\x95\xad\x85\xf1\x0c\xe8\xbf\x05\xdc\x9e=]\x8f\xe3\xbf\x16,\xd6\x16O\x0b\xae?T$7Ht\xdb\xf2?Dm\x8d-\x8aq\xfa\xbf\xe9\x9c0\xe6\xff?p?\xba\xce\xe2Ac\xa9\xfa?\xcf*^E\xfb\xbe\xd9?-\x11\xad\xf7Y\x9e\xca\xbf\xa8=\xd2\x13\xe8\x8c\xfc?p7a\x84\x90\x11a\xbf\xc6\xd0\xf6q\xecZ\xf4?\xe8k\xc6\xa8\xc9\xb4\xf7\xbfV\xe7\x03\x95^\\\xf3\xbfy3@\\G\xf2\xd9?\x90S\xc4dq\xa0\xac\xbf\xd5\xbc\xa2\xa8\xc3h\xe4?\xa4\'\x84}\xa0)\xc4\xbf\x86\xb3[G\xc2:\xd9\xbfv\xa5\\\tX\xb9\xb5?z\x17(\xd8\x89N\xd4?n\x03Gg\xedq)@\x1e\xc6 dP\xfd\x00\xc0\xae\x07\xb2\xf9 #\xba?\x90x\x9d\xa1b\x04\xf6\xbf]%\xc2"a0\xf5\xbf{\xc1?Tm\x08\xd7?\xa1\xc4\x86G\xb2\xaf\xd4?\xbe\\\x98X3W)@\xd9\x05_\x8e\x17\x88\xf1\xbfX\x12\xf9\x98u4\xd7?\xef\xf0\x8c\x94=\xbf\x94\xbf\xbf\xae\xf5\xfd\x00\xe2\xe7\xbf\xbe\xe2\x91b5\x04\xee\xbfD~e*\xf0 \xd0?y\x84y\x0c\xea\xb2\xcd\xbf\xc5_\xa4\xb8\xe0Q\xf2\xbf\xda1H\x08\x08\x15)@\xe3?\xeeo\x0b\x93\xfc\xbfY`\x16i:\x8a)@\x1bp\x9d\x94\x07c&@\xc1t\x88\xa0n\x1d\xe2?X\x94\xf2-s\x17\xfd?\xb4>*\xbc\xe8\xb2\xac?8\xb4\xec\x1dA\xdf\xf6\xbf\x82\x9d\x13\x9cC\x1d\xe4\xbf\xc2\xa4\x0f*T\x95\xf6\xbf\xe6\x92I\xf4\x97c\xe2\xbfP\xd8?\xc0\xe98)@\xeb\x08 \xa9?\xc7\xf7?\xca\xdcH\x01V\xc6\xf6\xbfoZ\x94\x17\xff\xbd\xf8?k\x174\xfd\xa9d\xb5\xbf\x97\'\xfaU\x05\x07\xda\xbffUr\xf3T\xfa\xbd\xbf\xf6rz\xb7;}\xcc\xbfb\x18\xeb\xd9\xe5\xe4\xe6\xbfP`\xcbE\xe4F)@v\x14\x90\x15\xc4?&@\xd8\xb1~\xe0zv(@&6\xf4\xfd\xc3\x12&@\t\xcccP\xa5\xd1&@\x98\xdfya9\x95&@\xac/p\xf6=\xdb\xef\xbfQ(\x84\x96\x0e2)@%;4e\x8f\xfb\xf4?\x02\xde\xea\x99P\xa7\xd5?\x01\xdeK\x9d~\xa1\xf1\xbf\xfb`\xc9\x1a;F)@\xff\x17\xe0>\xb3^)@>d\xafI]\xd0\xbb?\xa5_\x08\xd9\xbb\xfb\xef?\x02\xbf\x8e\xa2\xb7\xbe\xb0?\xa4\xf6\x86\x82\x9a{\xc1\xbf\x93\xbbz\xd1\x11\xfe\xe8?\xb7V\xd5\x95`o\xf3?I\x00\x82\xdb\xac}%@|\r\x07\xb2`\xa4\xc6?\x1f)Dt:[&@-\xbc\xc6`I\xcb\xc0\xbfK7\xe4\x1b\x18T\xb8?eM\xbd\x1d\x99h%@\xccv\x80\xe6z\xc3(@\x95\r\xb6\x1d\x97\xc7\xe3?\xc5M\xec\x15(\x0f*@s<Z9J\xf0\xfc?%&\xe5*\t\x19\xfd?\x99\x16\x8daB\x9b&@\x02\xdd\x05\x193\x9b(@\x01\xa1\x9fJ\xf7\xa5(@\t\x7f\xb43G\xa8\xf3\xbfR\x8a\x0e\xfe3\n)@Y7\xbflI1&@\xe6N\x9c:+f(@\xdft\xa8\x88\x9d\x1a\xe9\xbf\xd1\xe8\xe9$\xac\x17\xf7\xbf\x89d-|>?)@md\xda\xf3\x9d\x10\xf0\xbf\xc3\xd1D\xe8\x0cz\x0e@E\xf6\xa0k\x0e\xd3\x94?l\xdbG\xe7\xa9\x00\xb1?\nvc\x08\x10\xcc(@h\'\x87\r\x0f\x84\xf1?\x0c\x9a\xa7\xac\x93<\xf7\xbf\xcf\x11\xfbL\xa5|(@4p\xe7\x9c\xc0\xef(@\x10\xf0l\xdd\x06#\xe0?\xd7vJ\x90\x01\n\xba\xbf\x99\xc2\xb4\xe3\x18>\xee\xbf\xc20t}\xb4\x8a\xf3\xbf\xe32\xc6\x96\xf6D\xf3?+\x1c\xcc\x83\xc32(@\x1e\xd9\x8c\xbe\xe1\x95\xd3?U\x8b\xbf:\xceP)@\xc1,7\xc0\xbd\xc9(@\xb1.\xf4lY\x13&@\xaa\xf7{\xb8\xde,\xef\xbflR\xa0\xd4yd)@u{\xa6j\x00\xec(@^h\x1f\x17\x9d\xdb\xf2\xbf\xe5\x07\xf2\xecl\x8d)@3\xe5}\xbb\x83\xa5)@\xc4\x08\xa5\x13\xc1\xc7*@\xc6\xc8\x9b\xccD\x83\xe7?\x93\x90\xdb\xdd\xe2\x85)@\xd4\xf74\xbaY&\xfb\xbf\xb4\'E\x9e\xcd8)@\x1b~|e\xd2|\xd0?\xde\x80\xe1\xe7N1(@{I\xe8\x8aW\x7f\xe0\xbf\xfe\\%t\x02\xb9\xf2\xbf2y\x0c2\tp(@B\xb5l4\xa5\xc7\xde\xbf\x84\x14\xda\x18)\xd3\xab?y\x04\x85\xf3\xbc\xaa&@A\x9bD\xc3\xafL\xe7?\x14\x84\xe9\x84\xbe\xe2\xe7\xbf\x98#;\x8c\x9e\x18\xf5\xbf\x1d_\xf5F\x03%\xb8?\x89\x83\x0f\x1fR\xa4(@)\xad\x89\xd5E2)@R~\xc9\xcf\x9e\xc3\xf1\xbf\xab\xf8\xdd\xfe\xee\xad%@\xf2\xde&rJ\xf9%@\xd0\x13n\xb2\xc6\x8b\xf0\xbf\x88\xbfC\x91\xe1\x8a(@\x12\x94]\x05\xb1\x86\xf2\xbf\xc2\xa5\xb04n\x91\xd1?6\xfb\xb52\x89\xcf\x9c\xbf\xec\xc6Wo\xed\x93\xd9?\xcaaL\xd6\x13\x7f\xe2?P\xfe\x0ew\xe5\xfa\xe7?\xb7M\xb2\x13\x87!\xcf\xbf}d\xe8\xe3\xa2\x19\xeb\xbf\xd6\x9bFc9\x81\xef\xbf\x9c?=\xe0wv\xe2?[53J\xab\x8f&@*\x85\xa8\x89RO\xf4?@\x03(\xac@\x9e&@\x17\xc0J\xfb\xf7\xb7\xe4?Ps\xbd\x91\xa0\x91\xe9\xbf\x07R:<3\x0c\xcb\xbf\x07x\x11\x8f/\xdf\xf0?(\xaf\xa1Y(\x84)@\xb4`\x83\xbaXD)@\\\x90)\xd8\xa6\x16\xe7\xbf\\\xd1\x97\x95\x94")@\xf3\x01\xbd[zv(@\xa7\xd0\x9a\x08X\xa3(@\xf5\xf4\x8a\xa5\t\xa6\xf2?Q\xc9\xb5\x12\xad\x1e&@\x17\xc1u0\x0c\x03\xe7?\xafq\x02\xae\xd0\x9f\xe9\xbfo{r\x0f\xd6_\xb0\xbf#%\xd3S\xe1\xc9\xca\xbf\xfb\x03l|\xbek)@\xf9\x89\x91\xbc\x80_\xfc?\x18p\x0b\x99\xbfY\xf1\xbf5W\xbb#\x89,(@\xba\xec\x03\xfd\x8d\xa1\xf3?\xd7Ok\x0e\xb7r\xd2\xbf\x01\xa1\x9fJ\xf7\xa5(@\xb1\xb2=\xa0\xb2\x15\xf2?\x0ez&)\xd3\xff\xc8\xbf\xf31`\xe0J\xe0\xf1\xbfx\xf7\x9f\xbb\x8fJ\xda\xbfx\xdcSORz\xdb\xbfD:\x94j\x10)\xf3\xbf3ZC\x19Ha)@\x90"R\x88\x9d\x92\xbb?\xa3\xe7\xfc*\xce\xb7(@D\x8e\xc0\x9a\x9f\xe0\xf3?\xc6ED\xcf\xe4\xa0\xbb\xbf\xee\x9b2\xfe^\xae\xf7?8\xc5vq/\x05\xae?\x16\x83\x13\x94\x92\x92\xde?\xe6\x1do\x98%H)@G;\xbfW\xfeW\xf8?\x85\x1b\x11\xd3};\xd1\xbf\xd5\xfd4\x1a:\xd2\xdf?\xea\x83\x14\xd8\x88\xb5\xe1?\xe0W\x0e<\x028\xfc\xbfw\x83\x86\xbe\xcc`\xc8?\x9d\xf73q\xb4&\xee\xbf\x13\xdc\xe4\xb0+\xee\xd5?\xb9\xc9s/%B\xc5?\x8e\xe3\x8e\xf22\xf8\x00\xc0\xcd\x8d\x1f\x19-\x0b\xe1?\x9f\x0e\xa9V\x8c\xdb\xbe\xbf\xdd]i\xca\x8a\xb9\xda?)1\xae\xd3\xe2C\xd9?j\x95p\xc0\x85e\xf0\xbf\xe9jw\x84q\x85\xe7\xbf\x17Fr\x89\x951&@o\x88\xc2\x11\xb0v\xf5\xbf\xb8"\xd4+.\xc9\xd8?\xf4\x17h\x06\xe5\xd8\xa1\xbfI"\\\xe1qf\xf3?J9\xfe"\\\xd5\xf4\xbf\xfc8\x81{\r\xd2\xfd?\x06\xd5w\xe2\x83\x1b\xfa?\x95`\x1a\xe8*\xbc\xfd?\xe0\xacc\xc7M\xfax\xbf\x1e@\x10[[\xc3\xd3?\xb8\x1c\x9f;\x1d\xe7\xfd?\xbc\xa4\xfa\xdf\x1d\xeb\xda?\xa1\xc2\xb69\xaf\xca\xb9\xbf\xb7\x06\x1b\x19\x94\xda\xd4?M\x1f&\xc6\n?)@\xa3\x02\xfb\x9b\xc8\x00\xfe?\xae\x8fMuD\xb9\xf8?y\xf6\xde\x91n>"@\xeb\xe4dIi\x97\xec\xbf\xc8\x081%\xff;)@?\xbe3\x7f\x1c\xb8\xed\xbf\xf7\xfb\x99\xaaf\xb5\xeb?\xf1\xe2S\xe5\xe1\xe1\xf1\xbfD\xb3+\xb8\x7f\xec\xd5?"\xf8\xd8\xcey:\xee\xbf\x90\xec\x87\xda\xafa\xf0\xbf\xfa"\x81^\x95*)@r\xd3\xf8\xc8B\xa6\xeb\xbfe]B\x1b^(\xf3\xbf\xd0\xe4v\x0f\x9f\x10\xf0\xbf\xaf\xcb\xe3\x97>\x04\xef\xbf\x9e\x9b96\xecl\xf0?7\xdd>\xb4!K\xed\xbf\x98\x05\xd3\xd5x\xcd\xdc?P\xa2ON\xc4\x17\xed\xbf~\x0bN\xbe\x18\x86\xe4?W\x15G\xaf\xeb\x06)@\xbb,\xec\x9aq\xd6\xef\xbf\xa3\xed\xff<\xd0\xa4)@f\x8c\xfa\xb7\xce\xfa\xec\xbf\xcaz\x9c\x9b.\xdf\xd6?4\x93\x92\xbd\xdf\x18\xb3\xbf\x0b\x8c\x89\xd71\xf1\xf6\xbfv\xc4\xbb{s-\xdb?\xe9\x08\xb9Ar\xbc\xe3?\xb4\x95-\xfc&\xbe\xe7\xbf\xcbR\xf6\x97r \xf2\xbf\x9f\x18\xa5l\x90\x80\xe7\xbf\xfb\xcf\xed\x8b"\xd1\xfa\xbf3\xb3\x89p\x94s\xfa\xbf]\xb6\x060\x81%\xac?\xa5\xa2\x0f/\x8c\xe4\xf8\xbf_&1\x07\x9e\xcf\xf1\xbfYj\xc39\xb2V\xf4\xbf\xac\xf2$\xc2r\xde\xce\xbf\x04\x109\xa6\xf9\x13\xf0?\x179\xc9\x1c\xa9\x18\xf2?\xd9>\xa4L\x13\x99\xec\xbf\x94\xfd\x1c\xbb\x0c\xe7\xf0\xbf\xfb#\xebIff\xea\xbf\xc4\xfd\x8d<n\xc5\xe3\xbf\x93|\xb6\xc7\x99\xba\xf0\xbf\x9b\x94\xa5\xbd"\x92\xe8?N\xd6:\xf5oI\xf2\xbf\xee\xc5\xb4\xc0\x1e\xec\x00\xc0\xb5\xeaL\x13\x81\xca(@\xa6\xf5D\xea\xa9\x13\xf0?\xfbg\xbd\xd2%\x9b\xf1\xbf\xa6\xd2\xa2\xeb\xd5\xd6\xe1\xbfO+\xb9\x0e\x82\xb4\xf1\xbf\xaf\x99\xb6\xd7<i%@\xcbD\xf1\xd0\x98O\xd4\xbf\xf1^\xc7J8$\xef\xbf|~\x15vT0(@\xc3\x92W\xbd\xbb\x14\xcd\xbfF2\xa6G\xa1\x82\x11@sE\xc2\xc3\xd1\xcb\xea?YaK\xdf\x10\xcf\xf9?|\xeesv\xe7\xb4&@9\xfd\xbe\xba\xb3\t\x01\xc0<>\xd91~\x8b\x14\xc0\x0e\x8c\\w=\xd0\xb0\xbf\xbc6\xf2w\x84N(@\x96?5?\xb5\xa0\xd1\xbf\xb0\x9f\x9d\x99\n\x11\xcf\xbf\xd5\x15(\xc4\xe2`(@]\xe5&\xdf\xc1\xe6\xf9\xbf\xedA\x0bY\xf7\x06)@f\xc5\xf0\x14_g\xed\xbf\xb2\xba\xa4\xa4\xd9N\xf6\xbf\t\x85\x0c~\xacM\x01\xc0X[\x8e\xdf\xa8Q\xf4\xbfS!\xe3\x82Uk\xfd?]\x98\xd0\x03\xe8\x92&@HT\xfd\x02\xb5R\xd1?\xf6\x8a\x1e\x0c\xa4\xd4\xd4?\xec>+W\xb3\xf2\xf3\xbf\xd2\xd2\xd6\xda\x17\xd8\xff\xbf\x8bO\x1c\xccr\xaa\xfc?&\x93#\xb2\xb9\xd3\xf1\xbf\x8e%O7rZ\xf0?\x19\xae\xee\x93\x13B\xec\xbf\xa4\xe6\x89q\xa6\xdd\xa7?\xb2i\xc5\xba\xaf\xdc\xdc?f\x8b\xca\xaf\xeds)@\xfe\xdc\xbf\xb79\x8d\xc0?n\xb3d\xe4\x08 )@!?\x8d\x90\x139)@C\xf9tKm\xfb\xf4\xbfs-\x82\x80\xc3\x00\xe6\xbf\xb7g \xf6\t\x82\xce?\x92J\x8e~.\xd2\xf9\xbf\x7f\xfa\x18\xf1\xbd\xaa\xc7\xbf\xfb\xe1\x8b\x17!I\xfd\xbf1L\t\xc1p\xb8\xe5\xbf8\xb9ia\x1b\xe6\xd3\xbfi8&\xb9\xcc`\xf9\xbf* a_\x85\xfb\xe9\xbf\xd1[ks\x12\xf0\xf8\xbf&4?yk\xa5\xa6?\x81\xdb\xe0\x00\xb3\xa4(@2\xa5?\x185\x14\xd0?\xcfl\xddf\xbc\xe3\xbd?c\x06\xaeML_\xe1?2\x13O6\x94\x95\xf8\xbfb\x10\xb8\x1a\xb4\x84\x00\xc0\x99\x8f\xd6\xd9L\x03\xfd\xbf\xe0Eg\x00\xb5\xe7\xf5\xbf\xf0\x83\xb8\xbf\xc6\xe1\xf7\xbf\x7f\x88\xed\xc5\x17\r\xc3?{\x8aLC\xc3\xdc\xf7\xbf\x98\xd1\xd6\xd0 h\xed\xbf\xd5\x9b\xd4\xbcT\x10\xf1\xbf|\r\xdc{\xdb^\xf2\xbf\xee\x7f\xe8\xd4\xbf[\xf3\xbf\xad\xe9k\x84\xa5X\xc8?\x03\x82@,p\xae\xfd\xbf\x19\x8fj<\x1dy\xf7\xbf\xb0\x8d\xf4z\xaa\xbf\xf3\xbfwG\xe2\xb9P.\xf2\xbf\x02\x17\xbc\x13ci\xdd?\\\t\x84K\xd3\xf9\xfa?\xbe`\xf33\xb7"y?]_\xb5r\x8e\x14\xf7\xbf\xab\xedC\xba\x9f\x8a\xf3\xbfe\x01WXV/\xf3\xbf\x12YwU\xf2\xba\xf7\xbf\x14k\xf6\xa43Z\xf0\xbf\xab\xbc\xaa\xf91\xe2\xef\xbf_i\xe3dQ+\xed\xbf\x9a\xe5\x19\xf6\x19\xc7\xe2?\x8bh%\xe6\x18\xea\xc2?W\x86\xe2\x0eOF\xe8\xbf\x08t\'\x97\xb6\xe8\xeb\xbf\xb0?h\x03\xf0N\xde\xbfn\xb8ozKP\xe9\xbfT\x00\xa3\x9c<\xcc\xce?\x8c.\x124\xc2\xc1\xe9\xbf\x02^\x9a\x00l(\xb6?\xeb\x8f\xd5\x00\xc4X\xe3?O*\x0f\x04@M\xb7?\x1e@K\xca\xbf\x8e\xf7?\x1f\xac\n,\xb5=\xeb\xbfXT\xb8\xea\x13\xc1\xf8\xbf\xda\xec\xbb%XT\xf1\xbf\xfeSHpJ\xcc\xf6\xbfxD?vv\x12\xf0\xbf6X/\x1a\x83\xbb\xf2\xbf3\\\xd8)\xa6\x01\xe4\xbfl\x82\x8eN\xe6\x85\xea\xbf x\x9c9\x8b\x97(@\x0eL\xf5\x81\x18\x88\xf1\xbf_\xcd\x8a;l?\xf8\xbf\xda\xbes\x94P\x8b(@\xdd\x04\xc9\xfeH\xe3\'@\xf9\x05\x85\xc0\xe9\xa4\xe5?\x0cw\xbd\x06qJ\xf2\xbfP\xb33F\x1a\xbe\xd5?3\xdf\x1al\x193)@i\xe5\xb3\xca\xfb\xc3*@\xfa\xc1\xbc\'+\xf2\xf3\xbf\x19War8\x9b\xc2\xbfm%N`\xd5H\xc5?\xa5\x19<\x1c\xd7\x96\xfa\xbfI\x8bl\x80\xb2\xff\xb9\xbfq\x18zx\xc8\x19\xf6\xbf\xa1\xa3\x86\rpE\xf3\xbf\xd3\xbe\x19d\xd4\xc3\xb2\xbf0/\xba\xbb\xf9\xfe\xd5?\x1e\x95\xd3@\xd2\'\xf2?\xce\xff\x90\xf6\x84\xbb\xc4?\xea\xc1f\x12O\xa4)@\xe1E\xf7\xb3<\x85\xe1?\x84\x9e9\x9f\xbf5)@C\xd09Bh\xaa)@\xc9\x9c\x19y3k)@\x9aA/\xb7\xa4\r&@\xc8{\xc4\x82\xe9*\xd4\xbf\xed\xd7\xe4\x0f\xf3\x1f\xf1\xbfl\x8fI\x05Ld\x00\xc0M\x07\xe7\xe6A\xef\xf2\xbf\xcf\xe07F\xeds&@\x84\x92\x9d\x95\xeb\x88\xe3?\x7f\x03m\xf2+\xaf\xe5?\x82\x1a\x99\xa8\xa2\x92\xd4\xbf\x1b\x01\xa7\xcf+\xa8)@\x0c\xc7\xe0\x83\xd3\x84\xcd?\xf4M\xb2\xd2J\x1d\xa1?\x03a\x89\xe8)>)@9\xff\x1c\xc0,\xa7\xcb?^\xfd\xd8\xa0\x0eQ\xe3?v\xf9@-\x01u\xc7?\xf0\xda\xcf(9+(@\xd3\x11\x15\x12i4\xee\xbf\xa4\x9b(\xca\x7f%\xd4?{\xc9\xe64#\xd8\xf0\xbf\xf44c6\xf4\x19\xd1?RZ\xa7\x9e\xb8\x91\xcd\xbf[\xa4`Of^\xef\xbf2\xa3\xd12\xc6\x7f\xb2?\xa0\x9c \xfd\xb8"\xea\xbf\x17\xe32.<e\xbf?f\xd5\x15\x8aE\xcb\xb1\xbf"\xaa\x183l\x15\xfc\xbf\xa7F|\x88i\xcd\xe0?`3<\xe1a_\xc9?\xe89\xed\x87\x89B\xcc?\x12\xf7\x877t%\xcf?\xc6\x81\xce@\xde\xaf\x19\xc0,\xe4\x9e\xd7lS&@\xdf\xf4h\xbb\x8d\xc0\xef\xbf\xda\xa4\\\xab7\x80\xc2\xbf\x1d"\xd7\xb2\xacq\x05@\xd1!\xdf\x12\xab3\xe5\xbf\xd2\xddol\x18m\xf8\xbf\xe3\xa8\xc8 Ed\x01\xc0\xb3~>\x13&\xad\xef\xbf\x95\xa1&W\x8f\xd5\xe3\xbf\x12@\xdd|\xc8\x9b\xec?\x86\x0b/\xed5\xe7\xf1\xbfM\xf4D"\x80I\xf0\xbf\xe0L\xb1\x14\x9b\xc1\xe6\xbf\x1f\xe7\xa9\x8f\xc5\x9b\xef?\xa0a\x10g\x8d8\xfd\xbf\xfb\x07\r\xef\xbd^\xf1\xbf\x17\xf2\x00\x9c\t\xf5\xeb\xbf\x1b|"\x14\xe4O\xc3\xbf\xdf\xf7\x99\xf4e\x07\xf5?\xba\xc3\x7f1\xfds\xdd\xbfI).O[\x1e\xcf\xbf\xaa\x89S\nJ\xd8\xe6\xbf\x9f\x89\xcf?8&\xd3?t\xf3\xc0|\x98\x1e\xd0\xbfK\x97\x11S\x05|\xc8\xbf3ov\xd9\xcc\xce\xbb?\n\xa7\x14\x9d\xc0\xa2(@\xd6\xde\x9e\x96xC\xe8\xbf\xb7\xe5\xd0[\xe0\xa5\xf0?\xb0\x16\x84;\x95\x9e\xce?9\xad\x1b\xbc[\xc7q\xbf\xb1\x91\xf0\x95\xb5\xa2(@Sl\x8d\xec5\x00\x01\xc0B\x81\xd6\xaa_\x81\xab?KbC\xe4\xf6\xb1\xe1?m\x89\xd7\xfd-\xef\xf0?\x1d\xcb\xc4l\x9b\xd6\xd4?V\t\x04\xb5\xba\xb7\xf3\xbfR\xee\x96\x94\xc32&@\xfc\x8a\x14I\xb5}\xc2?\x97\xa2*5\\\x84\xc7\xbf!\xd7\xb9\x08\xaf\xbe\xc1\xbfx\xba\xe2\x95\x84\xe9\xe6\xbf\n{\xd5c\xb6\x90&@a\xe1\x07X\xc1\x84\xf8\xbf\xc1\xacM\xa8\x1c\x06)@\xc6Ue\r\xa4\xd2&@\xdc\xc4\x9dk\tt\xe5\xbf\xa7\xfa\x99\xf0e\xfd\xf7\xbf\x17\xdea#\xba\xf0\x16\xc01\xf7\xb4\xbe\xa6\xb7\xd3\xbfS\xc8\x96"\xfc\x9b\xe9\xbf\x92\xfa`\x8c\x95\xe3\xb6?V\xd3\xd8W\x11\xd2(@\xe4\xee\x82\xb9\x9e\x0e\x05@\x07V\x7f\xcdJ\xb7\xb7?p\x92\xca2!:\xf7?\x9bu\xc6\x1dC\xee\xf8?\xa2m\x07t5\xd2\xf7\xbf\xc4DJ\x0c\xc0\xe0\xd9?\xd1\xf6vp\x99z\xed\xbf\x0f\xed"_\x8d\x1e\xe8?\xf5\xe7Y\xd9q\xe5\xf5?\xe3\xedtB\x82\xb2\xc3\xbfNhB*(\x02\xa1\xbf\x1e\x7fsWa:)@\x82\x1c\xa6\xeeg\x01\xed\xbf\x04\xae\x10@\x07\xc0\xf8\xbf\xc0\xa3\xbb\xc7\xb0\xb4\xf8?e\x97\xa2\xce)\xb0\xc0\xbf\xe62\xa7M\xe8.\xd9?\xb2\xaf\x86\xc7F\xef\xda?\xe6a[\x94an\xf7\xbfK%\x17<\xa29\xfb\xbf"\x1b\xbcd\xeb\xd8\xf2\xbfi\xef\xb7\xe7\xc14\xfb?\x05\xf0\xcd5\xdc>\xf0?\x81\xae\xa7\x1f2L\xf1\xbf\xc0\x85u\xba\x90m\xee?\xf8\r\xc2U"\x1d\xe1?>\x1a2\x11\x970\xee\xbf\xa5\xda+\xe7\xcc\x85\xed\xbfCZ\xad\xb5y\x94\xf7\xbf\x98K\xeaY4\xc2\xe2?\x8f\xb9\xb8\x84\x94\x18\xf4\xbfPB\x1b\xb7\xd84\xc7?\xae\xeb>7\xd1\x8f\xb0?\xf0n\x00\xb1tB\xf3\xbf\x85+ \xff\t\xa9\xeb\xbf\xa9\xf5p\x9ek\xeb\x9d?\xba\x8b\x11\xd4\x9f\xb5&@\xa8\xeb\x0c\x85g\xae\xdd?|\x83\xa5\xd5B\x0f\xd5\xbfj\x9eB%&\t)@&K\xe6=\x1eO\xfd\xbfU\x9b\xe0\x1b\xbeF\xd9?#\xd7IHto\xf8\xbfx\x06\x00\x18\x01\xc1\xe3?\xa1\x89\xadIR\xbe2?\xa1\xccU(\xfb?\xfe\xbf\xbf\xbe\xa8\xd1\xc8\x1f\xeb\xbf$-@%\xbd\xd0\xf3\xbfd\x93?\xc0\xc0\x95\xc7\xbf\x9f\xa6|\x86\xab%\xd4\xbfH\xed\x010\x1e\xe8\xe4?\xa3.h\x86E\xd5\xdc?\xfe\x94\x03\xf6nb)@\xc2\xd9\x90>\xd9\x96\xe5?t\x9c\x9a\xbd\x8f\xe0\xf3?\x15R\xe4<\x1f\xe4\xaf?\x99\xebe{4,\xa9\xbf\x0bi\xb2\x98\xac\xa3\xe5\xbf\t\x00\xfe\xe9\xfe\xaf\xdb\xbf\x9bD)[\x9a\x83\xf5\xbf\xf8\xa1\xb8}u\x02\xf3\xbf\xdc\nAl\xde\xb0\xff\xbf\x91\xabr<{\x82(@\xb6$\x8c\x8eo1\xea\xbf\xf4\xa7}\x0c\xf9\xdd\xc0\xbfs\xc0\x8b&\x90\xf5\xfc\xbf\xfb\x89\xdb\xfb\x7f\x00\xee\xbf\x9c\xdfF\xd7P!\x9a\xbf%\x85%\x1c>\x95\xfc\xbf\xa2\xc2a]\xa9)(@q\xfd\xe0\x9f-@\xf2?\x95\xc4\x85\x97,$\xf8?r\xf2\x1a\x05e\xf3\xae\xbf5\x8f\x01r\xb5\xfa\xd9?f_\'\x11@e\xe4?\xc3z\x1b\xce\x8cq\xe9\xbf\t\x90\x84b\xd03\xf8\xbfBn\xe4\xbds[\xd3?\x1d\xceH\xb5u\x84\xe7\xbf\x8at\x8cC#\x9c\xe6\xbf\xa3\t{j\x8e\xd6\xeb?\xdcV\x8f\x12}\xcb\xf3\xbf,\xcf$A+\xe1\xf7\xbf\xf5\xc8\x87D\x97\x1b\xeb\xbfZ\xf5\xb1\xceH%\xdc?m\x18\\ \xccI\xbb?\x99\x96!\x80M\xab\xe7\xbf\xa8\xe1\xaf\'E0\xea\xbf/\xa3\x19e\xc5\x91\xc6\xbf\xff\xb7\xc5j\x18\xef\xdd?\xb9r\x19\xf7\xe9}(@rD\x1f\'\xcc8)@b{\x17\x18`V\'@\xa5\x04\xac\x81\xe2\xe7&@M\xe3\x1e\xad\xd2i%@\x99\x94\xb12\x03`\xf3\xbf\x08\xcbV\xc4.#\xeb\xbf\x86\x05\xb6K7\x19\xeb?I/\xf2([\x85\xf0\xbf\xb5i\x15\x15\x1f;&@\xa4\x943\x1b#\x99\xf8\xbfJ\x8a\xc1_(\x06\xf3\xbf\xf9;\xf8\xc5\x11\xc1\xeb?\x16\xf9\xd8e\x97\xf5\xf8?\xbd\x00Z\xf0p\x9d\xec\xbf<C\x9d\xbe$Z\'@\xe7p\xe7\x8c\r )@\xa8\x0c/g\xe0\xff\xdc?\x8a\xda\xf9]\xb8y\xe2?\xcfK&\xabg\xcd\xe9\xbf\xbb\xe7#\x01\x9b})@\xf2\xb1\xfb\xd9H@\xe8\xbf.Iz\xc7WK\xf9\xbfl\n\xb6(\xe7\x1a\xec?Q\xfb\xf7>:G\xdc\xbf\xba\x9aI\xfd\xc5\x83)@\xcf5\x99\x8a\xb0B\xfa?w\x84\x02\x0c=\x18\xe6?\xb6\x963m\'\xc3\xfd?\xbf\xc3|\xc4`\x00\xcb\xbf=\x91\x16\xa8\xfdE\xf1\xbfus\x98\x14k9)@\xd4\x97ymo}\xf6??+]M&\xca\xff?*1_\x08*\x8e\xe9\xbf\xdf\xf1 \x10?\x80\xf6\xbf\xee\x14\x1dN\xfb5\xe4\xbf\xb4\xcfK\xfbMF\xed\xbf\xf0\xd2`B\xf5\xcf\xf6\xbf\xf7\x19?\x0c\x1e\x8b\xee\xbfzd\x1f\x94\xad\x1e\xcb\xbf$\x06\xa8 >\xa8\xee\xbf1/\xaf\xe7\xe7\xd8\xb0?\x90\x15K\xcdE\n\xf2\xbf\xcer\xbd\xa4\xd9\x92\xe7\xbf\x87X\xcf\xccf6\xdb?\xe4\xe1\xd5\x01\xda\x8a\xe8\xbf\x16+j\xf4p\xb3\xaa?i\xfdR=\x02\xe7\xfa\xbf^x\xd5<Q\n\xf0\xbfE\t\r[\x86\x11\xe8\xbf\xe9\x0cf\xba$\x80\xf5\xbfQ\xfe|\xdf\x1er\xe5\xbf6\xc8\xba(\x1c\xbb\xfa\xbf%5\xee\x06W\xab\xe7\xbf_\xed\xcb\x07Bt(@\xd5\xa4o\x1b\xd8\xe9\x15@`\x94\x85~\xcfa(@\x9f\xeb8S\xda\x99\xf0\xbf\xd9\xd4\x05\xc6e\xa0\xe4?<\xde\xbe\x0c\x11\r\xef\xbf\xfd[\xe22\xfe&\xd2\xbfjL\xa1\x7f\x9a)\xed\xbf\xb2R\xdd\x8e\x9ct\xfc\xbf\xaeo*U<K\xf3\xbf\x94Ii\x18\xfa1\xeb\xbf\x12\xbf\xc5\xc7\xeb\xc6\xf6?\xf9F\xe4I\xf8\xbb\xd1?\xd7\x88\xe8\xbfy\x80\xd1\xbf]\x14PL\xf5\xf0\xbc\xbf|\xc0\x82\xf9Ve\x8c?\x01 \xfb\xd0\\\x83\x01\xc0\x94\x8cSWw\t\xc2\xbft!\xf6~\xfc\x08\xf4?\xe7u\x91\xcd\'\xeb\xba\xbf\xe8\x99\x8e\xa2q\xf8(@bb#\x91t\x8b\xfa?X\xcb\xc4\x17\xf9\xb5\xf7?\x1a\xb0Q\xe9i~)@6ALS\x99\x82\xc8?\xa1?\xb0\x18\xab\xea(@,t\xb2IO\xbd\xf3\xbfB(a\x86jG)@\x9c:\xcf\xaeE\xee\xdb\xbfZ\xd7|F\xb5\x82)@\t\xb2 \xbf\xc4\x9e\xf3\xbf\x05\x17\x9f\xf4\xae\x8a\xb2\xbf\x19\x01J\xf5D\t)@\xb7\xd1\x01\xdc\x97\x95\xf5\xbf\x0b\xa82M\xbc\xae\xf0\xbf]\xfa#\x87\x85\xa5\xed\xbf\xd6\xfb\xf4\x9c2\x95\xe7?\xc55?\xf6\xed\xff\xf2\xbf\x0c\x88\xcd\x99h^\xef\xbf\x18-h\xa2\x01[(@|*\xd1{\x9f\xb7\xf3\xbf}\xa6\x99\x88\xae\x8f\xf6\xbf\xfe\xba\x1a\x8a\xe1e\x01\xc0\xf9\x08\x97\xb9H3\xf4\xbf\xd2\x0c\x97\xff\xfd\x97\x01\xc0\xb7[\xedK5t&@J\xec\xc9O\xfd\xf4\x03\xc0s5\xf53\xca\xdf\xf3\xbf\x9edwC(\x94\xc0?\x88\xff\xe1\x1f-\xdf\xe7?\xfa\xcc\xbdW%(\xea\xbf.5\x9a\xce\x9ed\xe1?\x0b\x0e\x07\xc3L\xc0\xf2\xbf\xfd<\xa1\xdeO\x80\xf0\xbf\xcb\r\x81\x805\xbd\xbd?i\'5\xb7\xd8)\xcd?]\xaa\x0f\x8c\xa6D\xe6?\x15\x84\x87|\x7f.\xc5?\x15\xb7\xf3\xab\xcf\x19\xf0\xbf\xa0\xe0\n\n\x8e\xc1\xec\xbf(\xfb\x1f=_\x90\xf5?\x1aD\xd3I\x12F\xfe\xbf\xde\xbbYZ3\x1b\xb5?\xca\x17I\xe8\xc9 \xaf?\xf0\xc46M\xc2\xb7\xff\xbf\x81\x9e}\xcb\xbf\n\xee\xbfi\x9f3]\xf3:&@u\xc6A\xb1ah\xbe?\x8b[\x81.\xc1\xc8\xe9\xbf\xef\x198\x05\xc2\x1b\xfb\xbf\xd0a\xaf"h;\xec\xbfl\xe6\xb0\x818\xdc\xff\xbfpi\xabUf\x94\xfa\xbfp\x8e.\xc4@\xc9\xf7\xbf\xcc)\xb8e\xf1\xcb\xe6\xbf\x18O\x0b\x99\x9e\x1a\x00\xc0=\x00J\x03`\x1e\xec\xbf\xb2\x7f\xf5\x7f\x0bu\xe6\xbf%\x98~|\xfb\xb1\xf4?*\xcaR0|\xb2\xe6\xbfi\xadF\x95//\xf4\xbf\xf3\x9d\x10\x89\x11\xad\xe7\xbf:\xa7T\xd99\x1f\xf0\xbf\xa7T\x15\x13\x133\xfc\xbf\xe0\xcb\x15N\xff\xb5\xe7\xbf\xbb\xff\xf1\xfay\xd3\xf4?*\xf7O:g\xc2\xee\xbf\xe2&_\xd2\x96j\xc9?\x90_\x01vN\xd9\xe8\xbf\xc3\x00}r,\xd9\xf7\xbfAO04\xa9s\xe5\xbf\x88t\x86\xe5Th\xe5\xbf8q\xceC#\xbf\xb0?\xc0{vi\x01\x8e\xe4?\x97,T\xb5d\xcc\xfe\xbfv\xb5\xd5\n\xa5\x97&@\x85 :Cb\xf7\xf0?\xba\xf1J\xc1\x89U\xf4\xbf-\x81V\xf1\x0b\x00\xe7?^\x96\r\x17\x01\x8f\xf0?k\x9e\x0eV2\n\xfd\xbf)\x02\xa0U~\xc3\xba?\xa9h}\xe7b\x98(@1(\xdc\xe6]?\xf6\xbf\x0b\xc2z@\xad\xa1(@2k\xfd\x92k\x9e\xf3\xbf\xc2\x99\xb2\xa6g\xf0\xf2\xbfg<\xebfC?\xf3\xbfe\xcd#&z\x9f\xd0\xbfO\xac\xbb\x97\x7f\xd0\xf3\xbf\x89\x12\xe1\r\xdb{\xee\xbf|\xa4\x05\xa2!a\xf3\xbf\x8b*\xcf\xd2\x03\x84\xfd\xbf\x04\xe9\x15\xee\xa8\x05\xf2\xbf_;\xd7\xff\xea9\xe6\xbf\x1df\xa5\xc4w\xa2\xfc\xbf\xb1\r\xf3\xdd\x19\xd3\xe6?\x8b\x9fk\xb1\x7f\x07)@y\x829\x00\xb4\x8e\xef\xbf\xe0\xe4d\x7f[X\xd6?\x90+^\xe7AJ\xe8\xbf\xa8\xb7SN\xe3\xf3\xfe\xbf\x9e\xffh\xf4h\xea\xcb?RY\xde\x9e\xbdH\xb6\xbf\x9d_\xd6;\xb9h\xf9\xbf\'\xfbk {/\xf4\xbf\x17\xae\xe5\xfa,\xa6\xe6?\xa1\xe1u>\xd2a)@\xb1\xef\x0b\x0ed\xf9\xfc\xbfO\xe8\x94\x91,\x13\x05@(A\x9at\x0f\x1d\xd3\xbfJw\xa2}\xfa[)@rU\xde\xcap\xbd\xe5?e\xa7#\xc6,%\xd4?\x1b)\xe5;\x1f\xfc\xf4\xbf\xa6u\xa1F6\x1f\xfb\xbf\xca\xd7}D\x8a?)@\x9c\x13\x13Z2\x85\xcb?o\xb6\x08\xd4\xc6\xa8)@\xb5ir-\x90\xab\xe5?\xef\x97\xec4DN\xe3?\x0fK\xc6a\x8f\xd4\xe4?\xb3\xa3\xc4\xe5N\x9a\xc3?q\xbd\xd3\xcdh\xbc\xd5?Q\xce\x8d^#\xdd\xd6?\x0e\xba$\xf2_\xc4\xcc\xbf\x80\xa3[\xf6\x02\x93\xf7\xbfFKl3\xd9\x1e\x02\xc0\x10(LWc\x07\xc2?\xd1\xb4#Z\x19\x06\xe0?\n\xe0\x8c|\xe6C\xf2?1_{\x16\xde\xd4\xd5\xbf\x95\x913\xf1\x8bZ\xfd\xbf\x00DN}u\x17\xf2?$\x83\xcd0\x0b\x17\xde\xbf\xba\xae\xa4\t\xd8M\xd4\xbf\xe6U\x95\x1e\xa3\xec\xe0?\xa2j\xd6"\x81\xbe\xe3?\xd6\xc1\xf74L\xca\xd4\xbf(\x1a\xba\xe6\xaa\x1b\xe3\xbf$]\xf1\xab\xab.(@g\x16\x80q\xcaY\xc5?0{\x0c\xb4!\x8d\xca?o\x16\xa4\x89\xfd+(@\x18U:\xceQ\x9a\x14\xc0\\\xc73\xa1kA\xf6\xbf,\xde\xe6\xe3\xe4\xf2\xc9\xbfT\xccYF\xeb\xf3\xe4?[\x10\xc7\x92\x0fU\xe7?pJ$\xac\x0e\xc0\xc7?\x08\x97\x05\x8b/\xff\xee\xbf0\xa3\tw\xf5\x0b\xc8?D\xfbt\xbd\xa4\xe2\x04@\xed\x0ePTg\xc5\xee\xbf\x10\xa5H\xf0\x1f\xb1\xc7\xbf\xbb\xf08}f\t\xf3\xbf\x91\x99\x94\xa9\x1a2\x0e\xc0\xf2\xec\xfd\x17\xd2\xf9\xdf?\r\x11\x9f\x8e\x12\x87\xc0?\x8d-\xa3\xdc\x0b\x19\xf3\xbf\x0e\xe1\xd9eRH\xed\xbf\xa34\xebk\x13\xdc\xb3\xbf\xdcB\xaf\x99\x16w(@2%\xf9\xd9u\xff\xf0\xbf^M\xa2l\x8bj\xf1\xbf>\xc7\x03\xb1\xd8\x95\xf4\xbf\xbe\x0e\x1d\xdb\x1f?)@.y\xe8\xe2\xccH\xf2\xbfj\x11\xf3\xae1u(@R\x84\x80\x90x\x9c(@CC\xa87\x8d\xc9\xf8?\t\xbb\x1a<\x0bx\xf2\xbf\xc8\x9fB\x06\xcd \xf2\xbfQd\xd3\xa0\xc3_\xf5\xbf\xdf\xe1\x87\xc0\xeb\xec\xf0\xbf\xcd\xee\xc4\xaa\xc7|\xf8\xbfk\x81\xaf\x85\x12(\xe6?i\x8d\xb7\xe6\xf2y\xed\xbf\xe7\xc3m\xfe\x05\xf9\xc0?F\xebF\xd0\xa7e\xf1\xbf\xf1\xf6\xb9\xd6\x14\xeb\xd3\xbf\x9d\xbc\x13\n\x8c\x19\xed\xbfW\xc9B\x04\xce8)@\xecL\xa9\xf1|\t\xc7?3\xb4\xdbz\x1f5)@z\xe4E\xe4\xe5\xc3\xd6?\xd0\xe3\xce\xbe\xe2\xd2\xd4\xbf\x10\x8a\xb3(\x07\xc0\xd8?\x86\x141\xa5\xd2f\xdf?P\xa4\xe9\xfd%\xe2\xf7\xbf$!?\xab?]\xe4?\xbf#\xf5sue\xe7\xbf]\n\x8d\x82\xab\t\xe7?\xfc\x13\xe7G\xc3r\xdb?\x970o\tJ\x13\xfb\xbf\xdc\xa0=\x0f\r\xfa\xcf\xbf\xa8w\x16\xf7\x8b\xe9\xe7\xbf\x1f\x0f3\xa0\xae\xc5\xcc?\x87P\x87\xd8\xa7f\xc4\xbf\xda\xd5n\xd1\x88\xdf\xe5?8\xc0N\\|\x1d\xee?5\xd9\xe4\xdb\x7fV\xf9\xbfPZ\x8d\x1c\xd6W\xec\xbf\x00oON\x1f3\xcb\xbf)\x0fx2\x1aE\xeb?\xa4\x05\x9bj\xa6\x14\xc1\xbf1&o\xd2\xa4\xcd\xe4?\x90\x1f=\x19\x9d\xe3\xec?\x81b\xf9hz_\xc0\xbf\'\xcc-\x97\xb6\xde\xcb\xbfA\xfe.\xdc\x10\x08)@\x9fQ\x93W\x1e\xdd\xf9\xbfS\xb10\x8df\x18\xd0?\xba?\xdc\x1b!\x06\xd3?\xd3vb\x90\x19\xb3\xd5?\x08\xb02\xc9\xde\xfc\xb3\xbf\x90\x11OfKv\x02\xc0\x92r\xf9/\x1d\xa2\xdb?@\xf3d\xf7\xe5\x1a\xf8\xbf#\xfc\x08\xda\x07C\xef?\x19`\xe8y_a\xf8?\xdb\xb3\x92\x9c\xfe\x91\'@\xda\xc70\xd3t\xe7\xc1\xbf+1\xf5\xdb-\xca\xf6\xbf\x9a\xd8\xef\xa4\xb7\xb4\xb3\xbf\xa0\x9e\xbd\xf8\x91{(@\x8c\x01\xd6\xab\xe7{\xf5?\x04Ne\xa5\\\x8f\xd8\xbf\xeb\x7f\x8a@\xa8v\'@\xcdk\xca\xa8\xcc\x7f(@sQ\x93\xb1\xa2d)@*\x9fO\xdbu\xd4\xdb?WxV\xd9\xcd\xcb\x02@q\xc5\xcf,\xac`\xae\xbf\xbb\xde\xfb\xfa\tC\xf0?=\xe4\x89\xf0\xde\x8d(@\xb83M\x12\x89\xd1\xd8?\'\xb3e\xd3\xc4\xeb\xc9?\x9e\xaf\x8f\x1f\x83\xb0\xa1\xbf\x9d\xc9p<\xb6\xaf\xbd\xbf\xa4q\x1cD\x00L\xf3?O\xcce\x06\x1b\x99(@\x8a\xf0\xf2\xe9\xe1\x08\xd4?B:\x06\xe8\x00\x82\xf6?\x05\xcc~0\xa3k\xd9?_,\x1bC\xdaB\xda?k\xb0([\xcb*\xdc?\xb7=\xadS\x9b\x85\xc8?\x07s\xd4q\xbe@\xf5\xbf$/\xfe\xc2\xca\xcb\xff\xbf[\x92\x8f\xb6\xda\xd6(@+\r\x81\xc2\xd2\x0f)@\xfaI\xd2\xfd1K\xdb?"\x9b\xf8\xf0\xa8\x90\xd9?.r\xab}\x839)@\x88\x16\xca\xf7\xb1\x98\xf7?Cd6\xd1\xb9f\xf5\xbf\x88{$\xdd\x11\xdc\xcd\xbf\xe4\xff[fK\x89\xe8\xbf\xb6\xd8`\xd3\x96\xd2\xdc?j\x85\xbe \xf4F)@\xbbL:\x02\x8b\xcb\xd7?\x06\x9d)I?&\xd6?\\\x9e\xc1\xbc\x15\xb9\xd4?\x00\x96\xf12\x12\xd3\xdd\xbfuYF5\xe9\xd7\xd5\xbf\xcc\x11\xa0W\xea\xec\xf2\xbfD8\xd5\xc3Y\x8a\xf2?t\xe4\x94\x94\xe9\xd4\xf3\xbf\xdf\xa0\x04\xfc\x1e%)@"E\x0ePK!)@S>\x13\xbf^\x01\xe0?4*jP/l\xd6\xbf\xa1s%|\x0b2)@\xab\x07\xda\xe0&\x81\xd9?2\xb0\xaa\x01\x18\x80\xdc?\x93;\x8f}\xe6\x89\xed\xbf\x82U*\xaa\x94\xbc\xf6\xbf\xf4]s&\x81\xc4\xdb?\xf4\xcdm\n\x8e\x8a\xd3?\xfe\xd9ER\xeed\xd6\xbf\xbd\x18\x8ce\x906&@\x8a\x99\xce"ZR\xf2?\xcb\xe0\xbbm\xf5\x9d\xe5?\xfa\xe5\xb7\xeb\x96\xde\xe4?n\x12\xa0\x97\xf8e\xe0\xbfH\xad?mn\xe4\xe4\xbf\x84~j\xfd\x82\xa8\xcd\xbf\xe8\x04\xde\x85\xcd\xae\xec\xbf\xdf\\\xf29\x01\xf7\xc5\xbf\x1e\x8a\xa0B\x1f=\xfd?\xf9\x14 _\x01\xe3\xf9\xbf\xdb<\xc9Cw\xf3\xda?\xa7\xc0\xa5\xf8\xb3\xb8\xf6\xbf\x1d\x15z\xb8/\xbc\xee\xbf\xab\x96\x1a\x0b\xc6\xa4\xdd??\xb2X\xab\x15\xb9\xfa\xbf\x9e\x19\xc3\x81]\x7f\xe4?\x9b\x04\xe5\x88\xe9\xd9\xe2?\r\xafv\xfb\x10\x85\x00\xc0\x0ca\xdd\x96\xf9\'\xcb?\x95\x9d\xbd\t[\xac\xce?C\x9ad\xea\xbd\x9a\xd6?H\xd4i[\xab\xcf\xe2?2\xea\xc0)?=\xf2\xbf\xf0\xab\xcdQ\x1a\x13\xb2\xbf_Q\xfc\x11\x8ff\x05@I\xa7\xf3\x8bJ|\xb6\xbf2\xd9\xf3\x8b\xc0\r\xeb?\x9b\xc5\x8dXk\xdb\xe5?v\x15\xb73\x82\xb1\xf4\xbfm\xb8\xffT\xa5\xc0\xf4\xbf\xe9U`\x0c\x0b\xf5\xc8\xbf\x8e\xd1\xff\x06\xf8r\xf0\xbf\x92\xfc\x1d\xdf\xd9u\xc7\xbfz\xc8\xea\x113\x97&@\xa30\x9dv\xc8\xd6\xf3?a\xd1\r^Z9\xf4?\x9a\x92\xca\xddK\x07\xe0?\xc1]\xad\x7fX\x83\xf5\xbf\x03L>\xaa\x99Y\xcf\xbfO\x18t\xd3u\xd1\xf4?_\x85\x94\x16\x90\xf6\xe6?W\xce\x97\x10,\xd7\xf1?6\xa3aeF\x8b\xa3?\xc1\x1f\x0c\x89\xd6%\xe1?\xac\x8a)b\xd6\xa8\xf7\xbf\xe3t\xdb\xf5\x95\x97\xf7\xbf2\xbc\xf9\x0bi\x93\xe7?Z\x002\n\xb8\x94\xce?\x05\xa0\x07\x00\xe7`\xe2?\xa6\x19\xfd<\xd0\x80\xb6?zH#\n~\xf4\xf1\xbf\x14\xef\x17\x16\xe2\x7f\xde?\xe0zL\xb8\xd5\x9d\xbb?\xden\xc5V\xd2\xd6\xed\xbf\xf3\x9d\xb7\xc8E\xf9\xbd?\x92\xe4\xbf\x0f\xcdl\xc5?\xcbe\x97\xa6wM&@\xd5{P\xe6\x87\xa8\xd4?[\xf4\x9eF0\xa4\xd6?\x9c\xe2\xa6F\xf6A\xf4\xbf\xbfP\xad7\x8e6)@\x8bt\x81\x05"\xc4\xf8?\xec\x82\xf2;\xa8\x0e\xf9?\xf4wN*5]\xed?i\xf26@\xf0\x18\xee?\xcd\xfc\xfdhR\xe3\x00\xc0\x8f\x19\x85\xc7-=\xf8?\xf6\x8f\xf6\x9f,~\xf6\xbf\xbd$\x13*2\xbe\xfc?M\xcagxba\xc7?/\xcf\xc1\xa8cn\xf7\xbf*J\xc8\xdf\xfd\xc0\x04@\xf3\xaa\xb6\xdd\x8a\xd1\xff\xbf7\x962Y\xf9\xf4\xe5\xbf\x967\x1f\xa5\xe7{\xf5?R\xf8\xa1\x80:\xdc\x8d\xbf\xb5W\x89L\x11A\xf8?\xb4\xf9"\xb4K\xe3\xfa?OVKe\x0e\x15\xfb\xbf\xe8I\xe7\xe3a\xe6\x13@\xf0\te\xc5mh\xfd\xbf\xe6\xf8\x84\xbc\xbc@\xf7\xbfA\xc5\xa6\xea\xcb\x8e\xea\xbf\xbd]./\xe6\xcb\xf7\xbf)C\xf2\x04\xee\xf5\xe6\xbf\xbe\xcfw\xfa\x05\xbc\xeb\xbf\xb2\x7f\xf5\x7f\x0bu\xe6\xbfk\x8d\xf08\x9e6\xf0?\x98[T\x1a\x89\xcc\xfd\xbfOo\xbb\xb09\x87(@_\x86Q)[$\xfc\xbf.Z5j/\x8f(@\xd1\xae\xba\xf5\xe1B\xe8\xbf\xc05\x00\x0b\x9e\x1d\xf0\xbf}AC]\x80f\xe5\xbf\x9d\xf1l\r6[\xed\xbf\xb4\xd6\x8eh\xfa\x93\xfc\xbf\x13\x88V\xa2\xba=\xf4\xbf\xee\x83nJHw\xf6\xbf]/]-\xd5@)@\x10Le\x99\xf2F\xf3\xbf\xbd\xed\xfbC\xf8V\xe6\xbf\xef\xa4\xf6\xa8=\x8d\xf0\xbf\xd7\xa3\xa6\x99\x84B\xf3\xbf\x95\xfa\xd9\x9cL[\xf5\xbf\xcb:[\xab\xf5\xed\xfd\xbf\xa7\x9fs\x9cw\x0f\xf3\xbf@\xc2\x8cP\x83z\xf1\xbf\xb9\x03\xc8B\xad\xa2\xfd\xbf\x17\x11`\x82\xdc$\xf2\xbf\xe5\xdf*S\x13;)@u\xa8\t\x8d\xbf\x0b\xfc\xbfb\xe7Y\xf8\x01;)@3\xf4\x956\xc0?\xea?\xac\xa5\xdap\x81\x01\xef\xbf|\xc5\xd5\xc5\x00!\xe8\xbf\\\x1d\xb0\xed\xb7\xbd(@\x1f\x01\xa6\xe0\x87\r\xf1\xbf\xb8\xcc\x9a\x0c\x84U\xfb\xbf\xed~\xd5Z\x06|\xf2\xbfI)r\x08\xe4\xa8(@\x87\xe3X\x95]\x1d\xf2\xbf\x95\x04\xd8\x1bqw\xe6\xbf\x1aX\x8c\xc0\xd4g)@$\x80sZ]\x08\xe7\xbf\xa0\x10\xbb\xe3F\x93\xee\xbfm\xcf\xaf\xd3\xc9J)@9\r\r\x16\x83%\xcb\xbf\x8d;V\xa6t\xbc\xfe\xbf\xbb\xa0\xb9\x87\x1d\xd3\xe0?\xd1\x06\xbb\xa7~\x06\xd3\xbfZ\xdf\x93\x1d\xef\xb6\xf4\xbf\x18g\x0f\xf1\x96&\xfb\xbf1\x9d\xafA\xecz\xf6\xbf\xe6\xe6;?\xb56\xea\xbf\xc0\xd5"S4\x04\xe7?\x14i\xd8\xc5\x0c\xe2\xde?,\x1d\xe33\xc88\xf4?\xfe\x90d\xa8\xacH)@B\xe6\xf3\xcb\x0e\xc8\xf1\xbf\xfa+l\x0f\xb4/\xf7\xbf\x97\x89\x876\xe51\xf8\xbfWF\xea\x0b\x05\x94\xe7\xbf\xa5\xa9?\x06\xf4\xc6\xee?@&\xe6\xf7 \xf5\xec\xbf\xae\x03\xfc*\xa5\x00\xbe?\xbf\xa8\xf9+\x8aP\x05@\xd7a!\xe8VP\xc3\xbf?\x97\x99\x9eC\xa9\xf4?~\xf0c\x8cw\')@3i*\x1c\xbd\xcb\x00@\x11\x1f\xb7\xda\x1a\xf3\xef\xbf\xbe\x0e\x1d\xdb\x1f?)@\xb7\x00v\x9fv\xae\xe0?\xaa\xdb\x93Z\x9c\xb5\xf3\xbf&\xea\xdeA\xb4\xbd\xf8?\xee\xb8(c\x8d\x9a\xf3\xbf\x86l\xd2@\x13\xb4\xed\xbf\xe1vR\xe7\xed\xea(@=\xed\xf0\xb18e)@\r-\xb2\x0cq\x94\xc5?\xfa\xb2\x04\xf2S\xa1\xe1?\x82d\x06l^\xbc\xf9\xbf\x80\xa4\xe4\xd2{q\xe6\xbfC\xbe=\x98#(\xfc\xbf\xc4\xb26\xe1\xd2\xff(@@\xbf\x08\xd1@\xdd\xae?\xf6\xb9\x00#*\x85\xfa?\xab\xc5]\x0beD\xc7?\xf4\xefO\xb8\xd4\xd9\x00\xc0\xd0I\xcd\xefkA\xec\xbf\x8bS\xcf\xdb<?\xfa\xbf\xf4r\x08v\xbc\xde(@L\x97\xdb\xbf\xe7V\xfa\xbfi\xe7@U\x891\xe3?\x05\xefb?m\x91\xf3\xbf\xe7U|U\xd3@)@\r=\x85\\(\x12\xc1?\xa9\xc1hg{\x0b)@\x06\xe7\xd5\n\x19\xdc\xc3\xbf\x066\xcao\x15\xf4\x00@\xddA\xb1<\xe7*\xe7?^\xae$\x86\x1d\xeb\x03\xc0+\xda\x8d\xbe\x82\x00\xf1\xbf\x17\xd3\xa93\x8fS)@\xfc\xe68\xf3G(\xf1\xbf\xbeC\xd7\x11\x08\xd1(@^\x89\xd3\xd1G]&@sx\xab\xb8ZF)@\xa29w*\xebn\xdc\xbfY;\x02^>\x16\xc9??z\xbc\x19v\x11\xed\xbf\xaf\x87\xaftm\xe4\xfa\xbf\xfd\xfc\x90\xc6\xa1E\xd9\xbf\xfde\xe6\x03\x8d\xba\xd4?\xcb#\x0co\xc4y\xda?\xd1\xd2A\\S\x14\xf2\xbfg\xf4{C\x9aU\xfb\xbf\xcbM9W\x00-)@:F\xed2\x80\x0f\x00\xc0\x00V\xe8\x91\xe89\xfa?\xcf\xe1\xef\xfe\x99\xb1\xf5\xbf\xe4\xd6\xe5\x93!~)@\x02iUHL\xf8\xc1\xbf\xe1&\xe6!z\xaa&@\x0b\xff(p\x06\x1d\xdb?"\x8cS\x96\xed\xde\xf5\xbf+s\r1C\xa6\xe7?k[:g\x1c|\'@j\x19\xb160\x01+@\xfdk\x84\xc9\x94t\xf8\xbf\xa6\x89\x01\n\xc3\xc0\xee\xbfu\x81\xd3\xe9\xae\x17\xe2\xbfg\xfb\xbc\x8c[\xff\xd5\xbf\xcd\x86\xf2\xdb\x0c\x96\xe6?TP;\xd4\xd3\xff\xf1\xbf\x88z\x04F\x0fV\xe1?\xbd\x1d\xcb\x8c\xa1\x8b\xe4?6\x1e\xed\xbaDN)@T\x1eQ\xf6-^\xef\xbf\xe3\xb0,\x1b\x1e!)@\xe4\xdbrf\xf0n\xf6\xbf\xbe\xbf\xe1\xc4\xf6\x07\xf3\xbf\x87\xc4T\xe9\xe1#\xf8\xbf\xeb\xfa\x0e\'\xad\x18|\xbf\xa6\xa9\xbd\xf2\xc2\x80\xf6\xbf_k^\x8c~%)@z\xbe\x17y\xd1\x95(@e\xcdn\xfc\xec\xe0\xc3?f\x8d\x8e\xf4D\x0f)@\xab\xd7."\x86\x02\xe7?\xc1\xd94_57\xae?\x92\xc2:\x17\x7f\x1c\xf0?\xb6\xfbc\xf9\xab1)@\xe1\xd4]K\xaf\x84\xe1?L\xf0\xcd\xdb\xb4\xae\xc6?\xd0d\xd1\tO\xf4\x00\xc0\xb0\xe6\xa3Yn\xf7\xec\xbf\xaa\x7f\xc1\x13q\x19\xec\xbf\x9d\x97\xc8y\x1a\xda\x00\xc0;\x1dxv\x8d\xf6\xe7\xbf]\xd4\x10\xca"t\x00\xc0\xc4\xf3\xa2\xcf\x82\xad\xec\xbfA\x0f\xc8\xf9t\xb2\xf7\xbf\xd9{Z\x90nt\xf7\xbf\xc6}\x9a8\x7fm\xeb\xbf\xa1\x1aBL\xa3\x1c\xe7\xbfe{\xc9f\xcf\xf3\xeb\xbfX/\xad\xa9\x0fu\xe6\xbf\x0cUFAe\x99\xf6\xbf\x12\xf5\x1bi\xfe\x18\xe7\xbf\xe1clV\x8c\x0b)@\x1de\xd7/O6\xe8\xbf\xf2\xa4\x8dA\\&\xf0\xbf\xa3\x0c[=@m\xf2\xbf\x7f\xbe\x97\xd8\xd5`\xe7\xbfp\t\n8\x10\xea\xee\xbf\'\x90\xc3\xad~\xf8\xf5\xbf\x9a*\x92v\xc3\x9d\xbb?\t\x84\xa4\xec\xdc\x00\xe8\xbf\xc2[\x8e5\xd2\xc9\xf6\xbf\xda=\x11\x05\xab\xef\xf3\xbf\xb7\x9c\xa5\x80\xf7w\xf2\xbf\\4\xd4\x19\xb4@\xf3\xbf\xe59\xa0\xa0\xb4\xe5\xb6?J\xfa\t\xf3\xa7\x80\xf0\xbf\x97\xec\xf2w\xc7\x17\xf1\xbfs\xb2\x95\x0f\xa1a\xf5\xbfX\xfd\x047\xf1\x19\xf0\xbf0\n\x91,\xe2\x11\xf3\xbfC0\x9a\x13\x96\x87\xbd?\'\x9e\x8d\x11|\x03\xf5\xbf"\xeb\x1b|\xc4\x14\xf0\xbf"y\xf48\xf8\x81\xe6\xbf\x84\xef\x1eF\xd0\xcd\xfc\xbf\xdfT)\xe3\xae3\xc8\xbf\xab\x0fJ\x97\xda\x9e\xf6\xbf\xcbO\x88o\xcc\xfd\xc3\xbf\xe0\xd2\x8a\xe9\r\xdb\xe4\xbf\xc8Ln#lo\xe4?\x80A\xda\xb4od\xfd\xbf\xe8\xe4;SBB\xfc\xbf\xa2\x9fP\x86k:\xf5\xbf\x0b\xa4w\xc8\xd6\x9c\xf6\xbf<\x80Y\xe0p\x7f\xf7\xbfW\xcf\nL\x80\x01\xd5\xbf\x94\x97\x9f\x7f\xaa\x02\xe1?D\xe6\x10\x90\r\xb4\xef\xbf9_\x1eT\x86\x9f\xf1?\xd8\xac\xe3\xba\x93\x9a\xf0\xbfp\xbdkj\xc0\x98\xce\xbf L\xff\xb4\xe1\x89\xf4?\xa7:\xa5\x0e\x16\r\xd5\xbf\'d\x01\xb1\x92`\xf5\xbf\x86\xaf\xf7\xa0)\xe1\xd5\xbf\xb1t<=\xe8u\xc6\xbfq|\xb0n\x96\xa9\xed\xbf!@\x9eR\xc9\x93\xf9\xbf\xe0 \x08\xc6\x85\xdc\xcb\xbf\xd7\xad\xa8/Fv\xca\xbfJ\x81\xd8\xdf\n\xa4\xd0?q\xf1F\xdf\xd11\xe5?\xcd[S\x03\xcd\xa8(@\x99l-B\xebE\xcc? \x95\xc1\x7f\x15\xcf\xd1\xbf&\x97\xe9\xfaR\x0c\xf3\xbf7g\xbe\xe7\x02B\xc7?\x13\x0f"\xa3`\x9d\xed\xbf\xb1q\xc7\x7fF\x98\xc9\xbf;\x06X\xcd\xe6\xbc\xef\xbf\x12\xeb\x06|\x9c\xc5\xcb?\xb6\xb9\x0b,\xcc\xc3\xf1\xbf;\x13\x17_D\xbe\xf4\xbfJ\xf3Wf)\x91\xf2\xbf\x06s\xa376u\xf3\xbff\x9c\x94F\x89\xfe\xcc?\x1b\xd4q\x99\x05\xf2\xea?]r\xd4"$\x13\xb5\xbf\xeb7\x16\xc9\x05\xb9\xf2\xbf\x0b@\x96j\xfc\x95\xed\xbfte\xa7\x90%\xf7\xe5?6\xe7\xc4#Y\x7f(@:\x0c\xdf\x81\xee$\xf2\xbf\xd7\x8a\xe7"\xd9\xab\xe5\xbf\xd8\xf98x\x97\xcb\xd5\xbf\x88\xabo9\x13\x8e\x01\xc0rCrY\xd2\x02\xe3?\xa4\xb6:O?\x91\xe4?rq\xdc\x14\xf6\x07\xdb?z\xb8m\x1d\x9c\xf8\xdf?X\xda}\xb3y\xb4\xf9\xbf\xaa\x7f\x05q\xa5\x95\xe4?\xa6,\xdf\xceT\xf9\xe0?\x9b\xff\xb4\xf8\x9c\xf1\xf7\xbfT\xe7\xd7G3\xf7\xd9?\x8d_\xff\x9f\t%\xf3?\xed|4\xd29w\xe7\xbf\xdc\xe0\x9e\x10\xc2\xc1\xe4?X\x10#\xcc\x974\xe0?\x8c\xeacW\x9bc)@\xbc\xa0\xde7\xd1\xbd\xe7?\x14\xa9.lka\xe2?\xeb\xa2\xd1\x0b\xa9/\xe5?b/8cq\xf0\xe0?\x86\xa9\'\xaaM/\xe1?\xa8\t9\xcb\x91a(@\xc4P\n\x17\xeaD\xfa?*\x9asZ~+\xf5?\xd5\xfb\xe5\xcd\xfc\x8c\x95?\xd3B\x13K?\xfe\xdd?\xef}2\xb6\t\xbf\xe3?\xf8g"5\xda\x87\xf5?O\x7fj-#e\xf4\xbf\x9c\xad\x80\x94+I\xfd?*Jn\xac\x8dc\xe0?Q\xc3\xd9\x91\xfa0\xf8?\xa9X\x13\xdb\x16C\xf7?]8\x91\xc3\x1cS\xd6?\xec\xf1d1\xa9\xe9(@\x83&nEH\xdd\xf4?\xe2\x86\x1f\x08V4)@\xdb\x05\xcb\xcd\x8b\x0c\xf8\xbf\\\xbe\x9a\x80\r\xee\xf8?\x15\xd4\xc6\x92C\x0f\xe8\xbffB\xe7jN\r)@\xaf#K\x0b\xe9<\xc4?\xe8\xa3\xb2H\x9a\xfa(@+\xdc1i#9\xf4?\xd4?\xf6\n\xa92\xc3\xbfJ\xe8\\\x92s\x93\xfa?k\'\x16\x90\xd2\xeb(@\xa3D\xad~\xef%\xf7?V\xd1\x14=g\x03)@\xbd\xd9f\xb3\x14\x0c\xf1\xbf\xa5\xef\x01+ka)@\x84\xeb?\x17\xd6\x8f\xed\xbf\xf3\xc5\xe2\x0b\xf4\')@\xad6\xc1\x99\xba\xfe*@\xdd\xe0\x81\x11,o\xf0\xbfh\x00\xc3\\\x1cg\x02\xc0\x16\xbe<\x9e\xf9\x87\xc5?\x0e\xb3k\xbf5+&@S\x19\xa1x-\xd7(@\xba\xd9\x97\x84X\xa4\xd5?\xf3\xd9r8\xd4\xe9\xd3?\x9d\xb7\x01`F\xef\xba?p\xe6\x9d\xaa\x1d\xbe\xee\xbfd\xb6h\xe1i!)@P.\xc8\xa0\x10\xd8(@f0\x8a-KV\xe3?3\xe7\x9a\xb9ZJ\xed\xbf\x00?\xe7\t\xc3\xf1\xf1\xbf\xb2\xc3\xf7\x1c\x10\xd2(@@\x0b\x94\xb5DN)@\xf4(\x14\xfbpv\xf1\xbf]\x08\xe8\x16\x8e\x12(@l\xc3\\S\xd7\x9d\xd3\xbf4\'>!\x9b\xb1\xf5\xbfc\xf3\x82\xe1F\x95\xf2\xbf\xb4\xedn\x03\xbf\x10\xf2\xbf\xd3/.\xa6\xf17)@wB\xf1\xb4\x89\xc4\xef\xbf\x18\xd7\xd3\xc2\x88`\xf5\xbf\xb8\x8c8\x88\xc94\xb4?"\x8b\x1a\xcc\xbc\x81\xf0\xbf\x1fX\xe2REc\xf3?\xc5\xfa&\x14\x15\xb4\xee\xbf\xe7\xf2\xb9%`W\xe5?DvK\xc5\xedu\xe1?\xf9\xbev\xa1\'\xc8\xfe\xbf\x1c\x0cAYT\xb7\xed\xbf\xb1+\xf7\x87\xcdH)@F\xf8;\xc1S~\xd6\xbf%\xea^\x950[\xf2\xbf\x17\x18\x9d&\xc7\xe6\xd4\xbf\x83\x11\x05\xf0"<\x99?\xc2\xde\xa5b\x86\x05\xe2\xbf\xcb\xc6\xefS\xc5\xbe\xf8?\xd0:w\xc1d\x94\xf3\xbf\xf2\xd5\xad\xcd\xd9\x99\xf8\xbff\x7f>\x9d\xda\x14\xc3?\x12\x7f]SWN\xe1?\xc0\x02\xb4\x03\xff\xa6\x12\xc05\x97\x92\'\xaf\r\xf4?\x07^\xad\xb6\xd4\xcf\xc1?\xd8>\xdb\xcc\xd7))@\x15\xd0{h\x90\xb4\xe7?s\xf7\xe5\xfa^\'\xf1\xbf\'\xbbBi\xc7\xfe\xf6\xbf\x1afRj\xca\xed\xf3\xbf}D\xec\x9a[Z\xe1??\x800@\xf7\xa5\xfd\xbf#w{\xed\xad\xd9\xf4\xbf$\x80p\x83\xa7.\xeb\xbf\x92Gd\x96{J\xf0\xbf}\xab\xf6\xa4_.\xf5\xbf\xea\x01=\xcd.\xec\xf0\xbf\xb1\x8e\x1et\xb2e\xe6\xbf\xdbk\xea\xf9\t\xb1\xf6\xbf\xc64\x165\xceO\xf3\xbf\x06/\xa9\xf2\x97j\xef\xbf0b\xcb\xd4\xa0>\xf6\xbf\t&#\xcb\x8a\x01\xf0\xbf\xc1\x88@\xef"\xf7\xe9\xbfu\xdc]\xc9\xb4\x1a\xf0\xbf3)p\x8an\x97\xf3\xbf\xf4\xc4\x14~a8\xef\xbf1\xa3]\xf5\xe2\x10)@]9#Z!/\xf2\xbf\xcd\xd6$g\x7fX\xeb\xbf\x93\xe4\xcfNzx\xed\xbf{\x19_\xdfc\\\xea\xbf\xe3T\xaa)\xcd2\xf3\xbf\xa2L\x82:}\xd6\xec\xbf\xb3\xe3\xe2\xd3\x96\xd1\xe7\xbf\x8a\xd6he\x14\x14w?\x15b\xf3X\x9c\x95\xc1?\xba\xbcA\xd0\xe5A)@\x10\x85\x85|\xd0"\xdd?\xbf\x9dsm\xca\xdf\x00\xc0\xe3\xcb\xf1\xd1\xd0\x0c\xc2?\x11F\x9b\x92f\xb4(@\xd80z{\xa5\xaa\xb5?[\xb2\xc8;\xcfG\xd5?9\xff4Y\xb7\x82\xdf?;\x88\xaa_8D\xf6\xbf?\xe4U\x9c\xbc\xe5\xfa?`n\xea\x17\xe0\x08\xcf\xbf\x89\x14k\xa0D)\xef\xbf\x97\xab\xadT\x9at\xf5?\xb2\xa2\xa9\xc4\xe8+\xfd?HC\xc6\xcako\xcb\xbf\x1d\xe4z\xed\x88\xc0\xca?#\x7f4\x89`\x88\xf7?\xad\xe2r\x82\x83R\xe3\xbf}\xb5\xe0(\x83\xb3\xf6?\x06\xde\x0eG\x930\xf2\xbfaP\x00\xa2E\x1e\xeb?!\xcd\x08\x9d~^\xe3?\xde\xf4\x8dm\x9f\xf2\xf8?\x11H\xc3DL,)@S\xf8\xf6\x892\r\xd3?\xa6\x08\xc0r\x8b\xfe\xf7\xbfs?\xba\\\xc85)@<\xd3\nH\x19\xdb\n\xc0\xbdp\xbbW\x16\xc8\xf6\xbf\x05\n\x9a\x93\x06<)@\xd0e;T\xbe\x83\xd4?$\x8d\x0f8\x1b=\xf2?"\t\xc9\xceX!\xfe?\xc1\x9f\x7f\xbd\xf7\x1d\xe4?\xb2\xd9K\x13\xd6n\xd7\xbf\xd9M0T\x9bc)@[\x9d\x0f\xa7\x07G\xe9\xbf\xf3~[\xb6\x92\xf7\xf6\xbf\xcew\x81PW&\xe1?1\x82\xaa\xbdN\t\xa5\xbf\x0e\x06r\xb5\x1cV\xc7?6\xddc\x00`G\xcd?=V@\xe2>\x81\xf2\xbf\x9a6v\xdc\x96\xb1(@\xda\x15\xdc0\xae<\xe4?\xed!o\xb2e\xed\xd4\xbf\x8de\xe2\xf6\xf8<\xe1?Y\x9c\xd7\xef\x19\x13\xe7\xbf\xe3\x85\xdap\xf8\n\xf6\xbf\x85i_\xf7\xf9E\xe7\xbf\xfc\xca\x06\x8d\x97\xd5\xb0\xbfJTjV\xbc\xe2\xe7\xbf\xef[#tk\xa8\xe2?\xb6\xb9\xd1s!g\xf4\xbf\xcan\tJ\x1a\x95\xf3\xbf\xd2\xd8V\xa2\xd0I)@\x10\xa9\xb0\x86\xc6M\xf1\xbf\x17b}U\xd03\xe9\xbf\xb8\x86\xcc\x1c\xc2\xcf(@\xcai\xe2\xe7\xd1\xb8\x00\xc0f\xa8\xdf.h\xd2\xc0?|\t\x072t\xa4\xee\xbfSI\xad\xdc\xfe\x1f)@gT\xf4\xc1v\xf2\xfc\xbf\xedP\x7f\r\xce&\xcc?\x11N\xd9z\x8ba)@\x11\xa7\xa6L\x96\xb9\xec?4\x1d\x80h\xce(\xf8\xbf\x9dE\x96\x01\xf3F\xf7\xbf\n\xdf\x18\\\xb9^\xf0\xbf]\xe9\xbf\xb7\x97\x9f\xf1\xbf\xfbu\x84v\xce|\xf6\xbf\x8f\xd1\x9d\x8cmN\xb4\xbfd\xc8\xf0X\x16\x94\xa4?\xd5\xa1\x91\x01\xb2\xfb\xf6\xbf\xa3\x15\x82R\xe73)@\xc2\n\xf5\xec\xe3\xf7(@W\xe2\xe8\xd2:k\xee\xbf\xc7\x7f[sf6\xec\xbf\x8c5\xe7D3\xc8\xdd?\x85\xe3\xe3\xf5\x01\x8e\xf0\xbf\x1bH\xd8%\xce")@)|z\xbe`\xe0\xf1\xbf\x95\xa6p\x890\xc9\'@\x02\x9b\xec\x8f\xf8\x01\xed\xbf\x18e5\x91\xdd`\xf1\xbf'
p16
tp17
bg3
(g4
(I0
tp18
g6
tp19
Rp20
(I1
(I1565
tp21
g13
I00
S'\xb1\xe3:\xab\xd4\xfeS@\xccU\xed\xed\xbd\x08T@"K<\xa3\xd5\xfeS@^r-a\xcb\xe8S@\x08\x89\xad\xc0\xca\xf6S@\xabAGM\x06\xf6S@\xffY\\k\xe7\nT@1\xeb\xb6_\xb0\x0eT@.\x88\xf5\xa8&\xe9S@\x1cW\x80<\xdc\xe6S@\xa2\x7f\x80\x80\xeb\xf0S@y\x04\xce\x11K\xe4S@~\x9f\xd0w?\xe5S@\xfbY\xf8\xb9\xd6\x08T@Ql\x97z\x87\xfeS@\x9b7\x82g\x11\xecS@\x94\xa5\t\x16\xf2\xe4S@\x80\x14bH\xb6\xffS@"\xbdW\x11\x9f\xe6S@\xd9+\x85\xfdB\xe9S@5\xd3\x9e0\xdf\xe8S@\x17\xc1h\xa6\x85\xf5S@\xefl\x9aG\xb5\xf2S@\x10\x87@\xe7\xc3\x0bT@k\xc48\xd1\xa2\xf3S@\xc3p\xf7\xdc\x1c\xe8S@\x8b\t\x96\xe5\xe1\x03T@\xd12\xe9.w\xf2S@h\x84\xa6\xf6\x1e\xf5S@m)\xaa\xdeF\x12T@\xf1\xb6\x16\x13\xe1\xf9S@ \xd5q\x01\xc9\xceS@P8\xe9\xba\xb4\xeaS@bb\x0f\x7f\xda\x0bT@\xa0\xd3i\xad\xae\xe6S@\x1b7\xff\x9b\xdb\xfcS@\x91$\x86\x0bz\xf2S@l\xd4&\xf0f\x08T@\x18\xdd3\xecB\nT@\x04\x1a><h\xe4S@S\xd8\xd5\x83\x1b\xcbS@\xc9\xf5r\xe0\x16\xdbS@\x07\xf4\x1aX\x18\xf9S@\x06\x974\xd9\xd1\x04T@\xb6\xf6N\xa3\xf9\xc0S@\xca\xe8b\xaf\x06\xd6S@\x04x\xb6ra\xd6S@\x9e\xd59\x99?\x18T@^-\x15\xefb\x0fT@\xb7\xb0\x94;f\xe6S@\xc2%\t[>\x10T@\x837\xd4\x81O\xd6S@\x81\xf4X\xce\xd6\xd7S@\xc1\xe2\xb8MA\xd6S@\x03\xd2\xa7\x80\xea\xd6S@\xa0\xfb+1\xed\xd6S@\x16\xb3?\x99\t\xe7S@!X/\xdfP\x0fT@\xec\xa2\xcd@8\xeeS@\x14Qf\xa2\xc1\xcdS@*\xb6QN0\xb2S@\x05\xe4\xf1\x14.\xebS@\xa7\x96V\x9a6\xfcS@W[\x11)\x8f\x0fT@AB\xb2b\x06\xceS@\xfd\x15y\x18\xeb\xe4S@<N\xba\x88\xec\xfcS@\xde\xe4\xcc\x0b\x10\xe3S@\xb1#\xed2\x02\xe3S@\xba\x88\x015T\x0bT@f\xc6J8\x1a\x11T@`\xc4\x0b\xda\r\x02T@\xb7B,\x9f\x9b\xdeS@\xc8\xa2\x9au\xe5\xffS@\xf7\x99^\xcf\n\x0fT@\xcb7\xd78\x94\x02T@k\x10\xbe\x81|\xf1S@B\xc54\x8f1\xfcS@\xa2!\xffMh!T@d\xf8\xff\x08b\x02T@\xbd5\x13\xe4\x95\xf1S@"\xce`\xf6v\nT@30Hb\xb0\x04T@\x03\x9c\xf3\t\xbd\xefS@\x14z\xcc@6\x10T@T\xe7h\xe7\xf6\xfbS@\xd1\x11\xfa\xd1P\x05T@\xdc\xd7\xe6\xa8\xb5\x0fT@\xe5\xa0\xe3\xd9H\x0eT@\x1fa\xb6\xf9!\x12T@\x96\xe1A\x90\xc1\xf7S@\xc7\xce q\xda\xdaS@\xfb\x03\x92\xe6L\xfcS@\xf4\xcb\xf1\x9aB\xf0S@1;\x1d\xbf\xb7\x0bT@\x8d\x15"\x82\xb7\xf1S@\xe5y\x14TI\x1bT@r\xe5\x0f\xcdt\x0eT@\xf2m=vL\xefS@M\xd6\xa3\xc5\xe4\xd2S@\x96\xd5\x00\n\xdd\xf2S@}dkhx\x12T@F\xbb\xaf\x07.\xdcS@\xeb\xdck\xc5\x19\xdcS@\xef\xa4\xe8\x88\x8d\rT@l\x01\xd2\x10\xaa\rT@3\'\xc8j\x8a\xc1S@\xd1B\x94\xc3\x85\xe7S@WVu\xf8|\x11T@\xba\xf0U\xc4B\xffS@K{\xf8a\xe1\xe5S@w\xc8\xeb\xb6F\xe7S@x5\xe4fb\x08T@z\xd6\xacX\x0c\nT@\x17\xda\x8by#\x04T@\xc3\xc8\xd5Z \xd4S@dKl \xf7\xe7S@\x10\x0e\xe4\x07\xd7\xc4S@C\xa6\x1aR3\xd4S@B_~\x11=\x0cT@\x03\xdf\x8c\xae\xc0\x0fT@\x92\xe6\x14\xfe\xab\x11T@\xc3\x06o\xa9\xce\xe9S@`\xcb\xaa\xa4\xf4\xe4S@=\x8e-Qe\xe8S@\x8b\xed\xec\n\xb9\xf3S@\x8b&l\xd4.\xc1S@T\xaa8\x9d\xd9\nT@\xdb\xd5\\\xb0{\x05T@\x06\x88\xb0\x85f\x0eT@\xdf\xdb\x12\xf2U\xf0S@l\xc2\xd7\xf6-\xf3S@=\xdc\x02\xf1\x19\xfcS@^c\x8f\x97G\x05T@t\xf7>\xea\xe5\xe4S@\xed\x10_#\xe8\xc4S@\xa7($\x837\xd7S@\x04\xe4\xa9\x14Y\xcfS@\x08\xbb{2\xdf\xd9S@p\xc3\x1fS(\xd2S@\xa1\xeftH\xd8\xceS@\x0c\xa4\x9ad\xcb\xe5S@\x95(30\xae\xc8S@\x17\x07\x87\xb8d\x10T@\xb9r\xc5\xaa\xa7\xfbS@\xeb\xfd\x01\x83Z\xf1S@\xe8\x10D\xb5\x9a\xc2S@\x8b\xe8\xf6\x19\x10\xceS@6\x14[E\xd9\xf7S@mwf>]\x06T@"\xda\x90\xab\xc2\xedS@\x90\xa0\xd8\xbb\xb3\x05T@38j\x99^\xf9S@\x8c\xc0\xda\xdc\xb4\x0bT@\xbfDd\xcb&\xb1S@\x05\xf9\xb2\x07\x8f\x0cT@\xcf\xd4y\xc5I\xdfS@>\xca\r\x98\xcb\rT@\xd7\xb4\x19\xaf\x84\xf2S@\x0cQ=\x91\x83\xb4S@\x9d\x06\x11\x92}\xc1S@\xd8`j\xbf\x84\xf7S@\x11\xef;\x96\xd9\xd0S@\x94B#0\n\x0fT@5\x178B\xf1\x0eT@[\r\x05\xe22\xceS@\x00)_\x0fs\xcaS@\x7fp\x7f\xdf\xab\xc5S@\x9a4\x85\xcbG\xe5S@\x0e%\n\\,\xcbS@m\xbf\x86--\xe0S@\xf3\xb966\xf0\xcfS@\xbb\x8c\x9d\x9c\x1a\x05T@%\xe3\xbd4-\xf5S@\xafM\xccR\x91\xc7S@\xd7\xd8H\xb4\x0e\xd7S@\xd0\x80pT-\xf4S@b\xc6\xa6\x8a\xac\x01T@\xf0\xd4hJx\x01T@\xcbE\x9d\xdf5\xccS@\xbc\xc7\xcc\x0eX\xefS@\xa5\xf8">*\xf5S@\xf1_\xa6j&\xd0S@~\xf8J\x8f\xb1\xc6S@=\x9f\x8c\xc1\x8d\xffS@?\x16\xb2\xab\xc8\xfbS@h\xddH\x8fq\xd6S@Y\x0c\x8bb\xda\xe4S@\xa9\x1c\x9e\xd0\x0c\x0bT@u\xa3\xc8\xf8>\xbfS@\tP7\xd4\xbf\xebS@W|\x15^\x01\xd2S@\x96\x1fuB\x1f\xcbS@C\xc7R>\xb9\xaaS@\xaa\xe3\xba;\xee\xd5S@\x1b\x840lp\xc1S@\x07\x9aG\x02\xa4\xc6S@B\x94\xc5C\x96\xe7S@\x08h\x19\xd5\xc9\xc4S@Hhg\xc1\xb4\xbfS@\x12\x86\x93\xad{\xc4S@}N\xed\x1c\xcf\xf1S@\x9a\xf0d\xb4\x83\xc4S@\xf5G\xfe\x89\x9e\xecS@\x81{\x08\xbf*\xcbS@\xe6.\x88\x08S\xf1S@Q\x01h\xa8P\xc4S@fKV\x1a\xd8\xcfS@\xcf\xb0\xb5\xcf\xa2\xd9S@\x1a\xc2\xb9\x13l\xc7S@\x8fl[\xfds\xf4S@\xear\x8e\x0b\xf8\xe7S@\t\x8c\x86-\xc1\xa0S@\xae\xcf\x94nX\xf3S@/\xf2&\x0e\xb6\x08T@\x01\x84\x18N4\xe7S@D\xd9\x80,"\xe8S@\x89\xf8I\xf0S\xd6S@\xd9\xccc\x1f\x19\xc7S@\xe8q\xba\xe3w\xf3S@\x84*\xd6n\x92\xe2S@\xe7)\xcc\xc6Y\xdbS@\x8c,\xf72\x9d\xdaS@\xfb\xa8;/\'\xd0S@M\xfdS\xb3\xd9\xdcS@\xac\xae\xe1\xcam\rT@\x10\x98p0\xf4\xe5S@\x813\x04\xeb`\x08T@\x90\xd87cb\x03T@\xd5h\x03\x04\xac\rT@Y\xc7\xbb\xc0\xa9\x06T@\x10\x1dd\xa3\xb6\xeaS@[\x91S\x04x\xeeS@\x8a\xa12\x8c\xe8\x02T@B\xf2\xff]\x87\xceS@\xab\x04<|\x8b\x0bT@\xf2\x91W\x13>\xceS@\xad\x8d\xed\r\x02\x0eT@\xb7\xf4\x1d\xbb\x12\xe9S@\x05X8BE\x05T@\x1e\x139\x9e\x0c\x0cT@@6P\xd5\xe8\xc5S@\n\x7f\xbd\x1b{\xc3S@\xd43\xback\tT@\xba\xaf\x19\x1c\x97\xd4S@\x98)\xe0\x95I\xd3S@^\xdc\xcc\x92\xfb\xc5S@I!\xa9\xea\x90\x0cT@\x90\xf7\xce\xce\x17\xe0S@D\xce\xb7;\xa6\x0eT@\xd3\xe9\x0e1\xee\tT@\x91a\x89#_\x03T@*\x18\xf8\x94\xf2\x03T@\xf1\nx\xee+\xd3S@z\x17\x14\xfbt\x08T@x\xde\xad\xc8o\xdeS@\x14\x00&\xd98\xc4S@*\x98\x00\xea\xde\x10T@w\x8a\x87\xe9\xa8\x11T@\x7fp\x7f\xdf\xab\xc5S@/\x00o\xe9\x16\rT@M\xfc\xeb\x884\x11T@\\\x9fB\x1c\x0c\xdeS@8\xbe$\xbf5\x03T@\'\x0e\x8d;J\x03T@o\xf7,\x1e\xa2\x04T@\xd5}q\x15\xd8\xc4S@b\xb2\x91&\x88\xe7S@X4\x81\xc5\xd8\xd5S@T~)\xa7P\tT@\x93\xf5\x86\xb3\r\x01T@\x15>\xd8\xff\xf4\x0bT@\xfa\xa0X\x87\x8f\xe6S@-\xd0>\x1d\xeb\x04T@\x17\x18\xe9y\x9b\xc2S@\x9c\x1e\x88\xea\xa9\x10T@\x0c\x9a:\x15\x1a\x11T@F\x83L\x17\xa8\x10T@\xe9\xc6\xb9\xee\x98\xf7S@\x94v\xed\x88\x03\xe7S@\x0e\xda\xbb\xd1\x85\x04T@\xd6yI\r\xf2\xdaS@"\x12~\xed\x83\x11T@L\xef\xfbW\x1c\x0fT@\x98\x1c\xf9g\xd5\xf2S@\xd0\x0b\x05L3\xfcS@\xbd\xee1\xb2\xb7\xfeS@\x16\x9e\x83\xbb>\xfcS@QT\xe3JY\xfcS@\xb9\xdb\x11\x9f0\xe5S@\xe4W\xc4\xbdB\xe4S@+9Hj\x9f\xdeS@K\x84\xa1\x92\x84\xd3S@\xdc\xf5\x0e\xe3\x8a\xfbS@cT\x97\x8ea\xfdS@j\x03\x8c\x9e\xce\x12T@L\x10\x9d\xa2J\xe7S@\xe2\xaa\x80OM\x0bT@\x9e\x8f\x95\xcc\x84\x0cT@\xe1\xec8\xder\x0bT@\x11\x12\x98]<\xfcS@\xe7\xfcT\x87\xc4\rT@\xe1@\xed\xb5\x94\x0bT@;\xf4\xf1H\xa6\xf9S@\xd5\xab\x1af\xf0\xfbS@x\x1e\x04B\xba\x12T@\xa1\xbb\xd1\x96\xa0\xc7S@\x0cm\x97<\xe2\nT@\xd7\x82qRh\rT@@\x8c\x9a:\x1enS@\xd9\xcf\x8e\x98Q\xd6S@\x9d}\x8d\xf8r\xc1S@Z\xdb\xe2\x93\x00\xd6S@(\xbe\xbbk\x99\xf5S@\xf4.\t\\\x01\xf1S@\x90u\x8d\xaf1\x13T@Ibx\x81n\xd6S@\x92\'a\x9d\xe8\xd6S@^\x1b\x1e\xbb~\xc8S@\xe2l*\xd7M\xd6S@\xa1@\x10|\xdd\xd7S@]>3\xb4\x0e\xd7S@\xdb\x12\xd2{\xe6\xd6S@\x85\xdd\xd4\t\x7f\x03T@\xbb\xc8wQ\xb7\xd6S@R\xbdn\x83\xc0\xf6S@\x88\x05\xd3{\xc5\xfcS@\x95\xc6-\x13\xb1\x0bT@\x06\xba)~\xa8\xd2S@\xc0a\x9ei\x05\xe7S@A\xa5\xbd\x1fX\xbfS@\xf8\xd0 oT\xe6S@(R\xb1\x9d\xd5\x0cT@\xcav\xcf\x8b\xb7\x0eT@\x15*\xad\xc4\x18\xe8S@\x1b:\xc6+\x07\xf6S@\x0f2m\xd4j\x1bT@\x07\xf2\x89\xa6\r\xe4S@\xb5\x90A\xf1=\xd9S@$5\xce\xbeM\x0fT@!\x9e\xc9O\xd7\xfeS@^?[\x07\x92\xfeS@\\\xe9\x07{\xdd\xefS@\xc7x\xef\xc4\xf4\xf7S@\xab\xb7\xf8\x8e\xf6\xe2S@R\x9d\xdb\xb5w\xe2S@\xcb\xba\xc56\x85\tT@\xac\x93R\xc6k\x12T@\x1a\xe9\xc1\x92\xec\x08T@\xfdg\x1e\xa3!\xdaS@\xcay\x1cA\xfb\xdaS@\x8c\xf8\xf4\xdf<\xdaS@\xe66[\xf2\xb1\xdcS@\x057"\xe3w\xdbS@?\xd9>jf\x12T@d\x1f\x96-\xe9\xfaS@\xf7\x8ft\x857\xf1S@\x05\x18`\x94*\xcbS@\x95\xdd\xc8N\x14\x04T@\xa9\xbd\x84\xbd\x9c\xfaS@Hj3\x93\x13\xd9S@RYgxq\xdbS@\xc0\xb1\xea\x0e\x81\xb4S@:\xe7D\xf4\t\x0fT@\x05X!\x13t\xdcS@\x02\xbd{6]\xc4S@\x8fr\xad\xb2O\x0fT@\x17\x18\xc4)\x1b\xf3S@s\xe717\xf9\xf0S@\x9d\xeb\x9e\xaa\xc1\rT@N\x8e\xafW\xc3\xdbS@\x88\xe7&\x80e\xf2S@E\x02l\xf1\xf9\x7fS@%\x9e.*\x8b\xf4S@\x97w\xae\xf0\xe2\xd1S@\x1d\xb3w\xf0\x15\nT@Qy\xe6\xe8\xf1\tT@\xaf\x1f0\xee\x88\xd1S@\x016Y\xff:\x1dT@\xe5\x88\xeey9\xcbS@s\x0c\x90\xc8\x19\xecS@p\x9b\x8d\n\xf1\xf8S@\xaf\xfb\x98\x8ey\xf3S@\xbd\xd9MD\xd1\xefS@\xb3\xf2\x8b\xac\xa2\x0eT@\r\xbbl44\xd8S@\xc4\xdc6\x18\xdf\xe5S@\xdc\r\xda\r\xc8\xf0S@\x84 \xf7x\xe5\xefS@\xbaq\xf4j\xa4\xefS@\xbb\xa5\x95\x85\xfa\x0eT@D5\x8dOP\xe2S@Q\x85/m\xbf\x05T@P\x0fS\x80e\xeaS@A\xa3EG\xfb\xf0S@\xaa\xac\x08\x0f.\tT@\xde\x86\x01\x8c\xf6\xcdS@As\xf1\xdd\xbe\x08T@\xc3\xac.\x81\xcd\xcdS@2\xe6\x14+O\xcbS@\x1c]\x96>\xa9\xe4S@\x1f\x9c\x16.\xd7\xf3S@\xb5\x84\xba\xb4.\nT@\xff\xf5w\xbd\t\x1eT@\x17Y\xba58\rT@\x10\xbd\xcd\xf1x\xe7S@{_@HS\xf3S@fG\xafk\xc6\nT@a\xff\x9d\xc9=\xecS@w\xa8\xe1\xb9\xd8\xf3S@5*\xbb(p\xe6S@-\xae-\xb3\xda\xefS@|\xd6\xf6\xb7l\xd1S@\xc7\xe3\x02Hc\x08T@\x04\xae\x95\xaf\x81\xebS@\xcd\xcdLT\x84\xe9S@\x86>\xaa\xad\x8e\xebS@\xf3\xed\x06\xc2\xc3\xedS@\x12\x8b\x03a+\xe8S@\xc4\x84\x18x\xb9\xeaS@\x08\xb2\xe5\xee\x08\xf6S@\xfdT\xf4\xcf\x89\xebS@\xa7\x8a\x16L\xe9\xf5S@E,\xab=\x8b\xe4S@T\xee\xe2[P\xe5S@\x17E=\x1d~\xf1S@\xe9i\xc4e\x0f\xe6S@\xe5\xfcH\xcd9\xeeS@\xb5=F\xaa\xef\xe8S@$\xbc\xd99\xf7\xf2S@_=\xb2bg\xe6S@:\x8b\x1c\x00\xfa\xe5S@\x1c\x9eh\xb7\n\nT@\xef\xc4%\xf8\x80\x10T@K-\x9b:\r\xe1S@:\x19Rc,\xf5S@X;\xe4\xf9\xa4\xe6S@\x9dT#%\x8c\xe6S@\x14q\x92j\xd5\xe7S@\xb8\x02\x0f2\xe4\xe5S@\xad\xddk\xba\xe5\xe5S@\x8e=h\x03\xd8\xe7S@]!F\x1d\xaa\x15T@oP\'\x8bL\x0bT@VG\xfd\xbc\x14\xe5S@\x9c\xf8\xb7\xc9}\xe7S@\xbf\xb1\x05\x98\xdb\xe3S@\x00l\xafF\x03\xe7S@\xdf\xf8\xfe\xaf\xda\x08T@q\x90\xfd\x98\x86\xe5S@\x0f\x1a\x84|\xb9\xecS@\xad\xff\xd2\xb1`\xe0S@\xeee\xed[\x9a\xedS@\x12i\xdb\xaa\x19\x12T@\xb3\x8e[W\xf8\xe5S@\x8a\xfb6*\x03\xf4S@K\x9dp\xc8\x0f\xe8S@R\x10SM\x88\xe8S@\xec3Bq\xa8\xe7S@\xfdf\xd3\x1f\x8a\xf2S@\xd5\x17\xb30B\xe5S@\x05-\xdc\x04\xa5\xe6S@\x9aL\x1e~\x11\xcfS@\x8e\xce\xd6\xc3\x85\xe7S@\xabVF\x8aZ\xf4S@e\x89\xb0\x94"\xd0S@\xb4\xc7w\x9f\x10\xafS@\x9f\xd4B \x0f\x0eT@WK\xe7\xe1\xf9\xe2S@\xe12\t)\x13\tT@\xe3\xcb\xac\x94\xf9\xcdS@\x9a$\xb1Y\x94\xc4S@\xfc\xa7\xd78\x05\xf2S@\xbc%v"J\x1cT@\xd1\xca\x13\xc0e\rT@\xd9P\xc2\x0e\x1e\x1eT@\x81\xfc\xe9J\xd8\x0eT@\x83\xdf\xdb\xe0\xb8\xf5S@\xa6\x94\x0c\xa0\xfb\xf1S@\xaa\xa7\t-\xb9\x0eT@\xf7\xcbZ"\xe8\x0cT@\x04\xc2s4\xe8\x08T@\\h\x9f\xc8E\rT@\xbf`\xc9\xb3]\xbfS@\x9f\xf2\xdd\xf6\x87\xe9S@\x92\xb4\xa7\n=\xc1S@@\xc7\x90\x1eY\xbfS@Y\xb0V0\'\xd3S@\\\x0cQY.\xe0S@\xcb\x8e\x88\x92\n\x0fT@\x94\x0e\x0f\x1f\xb9\xd9S@\x7f\x05\x07\x18G\x06T@\x11\xb1\x8b\xfa\x1b\xf1S@\xd7\x1b\x93\xe12\xcfS@}\x00K\xa4\x02\x0cT@\xb1(\x8a\x97\xb5\x0bT@l\x1d\xe5z\xda\x0eT@v\xfb\xc7\xfe\xa0\xbfS@~$c\xe4*\xecS@\x07l\xdd\x11\x9f\x0eT@\xbb\x8c\xcd~m\xc1S@/\xca(\x10\xe6\rT@\xd1\xd2\xa2[/\x0cT@\x01\xdf\x7f\x9dc\x0cT@j\xa5\x9b_\xf2\xc3S@ \xd4\x08\xbc]\xd0S@\x8e\xfb\xba\xdb\xc0\rT@\x9a\xca\x909\x00\xdbS@m\x10OV\xd6\xe9S@\xbcI\x8d\xec/\x10T@\xb3\x92\x86\xc1`\xefS@~kAf\xb0\xedS@\xa8\x07qr\xb7\x0fT@\xa6\xcf\xef\x93\x87\xedS@\x7f\xcb`f\xc8\x0fT@\t\xc8\xc1\xc7a\xf2S@G\xfcd\x9d1\xe8S@\xd4\x14p\xf8\xb1\x0eT@D\xc2+\xc2\x98\x0eT@F\x81\xbe\x85\x7f\x0eT@qN\x7f\x0c\x99]S@\xc1SIN\x84\xd3S@\xd3\xff\x82g\x02\xe7S@\xd8\xa2dy?\x10T@j\xc4\xbdv\x9d\x0fT@E\xc26\xb1T\xe5S@\x0c\xe3P\xd4C\xf5S@ c\xbex\xd0\xf3S@\xc3[\xe6\x08o\xd2S@-\xcb\xb3\xf5\xc7\xe4S@\xff\xfb\x16\x1c\x8e\xeaS@\x15?\xda`&\xdeS@6\x85}XF\xd7S@w\xf1`\xe6\xf9\xe4S@[Z\xe4Q\x94\x03T@\x1c\xc1k\x1b\xca\xf6S@\xd2+\x06 n\xdeS@\x89\x9d\x8fb1\xd6S@%\x84\xed\'\xa2\x10T@\x08m\xc4\xcf\x1a\nT@^\x88\xd73-\xf4S@]\xac\xcb|+\x11T@p\x81\xd0HX\xe4S@G\xf4\xc8T\x98\xf8S@\x93\xe8\xef\xf8\x07\xf2S@~\x7fr\x08*\x11T@F\xec\xe2\xb8\x1a\xefS@c\x89\x16\x01\xb2\xc5S@\xd7+\xf6\xd0\xd6\xf3S@\xc5\t\xd1@\xdf\x0bT@\xc6pO\xfaV\tT@\xa62r\xd8\xfa\xefS@\x7f\x92\x9bU\xf0\xc5S@\x9d\xb7(\xbci\xf2S@y\xfb\x95\xe0\xdb\xefS@Y8BN\xae\xecS@\xb89\xd2\xe0\x01\x0cT@\xf3\x18\xe2y\xab\x08T@\x9f\x81\xd3pG\xe5S@\x02oVi\xaf\xdeS@L\xb71\xfdC\x0bT@\xd2\x1e\x97\xce0\rT@\xc9Y\x17/\xff\x0cT@\xd2u;B\xcc\xf3S@\xe1\xb0\xce\xc1\x86\xceS@\tD\xbdX"\x10T@\xda\xa5c[\xa1\xd2S@6\xf3\xc7M7\xdbS@E>x\x8a\xab\xf3S@cha|H\xf7S@\xad\xf1H;\x07rS@\x9b0\xe6\xc0\xdb\nT@*\xdb\x7f_s\xf4S@U\xf2xT\xbf\xecS@&)\xa7+3\xd3S@i\x1e\xcc\xf7\x05\x11T@\xf4\xc8D\xae\xd5\x08T@\xc7k\x9f&\xf0\x10T@c\xa49\xf8q\x10T@\xa0\x8d\xc8\xc9\xce\xf7S@R\xf2#\xde\xee\xfbS@\x9f&\x9cu\x1f\xecS@\xf6"\xfc\x8a\t\x0eT@\xf7i/\x0c;\x0bT@\xc4{6;*\xf2S@h\x05\xcd\xd1e\xfdS@\x10g\xf6\xcbP\xcbS@\x93\xd9\xa49\x8e\xd5S@\xe7\xe8\xb2aU\xf8S@\xa0d%@\xec\xf5S@K\xc5\xcd\x14\x9e\xfeS@\xb6\xf3u\xb5W\xfcS@/\x92\xeb\xd57\xfcS@aKI\xef\x12\xe5S@\xbd\xaam\x9f\xea\x1dT@\x15es\xfa"\xd7S@\xbb\x07\x81\xa3X\x0fT@\xe78\xf3\x88~\x12T@6"J\xe5\xfc\xd6S@\n\xd87S\xb6\x12T@\x1eo\xdb\xcd3\xfcS@k\x81\xa0\'p\xd6S@s\x8a\xaf\xf6W\xd6S@k\xb4,t\x8a\xe5S@\xa2J\x86\xf0\t\xfcS@\x96|\x1f\xa4\xbd\xe4S@_\x89\x15<"\xe6S@\xf5[\xe9\'\xad\xe6S@\xda~{\x80\xd2\xd7S@L}m/K\xd6S@z\x89\xab\x0ej\xf2S@\xa4\x1a\xb2w+\xcfS@\x1a\xa5/K\xd2\x05T@\xee\x0c\xdb&M\tT@;\x86\xd5S\x1f\xcbS@\xa28\x06\x8c}\xe7S@p\xb7n\xcb\x0e\x06T@\x8bE\xce\xab\xd0\x1cT@\x1bu)x\x02\xf9S@\xeb5u\xf4\xcf\xfbS@\xc9`Th\xe6\xeeS@\x16\xa6lG\xcc\xf6S@\xb22\x9b\x86\x17\xe5S@\xa1\xdc\x03bv\x08T@x\x88\x99\xda\x00\x01T@lk1\x87l\x0fT@u\xf9_\xe1r\x05T@\xd6\x9f\xc8W\xd3\xc4S@\xf0\xd8c\x1cy\x0fT@\xc4\xec\x99\x02\xd0\x10T@-\xa5Vz\xe5\xe5S@[\\\xa0c\xc6\xf3S@u\xd8\x12+\xeb\x02T@\x16\xbb[\xf9\x8e\xf5S@\xc5\x87\xe2\xf6\xa2\xe1S@\x1f\x14h\xd5#\x05T@\x1b\xb1\xc8\xae\xc6\xeeS@\xeaP\xb9\xc9W\xcfS@\xef\x8e\xe6\x11;\nT@\xd9\xd8y\x81w\xfbS@Qqr\xd2-\xe8S@\xcah\xc9}i\xe4S@9\xa9V\xc5\x85\x00T@6\xbc\x12\xa5&\xe8S@Z\xe8a\xe5\xe1\xd0S@\xebC\xaf\xc9\xba\rT@\x8a\xca\x98M\x07\x0cT@}p\x08D\x8b\xf4S@\xdb\x8c\xf3\x89\xc1\xf8S@\xef\x84\x1cd\x12\x10T@\xcb\xa1\xc4W\x11\xe9S@ \xdf2\xeb\xdb\x00T@\xbf6\x02C\xde\xf8S@\x96\x8d\xd7\xd5\x14\xe4S@\x95o\xd7\xc7\xf9\x08T@+\x80\x00=\xe4\xf0S@\x91\x9f\x9c\xadp\xe6S@\x021+\xa9\xaf\x1bT@\xa9\xb1\x1a,\xcc\xe8S@\x0e\xb0\x135N\x11T@\x1f<\x9au.\x05T@\xba\xfd\x06\x0f\xc2\x08T@$\xad+\xbd(\xd9S@\xc0\xec\x81\x03G\x06T@\r\xf8\x82\xacv\xf7S@<$_=$\xd0S@/\xe0\x96\\\xfc\xc8S@\xe2cACi\xbaS@\xd3c\x8e\x8c\xee\xcfS@1\xbe\nV\x8c\xb4S@\x99X\xab\xac\xae\xe6S@\xec\'\xd3\x1d\x16\xe5S@c\xb8\x97\xe2\xa6\xf1S@>\x13\xe20\xf9\xe5S@\x833S\x02\x9a\xd2S@3&B \xe5\xffS@ \x0e(H@\xdbS@\x97\xc6`\x16\xb3\xf1S@\x0fV\x9c2B\x0eT@\xc2\xb5RM%\xdaS@7\x1bpc\xac\xbaS@\x7fQ,\xd1\xd7\xcdS@!\x89L\xc4\xad\x11T@\x8c\x1ef\x7f!\x11T@\xc3\xa4\x08\x1f.\xddS@\xa6\xcc\xf9\xfd\xee\xc5S@\xf3i\n\xbf\n\xe5S@\xa8\xf2\x9a\xd9\xb7\xffS@\\N\xc3r\xd4\xf4S@(\xeaR\x1a]\xd8S@V\x1cyj\xea\xc5S@a\x0e\x0f\xe9l\x0cT@\xe8<~\xe3\x90\xf5S@Y\xba\xa7\x01w\x0bT@\x9c1W\xeaG\x05T@\xaf\xc7/\x9d\xf6\x08T@\xeb\xcb\x83Lh\xc8S@%\xd2\xde,\x1c\xfcS@]\xb0\xe9\xbb\x01\x0bT@\x99\t&Y\x14\x06T@x\x0fB\xaea\xe8S@\xd5\xa00&\xfa\xe4S@\x16\xfd\xa2\xee"\x08T@\xb9\xb7\x11I\x89\xe8S@%6]r|\xe6S@\'\x814\xe5\x11\x05T@B\xba\xee2\x81\xdbS@v\x998x\xec\xe1S@+z\xe0\x8ag\xdcS@\xd7\xfa\xc8\x91\x97\xe6S@9l\xbb\xd3\x12\xf6S@\xa86\xc5x\xde\xe5S@\x9d\xe1c\x86\x1f\xd7S@h\xa2\xec\x84"\xffS@\xce\xc7\x11\x1e\xa0\xe7S@\xb8\'\xb4,\xf2\xe5S@\x9fn\xf0_\x9c\xe8S@\x82_\x9b\xb3\xa6\xe5S@\xd1\xcb\x11\xd6\xe0\xfeS@\x83\x10\xcd\xc2Q\xe6S@\x11L\xda\x18\xf5\xcaS@\xdfEu\x011\xf9S@\x95\xb8\xb5\'\x8c\xd1S@\xfdf\x80!\x93\xdcS@\x16uu\xeb\x9f\xf4S@\xf7\x0cT\xbdj\xdcS@\xe14\xc51\xaa\x04T@<\x91-\xe3z\x07T@\xe1p\x0b\xbcf\xe8S@&\x0f\xbc\x10\x17\xe6S@\nY\x8d\xaa\xf3\xe5S@\xf4\xd0,G\x82\xffS@J7\n]j\rT@=\x1f,P7\xd6S@"\x10\x9e\xd5p\x1cT@L\x07\x95\xdbW\xe7S@\xc2\xbb\x01\x1fP\xfaS@\x11\xb3\x8f\xf8\x1e\xf5S@\xdf2\x0fm<\xf1S@\xd8\xf9\xce\xd7\xd1\x04T@y5\x17\xddF\xd2S@]\x1cY\x9b\x11\rT@w$Ff\xc6\nT@\xa5\x8bwO\x15\xc6S@\xce\x03\xc0l2\nT@\xf8f\xb1\xa2\xdf\xcdS@$<\xe1\xc9S\xf0S@&>9\xdfx\xc3S@\x0c\x03FC6\xf3S@h\xd9\xd8\xc5\x8c\xc4S@W[\x14\x85u\xe8S@\x8d\x03.\xa1r\xe6S@\x8ff"u@\xc3S@\xd8\x06\x99\xcb\xba\xf1S@\xa8\xb0\xa9\xad\xe3\xe5S@S\xc7zp\xa8\xefS@\xa7\x0e\xce\x99\x9d\x1bT@\x7f?KS6\xf1S@*\x9fp\xc1`\xefS@Tm\x90\t\xaf\xd0S@\xfb\xc7K\x0b\xa9\xf1S@?a?@W\xe8S@\x1d\xd6i\n\xca\xf3S@{k\x1a\xe0\xd2\xefS@"\xf6\x8a\xe8\xb7\xf3S@V0\xf0\xe2X\xd8S@\xf0\xd0\xbfuz\xf4S@\xca\xc7HC\x0b\xf2S@\xa2e\xa2\xcd\xef\xe8S@ \xa3\x13\xd4&\xe9S@\xab\xd4:\xdbC\xe6S@.@\xe6\x8c \x03T@T\x0bXI\xea\xf1S@\x0b\xc6\x94\xc3\x02\xe6S@\x87\x1a\x8b\xcf\x9f\xecS@\xa3I\x08\xdf1\xecS@D,_\xda\xe7\xf8S@\x1f\xfdj\xfcY\xe6S@\xeaK\xe9*\xf9\xf1S@X\xcbN\xf6\xe8\xeaS@\x12C\xdc\xd1\'\x11T@\x1e+aZ\xe4\xeeS@)\x83\xca\xe9\xdf\xe5S@\x82\xa2\xde\x90\xe3\xe5S@\xf8\xa6\x91\xf8\xd6\xeeS@\xd0N!\xd6$\xeaS@\xc4\x89!\xab\x1f\xdfS@I\xb7\n\xcd\x8f\xedS@\xc9\xb2\xb2\x1b\x0b\xe9S@\xd3\xdbP\xab\x88\xecS@q\x97\x92\xd2\x00\xd6S@j\xe1\x95\xad\t\xf7S@\xfed\x9a\xda\xae\xf5S@\x99?\x80\x1f\xf9\xeaS@\x14\ti\x81m\xe7S@\xd5Tz\xcaK\xf7S@\x99\x9a\xbf\xaa\xbc\xe7S@\x88\xd0\x87\x91\xdd\xe6S@\xa9\x16v\xd3}\x0bT@k%\x08:\xa4\xe6S@\xc6\xc2\tQ\x11\xe9S@#\x9ag8\x9b\xe6S@\x00s\xed\x8b\x9e\xe7S@"\t\xb1c\xdc\xeaS@p\x152\x91Z\xe6S@\xc4\x98\xfd\xef\xb6\x0bT@q\xa0\xdey>\xe7S@r\x8a\'\xe1$\xeeS@~1\xdeF+\xe6S@\xf8\x91:u\xa7\xf5S@\xcb\x129\xed\x9b\xe5S@\xcc\x99\x94bn\xe5S@b\x96M\xac\xfb\xe1S@7|\x897\x04\x0eT@\xfa\x9a\xb3\x93\x9a\xeaS@\x1b\x8d\x95Z"\xceS@\xa8\xc5=l\xf4\x0bT@\x9f\xbe\xc1\xaf\xa7\xe7S@\xb9\xdc\x1d\x7f\xa0\x0eT@\xc3/\xa9\xc7\xe5\x0bT@\xcbB\n\x81l\xf7S@W\x1d\xb2$\x18\xefS@\xe2\xca\xd1\x9a\xec\xc5S@\xdaQ\x15\x1d\xbf\xf5S@\xeb\xf9t\x14\xae\xc5S@2\x02p\xef\xc6\xe6S@\x932\xaf\xb2\x81\xe6S@\xbf\xcd.+\x97\xe6S@\xdbA\xf7:A\x11T@{\xaeH\x18g\xe6S@d\xf7\x17q\x10\xe5S@<\xcfl\x06\x1d\xe6S@\x7fS^\x96\xbc\xe8S@\xa3\xa9\x14d\x92\xe5S@\xd4\xc5nK\x92\xe3S@\xc7\x0f\x19 *\xe8S@yN\x1cD\xe9\x0eT@-\x93^Y\x8f\xd2S@$3\xb9\'E\xe4S@p\xc4\xdc\x17\x1b\x0eT@\xefv=l\xd0\xf3S@\x04\xcd\xba\xf9\xd8\xf8S@T\xd0\xfa\x15\x98\x0eT@\x83>\xae_\xea\x0fT@\xa2\x1f\x9f\x13u\xe6S@a) +\xcb\xe4S@\xbf\xa46\x062\x0fT@\xd3\xa3,\x06\xda\xc4S@| \x9a`\xce\xe6S@\xf95\x961\x03\x11T@\xe7\xb2\x98y7\x1eT@`\x8c\xb5;$\xc1S@\xf8\x9d<\xcf~\x0fT@\xf3\x18-\x01\x91\rT@\xb47\xa5\xfa\'\xe4S@\xff\xd0Z\xe4`\xf8S@\x83Y\x8c\xd0g\xc1S@\r\xdd\xd5\xd2\xd4\rT@\xc3\xe2\xe8L\x9a\xbfS@\x95\xe5\x9cg\xb2\x0bT@\xca\x9e}%\x07\x0cT@\xc2]\xff\x8a\xcb\x0fT@X\x05\xeb\xbe\xd7\rT@\xd1\xf2\xe4f\xf0\x0cT@\xee\x15\xf3g\xc6\x0cT@\x80h\x9d\x04M\x0fT@\xa0A\x13b\x0e\xf8S@wJ\xbb7s\xfbS@ j\xce\xbd4\x12T@\x9c\x11\x14@\xa2\x10T@\xb5\xd4\xa8"\xc1\rT@\xec\tV\xcb\x89\x0fT@\xd9\x11\xd8\xf5\xe2\xf9S@\x98W5\xa0\xf0\x08T@\x02\x91\xcfu-\xf4S@ \xa7\x87\xe3\x17\x0fT@%\xd8hf<\x0bT@*\xcdb\xe8`\x10T@\x95\x85;-\xde\x0eT@v\xe7z"\x04\x10T@Gc\xd8\xfe2\xc4S@^\xbcB\x8d\xa9\x0cT@,\xbd)\xe1\xa4\xf1S@\xdf\xfe\x94i\xf3\xc3S@\xd2\xbf\x1c\xe2\xc0\x91S@\'\x12\xce\xea\xfd\xf8S@v\xb6C\xbb\xa8\rT@4\x92\x18\x88\x8e\x10T@\xe6j\xbb\xb59\x10T@\xbb\xf5\xc0\xb6\xa1\x0bT@\x95#n#e\xdcS@\x03*\xbb\xe0\x98\xf2S@=\xd0\x88\xce?\x10T@\xe0\x0c\xb3\xa1\x81\xdbS@\xa5\xb5\xa7I\xa1\xf4S@\x1a\xafMgD\xdcS@\xf3/K8<\x92S@.\x90\x8a\xa8J\tT@0\x1f*\xfa\xab\nT@\xaeL\x87\xdeA\xdbS@Q\xe6\x90\xf4\xd6\xd9S@\x16\x0eQ5\xec\xf4S@~\xee\x17\x13\xb8\xcaS@y)\'ZM\xd9S@;\xcf\x0e\x8d)\xd9S@\x07\x1c\xb6\x8e\x9a\xfaS@\x99\xbei}\xa6\xc7S@\xe3\xbcRY+\xfaS@OGVW\xf1\xcaS@o\xe6\x92yS\xcaS@NJ\xc0E\x86\rT@\ta\xa3\x95\xaf\xd8S@f\xf7\xadRx\xfaS@\x04\xb8\xae[h\xfbS@\'e\xaa\xb8<\xfaS@h\x9a\x95\xa0\'\x10T@\x8ap\xce2l\xf2S@\xcd36\xf1Y\xd6S@)\x01\xed\x85\xc2\x08T@d\xec\xc0C\xc2\xd6S@o;\xa0\xc8W\xf7S@|\x85\xab\xa1\x9c\xd5S@\xa7]C\xf6n\xc8S@\x1fa\xb2\xc1\x1e\x08T@U~\x10\xf0\x96\xc8S@\xcea\xdf\x15\x9a\x13T@X\xf3\xac\x19_\tT@:\xf2\xc2\x84\x14\x06T@5\x8a\xdcq\x18\x05T@\x9e\xd9\xad\x10\xc2\x1bT@\xde\xac$e\xad\xf4S@#\x0f\xbb\xf6v\tT@l4z\xda\xc6\x12T@\xae\xb9\x1e-\x12\xf6S@\x9b\xbambY\xffS@U}H\x9f\xa3\x06T@\xbf\xcb\x10\xee\xc2\x08T@EP\xe5- \x04T@5\xefx\xecx\x05T@\xcc\xe8\x91t\x95\xf5S@\xd2qB\x7f"\x12T@&\x9eI)\xac\xffS@~\xcd\xfb{P\x08T@\xbf\x95\xd8\xf7E\x05T@Z\\]?:\xf5S@\xa2^\x8b\xb7\xab\x04T@\xafwa\x90X\xf6S@\\K\xdd\xac)\xf5S@0\x7f\xfcnc\x04T@j-r\xcf\x8a\xfaS@\xa5\x1e\xb5\xde\'\xcbS@{\xaf\x0c\xf2B\x1dT@\xc3\x9c\xb5\x84\xc8\xf8S@\x8bI\xff=\x93\xf8S@\xf4V\xb9\x91x\xf8S@\x02\x01\x0c5e\x03T@\xc5T \x12\xd8\x03T@$\xb7.aN\xf8S@G\rC\x15\xe4\x00T@F\x1dd\xd4\xaa\x12T@\xb7\xfe\tR+\x10T@\x89\x1d\x9a\xd8@\xd4S@\x08Up\x08}\xfbS@\xe8wg\x1bR\x01T@\xf6*\x05\xb1\x8d\xfbS@\xaf\x91\xa8\xc4\xc9\xaeS@F\x17g}p\x11T@z-_\xe3\xca\x1aT@\x95\x93\x15\xda\xca\xb8S@O\x95\xb2\xba\x1c\xd0S@\x07\x08\xda\xc2\xda\xcaS@\x93\x1f\xdeU\x8a\xfaS@\x96\x88\xf7][\x0eT@;\x8ft}\xf0\xfcS@%\x91M\xaa\x19\xf8S@\x15e\x05\x1e\x9a\xcfS@nV\xac1\\\xfbS@%K}\x8e\x87\xfeS@4\x8e\x18\xafn\xfdS@Y(\xef\xfe\xaf\xffS@L/t\x9b\xd8\x12T@)z\xd4\xb7"\xcfS@\xd2\xc2>&z\xfcS@\xd5s\xba\xcbF\x12T@\xe3\xcfd\xa4D\xfcS@E,8X5\xfcS@\xec\xddA-\xae\x03T@\x85\x10\x7fu[\xf3S@\xa9&\xd5\xe2\xca\xe6S@eT\t\xe8~\xf1S@9\x8f\xa0W\xa0\xc1S@\xcc\x8d\xb5\x1a\x1a\xc1S@c\xfd\x99\xa5\xb9\xf7S@\xda\x1b\xdb\x8e\x9d\xfaS@p\x9b\xbe\x95r\xc7S@\x02Be\x80\xf4\x0bT@\x84\xb8\x9e:\xd7\xf4S@\xbar\xefe2\x10T@\xc3\x08\x0f\x9f\xad\xd6S@)h\x13\xef\xb0\xf9S@\xa7\xdc\xeaKn\xc3S@n\r\xcd/\x9e\xf9S@\xe2\xcb\x19\xf1v\x0eT@,\xc9\xb64\xb1\x08T@\xe7\xf8\xb3\x07\xd4\xe3S@\x9f\xefN)\xcc\xf9S@t\xb3\xdd\xf1D\xfeS@\x1a\xe9\xd7:\x12\tT@\xd8\xedq\x949\xfdS@\xe1\x15\x90\x05\x94\xc7S@\xad0\xfa[\xbd\xd2S@~\xf2,\x7f\xe0\xf4S@V\xea{D\x8f\xe3S@\xe1Y\xebV-\xc7S@T$\t\x1dC\xfcS@B[\x1a\x14~\xfaS@z@n\xe5\xb5\xdbS@E\xf8B\x1d\x90\x01T@qw%\xa0]\xf8S@W\x83\x9bo\xd9\xf8S@\x9a\xc4!\x92^\x0fT@Ixz\x83,\xdeS@\xd0B\xef"\\\xfaS@rh\x97\xd65\xf6S@_\x1dt\xaaQ\xf6S@\xc1.tI]\x10T@\xe6*\n;\xa7\x02T@M\xbc\xa0kG\x0fT@#~\xeb\x84~\xfcS@u\x1b\xcd\x11 \x0fT@\x01\xea\xa2\xf0\xf9\x0eT@x\xd1@bg\xffS@\x0b \x0b\xe1s\xf6S@\x87\xa3$\xe4\x0f\x06T@b\xa0\xed:]\xdbS@\xd3p\x81\x01\xd8\xf5S@\xa4\xdb\xd6\xdb\xe6\xfeS@\x07\x1b]\xbb\xb5\xf4S@\x1f\x01\x9f\x9d\x88\xf4S@\xff\xc3\xc3\xba\xe1\xffS@H\xdb\xe4M\x9a\x0eT@\xdf\xec\xfb\x0f\x96\x0eT@\x01\x86B\x87\x16\x0eT@\xdb\x01\xa5e\x0c\rT@>\x1cx\xbf\xdb\xfaS@\xea?\x17s(\x01T@\x14\xad\xd9\xdc7\x11T@\x0b\xfc\x93"6\x10T@\xb8\x1c\xb1$\x90\xf1S@\x0e[y\xeeS\xf2S@\x04I\xca\xaf\x94\xfaS@u e\xb8/\xfaS@42f\x87/\x11T@\xba\xe9o/\'\xdbS@\x06\x06S\x9f\xa3\xf4S@\x0e\\C\xf5\x99\xceS@\xf8"[\xd6\xa6\x0bT@\xa9r\x18h\x8a\x0bT@\xdf}\x1aC\x18\x0fT@F/\x05\xe6O\xf7S@\xd0Oe\xe0\x05\xf2S@\x80\x08\xcc\xa8U\xfcS@\xfc\xfd\xc6q\xdb\x0eT@\xaa\xd8KA_\rT@\xcb"\xd1\xdd\xcf\xefS@\xf9G\xfc\xba\x14\x10T@\xf4\xb0\x98\xcc\xed\xf5S@\x8d\xcb\x0cw\x80\xf5S@\xe1J\x1b\x15\xea\x0fT@?%\xd9\xc5P\x12T@\xd2q{\xe1\'\x11T@\xee\xdc\xf5\xea\x94\xecS@\xa4\x14\x00\xd6\xc0\xf1S@\x9f*t\n\x1b\x12T@|\xc5kK\xde\xebS@(t\x9a\xb9@\x08T@\r?Wd\x9e\xebS@\x84\x89j\xe9\x00\tT@J\xe6\xf8n\x9d\xd3S@D;\x9dq\x9b\x13T@\x03\x8b\x0e\xec\xad\x13T@\xdc\x05\xe2\x0b\xce\xefS@D\xb1\xac\xcf\x12\xc9S@\xba\xb8zo\x9c\x0eT@:\xef\x95\x0c\xd7\x0eT@\xbckR\xcb\x03\x12T@\x89CV\xb2\x1e\x12T@\x8a[\xc2\xa6/\xf1S@\x1a\x0fyD:\x10T@c\xee\xc9\xee\xb7\xe4S@\xdc\xf3\xd2\xa9\xe9\x0eT@\x12\xb5\x83\xba\x1b\x08T@\xf3gs\xef\x12\xe5S@R\xb8"/I\x0bT@\xc9\xb0\xb1\x9f\'\xefS@@\x9e?"\xca\tT@\x80!\\}p\x11T@)\x91\xa3\x90\x03\xe6S@\x0b\xf5\x17\xec\xbe\x10T@|\x91\x87\xae\x15\x10T@Qm\xa1.~\xecS@\x19\xe3\x91\x93q\xeeS@\x1faNSa\xe7S@\xaf\x8f\xb7{\xdd\xeaS@\xcb\x90\xa5\x83\r\xe8S@\x890&Y\xe8\xeaS@\x89vtZs\xe7S@\xda\xbdDy\x02\xe8S@\x88\xd0\x87\x91\xdd\xe6S@\x94\xc8\x1c[\xd6\x03T@>j\x01c\xfe\xe7S@:\xcc6\rt\xcfS@{k~\xef\xa8\xe7S@:6X\xe7\x8f\xcfS@\xd4\xfa4\xc2\x7f\xe6S@\xb3=Pi\x7f\xe7S@E\x87\x9dP{\xe5S@V\x97b\x95U\xd6S@\x1bA\x10\x08/\xe8S@\x97\x9a\x0b\xbf\xb2\xe7S@\xf01\x85SL\xe8S@\xfe\x0c\xa3M\xc6\xc1S@\x17\xb4<6\xd5\xd7S@8\x0cP\x94\x8d\xe3S@]?\xc1\xdb\xde\xe5S@1\xe5gn\x9c\xe6S@q\x94\x8a\xed-\xe7S@l<\xc3Y\xd8\xe8S@\xf7\xfb\x17Ct\xe6S@\xf0\xc4\x93\xc6\xb6\xe5S@\xa7/\x87\xc7\xde\xe8S@M>L\x0f\xf6\xdcS@\xff\xc2\xed?<\xc9S@\xde\xf6\'.+\xf7S@\xaa\x01\xc4\xa0a\xceS@\x03E|\x16}\xf9S@\xf7\x08\xb4<n\xdcS@\x12:;\n\n\xe5S@_{\xa5\xaa\xa6\xcfS@\t.\xf2\xaf/\xe5S@\x17\xb4\xff\xdc\x01\xf8S@#\x16\xbb\x08\x04\xe7S@\x8d/\xe0i\xb5\xc0S@\xfe\xca\xad6\xea\xe6S@\x15WFL\x03\xe5S@\xcc\x0f\xa5\x18z\xc5S@\x1a2\xfa\xcf\xea\xf3S@05|u\x93\xdcS@\x06is\xa7?\xceS@g\xec\x19B\xab\xf1S@Q\xd3bm\x96\xeaS@\xb07$\x0b\xda\x10T@\xf6&\x90\x12\xb2\xe3S@^\x9c\xb4\xef\xfa\xe5S@\x9co)n^\xf8S@<\xdb\x9dx\xd0\xe8S@\x87\x9f\xc6|A\xe6S@?N\xe2\xdf\xb5\xf8S@\xe6\xa7\xebc\xfa\xf0S@j\x84\xdc\xfe\x90\x02T@\xff$j\x18\x84\xceS@5\xc2Df\xa1\xf2S@\x01\xcff\x82\x10\xf4S@s\x07_5T\xf4S@i\xfe\xb6\x1f\x9c\xe6S@6\xc3\x90\xb8\xd8\xf6S@$4\x1f\x06\xa9\xd5S@td\xaao\xa7\xecS@*\xb4a\xffO\x0cT@."\\9\x8b\x02T@@]]\xcc\x84\x0bT@(\x8b\xb2]\x85\xc4S@\xad\x90*.\xa1\x0eT@\xc9\xc2|\xbaX\xd8S@\x99\xbei}\xa6\xc7S@\xd5\xc2\xa7M\xaf\x0bT@\xc5\xae\xff\xdef\xf1S@\x04\n\xe3\xa5\x92\rT@\xa0fs\x03\xcf\xeaS@QR\x8c\x1f\x9e\xe9S@5\xbd`$\xbe\xd1S@M\xdfWZ\xe7\xcaS@\xc1\xe6Q"X\rT@\xa4\xf5w*/\x0fT@\xfa`)\x81\x1d\x1eT@\xd8z\x08|)\nT@\xd2\xea\xd0\x1f\x02\xf3S@\xef\x12+\x92?\xd0S@\xfc"\x12\xc2\xdf\xe5S@y\x11!\x94\xfb\x0fT@\xffW\xa53\xa6\xf7S@M\xa9XS\xa3\xefS@\xeb\xbb\xb2sr\xeaS@g\xd7q/\x00\xf2S@\xdf\xdfIrU\xccS@\xda\xb5\xcd\x00\xd2\xf1S@\xa4,\xba\x96\x0f\x0cT@\xefQ\x1b\x97\xcb\xe2S@=\xd2\xd9}l\xc1S@\xf5\xf1\xdeu\xb4\nT@\xce\xdf\x82\x05\xde\xd2S@f\xf7\xe5\xc7\xb4\x10T@\xaf`T\xc2\xf5\x0cT@\xcb\x89\x1e\xec|\xf3S@\xfe\xf1(7q\xf4S@\xdbg\xbcm\x8f\xd9S@\xc6\xec\x96\xf1\x96\xc1S@\x86\x0c\x87m)\xfaS@\rr\xc5Z&\xcbS@iO\xfa\x9d\x1a\xd5S@\x1d\xa6?R\'\xc2S@\x1cG\x08t\xdc\xf7S@\r\xf1\xd8\xea\'\xeeS@A\x0ctd\x17\xf3S@cl;\xb8\r\xf6S@\xee*zO\xef\xe3S@y\x02\x84\xc0\xe5\x07T@\xbd*=z\x99\xf9S@5>x\x8d\x9b\xf2S@\xf5oX\xdf\x8f\xfaS@m\xea\xa3\xa2\n\xc1S@[i@D\x7f\xf2S@\xe3W~\xc4\x08\rT@\xf8)t\xad\xe2\xe7S@\xd8\xca\xb6(\xf0\xc5S@\xdd\xaf45y\xfbS@4\xf2T\x0fm\xceS@\xb8~\xc2\'\xd6\xf0S@\xceFX\x96\xcd\xeaS@8\xb2)E\x9e\rT@\xfc\xbe\xac\xbd\r\xb9S@\x9d\xb6\x95\xba\x97\xcaS@0\xce\xa0:7\xf5S@\x08\xd8hhK\xe7S@\xdfd5"\xcb\x02T@\xd24\xbat\x15\xf3S@\x83\xad\x7f(\xe2\x10T@\xa0\x1b;\xda\x0f\xe6S@k\x10kv8\xe9S@8\x80gh\r\x0eT@y;\x1cx\x11\xc5S@F:\tf"\xedS@\xa9\xe0\x19\r\xc3\xd2S@\x1a\x89ZE{\x0eT@v\xe3\x1a;\xc0\xe2S@\xa0\xac\xb2vz\rT@\xbf\xa4\xcf\xddS\xf0S@k\x1aV\xe6B\xe2S@\xc8\xc14|\x97\xc7S@lK\xba!\xb8\xd2S@\xac\xdf2\xf3g\xeaS@\x93\xc7\x19W+\xc1S@3\xad%D\xe7\xf5S@\xcb\t\x9f\xdb\x9a\xe6S@c~\x89\xaf\x17\xf8S@\x1btC\xe0)\xc7S@\xcaO+\x97\x9a\x07T@*J\xd2; \tT@\xca\x88\xf0\xc3\x90\xf2S@\xf7\x9b\x00\xf0\x97\xebS@\xb9Z\xb0\xc0|\xeaS@\xb3\xba\xbc\xcd\x93\xefS@\x9a\xce\xaa\x8bO\xe8S@\x12\xfbYD\xc8\xedS@\xf8\xde\x8aqX\xe8S@6\x9ab\x92\xe1\xeaS@\xd0\xcb\xf3\x94\xb1\xeaS@\t\x8eb\x17\xed\xe7S@\xd6\xc2\x9b34\xe7S@k\t>q\xc0\xe7S@\xa3\xc3\xb6\x91\xdd\xe6S@\r\x8e\x1e;\xba\xe9S@Y\xcaV\x85\x95\xe6S@\xe4\xf0!k0\xd2S@\xb2\n\xc4\x01~\xe6S@\x1dNW\x8c|\xe7S@u8\xd0M\xfc\xe7S@-5!^\x01\xe6S@~\xcdJY\x8e\xe6S@\xc6\xcb_:T\xe8S@g\x9cYK\xde\xebS@,x\xf0\xa3\x1a\xe5S@\xcfWw\x8a\x0e\xe8S@8\xdb\x12\x85\n\xe7S@A2*\x14\xf9\xf1S@\x92x\xccv\xbb\xe6S@\xee\x9b\x90\x1a\x93\xecS@\x80Z\xf7e\xdb\xe5S@S\r\xa1\xe3\x04\xe6S@g?\xab\xa2/\xe7S@-\x81\x7fF\x95\xf1S@\xfa\x87\xa3\xa9o\xe6S@9\xbf\x128\xb4\xecS@\xf3\xaf\xd70\x98\xe6S@\x94\x9f\xab\x8b\xf2\xf1S@\xdc*;\xb4\xa8\xe3S@\x9c\x11\r\x8e.\xe8S@\x17*=\x05\x13\rT@\xbe\x92\x15qa\xe8S@\xcfI8\x8c\x0e\rT@\x01\xca\xf9\x0f\x94\x0bT@\x8d\xa6W\xa8\x8f\tT@\xc7\xd7\xb0\n[\xe7S@\xff0\x96+\xef\xe6S@K\xfdk\x87\x8f\xe4S@t\xa5?\xf4\xcf\xe4S@\xcb\xcfg\xa0\x84\xf5S@\xc3\x11\xe0\xff\xe7\x0eT@\x89\x92\xf5CI\x0bT@\x08z\xc1\x1d\'\xdeS@D5\x13\x153\x03T@0),\xe0\x89\xf5S@\xf5(7\xb2\t\xf2S@4D\xfd\xe4\x9d\x0bT@2\xb2<T\x90\xf2S@\rm\xc1\x01L\xf7S@\x95\xbdC}\xd4\x0fT@\xeb\xc0u\x07\x1f\x0fT@\x8aQ\xb9F\xa5\xdbS@\x0cxL\xfc\x97\x0eT@\xbb\xdfH7N\xf3S@*\xa5\xef\xe0\xa0\xf3S@1v\xd2w\x82\xf1S@\x82\x14\xe4\x8a\xd2\x0bT@\xfd\x1a\xc0\xd7\xa1\xd1S@9|\x98*\xf0\xf1S@\x0b!\xb2\n\x0e\x10T@\x883O48\xdbS@\xfe\x0ce\xc9]\xf2S@}\xa2\x84z\xc9\xd9S@\xb2\xd2iAw\xf4S@\xe8B\x95_X\xd9S@\x11\xb2\x99H\x13\xf3S@\xc4\xd6\xbf\xce\xe3\xd8S@\x15{\x98W4\xfaS@-@r\xec\x9e\xd8S@\x85\x8e:\xd2\x7f\xd8S@\xbe\t\xe1<\xbf\x0eT@\xae\xde\xa4\x9d)\xf1S@K\xea\x0e^5\x10T@\xf1\xf3\xfc\x9b\xad\xd7S@\xd5\xb0\x03`S\xd6S@\x1e\xdd\xe07E\xf2S@\xbb\xb4\xed$\xc3\xcfS@\x0br\xa7\xd5\xdf\xfaS@vJ8\x92\xd5\tT@\xef\xe6\xca\xd7O\xf8S@}\x94\x0e\xbdo\x00T@G\x9bn\xa1\x92\xf4S@4F\ts\xb8\xf4S@\x94d\x1d\x08}\xf6S@\xc2\x8fH\xb6)\x0fT@d>\x842k\xffS@ \x1f\xab$\xf7\xf5S@Q\xbf\xafMf\x0fT@\xd5\x12<\x06\xcf\x00T@\x9c\x87yT\xce\xf8S@\xcc\xe0\x81\xe6{\xf6S@v\xf7E\x1d\xd6\x08T@\xd6\r\xd4\xfd\xde\x0fT@\xc2\xab\x03C\xa0\x10T@9-\xe9\x80m\xc5S@]\x88\x0f\x1e\xf4\x0fT@w0\xe8\xae\xf2\x10T@Tp\x9b\x16\x8f\x10T@\xbdR\xca\xf5\xf9\xfbS@\xfe\x1e\x90\xc20\xfcS@\xdd#Ha\x80\xcaS@\x8d\x82\x95\xe3t\x0cT@<\xc3\xddU\xd2\x11T@X\xe8\xa9\xd6\xa2\xffS@\xab&\xc7\xf2h\x12T@&u\x1e\x00!\x12T@\x8f\x18\xbd\x9f7\x11T@?\x8c\xccm\xe6\x06T@\x9aU\xcd\x02\xb6\x0eT@6\x89\x16\xca\xca\xffS@\xdd\xd7R\x193\x10T@\xda\xa8\x84\xe5w\x10T@H\xb0\xed\xf4\xcd\x13T@w\xb6&\xad\xdb\xcbS@\x8d\'\x8d\xd8\\\xfcS@\xe3\xf0Q\xd9!\xc9S@\xc4\xa2\xec\x04\xb4\x1bT@\x8d\xeb*\x10\xbb\x0eT@U\x88\x85\x8bO\x07T@\xb5\xfdn\xb0\xdc\xd2S@<\xd0\x81\xe4(\xe7S@\xc7\xfa1\xa81\xd1S@(\xd5\xa3F-\xfcS@\x06\xb8\xc3[\x9f\x02T@\xa3$y\xb0\xa1\x0fT@\xefc\x93\x97\xb4\xd1S@j)\x02\x95\xe0\x10T@\xa3\xf3\xb7\xf0&\xccS@>\xbcj\xc4$\xe5S@gm\xcf\xdf\xf0\xcaS@\xcb\x8b\xa2U\xa4\xe4S@?\xab\x8eb\xa5\xc7S@\xf328\x02\x9c\xcaS@n<\xe3\xe3\xdc\xf5S@\xfb\x80\x0e\xc5<\xfbS@"\xcbf\'c\rT@\x18lF\xff\xeb\xa4S@\xf8\xe1hy\xb0\xcdS@\xf2d\xa3\x14\xda\xfbS@\x9f8\xa8\xb9{\x11T@\xed\x84\xab\x87(\x0eT@\xd4\xf6\x06\xe9\xee\xdaS@\x88eyf \xd2S@\xbbn\xeb\x07F\xd3S@\x08sj\x15\x15\x0cT@\x8e\xfe\xa6\xfc\x0b\xe9S@r\x94\x1b}\x01\xe6S@p\x13\xe4\xd9\xbf\xceS@|Q\x15x\x11\xc5S@}\xb7\x15\xba\xca\xd9S@\xf6\xf3t\xb2\x17\xc3S@\xe8\xcf\xae\xc4\x8b\x10T@\x8d ]\xad\xe2\xe7S@\x8cr-\xea\n\xe7S@\x18\xd8\xfd\xf9\xfe\xe8S@\x1b\xc0\xf7\x0bd\xc7S@\xa5o?\xb4\\\xd8S@\x14\xb7\xacO+\xe8S@\x0e\x8e\xfbU\xcc\nT@\xc1\xb4\x99"\xc0\xd1S@~\xd6\xc5\xf3f\xf2S@\xde\xe96\x94:\xfcS@\xa5\xa5+\xa2{\xf4S@N.\x82\x0e\x0c\xf5S@\x06x{\x82[\xffS@\xf31X\x88\x9d\xd4S@\x99X\xf3\xf2\xc4\xc2S@\xfc@\xd4\x15\xfd\xf7S@!\xd4\xb7Uw\xd6S@\x1f\xa6\x7fM.\xe4S@\xb4\x8f&?~\xedS@\x99l\xab\xf8\xcd\x02T@\xb5\xd0O\xa1\x87\rT@\xbf?\xfbj\xe1\xe2S@\xe6q\xd7W\xdf\xffS@\xed\n6\x06\xd8\xe3S@\xc53\xdd\xd7\xaf\xf7S@\xf4+\x9a\xb7>rS@<\xc2\xa4\x99\xe3\x10T@\x96F\x1a#\xac\x08T@\x9b\x87(+\x00\xcaS@\xf41W\xf5\xbb\x0fT@"\xd8\xd7>F\xe3S@\xc5\xdc_l\xd6\x1bT@\x1d\x99\xb5\xe3\xeb\xe4S@\x9b\xb4\r#a\xd5S@5\xb7\xf4P\xd8\xe8S@\xa1\xa3N\x14\xa6\xe6S@\xe6\xdfpP\xa8\xe4S@\xa3\x1b\xb6\xcfV\xdbS@#\xd4hd.\xe7S@\x11\xbe\xaf\x8d\x05\xe6S@\xd1\x00\x89:\x95\xe4S@\x19\x15h\xa9-\xe8S@F8\xd6\xfaC\xe7S@\xf8\x06\xaa\x13f\xd9S@\xd6\x1a0\x0c\xa6\xe8S@N@b$r\xd8S@\xacW@ \x90\xe6S@\xdd\x83\xd5\x9a\x92\xe7S@=\xaf\xd5\xda\xab\xe8S@\xec\xeb\xad-L\xd7S@\xca9\x8cX\xf0\xc8S@C.P=\x07\xe9S@G\xb8H\x82\xf0\xe7S@\x98\x80X1O\xd6S@u\x9aR\x81\x19\xe8S@0#`\xc7D\xd7S@PA\xfbd\xc6\xd5S@\xf5\x81+\x1c1\xe8S@\x1f\xff1!\xc9\xe4S@\xc8\xd1\x1a\xed\x1b\x08T@\xa7\x9f\xd9\xaac\xceS@*}@\\\xd0\xf5S@=\xae\x7f\xa3@\xf1S@D\xa5\xecc\x96\xe7S@_\xe6\x0e\x07\x9b\xcfS@\n\xc7; \x9f\xecS@\x84\xea\xd8Vz\x13T@@\x06\xd8\xfd\x8e\xf0S@oH\xbc1\xa3\xf5S@,\xa5\xa7\x1c\x17\x10T@\x9e\x95\xf6\xa8 \xf2S@\xe2\'\xba,\xc8\xf5S@\xea\xe6\xc0\xbb6\x11T@\xe2\x16[\xf2\xd1\x0eT@ \xcf\x1c\x17W\xf3S@\xc6\xb1\xea\x14\xb8\xf1S@\\o\x83\x9fP\x10T@RE\xac\x8ff\xf6S@\x11=N\x0eu\x11T@\x92rc\xf1Q\xfaS@\x80U\xca\xd7o\xf1S@?yYM\x85\xf4S@4\xf7\x03O\xb3\x0eT@1\x91X\x10-\xc9S@\xa1\x05t\xc0\xc6\xf8S@\xd7v\xdd\x9f\xd8\x00T@\xbc\xc3\xe9\x13\x85\xc8S@\xc1\x12\x85\x1d\x12\tT@L\xc8\xaa\xf9\x90\x01T@B0\xb4"\xbf\xc7S@y\xac\x82\x9e&\xfdS@}}\x92]B\xfaS@\x1ac\xcd\x9e\x10\x0bT@\xacfW/b\x10T@\xfe#\xef\xebZ\x04T@DX\xf6\x80m\xc5S@3@2\xe1~\x07T@t\xa1\xa3\x97\x97\x18T@\x1dS\x86\xf3L\x0fT@-\xef\xd3\xd9\xbd\x08T@\xe7U{\xc8f\tT@\x85\xed\x9ek2\tT@\x80\x15`*\x13\xd7S@\x11a\x80\xa4\xe0\xc0S@rIb\x8c\xa3\tT@\xab\x19\xb4T\xe0\x0eT@\xdd0\x19\xa3\x8d\x0bT@f\xfeb\x06\x9b\xe6S@WiZ\x84\t\xe9S@\xd2\x7fXF\n\xe6S@9\xdc\x08\x04\xd7\x0fT@\xcbC\xffn\x16\xe5S@\xa5\x87E"X\x0eT@\xc4w\x99L\x1e\xe7S@\xa3\n,\x7f\xbf\xe6S@\xbc\x07\x9f\x19v\xc1S@aX4\xb7\xae\xe5S@\xf3<\xbf\xcd;\xe4S@&\x86\x0e\x1c\x89\xd2S@\xb0W^Y\x15\xf3S@\xe1\xfb\xd12\xa4\xffS@\xc0<\xb1\x808\xfcS@\t\xe9\xcb\x119\xcbS@[\xe0\xf9\xbe\x84\xf7S@\xd4\xb8JF)\xf3S@\xd9Z\x16\x84\x92\xc0S@V\xfbB\x8c\xe4\xe1S@d\xfb\x86[]\xf4S@\xb3>\x9c\x00\x17\xe5S@\xf4a\x12Bx\x08T@~8\x96\x02\x03\xd8S@P\x04B*\xbf\xe9S@\xe6d\x19\xef+\x01T@\x1a\x1b\xb1-\x92\xedS@\xc8\xae\xecM9\xe7S@\xe9\x8dO\xe83\xc7S@\xde4\xec\xb1\x87\xccS@\x86\x15w\xf09\xfdS@EB\x96\xf3R\x08T@f\xf8G\xf7[\x10T@\x92^|\xec\'\xd8S@[\xf0\xbc\xfc\xd4\xc9S@\x89?\xdc\x96"\xe6S@\xae\x1c\n\t\x06\xb9S@\xabL\xdc\xaa\x0e\xe9S@\x9dq\xb0\x80\xe3\xf7S@'
p22
tp23
btp24
a(g3
(g4
(I0
tp25
g6
tp26
Rp27
(I1
(I1565
tp28
g13
I00
S'5\x9d\xe4J\x1e\xf9\xf8\xbf\x99\x9b\x03\xa0\x05\xdc\x8b?\'\xa4!\xefL"\xf9\xbf\xa3B\xd7\xc0~0\xf0\xbf\x96t\xb2\xdb\x9b\xdc\xd7?\x88Z01`\xda\xe1?F\x81@f\x88{\xde\xbfks\xf1\xdf\x12\xef\xf5?\x86q\x82\x04k\x86\xf0\xbf\xdbf\x15\xbeMa\xdf\xbfB:\xf2 \x15\x91\xf0?X\xbd\xbc\xad\xc98\xd7\xbfk\x05\xccG\x88\xeb\xd0\xbf\x05\xf5\xd4\r\xaa4\xa8?5\xd7\xefL\xdbM\xf9\xbf\x08gw\x96\xf4\xcf\xde?\xda\xf0\x1c\x15\x15\xe8\xcb\xbf\xd68\x9es\xa7\xcd\xfa\xbf\xb4BL\x86K\x05\xd9\xbf\xdd\x01\x9dq74\xef\xbfd\xf5\x11A\xc5\xad\xdd\xbf/\x85\xa1\xee#U\xea?aM\t^\x18q\xee\xbf/[\xbd\xde\x7f\x15\xf2?f\xab\xe3Q^\x08\xf6\xbfs\xf9\xfe{\xd3}\xf1\xbf\xe7\x82M\xbd\xff\xe4\xed?\x17\xf3Vo\x0b|\xeb\xbf\x18\xb9_\xc6vw\xef?p\xc8\x9c\xfd\x0et\xc4\xbf\xb1\xf1\xe4J\x1a\xb3\x05\xc0\x9c\xf4\xf7\x07\xf6\x97&@\xc5<\xa71T\xbf\xe1\xbf\x14q\x9a\xd0-\xf1\xf0?k\x19\xa6h"\xc4\xeb\xbf;>\xdb\xe1>J\x97?xSl\x07\x16\xb6\xeb?\x98=\xc8a\x16n\xe1?\x88"I\xd1\x84\\\xc2?*{6\xfc\xca\xe0\xe1\xbf\x01c\x84\xabU\xfa(@x-\x8b\xf8"z\xc1\xbf\xd1i\x1c(\x1f)\xdd?\xa7uh\x81\xe5\xb6\xdb?2\xfd\x9a\x1ctx(@BX,\x93\x15\x15\xdd\xbf\x81\xd9\xaa\xc6i\xba\xe0\xbf\xee\x1c\xbd\xc9|T\xf4\xbf\xfcRw\xe5_q\xde?S\xc5\xf3\xbd\xb7 \xf3\xbf\xef\x9d\xcc6#7\xf4?$1N\xe8\xc8\x9f\xda\xbf\xf9\x12n\xe4]\xd9\xe7\xbf\x85\x01\xb7A\x07\xd6\xd8\xbf\xaa/H\xc1\xe9\x8d\xe0\xbf\x11\x9ff\xediH\xe0\xbf\xee=\x9f\xb8\xcax\xf6\xbf\x83\xa1\x01\xb4)\xb5\xe0?\xdef\xf11Y*\xd8?\x90\xe1l\xdeZ\x96&@\xe8\xcd\x11\xcc@e%@f\xbf-\xc2\x00@\xe4\xbf\x9d\xb6#\x877:\xa9?\xc1\xf2P\xe58\x86\xde?\'\xb7[\x97>h)@YN\xb3j{_\xf1\xbf\xdf5|\x88\xa7\xe2\x92\xbf\xad\\\xd1N\x1d\xd4\xe6\xbfq\x96K\xcd\x04\x0e\xe7\xbf_w`k\xe2?\xfb?O\xd5\xb4\xf3\xedP\xdc\xbf\xb9l\xe8f\xb94\xe4?\xe7\xc6hg\xb5*&@\xd6\xae(\xde\xd8\xf0\x13@\x82\xfb\x83-r\xd0\xde\xbf\xc2R@SvK\xe4\xbf\xa3\xa44\x0b\xdf\xf8\xd6?\xeb@\x9e\xd2\xc3\xa7\xf6?\x8c\xb1+\xf0\xc5H\xe6\xbf\x9c\x13\xf7\xa7\xb0\xe7\xe3\xbf\x0c\xd6\xc5l\x80\x97\xd0?\x97\x88\x93\x03\xd8\x9c\xf0?\xf1\x16\x19A5\xa5\xfa\xbf\x86/\'o\xe6\xcd\xcc?\'\x0bn\x91\x04N\xf7?\x95\x87mndq\xdc?\xf3,\xbd\xeaam\xd1\xbf \xedW\xb8|6\xf9?\x16\xfa\x97\xa1\xd0\x8a\xc5\xbfJ\xe3D\x84[\x96\xf0?\xa1\x03\xccb\x1aB\xf5\xbf\x84hM\xcaN\xf2\xe8\xbf8\x7f\xae\xfc!\x14\xdd?\x83\xb2\x04I\x9f\xe0\xc3?\n\x0f\x98\xf1\xe7\xbb\xdf?\xcb\xe5;\x83\xd9o\xa4?\xf5\xa6\xb8\xb3\x19\r\xf4\xbfX\xffy\xa2\xfc\x9e\xb6\xbf\x9b\n\xee\xd0C\'\xe1?_\xa6\x9c\x10Qg)@]\xd6\xe3\xcb\xdbn\xfe\xbfY\xdc\xde\xfa\xe9\x0c\xbd\xbf\xf1B\xf1q@\xab\xee\xbf\xeb\xdc\x91\xddU\t\xed\xbfEcxc"\xfa\xc8?\xc3\x12\x7f\x92\x18\xb8\xc3?\xad\x07mf&H)@\x02\xb4}\x99U\'\xe8\xbf"l!\x82I\xf3\xc2?\xf3\x16`D\x90\xecA\xbf,\xf62\x19\x8d5\xd9\xbf/\x9d\xa3b/2\xe3\xbf\r\x90\xafO\xa1\xd7\xc2?\xe3\xdd>\xa5\xcc<\xd6\xbf\x07\xd6\xf2\x81\xc7\x97\xf2\xbfR^\n\xed>\x0c)@%\x85\xdd\xeew\xf0\xf6\xbf_\xa77\xcd\xa6~)@\x96\xe38\xbf|]&@\x12\x80RM\xa1}\xda?\xd6\x0c\xadC\xc5\xae\xf9? \r\xb3\xeaf+\xc3\xbf\xd8?*\x0bU\xc4\xf1\xbf\x0f\xe0\xed\xf9\xa6/\xd1\xbf\x93i\xcd\xa6\x97;\xf1\xbf\x1fS6\xf8`-\xd9\xbfH:u\xfa\xe4*)@5\x18\x0f\xd0\r_\xf5?E\x0c-U\xe5D\xf7\xbf\x84\x07\x12s\xb0\x9b\xf5?\xa6\xe3\xf5\xb3BR\xc0?\xd0\x94vO\xcd\xe6\xcc\xbf\x9a/\xe4FZ\x19\xad\xbf\x97\x8f\x97\xff@\x01\xd2\xbf\xd6\xe5\xdei\xf96\xd6\xbf\xa1\xc9K\xce\xf5;)@\xc8}\xd0\xd1A8&@ \xfa\xc9\x0f\x19m(@HY\x18\x10\xa5\x0c&@\xd5\x9a*{\x10\xcb&@\xf3o\xa0\x82\x17\x91&@\xcd\xc8\xbc\x7f$H\xe4\xbf>\x9e-\xa7\x82&)@\xf5\xac\xb5\xf9$\xa3\xf1?\xb12\xccA\x9b\x03\xd9?\xa4r!\x16PA\xec\xbfS\xd5(}z7)@!\xc5X\x86LQ)@9\xc3\xda\x1a\xd6\x06\xcd?\xf2h\xde\xe2\x7f\xfe\xec?\xa18\xfc\xf8Ud\xd3?\x8bJEIml\xca\xbf.#\xc4F\xf0k\xeb?k\x8e6yP\xf6\xf0?\xa5\\\x0b/\xb1q%@#\x13\x181Y\x9b\x9c?\xb1\x8f\xcb\xb2cT&@\xb5\xe5\xbe\xf6\xd9\xb0\xd2\xbf\xa5\xc7\xc1\xed\x10\xd1\xd1?\xee\x7f\xd1\xc6\xa6]%@N\xe3\xe6\r\x8a\xb6(@\x08qd\x18S\x05\xe7?\x06U{"\xc5\x00*@\xfap\x01\x81\xb1\xba\xf9?Z]\xb7\xb3(\xdb\xf9?ak\x84\x80\xeb\x97&@\xa9\x91\xfcD\xf7\x90(@*\xc6&a?\x99(@A\x87\x896\x8fd\xeb\xbfb\xff\xce\xb2\xb5\xfe(@\xc1T\x9a\xceC-&@\x9ce\xd1\xc6\xd2](@Fq\x90,\xfd\x94\xea\xbfB\xc4\xc5\xb7\x19=\xf4\xbf\x9d\xe5}\x0e{2)@\x04\xfa\xd0\x8b\xebA\xe1\xbf\xa0\xc5\x94\x9f\xc7\xc9\x15@\xf3\x9d9\xededb?\xdaQ$\xb1\x9eX\xaa?\xcf\xa7!\xe9\xac\xc5(@r\xba#/>\xc8\xf4?f\x1d\xbe\xf4\x12a\xf4\xbf4\xf3\xa8\x08\x1ev(@\xc4\xd24\x9cw\xe2(@\xf2f\xd4r\xde\x01\xe0?\x88D\xfdk9T\xa4\xbf\x8e\xf2?\xb9K3\xde\xbf\x958"\xeb\'\n\xeb\xbf\x1e\xec#\x97H\xe4\xf0?\xf1\xd6\x99\xed$)(@y}N<+#\xe2?k\x12c\xb5\xf2C)@\xfc\xbe\x87\x19\x84\xbe(@\x95\xe7\xc5G\n\x08&@q_\'+~\xa2\xdf\xbfb\x02\x01o\xc3T)@\xc4\xd24\x9cw\xe2(@2*\xbb\xea`\xb8\xea\xbf_\xa77\xcd\xa6~)@~\'\x13$\xa0\x98)@\x1f~p\xb9+\xb8*@\xa8\x9b\xba\x94\xa2\x88\xed?g\x119\x98\xd9w)@\xf0\x89\xbb\xd4\xadz\xf6\xbf^\xe0\x9a\xe0q-)@\xbd~?\x89\xc1\xb8\xdc?\xe3\xb7&\xc8y%(@gQ\xb8\xa1\xffNr?\xb6e\xed\x87\x9a!\xe7\xbf\'g:\xdb\xf0f(@\xc9|k}w\x05\xd4\xbf"\xb4n\xf2\xc13\xd7?\x82(\xb7\x08\x9c\xa3&@\x1c*m\xe3\xca\xa5\xec?\x83.=\xb4\x80\xd3\xea\xbfb\xe9-\xd4\x07\x10\xef\xbfb\x89\xdae\x82\x8f\xd9?D\xa5M\xce\x04\x9c(@]x\x8eS\x19$)@R\x8c%H\\e\xed\xbf\xa6.\x12\x04X\xa8%@\xcc\x12\xa8\x82X\xf5%@h\xb9\xbd\xfb\xd4I\xe3\xbf\x92F\xe1[\r\x85(@\xfbk\xb4\r\xe9\x17\xe8\xbf\x84\x9b\xc3\xa4eX\xbb?B\xa8\x14I\xca\x9a\xd3?\x908C\x95s\xc0\xd2?i\x8e8A*\xa2\xe0?\xbc\xff)\x1fzr\xe2?\x17\xce\xfco,\x84\xd4\xbf_\xa0\xf3\'"\xb1\xe1\xbf%\xa0\x1cs6\x8d\xe7\xbf@\x84A\x07S\xf6\xe0?\xd8\x81A\x14\xd2\x8a&@\xf1\x81\x18\x06\x86\xd1\xf1?\xb4\x9b\to\xeb\x97&@\x87\x037\xc2\xaec\xde?#\xc8\xfc;y\xb2\xde\xbfy\xe5\x8f\x8b\xdbx\xd1\xbf\xb2\xc0\xf9N\x99\xbe\xec?0\x0fL\xe9\xa5v)@\xd0\xd4\xd2\x8a\x8e6)@\\\x98\xc9&DP\xea\xbf\xd1\xb3\xb2\xde`\x1b)@GY\x80qnp(@:\xe0\xe2\x82\xf0\x97(@\xac\\\x1a\'\x95\xf3\xef?9\xd6\xaf\xa7\x99\x19&@\rT\x9csy\x11\xe1?\xa5Sc\xa9,\x9e\xec\xbf\x05\xf2&u\x8a\xcb\xb9\xbfQ\xe6\x97g\xd9\n\xd0\xbf\xc0\x9f\xc5\x92Lb)@\xe9!\x7f\xcf\xaah\xfa?B\x9aH3Y\xf0\xe5\xbf\x8f\x06\xccFk\x1f(@\x12\xc3\xedN\xe6%\xf0?\x1b\xdf\x1fnU\x10\xdf\xbf\xdbo\x03\x0bp\x99(@\t~\x90E\xc2\xbd\xee?\xc2\xd4\'$\\\x01\xd9\xbfK\x0c\xf6\xbeW\xcd\xe6\xbf\xeen\xfb4\xca\xf9\xdb\xbf?\xbd\x0885E\xdd\xbf\x98P8$\x8b|\xf3\xbf\xb2\xb5\xb9\x98/T)@\xfc\xffO\xcf\x16\xd2\xda?\t\xd3\x07\xaa\xca\xaf(@\x91\x83_\xc3\xc8\xe5\xf1?\xae\xe64\x9c\xf9\xbf\xbc\xbf\x99\x005&\xfa\x13\xf5?\x04/\xb5\x87\xd0\xb9\xd8?\xb0\xa1\xaa\xd5\x12\xf4\xd9?N\x931\'\x878)@\x05\x9aY\x80\xf3\xee\xf4?\xa0\xa1\xaf\x0e\xe2%\xdd\xbfy-\xae\xda\xdf\x7f\xd2?\x83\xf3\xe0\xb4\r\t\xe5?*\xc0\xbd\x8b\x7fh\xf6\xbf\xf8\x12\xad\x9c\x9fC\xc1?\x8e\x08\x8av~~\xe0\xbf\xcaS\xad\xdc\x92\x88\xc0?a1\x137\xfa<\x8e\xbf7\xc4c[\xc3W\xfe\xbf\xc3\xd0,[\x14\x80\xe2?\xec\xd2\xc1~4\x00\xb8\xbf\xedm\xb0\xca\xbc\xce\xdd?\x9ed\xa6\xc02\x06\xdc?\xfa>\xd6\x13\xc9\x02\xe5\xbf\'\xe5\x9e e\x10\xd7\xbf\xd5\xd3\xd7\xff\xcc+&@}\x92\x1b\xc0x\x17\xea\xbfCv?\x1c\x03`\xdc?L\t\x87OR\xb1|?\xff\x87P\x1b\xbd2\xef?L\xe6A\x90}x\xee\xbf\xf7`\x0b\xa4\xa6K\xfb?\x1cE\x1c\xba5T\xf7?\xbcY\x1d\x12D\x1f\xfb?\xd4X<\xa6R\xaf\xa9?\xc90!\xb3\xdcd\xc2?\x00sJ\xe7\x01-\xfb?\x86&\xf3\xf0W\xb5\xdf?\x88\xc2r\x16\xad{\xa4\xbf\x7f\xe7\xf6P>\x0c\xb9?\x96\xc6\xd2\x8bC3)@,\x9c5\x10\x03i\xfb?we\'\xfaw\xcb\xf5?\xe2\xa7\xbe\xfc\xe6D%@\xc2V\n\x88\xb3\xb6\xda\xbfuL\x9d\x07\x8c,)@r\x11\xc0\xf4[\xd5\xdc\xbf\xb4\x92(\x08\xe9\xb6\xef?H\xdf\x87q\t\xbf\xec\xbf\xb4\xf0]?=\xd8\xbb?\x82`\x87\xf0\xba\xfb\xdd\xbf[\x01\xc7\xe1/\xc2\xe1\xbfQ\x91\x02\xbf~\x1d)@\xcc\x82\xbc\xb7i\xc2\xd8\xbf3\xecMw\xf9y\xe7\xbfT5\xd3\x03\tX\xe1\xbf\xa9\x1d\xcf\xa5\x9e,\xe0\xbf\xb3]Z\xedp\xd5\xee?\t\xe6O"\xc5\x83\xdc\xbfl\xdd`\xf8\x97Y\xe2?\xaf\x84\xde7\xa1\xac\xea\xbf\x02c\xb1\x9d\x81\xc9\xdf?\xa2\xbc\xf5}\x9c\xfb(@EkI\xa8\x89\xb3\xe4\xbf\xd9\xda\x897\xff\x95)@\xaeAs\xf9\x94\xcd\xe1\xbf\xcc\xfc\xb5H\xd4\x12\xca?\x0e\t\x95\xa0"a\xcf\xbf\xece\xf2\xdd\x0e|\xf1\xbfY=\xe0\xaa\x93\xf7\xe1?,\xc8\x01\xb7\x193\xe3?\xdaz\x97u\xe5~\xd7\xbfW\xf9\x93x9\xdf\xe5\xbf\xd5\x89\xff\n\x0e\x8d\xec\xbf\x02Y\x8a\x928\xa3\xf9\xbf9\x02\x02\x8f\x1d;\xf9\xbf\xd5\xecl\xbec\xe3\xd0?\x16~y\x00\x19w\xf6\xbf\x8f\xf7\x1b\xdaQ\x12\xe7\xbf\x83\xb9\x05\x9e\xf0\xd1\xeb\xbfqY\xc3Dxu\xd6\xbf\x1f\xb9\x14\xc5\xee\x93\xe8?L\x1b\x17EO\'\xf0?\x06\xa3\x99\x89\x89\x88\xdd\xbf\xa1\x11\x9f\x94\x15\xe9\xe3\xbf\x1b\xcd\xca\xa6f%\xd9\xbf\xe7;\\NR\xba\xca\xbfr\xea\xfax\xae\x06\xe4\xbf\x0fI\x91+S[\xe1?o\xf2\x8d\xafJ\x9c\xf0\xbf\x85\xa7\xda\xfb&\xfd\xfd\xbf\xb1\x97o\x01r\xbf(@{\t\x1dd\x07\x05\xee?\x81:c\xf6M\xc7\xef\xbf\xa8\xf0\xedY\x1e/\xbd\xbf\xea\xec|\xa6\x0b\xce\xe5\xbf\xdc\x1f\x9bcQ^%@\x17\xa2\xd81[\xc7\xde\xbf\xdf\xd0*\xdag\xe0\xe1\xbf\xe5\x85\xaa~\xcd$(@k\xfb^~J\x8e\xd9\xbf\xa2\xd11\xc7\xbc\xb6\x12@\xe2a\xd6\xc8\xe8\x8a\xf0?L\t\xc2\xb9\xbf\xd8\xf6?Z\xa9\xfc\x8d\x8f\xae&@\x8d\x8a\x8c1\xd9Z\xfe\xbf\x93\xa8\xec\x80\xa3\xfc\x0e\xc0\x991\xc1D\x95d\xb9?=\xb7\x02\x0clI(@4\xd9\x9f\xc0Y\xde\xd8\xbf[\xe0\xa1\xedV\xf4\xd6\xbf|X\xa6\x7f\xa8](@\x9aCm\xa7V\x82\xf7\xbf\xb7}\xbfO\x8c\xfb(@W{\xef\x13\xaa}\xe4\xbf\xb5t\x93\xaf\xb2\x1e\xf4\xbf\xf4\xfd~\x1c].\xff\xbfq\xa2P\x8f\x12\x89\xf0\xbf\xb3\x9d\xe7\xd2CC\xfa?e F\xcb\xb1\x8c&@\x02N\x1e\xd3\x90#\xe3?;\xd3\xba\xec\xae\xe0\xe0?6lE|\xe8\x15\xf0\xbf\xcbCm\xab\xc0\xa7\xfb\xbfP\xb2^P\x8fY\xf9?\x1d\xa1\x04a\xa3\xae\xe6\xbf\x15\xc2~\xf0\x99\x06\xee?\x90\xa8\x13\xa4%\xa8\xe2\xbf\xb2\x18Q\x95E\xdb\xcf?\xfa\xab\xf1\xf3\x9be\xd5?\'\xb7[\x97>h)@"F\x84\x81z\x85\x93?\x83s\x8dB\'\x15)@E\x0eS!a.)@]\x1e\xf7\x82\xed\xf7\xed\xbf\xb7zD\xea\xc8#\xe0\xbf\x16\x08\xdb\xc7W,\xbe?B\xfe[\xa4\xd8l\xf7\xbf\x16RHJ\x1cR\xd5\xbfK\x08;\xe1k\x8b\xf7\xbf\xcc\x96:\xa1\x10:\xdf\xbf\xb5u\x86\xdb\x8c\x1a\xdc\xbf\xb7\xa8\xd6o!\xa7\xf4\xbfU\xb9\xdbP]\r\xe4\xbf\x947\xe6lY#\xf3\xbf\xd5\xecl\xbec\xe3\xd0?,D\x17\xecw\x9e(@\x9c\xc12\x135#\xc3?\xd5\xd3R\xab\xbfF\xd8?\xb9T:h\x11S\xea?10\xb5\xda-\xc7\xf3\xbfr\xd8\xa6\x8a\xd2i\xfc\xbf$\xe9=\xec\x90l\xf7\xbfu\xbaU\x1b>\xff\xf0\xbf\x0e\xd2\xb3\xcdV\x1c\xf5\xbf\xe6\x88\xe3l:a\xda?\xe9\'\x1d(8\x14\xf5\xbf\xfc;\xbf\x8e\x05g\xe1\xbf\xd6\x01\xe8h\xcdn\xe6\xbf\xf0\x01g\xdc:\xcf\xed\xbf4\xb9W\x13\xf1\t\xeb\xbf\xdb\xa6\x13\xb5\xfe\xf1\xda?\x1d_\x92V\xc5.\xf8\xbf%H{\x82\x993\xf4\xbfx\x98M\xee\x9e5\xec\xbfr\xf5\xfd\x05\x98\xda\xe8\xbfj\x80\'\xddd\x9e\xd5?\x1b-x\x81\xa9\xa4\xf7?\xdc\xc2GXv\xb4\xd8?\xcf_!\xa9\xce6\xf4\xbf\xed\t\x9e\xfca\x86\xeb\xbf\x98"#\x93\xbe\xf2\xea\xbf\x12\xca\x1d\x0b\x9f2\xf2\xbf/\x1a\xd7\xa9F)\xe5\xbf \xd6\xed\xc1D[\xe4\xbf\xbc\xa7\x06\xfdg\x82\xe2\xbf\x1c~\xbb\xb8\x18\x9a\xd4?\xc7\x89\xdd%C\xea\x8e?\xa4~\x15\xa8=F\xd9\xbf\xc9,\xbd\xa2\xccK\xe1\xbf\x0e|\xcf\xd2_*\xbb\xbf{\xbe\xd4CY\x9f\xdc\xbfely58\x9e\xc0?\x96Rf+C\x8d\xdc\xbf%\x85\x1dI\x11\x94\xd5?C\xeac, \n\xef?\x08\xfaj\xfa\x9a\xc4\xd4?\x16S\xc8\x1b\x92\xff\xf3?\xafM:fF\x93\xdf\xbf\xc4u\x89\x9e\xd8\xb4\xf5\xbf\xe2l36\xc7\xe2\xe7\xbf,t\xc1Yqi\xf1\xbf\xb9\x82\xd3\xa7`I\xe5\xbf\xfc&\x1b\xcb\xb2\xc8\xee\xbf\xb3D\t%\xa1\xcb\xd0\xbf\x85\xd1U\xde\xc5\xd5\xde\xbf\xf1\x94\xdc\xcf\xec\x91(@6\xac\xdcf\xf0\x04\xe8\xbf\x08\xc0\x85 R9\xf5\xbf\x92\xd3c\x9b\x97\x85(@\xe2\xa3\xc7\x8d\xdc\xd8\'@\x8b\x88r\x91\x87\x01\xe0?\xf9\\p^~\xf5\xe7\xbf\xf8U\xe9t\xd3\x93\xcc?qq^\x02\x94()@\xd6\x84a\xe5,\xfa)@\x91\xfb\x91\xe5\xa3\xa0\xf0\xbf\x1e\xbbFHZz\xc1\xbf%\xb9\x9b\xb6g\x01o\xbf\x10N\x8aH:\x1c\xf8\xbf\x8b\x95\x9b\xef\xd2\xfd\xd1\xbf\xa7\x89\xf2"\xe1a\xf3\xbfT\x96E\x90\xdc\x05\xf0\xbf\x8e\x9d\xbd\t\xdc\x93\xcf\xbf\xd5\xcbQEn\xba\xc7?1\xe6\xbc\xdf\x1f\x19\xf0?%\xb9\x9b\xb6g\x01o\xbfw\xaa$\x88\x1a\x98)@\xb1\x8b\xb6\x0eCZ\xea?\\\x8a\xfe_F()@\x9f\x1f\x82\x86\x1b\x9d)@\x98\xcf\x11~\x0cc)@E\x8b\xa0$W\x08&@\x16\xfc\nI\x98\xfc\xde\xbfb\xf2-\xee\t3\xe4\xbf\xac\x13\x7f\xcb\xd7\x9f\x00\xc0qf\xeei\xb0\xf8\xee\xbf\xb4\xce\xfd\xbe\xfan&@\xad\xb2\xcf\x13\x01\x1b\xdd?HV"\xbf\x08\xfc\xe0?N\xfd\x18\xea\x07\xf4\xde\xbf\xd5Zt\x886\xa3)@GY\\\xccL\xd1\xde?\x8a\x9dj~p\xf6\xc2\xbf*\xeaL\x8d$0)@Q!\xf9\xab\xa7\xed\xa6?q\xcc\xfc\xd9\xa4\x9c\xdc?\xf9\xd3\xd7\xa8\x135\xa2?\n\x82\x86\x81\xad (@\x85K\xe8|\xda:\xd9\xbf\xde\xf8\xa9Z\xdd$\xc2?a\x92\x8a\xd0\x8e\xfc\xe3\xbf\xcf_\x87\xc9$F\xe1?^F\x05+\xd5j\xda\xbf\xccV\x1a\xb4\xfa\xc1\xe7\xbf\xae\x97o\xce}\xa0\xd3?\xa1E`\xcc\xd54\xef\xbf\x84\x13B\xd0\xe9\xdf\xd6?Q\x89Aq;G\xd0\xbfH\x8b\x85\xc9=\xb1\xf8\xbfX\x99\x01M\xa3&\xea?\x98r\xd2l\x9f~\x91?o\xca\x9b\xb9\xb8q\xa7?c\x8e=Z:\x99\xb0?\xbf\x17a1\x8c}\x13\xc0+\xccNR=G&@\xa3s\x87c6\xb2\xe4\xbf\xaf\xc1\xcf\x93\xc7P\xd5\xbf\x04\x8a\xee\xd9\x04\xf6\x03@\x1bT\x8bW\xfd\xde\xd3\xbf{s\x89\x15\'\xae\xf5\xbf\xf3GA\x17\xf7h\xff\xbf\x9e\x17\x85\x0e\x88\xbb\xdd\xbf\xf0\x18\xefz\xba~\xd0\xbf\xc6\x18\xe0\xf4]~\xf2?\xe6\x0cY\xe7\x87\n\xe7\xbf\xb16\xd4\xde\x1d\xca\xe1\xbf\xc2w\rl\xdd.\xd6\xbf)\xfe\xaa\xc8Uu\xed?\xe8\x85_\x90\xf9\x86\xfa\xbfR\xac?\xdcC\x0b\xe6\xbf\xb4\x0f\xf0\x0bg\xc7\xd9\xbf\xed\x14w\xbc\xda\xbb\xd5\xbf\x81\xfaC\t~\xce\xf2?\x0f\x1b\x8b\xf6\x9b\xb3\xd2\xbf\x1b\xd3\x0eM\x1b_\xdc\xbf\xbd\x9bx>\xaaR\xd6\xbf\xa0\xa2g\xcc\x8fm\xd9?|;Q\xf7Ct\xaf\xbf\xd1\x86\xed\xd3\x0b\x98\xd8\xbf\xb7&\x07V\n\xe7\xd4?F\xab|\x1d\xd2\x97(@\xc4\x1c!\'\xf9T\xe2\xbf\xcb\x9f\xe6\x99\x99\'\xec?\x7f\x02\xcb~/Z\xbf?^y_\xdd\x8aN\xcb?\xaf]k\x0e\x14\x97(@\xdb\xe6\xcf\x93\x89Z\xfe\xbf0\xa5\xfdWk\xac\xd0?\x95o"+\xa7B\xe9?\x91\x1e\xd550\x95\xec?{q4\x90na\xcb?K p\x00\xd7\x9d\xeb\xbf\xd7?\x85\xdc\xa6+&@\x80\xbd\x9f?{\xe7~?4\xa8\xd0B\xe4X\xd6\xbf3\x0f\x897 \x93\xd2\xbf\x94\xf0\xcd>\xcf*\xe1\xbf5\x19N\xa9\x15\x8b&@\xa4\x82H\xb6a?\xf9\xbfDWr\xe8\xed\xf9(@\x15\xc7\x9b\xcau\xc8&@\x0f\xc9L\x90\x9dL\xdf\xbf\xaf\x99y\xf6\'\x89\xf5\xbfB\x7fj\xe0=\xbe\x11\xc0\xc0{\xcd4k/\xdc\xbf\x9cdL-\x7f/\xe4\xbf\xbd`\xfd\x18\xeap\xd5?\xdd\xc7(\r\n\xcb(@o\xc7\xabC\xa9\xbd\x03@`\xd2\xdb\xc6\x8ei\x91\xbf\xff\x9c-\xcb\xfd\x9c\xf3?\xc6\xecP\xd7qz\xf5?D8\xda$\x98\x82\xf5\xbfT}\xd1,\xaer\xdc?\xaf\xdb7\x9b\xeb\x90\xe4\xbf\x12\xe3.Q\xdeJ\xe2?\x9a\xfe\x1elLf\xf3?\xe7\x98GY~\x95\xa2?\xe2i#\xe4EF{?\xe0\x88\x04\xbdx-)@E\x10B\xb9\x06L\xdb\xbf!N\x0b\nc\x80\xf6\xbfUW\xbfg\x1dN\xfa?K\x92\x12>\xb1/\xbb\xbf\x04\xe8QT\x87\x10\xdc?\xd6S\xdb\x98\xcb}\xdd?\xce\xd8\xa7\xdaok\xf1\xbf\x80\xa9\xea\x84\xab\xb8\xf8\xbfI<\xe4\x8e\xb1\x95\xe6\xbf\xa9\xf1\x179t\xe9\xf7?\xb8q\x0f\x8c\xa7l\xe8?\x16T\x0cR\x16\xbc\xe3\xbf\x1c\xc5\xb3~\t\xb4\xe6?\x80\xd9S\xe8;x\xe2?\xff\xe1\xd2\x84\x1a\n\xde\xbfU\x1e\xa4\xf1"\x07\xdd\xbf.[d\x02\x97\xb3\xf1\xbf\x93\xba\xea6\t!\xe4?\x82\xc0\x988\x87K\xec\xbf8\x1d\xc5\t\xefF\xe0?XG.\xdeR\xc1\xd8?kBc\xb6.\xc2\xe7\xbf\xab\xa8oO\x11:\xd9\xbf\xe1:S`\xb5\xe5\xca?v?\x1a;j\xaf&@6\x13\x8e\xcb\xb65\xd8?Z\xc4\xaf\x1f\xce\x1a\xdc\xbf\x17be\xc5\x12\xfd(@\x06\\\x07\x93\x94\x97\xf7\xbf\x17#Y\x1fP\xc1\xd3?\xa5\xee\xf6H\xbcU\xf6\xbf\x81&\x16iC]\xe6?,\xdb\xea\xc6L6\xab?\xb4\xf8\xb1\xa3=\xed\xf9\xbf\xbfL0\x85-\x8a\xe6\xbf\xc7\x81\xb3r\xa1\xd1\xeb\xbf\x84\xa7\xda\xab\xa9`\xd2\xbf\xc9#>\xa1\xd2z\xd4\xbf\x13\xcc\xc3\xccj\x1d\xdd?k\x9cs\xc0C\x89\xd7?\xf0\xd42l\xdcT)@\x0b:\x9f\x07b\x94\xde?:\t\x9a$uR\xf0?\x08>Q\xd5\xf0I\xd9?zr\xa1\x8e\xa3\x9b\xbe?\xe2\x9ba\xe0\x9d$\xe6\xbf\xb0\xac\xcb\x19\xd9\xd2\xd1\xbf\xf6xNB/\xfa\xed\xbff%\x96BB\x88\xf3\xbfs\xcf\x00Z\xa6o\xfb\xbf\xa7\xa0\x956\'z(@\t\xab0\xdf\x08\xb7\xed\xbf$\x13\xfe\xac\xb1\xd5\xb1\xbf|\x10\x1a\x94\x1a\x7f\xf7\xbfJSP\x0c\x1b\x04\xe2\xbf\x08\xcft|\xab>\x9f\xbfAH\xd0:\xdf\x1f\xf7\xbfo\xc9\x1e\'\x1e+(@&-&\xf22\xbe\xee?\xff\xf3\x06w\x01e\xf5?\xd6\xde_\xfd\x8b;\xb9?\x11\xfa\xe0\x8e\x0e\x8b\xdf?\xab\x0cb\xc8\x8c\xe5\xda?\x05XlD\x80\xda\xde\xbf\x02\xd8Q@n\xb4\xf7\xbf.\x8b>K\xb9\x88\xd9?p\x9eC\x95\x1b\xa2\xd7\xbf\xbf\xaa5\xd5U\xb9\xe9\xbf\x97\xdc\xfd\x00\xf8\xeb\xf0?\xd0\x1a\xdfW\x8e\x1e\xec\xbf\xcc\xa7\x94\xbfn\xd1\xf5\xbf\x8cU\xb8F\xf7\xe0\xe0\xbf\x15\x88\x94\xb8\x91\x81\xcc?\x16\x01eSS\xc7\xa2?\r\xea\x0f\xa4\x19\xb7\xea\xbf\xd3)\xd1\xe3\xael\xd8\xbf\xd7y\xd3\xa4\x1a\xc7\xd0\xbf\xe1\xa2\xab>\x87R\xe2?]\xbd1*?x(@X\x16P\x8az-)@\xf7\x0cQl\x02K\'@\x86\nBH\xde\xe0&@\r\'b\xda\x13\\%@\xf9\x84\xad\xe7\xd4\xa4\xeb\xbf\xd5\x99\x1cO\xdb\n\xdf\xbfsmkGwu\xf0?\x87\xc5w\xbf\x05\x9d\xe5\xbf\xe0\xd9Ub\xa42&@\xd7_\x8d\tU\xd3\xf7\xbf\x84\xa3\x18\x08\xcf|\xe8\xbfC\x94,\xd8\x1e\xde\xf0?\xb6\x93q%\xa1\xbe\xf5?{Q\xb5c\xa5\x8e\xdd\xbf\xa4\xa0@\x92\xc5Q\'@\x95\xd2\xdb\xbd9\x15)@\x03&\x89\x8f\x90\xf8\xcc?\x88\xd56Sw\xd5\xd6?a\xd6~3&\x07\xda\xbfny\xcce{p)@\x9b\x03\x1d6\xaac\xd9\xbf7x\xd8I\xa5\x85\xf8\xbf\x9f\xdd\x92\x82\x0f\'\xf0?\xab\xa8"$\xd6tF\xbf\x04q\xdb\n\xb7v)@e\xfd\x88b\x1ek\xf7?|\xa2a\x00\x88\x16\xea?\x97\xbd\x9d\xdb\xc3\x17\xfb?\x07\xca\xea\xc3\x1e\xc6\xd1\xbfX\xb4}\x9cI\x9e\xf2\xbf\xaa\x91\x9b\x8e\xd8*)@\x99\x01\x9b\xefn\xac\xf6?$\xbc\xd7&\xb1\x18\xfd?\x13w\xa9\x07L\x89\xeb\xbf\x91\t2:A&\xf1\xbfY\xc5\'\xa2\xbel\xd1\xbf\xafE\x9fE+\x00\xf0\xbfK\r\x86\x0f\xc9x\xf1\xbf\x83\x81e4\x10e\xe3\xbf#\x8e.\xd4\x07\xbc\xd1\xbf(\xa6\xf7F\xdeA\xe1\xbf\x8a/rU\x0e\xf0\xdb?@Y:\xbd\x13\xdf\xe6\xbf\x94\xef^\x9b\x120\xd9\xbf\x8a\x13\x12\x9e_\xcf\xe1?\x161R\xaav\xfa\xd9\xbfS\x80q\xa3\xaa\n\xdf?\xd7\xd6\x12\xe0\x06\xf7\xf9\xbf\xefw\x0b"\xd8`\xe5\xbf\x161R\xaav\xfa\xd9\xbfL\xf6\xc5\x00\xd2$\xf0\xbfvQ\x92\xf9\\%\xd4\xbf\x11\xdaZ\xf6\xb4\xae\xf9\xbf:\x97>\x90gA\xd9\xbf\xb2;\xb8\x8c)k(@\r\xbc\x91\xe0\xc7.\x12@1z\xd7\xefz^(@\xb2\x03df\xc3\xf5\xe3\xbf1pl\xda~5\xe9?J\x05\r\xe01\xfb\xe1\xbf;\xa3\x94\xa4F\xb4\xd5\xbf!s*\xa8\x15S\xef\xbf\x0b\xc4\x01$K\xea\xf6\xbf~\x07F\xce\xd2.\xeb\xbf\xcc\t8\x96\\\xac\xdf\xbfXI\xbc\xbb\xffk\xf6?\x99\x9d\x9e\xa5w\xae\xba?\xe1$\xf93L\xb2\xc6?\x9d\xfcD%\x06\r\xbb\xbf\x18\xf3\x804\n\x98\xd4?\x9am\x01{\x94e\x00\xc0\x06^.\x13\x17\x91\x8c?\xae(\x18\x18\xdb\xcb\xf6?\x19\x91\xe14P]\xc5\xbf\x14\x1d,\xbe\xe8\xea(@\xafW\xbfX\xab\xad\xf7?\x87\x8c"(\xfeO\xf5?3}\xb2\xa4\x9cr)@\xe1\xbdc\x19X\x10\xaf?\x8f\x90\x8a\x81\xb8\xdf(@Tz\xf3]\xd8\n\xf0\xbfn7x\x00\\7)@z~\x9c\xdb\x03\x05\xd0\xbf\xe8\xd1\xae\t\x91t)@\xd4\xe3\x894\x7f\xf6\xec\xbf\x02\xf2#.\xf5t\xd0?\x9d\t\xd5o\x8e\xfd(@\xa3\x18f]\x13\x1b\xf2\xbf4\x0c\xe0\xa6\x0b\x9e\xe5\xbf\\\x87N&\xce;\xe6\xbf\x19\x06\xf1\x02\\\x1d\xe7?`\xf3\x91\xfa\x14\xf6\xee\xbfJ\x96\x9dr\xfe\xdd\xe7\xbft$L\x0b\x06Y(@\xaa\xe7\xc6\xd8\xc7;\xf0\xbf\xb6\xac7\x0b/\x0e\xf1\xbfSS\x04\x9b\xe5r\xff\xbf\x1c$lx\xba\x82\xf0\xbf8\xdc\x03\xfc\xe9\xb7\xff\xbf\xa9\n*\x88\xebj&@\x7f0e\x8d\x14A\x02\xc0[\x19.n\x84\x90\xf0\xbf<\xb5ep\xd7\xfc\xda?C\xd6\x17\xa2{r\xf0?m\x9a\xd4\x8be\xf3\xdd\xbf\xaa\x9d2Wm\x04\xe0?\x9b\x85dd-\xd5\xee\xbf4\x0c\xe0\xa6\x0b\x9e\xe5\xbf\x07\x9aia\xb8\xa3\xd7?\xd8\x8e\xecvo\x95\xde?\xf2\x7f\xc3\x95\xfe\xe5\xe8?\xc2\xd3\xea=\xf8\xbd\xdf?\x16\x81\x8d\xc6\xb3\x91\xe9\xbf\xb9X\xdc0\x04]\xe3\xbf\x02g\xbbG\xd5\x1b\xf2?CLX\xd2\xb8\xef\xf9\xbfl!ZV\xe3\x96\xda?\x89c\x1d\xe8D8\xd9?i\xd3\'\x8b\xaez\xfb\xbfD\x8fr\xbcb?\xe4\xbfA\x13uh\xb94&@/\xbdVt\xe1\xdf\xd6?\xc4\xdc\x07\x0f\x17\xfc\xde\xbf\xaa\xa2\x0b\xab~\x83\xf6\xbf#\xd8\xa4\x97\xf4\x95\xda\xbf\n\x96\xf1X\x8b\xfe\xfc\xbf\xd7\xf8\x84\xef>\xaf\xf7\xbf1:\x04\x865\xc9\xf2\xbf+\x0b\x99l\x9dG\xd8\xbf\xda\xd9\xe9_%i\xfd\xbf\x15\x14\xf0\x9bWY\xe1\xbf\xe4_\xebJ\x94=\xd7\xbf\x19\x16u\x14X$\xf2?\x9c\x11\xe5Q\x8cR\xd7\xbf`%\x8f\xf2\x0e\xe8\xed\xbf#b\xc6\x00\xeb\x1a\xd9\xbfb\x83\xf8\xafJ_\xe5\xbf\x88\xedZ\x86\t\x15\xf7\xbf\xf0\x05u\x0b\xb7/\xd9\xbfj\xa3\x99\xc7\x887\xf2?!\xd7\\\xcf\x17\xd5\xe3\xbf\xec\xba\x0e\x11\xc6f\xdb?\xa9\xa1\x8d\xfd\xadv\xdb\xbf\x05C\x94\xb8\x1b\x0b\xf5\xbf^\xbd\xba0FL\xd4\xbf#\xfd\xf8\xde\x07"\xd4\xbf\x8a/rU\x0e\xf0\xdb?y(\xf1a)\xe7\xdd?\x92A\x0c\xdcP\x86\xf9\xbf\x08\x92\x06\x9f\xaa\x92&@F\x08S\xd7b\xd6\xec?\xa76\x8e\xce\xc1\x9e\xed\xbfvDmI\xbd\xfe\xe0?:\x84\xce\xba\xc5-\xec?\xdf\xd7\xd3\xac\x12W\xfa\xbf\xa7\x8d\xd9\xc2N\xd0\xd4?Xm\\d\x1e\x8e(@\x81\xfe\xc8A\xb9r\xf3\xbf\xd7\xe1\xebZ5\x95(@F\x00\xcd\xde\xd3\xf6\xeb\xbf\x86\x10\xd0\xf4>\x92\xea\xbf<\xb6"\xa9\xad1\xeb\xbf\x07\x19\xb7b\xbd\x8a\xdc\xbf\xe2\x15vw\x92\x1e\xec\xbf$\xf1\x0c\xbd\xff\xd0\xe2\xbf\xba\xa6cf\xff3\xeb\xbf\xbd$\x17e\xf3\x08\xf8\xbf\xc2\xc6\'\xdb\x89\\\xe8\xbf\xd2\xe2@-t\x84\xd4\xbfW\x1f\x15t\xc9\xf9\xf6\xbfJ\x99&\xea\x89\xd8\xe0?\x9b\x9a5j\t\xfb(@\xc2\x019\xab4I\xe3\xbf\x84\xb4\xa2\xc9\xa2C\xc7?E\xb6\xbc\xa9\xb4;\xe2\xbf\x81\xa5\x86\x0f\xb3x\xfc\xbf\xda\xf52yJ+\xa3?\xa6\x8a\x02\x99\xff&\xd1\xbf\xe1\x8e\xaf\xa73\x8a\xf3\xbf_f\x90\x80\x87K\xec\xbf=V\xfax\x14\x8d\xe0?\xc4c~\xa1"S)@L\x0e\x0b\xb0\xbe\x07\xf7\xbf\'^\xe3\x15#\xb8\x03@m\x7f\x92{\xe8\xf2\xd1\xbf~@\x18E\x84Q)@Z\xc3@\xb7\xc8\x9a\xde?\xb0\'\xc8\xc8\xfa?\xc3?\x99\xb4+\xb4\xdc\xba\xed\xbf\x80z\x9a\x15\xbe\xbb\xf8\xbf}\x8cD\x10\x173)@MW!\xbf[Q\xa8?3W\xef\x06\xd3\x99)@\x07\xc5\x9f\x9d\r\xe3\xe0?]AX\x8f`@\xdd?\x18\x07\x87b\xf9\xb0\xdc?\xce\xd0w\x0fB\xa6\x90\xbf\xd5\xcbQEn\xba\xc7?\xb2\xc1$k\xd1]\xca?\x99\x05L\xa1d\xa6\xd9\xbf?e\x13\x83uA\xf5\xbf\xd8cap\x96\x1d\x01\xc0\x01)xH\xc99\xb4\xbf\xf5z\x89\x14t\xaf\xd2?TK\xf9\x90\xd8\xb1\xee?\xed^\'m\'E\xe0\xbfm\x97\xbb/\xd8\'\xfb\xbf\x97\x08W\tb0\xf0?\xa4\xd5\xd2\xb5)\x88\xd3\xbf:\xfa:\x1c`\xde\xde\xbf\x94\xeeFJ\x8c9\xd9?\x8e\xfe\x0b\x87]\xc5\xda?\x9a\xf3=\x132g\xdf\xbfQ\xd5\x04\xb0Oz\xe8\xbf4-5\x93s"(@\xc8\x1d\x80\xed\xa8X\x8a?\xe8{K\xa4Fa\xd9?\xc9\x85\x7f\x0e\xe7\x1e(@a\x9a\xd7\xaf\x1d\xd9\x12\xc0q\xbf\xcf\xb9\xf0\x03\xf4\xbf-\x89\x0eD\x17\xa6\xd6\xbf\x9a\x87\xba\xe9P\xad\xdc?\xcf\xae\xa67(\x9e\xe0??\x8c\x9f\x1bf\xc4\xa7?P\xc5\xf1yz\xf2\xe1\xbf\x92\x81\x84T\x1e^\xd7?\xee-y\xddvs\x03@\x80L\x0b=\xfc[\xe1\xbfue\\\xc2\x033\x8f\xbfp\xdd\xf8\x01\xff\x89\xe8\xbf=f\x8d\x99\xe5\xc8\n\xc0\xfd\xffxb\xd8\x14\xd9?\xcd\x14\x8a\x9f\xa3\xa4O?\xbe\xdf5\xb7\x03\x9f\xe8\xbf\xfb0\xc0\x07\xb2`\xde\xbfk\xe5\xdb\x16\xff8\xb5?\xf3%\x96s^m(@\xe5\xa5kX\xa2\xbe\xe3\xbf\x04w\x80.Kx\xe4\xbf\x15\xaf6\xb3\xe0\xde\xf2\xbf\r\xb7\xfc3\xbf1)@\xb43^\xc5\xecc\xf0\xbf)\xd2o\xad\xe1j(@;S\x072\xd8\x93(@6\xddC#X\xc4\xf5?\x86\xe6r\'3\x87\xe6\xbf\xe0R\xd6\xa4\xd4^\xf0\xbfW\xf3(+\x07\xb9\xf3\xbf\x85\x98\xc4\xb3\xb9B\xee\xbf\x8b\xcc\x83\xa35@\xf9\xbf\xdaY%}B\xdd\xeb?\xfc\xf2\xdc\x04\xdf(\xdd\xbf\xba\xd7]v\x92\x1b\x93?SI)\xee\x07\x8e\xe3\xbf\xb2\x91\\\xe7\xac^\xc6\xbfK\x1e\xd8;\xcf:\xdb\xbf\xaa\x91\x9b\x8e\xd8*)@r\xc4W\x06\xb4\x94\xb3?\x9f\x89\xc0\x18\xed*)@\xab\x93\xd3\xfc\xd9\xb8\xbe?\x1c\xe7\x9e:p\xa6\xdb\xbfUd#\x05a\xaa\xd3?\xd8\x8c\xdd\xf78\x81\xda?\xcc\xa7\x94\xbfn\xd1\xf5\xbf\x90\x04\xd1_{2\xe9?\xec\x8d45\xd9s\xea\xbf\xdd\x81Y}\xd1%\xdf?\xfe\xe7{\x8cV\x02\xe2?Q\xb8\x1c\x93`(\xfa\xbf?\xce\x98\xe8\xc9\x14\xd5\xbf\xa3\x0e\xa26u\xcc\xea\xbf\x82m\xbb\x1c3\x1f\xc6?\xc1\x84\xc1\xe1=\x90\xcc\xbf*A(`\x82\n\xea?\xbd\x03`\x8b/\x94\xe6?k\xcb\xe5\xb7@q\xf8\xbf \xb1\x16\xd5\xa7\xe4\xee\xbf\xbb\xfd%s\x0c\xaa\xd1\xbf\x1b\xe2\x0c\x84\x98d\xef?\xa10w\xffgL\xc8\xbfe\x90i\r^\xa1\xe8?n\xfc\xb3x\xaco\xf0?\xfd\xefW\xde\x8ey\xc6\xbf\xbc\xc7ip\xd8\x7f\xc0\xbf[mD\xc8\x10\xfa(@}\xb2CmKv\xf7\xbf\x12\x02\xdc3\x84\x19\xd6?\xe1"\xc1q#7\xd9?#h\x9dXuT\xdc?\x93\x85\x1dQ\x9e\x0e\xbe\xbf\xda\xe6\x19R\xaeV\x02\xc0\'*\x96\r3\xec\xe0?(\x13\xc5\xed\xdc\xa9\xf7\xbf\xc9\xa1\x13>!w\xe7?xM\x0c\xa1\xa2\xd2\xf4?"kR*p\x8e\'@\xe9J\x13\xf6\xcd\x8c\xb1\xbf>\x8a\xc5I\x18`\xf6\xbf\x9d\xcb\xcc\x08 \x05\x87\xbf_\xe5\xd7\xdc8n(@\xe5\xf1%I\x1e\xe4\xf1?\x02\xc4\xcc\xb3\xb1P\xea\xbf.\x10f~7j\'@z\xf5]+\x84y(@\xa2\xc0\x01;1W)@L\xae2\x8b\x16\xc8\xdf?W\x8d\x1d\x95\x87U\x01@\xd3:9g\xa6\x14\x8e\xbf\xef8\x89Z\xcaw\xf1?\xe5[\xb1%\x14\x86(@Du=\xe6m\r\xdc?C\x81\xf9l\x16~\xcb? :\xe7\x83J\xd9w?\x872C1\x1d\xcf\xba\xbf\x1b\xbbN`\xa9\xf3\xee?\x9fY\xd8\xf8\xe8\x90(@\xb9\xad\xadUx\xbb\xd6?\xedGCv\x92\xb6\xf2?h\xday\xcc\x04H\xdc?\xaf\xeb\x02\xc8\xb5\x90\xdd?q \xe9l\xef\xae\xd8?\x81\x1d|\xe11\x0b\xd7?\xd6\x90\x87\xbf\'\x16\xef\xbfn\x7f\x0c\xe4\xb9\x17\xfc\xbf3~n\x18\x13\xcd(@\x0e\xe8\r\xf5C\x04)@\xdd\x9e?"o$\xe1?a._\xc8\xbf\x82\xdd?)T\xaaw\xfc*)@PJ\xc0[\x0b\n\xf5?A|\xb5\t_~\xf2\xbf\xa8dE\xd1\xce]\xda\xbf\\\x99\x94\xb7\xbe\xda\xd2\xbf\xc6\xcen\xf2g\n\xe1?4\xbe\xffje6)@w\x11U\xd8L\xb4\xdc?u\xf9\xef\xea\tx\xc5?\xd4?\x9b\xb6\xb9\xe8\xca?\xb0\xc4\xaf\xf2G\x87\xb7\xbf\xc8`\xc4\xac\x9c\x7f\xce\xbf\x99Apc<\xdb\xf1\xbf\xedc+%!\xa0\xf0?$P\xb0\x9f\x92\x94\xf2\xbf$#\xd4@\xd6\x17)@\x01\x80\xe6q\xe8\x18)@2\xeaU\x8c\x1e\xe8\xe4?\x9b%hM\x1f\x88\x91?\\\xb6\x7f?\x04#)@\xda\xf2\xdahW\xa8\xdc?\xa3\xa75\x1c\xe8>\xe0?\xa36\x8c\xd7\x10\xde\xdf\xbf}7\x06WVF\xf6\xbf\xe3v\x04\xbc,"\xe1?\x04\x94\xbd\xc0\xb7\xc5\xd9?\r\x97\xb0\x911v\xe0\xbf,\xde~\x06%1&@Sn\x03j.\x1f\xf3?\xedH\xe2\xeb\x19\x9e\xe9??\n\xd9\xd1*\xdb\xe8?\xdc\x93\xc3:\xf6\x9b\xe5\xbf\xbd^\x14\xe7\x8f\xee\xe4\xbf\xec\x1eO{\xfc\x8d\xd9\xbf\xb0)\r\x06\x94\xf2\xe9\xbf\xc6*\x8d\x19\n\x0e\xd6\xbf\xbb\x02>\x06\xbe\xef\xf9?\xb7\x17\xf1\xfc \xff\xf8\xbf\xbc\xb3\x16\x9a\xb0\xaa\xe1?X\xedR\x90\xa2#\xf7\xbf\xbc\xa4\xb7U\x13\r\xe1\xbf\xd35\xe9TL]\xe3?\xf4\xcf\xf5\x92\xde\x9b\xf9\xbf\xbf%\x87k\xaf]\xe9?d\xd2\xe0J\x1b\x04\xe8?g\xf5\x1f\x06!\xc6\xff\xbf\xe5\xf9\x93\xba\xeb\x12\xa8?\xcc\xf31\x92)\x0f\xb3?\x1e\x00\x94\x1f\x0bG\xc7?\x0cl(?Y\xcf\xdb?\x16\x0b\xc5\xf3\x1bu\xf0\xbf\r{E\xc8\xe2\x06\xb3\xbfJ\xc4\x0c\xda\x987\x04@=_<\x8d\x15y\xd1\xbf=\xaf\xb7\xa0\xb3\x97\xf0?O\x0c\xfe\x90M\xb9\xeb?\xe5\xec\xda\xe6v\xc3\xf2\xbf\xed\xb5&o\x1b\xc9\xf2\xbf\xde\xf9\xd1\xb0\xae=\xd8\xbf\xe5\xb4\x91\xf4r%\xe3\xbfI->_\xfe3\x8f\xbfN_\xado\xea\x90&@\xe5\xbaN\x8cGk\xf1?\xf2C\x9b7\xf8\xcf\xf1?\x95\x94\xb0\x1c\xd5\x87\xd4?\xda\xbe#&\x81\xf8\xf2\xbf\xe3\x17\x02\xa7*"\xa7\xbf\xef\xe2\xc2\xde\xb9\'\xf5?\x98\x07\xd8\xc6\x86\t\xe1?\xe8\xcaW\xcf\xf6 \xee?M\xfd}\xf7\x85X\xd1?\xe1U\xf4d?3\xd5?s\xfa\x0bz>\xba\xf4\xbfn\xcf$\r\xe1\xbe\xf4\xbfj9^\xb2;b\xe1?H\xdc\x83\x80g\xd6\x92?G\x08\xcc\xdf\x7f\x1c\xd7?\xd8\xab\xf6\xac\xff\xef\xd5?\xe3\xf0_\x9a\x06\xd4\xec\xbf\x1d\x0fx\xdc\x1c\x8d\xd0?+\x1f\xef\xf6i\xa6\xd7?\xe3\xe7\xc5\x060\n\xf0\xbf\x07\x0f\x8d\xd1\x99U\xd8?\x15\x92\xa5v\x00\xbe\xab?Vl\x08u\x9eF&@\\"!\xf3*\x1c\xb6?\x08\xeb\xba\x8c\xedZ\xc0?\xd91\xfa{\x98W\xf0\xbf\x1b\xa3\x84\xcdI,)@!&F\xb8F\xbc\xf5?\x90h\xab\\\x16\x17\xf6?]s\xdc~\xf6\x0f\xe6?]s\xdc~\xf6\x0f\xe6?\x10\xac\'W@\xc7\xfd\xbf\x06\x12b\xac\xc8\xe1\xf4?\x10J\xca\xb6^^\xf0\xbf0`\xd5\xbb\xc4\x94\xf9?\x1e\xd5e\xddzS\xb5?55)\x0c\x19=\xf1\xbff2\xcb\xe6\x97v\x03@E\xee\x02+Tp\xfb\xbf\xb5\x8b<\x17\x84\x0f\xe9\xbf\r[\xaf\x06\xb6\xfa\xf1?\x8e\x12\x06\xd7}\x14\xd5?\xc1\xaag\xe1\xbd\xd8\xf4?\x1a\xce\x04\xf5#}\xf7?\xbd\xed#6\xa4e\xf6\xbfMR}\x14\xc7,\x15@f\x0fB\xc0M}\xf7\xbf\x8d\x12c\xbe\x05;\xf2\xbf\x9e\xd0*\xc3\x97\xce\xdf\xbf\xef\xb4\xe6Q\xa4\xad\xf2\xbf\xc4n\x05^:.\xd8\xbf\xc5\n\x19\xda\x8f\x0c\xe1\xbf\x8d2\xadG\xfd\xee\xd6\xbf\xac5\x1c\xdc@\xb0\xee?\xc4\x93\x92\xa39\x19\xf8\xbfo`\xf0\xf6\xf2\x7f(@\xa9\xb0\xc8\xeb\x11g\xf6\xbf1\xe4\x9e\xdc\x99\x87(@\x9d\x8b4\xb1P\xf7\xd9\xbf\xa3Q,\xb3\xa7Y\xe5\xbf\xba\xe7E\xf2\x8e\xc0\xd3\xbf\xfb\x8b\x84\xeb\x1d\x84\xdc\xbf\x8ft8\xe8\xf5\x02\xf7\xbf\xbb\xc7\xecM\xad5\xed\xbf.\xd1\xeel\xa7\x0c\xf1\xbf\x92h\x9b\x1d\x923)@^\xb1Q\xa1)\x92\xe7\xbf\x05j\xc7\xc3\xc6\x1c\xd4\xbfj\xa4\x15h\x04Z\xe5\xbf,\xf9\xcf$n\xf9\xea\xbf\xf2\x18\xb6\x0eQ[\xef\xbfw\xa7\xbdN\\(\xf8\xbf\xf8\xb5\x91\x05\x86\x8c\xea\xbfA\x0b%\x8c,#\xe7\xbfw\xa7\xbdN\\(\xf8\xbffV\xe6\xe3\x8a\xe3\xe6\xbf\x1b\xa3\x84\xcdI,)@\xe2]\x84\xf1\xb7f\xf9\xbf\x14\xea\xa94\x7f.)@\x0cs\xef..\xa7\xec?&\x94p\x7ft\xc1\xe1\xbfb?9r\xd9k\xd8\xbfk\x90nt\xcf\xb3(@\xa8\xe6A[\xfd/\xe6\xbf\x07!\x90\xbd\xe8\xbf\xf8\xbf\xc6(\t|R\xca\xe9\xbf\xd3W\xe2F^\x9d(@_(\x0e\xccA\xf8\xe8\xbf\xf7\x83\xb6iM\xca\xd5\xbf\xdc\x03\xe5B(W)@\xa1r2?a\x1e\xe1\xbf\x98\x93r\x1a\xdb\x1c\xe1\xbfi\x1d\xf0I\xbc@)@\xb7\xa4\xa0|~\xc5\x85\xbf\x88~\x8foYu\xf9\xbf7\xcb%^{K\xd4?\xf6#\x07\xd9*_\xb1?LW.\xaa^\xd6\xed\xbf\xb5&\xf73\xc0\xbb\xf8\xbf\xbcOW\xca\xc4\xfe\xf0\xbf\xd6j\xd9ew\xb1\xdd\xbf\xad\x86\x8c\xae\x9f\xc6\xe9?\x97\xf5\xf2k\xe1\xef\xe5?\xc9\x8b$\x08u[\xf3?\xb6\x90Q\xe0@8)@\x85\xb9\xb0.Rn\xed\xbf2\x0b\xbb\xbb\xfc\x08\xf4\xbf\xceU\'\xf5\xf5\x16\xf5\xbfb\x8d/\xe2N\x86\xd8\xbf3w\xa5k\xd6\xff\xf0? \x85\x8e<A\x04\xdb\xbf\xac\xd4\xadC\xa1\xea\xd7?%\x965\xb2\x91\xe7\x03@|]\x9c X@\xc7\xbf\xbf9dU\x19*\xf2?l\x81X\xd4\xc9\x1e)@U\xc2\xb6\x1a\xe5y\xfe?\xfbLc\xa2\xe0O\xe1\xbfW\xfe\xf5m\xd71)@g\xe9\xe6\xb1\xca\xba\xd8?\xcf\xf6\xf7\x1e\x06\x1a\xf0\xbf\xeb%t\xe1\x97\xcd\xf5?\x9d\xaf\x92\xc4^8\xed\xbf\tZ\xad\xb7?i\xe3\xbfjJ<\xdb\xa3\xe9(@ \xd0\xbd\x96\xfeU)@\xba\xde7o\x9eX\x85?\x1aR4\xbeXv\xd6?gMz\x13\xb5X\xf7\xbf\xbd!\x9e\xd0\xd9\xb2\xe9\xbf\x95\x8dc\x83Y\xc8\xf8\xbf\x01\xe9)\x08*\xf4(@\x9b\xb03\x82\xe4\xda\xd9?\x0f\x9e\x00u\'8\xf7?\xc0\x93\x88\xd6o9\xd3?v+\xf3j\x16_\xfd\xbfIiRbbl\xe2\xbfY[\x98\xf0\xa8y\xf6\xbf\x19\xf5I\xdaj\xd6(@h\xf2Fa\\\xac\xf6\xbfIFi\r\xdf\x12\xdd?g\xcbM,7F\xea\xbf\xf1\x10\xdb\x00\x924)@\xb3M\x8f||\xd8}?\xcc\xd9\xdd\xba\x8c\x02)@\xe8\x8e\x9dE\xf2\x8c\xd5\xbf\xfe,L^r\x00\xff?o<M_\xcb\x84\xec?\x8f0\xe8\xc6\xff)\x02\xc0]\xa3\xdd^7x\xe3\xbf\xb8\x01\xb4P_C)@W\xbb\xf1\xdcR>\xee\xbfs:\x84\x84\xdd\xc4(@\xf0/`\xb3\x8cT&@\x1d\x06\x94\x98\x028)@O\x0b\xb6\r"\xcf\xd3\xbfh\x80(\xdd\x13\xcb\xdb?<\xa5\x0f7=\xba\xe6\xbf\x8b\x133\xe9\x1f\x1e\xf8\xbf\xeb\x8c\xa8\x93\x9b\xe8\x98\xbf^\xee0\xb1G\xf8\xcb?\xf84\x9a\x9aB\x02\xe0?\x85\xb9\xb0.Rn\xed\xbf&\x87\xcd\xf3\x8bA\xf9\xbfx\x1a\x1d\xb6\xe3\x1f)@Y4\x0cZ\x9e\x85\xfc\xbf\xbf\x8f\xd9G\xd0`\xf7?\x17~\xec\xba\x0b\x16\xf0\xbf\x96\x0cs5\xc5s)@\xcf\xad\x92\xb8\x82j\xb0\xbf&\'1r\xe1\xa7&@\x06:\xe7l\xc3\xd7\xe3?\xad\xf0\xbb\xcfd\xde\xf0\xbf1\xcc\xbd\xf8K0\xe2?\xc3\xf2Zo)t\'@d\x11\xdb7k\xf4*@lg\x08>\x99\x90\xf5\xbfd26\xc2\xb2\xad\xe3\xbf\xc1\x80B\x0fQv\xe2\xbf\xdaIb\xc3Cg\xc4\xbf\xea\xa3\xe8\x83\x87\xef\xdf?d\xc5\xc6\xa7\x9da\xe8\xbf\xdc#\xaa\x89#\xa3\xea?n\xb4XI\xc8\x0c\xde?\xcbb\xf3h$B)@V\x1d\xdf\x10?\xcb\xe6\xbf0tn\xd6u\x18)@\x8bU>*\xabX\xf7\xbf1\x9fQ\x0c\xf6"\xe9\xbfA\xb1d\xe6\x9e\xe1\xf8\xbfz]c\xc2\xa1\xe3\xc9?\xc8\xec\xd1\xf3\xca\xd4\xef\xbf\r\x9fJ\xa3\xc2\x1b)@\xd9(\xf3.0\x8e(@\x14k\xc3\xc42\xc0\xdb?9\x01\xe0u9\x07)@C\x91|{\x85\xf8\xea?\xdc\rWC\xe5\xf5\xd8?\xbdwy\xe8\xccw\xf1?D|\x19@\xae%)@\xff\xad\xf8-\xd6\x13\xdd?\xcbC\xb1,\xc4\xc3\xb0?\xac\xa2\xd87$c\xfe\xbf\x8cOQ\x82c\xf8\xe3\xbfJM\'5\'|\xe2\xbf\xcdKNf\xe9Z\xfd\xbf\xbe\xa0v:T\x1b\xdb\xbfH8\xce\xc5r.\xfc\xbf\x04\xbeR\x1e\x9e\xfa\xe1\xbf\xfaG\xb0X\xe0\xaa\xf2\xbf\xfaG\xb0X\xe0\xaa\xf2\xbf}/\xba\x02e\xf5\xe0\xbf\x04\xd7\xdd\xcc\x18Y\xd8\xbf}/\xba\x02e\xf5\xe0\xbfT\xe1\x14t\xd5\xe9\xd6\xbf\x9c\xb35\xb1\x95k\xf1\xbf\xbc_=\x01cE\xd7\xbf\xda\xae\xa9\x81&\x00)@\x08\xe5_\x92\xe21\xda\xbf.a\x05\x1b+X\xe5\xbf\xf4{\xb3us\xcc\xe9\xbf\rw\n\xd6$*\xd8\xbf\x87:\xec\xca\x11`\xe3\xbfUm\x9em\xd1t\xf0\xbfd~A(\x83\xd1\xd7?\xbd\xd7\x99\x9e\x8a\x94\xd8\xbfN\x04~"r:\xf1\xbfJj\x1a,\'\xda\xec\xbf\xef\x14\x88R\x02[\xee\xbf\xf5\xcc7\x8e\t%\xeb\xbf@Q\xdesm\xc3\xd5?\xeb\xa35\xd3\x8ca\xe5\xbfu\x97\xcb\x03\xc6\xa9\xe6\xbfv\x1e%`\x065\xef\xbf\xbef\x1f`d"\xe9\xbf\xd8\xdd\x08\xea\xab\xb8\xea\xbf\x07\x9a\xea&\xc4X\xd7?\xc6\x87S`DE\xee\xbf\x8c\x00{\xd5|B\xe9\xbf\x8a;#\xc6\xfc\xd5\xd4\xbf\x8c\xa4\x1d(f\x1e\xf7\xbf\xe6\xc2\xd1CXW\xd5\xbf\xdb7\xa0\x8al$\xf1\xbf\nrI\x17L@\xd3\xbf\xf6\xde\xd4\xd5\xb6S\xe8\xbf\x8e)\xb7\xa9\xedn\xe0?\x9dm"\x82\x7f\x9b\xf7\xbf\xf5?}\xaaZs\xf6\xbfa\x9d!\r8\xa9\xed\xbf,\x8d\xd6\xc2sh\xf0\xbf\xb5\xd0\x8c*\x8a\xd1\xf4\xbf8\x83\xd9n\xd3\x05\xdf\xbf#\xea\xdc\xf6\x98>\xd9?\xfe\x01\xfe8B\xc9\xe2\xbf\x0cp\xb0\xcc\xb6\xc0\xf0?`nr\x11\xd5\xb6\xeb\xbf\xa5f\xc2P|\x0e\xa9\xbf\xc0w<\x16\x8cD\xf2?\xbb\xf53\xd0\xbd0\xc1\xbf\x0b7\xe1\x0b\xc0\x04\xf3\xbf\x90\x10\xe3#DT\xe0\xbf\xb5p\xd2]\xf8\x0b\xd6\xbf2\x9e\xc6\xe0\xbe\x1b\xe0\xbf\xb0|\xac\xcbA;\xfa\xbf\xba\xb7\xe4$\xb8\x04\x9e\xbf?\x7fgh\xda\xe7\x97\xbf\x94\xd2\x9c\xbc\x1c\xa1\xdc?\xf7f\xdc\x98p`\xe0?\xd4\xb6!\x84\xb7\xa1(@\xb7\x16*Bk\xfd\xd9?\xca\xff\x0e\xd6\xa9\xe4\xdc\xbf\xba\x00\xc3X=p\xe8\xbf\x8ezo\x15\x0b\'\xd7?\xc9T\x9f\x88\x85G\xdf\xbf\x0c\xec\xa8\x8a\t^\xa1\xbf\xa1\xfalH\xect\xe1\xbf\x05-_Y0T\xd9?o\xd1\xd2I\x01q\xe4\xbf\xabe\x1a!k\xd2\xf2\xbf\xf7\xc6\x16\x07 t\xe6\xbf\x92\xd2\xc6\xe9\x8e0\xe8\xbf0\x7f\xed\xc2\xa2\xbb\xac?\x9f\xc2^/\xa4\x9f\xf0?0r\x1f0h\xf1\xd0\xbf\xa4P\x8b(\xc2\x99\xe6\xbf[$#\x14\x89\xde\xdc\xbf1\xfd\xa1\x0c\x1c\x9b\xeb?W@\r\x1d\x82t(@%\xce-\xb9Nm\xf0\xbf\x07M\xeap\x88\x0f\xe9\xbf>\x11\xf8\xb3\x13\xe7\xca\xbfZ\x8cj\xca"\x11\x01\xc0\n\xafy\xa8\x12\xf7\xe7?\x0b\x17\xf9\xbb\xec{\xe9?1\xfd\x8f[\xac\xaa\xe1?3\x99\xcd\xbf\xb2l\xd4?FP;\x01\xd9\xcb\xf8\xbfY\x16ai\xa7\xf9\xe8?uX\x12E\xc7P\xd6?\xa12\xafd?L\xf7\xbf\xa9H\xed\x9fI\x9a\xdf?d\x03\x04\xfe\xd3\xb7\xf4?\xa1o\xda\xc9,H\xea\xbf\xf0JZ9\x17m\xdc?\x9d\xd5\xa2j\x8f\x87\xd3?\xbb\xf7\xa1\xe3\x08[)@%\x85\xcf3M}\xe1?\x80MHK&S\xd7?\x99\x13f\x02<\x0c\xdd?\r\xcf\xbc\x7fB\x14\xe2?"\xde\x90\xdb\xdd\x95\xe2?\x8b\xd9\xb7\xae\xb4Z(@\x0c\x93s\x00\xba\x8e\xf7?\\D\xa3\xff\x02\x8f\xf1?\xc0?\xf8\xba^\xf2\xa3?Py\xc5\xf2\xfcQ\xcf?\x92G\xaet\x0f\xfe\xd8?\xd4\x8ce\x0e;\xec\xf1?\xeb\xbd9K\x82\x0b\xf5\xbf\xfb\xbb\x02\xef\xfe\xf0\xf9?H\x1d\x99@\xadJ\xe0?\xa0I\xda\xcfG\xef\xf4?\xde-\x9a\x8c\x8c\xc5\xf3?l\xf2"\xf5\xed&\xbe?\xd1\xd3\xb0\xc3\xba\xde(@\x1b.\x9e\x91%\x14\xf5?\x0e\xab"\x9dl*)@\x91B\x93)\xac\xb8\xf5\xbf\x14(\xba\x90T\xa6\xf5?\x1du\x9a\x18\x99\x83\xea\xbf)@\xd46\x99\x01)@5\xb7\x1c%\xc2]\xde?\xce\x06\xf5\x9c\xfb\xed(@\xd3jP\xabU\x84\xf4?;\xcc\x1fm.\xd6\xc6\xbf0\x02\xb7\x1a\x06B\xf7?\x98O\xbc\x9e\xf1\xe1(@\xa6y\x88Ci\xac\xf3?q\x88f\x82\xee\xfb(@i\xaaL\x87\xc1K\xe6\xbf \xd0\xbd\x96\xfeU)@LS\x8e\x81\xbd\xbc\xe1\xbfq\x90\xa6Tw\x1b)@(i\x975D\xf5*@q!\xa0\xa0\xc1\xbf\xeb\xbf\x13j\x9a\'`z\x01\xc0\xc1]p\x02J\x86b?*`\x84\xb8\x14!&@\xed^\xe7\xc8\xe4\xcd(@p\xfe)\x96\x98#\xd9?\xd1\x11|&\xf9\xa2\xb8?\xdbDU\xce\x07\xf9\xab\xbf\xaazjW\xca\x0b\xe1\xbf\xcajU3\xe9\x11)@4\x9c\x85\x992\xd0(@\xb1\xd8\x08\xf0\xeb\xf7\xdc?\x9e\xf31\xbc\x03\t\xe3\xbf?\x87\x16\tXk\xe8\xbf\x19)<zK\xc8(@8J\x10\x05\xa2F)@E\x06\xf8\xfa{\xad\xe4\xbf\xe7\x8b\xd6\xc7\x04\x07(@\xc0\xde\xf1\x92\xce\x0c\xdf\xbf\x8d\xc9\xb7\xc0\x89\x07\xf0\xbf\x9d\xf1P\xe4\x952\xea\xbf\r\xdc\xc63\xd2\x9c\xe9\xbfF\x8f\x13n:,)@\x88\x0f\r\xb02Q\xe1\xbf\x15\x0b-\xad\x9b\xb6\xef\xbf\xf6i\xe3\xd3\xee\xc1\xa8\xbf\xebT\xb2\x93\xb9g\xdf\xbf2\xcbn\x9d\xbf\n\xf6?\x10\xd9\xcd\xfb\x15\xe4\xeb\xbf\x83\xd3&\x1d\x82\x17\xea?L\xb4hP\xe0=\xe6?\x99\xae\x95\xbdv\x87\xfd\xbf\xe0-\x06\xbf\xd4\xc8\xdb\xbf0\\\x12w\xb58)@i1 >\xd4\r\xcc\xbf\xb4\x16\x1a\xaf\xe2\x94\xe5\xbf\xdf\xca\xe4\x84b%\xa3?a{s@b\xb5\xd1?\xf2 \x11\xfc%U\xe2\xbf\xbbd\xa1+5\xc9\xf5?RD\xf2\xe9\x97_\xea\xbf\xfb\x08\x8am&\xb4\xf7\xbf;f\x93\x12c\x03\xe0?\x1b`&-0\x01\xe5?\x03\x12\xa89ek\x13\xc0\x00\x9e\xd0\r\x17\x8a\xf0?&\x92\xc9\x1f3w\x9c?7\x90u"\x7f\x1d)@\xed\xf9\xb8P\x7f\xb3\xe1?\xc3H\t\xfc\xdfj\xe5\xbfW\x97\x06}\x94\xd9\xf4\xbf\xbddOv\xdcl\xeb\xbfQ\xb7d\x8d\xd2A\xef?G\xea\xa9\xa4G\r\xf8\xbf\xc6\x87S`DE\xee\xbfn\x87\xf13e\xed\xdd\xbf\xfd3\xb2\xcc\xb5\x9d\xe2\xbf\xdbalr\xa9\xd4\xee\xbf@\xa5\x06q\x1f_\xe6\xbf\xd2\xce\x1b\xbd\xd95\xd5\xbf\xcab\xc5\xe6\xa5<\xf1\xbf\xae\xb2{\xd0\xdf\x13\xeb\xbf\xea\xd2l\n;\x04\xe1\xbf9\xf3bb\x94\xfa\xf0\xbf7\x8b\xa4\xdaH3\xe1\xbf2\xf0\xd3\xe8\x96\x15\xdd\xbf\xc1\x1duE\xe2\x1a\xe5\xbf\xd5\x10\xc93\x7fK\xec\xbfhhrI\x0f\x93\xe0\xbf\\\x88\xbe\x1c\xd0\t)@\r\xdc\xc63\xd2\x9c\xe9\xbf\xc6+\xfdq{\xaa\xe0\xbfy\xe3\x7f\'\xbcp\xdc\xbf3\xb9\xb2-\x1bx\xdf\xbf*\xb2\x12\xa6\x9e\xf2\xe6\xbf|9\xf4\xd6\xe3\x02\xdb\xbf\xb57\xf3\x15\xeeM\xda\xbf\xe9H\xdd\x01\x81\x85\xd6?83\x80|\x12\x93\xa4?\xeb[$\x9e\xf6=)@b`[\xfe\xff6\xe3?\xe0\xbf\x04\xb4\x94\xb1\xfd\xbf\xcbU\xd6\x19]\x1c\xdd?\x7f\xdc\xb7\xa4\x04\xad(@.\x10\x93\x8e&\xb8\xd6?,+\xcf\x96!`\xbd?OC\xc3\x81r\x89\xe6?\xc0T\xef\x93Bl\xf3\xbf\xefa\xdcNu\x9a\xf7?\x90\x7f]\xde\x89\xe6\xa3\xbfL\x15P\xe6\xec|\xe9\xbf\x1cE!N\xd9\x04\xf2?\xb0\xca\xc1i\xff\xdd\xf9?"\xb7k\xa7q\xa0\x9a\xbfX\x88A\xb3r\xf8\xd9?+9N\x84\xd7+\xf4?\xf0E\xb3\x93H\x13\xdd\xbf\xa5\x9f\x99\xe3\x81L\xf3?E\x82\x00\x82>g\xf0\xbf\xbc\xb5\x9c~\xe5\x95\xf0?\xd9q\xe4\xe5bT\xe8?+?\xa5=\xd1\xdc\xf5?\xceo\x8c\x8c\xbe!)@R2\xb8\x16\xc5k\xd9?\x8c\xa9\x05"GD\xf7\xbf\x082\x88\xf0\n()@\xe6K(~Zz\xeb\xbfg\xa79p\\S\xf6\xbf\x0f\x85\xac2\x8e2)@)B\xe0\xdc\xd1s\xd7?\x90!*\xc5(=\xf3?\xbcL\n\x1b\xbc\xcb\xfb?\xef\x87\x8a\x8b<\xc8\xdb?T\xb6\x02\xe7\xbe\xe3\xd9\xbf\x81\t\xa9\x1c\xc0X)@g4\xcaY\x88;\xeb\xbf\xa2O\x1c,d0\xf0\xbf\x81j\x08\x05\x82;\xd6?\x8a\x96\xeaW\xc4\xdb\xc2\xbfDr\x8a\xd3\x9c\x95\xb2?\xc8\xe4\x989\xd6\x99\xbf?B\x9b\xde\x94\x1d\x8c\xe5\xbf\xbd\x16\xfc\x0c\xad\xa4(@\xf4\xf3\xb1\xbb9\xe9\xe0?\x92\xf3\xb4\xe8!\xf2\xde\xbf^\x11\xb2\xedc\xf2\xd9?\xbf\xdc\x8ai"m\xd7\xbfI\x07D@\xd0\xa4\xf0\xbf\xf8we\x88k\x91\xd7\xbf\x05Z\xfc\x1f\xe7s\xce\xbf\xc5\x96\xbc\x12\x99Z\xd8\xbf\xac)\xde\xdf\xeaP\xda?\x10\xadu\xe0@\xa6\xed\xbf\xef\xadz\x86V\x08\xeb\xbf\xb8_\xe8\x97=8)@\x06\x0e6\x1f,\xb0\xe6\xbf^S)\xd1\xde\xda\xd9\xbfxwqQ\xb5\xc2(@\xc4\xb9\r\xf9\xec\xc7\xfd\xbf\xcd\xc4\xa1\x1d"j\xc1?\xe6\x1b\xcd\x97\x95\xda\xeb\xbf\x8c\x81u\xfe\xcd\x14)@J\x02\xba.\xaaV\xfa\xbf\x96s\xf8\xbc3i\xd9?\x0e}\x14\x8a\x7fW)@\xbe\xa7\x9a+w\xde\xf3?T#\'K\x18\xe4\xf4\xbfi\x08\xb7\xd7h\x11\xf1\xbf4\xf6\xe7\x9a\x11\x80\xf1\xbf\xf6:\xdb\x01+Q\xe4\xbf\x86\xf9=W\xb3V\xf1\xbf\xbaf\xf0\x0b{\xe7\xb3\xbfsE\x89\xaeDY\xd2?\xb4\xde\xb3\xf6\xf0/\xf1\xbf\xd8\x84\xfew\xe2&)@\x89Q\xea\xe2\x0c\xf1(@\xffd\x9fhr\xd0\xeb\xbfNSPC?\xaf\xee\xbf0/\x19c\xf0 \xd1?\xb2k\xce\xc8\xc1;\xe2\xbf\xe1\xb6\r\xaf\x81\x18)@s68\xfd\xf7\x03\xe8\xbf\xab\xcds}\xbb\xbb\'@\xb0\xd5\x0b\\p\x8b\xe2\xbf\x95\xbc\x87\x90cc\xee\xbf'
p29
tp30
bg3
(g4
(I0
tp31
g6
tp32
Rp33
(I1
(I1565
tp34
g13
I00
S'\'6\xec\xea\xab\xf6S@#\x7fxE*\x03T@\x06(\xee\xc1\x9b\xf6S@\xf8\xe1J\x91=\xe1S@\x14\xba}b\x96\xf1S@2\xb2\xa8\xbb\x16\xf1S@\xa0\xcb\x83\xd2\x94\x04T@\x8cE\xe0-\x10\x0bT@\x1a\x1a!J\x8e\xe1S@\x839\xe3{$\xe0S@\x17d/;\xac\xecS@\x9b\x97D\xa4\xbc\xddS@\xc7\xfb\xbd)\xe0\xdeS@\xb6\x1c\xde\xd4I\x03T@\x7f\xf2~\xd9Z\xf6S@`\xda\x0fD\x01\xe7S@\xf0\xd4\x05J\x9b\xdeS@\xfbW\x06\x98U\xf7S@\\\x05he\x05\xe0S@\xc9\x18\x02\x0c\xbd\xe1S@o\xfe%*-\xe2S@\xaaOJK\x02\xf1S@L\'U:h\xebS@\xe8|\xbc\x8b\xc3\x07T@7\xda\x92\x18\xaa\xebS@\x19\n\xed\xc7j\xe0S@F\xa4\'\xc2\x90\xffS@\x95\x1bH\x11G\xebS@<5\xa2\xea\xd4\xf0S@\xa2\xb8\x9dG\x8b\x0cT@\x98Um\x82-\xf0S@\x87/"\xd7\xd7\xceS@`:PZ\xf5\xe3S@\x0b\x8c\xff\xc3\xbc\x07T@\xea\xab!\xa1G\xdfS@pT*\xf5%\xf7S@\xf3P"\xeb\xf6\xedS@3+\x12c\x8a\x03T@\xae\x0b\x8a\\\xe3\x04T@~\xe3\xc7q\x95\xddS@\xd9-u\xabb\xcbS@G\n\x872A\xd4S@\xd4`\xfbl\r\xf4S@\xe8\xd2Rm\xdc\xffS@O\xb1L:\x0e\xc1S@%\x0e\xf7R\xaa\xceS@E\xc0\x81n\xf8\xceS@I_\x00\xcf\xbe\x13T@\x8d\x1b.vt\nT@\xc2\xafl\x9e\x8e\xdeS@\x10\x90\xe5\xb0q\x0cT@a"\x13\xca\r\xcfS@\xf2]x\xdd\xfd\xcfS@\xcdFT\xa0\x0b\xcfS@\xf0&\xc8\xa7{\xcfS@n\xfev\xec\x7f\xcfS@\x9fI\x92\xdf\xd9\xdeS@\xd26\xbe\xa3b\nT@\x85\xbf\xed\x89\x01\xe9S@\x1e\xe6\x8a\xf2\xcc\xcdS@\xba\x81\xb8EO\xb2S@\xcd\xf3\xf7\xd9I\xe4S@8\xe91\x1e\x91\xf6S@\xb4\x1a\x08\x17\xa5\nT@\xdf]\x07#<\xceS@G/\x18\xbd4\xddS@\xdbk`03\xf7S@\x1c\xc4\x01\x0c\xf8\xdbS@\xf0S\xacu\xd9\xdbS@\x1bMl\xa8!\x08T@i\x9a\xee\x0b\xcd\nT@SZx3a\xfdS@_\xb88g\xb7\xdeS@\xe5g\xbaU#\xfeS@\x99\xd3\xaf\xf8\xc1\x08T@3S\xdf\xec\xe3\xfbS@N3\x03\xafI\xecS@\n\xcb\x05z\xa3\xf8S@z\xed\xa8o\x08\x1dT@\t\x99y\x0b\xb4\xfbS@7<f\xc2,\xecS@\x07Y\x9e\x89Y\x06T@K\xc3\xdc\x83q\xfcS@\xc7\xc1\xfa+O\xeaS@\xc0\xc3n\xd1\xa5\x0cT@\xeay\x19\x1b\xf7\xf6S@\x8e\x86\xadm:\xffS@\xdc@\xfa\xb4W\x0cT@y\x8e\x92Wh\x08T@\xc0,v\x85\x04\x0eT@\xd3\xa1n\xb6\xd5\xefS@\xf1\xc5\x921\x05\xd3S@N\xaeoVQ\xf7S@\x9f\xf1\xcc\xab\xaa\xeaS@m\x0f\xf7\xef\xd4\x06T@k\x15:\xf9\xf7\xebS@\xbdz\xf7\x1b8\x14T@&\xbc\x8dv\xc2\x08T@\x9f\xa9,8Z\xeaS@\xdd}r5\x11\xd3S@\x00\xd6\xe2\x96\xf4\xe9S@\x8c\x0b\x87\x98\xc5\x0cT@\r\xcf\x9b\xd5\xe9\xd3S@%\xd6\xc4a\xf3\xd3S@\xce\xa7n\x9e?\x08T@\x1a\xe1;kX\x08T@\xbb\xf5c\x1e\xdd\xc1S@\x8e(n\xb8_\xe0S@\x01n\xce\x1a\x0e\x0cT@\xe0R\xac\xbe\x8f\xf9S@\x1e\xf7\xb2\xb1A\xdfS@\x18\xd3\x93\xe4X\xe0S@\x0e0\xaaF\xfb\x02T@6\nEJ\xe5\x03T@\xa3\xa3(\x86\x9e\xfcS@\xca\xef=\x03/\xd4S@\x86\xf6\xa2\xa7\xac\xdfS@c\xe2\x187\x1a\xc5S@\x8c\xe2\xe7jQ\xd4S@@?\xdb\x03-\x07T@C(\x01>m\x0cT@Fv\x1e\x05\xfa\x0bT@\xd0\xd2_\xdb\x11\xe2S@Z<\x045\x8d\xdeS@4\xe8,\x0c\xbf\xe0S@\xdbB\\\x8eM\xedS@"\xe3{\x97u\xc1S@c\xdeT\x12#\x07T@8\x1a\x92D\x89\xfdS@\xfc\xbe]%\xb3\nT@\x95\xb5\x03\xaf\xb8\xeaS@\xd3L\xe73\xfd\xecS@S\x0b\xcdcE\xf6S@\x98\x89\xf6\x1f6\xffS@X\xec\x8b|[\xdeS@\x8a\xe6\x1f\xc5\x1a\xc5S@\xe9\x19\xf8\xf3U\xd7S@*\xf06E|\xcfS@1\xe6Z\xc6\xe5\xd9S@a)\x86\x0eH\xd2S@\x1b2\x80q\xee\xceS@\xcd\xb1N0\xd3\xdeS@\x01\x85\xbdT\xf4\xc8S@;\x07z\xa4h\x0cT@\xd4\xb7\x17k\x94\xf6S@\xe7/\xb7\x8f\'\xeaS@p\xb0nA\xd9\xc2S@b]fFZ\xceS@\\\xee\x98\xafk\xf2S@\xa7\x04~\xae\x0f\x02T@\xb2\xa0\xf2hi\xe8S@\xb7\x1d6\xa9\xc5\xffS@j.%0\xfa\xf4S@\x91a\x81\x93\xa2\x07T@\xe1,P\xa9L\xb1S@8,\x1f\xb3\xfe\x06T@\x01s\x1d\xc6j\xdfS@\x85\x81b\xc6\xb8\x07T@\xe0\x8apS,\xedS@\xff\x05\x9f\xd3\xbc\xb4S@\x8c.q\xa0\xa8\xc1S@\x0e\x15\n\xbb\xdd\xf2S@\x06?C\xa2\x16\xd1S@\xbf\x17\xa1R\xae\x0bT@\xe19\xb7\x94\xa6\x0bT@\x19W?FB\xceS@\x83\x10\xe6h\xa8\xcaS@\x87\xf2wP\xed\xc5S@\x8e\x9f\xf2\xf1\xee\xddS@\x1b\x87\xf4Da\xcbS@\xb3\xa4,ZF\xe0S@\t\x19\xe7i\x10\xd0S@\xe4~\x01u4\xfeS@\x8cE\xcd\xd4Z\xedS@0bP\x05\xe0\xc7S@>\xda\x9b\xb4\x90\xcfS@g\x87\x9f@\xa4\x07T@V\xf5\x1c\xa2\x06\xfcS@\xe3NkK\xf2\xfbS@w\x00|\xa2]\xccS@\x83NU\xf2p\xebS@\xd5 \xb2%V\xedS@\xfcZ\x9cF9\xd0S@\xa71\x88\x0c\xde\xc6S@?\xec[\xde\xa6\xfaS@\x18\xed\xc1y\xf7\xf5S@2\x95U\xfe\x11\xcfS@\xd9\x9aT7\x8e\xddS@\x15\x98\x01T\xeb\x06T@\r\xb4\xa3\xd3e\xbfS@\xa7\xb2=\x9b\xc6\xe6S@\xfc9S{2\xd2S@#fseU\xcbS@\xebp\x03A\xd9\xaaS@Z\x7f\x0eE\x86\xceS@U\xf2\x14A\xbe\xc1S@\xa71\x88\x0c\xde\xc6S@rO\xabBF\xe0S@c\xe2\x187\x1a\xc5S@z(\xe6\xc4\xef\xbfS@T\xeb\xadc\xd5\xc4S@\xceG\x8a!N\xedS@S\xc0\xba\x8f\xd1\xc4S@\xb8)\xdb\xe6|\xe4S@s\x88\x96\x06r\xcbS@\xee\x81\xc5^1\xecS@\x94\xac\xd4O\x8a\xc4S@!\xc4\x94v\xa9\xc7S@\x11\xd4\x92\xe9\xf0\xd1S@\xe1EM\xcd\x92\xc7S@b8\xa5\xa2 \xeeS@ji\x91\x11\x97\xe2S@\xed0@n\xe9\xa0S@rm\xbe\xf3\xd3\xeeS@]\xe2\xd9\x15\xc1\x01T@\xe5@\xad:\xbe\xdfS@;\xfcA,\xe3\xe2S@\xbf\xc1\xa3\x90{\xd6S@\xc0\xf1\xd1\x15_\xc7S@8wl\xe85\xecS@%\xd70\xc8\x99\xe2S@r\xc0U\x1ah\xdbS@Dg\xbe\xa3$\xd3S@\x03 G\x8f/\xd0S@\xf60;\xcb%\xd5S@\xe4\xd5EO\x13\x08T@\xa4\xd9\xd5\x00x\xe0S@F\xe9\xe2\x84<\x03T@2H\xef\t\x92\xfeS@\xa1Q\xd4\x12\xef\x08T@.@q\xad\x87\x00T@c\xa8l:\xf6\xe3S@X\xdd\xcd\x11\x85\xe7S@{4\xa6\xcf\x01\xfeS@\xe1\xa2-b\x9e\xceS@\x89m\x97\xec{\x07T@|}BFB\xceS@\x0c\x04\xdd+\x11\tT@\x809\xef8\\\xe2S@:\xc0\xdf\x9d3\xffS@2\xb0\xe5\xee\xb2\x07T@\xd1\xf9\x99\x1a$\xc6S@\xf6\xf7\x15\xd3\xc9\xc3S@\x8bm\xeek{\x02T@zAv\xbf\xb3\xd4S@\x82j\xf9\xa1n\xd3S@[R8\x9d6\xc6S@\x11\x82c\xb3a\x08T@\xc4\xab\xd6\x85(\xe0S@\xbf\xa1\xd4G\xca\tT@3t\xdd\xde\xe5\x02T@\xe864\'\x8c\xfdS@%\x9ek\x15\xe7\xfdS@p\xca\xfc~\\\xd3S@\xa2\xdc\xaa\x175\x05T@8\x19\xf6\xea\xe9\xd6S@\xef\x81\x9d\xcbm\xc4S@\xe5\xa4\xd9\xad\xac\x0cT@=\xac=\x1cn\x0bT@\x98\'}g\xef\xc5S@\x0f\xfc\x8a}\xdf\x08T@\xf5L\x91\xf0\x0c\x0bT@\n\xea\x7f\x90n\xd6S@\xd1\xbcm\xe0\xde\xfcS@1@\xbc\x0b\xe2\xfcS@\x8d\xf6#N\t\xfdS@\xc20\xef?\x18\xc5S@\xac\xdfl;S\xe2S@\xae\xf5i\x95\x01\xd6S@\x05x/\x18=\x05T@Yyo\x004\xfbS@}u.4>\x08T@\x99=a5H\xe1S@<\x96\x022\xdd\xffS@\x87\x85\xae\x11\xdb\xc2S@|\xca\xa8Z\xda\x0cT@\xda\xeb,r\xce\nT@\x1e\xa9L\xcf\x89\x0bT@zxzu\xd6\xf2S@\xb6E\x04\xd1\xd8\xdeS@\x11\xb8\xbb\xf7\x08\xffS@\xe0G\xc15\x82\xd3S@\x89\x8f\xe00\x0b\x0cT@\xce\x02\x81rv\tT@+\xf7\xea!\xfc\xe9S@Pj\x02\x13g\xf7S@\xcf\x1cD\x1a\xde\xf8S@\xa8\xda\xc0\x8f<\xf7S@\xc47\x8c\xfeV\xf7S@\xb8p$f=\xdeS@ 5\xfe\xca\xbc\xddS@\r_lZ\xb9\xdeS@\x9a\x95\xfd\xd2\xf7\xcaS@I\xd4b\x94q\xf6S@\xa9a=\xbf\xb0\xf7S@\x9e\x8f\x0f\x89\x7f\x0eT@\x9e\xc5\xcc\xac\xc3\xdfS@:VrO\x1c\x08T@\x11\x8e\xcaV\x00\tT@\x1dlk E\x08T@M\x9eO$\xa9\xf6S@\xa9O\x03\xc9a\x08T@u[T\xee_\x08T@\x03&aK\xac\xf4S@u\x9d\xc1\xea+\xf6S@\xd1\xc4\xcfYQ\rT@"\x87\x13P\xe8\xc7S@g\x1dC\xcf\xab\x07T@\xdf\x98\x9f\x8f\xd5\tT@~\x08E\x1c\xffUS@Rap>\x00\xcfS@\xb0\xc1\xa0\xb1\xa9\xc1S@\\\x9c\x9a\x0e\xa9\xceS@\xfb\xa3!JT\xf1S@\xa6\x96\x82\x0e\xc6\xe9S@\xba\xe54\xe7\xaf\rT@\x9cdC\xb1\x13\xcfS@\xa2](\x86u\xcfS@\xb7\xcd{[\xc9\xc8S@3\x99\xcfn\x0f\xcfS@&\xb1\x9d\xb8\x01\xd0S@F\xe0\xe9\xc4\x95\xcfS@\xa9J*\xa1\x81\xcfS@\xb4Z\xce\x8dB\xffS@\xdb\xf6g\xd4e\xcfS@\x16\x98\xdb8\xde\xf1S@\xac\xf2\x00\xde\xa8\xf5S@+S\xbd9\xc5\x06T@\nAg\'\xde\xd2S@CD\xa6,\x01\xe0S@U\x04*\xe6\x9d\xbfS@\xfe8v|\x80\xdfS@v\xe4\xc9_\x81\x07T@\xb6\x00\xfcA\xc0\x08T@\x96B\x12Uo\xe0S@l\x9b\xdaG\x18\xf1S@\xb4\x95G\xda\xa0\x16T@R\xa8\xa1\xb8x\xddS@_[\xe2F\x90\xd1S@\xd6\xee\x9f5\x9f\x08T@]\xfa\x8cG\x91\xf6S@\xab\xc5\xf7b^\xf6S@{v\xf0#r\xeaS@5\x18\xa4\xb0\xf6\xefS@$\xe4/l\xdc\xdbS@0\xef $\x01\xdbS@\xbb\xf6F\xb7N\x03T@\x99zX@\xd9\rT@pG\x8e\xa3\xc4\x04T@kd!\xa2\xd4\xd2S@\xbbT\xb0T\x8b\xd3S@\xf3\xb7\xab\x0e\n\xd3S@.0\xc5\xda\xc7\xd5S@(\xe5\x08\xda\xf6\xd3S@z\x90nL\x9c\rT@\xe3\x84\xf6;w\xf3S@P\xc5i\x9c@\xe8S@\x88\xc6IqZ\xcbS@\rz?\xf3\xd2\xffS@\xc9\xa8\x16\xf1@\xf3S@`\xc6\x9b\x817\xd2S@j\xd3\xdc\xfa\xe0\xd3S@\x9f\xc8$\x99\xba\xb4S@;b(\x03\xbf\x08T@nz"_\r\xd5S@\x8e\xc4\xdc\xa1\x8c\xc4S@.\xe4[U\x0c\tT@\x9ed\xb2s\x97\xfcS@-\xbe\x8d=\xb5\xecS@&,*8;\nT@\xabqkv\xf0\xdbS@\tKl\xc3\x86\xe9S@\xc5\xbeU#\x16mS@\xee.w&\xe8\xeeS@\x18\x90b.\xf4\xd1S@\x9d\x027\x1b\xd8\x03T@\xbd\x96\xa7\x84\xcc\x03T@\x06<2\x9f\x8e\xd1S@\x9b\x06z\x97\xe3\x18T@\x8f\x0f-7a\xcbS@%\xee\n\xa14\xe5S@j\xf4\x91\x074\xf1S@\x81\x12\t\xa5\x80\xeaS@)\xaa\xc5\x82U\xe8S@\xb9\\\xd0\x9cj\x0bT@\xb4\x05\x04\xb2Y\xd8S@\x81\xf0\xef\xe7\xdf\xe0S@]\xee5\xb9\xc9\xebS@\xf2}\xa1\xbaw\xe8S@\x04F\xb2\xb6\x01\xe7S@\x08\x05\xe6[\xa2\x0bT@h\x83\xc5\xab-\xdbS@-<\x06sv\x01T@\xba\x11\xe3H\x8c\xe3S@1\x17_c\x8d\xebS@\xf0^\xb5\xc9\x07\x04T@\xdf]\x07#<\xceS@\\\xc1\x19\xc6,\x03T@\r\xaf\x94\x93\x11\xceS@\xb4A\x9a\x0bw\xcbS@\xa2G\xe7]7\xddS@H\xbb\x8f&A\xedS@\xbdL\xfd\x13\xb0\x04T@m\xa5\xab\xab\xa6\x19T@\xe2\x15.I\x14\x07T@\xe1\x94\xec[&\xdfS@\xe2\x88F-\xbb\xecS@$\x97\xa5\x94{\x04T@\xf0_\x06\xe3?\xe4S@\xdcWe\x03\xfe\xecS@\xbb\xccP\x12\x99\xdeS@{v\xf0#r\xeaS@iN\xddZ\x88\xd1S@\xbai4\xa0\x00\x03T@y\xe6307\xe6S@\x11\x83\x9b\xe5\xea\xe4S@\xf6\x10\xa4\xd2\xa7\xe3S@;\x00`3\xf9\xe4S@6\xca\xc9\x04\xe0\xdfS@\x12l\xa8|\x1b\xe3S@&\xde\x961\x1e\xeeS@zK\xdb\x02S\xe6S@/\x1f\xee\xe1\xfe\xedS@n\xd8\x8e\xc6\xa7\xddS@\x12%\xc1\xfc9\xdeS@\xd4\xd0\xd1\xce<\xeaS@\xd8\x90\xdd\x89\xbe\xdeS@,\xa0\x0fI\t\xe9S@\xb2\xbf{\xcb\x8e\xe0S@\xddj\xecR&\xebS@\xd3~l\x8d\x0c\xdfS@S!~9\xbb\xdeS@\xcd\x16X\x8b\xe4\x04T@c\xa5\xe7\x95\xfa\x0cT@X\x1b\x97\xc0\x7f\xdbS@B+\xb3}Y\xedS@\x99\x07C\rR\xdfS@\xda/?\x8eA\xdfS@\xdf\x0e\xfd2\x03\xe0S@?\x9e\xc8`\xd6\xdeS@\x86\xc1\x80\xc9\xdc\xdeS@\xab\x0e\xff\xde\xf9\xe0S@{\xa7\x8c-\x8d\x10T@\xc5[\x02\x17\xb1\x05T@\x85E\x8d#\x81\xdeS@\xca\n\xc2\xe7\xb8\xe0S@\xb5\xcb\x9f%\xb4\xddS@\xbb\x0er\xfbR\xe0S@\xa2\xa8\x10\x10l\x03T@\xd1\xd4\xe1\r\xcf\xdeS@k\xc4\xa90m\xe7S@\xa3E\xc0?\xd6\xdbS@\xcc\xc3\xbb2H\xe8S@3\xe9\x8e}J\x0eT@\xbe\x852\xb5E\xdfS@U\x1f\n|\xfd\xebS@\x16S\xe7\x82\xf1\xe0S@\x0er\xb2\x01\xd3\xe0S@n_\'\xb3\xa6\xe0S@\x08W\xcfp6\xebS@\x00\xee\xceG\xe3\xdeS@\rW~j\xed\xdfS@Ss\x06t@\xcfS@i\xd0\xaf\xcf`\xe0S@^\x8e\xd5ph\xecS@\x89!\xd9v0\xd0S@\n\xee\xe2dE\xafS@\x18\x85v\x935\tT@Mz~\xb4\xba\xdbS@\x1f\x03\xf0\xa9\xc9\x03T@R *\x8b1\xceS@\xc1!\xc2\xf7\xd3\xd3S@\xbb\xb9\xdc\xe8\x8d\xeaS@\xed\xe5\xab\x04\xd6\x17T@B\x17\xac\x9a\xbf\x07T@N\x8f\xe6\xb7\xc5\x19T@+\xaeU\x0c\xda\x08T@\xa8\xa9G[\xfe\xedS@_6g\xb1\xa1\xeaS@J\x81\xcf\xac\xbb\x08T@\xfei%\x05\x92\x07T@p\xc8\xe6\xf2\xca\x04T@B\x17\xac\x9a\xbf\x07T@\xcc\xbd\xd2\xa5\xa3\xbfS@\x88\x04\x04\x04\xf3\xe4S@6\xb8\xb0\x80\x80\xc1S@\xb4(\x93\x15\x95\xbfS@\r\xf6\xcdHS\xd3S@\xc6,X\xab1\xe0S@?\x85\xb8\xc8\xc7\x08T@\xd7\xc0\x89\xee1\xd2S@\x86\x05\xef\xb0m\xfdS@\x148-\xd8\xd1\xe9S@\xe2\x14h_>\xcfS@\xe7\x16N\xda\x06\x07T@\x0e\x8e\x9ax\xd2\x06T@f\xd8\x18\xdb\x91\x08T@\x02mJ\x82\xca\xc0S@\x0f\xd0\x19\x9d\x1c\xe7S@$\xe4\x1dX\xe1\x08T@K\xea\xb2*\xb4\xc1S@\xc2\x108\xa1X\x08T@\xb84\xa0\xd21\x07T@\xee\xfa\x1bm\xe9\x06T@g\xd0\xd9!\x17\xc4S@ {9w\xee\xc8S@\x02\xd9t\x7fl\x08T@\xc9\xbf\xf1\x8d\x90\xd3S@(\xe3\xe2\xb6\xda\xe4S@\xe3#b\xe9\xff\tT@\xd3"N\xe0T\xe8S@G\xce\xd9\xdbg\xe8S@\xe7/\xbdM\xf7\x08T@W\x97A\xc0H\xe8S@\xae0\xb7\'\xce\tT@rb\xe0\xc91\xeaS@\xe4\xbb"p\xa3\xe3S@i\x08\xf3K$\tT@\xb3\xd8\xd2\x88\n\tT@\xc6\x98\x94K\x0b\tT@+\xec\xb4\x99{aS@i\x0fN0\xa6\xd3S@\xc2-l\xea\x0c\xe0S@\x1b3^0%\nT@\x7f\x9d\x1f\r<\rT@\x82`\xa7\x1e\xe4\xdeS@\xeb\x83\xf8xT\xedS@\xa3\xe3hh\xd3\xeaS@\xea\x16\xc7u\x15\xcbS@M\xbf`\x9fj\xdeS@\xef3\x9d\xba\x86\xe6S@\xd8\x924%\xa2\xd6S@k\x9e\xc4\xd9\xc0\xcfS@\xba\x1c\x0cqe\xdeS@\xbb-\x12\xecG\xffS@\xb8\xe0?\xdeb\xeeS@\xf7Oy\xf8\xef\xd6S@\xf9\x8a\x01\x1a\xf8\xceS@q\xc7\xbb\xf2\x95\nT@8\xbfd\x8c2\x06T@\x96\xb2\x1cj\xe6\xedS@@\x19\x7fv\xf0\nT@\xb6;f\x8f\xd8\xddS@\xb1&\x933|\xf3S@\x87\x81\xfe.\'\xecS@\xd2j\xca[\x04\x0bT@O!\xc5<\xcd\xe9S@\x7f\xe3C\x04\xf5\xc5S@\xd3\xc1\x1b\x81\x17\xedS@\xfe\x02\xc5q\x82\x07T@j\x16\xad\x00\xf3\x03T@v\xc1q\xb1\x81\xeaS@\x99\xafU\x003\xc6S@\xae,:\x80\x92\xe9S@\x9eD\x99Xx\xeaS@\x89\x89\xb8\x9c\x08\xe8S@\x14\xb0S\xb4\xbd\x07T@J \x02\xcbi\x03T@\xf2){P\xf9\xddS@3H"\x99\xc3\xdeS@z\x1e\xac\xf5\xae\x05T@(\x00\xeb\x93\x10\x07T@3\xdb|h\xee\x06T@+\xcf\xfe\x0b\x1a\xedS@\x168\x98O\xa7\xceS@&\xcc>\xc0\x1d\tT@ \xff\xb5\xc9\xcc\xd2S@\x04\x93V\xack\xdbS@-\xb8\xb3s\x12\xedS@\x9b{\xca Z\xefS@Mt<\xaa5bS@\x0c&\ts\x97\x04T@2&\x885\xa5\xedS@\xc1\xd1\xf9>u\xe7S@s\xc2\xb22m\xd3S@\x16,\x03\xd3\x8c\x0eT@l\x9c\x19\xa0/\x03T@\xae\x02\xd5<\x1d\rT@\xf7Q\x91\xae\xbf\x0cT@,\xd6\xee\xc2\xe6\xefS@\xf3t{\x1a\xe2\xf6S@\xe8\xaf\xb2\xd70\xe5S@\x8c\xef\xcbFD\tT@"*\x0e\x15e\x07T@\xd6\xba\xd0Bl\xecS@=X\x90\x07\xb7\xf7S@\x9f% "\x84\xcbS@V\x1e\x02kJ\xceS@\xf9\xd4Q^Q\xf0S@\x8c\xe0\xa3{\xb0\xf2S@qx`\xcb\xbf\xf8S@\xb4\x10MhS\xf7S@\x7f\x90\xf9B>\xf7S@\xa46D\xdeb\xddS@\x7f\t\x12r\x8b\x19T@+\xe2\x04\xa7U\xcfS@0\xdfn\xb8\xe4\x0bT@t\x13I\xae\xe6\rT@\xc5\x80\xab\rl\xcfS@\x9b\x92G\x90\x06\x0eT@\xf9.\xfb\xf6p\xf7S@\x93MS\x89\x14\xcfS@\xb4\xab\x99R\x05\xcfS@4/\xa4\x88\xdd\xddS@4"\xd7OQ\xf7S@J\xe8\xb5\x9eZ\xddS@b\xdd\xfe\x9c\x0b\xe1S@\xe2\r>\xb0_\xe1S@\xda{\x8d\xcf\xf8\xcfS@\xde\x02?\x83\x13\xcfS@&\xf4\xe4\xdb\t\xedS@%z3\x15B\xcfS@\x87\x15\xdd\xa8\xca\x00T@\x80hS3\xfc\x02T@\xb3\x1b\x0b\xd8e\xcbS@\xe9 C\x04&\xdfS@>\xf5\x8aF\xf9\x00T@\xd0\x99\x81\x95f\x18T@\xcd\xa8;{c\xf4S@\x8f\xcf\xde\xeaI\xf6S@\xd2\x0e\xaa\xbeo\xe6S@\x10\x9c\xb5b\xec\xefS@\xe4@.\xdb\xb7\xddS@\x9fj\xee\x92c\x02T@r)w}\xd5\xfaS@\xcc\x041\x16u\nT@\x125l\xe7h\x00T@]\x8eL\x17(\xc5S@I\x8a\xc2\xda\x95\nT@w\xd9vh\xae\x0cT@/\xc1c\x14\x92\xe0S@4\xeb\x9e\xd5$\xeeS@\x8e^\x04\xb9 \xfcS@>\x1ex\xe4P\xefS@\xa7S\xeaW\x10\xdaS@K\x80%\xe7\x90\xfdS@\xf2\x83\xe6\x0e3\xe6S@\x7f\xb6\xf1\x96z\xcfS@tU\xd4\x80A\x03T@\xdd\xc0ij\x9d\xf5S@\xe5\xba\xe6\x00\xe4\xdfS@\x99\xadw\'\x84\xddS@\xf6\xb6;P\xda\xfaS@\xbc\xc7\xdbE\xe1\xdfS@c\x006\x0c\xea\xd0S@\xf7\x87\x00G\x87\tT@\xb6.\x96 U\x08T@\x8fs\x8b\xb9\xeb\xeeS@K/\xc2m\xd4\xf3S@\xf3\x13\x1a#6\x0bT@\x7fg\xd6xa\xe2S@\x0c\x03\\\xfe\xe1\xf8S@\xb24\x9e\\\xc2\xf3S@\xaa\x0c\x16\xb5\x80\xddS@\x0c\xd21\x8a\x12\x02T@K\x97\x1e\x9a\xc1\xecS@\xb5H\xd1\x12\x01\xdfS@\xe8\xf1o\x15u\x17T@V2\xc6\xe1\xfc\xe1S@\xa1plu\r\x0cT@\xcb\x86P\x83\xa4\xffS@N\xcb\xd6T\xd4\x01T@\x1cT\x07\x1d\xf6\xd1S@\xe8\xc36\x8bG\x00T@s\x04\xb8\x9f\x8c\xf2S@\xd4\x04\xc7\x1d3\xd0S@\x0b\xab\x1a>D\xc9S@\xad\xd6\xe77\x90\xbaS@`D\x8e\xf2\xff\xcfS@\x8d\x88\xaeT\xb8\xb4S@\xf7\x1b\x82[^\xdfS@\x11sY\xf3F\xdeS@\x13xZ\x94n\xedS@\xf3&po\xe6\xdeS@\xcd\x0b\x01\xad\xc3\xd2S@\xe4h\xf0_\xde\xf7S@\xe9\x1ffa\x86\xd3S@\x1e,n\x1fy\xedS@\x02\x93 \xe8\xa4\nT@<\xed@\xe0\xe3\xd2S@\x01hb_\xdb\xbaS@\x07 \xe5\xf0\x17\xceS@\xd8\xc9{\xabc\x0cT@v\x15oI\x11\x0cT@\t\xfc\xe3\x9b\x1a\xd6S@\x9eZY\x99,\xc6S@ \x97\x8e\xd4\x82\xdeS@\xe3\xf7\xac\xac\x98\xf7S@w|C\xfa\x87\xf0S@^T\xb3\x8c\xa1\xd1S@v\x80t\x7f*\xc6S@\xb5x\xb4\xda\xe8\x08T@\xd7\x0e\xdeH\xff\xf0S@\x97u\t\xf8O\x08T@\xd7\xf0\xa6\xd87\xffS@\xd7\xc2\x05\xdf\x89\x01T@\xa0o\xe2n\xc2\xc8S@\xab\x05\x98O\x98\xf8S@\x13j\x92*\n\x08T@Z\x01\xff\xda"\xffS@v\xda\xc9W\xbb\xe0S@\xc57\nJ\x8a\xdeS@U\x8dC\xdd\xec\x00T@5A?E\xdf\xe0S@\x82\xf5\xbf\x07\x8e\xdfS@\xef\x9e\x8d\xbc\x01\xffS@\x17\xac7\xbf\'\xd4S@\xc9\xa5\xd6\xdb\x8d\xdcS@x.\x94x\xcd\xd4S@2bZ\xd7\x08\xe0S@\xe4\xfd-\x00#\xf1S@\xff\x03\xaf\xf8O\xdfS@p*%&G\xd1S@\x96\xbaQE\xec\xf6S@\xbb\x0f\x12u\x9d\xe0S@\xff\x03\xaf\xf8O\xdfS@\x0c\x19\xbc\xc4"\xe1S@\xeb\x8a\xd3\xaa/\xdfS@x`\x80N\xa8\xf6S@\x12\x80\x11c\xc2\xdfS@\xd9\t\x9c\xd6\x1e\xcbS@\xb5\xd8\xe9\xbbi\xedS@Mu\xce\xd4\x8b\xd1S@\xfd\xe4\x1f8*\xd5S@@\xc2\x12o\x0c\xf0S@>S\xbcr\x13\xd5S@\xc2T\xbd\xce\x86\xfeS@\xe7|\x10\x87L\x00T@_\r\xd5\x80.\xe0S@\x03v\x06\xaa\xc2\xdeS@\xfeie\x1dJ\xdfS@\xa0\x0f`\x15\xe6\xfbS@\xd3VcJ\xff\x07T@3;t\x7f\x9c\xcfS@yC\xb1\xae\x02\x18T@\xa0W\x94\'\xd5\xe1S@q\xceX\xbe\x99\xf1S@/\x8a\xab\x16_\xefS@Y\xa8\x10j\xa2\xedS@\x18z\xcc\xd8\xf7\xfeS@\xfa\x19\xa6~u\xd2S@\xee\x91\xcf\x7f\x9f\tT@\x0b\x8bR\xa3\'\x07T@WR^\xd7P\xc6S@\x1e\xf8\xd7Z\xa8\x04T@\x93Bki\n\xceS@\xbf;\xb4\xff\xe5\xe8S@K\x0c\xec\xfe\xc6\xc3S@\xb4\x8e\x0c\x1f\xfb\xecS@\xc1O\xe4\xee\xdf\xc4S@\x1a\xdb\t\xc5\x0b\xe1S@\xaf\xf7\t<\xf5\xe0S@z\xfb\xd6V|\xc3S@\xf8\x9b\t\xcb&\xeaS@\x89S\xcb?\xf1\xdeS@\xcfrb\x9e\xb4\xe8S@\xac\xde\n\x10\xb7\x16T@\x0c\x03i\x1e\xd5\xe9S@C\xbc1\xabb\xe8S@?\xfepV\xa1\xd0S@\xf1V\xc4\x1a?\xeaS@\x96\xee\xa9\x05\x96\xe0S@k\xa2X\r\xe0\xeaS@+\x14\xd5\x8bc\xe8S@\xb4\x01\xe8\xaf\xc3\xeaS@8&\x19\x06i\xd8S@\xe0u\x97\xa2f\xebS@\xd9%T\x87\x91\xeaS@\xcdG,\t\xc0\xe3S@\x80\xca\x990\xef\xe4S@s\xa3\r\r\x9c\xdfS@\x95NX\xb83\xfeS@/}i\xb7\x91\xeaS@\x89S\xcb?\xf1\xdeS@v\xc9\x1d\xe5e\xe7S@YE\xca\\\'\xe7S@\xe8\x7f_\xd9S\xf4S@\x81v3J1\xe1S@\xf5b\x94\xf2\xd3\xeaS@\x15\x9c\xa9\xe5\t\xe4S@\xb9\xe0\x88\xdd#\rT@\x95e\xa1,i\xe6S@\xfbD\xe3\xa2\x93\xe0S@\xf6aU#\x93\xe0S@\x18\x1dzt<\xe6S@\x14\xf01\xee7\xe3S@mc\x07;;\xdfS@\x19\\\\\xc0H\xe8S@\x11\xb3\x18\xabX\xe2S@\x02\xfd\xaa}Z\xe4S@\x91\x11\xd8\xe9\xaa\xceS@V\x9eK\xe4Z\xeeS@c\x08\xb6\xae\x80\xedS@\xb6\xc8>\xdd!\xe3S@\xbd\x85-\'\xe0\xe0S@\xd8\x9c\xd0\xb6\xc5\xeeS@2\x0e\xcbK\xe2\xe0S@d[X\xb5e\xe0S@\\\x00\xd6)\x90\x07T@\xcd.\x0c)\x11\xe0S@\x88\x12{\xa1\x9f\xe1S@z\xea|\xea\x15\xe0S@\xe0\r\xe0\x8b\xab\xe0S@o\xdbs\xb5\x8f\xe2S@2\x1f\xe1^\xc1\xdfS@\xb1%*\xe2\xb6\x07T@\x92P[<T\xe0S@\x91\x1b\x07\x8e\x06\xe9S@\x16\xf6u\xa0w\xdfS@8\xfc\x13\x17\xc7\xedS@\xdd\xd68\x9d#\xdfS@\xb3\x8a\x07I\xf6\xdeS@\xc9\xa5\xd6\xdb\x8d\xdcS@f\xc4=\xb1*\tT@\xaa\xcc\x9c\x9d\x15\xe2S@&\xbe\xb0b,\xceS@\xb8S\xabd\xab\x07T@\xa4\xeb\x80\xa7A\xe0S@ny\x81\x02\xc7\tT@\xc4C\xf0"~\x07T@\x90h\x10q\xf8\xeeS@\xb5q\xee9\xc0\xe9S@p\x99\xbe\xac\x16\xc6S@:&\xf9\x7f\x05\xeeS@X7\xebQ\xe6\xc5S@V\x1de\xe1|\xdfS@\xf5\x91\xab\xab?\xdfS@[\x13!\x7fQ\xdfS@\x97Ci6\xef\nT@\xf4"\xe4\x12\x01\xdfS@\xfcr\x8c\xf14\xdeS@6\x8el\x1d\xbc\xdeS@\x83$\xeeSZ\xe0S@\xba$y\x1fU\xdeS@C\xf4\x8e\xb7\x0e\xddS@\x02b],\xe0\xdfS@[\x80\xbec!\nT@\x91\x9f\xdb\x17\xbd\xd2S@\xb8\xc0&\x1aW\xddS@\xb9\xe5\xe4\xf7\xc1\x08T@\xdd\xe7Yn\x06\xedS@\x05\x0b)\xaaR\xf0S@\xf4\x9dc\xba\x03\tT@/\xd42\xe1\xfd\tT@\xcds\xb7\x07\x8c\xdeS@\xf9\x00[\x9eZ\xddS@\xea\xa2\r\xeaT\nT@\xd2?\xc32*\xc5S@Aq\xbeO\x8e\xdeS@\xf9M\x7f\xef\x8b\x0eT@%U\x9a\xbf\xd6\x19T@\xa1\x12}\xd8]\xc1S@-z\xfeR\x8e\nT@\x10%\x06\x952\x08T@\xc8^\x9c\xf6\xad\xdcS@\x8a\xdb\x95\xf8!\xf0S@i\xdeF\xb2\xb1\xc1S@\x7f\xb7\x1e\tO\x08T@\x03\x94\xfc;\xd9\xbfS@>U\xb9\xe2\xd8\x06T@\xdbu\x08\xbf\x04\x07T@\xf3\xaa\xc5\xc6\xd4\nT@)\xe5\xcax2\x08T@\xfei%\x05\x92\x07T@\x1b-\xfbJ\x7f\x07T@\xd1Gn|\x06\tT@\xbc\x08u$\'\xf0S@\xc2\x9c\xd3g{\xf2S@+)p\x94\x9a\x0cT@T\xfd\xa8\xd9x\x0bT@\xfb[8\xe5\x8f\tT@=\xe4g\x949\tT@\x1b\n\x81a\xa1\xf1S@\xad\x8a9P\xd0\x04T@\xda\xcf\xb0\xac\x00\xeeS@\x00\xe7lN\xcd\x08T@U\xfea\'\'\x06T@P\xa7\xc7\xc5[\x0bT@\x82<|\x06\x7f\x08T@[\xf2\x8b\x1b\x81\tT@\x81n\xd2\xffc\xc4S@\xcf\x1a\xd0\xe4\x16\x07T@\x8f\xdbGLW\xecS@\x17\xf6ff\x11\xc4S@\xce\x00O\xab\xcb\x87S@\x80*\xd5\x069\xf1S@/\xc1*}q\x07T@\xeeP\x83\x8d\x96\x0bT@\xf40\xd6\xb9j\x0bT@\xach\xbc\x14"\x06T@\x92\xad\xe7o\x12\xd5S@\xba\xa0\xbb\xcbL\xedS@\x16\x97\x19\xbc\xff\rT@A_\xc5\xc5*\xd4S@\xf0\x7f\x97\x13\xcb\xeeS@m\x82\x13\x8eh\xd4S@^\xdd \x18\x19\x97S@\xd9M\x99\x95:\x04T@\x10\x80\xb9A\t\x05T@\xa4i\xa1\x98\x7f\xd3S@\x11\x05\x99\xcf}\xd2S@\xa4{\xfe10\xefS@jl<\xd5\xe3\xcaS@\x88q0~\xd9\xd1S@\x0eND\xea\x83\xd1S@\xf1\xe3\x9eG\xe5\xf2S@\xf1\xba\x02\x95\xf3\xc7S@\xf55\x02q\xb3\xf2S@3\x16<\xd8\x1b\xcbS@g\xfa"\xfc\x8e\xcaS@\x9a\x82z\xac\xeb\tT@:2\x8f\xb9\xea\xd0S@\x85\x02\x01\xb6\x07\xf3S@L\xae{\x98\xa8\xf3S@\xb6\x8eVZ\xee\xf2S@\xb0\x0co\x8a(\tT@\x9c[\xcf3\xe7\xedS@\xfa\xed\xb5\x95\xfc\xceS@\x7f\xcc\x1c\xad6\x03T@\x89\x05Zn&\xcfS@\xd6\xff\xc7\xa87\xf1S@\xbf7ofI\xceS@\xa0o\xe2n\xc2\xc8S@\x1f\x12\xb6\xd8\x96\x02T@5PQ\x18\xca\xc8S@\x08<^\x95,\x0eT@*\xd1\xfd)\x1d\x03T@\x02\x9e\xba<\xec\x00T@9\xea\x85\xfb2\x00T@\xe8\xf1o\x15u\x17T@\r\xdeT\xfc\x13\xf0S@c\x82\xd6\xd7\x89\x02T@~:\x83B\xd8\rT@\x8a\xcc\xdb\xf3.\xf1S@\xe5#\xdb\xb4\x12\xf7S@\xe9\xc4\xd3\x15\x80\x00T@\xa1\x9b\xb9\x05\xd3\x01T@z\xa8"\xb2\xb8\xfeS@S\x1bP\x8cu\xffS@;\x1f\x8b\x1f\xfd\xf0S@\xc5\xf1\x04T\x85\rT@T\x11Xd\x8d\xf7S@\x12\x05\x00\xa4+\x01T@\xe6\xac\xc5t$\xffS@d\xb9\xb1\xcb\xef\xf0S@\xcb\xc2\x80\x82\xc1\xfeS@`Hd;\xbf\xf1S@\xb2*\x9c\xe0\x02\xf1S@#P\xd4Vt\xfeS@\xda_4\xc6|\xf4S@\x9e\xb25Wh\xcbS@\xff\x1d\x12\xba\xe2\x18T@\x1e\x9e\xae\x1a\x98\xf3S@$\x10\x87\\\x7f\xf3S@\xc2\xda\x88\x81f\xf3S@)\xb4a \x94\xfdS@X"\x05\xc5\xa9\xfaS@0\xeb#\xa5T\xf3S@\xfb\xa3\xb5]\xe3\xf8S@\xec\xaa\xe0\xec\xec\rT@6\xa30tl\x0cT@juRH7\xd4S@i\x8b\x93c\x9c\xf5S@\xfd\xff\xf0:t\xf9S@\xd8\x9e\xb8\xb5\xd2\xf5S@\x83\x04\x96\x84\n\xafS@\xf919\x8eq\rT@Z\x00\xdd\x8dv\x12T@\xc2\xe1\xe7\x1b\x01\xb9S@\xe9\xfb\x7f\xbe2\xd0S@\x18\x01$i\x12\xcbS@\xdb\xe2\x07\xe7\x8d\xf5S@-\xd2\x986\xd0\x0bT@\x1d\xda\r\xc2)\xf7S@\x8bD\x85Z\xf8\xf3S@\xcf\xfb \xaa\xc0\xcfS@\xb94b\x0e\\\xf6S@c\n\xee\x9c2\xf9S@\xa7\xe6w\x1c\xc6\xf7S@\xe6X\x18S\xee\xf9S@\xecE\xb7\xc4}\x0eT@n\xea\xca\xaa<\xcfS@\\*O\xdfV\xf7S@\x81\x00W\xa4Y\x0eT@\x92\xa8\xddnE\xf7S@\x1am\x89f2\xf7S@\x97%+J\x9f\xfeS@0\x8e`\xdf(\xeeS@\x7fTU8@\xdfS@Q>\xa5\x0f\xdb\xe8S@\xaa\xcf\xfb6\xe3\xc1S@N\xec\xb8\xd0P\xc1S@\xbc\x82\x1a\xd0\xcc\xf2S@\xc3\xb3\xc6.\x9a\xf5S@\x0c\x11W\xeb\xab\xc7S@X\xdd\xd0\xbd;\x08T@\xad\xc7T\x06<\xedS@\xe8\xea\xb9\xa6\xfb\tT@\xce\x0fp-\x8d\xcfS@YL\x84G\xbf\xf4S@_\xaa\x06d\xca\xc3S@\x91\xfd%\xd8\xa3\xf4S@%d|\x16\x0f\tT@\x9eB}\xd8^\x03T@\xea\xb9\x87\xd0\xb6\xddS@\x9d\xe3,\x18\xb5\xf3S@\xb9\x8d\x0b*\xc3\xf6S@5\xa1_\xfb\xf6\x04T@\xbf%\xbf"\x95\xf5S@+\x9d\x82\x12\xd7\xc7S@\xa9)\x8b*\xfd\xd2S@\xdc\xdd\xd0\xc2\xff\xefS@+eK>\x8e\xddS@\xbc_\x89S\x80\xc7S@s\x11 U*\xf7S@\xfam\x1a\xa0\x87\xf5S@\x9d7\xeb\xd4Q\xd4S@A\x0cD\x08\xb3\xf9S@\xdc\x94\xa2+h\xf3S@[\xa6\x14W\xb3\xf3S@\x1eL\xd6\xbb\x0f\tT@2\xdc(\x986\xdeS@\xf4B\x10\x92[\xf6S@\x84x\xde|\x98\xf1S@\x15.8\xb8\xaf\xf1S@\xc1\x86\x9f\n\xce\tT@\xa8\x95&\x96\xe8\xfbS@\xca$\xbfW\xf8\x08T@8J\x18\'V\xf5S@\xf0\xcc\xf8\xc6\xfb\x08T@\xcc\x82\xc3\x9b\xa7\x0bT@\xc8\xd7W\xe6*\xf7S@\x0fg\xc6\xd4\x86\xf1S@\xa2\x13\x13\xb5*\xfeS@\xd8\xa3\xbez\xf2\xd3S@\xe2\xa0}-\xec\xf0S@c\xc3\xd0\xe9\xb1\xf6S@\xf9\xc4\xd8\xc4\x1b\xf0S@\xb9\xb7\xa3w\xdd\xefS@\xbb\xdb\x9e\xd3\x0b\xf7S@J\xadz\xff\x07\tT@4\xac\xe0\x15\t\tT@\xf3\xf6\x9e\x1a\xa8\x08T@\x0b\xf9\xe6\xeb\xf4\x07T@\xa7Kp\xd3a\xf3S@F\x07+\x88a\xfbS@(\x1a\x01\xdd\xbd\x0eT@HRJ@>\nT@\x99\xc2\xc0\xd5W\xedS@p\x9d[N\xcd\xedS@\x9a\xc7\xdbx\xdf\xf2S@\xb7(\x9bSz\xf2S@w\xe1\xfc\xae\x01\x0bT@\xbd\xab\xb7\x16\xb0\xd3S@&\'\n\x14\xcb\xeeS@\xc1\xcb\x12W\xcd\xceS@\xdblv\x85\x94\x07T@Y\x90\xc2\x01}\x07T@ry\xb8\xe7\xf9\tT@\xb3\xd0\x19h\x9e\xefS@\xb5\xd7\xb4\xc5\x15\xecS@_3\xf7|\x9a\xf8S@\xc2E\x07[\x06\nT@\x8c\x98\x12\x93\t\tT@\xe3\xc8\xeb\xb6N\xeaS@&\xadRI\xf2\nT@.e\x84e\xfe\xedS@\xd7\xb3\xe8\x17\x99\xedS@\xb1\xfc\n\x9f\xfe\nT@\xaf\x02|g\xc0\x0cT@\x88&^\xd4\xf2\x0bT@\x99\xe7\x82|6\xe7S@\x00S\xa6\x17o\xeaS@G\xb2\xce\xb5\xd0\x0cT@\xf0\xfa\xf3\\\x9b\xe6S@\xe4\x03)\x99\xfe\x00T@\x8b\xdc\x87L]\xe6S@\x8f73-y\x03T@\xf3\xc5\xa6\xc3\xbb\xd3S@\x83\x01\xf0\xb5\x1f\x0eT@\xc2\xb6I\xfaG\x0eT@aBe\'Z\xe8S@\x13{@\xc8J\xc9S@\xeaWL\xd9\xec\nT@Y\xfcW`\x0b\x0bT@\x9f\x05|\xe0d\rT@\x9f\x05|\xe0d\rT@qi\xea\xf7N\xe8S@\xd5\x9eT\x8eq\x0cT@\x13\x96\\\xdb%\xddS@\xf3\xba\xcfL\x89\x0bT@\xc91\xd5\xa3\x90\x02T@\xee\x1b"3W\xddS@?B\x04<\x17\tT@\xf8\xfcx\xd7\x86\xe6S@co_}\xf5\x02T@\x85\xff\x0cTl\rT@\xfc\xafn\x97\x9a\xe0S@I\xe2\xd5i\xf5\x0cT@D`\x94O\xa4\x0cT@\xa5\xc9Y\x9e\\\xe4S@\x04I\x02\xedN\xdcS@R\x92\xb5\x1e\x01\xdfS@\x06\xffwH)\xe3S@\xa2\xa5\x88\x99E\xe1S@\xbakw\x0f\x0f\xe3S@\xd1\x04z\xd8\xef\xe0S@\xd1g\xd5\x853\xe1S@\x85x\x13\xe8\\\xe0S@\xb8\x8b\x18R\x90\xffS@\x16\x88\xbf\xdb\x88\xdfS@\xc6\xde=\\\xa1\xcfS@/\x04\xbf\x83^\xdfS@m\xd1\xe76\xc0\xcfS@\x92\xc1\xe9c\xd5\xdfS@2\xec\x05\x83\x95\xe0S@\x15\xb6\x86<\xf9\xdeS@\xac5\xe9\xc2\xff\xceS@@\xe5ih\xe6\xdfS@\x9e\xee\xef\xccB\xe0S@\xb8\x00{\xf4\x99\xe0S@B\xdd\xc3\x98\n\xc2S@\xf7\xce\xe3\xd3\xfb\xcfS@\xb8\xe2\x1c\x95\x15\xddS@\\\xf3\xe4\xff\xe0\xdeS@y\xee\xe6{O\xdfS@\xb7\xd1\xf8\x0e\x99\xdfS@\xa2\xba\x94\x17r\xe0S@\xd5r \xa6)\xdfS@\x0em}\xe6\xad\xdeS@\xa2\xba\x94\x17r\xe0S@\xac\x85\xe0\xacR\xd5S@\x13{@\xc8J\xc9S@R\xc4\'\x90\xc6\xeeS@\x00"\x04\xf1\x82\xceS@I\x11U\xee-\xf5S@Z\x98\x03{\x08\xd5S@\x7f\xfc0Jp\xdeS@\r94\x05\xd4\xcfS@>10\xc1+\xdeS@]\xb5/\xb4\xbc\xefS@9\xdfC\x83\xc7\xdfS@*SR:\xde\xc0S@\x90\xec\x9f\xa3\xc9\xdfS@^\xbdG6c\xdeS@\xb5\xd6\x9c\xeb\xaf\xc5S@\xa4\xc0}\x9e@\xedS@\x93m\\\xd8(\xd5S@\x03KG\xe2|\xceS@\xb7\x025\xbb\xc1\xebS@\x17\x1fw=\x05\xe2S@\xf6\xa05\xad\xb3\x0bT@y\x8a\'P\xc4\xddS@q\xabs}m\xdeS@\x9f(\xa4\xf8!\xf0S@DI(\xfe\x16\xe1S@\xc3\xccjm\x8b\xdfS@\xde\x9e\x8f\xe04\xf4S@\xc5\x84\x15\xad\x11\xecS@()\xe6\x0f\x9d\xfeS@\x82\x83a\xe6\xb6\xceS@\xa4#\xe4\x9ef\xebS@\x85\xd4\xeb{?\xecS@\xb6\xab9^_\xecS@\x1cu\xd4c\r\xe0S@\x88N\x80*\xb7\xf2S@\xc1%\x05\xc3N\xceS@l:b\x00f\xe7S@IY\x88\x9f2\nT@\x06\xd6P\xc8\xaa\xfcS@\x02\xf7u\xc7\x9b\x07T@\x08t{y\xac\xc4S@\x17\xcfNr\x94\x0bT@v\x002o\xc3\xd0S@\x9a\xb8s\xc8\xfc\xc7S@\'\xf3\x91\x19\x9e\x06T@s\x93sC\x00\xeaS@\x92\xd2\x06*\xe5\tT@\xcb\x07H\xf3]\xe3S@2\xbc|=\xac\xe2S@\xf9\x06\xaeR\x01\xd2S@z\xb6eq.\xcbS@H\x9e\xd4m\xc0\x07T@\x1e\x116\xf7\x11\nT@\xc1\xea\xb2\x9a\xb8\x19T@`\t \xf59\x03T@T\xb4@%\xa8\xeaS@j\x8f\x99\x99\x86\xd0S@\xb4\x83\x8b\x12\x85\xe0S@\xb5\x91X\xadf\x0cT@>\xe5I\xceC\xf2S@\xa8\xc0\xcdl\xd4\xe6S@\xb4M\xf2\x9a\x90\xe3S@g>\xe8\xd6\xde\xe9S@\n?\xc38w\xccS@\xc9\xe1ty\xb6\xe9S@p\x13\x8d7\x14\x07T@\xc8\x81\xb8hl\xdbS@\x9f\xc4\x02;\xb1\xc1S@Q\x83;"\x0c\x05T@\x19zx\x82\x02\xd3S@\x08\xe2\x05\xdf\x8f\nT@%\xf4\xee\xfd\x06\nT@\xd1\xd3\x9d\xa0\x05\xefS@M\x81e\xebT\xebS@\x85\xb7\x8f\xbb\x04\xd2S@Qo\xffX\xef\xc1S@\xfdP\xdbV\xe5\xf2S@%!\xe2b]\xcbS@\xc4\x9b)r0\xd5S@w\xf8{\\m\xc2S@\x8b\xa6o\xacw\xf1S@A\xc0\xdfM\xfc\xe8S@\x10\x1a\x80*+\xecS@\x87\xd7-C\xcf\xedS@\xceq!\x06\xd0\xddS@\x89t\x91\xe3\x95\x02T@^\xb7\x01\x1f\xa6\xf4S@\xa4#\xe4\x9ef\xebS@;u\xf1\xd8U\xf2S@\xf59Y\x112\xc1S@\xe7r(n\xd7\xe9S@\x04\xf9\xf2\xba\x85\tT@<,^\xf1I\xe0S@\xab\xca\x1b\xc1L\xc6S@\xf4\xc3\xd9\x96\x9c\xf5S@$-\xeaxe\xceS@z\xb8\xfc0\xea\xebS@\xd8,Y\xde)\xe3S@\xeb\n\xc9\xfd\xc8\x08T@\xf3~\xeeD=\xb9S@6\xf6\xa7\xe5\xd2\xcaS@\xd9mY\xb2E\xedS@n\xfa<\x7fK\xe0S@\x14\x8e\xff\xab$\xfcS@\x9f\xba\xaal\x01\xedS@\\)\xd8\xdd\xf5\x0bT@\x0eXX\xbf\xd1\xdeS@\xf5\xd4\xe3B\x9f\xe4S@\xe03\xaaF$\tT@\x1a\x0e\xec\x951\xc5S@\xc0\x0fj\xe8\xf5\xe5S@\xa7\xe3\\k\xf0\xd2S@@\xb8\xd9\x07b\x07T@\xf8.\x02\xe3~\xdbS@\xe1}\xfe\x01e\x06T@w\x07\xfb\xcb\xf7\xeaS@\x89\x82A>\x8b\xdaS@|\xac\xe5\xa6\xd7\xc7S@o\x01\x11\x07\xe4\xd2S@U\xf9P\xd7&\xe5S@\xdaa\xfb\xe9O\xc1S@x\xe4{\x04\x89\xf1S@\xe1fe\xb8G\xe1S@\xc4\xa0\xf6Q\x05\xf4S@\x88\x8cO\xc4{\xc7S@ZT\x97\xdf\x99\x02T@h\xdfhU\xc1\x03T@\xab\xa0\x86M\xb0\xe9S@\x10&\x06\xbd\xb3\xe4S@\x84Mu5\xb1\xe3S@\xc2XV\x0e\xba\xe6S@\x0c\tL\xdc\xaf\xe1S@\\A\x89\'\x0c\xe5S@\xee\xdcs\xa1w\xe1S@I\xb157\x04\xe3S@I\xb157\x04\xe3S@k\xa4\xbbT\x1c\xe1S@\xac\xf0\xcb\x8d\x90\xe0S@k\xa4\xbbT\x1c\xe1S@\xe4\x17n\xbc=\xe0S@U\xdcL\x10\x06\xe2S@\xdch\xde@\x05\xe0S@\xe2\xbfw\xd2j\xd2S@LI\xde\x99\xd3\xdfS@2\x89$\xef\x85\xe0S@\xee\xf0\xdb\x89\xa9\xe0S@^-P\x0bx\xdfS@K\x7f>\x04\xb9\xdfS@\xc7\x91\xec\x1d\xbb\xe0S@\xe1{\xbd\xa3\x93\xe6S@\xd7=\x80Vh\xdeS@\xe7\x87;\xabk\xe0S@\xf7\xa3U%\xae\xdfS@\x87\x964#\xa9\xeaS@\xe4\x9f\xb6\x9d^\xdfS@Lk\x87\xc8M\xe7S@\xd1\x9d\xc4\x93\xd7\xdeS@\xf1,k\xd3\xdd\xdeS@0#8\xd0\x94\xdfS@\xa6R\xaa\xd6\x91\xeaS@\x95\xdc\x95\xee\x14\xdfS@\xbeT]\xcds\xe7S@eY|\xea\x1d\xdfS@\xa4\xa5g\xee\xd2\xeaS@^/\x1c\'\x1b\xddS@d\x84\x1c3\xe7\xdfS@\x8e+iN\xf5\x06T@\xec\x0e\x8dN\xa4\xe0S@\x1fROQ\xf7\x06T@\xd5$@\xff\xae\x04T@\x90h#\x93\xaf\x04T@+\x94F\xba\x0c\xdfS@\x97I/,\xae\xdeS@\x1c\xb4nw\x01\xddS@\xe0\xed]\xd7\x1d\xddS@Vi\x07\xb5\x8d\xedS@|\xf9\x18<\x8f\x08T@R:\xa7\xa14\x06T@U);\xc1\xd6\xd6S@\xff\xca\x8d\x001\xffS@\x8c\xab\xd7|V\xeeS@Ci\x8a\x9a#\xecS@c\x02%zv\x07T@hX\x08\x91s\xecS@n\xed8\xa9\x91\xefS@\x1fO\x82\xd7\x9b\tT@[\xdf\x94@\xec\x08T@Z\x01\x8fN=\xd4S@\xd9>(\x1c\x83\x07T@\x9b\\[\x18\xa3\xedS@#\xbe\xe8T\xdb\xedS@kj\xfa\x1eY\xecS@\x9b\xd7V\r\xdf\x06T@\xce\xc1#\xa3\xce\xd1S@\xc5\x99\xfe\xeb\xbe\xecS@\xe12!\x13\xc5\tT@6"\\\xa6\x83\xd3S@\xb6\x97\xc0\x90\x08\xedS@\x08\x11qE\x7f\xd2S@Qy\xf0\xbd\x9e\xeeS@\xc8C8s\xdd\xd1S@\\\x99\x08\xdc\xdf\xedS@\x7f?\xda;^\xd1S@\xd8\x1c\x98\x88\x86\xf2S@\xfc\x0e\x0c\xd0\xe0\xd0S@Lce\x97\xb7\xd0S@b\xb9\x17x8\tT@\xdf_\xab\x95\xde\xecS@l\xc0c\xf66\nT@\xef\xebU\x8b\xee\xcfS@\x1f\x92\xb5\xc8\xfa\xceS@\xcfE\x85\xab\xac\xedS@.\xa0\x01\x00\xbd\xcfS@,\x10\xc0\xa4t\xf3S@\xd1\rr}\xf5\x02T@\x9dS9\xed\'\xf2S@7\x01\xaa\xa1t\xf7S@q.p\x8d\xee\xefS@\xd3 \xcbT\x1d\xf0S@vt\xe2\xd4\x86\xf1S@$\xc6\xd9i\xfb\tT@G]\xe5\xff>\xf7S@r\xb0\xad\x97c\xf1S@_nET=\nT@\xca\x11\xb2N\xda\xf8S@e\x10\'\x17\xed\xf3S@f\x12e\xe6\xae\xf2S@\xaa;\x08\xf8\xe2\x01T@r\xb1\xea\xbb\xdd\nT@\xc4`P\x8b\\\x0bT@\x8d\xf6C\xfb\xa7\xc5S@\xebMD\x93\xfb\nT@\xff\xd2\xc1P\xe0\x0bT@\xf7\xb4\xb1\xaa\x8e\x0bT@\xe4\rz{,\xf7S@$o\xf0h[\xf7S@}X\xb4L\xbe\xcaS@.T\xb9#\xe4\x08T@+-\x81\xf7\xd2\rT@\xe6\xc0\x8e\xca\x11\xfaS@\xd3\xf7\xdb\x85\x06\rT@U8m\x1e\x1d\rT@D\xb3k\xed!\rT@\x1c\xc2\xb3\xe96\xffS@\xaf>\xf8\xb3}\x0bT@4\x99\xb4\xe4\xe4\xfaS@\xc3\xcd\x01en\x0cT@\x92\xed\xef\xd7\x94\x0cT@D\x88$\xe9P\x0eT@\xcfX?\x93\n\xccS@\x1fY8\xa7\x8f\xf8S@\x925\x95*h\xc9S@\xcf\xda\x95\x9dO\x17T@:\x1e2\xf9\x0b\x0bT@@\x00\xb4\x87Y\x00T@\xef\xf5\x0f\xed\xee\xd2S@\xc0\x13X\x04\xf2\xe1S@\xa0z\xcb\xd1t\xd1S@e\xb0`.t\xf8S@\x84\xa0\x7f\xd8\xa7\xfcS@Q\x18F\xd0 \x0cT@m_\xbc\x9e\xe2\xd1S@r/\x062\x17\rT@\xfd\x06\x8a\xdaP\xccS@\xcb\xbbDY\x1a\xdeS@z\xb6eq.\xcbS@\xa5\xc6\xee\xb0\xb4\xddS@\x97#|e\xde\xc7S@\x15\x075b\xdb\xcaS@\xdd\xd0m\xbe\xb3\xeeS@\xfd\xe3]\x85@\xf2S@_\x159P\xb8\x07T@\xf1\xb3\xc6>\x1e\xa5S@\x15m\xf2\xa7\xdf\xcdS@\x1b8\xed!\xb9\xf6S@\x05b)\x03\x19\x0cT@\xb1\x80\x0b\xd7f\x08T@>\xc9\xaf1\x81\xd3S@e\x0b\xb4^r\xd2S@\x0f_3\xbcu\xd3S@\x9by\xfd\xbb\x15\x07T@\x14N\\[0\xe2S@O3\x14\n\xb4\xdeS@\x88\x10\x1d\xd3\x04\xcfS@Uo\x1c\x1dD\xc5S@PQ\xec\x16=\xd2S@\x1fi\xec\x91T\xc3S@\xcb\xbeG\xff\x1f\nT@b\xc5\xad\xfa\'\xe0S@\xf3^\xfd\xa6\xbe\xdfS@\x0eP\xc2Q\xb9\xe1S@\xb8\xed\x8f\xc1\xa3\xc7S@\xa3\x8f\xcfq\xe2\xd0S@\xb9: 8\x99\xe0S@Qg\x9fa\x1f\x05T@A\x0c}\xeel\xcaS@\xa3\xb7\xcc\x0e\xb4\xeeS@\xd9\xd4?\x11\xf7\xf4S@Mr\xbf\xb8\n\xf0S@(\xcc|"B\xf0S@\x7f\x9f2S\xc6\xf6S@\xd9\xaa\xc0\x02Y\xcdS@A\xa3E\x1f\x0b\xc3S@\xe1-N\x94\xd3\xf1S@\xbe\x93^\xad\xd9\xceS@\xd2r\x85\x03*\xdeS@\x91\xa5R\xf5\x06\xe8S@\x9b;\xe6\xbf:\xfcS@P@\xfcc\xeb\tT@19\xd3Co\xdbS@\xc2\x9d\x93\xeb\xdb\xf7S@b\x14\xba\x86\xb1\xdeS@`\x92\xb1\xa5\xf3\xf2S@\xde\x83b\xde\x90bS@\xe1\xaf\xb9D\xd8\x0cT@ O\x1c\x19*\x03T@\x01\x9ba\xca@\xcaS@4\xcc\x9c\x14\xe9\nT@\'\xb5\xad\xa32\xdcS@\xa7\x83>\x8ez\x17T@\xee\xc2K\xf6s\xddS@\xcb\xf9v\x90\xa1\xd0S@\xa7-z`p\xe0S@eY|\xea\x1d\xdfS@\x10o\x13>\xeb\xddS@\xf2nQz\xc8\xd3S@h(\x81G\x90\xdfS@\x9bj\xc5\xe3\xe7\xdeS@ \xad\xf6\x08\xff\xddS@jTI\x01f\xe0S@s\xb7\xa8\xfc\xdd\xdfS@\x8au/\xb3\x01\xd2S@\xdf`\xcf\xeb\x0f\xe1S@\xdf\xb0\x19\xf4\xde\xd0S@\x90@y?\xe5\xdfS@\x15\x80\xde\x05\x7f\xe0S@\xb7\x80\xcf\x1bM\xe1S@\xb0\xaf\xd9\x04\xc9\xcfS@\x10\x15\xf1\xf6B\xc9S@\x0eP\xc2Q\xb9\xe1S@\xd6\xba.S&\xe1S@ \x10v&\xee\xceS@\x0c;\xcf=U\xe1S@2\xab\xfd\xac\x83\xcfS@\xb8\xf7!qi\xceS@\x17y\xf1\xf4\x9d\xe1S@\xc9g\xf7\xb8V\xdfS@j1`\xe2\x96\x02T@\xb6\xec*\xf6\xa9\xceS@\xef!\xb6?\x01\xf1S@0d\x9f\xe7_\xe8S@\x187\xca\x93I\xe2S@\xbb\x96\xb7\xd9\xa6\xcfS@\xf5\x83!\xe8Q\xe7S@ l\xc6\x8b\xea\rT@\t\'\xc7\xa1\xce\xebS@:\x1e\xaa\xe2\xf9\xedS@\xfc\x9b\xf5\xe5u\x0cT@\x0e\x1b\x1eS \xecS@\x84S\xb33\xb2\xeeS@1!s\xe3.\rT@@\xff\xe0\xfe{\x0bT@\x11l\x12A\x87\xedS@\xf2\xd0\x13\x02\\\xecS@\xd1\xcb\x06\x11d\x0cT@\tw\xd7\xa3\xcc\xefS@$\x0e\xc0\x89\x9d\rT@A\xd4\xf9I\xf2\xf2S@\xffz\xc1\xc8J\xedS@\x88\xfb\x8f\x0f\xf6\xefS@\xc0.\xd8K\x1e\x0bT@\xe4[\xf3\x02k\xc9S@\xe7jK\x08\xa8\xf3S@e\xa5^\xaa\xd8\xf8S@a~r\x81\xd9\xc8S@\xa6\xfd\xea\x99\x7f\x15T@\xf7\xcajo\xa8\xf9S@<\tH\xd5\xe6\xc7S@T\xc0Kv\xfb\xf7S@\x9dh\xbb;m\xf6S@|\xa0\x0bE\xcd\x07T@\xd0\x02\x1epV\x0bT@q\x8bb\x88\xee\xfdS@(@Gk\x9b\xc5S@\xebu\x87@y\x00T@f\x85p\x07\xed\xffS@\x89\x96\xb6!2\nT@\xe5\xe1Q\x0c\xd1\x02T@)F]>\xc7\x03T@\xb2B\xcf\x18\xbe\x03T@\xc1\x96))Z\xcfS@`\xbc\x8b!\x01\xc1S@\x00\x14\xcb\xad\xc0\x04T@\xea\xe7\xdd\x81\x9a\x08T@\x9e\xed\xc4\x11\\\x06T@\xa6*\\\\\x01\xe0S@\xde\xa4G\xbak\xe1S@\xfe\x94VDo\xdfS@\xee\xefW\xfb\xed\tT@\x8e\xf2[\x86w\xdeS@e\xb6\xe2\x00>\tT@np\xae\x9d\x93\xdfS@\xd6\xb9\xcf\xe0m\xdfS@\xbe\xbctk\xb5\xc1S@\xe7\'\xbf\x1e\x82\xdeS@\xd6\xfcIX\x8a\xddS@\x0f\xd0\x08\t\xbb\xd2S@M\x8f\xe3\xc6A\xeaS@KL\xcaLF\xfaS@v\x17\x90X\x02\xf5S@)\x1f\x17\xd8\\\xcbS@\xeaIT?$\xefS@\xf3\xd4Um\xd8\xedS@,>\x92\x08\xcb\xc0S@\rA\xc21\xba\xddS@\xf0\x0f\x1d=F\xecS@\xb6\xf2B\xbbU\xddS@(\xf6\xd6\xb5\xff\x00T@\xb4\xda\x81\xa9]\xd0S@\xea\xb4q^&\xe2S@\xb2\xf7\xe26U\xfbS@\xc2\x8d\xaf\x82\x03\xe8S@\xe1\xfcy\xde\x85\xdfS@\xd3\xb8\x14\xf8j\xc7S@)\xafS\x7f\xa6\xccS@rO\xaf\x95\x03\xf6S@\xff5V\xc5D\x01T@AJ\xfd2\x0f\x0bT@H\x17@\xb3\x8e\xd0S@c\xe2\x87\x8c\xdd\xc9S@\xaa\xdbb_\xcd\xdeS@\xa2^\xa5C!\xb9S@o\xd7\x1b\xd5:\xe2S@Ox%\x8d\x86\xf0S@'
p35
tp36
btp37
a.
