# Supplementary material for: Sea ice drift data for Fram Strait derived from a feature-tracking algorithm applied on Sentinel-1 SAR imagery
Source: Data Brief. 2018 Apr 19;18:1410–5. doi: 10.1016/j.dib.2018.04.034 (PMC5999601; doi:10.1016/j.dib.2018.04.034)
Supplement: Supplementary file 2 — Supplementary material [file mmc2.zip › fs_s1a_data/HH_filter200vec/FramStrait_HH_20141008T085911_20141010T084245.dat]

(lp0
S'S1A_EW_GRDM_1SDH_20141008T085911_20141008T090011_002736_003117_6E2F.zip'
p1
aS'S1A_EW_GRDM_1SDH_20141010T084245_20141010T084345_002765_0031BF_537F.zip'
p2
a(cnumpy.core.multiarray
_reconstruct
p3
(cnumpy
ndarray
p4
(I0
tp5
S'b'
p6
tp7
Rp8
(I1
(I8679
tp9
cnumpy
dtype
p10
(S'f8'
p11
I0
I1
tp12
Rp13
(I3
S'<'
p14
NNNI-1
I-1
I0
tp15
bI00
S'\x7f\xc9D\xe3\x10\x957\xc0\t\xed\xa8\xf38\x887\xc0}\x1f\x1a\xf7\xec\x137\xc0\xc7<i\xe3P25\xc0\x93\x1b\x8a\x8c\xab\xf74\xc0\x89\x0e\xcf\x1c,*7\xc0%\x8b\xed\xaa\xee\xbb5\xc0a\xc3\xae&\'\x875\xc0\x9a\xe7I\x99~\xcb7\xc0+\xca\xa5vT95\xc0 \xcb\x8d\x17A\xe24\xc0\tsj\xec\x9206\xc0\xdd\xc8\x18X\x1bm4\xc0\x93\xe9V\xfakI5\xc03\xd5=`\xa8G5\xc0\xa7\xfb\xbc"Tx/\xc0%\xed&\xb1\xc1\\5\xc0\xd8\xf6b\x1cgH6\xc0#{\xf1\x19$=4\xc0\xce\x8a\xce\x11\x1a[8\xc0\x97\xcd.7~:6\xc0XZt u~3\xc0\x82\xfd\x8a~3Z8\xc0m\xcfZ\xff`\xc14\xc0.\x8b\xa3\xd5\xa9\x855\xc0\xbd\xef\x80\xa1\xf3?5\xc0\x80TR\xde\xa0\xaf6\xc0j\x84V\xabd\xd84\xc0\\\x06\x97\x88\xec\x965\xc0]rEsk\x895\xc0\xf8\x8f\xe1N\xbe\xc54\xc0\x8c\'\x06\xb1j\x065\xc0\xf0\xd1\xb1\xe8\t\x977\xc0\xedN%10]3\xc0\x10-\x96\xc2\x0e>6\xc0\xb3P#g\xee\xd25\xc0\xde\xd2/~=\x075\xc0O\tC#\xde\xea1\xc0A\x007\xe4\xdf\xb56\xc0i"\x9e\xe3\x13,6\xc0\x83u$\x9f"\xf66\xc0\x11\xd5\xce\xbb`c3\xc0C\x12\xf4\xcc;\x854\xc0\xeb$\xeb\xdd!\xdc8\xc0\xe5\xfc\t\xd6m\\0\xc0\xea;\x0e6\x94\x025\xc0Y\x8fp-W\x8c7\xc0\xe5\xd0\xd1\x92\x8d\x1d5\xc0R`K\xc8\x13<:\xc0\x8f\xd6,\'\x16X5\xc0S\xceW\x80\xf2\xd05\xc0\x90D\xd9\xd0Z\xe64\xc0\xcbv\xafQ\xa1\xc76\xc0\xc1\x1cB;^\xdc5\xc0\xf3B\xeeM\x84Y5\xc0?\x8b-\xb2\xa6\x195\xc0\x82\x1e\xa9\x82C\xa85\xc0\x9e\xe6\xb5\x85z\xa35\xc0J\xa6i\xf2\\S6\xc0\x05$\xfe\x96\xf2K6\xc0-G\xb8J\t\xe64\xc0\xe8U\xb2\xe5\xc7\x195\xc0\xa3\xa7\xac\x06\xab\xd42\xc0\xab\x00\xbd\xdb\xa9r7\xc0\xe8:\xa8` \xc89\xc08\xb6\x06\x1b\x80\x138\xc0)\x949\x10\xa4s7\xc0\xb2\xb35\xea\x87\xa76\xc06\x97\x98\x18\x14\xb74\xc0\x8e3\x10\xd9\x89\x8b7\xc0\x0bDIV-\x0e6\xc0W%^\x9c\xc3i5\xc0\x13\xdb\xf0\x8dDr6\xc03\xb9\n\xb8\x84_8\xc0\x99\x11\x118\xceU6\xc0\xbf\x03D\x8cK\x8d4\xc00CM\x1da\xe76\xc0\xd7\x06r\xe9\r\xb47\xc0\xfe8\t\xe5D\x082\xc0\xf1C4E!\xb66\xc0\xd0\x86\xca\xf1\x84\x907\xc0\xde\xf6)\xcf\xe4\xd64\xc0\xe9\x1c\x1a\x00;\x145\xc0\xe9\xfb\x0f\xad1\xce2\xc0\xcd\xd5\xc5M7b5\xc0\x01|\xc0\x8dB<5\xc0]\x92M\x85D\x947\xc0\xd3q\xffw:\xb66\xc0\xec\xac\xa2\xc5\xa2\xd44\xc0>\xbb\x1f\xc04z7\xc0}\xc6\x1d\xa7\xb9\xce6\xc0\xdd\x01\x07\xa6%W5\xc0e\x1ae\x1c\xa4\xdf7\xc0\xda=\x0cMe\x924\xc0u\x9b\xff\xcb\xf2\x0b5\xc0=E\xa39kJ6\xc0\xb3+\x92\xdf\xe2\x998\xc0h?\x01\x1dO\xca4\xc0\x05\x8da\xc8\xfe(2\xc0\x8e2\xee\x1c\xe9W6\xc0\x06\xab]8\x16\xb84\xc0\x07&\xd2:e\x8a4\xc0#*\xe7\xd1\xdby8\xc0\xe4\xf1\x19\xc2\x99\x0f9\xc0\xb8\xe0\xf2\x8a\xe3m/\xc0\xc1Tg"\x92\x876\xc0\x02\x84\xb1\x07\xe6\xcc4\xc0\x1b\xa7QO\x81\x167\xc0\xe4\xba\xc1\xb5\xb4\xc54\xc0/\xa1\x9dG\xdf\x159\xc0-z\xd2\x89\xf8\x08:\xc0\x1d\x1b\xb9\x94\xe9[4\xc0\xab\x1f\xb1\x13\x9bA9\xc0-\xf7\x9a\x8bWn6\xc0\x0c\xb8\x9d\xb9\xd5\x854\xc0A\xd0T\xe0B\xc17\xc0\x92f\xbad\xf1\x136\xc0\x1f"\x8bB\x8c\xeb2\xc0\x15\xb4\xd6\x14\xd8\xf94\xc0i,\x02\xea\\-5\xc0\xacw&\xeb\x9cW9\xc0g\x87\x00#\x86\x004\xc0\t\x9c\xbb\xc1\\S6\xc0\xd0Tm\xd2\xd9t6\xc0\x87B\x84\xedrC5\xc0\nh\'Nez4\xc0[\x14\xa2\xd0\xc8W5\xc0"P\xba\xc8\xf2\x145\xc0\xc3_ov\x91\xa46\xc0\x02\x10\xf4L\x97\x146\xc0\xe9%[f@\x0f9\xc0zm\x1f\x06^\xf76\xc0J\ty\xe0\xe6G5\xc0\xe6\xeb\xe5\xbd\xedD2\xc0\xab\xad\r\x00\x90\x947\xc0\xf5W!\x18{\x115\xc0\xf3\x05\x1e:,\x145\xc08yc\x91\xfa\xd34\xc0t\x19r\x15[\xac9\xc0\xf5\x07Y\x9bz\xa75\xc0>7\xc0\xe6c\xa94\xc0\x11\x88o\x03\xec\x854\xc0\xda\xf1D\xf8\x91{6\xc03\x02\x95k\x89\xb74\xc0\xae\xec\x96\xbd\xd4\xb84\xc0\xbd\xc22\xe9\xdb\x115\xc0\xad;\xe4\xc7+\xda4\xc0\xaf\xbfI\xc0\x8c\xcc3\xc0\xac\x89Np@\x9e7\xc0\xbf\xa8>\x8a\xba\xc92\xc0B\xbd\xd0\xf8\xa9\xef5\xc0z\x8d\x8cf\xbb\xe24\xc0\x0c\x0e\x0f5\x90\x045\xc0M1\x87G\xedW8\xc0\x10\xc3b\xadI\xf79\xc0:\x06\xd3;\x01\xc92\xc0\xb4\xa1iI\xbed5\xc0\x92LE\x90$\x146\xc0\x11\xa0\x8dG\x1d\x9c4\xc0\x13g\x0euc\xaf8\xc0\x86E\xd1\xf5\xae\xce4\xc0!\x04\x14\x0b\xa4\x9a9\xc0\xe9\xa5\x17\x07\xee(5\xc0(\x99\xb2\xfa%\x9b7\xc0\x04!\xcb\xafa\xa77\xc0DUZ\x84\x9576\xc0\xadk\xc9\xfab-6\xc0\x08\x83\xd4\x7f\x10^4\xc0\xaa7\xb1 -\x978\xc0;Y\x9d4\xd1\xfd4\xc0iL\xfd\xcd\xb1\\3\xc0\x0b\xcb\x9bD\x9d.7\xc0T/\x9fg\xa0p6\xc0\x91fdi\xe5)2\xc0[\x98F\xafO/4\xc0\xd0\x05\x13\xa1\x0c=4\xc0n\n\x86)p\x817\xc0\x17\x08k\x01\x0e\xf29\xc0\xc3\xe9\xfb{\xae\xa94\xc0\x92\x9bI\xce=\x1d6\xc0\xbfe\xf40\xc5\xdc5\xc0%\xdaT\xcb\x99\x0e3\xc0\x10\xc8\x7f\xb3 \xa43\xc05\xac\xfe\xb8+\xcc3\xc0\xfc\xd7\xbd\x95\xc508\xc0\xc9\xe1\xe1\xf0\xcfU6\xc0\xeb\x14\x8b\xa3\x17\x1e6\xc0O?O\xd3\x1e\x115\xc0o\xa1\xd6Iw\xfc7\xc0p\xb6\xa8=\x1c\xa64\xc0\x1a\xf2\x9a\xec\x8c\x1c5\xc0l\x07+OX\xaa4\xc0\xac6\xa9\x19S\xac4\xc0\xb5Zy<\xf3A3\xc0N\x1c\x050\xa9S3\xc0u[\x07\r6o3\xc0\xfe\xd1\x1d1O\xd95\xc0iL\xf9\x801\x8b3\xc0\x85/\xb8\xd9\xf8q4\xc0\xa3\xb5\x97\xcf\xbd\x858\xc04\xc6\xd9Qa\x008\xc0\xedCBk\x0e\xec5\xc0\x86m\x02\xc7X\xa69\xc0pw\x0c\xab\xf3\xe14\xc05T\x032\x93\n5\xc0\xa6\x7f\x9d\x08\x7f\xb44\xc0wO~\xbb\x85\xfc4\xc0"\xe27\xd44b3\xc0\x10\x1d,\xedzW9\xc0\x9a\xf7\xe9D\xd5\x006\xc0\xd0\xd7\x1b\x8dzc6\xc0\x83 \x0f\x0f(\x7f6\xc0ZB[\xf6\xc4\xca4\xc0D\x8c\x81-\x01V3\xc0\xb0\xf0rB\x19\x176\xc0\xf2\xd7\xee\x9a\xb0\x0f6\xc0\x93Y\x9e\xaa"\n6\xc0\xccn\xff\xdd\xfa\\3\xc0~\xd1\xde\x95D\x1d9\xc0\xa4;\x96\x13\x9b{6\xc0Z\xa5-\xbe`~6\xc0|\x14=\xa4\x9dQ7\xc01\xbe\x18j\xc4Q6\xc0\xbf\xc1MU\xfa\x107\xc0\xe9B\xff0\x12O8\xc0\xf9\x1d[\x8f(\xa27\xc0|\xa8\x17\xa77\x848\xc0\xa9<Q\x9f\x88\xdb9\xc0s\xda\xb9\x85L\xef1\xc0\xbfM\xb0l;O6\xc0\x11\xae\xe4!\xb6\xc73\xc0c\xedv\xab5\xce8\xc0\x81m\xc0\xb8\x88\xb07\xc0\xc5\xb0>/[*5\xc0\xd2\xdc\x99G(\x9d7\xc0J\x89|\xce\x0f(5\xc0\xcf\xd5\xbedz\xd36\xc0\xb0w\xcb\xc7\xd3E3\xc0\x81\xf9\xae\x91+88\xc0G\x18\xef\xb2\x98\xf04\xc0}\x89P\x1f\xf6<5\xc0cV&s5\x186\xc02 \xe3\xda\x8a\x102\xc03kx`/\xe67\xc0\xf4\xec\xd5\xdf\xf2\xab3\xc0O\xf0d\x11:\x176\xc0\xd0/.\x95M\x9f7\xc0\xecT\x08\x9a\xb348\xc0\xa7\xa0\x12\x8d=\xfb8\xc0q\x92\xd6\x0c\t\xc16\xc0\xfc\xc3\xc9;\xff\x116\xc0U\x1e\xcb\x0e\x9d[9\xc0Qj<-\xf5 9\xc0\x83\xe1\x84\xc1f\x848\xc0\xe4\xa5\xf3\xf0\xa2\x1d9\xc0\xf6\xe8\xac+\xa6\'8\xc0\xf9\xc7"\t?I3\xc0\xe77\xb6guS5\xc0\xfcWz\xaf\x86R6\xc0\x95CR\x80F\x9a6\xc0\xbfe\xc1Sb\'7\xc0\xd9\xf6\xb9\xb7\xcbk3\xc0]\xde\xf0&n\xb36\xc0\x7f$\xaag\xd4l5\xc0\xcc\xf1s\x8f\xcc\xe56\xc0\xa6\x83x*\x10\\5\xc0\xee\xb1\x81\xd7O{6\xc0\xa7\x10\t\x83\xde\xb87\xc0k\x85sz#\x1d5\xc0~\xd9\x8cm\xaa<4\xc0|\x8eL\xb7\xf8 7\xc0\x83\xa2\xda{\x9e\x8b3\xc0\xd8B\xbe\xfe\xadG9\xc0)\x1d\tc\xf8\x176\xc0\xe2\x97<\xa9#44\xc0\x1ag\r\x07XB9\xc0\xedZi&\x06O6\xc0\xb8\xabUh\xb4d5\xc0\xde\x00\xb6\xe6\x1e,4\xc0V\xfe\xd2\xdf\xf4i4\xc0KRYn=:5\xc06\x1d\xf5\xb6\xe3\x9e7\xc0\xff\xce\x87\xf8kM6\xc0\x8d\xb2\x14wC08\xc0:\xc2\x1b\x11\xf5P6\xc0\x9d[\xac\xe9\tn4\xc0jh\xb9$h\xc94\xc0\x03\xf2\xe00-68\xc0\xcc7)\xc3\x00\\3\xc0\xf6\xda%\xc9\x98\x1b3\xc0\x8c+\xecNB;3\xc0\xd3L\x1cj\x95\xaf5\xc0\x99Xv\x97\xb0\xdb8\xc0\x87\xb1\xef\xfc\xbf\x916\xc0\xf7o\x9bQL;3\xc0\x1c+%\xa2\xad\xe45\xc0r\xaf\x14\xc7\xce\x015\xc0S&c\xa3\xe3\x136\xc0z\x10\xe3\x01\xbb\xed7\xc0\x94=\x84\xd5[w6\xc04\xf1\xbc\xa2Z.6\xc0,\xbeui\x7f\x914\xc0T?]-:A4\xc0Q\xe8\xe3\x12\xc9Q6\xc0\xf4c*\xb3\xea]6\xc0\xb0\xea\x94\xbe\x0b\xbe4\xc0\x7f\xe26\xc9\xb8?5\xc0\xcb\x84\xf8\x83t\xd74\xc0RE\xcc\t\xc1+5\xc0\xb9\xe5\x13\x00G[7\xc0\xe6\xef\x08=\xc1u6\xc0f\xb3"\x9c\xfcc9\xc0\xcf\x88\x15\xaa\xedl8\xc0\x9cf\xf0\xf4\x97T8\xc0_\xb2\x0e\xdb\xc6\xa69\xc0\x1fZ\xf54\xf3\xb07\xc0\x01\x1b\x91\x0c\xdb\x117\xc0\x9d\x1d\xaf0a\xc24\xc0R\x99\x84\x06z\x069\xc0\xe7\xfeB\xd1\x89\xf68\xc0\xde\xb0P\xba\xe9\xe25\xc0\xe7\xd5\x1c\x12\xb1\xc88\xc0\xaf\\\xf0\xe2].7\xc0>\x89v\xcee\x036\xc0]\x01\xbe\xebUj7\xc0\x9fgi\xe4\xdeu3\xc0g\x01\xf2&\xe5\xde7\xc0\x10H\x95\xa8\xe5{6\xc0\xe1\xfa@\xcbsU6\xc0_\x14\xe0\xb7\xf2R6\xc0VC2\xfbU\xe65\xc0D\xa8<\'\x80H3\xc0\xf9\xb2\x08\x83\xe5\x8b6\xc0\x13\xbat\xdc\xee\x079\xc0X\x08(\xe2"\x927\xc0\x9f\x87\x9c\xa2\x1cF6\xc0A\xa0\x15\xf5n\xd16\xc0\xdb\xab\xbcZ\xd0\xda5\xc0\x90\xd8(\xd3f\xed7\xc0\x91\x0e\xca\x9c\xa5\xec5\xc0\xe0\xff\xfb\xcd\xd249\xc0\xd1\xfe\x8b\x0e/\xe25\xc0\xea2rz\xab\xe24\xc0\xf7\xd9\xbd\xc6\x07\n5\xc0\xac\x8eo\x94\x7fG4\xc0\xb03E\xa0S{5\xc0\xd4\xcf\xbd?\x1d\xba4\xc0_l%5IA6\xc0\x89Z\x12\x13}\xe32\xc0\x7f\x00\x93c\xfd93\xc0\xe2D\x15e4\x144\xc0u\xab\xf3l\xd3\xd54\xc0m$\xfc\xa1\xdaD7\xc0\xac~^\xfd\xf1\xcf3\xc0\xe7\x8c\xa3\xdd\xa0w6\xc0\x93\x85v\x97\t\xed1\xc0\xd2\xd5\x07D\xdc~8\xc0|\xcb\xfc\xb1\xa4S5\xc0Z\x00[\x0f.=8\xc0X\xd7\xc5\tX\x016\xc0f\x07\xafZ?\xf95\xc0\xe89\x19N\x08\xf37\xc0\xa7\xb85\xbe\xb1l9\xc00y\xd0\x01\x1713\xc0j:\x97\x04(\x914\xc00\x8d\x10\x12}@5\xc0\x16@\x05b"\x123\xc0>\xcc]\x19\xb8\x944\xc0\xa1T\xb894\xc36\xc0\x18\x91\x03wD\xc08\xc0\xe7\x15\xed\x15\xb1+9\xc0\xaax\x99\x84\x99\x9e8\xc0\xbf|\xc8g)\x8d8\xc0\xaa\xe0\x13\xf69\xd47\xc0/\x0f\xd7A>b5\xc0\xc9\x00s\x03\xdc\xf73\xc0-H\x06r=\xfd5\xc0#_)\xfa3E8\xc0\xe1\x9fHvIu7\xc0\xaf^\x1a\xe8$K5\xc0\xe7g\x90\x19\x8fP5\xc0\xe4\x08\xc6\x11\xc3\xed7\xc0m\x95X\xdb\xd4\xa44\xc0\x91\xc4\xacq&b5\xc0y;\x0ckp\xe66\xc0\x82i\x8cJ\xcaN6\xc0\x8f\x08\xe3\xf8\xf737\xc0-\x869\xf1\xb8.8\xc0\x1a\xb5_i~c7\xc0\xd5\x85\xd0\x07\xc0\xd07\xc0\xfb\xa96\x93\x1bI5\xc0=\x90$\xb96M7\xc0\xa9J\x99\xb9\xea+3\xc0\xcc]\xba\x14@\x9c9\xc0\n\xad\x1a\x16\x0537\xc0\xf8\x9b\xf14\xbdj7\xc0\x08BL*X07\xc0\xbe\x01\x88\xda=\xb23\xc0\xa3\xe8\x0bU\xd1(7\xc0\x07\x02\xfbY4\xfb7\xc0C\x0f]\xb5\xac\x806\xc0\xab\t\xa2U|!7\xc0J\x08HH\x08\x8d3\xc0\x01\xe0\x9a|\x91F6\xc0e\x89\xa6\xd0.=7\xc0\xc1\xc2\xfa\xb0\xfb\x8d9\xc0r\xc1\x97d\x0f\x983\xc0\x89\x92Z3\xc185\xc0\x18\x00\xe3\xbb\xe4e4\xc0\x9c\x95\xb4_\xa2\xea4\xc0_t\xf0g#\\5\xc0qJ|\xfc<\xe36\xc0DM\xf2\xcc\n>5\xc0\x0c\xbd\xcd@#\xa99\xc0\xb4\xeb\x0f\x8d\x07\xc74\xc0Ab\xe12\x0e\xc04\xc0\xd7\x8c\xceC\xe5,9\xc0 \xd2\xf8\xc3\xf3\x883\xc0?\xe1f\xca\xeb\x997\xc0\'\x8c\x94>\x91K4\xc0\x92\x00\x18\xc2\x82\x894\xc0Ukc\xab\xd2\x188\xc0%\t\x86\x18\xcd26\xc0L\xa6\x8fA\x0e\xce4\xc0\xbd\xfe\xf7\x87\x7fY5\xc0\xca\xc2\x07\xd8\xda)5\xc0\x9a\x0c\xfd\x03E\xac4\xc08\x8c\xb9E\x8025\xc0\xaa\x08\xdc\x93tC8\xc0=\xf4\x10\xfd\xaf\x846\xc0\xbfD\xe1\xc6"\x883\xc0Y9\xb3\xd5\x91\x034\xc0\x88\x8d86\xcf\xd97\xc02\x804!y[8\xc0\x00\xdc\xa8\x88\xf6\xb58\xc0\x81b\xdd\x92z\xb38\xc0b\xb0\x06\x19\xca\xb17\xc0\xa3\xf0j\xd5\x06}9\xc0\x1b\x1b0f\xf8\x8f4\xc0\xf8\x89\xd6\xab\xa3\xd04\xc0|\xdd\xdc_\x10\xe34\xc0\xc5\xb4\x94\xb9\x8fP5\xc0\xccs\xa0Z\xf1\xc14\xc0H<\x16,w"5\xc0t\x13\xd1\x97?j8\xc0.\x8b\xd60R\xac4\xc0iC\xf5\xe8A\x1a9\xc05A\rh\xd6\xa37\xc0o6]d\x05\xae8\xc0\xd3\xb2\xec\xf0\xdf55\xc0.BS\x98?\xb05\xc0U\xf1\xfbn?\x1e6\xc0\x0c|\xc4*\xc8\xca6\xc0$n\x88\xfd3\xeb4\xc0v_x\x1f\x91y5\xc0q\xa0cD\x1c\x9f4\xc0\xb5\x8b\x81%\xee\xd64\xc0b\xde\x80q\x10\xa42\xc0\x02\xc5\x05\xd3-\x9f4\xc08\x9c\x11g\xb2\xd06\xc0\xd3mm\xb4\xb2\xf04\xc0\xa7\x92\x94L9.7\xc0\x7f\x08\xcc\xbaL\x963\xc0\xc1\xde\xbdT\'\x808\xc0\x19\xc2\x06\x84e\x0f5\xc0\x12p?\x9c%\xf95\xc0+\xe3H\xd1f\x886\xc0\xcb\x05!\xe1\x83e5\xc0v\x0e)+\xa5G4\xc0h\x94\x95\xdb_,5\xc0\x9b7J\xaby\'9\xc0\xf0P\x9c4"D5\xc0\xc9m\xc0\xaf\x14\xa94\xc0\x83643\x05[5\xc0`m\xc5bj\xd16\xc0\xfd\xfaZ&Nf8\xc0\xd8\xd5\xc2\xe9\x10\xe54\xc0-QbF\xd347\xc0\x0c\xd82\x86\xa1,4\xc0\xd3<\xcc\x11\xb7\x106\xc0OR\x0eR\xf6\x049\xc0\x7f&C\xb8\x9b\x923\xc0\xd6\xdd\xe4\x16\nI5\xc0I&!*a\x8f8\xc0J\x0fJ\x8ce\xb37\xc0|)\xc6Z9\xec4\xc0y\x1f\xf2\\\xcb<3\xc0\xeb\xd5%s%\x088\xc0\x0c8\x8cs>\x014\xc07U\x8c"\xfa\xf04\xc0vL\xc2\x8c\x86\xb78\xc0}\xaeF\xf7S\x943\xc0&{\xc9\x19H\xf17\xc0\xbevU\xa1g59\xc0\x89}\tu\x16\xad4\xc0\x9d\x06\xeb\xcd\xc3\xdc6\xc0xz\x94\xfa\xf7\x1a6\xc0\x0e\xe2:\xbb?\xf49\xc0J%\xd7 Y35\xc0\xf0\x91\xf4\xee\x0cT7\xc0u\xbc\xfa\x95\x7f)7\xc0\x9bR\xaf_k\xe66\xc0\xca\xa0\xafRs\xe46\xc0\x00U\xcd\x89JS4\xc0\xef\x0c\xdeB\xd4\x8b8\xc0o\x15\x8c\xdd\xe0\x176\xc0\x15\x99\\\xc5\xfbw8\xc07\x9aZ\x94\x92\x089\xc0,\x87\xa0\x02\x84\x004\xc0\xda\xfa\x1b\xa6v\xd98\xc0\xa9\xe7?\xe0e\xb39\xc0\xca\x7f\x19\x91&\xc86\xc0w\xc2j\x1c\xec%5\xc0gw\xce*\xb7x7\xc0\xfbh\xc4\xfb\xc4\xde4\xc0+O\xf1_\xd2U5\xc0\x8a\x7f\x17\xd0\x7f\xff7\xc0\x02Y\xb0\xe8\x9eA5\xc0\x0564\xc5}\x923\xc0\xb8`B.tK6\xc0\xe6\x1a\xb2\xf7\n\xeb4\xc0\x81X\x83\xe8(\x0e8\xc0]\xab\xb9\xc7\x90>5\xc0h\x84f!-\x006\xc0\xdcpE\x1b\xe9\x894\xc0\'\x9d\x05\xc6\xcb95\xc0\xc0\x14Z\xd9\xb4\t8\xc0\xd2>\xa1r\x10\xc97\xc0\xfd$\xb5\xb5\xb6P3\xc0\xcc\x05\x90\xa5]D5\xc0]\xaa\xca\x82f\x0e9\xc0*\xa4\x81\n\xb9\xdc6\xc0xd\xc2\xee\xa2E8\xc0\xea\x82u\xb7\xd4\xc66\xc0\x15\xb2\xb48\x93(5\xc0ob\xcd\xb0\x99\x8a3\xc0<eI\xec\x86<0\xc0\xaf\xc2s\xad\x02!7\xc0\xdfi\x08;g\x875\xc0\xb3A\xdb\xd9|\xc86\xc0[tG\x16G\xaa4\xc0N\x00\xfa\xc3\xbe\x9e7\xc0\xb9\x1b\xb3\x18\x9a\xcf8\xc0\xcfP\xb8O\xc0\xdc7\xc0\x99o\x10\xca.\x9b4\xc0`*\xf1s=q5\xc0;o\x08\xad\xcd\x968\xc0\xb1\x14\xc7j\x1fx6\xc0\xf6\xc2\xf9J:\x8e3\xc0K3\x83P\xda\x988\xc0i\xef!\x9el\x976\xc0@*\xbf\xf4\xb1=5\xc0w\x9dE\xec\xd9(5\xc0\x86fD\xe8\xb0\xac4\xc0\xeccX\xfe\x16\t6\xc0L6\x99\x9b\x12@5\xc0\x8bO\xe2\xcc-\xcf7\xc0\xd0(\x80\x8fG\xc86\xc0\xc1\xaa\xa2\xa3\xb4|9\xc0n\xc1f\x05\xc6\xad7\xc0\x0c\xb9\xe5\x1d\x8b\x9f6\xc0\x15U\xa4\x96\xe6&8\xc0\x97\xc8n\xb5\xf6Z6\xc0J\xcev=\x9c\xf71\xc0\n\xb5"0g\x113\xc0U\xd7\x1f\x17\x03\x853\xc0\xc0\xe4\x02\xf3Z\xf44\xc0a_\xe2{P\x857\xc0\x86|N>\xd1\x904\xc0\x96\x18\xaee\x00\xfc9\xc0K\xba\xf5<\xb7L8\xc07fj\xcf#\x876\xc0\xcf\x8d\xb7\xc5\xdc\x807\xc0[\x87!JZ\x194\xc0\x8f\x11\x0fjmN6\xc0Sm\xf4i\xf0\xbe3\xc0k\xb8\xfa\x0cB\x9c9\xc0\x0b\xfc9\x14\x92\xd58\xc0$\xa3\x06\\\xe5\x176\xc05\x9c\x89F\xb7\x055\xc0c@\xde\xfb\xad\x8f7\xc0N\x18z\x0e\xcb\x006\xc0\xac\xfcV\x99\xa5\xaf9\xc0y\x07g\xa4\xa8\x8a5\xc0\xf7\xd8\x16\x8d\xc4\xd38\xc0\xc1\x99@M\xf3\x813\xc0\xa2a\xfe!\x12/9\xc0Yz\x8bi-n8\xc0\x034\t?TW7\xc0\xb7\xe0\xda\xa1ac3\xc0\xd4\xa4\x9e\x1bf 9\xc00\xb0,\xc2\xde\xcb5\xc0Q\xcf\xdbj\xb8[8\xc01_\xb3=\xf3\xd47\xc0\x19\x86`\xaf\xc3\xdf6\xc0+ax\x9c^\x859\xc0\xb5u9\xddD 5\xc0J\xf1<\x87\xf7\x8b7\xc0q\xe7\x02\xcc\xf1\x8d7\xc0\x9d\x14\x8cl\xbfZ5\xc0rl6\xf6\xf1G5\xc0\x16zP8P\xd44\xc0\r#{\xd0\xffI7\xc0\xb0\xb7L\x9e\x08W3\xc0Y\x12\xd4\xf3\x9b\xf35\xc0\xb4\x87\xa9\x7fR\xbe5\xc0/7e\x01q\xa08\xc0\xbe;?\x96\xb5U6\xc0D\x9f\x86\xa8\xfbM7\xc0\xc1\x93\x9f\xfd\xfdp5\xc0!\x13\xbdsKt8\xc0\x8cH\xffU\xa7\xa66\xc0V\xe6\xa5\x92\x15\xa04\xc0Zf\xa1\x82\x0b\x826\xc0\x0fb\x8e2\xf8\x949\xc0\x8b\xe1B\xbe\xe4`5\xc0\xa82\\1\xc6\xfb7\xc0\x86k\xdcF\x83\x866\xc0\xf2Qw\xf23\xbf3\xc0\xbb\xb3\'{K\xd14\xc0Y\xf4\x9c\x03g\xb43\xc0\xc0\x00\x8f[\x86\xd17\xc0\x99\x9a\x8c{\x1e\xc97\xc0\xa6D\x03\xf5N_3\xc0`\x96\xc5js\xe61\xc0h\xb6\xeeJ_\x178\xc0/\x00Bn\x04@8\xc0\x0b\x14\xd9\xf4\xa0\xb36\xc0\xe1Y\xe4\x8a7Y4\xc0\x14\xc5\xc7\xdco\x8d9\xc0\xd6\x8b\xd9Q\xa1\xe57\xc080Y\xe3\xd9\x026\xc0\xc3b\xbf\xc7u\xa49\xc0\'\x7fE\x08\x02$5\xc0[\x13\x94V\x0f\x7f9\xc0\xa6\x9f=\xbc\xee96\xc0\x0eI\xa9x\x8b\xa93\xc0F\xb3\x1a\x1e\x01\xc08\xc0\xd5\xe5\x12`\x9f\xb56\xc0\xd1T\xc0\xfd\x8f\x893\xc0\xc19\x05<<v3\xc0_\x10\x1e\xe7\n\xe84\xc0\'\xe19\x94%25\xc0Ni\x94[\x0f\x035\xc0 \x95\x1f\x94\x18&8\xc0\xe2\x19\x17\xdd\xcb\xe68\xc0\xf3\xf0\xfc\xf7|\x005\xc0\'JI5\x8aM5\xc0\xed@\xb4\xf0\x1d45\xc09R\x02\xc2D\xe85\xc0+\x0b\x18\xe6\xa0\x157\xc0\n>G\xb9\x04X6\xc0\x163\xc1\xbb\xcd\xac7\xc0\x90\x04)\x17i :\xc0?Kc\xf2\xe3>4\xc0\xc4R\xf2\xd2Z\xbd4\xc0\xf8\xc6\x83&\xd2G8\xc0Z\xf3Z\xc8\x9f07\xc0b\t\x9di\x01\xe16\xc0\\q\'LE\xe94\xc0[\xdcn\xbd\xb9\xe84\xc0}\x8a\xdc>\x8aQ3\xc0\'\xb5(\xc1\xb2\\5\xc0\xd4\x86\xec\x9b$h3\xc0On\x0fW))5\xc0Y\xe3\x8f\xa4\xc8"8\xc0\n{6\x87\x9a73\xc0y\x10\xf6\xf6\x05\r7\xc0A.\xee\x1a\xd9\xc04\xc0F/\x9dCU\xb29\xc0\x17|\'\x97\xda\x16:\xc0S|\xe6F\t\x949\xc0\xa0\x1a#\x0f#\xfe3\xc0zV\x97\x88\xdaa4\xc0\xb0\xd82\r\xff\t7\xc0\xcd\xdcl3\x91\x19:\xc0\xd5\xb4\xfa\x04oi7\xc0\xba.\x98\x97O\xfe7\xc06\xdff7\xf4\x879\xc0\xdd\xd4ho\xaa\xe18\xc0ezw@K\x029\xc0sV\x8e\x9f\x15\xcc9\xc0w\xcf\xf5#p\xf55\xc0J@\xea1\x88\xee6\xc0\x1d\xbf\xf2\x00b\xed6\xc0<\xb3\xbc\x9d\x82\xd12\xc0"gk=X\xb55\xc0k\xf5\xc3\xe6\x8f\x969\xc0C"z\x03\xe4\xf25\xc0\xeer\xefB\xe4E7\xc0\xab\xbejU\xea\x808\xc0\xc3\xdfp\xde9x7\xc0y\xc5\x87\x9b\xa0x5\xc0&\xe8$\x8ey\x8a9\xc0\xb7[\x91\x9b>\xfa3\xc0r\xf95}#"5\xc0\x87\x81=9H\x1f7\xc0.\xa4\xa1G\x00\xe75\xc0RW\xc3\xc8\x06\xb13\xc0\x9f\x11\x801[<7\xc0lQ\xcb\xc8$\xfd4\xc0|\x92\x07\xdd\x0c\xf94\xc0\xac\xe7.~!\xc89\xc0\x18\xc5\xb3\xbfx\'8\xc0\x83\x8a\x94\x80\xe4k4\xc0n\xa8\x14\x038!5\xc0\xe45\x9bU\xf0&7\xc0\x0c\x0e\xf5\x9c^t8\xc0\x12\x9d\xe1\x9b\x83\xb03\xc0\xec\xdc\x18>%\xe64\xc0P\xaf\x8d\x08\x17\xba4\xc0n\xd3\x00\xb6\x84z9\xc0e\xac\xee?"\x904\xc0l>\xa1\xf0\xbd\xcb9\xc0\xa9\xa0\xa5[\xa7\xb85\xc0s\xca\xc9\x9e\xea\xd24\xc06\x15\xfb\x8d6D7\xc0\xf7\xc2\x07R\xc2\xfc1\xc0\x13P\x87\x15\xb3\xe07\xc0\x99\x0e\x05\xb3\xfe\xb46\xc0\xac\xc7\x04R%\xd09\xc0\xae\x85\x1a\xc6d*7\xc0\xf1\xfb\x1a\rM\xe34\xc0\xc7\x9f6\x1d\x8a95\xc0t%\xca\xff\xc7|5\xc0g<+3\xb7w6\xc0\xf2e\x10K\x12\xf54\xc0\xd2B\xdf";\xf14\xc0yE\xcf\x11\x8c\r6\xc0.]:\xebn\xd97\xc0\x90\xd5\xc5]\xec&5\xc0\xb5Lj\x97\xecA7\xc0c\x80\xc6Ut\xa56\xc0)\x8c:Dkh4\xc0l\xac\x9c8Y\x196\xc0\x9d\\9\x0e:\x0b6\xc0\xf9\xdfc8i\xb84\xc0\xf7\xf5#Yyw6\xc0\xaf\x0bV\xb4\xf565\xc0\x90I\xa7\xad`\xe84\xc0]\x8c\t\xca\xd4r5\xc0IJ\xbe\x95\x94\xd09\xc0_\xbb\xf1\xe3\xc0\xce7\xc0\x95\x80\xb8\xc3M\xdc7\xc0\xd7\xe8_HM\x1c4\xc0\xc2\xcb\xbcb\xbc04\xc0\x10\x88*\xf3\xb7\x156\xc0R\x7f\xd8t\xc945\xc0\xa7xj\xfdT\xd67\xc0\x03\x7f \n\x12E5\xc0\xea\xa3\xe2\xfa#L9\xc0\xe4\xdat\xd3Q\xa57\xc09<w\x8d\xc8\xde5\xc0\xf4o\x18\x0bw?5\xc0\xcb\x82\x16\x90C\x954\xc0\xa1\x06\xc3\'\xec\xbf6\xc0\xaa\xa8p1\x8a\xa54\xc0f:5\x9e\x01W5\xc0\xe7L\x88\xf5\xe414\xc0\xaa\xe8\xc3\xcd\x99(8\xc0}\xa0\xc8C\xdd#5\xc0+\xe6b \xeaE5\xc0\xef\xe4\x9d\xec\x1e\x1a5\xc0?=\xa8"\x15\xa04\xc0\x95\xbd\xa6\x15\xf8\x138\xc0f\x9b\xb8\xb4\xd0T4\xc0\x89q\x02\xb3\x00\n3\xc0$D\xd0\xed\x06o4\xc0\x1e\xed=6\xbe\xf44\xc0`\xb96\xca\xc0\xeb5\xc0\xe4t\xe0\x89\xbb-5\xc06=\x96\xa6v_8\xc0\xa9\xc0\xd6N7@3\xc0;n\x89\xfa\x9b\xfd6\xc0\x87\xa0\xd6\x7f\x9ag3\xc0G\x92\xae}i\x195\xc0\xea[\xfdw^i3\xc0\x1e\x80X\x9a1h3\xc0\xce}4p\xda\x894\xc0{\xd2\xde)2\xf12\xc0\t\x05q\x98c\xcd3\xc0R\x90\xb5\xdb\xb5q3\xc0?yN\xca\x84\x1b5\xc0\x06\xb0+\x80\xcc\xce4\xc0st\x86W\xfe{5\xc0\xac4o3n\xfb7\xc0\xdc\xffat \xd97\xc0\xdc\xd2\t\xa4\xdd.5\xc0J\x83Z\xae\xae/3\xc0\x97\x9ff~\xe1\xc34\xc0\x01\xcc\xc4\xd2\xfe,5\xc0\xe10\xa6DyD3\xc0T/\xa6u\x8f\x938\xc0I\xb6\x1d\xf1\x11\t8\xc0\xc4\xed2M\xa5\xc04\xc0[\xa6\xd3\xc1oe6\xc0o[\xa6m,,5\xc0\xd4k<)\xcdF5\xc0\xeds\xc2\xfb\x96\xf47\xc0i\x0e\xcf\'\xf4R3\xc0<\xb2\x0b=\x8733\xc0"Vs\x19\x04\xe65\xc0\xa7#\x94\xfd\xa483\xc0\xccr\x1a\xc0\'(9\xc03\xcd6\x04\xfc\x998\xc0\x8b\xac\x02\x8b\x83?5\xc0\xa0\xce\xccIi\xbc4\xc0\x81\xb7\xbe\xd7\x0e\xff8\xc0\x8c=\xc5\xbcGl3\xc0\xf7 \xb1\xf0\xca\x814\xc0\xcd\xca\x0f\x12\x9a\x865\xc0s\xc9\xe3t\x85\xad8\xc0 \xbe\xe1\xca\xa2\xcf4\xc0\xad\xd0\xd9 \x8a\xf93\xc0\xf8R\x8bb\x1e\xbf5\xc0\x1c\xbb<g\x92\'9\xc0\xb1"\x94P\x80\x886\xc0N2\x86\xf3\x06/5\xc0\x0e\x88\xba\x1b}]4\xc0\\\x17aDX\xef4\xc0\xb4\x8f\xe0\xf2i\xcd2\xc0(;Z;dj6\xc0\xf6\x9c\t\xd6\x8e\xe48\xc0\x1b7#\x06\x9c>8\xc0\xea>6\xe6 \xe06\xc0\x18S\xdc{\xaeT7\xc0a\xd3\x8d\xfd\xa6\x966\xc05\xb7<\x04\xaf\xb53\xc0\xf7w\xb5:\x90U8\xc0M\x93L\xe9\x8b\xec5\xc0\xd2c-\x1f\x9f\x944\xc0\x9d\xfau\x00\xd9\xee4\xc0\x9a\x9f\x91P\x1aN7\xc0\xf8ZRC\xb0<3\xc0y\xe1\xcf\xa9\xa3J3\xc0\xb2\x8a\xc5\x11[\xa74\xc0^0\x04\xb0S\x894\xc0\xc82\xb3\xe3 84\xc0\xab@\xc4\xaf\xf2\x926\xc0\xaa\xed\x93/\xe1\x1f7\xc0\xec\xe6\x81>js5\xc0\x85\xbb%\xf5\x95\xf73\xc0\xf9\x96\xa8\xe5\xe8\x859\xc0v\xde\x86\xf2\x03\xda5\xc0\x1e\xd1\xce\x9f\xc4\x025\xc0\xa1R\x94\xd2!\xb04\xc0S(<\xfa\xfc\xd16\xc0\xa0\x04\xb0\x82\xcd\xc93\xc0\xb3l\xa1\xc4\xae\xa79\xc0|\xc9\x8aY\xd1;6\xc0cg\x15\xef2z5\xc0\xafM.$\x0c\xfd4\xc0\xfby#\x89?\x127\xc0\'\xe6\xf3\xa0\x9f76\xc0"\xee\xa8\x80.!2\xc0\xdb9\xd7\xdfS\xec6\xc0\xb7\xd8\x0b\xeb\xd6\xc16\xc0\xb0~\x1cq\xa2\x8d6\xc0S\x8b4\xec\x9b<5\xc0:\x96\x88\xeb\xba\x033\xc0\xa4\r|\xbcq\x899\xc0\xe6\xbe>8G\xf45\xc0.\xa1\xa0\x86yb5\xc0\xf345\x8e\x8d26\xc0\x0f9O\xe1\xbc:7\xc0v3\xa1\xd0\xaeU5\xc0MS\x82\xe3\xaeI3\xc0\x9b\x0bA\\\xab\x0e4\xc0\xc7;\xc14\xb5\x826\xc0\xf0\xda\x86\x19E[6\xc0\xa3\xc2\x8e\xd1\x1dk4\xc0\xdb!\xb5\x07)\x9e4\xc0\xa5\xcb4\x89\xd8\x833\xc0\xb9\x1c\x18\xfe\xbe\xd34\xc0\x9c\x9f]9\xce:5\xc02HjO\x93\x1d6\xc0\x9f\x1f$\xf1\xb9\x115\xc0uN\xd6/\xd9\x814\xc0\x07[w\xe2}\x157\xc0\xa8\xe7\xadc<\xf77\xc0A\x94\x90y\x18A7\xc0\x07\x98\x9b\xeb\xa5\xb06\xc0\t%\x96\x0e%45\xc0\x15#\xd4\xc4/\x067\xc0\x1d\xb9O<\xdc;5\xc0ofSH\xb7\xbe4\xc0\xbe\xa7\xa3\x8aJ\xed8\xc04.\xfa\xd1\xc0\x013\xc0\x18\xf4\x879G\xd22\xc0\xe1M\xfc\xc9\xcbS5\xc0\x1aAC\xe0yv3\xc0\xb8V\x95\x91\x06\xda9\xc0\x90\x90\n2y+3\xc0a\xdd\xb8\x0b\xe5L3\xc0I\x96\xbf\x84\xe7\xd24\xc0SE\x86 \xadA4\xc0\xad\xd7\x92\x96\x82\xc72\xc0P`\xf5\xa7[c9\xc0B\xf2^\xbe\xf1T8\xc0v/yYp\x1a8\xc0Q\'\x80`\xca\xfc5\xc0>/\x86\xaf\x0f\x9c7\xc0\x840\xe4\x18\xb3\x964\xc0\xd1\x19\x96\xca|I9\xc0\x8e\x12\x94\xbe\xeb\x882\xc0\x87E\xfa>WT3\xc0a\x82s:v\xfe1\xc0LVx\x86\xf7\xa94\xc0,\xdd\xa2\xea\x8ap3\xc0\x92\xb46\xbd\x8d\x9e8\xc0\xe3\xf8\xa3ra\x184\xc0b\xc9j;b\xb06\xc0i\x1b:NH\xbb3\xc0H\xb6\xd3\xe6\xcd\xc04\xc0K\x05\xae\x10|/3\xc0\xbc2A\xa7\x07\xb94\xc0\t%=\x84\x9e 7\xc0\xfd\xe0\xca\xae\xd9@7\xc0Df\xccI\xa8Z3\xc0_R\x06\x0f)\xe33\xc0\xf82O\x82\xdaN4\xc0Bz\xa0\xdcBS3\xc0\xb0C\x0b\xac\x13r3\xc0C?N\xfe2\xce3\xc0+t\xf3\x16\x11\x149\xc0v\x9d\x91P\x90G5\xc0&\xbe\x9d\xca"\xaf4\xc0N\xdd\x86\xf5\\\x843\xc0!\x13j\x86\x9e.7\xc0\xd06Me\x89\x186\xc0\xf5\xc3\x8e\xc9e\xc74\xc0^\xf4EDbY4\xc0\xa2\xb5\x96\x82\xdbT9\xc0\x86\x9d\x8d\xd3\xe4\xb36\xc0\x8ex]\xb6GJ9\xc0\x13QB[?\xb33\xc0\xaa\xa6\x122L\xee7\xc0\xcf\xdc9:1\x1d4\xc0B\xbe\xc0N\xf5\x045\xc0E\xc1\xef\xc05\xcf4\xc0\xd6\x16x\xa1v\xc14\xc0\xf5\xf1\x14,\xa1\x0b5\xc0\x15\xac;\xc9\x82N6\xc0\x10\xf3\xc1+\xd2\xc34\xc0\x88\xad\x9d\x90\x07E4\xc0Yv\xf9\xbe\x1b\xc05\xc0\xef%\x8f\x9a\x8a\x9f4\xc0B"\xeb\'(\x1b5\xc0\xe4 JN@B8\xc0\xee\xdf\x87\xedZ\x855\xc0VPg\xf7\xaf\x943\xc0O)\xba\x958\xfe4\xc0\xe6\xc1U\x8f\x03\x9d7\xc0\xc3\x00\xe4\xd9\xb3\xfe5\xc0\xb1\x0c\x10\xbb\xd2\xd07\xc0\xfe,\x8dS\x04\xfa4\xc0T\xbf\xc4\xa6\xba\xb84\xc0\xf0\x9b,eT\xc09\xc0\'\xe1\x13^\xa0\xcf5\xc0N5\x8c\xb55H5\xc0uh\xc8O\x84Y5\xc0B\xf0\x94\x1e\x86\xcb4\xc0q\xd9\xaeN\x94\x1a5\xc0l;d\xb0R\x085\xc0N\xd9\xf1\xeb\xb0\xa49\xc0g\xb9{y\x17\xda4\xc0\xf5\x8ee,\xbe\xec2\xc0a\xf2\'\x1c\xfd`4\xc0\x818\x06\x84NU7\xc00\x08b?]\xe04\xc0\xff\xdc\x049v\x148\xc0\xc2vt\xd2\xbc\xf14\xc0q\x1e\x03~\xef\xe15\xc0=&s\xdc\x12~4\xc0m3\xb6\xaf\xc3\xea6\xc0S.\xc9\xf1\x80Z6\xc0\xc8g\x12\x9d\x0849\xc0\x04\x07\xc6\x9d\x08t3\xc0q\x99\x81\xe8\x8d\xa38\xc0\xcb\x05\xfb\x84i\n5\xc0\'Z\xb9@\xfe\x125\xc0\xab\x00\x8a\x9e\r\xbc4\xc0\xf7[?W\xabv7\xc0.\x9f$i\xacO9\xc0\xac\x0f\x0eZP\\6\xc0m`\xbf\x93\x19.8\xc0\x0b\xcf\xe8\xe0\xa6j9\xc0O!\xbf\xa6\x85\x9a4\xc0z!\xbb,\xa3A4\xc0\xb0\xaee\xd7\xa3U6\xc0l\x9e\x99\xd1\xe6\xae4\xc0\x12\xae3\x12\xdfH3\xc0\xbbw\xc5\xb7e\x8f4\xc0\xceJ\xc7\xb1\x18x8\xc0\x8a\xb9\xe1\xd0\t\xbe4\xc0\x8d\xb2WOwo5\xc0\xcd[\xa1\xa7\x1dI7\xc0\xa2\xecV\x10\xd8\x166\xc0[\xfc\x0bx\x12U9\xc0\x90N\x8c)\xf4\x0c5\xc0\x15D&_Qk4\xc0\xc6,\x0f\x15Vh9\xc0B9\x89\xef\x90:5\xc0\n#t\x91\x8as3\xc0\x8b(7P\x8a39\xc0q\xd6\x08\xda#S6\xc0\xd3\x8c*\xe0\x9d-8\xc0gj\xc7\xa5\xff`4\xc0\xc9t\x11.\x9eY5\xc0;\xa4\x83@\xab\x0f0\xc0\x07\xd00\x19\xb8O8\xc0\xc3\xed;Ji\xf13\xc0\xde\xc9\x9b~(^7\xc0\xbe\x88-y\xea\x9f4\xc0~\x90\xfe\x83\xc9I6\xc0C\xadsaiK5\xc0\x19\x10\xc7\x84\x16\xcf4\xc0\xbc\x9d\xda\x8e\xaf\xb84\xc0\xa3\xc3\xf4\xa56\xfc5\xc0.c\xe6\x1d\xfc-5\xc0\xd7\xe5%\x84\x91\xdd3\xc0x\xaf\xb7\x88F/8\xc0nz\xefL6\xb97\xc0\xb0}k\xf1\x9625\xc0=\x17\xfa\xc1\x83y5\xc0D\xe4\x15\xd4?\xcb5\xc0\xf4\xd4\xbdo\x9e\xb04\xc0\xf6s\xe4\xaa\xce\x1c4\xc0\xd7=_\x0f\xef\x025\xc0\x84\xa4e\x10\x16.5\xc0\xe3w\x99\xc9\xb1\xdb4\xc0:/5\xba\xa7\xae4\xc0+\xe1\x8d\x06\x03#9\xc0\x16\x1c(l\n*5\xc0\xa2-\x15\xc4\x11j3\xc0{\x8b\xb0~\xd3+4\xc0<Ii\xef\xb7\x9a5\xc0\x9d\\\xf6\xdd\xedM5\xc0\x95\xed*(=\xd55\xc06r\x15\xb4\x10H5\xc0\x81\x8d\xfe\x11!\xfd4\xc0@\xa3H\x06r%7\xc0\xee\xe1\xef\xd5\xc9\x8b4\xc0\x16yn\xaa\xeds5\xc0\xc3Z\xc3\xc9\x98\x8a8\xc0\xe7\x86\xe9\xcb-U8\xc0\xdb\xac\x83\xc1\xd1J8\xc0\xd0\x1dL\x05y\xb18\xc0\xd5&\xa8+Ky8\xc0\xc0\x16\x12\xf3\xd2\x914\xc0\xf7f0M\x86\xee7\xc0\x02b\x08\x91I`6\xc0\xc1\xd8\x1a"\xd0\xe64\xc0\xfe\n}X\x16x8\xc0\xf25\xa77i\xa16\xc09\x1f\xdf\x0f\x05\xc44\xc0\x9ci\xc9\x8a{\xb64\xc0Rw\x03\xc2V\xe44\xc0b\xd2\xf4Mtq7\xc0\x82\xa6C\xb6G\xe54\xc0\x1c\x00\x83\xef\xc3k6\xc0\xed\xb4v\x14r\xcc4\xc0WKpq<X7\xc0\x9d\x0b\n\xe8\xc6c7\xc0\xf7]\xd2Ge+9\xc0c\xa3T\xc8\x1a\xb69\xc0\xa0\x12\xe3\x8b\xa6\x1e5\xc0\xe0^\xb1\x82\x01\xe44\xc0\x903|\x87<\x1c4\xc0\tu\x8bp\xdc\x8c4\xc0\x19\x9dO\n}\xcd4\xc0m\xe6\xbe<\xd6\x8a4\xc0\xf4v\xdf\xfe\xf6\xcd6\xc0\x80\xf7\x07(\xbd\xa14\xc0\xceE_\xcb>\xa47\xc0i\xef\xe7\xe6V\xb89\xc0H\xe73z`\x8d4\xc0\xa3\xb7\x06\xc4\x0e\xa35\xc0~^oYU\x894\xc0\xc5I4_\x84\x154\xc0\xb2w20.r6\xc0-O\x1b\x84\x80\xd74\xc0YqM\xa2]S7\xc0\xbc\x8f\x94I\xaa\xae4\xc0\x86\xcc\x072\xe9\xdf7\xc0\x7f\x06\xa0\x07\'\xd17\xc0>\nn\x1f\xacN9\xc0?\x00B\xc2&58\xc03\xef\n\xe8\xb0r7\xc0`\xa9\xe4\xf4IG5\xc0\xe1%\xf2\x15\xedu9\xc0\xba5\x8c\xf3m\x8f4\xc0\x89#W\x8bM\xd54\xc0\xaeP&\xa1\x19Q3\xc0\xd7\xec\xbb\xa5\xa0\xf57\xc0\xab\xe3>[\x03\x085\xc0\xcb\xbf\xb3\xf2\xd6\x113\xc03-\x18\xfe{\xa48\xc0\xbeg;\x95\xd3\xe34\xc0,Z\x18\xdc\x04^9\xc0\x98\xf5\xd6\x86\x9a\xa94\xc0\x84\xea\x03\xaeN\x168\xc0%\x95f7\xf3\xdf4\xc0\x16N\xadO\x01\x963\xc0\xab\xa3\xa7 098\xc0\xac[O\x9c9\x198\xc0$\xfd\x03Q\x92\x974\xc0w4\x1c\x89(\x913\xc0\xc9,\xc8\xdc\x95{9\xc0\x04+\x02\xa5\x15\xb84\xc0\xa5iC\x00?16\xc0\xe1\xb0\x1c\xf3\x89\xb36\xc0\x0ftM\\\x14\xbe6\xc0\x9a\xd7K;y\xcd9\xc0\xbf@h\x9dg\xca6\xc0\xc1O\x9f=\xfa\xaf4\xc0E7\x16 \xe8\xcf6\xc0z\t\xd6\xff\xb5\x978\xc0lG\x91^f\x9b8\xc0\xef\xe5N\xb1\x8c\xa18\xc0-e!\xf0\xbb96\xc0\x95\x7f8Hf\\5\xc0\xd3\tmF\xdd"6\xc0d\xff\x92\x15\xf677\xc0\xb3\x12\xb0\x13:\xbc4\xc0\xeap5\xce\x9a\xc04\xc0\x90\xbc\xad-\xb0\xa68\xc0H4\x08p\x8a\xcc4\xc0\x1f\xf9\xb8L\x9a\xeb8\xc0\x19\x1c\x94W\'\xf27\xc0\xf2\xa4\xaf\xbf,\x196\xc0\x19\xc4)\x80\xccY4\xc0F\xf4C\x94V\x026\xc0\xc5?\x7f\xbc\xean5\xc0\xb50qa(\xb54\xc0SMo\xb0C\xba4\xc0\x08h\xe3\xb2\xb9\xb72\xc0B?\xb5%\x92\xcb9\xc0\nd~\xe6\x9f\x1d6\xc0\xbb*7*Q\xbc4\xc0\x18\x85\x87,\xbc\xcd5\xc0KNG\x9c\xbe{4\xc03:\x02\xab\x8b\xa96\xc0n\xd9\x9ep\x15U7\xc0\xc5\xb6\xd4.\xce\x9f3\xc0\xbewwN\x0e\xad7\xc0\xcf\xe6\xcdW\x1eH8\xc0\xad\xd5|\xccv\xbd7\xc0@\xc4{yXA7\xc0\x81^8g\x8b\xda9\xc0e\xe4\xc4\x0e\xc1\xe08\xc0\x87\\6\x1ar\xf44\xc0\xdfw\x02\\d\xc89\xc0\xc6\x8d\xca\xec\x15\x8b5\xc07\xfaW\x93\xc1\xa83\xc0\xdc/7\xe5]\xf97\xc0\xd8\xa6\xfc(\xa3\xa44\xc0\x92\xddU\xad\x93&9\xc0pP\x17sF:6\xc0\xf1\x0eL\x9df#7\xc0c\xa0,\xf9`\xa85\xc0\xb0e1\xee\xc5\x828\xc0\x02\xa5k.T)3\xc0\x02\xb1\'\x13\x8bl4\xc0\xc8`\xad\xf6f\xb84\xc0W~7\xdce\x824\xc0^ \x95\x80\x0cz9\xc0;\xc4\xc7\xb0\xc5\x9a7\xc0i\xa8\xbd\x97\xea25\xc0\'C\xca:\xb4\xe38\xc0q\xb1\xc7\x9a\xd4\xb34\xc0\x14M\x0f0%\x155\xc0\x9bO\x12\xd2\xeb\x8e8\xc0\x14&\xfc2\x0e\xc34\xc0\xc5\x7f\xc4\x1f\xe5\xda5\xc0\xc0\x98\xe1K\x14F5\xc0\xe25>\xf0\x07\xf67\xc0\t*O\x141\x987\xc0;>\xf3\x9d\xc7\xbf8\xc085\xd9\xed>V9\xc0\x0c\xcc\xda\xf3\x9a\xec5\xc0\x8f\x82\xb0o\x87\xd04\xc0\x10\x1e\xa5[W_3\xc0\xb3\xb5\xa0,m<7\xc0\xdf\r\xb2\x12\xe8\xc66\xc0\x8b\xb7\xae\xb9\x03\x913\xc0H\x83jH?\xe24\xc0\x1f\xdd4\x1c\xa6\x8d8\xc0\x90\xa2{>t\x966\xc0U\xde,\xc7\xe6z8\xc0\xa6\x0e\x8a\xc8\xdb<4\xc0T\xb6\x890\x9b-5\xc0\xdf\xab\x0b2\x94\xe53\xc0\x04\xf2v\xaf\x17m8\xc0kZ\xa3\xc5\xd0[6\xc0egj\xcb\x06!7\xc0\x99\tg\x9a\xacy5\xc0\xdf\x99Rb\xb6,5\xc0\x13\xbc\xac\xd2\xce\xab4\xc0\x8b\x181\xaa\x99\xf47\xc0\xf9\xb8(S\x1f{5\xc0\x10}\xc15zs6\xc0\xc6\xfe8\xb1\xaf#5\xc0\xf62C\x9atV5\xc0O\x1bfS\x87\\9\xc0\x00\xe6\xe5uR\xb79\xc0\xedJR\xf9\xf8~8\xc0r\xcb\xc4\xf4\x82\xa34\xc0\xc2\xedK$\rp4\xc0\xad|\x19\xbd\x7f\xaa5\xc0vy\xb2\xaa;17\xc0\xd7\x0c\xef\x8e\x1d\xe64\xc0\xe4H\x02\xc9`\xac4\xc0L\xb7\xe1\xb5\xc2b4\xc0\xd2\xde\x1a\xcc~\xfc7\xc0\n\xf1:\xc1\xfc\x989\xc0\xe35x\'n:5\xc0l\x86+e\\\x974\xc0t6\x8fI\xb1P8\xc0\x84\xb0D\x97CJ6\xc0\xb6y\xb6\x8f]{0\xc0\xcc\x87[>\xfe\n7\xc0\xce\xfd \x8c\x9fH9\xc0n\x89X\x92s"5\xc0\x83\x84\xff\x9e\xd2Z6\xc0\xf6\xfd\x8f\xee\xce\xae6\xc0\xd1W\xf7\x06f\x8c3\xc0\x87\xb92\xe6<85\xc0\xb1v\xf1\xc2\xb0b6\xc0\xb2\xd5E\xb0\x9c\r6\xc0\x85\xa1\x94bw\xd69\xc0]\xd5\\\'\xaf48\xc0u\'?\x1d\x00\xf36\xc0\xba\x8b6\x00\xea{5\xc0\xe6l\xe7\x9f\xd888\xc0\x10\xbd\xd4\x84\xec\xad6\xc0\xf6*oX\xdf\x858\xc0\xd7\x18^-\xbcD6\xc0k\xf8\xd2\xc7/P6\xc0\xcb\xae\xe5\xc9\x9d\xf66\xc0\x98`!\x82\xb4H8\xc0\x88\xe3D~\x9e\xce8\xc0I\x07_\x94\xd9[9\xc0\xb7\xa4\xb2J~68\xc0\xf0\x08\xe5\x0b\xbc\x067\xc0\x90V\xc9\xbdd\xb06\xc0\x95P\xfd\xbc\xec\xea6\xc0\xde8\'p;f3\xc0B\xb1[\xfb5\x177\xc0\x19\xa7\x93\xaa\nh3\xc0C\x98Z\x89\xa0l8\xc0,\xe7\x86dr+5\xc0RJR\x9e\xb8\x1b4\xc0P{\x7f\xbdCj4\xc0\x8d\xaf\xf2R 06\xc0\x93$\xd9i\xb0\x853\xc0[\xdf\xdf\xc8\x1cU4\xc0\xa5H\x02\x0b\xa9E3\xc0\nR\'\x1e\xcd\x966\xc0\x12gO\x1f\x8b\xef6\xc0K\x9a\x7fa\x14{5\xc0?E\xff\x7f\xb5\x965\xc0\xd4\x14\xf1\xd3\xe0u9\xc0\xc1\xc8v\x16p\xf34\xc0\'\\\x14%\x01\x0e5\xc0\xfd\xac\xe1x\x8a44\xc0\xd2U\x01\xb4\xd8M9\xc0}\x98\xc1\x1c\x7f\x1e7\xc0\x8bkolO[6\xc0\x16\xc3cj\xe8R6\xc0F\xddS\xbe\x85\x045\xc0\xcaF\x95`\x9e]3\xc0\x19\xb3"%}\xf86\xc0d<\x0b\xca\xe7j3\xc0\x17\xae\xb5\xce\x1e\xfb4\xc0zx\x9a\xa5\x1ff3\xc0H\x0fM\xa6\xc4}5\xc0\x19u\xd7\xc1t\xf37\xc0\x94{\xd2\xd1\x08A4\xc0\xc7\xaa\x9a\xec1(6\xc0\x04\xfb+`\x99^7\xc0\x88\xb9\xb7\xeccs7\xc0Gi\x9bKD\x027\xc05\x13_\xf9\xb9\x1f7\xc0/-\xcde\x98m7\xc00V~\xeb_\xd17\xc0\xe2K3\x87\xcdk3\xc0\xa3LSW\xf5\xb56\xc0@+G\xa0\xf1i7\xc0n+\x85\xcfVz7\xc0[*x?\xf0U6\xc0\x7f`\xe7\x08z\xd52\xc0\xaeB\xe9\x9d\x9aH7\xc0\x0e\x1cJ\x92\xd8\x9c8\xc0\xe8\x90;\xf2\xbf\x8d4\xc0\xb74X\xba\xe207\xc0\xda\xc4v\xecCX6\xc0x\xbe\xfej=j5\xc0$|\xd9\xf9!\x955\xc0\x08\xeaR\xd2\xaf\x848\xc0\xedX\xe6\x1bm\xc07\xc0k\x0c\x95;C\x848\xc0\r\xed\xc9/>\x7f7\xc0h}\x14A\xdaB7\xc0L\xde$\x8d\x82W3\xc0\x07]\xc7\xa8"=7\xc0\xd0\x1e\xe5\xd8\xc3\xee7\xc0\xbb[\xcf\xee\x11\xe77\xc0bF\xfa=J\x0e7\xc0\x86l\x87\xdf\x99\x1f7\xc0\x7f\r\xa9\x8crF5\xc0\x1a\xa3\x9f\x0fh>5\xc0\x85\xaf\xbb\xf9\x9d\x174\xc0\xb9\xa4x+K\xe46\xc0\x15\x92Rq4\xdb8\xc0~\xb5H\x9f\x1a\xf24\xc0\xf4U}\xce\x0215\xc0\xd2\xd5\xe3\xd7s+6\xc0*\xb7\xd4f{\x947\xc098}\xe30%4\xc0Nl\xc6\xa8\xaa\'9\xc0\x10\x0f\xb4\x05p\xeb4\xc0Dv+N\xb3\xa95\xc0\xed\x9aLrZ\x987\xc0I\xa25\xe2[*9\xc0Z\xd1\xe5\xf1;34\xc0\xf7\xc3\xae_\xe5|6\xc0\xae\xe2\x8d\x94\rW3\xc0L\x00\xc1\xbdxT5\xc0\xed\xe6\xc9f?\xa66\xc0%\xf5\x87W\x9cD5\xc0\x96[\xd6\xfe\x8a\xe95\xc0\xee\xc8\x94\x18\xe5;5\xc0\xfc\x14\xf5\xc6\xc3\xcf4\xc0\xeb\x98\xbd[2X7\xc0>\xeb\x8b\xf1\x01\x8a6\xc0\xb5.\xa2>\x8bq7\xc0x\xc4W\xcd\xbd\x967\xc0\x8d\xa3\x9f\x17\xad\xa77\xc0\x93\xe0\xdf\xec\xbdE3\xc0\xc5\x87R\xd16\xe28\xc0QA\xca\x19kL6\xc0\xda\x8a\x02\x1e&\xfd4\xc0\x92w\xac\xc5q\xd94\xc0%\x8a\xee\x82\xd1\xb06\xc0\x83\x94=m\xa1\x073\xc0\xa6\xaa!\x15{\xf74\xc0\x03\xe1\xa3%\xd5\xdf4\xc0\xbf\xd0\x1d\x9ac\xcf7\xc0h\xae\xd9\x11\xf3\xf24\xc0i\xa6\x83,\xd7\xe88\xc0\x9a\xf8w,\xd9\x7f8\xc0\xc5\x07\x05>\xe9\x0e3\xc0\xd4\xb8\xf7mG\xcf6\xc0e\xab\x0f;\xb317\xc0k\x05t\xe0|G8\xc0\x9a\xbb`\x07\xae\xfb4\xc0+\xa0\x9b\x98{\x949\xc0\xee;\xaa\x18\xf7\xaf1\xc0\xb7\x17#\xeb\xa4\xf87\xc0\xf6u\xe9\xfc\xef\x885\xc0\x8c\xe9\x00$\xde\x9b8\xc0\xa1\xc8\xaaq\x0c+5\xc0%`<\xbfX\x913\xc0&>\xb7w\xdb]4\xc0\x0256\x8fx\xa64\xc0\x99\x0b=g\xb5\xe86\xc0"\xae\xa2n\x10\xfd4\xc0CL\x80\xb8\xa3\xf44\xc0\xab\x03+\x01\x95\x967\xc0\x92\xe4\x82\x1b\xbc\x059\xc0\x15;s\'\xc9w6\xc0\xf9\xc1(\xfduL8\xc0L\xeb\x18\x18[\xa74\xc0\xe1\x94u\xe9\n\x837\xc0\xe6\x83\xa5L\x8a{6\xc0\x98\x8b\xc3.\xfd\x9f4\xc0\xabe@\x06y16\xc0\x83\xfb}M\x97<5\xc0+\xad\xf3\xb1XV8\xc0\xd0\xaa\xa5\xb4G\x1f9\xc0\xc6@\xc2\x1c\xeeC5\xc0}\xa3\xa3\x1c_I9\xc0VL8\xbcB|6\xc0\x8bB\x19Y.\xf14\xc0g\xff\xcd\x9e\xf6\xce7\xc0\x0f\x1f\r\xdc^\x943\xc0\x83\xe6\x84\'\xfd\xf68\xc0\xe3 \x1d\x04\x9c\x9d6\xc0*\x08\x98 \xcb\xa94\xc0\xcd\xd9\x8e\xde\xdf\x058\xc0\xa25&\xc4)\x9b6\xc0\xfd?!\xa2\xbfN8\xc0\xabI\x86\x86JW6\xc0Oe\x02\xd9K[6\xc0\xa60\xca\xf5L^6\xc0\xf3\xfe\x86(\xde\xf66\xc0\x95\xa1x\xc4f|6\xc0\xdc=\xec"x[8\xc0\x8ep\xb8\x0e8u4\xc0x*\xe1\xab\x97V6\xc0i\xa4\xb5\noV5\xc0\xc2\xc0\x18\xa2k\x014\xc0\x07\x0biq\xfei6\xc0o\x07\x8b-A\xbc8\xc0\n-\xc5\xa2]d8\xc0P\xb6b\x90\xac03\xc0\xebD\xf4\x9b\xf5\x996\xc0\x9eg\xec\xccC\x9f7\xc0\xfc\xb7O\xf6w\xbe2\xc0\xfb\xd6)\x12\xe0\x0f6\xc0\xeb"\xcf\x1dR\n6\xc0\xa76:\xd8\x11\xc05\xc0\x9a\xab\xac\xebu\xa46\xc0\x04\xbd\xc7\x17WH3\xc0\xfd\x81\x16~\xb7\xc19\xc0H\xd3\xf8\xb5\xd7\x926\xc0\x8b\xb1v`\xdf_8\xc0\x85\xbe\x95\xcf\x08\xe76\xc0\xb0\x91\xe5\xcd\xca\x166\xc0%\x00\x8a\x8fl\xac3\xc0M\x8e\x8f\xaa\xca\x816\xc0\xfc\x0cec\x1e\x166\xc0FUG\xdc\x8d\xe46\xc0\xc9Zg\x8bLk3\xc0W\xcf\xc9\x90:\xb93\xc0\n\xe2\x84\x84e\xac3\xc0\\\xe3\xeb\xcfm\x9c6\xc0\x9eZ:n\xad\xf77\xc0\xa5\n\xda\xcd\xbc\xfd4\xc0\\\x97\x14p\xd3\xad6\xc0E\xc2S .59\xc0\xe1G\xbe%\x9fQ8\xc05GDK\x9e\xc82\xc0\x1a\xa8\xf4]\xaf\xe45\xc0\x0e\xd4((\x02\xbe4\xc0\xd2\x18\x01\xf9\xa1\xff4\xc0W*W\x0c^\xf77\xc0Maz@\xfb\xde6\xc0E6%\xe0\xc0}8\xc0A\x03i(*\xb47\xc0My\xdc\xd6\xa1f2\xc0%7v\xb1\xe296\xc0\x8cm\xd6%*\x014\xc03v7\xed\xafH9\xc0\xe11\x94\xc9\xfd\xd17\xc0\xe9v,\x15\x81\x1e9\xc0\xa4\'e\xd5\x8a[8\xc0\x86\x16\xbe@\xde\xf22\xc0\xf2(\x83,%\x816\xc0\xba\xb0q\xacV\x015\xc0\xc5U\x94\x84\x83\xbb4\xc0\xbf#*\xce\x02\x1a5\xc0\x9bg\x06I\xf8^9\xc0h\xfd\xa8\xdb\'\xea4\xc0\xe4{\x92s6\xd66\xc0X\x94rQ\x0e\x906\xc0\xbdG\x18\x92\xc0\xd22\xc0"\xc2>DxE7\xc0\xe5\xb0\xf4\xda\xa8\xe34\xc0\xc3\x85\xf2V\x08\x1d5\xc0\x99-\x16\xc8\xd102\xc0\xb4X\xefg\xf2?5\xc0\xf2K\xf9\xdb\xeb03\xc0n@\xfcy\xef\xd16\xc0\xf6\xe5\xc1\x146L3\xc0i\x99\x9a\xc3\xe8>5\xc0\xb9\xfcHR\x9fr4\xc0\xfd\xbf\x18\x05L`6\xc0\x83"\x85\xd7\xd2\x8b4\xc0r\x81-\x0e#\xff7\xc0\\y\xb1n\xfcC5\xc0\xddE_\xda\xa6L5\xc0\xe3\xcfV\x1cb\x185\xc0\x9eF\xd0I\xbc97\xc0#\xaa\xbe$\x81X9\xc0\x0c\xf1n\xbf\xc4N5\xc0m\xa4\xee\xeb\xe7\xb93\xc0\xfd\xf8\x8eNTh3\xc0\xd3X\x1cO\x1f\xe76\xc0p-\xe8!\xfe\x149\xc09i\nHg\x8e8\xc0\xc7\xe6s\xd3\xf3\x176\xc0\x9e(t\xe1Z77\xc0\x98\x83\xdfu\x12\xd06\xc06m\xa1\xe2.\xb76\xc0\xfb\xc2&\x00\xfc$8\xc0\xfc|\xb9\xdde_4\xc0I\xa2\x13\xc6\x1f\x8e3\xc0v*c\xb6.J7\xc0\xbfJZK\xd9\xfd7\xc0L{yNN\x9c9\xc0\xfa,8\x9e\x10\xbf8\xc0\xe7\x81\x98\x8f\xbad7\xc0\xecJ_\xcf?\xcb6\xc0\x9c\x05\x15Kga7\xc0\xfa\xcaf5Ij7\xc0\xee\xf5!,V\xed5\xc0@\xab\x9b\xfc\xf3g5\xc0Vg\x90\x7f1\x023\xc0\xed}\x08\x03\xcb 9\xc0\xa7\xbc[C\xc5\x107\xc0d!\na\x04\xdc8\xc0\xd2\x84\x089\t\xdd8\xc0\xba\xc9\x83\xc5#G5\xc0\x07\xf9bD\xc6\xee6\xc0\xfe:\xcd\x12\x06W5\xc0\xa4\xe6\xeb/gu9\xc07B`G\x8c\x9b7\xc0kG"\xed\x90O8\xc0EU\x90\xb7\x13\x8a8\xc0\xe8\xaa\xee\x1d}}8\xc0\xf9Rvt\xe0E7\xc04\xd2|w\xfd\xe85\xc0\xa0Qi.x\x908\xc0\x1e*\xb13\x9eg5\xc0\xaem\x18\x7f\x17k8\xc0\xb4\xc6kB\x8f+6\xc0rZ\xa59\x14\xea8\xc0[Cm&^94\xc0\xe8i.\x9eHs8\xc0\xb2\xff\xb6Li85\xc0\x9a_\xa9\xc4N\xcf3\xc0SL\xccCNE5\xc0\xcbKC1\xf2\x964\xc0\xe8\xe1\x0f\xac\xf274\xc0\x13\xcfnH\xe7\x8d7\xc0R\xaa\xd4\xe9\xf9\x0e9\xc0>\x03_\x85\xb4J4\xc0^;\xad\xc0\xa5\x9b8\xc0\xa6\x94\x1c+\xdb\xa32\xc0\xce\xc4\xe8\xd7\xc214\xc0K\x8b_wq\xfc7\xc0\xcc\xa2\x08\x13\x89j5\xc0B\x92\x92\xef\xfa\x1a9\xc0U\x15"c\x18\x196\xc0z\xe6\\p\xb2(3\xc0#\x98\xbe\xe6\xf3v5\xc0\xbfA\x0e\x84\x9dT3\xc0\xf6L\xd6\x98\xf7w6\xc0X\x7f0\xf0^\xaf5\xc0#8\x17\xc1\x17\xfe5\xc0\xfa\xa2ZJ[\x873\xc0\xbdF9\xd9\xce\xff7\xc0\xbc\x80k6\xa2d5\xc0\x84\xe4wK\x7f\xed7\xc0\x06\x97S\x95\xf3R8\xc0=uc\xb0`\xb84\xc0<\x85\xe3\x86\xfd\xae4\xc0r\xd5\xc0}\x13\'3\xc0RLi\xe3\x1663\xc0\xf0w^\x07\x8dR5\xc0>\xb8\x1b\x8e\x1838\xc0\x18 \xe6\x89\x9eA7\xc0\xd0\xeey7\xd5\x9f3\xc0e\x0b,9\xc3\x8a3\xc0\xd0\x1c)\x8d\x12\n4\xc0\xd2`b\xb3\xb5\x835\xc0<\xb1\x06\xeb\x1d`5\xc0"\r]4\x05,3\xc0\xaf\xe5\x04\xcc\x8557\xc0\xf6\x9a< \xdd\xd97\xc0s\xc9\xe3t\x85\xad8\xc0\xa5\xf3\xbc\xc0V52\xc0\x0f\x0c\xbb\xa2\xa1\xec5\xc0\xdb\xc4\x8e\xf5\xd9\xe34\xc0.\xbf\x8f\'\xe6\x9f5\xc0\xaa\x9c-\xb1Y\x865\xc0\xe4\x950<\xb8\xf54\xc0\xae\x05bP\xf5~3\xc0Vz\xc9\x02o\xde3\xc0C\x82\x03\xf3\x8c\x934\xc0\x99G\xf5n\xcb\xb55\xc0\xe0\x94\x13\xd5A\xbe4\xc0L\xa98\xa8{\x0f5\xc0K/\xc3a\xb0~6\xc0/?\x9d\x05\x84\xf14\xc0v\xcd\x84\xdem\xf84\xc0\x94\\J\x9c\xef\x8e7\xc0\xf2\xe5\x07\x10\xad\xe64\xc0j\x06\xdd\xa1\xb6\x975\xc0\xf8\x8a\x14\xa7\x94*5\xc0T\x9e\xb6q\xf5\xce4\xc0]d\x03.C\xe84\xc0A8 s\xc2t8\xc0 \xa8\xb7\x07\x17\x165\xc0\xdf\xf63X\xa5E7\xc0\x95\x1f:\xa9\x8b\x8c4\xc0k/\xd5\xc6\xf3\x9a5\xc0Nz(M\xd8\xba4\xc0\xfd\xb9\x17Kk\x965\xc0\xf2$\xa3!J(5\xc0\xa9\x8fv\x97;\x8c7\xc0\xfc\xc5\xbd,\x954:\xc02D\x18\xc5\xe0\xac5\xc0\x8d\x19\x8e/\xe7\xd17\xc0\xc9\x0e\xa6li\xe13\xc0\xffm\x9d\x91\xa6\x917\xc0\xd8Y\xc5\xbc\xce\x845\xc0\x01\x99]_\xa2\xe66\xc0K(\xa8;\xb9N7\xc0\xcf\x8e\xfez}S4\xc0\xb5\x14\xac^\xbbK4\xc0\xaf_uH\xc685\xc0\xd4!\x10p\xe8\x0b3\xc0\x03\x17\xd8V\xb1J5\xc0\xf78\xc7t\xc2\x8a9\xc0\xc91\x9a\xe4\'\xe54\xc0\x92!\xed8x@5\xc0\x08\x8eI/\xf3O7\xc0\xe50\x1d\x8d\xb6\xea8\xc0=\xddy7\x8c\xee8\xc0EK\xac;S\x969\xc0u\xbc6\x9ax\xd67\xc0\xbcV\xf0\xce\xef\xbd4\xc0\xbe+\xf9\xc7r\x186\xc0\xc3\xc2i\xbe\xc2I6\xc0#\x89\x94R=\\5\xc0P\xca\x1bi\xbd\xbb8\xc0;\x01Fj\xe2\xdc5\xc0<\xebg2\x1a\xc03\xc0\x81\xc1\x7f\x84\xd2\xdf7\xc0Y\xecA\xee\x02\x126\xc0\x86j\xa8#\xa9\xd37\xc0\xa0E\xc9\xb3\\x5\xc0;1?\x92_\xf24\xc0O\xb0\xdd\xc0s\x8e3\xc0OW\xc3\xeb!/6\xc0\xbe\n\xf6\xdc\x1f\xab5\xc0\xd6D\xb3\xber23\xc0\xfc\xaa\xec\xc9:\r7\xc0`q\xbc\x7f\x06\xe05\xc0\x978\x1c\xb1\x86\x949\xc0\xf1\xcc\x12\nk\r6\xc0n\xa0\x84\xab|\x127\xc0\xf3\x95\xf9\x1b\xf3&7\xc0\xabq4\xb7\xaf?8\xc0g\xee\xd0KY\xac3\xc0[\x16\xa2\xbe+\xb17\xc0\x92\x89\xb6v\xe8)7\xc0\xe3M\xd8\x0bCc3\xc0M\x93\xf1|\x87\x0e3\xc0\xbdg\xd5X\xf0&7\xc0\x03\x1f\xac%\x92-7\xc0\xf3\xcdb\xe0l\xb73\xc0\x90\x7fHHx)7\xc0{}\x1av\x18\x083\xc0\xf5,3r\xa4\xb85\xc0\x02?,\x16\x03)7\xc0\x15cz\xa3\x1d\xe74\xc0\x0f\x1a\xf9\xd9\xda!7\xc0\xb6n\xf1,\xb4\x816\xc0]\xee\xf21\x83\x1c9\xc0\x8b\xfc\xb4\x08\xc3\xd76\xc0\xb9Va\x9b\x1a<5\xc0\x9e^<\x10\xea+7\xc0\xa8\xdb\x0cE\r73\xc0\x0e\x03J7\x00m5\xc0\xabNI]\x94"6\xc0.G\xd1\x80\xaa\x187\xc0\xaa\xc0|%\x1b\xd54\xc0e\x8e\xd4\x92\xb4A5\xc0\x82\xd9\x0b\xe8\x98\xca3\xc0\x05\xe3\xc1^\xb6I2\xc0jM\xa3[\xe9\xc44\xc0\xfenc\x12b\xe47\xc0\xd7Q\xde&\x98\xe34\xc0\xa9\xca)O\x9a-5\xc0fNv5\xbcA8\xc0G%\xcf\xef\x9e\xea6\xc0\xa5Y\xf7\x00\x10-9\xc0\x10\xf0\x85]i\xd87\xc0%x\xb14r\xe24\xc0C\x1fP\xc8\xfb\xd26\xc05\x88\xf4o\xd396\xc0P\xce\x9fh\xccA8\xc0\xbf\xa6\xd9\x84Z\xbc5\xc0\x8c\xd6x\xcf\xa5\xed5\xc0\xd5\xb0\xcd\x18\xd2\x9f4\xc0\xa1\x9b\x14O3d3\xc0\xa4?\xf4E\xddl4\xc0M%"u\xbeh3\xc05\xea\xd2Hh\xc04\xc0\x18!\xdd6\x83\xe85\xc0_\xbe6uS\xb27\xc0S\xc0Kn=\xb17\xc0e\x17\xdf\xef\x85y7\xc0]\x1f\xc2|\xb6\xe17\xc0H\xce\x14\x96\xa7\xbb3\xc0\xdb\xa5G1\x18\x9b4\xc0\xfd\x0cR\xb1\x1fl6\xc0[0A"\xf5~6\xc0\x1a\xe3@\x87437\xc0z|\x92\xc2\x0f\xf35\xc0bL\xf8\x90\x9d\xdc7\xc0\xa1YB\xdaq\xb47\xc0\xca\xa0\xa4m\x9e\xfb7\xc0\x0f\t\x95h\x8c\xe84\xc0,\x9e(D3\xb13\xc0x\x95\xaf\x1d\xe2Q0\xc0\x83\xf7\xa8Wr\xcd4\xc0\x9b\xdf!\xac^\x826\xc0\xc1\x84\xc5\xdej\xc37\xc0\xcc\xaa\x81\xee\xcd/7\xc0gG\xb4\xb6\xe3\x187\xc0f\x1eLD\xbf\\5\xc0\xf6\x9c\xdaO\x1d\xe36\xc0\xa4\xdcs`\xa0\x106\xc0}fcG\x91\xc34\xc0+\xb8\x96R*\xc24\xc0\xbe\xebAJ\x8b25\xc0\xc9\xca\xda\x02\x01\xf14\xc0\xbdcrEq\x954\xc0\xd5\xf5\x99\xe6\xfb\x058\xc0\xc70oq\xd8\xed5\xc0\x14\xd6\xef*\xd6\x837\xc0f\xfa\x06j\xa9~3\xc0\x9d+6\xa0d\xd34\xc0\xee\x00\xe9R=85\xc0\xbfJ\xcc:\xfb\xec5\xc0\xcbh\xc4\x9f\x02\x886\xc0\xcd\x01\x1a\xce\x1f\xeb5\xc0\xcc\xb4\xba\x0e\xb675\xc0Z\xf0 \x01\x15v7\xc00\xffj|\x0e 8\xc0\x9f`w\xb1\x13\xf45\xc0\xf8\xa9/\xca\x98C5\xc0\x8e*\xe6\xceN\x036\xc0MD\xadHF?5\xc0Y\x84\x00\xa5\x81\xe66\xc09\xc5\x19\x97\xb5W5\xc0\xaa~M?\xeaE5\xc0\xb5z\xcd\x03wk5\xc0\xc0\x14bo\xaa\xba4\xc0\xa2\x9eY\xc6\xe9i2\xc0\x82\xe3\xec\xaa\xd7\x067\xc0\xdfmh\xcd\xe9\x008\xc0\x8b\xb5\xc6\xf7\x91U7\xc0\xe9]$\x06\xc6\xa05\xc0;\x1e9\x0f7\xde7\xc0+\x04%\xf5\xc9\x9a5\xc0\xa63\xa0\xc9\x83\xa44\xc0\t\xd5D\xf0h\x0f5\xc0\xcfV\xed\xdf\xaf\xdc7\xc0!WzI\xa2\x1b7\xc0\xa1\x05\x07\x06\xaa\xf25\xc0\x15\xe0\xd0\x87\x14\xbf7\xc0i\xa7\xc0$\x06i6\xc0\xbeR\x85\x84Td6\xc0\xab\xe9\xb3C\xceU5\xc0\xc8\x81E=\x1a\'8\xc0\xd9\xa9y\xdd\xc2\x076\xc0\x85\x17\xa3s\xac\r3\xc0\x0b\xbfk\xa9_\xf47\xc03r\xd1\xf2\xa2Z7\xc0g\x1e\x9d\x1d\x1e\xbd2\xc0X\t\x04s0\xfb6\xc0Wv\xdc\x8e\x17/8\xc0\x16\x0b&\xf6O=7\xc0\x95\xa4\xba\x12@\r8\xc0/\xcd|\xfa\xb6\x9b4\xc0\'\x1f\xda\x0f<*3\xc0Z\x87\x1a\x7f\xe8\xa33\xc0\xda&F\xefg\xdc5\xc0\xa8!\xcf\xe7\x1bW9\xc09\xf0$\xf0\xc6\xc61\xc0.\xe6Y\xb0t%7\xc0\x8cp\xb7\xf8\xeb\x104\xc0\x88,\xf5\xc1\xb0\xbd6\xc0\xff\xb6KDc\x923\xc0\xddz\xbdI\x99/9\xc0\x7f\xa1\xcc,\xfd\x896\xc0\xa3;\xf7\x8cxe6\xc0\x905\x97\x8d\n\x9a6\xc0pU\x98\xcd\t\xfc8\xc0h\x95P\x91\x17}6\xc0]\xf7\xa5\x04\xd0\xf63\xc0\x9cdx\xf8\x8a\'8\xc0JY;\x12\xec\xaa9\xc0\xe0\xfa23\xeeg5\xc0\xd9\xce\x93\xb8F\x176\xc0\xa3\xc2H\x08\xb3\xfe2\xc0\x16\x14\xd2\xb9o\r9\xc0\xc3h\x06\xe3=!9\xc0\xe2]08\xf085\xc0r\x19\xf7\xb6\x81\x066\xc0\t\x8b\xac\xc8\xb6j4\xc0\xd9\x930\x11\xd1o3\xc06\xac\x12\x06\rI8\xc0\xf5\n\r\xfc\xed\xc24\xc0\xca\x04\xb2\xb5\xd1*7\xc06~?\xd9\xceY3\xc0\xae<\xdd\xe7`?4\xc0<n\xdc\xf8\xec\xae6\xc0\xb3\xb9b\x03b\xb64\xc0\x0e=\xc17\x02c3\xc0\xa0&Pg3[8\xc0\xf9\xfe\xa9\xce\xe1\xeb5\xc0O\xfb\xe1\xc9\x00\\3\xc0\xf5\x01\x9a\x11Hs8\xc0+\xc6\x8c\xe9\xbd@5\xc0\xce\xad\xcf\xd7\xc2|6\xc0\xe5\xaf\xac\xa0\x97\xbd9\xc0\xd4g\xb6D\xd9\xe77\xc0\xdc8G9\xaf*3\xc0=\xba4Bpi4\xc0<e\x14\xc2t\xc49\xc0\x1e\x96\x8b\xa2\xf3\xd85\xc0\xd3M\xce\x87\xa5\xa83\xc0\x123$\xb2\x02a6\xc0\xc0`]z;\xac6\xc0\x181h\x9f\x12\xe48\xc0\xe7\xf0\xf5.\xc1G7\xc0r\xed^fBZ7\xc0\x0f\xfc\xf6\x99\x05e6\xc0b\xe2\xf8O\tV5\xc0\xaf\xa8\xbb\x82L\xad8\xc0\x85/\xf6\x80\xe7\xed5\xc0\x99\xfc=Z\xe6P5\xc0~4\xa0\x01\x06{8\xc0\x05\xc3\x1d\xf5\xbf\x115\xc0\x1a+\xcd\xcba\xc84\xc0(L\xdc\x16 \x819\xc0\x85\x90\xf1\xde?A6\xc0\xf0\xf5:z\x93W5\xc0\x94\xba?\x85\xe0\xda8\xc0\x9e\xe6\xb5\x85z\xa35\xc0\x9d\x88\x14\x0f\x94\xa25\xc0\xaeR\x0f\x84\x12\xa85\xc0\xf3Z\x1a\xf7\x0b\xb76\xc0\xf5\xe3\xab\x0b\'45\xc0\xc1\x07\xceF\xce93\xc0S\xe3\xc8o\x99H9\xc0\x8d:\xf1\xcb:\xa79\xc0kc\xcc\xdeC\xe14\xc0\xff\xe5l\x8fl\x9e3\xc0\x87K\xb5\xae\x11\x915\xc0M\xfb\x05Q\xec\xeb8\xc0\xea=\xd7\xa3\xd1U7\xc0\xaa\xc7\x8d\xf0zJ3\xc0\x8a\x96t5\xbb\xe19\xc0\xa48\x87\xe1\x13\xb03\xc0\x05\xc6[%\xef\xfd3\xc0\xd4\x8f\xfa\x8f\xe206\xc0\xde\x17T\x1f\x86\xd58\xc0\x81Ogt\xa6N8\xc0*Y\xd0\xa4\x9e|3\xc0n\x0b"Y\xf8J8\xc0^\x9e\xd3\xe6\x92\x035\xc0\x91\xcc#\x9f\x90\xe77\xc0\x8e\x04\xfeKL\xd48\xc0\xc2Cw\xc45\xcf4\xc0r\xf4\xe1R\x1e\xcd3\xc0_v\xcf\xe1>^8\xc0=\xaa\xaf.\xfe\t3\xc0\xd0TN\xaa\\\xe05\xc03\x05\xe2\xc5W\x974\xc0\x1f:\x1a\x9a\xe2\xc96\xc0\x9e\xc2_Q\xc4\xfe7\xc0cY\xe1\xfbT@7\xc0\x16\x83\xa048\xb88\xc0\xc8\xb1q\x910\xb15\xc0\x16\xb8{\xa6\xc0\xd09\xc0A\xd0\x8e?\xe6\xab4\xc0\xa3\xee\xd2\xfa\xf5\xd27\xc0\x83CP\x16H\xd35\xc0\x11\xed\x03n\xeb\x934\xc0-aM;\xb1\x857\xc0\xbb\x1c5\xfd\x1a\xff3\xc0\xc3B\x8cc\t=5\xc0\xf8\xf7\x1fo\xd2\x905\xc0J:\xc6\xee\xa9\xec8\xc0\xf2\xa8\x99\x8a_\xe95\xc0\xd0V\xcd\x9ai\x045\xc0\xd6\x94\x1e\xf5\xb5x7\xc0*\x80\x82Q1\r8\xc0p\xdd;\xfc\t#6\xc0\xbc!*$N\xef4\xc0\xea2\xcf\xbb293\xc0z`\r\xde\xe9i8\xc0\xb9\xdd\xa3\xf8\x05D8\xc0o\xde\r\x06\xfb35\xc0\x85\x17M\xd6(\xa54\xc0n\xab}f\xde\xdb3\xc0\xe0\xc6o0@\x855\xc0\xd2\xff\xa7&+55\xc0n\x8d\x9ab\xcd\x183\xc0*\x05\xa8\xe2%\xb96\xc0\xca\'(\xaad\xba4\xc0\xb3\xe2s \x80\xbd2\xc0\x8f\x07\xb4\xa5\x8a\xc49\xc0\xbb;\x13\xaf\xf1\x925\xc0F\xbd\x16`y\xa57\xc0\xa6\x85\xe4R>\x897\xc0\xc1DR\xecfV5\xc0\xd4\xc7D\x1c\xc8\xcd2\xc0\x15\x8f;8\x1d\x917\xc0>\xfbF!\x9c\x103\xc0\xe8\xac\x8d\xd1\xf9v4\xc0"R\x13\x0f`\xe61\xc0\x17\xa3\xae5\xc1\x197\xc0f\xc5\x84sz\xe78\xc0\xe9$G\x80B{3\xc0\xda\x83:\xbbnR5\xc0\xf5&\xf0dS\xcf7\xc0\xa0?o\xf4c\xcd8\xc0{\xaa\x89F\x9008\xc0\xe0\xb0)\xfej\xef6\xc0s\x88}\x8ah94\xc0\x8c*\xfb\xf7`U8\xc0\xefo \xb0\x87\x803\xc0\xf8@\xc1;\xceu6\xc0\xb8z\xb9~H\xf77\xc0J(\xc8\xe7u\xd52\xc0Y/"q\x18~2\xc0\xd8\xfb\x8fqT~5\xc0U\x84Z\x04r\x9e2\xc0\x97\x9d\x10\xfbpE3\xc0\xa2\x07G\x81\x11\x8c5\xc0\x90\xe2a]%\xa44\xc0#\x19\x14A]p4\xc0\x03\xa4.\xd6\x03\xa34\xc0pKa\xd2\x1c\n8\xc02\x98\t\x0b\xfb\x936\xc0(^\xae\xc7\xf7\xc62\xc0\x8a\xfa-\x07l\xbb7\xc0G\xee\xdd\x16\xfe\xb15\xc0kc\xacA*\xf54\xc0\xd6)?k\x10\xdc8\xc0\xb6\xc0\xef!T\x827\xc0\x1d\xe5\xd9:\x8dn4\xc0\x0b\x8e,(3\x8d6\xc0}\xabLW\x94\x824\xc0^\xba\xebj\xa2\x0c5\xc0\xbd\xe7\xd25\xb5Q4\xc0l\xaa\xce\x12B\x08:\xc0J\xec0\xde\xa0\xcd8\xc08\xda\x16Xw\x044\xc0D\xcc\xc5\xe3q\xac9\xc0W\xb8\xef\xeci|5\xc0c\x1b\xda\xbf\xf2\xfb6\xc0.\xa8\x14\xe4\xd0\xe93\xc0\x86h\xe8\t\x97h4\xc0~\x02\x95\x96\r\'9\xc0S7\xf2>O\'7\xc0FO\xb69J\xa76\xc0.\xe5-\x131C4\xc0T\xa3\x1d\xeaT07\xc0\x8c\xc6Z\xade\x085\xc09E\x1d\x12)G5\xc0\xff\x94\xcd\xbc\xd6-7\xc08\x13V\x84\xc4y9\xc0\xd7L\xb6\xfa2\xde8\xc0\x8f#\x96\x15\xceY8\xc0\x9d\xce\x8b\x0ej\x982\xc0gX\x17e\xfar3\xc0\xd2\x85te\xd0\x163\xc0\xef\x9f\x9f\'\xd3U4\xc0\x8d@\xca/\x05\xc18\xc0\xaf7\xfc\x8cz\xea5\xc0K\xbc\x19\x044\xe54\xc0\xf8\x9c\xe0c\xf3{3\xc0\t\x05\xf7\xc3\xf0\xe48\xc0\xbf\xf8\xec\xa0w\xe03\xc0\xa3N\xc7\x9a\xf9\xa89\xc0,S\x8b\x95P\xb76\xc0>\x92\x863\x81\xbc9\xc0\xa7I\xc3"*\xe33\xc0\x99*\xaa\x1c\x9b37\xc0\xbc\x97\xd9\xd7\x01M4\xc0~\x9b\xeb\x81)\x9a7\xc0\xa0)\xc3\x1bI\xf85\xc0\r\x82\x9d?x\x115\xc0\xfa\xf6\xce\x190\x184\xc0]m\ncc\x8d9\xc0\x8f\x08[\xff\xe7\xaa5\xc0;\xcd\xae}5\xc98\xc0Z\x8c\xce;\xd9\xe45\xc0%n\xde\xbb\xbd\xfa6\xc0\xc8c\xf3\x92\xea\x818\xc0B\x8e\x038\xe6#7\xc0m*\xe8\xe3U\xc59\xc0,\xb6z\x08\x83\x0f3\xc0\xb7)w^\xc1\xf71\xc0\x9f7x\xc9\x1b\xad4\xc0\x9a\xc1\xd3k\xe9q9\xc0A\xcbe\xcc^\xf05\xc0\x82\x87\xca\xa2\xc3>3\xc0N=_\x8f\xbf\xd09\xc0\xb6\xb8\xbd@D\xc99\xc0\xe9@\x02`\x89G5\xc0\xc7\xec\xf8\x80\xdaY6\xc0\x0c\xa2\xd0\xe5\x00\x154\xc0\xdbB%\xe1\r>7\xc0W\xc8\xd8\xc7\xd2\x983\xc0\xe7%nP\xfd 9\xc0(\x1eg\xe1\xae\x986\xc0\xa8t\x0e\x04\xa5\xc04\xc0\xb1\xcd\xab\xa1D*6\xc0\x8d\xec+\xfe@\x870\xc0\x9d\xf9Y\x06\xa5\x1f7\xc0\x8b i\xf2]6:\xc0\x19\x83\xd0\xe6\xd3b5\xc0\x81\xf8-\x01\xb5\xa16\xc0\xea6\xc5\x1av\xb14\xc0\xc0\xdc\xf7\xef\xb7\x8a5\xc0Tt\x8a\xd1\n\n5\xc0\x82\x06M\x8b]*5\xc0\xbf\xf7f\xe6\x83\x8b5\xc0_I/\x86\xfb?2\xc0\x0cG\xc3\'ta7\xc0\xe3K\xdd\x88\x1f\xb78\xc0\xc8\x1d\x182\x0e,4\xc0\x83\x90\xff\r\xea\xa46\xc0\x1bh\x88Q\xd0\xfb4\xc0\x90\xfa\\PDc9\xc0x\xcd?\x0f\xb1\x0f3\xc03\xa7\xfd\xc7L\x936\xc0\xbb\xcf\xbc\xf9\x86\x166\xc0\xe0\xe6\xa8\x96\xf6\xfc4\xc0\xba\xa9\xda\xb7\xb5H7\xc0$*\xfc2G\xa46\xc0\xf7/\x15%n\x996\xc0!\xa4\x0c\xe5^J5\xc0\x8fia<w\x9e6\xc02\xed\x06\xd2\xbe45\xc0\x9b1RY\x80i6\xc0\xb0NE\xe1<\xff4\xc0\x9b\xbe\x94\x9f\x80\xc92\xc0\xff\xea\x96\xa5cJ5\xc0\xb2"\x83\x0f1:6\xc0\x06"48\xb5\x1c6\xc0\xae\x8a\xa7\xcc\xd2U6\xc0\xdbgI\x1d["4\xc0\x02\xa1\x1ac`\xf22\xc0g\xfd\x84\xa0\xa2\xf37\xc0\x04\xe46\xf3\x8fI6\xc0%\xe5\xa5\x83\xd5 6\xc0\xb4\xbe\xb2\x179]6\xc0\xa3$\x9fw\x15\x7f5\xc0\xfe\xe0J\x84;\xb28\xc0W\xcf\x81F\xc3\x026\xc05Q\x9f\x8fb\xa48\xc0\x05\x16\xd1\x1e$\x984\xc0\x81\x83\xc2B\x80\xd09\xc0\xd7u\xcd,+\xe07\xc0\x81K\x9e\xb5\xb9\x065\xc0m\r\x02\x89\x8c!6\xc0\xbdq*\xa4\x8e\x036\xc0\xe3\x9b\xfa\xce\xc1\xd02\xc0k\x9d?\xf6\xf6B5\xc0\x0cX\xf9e|Q6\xc0\x98\xfb\xb8!\xc8\xe75\xc08\xd9\x9di\xd6\xe06\xc0h\x98\x99\xbc\x1e55\xc0\xb96A\xad\x8e\x878\xc0\xc6\xe9\x8a\xce\x9e\x058\xc02nzX\x9dh6\xc0~\xf5#\xd2\xe3\xc87\xc0\xff\xef\xac\\x\xf45\xc0\xfam\xfbb\xa6\x954\xc0S[\xae\x88\xd7\xd12\xc0\x06G\xb2\x0f\xdf`5\xc0l4W&W\xe65\xc0\x96ai\xcc\xba\xe75\xc0\xad\xde`\xea|\xc03\xc0\x1b\x03m"\xddc5\xc0]X\\\x95\xf2\xd54\xc0\x87\xe6Fh\xfa{8\xc0<\xea1\xba\x84p8\xc0\xb9N\x96[\xfcV8\xc0\xf0\x13\xa1\xc7W\'7\xc0\xf6j\xc0\xb9i\x7f8\xc0|\x91X\x9b\xa9\xe67\xc0n\xba{\xcbc\xc84\xc0\x1b`\xae=\x8bL9\xc0\xd0\xeb\xd6\xa3L\xc75\xc0\x16\x9b\x92JJ\x975\xc0\xcb\xd3\xb1\xc9F\x103\xc0\xfa\xc4+\xe5P\xf34\xc0\x99t\xcf\x9bT\xe95\xc0\xd0\x1f\x17h\xa7_5\xc0\xb8\x92(\xc0\x17\xf61\xc0\x14\x83J\xdbb\xbf9\xc0\nU\x83\x8d\xb5K6\xc0Y\xc2\xa6uJq5\xc0\xa1\xe0\xbb8\x82\xb78\xc0|*\xf2$I\xa25\xc0w\xfdU0\xbe.4\xc0Zv[\xa4\xedW5\xc0\xf9o\xa9\x0c:05\xc0M\x16\xb4\xca\xed=5\xc0n\xe4\xfcF5\n3\xc0!<\xe0\xeazD5\xc0\xae\xc9d\xac\x0b85\xc0t\x97OV\xe578\xc0+p\xd2\xfa\x1c\x969\xc0\x027R\xc2\x13\xfd6\xc0\x11\x8d\x01\xcb\xea\\5\xc0{\xf7k\xc4\x03W5\xc0\x9e\xe5\x99\xd2\xd9Y9\xc0\xcf\xc5[N@\x0f5\xc0\x9adP\x1f\xc7N5\xc0\xc4\x16-\xf76\xf04\xc0L\xba\x12o\x85\xed6\xc0\x8a\xe5\x11G\x8b\n5\xc0\x92\xca\xb3cm\x826\xc0-N$\x8f]Z6\xc0\x19\xba\x83D$"7\xc0A\xc5\x1ch?\xa84\xc0\xae\xba\x95\xd5\x1d\xf54\xc0\xf0\x1c\xe0\xec\xd867\xc0{\xb1\x8c\x96n\x1f7\xc0\xb0\xd5\xe71I 7\xc0\x1a,\x10\xbd\x17W7\xc0\xecw\x11\xab \xca9\xc0\xb2\xa1(\x85T\x038\xc0\x95\xb4\x0e\x90\t\xad4\xc0f\xf3\xe0\x97\xe6-6\xc0\x90$VS\x99\x9f5\xc0%\xcbfh\xbd&6\xc0\xaev\x98J\x9cE5\xc0\xdc*\x0c\xc4\xa8\xbb4\xc0\xb8\xe4\xa4 (\xf94\xc0s\xc5Q\xcft\x996\xc0Z@\xa01\x05\x173\xc0\xf6o-\xe4&\x956\xc0"\xa0\xb0\xec\x1d\x113\xc0M\xa5\xea\x95\xd3\xc79\xc0\xa9YX\x13\x85i6\xc0\xea\xcbuk\xa5\xb18\xc0k"v\x1b\x98\x893\xc0Z\xdc\xe0yN\xee6\xc0\x03D;y\x19\xc69\xc0\xd8s\xe69+\x838\xc0\xf7\xd6]\xcc\xf9\xd34\xc0@-#>R\xf84\xc0b<\xae\r\x11\xcd2\xc0\x05\n<\x9a\xe1A5\xc0\xfd\x97J\xda\xbd\x954\xc0\x1d5\xc0\\\x9f\xea4\xc0\xfag\xb7\xc3\x1b(3\xc0\xd2+kV\xe1\x8d8\xc0;\x16\xdaQ\x1a\xae5\xc0\xe9\x99\xfe\x0fC66\xc0\x00%ug\xed-7\xc0aS\xeb\xdf\xe4C4\xc0\x88xM\x08\x86{5\xc0\xdb\xa7\xc8w\xd0\xf64\xc0\x87\xf8veS~5\xc0G\xb9(hY\xdc2\xc0\x8c\x87\x92J\x84\x8b4\xc0.K\xdd!\xd8k5\xc0\xd7\xa6\x1e4\xfd\xe54\xc0\x8b\xb4$\xe2S$5\xc0\x7fR\xf7M\xdb@5\xc0+kT\x87\xe6\x8b5\xc0(\xcbCZs\x855\xc0\xa2\xcb\x02\x83x\xe97\xc0nNy\xd5\tZ8\xc0\xe0s\xa9}S\xc07\xc0(o>]\xa2\x835\xc0\xda#\x97AZ\x8c8\xc0<\xc4\x1dM\x0f"5\xc0\xd1\xf3\xa42\xa4t9\xc0\xe7\xbe3\x0e)D6\xc0`[\xd1\xc8\xa8\xc84\xc0T\x0b\xdfW\x1d15\xc0\xe2T\t\xe4\xd6\x9b8\xc0\xb3\xff=\xa6\x96\x9e2\xc0\x94\x04\x8f\xf5\xe9\xda3\xc0\xc8\xf5@\xc8\xe3"5\xc0\xd8|r\xc1\x88\x968\xc0AV\x96R{24\xc0@`U\x93M\xd82\xc0\x94\\\xda\xfc)\xec2\xc0\x9b\xc0\xce\xe6\xb1\xa55\xc0\xf6\xfbhl:\xb05\xc0\xc0\xa2+\x98\xa8\xc55\xc0B\xc5\xaa\xe5\x02\x1b5\xc0\xcbF:oT\x1d5\xc0\x1a\xe6\\c\x90:6\xc0M\x9f^\x96\xe6\x938\xc0o \xe0\xc96\xa25\xc0\xa0f\xedM\xb2\x08:\xc0\x0cl\x8a|\xc0V3\xc0PL\xb5_mH9\xc0\xee4\xd0\x00\xce)9\xc0\xa2\xf1@J\xeb\xab5\xc0\x10F\x0eRA\xcf4\xc0\xfb\xbc\xd3\x93\xe325\xc0\x18E. \xa4n5\xc0W\x96\\\xda\xe4\x0b3\xc0f\x83\x9d\x8d\xcf\xf02\xc0\x16e\xc5\xbe>[6\xc0\xb2\x06\x0b6\x01\xe72\xc0X\xce%\x0cK\xd55\xc0\xb4,\x9f\x0f\xcb\x135\xc0\xf0\x87gl\xc6r:\xc0b\xdd\xc3\xae\xd0\xe24\xc0kT\xb2\\\xcan4\xc0\xd1]\x11\xc1;\r5\xc0\xba6\xc3,e-5\xc0o\xf8\xb1G_{7\xc0/hx\x0f\x18\x1a4\xc0_d\x9f\x96J\xc05\xc0\x18\xdf\x8a\xb0\xaa\xa44\xc0\x80r\xa0\xe9t\x137\xc0\xca\xee\x99g\x05\xf87\xc0\x14\xf1\xc0\xed\xadG5\xc0\xc9\x9e\xc3-\xa5#5\xc0N\x07\x90}\xa7\xa26\xc0k\x04\xb0\xd0\x9b\x899\xc0\x17\xb6E\x8b^\xfd4\xc0~<\xe1\xd7\x88\xfa4\xc0Y\x9cjtq\x969\xc0kE\xc6\x9a\xe8\xc49\xc0#\x8e\xd3h\xfa\\8\xc0\xd5JF\x1b\xcf\x803\xc0\x80\xef\xbbsO\x9e3\xc0\x07\xc0R\x85}85\xc0\xd3\xf0P(\xd2^4\xc0_\x109\xa3\xaa\x073\xc0\xd7\x11\xe6\xc1\xdaG8\xc0\x1a"\xd4^6\xe67\xc0.y\xf2R\xc1\xf13\xc0\x1f\xc0\xdbC\x86\xa03\xc0IVN\x0c\xbaC3\xc0\x83Q0\xf9\xffz6\xc03\xd8|\xcf7\xba3\xc0\x88s\x90A\xdf\xc65\xc0\xcf\xe9\x99jg\xb45\xc0\xe4\x9d\xb4\x88!\n5\xc0e\xfc\x1d\x19O44\xc0G7\\F\xf0V3\xc0^\xce\xb6\\;\xe64\xc0;MH\xbfA.3\xc0\xf1\x06\x1a\'\x11\x025\xc0l\xad{\x0f\x81@7\xc0\xcb\xa85#\n\xcd6\xc0c\xa8\x92Ir\xbc5\xc0\x9b\xe9jG\x05\x953\xc0Q\xf7\x95B8\xd39\xc0\x1bTT\xa3Q]8\xc0\xc4\x00\x84&\xf445\xc0\xc5\x11M\xda\xdf\x846\xc0\xebGA\'\xca\xf64\xc055\xeb\xfc\x96J6\xc0\xf3\xd6&\x9c\xe1O8\xc0\xfa\xfa\x94\\+\xf17\xc0{\xee-\xf7"\x974\xc0\xfb\xe6&M\x9f\x944\xc0\xe4e\xaeN\xab\x1c5\xc0\x9b"\xde\xa7\xa2T8\xc0q\x9bcL^\xf35\xc0\x1a^\xbf\xd2\x8bP8\xc0N\x87*\xda,\xea4\xc0Aj$4{]5\xc0\xfb\x05\x10,Z%4\xc0\x94\xe1\x16\xcf~\xdf5\xc09\xc6*\xb6/95\xc0\xcd\x0c;\x88\xe9\xbe3\xc0\xcc\xbe"\x83\xb6J8\xc0\xdb\x1e\x15\xa0>\xeb8\xc0\xe5$k07Y8\xc0\xd23\x08\x8a\xf4\xb04\xc0m\xeaF\xf7l75\xc0\x84xF[]\xea7\xc0\xf5,\xc9\xe02l5\xc0\x8b\xc4\xc1\xaca*8\xc0k&\xa1 \xe2\xe44\xc0\xeb\x1b\xe5G\x1795\xc0I\xe8\xec\xf5h\x869\xc0_{1\xf1\xbaR8\xc0\xb0\xd8\xf4\xcb\xa5\x1d7\xc0\xef\xaf\xe82\xe0\xcc6\xc0=\xc3\x0c\xd7\xe9\xd54\xc0T\xaf \xf0\x19\xbf4\xc0\x0e\x81\r\x94\xec\xfa7\xc0v\x13\xbe\x88\xb2(7\xc0\xf5\x95p\xa2\xb0\t5\xc0\xc7\xc3\\\x91s#7\xc0/q\x0b^\xae\xfe5\xc0\xbe>\x9d\xf5M\x965\xc0g\xff"\xcd\xc0j8\xc0\x88.\x85\x8e\xc1\x999\xc0:FQ\xd2\xf839\xc0\x9e\x8aF,\xa4\x995\xc0\xcf\xfe\x06\xfc\x86k9\xc0:\xe1t\x8a\xf9\x1a7\xc0\x97\xacp\xbbs\x918\xc0J\xee\xc7\xfb\x90\xd38\xc0\xd1\x92_k)/9\xc0\x95\xb9\x17k\x0107\xc0\x04\xcd_.\x88\x137\xc0\xfd%o\xe5R\xc11\xc0\x0cc.8YH9\xc0\xf91\xbe1\xd1;7\xc0+`\x9c[8M3\xc0\x077\xf7X\xf9\x115\xc0%\x12\rR\xae\x076\xc0\xc0\xc2\t>\xd5\xf14\xc0\xaa\xb95\x1b)\xc86\xc0\x0f\x88\x0b\xbak\xeb4\xc0Fs\x82\x8e\xa4\xb27\xc0\xbei\xf9f\x93\xae7\xc0\x134\x18\x167\x033\xc0\x0eY\xde\x051\x159\xc0\x19\xaa\xa4`G\xda8\xc0\x7f]\xda\xd4x\xba5\xc0\xe2\x16\x11 \xce\x854\xc0\x92\xd8\x0b\xcd\xb7\xd17\xc0\x8c\xf3\xce\xd5\x07;3\xc0\x1b\xd6.&)\xe85\xc0\xc3.K\xb8\x9a\xe64\xc0\xc9\x9be\xeb\xfep6\xc02J4\xf5\xca\x0c8\xc0!\xe2\xb7\x8a\xd1\x979\xc0Cr\x8d\x85}\x125\xc0\x91\xf0n\xed495\xc0\x1d\x11t\x89WX8\xc0\x1eB\xc8\xbc\x1d\xe88\xc0\xc1N9e\xa7\xaf9\xc0\x10\x0bk \xbc\r5\xc0\xbd\x06\x86\xdcb\x005\xc00oS\xbb\xf7\x189\xc0\r\xff]~\xa0\x804\xc0\xe5J$~e\xb06\xc00\xec\xf4\xcfUI8\xc0\xa3r\xa1X=(6\xc0M\xcceC}\xdb4\xc0\x10\xf4\xd5\xac\x99\x855\xc0q\xc8~X\xa2\xbd3\xc0_:\x05o\x15=3\xc0\xb4M\x92,\xff\xa17\xc0\xb6\xcc%\x10^\x8f8\xc0\x87\x07\xd5a\x8a\x8f7\xc0\x92\xd2%g7\r5\xc0s\xcd\xe4\x81\xb2\x0c6\xc0\x8e\xf1+;r\x838\xc0\x04\xbf@\xd6\x81x6\xc0S\x07\x05\xb5#\xbf4\xc0U\xd5\xd3VO\xc97\xc0\x83\x04\x91\x93\x03\xac5\xc0\x8b\xad\xa6\x94B!3\xc0fJ\xe5\xaff\xfb7\xc0ka\xd3\x1aK\xe24\xc0\xf8\x9c\xc2\x88\xbe\xfe5\xc0\xce\xda\x91|\xady9\xc0X\x12\xabv6\x1a9\xc0N\x88\x83h\x9e\x907\xc0\xe7\x15\xa3\x05Q2:\xc0P\r\xd9\xe0\x7f\xfc4\xc0\xf6\x13\x04\x82Y\x955\xc0\x0e$\xfc8:\xa64\xc0\x8b\xe2ns\x9b$5\xc0\x08)\x13c(!5\xc0\xbchI\xeb\x9e\xce6\xc0\xb8*\xa3\x8f\x00\x969\xc0\xb0\x05\xab\x83l\x075\xc0\xd1\xde\xd1N9\xd75\xc0\x1a-\xb0J\xd4\x109\xc0\x01@z;.\x1f5\xc0\x9b>:\xb9\xac\xf04\xc0\x16\x84\x9d\x8b\x91\xc34\xc0\xc6\xc0\x83\xe1\xb1\xd84\xc0\x92!/\x07\xae\xaa9\xc06\xd9Ly\xaa\xf78\xc0\x08\xe3>\xfa7\x005\xc0\x06\x12O{\t\xcc4\xc0{\xd7\xc5\xf3\xd7\x939\xc0\x82\x01\xf1\xacY\xb36\xc0#\x1b&v\x84\x176\xc08\xb6\xdf\xde\xb6\x025\xc0@\x8c\xab\x13\r18\xc0\x1a\xd2\xcd\x0f\xaf\xc58\xc0\xe3\x9d\x14\xaaH\x8a3\xc0\x9a\xc8\xfcv\xe6\'5\xc0,\xf2\x1c\xcf)\xda8\xc0\xf3\xa5\t\'\xfa\x18:\xc0\xce\x1fn\xcd\xd4\xdb3\xc0R\xb4\x1f\x0e\xc2\x0e9\xc0\xf2\xae\x92\xc5R\x954\xc0\x8e\n\x95\x06\x9d26\xc0\x8c\xafA:\xe619\xc0\xafi\x0b_\x11\x1d:\xc0\xcb\x7fKc!:4\xc0\xd3\xda:l\xcd95\xc0\xb9\xce\x8f\x8c\xdb25\xc0\x7fg\xe3\xd0\x12\xb05\xc0)\xa7Vhe@6\xc0\x17H\xf6\xc8\xc1\xe64\xc0\xec\xcd\xd9dD\xd24\xc0\xdb\x96\x14\xee\\\x076\xc0\x81&\xc1=I77\xc0\xb4_\x02\xb4\xa6\x166\xc0\xfd\x195\xee\xc7-5\xc0\x84\xef\xa6\x1f;J7\xc0G\xaf\xc2\xfc\xe936\xc0\xa1\x88Y\xf9?\xd27\xc0o\xdf!\xd2\xf3\x856\xc0C*\x8e.\x83\x8c9\xc0\xf9\xcd\xf4\x918\x145\xc0\xeb\xb8.j\x19\xa99\xc0\xe2~\xcd\xdb\x83\xdb4\xc0\xdf\xf0\x03\xa5Xv7\xc0`\xd2S\xbb\xea[8\xc0\x17\x01E\xef\xac\x937\xc0?MH\xd0vQ4\xc0H{\x97d\xa2\xfc8\xc0\x98f\xea\xaa\xcd\xe54\xc0 {\x8atKU4\xc0Z\x86j$\xad#5\xc01_\xa3Zb\x8b4\xc0PJ94\x9208\xc0\x07\xae\x0c\xa7\x06~5\xc0MP\xa9\x86\xa1\xb57\xc0\xaf\xc6\r\x83\x8f\xe44\xc0;\xfe\x8e(\xb5\xb44\xc0\xc9\x85\xee\xfb^\xe84\xc0;\xc1\xbd\x88\x8ew6\xc0\xef\n\xa7\xd2\x15\xe09\xc0Yz1"\xf9\x036\xc0B$`\xb9e\x1b9\xc0!\xd4.\xac\x91\xdd6\xc0\x9fM\x82,\xcek5\xc0\xbd\xd0\xd9[\x13\xff7\xc0dD,\xfb\x0c\n9\xc0\xd2\x94*J\xc8\x919\xc0\xa0#C\xade\x0c6\xc0\xd4\x8b\x83\xf9\xee\x977\xc0\xb2\xe8_w\xd6\x106\xc0\xf6:\xd8\x18\x01\xb64\xc0\x9a\xf6r\x01\x00\x075\xc0\x9c\xa3m\xf2\x94\xef4\xc0V\xf6\xd2dF\x8d4\xc0\x1a\xd8\xcf\xf3\xce\xe24\xc0C\xbeS\xcf\xe2\x884\xc0\xcd\xf4\xe0\xb4\xb0,6\xc0\x9b\xc8\xf5\xf8\x9e\xe54\xc06l\x16\xe8?\xdb4\xc0\xea\x16\xbfic\xd64\xc0\x9a \xfbL\xdd\xf75\xc0\xbb<$\r\xe9\x8d4\xc0\x9d\xcf\x08h9d6\xc0\xd0n\xf3\xdfrh6\xc0\xab\xa2fM\xfe~8\xc0w\x98\xa8\x98\x86\x1a6\xc0a\xb2\xe3Ri\x075\xc0\x15\xb3\x87\xb75@3\xc0\xceX\xec\xe6\xaa74\xc0\xbc\x8aN\xec~|8\xc0\xaa\xfa\xe4\x1d\xb8\x005\xc0\xc0[\xb9k%\x136\xc0]\x9a5\xa3\xab\x974\xc07\xac\xc2r\x82\x948\xc0\x05\xf6]h\xb4\x085\xc0\xee\xb8\x02 \xaf\xc94\xc0\xeb\xfed\x0c\xc5\xb64\xc0z\xb6\xc7?\x9f\xeb4\xc0\xe0WV0\x97,5\xc0lF\r%w\xaf4\xc0\xb4\xca\xe5!b\x8d4\xc0pR\x11\x80c\x8c8\xc0\x85\xcfo\xf2T\xe46\xc0h\t\x944DS7\xc0\xd9h;h\xd8\xc07\xc0U\xd97\x01C\xb37\xc0\xba\xda\x81\x1b\xfb93\xc0\xe9\xa7\x93<\x9a\\5\xc0\xb4\xb0\xdd\x84R\xa34\xc0a\xb1y\x16\xd0\xa13\xc0xNY\x01\x7fg4\xc0\x17)!v\xa0)9\xc0\xde\xa93A\xe8\xf24\xc0\xdb\xd6\xb8\x8cq\xb44\xc0\xf4v\xdf\xfe\xf6\xcd6\xc0:5\xac\x1c]\xa74\xc0>\x7f\x1e\xe4\xcf\xbb4\xc0kE\x84yW\xdf4\xc0\x0fh\xac\xac\x88\xa75\xc0\x88\x0b\'\xdca\x947\xc0\xba\xfb\x06\xd6\x05\xf34\xc0\x06\x8e\x96\xb6m94\xc0s\xd8\'\x93\xc9v6\xc0dd\\^\x9725\xc0\x83s\x96BA+5\xc0\x93\xff\xa9\xeb\xd9\xe64\xc0\xc2\xfb`\x82\xaaV7\xc0\xb0\x1an\x86\x91]3\xc0\xce\x1aO\xd6\xf727\xc0+r\x16y\xde\x927\xc0\xe1:\xa8P\x1e\r4\xc0\x8dD\x08t4\xb17\xc05\xe84\xd4\xa9\xa34\xc0Z\xbe\xb9\xc7\xd7\xa12\xc0\xdb\x81S\x95Y\xe48\xc0\xb7\xae\xb6Y8\x1f6\xc0\xf9\x93\xe8^\xa7c3\xc0=\x1f\xef\xcb\xda\xec7\xc0\xf14\xdc\xf1\xebG6\xc0\xd1l\xd1\xd8\x97o4\xc0\x10\xe9h|\x1a\x1b6\xc0\xdb*\x13*\x8c\xa76\xc0\xcew\x17\x8e\x98E9\xc0\xc53\x1dVV\xee7\xc0\xfd\xa46\xdeM\xff7\xc0\x1a`s`\xa7\xd68\xc0\x91\xd8\xf1`P\x9d3\xc0Sn(c\xda\xd87\xc0\xc4\x99\xbc\x8f{R6\xc0\x15\xe7\x98K\x88@8\xc0\xedY\xaf2\xed;9\xc0c"0\x8d4\xa74\xc0\x97\xd8u\xf9\xbc\xac8\xc0\xc9\xe8#\xb4P\x976\xc0UJ\xcb\xec,!7\xc0\xb2y\xecx\xaaN7\xc0\xdb+\xc6y\xa3\x115\xc0\x18\xe1\x83\xda@\x076\xc0\x8d\x7f/\xc0;\x976\xc0\xf3\xe9\xba[u\x9b6\xc0>a\xb3\xb8\xe4(7\xc0B\xb1[\xfb5\x177\xc0b\xc8U\xec\xbf\xa94\xc04\xaa}\xa4\x0827\xc0\xdd~Cj\xcf 8\xc0\xb3\x10\x917\xca\xc05\xc0iH\xda\x02-\x8d7\xc0vW\xfa\xa4^x8\xc0\x02\x99ev^\xbe4\xc0\x1eZ\xe8\xbd\x8184\xc0j\xaa\x19h\xb2\xae4\xc0\xc8^\x8e\x92\x0e\xc54\xc0\xa1\xb2V\x15\xdc\x061\xc04\xc9\x19\xd5\xae\xfb8\xc0\xac\xf4\xf69\x1694\xc0=\xb2\x91h\x84\xa54\xc0f[+\x9c\x8f\xdc8\xc0\x91w&5F\xac4\xc0i\r\x9cO(\xcf3\xc0\xde\x9c\xb31\xe4\xbf6\xc0\x9d\xab\xa5B\x1525\xc0`\xed\x8a\xc4\x12\x1c5\xc0;\xf1\xde\xc6c 7\xc09Y\x11\xe2\x19\x9a9\xc0\x85\x82\xee\xfeQ\xf56\xc0\xbd\xfe6\xca\xf387\xc0\x93|;O2\x9e4\xc03~\x0c\xd6\xdcp4\xc0\x96e\x03\xd3\x97\xb36\xc0\xd1\x84\xf4^ja6\xc0\xb5\xd7NX\xfc\xd07\xc0d:\xb7\\\x9e\xab6\xc0@\x9e/q\xec\xba9\xc0\x9d\x97\x07\xa1\x9ea3\xc0S\xd8\\\xa9\xe5\x848\xc0\xd6\xe9\x1d\xa71k3\xc0\xf0D|\x05\xc7\xf84\xc0w\xb6\x04!\x05*3\xc0\xbf\x1aeo\xdec3\xc0\xbf!+\xe2\x1b\x029\xc0\xef[\xc2.\xaa\xde7\xc0-\xe5W\xd6]W5\xc0\xdc\x17\xe6\xce+b3\xc0\xbb\x19\xab&M\xfb7\xc0x\xd7\x1fA\xf2\xde8\xc0\xa2pG\xde\xb3\x897\xc0\xf12\xfd\x84\x86\xed5\xc0\\nE\x00c\x898\xc0Q3yR=\xef8\xc0\x03\xfa\xfdD\xb1\xe94\xc0~\x0e\xf8\x1b\xef\x1c2\xc0\xd9\xd5D\x84\'V3\xc05MIj\x1071\xc0a\xd1\xc8\xa4[\xaa6\xc0n\x93\\\xbf\x82\xe74\xc02Im\xd9\xd2P0\xc0\xb3\x03\x15\x94\x1av7\xc0\xd6\xb3\xe7\xe6 \x197\xc0s}\xcai\x11\xb74\xc0\xee"vk6]3\xc0\xf3-\xbb2\xde\x088\xc0\xaf \x82\xbe\xfa\xcf3\xc0N\nz\xf2\xb6\xa56\xc0\xf2\x187\xacbj3\xc0Hbq\xe2Z\xda7\xc0\x9b\x91n<,\xea6\xc0K\xe4\x0b\x950\xa39\xc0\x00!\xe1\xef\xed\xf87\xc0meMR\xe5]6\xc0E\x1fdIGy9\xc0\xe0\x90\xc0BC\xe28\xc0\xbfS4s\xfa\xbb4\xc0LrA\xbd\xce_4\xc05D\xa1\xa2\xf3U5\xc0\xb7\x84z\x19s"6\xc0F\xf1\x1dO\x06\x924\xc0A\xf4j\x93<k8\xc0\\\xa9fD"s7\xc0\xfc\xe05\xfc@\xa75\xc0\xdc\xbb\t\xb1\xe6\x125\xc0\xd7>v\xc6\xbcZ5\xc0\xe6\xbc\x07\xf6\xbc+9\xc0\xfa\x1e`M\xec\x849\xc0\xda\xcc>\xd1oh3\xc0e\x88\x90\xa1\x1e\x9e4\xc0)\xab\xce\'Y\x1c7\xc0eH\xde\x08\x13\xd03\xc0\xe3U\xc8Z\xdd\xf95\xc0\x8b\xbel\x16%\xa46\xc0d-\x89\x01\x90S2\xc0\xf8\xc8\x87\x89\xed\xe24\xc0!\x7f\xcd\x87\xd3m4\xc0\xf2\x85\x8b\xb8\x9f\xfa7\xc0+#_\xd0\xd3\xfb7\xc0\x03fD\xba\x97\x038\xc0j2\xf5\xb2o\xb37\xc0\x1d\x82\x956\xc7h9\xc0\x9fd\xc05g\\5\xc0\xfa\xd8\x1d\xc0c\xe35\xc0 \x06@Y\x93+5\xc0\xfb(\xa6\xb3\xad&5\xc0\xaf\x06\xe4\x1e\x86\n7\xc0z\xab\xd9\xffv\xac3\xc0\xe0\xbb\xe2\xe7\xf9M3\xc0\xf8\x1bT\xd4\x14\x077\xc0\xb4\xcd\x19\xe9\\=5\xc0\xdfQ3\xa3L\xfd7\xc0\xe1\xfc\xa8\xbbW\xf95\xc0r\t\xc5\x86 \x987\xc0\xa3\xcc\x9e\xd3\xf9m3\xc0\x98\xcd\xc4^\x96y3\xc0\xb6\\\xe2\xba\xf9\xd98\xc0v\xbcB\x1b\xec\xc47\xc0\xf8 \xb2\xa46\xdf7\xc03]\x9a\x10\xbdQ7\xc0\xd3\xf7\x82\x915\x1e6\xc0$\xda\xd6\xff\xa4\r7\xc0\xa5\xf7%\xd3j\xd97\xc0e\xf62\xbe\xe1\xed8\xc0\xeb\xbd\xc4\xe9G\xe98\xc0\xa4\xce\xe6\xae\xceO7\xc0\xb8\x94\x14\xa5g\xaf3\xc0\xbe?\xf5J\x04K4\xc0.@K\xdf9p6\xc0\x93\x8f\x9e\xfa\x1a\x087\xc0\x11X\xe5}\x87\xe63\xc0\xf3\xddc\x97e\xe08\xc0~#\x1e\xf7\x88\x1e4\xc0)\x13\xba8\xe2\xeb4\xc0\xd847\xfb\xda\x8e6\xc0!U\xd8\x95\xdb\x1c6\xc0N\xa5\xb7u\x11\xea4\xc0\xc5\x98\xd3\xb6\x0c\x0e9\xc0\x83k}\xf8\x95\xa29\xc0H\xc1\xb9\x93e\xdf3\xc0~\x10\xb41R\x987\xc05\x92\x00\xceE\xb97\xc0\x9eA\x13\xa5\x00\xd72\xc0\xa8\xbc\xcdp\x07|6\xc0\xa9u\x81\xec\xf7\x886\xc0r\xa2\x03\x88>\x1a6\xc0\x89j\x14[\xf5\xdd3\xc0\x85T\x8ba\xf8b4\xc0\x96$m\x9f\x8d\x9c3\xc00Q\xfe\xcfl\x878\xc0\xc0\xa5\xba\xc5\xde\xcf4\xc0%pBE\xd4\x896\xc0)\x19\x17\xd99\x957\xc05}\x88\x93\xc8s6\xc0\xb1\x91\x1f\xa1#\x106\xc0x\xb5\t:\x8c\xe11\xc0lq\xc2\xdcj\xa77\xc0\xf7\xe9\xf5Y\xdf\x048\xc0\xb0\xa7\xf5\xb6\xec{9\xc0\xb0\xcfqD\xa2\xa04\xc0\xd0r\x85R\xb4\xa64\xc0\xc7\xe0\x02p\x9e\xe54\xc0\xb8#\x97\xc1q\x1c5\xc0\xfd\x03\'\x12\xf9\xa34\xc0@\xbf\x8f\xc9\xa8\xd54\xc0t\xc7g,\xef69\xc0q\x95<q\xd939\xc09\xb7\x1d"Y\x124\xc0\xc2\x82\x95\xc9\xc6@7\xc0\xb7Ja-\xef06\xc0o\xda\xb8\x1d\xc0L4\xc0Y\xc3\xb7\xf6DM3\xc0cD\x88\xce\xcfh2\xc0s\xe8q3z 9\xc0\xddh\xcf\x0b\xce02\xc0\xa6\xc8\xea\xf20_4\xc0\xf9E\x0fK\x9e\xe74\xc0B\xb8\x8e\xbb755\xc0n[\x03\xc9\x02R5\xc0\xa9\x81\r`F\xa07\xc0\xa4\x95\xb9\x00x\xcf4\xc0\xae\x01u|{\x1b5\xc0\x92\xad\xc1U\x1b\xaf9\xc0w\xb7\x18E\xe0\xfb4\xc0\x04\x8e\xda6\x89\x988\xc0w[\x80N\xb754\xc0\x99\xf3\x87X\x07\xec7\xc0\x0f\xbe\x93\x83c\x967\xc0\x07\r8\xb6R~8\xc0%6\x16Qk\r6\xc0\x17\xeb\xbe\x16\xbe\x025\xc0\x04\xe3\xe6\x8e:\xcb3\xc0\x85\xd1\xd1\x1d \xea7\xc0i\x16\xa6+e\xe57\xc0\xec{\xba\x9dy\xed7\xc0\xc28\'\x089;4\xc0\x8f{\x8fBv<7\xc0E\xd4I\xc1\x00\xf77\xc0P>\xdf\xd02<4\xc0LH\x00iY[0\xc0P\xc6\xd5\x0c9<7\xc0\xcb\xc3\xd2\xf7\x04v9\xc0\x0bR\x14+\xf4J8\xc0\x10\xe1\xfa\x02}G7\xc0\x83\xb3\x132\n\x955\xc0\x97\x90b\xc7\xba?8\xc0\xb1\xe1B\x16n\xf67\xc0\xc9_\x9321\xfb5\xc0\x0eM\xb0\x90\'y3\xc0\xd3\x82\x15>\xa4\xca5\xc0 \xe9\x15\xc1\xaa\xc75\xc0\x88\xac\xe0ovI4\xc0\xc2\x18-\xefH\xef7\xc0i3\x8f\x84P\xb94\xc0E\x96\xc8\xb2\x95*5\xc0\xc7g\'e\x10\xb94\xc0<\x88\xd9\xaf\xe4\xfc7\xc0\x91\xfd\xd1@R\xbf8\xc0\xacXRp"\x875\xc0\x14XX\x96!E4\xc0\x84\xe5\xd5\x1d\xf4\x996\xc09\x88\xa7\xb7\xb8\xe64\xc0Aj\x85\xb3\xda\xb74\xc0k3$\x85\xd7\xad4\xc0|\xe98\xdeJ\xf27\xc0/\xc5\xb2\xdd\xefg4\xc0\x8f\xd9\xda\xfd\xbb\x105\xc0\x0f\x00\x19\xd5\x00[0\xc0Ih\xb99\x10^3\xc0g\xac)\xdec\x016\xc0Z\xf0 \x01\x15v7\xc0\xa5\x10\xea\n\xddI5\xc0&\x8fx\xea\xe3\xda5\xc0\xc4KKV[\xa85\xc0K\xcb.Or\xb75\xc0/[j\xb3\x8c!5\xc0\xbb\x85)m\xc6\xa95\xc0\x80\x94\xd5CX\\5\xc0\x02\xc8\xd6Y\x02|3\xc0J\xc2\x0f\x16\x17}8\xc0\x94\xbe\xf8\x12C\x079\xc0\t\x1e\x14/W\xae5\xc0\x8f3\xfc\x93\xb8~3\xc0+\x97\xcbIg\xe14\xc0,\xb5S\xeb\xc8\x138\xc0P\x99\x87m\x0cF6\xc0\\?\x8b1\x7f\r5\xc0\x8b\xcdD\r\x84/3\xc0dQ\xa3-+\xec7\xc0\x17\xbfmKZ\x8d8\xc0{,\xfe\x1f6\xe43\xc0\xda\x88\x9c\xb1\x94\xa38\xc0\xe3=\xbfN4\xb15\xc0\x16\xee_\xf1\x97\x886\xc0\x9eg\xec\xccC\x9f7\xc0y\xd2g\xb3A48\xc0\x1e\x81\xf5\xaa\xb5\x936\xc0\xea>a\x08w\xe66\xc0\xf8Pd\xea~\x018\xc0T6\xa2n\x1988\xc0\x92\xd6\x1c,G\x8e5\xc0\x99\x81\x92W\xca\x107\xc03\xc8\xec<]\x806\xc0iD\x1f\xbd\xb4H6\xc0\x05e[I\xb3\xad6\xc0\xb6@\xb8\x06\x8f\x936\xc0\x9eI*\xd9\x87\xfa7\xc0\xe6\x8d\x0c\xc7\xe3j7\xc0\x15\r\xce<@x5\xc0\x9aM\xae\x85^76\xc0I\xb4T\xe3\xe5-6\xc0\xeb\x07\xa3qIj6\xc0g\xbf\x9d\x9d\xeb\xc42\xc0\xd7\x9b\x1bZ|\xe06\xc0\xe7*\xf4yL\x135\xc0\xcf\xd7\xc4\x9e\xa3\xa06\xc03\x03\xd5\x18\xdc\xa84\xc0\x19\xe7.I\xf2\xbb8\xc0\x1d\xec[l\x02\x7f7\xc0\x05k\x81\xf4nI4\xc0\xe5\xf1\x80\xeb|\xb59\xc0\xe9\xb4\xd5\x17\xbf\xb44\xc0|d\x10\xc5ve6\xc0\xc6\x9b\xa3\xca\x95(5\xc0~\xd7\x84~\xfc\x008\xc0\x00F\xfa)\xbdR7\xc0\xe8\x18\x94\xa20_5\xc0\xc0fdD\xb0\x813\xc0\x90\xc3\x92\x16\x04\xa54\xc0~\x9b\xdaU{i8\xc0\x18\xa5\x16\xf1FH6\xc0v\x1d\x9d\x9d\xfc\x913\xc0\xd1\x18\x81T\x1ct7\xc0gj\xca\xcb\xfc\xd84\xc0Jv\xc5\x0b\x01\xdf4\xc0\x06Z \x0b\xfe\xf34\xc0\xaa\xaa\x12\':\x1a5\xc0\x9a\x15\xf5\x87R\xdb6\xc0Da\xacj\xe4\xb97\xc0\x16;P\xf3\x98<6\xc0b>\xbc\xd0\x0c+5\xc07\xc8I\xa9\xbe\xd56\xc0q\xd6\x08\xda#S6\xc0N#\xdb"\xe4e2\xc0\x89y\x80X\xb5`7\xc0\x92pk;\x95\xd66\xc0\xe1\xd42U\x9707\xc0\x9b\x16iU?-5\xc0\xcd\xd2\xd8\x10\x87h3\xc0!\x13\xa6\xa2\xbd\xe04\xc0\xe2\x08\xe3D\x82\x896\xc0\x1d1\xf1\xe6z\xe88\xc0\xe0\xcd\'=S\x9e8\xc0:\x05+@HU8\xc0\xe1\x1d\xc1\x06V\xe74\xc0K\x1eKq\x16E5\xc0!\x911<s$7\xc0\xda\xd2\xb9\xa4\xadC5\xc0\xbcM&#\x08D7\xc0\x0fs\x01\x90\x07f9\xc0)a84\x9bN8\xc0\x97^\x1emz?4\xc0\xa2^7\x9f\xd1\xac8\xc0\xbb\xeb>,^e3\xc0\x01|\xd6\xc4\x19\x848\xc0\xf3[>\x91=\x8f7\xc0\x02\xa8\xc0\xe9:\xec1\xc0jmg\x05\x1be8\xc0\xd4\xf5\xf1\x82\xb2i8\xc02\xd1\x96\xc5v96\xc0\x05+]C\xcb14\xc0!\x05`I7_8\xc0\xc6\xc4\xe8\xcf"\x174\xc0\xdd@\x960u\xfe5\xc0\x83\xedlu\x87\xe44\xc0jf$\xeao\xbd4\xc0\x8d$I\x0b\xa9\x974\xc0\xd9\x92\xfd\x8ekq4\xc0\xde\'\x82\xc3j\x026\xc0c\xbe\xe6\xd5r\xee1\xc0\x08\xba\xaaX\x18\xaa8\xc0\xafc\xd0\xf8\x97\xbb7\xc0/r\xaaIY)3\xc0da8TA\xce4\xc0\x08{5\x8c\r\x9d8\xc0\xf2\xfa9\x82s\x0e7\xc0\t\xdc\xe4\x96v\x9d4\xc0~\x18\xb9\x90x\xc34\xc0\xfc=Y\x80\x81`6\xc0\x9f\xc2\x9f\xd1d/8\xc0U!\xfdu\xa9>8\xc0Z\x82=\xb1\x85H7\xc0\xbfy\x8d\xe7\x00\x8c4\xc0\xd7\xf8V\xe1J\x8a4\xc0\x86W\x1dD\xc9`5\xc0|\xf2\xc3\x92\x9f\x8b3\xc0\xa6\x85H\xed\xbb\xf76\xc0B\x18\x80\x11\x13\xf24\xc0\x87\xa0\x1b^\xa4\x873\xc0\xfco\x02I1>3\xc0\xbd\xbf\xf0t\x93\xaa3\xc0A.x\xf0B\x9e2\xc0B\xae\x12\x92\xae\xa64\xc0Ao\xccW\xe4;5\xc0\xb3YF\xbf\x0f44\xc0W!\xd7\x1d\x00\xef4\xc0\x8d\xf6\xb5\x13:\xbe7\xc0\xa4\xe1! \x13V4\xc0rQ\xe2\x01>C9\xc04nV\x97\x85N9\xc0\xa2\xf3\xb7\x86e\xa16\xc0\xd0\xca\x8b\x9fd%7\xc0\xe6\xaf\xc06\xbb\x9e3\xc0\xc9\xc9d\xbd\x7f\t8\xc0\xf7\x1b\xd6\xbb\xf3g4\xc0Z\xdb\xf2\x1a\n\xa87\xc0t\x96{\xca1\xf87\xc0L\x12Qq\x1a\xb57\xc0\x82DI\xde\x9bl4\xc0\xe6>i\xaa`W7\xc0Pa\xe9\x87f\xa84\xc0d\xda\xe9\xf9D;5\xc0\xd2\xc9V\xe2w\xee5\xc0\x81\xea;\xe2\xfe57\xc0i\x9b\x96\xfbm\x139\xc0Vj\xe1d\xf3G9\xc0\xb0\xc6\xe8N<\x9a7\xc0P\xab\x00\xe8t\x106\xc0q\xd7L\xe3\r\xe07\xc0\xbaP\x12\x05>\x954\xc0\x1b=\x0e\xd5_C5\xc0-\x9a\x89\x01\xc9@8\xc0&\xb8\x8e\xbf\x06+6\xc0v\xfb\x9a\xf5V\xdd7\xc0\x1e"\xcb\x93\xde.8\xc0g\x93\xdd\x18-\x948\xc0\x9f\n3hsp8\xc0\xe61\xa8C\xfb\xaf3\xc0\xf8\x03\x1e\x06\x02)7\xc0\xf92y\x1d\xfe\\6\xc0\xa5\xc1\xc6\x9b@\xab2\xc0\x8f\xb5\xe4IS69\xc04C\x9f\xddZ 5\xc0\x91o\x9bX\xeb*4\xc0\xcb\xa0\xb17\x05\x858\xc06\xa5\x08\xdf\x00\xb84\xc0_)\xb0\x9a\xdb\x037\xc0\xfdE\xa0\xcbU\xc43\xc0\x05gt+\xd8\x169\xc0w\xc0\xdaE\xa3K8\xc0\x0f\xdd\xae\xf9z\xae7\xc0\xdfJ\xf0nS*7\xc0\x87,\xba\x92Q07\xc0\x83}\xe9\xc0%\xbf5\xc0\xfe(\x9a\x81\x8a\x7f8\xc0\xe8p{\xfb\xc8\xf85\xc0\x7fi\xcc$s\xdc7\xc0\x08\x10\xd6\xec\xb8\xbb4\xc0\xe05\xfc_\xe8\xd44\xc0\x96\xa7\x16"_p5\xc09\\+\xcb\x94\xfb6\xc0\xce\xb2\xa3\x06Pn5\xc0\x0b\xa3\x95\xfa\xdbu3\xc0c\xbe2\xe6!\r7\xc0q<\x8c9\xd7x5\xc0R^\xe6\xe6\x14\x8b7\xc0\x1c\xd0\xbe\xc5\xc5,4\xc0\xcc\xfd\xf7{\xbb\xa05\xc0\x8b;\x19\xdax\xfa7\xc0fr_\x10p\x1e9\xc0\x11jHM\xd8\xea5\xc0\xf5\xfb\xcf\x92\xd9#8\xc03|\x92\xd1\xdd14\xc0\x97\xa8\xa8fBE7\xc0\xed\xa1B1\xe1\xf96\xc0\x03\x83\xc8\xb6\xfax5\xc0o\x93\x84\x04g\x195\xc0^\xb0\\N\xd5\x9e7\xc0Vz*\xf8\x90J9\xc08 \xa4\x14<S8\xc0\xb43\x80\xcbs\x177\xc0\xfe\x19&\xdb\xe5\x195\xc0\x0e\x1e\xa6\xf1\xd8V6\xc0\xe7Ec0`\xd42\xc0\xd4\x8d\x16v8\x8d7\xc0\x08\x17\xe0\xbbN\xd44\xc0c\x19\x19\xf3\xc5&5\xc0;\x99\xfc\x11\x8205\xc0\xcf,\xd4\xfd\xdf\xe37\xc0k\xd3?\xc0\r\xfc5\xc0\xb6\x1as\x84y\xe45\xc0\xf2v\xd7\xc2\\\x8e7\xc0\xebON\x1f\xbbW7\xc0j\xae\xcf=5\x885\xc0\x8a\xcdeE\x1a\x933\xc0\xef\x0c\x13"\xb6\xbe4\xc0t\x94\x8aQ$\xe14\xc0\xb3[m\t\xc9\xb07\xc0\x8a\xcf\xdf\xf6\xd8\xd41\xc0\x06\xc0N\xf3\x02\x167\xc0?\xc4\xb47A\x8e3\xc0y\xac\x03D\xa2\xbd4\xc0\xa9\xafM3\xe5\xd75\xc0\x87OF\x06\xebJ5\xc0n\x90\x0c\x05hS3\xc0\xfd\xcc:Q\xe4\x047\xc0\xcdU\xc6\x9f\xf003\xc0Y&\xcd\x95\x87\xb97\xc0O+)f\xc6\xef4\xc04\xa5\x8be\x0e\xc84\xc0M\xde,4\xa3%9\xc0\xd8\x83\xa4\x97\xb8m8\xc0D\xf6\xb7\xd8#\xae9\xc0?\xfb\xd6\x05\x0cr8\xc0\xa5.-\xe8\x80w4\xc0?W\xf8S]\x855\xc0ZM\x86\x84\xac\xd79\xc0\xdf\x9er\x154\xf77\xc0\x8d\x934A\xf3n4\xc0>\xc4\xdeU\x8f\x9c5\xc0\xa4\xfbg.p\x057\xc0\x92\xbd\x90\xc5\xfaW7\xc0_\xd9\xa2\xac:D5\xc0#\xc8\xdf\xfff\xd96\xc0^\xe3\x98\xc29)2\xc0j{\x19\x0b\x1b\xdd7\xc0\x0elO\xb9\xc449\xc0\x0f\x9e\xfe\xf9jv5\xc0s|\x92\x9a\xf4x5\xc0\xcaw\x10\xe0\xcf\xd89\xc0\x11\xa9\xa1\x12\xbbY8\xc0tV\x88\xbd<\xe96\xc0\x1e\x7f\x11q\xe975\xc0\x9a\x98IHZA3\xc0P\xa8\x88\xf5\xdd\xcf4\xc08\xf6\xc7_\x0e57\xc0h\xf7i-\xa7\x126\xc0?\x92lAtY4\xc0\xfe\xc8\xc7E~}7\xc0\xba\xa0\x8bi\xb9\xa63\xc0\xed\xa1\xfd\xae\xe4B3\xc0P\xed^8<\x025\xc0\x8f 13\xc3\xc29\xc0\x0f\x9e\xd95\x91\xe57\xc0\x83\xef\x14\x94\xd4#8\xc0A\xe2bwB\xce4\xc0r\x8c?\xc6\xce\xd25\xc0W\xfb\x19\xbeO\xa53\xc0\xb6<D>\xbf}6\xc0A\xae\xbc\xb2\x95\x8f8\xc0\x9bG\x8b\x85\x1a53\xc0\x0b\xc9H\x84,\x897\xc0\xd5%A\xde\xba\xe95\xc0x\x98j\x06\x94\xde7\xc0\x9c\x00?\xbf\x8fx7\xc0_\xc9\xcb%\x89G5\xc0i*\x9f\xb1\x88.5\xc0mX\x9fueQ5\xc0\x00\xe9\xdc\x90\xddZ4\xc0\xdf\x8fNb\xea\xb86\xc0\xeeG\x1f\xd3-\xed8\xc0\x9e\xbaE\xa86d6\xc0\xa6\xeb\x88\x1b\x0b,5\xc0;\x1d\xf7W\x10\xb02\xc0w\xfc\xaeJ\xe2\x0c7\xc0M\x96\xb4"}\x8a3\xc0\x84\x8a\x8bH[\x986\xc0\xfe\xf8vVD\x148\xc01 u\xf0\xf0\xf72\xc0\xfe\x14\xc5|*\xb79\xc0\xb1\xd8\x84\xf0\xa8t8\xc0\xc5\xac\xf5\xbc\xd5\x1a8\xc0hV\xa0n`\t7\xc0O\xe9\xb2\xd8}[5\xc0\x9au\xb0\x9c\xdeV5\xc0\xecJ!m\xfdg8\xc0P\xcd\xdc\xc3\x10\xf54\xc0^L\x97\x1a\xc7\xc66\xc0m4#zho7\xc0\x8c\x8f\x88T6\xfe4\xc0A\xf2,B.E5\xc0Ck\x03*A95\xc0\xdc\xe1X\x83&\x008\xc0\x82\x0cy\xbf@\xad8\xc0\xd2\xeaX\xbc!\xca5\xc0\x91\x8an\xf5\x13\xd27\xc0\xf1+\xa2\x0b\xaf\xbe4\xc0N\xdb\xebl\x03V6\xc0B\x04`S\xaf\x138\xc0\xdb\x10x<\xba\x975\xc0\xf2\xa2\x05 \xda\xdf3\xc0~\xc0k"\xffb4\xc0\xa5\x01\xcb\xfb\x1c\xd36\xc0\x14\xd0\xef\xb0*R4\xc0\xdb\xf0\xb9\xdd\x0e\x124\xc0s2\xdc&\xc7\xfc7\xc0_\x99\x82/\x96)3\xc0\x93\xe8\x01A(\x054\xc0\x00\x1d\x9cN\xf6\x025\xc0\x9a\x08\xd6\\\x95\xc83\xc0\xb28\xc7\xcf-\x035\xc0\x90\'\x10\xd4x\xaa4\xc0\n0v\xa6N/6\xc0\xa2\xce\xdaA\xbaA5\xc0\xeaTT\xa0cA5\xc0\xce!(\x17\xaa\xa04\xc0\x0e\xd6\xcc\x04f\xd63\xc0GQ\x07\x84>U5\xc0\x0b\x82\x11\xfe\xd2\xce9\xc0\x0e\x97\x88\xe71\'8\xc0_~*=\xc6O9\xc0\x7f\xd5\x0cG\\\xe54\xc0\xb9^\xcap\xa4Z6\xc0r\x12kGJ94\xc0Le\xb53X,7\xc0L\xc06\xf9#\xe66\xc0\xa5=]\xd7\xe7\xcc5\xc0\x0c\'\x94\xdf6\xb33\xc0P]\xe8V\xa7\x9c3\xc0\x8c9>\x0bB\xbe4\xc0\x07\xb9Q\x19\xd867\xc0\xcf\xd1\'\xbe`?7\xc0T\xef\xa1\x9cIP4\xc0\x9b\xdbz\xe9\xaf\x888\xc0M\xa8ed\x81h3\xc0\x985x\xea\xb9\xe54\xc0\x07\xddq\x9cX"5\xc05\xb4\xb5\xceUw7\xc0\x8b`T\xe8\n\n7\xc0\xc0\xe8\xbc\xe31\xfb5\xc0Wr+Jz\xa44\xc0>\xf4\xe9I>\xc75\xc01n\xcf\xf7D\xf56\xc0\xab\xb9\xd3d-\xf61\xc0p\x17\xa6\x98\x82\t8\xc0\r\x8d\x9fb<\x9a9\xc0\xe7\x17\xc9K)\xc72\xc0A;vz\xb1%2\xc0\x08\x11|k\xd7\xef4\xc0\xccm\xd9_\xa4\x025\xc0\xfb\x03a:\xa8\x156\xc0g\xfa$\\N:7\xc0\xa3K\x0bv\xbe\x156\xc0*\xfa\x89\xd6\xc7\xe06\xc0\xde\xdb\xc0\xc1eO7\xc0\xc9\x15VT]x8\xc0_\x91\xff\x08\xc7\xf24\xc0\xb1\x01\xe1!h\xab9\xc0\xfd]\x9f\xe2\x04\xb47\xc0\xa3"\xb3j7\x0f9\xc0\x92\x0c\x90\xbd\x9cP8\xc0,>\xfdr\xc2\xae8\xc0\xb7Bp\xd8@v7\xc0\x1e1\x8b\xd7\xbf\xd98\xc0\xbb\xea}W\xe2\x9e9\xc0\xb2\xf5\xd0\x1d|h7\xc0H*k\x91\xef"6\xc0\xe9\xd9\x93\xde\xba\xd54\xc0\xc3\x02Hu{T7\xc0\xad61\x15L\x8a9\xc0\xa9\x15\xf7vk\xeb5\xc0E\xf9\x8c\xf4\xe4K6\xc0\x8c\xf3t\x0c\xf2\xf27\xc0\xe2O;\x90F\xef5\xc0\x8c}\x8d\xe9$G9\xc0\xd3\r7\x05:\xaf4\xc09\x95\xa5Iv07\xc0y\x85\x11K\x8f\xc34\xc0\xd4N@i\xc0\xe43\xc02\xef\x043\xecF5\xc0\x05\xd0\x84\xd2\x1f\xb93\xc0\x84C^\xd8\x1a_6\xc0\xe5u\x8a*\xd7{9\xc0O\xa8!\xd3\x7f\x145\xc0\xe27\xa66,\xb65\xc03\x16\x8b\x87\x7f\xf35\xc0\x00\x99\xb7F\xd6\xa18\xc0\x82oF\xdc\x89\x178\xc0#\x87}\xfc\x8e\r5\xc0\xe1\xca#\x80\xf0\xea5\xc0\xc0sR\xe73Y3\xc0\x07\x82\x90\xd0\x01\xb94\xc0\xc8G\x9e\xc4\xe8f5\xc0\xbd\x940\x07\nD5\xc0!\xf6\x82\xdaf\xcc3\xc0\x98\xd3\xe2/l\xdc4\xc0\x7f\xc4R\xa1\x07\x186\xc0~\xf1X \xf3x7\xc0r\xf6\xb97\x85Y5\xc0B\xd0\x02}\x8f\xcb3\xc0\x141\x0f\xc9\xdc\x082\xc0\x84\x8b\xe7\xf1\xbfh3\xc0a/{\xf9\xb292\xc0Gy\x8cZl\xe76\xc0\xd3\xc2\xdf\xf6&\xdb5\xc0\r/mS\xfeY4\xc0SE=.\x9f\xdf6\xc0\xa1\xf1\xa1\x89#\xa36\xc0\x9d\x0f\xd1z\xe4\xae7\xc0\xa1\x02\xf0L\x90-4\xc0\xe6\x1a\xfbm\xb6z8\xc0\x92\xf6)WFh4\xc0\x11\x8b\xc4\xac\x0b\xec6\xc0\xf6\xf6Y>~\xfe7\xc0\xf0\x91\x03\xf0\x0b\r8\xc0\x8e\xed\xb9\x98\xa2\xd49\xc0c\xc6\xc7\xd2T\xf34\xc0\x94\x1d\xf6\xbe\xd6\x9d3\xc0\xcfV\xed\xdf\xaf\xdc7\xc0k\xed\xde\r\xfd\xff7\xc0x0\x08b\x99\x085\xc0\xd4\x1e?\xbf\x10]8\xc0\x96\xcef\xec@\x964\xc0RF\x94V\xb5\xe54\xc0\xa6\xef\x1c\x07M\x036\xc0\xedO\x02\xaf\xda\xa44\xc0\xaarS\xb5-\xb84\xc0\xa0\xa5W?\x9e\x0e9\xc0\xf0\xd0\xccn7\xdb8\xc0\x033D\xfc\x01\x0e2\xc0HhMD\xd5\xa25\xc0\x92U\x89N\x03r7\xc05\xc4\x91\x97\xa8n4\xc0\x80\xc5"zSE3\xc0\xed@r}n\xb01\xc0b\x02kkAG6\xc0\xbf\xa8\xa0b\x0b\xb48\xc0SYV\x87\x1105\xc0\x9ez\xb1\xde\x11\xba9\xc0\xb3kZ\x1f\x18b4\xc0\x18\x1aV\x11C\xb58\xc0\xbb\xc5\x99\xb7\xeam4\xc0\x93t\xe1\\oB8\xc0\xf3}\x8e\xa5d\xf34\xc0\n\x15\xf9\xb1\xc4\x069\xc0\x9f\xa8\x0e\x00\x8845\xc0\xbb\xb6n;)\x948\xc0\xd6\xd1\x7f\xd1\xab29\xc0\xea\xbf\xa4\x8a\xa5\x9a4\xc0\x93~\x9a\xb4:-5\xc0e\xe4\xd5w;\x035\xc0#\xaet*\xd2C5\xc0\xb2\x17\xe8\r?\xa56\xc0\x90\x07\x1f)\x00\xa63\xc0\xe8\x0fS\x1atg4\xc0^\xafDM\x06J5\xc0 \x02\xad\xafpi8\xc0\x92\xcadP\xf6\x925\xc0y\x9b\x05\x18\x18\x887\xc0\x96)\x8d\xcd\x1a\xf86\xc0m1\xa0\x84\xcd\xc05\xc0\x90\xc6\xca\x8d\xb5)8\xc0\x03]T\x87\xde\x9e8\xc0\xce\x03\x9e]\xa6T4\xc0x\x8ex\xdf\xc7\xd12\xc0]\xa1\x11\x0f\x1c&6\xc0\x85W\xe1&V}1\xc0\xc4\x10\xbaZ\xe0\x8b3\xc0\x9f\xaf\xce\xf5\xdd\xd35\xc0aO\xc0\xc5w\xa66\xc0i\xf2\xe6SS\xfd3\xc0\x90$\xd4\x02\xf5u6\xc0a\x9e\x04\x90nX8\xc0\x8b\x03\xe0\xf5\x1e\xb29\xc0oE\xa89\xb3.5\xc0|\xe3\x81w[\xad7\xc0\xe7\x06q\x04\xa7\xdc4\xc0zOK\x11\x1fL5\xc0\xfc\xe1u\xa6l\x075\xc0\xab\x94\xeb\xab)\xfb3\xc0j\x8f0M\xe753\xc0\nWP8& 6\xc0\xfb0\x04<\xa2\x9e5\xc0lg\x86\xee\x85F5\xc0 \xab\xc9\x04\x0835\xc0\xb3}\xb3S\xe7(6\xc0\x88Q\x91\x08\xbe\x025\xc0\xbb^\xfb\x86F\xef5\xc0^\x0c\xbc\xdd\x8d\xca1\xc0\x18\x8a\x05\xd5\x11\xf91\xc0!\xa2\xbd\xf6\xd9\xef2\xc0\x07\x10\x87\x84E\xdb5\xc0A\x8b\xd7XJ\x816\xc0x\xefiH\xcc^9\xc0[\xe8\xd3Q\xeb\x895\xc0\xd5\xcc\xad@\x9d(3\xc0\xedw\xeb\xa7d\x0e7\xc0in\xc6\xfa\xcb\x7f8\xc0\x0b\xb0\x05\x15/\xf85\xc0\x06\x17\x85\x89\x8f\\5\xc0;\\\xa88\\\x899\xc0#\xeaMe\x00\xa09\xc0\x8b\xef\xb8.\x00\xe28\xc0!\x0c\xff\xfa\x11\x034\xc0\xf3J\x1e^l09\xc0\xebgW\x01\x88G7\xc0\x19\xbb02\x88\x976\xc0o/\xd2F\xd5@9\xc0H\r\xb1z\x8c\x043\xc0w\xcb\x1a\xd4\x9f\xa14\xc0\xb8\xa0\xf8{B%3\xc0\xc9\x8a^\xc4\xda\x027\xc0\xefS\xae\xe1(\xe88\xc0\xa9RioK)3\xc0\xa0\xff\x80e\xd7\x9b5\xc0\xd4\x98\x9c\\\x85\\3\xc0\xdc\xcb[6\xeea0\xc0\x05\x0b8\xf1\x90o6\xc0u\xb6\x9b\xf80\xde4\xc0\xa1\xa4\x04\x13\x83\xa06\xc0\xb7r\xfa\x83\xa2>7\xc0/)=\x06\xd1\xa65\xc0\x87<%)>j8\xc0644\xd5\x00\xf14\xc0`n\xd5Vut5\xc0\xa2*\xfb5\xc1\x151\xc0>\xfa\x96\xfch\x9d4\xc0\x8c\xc2\xf6cf\xee4\xc0\\\x10\x8c\xa0\x8f87\xc0\xfa\xa7j\x81\xa7\x084\xc0\x0f\xde\xa1\xe4\xb9)7\xc03E=\xe0X\xcf4\xc0\xd5\x14\xb1\xe2;\xd32\xc0`\x91&\x94\x88\x059\xc0\xb8"\xc1A\x9c\x856\xc0\xb9\xa7\xa6\x03\xa4\x1a9\xc0\\\xc8\xf6X\x93\xba7\xc0^\x0f\xfe\xddo\xa14\xc0I4\xcc}\\K7\xc0v\x01(\xeb@o4\xc0\xc6CQJ7y6\xc0\xa0H\x87:\xac\x075\xc0\xad\xe0\xd5M\x8b\xb44\xc0\xc9\xb4\x95\x1e\xcc\x156\xc0#\xba\x8c\x18\xe4\x035\xc0"\xb6\xda\x13\xda\xef4\xc0^\xe2UZ\x8d\x939\xc0\xfc\xfa\xa6 \xees3\xc0\x1bc\n\x1d~\t4\xc0\xc5\rj\xa5Tr4\xc0hv\xc5S\xfe\x1a:\xc0s\x02\x98\x90q\xcd4\xc0\x07\x1dBN\xf8\xe24\xc0\x07q\xb6\x1f\xf1\xe74\xc0\xda\xe4\x9b\x1bQz9\xc09!\xd9\xe41!5\xc0e|9\x86\x0e\x965\xc0A\xec`\xf8\xf4$6\xc0\x87\xa8\xe6\x88"\xcb.\xc0v\xa7\xbd\xddA-6\xc0\x1b\x1e\xaa\xb8\r\x175\xc0Y\xb2\xa7\xa3\xae\xf64\xc0|*\x0b<I)5\xc0)\xf4m\tI\xd98\xc0\x1c\xeb\xcc\xca\xde\x19:\xc01\x0f\xe5\x1c\xf226\xc0*\xa8C\x0e\xd3"6\xc0\xa7I\xbdB\xbcR5\xc0\xb8\x90F\x99\xd0\x895\xc0\x1f\xa7n\xf1\x9f<6\xc0\xa6\x86\x1c\x04H\xa66\xc0\x83\xc5\xa8\'e\xa99\xc0\x9a\xc1\xfbor\x8f4\xc0_n\x1e\xca>\xaf9\xc0\'8\t\xc9\xf7k5\xc0-\xd4.\xe6\xc4\xd58\xc0\xdc\x9c\xab:\x06\xa16\xc0\xdf\xb9\xe4\xf4o\x987\xc0\xff\xde\x1c\x83\x9dz8\xc0\x19T\x90l5b6\xc0K\xfa\xd3\xecLb7\xc0\xe7\xa3\xb6v\xa4\xe29\xc0 \x89;\x1d\xe0\xf05\xc0V\xcb@\x88\x02\xa59\xc0\xfdJN\x96\xe8\xe56\xc0\xeas9*\xd1\xb45\xc0\x96\xf7\xd3_H\xe19\xc0\xc1\xe5\x98\x96\x86:3\xc0\xcf*\xb0+$]5\xc03\xec\x9b\xb4\xec)5\xc0\xa8-\x8f\xe28\x7f7\xc0P)\xf7k\xb3\x177\xc0\xc9\xc6\\\x95\xfev6\xc0\xee"\xab{s37\xc0\xb6\x9dX\x9c\x96_3\xc0W\xb0\x90\xfen~4\xc0y\xc5S\xe3d\x9e3\xc0\xcfg\x19 \x14\x986\xc0\xef\x1a\xe0nu\x9b6\xc0\x15s\x15\x8e\xce\x1f7\xc0\x14%\xbf\x9f\x07*7\xc0\xdd\xb2\xef\xd4\xa8%7\xc0a\xf8so\x0bg3\xc0\xbb\x05\xa6|\xef\x979\xc0\x80^\x0c~\xc6\xd07\xc0\xa7\x08HS\xd5\xb46\xc03\x9eF\xdfw^3\xc0\x88Z3\x86\xd3\xd87\xc0\xd54\t\xff\xbfU3\xc0\xf4\x17\xe0\x8d\xa9{7\xc0\xca\xaa`9\xf2*6\xc03\n5\xb8\x1d\x0c5\xc0\xab\xe0\xa2\x02Xo4\xc0{\xf3Z\xfew\xcd3\xc0\x01-\xadY\x81x5\xc0\x8f}3\xf55i3\xc0\x8b\x8f\\Q\xfcS6\xc0\xc6\x00\xadX^\xd23\xc0\xf6nuV\xb2\xfb7\xc0\xd1\xb2\xeb\xb5\x8e\xbf5\xc0\x90\x04\x06\xe1\xba\x8e6\xc0cP|_\xbbT7\xc0\xc6h\xf4G\xd8\x938\xc0\x89#\xab\x07A\xb58\xc0\x85l\x12TX\x896\xc0\xee&$>G\x954\xc0\x9f\xeaN&\x1cQ3\xc0\xf0Z\xdc#Q\x9c8\xc0\xb0m\xdb\xe6\xa848\xc0Y\xa1\xf3\x9f\x17\xa75\xc0~\xeb\xa5\x07\xc6Z3\xc0\xe8\x15x\x8f\x8078\xc0\xf3\xbe>\xc9\xd2\xf47\xc0\x08\x81C\x92\x9f\xad7\xc0\x830\x98^\r\x153\xc0\xe3\xc0\xe8\xd69\xf82\xc0,;\xc8a\xda\x9d7\xc0\x98\xe1\xfc\xf2\x13e5\xc0N\xed2\xf7\xfa\x7f5\xc0\x18\xc3\x81\x7f\xd1\x965\xc0\xcf\x8a\x8d\x85\'\xc95\xc0\t\xd8\xf8\xc2\xf3\xe64\xc0\xf0\xcd[k\x01\x875\xc0\xc9\x98x\x9a\xc4\xce5\xc0\xc1pF=;\xda5\xc08\xb6.B\x87{8\xc0\x08\xaf:d\xdex6\xc0\xce<:K\xf8r5\xc00b\xd0\x1d>\x9e7\xc0NH\x1b|~\xa17\xc0U,\xdf\x92\xb9\xf84\xc0\t_0\xb2\xc4\x069\xc0\xb7Z\x8a\x18\x9d\x849\xc0\xfd\xa7D\xc1Dt9\xc0%?Y(U\xfb6\xc0\x98"1\xb5#\xcc6\xc0\xd6\xdfA\xb5D\x114\xc0\xebC\x8f6\x8d\xb93\xc0.\xc7\x03il\xcd9\xc0\x97\x93\xbc\xa9\x1f\x057\xc0\xba\xafa\x803\xf89\xc0ev\x971\xba\xb06\xc0)\xc1\xffd\x07\xe78\xc0\xf5\xc3\xa9\xfa\x02p5\xc0\x17\xde\x81\x11\x7f\xf64\xc0\xd0\xea\x07}Y\xfb7\xc0\xdd\xcd"K\xdc\x9e3\xc0\xe6\xc6\x88\xfcO55\xc0\'\x05\xad}&Z9\xc0\xackn\xdc\x90\\6\xc0\xc73\xc9\xe3`\xab6\xc0\xeb\x0c\xb7A\x04\xfc6\xc0\x04\xba\xf6\xaez\x079\xc0x\x19\x1e \xe4\xc09\xc0\xe7K\x80:k\xeb3\xc0\x87\x1e\xb6\xc5\x93Y5\xc0\x9e\xd6\x86CZ\x196\xc0.\x90\xd5B\x18\xcf4\xc0x\xac\xff\x8a\xa8\x9f6\xc0P]6{\xf4]5\xc0\x01\t\x83\x92\xa1_5\xc0\xf2\xe4\n\xc2\xac\xa25\xc0\xfc=Y\x80\x81`6\xc0\xfby>\xf9,\x927\xc0\xcf(\xaa\x1b\xcfE8\xc0\x83~u\xd0\xffe3\xc0\x80\xf5\x10^\xda\xd25\xc0(@\xb47O\xe17\xc0\x9a\xb1\xb4S\xefj9\xc0=\xc7\xd7\x83\xbca5\xc0\xff\xd2\xa1\xc2.66\xc00M\x92\xc0\xc7\xba6\xc0\x8bG\xd3T\xd0\xcb8\xc055\x9bf\xd506\xc07pt\x85#86\xc0d\x89<`\x84\x1a6\xc0p\xa1o\xb5\xd6\xef3\xc06\xe4u:\xa7\x1d6\xc0\x95\xf1\x8f\xe2\xd1\xf85\xc0\xf8\xf1\xc1\xe6u\xc18\xc0\xf1\xf6JPk\x0f8\xc0\xfa\xd1\xc4\xce\xfbI5\xc0c\x00K\xdc\xd2\xb78\xc0\xf8 \xde\xfc7,6\xc0\xe1\x9d\x8e\xbf\x81\xf54\xc0\xdd\x02\xca$\xf284\xc0\xdf\x97\xeb\xc7\t\xb18\xc0-\xe8\\\x1f\x93G5\xc0\xc4\xf0\x01p\x0b\xd24\xc0\xa1\x89\x19Qw 6\xc0\xe5:\xd4J\xc8\xa15\xc0\xff\x18-\xb2\xd9b9\xc0G\xec\x06\xb2\xce\xed7\xc0o\xf1\xdbk\xf6\xf14\xc0\xf3\x14\x14o\x8eH5\xc0\xdfF:\xdb\x8e\xce8\xc0\x18\xd1\x7f.%F5\xc0S\xcf\x14\xb2\xf3\xc99\xc0g\xa8\x92\xcc\x0e\x073\xc0fK\xfc\x00\xcd;3\xc0\xd3E\x8cz\xf3\xc94\xc09\x02(\x8af\x088\xc0\x05\xe5X\x87U\x1e4\xc05j\x18\xc4\x81\xd04\xc0\xa7h\xad\xc6o\x9a8\xc0\xe8\xf5f\xfb\xfa\xa18\xc0xyV\xe8]y6\xc0K\xb9\xfc\xf9\xf2\xd09\xc0\xec\xf9r\x9d3\xbb6\xc0\x8a\xa0o\xcd\x10\x1a9\xc0@\xd9u\xe5\xaeS8\xc0\x9b\xf8\xbf\x8f\xb5i6\xc0\xc2\xecW-V\x1d8\xc0\xc3\xf2\x80\xf5\xc3\xa47\xc0\x92\xa8\'\xb7)W6\xc0\x9b\xd9\x88\xf4\xcbD8\xc0\xc6f\xf9{%*5\xc0<\xd76s\xf7\xd54\xc0T\x04\x11T\x9a\xe55\xc0\xad^\x815<\xe65\xc0\xa6\xd6\xb0\xf4\xaa\xcb3\xc0\x0fS\xa0\xc4\xc4(5\xc0\xe3\x9376\x0c"7\xc0"\xbc\x97\xc9\xb878\xc0\xa9\xe6K!\xf9\xa65\xc0\xb0h\xb5\xab\x99\x061\xc0\xbb\xd3\xff\x19&b6\xc0\xb8\x7f\x85v[\xa97\xc0\xca\x9bF\xf5\xcf\xbf5\xc0\xf7\xfe\xa8\x14\xfcl4\xc0\xc4\xfb0\xac\x8f`5\xc0B4\x1d~@\xcb7\xc0\x87=G\x8d\xe7\x069\xc0\xfe\xa6\xbd\xda\xa9n5\xc0piae>\\4\xc0\xb8\xd7~d\xe4\xab7\xc0s4\xe2\x19\x11\xde7\xc0\x14\x80\xd3\xce\x9c\x807\xc08\xe7 O\x9eH7\xc0Iv\xc1\xe5\xafm8\xc0\xceq%\x91M\x938\xc0\xa6)\x11E\xd9\x876\xc0-U6\x0cJR8\xc0\x19\xd3\xf9\x95[\xfb7\xc0C\x05\x89\x96M\x964\xc0\x81l\xec\x15\x17\xd27\xc0oS\n\x97\xac\xcf6\xc0\xc9%\x1d\x04b\xf17\xc0\x87e\x131\x91\xf37\xc0\xcc\x1a\xff\xef\xa0\xbb7\xc0\xa74\xf9\xf1\x86\x076\xc0\x8a\xd3Q\t\xcf\x156\xc0g\xbac\xaab\xaa3\xc0\xfa\xcfnj\x02/7\xc0\xd8\x15\xa2\xcc\x04\x106\xc0\xb7\xbf\x85$K\x166\xc0\xbf}\x16\xc7\xfa\xb37\xc0\xed\xccP\xb1\xa0\x818\xc0\x8d"m\x90\x81\xc17\xc0q\x15\x82\xdc\t\xae6\xc0,\x1a\xea\xd7>\xee5\xc0\x07[\x08d\x1fz8\xc0H\x9d\xbc\x18\xbe\xee7\xc0,[\xab6\xdb\x116\xc0\x92Wt\xbfr\x1b6\xc0(\x9f\x9e\xb7\xa2\x8b8\xc0{\xfa\xeb6~"6\xc0\xc38\xdeg\x94\xbe7\xc0\xb6\x80u\xdd\x1d\n8\xc0\xa0`h\xe3D\xa86\xc0l\xd3|\x064:4\xc0\x1f9\x9f\xed\x8aT6\xc0\x8c^v0\x00\x986\xc0FR\xe2\xf3\x89\x049\xc0{\xf2\x99\xba\x14M3\xc0\xdd\x99\xbc\x0e\xaa\x987\xc0\xf6\xe6\x08j\x07\x8e6\xc0\x00\x971\x11\xb2\x936\xc0\xcf\x92\x85\x92\xa7\xaf6\xc0\x9a\x15\xc5\x16\x98\xbf6\xc0\xc4\x90\xae{\x9b]8\xc0\xb9L\xc7\xd9p33\xc0\xd7\x9d\r\xe7\xf6f3\xc0\x9dq\r\xa2o\xa96\xc0] e\xf0\x9f\xf95\xc0\n\xe0\xf4*BH9\xc0\xe1S\x85\x85\x90\x138\xc0\xf2\x1d&E\xf6\xd21\xc0> ZZ\x91\xfc8\xc0\xcc\xb8\x19\x0ex[9\xc0\xf5\r\xeb\xfaN\x9b3\xc0\xdad\x9e\xd7\xa8]7\xc0\xb8\x06\xdf\rZ\xd69\xc0I\x9de\xe8\x8f\xb59\xc0LJ\xf66.t7\xc0\xce\x84)D\x05~6\xc0`\xb7\xe6\x16bn7\xc06/DB\x0b\x887\xc0oN\x11"(\x1d7\xc0\xd1.TXL%8\xc0:}\x91\xbe8\xe44\xc0\x93\xf9\xb5\x14\xd2\x187\xc0_\xf1\xb54b\t7\xc0\x19\xe1\xe3\xde\xf8\x977\xc0\xf5\xab{\x8e\xa5u8\xc0)\xc76\xa0\xa6\xc47\xc0Mo\xe9\xe90}9\xc0|\x96\xf9\x98-\x1e7\xc0%\xcb,\xf4W`5\xc0|\x08LA\xd6\xb26\xc0\xc4)|\x15\x7f{6\xc0{U\x97\'\xc8\x906\xc0\xf7\x14\xfc\xebA\x8f8\xc0\xffb\x05P\xbc\x896\xc0"\xe1p@\x13t6\xc0\x88\xb5\xd6\xcf\xff\xa77\xc0\xe6\x86\x14ve\x194\xc0\xf2\xa9\xe7b\xf4\xb97\xc0\x96\xe3\xbb2\xea\xb57\xc0\xa8\xbcXe\xfd\x124\xc0\xea6\xbbz\xa4\xd06\xc0\x8c.kT\xa7\x0f4\xc0\xe9\xe5\xcd1\xec}6\xc0\x8f\xe2\xd0L\x1e\x967\xc0#x\x96\x08\xaf\xb17\xc0\xc0X\xb8\x876\xf63\xc0\x94\xa84\xe6\x0b\x9a6\xc0o\xff\xf5&\xab\xfb4\xc0\xea\x88\x8e\xe7\xd6H9\xc0\xab\xf4\xa3D\xdb\\8\xc0\\\xfeObf[6\xc0h\xec\xb1\x8b6D4\xc0\x80=\x97\xf2\xd9@4\xc0\x98\x97\x07\xd4\xc3\xf32\xc0K\x038\x0c\xc8\xd55\xc0\x9c)c\x9b\xaf\x9e7\xc0\x91\x01NP\x8c\xa37\xc0\x04\xfbp\xda7.5\xc0\xc0\xe8\xf1\x0fg:3\xc0\x11*\xe6 \x01\xe47\xc0u\xca\x199)\x816\xc0&\xb4\xa6\xc4\x88\xde6\xc0\xb4\x0eX\xc7wj7\xc0\'\xba\xf9\xca\xb8j6\xc0\xf1v\x10\x15\xd1\x967\xc0\xd9\xe8`\xd4\xf4\xd44\xc0\xb4\xd3H:BD3\xc0\\\xaa\xf8(\xefd6\xc0\xd8\x05m\xd1\x8fx7\xc0\xec\xea?#\xe2\xde6\xc0\x7f\xb0\x100P~8\xc0\x88\x9c\x01*\x1dD7\xc0\x94\xfa\xa9\x17W\xec1\xc0\x91D\xb8r>\x7f7\xc0;\x01B\xf2\x82/3\xc0h_\xf4q\x1a\x8b3\xc0a1y\x10ZV3\xc0H\x00b\x83-\x8e3\xc0\x1c\xe0\xfa\x10\xdc-4\xc0\xea\x07\xa0\xafF%7\xc0\x04\xc27\xc6\xc2h7\xc0\xbcxx\x12zS5\xc0v\xa1\x1c\xee\xdcl4\xc0\x8as\x82\xcf2[5\xc0h\\!\x84\xe7\xf64\xc02\xa1\xa1\x1b\xf7\x9a7\xc0q\xc4U\x98\xb7\x8e6\xc0\xc9w\xf7\xff\xfd\xb17\xc0\xa7\xad5\x10\xd0\xc79\xc0\x82\x1e\xb8\xbc\x07]8\xc01P\xc1S\xbbL7\xc0%\x13\xce\xbb\xcaa5\xc0\x8f}\xa1g\x9f\x8a7\xc0\xd7\xd9\xe8\xc3\xb8\x9d7\xc08\x8e\xc4\x00^w5\xc0\x985\x9bs\xb8\x0f7\xc0j\'"p\x0f\x837\xc0\x99n\x1a`\xf3\x135\xc0\xdb\x97B\xa3\xb5q5\xc0\x1e\x12H\\g\xf54\xc0\xe4\x8d\xad\xef\x05\xa64\xc0\x13\x11w\xbc\xdf\xd41\xc02\x1e\xec\xd1\xd2~5\xc0\x9dM\x01\xaf9\xdd7\xc0\xf0\x17\x9d\xaf\xc6W7\xc0\rv\x1a\xc0R\x8e7\xc0\x9fO\x14R\x19\xc86\xc0r\x8e\x17p\xd5w6\xc06?\xc6\x13\x8f\x8e7\xc0\x84a\x1f\xedv\x8b9\xc0\xa8%\x05\x1d\xac\xa64\xc0\x82o\x10X\xbcK9\xc0\x151\x01\xa2\xbeV5\xc0$\x9e\xa6SI\xe76\xc0\xe5\x93#\x96\xe4\xab3\xc0\x12g\x87S5\x137\xc0WFY\xbb\xc5<7\xc0i\t\x9d\xd3 ]7\xc0[\x99\x05\xe3%-5\xc0\xa6_\x1d4\xcd\xe34\xc0\x12#\xfa#\xc3\xe25\xc0\xf2xJ\xff\xc6\xf81\xc0\xfc\x0b\xaa\xe3\xf3\xd73\xc0\xd9^S\xea\xed\x152\xc0\xe7\x7f\xe0d\x8f\x1b2\xc0\x81|\xa9|\x1e\xdf7\xc0\x11:\xbc\x8c\x04l9\xc0\x1e,%d\x9039\xc0\x17\x13\x94\xfc>\x9b4\xc0\x92\x05O\x1d7/9\xc0_Y\x10a6\x026\xc0\xc5\xd3\r{\xfaG9\xc0\xd6\x10W\x14\xc7!9\xc0\xc4Y\x98\x17\x97\xf24\xc0\xc4n\xd8\x9b\xaaG5\xc0\xd9\x8b\x14,]W9\xc00\xd30#\xd8\xf14\xc0A\xc2\x94\x139N9\xc0i\x9c\x80_\xff\x844\xc0\x98\xd1\x14\x1a\x81\x159\xc0\xb5\x9bl\xf2\x8c,8\xc0\x97\xd3\x9f1I\xac9\xc0\xae(\xebSZV9\xc0,\xb9`?\xfc\xd44\xc0\xff\x90\xb2\'\x02\x9a4\xc0\xf7\x7f^]\x8a?6\xc0\x8e\xa6PY\xb6\x9b8\xc0\xd4r1\xb2\x81\xb04\xc0\x90c\xce\x98\xef^5\xc0\x99\xf9\xae\x91\xe5+5\xc0\xe9\xe6\xf6r\x80\x7f8\xc0\xb6]\xd3V\xa9-6\xc0\x05\xfbC\x93\x05Z5\xc0\xa2\xa8-\xf6}H6\xc0\x1b\xc16\xa1\r\xfe4\xc0\x84\x8du\xaaz\x845\xc04\xc5\x86\x8a\xd0E4\xc0E\xd9o*t\xbf3\xc0\xc9\xf42"\x02\xb55\xc0\x85{\x80\xbf]\x1a9\xc0\x85\x1b"\xff&\xe14\xc0o\x12\x1d\xe4-w5\xc0e&\x1c\xf4\x8e\xac5\xc0\xd7\x94\xcchN!5\xc0\xe0.(\xa2\xcbA5\xc0\xadZE\xc7\x93\x1c9\xc0\x1d\x86\xc0\xaf]\xa64\xc0o\x82\xff\xf6\r\xae8\xc0\x9d\x0b\x96\xb0\x8e\x9f4\xc0\xeb\x97\t\x81\x11\xb94\xc0x\xec\x05\x8d\x97:5\xc0\xa8x\xc9\xe3~\x0f9\xc0\xdd\xcf\xfb\xf9\xb5I7\xc0\x92a\t\x0c\xf4>5\xc0%+\r$C18\xc0\xf5\xcc\xf52\xf9\x9d4\xc0\xab}\xb6\x8br^4\xc0y\xff\x1b\x18\xfc\xe74\xc0\xae\xa1UPR\x964\xc0\x8a\x93|\xd1\x03M3\xc0(\xd3\xf6\xb2R\x035\xc0 \xc8\xce\xc5;r7\xc0\xbdr\x1b{5\x8b6\xc0\xd3,/J\xe0/2\xc0\xde\xf4i!\xa4.9\xc0\xe1\x86\x0f:\x0b\xe63\xc0x\x041T\xc7V/\xc0\xaa\xf9\xe5JH61\xc0\x08ve{b\xa58\xc0\xeb\xf3@O\xeb\xa68\xc0\xa2b\xbb\x81^\xcb9\xc0\x07\xc8k\x8c$L3\xc0\xf8Y\xa3\xd5t\n6\xc07D\xc7\xed\xeal3\xc0\n\x85\xa1\xe6\x9e\x848\xc0\t\x87\xf8\xb6\x12`8\xc0\x05}\xbc\x83\'C3\xc0\xa3\xb7\t\x8d\xb9\xb57\xc0Uk\x01\xc7\xef\xe74\xc0\xe9\xb5gi.\xaf8\xc0\xd1\x93\xdb\x90\xc3e8\xc0]\xd2\xd3\xfb\x91\x199\xc0\xb7\x8fY\xa5\x9b\x0e9\xc0\x96>?\xac\xe947\xc0\xeb\xd5\xbb\xfan\xf58\xc0\xfa\x91\x01T\x9b\x963\xc0G\x06I\xac~O8\xc0n$!\xaay]3\xc0[\r\xbd\xff\xc2\x088\xc0|\xac$I\xaaP0\xc08\xceS\x97\x9bH3\xc0\x82\xc9q,\xce\xe34\xc0.Uq\xb9h\x058\xc0pa\xceC\xa5E7\xc0<\\m\xd6\x1e\xa04\xc0\xc0\x0e\xc7$\xad^3\xc0m\xce\x80\x87\xd8\x9f8\xc0F\xff\xccq\x17\xe94\xc0\xb5\xb9e^yq4\xc0x\xe8J?\x1f\xd24\xc0\x0f\xcd\xdbBf\x148\xc0\x14j\xb1\x00\x85\x887\xc0\x1d\xe7B\x93:\xa64\xc0\x9d\x13n{\x9d\xd14\xc0=uF\x8d\xdf\xdf4\xc0\x8f\x7fxXaG6\xc03e\xca\xe7A\x824\xc0e\x9aJ\xa1\xbb\xcc7\xc0j \xd2\xb2~\x0f9\xc0$f\x165\n\x9c4\xc09v\x9c`\xd4N6\xc0g\xa9\xd3\xc1!\xcb4\xc0s?n$*\x923\xc0\xe1\xd2o\x85\xc8\xbc4\xc0C\xf7jL\xa3\xb74\xc0\xbd\xd3\x06\xd2p96\xc0&\xeb\xc6\x9a\xfe\x874\xc0\xb9b\x14\xbax\xaf4\xc0\x1es\xd3|\xcb\x9d8\xc0\xdc\x12\xcc\x9a\x8a\xca4\xc0\x8d\x14l\x0b<\x085\xc0\xf9\xb4\r\xeee\x075\xc0\xbbdy\xa2\x8e`3\xc0~+\xe8\xae\xe1\xd64\xc0 ESL\x12\xbf7\xc0I"O\xfc?\xdb4\xc0\x1e\x8aX\xbe\x1c\xee7\xc0\xdf\xffa\x80\x91\x8b4\xc0\xbe\x9e(o\x9d\xb64\xc0E\x9c"\x80j\xb44\xc0\x8b\x0e\x140\xf9\x984\xc0\x9d{W\x814\xe34\xc0\xbc\xc4\xe8#\xa0\x135\xc0\xaaz\xe5O\xc017\xc0\n\xfdP\xd1\x13\xb54\xc0\x1b\x89\xa8\x99b!5\xc0M\xa50";\x8c4\xc0\xb6\xf9\x15 Y\x877\xc0E\xbb\x8cs\xd8\x0e5\xc0\xeb\xf3\x1dPNJ4\xc0v\x97Z\xcc\xa4!8\xc0\x9a6\x9cVn+5\xc0vF\xc1\x12\xa7\x115\xc0\xbf\xd5\x7f\x01\xc2\xd24\xc0\xb3\xe5\x1a\x15\xac\x078\xc0Z\x98gND\xfb7\xc0\xa5\xdfM0z\xaf5\xc0S\xc6\xc1\x87)B9\xc0\xa5\xc5\xb5\xe2\x9d`8\xc0\xe9u\x98\xc0\xa6W8\xc0\xf0*G%\x94\xe42\xc0\xf3e\t\xd0\xaf\x075\xc0\xadD\xcd\xadf\xe54\xc0J\xaba\xa9\xb9\x028\xc0y\xbfS\xa0\xdb\xf74\xc0&}S\x9br\xfa4\xc0\x86\xb3\xf1LzY5\xc0\xb4\xd4~\xfd\x9648\xc0\xba\xfc\xca\xe0_\xca4\xc0;\x1aMF\x13i2\xc0E\x8fw$D{3\xc0\xd0\xfdv\x0c\x01\xbe4\xc0\xf23]\xdc\x1f68\xc0\xab\xe6\xbaL\xbb\xdb4\xc0\xdf\xbewZu\x145\xc0Uf\xab<$\xfa2\xc0YIw\xe2\xd9\xef8\xc0\xfa\xef\xc7\xf6k\x115\xc0\xc2K\xb2S@\x837\xc0G\x87\xd6\xa0\xb4\xa28\xc0\x883\xd6\x8fa\xf51\xc0\xb0M\x9b\xc9F48\xc0\xa1\xe5\x1a\xc1|v7\xc0\x891`Z\xf8\xb35\xc0\x14\xdb\xe9\xb1\x81\x889\xc0a\x16\xd8K\xf5\xda7\xc0\x94\xf2E\xfa\'\xc38\xc0\xc2r\xe8\xc5\xe5\xaa7\xc0\xd6\xbaO\xd8\xb0\xc18\xc0\x04\x96\xc2\xb9S\xe05\xc0\xa9_\xa6(\x91\xe63\xc0\xf3\xfa@p\xb5+4\xc0Oa\xba\xb2\x06]0\xc0\xe3H\x01\xcbN}9\xc0\xc5P^z\x16\x1d5\xc0\xc1\x80 \x0e6\xf27\xc0Bsv\xcb;\xaa3\xc0\xc60d\xd0\x89q7\xc0\x14^Iy\x14S4\xc0\xda\x14Yb\xe7\xab3\xc0}8\x80\xe8\xcc\xd16\xc0\x07\xce\xc1%\xa8\xf57\xc0\'7\xac@8O5\xc0\xbe\xc8\x02;\xa9[0\xc0F\xf4\xd77\x82\xe87\xc0\x07Q\xcf!\x8f\x993\xc0\xa7\xaa\x04!\xa3\x863\xc0\x06\xda@\x15\x82\xea8\xc0f\x95\xda|\x92G5\xc0`\xbf\xcb\xf0\x96J4\xc0|\xc9I\x02\xaa<7\xc0\x8a\x80+#\x18\x085\xc0\xff\x8b\x9f\xff\xb6\x7f3\xc0\x1c=\x94>Q>9\xc0\x8b-\xb8\x95t}7\xc0\xdc@\x15\xf3\xf7\xf67\xc0l\xfa\xb4\xa6\xba\xca3\xc0\x9b:\xcbf\x11A7\xc0\x93\xbd\xf1d\xdb\xe57\xc0_\xde3\x02\x90\xa14\xc0\xad\xb2\xa9\x7f\x9f\xf67\xc0d\xe31\xac\x88\xeb7\xc0\xeb\x086AT!3\xc0S\xfe\xdd\x94\x0e\xed7\xc0\xd6\xc8\x90\n\xbb\xe88\xc0Y0C\xaf\x8e\x066\xc0\t\xb1G]M\x195\xc0:~\xb4\xb2\x9059\xc0\xaf\x8d\xc8L\x18\x175\xc0\xe1V\xbb\x12=#5\xc0\x14\xfa\xe2\xaf\x84@7\xc0#&\xdd\xe5\x8d\x975\xc0\xf4\xf2.\x84?~5\xc0J\xe1\x18^\xe1<5\xc0\x01l<9N{5\xc0\x07DR\xb1w66\xc0D\\\xe2\x18\x9cL9\xc0\t\x7f\xfe\xd6\xe7\xee6\xc0\xdfl\xc2\x13\xf1\xae8\xc05@|\xd0[t4\xc0\xaa\xd4\x9c\xeb\\\xea4\xc0NxOj\xb8\xfb4\xc0Ahu\xd5A\xca3\xc0\xd4\x95qP\xd8!7\xc0\x96:z\xeb\xf5j5\xc0\xfe\x8e\xeb\xd3\xe8\xe98\xc0\xa4\xe2[\x0eTX5\xc0\xde\xebx:\x8e\\5\xc0\xd4\rY|\xd0=5\xc08\x81j\xac\xf9\x016\xc0;[4\x00\x9b;5\xc0~/:E\rX5\xc0#\x14\xf1s\xb8S5\xc0,\x96U9\x16a5\xc0 6\x9cZ4<4\xc0{\xae\x10\x1b\xed\xc38\xc0\x88\xb5I\xbd\x0326\xc0\x13\xfb\\\x19\xa2\x0f5\xc0i\x7f@\x91ZZ5\xc0!\xef]\xd2F\x826\xc0=8\x8b\xd8\x9865\xc0\x02MV\xd1PC5\xc0\xd76\xd2\xd78\x036\xc0\xcac\xff!\x10"9\xc0\xa7D"t\x05R6\xc0\x04\x1a\xd8F\xff^6\xc0\xa6\xdeo3f\xbe8\xc0\x11\xd4.\xaf\xa9Y6\xc0i6{l\x85i6\xc0W\x15@\x9d,\x186\xc0\x12I\x92\xa9\x81\x956\xc0\xb0\x0e}\x9b\\"7\xc0L\xfd\x8cI\xed\x986\xc0\x1d\x1d\xc9)\x8b\x166\xc0=\x0e\xb7\x01\xe0\x0f5\xc0O\xda{A\xbe\x9c6\xc0\x83gf I\xc62\xc0V\xaat\xfey\xc82\xc0\xea\x82\x82E\x9a96\xc0\x88\x9b\x8bY\xe0\xca2\xc0\x99KC\xa8\xf3J6\xc0\x10\x89\xbf\x1fQ\xd32\xc0\xb6\xca\xc2}1\xda2\xc0\xa6\xde\x178\xcb\xa38\xc0B\xb5H.\x8ds4\xc0\xac+=\xab\xc2{9\xc0\xfe0\xd0\x00>63\xc0\x11wpR\x1c\xee6\xc03\xa2\xfe\x1b1\xcf4\xc0\x98D\x14\x02_F5\xc0\xb3\x1c\t\xb9\x80E5\xc0\t\xd7\xe26\xa2\x0e7\xc0V<\xd6\xb4\x0477\xc0I\xb8\x91\x8f\x15)3\xc0t\xd0\xe4\xfcD\x167\xc0\x93ZW\xfc\xe1G5\xc0}\xfd\xdaL\x90\x855\xc0\x99\xa0"\xbe\xfd\xbf5\xc0qp\xfa\xd8\x13@5\xc0\xefc4\x891\xbc8\xc04\xcf#&B\xa64\xc0/}\x11\x0c\x7f\xae5\xc0\xaa\xde\xc1\x1d\xdb\x074\xc0E\xe4\xb5\xe4V\xa55\xc0\x85\x119\xf8\xfa\x1c5\xc0\x97\x87\x97\xa3\xb7V7\xc0Hk\xd0VW\xd14\xc0\xe21\x89\xbc\xec\x134\xc0\x05\xa4\xec\x9c\x90\xce4\xc0\x1c\xa7\xeb\xfa\x0785\xc0\xbb\xe8\x0c\x8f!\n5\xc0W\xad\x8fu\x92=5\xc0\xdd\xf6=4\xb9]5\xc0\x19\xbf\xbe\x93\xc0\xfc2\xc0\xfb\xa2,\x90W\x004\xc0o\x1bT\xb0\x00\xb47\xc0X\xa7\xbcZ\x90\x073\xc0\x04\x95Ry?\xe78\xc0\xbb\x0b\xfb\x92*X5\xc0:\x0c\xe0\x83\x0c@4\xc0\\KS\xa1C\xac8\xc0H\xcd\xd9\xe0\xc7\xbc5\xc0\x8b\xdf\xac\r\xb6\x9f2\xc0C\xb3&\xd7^\xe15\xc0\xb5\x99\x82f&K5\xc0_\x97\xe7\x06`y4\xc0]=\x0eo\x8f\x164\xc0\x85\x9fW\x9e\x91b5\xc0a5my\x91q4\xc0\xfb-\xe7\x95L\xf25\xc0/\xd5%\xddy74\xc0\xb4\xbf\x9a\xf0\xca=3\xc0&\xaf\x84\x96w>5\xc0\x01\xd0\xfe\x87\xfcC5\xc0A["\x06\xf0U5\xc0\x93\x90\x05\xf08\x1d7\xc0\x89?\x93\x04\xfaE5\xc0S\x009.c\xb14\xc0\xe0J\x9eaN\x108\xc0#\xdd\xd8\x88\xd3|8\xc0\xc5\x87\xcf\xb8\xec/7\xc0\x1d\x08S\x04m\x137\xc0\x92\xd8%\x8c\xfdg4\xc0\xf3A\xf8e J5\xc0\xedat\xedRA3\xc0\xa88\xe5\x80\x0bA3\xc0]\xd1+D+\xc13\xc0\x8a3h\xd8\xcaV4\xc0\xdf\x038StB5\xc0\x920\xe0\xa4#N8\xc0\x11\xb9\x1fr\xd9E4\xc0\x7f\xb0\xb3\r\x1c\xc48\xc0t\x1e\x9f0Dc7\xc0\xd8\xb9\x10\xb1\x15\xd96\xc0#A\x86K\xb6\xf36\xc0\x8c\xd4A\xbfK\xc56\xc0\x89\xc7:?\x92\xe26\xc0\xd0`m\x8d\x16\xc84\xc0\x05\xdeQp\x7f\x077\xc0\xa3\xb9\xef\x0bx\xcb4\xc0c\x14*\x04v\xe66\xc037<\x9a\xf9U3\xc0Np\xa2\xe4\x1a\xa67\xc0\xb3\x96\xad:\xf9n8\xc0$\r\xc8K>U3\xc0\x9e\x91\x80\xb5\xedh7\xc0\xedd*\x90\xf0\xf56\xc0\xa5\x08\xa8h\xab\xb77\xc0o)p\x02N\xc94\xc0i(}\x92\xa5+4\xc0\x85\x05=]\xd8v7\xc0\xfe\xa4\x98\xa9(E6\xc0\x8d\xc6\x84\x1e\x01\xe54\xc0\x0e\x16t\xaa{\xc43\xc0\x83D\x11\xfbj\x046\xc0I\x1cWx\xd1$9\xc0\x83\xb5\x91)\x81\x0c6\xc0\x82\xe5\xd4\xab\xfa\x169\xc0\xd5,\x8b\xc5\xf9\x7f8\xc0\xb7\x8fqO\x0fL8\xc0\xc7\x90\xb0\x8e0\x116\xc0\xe8\'\xfd\x96\xb8\x1a5\xc0r\xb2\xc1\xf7t=9\xc0[\xd5\x1f\x1fs\x0f6\xc0T\xcf,\x04\xf5\x8d3\xc0o\xbf&y&09\xc0\x1f$\xb7f+\x008\xc0o\xd0?;\xd0\x1d9\xc0\xc5\xd6\xa2D&\xb65\xc0fF\x015\x9d\xc44\xc0K1\xd0\x90\x9e84\xc0\x85\xf6W\xf8;\x196\xc0\xd0\xf7\xabn\xee\xbf4\xc0\x1c\t\xfc\xab\x9f\x947\xc0|\x19\xae@\x98\xf03\xc0U\x00\x14,\xf6\xfc7\xc0M\xde\xe5{\x90@4\xc0\xec\x04)Wp\x8d7\xc0\x96\x1dn$\xb8\xd26\xc0~_Q\x96;\t4\xc0r\x1a\xf6\x17\r\xdc3\xc0\xdd4\x12\x8a\xa0\x1e9\xc0\xb6\xcb\xc0\xba\xdaU6\xc0_&\x06s\xcb\x1e6\xc0\xe4\x91\xdb\x85n\xee7\xc0iy_\x11\x83\xfc7\xc0p\xdd=\x91\xd9K4\xc0\xb0\x03\x99\xa1B\x856\xc0\xa2\xd5a\xe5\xaa\x987\xc0\xcbFHM\x9a\x076\xc0\x0e\\\xdd\xb2\xc3\x8a7\xc0\xf5t\xa7;\x96\x036\xc0Z\x88\xc7\x89\xb7\x999\xc0\x7fW\xffkX\xf14\xc0\n\xabBW\xbe%3\xc0Q<;\xe2\x0c18\xc0\xdaW(\x02\x16\x858\xc0\xb9\x80\x00\xd2\xea\xbd5\xc08eS\x02\xf9\xe86\xc0:\xc4\xd3y\xebJ3\xc0\xbf8\xb2\xefjs5\xc0\xecWuq\x10\xa75\xc0i\xb0\xd8\xbd\x03\xdc5\xc0\x80\xc3\x8d\x15\xcd\xdb8\xc0\x16\x0e\x05\xc4\xfd\xf97\xc0\x8d\xff\x05I\xdd\xe14\xc0\x95V\x973\xd5\xec5\xc0\x14\x97\xe5\x9f\xa0\xaf5\xc0\xbe\xc8\xe0ab65\xc0\xd5\xac`\x0c2\x824\xc0q\xe6\xed\xb9\xcdV7\xc0DE\x8eT\xdc\xf27\xc0;\xe3\x82~\x00\xab2\xc0}\xb9\xba\x80\xe7\x087\xc0N\x9dMl\x1a\xa54\xc0\x199dH\x97\xf96\xc0\xf2\x08l\xd1\x96F9\xc08\t\xf6/5v4\xc0\xa8\x93\x84\xabJA3\xc0\xbe:\xbd\xb2Q\xb97\xc0G\xfa8\x92\xfbR8\xc0\x97(\xc4;\xb8%9\xc0\x94\xf6\xb4=<\xca5\xc0\xca\xf0#\xee ,3\xc0\x83\xf8\xbc\xe8\xda:7\xc0\x9bdOB\xa7\xf65\xc0\xae:p\x0e\xdf\xa46\xc0\xc7\x9e^\xda^\xd97\xc0\xff\x8d\xb73|<5\xc0xN\r\xb8\x83\xb06\xc0\xbe\xf5\xdd|:\xfb7\xc0\xaa\xcaF\x16S\xaa6\xc0\x06\xb9\xa7\xf3\xbe\xe44\xc0\x0f\xbc\x1b\xdf\xac-5\xc0\x95\xf4\x99\xebsA9\xc09\xf7\x96\ng\xbe6\xc0\xf2\x0e\xd9\x1e\xa5\xb56\xc03\x9fY\x05\xfe\xdb3\xc0ys\t*\xe7$8\xc0\x8dz\xda\xf0\xd6\xac6\xc0\xf2\xbe\x1a\xffch8\xc0\x87l\xb9\x03\xd6\xbd6\xc0\xc9\xba\x80\nf%9\xc0\xe7\xe9O\x1f\x12\xdc3\xc03\x1bzd\x98K7\xc0\xa88|\xdd\x04\xc76\xc0x\x8f\xe7U\xf2\xbc8\xc0\xfb=\xeap!\x806\xc0>\xe2&\xcey\x036\xc0\x9do\xc6\x9dfA5\xc0\xae\xe2\xc0U7\xc62\xc0+\xb22\xc0ew6\xc0\x8f\xd8\xf2\x9b\x8f\xc44\xc0\xcb\x93\xea\x18\x13\x0e5\xc0\xed\xa0\x84j+\x946\xc0fqq\\\x9bJ8\xc0\xcf\x92l\'\x15\xd38\xc0"\xf7\x8d-~\xc56\xc0m3\x084u\xd56\xc0n\x8a\x18M\xa1\xa18\xc0^\x0b[~X\x0e6\xc0\xc1\x89\xdc\x90\x8d\x187\xc0\xcc\x8eDX\xeb\x157\xc0$\xea\xa2\x91\x0c\x026\xc0+\xbd\x9a\x81\xf5s8\xc0\xc3\x91\x1b\x12\x1d\x9e4\xc0sVY&\x1f-9\xc0\xc3`\x90\xca\xcc\xa48\xc0R{\xde-b\xe38\xc0\x91\x19\x0cD=\x166\xc0\xf5\x8e\xc2\x147\xfa6\xc0\x14\xe6\xba\x83v\x988\xc0\xfb\x07\x94\xbd\xe4\xc55\xc0\xbe\x15<\x93\xe0%3\xc0\xa0\xc5_A\xed\x946\xc0\x85o\x19\x88\xa4~5\xc0G\x96r\x0c,T4\xc0\xc8\x12|\x9d\x19\x9e7\xc0\xcd\xe3I\xb0IR8\xc0\x8d\xafPz6\xa98\xc0\xaa3\xce\x0f\np6\xc0\x87\x1c\xd6\x1b\x01 6\xc0\x0f\x98[\x1a\xc2\xcc5\xc0\x80\x05vZ\x91\xc85\xc0\xd5\xbeokr\xd27\xc0\xaf\x81D\x00\xd6\xb68\xc0\xcfV^Q\x89G8\xc0\xabXO0^\x199\xc0\x92\x06\x86\xa6\xbau6\xc0\xfb\xc1\xfa\xf8\x86\x1f9\xc0R\xc3\x18\xcd3\xce5\xc0\xca\xd73\x18\xe0\xa94\xc0\xd6^L\xbe\x1aW4\xc0\xfb\xc2\xd8\xb7\xb0\xbe4\xc0$\x80\x11\x83\xb2\x016\xc0PI\xb6\xfa\x05\xfd4\xc0\t\xde\xbbWn\xd82\xc0/\xa0\xe1K-\xa24\xc0\xae\xb6\xfe\xce\x9b\xac4\xc0C"@\xa4:\x046\xc0\x83l[\xf4\x04\xdb5\xc0Bc\xcb\xb2L\xac3\xc0\x9b\x17\xf5\xa3\xb3\xdd4\xc0\xd7\xf5\xd5|kB8\xc0  \xe4\x07\xba\x1c7\xc0\xc8\xc7\xd8`Z`6\xc0\x02\xb7U\xcc\x83\xa78\xc0\x1aZ\x04\x80\xc5l8\xc0J\x03v\xdf~Z8\xc0\x1fw.\x8bk16\xc0\xae\xd0\xde\xa5\xbf06\xc0,<.o\x8a\xfe5\xc0\xbbD_\x8ab35\xc0\xb0g\x88\xad\x01\xe06\xc0\xb4\xe95-0\x956\xc0\xc97\xd6\x1a\x1dF5\xc0\xd2\x1c\xef\xb6\xdc\r7\xc0o\x10\xcb\x84\x0783\xc0\r^\xb6\xbf\xfaJ6\xc0\xfe\x0b\xb4\xf3\x12r8\xc0+\x11\xa9\xfd\xfe\xee4\xc0.\x8cb\xb3\t\x197\xc0\x056\xd7\xbb\xbb\xf85\xc05\xa5~=\xb2\xbc4\xc0\xa3RtE`M9\xc0\r\x96\xc7t\xa2|5\xc0\x08\x18{a<\xef8\xc0`R.\x90<\xd65\xc0v\x8b0\xa0c^6\xc0\xe6~$\xbd\xd8\xa77\xc0p[2F\x8a\xdc7\xc0\x83\x80\xcb\x93\x13H9\xc0\x0b\x81\xb0\xf2;\xef4\xc0\x13k\x97\xc1\xbeQ6\xc0h#"\xf7\xf0?8\xc0g\xd7$\xda\x83\xd46\xc0L\x82\x87\xab/\xcf8\xc0\x80\x993Id\xb69\xc0\x05\xc4^\xd6\xac!6\xc0\x80f\xbf\xf9\x9d\x048\xc0\xe6\xabK\xc5\xef\x035\xc0\xf6k\xa5\x9c[\xda5\xc0\x9a\x8c\x920S\xf44\xc0\xeb\xcf8a*\xb14\xc0\x04\xcb\xed\xa5q>8\xc0\xc1\xa9\xc4h\xe2[5\xc0\'y\x03\xfaZO9\xc0q\xc1\xe3T\xdeP8\xc0\x0f\xea\x08G\xfd 6\xc0\xd1\xa6(\x93"\xb26\xc0::\xfc\xd9\x0c78\xc0\xcb\xb6K\nR\xaa2\xc0P\x8a4&=\x0e4\xc0\xe6\xc3\x9cpj\xff7\xc0R\x0e\xf9B\xeb\x068\xc0\x87\x08\xcf\x81\x9a\xdf5\xc0\xa1?O#\xc5\x0b5\xc0\x98\x99\xec\xda\xdf\xf57\xc0:\xdda\x07\xd7\x893\xc0PHCK\x9d*8\xc0\x98\xc6xi\x0b\xf44\xc0\xd4/\x8f);!8\xc0\xd4/\x9a\x96\x01\xe16\xc0*\xa1\xfb\x1b\xd7\x135\xc0\x14\xdeG\xdaj\x0b6\xc0\xb6\x86`-\x15\x818\xc0\xe6.\xa6\xa9\xccH8\xc0\xa2\xd6\x97\xad\x8e\xf97\xc0\xe4\x1al_\xef\xdf7\xc06\\\xceb\xb0|9\xc0c%\x82\xe5Z\xd36\xc0>\xd6[8^\xde6\xc0,9\'\xc2\xc3\xc17\xc0(M\xd5\x86t\xe02\xc0\x00\xc7e\xa3\xc3\xc58\xc0\xa5)=\x9b\x8b\xef4\xc0\xd8\x07\x14\xc2\xe3\t5\xc0\xc2\xc5s\xc5g\r5\xc0\xad\x9b\xdcI\xd4C7\xc0:\x04\xe95 \xa97\xc0\xd7\x99\xe5\x0b\x1fh4\xc0\xfa\xa1\xad\xe3T\x1a7\xc0\x08\x9a\x9bLT\x944\xc0u\x97J\x96\x00\xaa7\xc0\x1b\xe14\xd9f\x167\xc0\xd9\xcaP\xf9\xdf\xe57\xc0O\xca\xe3\xe7\xeeP8\xc0\'\xa81@\xb7\xfc6\xc0 \xb6p\x91\xdb\x1e9\xc0ye\xdd\xdb\x93\x1b7\xc0\x8c\xc0_\x1a\xb155\xc0\x05\xd5\x0e?\xa8\xd34\xc0\xcc\xfe\xd3\t+\'5\xc0\x98\xd5\x15\x8b\x85\x995\xc0\x94\xf4\xa4+\x9eF5\xc0\x1f\xd8\x15\x9cL\x914\xc0%\x16\x06Am#5\xc0]\xda\x99\x8b\x80\x856\xc0\xc57\x7f\xcf\x9a\t5\xc0\xb4\x92\xf67\x9c\xf22\xc0V\xdd9x(o3\xc0\xeb\x9eNV\x06\x939\xc0\x80\xc1\x8b\xa5\x9fl5\xc0\xb3\x12\x8b\xb0\xde\xd65\xc0\xe1@\xd5Q\xb8Y5\xc0s\xee\x1fab\x197\xc0(Jf\xca\x9f\xca6\xc0\x92\x06N\x10\xf0\xda7\xc0\xe3\xb7\xeb/\x07h5\xc0\xf5\x88\xbb\xe2\xe9.5\xc0w\xf9\xef\x80Y\xda9\xc0\xc5\xb6X\xb3\xbf*8\xc0\x04\xa4\x88\x96z\x9c4\xc0b\xdd\xc1Wp\xb07\xc0\xe3\x94b\xdb\xa7\x8d8\xc05fR\ta\xd38\xc0"\xe2\x97\xd2CZ5\xc0\xa3y\xb66\x85O4\xc0\x83\x0f)\xde{}8\xc0\xdc8kc\xd6\x006\xc0\x802p \xb4$7\xc0\xe5X\x85\xec\x83\x899\xc0>\x1c\xb8\x9e\x14\xf75\xc0=\'\x8d&\x9115\xc0}\x1cJ\xa9\x1b+6\xc0<\xfa\\\xa5\xc1\x855\xc0\x93\xfd3T6t4\xc0\x05\xc7F\x95<~3\xc0\x97?\x84\x9e\xc8\xc45\xc0\r6mzDR9\xc0\xeb\x93\x87\x89\xa4\xfe7\xc0OR\xcc\xe6\xfcJ9\xc0\xc2\xc5v6\xf3\x1e9\xc0\xdb\xfa\xb5\xb9\x94*6\xc0\x9a\xb0Sk\xa8\x848\xc0\xc4|-\xa8\x85I8\xc0Z\xc5fP\x16\xf55\xc0(\xb3\xef\xb1\xeay9\xc0Z\x00\xc7Q%\xd42\xc0\xce2\xbc\xafw\xbd4\xc0\xb4\xb5{\x0c5\xb56\xc0\xf3\xd1%;\x10c3\xc0CL\xa9_\xb2\x969\xc0\xa1v\xdd\xd3\x8e\x868\xc0\xac\x9f\xf2IG\x858\xc0\x8e&U\x07\xc4\xb94\xc0/\xc3\xee\x1e\x99\xab6\xc0j\xbe\xcdp\xf0\x9e8\xc0\x9a\xb0A\xe4:w8\xc0V~8\x9a\xf0W5\xc0\xe9\xf6\x8ae\xd3\xad7\xc0\xc4\xc8a\xad>\xf82\xc0\xea\x8a\xc5_\xda`7\xc0\xac\xeb\x88\xf7+\x874\xc0M\xdb\xe3a\xde\x138\xc0m\xf39<:\x917\xc03X%bJ\xc95\xc0Y\xec\xb9\xcfx\xbd4\xc0\xe1M\x9boQu8\xc0\xe2\x1aZb\xa3\xd98\xc0\x93\xa3\xba\xc07\x8f8\xc0\xb5\xb1B\x8f\x10\xbf7\xc0c4\x08\xce\xe0\xa08\xc0\xf5\x01\xde\x84\x12\xaa8\xc0\xcf\xe7bCup6\xc0\xa6=n\x854\x987\xc0K\x1a\x91\x11\xef\\8\xc0\x06\xdb\xe9Q\xe3@5\xc0\xf3\n\x06;\xaa\x145\xc0l5D\x87\xb2\xfa7\xc0Y\'\xd0\xc9D\xae7\xc0\xb8 \xf1\xa7\x1f\r6\xc0{ez\xdd\xd7\xb37\xc0\xab\xba\xde\xae\xa4c8\xc0H0\x0b\xe0\x10n7\xc0\xb5e\xd2\x95V89\xc0\xeb\xce\x0c\tMQ4\xc0\\K\xaa\xf8C\x055\xc0<\x9dH\xe3\xb8\x8c9\xc0\x07H\x92\xa1c\x075\xc0?\xae\xddu\xa0\xf95\xc0>\xe8\xc8\xdbN\xe67\xc0\xce\xad\x93\x05QP6\xc0\x12\xed\x1c\xc4\xe135\xc0\x98\xed8\x861\x8d6\xc0j\x1a\xb0\xed\x19\'5\xc0\xb3\xc3\x8a\x12\xdd`4\xc0\x92\x9f\xf3\xd2\xef\xf54\xc0\xc0\x18\xc8>\x83+3\xc00\x96\xfb\xff\xb5\xa38\xc0\xa8gZ\xfc)\xe54\xc0\xf0dY\xfa\x90\xfe5\xc0\x81\xe2\xb7\xc3\xae\xf72\xc0\xca\xa9\xac\x06O\xcf4\xc0\xd9\xce;\x84\xf4\xec2\xc0\x81\xc7\xed}3D3\xc0\xbe\xaf_\xe7lC9\xc0Y\xc3\xbd\x19l\xef2\xc0{\xd8w\x8c\x0e\x8b3\xc0z\xc4L \x19\x816\xc0l\xcc\x0b\xb7|\x1d5\xc0>]5&\x13\xe58\xc0hrV[\xb3\x8c3\xc0wY\x1d\xa9n\t5\xc0{\x95\'j\xa2\\5\xc0=\xa2^\xa4\x98i6\xc0u\x99\xa2J\xc0\xa25\xc0\xa5\x17\x1f\xa6\xb3d3\xc0\xad\xcf?\xed\x0eg4\xc0\xe1\xa0\xfe\xe3\xc0\xb78\xc00b$\\\xf3\xac7\xc0\xe3\xdc\x84<v\x086\xc0,\x19*\xe8\x1d\\7\xc0\x10\xf2{\x95\xf8\x8c8\xc0\rw\x8a\x82\xe6F9\xc0h\xaa\x97T!\x887\xc03xa?.\xed6\xc0\x0e\xa6\xbf\xd1\xbcN5\xc0\x0bl\xa7\x83\xc6\x019\xc0k\xc9\nW\x1a\x018\xc0*\xda\xd1\xd2-I5\xc0&b\xe8Gbw8\xc03,\xe9\xf9\x94z7\xc0\xadW\xa8\xd9\xb4\x825\xc0<\x8cT\x11y57\xc0/\xb9\xfe\x8f\x93\xd91\xc07\to\xf4J\x1c1\xc0$\xf7\xb6\xd0(A7\xc0\xe5\xa3I\nR\xac9\xc0\x0c\xa7\xc6\x8cMt4\xc0ho\xf6\xb1O\xeb4\xc0\xf4\x9cc\xa6\xb9u5\xc0\xe1\xb7\x9d\x8b,\xe54\xc0\x8c\x15\xe7G3\xb86\xc0\xafe>%\x93\xaf6\xc0\xb3\xd2\xe6Z\xd7(7\xc0*\x88\xf8\x12\xf3\x965\xc0\x9a\x8c\xc6\x13\x05Z8\xc0\x92\xe3L8\x8c\x1f7\xc0e\xc4\x9d\xb6\x82\x077\xc0\xd8\xcdN\x8e`\x885\xc03\xbf\x89\xc9(\xed4\xc0\x1a\x1e\xberM\xad8\xc0\x97\xb2\x97snR8\xc0b\x9d\xdf\xf2\x8e"5\xc07r\x84{s\x955\xc0\xa1\xf0|x\xa5\x1a6\xc0\x81\x82\xb05\xd3\x9c3\xc0\x96w\x8e\xc7G\xf91\xc0\xa9\x91\xfa\xd8\x9cm4\xc0CdW\x8a\xa2L8\xc0\xd0\xacK\x0c%\xfd4\xc0\rV\xaf\xe0fx6\xc0`b\xdf\xfb\x85h4\xc0\xb0\x00\xe8\x92]\x9a9\xc0\x8b\x15\x88\xd5\xd9T0\xc0\x00b\xb3N\xae\xef8\xc0\xe42I\x98\xca\xeb4\xc0 \x01\xd0Y\x0c)9\xc0[*\xf8\'.\x0e5\xc0\x07\xae\x03\xd8\x80\x172\xc0A\xec\xed\x80\\\x835\xc0i\t\xf2\x92\x0eW4\xc0X\xb8s~^h4\xc0*\x867\xd3A\x814\xc0M\\\xef2\xbc\x7f4\xc0\x835\xb2\xb2\xc4\xff4\xc0x\xcfC\x89\xa8\xe74\xc0`x\x0e\xed\xc8$6\xc0\x80\xfdq\xc9\xe8\xfd5\xc0k!TV\x99d5\xc0n C\xbbFC5\xc0|\xdf\x0f\xb9\xf9\x934\xc0\x99\xdb\x04\xdc\xe5\xb35\xc0f\x1e\xac\x86\x1f\xe58\xc0\'\x8fh6\xd8\x8b7\xc0v\x06r\n\r/5\xc0\xf5\xe1\xb9\xf6\x1725\xc0\x94\xa8\x8f"7\xcd6\xc0\xf6&TZV\'5\xc0\x89\xf20\xbe\xeb15\xc0K$t`\xda\xe94\xc0}\x91\xd2\xb8\xf175\xc0p\xa9\xbd\x9a\xf8\x8b7\xc0@C\xa6\x0b\xe9\x1b6\xc0\xe5\xf1\xaah\x06\xec4\xc0\x94l\xf4\xe3\x1bW6\xc0\t\xc1\xd8\x91\xcf\x876\xc0B\x98\xc9@\xb2\x8b5\xc0\x9c\x8bu\xfd\x93\xa15\xc0\x89\x1dM\xcc\xa5\xef4\xc0\xb3K\xef7U\xe14\xc0lC\xe31\xdd\xe54\xc0\x97\xe2\xc8"\xce\xd34\xc0o\xf2\x94B\xd2\x075\xc0\xfb\xfbK\xe6\x00*5\xc0k\xf3\xf4\x96\x81\x9e2\xc0L\x8f\x8a\x86Kf5\xc0XS-\x86-\xf85\xc0\x95\x10\xac;\x9dB6\xc0\xd76\x7fIWt9\xc0\xc6\xa1\x01\xbe\x80}6\xc0\xdb\x08\xf9\xa1?\x935\xc0g\xd6\x14\xeaf\xb86\xc0\xe0<b\xba\x04Q6\xc0\xba\x0bDK\x85\xa85\xc0\x08\xbe\xb6/i\x925\xc0\xcf\xbaR\xed\x02%5\xc0q`\xd61kR5\xc0F\xd7\xe4\x1aF\x048\xc0c\x97x4\xdd\x8f9\xc0j\xd6A\x11\x9e\xb05\xc0\xe8\xc0\xb4\xfa\xf2\xa06\xc0u_-\xc2O\xc92\xc0\x94\x19\x7f/$35\xc0:\xc7\x1c\xd5\xb3\x8f4\xc0R|N\x02l\xa04\xc0&I\x02\x02\x9b\xc75\xc0y\xf9}\xab\xed\x896\xc0\xdfHV\xc7\xfb\xe25\xc0\xdd\xdc2Z"\xd34\xc0\xb5\x0c\xef\xff\xeb\xc15\xc0o\t\x9c\xd4?\x963\xc0l\xe7\x83\xde\xbaE6\xc0\xab\x9e\x1e\xb0+\xc86\xc0\xee\ry\x87I\xf57\xc0\x1c\xdd\xe8\x0c2\x809\xc0\'\x17v\x82\xf7\x8c4\xc0\x11\xf1F\xc0O\x8e8\xc0"\x80\x8e\xaf\x9f\xb62\xc0!zd}S!7\xc0\x1e\x8e\xda\xdc\x1a83\xc0\'0\xc1\xa1\xf1?6\xc0e\x9a\xc1\xf3\x9d\x809\xc0oV\x8e\xb5/\xf87\xc0\xfa\xe7\xbd\x0cr\x199\xc0\xd5\xc1V\x93\x84m4\xc0N\xe2\xf1P6!6\xc0\xd8\xf6\x1b\x1e\xa3\xcd8\xc0g\x83\xba\x9e\x98Z3\xc0}\xb9\x19\xc1\xd6\xbd7\xc0\'\xaa}hh\xa77\xc0\xd8\xec\xa2\xd3\x15\xdf2\xc0\xc6\'\x0bO5f5\xc0\x8ci\xb2:\xa7\xdf4\xc0\x83?b\xfb\x18\x119\xc0N\xf2\x9c\xb0\xa1\xe43\xc0\x97\xee\xb8\xf9\xb6G6\xc0\xe9\xe9\x12.\x18>3\xc0\xf6\xee\xb5\xb5\x02\x8c7\xc0Tk\xcb\x07~i6\xc0H-\xd2\xdb\xda\xdb6\xc0\x13)\x8f-u\xd86\xc0\x19\x95\xf5\xbaT\xf55\xc0\x9c\xd1\t\x1f\xd4]5\xc0\xeeN\xc0E\xae\xfb7\xc0c\xc9[#\'b5\xc0\x00\x11\x90{(\xa78\xc0\x94$\xab\xb6\xecK3\xc0\x97\xec$\xf1\x96\x0b6\xc0\xe6\xb4\x9c]Z\xac9\xc0\xd0\x81\x99\xfd\x91:5\xc0\xb3\x1b\xecg\xc4\xdf4\xc0\x02N~\xf97\\5\xc0\x9eOb\x98\x17\\3\xc0\xda\xf1\x8a\x11\xd4\x807\xc06!\xf7l\xb3z7\xc0\xd5\xaeY\xdc\xd2\xa55\xc04\xb6\xfc\x8f\x0b\\3\xc0\x89\x95\x8e\x12\x96U3\xc0\x8cR\xc8\x96\r\xc56\xc0z4\xe2\xdd\xc2\xe44\xc0\xf9\x86\xccy603\xc0\n\\\x036#\xf84\xc0\tJ\r\xfeM\x199\xc0\xd6q\x0e1\xa3\x9a4\xc0\xc5\xf1_\xee\r\x9f4\xc0\xc3\xf4\xea\x9at\x126\xc0\xfc\xc8C\x89\xa3\xa54\xc0\xcdI\xa8\xd6\xa9\x038\xc0\x00`\xd5\x83\x7f\x9e4\xc00\xfa\xdc\xd9J\x974\xc0\xc8\xfaf\x04Q55\xc0\x8dN\xdfv.\xaf4\xc0\xd7-\xb5\xbf\xd9V5\xc0x\xeb\x88\xc07\xac4\xc0#w(.\xe3?6\xc0\xab\xbf\xfbj\xb8\xea7\xc0K\x9b\xf1\xd3\xfd\x9b4\xc0\x03\x16\x99\x95\xb0B7\xc0\xde\x01f\xdc\xda\x196\xc0\x0e~\x12\r\x94\xaa4\xc0g\xc6\xdf\x97\xb0p4\xc0\x82\x96\xfe\xdd\xd6W4\xc0\xbc\xf56[(\x129\xc0s\xe3\x95\xa8<\xc08\xc0++2\xde\x8b\x8d8\xc0,\xf3"\xb5\xc1\xe74\xc0k\x08\xa9\xab\xcf\x0b5\xc0\xea1\xcfq^\xac6\xc0\x08\x8e\x91\xa6S86\xc0\xd4\x08hQg\xef5\xc0\x89\xe0QL\x8d\xde4\xc0Z\x8b\xa5\xbd\x1d$6\xc0\'zM\xff\xd5z9\xc0\xcb@E\xe63\xc15\xc0,\x1a\t\xc8\xe0l8\xc0[\x0c\xa3z\xcf\xa34\xc0\xca&\xe6Rc\xcb4\xc0q\xabO\xe4\xeco4\xc0\x1e\xa1\xccKHF5\xc0\xa1\x1b\xd3J$\x007\xc037\x8f\xf9\x97\x015\xc0`\x07W\r\xc5V5\xc0\xca\x8c\xa9\xe1u\xc63\xc0\x8a\xbd\xbf\x17\xcb\x105\xc0\n\x9d\xc8\xbf\xc7?5\xc0\x95)\xd9\x1b\x10\x865\xc0\x9c8\x93\xd7\xa3\xa36\xc0p{Bt\xad\xfc7\xc0u+?\xb0\x0b\xe44\xc0\x0bT\xb6n\xb7\x149\xc0\xd1\x8e7\xf5\xd4\xcb4\xc0\x95\xde\x04\xa5\xd9\x9f9\xc0\\\xc6\x88\x0f\x98\xb54\xc0BbF40\'8\xc0\x9fEB?M\x1f5\xc0(["C\xb5\x178\xc0\xae\xc4\xec\x01\xba\xa53\xc0d\r\x91\xb1P\xe97\xc0\xa68\x94\n\x0e\xdb7\xc0TE,|+\xaf4\xc0+%\xd7Z\x11\xb24\xc0\r\xd2\xfe\xe22\x022\xc0<?\x8c\xadG\xcb3\xc0\xf7Zs0d\xe14\xc0 \xe3\xcd\x85\x18\x974\xc0jzJ\xc3\x8e\xb04\xc0\x13m\xc7\x7f\xf4\x1b5\xc0\xb4\xec\x7f\x93\xd2\xb74\xc0\x91T\xfa\xfe\x0173\xc0\x172Z\x08v\xdd7\xc0\x1a\xb1\x13_\xfa65\xc07\x89\xda\x10\x9cP4\xc0\xa5\x7f\xebfv\xbc7\xc0t\x8cQ6c@5\xc0w\xe9\x87\xa3\xa7\x9a4\xc0\x00#\xe9\xa0T<6\xc0?\xb5\x89p\xcdt5\xc0\x85!6y\xf8\x058\xc0\x88\xd5K\x18\xeb\x045\xc0\x81\xad\xb5\x7fk\x035\xc0\xa0\xed\xba\xc1\x98\xe77\xc0Y\x13\x97M\xcd\xd58\xc0^\xe1e\xab\t\x138\xc0\x9c\xe4\xa7\rS\xd84\xc0Y"{l\xde\xd17\xc0l\xd0\xc7\xd6\xf4-5\xc0?mg\x9e\x84n4\xc0\xa4Wg<\x01\t8\xc0fm\r\xe7v.6\xc0\x1f\xa7#\xe7B\x195\xc0\xea\xe0\xe7\xcf\xff\xa14\xc0ipn\xcf\xcb\x195\xc0\xd2\t\xad\xe7\x19\x026\xc0\xda\xe3\x81*8\xe44\xc0a\x85B\xcb\xbd\x195\xc0\x94.[\xb0\xb1b4\xc0\x93\xe1\'|\xb5`0\xc0\x1a\xa6\xfbUtA3\xc0\xfeLu\xe37\xe74\xc0\x93p\t\xb8\x81\x107\xc0\x142k\xd3\xa7u4\xc0\xaa:yk\xca"6\xc0YU\xb0\xd5\xc4\x025\xc0\xc4`\xc7\xac\x9b\x166\xc0\'\xb8\xa8>\x95\xea4\xc06\x95\xd3Q\xb2e5\xc0n\xcb\r S\n9\xc0\x04\xa5\xb6\xa8t\xe55\xc0\xc5\xd2\x94\xa6dn4\xc0\x02\x97\xa5\xcb\xca\xee7\xc0\x14\xe5\xd4\xc0\x14|5\xc0\\\xd5\x98\xadms5\xc0\xaf\xe9\xdd\xda/25\xc0\x03\x92\x86\xcf\xf2\n9\xc0\xddJ\xe4\x7f\xfc\x823\xc0\x9as\x1e\xf9\xca66\xc0G\xd3oSX\xb68\xc0i\x90z7\x15\xd38\xc0k\x85\xbb|\xa3P3\xc0FC\t\x10".9\xc0\x94\x02S\x89\xbd\xb05\xc0\xdc3\xed\x93C\xb45\xc0\xd9\x9d\xc1R\x9e\xa76\xc0d\xce\xfd\xa5\xccN3\xc09.+\x84\x88\x186\xc0=_09\x0e48\xc0\xd3x\xd3|\xdc\x089\xc0\xe9\x0c\xc9M\xb9\x116\xc0#\x85\xb0\x94\xa6\n5\xc0-\xa1@t\x1d\x8a9\xc0.\x1eH\xe7\xc258\xc0 *\x8f\xd8\x14\xa96\xc0\x8e\x1a\xe1\x1f]\xa16\xc0/f\xa6\xa4\xe6\x9a9\xc0BP1!\x1a\x9c4\xc0\xb0\x97\x9b\xd9\xd0\x0f5\xc0R\xae\x8b\xbd\xd2\xe24\xc0\xf2\x074y\xdf\x085\xc0\x973\xd4\xf0C\r5\xc0\x9b\x9c\xc2\xe1f\xe74\xc0\x027\xf2N,f3\xc07\xbf*;\xba%9\xc0\x9c\xcfT\xdb\xcc\r9\xc0\xf8>\xdd\x11L\xf17\xc0\x04\xd8\xbe\xf7N\x145\xc0^\xcb\xa7\x84)\xcf7\xc0\x86\x88a&\xe6\x179\xc0\xf1\xce\xdcNF\x977\xc0 \t\xa4;\xcb\x0f9\xc0\xcaD\xca\xf7pb3\xc0S\xf7\xce^\xb9\xf67\xc0\x96\xc85\x9a\xdc\xd94\xc0\xf3y\x12\xba\x03\x975\xc0sI\xd9\xbd\xdb\xfc4\xc06\x9cS\xa6&\x089\xc0v\xc5L\x12z\xaf6\xc0\xa4j\xfbT\xd5\x977\xc0u\x86\xdf>\x95\xe44\xc0\xb9\xb2\xaciN\x1d9\xc0\x10\xd4\xa1\xeb\xc0\xb76\xc0\xab\xb9S\xe4[\x165\xc0\t;\x1bL\xd9\x8e6\xc0\xfc.\x81%q\x189\xc0\xc3sm\x1c2s5\xc0s\xa9\xd0\xfb\xf5{6\xc0d\xc08#d\x987\xc0\xfe\xa7h\xf4\x14 5\xc0\xe0\xe0\xb9q\x89\x075\xc0E\xd3\xd7\x93\x1f\xd75\xc0\xe1k\xd9\xeah\xb86\xc0\xcc\x95\xd8f\xec\xeb4\xc0\x88\x98\xd4!L\x8f8\xc0(x\xe1h=\xe42\xc0c\x11\xc0\x1ay\x015\xc0\x94G\xdb\x07~*9\xc0\xd7\'\xe5\r\x1bt6\xc0\xbd\x1e\x9f\xc7\xf0w6\xc0\nc,\x89\x96U6\xc0\xb3\xe6\x89\xdc\xf6\x9d7\xc0\xb7\xf34\x16\nr5\xc0\x9b\x88\x8b\xe4\xd2\x976\xc0\x04Iu\xf3qR6\xc0\xd1\xfe-r"\xf04\xc0\x807/\x93\x9a\xa67\xc0\x90\x7fj\x94u\xac7\xc0q;\x9d,\xc2\xed4\xc0\x89J\xe0\xfaT75\xc0M\x12\xc9\xcdL\x8c8\xc0@\x85y\x1b,k8\xc09>\x15\x03\x97\xa24\xc0\xdf\xe9\x84\xad\xd8\x1d7\xc0\xcb\xdb\x10\xe0\x9bt6\xc0a\xd6\x0f\xfb\x8a65\xc0\x1aT\x93\x11\xfcG6\xc0K\x97\xb1\x8d])5\xc0Q\xc6\x1c\xbb#}6\xc0\x18\x91\xc1\x7fT\x957\xc0\xd1\xf1\xa4:\x0f\x9b8\xc00\x9e3\x9dL\xf65\xc0\xe69\x99\xae\xb4.5\xc0\xf9\xb4sF\xca\x105\xc0\xc1\xd1\x9e\x9f?\x1c5\xc0\x0c\x9c \xaa\xba\xec7\xc0\xbc.9\xdd\x1d\x9b8\xc0\xb9\x12y}n\xe94\xc0\xa1\xe8\x1b\xac\x9b\xc24\xc0(\xc8\xa5\xee\x08\x105\xc0\xb0\xa2\xablv/6\xc0u\x06\x84\x08\xfdU9\xc0\xb1\x1a\xba\x04\x96\x146\xc0);\xc4\xff\xc2A4\xc0"\xe63\xea\x9e 8\xc0\xe7|\xa9\x90Z\xe94\xc0E[\x07#i\x976\xc0\xe1:\x02\xef\xf2 5\xc0+Z\xaa\x8ad\xec7\xc0A\xdc\xb1\xac_\xf67\xc0\x95\xae\xcf\xa8p\xee4\xc0q\x0c\xf9\x89\x84\xe85\xc0|\x949\xc2\xb2\xda8\xc0\x9e\xc0|\x80\xd7\xcf3\xc0\r\x1dH\xcd_\xcb7\xc05\xfcE2\xeb\xe37\xc0\xd1p\xfcA\x96\x036\xc0\x92h\xeaO\xfa\xec7\xc0\xee\x08\x0cB\n\xf67\xc0)\xbcC\xfd\x8e\xd48\xc0\xa7?!\xe8)\x128\xc0\x15!\x0c\x13\xeb\xe67\xc0\xaeU\xe1\xad\x82\xe34\xc0\xe3\x12\xd49B\xba4\xc0/\x17\x92\t\xff\x194\xc0\xee_\xb8\xcbBP8\xc09\xc2\xd9a\x13{8\xc0.\xb1a\xb4\xaa\xea7\xc0*\xfe\'\x84R\xdb6\xc0\xc9\xdd\xe9d\xc6\xb64\xc0.\xe9\x02\xc3\xfc\x8a4\xc0\xfe5;<l~7\xc0\x89+\xc4\xf4\t\x156\xc0X!pOX\xe56\xc0\xf1\xf6%Y\x1c\xcf7\xc0\x15O\x96?\xea\xec7\xc0\x83\xe9\x03\x9d\xed\xd94\xc0?\xd3\xb2\x8by\x0c6\xc0\xd1\xbf\xe8\xce\xf1\x9d7\xc0\xcb\xa8C\xe3q\xd64\xc0\xd0%\xc64 \xe56\xc09\xa6f\x9e\xa4z8\xc0\x05&\x14\x97\x0f.9\xc0.\xdfU\x11\x1c\xee7\xc0w\xe2\x9d\xcd\x97\xec7\xc0\xd7_I\x84G39\xc0j\x9e\x0eh\x11\xf37\xc0\x04R\xe7w\xd5\xe24\xc0}\xeb\xf7\x14z\x936\xc0\x13\xa9!1\xfa\xd07\xc0\x8f\x88\xac<n\x1e6\xc0\\\xc8\xea\x19k\x884\xc0\xaa\'\x83L\xf0I8\xc0\xb1\x96\xb6\x1fB\xca4\xc0\x85\xd7\xbc\xf7\x19j7\xc0\t\xf9-\xa7\xdc\x8c8\xc0V\xf02\xe6\x85\xcd6\xc0\xfa\x03\xb9*\xc8\x947\xc0\xa7\xb0\xd28K\xb44\xc0\x1d\x19\xd9XW\x156\xc0\xe0,y\xf5\x14\xdd7\xc0NX\x01\xb1\x0c\xd87\xc0\xf3a\x19\x8aw\xf87\xc0_\xb88\xaa\xe9\xaf4\xc04A\x89\xb7\x8e\x874\xc0_\xe5\x95O\xe2\x078\xc0\x96\x0c\xbfoD\xbc4\xc0\x8cPw\x96\xb2\xd16\xc0\xf0\x1dM\xac%\xb64\xc0\xaa\x13\x83D\x0b\x086\xc0\xba\xb8\xba\x9d\xa6\x119\xc0\xe1\x10<\x98 \xf87\xc0\xf0\x1d\xd5\xf1\xfa\xdc6\xc0o\xc1\xcbmX\xbc4\xc0\x13M\x1fq\xd0\xe34\xc0M\x96\x07#\x81\xe04\xc0\xa9U\x10S\xc7Q8\xc0hc\xc4\x01:\xa79\xc0:\xf3/:\xab\xe66\xc0\x12\xfa\xf3\x96df3\xc0\xf0$\x83\xc5\x88b4\xc0\x9b\n\x0c\x85v07\xc0_\x8e,\x9cS*7\xc0\x9eB\xe2\x1f\xbc88\xc04Z\xe9s\xb4\x976\xc0\xed\xde\xed\x9e\xd9W8\xc0\xe8<,b\xfc\x993\xc0\xad\x8be\xda\xee\xef4\xc0VNY}\x8aJ8\xc0L\xc3"\x95\x1e\xcf4\xc0\xd7\\\xea\x89\x12D7\xc0\xb5#zM\xd0 5\xc0\xc5\x10\xe9\xe3\xa5\xa54\xc0\xa3\x92y\xcb\xa5e4\xc0oPz\x87j\x9e3\xc0\xcc6\x8d\xb4\'\xa53\xc0t\xcew\xd5\x95O5\xc0\xd9V\xed\x0b\xba\xcd6\xc0\xbc|\xfde\x96\x078\xc0\xe6\x9b\xa7\xb6\xe9T8\xc0\xd76\xe5A4\xe34\xc0\x0c\xbc\'/v\xf97\xc0\xe2h\x17\xebn_3\xc0@|\xce\x80\xae\xe06\xc0,^@D3J7\xc0\x84\xd9*\x9c\xd4\x038\xc0^Pl\x0egU8\xc0!r\x1ei\xcb\x848\xc0-&\x86\xbe\xbfE9\xc0\xc7\x1d\xf2$.\xb13\xc0\x9a0<qd\x856\xc0_\xc2=\xb8\xbc\\8\xc0\xddA\xe33\x17V5\xc0\xe0\xb1\x94\xeb\xdb\x7f7\xc0{\xce\xba\xa1xe3\xc0\xa8\xf9\xc43\xa0M5\xc0\xda\xe5\xf5tcN4\xc0MO\xd1\x932!6\xc0\xd9e\x193\xafb3\xc0\xba\x05h\x1e\x14\x008\xc0\xdaD|\x91\x18%7\xc0\x92\xc6\x1c\xa6\x83\xec4\xc0\\8z9\xba\xf64\xc0\xb2\xad\xf0\x9a<^3\xc0\xe4\xc8.\xc8ii7\xc0\xce\xc29q\x0e\xe38\xc0\xaa\x01n\xa3\xcaD9\xc0MB\xfd\xec{#6\xc0\\\xbejRG\x7f8\xc0\x07\x08t\x8e\x96\xe46\xc0\x86\xa9\xc7\xf2\xf9\xfb6\xc0\xca\xef\xb7\x8c^\xd54\xc0\xf9\xce\x1d\xfaQ\x9a7\xc0\x05\x04\xfaz\n\\3\xc0\xaa_\xa5H:\xad8\xc0\xd1-/KL\x0f6\xc0g\x8fw\x11\xb9@3\xc0gco\xb5F59\xc0\x8b\xc1.\xc7\x18j7\xc0\xf0MQh!87\xc0I\x8cj\xc9\xdff6\xc0\x95\x0c\xe6\xa0\xd1b6\xc0n,O\x93P\x9b5\xc0#[O\xdc%\x1a6\xc0\x8a\x00f\xc7\xa6\x876\xc0\xfb9v\x04\xf2\r9\xc0\xf0\xfa\xda\x03A\x038\xc0\xd5\x9c\xb4\xce\xccs7\xc0\xe4\xec\xd4\xc1\x16\x078\xc0\xbb[\xe1\'\x9067\xc0E\x05\x07X\xf8\x9f6\xc0N\x9a8\xcb\x9e\x957\xc0\x91\xeetC\xc6N8\xc0jZ/nyX8\xc0\xfe\x8f\x05\xcf\xa8a5\xc0C-`\xae\xa6\x025\xc0\xc4*\xae\x8e\xe1B9\xc0\xd0\xbdN\xd2\x9cJ3\xc0O\xfe\xe0\xe9d\x1d5\xc0\xbb\x1e\xd0\\\x81\xfd4\xc0\x8e\xfc\x8e\x15\xd4A3\xc0\xa3),\xf7\x8ad8\xc0\xf7\x190l\x8a\xe98\xc0vg \x13\x8e\xca8\xc0\x1e\xfef/\xf5\xdd4\xc0k\x15\xf1\x04\xf9\x9b7\xc0\xea\xf9\xf8\x19$\x185\xc0\xe9\xcc\r6Hs5\xc0\xf9\xeb\x94}\xaf\x837\xc0\xc9\xa1 \x9ae"5\xc0\xbcQ\xa0\xa5\x99\xc28\xc0\x1a\xd0x!\x1a\x0f5\xc0\xdaSI\x1d\x06b5\xc0\x8d\xc0\xc7\xd4\x1d\x8d3\xc0\x19\xd5I\x91\x97l5\xc0\x13x\xa2\x9b\xf0u5\xc0\xc2\xf5\xe9n\x18\xa86\xc0\x04X\xafO\xbc\xbd8\xc0\x8d\xd5n\xdc\xdaz5\xc0K\xe0\xa0\x14d\x105\xc0\x03\xe1\xc01@o5\xc0Rp5\xf0\xfcr5\xc0\x17Pa\x98\xe0\x827\xc0\x9e\x1c7\x7f\xa3=6\xc0\xef\x838\xa6|L4\xc0\x8f6\xd6\x8b\xdfX9\xc0\x16\xe6\x82V4\x835\xc0T\x83\x10bXT6\xc0\x14\xd6n\xb7;\xb89\xc0\x92\xce\xda\x81\x18X6\xc0\xe1\xb0J\x82 \xd41\xc0\xfe\x11\x8b,\xf226\xc0}\x14$RX\x838\xc0\xecv\xf9\xb6\x85\x1b:\xc0\x1b\xf8K\xd3,(2\xc0\t\x89\x8e\x1e\x0b-6\xc0\xb6w\xae\x87\x82\'5\xc00\x1f\'H\x9c\x835\xc0\xa6\x1d\x06\xe4h,6\xc0\xa1\x93\xde\xa2\xd6\xe94\xc0\xfbyw\x01%x9\xc0\x8b\x1a\xee\xee\xe2\x1c9\xc0h\xc9I\xdd\xd6[0\xc00\xfbp\xbe_\xeb5\xc0\xf7\xae\x04\xc0\x95;5\xc0>\xd0\x02\xf1\xf9\x888\xc0!q\x8d\xdd\xbbW7\xc0B\xa0=v\xab\xf72\xc0\x01\xddfL\x85A7\xc0k\xbcx\x84Uo5\xc0\x8e\xc2?\xcb\xda06\xc0\x9d\x9f\x00\xbc\xf2\xe84\xc0l\x8a*1~D5\xc0)\x8f\x84\x03\xca\xcc9\xc0\x83 \xe7\x06\x1d\xe76\xc09_?\xb7{76\xc0\xf3\xa6\xd0\n\xe7\xa48\xc0\x87\x19\x8e$\xe6\x1a6\xc0%$v)t\xfa5\xc0\n8\x07\xb9!\x055\xc0@\x875\xb0\xfdF5\xc0\\%\x11\x92\xda\xf44\xc0\xf0t\r1\xd7M5\xc0!\xd4)-N\t5\xc0\xa3\xe7\xd2e\xae\xaf5\xc0\xebS\xb4&\t35\xc0\x96\xe1\xc8l\xc455\xc04\xb4\x9b\xe4\x06\xb85\xc0d\xec\x9d\x8b\x86!6\xc0{\xa90ArC5\xc0o\x99\nb\xd6\x065\xc0:\xec\xb4\x0c\x8c<5\xc0\xb9\xb3!Z\xf7?5\xc0\xa3@\xe7\x0fS\x8d8\xc0\x8b\xe7\xf8`&\xfa5\xc0N-+\xa1\xae\x025\xc0(y\xb6h\x8e\x9f8\xc02^\xcfz\xf7*9\xc0\xa5\xcc\xcb\x06\x9b;5\xc0q\x1fx\xff\xcf]-\xc0Wg\xe1\xed\xe5\x948\xc09\xa2\x9d <\x1e5\xc0;\xb1\xf2\xef\x89\xa38\xc0S\xb6+\x11q\x988\xc0\xf8\xd8\xe1\xf0\xc9W5\xc0\xd0t!\xbf\x08\\5\xc0\xab\xfb\xe1\x92\xf1$5\xc08\xd2\xd3\x94.\xa65\xc0;\xa8\x81\xbe\x98\\5\xc0\xb7X,O|\xaf5\xc0c\xda?\x1ax\xe75\xc0?\x81R\xd3\x1fU5\xc0\x8b\xc9\x1a\x0b\x14[5\xc0\x1d4k\xf2\x82\xb16\xc0>\xe8\x90\x99\xf4\xe48\xc0\x81~?\x1au=4\xc0\x8e\x9c*<\x93\xc99\xc0\xbd\xb8&K\xec\x962\xc0k\xf1\x98w\x91\xe06\xc0\xb0\x19\xe4\xf0d\xa87\xc0)\xd5{\xc4\xa2\xab7\xc0\x8c\xda\x08\xd0\x8f\x989\xc0\x06\xb9)b\xdb\xa57\xc0|e\x91aH\xb07\xc0\xdaKk\xbai25\xc0\x94kUh\xee\xa18\xc0c^H\xff\x88\t5\xc0aA\x7f\x99Q)7\xc0\x86,#\x0c\xee\x918\xc0G\x02 \x1ao\xb74\xc0\xe8\xe8HK\x87\x7f8\xc0\xdd\xe0:\x86H>5\xc0\xc2\xad\xff\xc6V\xaf4\xc0L\xd1\xad\xee\x98\xd25\xc0\x04@\x9d\x9d;\xff5\xc0\x951\xe3\xa3CJ5\xc0I\xc0^r\x9e\x908\xc0\x1eD\x06\x03\x82\x9c7\xc0\xfd\xc1\xc6\xae\xd6&5\xc0q2\xa1\xfef\x8c8\xc0\xbd\x8eA3#v9\xc0O[]\x18\x1045\xc0\xd0d*\x16\x98\xb37\xc0l>N\xab\xfd\x8c5\xc0i%\xe0\xed\xaa\x865\xc0\xfa\x10\xcf\x05I^5\xc0\xf34#\xff\x95g5\xc0`\x8d\x05P\xc2\x1e5\xc0\xd6\xa4_)!\xbb5\xc0\xb9A\xe9\x97\xed\n5\xc0\xb9\xe5\x03r\xd2\xa77\xc0\x04\xf0b\xde\xa1*5\xc0\xa4d\xd1YqV5\xc0\xd5\xad\xc2\x030\xad5\xc0l`M|3\xed7\xc0\xb9\xc4\xf5\x82o\x959\xc0^\xa4\x1f\x96\xb7Y4\xc0\xee\xcfQC\x8b%3\xc0Q\x0e~\xe2\xa8\xb35\xc0k!.\xec\xc7\x0b5\xc0\x05p\x8b\xf2\xb6o7\xc0z\xfc\xe7\xf8V\x833\xc0\x9c}d\x88\x19\x9a5\xc0>\xc9\xc7G-R6\xc0RHwe\t\x104\xc0kO\xab\xa8I^6\xc0\xda$mJt\xb57\xc0\xf2\xcb\xbcc\x1d\xfa7\xc0\x9d\x1e\xd2\'R\xa78\xc0GZ\x85^\x92\x9f2\xc0\x14\xbc3\xee\xad\x875\xc0I\xd4fd\x16!7\xc0\x10\x12\xc2\xa4Q\x845\xc0\xd2\x1f\x84\xea\xa7\\5\xc0\xd9`%\x91Y\x106\xc0\xa3\xec^#\x06\xdf4\xc0O\xc2\x93_\xbd\xa15\xc0K~ \xea\xb0\x8c5\xc0\xe6~\xa5;\x1fj6\xc0P\xce\t\x85Q\x166\xc0\x9bLR\xa4\xf5]4\xc0\xbc<\xda\xec*\xfb5\xc0S\xfb\xed0%\xf74\xc0:\xa5\x9a\xccX\xc62\xc0\x8b\xe5\xbf\xf8\xd5\xff7\xc0\xa0\xef\x87\x18\x06\xf87\xc0\x9bT\x10\xa3\xdb\xac5\xc0E8\xd4\xc6\xf8\xa36\xc0\x92=\x87\xde\x00\x176\xc0\xbeA\x85\x8d\xb1\x9f2\xc0\xbf\x9c\x90\xab\xfc\xf26\xc0t"4\xcc\xd6d4\xc0!#A\x82\x0c\x958\xc0:t\xc2\x006-6\xc0b\x8f!\x11m\xa85\xc0\xb3}\xa5\x9c*\xee4\xc0$/\xd3\x85AJ5\xc0A\x9eTb\x90P5\xc0\xf8\x1e\x96\xda^k8\xc0;\x0f\xca\x95\xaa\xa75\xc0\xec\xecn\xb1\xb2\xe94\xc0\xd2\xbd\xcd:YI6\xc0Y\xf9\t\t\x9d\x9b6\xc0\x90\\\xde\x8c\xdbG9\xc0\t\x88h\xc2B\xe56\xc0\x00{\xd5\x9eF\xfd4\xc0Y\x8a%\xa7\xe9\xe55\xc0\x0c\xb9O\xe2\x12\xfb7\xc0\x83\xeb\xb4&0\xb76\xc0\x1b!k\xb5n\x936\xc0\x1b\x06\xb2\xec\x13\xec5\xc03P\xae2\xbe\x966\xc0F\x959\xc8\x9449\xc08\x8b\xf5Z)\n8\xc0\x11o\x1d\xb0v86\xc0\xb6l\x06d\r\xe65\xc0\xc9\xafK\xef\x19\xc75\xc0l\x86\xbc\n\x0b\xbe7\xc0\xff\xc5\xc1j\x0e\x115\xc0\xc5U\x91\x12.\x9d7\xc0\xbae\xd4\xc4[\xd22\xc0*\xaa\x9b\x89\x06\xc13\xc0e\xaa\x97Nt/7\xc0PM\x99\xe4u$9\xc0\xeaOd\xf4)\xc95\xc0\x02\x86\x1b\xa3\xdc~8\xc09^\xea\x8c\xb0K8\xc0\x11\x8a\xe9\xfa\xfb\xd82\xc0\x96\x01M{%\x957\xc0\xdbI\xf5N\xa2\x887\xc0.\x82\xc0U\xf5\xbf5\xc0\x13&k)\xa0\xa75\xc0zc\x0cq\x07>5\xc0\x8c\x1dl\xd0DN5\xc0\x0c\xcf\xc4\x8dWa5\xc0K\x86\xa6\x89q\x1a7\xc0\xa1\x16BJ\xf7B5\xc0\xbdDg\x80|\xd58\xc0\xc2\xd3\xcb%\xcfy6\xc0\xa1\x83=\x9e\xd475\xc0\xc11@D:\xc99\xc02Ja\xa5\xbc\x9b8\xc0\x00%\x0f\x8cv\x978\xc0o\x9cKO\xa5H5\xc0\x19\xf9\x86A\x8d\x844\xc0\x89B\xcd\x13zF5\xc0\x98\xf09\xe0\xfb\xad5\xc0\x89\xf3\xd0-\xd2\xb88\xc0\x1fK\xc4\xa3\x0bP8\xc0\xe9\xf9\x0e\xd4\xb5\xdf9\xc0C\xb9\x02\n]\x955\xc0q\x97\xa1\x15\xb5E5\xc0\xf0\xab\xbf*\xdcH5\xc0W\\\xed\xbfxB5\xc0\xda\xaf\xe1\xef\x89\xb18\xc0\xe6\xa4R\x16\xc1E5\xc00\x94\xe3\xcd\x93\x979\xc0\xfb\xfa<J\xaci9\xc0j\x1cP\x110\xa43\xc0\xa3r B\x82\xc95\xc0}\xf2\xe5c-\xa54\xc0\xcb\x1a7\x11h78\xc0\xe1pJ\xd5\xa7\x135\xc0m6\xc1\xac\xba\x807\xc0:\x99\xb0vJz7\xc0\xf5\xa9c\xef\xd3\x105\xc0\x05N\xaf\x1a\x03\xbe4\xc0\xba\x9d\x02)\x85u6\xc0\xa1s\x96\xee\x9e\x9f4\xc0\xad\xc7#C\xc2\xfb5\xc0\x92-\xc6?\x19\n9\xc0*\xef=\x1e\xb7n6\xc0\xd2o\xf2\xf5x\xb35\xc0$%bG\x99\xdd5\xc0\x11|2M\xb3h5\xc0\xd3E\xb9\xdf\xdc\\4\xc0SL\xd1\x86]\xc86\xc01\xe6&\xbd)\xdf7\xc0\x96\x00+\x81-m4\xc09\x19\x08\x8fw17\xc0@\xc4\x95B\t\x8e7\xc0p\xf9\xe3\x02d\xe13\xc0\\j \xa5\xa1\x966\xc0\xe0\x19\x01\x10\x8a\xe44\xc0\xea^\xc2\xc4\'\xd75\xc0\xab\xeb\xc0\t\x92\xc66\xc0B\xf0xzs\xd74\xc0\x12\x08\x01\xca\xee\x1c9\xc0\xf8Uc\xbcw)7\xc0u\xfcU.\xc2(5\xc0\x93\xc8BE@d5\xc0\xca\xeb\xd3M\xdd=3\xc0]\xd1[>\xc3\xd14\xc0\xe1\xfd\xd2\xde\xf5\x804\xc0\xeeG\xf0\xd6 \x8b6\xc0\\?#\t\xc9\xbf3\xc0\xaey\xe7\xab\x05\xeb6\xc0\xb9\xb9\x94\xf3\x9d\x898\xc0S:\xfeSbp5\xc0\xbd\xf2\xc2\xa8\xd6\x196\xc0\xc4K\xe6J*S5\xc0\xa9R\x85\xfd\xd9\xca6\xc0Y\xf0.t\x94\xb46\xc0\xe9Ib\xac\xd8\xfe7\xc0\xbc +s\\\xc19\xc0s\x8c|\x08\x98\xa45\xc0\xf4\x05\xa2\x1f\x82@6\xc0\x19\x11\x87\x8da\xe14\xc0\x95\xdf,\xd1{\xbc4\xc0-\x8d\xb63I\xc22\xc0\x08\\Z\xdf\x9a\xd82\xc0\xcb\x9e\xbbPC\xf54\xc0-/\xa1H\xe8\'9\xc08\xe2\xf2\x930K8\xc0\xefe\xb1a\xf6\xc65\xc0\xab\x0c\x8e\xd5(|7\xc0\xb1v\xd0\x0b\x0b\xa53\xc0\x97\xed\x1b\xae\x85\xfa7\xc0\x10L\xd5p:\xcb5\xc0\xac[\xfdT&\xb37\xc0\x0f\xef\x87\xb6h\xa64\xc0:\x8f\x7f\x9b\xc9\xd46\xc0\xfc\x156\x99\x06e9\xc0\xd1\xe0i*\xe2\xd13\xc0\xec\xc2%\x7fQ\xf85\xc0|\x9a\xcc\xa2\xcf\x0e6\xc0\xb4yV\x02+,4\xc0lJW\'G\xc94\xc0\x14\x86\xc2G\x98:5\xc0$E|\xc7?\xc14\xc0 \x8c=\xc7\x18)5\xc0e~X\x81\xc0\xcf6\xc0\r\xcf%\xa7\x91 6\xc0f(\xdb\xac~\xd38\xc0F\x00\xa9\xa8\xfe\xfc5\xc0\xf6XT)%\xb57\xc0\x8f,\\Q^\xe24\xc0\xa3\xc4\x98\xbdm\xcd8\xc0\xa4\xff\xffL\x87\xc98\xc0cN\xba\xed\xc2i8\xc0\xa2`E \xf1g3\xc0\xa1\xb7\xe2\x0bv\x0f5\xc0;\'H_\x88\x898\xc0\x06<%\xa9e\x973\xc0\x03\xf8\xc8\r\xa3\x0c5\xc0y\xe1\xc0\x9e^\xf46\xc0\xc4\x0c\xe0Y\r\xb76\xc0\xc7\x15o"?\xde4\xc0\xd7;$\xf5\xe2\x9a8\xc0.\xbe\xa5\x1bT\x139\xc0$o\n\xc1\x9f\xd19\xc0\xe5@\xba\x15:)5\xc0\xf6(\xd4\x80c\xc86\xc0]\xbc\xba9J\xbf4\xc0\xde\x90\x8b6\x13\xc57\xc0A\xbc\x80\xad\xb6\xaa9\xc0\x89#\xd0\xa4\xb1\xe55\xc0r\xb5V\xe7@\xfa5\xc0i(\xa6\'\xb6\xe15\xc0\xd4\x1ce\xf2\xa5O6\xc0\x114B\xb8]#7\xc02\xf7\xc3\x0cPE6\xc0\xf2\xfd\xb8\xe6\x90\xe54\xc0r\xf7\x83{\xc8\xd23\xc0\x07v\x99\x0e\x10\xfb6\xc0\xa5\xe8,\x94\xad\x9d7\xc0v\xfbu\xc9\xaeI6\xc0nFLI\xdak6\xc0}\xbc<\x1ce\xd65\xc0\xdf\xa2>\xdf\x9f\xd94\xc0+\xb5\x0c\xb6\xc2\x8b7\xc0L\xbd2\xb9V#7\xc0\x0b\x83z\x03iN8\xc0r\x86\xf5#\xd9C5\xc03\xbf\x84\x93\xb8\x075\xc0*>[U\xb2]5\xc0\x8d\xb3\xa3\xbay96\xc0z\x02S+\x1b\x0e7\xc0\xdb[\x1dLv\x125\xc0~\x96\x97\xb9\xf7\xd32\xc0\x8dv\x9a\xa4\x03\x958\xc0\xc2\xd05xn\xec5\xc0s\xfe\x11\x9c\n29\xc0\x16E\x82\xe2\xf1a4\xc0\x10tjO\x1f\xa87\xc0\x18\x0b\xf1\x1a\xeb\x066\xc06&Bl\xe5\xfe4\xc0\xfc\x96\x84<\x9b\xec4\xc0]\xe1\x1c\x80<\x887\xc0!\xde\x7f9\x89\x156\xc0\xc8\xc5\xb4\xdf\x01\x1c6\xc0\xff\x81\xa8J\xfb\xcb3\xc0\x83\xfd\\\xc5\xfc\x035\xc0\x03O\xa84v\xf98\xc0\x02r\x89\xa7\x19\xc72\xc0\x12^\xca\xbcD\xdd7\xc0d\x14\xf7\xb8\x83\x8d7\xc0\xb2\xe5^\xb7\x05\xd13\xc0_\x0c\x9f/\xe9\x135\xc0P\x9bV\xa3\xa1l8\xc0\x05f\xae\x06\xf2\xf88\xc0\xdb\xe9MP736\xc0\x97\xf0M.UE4\xc03\xd9$j\x85\xbf4\xc08E&\x81\xde\xfb7\xc0\xec\xb6;\xc1\x9d\xd02\xc0\xbe\xd5,\xee\xe1\x028\xc0\xac"0\xaau\xd97\xc0[A\xa9\x85(E6\xc0;\xe7\xb3\xf6\xa8&9\xc0\x87|\x15J\xa2!3\xc0\xb6\xad\x16-A\x1f7\xc0\x93\xf8j\x86\xb0\xdf6\xc0\xe2$\xc0\xc1\xf775\xc0\t9\xc3\xf2\xd7\xdf5\xc0<!p\xf1(\x9f6\xc0t\xfd\xe2u\x08]3\xc0\x04u\xe9\x01\xea\r5\xc0\xdc\xfc\x0b\t\xa7F5\xc0kS\x94\x03\xb9\xc62\xc0\xbap\x17\xf1u\xe85\xc0u\x98\xa0\x0c\\\xef5\xc0\xa7\xf0\x08\xc8B\x826\xc0\xda\x88\xad-\x06\x933\xc0\x1f\xec\xe7\x8b\xe6\xb88\xc0\x91O(VG\xdb5\xc0s\xb9j\x1e\x97(5\xc0\xf1g\xf6OX\xb46\xc0\xa3\x9d\xe6\xb2\xd0\x085\xc0\xcc\x13\x1e\x02\xf7\xb17\xc0l\xda\x17\xec\x8eY5\xc0\x12\\|:\xc2j9\xc0-\x1f\xe9\xa3\x0547\xc0\x12\xff\x0e\t8\xa36\xc0\xc9\xd1\x07\x83{\xca2\xc01\xc7\xcd\xfbv\xd04\xc0\x9b\xfdY\x88\x93\xa03\xc0(j\xdaK;\xfa8\xc0S\xf8\x930\x12\xc15\xc0\xae=)\xfb\x94\xbf5\xc0\x08/9\x0f\x13\xcf6\xc0\x98\x13\xa8\xbd\x1e\xe24\xc0APY\xac\xd7Y6\xc0$N\xd5O<\x0c5\xc0$gVl\x97\xbc4\xc0s\xacEsF\xf87\xc0On=\x87\x03\xcf5\xc0\xb8\xb5\x0b\xdfQ\x906\xc0p\x9c\xd2N\x1d\xc15\xc0w\xf2\x80\xb6\x0c\xad8\xc0\x10\xaf\rP\xedo4\xc0\xfaK"jw\xcd5\xc0\xf1\x944#<\x973\xc07>\x90\xb3M\x878\xc0\xc6^\xec0 \xa08\xc0t\x98\x06\x7f\xbe\xde5\xc0u\x88\x97\xc4\x96\x9d4\xc06~i\tc\x008\xc0a\xd9\xcd\x91\xcfI5\xc0~p<8\xaeY8\xc0\xdc\x8b\xb1qQ\xf67\xc0\xb0\x9c\xf4T"\xd64\xc0\x0c\\BH\xa7\xdc8\xc0U\xdc\xbbB]\xdc6\xc0\xfa\x89\x9f\x82\xd7\xea5\xc0\xb5^\xd8\x1fe\xff5\xc0]a\x7f\xc3\xc3 6\xc0\xda\xcd\x07\xdb\xb0G8\xc0.\x1e\x16\x91\xde\xe35\xc0F\xbf\xba.*\x9b8\xc0\xffBI\x19\x05\xaf3\xc0\xd3\xf5\x88\xd9FX4\xc0\x17\xe1\xd3\xd8JN7\xc0wef9(\x019\xc0Q\xd8\xb7$\x82|8\xc0\xcb\xf4\xb0\x91\xeb\xac6\xc0{\xdb\xf9\xbe<\x0f7\xc0x(t\xf2B\xa84\xc0Z\n7\x9a\x93\xdf4\xc0\xf6\xc5\xa1\xb8:\x9e3\xc0\x1eRm\xab\xf5\x9b4\xc0\xb7\xdd>\xc51\x008\xc0\x88o\xc9<\xf3\xb48\xc0\x0e\xb7@\xba\xb7I5\xc0\xa5\x0fF\nW\xf24\xc0V\xd8\x83\xdee\x019\xc0\x03*\x0b^\xff\x9b4\xc0g\xd7\t\x98\xd0`5\xc0\'\x92\x12\'\xb9\xd87\xc0G\x8c\x8f&\xb4\xea4\xc0\xec\xbd\xbcQ?}9\xc0)s2\x16df5\xc0\xde\x10d\x9cD\xe67\xc0\xe8\xc3\xc3JSC5\xc0\x08%\xeeG\x0c\xab4\xc0\xc5Q+=\xac\x1d3\xc0\x14\xe69\x1a\xcbf6\xc0/\x15\xdc\xb3\x9a\xae4\xc0W\xb1"\xdb\xf4\xdd7\xc0\xb7H%\x930\xf02\xc0>\xe2\x87\xf25W5\xc0\xd6B\xcb\xe8\x84\xd55\xc0mh\x9b\xbc\x8dI9\xc0\xcbs\n5\xf6\x974\xc0xg&\xffl\x825\xc0\x1c\xe9\x16j\x8a\x816\xc0\xd2T\x85\xab\xb2\xb19\xc04\x1aO\x16\x9637\xc0D\x15,\xa3J@5\xc0\xa0"\xc3e\x1e.5\xc0P\xb0\xf7~\x81\x946\xc0 3\xaet\xf734\xc0b\xb8E\x8a\xc3\xf21\xc0\xa4\x82_\xa1_\xe18\xc0\xa6\x99\xd5*\xfe\xd87\xc0\x17\xc4\x8c\xb3\x9f\x1c5\xc0C\xb60<W\xc06\xc0\x00\x92^7r\xfb7\xc09\x9a\xe4|\x92\x8d3\xc0gp\xe3?kR5\xc0q\x01\xd4\xdf\x91\x8a6\xc0_\'\xd3\xd3\x8a\x849\xc0\xb1\xe5~JY06\xc0#\x8e0\x82\xf6]5\xc0\x1e\xf84b\xda#6\xc0\xedI\xf7\x0cu\xfa6\xc0\xfe\xabSr"+5\xc0G\xe2\xa6\x9a:X4\xc0\x9b\xbb\xe6\xa2\xdb\n6\xc0\xc3\xb0;\xd6XH5\xc0\xcaE\xe9\x00\x9a"5\xc0\x8b\xbdbLw\xe03\xc0!\xff\xb4\xce^\xa71\xc0\xce\xfe\xad\xce\xc1\x197\xc0\x91)\xe4\xdc|}9\xc0\xc1[\x1c\xf3v\x054\xc0h\xc9\xc1:}o4\xc0G\xa2\xc9\x1eF\xf34\xc0\x05\x9a\xf9\x83\xbb\xae3\xc0\x17\r\xf7$\xab\x165\xc0U\x80\x80\x1c\xaa05\xc0^\xf8\xf77N\xe64\xc0\x15\xd9M\xe4\x82\xbd5\xc0^\xaa\xaaC7m9\xc0W\xba\xf4cl\xe03\xc04\x02\xabm\xa4\n4\xc0q\x89GW\x14\x174\xc09\xc2t\x08\xc2\x9b8\xc0\xee\xa0\x9e\xfago3\xc0\x8f\xa3Y\x0e|U5\xc0.\xe9\xb8\xfc\xd2\x8a5\xc0\xa2\xd0\xda\xac\xb8\xe63\xc0Z\xa8`\xf6\x15J7\xc0)\x89 ,q\xc78\xc0\xb1"e\xef\xe6\xab9\xc05N\xb3/\xf3|5\xc0\x85~?<nX5\xc0ZS\xbbD3\xa25\xc0\xf0\x0cTu\xb4\xde6\xc0I\xb8\x1e\x12C\xc86\xc0\x9c\xc7q\x1c\x86\x017\xc00hJ\x92\x93\xb74\xc0\xcf\x0c[2\xc5\xaa4\xc0\x02e9W5]6\xc06\x9b\xc2\x1e\xea45\xc0\x86G\x14\x0ep\x848\xc0\xc7}\x85\x92u\xfa4\xc0\r\x85\xccd\x18`7\xc0- c\x9b K9\xc0Yf\x98\xf2a\xd38\xc0q\xae\x93\x16\x9ca5\xc0\xff\xa6\xc7\xcc\x7f\x1d7\xc0\xbe\xf8\xe9$@+5\xc0\x99\x8a1\xfc\xf6=5\xc0\x9a\'\xaf[\x14\xab8\xc05\xe5\xe1I\xb8\xa17\xc0Ep\xaf\xc1\xef\x015\xc0|\x0f\x05\xfc\xdd 6\xc0O*de1\x8c3\xc0Y\xa2\x93!;\xb65\xc0\xd5r|2Y\x137\xc06\xc9h\x19\xda\x8a7\xc0T\x0cey\x10l8\xc0\r\x86\xa2I>[5\xc0\x17q\xe5)[\x955\xc0X\xcc\x7f\xd39\xee2\xc0\xdf\xa8\xedhN\x864\xc0\xa0\x12\xf3:\xf2\x8c9\xc0\x00R\x94\xac\xce54\xc0\xb69\x9dg\x8eU5\xc0\xcc\xbf3[\x12=8\xc0PEA\xec\x90\xda5\xc0\xc7(\x06\x1f\x98r5\xc0_\xe4l\xc4\x98l5\xc0S\xfd\xc7/\xe2R8\xc0\xd5\xa0\xdf\x91X\x083\xc0 \xd2/[v\xe44\xc0\xa1\xf3\xf2\xccN\xd18\xc0\xde\x98\xc5\x88\xbc\xc59\xc0\x86\x8cq\xf0\xac\x016\xc0\xf2\xe8@\xbb{}5\xc0\xff\xfbs\xcd\xfa\xc62\xc0F=\x90\x1c\tz7\xc0\xb7\x0e\x16\xca\x7f08\xc0\x97\xebW\xdd\xc7\x863\xc0S_]\x06\x1fs9\xc0\xbb\xdd\xa9\xfd\xe0c8\xc0&\xd1\xab\xa7\xd7\x9b9\xc0\xc4]V\xdb\xb2\xea7\xc0\xc0\xd7EV#65\xc0\xfcWr\xcdi\xe94\xc0\x04\xb5\x11\xeff\x1e8\xc0\xcb\xa7\\\xc6\x14P4\xc0e\x1c\xf8\x93\x91\x975\xc0Mj"\xa2%\xd34\xc0\x0f\x8cfh\x11\xda8\xc0\xf1\x95\xb6\x827\x839\xc0\xece|\x1b\xe3\xa26\xc0#\xbf&G\xfd\x0b5\xc0#\xd2\xff\x07]E6\xc0\xb1\xf43$\x85\x049\xc0\x03\xb3\x82K.;5\xc0h\xc5B\xf5\xf2\xcc7\xc0Q\x06\x15`~\xd09\xc0\xff%Y\x9d\xba\\7\xc0_\x95\x17\xa0\xe0\x115\xc0`\xda\xea\x94\xefb5\xc0\xc1\x83;\x0e\xdbs7\xc0.V\xfa\xa9o\x943\xc0\x96\x85\xc3<\xed\x879\xc0\xbf_V>\x9808\xc0\x83\xa4\x87\x81\xceF5\xc09\xf8\x00\xc8c?5\xc0E\xeb\xed\xfa\xaf\xfc4\xc0\xe0\x15q1&\xc76\xc0\x13@\xbf\xb83\x144\xc0\xa4\xb4M\xf5@\xf56\xc0r\x0eYl\x91\xb69\xc0\x1c\xfa\x82\x9b\xc5\x893\xc0\x1d\'@\xbe*F9\xc0\xf4$\xca\xa2\xdc\xed6\xc0a\xd6\xaf\x00\x16\xdd7\xc0\xf2,+\x89nE6\xc0{\x0f\xc4\x88\x0ec6\xc0&H\xb3\x98\x88\x0e9\xc0=\xf8\xb3\rk\xbb5\xc0\xa0U\xbaD\xaf\xe74\xc0\xb5\xf5\x07\xf4\x8eY0\xc0\xe4xc\xcf|w4\xc0}\xb6\x01\x89\x9b\xab4\xc0\xd7\xdc&r\xba{7\xc0\xc6I\xe1\x08\xa5[7\xc0/,\xdf\xa2\xcf\xb35\xc0c\xf6\xeb\xb4\xb3\xa53\xc0\x8c\xb0\xf0\x949\xde4\xc0\xb4\x8f\x8d\x8c\xffR6\xc0\x18\xf5o\x91e\x069\xc0wG\xcd\x1d\xa7q3\xc0\x9d\x0fj2W[0\xc0O.\xf3?\xf7\x944\xc0\xc7]\x80\x99\xfes4\xc0\x95H\x0f\\\xcc\xd81\xc0!\x15\x8eg.\n6\xc0#z"\xb9@\x119\xc0\x8f[S\x92\xb4\x1f5\xc0t-\x0e/\xd4\x0f5\xc0"\xf3\x0b\xa1\x1c\t6\xc0\xb1\x02\xe8\xc5c\xe35\xc0\x18&\xf6\xe6[\xc77\xc0\n\x93.xV\xba4\xc0\x04X\xfd\x9a\xbb\xf84\xc0\xf9C\x90q\xc0z9\xc0X\'<7\r\xf05\xc0\x88\xbc\xf5?u\x1e7\xc0\x10\xd3\x94\xed\x85\x879\xc0g\x82h\xcdFR3\xc0m\xeaQ\xefpF8\xc0\x14D\x8e\xd9\xe8?3\xc0\x16F\x84F \xc68\xc0\xb6\x03\x0c\xeb\x07\xa48\xc0\xa3){\xc5\xb4@8\xc0\xc1\x99\xcb\xf7u\x1c7\xc0XZB&\xe3\xaf3\xc0\x95\x15x3R\xbc6\xc0:\xd1\xcf[\x02\xc27\xc0L\\ey\x1e\xac8\xc0q\x8f\x17\xfc\x94M9\xc0\x97\xde\xa0{\xc4J9\xc0\x90|\x80\xbd9N3\xc0\xf3x\xf4\x87\'M3\xc0\xd1\xdb\xf0t\xf2Y5\xc0\xd4\xe1\x91\x8f\x0b\xbe3\xc0\x18%\x15\x04\xbcB5\xc0\x9d3\xcfG\x80K4\xc0\xbd\x8c\xb58"s4\xc0\n\'\xe3y5 6\xc0W\x7f4]w\xfd5\xc0\xca\xfa@5)\x036\xc0\x03\xb7E\xf6x\x0f5\xc0\x83$\xde1>\x1c7\xc0B*;\xf6@\xab4\xc0\xc1\x9b\xb1\xd8\xa4\x7f6\xc0\xc89\x1e\xba\xef\x8d7\xc0\xebE\xdc\xa4}\x877\xc0c>\xa1\xe9\xa9\x1e8\xc0\xc6\xa1\x01]\xbf\xbb5\xc0U\xae\x9d|\xe2\xe07\xc0\xc6\xf0\xd63\xacf7\xc0\x82\xde@\x97\xe4{6\xc0e\x94\x88\xf7\x92\xae5\xc0\xe6j\xdf.y,4\xc0\xb2\x8d\xf7\x13\xec\x187\xc0\x1a\x9e\xd7\xf1\xfe\xa43\xc0\xda\x06!\xbb\xca\x8b5\xc0\x1b\x01\xea\x07\x13\xb76\xc0~=\x14\x96\xb5/5\xc0\xd1|\x8b\xf1\x0c\t7\xc0\xc8#\xb24\x10,7\xc0I \xd2\xe62\x8a8\xc0\xbdo\x06Fw\x108\xc0\xcaq\xe0+\xc9\xba5\xc0\x91}2b\t\xb85\xc0\x87\xabb\xc1\xfcv8\xc0\xa2i+`\xbd\x1d5\xc0QHU\xb3\xcaK8\xc0\xf5\xa1b\xc0\n\x059\xc04\x03\xdf`{\xb16\xc0\xc2\x04\x1efzi6\xc0"Z\x1d\xffC\x048\xc0^\xe7\xb8\x14\x8em3\xc0\x9d8\x81}\x88?8\xc0\x86\xae,|Y\'6\xc0svC\x96/[3\xc0-\n\xec\x85.\xe43\xc0#\x86Z\xfa\x0f+6\xc0(\xe3o\x9eu\xe74\xc0.\x013\x02\x97\x8a5\xc0d\xb7\xe5\xd0\x02\x119\xc0GI\xe9\x89n=9\xc0"5\x95\xac\xbd\xac4\xc0\x9f\x99F\x00\x16g3\xc0l\xf5\xbe{\x99\xef4\xc0\xad\xd0~P\xb9\xbe5\xc06\xd5\xe9s\x14<4\xc0\x96\xe1\x1c\xb9\xbc\xe54\xc0\xfb*\x9d\x9fe\x0e9\xc01\xec&\xb4\x83]7\xc0\xf1\xcc\xd8\x11\xdb\x114\xc0\x85\xbc\x06\xf4D\x193\xc0Y\xc1\x8c*\xd0\xba4\xc0\xb4\xd9\x9f\x07Q\xff4\xc0n\xfa\x07\xdes\xd86\xc0\xe3\x18I\xe8\x81.9\xc0\x80a\x19v\xe9\xcc5\xc0b\xe6\xef\x0c`\xf75\xc0p\x8eI\xb4\x86C4\xc0\xe6\xe8\x94\x98\x1c;5\xc0\xb4O\xa7\xf6\xa6\x874\xc0:\x19\xd3;-\xb36\xc0\x0cV\xa3&\x92\xaa7\xc0\x0f\x11A\x90[15\xc0V\xb8\x97\xd4F\xfe7\xc0\x02r \rE\xe85\xc0\x0b7x\xc9\x89\x076\xc0\xca\xc2\xc5i\n\xfe6\xc0\xb9\r\xc5\x02K\x954\xc0\x89v\xda\xa8\t\'5\xc0\x90a\x8aVR\xaf5\xc0\xcao\xcb\x0f\xca85\xc0S\x93\x10\xa7\xff\x038\xc0\x0fI"\xaa\xca\xbf5\xc0\xea@\xeaH\xd0\xfe7\xc0\xcc\xb7;\xf1J\xf46\xc0\x0cpH\x01\'\x994\xc01J\xa2\xd5\xe3Q0\xc0%P\xdb\xadH\x106\xc05\xa6g\x95\x01\xec2\xc0\xbb\xf5w\x9fR\x818\xc0/\x1fQ\x0fjx9\xc0:\x12\xb4\n\xb8\xfe2\xc0\xb7\xd2R \x19\x816\xc0,\xf3\xd8\x85\x96\xbe9\xc0\xa9\x85\x0c\xbaB\x1f9\xc0\x12n 3\xb685\xc0\xf29Mo\xd5Q6\xc0\xe9o\x8bn\xbeQ4\xc0g\xa2\xf1\x8a\xbd\x036\xc0\x0f\x89\xa5\xa7\x94\xae8\xc0E\x17\xf9 \xc5R7\xc0\xc34\xdb\x04\xc3#5\xc0\x91\x94\xab\xa2\xba\xf92\xc0#\x12G\xfb)\xca4\xc0\xddu&ib\xc08\xc0\xab\x0el\x8e\xeb\x065\xc0\xf1%\xebd\xff\xc28\xc0\xc4.\x80\xb0s\x8e4\xc0\xbd\x8c|\xa3fZ6\xc0=\x00\xf41\x87\xe98\xc0\xc9\xc3K\xc8\xa9\xdb2\xc0\x04\x9b\x90m\x00\x894\xc0\xfeZp\xb8\\\x998\xc0\x1bb\xb5\x90r\x8f6\xc0\xc0\xa8\xa3ll\xf54\xc0\xee\xb6\xd9\x9cR\x146\xc0\x8e\xf20v\xa0\xf37\xc0O\xce[\x93\x1do7\xc0@\xb2\x97\x85\x9a\x969\xc0Z]\xb0O\xeb\xa68\xc0\x9fm\x06\x05\xfa\x915\xc0\xa3%\xdf\x1b\x11\x957\xc0\xae\xc2\xbd\x9b\x12\xe34\xc0j5\xd7\t\'b6\xc0\xc7\xad%\xb7.\xe51\xc0\nz\xde\xd6\xa7\xc76\xc0\xcf\xe8\xda\xb5\x87\xf39\xc0\x8d$(\x7f\xd4k7\xc0\xc2\xbd\x951\xcf\xb47\xc0\xf8H\xd5\xa6\xe6y5\xc0%G\xe8iL\x137\xc0\'\x97\xa7iHH4\xc0\xaab>\x9d\xca\xa06\xc0\x84\x12\xca`\xf6\x197\xc0/\xf3\x8b\x07\xb1\xec9\xc0\xa4\xc9\x82h\xd235\xc0.\xb5\xccuS55\xc0\xdcl\xa5c:\xed2\xc0x\x8a`.\xae\x8b7\xc0\xa3\x88\x0f\x9b\x8ao6\xc0*\xd8\xfd\xec`&8\xc0\xfb\xb5\xaeK&r5\xc0v@\xff\xa3U\xe83\xc0\xc8\x03(\xe9\xa6\xc95\xc00wiC\xbe\xd76\xc0\xe5_4h\xf9\xf38\xc0\x9a0:\x17\xf5\xdd4\xc0\xf3\x8d\xe4\xdcb\xee4\xc0\xc1W\xf8\x82g\xe84\xc0\xea\xc5\xfd\x1c\xd4\x013\xc02\x8a]\xc5\x92l8\xc0&e\xd4\xff4i5\xc0\x80\x0bY\x05j\x858\xc0\xdf\xe9\xe2,\xa7\xc84\xc0B\xcaP\x87\x0cF8\xc0\r\x9e\x1c\xd4\xdcr5\xc0Ai\x17\xedh\xc46\xc0\xfb\xbd\xc1\xcf\xfc\xe93\xc0]\xea$\xa1M%3\xc0\xc2\xfa\xed)\xda>4\xc0US\xeb\xc2\x95\xe88\xc0\'t\xbc\xf6\x0c\xcb3\xc0\xf3Rl\x8e9\x165\xc0\x95\xfc\x02\xbb3C5\xc0\x93:,\xefPw8\xc0\xac\x1d\xd6V,i6\xc0\xa32s@W\xb14\xc0\x8b\xbfT\x88\xb0\xb25\xc0\xe8\x873e\xa2O6\xc0y\xbdH/4$5\xc0\n>G\xd6\xa1\x9e4\xc0)\xf5\xbe\x8f\x85\x9b5\xc0\x96\xc9\xe9\x81\x17\xbc7\xc0\n\x98\xccT\x1d:6\xc0&\x8f\x1e\xffB]6\xc0U\xeb\x8a\xa8~"5\xc0\'\xe8\x9a\x93\xc0\x1d5\xc0xT\xe9\x01\xf1\x199\xc0M\x1c\xb9\nG\xe95\xc0\xe2{\xa0N"\xad6\xc0_\xe3\xd5\xe1\xfa`4\xc0\xbd\x9bx5M15\xc0\xa4\xa9\xf7\xa7a\x168\xc0\xcd\xc8\x9e$sh6\xc0\x15\xbcZ\xa5\xb9\xe26\xc0x\xe7\xc5\xb0a\r7\xc0\x9b\x90d\x88\xbf\xae4\xc0\x9d0p\xf8\x10\xcc6\xc0\x03\xa5qo\xb5\x1d8\xc0[\xfc\nIt\xd64\xc0\xbd9R)\xa4O9\xc0\xc8fX\xb5a\\3\xc0o\xb0\xd4z\xc0[4\xc0\xf1\xbc\x7f}!Y7\xc0a\x81F\xab\x1c\xb06\xc0\xf5d\x9a\xa7\xf4H7\xc0H\xda\x16\x12\xd2\x844\xc0\xdf\xf0\x87\x1dg\xfb4\xc0\x1f\xd4\xfcq\xddb7\xc0\x14p\xee\xe0\x82~3\xc0\xcf\x08F\x1d,\xdc8\xc0]\xe1\x00\xe9\xa5\xb67\xc0j\xae\rn$\x917\xc0\xa6Q\xcf0J\xae8\xc0}~\xc5\x97\xb6\xcf6\xc0\xc6\x0fjm-\xa48\xc0\xbe\x10\xdbA\x01\xe27\xc0\xbfNeO\x07r6\xc0~a\x8a\xf7\xb367\xc0\xbeZ7\x90\xe3\x9d4\xc0\x14f8\xd3^\x1d5\xc0pt\xc4!\xc9\xaa9\xc0&\xa8\x10\xbd:\x9b4\xc0\xcd\xc1\x0b\xb9Al6\xc0B\x87\xbc[\xa8\xbb4\xc0\xc3\xb8\xe2\xc1\xdf\x048\xc0\t$\xb7\xc9A\xb05\xc0j\\\x88\xb3*\xd37\xc0\x94\x0f\x13\xc2\xd8)6\xc0\x1a\xb7\xec\r\x7f\xc54\xc0\xb5B\xa4\xa8\xc4>7\xc0\xc9\xc6\\\x95\xfev6\xc0\xb7@\xab#\xd2\x187\xc0\x02J\x9f\r\x00\x938\xc0d\xa7\xeb\x81\xd8\xbd4\xc0\xf92\xc2\x105\xca3\xc0\x88\x9b\x198\x02W9\xc0\xbd\xac\x11G\x18\xd46\xc0\x0c\xe7\xe3\x99\xbd&5\xc0\x1f\xf9\x8a\xfe>\xbd4\xc0\xe0l\x84h\xb1\x068\xc0\xca~7\x01<\xe11\xc0\x92WL\xd6\xfa\xb96\xc0}0G\x96\xaf\xa36\xc0O\xf1\xbb\xb7\xd6\xc24\xc0\x16<\x913\x17-5\xc0\x14U\t\xbc\xc5y9\xc0\xf9\xbf\xe5\x95`\xbc8\xc0\xc6,\x98\x01\xc5[5\xc0\xf3\x03!\x1a\xb1k6\xc0\xd8<\xb9\x7f\xb3G5\xc0\xfeP\xbe\xd1\x93\xac3\xc07\xe55\xea\x18\xf83\xc0\n\x11n\rfR4\xc0\xc1\xcc\x11\x8b2\'6\xc0\x96\xe3\xe0k\'\xe27\xc0\xab\x06\xc2$\x87D9\xc0\xc8\x03\xc6\xc8\x83\x966\xc0\x7f\xf6\xa8ZM\xdf6\xc0\xd7`\xef\x8c\x85\xee4\xc0l\x87 Uk 8\xc0vw\xd2\x10su4\xc0\xbbt\xf2\xb8\xe8D9\xc0\xd2\x1f\x9a6\xe6j3\xc02~\x8d\x14V\xaf4\xc0\x86r\x9d\x83\xff\xd22\xc0\xc4F!\x14@g3\xc0"e\x15\x04k\xf05\xc0\x80s/\xaa_v4\xc0@X\xee\x8c\x08\t8\xc0\xae\xa3Z\xc2\xb7[6\xc0%\x8a\xefM\xa4U4\xc08\xf9\xbco\xc8\x876\xc0k\xe2\xca\xf1\'n4\xc0\x96\xd2\x00\x8a-\xe58\xc0\x96\xb3\xfc\xc8\xfa\xd46\xc0\x96\xbc\xe6-\xcb\x935\xc0\xb3w\xa8\x1d\xe3\xee8\xc0\xd4\xc3\x8eF\x13\xe08\xc0\xafQ\xe7\xcb<\xd78\xc0\xb5\xf9\t^\xdc&7\xc0\xf1\xe0\x0b\xb7@V7\xc0\x7fhq~\xbe\xab4\xc0\xcb\xd3\xec\xbb\xd3\xae4\xc0z\x0c\x8c\x8f~!7\xc0\xec\x87\xba\xa0\x84\x1a3\xc0\x1eO\xef\x8c}D6\xc01\xe2"\x9b\x89]4\xc0\xe9d\x82\xcdX\xc06\xc0\xdb\x81\xe2\xc3\xa9y8\xc05\x8b\xb9r\xcb\x9f3\xc0 \xe9k>\x1e\xa63\xc0C\xdcx\xac\xe6"5\xc0\xb3R\xc7&\x10\xf94\xc0m\xcf\xe3\x13\x94U4\xc0l\xba\x81\x01\xc2\xe34\xc0H\xab\xf3\x95a\x075\xc0\x16Gw\xb8\xbd\xce2\xc0x\x0b\xb4P\xd2\xe08\xc0v\x0c\x94\x10\x9e\xac3\xc0\xe6(\xfe5Jw3\xc0\xe84\xabq\xdd\xb48\xc0\xae\xe9\xcc2\xc7\\5\xc09w\xceK\xbef5\xc0w\xb9\xbf\xc5\x80\x028\xc0\xcc\xd6\x03\xce{F8\xc0\r\x86\x88K\x1fI5\xc0q2\x15p\x86d5\xc0\xcf?\xcbl^\x817\xc0\xa5\xb7\xd9\x7f\xf8\xf68\xc0\xd9.+\x8aEu8\xc0?C\x9e?yh7\xc0\x0f\xeaYo!\xde5\xc0\xfb\x91\xfc\xbd\x82\x9e3\xc0J\xb1N><\x964\xc0\x83\x0c\xcc3\xff\x898\xc0\x1e\x86\xc5|\x1cE5\xc0P\xd6\x06\x12\x11)7\xc0\x93O\xa8J\xde\x9b4\xc0\xf3\x164] \xa04\xc0\x07\xa6\xe9>\x8cr4\xc0\xea\x1cC\xda\xb4\xd45\xc0\xd2\xe4\xbc/\xa1.6\xc0\x9fUH$r\xf15\xc0\xfa\xfay\'tV4\xc0\x85\xcdC\x945h7\xc0\x03>Q?\xdff5\xc0\xb7\xbd\xd2@\xa0\xf88\xc0a\xd6|[F/4\xc0(\x03%@\x8f\x8c4\xc0\xa2)\xd9\x84\xd189\xc0\x1bw\r\xb4}\xc85\xc0\x12\x9fk\xef\xb7\xc34\xc0\x1d\xbaBN\x8f\x184\xc0b\xb4#\xaa$R6\xc0R^~d\xfc\x829\xc0\x1d\xd8\x96\x191|7\xc0\xdc\xca\xbb\x9es\xf76\xc0\x06\xb2\x81CAd5\xc0\xbf<6:b\xb74\xc0&\xebG\xc3\x1c@3\xc0\x15\x9c\xd6\x8b0\xc86\xc0\x8aP\xd9\n\xc6\xed4\xc0\xa9\xda=\x91\xe393\xc0\xaeX\xf4\xe1\x9e\xd22\xc0\xd5\xd7\x8d\xad5\x138\xc0\xf7a\x1b^Z\x954\xc0\xb9A%*e\xea5\xc0\x8b\x95\x81*\x05V8\xc0\x93qSu6\xeb4\xc0Er\xa6\xe0M\xa74\xc0N\xca\xe6qG_4\xc0\xb3\xf4\x19\x0f\xd5\x9f4\xc03g!xX\xcb2\xc0\xa7?)s\xfb,6\xc0\x80\xec\xb8V\xa6\xbe8\xc0]\xa5\x84n-\xb74\xc0,@\xc1L\x8c\xcb4\xc0\x7f\x84\xee\x8c\xbc\xd85\xc0M\xa2\xe4\x96\x99\xc49\xc0\xfc\xdd\x10\x90\xd1k4\xc0\xdf\x1d\xd3\xcd\xd4\xd26\xc0\xa5\xfa\x0e\x9d\xec\xc74\xc0\xd1\x02\xb5\xc7\xa2n4\xc0H\xa2\xcc\xba\xc9\x8a7\xc0\xb0\xb7\xf3%\r\xed1\xc0\xe6E\x1a\x8bm\xbb4\xc0J\x16\xd3\xd2\x80}6\xc0\xfd\xf4\'\xb7\x12\xc46\xc0\x0b"8\x1d\xd7\x876\xc0}\xb2z\xd8\x94\x8c6\xc0\x84\xa7\xbe\x81\x1d\xe04\xc0\xa2rz=\xe1S4\xc0\n\x12\xdfu/\x7f7\xc0\x11\xc4\x1f\x07\xbb63\xc0\x96\xfbW\xf0\x16\xf14\xc0\x8eM@4\x8a\x909\xc0\xf4\xa3"3\x83\x153\xc0\xaf\x0bN\xc1\x06\x882\xc0\x9f7\x9e6^O8\xc0L\xfc\x1f\xb7\xac\x015\xc0\t16\xb7\xbe\t5\xc0\x96{\xa6\xa7\xc3\xf54\xc0\xcf\xdc\xf0\xed\x91\x967\xc0\xf8\x97\x93\n\x87\xbb8\xc0\xae\r\x98\xae\xf5\t6\xc0\xcb\x90\xa3qSq5\xc0\x14<N;2{7\xc0*\xa6Y\x13\x0508\xc0\x89\xc2\x15\xd9i\xa47\xc0\xfalK\'\xbb93\xc0\xc1\xf4[[\xf9\x015\xc0N.#_P\xc28\xc0:\x998l\x9dg4\xc0\r1\xfa\xf6\x9b\x0c7\xc0\xa2\xbb)\x7ft.8\xc0\xd4^\xb0\xac\xae}7\xc0\xbd\xd3M)hw3\xc0\xba\xcb\x19\xf7\xd7\x822\xc0\xbb\xfaj\xa7G\xc02\xc0\xc1\x97\xcb\x18\x1c\x146\xc0=3\x9d\xdfa\x9e3\xc0\x80\xaa\x83\xd2\x92\x028\xc0]\x8d\xff&ZA5\xc0\x02d\x1d:#\\8\xc0T\x15\x80\xe42\xc14\xc0\x06\x85z\x06M\xc46\xc0h\xa3v\x85\xb1j4\xc0X\x9f\xed44P9\xc03\xc3Z\xb8;\x9c6\xc0\xc7\x1e\xde~p\xbe7\xc0y\x02\xc3*\xd4\xa14\xc0\x98\x83*(\x86\x107\xc0pv\xb5\xa6\xf4\xac8\xc0toY\xbcF>7\xc0\x88N\xfdd\x8a\x915\xc0\xbe\x83\xc4\xfd\xe3\xd56\xc0p;\xe4\x02H\xd85\xc0+\xfb\x97C\x03u5\xc0<:P\x02//5\xc0\x14E\xfa\xc0\x0c\x956\xc0aN\xfc\xcfB\xf27\xc0\x189\xe4\x9eEe6\xc0\xb7b\xb3\x18j\xa44\xc0\'Uo4\xa7\x887\xc0\x14\xee)\x05.f7\xc0\xa9I\xda\xc1\xe3\x1e5\xc0\x97;\xbf\x879\xf54\xc0\xe6aD\x08Yc3\xc0E\xe3\x9b\xcd\x14[7\xc0&\xbc\x0cZ{\xa16\xc0\x0b\x06x\xf5rT6\xc0>\\!\xf2\n\xd88\xc0\xf9%6\x05Q\xb67\xc0hk\xe6\xc7j\xaa7\xc0\xa7S\x1b\xc6\xab\xec8\xc0\xc9t\x1e\x01\x12\xe28\xc0{\xe9\xce5\xb6\x028\xc0\x16\x10\xdd\xd4\x0e\xad6\xc0\xc70}\x9aQ\x9f2\xc0\xfe\xd2t\xed\xeb\x133\xc0\xfe\x9a\xd1\xcf\x86\x9b7\xc0\x0e\xfa\xf8U\x07H5\xc0M\xc1\x9a>\xf0X7\xc0\xbf\x00,0\xf1\xb08\xc0\xcb\xa9\xf9\xa4U\xce4\xc0d{\x0f7&\x136\xc0J\xf8P;\xad\x9f7\xc0H2\xf1\\Q\xc74\xc0/f\x92\xb7IU3\xc0\x15n\xa7\xb1\x86\x955\xc0\xb0\xf2\x80\x98\x1f$6\xc0K(^\xb5\x1b\xcb3\xc0\x00\x1b\x19\x01\x0e\x837\xc0\xc1\x8d\xd1\x04\xdb\x905\xc0\xc2?2\x81\x18\xdf5\xc0\x1fi\xc9\x8f~\t5\xc0\xaf\x17dWg\x9a3\xc0\xd2\x1f\x0f\xde\x00\xf17\xc0\x98\xe0\xa6\x9c\xb8M5\xc0J\xa4\x18\xf3\x94\x974\xc0s||\xa9\xe9^6\xc0BB\x0b\xd1\xd9\xf95\xc0\x13\x98\x8a\x056\x088\xc0HO4\xb7\xc0\xfa5\xc0\xf5\x86\xce\x0e\xd3\xf24\xc0kJ\xad\x141\x079\xc0Y\x005\xf3b\xe27\xc0\xd0\x8f\x95\xeb\xa1y6\xc0b\xadT,\x92\xcf3\xc0\x14Zs\x06\xb1\x906\xc0(\xe438\xd5\x037\xc0\x95N\xabO\xd8\xe55\xc0\xfd\xcf\xfd\x91OH6\xc0\x0c\x8dh=\x9dm8\xc0\xfc;z!\xb5\xcc8\xc0:\xfbU\xf0\xd2z8\xc0\x0b\x08 \xc14q5\xc06\xc7U\x89\xde\x027\xc0\x10w\xd4e\xff\xcb6\xc0oN\xd8\xcc4\x9b8\xc0\xd5&\xce\x98p\x176\xc0J\xff\x9b\xaf\xcc\x0c6\xc0\x93\xe4]\xd3\xb5\x136\xc0!\x93\xe6\xceA\t6\xc0\xdf\xf7\x1b\xc5a\x0b6\xc06\x0e\x9d\x9b\x1b\x126\xc0\xbf\xff\xcc\xea\xbf-6\xc0\x8f\r\xed\xc7\xde\x023\xc0\xef\xad\xd0\xf1do3\xc0\xb2\x1d\xe8\x89\xf2\xa86\xc0\x17D\x07%$78\xc0\x10g\xd9\xac\xd8\x936\xc04\x06y\x9a\t\x907\xc0M1\xd9\xf0za3\xc03\x95\x91\xec\xded3\xc0\xb1l\xa1\xdbE\xa76\xc0\x8f\x89t\xc8n\xff6\xc0\xae\xc8M\xfb\xb6\r9\xc0\xa3K\x04\xf7\x16\xcd7\xc0b\xd0\xca\xb5\x9a\xce7\xc0*lcdF\x977\xc0*\xf0YO\x89#7\xc0\xa9\xf0Y`\xfa\n7\xc0\x060~\xbb\x90\xb86\xc0\xa3\x89\xc2N\xa3\x9f7\xc0/\x9an"\xf7\xcf6\xc0\xff\x1d\xd7\x06\xfb}6\xc0\xfc\x9c\x00\xd6\x9c\x977\xc0)\x99\x03s8\xf04\xc0\x91\x18C\xaa8\xe81\xc0\x10\xc7\x82\xa0\x9c\x9c7\xc0\xa5z\x9a\xab\x81\x898\xc0{\xb9[Aj\x946\xc0n\xb5\x15\x93\x0cj7\xc0\xd8Pz\xecG\x967\xc0\xf5[\xcf\x86b/4\xc0\x1b\x0c\xec\xe7g\xd76\xc0\xd6\x1d\xeb\xac\x81\t3\xc0\x16\xc8\x14\x12\x9cD5\xc0\xfb\x9c\xbc\xc3\xafC7\xc0\xdb&\x8dc\x08J7\xc0/#\xe6\x0c3U5\xc0\x9e\xe1\x15\\[N5\xc0\x18\xf5{\x8ar$7\xc0\xf56\r\xd2F{8\xc0\xbd\x8e\xfa\x1a\xf5_4\xc0b\xce\x9b\xbd\xee\x997\xc0E\xaaR\xb4VW3\xc0f\x9c\xbf\xcclR5\xc0\xc0d\xf7S\xf2\x967\xc0J\x16\xc4e\x06\x8a7\xc052\xcc&\xe7\x9e7\xc0\x9f\x01\x94\xf2!V7\xc0\xa7X\x03\xd6<\xae6\xc0\xc9\xbc\\\xeb\xb0\xd27\xc0F\xe7\x90\xb7\x1c\xd31\xc0\xcc\x80UO\x91W7\xc0\xed\x08\x9f\xd0\xb5:7\xc0T\x8e\\@^-7\xc0\x0eG\x18\xc5\xfbe3\xc0y\xadI\xa2]\x8d7\xc0\xdd\xc2\x0c\xe3\xb3N7\xc0\xce[\xc6\x0c\xea\x037\xc0\xdd&D\xb0\x06\xe51\xc0,4D\x1b9*7\xc0\xed\xe7\x0c\xd6\xdd\xdf6\xc0\xec\xba\x82\xa8\xfev6\xc0\xab\xe0^x\xa6(7\xc0)]\xc5\x17\x1av3\xc0u\xd9\xa3\x0c|\xae3\xc0\xb9~\x00\x91:\x9e5\xc0\x95\x98t\x9dTb7\xc0\x8a \xc0+R\x006\xc0\x9do$\xc3\x0b\xa36\xc0\xc71g:\x17\xaa6\xc0A]\xd7\r\xda\xfe5\xc0f\\\xea\xb9\xbb\x126\xc0\xb6XDs\xe6{6\xc0G]\xcf\x1b\xf7>6\xc0g\x00\xee\xab\xf9\'6\xc0\xb8j~\xe5 \xa08\xc0n\xaa\xa6\x06\xc7T5\xc0\xc7\x18\x80F\xcf\x974\xc0\x85\xf5&\x1a\x8c.5\xc0\x1fK^\xa0\x9146\xc0\xdc\xa0p\xf5\x1b!6\xc03\xcd7\xf3\xbf\x8c5\xc0\x97\xfe\xf6\xb5\x15?6\xc0\xad\xaf\xd3?\r+6\xc0\nfO\xc7\x82\xf64\xc0\xd8\xdd\x05\xb6\x08~8\xc0F\x06\x81a\x11&6\xc0\x1a\x1fn\x11\x81 5\xc0\x92\x04\xcf\xd1\xbc\xe44\xc0\x1ax \x19\xc8.6\xc0\x9c6)w\xbb\x9f5\xc04\x92\x02$\x98\x0b5\xc0t*\xbb\x14\x98\xf34\xc0\xc3\xba\xdfN\xbe\x045\xc0Y\x9f\x06\xd8Z\x8b5\xc0)4D\x9c~\xe95\xc0\x99\x82t\xf0\xfag4\xc0\xd5\xech\xff\xa8K5\xc0C\xfeJ7\xf1\x999\xc0ta\x00u\xcb\xb74\xc0\xa3U\x8f\th\xec4\xc0\xb8\xde\x15\x08\x07\xe84\xc0\xdaz\xbb\x0bkK3\xc0\xb9\x97>G\xdc\xaf4\xc0t2\x82t\xbf\n6\xc0\xbf\'\xd3-/\x0f9\xc0\x17+_\xe1\x90\xc54\xc09\x07L{\x11\xc26\xc0\x0cdX\xed\xd5\x8a7\xc0\xd0\xab\xfd\x1a.\xe04\xc0\x11]$\x9a\xa1\xe09\xc0\xbfB\xbe\x11\xad\xa29\xc0M\x03;dK\xda4\xc0v\xf9*#e\xd77\xc0\xc6\xa9\xca\xf7\xa2Z3\xc0\x82=\xa6@\xc1A3\xc0\x19\x96\x91\xe6\x9b<3\xc0\xe0\x08?\x85nz7\xc0\xaa7\xea\x06\x16\xf98\xc0\t\x1f\xc0_B\x958\xc0}4\x82\x98\xbe\x958\xc0t\xb4\xb8U\xfe\xbb4\xc0Kj9\x07\xbd\xb74\xc0\xdf\x02\xd4kA\xb04\xc0:@\x92u\xe9B7\xc0\xf5\x1e\xc5\xa3\xb9\xf24\xc0!\n7\xf5Z\x818\xc0\xbf\x99,`nv5\xc0\xe6\x02"JK\x8a4\xc0\xd3\x96\xddi`\xdc4\xc0<R\xac^\xf3\xc26\xc0e\xcdK~\xd9\xce9\xc0\x17J\xdcq\x96\xe14\xc0V\xdb\xd9\\7\x135\xc0ND\x0b\x10Q\x8c4\xc0\x90\xc8\x81\xb5\x8co5\xc0\x04r \xb2\xc3\x115\xc0LHw\xa2\x9e\x105\xc0\xa0@\xca\xb2|\xd24\xc0\xdd L\x94~65\xc0\xedA\xaa\xe8-\xb05\xc0\x04\n\xbb\xd9\xfd!5\xc03\x18\x8a\x96\xa3\x035\xc0nK{Q\xc7\xb58\xc04Ko{{\x015\xc0Yu\xfb\xd0y\x9c6\xc0\n\x80\xfd\r\xa2\x055\xc0\x01S\xfa\x95o[5\xc0\x18b\xdc\x8fm\xdf4\xc0\xde\xdb\x01\xda/\xd34\xc0B\x03O\xae\x15\xfc5\xc0\xe3\x08{\xa7fU5\xc0j\xf1["\xf9\xfa4\xc0\x1b\x19\x9d\xbb]O5\xc0\xb8N\x84\x1e\x1f\x086\xc0S\x96\xaf\xa8E\xc98\xc0\xd9\xd0Ad\x9b\x0e5\xc0?\x10\x84\x8a\x97\x9c8\xc0=mB\xb5\\\xba8\xc0\x8a\xb5\x13;@94\xc0\r*\xa3t\x9f\xb18\xc0v\x1ec\xeeU\xb25\xc0\xb3y\xb1\xe2\xc6\xec4\xc0\x8fQ\x19X\x84B5\xc0\x8a\x02LJ\xe6\x1e4\xc0s=\xd6l\x1d\xb34\xc0\xc2\x11\xa0)\xca\xd19\xc0\xc27\x9c\x93_F5\xc0\x88\xb1\xb1:\x0c\x1a5\xc0xs\xe0\xfa\xae\xf05\xc0/\xcaA\x83\xbe\xf93\xc0\x1bC\x93\x9b\x1737\xc0\\\x06\xb8wp\xd36\xc0"(\x84\xfb\xfc\x953\xc0<\x02\x88"\xdb\x193\xc0\xa5c\nA\x0f\xcc7\xc0(,\x9e^V!5\xc0\xf1\xb3\x16Tm\x9f3\xc0\xb0(\xef\t\x12\x838\xc0\xec&u\x9e6\x1d9\xc0\x14\x078\t~\\5\xc0\xfb \xf2\xdc\xa0p3\xc0!\xef\xa9\xa4\xbd(2\xc0\xe3\xe95/U\x7f3\xc0\x171\x19h\x1c\x175\xc0j?m\n\xad\x016\xc0p\x18\xb5\x15bb5\xc0\x93\xfbjSP\x127\xc0\x91\xd5\xd3R,X9\xc0\x10iU\x994~5\xc0rA\xeb\x80\xd2\x055\xc0\x8d8r\xadcf5\xc0\xbc|\x84/.y6\xc0\xffA\x8c\x19$ 7\xc0\x88>\x8eS\xae\x035\xc0\xc6\xa7<-\xab\x054\xc0\xa7\xf2\xd6~xL5\xc0\xb83\xda\xd2\xb6Y5\xc0l4\xc2\x85OB3\xc0!Q\xa3\x07JU5\xc0\xc0\xe4\x95\xbf\t.3\xc0\xb9\xe1y\x9b\xb9\xf74\xc0\xe9\x18\xa1\xbd\x9c&7\xc0c\xc5\x909\x14\x8c8\xc0U\xd2\xd3\xf0\xbd\xec4\xc0\x86<v\xfc\x93\xff5\xc0`\xa8\x01\xde\xc1\x838\xc0\xdd\x83\xfa\xb8\x19\x056\xc0\xdb\xbd\xe7\x01\xc2T6\xc0\x7f\x82m\x08\x10]6\xc0\xe3\xdc,\xf8\xa7\xf04\xc0\x1fB\r\x0f(\x0f6\xc0Yd\xb5\x9eQ\x166\xc0\xba\xeb\xe0\xa2\x0c#7\xc0\x87bt\x18b\xa46\xc0*@2.\xd5K8\xc0\xf0>\xe7_\xc0\xf04\xc0\xc2a\xcc\xaf\x1d%4\xc0d\xbb\xf5\x10\xc6\x966\xc0\x0b\xb5\xdb&B\x129\xc0<i({JN8\xc0~\x97\xc5k\x02>5\xc0\xddS&\x85\x0c\xf04\xc0*\xd5\x15\xf5\xde\xeb6\xc0\xaag\xba1-D5\xc0\xdd\xd8x\x93\xe2\x9a8\xc0\xb4\x07\xd6\xb8T\x865\xc0\x9aUG[\x97\xc03\xc0{\x1bY\x18\x9c?5\xc0\x7f\xb1\x9f\x93S\xae5\xc0=\xb33\x8aF$5\xc0\xdd\xefd\xaa; 5\xc0\xe6w7\xa9\x16\xab5\xc0\xbc\xcfG\x9f\x9a\xea4\xc0\xca\x89\x1a\'vm8\xc0\xaa\xd9M0\x1c\x9d4\xc0\x9f"(>\xbeV5\xc0\x9b\x89\x88\x7fBI5\xc0|z\xac\xc7(K5\xc09\x1d?\xca,75\xc0\xdd\x9fO\xa3\x1495\xc0\x9d\x1ca\xe5\xf4A5\xc0\xb4BG\\\xa5\x1b7\xc0\x9c\xe50\xb2\xe4\t9\xc0T\x91\x87\x96\xf2/7\xc0\x8c\xceg\n\x15\xba6\xc0\x17\xd6H\x04\x1e\xd68\xc09&\xaa\xaf\xc1\x0e9\xc0\xb0"\xb5,\xbcV0\xc0\xd9\xeb\xf6v\xc2~3\xc0\xa6Y\xdc\xba\x12\xfd6\xc0\x0e\xc8gn\xc0\xdb8\xc0\xe4jN\x12Z\xfa8\xc0}\\\x8c\x1b\xdf\xc94\xc0\x7fQ\xc7\x7fWE6\xc0\xaf\xc86T)\xe34\xc0U`\xf1\xd8\xf9\xff7\xc0\x82\x88^\x85,\xdf5\xc0\x8c?h\xef_\xa13\xc0\xf4\x82`r\xa9\xb77\xc0v\xea\xf8\x07\xf2\xe63\xc0\xc4\xd6\x0b\xff\xe5\x962\xc0\xef\x8a\xb9\x93\xcb\x9b2\xc0:d\x1b\x85\x12\xfd7\xc0\xfa\xe0\xfe=-\xac3\xc0\xb8wO\x85\x89\x0b8\xc0\x91\x99C\xf1y\x1e6\xc0\x1a\xcc\xd4R\xe1U6\xc0#\x8a_\xcb\xa8w3\xc0/L%\xbd\xec\xde7\xc0D\xfd)EWN4\xc0\x02\xacb\x12\xc3A4\xc0p\xf6\x9f\xed\t;9\xc0##W\xa5\xeb79\xc0\xa1\xba\x83\x82#J9\xc0\x12/7h3e5\xc0`\xd2\xee\xeb\xfe67\xc0\xe16>\xa1e\xeb8\xc0\xfc\xa7j\xd9\xa2\xc48\xc0\xf4W\x87\xd8s\x0b5\xc0\xb7\xdc\xdf\xdb\xf5\x0e5\xc0\xe9ysU\x89\x075\xc0\x83\xd2\xc2%d\x105\xc0\x95\r\xa7\x14\x0b\x936\xc0\xb3%\xdd\xd2\xc8x7\xc0\xa0\x9b\xb7\xb3\xe1\xf65\xc0\xab\xb9\xa3\xf1A\x082\xc0\t\x0e\xfb\xb4=\xed7\xc0BU%\xdc9\xf57\xc0%v\x15n\x12\xe37\xc0,\xb8\x1e\xc9\xd1\x104\xc0\\}\xaf`@?7\xc0*\xf3\xe3\xed\xc3\xe77\xc0\x9e\xcd{\xf6\xa5\xff7\xc0>\xd8\xa1J\xec\xb47\xc0\xf8\x97\x05\xd8=\x903\xc0\xcf$\xcce\xf9>7\xc0\x05\x1d D\xd7C7\xc0(\xf6;\xd1\x1c\x864\xc0i6\x9c\xa9=\xe48\xc0\xf2\x9b#\xa4j<4\xc0\xfc\xc4\xd6\xd5^\xfc7\xc0\xe4\x94\x1d\x0f3\xe26\xc0\x7f\x8acH_^8\xc0A\x0c\xd7\xd6\xce\xb47\xc0!\x0e%\x8a}?8\xc0A\r\x13K\xa5|8\xc0d$5W\x1298\xc0\xe6\x98i\x19`\xb07\xc0#\x13\xfa\x9d\xd5\xf87\xc0)\xc0W>\x83\xbd4\xc0\x01\xc8\xb1\xbb828\xc0G\x88\xae\x88#\xc03\xc0_\xaa2\xb0\xc8\x843\xc0\x19\xcd\xcc\xc3\xd9\x105\xc0CVp]\xa8o7\xc0u\xb8\xc0\xd3\xf7`5\xc0\xaa\x82*\x818\xa77\xc0\x82\xd7C\x12\x8dK8\xc0\x86\xe7A\xc7\x87\xd54\xc0|\xec>^\xed\xdf4\xc0\xe3c\\\xd9\xbb\xc24\xc0\xc5jT\xb6X\xda4\xc0\x89\xb0R\x94\xc9\x876\xc0\n\xe0\x0fp\x00T8\xc0\xea\xd0\\\xaf\xe6P8\xc0\xef\xf9\xcf\x83\xdb$7\xc0\x10\x81M\xb9?.5\xc0P-\xfdQ\x1ba8\xc0\x8d{\x83\xfa\xaff7\xc0\x99\x16;!#\x7f8\xc0&%H\xc8SK8\xc0W\x9b\xc2%\xfb\xd95\xc0*5\xd9( \xa02\xc0\x90\x8c\xf9\xcb\xba\xd36\xc0\xe2\x0eg\'\xf6\x948\xc0\xe5\xc2*\x8b#\xe26\xc0\xd9\xe0NY\xe6\xae7\xc0h\x9fBp\x84\xdf3\xc0d\xb0\xb1\r\x80D4\xc0\x0b!\x1d\x055#5\xc0\x90\xb7im\xb4\x013\xc0O\x9b\x8bp!%5\xc0\x16$X)\x81\xd77\xc0zd\x99/m\xe57\xc0[\xb6\x93\xcc\x87-9\xc0yx\xe1\x15\x11\xa97\xc0n\xef\xdd\x03\x12\xfe6\xc0n\xe7\t\xd8\xf7u7\xc0qLy<\xd3\x979\xc0\r\xd6\xcdJ\xaf27\xc0;\xc1w\xca\xb7\xc56\xc0G\x19\x04\xa8\xb3r6\xc0\xce0\xc6\xc2\xf6\x9e7\xc0\x1f\x8e\x8b>\xd4\xdf7\xc0D\x1a\x83\x9cjf4\xc0\x83\xe0\x9e\xed\x14w6\xc0w:]U\xf7\xa07\xc0X\x17\xcd\x9dX04\xc0ux\x04\xd2\xa548\xc0\x1d+\xa8\x94\x94\xdd8\xc01\xe9\x91K\xd4\xf77\xc0=\x0ej\xd5-\xb26\xc02\xf3n\x13Av6\xc08 o/\xd8\x085\xc0\x8c\xd5\x18\x9eJ\x9f7\xc0\xf7X\xb3Nn\xdf7\xc0\xe2\xf1/O\xbc%8\xc0\xd0\xb5\x88\xff\xd4 5\xc0\xe7T\\\xb2\x9c\x7f6\xc0\x08?\x96\x16\xe8\x986\xc0\xc9\x965k\xfb\x165\xc0\xa5\xfd_\x98Y\xac7\xc0\xec\x1eb\xfd\xf6\xa67\xc0\xcd\x0c\t\'\x9f\xfc7\xc0\xc8\xf1\xb4\xf9,\xb46\xc0`\xc68g\xd2y6\xc0\x03\xc1@\xda\xa2\x903\xc0\x92\xe6,h\xebr6\xc0\rr2\x85\x92a6\xc0V\xb9\xb7\x12\xb9\x826\xc0\x84r\x8b\xdf\x94,3\xc0\xa3\xf3\xab4\xfb\xb87\xc0\xcd\x8e\xb3Xe\xcb6\xc0\tJt\x0e\x8ek6\xc0\x03\xe9\x06 T\xba7\xc0\\^\x86\xac\xdd\x866\xc0]\xa4$T#\xa06\xc0C\x9a;\xc7\xf1\xa67\xc0\x91\xb6\x8c\x8a\x9d03\xc0\xf5I\xbf\x04jN4\xc0\xf4\x03\xe0\x8f\x84V6\xc0"\x14\x81\x13\xd7\xd16\xc0\x0c\xb1$ \r\x826\xc0\x0f\x16@\xa4P\x817\xc0v^\x04\x84@-5\xc0O\xf7\x89WwO8\xc0\xd3CY\xfaZt7\xc0\x1c\xcd9\xa7\x98\xca6\xc0\xa4\x0b\xcbg$\xb76\xc0\x959_=\xfd\xc87\xc0\x1ehI\xc6\xa5\xe45\xc0~\x18\x13D\x8b08\xc0\xfdT\n\xb7\x1a\xcf7\xc0Kt\x84\xbb\x94\x1c9\xc0\x17\xeb\x8f\xc4z:5\xc0w\xf0\xdbpc\xb16\xc0\'f\x8c\xf8\xee\xea7\xc0.\xcb]\x90+\xd33\xc0V_\xd4x.\xdb7\xc0\x11N\x9e\'H\x169\xc0E\x8c\xb1\x92\xf9N8\xc0\x94D\xe4\x9e\x1f\xff4\xc0\xc3\xcb\xf6Z\xa7F5\xc0\xa0Z={#\xd33\xc0\xde(\'o\'\x8d3\xc0\xe5VQY\xd8f7\xc0\xbfR\x84\x85I\x9a7\xc0\xe5\xc3\x1f\x0e\xc3\x933\xc0\xcd=S\xce\xd4[5\xc0\xd5\xa8U \xf2\xda7\xc0\x8d\x08SI\xffS7\xc0\xe2Ot\x06\xa1X7\xc02P\x02\x87\x94\xa56\xc0\xf7\x1dI\xc2\x88g7\xc0\x13.?\xbdZ\x997\xc0\xac:W\xc3c\xbb5\xc0\xa6\xc7nV~\xd36\xc0\x17\xae\xec!\x9f\xa57\xc0F2\x87r\xa1Q7\xc0:\xa2\xe5\x88u\x966\xc0S\xd5\xafKN\xfd6\xc0\x96Q\x8e\xa9\xef\xda7\xc0e\xb9T\xca\xf3\xb35\xc0\xa6]\x9d^\x8f\xa17\xc0M\x1c\x08+\x0f]3\xc0\xdcSSQe\x148\xc0\xa0\xe0\x87\xc3\xc2\xd92\xc0\xcc\x1d\xab\x96-/8\xc0D+\xbfF<m5\xc0\xf8I\x82\x0c\x9d%9\xc0deA&^*8\xc0\xfd&\x1ec\x87u6\xc0\xd5?*\xd4\xb4\xb46\xc0\xb7\xa5A\x90H\x8b6\xc0$\x8d\xfc\xb4\xd9\xc47\xc0\xd4\x9f\xfb}j\xb47\xc0w\x172\xa5\xba\xb37\xc0Y\x8b\xdf\xdd{y7\xc0t\xfb\xd2u\x10\x857\xc0d>\xde\xaf\xdb!8\xc0(l\xcc\\\xe2\x002\xc0H\xb0\x0c\xdd\x84h5\xc0(\xd9Y\xb1Sk7\xc0\xceX\xde\x88\xa8f7\xc0U\xbb\x08|\xcfi4\xc0p\xec\xa2\xd9y|7\xc0y\xb3\x0f\x8f\x97N8\xc0[\x1d>\x0e\xb8_8\xc08\xa6zgE\x943\xc0\xfd\xb2\x9b!\x9es5\xc0\xcd/4=lb3\xc0\x18\xc1\x88c\xea\xab6\xc0y\x1c\x94\x12v\x807\xc0\xc3\xea\xbd\x93\xd4\xa77\xc0\xca\xb1]t\xdc\xe11\xc0\xc87\x1a\n\x98~5\xc0\xe7\xab\x8e\xeb\x84z7\xc0\x86?!"4\x8f6\xc0\xc4\xec\xb5\xf6\xc2i4\xc0B\xfc\x842\xe8:7\xc0\xa9\xf6\x86h0\xe26\xc0p\xbeu\xff\xa9\x038\xc0Z\x96\xb2m\xc2\x857\xc0\xd5\x030\x05\xd3C7\xc0\x12\xa1\x96v9\xa77\xc0R\xba\xe5\xc0\xbc\x088\xc0uC~gv\xa46\xc0j,\xab\xc2hg7\xc0\xc5\x88\x16\tYQ7\xc0}\t\x89H\xb8\xb47\xc0\x10_\x04{\xa1s4\xc0\xc5D\x96\xdeT\xd57\xc0\xc4"D&\xbeO7\xc0\x0by\xc7\xc3B[7\xc0|\x11\xac\xaa"\xb37\xc0y\xbe+PYU7\xc0\x07\xb7\x989\xc1v4\xc0\xa4\xc5\xdd\xe4,\xb86\xc0\x87\xef\xef\xadr:9\xc0\x0f\xce4\x8fp\xea6\xc0uVAVv\x976\xc0\x91By\xb6\x91\xc98\xc0\xcbi\xb5%\x92C9\xc0,\x08\x8a\xca\xfd\xa48\xc0\x84hNo\xda\xdb7\xc0\xeckfp\x93\x8c8\xc0\xa0\xa7LyK\x107\xc0RL/\xebb07\xc0{\xd8U\x8a7j6\xc0)\xce\x88\xc9f\x967\xc0\x07WG\x86\x80\xed8\xc0\xd3!9\xaf1\xdd7\xc0\xea\xf4\xb8`\x12\x977\xc0`\xdd:`I\x888\xc0\xbdy\xb22\xc3\xb58\xc0\xe7N{\xd1ih6\xc0\xf3\xf2\xa3\xf2\x88{4\xc0o7<\xc6\x1b\x1d6\xc0\x19\x17\x91\xf2C\xb47\xc0\xb4\x87\xe4\xbbE\x1d5\xc01WJ\x9e\xb4\xb45\xc0\xce.\xb3\x9cGV6\xc0\xf4o\x01mC\xb09\xc0\t\xa1\xd8~\xd7\xc37\xc0\xd3\xb9\xbf\xe8-27\xc0Rvl\x0e\xe5\xd96\xc0)r\xd4K\x1b\x936\xc0\xde\xce\xd4J\x01"6\xc0Dj\x00/\x80O5\xc0(\x059\xd9\x00\xfe4\xc0\xf3r\x00\xd5\xf8\x806\xc0\x06\xbeV\xa0\xf1Y8\xc0B9\xa7\x0c\x06t3\xc0T\xa5\xce\xf1\x94(5\xc0\xcd\xc5\x82O\xeb~7\xc0\x87\xb7\x02\x15f\xba6\xc0\x07\xb8\x9c\x1cW^5\xc0\x17Mz\x86\xef35\xc0\xf2\x021\xcb\xb9\xd26\xc0%\xf9\xe0\x86\xe0\xec7\xc0\x9c\xd5\x91\x1ckU3\xc0\xbc\xb0b-\xffz8\xc0\x8b.\xa6\xa2\xca/8\xc0\x87\x82\x80\xe1^\x936\xc0\xa4g\xaf\xa0\xf6\xa53\xc0\xca\x19\xf5f\x12^6\xc0\xceK}\x90\xa5\xe07\xc0n\xb37\xb1\xa7\xa59\xc0\x8dA\xf6\x0f\x95d4\xc0\x11\xc6\xe0q\xfa\xee4\xc0\x07\xb5\x08-\xa2\xe56\xc0\xae\xa7\xc2\xdb\xf6Y3\xc0|h\xa2\xca\xdd\xf43\xc0\xdc\x08\xdew"b6\xc0\xc8\x82\x0b\xa7\x89\x824\xc0\x00{x\xe4]@8\xc0\xa4\xa2\x984\x1e\xd97\xc0\xc6\xd6\xe3\x04-h5\xc0\xbb\xda*nx\x994\xc0\xbc\x8dv%-@5\xc0\xfc\xc5R\xc2\xfd\xf32\xc0\x91|\xb67\xb0\n5\xc0m\xcb\xdcFS\x994\xc0FN\xcaO$m6\xc0+\n\xfdc(\x066\xc0C\x8a\x87\x80\x90r7\xc0\x81\xf0\xdfx\xe0_6\xc0\xf6\x92\xb6\x01p\xa64\xc0u\x86\xb0\xfa(\xd68\xc0\x00\xbc\x04\xa1\xdcR3\xc0\x85*\xba\x7f\xd8\xbc7\xc0\x18$S\x12\x0b#7\xc0\na\x8a\x9e;\x1c9\xc0gab\x0f\x88y8\xc0\xcc\xcd\xb2gs\xd55\xc0\xfa2xi\x81\xec4\xc0\x04[\x84\xed\x8f\r6\xc0\x15\xc4\x82\xc5\xa8\x997\xc0\x0b\x1d\x83l,\x0b7\xc0u\x1b)\x15U$5\xc0\x13\xfa\xf71\x92t5\xc0\x15\x95u\xbc_m5\xc00~\xb2\x93\xf5\xf77\xc0\x01\xcaa\xca\xd4\x927\xc0\xe1\xfd\xb8^\xb185\xc0\x91\x02\xb0\x10\x11\xaa6\xc0\xc1\x8e|\x90*\xd28\xc0\x9f\xc0\xa6\x98\x1e_5\xc0\xf6\xe8\xe0\x18\x96\xaf4\xc0:\xb5\xac\x9a\xa3:7\xc0\xf3\xaa\xcc#\x9c`6\xc0\xef\x86\x12\x0f \x104\xc0\xea\xf1zz\xbe08\xc0\xad\x9e\xb0\x13\xfbu5\xc0*}\x0bcun4\xc0\'pl\xacJ\xd58\xc0\xe3{\x84\xe1\xf5V6\xc0\xcbk\x92\x8de\x8b6\xc0\xd6jygk\xcf6\xc0\xf9\x9bX\xd3\xef\xbb5\xc0\xfdw3pf\t4\xc0]\xbc\x89\xf8t\xc06\xc0\xc8\xbf\x05\xa4\xbe\x005\xc0\x91n\x9b\x17\xe3\xf35\xc0\xef\x9an\xec:B3\xc0\xee\xf7\xa0\x95\x1c\xfb5\xc0\xe1\x06Lpn}4\xc00\xbb\x83\xdeV\n5\xc0=|*\xd7&\x815\xc07\xea\x83\xb7[\xa71\xc0\xb0\xfc\x02\xa13\xb27\xc02\x19\x9b\xb4\x1f)5\xc0v[~\xde\xcd\x8a4\xc0\xd3}pw\xcb\xd44\xc0q\xbb\xad\x81\xcd\x0f5\xc0\x94\xc2g\xf1\xd9=5\xc0d\x00E\x1a\x93\x027\xc0\x9a\x13\x84/\xa5\x9c6\xc0\xb1\x04\xc4\r\xac73\xc0\xc3\x1b~\xf8\x13\xab8\xc0\xca2- \x8b\r5\xc0\r\xc66\xba\x87\xbc5\xc0u\xb8\xb0\x0c?\xaf5\xc0R\xd6P\x99\xfe(6\xc0d\xb6q&q\xa04\xc0\xb8\xf1v)A\x197\xc0\xa93h\x9b.\x875\xc0\xe8\xb5\x83\xa0\xf236\xc0\x85\x87&i\xc1\xa44\xc0\xe4d_\xb8F]5\xc0\x06F\xec\xe63V4\xc0.\xac\xcd\x17zQ4\xc0\x8at&\xd7\x8235\xc0p0$Q\x9636\xc0?d\x19M+C6\xc0\x83\xd5\xc8T\xcc\x9b8\xc0:M\x85X\xa1\x9b8\xc0\xe2V|\xa6\x0f\xee7\xc0\x7ft\xc3\x14\x1d\xe27\xc0e.\xec\xe3\xbf\xc55\xc0\xd8\xae\x1f\xda\xb7y6\xc0\xa3\'R\xf4\x04\x955\xc0f\xcf\xde\xd4\xc1@6\xc0\xb2\xda\x06\x05\xf9)6\xc0n\xe1\xb2JC\xec7\xc0\xb3>+\xfe*\xfb5\xc0\xa0\rj\x9f\xadg6\xc0M\xca\xa5\x0ex\xed4\xc0k:\xaf\xed\x99\x873\xc0\xc1\xadW\xff\xd6$6\xc0\xbeo\x86w= 6\xc0qD\xc0\xcc\xf4T4\xc0v\x1e\xbc^J>5\xc0xGc{J>4\xc08\xe2\xba3s\xee5\xc0\xbcL\xaf*\xc9\x958\xc0}\xedVw\xda89\xc0\xfb\xa2>5\xcb\xa85\xc0@\x03>\xca\xce\x885\xc0\xb4\xfe\x7fp\x81\xa18\xc0\xf3\xa3\n\xb7\xe7}7\xc0,!h5o\xbc4\xc0\xda\x1c\x16)\xbd\n6\xc0N\xd5e\x82II6\xc0j,2\xee\xf2\x896\xc0\xc4\xfbU!\xb5\xfd7\xc0\xd8e\xb2\xabX\xd96\xc0\xf0\x95\xdb\x8e\xec\xf57\xc0\xb5z\x17dP@9\xc0\x95yTW\xf1\xed7\xc0b\xff\xa71\x82d5\xc0\xac\xa54\xf1\x12\xad5\xc0\xae}n\x00\xf9h7\xc0\x83rR\rX^6\xc0f\x8d\xcc@%\xfd8\xc0E\x92\xea\xbf\tE4\xc0Z\x96\x8e\xa7F"6\xc0P\xb4\xdd\xf8Z\xed4\xc0\x9b\x8e\xd3W4\x879\xc0\xc0\x02Xj\xb7\x855\xc0S\xcd7:\x7f\x1c6\xc0\xf5\xe8\x8a\xee\x83\xca4\xc0\xadT\xd9(,\x8f5\xc0\xad\xef\xfb\xa0^\x9c5\xc0\xad\xe6h \xac\x166\xc0\xc8\x1f\xcb\xf2\xb1\xa24\xc0\x98C\x8d\x0b\x11\x935\xc0\xf5O\xb0"\x12\x9a8\xc0\xd1\xb6\xad\xcd\\z4\xc0U\xd4s\x1f\xed\xdb8\xc0\xbc#2\xdf^\x075\xc0fL&+\xf8\x848\xc0|\xed\xfd\xd2\x16\xd46\xc0\xec\x8aA\x8d\x15\xbb8\xc0\xac\x9eC\xe1n\xbd7\xc0*\x17\xf3@\xf7V5\xc0\xac\xe0e\x11p\x976\xc0\x90\xac\x96\x98e\xab5\xc0\xe5m\xb2\x89\r\xf04\xc0\xaa.\xf20A\xeb4\xc0\xf7NK`\x14\x9e5\xc0(\x83\x0cu`R8\xc0w*\xaa\xb9\x89}6\xc0\x86q\xf4\x99\xa6&5\xc0\x00\xee^{F\x134\xc0j\x07\xc9\xd7\xf9\xf55\xc0\x02\x8fV\xf3\xe8\xaf6\xc09\xef\x88\xa5M\xa34\xc0\xdb\x05\xadsZS5\xc0\xbbI\x14)A\x027\xc0\xd0\x00\xacy\xec\xfb2\xc0\x1a\xa4\xa4\xb1\x1e\x156\xc0\xcc\xf6\x9d\xa5-\xaf4\xc0\xb8\x7f\xc8\xfe\xbdb3\xc0B\xdc%{\xcb\x9c4\xc0C.\xef1%\xa38\xc0\x9dY\\d\xa9\xa84\xc0\xd4\x1fP\xfb\x9e\xe74\xc0\x91\xf2\xff"\x93T6\xc0\xe7%i\xc5\xdfv3\xc0\x11g\\\xff\x80\xd24\xc0\xbb\x10\xc8\xcep25\xc0-\xc8H");5\xc0\xbb\xcb\x80\xb9.G8\xc07\xc9B\x1e\xdd#6\xc0\x03\xbd\xf6&\xeaT5\xc0\xe6\xa3\xbd\x1f\xb2\xa94\xc0\xafr(\xf5S`6\xc0Z\xeb\xe5\x94#\xe65\xc0\xcd&\x9ahrz7\xc0\x0c\x00\xaf\xca)\xf85\xc0\x84\x0c\x87\xc1\x8b56\xc0x/E\xb6\xe7N6\xc0\xcb\x00p\xe6\x9d\x8f8\xc0\x80\x9b\xbb\xbf\x80~4\xc0g1.\xa8)\x8f9\xc0\xfa\xa8\xb3\x91\xc8\xa46\xc0\x97\xe4^\xdf\x0b\x077\xc0\x1a\x03\x0f\xecv\xd77\xc0\n\xe9=W`\x1c6\xc0Q\x9c\xb0\xd7\xc6\xd54\xc0g\x81\xbd0\xc9\xe28\xc0y\xe8\xd9\x8d\xda\xfd7\xc0\xdb\x9et7>V5\xc0\xc6I\xc2X\xd4\xc94\xc0X\x88\xc3\xbf\x9b\x9c7\xc0\xf4\xd0\x1eW\xe1\x047\xc0w\xec8NA47\xc0\xe7\xe5"|Q88\xc0\xf9\xff\\\xa2;@8\xc0U^\'\xb3\x12-3\xc0\xd2\xd0^?|\x085\xc0\xe6\n\x95P\x1cA5\xc0\xf7"\x81f\x81\xf14\xc0{\x18v*\x86B7\xc0\xcdY\xc1\xbbhD3\xc0\x18\x8c\xc1\xaau\xf35\xc0g"\x8cl\xcc\xbe8\xc0Q\xa4\xd4\x1a}k8\xc0r\x83\xd0a\xdc\xe58\xc0\xbf#\x9eX\xad\xdb8\xc0qn\xa4\xa0y\xaf5\xc0u\xa4j\xceRd5\xc05O\n\xf53/5\xc0\xed\x06j_\x1f\x055\xc0>\xf7\xed\x8f\x06\xe53\xc0\x11!\xb1\x1a\xf9Z3\xc0\xe5\xd1\xee\x9d\'"3\xc0\xd6\x844#6\'6\xc0q\xb1^!\x8e\x807\xc0*\x03N\xe3\x0046\xc0\xac\xf2\xcc3I\xda7\xc0\x86\x8e\xee\xf6\xdb\x196\xc0r\xbd\x93\x05\xdb\xbf8\xc0\x8b\xa9\xc5\xa7?\xa65\xc0|\x86\x06\xba\xc6M3\xc0cF\xbd\x97\xdf\xc88\xc06\x1b{\xea\x0f\xd58\xc0Y\xf9\x9fe}45\xc0\x11\xc4\x87`!\x967\xc0\xe0d\xb0v\xb5Y3\xc0\xf0w\xc0:\xfb\x9d5\xc0\xb2\r\xf9\xe4\xf7\x8c5\xc0\xf8\x16\x0b\x8b\xf1\x1f8\xc0\xf7\xad\xd5\xbd\xd5#8\xc0\xe8 \xee\x06\\-5\xc0ZF\t\xb5I\xec5\xc0\x85\x9a\x83Uy\xe74\xc0\xc6\t\x11\x1c\xc6\xa27\xc0.\x7f\x10d\xf4\xfe5\xc0bq\x03\x8e\xfdH4\xc0|f\xa7\xd2`\'5\xc0\xb6\xb0e\xe7\xb8\x1d5\xc0\xf8\xd0t\x85A\xb58\xc0\xc3\x96\x18\x86\xa9\\4\xc0\x1d?M=(|6\xc0\xfeUH\xb0\x1c\x998\xc0\xe1\x94\x08\x07\xc1\xdd5\xc0\xc8\xb8\x1e\xc3\xe2\xe83\xc0\xb2\xd9\xd5\x84!B7\xc0oq\xb6\xdc\xcd\xda5\xc0\xdf\x15\xf5\xa1]X3\xc0\xa3\xc5_\xdcw;7\xc0\x82\xe5g\xf37\xcf8\xc0$alO\x9e\'3\xc0\x1e\x86\x89\xb7\xfa\xd75\xc0`\xa2\xd9\x95$\xe88\xc0\xdb\x1ej\x06\xa0Y6\xc03_\xf9*\x08$5\xc0\xbf\xbe(\xc2\xba\xe74\xc0}6\x16\xe9\xff\x9f4\xc0{\xee\x8e\x02\x14\xae6\xc0\xe5w\xf2\x98{\x076\xc05\x7f\xc5\x14\x00q3\xc0\xa3\xc0m\x99*u3\xc0\xbcW\xc9u\x16e4\xc0\xf2f\xb3\xf6\xc7)7\xc0\xf5\xf3xR\x99d3\xc0\xee\xbf\xf6GV`4\xc0\x17n\x0c$}I4\xc0\x06\xb7\xa3\xec\xfd\xb56\xc0\xb6,%\xa5;\xdf6\xc0\xbaL\x01Z\xd3\'5\xc0\xc8V\x9e\xde\xb6\x9d4\xc0}\x95n\x17c\x8b4\xc0\xad! \xe9\x85\x9a4\xc0?\x94\xfb\xb1\xd9\xaa9\xc0X\xbd$\x14\x1d\\4\xc0\xf1%\xe0\x1a\x06\xc64\xc0-Xd\xe3\xf0c4\xc0\xd0\xd6\x01V\x1eb5\xc0=\\9\xc8\x9a\xae4\xc0^Y\x0b9\xf5=3\xc0\xfa\x89\r!z\xe15\xc0\xfbb\xe4PG\x8b7\xc0:\x11\x87\x82M\xb26\xc0IbL\\k\x9a4\xc0\xef\x84\xf2\x07\xe7\r6\xc0as#zs\xec5\xc0%\x13\xbe;\rK7\xc03\xc3pJ\xb2S4\xc0m\xc7\x15H\xb8\xc34\xc04\xfa\xa0|\xe4\xad3\xc0v!jv\xf3\x1b5\xc0\x04\x88\xe2\x88\x1a\xee4\xc0o\x01\xdc\xbb\x82\xaf4\xc01\x1e\xb9{-\xab8\xc0X\x13F`\xf9\xa08\xc0xz\x98\x07K\xcf4\xc0\xa7\x88N?Q\xfd7\xc0\x91\xa2\x16RI\x0c5\xc0\x1cy\x9d\xa4\x97\xff8\xc0\xb9\xe4\x9e\xfb\xdfV4\xc0\x82K\xa54\xb4\x038\xc0lN9\x89\x05\'6\xc0\xaf\xaf\xccuJ_4\xc0\xef\xe7\xe5\xdd\xdd\xbd7\xc0i\xd6\x86/\x92S7\xc0\xc6\xee\xa5\x93\x7fc4\xc0):\xe3%x\x146\xc0\xd3\x1e\x8c\xc3\xdb\xb48\xc0\xad\xd1\xd7\xd2\xd1\xb57\xc05h\xe0\xaddg5\xc0\x90\xbd!\xae*\x1c5\xc0G\xe3\xf4\x88(\x994\xc0\xfa\xf0Y\xbe\x84\\5\xc0?-\xe8\xae\x90\xfb4\xc0\xef\xce&\\\x03n6\xc0\xa2\x0c\xd1\xfe\x90\xc74\xc0\xec\x0e\xf7\x85\xd7\xf77\xc0\xdb\xdb]\x01\xfc\xcf4\xc0\r\x87iL\x1f\xc04\xc0l\xe3\xb3Y?s4\xc0\xe2\x86\xdb\xd6\x88\xc84\xc0P~\xba\x92\xc0G5\xc0\x89\xf2\xbc\x7fj\xa18\xc0#\x889\n\xbe\xf14\xc0\xe1\x8e\xd1\x9ax\x885\xc0\xf3t\x01\xdf\xc1\xbd7\xc0[22\x1f\xe3\x1e6\xc0\xc5C\x82\\\xc2\xdd5\xc0\xd3\xbb\xb3\xacX\x0f5\xc0Ks\xc0L\x18\r7\xc0\x12O\xc2\xb7\\\xae6\xc0\xb9\x9d\x0c\x87I\x894\xc0\xc7\x9a\xa5\xf2\x86\xa24\xc0\x0f\xec\x98\xac\xd5\xf27\xc0`\xed\xa7\n\xb9\x055\xc0\xefE\xd6\xd5\x98\xac8\xc0\x03F\xf4\x1bWT5\xc0d\x97\xadkZ\xd64\xc0B\r\x00\x01]]4\xc0\xd8\xadi\xf3V\x9f4\xc0d\x93\x8eT\rf3\xc0\x9d\x18\xa8\'\x10\x854\xc03\xabC\x92\x96\xa44\xc0\x02)I\x87m\xb54\xc0\r\xcd\x9bH-C5\xc0.\xdb\xbc\x02\x85\x155\xc0\x93\x18\xf8\x98\xd7\xb54\xc0\r\x05\xbdN\xc9\xe34\xc0\xda\xedYv\x13\x0e5\xc0\x9el[L]\x0f2\xc0\xb0.^\xd3\xe0k6\xc0\xdd\r\x9e\'\xdc\xb68\xc0\x85\xb0\xd2\xf0\xfc\x834\xc0ocY9)\x115\xc0\x8a\x1c<\x80\x9c66\xc0\xbc&\xaez\xba\xba4\xc0\x02S\xc1\x93\xe8\xb54\xc0C\xec\xc9o\\\xf84\xc0;\xf5\x19)N\xe95\xc0\x99{\xdfb\x8e\xfa7\xc0q\xe5\x0f\xca@\x119\xc0\x88\xc4s&\x0b\x864\xc0L\xe7y|\xb8\x1f5\xc0\x85\x9f\r\x9e\xb0\xf45\xc0\xaa\x07$!\xc5!5\xc0\x8f\xb5\xc1\x87;*5\xc0\xdb\x1b\x8e\xa4\x08\xf64\xc0q\xe5sG\xd4\xf78\xc0\xff\xec\xc2L\x0c(5\xc0\xd5\xb8\x9e\x02\x93\x136\xc0\xf2\xd31C\xa8\xe27\xc0\x01\x05\x0c_\xba"5\xc0O\xc1\xfd\xef\x83\xbc4\xc0\xb8L\xe1\xcc\x0b\xdc4\xc0\x8d\x98\x1a\x94.\xc58\xc0\x99\xcb\x01\xf2\x9f\x018\xc0\\\xa2@S\xc1\xaa7\xc0\x86\x1a\x87\xbc>\x088\xc0\xb9\xa7\x89\xfco\x0c9\xc0\xddW\xf3\xaa\xd4\xd84\xc0\x80\xfeGN\x10\x016\xc0V.\xb9N\xd3Z7\xc0\x8a\xf2\xe5\x1aO%9\xc0\x1eFE\xd7\xa0U6\xc0\x94\xabT\xbd"\xb64\xc0\xf3x7c\xe3)5\xc0oY\xedCOV5\xc0Dn\x18 &\xf47\xc0w\xc4\xc9\xc3\xfdT7\xc0E\x86\xe5\xb1\'\xf87\xc0\x82\xc1\xd5]9\x046\xc0M\x89\xfa{\xe1\xc25\xc0t\xe8\x8a\xa8\x9a\x969\xc0s\x9d\xce\xe3\x96\xdb4\xc0}\x95g\x15k\x036\xc0\xbc]\xa4q\x82v9\xc0$\x03\xc6\xb3\xdf\x986\xc08=c\xb2\xf6\x016\xc0\x04\x03\xef\x8f\x96\xb84\xc0\xad0\xf5ai\xdb8\xc0\xcdGl\xc4;\x018\xc0\x04\x86\x96VG\xbb4\xc0\x04\xf6\x0b-\xe6\x9e7\xc0*\xb3\xfb\x8b\xedu7\xc0\x8c\xb56nb\x039\xc0{;(\x95\xf9\xb65\xc0|\x840\xb9\xa9\xfd7\xc0ejU\xf5\x02D4\xc0\x88z\xb1\x94`\xbe4\xc0\x9bn\xeda\xca~7\xc09\xccl\x10\xcc\x9e3\xc0\xce\x12[\x17\xb1\xc64\xc0P\x931\x95~\xe12\xc0\xcb2Q\xa3\xacK9\xc0N=\xdcrb\xd64\xc0t~\xec\xe4\xe4\xa68\xc0\nx\xbep\x0f\xe54\xc0&\x81\x14$\x92\xbb5\xc0E<\xc3\xfbx\xf16\xc0\x13(\xaf:\xff\xc19\xc01\xbcv7 ]8\xc04\xb6\x8f\x05\xcb\x9a6\xc0\x17\xfd\xe9\xa8\x86p6\xc0C\x02\xa3\xe9\xa2\xc34\xc0\xd0s11-\x145\xc0\xfd\xab\xe7\xf5\n-6\xc0\x8b\xeeshm\xac8\xc0B\xfd\x8d.\x1dT6\xc0F\xdb\xdc\xa3\xdc86\xc0\xf8,4\x105\xe94\xc01\x1a&\xd0;\xbf4\xc0 u\x8e\x15\x08\x107\xc0\xc9\x8f\xd4\x8c\xa5H9\xc0\x8aT~6\xba\xa47\xc0p>\xce8\x1cg5\xc0\x1eR0\xde\xc1\xa28\xc05\xed\xa5\x11w\x897\xc0l\xbf\x82\xc7\t\x165\xc0\x8dc\x81\xc3\x90\xa43\xc0\x1b\xd4U\xca\x98\xdf4\xc0>r\xbf\x91!i5\xc0\xad\x95\xd8\x13yc3\xc0\x1e\\"\x89\xda\xa68\xc0`\xcf\x1b\xb1uI5\xc0\xb3\xc3q\xbc\xf8O9\xc0\x80_|M4H9\xc0\xfd\xc8\xe9~q\xdb6\xc0\xf4[\xe5\x99\xe4\xfe5\xc0[\x84\xa9\xfb\xcf+6\xc0\x86\xe7\x8c\x83\xa7\xa45\xc0\x87)\xc8\x0f)\xc44\xc0\xd5\x9e\xed\xb1\xdfg9\xc0\xc3d\x95\x1eQM5\xc0\x9e\x04\xd3nR\xa15\xc0.\xe4\ntE-4\xc0\xef\x95E\x86A\xac1\xc0<\x0b\x94\x85\x08\x1b8\xc0\xbb\xd1\xc8fq\xb95\xc0* \xf0\x814\x108\xc0\xc1\xf66\x14\x8d\xbd5\xc0c\x9e\xda$\xb7\xc79\xc0\xb1\xbb[\xf8\x7f\xc29\xc0\x9d\x0b\x9eA\xe2W9\xc0\x8f!\xe0\xbch 3\xc0L\xb8w\x08\xf6\xff6\xc0\xb5\xc7X\x1f\xedc8\xc0o\x98\xf3Y\x19\xca4\xc0\x08,\xdd\xb4j\xf67\xc0\xf0\x8c=|\xef.7\xc0R\xf8B\n\xaa\n5\xc0\xa1x{\xe22!3\xc0\xeb\xc4M\x87\xf4\xf97\xc0\xa3\xf5PP7\x8a5\xc0z|\xc8\x08\xce\x8d8\xc0d\xbb\xac\x1a\xe0\x0f8\xc0Qc\x82\xd8\xa4\x8b1\xc0\xde3\xf0\x1d\x1c\xd48\xc0\x10l\x9c\xa0G\xd04\xc0\x12Aq\x8ct\xf04\xc0\xe5\x06bmu%9\xc0\xa0&\xbf\x87\xf7\\9\xc0#\xfe\x85Xz\xe95\xc0[\x9d\xce?i$5\xc0\xae\x9c\xa3\xd5\x15k6\xc0CP\x81\xf3@H6\xc0\xa8\xb2\x97E\x14\x924\xc0\xf8Rv~i.9\xc0\xe5\xb0\xd78/a8\xc0\xca\xe2"\xc0+\xe35\xc0\xbb9ip\x97r9\xc0\x99[\xf0G\x89\xb46\xc0Zns\xfdM\x085\xc0\xe3\xe0F\xd9\xfe\xa88\xc0V~E\xaf(B6\xc0|\xbb\x92\xe3\xe1\xb06\xc0\x92\x05=\xbd\xdf\xfc7\xc0\xa2V\xdayb\xde7\xc0_9Yc\xa9\xd36\xc0\x08\xa3\x9dF\xa5/6\xc0\xbfH\n\x1b\xba\xd74\xc0\xbfy\xd7\xd7\x8f(9\xc0\xf2[X\xcc\xad=9\xc0p\xcae\xcc\x08\x075\xc0)M\x06~FI9\xc0\xb6\x0b\xf8\x1e\xc7\x898\xc0)n\xab\xe2m\xd83\xc0\x12\x1a\x83\xf2~\x8e7\xc0s#\x94\x89\xcf\x1a9\xc0V\x9c\x964\x1c\xc66\xc0d\x9e\xb7\xdb-}9\xc0\xb8(]\xd9\xdd\xae4\xc0\xd4\x87\x13" \x807\xc0e\x0c-T\xdb\x877\xc0Q\x10\xba\xdb\x9d\x8c6\xc0cb{`\xca\xf66\xc0r3\x9d\x81T\xf13\xc0\x9d\x9c\xfd\x19\xc1\xdb6\xc0\xbc\xb2\x9c\xe8\xc6\x187\xc0.\xc8\xe6\xf4\xbb\xac9\xc0k\xa3\xf1n(J5\xc0"\x8du\xa8HT9\xc0\xd6;\xf9}a\xe76\xc0\x18la\x18\x12"7\xc0\xbc\xd9\x0e\x14\x95s6\xc0Pm\xa5\xd7!\xe54\xc0\x98\\0\x99\x1b\xa03\xc0\xb2\xc1\xbb\x8e< 7\xc0\xd9\x1e\xdf\x14\x98z7\xc0(\xdfv\xcd\xc0N5\xc0\x9b,\x01\xde\xceF5\xc0\xfc\x84\xdfa\xc1\xde7\xc0\xd4\xd7\x10g*M5\xc0\xe4J\x00\xdd\x05_5\xc0\xf5\xc7\xec$l\x8b5\xc0\xcf\x86\x1d\r~\xa53\xc0\x01\xaeOL\x8d\x935\xc0L\xffUg\x12\x845\xc0\x87H\xc8\x86\xed\x8d8\xc0\xd1uF>\x0e\x818\xc0\xf4\xefPQ&27\xc0\xefc\xa5\xd4\x19\x964\xc04\xf9\x88\x0c>\x956\xc0\xb6,]\x96\x0bq3\xc0\x03P\xaa\xd6\xda\xb03\xc0\xd7\x02=\\\xb9\x1b7\xc0\xec\x92\xcf\xb4m\x7f5\xc0%<\xfc\xffY-7\xc0\xc9\xe3\xbb\xd9\xf4,6\xc0\xf9\xe7\t]\x9496\xc0\xe1\xdeY\xea\xa5 8\xc0\xf8rT\x9c|j3\xc0\x99`b\xd3W66\xc0\nwWa\xd8m5\xc0$\x0cu\x8f\xddg5\xc0\x07\x86\x04\x9cB\x039\xc0\xf2\x8b]\xd5w)7\xc0\xee\x9a\x87\xf7>L5\xc0X\xa1\x0b\xd4\x00K9\xc05\xd5\xcd\xc0\xb5\x888\xc0\xc886\xaa\x89\\5\xc0-\x92%\x19\x01`5\xc0bl\xfa\xf2\x8296\xc0\x1f\x01\xf2C+\x1b9\xc0\x9b\xa9(}\xb4\x119\xc0C\xf4\x08\xdc\xf3#7\xc0\x91\xc3\xceh\x85\x955\xc0k\x99\xacP\xa843\xc0\xb2d\xbb\x10(\x936\xc0z5\xda\xfc:\x195\xc0\x19\x91\xe1H\x00\x066\xc0\xeb-\xef\xb6L\xe65\xc0\x90\xeaG:\x93\x858\xc0\xf0\xe4e\xbe\xf0F9\xc0\xcfL\xef\x80D\x8c8\xc0\x19\x92b\x1fi\x138\xc0\xe9\xaa\x13\xefJ\x116\xc0\r?X\x9d\x90\xef7\xc03\xed\x06\xa7*\x085\xc0\'\x9a\xe0"\xdeq5\xc0\xc9\xde\xb3\x1b]E6\xc0\x1a\xd4"zz\x065\xc0\xde\xa0\x1d[\x1d\xf14\xc0\xc3\xb6\x01\x97\xc4r5\xc0\xcc\xab6\xe8\x0c\xfe5\xc0+\xb5\xa6eL\xb59\xc0\x17#d\xfc\xe5w5\xc0zE6\xf0\xefB6\xc0\xc64\xa7@s\xaf5\xc0_M_\x87)\xd09\xc0)L\xa9\n\xe3\xec6\xc0\x94\xe7\x98.)l4\xc0\xfb\xd46EC\xdd4\xc0\xd8l\xb1eus9\xc0\x0b\x88\x8c\xc7\xa4\x985\xc0\xe3\x10\xc1\x1c\x10\xf64\xc0\xae[\xfc\xf0;\xe65\xc0\'\x1b\x87\xb1qP6\xc0hQ\xd4\x11E\xf76\xc0SE\xeb<\x1d\x085\xc0\xcc\xedsb\x87)6\xc0F\x1fLw\x19\x909\xc0v\x9e\xdb\x19\xa1\xd37\xc0\\\xb7\xa8\x1b7\x8d9\xc0l\xb6r8\x04D9\xc0U\xf9\xac\x0e\x82p7\xc0\xa8\xcbq\xe5X\xef2\xc0)0\x99\xb3\t\xec8\xc0\x8d\x1fO\xdc\xc045\xc07@\xd5\xd7\x1dC5\xc0\xec\x9b\xd86~Q5\xc0\xa7z\x90\x01V\xec5\xc0\nd\x81\x99\x95\xf62\xc0\xb4\xc9\xd8fG\x829\xc0\xc4\x1e\xb3&&G5\xc0\xe8\xff\xef<\xe7\xf34\xc0\xe4\'is\x86\xbf4\xc0N\x83i7\x04\xe24\xc0\x8a\x7fI\xbb\xa2\x917\xc0a\x03<\xa2|X5\xc0=\xa5i\xbc\x7f}5\xc0vv]\x83\x92\xec8\xc0\xae\x9a\xf1\xc8\x02Y6\xc0\xce\xc3\x03\xf3dY5\xc0\x10\x14W\xf0Ob6\xc0\xb6\x12<g\xd1C5\xc0\x1f\x1d\x02\x16\xf9\xf86\xc0\x07>|m\xa3\xe85\xc0\x80\x7f\xf8\x0f\x91\x058\xc0[\xdb\xb7\xb8\xfa\xfa9\xc0-\xd3\t\x1e\xa6?5\xc0\xa0\xe4\x12$$35\xc0o\xe2\xad\xb22V5\xc0\xab\xf4\xb6$\x1cy5\xc0\x81\xf5\xaeic\xcd5\xc0\x13\x1c,5!\x105\xc0[\xe0Q\xa0z\xe95\xc0\xd28G\x1e.35\xc0u\x029\x91N\xe58\xc0\xb5J\x0bKM\x928\xc0}Rp9%\x195\xc0\xe2%\xb1\x07\xad\x0f7\xc05,\xaf\xa0\x9aC5\xc0K\xc9)\xfdK\x0c9\xc0V\x19,/\xac{9\xc05\xdc\x062q\x0f7\xc0\x14\xf5\xe9\xc0:\'5\xc0X\xe0\xd7\xf4\xdc\x008\xc0\x81\xedX\xbd\x96\x117\xc0\xc9p\x07\xb3\xc0\xdc7\xc00T\xdc\xc5\x9b\xa54\xc04\xca\xa2,\x92\xef2\xc0\x9d\xa3\xe7\xe3%\x859\xc0\xc2\xce\x86\x03\xf1j9\xc0\xd0P\xed\xaeD\xf45\xc0\xa1D\x06$\xab\xc75\xc0\xed\x17Ee\x07^8\xc0\xb8\x07]\x053\xaa5\xc0\x0c\x0f-\xdb\'\xa65\xc0-\xd8\x1d!\xb3~8\xc0\xa1lE\xde>\x075\xc0\xe9\xd0\x92\xd1_\xee2\xc0\xdc\xc6\xee\xd3\xcaK7\xc0J^\x10\xb1@\xf44\xc06K\xb3\xa5S\xc84\xc05\xafUP\xf5\xdb2\xc0\xf8/\x16\x07D\x015\xc0\xc4\x03\x0b\xd9E\x006\xc0\x16X\x84V8\xee2\xc0O\x8e\'-D\xcd8\xc0d\x90H\xcb\xcb\x028\xc0\x0c\x8c\xf0vb\x8f7\xc0t+Y\x1a*\x8a8\xc0\xd2\xaf\xee\xdd\x08\xba6\xc0\xbc%o`K\xfa4\xc0S\xce \xb9T\xca4\xc0XR\xdb\x16\x8bo8\xc0\x0bg\x82\xae\t\xdd4\xc0~\x90\r\xb3\xa3T8\xc0\xb0\xd7\x06\xdd\xe4\x066\xc0\x7f\xb1\xf9\xc5\xafK5\xc0+\x12D\x8b;h6\xc0\xf3\xbaw4\xc2\xe04\xc0\x87\x14 1\xbc`0\xc0\xdf\x08\xbdF\xbf[7\xc0\x05\xbc\x16\xa4rE6\xc0\xc5\xc4KEGZ8\xc0\xb3\x17\xdb?8\x7f5\xc03\xbe\xd4\x91\xd1}4\xc0u\xb6\xd0P\x88\xa84\xc0\x1a\x03\x95\xc1\xf0\xcf2\xc0\xf71vW\xae\x1e3\xc0\xbc\xfc~\xdd\xf6!5\xc0\x08S]T?\x9c6\xc0dR\x06v\xe4M7\xc0\xa8W:\x1a\x93\'3\xc0\xac\x10;\xc8\x9c\r7\xc0\x8e&$\x82\x9f\xde5\xc0\x10\xcfL\xc3\xdb\x1c5\xc0\x8b\x05\xf0\xde735\xc0\x05c\x15\xa5~:6\xc0S\xf9\x05\x88\x81\xe85\xc0\xce\xa9\xc9\xc2\x04\xc15\xc0k\xa7k\xfcG\x038\xc0r\x87\x0e\xb4\xc455\xc0\xfc\x048\x11\xa8h9\xc0\x8b\xf8\x9e\xe1\xf4-6\xc0\xb6\xf3\xd7G\xe0J6\xc0\xe6;3\x03\xe4B5\xc0\x8a\xeb\x01\xff7 3\xc0\xaa\xaei\xb7\xa9\xe44\xc0\xd4\x1d_\xd0\xda*3\xc0\xa1\xbbY\xc0\xa1E6\xc0\xff\xc2\xfcH\x7fW8\xc0\t5\xb4cId5\xc0&\xf7S\x99\xb353\xc0\xed\x9eW\x9b\xab(5\xc0gy\xed(<\x133\xc0,\x00\x95\x8e\xfb\x935\xc0=\x90\xa8\xc4\xdbj9\xc0~\xd5\xb5\xe4P\xf24\xc0y\xe5!!\x92\xe34\xc0F\x0f\x01a\xac,5\xc0\xe0zN\xf6\x0b\xda6\xc0!\xe2\xb28\xa3 7\xc0(\xa0k\x81TI9\xc0\x1e\x06Sr\x08"9\xc0\xfa6L\xc4h\xc25\xc0\xeb\xa2\xf9\xeaA+7\xc0\xad\x14\xbe\xbc\x1795\xc0\xe7\n\xd3O\xf8S9\xc0:\x9a\x87\xb2\xa7\xbd4\xc0\x19*yh\xf8\xf44\xc0\xda\x03\xe1v\xc0\xe34\xc06\x8d\xb6k\xe9\xac5\xc0\x1f\x05\xdc7;\x968\xc0\xc1\xa4\xf2)\xf2\xe94\xc02\x11:\t\xd3\xb84\xc0\xd8\x9fl7BK4\xc0|}F;\xaa~3\xc0\x10\x87L\xe8\xc9>8\xc0m\xff45\x7f\x186\xc05\xf8A\x89E\\6\xc0\x0cc\x84\xb5\x9dY3\xc0\xc7\x04+\x05\x07t6\xc0\xd0\x1f.\xe4\xcdt7\xc0\xe5\x972iR\x137\xc0t\xb2\x90\x85\xdb\x165\xc0\xb0\xa9\xe9\xe0\xc7\xfe7\xc0\xcb\xba\xb0\xa4\xbf\xf42\xc0lcW\xc8\xc0\x9b5\xc0\x06\xc3\xe2\x07\xde`4\xc0\xbb\x8c\xdf\x99\x82\xd86\xc0\xbd\xa5\xb7\xf6\x9e\xfd4\xc0\x8a\xe6\xe6\xc1\xb8\x7f4\xc0j\xc6\x91\xbc`\xee3\xc0\xd6\\\xeb-\xd3\xd36\xc0\xa9\xa5YE\x83!4\xc0\xa4\x0e\xcd\xe1\x13\xeb8\xc0/\x03{\xf2y\x147\xc0\xe4\xb7\n\xb8\x9b\x067\xc0\xeb\x1b\xbf\\P05\xc0\xa7\xba\x8a\x07\xb2o6\xc0\xa4\xa4\x10\x00c\xc15\xc0\xbf\xc9\x05\x0e4\x968\xc0\xd5\x96$\xb9\x1a\x826\xc0yK\x91.\x8236\xc0\xe6\xce\xaad\xa1\xea5\xc05\x82J\xce3\x1b2\xc0h\xb7\xb1_1\x198\xc0~\x95\xad\x88\xf0@5\xc0\xad\xaf\xe9\xae^\xa25\xc0t\xae\xac\xb7\x1e65\xc0\x980t\xa6\x9e\xa76\xc0\xf2W\xbb%R^9\xc0\x14XUG\x19\x105\xc0\xb0}2\xbd\x8c\\4\xc0a\xc7\x93C\x9a\xaf7\xc0\xe9\xa3\xd3\x16\xfe&8\xc0\xc6\x81n\xc8]\x8b7\xc0Wu\xeda\xb393\xc0\xb3O\x96\x97\xe9/5\xc0lm\x07\x02\x1e\x007\xc0\xa7:\x8c\xfc"\xdb4\xc0\xc3\xf9\xd1\xd0]\xa26\xc0\xb2\xf9\xe1\x00Z\xe91\xc0\xb6\x8b~\xfe\x1b:3\xc0\nz\xb3b;\xc92\xc0\x04\xe9A\x93\xa7X6\xc0\xd4[]\x90\xfcp6\xc0\xb2\xc3\xc7-<\x8c6\xc0X\xee\xd6s\xd0\x816\xc0*/wC\xbbx9\xc0E \xd5\xf0{<5\xc0?Q;/\xeb\xe44\xc05\xc2\xebe\x8f\x8b6\xc0\xb4\xfd[\xda\xbf\x036\xc0H\xd0\xca\xbba\xbb6\xc0J\xd1\x80\xfb\xfe\x816\xc0\xd8v\x8b\xbe5\xea4\xc0\xf7\x9cr\x91\x96U6\xc0$\x10cF\xdb\xca8\xc0\xea1\x05R\x82\xf55\xc0\'*\x1f4\xfeT5\xc0\xf3\x80\xd4\'\xf3\xed2\xc0k\x06\xd6\x05\xef\x156\xc0R\x98\xd5\xc9\xef#7\xc0\xd5\n\\z\xe4\x107\xc0\x86\xb2\xba\x1d\xd4\xf55\xc0\x9eT\xb7l\xe5\xeb5\xc0\xb9o}\x10\x07\xa56\xc0f\x86Z1\xfe#7\xc0iC4\xbd\xe4\xc62\xc0N\x81>\xd2{\xd54\xc0v\x82\xad\xe4+\x926\xc0\x00\xcf\\\x15\x02\r6\xc0\xf9\xf5\xea\xdc\xd2W5\xc0\xe8d&0QM5\xc0R\xac\x82x\xf7w5\xc0\x14F(\xa4\xf4b6\xc0\x9b{\xf7v2Y5\xc0`\xd4eTET5\xc0X\xfe[\xb8\x04\xbd7\xc0T|p\xd1\x8a\xaf5\xc0\xbcG\x85Ql\xa16\xc0y%P\xc0\x82\x9c8\xc0\xb54\xb1\xc5\xa8\x987\xc0eS\xd6\xb0\xe4E6\xc0e\xb1\x80\xf52i5\xc0q4\xe2\xac\x91\xa46\xc0\x81fu+\x1b\xa94\xc0\x7f\xee\xb3\xad\xaf\xfe4\xc0\x83+\xd2\xf75\x9e6\xc0\xf1\xd1U\xd6\xa1\xd08\xc0\x83m\r\xdaLC5\xc0\x0bt\x98\x8d\xddu6\xc0\xfc\xe4m\x11k\xfd5\xc0u\xce\xa24\x82\xea5\xc0\x0b\xe3\xd2\x93LX5\xc0\xc6b \x06\x98I5\xc0Uy"\t\xc9\x936\xc0\xb9\xed\xc9D\xa0y8\xc0\xe7)A<{<5\xc0\x80M\xa0\x8d\xee86\xc0\xa9,\x87\x93\xd5!7\xc0\xe3\xe5`L\x1e\xdd8\xc0\x9e\x87/\x04\x13O6\xc0\x017\xb7\xec\xd6\xec5\xc0\xa9\xa38\xd9\xa8z6\xc0\x99U\x1d\x86\xd2\xda7\xc0\xe0\xbf\xbd\xf6\xb3H8\xc0\x9b\x9f\xe8y\xe6\x8c8\xc0"\xc4?1\xb0\xa38\xc0\xfa\x83\xef\xe9P+6\xc0\xeb`\x1b\x8dO\x136\xc0\x19e\x05eB&6\xc0\x8c\xe5\xb4}\x12\xe54\xc0m\x1e\xdd\x96)\x9f7\xc0\xa8\xfa\x1e\x87\xbd\x987\xc0F\xbbT\xea\xab(7\xc0\xed\x02e\xd0_U7\xc0m\xf0\xb4\xb6\xa6=5\xc0\xb6\xd3z\xdc\x80\xd27\xc0\x1dN\xa0\xaf\xb5m8\xc0\xfcB\x86\xc5\xa4\xd28\xc0\xe0\x99\xd8e\xbd\xf06\xc0-\xad&~\xe9\x176\xc0\\ZI\x9c\xd6\xb88\xc0!\x8c\xdb(6>5\xc0:|\'\x15"\x086\xc0p\x0by\xf3\xdft5\xc0\xe3\xc9f\x93\xc8E6\xc0\xfd\xc4\x19\xaa-\t5\xc0(\xbc\xf5\r>\x045\xc0\xf9\xbfj\xc5S}8\xc0\xde\x0b\xa0vfb5\xc0\xf2\xfd1\xaa\x0b_5\xc08\xb14 \xf8\x046\xc0\xa7\x08\xb3|A\xb16\xc0\xb2\xd9\xd5\x84!B7\xc0\xde\x9d\x01\xd5\xa7$5\xc0\x9c\x9a\x04\xbfR\xd68\xc0\xb3RjF\xa3u5\xc0\x18\xcd\xe5Gh\x835\xc0<rF\x93\xdem7\xc0\xf2b?aD\\8\xc0\xde\xb3\x1e\xd7q\x868\xc0J\xcd\xe1@@\xfa5\xc0\xc7\x88\xe5\xa9?76\xc0\x99?\x9b\xd3\xe3\x857\xc0\\\xf3\xcf\x8f\x17w5\xc0\xaa\x9c\x19\xf8\xdfE4\xc0\x1fQ\xe6\x82\xce\xda7\xc0\xba\x91\x17\xae5\x7f5\xc0\xce>\xb9w\n\xa03\xc06~G\x00\xcee5\xc0\x1f\xa8\x99\xc4\x8a\xea4\xc0<bo\xf0\xa2\xa33\xc0 \xd3U\xfdL\x1f5\xc0:\x96\xa8&\xdf\xda6\xc0\xe1\x8c\x8f\xd7\xcdc4\xc0\x8cQ>\xfd\xcaf5\xc0\xa31\xc8\xb8\x00Q5\xc0\xe6\xc9\x80\xc2\x1c\x0e6\xc05\x0e!\x8cJ\xa07\xc0\xae{\xf5Ot\xe07\xc0F\xbc\x05+\xa1\xd37\xc0$sgc\xf2\xa58\xc0\xe8\xdf\x84\xe5\xbf{7\xc0w\x1f\x15\xc6\xc7\xbb8\xc0\xc0b\x85t\xabB6\xc0\xa0\xad\xdb\xbb\x03\xc16\xc0q\xc56\xb1\x0b\x8b8\xc0\xe5\x14\x9c\xde\xf8\xde4\xc0\xf8^\r\xa9\xe4\x1f7\xc0\xe3.;\xb5_\xd56\xc0>@B^\x9e\xd77\xc0dW\x85\xc2\x00\xd95\xc0\xfef\xf4Wj\x113\xc0\xc21\xc7.BK6\xc0B-\xb6T\xfbz7\xc0l\xe8T\x12t\xae6\xc0Ev\xb9[f\xab7\xc0\xeb\xb3;\xf8\x05\x895\xc0\xfa\xd8\xa3\xcb\x96?6\xc0-\xa4\xa8Dg\xee5\xc0\x93\xa6\x16\xcdo\xe45\xc0&?\xba\xd9-*3\xc0\xcct(\xe8\xc1\xd84\xc0\x18x\xa22+F8\xc0\xd6`\xa0\x1b3A5\xc0\xb2h\xb1\xe3\xb1\x857\xc0\x86\xd6\xbcr\xc1"5\xc0\r\x18X\x1ej\x1d3\xc0#1\xa6\x10\x9f@6\xc0S\x0e\xf5\x17\xa0e7\xc06\xfb\xcd\x1eko5\xc09\xa0&\xac\xe8k4\xc0\x87^\x12\x92\x9f\xef4\xc0\xa0\xdf\xdc6\t\x8a5\xc0\xed\x1eT\xe7\xabt5\xc0p\x83@\xf7t26\xc0\xef\x9cn\xf2(45\xc0\xe7Wcp\x88\xdf7\xc0\xb5Y\xe0\xe0\xca\x085\xc0^\xc2\xa8\xc5 \x8a4\xc0\xc1\xbf\x83\xab__5\xc0Al\x0b[\xf6$8\xc0\xc26\xb0~\x8a\xfc7\xc0\xa2\x1di9\xf0\x908\xc0\x14\x9a\x9b\xcbU\x875\xc0\xcc\xf5\xdeQ\xa2\x8c4\xc0\xb8;\xaf\xf7$_5\xc0\x0c\xba\x80\xbe!\xc15\xc0\x043!\xfc\xb6J5\xc0\xd3\xe2$\x94\x86\xe95\xc0\xe54c\xda\x93\xeb7\xc0\xacG\x03\xbb\xbf\xcd7\xc07\x8f\xb5\xb9\x9a\xda4\xc0\xddZB\xd0\xd0?5\xc0\x13e\xb2<S\x864\xc0\x15Vc\xcb\x01\xea2\xc0jWTf4\\5\xc0/\x16\x97\x88\xcc\xaf5\xc0\xc9&\xe1\xc8\xe0c5\xc0\xea\xf8,\xafj\xca7\xc0\xe8m\xd4\x0b\xe6\xf94\xc0^\xad\x17\xbd\xee\xa25\xc0\x04EC\x9b\xf9\xae5\xc0\x12\x15~5\xba\xc84\xc0K{\x85\xfc\xfe\xb45\xc0m\xc6D\t\xad\xef5\xc0d(\x8d\x8c\x02/7\xc0@AI\x98_\xdb7\xc0\x9d$O\x99\xc1Q5\xc0\xd4A\xed\x0bb\r5\xc0\x04\x0ch\xab\xd2\xc04\xc0\xa7f\x9e8\xd0\xbb4\xc0\xee(\xc4\xb5\x01\x155\xc0Hy\xe2\xb5Y\xfe4\xc0!\x86:\xb2\x8f\x9c4\xc0\xd6om\x8cRi6\xc0=\xd7K\x08)\xcc4\xc0\x8b\xdf\x0e\xbc\xc8\xc44\xc0\xbb\x9b\xc1\xa5\xec\xa95\xc0\xb7w\xa5\x92\xa8`0\xc0Hq\xe5J\xa8\xbf4\xc0\xe0\xe5/\x81a\x086\xc0Q\xfea\xbd8\x155\xc0\x90iY{\x04\xfc4\xc0\xf0\xcd7T;\xfb5\xc0\x07N\xc7\x9a\x11\xdf4\xc0\xa6\nFc\x87\xf25\xc0\n\n\xbb\x08\xe4\x175\xc0[\xc7F\x06\xbd\xe22\xc0\xeaXU\x12=\xe44\xc0\x10|\x87i$\xd54\xc0\xe8\xa0\xfbq\n35\xc0\xba\xdd\x96_\'\x009\xc0\x1d$\xf0\x82h35\xc0\x1c\x81\xcc\xcdQ\xea7\xc0\xd0\x87\x04uzW0\xc0\x06\x05\xedN\xbc\x055\xc0"\x8a\xc1\xcdT\x1b5\xc0\xc7JH\xfe\xb0/7\xc0ST\xbc+)>5\xc0\x91d\xba}F05\xc0o\x8ahq\xdd\x8e7\xc0\xe0\xe3\xd8t\xf8\xec8\xc0\xa8\xeb\xecBn55\xc0; \x91\n\x10\xfc2\xc0\xbf\xc7H\xb3\x87V5\xc0\x9e\xe3#B<?5\xc0_\'\x00\xb8\x9c\'5\xc0\x19sBp\xa7\xd14\xc0\x18\xd7{\xa5m\xb34\xc0\xbaO.\xce\x8d\xf62\xc0\xab\x9f\xb5\xcf/\x125\xc0\xe5\x9a\x08\xa1P\xd94\xc00\xd8\xf2\x85\x91\xbd4\xc0\xfcO\r\xcb\x15)5\xc0vg\xed\x07y!5\xc0\x0f\x08\xcdi\x86\x8c4\xc0\xb4\xa8\xc2\xab[]5\xc0+\xfa\xf1\xe1\xdc)6\xc0^h\xda\x00&\xf81\xc0,\rV\xa9B\x864\xc0J\x9bU\x16\xdd\xb44\xc0\xf6\xb0\x84\xc7\x06K3\xc0~\xe2\x89\xb3\xaa\xf81\xc0D%N\xd1G.6\xc0\xf1\'\xe9\xa7\xbb\xf32\xc0\xc6\xe0\xf7z\xdb\x135\xc0\xa3 \'\xfc\x03~8\xc0\xe6\x83\xb9\xb8p\xe24\xc0wM\xb5\x19d\x115\xc0y\x07\xaa\xdbl\xca4\xc0C\x97\x91F\x15\x8a4\xc0\xea\xeb+\x01xU4\xc0\xc4\xf7\xb3D\xb7\xb34\xc0\xb2J\x0c&\xa3\xd44\xc0;\x8e\xc4\xb8\x97\xa44\xc0\xbc\x04\x88\xa3)\x115\xc0\xf4\xaa\x1ef\x99\xe24\xc0y\xa4\x16\xb4\x94M5\xc0\xae\x06\\\xb4\xd0S5\xc0Q\xae\xa7}\x9e\xa44\xc0)\xe9\x16\x1e!\xcd4\xc0uE\x1dp\t\xb04\xc0\xba\xe2x\x81\xc7\xd44\xc0\xec\xff\x1e\xac]\x864\xc0G\xb5\xea\xbd\xaa\x9f4\xc0\xe8\xac=\xc5l\xe75\xc0\x0ff\x84\xa5\x0b\xa12\xc0\xf6\xc6B#\xfa_4\xc0\xa29"\xaf|\x195\xc0V\xa1\xe6\xe9\x8a\x978\xc0b&\xd6\xda\x1c\xb35\xc0"@\xc5\xca\xf6\xac4\xc0\xdb;\x9d\x9d\x02\x9b3\xc0\xdat\x7f\xbf\xd1"7\xc0\xa7\x1d\xde\x82\xe0\xce4\xc0B\xa6U\x84H\xab4\xc0\x95m\x92=H\x923\xc0>\xb6%\xa8%\xdd8\xc0\x0e\xa9X\x98\xa4R4\xc0\xd4\xe1<\xbe\x91\xbf5\xc0\xef\xf62\x8cBI5\xc0\xaed\xbdf>\xaf4\xc0\x1cH\x97{)\x039\xc0\x85\xbc\xd3\xc8\xb6\x998\xc0\xebhvN\xd3p4\xc0t\x95q\x00\xd1>3\xc0K\x0b.\xc0\x1814\xc0-\xc0Q\x90\x1c\xc14\xc0"A \x07\x82\xc74\xc0\xc8\xe0\x10\x97\x87$7\xc0M\xec\xd79\xf5E8\xc0\xd47[cA\xdd8\xc0\xb2xT@\xd1\x035\xc0\xc4\x87\xe2\x05Z-7\xc0\xd4oz\xeb\xa6\x105\xc0\x9fGe\xce\xc264\xc0\x8d&\x95\x9a\xff55\xc0\x03\xca\x16A\xe3d3\xc0q\x1dL\x17\x8a^5\xc0- \xb9\x06\x06\xf15\xc0\x9cq\xf2\x93\xf1\x9e4\xc0\r\xacO\xb3\x90\xd06\xc0\xb3[{\rd<3\xc0\x97m\xfe\xf7\x0cn5\xc0L\xc8\xf3\xaf\xeeX3\xc0\x81I\x10\xb4\x7f)3\xc0\xb38x$\x92#5\xc0\x12\xabn|"\xf85\xc0\x95{\t\xf5\xb0(7\xc0\x18\x1b\xa0\xe6eN8\xc0\x0e\x8e\x1b\xc5\xcc\x809\xc0\xe8\t\xc5\x026=7\xc0\xbcs\x90Cy\xe53\xc0f\xfe\x81\x9b\x02\x818\xc0\xeeC\xca_b\x869\xc0\x14\xa0\xd9\r;\x1f8\xc0nFov\xc5A5\xc0\x0c\xa5\x89\x00\xa563\xc0\x12h;(\x0f\x936\xc0\x14[/\x86u\x197\xc0\x1a[\xa8\x0f\xaa\x189\xc0\x94\x97\xbf`A?4\xc0QC\xf5\xe2\xa3U3\xc0\xa0r\x1c#MJ3\xc0L,\xae\xeb\xf7\xf57\xc0\xad\x18\xaf\x948M8\xc0\xd6\x81\x8b\xdc>L4\xc0\xbek<\xf1Q 7\xc0(\xffkcD\x167\xc0\xc7\xea\xf1Q\x18O5\xc0\xa8>B\x03\xa1\x938\xc0\xd9\xb9\x90\xfd>\xbf3\xc0\xa5\xc2\x00\xfb~\x7f5\xc0\x90F\xdd\x87\xaa\x145\xc0\xab\x02\x9f3mA6\xc0b%\xf0Z\xe3\x7f8\xc0\xd6\x12E4\xef\xac9\xc0\x041q\xaa\x83H9\xc0\x0b\xa1\xcd\xdc\xb807\xc0\x91\\\xdf!c\xfa7\xc0\x8f\xab\x1c\x8a\xf0M8\xc0C\x8a*q\xb3\'6\xc0k`\xf6w\xc1\xd52\xc0\x85k\x87A\x0638\xc0v_\x17\xc9\xbc\xef6\xc0\xc0\xe8\xcfE\xef58\xc0w\xfa>\x84x\xa74\xc0\x14\x0e\xf33~\xe97\xc0\x05}\x0cZ\x80=8\xc0\xf2\x07\x00\x03,Q6\xc0f\x11~\x8ea\xb86\xc0\xdc\x80*Vyr9\xc0\xaf\xd1\xdd\x9d\xcb\xd66\xc0Q.T\x93\x12\xc28\xc0\xcd8\xba\xfd\x1c\xfe7\xc0\x7f\xbb`U:\xe84\xc0l\xf1#\xd5\xbc\x165\xc0g\x0b\xa0\x95X\x167\xc0\x81\x0bU\xa2\xf1o8\xc0#\xbe\xeeZ"\xdf5\xc0\x9d\x02\x92\xe5\xeb\xd44\xc0)*\x1d\x1f\x13\xf26\xc0\x16-Z\xcd\xeb\xf48\xc0\xe5\xd5L8t\xd14\xc0)U1\xa5_F5\xc0e0|\xea\x1f\n5\xc0!\xb7y\xa6\xed\x157\xc0\x8e|A\xeb\xfcH8\xc0\xfa\xb45Ou95\xc0\xc7\xd8\xf6\xa9a\x1f4\xc0\xa0XW\xb8\xc5\xb54\xc0\xd6\xea\x8288\xc74\xc0\x84\xa1G\xcc\x9f\xab4\xc0i[S7\xb4\x128\xc0\xf8\x08\x8c\xea\x1135\xc0\xe9\x9b\xe1\x18\xbfA5\xc0\xbb\x92A\x0e)\xfb7\xc0\x1a\xd4wlt]8\xc0|\x0bK\x06\xa3\x808\xc0\xb1\xe4N(\x14\xb64\xc0\x9d\x9e\x0f\xdb\x18L5\xc0I\x80\xfb\x04&\xbd4\xc0\x9f\xea\xcd\xd1\x94\xb67\xc0\xe8\x820\x01\x14\xf25\xc0\x8d\xf2\xea\xfb\xb4R5\xc0d8a\xd5\xd4e4\xc0\x8f\xf4\xe4\xc3\xfd\x188\xc0\xaa\xee\xff\x8e\xd0\xac4\xc0KXP-ni9\xc0\xde-\x13\\\xf044\xc0v\x9aB\xd9F&5\xc0\xdb\xa2Df\xcd\xb08\xc0\xd2q"\x16\xc1Q9\xc0i\x87[\x173\xf87\xc0@\xa6\x82\xeb\xe6\x1b5\xc02\xa56\xf6\x19\xf24\xc0\x0c\x14\xd0\xf9D\xdc6\xc0l\x7f\x80\xba\x1c\xb35\xc0\xaf\x90}\x9e\xf2\n5\xc0V\x026\x02\xef\xae7\xc0\xdb\xae\x95\xc2{\x9c8\xc0\xb1\xc3\xe0P\x1c\x9a5\xc0*\xb8Wa?\xf22\xc0,\x1f\xb2\xbb\x8c\x142\xc02& \x7f\xd1\xf14\xc0\x87N\xce\xdc\xc2\t5\xc0\x1bu\x0e\xefI\xbb8\xc0x.\xeb\xdaO\x075\xc0\x88-@\x9b4\x8d5\xc0f\x17/\xf5\x13\xa15\xc0\x9c\xde\xc5]\xe1\xf84\xc0qC@\xbb\xc6\xc58\xc0\xb2\xd7\xd9\x1f(\xb36\xc0}TH\xd9\x85\\6\xc0\xaa\xe7/\x17\xed\xe34\xc0\x00py\xae8\xe67\xc0\xa4\x12\x95\xber\xae5\xc0j\xe4i\x93\xbcT6\xc0tF\xc9\xc0`G6\xc0\x06\xb0\xec\x84\xb4\x808\xc0\x12HGZ\xf6H9\xc0\x1dJ\xc5\xfb!.6\xc0\xa3I:\x84>\xee5\xc0\xbfs\x11\x1c\xf3\xeb4\xc0\x8c\x1e\xd9\x86\x10\xa85\xc0\xc58\xe5\xac\xc4\x018\xc0$\xa3\xf3+\xe9{6\xc0\xccV\x1a\x85{B6\xc0>m~eL\xd58\xc0v\xa4nA\xc4\x0c8\xc0\x8c\x86\xea\x11\xd2\xc19\xc0\xacpqu!R6\xc0\xbfa\x1fP ]5\xc0\xba)h\x90l\x054\xc0z\xfd\xb1_d\x0b4\xc0\xfa6,\x01\x18\x808\xc0k\xec\xc5R|\xc09\xc0(\xf1\xb0v\x9b\xe15\xc0\x84O\xba.\xe8:6\xc0]\r\x1d\xc7\xa0=5\xc0\xf5\xba&\xf9\xcb\x8c5\xc0x\x19\x82\x04\xe9\xaf7\xc0\x82 x\x1b\xc7\xc34\xc0\x14\xb0\x00\xa3\xc3\x978\xc0\xde\xf2\x81AV\xb75\xc07TQ\xd7\xeb\x849\xc0\xdf\xd1\xfa,\xd905\xc0\x03 \x8b\xebD\xfb8\xc0\xc6\x98m)V\x144\xc0+u\xf5\xd4S\xb15\xc0\x02s\xee\x16*}4\xc0\x17\xb2\xf2\xd5p\xdd4\xc0\xab\x99\xa9\xc2\xd4\x0f5\xc0\xb8\xc5\xe7\xb6:*5\xc0\x81\xf4l3\xab<4\xc0u\xde\x93z(\xf95\xc0p \xa6\x98p\x027\xc0y\xa2\xa7~\x07\xe48\xc0\x11;<\xfa^\xbd7\xc0\xb4\x9a"`\xe2\xfe5\xc0\xa2\xf2\xb7\xafN\xc39\xc0\xe7e\xaa\xff5\xfd4\xc0\xbecq\xeae\xf44\xc0\xb1d_\x99\xa0A5\xc0\xd6|\xfc!\xfe\x165\xc0\xc9\n\xbb8=T6\xc0C6\xa6\xd0\xb3\xd14\xc0pwx\x82\xccG9\xc0\xd3w\xa3\xa5\xc9C9\xc0X\xb7\x18v\x93}6\xc0\x0c\xaa\xc0\xe7`67\xc0\xdb\xb44\xbfk#5\xc0;)\xbf\x95%\xba5\xc0"h\x8c\x1bG\x8d3\xc0\xb6\t\xff\x7f\x90\xa24\xc0\x87\xd6\x8f0\xd5\xf44\xc0\x91\xba\x01\xae\xc2\xd38\xc0\x89\xbcH\xf7\xac\xa28\xc0\x8c\x02\xed\xfeQo5\xc0\xa6\n\xe1\xa6)&9\xc0\xb5~\x0eyh\xd19\xc03=^U\x0fD4\xc0 \xc5\xfcxZT7\xc0h\xa6\xafh~%7\xc0\xc1\xd5\xbdtg\xf24\xc0\xaa4\x12Y\xda\xeb4\xc0U\x9b\xe9e\x03\xff5\xc0F\x8a\xfc\xb7(\x128\xc0\x0bk\xd0\xa7\xd3\x0f4\xc0\x90\xfe\xefjB\x076\xc0R.\xea\xb3@C4\xc0\xc5\x1b\xa4\xb2\xb0\x9a6\xc0\xbc\x94\x9a\x8aA\xf46\xc0\xfd\x7f%[\x96\xe37\xc0\xcc\x04c>\xd6\xad7\xc0W56Z\xe4\xb44\xc0D\xc6F\x16e\xb77\xc0\x07\x1fL\'6\x035\xc0\trUR(\xa87\xc0Em\xf2\x8cK~4\xc0\xce\x88rcO\xb89\xc0\xb1\x16<\xb3\x8c\xb18\xc0\xe0\x03i|\xbdJ9\xc0\xebjM\xa9\x94G6\xc0\xd1\xe7B\x14Bm5\xc0N\xd8\'\\\x9f\xa18\xc0&F\x16\x94\x81\xf41\xc0\x9dmX\xd4\xdck6\xc0B\xf9.\x83\x7f\x817\xc0?\xbc\xce\xe0\xe7\xb87\xc0\xa0\x80\xca\x10\xa2K6\xc0\'~ \xaeJ\x114\xc0\xdbB\xa76\xb3\xc08\xc0\xe5\xb2{a\xb4e5\xc0\x1a\x02\xdf\xd54\xd85\xc0]eT\xa5 \xa44\xc0\xe0\xc5\xc3V\x06*7\xc0\x87\xdcA\xc1QR7\xc0IP\xca\x9a\xd237\xc0\x1e\xa65\xfa\xfd\x9e4\xc0\xb1\xfd0\x9e))7\xc0\xe3\x01|\xf8b\x1b5\xc0ih\xb0o6\xe07\xc0=Rh\x13\xaf\xdc5\xc0\t\xe6\xd45\xe1\xf64\xc0\x98\xf7\x1c\x86-\x136\xc0\x9a\xf9\x962\xc7\x8a4\xc0\x96\x9b\xe3\x00B\x1b5\xc0\x97\xf3\x1e\xb2\xedt4\xc0\x9a\xfd\x1c\'"\xf45\xc0\xb5\xb0\xb6"\x1b\x037\xc0a\xb0g\xd7[\xea6\xc0\xea\x9a\xc8B\xff\x0c6\xc0ZKB\xb6\x85\xb47\xc0\xbeZ+`CC3\xc0%{\x05;\xa1\x8d7\xc0\x87\x1b\xf4\x05\xd2\x048\xc0Rm\x9e\x87\x95V7\xc0\x0f@\xd5\x009C7\xc0K\xe0\xcf:\xa1v7\xc0\xe1:\xd8\x1e\xdc\x887\xc0\xa2\xfeJ\xd3H;7\xc0<\xc9p\xd0\x1bi4\xc0=\xf7\xce0:\xaf9\xc0;\xf9\x10\x0b\x06\xa97\xc0\xabt_\r\xf0w5\xc0/a\xe3\x1b0j7\xc0\x18\xeaq\xb46\xd45\xc0)\xeb\xda!G\x857\xc0\xa9\xa7\x88\x1aV\xf97\xc0\xc3\xd6\xdc\x95\xa4s7\xc0\xc8\x8c\xd8{\xd6r5\xc0\xb5\x90\x96p)=8\xc0\xd2\xd0\xdf\x05\xd0\x038\xc09\x1e\xe34_`7\xc0|9\xa9)U\xba7\xc0\xd1\x11\x8c\xd5#\x0e5\xc0\xc41\r\x898%5\xc0\xc2zBP\xa4\x877\xc0M\x13\xa2\x95\xaf\xf74\xc0\x05\xf5\x16\xec\xf5v7\xc0\x9f\xb3_\xf9\xc4b5\xc0\xd9\x19"\xc6C`5\xc02\x14\xd8\xb1\xf3\x957\xc0\x1b\xdb\xfe8\x87Q5\xc0_\x8efm\xcc\xbe8\xc0\x1d\xce\x80\xed\x1e\n8\xc0i\xb5\xb8T\xec\x9b7\xc0b\xaaD\xbaOH3\xc0n\x98\xe4\xb4\x95\x804\xc0\xeb1?8\x98\xbf5\xc0n\xb8,\x81\xe4L5\xc0\x9b+\xcbw\xfc\n5\xc0KCU\x1b\xa3^4\xc0 &\x86\xe8\xaeo4\xc0\x9f\xaf\xb2$\x04e7\xc0\x08\xeb">+%7\xc0o\x13\xf2\xc1\xe4\xe48\xc0\xd5\xe1O\xaeKW5\xc0*\x0c#P\xac\xe94\xc0V\xee \x1b\xbe\x8d8\xc0\xd8\x86V\xed\x1d\x188\xc0\x90gY\xd2\xb0X7\xc0\xb3\xc7d\xd9!S7\xc0K:8\x0f\xf4\xaf6\xc0)\x16\x1d\xd0\xedM5\xc0\x19w\x9fu\x84\xe25\xc0\xc8\xda\xa7\x9aJ\xf91\xc0\x9bU\xf3\x86\xf8f7\xc0\xf2\x05\r")K7\xc0\xbc\xaei\xdcn\xbf8\xc0\x8b\xa0\x8b\xfd\xaeD5\xc0\xf3\xda\x14\xe7L\xb87\xc03\xb13\x17\xff\xef1\xc0\xac\x02\xeb\xf0\xc4~7\xc0\x03\xc4y\xc1\xf9A7\xc0\xa2\x18\'Ct\x839\xc0\xfd\xdf\xd4\xe6\xa0D9\xc0\xce\xad^\xe1?\x018\xc0\xa3\xd6*\xb3\x8f\x999\xc0\xea\x07\x174>[4\xc0\xd0\xb1\xd4Z\x83A4\xc0.\xf8\xeb\xb4)\x953\xc0x\xea\xb0K4&5\xc06Y\xfe\xae\xab\xec8\xc0\x93\x0e\xe4O\xcfv7\xc0(u\xcf5\xa5k7\xc0\xb9\x8a\xc0aY\x947\xc0\xc2\xa0\xd0\xd7O\xa39\xc0\x04I\xec\xd2\xdf\x946\xc0H\x1fi\xc9+\xde9\xc0\xef\x89\xb0\x9cD\x9d5\xc0\xca`\xf1\x12\xbbY5\xc0\xa4?,\x9f\xc447\xc0\x91\x06K\xc2O\xe16\xc0\xbc\xca*1\xc9\xae5\xc0\x02\x85\x8bPz\x1f6\xc0;\xe8\xe3\x1f\xb7S6\xc0\x11\xc0\x8b=\x8d\xb75\xc0\xea\xa0\xac\xb7\xc9~4\xc0\xbd-\x7fI\xa4\x836\xc0\x03y\xecF\xdaj6\xc0\xa7\xe4I\xb5\x9e\xea4\xc0\x01\xc4\x81\x04$\x0f5\xc0T9,m"\x8d5\xc0hR\x0b\xc9\xf7\xa77\xc0\x13\'O8\x02\xef7\xc0\xe0\xb4\xe5\xd9>\xa07\xc0\xb5[\x89\xbf\xf6d5\xc0\x90l\\\x8e\xbe\x967\xc0\xaf1\xbb<\x98\xef4\xc0\x98\x93\x9f\x04\xfc\xb38\xc0\xcd\x1f\xbf\x83\xeeI9\xc0t\x1f\xf6G0\xa75\xc0`M\xb1\xfa\xb1\x897\xc0+\xa5F\xfc9\xd26\xc0@\xc6\x17\xf0o|6\xc0\x19\x0c\x81(\x0c\xde8\xc0\x862\xa6\xee\xc1\x838\xc0\x106\x19A\xb5\x957\xc0\xf0\x1fh]\x97\xa57\xc0\x7f\xc5L\xcaX\xff7\xc0J\x16W\x1a\x03\xaa7\xc0\x06O\x8d\xcd\xc4\x9e7\xc0\x00f\xcc\xfcv\x155\xc0\x87u\x1b\xd4\x0bH4\xc0\xde-\xfb-\xfd:4\xc0\xa7\xd77\xec":7\xc0[\xdf\x10hN\xb06\xc0\xa0w\xe0{\xb8{6\xc0\x0c\xfe\x0c\x04\xb4\x036\xc0X#\x03\x92b\xb76\xc0\xae\xdf\xa7\x82\x95\t7\xc0Et\x12\xb4\x15\x147\xc0\xa4\xfa6\x08\x7f(3\xc0\x17e%ys\xb18\xc0\x84YlW\xb0\xc78\xc0\x01y9\x9f\xef\x957\xc0"\xb0\xc9"\x9f\x0b9\xc0\xa1\x07\xa7]\x96\xec9\xc0\x08TX\x89\x87b6\xc0\xa5\xbd\xe3w6n6\xc0VJt\xc2\x8489\xc0}\xfe\x07\xd5)\xc66\xc0=\x8f\x87\xa9@53\xc0\x9e\x06\xd3"0\xfe6\xc0\x9e\x8b9\xa8\xdf\xc14\xc0V\xde:\x9a\x8a\xdd3\xc0\x9a\xeeY\xa3\xbf\xb34\xc0\x060\xe5\xbb\xc1k6\xc0^9\xeapNx9\xc0\xf1HH\x7fdc6\xc0\x9e=\xbc\x1er\x154\xc0\x8b\xbez\xebc\x9c6\xc0\x03/\xc1\x9c\x17-3\xc0\xe7sD3\xeeg6\xc0\xd2\x0f\xbd\xcb\x96[6\xc07\xdeI#\x85!6\xc0gD"pP\x155\xc0\xdd\x92}\xa2\x9e\xa96\xc0$\x0e\xa1!\x87S6\xc0(\x0b\xcf\xcc\x83=4\xc0\x98\xa9\x00\x00]\xe18\xc0\xf0\xdd\x87\xa9;N6\xc0U\x89\xf6\x84\xc9/6\xc0\xc0\x83\x02\x1d7)6\xc0LQ\x14\xaeV\x106\xc0\xd4\x7f\xc0G\x14|8\xc0C\xc4\x8d\x80\xd4\x067\xc0\xbf\x1c\xc5\xd5>\xea7\xc0\x9f4\xfc\xab\xb7\xf95\xc0\xcf\xee\xaazg%6\xc02\xe7\xc0\xbf\xc0\t6\xc0J0\xea\x04\xc8\x834\xc0~\xa7\xce\x86@X7\xc0@\x8a\xc5\x82B\x126\xc0\x1c[\xa0\xc8\xc5\x188\xc0Y\xf1\t\xdf\xd6\xd25\xc0g\xfe\xcc\xb0"\x066\xc0\x87\x1a\x17\x9b\xa1\'3\xc0\xe8\xa2\xf3Y4\xd85\xc0\xfe1?\xb5A\xcc6\xc0\xc7\x1d%\xcc_\xe85\xc02\xd7UR\x00!4\xc0\x88-M\xdb\xb3\xfd5\xc0\xa3l\xe5\xb4\xd8t3\xc09CJfV\xec7\xc0N\xea3\xbd\xa8\n7\xc0\xf4c\xe9\xfc\x86L5\xc0N\xd0\xf9\xa7\x86^7\xc0\x17\xb85\xdcS_3\xc02s\xa3\xd4|d7\xc09_\x93.\x97\xe64\xc0"H\x91\xa9X37\xc0;\xff\\G9\xc33\xc0\x00,\xc4Q\xd4(9\xc0\x87\xc9\xca\x0b\x19\t6\xc0\x13\xa4v8]\x145\xc0&\xa8\xaa;\xcd\x109\xc0\x08\xad\xf7o\xf4\xfe7\xc0\rOf\xfb\xf2\xfa7\xc0r\x80\xed\x0f\x1b\x816\xc0\x88H\xd7\x05\xfc\xe44\xc0\xfbi\xfd\xb3\n\xf94\xc0 \x17V\xfb[\x1e5\xc0\x05\x96\xa9\x13x\xf88\xc0\xe6:\x8f!q\xf06\xc0)v,\xebs$6\xc0_\xde\xcb\xfd&\xa03\xc0`\xe0\xbb\xeb\x99S4\xc0\x87\xfd\xbf-H\x196\xc0\x1cPn\xc2\xa7^7\xc0e\x03\xce\x0c\xaa\x1c9\xc0z\xec7(,N8\xc0\xa0SZ\x1d\t*6\xc0,\x03O\xcd>\x088\xc0=\x91\xbc<~36\xc0\xa3\xa0sDP\xae5\xc0\xe7\x88>\x15\x99\x047\xc0\xa2\xac2]\xb1\x1f6\xc0\x84\xdb\xc8g\xfav7\xc0\x8f0\xb6@ 46\xc0!\x1d\xfe"\\Q6\xc0\x0c\xb8\xa7\xfa\xb4+5\xc0\x0f\xe9\x17\xa0\xf7*5\xc0\x80\x025\xbd\xb605\xc0\x97t\x19\'\xaa\xe45\xc0Y\x9a\x13\xc1s\x018\xc0(2\x13\xd9w\x988\xc0`\xc7\xd1\x94~\n5\xc0\t\x1d\xf3\x84\x1c\xd82\xc0\ry%\xcf\x1dJ8\xc0\xb9\x13Y\xe3\xf6U5\xc0\xe7:\x15\x95\x9dL3\xc0X\x9b\xa6\xde\x15\xf46\xc0\xaaKt\xb0\xef\xfe4\xc0h\xef\xd9\xf4\xc6y6\xc0\xa3\x1f\x88Z?*8\xc0\x1c"\xbaQ\xc5\xe35\xc0\xa9\xc9Xu\xc429\xc0\xb8\xecp\xea\x99@6\xc0\xecZ\x8d\x1a\x9e\xc65\xc0[\xd4z7\xc0\xc67\xc0\x86\xe8\xa8R\xd9\xdc4\xc0\xf0@\x18\x91SV4\xc0\x05\xeb\xda\xdcF\x855\xc0\xf9\\\xc6\x84g\xa86\xc0\xef\x95\xa4\xb2_\x8c6\xc0\xb3\xb5\x15\xc7\xa6_5\xc0c{\xd5\xe6:\x048\xc0\xa7\xd2\xed\xa8\x00k5\xc0b\xe2\x06\x9c\xa3s5\xc0H<,\x97\xc3\x198\xc0\xb3\xec\xf7\x1e\xacW4\xc0\xccG\xa5\x12\xb3J9\xc0\xf0Zf\xd1\xd3!9\xc0\xa5\x9eB\'\xfd\xf88\xc0\xe1\x14\xf3\x8d\x94\xa16\xc0\xa6\xecm\x92\x08z8\xc0\xbb P\x96xZ4\xc0\x8d\xbb@\'\xae\x916\xc0\xdf\xe3~\xb6\xabi7\xc0\xbbX8t!\x1f8\xc0\xd8\xff\x84a\x1az6\xc0P/W:\xfd\xf85\xc0\x1d%1\x8a\x9a\xd45\xc0\xb1\x89x\xef\xa8\xba6\xc0\xe3r/\'d\xb0/\xc0\\\xbc\xd0f}\xb46\xc0\xe9\xc2 ,016\xc0\rJ\xf6F\xbfR9\xc0\r\x1cD\x12\x84\xe04\xc0U\xdfu\xb6\x02\xe95\xc0T0\xe6;\xdb~6\xc0\xfc\xee\xfb\x80\xd9M3\xc0ZBa\x9f\x87\xf57\xc0\x91\x98\x1a*\xff\xfc7\xc0\x87\xedr\xa9\xb9\xea5\xc0\x81\xcbC\xe7\xd8X3\xc0rYmzW\xdb6\xc0\x03F\x82G\x0b_6\xc0\x96\xec;#\xdf\xf45\xc0\x08\xfbaP\x83\x028\xc0\xa9\xff\xd2\x12\xa3\x089\xc0:^\xa0\xc2\x8c\xe24\xc0\xc9\xde^\xe6\x82\xf07\xc0\xd8\xbf\xcehX\xaf6\xc0\xc5\xf8\x13\xf1\x8c!6\xc0`x=Jf\xfe5\xc0M2\x9b\xf9\x8e17\xc0&\xe9\xf5\xe62\xf95\xc0\xd9\x8eo\xc6\x1e\xb27\xc0\'7\xaa\x16\xf1W0\xc0;+\xfa\xf2\xad\xf54\xc0p\x87p\xd3j\xf95\xc0E\xb6$+\xb8\x1f6\xc0,\xe6\xa6`\xab\xee4\xc0\xc9\x97\xc8k\xad^3\xc0\xf6TO\x0b\xfb\x0e9\xc0\xf1S\xa4v\xcd\x9b3\xc0 C\xab4o\xea5\xc0\xbd\xaa)V\x15\xb55\xc0;N\x84Q~\xed6\xc0(\xf9v$\xe7\xba5\xc0Q->~\x1cY9\xc0\x11\x9b\xd2\'\xa8\x8e6\xc0\x06\xb2\x92W\xd8:9\xc0\xf7U\x1c\xea\x14\xd58\xc0&\x84w\xb7\x98\xf55\xc0^f\x1d\xe8y\xd45\xc0\xd0r%\xd3\x8bU9\xc01pZ\xff\x7f[6\xc0zJ\xf0Z\x1e/7\xc0\xb6l\xd0\xe3\x0f\xe74\xc0\xa0}_p\xd0\xeb4\xc0W\xfc\x04\x83n\xdb7\xc0\xf4\x1cD\xb7\xc8\xe87\xc0\xfcs.\xa3<97\xc0\x0b\xb9k\xa6H\x1a9\xc0\x99\x0br\xd7\xf3\\8\xc0Z\xb4\xc3\xf4\xdf\xe37\xc0\r\xd6\xcdJ\xaf27\xc0p\xf9L?p\xa37\xc0{\xfd\xc2\x1c\xe4\x817\xc0\xd5\xf8H\xba:\xf37\xc0\x8bt\xa8b\xf9_6\xc0\x0b[\r\xc9T}6\xc0\xa6\xd1\xbe7\xad\x864\xc0~^\x17\xe5\'\xe17\xc0\xe1\xe8yJ,\xfe6\xc0@\xf0:Q\xc1\xef6\xc0z\xebV\x04\xe9=7\xc0\x02a@\xd1\xc7\xf77\xc0\xa6k\x8c\xec\xbb"9\xc0\x9e\x86=\xc9\x1a\xa54\xc0\x16\xadn\x9f\x0e\x0b9\xc0\x1b\x0e\x15\x01\xa2\xb47\xc0\xb5\x8d\xef\xbf\xc9\xe67\xc0l\xbav\xa7\xcc\xce7\xc04\x92Z\xc7\xd9\x866\xc0\xd5\xe4>\xa8u\xd68\xc0\xff\x12\xc9\x08\x11a6\xc0lV8\xc2\xafD7\xc0L$\xe0\xfdd\xdc4\xc0\xec\xe0\x16\xae\xb8\xd97\xc0n\x92\xfaN\xcd\x076\xc0|J\xf9?@\xe07\xc0\x15\x13\xe3t/\xec7\xc0s\x97\xc5\xdc\xf1\x998\xc0\xec\x9fd\xf2\x12U8\xc0\x88$\xff\xd2\xb4\xe37\xc0Q\x89W\xbbFX3\xc0\x0fd\x90\xea\xdf\xa66\xc0[R)\xab\x8e\x127\xc0-\xfd8\x99c\xd17\xc0{\x15\x9d;>\xff8\xc0\x01K\x11~&\xe84\xc0\x01\xa9\xe5G\xbf\xf87\xc0\xbc\x82\x1a\xeaj\x8f6\xc08)\x85\x0e0G8\xc0v4`\x92)\xf79\xc0W!/\x92\xa1\xc97\xc0\xf8R`\xba\x1e\xf04\xc0N\xdbI\x9a\xac\xd72\xc0\xc3\xe7u\xc6IE5\xc0o\xbf\x04\xdb\xa6\xba6\xc0/\x9a\x82?\x0eT6\xc0+%\xa2Ox\r7\xc0\xf2jN\xefd\xef4\xc0\x94\xb58\xe1#t5\xc0\xe64\xab\xc0\x13\x846\xc0\x8b\xeb\xae\xfbO\xa24\xc0jE#\xe0"\x1f9\xc0\xb1?\xba\xc1\x93\x934\xc06OQ=z\xd23\xc0pe\x9d\xe6\x93\xf66\xc0\xd3\xef\xf9WS\x8e6\xc0`\xd0;L]\xdb7\xc0\xebCV\x1a.\x025\xc0\xbb\x8d\xec\xd8\x12\xdc4\xc0\xdfk\xf3C<F6\xc0\xce\x1b2\xc4\xeae9\xc0\x81\xac\xfe\xb0c08\xc0\xc3\x00\xbd[M\xb44\xc0EK\x9fx\x8a\xca6\xc0\x06\xcf\x01q\xa0\xd34\xc0\x87w\xb3\xdad19\xc0\xba3\x13$$<:\xc0\xa5y\x16\x9cm\xcd6\xc0>0\x964\xe0\xd55\xc0r\xdd>r?\x8c4\xc0\x08\xa2\xba\xec\\88\xc0#Lj\x12\xf913\xc0\xb1%\xdf\x16$\r8\xc0c(\xf2\x9b)\x968\xc0\x13\x9fi\x82\xb5\xd63\xc0\x87.\x10\xc0F\xb77\xc0\xa1@RgM\xbe4\xc0\xeaj\xbcm\x15\x997\xc0c\xcc\xc0t\x9by5\xc0\x85+C\xc3\xc6\xae5\xc0:\xfe\xf4q\xcf\x068\xc0 T\x1e\xa9\xab=8\xc0\x89\x8bb\xeb\xa0#6\xc0\r?\xb0Q"\x995\xc0\x9d\x85\x81P\xb6\x103\xc0#\xb8\xa6\xf1I\x9f4\xc0\x00\xd7.F4\xe34\xc0\x07\xaax\xe9"\xb84\xc0n;\xc9\xdd\xa9\xda7\xc0\xd2\r\xc8\x05B48\xc0b\x956\x98\x94\x1b6\xc0\xb3\xd1\x9a\x916\n9\xc0\x152Q\xbc\x0b\xf28\xc0t\xcf*\xd8\xe8\x1e9\xc0\x1d\x0c\x1c\xdd~a3\xc0\xcbb^V\x19+5\xc0\x9c\xbak\xe5\xcbx8\xc0\x1c\x91Pf\xe1/8\xc0\xbfn!\xed\xe4X7\xc0\x02\xfb\xe0?\'X8\xc0\xdc:\xef\x89\x88\x1b9\xc0\xa8k&\x9dO\x0e9\xc0\xda\xafS$"\xa79\xc0o\xe7C\xc5\xca25\xc0R\x93\x9aYv@5\xc0\x9e\x84\'\xb5\x9e\xd16\xc0\x14O\x9e\xc3\xf2\x8e7\xc053^\xe2\xe9C5\xc05\xfa\xfa\xe5#\x878\xc0\xb3F\xcd\xe5\'\xdf4\xc0-\xb5B8e\x0f5\xc0\xce\x17\x0b|t!6\xc0\xed\xb8\xad]\xb9b8\xc0\x84-\xb2z\nl9\xc0]\xc1\xca*c\x983\xc0\x1c\x15!\xbeKq6\xc0\x1d\xe7\xc6\xa3\xb3\xa32\xc0Z1\xb25{\x806\xc0\xb2\xa0p\x9b\xff\xc67\xc0s|\xa8~\xc2\x7f9\xc0}l\xac<k\xc74\xc0\x15\xc7\xa8\xb2am4\xc0\x9a\x99\x95u\xa1\xf64\xc0\xbd\x86/L\xdc\x018\xc0\x85\x0c\xaa+\xd806\xc0\xc6\xb1\xf63\xc7\x859\xc0%\xc5\x12\x81\x8b\x1c7\xc0\xf9\xf0\xad&f\xc16\xc0\xb4\xcb\xc4_\x14\x085\xc0\x1a\xe2\xc7\xc0v\xc34\xc0\x8d\x8b\x94\xa2\x93\x055\xc0\x0e\xb8\x0c\xc7\xf8)9\xc0\xca\xc4\xf3a1W7\xc0\xc2\xf4\xcb#\x02L3\xc0\x13cT4J\xf56\xc0\x9eN&\xde\xacp6\xc0\x0e8Jn\x80\x9a4\xc0y\xff\x1e\xd7\xf5\x0c7\xc0\xb1\xe6\xc4\xa5O\xb57\xc0Z\x1d1u\xefy7\xc0l\xe8H\x03-\xd83\xc0 K$\x811\xa23\xc0{}\xe7\xa6\xc6\xf28\xc0\x8e\xe4\x89\x08\x88\xc66\xc0\x0c\x19\xf0s\x13\x887\xc0X\xbf\xdd\xfe\xf9\xb34\xc05q\xe9\xe9\xc2i8\xc0N\xbc\x86>\xff\xe44\xc0Z\xb2\xe5\xc8\x91\xec7\xc0\xa4\xaf\x1c<"15\xc0\x139\xb0 GN7\xc0\x91E\xf5|$\xb45\xc0\\\xd8\xad\\\xdf\x8c3\xc0\xdb\xae7.\x1eu4\xc0L%\x97\xd8\xff\xfc7\xc0FT}\x80\xf9\x136\xc0\x1c\x94o\xf8\xb9U9\xc0\x9cS`\x95"{7\xc0\x9d\xf6-\xf7\x1d\xb36\xc0\xfc\xc3\x96}~\xd85\xc0\xbd.^\xc4\xcdu6\xc0a\xda\xa0M#j6\xc0\x855\x08/ky4\xc0\xb4\x91\xea\x84p\xb66\xc01tml\r\xd34\xc0\x11\xb0d\x88 \xf17\xc0\x9e=W\xc0\x10\xb86\xc0\xb5\xe7\x1f\x16\x17q3\xc0\xd9\xdb\x1b\x1d\x91[6\xc0\x18\xd3\xd8wr\x9d6\xc0\xec\t\x96\xef\x96r4\xc0\tX%Yo\xbe3\xc0\x08\xbd\xf7.L\xa26\xc0\xed\x8c\xad\xd3\xdb\xef6\xc0\xa8\xd8_\x9c\xf796\xc0\xe8U\xfb\xf1\x94$5\xc0\x91\xfdq\xce\r\xe34\xc0\x08\xfb\xd0#\xf1\x194\xc0\x08\xd4"\x14\x03\xb27\xc0|to.\x0c\x914\xc0\x89^\xc1q,\x1b5\xc0Q\x98\xaex\xc8\xff6\xc0j\r\x02\xf8\xccA6\xc0\x07\xc2\x13\xf6\x17)7\xc0\x8c\xbe\xb0Q\x89\x914\xc0\xabw\x87\xd0+\t7\xc0d\xaek%\xe0\x1c7\xc0\xa3\x82,\x13p\xc65\xc0\xf2\x15\xf2\xb3\x15H9\xc0\xb7&\xa8\x12\xf3\x118\xc0\x12\x7fU\x9c\x93\x837\xc0f\xda\x06\x00\x94\xe58\xc0yR\xea\x92\xdc\xa64\xc0\x99O\xf3t\x15"8\xc0\x81\xed"l\xe3j7\xc0\t\xa9\xf7C!\x045\xc0i\xbb\x11\xf6;<8\xc0R\rx\xc9\x93\x006\xc02_YB\x94\x078\xc0\x0b\x19\x06\xa4{\xdd4\xc0\x12\x01\xd1B\xa9\xbf6\xc0\x0e\xae!\xf9%66\xc0\rk~\xf67\xeb4\xc0`?O\xe8:\xaa3\xc0\xbc2\xb4#\xfa\x985\xc0\x90\xb3J\xd1y\xd74\xc0\r>\xf5\x06\xd3)7\xc0r\xa6\xd5?\xecv3\xc0\x86\xef\x07t\x9f\xa46\xc0\xa9\x93\x02\xb0\xc8D9\xc0"\xbb\x1d\xbd\x10K9\xc0&\x16\xe0\x19\xb9\xce3\xc0\xf7\xa2\x8c2\xb4"8\xc0\x81\xc6/r\xbb\xde6\xc05\x83\x10\xe3\xe6\xd97\xc0O\xa4\x7f\x80\x88,7\xc0:\x01\xb09\x0b\x075\xc0Q\x95z\xf4\xe426\xc0\x0f\x94\xbc\x80\xb1S5\xc0\xbd2\xb8\xea\xc0\xe06\xc0\xda\xde\xf7\x89\xad\x965\xc0\xb9\x93~oh\xf56\xc0\x01\x96L}\xd6,5\xc0e\x0eAJd\x045\xc0\x0f1\xaa\xab\xde\x177\xc0\xa5}\x88|C$7\xc0\xcc:\xb8W+\x943\xc0mJ\x16\x0bk\xf44\xc0\x98\x97rx\xf7\n8\xc0\x85\xf7\xc1\xa8\xe0\x856\xc0;\x98\xdbnwu9\xc0\x14\xdf\x0c\xc9\x0f\t5\xc0}\xa4\xbb\x93M"6\xc0\xffD|\xa8\xba\x8e7\xc0\xbaB#\xe3\xb2\x194\xc0\x97\xd8\xeahw\xd37\xc0\xd4\x9d\xe2\x8e\x12\x857\xc0\xd9\xf2E\t]\xe94\xc0?\xe5\xaa\x030\x7f7\xc0\xc2\xa3Bt-\xeb8\xc0\xab\xe9!K\x11\xf86\xc0\xf1Xx\xdb\x06\x1a3\xc0\x0c\xb4C\x07c\xc95\xc0n\xa0*Le\xb56\xc0\xb63\xda\xb8\xa1\xc05\xc0\x11\xa0\x9d\xd1\xc3\xd76\xc0\xf10[)|\xc72\xc0\xe5C>\xd6\xa2C9\xc0\xc9\x0e6\xc6x\xe95\xc0\x87\x8b\xe9\xc1\x05\x0b7\xc0\xca\xfeD\x08O,3\xc0>\x0f*w\xae\xc75\xc0\n\x0c*\xb2\x8c\xcf2\xc0u\xb7\x07}c\xb09\xc0\xb3\x81\x95\x1aA\x9f5\xc0ZJ\xcc\xa6+D5\xc0]\x06O\xde>T3\xc0\x16\xe6\xbar@\xec6\xc0\xdeo\xd6\xe5>\x943\xc0\x16\xa1e\x9d\xc658\xc0lyDM\x18\xa65\xc0\xb4&\xde\xa1k\xac6\xc0\xbc\xf8\x08fW.3\xc0VI6+,\xb55\xc0\x19\x82\xe4vv\xfb4\xc0yK\x10\x0c\xb0G3\xc0\x8b\xbc\xb6\x90\xf1\xbf7\xc0\xe2\xea3\xd3\xcaS8\xc0F\xcf8\x8d\x04\x974\xc0\x88\x81J\x89g\xe35\xc0\xa1\xb5\x11\x14z\x1f5\xc0)r^GU\r5\xc0\xfdO\xa8\xe9\xe4c5\xc05\x86*\xa8\x81N4\xc0\xbe\xd9\xee\xbb\xe4\x064\xc0l\x9b1\x1e\r\x966\xc0\xfe-\xd2f\x8b\xcf7\xc0\xab\x08w\xfb\x86\xe37\xc0\xb1\xe5\xffL\xe4\x055\xc0ac\xe1$\x02\xa06\xc0"2\xdb\x16\x9ae4\xc0\xa4;\x15\xcf\x9eY5\xc0\xc1\xf7\xde_\x9d\xc25\xc0D\t\xc2\xcc\x88\x1a6\xc0\x13-\xee|\x00\xd84\xc0AU\x02\xac\x12\x016\xc0\xd36&\xe8\xfd\xdf1\xc0\xc7\x04d\x08\xb0]5\xc0\x15\xb7\xce\xcb\xdb\x1b5\xc0b\xaf\xaf\xd3=\xc38\xc0/\x9as\x06F^8\xc0"\x0c|gX-5\xc0\xf0\x06h\xbcy\xe06\xc0\xdb\xd7\xcd\x08\xad/6\xc0(\x8f\xcbU\xd1/6\xc0\xf2\xdb\xde\xd9\x16\x186\xc0\xc1\xf5\x1b\x1a\xfc\x956\xc0\xa2\xaf\xd2\xc6\xba\x934\xc0\xfe;\x15\xe4}\x8b6\xc0\xbe5\xaf\xbf\xb2v4\xc0\x03\xb2V%-\xf13\xc0\x9c+U\xfa\xf1\xce4\xc0TF1\xe8k\xf06\xc0hd\xc8\xda\x1f\xcf3\xc0\xbf\xb5\x05o\xac\x086\xc0\x85\xef\x8c4\xdd\x9a4\xc0\xa8jE\xbbN\x984\xc0\xfb\xf7\x1a\xae\xe0\x155\xc0\xed\xaen\x07G\xc15\xc0\xf9_\xe7F\x0e\xba4\xc0\xa0xhC\x04\x9b5\xc02!,\x13\xd4h5\xc0\xae\x01gl\xe694\xc0K\xac\x8d\xac\xd8\x9a5\xc0\xf4b\x1eA\x8c\xf83\xc0\xe5\x98\x1a\xc5Y\xb47\xc0dNcR\xb7\xf17\xc0M\xca\xfe\xa8=46\xc0;\'\xd9\xfag\xce6\xc0\x92z\x1d\xfa[+8\xc0\x9b\xe8@bC\xe28\xc0r\xc2\xc3\x9a\x97]9\xc0Z\xa65\xf7\xba\\5\xc0\xabiH\xcbZH4\xc0\x9b\xa9\xba\xb9:\xb25\xc0@\xf4vl;u6\xc0\xa9\xd1O\xb5\xf6-3\xc0\x9b\xf6\xc6\x8b\xb9j5\xc0)5\xd5\x8e\x17\xa57\xc0e\xed]7G\xa54\xc0\x97$\xf2\x12W\x9c5\xc0\x8eYX\x1f\xf7\xf94\xc0U\xa2\xf9K\xd2\xa53\xc0k\x9c;b\x83W3\xc0L\xaa\xfd6\x97\xa07\xc0\xd9\x1d\x84?\xb1\xdd5\xc0\x1b\x95\xde\x0e\xa3\xb95\xc0:\x87T\x0e\xaaM4\xc0\xd1\xc8X~wr3\xc0\t\x8c\'\xc93Z4\xc0\xe0\xa6\xda\\+#6\xc0\xf2\xe0\x7f\xd2MM6\xc0\x07\xefFJ\xb9\xd95\xc0\xd2\xb6\xca:\xbf\\4\xc0\xdesC\xd6u\x9a4\xc0\x97\x13\x05O\x95)4\xc0\x05dGBe\xc36\xc0\n\x96j\xab\xcd\xf08\xc0&\xc1x^{\x864\xc0$*\xb5\xe1\x1b37\xc0p\xe5\xe3\x8c\xe4\xaf2\xc0\xd2v>f9\xb58\xc0\xea.s\xe0\x14F5\xc0\xc6v\x9a\xb1&\xcb3\xc0\xc3\x8b*%4\xa81\xc0\x8f/\x8fP\x84\xf64\xc0_\x9f\xc1\xd9\xea\x057\xc0K\xcf\x05\x92:\xfd7\xc0%[e\x8e\x12;5\xc0\xcd\'[5n\xac4\xc0\xc2~\xb9\x86N\x005\xc0\xa0Y:\xd5\x9b\x155\xc0^\xda\x10\x07\xc1\xa23\xc0\xb8\xa4\xae\xf9\xcb:3\xc0\xb0\xdf\xf5e\xd8\x1b8\xc0B\x1f}oy\x1b6\xc0\xf9\x94a\xfb\x0c\xb85\xc0\x1d\xd5\xd8f\x0fn3\xc0\xa3\x00M\xbcW\x0b4\xc0\xa0\x17\xfb\xfb4\xfc6\xc0o\xae\xb5\xa6R\x067\xc0\xef.i7\xbb\xb89\xc0,O\x98\xb2\x85\xf02\xc0\xe6\xc9=|\x1c(5\xc0A\xfcp\x15\xc1\x936\xc0S\xcf)\xf9\x91\xd96\xc0\x86\xb5\xb9\x01\x9d<7\xc0\xab\x99(}i\xdb2\xc0co\xccP\xa1}5\xc0\xff\xb5\xf1\xe5\xa6\\5\xc0\xfa\xe7=\xfe\x84)5\xc0\xcc\x82\x99\xbf\xb8\x8b4\xc0\x80\x9e\xb8P\xe5#9\xc0\xe5=\xec~\xe4\xb67\xc0E\x88\xb9\xca\xae\x1e3\xc0Q\x98x\xb1:\xe55\xc0\xe4\xc0.\xbb\x06\xa58\xc0\x8f\x91^\xdb\x10\x075\xc0\xc0\x04?\x16K\x927\xc0X\x90\xf3\xa6\xa6\xe58\xc0\xc9\x932\x96\xb6\xc84\xc0i\x16\x88\xac\x1a\xd34\xc0\'.\xac&YY4\xc0\x83@\xbc\x7f-\xc94\xc0\x9cC\x86\xbc\t\x8a9\xc0/\x12\x1aA\x1e\xa23\xc0\xa5\xc8VL\xad\xf94\xc0u\xcfk\x07\x0e\x9d7\xc0\x94q\xef]\xb7\xe85\xc0w\xbc9\xf6\xfeX5\xc0\x1f\xad\x86Nfk4\xc0\x85\x99rp\x83R6\xc02l\xc3cJ\xea6\xc0%\x07\xbe%\xed25\xc0\xc3$a\xb6\xa8\xc53\xc0\xab?\\\xdbT\x1f3\xc0y\xf9\x8a\xe5_$5\xc0\x02\x1d\xacp\x8d\xc48\xc0X\x96Nh\xeb\xd66\xc0\x9c\xe6\xc7k\x7f\xd66\xc0\xf9f`\x93\x81E5\xc02\xa4B\x85\x9e\r3\xc0\xfc5b\r%B5\xc0p\x16\xce\x96$\x987\xc0\x98/\xc5\xc6ae5\xc0\xca\xdc\xa1\xc8\xe0\xef4\xc0\xa5\x8a\x18\xeb\xdas7\xc0%\xa9\xe8\x12\xcb\xb74\xc0\xfcCF\x01\x1d\x9b4\xc0tC\xce\x8a\xf5\xaf9\xc0\xf2\xc61\xbc2u4\xc0\x85\xfa\xaf\x04{\x078\xc0\x9a\xf10Q\x0766\xc0\xe0\x00E\x10\xd4N8\xc0F}\x19\xc6\x1fB6\xc0<OAX\xd4\xb87\xc0u\xe8\xd7\x04\x0f\xac5\xc0>T\xe2\xe8\xae\x963\xc0'
p16
tp17
bg3
(g4
(I0
tp18
g6
tp19
Rp20
(I1
(I8679
tp21
g13
I00
S'\xfd4\xdb\x11\xa4\'T@@\xd6]\xd5,(T@\xb80"\xe9%\xa9S@\x1c\xab\xf5\xafH\x12T@\x85\x03\xe1\xe1\x81\x14T@\x8d\xd1\xec?\x04\x1bT@E\xc19\xef7\x06T@\xbe HA\xd4\xd7S@\xfd\x87G\xe6\xd9<T@\xe8$\x8e\xa1\x9f\x81S@j\x04\x05S\xfa\xc4S@=e\xb4\x00\xdf\xf5S@\xde\x07.\xab\xd4\x06T@.K\xdde\xae\xd9S@\xc1\x13\xa5\xee\xbe\xd9S@@\'\x17\xe9\x11\xddS@\xf6\x99a\xa3\xaa\x0eT@Jp\x15\x1b_\xe6S@I\xce^y\x1b\x1eT@Q\x81=\x19\xf3nS@\x8a\x87y;\x04\xf6S@p\xd6\xfeq\xd7$T@\x14E\xa0A\xd4nS@("e&\x82\x9eS@)&\x14\xcd\x8d\xfcS@6(T\xd7o\x92S@Y\xca\x94=\xfb\xe7S@\x12\xb3\xf1\x94\x95ZS@;X9w\xdf\xfdS@\x80\xd5/\x05\x87\xfcS@ \x87F\xd5\xbd\xaeS@\xe3\x93\x8a6\xc8\xadS@v\x88h}N#T@S@1\xbaZ\xd4S@\x97\xe0a\x18\xd2cS@K\x94\xf4\xa8\xe5\xfdS@\x04\xbd7\xbd\xb2\xadS@\xdc*\xde6d\x9cS@\xe3Rf\xf3j\xe5S@\xfe\x1aQPN\xe6S@\xb2.W\xafu\x03T@\x8f\xca\xf3U\xce\xd5S@\xc0\xb2f\x13x\xadS@\xbc\x11C\xd8\x14\x0cT@\x1f\xee\xd6\xfa\x03\x13T@\xdf\x99\x9e\xa5\x89\xadS@\xba\xc2\x99\x8d\x0b\xebS@i\xbc\xba\x99\'\xb1S@\xae\x06\xf1\x11\xb8\x11T@\xc0\xb55\x11\xc1[S@\x9eG\xea\xc24\xeaS@\xcec\xe0\xd9\xa5\xa5S@yx\xb1\x83\xc8\nT@L\x17\xdfd\xe1\xfdS@\xd4g\x04\xfd\xf5\x0eT@\x15\x81\xcds\x9c\\S@7\xd6B\xc1l\xfeS@\xd2\xd3\xa2=T\xfeS@\x91.\xe9\xbbc\xe6S@\xa3\xb6\xaa]=\xe6S@H\xc6\xfb\x91S\xb0S@\xb6\xee\\E\xd2\xadS@\x97+9\xe7\x9cIS@\xb4\x9b\xcb\x17[\xeaS@j\xa4\xe9\xef\xa5\x0fT@E\xa1\x0f\x85\xceAT@\x9a\xdc@\x94\xa0(T@\xf1\x13\xbd\n \xe8S@cR\xb3\x14{\xafS@N\xecf3\xc7\xeaS@\x8f\xcd\xb2\xaeyxS@\x9b\x11\x1bL\x91\x9bS@\x06\xf8\xdf\xb1.\xe5S@\xc7\xf9\xdd\'u\tT@J\x19\x05k\x97\xe6S@\xd4qW*\xda\xaeS@\xb1\x1d7\x9a\xa0\x02T@\x17\xa5\xd9\xa4\xd6\xeaS@\xe2\xbb\xe5\x92\xa1:S@\x99)\xb6\x02\x91\xe8S@\xb67x\xae\xb8\xeaS@|\x9e\x84\xc8\xb1\xb0S@ND\xaf\x1e(kS@[n\x7fj\xe7\x82S@w\x97e\x13=\xafS@M\xc6\x91.\xc5]S@\x1cs\x95*\xe8\xecS@\'\x0b~w\xab\xe8S@\x1d\xbb\x9b\x1f\x80\xb2S@\xce\xfc\x95\x8d%\xeaS@t3\xe8\x8eq\xe8S@B\xa1\x93T\x11\x0fT@`\xd7"\xf1\xe7^S@\xbe\xc8\xc1=\x98\xafS@\x9d\xe4P\xf7z\xcbS@7\xa9H\xa5\x9d\xe6S@\xc3\xa5\xc0\xfe\x02\nT@da\n/T\xb1S@~m\xcc\x87\xb4\xafS@0bKg\xf0\xe6S@&\x8e\xc8\xb3\xf3\xb0S@\xde\x8a\xc1\xd4\xde\xafS@.\x81\xa9\xd3\\\tT@\x04\xa56\xb4*6T@wt\x9a\'\xf5\x87S@b\x12I\xaa\x7f\x03T@\xa5\rF\x14\xb3\xb1S@\x92|u\x9d\xf8-T@\xf1\'\xdf\x8a\xaf\xb1S@\x86w\xd7\xe9h)T@W\xb1nC\xa3\x0fT@,$R=&!T@\x04R\x91\x81\xa7\x0fT@\x8f\xfbJ\xb3i\xffS@\x0c=\xadu\xa5\xa6S@\xf5eB%\x16\xebS@IA\x0cuAxS@\xc3$\xca^\xee\xefS@\x90g\xc1\x8a\xe3\xabS@\xa8\xdc3\x92\x17\xadS@\x83\x89\xa7\xc2c*T@%\xcak\xefv\x1fT@\xc2\x13v\x06\xbd9T@jE\xc4\xe0x\xe4S@3@\xb8\xc9\t\x8eS@\xe2I\x82\x1a\x0b\xb1S@\xbf5\x07pG\xaeS@\x12\xc8\xeaV\xa0]S@/,0\xc5\xe0\xe8S@\xee7\x97\xdd\xfa\xe5S@Lr\x84\x0f\xb56T@c\r\x9b\xeb\x9c\x01T@R\r"\xcaVXS@+\xde\xe6\x18~%T@\xef\xdej\'\xf1\xe9S@\xdd7LP\x1d%T@\xb4A\\\xa4\xb5]S@5K\xd1o\xb9\xb3S@\x83\xc3\x9a6/(T@i\xb4S\xfd\xbc\x0bT@\x1a>Mg2#T@}\x95\xb6\x92W\xa9S@\xa5\x87\x8dwZ\xe4S@\x8e\x0f\xa7\xfc\x85\xb3S@)\xfeXt\xb5\xb3S@+\x00\xfd&\xdb]S@\xd7\xc4Z \x93\xaaS@$5\xae\xb5.\x11T@f\x9f\xc0d\xb2\'T@\x9a\xcf\x12\'\xbb\x83S@\'\xde\x84\x92\xc5\xf1S@\xeb\xe0\x9e\x91\x1b\x0fT@\x07\xd1`\xcd\xd8US@`\xcb\x1bd/BT@\x03\x82\x8c\xfb^\x0eT@9V\x85\x1b\x9b\x83S@"6\xe9j\x1f#T@\xae\x9b>\xb0\xfclS@\xf8+*\x83\xd5\xa2S@YC\xb6\xa9\xc71T@\xf9U\x19\xfa\x11\xdbS@\x82)\xf3aW.T@p\x14G\x1e\xae\x89S@\x82\xa0\x81\xdd\xb6\xe9S@\xd5\xb1\x8e\x12\xf2\xe9S@\xb5\x0b\x96y\x0c\xe7S@\x08d\x91~\xd7\xe6S@\x11\x93B\xd0\x1e"T@\xbe\x01\x15\xf8\xfa\'T@\xc3\xae"\xaa\x89\x92S@\xb8.\\\xaf-\x81S@:\'\xf0\xa6\xdc\x8bS@I%\x87\xf7\xc6\xe3S@\xfe$\xd7\xcb\xa4$T@\x85X]\x99T/T@|\x99\xa1\x18-\x1dT@\x04I\x1aZ\xb6(T@\xa0,5K\n"T@M\x81\xbap\xe7\xb4S@\xf5\xdeg\xa2EzS@\xae\xc7d\xcbx\xf5S@\x10\xe0\xbe\x06/xS@0\xbb\x94n\x8f\x98S@`\xce.\xe4\xcb\xf7S@\x90\xfb\xbf\x01\r\'T@E];g\xd7~S@\xb0\xe0_\x14ezS@\xc4\xc7}:\xe3\xaaS@\xd12l\xd3\x94pS@\xe6\xab\xd3\xbe\x01$T@\xb6\xc5H4"\x17T@\xaaj\x87\x02\xac\nT@\x11\x8aW\x15\xcb\xb5S@\x96W,`\xea\xf6S@\xad\xb0E]\xee\xecS@\x03b\xe3\xa1\xcf\xf3S@\xd5\x9aJ\xc9\x18\x7fS@^\xd3\x19(\x7f\x98S@\x85\xcb)=))T@\xc8\xf2\xa4R\xb35T@\xfb\xb32_\xbe$T@\xa7\x01t\xe4\xcd{S@q\xff\x8e\xca\xea\x17T@$b\x01o\xa1\xaeS@\xb1E\xc1\x8a\xc3\x99S@\xe4&\x06\x9c\x8d\xb6S@c\xe9-\xcdt\xdbS@\xb6\xd6Q\x97\x86\xaeS@\x907\xf0\x0e\xdd!T@\xa0P\xdaWG}S@\x98\x8b\xe3FW\x08T@$\xc8\xa9\xfa\'\x08T@n\xbf\xcc\x11\x99\xb1S@r{\x93Y{\xaeS@\xc3m\xde\xce\xf2\xe6S@\x06<\x90\x19\xcc\xe6S@\xae\xd4g\n\xaf\xe6S@Y.\xf3\xe9\xf9\xd4S@\x07\x02\xa1\xc0\x8d,T@\x90|=\x88V\xe3S@"\xa8$\xd4d\xe3S@\xd92k\xf9B\x1bT@@\x9a\x97\xfb\x97\x14T@\xc6\xe9\xc4\xc4\xc9\xf7S@\xc3\x94\xa3\xabx\x01T@\xc8\xbfj\xefl\x08T@v\xc4\x99\xa7\xf95T@\xd9;\xab\\Q\x13T@K*\x86\xa2\xdc\x15T@M\xd4\xeb\x7fV\xe2S@\xd17\xa9\x92\xea,T@\xf6Xk\xe9\xb3!T@h\xbb(\xe7D\xeaS@H\x02\xd0\x11OTS@\xbd)\x94\xc0\xcb\xe8S@\x0e\xe88\xa3\nTS@y\xcd\xe5\xec\xea\xeaS@3xs\xe1\xe9\xaeS@k\xc9\x82\x8f\x9crS@\x17\x19\r\x85e\x88S@\x99\xd2\x8fh\x1c\x11T@FJ\xe4{\t\x9aS@4\x96#\x8c,\xb0S@R\\\x91\x1e\xd5<T@\xd3\x0et\r\xbe\xd9S@\x98\xed\x00\xa1\xf4rS@\xe4\x98|\x80\xaf\xe8S@\xec\x8d\x18\xaf\xafrS@J:\x04Q\x9d\x1cT@\xc2\xa1\xb9@\xf5)T@\xa1\xaf\xfb\x05\xccyS@\xbd\x10L\x99>+T@\x18s4I#)T@\xe0\\\xd3\xacS6T@\x9f\xfedk\x90DT@M\xef\x08\xa6\x11\xfdS@\xc5:\x1f\xbd\xe3\xafS@\xdb\xf8\xaf\xce\xc0\x99S@\x18Jx;\xe9\xceS@DAW\xe9]\xfdS@\x8d\x93\n&\t\x00T@\xafZf\xf2S\xb1S@\xb3Rh\xa4\xcc\x05T@\x04\x8e\x1f[h"T@,\xffd\x1b\x0c^S@\xb0\xf5?\x98\xe3\xc8S@\xdd\xbf[\xe7w\xe2S@\xd3\xefw\xb6\xc0eS@\\_p\xc9\xac\x9fS@\xbb>5\x1c\x8f\x05T@d\xa1t\xb0Z\xa0S@\x92\x9aM\xefG$T@]8\xb0V\xa5)T@\'\n\x9f\x03\xdfrS@\xc6BW\xaa\t#T@r+\x81Z=,T@f\xce\xf9w\xd9\x9bS@\xc8\x00\x14\xbf\x9a\tT@Xfd\xfd\xfa"T@wl\\yC$T@\xc1\x8c\x7fG\x80\xafS@J\x0b3\xc3\xab\xe7S@\xd7\x84MN\xea\x9bS@\x1e\xe3\xb9\x89\xcb\x1cT@\x8cq\xc5\xea`hS@\xe7\xcd\x11\xcb\xa4\x06T@`\x07s\x05a1T@\xee\xff\xc5\x06\x94\xfdS@qo{3\xec\xb2S@pF\xe7\x1b~\xfaS@\x8dz\'Z\xcfCS@\xe8\xaa\x94){\x83S@\x08e\xbb\xcf\xeb!T@\xf0\x90\xb0\x955\xe2S@\xf4\xbd\xf6\xae\xb4CS@\xa4\x18\x15KLVS@\xeb\x9d\xdf\x83\x84\x07T@\x9b\x91M\xe5&xS@B4\x92\xcdx\x82S@\xe9]\xb1U~\x03T@\x0e\xcaX\xc3\xc9gS@\x1f\xab25\x82\xc5S@\xdbT\x11h\x93\x0fT@\xe1\x13U\x07R\x9cS@\xa2\xddYT\xa5\x9cS@\x9bs\xd7\x0f\x10\xaaS@\xab\xd1\xa8\xee^\x8bS@\x87\xf5\xe7xFsS@>\xa5?\xd2\xfa\xa1S@\xd2\xfa]\xc3\xd2\xe5S@\x1a\x86\xf0r\xee\xe3S@\x19\xf1p*\xdf:T@\xb6\x9a \xf3\x0c7T@\xf5\x94\x8d\xe1\x8b$T@\x0c\n\x99;e(T@iW>_\x8f`S@\xf5\x1d\xcbJX\xedS@DJw\xd3L\xf2S@\xe5\xa1\x1d\x9f\xa2\rT@-g\xfa\x19\xda\x10T@\xf9s\x92\xe0\xf7TS@\xccQ\xc8\x8c\xb18T@\x7f\xf4\xfa\x15+\x18T@j\x9c\x0c\xca\xfd\x9aS@\xb0\xcaN\xfa+3T@\xd9\xf9\xc7\xb8\x9d\x17T@\x02\x01\xe8j\xd8,T@Av\xc6\x93\xc7\x9dS@\xe2\xab\\\xee\xe9\x9cS@v\xbc\x90n\xdb\x9cS@\x1d\rf\nVTS@\xa2\x06u\xab(\xb5S@Yu\xa6l:\xe1S@\xdf\xf97\xe7|\x11T@\xcf\x95F\xf5\x8c\xeaS@[\x00\x025\xb8\x9cS@\r\xdaSH\x83\x9bS@\x14\xfc\xbc\xbc\xbbSS@\x95\xb4K\xe6c\x01T@\xe4|\xc1\x0e\xb5\xd1S@\xa3\x07L0\xb5\x14T@\xda\xb5\x03k\x82\xf4S@\xb9\xdd\x9e\xae\xf2\x81S@\xfed\xf7r\xfd\xacS@\xc8H\x14Cp\x1dT@\xdb\x1d\xaf\x89z\x04T@\xadI\x00J1zS@\xc2f\xc0\x9d~\x99S@"\x04\xbb$\xf2wS@\xba\x97\x82<\x18\nT@$\t\x11"O\xd3S@\xa5\xd1=5NLS@\xa6\x1eF\x0f\x95\xe4S@%\xb7\x17=N\x11T@\xdb\xd0\xafZQ\x08T@(\x9c\x8a\xd7\xc3\xc5S@\xe7\xc2\x91];8T@\xee\xc2\x9flQ\x8cS@\x90\xb2|\x0fo8T@./U\x91?\xd2S@lL\xef,aSS@8\x8e\xf0\xe5\x99sS@\xe8\xa5\xc9A\xd3)T@\\u\'s@\xb6S@$\x9fC\x16\x92\xc1S@QCvu\\\x10T@.U\xa9\xf4d\x00T@i\x96t\xca\xcebS@\n<\xf51\xed\x9fS@\xf1\xff\xea\xb2s\x1bT@\xf6\x1b\\\xd2\x7f0T@\x82x@\t\xb25T@\xd7i\xb4\xec\xa4\tT@\x84=\xd0\xad\xee\x0cT@\'\xc1\x9b\xd5\x1c\xd8S@q\x81rt\x7fcS@\x0f$\x9a^\xc5\x9bS@Qv\x08:\x8c\x01T@\xd4/\x13&\x16\x86S@m\xd9\x8eY\x83\xd9S@\x8b]TB\xa1\xd9S@c\xa0\x19\x15_^S@\xd1\x13|\xcc\xc1\xcaS@\x99\'2\xfbL\x98S@\xeb\xf45\xac\xe9\x97S@\xbc|\xe6\x1c\xf1\xf7S@\x08\x83\xebuA\nT@\x92N\xc0a4lS@\xa7\x1cpP\x0f*T@ny\xd9\xd0}sS@\x1b\xdd\x13\xbe\xaa\xc4S@\xc2q\xde\x16\xc4\nT@\x0b\xfb\x12_\xec\xffS@\xcau\x81\x90@\x18T@X\x03\xb8\x186 T@\xaa\xe4\x128N\xe4S@kQ\xc6\xa4\x11\xa3S@J\xe9B\xe8Z\x11T@\xdby\xe3\xfd3\nT@\x9cf\t\n\xec]S@\xb0\xe7\xcc\xb4\xf2\xe3S@\xbe\xf6i\x85\x1e\nT@\xcf\x18kw\r\xe6S@%\x973\xb3\xa0\xf7S@5\x18\xdf\xc6\x044T@0<T(6(T@(&t\xdb\xdd\xcdS@\x8a\xc0\xe0\xc8\x1f\xc5S@\x1f\xe2"\xca[\xc0S@\xad\xee\x19\x9c[\x1aT@\xf3\xa6\x98\xb4\x02\x9aS@N\x84\xdb\xc4S\xadS@\xbc=DZX\xc5S@\x97\xcfP\'6*T@\x05/\xeb\xe4\xda\xc5S@}\x89\x9f\xbfw\xb0S@\xde\xe6\x83\nC1T@\xca\xc7s|\x1e\x99S@2\x005s\xe8\xe4S@\x9b7\xde\xfe\x1a\xc0S@Sj\xbd^\x05\xafS@\xdd\x8abR4_S@?Z\xfe}R\xf6S@\x19\xc7\xf2Xf\x86S@HGi\xaa\t\xc9S@\xb6\x1dp\xd8\xb0\x87S@\x078.gF\xb5S@z\xc8i\x1a\xf6\xc5S@=\x14\xa8\x06\xac\x0fT@\xe0\xb2\x7fEM\xe2S@\x81\x8d\x97Tf\xe7S@\xdfM\xd3\xc2\xfd\xebS@\x12\xe99\xb2\xf0[S@\xc3\x15P\xb2\\#T@\xad\xcb\x05u\xb0:T@\xdaK\xf5\x11\xc9\x1cT@~\x0c\xf4\xeb9\rT@\x19{0\xe8\xce\x1cT@6@,w\xee<S@\xbcN\xdd\xa4\xc6\x11T@w2\x00\xd3\xaf\xc4S@\x86B\xff\xca\xd9\x04T@@\x08v\xb0\xee\xc3S@\xa4\tx\x14+\xc6S@\x1f\x9d \x13\xd7\x0cT@1\xb5g\x0e\xcfmS@P\xe9\xb1F\xb8*T@`\xc4\n<?\x1cT@^\xa8\xa14#6T@e\xa8\x92Gj\x82S@\xb0\x1f\xef\x15\x81\xc9S@\xa3\xaa\xba\x9d\x19\xf5S@\x15\x83\xa1\xcf\xc3\xadS@[C\x0f\x9a:uS@NyP\x12i\xc8S@e\xe2\xe7\x979dS@\xb2s\x14\xdf\xd2\xc4S@\xeb\x07\x05\xaeB\x1eT@`\xb7i\xf0\x17\xcbS@a\xc1\xb3}\xca\xadS@\xb0Z\x96\xb2u\xc5S@\xbb\x02\xb3\xf5\x0e\x0bT@%\xd6\x1a\xf4h#T@\x0f\x05nj\x8b+T@\x05v\xde\x00v\xc6S@\xf7`\xf0\x93\r\xf4S@\xdd9\xfb\xc9G\x08T@l|\xc1]\xdf\x99S@n#\xa7\x1b\t\xc2S@yhG\x9b\xf7\x03T@\xf2\xcb\x92\x91\xae0T@XQ)\x90!\x99S@MT<\xaf\x94\xaeS@f\x10K!\x12\x83S@\xbb\x1f\xf1\x84\x99\tT@:\x16\xe7B\t:T@z!3>\xf8\xc5S@\xf4\xe2\xe1\xc9\x085T@\x1ez\x85\x16\x89\xd1S@O\xe9\xf9\xa7\xaf|S@\xb0\xda\xa7\xdb\xa1ET@8\xe1~"\xae\x99S@\xa3\xb6\xa4\x036\xc8S@\x03\xa1\x8bk\xdf!T@\xf2\xe2\t\xafPzS@\n\xad\xafT\xa5\x1aT@{\xe9\xa7\xcd\xf4\xf6S@2\xc0\xb9\x9e\xed+T@\xb2\x92\xe1\xc1\xeabS@HU\xee\xf5\xb3\xc6S@\x05,\x02\xbad>T@oM\x9c\x19i\x99S@\xbe\xbb<>\xefuS@S\xb9\t\xc6\x84\x14T@\xb2\xd5\x89\t\x9fmS@\xeae\xea\x14#\xadS@\xca\x89\xe5\xa4swS@\xbbHB\xdd\x1e&T@\xda\xad7S\x17\x99S@\xbbv\xce\xe7L\x0cT@9\xd7~\xe2\x86\x0bT@\xab$U\tK\nT@\x06\x93i\xb2A\nT@\xdfQ\xbcs\x8a\x1cT@L\xb9\xc8\x11\x1d"T@\xe9\xebM\xb2\xc2\xe6S@\xad-l\x02D:T@\x05\x12\x12\xdf\xf3/T@\xb8\xc5y\xf7\xcabS@\x03\x15NPfAT@R"\xea\xfe\xbc\x16T@RM\x8a\xd4\xee\tT@t\xcc\x02U\xd5\xb0S@\xdbb\xd2$Q)T@\x0ee\xbd\xbf\x1d\xc7S@\xc3\x17o56\\S@Y\xf4\xd0d\xef+T@hj"7|\xc9S@\xf4\x88*\xfaC\xcdS@\xc4\xd7/\xc4\x08~S@N}\x05\x0e\xc5\x14T@\xf0\t\xceAH\x05T@\xeew\x1b2\xb8\x99S@n\xba\xb6`\xd1\xf2S@\x1c^V\x83\x90\xaeS@P\xf3\x8a\xb7\x9e\xc9S@\t\xc9\xe0d\xa7+T@\xbc\xff\x8eC\xf6<T@\x14\xdb\x8bB\x8a\xcbS@\xc5up\xef\xf5\x99S@*\x18\xd6Yv-T@\\_M\xfdY\xe7S@\x87\xb1\x9a\xad\xd8BT@`\x10\xa9t\xcb\xe8S@Y\xcb0\x8a5\x81S@\xdb\xbb\xd1*]$T@7\xb7\nG~\x11T@g\xb5\xbc\xa4\xb7\xddS@E\xc0-=\xd1\rT@\xd9j\xc1$>\nT@^\xde\xb2\x90`\x0eT@\x80h\x02`\x80\x1aT@\xc8\xbf\x8f!\x00AT@ \xbco/T;T@T\xdb\xc8Q\xa9\xc6S@\xa6(\xfb\xae\xb7\xd7S@\xb3\x1e\x18{\x90\x1bT@\xd1w$\x99\xd5\x08T@\xb0k,\xcd\xc1\xe6S@\xe9@C-\x99\x1bT@\x82&\x17\xcf\xf7\xe1S@:\xde\xd2\x9a\x93\x81S@\xccF\xc4s\xf6\xa1S@\x1b\xe1_\xffYmS@\xfa@I\xd1\x15\x84S@S@\x957\x88\x81S@\xda\xaa\x9c_\xdc<T@\x12\xc0\xcb-CyS@?\xc4\xba\xe6G)T@\xe5#\x12g\x0eZS@&A\x0f\xda\xc7\tT@:\xf8\xc0\xd7\xbc!T@\xd2\xf3\x84\xbc{\x08T@\nQ\x91Z\x87\x03T@\xd9\xbe\x8e\x82\x84\x81S@\xe6:,q\xb7$T@D\xa0\x04\x03\xcd\x14T@(\x18\xcd\xf8K\xe2S@P\xd8Is\xc4\x05T@M\xa1\xc1_\x95&T@\xaa\xbc\xcc\xbe]$T@7\x9dRw2\x9cS@(\x87\xe5\xfd\x00)T@\xd4\xd0S\x85\x8a\x0bT@\xe3g\x9e\xaa\x87dS@,\xbc\xff\x1eh\xddS@p\xc1\xf6q\xd3\x1aT@\xb3[\xdd\x9f\x863T@+\xe7\xdbYR{S@\xebe\x8aW3\xa0S@) \xfb{>\xe2S@my0\x8f\xfd\xcfS@zH\xd7\x19\xab\x17T@\xaeF\x14\x04\xb3\xd7S@\x1av\xc7\x9f\x8a\x17T@\xad>\xd7\x1f\xf7$T@\xb8\xa7\xcd\x1d\x1f.T@\xded\x1a\x92\xf3<T@\x042n\x04\x01\xe1S@\xc7\xdb\xdc\x9aG\xf9S@0S\xd9\xdf\xcb&T@\xdd\x0c\xa2!\'\xeaS@A\\\xc1S\x90;T@_\xc3\x1d\x8d9*T@\x11\x9f?P(\xe3S@\xe8\x86\xc6q]\x1aT@5G\x1f\xaa\x9cTS@\x1b\xc1\xd0\xf0\xd1\xe1S@Y\xa2l\x17\xf1~S@\x85\x83\xb8\xa7\xae\x0cT@\xba\xc7\x92\x83\x1b\x81S@t\xa1\x97\xa1\xc3\xc4S@Q1\xc8\x07q\xe0S@\xaa{\x91\xbe1\x0bT@\r\x89\x0b\xb4dUS@\xcf3\x8a\xe76\x06T@\x92+z\x95\xac\x1bT@>\x90Y\x07\x1c\nT@IY\xa8%^\xe0S@\xf8\xef1\xaa\xc8\x04T@\x91\xaa\xae\x0f\xb1>T@\xb5\xaa]J\x00\x05T@m\x9c\xa6\x80kcS@\x8a\xa4\xd88#\nT@\x9d\x1d\xaa\xa2v\x1aT@\xc9I\x1e|\x81\x99S@\xcc_[Y\xd3\x0cT@\xf65/\xc5E\nT@;tl1\x89\x1bT@\x04\x91\x16|\xd3\x87S@q\xa3\xd9\xdb8\xf7S@^X\xe4\xf1e<T@\x83\xadU\x0c\xab@T@\x00U\xa3D5\xf7S@\xbe\x8e\x1d\xe4\xc5\xc0S@J6\xd0\x95\x07+T@\xf17\xac\x10\xcf\x1fT@\x92`q\xca\x907T@\xb9$\xb4\xf7-\rT@\x8aT0\xf4\x9d+T@\x014sF\xe8,T@\xc9\x8d\x15\xab\xa3sS@\x17si\xd4a\x18T@\xe4Y\x92\x9d\x10\x9fS@\xb4\xa3\x9f\x03\xc5\x19T@\x85\rDP,\tT@\xc9W\xbb\n\xe1aS@\x87e\x10\nV3T@\x1f\xb4\xb7\xbb\x7f7T@\xe0\xf9:\xf6+\xe7S@O\xe3\x143\xb6%T@\x8a|\xdd\x8e\xca\xa5S@n\x1b\x80\x81\x15\x04T@\xfb\xc5\x93R\xc2\'T@Z\xbb\x05\xc2\x1f T@)@ h\x8a\x10T@!\xb3O#\xfaiS@\xef\xf6\x8bnl\nT@\x0b\'a\xf39\x04T@\xbd\xb51:\xf8}S@;\xbf\xe9\x9bZ\x8bS@\xe7\x02fG\x00\nT@p\xf9|\xa6\\dS@\xf9~\x11\xe5\xa8\x1aT@/l\xb29\xb7\x10T@#\xf7Yu\x0f\xafS@[\xff\xea\xb2\xe2#T@\xec\x99\xe0#\xdb\x8bS@e\xe6\x80d|\xe3S@~\xce\x05`\xaa\xa5S@j\xbfj\x82\xc3\xc4S@\xea\xae\xf4u\xb5\xb3S@\x10\x06ls?\x05T@\xc3\xc8\x96\xc8\xbb%T@\xc6X\xd0\xd9B\x04T@\xb3\xcbP7\xde*T@-\xc7\xb8\xf4\xb5\xf9S@\x19$\x8f\xc8\xfa\xddS@\rAp\xef\xa6\rT@+\xb1\xec\x18\xee\'T@\xaa\x1f\xc8\n\xcf\x1aT@`\x11\x19\xfa\xc3\x18T@ZD\\OT*T@\xdf\x91\x0b\x18L,T@\xbdM\x06\xba\xdf\x89S@\x872\xfdY\xe6\x1aT@\x81#\xec\x03\xff\x15T@\x84#p\xb0\xa4\xf1S@\x06o\x1c:\xac\x18T@@2{UK&T@\xee\xa0\xc1\xcc\x96?T@l\xa4jWr&T@H64vr\xd4S@\x12\'\x11\xbd\\\x99S@\\\xcf\xf7\x18\xc9\xfdS@C\xf9\xe7\x9b\xad\x82S@\xe1$a\xec,\xfeS@\xcc@q\xea\x00\x19T@\x90\xa0r\x9a"PS@\xcd8\xa0T\x978T@HO\xce\x8e\xb0>T@\x80g\xa8\xa11nS@\x99u\xb9LB\x9fS@\xe6\xc1_0\xe9\x18T@\x06\nnma\x13T@\x0c\x83%\x9c\x94\x04T@\tPb\xcb\xc8\xddS@\x12^\xd0A\xce\xd4S@G\x9f\x9d\x84\x19\xc8S@\xf9PD\xf9P\xe4S@\x94t\x15&\xe1\x03T@\xfb\x1e\xb23G\x14T@]\x9a3&|&T@\x0fZo:\xa5*T@Y\x07Y\x10}\x1bT@\t\x08I\x1a\xaa\x04T@\x00\x83\x83\xa4\xc8\xddS@\x99\xc2\x1f\xb8\xd25T@\xc2\xaf\\\xc6s\xc8S@\xc9\xad\xb4\xff\x82\x03T@\x98L\xaf\xad\x9a\x02T@\xde<\x8c\xee\xda\x18T@d\xb0\xa1q\xd8\x19T@W\xce\xfe\xb5\xa9$T@\xea>\xc9M,\xd6S@\xa3\x82\xd1\t\xfaNS@4\x9d\xa8\\\xdd8T@\xa6\x87\xfa[\xda\xbdS@\x87>\xb5F\xec\xf6S@\xb0\x91@\xa9\xfb6T@\xce\x07\xb3+\xa8&T@\x12\xa6\xa7Q\xa6\xddS@A\xc9\xc3a\x8e\x03T@\x91\x1f\xb6\xe4\xff\xafS@\x0f\x13\x038LcS@\x9e{\xf7zv5T@\xff\x1d\x84\xb0\xf8\x03T@sUt\x96\xe4\x03T@\xa9\xbd\xb7y\x97\tT@Z\x00Vz\x86;T@?\x97\x14\xb7\xf5SS@\x055\x19\xe8\x139T@\xfd\xac\xc0U\xf0\x01T@\x03[\xe1\x97\x10,T@\x1eWk\n*oS@Q\x97\x10\x1b\xb3\tT@\x93\xef\x03\t\xee\xa3S@/8e-\xb65T@\x904E\x8f\xe6QS@\xff\xc1\xae9\x98\x19T@\x1a\xb2\xda7e\x13T@T\xc9\xe4\xc1\xa6\'T@\x8c5^\x0f\xeb(T@\x06\xae\xb5L%)T@\xc0lV\xf8J\x0eT@\xd9\xcds`R\x1eT@\x8c\xd3p\xd9\xfa\x99S@\xb9\xcd\x94Hl\x88S@\x1b\x97\x11\x92\x0fsS@\xed\xfb)\xf6\xe9\\S@p\xd5n\x9d*\x11T@\xc8\xa5\x8e7\xb1\xe7S@\xe6&ky\xa3\xaaS@7\x93\xad\xb31\nT@\xe3\x14\x95\xcc\x92\xccS@\x1d\xce\xab\xad\xf4\x9fS@\x8b$\xaf*\x19\xa7S@\x15\xc9@\xc8\xff\xd8S@\xe7\xbc\xf5\xf1\xd6*T@\r%\x9a\x9f\'7T@\xe0\x15\x8f\x10\x0b\xb1S@\xb59p\xfd\x84\x10T@`\x02H\x13\x80QS@#\xdf\xaan\x8e\xacS@ewY\xbfTnS@{0i"\xd8#T@\x91\x1f:\xf1\xe1\x8fS@\xc0I\x8dC\xdb\xcbS@y\x02\xfb\xc1f\x18T@\xe8d\x03\xc8\xcbwS@\xe6s\xb0\x1e\t\xb0S@\x9eE\xd8\x96\xa4nS@\xdc\x98\x1ew>\xafS@\xfd\xbd\xde\x1dj0T@\xb4\x13\xeaU\x1f\xd5S@\x95\xed\xb5A\xb0QS@\xfa\x82E\xfc)\xd5S@\xb1@g\x9c\xaa\xd4S@\xd8\xfd$\x08R\xadS@\xc2\xe0\xa6S\x02zS@\xb4==\xa69\xf9S@\xb0\x9f\xe9T\x84\xd5S@\xef\x16\xb7\xa3\xc4\xafS@\x8b\xc4\\}^\rT@\x0e\n\xa0\xc7p\x9fS@\xb3\xc4\xd8\xefJtS@\xcf\x87\xf7\xc9\x8a\x14T@\x88\xce\xeal\x17\xb1S@ \xa9<-D\xf3S@\xd0\x10H\xa0\x01xS@\xb4\x9a\xa03n\xb0S@\xae\t@Sm\nT@\xd2\xc4|])\x1bT@)\x0c\xa5l\x0e\x0cT@/\xb5e\x85\xed\x0cT@\x05\xfd\xf4\xb9T\xe2S@\x97\x0f\x0c\xb3\x83\xb0S@k\x07\xfbSo\x95S@[\x15k\x000\x1fT@\x11\xae\xa7\xa3[\xf6S@\x8c\x08\xc8\x0b\x9e\xb8S@\x02k\x99\x922\x87S@\x8e\x90\xceve\x08T@\xbf\xc9t\x07\xca*T@,\x1eRo\x0e\x1fT@\xb9\xe8\x82.L\nT@\xa1\xeeEZ\xe5-T@\xad\x84\xe8i\xcf\rT@SX\x1d\x87\xce\xd5S@\x0c>D\x88|SS@m$\x82\xc5B\xc9S@^\xee\xf0\x9f\xe2>T@\xb5\xe6\x8d\xa0)\xb0S@\xb3\x92\xf0a\xce!T@(6N\xe5\t\x87S@@kZ\xb6q;T@l\xaf\xdbja\x9cS@\x9a\xd6\x7f\x1a\x07\xadS@\xdd\x0e\xb6\x15\xa5!T@(#Y\xe4r\x18T@R\xfc\x08\x892\x82S@Mk\xce3\x00\x07T@\xb9\xfcw\xbci\x0eT@\x05\xa2\xf3\xaa<\nT@}X\xc0\xfa]\x00T@l\xe0+\x04q\x10T@^\x89\xd4\xaf\xa0\xe3S@\x1c)L\x89\xc8\xc8S@\xfd\xed\xe6\xf0s@T@\xa7\xf444]SS@[\xc4\x93\x1c[\xc6S@\x9a"\n+\xd8\x92S@~\xf4\xd6\xf6\xc3\x81S@\x82\xf9\xe0.I\xfbS@\xff*\x80\xd9\x8e\xafS@NK\xffV\x8fcS@\xe4Ewd\x02\x18T@]SG\x07>\xb7S@\x9937J\x9d\xe7S@\xebPu\x07P\xa6S@\xef\xf8\xc6\xc0(\xa9S@&T\x97\xf1\x8d\xb8S@,\xa7\xbb\xbb\xd1\x1aT@,a\x8c\x9aaTS@\x80\xdd\x86\x8ec\xb2S@f\xde\xfe\x18\xbdLS@SU\xa9\x8auZS@\xe3\xf9\r\x13\x01\xf8S@K\xe3\x942\xa4\x17T@c\x80\x1e\xa4\x12dS@\x07y\'\x07\x86\x83S@3\x9d\x89\xb2\xb6dS@\xc27b\xfcE1T@\xb2 S\xc39dS@3c\x8cJ0\x14T@\x14?\xb9\tg\nT@\\\x92\x85O\x918T@J\xa3E\x0b\x9e\x16T@cZ\x82\x08\xf4\xc4S@\xe5\xaf\xd0\t\xce\x00T@\xcb\'\xc2\x95\xb9)T@\xffc4\xb2\x13\xf5S@D\x1e\x04\x89\xa5\xc9S@\xd4\xc9\xe8R\xd6\x15T@l\xaa\x8fl\xca\x0bT@\xc0\x02\x0b~\xfb\x98S@\x97P\x8d\xff\xa5\xb7S@cE\xa3Xf\xd6S@b\xd4\xf4\x15\xa7\xeeS@n\x11`\xda\x83\xeaS@hS=\x1c\xbd\'T@]G\xfd\xaa\x7f\xcdS@7\xea\xddi\xb8\x99S@\xd13\xa4/Z\x12T@\xfb\xee\xc31I\\S@O\xe3])0\tT@\x87\n\x0c\xd1b\xafS@\xffNy\x91\x04\xdeS@\xfc*(z\xf5\nT@\xf96\xf3\xaf\xcb\xecS@\x13\xda\xd8\x0cX\nT@BL\xa5\x8a\xb4\xe4S@\x1b\x12\x88\xd0\x01\x99S@\xe2\x14x\xa4\x17\x02T@\x95\xdbo\xd0N\x8cS@\xdfB=$\xde\xafS@\x14\x7f\x8c\xefw(T@\xc2\x8aR\x83v}S@\xf5\x99\xa4\xa9)|S@-YQ\xbe\x94\xb1S@8\x84\x9e\xc9\x92$T@\xa7F\xdb\xa8\x18\x13T@2+\xfe\xc0L\nT@4\x97\xd00\x0c\xb7S@6\t\xaa\xdf@\xb2S@+\xbf~K\'#T@\xc2T\x18\xea-\x16T@\xe4\xb2\x8c<\x11+T@ \x9f\x834\xcc>T@\xb6\x06\x00I\xa1-T@\xda\x11A\xc0\x0c\xd2S@\xe5T\xb5\xd6[\x1bT@ya\xfb\xba\x99bS@\xf3\xae\x92\x92\x0e<T@_?\x0e\xb4\x97\xa4S@\xdd\xfez\xbb\xed\xf4S@\x95".r\xd6\xbcS@O>x\xc7\xe1XS@>\xc3\xce\xe0\x05eS@\x19\xb3h\xdd\x02=T@\xc6\x9b\x1d[\xe6\nT@w*\x15Z\x8d\x06T@-p\xb3\xb8\xe7\xc4S@\x91\xcb\xb4\x98\x1azS@\xffw\x17\x11\x94\x0cT@\xa4\x82\xc2\x19\xcd\xb1S@s\xeb\x12\xeb#\xe5S@\x1d\xc8\xd5\x14d\xfeS@\xf8t\xa2\x87\xf2\xb1S@\x8f\xc7\xa49wIS@\x16\xe7\xe79\x94 T@z\xa19\x1fX\xb1S@UYL\xcd\xd7\xf1S@\xfb\xae\x908\x98\xf6S@i"fSl#T@2\x85\xa8\xfd;\x98S@\x87\xc5[\xa6\xac%T@\xdf\x95\xfb\xef~JS@S\x84\xf49w+T@|\xf7\xbf\xe8R\x02T@\x8d\x91m\xc9\xdfYS@\x82\xbc\x15\xbbp\xb5S@%\xb5\xd7\xe5\xf1$T@\xe6\x96`\xbf\xca4T@\xdc\xc9\x7f\xa5\x19(T@<\x9e]rM\xfbS@\xba=6\xb9\xe5)T@\xb9?J\xba{\nT@>_\x8e\xe7|\'T@\xdb-\xd7E\x8e\xddS@T7m\x07\x96\xb1S@~\xf6\xf7\xba\x83%T@\x10\xa1\x1a|[\x9aS@V\xf7\x15\xd81\xb0S@\x9f\xeb\xe0l\xb5\xd9S@qO=\xcbT\nT@\x906g\x9f\x98\xdaS@G\xd5r\x0b\x8b\x08T@|v\x7f\xde\xb76T@\x1e\x89#\xbfi\xc8S@\x1e=\xc3\xf0!\x1eT@\xd7\xb8qTktS@\xc8\xc5\xefXT\x1cT@*\xf5\x101\xef\xb1S@\x13\xc7\xcf+\xda@T@\x96:\xab\xdc\xe9\xabS@\xf8Jk\xf8\x1f\xb2S@\xeb\xb2\xcaX\xb5"T@\xe416\x82\xba\x83S@\x04\xa2\x85\xfbv\x83S@\xb1Y\xd9\xfc\xf5\x0eT@\xf7\x18\xed]\xb1\xaaS@hX 5K\xadS@z\x1e+\x1c\xde\xacS@\xc3"\x96\xe4Y*T@\x81\xda\xb6\x93\x9a\xaaS@\x90\x04\x1d$6\x9eS@fMT\xe3d\xc1S@\x95Ry\xe9\xb7>T@\x99L.|\x1d\xacS@\xb8\xb7\xcc\xdc\xcfAT@\xd6[l_q\x16T@\x91T\xab2\x8e\xf4S@j\xff\xa6*\xf6\xa9S@"\xa0\x10?Y2T@c\xb5U\r\xf5\xe4S@\xb5:\xc2\xd6i,T@[@a\t\r!T@d\xe4\xea\x01\x96\x1eT@\xc5\xd9\xc0\xef\xdf\xaaS@c\x80\xec\x90\x03\xabS@\x8a\x07\xa7\x9c\xc0\xabS@\xd7\x82Dz\x87\x19T@\x17F8\xea\x00&T@Z\xcc\x9aIz\xe0S@`?_\xb3\x0clS@EH\xe2k\xe8!T@,\x11\x8c\x82\x82\xb5S@\xfcf$\xf2\xf1!T@?\xd3]\xcb\x80\xf8S@\xdb\x8b\x8ba>\xb5S@\xd3H\x1d\xe3\xe0\xccS@\xc7-\x987[\x08T@\xcd\x05\xb2\xdc\xf0(T@&?\xd34\x96\x0cT@\xb9m\xa5\x00\xa8\x0eT@6\x9b\xe2\xa0\'>T@\x1f\xa6\xad\x92\x0ezS@\xbd\xc5Y\xd88"T@\x14\xee\x12\x0c\x19\'T@\xb8K\x0cpGbS@>9\xa1\x98\x1d:T@\xa9\xf5\x03.\xe4\x81S@\x0c\xa4\x96Xc\xf6S@HX\xa3\xc2\x023T@6w\x07\xce5\xf8S@\xbc\x0cb\x11)\x1dT@\xf8\x88K\xd1\xa8\x05T@:\xf5\xbf\xad\n\x0eT@\xc2kX\x08\x83\x86S@\xb6\x92X\x10\xe0\x1bT@\xe8\xd0\tt\x82\x0bT@\xcc\x9e>nR>T@&\x12\xb4\xb6\x92\xacS@[\xab\xfdT\xc8\xf7S@\xba\xd3\xae\x86\xd9\x0fT@]\x98\x07[]\rT@\xf0\xc6\xb149\xadS@=W\xf0\xc1\x81{S@K\xf6\x8c\xf9\x07\xb0S@R\t\xa1\xb7\xf6-T@,y$\xabm\x1dT@\xe4cv\xc6\xb5eS@\xd4\xb9\x0b\x0b3\xb0S@0=\xf8o>\xd8S@\xcc\xb6[\xac\xc0zS@\xaf\xe5\xd0\xc9G\xadS@\xb4\x8dj\xf5~\nT@\xc3~\xbfB_\xb2S@o\xce\xf0yg\xb0S@\x08\xeap\xcd{\xaeS@\xe5\xa9\xf2\xba\xda\xadS@\xe8\xf9\xb0\x01\xa63T@n\x11\xc1)o\xb0S@\x90Z\xb3$\xf1\xaeS@\x13sj]P\nT@\xb5\xb8x\xa5\x18\xc9S@\xe2rJjn\nT@&\xa5\x93\x92\x18\xfeS@\xeeyf\xfd&\x10T@\xc2\xd6=J\xafdS@\xb6&1\xe8m\xf2S@}\xea\xd3\xe6U\xadS@\xc5\xf2I\x0c1\xa9S@y\r\x13\x04\xc8"T@\xbbvm>\x89$T@\xd3-\x05mK7T@\xa4\xf8\x8af\x9a\nT@\xe0\x18\xa1{\xa4\tT@\x02\x97e\x87\xfb\xacS@\x11\xf8.\xc1p\x01T@\xb3\xcezA\xf3\x15T@\xc4\x0fI\xe6c\xa5S@\xc1\xa5\x16\xb5\x83\x1aT@\x9a*\x9f\xad{\xe2S@\xab\xea\xca\x9a\x1a\xafS@\xc0bf\t7bS@\xfb\xac\x0c\xc3\x13\xc7S@\xf3\xe4\xc1;]\rT@\xb56\x16\xfa*\xa5S@\xad&\xb7|\x06\x12T@\xd8\xcd\x90\x98<\x0eT@\x17R\xf6\xe8\xbd=T@1\xed\x9b\xe2\x05\x17T@\xd7\x07{/\x810T@\x8d.XC\xba)T@\xd0B89\xbb\x9eS@\x11D\xa6\x1ew\xdcS@\xbc-}&\xeb\nT@\x08\x19m\x8d\x9a\xaeS@\xfd\x9b\x8c\xaf\xae\xb1S@U\x0bw5\x8e\xaeS@\xefh\xc8y\x86\tT@\xddv%/\x9e\xa2S@~\x85`\x0bA\x1cT@\x92\x90\x9d\xa2\xa4)T@\x18\xed\x08i\xcd\xaeS@\x85\xf0D\xd2\x13\xcaS@\xda:\xae\x91\xd4\xaeS@S\x7f\xc7\x08\x8f\x18T@b\xf6\x94\xa8X\x08T@\xdc<\x999\xcd\xb0S@\x893\x0fK\x05\x1bT@h\x19\x8e\xa5\x8e\xa2S@d\x8e\xa1\xa5\xb6?T@%\xc3\xccd\xad@T@\xf7Z\xe8\x15\x139T@\xa8Y>\xd2\xee\xffS@[\xa5@\xd8\x99(T@\x8b\x12\n\xdaH\x9dS@i\xda}Fx\x1fT@\xbc\xac\xed"Y\xafS@+h\xa1\xf3\x17\xc2S@\x08\x8f\xa8\x89\xfc\xf1S@\xa4\x7f;\xfa\x9e;T@\x8bA\xaa\xc3]\xb2S@f7\xedLk\x00T@\x82\xb1\x19b\xf8\x1bT@h(J\xa5\xb5\xb1S@0\x04B\xd7\x86\x11T@G\xc0Z\xf6d\x0eT@}\x8b\xcd\x02Z1T@\xe9\xffeC\x04jS@P\x18\xef\xde\xa7\x9aS@\x0c\xc3\x0b\xacU\x1fT@h\xbcJ\xb2\xab\xfcS@\x05\xe4o\xd7\t\xb0S@\xc6\xd0%\x0bh\x9aS@\'r\xbd<R\x1fT@\x9e\x90\xcbd\xee\xb0S@\x92.\x0c\x04\xe5\xf5S@\xfa\x15\xf9\xc1\xcf\x05T@\x04\x8dJ\x98v\x05T@\x80\xea\x1d\r\x84\x0fT@\xc5\x90\xcdQ\xb7\xadS@\xbe\x05 \xfd\xfc\xb0S@G\x7f\xf7\xe9\xa6\xadS@"\xa5s\x04\x85\x1bT@\xf0\xeb\x87\xaa\x94\x1bT@\n\xed\x9c\xb9\xae\x1bT@iW\x1cd\x00\xf6S@\xe9\x86O\xe6~\xafS@\t\xf4\xd7sO\xe7S@6\x8d)M\xc9\xe2S@\xe26w"\xa6\xb1S@\xf5B\xf2\x1f\xec\xabS@\xe88R0\xb04T@7\xeb\xa2\xef\'\xb2S@\x1b\xee1c\xf72T@S\xc0\xe8a/\xfbS@N\xb9{\x14,\xf5S@\xd4\x8e{\x0b1\rT@\x87]\xac\xcd\xbbvS@\x9bMP\xc7\x9e\x0cT@S>\x1c\x95\xfa\xb1S@\xb3\xa9\x9e\x169\xb2S@J\xac\x80\x9b\xc7\x84S@\x9b\xd8}\xfaQ&T@\xf6]\xb0y#\xf5S@\x95\x92\x1f1e\xb2S@\x96\x86\xbfM\xafvS@\x0b\x94Z1\xee\xb0S@\xad\x1ex\x8f\x04\xfcS@l\x00M\xe1\xe7<T@\x15~\x10Z\x16\x99S@\x18\xfdd\x99\xa8\xf1S@\x9b\xb4dA\x08\x0cT@\x80T.fv\x1aT@_0\xea\x95\x8b\xe0S@\xfeS\xf2\x08\xba&T@{\xab\x11\x84]1T@sI\xe3\xa7\xd1\x15T@\'\xff0;\x82&T@\x08\xfbT\x94,\rT@`\x1a\xfc_\xb0\x98S@]\xc2.\x1ev?T@\xd1\xb6o\x15]cS@m\n\x8fp\x1b)T@\xf4\xe3\xdb\xf5E\x99S@5\x8cW\xd9\xf3\tT@r\xd3\xf3U\xc9\x0bT@\xa4OP\x11\x84!T@\xa4~\xaag\x00\x00T@\xbe\x95,\xd5\xcf\xb1S@\xff\xc9n\xf0\xaa\xb3S@k\x90\x00\xc4d\xb2S@\x89pCYh$T@\xa1\xd4q\n\xb5\xe9S@\xd4\xb5_\xf7P\x12T@\xfa\xfa=y\x137T@\n\x82\xcb\x1a\xbf\xb3S@@\xc7T;|\xa0S@\xc9\x80y&\xe5!T@%c\xf3%\x80MS@\xadv\x9d\xe5\xbeSS@\xc5\xb6\x90\xb6\xd9\x10T@\xa5\r\x14\xe3\xc1uS@\x1a<]0C\xeaS@\xdcv|\xb4\n\x0cT@\\\xfb!\x9b5;T@\xf0O\xbe\xb1USS@C\x1e\x98^\xafKS@V\x1a\xbc\'=\xafS@\xcf\xaa\xb4\x94\x01qS@\xaf(\xf5\xa9\xf0\tT@\xa62$\xb5\x8c\xe6S@\xda\xe4\xa3\xb3\x1b\x0fT@\xd6\xa4\xcd_,"T@.\x01\xa9\x95\x1f\x13T@Se!!\x166T@<\xb8\xdep\x95\x05T@\'\xb7p\x18\x86\nT@\xbf\xbb\x82\x04\xf1\xedS@7^\xa1\xd0s@T@\xd66\x97\x17x\x08T@\xf4P\x10\\w\xf2S@\xf9Z\xd1S~\xa1S@#\xba\x81`\x8f\x9fS@\x08"iF\xec\xb4S@\xf6\xcd\x80\xd7\xdb\x1fT@\xa2\x9a\xb1At\x04T@\xfefNKS\x13T@\x81\\\x9e6\x19\x9fS@\xf9\x05\xe5\xd7\xf2\x82S@0\xfb\xd9\xedR&T@\xc6\xedu\xd0\xba\'T@g\x94\xe7\xd1\x916T@\xc7Z(\x1f4\x19T@+m\xcfb\xee\xc1S@\x85A\x8f\xd81\xc9S@\x8co\xd8\xad\x95;T@\xbc)%\xe4\'\x1aT@\xed|\x19\xa4~\xb5S@7\xef\x89\x89\x01\x06T@*\xe9mm@;T@M%\x19PL\x1eT@\xec\x0e\xfaz\xaf\xc9S@b\xfc\x00\xd2\xcd\xacS@\x17L%\x9c!6T@\x08\xe5\xa0\x98AhS@\xca\xe6\t\xf9\xa2\xd2S@\xf8\xff\xd1\xabB\xa9S@\x17\xef<V\xd5%T@\xfdI\x0eT\x14\x9eS@\xbf\xc6\x8b\xb2\xfe\xf7S@\x7f\x17\xda\xa3\x7f\xe7S@\xd9\xd2<\\+\xafS@\xcd\xd6\xb0\xcf9\x9eS@\xd3rC!H\xe6S@\x88\xb2\xf8\x7f\xe1\xffS@\xbc:`\xb8C(T@\x94\x80\x0el\xaarS@!;\x96Y\x9d0T@RZG\xefr\x9fS@\x19\x1f\x1cz\x93rS@k\xdd\xccw\xb9\xe7S@:{\xa3\x8877T@\x0e\xf5\xbd0\xce\xa3S@\x15tq\xac\xb9gS@\xa7+\x93Y\x8e0T@D,\x97\xd4.6T@o\xa8\tuL8T@\xa4@P\x8f+\x0fT@\x82\xf4\xfb\xf5 sS@\xdf\x19\xd28\xb6\xe9S@\x02\x96\x18P\x04\xe8S@++h\xdb\xde\xfdS@/\x91\xbb(\xca\xd5S@\xf9O+\xeb\xfe0T@\x86\xf2\xbb\xa6$\xd5S@\x9d\x8d\x86F\x0e7T@1H\xba\xcb\x8e\tT@\x89\x15zwR\x0eT@cu\x1e\xf3L$T@"[\x19J\xbdgS@N\xbc!\xc5\x9b\x1fT@=\x9c\xad\xb9\xd1#T@\xbf\xe0\xa4\xce\xe8\xaeS@\xfa:5Y\xa1\xe7S@\x1aN\xb2\x08\xcc0T@Q\xa6+\xe7ucS@V>8\xe4\xd3\xfdS@9FYEP\'T@\x0b\x15w\xa5\xda&T@\x8c\xa0\xc6\xfa\xb6`S@\x8eV\x15\xb9\x0b#T@&i\xca\xfc-\x0fT@Z\xff\xb8\x01\x8a\xf8S@\x01\x195VG\xe5S@1\xb3\xed\xfbc\xe6S@{\x8e\xa1\xe1]\x13T@}\x8a|Ze\xd4S@\xc7EL\xb5\x1a0T@\xc6\xfb\xdc~6\xd6S@\x0e\xf5@\x94M\x13T@\xe6&K\xafx\xd4S@\x17\xbc\xc0\xe2\xc5\xfcS@\n\xde\xf3\x0f\xa4sS@#\x1c\x1c\xad\x97\x0fT@\x16\x1fb\xfb\x13\xa1S@\x84`\x12Y\x03\xeaS@nN\xf5yY\xeaS@\x04<;\x85\x1b\xe8S@\t\xdbL\x04=\xa6S@\xba\xa0\xe19\x1e\xeaS@\xd9\xf4\xb68|sS@r^\x9a\xa2N\xb1S@\x8f\xe1\xfe\xb1\xac\xe8S@Wz\x8ao/3T@t\xa6\xda\xf0-\xeaS@\x8a\xf8c\xc4\xc1\xe6S@a\xb4\xab\xe3\xd4\x1cT@C*\xa1\x00\xecpS@\xb430Y\x906T@%\xe0mr\xb9\x05T@\xb0.\xb8\xefl\xffS@\x03\xf5\xca\x06\xed\xe6S@S\xd9_^\x84\x9bS@\xa0\xc6\x10W\x0f\xfdS@\xd6\xed_\xa9\x006T@\xbf6\xad\xb5\x14\xebS@%"\xa6\xf3\xf77T@\xf0F~a\xe4\x1fT@w\xc8\xd3\xb8\x94qS@p\xf7\x98\x0c7\x0bT@{\x17g\xf1rqS@y*a\r\x89uS@k\xe1\x916]uS@S\xf3\xa1\x98\x8d\xe7S@\x1f%-M\xd4\xe7S@\x1f\xee\t\x7fL\tT@r\xd8\xb0\x7f\xbc\x99S@3+K\x11y!T@\x86[\x98\xb5%1T@\x91\x17\xc6\xb3.7T@\xa4\x8b\xfd\x06\xd4\xecS@\xee\x19I\';\x99S@w\x94o\xe1R\xe6S@:\xd4KW\xf3\xe9S@\x03\xe4\x80b2\xdbS@\xb2p\xbag\x9f:T@\xf3\xf1\xfe\x82\x02\xdcS@i\x15sq#\x0bT@\xae\x04\xb9\xa4\xf6\xe9S@\xfcq\x12\xb3@\x0fT@\xde\xa4\xfd\x83\xe7!T@\xd5\xf6<\x16O\xe4S@\x99%\xc1[\x8c\xb2S@\x95\x88\xf5\xe3\x94\x99S@o rJ\xe9\xe8S@\x00L>\xa6\x14\x99S@\xda\x93\xc5\x18\xf2\x9cS@yv\xd6\xa1\x80]S@8\xd6M\x10\x18\xdbS@\x0b\xda\xa5\xfbN3T@1\xdf\xc0\x1cT\xe4S@\xce\x06\xff\xd8\xdc\xe8S@\xca\x91\xbb\x07\x92\xe9S@k\xb9\\\t\xe4\xe9S@q\xe2`r\x9e\xb2S@[@\x1b\x96i&T@\xf9E\xeb\x05\x06\xe3S@\x07\xfe\x10\x9f\x8fdS@\xd1\x0e\xb8\xa0\xacZS@\x01\xa0\xf5\x84\xfb\xe4S@`R\xa3\x87\xb8\x89S@H\x83\xdd,\x86\x14T@Y\t>\x0b\xb8ZS@\x87\xc7\xce\xc3\x1a=T@\xca\xbb\xe2/\xabdS@H\x8b5\x97\xdb6T@\x98\x1d\xef\xe9A8T@.o\x8d\xa4\x99\x89S@n\r|\x90g\xe5S@\xabO\xa4\x1e\x19\xa3S@\xf0\xbb\'K\xa9\x0bT@-\xf8\x8f\xf3\x14eS@\x9dP\xac\x19s)T@x 1\x14\x8b\x02T@>\xc4\xb5\x92\xc2mS@\x9aa\xf9\xe8\x81\xfcS@\xf2C\xf2\x1by5T@=\xcaR"B\\S@\xbeP\xd7\xf9\xea\x1dT@^\xa3\xc72\x13"T@\xfb\xdfExicS@\x8e\xc4b/5\x1eT@\xeb\x9b<\xd3w\xdbS@~\xa1o\x92\xc6\x14T@:\xf5\x80\r\x06\xe9S@/B`\x10\xd8AT@\x15y\xe7\xdcV\x03T@\'\x7f\xefUd$T@cbUV\x8fcS@\xef\xb6,\xd3M\x01T@&\x0e^\xff]\xe3S@?pIw}cS@\xcb\xd1\x8c\xa0\x0e\xe7S@\xd2T\xe7\x13\x9a\x96S@\xd1\xa2\x054koS@\x04\x92P\x0f\x8c\x0fT@E{\xd6\x91\x97\x96S@[Z\xae\x03\x9c;T@X\xf0\xe0\x19\xd4\x9dS@\x8b\xde\xab\x10\xf4\x14T@\x99\x01\xa6z\xdb<T@\t0VD\xab\x1dT@t{Ld\x80AT@\xbe\x7f\xa2\x92\xaf\xe3S@>F\xa2m4#T@:,\xa7\xf1cmS@\xc1\xc8\xbd\xaad\xe3S@\xb0cZ\x1a\xd4nS@\xb2\x13\xb4\xecq\x9cS@\xa6\xaci\x1b\x89\x9cS@\xf5\x1c\xe5{\x9a\x9cS@S\xc5\x02\xd7n\x03T@\xc64ATx\xe2S@:z\xa6o\xednS@zw\x05\xe3\xdb!T@\x9a\x1f\x0c}\x1f\x9cS@\xae?\xad\xb0T\\S@#\x86\xcc\xf2x\x1fT@;\xea\xc1\xab`\x9cS@\x17\x01\x08\x0155T@)\xff\xee\x1d\xf1nS@\xbd_@\xb3o\xcfS@=\xb2G\x945\x9dS@5\xb3\xac\x95\xad\xe7S@\xea\x1d \xe7\xb5\x84S@1[U\x11\xcd\xe6S@\xd5\x82a\x02\xb0\xe6S@\xfc\'KQ(\xe5S@M\xe7V\xe8a\x9dS@\xae\x9c-I"\xb5S@\xd1\xbc\xceg\xbe\x0fT@\xbe\x990\x92\xed\x9cS@Y\xae\x01w\xa9nS@\xc1AG\xf9\x0c\xe4S@\x9f\x81\xe7\x89\xfe\x99S@s\xcb\xb75\x9e\xd9S@"<\x15I\xc9\xe1S@\xa1j;\xa8\x1c\xe7S@@\xbf\xc75\xc2\xe3S@\x18\xcc\xb6\xdd\xd3\xf3S@\xd4w\xad\xf0\t\xdaS@r\xf1\xbc\t\xbe\xd9S@-\x9bm\xfb\x87\x9cS@]\xea\xbeb\xe0#T@\xf5\x15\xb1\xcf\x8b\x92S@\xafV\x19L\xa87T@\x008\xaa5\x19)T@\x15,\xfd\xce=8T@\x85Z\x9d\xcc\xb8\x83S@\x9a\x14\x10G-oS@K;\xa5\x8f}"T@\x9c\x97\x08p8\x92S@\x0c\xe2u0\r$T@\x1f;\xb1\xf8\x19\xe3S@+*\t\xd32\nT@6\xa0\xe4\xb7JzS@\x05[\x9f*7\xb0S@\xe8\x06c\xc4r\x99S@\xcb\xf0\x10\xe1\xecbS@\xba\x80\x07J\xa4)T@l3\xe4\x01m<T@M)\x8a\xda\x8d;T@\x8fC_M\x9f>T@\x0e\xd6h\xfdL\x84S@\xe6\xe8O\xac\n\xe1S@5j\xbdd\x02jS@I\x9c\x9f\xe71"T@\xde\xfa\xc8\xccq\xd9S@\xa5\x07\xf1U\x0c*T@f\x90\xda\xfe\x88iS@\xf0\x07\x99\x87\x80\xe2S@Z\x9fMX\x88bS@\xf7\xe0\x9c\xac\xbb\x82S@\x90gr\\\x90\xe4S@R}=\x08\xfdiS@VDI\xc1\x1c\x17T@\xb4\xf6\xe1\xa5\xa2\xafS@\xc8\x0b\x84\x88j\x92S@v#\xce_?\xb6S@ 9\xcf \x86\x9bS@\x1d746\r\xb7S@T\xb9\x98\xd0$\x92S@$\xe5\xafC\xfe\x8cS@#,c\xceN\xfcS@\xa63\x00M\xccTS@D\xcd\x8d\x07\xb9$T@\xd9\xbed\x07\xbd\xd9S@ny\x9c\xeb\xec\xd9S@\x9aA|[D\x17T@\x1b\xaf\xcd\x96\x0f4T@\xf1\x93xal*T@\xcf\xa6\x04\x12\xd9\xd9S@G\xa7C\x04\xedbS@\x8b\x8f\x0f\xf4r\xf4S@\xc6H\x0f"\xa7\x02T@\xc8\xfey\xfcl)T@\x95\xf1\xbc\x13E\'T@\xb8\xde\xe1h\xd4rS@\x15\xb4z\x05\xaf\xe3S@-\xdd\x05\r\xbe\xebS@\xcbi\xd4n\x00\x06T@\x8ft\x9d\xc8\x108T@B!\x16,\x8f\xbeS@\x02\xffno\x96"T@\xceqg\xaa\xed\xe3S@>\xb1b\x16\xa5\xf1S@te\xac\xb4\xd8\x1aT@[\x9a\x1c\x10H3T@r\x1d\x104l{S@b\xea\x80\xff\x7f\x06T@Z\xfav\x84h{S@k\xda\xa1\x90N\xe4S@L\x82\xe6\xec\xb6rS@\xb8\xc4\x87\x80\x80YS@\xa8\xe3\x16H\x8c\xfaS@s\x10\xf5\x82\xc0\x18T@\xcc\x1d(H]\xedS@s\xa8kg\x7f3T@\xc5\x0c\r\xf4d3T@\x80I\xf5\x1eGXS@`\xb8&\x82[\x99S@\x8c\xd4\xfab\n\xd9S@j\xb3\xe9J\xae5T@S$\xce\t\xd4\xe4S@\xa6\x03\xe0\xab\xf60T@\n9\x07~\xdb\'T@0%\xdet\x8e>T@\x93\xdf\x03\xc4\xbf4T@\xfc\xf2\xa3\xc4\xdc\tT@\x07\xd1^\xf9\xfa\tT@K\xeco\x89\xf7\xd8S@\x95+\x86\xfc*1T@@uV\xa1\xd2\x03T@\x86\xba\xa3\x13\x1f3T@\xc2\xe4\xac^\xa1iS@\x80\x1ae\xf8\xca9T@\xe2\xf0C\x15#\xc5S@\xfa\x81\xb6+k\xf7S@\xd5\xaf\x83\x1a\x08\x8eS@\xefC3V\x87\xc1S@\x97\x0cS\xb4\xe7iS@\xfcW\xeb}\xe6~S@\xbe\x12\xc2`\x9d@T@u(&\x82\x10\xc0S@R^\x06\x11\x8c:T@\x03\xff\x1e\xe5F\x1eT@<\xad\tlw\xd1S@u{\x1a\x82 \x82S@\x08\xd0\xe0\x8aJ\xd8S@\x15\x18\x8cY\xc5*T@R\x95\xb7#)wS@\xcc\x94|\xfe\x00\x7fS@\xfaV\n\x19\x7f\xd8S@\xd6>\x1e\xfb\xf1\xf4S@\x98\xf6\xd5\x9c\xb05T@\x86\x93is7\x8fS@T\xad96\xb1vS@k\xef\x16W\xb3\xfcS@+*\xaf5\x90\x82S@\x98\x8d$\xc9\xef"T@y\x98t\xffg\x82S@\x8a\x84\rZ\x949T@\xd3\xd5\xd5\x87*\xc3S@\xbcj\x9ff\xf3\xc2S@\xfe\xb8\xa8\x9ft~S@\xa7\x1btx\xdc~S@\xc7b\x96\x92\xc4\xc6S@\xcb\x95\xb1\x03 \x08T@}\xb4Y,\x159T@\x8aeS\xae!\xeeS@8\x083\x8a\xa6\xfcS@m\xc0\xf5h\x9ejS@6yh*G\xd8S@\xa6\xde\xd4\x18\x94\x8cS@\xc2\xcd\xd0\xb9\x15~S@\x81>\xd4\x14\x045T@!\x89\xcdC\x88;T@^\xee\xf0\x9f\xe2>T@.]\xbe\xed\xb3\x11T@\x11n\xbc\xd1\x7fwS@2\x9c\x1c\n\xb7\xc4S@Q\xfd,\xa8\xf6\xc8S@\xd7\xe65\n\x12\x07T@f\xf9\r\xff]\xc5S@\r\t\xe7\xb5U#T@\xcd\xcf92\x98\x1aT@\xa1n\x13\xe1\xa8\x16T@\xcd\xba\xdeh\xbf\xc9S@8\x10%\xed:\xc4S@\x92\x0e\xb3%"\xc6S@\xf4*\x03\n%\xceS@\x03w\x99r\xe3\x03T@\x07\xa7\x11\x9f\x07\x04T@h\xdb\x9a\xd3:\xe2S@b\xc9\xdf\x14q\x18T@_\x98\xbcHf\xc9S@B\xaf\xca\xeeMTS@\x83\xd2sA\x0e\x03T@\xea\xf3@_\x93\x03T@\x9d\xd4\xda\xa0\x88:T@\xdf\xac\x07\xbd\xab\x88S@L\x17\xb55\xd98T@\xa9\xfb\xed\xa8\x10pS@:\xf8C\xe0\x97\xc9S@\xfd\xe7D"\x94\x02T@;\x8e\xdfK\x05\x07T@\x8a2\x9e\xd1\x0eTS@\x0bJD\xab\xd0\xe1S@\xf5\x8d-/\xab\x1bT@\x11\xdb\x90\xbd\x03\x8cS@\x1dZ\xc5\xd4\x8c\x0cT@\x8d\x1f\x01VX\x1aT@A\xba\xc6_\xcc\xe1S@G\xfe\xf3\xd3Z\xc9S@\xc0%!\x9fT\xdeS@Y\xe2O\xd7a\xe0S@q\x0eAz\x8b\x1cT@\xf3\x0f\xfc\x98S\x1cT@`\xa6\x95A\xc7\x88S@(`\xf1,OzS@\x8d[\x7f@2\xc8S@\x92p\xa6\xcf\xe7\x18T@xQ\x0fg\xfb\xc5S@R\xfb\x89\x08\xb8\x88S@\x07\n\xef\x00\xa9*T@\xf5C\x1d\xfff1T@\xa94iav1T@ \x02\xdb\x8e\x07\x19T@H\xbb`\x07\xf8\xf2S@\xb0\xf1\x02\x9c(\xd2S@\xdf\xb9\x1a\x1eS{S@\xb3\xed\\\x93\x03\xceS@&\xd4\xa9\x97\xe4\xc8S@\xcf\x8d\xdb\x9d{0T@_\x9cG\x82\x12zS@L\x8d\x9c\x9cq\xddS@\x94\xe7\xbb\xcd\xd9,T@\x95\xe9\x91x\xa9{S@%SQB\xf1\x0cT@\x13\x11\x16x\xb2\xc9S@\x0b\x93\'\xc0\xb6\xc6S@\x10\x14\xd9\xf8&$T@\x96mpr\xb2\xcdS@\xa71\xdb\xc0\xd8\xd6S@\xe2c/q\xb0\xf9S@\xc0O#\x02\x01\xdeS@\x87\x99\xe6\xa5\xc3zS@\x9e},n\xc3\x18T@\x89\xdb\x92\xac\xeb{S@\xd8\x00N~\xdd\xddS@\xa3\'\x1d\x7f\x04\nT@\xf6\x11\x02X\xa8\\S@&\x06\xbd\xb5_\x18T@\x03\x85\x94\xee\xa3\xf2S@\x9f\xadc4\x06\xdeS@\x18\x05\x1c\xe5\xf1%T@\xb4\xfc\x04\xd4+xS@\xacG,\xa4\xc8\xddS@\x91\x18\x9c\x17\xea\xddS@v=\x04\x8f\x9e\xddS@\xe6\xd6\x90L/\nT@\x08\xba\x1eU\xdewS@\x0f\x1d\xc5\x00\'\xd6S@\xcfD\xd3\x0c\xb4\xddS@14C\xb0\xb1uS@\xde\xa3a\x16\x1b\nT@\xa3kX\x88\x1e\x07T@\x02_\xf5\xe2\x94,T@\xf3\xcd\x97,\x9e\\S@e\xfe`\x04)RS@\x92\x8b\xb6\x88e\xddS@\xc9:\xbc\xa0j\xf9S@\xe4\xef\xbb\xeey\xe7S@\xf9!\xc5x\xf5\x08T@#\xe0\xfcZu\xf3S@?\xd2\xf5\x94;OS@$\x89\xe1\x0fz\xc9S@\xe8XPm\x0f\xf9S@\xa8\x12\xca\xd33\x10T@\x13d\x81b\xbc\xc6S@\xad\x9bm9\xa2bS@\xa6J~\x83\xbc\x19T@\r\xbe\x1a\xd8\xf0\x03T@\x15\xbd:]v\x0fT@4WJqT\tT@bt\xbd\x9f>1T@\xcc \xe3\x9a\xb4+T@\x98\xc0\x0eB\xd6\x19T@\x88\xd0\xef>\xf0\x00T@\x12\xb4W0)\tT@\x04\x0f\x13\xf2\x99\x07T@\xd4\x83X\xcc\xa3\x87S@\xdc\x94f=\xcd}S@\xfd7\x16\xbf\xa2\x18T@\xf3}2\xdc\x1b\xf7S@\x02r\x93cb\x1bT@=\x92!\xf4\xbe%T@\xe9\xf4L\x9b\xadMS@\xc1}t[\xfc}S@\x02\xcf\x05\x132\rT@\xd8\xce\xdf\xe6\x8b`S@N\xd8\xaa\xe7>&T@n\xcfHN\xe9\xf6S@M\\\x03\'\x90\xf0S@\x0c\xeb"\'\xa6\xc6S@i\xd8a\x0e\xe0\tT@\x86\xac\xce>;\nT@\'\xe8\'A\x07\x0bT@e\x15\xab?YUS@\xa2]\xe5xK+T@\xa9\x9f\xa9\x80"`S@\x86R,\x1e\xc5aS@\x1by\x12\xb7S\x1aT@\xd9F\xc7\x92\x1a\xc8S@\xe5\xffA\x0e\xf9\x13T@\x8c\xdd`\xff\xd5wS@<\xb9\x0f\x94,\nT@\xbe\x06{K\xbd\rT@+\x0b\xe2X\x16\x0bT@\x03J\x12\x98:\x8eS@\xd7GF$f\x04T@\xdb\xd4\x06o&\x85S@\xce\xac\t\xe1\x7f\xcfS@\x05-\xf2\xe1\x04xS@W""MKxS@Y\x8f\xc8}\x7f\x82S@\xc3\x18\xaeh\xbd\x1aT@\x1c\xe3\xed \x99\xccS@\x8a(\xab\xef\x8f+T@?\x187\xac\x17\xd4S@\r80\xdb\xc9\x0cT@.\xfdJ3\xd3$T@\x0b\x08\x0c7\xc2LS@\xfc\x806eD\x82S@Y\xc4\\}\x95\x86S@D\x9c\x02\xe5E\x08T@\x0b8\xdb\xdd\xe9SS@\xd1\xfa&\xd4\xf1\x81S@\x04=t\x01\xd7(T@_\xe2%S\x9f\xf7S@\xc3\x8d6rR\x86S@\xea\x04tM\xae\x81S@\xec\xaf\xa6n2\xd0S@\x0c\x8ec,\x83\x81S@"\xda>\xdcH\nT@\xdc}\x95I\r\x82S@\xfcr\xc6\rN\x81S@\x074*k\x14\x04T@=&9\x8a7zS@k\x9e\x8f\xccI\x1fT@.\xc8\x99\x80m\x01T@E\xd2;%\xe4]S@\xa4\x13\xbc\xc7\x7f\x0cT@\xc1\x9e\x99\xc68\x04T@m\x1d/\\\xda^S@\xef\xc9\xeb~\xf2\x82S@\xcc\xf1\x86\xb9\x04\xcbS@\xd3\x92\x86,\xa1\xcbS@y\x97\x81\xd0!)T@nW9=\x9c\x8bS@\n7F\xaadQS@B\xad(Pw]S@e\x17\xfazj\x08T@|M\xa8\xa0S\x08T@\xff\xb1&\x90\x17\x03T@M\xdc3\xfe\x9b*T@\x84\xd6\xfbV%\x84S@\x7f\x05s\xc4\xd0\x11T@t\xf1\xeb\x16\xd4)T@\xbb\xc1\xd3.\xd2\xe5S@C\x00\xe0\xff\xf6\x82S@\xeeK\xa0\xd1\x05\xe4S@\xd2\xcb\x9d\x16\nmS@\xe9\x02\x17\xa2\xe7pS@{U\\\xca\xa6\x1bT@PG\xfe\xc6?"T@\xd9\xf1W\xf2V\xceS@\xf8(\xdd8^\x1dT@pK>$|\xf5S@$L\xdeK\xd36T@(}}\xf5\xd6\x03T@\xb3\xeaT\xe6\xa4\xa0S@7C!\xf1\x88HS@p\xfc\xf5^\xa3\x05T@j_\xe9>="T@\x8a\x0c\x8b\x8fV;T@p\xf6\xa1`8\xe1S@h[\xffP_\xe2S@\xbf\xd3d\x930\x13T@\xd38\xa7\x0c\x93.T@\xcc\x01\xf3u\xac\xeeS@\x0b\xd6\xcd\x7f\x96\xb8S@\x88\xb1wy\x167T@\xe6\x12\x10\\&*T@b\xc2\x0b\xda\xe2\x03T@\xdbc\xd4w\x15yS@c#M=\xec\x9dS@E\x13q\xc3xET@F\x1ftW\xb76T@\x81\x97p[\xc3\rT@\xc1;\x00XLqS@\xf2\xff\xa8\xe8\xcf)T@l\x8c\x1c\x8e&!T@\xc1\xdbh\xaaX\x03T@\x97[eZ\x89\x13T@zg_i1\xa3S@\x9a&\x7f\xcd^\xb3S@\x1dwjr\xbc\x10T@Y\xb0;n\'\x15T@/\x00G\xff\x95bS@~C\x1d{E\xf9S@\xf6Y\xa9\xc6\x90;T@\x1c\x03\xd1:\xb1\x9cS@\xce>\xa63\xec\xb2S@\x91\x0e\x83\xb6\xd0>T@m\xfe\x04d\x8c\xf6S@\xe6"\xb0\xf2\xed\xfeS@^\x1e\x1e\x9d\x8b)T@\xb0\t\x0c\x10;\x1aT@\xfe\xc8\x01+C\xc9S@r\xd2K,\x0f\xd1S@\x8f\x80\xd9[\xa9#T@\xc6\x9a=\xferSS@\xfa\x99\r>\x96\xc6S@\x86)\x0fZ\x91\xedS@\xeb\xed\x8d\xe5\xd8\xe8S@\xcew_\x87\xf7\rT@Ku\xa8%/\xe4S@\x0f9\xce\xf83\x12T@\x90\xfcE\xe2\xa1\xfaS@\xc4<K[?\x83S@HYg\xe2\xc9\x0bT@\xa9\x1e\xa8I\xbeqS@\xa61\xc1\x8b\t_S@)|\xbf\x0fP\tT@\x0bI1\xea\x11#T@]\xd66\x1e\xa8\xadS@\x04\'\xe9\x98\xf6\'T@\xe3\x7f\xba\xb5n\x99S@\xcb&\x95`\\\x8dS@\xc6\x91\x18\xc3JDT@\xd2\xd3\xa2=T\xfeS@z\x9b\xc8]\x15\xc9S@\xc2\xa3a\xc6k\xfeS@\xe4\xa5m\x89\x83\x14T@\xb9\xc0\xd6\xd0\x01\xa9S@\x1d,\x93\xde\x11\nT@\xe7\x83\x1dd\xe7&T@J\xf5\xf8j_(T@\xb6\x05\xe1q\x8d\xaeS@u)?0\xd6\x16T@0\xa6T"\xcfZS@\x8d;\x99jA%T@\xc9\xae$\x12\x94\xf9S@{\x91\x02w\x88\xafS@\xdc\x1cC4l\x0fT@\x9d\xcb\xcd\xc9s\xc8S@\xc0\x83iFS*T@3e\xd8\x19X\xfaS@\xe4#\x9a\r\x91\x1aT@\x11\xa0\xac\xe8\t6T@\xe6\x15a\x8ew\xafS@a\x0fv\xf2`\x00T@\xa14\x8cw\xc7\'T@\x07\xc9_C\xaf\x19T@\x16\x99ti\x8f\x17T@\x99l\x81E\x8e\xddS@\xea\x0f\xf6(\xff\xf6S@~5i\x01\xb56T@L\xc4\xb7A\xe7\x8fS@\xb7\xf2[^\xbcUS@$\xd5\xca8\xc7\x07T@\x06{\xa2\xc8*\x04T@W\xcaj\xa8\xfb+T@~q\xd7\xc9{9T@\x0e\xd8h`F>T@2\x18,6\xa1\x06T@\x8c\xe0\x1f\x15\xfa$T@&\xdf\xb2-\xcb\xb5S@\xdc\x88\x04R\x07\x19T@\x93\x91\xc9\xce\x0fsS@y4}*\x1f\xcdS@\x83\x9dR\x86\t\x0cT@j\n0g\xde\x14T@_\xe9\xf8\x94\xee\xc4S@\x07\xf8\x14#G\x07T@\'z\xd8\x8e.9T@p\xf9\x11e6\xaaS@\xa4}\xfe\xc7\xd7US@\xc1$D\xdc\x9d\xe3S@\xb6\xe2\x08}\x96\xf2S@\xf5\xf1\xf1\x84\xf2\xa4S@\xbc\xe9\x08\x03\x04\xc7S@2\x9b\x0e\x14\xb7\xf9S@|\x96\xed\xf2\xc2@T@\xd0|/\xcb*@T@m\x08\xddc\x17\x12T@\x83#\x01k\xb4\xb4S@\xba\xd7\xfd<\xc6\x1dT@=\xb9\xd2\xb3\xe9\xd5S@\x0f0\x96\xd2\xb2\x9fS@n\x0f\x97\x07n\xfaS@A\x8cI\xbf\xc0\x00T@\xe4\x98\x94p\xb7\xc2S@#\r\x0e\t\r\xf0S@C\x1e,o\xe3)T@\x93\xcd\xca\xc1\x1a[S@\x1e\x1d\x8e\xf5\xe2bS@pW\x85%n%T@K\x00\xb1\xc6\xb3\xc8S@!\xbb\xe8\xf3\xc6|S@U2\x8cF=$T@\x9ck\xe1~\xa4\x00T@17FM\xdc\x06T@\x10G\xee\xac\xc2\xc0S@\xe80>\xd3\xc1cS@\x12\xfd\xd8\x10K\x10T@\x02\x08X\x9e\r\xe6S@\xfe\x0e\xb3\x1c\xb6\xa4S@\xa9=\xd4\x05{\xebS@\xe9\xc0\x080\xbb2T@\xb7\x14\xbb\x1f\x0c\'T@H\xa3\x94l\x05\xa7S@\xff\x89+`\x81\x1dT@5\x9a\xf8\x83\xa9?T@\x8f\x8cDT\x9bJS@ \x18}\xaf\xaa\x03T@\xac\xeb\x04\xa7\x9e\x82S@\xd30\xc6\x13\x8d\x15T@,\x92\xbb\xf25\xf0S@\xe2"\xd7\xfb-\x13T@\xe2\\HMY\x1eT@\xb5\xac\xe7\xde*\xf5S@\xf7P\xf5b\x01\x8eS@\x85\xa9\x17\xb1i\x08T@\xa9\x00\xf9\xe8\x86\xd1S@y\x0b\x1f\x86\x89\xb3S@\xef\xf0\x8d\xa6C\xfeS@\x868\xeb\x9e7\xddS@\x12i\xa3\x01F\x1dT@\xd1!\n\xbdE\x0cT@\x06E\xc5>\xe0\x8cS@\xdd\xedb(\x1d\xb2S@\xfd_G\x00\xf5!T@>\xad\xc0\x91\x97\xe2S@_cc/>\xb0S@\x95L\xf3\xcc\x19\x12T@\x98G\x87A\xc8\xcdS@\xf3\xd7(\xd1\x80\x04T@\xa4\x83\xd8\x1e\x85\rT@\x01\xc5\xf3+\x16!T@gI\x85\xcb\x92\x1fT@\xcd\xe7f\x925\x0eT@\xa2\xf3\xf9\xf7n\x1fT@\xc7\xe5\x1c\xcf\x1f\xc8S@I\x85\xb78`\x02T@\x1a\x9b$d\xe7\xefS@\xe9\xcbp\xbe#\xcbS@I\x14\x1b;r;T@\xde\xdd\x03J\xf9\xffS@\x81J\x8f~3\x9dS@\x19\xa9\xdf\x87\x87\rT@\xedx\x01\x02\x8a3T@P\xbc\x1fW\xf1\x06T@Z\xe7%\xa7\xdd\x95S@\xb8*\x8e-\xeb\x1fT@\xa5Gh*;7T@\x99\xea\xd1<S1T@\xc0\xd6\t\xe8!oS@`\xc0\x04E{\xf4S@\x9a\x11\x92h\x8a\xafS@\x15\x9b\x80\x16\x9b#T@\xdd?hl8\x1cT@3h\xa8\xad\r\x1eT@&\x7f\xc1&\xd8\x9cS@]\xec0\xa9\x1a)T@\xb4M&E\x93\xf8S@\xa8\xd1Aj\xfc.T@\xb38\xab\xba\x9eIS@\x9ftB;\x9a\x17T@p\xb1\x1c\xeeg\tT@\xab\xab\xa2\xd3Y)T@\xa3\x9bS\xe4qIS@ojg\x933 T@\x9b\xc7\xc0G"&T@\xdc\x05r\xa8\xa2$T@\x0e\x9c$\xe4AmS@}\xc7\xa7\xa5^\xafS@5\xf9<R\xe5\nT@\xcc\x9d3\xb2\x98+T@\xe6\xa8\xdf\x96j\xfeS@\x08\x04\xf0\x10\xb18T@\x82\xa3\x15\xda\'\x04T@\x16\x82\xa7\x97\xa4\xf2S@\x94h\xb0j\x9c\tT@\x1b\'\xb0\xc0;=T@c\xacaO\x8a!T@\xc3\x1c\x91\x95\x8c\x14T@\x10u6\x93\xf7\xbdS@\xef2I\xf9\x84\xc4S@\xb5J\x86\xf1\xe2+T@M\xa9K\xfcGsS@\xdf\x02$*\x8e\x0cT@\x94F\xfc\x1c\xb2&T@4\x07@Pl!T@\xf1`\x152q\x95S@\x87\x1b-+\x94\x07T@\xce\x05\xcd\xdbK\xd3S@\xa9\x8d7\x1a\xe7\x05T@\x91\xean+9\xd4S@p\xe1\xad\n\x1d\'T@\xc0i\x07\xbd#\xf2S@\xfdB\\\\s\xb0S@\xdd\xa1e\x18\x7f\x08T@\x10\x84d=\xed\x1bT@\x19o\x80K\xeb\xe4S@\xc8\x1aYZ\x0e\x1dT@B\x89\x06\x87\xa7\xc9S@\xebe\x0eh\xc7\x05T@\xefQd3\x05bS@jpc;\xab\xc9S@E,&|Y\'T@\xe3\xeb\xdbm\x0b\x89S@\xa0\x13\xb2\xa6KZS@\xe9(\x11\x9b\x11&T@\x03{\x87I\xc8\xfcS@\xcd\xee"\x07\xb6\nT@\xd8\xb1e\xe2D\nT@mJ&\xd0\xae\x16T@\xb9(\xe0\x95\xb2\x92S@\xa2\xce.\xd2\xa2"T@k\xad9Ab\x00T@\xa0\x110\x8a\xe0\x9cS@\x8a\x19g\xb1\x0c\x9aS@\xfa\xd3\x18\xad\x93\x92S@\xc6#\x8bo8>T@\t\xef\x1d\x1fg\x9dS@\xc0\xdc\x03+)\x9dS@!>\x10\xb4\xdd\x0fT@\x98^ 7\x98\xe2S@\x838{o\xb4\x93S@\xa6\xc5\x13\xf6`\x9cS@\x95\x05a\xa1/\x92S@\xca\xc7\xb4\xaa\x84\x83S@\xbc\xedz\xff9\xc8S@\x19\xab\x06\xb2w\x99S@\x8f>\xca4\x96\x14T@\x13\x1b\xef\x93\'\x9cS@F\xe0dL\x83\nT@\xf8\xdd\xf9HS\x84S@\xb5\x9c\xacC\xc8\x1fT@\xae\xe6\xfa\x1a\x86\x99S@T_X\xab\x17\xf5S@\xb9\xcf\xf0\xa8\x9d\x9cS@\xbb\x1b\x7f\x8dv\xc9S@\x95\xc7\x8c%\xb3\nT@\x8e\xa7\x9co\xa0\x9aS@\xe2sL\x06\xfb\x1bT@4\x81\xd7\x10F\xc4S@\xc5\xc7\x8f\x18\xf9$T@5\'\x04k\xee\xf6S@\xc1!7\xed\x8c\x91S@\xf0,^=\xa7\x13T@\xd5{jq\x03\x9bS@\x16Z\xf9\xa8]{S@O_\x1d\xa6\xa4\x96S@*\x92a\x17{\x14T@~\x92\x07z\x1e\xedS@F\xbc[\xa0\x10\x14T@?;\xe10f\x9eS@W\xf4\xc4\x17S"T@\xcbZ\xcb\x07\xf5pS@\x04\x07\xa7\xcd\x84\x16T@6$\xa7\xdd\'\xf7S@ySy\xf7\x8c\x9bS@\xc9\x92_\x82]\xc4S@\xa7\x16\x98\xfa\xff\x81S@m\xf6f\xd2d\x98S@9\xf0\'X\xf1\xecS@\x13n\x16P\x1cTS@?\xb4\x9eJU-T@\xfdqL\xfd\x15\xc9S@\x8f$yn\xdf\x0eT@x\xea\x15\x98\xea\tT@nV\x95\x1a\xb8\tT@R\xd5\x8aX6BT@k\xe9C\x024\xa3S@\xfa\xa5\x8bc\xef\'T@\x84\xc4\xa1\xc6\xc2\xf6S@\xf1\xae3\\I"T@@\x08Q\xea4!T@pJ\xa7V\x12\xfdS@\x97.YG\x8e\xa0S@\xa7V8b\x9f\x00T@\xa4T\xfe\x07\xb9\xc6S@\x8c\xa7\xfd\x8c\xea\x9cS@?\x9c\xed;\xf5\xc7S@\xa2\xc2\x8a\xf8\xcf\x03T@\xd2\xf9$\xb1\xb7"T@G\x1f$\x94\x91\x13T@\xbfB\xbbr\x9a\xc9S@#\x81\x8a\x85r\x1eT@\x9a\xd1O\xf9X\xc9S@\x8b\x8bKn^/T@\xecOA\xcb\xf5\x99S@\x04\x82\xba\xaf<\x99S@\xef\xce\x9dh\xc9\x99S@\x0fw\xae\x88\x8f\x81S@\xc5\xb3RW\x04\x9aS@\xa9\rZ\xf9>\x9eS@\x07/mVY\x1fT@~\x11\xf4\xd4\xca!T@n\xd6\xd15\x05\xf2S@F\xf1\xd5\xc5\xd1\x9aS@\x19\xef-\xed\xd3\x9aS@\x0bI\xec\x11\xb4 T@\xea\xe12jV\x99S@ `\xca\xd3\xed\x9aS@H\x0c\xeb\x1a\xe0\xc6S@t\xf8\xbd\x03d\x99S@\xa2\x8a\x02{_\x99S@j\xa1\xfa\xde\x13\x14T@.\x06]g\xfc\xf7S@\xef\x93\xff\x01\xf0\xa5S@\x17\x852A\xaf\nT@\xe0\xcbu\xf8>\x0cT@T6\xae\xbd\xc3\xe2S@\xd8\xdaL\x82>\xa6S@\xc7\xe1\xcdSg\xf2S@AAo\'\xbc=T@>\x9d\xd6\x1c:&T@^\x1d\x13$\x8e\x82S@-\xe71ti\nT@\xe1\x9a\xb6\r\xa6\xa1S@\x9f\xef\x00l\xfe\xc8S@&4\xc5?\xa2\xa1S@\xa5B\'\xd3\x19\x8eS@\xedTA\xfa\xa2\nT@5\x8f]<\xe2\x0bT@\x18\x9b\xd2\xea0\x13T@!\xdc\xdf\xea\xe4}S@\x92\xb9t\x86\x1c\x13T@z2\x9a\x03S\x7fS@\xe7\xf0\xd6\xf1y&T@\xf0\xd3\x96hW\x07T@2S\x93\xaa\xea\x1cT@O/\x82b`$T@\xf8\xfe\xec_\x02\xa7S@\x9d\x13\x07\xd1\xa9&T@\x89\x92\xa0\xcc\x88!T@\xa2L\x8f\xee\xc2\nT@2\xf0\xb2G\x7f\x0bT@\x96L=\xf5\xb4|S@\xa1W\xfd\xd7]\x9dS@\xe5O\xd3\x84\r\x0fT@v\x11h\xc7\x1e\xc7S@\xa2:\xac\xd5\t\x7fS@/\xb7=\xa6\xda!T@\xbe\xfa\x0c\xe62\x8fS@C\xcc\xa9D\x9a\xa3S@\x0e\xb0\x15\xf2\xea\x1bT@ul\xe0\xf3\x97\rT@\xf1,I\xe9v\x9fS@\\\xbd\xd6\xc6+\x0bT@q\x1fjo\xcb\rT@\x16\x9c>R\x17zS@\xdbN\x1eX\x03\xb0S@\x84?\xc1\x07&\xcaS@\xca\xd3N\xce\xae\nT@TtG\xd2G\x89S@\xa1\xd32\x81\xef\x9dS@\x84\xa4\xa9\x87-\rT@\xe8\xa7\xa5*\x90\x8dS@f\x93\x90E\xc2?T@\xa4\xf7\xea\xd0D6T@\x8e-i\x93\xb0\x1eT@vsF&L\x8dS@\xd2\x82\x82\x1d0"T@\xbb\xc3\xc5F\x18\x9eS@\xe3\xdc\xd28|\x1fT@2a\xbbn\xd7\xa3S@]\x02\xbc\xce\xa5\xc6S@q|\x98&\xd0\xc5S@\xc6\xd0\x92\xb7\x9f\x1bT@S\xc7-\x99[\x1fT@0\xe8~{\xf7,T@\x04Df^\x14\x9fS@x\xf6Z\xd5v\x1bT@\xcd\x01W\xbc\xe4\xbfS@\x00\x18\x7f\x115zS@\x0c\xd1U\x039zS@}\x05\xa2\xe3\x8e\x8cS@\xe0\xcfJ.\xcf\x8cS@j\xbe\xe4\xfe\x15\x16T@\xb2\x9d\x931\xc1\x88S@X\xe2\xf8\xc5\xcf\x88S@+1\xe3\xe38dS@\r\x83\xe8\x824\x1bT@\xa9\xc0\x81\xce2\xc9S@QSX\xd2\x11!T@K\xab\xe9\xecu\tT@z7\xe9\xa3\xda%T@t\xee5\xdd\xba0T@\xc5\xce5\x81\n\x8cS@\xbc\x06\xd3v[\x86S@-U\x97\x85{\xc5S@Z\xcdu\x05\xc1\xa1S@\xabm\xe6\x8aUzS@p\x8c\x93\x05\x0czS@-}X\x019\xf8S@\xcb\xb6\xec\xb2W\xfeS@%zw\xeb\x8f\xf5S@q\x83^\xb3\xa6\xa0S@\xdc\xb1Jo\xf1#T@\xdb\x07|@\xefZS@\xfba\xfb\x8d\xad\x06T@\xe5\xcdfC\xec\tT@\x08\x03\xc7\x9c\x91\nT@\xa5\xf0\xe9\x87\xad\x15T@\xde\x0fw\xdb\\\x0eT@\xd6\x15*2d\rT@:\xf3E\x08]#T@\x9f\xb2O\xfd(\x02T@of\x1fvj?T@\x16\xd0\x8fU\x10\xa3S@\xd0\x8f\xa4\xfb6\xa2S@\x86\xed\xdb\xdd\xd6\x07T@\xab\x17s\x1e\xbb%T@\xce\xca\\.\\\x13T@^\xe9\x19\xc0M\x13T@\x9b\x9a\xc6\x03<\x1eT@Eg\xb2\xc1\xd9(T@T\xa8\xeb\xa2!#T@/\x84\xde\xa6\xf1$T@h$;w)\x99S@"\xc9\x07\xfc\xce\x88S@s\xd3\xa6\x06\xad\x05T@\xaa\xf0\xcc&\xcbwS@\xa84\xfc\x1f\x89\x0bT@\xffP;B\xfbtS@\xc5\x17\xc69\x94\x0bT@\xdd\xdb9\x88\xab\x99S@\x9f\xf5\x15/y\nT@\x0e\x87\xa88V\xf2S@\x8dy\x84\xc6\x84\xf0S@X\xc3IXn\x89S@\xfbIzKG\x0cT@\x86\x86\xeeg\x85\x87S@A<\xbb]\xc9\x1dT@\x1d\x14\x06\xaf0\x0bT@\x03\xaeK\x8d\x90\x13T@ _\xb6\xa4a\nT@\x1f\xe3%\xd5\xc9\x12T@e\x1a\xd4p\x96qS@\xe3\t~\xd3\xf7\xadS@\xe9\xe4\x8a6\xa1\x87S@@\xe9J\xdb\xa7\x9aS@J\xcae\xb0m(T@\xec%\xb8Z\x8foS@M\x82\xd0f\x99\xafS@\xce.\x95T*\xf2S@w\x92\xadF\x8f\x14T@DH\xca@\x0b\xfeS@\xf1,_\xdfG$T@\x1e`\xa0\xc5\xf3uS@\xb1\x84\x16\x1a\xc8\xc6S@"\x16\x8dX\xb9\xc6S@\xd1W\xb0\x92a\nT@\x1es]\xcf\x80$T@,K\xa0\xb7|\xaaS@\xb0\xe2\rL"oS@\x07\xe4\xc1\xa2\xc0\x14T@\xd4\xb3 \xbf.\x83S@\xc7]\x86\xb0\xd4\x10T@-<\x93\xe7\x8d\xaaS@\x9a\xf5\xc9\\7\x82S@\\\xea\x0f7t\xddS@!0\xfdn\xa0$T@\xa2\x9b\xbd\x01\xf92T@\xe3\xbf\xdeN\xa4;T@\x94\xcd\xeb\x9c\x9f\xadS@.\xf2z1\xf3\x81S@"v\x12\xf0\xb4 T@f#P\xab\xd1\x04T@\xebO<\x8f\xd7\x1fT@5\xa1\xa6\xe7.\xa5S@\xea\xf4Q\xa5\x9e\x81S@\xd1\xa1p0"\x19T@F5\xad\xff\x0b%T@C\xb4\xb7\xc5\xc9\x8cS@\xd8\xef\xd2Xf\x1eT@\xc8\xf8\xcf\xcd2\xa5S@{y\x11(\xb4\x02T@\xd4\x0bi\x16\xba#T@\xcb\x01y1\x1b T@@g\xc9\xe8\xf7\x15T@\xa4\x8d\xa2\xef>\xf2S@\xb1\xd8\x00\xb3=\xcfS@\x8bB\xe1\xb1N\x83S@r\xa4}\xd7K@T@\xa9z\xa9\x9d\xae*T@\xf4t\x9as\x1a)T@4\xfd\xb4\xb0\xf1\x82S@\x17|Zw\n*T@\xdf\x92\xfc\xd0\xa1\x8bS@\xd8\xf3\xfbM\x96(T@\xe3\xa1O\xb2P2T@\n\xbdJ\xfb=)T@^s\xf1K\xcf\x8bS@\xa1\x01\'\xd3\x06\x8bS@C\xb7\xbd\x12i\x04T@?E\xac5\xb5)T@\xaf\x95yB>\xe4S@f6,&\x99\xf1S@\xf3WB\x8e\t\x9bS@\x1b\xf4\xf3J.\x84S@\xee\xa0P\x16b\x16T@\xc8+}.\xe4\xebS@Z\x14P\x00v\xa8S@8\x99\x11+\xdb\xe9S@X\x162\x8a\xc7\xe9S@\xa6\xbd\x16\x8b\x88\xfaS@&Er\xb0g)T@\xd3\x06\xea977T@\x8b\xd5\xab\x98i~S@\x8b\x8af&\xd6\xa9S@\xe1\xaa\x0f-\xa2\xffS@\x00\xb1UV\x8f\xfbS@\xa4\xb7\xe9\x84\xd5\tT@\xd3\x1e8\xa5\x9a\x16T@\x87\xbf\x07\x91\xa7\xe3S@"\x004`\x8b\xf2S@6\xc1]\x911\x1aT@\x86|(\xb8\x03\xabS@\xc4]\x1a\x03\x15\x06T@\xf2\x9b\xcd\xf9n?T@\xf1\x931R52T@b\t\x1c\xc2p,T@\x96\xcc\xae<Y\xabS@s\xe1\x0e\x1a\t\xabS@K\xb6\x9c\x1bw*T@<\\\xfc$\xc1\xc7S@\xc0\x12\xca\x99\xff\xe4S@\xd3S\x92\x1f ?T@\x80\xea\xd5\x13\'\xa1S@\xbc\x1b\x8c\xa7\x89\xaaS@\xcf\x04\xe7\x7f*\x07T@\\\x00\xf4d3\x11T@\x85\xbf\x11\x15\xfe#T@\xde\xbb!b\xc2\xe9S@}f\xad*D(T@\xe6\xdf$\xd3\xfe#T@F\x1dV\x00\x87\x04T@/\xae\'h\x96\tT@}Q\x1b\r\x116T@\x8afI\x87\x06\xe4S@\xc1\xa5~N\xda\x02T@\xcc\xf6t\x14\xef<T@.i2\x9c\x8c]S@\x16\xf1\xcb\xdf\xda\xf9S@\xd6\x0f\xb4\xeb\xa5\xf1S@\xdd\xe2\xb7\xaa\x80\x03T@\x92I\xcc|\x8a\x7fS@Y\x9ah\x11\xdc\x18T@\x16fn\x03\xb3*T@\xcf-\xa9\x19;$T@Z\x8a\xc5h\xab\x1bT@ \xaf\xe5\x17\xe4\x03T@G\xda\xddv\xf6\x06T@\xdd3S\xfem\x16T@\xd3/\xe6\xcep\xadS@\xee\xb5\r\x0c\x90\x04T@-e&\xe3\xb9\xebS@b`C\x7f\x18\x19T@\x06\x8c\xbf\x90\xe8\xacS@)dO\xac\x1b\x7fS@\x05\xe1\xd4\x1a\xc4*T@t\xde\xf4t\x89\xadS@P8\xc9dm\x03T@\xd2\x8eeA\x0bxS@\xed\xc9\xa7\x8d\x08\xacS@KJi!q\x11T@\x04kA\xd3vAT@7~Lw/\xadS@H\xb2\x89\x13\xe3wS@%\xe6<\xbe\xc6\x18T@.\x92\xafmY\xe5S@\xce\xa3\x11F3\xf5S@\xc1\n\x1eu\x8a\xadS@v\xb7\xd1mO>T@\x89\xe1N\xdf\xdb)T@\x1dk\xd1<\x8d\xcfS@t\xcei\x90A\x04T@\xec\xc7\x8bX\xa0\x15T@.\xaa\xad\x92\xb6\x1aT@.\x070\xbb}\x1aT@K\xae\xde\x90)+T@\xd6\xe6\xfd\xd8\xae\x16T@2\xf1\xf6A]\tT@\xd3;\nU\xff2T@Q\xdd\xbcO\xa2\x1aT@\xa6\xf9\xfa\xa4,,T@~\xfa\xf5"\x90\xafS@\xf9\xea\x80\xb5.\x04T@\x05^\x03g\xae\x06T@0\xfbJ\xbf oS@\'V\xb5\xb3\x0e\x13T@\xfe\x9b\xc2\xa5\x97\xadS@\xf4\xaa\xfe\xa1\x01\xe7S@\xbd\xfb\xba\xfc\xb7\xe3S@;\x0c\xc2\xbe>\xe7S@\x1c\xfe\x8d\xc4\x06\xb0S@\x9ey\xb6\xf4\xd6*T@r\xd1\x80\x8d\xbe~S@\x1a$\x8f\x14n<T@\x80\xd33UJ\nT@\x88\xcc\x84\xe02(T@\xce\x0c\x8c\x02\xe1\xafS@kX8t\x1d\x18T@\xd3\xc4)\xca\xa0\xaeS@e\xc4\xfb\xe1\xdb\x85S@\xa4\xaa\x86n\x8e>T@\xe7v\xd8U\xec\xe9S@\xbchy3\x84\x1cT@d\xa0\x83\xc6\xf7@T@t(Z\xdb\xb5uS@pG$Cm#T@\x98\xc7\x9e\xab\xe7\xb0S@U5\x9anS\xadS@\xdc-Q\x9d\x9d\x11T@O\xc2i\xa4\xbb\x04T@\xb2\xf2\x84\xc5\x98&T@\xba\x98\x0e|\xad\xaaS@\x00\xbb\t6\xc1\xaeS@B\xe0\x8b\xca\x85\x19T@\xf5\xb5\xec\x02r\xe4S@\r\xdd\xb0!\xf4\x1eT@\xae~3\xc7\x1f|S@\xc5\x0e\xa6v\x93,T@\x8c6\x9ecr\xadS@:\xec\x12\x05\x13\x04T@\xf8\xe7:\xc5\r\xf0S@\xdd\xb1\x8d\x0e`,T@\x95\xc1\x03\xe2\xbd\x19T@;nL#\xf5{S@\xcc"\xc3\x19&\xeaS@\xceGl\xe1\xc4{S@z"y\xa4\x87\xafS@\x17\x9f\xe5\x95\x0b\'T@gA\xeb^\x98&T@\x00\xf6\xd0\x9b\xc9\xaeS@`"\x88>\xdb\x19T@\xc9\x00\x1ey\x10\x18T@A\xea\xb88\xd0\xe6S@+\xac\xacE\xf2\xb0S@\xef\\\xc4(\xc7\xb0S@i\x86\xb8\x0f\xd0\xb0S@\x9cE\xd6\xf7\x80zS@U3m\x11S\xafS@\xef/>;V\x08T@\xe3\xed\xd2\xccj\x08T@Z\xb1Q\xf4\xac>T@?\x1c\xa329\xe6S@w\xe2\xdf\xdbf\xb2S@\xf8\xb7\xbbE\x9f\nT@@\xab\x91\x0c\x0f#T@\xb9U\xb2\x9a\x90>T@m\xd5S\x1cx\xb2S@\xd8\xdc\xf6\xd4\xff\xe5S@3\x99t\xe7\x00\xb0S@\xc1\xf2L\xe9\x8b$T@\xda!U\x8b\xba\xb2S@e\x9a\xca/U\xb1S@\xc2IVW\xf6\xb0S@S\xf8j$\x9f\x1aT@\x8c$\x01Z\xfb\x03T@\xde$\xaf]\xf0\xb0S@F[\x06\x0e\x13pS@#\t\\\xec\xdb\'T@D\xac\xd2\x12N\nT@o\x83\xd6*V\x0cT@\xf3\xb1K\x8b\x10\xebS@\xe6V\x9e8\xcf\xeaS@h\xfc\xcfT\xe0\xf6S@\x9b\x84\x9c\x1c\x84\x02T@\x87\x97{y?\xb1S@\xd7M\xdb\xdf \x14T@\x8f<\x8d-\x06,T@\xcf<xQ\x03.T@\xbd!D\x82\x0f\x1bT@\x17\x9eb\x1a\xf3\xb1S@\xefh\xc8y\x86\tT@\xb1\xe6iv\x18\xcbS@\xef\xd8\x0c\xaek\xb2S@hE\x9e\xa8f\xb3S@\xe5=\x14\xb2\xbb\x0bT@M|\xf1{\xe3\x14T@\xf3\x87\xe9\xc2[\x1bT@\x915m$;\xdbS@\x0e\xc7\xdc\xff\xa15T@\xf4\xe8\xe4S\xd7\xafS@\xda\xb7\x02\xe1\xab\xafS@\xa7D\\j1\x1bT@\xda\xce\xcd)T*T@n\xb9\xa3\xf9%\xf7S@\xc7\'\xaf%\x06\x0bT@b\x15\xa1i\xe1\xecS@\xc5\xb8\xb7\xb0\xa9jS@\xe0{\x10R9\rT@qL\xe2\xac\x8fnS@7g\x08n\xac\x1eT@\x04\xab\x076\xfb%T@\x85\xbf\x18\x1c\xe9wS@\x7f\xfaY \x0f\xf7S@;\xb1@\xb4m\x82S@\x16\xc2\x97\xe1V\xe6S@\x08\x107\xa2\x08\xb2S@\xdb\x8b?\x17\x97wS@KK\x06\xab.\xe8S@.\xa8\x12k\xe1\x13T@XF|\xc8\xa4)T@\x89\xd1\nN\x8a\x82S@\x94\x9e\xbbjL\x1aT@\x03\x85\xe6\x850\xf8S@\x8d\x16S\xb1t;T@\xf0\x1d\x12\th\xe6S@\xc7\xe4"\x10q\x0fT@@}\x08\xde\xa6\x13T@,$\xb3\x04\xb9\xb3S@u\xfa,>\xd0>T@\x05=\xa7\xad\xb6\xe7S@\xf9?\x16\x19\x1e\nT@\xe3\xb5P\x90\xf2\nT@q\x1c!\xa89\xafS@\x8d\xb3l\xaa9vS@\xd0\x1bsaz\x07T@$\x9f\x83\xcb\x8e\x07T@U\x1b\xcc\xb2/\nT@\xf9O+\xeb\xfe0T@\x93(\xe7\xc8LmS@\xc6m\x94\xe6G\nT@\x87\x96\x87\xd8\xe9*T@z\'!5\x14\x0cT@\xc13\xa5\xc4\xee~S@\xd5\x9cz[%?T@\x15N\xc7DvmS@\xbaOb\xb6\xdeiS@\xdc\x9e\xf4&=\xb5S@\xd7y\xe3g|mS@\xc7\x9f.\x89\x0c\x19T@\x184\x08\xac\x94.T@c~/\x0e\xa9iS@5\xf2\r1?\xb5S@\xb0\x15uj).T@\xe6\xd9p\xd7z\xb5S@\xd0\x95\xa0\x1b2\x11T@\xffV\xe8/\'\xe8S@T\x06\xa053\xb0S@\xb9\xab\xf3\xb8\xb0\xafS@\xca\xa1\xca+\x1a)T@E\xed\xc9g\x17\x18T@\xf6\xdf\xd4hw\x83S@q\xeb<!\xe5\x00T@Y\xc0M\x8e\x85\xb5S@#\x16|\x8ds\xb4S@\x9b\xa2\xe5w\x88\x05T@Y\xc8\xbf\xef1\xe6S@\x8f=\xc0\xd8\x8e\x0cT@#\x0e\xa9\x10\x9b\xe7S@\x96\x80\x9fU\x8d)T@Ec]p\x84\xaeS@JO\xf2f*7T@/\xce\xd5C\xe8\xaeS@\xf0\xf7\xf5\xc6:\x14T@\x81\x1dQ\xeb\x96\nT@+D\xdf\x8d\x06\xafS@\x8e\xdd\x07\x84\xb1?T@E\x80\x85\x87\xa1<T@\xce6D\xcef\x04T@\xa0C\x0b\xb9\xf5%T@\x95\xb3\xb6\x91\xde\x0cT@.2\x8cY.&T@\xdc\xd43\xfdi%T@B\x93\x82\x1b\xb8rS@\xd7\xc1\xd5\xa4\xcb$T@\x98fq\xabP/T@\xce3\x0f\xbf\x82iS@\xe1\x1c\x08\x10\xa7\xa7S@Q\n\xf0\xa5\x07\xf5S@\x8f\x89\x08\xe5\xc7\x19T@\x074\x8eB\x99\x06T@\x0eB\xf4A\xfdkS@\x8ay\xf2W\xe5\x13T@&\xfa\x16\xc3X)T@Sa\x93\x9aQ1T@\xb1_\x0c\x8d\xa7\x0bT@*\x9c>\xde\xaa\xb0S@v\xf1\x81\xd8\xe2+T@\xc1\x03\x03\xf1n\xf7S@\x0f#!l\xd0\nT@i4\xa6\x08L\xb1S@\x0b8\x95\xceA+T@\xb6\x0fS\x05\x1d\xf3S@_\xec\xbd\x86\x05\x18T@\xbbq\xe0\x1e@\x0cT@\xf0F\xffX\x19\xe5S@*\x13\x15\x0fV$T@\xd1\\\x18\x9f`&T@\xe9\x81."\xd4\x0bT@U\x8b\xb5\x1a\x99\xd3S@\xcc\xde@\xc6\n\xd9S@g\xc8A 1\xe7S@(b\x9fd\xf6\xacS@\x9eW\x9c\xad\x0b7T@\x02\x96\xf5\x07R\xeaS@\xc5\x12\xfd\xbf;\x86S@9Y\x7f\n+kS@\x00\x8f(\x0c\x82\x99S@1\t3\x84B1T@9\xf6\xba\x06\x02)T@\x01G\xb1\xc5v\xf4S@2\x82\x0e\xf3\xe4\xccS@\xe6\x00AF\\\xe8S@\x1b\xfe\xf6\r\xb0\xf6S@\xa5y\x85\x0c\x18\xf4S@\x02\xfa\x91\x8e\xa3\nT@I\xca\x931\xa3\x10T@\xa0B\x0ejw\xdcS@m\xc85\x01t\x1bT@HT.\xfb\x8e\x0bT@\x1c0q\x99:;T@o\x0f{\x1a\xdd"T@\xba\xae\xe9\xfaRzS@\xc1\x15\xb9K\xa02T@\xf0=uO-\x99S@\x03\xe6\x01\n8oS@\xd8\xf5\x1e{\xdd\xb0S@\x06\xa9\xed~\xc0\xb0S@\x10\xbc\x15\xef\xb8\xe7S@\x92\xa7\xc5\x84c\x18T@\x18\x95b\xee\xfa\xb3S@\xf7\x17\xc4\x18\x95\xe7S@\x992\x98|Y\xb1S@e\xaa\xa8\x94\xfb+T@\x81\x99\x98\xbeM\xf4S@$t\x00(L\xeaS@@\x8cMk\xd6\xf3S@j\x13[!\x9f\x17T@\x05]O\r;DT@\xd6\xad\xd1\x1c$\xebS@>\xfbSI\xda,T@z\x00\xcb$v*T@z\x0f\xec\xd8(\x02T@\xfc\xb3~\x96\x90\xe7S@\xec#\x8d\x81\xe6,T@\x1a\xd9\\\xa8p1T@\xa7\xba\xdd1^1T@;\x8clI\xa5*T@[\x98\xf6v,\xc8S@\xb9$\x86\xe7O\x1cT@!7\x8eLs\x03T@\xbe\x13\xdf\xa3O\xe7S@L\xdf\xfa\x19%\xb9S@\xc1=\xfb!_1T@\x15\xec^\x0f3/T@\x8f(\xcc\xa9\x11\xdcS@M\xb9\xa7\x8f\xe3\x03T@\xc6\\\xdf\xf3(\xf5S@\x9f\xe7#_t\x14T@\x17\'\xa0\xcb-\x0fT@BY\x82\xf6\x98\x11T@\xa0\x0e\xe2@W\x1aT@D\xc4\x17M\xf0\xe9S@o]\x93:\x98\x1aT@\xa3\xea\x97y\xe0\x1cT@L\tY\xddP\xe4S@\xdd\x14\x99\x19|\x03T@i\xcc\xdd,A\xf5S@\x13\xae\x12\x0e\x9c\x1aT@k\x15\x89\xadtbS@7\x08\xb8\xe3,\xc8S@\x92NX\x0e\x18?T@\x16\xde\x9e}\x15\xdbS@:<\xcd\xac_\xe4S@e\x98\xf1\x0c\x97\xe9S@\x813\xfam\xdb\xe3S@\xb2_\xe03\xa3|S@\xc0\xea\x8eI\x80\x1cT@\xbe\xc6M\x9a\xdc\xe9S@=\xa9\xdb\x95\xbf\x0cT@=4~\xa89)T@\xa4\xe6\xa3\xa2~cS@\xd0Q\x9c\x81\x94cS@\x90\xee\xa7\xa0:eS@O\x9e\x9a\xbd.\xb1S@\xab\x01\xd3\xebncS@(\xa5\xc8\x12\xfd\xdaS@\xd2\xfe\xbd\x1d\x933T@\xf4\xd5\xba\xf6\x863T@Qu\xeb+\x89\xd6S@s\xb5o\xdbf+T@A\x1b\r\xd0\xec\xf5S@\xab\xe8q\x80\x0e\xb6S@V\x0b\xed?\x81\xb7S@D\x0c\x93\xccS\x1fT@\x9fwZ\x9a\x833T@C\xfba\xb7!\x12T@J\xf8\xb8\xee\x8d\xbeS@\x10\xe1;\xf3\xc7\xc1S@\x8c\xf9\xf5]}\x82S@\x0cG\xec\xbe2\x83S@\x89\x9f%\xb4u-T@ \xdb%\xc8\xb4KS@\x03$\xb5\xed\x86TS@\xda\xa6\xb2\xd9\xa3\x17T@\x00\x1a\x9bZt\xdbS@\x0e@\x93\xe2\x8e:T@\xc4\xa5\x0c~\x84\x1dT@\xceb\xc0!\xe9uS@?\xcc\xb0\xa5\xf5\xe8S@\x8f\xb0u\x85\xfe7T@,\x95U\x0b\xed\xffS@\xbc\xc8\xdf\xfa\xbfcS@b\ty\xfd\xb3\xf7S@\xd4\xc6mv\xa6uS@&m)GfuS@k\xe2\xd9Q\x94uS@v;\xb8+\xc1\xbeS@\xc5\xb9\xe1\xd6kqS@\x9b\x9a"~muS@\x05\xcd\xc6)\x05\x1eT@\xb6\xe77\xde\xfd\x12T@\x87\xecj#\xfapS@w\x9a\xdc\xa3\xad5T@q\xe3\xcc\x91\x111T@\x0fT\xdf\xe2\xf1pS@\xef\xf6\xaaH\x18\xfdS@\xf4.\xe3L\x9f\\S@\x04\xb2,1\xb0tS@\xbc`\xbf4\x8b{S@\x13f\xa1;\xc1\xe5S@#\x85r!\x05\xfeS@#\x9f\x90\xcc\xe2\xe4S@\xc8\x96\x0bk\x0f\xc0S@\xf5\xe5\x9c\x0e=tS@&8\xa6\x99\xef\xf2S@\xd0)\x85PTTS@\x1e\x98\xca;\xdf\xc2S@}\xa8\xd2#@tS@s\xf4\xde\x18I3T@h\x91\xaa*\x85\xfcS@\xfd\x7fM\xd8\xe4&T@\xf2V\x8b\x94a\xe3S@\xf2~\xde$\xea\x0eT@\xc6\x07eI$\xc3S@\xb0@\x95y\xe9\xc2S@\x8e\x90\xf4V\xb9sS@\xd0}\xf9\x83K\xc1S@\xf9\x98\x10\xb7\xf3"T@\x1a \x02v\xc0\x12T@\xbb\x07\xce\xf6\x81\xf5S@\x83\xd9(\xbax{S@\x04=t\x01\xd7(T@O\x86\xad0\xbc\xc6S@\x1a\xd0\xb4\xf1\xe6\xfdS@\x9a\x07\xe1\xcf\xe3\xc8S@\x95\xbeaV\x1d\xd6S@U\x80\x11\x9c!\xc6S@\xc5]U?7\xc9S@\xaf\xa8s\xd9\x83\xc7S@\xa9>+\x17z\xafS@]W\x8f\xb4&\nT@f{O(\xb7\x11T@\x97MUU\x89\xc9S@e\x1eg\xe7\x86$T@b\x90T0\xfb\xc4S@u\x93>wj\x03T@\\\xa1\xbb\xcf\x1dhS@,\x06B4 \xc6S@z\x83\x06\xcdk\xcfS@f\x9b\n\x17\x1e#T@\xa2\xf4$\x94:\'T@I\xd7\xda\xcd\xcb\x1dT@\xdb\xf6\xf3\xc6\xe8\x1eT@\xda\x9c\x99sl\xd6S@\xb4L\x9ah:\xe2S@5\xb3\xac\x95\xad\xe7S@\xe3V\x19}\xb7rS@8\xc5N)>\xfcS@v\xaa\x03\xfc\x06\xe4S@L\xb3"MrqS@\x02\xcd|t\x95rS@8\xcf\xbe\xfa\xa5\xc9S@f:\xc1\x92\xcb\xddS@\xa2g\x02\x08\xc5\xe1S@\xfbZ\xc6\'\x04\xceS@<\xafCU\xb8\xe7S@\xe9\rfM\x15\xe2S@\x8a\x90\x99\xdd}pS@b\xd1{\xbaP\xe6S@\x01QE\xb1\xae\xc9S@\x9fb\xea\xb5\x07\xe7S@fh\xd7\x8f\xbe\xcdS@\xc4\x1d\xc3u\x1a\xe1S@\n\xe7\x1e@Q\x1dT@G\x8f{\xac/^S@c\xd0\xe5\xe7\x9f]S@S\x81\xb6\xc07\x07T@\x98\xa0\xca|\x13\x1bT@\x12N\xd7\xee<5T@\x8a\xe6\xe3\x08\x82\xe3S@\xb3\x07L2\xf6 T@\xa2bH9k#T@\xaa\x8f\x92d\xe8ZS@8O\x03+\xc9\xe0S@E6\x15\xbc\xa8\xc8S@\xb75\x8a]\x8f6T@\xd7\x95\xae\x18F\x12T@\r\xa3#\x8b\x04\xcaS@$9k\xa0#$T@\xf4\xc3\xb6K\xb9\xafS@\xf7\xae\x86~k@T@\x03+\x19\xf6X\x99S@n>\x9a]\xab\x1dT@(\\\xed\xa0o\rT@\x9c\x96>\xb8\xacZS@\x8c\xb5[\\\xc2ZS@\xf7\xda}@\xfb$T@nNG\x01s\xd9S@$M8\x7f\xb6\xe2S@\x07\x01\xf170=T@U\x0c1N\xfd\xe6S@\xb63\xb7\xca;\\S@\xa3a1g\xdb\x00T@6w\x07\xce5\xf8S@\'\x1a\x07\xca\x89\xa6S@@-\xa9\xb5\x03\rT@\xa01\xc6\xbf\x8b\xe2S@_\xe7\x14\xe75\x8dS@\xef\x83VV$\\S@z\x1c\xa9\x10~\xf6S@\x9cO\x02\x95\t\x1aT@\x12\xdb\x9fM\xd3dS@~h\xbb5\xdd6T@\xd4\xdc1\xfc\xb35T@r\x18\xa9\x1cboS@f\xa5\x86\xfb\x89\xa5S@\xa5P\xac\xc3\x7f\x10T@LA^\xac\xf5\tT@\x98\xa1\x15Y\r\xdaS@`\xf0\x93R\x8c\xe4S@\xa6\x97\x8e\xfb\xff8T@\xde31\xac\xdfnS@\x8a\x9c\xb3\x91\xf3!T@Y\xfb\x98\xd776T@i\x83\xd5\xc7\xd1\xd5S@\xb4\x04A\x84\xa55T@iC%l\xa71T@\xd4~\'I\xbb\xc5S@\xbd\xbb\xe8\x17\xefnS@\xe7&\x8a\xe4\x08oS@\x16\x9a[\xf0:\x99S@\xc2\x8f\xf6v\xe6!T@\xbe(\x0e\xdd\xa8nS@\xf4\xa1\x7f;p!T@S\xda\xf9\xe0\xe5\xcfS@\x866]\xfe\xa9\xb1S@\xd0\xd8\xcfG\xbf\xb0S@\x8a<\xd5\xaf\xda\xafS@r.!\x1fQ#T@\xdf\x9d8\x0b!\xd0S@\xdfc\x97\xed\xcc\x15T@e \xcb\xa1M\x1fT@\xed\x17\xacD\x92\\S@\xbd\xe3\xd9\x81c\xcdS@\x87\xf9\xa8\x7f\xec\x92S@\xeb\x1c\xf9\x10\x8b6T@\xba\xd8\x8b\x8b\xf9/T@o\xee\x00\xd6\x16\xb4S@\xad\'G%\xfb\xb4S@\x1f\xe5Vr\xd6\xf8S@\xac\xdb<<9lS@\x06\x18\xc1\xe7\xc68T@\xfc}\x8b\x85\xe8\xe3S@CW\xa3\x8b\xcdTS@\xd8(V\xb8\xd5\xafS@\x17M\xfe\xba%SS@\xd2\x96\x89oH\xcfS@\x00\xa0\x14_\x170T@\xa0c\xc9}/\xccS@\xb9\x10YKf\x1fT@\x14\xe6\x0c\xca\x87\x0cT@\x04[\x02\x07\xac\xeeS@\xa9\xabo\xfa\xab\x1eT@\xbcb\xd1I\xb5\xcaS@\x1e\xa1\'\xd5\x07RS@\xcc^d\x9c\x0f#T@\xfd\xdc\xce\xa3G\xb2S@d`y"o]S@\xa1\x10\xc1H\xd0#T@SH0U\xc5\x13T@\xd7\xdc\xd8C\x18"T@\xab\x89\x8c&\xf6\x07T@\xfa\xc33\xda\xee\xe2S@\xfc\x0cFZ\x1b\xeeS@\x8e\xfa<\xbbO_S@Y\x9a\xc1\x85\x06\xd1S@%\x85\x1a\xba\xdb\xe3S@~a\xf3;\xd3#T@\xca\x02\x19\xca\x85aS@K\xc9\xcdv\t\xd4S@\xd3\x10\xfc\xb4\xff\xe0S@\xa0\x03"\xf8s\xb3S@I0\xferrWS@Q\x99@\x9d\xa7RS@\x97\x03\xa8\xf2\xff4T@T\x88\xca:O.T@\x19\x86\xca\x7f\xfd\x13T@\xf6\xd9W\xd0\xd3\xe4S@=\xa3Rg\xeayS@v;\x90\xfb\xde^S@V\xef\x11^\xb1\xccS@\x04I\xce[#WS@\x97\x01\xa3\x0b\x97\x0fT@t\x1eY\xebV\xe6S@\x16\x12\xd1\xa1\xe1^S@WvV4x\x1dT@\xa3:t\x19\xa2:T@\xf0\x0e9dj7T@%t\x85\x99i\xc8S@\xfe[&E\x0bbS@h\x08]\xa6\xc4\xfbS@\xd1DI\xc5\x7f\x1eT@\x9f\xbaB/\xc6:T@>\x0bx\xc4\x94TS@\xb8\x01~E\xed%T@*\xe8\x07\x7fv9T@\xb5\xb1\xf5t\x0e\xf3S@h \x91\xa5\xbd\xfeS@Y\x7fF\xb37"T@\x90\xb2\x0cF\x82:T@\xe5\xb6\x83\xe8T7T@\xd0\xf03V6dS@\xc1\x85\xa1\x0bm\xddS@\t\xbaaUm\xffS@f\xe9X\x98!\xd6S@\xf1S\x83\x8c:8T@\x12y(/\xceSS@r\xd6\xf9\xb0\xf9dS@\xd3UW\x9f\xac\xb1S@=g{,MLS@\xb1T\xf1\xcc\xb0\xd7S@>\x9f\xc7\x8e\xd3}S@\xeb\xd7;\xe7\xd3\xd8S@\x91\x90\xc6=\x06"T@K\xb9\x9a\x9f\x03\xdeS@\xf3\x82DL\xf2\xd7S@\x15\xf2\xb3]\xbd\xe3S@P\xbd\x03\xeb\x89\xd1S@a&\xac$\xcf\xd6S@\xb6\xd4)\xef\xcdaS@\xd1_\x0622;T@\x00\x06\x03\xe2\xe4SS@\\\x85\xee-\x0f8T@\x1e\xb5\xb3\x98\x81\xd1S@\xda\xa4\x000\xc04T@\xe3\xd0\xb6\xa5\xc0\xfdS@+3<\xa5>\xd8S@\xd5\x92\x86\x14\xb7QS@T\xcb\x96\xdd\xd3\xe3S@\xc8\xc8\xac\x00\x02<T@\t\xce\xca\xdf+8T@\x19\x0e^\xbdx\xf3S@{\xdcM5\x81QS@\x18\xae\xbf\x14\xef\xe6S@\xb9\xe4\xc5\xc3\x92\x84S@\x8a\xd8\x8bo\xd2\xe1S@\xe0\xcc\xe5\x05FOS@3K\xf8\x0ffQS@\nI\xba\xec\xa7QS@\x08\xe9\xc1\xac\xabbS@!68\x91\xd9TS@\x89Q\x99b?VS@\xc5\x1f-\xe94\xe2S@O7\xb9\xe0K\xe1S@\x12\xd8OQ\xd5\xd7S@\x9f{\xb07H\xcdS@\x94\x7f\xba\x0e\xa5MS@\xb5\x90\xf8R8\xb3S@\xde}\x02R\x8c`S@uE\xeb\xa5\xb1\xc1S@\xf0\xce\xdb~:\x8bS@\x86)\xc1+\x87"T@\x15\xe3C6r"T@\xcd\xb6\xa66]wS@\x9dWC\xf2\x8e\x8bS@\x1f\xd0\xd7\xd0\x9b!T@\xafGQ\xa1e\xa9S@/s\xe0K\x9e\x0cT@:\xdd\xc2LwoS@w\x15\x1e\x97C\x94S@8\xcd`\xa7\xbd\x0cT@\x9e8&\x89`;T@\x86}\xd8\xaeO\tT@\x9bs\x19<\x96$T@\x1e\x1bQ\xc8\xbc9T@\x94U\x1c;I!T@\xe2\x9c#z\xed\xd5S@\xbe\xd1Y\xbd\xd0 T@\x12\xf8\xd9\x0b\x90pS@\xc2\xb6`\xef )T@\x9a\xef]p\x14\x8dS@\xee:gB\xf7\xf5S@\xa9\x0e\xe78T3T@\x9fu\x91\xfa\x1e\x99S@\x7f8U}g\xe3S@(\x06\xac\xfd\xad$T@\x87\x18\xb4$\x9doS@\x1b\x0fm\x8a\x9b\x14T@-\xc4\xb3\xf9O\xc8S@z{\xe7E^\xc8S@T\xe2\xfd\xcf\xb0 T@\xbch\xf3F\x9b\x1cT@D\xe2\xdb\xc7\x992T@\x92L\x1a\xe0\xcd\rT@\x98\xf3\xba\xc4<\xaaS@\x89\xa1/\xd9\xc9\x87S@\xcb\xddv\xbf\x9e\xe0S@\x16!\x84\x95\x9bwS@\xaaS\x84\xbc8\rT@m\x13\x8a%\x81\x01T@\x9at\xa7\xbe\xaa\xc7S@@q\xf4tf\xf6S@\x03\xd6\xf2\x0c\xc4\'T@\xeb\xb8c\th$T@^\xfa\xb7A\xc5\x19T@V\xd2L$\xb7\x1dT@\x0e\xf8{Gg\xc6S@\x0c\x8a\xd2\xf5\x0e\x04T@\xbeD\x1f\xed\x8b\x1dT@\x8d\x81\xa3\x89\xa9\xeeS@\xf4\xc7IS\xbe"T@\x9eW\x84JP\x7fS@E\x8e\xd3\x8fD\xe3S@.\\\xf0#\x1a\xcdS@\xb6C\'\x00J\\S@\xdc\x8d\xa3\xf36\xe6S@\xe4\xcf\xfe\xe3\x11\x8cS@\x9e\xde=0+\x9eS@&\xfaG*\xc1\xc6S@aZ\xa6\x8e\x10\xc1S@0z\x1d\x9e\xbf\x00T@\xa3c)\xd6\xc4\'T@\xcdy\xba\x0e\xbd\xfaS@\xd3-\x05i\x99]S@8.\xe31\xa1\x01T@5\x03\xd8&N\x97S@R\xb8\xed\x82\xb8NS@\x920\xd3\x8b\xab\x9bS@\xf4\xf4\xf2*\xa1_S@,\xc3\xcfWxzS@V\x05L*\xb7\'T@+~\x8b\x8c\xc25T@n\xab\x82,{\xfdS@\xbc\x16\xf1\x9d\x06\xfdS@\x89\x8e\xeb_;\xcaS@\x9f\x0b7,\xbc[S@\x1bY*\x13\xa9!T@\xf9`\xb8\xbb\x1f\xb2S@\xc3\x88\xbek+\xf7S@?\xda/\xa8\x91\rT@RJ\t\x02\xd7\x9fS@D\x87\xfaK\xac\x88S@$\xb7#S\x9f\xc9S@\x10\n\xae0\xef]S@\x04\x11\x96\x8e\xc3\x0bT@\xbd\x04(\xf7(\xeaS@Zm\xf5M%\x19T@L\xd3\n\xf0\x03\xc7S@\xca\xa4A\xefs\x9cS@\xd8\xdd\xd1\xdbJnS@\xed\x06\xdf\x9a\xc3\xd6S@\x7f\xfd\x98\x11\x97IS@+\xa1s|\x0f\x06T@3(=\xfb\xf3\x00T@\xe8\xf2\xa0\x06\xbb!T@\x0eMS#8 T@z\xfa+M\x8euS@\xe4\xf1\xae\xd1_\xceS@\x19N\x86\xc6\xab\x0eT@\xc0p\xd1\xfeb\xdbS@T\xa9\xb8\x1e\xf9,T@F?\x15\\3\x87S@sfxQ\xcf\xb5S@D\x00&(\xe7\xa6S@\x02\x18uS\xa0\xc8S@\xfa\x06\xc2\xa9T\x8dS@\x19b\xbd\x87\xba\xb5S@\x8fX\x8e\xaf\x82\x0eT@*\xfb\x95_\xb0\xc8S@\xaf]\xb3\x8d\xa7&T@\x95\x05\x8a\xc3\x087T@%\x08\xf2\x92\xa8;T@7\xd9\xf5@\xf6\xc5S@\x14\xd8\x9a^r\x08T@\xb77\xdd\xef\x83\x1dT@\x87\x1b\x92K\xb3\x8dS@:\xd9\x94\xf2\xb1\x02T@\xe3\x8d3\x8fT\xfdS@o\x14\xc2\xb0\x1d\x98S@\xd9\xb9\xb3;\xa8\xf1S@\x07w\xa6\xb4\x8a\x0cT@\x99\xb7\x93\xff\x975T@n\x82\x82\xb1\xb7\xf7S@\x1d!\x05\xc90\xc1S@.\xf6da\xf8>T@\xf7\x06\x94;\xc5\xfdS@\xf4\xed\xee\xe6\xa9\xc1S@L\x807\xcfq\x02T@\x80Z\xf5\x91\xa6\xe3S@w\xf2\xcc\xc2\xc8\xfeS@\xf1\xd7\xe6\x0e_kS@F\n\x94\x93(\xb7S@\x06^`\xa1\x06\xfeS@63\x8d\x06T+T@+\x0bTk\x8b\xb0S@\x95?\xb9\xa3\xb0\xf1S@P\x1d\x14\xa6\xe11T@\xdd#y\xca!\x16T@\x85>F\xae\xbc\xafS@\xa4k\xf7\xbd\t\x05T@\xfa\xa9^r5\xa1S@5\xc6\x93\xc2S|S@mu>\x81\x11\xe4S@o\xb5\x16\x1f\xb0lS@R\x07d\x01\r\x04T@\xc2E\x94S\xdb\x1bT@\xc0SWC\xbf5T@F\'\x82\xb6:\xa9S@p\r\'\x12\x19*T@\xf3\xcc\x7f\x89/$T@1\xc1\x7f\x8ab,T@\x82o\xef\x1627T@\xcf=\xe6\xef\xbb1T@\x9dI\xe6\xf6\x91\x19T@\xa8\xe8b\xc4]AT@1\xba\x81G\x1c-T@\xc0ho\xf8\xdf7T@\x13D\xc1\xd49\x01T@w`S\xd6\xda\xa3S@\xedn\xde\x16\x15\x84S@d\x1d@&\xe1\'T@\xdc\xc3\xbd\x06\xc1{S@\xe16\x92\xac\x0c\xe3S@\x0bu\x1bg\xf5\xfaS@B\xd7\xd5\xb1\xcc\x9bS@?\x08.\xa3\xe7&T@:\x1d%+\xe7$T@\xe3\x81a`\x92;T@\x96\xdfm\x084\xacS@\xac9\x8a1\xba\xb8S@\x82\xb1\xe4\x998\x98S@\x8a\xe5$ \x06\xdaS@\xf3\xc9\x14\xeb+\xe4S@\xbfo\xca\xd7\xf0\'T@a!<\xc3\xe0\xabS@7k<\xdb\x03\x11T@5y\\J\x01SS@\xad4\xc2\xd9`\x1eT@\xfa\xab\xf5\x002_S@\x84\xaf\x06\xdd\x18\'T@-\x9c8\xa5\x95\x9cS@\xb9x\xea\xf2Z\xb3S@\xb8\xcc\xe4\x83:\xafS@s~\x83\x0b\xe7\x03T@8\xd6\x87\xeaG\xb1S@\x84v\x89\x9f\x96*T@\x8b\x01\x06\x11\x82\xb0S@,\x17$\xe0-oS@\x08J\x89\xa66\xeaS@\x1c\xb3\xf2\x83Y\x86S@mI\xbd\xb4{\x19T@\xa3\xf5\x04G\x93\x0eT@}#s\x98\xb8%T@a]\x97a\x9a\x0fT@\xbd\x8e\x10\xb2\x9b0T@f\xcbObA\xf3S@U\x8e>\x94 *T@\xe09\xa8\x9fo\nT@)\xd3\x90\xa0S\x18T@`\x91v\x82E\x88S@\xaf\xd1\x86\xe7\xf5*T@s\xbd\xe4\x1e\x0cAT@\x1a&\x9d\x12%\xcbS@\x1c\x7f`\x02`\nT@b\xe0\xca\xabC)T@\xcd\xf2\xe7\r\xac\x1bT@.or&\x1b\x13T@\xf5\xd7,\x93\xe3&T@\xd8"m\xdb\xcf\x16T@y\x97\x81\xd0!)T@a\x89\xd9\x81\xde\x0bT@a\xde\xea\x00_\'T@\xd2.\xe4\x1e\xad6T@\x00W6\xf7\xd6\xacS@\x1d\xfd,\xbd\xd2\xa2S@\x16\xe4\x0c\x0b4vS@\tY\x1f\xc2\xb5\xb4S@vy\x0b\xf42\xadS@%\xed\xa0Y\xce.T@\'\x10WD\xe5!T@)Wr\xfd8\xabS@"\x03\x80\xeb\xdd\x86S@\'\x0bA\x9c\x8d(T@\xdd\\ M#\x1cT@0+\xaai-\xf5S@\x05\xefy\xe39CS@\xfb\xf8H\xa6\x04dS@5\x0b\xa5\x82O\x1cT@d\x92A\x19\xbd\xa8S@\xf74\x8e\xa3a-T@\xbdj\x98\xe4\x02\xfeS@\x9f\x18\x18s+CT@\x12\xac-Rt\xcaS@\xa5\xf6\x15\x9f\xe9\x07T@-?$\xb1\t\'T@\xe26\xa7FhCT@\x8c3O\xb8\x01\x0bT@\x1b\x1f\xcb\xe9\xbd!T@\xe5R\xdd\x0bJ\x16T@lK4\xd1T\xc4S@\x11\xa3\xd0\xd9m\xc9S@\xb5\xe7V\x0c\xcc\x87S@>\xd5\x0c\xf8\x18\xd7S@\xd2\x89%p\xf8\x04T@\xbea\xe7\xb6]\x14T@\xde%\xdb<\xa2nS@\x9d4H\xdb\xbb\xcaS@\x07\xa7\xec-\xc7@T@\x87\x9c324[S@\xfa]0\xba\xc2&T@%\x97\x18\x1d\xbf}S@\xc2!\xaf\xd1\x1d\xcbS@\x91\x17\xdd\xe9\xb9\x1bT@N5\xd4\x8eP+T@`\xcb+\x9c\xfa\xbeS@\x81\xaf\x10\xc0\x8b{S@=E\x18\x1f:\x13T@\xf3\xfb\x065\xf0\x19T@\xbd!E<\xab\x99S@sX\x15\x1b sS@\xff*\xf7\x8c(\x9dS@{\xba\xc7\xfdL*T@\xaa\x915\xc7\xb4\x03T@` \x15\xa3)oS@\x15\x81\x03s9#T@C\x889R\xe7hS@i\xc3\xf0" ZS@E+\x03\xad\x88"T@\\\x11\xa3EL\xcbS@\xe2\xa6\x0c{n\xf6S@\x02\xf7]E\xfe\xd0S@\xe2]\xe7\xc0Y\x0cT@^\xf1T\xf72\xf4S@\x18\xd7\'n\xb8\tT@\xa9\x18\xd7\x8e$\xc6S@Y0\x95\xdf\xe2\x93S@^\nx\xe0\x84\x08T@\x96[\x9d\x83\xc0\x88S@?\x1eC\xd8C\x9fS@v\xc3\x94\xc6\x17\x04T@%\xe0/\xf3"\xbdS@\xdc`Y\x04\xb4zS@+ZULv\xf5S@?\xcaZ\x92\x11\x04T@\xd6\x87s\x06\xbf9T@\xa4\xf4b\x18\\\rT@\xb6\x12;T\xe0\xafS@\xbb\xd9\x86Mo\x98S@\xef"\x95gY2T@\x13\xe8\xa9\xcb7mS@\xc3\x11\x8b\xb6\x1b\xfaS@O\xce\xfa}\xa5)T@\x16\x00\x91\xf2z.T@\xb8\x81\xf4\xc2(\x0eT@\x9c\xf6R.A\x0eT@\xf8x$\xc7\xd3:T@M@\xb9\t.\xe4S@$\xa0Fv\xb3\xe0S@\xf2G\x11U\xa8\x0fT@\xedRkO\xe3\x00T@H\xb3\x05\xce\xfd\x08T@\xcb\xbek\xe9q\xc9S@\xf4\xe5\x82\xe9\x0f\xf6S@\x90vr\x13\xbbCT@\xa3,\xde1\xe4\x06T@\xb4\x8f\xf7\xdd\x8a\x8eS@\xd9\x87,\xbb\xe7\xfcS@\x9a\xb7\xf2\xf1M\x13T@aJ\x05K\x0e\xfcS@"\xb0\xf7mi\xa0S@\x9bz,\xb5i\x06T@\x06\xfd\x1e<P\xfeS@gpj{h\xfeS@\x12\xc8\xa1\x9dH?T@\x8e\xf1\x87\x11i\xa9S@6N\x152\xd6\x04T@-\x94\xf5\xb3\xb6\x16T@\x0c\xaet\x8d\xfc\x0eT@j\xfd//\xe4\x92S@\x8d\x04/Y\xb6\x19T@\x9ct\x88\x94\xec\rT@9\x94\xd5\xe4`\'T@\xc8\xc9\x1c\x08$\xf0S@\xaa\xbf\x94C\x8e\x83S@\x10\xab[\xf9`/T@u\xd0\xa6\xd8\xa7\x11T@\x91\t\xa1J\x90+T@F \xab\xd1\xf4\x0cT@!ZEp\x88\xb0S@\x0beu\x03\xb0\x81S@>\x99\xf2\x94\xd3\xcbS@W\xea\xaf\x11P\xe5S@\xbb\x13_\xef\xf8\x06T@\x02\x19>W\xf81T@\x90UF"k\x0bT@w\xc4\xda\xc3\xc7\x12T@\xe65(_\x11\x05T@h\xb1\xf0\xd7\x82\x1aT@\xc1\xc1\n~\xbb\xfcS@\xca\xe7xE\xc3\rT@\xb8\xe4\xe7\xf4n\x04T@\x12\xd9l\xdd\x82\x1bT@\xd0\xc1\xc8\x86\x07\x03T@c\xa3s\xd9x\x03T@. \xdf\xf3\x92\x03T@uXp\xb7\xd3\x18T@x\x1b:\xee\xa6\x04T@\xae\x13v\xcf\xfd\x06T@B\xf5?\xa4\x99\tT@\x1f\xe30\xe3\xcd\xe1S@\xcf\x89\xb3m\x95\tT@\x1b\xb1\x94\x95+\x08T@?\xed\xf6\xd4W\x03T@\xdcN,\xbfH\x04T@\xa0\xe4\xa9\xa0\x9c\x15T@\x8e\xe9\xa5\x16\xba\x1aT@\xe5K\x98\xe0m\tT@\xf1a\xa9,\x08\tT@\x96\x96j\t\xc4\x04T@\x86\x03\xe7\xa1\xdd\x05T@~\xb0{n\x16\tT@"\x82\x87#\xd3\nT@\t\xee\xac\xa6\x1e\x18T@\x015t[\xd7\x05T@\\\xc3\xc8\xff\xb2\x17T@\x85\x04\xad+\x1f\x04T@!\xd0\x15\xb3H\x1aT@\xac\x14xt\xc3\tT@\x87\xc8\xc0\x1d!\xeaS@Eq\xa1\xbc!\x12T@ec\xce\x9af\x08T@wI[\xc4\x0e\rT@\x8dQ\xfb\x8a\xd2\x1eT@\xc1| D\x90\xccS@K$\x19!\xf3\x1dT@\x8b\xd7\xd9FY\nT@\xfa;\x02\x98E\x0cT@\x0b4!\xdd\xf8\x1eT@\xe2:\x1e\xc5\xdb\xf6S@\x8f\xb6\\V\x7f\x02T@.L\x08\x07\x9d\tT@\x96\x9d\'\x8b\xcb\x0cT@}W\x05\x1b\xfacS@\xe3aL\x85\x91\x07T@"\x9f\xc9\x8d\x13\x0bT@(\xba^\xff%\xf7S@\x1a\x13iA`\xfdS@F\x91\x1c\xf5.\xf8S@7^\xe3v~\x07T@\xfaQx\xcb\x8e\x07T@\'\xa6\xdb\x12\x05\nT@n\x98u\x055\nT@N\xa8\xb18\n\nT@\x01\xb0\x8c\x1c\x81\xf6S@\xf0I\x07\x02B\x1eT@\x85D\xd1\xcb\x82\x0cT@Y\x9e\xadt?\x07T@\xe66\x00q\x80\xf5S@\xe3\xd5\xdclN\x0cT@\x81\x9b\x18+\t\xf5S@\xd5\x85\xbf\xd7\xae\x15T@k"N\xf6\xd3\x03T@TA\x99\x7f\xe6\tT@\xeb\xafz\x80\xb0\x06T@\x02\xe0hq\x10\xf7S@\xe7\tT\x1f\xb0\xc9S@\xc1d\x9fD\x92\xf4S@\xdbH\xdaK\x00\xe5S@E\x17\x12%\xa2\xf6S@\xc5\x8bT\xe3\x9e\x0bT@\xbbOJ\x02&\xcbS@\xe7\x99\x04\xb0\xe6\x03T@\x96N/\xe9\xf8<T@\x12\x81\xdb\xeb,\x1bT@Yb\xb3\xc8\x98BT@k\x0f\xd4\xb8r\x03T@\xe4\x19\x83\xc1f\xc4S@\xd7\xf6\x92\xe6\xf4\xf1S@\x9cj\x82\n\x93\x1bT@\xd5\xc9\x04t\xb6\nT@\xd5\xdc\x9a\xe4i\xfeS@1\x12\x1ep\xd0\xf1S@\xe7^-\x95j\nT@\x08YPjh?T@\xceK]\xdc\xe4\x07T@\xe1\x90\xbcv\xde\xefS@\x8a\x93{#rxS@\xfe\xa0\xbaA\x96\x17T@\xa3\x0f^\xca\x00\rT@\xd76\xf8]\x7f\xc9S@Ae\xf2\xab\x1d\xfdS@\xee\x98\x9d\xd7\x08\xfeS@\xc2\x96Go\xa8\nT@-\xb8\xdeD\x88\xfcS@\xb3\xe7\x8f\xb6\xe1\xfdS@2\xbde\xe0\xee\xfdS@\xd3\x85V\xec5\nT@\x96}~\'\xfd\xe3S@\xf1\xadk\xb2\x98\xfbS@z\x0e\xd3\xa0\xb7\xe9S@\x0ct\xf5^\xc7\xe9S@\xb0\x8bd\x01v\x0bT@\xc8\xb2\xa1FhCT@\xceC\xa1\x10s\'T@=]\x11#2\'T@\xe2\xe6\xd5\xebF\x02T@\xb7\xc6\x9f\xea\x03\xe8S@\xb1\x02-\xa6/\xd9S@\xe0\xe2\x98\xcf\x84\xf0S@\x03\xa7\xe7\xf3\xd2!T@\xee:\x07\xf7\x7f\x01T@5\x08\x8c\x84n\x0eT@\xed\x08\x08\x97\xee\xe4S@5\xfc\xd6H\xb2@T@\xd38\xe8\xf2\xa1\x0eT@@G\x9a\xf16\x0cT@\x1f\xda\x1e$\x08\x05T@\xca\xba\x01\xee\x1f\xeeS@\x18\x02\xd5\xe0\xe3\xc9S@\xa4f\x11H\xb5 T@\x04|\xf9\xc6\xbe\xfbS@8<\xbdR\xa1\xe7S@l\xbap#\xd6\xfdS@o^\xe6}\xcf0T@\xf3\x01]\xa3\xbd"T@\x18aV|\x7f\xedS@]\x11\xa3\x94\xfc\x0eT@\x82\x08\xf7&\x05\xf9S@X7\xe5A\xbe\xc4S@\xaf\x9cb\x17T\xe4S@MY\x93\x91V\x0fT@\xe6?T\xf6\xe5\xc7S@x\xb1\xe3\xeb^\xc9S@\x1f\xe5Vr\xd6\xf8S@\xea\x00\xaes\xf7\xe8S@]\xd3\xfe\xd8\x96\x01T@\xf6/\'o\xd9\xd5S@\xf4\xd5\xa3jR\xf5S@\xba\x83\xfa]G\xffS@\x01\x01\x92\x15\x00"T@\xc3\xad\x98\x01\xbeYS@\xb9?O\xaf\x99\xf6S@\x9cD\xd70>9T@\xe8\x8a\x1e\x05\xa0\x1fT@\xb1t\x07\x8e\xf7\xf5S@\\:z\x10\x06\xf6S@4>k\x90B\xf5S@\x1d\xdc\x81\xaez\x08T@\xfb\xa9>\x7f%\xf5S@qdh\x93R\xf4S@\x89\x93)\xd6\xa0\x1fT@\x8dq@\xac_\xfeS@[#T\xe6\xa6\x0fT@\xb9&\xfb\x8c\x8e\x1fT@\xa5E\xd7r\x1a\x14T@\x9c\xfd\xfb\xf5X\xc5S@\x91\x93\xd5.2\nT@\x9a^\xb9.\x9e\x1fT@\xd8\xac4\xac\xde\x0fT@\xb4\x82T(t\xc4S@\xca6s\x9d\x89\xe5S@\xfe\xc5\xab\xf4\x15\xc9S@W=\x01\xcc\xa4"T@9w7\xfe\tbS@\xe1\xa1E\xdc\xf2\xecS@q\x96n\x95\'\x10T@\xeb/\r5\x9cAT@T\x8b\x8dZ_\x10T@\xab@\xeec\xac$T@\xe0"\xd6r\xdayS@\x1a\x9eD\xf7w\x08T@\x92\xef`\x99\xfa\rT@\x8c\xaf$\x83Y\xfaS@\x8a{?l\x88\nT@\x83\x8b\xd9\x89=\xc4S@\xc5\x85\xff\xee\xb8@T@\x8ef\x90\xcb\xd6@T@k\rC\xffM\xf2S@\x96\xf2\x89k\t%T@\xe6>\xfe-\'\xf3S@\xd43\x88!!;T@\x9e\x023X\x88?T@\x0b\x7f\x9a\x0b{\x16T@\xfe2\xee\x01+\xf9S@\x93\xccB?8\x1cT@\xfc{\xae\xb4\xff\xe6S@\x92\xa5\xdf=P\x0fT@\xf3\xf6\xb5\x14q\xcaS@\xe0\xaf\x10\xb0\xee\x0eT@2q=\x80<\xedS@\x7f@\x88\x14\xfc\xecS@W\xc7\x1c\xf1\xa5*T@@4\xb6\x8e\xf7\xc5S@\x0b\xed\x825l\xf2S@\x10\x02\xb6\xe7T\x1fT@s\x8b7\xd6r\x86S@\xd0\xcbo\xc9!\xceS@\xd4@\xd6\xc4\xa1\xedS@\x88\x84O<\x89\xe8S@)R\xa5H\xe7\xe9S@\xf0>G\x91j\rT@\xdc\x86\x7f\xc3\xa7\xe7S@A\xdfo\x11\xec<T@\xa4\xda\x83\xcf\xddAT@z{\x10\x91k\xe7S@\x9e\xe9j\xdf?\rT@\xeb\xa0-\xf4\x0f\xe8S@\x7fV~\xb5w\xf2S@/s\xbeD\x87;T@|\x05\xc8B\xe9\x1bT@C\xbf\xcbkV?T@\xc51\xb5\x81\xec?T@\x92\xc6\xbb\x8bE\xe2S@"\x0cr@\xd2>T@\xb4g@Q\x9e\xf1S@\xee\x11\xa4r\x10\x0fT@\x08g\xa4\xda\xaf<T@X\xa4\x97\x16\x96\xebS@\x96\xe2i\xf8\xd3\xf0S@\xc3H=\x1eN\x1fT@\xb8wx\xef\x99\\S@\xdd\x8a\x7f\xc4\r\xe7S@\xd7K\xd4Q+\xe7S@lU\x82\xba\x9b\xd9S@7\xf2C\x00\xfb\x1bT@\xc7\x9f\xc2n\xc9\xe6S@0{\xca!\xbd\xe6S@\x89\xc8\x8d$\x7faS@\xc8\x8b\xda\x9a\xf0!T@(//\xc3\xb5\x1eT@\xc3-\xc2\x8b\xa07T@\x1eC\x84+\xe1QS@\xdf?.\n0?T@\tSA\xbdd^S@\x9dT\xae\x1c\x08\xe6S@\x01\xe5\rB:\xe6S@\x82\x08\xf1\xc60"T@M;\x8b_@\xe7S@\xc1\xf66\xf6t]S@\xe8,\xc7\x80^_S@}\x0b\x07X\x88\xe8S@\xedl|@G\xdbS@D\xebx\xae\xae\xe6S@dP\x83\xbe\x08\xe8S@\xf6j\x01\x08;AT@B\xfb|r\xef\x08T@\xed]8I\xbe\xecS@\xf3\x98\xd7\x11|\xe7S@\x17\xfc\x8fe\xc5\x9bS@w\xd8\x0cU\xfa\xe7S@P<\x995\x1e\xe8S@\x817\xa2\x8f\x91>T@\xd0\xf5$\x82\xa5\x08T@\xa2\x9e=\x96=\xd5S@\xaa\xf5\x0b\xb4=\xe7S@9\x18\xe3\x80\xc4SS@\xb2P%\x95\xe8%T@\xa7[\xa3c\xe2 T@;\x83RW\x98\xcaS@\xb6\x1d"3\xf0@T@/X\xbc\xa3K&T@\xafA\xd4\xc1\x16\x11T@\xeb\x82\xeb<\x0e\xeaS@R(\x15\xeaF(T@\xc9\xd5\x9d\xbc\xc6\'T@@?\x01\xb4O\xeaS@D\xaf\x01\xc6h\xe5S@ln\xc0\x1d\x1d\xeaS@\xb4e\xb0/\xb1\xeeS@\x1c\x90\xa9J`\xe8S@9]&<% T@\t\xb7\x98\x0fw\xdcS@\x15\xc9\x8c\xa6\x07\xe8S@\x9b\x9eMS\xa4\xe7S@\x86\xf7\xd8\xaca\xeaS@`\xf7#\xfc\xc5>T@\xfa\x07\x10\xcf"\xebS@S*\xe5\xcc\x04(T@s\x97`;\xdf\xe7S@\x1a\xd9\x86\'\x1bSS@\xdc\x82>\xf1\x7f\xe5S@\xc2F\xa4\x1eN\xe4S@\x11\x93\x97\xe0\xbf\xe1S@\xec\x08\x9d\xbc\xd1!T@\x91A\xb4lj\xe4S@HTkm\xe4\xe3S@DA\x9a\xd5\xe6\xe9S@X[\xf9\xf2\\\x0eT@\xa1\x04\xcf\xadR`S@>\x1f\x01\xc2:`S@\xe9\x00\xaa\x19\x89\xd6S@\xc3\xde\xa5\xe2c\xe5S@\xc5f\xa5\xdbvHS@4w_\xe3y\xe3S@\xd0\x86#U\xf4\xe8S@{\xd3h\xa3\x91`S@\xcb\xdd\xbcc\x1cHS@\x19&\x1c\xd4V\xe3S@u4\x01\x86S\x13T@\x99\xc4\x1d\x1a\xf2&T@\x05J%\xcd$#T@\xed\xaa\x1c\xc6\x94\xe0S@q\x9d\xbd\xa2\xb2\x0fT@\x9b\x1c\x1c\xdd\xa0\x0fT@\x01.\x10\xf6;zS@\x89\xff9\xc0\xc8US@\xb9.\'Y\xa3\xe7S@\x1cX\xc5\xf6\xba\xe7S@c\xed\xed_\x85QS@\x97s\xd6\x7f&\nT@\x8caH\'\xb0bS@\xfeo\x00&\xc9\xe1S@\xd5f\xe0p\x90\xe3S@*\x12x\xefJ\xe6S@\x1cFA\xf6\'\xe1S@\x18\x86\x99\xb3\r\xe7S@E\xd4\x97"ROS@\xd2\x9ep\x84\x8b\nT@ZXVi\xc6\xe0S@\xff\x81\x95\xf36\xe6S@\x87"\x7f/"\xe3S@\x15\xc5\xc6\x87\x90>T@~\x99B\x90\x81\xe4S@\x0c~\x02\xea\xbf\xc5S@\xf5\x9fC\xb5\xe8\x1fT@\x06#\xf2\x1b]\nT@\xd8\xa0\xed\xaaT\xcfS@\xab\xd5\x04)L\x0bT@\'\xe0\xd0!9\xcfS@g\xc6>\x03\xff*T@\x85E\xa7\xfd\xf1\xe2S@O\x0e\xf3uA\xe4S@e\xddB\xc8H\xd9S@k\xc1RN\x03\xd4S@\x118T\xfcE\xd9S@\xec\xb2\xb8S\x1e\x14T@,\x1c+\x87\xc8\xe4S@\x1e\xb2\x10+m\xdfS@\xea\xb7\xbb<\xc3bS@{\x06F\x1c\xd9)T@e\xf0q\x85.$T@v+E\xcb\x8c\x1fT@F\xe9g\xb3p\xd8S@l \xd9\xf7\xaf\xe3S@n\x9a\x8a\xfd\xe0\xe3S@\xd3t\xa5[_\xd8S@f\xe5\xc1\xddl\xe0S@Bj\x17\xe4\xab\xe2S@\xe0\xb7\x82\xc7\xa7\x88S@\xe9:\x18\xd9\xce\xd7S@\x15It\xef\x9e\x14T@\xf0]5*\x1ePS@\x1e\xf2\n\x00\xaa\xc1S@\xbf\xff\xa9\xed\xd2\xd7S@\xfb\xc9e}\xfadS@\x99\xf3\xb0\x7f9\xe1S@`h\xfbIG\xe2S@TH\xd0\x8b\xf6\xebS@\xe5\xbb\x99\xf4\xa25T@V\xa9(\x05\xd9\xe1S@\x1d\x93\x1d\x8d\x9b)T@\xe7\xdf\xa8\x8c\xc3PS@]5%`\x9e(T@\xd4\x04\x93&\xfc\xd5S@\xe4\x89\xa3\xdbO\xdeS@\xc5k\xca\x1d\x9a\xcbS@\xd6\xdc\xbeG\xdf\xddS@\x8a\x8b,\xbcF\xe4S@\x0c\xd8Z\xfc\xca T@\x88\x87\x84;hVS@\xe9<\x08\xc0\x11\x15T@\x81)S\x85\xd3\xd4S@l\xad\xc9\xa10\xbdS@~B\xb6Q4\xf7S@>3\xc9s!\xb0S@\x8d-5gq\xbcS@\xb5.,xI\\S@\xff\xd3\xe5\x0f\x10*T@\xbf\x040\xc1.)T@\x08du\xe6\x0e\xcbS@fT^93)T@6?\xddIg\xd2S@\x17\xf7\x9ak\xac)T@p\xd1\x9a\x13\x13)T@La\xc9\n:\xccS@=\xb8\xe5\xa6\xbb4T@#\xe6\xd6{A*T@\x1c\xd7{\xb6i\x16T@\x1a\x02(\xa5\x189T@9q~>l\xc7S@\xc1\x9d\x8f@{)T@\x99\x1e\x80\xbe,lS@IK\xdb\xb9\xe7+T@d\xf1U#\x95*T@\xc8\xd9q\xe9,\xc8S@DjPg\xa7\xc6S@k\x92\xe9\xf3`\xcfS@Dr\xb7\xc0\xca\'T@\x0bFp\xe5\x18\xc6S@P\xcc\x18\x1c\x03\xcaS@B-\x0e\xcc\xca\xc8S@\xb7\xdb1\xff\xce=T@\xcb\x16\x9d\xcb\xc4\xcdS@e\xbf\x816\x04\xc9S@\xfc\xdf\x1c\x06\x12\xceS@\xfb\x03E\x0e\x85\xc6S@%\xe5KAk\xc9S@GlqA\x05\xc2S@\x8d\xbb=`9\x11T@\x06\x123\x19\xc5\xc9S@+]Af\x80*T@\xb3\xb9\xed\xb9\xf9\xc4S@\xd5\x94JCT\xc8S@\xad<Tf\x7f\xc9S@\x87\x86\xbc\xcc\'\xc6S@\x99i\xb4`\x9d\xc6S@E9\xe15\xb5*T@/\xac \xe9j\x16T@\xa3\xbaIr\\>T@\xd9\xcc\x8c\xc3P\xc2S@3\x0e\x87\xdf\xe6\xc2S@\xd7\x9f\x8d\x9fL\xc5S@\xb6V\xe1b\xc2*T@4\xf8\xbe\xb3\xea\xe3S@\xca\x9d*\x1e\xdd\xc4S@\x8e>\xacM1lS@X\xfd%b\xc8\x16T@xHf\x1c\x91\xbeS@7\x7f\x97\xae\xbe\xc1S@&{\xbc\xc8\xb7\x16T@ys-Z\x87\xb7S@\x08\xc5\xec\xfc\xc7\x88S@C\x84Xa\x15\rT@\x8e\xd3\x91i\xa1bS@\xc0J\x9f\x90\x9f\xafS@\x10O\x86\x00\x1b,T@\xd6n\x1bn\x1a\xb9S@\xcb\xef\xd1\x9b\xd4\x9bS@\x10`F5\x98\x19T@Y\x1e\x186J@T@\xdc\xab\xbc\x1d\xfe=T@\xba\xa9\x050Q&T@\xfc\xfe{\xd2\xfa\xb3S@\x0b.\xe2\x04#\xd2S@E\xa5i^\xa1\x11T@\xcb\xa8\x00y\x0e6T@\xbf:\xe8\xd7\x9enS@-+\x8aT\x94\xb2S@\x95\xed\x82\xf8\xa7&T@\xb4Dx\xcf\x7f\x19T@\x8e\x82\xf8\xe7\x08>T@\xa3Dx_\xebnS@~\xfc\n"\x8c,T@=X\xc5\x17`,T@\x94!n\xc5\xe6\xe2S@\xff\xb2\xdc\x7f&,T@\xe8qq\x8b\x94"T@9\x9a\x1eC\xddnS@d\xe5d\x1d\x9d\xb0S@?\x969FamS@H\xa7\x8dQ\xe8\x13T@\xbf\\E\x05\xd2\xafS@\xb9\x06K\x7f\xdc\x19T@1bc_dmS@\x83\x87\xe4.\xe68T@\x08b\xa0\xcb\x9a\x18T@\xafL\xf4\x9cI\xafS@\xb3\x89\xfb37+T@\x90\x13$\nR\x1aT@\x9d\xe1\xc4qs\xb4S@\x96\xc9D\xf4\x00\x93S@\xf2\xb8}_VnS@\xab\x17\xce\xe2\xc0&T@\x06\xb8\xb4\xc2\xba\xb3S@5\xbd"\'\xa8\xb4S@x\x8b\xcd\xe1\xcfZS@\xf4\x9d\xee\xc0\x10dS@ \xfd\x83\xban\xb2S@\xff\x88`D\x17:T@\xe8\xf0\xc4\x1b\x97-T@f\xf5\xfa\xcfR\x19T@\xee\xc5\xdbz\x83dS@c\xa6\x84\xcf\xa7\x87S@@B\x10\xa4\x81\xceS@ \x03iGb\xb2S@\x8a\xc9\x19t,\xb2S@\xf9\x15O@*dS@W\xd0\xe1A\x10\xb0S@1\xeaY\xa6\xff\xb0S@\xcbC\xe3c\x8a6T@\xa5\xbcE%^\xb1S@\x19X\x94\x8d\xce\xb2S@\x9d\xbd\xab\x93W\xb2S@\xa0\xebM\xa1\x02\xa8S@\xec\x83\xb4\xa1\xda\xb0S@f\x0e\xc1\x8f\xd0mS@S,j(\xc7\xb0S@\x83\xe5j\xbf\x98)T@@eV\xaa\xa0\xaeS@\x16\xc0\xe6$\x8f\xafS@\xa0H\\\xf6\xe9ZS@P\x9c\xecg.ZS@cv\x94\x00W\xb0S@\n\x84\x8e\xc8w\xb1S@G\x7f\xba\x065\x8dS@z\x9d\xa7\xe2\xce\xaeS@\xe7\xb9\x0bE\xfc\xb0S@f\x92W&M\xadS@I\xe47\xadK(T@\x1d\n\xd6\x03\xc1\xafS@\xf1\x9a\x00\xe2\t!T@\xa4\xf9\xeek\xf8*T@FA\x9f\xf5S\xb0S@\xe5\xed\x04\xf0H\xafS@\xa90Z9\xa2\xadS@v}\xd8\xcf\xd7pS@\x199\x82\xf5\x90pS@\xf1k\xa5|\xec\xb1S@\xfaP]|\xde\'T@\xd3~\xd9\xab=$T@4\xb4\x12\xc7\x17$T@\x9c\x86#\x87\x91\x9fS@y\xe9\xfa\xf1\x00\xadS@\xa4\xa2\xfd$\x1c\xacS@dd\xc9&nqS@\x1a\x91\x9fKg\x14T@g\xd9\xe4\xaa(\xacS@\x80\x04\x8e\x0c^\xaeS@r\xcd+\xa7\xb5rS@xi=\x06\xab\xaaS@\xc4\x1d7\x01]\x1fT@\xcb\xdbY\xc0(%T@\xbe%*=\x1b\xaaS@\x95\xc4\x82\xe1\xearS@\xa3\xbc=\x1e\x8b\xaaS@X\x19\xe5\xe9\xb2\xabS@_Z\xb4\n\xdc\x9dS@X\xc1\x88!S/T@\xaa\xe3\xa0\xea\x17\xabS@$e\x07w\x13oS@\xe9\x18x\xa0\x1f4T@c\x8d\nl\xd7\x03T@\x18\xf5\x9eO#sS@\x06\x16DSO)T@\t\xfa3\xa0T\xadS@EI6\x81\r\x19T@\xe6\x07\xd5bD+T@\xe7\x04Qf\x90/T@\xeb\xa3\xd5\x87\xdd%T@\xaeA\xe2v\xb6/T@\x93)ge\x87\xaaS@\xc5\xd8j\xbf\x1d\x19T@\x821\xbd\xd8\xab&T@v\x03\x0eO\x00\x13T@\r\xdbR\xb4\xe12T@F\x1e\xcc\x8aO\xa5S@\xebT\xac\t\xc4sS@\xc2"\x01\x06"\x18T@\xa4]:\x9e\xa27T@E\x06\xf1\xba\xc6\x1bT@\xc7\xdak\xdeX\x18T@\xa8E_\xca\x92\xadS@\x82A\x91\xf3\xb6tS@\x1c\xd1\xfd6\xb5\xa4S@\xcf)\xcex\xc8\x12T@\xa1\x18-\xec\x0c-T@TA\x0e\x05H\x99S@\xcd\xe8\xe2\xc2\xb4\x98S@[\xea\xf8\x1ec1T@=\xe2Q\x13\x1b\xa3S@\x83\xa2\xae\x80Q\x1cT@\x10<\xd5B\xf5pS@\x00[\xb43\x12\xa1S@\xfe$\x05J\x9f$T@\x9b2\x8b\x11\x083T@?\x91\x9c\xc4,%T@\xbfFrV\x87uS@\x8e\xdb\x85\xd6\xbc\x97S@\x95%#\x07\x96qS@\xd9\xf3\x94\xe8huS@!\xfdV\xfa\x90\x17T@\x85\xe9\x8d\xff\xf4uS@qKe\xed\xb5uS@\x0eS\xe6$\x83\xfdS@T\x87\x1eB\xebuS@C\x15\xc9\xc872T@RC\xcdM\xca\xa3S@{\xe2\xe7\xe8.\x9eS@\xd9\xef^\x1a\x7f3T@L\x9a\x0b\x01\xdd\x9dS@\xaa\x97\xe0@\x10\x9eS@-I\x14$m+T@c\xf5q\xfd\x9e\xa0S@\xa5\x95\xab\xd6\xc3\x9fS@\xe5\x93uV#\x9eS@\x00\xb7\xb9\xc2\x84\x9fS@\xf7A\xeac\x8c\xa3S@)3eQ14T@c\x07\xb5\xf4\x01\xa7S@#x1\xb1\xd21T@\x06\xdb\xe3\xc0\xdb\xd1S@!\xe3\xdaq}\x14T@$%\xd5\xbf\x94dS@&\x19\xc1\xc1N\x1bT@_\x89\xf7\r\x01\xa6S@\xb6:\xd7\xf9}\x9bS@2\tKE.3T@\x1f\xe5\x11\xaf\xdf\x9aS@\x1c\xbcH\xc9\xcb\x9aS@C\xeb\x8b\x81\xcc\x99S@=\xb9\xbd\x00`\x9bS@\xf1\xd9p\xa7z\x99S@\xd0\x10<V\xfa\x99S@\xa6\x05>z\xb2\x99S@\xf3\x1c-p\xac\x8cS@\xf3\xc5\x80k\x14\x1eT@\xe4M\xb8\xa7\xed2T@E\xb0\xf7]\xe1\x15T@\x98k0\xcfm"T@hR\x84\xf9@\x98S@D)\xc0FI\x9eS@a\x8a}\x99\x82\x96S@\x9b\x8f\x0b\xff\xa2\x96S@b\xc50\xc9\x0c\x9bS@\x94I\x7fL\xd2=T@\xb6\x92\xb2\x82Q\x9cS@]\xc7:\xa1\x9c\x9cS@\xf95\x83`E3T@o\x15M\xe7\x0c\x9cS@/\xc9x\x98h\x9cS@\xa4\xb5\x95hx\x9aS@\x85A\xae\xcdN\x9dS@\xc8\x9e\xe7\xbdh\xa0S@\xb6YG\xc7\x1e\x9dS@\xffKyT\x14\x9aS@\x9e\xa3\xbc\x07\xf7"T@\xdd\x99\x16d\x80\x9cS@\xc6\x7fx\x97\xea\x83S@s\xd4\xd5\xeb\xb3\x83S@oIK\x04x\x99S@\xe9\xc6km!\x83S@r-\xf9SB\x16T@6\xa85s\xd0\x82S@\xd2n\xf1\xc8\xd1\x82S@$\xb1{\'\xa84T@\xf8mR\x95\xfc\x8cS@_\xf0\x0b\x9bG)T@\xe4\x82\x81;\xdc~S@H,L\x9bc\x99S@!\xdb\xed\x12 \x14T@\xa2\xdf\xb0\x12\xf7\x8eS@\xbe\x8b9\x8d$\x8eS@\xd1\x96\xd4\xa7p\x98S@\xdf$"v\x9c5T@P\xef\x1a\xf4#\x7fS@\xb2\xde}`\x01.T@dl\x15?\x10\x8cS@\xfe\x9eo\x11\x8d\x8dS@#\xfd\xea\xaf\xe8\xecS@\xaf\x84\xd3\x19@\x8bS@\xdd&{\x9765T@\xed\'\xc4\x85\xdc"T@\x03\xd0\x84\x8c\xd7\x8cS@\xde\xcd\xbe\r\xca\x1fT@\x18\xd4\xb1\xed\x88\x8cS@\xec\xc2=\xc4\xc9\x88S@c\xe7\xad\xfbT\xe0S@\xd2\'K\x9f\xd3\x86S@*\x00Q^6 T@j\xf9\x1bPf\x86S@<\x0e\xd6\xb5\xd3\x88S@\xba\x11Cg\x85\x87S@\x7f\xe2f\xc1\xc8\x88S@\xae\xbb2\x157\x8dS@\'\xff;\xd9\xd7xS@\xd9e\xcb\x0b\xd9bS@\xaa\'<|RzS@\x0f\'\xa3\x8b\xc6wS@\x17C\xbd\x9f\xea6T@\x9ce\xf3\xa1~\x86S@LYvE\xe7!T@\x15\x81\x14\x9a*6T@\xc9l\r\xe8\x97\x87S@\x9d\xe0\x7f\x87\xa4\x1eT@\x062\\rP\x87S@\xe4L,\xa1S\x83S@D\xfc\x91kf#T@\xa1O\x83Bm!T@\xcaky\xcf]\x83S@\x1b%\xb5\xabU#T@\xf7H\nWc\x86S@r\x82\xb9t\xbd*T@^\xaf\xcc\tz\x0cT@\x11s"\xc9\x96\x81S@\xdd\xa2F\xa0\xb9\x81S@\xc6\xd0\xd3\xab*\x82S@\x94}cM\xd6\x8cS@\xac\\\x9b$T\x81S@RE.5u"T@N>\xe1\xe6\x978T@\xab\xd5\x84\xef06T@\xf0]/\r\xda\x8bS@\xee\xd5\xda\xf4\t\x8bS@\x0b\n\xb2{\xc6\'T@\xf6q\x15\xf4O\x98S@e\xdc\x86\x8e.rS@\x17\xa4\x90q[qS@\x01e\xbd\xc0\xac T@*\xd7k\x87\xc8#T@V\x99a|\xd2\x8cS@y\xdf)\xca"6T@XL\x96x\xd5&T@u\x18"\x18\x18;T@\x1f\xf5\x01f{{S@\xc1~`\xeeM1T@\xe6\x9e9\xbc\xa10T@U\xe2\xca\t\x882T@\xe0\xa6J\x011\x85S@9\xd7p\x94\x02xS@\xc1\'\xb1K~\x97S@\x13\xdb\x9e\xe8\xd3wS@\x0e\x9aV\x07\xaa0T@\x1a\x06n.\xb1!T@\x84\xd5h\xe7@\x88S@\xff\xdal\\Y7T@\xbdD\x9dS|\xfeS@\xab!\x14\xbe&3T@\xdf\x8b2D\x86\x83S@\xb1\xabc\x93\x1f=T@\x1d\xe5\xc4\xb7\xb6uS@\xc6\x13\xc6\xca\xf4%T@\xaa\xc3\xea.\xe6\x85S@\xb9{\x1c\x80\x9f~S@\n3@\x90\x9duS@~\xd3F\x02-"T@:\xcf\xa6\xf4\x1a|S@\xdf\x1e\xa7\x8a\xb1:T@/\xbc\xed\x04\xf2{S@r\xb3\x9am\x91:T@\x07n^\xa288T@\xc8\x8b\xabYe7T@\xdcI,\xd1\xca{S@\xc5\xd2\xd4\xf7}TS@\xcf\xb3b\x050\x0fT@\x85\x8f\x86\xd3\n{S@\xf3\x94\x9a\xea\x94"T@\xafh\x1eNK;T@\xce\x93K\xb7\x9a6T@m\xd6u\xc2/;T@<\xcdGC\x16\xd6S@\xe9UZ\xc0\x88mS@\x8e\xaf\x88\xa2\xdbiS@D\x8f@\xdf\xf9xS@R\x07\xaa\xa1\x80mS@\x93\x1ex\xe7\xd3\'T@g2/+\xa2jS@.*\x83"\xc8\x83S@\x12*\xe9\xd4?jS@j~\xed\xba\xf7~S@\xd4s\xe1M\xe41T@op\x0b\xf5\xa9jS@\xd0`\xaa\x90\xaa\xf6S@.u9\xad\x8a;T@r\xdb\x86\x1ctyS@z\x8dE\x96\xf5wS@Kq\x1d\xad\x81\x82S@\xe7\x1fS\x194\x82S@\x9f\xc07\x8c&&T@\x89\x9f\xcf\xbaJ\nT@\xd0e\xe6\x99\xa1\x14T@\xe1W\xf6\x9b?vS@\xef\r[\xd4b\x14T@?\xc3\xa9\x0cTvS@>\x1f5i\x9d\x17T@^\xd9#\xc9\x8e\xedS@E\x9e\x9e\xa0|\xafS@\xfa\xe9\xa3\xf8\x90\x11T@\x83\xedn\xbek9T@\x10~\xe3\xc0\xec\x05T@}\xe5\xea\x0c\xa02T@G]\xcf,\x94\xf8S@\xc2\xef\x8a\xb0.\x04T@\xf5i\r\x86\xa6\x0bT@O\xd4t\xc9O\x82S@\xf7$\x9c\xfa\xcfAT@J\x17\xfd\xec\n\xfbS@\x1eu\xd6@\xcd\x07T@\r1h\x14UuS@=@r\x86\xfe\x0bT@*\x8e\x16\xec\x98\tT@L<\x993\xea\x17T@H\x85D\xd1\x96\x0cT@0\x9a\xaa},\xfbS@l\xcbd\xf2n\x1eT@a\xb1\xda \x8c\xfbS@+f\xc6\x02G\xb7S@\x05\xad\xe9d0\xddS@{p[\xe3\xe1\x13T@\x16\xee\xe2|\xd8\xfcS@\xc3q\xeewbNS@\xa3$\xcc\xba\x0c\rT@w\xfft328T@9%)qz;T@6\xb4J\xc9Q{S@\x0f, \\2\xffS@\xc6\xce@\x1bW\nT@(iG#\xc6{S@D?\'\xf4\x08\x07T@\x9b\x1f\xa7\xa6\xa9\x0cT@\x88\xb3\x8b I\x9fS@\xb7m\xdeE\x14\x07T@\x81d\xa6S\xe9\x0cT@\xcf\x87\x87<\xb3\x06T@\xb0\xeed\xd0\x03\tT@\xfb\r\xf2\x0b\x93\nT@~Q\xc8@\xba;T@D\x83\x88\x8f\x13\x17T@m6\xe7\x082\x12T@3s\x08\x004\xf7S@\x93\xd7\x9a\xd5\x0f8T@8\xa9}c\x8d\xf6S@_q\xff\x8961T@/\xd4s\x85\x94\x05T@\x7f\x0c\xad\r\x81-T@k\xc2q\xc0|\xf6S@\xe7\x83\xe3[\xb1\x81S@\xdc\x8b\x9dQ\xaa\x05T@\x95\x1e\xe3\xb3\x98\x1bT@\x12\xe5q\x15&\x04T@]L&\xb6z\xf3S@\xb2\r\xcd*\xf9\x99S@tKk\xcdL\x1dT@\x84\xcdF\xa4\xa1\x03T@\x92\x04\x99\xb6\xc7\xb5S@\x1e\xda\xa23\xa6\nT@t\xf5,\x0e\x91\x03T@_\xa7\x86UZ\x0bT@\xa4\t\xdd\x03\xae\rT@\xdb\x81W\xcb<\x04T@}U\xbd\xd5=1T@s(\xad\x8d\xa9\x1bT@\xd1I\xfe\x03\x8c{S@`\xb4\x0f\x18\x011T@\xf3\x8c\x94\xb3o\xf9S@\xd1\x15\xd9\xabm{S@\x95\r}R\x13\x1bT@\x04.\xccq\xd1\xc2S@>\xa6\xda\xc5\xcb-T@2\xd7\xfd\x1a\xf9\x1bT@\x92\x93\x19\xc0\x01\rT@e\x1e\xec\x19[|S@\xbf;\xbbO-\x04T@Sg\xf1\xb9\xf4\x1eT@,\x88\x1dt\xaezS@\xb0\x0eI\x9by\xc9S@Y\xff\xd8d*\x13T@\x14\xac\xec\x19\xdc\rT@Z#\x9a*\xf6\xb1S@\xd0?\xb2\xfb\xa0\x1aT@I\xaf8\xb3\x7f\tT@L\xa2\x032%\x1fT@n\xea\xe1P\x91\x12T@\xda\x85C:\xf6xS@J\x94s\x0bP\xfdS@\x08\xb5A\x19$\xfdS@\xce\xbd>\xd8\x1b\x19T@E\xc4\xa6\xc7\xb4\nT@\xc3P\xf2f&\x00T@\x0b\x11\x98\xba\xa8-T@\xfa1\xff\xa1\x17\x00T@i\xb0\r\x16[:T@-k\x81}\xfcrS@\r~\xed\x19\x8c\xb3S@\xaa\x8e\xa5x~\xb1S@\xa9_\xc0U\x98\x0cT@\xb7\x80\xa3\x9f\x8b}S@\x91R\x89R\xd0\x0bT@\xea\x12\x0c\x9a\xe0\x1cT@\x00\xdaml]\x08T@rm\xf8\xd1[\nT@\xdf\xc8F\x86\x94~S@\x16r\x88\x85|\xf5S@\x91\xfel\x10\xb2\xeeS@\xf1\x1c\xf7\x01\xf5\x0cT@\xac\xed3\xa2\x81\x05T@!9B\x06\xfb(T@\xd2\x909rX\xfcS@\xbd\x83Du\xd3\x1dT@\x94\xa0UM$7T@\xe4\xa2\x8f<\xa2\x1cT@\x18C\xe7\xcd\xb9\xfaS@{\xc7\xdax|\x13T@0\xa2\x1aZ\x98\x7fS@\xddy\x14\x10\xf7\rT@\x96\xd2"\x17w0T@A\xe2\xf7;:\xfcS@\xb2\x1a\x16o8\xc8S@_w)\x1do\xfeS@\xfe\xe4\xbe\x02T\xf9S@F\xe9kU\x8a\x13T@\xd2\x16\xba\x89\x9c@T@g\xd1=\x02K\'T@\xda\xf1\xc5X\\1T@D\xd6g\xac:sS@\xb7\x81\xfa\xdc\xaa\xb1S@\x0cc0\xfa0!T@\xe7\xbdZpt\x04T@\x1c\xfe\x80\xab\xed8T@l\xc5\'\x05\x91\xf5S@\xb0h \x04E\xf8S@;\xd3\x8d\xa6\xcf\xe3S@\xa9\xa6&\x06\x0b)T@\x8f\xbc(*\x89!T@\xc3\xd1f\xd19\xb2S@\x14\xdb&\xd9t\x14T@\xf07\x05\xf2\x948T@\xe9\xf3\x81\x03\xaf9T@XT\x1b\x80B8T@\xd2\x13D\xccn#T@\x1cc%u#\xf5S@\xd3\xde$MD\xfeS@\x18\x97\x94>W\'T@\xc3%\xda\xccD\xf3S@\x11%\xf7\xb6\x13\xb2S@\xa5"\xdb\xd4\xf7jS@\xfd\xd0\x14\x0b\x9b\xfeS@\xf6\x9e\xe27\xf3\xfaS@\xcb\x8a\x9dS\x14"T@\x16I\xb5\x81\xc5\x03T@A\x19\xa9\xc1>\xf4S@\xf8\x81\xc9E\x01\xf7S@\xd2\xab\xa8\xd2\xa1qS@\xde$\xf3\xe3\x9e\x01T@K\x195n\xd5)T@\x16\x94\x87\xef\xdb\x0bT@\xf4\xa7XS\x93\xfcS@\xc3\xad\xf9\x19\xb4rS@E\xaa;\xeeC\xb2S@\n\xd4\x7fX\x18\xfcS@\xe2\xf7\x96\xf5\x1f\xfdS@\xe0\x01\x85\x87\xf4\xfcS@\x1a\x95\x8b\xbe\xdb&T@HO=s\xb3\xfcS@\xe76t\xbdn\nT@v\xa8_\xff\\\xb2S@\xd2\xd5\x1cX\xccrS@\xe4\xc7\x95\xf2\xcc<T@f\x94\x8ec\xfb8T@\xaa?}{K\xfbS@="\x81\xd6{\xfaS@\xb7W>Yl!T@A3\xe8P\xd23T@a\xc4\xd0\xe7Z\x04T@\xdc\x1f\xf3k3=T@\xd5\x1e\x97*\x9dzS@\x94\x81Q|R\x1eT@\xb4\xc2\xfd\x7f\x81&T@Mm\xe9\x17\x03\'T@\xb0\xf9\xa6U\x14\'T@\xfe\x9eQ;(\xf5S@\xc1h\x9aixbS@K/\xd5U\xc5#T@\xb5R\xd9\x00i\xf3S@\tkA\x87SZS@12\x86\x9dr\x19T@Aq\x04\xf6G\x8bS@y\x9fG~\xc6\xf6S@\xa6\xf6\xe3\x02!7T@\xd7\x0fl\x9d\x0e\xf2S@\xc3\xb7\xa2X\xf1(T@4L\xea\x02\xa9\x8bS@t\x81\x1d\r\x1c\x11T@\x1b\x1bh\xab\xd0\xaeS@0\xa3\x1de\xc3\xb0S@d\xdd\x1d\'\xed\x82S@\x8b\r\x01\xc4\x13\x81S@\xa7L\x8c\x98\xf9\xacS@\xa4\xd3\xa5\xe1h\xb0S@\x17\xa6K\xbdN\x00T@\xca\xed\xdb\xfa\xb2]S@\x85\x89\xb6\xe5\xcf\x1bT@\x84\xa5\x91\x0c\t\x93S@\x10O\xfb\xb7\xca\x18T@\x11\xecf\xe6\x90\x0eT@\xe9\xbf\x08f\xc1rS@\xfd\x00?\xfeM\xb1S@\xd0\xe2\xa1lD\x01T@r\xf9\x8an\xc9\xffS@U\x87\x97\xef\x16=T@\x87\xd3\xea\xdb$\x83S@t\xb6\'|\xf4\x03T@\x8ak\x15t\xb7&T@\x82{(\x14\xce\x1fT@\x92w\x96\xea\xde\x08T@\xbb\xc3)\xc67>T@\xc2\x0f\xec\r\xd6?T@\xb8k3\xf392T@\xb9J\xdd\xc4)\x83S@\xbbWp8R!T@w\x9a\x08\x92\x7f?T@\xfa\x1au\xd7\x82\xa2S@\xa3\x14\xfa\xbaQ\x8eS@\x13<\x17\xa4\xd0%T@\xaa\xd5iT\x9epS@\xf9{\x9b\x8b\x9b\x82S@\xa1\xd8\xb4\x9c)\xe7S@\xd7m\xce\x05.\x14T@y\xe1\xd1\x13O\xaaS@\x08y\x82\xbbU#T@>ia\x8c\xe2\xe4S@\xf7\xf9\x88\x9b\xe68T@\x88V/\x08\x08\xf0S@\x92\x11\x1f..%T@}\xd7\xd8\xe6\x91$T@\x83y\x12\xa3r\xe6S@F\x84\x13o\xa05T@\xd7\x8e\x1d\xa3[\x00T@@\x932?\x96RS@D\xdd\xe6@\xa6\x18T@\xf9\xfc\xc47\xe0\x1cT@S\xd0\xbdx\xca\xabS@\xca\xf1\xf3\r\x00\xe8S@\r\xd5\xc1Vk\xd5S@\xc00Gk\x80\x1bT@\x1a\xa7\xfc\xd1\xb5"T@\x0c\x91\x13\x05\x9a\tT@\xe7\x8a\x91\xe3\x13\xabS@ \x10Nb\x05\xe7S@\xf6\x91U\xd1\xc85T@\x90\xff\xe7\xc8\x86\x1aT@\xdc\x97\xabns\rT@\xac\xc0\xbe\x87EzS@\xd2\xaaSqCwS@`\xf7z\x02\xd8\xfcS@\xe7\xc3_\x7f##T@\x0e\xc7\xd2\xf6\x0f!T@K:T[\xb0\xeaS@\'\x8b\x8ag\xb3\x0bT@\xce\xb1\xf9\xe7ZLS@\x8e#P\xb8\x8c:T@\xd7\x0eM$=2T@\xfamB\xe2\x07\nT@\x93\x15\xfe;\x1e\xebS@\x10h\\Ir?T@\xfd\xea\xb9M\x93\nT@\x05,~)B\xe4S@\x04q^s\xf3\xe9S@$\xb9\x1b\xb7\xb6"T@\xbc\xa1w\xa3\xe2\x87S@\xb4\xffm%\x98\xacS@\xc6\x16\xde?\xcfaS@`\xebc\x9a\xd8\xe9S@\xfc\xb1j\x1b3}S@\xa0\xed\xa7?\xdd\xe9S@\xefN\xe6\xb0g>T@\'\xb8Cv\x18\rT@\xea\xb3\x04^\xd27T@\xc0W\xf7\x99\xb6!T@\x11\xe0\xbc\xcaO\x87S@2\xb1\x18\xbe\xea\'T@\xfbV\xa9x\xcf\x87S@r\xc5\xf2\xe5\x88dS@c[*8dbS@@\x1b\xe5\x1b\xa5gS@\x11\x90\xf7[\xe7\x88S@9\xb8\xd3\xb2\x1d\xe2S@\xb8b\x99\x17lQS@:E\xbf\ti\x1cT@0\xaar0yPS@\xc14[\xaaP\xceS@62~\xadL\x1cT@\t\xd3\xefQ\xad\xaaS@\x9cs,\x16\xf2\xefS@\xe3\xda\x07\x0e\x86zS@\x176\xb7K\xef\x92S@b=q\xb0:zS@\xf4n\xdeQ\xb9\nT@S\xd3J\x07\x907T@\xe9\x96\xc4;\xa9zS@b\xb76\x88\x82\xcfS@vkM\x93\xb6\x01T@\xce5_\xf7\xaa\x0bT@\xb3\xc8\xf0\xd8\x0c&T@\xa3w\xac\xc8\xac\x99S@"T=\xcd\xfe\xaaS@\xe0yg\x14\xd6\x0cT@\xf8\x8b\xd6V\x02\x12T@&\x99\xf7\xe8.\x8dS@.\xec\x96\x8c\x84\xa0S@\x13m\x9a\xc9\x07,T@\xa9\xc8\x97\xbb:5T@b\xdc\xf6\x02\xffbS@\xbc\xf2\x83~\x06|S@\x9d\xee\xd4*\xe7\x83S@\xab\xf8\xf4\x03\x9f>T@m\xd6\xf2m\x07(T@\xdf\xee\xe1\xb2\xab T@j\xd9}ID\xe0S@:\xdb\xd1{\x84\x8bS@\x91\xec2\xc8j@T@Q\x90\x99\xc4\xa49T@\xb4|\x11\x88\x8f\x8bS@\xf5\x89\x95\xaa\xec(T@)\xd2\xe3\xe8(\xe2S@\xb4#\xf0\x08N\x8dS@%x\x83\x8f\xa4\xe0S@\xd7N\x8fSk\xc1S@\xc0\x9dj\xc9\xe9\x19T@\x18\xc59\x07\x9c\xe0S@\xf5>\xa8\xa5\x1c*T@*=4^$\xd1S@\xd2w\xd0k\xc6\x14T@\xf4\xafl\x14z\xd6S@\x83.\xbb\\=\xb3S@B3x!\x1b\xddS@c1\x1d0\xde\xf6S@\xde\xbc\xcbFv\xa0S@\x98GWW\xbf\xd6S@\x86\xdb\x13\x8b\xe8$T@3\xca\x8a;\xc4\xddS@(\x9b\xbe\xa9\x1d\xddS@81<\x1fX\rT@\xff\xd7\xd8\x90\xc2\x0bT@\xf3\xcf\xd3z\xdd>T@\x1f\xeaK\xbc\n%T@\xcas\'\xa8\xe0TS@:o\xa3\x1dZ\x8fS@+\xea\xfd:\xaa{S@\x9d1\xe7z\x17\xc8S@\xfe\xb3~Gz\xbdS@\x1d\x95GR\xdd\x1bT@\xe2\xd9Y|4%T@\xa9\xaf/\tqtS@M\xc6\xfe\x03\xf3\x02T@\xfb\xb4\x1f\xa2\x0f\xcbS@\x80z\xf9\x01\xb1*T@\xf63bC\xb1\x11T@\xb9\xe7v\xfb1(T@7\xdc\x15sW\xccS@\x1a\xc1-]0)T@\x00\xfb\xa0;\x88\x04T@G\xbe)4\xfd\xafS@\xe5)\xa1\xe0\x03\xa2S@\xd8\x85oP\x10\xc8S@\x02-u\xdcL\xc7S@\xfa?|\xa9\xc8\xc7S@\xdf\xdd\xfc\xf0\x91\xc7S@7\xe2q\xafb\xcaS@kG\xb7lc\x16T@\x84\xbb\xbe"r\x7fS@\xf4)>~9\xcfS@h\xb17\x0b\x1c\x0cT@\x9d\xab\xb4Q\x9a\xa0S@\xd4_\xb1\xfe\x83\xc6S@ \xb6d\xf2\x0c\x07T@.s\xaee\xe5\rT@\xa5\xf6h\xdbP\x16T@\x9d\x89\xa5\xc57\xc9S@\xee\xc7\xd1\x19I\xc9S@\x9b\xbfP:\x0b\x06T@\xf1\x9eL\xc7\xb0\xc8S@\xf37\xe3\xa4\xbf\xc8S@+_: \x0b\xc7S@X\xf4~v\xb4\xc8S@\xc9\xb1\xcf\x11v(T@\xbe\x11g\xdd0zS@(\xb8\xe1\xad\xa5\xc6S@\x06y\x87\x17J\xceS@\x19`\x89\xc47\xcfS@ E\xfdMJZS@!M\xfcg;\xcaS@\x15\x17\xe0]X\x17T@{g\xbe\xe3\xde\xc5S@;\xac\x8a+\xf9\xc5S@\xaf\xd5\xd4\xdc\xba\xc1S@\x9d\x95n\x02y\xc6S@Ju!h\x08\x04T@\xfa\xa6a\x1b@\x1fT@\x15\xb3_\xbf\x97YS@\xf1\x1f\xad00mS@\xdb\x0f\x9ak\xd8\xc5S@=R\x8a\x1f}2T@\xb0\xc5\xa7\xfa\xc5\xcdS@v\xb6J\xf5\xad\xc8S@\xf4UQ\xdc\xb3\x06T@(\xffU\xa8\x8f\x99S@t\xbaS\x9b\xf7\xc8S@\xc5\r\x8a\xc5,[S@\xdb\xae\xce\xc5\xf8\xc5S@d\xce\x03\x8d\xce\xc6S@\x13\x9f]_\xcf\x0cT@\xf0\xbb\xbdh\x06\x1aT@\x87\x15L\x8a\xf4\nT@\xe5]=\x8eo\x06T@\xf6\xbc\xfb\xc8s\x83S@\x8e%\xb9\xf6|\xc5S@:\x08\x07\x1f\xb9TS@\xac\xac\x11\x1fc\x16T@s\xc3\xa8\x9b\x07\xccS@qb\xec\x13G\x08T@\x11,\xb3\xe4\x0e\xaaS@\xdb\xdfQ\x11)\xc2S@\xcb\x00+\x0b\xad\nT@DmQH)\x11T@8\x92 \xea\xcd\x9aS@\x10t\x10\x8f\xf9\xa8S@\xc7^:\xf5\x9c;T@I\xf4n\x94\x06-T@G90Z\x9e\x16T@\x1d~\x0c`\xdc\x16T@\x8e\xa9R\xcb\xc3\x84S@\x0fP\x9e\xc2%)T@\x1a\xd0MO`\xb6S@o\x9d\x89\xf0\x1doS@R\xeb\xb5\x044-T@\xc9a\x13\x9f\xc1\xf8S@9\xe0s\x14\xb0+T@\xd6g\xe5\x08@\x16T@+\x8c+uemS@&9j>\xad>T@\x06\x03*\x90\xfb\xfcS@f\xbc"\x14F&T@.V\xc5x\xd1\x0cT@\xc4\x07\xed\xaf\xccIS@:@$\x11I\xc9S@\xe3\xb4\x9e\xea\x0c\xa3S@&f\x8eW\xe6+T@\x8b\x15%\x9d\xb5\xb8S@4\x88\x85\xfb\xe0\x9cS@B\xfd\x14OC\xb4S@\xc9WQ$\x99%T@\x04nr\xcaO\x07T@!\'\x9b\xfc\x8c\tT@\xc1\xa6\x8b\xd1|\tT@\xe7\x8du]\x9d\x9bS@\x03\xd4Y\xd1\x11\x98S@#\x9e\xa8?\x96tS@rL\xb3\xa3Y\x98S@\x80\x18m\x05y*T@\x86_\x94\x13\x9e\xb2S@ph\xb1\x929\xe7S@\xa9\x1e\x19\xe2t\x16T@5\x9f,\xec\x0c\x06T@\xff\xcdd\xeb\x98\xb1S@y\xe1B\x92\xb8\x99S@:\x1d\x91\xfbe\xb0S@\x9ciHJF&T@q\x86!\x9cA&T@!\xeb\xd6\xf9c\x04T@\xb9\xebd\x94\x7f\xaeS@\xc9H\x92\xfd>\xaeS@\x8c\x0f\x12\x10\x00\nT@|\xc5\xb7w%\x1aT@H\xb1\xe1\xc8\x1f\xadS@\x1c \x91\xa1\xf2\x97S@l\xd5o\xb4:-T@\x99\xcf\xfdQl\xb5S@E\xa8\xff\xe6\x86\xb5S@j\xc8\xdew\xa9wS@v2\x08\x1b<\xb5S@\xae\xf9j1\x11;T@\xce\x85b\x8e\xed\x18T@@\x8fQ\x01\xcd\xafS@\x87\x04\xc52\xc6\x99S@\x97\xcaa\xd00\xb5S@\x02\x82\xd2"\x14\x03T@yV\x00G\xf1\xb4S@y\x95\xa1WpcS@\xfd\xf4\xdcJ\xa5tS@\xfa\xdd.U\x06\xb4S@\x97\xe5\x91\x87\xd5pS@`\x87\xc4)\x93wS@\xd30Ce\x86\x19T@\xc1GS\xdb\x03\xb2S@t\x17\xb5%>\xb1S@e\xd5NY5?T@\xc6\xc5\x04\xc0p2T@\xfe\xb0\x82p\x985T@{\xde\x9dgkdS@3\xf2W\xc6q\xb2S@A\xcekQ\xe0\x07T@\x0b\x86\xd1\x92\xf3\x07T@C\x9e\x9f^H\x9fS@\xef\x0c\x8dso\xa0S@\xb5\x1c\xed?\xfecS@N\xc2\xec\xd9\xc7\x16T@!*\xbf\x80\x12\x0cT@\xf8Q\x8do\xd7?T@\xb9c\x9dlB\xb1S@\xf5\x07\xe3\xe10\xb2S@\xf5\xf7\xf7\xf9\xef\xafS@\x93\xb9\x9bq\x97\xb4S@\xfd\xad\x944\xef\x0eT@G!\x84O\x90\xb2S@F\xbbQj\xb8^S@D\xdc\xfd\x13\x8f\xaaS@\x8c\xda\xaf\xe9\t\x9bS@\xc3\xee\xf6f^\x08T@\xc8\xb9G\xa0\x15\x05T@\x87u\xf7\x11\xb0\nT@\xfd\xa1\x15\x05\xb2:T@\xde[%\xdd\xfb\xb0S@_\ta\xb3[.T@\xf7>S\xfd%\xb0S@{\xf5\x07\xe2\r\x18T@\xf8\xc1\xffO\x91bS@\xb9\x17\x99D\xa1*T@\xfb+\x9bH\x83\xa2S@[\xf4\x97&>_S@Fb\x10\x94\xc7\x98S@c\xc2\x86ln9T@\\\xd2\xac\xcb\xe9,T@^\xbb\xf8\x17\xf4\xadS@\x89\xa1k\xec\xd7\xadS@\x0c3\x92\xb4/\x9cS@4\xbe\xe4\x92r\x19T@\x83A\xb9-S\xa0S@\xc5\xe9Xc\xc1\xacS@-\xf1y\x82E\xadS@h\xe4\xf0\xd0\xb3\xafS@2\x01\x11\xdaC\xadS@\x19\xff\x1f\x16\x04$T@]\x10\xcc\xe8\xa2oS@r\xc1}\x18\xe2\xafS@\xf7#\xd4f\x87\x1cT@\xdd\xd8E\x00R]S@Mh\xf1@\xf4\x9dS@?\xb6\xacz\xad\xabS@\x8c\xa5w\xeb\xfb\xe6S@q\x7f\x9e\rG\x9fS@\xab\xb5i\\\xd8:T@\xdd1\x9f\xda\xa6\xadS@\xc0\x12rCp\xadS@+\xda[&\x03uS@\xa6x\xe3\x03P.T@P\x9f|E)+T@\x04si\xe3\xfa\xabS@\x08\xdb\xf7r\',T@\xef.7\xac:\x9eS@\ns\'a&\x1cT@\xd1\xc2\xe0C\xa8qS@\xf2\r\xbc\x14\xe6\xa6S@\x05\xdeV\n\x01\x9eS@\x0f\xd9\'>\xa4\xa2S@f\x04#\x98\xcd\xacS@\x17\xf28%\x83\xa3S@\x9eX\xa0\x0e\xc4\xa4S@\xc5c\x00\xc7c\xa6S@\xf7n\xf7\xef(\x1dT@\xb8\x9bb\x1f^\x13T@\x98U\x92\x9e\xdf#T@\xc80&\x12\x8d\xa5S@\x98lp\xeaU*T@\x0f\xe3\xaf\xe9\xe1\xc1S@r\xbe\x92\xbfX\xb0S@\xfa-\x1f\xb1m\x9fS@\x15=\xb0\xef\xbejS@\xf5\x05\x95W|\xa8S@.\x16\xe0\xe6\x05ZS@I\xbeR6\x150T@\x95l\xee]\x0f\xacS@Q\xb6{Qo\x1bT@Q\x1e\xe6{\x85uS@"e"\x01\xab\xa1S@\x1bb\xe1Pw\xa1S@a\xadv\xb8\x02\xa9S@\x05\xf7\xd1\x83\xd7>T@\xf8>\xb6u\x10\x99S@\x8f\xda\x91\x01\x19\x08T@\x9f\xa5\x0f\xf7O\x1dT@.\x0e"\x04\xae\rT@pG\xbc\x8e\xed\xf1S@3h\x8b[\x1d,T@\xcf&\xd9\xd9A\xadS@F\x01pTV\xadS@\x00\x87\x14\xd8\xa4\xe6S@\x02$\x91\x85\xab\xf1S@n\x14\xad\xe7\x95rS@J\xc6\xf8z\xa6\nT@0F\xcd\x00\xe3\x0eT@\xe9s\xc7A\xcf\x99S@f\x9e\x99\x89\xe2jS@*a\n\xb8G\x10T@\xf2\xd8\x89\xf5x\nT@(\xcbu\xec2\xe7S@\'\x0e\x98\xa5\x0b\xe7S@\x14f\x0e\n4.T@EE2P\xc3\x16T@\x8c\xb0;\xba\t\xabS@H\x89*5\x11\x18T@\x11)\x81\xd0\x16\xabS@\xcf\xaf\x94\x88L\xabS@\x94%\x02{o\x19T@Z\xb96\xe8O\xd5S@R2@C\xac\x0fT@\xbf\x9b\xe5\x0eT,T@\x1b\r\xa3`^?T@\xa9\xc4kt\xad\xabS@\xe9A\xc2S\x9c\xebS@\xa2\xdc\x8d\xfd\x96,T@K\x03\xeb\x90t\xeaS@E\xd3\x11\xc4\xd0*T@&\x18\xc4\xd2p\xd5S@\xff\x7f&\x16Z?T@\xe9\x00R\xc8\x9f\xaaS@\x83q\x8f?,\xfdS@\x89)\xf8o\xe0\xabS@M\x16\x0b\xc0\xa6,T@9\x83\xb9\xf1\xf4\xe7S@b\xe9\xe6\x18\'\xeaS@\xdf.m\x06 \x1aT@P\xa5\xc3$\xb8*T@J\xba\xdd\xde\xb3\xe5S@\xa5\xb3\xca\x04\x02\xadS@v\x0b\x00\xbf\x84\xe7S@\xfe\x7f\x9e\x97Q-T@\xca\xe1\xd0lf\xa9S@\xfd\xd4\x0c\x04L\xe4S@\x1b\x9c(\xa0\xd9\xe9S@\xf9\x0c\x1c\x10\x8e\xadS@\x8a\x1e!|\xfb\xacS@\xbf`\xb8\x9e\xec\xfdS@&\x9a\xebuf\xe5S@\x99h\'\xd2\x96\x1aT@v\xb9%\xbb>(T@\xc2\xa6\xd7.\xab\x9fS@I\xfb5J)\xadS@\xf20\x06s\xce-T@B\x86\r\x93\xed\xe3S@\xf5\x91_[\x01\xe4S@\x17\xc7\x01\x93\x00\xe7S@c\xe1R/\xbf\xe9S@y\t{\x08\xaf\xfbS@\x03\x89\x03Z\x03\xe8S@V\x050W\x9f\xe6S@\x94\xb60\x87\xe2\x1aT@\xab\x85\x0eG\xce\xe9S@#\x90\x98\x92\xea\xe9S@&#\xbfL\x84\xdbS@j\xc9\xcd\xc5\x96\xafS@\xa2`:r\xc8\'T@\xda.b;C@T@u\x7fF%\x8ecS@\x82\xf0\xe9\x01\xb6\x8bS@\xe0\xe4\xc9Ki\xe3S@\xd7\xd1\x1e\x13\xe4\xafS@\x1f\xba\xd3\xc2K\xffS@\xa9\xac\xcaa\xb1\xafS@C\xb5cXz\xe3S@\xd0DM\xf5\xf4\xe8S@\x87\x87\x0e\xdc\xd0\'T@\x91\x08+^\xcbkS@\xc3\x82\xcf\xaf\x07\xb0S@H\xd4\xd3\tV\xafS@\xa3-}\x8e\xb5\xafS@= \xd3\xb1\x9b)T@=G\x87\xd2\xb2@T@t\xc7S\xdc\x99\x16T@\xc8\xfbX5\x89mS@\xc0z\xb8U\xda\xafS@\xcbZ\xcd\x12\xa7\xe6S@r_\xeb\xaf\x93*T@\x93\xc2\xe2\xe6\x1a\xe6S@C\xfc\xa1^CjS@\x05:\x99\xf2\xfc*T@\xde\x0c\x91\xf3b\x16T@\x95\xe5=\xc1_\xe3S@\xd5@~=\xfe\xb0S@\x97\x9e\x1a\xbf\xc3uS@\xe7 \x10\x82\xfcuS@\xab\xea-\x86a\x16T@\x8a\x97h\xe2\xd8\xa9S@x\xcaBw3.T@.v\x04\x0fu\xf7S@1\x8c\xacK\xfe<T@\xf69\x85\xd9]uS@\xf7\x0b\xd1\x0cTvS@\xf1G\x9c\xafvuS@a\x96\xd7s\x8fuS@\xb07\x9f_O.T@\xe9\x1b\xf3\xfe)+T@O\xb3\x87\xbf\x03uS@o\xfc\x02\x19k\xb0S@\x03\x19gL\x8e\xafS@?\x05\nf\x10\xd5S@\xb7\x14\x03|\xce>T@s\xfa\xb1[z?T@\xc6\x18\xf1\x1e\x93tS@\xdb\x07\xc5u\xac\xaeS@n\xcf\xb5\x1f\xb0\xafS@\xf7\x7f\xb2G\xa6\xaeS@V(\x19q\xfe(T@1M\x07\x98\xbf\xe6S@\xdcg\xbbz\x15\xe4S@.g\xd7}\xa3<T@\x8d\xe1\x0e\x8cOtS@I\x8a\xf8\xa8\xba\xb0S@\xf4\x0f\xf8\xdf\xad\xe6S@*\\\xce\xed\x8d\xe7S@G\x8e\xcf\x93\xdc\xb0S@\x03\xeb\x9b\x9c\xde\xe3S@\xae\x00f\xbfC?T@"\xad\xde\xbf;)T@\x11Q=\xf2v\x82S@\x83\xf5\xe1\x82\xe2sS@\xc7\xe6<c6)T@\xf1\'\x0f\xda\xd1sS@\x13\xac\'o\x94\xb1S@\xd4\xb8l\x1a#\xe2S@\x9f\x84\x18\x16v<T@\xc5\xa8\xf5\xfe\txS@{\xa8B\xf6\xc4\xafS@\xfb+\\\xadY%T@]Qg\xb9n\xb1S@\x8dS\xc25@\xe6S@@\xe7`\xd5r&T@C\xb2\x9e\x88\xd9\xadS@\xe4\x91\xeb&\x11\xe7S@\xe6Gc\xe4\x05\xb1S@R$\xd1b-\xe7S@7m\xb2\xb1\x8d<T@\xb5\xff\x8c\x8f\xac\x0cT@/o4\xabjsS@\xcax\x08\xe3\x06\xb1S@\x80\xc4\xe4,\x12\xb0S@\x80\x164n\xed+T@\x80\xad\x9c$\xbf\xb1S@\xe9u\xce\xb3\x9f\xadS@\x97\xb0\x0f\x98\xec\xb1S@\xc9\xa5\x1a\x01\x1e\xe7S@\xb0\xa6-`E(T@\rF\xe2H\xfa+T@\x15l\xb0\x16\x8d\xadS@\x95yF7d\xb2S@X\xeb\xec\xe6\x1a\x15T@s%VIX\xb3S@\xealS\xcf\x10%T@\xc4\xf5<g0&T@\x86\x01\t\x82\xa7\xadS@N\xec1\x9b\x86\xf6S@&N\xf76C,T@0\x0fn7J\nT@\x07jx|-\nT@c\x95\x1d[EsS@\xb2\xfd\xcb\xb0s\x07T@M\xea`v\xf5$T@\x1eo$0F\x99S@8\x93E\x92\xeb\x14T@\xb6\x104#\x88$T@\xd8\xf2h\xf3\xa6\xb4S@\x896@lx\xe4S@\xcf\xbe-\xea>\xa2S@\xe2F\xe7\x8f\xc9\xb3S@CJ\x01\xbc\x00,T@\x86V\xdc\xfb\xa0\x98S@\xa9O"\x15\xcd\x98S@Zv\xf6\x83\xd6\xf6S@+\xa8\xde\xa7\xb4\xebS@\xa2X\xdd%5#T@<(\xd6\t\x7f$T@\x15C\xd8_l\rT@x\xa1\x90*\x82pS@\x17\x15\x9d\x7f \xf7S@y\x90E\x93\x8d\tT@\x86X&\xdc\x10\xe4S@\x99\xfeSE\xd5"T@\xe1?H\x991$T@\x80\x9e\xff\x1b\xf9$T@D\xc3w\xf8\x0f(T@E\xf4|\xd6=\x98S@\x0c\xc1\xb7;\r\x08T@3%v\x1d6$T@,}A\xd9\x9f\xd9S@\xee\x9dX\x91\xc5\x0cT@\xd9\xbaT\x8d\x9b\xaeS@\xb2\xa7\x92\xdfU\xd9S@0;\xf7\xc4\x92\x1cT@\xb3O\x00\xfd\x06dS@\n\xa8U\x92\x14\xafS@/4\x0bbu"T@\xeeQ\xbe\x9d\xec\xe2S@\x05\xb8\xaf\xdc\xe4\x13T@\xee\xd0\xc0\xe2\x18\x14T@\xec!4mK\xafS@FXgr%\xe4S@4PN)\x16&T@CsT\xda\xa2\'T@\x8f\x81\x0cl\x8dcS@\'jU\xb2\xc9=T@|a\x04\xf5[\nT@c\xa3\x85\x00\xcd\xfdS@9*\x97j\xadZS@\x98\xbd\xee_\xc5\xe4S@\xc8\x8d\xec\xb0\x8a\xb0S@\xea\x9b\x9e^f>T@\xdb\xd4\x06S\xd1{S@\x8f\x89}\x95\xaa\nT@h:\x98\xbc\x863T@\x13X\xf7\xb9\x01\rT@S+\xfc\x8fU+T@\xde#q]k\x08T@1bl\x9dW\x08T@\x85$J\xf2v\x04T@Q\xd6\xc5\x07\x9ewS@\xe2@\xb1\xd4\xd6dS@g\r\xe7\x07\xad?T@x\x00\x96O\xb1mS@J"\xae\x85~\rT@c{\x10\xefvmS@\xdf\xa3\xe2\x89\xb9+T@\xb3\x9dBl\xb5\tT@\x00Q\x97\xfe\r\xe4S@ \n\x00\xeb\xf3nS@\x10\xbc\xd8+\xf5nS@\x9f\xf1\xb9\x95}\xd8S@\xf5\xf1\xb4\x95{\x13T@_c\xd7\x9b\xc8&T@\x1c\xde\xbaR\x9a\xb2S@,\x15\x84\x17\xa3\x9eS@x\x83q+F\x13T@Y\xbbU\xbe\x99\xb2S@"|~\xf4\xe8nS@H\x8a\x8e\xcb,3T@;\\\x80`\xb02T@\xd73\xc2\x96ouS@\x14,w\xe3\xdc\xe3S@\x8f5\x8f\x93\x15\x9eS@_\xea\x93\xf0\x8c\xd8S@\x17!\x01\x03K\xe3S@\xd5fQ^\x1d\x9eS@(\xdf\x9e\xe8\xf92T@\x87\xe7y\xa6f"T@\xc8\x00!\xdag\x9fS@\xdd!\xae"\xb4\x99S@\x15l7y\x16\xd8S@i\xbb\x15\xe8I\xd8S@dO1d\xce\nT@\xf6\xda\x08\x7f53T@m\x15\xadjt\x9fS@H\xee\xc9\n\xf5"T@X\x04\xf6s\xd3\xd7S@\x84:\xee\x06\xe8\xd7S@\x0f\xa2\xb2\x87\xa6\xe2S@lF\xc3e\x1b\tT@\x08L\xe9\x0b\x16\xffS@X-6dN&T@\xcf\xd1\x18K\x93\x05T@\x0eU\xfd*\xf6\tT@\x90\x16"\xff\x93\'T@\xd9%\x06\x05\xeb\xf7S@k\xd1p\xbd\xa9\xc1S@\x97\x0c\xe5\xe0m\tT@\xde\x06R@\x92"T@\x9546\xf4\xc4\x1aT@\xcb\xd3\xafs\x89\x02T@\xfb\xf3]\xe2\x86\tT@5\xc6\x1cM_\x04T@ht\x19\x8a\xd6\xd7S@\x19"\x14n\xa0\xa1S@\xd6K\x08&T\x03T@Y\xb9\xf4\x04\x9f\x18T@\xec\xf7\x836\xbe$T@N\xdc\xbd\xd1W\x13T@\x16\n\x86\xab \xf5S@`\xb1&j[WS@\xe4\x0e\x1f\x10@"T@MW\xa5[0\xe1S@\xca\xf1\xcb\x89wxS@\x9e\x98\x19\xc5\xa6\xe0S@X+\x12\x8a\x9e\x0eT@\xea\x90\xad.2\xf6S@\xe9\xe0\x8cS\xa1\x03T@\xa9\x00\x98(\xb4\x88S@pS\xd50\xd9!T@\xc9r\xeb\xd1r\xdeS@\xab.]\xbe\x02\xf6S@\xff<R\xa3\xac4T@3\xb3q\x87V\xf5S@\xff\x8c\xf5\x96\x95\xf4S@ajC\xa8\\\x87S@\xcdJ\xc8!\xb6\x9aS@\x1a(\xc1\xbaI\x0cT@\xdb\x9e\x04\xc7\xdf\x9aS@9\xa9rv\x92\x87S@\x98\xee\x97\xc7\xf9}S@j\xc5j\xce\xcf\x88S@+\xe4\x83\xbe\xdf\x99S@\xb4?\xa3>d~S@L\xec\xc12\'\xf5S@zC\xec23\x9aS@>\n\xe0\x1e\xd5\x87S@n\xeakq\xd2\x99S@\xb2\x81oM\xe7\x99S@\x05\xa7\x15\x05\xce!T@qLs\xcb\'\xf4S@J\x91iF\xd6\x87S@\x1dw\x89\x9055T@\x871\xee\xf7z7T@\x01\x1b\x99\xa7z\x99S@\xcdn\xfe0\xd3\xbcS@\xe0j\x18G?5T@\x8f,\xb27\xd6\x88S@!\xc5\xb3\xee\x945T@\xe0\xb7\x1a\x10h5T@\xd6:\x1e\xf3\n\x9aS@JWHg\t\x9aS@\x1c\xbac#7\x89S@\xfa0\xcb\x12\x8e\x8cS@\xbe\xd5|\xc5f\rT@\x11Vy\x1f\xe2\x8cS@\xc6\xb81\x9b\xdf\tT@M`\x01\xcb\xa8\x99S@e\x13\xe7\xa4\xb1\x99S@}\xacf\'\x07\xf7S@<\xa8\xad\xab\x047T@\xd4\xfb\xbf\xb0\xe7!T@}\xf0\xeb\xfa\x82&T@\xb0E\x92\x9fD\x1fT@\xc5\x92\xfco5^S@{m<\x05\xedbS@i\xee?1\x00cS@~\x7fs\xff\xac\x1aT@\x0b\x98\xf8\x1f\xc3bS@Z\xd2E\xeb\xe5bS@\xc2\x9b\xdf\x8a\x8f\xc5S@\xddOj2[\x1cT@G\x9f\xde\xd89&T@&\xef<\xe2s\xddS@S\xe6Eu\x9c\x16T@L\xf2\xefB\xfd\xc2S@\xbd\x8c\x9e\x86\xd65T@\xca\xae\x06\xd9T\x8bS@\x97\xd7\xe6!\xe9\xc2S@C\xc0\xcb\n\xff\tT@\xaaK\xa3+\xd3\x9bS@\x93\xc1\xd4o\xbb\xc6S@ct\xe4\xbc\x00\x17T@\x83]\xcd\x1d\x99\x17T@r\x08[Z\x0c\xc6S@3\x8e\x99\xaa\xee\x16T@\xa4\xe5\x17\xc3x\x1fT@\xaf\xe6\x1aG\x85\x96S@\xe5\xf7\xc7U\x81aS@\xa9\xbf\x87S\x86\xc8S@4\xa1T\xa4\x81\x8dS@\xfe+lS\xcc\x0cT@\xbb\x02a\xd7\xce\xc7S@l\xe6\x11\xf1/\xc6S@h\x08\x14\xf3\x9f\x87S@\x827x\x1e\xff&T@q\x1b_\x17\xd0`S@\x916\x194\xf9\x95S@/9)\x82\x15\x0fT@\xfadc\xf7\x8b\xc9S@\xf9\xb8\x95%3bS@\xb6\xd4\x14\xd8\x8c\x1bT@\xbeX\xf38\xa5#T@\xad\xcae\xd0L~S@\x80\xd5K/\xcb\xc9S@\xb7\x0b\x05\xce\x14\xc6S@\xeeC\x88I92T@\r\x02\xffof\x1fT@/\xf7\xd7\xffr\xc9S@\x11r+\xedV\x9cS@9\x9a\xdd\xf9tHS@m\xf7K\n\x9d\x9cS@*\xe8\t\xefI`S@!n\xbd\xe8\xc2aS@\x7f\x8c\x92i\x9d\x1eT@(\xe3\xce\xda\x95\x1eT@)\xc2\x87\x93K\rT@Z\x03]\xa3\xc04T@\x9b`T\xd1e\xc9S@\xef\x02\xa4.k\x0fT@\x84\xd2\x96\x1bj\x9aS@-\xcc\x15\xa9\xe9\x0cT@\xe3\xb4\x86\xd6@\xcaS@\xae\x16\xf3\x9aI\rT@V\x14\xae\x15u\x9cS@\x9c\xa8l\x08r\x9aS@\x93\xc3\xc6A($T@Cc\xf4\xc9\xecTS@\xfb\'\xcc\xe1\x93\xc6S@\x89\xd9\xb8:\xfe\x84S@\x1d\x02\xb9tCaS@\x9f\x1cB\xf3?\xfbS@\x113K#\xb5\xcaS@\xb85=\xe1o\x9dS@\x10\x18\xc2\x9a$\x9aS@\x11w*\xe8^\x1eT@\x9c\r\x8e\x87\x9e0T@\x93k5\x9b\xb6\'T@\x91H|B\x9e:T@y\x80a\xde\xc6\xcdS@\xe0\x95\x91\x08\xee\xcaS@\xa8\xffql\xcd\xc6S@\x93\xfa\xe8\xe4\xb6\x83S@\x98C&\x81d\x0fT@S\xd7T^\x117T@U;\xc1\\;\xcbS@B\xf3\xd4\xaa\x05\xc7S@\tU\xbf1-\x16T@\xc7\xdf`\xef\x82\x9cS@\xefE\x91\xe3\x83!T@Z\n\xa5\x19\xb20T@Z\xad\x8f\n\xa1\x92S@\x01\x15\x13f\xfa\xecS@R\xb6\x8bN\xae\xfaS@\xa9!\xda-\x1f\x88S@\x14\xad\xb0\xe5\xcc\x9bS@u:\xa4\x1b\xd6RS@\xf2\xd3\x84\xcd\xa9\x9bS@\xf1\xc6\xbe\xe7\xb5:T@\xa5\x86\xd8\xb1g_S@\x9d\xfd\x97\x976\x99S@\x0c\xe5\xb4L1\xedS@\xd1;\x9bs\x8f\xecS@"C\x04\xc5q]S@\x80\xa0\xd6\xe81\nT@\xdfh)\xd2\x96\x14T@J\xa5/l\xce\x82S@\xf5\xb8\x8aE-"T@\x17{\xe7\xe6\xc9\x8bS@t"Q\x14\xc6:T@1\xe5\x8e~\xd0\xecS@A\x8bx 48T@\x12\\\xc9\xd5c7T@\x87\xa9\x89\xb1\xc4\x82S@m\xa1\x01\xf3\xa7\x14T@=w<no\x14T@H\x08\xab\xbc\xf5\x0bT@\xc2\xe5y*|\x0bT@9 \x08\xfc`\x92S@\xaaz\x1a\x97\x10\x83S@\x85\x8a\xc7\xe8l\x83S@\xe0I\x1b\x82\xa2\x8bS@\x9c\x04\xc6\xf0e\x10T@!2\x15QP\x1aT@\x1a\x16p\xbfB\xf2S@u\x9e\xb4\x131\x82S@\xc5\xf9\xf5\x8a\xa9$T@\rz\xbdX\x0b\x1fT@\xdfq\x1bT\xf9\x1eT@\xe2p\x192\xa9\x0fT@Pfi\x80\x80\xc7S@Nj\x15P\x0e\x81S@\xc6\x9aQ_\x08\x0cT@\x05t@\xf1\x9f\x1fT@\xddG \x12\xfa7T@\x10\x86\x97\x04\xf7\x1eT@\xd0\xed\xa7\'N\x83S@\x89\xaf0\x90[\x81S@\x04h\\\xff\x16\x10T@\r:\xd2\xa0\xb4\x81S@1\x9b\xc2\xdf\x9b\x1fT@\xbd\xd3\xc5\x1e\xec\x0fT@X`\xa1\x91@\x1eT@\x93\xb1\x06U\xaa"T@\x1d._s`\x13T@\xe0\xd4T\xad\x13\xfeS@\xcf\xe6\x0b[i\x16T@\xf4\xba\xa6\xa6\x0e\x0cT@\xc0\xbf\x1f\xcb\x9f\xacS@\xd5q`0S&T@\xe3\x9a\xbe\xea6&T@\x92\x11\xe3;\x9b\xe9S@!\xcd\xf3\x94-\xaaS@i\xb2\x07\xbe{\xe4S@*\xcag\xe5\xa5\x18T@\x031\xa6\xb3_sS@\x8c%xl\x9f*T@Ax\x0f\xa9=\xe4S@g\xf5N\x93u\x84S@\x0e\x88\xf09\xberS@&\xc2zH\x12\x83S@Z\x9e\xe6\xd3\xa4\x05T@\x97\xf6\x82\x7f\x88\x05T@6(\xee\xabR\\S@\x81\x9b\rE>\x16T@\x95\xe4Yh3\x8dS@\xb2\xa1A\xb0\r$T@d_H\xce\x8c\xf6S@#\x163\xe41\xf2S@#\xed\x9c6)\xacS@e\x9a\x13F\xccrS@\xc9w\xbe\x97\xb5\x05T@\x9fJ\x16\x9c\xf5\xabS@\x14@\xb8\xa5F;T@`99c\xa7\x8dS@\x14y\xf2\x92\x9b\tT@\xb1\x98\x9au\x85\x90S@\xb1\x12\xc2^\xad\xfbS@y\x9aZ\xdc\x1d\xdbS@\xa4\xb459\xd9\xc7S@\xba8_\x19d\xe4S@\x99\xcf\xd6WD\x11T@\xc6\xe4O\x13m\x99S@g\xec\x9c\xf3\x90(T@\xf2WRg\xcd\xa8S@\x94nQ\xf8\xc4\xeeS@\x9a\xc7\xca\xee\xc1\x82S@\xe3\xae\x8e\xe1\xff\x05T@\x06:\xd5\xb1\x94\x05T@\xdb\x04\xb1\xc9\x906T@f\xfd\xb0\\p$T@\xe9\xc8\xcc\x95r\xb1S@ \xe2\xc8\x8c3oS@G\x89\xaf_\xd8\x07T@\xff?\xbf>\x12\xacS@}gW\x13E\x1dT@\xb9\x08\xab?\xfe\x81S@\xf5\x985\xae\xe5\x12T@\xb5\xbd@"\x13.T@N\xc4\xb7?\xb17T@\x00yf\xf7-\xfdS@\xbd\x06\x84\xa4\xac\x15T@\x88xu\']\x14T@\x8e\xc9\xa5\n\x9e\x0bT@O\x9aK\x88\x11\xedS@)z\xc0\'\xf0\xe9S@\xf0\xf0\x88\x99\xbd\xcaS@\x07\xa2\x8arv\x9bS@\xe3zw\x89\xf7,T@\x90\xffc\x03\xa4\xf6S@\x0f\x96\xd8\xb9L\xcfS@\xc0\xd0H\xc6umS@%`J\xe2\xf2%T@\xa2\x15\'\x1c\xf7\rT@\xa0\xd4\x8a\x14\x15\x92S@\xdd\xbe\xbb\xa3\x81\xafS@\x98\x90E\xc1x\xcaS@A\xe7 \xd9\x8f\x9bS@\x98\r\xe1\xbc\xb9\x13T@\xe2\x15<\xa8\xe4\rT@\x9a\xf4\xa3\x01\xfc\xefS@+\x18z\xdc\x0b\x1bT@\x1e\xfe\x07\xc2\xc7\x16T@(\xf0\xee\xc3\xadAT@\xf8\xc0/\xe8\xb0\x1fT@\x12Nd\xebL\tT@\x02h_\xc4\x81\xf4S@B/\x02\xcf\xaf\xc9S@\xc0]`_\xbe\tT@\x97\xf7H\x87\x0b#T@\x19\x85\xd3\xa7M\xc9S@\x14\x7f\xac\xac_\x02T@\xa7\x08G\x1e\x0c\x06T@-m\xd8\xf2\x92\x19T@\xa9\xfbY\xee\xef\tT@\xbfE\x11\xed^.T@L\x1da-\x19%T@\x19\xf91#\xae\nT@\xd7\x01\x85Zz\x06T@E-\xcf\xd7\xbe\xadS@\xc5>n\xa26\xebS@\xf3\xee\x9e\xd4\xfb+T@6\xf8\xfd\x18\xc0tS@\x95\xe3\xe2#\\kS@nMx,\x1e\xaaS@A\xfb\x80\xc7\xa2\x99S@H\x13\xcb@!\xe8S@\xb2\xd4\x0e\x8af\x99S@\xee~V\xb6\x05dS@\xb3\xff\x84\xe02\xf7S@\x8cS\x8cF/\x02T@C:gN\xcd\xe8S@b\x87@"\x9b\x99S@\xb8\x9f\x12\xe3\x07\x15T@\x01QM\x1e\xa0\xefS@\x84\x8d<x\xcb\xaeS@\x8e/J!\xee~S@S\x9b\xe3\xe6[\x8eS@\x1f\x94\x96\x83\x1f7T@\x82Yn\xc4>\x8eS@3\xdf\xb6\xc5:\xdbS@[\x95\x97\xe7\xfe\xf9S@\xd5P(\x93a\xfeS@Rk8\x83o\x02T@\xc2\xd5\xa6k\xaa\xebS@<\x9d\xec\xdd\xe3\x1cT@\xfb\x17\\ih\'T@W\xfe"\x1dWuS@\xb9\xe0oS\xf8+T@\xdc\xde\xe0\xa9\xb6\x06T@\xc6-\xb2\x16\xc8\xe3S@\xb2\x88\xdf\xc18\x84S@W\xec^}=\x92S@\x18\x84\xfbu\x7f\xa8S@\xb4~ Q\x89(T@\xa9\x7f\xfcC\xc1jS@\xfe\xd6\x84\xe8\xe9jS@|\xac\xd4\xa8r\x10T@\xaf\xbe\xc6\x91\xbdcS@lZW\xa0\xaf.T@T[\x06\xa3\xb3\x83S@@\x1b\xfblH=T@\x03\x1ay=E\xeaS@d\x13\x0cCr\x10T@<\xa8\x06\\p\xb1S@\xe1l\t\x02[?T@HO\x85\x93\x84AT@p\rW\xb5\x89\xceS@\x9e\xb3\xd6\x8a\xe0&T@nz\xb8\x13\xae\xafS@\xcc\xdd|\xe5=\x82S@\xd4,\xeb\xeee\x84S@\xa5\x8bF\x83\x9a\x82S@\xd4\r\xe9hH\x0cT@\x8d\xb0b\xd8\x8f\x9aS@\xa4\xdf\x10O8)T@\x12):\x87\x80\x7fS@\xa9X\xe1\xd9\xea\x01T@\x03k\xae\x9c~0T@\x8e\x92\n\xca\xc6\xc8S@\xff\x85\xd6\x11DrS@Kx\x85\n\x95\xe2S@\x7f\xf5\x19\x98s\xf5S@\xe2U\x00B\x0c\xb2S@\xf5\xca\xe3\x02a\xa5S@f\xfby\xedX\x84S@\xb4\xff\x8e\xa0\xd6\xf0S@\x86H\xe2\xfe\x90\xccS@w(\xa2U\xca\xe1S@\xcc\x90\xc3pV\xcfS@\x8b)\x19\x84-;T@s\xd4\x18\xcf\x8a\x82S@\xa1y{pm\x94S@lE\xf0\x95A\x07T@\x90\x04\xed\xe0\xc8\xb2S@\x01l\x0cATzS@\xd7\xe0\xd8\x0b\xfd\xc8S@\x8dX\xb5\x8a\xf9)T@\xd0\xe6\x0b\xab\xc49T@#P\xe7\xf0\t\x07T@> $\x10\xff\x84S@\x9b\x9fL=\xe6\xb1S@\xef\x14S\xb7\xda\x16T@\xe5P\xd0\xc4 \x0eT@\x93p5V%\xcbS@\rV\x0fq\xa4\xa7S@\x0e\xb2\x8b\x06D\xe8S@\xa1\xa2\xe6\xbf\x86\xb2S@\xb1\xd6\x9e\x8d*\xfcS@9\xf5ZD\xa1\nT@\xee\x95\xa5\xf3tLS@\x8d?\xa6\x1dk\x83S@^\x9f\xbc\x00\xa5vS@\xb9\x01\xad\xfc\xc1\xe1S@\xb5\xe7\x1f\x8d\xb6\nT@\x84\x82\x1b\x96\xb6\x1bT@\xcc\xa9M~\x0b\xb0S@:\x9d\xb2\xd6\xd1vS@|}\xe0h\xf6\x99S@\xd6Z\xda\x8e\x0c?T@\xba\x03RMo?T@\xe6@W\x02YwS@\x9a\t\x85\xac\xe5\xccS@\x9e\xf8/\xd8\x9b\xfbS@\xce@\xab\xb8b\xa4S@3\xef\x9c\xd2D6T@\xbc\xe6,\xbc\',T@\xaf\xda\xf5h\xafMS@BR,\xaeu\x0eT@`\x13\t;G\xf6S@N\x03\xe1j\x85\xf1S@UFL\x8c\x90US@\x11\xd5a\x92^yS@\xa3\x19\x82{#\x0fT@f\xff\xcf\xe6\xe5wS@V\x9bH\xc7&?T@\xb2\xe7\xd5\x9cS\xc8S@\xacN\xde\x96N\xb1S@\xb3L7\x15\xf0\nT@Z\x8e\xdad\xc30T@\xa8\xfa\x94\x1f\x92>T@\x9b\xe3*\x97x\x1dT@\xd9\xfa\xf5^\x90\xf7S@\xe3\xba\x16\xf4\x86\xb3S@G\xd0x9\x98\x14T@\x94p\xd0\xa02\xf8S@\xb4<\x11d\xc5\x08T@\x91\x945\x0e \xfcS@\x94<\xabd\x8aBT@\x87G$\x99\xb7\xf6S@\x97g\x1b0K\xc5S@\x88\xdd\xb0Pi@T@\xb4\x12 \xac\x18\xb4S@\xc8T\x02\xdd\xb3\x8cS@9\xba}\xb97\x03T@\xd9\xb7W.\x7f\x14T@\x98\t\x17\xf6\xd1$T@Y\x81\x08R\xf5\x0cT@&xe\n[bS@h\xf2w+\xac\x96S@\x0e\xe2\x93\x8b\xfc\xb4S@.+o\x97\xa6}S@\xaeQ/\xa1B\x07T@L\xf5F\xcaH\xb5S@\xf7\xf0|\xe2\x93oS@o\x88\x8fa\xde\x1bT@\xb5.\\\xd6\x91\xf6S@\xca~Y\t\xc7US@:Q\xadJ\x8d%T@NhK\xa7g\xf9S@\xff\xc0\xe5NL\x8dS@u\xeb>\x8c@\x9eS@~\xb5\xe5\x9d\x0b\x16T@ptD\xf3.\x0bT@\xfdFe\xe5\x9d\xc6S@Y\xb2\xad\xb9\xa4QS@*\xd1Yo;\x08T@B\xcc\x19\xdb\xb4*T@.\x8b\xa48\xd1\x03T@l\x9c\xc8?\xda/T@\xba\xdd\x08\x0fs;T@\xb4\x97\xc1\xec\x98\x0bT@\x0e\xf9h0\xdc\x9fS@YU\x9b=\xe58T@\x8b\xe5Pw5\xcfS@\xc2\xabS\x8d\xce\xc6S@J\x86K6A\x08T@\xf0Z\x8bv\xd5(T@Q.\'\xe7g\xfaS@nEk\n\x7f\x02T@\n\xb7&\x01\xc3mS@\xcf\xb7\n\xfc0\xfeS@1.$\x08\xae]S@,\xbb\xf0@-\xb5S@\x80.\xda\x95\xb1\xcfS@ft\x18z\x93\x8bS@o\xeeR\xfd\x16RS@\xed(\xb3\xb2IIS@\xb6\xe2\x83\xe0\xaf\x16T@\x1c\x7f\xb1\x8az\xf1S@\xf8\xd4h\xfc\x84(T@\x04\xc3\xa7\xdb4!T@\xab\x0c\x9f?T#T@ZN\xcf{d\x18T@=\xc7^\xad\xb7\'T@O\xa4\xfc\xa8\xb7\\S@I\xe0g \xbc\xc5S@mu\xcfC\xb7\nT@\x7fq1(\x97\xacS@i4o\xa3\x8e/T@i\x8d\x8e\xf4\x80IS@\xc2\xdf\xcb74!T@\x98M^\x83t!T@\xd1\x9a\x00jN*T@\xa9\xccP\xf4\xf8\xf1S@J\x98O\xeeP\x07T@, \xce\xe4\xd10T@\xcd\x8c\x9b\x8b\x10\xb4S@\xd7\x92h\xf7R\x0cT@U\xfb,:\xb61T@\x8do\x0c\x1b\xf4%T@\xa5\xcaO\x98\xd3\rT@\xcd\x8e\x1fZ\x1b\rT@"\xdc\xb1\xa14\x8dS@a\x01\x8d\xb4u\nT@\xf1*\xf2\xe5\n\nT@\xef\xb3\x80k\xc3\xedS@n\xc7\x9e2\x94\x0bT@\x131\x88\x1fE\xc2S@\x1bc}\xeap\xfaS@\xbd;lY\xcb\x14T@!\xf7\x9a!\x9b5T@\xb0\xeacd\xeb\x88S@kn(\x0b\t\rT@\x97<\xc0\x82+4T@\xcfc\xe3\xf4O2T@\x1e\xa8\x18\xf4d\rT@\xad\xa7\x1bY\xbe\xddS@\xb7Ub\xa4.\\S@Z\x0c\xda\xa2\xc9\x98S@\x13|o\x06\x1d6T@3\x13\\\x91q-T@E\xa9X^\xc8\x88S@\xadU3\xa5K\xf4S@Q\xff\tZ\x08PS@\x7f\x00\xf28\x0b\x8dS@}\x01\x87\x83\xdb\xddS@\xdf\xed\xf6v\xbe\xe3S@\xa4^\x8b\xa1\x7f(T@\xdf\x0cc\xe9\xa5\x0eT@:\xc2\x9cM\x90\xa1S@\xc8\x06Y*\x9czS@\xd2p&\xae##T@\x14.\x8c\x01\xf0\'T@[\xc8\xa7n\x93\x1dT@\xb1qfN^\rT@\x85\xf2\xde\xf3\xaa\xfeS@t\x12\x99\xba\x18\xf3S@\xe5\x7f7\x00/\x04T@\xa3H\x9bH\x10\x04T@0\xde\xca\xc3f4T@\xae\x81;Z\xd5wS@\xee\x15\x82\x07\x9auS@\x8a\xbc\xb0\xf5p>T@\xa5>jd\xa8&T@\x0f,\xa11\x85\xa3S@\xa6\xf5\xaf\xfa\xee\x9aS@\xa5~\x8c\xd5\x19\x16T@1V\x9e\x7f\x1b\xe3S@\x9eN\xfb\x1d\x8a\x11T@\xce\xe8\x17\xd9\xa3\x1dT@+\x9an\xb6:\'T@usm\xf6DnS@\xa8\xe2\xe0\n\xa6\x17T@\xd9\x84\xfca\xb4eS@\x96\x1b{\tz\x9eS@VV\xbd\xc8\xb9\x13T@\x02\xe0Qx\x85lS@;\x98\xd0\xac\xa2!T@\xd6\x99\xfd(\xa8\xa0S@\xa3s-f;\xc2S@\xbb\xfbD\xb3r3T@5\xa7?c`\'T@\xc5\xf3\xbf\x88\x9a\nT@\xcc\xcd\xdf\x01\'\x9dS@\x93\xdd\x08\x97i\xa4S@\xff\xc8"\xd7_/T@\xad2\xf0@+\x9eS@\xb3\xf4U\x99\x1c:T@X\x89\xd2\xffu(T@b\x0f\xef\x99\x12\xeaS@r\x95\x81v-kS@l\x7f#\xc1\x81\x04T@a\xae\x12\x1eN\xeaS@Q\x88\xbc\x11Q\xcdS@\xf6\x05\xd2\xb4\xce%T@\xfa\xd4/\xf41lS@\x8f\x86\xa0\xfd\x10\x9aS@\x895B\xc2\xf2\x9dS@\x10\xbe\xe9\x96\xce\x0bT@\xee\xf1L!\xf4\xe6S@+\t\xdc\'<\xd9S@\x7f%\r\xc2\x86\x83S@\xe0U\xf7\xef\xc1\'T@\x89E_\xae\xb5\xfcS@\xf1P\xf4\xef\xe8%T@\x84&d\xab\xf7\xa6S@\xd0\x1c\xcc\x18\x10:T@\x86\x16\x82\'\xa8\xf7S@\x02"\x85\xee<\xf8S@\xbaq\x15\x1b5+T@S|r:s|S@\x99\xb4\xa1\xed\xbc\xc1S@\xe6\xb6l\xa8\x82\x13T@\x13\xba0?\xc7!T@\x1b\xdaSt\xce"T@S\xbe\xd8\x063\xe2S@Y<\xefN\x88\xe0S@\xe7\xf1\xf5\x1e,\x07T@5\x06+\x8ek\x1dT@<\xba%\xef\xe3\xefS@\x12\x00\x9a-\xf2\xe4S@\xf4)\xb8\xe0|$T@\x9f\xd2\x90R\xa3$T@\x9c\x93\x18e\xff\x12T@Zh\xbe\xe9\xb9\x16T@\xd5<!l\x19\xd1S@,\xb5\x81>t\xc1S@\xcc\xcd\x8c=\x98\tT@\x97\x9f\xef\x88\xf8+T@H\xbb\xe9\xbd\xa3\x04T@\xdb\x1b\xb9\xba\x87\x04T@\xda$\x84&0\xc7S@B\r\xcfp\xc1\xf4S@\x1c\x90\xc3\xba\xfefS@>>\x01\xc4\xac\nT@\xc2\x1c\x9b\xb4\xf0\x0bT@YZ\x89A\xde\x18T@e\xb7\xac\x7f\xe7\xf4S@3e\xbd\xa2:\xa6S@\xe88\x96D\x12\x19T@\xf7\xdf\xb26\xc7\x08T@\xff\x0b\xfd\xba.\x00T@\x99nM\xc8\xd2#T@w\tG\xea\xfb\x1dT@\xf4Y\xe0j?4T@"8\xfc\xeaI\x00T@\x0c\x9fj\x1a\xe4\xe7S@u\x03XI\xca\xfcS@S\x90~\xd5\t\x17T@\xd7\xde\t\x89\xb3\x1eT@Y\xd3<\xb8\xad\x0bT@\xb9:\xc6^\xd6-T@\xa5s\xda\xe7(%T@\\I\xd4\x90A\x0cT@\xb6\xa9u\xdd\x8c\xb7S@)\xd6G\x8ew\xaeS@]2\x0f\xd6\x83\xddS@!\xd6\xb69\xd4\x8cS@6\'\x10\xc7$&T@\xe2\xc8\x86\xa5\xd4\xd1S@\x17\xbb\x13\x1e.\xe5S@\xcc\xa2\xf5\xe5\xa3\x7fS@k\x0f0\x0e\xa9sS@\x9bD\xd3\xcf}\x99S@\x96;*0\xd5\x8cS@\xe3\x0e\xa0\x7fB\nT@\xb2:\xe21(\x04T@\x08\x05.`\xc2&T@\xf4_\xc1)\xa6&T@\xe3\xd2\x12\xd3\xe7#T@\xd8\xfc\x19:\xb2\xf4S@\xa6\xa2\xe0.#\x1aT@\x8c\xediP\xf0$T@\xb19\xe4\xca>\x01T@\xfc\xe7Mo\xc0\x06T@\xea,S\x82O\nT@\x01t\xfdh\x05\x90S@)\x14\xb3\x0c["T@\xcc\x7f\x8a\x8a\xff\x9eS@$\xe71\xd6\x10\xddS@-\xb2\x1e\xd3Z\x12T@\\o ]\x88\xfbS@\xea\x8f\x89]\xc1\xe0S@2\xa5o\xfe\xe3"T@M\xf9\xa3`\x8f]S@\x86\xc2\x8d\xd4=\\S@\xdb\x84\xc9\x9d\'|S@\xb7\x14\xac\xf4w+T@\xee8*#~\tT@\xe8\xfb\x12\x1c\xa0\x01T@\xc3\xa6s\xcd\x91@T@\x8d\x16\t\x17\xf9\xf7S@8\x95\xc3\x06\xb9\x15T@\xceC\xdd\xe8\xcc:T@\xec\xd7\x12\x7fV$T@\xcc\xeb\x8e~\x801T@\xe8S\xfb\xf6\xad\x08T@\xeb\xd7\x1a\x08g\xb5S@?\x0b\xf5\xa6\xc0\xb8S@\x1b?:\\"\x14T@\x87\x15\xcc\x9c.\x08T@\x11\x16\xf0\xecq\x0bT@T\xd6:\xf5\x1a?T@v\x06\xfe+4.T@m\xb8$)\x90\xcaS@\xcbBbPH%T@OI\xc7*\xc9\xa5S@\xac\xf2g\x12\xeb\xecS@\x9fR(\x1b\x8f\x1eT@2\xee\x8c\xe0\xff\x08T@Eo\xbf\xb3\x92-T@\x06\xb2\xfc2\xe7"T@\x17v\x96\xa7+ T@\xb9\xafJ\xbcl\xfaS@\xca\x02\xbdIk\xa4S@n\x90(\xa7d\xcaS@\xd1=\xad\xb9|\x98S@\xd2v\xc0r-.T@\x82\xa9\x03PL\xfdS@\xf3\x18\x1064mS@N\xc4y\x9c\xf9qS@\x00v\xdca&\x06T@v\x08\xef\xe6Y\x16T@~\x84|\xd1\xa1\xfaS@\xc9\xcbu>WdS@\xd6\x95\x94\x01<\x99S@\xf7zX\xed\xb8\x0cT@6\x97\x8d0\xa9\xedS@\x92z3^cmS@\xe0\x1c%\xba)\xfcS@\xee\x1d\x19-\x0b\x0fT@\xd4Kmm\x10\x80S@\x9b\x86"\r\xe7\xb1S@\xbd\x9e<s2\x10T@|\xde\xce&Q"T@k\x81\xd5!\xde\xe9S@0A\xdas\x929T@\xc5IO30\xfcS@\xb1\x92)bI\xa3S@(\xed\xef\xa4\xe1\x13T@I\x93\xc9\xda\x98\xcfS@*\xeeZ\xac8zS@mn\xc6\x03\x81!T@\xc8,#Q\xd6\x1cT@\xfe~u\xa7\x91wS@\x04\xed\xda\xea\x80\x00T@\xc7\xfc:\x99P)T@\x0b\x81\x1cv\x16,T@\xda\xb4\x9d\xf2\x04\x03T@\x1fbV\xee\x1f\xe1S@\x97\x19\x1d\xcc\x8c\rT@\xfdRM\xd0$\xe9S@\x82A\x99\x1f\x02>T@;=\xbd\xeb\xfd<T@\x0f\x14j\xf5|\x02T@\xa9\xaf-\xa3\xd4\x9dS@WS<\x86\xb8\x87S@L\xd1\xd8\xf1l2T@\xdavk\xfe\xb0\x88S@\x85|-\x9a\xe7)T@\xc2\x19}\x13\xd2\x05T@Z\x8a\xf88\xce\x9fS@\xa4\x1e\xa9\xc0\xac%T@\x08pjs5zS@+\xe6*\x91\xa3\xc6S@\xc4\x0b\xf53\xcd4T@L\xcc\xf1\x8bddS@\x8f\xb0\xc2\xcc]\x88S@\x13\xa7\xf6\xd7\xd9lS@\xa9=\x8c3i\x01T@\t\x9a\x92\x1a?\x1fT@ \xa1\xb9\x15\xd4!T@(\xaa\xb1\x1d\xfe=T@\x8b\x1fu\xba\xb2\xa1S@\xd9\x18\x1c}[\xe4S@o\xf5U\xfc\xea\xa2S@\xd1\xd2^\xc0\xdf\x9fS@G\x8atn\x93\xbfS@\xe8+\xcd4\xe0\xa8S@\xd3\xb3Ns\xee!T@->\xf8\xf6\xbb"T@[\x9f\xe2c%=T@43~9l\x9aS@\xacL\x07\xb7\r\x8bS@+g\xe8\x1b\x06\xb8S@e\xfaH\x9c\xa0\x05T@X, C^\xf3S@\xa1u\xd5\x95X\x1eT@siC\xb0/\x0eT@\x1a\xd7%\x17\xec\nT@\xd1\x13\x81\x08\xe9zS@?\xd2\xb9DC%T@ie\x9cl\x93\x12T@\'\xb1\xf2\x1d\xab*T@\xec\x19sO}\xa1S@m\xfe\x8e\xa1\xf7\xb4S@\x9f\xf7X6.WS@\x82L\rQU4T@\xf8\x0e\xb2\x98 ,T@\x9c\xbbuO\x93\xaeS@:+Zp \x05T@u\xb3\xa6%\x01\x05T@\xd5?\n\x1a\x8c\xfaS@P4b\x08\xdf?T@\xaf\xa2S\xbc@\x03T@M\xc4u5B@T@z\x81\r\xda\xf2\x15T@)\xabj\x91\xf48T@\x1e\xf5\xe2\xb6 \xb2S@/e\xc3\x91\x882T@\xb8\xa5\xbf\xf2{\xedS@-\x9e\xbbk~\xafS@V\xc3\xcf\x8e\xb4\xdbS@b\x05\x9e\x98;2T@\xeeesr\x07\xf7S@\x11\xfct\xd7+\x08T@\xe5"\xd3\xf2?\xb1S@\xb0\xb5A\x8f\xe3(T@\xf7\x91q\x03t\x16T@\x17\xa80\x16\xd8\xadS@\xff\xb9\\\xa25\x87S@i<\x17\x86\x88dS@@Ia\xc2XRS@A\xcbh\x0eG\xc6S@u\xcb\xd3\\B\x8dS@\xc5\x9dh\xf0\xf3<T@18cn\xf9\xe6S@RX \xc8\xb5\x07T@"\xc2\xb2%\x88\x93S@\x06S\x8ev\x02]S@\xc5n\xe9\xb9\x97+T@N\x01]\xac\xdc\xe7S@\xddy\xe5\xe0\x85\xf6S@\xfbskA)\x1dT@n\xdc\x12\x1f\xac\x82S@7q?\xd2\xba"T@\x03n\xdeU\xc1\x16T@j\xc2,\x08\x83\xe1S@\xcf"\x94Eq\xfeS@i\x07h\xb5\x1a\xaeS@\xd3Vv\xf5\x19\xe8S@\xbe\x97j\xae\xbb\x1cT@\xbb\x95`=ksS@\x9f>\x00\xc1\xbd!T@\x03\x12el\x99\xf7S@\xd4_3\x1bT\rT@K)\x81\xba\xef\xe3S@\xde9_~\x9b\xe0S@\x1f\xf4\xd8PO\x1fT@\x92&\xf5>R\xadS@|\xe2\xf0,\t\x0bT@0\x83\x8d\x8e}{S@\x87L\x92\xa4\x8e\xafS@>\xb9tsk1T@\xe7m\xcf\xe69\xf9S@\xa7\x87\x9eG\xbb$T@n\xf7\t\x80Z\x1cT@\xfe\x12VR\x8d\tT@\xe3rg\xa3R@T@S\xb5%>\xe5\xf6S@\\\xef\x84\x1d\xe6\xfbS@\xd08\xd0\xff\xa35T@\x81\xb4\xa1\x7f\xa4\xb5S@\x07\x16\xed\xaa1\x93S@\xe3\x8f\xb9\x97_\x1fT@{\x7f\xb3\x08y\xb5S@\xb8\xe1q[\xff\xfbS@\'j\xeb\x1d\xe0\x0bT@>K\xbc\x16\xa0\xfcS@\x03\xaa@\xb4\xe9\nT@\xe0\x1e\x95B\xce\x02T@\x9b\xa2\xec3\xce\xfaS@\xe8\xa6\x07\x17\xa1\xc6S@#\x05\xdc?x:T@\xe3aL\x85\x91\x07T@4;\xd7\xa6\x07\xe8S@\xe7Ta\x1c\xf4?T@\x05\xe4\x16c\x8f\x0cT@\x97y\xc2@A\xefS@\xe6\x04"\xc5\xb3.T@6b\x9b\xad\xd2\x00T@\xc60Fx\xb6\xc8S@\xaaV\xa3\xf9/\x15T@1/\xd3\xc2\xcdpS@a\xaf\'+G\xc7S@D\xf951\xf1\x06T@\xdeK\x94\xbe\x85\x06T@\xfd\x8f\x1a\x06\x02\xb5S@b\xdfng\xbf\xc8S@\xf4f\xeb6.)T@\xf9\x04H\xed\xa7\x1bT@\xbf\x87;4\xa7\xc7S@\xf8\x8aGk\xc1\xe1S@)\xb3\x1d/\x0e\xa3S@\xdb\x86O\xa6e\x18T@\xf9\xd0\xfb\xd1\xf5\x19T@\xdf\xed\x9dW\xcc\x1bT@H\xf3\xc5\x10\xb8wS@\x8cShOU\xfaS@\xa9u\xa0Yt(T@q8v!@\xdfS@b}\x9a\x816\tT@-*u\x9a\x8e&T@[\x0e\n*\xb4\xfcS@\xe9\xd8\t\x8aV\x04T@\tZ\xc4\xae\xe3\x13T@e\x18|\x8e\x9f\x11T@\x02\x8d>n\xe8\xb3S@\xb0\xd4E~\x92\x84S@\xfdqV\xe5\xc8\xfdS@\x9d\x00,_\xb1SS@\xbcc\xa1\xf3\xdd\xfcS@\xcf\xd9\xcaY\xb1qS@f\xb7\xc5m\x96\xe0S@Vx\x80\n\x91\xb1S@\xbd\xfe\x92\xa3]\x03T@E\xc9S(\t\x1cT@v=^\xaao\x19T@\xd0\xaaNw\x93/T@\xeaK;Gk\x8fS@k:\x95\xef;(T@\xfc\xcd\x19\x8d>0T@\xa1\xab:\x07D\x0eT@\'\x90l4\x98\x8fS@6\x13\x92j$\nT@}\x03G\x81\xdcLS@\xff\x82\xc1\xef\xf1LS@\xf0|\x8b\x19\\\xf2S@\x91\xb5\x06\x13\xed\xf4S@\xe0U\xf1H\xdd\x9aS@\xf5\x0b\xb5\xbf7\xb1S@;\xa2\x9c#V\x13T@7\x01\xf9\xbf\xac6T@\xb1\xe3\xe8i\xbf\x99S@\x1a\xb2\x89\xbb\xae\xc7S@\\\x854\xaf\xfc\xc7S@\x0c\xfa\x12\x1b\xab\xd8S@\xe8jD\xea\xc6#T@\x8fZQ\x05y\xdcS@\xea\x17\xff#\x84\xc6S@\xdf\xf4\xf1\xc8\xc8\x84S@\xa59g\x88\x87\x0eT@\x92\xed\xfd\xe1\xb3\xeeS@\x91\xee\x15(\xed\x98S@\xe1G3@R;T@yOz<Z\x8dS@\xcc\xf8\xaa\xbb\x96\xadS@\x190~\xc1\xb2rS@\xafxN\x8ec\x1fT@\xc6\xc6\x99\xe5\x9f\xc8S@\xce\xcd_\x06;\xc9S@\xbe\xccoZ\xb2\xe6S@)\xad}\x84\xd78T@\xda\xbf\x98{\xc4>T@i\x1e@\x11)\x16T@\xcd\xf7P\xb3JTS@\x1d\xba\xc6\xc4\x06\x17T@\xe9\xb0\x986M\xccS@[\x0b@(L?T@\xd1\xa9\xa6\xae\x99\xb4S@\xb0`\x80\x1e6 T@P\xcdI\x85W\x08T@:\xa1aR\xde\xb0S@`\xf8a\xfe\xc8\xafS@\x1az\x8cY\xadvS@B\x08\xcb\x16\xe3\x15T@>\xc6\xe4TV\xf1S@\xda\x85\x93\xbd\x0c\xc8S@\xb5\xc2h\xf5\x9c\xe1S@7\x80\xde\x84\xe7\x90S@\x14\x88\xec\xb6X*T@\xc1\xa2\x18\x83\xb0%T@\x96\xaa\xc8\x94\xdaTS@\x07\xcd]\xcd\x98;T@qR\xd3M\xa0\x8cS@\xfcW\x83\xad\xfd\xa6S@n\xf0]7f\x0eT@\xa5\xa8gx\x86\xeeS@a\xab\'\xbe\x87-T@\xb4\xda!R\x7f\'T@\xac\xbc\xf2v6\x04T@\xcdw\xa3[f\xabS@UlN\x9d<\xadS@\x89\xee\xa9\xc0gNS@f\xe3\xeb0\x01\x14T@\x07C)\x86I\'T@\xcd\xc3\x1ez1\nT@\x16\xf7&\x97IzS@\xa4\xc9\x93\xf6\\nS@J\x86\x92\xe8\xbf\xacS@\xa1_\xef\xb2\xb9\x9cS@\xee\xc7\xbe\x83\x84?T@}\r\x81*_\rT@\xe6\xdf\x83\x82q\x8fS@W]\x0e !\xb5S@\xe8(\x00]\x9e\xb7S@\x97\x19\xc5\x97\xd4\xc0S@?]\xcd\x86\xd4\xa6S@!%\x8b\n\x90\x17T@^\x0c\x9epG\x15T@\x85z\x80\x13\x1fOS@\x1f3C\xa7\xd2\xccS@\x08\x8f\xdd\xd9\x0c\'T@"MH\x1dr\rT@\xd5\xdf\'w\xd43T@\xab\xec\x0c\xcb\xc3\x0cT@f\xca\xc80\x0f\xc2S@\xab\x8a_\x99\xe9\x01T@\xd4\x94t\x0b\xb1\xbdS@x\xb2\xcfg\x04\x0bT@\xbe\x95F\xfa\xc5\xcdS@X\x95)VL\x04T@p\x169\xeb@\xcfS@\x86\x7f\xc9\x15u\xcfS@\x1bv\x931b\xa0S@M\x93{`\xf4\xb1S@\xb74\xd4\x1f\x8a;T@@5[B\xc9\xf9S@\xc3\x80\x9a]Z\xa9S@\xa7\x1e\xf2\x0cn-T@\xf6\x98\x7f0\xe4\xfeS@\xe41\x1a\x03k\xc2S@q\xef\xc23\xc3\x03T@\x97\x84\x00\xbfY\'T@\x1e\xe7\x9c\xac\xf6\x15T@\x9fx\x13\x94w\xa6S@\xb1$\xf4\xde/3T@X\xce\xf5\xb6<5T@5\xf2\x7fA\xd4\x15T@\xe0\xb1D\x98F\xd6S@03\xa1eO\x1eT@E\xa8\x16E\x917T@\xed\x88\x1c\xaf6\x1cT@\x7f\x9fn\x93\xd2\xf6S@?\xb6\x13\xb4\xdf\x16T@\xe7\x06\xf6\xc3\x03;T@\x13\x93\x87\xd2C\xc7S@,-$3\xb3(T@!\xd1\xa0g\x95$T@\x1ct\x19X\x05 T@\x10F\xb5\xf8\x0f"T@\x03\x85~"/\xbbS@\x8c\xddN}\xca\xbfS@\x87N\xbdi\xc8kS@\xa4\xcau\xfa\xa8\xcdS@lR\xbbPv:T@]b\xbbX\xd9\x9eS@\x95\xce.\x97\xc0"T@\xdaVk4\xcd\rT@\x98\xae\x95*\x83\x04T@TK9\x15\xe1\xa3S@\x1e\x05bv\xf74T@\xae\xc6\x94\xaa]\xdfS@\x17\x82\x83\x87s\xf6S@\x7f\x1e\xe9\xddC\xb0S@E\x08Qq;1T@\x84S\x06\t\xcf1T@\x94`\xfcDO\xfeS@+\xcaD\xba\x81yS@\xa0\xc9\xdam)1T@\xd3\xd9\x8b~\x13\xeeS@+\xe3\xa2\x0cJ\x13T@/\xf7=\xcdZ\x08T@\x0f~W\xd3/ T@\xe2\xa6\xf1G\x07;T@\xbc\x0b\x18\x12\xf1\xe1S@Y\xdbi=\xca\xafS@\x18\xc5|6\xab\xeeS@\x98\xb3TG\xcc\x10T@\x16\x01\x11\xb9\n%T@\r`\x0bF\x17%T@7=\xd1,\x19\xa1S@$\x9c\xa5\xc8\xd3\x83S@\xa4\x1c\\\x9e3 T@\x1c\xbdxO\xd5\xedS@\xbcr\x97\x98\x07>T@D\xe0\xb7\xf1_lS@\x03\xa1\x93\x9f\xb3\xf1S@~\xf6\xfen\x948T@\x07\xa6\xa0/#\x0eT@\x0e\x97VH\x80\x0fT@\x8f>#:V\xdeS@dz\xd6\xd7U\x01T@z\xac\xaf\xb7\xe5\xefS@\xc99\xcb\xa1d\x1aT@v\xe6\x0b\x0bc\x98S@{\x06\xd0_X#T@\x9a\xee\xbbH&1T@\x1f\xfaM\xd3\x8b\xc5S@\xcc\x11]T\xff\xfcS@\xa2:\xf0\x85\xbc\x19T@J\x90?N6\xc1S@\xe0\x87\x07\x85\xad!T@G[*V\xfe\xa1S@Bzb\x03FqS@\x83\xb0\xe5?v\x19T@\x92\xf4#q\x88\xddS@\xa6\x81\xf2\x05G[S@O\x12\xed\xc87\xe5S@\x16\xe6\x0et\xed\xa9S@#X\xe5`r\x11T@\xba<\xd8\x00\x1c\x82S@Y\x07\xd5\x10\x88\x01T@ I\x18\x90\xe2\xb3S@Tps\xc3\xd4\xf8S@\x9a\xa4K\x15\x8d\xf4S@y8\xef1i\xfeS@\x13\xcb\xbeL0\xf4S@\xaf\x026\xd0\xf4\xecS@\xbc6\xa2\xe9\xdb\x0eT@0<\x07\xb8[\xfaS@b\x05w?G\xf2S@0\xea\'\x85\xa5+T@\x1e\x10.\xd09\xf2S@i\x18,\xe7g\x01T@[\x0c\x8c\xcc*\xedS@\xc7b[\xcc7\xffS@\xa8\x0f\xfb\xb5G@T@N4\x02\x0b\xc0AT@\x9bfC\t"\nT@\xdc^\xe5\xf7\x94\xfbS@9\xf5\x98\xb5\xc4\xedS@\xb6\xc7\xfb[\xb1\xebS@\x0c\xf6@\xbe\xbd@T@\xae\x8b\x1d\xed2\xe7S@\xc7\x1fQ\xec\x99\xe6S@\xa2o\x86\x0f\xbe\xe6S@\x0b\xf5\xdc\xe6f\xe6S@\xad\t\x0b\x141\xe6S@\xe1x\xcaX\x13\xe6S@\x1e\xd7S\x91\xa3\xe6S@\xfd(\x13gk\xefS@j\xc0\x87\xf3\x03\xf2S@\x1a@\xc6\xbaz\xe8S@3\'\x15Z\x94\nT@\xe7C\xc8\xbf\xce\xe7S@\x81h\x01\x82\xde\x07T@\xe3\xcf\xcf\xa58\xf2S@4Cw\xadX\xd5S@H\x8d\xd5\xda\xad\xe6S@qZ\xbe\x83j\xe8S@\xeaK\x04C\x17\x0fT@\xa0D\x8d\xc8\xfa<T@\xff\xbf\xd2\xfd\x9e\xebS@g\x11\x85\x90t\xeaS@\x1f6Q\xbb\x1c\xe8S@\xdfbt:\x82\xe7S@\x00\xb8\xac\xc2\xc2\xe5S@\xdb\x1c\x94\xa9\xdc\xe9S@~G\x94|W\xe5S@\x98X\xaf@\x94\xe3S@\x13\xa1\xb6Y\xf5\xe8S@(q\xe5\x05\xf9\xdaS@F\xef\xd47&\xc7S@ww\xd6\xca\x8c\xe7S@%L\x1c\xfb\x8f5T@%\xc5\xee\x89"\xe2S@\xba\xc3r>5\xe6S@\x93\xc4\x06\xc3\r\xe7S@\xa4\xe3\x8aL\xbc\xd4S@\x1b\xac\xf6\xf2\x96\xe2S@1\xc3Z2\xea\xccS@k\x07\t\r\xfe\xd9S@\xba\xbe\xd7\x80v\xe4S@~3\xadb\x15\xe4S@\x17\x9d\x17,\xb6\xd9S@\x9f\x1d\x0e\x03O\xd9S@\xac\\&E\xd9\xe2S@\xe89\xe9\xfd@?T@\xeb\x81\xfb5\x85\xd3S@0Aj\x0e\x9e\xe4S@\xc9 \xe2\x86\x1b\xf5S@yt\xf5\xee_\xd8S@\x02\x19l#\x0f\xe4S@H\xbc\xa1\xb4\xaf\xe3S@\xbd\xdb\xf2\xfa\x15\xe4S@)\xf0\x12\xe63\nT@j{~\xc2\x8d7T@\xa0\xc8u\x91r<T@T\x83q\xbe\x97\xc1S@\xacR\xec\xe24\xe1S@\xb4T\x1c\xa5T\nT@\xf9IR`6\nT@{\x9a\xffe\x9a\xf6S@\xcb\x96\x10\xbc\xde\xe1S@\x84\x16\t\xfd\xf1\nT@rIu\x8c\xcf\xdeS@{ g\xc3\x8c\xbfS@g\xb9\x99\x7f\xee\xddS@\xe8\xd0\xe7\xb2\x89\tT@\xb7\x94A\x85\x91\x07T@\x93\x12\xd6\xf8\x85\xddS@\'7\x83\xf5\xfb\xc7S@\x90\x9e+\xd2J\xc8S@\x04\xf3K\xc7_\x04T@\x81\xe2z\x03\x0e\rT@\x8e\xa1E\xb0i\xd2S@k\xe9T\x95\xc9\tT@\xfdj\x982\xcd\nT@b&tY\x18\xd0S@[\x04\xdc;C\xd0S@:\xff\xa5t/\nT@\x86\xb0\xca\xeb\x06\tT@\xedk\x1eq\xb6\x08T@\xc9\x8d\x7f\xe6T?T@\xea\xf3=\xa1\xb0\x04T@\x0e\x83\x82\xbb\xa2\xc6S@*_>\xa7,\x04T@ ^\xda\xd5u\tT@X\x1d\x17:\x16\tT@\xca\xef\'\x19\x9a\xcbS@10\xd4\x8fK\xcfS@v\x7f5\xe6\x87\tT@\x12!Q\xeej\x03T@\x13\x8e\xa8`\xad>T@\x8e\x07t\x9f\x01\xceS@\x1b\x8bc\xe2\xa7\x04T@\xfd\x04h\xf0o\x03T@)\xe8\xa5\xd7\xef\xcdS@\xf8S\x9d\x13;\xcaS@\xfd\xb5BB\x0e\xc6S@\xe0\x13C\x08B\xc5S@%\x19\xf4"\xd7\tT@/$x\x95\x82\xc8S@\xcdM\xca\xa9\xe9\tT@b\xb2\xf5\x17i\xc1S@\xe6 \xc7\xbd\x97\xc6S@Mhx\x15\xbd\x1aT@\\.\x03a\xff\xc2S@\xa1I\x1b\xff \x05T@5\xea\x82\x07\xa9\xc1S@\xee\x8a\\\xbdv\xb7S@\x14G\xe83[-T@s\x1c\x90\xba3\xc7S@\xefo\x07\r~\x1aT@|\x14\xb1\xb1\xe4\xaaS@\x18\xec\xbf\xef\xe36T@I\xe2+`i\x14T@\x81\xb8\xcd\x1b\xd2\x07T@\xc8\xcc5\xed\xea\x1eT@\x12\x7f\xebF\xf4\x1dT@\x86\x02\x04\xa2\x15\x08T@\x19\x0b\xe4\x1bg;T@{ \x06\xd2\x8c\xb0S@\x9c0[\xa2\xaa\xafS@>|\x96,h\xafS@\xa0o\x8c\x84\xbf\x15T@-\xa38\x13\xd5?T@\xdf\xaeMW7\x1bT@\xd6\xb9:\xebx\x1bT@O\xe8\x93\x18b\xb2S@\xb6\xe2z\xa3\x06\xb2S@MC\xf2\xfe\xf2\xb0S@^\xac\xff)\x948T@\xf3\xdfb*\x1f\xb2S@\xe4\xe6\x8f\xdc\xbc=T@\x00E\x8a;\x04\x0eT@\x15\x04\xad\x08\xc3\xaeS@9\x87\x97k\xb3\xb0S@\x13\xe4\xb5\x7fo\x00T@\xb1q\xcd\xd4\xd6!T@\xadV\xa8\x02p\xb0S@h\xed\x89,w\xb1S@\x9e\x99\xc4\x97C\xadS@\xaa\xa4{\r\xa5\x0eT@\xd6\xd7\xfa\xcb\xc3\xafS@\x85\x87D}Z\xafS@A\xb0\xb6$\xc5\xadS@\x83 \x9e\x11\xb8\xafS@\xb3\xeb\xb3\xac\xdb\xb1S@\xe9G\xbb)P]S@\xffd\x94\xe7\x82\xadS@\xa4F\xd8\xb2\x9a\x1eT@\xea\xa0\x99J4\xadS@^\x8dqJ\x8f\xe3S@\xb9+\x96t\x0b\xadS@Y/\xf6\x07e\x0fT@\x8d\xd5\xd5\xbf\xeb\x0cT@1\xfc\xc12X\xabS@a\x1d\x86\xba\x07\xb2S@\xc9\xc240g\x0fT@aCwe\x06\xacS@\xa3xURi\x0fT@\xa3}8\x83\xd4\xa5S@^tS\x8d\xaa\x1fT@\xb750\xe5\x12\xabS@\x8b\xc8\xdb\xf2\x0e\x1fT@\xff|\x9e\xad\xab\x1fT@k\xfb\x99\x04G\nT@`\xf4\x00\xcd\xa6\x1fT@\xe5\x88\xb6\x90P\xadS@[\x848\x02{\xa8S@$#0\xecM\x10T@\xbd\xe7\x12\x8e\x7f\nT@\x07O\x83\xb2\xaf\rT@\xce\x86\xe5\x94\x14%T@\xbc\xc3\x06C\xc3\x10T@\xf2\xd0j\xdcw\xa6S@\x1f\x97\xbc\r\x85\xaaS@Xu\xb4n\x9e\nT@\xdbz\x1cf\xff\x1aT@\xd9\xaf\x1f\x88\x9e\xadS@\xd8\xa9_s\x95\x99S@\x0bA\x19\x02\xc9#T@\xcda:\xe3\x18:T@\xef\x93\x9a\x8dG\xa2S@`6\x88\x99\xa7\x98S@`\x86\x85\xdb\xfc!T@\t\x10\xdc\xa5\x9a$T@,\x0c\xd9vV\xb0S@\xdcY\xb7\xe1\xee\xf5S@{\xdcpb\x92\x02T@\xc3_>-\x0e\x94S@\xc8\x1e\x83H\x0f\x9eS@\xb98\x950\x85\xa3S@/\x95/\xeet\x9fS@\xe2\xc1\x15\xed)\xa9S@\x92\x96\xaaRF&T@\xeenQ\x93\xb9\x9fS@\xa4S\xf4\x0c\xcd\x12T@\x8a1\x9ajK\xd8S@P\xf9\xd4\xfb\xb8\x13T@)\xbfc`.\xa6S@d\xe7\xf5C\x86\x13T@0g\x17%z\x0eT@\xe0\x1c+s\xd7\x9aS@P\x80\x86z\xc5\x9aS@f\x93\xa4j\xb3\nT@n\xf8zS\xa4\x99S@\xec\xdb\xda\xa6c\nT@\xc2@\x9e\x9c\r\x14T@ZV\x81\xe1*\xa3S@\x9ek<\x9f\xbd$T@9\xb1^`\xf6\x13T@P\x82\xe52\xd5\x9bS@\xeb\xff\xd0\x0e\xfa$T@\xa3\x84\xe1\xb4\xaf\x9aS@\xa1S\xe6u`\x9cS@\xaa\x9a\xd0\x88\x90\x9cS@\xddi\xcb\xd7\xad\x14T@\x95\xf3\xcf\x84h\x9aS@\xfas`\x07r\x9aS@B\xe2\x87\tq\xa0S@,\xf2\xe3\xd6\x87\x9dS@\xd6\xe8O\x9c\x8d$T@<(\xd5\xbb\xef\x14T@\xa1\xc8\xca\x08\xef\x10T@\xb90\x14\xca\xb4\x9bS@foi\x90B(T@\xba\xea\xb2\x127%T@\xce2\xf1\xf8J\x92S@\x89y\x0e\xe3S\x16T@|1\xa8|l\x99S@\x99\xfa\xef\xda5\x8eS@\x92\xd6\xb4l\xd5\'T@\xc1\xf4\xd5\x91\x7f\x8dS@L\xc9C\xafH\x11T@\xb8\x9aL7G\x8bS@\xf3\xb9og\xeb\x8cS@\xa5%6\xf12\x89S@,\n\xba\xd0\xd7\x88S@\xc6\xb23\x134\x8cS@%\xa3\xac\xd3"\x18T@\xc8LF\x95u(T@Io\xf8\x19\xb8\x16T@j\xb8Tu\xb6\x86S@\xaa\x004\xa1\xb0\x83S@\xd0c\xbb:9\x83S@[\x06\x1a\xe27\x82S@\x0f\x12\x8b~\xc0\x81S@\xab\xb7\x05\x00\x96\x81S@\'\xc6R\xd3\xb6\x8cS@\xa5H\x8cg\x93,T@*\x94*T\xc7\x8bS@\x18\xccb\x13\xfa\x87S@\x9b\x18\xbf\xbc02T@\x87s\xbc\xf4\xa3-T@\xcew\x1a\xc0\xaf\x12T@\xc5\\\xd4\xc1\xb6$T@\x96N\x86\xf2\x14%T@\xb8\x98\xfbs2.T@YC[\x92\xcd.T@{\xc4_,\xb2uS@\x1e\xd9\x85\xd7\xa7~S@->\x17\x8a\x91uS@\xe6\x8a\x13\x8a\x81+T@\x06I?<lzS@O\xdc\xde\x0c\xf5\x16T@\x9f\xd9\xb3}\xf0\\S@\xb4\xbd\xb8\x7f\x0c\x19T@\xc1+J\x9dO\x1fT@?\xf4,\xa2j\x1fT@\xd8=i\x01\xb6\x83S@\x91@\t}X\x18T@Bk\x8b\xa4__S@\x9d&#\x06 xS@\x9ad\x95[syS@\x1c\x93\x99\xeb\xa1\x17T@\xe8\xfd\x982\xf3,T@zX_\xe9/\x1cT@\n\x0ev]CjS@\x83Y\xeca$3T@s=\xcb\xd5v3T@\x9f\xbb\xb1\x1d\x1d4T@\xc7\xd1\xcf^\r#T@\xa4\xf1\xa5q\xbb+T@Fe\xbde$3T@\xda~\xf5e\x073T@\xe5\xf9\x7fP\xe2jS@\xcb\x13\xc8\t\x8c"T@\x15\x9ej\xa4\xa8"T@\x8dA\x04\x0b\xf5"T@D\x1e\xae\xeb\xaa\x1fT@\xdc\xa5\x0c0;.T@\x92DB\xfclkS@\xa7\xa9\x0b\x06\xd9\x14T@\xa1n\xf6\xed\xcduS@\xad\x9a\x06W\xfbuS@3\xf2:\xa7SuS@+V\xc5\xd1\x15 T@\xe7\x9d\x84\x04|qS@\x17B\xa0\xee\ruS@5H\xfe\xfe<aS@\x83\x9f\xbe\'\xcasS@+\xa5a\x15\xb5\x1dT@S\x95\x1f\n\xf9pS@\xc2\xb0\xb4y\xf5pS@\x99\x7f\x85\x193#T@h\x1d\xc2\x8d\xfc6T@e\xcf\xab\xdf\xdc!T@\x1a)\xeb\x88\xaaaS@\xbdl\xac\xc3\xc7.T@\x87:\xfd_?5T@\xae\xa4\xd9\x1aF`S@\xce\x9f\xbcV[sS@\xed\x0bY\xe696T@#.\xb0\xd9\xb6rS@\x8e\x87<\x91\x8c`S@i\xe1iJ\x89pS@\xc5\x0b\x1a\x80\x9fMS@\xc8\xa7\xacr\x8fqS@I\xb4\x1f\xd8\xa1 T@\x86\xd1\xdd\x96h\x1fT@\x9b\x1a\xe8[\xa3]S@{\xe7\x14\xb5S2T@\x11\xf5\xfc\x84x\xc8S@\r\\\x0bE\xd7`S@\x1f+\xf5\x0206T@,r\xdf\xff\xa8ZS@\xb7\t\x9ff\xceZS@\x12\x9f)3\xe7YS@\x04\xdf\xdc\x85$ZS@F\xf9\x03f\xc7dS@l]\xe4\x1f,oS@\x17U\xf3\x91\xfanS@\'n8\xf7\xb04T@9\x00r%\x8aQS@\xc2T\xa2\x91\xb5nS@4y\xc6\x17-3T@\xe0{\\\x15 8T@~g+\xf2l7T@~#=\xee\xfd\tT@Th\x1a+V\x1eT@\x80;+\x8c\x96\\S@\xd9.\xb5V\x93:T@\xb8\xf3\xf5L4^S@\r\xf1\x9b=\xc8bS@zd\x9aJoIS@\xcd\xef\x97E\xe7&T@k\xff\xdb\x1d\x05RS@4\xc0\x97\x9a\xc2wS@\xc4\x81\xbb\tTRS@\xb6\x9cm\xcevcS@\xb0/\xf1\xab\x08dS@!B\x16\x15/)T@lY\xd4\xbd\xa5bS@\xc3\xdcOnf\xfdS@ZH\xdc\xaa\x8d\x1fT@\x1fy\xe8\xc3\xf0#T@I\xeak\xb2"\xfeS@\xb7AAa\x8e2T@9\xbd\xdb\xca\x9a\xe3S@W9\xd3$Y\xe9S@\xf1\xf3\xd5\xb1\teS@Y\xca2P0\'T@\x10\x14\xaa\xaap\xe3S@\x90\xfdU\xb8"\xe9S@\xd7.\xc2<\xfd%T@\x05\n1\xb9m8T@\x1fa\x8a\x1e\x16;T@\xfe\x8b\x9c-\x16fS@N\xac\xf4\xc0\x00\xe5S@\xabc\xc6\xb7E\x04T@f\x9e\xac\x08A\xdbS@a}\xe0h\xba\xe8S@\x8fE[\xfc\x06=T@\x08\xae\x83\x9c\x108T@`m\xcb\'gTS@\xe3\x17\xb1\x80\xda\xe2S@&\xe8\xf5\xa6\\\xe3S@\xd6N;WOQS@\x9b\x19s\x11\xfa\xe9S@\xdc\x0e\xbdl\x7f\xe8S@\x06\x81\xf9\xdf\x8c\x0bT@\xbb\xe97\xbe\x92\x05T@f\xf0\x1dD\x00\xe4S@c0\x9a3\x7f"T@\x10\x11\xf3\xa8\xdc\xe3S@\x1e\xfd\xcd\xb1\x86\xfaS@:\x03\x83y\x89\xe2S@\xf8\x1cAwt\xcfS@\xc5\xb9\xcc\xf3GeS@>\xdd\xbf\xb8"\x06T@\xa9:\x97\xe5\xd0\xe1S@(\xdf0\x8f\xb0eS@\x16\xa7\xa8l\x1d\xe2S@/\x106r\x9f\xe2S@\x04\x95K\xea\x9e\xe7S@\x8f\x1bz\xf41\xf3S@\xe5\xdb.\xb4\x12&T@\xc3\x14\xcd\xee\xe1\xe0S@7qs<\x032T@\xe4]$\xdb\xc3\xe1S@\\X\x8ac\xa7\xe6S@s\xdc\xee\x16gVS@\'\x8a\x04\x8f<8T@\xc3\xdaB\xc4G\xe6S@@w\x90\x92\x7f\x06T@\xad\xe0\xa4\x0c"\x06T@rI\x08D\x08gS@2\x9dp\x85\x86VS@T\x7fN\x07\x9e7T@\xda]HklgS@/^\xd9\xcdO;T@\xc4\x11\xed\x8bCWS@&\xc7\xb6\xa4]\xe5S@\x93\xde-v\xe1\x00T@-r\x8f\x0c5\xf7S@9\xc2\xc9\x86\xd5<T@\x1c\x96\xa9/\xba\x0fT@\'R%\xfe\xfa7T@\xfb\xec\xfc!{\xd8S@B\xad\x03\x88\x86\xd9S@\x9aw\x91\x04w\xf7S@\x9eN\xd7Mj\xcfS@=\xe6\x0f\xdb\x83\xe4S@\xe1\x99\xbc\xf2"\xeaS@\xe8\xd9\xa1\xd3O\xcfS@p\xc9L\\\x99\xd9S@)\xb5/\xecw\x00T@\x80\x1dC]\xe6\xe3S@\xd9o\xe5O\xfd\xe3S@\xd33U\xa0n\x06T@"\xb8\xf2\xe0&\xe4S@\x11\x95\x03\x1c\xa3;T@s\xb7\x08\xfc \\S@#\x8ej\xa7I1T@k\x1c\xa7$B\x0bT@E\x07\xac\x81V\xffS@J\x82\xb4\x92e\xdfS@\xe1\xb3KQ\xc3\xfdS@\xe5d!hT\x0cT@\x80\xe2-2\xb5\\S@!\x84\xf3\x19c\xe4S@{\xd8\xb1\x99]\xf5S@\x8c\xf9\xbe\xb7\x80kS@\xf7\xf8\xeb\xdc\xf4HS@k\xe0c\xed9lS@\xb1\xe5\xces\xb2\xd8S@y\xce\xe7\x84\xb5:T@[Sh\x9d>lS@\xc9^3A\x80\x03T@L\xc5u\x928\x07T@-\xe8\xa5\x86\xea\x03T@\xa4\xe4\x8470\xebS@\xe6\xfc\x1b<\xe1\xeaS@W\xd6\xa8/0>T@\x90(\xe1 \x1e\xe3S@FX\xd5#W\xe3S@\x0fz\xd4bnlS@\x95\xc1\xa3S\x90\xc3S@ FT\xcf\x15\xd8S@\xd9u\xf8\xda\x87hS@2\x9d\xf9\xe2\x80\xe2S@\x12\xfc\xf4\xc9S\xd2S@\xc4A\xed\x8c\xcc\xe2S@4\x02\x0c\xf6\x1a7T@\x84i,\x97MnS@\x97\x19gu?\xcdS@\xd1\x81\xb9\x97\x11\xd8S@\x18\xaa\xd3$\xcd\xcbS@Y3\xa5UP\xdeS@wp(\xc5_\xe2S@\xeeC\xca\xfe \xe3S@\xf0t\xfck\xf9\xc1S@\x06\x07\xb8P\xcb\xd7S@\xb2\x08JZ"\xe2S@Lk\x80;2dS@\xdd\x82\xd1\xba\x8d\xd1S@\xbe\x16\xdc\x06\xc6\xe0S@n\x84\xdb\xfa\xc90T@\x8d\xfd\x9f\xff\xa55T@\x85\xf2X\x92\x19\xe2S@\xefM\x1aH\xb2\xe0S@<\xb1\x89V\t\tT@\xb5H\xa8_\x80mS@L\x1eE\xe5\xab\x07T@\xc6Q\x12OC\xe1S@\xdf?Bv\xb5\xe0S@\xc9\\\xd6\x95\x9f\xe2S@\x87o{J"\xd1S@{\x8a+\x1c\xde\xffS@\x9fp\xaa\xfeL\xe0S@\xdelje\x86\xe0S@\x9d{\xac_^aS@r\x16S\xcdH\xe0S@2\xf5\x17\x18\xca\xfcS@`a\x9b\xbd\x0b\xddS@\x03\x9erP\xa8\x13T@\xc7\xea\xa8T[\tT@\x95\xe4j\xf9\xcd\x07T@ z\xe33m8T@\xca\'\xe1\xeb\xed\x13T@\xcc-\x16\xb4e@T@\x91\xec\x8c\xaax<T@\xc8\xdb\x92\xd9\x04@T@\x96I\x97\n\xcc\xddS@\xe5\xe5\xf0 n\xdeS@\xd7\x18?L4eS@\xb1g\xe5\xc3Y3T@\x1aZID\xdc8T@\xe4\xc5\xe0}==T@\xdd\xf3\xbd\x15\x9f\x08T@CpZ{5?T@\x96\x85\xe4\xd2U;T@p\x84W\x87J\x07T@\xca\x01&ng\xfdS@_\x04Q\x90\x90cS@f%\xf1\xf5\x84\x01T@\x1bv4\xb9\x0f]S@f\xed\xacd0\xf5S@\xb4\xb0u-\xcd\xe4S@\xcc\x1e\xde\x0c\x0b\x16T@\xff$\xe2r\xcb\rT@\xc9+3\xbb-\x0bT@ \xd4\x9c\x7f\x8d\tT@\x0b\xab\xcc\r:\x08T@ \xf49\x88\x11dS@\xcf-\xc7\x1f\xc0^S@\xfe\nt+\xa1\\S@\x8b\xb5\xf6\x92\x02\x08T@\xde\xe0\xf31K6T@\xd2\xde\x82\xa9\xac\xc7S@w\x9c\xa8\xe2\xde]S@H\x00rE\xd1\x0cT@\xf3\xab\xf9\x947\tT@q\xaa}\x1cv\x02T@M\xcd\x15;l^S@=\x0b\xf48\xa4/T@\xf6;\xbb>1bS@u4\n\xb8\x87\xf7S@/\xd7\xcc*\xb26T@\xf0\xe6\x1eP\x01qS@\xe9\xf2G\n\xb1\x03T@\x8e\xa6\xad\x1d\x92\xc7S@e\x81\xab\xbc\xb9\x07T@>\xf0i\xd3}oS@3DB\xfcp\x11T@\x9fd\xacN\xf2#T@\xd8\x1b\x8e\xa3\xa6&T@\xddi\xdeGf\nT@\xbf\xdb\xa5*\xe4\xf7S@\x13\x80\x19t\x15HS@Y<g\xd0\x83\xf8S@u\x8ffd\xcf\xcbS@eQ7v\x1frS@\xe2\x08V2\xd3oS@k\x84<#+\x03T@2\xf6\xbaL\xf2\xcbS@\x91&\xfc\x88\xe5_S@b\x17Z\x00\x1a\x1cT@\xb3~\xbe\x9e\xed&T@\xf5\x9d\x9d\x8di\xf9S@\x8dM\xffw\x84\x08T@u\xba]\xd1\xea\xd2S@\x82\xc3f\xd7x\rT@\x98D^8d\x08T@\xdd\x1c\xdd\x9a\xf4\xcaS@\x9cN5\xd1\xea\rT@\xd5\x86#j@\xf8S@\x0c\x9b\xca&\xb6`S@\x8d\xd0\xccYa\xd8S@\xd0:Xg\x15\x0fT@\xe4\xdd\xc1\x94/\x12T@\xbe}i\xb4\x98\xf5S@;\x02\xbb{G\xccS@\xb2\xd1\x18Np\xd2S@\xdc\x98\xf7_\x85oS@\xf7\xcbE\x87\x82\xfbS@\x0f\x81s\x96o\x02T@\xf0w\xbe@.\x04T@\xd8\xc0?f\t\x04T@\xef\xda\x0cM\xf1aS@}8\xcb\xca}oS@\xdc\xa6\xa4\xf6\xf9\x02T@\x98#\xe3P=\xe7S@)Zf\xef\xb9\rT@\xc7c\xd4w\x01\x04T@\x1c;\x8b\xa2\xdbLS@h\xc0\xd1b\x97\xd7S@\x97"\xf1\x1a\x1b\xf8S@:\xc9\x11h/\xd9S@\xb0\xc1e\x81\x90\x11T@\xb4\xec\xb78\x97\x04T@\x0fB\xf8n_#T@\xa5S7\xa3?7T@H\x8f\xd1)\xaehS@\xb4\x92af\x19\nT@P\t\xa8\x01;\xe8S@g\x93\x03E;\x06T@\xd9\xd2q\xc48!T@\xb8\xc85\xbc\x0f\xe8S@.\x19\xf1\x07L\xcaS@\x00n\x8fH@US@\x84\x8d\xbb\x83-\xf9S@,\x18\xbe]a\xcfS@\xa5v\x06\xa0i#T@0\x88\x83\x08(&T@\xc3\x9f\xb5\x1fs\x05T@\xe7\xc8\xb77;\x19T@\xc4\xe9]i\xbb\x01T@\xa6{J\xbf\x8e\xcaS@N7\xc13\x98\xc6S@\x17\xc9\xd3\x18H\xc8S@\xfe\xf6[\xe6\x9b\xc9S@\x98\x89\xa1=\xa2\xcaS@\xcd\xc4\xb347/T@\xcc$@Hz\xe7S@\xe3\xdd\xf0\xbaT\xf9S@\xfe\x16Co76T@\x88\\(aM\xc9S@[\xa8\xcdH\xb6\xf4S@\xed\xf9}\xec\xde\x06T@\xf1\xb6eS\x15\xcfS@\x1c\xf4,\xaaQ\xc6S@H\xb9\xd1\x1c\x86\xfbS@\xf4:\x11SZ\xcbS@\xf8C\xfb\x88\x0f\xcfS@\x11\x18\xd2\x1c)\xc6S@\xdc\xdf\xed\x84-\xcaS@\xa6X!\x956\x00T@\x9b\xe41\x02\x1d\x00T@3\xc7\xdbI\xff\xc8S@\xf25t\xb6\x8b\xceS@\x88>%\xbb\xdf\xceS@\xcd@\xeb\x02$?T@ayy\xf7\x995T@\xe7\xb8V\xb8PtS@\x82\xe8I\x7f\x0ctS@\x00\\}\x12\x13\xccS@v<5P\xe3\xcfS@SmO\x87\xdc\x06T@Mc=\xd4\x91\xceS@rj\xda%\x08\x01T@\xe6\x1b\xcb\xc7\x86tS@\xbcM\xc0\xc8\xecTS@\x88\xce\x10\xb6\xab\xe6S@rN88\xea\xc6S@\xd4"H7\xa8\x1dT@W\xad\xcb Q\xe5S@\x9f\x0b\t\x199\xe5S@\t\x91T\xdc\xde\'T@\xb0u\xa2\xa4\xb9\xc8S@O\xb0h\x18l\'T@(\xed0n\x91\xccS@\x04#\xbe\xdfB5T@\x90?\xe3\x9b\xcb7T@\x1c\xe2\x99\x13\xf0\xcaS@\xf4\x83w\xd9\x1c\xcaS@\x85\x1f\xf2\x95R5T@:\xd8\x12\xc9m\x10T@\x0f\xfdCXnLS@`\x1fj\xc8\x8a\tT@A\x18\xe0\xf5=\xceS@\xa8\xa3|\xac\x97\xcfS@\x90&y\xc9\x8auS@x\x8c\xbe\xf1/ZS@\xcd\x9cM\xdc\x9euS@aa\x10\x98\xa97T@K\xf3&tquS@A9\xd3\x060\xc9S@\x19T \xa5\xc6\xcaS@\xa5\xb3\xb5\x17.\x10T@AA\x89\xa0\x8e\xceS@E\'\x1d\xc8\x12\x0eT@i\x05\x9f\xee"!T@\x97\x83vb\xd5jS@@o\xae:f\xc6S@\xd0\xdf4\xffU\x10T@\xeb\xbdw\xb81\x07T@\x13\x0b\xb2j\xf2jS@\x1e\x133-Z\xc5S@dS\xa3\xe0\xbd\xc9S@\r\x87I\xac\x07\xcaS@c\'\xba\xd7\xcdjS@\xd6\x95\x1f\xb7\xdd"T@\x16\xb2\x9a\xef\x95\x07T@\xaf\xba9\\\xd54T@\xe5\xb6\xfc&A\xc3S@\x8dn\x00\xfa|AT@\x11/\x89$y\xc6S@\xd4\xb7m\x01&@T@\n\x851O\xcf3T@L\xae^\xee:5T@\t\xf2\xa7\x85\xf9<T@f\xa9\x13\xc0\xdd\xc7S@\xc6\x1f,b\x01\xe8S@j(R\xbb\x97\xc9S@p>\xc7\xa6adS@\x7f\xce\r\xa8bdS@\x9cK]"\x0c\xc9S@\x93~\xf1F\r\x0bT@\xe2\xb3\xd0\xf5\xd0\xcdS@3\xa1e\xcf\x05\xc6S@\x80K\xfe\xf2\\\x1fT@p\xedBR\xc9kS@t5\x1e\t\x9e\xe8S@a*\x87\x9f\xe9\xc2S@\xa1}+8\xe4\xc6S@\xc9\x8b\x99RS\x0fT@{\xbe\xdb4\x85\xefS@\xb3N\x14\x83\xcelS@\xb5\xf5\x04\x94\x0e\xc3S@b\x9b\xe3G\xdc\xf1S@\xf3\xdc?g\x81\xc2S@rj\xed\xd4;4T@\xb0\xcb\x1el\xa6\xc2S@\xba\x9cR\xf5\x07\x05T@#:P$\xeb\xe6S@\x17\x93\xacP3\xfdS@\t\\]\xd4@LS@\xf4d\xc3\x88\xa5\xc5S@o\xd0\x07j\xd7\xc5S@\xf2\x14\xb6t\'\x00T@\xf3\xd7\xee\xf0\xcdmS@\x9f\xcaER^\x07T@*\x9a0\xc3I\xc2S@\x0c\n]\x08\xc4\xfbS@Eb\x1e2\x89\xf4S@\xb6\xef\xe0\x01U\xfcS@\xa65\x1d\xef\x1dmS@Z\xbd\xc4\x94\xbenS@\x1f\x1fL?\xee\xe6S@+\xaaqC\xe7\x16T@\x08\xb3 \x86B\xc0S@U0K.\x18\x10T@\x83<\xea\xd7\xe6\xe8S@\xd0\xa2<\xcfJ\x10T@\xae\xe1\x8cW\xe7\x02T@\xb9O\xaa\x8f(\xe6S@H\xe5Q\xb2\xe2\xc1S@\xff+\x19y\xa7\x18T@v\xfd`\xe8\xe98T@\xac\x10\xf9.\x92\xf6S@6\xc46\x15:\xc1S@f\xc93\x8c9\x13T@ \xe9+\x03\x81\x10T@:g_\x10\x945T@6ab\xd8g1T@o6g\xb2\x881T@\x10\xbbU8\xbb\xfcS@\x1d!\xbf\x1f\x1b\x07T@\x03\x0c\xed\xc7_\x08T@5\x96\x97\xbb\xb8\xc0S@\x85\x93\xe9\xa829T@\x89\x1b\x02\xcf`\xb6S@\x03\xb4p\xb8\x01\x0cT@\xc1\x1f\xb6\xe8N3T@\r\xe3\xee\xfa\xdf?T@\x8fG\xe77\x92\x19T@\xf51\x1dtg\x19T@\nCT\xa0\xf0\nT@\x9ad\xcaiu\tT@\xb0\xf7\xf3\xc8e\x08T@\xca\xbe\x1b0\xad\x07T@W\x08\x91\xa4\x02\xb9S@\xb3\x94Mr\x81\xb5S@l\x1b\xbe5\xa8\xfdS@\x9f\x87\xafO\x03\xe7S@\xc9\xd2\x0c\xe4|-T@\x89\xd6\x08\x9c\xac\xc5S@8\x06@=4\x03T@+_\x82\x04\xa9rS@\x1e>\x83\x0e\x952T@!\x0f6\x87\x85\x0bT@\xd0\xcaS\x86\x01\xb4S@d8\xab\xc2\x992T@\x02\x10\x8d\xf3h\x1aT@Y\xd2\x18$\x86\tT@\\\xf3^8z-T@\xcaN"\x86!\xb3S@\x84\xc2x\xab\xbd\x0bT@\x1dG\\2h\x0bT@\x81)\xc2[\x97`S@~\xb6\xf4\xf2\xad`S@\x97\x9a\x0b\xde\xa2\tT@\x10k\xde\xc4\xb2rS@h\xf1\x1b\x999\x08T@\x84]3\xc7p-T@I\xda\x10\x13HsS@#\xefah\n\xb8S@&\xa5\x0c\xd0\xa4\tT@\x87\x03\xcc\'s\tT@\x91\xbe5\xb7\xcb1T@B\x00PE\x9e\x05T@\x91c\xc2\xf7\xbb\x01T@\xc4\xcf"\xd4z>T@\xb6$\x1d\xbf\xb9rS@\x82\xf89]\xd4\xb4S@\xc0\xf5kF\x8c+T@4\xe3\x146*\xf3S@\x90\xfbJ\xa4\x03\xb1S@#\xd1\x9e\xe4N+T@\xe5+SH\xf51T@\xff\x9d[gf\xafS@\x9f;L\xe5\xd6rS@\xd8\x9b\xc2\xd292T@\xf1M\n\x13$\xfcS@\x95\x96\x81\xf06\nT@\xfcfqS\xff\x08T@T\xec\x86\xe9\x83\xb7S@(\xcf\x7f\xed\x8f9T@\xeaIfz \xe7S@\x80\xbe\xaa\x19\xad\xafS@>\xeb\x19\xa9\xc7\xafS@\xab 5\xc1o\x06T@0\xbcI\xday{S@-\xb6\xe4B\x1b\xafS@\x91X1\x92=\xb5S@w%\x7f\x1a\xdc\x1cT@\xd8\x84\xec\x93=\xf7S@\x8f\x04\xa5\x97#zS@\xa2;\xdfd\xac\nT@\x84\'\x06\xf0\xa8\xb5S@p\x19\x07\x1f}\x07T@\xfb\x93=\xc7t\xb5S@\x94\xea\xdd\x18P\x1fT@\'\xfa\xb2\x9e\xd9\xb3S@\xc8\xf3\x02\xa1X\xb6S@\xca\xaf|G\xcc\x06T@\x1d\x8d\x9d\xb9\x16\x0cT@\x9cp\xed\xc9H\xb5S@%\xe5\x19/\r\xacS@\xe7\xab\x88\x85\xbbtS@\xa9\xc5z\xbe\xf0~S@b+\xeb\x10\x0b\xf7S@\xd0;\x0b\x9d*\xb4S@+\xa7\xab\x0b2vS@K\n\xf9\x1fbuS@ \xd4\x00\x19\xb3*T@\xa71r\xdf[\xb2S@\xc6\xb7}\xcf\x01\xb5S@\xfe \xfcR\xbe\'T@(st\x1d\xf2\nT@J\xa9\xd2\xe0z\xb5S@!\xf3\x98\xfc\xe3\xb3S@\xb1\x8d\xcd\xf6\xb3\x1bT@\xc0\x07(\xca\x88\x1bT@\x9e\x8d_\x80\xa2\xb4S@\xa1 |\xe85\x82S@\x9b\xe8\x8d7\xc2\nT@\x86\xd8\x8e\xcb\xce?T@>\xf3y\xffE\xb1S@\xb2\x89\x82\xba\x99\x82S@\x88B(\x8b\xb1wS@\xdcc\xd7w7\xb1S@\xc3~\x94$;=T@2FJhx*T@M\xb8\x00)\x0f\xb1S@\xf8\x15\x18\x0c\xa1wS@\xf4\xad\xef\x05<\x1cT@]\xeaD\xa4\x19=T@\x9a\x12\xe1\xf3\xf4\x0cT@~1h\xe8u\x0bT@H\x0e\xdc\xddn\xb1S@\x7f\x8a\x03\x8c\xde\x0cT@\'\xc4\xd2\xc1\xee\nT@\xe2\x94\xea\xbe@\x12T@\xf1\xa7\x08\xe6D\xb2S@\x83\xdf\x16\xc2x\x83S@Y\x8cF\x9a5\xb2S@\xbf\x10\x03l\xb5\xb1S@\x1e\x90\x0bD\xc2\xafS@\xd5\xed\xee,\xa6\xb1S@\xf0\x8eV\xc3\x98\xb4S@\xd2\xc5\xc7\xe3h\x1cT@\x9c\x98\xa9\xe2{\xb2S@\xe9\xcfF7\xcc0T@x\xc1\xe54U]S@\xe3\xe4\xaaI\xe6xS@\x96\xfc`\xddRwS@T\x8c\xc4!\xea\xb2S@\xcb\xe9#\x12\xc0(T@\xeb\x14\xf3\xb8\x96\xf6S@8\xd2\\\xc5\xa3\xafS@\x1e\xd8\xdc\x1c=\xb0S@pz\x03*y;T@\xb6:\xc7\x87N\xb2S@z\xdcL&i>T@\xa4fv%X\rT@\x9bT\x17\x91\xd1\nT@M\x1e\xe0\x0e;nS@\x03\x14\x83\xeb\xc6\xafS@XW\xa3\x8d\xfb\xa7S@\x94\xbd\xd2\x14\x06\xafS@J\xd1\x08\xcc\xc5\xafS@\x87\xbfc\xb4+\xb0S@$\xe5\xdc\xd1w\xb3S@\xbe\xfe\x1b\xc5I\xb2S@\xdf\xd2$\xc4H\nT@\xe32\xa6\xb3\x00\xb1S@tQ\x1b\xcd\xfc\xb1S@H\xf7,\xdc\xa2\x9eS@j\xbbs\xdc\xdf\xfcS@\xc9P8DB\x1dT@;"\x0b\x93Z\xaeS@\xefhI\xa0\xac\xb1S@\xb2\x9e\x89,Z\xe9S@C\xf3\x16\xe1\xa3\nT@\xfa\x86\xc5\xae\x8a\nT@\x0fE\xc9\x97\x04\x0cT@\xff>\x82\xa7\xe7\xe7S@\xf8h\x14\xe9\t,T@\xbb\x18r4\x850T@\xe6l\xa48_\xadS@\xb4\xa9gm\xfc\xb0S@\xc2)0\xd8nzS@fS\xfb\xf3\xc6\xb0S@L\x140\x10\xf9\xb0S@\xf8p\t\x02:\x0cT@\xd2n\\\xd6\xff/T@}\xc7G\x87\xaa\xb0S@)>H!\x8f{S@\xb8\xba\x0fed+T@8\xef\x973j\xb0S@\xdc\xd0.\xeb\xe4\xadS@~\x97i7\xa3\xaeS@\xa4\xa0\x0e\xab<\x1eT@\xdc8w\xdbk\xfcS@\x0e9\x04\xa2x\x19T@\xed#IV\xe4+T@Q\xdb\xbe\x1d\x130T@\xc6\xdbT/-\xaeS@\xa8KZx\xc0{S@\x83\xb1\x1d\xd5\xe7\x83S@g9\xb1\xa5V0T@\xd2h\x06(p\x13T@TDY\xa8\xf8\xacS@\x8fv\x8a\x02\xaf\xafS@&\xf4\xb6&\xb5\xb0S@]\x9b\x0c\xb4\r\xfcS@\xd0\xd5\x9d\xf5\x06\x84S@\xdf1WP`+T@T\xb6z\xde5|S@\xfd\xb2\x82\x1e\xa1zS@\x99s\x12\x16\xd4!T@O\xdeR04\x0cT@\x90b\x9b\xd8\x92|S@<j\xc8\x11s!T@|\xae\x0e\x94\xf0\x14T@Z1mK\x0b\xe9S@\xce\x84\x82\xf0\x9e\x0bT@u\xaa2\xe2\xd9AT@\xaf\xa6=+*\xfcS@\xa1xfX1\xacS@r\xacS\xb7\xc3\x19T@\':\xd1\xa1\xee(T@\x8e\x1e\xd8_p/T@L\xb8\xd5\xb2\xcc\x10T@n\x8a\xf7a\x889T@\xfbs\xd8X\xf7qS@1\'\x05^\xe1\xabS@\xe2\x1a\x94a\xf5(T@\xe3n\xb5\xd1\xa6\xf1S@\xcf<\xed \x90\xabS@G\xca\xach[\x9fS@\xdaO\xc0eD!T@\xf9A(B\xce\xabS@\xb6\xdc\x9b\x9d\x9b\x1eT@!\xe4x\xdf&\xacS@\xb2\x87q1\xfc{S@"u\x1f\xa9\x8b\x83S@\xd7\r\xd7N=#T@^,\x0b\xf2\x9e\tT@\x98\x97\xfd\xe8\x9a\x15T@e\xc4\x02\xc1\xd2\x14T@\xdf\xba\x0b\\|\x0cT@:\x00cn\x9d\xacS@{\x7f\x89\x889\x7fS@\xe5\xa3P\x14\xfb\nT@Z+\xf6\x86k\x14T@x%\xff\xc4\xe8\x13T@#\xc0\x05\xba_\rT@\xd3Q\xa9\x7f:\xaaS@\xf1\x1a\x8b:\x94\xf7S@\xc93\x0c\xe2\x96!T@\xf6w\x15jP\x88S@\x01\xc6\xd2\xcd\xa3\xadS@\x1e\xbd2*\t\x1fT@9\x1c\xfe\x03\x84(T@\xe2.\x1b\xeb\xa1\xabS@\xbb=\xc2\x9c\xa6\xf1S@x\x08;\x8fo\rT@\x8a\x02\xd77n\xadS@\x19\x85\xf7\x0f\xc1\xa0S@|\xbb\x0f":\x1fT@\x93qWO\xad\x0fT@K\xf6^O\x13"T@{\xa9;\xdb\xf3!T@\xed\xd2\x1a\xd2R\xf6S@\xfe\xa9\x83\x8d\x86\x7fS@\xc4,O\xbdK\x14T@\x01\xe3T\x9c!\xadS@dV\x99\xd5 xS@\x1e/\x00\xe0\xb2"T@d\xae\x9d\xa1"\x10T@\xe1\xda\x0e(\xac\xacS@"\x9a\x0b\xcdH\nT@/\xa6\x93\xbf\x86\x1aT@Fj\xdd@8^S@\x81\xf4\xbe\x96\xd6\xacS@\x0b\xd1\x8e\xe0\xd8]S@\xb4\tv&\xad\xacS@\xccpJ\x9d\x8e$T@\xca\xae\x9b\x17z$T@\xedp0*\xd1"T@\x03X4c\x03\x12T@L\xda\x9c6b%T@+\xabuYj;T@\xb0"UH\x06\x0eT@\xfb\x9bZ\x838\xfbS@\xb7\xeb\xf0i]6T@\x92\xa1\x05\xacB\xa7S@\xb7\x949\xc32$T@_\xce\xab%\x17;T@\x887\x80\xa1\xb7\xa9S@t/\x0f\xc8o=T@&8b\xa3\x96]S@MQ2h\xeb\x19T@A<-\x89\x86>T@\xf96\xcf\x88\x88\x0eT@\xec5\xfc\xeb\xbd\xa5S@\x00F\xacm\x1e.T@f\xdb\x83\x9b\xfa.T@\x98\x16\xd4#\xec\xf0S@\r~\xa8\x99t\xa6S@\x8f\xa0\x85\xb1\xbd\x16T@i\x8e\xe7\xca\x17\x16T@\xe9\xb0>\x1a\xd6\xa2S@}\x86\'\x89".T@8\x02\x18\x941\tT@\x18^\x92\xc1\x98\xaaS@\x19\r[m\x19$T@\xe3\x9c\xfd,\x8c9T@\xed\xb8\xd6\xbf\\\xf6S@\x19\xf1\x01\x14m\nT@1\xea\x19\xfb\x1a\x16T@|\xc3\x12\xa6\xa3\x87S@\xd1^?\x95\xd6\xfaS@&\x83\xebmS\\S@p\xef\xcb\x11\x949T@\x97\x86\x14\x93\xe2\x15T@\xd6a6\xfa1\x0fT@\x0c\x0f\xf4\x02\xcc-T@\xf9\x81H\x19 .T@Y\xdd\xdc}\xbc\xa4S@<\x16\xb7\x88..T@wy\xe2\xbe\xc4\tT@SRn\xffo+T@$\xff\x9a%\xda&T@\xcd\x1aW\xd0U-T@\xe4I3\xaa\xf6\xadS@\x17oEu\xe1$T@\xafCG\x95\x1f\x19T@Q\x9c[5{&T@\x0b\x94\x9a\x19\x9d&T@\x02&\xb2\xa9h\x00T@F&(Gk\x02T@\xaf\x90\xf8\x01\x16\x0bT@H\xc1\xa5\xb7\x8b\xadS@}\xb8J\xba\xa3\x8bS@PC\xef#\xdd%T@!.\xa2\xccd\xa4S@\xb2\xa1"l\xfb-T@`\x90/l\xab\xadS@\xd9\xb3;J\xf9\x8bS@\x98o[N\xe8\x17T@\xb0d\xd3\xbc\xf1\x19T@\xefg\x1b\xa6\xd7\x99S@?dIs/\x8cS@}\xdd\xf3\xe8"&T@\xbas\xc9\x81B\x81S@vXsf\x10\x81S@y\xac\xb8\xbdf:T@xm\xc8z\x14\xa4S@\x04\xff\xf9\xf5Q\xfaS@\xd2\x8d!\x11\xc3\xa4S@L\xfe\xeeH\xcf\x98S@\xd6+\xceGS\x83S@\xa6\xea\x84\xc1v\xa4S@\x03\x91\\C\xcb!T@\xa2X\xf8\x10\x95!T@\xd5\t\rJ7\x8dS@\xd7.\x03\x9c\x1d\x18T@.\x1c\xfb\xc7\xaa\x89S@\x01\x16\x83\x8f\x8f$T@\x87 \xf5\x9d0\x98S@7\x89\xd8,\x84\xf1S@h\xcd\x07\xe8\x13\xa3S@\x1e9w\xe3|\x8dS@=$\x05\x87\xc9\xa6S@\xa0\x00\x90\xf4\x11\xa7S@\xceRi\xffw]S@\xcc\x1aUZ\xa8\x11T@\xcc\xf9R\xe0\xde\xa6S@\xc5\xcf\xe4\xfd,\x83S@\xe5&\x1b\x96\x07\x83S@gf\x97\xc20$T@"\x05(b\xa7\x8dS@j\xf1&\x1f\xfc\xa0S@\xa9\x96r\x8bs%T@kd\x8c\x1dT"T@Z(/\xb9\x03\xfaS@J\x1ch\x97Y\x83S@g6\xc6\x8cl\xfeS@\xd1\xd0\x1e\x94\xd1$T@7\x81\xa8\xb4\x14,T@\x8f\x8f\xa4\xd9I\x8eS@\xdb\xcc\x1f\xd4\x8b\xa1S@O\x87\x18)\x96\x08T@\x15E\xf3A\xa4\xfeS@k\xaao\xea]\x9eS@0\x9f\x8e\x81\xdf\xa3S@\xc8\xbd]\x16\x1a\x87S@\x05y\xd87\xa6"T@e{\x81\x85\xe1%T@\x975\xa6\x17\xe2"T@\xb8]\x1b\xf4\xdf T@\xf9\xbe\xaeO\xbf\xa3S@\x06H&\xd0D T@\x8bM?\x9c\x97\x12T@\xe6:J)\xb1\x9fS@\x7f\xe7\xa8\x96i\xa4S@5\x10\x92]\xe4\x9cS@\xe0\xe4\xdd\xa4(\x19T@\x01?6PT\x9fS@\xb9"B\xf1\x8b\xa2S@\xab l1\xd7\'T@\xc7\x02\x7fTR\x9fS@\xca\x80\x1b\x94\xd9\xa3S@\xe1\x8c,\xa5\xf0\x86S@\xb2\xba\xba1\x7f(T@\xcc)HM\xd7\xa6S@;\x86\x14w>\x16T@\x0c\x88\xae\xc6\x82\x18T@\x9e38\x8a1\'T@\xd5\xe7kE\x10\x9fS@\xf6\x0b\xec\xdb\xde\x12T@\x8e\x7fy4\x86\x89S@~\xc1\xef\xfd\x8d\xeeS@\x8b\xaf\xe4\x9d\xcc\x01T@\xdc\x1b\xebv\xe0\x9aS@\xe9\xdd\x1f\xd1\x1d\xa1S@R\xf3\xa5Sl-T@\xed\x8aU\xaa\xf89T@\xd9\xe6pR\xf6\'T@\x91\xfc\x07p\xd2&T@\x8d\xee\tL5\x1fT@\xcbgh\xcebwS@}\xc3\xf8|\xac%T@#ro|\xe4\x99S@\xb1o\x1f\x1f<\x9aS@\xf1\xc0\xab\x94\x93\x9aS@\x95\xcf=f1\x9eS@\x05\xf0s\x1f_xS@\x8baf\x1e\xf7,T@\xb9\xdd\x8d\x12\x13\x9aS@\x95>>\x0e\x98\x13T@\xeb\xf0\xf8|h\x17T@\x96\xadO\x05\x18\x18T@\xdf7;\x1b\xc8$T@\xf3k\x88\x1d\x1a\x9aS@\xe2I\x97\xfc\xf9\x9aS@\x9e\x1a\x03\x02\xee%T@\x83R\x876\xc6\x9fS@\xc3+=E\xbd\x99S@\xbd\x93\'@\xdb\x9fS@\x9c\xa79\x1f\x19\x99S@@}\x8e&|\xf2S@\xaeZ\xbe\x04\xf6\x9cS@\xfc\x1dH\xa8B"T@^S\x17\xfb\xfb\x0eT@\x89\xc6\x93\x0b\xbe\x98S@K\xcb8mh\x88S@\xd1L\xa2|G\x99S@\x8dA\x0b\t\x1b\x9aS@\xcdm+u\x8a\xecS@\xc7>\xa2\x1b\xad\x87S@\x02\xd9"\x1a\x99\x9cS@?\xa0\x08a\xaa\x88S@C\xad\xba\x8e\x0f&T@\xb5V\xec\xe3\xb7$T@\xa7\xb1&\xd6\x06\x88S@b\xe3\xddo\xec\xa2S@`\xdc\xe0\xf4R\x98S@"\xdf)\xa8\xc2*T@z\x10\xbb\x8e\x8d(T@\xb1\xe5\xd7\x84\xaa\xa2S@\x17+\xd8\xe0\xe2\x88S@w\xc4}#n"T@\xae\x1bM/\n\x02T@o\x9b\xee\xc4\xfe9T@\x9aa\x04m\x81\x16T@\xa2\x19\xc2\x8dFzS@q\xc1\xa0\x9a\xd2(T@PMb\xa8j(T@\xad\xa5U-\xb3\x9bS@w\x12n\x00\x8d\xecS@\x1a\x90r\x92;$T@\xee~\x13\xcb\x90\x8cS@-"C\x18x\x8cS@\xf9\xff-v>(T@\xa2\xcb\x0b\x1c\x9d\x88S@\xcePt\xcb\xa2zS@7TS|\x91\x1fT@W\x1f\x7f\xeaE\x88S@e\xa5Zc.\x87S@\xaa\xde\xf7\xb7BzS@\x85\x8e\x1c(\xb9\x88S@\x8eS\xd8F6\x9bS@\xf4\xfd&\xd0\xe4zS@\xc0M\xbd\x88\x01BT@x1j \xd6"T@\x94J\x10G\x1e$T@\xbe\x98ioN(T@c\xdc"G\x06\x9fS@\xb2,h\xd5\xef\x88S@\xe4bU\x15\xbf\x87S@\x15\x17y\xc2\xe4$T@\x8f\xbe\xd0\xcfI\x14T@p\xe6m\x15\x93$T@\xdb\xbd\x01\xe27\x9aS@\x1a\x14\xd1X\x92\x8bS@b[Q\x97o\x9cS@av7\x89}\x14T@\x0e\xe3\xb5\xdaS\x13T@\xeeX\x89\x0b\xfa"T@\x1e\x8b\xc3R\xc2\x9aS@brk\x84\xea$T@;\xe4X&3\x8dS@\x16\xdb\xbaP\x97\xf4S@\x8dJQu\x9e\x13T@\xa2\xd2\x8fil\x84S@$MP\xfb\xea}S@\x00\x11\x1f|i\x93S@6\xe7/w5\x9cS@\x91F\x05\xe8\xe7\x02T@m\xd6\x162\xad\x0bT@\xf1wV\xc8\x02\x97S@=I\xb3\xbdj\xeeS@x\x0e\xe5\x03)\x93S@\xbf\xd1\x978\xb3\x93S@^>\xf2 ~\x99S@\xc8\x94\xf7\xaa\xba\xedS@\rI\x9fD\xec\xecS@\xf9\xc8\x12\x8b~:T@1gYNR\x8cS@i\x9b\x81\x11\x9d)T@\xc5\xbex\xa2\xf3\x98S@__\xbf\xa9\x9c\x99S@\xfa\x07s\xc6\xc4\x8cS@\x83B\x18\x90\xbe~S@\x7fJM\t5\x15T@:\x9cH\xb0)\x7fS@.\x17,\x8e]\x99S@\x15\x89\x14\x15\xb7;T@\x03V\xd3\xe6\xf5\x8dS@\xb3e\xe5\xc5\x80\x0cT@f\x93|6\xa6\x91S@O\x00p\xf1\x0b\x7fS@}\x84\x13\xcb|\x8fS@\xb66\xees\x04*T@\x18\xba\x92\x97\xdc\x15T@\xd4=\x10\x9f\x91\x15T@\x81B\x9fP}\x91S@\xcf\rO|n\x9bS@D\x12\x9e\x1a\x12\x99S@\x0c\n\xbe\x19\xbe)T@\x1a\x9e\x02f )T@\x05\xdf~0U\xedS@\x89:nC\x8e\x99S@\x9e\xe9\'\xeb\x11\x8eS@\x8dICd\x86*T@\xf4\xefl\x122\x15T@\xce\xad:\xd9l\x16T@ \xf6\xc3g\x15\x16T@\x9a\xfc\xe7c\x120T@\xb5(\x97\xe3b\'T@i\xeb\xe1\x9aU\x16T@yB\x08\xd0Z\x15T@4s\xfd_\xac\xb2S@O]rC\xa0\xafS@\xca\xb3\x03\xce\xa2\xfeS@r\xb9\x91\xb8\x0b\x13T@\xbf\x82v?\x0f\x07T@\x1c\x0c"\x98c\xb3S@>q\x8d\xc0\xe5\x15T@\xed\x02.dM\xeaS@i\xde\xdf\xcc:\xf1S@\x12\xf4\xd48\xe2\x12T@\xf7\xf3\x017\xb3\x10T@\xb2<\xe8N\xdf~S@\xe0)\x98:\x02xS@\xbfi\x00\x88n\x1cT@\xc6#\x85EC4T@\xa49\xcd\x07W\x99S@\xdd\\_$b\x16T@\x9dP\xea?\x8dHS@N\xeb\xd2A\xc1\x00T@?y\x97\x81\xc2\x11T@G\xb76\xde\x04\'T@\xb3y\x8bJl\xf9S@^\x10\xdf\xc8&yS@;\xa1)\xd4\xb0\x82S@;\x80\xf9]\xf4\tT@\xb50B\x84\x10\xf5S@\x8d?\x8d\xc7\x8e!T@e\x86\x94\xf8>\x04T@\x0b\xad\x93M<\xe5S@\x8a>\x8f\xb3\xc3wS@\xc3\x8a\xff\xc58\xb0S@\xd8>\xee\xf37\xfdS@\xdem\xfb\x0ec\x9dS@`}\xe5^\x7f\x86S@HX\x0e\xf2 \x93S@R\xbf\xf5\xa6\x939T@\xb1\xc9\xbb\xc3\x11*T@1R\xfd\x99\n\x9aS@\x1b\x14\xb4\x0f\x99\x88S@9!:D\x8c\xf1S@h<\x83f\xa8*T@r\x94\x82\xf4\xe6\x01T@K#~\x91\xe8\xf6S@\x1d\xfdw\xb4\x95\x04T@\xd7\x19\xaf\xf22\xffS@` \x11\x01f\xc7S@B\'\x83y\x9d\x05T@R\\P)\t\xc2S@\xd6#A\x18"\nT@\xc4\xb9I\xad\xc9\x1dT@\xde\\\xcb\t\xb4gS@\xdf-*R,\xf8S@m!\xf6\x94\xbc\tT@Y\xa6\xcb\xc4v\x01T@H!\xc1kn\x1cT@\nfh \x1d\x06T@_\x04\nG\xd3\xa4S@Sm.\xfd\x10\x9eS@\x1a\xc3Tc\xd5\x9aS@wg\xab\x1eo\x9fS@kKc\x02v\x9eS@!E\x8a\xaa\xdd\xc4S@\xad\x92NEe\x9cS@\xb3%\xe2\x1f\xbfAT@|\x9ai~\xba\x9bS@\xb0\xb9\t?\xf8\x97S@?\x946w\x04{S@&*\x98\xcc|\x9aS@"\x9e\x9b\xe1\x82\xa0S@\xe5\x9f\xc3\x1b\xac\xa2S@\xd8cZ\xeaX\x9cS@k\xd2>Y\x1e\x9cS@\x96\xa7\x9f\xff\x91\x9dS@,\x8d\xf0\xaf<\xa3S@\xc6\'\r\xd7\xf6\x84S@\xdd 0\xa3o\rT@-\x8d S\xff\x9cS@\x06$F\xff\xd2\x99S@9\xc7\xab@D\x99S@\x8a\xed\xc1\xa1"\x10T@]\xd3\xd7\xa0U\x9aS@\x86\x82or\xe5\x9fS@a\xb1\xd1\xa0\xc2\x99S@\xcdv\x0c\xb1\xa4\x99S@\x1b\xfd\x86;1=T@`\xfd\x05\xf9\n\x0bT@\xad\xa4w-\x8c\xe2S@f=\xf9\x91\xbc@T@\x90\x90\x1dWx-T@N\xbe\xff\xed\xd1\x9aS@\x06cVQ\xdc\xc7S@\xbc\xbf<\xbb\xf3\x9cS@1\xcco^\xc3\xc2S@pv\xba4\xd0\x92S@v\x06\x80}\xa8\x9cS@{b\xf5\xaf\xfe2T@z\x16t\x8e)\x9aS@\xa5g\xfb\rG\xe2S@\x9a\xa4E\x81\xa5US@s"j7:\x9eS@Z\xf7\xcd\x90\xd0\x9aS@\xff[0\xf5\xc5\x9aS@\x9cnD\x14\xd1\x9bS@\xbb\xdb\xaf\x81\x866T@[K^\xcb\x8f\xc6S@\x9aNt\x0b\x9c\x99S@\xa0\x1e\xc8\xb27\xa6S@\xcb\x86?\xa6nAT@\xb9{\x98!\xcf\x99S@\x04\xb9\xfc\xa5\xf9\x9dS@\xe0\x0en\x08"\xe3S@\x19\xe0\xea\x0e:=T@+\xbd?-\xfb>T@:\x99z{\x0c@T@\xfc;\xaf\xe2f@T@\x1eE\x1b\xe0\xb0\xa1S@\x14?\x93\tEwS@?C0\xe5\xb9wS@\x91i\xe5\x8f\x19\x19T@\r[\x8e\xcd&\xe9S@\xbc\xdd`qE\xe5S@\x99h<\x1b$:T@\xc2dxw\xe3:T@%~TI}\x92S@Q\xabtX\xf1<T@\xdd\xa9\xa1\xe8i?T@\x854\x85\xbd\xf9@T@\x86\xf1\xff\x9f\xf9\xa6S@\xb6\xdeM{^yS@{\xd8 k&\x1fT@\xaf7\xc8\xdb\xe2\x9dS@[\x90\xda\xb7\xe0\xa2S@A\xb1h%{\x9fS@\xea@\xc9\xfek\xa4S@\xdc/n\xc8\x15\x9dS@\xb4\xcan\x86\xf7\x9cS@N)\xc48\\?T@\xed\xf3\x05#\x82\x9fS@\x89\xb1\xa5Y\x8e\xc8S@\x89u\xc2\x06\xe0\xa3S@\xa2\tB\x0c\xfc\xe4S@\xc0\xf5kF\x8c+T@\xf18k\xe2\xf8\x9eS@e0\xc5\x90\x0b2T@Q\xb4\xb4\xcd\xa5\xa1S@\x06\x06B<\x1f\xa2S@\x82\xab%\x04~\xe2S@\tB\xbcu\x8b>T@\xf6o\xe3z4?T@#\\824vS@\xbd\xc8\x83\x17\xfe\xa6S@\x9d\xd2\xf0\x83\xb9\xe9S@{\x88`\x8f\xdb\xd8S@q\xc4^5\xed#T@zvt\xef\xf6\x01T@S\x06\x11\x10,\xa4S@\x12\xf6`\xf5\xa4\x98S@\xcd\xa8}C*\xc9S@\xaf\x1c\xc3\xa5i\xc6S@\xffjDn\xe4\x98S@7v\xd3\x9eb\xa2S@\xe1~\xbb|\x8a\x98S@\xe2\x95\xf7\x94\x0f,T@\xfdt{\x803\xd8S@-\xe8\x1d\x12\xd5\x0eT@\xba\xcft\xdf9vS@\x8f\xea\xd4\xf6\xc2\xe3S@A\xd54\x15\xf9;T@\x91\x14\x9d\xaa\xf89T@\xee\x82R{63T@\x17\xbaF\x8c\xc2\xe2S@\x83\xe8\xff\xbdf$T@\xbe1\xe0\xd3\x86\x99S@\xcc\xe2-J\xdf6T@\xec\xee\x1czb>T@\xfa\xff\xcfOe\xa2S@C\x96\xa9\xc4\'\x99S@\xbb\xbfoTk\xaeS@:1\r\xa9a;T@\x87\xfdc\x13"\xccS@\x81\xdc\xb1\xce \x7fS@k\xdbu\xe1\x91\x99S@\xde$\xc1\xa2$\xe2S@Q8l`\x95\x87S@n\r\xa1\xe5\xeb\xe2S@\xa9\xc0\n\xd1\xdb0T@}\x07\x8f\x0fx\xceS@t\xce\x9bq\x8b\xaaS@\x92\x86u\x14\xa0\xaaS@\x93\xfd%\xdfS\x7fS@\x9d\xaeb\x98\x0e\xb3S@\xde2\xc3X0\x1fT@\xfaBp\x03\xf8\xc8S@\xa7\xc7\xc0i\x0c\xe2S@P\n`\xc4w\xa6S@\x82\x1a\x04N\xd3~S@\x1b\x1c\x12\xaf\x06\x16T@\x1f\xcaeOG\xe1S@\xbb\xc6&Q\xb7\xa8S@\xc3\x944\xb5\xcb\xb0S@#-\n\xde\xb8\xa5S@\x9e\xba\xca1\xca\xa9S@\x19{\xad\x80s\xa9S@\x7fm\x8c\x1c\x7f\xceS@\xa9-`n\xfc\xc8S@\xe1\xd7v\x8c\x02-T@\xe8\xf0\x95\xf1=\xa7S@\x87\xe2t\xe3\xa8\xafS@\xecwFj\xb0\x8cS@\x1e\x95\xa9\xc6\xbc1T@\xe1]\x92\x14\x15;T@\xc8\x92g\x9do=T@\xa7hY-\x7f\x8dS@l\x9c\xc5\xffh\xafS@\xcf\xbd\x02\xca1\x0eT@\xf1\x11\x17g\xbb\xacS@c:\x80A\xba\x8bS@\'\xdc\xde\x88dzS@td\x1b\xbaR)T@\x16\xc5\xaf\xb1,:T@\x99\xc2\x81wJ\x14T@\xcb"r\x10O\x8bS@L\xcd\x84\xf9\x1a\xafS@\xa4<\x7f\x18\xb2{S@D\x07\xcb\xe7\x08\xabS@#\xacx\xd1A\xadS@\xaa\x1c\xa0\xdf\x84\xabS@9\xba;|5,T@\xce\x0c\x8c~\xfa\x88S@(\x84^\x1a\x15\x8dS@\xaf\x86\xb9\x11\x10\x8dS@^\xcaLSK\x87S@\x12\x0eN\x81\r\x8dS@\xb5\xc32;\x00{S@\xd2t\x9e2g\xdeS@\xa6n \xa7\xf29T@\xbf\xaa\xe9\xb4x\rT@CE;\xf62\xabS@\xc7\xc2\x06\xc5\x8b\xa9S@@Z\x9c?m\xa9S@K\n\x9ep\xaf\xabS@\x1c\xb0\x12\x89\'\xabS@\xc9\xf6\xa4\xc0|\xc6S@\xfe0d_\x89\x9cS@\xdc/\x959G\xaaS@\xc1\xd0\xec\xc1\x0e\xb5S@\xa7:*9T\x8cS@\xcc\x84\x02\ta\x13T@\xc4\xa3\xc5?J\xaaS@\x07\xa8\xbd1T\x9aS@c!\r\x1c\x9d\xacS@\xdc\x96\xb0\x18\x06\xacS@\x9b\xf6J\xde\x02\xb2S@\xc7\xc4\xfa\x8a\x88\x14T@\xe3\x0be\x85F\xb2S@\xe7\x96k\x9fJ\xadS@,6IQV\x9fS@\xfb\x04J9<\xacS@\xa4\x18\x87\x10\xe1\xabS@\xcb\x05\xf0\xb5~\tT@^3w\xb4\xc50T@\xc9\xbcN\xcc\xd9\x88S@\xe0\x1fB\xc7\x979T@\x84~\x06\x83\xad\x12T@>\x11\xf9ok\x87S@\x14\x90\xc8\xb7\xf3\x87S@\xf2q\xefEZ6T@\xa2\x0b\xd7\xd8\xa6\x88S@KA\xfe\xfc=\xafS@\xe4\xbeK\x0c\x02\x15T@\x129\x19\xa5\xa3%T@m(Y7\xab\xafS@B\x99\x9f\xd1\x0byS@\x1f\xc1\xc6\xfe\xbc\xb0S@\xfb\xd9\x96\x86\xe8\x87S@\xedk\xe4p\xcf\xafS@\xbbHRG\xcd\xadS@\x0e.\x9dU\x16\xadS@T\xbd\xe0RlxS@]rkO\xc6\xafS@\xbdW\xd2[\x99\xaeS@)\x18\xb1\xe0\xf1\xadS@\xb5\x16\n\xfd\x9c\xb0S@\x86D\x1a\xe2o\xb0S@\x01\xf4\x8dD>\xadS@\xfa\xc1*\xb3F\xb2S@\xf1\xda\xee\x1a9\xebS@\xc3\x92\x96\xb3|\xbdS@I"7\xbb\x8e\xadS@\xc7\xbb\xb0\xca\xd1\xaeS@\xa3IS\x00\x04\xb4S@\x1bi\x89%\xde\xbcS@\xde>\n[\xecjS@\xc3\xae\xde\xa4>wS@n\x1b\xc1\x8a\x81\xb1S@P\x18\x1b\xee(!T@K[\x02F\x82\xb0S@\xa7b\x9a\xaf\xc1\xb1S@\x8e\xe7\x17~\x19\xb0S@Q\xd5!&\xbb\xaeS@\x91\xfb3\x96\xee\'T@\x18[\xce}\xdf\xafS@\xaa\xe2\x1b\xd0\xf4\xb0S@\xf2\xa5F\x01\xd3\xafS@"\x17\xf4x\xf5\nT@d\xb9\x9a\xf4o\xb1S@\x85\x1fwbU\x81S@\xb3\x8aW-\xdf\x82S@\xb9+\xe4>"\xb0S@(-\x18\xa5e\xb1S@\xe2s\x16\xea\xdd\xb0S@\xfbHJ\x80\xe2\xb1S@\xcer"\xb7\x08\xb0S@\x03\xed{\x98@\xb1S@\xfc\x9c?^\x80\x89S@\x8f.\x81\xf1u\x1eT@s\x89\xa7i\xad\'T@\xcaJ)\x025\nT@\x8d\xc6\x00\x02\x91:T@:\x07%j.\x87S@\x86\xd5\xcf\xc3\n#T@q\x96Y\xd3#\x99S@\xe2\xef\x87\xcf_\x8fS@\xd4\xcb\xb0+\xad\xb4S@\xe8\xc2\xae\xb9\xd7\xb3S@\x8c\x07\x7f\xca\x12#T@\x17\x0c\x98\x19\xbd.T@\x85(\xdb\x07\\\xb2S@\xcf\x06w\xfdh\xecS@\x02{\xb0\xa0\xb0\x83S@\xa6\xf9\x915S\xb5S@R\xce\x83-V/T@%\xb8\x1c\xdf\x8b5T@\x0e\xf6\xf2\x82\xe9\x06T@\xfe\xc8\xa63\x84\xacS@SY\xb3|\xfa%T@\x14\x8f\xa78\r\xb6S@\xc0\xa59\xe8Z\xb6S@\xe3\xe7t\xd9\x80\x8eS@h]\xc3C\xae8T@kWr\x81\x0e;T@A\xca\x14\x83\xec\tT@\xdc\x11\xc9\xe2|\x8dS@\x9e\xdbPf\x92\x9dS@E\xf2\x9f\x17\x8d\xb3S@q)\xf1\xbbJ\x82S@f,h \xe1\xaeS@\xc4\x92\xcb\x18\xfb\x82S@}\x06\xea\xd6\x83\x86S@_|]X\x91\xb7S@I\xc0\x9c\x02\x042T@_"oqm\xafS@b\nw\xd54\x83S@]\xf4\xd3\x96\x9c\xb0S@t\x8c\xca\xdck\xafS@\xc5+&\xa3A\nT@\xf02!\xba`\x86S@\x0e\x04\xba\xe1\xaf\x8dS@#U\x12288T@\x84i\xb0GC(T@5\xaa\x9e\xb6H9T@(3\x8d\x80\x01\xb5S@\xe51\xa2-\xf4!T@\x90\xe6\xf1\xe7!&T@\x81\xf1\xff\x11\xa0`S@#1\xb9\x89\xa8\x81S@\x84\x8a\x0f\x11)\xb1S@A\x88\x98i\xb1\x89S@"\xeeB\xb5\xbd\x8cS@.\x93\x1fI\x14;T@$\xf4\xa2\xdf\xbe\rT@x\x88\x81\x98\xb7\xb2S@\x85\x89\xe77\x97\xb2S@d2\x8f\xa8T\x1fT@g\xe8\xb8\xd5\x9a7T@<\xc9\x19J\x8d\rT@\xb7\x96\x9a\xc9I\x8cS@\\\x17\x07\x9b\xc2\x8bS@\xbb\xe1\xdbM\x10\x83S@\x03M\xf3\xf6\x83!T@\xb8\xa2/\xdc""T@=v\x80\x18\x92\xa1S@\x96\x0f\xdf\xbf\r\x9fS@B\xc5\xab\x7f\xfc\xc5S@\xe9\xa9\x94\xc6\x1c8T@\xf5\xb8r\xa1\xd7%T@\xef\xd4\r(v%T@\xb0\xeet\xd2\xbe\x8bS@\xa9\n"L\xbe\xfaS@\xa1\xe6\x0b\\+7T@D\xccU\x99\x03\x16T@\x1a\x8bt\xe6\xef\x1cT@\x93/-\xd3P\x1fT@\xed\x1e!\xee21T@\x83r\x9f\xa4l8T@\xa61H\x96X\x0eT@Q\x9b\xbc\xe9\xe2)T@\xa0G\xff\x97W\x1fT@\xcb\xbc*\x93|\x16T@\xa0o>\x84\x1d\x88S@\x0e\xa7TV\x0c$T@|\xd2,\x0fGZS@,\xd0\xcb\xa2\x8e8T@\x88\x888\x11aaS@Z\x8f\xf0|\x96\xc1S@\x08G,\xeb\xb9\xadS@\x10\x1a\xbeQi1T@\x9c\xf5\x83\xa0\x1d7T@\x04\xe7\x10\xf2\xc8rS@\xdc;:\xd7\xea\xc1S@\x1b\xed\xd6\x0f\xa30T@c"\xeb\x91\x0c9T@0+\x99\xdbm\x0eT@\xb0\x17+C\xc3\x10T@-\x9dc\x91\xa1\x12T@8O\xccy\x1a1T@\x9a[8526T@\xb09\xec D\xc5S@\x87O\xec\x80\x9c\nT@0\x85\xd9\xf7\xb6\rT@\xbb["\x91\x11\x0eT@Rls44\xc2S@\x0c\x0b\xaa\xf6\xd3\xfcS@3\xc9\xb7{\x95\xc5S@p.\xf1s6\x10T@\xf3w\x17\xa4\xc3aS@\xc8\xa4\xbd\xe7_6T@\x84\xfc&%\xef6T@\xc1\x14\x9f\x9f\x0f\xc3S@tK|:\x9a\xc6S@\xb5@0\x0c\xe1\xb4S@3[d\x0eW`S@\x11[\x95\xc7[US@\xbc\xfe\xdb\x16\xe7\xc6S@\xd9\x8cH\xde\x83\xc1S@\xde\x17Qi=\xfdS@q\x7fc\xfc\xceLS@S\xbcO"\xb9"T@\x06T\x06OJ\nT@\xac\xd0\x14\x198\xc6S@g\x1a\xf5\x03\x9d\x1fT@\xe8l\xcc\xc83"T@bv<-&bS@,\xd1%?K\xc6S@<-\xbb7Z\xc5S@w\xad\xd5n\xa8\xadS@\xf9\xc6S8\xc9\xc9S@\x7f\xaf\xee\x17\x11\xc6S@\x94\xfd\x08\xd0\x9d`S@qT\x13\x8a!\x1fT@\x8d\xdf\\\xe9d\xc9S@B,@n$\x1cT@\xef\x98z\xf7\xc9\xb3S@P\xca\xeeF\xdc\x0bT@"K\xd3X\x80\xc6S@\xd9\xfa\x1f\xde\xa2\x1fT@\xf4"\xf6\xb2\xe1\x12T@y\xf8\xfcc\xb9\xc9S@\x19)\xe8\xa2O\xcaS@)c\xfe$\x95\xc6S@E\x81\xd5\xa4\xa8\x1fT@[A0^\xbb\xf6S@\x0c\xf4m\xe4w\xceS@\xb6\x1f\xf1\xbck\rT@\xa1E9\x8aWbS@\x8e\xebxa\xe8\xcaS@\xc4\x16\xac\xf3\x9b\xceS@\xb5\x0f\x85!T\xceS@\xa7w\xf2\xff06T@\x7fV\xeaz\x9e!T@\x9a\x93E\xd3\xf2\xcdS@\x02\xccF\xcf\x96\xccS@\xf2\xc5\xf6\xff\xe7\xc6S@\xa7V\nP:\xcbS@\x92\xf3f\xb2\xd1"T@\xfd\x10U\x06\xe2\xcfS@z8\xb1\x8a\xd5\xceS@\xe75\xf3R_7T@x7@\xaes_S@2\xc0\xde\x15\x08"T@$\xd7Y\tb\x14T@|o\x8auZ\xcaS@V\x91\xce\x87>!T@\xf2v\x83m]!T@\xc64\x19X\xe25T@\xef3C\xd3V#T@\x94\x8bgf\x03VS@\xb4\x8dD\x89H\xcfS@zPs#\xaf\rT@wF{{\xb4\xcbS@a\xbaM\xc5\x8baS@\x9e\xe6\x14#SxS@\xafgi9\x1c6T@A9\xbc8c~S@\xfdf\xad\x9ap\'T@\xcf^\xc3{\x8d\x04T@\x12\xb3~;F%T@\xa2\xfa_\xa3<!T@\xe0\x82h\x92\x16~S@\x18;:\x97T#T@n2\x99k\n\x14T@\x0c)\x8bK\xb6\xc9S@\xe5:\xa5\x96\x9b\xcaS@\\S$\xbe\xe4!T@G\xdaJ=j\xcfS@\xf0\x81\xea\xeb\x1c/T@\xe4l\x99\n\x027T@\x1d\xf6\xee\xe7R]S@\x7f\xbf%\x89%\xd0S@I\tw\x13\xa5"T@\xcbKl\xfa#\x13T@\xec!\xd6\x11\xf7\x12T@\xfa\xb3\xfe\xdc|RS@\xc3\xae\xd5\x98\\QS@\x96\xdc\xba\\\x83\x13T@\xcf\x86j\xc5\x82OS@\xc2F)\xfe63T@{\xe8\xb8?\xb8&T@\x81\x90M\x17\xfb\x13T@\xfeR\xaf\x1e\xc2\xd7S@\xc0R\'\x84\'RS@\x0f\xc1\x03\x0ex\xf3S@r\x92\xb7\x8f\xb2\x1dT@\xc5\x10\xbfuL#T@\xe15\x9aZ:\x0cT@\x9e\xca\x85<\x8f1T@R\xc7G\xffc5T@\xb4)\xdci\xaa\x0eT@\xf7\xee\xbb\x80o7T@\xe2M\x93\xa0E"T@\x08\xcf\xa4]E!T@;\x0e\n\xaf\xc3/T@\x964\xadi-\xd8S@\xb9\x8a\xa7wH\xccS@vi\xf6MJ\xccS@6\xe3\xc9\x9co\xd2S@VW\xf8B\xf4qS@E\xc6\xfe\xac\x10 T@\xe7\xffyE\xea\xd2S@\x82/\xe3\xa8\xf4&T@\xf2\xbf\x80\x90F\x15T@\x99Z\n\xf6\x8e\x83S@E*r\xad\x17dS@\xc7\xa8\x1f\xc1\xdbbS@i\x8er\xe8P\nT@\xf1\x80\xc8\xb2\x08]S@Wf\x07\xf4\x90\x13T@\x9eZd\xdc\xe0bS@\xde>"Ab\xc0S@}k\x15\xbd\x10#T@\xb9\xa2e\xce\xf2\x1cT@R\xdb\x8c\xfa\x1f\'T@_\x1f&\xf4\xc8~S@\xa8\'@_\x8e\rT@\x13\xbd\xe1ic\x1cT@\xe01\xcd\x05<\xbdS@\xdd\x8c\xc1\xd8I\x12T@\xb8<pe\x9a\xddS@\xb8<\xae\x9bsaS@\x08\xa6\xad.0\x9aS@,JK\xa9R\x1fT@\xe9\xde\x88_\x002T@O\xf7\xfb\xef\xf2\x0cT@\x89\xbap\xa7\x0b{S@\x0c\xf9\xf4\xdcKPS@\xf1\xf8c\xe8\x8c\xddS@\xf3\x80{\r\xb7\x83S@\x9fd\xb0\xec\xe4\xddS@"\t\xe4l\xca\x08T@\xae\xe8ww\xfc\xddS@\xc8Xm;Q\x0bT@\xc2\xc2>\x009eS@#\xdc~\x89\x8azS@)/d\x08\xaetS@&(\xef\xb1\x8c{S@*\xd7_\xf2\x10\x08T@;\xda4(\x02\x0bT@\x9b\xdf\xa6\xbe\xda\xd0S@\x07\xfe!\x00\x7fzS@\xea$J<\xe5\xdeS@\x00\x1aChg\xdeS@c\x86%6\xf1zS@\xd6\x0e\xda\x07\xa5\xe2S@9\xa1\x01\xb7\xb8\nT@\x1d\x91|s\xe6\xe1S@\xed\x1a\xf5\xc8\xbf\tT@-n\x1f"#\xe1S@{@]\x93\xc2\xe0S@\xa6\x9b\xd7\x9b\xe8\xe1S@:&\x04\x08i\xe2S@\xcc\x10\x02\x17\xe8\xe0S@\xffx\x8a\xe5\xaa\xd1S@z|M\xc2\xa9#T@\xdc\x9c\xcd<-\xe3S@\x96\n\xc3\xe9\xcd\xd7S@\x1d\xda\x92\xcc\x95\x82S@)\x9cjB\xe5XS@\x10G\xc4\xf4\xca\xe2S@\x0f~\xef\x17?fS@\x12t\xcf\xb31.T@:/\xb7\x9eN\xd8S@\xad\x81\xeb\xad\x881T@\xa8\x81\x1axA"T@\xc4x|M\x88\xe2S@\xf0\xfa^\x19\xa6\\S@s\xeaEu\xf0"T@\x85\xbe\xdc\xb1\xbf\nT@\x9b\x0bo)\x97\xe3S@J*RA\xf3\x13T@%y\xe6\x10E\xe3S@}\xe8\xc9{\xc4\x90S@\xfe\xa7\x00$\x85\xd8S@\x07\xc8iY*\xe4S@iEV\xf9Z\xd8S@\x02\x19\xa0\xe8N3T@\xc4`~}\xedfS@"\x04\xf2\x89\x94\xe4S@\x07f|\xca\xc9\xccS@9\xdf\xa0\xdd\x15\x07T@\xc4\x83\x99\x19}\rT@H\xac\xba/\x18\xdaS@\xdb\x8d>\x84\x92"T@S\x9c\x01\xec\x97\xd3S@\x90\xfb\x08\xb5\x1c\xb0S@Pn\'\xde \xe4S@\'B\x1dR\xe3\xe2S@\xc2&\xb4\x87\x1a&T@\xd7L\xd34f\xd9S@\xe8\x1fz\x85\x16\tT@2\x9d_\x87\xb1$T@t \x94\x15\xbf"T@\x91i\x0by\n\xe4S@\xab\xe9\x06\xef\xee\xe3S@\x0bI_\xc2\xb7\xe0S@\xd6:\xa9\xb9Y\xd9S@\x13eU\xbb\xecwS@sO#\xb7l\xc5S@\xd1Q\xab,\x9e\xe4S@jL4\x8d\x14\xe4S@$\x1c\xeee\xdf2T@\xbf\xbb\xceV\x9c\xd9S@\x1e\xebv\xba]eS@\xa06\xc78\xa9\xc5S@\\\xadT\x8d{-T@/\xbax\xb4Z\xe4S@\xaf8\xf8J\xbf(T@\xdf\xcaw\xf0\xc4\'T@/\x90\xc8\xef\x82"T@\xc6-\x9c\xc9M\x1eT@g\xb0C\xfc\xb0\x05T@r\xd5W\x98\xc9\xd4S@1\xbaR\xb0\xc0#T@81\xe2`\xb2\tT@N\xae\x84)#3T@\xacR\x1f\x7fm\xe6S@r\xd9\xfa\xaa6\xe6S@7\xff\x0cm$\xe7S@+\xb7\x8en\x03\x1eT@#\xbe\xe8\xe6$\xe2S@\xae\t\xb2\xc8\xed\x1eT@X\xf4\n\x99\xc0\x0bT@x\x92I\xbf\xd6\xd8S@\x18\'>\xde\xc4+T@\xf7\xaa\xea.\x1f\xe4S@\x17x\x17M\x18\x0cT@\xb7_\x18\xb7,xS@1\xfc\xeb\xaelyS@7\x989\x11D\x0cT@\x99\xec\nX\x8b\xafS@\x8cS\xd56\x8e\xe2S@\xfa\xa7c\x05\x0e\xe2S@\x81\xbaEo&\x14T@\x82\xe7\x17z\xef\xb2S@\xa8\x15\xa1{H\x0bT@h\xe81\x1b\x91\xe8S@\x8b\xe3\xf6?\x80\x82S@\xa6\x84\xfb\xacr-T@\x01+\x89\xba\x12#T@\xe0XP\xf6\xfd\xe8S@cWqo#\xdbS@\xaf\xc2\xc3\xe6\xcc1T@V$\xea\x9d"4T@|\x83;:}\x0bT@I==nw\x14T@\xc3\xbb\xf1\x06V\xe5S@\xc2\xeez\xb6\x9f\xe3S@\xfea\xb1vp&T@M\xb5\x16\x0f\xfa$T@\xe4\x08\x8c\xae\xad\x14T@\xec\x9d\xcd\xd1\xdf\xe9S@\x19\xba"8A\x82S@\xbf\x9f_\xa6\x1b\xeaS@\x08\x00\xc1G\xe5\xe9S@\xb4`{\x8b\xed\xb2S@\xa2\xe2\x17\xb60\x1dT@P\x9f\x8f\xb2\xd5jS@\x04H\xf1\x9cB+T@\xf2\x15\xca\x83k\xe5S@\x84\xc0r1^\xe4S@V\xab\xc7\xe2nvS@\xa1\xa5\xddL\xb6\xe5S@\xa9\xc5\xb3C{\xe7S@o\xd8Uj\xe4\xe0S@X\x03n+\xab\xfdS@\xbc\xe2]\x81P1T@\x10\xfa\x15\x8d\xaa1T@\x81\xa0/\xe8z\xeaS@\xfcu2\xe6\x8e\x1aT@\xd4\xcc\xdb\x82\x1e\x1eT@\x92\xef\n\xaej\x08T@\xf3\x03\x9b\x87\xa3\x08T@?\xbdD\xaaF3T@\x9d=@\xc2\xe9\xe6S@y\x11\xe77|\xfdS@`\xb6\x94\xf5P\xe8S@N\xfe\xb9>\x99mS@Df\x9d\xd2f\x1aT@a.O\xbb.\xb0S@\x0b\xea\xc6\x7f\xad\x16T@\x02\xbd\xfa\x81*)T@4jO\x87\'\xe6S@\xae(\x03J\x83\xd9S@L\xfd\xbc\x84r\xe7S@A\xe2\x7f\x06\xae\xfcS@DS\x02|\xb3\xe6S@t\xadU\xbb\x9a\xe6S@\x05j\xd28m\xe5S@\x88F\xab\x1dO\xb2S@0\xee\xc2\xadw\xe8S@\xca0\x9b\xda\xbe\xe6S@\xac\x83\xfe@Y\xdbS@\xe2\xdd0+\xae\x18T@\xd3`\x94@\xf1\xe6S@}\xa5.WS\xe6S@\xab\x9c\xbd\xeb\xa5\xe6S@N\x14\x1d\x10$\xe6S@%\xe2\xee\xf0\xbe>T@\x15m\t;P\x10T@Vz\xcc\xd9\t-T@\xb2\xe57\x9c\xa5\xaaS@\xf1P?\xe1\x06\xe7S@8\x07\r}v\xe6S@\xe4\xa2\xd2\x1am\xaeS@\xb1\xab\x9d\xfaC\xe0S@\xab_\xe9\xeb\xf0\xe6S@\xe8\xeb\x1a\xec7^S@2d\xe7Q\x0e\nT@f\x1d\xb3j&\xe7S@\xe2{R\x9f\x85\x0bT@\xe6\x9d\xaf\xee\xebrS@\xd05l\x1c\xb9\xebS@~\n/\x8e\x04\nT@?\xca5\'\xfa\x10T@\xee x \x88sS@\xb4\xbc#\xe4\xde\xfcS@W\n]\xaby,T@Dm\x86\xa0\x8a\xedS@\xe6\xd0\x9d\xb1:\x98S@`\xe2\x9a\xbc\xb1\x10T@0\x10\xe7\x8c\xc4\xf4S@s\x0f\xb9\x12\xcd\x10T@\x95\xb9\xf9\xae$\x15T@\xc7\x85{\xc5\xa95T@\xd3\xc3\xa2\xf2_\xddS@c\xef_\xe4\x1b1T@\xab\xd1\xf7 \x96\tT@l7\x02\x99\x96\x04T@\x057\x98PI(T@\ni\xeah\xd1#T@z#^\xb4\x1e,T@\x11\xc3es\xd8dS@\x9e\xc0\xdf\xc8w\x03T@\r\x08\xb2\xe3\xe0\x03T@\x1cO\xb3J\xa3\x04T@\xf3\xf8\xa3\x0f\x0f0T@b\xb6\xd1\xf4?\xfeS@-9\tB\xa8\tT@\xb3%\r\x1c\xf5\x16T@\r\xef\xc7\xec!\x00T@\x10 \x13\xf5\xabrS@z:\x0b+}/T@iTb\xc8y0T@\x1e\xc7!\xa8I%T@,\x17&\xf4u\tT@P5\x90V\xe4+T@\xdf\xb6\x7fO\xc4~S@h\xf7\x9c:\xe7\x06T@\xd8E\x16\xce0\x97S@\xf6\xefM6\x1c\tT@l[\xd1\xd8L)T@\x8ctS\x9d\x80\tT@[en\x83\x0f\nT@\x82\xd759\xfb\xb0S@\xabT`\xa3 \x04T@\x06\',g>\x04T@R4\xf4\x1ch\xecS@_\x0f\x1d\x0e{+T@\x04\xb5\x95\x95\xee4T@\t\xc5r\xf4\xfcjS@\xae\xb5\xd2)\xefHS@\xc4\x1fG\xd8\xdflS@S\xcc\xe84\xb0\x04T@i\x1a%\x1c\xaf\xf6S@\xdd\xaa\xfel=\xf2S@\xe7\xc7\x92\xc8ajS@\xa1\x166\x928\nT@\xd7-\xe80QlS@\xecdb|&\xedS@\xb2H\xfd D)T@\xeb\xc1\x1e\x83\xfb\x08T@\x0b\x01w\n\xb5\xecS@\xab\x15\xadD\x99^S@\xda\x9fk\x1e\xd0\xa4S@55\x99\xbc\xf4\xfeS@\xc6\xae\xd5\xf0,\x05T@\x80Z\xaa\x91\xcb\nT@\x84\x9e`\x1c\x1e\nT@O\x7f\xbdI\x1e\x04T@.\xd6\xa3\xcb\x9e\x10T@Y\\\xb5H\n\x04T@\xdex\xfe\x846\x04T@\x90! \xba6\xf9S@\xc9\x12\xad\x926\xfeS@\xfb\x87\xd8\xe2\xc9)T@\x8d\xf8x\xe4%)T@,\xb1_g\xe1.T@t\xeb\xe8\x89\xc2\tT@\x86\xd7\xfe\xc11\x12T@L/Z\xc6\xf6\xfdS@\x1a\xa6!\xb3K\xf2S@96\xd2\x07#\rT@\xad\x1dlP\x13+T@\xf8\x9c\xa8\x9dI\xf2S@y\xdb-\x87\x04\xf0S@t\x99c\xa9G\xefS@\xe1k\xe4\x06\xa9\x07T@\xb9\x9d\x94D\xfa\xe1S@\xd9\\\x19\xfb=\x07T@\xfd\x92S\x9d\x1d\x0bT@\x86\tn\x0c0\x15T@gZ\n\x0cp\xa4S@}\xd7h\xb8\xe9\xf0S@\x8c\xb0\xd4\xb1\x0b\x08T@\x9d\xc7l\xd3-\xf7S@y\xc090A\xfbS@=\xdb\xd2\x0e\x8a\xfbS@X\xcb\xf2\x91g\xf1S@\xa5#\xb6\x8f\xbc\xf7S@\xc8<\xd8\x8er\xf6S@\x94\x85\n{\xbe\x07T@\x0b\xcb=\xec\x10\xf2S@\x8e\x8fh,c\xfcS@Hz`?\x02(T@*\xd7#\xeb"\x16T@\xfd\xd01\x17\x8e)T@\xf6\x00\xf7\xb6\x1c\xf7S@\xf6\x17R\x88T\xf4S@GN\x83\xa3\xc7\xf3S@\x82q\xe0"\x11\x0bT@\xc38\xd7\xcaH\xf4S@k\xd3\xab\x1b;\rT@\x04q\x8cl^\x12T@\x9fh]\xd3\\\x16T@\xf0\xa9}\xd8\x97\xf4S@\x17\xe8@OymS@\xd2\xafN\xe6 \x1bT@\xcc\xbe\xd5\xc8\xee\xf6S@P4B\'\xbe-T@\x11\x8f@vJ\xf8S@T\xa7\x81\xc2\r\xf5S@\xd0\x13T\nH\xf4S@\x8c\x8er\x92\x83\tT@\xe3>\x1eZ\xb4\xf4S@\xd8}\x989\xbf.T@Hh\xa6ZBdS@(\x0e\'R\x9d\x13T@\xc9\x08\xfd\xb2}>T@\xff\xa8o\x00\xd4kS@\xc9\x17\xf3\xac\x86\xf5S@\xce\x92i\xaa\x8c*T@\xfd\xe3\xd4\xc8\xa9\xf8S@,\x90\xd1\xfeD\nT@\\*>\xd8\x84\x1aT@\x04"\x0b-zdS@\x01m\xa2)z\x00T@\\pR\xfa\xdd\x00T@+\x83\x16\xc3M\nT@}\xba\xca\xb3S-T@\xf9Q\xf3\xf1doS@\x89\x0f\xed\xd3`\x01T@I\xeak\xb2"\xfeS@\x9f\x0b\xee\x92\x11\tT@\x9d\xea\x84\x8d|&T@\xa7\xf8\x16\xfe\xefuS@\x0b\x91\x17"\x92\xfaS@\xea\xb1\xe4/y\x03T@{zt\x91#\x18T@\xc3\xb0\x1esbuS@*<\t\xb1\xe7\xfdS@\xbe\xfe5\r\xa2\xfdS@\x87.\x93~\x87qS@\xaf\xca\x82\xb3\xbcuS@\x80\x88 \xbc\xf0*T@\xe3\\ \xb9q\x16T@\x02\x00\x07\xbd\xa4,T@\xa2W)#\xefsS@\xc4\xfc\xff\xc9\x0euS@\x85\x97\x1e\x88\x7f\x02T@\xf48\xab\x19\xd5dS@W\x86\x91r\xf2\rT@\x95\'K.\xce\xfbS@\xb7\xff5V\x14qS@30\x91\xa9\x8a\x19T@mH!\xdc$\x03T@\xe2\xed\x9al\xca\xfcS@ED\xa6\x8a{oS@\x00\xb67\x9cltS@vD\xbb7\xde\'T@\x0248\x04\xacoS@ w\x8c\x98\x15tS@g\xa76\xa0\x13\xf5S@D\xfau<\x88\x06T@+4W\xce\x0e\x02T@\xb1\x1fV[\xe2lS@\xfd\xae\x17\xb5\x08\x0eT@\x1a\xe9h\x9fw\x19T@-\xe4jG\xf3sS@.\xb0\r\xbb\xab\xfeS@\x0b\xe3X~\xe6(T@\xbc\x85(\x8e\x81\x0eT@\x8c4\x83\x96\x8c\x0bT@\xbf\xda\xe7\x11,\x17T@\x8bP\xf1>D\xebS@\x175\xe4\xb0n\xa5S@\xd8P\x88\x8d\xdb\x00T@x\n\xa4\x92\xa2hS@/I\xc3\xee\x90\x02T@\x19\xe9\xdd~&\x19T@\r\xbd\xbb\xb5#\x05T@\xa0E\xbbt\x1e\x00T@r:\xa6\xbe\x00\x17T@\x90\xcb!\xbf\x11,T@\x06\xe71\xf2\xb4\x16T@7Q\x81\x8b*\xf7S@\xcd\xa7\xf1\xb1p\x02T@c\xc0\x19\x7fw\x00T@/\x11\xc2\xba\xbd;T@\xd8\x8eVj\xcb\x87S@\x8a\x7f\xd2v\x9d\x18T@\xa1\x9e\x93\xc8+dS@n<\x8b\x92\x05-T@p\xb0\xed\x14\x13sS@d\xa3\x88m?\xa9S@oX\x1fjr\x06T@o\xcb\xe5\x81\xb6ZS@\x05\x05\xff\x02\x0f,T@\xff\xd6\xf2`\xa6\x11T@\xe1\xb5\xfd\xd0\xf1\xadS@\x04N\x13\xf1\xee\xfdS@\x04\xd5\x02\x88\xb6\x16T@\xa6\xeb\xc4\x86\xccrS@B{\xf4"G\xf3S@\x02P\xeb\x9a\x8aqS@q\xff\xe9\xc7@(T@hE\x13<\xcb\xf6S@\x16\xfa\xe9\xf8OoS@W\x86\xd4\xcah\x17T@\xbd\x19\xa7w\x88oS@\xad\x97t\xe1\xd8\xfcS@&~\x08\xd8q\x8cS@+\x97\xca\xd9\xf2pS@\xee3\xf4\xee)rS@\xcd\xc1`\xbe\x9fcS@\x8d\xb4\xe9\xaa\xc9\xfdS@`\xfd\x0b\x02\xde\xefS@v\xbf\xdb\x83\xa2\x16T@lk\x99T\xfd\x17T@\x05\x8e\xe3t\x1c\xaaS@q\xef\xd08\xcfoS@\xfcW~A\x94\nT@\xfa\x92\xd4\xef\x93cS@\x86\x8f\x1d\xe0\xd9*T@\xd1Weq\xf6\rT@`\x1b\x84~\x95*T@\xc7v\x11s+\xf2S@\xb4\x84^\xb8o\x04T@\xc9gn\xa9\xec\'T@\xcb^k}\x1bqS@\xcfd\\\xd0\x13#T@\xc4\xd0W\xae\xa6;T@\xba\x13\x00\xc7\x18\x0fT@\xf9\x82\xd4\xc9\x06\x0fT@9y\x98|\xa9\x11T@\xce\xf1f\xceq^S@i\x15\x82z\xcc^S@\xbf\xd9a\xac\x11\x05T@i\xe9\x17()$T@\xdbrZ\xe5l^S@\r\xc8h\x8eN(T@\x02\x99\xfc\x9f\xce\xabS@\x07\xeeY\\F\x88S@8\x1aK\xb3.dS@J\xdde\xb7\r)T@.\x14\x0b|`,T@\xd8\x15\xd5\xcc5\x11T@9|\x1c\xc9M\x04T@o=\xb8\xf4\xb1\xefS@n&r\xab\xce\x00T@?\xee\xb5\xc8\xc0\nT@pbe\xd5\xf9,T@q\x04\rE\xfc\xa1S@\xe1\r3;>\x16T@\x97m\x04U\xd5\x18T@\xb1td(\x92:T@\x8d\xc3 o{\x00T@\x96\xfd*v\xa2\x17T@T\x96\xb7\xd2\x17\x02T@\xc5\xbb\xae6\x88\x00T@t2\xb9\x17b\xf6S@\x96*\x0fW\x0e\x15T@\x82\xdf\x0f\xbf\xc8\xa9S@C\xa6\xfb\xd7\xd4,T@\xb1\x0b\xd5\xbd\x18\nT@\x8d\xbb\xc1(\x8a\xf8S@/\x1b\x1fI\xcb\xfeS@w}5\xf4\xf4\xfbS@\xf1\x98\x06|v\xf9S@\xcd:\xcf\x1d|\xfeS@\xa3\xb7S\x9c\x96\x01T@\xf7\x12T83&T@\x85\x0bmKu+T@\xf5t\x02\x0eo\x13T@\xe4\xfa\xef8g(T@\xd3w\x1aY\x06\x00T@\x85\xb8C\xa9\x97&T@=7\xe2|=bS@\x91\xbcM]\xcc?T@\x9b\xa2\xa3\x81\xfdcS@\x8c\xe4\xbe\xa8`sS@R\xf8u\xac\x1c\xa9S@0\xd3\xdf\xd9\xfc\nT@\x17I\x06k\x06\xf5S@\xea\xd8\xc9\x0b\x0bPS@\x0eU\xa0\xf6\xd4\xfcS@\xc7#\x96\xbf\x989T@Y\xfc\xa7s\xe1lS@\xed\xf7\xaf\xc4J+T@\x81u~\xd8Q\xfcS@\x80lU\xc1\x17\xf8S@z\xb9\x98C+\xf3S@\x0f\xb8q1\x92\x07T@\xffd\xd3fY\x07T@\xdb\xea\xf9\x92b\xfdS@\xbf\xe9$*_\x06T@\xe0qJA\xd0\xa5S@\x19U6\xe7\x12\xfcS@\xbe\x7f\xe32F\tT@`\xc0c\x85\xf1\xf5S@\xfb\x9fIE\x12\x07T@F\xe7\xe4Q\x1c\x07T@\xbb\x00:\x0b\x9b\x87S@)\xa4\x0c\xf9r\xfaS@\xa08\x06\xe9\xa7\x07T@\x0f\xa5\x06]\xfe\xfeS@\x1e\xd7\xe8\xea\xf1\x07T@\x8d\xdc\xd5kw\x02T@yk\xb6}\xce\xa4S@\xb0\xb1H\xbae\x18T@3hf\xb0)=T@\xcc\xad\xe8N\xd6\xa2S@\xbfq[\xb9\xbe\xe9S@\x0fNL\xc2G\x0fT@\xd8\x04j\xb4\x80\xefS@\x1a\xac7h\xa8\'T@3Z\xd0\xb9\r\xadS@\xd7,yp~\xf2S@\x8fyE`\x83\xf1S@_\xfb\xe1I\x1c\xeaS@\xb3`#\xc2M)T@\x1d\xd2\\\xfe+kS@\xd2i]\x8e\'\x10T@ul\xa0g_\x16T@\x14Zf|\x9d"T@\xb4\x86 1n^S@\x98\xf0t\x0c*\x10T@\xd6\xddJW\xe9\xc9S@+I\x8f=FoS@=J\xc2\r\x04\xe9S@M\xd6()rlS@\x181b\xc9\xa9\xa0S@\xbdo\x94\x11=\xe7S@&~\x8d\xc7W\xe9S@\x19\x9e\x92T!\x05T@K-h\xdd@\x18T@\xa3R\xe1=mxS@l\x0b5"*\x0fT@\xfb\x01\x17\n\x87{S@\xf8\x13\xa2\x92\xa4\x17T@Zl\xb9j\xf9\xe8S@1\xc2\x9e\x0f\x83(T@\xb0\x9a\xd77\x9c(T@\xec?\xde\xd1\xfa\xd8S@8CZ\xd5\xe6lS@C(\x9a\tAzS@\x83\xbc\xf5\xd9\x18hS@\xc0\x92\xb0\'\xb8\xfdS@4\x83D\xa5\x13\x07T@\x8d2\xc54\x05\xe5S@\r$\x96\xe7\xf5\x02T@\x88\xf8n\xa8\x96\xe7S@Z\x13\x15#g\nT@<\xb8M\x9ca\xfcS@\x81\xdaJ\xbfs\x08T@\xaf!\x87\xdb\xa2\x07T@s\xbeq\xcb\x0f\xe8S@d\x8e\x80\xc7&\xe8S@\x10\xc4I"\xa9\xcdS@\xed\x08\x06A)\xb2S@\x97\xfdK\xe5I\x10T@\n\rp\xd8-\xcfS@\x8b\x1b6\x18\xd9\x1cT@ERQ\xb0;\xdbS@B\x8e$\xa8\xd9\x14T@\x11\xdd$\x8d\x01\'T@\xc5\x01\xf2\x12\x1e\xd5S@%\x08TH\xe2\xffS@\xadEkk\x8a T@\xcd\x9b\xa0?)\x08T@,z\xaa\x8d\x96\xe6S@\x04\xe2\x08G\xf2&T@\xf3\x06\x97\x9d\xd0\xe3S@\x04T\x9b\xec\x97\xfeS@\x8dR\xa3x\x9b\xf5S@Z\x9c\x0b\x990\xe2S@\x16\x14=c\xc4\nT@\xe0F5\x0b\xb9\xe2S@;`}\x88\x11\x16T@_\xe4\xab\x1e\xfa%T@&\x15\x9a\x90\xc9wS@\xcbr`\x1b\x95\xfbS@ID.\x86\x88\nT@R\x93\xb7\x93\x1d\xf5S@DZ\x83\xb0i\x84S@\x8bW\xb8T\x92\x17T@\xd5@$;\xba\xacS@\xaflH\t\xde\xa5S@\xc9\xa1\xbe\x97\x98\x95S@\xdd\x08\xd8\x88A\xe0S@\x86\xad\x9b\xe0Y\xcdS@q#4\xcd*9T@\xfdg\xb0\xb6\xa2\x87S@\xdb\xc0l\xdd_\xdeS@&\xdb\xd5\xf1q\xcfS@(\xc8\xfb\x1e\xd9\nT@\xd7\xe0\xde\xb5-tS@O\x08v\x0e\xe9\xf8S@\xb83\xc4D\x0f\xe1S@Y\xfb\xf7W\xf12T@\x0bN\xe45.cS@\xa7\x82\xc1\xba\xe6\xd4S@c\xad\xfc\xc9\'\x0eT@^@\xca\xb1|\x99S@.\x99\x86N\x8d\tT@\xb0\xc3.lS!T@[7\\W\xe2\x1fT@@\x99\x83\xf5\t\x15T@\xaf\xdf\xd8^\xe2\x19T@\xb6P\xf6\xd5`\x1aT@\xaf\x9b\xafc\xa4\xcbS@\xcc \xab\xd6\xc4\x14T@\xec\x9e9\x05\x1c\xb1S@[\x0c\x90\\\xb2\x0eT@{\x9f>?\x91\x0bT@\x92jN\t\x94\x12T@j\x19\xd3UB\x0cT@\xf1\xf6\xb8a\x8d\x7fS@\x8dWT\xcc\x9f\xc7S@\x8d\xf6\xe9\xc3\x11SS@~j\x94\x886\x93S@\x17\xccH\x9e_$T@\x93\x17<C25T@gH\x18\xfa\xa4QS@\x96\xb5\x15a\xd3.T@\xdfzXo\x9c\xf4S@Q\xf4z^\x96\x13T@,@V\xa8#\x13T@{~\t\x0ea\xe3S@\xc4j7\xcd\x8ewS@\x1c\xd4Nc\x99\xcfS@8[\x08eL\xc3S@L_\xd4y=HS@\xfe\x9dpX\xb5\xc4S@P\xf5\xc2\xe5\x05\x02T@-:\xcc\x80\xa8*T@\x94\xec\x85\x0b\xe9\x13T@X\x80\xaf\xf0\x96\xc2S@\x94\xd1(\r+\xb4S@\xc0\x11\xaa@\xdd\x12T@\x8bJ\x1e_3\x16T@EI\x04%\x8cLS@\x9do\xd9\xf5\xee\xefS@\x8ak\xa0$\xb8\nT@\x9f\x12B\xf9\xfe#T@\x19\x1a\xda\xdf\x9f\xefS@c\xf8\xe0_\x91\nT@\xc1\xa3-\xba\xcf\xf1S@\x98\xe8\xe6 \x96\xfaS@+\xe8\x90g\xb4\xc5S@+\xfe\xadt\x1c\xa9S@NY%\x9f\xe96T@\x9f)\xbd\xbb\xb5/T@:S\xc7-\x15*T@\x9f\x13\x17\x82k\xb0S@\x0e\x1e\x99\xee\xff\xb7S@\xb8\x93\xa4Df\x84S@\xf2\x8eg\x1e\xd2\x18T@\xad\x9f\x7f/\xc9\xb0S@\xfb7\xd8\xceA\x97S@\x0c\x80v\xe3\xc6yS@N\xce\xb6\xbb@\xb7S@\xee\xcc^\xdd\xeb\x07T@\x87\x15r\xd2}\nT@\xf1\x00)\xcbc"T@\xe16?\x86\x0b\xb1S@\xcd\xa3\x8flV{S@c\xec\'\xe4e\xeeS@\xef$\xcf\xf10\x85S@\xccGLx\x15&T@\xe2\xcf\xce\xca\xaf\xafS@.\xd3+\xb0S\xb5S@uM\xd6\xa3:qS@\xd1\xb2W\x90]\xeeS@^\x80\xb3\xf9|\xecS@h\xeb\xee\xe0\xd6\xb3S@\x13\x8dD\xa2\x11\xcbS@s\xbe)\x9e\xfb%T@\x96B\xcc~\x8a2T@D\xb2m^X/T@\xf6\xca\x98\xaf\x82\xb2S@F2W^)\x8dS@\xb5\x81Y\xbaw\x1eT@\xd0\x9bH\xaeS;T@sz!1\xa9\xb4S@\xf25\xcaN\xb0"T@z}Om\x1e\x19T@\x84\x02\x1eh\xe3\x08T@\xdf8=\xde\x80\xfeS@\x02\x88\xb2\x93\xda8T@r\xe1\xd2\xcb\xcf\x91S@\xc6\x18\xe0\x02p\x16T@F\re\x84I\xcaS@\xcd\x81\xef\x97$&T@\x11}\x94X\xf2"T@cW\xfb\xdb9\nT@\xfd\x12^\x93\x91 T@\x0eR\xf2\x97\x88\xcfS@w\xcd\xda\x91\x93\xb1S@\xa4\x91\x81\xcc\x7f$T@N\xa88\xc83\x1fT@\xd0\xae\x07Pj\xfdS@\x93\xa0E\r\xd8\xdcS@\xb6\x17)\x89\xba%T@\x1fQxc\xe9\x9eS@\xdc\n\xb5h\xe6\xacS@\xdc\xbe\xbf/}\x9dS@A\xba\x01\x9bg\xdcS@\xd2\xdf\xbd\x7f+\xfeS@\xa6[<\x04\x82zS@\xde\xdc\xde\x96C\x8dS@\xefa\xa3\xea\x12\x99S@\x19\xb0;\\\xa0\xa8S@\xda\xdf\xc0;w\x87S@\xca\xb9\xb4\xca7.T@.\xc0\xcd\xabc\xe2S@A\xf6\x98\xdc?$T@Y$H\xf1+\xacS@\x8b\xbf\xf6\xb8\x0b>T@\x96\xa4\xff\x1c\xe4\xa4S@\xa3\xd8\xe0\xe2]\'T@H\xe5?LX\x19T@\xd7\xf6\xba\xc8z\xa2S@\x1bmc\x850\xc6S@\x03\x8d\x8d\xfa\xab\x88S@-\xef)\xae/\xc1S@\x88&\xbb:\xe7!T@\xd2\x89N\x18\xf2\x99S@\xc4\xc6\xd6\x16\xc4\x91S@\x1f\x86\x0c\xd5\xdf:T@\x9b\xd2/\xa0\x1d\x9dS@\xe2|\x9fc\xcd\xc9S@\xa1\xe6B\xcf\xbb\x87S@&\xa9jXi\x9bS@\xed\xc1Wk}\x99S@\xc2k\t\xe9N\x93S@N\xd9\xe5*p\xefS@a\x87?\x876\x94S@\xc4\xb6\x83AhQS@z\xe4nS\x0b\x1fT@\xa2\x94\xfcK\xd7\xa8S@T ?\x14\x9d\x05T@H\xfd\x11g\xc1\x8fS@)\xd3<\xc5\x9b\x90S@WIp\x85\xbf\x9eS@\xcf0\xe7/\xb1;T@\xd1#\xa9k\xd3\xfbS@4F*v%\xc1S@(\x1b\x13\x10\'\xf0S@\xc8\x89\x8f\x0b-LS@\xe9n\xc3\xa7\x10\xc5S@}*A\x13\xf3\x1eT@\x0e\xd2]\x16w\x07T@\x1d\xd7m\xd0S,T@\x91\x0e~\xf6\x01\x14T@\xba \xf8\x08,\x04T@\x89\xb11b\x99\x98S@\xd1C\xeb\\p\x1bT@a\x83l\xb3u\x8bS@\x19\xf9\x05\xbc\xae\xfcS@'
p22
tp23
btp24
a(g3
(g4
(I0
tp25
g6
tp26
Rp27
(I1
(I8679
tp28
g13
I00
[truncated: 361,318 more chars]
