# Supplementary material for: Sea ice drift data for Fram Strait derived from a feature-tracking algorithm applied on Sentinel-1 SAR imagery
Source: Data Brief. 2018 Apr 19;18:1410–5. doi: 10.1016/j.dib.2018.04.034 (PMC5999601; doi:10.1016/j.dib.2018.04.034)
Supplement: Supplementary file 2 — Supplementary material [file mmc2.zip › fs_s1a_data/HH_filter200vec/FramStrait_HH_20141009T062312_20141010T070407.dat]

(lp0
S'S1A_EW_GRDM_1SDH_20141009T062312_20141009T062412_002749_00315F_A968.zip'
p1
aS'S1A_EW_GRDM_1SDH_20141010T070407_20141010T070507_002764_0031B7_87CA.zip'
p2
a(cnumpy.core.multiarray
_reconstruct
p3
(cnumpy
ndarray
p4
(I0
tp5
S'b'
p6
tp7
Rp8
(I1
(I985
tp9
cnumpy
dtype
p10
(S'f8'
p11
I0
I1
tp12
Rp13
(I3
S'<'
p14
NNNI-1
I-1
I0
tp15
bI00
S'\xef\xce\xd6\x03D\\(@\xaa\xc3\'\xc1!B*@\x9cfWA\xb8=)@*:\x06%+\xf2(@l\x13T\'\x99z)@\xd3\x0c\xd6\xa0Dw)@\x16\x03\x97\xcc\x86J,@\xee\x05\x14\x08\xa0b&@\t\x97h\xb6\x90M&@\x0c\x9bc\x9ce\xb1%@\xf59rd\xd2\xab\'@\x07\x1f\xfa?\x04:\'@\x10\xc4\xf9\xab 7-@\x88\xaa\x97\xe4\xff\x05\'@\x97`\xb1\xec\xafm\'@\xb7\xb8\x97\xabV\\(@\x1b}}\xa9\x0c\x89\'@.X\xe9\x19\x15\xc8&@A~7*\xb3\x9f&@\xcc\xee\x85`%2\'@\xfcb\x17:\x15H\'@\xf6\xf4\x98>.\xd8\'@\x93\xb5\x1d\xd0\xd2-\'@\x9c>\x16*\x01\xd0&@\xa6\x98c\x04L\xb80@\x93U\x1d\xe9E|\'@\xf5\xb0s\xd8~p\'@K\xc8\x82\x9ceS\'@\xc5\xb5\xbd[\xcb\xf0&@\xdb\xb9@[\xd3\r(@\x8e=\xa5\x19\xf3\xf6&@p\xcc\x89\xe0\xdf\xb9)@\xc1hgA\xea\xed&@)\xf7_\xd74\xf5&@p\xdb\xc3X\xc3\xe3-@\xd2\xf1\x87LJ\x0c\'@\x08VP\x1a\xda!\'@\xb5\x16\t\x91)\x7f)@et\x1b\x1e\x99\xc0&@\x17\x1e\xe8\xdf5\xb0\'@\x995\xc0\tK\x12\'@$<B\xe1D\xa7&@\x1d<aC.\x9f&@\x93\xb0;\xe1A-+@\nx\xbe\xff\x06\x18&@\x1aB\xedj\xf3\xf6&@\xc1\xa3\x95\x90\xdaZ(@\x00MA\xedf\xd0(@\x1c\x13JB\\\xb0%@\xc4_diTb\'@6\x16\x86f\xe0:,@\x82\xa1s\x877\xa8\'@M\x8aR\xd3\xd46/@\x98\x0b\xa6\x02\xa40/@R\x007\xa8"+\'@b\x85\t\xecz\xc5(@E\xc19Qwm(@\x9c{\x89\xa3\x18\x03)@\x9c\x81\xe9\x0b\xc7\xd5%@\xb9\x01\x1cp@\x91)@\x14\xbd`\xd1A\xcc,@n\x1fZz]\x93)@*^7rv\xa3%@\xf7\xd8\xa2\xdf^\xa6\'@\x0f\xaf\x8dM6\x91)@\xe4Yo&\xe5p)@\x1d\x98(\x800k)@\x11`\x1d\x92u\x92\'@\xbb\xfa\xc7?{\xd6%@\xb7\xe2\xbc\xa0l\xf7%@\xe9\x1a\x03/\x96w&@}\xafN#YD\'@\xb0\x93N\xc4\xcdc(@\xc4q\x11\xd5\xc8\x1d\'@\xbb_\xd5\xe1\xc3\x03)@\xd7\xed\xca\x7f\xd6!\'@\x10\xe8&)\xd9\x11)@\x0f\xfc\xf52\x80\xf3(@\x12\x83/Y\xcf-)@\x89\x13\xf3i\x9a\xcd/@\x11\x8b\xebZ\xce\xd9%@\\\x93o\xb0/\xaf\'@\xae\xd8\xf9\xb1\xa7\xa9&@f\xf2X\xc1\xcd\xe6(@\xa1\xc4W\xd9\x97\x8f(@\x8d\xef\x94\x12,\x11&@cb\xaatw\xa4)@\xe7\xbbc\x95\xc1\xda%@\xa2\xae\n\r\x88T(@\xf7\x94Q\n\x89\x19)@5\xd3\xd4U\xdaU\'@O\xc4%\x08\x12#+@\xfa<\x82S\xbe\x1c+@\xb6d\xe1\x8c\xb03(@\xae5\x19\xd3~\xe3(@H\x9cN\x1d\x0e\x02)@D\xa7+\xbb\x0e\xe1-@\xeb\xccl4\\\xbd*@\xa1,\x84\xe2\xae\xd7&@B4\xfb\xcat\x1f+@\x02\xe5\xe1>\xf5\xcc&@G\xf7\xd0\x8e\xd3^\'@\xe2\xca\x0f$\xc2\x01&@\xf8\xa1\x01M\x93r&@w\xfe\x05\x10aY&@M0\x8cA\xec\x04.@M\x82i\xc65\n\'@Gr\xbeaV&\'@\xff\x16O\x86\x81\xd8%@I\x83\x9e\xa0//)@\x97\x87%lN\xe7+@\xdfI\x8c\x14\x88\xb3*@\xa7*-\x8e}\xdb*@\xbf]4\x1b\x1bs(@[\xce\x8cj\xe84)@\xebe\x8ab\x94\x1b)@H\xe7\x1b\n\x98\x9a\'@PF\x02\xdc\xab?*@\x94.&z\xa3\x93(@\x8c\x14\xa2^f\xbf%@GO\x8dz0\x87(@\xf4\x08k\x05\xaf\xae)@o\xaf\xa7u\xd8\x8b\'@\xefFL\xe0_\x06\'@\xd6\x8f\xdbq\xe0\xde&@\xa0\xe5\x82\xbd:\xb0&@,\x03v\x08\xfa\xc8.@\x04c|\xf9\x98\xe6)@;E\xd3\x1d\xe9^\'@c\xcaOrs\xfd&@\xf0\x93\xe4\xe5\x13\x1f*@\xb3M\xcdS\xf28*@n\xb9\x8f\xc86\x85+@`krIB\xa4*@\xf2S\rd+e,@We{\xe8\x99\x9b&@\x84\\\x80wD\xe90@\xde\x89\xdd}\x84t+@\xa4\x8b\xea\xa5\xdeG\'@%\xb5\xa6W\xd2\xf1&@\x82\xed\xceG\xc5\xfd&@gR\xf2U\'\xe2\'@\xa2\xa5x\x16\'\x0e&@<\xa2\xe8\xd4\xc6w-@e~\xc0|\xb0G\'@^vt\x87\xe1\xb3)@\x94<b\'\x00`(@t$s\xc9\x8fH\'@\x0f6\x0b\xf5\xc2|)@\'C\xe0^`{\'@\x7f\x162\x1d\xf4q\'@B@>\x8an1\'@G\xe6\xb1My\xed(@\xbc$\x02[\x1b\x98&@\x86 \xe9\xbc\xa5\xb1%@\x193\xae\\4\xfc&@\xbdq\xa3\xcbJ\x86&@\xfd["\x97\x97\x0b\'@\xb0/\x8c\x1b`\xdb%@\xd2\xab\tS\xfau)@&1\x9az<\x9b\'@\xb2\\-\xef\xdea)@\x14`n\x15\xda\x04&@\xa8\xcc\xe5\x81\xd4\xfe&@\xfcq\xa6\x84ff(@\x0b\xef\x86\x00\x9a\xf5%@3zql\xaf/)@B\x9b\xbc\x85S{&@w\xa5\x0f\xc7@\xac%@\x1e\x97A/@\x8d%@\x99\x0c\xc6\xe7\x04\x88%@\xebE(\xb3\x15\xaf,@\x86"G\xb3\xa9\xf3&@\xd5\x80\xe2kp\xef%@\x13\xb8\xf1G\xc3[(@\xa5\xd6\x1d\xc6 *%@\xa9\xe4\xf7\x8d\xa9\xe4-@mY\x06!l.)@\x80v\x80\x92\xed\xd9%@\x13S\x99\xe9\x19\xb4%@{\x9fj\xaa\'\xcd*@j\xed?/(\x97*@\xa2\xee\xb8\xfb\xe2\xb4&@=\xde4\x85\xff\x1c\'@\xf0\xeb\xa8\xccH\x18\'@\xf7\x07\xf5}Y\xcc%@c\x8b\x8fG\xfed\'@\x9a\x01\xceW\xac\x17&@\xd45\x14n\x94\xf6&@\x9b\x05\x8aq\xf8a\'@G\x86\x84\xc5\x061-@\xcag\xd9\xc4\x84\x88\'@\xb1ABbn\x97\'@\x0cz\x8f\x8b$\x1f\'@w?\x8da*H-@\x19\xd1\x132wm(@\xc2"K{)\x93\'@\xf8\xa8(b\xb9E\'@\x04{8\xd5\\ \'@\xb44\xd7\x14\x90\xa1&@eP:9\xc7e(@\x07osu\xeb\xc9,@\x91+\xa0\xbe\xfb@(@\xd7\x1d\x90\\6\x98(@\xdb-\x89v]\xca*@\x1aT\xafeF|&@\xb9)\x1e\xc9E](@\xb2\xdfDn\xea7)@\xc7\xf4\xac\xee\x813)@{\x88\x9b<\xfe\xe5*@\xfd\xde\xf5,\xb4\xe7&@\xa2\xa4\xa8\')\xf2\'@[\x00\xc2R\x95n\'@@\x9a\xcf\xc6kp(@\x16\x85\xbb\xf0H\xdb,@\x06\xf7]w\xe5,\'@\x18\x02\xce\xd8=\xa9&@,-\xc3%\xa5\x00/@Z\xdb\xbc\x9e\xd2\xc8&@\xa2\x03"H\x18\x1b(@]M\x19\xf64\xc1&@\xe1!\x1d\xd5,\x0c\'@r\xbd\xd3\xcc\xa9\x97*@\x9a\xdd\xcf\xaf\x80\xce\'@\x89\x0c\xfcM\xe7\xaa)@D\xfc\x94\xd03e&@k\x1f\xaa\xd3\x8f\x05)@_\xec\xf1\xe3\x891,@\x88\x8b\x1e(\x08.(@\x9dS\x98w\xb33)@\xe2M\xf4\xd4\xca\xb5-@\x116Oo\xfaQ-@\xee\xf8\xe2\xe0Er)@\xaa\xbf.;mk)@l\xc4\x04\xa3\x90\x19\'@\x06\xd8\xe0\xf5\xf8\x12&@\xa2\xe1I\xc7\xa5\xca&@\x10\x01\xc2\xf2\x06\xbe%@\x92\xb2g\xb6\xbe\x1d+@\xfc\xb7\xddm\x1cM\'@\xd1d\xd7\xb1d5/@\x80\xb8R]\xc2\x951@94\xb0%\x18F/@\x8e\xb0\x8f\xc4\x18\xc7,@\x15\xd2\x15b\xe1\xb9&@\x01\xb2\xfb\xe5\x9bu-@j\xae?\xf5\x92\xe1*@\x0b\xee\x1a\'y\xe7(@\x0cm\x01w\xac\xb5(@\xb9P\xc9\x91\xaa\xe8(@\x19\x0f\xf0+f\x80*@\x80\x06\x92<\x91\xa0-@-.\x94l\x0c\xfe%@\xe1\xa3e}\xf4\xaf&@\'\x92*\x9di\xbd.@n\\-\x93\xcb\xa8/@\xb5u\xae\xcc[@(@R\x1f\xed\x1f\r\xe0&@m3\x84W\xe7\x9a0@x4\x12\xd3\xb7\'\'@g\x017\x1c\xd5\xde&@\xdd?\xbf\xa5\x8b\x1f(@\xed\xe9Y\x96\xa2\xdb*@UA\xfe@=\x1d,@\x17\xe6\xcf\xb0*\xaa%@\x1eR\xbd\xae\x97\xff.@EHVR\x9b\xd8%@;m\xe0\x07A\xe3(@\xf8\xfcw\x07|\xa8(@\x9c\x16\x9a\xbd\xdf\xe1&@\xadz\xc8b\x05\x0c&@e[\xc3H9\xd7)@@\xd2\xef\x0b.U\'@\x9fO\\\x82\xe7p-@4\x00jq\xa6!&@\xff\xff,\x9cz\xe7-@/\xd5\xcf\xb4*\xdb%@Mdr\x91n5)@\x84\x87_6\xebr%@;\xba\xb9\xc5\x00J*@\xce\x02n[\xc7\xde*@\xb2\xbd\xbf\xee\xc7!\'@G\xbd\x94\xa0s\x0f.@(\xd3$\x02\xef\xc6&@Y\xcf\x0e\x03Q\x93%@\xde\x88\xf8\xb9!\xe6)@\xa7a\x8b\xbd/\xec\'@J\xf7=\xe9\xe0\x9d\'@\xb1\xff:\xac\x8b\xf20@\x81\xc9\x1b\xfc\xb6C\'@\xe5\'\xb9\x87\x00\xd3%@\xdeV\xa9\x83\x17}\'@k\xe0\xdb\xf5\xc8q\'@\xa3\xc6&\x9a\xca\x1f)@&\x15\xc1Z\x1b4)@\xb8\xa8\xf6.`\xf1&@e\xe5\xd8X\xa7\x90\'@\x8bVwm\x16\xf0-@\xaa\x16D\xb6g\xc9.@-z\xd3>~d*@d\xb1\xd0E\x06%\'@\x1e\x97]\xa3\xe2\xf4&@\xc4*\xd3\xecj\x0f&@^x\x1f:\x9dJ\'@\x9b\x8e\xe1s\x12\xdb%@t7g\x94\x03-)@\xc7\x02\x94\x89\xd8\x0e(@\xb4\xbe\xec\x99\xe8f(@\x7f \xa7s\xdc\xb2\'@dP\xb4\x81kJ\'@\x97\xd4:R\xc0\x10)@\xd5\tX9\xe5h)@#\x9a~o?\x98\'@_\xbe$\xa3)\x12)@OL{h\xdf#&@\x12\x9d-\x19d\x92\'@\xd2\xec\xa0\x06t\xaa)@\xce\xb3\x08\xb9\r\xfd*@\x8d\xf9&\xe5\xde\xdf*@\xce<\xbc\n1D\'@K\x04i>\x90\x04)@\x9f\x0c\xc40Y;)@\xe8\x81\x04Ahl(@4\x1cW\xb0\x9b\x1b)@\xe6\\:\xe9A\x00&@\r\xcc\xa2O_ +@D\x0f\xe7\x0fD\xbf&@\x8c<\x17\xbfG\x9f,@a\x11{\xf1\xab\xd5%@\xde\x10]\xbe\x9a\xb9-@\xefh:\x8a\xda\x02)@\x9e\xde\xaaP\xfe\xdc0@\x9ei\xadh\xd7#(@\xaa\x1f\xc8\xe0\x88\xff%@\x83x\xb7\x13\xeby&@\xa6p\x83\x03\x87\'%@\xe5\x10P\xdcL\xb3\'@2d\x13\xa7\xaf1\'@3\x8e\xcfe\xed\x1c\'@\x0c\xca[e\xce\xad,@NT\xfa\x07\xd0\x0c\'@\x1dm\xf4S\xfb\xae0@\x1bF\x97\xa8\xe9\x91%@d&r\x0b\x02=(@pd?V\x18\xac%@j\xe9#\x08\xbf\xd3(@\xf1_\x07H\xecK)@\xdd\xaf\xf2\x8f\xcc\x1b.@\xc0\xf2\xdc\xed\x82\xf7&@8R\x91Y]\xed(@\xad\xad@\xa9Z\xa5\'@\xfb\xf9[\xfc\xb7\xf6&@\xdc\r\xcb\x8eO+\'@J=W\xf4v\xb70@zs6E\xa3\xfb)@\x1c|\xc6\xdd\xa3\xec&@e\x86\x0b\xe7%\n&@vZ\x0e\xddw\xd1+@\xa8\xd6l\xad\x8dP\'@\xd6\xabU\xf0\x8b+/@\xb3\xe3\xaf\x94\xa6\x99%@_\xf5\x04\x08\x93"\'@\xaec\x04NX\xc9.@\xf4/\xd8\x07\x85\x95(@\x97_\r\xb6\x8bM\'@\x99\x0c\xc6\xe7\x04\x88%@\xfc\xf5\xa7\x84\xe2\xb2(@\xa55y\x81\x89H\'@\x1f\x9cw\x9a\x81p)@\x96\x91\xf5;m\xce&@\xdb\xe0T\xbb\xfb\xa5%@\xa5 s\x999\xb1&@[/e\xe1<\xb8,@N:\xac2t\xc5,@\\\x1a&U\x92o,@OJW\x1cX\xb1%@B\x19\x93\xbb\xdb\xb8%@\x006\x81\x1a\xf88)@\xe5\xad\xb4\x9e\xd4\xc6,@=\xf1z\xa2\x81\xba/@W\x9d\xa4\xa8\xc2\t\'@#S\xfadE\x89%@\x84\xedZ\x10\xc9\xae,@\x10\x1e#\xbflO,@\x9aLi\xdbU\xb3&@\x0b\xa7\x07\xf8\xfb\x161@\xce\xa1\xe5X\xb3\xbf%@\xe7\x98\xd8\x92\x9e\xab-@\xd7:\xd9\xc0\x7f\xbb&@\xd8\xc0\xbfj\tF(@e\xe1\xde\xe7\xd5\xec%@\x07(\x9fM\xd6k)@\xd1\xb0\x84\xb0"\xe3(@\xac\x8avb\x10$*@6\x9bV\xb7\xc0\xeb\'@\x8c7\xb2\xc1\xd5\xb0\'@\xb9Y\x8eO\xb0\r.@\x06\xffW\xf5\xe0\x06\'@~\xe9\xf7\x89\xafQ(@\xb9\x0c\xdd%RA(@\xa0\x9c\x94\x85&\x05)@d\x1aLrX5/@<G\xf7\xfb\xf4\xe1&@A\xe9\xfd*]e&@rS\xfd\x87\x9fj*@H\xa2\xfb\xdc@\xd8-@\x9eY\x17\xe1\x06\xa8%@\x7f\x12\xa2\xb8\xc2!,@\xae\xdb\xe9\xb6\xd5 +@&S\xc5\x95/\xb1*@Q:\xe5\xacu\xf4\'@w\xf2\x80\x85\x17\xa6\'@\x1d\xa1\x13\x7f\rh.@\x81L\x93\x80\xd7\xa3)@\x1eJ\xa0\xa6\xaf\xe5-@\xe1\xa8 a\x01\xa0-@EB\xf0_\xed\x001@\xc7w\xa0\x9cE\xfe0@\xef\x1f\xc2[\xe4\x91(@yW\x8d\xbe~\xe0&@\xdd>\x80#\xbf\x19-@\xe5\xb1\xa0\x9c\xc1\x00&@\xa0\xc1\xaf\xc2\xf6\xa6%@u:\xd2\x8e\x0f\xe7(@z\xd9\xbc<\xee\xa1&@\xbc\xcf\x8c\xd9\xa2\xa3&@\xfd\x0cViq\x88*@\x16*\xb0=\xb7\xcd*@\x1e\x9e\r\x913\xac,@\xedl\xf6\xc9o\x90\'@!F\xa2\x1a6J\'@)+\xb9\xea5\xf1-@\x8c\x06\x8d]O\x11)@\xc1\xc7\x8b\xea>i(@\xbb\xe5\xa4\xf3\x96\xaf\'@\xcf\x04*$\x0e\xa2\'@\xa5\x1a8_\x80\xee(@\n\x9b9\x17\xdeI)@\x0b\x84\xb4M\xcb\xf30@\xe5\xcc\xd9\x05\xf3\xb9&@\x0c\x86\x90\xb2-5\'@\xda\xd3K\x18\xd4\x1d+@\xce\xbf\x7f\xaf\\0\'@\x87\x96\xdf\x9f\xc9](@\x81\x91\xf4x\x1fI,@\x13\xb5\xd3\xe7b\x04)@\t\xd9\xdf\xee#0\'@\r\x9dS\xeb\xdc\n\'@\x87U\xc9\x9a\xe0\xb0*@\xe0\xfcg&\x03\xab)@\x8eL\x1b\x1e=\xb7*@;v\xaas/\xad%@\x88\xaaq\x94\x9c\xb1\'@\xabi\xd9\x18\xc5\x1f+@\x8e\xa4\xf0\x1a8\xb6-@\xcf\x1f\xec\xe3\xc8\x1d\'@\x06\xe1\x04\xfeT\x96\'@\x8e\xce\xa5\xb4}\xe8.@\x071\xf9\x19\xfe\xaf&@\xe5wZ-\xd2\xe9(@9v\x14\xd93\xa5\'@.ww`Mw(@+\xb7v\xbb\xea\xf6&@\xca\x9b\xbb\xec/\xde0@2\xca\x15\xd3\xc6\xd60@\xf6\xdbI\xea]\xab(@\xa5\x97\xff\x11\xa1\x0b.@$&\x94/\xac\xf1-@!\x13G\xb4<\x03)@m\x04\xc7&\x040\'@o\xb0\xb6\xb8\x04\xc8-@e,u\xd5\xe6\x96(@\xab[\xcct\x81\xba(@\xe0\r\x13HeO\'@\xf3(\xde\xf6\xd5\xb3%@\xb8\xdfN\x0fYb*@(b\x8b\xdd)\xa8(@R\xed\x1d\'$\xca&@\xd3=\xd6\xe1\xb8\xcf&@b\xbc}U\xf3\xce\'@G\xfe\xb5\x0fM\xd5&@\xaa\xf3IR\x1az*@\xb9\xb5\x9f\x8bJW&@Ta\xa1\x02\xd6\x03\'@YVSdP<*@\xb132\x03\xae4*@\xcc%\xa6\xcag\xb4-@\x8e+t\x16\xe6*\'@4\x83\xd1\x86\xe6\xa3&@\x95\x15mh_\xba&@\xcd2\xa6\xaa<\xa9-@\xa8%,\x0c\xeb\xa4&@\xe1\x01\xd9\xc4r -@\n\x96\xa7\x08e\xbc&@\x80a\x06\xe4\x19\x8d0@\xcd\xcduUm\xe9.@\xd30\x7f\xf0Y\x93+@U\\\xc2IT\xe1&@4\xfe"4\x15\x97&@\xa9\xdegv\xc4\x96-@\xfc\xfc\xe6x\xd3\xb2\'@-\xc4\xea\xa9\x94\x8c-@\xb7\x9e\xbaA\xd3\xbe+@\xd6U\x1az7\xa5,@#@\xa4{J\xd1&@\x1d?\x0fd\xe1\x161@~\x9bp\x8b\x04\x90&@_\xa8CwK\xd2&@\xc9\xc6G\xfb\xf4\xe1&@\xd5\xb8\xae9\xde\xb40@\x17d/U\xf7\xca.@\x00\xfb\xd2\x1d\xbf\xce&@;\x86`\xfc\x16\xcf%@\xf3[\t]\x01\x9b&@E\xa6\x87x\x80\xa8.@\x0e\xbeE\xf42\x0b(@\xf8\xed\xee2\xf4\xff\'@\xba\x80\xc7\xcf\xb0\x99-@\xe8H\xf1\x96:1)@\xecJ\xe2\x86(m(@\xfe0\xa1\xb4\x87\xd0&@\xfb\xbe\x97qC\xa5\'@\x96\xf6\xe4\x0bTr-@\xe5\x1e\xbf\x973n*@\xad\xd9{Y\x8d\xee%@\xc5\xfd\xafI\x10m/@Ce\x90Qi\xa9%@\xc5\xfc\xb3\xb4HD)@n\'\xdd\xa7\x08O-@-\x821\x87-\xe7-@\x82\xd1S\xd9J\x11(@\x9dxR%\xdc\x85(@Y&q%\xc7A(@\x7f\xb0\x1alZ\xff-@O\x99)\x01\xeb\x1b(@f\nMG\x84}/@\xef\xdf\xc7P*\x0c(@\xef\xfa]P\x99\xd9%@\xba\xb8\xde\xbe\xf9\x83%@:+\xc1C\xe0\xbb/@\x85}=\n\xcff.@\xb9\xc0\x03_\xe2L(@\xf4\x80g\x02\x86\xf4%@\xc3Di\\(\xc9%@\x18++z!\xdd0@)v\xc6Q\xb9\xfd&@\xf3\x10\x91\xb2\xe1\xf0&@@\x92\xf7\xf7\xbfG(@Mlo\xa3W]&@N5\xbb\x7f@\xcb&@TN\xb8\x97\xfc&0@\x1c\xc0\xaa\x01\xd3\x0f\'@3?"\xe8#q-@r\xffv\xa6\x90\xae&@V\xe6>\xc9\xad\xc0&@\x01\xa7L\x07\xd8S/@\xed^\x97\xc4\r#(@-\xca\x9c\xa6\xdc\xc6&@\xcbQ^Hj+(@\xc1U\xf9\x81\x8b\xaf%@1\xbdI\x18\x0c\xed&@\x1ao\'\x94\xe7\xe5\'@E\xf4\xcbLV\x99(@\x98\x99\xbf\x10(\x15\'@\xc5\xc6\x82\x84e\xaf0@\x0cS\x03\x83\xcf\xc7(@\xc5\xd3\xb7\xb9\xb2\x91%@\xe1\xcf\x19\xf9\xd1\x1b)@l\xab\xfb\xf5F\xcf(@\xc0D\x81p\x8a\xef\'@a\x83\xa02C\x11&@\x9b\x16i\x9a\xa04)@i\xab\xad=\xfb*/@J\x02_\x93\xa6\x99%@\xd3\xba\xaa\xf9\xb9\xcf%@\xcf\xaa\xc5\xf0\xcd\xa7\'@\x98\xd5\xda\xbd\x92\x9a0@}\x052\xad\x14\xe3)@\x93\xb4v\xdf\xecp.@\xf5\x92H\x07\xd3\x1b\'@ew\x8c_e\xa8%@M\xd7\xf1d\xce\x99%@\xce\x8d\x08\xa9\xe8\xb2\'@\xb2\x87\xc4\x0e@\xa6\'@o\xbb\xae\xb8o\xdc0@t\x1c\x9cY}o-@\x96S\x97\xab\x8a\xfe%@Z\x12\xedH\x8c\xce0@N\xcb`maa)@\x00\xf2\x1fR\xbe\'\'@\xa6\r\xbcG%]*@\x8b\xa1\xb5u\xa3\xdf&@q8\xd1\x970\x92\'@\xa4i\xf4\xe1:\x1c\'@\xe9\xcc\x83\xaf\xdd\x93+@\xbe\xb35\x9e\xd0\x10)@\x1c\x90\xda\xe0\xcc\xf00@"\x83\x91\x96\x80\xb7&@\xf1\xa6?\x95u\xba\'@\xc9LX\x98~\xfb0@\x90 \x98\xb7\xcd\x1f&@U\xf5\xa1\x17\x0cj&@\x9f)RR~\xdc-@\x8b?Y\xf8\xcdm(@\xabF\xe4\x8f\xee\x88)@.~k!\xda\xb7,@)\x10\xc6\x90\x15\xf5%@\xba\x82\xfc\x80\xc7\xee%@\x0c\xc9%*\xe4\x19&@\xe0X)\x85\x05\x14\'@UR\xdc\x00\xe0\xe2\'@\xed\x16\x81\r>\x80-@\xa8x\x82;\xd5\xa3\'@\xeb\xf0\xff\x9e\x035)@tg\xe7\xcd\xd3\x1d\'@u.\xd7\xb6\x9e\xaf&@s\xf9+\xb8\xe6I)@\x9b\xab;0\xd6\xaa%@\xcb\x86C2$\x96\'@\xd6\x05bP\x1c\xed%@\x06\xd9e>m\xd1\'@\xa4Y\x12\xb0\xdfi&@k\xb9\x84jxZ\'@{?n\xfb\xa1!\'@\xab\\\x14\xd4\xc9\x93*@,\x99\x0b\x9e\x12/)@\x96v\x7f\x97\xac\x89\'@=\n\xfd\xf0\xc6\xd5\'@Yf\xad\xdc{\xcb\'@u\x14\xfc\x1b}\x98(@\x16\xc8\xb0\xe2\x10\xbc(@\x17H8\xdfN\xe1%@\xe3zO?=S\'@\xd4K\x0bPo\xaf0@O~\xa4\xd2Z\x07&@\xb9\x00\xf4\xae\x9e\xbb(@\xcd\xc7@\xa7o\xb8,@M\xfb\x8b\x87\xd9\xae,@\x95\xd1\xe8\xb7Y\xa4\'@ta\x04\xa5\r\x96%@\x7fnk\x1f\x97\xb6%@\xa0\x9b\x8a\x9f\xbb\xe3,@r6\xfe\x949\xfe%@n+T\x03(\xec0@\xaf:\xb9\x0c\xbb +@\xec\xbd\xf7k*2.@BI\xe3l\xe3\xf00@<\x1c\xf9\xc2Q\xfd0@\x05C%\x0f[;\'@\x15\x02C\xe8\xbe\x82%@\xb4\x90\x99|F;.@\xa92B\xfc\xf3\x9c-@f\xe5P\x0e\xcb\xed*@\xec\xcb0\x10\xb3\xbb&@\xaa\x8bI\x07\x1f)\'@\xec\x1c\x07S\x95\xb3&@\xe8\xa8"\xa7\r#(@!$@\xb7g\xdd%@\xa6k\xbd\xea\x8f\xe8(@\x13\x00\xf2\xab\xa2\x110@&\x9ax\x93\x15\xda(@\xdb\xefKa{\xcd&@\'\x13e%k\xe9-@N\x1f\xa8\x8bHR(@\x10\x9e\x94\xff\xf2\xaa(@\xa4H8s\xef\x1f\'@\x89\xff\xee\xf3\x88\xea&@\xf6a%\x0c\xbbH-@\xa4\x84\xd3\x9c`T.@\xea\xf6\xcb\x11\xae2\'@\xc2~\xa4d\x07\x1c+@S\x00\xd0C\x8f\xb0\'@\xf0\xa9j6\x9f\xed,@\x1e~\xdd_\x18/-@\x1bvQ!\xec1&@*\xd4\xa1K8\x9b(@\xed\xbb\x1e#\\\x14+@\xe5\xae\xe4\x15\xc2\xdb(@1r2v\xf0\t&@\xbb\xe0[^\x0cA(@g\xc7S\xd7\x1e\xca&@\xfe\x16\x0bS\t\xdd0@\xb0\x84@\x1f\x80!-@")\xcc\x0e&\xbb.@\xc0")0n\xdb%@^\xe2\xb4\x18\x862\'@\xa7\xc6\x8aQoq-@\x94Q\xc1\xeb\xf7\xa7-@\x94J\nqT\xc5&@\x11*\xd7,^\xb4-@\xb0\x00\x14\x9b\xb1\xed(@\x117\xfc\x9b\xb2\x9e%@c\x1a\xe9\xe8\xd6`\'@6\r\xf4\x83\x10\xa0-@\x1d\x99\x16\x82v))@`\xfd\x17\x11\xc4\xab,@\xf1\x93q\'~\xf0-@\x87\xf6\xcd1J\xb20@\xc07\xfc\x7f\xc4\xa8%@|\xfe\xa8\x1e\xfd\xae.@\xb8\x97e\xb8\xe0\x91\'@\x01\x9a\xf1S\x15\xc0(@\x16<\xf2\xdf\x18\x1a)@ES\xc8.}w,@\xba\x9d\x8esy\x9b,@\x15|ABuP-@m\xd4\xab\xec\x9f\xa4)@\xc7\xb0\xb9<v\x90,@\xc7\xcd\x9a\x15^\xb1\'@M\xaa\xf3\xc2`\xa6%@,\xd0\xab\xc7,\xbb(@&\xbf\xcf/ \xe30@J\x01g\x97\x8a\xb3\'@\xe3\xbe\xec\x91\xe6\x10*@\xf6\xff\x06\x88\x9dX.@\xc7\xd1l\xfe(\xf4(@\x90\x9e\xad\xb2\xcf\n+@\xe4\xa2B\xcf\xc6k-@?DZ\xc9\x83o-@i:\xbbw*\x9f/@\xcc%Y\xd3`\xbd)@\xce\x19VE\x9bG)@\xcfs3}\xaaR)@\x98_\xaa\x9c\xb0\xba.@u\xfbb\xea+\xe4,@\xe1\x1d\x8a\t\xbf\t\'@\xbd\x11\xe5c\x08\xa2\'@\x15\x1f)\x0f\xc0\xf8&@Y\x96v\x04?\xde&@\x81\xfb$)\xeeJ)@\xc2\xbe\xe0\xe6U\x9c&@\x18\x18\xe2GW1\'@\x8e\rP\x18\x1f\x0b)@\x03@x\x02\x9f#+@\x0fq9\xffp\xfe&@\xaf\xfd\xd7\xe5\x1d\xe9(@\x08\x93<\x17~`,@\xc8:E\xa2 <0@4\x0b\x12ZP\x95,@3\xb0\x84CR\x18\'@\x84\xebQ\xbf\xd4\xb8&@!\x0e<J\xe8j)@\x85\x9da\x1a7\x11)@\xe8\xfe\n\xd4\xcd\xb30@\x18\xb9\x8d\xc1\x8e\x89-@\x02\x19\x8e\xa66\xbe&@]\xfb\xce\x97\xcf\x7f\'@\x1e\x9f\xb3-\xd2\x0b)@\x94\xc9\xcd\x8d2\x9b(@\xd0L\xf3G\x80\xc1\'@, \x1ajTl-@\x81\x90\xdc\x81j\x03)@\x15!R\xd1\x00\x92*@\x7f\xdc}\x9b\xda\xa3&@\x98\xf9$\xd7\xf3f,@&\xc5\x0c[\xc9\xb2(@;\xe5\'2+\xc9&@\xfe\xf1\xe2\xeb\xb8\x00&@\x98\xccPgn\xf7(@\xe5\x8bt\xd1V\xff,@\x0c\x80\x1cw\\\xa4-@\xd0j\xfdO\xe4\xed-@\xf6\xceL\xabL\x99&@}\xde\xeabH\xa6/@|h\x0fh? )@\xbf\x1b\xc9\x08J\x99%@\xc8\x8b4\xd1\xdf\x9b&@\x88\xe8\xc8Prd&@\x1e\x12#\xd93-)@,|\x04E\xe3\x07\'@\x99\xf3k\x16\x88\x8e&@\x93\x8ba/\x8fQ(@K\r\xa0\xd6X\xea(@\x01\x9a\xe0\'t\xbc/@\x0cm7\xc9\xff*+@u\x0eJ!\xf9\xcc%@T\xa8\xb3\x05\xf4\xc5/@\x18\xf5\x93P\t\xaf,@\x06\xbc\x9a\x04\x9e\x000@\xe3\x08fQ{A)@\x00\xa9\xd0\x83\x91$)@\x1f\xbb"\xd7fK)@t\xa3?2\xa3\xa7-@9\x12\xef\xe6XG,@\x07^^\x89#B(@8^\xe5."\xbd\'@\x18\xf8\x13C\xce\xd7%@\xb4\xae\x04c\t70@x\x9cm\x14\xa6\xa50@\xcf\xc1\xb0`\x12\xec(@\x8d\x0e\xcb\xb99q&@\xa1_&\x7fa".@\xf25\xd3e\x83\x1d(@m)X\xd61\xee%@~\xfe\x80\xd5`\xd4(@j\x1e\xae\xdb\xb3y(@\xe2=\xe2\x84w\xd7%@\x9e\xa7\xae\x87w\x01&@\x10y\x81\x7f\x82<\'@@\xc7\xe8\xdf\x06\xaa%@\xe3\xdeQ\xda!\xad&@\x8c\xe5\x8d!\x8e\xb2&@Se?C\x98b(@j\xcfm\xab\xcd\x14(@\x18\xb8\x05;\xee\x06\'@\xd9et\xa1\xbc\x08(@\xf4\x8f\xdfd-\xea-@?\xae\x812\xd3\x9c/@7\xa9\x9avO\xcd&@\xc1\xb8\x1a\x93C\x9a.@\xeeY\xbd\xd3;\xcd%@c5\xd0Q\x01\x19(@\xc5Z\x06\xb4\x9eh-@\xe0\xd7\xd1\xfa\xd1\xa7\'@\x11\x08\x0c\xd6:\x06\'@\xec\xf0\xb0\xcaE\x89%@\x8c\xa7\xc7QH\xa3%@\x92\r\xd2X\n\xa0-@\xc5|\xc5\xc6]\x84%@T\x10v04\xaa-@\x10\x1bA\xc4p\xcd&@\xe2\xd6\xd5+e\x10&@dU-\xe6X\xd0-@L\n[\xed\xfc\x0e.@\xb5:YL\x84\x8a-@|!\x80\xd4*).@&=\xfd\xd6\x81\xdc%@\x19\xaf\xbf\xed\xe0\xb7,@^\x17\x7f\x89\xa2\xdd)@2\xcb\x16\xa7#\xe9-@\xf7Xn+8\xb8%@\x8f\xca\x89\xb4$\x060@\x02>Njc},@\xb5\xfcX$\xd2Y.@\xe7\x1f\x19\xf3\x10\xeb&@s\xce\xfe\xdd=\x8d0@0\xa7\xa0\xaf\xa7q-@\xeek}U]\xbe-@,y\xbd\xff\xaf\xc6-@T!\xf2\xd1\x7fG-@&\xeb:\xe6\xfa)/@\x03\x874\x91q\xec0@\xf5\xd5Ig\xa2\xdd0@B\xaejt\xd8\xf10@\x99\xc0\xeb\xd0\xbe\xec,@}p#\xb4\xc3\xfc&@\x8d\x94&9Q\xfc%@a\xe2aVQ\x1c&@,\xe98\xc8\xab\x8e(@\x10(|.O\x0f+@\xf0(\xdb\xb9D\xf90@\xbf\xa1o\x01\\F*@[\x9d+\xcdo\x05&@\xdaL\x9a\n\x9b\xf3%@b\x94\xf4\x96>\xd7%@\xfe\x98\xb3\xb4\xddD-@\xc8\x86\xbe\xf1\x97\x96-@9ob3\xd5\xe8%@\x88\xec\x13\xe1\xbc\x1f*@\xc9\xe1)6\xc5\x10&@\xa39\xe8\xad\x1d\xcf0@fO-4\xfe\xaa,@m\xc3_H\xef\xc40@\x89\xc9^\x05\xf4\xbd.@\xd8\xe3\xe7\x1d(\x1a\'@\xaa\x8f\xe6H\xcd},@\x1b,C\x93\x81\xb9.@\xc8\x0br\x12\x00\xdd-@\x8d$\xc1[\xd7\x81(@`U\xdbh\x89\xd1&@\x1d\xf9\t2\x89\x08&@\x80\x1ds\x1ew\xe8%@\xe9CI\xfb\x93r*@\xe6\xee<9[Q&@\xadMe\x8a\x12\xc3\'@z\xa5\xfe\xe9\xfb\t\'@\xef\xaf\xa4&\t\xb7(@\x9f.\xe4V=\xda/@/\xa77\xa9\xce\xd1\'@~\xda\xc1\xe3\xea_+@q\xc5\xcf\x8drz-@`\xa4(\xf0\xaf\xf5\'@VP$\xc3l\x99/@\xf6\x9a\x05\xb3\xd4\xaa&@%\xff{\x8b\xe3\xa3\'@\x8bG\xce"\xb9\x13*@\xc2\xcf#\x1f\x9d\x19&@\x11\xe5-\xa34\x0c&@\xfa\xa6\xe7_{\xa1&@\xae\xc0v\x8cm\xed-@\xb1\xf0\n\xa7\xde\xbd%@C\xff\x03$q\xf0%@+\xabE\x95\x99]&@\xba`r\x97\x1b\t\'@\xd9\x07\xc1\xf5\x1a\x96&@\xd9u(5\xe5\t)@\'\x12\xc8:\x97\xa5&@_\x9e\xa7O\x10\xb5&@\xdd\xc5\x14\xa2A\x9a%@\xd8\x82B\xbf,\xc7%@\x91(\xe6-\xb7\xff,@\x1dI&\x99y\xfe&@\x8aJ\x1f\xcf\x05\x95&@\xe9\xc4\xa4\xd1;?\'@\xa3-M\xdb\x87(,@\xbb\x16=\x0b\xf1\xc90@\x94\xfa\xecOK\x13*@f\xd6\x8c\xbe\xe1c&@zc2\x12\x07**@\xe57\x82E\x9d\x8a&@;\xfeX\x15CN)@\xde\x18\xb5\xb8-K\'@\x9db\xfej\xe1\x99&@\xa8\x1d(\t\x1d\xc80@\xe2?\xa4\x9a\xd8\xbf\'@\xb5\x96>\xc8\x92\xd5%@\xdcmb\xd1\x94\xeb(@\xef\xfdJ_\x93\x03&@\xcc\xcf\x1d\xf4\xc8S,@\xbc\x13am:~&@\x02J\xfe\xcd\xaa\xcd(@\xeff\xc4A\x07\xd4(@\xc1\xb6\xd8\x07\rt)@<\xde\xac+-x&@@\x8d\xb3\xf9A\x99(@\xbbR\xe4\xd3v}(@8{N\xf2&\x02)@S\x0cZ\x94\x00\xa6-@k\xc9J\x0c\xeaX)@\x9d \x07\xd9\x97\xff%@j\xfa2\x83A\x970@\x15C\x1c"\xa6\xcd&@TZA\x85\x14\xb0-@\xb0\x11I\xd2H\xa4%@\xf0\x03]8\x1b\x1c.@#\x08\xa8\x0c\xd7\xce%@\xaf\t\x0f\xbc\x9f\xb5%@\xdbzQ!\x148(@R\x87\xf2\x07Z\x83-@\xa9\xb8\xf0\x12\x98\xf9(@H\xf3.\t\xa9T,@\xcc\xe3\x89\xa1+\xab)@i\xe4beg\xde&@\xfd\x82\xd2\x03^\x7f,@*\xa1\x1aU\x86\xd2-@X\x0f~\x08\x82\xc0&@\xd6\x94\xea\xf9\xea\xb3.@\x17\x81Ry\\\r-@H\xc3\x06\t}u-@y\xae\x99\xd2\x91\x8f\'@!\x97\xe2\xe3\xe2U+@\x8e\xf7\xd0\xb9\x99\x87-@\xc6G\x8f\xb7#\xf4%@\x8f\xd9\xc8\x9cO,)@F\t\x8b\xcf\xdcg/@\xe5\xec\x85\xa5\x05\xc3&@\xa0!\x07\xd5I\xf1\'@\xde\x8d\xbe\x1f\xa1\xcf0@\xe8\xc3\x8eA)\xe8%@\xad*\x0e\xaf\xb3\x16&@\xf0\xa8H\xa1\xcd\xa1(@\xff\x18\xf8\xb1\xb9\xb3\'@3A}X\x12\xa5)@\x0eZ\x1d,5\xc0-@\x9co*\xbc\x1a\xa9.@\x1b\xd0\xe22\xbe*\'@7\xe3\x1b\x86\xdf\xc60@$w\x9bH\x06Q&@b:\xbf\xd3\x84\x1f-@\x1a.\x8f\xe6\x17\xbe.@y\x8d\x8a\xea:\x83(@\x9e*{\x91\xbf\xb20@\xbb\xcc\x87\x9e`@\'@\x93A\xe9R|D-@J\x13\xbb\x98Q\xb8(@m\xabbq\x1c\x1b.@\x01\xb7z\xc4{l-@\x12^\xd4\x90~\xd0/@\xa9@\n\xdb\x84\xc8,@n\xf9\xc0C=a,@\x9dJ\x82"\x00\xbb(@C\x17\x1b&\xfdX)@\x19v\xb9\xdb7\xa10@^\xe6\xb0\x9f\xf9r)@\xa1\xdc\xfcRg\xbe)@'
p16
tp17
bg3
(g4
(I0
tp18
g6
tp19
Rp20
(I1
(I985
tp21
g13
I00
S'\xfa\x87\xfb\x1f\xd4\xf1S@\xe9B1\xd8\xd5\xd9S@\xa7\x84 \xc7O\xe6S@!\x125\xcfb\xf0S@\xd2\xde9c\xd5\xe3S@\xa8TO<\xc3\xe3S@\x8d\x94\x05\xbd\xc6\xdcS@\x92\xd3%\xaa\x12\xefS@\x8e.\x80\x04\x1a\xe4S@\x9d\x00\xb4\xe7\x88\xdfS@_\xbc\xbcF=\xf4S@w\xc6B\xe1{\xf6S@J\xce\xa6v\x1b\xe6S@\xf6a8\xe4u\xd0S@\xc7="JN\xf5S@\x89e\xbc\x9d\xd7\xf3S@\x0f\xad9o\xa2\xf5S@\xdd\xc5\x15\x1ab\xf1S@U\xce\xa0\xd2\xbc\xf1S@\xa3d\x9c5\x8b\xf6S@\xbcOX3\xfc\xf5S@\x8b\x08\xbc{\x00\xf1S@\x07O*\xe2"\xf6S@%\xb7\x03@x\xf1S@PLVz(\xbbS@\x0b\xd7\xc7\xc8c\xf5S@\xaf\x9d\xaa\xecz\xf5S@\r\x80a\xdb\x91\xf2S@\xdd<\xfec\xcd\xefS@\xf1*"L%\xedS@X!\xd7G\x85\xf3S@D\x93&\xa6>\x9aS@; W\xa8\x1d\xd0S@\xe2\xbf\xf8\x04\xe9\xcfS@\xf2?L\xe9r\xdeS@\x8e\xee\xd3w\xe5\xf3S@Haek\xbb\xf3S@\x8a\x1cx\xe6\xa4\xe7S@H\x88-u\x0f\xcfS@\xa9\xa4\xe9\x83\xa5\xf4S@\x8c\xbb\xe4V\xff\xf3S@\x0e\x16\x0f\x95\xa0\xceS@\xd7\xae\'\xa1\xa4\xceS@"\xfd\x16\xa2"\x9fS@\x0ch|\x925\xabS@+0Y\xaf\x03\xf6S@k\xbdk]J\xe9S@\xff\xe0\x96\xfe=\xe8S@\xce\xa6}\x1b]\xaeS@!\x1c\xdc\xe5%\xf5S@\xac\xfc\xa07\xed\xa1S@u\xd3\x13\xb1\x8f\xf4S@\x04\x1f\xd7\xf2\xd5\xb7S@t\xc8G\xdf~\xb7S@\xa19\xc1\x08T\xcaS@\xb7\xd3\xb0{#\xf1S@\x1e\xc4x&\xf0\xf1S@\xb2m\xdc\xea\xbd\xf0S@\xe3y\xcb\xde\xf5\xe8S@\xfd\xd2\x8bJ\xae\xe4S@\xca\xb9&\x8b\x88\xa7S@\xd1\x0e&\x98j\xe4S@Z\xc7\xe04[\xecS@g\xb3\xf3\xd5L\xc7S@l\xe0\xeeJI\xe4S@\xaf\x10%J\x8e\xe4S@C\xb8\xc6q\x9a\xe4S@\x93N\xd4q\xe5\xf3S@\xa1@0o&\xe9S@\x95\xabz\x95\x0c\xe9S@(\x89\xceo \xe8S@\x18\xb5\x0b=\xca\xf4S@\x0f\xe2\xfa\x18\x8e\xf2S@\x93\xfb\xac\x08"\xf5S@\xf5d\x94\xd2\x92\xf1S@\xb5M\x93\xb6?\xf5S@\xb6\xb5\xf2\x8b\\\xf1S@\\\xe1 \xb9\xa7\xf1S@I\xee\xec\x92\x98\xc1S@H\x95\xbb\xfe[\xb1S@\x85\xd1L\xcb^\xe7S@/\xccVP\xdc\xf1S@2\x9e\xdc\x0f\xdd\xf5S@\xcaq\x04\tY\xf2S@\x8e\xff\xf9\xacV\xf3S@\xbb\xcdi\xf7\xc1\xe8S@s\x93]\xfaE\xe4S@\xc7\xec\xf1\x11\xa9\xd9S@\xf0\x81\xe5\xab\xc9\xe3S@C\xda\xe8s\xce\xc6S@S\xb2\xea\xd11\xf5S@\xbe\x13L\xc9\xf8\xa1S@\xcfi\x04;\xaf\xa1S@ \xd7\xe1\x1a.\xcbS@i\x9e\xd3\x00{\xe8S@\xf2\x9e{)\xbc\xf1S@N\xc59C[\xcaS@J\xa6Y\x84y\x9eS@\xe6Sm\x1b\x12\xcfS@+(\x19\x0f\xe7\xa2S@0xl\x9e_\xe7S@\x0c\x05|\x18\xee\xf4S@\xee\xff\xf3)\x05\xe9S@\xb3\x93\xabdj\xeeS@O\x0fY\xe3g\xe8S@\xcd\xb9R\xbdY\xc8S@\xa14\xb6\xf4\xc3\xf3S@\xc7\xca}.\xa2\xf6S@\xdc\xfb\x8clm\xe9S@\xa8Xy\xc4\xae\xc1S@\x92\xabt\x15V\xcdS@\x0b\xd6\t\x85\x8b\xa2S@\xbd\x84\r\xf1\xb6\xcfS@\xf7j\xab\xf6\xbe\xf1S@{C\x05\x10\n\xe6S@\xd3\x05\x06\xb0~\xf0S@\xba\x1ap\xa1 \xf4S@\xc33\xaf\xb1a\xd7S@\xa2\xc3~\xab\xb7\xefS@\x7f\xfd\xbe\x05X\xecS@\xbb[@\x16:\xefS@x\x83C\xb5<\xe4S@Bz\xd8W\xad\xe8S@\xc8NIIG\xf2S@\x1f.\x89N\xf8\xf2S@h\xca\xf8\x8b\xee\xf2S@#;_\xabN\xc5S@\x8f\x0c\xe4Ja\xdeS@\x89\xc1\xed|\xc2\xeeS@\x87\x8b\x03\xbfB\x9fS@G\xc7\x84C\xc1\xd3S@\xf5\xd5\x96\xa1k\xd4S@`E\x9a\xd4\x1f\xd0S@\xc5\xbfg\xc2\xb3\xd0S@\xd47\x99{=\xdaS@M\xaf\x0c\xb7y\xf1S@\x19\x8a\xa5\xe3\xc5\xcaS@\x1b\xf9\xdc\x80#\xa2S@\xd0\xe1\x8f\x03\xe0\xf1S@2d\x97`\xc5\xcfS@\x113"\xc3\xbb\xcfS@G\xd5\xa29C\xc7S@\x89_JJW\xecS@\x83\xcd<\x8e\xd6\xe8S@\x9dW\x1b\xf8\xfc\xf5S@\xa6.sY$\x99S@4\x98G\x05\x0c\xf3S@\xd5R\xa0\xc87\xf5S@\x8c\xbe\xfc\x90\xb0\xbdS@\xf7[\x11\x90j\xf5S@a\x87\x94\x13}\xf5S@8\xe3\xe1=\x1a\xf4S@|\xd4\xd2JZ\xd1S@\x98\xa1\x18\xcfN\xe8S@>HW\xec\x85\xdfS@\x9c\xc7\xef6k\xe7S@\xd7\xff\x18\xb3S\xe8S@V\x04z&\xcc\xd0S@2\x9cA\xe1\x80\xe9S@y\xd1\x8e\xc5q\xe4S@^\xe7\x14\xda\x1c\xf4S@\xfe\x1a\x95`\xb0\xf1S@W\xfa\xd7\xf4C\xe6S@\x019r\x1e\xc1\xe5S@`>OC\x1d\xf3S@\xb1\xf7\xe0\x9b\x03\xe9S@\xfd\xc6+-\xb0\xc1S@\xeeG\x15 \x1e\xe8S@\xd7\x8c\x05\x9a\x7f\xeaS@\x8d\x07\xdbS\x05\xebS@\xcbZ:h:\xecS@\x93\x1f\t\x86\xc6\xa9S@\xe35GV\xdc\xf6S@\xda\xcc\x92\xa3\xbd\xedS@\xa9\xcc]\x03K\xe9S@\x0c\xcc\x11_V\xb8S@}\xf7\xb7Ps\xdeS@\x8df\x9f:\xe3\xe9S@\xb5\xf52\x91Y\xe7S@<\xf7\xd1\x97\xf2\xedS@\xcd\r\xbf\xb9\x8f\x9eS@\xae\xf2\xb5\xdd2\x9fS@\x17\x8cej\x0e\xf2S@q\xc7\xa5\x90#\xf5S@\x8e]u\xbd,\xf5S@\x82\xdd#s\x00\xeeS@\xa5\xb5<5-\xf5S@}\xc1\x9bS6\xabS@\xdb\xb6\xa8\x82\x8d\xf3S@\xa2\x99\rs\xd9\xf2S@\xc9\x94^Gl\xe6S@b[\x96\x91\xc9\xf2S@\xba\x12X\x1b\xbb\xf2S@\xf0\x99o\xce\xf2\xf3S@\xfc\xc0\xb6\x04\xd5\xe7S@{\xf4\xb7&\xf0\xf1S@\x89\x98e\x99\xf0\xf3S@v}\xec\x00\xb6\xf4S@\xfc\xcd\x188\x87\xf3S@\xbfG~\xeb\xf2\xcdS@\xa0\xfd\x85\xb5<\xf3S@\xff\xf8D\x14\xc1\xe9S@y\xd5L\n\xdd\xeaS@\xa7\xb2\x838-\xcfS@\xa8\'\x15F\x0e\xdaS@\xa2\xdd\xe1\x9c\xf3\xe2S@u\xbc\xdb\xfe\\\xf3S@\xc4\xbb;\xb9\xfc\xe9S@\xa3\x95h\xf2\xc5\xc1S@\xdf\x1b\xc3]2\xaaS@\xc0\xde\xd2`\xc6\xf6S@\xd9!\x9d\xcen\xedS@\x14$\xea\x83G\xf5S@\xff\xdfa\xf6\xcb\xf1S@\xcb\xefY\x96\xd1\xd2S@\xb0\x86\xf3."\xf6S@g.RZ\xd6\xf5S@2V\x99w0\xc1S@\xb68\x94\xa6Q\xf1S@*,\x8c\x10\xc7\xd9S@\xc52y~\xab\xf1S@\xc71a\xb3\xea\xf3S@\xea\xe3\xe1\x19\x13\x9fS@\xfa\xe8_/ \xefS@[1\xeb\xac\x0f\xdcS@\xa6\x0f\xc5\x0f\xf4\xe2S@I\x83\xbd\x98\x8c\xf1S@1\x83\xd8p\xa6\xe0S@t\xb9GH]\xe9S@x\xe7C\xfdi\xe6S@\x05\x11\xf5\xc7R\xe5S@}\x944\x069\xe8S@\xaf\xfe\xb6\xd3\x88\xe4S@\x112\xcdi\x97\xe4S@\xf3\xff\xf4\x86\xc0\xf5S@j\xc2\xbe\xfd\xbb\xe8S@\xc3\x91\xe5.d\xe7S@\xa8\xbfn=\x0e\xedS@t\xc8\xd1~\xb9\xa1S@iw\xf1\xc4\x01\xf5S@\xa1Sg\xe9\xde\xb7S@\xbbJ\x052L\xd4S@\x82+\xe3\xf8l\xbaS@\x02\x80!\x17:\xe5S@\x93\x8a\xc3\xe0\x93\xcdS@&\x82\xd2y\x8c\xc9S@\xac\xc2\xd4>\xf2\xb2S@\x1c\x18S\xdcp\xf2S@\xd7\x1c\x99\xd6\x1e\xefS@7p%\xee1\xf2S@Uo/\xd9\xc9\xd7S@>\x9d\xa7\xe3D\xc7S@yf(\x07\xab\xe6S@E\xa7\xee\x12\xea\xf2S@\x84B \xa35\xd3S@N\x85\x98\xca\xfa\xa7S@\x14\xa7d\x7f\xfc\xeaS@\xe4\xa7\xcd\x06\xf6\xf2S@CV|j\x7f\xc5S@\x13\x9c\x95\xfc\xa4\xf5S@z\x81t8b\xf2S@N<a\xd2\x8a\xebS@\xea\xf3\xae&\xb9\xcfS@\xdb\xde\x88W\x8f\xb1S@c\x9c\xc5\xf0\x90\xebS@\x10\x9f\x1b_\xc1\xccS@!\x99\x9dmF\xe1S@M\x8d\x01\x07~\xe8S@\x92-\xee\xe0\xc1\xefS@\x83r:\x82h\xf6S@\x87\x82\xc76\xe2\xecS@\xae,\xe9\xbc\xbc\x97S@-\x00\xfe\x1f.\xf5S@\xc6\x85y,\xec\xd8S@\xc1}\x18\x82<\xe3S@]\x99@\x95\x95\xe5S@\xb5,l5\xf5\xe1S@\x03\\\x9dz\x0b\xe6S@\x87\x11&G\xdc\xe2S@@nE\xa0\xf9\xd8S@\xa8\x10\xf1\xf1\x80\xaaS@\xc2\xb5x\xc0\x19\xf6S@r\xf2\xf9\xb8\x98\xe6S@\xbf\xe7\xc9\xca\xc3\xceS@\xcc\xfeJT7\xeaS@\x05\xc6^^g\xdeS@1\x83+\xef\\\xeeS@\xab\xb392\x9f\xf3S@Z>\x8a\t\xff\xc3S@\xbe\x8e\x8a\xb3\xf8\xf5S@\xd2}`Hz\xe6S@\t.@.d\xf5S@\xe3\xea\x00fz\xf5S@\xe3\xd5\x16&?\xc1S@2A1\xa3\xc7\xc1S@\xdc;\x05L\xc6\xcfS@cU\x96|\x07\xf5S@C\xd9\xc3\xf8 \xe7S@\xb2)\xa6b0\xd3S@q6\xc3\x1a\x9b\xddS@\x19\x83:8\xa4\xf5S@\x19_\xdd\xac\x01\xf6S@\xac\xe7\xb8V\xcb\xe6S@\x1bO\xbb\xc66\xf5S@\x11\x87\xc8X\xed\xa7S@SJ\x8c\x9a\xa7\xcaS@\x89i\xab\xfa\xa5\xdcS@\x0b\x08A\xba\xca\xf2S@\xef\x0b\'Y3\xf4S@\xb1{|\x05\x01\xf5S@\xe3\x92\xb4L]\xf1S@\xca\xd2e\x13\xb3\xa4S@P\xdc\x8b\xbf\x1f\xf4S@\xc2\xae\xe2\xc3\x11\xf1S@\xc2\x11\xb2\xf2\xe2\xd2S@\xe8\x87\x01"\xf5\xf3S@\x92\xca\x7f\xa7\x10\xdcS@\x7f\xa1\xb4E0\xa4S@\x8b+\x97>{\xaaS@@\x8eT\xd0j\xf4S@\x9c0\x13\x17\xd3\xf0S@|\xb4\xdcsO\xf0S@6\x8f\x13V\xf8\xf1S@\xfb/\xff!\x7f\xf0S@\xce\xd6F;t\xe8S@V\x96_`V\xa0S@\x9dc7\xae\x0c\xcfS@\xa1\x08\xe0\xaf\xb1\xd2S@\xff24\x00 \xe9S@\xaf\xbfk\xbc\xe6\xe5S@g\x9f\x8e\x8fW\xf0S@Gh?=\xf3\xcdS@x\x1a<6\xea\xcbS@\x1a\x03!t\x05\xe9S@\x96\x14<\xe0\x17\xe8S@"\x95S\xab[\xb8S@\xbaG\xd9&\xdb\xf2S@\x9fgQ\x9b\xda\xf3S@j\xac\x0e\x1e\xf1\xf3S@\xca\xa4pk\xb4\xddS@;0\xdev\xec\xf3S@\xa7\xde\x86NH\xcfS@B\xbd\x02\x051\xeaS@W\xd9\x8d\xcb\x96\xbfS@\xaf\x02\xd5\xe8|\xeaS@dP-(^\xd3S@T\x97/%Y\xd2S@\xa1\x89\xd7\xcb\x91\xc2S@-\x8d\x120\xd2\xcdS@\x8e\x80\x1e\x96`\xd1S@$\x15\xf7\x170\xf2S@1\xbbP;\x87\xf3S@\xfc\xd1\xf5\x9c\x0e\xf3S@^\xf9\xf3G\x10\xbaS@\xb3}9DG\xe2S@.\xd3\xfe\x82r\xd0S@^\x1a\xc4n\xf8\xe2S@\xfa\xbf\x02O\xb6\xd0S@\x06\x0e\x87Uk\xf2S@z9c\xa3N\xadS@\xebu\xf1e\x89\xebS@\xfa\x10\xe8\xc1\x8d\xe8S@o\xfd|\xc8\xa0\xc5S@\xc4\x19-@\xa9\xefS@\xc0\x0f\x10\x1c;\xf2S@\xcbZ:h:\xecS@Of\x9b\x90$\xefS@\xc9Y7\xbb\xea\xf1S@\xcd\x0f\x85\xaf\x95\xe4S@[\xd5\xa5!\xc7\xf2S@b;\xaei[\xecS@E\x8f\xd4\x9f\xed\xf2S@)H@\xae\x11\xaaS@\xf91=@\xc5\xd2S@\x11\xd1rBj\xdeS@\x17\x9acw\xe7\xecS@\xf8\xf9P\x1e\xfd\xecS@\x0b$\xe4\xbfR\xe6S@\xf2\xb0)\xc6=\xe5S@\xeb\x95f\xa7\x1f\xaaS@\xa5\xa9\xaaFW\xf1S@\xa7\x18\x18\xc2\xf8\xedS@\xae\x98\xa2c\xfd\xdeS@Y\x10\xaa\xd7\x06\xa1S@1\xf0sb\xdb\xf1S@\xceRq\xd63\xbdS@L\xe5\xa9{\x0f\xeeS@s\xa0Sp\x91\xe2S@\nZ\xe1~_\xf1S@H_%\x8an\xe9S@1\x8e\xf8X[\xeeS@J\xcb!\xa5R\xe7S@\x87_\x12S\x84\xe8S@\x95\xc6<&\xbe\xd9S@I\xc1\xd2\x01\x88\xeeS@w\xb3/\xf8\xc7\xeeS@\x12QT\xcb\x10\xadS@m%\xd8\xae\x96\xd0S@s"\xcd.\xde\xcdS@\x90\xeb\xfbb\xe2\xeaS@\x82la\xe2q\xe9S@\x04\xc3\xff=\xe5\xb7S@$\xfd=X\xd0\xefS@\xba\xaa\xd5\xe1\x11\xefS@\xff\xd7\xf3\x0fJ\xcdS@\x94\x0eX?s\xc9S@\xcd_\x96q\n\xf1S@\xb50nXH\xe4S@\x95?\xb2\x99\r\xa2S@\x1f\xe09-\x8d\xa2S@\xe8Up\xcc\x1e\xedS@\x14\xda`Rv\xd3S@\x91\xd1\xda\xd2o\xc0S@h\xc7Y_L\xe4S@\xe9\xc5}\xe6\x18\xacS@\x03\xc3\x98\x9bR\xc7S@Z\r\xd8\xf8;\xccS@\x03\x90\xfa\x0bp\xccS@%\xf0@\x9a\x16\xf3S@j\xb6\x8d\'\xec\xf2S@\x8dI\x0f\xc7\xc1\xc0S@\xc7\xd1\x97\xffa\xecS@\xec(\xc7\xc8\x8e\xf0S@\xf6\xc2\x82\xc7z\xf2S@\xd1!\xb8y\xfb\xf6S@\xba~9/\xb0\xf6S@\x89\xe4cY-\x9fS@O\x19\x16W\x99\x9eS@\xd7\xbb`\xfe0\xc3S@.\xc1\xfd\xba\xd1\xf4S@\xf1\xac\xa8X0\xf5S@5\xcf\x0bp\x8a\xe6S@\xea\x84<%\\\xf1S@%\xec\xd8\xe1\xb3\xf2S@z\x02\xc5\xc2\'\xf4S@\xe246\x8dB\xf4S@R"\xd7\x1e\x8e\xf1S@\xe1\xe6\xd4\x88\xa5\xf0S@\x8f-@\t\xe3\xc7S@\xefy\x92\xd4\xb0\xf5S@\xc1M\xe9\x9b\x96\xf4S@QU\xc4\xaaQ\xa0S@H\x8f\x19nI\xf4S@(\xcb\xb0F\xc6\xf1S@x\x0e\xa7<\xd8\xe3S@\x1f\xbc\x9c\xa7[\xf0S@\xbf\xd9E\xec\x08\xf4S@\x10\\\xf2\x9fQ\xf4S@)\n\xe6\x97\x91\xa2S@\x15:7\xcc*\xe4S@\x19\x00\xe0\x01\xc4\xa2S@\xc3\xd0\x85\xdf^\xaeS@G\xf1U\x81\xde\xf2S@|8\x8b8\x05\xa2S@\x8c\x00V}\x9d\xe5S@\x88B!2\xd6\xf3S@?\xb9\xd5\x8f\xd3\xf2S@g\xf7\xa4\xef\xfb\xd0S@\xaeKe0\xe3\xebS@\xd2\x1c\xc6)0\xf2S@2@VI\xdd\xf1S@\xeb~c\x9e\x8d\xf0S@\xa8\x04\x8es\x8a\xf3S@=>H\xe6;\xc6S@c\xa6b5\n\xc6S@\xff}/J\xcc\xefS@o\x82\xf8\x91f\xcfS@\x81\xef\x88\x14d\xcfS@\xfd\xb4\x80\xbb\xeb\xeeS@\xa4\x01\x8c*\x99\xf2S@8C\xc2\x12\x88\xcfS@\x07\x95\xae\xec\xb4\xefS@\x10\xe5\x112V\xefS@I\xdax@0\xf2S@&\xe9\x91\xa3\xe6\xe0S@\xfc\x98\xa1>\xf9\xd9S@\x96\x02h\xce$\xefS@oB<\xd9\xdd\xf2S@\xa7\xcd\xc7i\xbd\xf2S@\xe5\x8f\xc37\xb1\xf0S@k \xb6\xf8\x9c\xf2S@\xb53{0Z\xa9S@\xf1\xd7#j\xf1\xe2S@t\x9f-\xcc>\xf1S@\xe1-\x06q\xb7\xd3S@\xdeA\x03\x9b\xb2\xd3S@>\x12(\xc4m\xe2S@\x07\xdb\x1c\xad\x9b\xf0S@Oi\x17\xcc\xa2\xf1S@\xf9;\xe6\xada\xf1S@FIi\xc6%\xcbS@\x1cRT\x9cu\xf1S@\x8f\x12\xf9\xbdr\xd5S@\xa08+K\x07\xf1S@\xdb\xa3+\t\xa0\xc1S@\xb8\xcf\xc0n<\xd1S@\x90g25\x8b\xcfS@\x85\x13X\x96~\xf0S@9\xea\xb0\xb5\x0e\xf1S@5a\xee\xcd\x1c\xcaS@T\xe1\xbc\x87\xb5\xeeS@\xa9E\xd2e\xf3\xc9S@\x9d\xe0\x8ak\x07\xceS@\xa87\x00\x19\x82\xa9S@\x1c\xa9x\xb71\xf0S@\xe8\xe6p\x1e)\xbdS@\x94_\xd8\xba\x9a\xf0S@ny\xea\x83\x04\xf0S@\xaa\xcf2X\xd0\xefS@\xef\xda`\x99\x82\xcbS@\x1c\xa32\xc7Y\xc5S@/-`\x8f\xca\xefS@v\xfd\x1b@l\xe6S@Ob\x94q\x19\xf0S@+ \xb4gB\xc5S@\xc8\x1b\x14\xb7*\xedS@AO\xb0\xc0+\xedS@\xf7\'}d/\xc6S@=Y\xf9#\xf3\xe9S@%I\x18\xdc\x89\xebS@\r{\xb3)M\xe5S@\x1d\x96a\x86\x86\xd3S@\x1d\xbe\xb9?8\xc6S@\xfd\x18\x1f?I\xcdS@ \x15\x82\x00H\xe7S@\xdd\xfdH\xf9\x81\xa7S@\xcebq\xc3\x8d\xf0S@\xb8\x82\x99GH\xe9S@\x855t\x1f\xde\xc5S@\xb6l\xd2\x03\x15\xacS@w\x7f\xc1|\x9e\xd1S@o\xd6\x03F\r\xd0S@>\x90\xab\x8f\xf3\xeaS@\xc1:\t\xe8\xe0\xacS@\xac\xbf3\x08+\xebS@\x1al\xe2Dn\xa9S@VSS\x9f\x1f\xebS@O\x0f7\x92E\xefS@f\xf1E\xbe\xd1\xefS@I\xf6\xe6\xd9*\xaaS@\xf5P\x7fJo\xc0S@%\xeb\x03x\xbe\xceS@Q\x86q}j\xe8S@\x88|\x98|\xfe\xe8S@\xc6\n\x82\xe7\xbd\xcdS@\x11\xbb0\xa5\xb7\xcfS@\x00Nh%\xd2\xcfS@\xc0Z\x18\xe5u\xe9S@\x0e\xe1\x80w6\xe8S@\x9c\x93v\xc8^\xe7S@\xf6\xbe\xb8\x83\x84\xb9S@\x99\xb5\xc5\x8d|\xcfS@wA\x7f\x11\xee\xd8S@\xbc \xc0\xfa@\xcfS@\xbfg\x8a+\x06\xcfS@>\x0f\x94s\xcf\xbaS@\xce5\xe9e\xdd\xcbS@\x1bO\x12\x83\xb8\xceS@\xe0\xa7\xe0\xb6\xb5\xcbS@\xd3\xb7\xc0\xd2\xfb\xedS@\xea\xc4\x00\xa4\xde\xe7S@\x91c\x866\xea\xe5S@\x1aS;\xc2\xc8\xe7S@^\x0e\x11\xf1\xcf\xe7S@\xedK\x95\xe0\xee\xcfS@K,\xfa00\xc1S@\x97\xa4\xda\xad\x01\xebS@\xdf*\x02%\xe2\xc0S@$\xfe\xca\xea\xe3\xc1S@@\xe0\xe8$~\xc9S@3#Q8\x8f\xeaS@fuHx\xc6\xc1S@\x1d\xbb\x17;d\xb7S@{\x05\xdbe\x89\xebS@\x1c\xb5n\xd7e\xecS@!D\x07\x14\x90\xc8S@\x1d\x08\xe9\x196\xd2S@8L)\xd8D\xe3S@D\xcc\xfd\x99\xd7\xd8S@\xfb\xc9\xd6\xbd2\xe9S@\xc5}\xdd\xe0D\xecS@\x1bK\xed\xffJ\xecS@xs\xf2\x982\xc7S@\xac\x1d\x11\x98M\xc7S@,(\x88\xa8\x9f\xc6S@P\t2es\xe4S@\xf7j\xd6-W\xe8S@\x92\xb4*\xaf\x16\xbcS@z\xc4n\xcd\x9a\xe0S@\xc0\xc6B\xd0\xe2\xf0S@\\\x7f\x81K\xdb\xe3S@K\xc9\xa7\xc6\xc9\xf2S@MV\xe5\x8fP\xf4S@B\xf7\xdc\xd07\xf5S@\xf1*\xa4\xd2\xa8\xcfS@\x12_\xed\x981\xf1S@\\~\xae(\x0e\xc4S@\xfc\x8e8\xd4\xc6\xf5S@\xb1\xa3\xe2\xcb\xb2\xf3S@2\xfb]\xde\xd5\xc5S@\x17\x0bQ\x9a.\xe3S@\xccU$\xd5\xd0\xe2S@b\xbf\x89>\n\xe6S@\xea\xe3\x8d`\x95\xcdS@"\x99\xc1\xa9O\xdeS@,\xaak\x19I\xc2S@s\x98\xf7\xd4<\xe6S@\xd9 \xb8\xe0K\xe7S@\x8a_\xedc\x15\xe8S@\r\xe6\x1f\x8a\xc9\xe7S@\xaa_\xc5E4\xc7S@\xe23\x80B\x0e\xdbS@\xb0+Nfc\xe8S@=\x8aQ<\xc1\xc1S@[n\xfe\x18\xe3\xf3S@\xda\xde\xab.\x02\xecS@\x1ag\xeb\xe5\xb6\xe6S@\xc1zC\xaa\x11\xeeS@P\xe8\x08\x9c\xdc\xf2S@#\xe5\x86\xdaH\xeeS@x\x07H\xc6L\xf2S@\x15@\t\xd2\x11\xefS@\x8fM\xcc[\x1e\xf3S@\x0f\xb4\x8c\xc1\x8d\xf3S@6\xb3H\xc8\x1e\x9fS@\xc5\x8f0b\x00\xeaS@X\xf3\xa9A\xa7\xf2S@N/\xfd\xf9\xe8\xeeS@$\x9dD\xbfe\xefS@`\xcd[\x07\xb6\xefS@\xf9NK\xac\xef\xefS@\x8dy\xa8P\xfe\xe6S@\x0c\x02\xa1\xa1\xaa\xf2S@\x0e\xb8}\x87\xc9\xcdS@S_\xfa\xca\xa0\xe8S@\xa0\x92\x83?\xa2\xefS@\n\xe3irH\xa9S@PF\xe0e\x0e\xd6S@\xf5\xb7,\xa4Q\xc7S@\xe7\xd8o\xfc~\xebS@w\\\xe7\x7fw\xecS@j\x16\tb\xc4\xd2S@\xd6\x04\xed~\x0b\xedS@I`\xbb\xe8S\xbcS@\x00\xe1\xa2q\xfe\xa1S@S6\xa0>\xef\xc6S@\x9f\x8e\r\x9b~\xbdS@\xd9\x1d\xa6\xcb\xa5\xbdS@S\x83M"\xe1\xf4S@\xb1\x87\xae\x02|\xf0S@\x83\x9ehU#\xc9S@\xd49\xc3\xa9\xd9\xe1S@\xde\x83?\xb5\xbb\xaaS@\xb2`/\x10\xff\xf1S@`\xbb.z\x9c\xbaS@\x0c\x10\xc8\xc6\x0e\xf2S@\x8aX(f\xdd\xcbS@2\x1bIyS\xe7S@\xf9\xe0\xa4\xfd \xedS@-f\x81\x9d\xc6\xb8S@\x8b\xfc\xe8\x9a\xc6\xe9S@\xb4;\x01u=\xf0S@\xb4\xc4\x80\x0f\xcd\xe2S@X\xc7\xa7a\xce\xecS@\x021\xcd\xf3\x95\xebS@\x06c\xf8}8\xcfS@:e\xe1\'5\xefS@\x9d\xf1\xba\xedu\xd8S@zau\xaf\xc4\xcaS@\xedb\xee7V\xf4S@;9\x84\xfd\xc2\xa2S@(\xab3[^\xf3S@Ad\x18\x082\xa7S@\x80,r\x94\x87\xe7S@G|\xec{\xf7\xe4S@\x9f\xdfb\x84\xc5\xeeS@\x91\xb3 \xa7\x86\xa2S@}\xc8\x11#`\xefS@~\x17U\x99\xf7\xe4S@D\xb6\x8a\x03\xe8\xeaS@<\xfb\xa2]X\xe7S@\xffZ2z\xe2\xcdS@\xe9:|\xec\x81\xd5S@M\xee\xd9~`\xd1S@$\x17X\x96\x90\xe9S@\n]D\xe9\x9c\xf2S@\x99\xe3\x9e\xcfn\xe4S@.U\x8e;\xc3\xc7S@\x12\xb3cu1\xe8S@dwz\xb5V\xcfS@\x1a\x13d\xb4t\xf0S@\x01\xfdb\x9f(\xeeS@\x8b\xc6<\xc1\x15\xf4S@S\xd1{\xb8Q\xc7S@\xa3\xd1\x8a\xd8{\xf0S@W\xb6Y\x13\xfd\xdeS@\xceY\xca1}\xcfS@\xcc\x02=q\'\xd0S@O&\xd2\x04\xf4\xeaS@\x86\xb4\xb8\n\x95\xc0S@P0\xab&\x03\xf4S@\x83C~\xa0\xa5\xc1S@\x92\x82}D\xdd\xc0S@\x1c\xa6\xc2\xccP\xc6S@qiJ\xb5\x8c\xdcS@3\xf4\x9a\xb7\xbf\xb9S@\x97\x8a\xc6\xb3R\xe4S@\x98N\xe4\x02\xed\xdbS@\x91\xa2;\xa7\xda\xf2S@\x10v8\xb5H\xecS@-\x16(\xd2T\xefS@\xa8P!\x1d\x86\xbcS@\xbe?"?1\xc7S@\xc3s\xe8s.\xdaS@r\xea\xcb\xdd\xe6\xd8S@u"\xf1L\x1e\xf1S@&\xc1=L\xe5\xa1S@c\x05Az\xe8\xdcS@p\x92y\xbd\x12\xe5S@\x8b`\xb0\xdb\xa2\xa8S@\rz\x02m\xa3\xdcS@x\xfe_\xe0\xa5\xf0S@5~\xe91\xc3\xf0S@\x8b$8$R\xd2S@\xc2G\xb5\xa7i\xe5S@o\x85\xf6\x1fX\xf4S@DG\xb8\x8a\x92\xe6S@\xca\x9a\xfc\x89\x8f\xf3S@\xfd).\x81\xbf\xf2S@d\x98\x824\x97\xeaS@\xa1_\x01,\xd9\xf1S@\x9d\'\xb9\x07^\xf4S@\x82A\x1d_\x86\xf0S@\xe1\xd0\xbdj\x10\xa7S@\x12\xfd)\x11k\xe5S@\xa9\xb3\x1e\xea}\xedS@\x7f\xea\xb8\x86}\xa0S@w\x13a|?\xb3S@A\x8c\x9a\rs\xd4S@\xa6D\xa6\xde\xd3\xf3S@\x84\x87\xd6m\xf8\xf2S@\x8fxn\x19\xe8\xa4S@f\xb9\xfb\x0c@\xefS@Q\x87,\xf6\x88\xccS@\x8a\xbdHr\x1a\xe5S@\xd1\x92N\xc7\xa8\xf3S@\xbe\xcc1\x92"\xe5S@\x0b\x92\x06\x1e\xed\xeeS@LU\x19\xb5\xb5\xefS@\xc8\xbf\x82sm\xf1S@,\x9c\xb1\xab\xff\xe4S@\xbf\xdc\xdc\xcb\xbf\xeeS@\x19D5\r\x0e\x9fS@\xff,o)_\xf3S@B\xd3!\x847\xc7S@\x1d4\xa1`\'\xefS@\x13E\xf3\xf1\xf7\xf2S@\x0eU;\x03]\xe7S@|\x80\\([\xeeS@\xfb\xc7\xd2\xe6\xdb\xabS@ \x92w+\x12\xb4S@\xbc>\x8c \x8d\xe2S@\x14)]\xaa\xd6\xa3S@J\x96s\\\xfe\xa7S@\xe3y\x1a\x00\x7f\xefS@]\x1c\x13\\\x88\xebS@BIk`\x1f\xf1S@\x9c[i\xcc\r\xf1S@\x12\xbb\x11\x85z\xc9S@\xd7\xfd|f\xb1\xefS@?\xb4\xef\x99\x9d\xf0S@\x0f\xbc\xa3\x81\xdf\xecS@ps\xb8\xa6<\xedS@\x06\xd0$U\xb5\xb1S@\xcb@\x1c;\xdc\xa7S@\x95Ea\xeb\x16\xf1S@\xbcXL\xbc\x1a\xb1S@\x02\xde{W\x05\xdfS@\x8cD0G\xfb\xb0S@|\x9e\xb8 \x0e\xc2S@\xe0\xd0s\xdf3\xc1S@\xa4\x98\x1b\x04B\xe9S@#\xb8"\xfe\x94\xe2S@\x80S\x05=Q\xe2S@\xeb] \x00\xeb\xeaS@\xbds\xc2\x8b\x17\xc7S@oR|\xdfO\xefS@\xd4\x84\xecT\xfa\xb2S@\xb1r\x86aO\xd5S@+\xf8\xfa\xc8\x0e\xe9S@\xe9\xffQ\x82\xad\xedS@\x19\xfa[\xe3\xef\xbaS@Q\x96\'\xe9\xfc\xe9S@\x1f\x85b\xf6K\xeeS@\xcd\xbe8OE\xe8S@N\xecOH\x01\xe9S@\xbf\x17\xf4"9\xeeS@\xcaW\xb1\x01\xca\xedS@\x94\x01C\xd7\t\xf4S@%x\x842\x13\xeeS@\x85\xad\xda\xd6J\xcfS@\xaa \xaeA\xf7\xebS@\x83\x82\xb2Q\x06\xceS@\x94\xbdF\xce\xb7\xccS@\xac\xa0\x02\xad\x0e\xcfS@|\xe1\x03\xe3\xf0\xccS@\xe9z\x91\xe5\xd8\xdbS@B\xf4v,\\\xbcS@S5z\xde\xe8\xeaS@7\xf9\xb6\x07\xdf\xbfS@\x13\x96d\xf9z\xecS@\xa8\x07\xf8F\xf1\xd1S@ *\\\xe8\x1b\xceS@B\x03zY[\xe8S@\x17ij.`\xe9S@\xafn\xd5\xccA\xecS@0\x96\xb1\xb5\xe9\xecS@(\xa9\x06\rw\xc7S@\xc8\x1b\x12\x08\xee\xebS@\x82\x04\xa8\xaf\xbd\xc7S@?\xf3|&\xf9\xe3S@*8j\xab\x85\xeaS@4u|o\xfe\xc8S@\xe3\xe7\x17<b\xc8S@\xf4\xcb=?\xcb\xc9S@_\xac\xaf\xb9@\xc9S@B\xeb\x86\xb2\x93\xe9S@\xbe\x0f\xb1\xa3\xb2\xddS@A\x9a\xf3\xb5$\xe2S@\xb58\xfbs`\xcaS@\x86m\xa1\xeb\x83\xecS@v\xf1/\x91B\xb3S@\x9b>7k\x01\xc7S@\xf0\xee\xcf\t\xc7\xcaS@B,\x85@G\xf0S@\x7f\xc6\xf4\x92\x86\xd2S@\xd1\xe7\n\xd7\x05\xceS@\xee\x85\xf5\x99I\xcdS@@!\xa5\xfet\xcdS@\x19\xfd\xb31\xec\xceS@A\xb2\xde\x8f\x82\xb7S@\xdfR\x80K\x1b\xc4S@7\x19\x98\x04\xcf\xcdS@"\x04\x8f\x11\x1e\xc4S@A\xf4\x15\xdeE\xd1S@\xac0\xc5\x80\x05\xf0S@}\xa7w\x1f}\xe8S@\xdfAs; \xe8S@\xa4d\xa5~s\xd1S@I\x10\x01$\xdf\xcbS@\xee\xf0=/>\xc6S@\xd5>\xc6\xa4\xfc\xd9S@\xfe\x8dLP\x14\xe3S@\xd7\x16\xf8\xdc\xcb\xa7S@ \xb2\xd7+)\xe8S@\x81\xbb\xcb\xb7\x8b\xd6S@\xd3\xe0\x913-\xcaS@\x8f\xd0\xbdI\xe8\xe7S@\xd9\x00\x87\xa1.\xdbS@\xa7\xc1\xd3\x0b]\xe7S@\xd6\xae\xad\x02\x98\xccS@j\x86\x1f\x05\xfd\xd5S@\x04\xe2\r\xe4\xe4\xc9S@\xcb\\\xdd\xd7n\xd1S@<\x8b\x1f_)\xf0S@\xa1I\xb6=\xbc\xc9S@+=\x84rZ\xd2S@\x89\x03\xd7\xa3\x9b\xd4S@}\xa1\xb0\x8f\xd7\xe1S@\x9e\x8eB\xb4G\xe5S@h\xac\xae\x9d\xd1\xe6S@`\x92\xd0t\xd1\xe6S@i\xa8\xf2\x8bP\xdcS@\x14i2\xe3\xed\xe4S@\x9dqYq$\xc8S@\xc3\x18\xd6FM\xf4S@\xb6\x03$\x12\x1f\xe9S@\xe0_\xf4\x8dM\xbcS@N\x9b\x81\x0eM\xf2S@UIC\xdaw\xa5S@\x03\xa1\xf6\xf6{\xb7S@\xfb\x9bR\tv\xcbS@[m{\x86)\xbbS@\xad\x07\xc6\xb8\x89\xf3S@th\xf2\xaf|\xf1S@\x9d\xc1`"$\xd1S@\xf9\xc1:\xb7y\xe5S@,\xc7;\x85\x87\xeaS@\x18s\xaey\x00\xebS@\t\xce\x85a\xf7\xdbS@\xa4\x87\'\xe8P\xeeS@!h\xe3A;\xeeS@\xccwv<\x94\xeeS@\xd7\xfc\xf6\x9a7\xf1S@\xd7\xf2\xd6N\xcc\xf1S@\xf9\xa7\xba\x1b\xf1\xeeS@\xda\x13\x14\x0e\x89\xf1S@\xd1\x8e.\xc1E\xf1S@\xccFU\x86\x86\xebS@~\xc9\x81\xcc\xca\xecS@\xad\xcf\xd3\xf3 \xbcS@{p5O!\xf0S@\x1e~\\a\x0e\xf0S@"\t\x02\x91\x82\xf0S@\xd2\xaf\xa5\xb4\x01\xe4S@\xbf\x98\xe4\x83A\xc9S@\x1a\xfc\xdf\xf0M\xdaS@\xd5\x91\x82\x01h\xefS@\x14\x9a(\xaa^\xd9S@W\xf1\xf8\xda\xf7\xeeS@v\x8d\x8c\xfd;\xe9S@\x85\x07\xd4+\xe7\xf2S@\xc8Ji\xf8\xfe\xe7S@\x0f\xea\xb6\xd0\x19\xc6S@\xfa\x86\x9ci\x00\xf2S@\x01@Z&s\xefS@\xe1\xa7L\xe6(\xe9S@\xfb\xa3\x10^\\\xedS@\xf6Irj>\xa0S@4\xecN\xdf\xbf\xedS@`dut\x85\xe8S@t\x14\x14\x16\xe9\xe8S@v\xf1\x9c\xd4\x98\xe7S@O\xec\xcf\x9d[\xedS@\xf2\xe3\xcf\xa6B\xefS@\xe2\xe5y\xa2+\xe9S@\xb5\xc6[\xc4\xa4\xc0S@\xb2\xb6t\x8c\xae\xc7S@d@dVY\xe6S@\xc2\x10Yq\x19\xedS@\xe1\xb4j\xa5G\xd3S@e\x93-\\\xd6\xf2S@\x1b-\x87\xaa\xcb\xdbS@l"\xcf\n\r\xedS@L\xc6\xda\x01\xa0\xdaS@B\x1e\x81\xb4q\xecS@r\xacZp|\xecS@m.\xed\x01\xa9\xd1S@\xfbA\xc8\x88w\xdbS@x\xb9:\xc1\xa9\xe5S@r\x03\x11\xe9m\xa1S@;< C\xe5\xe3S@G\xc6\xfaI\x83\xe9S@\xd8\xf3\xd3\x13\\\xc7S@c#\xcd\xcd\xa4\xccS@x\xb9\xfd\x91\xaa\xf3S@\x1b\x025\x95]\xc0S@\x95\x9e\x99\xba\xd8\xbbS@\xcb)\x19\xb3\xe7\xd8S@\xe9\x10\x172\xab\xf2S@)\xed\xb04@\xd5S@pZ+,\xff\xe4S@N\xd3,\xd7\x16\xe8S@\xe9\xa6p\x80E\xe1S@\xe3\xf7\xbb\xf5r\xb7S@\xf0P\x14\xe5\x12\xe6S@/Q\x03\x19\x97\xc9S@\xbed.H{\xccS@\xcaz\x84w\xde\xe6S@\x8cr=\x9b*\xe3S@`\xfd\x0e\x83\xc7\xefS@\x86F\xad\x1f\xa8\xf1S@\x0fs\xe1\xc3!\xdcS@\xbdW\xea\xb08\xe5S@\xcc\xdc.\xb1\x9b\xbaS@\x16c\x1f\xdb\x02\xceS@t\x9d\xae\xdc\xed\xc9S@\xc1t\xe9P\xe8\xe4S@h\x07\xf5\xab\x86\xd5S@\xa7\xb2^\x8f\x8e\xd1S@\x12\xf2\xc7\xb9\xed\xe1S@\x01\xb3%/{\xccS@\xd0\xa1y\\e\xcdS@u\xf3(A\x86\xd6S@\x8au\xe8\x8c(\xefS@\x9f(\x8f\xb2\xf0\xc8S@.=\xa3\x8e\xf2\xe4S@F\xebu7v\xbdS@\xbf\'[\xef\x92\xd8S@\xab#n\xc9\xf7\xe0S@\xe7F\x93\x7f\xf7\xe8S@C2\xb8\x07>\xc2S@\xde^\xf8kT\xcbS@\xab\xba\xe1jE\xe1S@\x99\xd8\x06\xb9\x81\xdcS@'
p22
tp23
btp24
a(g3
(g4
(I0
tp25
g6
tp26
Rp27
(I1
(I985
tp28
g13
I00
S'\x8f.\xd9\xc98J(@iP\xff\xfb\x036*@\xf9\xea+\xf1c\')@\xcf\xb1$P5\xe2(@\x7f\xd8\x17o\xdab)@\x7f\xd8\x17o\xdab)@W_\x01;]=,@(\x96\xdf\x87+O&@\x95\x0f=\xda\xa0>&@\x8ejOX\xc6\x9f%@X-\x9c\xf2J\x9a\'@ea\xc4\xccR\'\'@vp/\x08*.-@\x16\xabg\x12Z\xf3&@\xcd6weC^\'@\n\x1a\xcekSJ(@\r\xaa1\xdf\xefw\'@\xad$\xa3\xb9,\xb7&@\xd0\x12\x05.@\x8d&@Z\x0c\xd8\x04\xdc!\'@\xd4\xfc\xee\xbd\x075\'@A\xb0\xb9\xc0\x11\xc7\'@\xc3\xbfa\x9d\x08\x1c\'@![)4\xf0\xbe&@(BX(\xff\xb40@l\x17YS\xfch\'@]\xf4\xae\xe7\x07]\'@\x91mvu\x8bE\'@\xa38\xb9\x08"\xde&@\xc9\x0b\x85\xc0\xbd\xf9\'@~\xdc\xafge\xe3&@\xd2G\x11\xd0\xf9\xb3)@\xbd\xb1u\xef\x92\xdb&@\x19\xb2\xf4f\xa8\xe6&@Q`\xc0!\xa6\xd9-@\xf2fv\xe0\xf6\xf7&@\xa0m\x00\xcd\x11\x0f\'@\xf8\xbb\x0b4\xc1q)@\xc3\xa2\xa5\xaa6\xb1&@\x0e@\xf5\xf8-\xa0\'@\xdf\xd9\x07\xee\xaf\xfd&@\x9c\xf4\xf7\x07\xf6\x97&@\xf3o\xa0\x82\x17\x91&@\xe5\x9bzHh/+@\x81\x02kQ\xd1\x10&@Z\xccU\xca8\xe4&@\x7f+b@,F(@\x1c\x9e\r\x95z\xc3(@p\xa6\x8bd\xd6\xb0%@/#\xab\x98\xbaQ\'@\x9fj\xb4\xf7\x838,@\xf8\xc5\xdf\x89\x83\x96\'@\xa0\xbe]\xf3>0/@*\xfe\xc2\x1a\xcd\'/@\xe1\xe7lG>\x1c\'@E\x87hP\x1e\xb1(@\xedz\xf1R\xa8Z(@&O\xe53&\xf0(@\x8c\xab\x8f\xb0\x98\xc0%@\xa18\xbf\xf2\xbb{)@QA\xbf7\xac\xc9,@WwKo\x88~)@\x92\x08\x1fj\x14\x8e%@r(\xf9\xbf\xc9\x98\'@\xe5\x8e\xe8jRz)@\xb4{\xf7DhZ)@\xf0\xe2\xc1\xba\x17T)@\xfbt\x0b\r\xc2\x82\'@Nc\xcf*\xb4\xc3%@\xa6\xea~\xfe\xbf\xe1%@\xbd\x9b\x03\x7f\xc5c&@\xaf\xb8\xe2\xfb\xa62\'@\xd2\xe5\xcd\x99\x84Q(@y\xde\x9f\x89V\t\'@\\Q\xc32\x1e\xf0(@\xaeU^aZ\x0f\'@\x9e\xe3\xd9\xaes\xfe(@I\x8a\xf4\xae7\xe3(@\xfay\xc4b[+)@\x90\xed&]W\xc2/@\xa9\xe0\x12\x0f\x87\xc4%@\xcd\x9b>\x9d\x84\x9e\'@\xd2s.\xe6\x96\x97&@\xdb\xb2\x85d\x08\xd3(@W\xa6\xacf\xb8\x80(@\xcf\xc9+\x02n\xff%@\x827\x179\x9b\x8d)@p\xe8-\xaa\x9e\xc7%@g- \x9f\xe5I(@\xcc \xd9Y2\x17)@\x83\n#\x85\xdaA\'@^\x06\x1d\x0c\x9b#+@\xc8\xa5L\xfaw\x1f+@\x17\x93.\xe5\x96((@vn\xd6\xd0~\xd6(@\xd3\x84%\xc0\xc0\xef(@C\xfd\xae\xc2o\xdb-@2\xa6\x07\xd9\xb0\xbf*@\x14\x91\xbf\xae_\xc6&@\xc4\xdc*W\xf3\x1f+@J\xa7\xc7\x1d>\xb8&@\xd1\xbc\x1a\x9eGN\'@n\xb9\xa4y\xb0\xec%@t\x05\xa8\xcbN`&@\xbbj<\xeafC&@\xdd\x98\x98\x8c\x82\x00.@`\xc1\x90\xb9\xa4\xf6&@\x99\xe29\xea\r\x14\'@\x00\xc2J\x08\x05\xc5%@\xfay\xc4b[+)@\xa4\xde\xe0\x86\xec\xdf+@\xfc\xd09\n\x9c\xaf*@\xd7\t\xdc\x8dN\xd3*@^\x90j\xbfOc(@\x002<BD\x1e)@N\x17-y\x8e\t)@:5\x9f;\x16\x89\'@>\xe5\xbf\x1aw9*@\x10&\xe9\xec(\x82(@\xc8T\x01\x04\x85\xab%@\x0f!\x1a\xb7\xd3q(@\x81\xe9\x1cQy\x98)@\x08\xf3dh\xc7}\'@9l0M\xce\xf2&@\xc6\x10\xfe\xf0;\xcc&@\x8e\x1f\xd3\xceQ\x9e&@/\x83j\xa8,\xc2.@W>N\x9e\x0c\xdc)@\xae\x9a\xf9\x8b3Q\'@q4?\xff\x83\xfb&@x3RS\x15\x18*@\x11|\xef\xe5\xd12*@d\xa3\x135`p+@\x0btz\x0f\xe6\x9d*@\xc8\xf0:\xfa\x93Q,@.\x94\x06`\xe6\x89&@\xac\\J\xd6\xd2\x180@\x9be\x99\xc7\xb5w+@\xce\\I\xd9E:\'@\xb4\x14\xa1rN\xdf&@\xdd\xbfA\x8e\'\xec&@\xd5N}\xcf\xf7\xd6\'@\x0f\x87\xed\x91\xa7\xf8%@\xc9\r*,\xa6k-@\x8c\xc1\xfc[\x165\'@\xa2z\xff\x9c2\xb0)@Z\xbc1\xbf\xfdM(@\xca\x88\xdf\xf0c7\'@b\xd1\xb2H\x8fq)@S,\xa3_\xb5j\'@Q\xd4M\xf6\x8a^\'@\xb3\xdb\xce\x91\xd8\x1d\'@/\x11;\x90f\xea(@z\xc2\xe09\x92\x84&@\xf7\x8b\xec\x8a\xde\xa0%@b.U:\xf0\xe9&@f\xb4^\'!t&@d\x01\xac\x10\xbf\xfa&@\x02+C\x81\\\xc6%@q\xe3\xdb\x02\xd0_)@x\xefn\xaa\xc8\x89\'@\x9c/F\xc8^P)@\xedU\xfc\x07\xa1\xf5%@\xef\x8f\\;\x04\xf1&@\x02\xc0/3\xc1U(@}\x11\xb2\xf4X\xe3%@uL\x9d\x07\x8c,)@1\xa2\x9a\xa1\x8cf&@y\x88\x99\xb7\xa2\x98%@\x93\xe2\xfb\xa6\x8cy%@\xa0T\xe1G\x9dr%@\xef8\x94\xeb7\xab,@\xcf!\x1dE\x00\xe2&@\x94\xf6\xc1\x026\xdc%@\x7f+b@,F(@\xdb\xb0\x9b\x1b?%%@\x9dz\xe8/\x1b\xdb-@Yf\x1b\x99\x1f\x1f)@\xe7J\xb5\x9dY\xc6%@\xd5\xaf\xbe\xccx\x9e%@F\xc9\x0b}\xc1\xcf*@t\xd2\'+C\x9b*@*3{\xd7a\xa1&@\r\xf2\x0e\xb1\x10\n\'@\xe3q\xddCq\x04\'@m\x14\x9a\x96;\xb9%@\xae\xe6\xf97\x82S\'@\x80\xf6\x00\t-\x12&@\x8cn\x11X\x11\xe4&@\x97\xeae\xaa\xaeT\'@\x9b\xe0\x8e\x8d\xe5&-@\x1d\x15\\\xbeMv\'@\xae*\xf7B\xae\x83\'@\xd2\xde\x8bVi\x0b\'@\xa5\xa1\x82W\x86?-@\xb9\x05e\xb1\x87_(@\x85\xf4\x1d\x01\x8c\x82\'@:Y(x\xd63\'@T\xcd\xbc_\xd7\r\'@i5$\x85|\x92&@/\xebs2\xfdS(@b\x7fc\xf4f\xbc,@\xa5\x1a\x9esf+(@\xf1\x94\xdc\xcf\xec\x91(@\xaa\xacI\xb0\xca\xb3*@m`\r\x83\xbbo&@\x06\x90\x81\xdeVK(@\xd5\xf5@\x8aq+)@uL\x9d\x07\x8c,)@\xe9\x90\x99\x8e\xdb\xea*@73\x9c\xf1\xe1\xd3&@:I3\xe2\x87\xe3\'@\x9b\xcdXb\xd7]\'@6\xaa\xa6\xb7*b(@\xcf\x0ec?j\xc4,@\xbd\xd89\x87u\x1b\'@\xd2s.\xe6\x96\x97&@\xc18\x04R\xc3\xed.@Q\xd7\xec\xc6\r\xb8&@\xe3\xa1>\x87]\x13(@\xdcS\xda!\xfc\xaf&@-\x05\xf9#\x10\xf8&@EH\x8da\xcf\x9c*@\xaal\xcbEf\xbe\'@\x07S\x98>,\xa3)@\xd8\x85\xa9<\xc4U&@\xc1\x8ekx\xc6\xf4(@\xedoJr\x9d$,@\xe3\xbdR\xbc\x8f\x18(@|C^\x19\x8a\x1d)@\xbdO\xe3\x8au\xab-@\x19\xf6/\xef<H-@\x8c\xff,\x12\xc2Z)@\xcd\x08/JIU)@V\x05\x1f\'\n\x07\'@Y\xb6/\xa5Z\xfe%@\xf6v:_f\xb8&@\x06\xdc\x00r\'\xab%@u\x9e\xfb\x97k +@B\x88\xbc\x1e\xf77\'@\x8a5D\x8bY0/@a\xaex\x1e\x01\x921@FuY\xb7d?/@\x9a\xc0\xe4R\x05\xb6,@\x88R6\x9a!\xa9&@\xe8\x8f\xd4\x17\xc4o-@\xc5\xd7\x17\xc0\x0c\xe6*@\xb8\xedG3\x9b\xd3(@\xfe\n\x1dv\x9b\xa2(@\xdc\x1d\xddh~\xd7(@\x0e"\xad\xbe\x8ew*@r\x14\x10/+\x9c-@\xf8\x86\xab\x96h\xec%@QV2\xd0\xf4\x9d&@\xfa\x12\x8eLt\xaf.@\x01j\x18\xd5\x9d\xa3/@\xa5\x1a\x9esf+(@\x84\xc9d\x98\x06\xcc&@\xe7\xb9\x1d\x8a\xe8\x940@V\x081\x7f\xec\x13\'@\xef\xba[\xa8\x7f\xc9&@\x02\x132\xc1\x0f\x0c(@\xa3\xd7\x9f\xa9<\xd3*@=\xc6M\x0cN\x1d,@\x8f\xe3\x1e\x84\x13\x97%@\xd4-H\'\r\xf5.@\xe1\xbdn\xaes\xcc%@\xe6\x9e\xeb\xa0\xb4\xd6(@\xcc\xef4\x83\\\x97(@\x1e\x9c\x9b\xf4\xa5\xd1&@0\x8ax2I\xf6%@\xfe\xfd\xbd\xf6\xcf\xd0)@ngMK\xa3B\'@\xa3w\x952\x8af-@7\xaf\x16\x88\xb9\x11&@m\xc869\xb0\xdb-@g\x16\xa7\xb8e\xcc%@\xd7\xfd\x86(\xd4\x1e)@\x93oz\xda8c%@\x88(\x13\xcd-?*@\xc7\x8e\x98\xe7\x19\xe2*@klG;\xc0\x0c\'@\xdag\xbd\xc8\x08\x04.@\xd10\xbe^\x94\xb6&@p+\xf8d\x16\x80%@\x98V\xea\xef\x13\xdb)@\xd6\xd9*Nw\xdd\'@\xbb\xac\x1eF\xca\x8b\'@\xde\xc4\xe6\x16>\xf10@:\x8e\xa1\x85\xe43\'@+\x9f\x8bsN\xbd%@\xd1pP\x11\xc4i\'@^#f\x1c\xeba\'@oW\xa9\xa1\x03\x1e)@*\xeaL\x8d$0)@\x86\nBH\xde\xe0&@\xeb\'\xb9v\xc6\x7f\'@\xd1\x01\xa9U\xaf\xe3-@\xa3\x0b\x9e\xc1\x18\xb9.@|\xb2\x93\xd0\xa8M*@V\x081\x7f\xec\x13\'@\x9f\xb2E\xa0\xd1\xe2&@\x9b0\xd6\xc8\xdd\x01&@.\xfe\xc5x\x958\'@u\x88,!\xfd\xdb%@\x1aN\x15\xe7\x10\')@\xbe\xd0\x96\x03\xa4\x07(@\xaa\xc4\x84\xca\xa6W(@vn\xf5\xaeU\x9f\'@\xe8\x82\xc7\xf6E9\'@t\x00&\xc1\x9c\xff(@c\x07\xa8 8j)@z\x13Z\xdd*\x89\'@\xc2\x12\x95\x0c\x96\xfe(@\x88\x83\xab\x8b\x96\x17&@\x99\x7f\xaes\x00\x82\'@\x944\xc2&]\xa0)@\xb7&O,\x1b\xfd*@3\xbc\nr\xef\xe2*@\x01\x8ar\xbc\x025\'@1\x900F\xbd\xf2(@X=\x9e\x0e\xe3*)@\x85\x8c<\xb2\t](@\x98\xa2W\xec\xe5\x08)@\xf6\'\xda\xfeJ\xee%@\xe7\x08\x92\x88;%+@v?\x1a;j\xaf&@Y\xccW\x17u\x8d,@\x9e\xf3\xad\xdfr\xc1%@\xf0\xedR\xff\t\xad-@\xeb\xd2\x05\xd6\x85\xf0(@\x96\x855u*\xdb0@I\xf1\t\x14\xbb\x17(@\x96\xe4\x82$\x8b\xeb%@\x86\x87dS\xeef&@\x00\xf0y\xf1@$%@\x95hd\x06\xa3\xa0\'@U\xc6\xd4\xcd)\x1f\'@z\x0fF\x91w\x0c\'@\x1f\xd9s\xb7S\xa2,@\xee\x82\x84A\xe0\xfa&@\x01\xe4\xfe\xc7@\xac0@j\xfc\xed!\x8e~%@\xd5.~\x8d\xb8,(@\xe8c\xb3\xab\x01\x98%@\xdd\xc7(\r\n\xcb(@3\xa4\r\x03\x1cE)@\x8a\x12?M5\x14.@\xa1\xbe\x93\x98x\xec&@\x81\x85\x16\xdb\xe6\xec(@\x0f\x7f\x01\x9b%\x95\'@g\xacR!b\xe4&@Ys\xb6\x9f\x1f\x1a\'@!JX\xcc \xb20@\xc1\xa3g\x16K\xee)@\xddp^\xd7\x0c\xdd&@\xee\xc6\xb9"\x02\xfc%@\x9d\xae,J)\xbc+@Y\x1a\xbb\xabQ?\'@x\xe0Y\xfc8!/@ \xf5\x07\x83\xd1\x85%@K\xefM\x17\xdf\x11\'@\xda\x12\x8b\x06\xd4\xc0.@y\n\x85\xb5\xa7\x83(@\xee\xcf\x80R\xe8>\'@\x1aJ\xaf\xcc~u%@u\xe1\x8e\xc5 \xa3(@\x7f\xb8\xcc,_7\'@\x97o\x91&\xc7\\)@\x12\x00k^\x8c\xc1&@\xf7o\xf6I\x12\x8f%@\xedu?<\x96\x9c&@<\x12\xe6\xb0\x8f\xb4,@\xfa\xef\xeb7\xac\xb6,@\xc7\x05\x16}\x92],@\x00\xc35\xa9\xf4\x9f%@\x8b\xa5\xb3H\x07\xa8%@\xa1\x90x-\x8c$)@5A)\xec$\xb7,@Z\xdf&\xf4\xc6\xb4/@f\xb6r\xb5`\xf9&@-\x97yd\xd3u%@\xe0#\xdb+Q\xa2,@U\x12\xeb8^Q,@\xbd\x12\x96\xdb5\x9f&@\xba\xe3"k\xb3\x161@\xcd\xe9F\x19\xe5\xa9%@ra\xd8K\x95\xa3-@/\xba\x1ao\x83\xab&@\xca\xd3\xc4)\xdd/(@~\xca\xfa\x80\x84\xda%@\xbc.$P\xa6P)@\xa2hJw+\xd5(@4\xcf\x83\xc6\x14\x1d*@\xee\xf4eET\xdc\'@C|.tS\x9f\'@Q\xb8\x98\xb8Z\n.@\xd1x\xf6\x01<\xf4&@w\x0e \xa9\x8eH(@\x91<\xca\xeb\xe5*(@\xcey#\xfa\xb5\xfa(@I\x15\r\xfc\xf0./@qR.>.\xd2&@fx\xa8\x06\xf7R&@\x0e<\x82\x8d\xdf\xa5)@\xa8^\xeb\x04\xb3\xd5-@\x9f\xf7k\xacL\x96%@\xe3\xa6\x85i\xd3\x14,@o\xc7A\x9b\x8e#+@ \xd5\x10#\xab\xad*@\xfd\x0e s\xe9\xe3\'@]\x9dW\xc2\xf8\x94\'@e\x93$\xe5\xaf_.@\xea\n\xb3\xd5F\x8f)@M.rm\xae\xe1-@|\xeb~\x84\xf2\x99-@\x84\xfe\xca\xd4\xa3\xff0@\x84\xfe\xca\xd4\xa3\xff0@\xd3\xe7\x8b\xbf\xee\x80(@Z6\xc0\x85%\xcd&@\x86\x87\xe0\xe8\xc1\x15-@1/\xc4\x1c3\xec%@\x9a#SJ\x97\x96%@\xb3\xcf\x93\x80T\xd8(@h\x04@\xd6]\x8e&@\xfd\r;D\xcf\x91&@\x11\x86E\xad\xce\x89*@#\xf1\xdb\xa6\xbe\xcd*@\x07\x94\xe1H\xea\xa5,@\xb8tk\x84p\x80\'@\xd3jj \xc46\'@\xa7\xb7\xf5\xaa\x7f\xe5-@\x98\xd5\xff\xa4\x18\xff(@\xafb\xdf\x8blV(@\xcc\xc3(\x00l\x9d\'@\xecW\x0e\xfc?\x8d\'@T\x0bBY\xaa\xdd(@P4\'\xd3\x9d8)@_\xdeA~\xa8\xef0@.2\xd7}\xb9\xa7&@j{\x80\x9fI#\'@W\xaa8\x15U"+@\xa3\x0e\x1f\\\xfc \'@\xb5\t?\xd7\x8dL(@|\x13\xe0\xf5\xf0<,@\xe1\xecT=_\xf3(@VM\xdb\x9d\xaf\x1e\'@\xd4\xc7\xa2\xb1\x8c\xf8&@34\xebx\x94\xad*@j\xa1\xd1\x1d\x80\x92)@l\x95\x1f\xcc{\xb2*@\xb6^ \xb1\x07\xad%@\xd0&\xd4o\x07\xa0\'@\xb2\xdb\x9e\x08\xa5$+@V\xc1\xdeO\x9e\xad-@\x95\xc8\xe9\xd39\x0c\'@\xdf)\xf7\xaa\xff\x85\'@R\xc5\x7f\xcd\x01\xd8.@Vz\xfa\xe1\x17\xa1&@\xe0\x97\xd9\x8a/\xd6(@\x80\xda\xe3\xf2\xc8\x99\'@(\xf1\xfa\x1f\x96d(@d\x1b\x8d\x14\xaf\xe4&@\xf5?9\xfa\xe9\xe10@\x11\xd2\xf9\xcd\x87\xd10@\x0e\xc9\xe0-c\x97(@\x0b\xc6\x8e{\xa9\x00.@\x1c+\xf4"\xc1\xec-@\xe5\xeb\x17\x88\x91\xf1(@G\x91?\x00\x0c"\'@4\xafVn5\xbe-@y\n\x85\xb5\xa7\x83(@\xd7\xc3\xb1\x9bY\xa9(@\xa9A"\x0c\x86>\'@\'\x86\xfb9\x84\xa3%@\x97O\x97j\xe9S*@\xb5\x18\xe9\xcb\xe0\x96(@o\r\xa0\xbcG\xc0&@o\r\xa0\xbcG\xc0&@"KO\xad,\xc0\'@o\r\xa0\xbcG\xc0&@\xd9\x97\xea\xd3\xf6y*@\x01=5/;O&@\x8a#\x80\xa4~\xf4&@\xa4`c\x1cP4*@0\xb9\x87\xf2F-*@\xd0\x89\xed\xb9\xb9\xaf-@u\xa4-\xa4\x12\x1d\'@\xe6e\'o+\x92&@\x11\x9bB*7\xab&@<\xf6P\xce\xe4\xa0-@\x98\'[3\xfe\x97&@c\xea{L\xee\x18-@\xbe\xc5H\x91\x94\xb0&@\xaa\xa9~!\xca\x830@R\xc5\x7f\xcd\x01\xd8.@_\n8\xfe\xb8}+@\xf8!O\x80*\xd1&@\x04\xb2\x18\xa9a\x88&@++\xbc\xf3)\x8c-@\xcd\x96\xeb\xbfW\xa2\'@\x00\xc2\xd2\xd0\xd6\x82-@<\xa9\x1ce\xb5\xb2+@p\x9a"\xf33\xa1,@\xf3\xb0\xb1xk\xbe&@O\x1f\t\xa4\x90\x161@qm[:\x94z&@\xf3\xb0\xb1xk\xbe&@q\r\x01Sz\xd2&@[\x98f\xfe\x81\xb20@\x92\xc4\xf0\xe1\xec\xc1.@!<p\x98\xa6\xc0&@\x7f\xf6p\xb6J\xbe%@p\x11\xf9\x8e\x02\x88&@\xde\x1e\xc4\xe2k\xa1.@R\xbai\x84/\xf6\'@\xf0\xce\xaa\xbe\x96\xed\'@b\x9eE6\xd1\x8f-@\xf3\x18\xd5\xc0K )@e\x9e\xf7\x86\x9aY(@o\xc5n\xabc\xc4&@\x10\xdb\xd0o\x8d\x93\'@-\xf4}{ni-@\x0e<\x82\x8d\xdf\xa5)@`Q\x9ah"\xdf%@\xde\xcd~\xce\xaac/@0\xec\xae\x18S\x99%@\xf7oo!<3)@y\x85\x1c#\x83A-@\xc9m\x7f \xc0\xe4-@\\8a7\xf4\xfe\'@z\xf5]+\x84y(@\xa0\xb9\x06\xb2\xaf*(@L\x85\x9fz\xfb\xfc-@\x99\xd8\x83\xe5H\x08(@C\xc7]\xae\xbfw/@\x8b\xd9\xb9&\xd5\xf7\'@\xd7\x16V\xe9\xfc\xc6%@p\xe1>\xcaFq%@\xd6\x9dA*\x01\xb3/@\xc3\x05\xfd\x13!`.@\xceuT\xe7=B(@D\xd0l/u\xdf%@(p\x82t\x0b\xb4%@$2\rj\x1e\xdb0@\xe6\xaa9z\xb2\xed&@\x99\xffB@\'\xe0&@\xe1H\x05\x90\xb33(@\x95\x90X8\xe5K&@\x1c\xed\tr\xdf\xb8&@x\xd8]\xa7\xa1 0@\x83I\xe8\xad\x86\xff&@>\xcfk\xf0\x82f-@k|\xf82\xdf\x9d&@v?\x1a;j\xaf&@\xc2v\x94\x96\tL/@\xb4\x80M\xbfl\x15(@\xf45\x80BQ\xb5&@\xd6\xd3.G\x8f\x1c(@\x9fL1\xe2\xe8\x9a%@\xb6\x9c\x89i\x87\xd9&@P1nY\xf1\xd7\'@e\xd8\x00K\xb7\x8b(@8\x93\x96l\xef\xfd&@d\x9b\x03\xd1\xb4\xac0@\x91\xf8\x16\x92\xb7\xc8(@P\xdd\xe26\xb0\x7f%@\x19\x94\xd2W\n\x18)@3~n\x18\x13\xcd(@\x8f\x03%:w\xe7\'@7\xed\xbc\xa0(\xf9%@}\x8cD\x10\x173)@9\x18\x8c\xdb\x03$/@\xae+\xfepX\x85%@\xd1%\x1c\xde\xab\xb9%@\xf34\xcep\xea\x97\'@\x83\x1b@Z\xe1\x970@\xa3\xfa"YY\xd1)@\xbe\xa0\xa9\x19rh.@a0\x15JJ\x0f\'@"\xd8\xba\x14I\x93%@\xe7\xcb:\x0e_\x83%@_\xc3\xd9\xa1N\xa7\'@Q\xa1zZ\r\x99\'@8@\xfe\xd2\x86\xd70@\xce\xd0\xe9\x003h-@T$\xed\x1d\x8b\xed%@I\xec\xb3W\xf7\xcc0@\x06k)\xd1\xfeS)@F\xe6\x82s\x1c\x19\'@\xf8\xeb]Q\xf4L*@%\x8f2}C\xcb&@\xdb\x06\x14\\A\x80\'@\xf4\x0c\xa6\x8f)\x08\'@G\x0cE\xad\xe2~+@\xde\xf9\x9d\xa4\xbf\xfc(@B)\xe8\x82\xa1\xf10@\xda\x13\x82\xc3\x15\xa8&@\x973\xb0e\xe4\xa8\'@\x1f\x93\x83\xc0\x93\xfb0@\x9cGz5\x0e\x12&@W]\xce+\xb9Z&@; $\xa8\xe1\xd5-@TR\x05\x94\x13c(@\x83|\xb6\x06:\x81)@\x04H&\x92\xa6\xb3,@Z \t\xc2\xb9\xe7%@F\xcd\x1c\xb1\x00\xe2%@\x07$]\xd6\x9f\x0e&@\xfa\x13\xe9J\x04\x01\'@&\x037#*\xd6\'@\x06\xde\xef&\xecx-@\xff]\x1a\xe2\n\x9c\'@\xf1\x10\xdb\x00\x924)@\xf9\xbe\xcbLv\x08\'@\xbch\xd6T\x94\xa1&@\xfd\x97\xbc\'\xe06)@\xf7\xb7\x1d$9\x8c%@\xc8\xb9Gr\xa2\x85\'@\x8b\xc1\xb6\xefB\xd7%@\x90bF\xa23\xc2\'@\xaeXQ\x0b\xbc[&@\xa2\xa4\xa9\xa5\xf4I\'@!\xd8\xab:\x00\x11\'@\xd2!l\x9bR\x95*@9#oN\x1c#)@B\xa7\xd1\xf2\x84}\'@\x0f\xc6N\xbdT\xbd\'@\x93\xfc\xeaM8\xbf\'@\xe0\x84\xfa\xe3\x82\x85(@Yz#\xb9\x08\xac(@\x08)0^,\xd4%@\x9a\xc5\xbdk\x02E\'@\xac)D\xbd\x01\xaa0@\x875Q\x8f\x08\xf7%@Yz#\xb9\x08\xac(@1\xa0\xec\xa9\xef\xb4,@\xe3a\x87\x05\xcf\xa5,@\xa1v\x83\xa1\xba\x9b\'@(\x1en\x99\x1c\x82%@\x14\xe5\x87\xed1\xa2%@\xa2\x11<\xe9\xea\xcc,@\x8a\x96\x1co\x06\xea%@\xcf\x03p\xff\xd7\xeb0@\xdb\x8fRO\xc8"+@"l\x0f\xb1\xe8-.@I\xba\xa3\xa9)\xf00@\xd3X\xc6\xfc\x0b\xfe0@3\x10a\x9b~(\'@\x103\xd3\xc7\xdbp%@.a\xe2"\xb57.@\x9abW\x91\xa5\x97-@\xa0:\xa7s\x02\xf2*@+\xfb\x8c\xc8a\xa6&@\xeb\xd5\xccz\x08(\'@+\xfb\x8c\xc8a\xa6&@@~\x81\xbfC\x16(@\x80<>^\x1b\xcf%@\x1e\xf3\x0f\xe9"\xda(@\x13\x9f|@\xf0\x0c0@(l{[\x00\xce(@M\x9c\x96"\xe7\xbc&@\x98y1\x9dg\xe1-@U\xeb\xd5G\x94>(@\xe4\x97\x8f\xee\xc5\x98(@\x03\xb4\x91pg\x11\'@\xd29D\xefB\xdc&@\xf0\r\xf87\x10<-@\xe1)\xe5\x94IN.@J| :\xf7"\'@\x13ih\x8eG +@\x86\xa1O\x96\x9f\x9e\'@\x977\x98V~f-@`\xa3v\x91\xb0#-@\xd0\xa6\x17\xa4\x96\'&@m\xc3\xf31\xa1\x88(@24\xda]V\x1a+@\x0e\xebR^\xe9\xcb(@*\xc6\x93\x81\x91\xfa%@\x96rX\r\x1a/(@c\xcbSB\xb0\xb9&@\x82\x8a\xab\x96\x94\xda0@\xc1\x93\xdbjw\x1a-@\xd81\x00T\xef\xaf.@D\xa6\xbcq\xb5\xc4%@G\x91?\x00\x0c"\'@\xb81\x95\xb7\x9ch-@\xa0\xa5\xf0\x94S\xa2-@\xae\x81\x9e\xce\x0c\xb4&@_\xe84\x11\xe5\xad-@\xd1\xa9\xe7\xa0\x18\xdf(@\xf7\xb7\x1d$9\x8c%@oF\xbd\xd5wT\'@\xe5\xaa\xff\xb8z\x97-@\xf2\x0f&8w\x17)@\x17qJO\x89\xa0,@\xc95\rFb\xec-@\x01B1\x84Z\xb00@\x01ed\xb0$\x94%@\xff\xd8Sk(\xa2.@\xf9\xb77\xa1e\x83\'@\xe6q\x87\xb2-\xbd(@\xf8$\xeeB\n\x18)@O\xc4\x1d\xcc\xcbt,@\x8acq}k\x8d,@\x13\x10\x14\xb5\x15M-@:\xe1N\xe4\xe7\x91)@\x16{P\x0b\x0b{,@\xe4)\x85c\x1f\xa1\'@d\x9a\x98\xe5\x88\x94%@\xbf\xef\xf9\xf9\x1c\xa9(@\xc3\xa8f\xbeB\xdf0@\xb7\x88\xb6\xec\xc4\xa9\'@\x1a\xbb\xba\x90K\x0b*@o\xc9\x913dM.@\xe1P\xe8e\x81\xe3(@\x8d\x8c\x06p\x8a\n+@\x12\x9f\xd5\xa3Na-@v\xa5\x93\xf1\xa6c-@4F\xe3\x99w\x99/@\xf0\xf8\xb9-\xcd\xb3)@\x8a\x1at#\xdb8)@\xf5\x04\xbf\xb9\xbbD)@\x92\x0e*\xa4h\xac.@\xf4\xe3\xe3\xbd\xce\xd6,@;cN\xc5\xf9\xf9&@^\xcb\xf9#\xed\x91\'@L\xca\xb1\xafx\xe6&@\xe1\x15!\xce\x19\xcd&@0Qm\xd5Q>)@\x16\xfe{\xe1A\x8d&@EFM\xbaf\x1f\'@\xd9\xb4<z)\xf8(@\xe3-RV\xd5-+@d\r\x82\xed\x0b\xef&@\x1e\xf3\x0f\xe9"\xda(@\xda;\xba\xde\xb0c,@\x83{\xc9\x86\xd770@\xf2,\xe8?P\x8b,@3fu\xc8\xb9\x06\'@\xfe\x82*\x9d\x83\xa2&@\xa3f\x06n\x8eh)@)\x94D\xdch\x06)@\xd4@\x07be\xb00@\x82E\x8b3\xa8\x81-@\x80\x85\xcb\xf4\xfb\xa8&@\x00\x043L\xb8z\'@\xd1\x04eJ\xc1\xfb(@\xd3@]\xf0-\x88(@>\x9fj\xa2\x11\xb1\'@\'\xa7\xcd\x8a\xb0f-@\x1diS\xben\xf6(@\x9b\x0c?\x89\x8c\x91*@\xb0\xed\x8c`\x14\x91&@b\xc5\xd9p\xb5`,@\xe9W\x97\xcb\x0b\xa2(@\x99y\xb6\x9d\xad\xbb&@\xb2\xfc\xa28s\xeb%@qjN\xd6[\xe7(@%\tn\xeb.\xf2,@\x96\xe3\xa1\x0e\xfc\x9a-@g\x0f5\xd42\xe1-@\xd3=^\x83t\x96&@\x94v"\xe0\xba\x9e/@)\x94D\xdch\x06)@"\xed\x92y\xa1\x84%@\xdb\xe2\x82o\xce\x88&@\x806w4nS&@\x0e\xab"\x9dl*)@\xe9\xa6\x8f\x1a\xbf\xf4&@\xf5;jK\rz&@l\xf9\xe9\xc2\xc9;(@\x1e\xf3\x0f\xe9"\xda(@\x9e\xea\xbf&\xc0\xb1/@\x8e\x7f\x90\xf3~0+@\x94o[\xa0\xa9\xb9%@\xf4D\x8ba\x92\xb9/@k~t\x00-\x9c,@q\x06\xf2aD\xf4/@\x9c\x97S\x80\x00A)@\xb2K\xa2\xb8\xef\x1c)@\t\x94\x0c\xfdM;)@\x18@\xc9\xdc\x87\x9d-@`=\xce\x00\x027,@=\x81 \x11;/(@,\xa1s\x11G\xad\'@\x12f\x94\xe9\xe5\xc4%@1\xdc\xc9$<30@\xb2\xb94yL\xa40@\xe3\xabJ(P\xdc(@\xfe#\xba7m^&@\xadS\xa1\xa7\x1f\x15.@\xb7;\x0f\xdag\x0c(@\xcb=\xaa\x1d\xee\xd9%@\x99\xa3\xd71\x8f\xbe(@\xfc\xf37\x81\x00c(@\xadpI5\xe9\xc2%@y\xef\xd9\xfdn\xeb%@;@\xda\xf5\xba\'\'@\xabU\xf61\xe6\x96%@\x08\xff\x1d\xafo\x9e&@\x98\x87&\x1f\xce\xa1&@*\xb7._\x96Z(@\x18@\xdb\x14e\x04(@\x95\xc2\xa1\xf7\xb7\xf7&@\xe8|\xe1I\xad\xf7\'@\t\xd1\xaa\x88~\xe1-@\x86I\x9cCG\x95/@\xe8vtUH\xbf&@\xd6o\x90i\xca\x92.@\x1c\x03\xbbg\xa2\xb8%@]\x01\x9e\xef\xf0\x05(@\xe8F9\xb5\x1ac-@\x8a\x08Ap\x14\x97\'@\xffF\xfc,\xe9\xf2&@\xc9~\x1a\x9d\xe9u%@q?L\xd2-\x89%@:\xa6\xb4\xca\xc7\x98-@!\xe8Z\xd2\x9ap%@\xae~\xc4\x15\x97\xa0-@\xba\xc3<\xccb\xbe&@\xbd\xc0\xc7\x12\x11\xfa%@m\x93\xc094\xc9-@l\x0bn\xcb\xb0\x07.@t\xc6\x15\xbc\xe5\x80-@\xb6\xce\x8bh\xf4!.@\x16\x89\xc3\xde6\xc6%@7\xfd\x83\xce\x9b\xa5,@Q\x9a\xcf.e\xcf)@bE\xe5\x89\x89\xe4-@\xe4@\xf4y6\x9d%@\xef_VX\xe2\xf9/@\x8c\x94sb\x9an,@r <wKP.@\xefWW\xf1N\xd5&@\x91\xc67<\xc0\x8a0@\xe8F9\xb5\x1ac-@y\xc5\xc1\x8bl\xb9-@y\xc5\xc1\x8bl\xb9-@\x16S\xdd\x8a\xfc>-@<0\x1aQ\x92"/@\xf2P\xdb<\x02\xea0@\xd3&\xea\xeeJ\xd90@\xd7|U6`\xef0@\xb0I\x8e\x15@\xe1,@\xe9\x9e\xc3Mn\xec&@<\x0b\x9b\xbf\x1d\xeb%@15\xf4b\xc5\x0e&@V\xbb\xd7x\x8d\x88(@#C\x86\xf3\x8a\n+@x\x7f\xaawX\xf50@>W\x85\x9e\x1b@*@\x91\xf5\x99-1\xf9%@\x97Z\xe3\x87\xa8\xf4%@$\x83\xe8d\xb8\xc1%@\xe84g\xcc\xd18-@\x12\xd3\xc86\xd3\x8c-@B\x16\xb3\x1b!\xd1%@\xb3\xf3Y\xec>\x1b*@(?\xc7\xf9\x1f\x02&@\xd3\xe4\xf8\x9a:\xcc0@\x1c\'qf]\xa5,@A\x96:\xfc)\xc30@%\xb1\x84`h\xad.@\x9ec5\xc1\xa0\n\'@9\xac\xd92\xe8y,@8\x0c\xd0h\xf3\xab.@\x8c\xb8p4H\xd7-@\xc3n=\xf3\x95t(@\x8a\xb3\x03\xa0M\xc1&@\xd8\xf9\x88\xf2\xf3\xf5%@\x99\xaa\xc5\x86l\xd8%@\x120\x06J`b*@{g\x8c#$D&@\xad\\\x18\x187\xad\'@\x9ew\x8f\xb1\xf1\xf7&@\xb3\xfe\xb5\x98\x91\xa7(@\x03\xb0p/\x97\xd3/@Q\x11~\xdb\xd9\xc2\'@\xce0$\xf2df+@\x10\x86g\xc0{w-@\xbd{\xa1%\xde\xe5\'@-\x13\xdeN?\x8f/@\xe2\xd5\x00$\x0e\x98&@\x83\xdc\xf0\xe6\\\x96\'@\xf9\xad\x90\xf9\xaa\x0b*@\x86\xc8[\xc4\x06\n&@)\xc2i\x02\x11\xfa%@\x17\xcbk\x10\x1a\x8f&@\xfb-Y\x0b\x95\xe2-@Bi|\x8b\xe3\xa5%@]\xc4\x8d\xf5!\xdd%@d\xb2}X\xeaF&@\x19qERg\xf9&@6\xb7\x07\xb3L\x86&@\x05K*>\x84\xfa(@\x95q\xbe\xcb\xc7\x95&@\xf08~X\x17\xa9&@\xe5\xca\xff\xe87\x80%@\x9fB\x18/\xe7\xb0%@\xec,K\x84\x16\xfc,@7\x93\xd3\x05\xca\xf0&@piP/\xc4~&@\xc7=\x0b\xef\xb74\'@\x06\x0f,\x9b\xd5\x1c,@\xd1A\t\x10\xe6\xc70@\x85\xd9\xb3?\xb8\x07*@\xee\x02\x00\\\xc5S&@\xaa\xa8\xd8\rI\x1b*@K\xc3j\xcb\xed~&@\xc8{\xa7\xe7h@)@\x8c8\xe6\x9f~;\'@}*\xfe1\x01\x91&@\xef\xf2\xa9\xb6\xf3\xc30@j\xd5s\x10\x02\xb4\'@\xe8\x10-jM\xc6%@\x13\xbc\xe7&K\xdf(@#\x96\xf0\xb2!\xec%@\x95\xaeb\x85\xdaN,@#\xc3||\xf3k&@\xd4\xb1fm\xb9\xbe(@\x11\xb9z\x93\xff\xc5(@\xc2yM\x14\xf6Y)@1<<\x07;h&@\xa3s\xf1|\x0c\x82(@\x83m\x03l\xb7`(@\xbf\xfa\xfexv\xf8(@t\x98\x0b\xc0y\x9f-@\x01\x027\x1adA)@NO\xb8i\x89\xeb%@\x92\xd9^\xce\x93\x940@\xb49\xee\xfa|\xb5&@\x1b\x1ab\x9b/\xa1-@m\xd4B\xe9\x88\x8d%@\xb9\xe1>\xa3\xd3\x16.@k:\xc2\x81\xb9\xb8%@\xb8\xab\x82i6\x9d%@\x8d\xc7\x99\x1a\x07,(@\x94=\xca\x8e\xddz-@\xcab?\xae\xdb\xde(@0C\xa3\xc2\xa6M,@D\x08g\xd0D\x96)@\xb6n\x84!\xdc\xca&@\xaeOT\x05\x96{,@a\x9d:-\x04\xcc-@\xbd\xf5\xff\xcb\x88\xae&@\xed\xa1e\x06=\xa2.@\xa0r2I\x80\x04-@z\x8d\x15\xf0\x90i-@\xdd\x1a\xe5\xd5\x11~\'@\xf1X\xe0\xdaJJ+@> +e\x10\x81-@\x8e\xefk\xb9\xd0\xe2%@;P\x86Cw\x18)@i\x1a\xae\xa9\xe8b/@b6}\xa7>\xb3&@\x98\xf3\x9c\xb9\x14\xe7\'@q\xd4\x04\x8a?\xcd0@\xf2\x8f{x\x03\xdb%@\x13\xb6C\xdd\x85\xfb%@\xc3I\x11\x9b\xc0\x8e(@\xbe\xda\xae^k\xa7\'@\xc3\xa3\x13Dq\x9a)@?b\x88\xef\xfa\xb3-@\x88\x83T\xab\xf9\x98.@\xc0\xbd_\x8c\xfe\x1b\'@2\xff\xbe\r\r\xc50@u?\xbb-uG&@\x89VO\x0f\xa4\x18-@\\h"\xa7\xc1\xab.@\x07\xec\xb7\xd33w(@\xd4@\x07be\xb00@\x8e0\x88\'\n5\'@-\xe8\xe9\xcc\xbc:-@N\x19\xc2\xa5q\xa8(@+\x81\x00\x1e\xd3\x12.@\xb5\xcb\xf2j\xd5e-@\x9cz\xca\xd3;\xc5/@\x01\xc4n\xa73\xb7,@PZ\x9a\xca\xc4U,@\xef\x05\x15b\x92\xaa(@\xa1\x18\x98\x8ecU)@\xeb\x9e*Uo\x9f0@m\x08\xe3\xf9`d)@\x93\x1e\xba\xe0\xf9\xb0)@'
p29
tp30
bg3
(g4
(I0
tp31
g6
tp32
Rp33
(I1
(I985
tp34
g13
I00
S'\xd2\'\x1f\xbe\xf5\xf1S@\xfdV\xb8\xf5\xef\xd9S@\x80l\xfb1\x99\xe6S@\xb4g\xc3R\xbb\xf0S@H\x91\xff\'\x19\xe4S@H\x91\xff\'\x19\xe4S@\x9e\xbaMN\xd5\xdcS@z\x0c1\x1dH\xefS@\x8f4\'\xedL\xe4S@\xd5\xd4$W\xcc\xdfS@^\xff.`y\xf4S@\\G4e\xaf\xf6S@p\x1e\xe4j*\xe6S@\xfay\xc2^\xc0\xd0S@}\xf4\x97\xedz\xf5S@\x1c>\x84\xab\x0b\xf4S@\xbb\x9a\xc6\x13\xe9\xf5S@\xa8&\tA\x84\xf1S@\xb3\xee\x99\xc6\xeb\xf1S@^\xb8\xa9v\xc0\xf6S@2\x80o\xcd2\xf6S@\x00F\xcc0@\xf1S@\x06$\xe2\x1bX\xf6S@\x88+\x9f_\xa2\xf1S@\x17\xf9p(\x15\xbbS@\x88K\xe7a\x9d\xf5S@\x91/zV\xb5\xf5S@3\x82\x7f\x1a\xb2\xf2S@{O\xafB\xfa\xefS@.~\xda\x99[\xedS@\x92\xc4\xc8\xd2\xca\xf3S@)\t\xeaLV\x9aS@BA\xd1\x1dP\xd0S@\x9aA\x13\xe0\x1d\xd0S@\x08 }[o\xdeS@\x94\\\xd67 \xf4S@.<\xc2\xbf\x00\xf4S@P\x9b\x07\\\xe3\xe7S@\xd4\xec?<C\xcfS@R\xfct\x9d\xe1\xf4S@6D\xaf\x8a)\xf4S@\x87/"\xd7\xd7\xceS@\x1b2\x80q\xee\xceS@ \x93\xe1\x8f\r\x9fS@\xa3\xc5m\x11C\xabS@\xb3\xeb\xe9\xf29\xf6S@8\xefc\xfa\x8d\xe9S@\xb3CH\x7f`\xe8S@\xc8;$5K\xaeS@\xbb\x1c\xfd(^\xf5S@\xe6\xe7\x87\xff\xf7\xa1S@Q\xbf6\x94\xc9\xf4S@\r\x98MJ\xd9\xb7S@\x91\xac\xc6 \x89\xb7S@\xd3;+\xf4\x84\xcaS@\x01"k\xech\xf1S@\xf1\x93\xd1\xb3 \xf2S@i\xa0\x9b\xbf\xfb\xf0S@\x001\xad\x97-\xe9S@\xb8\xa2z\xcb\xf4\xe4S@\x1c `\xa1\x8a\xa7S@)\xc7\x923\xb4\xe4S@\xef\x83:\xaa\x96\xecS@h\xf1Ip\x8b\xc7S@\xed\x08W6\x8b\xe4S@\xeb\x9ay\xf4\xda\xe4S@*\x8c\xc5^\xe2\xe4S@)\xce.\x05 \xf4S@i\x97\xdf\x9eg\xe9S@\xc1\xe4m\xe9M\xe9S@\xa0\x89\x08\x89Y\xe8S@\x92\x87j\xed\x00\xf5S@!\x0c\xbf)\xc7\xf2S@\x92J\x18dY\xf5S@\x9c?\xd8\x07\xca\xf1S@\xaf\x07\x1a\x0c}\xf5S@\'\x90A<\x9b\xf1S@\xee\xc2\x8c\x9b\xd8\xf1S@/\xc2\xbf#\xab\xc1S@\xdd\x12\xb5\xecu\xb1S@$$\xd3\xd2\x98\xe7S@\x86{?H\x13\xf2S@\xf6m\x949\n\xf6S@\x16\xdc6\xad\x96\xf2S@v\x88`\x0fx\xf3S@%i\xd8\xf1\xfe\xe8S@\x88\xe6\xbb2\x8f\xe4S@\xe1\x1b?\xa3\xdb\xd9S@A\x8bn\xde\xd4\xe3S@\x1e\xaf\x13n\xbd\xc6S@\xc0.\xeb\x1dg\xf5S@\xf2\x00lI\xe7\xa1S@\x0e\xa7\rm\xa3\xa1S@\r\x079U@\xcbS@\x16\x1d@\x9f\x8f\xe8S@h\x0e\xc3t\xf4\xf1S@\xd4\t\xf56&\xcaS@{i\n\xa5q\x9eS@\x88 z%O\xcfS@\xd5\xb9\x16\xb2\xd4\xa2S@\xf4\x00\xe4\xfe\x9f\xe7S@)\x14\x11\xd8$\xf5S@\x19\x0bd\xefF\xe9S@ $F4\xa6\xeeS@0\xa7n.\xa4\xe8S@\xe5kpKP\xc8S@\xfd&$\x86\xfb\xf3S@W\x15\xe1\xee\xdd\xf6S@\xcc\xf7\xc86\xa7\xe9S@/\xc2\xbf#\xab\xc1S@\x8dsV=`\xcdS@\xb2\xec2"\x9a\xa2S@)\x93\xf4\n\xc0\xcfS@\x9f\xec\xd2a\xe9\xf1S@\x15\xf1\x13BW\xe6S@D\x88\x9e\'\xc4\xf0S@\x9d^\xa0\xe4]\xf4S@\x88ae\xd0X\xd7S@#\xc3B9\xea\xefS@\xd0\xcf\x9d$\x8d\xecS@N\x9e%\xa3z\xefS@\x9e\xf3]!\x86\xe4S@i\x8b\xcc\x02\xca\xe8S@\x97\x10\x98\x84\x8a\xf2S@\x9d\xfd\xd7\xec+\xf3S@DH\xdco%\xf3S@r\xcc+oI\xc5S@}\xc6\xdc\x90d\xdeS@\xab\xd5\x1e\xf9\xd2\xeeS@\xab\x18i\x98D\x9fS@M\xe3\x8e\x85\xbe\xd3S@\xa5\xe1\x10EZ\xd4S@v\xb1\xe2un\xd0S@K.\x8c\xc6\xb5\xd0S@F\xfc\x12Mx\xdaS@\xdf/\xc0K\xb2\xf1S@\xb3\xda\x04\x01\x9d\xdaS@\x98\xbb\xe9P\x00\xa2S@\x9b\x96\xdd\n\x01\xf2S@P}r\xc1\xf4\xcfS@\xe5\xa3\xaeB\xee\xcfS@!z7tw\xc7S@\xb0\xeb\xb3B\x92\xecS@\xee\xeb\xa9\xd7\xea\xe8S@WP\xa0\x128\xf6S@\xf2\xf1\xd4j6\x99S@m\xeb\xa5\x8cP\xf3S@\xcf\x8b\x8f\xael\xf5S@\x13o\xfc5\xd8\xbdS@\x1e\x87\xdf$\xa0\xf5S@\x8c \x17\n\xb6\xf5S@\xff\xe0\xa8)U\xf4S@\xe3j\xde\x96J\xd1S@\xe9\x14\x17b\x92\xe8S@\x04\x8a\xe8O\xce\xdfS@\xe2\xd6\xfe\xd8\xb2\xe7S@F\xc8%X\x95\xe8S@\xea\xd4\xa2\xe6\x01\xd1S@B\xec\xd8\x95\xb0\xe9S@m\xbbVB\xb8\xe4S@\xf8\x8e\xba\x95H\xf4S@\xda\xa8\x82_\xf7\xf1S@r\xa9\x8f\xf2\\\xe6S@\xab`\xec\xcf\xd2\xe5S@\x88t\x8a\x07H\xf3S@\xa3W\xe1:F\xe9S@\xb0\xc1\xa0\xb1\xa9\xc1S@\x06\xc0\x10]^\xe8S@\xb7\xfeP\xcd\xaf\xeaS@\'\xf8\xb2M@\xebS@\x08\x1cn\x86y\xecS@\xc3\xdf$\xa1\xd2\xa9S@i\x0e\x05\x1b;\xf7S@J\xd75Q\xee\xedS@8\xefc\xfa\x8d\xe9S@\xce\x9d\x12\xa1c\xb8S@Tv\x13\x19x\xdeS@\x9bq\x80\xa1\x04\xeaS@\xa2 \xf1\x8f\x98\xe7S@\x8b\x1f\xac\x96*\xeeS@\xf6\xff}Rq\x9eS@cg1=\x08\x9fS@\x1c3\x99\xf7G\xf2S@p\xa1s\x1eW\xf5S@\xc0tZYX\xf5S@5\xe0\xb5\xae9\xeeS@\x8e\xa4\x053f\xf5S@\x90INGI\xabS@\xc8\xd6\xcbH\xc3\xf3S@\xe9D\x85:\x05\xf3S@\x0fI\x04M\x85\xe6S@\xcd\xaf\x9e8\xfd\xf2S@C\xd4+\xa2\xf3\xf2S@\xe2\xeb\x87\xe0,\xf4S@\xd5,\xe6\x85\xe3\xe7S@c\x90Sp!\xf2S@\xbb\x9aQ\xf5\x1d\xf4S@\xb1\x1e\x14\t\xf5\xf4S@\x9a\xea\xfc\x95\xd3\xf3S@{&d.#\xceS@\x1c\x03H\x97n\xf3S@,\xe2g\x0e\xeb\xe9S@R\x8c(\xb8%\xebS@Ss\x06t@\xcfS@\xdb\x15\xb1\x08d\xdaS@"\x99\xa65\x19\xe3S@B\x00\\c\x8a\xf3S@;\x00,R\r\xeaS@\xb0\xc1\xa0\xb1\xa9\xc1S@l4\xd2\x1a\xff\xa9S@\xe7+\x8b\x04\x05\xf7S@\xe4\x02\xb0\xcf\xb0\xedS@>\x13\t\xcdv\xf5S@\x8f\xbb\xbf\x97\xe7\xf1S@\x97\xc5/K\x06\xd3S@\x9c\xed!.W\xf6S@\xf6m\x949\n\xf6S@\xba\xb6\xd7\xafs\xc1S@\x0fq\x08\xca~\xf1S@\x0eTx8\xcc\xd9S@C\xf1\x9a8\xd9\xf1S@\x8d,\xa3\xbe\x17\xf4S@\xfb\xd7\xbf\xe7\xe0\x9eS@\xc0\x85Z\xfeF\xefS@\xbb\xe7\xe3\x96!\xdcS@K\x01\xe9y*\xe3S@\xfapT\x94\xc8\xf1S@\xf6\xf2=\xa0\xbb\xe0S@m\xa63C\xa7\xe9S@\x01c\xe6\x81\x9e\xe6S@\xec\x82j\x1f_\xe5S@\xcd\xd0i=K\xe8S@\x15\xac\xd4\xc6\xd9\xe4S@\x9d\xc5\x98\x9b\xdb\xe4S@\xf7jw<\xe3\xf5S@Z\x95XM\x02\xe9S@\xbd\x99\xc2\xc6\x9c\xe7S@\xf4;\x9b\x970\xedS@E\xefS\xba\xad\xa1S@F\xa2*\xd59\xf5S@\x91\x19\xa0\x93\xde\xb7S@|\x87\x90\x92J\xd4S@\xd7\xe9\xc2\tq\xbaS@\x8f\x9c/Hg\xe5S@2\x8b\x15\x83\xd8\xcdS@\x9chVD\x9b\xc9S@\x14\xb5\x0f<\xc1\xb2S@S/?\x8f\x97\xf2S@\xc5\x91\xcfVZ\xefS@)\xa6\xa8\xf2i\xf2S@`-e\xdf\xd4\xd7S@\xf6\xe1&5:\xc7S@\x84s\x9fC\xc0\xe6S@\x99$\x00\x91&\xf3S@-P\x81:c\xd3S@\xd3^\x06\xb2\xf8\xa7S@R\x8c(\xb8%\xebS@\xcd\xb3\x15\xdb)\xf3S@\xf0\xfe\x9ak\x95\xc5S@\x9e\xc8kz\xe5\xf5S@\xe6e\x99\xe5\x9e\xf2S@\r \x13\x0e\xcd\xebS@`K\xe1\xba\xba\xcfS@\xb8\xf7\x90\xf4n\xb1S@ &E|\xc8\xebS@6\xf1\xdc\t\xd0\xccS@\n:^\x98m\xe1S@\x0bc\x0c\xad\x91\xe8S@@\x9b\xbb\xaa\x02\xf0S@B\xf6\xc1\xbd\x99\xf6S@\x93\x8fs\xe5\x11\xedS@\xd1M\xc8\x0f\xc1\x97S@\xd2\xc0O\x1bj\xf5S@\x8f\x91Y_\xf1\xd8S@\xfa\xa0C&o\xe3S@BP\'\xe7\xa1\xe5S@8[f\x89 \xe2S@\xa3\xeb\xf2"X\xe6S@\xbc\x812\x1d\x08\xe3S@\x8a\xd6D\x84\xfd\xd8S@\x94\xd3\x99\x1dc\xaaS@+\x0f\xb5\x15T\xf6S@U\x0e\xb3\x86\x9f\xe6S@\x8c\xa7C?\x03\xcfS@\xd8A\xe4\xbey\xeaS@\x03\xdd5lm\xdeS@(\xab\xd9\x0fv\xeeS@\xa21\xf4\x9a\xcf\xf3S@\xe0\x04\x1e\x11\xf9\xc3S@\x02]\r\x012\xf6S@\x07\xac\xcf\x95\xad\xe6S@i\x98b\x90\x9c\xf5S@\x12\x99\xc6>\xb5\xf5S@\x8dZ\xd2JU\xc1S@K\xea\xb2*\xb4\xc1S@`D\x8e\xf2\xff\xcfS@\xefBC\x98C\xf5S@\xa2\xc8\xf9\x977\xe7S@\xc7\xd1\x05rO\xd3S@{=\xd8\xd5\xec\xddS@\x9e\xc8kz\xe5\xf5S@Wo\xc9\xc0C\xf6S@\xc6Ktj\xe8\xe6S@\xb1.\xe5\xbfr\xf5S@\xc5P@$\xf6\xa7S@?T\xfcQ\x98\xcaS@\xd3P\xd5V\xa2\xdcS@T\xee<J\xf6\xf2S@\xbc\xfd\xc2\x9f}\xf4S@K\xa4\xfb\xba5\xf5S@\x85$?K\x9b\xf1S@\x939\xa7\x93\x98\xa4S@X,\xfa\xceM\xf4S@o\xbcasO\xf1S@\xc7\xc7\xb3\xbc\x0b\xd3S@t8H\x81)\xf4S@K-\xa6B!\xdcS@\x15a\xa6\xa9\x10\xa4S@L\x99\xe9\xedU\xaaS@\x8eQF\'\xa6\xf4S@b\xee\rb\xff\xf0S@j:c\xe3\x82\xf0S@fuU\x9b\x1f\xf2S@<\xe2\x0b\xb6\xca\xf0S@\xe4\xbc\x1dU\x98\xe8S@\xec8\xf2\x9b*\xa0S@%z3\x15B\xcfS@\x96\xcc\x90\x1b\xee\xd2S@\x7f\xbb\x10a^\xe9S@\xebz\x86Q\xee\xe5S@4\xb3\x89\x8f\x8c\xf0S@\xf6\xb1o\x16\xe0\xcdS@\xc8\xfd \x85\x14\xccS@\xb7\xe6\x06wP\xe9S@\xa7\x9e\xae\xa4V\xe8S@vi\x0c)j\xb8S@\x81\xae\xc4\x9d\x17\xf3S@9\xb8\x18\xef\x12\xf4S@\xe7h\x1fN&\xf4S@X\xafN\x87\xff\xddS@\xd0\x92\xc5\x8b"\xf4S@\xec:\x0e\xdd\x1d\xcfS@6I\xab9{\xeaS@\t\x0fKD\xc2\xbfS@.]t\xfd\xb4\xeaS@s\xc2\xb22m\xd3S@\xe8K\x85:A\xd2S@\xfd\x93\x8dv\x8c\xc2S@V$\xd7~\x02\xceS@\xe7\x1e\x97!Y\xd1S@\xe0\xfet\xd3c\xf2S@\xcb\xee\xd0\x17\xcc\xf3S@\xba\xb3Wm7\xf3S@\xb2\x89\xdf\x9c%\xbaS@itJje\xe2S@\x98\xbd\xa7\x88\xa9\xd0S@\xc1\xbc\r\xf1*\xe3S@\x10!B\x90\x07\xd1S@\x89\xda\xb6\x94\x87\xf2S@\xdf\xb9\xc5\xefl\xadS@\xaa\x10u;\xc3\xebS@6*\x15\xfd\xbe\xe8S@\xc4kd\x82\xac\xc5S@\xe1\x867X\xf0\xefS@\xa6\x033\xa1a\xf2S@S\t\xe8\xbbV\xecS@\xa78\xd8\xc2N\xefS@Pe\x0cE\x17\xf2S@\xe3\x01\xfc\xea\xdc\xe4S@\xa6K\xbfV\xd8\xf2S@\xbd\xe7\x8d^\x90\xecS@\x1b\x00\x9aM$\xf3S@\xd1\xf4\xf7\x87\x1d\xaaS@\x8f(\x1bM\xf8\xd2S@\x9a\xad_\xae\xba\xdeS@[&\x08"\x1f\xedS@\xb7K\xa4;-\xedS@\xa9\xa4g\xf7\x9a\xe6S@\x89c\x16\x87\\\xe5S@\x8e\xad\xcc\xacA\xaaS@\x8at\x1b\xec\x8c\xf1S@,{g\xbb(\xeeS@\xe6\xb2\xeag\x1a\xdfS@9\x99\xdb\x12\xf5\xa0S@\xff\x8d\xb0A\n\xf2S@\x9b\xb1Y\x90\x0b\xbdS@)\x07A+8\xeeS@\xdbU:\x1b\x93\xe2S@\xe4\x0e\xf0\xa1\x95\xf1S@\xf4nf\x9a\xad\xe9S@WW1A\x8c\xeeS@[m\x05\x93\x80\xe7S@\x98u\xd8\xf1\xa3\xe8S@d\xd7\xa9]\xd4\xd9S@\xa95Z>t\xeeS@\xbe\xe2\x81\x04\xf6\xeeS@x;\xb82\x05\xadS@\x91\xfe\xb7\xb7\xd2\xd0S@\xe3\xeb@\x1b\xfa\xcdS@[\x00\xae\xc6 \xebS@\xb5\xaeC/\x8c\xe9S@\xe0\xfd\x13X\xf5\xb7S@F\x94zd\xe3\xefS@\xad\x93\xd3"M\xefS@)\x95\x8a\x15\xea\xc6S@\x01\xb7i\xa7`\xc9S@8P\xf6\xacD\xf1S@A\xa1<@c\xe4S@n@\xaba\xeb\xa1S@U\xb3KR\xa9\xa2S@\xd2\xe4\x84\xa3A\xedS@\xd5\x01\x05)\xbb\xd3S@\xec\xe2\x96\xf6q\xc0S@\x8f4*B\x96\xe4S@\x9f\xe3\x81\xd5#\xacS@\x15S\xaaH?\xc7S@\x1a\xd7\xe6l\x0f\xccS@\x1a\xd7\xe6l\x0f\xccS@\xe2\xb5\xaa\xa56\xf3S@&C\x1f\x9f)\xf3S@\xb1\x81\xff%\xca\xc0S@@\n\x9f\x9e\xa8\xecS@\xe3\x11<\x84\xbb\xf0S@\x0cS\xa9\xa7\xb9\xf2S@\xfb\xd0>7"\xf7S@\xe3\xf3\n\xa2\xcc\xf6S@1\xe1\xc4g\x07\x9fS@ <\xc4\xb7{\x9eS@\xe1P\xe4\x19\x1c\xc3S@16T\x8f\x06\xf5S@d\x86\xef\xe7`\xf5S@\x17\xb24\x82\x9a\xe6S@o@\xd0\xfa\x9c\xf1S@\xd5\x0e\x83t\xea\xf2S@\xb7\x88e9d\xf4S@IV\xe44h\xf4S@[x\x8e\xcb\xc2\xf1S@P\xd5\xd5Q\xf8\xf0S@\x01\x13\xc7\x8b\xbc\xc7S@\xff\x1d\xfd\t\xed\xf5S@\xa9\x19\x83\x1d\xca\xf4S@H\x8a\x18\xce9\xa0S@\x07+\x87\xba\x8a\xf4S@\xabI\xb6\xcb\x05\xf2S@D\xe1\xb9\xf8\xd8\xe3S@\xa7(ev\x8e\xf0S@\xc3[\xd0VK\xf4S@8f\x93\xa2\x93\xf4S@\t3\xd1\xa2\xa1\xa2S@\xb8p\x0f\x8as\xe4S@\x85\xf4\xd3*\xd7\xa2S@#\x17\xe4\x12Q\xaeS@\xc1\x86\x11\xae\x11\xf3S@\x91A\x99-\xe3\xa1S@\xceypF\xaf\xe5S@\xc1z4\x89\x0f\xf4S@\xb5?\xbd\xd6\x05\xf3S@\xd2g.4]\xd1S@\xf1\xa9\xe9_\x02\xecS@\xf8\xfeA\x96i\xf2S@\xcf.%f\n\xf2S@\xbb\xc0\x8cr\xcb\xf0S@\xcd\xf3h\x12\xcf\xf3S@(\x08V\x12\x07\xc6S@\x80\xafq\xb8\xf8\xc5S@-$\xb6\x18\x0f\xf0S@\xd6\xf4XqO\xcfS@\xdeJ=\x92Q\xcfS@?|AI\x18\xefS@\xb5\xb6\xcc\xf4\xcc\xf2S@X\x85Wi\x87\xcfS@\xe1\x867X\xf0\xefS@g\xac\xd1<\xa5\xefS@"t\xb3\x10W\xf2S@\x82\x81m\xa2\x1d\xe1S@1\xf1\xc7H\x05\xdaS@\xea\xe3&\xc5j\xefS@\xa4/|5\xe0\xf2S@\xa4/|5\xe0\xf2S@P\xd0\x1cZ\xd3\xf0S@\xa4/|5\xe0\xf2S@\xa6\x98\x89\x88\x89\xa9S@\x07\\\xac\x81\x06\xe3S@V-\x03D:\xf1S@\xa4W\xc3o\xab\xd3S@\x1e\xeb\xe8/\xa0\xd3S@TL\xe4\xbej\xe2S@\x01\x01B\x98\xba\xf0S@\xbc\xee\x8a\xb4\xe0\xf1S@\xca%\x03\xa6\x92\xf1S@\xb7\xd7\x9f*\x01\xcbS@z7\x1e\xa0\x9f\xf1S@%\xfb\xb9\xf1u\xd5S@\xb6v(\xf6#\xf1S@\x83h3\xe8\xea\xc1S@\xd2g.4]\xd1S@\x9b\xac\x1a\xd8\xe2\xcfS@\xe1\x85\t\x81\xa6\xf0S@U%x\xf4+\xf1S@\xd8\x82d\x99\x12\xcaS@\xbb\xd7\xee\x83\xe4\xeeS@_\xb1\x88(\x05\xcaS@u]\xf8 \x01\xceS@\xdc\x9a\xa0\x1bv\xa9S@\x12\xb1N\xc2<\xf0S@\x08XG\x10\x15\xbdS@\xa1\xa4\xfc"\xca\xf0S@\x12\xb1N\xc2<\xf0S@\xe7\x11W`\xe6\xefS@\x95\xe1c\n\x86\xcbS@Fd\xd2@R\xc5S@C\x8eo\xcb\xd7\xefS@\xc7d\x91\xb7\xa2\xe6S@\xb84\xb0\xe6Y\xf0S@D\x1d\x86)%\xc5S@\x9fK2_a\xedS@t\xc0\xc7\x8e]\xedS@\xfe\x1d\n\x19\x04\xc6S@U\x06\xeeT\t\xeaS@\x08\x88pM\xd8\xebS@-\xe4\xcbNl\xe5S@\x8ey\x14\xc3\xc7\xd3S@\xf9\xeev\xc44\xc6S@)\x95\x8a\x15\xea\xc6S@\xf4\xaaP\xd6\x83\xe7S@O\x9c67\x8f\xa7S@\x1d$_\xbb\xc2\xf0S@9\x8c\xf5r[\xe9S@A\xe9\xa8\xdd\xd3\xc5S@\xbb:\xb2\x110\xacS@\x0f\x17\xa8\xc3\xe9\xd1S@\xe9\xfb\x7f\xbe2\xd0S@\xfc\xf5\x89h%\xebS@:\x17n\xb3\xdc\xacS@\xf0Z\x99\xa8e\xebS@\xf4?\xc6\x13\x8d\xa9S@\xa0\xe8|R<\xebS@\xeb`\xb8\xb7{\xefS@\xc4z\xa5!\xf6\xefS@\xa3Q\xf4\xa2<\xaaS@9\x99\x94~|\xc0S@\xd9\x84\xd6\x08\xe5\xceS@kj9\x12\xb3\xe8S@COD\x05:\xe9S@.\xbe\xc5X\xaa\xcdS@a\xb0\xff\x01\xf1\xcfS@\xd2\xd8\xe9;\x06\xd0S@\xda\xdd-\x1a\xa1\xe9S@\xa2\xa4Opa\xe8S@\x86\xc3e\r\x96\xe7S@\x8c\x10\x94C\xa7\xb9S@\xc1a\x8a\xfa\xb5\xcfS@\xbbd\xcb\xae\xff\xd8S@\t\xb4\xc2\xc3\x7f\xcfS@%z3\x15B\xcfS@\x1b\xf8\xdc\xa0\xeb\xbaS@\xf9t\xd8\x85\x10\xccS@#\x82\xc7|\x03\xcfS@\xc6\x80\x96\x86\xe0\xcbS@x\xf98\xb0/\xeeS@?\xb5\x8fa\x19\xe8S@\x82i.\xdf\x01\xe6S@`E!\xc5\xf6\xe7S@\x04\xf4N\x11\x1b\xe8S@\x9a-\xe5\xfb\xd0\xcfS@\xda6\xdb\'4\xc1S@u\x18\x7fa:\xebS@X\'\x05f\xdb\xc0S@\xaa\xcf\xfb6\xe3\xc1S@\xbb\x03\xcec\x9f\xc9S@l\x92\xbe\xa4\xc3\xeaS@i\xdeF\xb2\xb1\xc1S@\xaa\xaftlh\xb7S@\xfd\xf0by\xcc\xebS@\x06\xf8\x9b \xa1\xecS@<\r\x00s\xd4\xc8S@\xb7\xfe%\xe7\x06\xd2S@s\xd6\xd3\x13o\xe3S@\xb5\xa9\xfd\xfa\xf5\xd8S@\x82!\xab\xd5s\xe9S@\xe4^\xd10\x8b\xecS@\xd7\xda\x82i\x8d\xecS@\x01\xed/-U\xc7S@\x08V]Q\x99\xc7S@\x06O68\xa8\xc6S@\x96\xc5&\xc7\x93\xe4S@\x14\xc4F\x92\x9e\xe8S@\xd3\xb2\xe5\xb7\xf8\xbbS@\xb5\xff6\x1a\xc5\xe0S@\xb6\xd9\x8e\xae\r\xf1S@Yj\xbca\xef\xe3S@\xf8!!\xc2\xf4\xf2S@9\xf9\xfd\x1c\x83\xf4S@)Q\x16\xf7n\xf5S@\xa6L\xc2\xa3\xde\xcfS@\xbf_\xe0\xe0f\xf1S@u\xac\xd7\xda\xff\xc3S@\xf19\x1a\x9e\xf0\xf5S@\xaa\xf1\x8b\x83\xe1\xf3S@\xc1}/\xe5\xab\xc5S@\xa0.\xce\xc4R\xe3S@\x95\xf2\xd0\x81\xf9\xe2S@B\xae\xd0U\x10\xe6S@\xf9\xc3\xf6\xd9\xad\xcdS@6x\xe93b\xdeS@\xc6\x90cs9\xc2S@o\xc8\xf3\'^\xe6S@k6^\xed\x88\xe7S@>\xf0\x01\x8a2\xe8S@\x1b\xe2\\=\x11\xe8S@\x8a\xa4\x95\xa2\x1d\xc7S@\xa3h\xc7wH\xdbS@S\xa5\xca\xd0q\xe8S@\x9f\xc4\x02;\xb1\xc1S@\xd9\x00\xdcQ\x1b\xf4S@Fsb59\xecS@\xc2\x94\xf5\x82\xf4\xe6S@\xd7\x96\\na\xeeS@\x15\xc0\x8cF\x02\xf3S@\xddZ\x8f\x1bw\xeeS@r\x08,\x95z\xf2S@\xcdg\xbe\xf3F\xefS@\x9d\x18\x8ab1\xf3S@:\x06l\xe2\xab\xf3S@\n\xff\n\x1d\xfd\x9eS@\xd0\xc2\x1a\x8a\x1c\xeaS@Ry\xbe`\xe3\xf2S@K\x92j.\xe3\xeeS@\\@j"\x87\xefS@p\xa1\xf6Q\xea\xefS@h\xbc\xd5\xea\xde\xefS@\x91\xed\xf6\xab\'\xe7S@\xbe]\xd9\xeb\xcf\xf2S@?s$r\xc7\xcdS@ \x85\x02\x90\xd0\xe8S@h\xbc\xd5\xea\xde\xefS@\xfb\x1eL-A\xa9S@\xffL]\xb4\xfe\xd5S@\x8e\xc3 p\x8f\xc7S@\x04\xb8\xff\xbc\xc3\xebS@\r\x9b\xdch\xb1\xecS@r\xa8\xbf2\xf3\xd2S@4\xe5\xdbr@\xedS@\xab\xe4\xa6\xac6\xbcS@,\x95Z\t\xd7\xa1S@\x97\xf6M\xf0\xdf\xc6S@w\x1b|\xcf\\\xbdS@\xe6\xf4\x8c\xbf~\xbdS@\xef$\x9e\x0f&\xf5S@\xb0U\x06\xd2\x9a\xf0S@\xfd\xa1b\xd1\x05\xc9S@\xaa\xdf\xb7\x1a\xcf\xe1S@uj\xbc\xf7\x96\xaaS@\xe0V\x0e\x008\xf2S@\xc0\xa0\xf4U|\xbaS@\xe0V\x0e\x008\xf2S@\xc8\x8b\x80\xec\x08\xccS@\xbf\xbeu\xb4\x8b\xe7S@`\xa2\xb7\x17d\xedS@M\x81/^\xca\xb8S@\xff\xdc\x86\xae\xdf\xe9S@&\x00\xd1\x18g\xf0S@&,\x8b\x94\xcf\xe2S@\xc2\xe3\x1a\xfa\t\xedS@k\x82 \xb9\xc7\xebS@\xe6\xfa,\xafY\xcfS@\x05\x10\xc5\x1eR\xefS@V{\x9f.\x9f\xd8S@\xd3\x93\xb6\x04\xc0\xcaS@VL\x9f\xef\x8d\xf4S@&\xd4\x19K\xab\xa2S@\x90\xff1\x89\x95\xf3S@>\xb3\xfc\x19R\xabS@[0\xca\xc7\x8e\xe7S@C\x18\xcd\x14\t\xe5S@H\x0f\xfd\x12\x19\xefS@\xd45\x9cDk\xa2S@.D}v\x93\xefS@\xbd\xb8K:&\xe5S@]Z\xd3\x87 \xebS@\xad\x9c\xb4\\\x85\xe7S@Q\xb6\x1c\xb0\xe0\xcdS@\xec\xb4F"u\xd5S@\xc9\xa4WMr\xd1S@\xd4\xf4\xa3h\xc1\xe9S@\xb5\xb6\xcc\xf4\xcc\xf2S@\xdbi\x05\x8b\x88\xe4S@\x9b\xcdx8\xb4\xc7S@%sC\xd7x\xe8S@s\xb9*\xcaO\xcfS@\x12O\xa9\xb3\xaa\xf0S@\xd7\x96\\na\xeeS@\xfe\xb3\x04\xef*\xf4S@l\xc0\x8c K\xc7S@\x02\x8a\\\xe3\xb9\xf0S@\'6\xb6\xa0\x0c\xdfS@\xf8\x97@\x16N\xcfS@$\x13NT\x08\xd0S@\x83\xd7\xe1\x0b\x1c\xebS@d\xf1\x04\xe6\xbd\xc0S@N\xb7\xa3\x9a@\xf4S@\x9e\xe3h\xbc\xa8\xc1S@\x1c\x9e\xe0e\xdb\xc0S@u=\xf1\x023\xc6S@\x9f]\x80\x9c\x97\xdcS@\xb5\xd2g\xcb\x8b\xb9S@\xcd/\xd2;\xa5\xe4S@\xd1\xdf\xf1\xa8H\xdcS@\xf0 \xb8]\x1c\xf3S@\x9c\xcc\x8dX\x87\xecS@\xb2\x10?\x08\x93\xefS@\x03;2\xec\x81\xbcS@H\xe2\n\xb9_\xc7S@c\xb9I\xad.\xdaS@W\x88%W\xe1\xd8S@\x0es\xe0\xc6c\xf1S@\xe5\xb1 b\xc0\xa1S@S\x7fO;\x1b\xddS@-\xea&\\\x0f\xe5S@\xdf\xa3\x02\xf6\xa3\xa8S@\xc9M]G\x97\xdcS@\xc8\xd2\xf6\xfc\xda\xf0S@\xcf\'\xc0\x0b\xed\xf0S@\x14Hh\xc7\x88\xd2S@\x17\xb13\x0e\x90\xe5S@L\xb2\x0f\x12\x81\xf4S@K\xaa\x1f\x02\xb1\xe6S@\xb0:\xf2\x15\xc0\xf3S@\xe7\x8b\xecI\xf5\xf2S@+\x01\xce5\xc3\xeaS@\r\xc0\xa0\x8a\x15\xf2S@~\xba\xc3)\x88\xf4S@sp4j\xbf\xf0S@.%\x82\xbc\xf1\xa6S@\xec\xa9\x97\xf4\xa4\xe5S@`\xa2\xb7\x17d\xedS@\x9a[_\xe0y\xa0S@q#C\xd24\xb3S@\x13\xea\x17\xeb\x93\xd4S@\x04\xb7^,\n\xf4S@)<%o%\xf3S@\xa2\x8c\xc7\x94\xb0\xa4S@@\x8a\xae\x07\x7f\xefS@\\\xad26f\xccS@\xe8\xfb\x8b\xc9\x05\xe5S@\x06\x81\x06+\xdc\xf3S@6C\xfd\x007\xe5S@\xa3sJ\x1a\x19\xefS@`\xca\x10Y\xe7\xefS@F\xa8?\x87\xac\xf1S@\xb8\xafa\x8d!\xe5S@\xf61\x85!\xe6\xeeS@\xc3^J4\xfa\x9eS@\x81\xfdC4\x9f\xf3S@\xe1Yx\xb9%\xc7S@\x92g|\xf6N\xefS@\xe0\x1f\xc1\xe4\xf8\xf2S@\xd9\xb9m\x83\x87\xe7S@-\xfa\x98\xb8\x8e\xeeS@DUr\xb0\x1a\xacS@\xb5\xbc\xb2\x1e\x15\xb4S@T\x07\xab\x0c\xb3\xe2S@dA\x9cO\xc8\xa3S@o\xc2o\xe9\xf3\xa7S@@\x8a\xae\x07\x7f\xefS@\xf0\xa2\xbb*\xab\xebS@\xda\xc1\x8d\xd56\xf1S@<RI\xcf3\xf1S@\x925\x95*h\xc9S@\x9a\x9c(\xf2\xe4\xefS@\xc4\x0bu\x9b\xdd\xf0S@\xb7\x16\xd2\xfb\x01\xedS@`\xa2\xb7\x17d\xedS@\r#Ad\xcc\xb1S@\xfb\x1a\xb0\x01\xb8\xa7S@zV\xd7Q\x03\xf1S@\xfc3 \x96A\xb1S@\x8b"\xcdB?\xdfS@\x88\x8c\x94\x83&\xb1S@;/\x9et\xfd\xc1S@O\x99\r\x9e%\xc1S@\xc1q\xe0\x8dv\xe9S@\xbd\x91\xed\xe6n\xe2S@<\xc5\xa7\xfen\xe2S@O\x01\xc5x+\xebS@ew\xb3\xc9S\xc7S@Z\x1fPV\x7f\xefS@89\x13o\x13\xb3S@\xe4\xaf\xb3\xfa>\xd5S@\xbe\x00n\xc68\xe9S@g\\\xc6<\xe7\xedS@M\x95{\x98\'\xbbS@z\x04e\xd6G\xeaS@i\x8c5}t\xeeS@\x195\xbdp\x89\xe8S@p\xefq\xc5O\xe9S@\xd36"\x15x\xeeS@\x11=?\x0c\xfb\xedS@\x1c\xb5\x80D*\xf4S@\xf9\xc1~\x1aW\xeeS@\xf5 \x15\x9c\x82\xcfS@\x87\xba\xc3\x96\'\xecS@\xe8\r!\x067\xceS@\xa9m\x7f\xf0\xf5\xccS@Io\x1f\x15I\xcfS@\xb0\x89\x7f\x18!\xcdS@-8\x07`\xd4\xdbS@oh\x8a\xe2d\xbcS@w\xaf\xd9\xb3\xff\xeaS@6x.}\xd9\xbfS@\x0f\r\x1a\xb7\x9e\xecS@\x0bNj\xbb"\xd2S@\x04v\x91\xba+\xceS@\x13\xd5\x88\xd4p\xe8S@(\x89\x02\xf8\x90\xe9S@eb\xe0\x92\x80\xecS@\x01\xa8\x8c0\x0f\xedS@\x86\x111\xbdW\xc7S@\xbc\xdd\xbc_\n\xecS@\x9b\xca\x02h\xa3\xc7S@WWn\xe5\xde\xe3S@\xee\xe8\xb2o\xc6\xeaS@\xe4\xa1A\xca\xf4\xc8S@\xdc\x86D/L\xc8S@x\x9c,\x85\xe4\xc9S@\xa3\x0f\x97\xbdG\xc9S@t\xec\x950\xd3\xe9S@Z\xc9Y\x04\xe3\xddS@E\xed\x86r\'\xe2S@\xd8\x14\xa2\xb62\xcaS@=\xde:\xed\xaf\xecS@e3\xdb\x88m\xb3S@n\xe3\xf5\x03\xcf\xc6S@\xdb\xed\xac\xf1\xc9\xcaS@\x8f(\x02\xbaG\xf0S@\xec\xdci\xcf\x8a\xd2S@\x04v\x91\xba+\xceS@=\x8f\xeb\x9fO\xcdS@=\x8f\xeb\x9fO\xcdS@v\x90\x1bE\xf9\xceS@\xb6/\xaf\xd2\x88\xb7S@\x13\x9b\x8f\xef\x02\xc4S@k\xf7~/\xd3\xcdS@\xd8=\x0b\x85\xfa\xc3S@c\x99\xc9NK\xd1S@_\x9f\xe8\xd2B\xf0S@\xde\xb8#\xee\xb7\xe8S@\xa9\xbc1\x91H\xe8S@\xab\xc71ny\xd1S@(L\x99\x0f\xe9\xcbS@\xcf\xaf\x00z-\xc6S@)\x0c\xe1S/\xdaS@Q\x97\x99+G\xe3S@i+\xf8\x86\xb3\xa7S@g\xa1\x07\xa7n\xe8S@\xddd\xeb\xbat\xd6S@\x9e?|\xad \xcaS@\xe0\x14\xce\x03\x1d\xe8S@i\x1eS\xf78\xdbS@\xb7+Q\x0c\x84\xe7S@wx\x9e\xfd\x8d\xccS@\xc60\xd3\x81\xfa\xd5S@~*\xdf+\xc1\xc9S@h\x1c\xe2\xc0\x87\xd1S@\xe6\x07\xc6iI\xf0S@\x9b\x8c\xbf\x18\xa5\xc9S@|\xf8\xda\xa3\x84\xd2S@7\xa1a\xe3\x8f\xd4S@vZ\xec\xda\x04\xe2S@\x9e=\xef\xcck\xe5S@J\xe0B\x89\x01\xe7S@K\x1eM\xb5\xf8\xe6S@<~Y\x0cj\xdcS@Ae\xc9\xc6\xfd\xe4S@\x8c*\x0fpS\xc8S@\x16\xfd\xb3\xfd\x9d\xf4S@;O\x92\xb2;\xe9S@\x05\xee\xf4\x05c\xbcS@\x82,D\x0c}\xf2S@:\x12\x936k\xa5S@\xc5\xab_&{\xb7S@\xdf\x0c\x9c\xa9\x94\xcbS@(\xfd\x9c\xb2 \xbbS@\xe6\x1f\xad\xd3\x9d\xf3S@\xfd\xa9B\x8b\x9b\xf1S@\xb9\xbeE\xfc-\xd1S@\x9f\x03\xb3\x10\xae\xe5S@d\xbc\xcao\xc6\xeaS@L\x90\x06X+\xebS@\xc0\x00\x9e~\xf3\xdbS@\xc8.\x1f\xd4y\xeeS@\x13\xbdPXq\xeeS@\xc6\xac\xf0H\xbe\xeeS@\x9d!\x00\x9bQ\xf1S@\xd2\xa6\xd2\xe6\x16\xf2S@\x95\x02\x16\x94\xdf\xeeS@E\xaf\xd3\x9d\x95\xf1S@8\xc52\xfb\x81\xf1S@+\x05\x053\xc6\xebS@pp+m\xec\xecS@\xbe\xb5\x96\x89M\xbcS@\xe1\xbc\xcc\x93\'\xf0S@\x82\x82\xe5;\x1f\xf0S@\xf1\xe4\x9d\xc4\x96\xf0S@\xda\xe9\xcf\x11/\xe4S@\xa6\xf4>/\xf5\xc8S@[c\xae\x86F\xdaS@\xff"\x83^\x89\xefS@|>\xab\x19\xb0\xd9S@J"y\xe4\x02\xefS@\xb5\xe1\xc3"z\xe9S@\xe0\xdeDi\x0c\xf3S@\xf1~\xb5r"\xe8S@6\x00\xb1,\r\xc6S@\xe9\x84\xa4\xeb1\xf2S@%\xc0\xcb\xc0\x81\xefS@\x12\xb2#KJ\xe9S@\\\xc6\xb0E\xa1\xedS@z~\xce\x15j\xa0S@\x8b\x9e\xbc\xd0\xf9\xedS@\xdbr\xd0\x91\x96\xe8S@\xaf\x18o\xab"\xe9S@Ln\xbe\x8e\xb9\xe7S@\xc6h\xd3\xd4\x8b\xedS@H3\xd2\xb8r\xefS@\x88x\x83lP\xe9S@\x854\x14n\xa8\xc0S@9Vk\xae\xae\xc7S@m\xad\xcc\x8e\x92\xe6S@u\xf20<R\xedS@K\x0bs\xd1(\xd3S@\xea\xce*\xb6\x19\xf3S@\xf8H\xc6\xb0\xe8\xdbS@k\xa5l\xe60\xedS@\xaf9$#\x88\xdaS@\xf8\x0bq\xe7\xab\xecS@\xfcsR\xed\xaf\xecS@\xfd>\xf4\xc8\xd8\xd1S@_,\xdaUO\xdbS@h0a\xaa\xc4\xe5S@i\x86j\x89j\xa1S@)\x8a\x17\x10,\xe4S@\x07\x88\xeb\xb5\xa3\xe9S@8\xdc\xd778\xc7S@\xbf\ti}u\xccS@F\n\x15\x19\xa9\xf3S@\x18\xc1\xf3\x0bx\xc0S@\xdc\x91\xed0\xd9\xbbS@Q\xac\xbc\xc4\xed\xd8S@\xdc\xe9\xc6\x1b\xdd\xf2S@i4\x8bb\\\xd5S@"g\xf8\xf7\x15\xe5S@\xa3\x99\xa36_\xe8S@-]kz|\xe1S@\xb9>\x84{~\xb7S@ H\x95\xf1\x1f\xe6S@W\x12S\x9f\xa5\xc9S@\xd3\xa7\t\xa5\xa9\xccS@|\xe1L$\xe3\xe6S@\t\xe3\x1d\x11T\xe3S@\xb89aP\xed\xefS@\xb8\xec\x8d\xd9\xb6\xf1S@\x8c\xc0\xd79:\xdcS@\xcb\x119NY\xe5S@1\x1e\xe7z\xcf\xbaS@\x88t+\x88\x12\xceS@\x9eR3\xf5\xb8\xc9S@\xf6-P\x12\x15\xe5S@\x1dH\x15a\x7f\xd5S@\x10U\xc9\x12\x8e\xd1S@\x18BH.\xfc\xe1S@\\\xad26f\xccS@#\xa2\xa6\x84m\xcdS@\xa42`\xa7{\xd6S@\x0b\xe6\xba\xc9G\xefS@\xf34\xeb\xca\xed\xc8S@\xf2\xb4\xd1\xa7$\xe5S@rXR2\x9d\xbdS@\xa8pG\xc0\xdc\xd8S@p]lL\x1b\xe1S@mZ\x06\xfc*\xe9S@,\xe8\xb4X\x1c\xc2S@U\x87f\x06A\xcbS@\x9e\xe1\xb7\x98s\xe1S@\xe47\xeb\x0e\x92\xdcS@'
p35
tp36
btp37
a.
