# Supplementary material for: Sea ice drift data for Fram Strait derived from a feature-tracking algorithm applied on Sentinel-1 SAR imagery
Source: Data Brief. 2018 Apr 19;18:1410–5. doi: 10.1016/j.dib.2018.04.034 (PMC5999601; doi:10.1016/j.dib.2018.04.034)
Supplement: Supplementary file 2 — Supplementary material [file mmc2.zip › fs_s1a_data/HH_filter200vec/FramStrait_HH_20141009T080142_20141010T070407.dat]

(lp0
S'S1A_EW_GRDM_1SDH_20141009T080142_20141009T080242_002750_003166_49B0.zip'
p1
aS'S1A_EW_GRDM_1SDH_20141010T070407_20141010T070507_002764_0031B7_87CA.zip'
p2
a(cnumpy.core.multiarray
_reconstruct
p3
(cnumpy
ndarray
p4
(I0
tp5
S'b'
p6
tp7
Rp8
(I1
(I292
tp9
cnumpy
dtype
p10
(S'f8'
p11
I0
I1
tp12
Rp13
(I3
S'<'
p14
NNNI-1
I-1
I0
tp15
bI00
S'\x98\x15\x87\xa7+\x9f\x05\xc0g\xc0\x8f$\xf6\xb9\xef\xbf\x9dU\xba\xd1W\xa3\xe1\xbf@\xd2>Q\xf1\xd5\xe3\xbf\xac\xd0A\xf54\x8c\xf4\xbf\xd0*{W\xbb&\xf4\xbf\xcc\x14\xc04\xca\xa1\xf5\xbf\xb1P\xccIs\x01\xcd\xbf\xcc\xac\xd3\x182\xdf\xe7\xbf\x08E\xc2^r\xb0\xe7\xbf\x82\xc8\xf2"\xe6\xc0\xe6\xbf\x8e?\xc2,\x8e\xcc\xfe\xbfc\x94\xf4\x85zw\xfa\xbfN\x94\xf62!\xa0\xe6\xbf\x14<_\x9d}z\xd7?Z\xcf\xc0\xff\xe6-\xd0?S7")\xca\x03\xde\xbf`\xcfjb)\x88\xe0?\xeeO=\x1b(\x8b\xd7\xbfpT\xa6\x1bm\xa0\xed\xbfd\xf0\\> \xe1\xe8\xbfa\xc0\x0e"\xd7{\xc8?2\xee\x81\xd0a\xf4\xe3\xbf\xb6T\xc1\xded\x05\xe9\xbf\xb9\x8e\xecIqM\xf4\xbf\xc3\xc9\xb68Ql\xe1?I)c\x03!\xd6\xf1\xbfo\xc5\xe9\xa1Q\x01\xd3?V:\x13\x91\xb7\xec\x01\xc0W\xc2\xbdY\x1e\x17\xf1\xbf\xae\x85O4#\x00\xe5\xbf\x99\xdc%<\x1d\x10\xe6\xbf9\xad\xa9\x1c\x9d\xaf\x00\xc07\xd0 +\xf3<\xec\xbf|\x8a\xd2\x1c\xb3d\xf0\xbf\x81\xdf9\xfe\xb8\x83\xfa\xbf2\x05\xc1C^%\xf1\xbf\x0b\x97\xddn\x84V\xf1\xbfP]\xdeM\x80\xdc\xe5?\x97\xa7\x9aM\xd1\x07\xe5\xbf\x08Z\xd2\x80\'x\xed\xbfi\xa5\xdb>HN\xfa\xbf\xf4I\xb6\xee\x1c\xbd\xf4\xbf1J\x8c=\'\xc5\xf9\xbfn\xde\t\xd0ai\xf4\xbf\xbcHz0e\x80\xe5\xbf\xa7;s\x1c\x0ek\xf9\xbf\xc6_\xcdGc6\xe0\xbf\x9eO-\xaf\x18\xb4\xdc\xbf%\xeff"k\xff\xf0\xbf\xbf\x12\xc3\x87\xb1\xf8\xf0\xbf5\xd9"\r\x93J\xf4\xbf\xf9P,\x11+P\xea\xbf$!R\xe3>\xab\xf0\xbf7\xfe\x95\x96\x84\xc2\xf0\xbf\xdd\x05\x051L6\xf4\xbfu\x990\xc2\xd1\xa6\xc5?\xc7\x1f.D\xad\x98\xe2\xbf7\xb9\xbft\xe1\xe2\xcb?f\xbd\xd4r0<\xea\xbf\xe2\xbe\xde\xe3\xb7=\xe5\xbf\xe4\x90b~Z\x94\xe0\xbf:\xe2\n\xac\xf98\xf5\xbf9jiC_N\xed\xbf\x7fOt\\\x88\x9a\xe8\xbf\x08!\xf8a\xa7\x9c\xe6\xbf\xee\x17\xe1\x95Z\x99\x0c\xc0\xfe\x11\x83{\xc7\xba\xe1\xbf\x10\xb3\x87\xef\x8c\x14\xe4\xbf\x928\x96f\xd9\x81\xf0\xbf^\x15\x12I\xf5\xd0\xd2?\'\xc5\xb0\x84\xfe\x17\xf2\xbf@\xb9\xa1g\xbd\x85\x0f\xc0\x07\x8b\xb8Da\x90\xe0?\x89\x84\xa9\xcd\xbd\x91\xd0?\x8f\x16\xc2!\x17~\xdd?\xefR\xa2\xdc\xf5\x0c\xeb\xbf\x12\x1c\xb8\xb6\x8a^\xe1?\xa4\xb4t9@\xf5\xe3\xbfT\xccK\xf4\xc2R\xee\xbf\n\xe11x\xd0L\xc0?y\xe2ROl\xe6\xe0\xbf&RI\xcc\xfe\xe6\xf2\xbfeQ\xb4\xcb\xb4\x82\xb6?L#\xde\xf88\xe2\xff\xbf\x02\xca\x08\xb5u&\xf0\xbfb^8j\xedC\xea\xbf\xe7L\xda\xd5\x93c\xf0\xbf\xcd1/W\xaah\xe2\xbfp.\x97\xa2\xfe\xb4\xf9\xbf\x16\x83:h\xec$\xc6\xbfa*A\xa1\xc5K\xca?\x0f\x1c\xf7\x92\xf8\r\xde?\xf9\xaf\xfe\xf9\r\x8f\xe6\xbf\xac=m\x96\xda\xa3\xf0\xbf-\xbd\xba0\x90f\xf0\xbf\xc6\xe5\x8c\xfc\x15\xf5\xee\xbf\xd0\xd9\x19\xd9\x98\x1d\xf1\xbfo\\& \xa5\xf4\xf0\xbf5\xa1\xbd\x8az\x82\xe6\xbfz!5\xc0\xb0~\xf0\xbf\xc3(\x0b\x9d\n\xd7\xf0\xbf\x80\x0f\xc3\xd8\x11\xed\xf9\xbf\xb2\xef\xcb \x0cq\xf4\xbf\xb5\xfe\xfa\xfe\x13D\xea\xbf\xd2^\x83b\xcc\n\xe2\xbf\xcePG&g\x04\xd8\xbfl\xf3\xb0\xb4B\x00\xe4\xbf\xd8\x19\xdfK\xa4\xa9\xf3\xbf}\xd5\x1a\xc9\x8d\xcb\xf9\xbf\xf6`P\x7fF\x16\xf1\xbf\xa9]\x03\x92Jl\xf6\xbfn\xecd\x12\x02)\xd0?\x15\xe3\xdb\xd9\x80)\xef\xbf\xedj\xd2\x0f\xac\x1d\xd7\xbf\xa0\x18\xc5v\xeb\x82\xff\xbf\x80\xe4\x8b\xa8\xb9\x89\xf6\xbf\xbfT\xb2+\x89\xd0\xf2\xbf\xb8\xff\x08\xed\xb7\x9f\xe4\xbf5\x15\xf9A\x8b\xe3\xe5?"\x89_(\x02(\xec\xbfW\x15f\xde\xac\xc1\xc0?85\x07\x89f\xa2\xe0\xbf\x98w\xf7\t@M\xd5?U\x85\xff\xd4.V\xd0?q\xc9>\x92\xd4\xf4\xe1\xbfk\x8343@~\xe4\xbf\x84#;4A|\xe1\xbf.\xc9M\xed\xbb\x95\xe2\xbf83\xaa\x06j\xf6\xe0\xbf\x84\t\xc8\x8fJ\xe1\xcf?\xe4\x83G\xb6\xc8Z\xb6?\xb7<\x91r\xa7\xa4\xe6\xbf\x05k~\x93\x97\x9f\x03\xc0\x81\x99yH\xa5b\xf4\xbf\x0c\x1f\xac\xe0\x88\n\xd0?\x03\xf4\x0b5\xe08\xe9\xbf\xd9\x9ei>\xcf \xe3\xbf\xb6\x12\xd2\x98f\xc8\x05\xc0\xa4\xef\xf0\x07\xa4\xcb\xf3\xbf*\x12\xb1\xbb\xc0\xb9\xfa\xbf\xbd+\x00\xeeWK\x01\xc0\xd1:jp\x85\x8e\xe8\xbf\xa29/\xb34"\xf1\xbf\xb3E|Nh\xb7\xf9\xbf\xbd\x9a,\xf0\xa6\xa6\xe9\xbf\x96\x98L\xe0\xce+\xf4\xbf~\x9e\xa8L\xe7\xcb\xf0\xbf\x9c\x19\x1e|mT\xf0\xbf\xf3aZGd\xb8\xf3\xbf\xed\xf7\xd0\xdd\xf3r\xef\xbf\x18\x89\xe5\xb2\x1d4\xf6\xbf\t\x99XB\x12C\xf1\xbf\x01\x13\xe7z\xbf+\xe7\xbf\x0f\xc0=\xa5\xff\xec\xf3\xbf\x1c\xc6a\x92c\xa0\xee\xbf\x13\x1dA\xde\xbf\x15\xf0\xbf\x80*I\xaa\xbb\\\xf9\xbfM\x89C\x8e\xe3\x81\xfb\xbf\x98\xf6\xf5Z\x16v\xf2\xbf\x04\xf7\xca%hS\xfd\xbf\x86\xff\xeb\xf2\x153\x01\xc0\xf7\x8c\x9d<\xe3\xd8\xf1\xbfI\xb7\x8f\xf2\xe7"\xd6?+|\xf1\xcb]\xab\xe0\xbf`\x15\x9ck\xcbx\xea\xbf\xf1\x03\xff\xd0\x97\x0b\xf1\xbf\xec\xc0\x8d\x1f\x0e\xeb\xf0\xbf\xd2\x08\x18\xdf\rr\xf0\xbfT\xfb\x88CmW\xe0\xbfj\xaf\x9fW\xd5\xe0\xf0\xbfo\xb5\xe8oH\xfe\xc5?a\xaf\xea\xa7\xaf\xa4\xf8\xbf\xda\xfa\xad\xfb\xbf\x03\x00\xc0J\xb7\xd2\x88>\xc7\xee\xbf\xda\xd2\x0f\x0f(\xc1\xff\xbf\xd1J{4a\xb4\xdb?\xc3&E%\x86A\xf2\xbfA~\t/xk\xf1\xbf\xe1\xca\xcem\x15\xc0\xe8\xbf\xb0m\x8c,"\xe1\xf8\xbfJx=\xbcF\xb9\xea\xbf0m\xe2O\xe53\xea\xbfLg\x1c\xaf[\x89\xe9\xbfx\x8e\xfb\xa3\xe9\x98\xf2\xbf\x93\x1c-y\xc4\x0e\xe3\xbf\xcf\xeb\xad:R\xcc\xcc?[\x9c\x11\xc1\xff\xa1\xe3\xbf\x8c\x06L\x8eF\x80\xee\xbf*\xdfg:\xd0\xc4\xe1\xbf\x9e^\x9a\x0b\xa4\xbb\xc5\xbf,\t\xfc\xfd\xd0\x15\xf2\xbf\x1f\xcc\x19\xc9\xc9\x83\xf5\xbf\xa6\x99\x07\x97\xcb\x8e\xf2\xbf\x18(\x1bB]F\xf0\xbfonc.a\xd1\xf0\xbfU\x90\xe3`]8\xed\xbf\xf5k\xad\x9bk\xd0\xf5\xbf"\x9eD\x02S/\xeb\xbf\xd3D*\x92\xe1\x1f\xf0\xbf\x05\xf2R&!\x9a\xe0\xbfxw\xf2].\xe6\x00\xc0k4_H\x0f\xec\xf6\xbfF\xd2\x08%u"\xe9\xbf\x8e\xed\x9f\x13\t\xc0\xf0\xbf\xfe\xc2{\xbd\xc5\xc8\xea\xbf\xd6\x1b\xc1\x8b(5\xe9\xbf\xa3V\xe5\xbc\xfb\x12\xf0\xbf\x9c\x94\xd7\xe1\x9e\xb6\xff\xbf\xa23&v\x1a\xcf\xf1\xbfI\x06\x18\xa1\x84\xc1\xe1\xbfj\xe8$\x01\xa2\xca\xd3?\xb6VaC\x06a\xc4?\xbew\xc4\xdf\x87\xf6\xff\xbf\xd1\x84\x9b9\xe4\xd5\x01\xc0\x1b\xb9\x07\xf8\xeb\xc0\xf3\xbf\xb8\xfe\xa0\xc3F$\xf0\xbfz\xcc\xe9\xf6\x07\xe2\xe7\xbf/\x81\x9d\x91B\xd6\xe7\xbf\x0f,\xca\x03\xe3H\xe8\xbfl\r\xd1\x17\xd9\xba\xe0\xbf\xeeK@\xda3\xeb\xf3\xbf9(\xaa\xef\xfd\xb5\xfa\xbf\xd0\x0e,H\x83\x05\xfb\xbf\x90\x1f\xb1\xf3x\xaa\xd1\xbf\xdd\x17B\x1e6\xb9\xe7\xbf:\x81\xe3\x84\x85u\xe3\xbf\xeb\xde%C\xf0\xb5\xd0?\xba\xebG\xdf\xdd-\xe2\xbf\xed\xe6\xa4N\xe1\x06\xe1\xbf4R\xff"\x93"\xf2\xbf2\x8cVG\xac\xf8\xf1\xbf\x1a\xf7\xd4\x93fn\xf2\xbf!z\xf2R\x9a\x03\xf6\xbf\x1b\xf0\xddX9\x14\xf3\xbf\xf7\x00IY\xec\xae\xf0\xbf\xc4\n\xe3`\x0e\x18\xe1\xbfL\x07GI#\x8a\xe0?\x01T\x8a\xa1\x01\xfd\xf3\xbfl\x0f\xdap\xa5\x07\xf0\xbf\x1d\xe1{\xb40\xe2\xfa\xbfc\x08\xeeJ\x17\xff\xe8\xbf\xf3\xb7\x85\x17\xc8\'\xf0\xbf\xd5U\x81\xcd\x9cz\xf0\xbf\x19\x9e2\xfaz\xa3\xf0\xbf\xe9C\xa9\xe9\xd9*\xeb\xbf\xd6Ob`J\xc9\xfa\xbf\x90\x1cMO\x0b<\xf5\xbf;i2%]\x00\xf4\xbf#\xe1\xb6o\xacm\xf5\xbf\x8b\x93\x90%W,\xf5\xbf\xf4A$*\xd1f\xe0\xbfQ\xc3\x19O\xd9\xd0\xf6\xbfG\xcd\xc6\xc2?\x13\xd0?^\xa1\xdbD|\x94\xe4\xbf\x92\x88\x18\xfb\xe0\xb0\xef\xbfd\xca\xbf\xb5\x8c\x0c\xf3\xbf\x84\xfd\xa8\x01P\xba\xe2\xbfwl\xb1&\xcf\xbf\x01\xc0\x19G\x18\x0c\xe2\x1f\xf0\xbfI~B\xe7\xe9\xde\xf5\xbf\xd8h\x9a),\xa6\xf4\xbf\x80\xbfRu\xdaA\xec\xbf\x04\x1ci\xb12\x1d\xf0\xbf\xcc}\xfb\x9b\xbd\xe3\xe5\xbf\xcf[\x0b\x91\xb5\xc0\xf1\xbf+\xf7\xc3\n\xd6M\xef\xbfc8\x0e\x96\x0b\x80\xe2\xbfZLg\xb0\xcc\xdf\xe0\xbf\xa9$w\xe4\xf6\x8b\xf0\xbf\xab\x9a\xa7\x84\x7f:\xec\xbf\xd9\x14\n\x01$\xcc\xf0\xbf\xcc\\7\xc9HV\xe1\xbfu\x8f2\x02:\xd2\xec\xbfm\x85\x8b49\xac\xef\xbf\x03\x1dvQ\x90\'\xf0\xbf\n\xd5\x11J\xc5B\xee\xbf\x8e\xf6Z\x8cb\n\xeb\xbfie\'Z\xb1$\xe4\xbf\x884P5\xd4\x81\xf3\xbf\x04V\x9cv-S\xf1\xbfG|\xd7Y\xf5K\xef\xbf\x03\xaf\x1cC%\xaa\xdd\xbf\xe3@\xdb\xda\xa3J\xf0\xbf\x18\xa1\x0e\xcc4\xb2\xed\xbf*\xd6\xa0\xdb\xcey\xe0\xbf\xdc\x1e<Z\xfe\x1d\xe2\xbf\x9a\xc8B@Rx\xf1\xbfu\x7f\x9e\xd2H\xfb\xfa\xbfN\xa0Q8\x11B\xeb\xbf\xd2S\xef\xb8Q\x80\xcd?S\x90\xe5\xbfu\\\xf4\xbf'
p16
tp17
bg3
(g4
(I0
tp18
g6
tp19
Rp20
(I1
(I292
tp21
g13
I00
S'e\x9a\xd3\x11/\xccS@h\xfc\x95\xb1\xbe\xe8S@\x01\xf3\xf8\xf1\xa7\xe1S@I\xd8\xb6\xad\x83\xf0S@f1\xb4\x0b\xfb\xe1S@Q\xf4K\x19*\xe5S@7\xe9\xd8\xdf\x0e\xf2S@\x13Wq\x99\xd6\xdfS@\xabJ.x\x17\xe5S@U\xfcJ\xd3`\xe5S@\x872\xe8\x8b:\xe5S@F\xf2\xees\xed\xf2S@d\x95Itw\xf3S@$s.\xf5\xb5\xf1S@\xbey=\x9b*\xeaS@\x85\xf1\x85)\x18\xe6S@\xcd\x87r\x997\xf1S@,\xb8\x85\x8a\xcc\xe9S@\xe6(\x18\xf8x\xd9S@\xea\xbc\xd63\xa8\xe4S@l\x8b\x8f\xe2\xe7\xd3S@0\x9at\xa7\xb3\xebS@1=\xe4\x8eD\xf0S@\x92\x88\xa3\xa7\x94\xe4S@\xac\x12es\xb0\xe6S@\xf6\xa9.\xbc)\xe8S@\xf4\x10\x86\xdb\xa0\xcfS@N\xea\xbb\x80\x02\xeaS@\xd1\x95\xa4#c\xfbS@\xd6\xab\x89\x14z\xe5S@\x94\xc5\x1a\x91\xf9\xe3S@\xa3\x8a\xe0WT\xd3S@v#\xc9\x8bf\xfdS@\xb8\xe6\xbc\xa2=\xdcS@t\x05\xc79\xa3\xd7S@.\xb2\x8d\xff\x01\xe3S@\xa3r\xb7\x0b\x9a\xd6S@\x04B\x01\xac\xaf\xd6S@\\t;N\xed\xeaS@\x1e\x97\x16\t\xfe\xe3S@\x99\n\x18\x88q\xdfS@\xe0\xa6\xa3m\xcb\xe4S@8i\xfd&n\xe2S@\xd5*\xd6\x88\x05\xe5S@\x11{3m\xf0\xe2S@\xa4\xf8;H\xef\xdeS@Y\xa9M\xa1\xa5\xf2S@R\x0c\xb1;\x9d\xdeS@\xb8\xcd<\xcf\xc8\xe2S@\xd1\x89\xcb^\xee\xeeS@\x1f*\xe1ny\xe3S@ \xce%\x8f\x07\xe5S@\xfe\x14_8;\xe4S@\xcc\xfdy\xee\xbb\xe3S@Q\x90\xa5\xa1\xd6\xe3S@\x01\xa8\xb25s\xe5S@$X\x887\xc5\xedS@\x93\xb4\x95Dz\xe2S@\xa88\x1e\xbf+\xecS@\x8e\xddu\x0e\x1b\xe3S@\x8f]}MF\xe2S@\x8e\x9b<o?\xe1S@\xa3\x80+\'\x91\xe7S@7B\x1c\xde4\xe5S@]\x84L\xf3\x82\xe4S@Ee\x92\xff\xb7\xf1S@@\xbb\x85\x9d\x8a\x8fS@:\nLu\r\xe4S@-\xe53l\xa7\xf0S@\xed\t\xf9y\xa8\xeeS@\tg\x19\xc1\n\xeaS@#\x89\xea\xba\x82\xedS@>#\xd03\xb2{S@$\xde\x97D\xd4\xe7S@Z\x8bK\xb8\x80\xe9S@?\n|\xca\x83\xe7S@)\xb3\x8eP\xbd\xd7S@}p`6\xe7\xe8S@4\xe5\xbb\x1aM\xf0S@\x80~\x9a\x04\x84\xe9S@\xd8\xf2\x0cK\xb6\xedS@\x87\xf8q\xe3?\xe4S@\x8a\x11\xf2\x86:\xe8S@\xe2\x0e8\xd8"\xdfS@I\xce=\xb6\x7f\xedS@\xd9+\xa33!\xd8S@\x8d\xb9\x15\x93B\xe4S@$-\xd5\xe8C\xd5S@\x88\x92\x10ev\xe2S@\xdeE\x1f/\x8c\xe9S@t\xe8\xc6\x1d]\xdfS@\x07^\x9d=\xa7\xebS@=:\xb7\x1a\x9c\xe2S@\x83`6\x17\xb5\xf1S@\xb8\x9e2g\xbf\xe3S@\xe3\xb3\xd5a\xb1\xd7S@\xf1\x9a\xc6WI\xd7S@4G\xb9\xc2@\xeeS@\x08?\xe9X~\xe3S@`\xb8k\x996\xd7S@3C\xc3DO\xe4S@\xd5\x16\xb5\xd6\xf5\xe1S@\xbfX\xc4"\xd4\xe4S@\xa5\x18\xa6\xd3\xf3\xe1S@;\x1b\xf1/.\xdbS@ \x84\xfe\x83\xf3\xe3S@\xbae\xee\x83<\xd8S@IE\xc6*C\xdaS@\xc0\xd0N>\xaa\xf1S@\x99\x83\x0e3\x13\xe4S@M\x17L\xbc\x96\xd6S@\xe4\x00\xa0\x14\xe5\xf2S@\x9a\xdbo`\x86\xeaS@5\xa5\xd8\xf3\xfd\xdeS@&\xd0\x89y\xc5\xf1S@\xa8hu0\xea\xf3S@\xb7\xa8\x82\x87\x9a\xe8S@\xe7\x026\x11\x9c\xd9S@A\x87SV\x0c\xdcS@BO\x1d\'\x85\xe6S@\x87\x8e=\x9d\xd1\xddS@\x98\xf2\x8f\xd9\xb3\xedS@\x8d/\x7f\xd8 \xe4S@\xec\x9f\xe6A*\xecS@\xa5aS\x16`\xdeS@\xab;Am\xf8\xe1S@\xa7(\x16\xba\x1b\xf1S@\xd7\x86~a}\xe1S@3j\xb1\xc2\xb2\xf0S@\x7f\xf3\xf4\x1ei\xe2S@\xccF\xfb\xe8\x87\xebS@m\xd4\x08\xee\x1f\xdfS@A\xfa\xeap\xf9\xe4S@\x9b\xf2T\xcaI\xfdS@\xce\x14\x17\xb2\xdd\xe1S@\xee\xdc\xc25\xaa\xeaS@xe\xf7\xaf\x80\xe4S@s\xffGn\x88\xf0S@\xc0\xe4\xa23K\xd7S@~\xc6+\x9d\xd6\xf3S@1\xe3\xc1\x06N\xe5S@\xa5\x90\'\xa8\xf9\xefS@\xa9\xf6\xa5\xff\xe4\xe6S@E\xa2\xb3\xfd\x87\xd6S@\n\xbf\x848\x89\xe9S@-\xfd\xb3B\xf0\xe3S@\x1c\xa1\xe2\x14\x1a\xe7S@\x90y\xf3\x05\xe9\xe1S@5\xb2\x15f\xad\xd7S@\xae]9_\xc0\xf1S@V\xd7|\r\t\xd7S@V\xd2\xd6\x1b\x82\xf2S@\xc1\xbc\xb6r\xae\xd6S@|\x07&\xa9\xb8\xe7S@n\x10\x1b\x9c\x9f\xe6S@\x94\x98a:\x8a\xd5S@@f\xa7\x80\xd0\xeeS@=\xcb\xb9\x15\x9b\xf2S@\xea\x0fJmM\xf3S@\xf9t\xdf{\xc0\xe3S@+\x0f\x9b\x87\xc4\xf3S@\xa6P:V\x02\xf1S@\x08ko\x03\xb8\xeeS@7F\xc2\x99^\xe4S@\xc0\xa6\xe0\x1e7\xe1S@\xa7\xf3S\x16\xa9\xecS@\xb2US\x1aI\xeeS@\xe3\x1e\x1e6v\xe3S@f\xe3\xbd\xe3\xb9\xe3S@=\xdf2P\xf4\xe0S@\x87\xff\x85\xb9\xd1\xe3S@`uk\xfb\x95\xe4S@\xc8\xec\x90\xf5\xdf\xe7S@x~\xc3\xbf\xd3\xf2S@v\x12\xb3\xaa\xa4\xefS@\x88\x13\x19\xb6\x87\xf2S@\x1d+#\xcb\x11\xe1S@>\xa6nd\xd5\xecS@\xa75YI\xb5\xe4S@K\xcd\xdb5U\xe2S@\xaf\x1e\x7f\x06h\xf2S@-\xf5\xd6D\xd4\xe4S@\x1f\xcf\xc5\xa6:\xdbS@B\xfd6\x02\x15\xdbS@}\xae\xf8\xcc\x99\xdaS@\xc0\xf3\xb7\xff\x92\xf0S@\x04;8@\x95\xeaS@\xd60U\xb1Z\xdbS@M\xf5\xf8G\xad\xf2S@\x95\xf3d\x85\xab\xdeS@\xd5\xbf\x81\xfb\x05\xdcS@\x8f\xe3\x92\x14\x97\xe3S@7\\MZ\xd6\xf2S@\xdaAmV!\xe4S@\xd7\xfb\xeb\x01O\xd5S@\x046C\xa6\xd4\xe3S@\xc4t#\xc7\xfc\xe2S@y\x93zFJ\xf2S@hu\xdd\xa7\x1b\xe3S@\xab\x99\xe3e\xc9\xefS@\xc4\x0f\x00\x11\x03\xe1S@j\x97\x9c\xac\xa2\xf6S@\xb7\xd1\xbf^\x14\xf2S@k\x0ee\xd7\xc9\xe3S@\xd7\xdd\x85^\n\xefS@\xa8\x8d\x9a\xd3\xd2\xe4S@\xcbQ`\x11{\xe4S@\xa4i\x85n%\xd8S@\xa8\x04Z\xdf\x8f\xedS@\xeb\xfa\xd4\xdf\xb3\xeeS@\x1a\xaa\xe1\xb6\xfa\xe3S@\x0f\x84\x9fa\x82\xe0S@S\x1e\xa5Y\xfe\xe3S@^|\xe9\x1c\xc8\xf2S@\x18G\xd2\x88)\xf8S@\xda\xe6\x08\x0e\xa7\xe5S@\xe6\xf29\xe2\x89\xe3S@\x127\x97\x16\x99\xe1S@>D\xe9\x9eG\xe3S@\xe9\x9e\xc6\x80\xdf\xe6S@dz\xd8\xa0e\xe2S@\xa5\xca\xedO0\xf4S@0\xe4\xc3\xbdZ\xe5S@{\xc6\x94u\x97\xe4S@\x8d=Y\x0ep\xe1S@w,P\x07\x95\xd8S@)d\r\xa7\xb4\xf0S@\xe8\xdd\xa1\xd8\xc6\xe9S@\xd5\xc2E\x8aG\xdbS@\xf8t;r\xd2\xdeS@\xb6\xddt\x11\x91\xe3S@2\x99\xdd\x0c\xc4\xe3S@\x93/\x01,\x19\xe4S@$\xaf\x15\x7f\xcc\xf2S@D\xafC\xb5Q\xe5S@/\xc6?\xd1\xac\xeeS@\xe3\xa7*hC\xe4S@N\xa6\xe3\x0e4\xe1S@\xe6Be\x0b\x1b\xf4S@4E\x94p \xd8S@,=\xf6\x97g\xe5S@\xba\x96bwz\xe7S@\x9ce\xe9\xa3\x85\xe3S@IBF\xfa\xcb\xe3S@\xca\x98-<E\xe4S@\xd2\xed\xcd\xe9\x14\xe3S@\xf2Y\\\r\xe5\xf2S@%\x90\xf5\x9d\x97\xf0S@\xff[r\xdd\xa7\xe6S@n\x8e}\xc7\xce\xf0S@K\xd1X8\xb1\xe7S@l\xa4\xcd\x9b{\xe2S@\x1be\xd4\xc9\x0e\xf2S@\x87\xa5\x84-\xab\xeaS@\x05\x07\x91\xa5\xf1\xe3S@_\x80\xe4\xfc\x01\xe5S@\xf6Ls\xc8?\xe6S@tmG\xe3\xb4\xe5S@\x92\xba\x90\xb2\xc2\xf7S@cl\tf\xc9\xefS@h\xc3\xa9G\xb9\xf0S@\x10,\x85n\x8d\xf2S@\xd5\x12\xccj\xd4\xeeS@\xaa\xbf\rs\xdd\xeeS@\x04\xb5\x87\xb1\x96\xdbS@P\xba\x98\x7f\x13\xe4S@K\x00\x88\xcd\x15\xe6S@\xaei1\x8e\xff\xdaS@\xdch|\x9e\xde\xdeS@\x18\xa9\x8d.4\xe4S@\xcd\xc2\x1cz&\xe3S@@\xa0W\xd0\xc4\xe5S@\xd3\x1e\x9a\x08\xdb\xe3S@q\xce\xc7\xea\xca\xe2S@U\x85\xa2\x12\x04\xd4S@\xc5>\xccn\xe2\xd7S@N\xb4\x9a\x9b\xba\xdeS@Vq;\x0c\x12\xd6S@\x80\x11\x07\x10\xda\xdbS@\xa8CG\xcc\xf5\xe5S@\n\xdeX\xe3\xdc\xe4S@w\xfc\x92\x7f\xa1\xdeS@\xf2>\xe8P\xfa\xe2S@\x94\x9b{)r\xe3S@1\x8ahA\x8d\xdaS@aB\xf8\xbe\x86\xe2S@\xd0\x9e\xe0\x0c\x13\xe2S@\xfd\xd7\xdeBT\xd7S@\x8a\x8b\xb9Ek\xe5S@4\xfb\xf5\xd5\x04\xe0S@\xed\x0c\xca*v\xeaS@\xb1\xc6\x1b\xcc\xf6\xe1S@'
p22
tp23
btp24
a(g3
(g4
(I0
tp25
g6
tp26
Rp27
(I1
(I292
tp28
g13
I00
S'\xe0P\x928\xf3\xd0\x01\xc0k\x0e3\x83|(\xeb\xbfX\xbd\xbc\xad\xc98\xd7\xbf1\xe7!\xbd\x81b\xe1\xbf\xac\x91\x8cG\xd1p\xf1\xbf\xe2\x05_\x04\x90p\xf1\xbff\x1d\xbe\xf4\x12a\xf4\xbf\x82\xe7Y\x97\x94\x8f\x9d\xbf\xc8\xd5\x10\n-\x94\xe2\xbf\xe5\xb2O6\x9b]\xe2\xbfd\xe944\x04\x86\xe1\xbf\x1dX\xd7\xc0p\x9d\xfd\xbf\x98\x86i\xf1\xdeP\xf9\xbf\x88\xa4\x97*\x90C\xe4\xbf\x08gw\x96\xf4\xcf\xde?b\x89\xdae\x82\x8f\xd9?\x1fS6\xf8`-\xd9\xbf\xbd@<\xaa\x95B\xe4??\xeeu\xb5\xe5r\xc2\xbf\x02\xb4}\x99U\'\xe8\xbf\x11\x9ff\xediH\xe0\xbf\xa18\xfc\xf8Ud\xd3?\x9b\xfbvq\n=\xe1\xbf}o\xd9\xff}\x8e\xe3\xbf\xd8?*\x0bU\xc4\xf1\xbf\x12M\xe1\x14\x12\x81\xe5?+\xb9n`\xb86\xea\xbfhz\xda\xe0il\xda?\x0c \xfe+p\xb5\x01\xc0I\xea2H\x1b\xfc\xec\xbf\xa0\xdew\xb8H\x04\xdf\xbf$1N\xe8\xc8\x9f\xda\xbf\xca\x8b\x8d[\xc4\x85\x00\xc0\x98\x94\xa9<\xe8=\xe5\xbf\x89\x1e,\xc9\xa1\t\xe9\xbf\xc4\xc2\xc3\xeeqm\xf7\xbfy\xcf\x1a\xeb\xcf$\xea\xbf\x10Pkc$\x86\xea\xbf\x95o"+\xa7B\xe9?\x85\xd1U\xde\xc5\xd5\xde\xbf\x1d\xa1\x04a\xa3\xae\xe6\xbf$\xe9=\xec\x90l\xf7\xbf\xe9BC\x01l\xa5\xf1\xbf4\xa9\xc4\x83V\xeb\xf6\xbf\xeb\x0e\x9e\xc7su\xf1\xbfN\x8em\x80k]\xde\xbf\xda\x99\xe9\xee\xce%\xf8\xbfx\x9a\t\\\xc6\xf3\xd3\xbf\xb3D\t%\xa1\xcb\xd0\xbf\xdb\xfc\xa8\xca7\xc0\xee\xbfx\x98M\xee\x9e5\xec\xbf\xece\xf2\xdd\x0e|\xf1\xbfEkI\xa8\x89\xb3\xe4\xbf\xed\t\x9e\xfca\x86\xeb\xbf\xed\t\x9e\xfca\x86\xeb\xbf,t\xc1Yqi\xf1\xbf\xd5\xecl\xbec\xe3\xd0?\xa4~\x15\xa8=F\xd9\xbf\xce\xec\x93]\xe4\x96\xd4? \xd6\xed\xc1D[\xe4\xbf;r\xc8\xf1\xc7q\xde\xbf"\xd3fs\xca\xb6\xd4\xbf\xe6/\xf4\xe1i\xba\xf2\xbf\xe2l36\xc7\xe2\xe7\xbfR\x87xs9*\xe3\xbfnT \xa3>3\xe4\xbf\xa9\xeb\xb8\xe0\xe7\xc6\x0e\xc0\xffO=\xe7\xe5\xac\xd8\xbf\xdbB \x82\xb1~\xe1\xbf\xf0\x01g\xdc:\xcf\xed\xbf \xe1\x80\x15\x0c\x89\xda?8\xf6D\t [\xf0\xbfa\xe4\xb3\x8a/\x02\r\xc0\xd3\xb2e\x9b\xe4\xa0\xe4?\xd5\xd3R\xab\xbfF\xd8?6\xa3W#1\x0f\xe3?\xd5\xd6#p\xfd<\xe3\xbf\xb0\x9c#\x81\xaeD\xe5?\xe6/\x89\xf2\xd8 \xe1\xbf\xa0\xbe\x14\xe5\xb4\x08\xea\xbf`\xc4\x93\x943|\xcc?\xe4_\xebJ\x94=\xd7\xbf~\xf3\xbc\x88\x02\x8d\xf0\xbf\x82\xd6\xd0\xa8xB\xd2?\x85\xa7\xda\xfb&\xfd\xfd\xbf\x84\xa3\x18\x08\xcf|\xe8\xbf\xa3s\x87c6\xb2\xe4\xbf+a\xbd\x05\xb9q\xe8\xbf\x9b\x03\x1d6\xaac\xd9\xbf:\x7fLrLb\xf7\xbf\x0c\xf4\xe5S\xba\xd0\x95?\xae\x97o\xce}\xa0\xd3?\xcd\xdc\x06\x0c\xd6S\xe4?\x9cdL-\x7f/\xe4\xbf\xf9\x84\xad\xe7\xd4\xa4\xeb\xbf\xa2\x1b\xf6\xfb!\x14\xe9\xbf\xe1\x1f\xa6\xe9\r3\xe7\xbfqf\xeei\xb0\xf8\xee\xbf\xd0\x1a\xdfW\x8e\x1e\xec\xbf{Q\xb5c\xa5\x8e\xdd\xbf"\xcd\xe5I\xe6i\xeb\xbf\x1a~\xf7\xda0\x93\xeb\xbfAH\xd0:\xdf\x1f\xf7\xbf\xce\xd8\xa7\xdaok\xf1\xbf\x92\xbf[M\xa9`\xe3\xbf\x94\xef^\x9b\x120\xd9\xbf\x8d\xa3\xa1\xb8\xaf\xed\xc1\xbfa\xd6~3&\x07\xda\xbf\xcc\x0e\xc7\x9c\xe1e\xf2\xbf\x9e/\x18\x9a~\xef\xf6\xbfR\x82Cv\x82?\xea\xbf\xda\x00c*t$\xf5\xbf\xa0\x81\xdb\x94Tk\xd7?\xa3\x99W5\x88\xea\xe8\xbf\x0f\x1b\x8b\xf6\x9b\xb3\xd2\xbf\x88-\xd7\xed4X\xfe\xbfu\xab\xb5\xa0\xf0,\xf4\xbf\x7fP\xb1\xe9\x152\xee\xbf3.\x1c\'\xb3D\xdc\xbfX\x99\x01M\xa3&\xea?\x9eEV\xc3\x1b\x9d\xe5\xbf\xbc\xf6\x05F%\x00\xcd?\xa5W4\x01\xa6>\xd6\xbf\xec\xba\x0e\x11\xc6f\xdb?#\xca\xb8\x10, \xdd?(\xf5\xf1\x9e\xf2Z\xd8\xbfE\xb6\xbc\xa9\xb4;\xe2\xbfZ\xa0EW\xb8R\xd7\xbf1\x04\xb2\x8eL\xf0\xdf\xbf6\xa4\xb0\x1f\x86^\xd6\xbf/\xbdVt\xe1\xdf\xd6?\xc8:V\x94\xd4\x0c\xd2?\x15\x14\xf0\x9bWY\xe1\xbf\xda\x1b\x10\x06\xcev\x03\xc0\x0f\x05\xcb\xbb\xa0Q\xf1\xbf\x07\x9aia\xb8\xa3\xd7?!\xd7\\\xcf\x17\xd5\xe3\xbf\xf3\xc8AW\x1b\x85\xe0\xbf\xd0\xef\r}\xcf\xfe\x00\xc0\xe9\x15\xb8"\x8a\xbe\xf2\xbf\xbd$\x17e\xf3\x08\xf8\xbf\x95T)1\xbdy\x00\xc0D\x10\xec\xfdU\xb8\xe3\xbfl[\x84\xc2\xd66\xea\xbfp\xe06\x90\xc0m\xf7\xbf\x02\xf4\x8e\x04\xd2B\xe4\xbf\xcd(\x0e\xcc2\xae\xf1\xbf43\xd5\x06\xe2}\xeb\xbf\xedz\n\xdf\r\x00\xe9\xbfA|\xb5\t_~\xf2\xbfc\x80\xadU\xa9{\xe7\xbf\x05C\x94\xb8\x1b\x0b\xf5\xbf\x8e\xbd\xbcZ\xe6\x8e\xea\xbf\x9c7\xa3r\xcc\x90\xe2\xbf!\x9eC\xa8\xcea\xf1\xbf\x86\xe6r\'3\x87\xe6\xbfS\xb1x;\xd3\xde\xec\xbf\xe4rS\x1a)(\xf8\xbf$\xcehhG]\xfa\xbf\xd6\x90\x87\xbf\'\x16\xef\xbf2m\x16z\x0c5\xfc\xbfD2\xca\x84\xeda\x00\xc0\xaa\xe7\xc6\xd8\xc7;\xf0\xbf\xc2\xd3\xea=\xf8\xbd\xdf?m\x16\x99 \xb6\x81\xd5\xbfj(\x08t\x15\xb1\xe6\xbf`\xf3\x91\xfa\x14\xf6\xee\xbf\xe2\x15vw\x92\x1e\xec\xbf<\xb6"\xa9\xad1\xeb\xbf\xd2\xe2@-t\x84\xd4\xbfF\x00\xcd\xde\xd3\xf6\xeb\xbf\xbb\xcc\xc4Cy\xe7\xd4?~\\\x00\xfc\xc70\xf6\xbf\x02Q\xceE\xeb\xc9\xfe\xbf\xceg\x11 \x8a\x11\xec\xbf\xa98\xff\x95\x9ek\xfe\xbfe\xde\xce\xd8]\xb1\xe3?\x1c$lx\xba\x82\xf0\xbf\xa76\x8e\xce\xc1\x9e\xed\xbf$\xf1\x0c\xbd\xff\xd0\xe2\xbf\xd7\xf8\x84\xef>\xaf\xf7\xbfb\x83\xf8\xafJ_\xe5\xbfr\x9c\xde\x8e\xd2P\xe3\xbf\xe1\xefo\x14\x92\xbf\xe2\xbf\xbd\xa2\x99Y\xc2\xbe\xed\xbf\x11\x99\x86\x8a\xf0\x8f\xe0\xbf\xd8\xab\xf6\xac\xff\xef\xd5?N\xe1\xd1IV%\xda\xbf\x07\x1d\xe8/\x08#\xec\xbf\xd0\xfe\xcc6\xd5\x04\xd7\xbf(h\xf5Y\x9f\xbd\xa2?\xab\'\x0eA-f\xee\xbf>J\xf6q\x89E\xf4\xbf\xf2\x18\xb6\x0eQ[\xef\xbfx\xf55\x9b\xc8\x16\xe8\xbf\x04Z\xbd2\x93\xf8\xeb\xbfA\x0b%\x8c,#\xe7\xbfn\xcf$\r\xe1\xbe\xf4\xbfj\xa4\x15h\x04Z\xe5\xbf\x85\xb9\xb0.Rn\xed\xbf\x05j\xc7\xc3\xc6\x1c\xd4\xbfH\x80\xf0G\xc6_\x00\xc0lg\x08>\x99\x90\xf5\xbf\x88D\xbeS]_\xe3\xbfX\xf9dcPY\xee\xbf\xa3Q,\xb3\xa7Y\xe5\xbfd26\xc2\xb2\xad\xe3\xbf\x02\x14\x91\x93\x90g\xe8\xbf\x10\xac\'W@\xc7\xfd\xbf\xf6\xfc\x0f\xc2\xb7\'\xf0\xbfb\x8d/\xe2N\x86\xd8\xbfY\xe6k\xf4x\xe1\xdf?\x8e\x12\x06\xd7}\x14\xd5?Q%>n\x1e\xb1\xfe\xbf\x9c\xe3\xb4Ym\x81\x01\xc0\xbcOW\xca\xc4\xfe\xf0\xbf\xf8\xb5\x91\x05\x86\x8c\xea\xbf\x9f\xac@\x1du\xdd\xe1\xbf\x80\x00\x10\xc6\xae\x19\xe2\xbf\tZ\xad\xb7?i\xe3\xbf\xf7\x83\xb6iM\xca\xd5\xbf\xda\xbe#&\x81\xf8\xf2\xbf\xd43\x0bY>\xe8\xf7\xbf\xad\x11*\x95\xbd1\xf8\xbf\xff\xd7h\x19\t\xe8\xb5\xbf2\x9e\xc6\xe0\xbe\x1b\xe0\xbf\x18y\xac\x85\x1a\xc9\xe0\xbfd~A(\x83\xd1\xd7?\xac\xce\x05\x0fh-\xd7\xbf\xcc\x94y\x8a\x93\xe0\xd5\xbf\xc6\x87S`DE\xee\xbf\xc6\x87S`DE\xee\xbfv\x1e%`\x065\xef\xbfO\xeb\xcau\xfd\xcb\xf4\xbfUm\x9em\xd1t\xf0\xbfe\xb9mK\xfbP\xee\xbfT\xe1\x14t\xd5\xe9\xd6\xbfjF\x89GQ\x84\xe6?\x0b7\xe1\x0b\xc0\x04\xf3\xbf\xba\x00\xc3X=p\xe8\xbf\x0b3Z\xec\x971\xf8\xbf=^\x13\xa8!!\xe4\xbf\xd8\xdd\x08\xea\xab\xb8\xea\xbf\xf5\xcc7\x8e\t%\xeb\xbf\x1a\x017\x16\xefd\xeb\xbf\xeb\xa35\xd3\x8ca\xe5\xbf\xe68\xde\x91\xbe\xa1\xf9\xbf\xedy\xd9\x98.\xd0\xf3\xbf\x9c\xb35\xb1\x95k\xf1\xbf\xc6\xa2\x00\x9b\x0c\x08\xf4\xbf\xfaG\xb0X\xe0\xaa\xf2\xbf\xe5\x8b8\xbf\xf8\xd6\xd5\xbf\xdc\xccR\xa9\xb7\x8f\xf5\xbf\x07\x9a\xea&\xc4X\xd7?\xf8\xdbF.\xd8[\xdd\xbf\xf4{\xb3us\xcc\xe9\xbf\xa8\xfeT\x9a\xf4B\xf0\xbf\xbe\xa0v:T\x1b\xdb\xbf\x13j\x9a\'`z\x01\xc0pZTbVn\xed\xbf5\xb9Q,\x80l\xf4\xbf\xc0T\xef\x93Bl\xf3\xbf\x06,\x7f6\x00\xdb\xe8\xbf?\xc8\xc6AS\xee\xec\xbfN\xae\x085X\x16\xdf\xbf\x10\xadu\xe0@\xa6\xed\xbf\r\xdc\xc63\xd2\x9c\xe9\xbf\xae\xedtQ\xdb\xcf\xd6\xbf\xc3\x95\xaa,\xb0\xbf\xd4\xbf\xae\xb2{\xd0\xdf\x13\xeb\xbf@\xa5\x06q\x1f_\xe6\xbf\xd5\x10\xc93\x7fK\xec\xbf\xbf\xdc\x8ai"m\xd7\xbf\x06\x0e6\x1f,\xb0\xe6\xbf*\xb2\x12\xa6\x9e\xf2\xe6\xbf\xab\xfa\n\xe5\x10m\xe8\xbf\xaa\xee\x96Vp\xba\xe7\xbf\xc2!\x9b$\xb0\x1a\xe3\xbf)\xd3\x12|\xc7\xe3\xda\xbfI\x07D@\xd0\xa4\xf0\xbf\xae`\xda\x84>\x06\xed\xbfY\xfa)r\xff\x8b\xe8\xbf\x1bC\x90\xb9A\xc6\xd2\xbf\x1c2\x1d\x05L\x86\xea\xbf22ue\xf4\x98\xe6\xbfSJbE\xa2\x10\xd5\xbf\x03\xb1\x9e\xc8s\x11\xd8\xbf?\n4\xde6\x0f\xeb\xbf\x0b3Z\xec\x971\xf8\xbf6\x9dr\xc2q\x8f\xe4\xbf.\x10\x93\x8e&\xb8\xd6?i\x08\xb7\xd7h\x11\xf1\xbf'
p29
tp30
bg3
(g4
(I0
tp31
g6
tp32
Rp33
(I1
(I292
tp34
g13
I00
S'n\xd1\xa8\xdd\x06\xd4S@\xe0gj\xd0a\xe4S@\x9b\x97D\xa4\xbc\xddS@\x9d8\x88!\x88\xecS@z\xdaO\xa2]\xddS@\xd4\xaa\xb6\xec\x8c\xe0S@\xd5 \xb2%V\xedS@\xfc\xb59)\x1a\xdcS@\xe9I,s\xf4\xe0S@\xb0\x9b@\x9c8\xe1S@\x1d\xee\xee, \xe1S@4\xe7\xaa\x9a\xb9\xedS@\x91\xc4\x05\xf5\x84\xeeS@\x14lg\x9e\x93\xedS@`\xda\x0fD\x01\xe7S@;\xfcA,\xe3\xe2S@\xdbB\\\x8eM\xedS@\xf7\xc3\t\xb9\xc3\xe6S@?=LJ\x7f\xd5S@\x8e(n\xb8_\xe0S@n\xfev\xec\x7f\xcfS@\xb2\xa0\xf2hi\xe8S@\xdb\xea\xd4\xa29\xecS@\xe9 VWc\xe0S@\xd0\xd2_\xdb\x11\xe2S@\xf8\xd2\x9c\xdb&\xe5S@\xf0C\xf2\x89\xf1\xcaS@y\x02C~\xc7\xe6S@\xf3:\xed\xb8\xd8\xf5S@\x93e\xde\xdd\x0e\xe1S@\xc14r1\xe1\xdfS@a"\x13\xca\r\xcfS@\xf4\xe1m\x1f\xf7\xf7S@\x16yrV\xc3\xd7S@:\xfc\x1c\x01\xf9\xd2S@\x11\xa1_\xd8\x06\xdeS@\xa3\xb0\xe2\x94\xd2\xd1S@&\xcbx\x93\xec\xd1S@\x89\x89\xb8\x9c\x08\xe8S@\rW~j\xed\xdfS@h\x83\xc5\xab-\xdbS@6\xca\xc9\x04\xe0\xdfS@A\xb7\xc7\x8c\xce\xddS@\xaf\x14\xf2\xc4+\xe0S@\xcc\x80\xd9bI\xdeS@g\xcbZ*\xc9\xdaS@1\xe6\xb1\xaf\xb7\xedS@\xa8\x0f\xf3\t\xa6\xdaS@\x00\xee\xceG\xe3\xdeS@\x1e\x95@\xbet\xeaS@\xd3~l\x8d\x0c\xdfS@\x96B\x12Uo\xe0S@CD\xa6,\x01\xe0S@\x99\x07C\rR\xdfS@\x99\x07C\rR\xdfS@\x0er\xb2\x01\xd3\xe0S@{v\xf0#r\xeaS@\x85E\x8d#\x81\xdeS@K\x01\xfe\xd5\xe2\xe8S@\x86\xc1\x80\xc9\xdc\xdeS@#\xe2~=8\xdeS@\xfa\xcd\x86\xb1@\xddS@\x99\xc6\xc4\x1f\xe8\xe2S@\x16S\xe7\x82\xf1\xe0S@\xa1\xfd\xf5wZ\xe0S@\xec\x9b,\xc4\x96\xedS@\xca\x82\x1a\x1e\xf2\x9eS@\xa6\x17\x84?\n\xe0S@\x90\x82 \xa7\x97\xecS@\xd4\xd0\xd1\xce<\xeaS@\xe6\xa3\x9cH\xc8\xe6S@\xf2:\xc5g\xfd\xe8S@@\x19\x15\x1e\xf1kS@>#\xf5\x1e\xca\xe4S@y\xe6307\xe6S@\x82\xfd\x98\xd1s\xe4S@\xff&~\xf1;\xd3S@\xb8\xb7\x8d\xe8\xe1\xe5S@0\xd4\xb7\xe1B\xecS@CxMB>\xe5S@\x1b\x80\x06\xf7f\xeaS@d[X\xb5e\xe0S@\xa6D\xb0F\xba\xe3S@h\xf3FQ\xbc\xdbS@P\xc5i\x9c@\xe8S@\xe9\x1ffa\x86\xd3S@\xc2-l\xea\x0c\xe0S@\xd6O7\xfc\xa9\xd0S@ \x97\x8e\xd4\x82\xdeS@\xe37\x0c\x82\xa6\xe4S@:\xd1tL\xc3\xdbS@G\xce\xd9\xdbg\xe8S@=\xc44\\\x92\xdfS@2&\x885\xa5\xedS@\xf7\x1b\x82[^\xdfS@@N;\x11\t\xd3S@\x9da\x89]\x9c\xd2S@\x148-\xd8\xd1\xe9S@\xb5H\xd1\x12\x01\xdfS@<\xed@\xe0\xe3\xd2S@\xda\xa9iH\xe6\xdfS@\xb8L+=\x8d\xddS@\xbc\xc7\xdbE\xe1\xdfS@\xa46D\xdeb\xddS@\x07\x18\xb1X\xc5\xd6S@2bZ\xd7\x08\xe0S@\xd3PT"C\xd4S@\t\xfc\xe3\x9b\x1a\xd6S@\xd4>L\xc9\x16\xedS@\x05\xb6\x12Q%\xdfS@\x16\x16\xf6\x9b\xd8\xd1S@Z\x82\\\xca(\xeeS@/\xb4\xceZE\xe7S@\x9c\xeb8\xab\x89\xdaS@\x96\xb2\x1cj\xe6\xedS@\x16#:\xbf\xaf\xeeS@Hb\xc5Y\xe4\xe3S@\xf2\xe2\x8dB\xbb\xd4S@%z\x1d\xb3\xe8\xd7S@\xe4\xbb"p\xa3\xe3S@\x9fN\xcd<W\xd9S@\xf2\xf1p\x86_\xeaS@\xca\x9a\xf9.,\xe0S@\x91\x1b\x07\x8e\x06\xe9S@\xcb\x0c\xfe\x0b\x1f\xdbS@\x89\x03\x94j\x08\xdeS@\xdd\xe7Yn\x06\xedS@\x1fZ\x91\xfe\x8d\xddS@\xe9\xc3\x19\x87\xb0\xecS@\x10\xa8\xd6\xc2k\xdeS@\x19\\\\\xc0H\xe8S@\x89\x00dM\xca\xdbS@2\x0e\xcbK\xe2\xe0S@\x1fY(/\x8b\xf7S@!,\x0c\xeeN\xddS@v\xc9\x1d\xe5e\xe7S@\x92P[<T\xe0S@\xcb\x9d@m\x95\xecS@\xd9\x97\x1cU\x1b\xd2S@\'m\xc8;4\xefS@\x83$\xeeSZ\xe0S@\x1bQ\x89\x9d\x84\xeaS@\x87Kj\xb7\xbd\xe2S@~%\xd8\x9d\xd7\xd1S@v8\x7f\xd9\xa1\xe4S@\x81\x92_\xd0\xca\xdfS@/\xd7\xe8fy\xe2S@\xdd,\x81\xb9\x83\xddS@\r\xe4\xffT\n\xd3S@\xad\xc7T\x06<\xedS@\x88\xfaP\xc5r\xd2S@8\xfc\x13\x17\xc7\xedS@\xee\x88(\x15\xf7\xd1S@\x87\xf9\x8dF\x9d\xe3S@\xdc\xf3\x89J\x13\xe2S@:2\x8f\xb9\xea\xd0S@\x82\xf8\xd7Ep\xeaS@"u\xf4\x97\xc4\xedS@$\x9e \x98O\xeeS@\x7fTU8@\xdfS@\xcf\xda\xda\xc0\x9b\xeeS@\x1c\\\xcc\t\xa4\xebS@\xf1V\xc4\x1a?\xeaS@\x81v3J1\xe1S@\xf4\x82\xecAH\xddS@\xb0[o\x15l\xe8S@\x0c\x03i\x1e\xd5\xe9S@\xf4"\xe4\x12\x01\xdfS@[\x13!\x7fQ\xdfS@C\xf4\x8e\xb7\x0e\xddS@V\x1de\xe1|\xdfS@\xc8\x18\t\xe6@\xe1S@\xe9\xfdcx\x1e\xe3S@1\x1bEz\x8f\xedS@H\x8b\x8c\x8co\xebS@\xef\x94\xe5\xc1Q\xedS@$\xfe\xfb\'\xf3\xddS@+\x14\xd5\x8bc\xe8S@\xa4\xeb\x80\xa7A\xe0S@\xfcr\x8c\xf14\xdeS@c\x08\xb6\xae\x80\xedS@\xe0\r\xe0\x8b\xab\xe0S@;h\x85\x19\xb8\xd6S@fw\xb7\x14\xc1\xd6S@\x80H\xd2Y\xcd\xd5S@\xe5\x02\xf6\xa1\x96\xecS@\x99\xe7\x82|6\xe7S@\x91,s\x13\x1a\xd7S@\x17_\xae!]\xeeS@^V3\x9a\xa3\xdaS@I\xc3\x1f\xe9W\xd8S@\x05\xcb\x98Q\x17\xdfS@\xe1\xa0\x08\xc6\x18\xeeS@\xb7\xd1\xf8\x0e\x99\xdfS@\xc7\xdc\xbe7\xa5\xd0S@\x89\xaa\xcb\xf9k\xdfS@\x0em}\xe6\xad\xdeS@\xd7\xb3\xe8\x17\x99\xedS@\\\xf3\xe4\xff\xe0\xdeS@\xa4#\xe4\x9ef\xebS@\xb8\xe2\x1c\x95\x15\xddS@\\\\\xb8\x13F\xf1S@\xd9mY\xb2E\xedS@\xd3\x83\x88\x7f\xa8\xdfS@\xcd\xba)\x94\x99\xeaS@2\xec\x05\x83\x95\xe0S@n\xfa<\x7fK\xe0S@\xd3\xc8\xd0\x85}\xd3S@qi\xea\xf7N\xe8S@\x00\x19\xc5y6\xeaS@\x1cu\xd4c\r\xe0S@\x9f\xfb\n\x06T\xddS@\xfc\xafn\x97\x9a\xe0S@;c\x99\xe9\x92\xedS@\xc3\xe3\x1c\xe9\x9e\xf2S@DI(\xfe\x16\xe1S@\xd5r \xa6)\xdfS@\xaa\x8b\x91\xbfz\xddS@\xa6?nt6\xdfS@2\xbc|=\xac\xe2S@^\xbdG6c\xdeS@\xb3\xd0\x19h\x9e\xefS@y\t_Zd\xe0S@\x8c\'\xf6i\xa3\xdfS@\x96k\x8c\x9d\xbd\xddS@Z\x01\x8fN=\xd4S@d5\xcbF\xa7\xecS@\xe1{\xbd\xa3\x93\xe6S@\x9e\xe4M\xc1T\xd7S@>\xd16\xd9\xdf\xdaS@eY|\xea\x1d\xdfS@eY|\xea\x1d\xdfS@0#8\xd0\x94\xdfS@\x8f\x0e\x8dE\x07\xeeS@\xc7\x91\xec\x1d\xbb\xe0S@w\xa4\xf1\xc9K\xeaS@\xe4\x17n\xbc=\xe0S@6\xec\xec\xe9C\xdeS@n\xed8\xa9\x91\xefS@6"\\\xa6\x83\xd3S@k7\xb7I~\xe0S@\xa5\x15\x85\x80F\xe3S@\x95\xdc\x95\xee\x14\xdfS@\xe4\x9f\xb6\x9d^\xdfS@S\xffK\xe1\xe0\xdfS@\xd1\x9d\xc4\x93\xd7\xdeS@\x13\xac\xc1L\xf7\xedS@\xcepJ\x9d\xe6\xebS@U\xdcL\x10\x06\xe2S@\xbe>P\xef/\xecS@I\xb157\x04\xe3S@\xb6H%\xac}\xdeS@H\x9c\xad\xf5Y\xedS@\xbeT]\xcds\xe7S@\xc0\xc0v\x17\xe3\xdfS@\xee\xf0\xdb\x89\xa9\xe0S@\xb6\xa7\'\x1f\xa6\xe1S@\x0c\tL\xdc\xaf\xe1S@\xfd\xe3]\x85@\xf2S@\x91\x82\xf6\x9ef\xebS@*3\x12\xf6\x07\xecS@:\x1e\xaa\xe2\xf9\xedS@9\xee\x93J\x96\xeaS@3\xf0\n\nu\xeaS@/\x98\x94\x15z\xd7S@np\xae\x9d\x93\xdfS@\x0eP\xc2Q\xb9\xe1S@S0\x83\xf1\xd9\xd6S@v=I\xf6\xed\xdaS@s\xb7\xa8\xfc\xdd\xdfS@\x9bj\xc5\xe3\xe7\xdeS@\xb7\x80\xcf\x1bM\xe1S@\xa6*\\\\\x01\xe0S@\xe7\'\xbf\x1e\x82\xdeS@2\xab\xfd\xac\x83\xcfS@\xaa\x90\xaf\xd2K\xd3S@\r\xea\x8e\x1fK\xdaS@\x1f\xe7\xba\xc1\xd0\xd1S@Uu\x16\xeb\xaa\xd7S@\xde\xa4G\xbak\xe1S@\x8e\xa0R__\xe0S@zX9\xe8=\xdaS@\xdd\x88\x86{\x03\xdfS@\x0b\x8cos\x15\xdfS@\xdb\xf4T\xcd\xf9\xd5S@w\x1e\xbe\x1b\x91\xdeS@\xd2*\xcc9)\xdeS@\xddq,4q\xd2S@k7\xb7I~\xe0S@\xee\xec\xfa\xb8\xcf\xdbS@\xf5\x83!\xe8Q\xe7S@\xb6\xf2B\xbbU\xddS@'
p35
tp36
btp37
a.
