# Supplementary material for: Sea ice drift data for Fram Strait derived from a feature-tracking algorithm applied on Sentinel-1 SAR imagery
Source: Data Brief. 2018 Apr 19;18:1410–5. doi: 10.1016/j.dib.2018.04.034 (PMC5999601; doi:10.1016/j.dib.2018.04.034)
Supplement: Supplementary file 2 — Supplementary material [file mmc2.zip › fs_s1a_data/HH_filter200vec/FramStrait_HH_20141010T070407_20141012T064744.dat]

(lp0
S'S1A_EW_GRDM_1SDH_20141010T070407_20141010T070507_002764_0031B7_87CA.zip'
p1
aS'S1A_EW_GRDM_1SDH_20141012T064744_20141012T064844_002793_003255_D727.zip'
p2
a(cnumpy.core.multiarray
_reconstruct
p3
(cnumpy
ndarray
p4
(I0
tp5
S'b'
p6
tp7
Rp8
(I1
(I5144
tp9
cnumpy
dtype
p10
(S'f8'
p11
I0
I1
tp12
Rp13
(I3
S'<'
p14
NNNI-1
I-1
I0
tp15
bI00
S'\xe6F\x8f\x02\x92f.@\xd7`]\xc7q\xb50@5}\x0b\xd1\x11\xdb&@\x1f\x83 \xfd\xd2\xd2-@_\xeb\x95\xf0\xa3\xfb&@+_~12\x08\'@aK\x0e\x99\xb9\x0b\'@\xde\xb9\xc8\x18\x0f\xa3\'@e\x9f\xbb\x97\n\xa7&@\xee\x97_\x80\x1c)-@\xee\x97\xaf~\x98O*@\xa3\x11\xfd@\xdd!*@\xa7`f9\xac\x8e(@\xb2B\xb2\xf7\xc9\xed&@\xb0s\xb6\x0e\x14\xa30@\x8d}\xf1\x18e\xbb&@\xcc\xf9~\xd6\x1db&@<\xea\xd5>\x9d\x9d.@\xf7\xc3\x94v\xf1\xb4(@/\x00\xbc\xbc\xbb\x7f(@9\xf1\\~\xab\x13/@\xdf8\xaa_\xf9\xdf&@\xf5\x04\xc4N\x8aQ(@\x1a\x80\x88\x1e\xcd\xe2%@\xd3\x84%\xc0\xc0\xef(@!\xdd\xd8\x0cH\xa8&@\x03c\xb6\xa9\xb7\xcb&@\xd2\xac\x15\x955f/@\xd7\xf5.\xb8\x12\xc2&@\n\x91\x1bO\x99\xde&@\xa1\xdb\x04\xad\x9b\xfd\x04@\xfd\xdc>\xa9z\xc6,@\xf2\x17\xe0\xf3\xad\n&@\xd9*Y\xc0\x97\xbd,@\xb7\x91\xf2{\xc6\xd6%@q\xf7\xa0-\xf6\xaf,@\x83\xaf>\xfa\x8c\x05\x06@\xf5\xc4Rc\xa3\xb7-@U\xe4\xea\x84]v&@V\x9eVh\xfa\xe1%@[\xaa\x85\xc0\xc5\x8f(@\x86ar\xfc4\xfa%@7\xe6\xab\xd6\xdea+@\xde\x1a\xd2a\xd9\xab+@\x05zo\xa1\x1c\xea\xe5?\xae\x80rU\x10[/@\xd7\x1c\xf3F\xe01&@\x16\xe2\xa3\x82\x93\xb9\x0b@s\xa4l\x99\xe1O,@+)^\xe4\x17\x93,@7\x01\xb8yi\xbf0@X`\x9e\x0e\x05\x85%@\x91\xdeo\x9d0\xc4&@\xa9\xe0\x12\x0f\x87\xc4%@\xc4\xa9)\x07\x83\x01&@s\xd3\xe1\x84B5(@\xe0\x9d\x01\r$\xfa%@W\xd7d\xa3K\x161@SZ\xc1D#J&@6UZ\xef\x18,(@\x91!\x08\x1e\xb1\xb7\'@;/\x8dmg5\x06@\xe7\x91\x80\xf6\xe3\x8c-@\xf1\xe2:\xb2~u\x07@\xe2u\xfco\x82\xf1(@\xbcW\xbeo/\xfd\'@\x7f\x9a\xb6\xc2`O\'@\xcb|ff\x16[\x07@\x1f\xdf)\xb6Uk\x07@u2=!N\xac\x07@\xfe\x9c\x966\x07K(@\x08\xe8\xb6\xd8Z\xf1)@@\xf0\x9f\xb2\'\xe4(@\xb7\x8e\x1b^;\xd00@\xfb3\xa6\xbc/\xbc&@\x8f\x11\'&\xfb\xe10@\x96\x81\x19\xe7=\x8c(@>AX8\xbc\xe6&@\xd96p\xc7{\xcc*@d\r\xbfsR\xef\x03@\x03\xa8\x9c\xf6\xb6\xe8&@\x86\xffdq@\x96(@\xae0a\x93\xda\x9c0@\x8b\x99\xb3\x850\x87(@)\xb4_8\xa5\r\'@\xc3\xf3\x08\xdb\xc0\x9a(@\xd2,\xe5y\xdb&\x00@3\xa2\xf5G\xb6\x06+@\x97\xbc\xc6\x00\x15\xfb%@\xbfa\x86\x9f\x93\xae)@3\x0f\x9dG\x89\xd90@\x9e\x95\x88\x94)O\'@y\xf5n\xf7\'q%@\xf0\xee/E\x8a\xa3.@\x10\x1fZ\xed\x93\xd6,@\x12\xb0\x1d\x10|\x0e&@\xa4\xde\xe0\x86\xec\xdf+@x3RS\x15\x18*@[\xd3\x0c\x19\xd4\x9b\'@\x99\x16\x95\x8e\xef\xc5&@\xd01\x7f\xd8^\xa8\x07@\x96\xe38\xbf|]&@n\x8a\x85\xc2\x02\x9c\x0b@\x89d\x07}\x86\x91-@z\xf9\xe4\x99\x81F,@\xbb\x82\x81\x88\xbc\xf0%@\x0b`\x99\x92\xac\x02\'@\xf4\xf4,\xf7-\xb9\x04@\r3f_\x87\xea.@\x16ItSL]&@\xdc\xbb\xf8\xef\x8f\x911@&\xebm\xcf\xa4\x80%@\x00\xc2J\x08\x05\xc5%@\xa6\xea~\xfe\xbf\xe1%@\xcf\xc9+\x02n\xff%@\xa8\x14\xea\xa7\x18\x12\'@\xdc\xb6\xa39\x01\xbb%@\t\xc6Va\xe78&@\xda\x050\x11\xdd\x18+@r\x1d\x18\xb4\xc2\xff&@\x13\xa98\x85\xdd\xa9\'@0\xba\xb9\x95\x9aT%@\x10\x9ck\xa3m\x97/@q\xb1\x1d\xc8k!)@?\x86ZRch&@\xaa0m\xa8\x07\xe9)@\xfa"FiCm\x08@*\xefB\x19\x10\x97%@\xf8\xeaW\xd9\xf5+&@`e$6L\xef+@\xbd\x9b\x03\x7f\xc5c&@\x88\x12\xe2\xa8[\x17(@\xb5\n\x16\x9b\xa2\xcc\'@\x83"?W\xd9\\(@\xb1\x8f\xcb\xb2cT&@\xd1\xbc\x1a\x9eGN\'@Q5&a3S-@v\xc1\xe3\xb3.b*@\x0c\xab\xb7\xadE\x8d\'@x\x9a\xbb\xf6\xfb\xb8&@{\x95$\x03\x10\xbe*@\xbf\xc87C\x0e\\&@\x04\x98\x15\x1c\x14p&@h\xb5\xfc\xf8n\xed)@A\xddg\xf4|\xd6%@\xc1\x07\x1a&\x13\xc2(@p\x13>#\xb6\x07(@d\x11\x0fM\x94~-@V\x05\x7f\x02m\xf5%@#Iki\xdbp\xf3?M\x8a\nb!~-@\x8cO\xaeJ~\xd8\'@\x1f\xbc_\x82*\xe1*@\x05{\xd1|\xac\xf3\'@\xfc\x1b\x93ba\xcb\'@%\xd0\xc6\xa0\xe6\xe7%@LX\x07\xf5\x05\x01)@\xf8\xa8\x80\x82y\xd3(@\xe0!\xf5\xbe\xb7\x98%@\xd5\x02*&;L)@\x9c\xa3#Wuk,@\xfd\x99\xa9\x1dIr%@\xb9\xc3\x0b\tGN\'@\x88\xd7s\x92\xa7\xf3*@\xa3\xa4\xbe^\xf9\xae)@\x13\xa5\x10D_\xcf*@&\x19]\n\x105\'@\x92\x08\x1fj\x14\x8e%@\x1d\x1b\x14\xd6\x1f\xe9,@!Q*\x95\xe7\x94\xef?l\xf4\xcd\xdc\x1a@\'@\x84\xa2\x0b\xc1\xf7\xf6.@}\x9b\xd9>\x8b\xa8%@0\x03RK\x97\xa2*@\xa0\xe1\x19A\xccz0@\xc8T\x01\x04\x85\xab%@vk\x85\xea\x93\x0f\'@\xbd\x18j\xdck9(@\xf7V\xd9/\x04\t&@\xf7\xd7\xef/\x8a\x0e(@\x03\xdacg\x9e\x8c.@\x94H\xb4G\x9a\x16&@]\xfa\xb3"\xc1\x88,@y\xcd\x04\x8d\x0e\x98&@\xa5\xac[y\xedO\'@\x97\x8f\xfd\xf1N\xc6&@\x0f\xa3\n\xe2\xca\xaa%@\x91ay\x1ed\xfd.@\xf0\xa0\x93e5\x97\'@v.\xad\x00\x809\'@\x8ejOX\xc6\x9f%@\xa5\x9f\xec\x13$\xed0@\x1f\xea\xf1\xfb]\xba-@B\x84\xb51.\x1f\xf2?<5R\x1b@B&@1\x99\xfaQ\xa7\x0c\xf4?C\x87hm.\x01.@\xc7k\x82\xb5\xa4h(@\x9f\x92\xfaE\xc0\x8d&@\xa64\xbe\x92\x87\xc3&@\x9c\xa6c\x9c}\xd30@\xa7F\x05\x97\xb7\x8c\'@\x15\x9f\xf5\xa6)\x9f0@\xb2\x12\x03B\xc9\xe1,@^k\xd7\xfd(\x81&@hE\xc84o\x97\'@3\xf6\x1d\x19`\x1d\'@\x16\xf9\xae\x08+s)@?S V\x87\xa6-@\xb4\xce\xc3\xb7K\x031@2u\x1fn\x01\x93&@\x08\x08\x0e\xe5\xa8\xd2(@\xc8Y\xb2\xfea|%@\xbd\x03\xfa\x11\x05\xd6&@\xe6c\x01N\x03Q&@t\x05\xa8\xcbN`&@\x96\xb5\xaa\x7f\xdet\'@D{Y\xb8x\xd4&@\xf2\x81H8\x8e\xed&@Jxt9m\xde\'@\x8eN\xd0\x96\xads%@\xe9\xb8\x07\xdb\xa0\xe9\'@mG\xc9\xdc\xba\x0e\t@09\xac\x1ej\xd50@\t\xd6F\x89,\x0b(@\x0e<\x1e7\x86\xce&@\xc4\x1eB\xd5@\x10%@k\x12c\xb5\xf2C)@A3\xffG\x0f\xee\'@U\x84\x9c\xa1K\xe00@\xd1\x8c\x8cL3\xf1(@\xb9p\\\r\x1d=\x04@h\xa3\xb7\xfa5\xfb(@`\xb1\x05\xeff\x1b0@\xfb\xa4;\xce]\xcf(@\xac\xfe\xa8E\x82\xc6(@\xe6P\xd9\x0f\xda/\'@\x13\x86\xfa\xd7\xd2\xf2,@\xfb\x1a\xf6\xc8\x06e&@\x93&\x92R\xe1\xc1&@\xc3\x83!\x17*\xcc0@\xbe/\xe3C\x81\x0c\'@9\x9cM\x9eYu\'@fu\xfd[\xd2\xf7)@Wh\x96\xa3\x83L/@\xb8 [\xc7s\x88(@\x9f3oy\xa5\xda.@\xe7\xbd\x10\xa6\x9f\xc2&@\xedv\x9c\xc6\x8a\x96%@\x135\xea\xf0\xc0\x01\'@WwKo\x88~)@\xe9L\x05\xe1\xb7[,@\x827\x179\x9b\x8d)@$\xaa\xd3\xe17\xea*@\x99\xf6\xa1\x91\xd3\x04*@p\x83;3)\xd9.@\x04\xc06\x08\xfa3\xff?\xd0\x88W$\xce\xc3(@E\x10\xcd\xd0\xae\xfe&@0\xc2!\xa0\x13A\x04@O+\x11\xceE\x0b)@\xfa\xf2\xfdo\xc8\x9e)@\x91\n\xf3/\x18b0@\x98\xe8\xbb\x10J\xef&@\x81\xe9\x1cQy\x98)@\x07g\x05?\x84\x16)@\x15\xc8D\xe5\xa9\xe6-@K;\x13Mt=\'@g/L\x18\x92K&@jH\xfc\xde\xe3\x0f\'@\xfb\x87\xc1\xad{\x1c)@Ft\xe7Q\n\xaa)@O\xa9\xd7\x0b\xfa\xdc\xe6?lT\xfa\xf4P\x04\x06@\x184d4\xcd^&@\x8f\xc0\x93\x80!\xd90@\xdcq\xe38\x88\xa4-@\xefvk\x0c\xb7\xfa(@r-\xe3\xfe]\xf2&@`3S\xe9\xdd\x93\xf4?\x98;o\xdd\x8d\xf8&@\xd4\xcb\xb7\xa1w\xa2%@)i\xb6\x84\xff\xda&@QA\xbf7\xac\xc9,@X\xf4w\xde*\xef+@\xd9\xaf\xec*\n\x01\'@\x19\xd4i\x83\xad\xcf&@\x16b\xa6~J\xf3(@V<]\x13\xcev+@(\x96\xdf\x87+O&@\xeb\x9c\xbe\xd7\'|+@\xb9\xf7\x97\xf7\x17].@\xd5%T\xd2\x82\x81\'@\xb6i\xa6\xa9\xb6\xef0@3\x0e\xe4mxl)@\x90\x91=\xa6z\x91.@\xa7\xc7#\xf7|\x10+@vn\xd6\xd0~\xd6(@W_\x01;]=,@\xe2,l)P\xfd%@\xd4\xb2\xac\x87\\U\'@w5y\x87\xd8^(@\n\x10-\x8c\x18\xd6-@\xaa\x19b\xf5q\xd0-@\xd2\xda:\xa1H\xea(@\x88C\x84\x94\xc1\xde%@&\xb8\x9d\xac\xf3\xe8\'@U1Z\xc0\xe7\xbb(@\\N\xa6\xb0\xdd\xe4(@\xdb"\x13\xf59U&@\xfd\xcez\xfb\x97\xc4&@O:\xbf\xe2\xaeb-@%Z\x1b>\x97\xae&@\x82,\xec\x97\x86\x98(@\xa1T\xf5!c\xec\'@L\xea\xb4\xb2\xbe\xf1\'@\xc0@\xa4n9\xdf(@\xf4\xfd!\x043\x1a0@k\x98y\x99a#&@\x04\xee\xf8%7\xd8,@\xb9\x16&\xc3\xf1+&@\xa38\xb9\x08"\xde&@\x04\x1d\x9b\x896\xc5*@\x8b\x05\xb9\xf9g\xef&@\x07\x02$9S9,@\xcc\x1d\xbeO\xe3\xf6&@\x80>c\xe0\xb9O(@\xae\x9a\xf9\x8b3Q\'@>5\x1e}|\xbe0@\xbe\x96\xba\xd5\x93\xf3\'@l\x82Q\xe8\n\xd2(@\x86k5\xc4@&)@\x06x\x13\xac\xe52\'@{g\x82\xca:\x8b\x05@P\x0c\n\x9cP\xec%@\xe8\x11\xfdF\x9d\x16(@2\xde\x17\'\xc0\x01\'@\xb6\x94p\xc4\xe2\xe5\'@s7\xa2iv\xd80@b-\xe5\x8a\xa0\xfc-@\xef\xb1\xef+\x8b!*@\x8a\x00X!*\xeb%@\x9c+\xe7\x92\xd4$,@*\xc6&a?\x99(@\xa4\x14\x1a)\x8f\x87&@\xba\xf9\xa0\x95\x10\xdc\'@\xc9\x0b\x85\xc0\xbd\xf9\'@\xf5\xcf\xe5\xa7E\x11\'@I\xee\xd2\xd6\xe8\x91&@\xf9\x87^\xfe\x9d\xb0\'@\xad$\xa3\xb9,\xb7&@2\xe5\xc5pT\x14,@\xbf\x14\xda3\xd1\x9e\'@\x9f\xe6\xed\x12\xe4?&@\xdc\xce\xaag\x04\x8b\'@U\xb4\xf0\x94t\xa3\'@\x8e\x911\x06F\xb2(@>\x08\xe6\xf0<\xa1\'@\xe7\x8d\xdd\x04\xee\xb3(@\xe7h\x81\xe2l<\'@\xd6\xd9*Nw\xdd\'@C\xeb\x9f\x95\x8b\r(@\x17L1\xfd\xa2\xf6&@\xff[K\x81\x9br-@;\xabd\x92\xa2\xe4%@vw\x1aU\xdd\x07.@\x00\xbb\xa43^\xd9%@\xc5\x96,\x8c\x04\xa1&@\xaah\xff$\x16O,@\xc8\xcf\xb9\xa4\x9aI-@\xfc\xa8\x85\x11\x92+(@\xa0\xbe]\xf3>0/@\x8e\x1f\xd3\xceQ\x9e&@\nG\xb2\xab8\x04&@_V\xdc\xf5\x8f8+@\x00T\xad\'\xbe\xa1)@P@\xeb\x04\xea\xde-@*\xfe\xc2\x1a\xcd\'/@\xb5\x13\xbd\x95\xf2\x84\'@\xe3lx3\xf1p\'@K\x99\x85\xb9\x1c50@\x90\x14\xae?\xfc)0@\xa5wF\xc9+d\'@\xcdA\xb3e\xee\xb8\'@z\x08\x9eM&1&@\x88\xec\xd4B/\xc1\'@\xa4\xcaH\xffr5\'@\x98\xe6#\xc4\xe8\xae,@9\xd9s1\xb2\x180@\xdf_\x8b\x1a\xe4\xbd\'@{g\xb6\xb1\x19$+@\x9ce\xd1\xc6\xd2](@\x91mvu\x8bE\'@ \xd4oxN\xd2\'@\xde\xf0\xc1\x91be-@\xed{\xe8\x0f\xc0\xa9&@H\x98\xf6\xba\x9aL&@\xcd\x8a\xef\x15\xb1\x96/@\x0c\xb9\x80\xaa`\xc7\'@\xc1\x8aI\xf4P\x95(@\xc1\xd4o\xc1\x83\xbd,@\x9f\x0e\x9dDrQ&@\xf2fv\xe0\xf6\xf7&@\x00\xe8W\x01> \'@\x99\x97\x87t\xd2z\'@\xce\xef\xc3\xe0vU\'@p\xf5!\xd1"\xb0(@\xa0m\x00\xcd\x11\x0f\'@ \xec\x95\xb4\x00\x1b\'@\nc Y\xf3\n\'@\x00y\x08\xefWt\'@eN\xac\x17~D+@U\x8c\xca\x8eUA(@=\xe2I\xa3x\xec&@\x03\xe9d\xc0\x81\x1e\'@G\x9eu\xe7\xa1(\'@E\xd5\x00\xf5\x1f\xb6(@\xbd\xb1u\xef\x92\xdb&@\x1c\xf6M\xc3x80@m\xc869\xb0\xdb-@=<\x91\xd6\xf8>-@<\xd8\xee``\x16,@\x83\x98\xa7\x91\xbd\xa3)@\x08\xee\x18\xa3\xd0\xae(@\x07\xef\x9bB\x87\xa5(@h\xc5\xc6.\xc2p(@9\xc1FX`\xc5&@y\xde\x9f\x89V\t\'@\xd2\xa2Y\x1e\xf9\x8b\'@\x13G\xe4 S))@\xf7\xc1\x17\xcd?\x1d&@\xb1{Y\xc5\xca\x12&@\x16q\xe7\r\x15\x8e\'@t\t\xc35\xfcS&@\xaf\xb8\xe2\xfb\xa62\'@\xaeU^aZ\x0f\'@\xe3\xb7&\xc8y%(@4\xc4\x1aO\xfd-\xec?\xfbt\x0b\r\xc2\x82\'@\xb5\x13?\x16s\x7f(@#\xf8(\xb4\x9cD(@\x94[,\xba]\xdc&@>\x9e-\xa7\x82&)@\xd1$\x93\xc7\xc6:\'@VV\x16\x17\xc9k\'@\x15&{\xdf\xc9\x88\'@\x0e;\x02\x02\x80\xfc(@\xea\xf7$\x9aU\x1f\'@\xe3\xd6\xae\xf0f\x970@<\x97\x10\xa2Y;\'@\x9eb3}%N(@\x9a\xa0\xba\x1aX\x03)@e\x07\xde\xf9N\x8d\'@^\x90j\xbfOc(@\xc3\x1e\xa1\x08J\x86(@/#\xab\x98\xbaQ\'@p\xa6\x8bd\xd6\xb0%@\x18\x7f\x13\xa4\x08\n\'@\xedz\xf1R\xa8Z(@\x83\x13\xe74\xb3\xb9+@\x17\x03\x05\x94\xdcv.@:\xc5\x14\r\x96}\'@{<7Z\x15\xdd,@G0l\x9b\xf3\xf1*@\x16\xabg\x12Z\xf3&@\xc9\\\xbet\xab\xb5&@\xf8\xc5\xdf\x89\x83\x96\'@\xc2^\xea/\xaf\xd1%@0\xd1\x83|\x17\xce+@\xfc\xd09\n\x9c\xaf*@\xc1p\xc6\xfe\x95\xd9(@\xa5Sc\xfc\xd9N(@\xcc\x0e\xbf\xc8\xb3\xa1(@&\x84\x96*b\x9f(@E\x87hP\x1e\xb1(@hiU)>Z)@\xb0\x96\x13\x02\x8c\x1b\'@]\xf4\xae\xe7\x07]\'@0\x80\x89\xb2\xd6\xa3(@S\x11/n\xab\xaf(@H:u\xfa\xe4*)@^\x06\x1d\x0c\x9b#+@\xfd\xea\xb8\xe7\xdd\xe1&@y\xfdh\x18\x0cY(@\xd2\xa4\xad=\x85\x19\'@\xa4\xd7\xe4\xeb\x8fe(@ea\xc4\xccR\'\'@\x8ej,\x86`P(@&O\xe53&\xf0(@\x94\xe2F\x08\xac],@\x18\xc3\xe0\xae\xe8W(@Qq=\x8c.\x0b\'@\x0f\x044l"\xf9&@\x90\xf3\x9b\xd0\xa1K(@ \xf3d\xear\xbe,@(_L5\xb9\xa20@e\xed\xb24ew+@t\xe7\xfe\x80=\x13)@,\x99H\x9fcg,@\xb2\xd5\xfd\x02W\\&@8Ht!\xb3\x93)@\x01o\ny\x18\xb3(@\xf6\xfa\xd6M\xe0\xd9(@3k\x8c\x08\xcb\xe1(@f\xd8_y\x83\x17)@\xb2\x11L-\'\xcf)@)(\xd7^n\x88(@rCl\xe3]\xcf(@7\xe7\x95\x89\xe4f(@\xad\x07mf&H)@y\xe74\\/\x04)@T\xba]\x8e\xb9#%@I\x8a\xf4\xae7\xe3(@\xc2$\xeepeK&@\x9e\xe3\xd9\xaes\xfe(@\xa3[D\xc2e\x05%@v\xbb\xedi\x9d\x01\'@LUm\xb1\x85\xcc(@Vi\xaa%\xfeQ\xfd?\x958\xe7\xb8 \xa6\xf2?\x94\x01N\xcfE\xd6(@\x96~x0_\xef,@B\xcd\xe2=/\xa5-@\x90\x02\x16\x0ch\x8f(@\x0bEu^\xf2\\(@\xf1\x07\xfd\x92\xaaQ)@\xa81x\xafn\xf3\x0b@Qj\xc8c\xc2\x9a(@\xfa\x12\x8eLt\xaf.@\x16\xd9\xd5\xfeC\xf5%@\x1c\x9e\r\x95z\xc3(@\xda/\x8c\x90\x9c3-@\x00\x95U\x15\xf1\x1f.@\xe41`\xd8C^,@3K8S\xbak)@\x1a\r1\xd9\xe8\x80&@`\xf3{\xd1\xf5\x8a)@\x90x)\x01\x8c\x08)@OZ\x91BB\xdf\'@\xd5\xfa\x93\xd4\xd2\x080@\xd0U\x06E\xa4\xc2)@\x8bQ~C\xb77\'@\xa0\xb3x\xd0\x15\xe2*@\xcd\x08S%6\x1c&@\xf9\r\x93\x1e\x90\xf9+@\xfb\x980\xdc3\xde-@%qK=\xbc~(@\x88\x97\xcf\x98\xd6\x16,@l\x17YS\xfch\'@M^\x84\xe7\xfeC\'@\xd8\xcf5\x95\x88,&@\xb1\xf2\xe9\x87\r\xa4(@}B\xac\x1d\x9cW)@\xbc\xec\xc8\x86\xd5\xf8*@\x07\xa1z\xd0\xab\x0c&@\nUB)\xfel(@w]x^\xa4\xb1)@\xcb\x89\xd4\x9d]!*@\x91*&\x17~\x9d-@\xb4\xd9\x81WQ\xae/@\x9dFgK\xc9M\'@\xb61\xab\x02\xcf\xec-@4\x94\x17\x01\xc4\x05&@\t\xfc\xde\xcf\x7f\xd7/@H\x1d\xe1\xa2\x16v&@\xf4\x07\xe4\xecG\x06&@#n}Q\xbd\xd00@\x83VW\xf7\xb9\xe5&@NKs\xbb\xb0\x1c(@A/\xf5"\x9b\xbc-@C\x80^\x1e\x07\x87(@\t\x1f\xa2\xcfG,)@\xe9\x17M\x1a\x82\xcd)@t\xf2\x185V{*@\xc4\xa8/\x0b\r1/@~\x15\xbb{\xc8\x02)@m\xcc\xfcjVC/@\x82\x12.&d\xfe\xf0?\xb2\x1at\x9c\xe0\xb2\'@\x8db\xbe_v\x17)@\xc0\xeb\\\xb2\x12\xf3,@]\xf8\x15\xd7#\xf5*@:I3\xe2\x87\xe3\'@\xb2\xdf1q\xf44&@\x0e\x01\xc31n\xec,@\xa0\xc9\xff.\xf2\x8b.@\x93D\x8c\xb8.\x98,@\x8c\x00\x891=`\'@3dXL[T/@X\xbf=B\x85E,@\xf9\xa9\x82(\x8c\xd5*@\xfay\xc4b[+)@\xfc(\xc4\x85D\x1a(@\xa6\xf6j\xee\xf2\xff0@\xaf{JF\x1b\xa3\'@Q]D!22(@\xc1\xb5m\xe1#\xc9*@J\xa7\xc7\x1d>\xb8&@\xaa}\x87\x0f\xaa:\x07@\x9eE\n\xf2\xa110@A\x07\x10k\xbe\xbc\'@\x8b8\x1b\xf9\xc3J+@\xad\x94\x0e\xe1Y\x0c\'@\x97P\xf2\xe15J-@\x1b\xb5\x12\xf9Ou(@\x11\xa4\x8f\x1c\xec\x82-@.\x94\x06`\xe6\x89&@\x082\x0cA\xca\xf5%@\x9f\\\xfc\xbbzW&@)\xf1\xebJ\x06\x05\xfa?"\xddF`\x9b\x9a\'@t\x0eU\xad\x1b\x80&@\x90\xed&]W\xc2/@g- \x9f\xe5I(@g\xab\xd3\xd0\xfb&+@\xf8\xdf\xb6\x1f\x81\xe30@\x83\x8dZT\x0b!(@y\x9c\xc8^\xc7\xcf-@\x0c\xf55\xbe\t\x91(@vB\xb4\xba\xde\xe5*@;\\7\x0e\xfdP.@@4\xf0\x9dZ\xcf0@\x8f\xcfH\xe9\n\xfc&@\xcd~\x1a8\xcb\x12.@*\x00K\x11\xbc\xad.@\x7f0\xe9Y\x14\x8c(@Q`\xc0!\xa6\xd9-@\x0ef\xf8S!\x940@FD<\x89>")@\xd4e\xc0\xea\x11\xaa0@\x9a8}\x1cdF\'@\xe6\xb8\xefg\xeb\xfa,@\x08"\xfb5I\x10\'@gnv\x80\x1f\r)@\xfdg\xcek\x90\x05\x01@\xa0)\xd5\x87][.@d\xceW\xd1\xda\xd3\'@5k\xc9\xb9P\xda%@\x02\r\xce\xfe5\x111@\xed \xb3I*7/@i\xa1>84\x88(@\xe8\x08\x80\x1c#\xe5.@w\xe8\n\x10\xd0\xce%@\xc8@N\xb5\xe4..@s\xff\xc0\x03C\x89%@EN;\xf4\xa4\xd5(@\xd3\xca\x08D\x8c\xfd*@\x17W\xf8k\x14\x1c-@C\xfd\xae\xc2o\xdb-@\x10\xab%%\xc5\xae,@\xaf\xce?\xbbj\xcb0@!\x81\x19Fy\xaf*@)(\xae\xe2\xb2\x92\'@G\xdc\xc2\x9a0u*@\xbcU\x8b\xe4\x0e\x9e\'@\xd9\xac\xd0G\xc7\x1d)@\x1b\xe0v\xd3\xf8\x800@\x11|\xef\xe5\xd12*@\xcc \xd9Y2\x17)@\xbb3\xdf_\xc7y*@\xe5\xaax"\xbed*@\xda\xf1\x97\xcb\xbe\x1f\'@\x08}\xd3\xb3[\x9b\'@m\x8b\xca\x1d2\x06+@E\xea\xb7w#\x9b\x0b@\xaa\x8f\xa6\x87\x9c\n(@\x81\xfe<If"\'@\x97\\\xd1r\xb2\x95/@\x18\x91j!&\xd7,@@*\xa9\x15\xfb?&@\x7f=D+d\x16\'@\xe8{\x11Q\x81\x0e0@\x88.7)\xb0\xbc\'@P\x94\x94\rIh\'@\xb2I|\xdea6\'@bG\x94\x8dnL/@\xa79\xec\x9e\xdb\x180@2\x0e\\\x15\xd2~\x0b@<S\xc2@\xbdP(@r\x14\x10/+\x9c-@\x0ck\xc6\xcd\xa9G\'@\xa5?\x18y5.\x0c@\xf9C\x01K\xd1\xfa,@X\xb94\x18\xc5\x1b&@\xa4\xa0\x996\x13\x99(@q\xe7e\xdd#\x0f\'@\x1e\x9b;:.u%@:\xb8\x06\x96]\xd8&@Y\xb6/\xa5Z\xfe%@\xe3q\xddCq\x04\'@\'\xc6T\x0e?\xad(@\x00\x98*\x08qJ\'@\xa3A]}\xd4\xb5)@+\xcdO5S\xed&@\xbbM\t\xa5\x06\xe1\'@\x15\xe1?\xfc\x8b\xda0@\xc0\xbe]\xc4\x0f\xd50@\x8b8xxZ\xb0%@u5\xd9E\xf47+@\x85\x19k\x05O/\x00@\x11#\n\x9e\x9d\xa9\'@\x1a\x06\x8b\n"\x9d0@:i\xbe\xd6\x14\x91\'@cj%\x87z$\'@w1c\xd8\xd5\x02.@\xea\xdbs\xfc!\xa0(@\x13\x88\x04\xe8\t\xa7&@v\x0c\xc0\x95\x7f%\'@\x14\xd3\xf9(\x12Q\'@\xcax\xdb[\x8c\xcf(@,\xdc\xe6_\xb4\x170@\x94\x12\x00JF\x9e)@\xd9\x91\x072r\x0c&@\x94~m\xf6\xa1\xe8&@6d\xd80\xc8%&@\x83\xde\x91\xf8\xc9h(@pMl9\x85p)@:Y(x\xd63\'@i t\xec\x8c\xb6\x05@_}+qs\x85(@-\x12\x08\xafg\xad&@Y\x1c\xb9\x15\xee\x00)@P$C\xf7V\x86\x07@\xa1\xc1\xc0<\xd1\xdc-@\xb1\x9aHI\x89\xd80@\x1d7 \xf5O\xce-@FN\x8ac\x18\xc6&@\x1c\xc2\x0c,\xfe\xc2\x04@U\xa3\xa9V\xf9\xfe\'@\x1f\xfd\x7f2\n\xbc&@t\x9b{\x12(\x97-@\x86R\xef\xc2\x0fK/@\xa1\x87\xc7^]\x03)@\x07S\x98>,\xa3)@\xcd\xd2\xaa>\x8a\xad)@f\xca\xfe\xb6\xfd\x1e,@(\x08\xde\xadqu&@\x85\xf4\x1d\x01\x8c\x82\'@\xf8\xd2\xfaQ\xa5\xd1,@\x84C\xe1\x1e\x97\x91&@}\x11\xb2\xf4X\xe3%@4\xc2=\xf3\xd9\x8b(@\x99\x16\x04\xfd\xf4\xaf,@\x07\xb9\xea\xd7\x87\xd9-@\xc9\x15\xd6_5\x1e&@8H\xab\x93G\xba%@Rl\xa3\xa08\xce+@Z\xcf\xe6\xb2DF\'@\xb1\xa6X\x82\xb0i&@{\xcb+\xe9\xdd\xd0\'@\x9dz\xe8/\x1b\xdb-@\x8b\xe5\xe7\x18\xf1\x850@\t\xb9\xf1\x02\x07\x9f\x0b@\xbf\ny\xf0\x90k\'@\xf7-V\x9a\xbc\x97\'@^\xc1)\xe0,\xb3%@\xfa\x90\x14\xe9\xfe\\(@2\xb9#\xdb\x9f(/@\xa1\xe5#|Y^\x0b@\x1b\xbd?\x1f\xb7*\'@\x908\xe9<\x80\xa6&@\xb3\xbb\xa1\xefn\xc1&@\xdfs\xf9\xb5\x12K\x03@z\xfc\xd6a\x06\xf3(@\xea\xa5=Chr(@\xf7@\xed\xbf\xcfo\'@_P\x0b\x9e\x10j\'@\x1ec<rx{\'@\x03GV\x19\x19G(@\xdf\xc6\xec*\x89\x9f1@\x8da\xc0\x0e{3(@7H\xf1:\x8d\xe20@:+\xfb\xbf\xe5s,@\xd5\xa2bA\x94\xee&@>\x1a\rYG\x03-@V\x05\x1f\'\n\x07\'@x\xefn\xaa\xc8\x89\'@\x94\xf6\xc1\x026\xdc%@\x01t.Uv\xca+@6\xd6\x94\x01\n\xd7&@&\xe6\x03\xbc\xb0\xab+@N\x931\'\x878)@\x8am\xf1x\xd4\x83(@\xe7\xb9\x1d\x8a\xe8\x940@\x17Q3\x00\x05\xc9\'@0\x89\xb0\x99\x00\x18-@n/\xcc\xff\xd6,\x01@`\xae\xef\x02N\x1c)@<\xe6\x9f\xa8u\x9a\'@\xba\x13c\xa7u\xc3\xf6?\xab"\xc9rL\x8a\x08@b\xc2\x1a\x05a\xb01@\x0fv>R\x05\x18(@ \t\xf84\x0c\xcb&@4\xbe\xe5]\x1a0&@\xef8\x94\xeb7\xab,@\xf9\x99@Z\x03\xaf,@\x1c\xe9Oo\nz\x06@E\xa58R\x10[/@\xebG\xb9\xfe\xb9\xfa&@`\xa8\x95\x97\x1f\x8a\x00@H\xb3\xec\xcc\xfc\xec&@\x05\xe7\xf5bN\xe4%@m\x14\x9a\x96;\xb9%@}\xf8\x97\xe3[N(@\x06\n\xef\x10\x0b\x1c/@y\x88\x99\xb7\xa2\x98%@\xf6\x84\x8a\x86\xdeB\'@"\x8d\x11\x1fx\x1c+@&\xb7\xdf\xbao\xc6\'@\xd0v\xd8\xd2\x8a\xce+@\xda\x9d\\!\xb7\x8d\'@\x16LM\xac\xbb\xda&@\xd1C7\xb0\xaa\x16.@\xe5np^~\xeb+@\xf81\xa7Q\x95\x06&@\xec\xdb\x0cqT\x8d\'@\xc8\xb67V\x12\xa6\x07@ngMK\xa3B\'@0.\xea\x91\xcc\x81\'@,K3\xd4\x84C&@\xd8W\xf9\n\x80\x8a\'@\x9c\xec\x0fS\x8a.&@s\xa2\xc9Y\xef\xab&@\xa2\xf6\xcb\xda$\x1d&@\x85\xd7\xc0!Qj\x07@\x8f\x81\xa4\xd0Gb+@uL\x9d\x07\x8c,)@\x0fj\xc0G\x00\xf2(@\xf7\x8b\xec\x8a\xde\xa0%@;(\xb3Oq\x1f\'@\x12\xf3o\xba\x9b\x11(@\x95\xa3\xf2\xf8[\xcd0@6\xaa\xa6\xb7*b(@%=T)\x1bx(@:\xdc\xbd\xa2l>&@\xb6\x89\t\xc6\xb8_,@@\xc5%\xc1\xc5N,@\xb0\x0cm\x14\xd2y(@\xdc8\xaaR\xd7f\'@`\x12\xd6\x05\xe9b&@"\xeb\x9b\\\x1e\xee%@\x98\x18\xfc\xf4\n\xb9%@\xdb\xfe\xb5\xcc_.&@\xb3\xa1]\xe5\x81\x16\x08@\xc6\x1c\xda{\xf0j(@>k\x8b5\xed\xe5\xf6?M\xa1\xfb7\x9f\xc50@\xc9\x11\xbdV!+)@\xfa\xc9D1\x8d\x00,@\x9c\x9b\x9f\x89\xd0\x920@\xae\xe6\xf97\x82S\'@\xf3+?\xd8\xb1\x01)@\xe5\x9cq\x18\x11\x1b0@;\xf0\x9b\xfa\x92\xce*@\r\x0c\xf5\xb0\xe5\x9f0@5\x95-\xb6\xb5\n\'@\xe2\xdf\xfa@+U,@CM\x87Y2\xb2\'@;8"\x98\xb3z\'@\xbd\x07?@\x88\r\'@YO\xb5\xf0\x19E.@\xf7\x07\xce\xdc\x95\x93\'@\xb9\x05e\xb1\x87_(@\xf9\xc0\xbd\x06 \xbc(@:\x04@\x01\xa7\x10(@+\x16\xc8\xaf\xcf\xed*@\xa3\x84\x08\'\x14\xbe%@Qw\xd8\r\x977&@\xa6\xd9}\xe2\x05\x9c(@\t\xa2P\xe8;<\x04@\xcaTa\xed\x1d\n.@\xdag\xbd\xc8\x08\x04.@7\xb9\xc6\xee\x82\x85\'@\x10\xe4G\xbb3&,@\xce,P\n\x15\xc6&@(\xac\x0f\x0e\x18T\'@\xff\xc8\xb7g\xb9\xfe%@L\xfb\xbew\t\x89)@\xe9\x90\x99\x8e\xdb\xea*@\xaaU\xce\x80l]&@\xf0\x86\t\x9a\x901&@!\xe2h\x18(\xaa-@u@\x05O\xf5\xc7\'@\xae\x9eK\xcbXq-@\x9b\xcdXb\xd7]\'@\xc2\x1c\x0c\xcb\x83u\'@[B\x06\xc8\xa4\x07)@v}SZ\x91\x810@\xd5\xaf\xbe\xccx\x9e%@\x05`\xd2\x89\xc7\x9a%@\x93\xe2\xfb\xa6\x8cy%@\xbd\xd89\x87u\x1b\'@5\x90\x1ce\xd0\xe9\'@\xe8\xba\xb07\xc2\xed0@\x89\x9df\xd8\x82\xdd&@L?\xd4Z\x12h\'@\xad\xa8\xeaZ\x12G+@\x94\xa8\x0b\\\xdd\xcf-@w6C\x8f\xc5N&@g\x17\x13}\xcf2\'@\xfa\xf5\xec\xfa\x98\x1d&@\xcff\xda\xc6r\xfb%@w\x17\xf9\xd6\xb6\x9f0@\x16\xf8\xc1sP\xda.@\x15Z(\x05~\xe1(@\xeb\xd2\x05\xd6\x85\xf0(@\xe7\xdb\x95\x89\xe8b-@\xdb\x97\x92\xba\xd2g/@\x0b\xf4a\xd9\x8d\xf5&@\xfa\xb1\xc2\x07M|\'@\x06\x85\xa6\xaa\xa0\xcb(@\xba\xcd\xe6\xdb\xc9\xe1-@\x05X\x90\xa7d)/@\x9be\x99\xc7\xb5w+@\x84\xac)R\xed\xd3+@Iv\xfb>\xff\x97%@\xd0"`)[#&@kDhV\x0e#)@?\xf6<$\xe1\xf0&@J\xed\x13\xcb\x1c\x02\'@\xa5D\xd5 \xed\xfc(@\xbf\x08}\r\xbb\x93\'@:\xda\xdb\xb0W\x89,@\xc9\xe0\xa5\xbb\x81v(@z\xdbQ\xc0u5(@\xe1\x12\x03\x9e\xdc &@\xcbz\xcaM"\x02)@d#\xcej\xd2"+@\x8e\x0c\xf5\xf8f](@\xd4\xa9/K\xae\xfb(@\x06\x14\xceA\x17\xea-@8Pd\xc1\x17V(@\xbfiU>^+,@\xf3SI\xb9b8+@\xbbeW\xe3]\xca&@\xb4\x18\xaf\r0\xf1&@\xdfa%\x9e\x98\x83,@\xe3\x18\x96}*\\\x0c@RA\x99\xcf"\xa9(@\xd3v\x19I\xa7\xab+@:\xbdQ\x1b-\xa8(@ej\x1f8\x9bk\'@(\xf6\xdf\x05\xa0N.@\x80t\xab\x9ce\x97\'@\x1a\xf7\x88\xc51\xfd&@$\xbb\xc7\r\xa9\x9d)@\x03\x92<]`\x8d\'@/aY\xe8\xbc\xaa*@\xb0\x0c\xf0z\x93\r\'@\xc2@$\xb1kt\'@\xed9ZH\xc0\x98.@\xdf\xed\xd1\xdd\x82\x1d\xfa?\xf7H\xe4z[n\n@|\xa9d\xc2b\xd9(@\xe2\xa3\xc7\x8d\xdc\xd8\'@\x91s\xea\x86\xfc\xaf-@\x91\xda&\x7fp\x00)@\xf0\xcd\xc2\x9c\x7f\x1c.@\xfe\x90\xb1\x95\x91O.@\xb2)\xd4\xd2=O&@z\n\xad\x8d\x02\x94+@\xe3\x05\xe6\xc7\x93\xb6&@\xe3E\xa0IP\xc2-@\x19\xf6/\xef<H-@;\x8a\x8a6\xbd10@\xe3\xbdR\xbc\x8f\x18(@\xe3\xa1\xbf\xd8\x87H(@2\x190S\xc4Y(@\xa1\x13\xee\x81\x13\xe6-@p\xd3Y\xcd"w,@\xf0\xee\xf2\xaf\x16\x9a(@8\xfd\xb7lKr&@\xd2CXm\xd1\xb2)@\xea\x1d\xe9*Z\x9f)@U\xb5a\xa8\xec.\'@\x19B\xd67@:\'@\x1a\x84\xbe\xe3\x9f (@\x08/0Y\x14y(@\xd3\xcd\x86\xf4\x90\xe8(@U\xc4\x1b\t\x02\xf7,@L*\x0b\xc6\xedZ,@\x1c\x8a\xc5\x1a\xebS%@\xeb%\xcdq0\xa6\'@n"d\xfcL\xbc%@\x01A\x83\x9e\x1fK&@\xef\xca\xf6\xe7=\xae&@,\xfb\xc3M\x9a\xff-@\xc3\x8f\xde\xd2]f\xf2?%\xdc\xb3\n\xbfJ&@T\xcd\xbc_\xd7\r\'@^pJ\xf5E\xd0.@4P\xdb\xc8r\xa0+@\xa3&XHz\xd3-@b\x7fc\xf4f\xbc,@\xd7\xea2\x9b\xef\xf0(@\x8f\x82\x0b3\xf2O0@\x91W\xdd)1\xd6%@k=G\x8a-\xde\'@2\xf9\xc1\xc5\xce\t/@\xf6v:_f\xb8&@\x89\x02\xdc`HY(@\x8eX#8\xb2\x07)@\xe4\xda\xec\x81\xf2\xbf*@|C^\x19\x8a\x1d)@\x9a\xf5\x00\xf6\xa1\xa8)@\x03A$\x08[\xa2(@e$\x93\xc5r\xac0@\x061\xde,a\x93%@\x05XI\xf2o\xad&@\xe0+:6O+)@i5$\x85|\x92&@\x88R6\x9a!\xa9&@\x9fOB\x13@\x89&@\xcfT\xdc\xf0\x9c#&@\x01T|\x04\x8cE(@\xc4\xd3\x9f3g&)@\xf4\xe9\xa7\x90\xff\x9f,@(\x01\x02\x12\x91\xbf&@\xc0\xd3\x06\xab\xa1\xd80@\x80\xf6\x00\t-\x12&@\xbb\xb1T\xdf\x9c\x1b(@\x0f\xa0\\(\xe2\xb4\'@$B`\xab\x07\x10%@\xf6<\xfd\x83p\xac)@}\xbe\xe5\xac\xf8\x07%@\x8c\x9a\x95F\xbe\xf3%@r\x0c\xbbc\xf2\xfb(@\x8c\x90\x8b\\R\xdd\'@\xd3\x85Q\x1e\xe3\xa20@\r\xe0\x9a\x07m\x88(@h\xb5\xfc\xf8n\xed)@\x7f\xbe\xc0\x8ct\xa8\'@H\xcf\xc2\x8eO</@\xaa\xacI\xb0\xca\xb3*@ \xa3Qf\xd5\xb6-@q\xddy\xbc\xc1\xf6&@\x97\xeae\xaa\xaeT\'@|\t\xbe\\\xe4\x03.@\x01\xe3\xdf:\xae\xa1\'@\x1d\x15\\\xbeMv\'@e\x14X\xe1X\x1f\'@\xd2\x8e\xdd\xb3B\xfa(@\xf0\xadl_\xe8s(@n0\r\x11Q])@Z\xbc1\xbf\xfdM(@\xac\xe7\xfb*\x89\xa7&@;\x92\xc0\xe8wI&@\xbdN/\x807\xfd%@\xc1|\x8c\xfb\xff+)@\xb0\xc8\x98\xe0\xa0z+@?\x12]in\xc00@\xe8\x1bL!\xe6\xb3-@\x02\xc0/3\xc1U(@\xe6\xea\x06Af2-@]Yn\xbc\xfe\x1f-@\xef\x82W\xe3\xfb\x14\'@\x06\xdc\x00r\'\xab%@B\x83R\xe2p\x81(@\x00*\x06xj\x9b%@99\x17>\xcdV)@\xd8\x85\xa9<\xc4U&@/\xdf/\xcaC\xc4&@\x84\x85\xdc\x86u=,@d\x01\xac\x10\xbf\xfa&@\xe6\x83)\x19\xe1\x94,@n\xb70\xa6a\x9c\'@\xec)\x00\xc5\x1dU&@v!\x85\xe7\x12f&@Dd\xe2\x8c\xba\x03+@\xf7\x90\x14\x18S?(@\x8er$=\xaa\xfe&@,\xdd\xba$}\xf7\xe6?\x05\x89\xd6v\xabO\'@3\x1bA\xd7\xa4,\'@\xa26\xc7{jq-@}\xc7\x9d\xce\xf8\xa4,@\xdc\x97\xc1\xed\x1a(1@\xd8\x98\x8f\xe4\xca\x13\'@\x06\x90\x81\xdeVK(@\xcd\x84@\x1cx\x82&@\x07\xe2\x19Er\xcb(@\x0f\x15\\\xbe\x7f\x8d(@|2\xc5\x96\xe8+&@\xcf\x91\xa5\x9fjL*@\x03+#\x87\xcc\xb3\xf6?\x14^v\rK\x93)@*\x02I\x11\xe3\xb50@\xe5p6\'\xfb\xda(@4\xf9\x00\x1e\'\xcf)@\x18\x8b\xc9\xcb\x9b\xa9(@\x12\x89a\xdd\xc5\xb3(@\xb4;\xad\'\x014,@\xc0\xcb\xdb\xd8\x03\xc4(@\x99\xdd\x93a\xea\x06.@\xe6\xbb\xb1_\xd3\xd60@\xd4-H\'\r\xf5.@\xfe\x15\x06\xdc\x0e\xa2/@\xb8\xca\x16\n\xd5\x1c\'@\xf3{\x11\x84-\xe6,@\xd2\xde\x8bVi\x0b\'@\x9af\xdep>\x1e(@z\xe2e\xe6O\x04*@\x9f\xe8\r\x15\xa7\x92)@\x8dyO\xbcz\xe4\'@\xca\x86\xd6\xc4!\xf6&@u\x9e\xfb\x97k +@\xbe4\xbdq,\x7f*@m`\r\x83\xbbo&@L\xb0w\x8c\xfe!&@\x08z\xebs~\x99(@0m\xe9}Q\x97\x02@K\'\xd6\xediP\x07@\xb0\x8c\xb9s+\x06,@\xc6\xf70\xb9T\xa6,@\xe3yR\x0e\x02\xe4(@\xe8&P\x918\xa5%@\x869X\x18\x80\xe5&@\x10~b\xa9h\xd8(@p\xf6&\xd1\xc2\x0f%@j\xc5\xba\xafn\x0f\'@{Y#\x163%\'@9B\xed\xbebY)@\xc8\xe1*\xfevU-@#\xda\xf28xo-@\x8d\xf5\x0e\x85\xd9\x8e\'@\x9d\xc0|#J\x98\'@(BX(\xff\xb40@\xcc\r\x0e\r\x1cf\'@\x07\xe3Xm>\xc4%@\x178v\xc2R),@\xd8\xa8Q\x8bH\xdc&@Q\xa3-\x18k\xd7\'@\xe9,"\xcd\xdb\xb10@\xc1maT\xc1\xc8\'@"\xbc\xa6)\x9b\x02\'@\xba\xd7\xbe\xa5<\xfe(@4\x16G7\x1c\xf9\'@\xe6\x9e\xeb\xa0\xb4\xd6(@-\xc3\xbcn\xcc\x05\'@\x9c\xd8\x19\xaf\xdaq0@\xcf@(0|N.@\x91F\x10ai\xec/@\ro)\x08\xf8\x9d-@\xc5O~\x96\xc8\xcc&@3\xa0\xff\xab\xe9\x170@\x0f\x11w\\D\x16\'@\xc1\x8ekx\xc6\xf4(@\x96\x80\x97`\xc2\xf2,@\xf0DB\xc3\xf9\xf3\'@\xee\xf4eET\xdc\'@\xe6\x96:W\x89\x93-@\x17\xfb\x98\xb9a\xe2\x03@\x17m\xd7C\xe7\xf30@\x8a5D\x8bY0/@\x07\xa8\xa6\x07\x9e\x86(@)\x068G\xa8\xd20@\x04T\xfa_p;\'@\xa9aE\x97\xab\xf0,@\x9b\xe0\x8e\x8d\xe5&-@\xd2\x19`)F\xdc\'@\x8c(}\x0f\xb9\x04/@\xa3w\x952\x8af-@\xfb\x05\x07t\xb1\xdb%@\xd5\xf5@\x8aq+)@\xcf\xcb\xaa\x10\x10f/@Z\xdc[T\x82\xd5\'@\xb0\x80\x93I\x19\x07\'@\x99H\xce\xf9\xc3\xa1)@\xa9c\xdc\xe7O\xae/@\xf9\xd6\x86(S\x7f-@Q\xbe\xdb\x82\xd5\\&@W9\xef\xc6\x9b5\'@\x1daI)\xf2i,@\xdc\x1d\xddh~\xd7(@\xfa\xc8S@\xdd\xd7(@\xc8\xb0\x97\x8f:\xf7%@K\\!\xab\x1f\xb3%@H\x94\xe1\x85\xa5\n&@\xfe\xcd\xaaS\xd4\xeb%@\x0e\xfe\x14\x828a(@Ym\xc3e8O&@\xac\xb4\xc3\xc2\xebW&@G\xf0\xed\xe1\xa3S(@YC\x1e\x8f/S)@\x86\xc7\xab\xe9_K*@\xe9e\x06*g\xc8.@\xfb=\xd6,\xf6\xfb*@\x0f(]\xfc\xd8\xcc%@/\x04\x82\xa3\x8d (@\x80r\xb9\xa35V.@\xb1\xd5\xe5\xa9\x82\xc3&@\x99\xd5\xd1\xd3BT\'@(k\xe7\xf9\xa1\x8e)@mF\x8b2\xa28,@\xfcP\xc7S\xae\xbd-@#-\xad\x80Sn-@C|.tS\x9f\'@\xd0\xe2U\x148\x17)@\xf8\x81\xdc\x96\x12\xd3(@\xb9\xbb\xd0\xc14\xbb0@\xbd@\x82\x15\xb9\x17(@Yf\x1b\x99\x1f\x1f)@\x9bT"\xdd\x84\x8f(@\xc0\xe8\xf6\x9cK\xe1%@F\x19\x8b\xb4\x96\x9e&@\xae\x88\x04i4\xce&@\x12\x80\xefm\xe5\xcc-@e\xa1\x9b\xaa\xfa\x9e&@\x91\xe3qI\x07\xbb(@) \xbe\xe8r7\'@\x9a\xc0\xe4R\x05\xb6,@\x9c\xaf\x90\xcd\xa3\n\x06@\x9f\xb5\xce\x88L%,@\x0eL\xc5w\xe2\xac,@\xef\x91s?\xff")@\x07][]\xf4S)@.z\x0c*\x8d\xfd0@*t\xa0\x9f\x06\xdc%@\xf4m\t\x04!\xd1&@o\xe38Jp\xfb\x0b@\x11\x1b\xd6\x14<T&@`7\x1fx\xef\xcc*@\x8eK[,\xa8u0@\xd1\x13\ni\xe6\xbe,@\xb7~F\xb5\xd3\x89,@&\xa0\x1d\x00\xb7O\'@{\x7f,\xaf\x1c\x8e(@B\x02\xf9\xe9h~*@\xbd\x9c\xf0&\xd9#+@\xac\x98\xd5\r\xff|\x05@7\x8a\xe2\xe3\x07\xe6%@M\r\x99\xaez\xfe-@\xe6\xd15<\x80\x87/@\xad\x17\\\xb3\xda8*@\xbb\xb5\x99Y\xbf8+@ \xc2\x95A\xb6\xb1(@\x89\xda\xb1\xc6GW,@|\xd2u!\x8d\x8b,@\xe3\xf9\x92|\xc8)(@\xd3\x0eu\x9c\x08i(@\xb0\xceJ\x0b\x0f,(@\xcf\x1d\x85\xf2p\x8e%@]_\x97\x9b\x1f],@N\xe0\x89\xecM\x9a\'@\xe4t!\xb2\x88\xc7,@\xff\xcd\x19E\xeb\xe0&@\xd2\x06\x81iRA+@[G\xe5\xb1\xf6\xae.@\x8a\x97\xe4\xe6&\t\'@Y\xa0\x01\xf5!\xf1,@\xb2\x93\xa0\x8d\xad\x19+@\x0c\x9f|\xc0\xe2\xf3*@\xe7G\xbcP\xfdH(@\x8b\xaf\xc9#\xc4\xc6\'@\x9b\xd8\xf4\x1e\x98\xa5\'@k:9|\xd7\xbd%@\xa3\xd7\x9f\xa9<\xd3*@Z\xda\x99\xe2\xa3v(@\xeb+\xa1{\x9d\x8b\xff?\'IKd\x05\x81(@{RPA\xe3\xf6&@u\xe2\xc1\xf4\xe5\x12\x04@\xac\xe7\x00\x87\xb0f,@[\x90\x8b,{\xaf\'@\xb2\xf2\x7f4\xe5\x11\'@(\xdf\x86\xcd\x87\xcd(@\xbb9\x1b\xf4d\xd4(@\xad\xe3gg\xf67.@\xc8\xad\xde\x18\xfaQ\'@\x80d\x04{\xe0\xc1(@c\xf3\xeb\x96\x96t%@\xee\xfb\t\x01\x87\xcd&@\xd0\x98\xc5\x82\x88\xbd&@\x98\xc4"\x99\x1e\xa50@%\xdby\x8f\xff\t/@\xe1\xd4v"\x90\xf4\'@\x9fW\xac:\xaf\xc7%@\x18E\xa1\xed\x9a\xab+@\xdf=\xc3\x1c(\x06.@\xce\xb0\xb3h\x89\xb1&@-\x85}\x84\xe1\xdb(@N\xe2\xb7\xd8\xb6\xec)@>s=\xc4\xe3\x9f\'@J0\x99\x9b\xe0\x8a(@0\xa4w\x11\xc3S)@R5(\x86\x98\xf70@\x0e\x06\xf3\x93\xacE)@\x10\xcd>^\xa0\xeb%@\xa4\xf0&\xbdKx)@\x11#\xf3\x83(\xd9,@[\x83\x16z\xda\x88&@\xed\x9a\x05\xaf!\x9a\'@Lf\xd0\xf8c+,@\x81h\x829\x0e\xaf&@\xa2n\xab\xa2\xfbC+@\xfcH\x04\xea+\x17\x0b@\x0fC\x8d\xeb\xed\xdd&@\\\xa2$\xeb\rx*@\x06\xe6\xb8\x13i\xa7\'@\tCm\xe4f\xde&@\xca\xd0\x03\xc89]&@\x1f\x03\xc7\xf8\x9b\t&@\xb7}\xbfO\x8c\xfb(@\xe2V]\x1a+\xe7\'@\xf9\x88\x1cb\x0f\xc80@\xc6\x96 \xed{\xee\'@\x14\xc1W\xf2\xd7\xdc-@[L*`\x84\xb3,@\xa1\xdb\x04\xad\x9b\xfd\x04@\x17\x1c\x1f\x1cAc&@\x1c\x0b\x0f.I\xc2&@\x8c\x98yi\xcbm\'@\xf9\xc9\x94\x94\xa8\x87\'@M\xaf\x80\x1bHO\x08@|\xc6O\xca\x80\xc0%@b|\x93\xad%\xf8%@\xc5\xb4lS\xbf\x1b-@|X\xa6\x7f\xa8](@\xd2\x18V\x87\xc9\xce(@m\xe4\xdb\xede\xbe%@1\xbeB\xbb\xce\x1e&@9\x1b\x17\x0e\x1c\n)@\xbc@_E\xc0\xf1&@\xb9\xd9\xe7\x07\xd6\xbd&@\xd5\x9b\xa1g\xf2\xe8,@\x96\x13\x8d\x8c\x88\t(@\x1d\xd1c\x1e^/)@\xda7\xd4A_\xb0-@u\x00\xe4\xcc8\xb3/@m0\xc8z/\xa9/@$\x95L\xc7\xdc\xef(@90\x0f\xa1\x96p&@%2_\xba\x06\xc4-@\xaek0\xb0\x91\x0e.@\xf6\x9b\x0fG\xc5\xf9*@\x90\xcf\x83l\xa2\xd8(@A\xc9\x9c\x85d\xc8.@\x9f\xd0\x84\xbb\x84\x9b)@Z\x8f\xd5D\xf5;)@\xe9\x80\x87\x0e\xd4\xb6&@c\xf3\xe8\xb9*|(@\xa3\'\xa3@\x98x+@f\xea\x05\xd9a\x86(@\xa6\x93b\\\xeb\x08)@Ro<\xfa\xe5\xa3,@X\xe1j\xdd\xf8\x8d-@r\xd5\xf8\x8fh\xf6\'@\xb5L\xde\xf0l6*@\x89(\xc7\x04\x84\x13&@\x078\xe0\x11\xe6\xa9\'@\x06\xf1|\x84\xad\x00&@\x0c\x07\xf1\x9dO\xbb\x0b@\xb8\x1d\xfb\x17\x8b0+@\x85\x97\xdf8\xb5\xe3&@e\xae\x9f\x18u\x0c\xe8?\xce\xe9\xba`\x8f*+@\xca\xb5E;{\xcc(@X\xe8\x87o\xcf\x9e.@\x13S\x82\xa4\xb6S-@\x14I2Zd9(@\xd7?\x85\xdc\xa6+&@\xb5\xab\xdd;iP.@\xa0@\xe8\xd3\x8c`.@\x99\xe7\x18V\x02=,@\xa5\xf4\xe9\xfd\x8d\xc2\x0b@\xa9\xba8u\xc3\xbc%@\xcd\xcf\x9d\x00\xb2\xd3.@\xbd\xcb\xb0+\xb8m-@P\x9f\xb3>\x11\x97/@xZ\xc8\'-\x9d0@\x0e\t5\xfc\x0f\xf6\xec?\x1dA\x06\x12\xd1\xbe-@\xc1\xf2\x14\xe8\xcd\xf6(@\x01(\xf5\x85YN-@g\xd9\xff\x7f\x8c\x9a*@\xa527\x8bt\x89*@;Pa\xd9?j-@\x1bf/G\xb0\x05,@\xbf\xd5\xb6t\xf8R-@\xc7\xf7\x89\xa9\xfb -@\xd5\xf3\xf5\x1f1B-@,\xe6c\x12\xbe\x15&@\xe9\xb0\xec\xe9\xe8\x95\'@h\x99c\xc4\xd50,@\x1d>\xf3\xb5\xc4`*@%\xa7F[3#/@\xdc\xfat\xf0\x90\x9a(@\xd1\xc15\xcb\xfb\x9c%@&\x18Yv\x11\xec+@=\x16\x1e\xf4\x98\xf8&@\xf6\xab\x8a\x9b\x94W,@\xe4\xa7*\xa9\xd4\xef(@A\xd75\xae\xe4d,@\xee\xa5\xb9\xf1\xd2%&@\n\xc4CQ\xf1]-@\x98\x87K\x8d\x7f\x1a-@\x8bB\x11\xf7\x87\xd7.@H\xb9\x1c\xf7\xe4\x8a(@#\xbf\xfd\x91G\xdf,@\xf7\x95\x93S*\x960@\xc2(dy\xfe\x83(@\xd8\x98\td\xcd\xc7&@\x81U\xc8\xc0:6,@\xc4\x9f\xb3\xe8`\x16*@\xd5\x8eu\xa3\xd2\x0b&@|\x9fp\x8f_\xaa%@\x171\x9c\'\t\xc9%@s\xf3\'p\xa4\x88&@\xd4\xb7J\x1bE\xaf/@\xb6\x07,_\xef\xc2(@\xed(\xf3\xa3U5+@\xc63\xe6WR{*@\x1aR\xf8k\xd0\xdb/@H\x9aN\x9a\x8e\xb4,@\xd0"\xdf\x0fD\xa2(@3\xcc\x17\x96\x9e},@Kw\xe1\xda\x8b\xb2%@\x14.\x8c\xac\x9d\xb5(@\x94\\q(Te\'@^F\xa3\xccT0&@\x1c\xa9\x9a\xca`\xa2&@\xd5\x80\x14\x03;\xf5*@\x1e\x15\xf3sMF\x07@?\xb9bf\x0b\x8e(@\xd6\xf4\xc6\x1c\t4\t@;$\x96g\xb4n\'@\xfb\xd9x\xe9\x9dU\'@\x18\xc1\xccN\xc6t\x0b@\xdcU\xb25\x85O\'@\x12\xa7\x19\x92\x8d\xc7*@\x0cQ\x16j{\xc1&@vz\x90\xa0\xa5@&@\x05\xe7\x9e\xb18\xa8(@\xbd3\xa2\xc5\xf4\x9c0@\x94W\x98\x9a\xfdH\'@\xeb\xe1\xc7q\\\xa0%@\xd5L\xe8\xe3\xdf\\&@\x89\xc0\xcc\x9ezl-@\x03\xeb\xfd\xbc+\xed,@\xab\xc7\xea\x18*\x87&@JtUS\xa7\xd5\'@\xff\x81\x9d[\xe8r,@\xb4u\xebC\\\xf40@\xe4\xaf\xd6\x01\xdbD\'@e\x93$\xe5\xaf_.@\xd0\x95\x83\xa6\xb7\\(@\xd7"\x14\x97\xb8j&@5/\xba\xf4\t\xf2\'@\x83o[\xabcw(@\x17}\xc5)(\x04/@\x15\xc7\x9b\xcau\xc8&@\xd4.h\x0c\xdf\x140@\xf3\xae\xb2\x1b\xff\xff&@\x85\xec\x98\r\x0c\x84&@\x14\t\x08\xba\xab\xf5\'@Y\x1a\xbb\xabQ?\'@\xa1\x04=\x94gh,@\x7f\x87\xceJ\x8ew)@\xf8\xbb\xfb\xa2\xe63,@\xd6j\xa0nak\'@\xd3\x03\xd0\x0b`\x96\'@\xfc\xc7\xd7\xbfG\xb6+@\xc5!%\xcaq\x9e)@\x8c}\xa3\x05\x10Y\'@\xde\xc4\xe6\x16>\xf10@\xce\x8ed\xd3C\xe6&@z\xeeDH\xaa\xe4-@\xbf\xba\x7f\x83\n\xee*@\xed\xdb\xc2j3\xee\'@\xc43\xe1}\xef\xcc*@D\x0e\xe7aZw+@\xef\x9d\x7f\x81\xe0\xdb\'@\xa0\xeb!\xe1 \xf30@\x1b\x89\xabG\xaf\x1f+@m\xbbq\xae\x9d\xfc-@9J\xe8SL\xf8\'@\x8fEV\x12\x8f)\'@o\xddso\xa6l\'@\x91\\\xed\x1c\xe9\x01(@\xf1\xb6\xd40V4,@\xec\xc6\xe2l4\xe7-@L@\x89D\x86\xd40@\xe5x\x0e\x84T\x02(@\x18s\xf1\xbbz\xdc&@\xb2;\xb8\x8c)k(@I\xf1\t\x14\xbb\x17(@\xdd\xbfA\x8e\'\xec&@K\xefM\x17\xdf\x11\'@\\_\xb3@\x03\xd6\'@\x8b\xa5\xb3H\x07\xa8%@\x9f\x10\xddo{\xcd&@\x02\r*\x11\xdc\xd10@\x1d\x9c\x1f08c.@\xc6\xc7\x80pA\x04&@\x86\nBH\xde\xe0&@\xeb\xa2\xf3\xe3\xd0M&@\x01\xf7\xe1h\x90\xf00@\x84\x03\xac\xab\x10O-@.\xf9\x0b\x8b\xe0i,@\xffn\x1f\xddp.&@\xf6O\x0e\xf1e )@C|.tS\x9f\'@\xb8\x7f\x9fQ\x90y\'@6\xaed\xb1\xccZ/@B\x95\xd0Kn\x10,@\xcd\x18\xf5\xe0\xcb\xe4-@\xedQZ\xae\xa6\x0b,@\xf7\x0cQl\x02K\'@\xf3\x9b\xdf\xe7\x15\xa2(@\x1a\xa1\r\x88h\x10\'@P\xe1\xaf\xcfT\xf5+@\xda\x1d\xce\x86\xfe0\'@\x90\xbbS\x7f]R(@\xa4&\r\xcbT\x85(@\xed\xa9\xa2\x118\x1a)@\xdcfX\xe1\x07s(@\xc9i\x0f\xf9\xc6w(@\xf9\x9fb\xfd#\xbe&@\x00\x90VC&\x19+@\xc7\x05\x16}\x92],@\xddp^\xd7\x0c\xdd&@Y\xc31\xf0\xd4V.@\xccl\xe0\'*\xf7&@\x17\xfa0\x00\x9c\xc2-@%hu\x85!\xcd&@\xa4\xa0@\x92\xc5Q\'@\xf2\xach\xe5TS\'@o\xc7A\x9b\x8e#+@\xc5\x7f\xb0\x80\xc2\xe0(@\x0b\xf6\xbf\xbb\xab\x0f/@\x15\xa1\xa9\rC\xab-@W)\x03\x10{\x89(@\x00\xc35\xa9\xf4\x9f%@v\x19\xe6\xd8\x85-&@\xd5m"s\x07=,@E\xf0z\xce\xf5\xca\xf7?\xe0\xc6?\x97P\xa4&@)\xc0WC\x10\x940@\x18\\\xde\xaa\xf6\x05\xf2?\xe1f\x80WW\xf5\'@N\xfe\xe3s\xae)\x05@\xe2\xd7\x8f\xae\xb2P,@\r\x9c8\x0e|\xe8(@\t\xe5A\x9d\x038(@5/\xfd\xedL\x87.@\x1f\x83\xaf\x99\xd5I&@EM\xdd\x82\x1a\xf5%@\xe9\x1e\x1a\xfc\xcc\xd4\'@\xe8c\xb3\xab\x01\x98%@0\xeb\xf6\xfa\x0c\xaf\'@\xc1])\x84\x1b\x8d\'@\xd1x\xf6\x01<\xf4&@\xc4\x1e\x14a\xc6\'&@y\xd3\r\x8d@\x86(@\xc1\xa3g\x16K\xee)@V\xc3\xcc\xcd4\x9f&@b\x8c\xe3\xd3\x97\xcc0@p\x0c\xc4\xf7\xc4\xa8-@\xb4N\xa8\xdc\x02>-@\xd10\xbe^\x94\xb6&@,5N\xd8\xf03(@\xe0#\xdb+Q\xa2,@\xf7\x1d\xb2\xb5%\xc1&@DWr\xe8\xed\xf9(@F\xdf\xce\xd9U\x8c0@\xe3\xea$\xc2U\xf8\'@\xcfg{\x17\xc8\xa3%@J\x02$\xae\td0@\xe5\xc2\x1b\xfe\xb1\x8a(@\xc3\r\xb9WP\xcc(@\xae\xbeb}kU(@X\x90p\n#\x1a*@_\xd5\x8b\x9d8\xc5,@\x12\x1c\x1co\xf8})@\xca\xd7\x04a\xa6\xbb,@b\xbaP\xa3\xe5\xfd(@\x18\x81\n\xc3\xca}\'@\x12\xc5\x1f\xd3\x98\xc2&@\x01\xf1\xc4#\xc7\x15.@w@)Z\xc9d)@T"\xe1^\xcd\x96&@p\xa7\xecfs\xcf0@\xd0\nt\xc2B\xd6\'@\x8f#q\x10c\xa3%@\xa0E\x96\xe7R\x16\'@\xe53\x9f#\x054(@O{\x80x\xa1\x88&@Z&\xc6\x8e\xa4\xff&@\xf4i\xedC\x8e\x13)@\xee\xc6\xb9"\x02\xfc%@\x02\xe4\x1a\x94\xf1\xd1-@H]\x93\xbb\x1a\x07.@2\x8dI\x05\xb7Y&@\xe8\xd1\xae\t\x91t)@\x01\x93q\x93\x00z&@\xf0\xce\xaa\xbe\x96\xed\'@\x95Kn\x86\x0f\xd70@Zw\x00/\xfaL/@\xbe\xd0\x96\x03\xa4\x07(@3\xb1?\xc1\x0f\xde0@\x19\x17FJE\xac-@\xdc\xed\xce\xdb\x8c\x10\x03@\x0f\xb3!\x9c\xd1C.@Y\xael(:\xf40@\x0f\xbb\xfb\x07\x05O.@\x85\xf2\xaf\x15\x15l%@\xfc\\OH\xad{%@\xbcf\x830\n\xb4)@k\xb6\xe47*\xa8&@\xb6G\x1b~\x9e)-@Y\xedo\xfb\xd6\xcb0@\x01k\x94\x87\x92\x02\'@\x7f\xb8\xcc,_7\'@\xe1\x06\xae\t\xf5\xcd\'@)\x84\xed\xbdI\t(@"\xdd\x8f\xe2i#+@\xc5\'s\xc5\x18\x96,@P\xe7\x8c\xbfv\xf0&@F\xb9\x10:\x8b\xc1(@\xd7mxB\xa1\xa0,@E\xdc\xf6\xe3\xd8\x9c0@\xcd\xfb06\xa8n\'@\xc9\xa0\x1f\xa6d\x8d\'@\xd1~t_@\x93-@AS>\xa3y<(@]\xc2\xd1\xe0\x03$&@!Y\x8d\x84\xe7\xa4,@\x9eQ\x05\x02\x8f\xb2,@\xbdZ&Z\x01\xa9\x05@\x93;\x8eG\x1c\x1d(@\x11\xea"=Q\\(@\xf5fj\x8e[\xac+@\xfd\x0e s\xe9\xe3\'@\x95\xce\x8a\x81\x07\xd7\'@\x12\x97\x07\x97Tr\'@6y\xae\x03\x9d\xaf&@\x8c\xe0\xbc\xd1\xc2\x9a&@<4+\xa7\x94h/@\xd5,\x95;\xb8\xad&@\xee\xcf\x80R\xe8>\'@F0\xd2\xc7\xfe\xd1(@\x98\x05\xb1M\xb5b&@5\x89\xff\xd12\xf80@O.\xff\x8ar\x8e\'@yD\xc2\xc7SA-@jS\xe2\xe2h\xf7)@Z\xa40\xf8\xa7\x96(@\x87k2\x89\xdey+@\x1b\xeb|\xd6 S&@r\x95\xf8\x89\xb9\xaf,@\x8b_(\xa9\x92\x8b(@\xdfu\x19\xbeH\xd50@\xdeY\x1b\xf0\xa1\xe5%@\xb5\xf6\xff1D\x99\'@\xd3z\xfe\'\x834\n@\x84\x9eDa\xf3\xbd,@>\xc9\xbc\x0e7\x8a)@g\xacR!b\xe4&@\x06@F\xc0\xe1j,@[O\xe6#\xe8\x940@\x7fh~\xb1\xf3\xcf\'@3\xa6J\x87\xa2q*@\x1c\xaf\x06\xc6\xb4\xfb\'@\xb5\x12\x82\xc1\xa9\x8e,@4 vk\x82\xf7&@\xa7}\xed\x17\x9e\xf1*@\xfa\x85]f\xd0t-@\xaf]k\x0e\x14\x97(@\xf8\xc1\x7fQ\xa6\xca+@dQ\xdd"\x0e\xbb&@\xd8\xfd\xc4Yd\xae-@<\x12\xe6\xb0\x8f\xb4,@\xc4\x08\xf0t\xf1\xbf,@\xa2\x03\x84\xddZE\'@\x002\xe9\xc3w\xaa\xf9?$\xf7\x0b\x90^\x1d.@\xce\xaa\xd0P\x18C.@F\xab|\x1d\xd2\x97(@FB\xa0\xb7\xd9\xc8\'@\xd6q\x89\xbb\xb0\xf1-@\x9fa\x99\xccy\x8a)@\xba\xef\x80n\xe8\xed%@\xb0\x05]3c\x8a&@]\xf0\xbe\xf0\xe0\x11(@\x80N\xf6\xf4)O(@*\x85\x8d\xd8\x12\xd70@\xa9\xbf&X\xc3e&@\x9c\xc5\xd2\xb9o\xe5-@\xd3A\x9al\xb3\x94%@\x9b\x9b:^<\xf3.@D[)\x07\x06 (@+\xab\x91 u?\'@\xd4]\x0b\xff\xf0\xb1\'@O\x10\xfca\x14v*@\xa1\xcf\xf7\xd9\xdc\xbb&@@\x0f\x921o\xa90@Gpw\r\xb4\x08/@\x9b\xaa\x9f\xf5_~(@^\x85\xa1\x1bf\x07\'@H\x9e\x8c\xc3\xae\x85(@_\xa2 \xc0\x88\\&@\x91\r\x12\xa8z1,@vv\x15:Y\x15/@sS?\xf5\xec\xd7/@\x81p\xfe\xd4F\x0e\'@\x1a\rw\x97\x1b\x8e(@\xe4\x07\x1c\xc3>\xf3&@\x01\xe4\xfe\xc7@\xac0@Z\xa5\t\xe7\xda\xd90@\xf4c\x89#\x9b\xbf%@\xe5\xb2w\xff\xc0\xb1/@\xb2V\x1agz\xda\'@(\x90\xdb\xbfQ\xcf-@\xc5\x11\xe0i\xef\xb2&@\xc9\xb0\xf3l \x01\'@\xee\x82\x84A\xe0\xfa&@\x99\xc9#\xdf\x9e\x17\'@\xa4\x07\x01\xd4\xe5)\'@\x9e?]\xb6Ms(@.\xb6,`\xfa\xd2(@\xb8\n\x1a\xb1;0/@Z\xdf&\xf4\xc6\xb4/@\x1cH\xf5\x14\xc0\xa1+@\x1fxIh+\xa8%@\xe7\xc5\x9d\xc8C\xc6\'@_\x1d\x81F\xe5#(@\xcf\x83\xcc\xf5\xc3\x97-@\xc1\xd4g\x1c\xef\xf1(@\x81\x85\x16\xdb\xe6\xec(@\xa7\xf1\xd4\xdaH\xd4(@m\xa2\xec\x0b\x87c(@\xaf\x9dpe\x1c\x0c)@\xe0\xfc\x8b\x06\xa3\x1a\'@u\xd6p\x16\xff\xb2\'@tz\x8a\x8d\xd3\xcf*@\x96\x855u*\xdb0@\x12+\xcf\xfb\x99\xaa&@xN\x9c\xdc\x1a\xc7&@\x9bA\xcd`w\x9e-@z\x0fF\x91w\x0c\'@yAY\xa6\xd7$.@\t\x93\x19m0\x0f\'@\xc3)\xd6\x10\x82\x90)@\x05\xcb~H.\x0f\'@\xa8[E\xf7Wv\'@\xd0\xa02\xfbv\xc0*@\x93\xafj`\xe7\x99*@\xad^\xb2V-\xeb\'@\xceaK_\x16\x8f,@s\t\x92\x01\x07\xf0&@\x9a\x82\xbb\xc3`h\x06@U\xc6\xd4\xcd)\x1f\'@N\xfa\xbd\x99\xd6V(@\x18\x7f\x83=\xe3\xb40@\xa5\xf64,\x07T\xf3?\x08\xf8\xd2\x1cQ\xe5*@C\xc3\x1c\x85u_-@\xea\n\xb3\xd5F\x8f)@v\xa9\x88~\xa2P\x0c@\xa5\x8fK\x81Jq\x06@\xce\xca0\xd2=\xf3%@\xcf\x05\xc2\xdar\xfd%@\xc5\xd7\x17\xc0\x0c\xe6*@\xcd}\xd3\xbb{+&@\xff\x15\xcen\x1b\xae&@\xa9\x14\xe6\xd6\xb3\x82\'@\x96\xf0\x87\x86_\x03\'@\xb8z\xb6\x1f\x9e\xf6%@WO\x10\xf39\xf2,@.\x01\x95U\xe1\xf0&@$\xfcL.w\x1e\'@]$\xeao!\xcf0@\x0c\xc1S\x16\x14\xd0%@$\xf3\xd7\xc3\xa7\x83(@,\x84\x0b\x99\x15&+@\x8c\xde@\xbcLL/@{6A-\\D)@\xcb\x8cbU\x19y&@\xd62D\xe1\x8e4&@;\xc0t\xc6k\xa7&@1v\xce>\x04\x81%@\xc1:2\xd6I\xcb,@\x81\x18v\xd8\\\x15\'@#\x8b\x07/\xb4\xfc&@\x83G\x80\xc0\xe4\xa9&@\xd0\x92?\x89\xc4c-@|\xe1\x17\xbb\xa3T&@\xda\x082\xbea \'@\xee\x95\x8by\x00\xab+@\xf0\xf2\x01\xe0zz*@\xf5\xdc-\xdd\x89\xcf)@\xeeuXc\xb5\xfb(@\xfed\x83\x9d\xd0\xa3,@\xae\x10\xe5\xa0\xca_(@\xa7\xc7\x80W`\xe4%@*\xeaL\x8d$0)@\xa8\x1d\xb9\xc2c\xf9%@\x1d\x0b\xa7\xde_]&@F\xe0\xf0B\x1c\x0b\'@\xcf\xe1=N\xc2O0@\x8dY\xbb\rR\xf4,@\xe8~\t\x03\x1f\xeb\'@\x0c\xb9\xc5\xf39{\x04@8\xb1Jd\x9df(@:5=\xaaN\x9f)@"\xf3\xfb\x01\xdf\xad,@y\xb8\xbf\x81\xa8E(@\xa3\xcb\xadLr\xc5%@\x8a\\\xae\x91\xcf#\'@\x8e\xa3\x10\xca\xa7+\'@\xc9\x04\xae\x84\xa7\x96\'@"\xa4\xb1c\\\xae(@\xf9Bu\n\xc3\xac-@A$\x1e\xc5Q\x82,@\x07{^\xb5\x9f<,@3W\xef\x06\xd3\x99)@y\x0e\xf6\xcc\xa6s&@\xe7\xc3\x91\xb7\x90\xb4&@\xa5\xaf\x96\xb7\xa5\xec\'@\xeaeA\x9c\x82T\'@\xbf\xd1\xb2t\xd5\x0f&@\xc9\x05\xe1\xd7\xb6\xa6\'@\xe7\x91%\xb0}U)@z\xd5d|\xf0\x1e&@\x07\x8a$\x88U\xc3(@?\xbf\x944\xdfN.@\xc0\x91\xa0\xec\xb7G\'@\x9d\xae,J)\xbc+@\x97\\\xd1r\xb2\x95/@n\xaf\x98z\xe21&@\x0e]\x15\xa0\xc5\x9c0@c\x1cT\x16\xf1\xa4(@\x7f\xd9t+\x95\xd5)@P\xc3\xca\xf9\xf3\x86&@7\rg\xc8\xe0\xc6\'@\xffB\xa7\xcf-\xeb,@\x1a\xfb\xeb?m\xf5\'@"\xbe\x07\xf6\xd6\xc1&@Ym\xc3e8O&@|\xeb~\x84\xf2\x99-@\xa6\xb7\xb3\x1e\xd4"(@m\x05z\xf9_\xc5)@H\xe9P\xee>\xc3+@+t\xe7\x8f\xb0\x8f(@\xab\xf4Q{\xeaz(@\t+2\x07\xa0\xf0&@y\xeb\x07@\xc1(\'@\x7f\x8e\xb7f\xd55\'@\xed\x90{\x12tU-@TONa \xcb-@1\r\xad\xd2,\x1f\'@?A\xb9a\xae\x880@\xf9\x88\x1cb\x0f\xc80@;\x88iO\xbc\xa4-@\x1b\x89\x9a\xf7)\xe5&@\xba%v5\xde\x18(@\x06\xff\xc5i\xbb\xd8(@cq\xbd(\xa9\x0c\'@\x96$c\x11\xee\xae%@\xe7mE8\x02\x1e-@(\xech\xd6)\x00&@\x94}\xa0\x18`\xa3/@\xd4\x86\x96B\x0b\x0b(@\x99\x7f\xaes\x00\x82\'@\xe9J\'\xe0\x10X0@\x96/\xc9\xa2qq\x06@n\xe7Z{$I(@\xdb\x1a\xb4\x91\xb5e-@R\xd0\xd1m\x7f\xc0%@\x91<\xca\xeb\xe5*(@/\xccj\x82\xc9\x83(@\xd4]\x97XL1&@\xead\x0c\xd1Q\x98&@\x9b\xfd^\xba\x99z\'@mf\xca\x0b\x95\xb60@K\x1cx\xdd\x87\xa6)@H=Z\x06Zf(@+\x9f\x8bsN\xbd%@\xed\x82\xe6\x86\x0c80@\x135\xd9@\xad\xa3/@\xc8\x15\xf7\x83\xf5\xd70@\xc2\xd1\x1c\xc7/\xec\'@9\x04\x802\x88\x94+@%\xd8,x\x18\xfc&@X\xd4V8O\xfd-@\xe3r#\xcbA\x9e-@(\xf9N^\x05\xbc.@.\xfe\xc5x\x958\'@\xd7\xcf\t%\xae\xb10@\xa1\x90x-\x8c$)@J\xe6\xc72i\xdd&@\x05\xa3u\\\xe1\x970@X\xac\xf2U\x8d\xa7&@\xe3\xc8\xb8\x11vh&@y\x14\x02\x9e1\x97\xf2?\xff?5\xb9-\x87%@s7e\xf8\xac\x80\'@\xe11\x17Z\x03x&@\xd2\xe8\xe5\xcd\xe1\xbc&@\x99\xee\xcb\xd5\xd2N&@\xa5gP\x08\xfd~,@\xc6\x10\xd5\x050\x0f.@(\x9e\xa4?PK\'@):\xc5T\x88\xce/@\x19+\xef&\x0cF(@\xb1\xdc6\xce\xb5d(@Z\xcf\xe6Dpi.@\xa8"\x90\x08\xeb--@\xb8\xba3\x16\x90\x9b%@\xa5\xee\xc8\x9e\x92\xdd.@\xe0\xe3\xd1\x96\xbd\x93(@\xb4C\x1a\x9cY\xc0\x0b@\x8f\x90\x8a\x81\xb8\xdf(@\x8bq\xaa\xd9>\xf5%@\xa2hJw+\xd5(@\xc6\xd2\x17w\xeb~\'@!\xa3\xd9\xa7\xa9\x0b&@\xa0\xc7_\x00U\xba(@\xb1#\x8cS$a/@u\xe0\x81\xebft\'@\xff6\xb7%\x9f\xad)@0\xd2\xfa)\xa5\x8f\'@5A)\xec$\xb7,@\x19Z\xde\x80G\x1c&@\x90\x88B\x93%\x8a&@\xfb\xc8\x86\xad\xc5\xb1&@p\xc0%\xa0\xfc\x1b,@/\xe8].\'n\x06@\xd3\xfa\xb6\xc2\x9a`.@\xbf\xb0}\xfc\r\x930@\xe3`=\x81BN&@\xc3\xfd\'\t\xc4\xd4%@\xf5M\xdd\xfb\xea\xe8(@9T8\xa05\xf1(@\xcd\xb0\xae\xb1\xd3\xd7&@.P\x8f\xf5%+-@3l\xa7\xf9\xf2B+@\xcc\xa8\xc3d\xe8\n\'@\xeb\'\xb9v\xc6\x7f\'@\x93\x88\xc2\x18\xec\xbb(@\xb7\xa5+x\xa3\x800@o<V\x967\xf7*@\xd1pP\x11\xc4i\'@\x8f\xe3\x1e\x84\x13\x97%@\x85\x04\x92TL\xee&@z$\xda\xc1\x03h&@\xc1\xec:\xc1W\x04&@\x0f(]\xfc\xd8\xcc%@|VBi\xc2\xba)@\xec\xf0\xf9.A\xd9,@5\x9f\x9a\x8f`\x0b&@YxZ\x15\xe38-@\xf6\x8f>\x9d\xc6\xca\'@\xbc0\xd8\xef\xf6\xfc-@Ay\xa2\xba6F\xec?\xe81/mfv(@\x14\x8c\xfcT\xb6\xf2(@\xc6\x9d\xe4\x92)\xd0%@\x97\x10\xdd\xef>\x15\'@\xc2\x8c\xbf}\xc9o0@\xc2\x8f[\x8a\xef\x1b/@\xa0\x9f\xfe!\xc6\x10(@\x0413e\xda\x99/@\xaa\xc4\x84\xca\xa6W(@1\x900F\xbd\xf2(@\xee\xa3\xe4D\xa9\xac\xef?\x86(M\xc0\xb8+0@ \xd0\xdf\xa6\x83\xc8)@G\xdcd\\\xfa\xcc&@\x96M/\xeb\x072/@ke\x1c\xab\xad\x1c/@Sf\x8d\xa8V\xe0&@\xe4\x82+qi\xa5\'@\xc9}G\xbcaM&@{N\xffy\x97\xde(@\x1aJ\xaf\xcc~u%@\xe0\xd0\xb3B\x1c8*@M_\x1a\xa2\xb1L(@\x05\'\xa3\x1d8")@6\x9b\x08\xccj\x10+@X=\x9e\x0e\xe3*)@]\xbd1*?x(@K\x13\x94|\xaf\xd0&@rN%<\xa2\xce)@\xecT\xe9A\x1bL(@^\x7f|\xad\xa7\xed%@\x14\xe3\t\x8fo\x12\x06@J\x98\x04\xf7\x0b10@\xd5J8cP\xe6\t@\xed\xd3\xf9\x0b\xc9B(@\xc5e\xc0!3\xfe(@*\xd6\xfb\xda\xe2\xf0(@}\xaf\x9cM\xff\xcd,@\xf0\xedR\xff\t\xad-@4\xcf\x83\xc6\x14\x1d*@\x9al\x977\xda@-@\xf3\x1c\xbd+\xc1\xec-@\xc5\x18\xf78}\xbe%@\xa0Q\xf2t\xf4{/@\xa6\xac\xfeKF\x8e(@f\xe9\x99<\xd5\x05-@\x82\xdb\xac>\x8e\x91&@\xbe:\xc5\x03t!*@@x\x1c\x0b\x97d/@\x9c\xcb\xc1Y/u*@\x97\x89\x0f\xf3\xa8X*@\xaf\xad\xe2\x05\xc1N)@\xf25\x01\xbf\xd2-+@\xcb]j\xb5\x15\xc6\'@\xa4\xfdM\xdbk\x81)@\xb9\xa7\x9f8\xbc\xcf)@\x04\t\xc6N\xd7\xde-@q\x7f\xd4\xd1\xa6\xf1&@\xc4U\xc6\xf85\x81&@\xf7\x95\x88T\xadj-@\xc9\xf3R\x1c\xbd\x8c(@zu&q\x94z,@j\xc5y\x94Z\xf5.@l2O<\x0c\x96/@I\xfb\xe2\xb5ta,@,\xdf\xe1\xe3j\xa3,@\xe9\xa7\xb3f\x14!.@\xa5\x13{\x8e\xb5\x04.@\xd6U5[\xb8\x94(@#)\x8e:\xe0i(@"\xb1\xeb!\x18((@I\x15\r\xfc\xf0./@\xfb\xfd\x9c"L\xdc%@@}xM\xd6\x1a/@\xbe\xe5s\x9e,\xfc,@\xca\x86\xdd9{\x110@l\r\\=\'p\x0b@\xb8\x15\x8fwf\xf10@\x0f\xb9\xee_g\x83,@\xf7\xd0\xd8\xb8\xe14/@\x86\x97\xe8\x8a\x03{*@09\xb5\x95}\x96(@x\xe4\xfa\x0cR\xd7(@\x8d\xf0DR\xd2\xa9/@\t\xf6\x80\xca!\xd9,@\xb3\x91a\xa8\xb2\x0c/@\xa3\xaeM\x19\xb1\x96&@\xde0\xfb\x02\rW&@o\xfb\xd9v\xb7\x06)@\xb95Ox\xe1\x9b/@\xff|\xec+[\x070@n?]\x83M\x98/@j\xfc\xed!\x8e~%@ra\xd8K\x95\xa3-@$\xab[x\x9a)\x01@\x7f\n\x88\xcb2*&@\xf8\x14\xe4\xd0\xfb\x98-@\x1a\x82\xd3X\x18\xd90@U\xd4d\xbb\xe0\xef*@\x83\xb7\x98\xd5j\x99.@Ku\xc7\xb8\xd1<)@\xd9\x05#\xed!\xcf)@\xf0\xfa|@b\x1b&@\x0592\xea\x8b\x021@\xe2e(\xf0\x8b\xbb(@\xd7\xcan\x90(\x83+@\xd0\x9fDV\xcd\x1c*@\xe4\x11\xaa\xe0T\xd2(@\xda\xb9(6\xbe\x7f-@[>\xcb\xe1[\xba.@c\x07\xa8 8j)@\xe7\n\xbe\x13\xd9\xa50@\xae\xeb\x84\xd9\xc0G,@|\x08\xb24t\x8f\xf5?\x9c\xd5\xf5x\xebx-@\t\\\xab,\xf2.*@U\xf3\xb3\xa7\xf3\x82-@\r8\x9b\xc7\xa5\x87(@f\x8f\xb1Pq\xd6\n@\xc6\x88|\x9b"!-@A\xcf\xdbv\x04\x99)@;+\x16\xb3\x83\xd6+@\xc2\xc9\xa7\xe8+\xae0@\xae\x1f\x02\x01\x1d\xd3)@\xe9vj\xf4\x80\xe5*@\xf81\xa7Q\x95\x06&@\xf9\xd8\xc3\x91\x0e\x00+@8\x9c*\xebS\xdd0@9\xe6\xbd\x16%\x92,@\xae"\xed\xdc\x06\x86(@3\x0bi\xfb\xea\xa1,@\xa1\xbe\x93\x98x\xec&@9\x97\x14\x92\x12c+@,z\x88\x95V\x83&@\xfaCv\xb0k\xa6(@Q\x0c\x7fc\x94e)@\xb22\x87\x98\r\xc9\'@\x8f\x91f\xef\x7f],@\xb6\xde\xfek\xd0\x8a0@(fU\xd4|n,@\x1e\xa0\x0c\xb0\xa1\x99/@,\xbd\xe1\x88\xd4f(@^\xdc\x9ct\xa8\xa30@\xbf\xa4\xf6\xd8\x8d\xa90@bda\xe3\xb1T&@\xc5Sa\x82\xbf\xca-@\x18\xe6uM\x8d\xdb\'@--\x84\x84\x99\xe0\'@\x07\xb7j\x15N\xbd,@\xcey#\xfa\xb5\xfa(@v_o\xe2\xf5\x84\'@\xde\xa1\xde\xc0\x0b\xab0@\xc1\xac\x98\x81\x1a\x82.@\xd5\xe7~5/*\xe3?l\x10\xc9)\xccs\'@#B\x02\x14\xd6\xa3-@\x82\xc6\x05Y\xc2>*@f\x13\x9a\xca\x82\x010@\xf5=\xf2\xde\xfc\x98)@\xf0\x90N\x8c\xc7\x8f\'@\xfb\xfd\x84T\x95i/@\x9b\xb1\xd1\xdc\xf7\xd3&@\xff\xa9\xb5\xad]L\'@[\xc0r\xcd\x86C(@\xb1\x8b\xc7|\x95\x99\'@B\xc0\xe6\xbe\xcc\xc8\'@\xc8\xfa+[6\xd6\'@\xdd\x90b\xb5\xab\xe5\'@\x13\x1d3S\xfd1(@\xde\x93s\x98\xf5|(@\xc2\x1cI\xa8:y\'@\x10\xa9\x12\x88@\xf2\'@1\xeeP\x89\xda[/@8\xef@\xae\xb2E)@\xdds\xcd\x87\x87W&@\x03\xe3e\x89\xc4Q-@\x18\xf7v`\xe0\xb2,@K1\x92E\x93\xc5&@\n\xfa\x9e\x90\xcb\x89\'@R\xbai\x84/\xf6\'@\xde\xba \xb2\xa3\x0e&@\xd2\xc9tj\xda"-@*C8\xc6\x9d\xaa\'@q\r\x01Sz\xd2&@u\x0b\x1be\xa22/@\xab\x1d\xd6\x16\xf8\'\'@\xd2\xf7\x87\xcb\xfc\xed*@\xbb\xe6\xf0\xfb\x9b /@\xa6\x1d5\x13&$\'@\xcd\x96\xeb\xbfW\xa2\'@\xe25g\xc0\xbam-@\x9d\xeb\xfe\xd7\xd7\xf6\'@\xc4\x83r\x15\x1b\xa0-@\xe1Pu\xfa\xbap\'@u\xa4-\xa4\x12\x1d\'@\x0cW\xb9d\x83\xf6\'@6\xce\x8e\xdf\xb1\xb8(@\xaa\xe9\xbc \x81\x01&@\x90E\x06\x10\xdc\xd10@\xe9\x0eO\xaf8N.@\xc9\x04\x84y\xef\xc4,@\x9b\xbdY\xe6F\xd6\'@\xd9>2\x9f\xc0X,@\xad\xd6\xd7\xeb\xb9\xd5%@\xa0\xb9\x06\xb2\xaf*(@p\x11\xf9\x8e\x02\x88&@\xf9\x91B\\\xd1o\'@\x03\xf18\xb0\x8a\x06\x06@\xab\xe0a\xde\xef|\x04@H\x98L\xc3\xa8q/@\x05\xa4\xf0f\xd5\xfd-@\xba{$\x99\xfa\xa7(@\x99\xd8\x83\xe5H\x08(@\xc0 >Z\xa0\xcb\'@E6{\x0b\x17\xb10@/Q\xa9\xa7\x91\xe2(@\xb7\xf5\x08\x96:\xf3(@]\xf0,rQ\x98,@{\x88\x97\xd1\x83\xa0,@\'\x1a\x94\xf2\x83\x12\x05@\x97\xc1\x9a-\xe8;&@\x84>\x8cjk\xe0\'@S\xc3\x7f~\x0e\xbe%@\x8b\xd9\xb9&\xd5\xf7\'@\xfc#G\xc7\xfb\x1c+@p\x9a"\xf33\xa1,@W\xaa8\x15U"+@@\xf0)\x1cn\xf6&@l\x9f\xc3\x1e\xb0\x1a&@\x8a\xc7`+\xd8r\'@fh#\xf2U\xb3-@4N\xff\xb2}\x03)@\x1b\xa6\xf8\x0e<\xf7,@\xafU\xf0\x9a\x16\xce0@A%\x15;\xc7\xb7&@\x08\t\xe4\x9e\xd7\xda\'@\xa7\x89\xd0\x1f0\xae,@l$u\x9b\xc4\xbb)@X\x0cr\x8c\xb6\xee&@\xa8{xO\tR(@"#\x14\xf1\xe6\x01(@\xcc?\xbe\x03mK&@D\xc0\xcc\x1c#J/@\xe1C\xf0\xfe\x189\'@\xce\xce\xe2#"\xb6/@\x9d\xcc/S{\xe0,@\x1b\x1e\x16\xfe\xeeB\'@\xf5\x9c\xc4n\x0f?&@\x86\x0f<\x0cL\x0b(@$+\x16O\xba\xe7(@\x1a\x1dq\xdcA_%@\xcc\xd9\x01\xf7\xcb\x15(@\xd3U~\x1a\x0cw(@\xc4\'~X\xc9\x95%@W,\xe7\x86\xfe\x91\'@d\x1b\x8d\x14\xaf\xe4&@7\xed\xbc\xa0(\xf9%@\xb0]\x0e\xaa8\xdc&@\x7f\xf6p\xb6J\xbe%@j\xfbG\xf3}\xb0.@\xc7\xc4\xa7\xdc`\xbd&@\x03$$\x98\x18\x11\x05@-\x0c[\xea\xaf\xa8\'@\x13[\x81|Uj-@\xe5\xdc\xe3p\x08\r\'@];\x13i\xa7[&@\xd9Q0\xc3O\x96\x03@\xc2K\x18\x0b\x14r,@3\x8ab\xf8\xf35)@\x83\xccqiw\xb70@\x80\xda\xe3\xf2\xc8\x99\'@1W\xafPi*/@\xae\xc6h$B\xd1\'@Mhi\xd5\xf5\xa4\'@; _\xde\xdeq(@a7\xc7}\x1au-@\xa6\xa8\x8b\xee\xf7\xf9&@$\xf5\x96\xa1\xfa\xbe&@a\x88\xf3J\xc2)\'@:\xe4\x12\x8c\x1f\xcb%@\x95\xc8\xe9\xd39\x0c\'@\x8beD>\xe2\x95\'@\x89\xd1m\xe8\xfc\xf1&@\x96q}\xf1\xd6\xbe(@\x0e\xb2p{\x08N*@|a\xa1d#e(@\x1b\xfaj\xe7Tq-@l\xb7\xaf\xcc\xf8\\-@v\xc9\xa4\xca*w\'@\xf4\x84\xfa\x0b\xc4\x9f\'@\x1f\xee\xe4\x97\xdc\x1b&@,\xfb\xcf\x9f\x16\x1a\x0c@\x96Bt\x1ex$\'@\xa7\xb7\xf5\xaa\x7f\xe5-@#k\xfe\x9c\x08\xb1&@R\xc5\x7f\xcd\x01\xd8.@BA\x8fJ\xf5U(@\xa6\xcc\xa3\xb5S`\'@\xa3as(\x80b&@VM\xdb\x9d\xaf\x1e\'@\xdf)\xf7\xaa\xff\x85\'@#\x9a\xdf\xfa\x00\x88(@\xf5\xd2\x0c\x94\x06M\x05@e;e?\xca\x06\x05@\xfb\xfdb,J\xfb-@\x94E|\xd2v\xf0*@\xbeF,\tA\x83(@/A7_\x97\x1b(@tiy5\x08`(@\xb6\x9c\x89i\x87\xd9&@P\xdd\xe26\xb0\x7f%@\x83\x13\xa1.\xd6\xbf\'@\xe0\xe7\x0b\x1c\x16s\'@\xbc\x87\xd9\xc2\x87\xe7-@\xc8\x10\x98\x9c}C&@1\xa6\x94\x15\xc2\xe7*@\xa3\x0e\x1f\\\xfc \'@\x8bg\xc1\x01D\xd3(@\x8a\x98\xc8\x98\xaf\xa9&@#\xf1\xdb\xa6\xbe\xcd*@UC\xf6z:\x0b\'@j{\x80\x9fI#\'@\x9fY\x96I\xae\xce-@\xda\xb5ya\x1c\x0c)@\xa8\xce\xa9\x9d\x0eb(@i\x0c\\JYS(@\x95\xbd\xc2\xf4\xd3v-@\xbd\x1c\xc5O\xaa\xc80@\xa8\x8b4\x83n\xad0@\x1d}\xfc9\\_\'@L\xb6`W\xfa\xbf-@\x1c\xafO!Q\x1d\'@\xe0\n\xcbr$\xa4%@\xd1S\xdb$\x15\x0c*@y\xc05m\xac\x8d\'@k\xf6f\xb0R\t\'@\xdc\x06\xa3e\xb7\xff&@\xc6!\xa3\xba\xaaD&@92Z}\x03\x8a)@4\x87\x17\xdfg\'\'@o\xd7\x08)\xf63\'@9tt\xde\x90\x00&@\xbd\xcd\x8e>\xdd\\&@w\xb3\x19+C\xb90@\xa1\xf8`\xf1GX\'@H<lE6L&@\xac+\xaa\x1f\xe4\xb9&@\x8b\xcf\xb9\xeb`a%@\x1dH\xa8F\xa6\x84\'@$\x17F\xb8\xcc\xdc-@_\x8c\xb4p\xcf\xee-@\'\x86\xfb9\x84\xa3%@}\x81\xd8Y\xe6~\'@\x1f\xaeU\x1b\xfe\xd2-@`f\xef\xe1$\x1c&@.[KZ\xc7c&@\xecW\x0e\xfc?\x8d\'@\xf0\xd5\x9cN\xf06+@4\x1b$<\x80q&@hR\xca\x97\x01\xec&@}I\xd4\x0e\x18V\x06@/<(\xd7\xf2C)@Q\xf0\xb9\xa1\x10\xc4-@\x03*B\'\x90\xd2(@\'\x04r\xeb\xdd\xe7&@2\x15P\x84:t,@++\xbc\xf3)\x8c-@i\xd3p&\x91\x97-@\xe8\xe3<c\xccZ\'@\xb8tk\x84p\x80\'@\xa0U\xa4@\x8f\xdd&@\xde\x02\x83\x82\x1e\x02&@\x85\xda\xc4\'s\xc3(@\xe1\xecT=_\xf3(@{\xd4\xce\x9b\x06m/@!\t`{;h&@\xe8dN\xbeq\xd8(@\xbb\x05\xec\xd9a\x98&@\xde\xdf\xee\x7f\xa2\x10(@\x8a\xe4\x9e\x93\xd7\x9f(@\x832\x9d\x00\xdfV&@\xd2\x98\x13\x14Zi/@\xafb\xdf\x8blV(@k\x9c\xf3Q[\xf3(@\xf3\xd6\x9eR7A&@\x7f\x016z\xdcB-@\xe0\xb8\xd1mS\x14)@\x1c\xf1\xbe\x8a\x80\x9d(@\xf8\xb7\x9b\\\xce\xfb&@z\x945\x18cL(@\xbaV\x98H\x9b+)@E\xbc\xc8\x8f]\xce-@\x14w=\xb2%\xd9&@>$m\xc5\xe0,)@\x04&\x17\xcdm\xa3,@\xd9QR4tT(@.\x99Y\xfa\xd4\x99%@}\x8cD\x10\x173)@\xb5x\x177.\xb2.@r+\xe3\x83W\x8d(@K\xdc6/o\xcf)@\x0b[\x9bC\xb1H&@\x87_\xff\x101\xba%@\xe8\x14\x90m\xf3\xeb&@T\x0bBY\xaa\xdd(@\xddoc\xddJ\x9b&@\x0b&\xbc)\x93\x01)@\x98K\x88D\xc2y*@\x95\x90X8\xe5K&@\xf5\x85\xad\x96aK&@\x13\x082\xb3\xa6\x81(@\x98\xd5\xff\xa4\x18\xff(@8\x91\xc1\x1d\xc1\x9c(@\xa5\xd5\x9a\x98%+(@\xe2\xc5\x94m\x13\x81\x0c@\xae\xc2\xca\x10\xf8\xe6&@\xc2i\xba\xd6\xb4\xbd\x04@\xc5n\xff\xeeM\xc2+@\'\x9e??\xf5\xcc+@\x8f?h}\n~0@l\xee\xae\xe8\x92f+@uG\xd0\xb3\xf8\xac-@\xfe\'M\x12\xae\x95/@\xb6Hj\xea\xf4\x06*@)\xb7\xa4-\x15`(@7\x18(\r,0&@T\x93\xa4\xf41>,@x|\xeak\xc8\xcb&@$\xafh_q\x96(@\xf4\xda\xe2\xbf0\xbf%@\xb2\xdb\x9e\x08\xa5$+@\xc0H\xbe\x93\x85T.@\x0e\x9d\xd8*\xbc?\'@\xcd\xbc\xd9\x86Q\xbf&@\x9eQ?\x06\x06_,@\x95\xd7\xc2\x14\xaf\x84\x00@\xc9\x958\xda\x1c^(@\xce\xfa\xf9\x95w\x03&@5 \x9f\xe2\x7fv\x07@\xf4\xd1\xb0\xe7\xf3n/@\x04)$\xb7\xd8y\'@\xb0s\xd2 \x84\xd9&@\xf45\x80BQ\xb5&@\xcb\x04\x8ck\xf4\xc1&@+q_\xaa\xf9\xc5(@n\x14\x8eK\xdc\xdd&@\x10\xa3?y\x91\xdd(@;S\x072\xd8\x93(@\xee\xa1$\x08\x1e\xc1)@\x84VE3V\xf4%@\xd3K\x02\xc9\x03\xe0%@4\xb4\xe3\xdf\xb6\x14\'@\xe5\n\xf2\xe6\x89\xd2&@\xe6\xedv\x16\x06[,@\xe17\x96\xd7\xf1x\'@\xd0\xa7\x988\r\r\'@\x12$\xc1\xe2c$(@\xf62i8&\xf5%@\x8ff\x15\xe6#\xa30@@[\xae#\xe6\xae\'@B\x83\xbb\xfd_\x8b(@\'\xa5`\x8b\xa44,@mAzK\x9eV/@i1J\x00\xa8\xb2&@*k\xa1\x01\xe2\x1a+@P1nY\xf1\xd7\'@\x9fL1\xe2\xe8\x9a%@\xd3\xaeQ(C\xbc\x04@\xbd\xac\xca4\xf4\xaa\'@g\x15Z^V\x81(@\xea\xecH\xbc\x97@&@G!Xl6\x12&@\x0b\x00\xea\xcdf\x1a(@\x0e\xc8Z r\xe4&@k\xe5\x96^iS(@7\xcf\xdd\x8c\xd1\xdf\'@^\xc9F\x1b\xc8\x9d-@\xfa\x93\x8er(\x96.@\xd5S0;\xae\xc1&@\x1a\x1d\x16H\x18a-@\xf5\n\xc3\xaff\xbd&@x\x8d"n\x8e\x06(@\x0f\xcb]or>\'@\x06Z\xa2\xf6X\xf1&@\x91\xf8\x16\x92\xb7\xc8(@\xb8\x8d\xcbC\xb2\xf7.@\xcc\x17\xfa\xf9\xc6\xf1%@\xe6\xcf<\x04\xbd\x0f(@\x9e\x81\xb1FR\xfa(@\'\xcd\xe5>\xdb\xcc+@a\x80\x10>\x8e\xa5-@\x18\xb5\x18n\xc6\x89,@\x9d\xc1cS\xa1\x08(@\xb8{\xa4M-\xb3&@Nr\x90\xd4E\xa8\x16@e\xb9\x13\x91\x10\xcc.@\xa3f\xc1\r:\x02\'@]n\xc6<L\xe2-@{\xff\xc6\xb1\xfe\x14&@\x13\xbd\xf80\x04\xa0(@\xed\xccB\xb6\xca\n&@\xff\x1d\xa2:t\x12\'@"\xd8\xba\x14I\x93%@\xc5V\x01i\xe6\x01(@\xc9\x85\x7f\x0e\xe7\x1e(@S \xc7=\x94\xd70@\xcd\xbe\x7f\x0c\xc6s&@$\x01\x17\xc9\x91\xcc-@f\xce\xfc\x14\x86\xb1%@H\xa5<\x06\xce\x9b&@?7H\x91\x9cK\'@\xf0h\r\xaa\xe6\xce0@\xef\x86\xf9I\xc3e&@\x90\xe1\xc8 \x1a\x00.@\xa5\xd2pYb?(@D\xd0l/u\xdf%@\x08\x0fHs\xd7\xbd,@\xdd\x0f\xfe\xba2c&@\x024\x03\x1b\xc5\x98,@w&)\xe2M\xcb(@\x84X\xeb\x16\x9d\x89(@\x0e\x0b5\xd3a\xcd-@n6\xaf\xda6\xef&@\xac\x84\x8e\x18\x8c\x82-@c\xe4\xa6\x8d&\xf20@\\\xb6\x7f?\x04#)@S\xce\x0fWx\x9b,@[\xf9\x01\xd2\xfc=+@\x83\xc8\x9c)\xcb\'(@\xb0\xb1{\xfd\xae!+@P\xf0\x1aG\x07\x86(@4%Gq\xe0\x04\'@\x90\x98\x19\x03\xc3q\'@\x81\xbf\x98h\xcc\xf9%@\x18C\xc9\x9c\x1d1+@\xd4\xaawR\xbd\xf4,@\xecS\x14\x88\xd2\xc5&@\x84O\xa0!\xea\x9b0@"v\xc7WK\xaa&@\xe1\xa1\xea\xdd\xb7\x10(@w\x90Sn\xedP\'@D\xa5\x86B\x06\xfc-@\xc5\x84\xf3W\x83\x9d)@\x98\x01\x1b\x91\x9d\xb9&@$#\xd4@\xd6\x17)@T$\xed\x1d\x8b\xed%@l\xb4dc\x01\xc0-@}\xb1\xe2t\x84\x001@\x92\x84\xe4\xed\x89k/@r\xe4,\xdd\xf6,\'@\x8em<\xb5m\x97/@\xfd\x05\x1c\xf2\xd0\xa0.@\x8d\xba\xf7\xf0\xb0\xd8%@\x92\xfd9y\x9f2)@\xfa\xdbg\x16\x90m,@\xc356\xfb\xd3\xf9(@\xe1\x0c\xf8\x13\xba\x1a-@\x8d\xe8\xe9\x16\xe5d,@\xe6\xee\x80\xbf}j\'@\xde\xf3\xf6\xf9%8(@:G\xaa\xc9\xcdb,@\xde\xcd~\xce\xaac/@E\xd6\x8e\x98~\xbc,@@\x85-\x15U.\'@\x1c\xac\xee\xfd\xba\x98\'@\r\xdf\xf3\xd5\x7f\xf4)@\xceY\xc3\xa9\xe0Q\'@\xf1\xc2\xd3\xb3#O/@a0\x15JJ\x0f\'@L\xfcw\xf49\x97(@\xdc2Y\xa2h\x03&@\xc1\x06\x83q7\xfa&@d\xe4kLK6)@Q\xeb\xf4\n\x08\xb9\'@\x96|\xa5\xa7\x81\xe8\x03@\x13Kjf/y,@\xc7\x98\xbe\x10\x7f\x83,@\xe5\xa0\xe7\x18\xd5\x1f)@F^Z\xacKf+@\x14\x88w2\x83\xc7)@\xa1\xb9\x1a+\xd4\x16\x08@F\xa35\xc4\xbdE0@\xf3\x8c\x05\xb1\x9a\x11\'@\x11\x86E\xad\xce\x89*@8Z\x9b\xc3LC\'@\xb2os\xf5\x00\x031@\xb2\xc5\xab\xb4p\xcc0@\x04Z&\xad\xc7r*@,\xb6u\xb5B3(@}\x19\x99\xbd/O+@?A-\x8a\x0e\x00+@\xf3\x18\xd5\xc0K )@-\xdd\x0b\rs\xcd/@\xda\xecJ!7\xef.@$\xa5\xd4\x82e\xc70@4\xafVn5\xbe-@\x18\x1c\xfdw\x1d\xd5(@N\x0eGT\xac\x82,@\xbc\x00\xa9\xc2_X0@l\xc4\x17k9u-@u\x82-\xa1\x96\xed\'@*d\x90\xc3\xa1\xe4*@\x99\xb4\x04at\xa2/@\xb5?d\x80\xcd\x8a(@\xe9\xdc]\xac\xff\x9b&@\x1bGW7\xf2\xfe&@\x04\x9c]\xc2\x81\x82%@\xcc\xf7\xe7\xb8/\xd5\'@\x0b\xc5;O\xa9\x12\'@-az\xbc\xacL-@Do\x80\x98H@+@\x13\xa9\xad\xae\xa8\xb30@@\'\x08\xe5v\x9c0@\x1bj\x97\xe5\xfa\xce*@\x04zg\xd8\xa6A\xf8?T\xaa\x13z\xd9\x9d-@I5\xb7\x1c\x903\'@\xd0*\xf1;\xa3\x00-@\x81\xf3\xe7\x9c,\x9d&@\xa8\x08\x9bX\xf9\x1e)@1\xa9\x92\x97\xdb\xa4&@Xm\\d\x1e\x8e(@C9\x10F\xd6\xaa,@\x1c\xc9\xde\xb8:i-@$(\x86\xd2\xc2\x1b/@\xd29D\xefB\xdc&@X\x81)\xe2\xe2\x18/@F\xe6\x82s\x1c\x19\'@\xf1\xfdRU\xf9\xbe.@E\xa4X|\x1d@.@\xf7\xbd\xf4[,\x16*@~\xb0~\xb2W+0@U\xef\xd9\x8f!\xd1&@\xd5\r\xbd\x8b{\xae0@\x1a\xd7\x95H\xc5\x8b)@\xd2\xff>X/\x8c,@c\xf3\xa14m\xcd%@\'#\xb86\x9eS\'@\xc0\xb7o\xafN(.@`\xa3\x8cd z0@\x14`\xa15\x91^/@\xc1\x1a\x8e*\xfeZ(@I\xec\xb3W\xf7\xcc0@\xd0\x89\xed\xb9\xb9\xaf-@\x93\xa2\x9e\xce\x9c\xf6+@s\\e\x8a\xc6])@\xc4M\xb6n\x14\xed0@\xc3\x19\x9fm;\x95%@\xeb\xc58?\x19k(@q\xc7\xe7\xc8\x87\x930@\xa3B\xe2Y\xc2\xed-@\x05;{\x84\xb5\x83-@Py2\xc1\xae\xa2(@\xd7\xe1\xebZ5\x95(@c\xea{L\xee\x18-@J\x13Q\x012\x8f.@P\xfe\'\xa5\xedx&@\xef\xcc\xefj[\x87(@f`\n\x8a\x02\'+@\x03\x9a\x8aux\xb8-@5\xfe\x92!xF)@}\xd5\xac\xa2\x14\xe90@\xa2H\x19\xdc|\xa6&@6\xf7cN\x02\x0f*@\xf6~\xa0\xd7\xb3\xcd/@f\x9b\xe9\xeb\xabP-@`\x9a\xf5LZ\xde-@\xd3USy\t\xc0*@\x7f\tX\xbf+\xb4*@\xc6H\x99\xfa\xae\xa8-@\xc3\x8d,\xb0\xd9\xac&@\xa2DaQO\x020@\x07\x8a\xfc0\xdb%.@@O\xf7\xd0{<)@\xe7\x0c0P\x1b\x06.@\xec`\x81\x16\x05\xa0%@\x13\xf9\xa1k\xae\x8e,@\x0c8k\xf0\x06\xde&@\xff\x8d\xe6\xe3\xc4\xf4(@}v\xb7Z6\x1c(@\xaf\x9d\xd6Q\xf3\xf2&@\x8f\x15\xf3\xf7\x1e\x8e*@h\xc72 Y\xeb0@\xf3#\xebB\xbd9,@im\x8d\xf3\xb9+&@\xfb\x1d\xab\xcb\xd8\x9e/@I\xccj\xa1\xc8\x07\'@\xa1)\xe4]B~-@8>\x85\xa7\x87w)@\xc3\xd01\x82\x1e\x8e(@z\xceI\xd4\xe6\xde\'@\xce\x1f\xae}t\x89*@J\xa0P\x0c\x17^(@x\xaa\x145\xe8\xe3+@x\xaa3\xe2\xa5\xca(@m<\xc6}D\xfd(@\x86\xfa\xe78=a\xf3?\xb6^ \xb1\x07\xad%@\xba\xbd\xf2-\x18D-@\xba|\xee\xdf\xa2"\x05@\\\xf4\xf3\xd8\xa0\xab+@\xcc\xc3hv4\x06)@8\x8e3=\x95\x9e%@\xbbJ\xa8\xd2\x0c\xf7&@u\x02!\xce\xe471@3\xcf\x84\xb3\xb1\xef*@\xb9\xf2\xd5GP\xd7\'@}\x97H/\r\xc2(@\x8f\x91iY\xad\xc0&@p\xe1>\xcaFq%@\xdf\x9a\xc5\x07\x91\xad\x03@\xc9\xd0\xf0\xbc+\xe7&@\x02n.\xd82\xb8)@s`\xba\x81\x9e\xaa(@\xdcS\xed:I\xaf(@~\xa1S\\\x08\xc4,@\x8b4\xa4O]D)@pN5+\xbeM.@\x9d\x19\xe50,\xd7,@\xeb\x01\x104@\xac\xef?"\'\xa3bD )@N\x90,@8<-@\xe4B\x84\xe2\x88\xa3(@M\x0eSi9\x99/@\r\x00\xe8\x9c)\x17.@K\xb96\xad[\xc80@\xaf\xc0#\x87\xa3\xb30@\xd5\xc1\xdc\xea\x19\xb50@\xe4<\nB\xd3H(@\xc2\xe7\x0b=>\x08-@5\xfd\xb1\xc7]5,@~@\x18E\x84Q)@\x85\xf7\x9cRl\xe6(@\x85\xb0@mB\xd4)@\x07\xe5\xe5\x15\x19\x12\'@\xfd\xfa\xb1\x11k\xa9-@4\x0c\xeaN\xe5+\'@x\xe1L\x96\x0f\xe60@\x19M\xdfD\x02\x8d,@\x13\x99\xec\xdb\x05\xc9&@\xcb\x9aj\x1c\x8b1.@\x8d\xae$g\xb6\xaf(@\x9b\x9a5j\t\xfb(@\x98i\xfe\xb1\xe6\x1b,@\xedb\xe3\xd2`j\'@"ZX\xb8\x93\xe0+@?{I\xb5H\xb2,@/^\xf7\xfbN\xa4.@/\xf6\x92\xe0\x0eD-@,\xb6\xc1\xdb\x10\xd4\t@\xd6\xdf`\xc7S1&@y\xe9O\xc7\x84e(@\xadL\x84\xcb\\4&@\x15z\xdd\xf7C\x140@*\x12\x82S\'\xf1%@"KO\xad,\xc0\'@\x00\xf4\xcf{qj,@\xc1>\xd4\x17n\xd9,@\xe9\x88!+H!-@\xe0\x9f\xef\xc8\xf98&@\xd3\x98\xbb/\xa1\xde*@U%\x1ar~\xdb(@w\xb6\x83\x0fc?.@\xa4L\xaa/1\x93&@Q\xdfd\x03\xdb\xe3&@\xd7\xcd\xf80!u\'@O\x1f\t\xa4\x90\x161@\x05\xea\x8aK\x11\x1e)@\xde\xc4\xe6\x16>\xf10@q0\x0f$/\xf8.@a\xc7z`,\xe20@\xc3\xbc@;Vd.@\x1b\xb6vB\xdf\x1e\x07@N\xfdmy5j,@@\xba\xe1m:\x19\'@}\xb0t\x1c\xad$(@\t\x0bL0\x163-@8@\xfe\xd2\x86\xd70@w\xef\x0fC\xf07\'@\xda\x81\xb1\x17\x9cu0@\x1dCT\x0e\xf3m\'@\xd6\x9dA*\x01\xb3/@:\x14\xaf\xb9\xe2z(@\x9et]\x1d\xd4i&@\xef\xf8$\xb5\x18\xc8,@\xfb\'\xca\x92\x98u\'@e\xe9i+\x0c\x1b,@\xc2v\x94\x96\tL/@\x12\xf1\xecI!P-@\xa4E\xbeN\xdb\x88+@kY\x15\xc6Vb*@qQM\x11_=\'@\xdd\xb5\xcc.o\xa90@\x83\x1b@Z\xe1\x970@8\xe8\xa0{w\xe9-@\x96\xc9Y\x17\x05.-@>\xb8\xef"#\xfc\'@\x1dg\xcc\xb9\xe9\xb8,@\x02\x85\xfe\x14\x9e.(@<\xf6P\xce\xe4\xa0-@N6\xd8\x80\x9a\xf9\'@\x1f\x82\xdfh\x1f:,@\xeaa\x84+\x94E\'@\xf5\xda\xc6.\n\x8a(@\xba\xa5\x94\xd2\xbfl)@g\x1c\xd2\x87\xb7\x81)@\xff\x90\x1e\xbfg\n-@\x1a\x19\xe2\xd7-\xc7-@\xad-\xbdk\xd8\xb4(@Ab\xcc\n\xacv(@A\x8e *\xbaK&@\xd3\xc6\x18\'#G,@\xc02+c\x18\x8f&@1\x91\xd0o\xf5\xa5(@\xa6\xef\x1b\xbc\xe5\x9a-@\r\xd5}\x96\x94U\'@\xd46\xff\x89\xcb\xee)@\x80\xa2\x9dEuh\'@\xad\xf1\xa9\xdcc\xdd*@+^\xe5L\xe7\x7f(@\xd8\xfa\xe1\x19\xb0m&@\xe8\xf3\xf8\xbefs)@\xb5K\x12qp\xc9+@\xc6\x03I\x05\x7fg\'@X\xb8\x13Y\xa7\xf50@\x00\xd7\xbe\x0cN\xad*@\x03\xc8\x0b\xc1a\x95,@\x7f\x12\x9d)3Q(@\x19T\xa5\xe1L\xda0@>/Shg\xe2)@\x83\xc3\xa3@%\x9f\'@\xd8\xa0R\xdd\xe0*.@=\xc1\xff4\x07\x8d)@?\xba9\x16\x02\x05,@[mD\xc8\x10\xfa(@U\xbfr}u\x890@\xab\xa6\xd3\xbc9\x860@\x17\xc1c\x15R\xe3%@\x16\xc4^\x88\x9d\xc2(@rs\xba_\xb5\xac/@\xe4\xeb\xf1\xff\xa3n&@o\x0c;\\(M\'@\xf2\x92h\xbb\xdc\xab&@\xb1\x08l\xa3\xd6\xa5-@\xd5\x89\xbetB\xdd%@\x9e\xe0G"\x87F&@\\\x12[\xec\xf0\xab)@b\x07\xdd\rtS\'@e\xfd\xb3\x9b\x0b*/@S{\x87\x90\xed\x12-@6\xe5\xd1\xbf\xbdN-@\x89\xf8W\x1fA\x9f-@[CnF-\xea)@\xd1jmiAn&@|\x13\xe0\xf5\xf0<,@\x7fc\xe3y\x89\xaa-@`Q\x9ah"\xdf%@fX%\xcc\x8f\x1f+@\x92\xc4\xf0\xe1\xec\xc1.@\xcd;\x12\x05\xf5A-@B\xc9\xc8]x\xaf&@\x9b\x01\x07\xf7\xe7\xc8&@+\xd6\xa9%^_.@\xc6\xf2\xfe\xa1\x98\xc7(@\xda\xcc\x0b\xd3\xc8\xab(@\xb2\xe3\x0e\x89\x7f\x810@\xe8Lt\xce\x03x,@]T\x86\x02\xc1q%@\x0e\xc9\xe0-c\x97(@`\x99\xf3c\xe9\xf7)@c\xe7>L\xdc\\,@H\x16\xc6u\x1b"&@\x9c\x85\xb0\xec\x12\xb20@\xf1\x1f\xc0p\'\\+@c73T\x04)(@\xd7\xc3\xb1\x9bY\xa9(@\xf7)&\x07vB+@p\xbe\x84b\x0bV/@\x89\xfd\x96\xa0F\x9c/@\xc4\xee\xb9$\x1f\x1d(@\xd4^\x1d\xcd\xe3\xe8\'@\xe9V\xaf\xb3\xfcg-@o\x06J\x07\xd8()@\x82\xf1\x0f\x05\xe5y-@\xa1\x00\xd7y\x8bo)@\x06\xbc\x9cT\x8d;-@\x95\x8dm\x9ez\x06/@=>\xc5\x90N[(@\xa0\xec;\x90\xd1 /@\xbd5oFO\x8a-@8|K\xd3,\xf40@\xe3L|\xcaW\x96&@\xa3\xfa"YY\xd1)@\xc2\xacPo\x9fa-@d\x9b\x03\xd1\xb4\xac0@\xc2\x19CM4\x8d(@\x19N\x07g@\x02(@\xc0o\xab/D\x9d-@] \xe9\ns\x93\'@\r\x16Bu\x04\xdd,@\xe14\xd1\xa4\'"+@W\xe9y\xbd\x15--@h\xe0\xf5\xe0\xf2.\'@\xd1\xc5\xba\xd86\x80/@\x0fk\xb4\xf1\xf4\xe0(@\xc5^\x028\'\xab,@\xd1\x0f\x97\xe0\xd9\xa6&@\xd5X\xed\x94(O.@\xfeY\x80A\xd0\r0@\xf8\xeb]Q\xf4L*@\xe7\x02!%\x08\x11/@\xe1?\xe11\x12\xb3)@\xbe\xd8(v\xc2\xca+@D\xd0\x85W0\xb8&@A\xf0\xab\xabd\x10(@\x0c\xf7\x1b\xb6,\xbf,@\xf6\x83\x97\xfc\x04P\x15@\x962\xc8xJ|-@f\x9f\xd1:\xf0\x80/@\xec\xa1\xd8{\xe5\xfd(@\x13\xa1C\x0b~K.@\xff\x14\xd6\xb2\xd2K&@\x93\x9a\x17\xff\xa7&&@\x86\xca\xb8l\x00\t)@\xcb\xf0\xae\x8a\xf1P-@[\xcf\xd9\xf1_\xe5*@\xad\xba\\&\x80(.@:\x04<\x83-`\'@$\x91@J\xd0\x98-@|\xce_\xa6\x84\x08\'@5{1(\xa7\xe1+@i\xf8=\xab\xa8\xc1)@\xfb\'\x83\xcf\x83B\x05@Q\xc6X)!H(@\x0b\xc6\x8e{\xa9\x00.@\x80\\\x12\x89 \n/@\xd7i\xe4\xa1\xbe\x94(@\xcb\xfe\x0e\x03,\x80&@-\xe4HK\t\x99,@t\xe7\xcf\xfeQ\xf4,@\xc9\xa1&v\x9e\xba/@-\xf4}{ni-@s\x18\x17\xd2\x1f\x8e0@s\xe6\xe1\x8e\xcb\x16)@\xa1\x19\x83\xaf\xd99)@\xd4\xd7\xc7OW\x10.@_\xaf\xed\xb9L_(@j\xcf1\xb2\ro.@\x1f2\xc7\xb9T\xde)@?\xa6\xf4\x1c\xf0\x99/@-J\xb90\xed0+@\xfen\xe6\xf2\xa8i&@0\xbe\xbc\x08\xf1\xd7%@\x05@\xf41\xabz-@\xef\xcc\xe0\x1fM\xba)@ 2=\xe5\xf8{/@\xe3\xb8>}\r\x98*@\rd\xeeQc\xea)@\x87\xbb]\xc8\xaeq\x06@:\xcd\xd6\xe6\xd0V-@\xc0\x87\x9f\xce\xcd\x89/@\xfe\xd5Ub8_*@0\xb9\x87\xf2F-*@\xd6^\xe8A\xd4\xe30@\xde\xfd\xc9\x83\xca\xd5(@(\x12u\xe0\x1a\xf1&@\xb4\x04\xc1\x0f\xa7g&@\xf0\x90\x11\xb0[8-@\xeb\x93\xf2\xff_\x05,@$+\xaa\xb7\xa3\xdb\'@\x80I]\xd9\xbc@*@\xfbi\x88\x88\x85\t*@|\x11L(^\x1f.@J\x84\x19\xfd?\xdd,@\xe0\x97\xd9\x8a/\xd6(@\xfaR_\xc1~\x15\'@\'\xfa\xbf\xcc7\x00(@i\xb0\xfe\xa1Ed\'@/\x0e\xb5rS\x9d(@,-\xea\x16\x82\r0@\xbb(\xe3\x99\x11\xd90@\xc3-\xb1A\x8e&+@\x1c+\xf4"\xc1\xec-@\x88\x0c\xfa\xd2\xfcn/@\xd2\xa9t\nv\xfa\'@\xd5e\xea\xa1\x99\xb8*@\xebOw\xa2B\xe6,@\x89\x19\xf8\xee+g/@\xc4\xd3}Bk\x9c(@HUY\x81|\xf7)@x\xd8]\xa7\xa1 0@\xb3<)\x95|\xa50@\x07\x9aA8w\x91)@\xe71<\x90\x07\xef0@q\xd2=\xa9\xf5A-@2K\x824\xe4\xbd(@n\xde\xa8\xae\xd7.(@=\x19\xa7\xc7\xa1\xd8-@\xbe\xa0\xa9\x19rh.@\x01\xbe\xc8\x01\xa70&@B\xa0veZ\x170@<4c7\x7f3(@SN\xef\x07\x05\x05\'@Q\xee\x9f\xf6\x8b\xf3*@\x16\x8d\xd0CX\xa3)@[I\xe8ef\x88\'@\x08\xcf\xfa\xf4\xe2v&@P\x1c<\\]t.@qS2\x85gY.@\xc0\xf2\xe1\xc1\xd1\x94*@\xa2\x03_>\xcaZ)@\xa3%\xe8mNA+@Z\xbe\xed\x8bqx,@\x01\xd3]\x12\xddV.@KF\xc0\xf3\xe1\n0@\x82\x9b\xeezX\xc6)@(@\'\x18$\xa4-@7\x8cf\x9ab\xda(@\x89:"\x88\r\xc9\'@\x02\x84"\xda\x99\xcf-@\xf4\xc5_G\xb9\xa0,@l\xf2\xdf\xcf\xf0\xaf.@\xa5\x9d\xe8\x8e?\xa90@\x1bq\x85y\x92\xbc/@L\x9c\x9dn=\x04,@No\x18\x0c\x1a\xe5(@\xa6\xd5\xaf\x03k\x80/@\x1c\xed\tr\xdf\xb8&@\x91\x19P\xf40\xa70@\xaeMa\x08\xf1D/@j0\xf6\xfc)%-@\xf6\xf8~\x9b\x00Y.@f\x83z\xa0\xc9:(@\x8b\xc1\xb6\xefB\xd7%@f<\x96\x1b\x1d\xbd(@,\xb4\xf9\xc5l6.@\xb4\xa0\xd0z\xcd\xae,@\xef\xcb_\xae\xf4\x8b-@Y\xa6.#K\xb4\'@\x03\xda\xca^\x1a\x03)@\x92h\x9b\x1d\x923)@\xa7\xcc\xf6\x14\xa4\xaa&@\x88F\xe7\r\x1f\x9f(@\x01\xe9)\x08*\xf4(@N\x97Q4j\xdd0@\xb2\x14+\xcd4\x9e\xf7?Qg6\x96\xdb\xf5,@\x86(\xd7*S\x04&@\xb8\x01\xb4P_C)@\xc0\x15\x003`\xbd,@tg|\xb5\xefy&@6\xbc\xe6Z\xc8\x8e\'@\xbdi,\x14\xc4\xd7&@\xba\xbc\x98u\xcbo\'@F\x02\xdc\xd7j\xbb)@!E\x84\xf3,r&@\xa0 /\x94/\xe6-@\xa2-\x9cH\x9b\xfe%@\xad/tu\xe7\x1c&@\xf8\xf5\x10#\x8a/,@9\xce5N\x95\x98\'@\x04\xa5\x9aV\x14=-@\xa0\n\xcdbj\xc00@\xc7|N\xa2\xcb\xd00@\xefj\'P\xb8f-@\xd7\x03k\x87\x9a\xc9)@\xc9\xa9\xdf\xb4\xf1\xf0\n@\x04H&\x92\xa6\xb3,@\xf0\xc2\xb1\xb2\xf9\x1f\'@\xad\x92\xfb\xb9G\xe6-@"\x1c\x1c2\xdc\x85-@\x95PU#\r\xc4)@\x11z\xc5c\xd5\x1e\'@\x9b\xa9\xce)\x08N-@\x83y\xe9\xd7-\x1c0@E\xd5\xd0n\xe0\x16)@\xc6\x0co\xa2-\xf3,@\xdf+\xdc\xb4\x03m%@J\xd9\x1a\xd3\x07\xe70@;YY\x9e,R)@\xa1\x96Oa\x13\x12(@\xd2\xcb\xd9\x040\x85%@A\xe1\xd6N\xc9\xf2&@Nh\xf0\x0c\xc360@wp3\'\x04\x82-@\xa6o\xcb\xbe\xb9\xda&@\xa28\x10(t\xb4-@\xca\x94)i\x99\xa2-@Wm\x966H\x13-@\x1d\x06\x94\x98\x028)@d\x9a\x98\xe5\x88\x94%@\x98\xca~}\x17w\n@alU\xf8\x0f\xc4%@e\xcd<\xa2\xff;+@x\x930\xf4U\xc2%@\xad\x94\x80\xbc\x04\x83/@C\xcc\xe3\x0b\x84\xb20@B)\xe8\x82\xa1\xf10@\xf0\xc0\'C\xc1q(@\xd4\xa3\x00\x8eRc\'@c\xcbSB\xb0\xb9&@\xc7\xab\xf1r6\x8c/@\x01ed\xb0$\x94%@\xec\xc1Y\x11|#.@#\xf7E\x82\xf7\xe9,@\xe04\xdb]\xc5\xac&@\xd0\xfa\xf6)Uo\'@Q\xf8\x8e\xe2\xdd8-@\xecs&\xdf\x1150@\xbf\xd7h\x93\x10\xc4-@\xd0]\xe9\x18\xc9\xfc\'@\xff\xba\xfc\xdb<o/@\xef@\xb0h\x8a\x94.@\xff\xfeo\xc7\xa0\xcf-@\x81\x0b\xf0\xd0\x035/@\x85\xfe\x08\x8fr\xe4&@\x8b\xd3\xc3\xb2_\xb60@\xc0-\xc1\xfd,\xae(@^\x01zZ:\xf6\'@K\xf6\xb4\x94\x1e\x9d0@Z\x19\x01\xf1\x0c~-@\xb2\x1d_\t\x12:-@_\xe84\x11\xe5\xad-@\xc8\xb9Gr\xa2\x85\'@\xc2|\xbcGo\xd3\'@iK\xfd^\xae\xad-@\xdc\x94Y\xa2\xb66\'@\xf1\x10\xdb\x00\x924)@\x01\xd8\xb9\xf8\x95\x1f(@\x94\xfc\xf2p@\xed*@5\xa3\x1f\x1f3\xe9*@\x1b\xdaYfg\x7f%@P6E\x0e3\xb5/@\x96\xfb\xb4\x9f\xdb\xe3\x0b@1Tj\xe8\x8ed&@\x08)0^,\xd4%@\x1eF\xb7h\xd3\xba-@\xc6\xb4\xa7\t:P.@\xf1\x05\x12\x94 \x99,@\x12!j\x93\xfa\xbe&@\xf7;\x8b\xa3?\xaa0@\xb6\xd6yq~\x14)@oN\\#-@\'@\xb7bx\x82\xee\x10.@\x8b\xb8\xb9*\x857)@1\xa0\xec\xa9\xef\xb4,@"l\x0f\xb1\xe8-.@15\xf2M\xae\xce-@\xe4\xcaNL\xb3\x9e&@",\x8d\x8dUy-@\x9b|\x87\xba\x8d\xc80@^\xad\x8cP6\x9d-@`\xa3v\x91\xb0#-@\xdf\xf4\x82p\x90\x11\x05@\xae\x7f\xd3\x9e\xaad&@\x85"2\xf1v"&@\xf0\xa7\xb8\xcd\xc3\xfa&@28\xd5\x1dG\xe8&@\xf3X\x8e\x17V-0@jJ<\xdb\xa3\xe9(@\xbcNp\xc1+ /@\xe9&\xc6k\xe5\x8e\'@\x00\xea\xeel\xfa\xd0\'@\xb0}\xf4O\xb3\t&@c\xaa\xee\xcf\xcc\xa6-@\xf2\x0f&8w\x17)@Q\xbd\xe5\x82\xc6\x05(@u\xa5\xe7bd\xeb.@e\x8d*\x8d\x1c\xc1(@\xa2\xaa\xda\n\xaa_&@\x8c\xc5\x90j:\x0b\'@\xf2\x9a\x89\x1cO\xf7)@\x07=\x85\x19\x8c\xcc0@&\xcd\rx}\xdb0@\x12\xbaN\xe2\xddj\'@\x1ed\x93G\x8c\xf6,@\xbaE\x90mc6+@\xa4\r\x05\xc6\x03\xe0+@\x90^\xfap\xeb\xe4(@VO\x92\x12Q\xf3&@\xd3O\x9c{\x17\x91-@\xd9\xed\xea\xa7Ku\'@\xd5,\xe4\x10\x97\xc4-@8\xd0\x80o\xe1v,@\xf2\xa2\xf67L\xdb+@\x19\xff\xf7\x82\x01f/@Tb\x08\x99\xe0W&@&2\x15\x86\x9b\x00\'@\xb1\x95\xc7\xe5\x95\x84(@\xf8\xfe\x16@VC+@\xfaK|\xaf\xe4x,@I\t\xab\xbe\x19\xa0.@\xa7\x9e\x01\xef\x1d\x93(@\x07\xa4x\xb0\x95q/@\x13\xe0\x92\x91\xfe\xb6\'@\x11\xb5\xb7\xa1|L&@(\xc4\x8f\xbe\x16\xf6&@\x8a\x1at#\xdb8)@\xf0\xbf\xdc\x96\n6,@\x0b\x07-t\xbda.@(#N\xf1\x13\xf4-@\xa9\x8f;\xd8.\x9c-@]l7\xc8\x92\x0b,@3\xbf\xe0\x13\xe12+@\xae\xd6\xf5\x91\xb03/@\xb2\xfc\x03\xd2\x04\x19\'@\xe07\x8d\x8a\xe6\x10(@N\xb8\xbb\xf1B\xc9&@\xb8\x1b\t\xbf\xb8i&@\xafR71A\xec-@\xa0\xac\x8a!\xa8\x04&@\x122\xde@\x82\xff(@Uz\xed\x12\x1a\x8f,@4"V\xf5a\xf4&@\xedWB^\xba\x161@eq\x1f\xc0~\xcc(@h\xa8a\x18L\xaf0@yu\xf7\xd6A\xb2&@L{\xa4\x1d\x02\xd9-@\xeeO5\xe3\xd7\x06(@v\xa5\x93\xf1\xa6c-@\xc6\xaa\x1d~\xf4y&@\xee\xff\x97\xd80\xfd(@\xd6\x1e\xcc|\xa1\xe5,@\xffu\xbd\xe9\x079)@~\x10ZJ~\x9f\x06@QB\xc3\xda\xeb\x19-@\xc1l\xdc\xc8\xec\xf1&@\x9f\x89\xefz)K.@\xd5\x85\xc9\xfd\x89M&@\xe0\xd2P\xee\xaa\xed(@{\xa6\xfd\x98\xb1K&@\x98\xc3R\x9aRn&@\xaeXQ\x0b\xbc[&@\xe6q\x87\xb2-\xbd(@\xd4\xae\xaf\xa9\xa0\x05)@u\x05+vy\xf50@\xc0iQj\xa1\xca(@\xb7\x99\x1d\x1b|\x9e-@\xb81\x95\xb7\x9ch-@\xb3\xedx\x9e\xb5\xe5&@\x13\x9a\xcb\xd0q\xd3&@\xfb\xca?m\x98e&@\x7fW\x08\x94\xc5\x1f&@\x93\xf0\xf9\xbd\x11-,@\tkk\xdb\xc4&+@&\x1f\x1fvTw*@\xb6#f0t\x81(@\xf1`\xf2\x81\x1e\x11\'@T\xa9\xf2\xddb\x9b,@\xcf\xe5\xfe2k\x00&@w+j+\x9a>,@\xc6-\xb2c!$\x05@\xc1\x93\xdbjw\x1a-@\xe9\xe4{\x9f\x00\x97)@\xf8SVpG\xcb.@\x94\x8a\xc4\x10R\xfc(@4\x118A*\x15)@\xec$\xcbW\xb0\xab&@\x974\xde\xc5\x84/,@F\x16\xa6]\xb9\xda.@\x10\xdc\xae\xd2v")@\x88\xe1\x1a\xe2\x1eO+@\xf4\x9bL5\x0b"/@\x1f\x93\x83\xc0\x93\xfb0@;\x9c\xa9\x9e1\xb20@\x9d>\x86\x91\'0&@\xb1uf\x0b\x1fh,@\x91\xec\xc3I\xb8\x12&@\xff]\x1a\xe2\n\x9c\'@\x16\xcdQl\xdd\x12\'@\xbb !5\xaet-@k\x10\xda\r\xf5\xba,@\x13q\xe3\x18u\xce0@&2)9\xa4\xcc(@\xc8\xa9\xdc\x1bI](@\xacSo\x06U\xb3-@\xf7\xb7\x1d$9\x8c%@\x1c\x1a\xf0\x11P6(@\xde?\xde\xad.!&@\xcc\xe2\xf77u\xa20@\'\xa9\xaf\x03? -@=!\xfa\x04\xd9\xa3&@\x94\x0c\x04\x1f\x97\x16\'@\xf4l,\x18\x0b{-@\xe7\xffH\xc8\x91N(@8\x1b\xd5)\xa5d(@7Jy\x0f\xc5+&@z|\x81\xae\x0f\xf5,@\x8bu\xdf\x8c\xca2-@*\xd8\xa2R\x03_+@\xacn\x05p>\x02(@X\x1d\t\x05,\xf0\'@j\xef\xcb\xa8oj(@Rx@\xc1\xd54,@\xcfa(\xb5\xb0\xf6\'@\xd44\x0e\xa4n\xa7(@D\x0eR%\xbda)@\x1fn\xd3-\xd6\x08\x01@f\xa4\x04\xd0\xc4\xad-@\xf7\x81c6@I)@\xcf\xa0\x97\r\x9c\x83\'@>\xe1\xf84\xc1]&@6!\xa1\xb8\xe2T.@\x94\x81f\xfc\xd8\x000@G\x0cE\xad\xe2~+@\xa2\x89h\xaaS=+@\xf0/`\xb3\x8cT&@Z \t\xc2\xb9\xe7%@\xfd\x97\xbc\'\xe06)@\x01I\x99\x9c\x97\xdd&@0tn\xd6u\x18)@\x890\xca\x9c!\xa9%@\x80<>^\x1b\xcf%@\xf6\xe5\xbf\xc4\x9d\xfb%@\x9d\x9d\x05O\xcew&@\xda7\xf2l\xec\xe7&@O\xf8\xed\xfb\xcb[&@lt\xd1\xe2?@,@\x1a\x9bS\x87_ +@\x93\x91\x8e\x14M\x95(@\x8f\x0e#K \x03(@\x08\x8cf\x0c\x95\xe8&@\x0bz\xe9qy\x04(@\x87SnR\x12\xb7,@a\x05\xea-\xfb\xbb(@+\x99\xde<\xcc\xda%@\xb6\x80=\xe3\xcfz0@9f\n\xac\xb2t&@yQ\x9d\x95\xf4{,@\x01z\xcd\x81\xa6\xea&@\x88\'?/N\xa4.@v\xf4\xa9\xa7I\x9c-@:\x80\xf2F\xd3\xd3(@\x88\xf5q\xee\xef8,@\t\xaf\xc9W\xb2x\'@\x026V\xbb\x91`&@\xcf\x82\x9d\xc1\xc2\xe9&@l\xa5\\\xd2\xfc\xbe(@\xea\xd5\x97\xd1\xb8a(@\xa0\xa5\xf0\x94S\xa2-@R\x8b\xf2n\x80\x9e.@D)\xcb\xe9\x82j-@\x9abW\x91\xa5\x97-@\xcfeo\xafH\xbb%@\x16MH\xfa\x85\xf3*@\xa77\x04\x8a\xa3e,@\t#0lH\xf8(@\x9b\x1d\xfc\xb2\x1e\x81(@\xdf]"\xc1dq\x06@\x81\xeb\x0e\x03q\xeb-@\x8b\x05\x1e\xa5\x88\x11)@1\x1c\xafy\xab\xda,@\x00\xffn\xc9\xc6c&@\x17\xd8\xe1\xc7\xc0\xc3\'@#\x1f\x9cZ\xf0\xaf\'@\x95\x05\xaf\xbbQ\x96\'@\xd0_\x03t\xd1N0@\xd3\xc0\xf0*\x8e\x12\x07@\xde\xf9\x9d\xa4\xbf\xfc(@\xa8\x99"\x96\x06\xdf(@<\xa9\x1ce\xb5\xb2+@+\xd3V\x86E\xe1*@\x14\n\x7fa\xc1\xe7*@\x1b\xa4\xb6\xa7\xd0\xd0&@\xda\x14utq\xf1&@\xba6\xf8\xbd\x0f\xb9-@\x88K\xd6\x07\x8e\xd8%@\xdf\xaf4\xc0\xc4{(@\xcayDu\xd7\xb7)@\x93\xc4x]\x98A+@\xa0a\x9b\xc6\xd9:/@\x07\x14\xa0x\xd5\xee*@\xa1,\x04\x86:,)@w|\xd9\x18\xebR(@L\xcaD\x8a"\xca0@\x96rX\r\x1a/(@\x85\x03\x92d\xc3\x87\'@\xd9\x15\xd1\xaf\x968-@\\E\x8b#\x9c\xd4(@\xd2\x0b\x1e+\x01\xc4&@\x875Q\x8f\x08\xf7%@B^\xb6\xa5e\x84(@\x8d\xd4\xaa\xd9\xf5\x17(@\x14\xa2\\\xbe\x8f\xf7(@\r3\x13\xb2\xcb]&@f\xeb\x81\x95\x9c\x1f(@_\x9b\xf8\x07\x90\x7f,@f\xfd\xf8s{\xf10@\xea\x96\x95\xa6n\x001@?\x18\xef\xcfA\xcb+@\xd85.\x94\x94\xbf&@5\xcf\xf3\xa3v\xa7\'@\x83\\E\x9fG\xfb(@\x14J\xf8`iM&@\xa4\xe6\xcd;\xb2\xd1(@\x84\xb2\xccF\xd1V(@\xb3\x80\x07\x12\xec\x9e-@\x87EE\x87\xe8\xf2&@`\x1b\xc2\xae\xbd$\x02@\xae\x81\x9e\xce\x0c\xb4&@>\xf68 \xd7\xb6&@xVhN\xbd\xfe)@\x07N\xc9\x8a\xdb\t-@\xdbU\xe8\xf9O\xf8(@\xfb\x1c<\x89]h\'@cS\xa5WZ\xf1-@\xb7\xf8\xd5\x94\x8a%-@u\x12\x93\x1a\x84\x95+@\xcbb\xf3h$B)@\xc1n\r\x81-~(@\\d\xa8V\xed\xac&@xg<>tF&@\xdf\xdc\xa3pB\x810@\xd3\xdf\xc7\xe9]\xf0-@F\xcd\x1c\xb1\x00\xe2%@\x84>G\xbc\x93\xd6&@\xa2\x08\x84\xb8\x17\xc0(@\'\x15X\x19\xfd2\'@\x9f/\xb8\xe2"\xdd*@\x8acq}k\x8d,@\xb4\x80bp\xb24(@\xd1\xa9\xe7\xa0\x18\xdf(@]\xa3l\xda\xffJ+@\xdf\xe6\xc1\xf9\x99R\'@\xe5\xaa\xff\xb8z\x97-@W:\x8c\xd5v\xca+@\xc7\xec,r\xa7\xc5\'@\xfb\x92\xa5\xf0\x8d\xf9\'@\x83\xa2O*\x0c\x1b,@\xe84\xfd\xad"\xdd&@C\xd7\x9fo\x0cT)@\x98\xcb\xb5\xd3\xf6\x1e,@\xc3\xa8f\xbeB\xdf0@I\xba\xa3\xa9)\xf00@u\xc3\xff\x8b&!\'@Y\xa6\x04fu\xf3&@\x7fd\xa3\xbd\x12g&@\xf7!\x08\xcdP\xf4\'@S\xca\xd7\xac&\xd4%@(l{[\x00\xce(@\xd2U.?}\xd3(@\xd8<\xe8,1\x980@\xef\xc4dr\xbdS\'@\xc2PB\xaay\x91\'@\x1e\xfb/\x9f\x84\x10+@\xcb\t\x84>\xa6\xb5&@N\xe4n=\x86\x90(@l\xa8A\x92\xc7--@0\x8637Z\xd4-@\x16\x1ewcv\xee&@\x11\x88\xd2\xc2\xbf8\'@N\x11\xacN\x03\x9b0@\xdfyNz\x9b\x1e)@\xfd\xc1\xb7fd\xf3\'@\x87\xf7\xf5\xd1\x12G&@\xdb\xaa\x8e\x80\xaa\x8c&@\x1c\x99HDW\xd0\x04@:f\xd5HW\xa5&@\xae\x10\xe5\x1f,\x9c0@\xfd\\\xc6 \x82g\'@\xef\x91\xac4 \t.@\xb7\xe6D\xe5\xe9\xb3%@\xd3\xfe\xbc\xba\x83\xd10@\xa1\\h\x8d\x8f\x06-@\xe3\x8f\t\x96&\x07)@\xf9\xb77\xa1e\x83\'@i@\x07B[\xb2,@s:\x84\x84\xdd\xc4(@\xe6\xd7\x15_\xb2\xf4&@\x9f\x1b\x0b\x0e\xdc\x9b\'@$\xbc<\xa3\x97\xbf\xef?2{\xd0\xfaOa)@\xb1\x1d\x06\xcf_\x06.@\x19\xe8S\xe9\x7f\x05\x06@B\x14\x87\xf7\x9d[\'@\x84\xfeI\xcc\x94V-@\x81\xc0\x83~e\x05.@3\x10a\x9b~(\'@b:\xec\x7f\xfe\x98\'@y4!\x08\xa5\xfd&@\x07$]\xd6\x9f\x0e&@_\xfd\x02\xe3a5\'@\xf4\x0c\xa6\x8f)\x08\'@\x98WZX\xc8f\'@dk.\x99*\xa1(@\x0e\xe6P\xb4\xb0\xe6&@\xbaKBK\x86s\'@\x07\x1b\xaf\x9f\xc1\xe6\'@]\x98S\x00~Y(@V\x84N\x1c\xfaO/@"CAj\xb3\x01&@7\xff\xcd\xcd\xab{(@\x1fN\xe6\xbb`J,@\xe6\xbc\x85\x19r\x1c*@q\x11l\xf9j\x16)@\xe7\x97o\x9ce\x12\'@\x84M\xe8W\xc0\x960@h\xa7\x80K\xcb\xf1.@Yz#\xb9\x08\xac(@\x86\\\xde[ue(@oF\xbd\xd5wT\'@\x11\x1d\xbf`\x8d#\'@\xa3\xc1\xf6\xb5\x1e\xa4(@3\xf35\r\xd6?\'@O\xe3\xde\xdf\xb9N&@\xdc\x03\xe5B(W)@\xcf\x03p\xff\xd7\xeb0@L\xd7Q\xce\xee\x97/@#\xd5;\xc4\x94\x0b\'@\xe4)\x85c\x1f\xa1\'@\x165\n\x88D 0@J| :\xf7"\'@\x8e\xfdF\xef\xa7\xbf,@A\x97\x920\xa6\xcd(@\x96N/0\xfa\xf8&@b\x94\xe1beq-@$\x8er&\xf37/@>\x9f\x1a0[|%@\xce\xf1V\xdc\x8e\xc6&@\xbf\xef\xf9\xf9\x1c\xa9(@\xf0\x03\tm\xc7\xc4%@24\xda]V\x1a+@=KE2\xb6\xc2\'@\x1d\x1b\xb4359&@\xda\x9d\xc7\x14\x8a-(@-\xf4\x1e\xffr\xbd&@\xbf\xd9\xc9\x0c \x1c(@\xa5i1;\xce-\'@3g`D\x94\xac\'@\x05\n\x10\xb3\xa27)@t\x80\xfa:\x83y)@\xe0\x84\xfa\xe3\x82\x85(@\x00k\x9c\x00\x83k(@\xfa@WZ\x92\xff%@\xe2\x97\x11]=e\'@\xef\x83\x80P\x87\xa1(@8O\x04\x92\xf7\x8f(@\x82\x8e\xc8\xaf\xb3\xe1%@\xc5\xd8\x10\xe8iy%@\xe5\x92wf_G(@\xbcK\x8b\xfcC7(@\xa8w^f-\xd8(@\xa2\xa4\xa9\xa5\xf4I\'@8\x8bF\xe3|\xa2(@\xf2S\x04g\x8e%\'@\xb5:y\x06n\xf1&@\xd2!l\x9bR\x95*@\xdd\xeb\x92\x89\xb7\xc1*@T\xdc\x1a\x8d4\x8f(@\x10\r~\xbdl\xb0&@B\xa7\xd1\xf2\x84}\'@\x85\xd9\xe8%{\xa0\'@\xbf\xe8\xabM\xf9v0@_O\x88\x9a\x1fi.@r\xb0ea.\xe0,@\xa9\xa3\xfbd\xfc\x01-@\xa3\x05\xaf\x0e\x80\x11.@\x15u\xc5\x1d,\xdb(@\x89\xf6MzS\x9c)@`\x00\xa6J\xf7\xf4&@4F\xe3\x99w\x99/@\x82\x8a\xab\x96\x94\xda0@V\xa4BDq\xf4\'@\xdd\x8c\xf5\x08\xe1\x89(@9#oN\x1c#)@\xf0b\xf5\xc9!\x97\'@\xee\xc66\x1aeW\'@w\xf7\xa5\xe2Y*(@\xe0L_N\x93t(@_\xafop\xb9z\'@Z\x81\xbd\xc3$(\'@\xff\xd8Sk(\xa2.@\xbd\xb7\x96\t\x12\xce/@I\xf8\xa0\x0c\x8e\x86+@\x8d\x8c\x06p\x8a\n+@m\xc3\xf31\xa1\x88(@\xc9\x06`\x9ez\xa5\'@\x7fx\x84\xdc\xa7z&@}0(\x8fj\x1e\'@\x85\x1dUR0\xd5\'@\xdcu\xd4\xedV\xbe(@\x9c\xedpnRQ)@\xd5\x87\xb4XN\x9b%@,\x1a\x1b\x9eQ\xa0,@\xe4\xb7\xb8z\xcf\xd2&@\xcf\xaa\xce[\x8c\xa90@\xa53?\x86\x18>\'@!\xd8\xab:\x00\x11\'@\xc7*\xcf>\xe3\x9a(@)\x9b\xc1EF\xc1-@\x0f\xc6N\xbdT\xbd\'@\x11G\x1aa"4(@f\xf2{\x9fX\xc3&@\xf8\x19\x15\\\x9e\x1f)@.\xaa\x83t\x06\xf2&@\x9a\xc5\xbdk\x02E\'@D\xcch\xea\xb7\xce+@\xa5@\xa2\xc1\x1aK\'@\x13\xf3\xe7\xf1\x84\xb7%@\xd0\xd2\xae+F)&@S\xb7\x8etY\x87*@C\xf2[\x84\x937\'@\xfbGT\xe2\xb5l(@\x85d1\x83\xdd\xf3-@y\x96\xc4+A\x9b%@\x87Y\x05n\xd0\xeb0@@\x83\x08\x18\xd3\x96\'@\x15Ya\xa1eq\'@\xb7B9#\x08\xa1&@\xe5?-\xc8.U\'@\xde\xebf\x10kN(@x\x1a\x1d\xb6\xe3\x1f)@\xca_)B\x9d\xdb(@g\x7f\xe2\x8cww)@\xad\xa5g4\x92\x01\'@\x95o\xe9G\xaaB&@L\to\xb0;\xb2\n@\xd6A\x95@\x16\\-@\xd73|\xc8\xf9\x890@\xe2\xe7&d\x9c\xb1.@l&<\xcb:\xfd(@\x00\x99\x18j\x8e\x0f\'@A(6O\x94\xc7\'@$\xad\xe1\xd2\x86L-@uJG\x91F\x8e(@\x03\xb4\x91pg\x11\'@\xeb\xbe\x1f\xd5\x9a4&@9K{\xb5v3\'@8~\xbf3`\xa6(@W\xb86\x89\xc8\xb8%@\xab\x05b\xd76l(@X\xcd\xe1\xeb\x99\xf5%@\xf8\xff\xba;\xf3c.@\x85k\xfdj\x89I,@\x93\xfc\xeaM8\xbf\'@_\xb1}\xaf\x8e9\'@\xaa\xe1\x15]\xab\xbc\x04@X\x99-\xa2\xd3\x031@\x06\xafm\xdd\xb6\xf8\'@\xd2\x19\xbd\xfeW\x0b&@\xebTX\x13@{(@\xaf\xd6\\\x9cF\xfa(@0Qm\xd5Q>)@J\xb0u8\x05".@g\xb0\x8d\x03\xa8"+@\x84\xbe\x11!\xbe\xa5%@\xbdw\n\xe5\x9c\xe0%@\x83\xe9\xc7H\x8fN&@4\xe1cY!\xcc0@\xcc(\xddu\x1e\xfc(@\xbasA\xd9~\xaa,@{QJ\x88\xe9w-@"|\xc4\x94?\xc1%@\xc8!N\xf6\x15\x04&@\x02\x0c\x075\xfaE(@\xe4\t7Z\xfa\xf6(@\xcb\x1e\xf2G\xfc\xf6%@#\xdc\xe3\xefB\x8b(@o\xca\xdb\xd8\xb3\xea,@EA\xe2J\xc1\x02)@\r\x9fJ\xa3\xc2\x1b)@\xb4Zw\x0b\x1d\xc8)@dG\xa4\x18Y\x83-@?7\t\x8bl\xcf\x05@\xef#\xa5\xd0\xc1\xc5\'@\xcft&s\x16J)@&\xba\xbc\xbe\xee\xcb0@GIDO\x86|-@\xa4u*S\xff\xec/@\x06\xf9T\xa1A~.@(\xa2\x99\xb0\xaa\xdd,@\x0f$\xe8:\xbe\x9d&@\x8f\xac\xc7\xa0\x15-\'@\xe8(\xea\xdaHu.@V\x96\x91\xc24\xa6/@\x94>;&\xab\xcd*@\x17qJO\x89\xa0,@\xce\xb4"W3t%@\xe5\xd9\xca\xc5\x96\x150@Y\xfe\xe3\xd4L\x06\'@C\x85\xdd\xee\x82\xb0,@\x88\xed\xb6\xdb\xd7\xcf-@\x9f\xb1T\x87\x07z-@\xe6\xfby\xf94\xcc0@o@\x94Bk[(@\xa0:\xa7s\x02\xf2*@\xc23;"\xd2\xaf&@Z\xc3\xc4\x93\xde\xb0)@c\xd4\xbbO69-@hC\xd0\xa330-@\x1a\xbb\xba\x90K\x0b*@{\x9e\x14\xa7Q\x98(@X!\x1c\xaf6\xf4\'@\x94\x81\xe7\x9ee\xa3/@\xe8\xb90p\xde3\'@\r\x1a\x19\xe5M\xd1-@\xac\xac\xda\xf8q\xf3,@\xfe\xad\x05\xdc(\xe4/@\x0cA\x9f\xe5\\\xb7-@\xde\xfd\x95\xd8\r$+@_\x04\x08\x05\x13\x15\'@\x92zL(j\x11(@>Z\xf9\xbe\x9b!)@\x88\x1aK\xce\xeak,@\x9c\xa1\x8an\xb7\x870@8,]\xb7\xcfG\x07@\x15,\xc2G8\x97%@HY\xf92\x0f\xc2,@5\xa3$\xe4\xa5R0@\xe9S&\'\xd3\xfc0@\x89,\x1f\xc9d\t/@V\xfe\xf1H%\xe5(@\xf0\x1e\xd0@,W0@*\xc0m}p\xd7,@\xa5\x96\r\x06w\xd7)@\xf2\xa5\x9fga\x9e/@\xb1\x87\xedHG\xef.@\xa8\xc4\xdb\xc2\x12\x04\x0b@\x99\xf3\xca\xd31\xbf-@\xe6\x1cm\x9c\xa4\xe3.@\xa3\x99$\xd4a\x1a(@M\x9c\x96"\xe7\xbc&@\x11\xdd\x06\x82wQ-@?\xa7r\xeb\xa7.\'@l\x12AI\xef1+@\x1a\xdf\xc1\xcd\xb000@\xeb\x9cH\xfb\x06\xc3-@\xddgo\xef\x99\xd1(@\x847u\x16(w&@B\xd6\xd1\x98\xe3\xb2*@D\x89\xb1\xe1\xd0\xc1&@\x0e\xebR^\xe9\xcb(@\x98g{8\xe9\x12-@\xb4\xcc\xa5=\xb9-\'@\x1d$)oR\x940@\xd3X\xc6\xfc\x0b\xfe0@\xf4\xe3\xe3\xbd\xce\xd6,@F\\u\xcf\x04\xb1)@g\xf1\xfd\x91e\xc3)@N\x9d\xdc\xc2k\x920@\xa9~\'X\xc6/*@\x88:\xd6o\xe7\xa3-@VO\x8ao\xd1.)@\x1b\xa9\xff\x9fp\x17,@\xc9\xa2\xb7o^\xd6\'@5\x93\xc53\xe5+)@\x13\x9f|@\xf0\x0c0@\xec0c\x9e@\xf8&@\xa2\xab$\xcecE*@\x02I=\xf4>\r)@\x885\xc3\xa4v[)@\xb3{\xb0\xac\x0c\xcc+@\xddI\xba\x03\x94\xbb-@GC$\x7f\x94\xf2\'@C\xb7\xb3\xa1T{-@\x1bW\x90\xa2\xdd\x98&@\x93\x1d\x90\xd4\xd4\xe50@\xe1P\xe8e\x81\xe3(@-J\x8eHV\x8a0@\xf1\x1f\xc0p\'\\+@\xd4\xcd\'@\xbd\x91,@\xc0\xe60\xccn\xe7&@\xf5Y\xc6\xff2\x9b&@\xdbsC[\x16\x8d)@8N\xe9\x0bf0(@Q\xc7Xy\xba\x081@\r\x92\x8eXx\x89/@\x06\xaf\xce\xb3Xx&@\x95\x1d#\xbd\xf8\x9c(@\xfe\xe0\xb4U\x16K,@\xadF\xa6\xdc\x9c\xd7(@\x8c\xc8\x9a\xf5I\xca\'@\xb2\xb6d\xadT\xf1(@n!n\r\x00Z.@\xf0\x9d)\xb4\xd8\x0b,@\x91\x8dU\xe9}\x87(@\xd4^\x1d\xcd\xe3\xe8\'@\x98\xdcJ\xda`B,@\x98y1\x9dg\xe1-@\xb3\xd4\'\xa5\xd9T,@\xe9\xee\x1d\xf6\r\xcd.@\xe1\x06@\x83\x84\xf2(@\x03\x88#]C1.@\xf0\xf8\xb9-\xcd\xb3)@\xc95\rFb\xec-@\x1c\xa7"\x99I\xc7\'@\x90S\x9a@\xf4\x82\'@9F\xba\xbb0\xba-@\x8b|Z\x00)\xe7*@\x1d\xc0\xb8w\x9fa.@\xd7[U\x9a\x12\xc3(@\t!\xd6#\x1a\x8d,@\xf0\xbe\xbeQ\xa0z,@\xbdc@i\x1a\xf3\'@\x96J\xc3b\xa5\xbd+@\xaa\x90\xb6&*\xd5-@x\xf2\xa5\xf4E\x04.@\x97\xa4\xa1\x81o\xa30@l\xd1J\xc9\xec\xab0@(8\xfa2\xbf\x90(@J\x1d\x8a\xeb\x8b\xf7+@\xd0\xf0\xbdX\x80\xa2,@S4\x93\xf3\xc8N/@\x80\xa8aF\x9b\x14-@\xfa\x9b\x8b\x01,c\t@\x9e\x87\x1f`V\x7f%@\xa4IcpB\x97\x08@\xbe\xefJYwL&@9\xf9\xf1\xb8"\x96\'@w\xe7\x84\xe0\xea\x87\'@\x18\x0b\n\xa6\xa0\xc0\'@\x02\x8d Q\x19\xd9-@\xf7\xbf\xb4\xb9\x81\xc4&@m\xa3\xdfH\xe9\x98(@\x02\xda\xdb\r\x04\xf1&@\r^\xfc\x9c#\x88&@\x16\xfe{\xe1A\x8d&@6\r\xbf\x1e\x08N-@\xdcL\xcblBX&@\xf2P\xdb<\x02\xea0@\x98\x87&\x1f\xce\xa1&@\xf8\xb2%]|\xdc0@\x8a\x08Ap\x14\x97\'@\xc3\x94@\xe6\x10x\'@\xd7|U6`\xef0@q\xcaS\xc3jw\'@\xabU\xf61\xe6\x96%@\xca\x82o\xee\xbb\x9e(@`r\xc9\xa2\xcbl(@\xcd\x06\x1ai\xd8B\'@\xffF\xfc,\xe9\xf2&@m\x062\xfc\xf2I&@\xd8%73\x12\xb4&@\xbb\x15}\x08\xce\xc7&@\xd8"\xba`\xff_*@B\xf4-@\xb3\xe0\'@\xad\xf9\x7f\xc5g\xe4&@\x08`V$@\x8b0@;c\x00~\xdd\xd1,@\xe4@\xf4y6\x9d%@\xfc\xf9\x074\x91\xe6&@G\xd4N@N\x89&@\xbc\xd7\xca\xd22\xdb&@z\x04\xaaJ4\xb5&@\xbd\xc0\xc7\x12\x11\xfa%@i\x8b\xd4\xc24\xcb0@>\xa4\rw\xba\xd3&@+\x07\xb3\x88\x96\x95&@!\xe8Z\xd2\x9ap%@\x89\xd3\x93\xec\xaf\xb10@\xc3n=\xf3\x95t(@H&\xc8\x06\x7f\xc0(@\x11"*S\xa5\x8d\'@n\xad\x86\xd9J\xa0&@-\r<EM/&@\xf8\xf3\xdf\x10P\xff&@\x8cr\xd4A\xa9\x0f&@\xd7\x02\xcd\t\xb2\xf8,@\x8f\xdb\xd9\xce\x1c\xad\'@\x95\'\xa6q\x91_&@d\r\x82\xed\x0b\xef&@15\xf4b\xc5\x0e&@,{\x87\xc8x\xbe%@{\x06x}\xe9\xea0@\t\xf2!\x08g\xf1&@[\x8cgF\x92L\'@\xabt"\x83\xd7\xb0\x07@B\x97\xbb?@\xef\x02@x\xb1\x1bO\x1e\x83(@B\x16\xb3\x1b!\xd1%@\x07\x8d\x9d\xbd\xdc\x85\x07@&\xa6\xc4\x19\x1b\n\x07@\x0f\xb1\xba\xad\xf3\xc2%@\x89F6\xa1\x1e\xe8+@\rM\x06\x1b\x98\xf4&@\xfa\x14\xa9\xad\x1f|&@f\xcf\xbd\xd9\xde\xab0@}i\xca\xa1\x05\x13)@ARS6\x16\x08&@\xb6\xce\x8bh\xf4!.@\x12\xb57S\xfd\xe8&@\xdd/\xa4\x0f\x91k-@\xf1\xa2\x9ag\x82\x14(@\x8c\xdcJ\xad\xe2\xd7&@l\x0bn\xcb\xb0\x07.@\x12\xd3\xc86\xd3\x8c-@\xd3\xa1\xd7\xc4Qi&@+\xc5.\x01fn&@\xa7x\x02\xa3\x96\xba&@\xa5\xce\xff\xee\xcd\x97&@t\xc6\x15\xbc\xe5\x80-@\x80!\xbb#\xbdN.@c\x84V{@o/@\xbd\\a\xbe\x1d\xcf-@\xb7;\x0f\xdag\x0c(@\x08\xae\xc4\x89SJ(@\xfc\xf37\x81\x00c(@\x97\xf0:\xdf\x99\xd0&@\x985\x99K\xbbb&@U\xa4\xed\xc7Z[/@\xd1\xd7\x15\xc1\x15\xe4&@\xc9\xf7\x9e\xf9.\x87*@B\xfbJq"\x84\'@\xd2\x00\x99=\xa0\xa9%@}\x18[\x05\xf9i)@\xfe\t\x95\xfd\xe4V&@\x0cD\x8b\xf1\xb1K&@p\xecj\x19F\x87(@\xbb\xecA\x9cG\r&@\xa1\xaa@\xc1\x93\x90-@9\xce\xf5?h\xde%@\xab\xe5\xa8\x1e/\xd3%@)\xae\x9f\xdf\xfe5&@\xa8E\xf7\x10\xdf^-@\xcba<\x84\xfa-(@\xdf\x0fG~\x80J\'@\x17\xc4\xf4(a*&@\xb9i]g\xc87(@\xe7d\xed\xbe\xf6\xbb%@\x140\n\xdf\xb7\x8e/@\x9a\x99\x80\x12\xf4\xaf-@\xe4\xaf\x95\x1a\'?.@\x18=\xc6\xab\x93\xd6&@\xcdzwo\x93\x91-@\xbb\xfc\x8b;W\xac(@\xd4\xb6!\x84\xb7\xa1(@\xde\x87\xc4n_\x1b&@\xca\\L]\n\xf0(@\xd1\xae9CJ\x00&@\'\xbaR\xa7\xb8\xb2,@|!\x84\x9es\x98\'@ \xa1\xaa\xa8Q\xec-@8\x87mW\xb51&@9\x1c\xbfN\x945&@[\x87G\xf2?\x9f\'@>\xa2\xbc\xb9_i\'@\xf5\xd8\x850\xd9I&@\xb7\x1a!~\xd2`(@Bd\nm\xe1\xe3\'@?\xb6\x9c\xe5\x0c_&@\xa0\xd6JD\xf8\x17)@\xf0Ty\xee\xe7v(@\ra%\xca\x1d^&@_5[\xfc\xd7L&@\xfe\xc7\x9d/\xbb\xee-@&\x06\xd2\xd3%\x99(@\x1d[l\xa1\xefK&@\xe2w\r#O\xc9(@tB3`r\x02\'@\xaf\r\xd3\x1a\xaf\xa2(@\xbd\xec\xad\xd0S\xa4\'@\x0e\xab"\x9dl*)@\xf6y\x04\xc1\x99J&@\xe8|\xe1I\xad\xf7\'@\xaf14\x90\x9a\xa9&@#\x87\x8bR\xdf\xbf\'@5H\xef\xa4s\xf9&@\xcf\xb7\xbc\xf9`Q)@8J\x10\x05\xa2F)@h\xd0\x19\xed+\xca&@\xa3\xfc<l\xb0"\'@%%5\x1d|\xfe(@\xbbR\xd7%i\xf2,@\x1av\xba\x88K9)@w\xe0(d\xb9\xd1\'@\x9c\x97S\x80\x00A)@/\x96\x83\xa2\xc05)@h\xeae\x8d\xdd\xe9,@\xd3\xe4\xf8\x9a:\xcc0@5\x01\x7f\xd2^\x08(@%\xda-\xfa\x8c[/@\xe7\xc3\xaf\xb4B\x97\'@\xc5{o\x8e|\x930@\xb9\xde\x13\xa4\xe2\x02-@%\tn\xeb.\xf2,@.\xc1\x90\xc9\xc0\xcf)@g\x812\xd0\xcc\xfe%@a\xf6H\x1f\xe0\x06&@\xb5\'e\xb9\x8f\x8e(@3fu\xc8\xb9\x06\'@\r=PpE\x14\'@\x18p\xb3\xed\xde\xb1,@|\xf3\xado\x1d-(@\xc1\xf8a\x01\xb8\xb0\'@\xd2n7v\xa5|\'@\xba\x9f.\xd6\xd58&@\x93\xfc\x11\xb3\x82\xe5*@\xd3@]\xf0-\x88(@mmv;=6+@\xce\x98\x90\x80M\xaf0@\xda;\xba\xde\xb0c,@X\xfe\xc0\xa5\xe4\x9b(@x\x046\x02`\x80,@Q\x1dxag7\'@\x8c\x01"0\x03\x10,@\xa6\x8a~\x83\xec6\'@R\xf3H\x81\xe8t*@\xb5s\xe5\xaa\x95\xb3(@\xa6\xa9\x19\xaaj((@-\xe3\xd7\xde\x87\\\'@\n\xfe0.J\xe9*@_/\xact\xea1\'@<v\x7fk\x07\xcf+@\xe3\x96\xcb#\xd6\x15&@`\x85\xd1m\xcd\xc8)@\xcd@\xe3\xcf\x97|&@\xf4\x82\xea4\xe0\xbf(@\x8b\xc5\x95\\$4,@\x7f3\xde\xbd\xd8C,@|#\xe8\x8eL\xdd(@\x91\x12\x1dG?m(@\xae\xd9y\x1c\xe9\xc4\'@\x9c\x08QR\xd5\xe9\'@\xe7\x8b\xd6\xc7\x04\x07(@\x17*\xa8\xb7\x1du0@?x\xdc\x90Pr(@\xf2,\xe8?P\x8b,@q?L\xd2-\x89%@\xfd%M\xa0\x06\x15&@\x16S\xdd\x8a\xfc>-@\x00vA\x9c\xa7\x8d-@?\x9cU\xe6o`\'@\xe9\xdcJ2\xdeV&@\xc4\xc2=g^i\x08@\x0c.kV\x85<(@d_bP\x84N,@\x8c\xfb\xa0\xa2\xc7\x960@\xb2\xb94yL\xa40@Q=\xac\x12\xc7\xe1&@\x8f\x1a*k\xc1\x13)@b\xc5\xd9p\xb5`,@\xf1`\x8eo\xd9\xf6&@\xdc\xe8\x13\x86\x1c\xd4-@\xba.R\xec\xcc\xa4(@M\x15\x84n\x00\xf20@\xa9A\x0c5H\xde\x07@%\x93$\x80\\\xc1,@\xe4\xc0\x17\xc3\\u-@\xb2p\x9dw\x05,\'@\x07|\x8abh\xa7&@\x98\x8b\x99\xc5\xdc\xac,@\xb2\xfc\xa28s\xeb%@)@\xd46\x99\x01)@\xfc\xf2[L\x92-)@f\xbe\x97\x87d\xdd(@\xa7\x9b\x03\xd2\xbe\x96(@7\x89b\x83U{-@\xae*H\x97\xe4\xcd%@!\xcb+\xf5\xa4\xe0-@\xbba\xc7}\x88\xa3(@\x1f\xf7\xf5\xc2?\xa4-@\xc0\xddm\x9c{\x90(@\xfa\xb8\x8c|o\xe5(@\x06n\xb6\x9fI\xa3\x08@\xb5\x02\x10\xbc\xbf\xfe\x03@\xc07Cs\x1c\xf7%@\xa2\t\x9f-\x81,,@W\x9e\xb7\xefcJ\'@\x99\xaa\xc5\x86l\xd8%@2\xd6_n\x8e\xf8&@\xff\xb6\x1c\x98V\xc5)@q\xa0d\x83\xc0\xee%@\x93\x81\xbb\x9f\xf7\x84&@\x06\xe6s\xa3$\xa8-@9\xae\xdb\x05\xfc\x08*@\x8a\nu\x82\r\x9b/@\x8d%\x81\xc0p\xe5&@8:\xbb\xd9\xa6\x94&@\xe8k\x97.\xc9\xf2&@E\x80\xe4}\x1b\xa5&@\xaf\x1c\xa5|\xaa\x17&@\n\xb5s\x8b\xd0\x93.@\xadpI5\xe9\xc2%@8C8\x85Z\xde(@t\xbc\xd0\xfc(\x96+@_\xe6<\x9d\xd9\x17,@\x9bwx\r\x1f\xef-@\xb5Eq{\xc1|(@*\xe7T3%\xe2%@\x9e\xa7#\x94\x19\xb2&@\x80\x1f%\xab\x91\x10)@Ya\\s\xa3l-@\\\xa4F\xabe\xcb(@/=\x01\x05\xbf\x0f,@\xbeK\x10\xb1\xf8\x960@\x91\xc67<\xc0\x8a0@\x1a.\xd8cbq%@\xe8)X\xf7{\x94/@\xed\xcaW-o\xd5&@\xc2\x99\x01/\xde\xa9,@)\x94D\xdch\x06)@\xd2\x10kV\x84j\'@\x98\xcf$z\x97\x03-@\n\xdb\x0e\xe3\x12g)@\xb68g\x1fgO-@\xba\x85\x8c\xa2S\xb2&@X\xa0\x95\x8b\xfe]%@\x00S\x85\x81\xb9l\'@\xc2\xfe\xee\x9e\xc5\r+@\x86\xabuB\xea\x03\'@\xa7\xb1\xeb\x7f?\\\'@\xa0U\x81\x9c\x0f\x88(@dW\x99R(\xb1\x0b@\x99\x95\xe4\x88\x90\x80(@\x03"s\xa3\x8dA\'@^\xaf`p\x1f\xe4&@c\xe2"\xe2\x16\x91&@\xcf\x84l\xd7\xb9\xc6&@\x90\xa7\x01\x16\xe1\t+@\x0f\xf0\x98\x0e\x08\x17-@\x91\x94\xcf\xb2\xe9]\x0c@-\xdf\xa3|\n#+@o\xf9\xef\x99f\x0f\'@\xd2T\xaa\xe5?\x05&@\xd9\x0e\x03b\\N-@\xb8\x11#\x01v\x031@\xb0\xfbGb3\xf1(@\x19s#\xae\nk,@\x8e\xabs#-\xd10@\x1f\x0e\xe6\xd0\x98\x17+@L\xba\t\xab\xf2s%@\x8c\xe0\xb7\xa6\xb9\xec\'@\xef\xaa\x98hd\xd00@\xe84g\xcc\xd18-@Wb+\x80\x16\xb1,@K\xee\xb3\xb40\xcb*@ \r\x96\xb6:\xce0@6\xdfG\x18\x8d\xed)@q3E\x03l\xf40@\xc2t\x07\xea\x13i-@]\xd4\xb6\x84\x08|,@l\x12\xbc\x033\xd0&@\x00\x9dT<\xe4\x8c\'@2.\xdc\xa0u^+@w\x84\xd0q\xa1f(@\x1c\x83\x05\xd5\xe0\xe7\n@EFM\xbaf\x1f\'@~\xd3\xa3B2{,@\xfbR\xc1\x17=\xc10@H\xcf\x87\xebF\xc4\'@\xbf{\xce\x9a\x7fn-@\x92\xd6\n\xda\x1a\x92%@\x17Ym\x83O\xb5*@\x9a00\x91\xf8g&@\r\xbf\xf4\xd4\x82\xbe,@:\x15\xe8\xadW\xe9)@\x1cJ7\x92\x9d\xc2)@\xe7\x8a*\x0by`\'@-F\xd2G[E-@N\x8a\x8e\x10k\x84,@wAz\xb73$+@\xacVx\xb8,\t,@\xe7\x1d\x1cF\x04\xca0@\xb0I\x8e\x15@\xe1,@\\8\xdd^\xbdj-@!u\x0c*\xfa\xb7&@g\xd3\x03\xdcZ\xdb0@uA\xd5\xa6O\xa30@{\xc7\'\r\x98v)@\xb8\xbd\x11\x82\x88g\'@<\xd1P\x8eV\xf8)@KDr\rkz(@\xa5\\\xc7\xdf<\xbe,@\xcd=N\xab\xaa\xe4&@$\x83\xe8d\xb8\xc1%@\x93I\x15\xa52\xd0&@(?\xc7\xf9\x1f\x02&@\xb2\x8f\x97q\xbc\xe20@!\x00\nX\xb3\x01&@\x7f\xf6\x9d\x95\xaeL+@\xc9 v\x18\xbf\x95)@\xe8[h\xa9\x08\xac,@\x98\x1fe\x85\x96\xc3,@\'\xa7\xcd\x8a\xb0f-@\xba5Gc\xdb\xb9)@\xb3\xf9\x055R\x86)@3\x99\x07e\xfaO+@\xdel\x15\tS\xc5&@\xd8\xf9\x88\xf2\xf3\xf5%@\x8f\xe2\xfe]3\xc3,@y+\x9d^\xe1\x91\x03@u\x15\x8f\xa0(<\'@F\xaa_`.\xb2,@56\xa7d\xed\x13*@\xf03\xb8pHR\'@\x84\xcc\x16\xfe\x04\x8f-@\xba\xc3<\xccb\xbe&@\xe5q6\xcb\xff\xbf\x03@T\xa9[O6\xe4-@.\x81\x94%\xc3\xdc*@\xf0,T\x8a?\x1a&@\x880Y\x1ad\xf3.@}\x92vCQ\xda&@\x0b\xf4\x83klQ&@\x1b\x170?\x069.@\xfb\xf1\xab\x90G\xef)@\xef\xaa\x82\x07\xd4-/@\xc1\xc4\xaaJ\xf4B+@\x86\xd4H\xfe\xfe\x9c,@\xe6\xce\xa6L\xcf\\&@\xb9\xa7;O\x8fw,@\xd2\x1a\x12\x04\x9d\xc6(@Yv\xfet@f-@\xd4\xdb\xc4\x08\x1b\xb6&@\x0f\xe0\xb5\x9cY\x13.@\xd2\xcf\xbf\xbb|\xf5.@\xd7OHM\xeb\xa6(@\xd8[\x1eRQz&@\x14C\xe4\x17`Z,@*\xd5\x1e\xa3K\x98&@\x80\xfd\x8d\x8a\x0b\xbd,@G\xe9\x04\x14\xd4\xb8-@\x1d\x0e2TQ>-@\xc6"\xa0}\xf5\xdc&@\x81\xfa\x82~Y\xc6&@\xa8\x88\xe9-\xec\x89/@\x80\xef}\x1cG\xc4.@7B\xdd\xbd\x9a\x93.@Y1\x95w8\xe9-@\xcc3\xef\\\x14\n&@m\x93\xc094\xc9-@\x81rR\xb5\x8d$.@g\xf6\xc7N\\\xfd-@M\x96\x12\xc4)\xac.@\xd2\x930\xc3\xec;\'@\x94\x8fD\xe8\xce\x16)@k w\xb1\xd5\xb20@\x0f\x05\xc4\xed\xf6\x07/@\xca\xd7\xd2\x12\xae\x99,@s\x0c\x19zx\xfa\'@R\xf9\xbd\x1f\xe1f/@\xe6\x01V\xca:4(@\x96\xe3yD\x00\xee,@\xa4\x81mr\x08V/@\x80\x9a\xde:\r\x05(@\xd7J\x1c\x19\xfeg/@{\x90\x0c\x80\xf4#-@\xc6\x9e+\x9c\x11\xc60@\xdc\x04Gs*{&@\x95\xf1\xe0j\xf3\xcc(@?\xc8;\'1{-@\x94\xa4x\x02\x15/-@x\x7f\xaawX\xf50@,\x1e#\x91\t\xf6%@\x94v"\xe0\xba\x9e/@nuz\x83\xe9\x10&@\xd7T` \xaa\x05&@\xdd\xd4C\x85\xf0"/@_\xf2$\x90\xe8\x92/@\x14H\xc4\xfd\x90\x84/@V8\x8d\xc0\x12W&@\x8e\x7f\x90\xf3~0+@\x82\xc4\x00\x96\xb8\x05)@\xd1\x8f\xaeu\x07E&@,\xa1s\x11G\xad\'@\xae~\xc4\x15\x97\xa0-@\xc2\x1c\xb1It\xb6+@\xc4\xc6\xdfu\x12c&@%p\xc3\x96\x12l&@\xf6\x98\x84\xf8\xe9\xcc+@\x84\xa5\x11\xb9\xa1\xab/@m"3\xe1\n\xa4/@\x87\xfdm\xb9\xcb\x1e\'@0\\\x12w\xb58)@\x0cp\x95\x8bY\xb3/@\xa6\xff\xe4\xf4\xc1\xee\'@\xc4\xf1B6\x00\xc8\'@|~$?\x9d\xef%@\\\xf8/\xb0\xc9\xab-@>\x997:\xac\x88(@K\xaf\x83u\xd2\\&@\n\x81\xbd\x12\xa6\xf7%@|X\x9f\xcb\x1c~-@\xfck[\t\x80u-@\x93\x00\x16R*S&@\xf8h\xa5\x1c\x06\xf9\'@Od\xfc\x90s\x98.@\xb3\xfe\xb5\x98\x91\xa7(@\x0c\xc9\xde\xe17\xda/@KH\x88i\xac\xa8%@`\x84\xbdP]\xbe-@\x83{\xc9\x86\xd770@\xef\xd5\x0bz\xe3\xfa(@\xbb\xf7\xa1\xe3\x08[)@a\xe2\x07_\xe4\x84.@U\xf7\xce\x85G"(@\xeb\x12s\xbeF2&@\x86I\x9cCG\x95/@\xc0\xb1D\x00\x83Q/@\xf3\xff\xd2\x882h(@\xb0\x12\xde\xc0W\x0b*@\xa2G\xae\xac4\xd4-@\xef/\xdb \xd5\xe4&@\xb3?O\x19\xcc\xbe,@F\x8f\x13n:,)@\x1e@R\xf3\x90$.@\x95\xc2\xa1\xf7\xb7\xf7&@\x1c\x801\x1d+4.@A\xf7\xe2?\xb3j-@6T\xf4GL\x190@o\xebC\xdd0K-@F\xb8\x15\x9c\xd9\xf1,@\\\x05\xc1Z\xa5\x1e\'@\x0f\xb7Iu\xca\xd4(@\xf5\x96\x8d \x92g,@1\xdc\xc9$<30@\r{\x02\x1b-\x89(@\xd8K2\x1c\t\xe9&@\x18@\xdb\x14e\x04(@\x9cEJ};p/@O\xddB\xae\xa3%0@o\xc0\x13\x13\x86U.@\x95\x7fI\xc6\x8e\xa5(@9\xb4\x03\xf2\xfa\xba&@7\xfd\x83\xce\x9b\xa5,@\xa6\xfd}i\x1e\xfd&@\xd5\x82\x1fN \x16)@\x8b\x81\x8b\xa8L\xd7-@\x80\xac\xab\xb3\x05\x14-@\xb0N\x98\xba\xb1\x03-@j)\x82+|!.@\xcajU3\xe9\x11)@\x03\xcdP\xdb\x8b\xcb/@ \x9c\xc9\xcd\x15))@\xda\xae\xa9\x81&\x00)@\t\x94\x0c\xfdM;)@,\xa09P\xe6)(@\xe2}|\x86\xd3\x9a-@\xacU\xfaN\x05\'-@2\x86{\xbd\r\xed-@\xb0\xcb)\x89\xbfK&@\x02s\x81\x9a\xab\n(@E\xb0\xff\xcc\xd6\x18/@;\x1d\x9f\t8\x8a(@\xa1\xbc\xfa\x80\xa6#(@,\x9bE\x9a\x81+/@\xca\xe1\x85t\xa11&@\xce9T\xe4\x1ei&@\xfd\xfc\xe6\x93\xb0Q.@\x9ec5\xc1\xa0\n\'@\xc5\x1a\xe3\xeb"\xbb,@\xbc\xf7\xf7\x16\'\x93(@\x12MR\x1a\xbf\xc8\'@a\x9a\x018\x9e\xc2,@\x1a\x13\xd1\x92"O&@-\r\x91\xa0:\xa6,@\xe9\xa6\x8f\x1a\xbf\xf4&@\xc3[N8ZP)@X\x0cu\x0e`\xac(@\xe4\x83\xe2\xba\x11\xf9)@\x80y\xe0T\xda\x1b0@\xb2\x18\xd8&\x7f\xe9,@\x94\xc3e\xcb\xe5G,@3\xa7J\x90\xfc`&@\xff\xde\x98\xc4\xd0,)@e\xe7A6\xd4\x94\'@\xd1^<5\x9f\xf1(@G\xc0\x9e\xec\xf9p\'@\x12\x9f\xd9\xe6\x12m&@\xe2$tG\xf7\x93/@\x8b\xea\xf6\xbc\xbb\xe9(@\xf6#mO\xd3v.@\x1f\xbc\\\xe0\xedU/@\xa5.\xe4\x9a\xe7!&@\xee\xe59\x84\x88v-@\x1c\'qf]\xa5,@\x855\x97\x1b\xb2G)@U\xc5\xbdn\x14o-@\x15\x85\xba\xe2\xa5m(@\xc5\xcf\x1b\x1f\x1a\x990@\xc6\xf3\xe1]X\xf0&@(\x83z\xd9,\x8d/@\xf3\x85\xe7\x1e\xdb\xc9\'@\xf5;jK\rz&@+*>\xe3n\x15.@V)\x18\xe5\xa7\x10\'@\xf1\xc7\xab\xed\xa8\xd5,@#\xa7\xecR\xb4\x0e0@\xfe\xcc\xa4\\\x05\x081@\xd7\xa0b\x12\xfb\xeb%@\xca\xa3\x1doA\x01\'@\xa2Hz\xc8\xf0l0@\x1c\x1f\x14\xbc\x0fc0@8\xe8\x17v\x16\xdc(@\x7f(\xdf\xc8;\xb8&@W\x13\r\xb7\xb9\xfa,@\x84\x85\x01l;\xe1%@\xbc\xf7\x03\xd4\xb7\xb0(@\x15\x9b\x84\xa1&\xcf(@\xa7\xf6\xc1F\xcb\xa5.@\x8d\xdb=\x1cW\xf5%@qjN\xd6[\xe7(@k\x15\xd1\xbb\x1b|-@YS\x96\x1b\xe2\x96(@\xd2z\xed=Jr,@Y(\xc7G\xcd\xc40@\xc9\x9d\xd8=\xba\xa0(@\x98\xe7\xdfx\xe0>+@\x81"\xe0\xca\xc9?)@\x17\xc1+\x94\xbc\x7f.@o\x92}M\xc9\x80-@\x9a\x99]\xe8\x85\xf3*@:\xa6\xb4\xca\xc7\x98-@=\x04F\xb2\x96\xb7/@}#J\xcbVP,@\xb5\t\x17\xb3\xfc\xcf\x05@"s\xca}\xda \'@X\xfe\xc0\xf3\xe7\x91(@dC\x97\xe8Z\x91(@q\xaa\xc0\x0e\x0e\x84&@gv\x98\xc2\x99]-@\x9fq"\xab\xd4\xf6\'@\xb7H\x93z\x8bR*@\xb9\xad\x85|\x80\xe9(@\x04\xdd(\xe4\x96}.@\xc4\x00A:\xb4i/@\x8b_V\xa5\xd2\xe4/@\xd3*a\x9e#\xa7,@H\x8c\xb8Iz\xd2(@\x00x\xf1\xf6\x03\x8d/@\xc2yM\x14\xf6Y)@\xcf\x1a\xefR\xbd\x89,@\xc4=n:\xd8\xa7&@\'e\xc6\x0b\x91>\'@G\xb8\x90q\xb1\xda(@m\x14\xfb\xc5\x11\xba.@\xca\x89\x9c\xd1\xbb\xbd.@I\xfe\xfb\xeeb\x07.@\xed_\xce\x83%|-@o\xd3emK\xe1\'@\x98F\xe3Tq\n*@\xb3\xf2\xf0\x98l\xe0+@\n\xcc\xd16Q\xb4*@bF.j:\xcf\'@\x9b\t\xf7\xd0\x91~)@\xad\x11\xf5a=I(@\x0b7\xad\xd4\xc8~/@\xd3&\xea\xeeJ\xd90@\x1ci G\xb8\xcb-@\xad\xc4\x11\xa3$\xcb0@\x9aEC\xd1y\xcd,@8;\xcf\xfa\x8a\xa6,@$s\xb9\x84vs,@c1\x8c\xa7""+@\xefwEz\x93\x08*@\xe8F9\xb5\x1ac-@r <wKP.@\x84\r\xaf\x15\x1a\xee/@\x0f!\x8bA\xcd\xd2(@\x0b\xaf\x84\x81B\xa9)@\xd0\xf6\x15yOV-@\xa3\x0f\xaf\xb81\xa7.@\xc7\xf0W\x17C\x90\'@n\xa3X\xef\xf7R\x11@i<#\xf6]x\'@\x02\xaf\xe4/\xe6o)@\x94\xccy\xde\x15\xd4,@%\xb1\x84`h\xad.@2\xf5\xf1\xfa\x18\xdb\'@\xff\x82\xbc{\xea\x81)@\x02\xe8\xf0\x9ev\xc00@h\xf5\'\xffU\xde\'@\x120\x06J`b*@[\xb1\xff\xd9\x93\xc7.@\x85\xd989\x83r-@b\xda\xe1\x18\x8c\xf3-@\xbcuV\x84h\xa4&@\x8b\x15W`\x8e,\'@\x9f\xfe\xe8\x9ck\x07-@q;\x94$\x18\xfb(@\x9cm\x8f` \x80/@\x17\xf0~\xd99\xb4)@\x1cv\x0f\x92\x7f\xfd/@.\xb4^2e\x80-@h\xfd\x91\x12\xb5\xbf-@\x10\xd7;\x8a\xb2\x8d(@k\x1e\x17\x83+\xd2)@\x14\xf7\xd8a\xdf]\'@q\x06\xf2aD\xf4/@\xc9\xa8\xa9\x07\x05\xae&@\xcf\xde\xb8s\x9d2(@\x8c\x94sb\x9an,@\xfc\xe4\x07@p\xaf&@\ty\xf5\\\x01W/@\x90/\xeb\'|{,@\x98\xa6\xb9\x84\xbcZ.@\xb0\x1b\xae\x06\x8a\xb0+@\xa3\xc09\xf3*\x02\'@(\\\xe0\xa8%h+@\x12\xca\x1a\xaf\xcd\x10/@\xa0\xb3<\xf6\xb9\xc4,@\xbd]\xf0\xdf\'\x08-@\x98[\xf3\x82\xa01\'@\x9a\xb3P\xee\xe1\xde)@\x96\xe3\xa1\x0e\xfc\x9a-@\x00l\x11\xe4>\xe3-@71\x16\xb5e\x81/@\xcd\xc7b\x91\x8a\xe4,@\xdd\xfe\x9d$\x85\x04+@-X\xf60\x12\xe6\'@\xdc\xe5\x12\xb3J\xb0.@\xd7\x1b\xffu\x06%-@\xa5 \xc4\xd6jW\'@h\xe8\xa5\x1d\xce\xfe\'@3\xbb&V<\x00)@\x07S\xfd\xa9\xb40.@U\x1d\xe5\xfej\xf7\'@2\xbe\xd1E\xbbd)@R\x02b8W\xe3+@Wt\xb4u\xbe/)@@\xfez@\xd7\x05)@X\x1f\x8f\xc4\x86\xf5(@K0\n\x96\xa0+&@\x84|\xd4.\t0\'@\xd0\x80\xfdJ\t\x00\'@L\x1e*!\x11\xe6&@\xdc\xd7z\xdd\xc9\x00\'@[\xb3\x02\x15t\xea&@M\xb7\xe9+j\xbf%@\x16\x06\x1e*\xdf|-@\xb1}\x81\xce\xbd\xa7-@\xbb\x1d\x02\xed\x15\xec,@\x86"\x96\xae\xda\x13&@?(ip\x1c\xb2,@\xd6\xcaz\xaf\xa8\x12&@"\xd8\xb5\x92\x8b\xe80@\x97I\x1e\xeb2\xc3-@\xd09\xbb\x01\x83Z\'@\x1f\xfe)F\xad\xc9\'@\xeb\xfe]^\x05\xf7,@\xec,K\x84\x16\xfc,@\xff\x13\x84[\xfc\x84&@{A u\x94L&@\xeb\x96\xe9\x8eX\xcd&@k\xe4e\x02\x8e\x98-@\x9f\x1b\xf5b\xd0?&@\xa3s\xf1|\x0c\x82(@\xe7u\x06\xceT\xf7,@Nv\x12\x148\xf9)@r\xcd<@S\xd3(@\xab\xae\xbcc\xce\x9a,@i\x1a\xae\xa9\xe8b/@\x80\xdc\xd5\x98\xa69)@/\xfb\x06\x00\x03\xf6,@\x18\xcb\xdeZ\xfc\xd7-@\x1b\xa15\xb6e\x02-@{r\x88\xe7\'\xbd,@\xf8\xf2\xb5\x85\x18i&@b\x0be\xac}#/@\xaa\xb4\xb7\x97r3/@1\xb7J\xbd\xbb2(@Cj\xf9MZ\x18/@\xaa\xa7\xf69\x9010@|!L\xb7\x8a-*@> +e\x10\x81-@\xb3-\xa9\xc4\x1a,/@\x85\xf3$ \xea\x9a,@U37\xfe\xd8\x0c&@\x91}\x0e\xc0l3/@\xd0\xc4\x86s\xa6\x0e.@f\x8b\xac"\x84\xd6-@\xb5\xcb\xf2j\xd5e-@Y\x9e\xf8\x13\xa6\xa0(@0\xc0E\x19\xa2\xab,@\xb6iR\xd5\xea\x1c/@\x8a\x0f\xd3\xda<+/@\xd9\xff7\x06/\xf9(@\x90\xa2M\x91!%(@\xff\x14g\xf0\xd9\xef(@r\x95+\x01\x99L.@\x16J\xcf_f&/@\x7f\xdc\xb7\xa4\x04\xad(@?p\x1b\xaa_\x9e-@\xd0\x83Y\xdc\xc7\xf6,@\xdbFod\xb4&(@\x94\xdb\xfd\x95\x93\xb1\'@\xc7\x1d\xfc\x83\x1e\x11)@E\xbb\x08\xda\x9b\xc5(@S\xfc#\xf1\x16\xa20@\xbf.\x83*\xe47&@\x1f\xa1\xcc@\x89\x00)@\xe0\xd8\x00\x97d\x16-@.H\x9a\xfc\x0e\x1d0@\xb6\x04\xb5\xcf\xd8\x05(@\x1a\\\xcb\x03e\xe5%@`\x17\xf7\x01C\xeb&@E\x1d\x83\xb6fe)@-\x13\xdeN?\x8f/@\xd9h\x18\x9c\xa6\x19.@@S\xff\x0f(\xf3-@\xe0\x90\xd2\xecN\xcc(@w\xb4\xee\x9f\x80\x82/@\xb7\x98sd\xf7\x96(@`\xea\x1e\xa4s\xa1\'@\xc4\x94r[GT)@2\xa4\x07\x85U\xf1,@A\x9f\x8fO\x16\x1a0@\xb7\')\xec\xf1i(@5\xfc\xdb@Ee.@S\xf7\x90\xbe,\x030@\x1d\x90\x07\x08\x85\t0@\x803\x9bV&\xc9&@\x00f\xc6u\x8fh(@\xf9\xad\x90\xf9\xaa\x0b*@\xc9g\xcb{tr\'@\x84\x95\x83\xe7\x7f\xbf(@\xd1U\xd6\xa5G\xb8%@,b\xb1\xec\xce5(@\xed\xa1e\x06=\xa2.@:\x91\xd5\x8e~z,@\xcf\x87\xe9\x82\x98r,@\xb76\t\x04\xdc{(@-\x03c\x82\xb9k(@\xbb\x12P\x82\xe4I.@7\x10\xab1\xa9\'&@\x1c\x03\'\xa8\x00M\'@\x91p>\xf6\xe3M&@\x8bD3\x1b\xba\xab%@\x04\xe3\xa8\x08\xb4\x96-@\x95/\xd1\xea4/(@ \x1aq9\x0cT/@\x80\x9c\xf0i\xcb\xc3%@\xa4\x15\xdfg\x8fm-@7\xcdu\x87%\x9d,@\xe9\x85p\x8f\xdd:&@p\x02\xee\xaft (@\xff\xd4\x07\x1dp\xd9%@\\\xae\xb0\x8f\x8b\xce,@\x07<\xc95\xab\xfd(@\xfd\xf2\x05\x80c\xf3.@\xd6\x12\xf5\x9eC\xb8.@\x00\xdd.\xcf}\xcf)@YD\xa7\x08\xb8\xdf(@Ty\xf0"&\xc5(@0\xae\xd1\n\xbb\x90-@\xb9_\xe8;Q\x17)@\x84\xef\x98v\x8c~%@+k\x1eB\xfb\x92%@H\xaa\xfb_La&@.\x9f\x97\x90\x01\x84)@\x92\xd9^\xce\x93\x940@/\xb7\x126\x8b\xfb(@\xae\x88\xcb\xbb\xea\xaa(@\x8cl1\x010Z&@\xa3\x8a\x8dS\xde\xc8\'@\xa4_Azz\x17,@v\xfc\x18\xed\xd3h)@\x98r\xc7{\xa6]0@\x95\'6\x10d"\'@\x90\xfe\xcf\xcf{\xc2\x08@\xdd\x16$\xa5\xf5j(@Ap\x90\xb8j\xb0/@\x97 \x02\x84\xea\xe1(@\x90\x9e;\x11\x97!,@\xc46\x8bT\x15\xf4(@T\x8fR\x89\xc4U\'@\xe0<\x96\xab\xca\x950@\xf3=Si\x13\x87\'@t\x98\x0b\xc0y\x9f-@\x9f\xc4ipSq/@c\'\xaa\x1b\xc4`)@f`eZ\t\x0c\'@\xe8\xe2eP\xfcn,@\x85.3)\x8f\xd2&@"\x97\\v\xff\xa7%@eO\xe6\xc7.\x05&@k\xd76\xda\x0f\x99(@\xfern+ng\'@\xcdmP\xa6\xc2\xad%@=\xed(w\xcc\xd0&@B\xedbs\xd6\xe5&@Q\xa3\xc5|$X/@p\xce^G\x14g)@j\xc1H\x97\ny-@\xea\xbf|\xfe|\xc3%@]g\xfb\xc3\xbbw&@\xeb\xa9\x85\xac\x0f\x8a0@\xcf=~_\xb9[\'@\xec\xc5\xcex\xd7l/@\x87\x02\xb4\xf4\xea\x01\'@>\xcf\x1a\xc1\xe2y-@\xec\x89K#Z:\'@\x13\x84(rB,&@\xa2)\xde\x7f\xd0\xb5&@\xe0\xdbi\x90p\r,@L-\xe2W\xdd(.@\x1b\xbc\x93\xa74q\t@eI\xfd\x93\x0e4.@}9r\xbc\xa8u(@\x92\xad.L?\xa0\'@\xebd\x84p\x0c\x90\'@^\x03\x87\xfa\xd1_&@!\x14\xd6gA\x90-@\x98l[\x07\xab\xd7%@\'\x82\xfe+\xfb\xf0&@\xbd\xedD0>\x9d-@D\x08\xf9l&\x9a&@\xe6z\x87\xf7\xf1\xa0(@\t\xd6\x9d!}k(@`C\xae)J\xc1.@\x8c\x81u\xfe\xcd\x14)@\xfe\x1c\x151W\xee,@\x99\xde\xe4\n[\xc7&@:R-\xdcb[\'@+\x81\x00\x1e\xd3\x12.@\xe0{O\xae\x9f\x9d&@\x05!\xc5\x9d\x12\xb8&@\xfe\x1ec\xe3\xce\x11\'@\xa4\xff\xa1A\xa8\'(@\n\x9fDFI\xb9(@\xdd\x1a\xe5\xd5\x11~\'@\xcfj\x0b\x8em\xd5&@\x17\'O\xb9E\xe5&@\xba\x8b\xf2\xdbL\x9b\'@[\xf0$\x04\xd5)\'@\xee\xbb\xfa\xe6\x95\x19\'@\xbb\x15,\x85\x1b\xd0(@\xa7`\xfc\x9e1!.@\xfc\xfd&\xa10t(@\xbb\x14%\x93"\x92/@\x86\xc8[\xc4\x06\n&@i\xe4\xb7\xd2\x89\x89&@\x9c\xfbd|\x80\xbe&@\xb6\r\x1fY\xf2\xd8&@\x03Ymj\xde\xfc\'@\xc7\xd9w\xee\xd7L&@7"\xc8\xe1\xd5\x84\'@\x98\xf3\x9c\xb9\x14\xe7\'@5g`F\x8a\xea%@v&9\xe9\xd2\x1f&@\xb7\xd92GQZ&@3\xe2\xc7h\x19}&@\x15\t\xb2Q\xee\xdf(@L\xec\xd1n\xa5\xda(@\x96$\xfb\xb0\xad\xca(@$)\xb5\xc4V\x89\'@@\x83\xf8\x0fe\xee-@\xf2\x8f{x\x03\xdb%@\xc8\xc1\xd4\x15\xceo\'@_\xe9A\xbbM\x16*@\x13m\x9eF\xdd\x910@\x83\xdc\xf0\xe6\\\x96\'@\xa6}\xaa\xdc\x12\x84-@\xd6(\xab\x9bM,)@gH\x81q\x85\x06,@\xf3D\xf9!\xc5\xf3%@\xf9\x90+\x03\x11=+@\xad\x14\x06/\x82\x92)@\xf1X\xe0\xdaJJ+@PZ\x9a\xca\xc4U,@\xaa\xa8\xd8\rI\x1b*@\xf3"5q1\xba(@B~U\xa2\x9dN&@\x16(\xdc+\xe8\xb10@\xc9-G\xdd?\xe30@\x12\x06\xbb\x9b\x12\x9a\x07@gz\x89c\xcb\x04&@H\x8cF\xb9\xeb\xeb\x07@q\xd4\x04\x8a?\xcd0@|A\xae\x85\xfe\xc50@\xbaIf\xaez0)@\xf9\xa2\xcf\xdd4\xc2%@e\x80cW\xf7\xdc%@e\xe3\x17\xfb\xabb-@\x07\xf6E{%\xb7,@\x9d\x91\x06\xe0cj-@\xc7h\xef"N\xf6\'@\xbd\xf5\xff\xcb\x88\xae&@,\x02\xfd\xf6\x7f\x05\'@D\xa2\x12\xbd\x10\xf6&@x\xdaP\xd7\x11\xea&@:\x8ao*\x9bN\'@.\xe5e\x86vw-@\xacR\xb5T/\x13-@{fe\x1b\x1f\x0c\x03@\xb2\xf4\x1a\t\x1e\xdd&@\x87Ao\xda\xca|(@\xad.\t\xe2\xd4\xfe(@Z5ku6\xf30@K\x1cLj%\x13/@aG\xba\xcd\x85\x82\x15@\xaa\xe6\x9d\xef<\xdd-@\xe3.\xb0\x0e\n\x12\'@4\xe20 \x10\xed0@\xc2\x02\xda@\xbf\xc0%@\xc0q\x8c\x00\xf5\xe8,@\xb3\xdb?\xe0\x9dt(@Pw\xca\x0e>\xf9%@7\x95\xb6BH\x92\'@\xdd\xc2\xc2y\x01\xea-@;\xc9\xf5A\x1d\xbc&@\x14\xb0Q0\xa0\xaf\'@\x824c\xaf(\xe6,@\x84M\xbdy\x92\x10.@<\xb5\xe3\xc7\xb2\xf60@\xe1\xb6\r\xaf\x81\x18)@\x00\x8c\x926R\xa4(@$\xd1\x93-\xf7-,@\x9b?\xfb\xfa\x97D&@\x80\xf6\x05>-^\'@)\x9a\xea\x88\x99x\'@\xb5R\xac\xa3M\xf8,@\x94\xc2\xe20\xcd\xa6(@\x81{O\x9aK\x92,@\xee\xfb\xc4\xdd\xd8\xbc\'@\xa3\x03L*\xcb/&@\xd2A\xb7\xa1h\xaa&@\xa80\x83\x9e\xaf\xbf&@7 c\x00\x86\xef&@\xc2g\x9ae%\xfa&@\xd6\xe2\xbc\x9d\xa1\xea,@\xe4\xf9\xb5%\xb5"&@/\x03\x9a\x90sM&@\x86\xd0I\x18\xbe\x85&@{\x16\xbcP%\x8f\'@\xc6\xc3\xaf\xd3\x85\xac.@\x99\xbc\xb8\x85\xfaH-@D6lx~\xdf0@\x94=\xca\x8e\xddz-@]p\x9f\x97\x8fo%@\x07\xec\xb7\xd33w(@\xef\xd0\xc7D\x9f+,@\x85\x08\x0bi\xb0W*@\xa5\xbd\xb6.\xc76,@\xd1\xe98\xdc\xd0\xd5\'@\x1e\xef\xcc\xe8\x8d$\'@\xf5\x14\x97_\xba\xad&@\xb5\x1b-Ts\xf1&@\xec\x17sE^Y,@\r9\x8c\n\xed\x99&@\x174\\\xdax\xc2(@n\xdb\xcdY\xc7\xf2\'@\x83\xe6\x93]\xb7\xd3,@\xce0$\xf2df+@\x80j\x1a\x83\xfb\xa7(@4\x8c\x1f]\x03v)@l/7b#\xee-@)\xc2i\x02\x11\xfa%@\xab\x11\xaaH4\xb5&@\xc8\xe5\x13>\x9e\xfd(@\xdb\n\xb8{#N)@\xcb\xd09/\xb3\xa4\'@-/\x86\x82X\xf6\'@\xf9l\xb5\xc7x\xdd&@\xff\x01M\x98uM*@\xb1yhB\tb*@\xc8{\xa7\xe7h@)@0C\xa3\xc2\xa6M,@8\x15\xd2\xb0\x88;\'@\x98\x14\xb5\xa2\xd0\x92\'@\x082\x88\xf0\n()@\\\x88\xbe\x1c\xd0\t)@\x1eQ\xddJ\x9b\xe90@f\xf19\xd0-\xe4\'@*\xba\x03\x0bl\x06\'@\xb8\xab\x82i6\x9d%@\xe5a\xae\xe8\xef\xd90@\x9a\xfbl3A{,@.\xd5\n\x86\xbf9,@\xc8\x19\xce\xcff\xab\'@\x0e\xb3\xcc5\x9c\x90\'@\xebg\xd7\xba\xdb\x04\'@m\xd4B\xe9\x88\x8d%@\xce!\xb1\xaf|\xa2&@\xe2r\xeb\xd1\xcc\x17\'@\xfa\x96Dzr\xe1\'@\xd4\xc4\x16\xbf\n^,@\xb6n\x84!\xdc\xca&@\xf2E{\x13\x8d\x8d(@4 \xae\xa5$\xf3\'@f\x85\x83\xf77\xb6&@\x95q\xbe\xcb\xc7\x95&@v\xeeeE\xec\xcf0@\x8a\x9b\xb0@a\xf50@\xf8\x94HqR\xc50@m\x16\x1e\xdc\xfd\xdf\'@T\x97\xa1\x16\xf4x%@}\xc3\xb1T\xd1\xa0&@Q\xcfz\xfc;?\'@\x7f\xde\xfbgU\xc3&@b0\xe23\xdbC\'@\xeb\x9e*Uo\x9f0@b\x18\x95!\x86\xd20@\x99v\xbe\xc2\x9d\x97\x0c@\n\xd1\xb2EG\xfc&@7\x93\xd3\x05\xca\xf0&@\xa7\x04\xc8\x9c\t\xc3)@\x0fG}\xb8!P-@\x17\xcbk\x10\x1a\x8f&@-\x95+|x\xf8&@\xaf\xd6\x95\xf8%b\x0c@NO\xb8i\x89\xeb%@\xf6\xabL Tw&@G\x99^De|,@e\xbfC\x84U\xfc(@\xb2\\\xb8k\x95z\'@\xa7!\xfa\xd6\xcc\xd60@asW\xdc\x073.@\x1bVu\xf0\x9d\xbd&@\xd6\x01\xac#\xa3\x9d(@\x94\xd8\x95}C\x9b\'@qEJ\xe4\xa2\x81,@\xc7K\xf5\x86\x01\xc8(@\xce\x94\xad\xa8\xd1\xc8\'@\xa5u\x15\x00!\x10+@"\xbbqy\xde`,@\x0f\x85\xac2\x8e2)@\xfe\xfch\x13\xaf^(@_\xcf\x9c\xf7?\xfb0@\xa7\xe1\xe2\x91\x10\xfb\'@]\xc4\x8d\xf5!\xdd%@t\xd1Pxa\xda0@c\xb3\xee\xf5\x9e\xbb&@\xdfT\xa7bH\xa7&@\xb5\x16Wk\xf8l\'@\x94\xd4\xe0\xa7\x98\xc3\'@\x9e\x10\xa6T\x92\xd60@R\x7f\xa8\x18j\x96(@t\xedm~"\n(@\xeb}<\x0b\x19\x83(@\x94\xc5;\xc61\x90&@\x94\\\xa4\xc7\xa9\xa5&@\xe28\xa9\xce0\xcb&@\x9d\xe155`\xef0@1<<\x07;h&@\xba\x15\xad#N\xde&@F\xb3\xc3X\xe2\xa1(@\x08\xa0\xdd\x05\xa1\x1d)@\xb9\x0f\xec5\x98\xf6\'@b9)k\xd3\xf9&@b\x89\x93\x1e\x94\x14\'@\r\xc0\xa2\xfe\x80\n+@\x0eAl\x07x\x87,@\xfc\xe6\xff\x85:\x8c&@\xef\xf2\xa9\xb6\xf3\xc30@piP/\xc4~&@\x1dB\xd7\x04\xc5\xa4&@\xdb#\xd1\xe6LP*@\xb7W\x9a\xe1W\xf8\'@\x82"\xde\xea\xe6p&@\xf8qt\xeb\xdea&@\x00\x13\x7fQ\x93\xed&@\xaa\xaa\x89\xe6[\x08\'@\x91\x0e\x1e"\xf0\xb80@\n\xb8q\xaaZX/@\x80\xfd\xb9[\x85z(@\xb2w\xe5B\x82=*@\xcfk\xcb!\xbf\x850@-"\x19\xc4j\xc6&@Y\x8f\x7f\xc8d`&@\xcdL\x1d\x92\xc3\xf6&@\x87\x0b\xa1Y\r\x9e&@\x7fv-i\xff\xea&@\xe5n\xf7i\xe0m-@A\'N\xd8\x84[&@\x93\x96Us\xf4\xa6&@\x1f\xdb\\?\xb7L&@\xcf\x0bW\xbd) (@\xc2\xe4c\x1c\xd3\xc8(@\xd6\xd1\xcb\x02B\xf60@\x9b\xc7\xef\x13\n\xfa0@\xb3\xd3\x8b\x8c\xec\x9c&@H\xe4p\xbb\xc3\xaa(@\x83m\x03l\xb7`(@\xae1\xbf\x05\xd2P(@\xd9\xa6A\xecM6(@\x83\x87\xd1\x11\x81\x06(@p\xee\x11?\xfd#+@`\xb1\xddk\xfc\x1b*@\xb3\x87\x8b\x98$Y\'@K\xc3j\xcb\xed~&@\x12Ju\xa36*.@\x84\xf3\xc8Vt\xa2-@\xec\xca\x80\xa3\xbd\x8a,@\x19\x8cG\xad\x9d\x840@u\xe8\x1e\xfe\xb3\x12*@\xe7e`\x17\x9a\x90(@\xbd{\xa1%\xde\xe5\'@\xa5\xec\x1de\'\xc0-@\xf0K\x91\xce\x95\x8a,@\x01|be#l,@\x87qHOu?\'@\x9c9\xfe\x0f\xe29-@t\xc8\xe9\\\xe5\x17(@m.m\x9b\x83\xfe0@\x1b\x9c\x1e\xf60\xc1/@w\x8e2B\xb9\xbb&@E\x07cNS\xbd\n@J\xf1\xd1\xabv\xf2-@@\xe4\xbd\xf7\xef\x1d\'@\x00\x84\xafO\tT\'@\xf6M^\xb9\x04R,@\xd8\x84\xfew\xe2&)@\xa2\x8e%a\xda\x06\'@L\x9eJ\x8e\xbb\xc80@\xd4\xb1fm\xb9\xbe(@\\h"\xa7\xc1\xab.@\xef\x05\x15b\x92\xaa(@\xd5\x8b\xd5iQl(@\xbbh\t\xdc\x05\xc5&@\'\x1dY\xe9\xd8\xae&@\x81\xc0P\xcf\xd4\x94,@\xd3m\xa1\x8aY\x0b/@\x8ev\xa5$>\xcf.@\xb4o<\x8en\xe40@\xc3\x1c\xc4\xd7J\x1d0@-\xe8\xe9\xcc\xbc:-@=mzR\xf1\xe7,@m\xa9\xce\xf9\x96l&@\x1f[\xf1\xfex=0@\x11L3\x8c\xeds.@9\xe5\r\xe8\x9cT/@{H\x89g*\xc2.@0\xea\xbdk\xfc\x1c/@\x11\xb9z\x93\xff\xc5(@\xe5\xb9sx\xa2\x97.@\x8e0\x88\'\n5\'@Z\xcd\x10?=\xfb\'@\x9b\xa4\xd1\xf6%\xb5,@\xd8\xb8\xb1\xa5\xa4\xe3&@)\x04b\xe1\x85\x99(@+\xc5\xa5\xea\x02\xc3&@~\x96\xc0\xd7\xf9\x18-@\xd1A\t\x10\xe6\xc70@\xc6\x80(\x921\xce-@h\xa5\xa5\xa5\x17\xfc&@\x01\x9eW\x06m\x0e/@\'\x98]S4\xe7\'@\x99\xa8\xd4f,U-@\x88\xa9\x8e$\x18\xff,@\xdf\x1bI\xe1\x17\x04\'@\x0b\xcfQ\xaf@~)@\xd0\xb4\xa9|\xca\xb6+@\xae\xf0\xc7\xe7\x99\x84(@l\xbae\xf7x2.@\xe7\xb5\'\xc1\x08\x90(@\x9d\x0f\xc4\xb7u\xd2(@\x03"s\xa3\x8dA\'@\xde\xe0\xfe\x1cs\xe1&@PM\x7f!\xbc\xef%@D\t\xa2\xd61+.@X\x16\xfd\xbdoo/@\xe79\xe9\xb5\xfa\xb2,@\x1a\x15\x07f\xf8\x0e0@$\x87\x98\xad\xaf\xfd,@\x13\x1a\x92\xa0u\xd8,@\xb0q\xbf\xf0\x84\x82,@\x89VO\x0f\xa4\x18-@\xa9Q\xf6\xd0YQ&@`\xcf\xfb\xbf\xfe\xfd(@\xae\x11\xbe\x1e\x1fy,@\xd9\x93\x0f!\x04\xc9.@9\x9d\xed5\xad\xb1/@Q\xff\xa1d\xdbX(@F\xc3\x8e\xd0\xd2!.@\xe04q5\x89\xea.@\x0c\xf9\xa3H\xbd5/@Y\x96"\xa3\xd9\x15,@\xe3\xe8\x17\xb2\xbcF(@\xa6~\xccg\xc4\x8d(@W\x9f\x15\x15\xe4Y&@08"\x94\xad\x04\'@& \xe6\xc9B\xc9)@\x9d\xec\xd7Xk\x83(@\x935(D<?/@\x15@J/\xb5U&@\x13\xe0\xd7s\xc1>,@\xaa\r\xca\x19\xb6\x9f)@\x0e\xcf\x19\xc8;\x8d%@\xc7U*\xc9\xf06.@\xb9\x1b\x00\x95\x9b^0@\xa1\xb4\x11\xc7ZV/@\xcd1\x10l\xa1\xb0,@\xc3\xce\x0ez\xc5\xd0(@\xc3\x0bFaOo-@\xb3\xbc\x0e\xe9\xb0\xab,@\x9f\xd1\xbf-"\xf8.@\x01r&A\x06W0@\x98\x87\x8f\n\xc5\x1d\'@\xff\xca\xdcW\x82h,@yo\xbd\xf3$V,@\x02\x14\x97\xb0\xc5\xd7(@n\x9as\xd5\xf7\xe4\'@r\xf7\x00Qf\x97-@>\xc9t\x19\xc5\r/@\x84_\xda\xde#\xb7\'@ \x06\xd5\x8bx\x86-@X\x0c)\x1e\x7fr,@3,\xeb16x/@\'\xb4\xb2\xbe\xe2@)@\xa0b\xd8\xecmU-@D\x84&\x84h\xd7&@\x13\x07\xbe\x06\xf1y)@\x8c?\x025\t!+@\xf3\xf1d!\xb9\xf2)@\x03\xb3\\\xa6 w-@\xfe\xf4\xf6J\xe9$(@\x06\x0f,\x9b\xd5\x1c,@\x0fm\x7fc\xd2o+@\x84\x85-H\xe3\t-@\x93\x89^\x9d\x08\xcd*@H\xbdd:\xf1\xe2-@\x9d\xe7s\x88ri/@\x8fn\x03\x0c8\x9d,@\xd0\x1f\xde\xfb%\x93/@\xcd\xbf\xf8`\xb1\x17\'@m\xfd(\xd8\xa6\xc1\'@X\xed\x1e\x84\xd4\n\x06@\xdf\x1c\ty\x90;.@EbUL\x8az,@F\xabC\x10p\x99&@\x83\xdd`\xa88;,@$.\xb4\tdB.@\xfd\xe9\xeeH\xde\x8b/@\x82pQ\x9a\xd4g-@\x9c0\x0b9g\x1f+@\xfb-Y\x0b\x95\xe2-@n\x99\xd1rG\x96%@\x13xX\xce7B-@\xd7\xed5\x92I\xd4(@\x0fSQd\xfd\xb2)@W\x90,5\xc1\x81)@\x19\x84\x0f\xac\xae\x9b&@\xd5\xd4\x9c\xc7U\xd40@"b\xc9\x02r"\'@\x8b\x9fH\x90\x92\x88-@t\x94\x91\x8a!\xc0\'@\x1b\x84\xf7\xbf\x7fX\'@\x85\xd9\xb3?\xb8\x07*@\xd25\x17Q&\x81+@;"\x18\x8a\xdd@-@(\xbb\xef\xb6\xbbT-@\x1b\x1ab\x9b/\xa1-@\xc3\xa3\x13Dq\x9a)@\x94\x87\xb8\x9e5;&@\xd4e\x1cG\r\x81)@\xb2\x841\xc7,\x0f\'@9 Y\xba\x0e\xaf&@\xe5\xd7\xfc)\xe2\x80*@\x93\x1e\xba\xe0\xf9\xb0)@?Q$c\'\xd7-@Y#\xbc\xbe\xe8J-@\x1c\xd11N\xff\xe7-@(\x7f\xed\x9f|],@_\xa8\xfb\xe4i\xb1(@\xaa8\xae*\x96!+@Q\x9bFU_\xa0&@\xa4\x938\xee0\xf2-@hG\xd6*\x02\x8c(@\xb0\x89E0\x0c\x970@\xf367\x86e\x910@\xc5\x8cjb L(@m\x08\xe3\xf9`d)@\x8a\x95\xbf$7\x0e.@\x17{\xc0\xdc[\x161@"\x87\x19\x14z\xb9.@\xd2\x8e\x11?\x9d\x11)@\x81\x95\x99+\xa0S)@\xe0\x10\x80\x8az\xac,@j9\xd2H?$\'@\xd4\xa6\xaet\x12`-@\x86\xd1\xa2\xae\x13;(@\xd6\xb2\x93\xfe\x87\x080@\xdc\x95\x06\x06\x8eX,@m\x19\x9b\xa0\xd5\xa0,@\xa3\xf4\xe2\xa5a\x1c-@\x97\x03\xc7\x1fgs0@6\x041\xd9\xfa\x18+@\x9b/H\xa5\x12\xf8-@"\xe5\xe5#\xf4\xc9-@\xd5h]\xebG\xd2,@4\xb6yj\xac\xc9,@@\xf6\x91\xea4\x0e,@\x80A\xc8\xa4\x13;-@\xba\xa0\x97h\x16Y.@(\xa4\xa7\xd4V\x05-@|\xb9\xf1`\x956\x07@K\xfd\\\x9co\xb9-@\xccu\xa6DN\x96%@\xcbt3dN\x81\'@L\x07\x93\x18\x9d\xf8-@a\x9d:-\x04\xcc-@\x8a\x18\x05\xa1\xec\xa9)@/ru>\x81\xef0@?b\x88\xef\xfa\xb3-@\x83_\xe12N\x7f/@\xc0\xbd_\x8c\xfe\x1b\'@'
p16
tp17
bg3
(g4
(I0
tp18
g6
tp19
Rp20
(I1
(I5144
tp21
g13
I00
S'\x97\xb5\xf3 R\xdfS@\xb9\xaa\x8e6\xc9\xbaS@k\xce\x93\x14\x9c\xe1S@\xadC\x01\xd6d\xc9S@\xe7M{;\xa0\xe1S@/\xe31\x03\x93\xe1S@M\x96}\xa1\x87\xe1S@\n\xc5&\xd5f\xcaS@\xcf\xac\x16\xf7\xd9\xcdS@\x0fT\xe6D+\xecS@\x0cdu\xf0O\xd5S@\xae\xbd>~\x81\xd7S@\xc5\xfc\xd1\xab\xea\xa7S@W\xbd1+\xd3\xf3S@\xed\xdb\xe5l\x89\xbaS@\x03O\x9a\xc9\x11\xe3S@\xdc;\x87\x8f7\xe2S@\x02\x8a\xcdP\x1f\xc5S@\xf3\x8d\x85\x17\xb4\xdcS@\xaf~\xb1if\xc7S@bu\x8e\xdcn\xabS@\xf7\x9d~q\xc5\xe2S@A\xc9\xfc\x81\xf4\xf3S@\x842OQ\xf5\xe5S@h\x0e\xc3t\xf4\xf1S@\x8a\xde\x82?\x85\xe3S@\xcb\x96B\xfb\x13\xe3S@ \xee&\xbf\xed\xc1S@\xad\x1c\xeas@\xe3S@\x00Z\x0bO\x00\xe3S@\xce\xa8d:]\x10T@[km\x02\x84\xa9S@\x99$\xd6\x11\xfb\xe2S@!\xf9\xdd\xc3\x98\xa9S@\x9b\x0190l\xe6S@\x88\xb4\x05\x12\xc0\xa9S@\xa2\x0b(}\x0b\x10T@\xb7\xc0Q f\xcbS@1\'-\n\xa3\xceS@vz\x99p\x9a\xe6S@\xf8\xf6W\xb3\xfe\xddS@\xfd!!\xaa\xdd\xe2S@\xfd\x08\x19\xd1\x94\xd0S@\xcah\xf5\x90K\xadS@\xa3<\xc2\x11-\xdcS@\x16\xd7t\xcan\xc1S@9\x97\xe1\x11\x05\xe2S@y\x04$\x11\xb6\rT@(d\xf4\x91\xe5\xa0S@\'\xef9A\xa4\xa9S@K\x18\x8e\xcd\x0e\xbdS@5G0!\x89\xebS@\xc75\xd1\xa2\xfb\xdfS@$$\xd3\xd2\x98\xe7S@\xcd\x86\x04t\xf5\xe6S@H\x8eu4\x07\xe0S@r\x0c\xbfK\xe2\xd4S@\xe6<W3\xb9\xbaS@Ul\xcf\xb9\xbf\xe5S@\x1c\xf2\xfdx\x92\xe3S@C\xcf{\x08\x0f\xe5S@e\xf9\xb4\xa8"\x11T@-\xddb\x898\xeaS@L\x88\x97\xb5\x8d\x10T@\xfeL\xe9Ow\xd8S@\x87\xc3\x87m\xab\xdbS@\xe3y\xb5\xec-\xe3S@)\xd7xd\xb4\x10T@\x10\xe1\x9b(\xac\x10T@\x9bp\xc41\x8b\x10T@}$da\x11\xe0S@wF\x90\x95\xca\xb6S@\xfa\x83"]{\xd8S@\xcd\x05\xf1\xab^\xb7S@\xb8~cL\x8d\xdfS@i\x1b\x15\x91\xe4\xbcS@\x03\xde\x00\x81o\xdfS@\x9f\xaa#\xf3\xdd\xe4S@\xe9\xf7<\xc9\xc5\xd7S@\x88\xa5$\x04\x81&T@\xffHD\xd8\xf2\xe4S@`S\xd9Pw\xdfS@x\x01\x06\xf9[\xbfS@\xb7_\xf9\xc3\'\xf5S@\x86\x17Rf]\xdeS@\x85\xffJ\x07v\xdfS@\x1e\xec\xc6a\xb3\x14T@$;\xdf\xe2\x01\xb3S@f\xabu\x0e\x0b\xe8S@\xbct[\x88\xfa\xdbS@\xf0\xbbE\x94\xb9\xb6S@\xff\x8c\x99\x9d\xed\xe3S@\xe7L\x89:\xc6\xebS@cC\xdb\xc6\x08\xc3S@5\x08\xa7\x8d\x01\xd1S@\x9c\xddw@-\xe8S@\x8dsV=`\xcdS@M\xe3\x8e\x85\xbe\xd3S@m\x19\x94\x00G\xe3S@|\x1fvDS\xdaS@\xdc\x08-7\x8a\x11T@\x8c\xe2\xe7jQ\xd4S@\x10\xbe\x16\x081(T@\x91c\x82\xe8\x8d\xceS@\xa3\x16\x892\xce\xd9S@$\x1c\\\x96\xf6\xe8S@\xa1\x10\x16{\xa2\xe5S@\xce\xd4|\x98~+T@Y\x90\xb0m\x80\xc1S@\\N\x02\xbd\xe3\xdfS@\n4\x1dPK\xd4S@\x95\xe7\xf7\xbbz\xeaS@\xcc\xf7\xc86\xa7\xe9S@\xc1\xe4m\xe9M\xe9S@%i\xd8\xf1\xfe\xe8S@\x8btX\xed\x99\xe5S@\x1a(\x00\xd2\xbc\xe1S@\xba\x01J*f\xe8S@\xb5\xc1\xe8\xaf\xe6\xa1S@\x18[\xa0\x87\xfd\xe5S@[\xa9\x08\xa4\xd8\xe3S@I\x0b\xe6R\xef\xe2S@\x7f\xa0\xdaS[\xc7S@=WR\tv\xe6S@\xa3ma\x9eX\xefS@\x80\xacsv\xd4\xb7S@\xca\xee\x1c`.(T@"\x92\xc8\xc5\xbc\xeaS@\x0b\xa4\xde\xa6\x06\xe0S@\x9e\\\xa4\x92B\xaaS@\xa0\x89\x08\x89Y\xe8S@X>\xb9\xc2\xed\xe2S@\xaa\xd35\x14\xf0\xe3S@z\xce\xff\\\x16\xe2S@\x01s\x1d\xc6j\xdfS@)\x14\x11\xd8$\xf5S@_\xd3\xf9P\x99\xb9S@dB\xb9\xe4E\xa0S@\x88E\x84p\xd9\xe4S@\xcd%\xb4\x89\xc3\x9fS@F\x8a\x04\\\x16\xdaS@\x9cp\x06\x8f)\xdfS@g\xc9\xd1\xd0\x91\xe8S@\x95\xec\x01a\x14\xddS@SG\xb0\xd3\xc3\xe0S@\x9b~`2\xc6\xb5S@3)E\x19Y\xb8S@\tou\xa5\x1f\xc6S@\x1a\xebW\x97T\xe0S@\xfd|\xd3\xff\xd6\xe1S@\xe4\x98\xba \x05\xc6S@\xb9\x02\x9d)R\xe4S@\x93\x08\xd6Y\xaa\xcfS@%\xd1cd(\xbfS@\xe5\x93l\x98\x8a\xe4S@\xfc<C\xaeV\xe0S@\xbfr\xf8\xf0\x8e\xc6S@\xbfX\x0en\xe3\xe9S@+\xd0d!\xc6\xebS@]\xc8En\xda\xeaS@B\xab\xfb;\x9c\xa7S@$\x1b\x96\xf0\x7f\xecS@Y\x0c`.o\xeeS@\xaaB\xb4\x10\xdd\xceS@#\x02\xac\xa3\xfe\xdeS@\xe8p\x0c){\x9eS@\xb7\xdb s\xa0\xdbS@\xef\x83:\xaa\x96\xecS@\xa5\xed\xde\xb6\x9f\xbcS@O\x1aK\xbd\x07\xd2S@\xc5q\xcfmS\xdbS@\x0bg\xc5.\'\xa5S@\xf4\x02\xac\xbcm\xecS@\x90\xe3\xa5\xf8\xb8\xcfS@nO\xa9>U\xc4S@\xd0\xcf\x9d$\x8d\xecS@!u^\x8a=\xe8S@{\x16\x17\xbbx\xe4S@e9\xa2_\x07\xdfS@\x11\xb5\x03f<\xb7S@\xe8\xa5\x81#\x02\xb9S@\xb1\xf1\xb6\x16}\xe6S@\x0c\xb4\x82\xf4\x8c\xdfS@Tj\xd523\xeaS@\xfe\xe0<6\xea\xe7S@5\x18\xf5RW\xdcS@>\xa2\xcc\xb41\xedS@\x1e||\xd7~\xa5S@\xfe\x93j\xc7a\xb8S@\xa9n\xdf\xed\x83\xe8S@\xd5\xd4$W\xcc\xdfS@\x9c\xbfj"\xbb\xc1S@\xffa\x96\xecv\xc3S@\x93\xc4\xd7Q9\xe4S@\x96\xb5\xf5m4\xa3S@B\xf1\xd2ew\xf0S@\x88&\xaeQ-\xc2S@K\xf8\xe5\xac?\xd6S@;\xe1\xcagc\xebS@\xf5\x84\x88\xfd\x95\xe1S@\x89\xe1\x0f\x13Z\xc3S@h\x83\x1e\x91`\xe8S@6)_\xa3\xbe\xb4S@\xff\xad\xb4\xbaK\xebS@\x17\xba\xd1L6\xf7S@\xea\xf4$\x9d\x9d\xe8S@\xd9({x2\xeaS@VH\xbc\x96B\xd2S@#\xa6\xc1yP\xccS@^\xfbyw^\xc2S@\xae\x14\xad|\xea\xecS@\x88\n$\x19\xc1\xf2S@7U\xffR\xb4\xefS@\x90\x85^u\x8f\xebS@\xd5\xe2\xcdJ\xc9\xd3S@ $F4\xa6\xeeS@J\xd4\x03n<\xebS@\xec\xf3\xb0\x8f\xaf\xebS@\x02\x83\xa70`\xebS@\xae\xb8\x89\n\\\xe8S@\xe3s`\xf5\x04\xf0S@_v[\x12\x1c\xd7S@\xa8TuG\xa8\x12T@\x0f?I=\x88\xc4S@\xbf\xa7\xd5I\x9e\xd6S@\x01[\x1b\xb1\x96\xdaS@2$i\xbb}\xb8S@\xfc9S{2\xd2S@\x17\xbb\x03\x1c\xb2\xe8S@\xf8\xaa\xf9&\xa2\xc4S@r&\x9c\xa7r\xd2S@Bf\xdc\\~*T@\x94f\xfd\x04\xda\xd2S@r\xa8\x7f\xc5\x8f\xdeS@\xc4\x95 Gb\xd3S@\x87\xa8\xee\xffd\xd3S@\xf9}lq\x8e\xefS@;\x993\x81\xbb\xb3S@U\x1a{\rF\xeeS@\xb0\xab\x8f\xa20\xedS@]\x00;S\x12\xc6S@v\xf6\x0fwR\xecS@\xdb>\xd6\xf2\x11\xebS@\xe0\x826[\xc6\xe2S@L{\xb2j\xc8\xa5S@\x9e\xab,\xfc\xbd\xe7S@\x99l\x1cB>\xd1S@\x14\xbb\xa3\xe2\x7f\xedS@c>*r=\xf1S@\x1e\xec\xcf\xd8\xd3\xecS@)\xc7\x923\xb4\xe4S@SL\x7fa\x83\xe7S@\x88\xe6\xbb2\x8f\xe4S@\xe1\x90\x15\x86\x01\xaaS@\xc2*D{\x16\xe3S@\rr\x10\xaf\xb6\xc5S@t\xa9\xdf\x02\x8f\nT@?!\x9c\x17\xe0\xb1S@\xf2\xdfB\x06\x14\xedS@>\x8a@\x15J*T@.\x06\xb6Am\xe6S@\xcaf{\xa1~\xe4S@\xa6\x05y\x9c\x1d\xcaS@Y\'\xe1\x137\xedS@\x9e\xf3]!\x86\xe4S@\x94\x95\xc2\xda~\xe6S@Y\xdb\xa5\x8d/\xe7S@\xff\xa2\x98\xd3L\xecS@C\xbc;\xe6\x86\xdfS@\xb1\x99\xe5}J\xedS@\x924?\x07\xa2\xe6S@K\xac@\xd7\xd4\xe4S@\r\xde\x06}G\xddS@\x1dW\x0eGK\x10T@\xe6\xc8\xb9.\x9f\xefS@\xb8h\xd73\xf4\xc6S@R\xf3=\xad\x08\xc9S@\x9b\xef\xf2\x8b\xba\xd1S@\t\xebz\xe8\xf6\xecS@\xa5\x87\'<\x93\xeeS@\xd1\xa0-\x98\xf3\xedS@\xd8\x8b\x1f\x84&\xf1S@!\xc5\xb4d^\xeeS@\x1c `\xa1\x8a\xa7S@\xc0\x1a\x9a\x9d\x7f\xa5S@\xe4\xb4\xb1\xa1\x01\xeeS@\rB#\xd1\xaa\xeeS@\x02FY\xf6\x9c\xd1S@\xe7@\xa9Zp\x92S@z\x0c1\x1dH\xefS@\rg2\xcf\x07\xceS@\x1d!\x06Ni\xddS@\x1e9\x84D\xfe\xf4S@\xc9\xe7\x84X\xf6\xc6S@,\x8aP\x0b\xf5\xe7S@\xfb\xc3\x14\x9f*\xd4S@ \xb7\xa00\xa1\x93S@\x16\x1d@\x9f\x8f\xe8S@\x9e\xbaMN\xd5\xdcS@\xd8\xecU4\xc3\xe0S@\xff\xac\xe5\xbeR\xf5S@\xecp!))\xd3S@\xae\xfd\x84\x8aB\xceS@\x9f\xf6\xb4}\x01\xe7S@&\x7fP\xfa?\xd1S@L\xfd\xc1&Q\xdbS@R\x9b \xbe\x12\xecS@\xe9\xaf\xc54\x01\xf1S@\x91\xa5\xa3\n7\xd1S@\xc9_\xf0\xba\x1d\xf1S@VO\xb3\x00\xd0\xefS@\x9d\x8fn-\x81\xe8S@\xfdsO\xa4~\xd8S@z\x1b\xbf\xda\xe0\xcaS@\xa4i\xc5\x0bL\xecS@\xf3\tG\xc1:\xecS@I\xe6\x0e\xf5@\xe9S@\x11\xf0\xcc|Q\xdeS@Mz\xe1\x10\x17\xdaS@\xed,\x17z\x93\xdbS@\x9b\xb7*v\xe0\xd9S@{O\xafB\xfa\xefS@x\\I\x0b?\xa1S@\xbfl\xb6\x91\xd1\xefS@\'\x9dx\xd1\xf1\xdcS@1\xd4\x7f>\xd5\xefS@n$\xaf\x8e-\xf0S@\xab\xd5\x1e\xf9\xd2\xeeS@\xab\x10\xb2\x9e\x1e\xcaS@\xd7\xc0\xf1\xfe\xd8\xecS@\xb1\xb1\x80\xa2\x03\xeaS@)\x06.\xe8\xde\xaeS@e\x8duMN\xefS@\xeb\xa3\x93\xc9\xf2\x12T@D\xcf:\xa3Z\xdaS@\xafI\xa0\xefD\xdaS@t\'\x8cS\x12\xf0S@\xed\x12\x9c\xd4;\xedS@\xb4\xa3\xdf\x1e\xa1\xc9S@\x03Z\x8b\x8e\x19\xe6S@\xe6\xd6u\xe9f\xd7S@\xe18^\xa35\xdaS@\xdb{\x89\xe2]\xa3S@\x87\xf2wP\xed\xc5S@\xa9\xc3\x9aQ\xe2\xf1S@\xb9\x87\xd2y\xad\xedS@.~\xda\x99[\xedS@=\xdb\xe1XN\xf0S@\x91i3\xdc\xea\xf1S@x\xdf\xd4\xdba\xeeS@\xa8&\tA\x84\xf1S@+\xeb8\xabt\xe4S@\x84\xee\xab_\xfa\xeeS@\xc5\xaa@8p\xa7S@|\xab\x93{p\xd4S@\xd7\x16!7\xf9\xeeS@\xa5\xbeDL\x9a\xebS@\xe0\x00d\x83\xe1\xedS@G\xe3\x8f2\x80\xc2S@>\x06\xd3\x97i\xf0S@(\xab\xd9\x0fv\xeeS@m\x89U\xde\xa5\xc4S@di\x18G\x07\xdfS@\xc6\xe6x\x88f\xdbS@\xd4#$\xb2\x8c\xd9S@Gy\xa4\x90\xfd\xacS@\x18\x9bv\x85#\xa9S@*\x05\xc2\x95z\xe6S@\xf43\x9b\xb2\x01\xa2S@\xb6\xbe\x16\xc4N\xe8S@\x1b\xd6bC\x8d\xd2S@\r\x98MJ\xd9\xb7S@DH\xdco%\xf3S@\xb1b\n\xb9\xe1\xa8S@+9\xfb\x148\x97S@l~\xcb\x92\xf5\x9bS@\xd8\xfa_\xc2\xc7\xbcS@\x91\xac\xc6 \x89\xb7S@\xd1\x13\xe1\xc01\xe3S@X\xfb\xa0\xd8\x8c\xd3S@\xa6\xfd\x87\xee\xe7\xb2S@\xc1\x04.\x85l\xb2S@\xe8mG\xf2\xf1\xf1S@\xb0>X\xac\xe4\xf0S@7\xb5\x0bT]\xd6S@@\x8cu\xff\xd7\xf0S@a\xab\x92\xad\xa0\xf2S@\xb9\x97\xbe\\d\xa8S@\x89<a&\xd0\xb2S@\xf1\xd4\xcb\xd5\xfd\xf0S@/\xbb\xea\x8e4\xa0S@\t\x19\xe7i\x10\xd0S@3\x82\x7f\x1a\xb2\xf2S@\xfb\xa3yM\xf3\xf0S@o>\xfa\xde\x9d\xbeS@\x97\xb9\xb8\x8cP\xe0S@(\x98x\xc7\xc2\xd6S@\xb5\x0c\x13s\x99\xa7S@\xd8\tL\x89Z\xf1S@\x0c\x93l\x9f\x00\xcfS@\xfe\x92\xb35G\xa8S@>\xde\xa2\xc8|\xd6S@\x94\\\xd67 \xf4S@l"\xe5\x9f\x1c\xf4S@$U\x92L\xff\xf2S@\xe7\x1d\x157\x08\xf3S@\xb7\x96Xj\x00\xd6S@.<\xc2\xbf\x00\xf4S@@P\x03\xf7\xe8\xf3S@\xf2/\xe2|6\xf4S@\x19i!&\x06\xf3S@\x9cb\x17\x0e[\xa4S@\xa4\xe7\x8be\xa3\xcfS@\xb4\xb2\x83x\xae\xf3S@\xa9\x92\x93d\x81\xf4S@M\xb8\xa5Do\xf4S@3\x00\xcc;O\xc2S@BA\xd1\x1dP\xd0S@\xc1\x1b~\xad\xa8\xdaS@BP\'\xe7\xa1\xe5S@\xbc\x0e\xc8A\xda\xe7S@%\xc0\xf4W\xb3\xe4S@\xc1\rBU\xe9\xc6S@\x992\xbbK\xe2\xefS@\\^.\x99\xd1\xcdS@hM\xa8K\x86\xceS@\xc42\xd2\x94\x01\xefS@\x92J\x18dY\xf5S@\xf1\xe2<\xa6\xbe\xf3S@\x9d?!W\xb3\xc8S@\xae\xc6\xc8\xea0\xd6S@\xf8\xff\x15\x9bR\xd6S@t\x0cYE\xd3\xf3S@\xf2\xf7\xdfmr\xd5S@\x92\x87j\xed\x00\xf5S@\xaf\x07\x1a\x0c}\xf5S@\x94\xac\xd4O\x8a\xc4S@\xa2&]\xc0\xd2\xe0S@)\xce.\x05 \xf4S@\xb1/\xd2\xfbM\xabS@\x00JA$\xd8\xceS@\x82\xe3\xc8\x81\xba\xd0S@\x01\x85\xbdT\xf4\xc8S@\x1d\x9d\xb809\xf5S@9\x11}\x16\x9f\xf4S@\xe4\x8e\x0b\x8bC\xf4S@Zrd\xb7q\xc3S@|\x9fr\x03D\xcaS@\xd1+\x10\\\x00\xd2S@\x18s\x17\xe4m\xf5S@\x8f\xc8\xe5\x80\x04\xf2S@\xb3\x1f}\x81\x8a\xc9S@!\xffQ#\x87\xf4S@\x9f\xec\xd2a\xe9\xf1S@\x85]&\xfd\x92\xadS@\xbb\x1c\xfd(^\xf5S@\xc8;$5K\xaeS@\xd8\x01>:L\xf6S@\xf1\x93\xd1\xb3 \xf2S@\t\xc8b\x0b$\xd1S@p$|5\xae\xb7S@\xe8\xe6 ]\xef\xf4S@_\xf7\x1c\x04\xff\xb4S@o\xeev]F\x99S@\xfay\xc2^\xc0\xd0S@p\x837\xf9\x90\xd3S@Q\xbf6\x94\xc9\xf4S@mr\xeeW\xc0\xadS@\x91\x90\xad?H\x9eS@\xb2\xec2"\x9a\xa2S@e\xacz\xf7o\xa9S@f[@3\xcb\xcaS@\x14\x93\x8b>\x8d\xf1S@\x9e\x03by)\xcbS@\x01"k\xech\xf1S@PV&\x11\xe2\xc1S@\xf7%\x14z\x82\xf6S@\x91/zV\xb5\xf5S@\x1c\x0b\xf7\xc2\xa1\xf1S@\xa5\x12\xbf\x15\x89\xf1S@"\xe3{\x97u\xc1S@\xf2\x00lI\xe7\xa1S@\xad\x05\xd7\x91\xe9\xcfS@\xbdt=U\xca\xf2S@\x1c?>\xe1\xcc\xf6S@X\xfdU\xde\x99\xcdS@\\G4e\xaf\xf6S@\xf6\xe5\x18\xa3\x01\xf3S@i\xa0\x9b\xbf\xfb\xf0S@\x1c\xeb\xe4\xb79\x9dS@\xcf[\r\xcf\x04\xf3S@\xa2!\x7f\xa3\n\xd2S@M>\xbf\x0c\xff\xd0S@\xdb\x07)\xb1G\xf3S@\x06Z\x85\xd3.\xb5S@\xa8)z\x8c\xff\xd2S@\x0cV\x8d\x88\x01\xa2S@\x89\x9aj\xc1\xea\xc9S@\x02\x1cuU/\x9dS@nVH`,\xd4S@\xae\xa0qX\x16\x9fS@+\xf1\xf7\x89S\xcbS@w\x9f+\x88\xb7\xcbS@\x87\xb9\xa3\x06\xb4\xf1S@NZ\xb0z\x04\xf1S@\x14\xfa\x1ao\xa5\xeeS@Ua\x02\xc4c\xf4S@?\n\x86\x9ep\xf3S@e\x044\xfa\xc1\xf4S@\xbb\xf5c\x1e\xdd\xc1S@<.\x83?_\xf1S@\xc4l/\xf5e\xb8S@\xee\xc2\x8c\x9b\xd8\xf1S@\x1c1\xd3u\x1f\xd4S@\'\x90A<\x9b\xf1S@\x1e2\x08\x15\xaf\xb8S@\x9c\x17\x9fsB\xd1S@\xd8O\xf1q\'\xf3S@\xa0\x0f\xa8\xcc\x05\x08T@\x9ch\xb3\xc3\x1b\xe1S@\xeds\xde\xaap\xf2S@u;_oA\xbcS@\xcc\x0c\xde\xf9\xe3\xe1S@"\x1c5\xac\xa8\xf3S@\x91:\x00/K\xf4S@\xcc\x9162\x84\xc1S@\xfa\x083l.!T@\x81B\x8aa\x15\xccS@-P\x81:c\xd3S@\x8b\x85\x840Y\xdaS@\xb3CH\x7f`\xe8S@\xcc\xb3\xe3\xfc\xba\xd8S@\x15@\x9a\xce\xa1\xc7S@\x00\x83\xe1\xe6z\xdcS@U0\xd0\x06\x89\xa4S@\x9a\x19\x9f\xdc\xc6\xcfS@X\xaf\xfd@\x91\xdaS@\xfa:\xe5zA\xc2S@\x1a\xb2\x89\xe6C\xe6S@\xc5!}\xa0\xc8\xa7S@[\xcd\x17\x1b\x8a\xeeS@\xbe\x86K\x0c\\\xcdS@2\x9a\x1d%J\x9fS@\x80Nyaw\xe5S@~\x801$\xd0\xceS@\xe3\xd0\x98Z\xc5\xcaS@L\x1eQ\x01\xc3\xcbS@\xb5\xd7,\x84\xb9\x98S@\x88K\xe7a\x9d\xf5S@Z]\x1e\x98B\xebS@\n\xc3\xde\xd9\xb5\xd9S@\xc2\xd1\xfa\xbb\xca\xf4S@6\xfb\xc8\x9e\xbb\xc0S@w\xaef\xb6\x1d\x99S@\x1b\xf0w\xa1\xde\xd5S@\xed\xa1#!\xcb\xd1S@\xd1\x05`\x8e\xe9\xdaS@\xcd\x1e\xd0\xc8L\xa5S@\xec\xff7\x83\xd0\xc7S@E%\x06l\xd3\xc4S@"f\xdd\xaf\x9c\xefS@\xc4{U\x83J\xe3S@\r\xe95\x8fT\xe7S@o\x92\xb4\xa9\xc3\xbeS@\xa4\xc3\xc9\xbf\x98\xcfS@+\xb4\x02E\xa4\xe7S@!\xa9D\xd7\xf2\xcaS@\xc4\x02\xac^\xfc\xdaS@\xcd\xaa\xa8\xb6q\xc4S@\xda\xc9d\xdbv\xcfS@w\x96G\\\x80\xc1S@\xd3\xf5\xee\xddw\xc9S@G\xb9OM\xf7\xacS@6\xae\xe9\xb4R\x9eS@\xc1\xa9\x99\xff>\xacS@\xfe\x98==F\xeeS@\xab\xef\x15Z\xb7\xb7S@\x8a\xd4\x8e*\x02\xedS@\x047\x10\x80y\xefS@\xd4\x8a\xab\xc2\xcf\xc0S@\xab=\x1cX8\xebS@j\xe3\xb9 \xa5\xb3S@\xe4\x02\xb0\xcf\xb0\xedS@\xa3\xe3\xb3K<\xe8S@\x00WD\x89/\xe8S@b\xa3s\xbb\xf8\xd3S@Z\x11\xe9\x05\x91\xdeS@\xb6\x12\x7f\xda\x04\xb9S@\xc027/M\xbdS@2\xe0\xfe\xe6\x8f\xa0S@\xacs8\xaee\x98S@/\xc2\xbf#\xab\xc1S@\x04\x14eO\x0c\xc4S@0\x12\xa39\x9c\xc0S@\t\xc2\xf6\xa8\xee\xb9S@\xc70\xc4\xfa\xd4\xe4S@\x1f\xe5\x94D\xd4\xb4S@\xf4\x00\xe4\xfe\x9f\xe7S@\xed?\x9b\xa3_\x10T@M\x84\x99\xce\x91\xb2S@^V\x14\x92\x83\xe4S@\xbf\x19#\x8c\x96\xd5S@5+\x03IX\xf3S@\xf0k\xa0y\xf3\xdeS@\'\x7fC{\x00\xe0S@\x05r\x89)\xf4\xd9S@\xdf/\xc0K\xb2\xf1S@\x83I\x14)\xcd\xa7S@\xd57x4!\xe8S@\xe6\xdc,\x91\xfd\xe6S@\x15-#\x92`\xf1S@\x88\xb7\xfb\xcb)\xefS@\xdd\x12\xb5\xecu\xb1S@A\x8bn\xde\xd4\xe3S@\x1f\xc2\x16\xa7\x16\xbbS@\xd8`\n7\x0e\xc6S@n&\\\xc5\\\xdeS@\xcdM~\xd0\xc1\xacS@TS\xf0\xb8a\xcfS@6\xcd\xb8\xa9-\x9fS@I\xfb\x96o\x95\xbeS@G\xfd\x9e\xe2$\xbcS@<\xb1\xb1\xe3\xcd\xccS@E\xa0:\xf7q\xe6S@\xe0d\xd1\xb75\xc5S@\x0f\xc8\xbb\xf6-\xcfS@\x08 }[o\xdeS@\xe9\xd1\x11\x8f\x1a\xd2S@i5\xe5\xc0\xfa\xc2S@\xf8\r$]\xe6\xb8S@\x07\x9f\xb5G\xf8\xefS@\xd5?\xaexm\xecS@\xb7\xcbH\xcdO\xcfS@\x08Rz\x11\xd7\xeeS@\xf7\x1a\xe6N\xd5\x19T@\xabi\xf3\x92k\xc0S@\x0b;\xe8\x96\xdc\xb0S@o\x9a\x83\xf7\x82\xe1S@CIPrr\xc9S@\xe5\xdcJ\xbd\xf2\xa2S@\x02\x8d\xee\xea\xbf\xf3S@\xe5\t\xc2\x10\xdd\xd0S@n\x84\xa7\xd4\xdf\xd9S@w}\xc2\xe5L\xc6S@\xff\xaf\xb2\x81\x08\xe3S@\xee\xaa\xb5\x92s\xcbS@^$\x98\x99\xa1\xb3S@\x0b\xf4\xae\xf0\xde\xe5S@\xd4\t\xf56&\xcaS@\xeb\xc6/Lp\xa9S@n\xa0!\xbb0\xccS@\x80\xef\x0f\xf5#\xd0S@\\M\xf8\x17\xf8\xeeS@\xd3\xc8\xda$\xf8\xd8S@}\xda\xbe*R\xf0S@,\xf7\x15\xd5\x00\xeaS@\xd3\xbaQ\xda\x96\xd2S@\xa5\xe1\x10EZ\xd4S@\x1e\xaf\x13n\xbd\xc6S@!\xcf_H\xb3\xaeS@""\xfe`\xde\xd8S@wU\xc8b%\xdeS@\xca\xe9\xb6Kq\xf1S@\x82_b\x07\x01\xb3S@X\xbd\xab\xd4\xb2(T@\x92\xb2\x05\x1dk\xafS@\xd7J3\xc7\xc6\xb9S@\xb1Q\xe7}\xaa\xa8S@\xb5@gm\x97\xd0S@\n\xf1\x1f\x17E\xe8S@Jj\xd4\x1cT\xdeS@\xcf\x89W\xa2l\xd5S@\xfd\xb5:\xbe\xf6\xf0S@\x88\xb0\xc6\xee\x02\xf2S@\xa2`\xeev\xa0\xf2S@\xbe\x0c&^\xca\xc0S@KY\x82l\xd7\xb2S@\xaav6\x83\xa2(T@5~\x17z\xc7\xcaS@\xf6\xe1&5:\xc7S@\x88\xf9\xdb\xd2\xe7\xe3S@\xd6\xa8\xba\xe4-\x1eT@pPm7h\xecS@\x91\x03\xdd\xbb\x87\xe1S@EI\x98Y\x94\xdfS@\xd9\xf6\x06\xfd{\xdeS@H\xea\xc0t\xed\xefS@\xfeVb\xcf\x9d\xebS@Z\x95XM\x02\xe9S@\xc0tZYX\xf5S@\xdbA\xbak\xdc\xefS@H\x15J\xf7a\xf5S@\x9e\x080&]\x9aS@\x92\xfa\xad\x7f+\x9dS@\x11\xdb,\x8d^\xe8S@\xa7-t{\x13\xb7S@cp)\xcdy\xc4S@\xc7\xb6\x91\x90O\xaeS@(\xa3\xbd\x03"\xa8S@\xdexM7\x9b\x14T@\xf2z\xb0@\xd1\xe3S@\xe6|f{\x06\xb5S@\xfa\x84c\xd1`\xf1S@\x1ff|\xc5\xb2\xf4S@\xe8PZ\xe2\x05\xc6S@\x9c|y7\x0c\xd9S@\xd75\x08\x84\xe5\xa0S@\xc1#\xe2\xa2\x11\xf5S@i\xb4I\xdb\x88\xf4S@\x90\x92.\xfa\xbe\xefS@5\xf8\xe6m)\xadS@h\xf9J\x12\xf0\xdbS@\xf3\xb10\xca\xeb\xa7S@{\x99\x0b7\xe8\xe4S@E\xb6\xbc\x89Z\xdeS@6\xd1Tp<\xd6S@\xb3Nm\x83\xf8\xddS@\xb1\x1e\x14\t\xf5\xf4S@s^j\xb8E\x1fT@\x08\x9e\x7f?\x93\xadS@\xc5<\x90)\xb3\xebS@H\x85\xfd\x88\x97\xc6S@U\x9d\x91\xe4\xec\x10T@k*\x9aG%\xc3S@\x1c N6\xbc\xb6S@\xaa.\xc9\x9a\xcc\xafS@\xc2\xf5}A\'\xd9S@\xc7\x8d\xf5\xfa~+T@\xca[\xc1\xf8\xaa\xdbS@\x90\xb0\xef\xd3H\xecS@\x94\xd3A\xec\xc3\xc7S@\x11\x9e\xbaa%\xc1S@\x92k\xc5]*\xc2S@\xbb\xe7\xe3\x96!\xdcS@\x91\xb5\xb3\x15\xfe\xdbS@\x19\x8c$\xf6\x83\x95S@\xbeK\xf6\r\x19\xe0S@\xbb\x9aQ\xf5\x1d\xf4S@\xc9\xb9N\x89\xcd\xd0S@\x00\x0c\xff\x14\xea\xceS@\xa3W\xe1:F\xe9S@\xbbG/\x89~\xdfS@\x87|\xa0\x89|\xa9S@\xc0\x8d\x18\xb42\xceS@\x86}\x14\x13\xcf\xa7S@\xff\x17da\x1c\xe3S@\xc0+\xe2f\x85\x9eS@\xb4u\x85\xd2\xaf\xf2S@\xce,\xe2J.\xe0S@`\xa5H\xe7\xf7\xf0S@Tv\x13\x19x\xdeS@0\xb9nN\xea\xbfS@E\xf7u\xea\'(T@\xd0\x8f\xfa\nL\xeaS@\x13\x04\xec,\x97\xe8S@D\n\xc0A\x8d\xeeS@\xae\xbd{\xf9\x15\xd0S@\xe27\xb4c\xfe\xa2S@\n\xd0\x99\xe1\xec\'T@\xe1\xa9\xf2\x0b\x0b\xcfS@\xc9\x16\xcb\x16P\xe0S@\x82\xb1\x84\xd3\x9e\xedS@\xc2.\xbcc\xeb\x12T@\xa1\xf5\xfdC-\xd5S@\xc0\xfc\xdd\x0f\xad\xb6S@\xb0\xb8:\xac\x85\xd3S@\xd3\x17\xe6S\x9c\xf4S@_\xca3me\xf4S@M\xfa\xf4.\xdc\xf1S@\x1em\x19$`\xd3S@\xe2\x1b\xf3\x8e\x9b\xcfS@+\xf2\x88\x02\xda\xbcS@\xc9\x17G\x10A\xa0S@\xb1\x82\x189X\x9dS@\x82\xd8E\x89t\xdeS@\xf7jw<\xe3\xf5S@\xf8\x8e\xba\x95H\xf4S@J\xd75Q\xee\xedS@H\x9dH\xf4\xf2\x92S@{\xdd\xcc\xb4J\xc9S@\xd9\xe6\xfe\x15`\x92S@\x87\x85\xae\x11\xdb\xc2S@\xbfR\xddT\x1c\xd3S@\xf0\xfe\x9ak\x95\xc5S@\x1eY\x87\x80\x98\xdbS@K\xb6\xba\xc2c\xd5S@~K\xc0\xb3\x04\x17T@H\xc94\x16N\xc1S@\xa3\x8d\xee8]\xe8S@\xc52]s8\xf8S@"lp\x19\xaa T@\xb6\x7f\xc2\xba|\xd2S@\xaf\xfd\xc5g\x1d\xccS@y\xc6\x90\x91\x1b\xe3S@\x9b\x8c-\xb0\n\xe2S@\xc3\xdf$\xa1\xd2\xa9S@m7Q\xc8\xc3\xa9S@\xc9\x14x\xbd7\x11T@\xfd\xa6\x81\xcan\xc1S@\x05\x98\xf8\xb5\x15\xecS@\x83\x14\xd7!$\x14T@#6@\xa3Q\xdaS@$\xde\x14\xe4J\xdfS@5\xe0\xb5\xae9\xeeS@\x8bX%\x8f\x06\xf2S@X\xb6f\xff\x84\xb7S@\xb7\xfeP\xcd\xaf\xeaS@\x89I\xda\xbb@\xebS@\x19\xb0\x14\x89K\x99S@\xa0U\x00\x03:\xf1S@G\x91!\xb2Q\x9eS@\xd4\xc2\xcd\xdb}\xe4S@\xe2~\xea\x9dU\xd0S@k\xee{\xbd\x89\xc2S@i\x8f\xf3g.\xe2S@a\xf0fCb\xe7S@\xcfT\xf5\xc8f\xe8S@l\xe9r\xe27\x11T@\xd2\xc0O\x1bj\xf5S@\x0b8\xb9N\xa3\xf4S@\x90I&su\xeeS@\xaa\xdc \xd3\x87\xf4S@\x05\xd2\xb8:\xbe\xe1S@\x8bm\xeb=\x9e\xcdS@\xfdS\x0eAg\xe2S@w\x06&4\xaf\x10T@D\xf0\xb5\xea\x98\xd0S@\xb0\xc1\xa0\xb1\xa9\xc1S@6Mg\xecz\xd2S@\x04\x8a\xe8O\xce\xdfS@A\x10\x0b/\x81\xf4S@\xa6\xd0\x06\x9a<\xb7S@\x1ch\x16(\x83\xccS@\x8f\xbb\xbf\x97\xe7\xf1S@\x0f\xd97f\xeb\xb6S@#\xe1\xb3\x08f\xe7S@-f\x9fF\xc0\xa1S@\x9f\x96\x80\xee\x02\xa2S@\xb9{h(\'\xd0S@\xdf\x1b~$\xb4\xe3S@\xe0\xc4%\xba\x02\xe0S@\x03\xb7KQu\xe1S@\xd4/p\xb3\xc2\xe3S@:\xee\xa1JQ\xe2S@\xbd\xfb\xa0\xee\xb1\x1eT@j\xf2\x17b3\xcbS@\xc0\x0b\xa3\xee\x9b\xedS@\xdd\x93\xa6\x97\x1f\xc6S@o\xc4\x19\t}\xc1S@\x92\xe4\x12\xbf\xb9\x95S@\xa9\xb8\x8a\xe6\n\xc0S@\x8e\xa4\x053f\xf5S@\xa6\x86%\xdf\x01\xf0S@,\x06\xf9[\x92\xdeS@\xe6gh\xc4\xb8\x9eS@,\xee\xef^\xbb\xb4S@\xb3\x16Y\x17E\xecS@A\xfc\x9b\xb6W\xdaS@\x8a\x849|\xd0\xbbS@\xc8\x95\xbc\xa0q\xe8S@\x16\xab(\x15\xcf\xe9S@\xf6V\x08\xd3\n\xbfS@\x83\xf9K\xc1\x02\xf3S@c\x90Sp!\xf2S@\xfb\x97|\x81\xf5\xf0S@\x1c\xb3f\xaby\xdaS@\x00\x0e6\xa43\xa4S@\xc9\xc0\xcdF\xfc\xe1S@\xf7\xe6\x81\x17\xad\xd2S@F(\xec\x8d\xab\xcaS@\x8f|d\xf0S*T@\x1a\x10\x9d\xbe\x02\xadS@U\x0e\xb3\x86\x9f\xe6S@m\xc2\xc6:\xb9\xe4S@\xd3t\xf1_\x01\xb8S@9\xbb0\x9a>\xedS@\r7\xcbM|\xebS@\x8e&0\xa0\x18\xe3S@}\xd3\xbb\x07>\xe4S@l4\xd2\x1a\xff\xa9S@\xcbA\xe8\xf4\xde\xd4S@4Zu\xa9\xff\xd5S@\x9c\x81\n\x80:\xcfS@\xe12I\xc9\xdc\xefS@\xe2[\x9e\xb7D\xc7S@>\x13\t\xcdv\xf5S@\t_\x0f\xcc!\xebS@\xad7\x16c<\xc2S@\xa6\xf0\xb7\xf2\xa0\xc8S@\x8b\x1f\xac\x96*\xeeS@\x9a\x0c\xd4\xb3Z\xe2S@\'\xf8\xb2M@\xebS@\x9c\xed!.W\xf6S@\xedE\x9f\xa0\x81\xc4S@\xe6\xff\xa0\x01\x14\xbcS@\x81\x93\x83\x8d\xae\xd0S@|hNg|\xe8S@\xa5l\x96o\x8d\xd5S@]VG@\t\xe7S@\x92\xf9\xed\xa3\xc6\xd6S@\xe2\xe7\xb4+\x96\xf4S@\xe4\x1b\x1f\xcb/\xd6S@\xd7\x11\xc1\x10D\xe7S@\x16\xd5\x02\xd7\x0b\xb3S@Y\xfc\xdb\x0fH\xd1S@\xe8\x8f\x0c\xa9\xbd\xf0S@4\xb3\x89\x8f\x8c\xf0S@\xaf\x8bq.\x83\xe8S@\xebp\x1dV\xe7\xc1S@(h\x03\xee\xfe\xf3S@\x88\xe0Q\xe4V\xf2S@\x02\x1b\xf7\x10\xb4\xd1S@"\x84\xba\x04\xa6\xe6S@\x10\xdc\x06\xbc\x82\xb7S@\x98\xbb\xe9P\x00\xa2S@C>\x8c\x1f\xa7\xa1S@\xaf1 \x009\xf1S@\xa0PR\x1b\xe6\xe2S@+\x95H"\xf5\xc2S@\x9d2\x9c8\t\xedS@t\xac\xec\xb5\xd2\xecS@\x7f1v>{\xc3S@a\xd3\x89\r\xfe\xf4S@\xa3\xfa\xca:\x85\xdfS@\xd7\xb2Dc1\xdfS@\r*\x8dH\t\xe0S@\x07H\xd1\x80\xbe\xe6S@\xb11\x1e\xf6\x8b\xc9S@\x08kX\xdc\xc3\xa5S@\xeb\xc1\x8fF\x17\xe2S@]d\x1c\x10\x89\xf0S@\x9bZV\xddT\xe6S@\x87\x7f\xaf\xfbE\xabS@\xf5[\xa6\x1f\xc5\xe0S@\xe0"2\xe1A\xa8S@\x01v\x1cZ\xa3\xedS@\xc3\x95\xc7\xe9(\xedS@\x8b\x83\x1e\xef\xd5\x9dS@\x11gR+\x13\x13T@\xf3nY\x88\xa6\xf1S@\xdc\xb3\x9d\x83I\xadS@C\xb9\xc7\xacX\xefS@\x03\x96\x9c\xa5\xfb\xb8S@\x86DNI2\xcaS@<\x0f\xce\xdcc\xb8S@\x0fO\x83I\x13\xedS@\xe2\xab\x8d\xe6|\xe4S@[\xb1\x07\xe8\xd0\xe4S@&~\xb9|\xee\x9eS@=\xcbf\x87\\\xe9S@\x8b4\xa1\xa2q\xe2S@n\xa8O\x06Z\xc5S@\xee"\xbd\x0e\xb1\xfbS@&\x10@\xa4}&T@\x17\x8d\xc1\x00\x95\xd7S@\n\xee\xe2dE\xafS@\\D\xf8[W\xcfS@f\x1f\xb3\xec\xb2\xc9S@\xf0\x1d\xf1\xe9K\xc7S@\x0c~G\xf7\x86\xc6S@!\xec\x1c\x9ds\xd6S@\xb2:\x83\xe2\x1f\x98S@\x8b\xdc\\=`\xeaS@r\x9bSB\x91\xe6S@\xcd\xd0i=K\xe8S@7|8\xcc\x93\xb2S@m\xa63C\xa7\xe9S@\xddZ\xc3\x82@\xd3S@|\xcc\x05\x04\xc8\xf2S@\xcf\x13~\xda\xfd\xe5S@[\x96{\xcd\r\xd1S@\xb7\xdd\xb2\xb6%\xcbS@\xa7x\x02\x93\xf8\xeeS@\xe6\x7fT\xc1\xe2\xdaS@\xa3d\xfd\x01\xc7\xe0S@\x99"\xe9\xe4\xfe\xf3S@).\xbe&\xad\xe8S@\xb5\xa6\xf4\x9c\x00\xe3S@\x0c\x14j\x88\xdc\xe1S@\x9a\xf8\xa9W\x06\xceS@\x11\xd3\x12\xf5\x1b\xe3S@\xcd\xb1\x81\x94\xaf\x9cS@\x14\xe9\t\xdc\xf6\xe2S@Tj`z\x13\xf2S@\xc6\x9f\xf0/\n\xe0S@R\xb3\x1b\x06\xf0\xd2S@\xf0\x19J\xc6\x7f\xd8S@\x87f\xcd\x13J\xc2S@\x01{\x85E\xf4\xcfS@\x06\xb0\xc6N\xfe\xa5S@\x9a\xea\xfc\x95\xd3\xf3S@\xb4e\xd6P\x92\xc5S@\xac \xb7U\xc4\xd0S@\xe2KW\xc0\x96\xc8S@,\xe2g\x0e\xeb\xe9S@\x80\xb98\xad\xfe\xf0S@\x13\x083\x03=\xafS@\x8aD+\xe59\xd8S@\xbb_Z`\x12\xefS@\xb2\x8dI\xacF\xbaS@\xbd\x99\xc2\xc6\x9c\xe7S@\x90\xa8\xf3\xe7\xfa\xf2S@\x17\x00\x8b\xbe\xc4\xf0S@\x13H6\x16k\x9eS@\x01c\xe6\x81\x9e\xe6S@_\xeee\xca\xcb\xe4S@1}RP\xd1\xb5S@\xa8\x19\xacI\x1c\xcfS@\xf1\x8b\xd72,\xeeS@g(S\x9f\xc0\xe4S@h\x96\x96x`\xf0S@{&d.#\xceS@2\x8b\x15\x83\xd8\xcdS@\x83\xda\x93\x15O\xeeS@Ok\x15w\x1e\xdaS@\x83PM\xcc\x87\xe9S@\xc5&\xb7\xfe\xa1\xe6S@\xd52\x0b\xad6\xa8S@5\x1f,\xd0\x97\xe1S@\xa3m\xdf\xa1\xef\xc6S@\x90INGI\xabS@\x86B\x1f\xac\x07\xc4S@\xaf\x9d\x16\xd2u\xefS@\x1cQ[\x84\x99\xb8S@&;6\xa1\xf0\xe4S@\xed\xc8\xe7\x1c\xb4\xb8S@\x00E\xbds\xe1\xe0S@\x89\x99[AG\xccS@\x1aUr\x01\xfe\xe3S@\xa1-\xb2<\xfe\xd2S@\xa2G\x9cv\xa4\xcbS@\x95\xec\x01a\x14\xddS@\xdfX\x88\xd5Q\xe3S@R\xc8w&\xd4\xa7S@\xdb\x15\xb1\x08d\xdaS@s:\xbc6\x9a\xddS@\xbfzm\xda\xc5\xe3S@\xe9D\x85:\x05\xf3S@\x91\xba\xc1[!\xc8S@J\xa9\x01\xbcs\xf2S@\xcd\xaf\x9e8\xfd\xf2S@f\xd5\xc7\x16\x0f\xf4S@\xe5bw\'\xeb\xd3S@\xf7DEgn\xefS@\x12&\':\xf7\xc3S@m\xeb\xa5\x8cP\xf3S@\x12\x8b\x124\xa5\xdbS@&\xc3\x97\x9d6\xd3S@{\x93\xc0=\xb3\xe0S@\xce\x92\xb3\\~\xc9S@%\x0e\x1c\xb4\xc6\x98S@W\xae\x92\xc7\x14\xbdS@\xd5\t)\xe2\xb4\xc1S@\x88t\x8a\x07H\xf3S@\xb1\xb9\x960\xb4\xd8S@t\xf8\xe3\x11\xed\xe2S@\xd7\x98\x8b"\xc2\xe8S@\xf4;\x9b\x970\xedS@\xd3Zw\x94_\xabS@3l\xe6\x89\xa3\xe9S@\x9f\xc2\xe2?\xc1\xc0S@K\x01\xe9y*\xe3S@\x84\xe3\xa7\x0f\xca\xe1S@\x9e\xce{\xebE\x9dS@\xea\xd4\xa2\xe6\x01\xd1S@P\xccp\xf6+\x9dS@`\xb7z\xefG\xe3S@\xf3|\xb4\xd5E\xdeS@\xed\xad\x94\x9eU\xdfS@\xf6\xb4$,f\xceS@2\x85\xfd\xd7\xfc\xd2S@\xbe\xdb\nX\xcd\xccS@\xb5\x186<?\xddS@p\x0cp\xf3\xf5\xe7S@\xef\x9e\xf8\xa0\x93\xf3S@\xe3\xd9}\x91\x8f\xdbS@\x80\x9b\xbf\x96\x9e\xb8S@g\x9f\x1b\x15\'\xbdS@u!ih\xda\xe0S@B\x00\\c\x8a\xf3S@</\x9e\xbc\x0f\xa3S@\t\xec8m\x93\xd3S@Um=\x9b.\xcfS@\xcf\x88\x80\xd8)\xe6S@\xae\\\xf0!\xf1\xddS@\xe1>xL\x8a\xedS@~\x0f\xdfsk\xe0S@\x92\xaf\xa9\xbf\xd9\xbaS@\x18ew8\xca\xf1S@\xf3+@o\xa5\xeeS@\xd0\xfa\x1e@t\xcbS@\xabS\x953Q\xcbS@\x9e\x7f\x11\xd2\x14\xa8S@p"\xbd\x0c\xcd\xb5S@\x81Q\x84h\xb0\xb7S@\x82\'\xaa\x847\xbcS@6\xf1\xdc\t\xd0\xccS@\xc9\xb8\xbc\x1d\x8c\xc4S@V\x0f\xe9J\xf6\xf3S@\x93T\xbbo\x97\xd4S@\xe2\xeb\x87\xe0,\xf4S@\x9fA\xdd\xd5\xc3\xd6S@\x90\x050/f\xd9S@\xe9@\x10\xa1\xed\xdaS@\x01@\xfe\xf9\xf3\xe5S@T\xb8\xca\xf6\x95\xdaS@E\xefS\xba\xad\xa1S@\xee\xc4\xb15\x0e\xe5S@"\x99\xa65\x19\xe3S@\x92\x8e\xc0:\xd2\xd9S@\x89z\xcdF\'\xe0S@\xb1\x08\r\x92\xe6!T@O\x95\xc2\xd2\x19\x1aT@-I\xac\x86w\x93S@T\\?\xf1\xf7\xd5S@\r\x8cF\xc9\xcd\xf1S@J\xb6*l\x95\xe9S@\r~B\r\xb5\xeeS@\x15\xd1=y\xc0\xa7S@\xa7\x89\x80}Y\xb8S@\xfa-\xcc\x9c\xff\xf3S@\xb3}\x83Z\xbb\xf3S@T=\x87W\xe2\xc1S@\xd2\xfc\xb2\xa1\xe5\xc5S@kE\xae\xffc\xdbS@\xcf\xbd\xe8\x13z\xf4S@\xe5e\x94\x05P\xf2S@\x17\xf9p(\x15\xbbS@\xc3S\x12\xfa\x01\xd3S@\x90\x1e\xc7-\xed\xdaS@&;\xe2(\xc4\xe6S@\xc4\x7f7\xf8\xde\xe1S@\xbaZ\x91\xab\xfd\xe5S@7\x17D\x99@\xbbS@\xc8\xd7I\xbd\x82\xe4S@="B\xb89\xd1S@M\x85\x0e0\x99\xf1S@e\xa4C)f\xebS@\x0bc\x0c\xad\x91\xe8S@\x8f\xff/\x1c.\xf4S@d\x00:\xf5%\xcbS@\xe4K\xf6f\xa3\xbcS@0\xb7\xbe\xb5{\xb3S@O%3\xd4O\xcaS@I\x8c\xc4DX\xdaS@\x81\xe0\xf2\xc6?\xc0S@\xb1\x0c\xf4\xf2[\xe8S@\xfapT\x94\xc8\xf1S@\xe2\x17\xdaP{\xb4S@\xb8{Q8(\xeeS@\xa95Z>t\xeeS@\x0f\x07\x18C\xf7\xc5S@:\x97\xea~\x90\x11T@V\xa5\xeai\xb2\xc0S@\x91\x19\xa0\x93\xde\xb7S@A0\x108X\xcbS@\x936\xfe\x83\xda\xcaS@\x7f\xb5\xe0\x88d\xf0S@\xd431w<\xbcS@\x0fI\x04M\x85\xe6S@\x90\xe8\x88\x89\xaf\xedS@\x9a\xa5;4\x9c\xb3S@\x8f\x91Y_\xf1\xd8S@8\xff\xa8\x7f\xb2\xabS@;\x00,R\r\xeaS@\xeb\x8c\xa1\x02\xf7\xa8S@\xe0&4Ti\xeeS@\x85\xf1\xf8\xfe\xd1\xccS@\'\x10\x87\xedz\xdeS@:]\xb4\x97\xe4\xc4S@\x00\x91\x82s"\xc6S@\xa5\xd5n\r^\xdeS@\xce=\xf1d\xa1\xdbS@Nq\xa5$\xf5\xe8S@)\xa6\xa8\xf2i\xf2S@y\x13:\x1b\xf4\xa7S@\xddU\x85OT\xe0S@\x82\xe6\xb1\xff*\xe1S@u\xfe\xfc\xbb\xb9\xd5S@\xf6\xeb\x11\x18.\xdaS@\xe0\xfam\xf6\xe7\xe3S@\xbd\xfe\x03\xa4-\xf1S@\x90iU\xa8\x12\xf1S@\xcap\x05\x0f\xad\xcaS@\xbd\xe6\x81\x19x\xe7S@\xc8\xc5\x1a\xa10\xe4S@\x96~W\x8b\xf2\xd3S@\xb5CR\xc6(\xccS@\x81\xd9\x06\xef\xd4\xabS@\xf4+U\x98\x0e\xabS@\xe5\xe9\x1d8\x94\xbfS@\xf7\xcb0f\xd3\xefS@\xea\x15QZ\n\xeeS@@ \xdf\x90\xa8\xdaS@\xcf\n\xab\xb9\xf4\xa1S@\xbcO\x87\xd1\xfc\xe3S@*zN;R\xc6S@\xbe\xe2\x81\x04\xf6\xeeS@\xac\xc4\xbb\xa6\xdb\xc0S@\x8d\xd2\xf9\xf1`\xccS@\xaa\x02p\x83\xb5\xbcS@\xff\xef\xe4\xc9\xb8\xd6S@\x9bq\x80\xa1\x04\xeaS@\x0f\xfc\xcaN\xf7\xddS@!\xa5\xeb\xfd\xa1\xe6S@\x10\xd3"t\x0f\xf2S@Y\\\xf8\xaa\x84\xdaS@\x85\x8f\x85\xbby\xdeS@\x99@|Va\xcfS@\xf2\x97\xd1\xd7\xf7\xf2S@\xa4\xe3|\xdcg\xcdS@\x8f\x9c/Hg\xe5S@\xa0\x9e\x99\x84@\x10T@S0\x02c\x9d\xb3S@B\x16$\x9b\xa2\xe7S@\x90\xf4}\xab\x19\xafS@@Z\x86\xe1\xc3\xc1S@\xd0\xa3c\xfb\x82\xc7S@\xf43K|u\xe7S@M1\xfa\xf4\xe9\xefS@\xf5\xd8\x04\xca\xfa"T@\xfe\x0bo\x96\xe7\xd3S@\xbf\xa4q\xde\x04\xdeS@\xef\xc0\x1fdH\xc4S@\xf7\xc68\xd0\xfb\xa9S@\xb1\xacKe\x08\xc3S@#\x8a\x81\x9dj\xeeS@\xb4=\x99\x1b\xaa\xf3S@\xd8;\x01\xa6\t\xd1S@\x82\xf8\xc6\xce\xd2\xa1S@\xf5\xfc\xeeH\xa4\x0fT@m\x96o#j\xe0S@\x8b\x85D\x1cT\xacS@\x94\x8f\x92\xdb\xfb\xbaS@\xaa\xae\x99\xa1R\xd7S@\x14Z\x0f\':\x97S@\x1a)\x11?\xe3\xf4S@\xa79qM\x99\x9dS@mP\xca\x81\xba\xdcS@\xea\xe3\x19W\x97\xe3S@\\\xd8\x13\xca\xc6\xe2S@X\xe88\xdf\x88\xd2S@\xe9\x9b~\x8d\x95\xecS@\xf40HrT\xa1S@&\xc7\xae\x82\xc4\xeeS@G\xe7\x1d/\xce\xa7S@\x1ca\xbe\xab\xf9\xefS@\x03\xf4\xb5c)\x97S@t\xec}1\xf3\xc0S@@\x1c\xde{\xe5\xd9S@u\xfe\x87\xe8N\xb4S@\xa6\xb1%d^\xa2S@\xdc\x1d\x8c\xf5\x94\xaaS@}\xb7\xaa\x1d\xd5\xe3S@\x83cP\xd0/\xedS@1\x83\rzW\xe5S@\xc7\x8a\xa2\xb4M\xe6S@`K\xe1\xba\xba\xcfS@\xe7j\x88\xb6\x84\xddS@\xae\x8a\xb2\x8c\x9b\x07T@\x00z\xfaIs\xccS@H?\xad>\xd5\xefS@\xf5t\x1buc&T@\xc8\x16j\x07~\x9dS@\xb1L\xc3\x07`\xeeS@;D\x87\x8dT\xf0S@\x85\xf7\x8b\xad\x1e\xf3S@^\xe6U%\xe3\xe9S@s\xc3\x0e@\xf1\xc8S@\xe8T\xe6\xf6\xd5\xeeS@\x12p`\xf8T\xf3S@-gv\x08S\xecS@g\xb6\x02\xe1\xb7\xdaS@\xfd\x18\xdb\x9f\xc0\xccS@\xc4)r\x1a[\xd5S@:L\x00.\x12\xb9S@\xe2\x8eD\x06\xde\xecS@\'\x9c\x82Sh\xe0S@\xb57\xa6\x1c\xcc\x99S@\x8a\x0c\xcf\xb9S\xcfS@\xd5\x15|$m\xe3S@\xeejb]\xbe\xcbS@L\xa6o}5\x97S@\x13s\x95h\xfe\xedS@\x19\x8e[\xe3\xbb\xf4S@P=\xca\x06"\xc5S@\x17\xf6y4s\xc8S@\xf0\xb6\x0bQ\xd5\xc1S@\xea<\xcf\xa6@\xe6S@\xd0Ap\xec\x08\xb2S@$\xdb\xd8\xd1\x07\xe6S@\n\\\\\x02\xe1\xf1S@\x9aS\xe7\x80\x9f\xc7S@;\x89\xd5\x199\xc8S@\x18yX\x1b\x08\xf1S@\xa6\x1d\x927Z\xa4S@*\xe6M\x16*\x10T@\xa5\xc9\xdcc\xbe\xe2S@\xc24F\x03b\x9eS@\x8eM\xc4\x91\xa3\xe5S@|u\xb17\xfe\xe2S@U\xe8\x067,\xd4S@\x19\x1e\x8e\x8b\xc3\xaaS@\x8f\x0f-7a\xcbS@\xc7\xbeqo:\xedS@\xa7\x08\xcf\xd3\xf3\xbbS@\xb3v\x1ca\x86\xb7S@bo\x1c\xe8\xb3\xcaS@\xe2\xa12_(\xaaS@\xce\xa8d:]\x10T@\x12\xd10\x9b\x14\xf2S@no\xa7\x8c\x1d\xf1S@\x19\xa1\x94_\xcf\xeeS@?\xef)\xf7|\xeeS@4;\\h\xcd#T@3\x94\xf4\x8cY\xe7S@\xca)-V\x83\xd5S@@\x18\x92|\xa3\xc4S@\x06<2\x9f\x8e\xd1S@\x19{\xd2|}\xf3S@j\xcfNn\xad\xe6S@\xe6\xfa9|\x7f\xe5S@\x84\xfc\xa9\xbeO\xcbS@$\x81 \xca\xe0\xe2S@\xec\xae\xb2\x89\x04\xe3S@\x95\xf7}\xc1c\xcbS@\xe1Ta\xa1\xdd\xe5S@\x997\x07\xd6\xea\xc2S@1p\xf0\xc4\xa0\xcbS@\x96Q.R"\xaaS@r\xc6\x1a\xbfM\xb7S@$\xd7\xc3\xf1\xc9\xebS@\x1do\x93\xf7\xa2\xceS@\x1a\x1c\xca\xf4k\xc8S@UX\xa9E\xa2\xc8S@\xacs\x8a\x13\x1a\x99S@\xd1\xaf\x87\x93\xc9\xd1S@p\r\xbbL\x8c\xd3S@w\xcc\x81\x83\xde\xe3S@\xcd\xc4\xf9\xb8\x8c\xc2S@f\xa0\x94\x92\xa9\xefS@Q\x87\xc8\xa9\xf6\xa7S@\x0f\x8e\xba\xacq\x92S@\xcf\xe8\xb5\xf6\x0c\xdfS@\xe7\xa9\xc7\x0b\xf0\xc8S@b\x1a\x13i\x11\xd1S@A`ek;\xd9S@@q-c\xf7\xb6S@\x85\x88\x95\x13\xf4\xd9S@\xcd\xaa\x04\xc3I\xd6S@m\xb5b\xd0`\xe3S@\xe8\xb6g-s\xdfS@Nd\x9d\x02)(T@\xd7\\\xe4s\x9d\xa7S@\xf15\x9b\xae\x14\xebS@J\xdb\x9fYi\xb0S@\x01L!.\xa0\xa7S@\x99\xc2n\xa2\xa0\xd1S@9T\xe1|\xd6\xc0S@&Jd\x98\xd4\xc5S@u\x8c\xee\x07\x0e\xd8S@3H"\x99\xc3\xdeS@\x98\x19\x8b\x12}\xcaS@\x88\x14{|\xb5\xc1S@`\xf4\xb7~*\xa3S@\x1a\xef\xa2\xd7\x16\x13T@*\xb3\xc4:\x0f\xe0S@8\x1fM\xd8a\xcfS@\xfa\x9d-\x16\x92\xc9S@|%l6\xf4\xc6S@\x82\xff\xeeNX\xc0S@\xf1,N\x14\xc3\xe0S@\r\x04G\x03\xca\xe6S@d\x85.\xb0\xdc\xd5S@\xdaq\xbd\\\xc0\xc5S@<\xf3\xbd\x1c\xab\xd3S@u\x9c\x84\xe8c\xd0S@\x86g\xe4#\xd0\xc5S@\x1cC\x9a\x03Z\xa5S@\xcb p\xb0s\xeaS@\xbcyp\xb7&\xebS@/l\xa1\x12c\xd5S@\x0f\r\xb4,\x92\xe8S@j\t\xbb-\xc9\xe3S@\x95\xf9\xb0\xa4\xcc\xa2S@\x8a\xd8+q\x00\xdaS@\xf1\xa6\xc4\xb1N\xbaS@6\xf5\x87\xe6c\xd6S@DqTm\xa8\xe9S@2cJ\xa86\xa6S@oY\xf4\xbe\xee\xe2S@/\x03\xb0\xe9\xf7\xa1S@\x055}B.\xd5S@..\\\x16h\xd2S@\xd7s\xb8\xea`\xdeS@L\x87\x803\xfb\xe9S@ \x935\xec\xec\xeaS@R\x9c\x89\xc0R\xd1S@\x15P+d\x0b\xe6S@\t\xe7\x9c\xab\xab\xebS@\xa46\xbdg\x15\xc0S@H\xd3awQ\xaeS@=\xba\x02\xbah\xeeS@DW\xc1\x86\x01\xa2S@qI\xfd|\n\xd1S@m\n>\x91(\xe8S@\xfa\x91L\x89\xd1\xe0S@1\xf3\xcb\x11q\xe0S@\xc7\x8a6f\x13\xe8S@\xf5\x8a\xfaP\x04\xc6S@\x95\xe4Y+\xc0\xaeS@\x9d\rm?\x1f\x97S@W\x8e\xa5\xf9\xbd\xd0S@0\xae\xce\x1dd\xbcS@\xb17\x93i{\xa9S@\xa8\xf9G\xe0\xe6\xd5S@yVi\xc7Z\xa0S@\xe9r\x1bp\x92\xeeS@2E\xf0*c\xdfS@\xbf[W\xc3\xb5\xe3S@)\xd1:}=\xdfS@\x9b\xc6\xcd~\xd0\xddS@;\xaeN\xb5\x10\xa6S@ \x14M\x03I)T@\x81Ql\xc9\x03\xd6S@\xbc\x0e\xe0\xdbE(T@\xafN\xbb\x01\xe3\xe9S@\x9c\x9b\xf0q\xb5\xf4S@\xa0\xad\x12\xc8\x15\'T@\xf5\xf6\x9c\xa3\xe8\xe3S@\xc7\x80-!\xea\xabS@;D/\xac\xd0\xdbS@)\xbc@AF\xe8S@\xfbRl\x01\xa1\xefS@\xe4XmZ\x12\xb5S@h\xb7\xc4\x15\xea\xe3S@j\xbb4\xf2\x17\xe1S@\xdd\n \xfa\xc2\xdeS@\x86\xdc\xb4\xd9\xe7\xe8S@iw\xd0\x15\xb0\xeaS@E\xf1v\xb6e\xdcS@.\x87\xc6\x08U\xc7S@G\x8a\xea\x9bi\x9fS@\x80\x8f\xe7U\x9f\xbcS@/\x85\x00\xee\xfc\xdaS@\xec\xe2\x96\xf6q\xc0S@\x0fC\xe6|G\xd6S@x4\xcb\xa2t\xf1S@\xcbEg\xf0\x9d\xecS@5\xd1\xe8`\xf7\xdfS@\xd5!\xcf\xffg\xadS@\x04\x93V\xack\xdbS@\xc4\x1c\xb8\'s\xdeS@\\\xc2\xf0#\xfb\xe5S@&M\xe6\x8e`\xf1S@\x93\xa3ln\xb6\xb8S@\x89\xda\xb6\x94\x87\xf2S@c\xf4\x99\xbe3\x9dS@\xfc\xfaIj\xa1\xb1S@\xe0\x05\xa9\x92\x17\x9eS@\xda\xd0\x04%\xf9\xb8S@\x81\xc5\x1e d\xb8S@O\xa5\rnF\xcaS@\x08 \n-\xec\xdbS@\xa6l\xc83{\xe3S@\xe0\x04\x1e\x11\xf9\xc3S@\xc4A\xf3\x85\xec\xe4S@\xec4k\xaf\xa5\xe6S@=\xfcf\x1c6\xa4S@\x8d\t\xb2\x89\x94\xb7S@\xd3\xef\xa9\xd7*\xadS@\x1b\xb6\xaaz\x12\xa2S@vQ-\xa2\x0c\xefS@c\x14\\\x16k\xbcS@@|\xc6\xffO\xa3S@\xdf\xae7w%\xe6S@\x9fbs\xb3#\xdcS@\xe8\xd0Kvy\xbaS@\x02\xb4-Y\x92\xb9S@]$N1\x14\xb7S@\x85\xc8\xb2\xa2\x1d\xa8S@{\x04fh_\xe6S@\xfb\xa13\r\xac\xcaS@\xb3\xd5\xb1\xbc\xb6\xe5S@\xf0\xcd\xc3\xee\\\xd0S@\xd9\t\x9c\xd6\x1e\xcbS@\xc8\xfd \x85\x14\xccS@\xe5\xa3\xaeB\xee\xcfS@6*\x15\xfd\xbe\xe8S@\x9d\xa0>Fn\xeeS@\xb7K\xa4;-\xedS@"\xa6W\xa2Y\xecS@*\xd8\xac\x9f\xd6\xcaS@\x1e\xad:\xfeq\xcaS@\x84\xf2\xc9\x95\x90\xe7S@`D\x8e\xf2\xff\xcfS@\x815&9D\xd2S@\xc8\x07\xe7_(\xc4S@AU\x91\x91^\xe8S@D\x91\x8d\xe9\x9d\xa7S@j\x99jw\x16\xe2S@\xc1\xee\xaa\xeb\x10\xeaS@\xbe\xe2\x81\x04\xf6\xeeS@\xa31\x1d\xea\xdb\xb9S@\xa9\x9d\x1e\xb0v\xc1S@\xdb\xba\xfd\xcbm\xc8S@\x81\x8783+\xe6S@\xef`yu\x7f\xc8S@\xad\xd6\xe77\x90\xbaS@\'\xe3U}\xdf\xb5S@\xdaT\xadQ\x1d\xf1S@\x1d\xa6\xf3\xfd5\x9fS@\xe3\x1cj\xde@\xf0S@|\x1f\x9b\xe7\xc1\xcaS@\xc0\xc6]I\x00\xcbS@\n\x837\xca\xe8\xd2S@\x91\xbb\x88\'\xae\xb6S@\x1f\x8apW\x9d\xb6S@\x93t\x07u\xb5\xe9S@`\xc2\x0c\xc5c\xa2S@\x9a\xad_\xae\xba\xdeS@\x98\xbd\xa7\x88\xa9\xd0S@\xd3\xfd\xfeg\x9f\xbfS@"z\x9d\r\xfd\xebS@^\xc9l\xb1\x92\xb6S@YY\xc8\xe2\x84\xdaS@\x01hb_\xdb\xbaS@y\x00\x84&?\xe3S@n@\xaba\xeb\xa1S@\xe7\xe1X\xe3v\xb5S@~\xf4\xc0\x98\x9d\xbcS@\xb3D\x80\xc7\x0f\xc2S@\x18\xcd\xcdp\xd5\xb6S@[&\x08"\x1f\xedS@\xc0\xf5\xc4\xfcS\xe2S@*U\x8a\xbbQ\x9dS@\x19\x06\x90\x9c\x8c\xf1S@\x87?\x85\xef\\\xe5S@\xea\xb4\xd3d\x95\xc5S@\xda:\x85\xec\xd1\xd4S@\xd25uCz\xd6S@\x97\xeb>\xe5\xbe\x11T@nMXz\xdb\x9cS@k\xe3\xbc|\xe1\xc7S@\xd3^\xfc\x920\xb8S@\x9d\xab\xf8nd\xc4S@\x8b\xa0p\xb1\xed\xd2S@{l\x18\x08[\xe0S@\xec\xf8\xdd\xb4q\xdcS@.]t\xfd\xb4\xeaS@\n\xfbqha\xeeS@\xdb\xfc\x98\x1b\x83\xe4S@\x91\xfe\xb7\xb7\xd2\xd0S@\x9b\xdbj\x19\xd3\xe6S@\xb1\xa9\x08\xd2\xf8\xd7S@itJje\xe2S@\xee\xc6^\xdbc\xcfS@z+\xe1<\xfb\xcbS@\xf9";fc\xe6S@v\xb4\x1e\x98\xe5\xe7S@\x8c\xa7C?\x03\xcfS@JDG\x02\x8e\xb8S@\xe6\xb2\xeag\x1a\xdfS@\x12\xf7\xf2t\x0c\xebS@ \xff\xb5\xc9\xcc\xd2S@\xe7F\xfd\xa5C\xbfS@\xe3\xf5\xc1Rb\xedS@\xca1\xf1a\x85\xeeS@\xd9\xa1R\xe98\xb5S@Y\xce!\xf6\x9f\xcbS@T\xfcN\xdf\xa4\xc7S@\xc7gd\x9aU\xabS@Q\x1e>\xb3\xb6\xd9S@\xddT\xd8i\xe1\xa7S@\x83\x16f&"\xc5S@,9\tS\xe7\xdeS@\x85\x87\x8eF\xe4\xc6S@!\xf6\xd40|\xddS@\xb2|\x81]&\xf1S@\xbd\xb6C\xb7I\xb7S@A\x864\xad\x92\xeaS@\xdfA\x01\xbb\xe2\xceS@\x1b\x8fH\x18v\xc2S@`\x9c\xe7\x96\xf7\xe5S@D\xe2\xc3lm\xf0S@\xc6y\x8cNb\xe8S@\x8f\x0fWV\x11\xe0S@QF\xe8\x81\xa7\xedS@1\x08\xfe\x9c0\xecS@\xe1\xa5\x14\x11\xee\xc9S@\xc1\xbc\r\xf1*\xe3S@\x1c\x02(ah\xb8S@|bP\xdd\x97\xb7S@\xb5jI\xdc.\xdfS@\xc1O\xe4\xee\xdf\xc4S@\xcd\x83\x95\x9f\x06\xcfS@t\xc0\xc7\x8e]\xedS@\xf1\xfa\xff\xc0y\xb7S@\xf8[\x04Q2\xc1S@\xd3P\xd5V\xa2\xdcS@y\x8c8\x9bt\xbcS@\x80\x0cV~\xc8\xe5S@\'S>\xcb\x1a T@\xff\xc9#\x07\t\xbfS@\x93O;1\xb3\xc0S@C\xff\x01\xc50\xcaS@|\n:<c\xebS@\xabrgD3\xebS@\xd3\xc2m#\xef\xdaS@ 1\xe0\xceQ\xf1S@\xe2\xb7\xd6\xe7\x8c\xe7S@\x14\x80\xc4\x97\xbc\xccS@T&V\x11\xe1\xccS@Pe\x0cE\x17\xf2S@\xb5\x08\x97\x1d9\xf0S@\xa4K{%\xdb\xe5S@]c\xc9L\xf5\x9fS@\xde\x7f\xb5\xc2d\xa9S@S\x18\x9f3|\xd1S@\xa6q\xe0\xccY\xcbS@\x01\x89J\xd5O\xa9S@f\xb6\xbcu\x83\xbaS@\x14l\xec\xa0\xcc\xeeS@\xa6F\xbb"m\xe8S@\x10$\xad \xff\xc5S@FG\xe6q\xb2\xd4S@Q\xf5\x9aG\xe7\xe2S@<\x0c\xe2\xe3{\xa9S@\xec\x1b\x9apF\xa9S@\xf3\xf4\xefFF\x1fT@^\xc6\xb7\x00\xe8\xe2S@\xa1\xe3\x9c\x92\x17\xe2S@\xcb{\x1a\xe6P\xadS@\xd2\xe4\x84\xa3A\xedS@\xa1\xbaF\x16k\xedS@\x17\x85\x05J\xad\xeeS@#C[i\x13\xf1S@iz\xbb|T\xf1S@\x81\x1b\x8d\xe0\xf8\xc1S@/J\xbe\x83\xc9\xe4S@\xa6\x033\xa1a\xf2S@\xcal9g\\\xcbS@(\x03\xa7\x0c4\xe2S@\r\x05\x16\xaax\xc8S@\x14\x9e\x03\x91y\xf1S@\xff\x93\xa8o\x08\xdeS@qV\xd4\xcd\xbd\xe2S@\xc6~\x84y\x97\xc6S@G\x83K\t\x06\xd1S@(11f\xe1\xd3S@@\x0e"!\xcb\xa9S@Z\xa1V\x15\xaa\xc6S@\xf4\xaa-\x84T\xc3S@\xe4\x05\xa2f\xe6\xe3S@\xf1\x84\xf1\x7f~\xf1S@\xc2\x1a\xed>\xe4\x13T@:\xcd{\xf6\xbb\xa9S@C\xeas\xfdC\xe4S@\xcb\xee\xd0\x17\xcc\xf3S@4J<\x12M\xe1S@\x8f\x16f\x99H\xcfS@X\xb0\xa4g\xf8\xe3S@{&\xa49\x0e\xd8S@\x87\xdbl\xd7\xb9\xecS@\x913\x7fN\x9d\xaaS@\xfc\xc5"]\xb6\xe3S@\xf7\xfdy\x8f\xca\xcaS@\x90r\x10\x8cC\xb4S@\x99\xafU\x003\xc6S@\xe0\xfd\x9e\x13c\xceS@\x91sI\x877\xd9S@\x9c\x08\xdd^]\xcfS@\xd1\xf4\xf7\x87\x1d\xaaS@\xdc\x1cy\xf8\xf0\xa9S@\x15\xe7\x8f\x0e\xc3\xf2S@4\x86\x15 \xbe\xceS@\x07\xe3\xb7\x8eY\xc7S@\x9d\xef\xc0*\xc8\xc6S@\x7f\xe3C\x04\xf5\xc5S@\xa4\\\xf6\x955\xf1S@\x98`\x87\xac\xe0\xb8S@\xaf\x18!TC\xb6S@"\x1c*\xd7\xbf\xe0S@r\x1d\xccC9\xf1S@\x9cF\xe3\xe2\xcd\xd9S@\xcc\x1a\xf2\x84\x94\xcdS@\xf8\xbb\xfa\xf91\xbcS@A\x19\xe8\x90x\xe2S@\x89\x9c\xf1\xbf\xc6\xe3S@\x05\xd0\xcb\x8e \xebS@R\x0b\xa7\x12}\xa1S@\x9a\xd4j\xe0\x05\xe3S@Q\x04\x17\x83\x10\xf3S@7\xb2q\xf9\xa5\xf1S@\xde\x83\xe4\xb7\xd6\xd7S@\xbbj\x0e\x1b\xfa\xd8S@\x86k\x1f\x11\x0b\xcfS@\x15\xbd\x9d\xdc8\xa1S@\xcaIW\x94\xf8\xa7S@\x007EJ\xa1\xecS@\x81\xbd\xb8S\xcf\xe7S@\xe3\x9c\x83\xad$\xd4S@\x86\x0e>\xf5\x92\xe2S@\xb0\xe9\xb3\x97\xc3\xbaS@\x8b\t@c\xc9\xbeS@,\xfc\xc78\xd2\xf3S@\x85.\xab\xd7\x08\xefS@\xe8t\x947\x89\xe3S@\xec:\x0e\xdd\x1d\xcfS@\xd46\x83N\xac\xcdS@\xffR\xe2\xd8U\xe7S@\xb8wU\xc8b\xaaS@S\xaf\x03q\xfd\xe3S@\x17\x8d\xbc\xc8\xda\xe3S@\x99\xb6\xf7\x18\xc4\xcbS@\xe9,\xcb\xc2\xc8\xecS@\xd0\x92\xc5\x8b"\xf4S@\xd2\xf4b\x8a\xc8\xf3S@\xa4\x1f\xcf-\x8f\xf3S@S\xc4\x83\xa7s\xefS@i\xce\xb87X\xd7S@m\xd0k\x18/\xbaS@\x8e\xad\xcc\xacA\xaaS@v\x0f0S\xc6\xd0S@K\x8a\xe3\x7f}\xecS@\x85\x801\xdd*\xedS@\x87\xbf&C\x18\xd4S@\xfe\x9d/\x82H\xccS@\xed\x05\xbb\xd9\xa0\xa5S@\xe7\x1e\x97!Y\xd1S@\x02\x88\xd5\x8a\xad\xd1S@e\xec\x14\x13\x9e\xcdS@Y\x9a\x8dTY\xcbS@\xcf\xfa\xaeL\xe6\xf3S@=Yb\xa9-\xc8S@\x17\xbd\xf3\xbdw\x9eS@\xf6\xb1o\x16\xe0\xcdS@\xaa\x14\x83\x18\xed\xedS@\x8fd\xdc\x81\x93\xedS@\x19\xec=\x12k\xc7S@\xe7h\x1fN&\xf4S@n\xbe\x07\x0b\x1b\xcaS@(R\xfb^\x82\xdeS@#\x1eo\x05\xb6\xdaS@\xc5\xbb\xb5-\xda\xe9S@IkY\xb9\xec\xf2S@\xe4B\xb2zv\x9eS@>B\xb2\x16\n\x9fS@\x8c\xa4E\xab\xc5\xddS@\xd6\xb3J\x16\xb1\xdcS@Jr\xfa\xcd\x8c\xe9S@N\xba\x9d\xb02\x10T@9\xb8\x18\xef\x12\xf4S@\xfb\x9c\xdc\x862\xf0S@\x8b\xd5G\x9cv\xbaS@\xaaT\xedC\xb6\xe3S@&\xd4\x95\x85.\xcaS@>\x8e|\xb6\x0c\xe5S@\x8f4*B\x96\xe4S@\'\x82\xb3\xa7\xcc"T@(S\xbeX\x8d\x1bT@\x0f\xe2\x80\x06\xd6\xe0S@}\x80\xeb\xc2\xb5\xe0S@\x14\xb5\x0f<\xc1\xb2S@\x85\x80w|\x7f\xe3S@r\x0f\x97\x02\x8a\xd8S@\x94\x914\x8e\x00\xf3S@\xe6\xe0l\x90\x1a\xe3S@\xda\x0f\x11\x88o\xe6S@\x0bya\xc2\x80\xb4S@\xc1\xd4s\xf36\xedS@\x0f\xfb\xd7\xf3O\xf4S@\xea\xbd$\x1d\x9e\xc6S@7\x98*\\,\xdbS@n\x0b\tX\xf0\xefS@\x08\x18\xfd^\'\xbbS@FX\xb4P\xce\xc0S@\x1boi\xe7\xe3\xc1S@*\xa79\x86\xff\xa2S@\x06\xe70Vv\xe3S@hC\xcc\x0b\t\xe2S@%v\x94\xab\x93\xb0S@\x8fd\xcb@\xfd\xd2S@\xf0\xfe\xac\xb8Z\xdeS@\xbf\xa9\xfc,%\xedS@\x81HO\xe9\\\xd8S@\xa0\xb2T\xb0\x97\xe4S@\x08\x05^F$\xe3S@\xa6\xce\x01\xc7\x84\xf4S@\x86`(P\xba\x99S@6g>kU\x9eS@\x9f\x90\x17\xefv\xb7S@\x9b\x99]\xc6D\xccS@\x16\xb6\xf13\r\xb5S@Q\x1f\xe3]\x88\xd2S@\x01Q<\x9a\x81\xe6S@K\xea\xb2*\xb4\xc1S@\xacX\x161n\xdaS@\x0c]\x15\xbe,\xefS@\xb7$\x040\x0b\xedS@\x0b6\x1d\x93>\xafS@\x0eiw-\xed\xe5S@\x08"\x1b\xf5=\xeaS@w\x05\xc4\xfa\xf2\x10T@\xe2G\x1d\x1a\xe4\xe4S@\x87D\xef\x9aQ\xdeS@\xdf\xf4\xbe\xc3\x04\xd6S@a X\x17\xcd\xd2S@zXv\x1d\x00\xdbS@\x8e\xb4\xdby\xc8\xf4S@CN\xb6\xe2\xaf\xf4S@&\xc3\x1a\x96^\xf3S@\x83Q\x1a\x16\xdc\xefS@9\xed\x91V\x93\xcbS@\xd4\x11KGz\xdcS@\xfc\xc5\xaf\x11\xd6\xe3S@\x03\x94\xfc;\xd9\xbfS@,F\x9d\xdb\xfa\xeeS@\x18B\xd4\xaf/\xeeS@\xb4A}t%\xecS@\xe8\x9cF\xd5\x0c\xeeS@\xa5\r]a\xff\xd9S@\xd6\x05:\xfbR\xf3S@I@\x80\xa5\xb8\xc0S@\x16\xc1t\x7f8\xd6S@\xdd\xa5\x8c\x93j\xcdS@d]|\xe2\xa1\xbcS@e\xd6\x8d\xa3\x92\xf4S@\x10!B\x90\x07\xd1S@\xb1Q\xe7}\xaa\xa8S@D\xa5\x16\xec\x0e\xd6S@ )\xf9\xfe[\xd5S@\xbb\xd4\x85\xdc\xe6\xcdS@\x98V\x00\xc7\x9a\xdeS@\xb3o\xf7\x1f\x8e\xe8S@H\xd2\xc9"\x8c\xe4S@Q 2\xfe.\xb3S@\xa6k\x9ch\xf5\xebS@\xc1\xaf\x14R\xc8\xefS@\xbd\xfe\x03\xa4-\xf1S@\x15S\xaaH?\xc7S@D\x05\x1a\x06\x9a\xc4S@\xdb\x06\x80\xc5t\xf0S@w\xc1\xadk\x19\xceS@c\xadQ\x8aj\xf4S@^\xc2\xccu\xad\xf4S@*w\x83%\x80\xe1S@\x81\x90\x01\x0c\x1b\xf5S@>!e\x0b\xf2\xf4S@\x05-\xd6z3\xe0S@=\x9e"\xa7\x83\xdeS@\x88\xb6\xff\x9a\x13\xdeS@\x9a\tSW\xef\xd1S@\xa7\x08\xcf\xd3\xf3\xbbS@)\xe5\xf6\xb0\x06\xcaS@*\x17h\xb6\x1f\xa3S@\xf5\xbe1\xd5\x94\xc4S@\xfd\xcd\xae\xeb\x93\xd7S@\xe9|X\xe8X\xe9S@3\xe9T\xa0J\xaeS@S\xed\xeb\x86\xd2\xd2S@\xd8\xaa\xe9a\xe3\xd9S@`\x89\xbbB\xf6\xa7S@M*\xbb\xca\x9b\xebS@t8H\x81)\xf4S@\xd1b\xa2X\xb2\xb2S@\xd9m\xa7\xec\xc0\x0fT@\xa6J^J\xba\xe3S@|\xd1\x9e\x96\xfe\xd8S@`4\xa6I\xd4\xadS@[\x00\xae\xc6 \xebS@\xf3\xaeCf\xfa\xe4S@l\xf4W\x92r\xd6S@\xa1.\x91S+\xebS@T\x1aF,h\xf4S@\x05\xfeS\xe4\x0e\xbbS@(\x13\xeb\xe3\xd2\xe4S@\xf7\xbc\x01\xb13\xcfS@\x07\xac\xcf\x95\xad\xe6S@\xda\xcbep\x92\xb3S@x\x05\xc7b\xd7\xb6S@\x0c5=\xa7\xb6\xb6S@\xcd\x9e\x8e\x82\x90\xc4S@\xd6\r\xf4x\x1a\x98S@\xef\xb6pC\xde\xe7S@\x80\xf5]X\x05\xaeS@\xba\x192\xf5G\xcaS@5\xf2\xb4\xaa\xfc\xc5S@\xb1.\xe5\xbfr\xf5S@{\x80\xd8zL\xbbS@\xa9\xa4g\xf7\x9a\xe6S@_\x80G2\x0b\xe3S@Y\xb5"\xe7\x06\xd2S@EU\x0e"A\xd5S@\xb6\xd6\xbc\xbb8\xe0S@\x1e\xb9\x16\xf1\x01\xe1S@\xed\x1c\xcf\xf0-\xeeS@\xf2\xc4b\x94\xa3\xf4S@\x81\xfbc\xd4<\xe3S@\x12>\xa8\x11a\xe2S@\xd3\xd3*\xf7t\xd6S@\xb0`3^f\xd4S@\\x\xaa}\xad\xc8S@\xcf\xd8d:_\xf5S@\xd6\x81\x91\xb4\xd4\xc1S@\x87\xa8\x0e\xbe\x8c\xe9S@\xc0T\x13\x89(\xe9S@\xd3e7\xc5R\xdfS@\n\xc3e\x0b\x03\xadS@\xe3\xb3\tCK\xe2S@(\x1d\x94\x96\xa2\xc5S@+Gn\\\x0f\xcfS@\xf6\x0b\x84\xa2<\x11T@\x93Bki\n\xceS@D\x92\xa65(\xa8S@\x98u\xd8\xf1\xa3\xe8S@\x88:D\xb5\xf7\xf4S@t\xdbc~\xee\xa7S@\xb3Y\x14H\x07\xf3S@,\xda\xbd\x85\x95\xa7S@Q\x15\xde\xae\xec\xd2S@\xea0\x8a\x93\xf6\xe4S@Jq[T/\xd4S@\x89c\x16\x87\\\xe5S@\xfcK\xddE\xdc\xa7S@\xc1\xd3Q@*\xe3S@@\x99\xa1\xa7o\xe3S@:\x8e\xbd\x89f\xb1S@gd3K(\x16T@\x16p\xb2\xafu\xddS@\x84\x162\xbd\xbe\xd2S@\x1c|\x81\x98\xd8\xd6S@|\x94\x8bF\r\xa9S@}\xbf7,&\xceS@\x874q\x9d\x8d\xf0S@\xb1\xcd\xcf\x8c*\xe8S@NS\xca\x9d\xba\xd8S@\xfc\x82\x8el\xe9\xd3S@\xa6\xc4}(\xa1\xe1S@\xefBC\x98C\xf5S@\xab\xb7\\\n\xb3\xf2S@%\'].{\xd3S@\xdb\x17K\xaf*\x99S@i\x98b\x90\x9c\xf5S@ &E|\xc8\xebS@\xa4\xe2=\x9e\x94\xe7S@<\xc3\x9a\x82\xbb\xefS@Tk\xeb \xdf\xa8S@\x81\xd9\x06\xef\xd4\xabS@\x87\x8f\x94\xef\xf1\xe4S@\xe1T\xec\x11b\xe3S@\xc1\xd6\xc0\'\xeb\xaaS@\xb1\xd1`J\x9c\xd8S@a\xcc/\xa2.\xd2S@\x95v3)Z\xacS@\x87\xddl\xc4\xd8\xe0S@\x96"48\x82\xddS@e:5j\xc5\xf1S@RHe\xf0\x8e\xabS@\x82*\xe44\xe0\xf6S@\xf3\x9d@\x1b#\xd5S@\xea\xdeG\xcc_\xb7S@\xcf\xf5\x9bfo\xdaS@\x98Z\xa9\xdd\r\xc3S@T\xee<J\xf6\xf2S@b\xee\rb\xff\xf0S@g$\xe9\xcf\x16\xdfS@\x96"}eo\xb2S@\x07s\xe0\x1c\x91\xe0S@\x19\xbau\x8b\xe1\xeeS@Z\x89\xa4\xcb\x96\xb7S@\\y\xc7\xde\x85\xb7S@\xdehB\xaf\xd4\xe7S@\x03.\x1aY[\xe5S@\x87Q\x8ddT\xe0S@\x99L%\xa6\xcb\xf1S@S\t\xe8\xbbV\xecS@<\xfex\xe0[\xd7S@4\x93\t\xb8T\xf3S@\x8e\xfa\x0f\xf6\x8c\xbdS@\x12@\x17\x06\x87\xb6S@j:c\xe3\x82\xf0S@\xd4\x04\xc7\x1d3\xd0S@\xb0\x9a\x8bN\xc2\xeeS@\xda\xd2\x8c\x89\xa0\xeeS@\xf2\xcb\x82\xc9\x91\xf3S@\xb3\x1a\x8aFp\xe1S@\x1d\xa6\xf0\xd2t\x1aT@\x92O\x10\x14\x96\xb2S@\xff\xb1\'\xd5y\x14T@\xe3\x95@\xfe\x9b\xf3S@\x08\x9e%`{\xceS@uU\xb3E\xc3\xebS@\xf2j-\x07\x1d\xc5S@\xebz\x86Q\xee\xe5S@d\xd7\xa9]\xd4\xd9S@\x9a]\x93E\x83\xceS@\xa4M8\x92Q\xcfS@\x95\xbb\xe5\x97.\xd9S@U\x83$J\x97\xc1S@W\xcaH\xf4\x17\xd7S@A\x94\xcd\x1d|\xdeS@\xb3\xedX\x01\xb6\xebS@\x1b\x15\x90\xec\x82\xd7S@\xf2\x17\xdd\xd3\x12\xadS@%\xcd\xbe\xbc\xa4\xe4S@]\xecj\xe8)\xcdS@\xaf\xad\x80\x90\x9e\xe9S@\xf84z&\x18\x9fS@\xb3\xa4\xad\x00z\xeeS@\xb3!t\x07T\xdeS@\xf7\xe9G\x99l\xe3S@\xdf\x08\xde\x86\xa9\xacS@\xe9C\xab\x1c~\x9fS@\x12\x13\x05\xef\xa1\xe7S@8%\xee\x174\xc6S@\x8d\x11\xed\xe0\xca\xc4S@\x91\x0e\xf9\x01\xbb\xc9S@Y\x81C\xeb\xb1\xa1S@\x95\x04\xb4\xede\xbbS@\x94\x12\xf1\x18\'\xdcS@\xa4V\xb7\xc0\x00\xc7S@n\xf7\xf1\xdc\x9c\xc7S@\x9a[;\x9f\xaa\xe6S@b\xba\x8d\xe2i\xefS@\x9b\xa5\xec\x00\xc4\xe2S@\xd1\xbf-\xe4\x9c\xe3S@\xe0\xfd\x13X\xf5\xb7S@\xf6\xeeE\xb1\xb3\xabS@-i\xdft\xe0\xb9S@\xdb\xedK<\xf0\xd0S@\xbd\xc8W"X\xb1S@u\r\x1e\xbd\x17(T@\xf4\xcbv\xf6\xfa\xc6S@\xb2\xfb\xb3\x97%\xdcS@\xd8\x1f\x84;S\xa5S@\xf9\xc1MD\x17\x9eS@&\xd6\x93\xb0M\xd9S@\xe1\xa3\x05\xcfm\xf2S@n\x80v\x99N\xb7S@L\xa1\x03\x06\x12\xe6S@\\\x0f\xd9\xd2J\xb7S@\x84\xa8\x1d\xcb\x12\xe5S@C7h[\x15\xf1S@\xc8\xe3\x9e\xe8k\xc1S@X\xd4d\xe8)\xa8S@\xc8\xf2\x8c\x96\xc9\xd9S@5\xa8_\xcbS\xbcS@6I\xab9{\xeaS@\xdbU:\x1b\x93\xe2S@N\x83\x16G\t\x17T@\xc6\xd1\xdc\xf0\x84\xa7S@\x03\xf9\xe6\x98\x03\xd3S@\xc4\xfe\xde\xc2\xf2\xc6S@6\x0f\xcb\xe0\xe7\x99S@\x96\xcd\xea\x9cP\xc5S@\x16\xe55\xd5\xd6\xc1S@^R\xae\x98<\x9aS@i\x05iw\x8f\xe1S@q\xa0J\xc3t\xc1S@\xdb\x94=L\xbe\xe9S@\x04\x89>\xbe=\xa0S@\x1a\x98P(A\xe3S@\xb1\xcb\xf9)\x0e\xd9S@>\x9a\x19\xa2\x1b\xdcS@\xd3\xb2R\xee\xf9\xbcS@\x939\xa7\x93\x98\xa4S@\xd5FT\xfe\xa8\xbfS@\x03XA\x1a6\xa2S@\xd6\xf2\n\x9c\xf2\xe7S@\\,\x8aE\x04\xdbS@6M\x07Y\x96\xd3S@\x99|L\xc6\xbf\xccS@\xc5\xc9\xf3\xd1\x15\xb6S@=O\xc4kE\x1bT@\x8c\xc4\xad\xd7\xe4\xd6S@\x08+\xc4^\x8c\xddS@\x841t!\xa7\xa1S@\n\x06\xf58\xa0\xb9S@\xc6\xaa\xc0\xc1"\xe2S@\x99\tm:\xbc\xcfS@a\xf0fCb\xe7S@\xf5\x13%\xa3\x96\xa1S@J]b\xc3A\xc2S@vO\x10\x9d\\\xd7S@\x91"@\xbd\x14\xdfS@&Z\x1e\xcex\xa7S@V$\xd7~\x02\xceS@\xa8\x8d\x8e{5\xa5S@0\x99\x87P\xc7\xc9S@\x86<\xa2?\xbf\xf4S@\xd5M\x05U`\xf0S@\xa6%\xd2~\xbf\xecS@\xaag\xfd\xf6R\xa1S@\xe2\xecs-\xef\xc0S@$\xe1t\x9dq\xa9S@a\xc1\xffX\xcc\xbeS@\xa7\xcc\xb8\x81x\xaaS@\x8b\xb5\xe6\xd9\x9b\xb4S@$\xc0\x8a\xde_\xbcS@\x100\x9b1w\xd5S@U\xba\xadjl\xcfS@\x12Q\x9d\x9b\x97\xedS@]\xca-\xef_\xe8S@N0\xdb\x9aQ\xa8S@\xb5\xaeC/\x8c\xe9S@\xf92M\x8b;\xe3S@\x8d\xad\x84\xfa\xb7\xc9S@\x9c2\xd7\x03\x1e\xc1S@\xb2@\xe90\x99\xd1S@ky\xc8\x0b\t\xf2S@\x15G\xa3^\xdb\xe1S@\xf3G\xc7\x9a\x0f\xd9S@\xf0\xc0\x9c\x7fp\xafS@\xf4[V?\xa0\xd5S@\x01\xa0e\xaf\x04\xeeS@?g?\x9d_\xb7S@\xaeZ\xc1~\xb5\xe7S@A;Z\xbc>\xdbS@\xa7\xd7N\xffU\xb7S@^k\xf9\x89\x14\xeeS@#\x0f\xa9f6\xedS@\x86n\xb3\xc6i\xedS@\x9d\xc8x\t8\xedS@=\xbe\xddLd\xb7S@\xcdx\xa9\x83\xba\xb6S@p\xda`?\xd1\xb9S@\xe9i\xb0O\x99\xecS@\xfa\x05\xf7\xfaL\xb7S@\xeca\xdb\xd0\xf3\xc3S@\xbc\x8e:aP\xf2S@\xb5\x07\xa3)7\xeaS@\n\xccg;A\xc2S@?\xed@\xcb(\xf1S@\x12\xdd\xe8\xe8\xbc\xeeS@\x9fK2_a\xedS@k3\xbeuz\xd9S@\x07d/\xf7\xc6\xeaS@\xf3\x06\xdd\xa9k\xeeS@\xe7\x11W`\xe6\xefS@o\xae\xfa\xe7\xa8\xb7S@\xaf\x13\xca\xb8\x8a\xbaS@9\xa3\x0b\xa6S\x9aS@r\xd1%\x8as\xadS@J\xe3\xeb\xa9]\xf0S@\xbb\xd7\xee\x83\xe4\xeeS@\xa8\xaa\x7f\xeb\xb5\xd0S@\x9b\xad#\xa7\xfc\xebS@\x9d\x85\xe8\t\xae\xc7S@\x8b\xa2\x05\xdbh\xbbS@\x01\x01B\x98\xba\xf0S@2\xc5I\xc9\x05\xeeS@\xc5\xa2$\x92\x8e\xebS@\x0b\xb9\xcf\xcf\xea\xd9S@\xa1?\x99\x9f\xd6\xcaS@\x03\\\xb0\xaa\xd2\xbaS@q\x81\xdez\xde\xa7S@\nFi\x0c\x85\xeeS@\x87\x05`\xf3\x86\x9cS@\xea@\x0b\xe9\x8d\xdaS@\xfc\xf5\x89h%\xebS@\xb84\xb0\xe6Y\xf0S@H$3S\x99\xd3S@,dr\xa14\x10T@W\xd3oe\xf9\x10T@\xfd\xb4\x8e\xe7"\xc2S@I\xb4o\xf2\xfd\xc5S@7\xb6\r\x84\\\xe9S@\xf0Z\x99\xa8e\xebS@\xc6\x9ab\x9b7\xd2S@\xa4<\x06S\x11\xc1S@\xc5\x9c\xb5\xa3k\xceS@\xa1\x8b$\x0f\x85\xd0S@\x1f!\xbc:h\xa9S@\n(W-H\xa9S@\x9c\x10n\x12\x99\x10T@]<\xe0\xe0b\xe7S@6\x19\xa0\x1f9\xefS@\xd8}3\xca6\xdbS@\xa0\xe8|R<\xebS@\xdf\x1b\xbbA\xb8\xa1S@\xdc\x9a\xa0\x1bv\xa9S@H\x8a\x18\xce9\xa0S@\xae\x11\x91\xfb\xb1\xe3S@eP4\xde&\xdaS@\xee\x9b\x8d\xfe\xe9\xd2S@}g\x9b\x10f\xcbS@Mv\x88\xfe\xe4\xebS@\xa3\x83a\xb7\xb8\xeaS@\x80\x11\xd3\xd9\x84\xccS@\xe3\x1a\xad\xb3\xd9\xeeS@\xc8\xf9\x19\x12\x08\xe4S@\r@\xfb1\xd5\xa9S@\xdf\xbd>\x86\xee\xe4S@h\xffC\xe6\xa6\xe7S@\x1b_\xbe-\xb4\xcfS@1\xc6\xd7\xc0\x0b\xdcS@\x00\xb6Vdl\xd6S@h\x07S\xcb\xd2\xc0S@}G\xd5\x86!\xf2S@}\xa0\xe1y{\xc3S@W\xe8\xd2\xd9\xac\xd0S@\x0f.\xcfr.\xdbS@\xcf\xc9\xa6ke\xd6S@pl\x18\x15@\xeaS@\xccr\x1e\x1aS\xd1S@h>Q1\xc6\xe3S@\t\xa5\x82V\x06\xeaS@\xfe\xe8\x10x\xee\xe1S@\xe9\xc4c\xff$\xebS@\xa2\x96W\x9c\x95\xf1S@\xcd\xf3h\x12\xcf\xf3S@l\x92\xbe\xa4\xc3\xeaS@\xd5\x01\xa3\xc5\x1a\xe3S@\xc7d\x91\xb7\xa2\xe6S@\x17\xee\x00\x85\xfb\xc0S@E\xbe\x82Q\xa7\xe1S@M~\xdaWX\x10T@\xb4v\xdcTh\xe5S@f\xa0\xef\';\xd7S@\x91\xe2>\xdd\x10\xedS@\xb8\x04\xd9\xd2=\xefS@S,\xaa\xd0\xfc T@\xfb\xb2\x0b\xd3\x08\xd1S@\x00\xed\x9c`\xf5\xc2S@\xfe\t(\xd8G\xbcS@\xcf.%f\n\xf2S@\xc5\xe0\xa8\x03\x80\xb7S@<I\xa8\x14\xf8\xe3S@\x05\xa9Wz\xfe\xf1S@\xeedatl\xefS@\xdb\xb6\xe0~\xe2\xd6S@\xc1\x1c\xad$\x1e\xedS@=\x19w\xe0`\xe3S@\xa5\x1d=b\x9b\xf3S@\xc1\xb2\xeaJr\xe0S@\xc1z4\x89\x0f\xf4S@\x8d\xbf=\x8e]\xf2S@.\xd0\xc3\xd9\x1f\xedS@\x8dw\xe2\xe7\xff\xb5S@?.=\x96\xc0\x97S@\x92\xa6W\xad>\xceS@\xabN\xfa\xc4\xbf\xd6S@\x8aD\xb6?\x0b\xd7S@\xd3!?\x0c\xee\xf2S@T\x0e\t]m\xf2S@\x8dyv\x042\xe2S@\xce\x16v\t^\x1dT@\xc3\\\xa1"\n\xf4S@\x17\xb24\x82\x9a\xe6S@kd\x0f\xeeu\xe3S@\xd2g.4]\xd1S@\xa3\xd1\xe5\x04C\xceS@\'\xb33\xb0~\xd1S@\x08\xa7\xd0l\xc1\xd4S@\xc3[\xd0VK\xf4S@\xb5?\xbd\xd6\x05\xf3S@\xed\xd0Y\x86\xca\xefS@\x06\xde/\xbf\x0e\x10T@L\xec\x8d\xdd1\x10T@\xe9q\xe3t2\xe6S@\xb2H\xab\xb9\xd2\xcaS@\xcf\xd6\xc7t\xcb\xe7S@\xae\xaa%\xff\xec\xe2S@V\x82\x8e\xec\x08\xceS@?\xb5\x8fa\x19\xe8S@u\x18\x7fa:\xebS@ND\xb5\xbe4\xe5S@\xb2AD\xf4&\xebS@\xdc\xe3(Ib\xe6S@\x05F\xbbd\xb0\xdfS@<lO\x7f\x0b\xaaS@\x07+\x87\xba\x8a\xf4S@\x1c!\xd23[\xd7S@\xb3\x07q\xe2\xfd\xe1S@ <\xc4\xb7{\x9eS@k\x16?SZ\xecS@\xa9\x19\x83\x1d\xca\xf4S@\xb2A\xc15\xfd\xc8S@m@dTY\xcbS@\x12\xce\xf7\x18\xa3\xcdS@\x8f\xda_O\xd5\xcdS@L\x83u\x9a\x01\xd0S@\x86\x81\xc7\x9f\x0f\xc6S@\x05"[\x1b\xda\xbaS@"D%u<\xf4S@}f\x06\xb9\xc1\xe6S@I\x1e\x96\xdc\r\xdeS@\t\xcdwD\x8a\xf0S@\xc6-?*.\xb7S@4\x9a\x86\xac\xa4\xe4S@\xb7Mq\xeea\xf5S@2\xed\xcd88\xecS@\xac\xf4\xab~\xbe\xe8S@?\xdf\x92\xa4H\xe4S@|b\xd1Y\x1b\xf5S@\xa7=5\xfe\xf3\xf4S@\x96x\xbc\x9a\x93\xe9S@um\xa5X/\xd4S@\xc8=\xe2N\xaf\xbdS@\'|+n\x99\xf4S@\x9f\x8d\xda\xefM\xd4S@\xbbW\x99\x9e*\xe3S@x\xe8\x11\xc5\x04\xe3S@\x10\xf3\x84\xa5<\xf4S@3QS\xf2\x9f\xdeS@d\xb4\x97\x91\xd7\xb8S@\x82\x81m\xa2\x1d\xe1S@*Eo\xf6}\xf4S@\xf80\xcb\x90\xdc\xdeS@>z\xb8\xff_\xe2S@\xc8\xcc\x8cw8\xe2S@IV\xe44h\xf4S@hLB\xf95\xa8S@\xf9\x84\x84\xef=\xcfS@\xc7\x8d#r\x92\xe5S@\x07\\\xab\rH\x0fT@\xc9\x07\x81O\xed\xc1S@U\xf4\x93NQ\xe6S@j\xb9\xe9]b\xcbS@\xe8\xf0\n\x87\x12\xe5S@p\x81x\x18 \xa3S@\xd8\x82d\x99\x12\xcaS@V\x13\xf9X\xe7\xc9S@\xcf8Q\x18}\xf5S@16T\x8f\x06\xf5S@\xb2\xaa\x08\x8b\x08\xdeS@\n4\xf0\x95\xa4\xe8S@\xe0k\x00\x08g\xcbS@\xa7(ev\x8e\xf0S@\xecD{\x03\xbe\xa3S@\xe9\xbc$`=\xe0S@\xa8Ok\xef\x90\xd7S@\xaf\x88\xec4\xed\xceS@\x86\x80\x9b\x14`\xdaS@\x8f\xd5TF\xb2\xcbS@\xe4\xcf\xf7_V\xe8S@Y\xea[\xec\xf9\xc1S@\xd5\x0e\x83t\xea\xf2S@w\xff\xa1H\x05\xf1S@\xde\x0b\x1dZB\xdfS@\xb5)\xb3\x1c\xce\xd5S@\xbcP\x84Z\xef\xc9S@!r{\xb2\x8a\xadS@\xf5\xd8\xbdC\xdb\xe7S@\xf4\x7f_\xc2Q\xf3S@\xf4x\xaf\x8f|\xf0S@D\xff\xbf\xfb:\xc8S@\x8a\xbb\x99\x94Z\xddS@J\x8d$\xea\x81\xc9S@\xc3v\xe6\x89\x02\xb5S@\x85-@\x80O\xf3S@\xc6\xc5\xdb\xc5\xa5\xecS@i\xdeF\xb2\xb1\xc1S@2r\xb7"W\xc1S@T\xd7Y\xe7\x92\xcbS@U+h\xf5\x8d\xeeS@x$\x86.(\xd3S@\xd6\xef\x98\xd8\x8e\xdfS@g\xf91\xf3K\x9dS@[x\x8e\xcb\xc2\xf1S@\xe7\x9f<\x95C\xecS@\xdeU[\\e\xf1S@\x11\xd2l)T\x9eS@\xa2\xa4Opa\xe8S@\xcc\xc2U}\xf0\xd2S@\xba\xcey\xfb\xdd\xaaS@o@\xd0\xfa\x9c\xf1S@4\x159\x97\x16\xcbS@iV\xb5\xdf\xe6\xd7S@K\x90\xa8\x02\x9e$T@\x01Uo(\xbc\x9dS@\xbc\x80\xc8\xaba\x12T@!\xff\xefr\xd3\x92S@\x0c\xack\x17\xa9\x92S@\xae\xfc\xcaPB\xc4S@\xb3M|\xee\xae\xd0S@\xbet\x14F\r\xc2S@\xa1\x0f~\xc9\x05\xc3S@]?5\xb2(\xd1S@\n\xedS\x89\xe7\xf3S@\x9e\xf7x7_\xdeS@\x93\xd5\x8a-\xe9\xa2S@\xf2\xb7O\x7f}\xdaS@\x9d\xc2\xaa\xd0\xfc\xcaS@j\xc4`I\xc5\xdfS@\x91A\x99-\xe3\xa1S@y\xa3\x05-\x9c\xbfS@\x1br\x86\xb5\xc4\xe9S@F\xc9\x02\x0e\xdd\xe6S@*\x10h"\x18\x9dS@\xd4\xc3\x01I\x1b\x14T@\xe6\xf3\xf5\x96L\xf4S@\xa1\x98c\xce\xf1\xa8S@\x88\xfe\xba\xab\xac\x10T@\xd39\xe0BV\xbbS@v\x86\xce>\xdb\xe8S@\x8cQ\x15\x17\xab\xe1S@#\x82\xc7|\x03\xcfS@\xdav\x88\xd2\r\xebS@\x82\xfay\x1c\\\xf3S@\x1b\xeee\xfek\xd0S@\xa4\xa4\xee<\'\xf3S@g\xfa"\xfc\x8e\xcaS@\xefd\x965S\xf0S@;(\xec\x05\xe7\xe8S@\xe7-\xf0-\xd1\xdeS@\x84fP\x99_\xe8S@+wQ\xad\xc5\xdaS@o\x05\xad\t\xce\xa1S@\xe9\xccm\xcc\x7f\xe8S@E\xa6\xa1\x1c\xd9\xe9S@\xd7\xfa\x1br\xa4\xc4S@)\xa5\xbb\xb1b\xe0S@\x1b/\x8a<F\xd5S@nO\xcd5d\xe3S@\x11t-\x8d\xbf\xf4S@\x15z\xc2\xb9\x88\x98S@K.\x16\xef0\xa7S@^a\xcbQ;\xcfS@|\x97\x8a,i\xa2S@\x82i.\xdf\x01\xe6S@x\xf98\xb0/\xeeS@\x08\xdf1\xf9 \x12T@)\x85\xfa\xe7\xb7\xe3S@\xd1\x07\xc1\xf5&\xf5S@`\xf5\xf8\x9b>\xe8S@oc\xc4\xf8\xcf\xe8S@\xf3\x8f\x11\xa8\xbb\xd6S@\n\x8e\xe2k\xee\xe4S@k=\xc79\xc6\xcaS@\xec\xe9-\xdf\xff\xe5S@\x1c\'\xbb\xc2I\xcaS@\x8c\x0e\xa0\x05\xda\xbfS@\x1dk\xef-;\xeaS@\xb0\x02E\xe5\x0e\xe5S@R\xdc\xac\xb6\xbb\xe9S@\xd6\x98\xab\xa7\xb9\xdcS@\x95\x98\xf3\x8d\x96\xe8S@%=p\x87\x8c\xe9S@\xda6\xdb\'4\xc1S@W^}\xf4\xda\xccS@\xa1\x04\t\x16\xd3\xa9S@\xfdRc\xda\xe6\xc3S@7\xc1\xa1q$\xd4S@\x812\x97\x12e\x9eS@\x19\x10\xdap\xfb\xc9S@#\xb6\xb5\xab\xa4\xe8S@\xb8\xbf\x13\t\x17\xc4S@\x8d\x9c\xd2\x89"\xeaS@I)\xc9\x02\xb9\xc3S@A\xcf\xe5\xea\x8c\xc5S@\xaf\x7fXx\xa9\xe5S@\xc2\\\x1a\x87\xe2\xe3S@\x8e\x7f\xecj\x98\xe8S@\xe8\\e\xd8o\xd5S@\xce\xc0\xbe\xca+\xe8S@(\\\xf1\xf9\xc4\xe8S@\xe4^\xd10\x8b\xecS@\xd2e\xb4\x06\xc0\xe5S@\x17\xf6ff\x11\xc4S@L\x03\x8f\x90\x11\xc2S@.r\x96Y\xa7\xa3S@\x11\x97\xc6|J\xe4S@\xa5_\xdd\xa9\x99\xabS@9\x19\xa2`\x1b\xdcS@\xb2\x9f\xcf\xe4\x9d\xbaS@Z\xbe\xc3Or\xc2S@\xae,\x15\x91x\xe2S@\xea\x10\xf4\x9e\x0e\xaeS@\xf7\x7f\\\xfe%\xe5S@kj9\x12\xb3\xe8S@\xbas\xef\x83\x89\xd5S@\xcb@\x1b\x06\x07\xe0S@\x90\xd9apo\xe8S@\xde\xb3\x90Q\xed\xe9S@\x10\x02\xd6~w\xdfS@{sX\xf4~\xcfS@\x0b+R`\x94\xe1S@\xec\x7fn7\x0f\xe5S@@2y\x1e\xbb\xc8S@\xbc_\x89S\x80\xc7S@\xc0\xf2\xf78\x90\xcaS@W\xe4\x1e\xd7\xd3\xd4S@\x02Y\xedqp\xb7S@k_s\x8f\xcb\xa5S@dP\xc4\x15\xb9\xeaS@m\xb0\x08\x8a\x1b\xf0S@F\x15\x03\xbf\xc2\xeeS@\x80s\xa4-u\xe6S@\x825\xa2\x80\xf4\xd8S@\xacm\x06\xc0\x83\xebS@H\x03k\x89d\xdbS@\xf5.pEr\xbaS@?6\xb2\x93m\xeaS@\xdat\xa6^\x9c\xc3S@-3\xceQ[\xe8S@\xbe\x15F\x02\n\xe3S@RU\xea\xa7\xb0\xa5S@.9v\xeb(\xe2S@+\x9d\x82\x12\xd7\xc7S@\x14\xc4F\x92\x9e\xe8S@\xe5\x86F\xd2\x98\xb6S@\x86\xcd\xb3\x87!\xc1S@\xf8\x0f%\xcd\xb8\xa7S@\xebar\x12\x91\xdcS@z\x951_`\xbbS@\xa2\xb1\xd2\xcd\xd6\xc0S@\xec]\xb7\xed&\xa9S@\x838H\x8dU\xe9S@\xf2\xde\\.r\xa8S@\xadA1\x8c\xf6\xd3S@U<P\xcc\xf4\xe5S@\x02\xdayz\xdb\xceS@L\x16\xfe\xe6\xd4\xb9S@X3\xfb;$\xb8S@\t\x02\xb1\xf95\xa1S@O\x9c67\x8f\xa7S@\xfc\xb0J\x87\xef\xd5S@\xd9@"\xe0\xf6\xefS@\xe5\xbb\x8b\xe8M\xe3S@\xb7\xb8\xbe\xdf\x0b\xdfS@\xa7\xd771\x12\xbaS@NF\xb6,\xcb\xa7S@\x82!\xab\xd5s\xe9S@Q)\xbd\x9a&\xc6S@c/\x88\x86\x87\xe7S@\xa9c\xb1\xc4Q\xcfS@\xae;\xad\xefx\xe9S@\xba\xbcyX\xf8\xb9S@8&W-\x9a\x11T@\x9a\x99\x8dcu\xa8S@\x92\xb89h\x9e\xdcS@:z\xcc\x9cV\x9dS@\x7f\xe5\x1f8=\xa5S@\xa6\x00\xf3\x86\x94\xe0S@\xa18\xa8\xc5\xf8\x1bT@\x1bj\x06\x9a\xf8\xddS@\xc5\xa8u\x8f+\xe3S@1\xe1\xc4g\x07\x9fS@\x088l2\xfb\xefS@\xc9\x8b\x83\xf3p\xc1S@\xf4~\xc7\xbe"\xc2S@\x1b\xbc\x94\xe2\t\xd9S@UQ\xb8Z\x94\xb8S@\x8b\xaa\x02\x81\x08\xd7S@c\x93\xd2\xa2\x96\xa1S@U\x06\xeeT\t\xeaS@a\x1a\x9c(\xdd\xc1S@\xa3\x91B\x12\x8e\xc1S@\x96\xbdM\xde\x06\xc9S@X\x85Wi\x87\xcfS@z\x19\xfa\x02\x80\xa9S@\x18\xf7Y\xecp\xdcS@\xfd?&\x12\xb8\xb2S@\xb5\xab\x8a\x16\x03\xe4S@L\xaa\xe9\x89\x1a\xecS@\xd6\x08U[\xc7\xcfS@\xc6\xeaU,\xc8\xbbS@\xb9D\xe3b\xf1\xd7S@\xea\xbd\xd1\x91\'\xebS@z\xf6pu\xee\xe9S@\xa8\xb9\xbaC\x9e\xb0S@\x86\x08O\xcdI\xe4S@!jq\xf0^\xcfS@\x11|9\xda\x04\xb9S@$\x1b\x90}\x9b\xd4S@eq\xa4~)\xbaS@\x08\xec\x12\x99b\xd5S@]\xab\x10\x9fa\xa1S@\xc1\xa8xx\x0b\xd8S@]\x8f~\xeb\xb7\xe5S@F\xf8\xe7\x1cx\xcdS@7\xcb\x0e\xae\xd5\xdcS@\xabf\xde\xbd\x0c\xd8S@D\xca\xbc\xe6Q\xc1S@\xa1\xfb\xd9O\xc9\xe2S@p\x99\xbe\xac\x16\xc6S@\xd2\x10\x84\xfd\xd8\xc2S@_y\x98\xcdn\xdbS@\x04\t\xbe\x8c\x89\xb7S@\x05\x10\xc5\x1eR\xefS@"\xf1C\x18G\xc4S@\xb6\xd9\x8e\xae\r\xf1S@F\xc9\xccv\xa7\xc5S@\x06%bW[\xc1S@\xac+G$#\xd1S@\x1cl\x1aen\xb2S@\xf8N\x15\x97]\xefS@\x8bkH\xf2\xa5\xb9S@]\xa9Q\xfa\xf1\xdaS@;\x87w\xbc\xee\xd2S@\xe2$#\x13F\xe7S@\x8b\xb1Y\'B\xe3S@(\x82\'\xe98\xbdS@f\x03f[\xdb\xc1S@k\xf8 \x0bj\xb8S@R#;\x0fj\xcbS@\xd3\xb2\xe5\xb7\xf8\xbbS@TL\xe4\xbej\xe2S@\x125m]\xbc\xceS@\x17\xc9\xfa\x15l\xf1S@\xa2\xb4\xf2\xd8t\xcaS@IJ\x1eF\xca\xebS@\x0f\xf1\xf4\x01\xbc\xe2S@\xd7\x07j\xe4\x9d\xc5S@hm\x1d\xe12\xcbS@\xc3DU{\x01\xc6S@\x8a\x12\xe7\x8b\xdd\xd5S@X7\xebQ\xe6\xc5S@%\xfb\xb9\xf1u\xd5S@\x8fQ\x1d\xb2E\xd4S@8\x01H\x94\xe6\xd1S@\xd6G\xcb;\x01\xcbS@\x9b\xd1\xb7\xc6\xf0\xa6S@=\x18l\x1e\xa0\xe5S@\xaek/sH\xd2S@\x9e\x0b\x1a\x9e\xe0\xcaS@s\xb1\xf6r\x93\xebS@\x9e0\x9eD_\xe0S@\xf4\xfb\xa3\xf7\x10\xbcS@O\x89\xa1\r\xa0\xb9S@\xda`#4x\xb7S@\xad\xc0\xa9\x1cS\xdaS@z\x9b\r\xb4|\xdaS@\x07\x95\x0b\x8fk\xe8S@S\xbc\x10\xb9\x17\xe7S@\xa1]\xab\x96\xe0\xb8S@\xa4\x9c{\xe9\xd4\xc8S@P \xc7M\xc9\xeaS@\xfd>\xf8\xd7\x17\xabS@\x14\x16A\xd6\xc9\xdfS@O\xc2:\xcb\xec\x9cS@\xf9bc\x84\xbf\xeeS@\xb2\x1b\xdc<\xce\xebS@\xd6\x82;\xd8\x18\xd8S@\xcdrgJ\xe8\xeaS@6\xfc8\x04\xb3\xd3S@\x93}J\x89\xe1\xbaS@]\xacO\xe6\x9d\xdcS@\xe7\xf8W#6\xe6S@\x03!\x8c\xdd\xf0\xc3S@\xd2\xe9JN$\xeeS@=\x1c\x8aG-\xdcS@\xe6V\x83\xba\xf5\xa5S@\xc1|y\xf9H\xcbS@\xd0>\xf9\xd7\n\xe8S@n\x9e\xb4\xe8c\xd0S@/\x0fK\xf0\xfc\xaeS@\x12\xf2\x0c\xd1e\xcdS@4\xcd.\xa0\xae\xc7S@\xd6L\xe2\xd3\xfc\xd2S@d\x01\x86\x9c\xc8\xe3S@#\x17\xe4\x12Q\xaeS@*v\xcb0h\xd5S@L6bh\xc2\x11T@\xd6\xbd\x14\xd1\xb3\x99S@\xc8\xec 08\xc2S@$<\xd1D\xab\xe9S@t\x92\x1c0\xd5\xd0S@\x95"}\x16$\xbeS@\xf9\xd7}\x9b\xec\x99S@R\x86\xc2gi\xdcS@\x1b\x89\xa9\xdb\x8c\xd1S@\x06_1\xf6Z\xdaS@\xc4z\xa5!\xf6\xefS@\xc8\xde-\x974\x11T@?l\xcc(\xcc\xdbS@\xea\x04\xaf\xdf\xcc\xddS@\x8d\xe1\\\x17.\xcbS@\tQ\x80?K\xe1S@a6\x80\xa2\x7f\xa9S@\x03\xd9\xee\x95t\xc1S@\xed!;\xe0\xc6\xb9S@+\x15O\x10a\xd1S@\x07 \x88{,\xdfS@\x92\x1d\x9a\x93#\xafS@"\xcet\xd5\xdb\xe7S@>\\\x0cF^\xcbS@e\xdb\xf8\x16P\xbcS@\xe4\x9b\xf2BD\xb7S@\x1a\x84\xff-\xed\xbbS@\xee\x13\xf6f\xa6\xcdS@\xe3\x9f\xf3Yh\xbaS@\x9a\x16\xe7cK\xabS@\xfd-`\x07z\xbbS@\xfb>;X\x9d\xa3S@\xa1\x12}\xd8]\xc1S@\xa5\\\x0b\x08\xa0\xcdS@\x0e\xa7\t$9\x9aS@\xa4\x0bi\x1ce\x9cS@\x88\xdc\xd7)i\xe6S@b\xfe\x05mu\xe1S@\xd1\x1aK\x97\n\xc4S@\xe0c\x95\xb4\x9f\xaaS@\x11\x9f7\xe3\xd0\xd3S@\x8d\xdboW\xbe\xc6S@m\x99\x0e\xd4c\xcbS@\x91\x9f\xdb\x17\xbd\xd2S@\x0b~d\xfbr\xb1S@\xf4E\xf7\x1c\x90\xd2S@CP\x8eN\x84\xb9S@\xb2^\xe1p&\xaaS@J{\xfdW[\xa2S@\xa8j\x9an\x9b\xcfS@\x0b\xfc\xf2"K\x0fT@\xe2\xb0\xf4\xe0\xd1\xd3S@\x13\xebk&\x0f\xd3S@\xbc\xedi\x80p\xd6S@\x15\x8a\xa4\xcb\x98\xdeS@6\xa6\xaen\xef\xe7S@P\xd0\x1cZ\xd3\xf0S@sn\x8b\n\n\xe1S@_\x18\xd6d]\xe3S@J\xdcP\xe9\x91\xd8S@\x03\xd4\xff\x8d\xd0\xd3S@\xe21j\t\r\xa9S@\xda\x8f $V\xedS@i\xe9\xd7+C\xbfS@\xee\xab\xb5\xe6\xe9\xecS@\x0b\x11\xa5\xc5\xeb\xebS@$h\x82\x00\x1d\xeaS@\x08XG\x10\x15\xbdS@~D\xd7\xb2,\xcaS@\xe0\x04\x1e\x11\xf9\xc3S@n_\xcf\xe9\x87\xa5S@\xb5\x88\x1c\xf6\xc1\xccS@[)\x14\xd1k\xddS@\x89u\xda\xefU\x10T@\xf2V\x1c\x84S\xe1S@\xca(\xed\x97 \xd1S@3\xd9\x1d\x95\x19\xd4S@9i\xc4\xcei\xd6S@\x06O68\xa8\xc6S@\x9dw\xa6\x8b\xe1\xf2S@\x99\xec=\xf2{\xd3S@\xea{\xe9\x92\x8b\xe8S@\xa3Q\xf4\xa2<\xaaS@w\xa4V\xf51\xdfS@\xa9\xf0\x11\x85e\xd5S@5\r=\x00\xe2\xb5S@z\xef#\xacJ\xeaS@\xd0\xe4I>s\xe5S@\x1b\xf8\xdc\xa0\xeb\xbaS@y\x8e\xf8&\x9c\xd7S@\xcb\xdaG\xee\x02\xd0S@\xe1\x06\xdb\xee-\xa0S@\xf8\xb0\x97\x14\x17\xf3S@\xae\xed\x18\x11\x0b\xcfS@\xb7\xfe%\xe7\x06\xd2S@\xa8N\xba\xf3\xa1\xdeS@\x95\x1fYj\x88\xe8S@0\xf9\xdeA\x88\xd9S@\xc8r\xac\x18\xf4\xd2S@\xd7d\xbb\xc0\xfc\xd4S@\xb7\xd7\x9f*\x01\xcbS@\x06\x1e\x01\x89+\xddS@\x97\xd9\xe92Z\xa3S@qPl\xa1\xf6\xdaS@mM\x9c!\xf2\xd2S@\r\x83\xb4\x17\xa6\xa5S@\xb1\x990\xffV\xdeS@\xc7N\xf1q\x82\xacS@+P\xfbe\x01\xc9S@P\xe8::\t\xe1S@*\x81P\xb7\xfd\xdfS@\xa7Vo`\t\xdfS@\xbf\x87\x88.\xf2\x9bS@\xbb8N\xea\x02\xe8S@\x9b\xff\x89\x13\xb8\xe7S@\x9f\x90\xa5\xa0^\xc1S@\x7f\xd5]r\x11\xf3S@\xd52O\xb4c\xe2S@\x8e@\xba\x9b\x95\xf4S@\xbd\xd8\xfd%\xeb\x99S@\xd9g*M,\xd3S@\n\xc6\x92/\xab\xdaS@\xb1\xc9\xa8\x07\xe8\xc4S@\xc7\xca\xf3\xec\x0e\xceS@\x00\xcc\x1ax\xbe\xe3S@\xf8-\xf4\xaa\x98\xbcS@$\x96\xfd4\xc3\x98S@\xabl|k3\x9dS@\x89\xa1}z\x95\xcdS@k\x99\x97\xf7\xe2\xcdS@\xb8\xdc\xf7\xe1^\xb6S@\xcd\x94\x8c\x7f\xcf\xc7S@(\x1e\xbc\x83\xf0\xc6S@\xa9G\xefB\xc7\xe3S@\x01\xa1\x98\x80L\xa5S@\x9e\xb25Wh\xcbS@\xba\xa9\xf1\xf9\xe4\xd1S@S\xfa\xae\x19\xc3\xc8S@\x8d!\x00\xad\xf8\xe0S@\xba\x04\x9c\xff\xf8\xefS@\x06\xd8r\x0c\xe2\xc4S@II\x0e\xdfW\xe0S@\xd8\x9b}\xe0\xe6\xebS@\xd6\x02;9\xe5\xedS@\x99\xc1\x03\x1dj\xe5S@\xc0w\x0c\xd6\xe2\xd5S@\xc0\xcd\x14R\x8f\xd4S@zO\x93\x8d:\x99S@\xc2\x85\xa6bv\xf3S@\xf8rv\x7f\xae\xbaS@6\xa4\xc9q2\xe9S@\xbe\x87\x83\xae[\xe8S@;0d\xa68\xe7S@\xfa\xcf\xc4c\x8a\xb6S@{\xbed\x95\x19\xcfS@D\xe1\xb9\xf8\xd8\xe3S@\xa4\x1cj*?\xcfS@\xf4\xaaP\xd6\x83\xe7S@Q\xae\xde\x15h\xa9S@Fd\xd2@R\xc5S@\xa4!\xde\xc3\xdf\xd0S@2\xb7 sd\xedS@\x12\x9c\xa3n\x0e\xd9S@\x85\x06)\x80\x1a\xbeS@{\xb6\x9f\xd0\x89\xefS@\xe4\xe2my\xe4\xefS@^\xeb\x8f\xa0\xb7\xc8S@m\xeb\x87@\xa8\xc9S@\xd6x\x99v}\xecS@-$\xb6\x18\x0f\xf0S@\x0c\xbf\xb6\x17\xbc\xe2S@\x98t\xdbqS\xdaS@\xa1\xf0]\xb9#\xe5S@\xfc\x94Jj\t\xd0S@\xaf\x84\x1f\x92 \xa3S@\xcc-m \x99\xd4S@g\xac\xd1<\xa5\xefS@U\xe0u+\xeb\xd3S@\xcb\xfcP\x14\x04\xbcS@R\xb2\x9d\xe6\xb4\xa7S@\x03K\xe4!\xc1\xd4S@\xe5"\xc5\x08\xe0\xafS@f\x86\xbe\xc1\xed\xd9S@h\x99\x0e\x86\xcf\xe8S@q\x16\xf3\xac\x00\xdbS@Z\xbe\xca\x97\x06\xe2S@Q\x84\\\x1ei\xc6S@\xdb\x05\xce\xa4\xed\xb8S@\xeda0\xea\x1a\xe2S@\x112e\xfe\xeb\xbaS@\xcbF\xb1mT\xe5S@H7\x9a\xf8Y\xbcS@Q(\xebc+\xe5S@s\xd6\xd3\x13o\xe3S@\x91w%\xf1\xe8\xe3S@\x9a-\xe5\xfb\xd0\xcfS@\xab\xbe\x1a\xa8\x13\xd7S@\xd6\x1e\xaa\xd9\x1e\xb7S@/\xcab\xb6\xd1\xc9S@\x96\\\xe5\x7f\xbd\xe3S@\r\xa6,r\xd9\xe0S@\x99?\xd4\xa5\xe5\xa8S@\nN\xd4w\x05\xb7S@\xbduZ\xd2\xc8\xf0S@\xd2f[\xa6\xdc\xbdS@\xf3`\x01\xf3x\xeeS@\xb6D\xedP\\\xc4S@zP{k\x8c\xdfS@<\xe3Yf8\xcaS@O\xb6\xa1}t\xd4S@Yj\xbca\xef\xe3S@\x98\xda1\xe0V\xa2S@\x1dT2\x1a\xa8\xdcS@)M#\xbaj\xceS@\xa8w\xa5\xd5\xab\xefS@\xc6\xa8\xe7\x0c\xb5\xe8S@^[\xc8\x19>\xa8S@\xd4]\xb2Z\xfe\xc3S@$\xc9\xc5\x061\xe8S@\xe3\xc9\x85^\x04\xa9S@\r\x11^\xabf\xefS@\xe1\x1f\xb8\x8c\xa9\xb8S@\xc6\xa2\x9c\xb5J\xd2S@7\xd4>\xc6\xff\xe5S@b\xba\xfb\x01Z\xefS@s\x9f\xb9\xdaU\xb9S@Kj\xe2\xb8H\xddS@\x88\xed\xd4\xcex\xc0S@\x03B\xca\x05g\xe5S@7WHL\x08\xd3S@\xb2\x97\xa3\xe5\xe6\xd9S@f\xf5\xfe"v\xb8S@2\x0c!\xd9\t\xf0S@\x01S\x0f\xe1\x86\x11T@fu\x80\xa0\xbd\xe3S@\xd6\xf4XqO\xcfS@\xdb\xc8\x85\xbb\x9d\xadS@\x02\xa3\xb3\xbak\xd6S@\xbe\x89\t\x94\x9e\xdaS@\x94i\xa2R+\xd4S@\x82\xef\x9e-\xed\xe5S@\xe5\\\xf3\xf6E\xabS@\xf9\xeev\xc44\xc6S@\x1bR$\xa2\x9f\xd2S@\n\x07\xfd\xab\xd4\xc6S@\xab\xa9#\xf6\x0c\xa4S@\x8fJ\xa1\xf7J\xbbS@\xc7W\x14\x1a(\xf2S@\xc0[/\xc1\x12\xddS@T=\x9b\xaeo\xdfS@\x9aoC<\xcf\xbeS@a\xbdI\x07\xe3\xa6S@-f\x9a\x99\xfe\xdaS@^Oo\xb2m\xa8S@\xb2\x18\xb3a\xb6\xccS@\xd9\xda<\x0eb\xe0S@\xda\xb3W\x8c~\xc1S@yq\xc6\xd2\x88\x9eS@\xd3\x87\x1c\x86h\xddS@\xeca!\x11\x98\x1bT@\xbds7\x1e\xb4\xd7S@w\xe9\x1d\x87\xdb\xc1S@\x10|\xd7\xb8\xf0\xd2S@\x1e\xeb\xe8/\xa0\xd3S@\x07"\xfa\rU\xc3S@X\x1f\x9dB<\xe9S@\xa2\xd7pf\x91\xdaS@\x8aL\x86=r\xedS@X\xc3X\x99\xec\xe3S@\xa0(\xffM\xe8\xb4S@\x98\x8f\x7f3\x9f\xedS@\xaf\xe0\xec\xf6\xe9\xd6S@\x89\x83s\xd0\xb2\xdfS@\xea\xdd\xa0\xe1\xbc\xc8S@U\x1b.\xef\x0c\xe8S@\xf8\xfeA\x96i\xf2S@\x01\x95\x16~0\xe1S@\xb2s\xd2\xbf\xd0\xb8S@^\x8f\xe8\x82{\xe8S@\xd8XQ\xdf\xa8\xaeS@\x97\xee\xd7\x18\xa6\xaeS@es\x95|\xe6\xc6S@\xd9^V\xdf:\xa7S@\xdeJ=\x92Q\xcfS@\xd3\xd6\xe8\x89\x99\xc1S@k!a\xf0\xa1\xc3S@nn\xb8.\xbd\xdbS@\xd5O\xb9m\x97\xd0S@\xe2\x87\xa0\xd1\x0b\xa9S@\xb4\x10\xfe\x7fi\xd6S@\x1e{Q!\x8a\xdeS@\x8c\x10\x94C\xa7\xb9S@\x88\x01\xaer\x04\xc6S@\xd4\xf6\x8f\xc8]\xe0S@\xacRd\xfd \xbcS@\xf5\xab\xf1\xf7\xd3\xcfS@\x17\x06\xc6\x88\xba\xe9S@^\xd4\xba\x93v\xebS@\x93\xc5\xd1\xbfG\xceS@\xb5\xa9\xfd\xfa\xf5\xd8S@\x89&\x17\xc7\xf1\xd6S@W\x99K,\x12\xadS@\xad\xd0o\xa0\xd6\xe4S@tAu\xf6$\xe3S@\x16 \xef\x84\x87\xaaS@@\xc6\xb5\xce\x9c\xddS@AO\xfb(P\xe2S@o7\xf7#\xef\xf1S@\x01\x15]\x97?\xbcS@\x0e:LD\xf9\xd4S@9\x18x3\xc2\xdbS@p\' \xc5\x08\xc4S@\xc5\xbc8n\xe2\xd7S@\xf0\xb6\xdaj\xa7\xe0S@\x08\x9b0<P\xb3S@\xb4\rY\x0f\xa3\xb7S@r\xd7nz\x16\xe2S@[\xee\xad\xe6k\xc1S@FV\xa0\x89g\xd5S@Y\x86\xeb~\xbf\xecS@|=\x83D\xb5\xacS@a\xc5\xf6oy\xa7S@\xfa\x8f\xa6\x8ec\xd1S@\xda[\xa6\x97\xc8\xcdS@\xe8\xfd[\x8cq\xc4S@B\x93\xd2\xc1\x8b\xb4S@\xbd\x0f\x81\xccP\xcfS@\xfd\x18\x8dp\xc2\xb5S@\x86\xc3e\r\x96\xe7S@7\x9ck\xfeN\xcfS@/m\x9d\xe7\xc1\xb7S@YE\x93\xd5\x16\xd7S@\xbb\xe3\xb1~$\xb4S@6\xb3\x16\x98R\xc5S@\xddZ\x8f\x1bw\xeeS@;\x9b\x16\xcf\xfa\xe9S@\x02`[\xc9\x8c\xc7S@\xacZ#\x1b\xeb\xa9S@1V\xe6C\x18\xcaS@Q\xea\xea\xe9;\xc7S@\x90H\x9fn\xb5\xc2S@B\xdd\xc3\x98\n\xc2S@a\xd7\x7f\x82\x00\xecS@`.\xf8\xe2\xa9\xd1S@j\x8f\x99\x99\x86\xd0S@\x1d\xb1\x85\x11\xf3\xc3S@\xd8\xa0|\r-\xd7S@\x923v\xea\xb3\xeaS@\x01\xb8\xa5\xda\xef\xd9S@Qo\xffX\xef\xc1S@\xd2\xa077j\xa7S@N\xa3\x15YY\xd8S@`l\x8f\x92-\xe6S@0\x82\xbc\x8b\xaa\xebS@\xfd\xd6\x1f[\xc6\xe9S@\x98-\xa6\xf6\xd4\xddS@\xff3\xc3\x18\xbc\xe8S@II\xae\x9a\xf9\xe6S@\xf6\x8f\xc0\x98\x1c\xe4S@c\xb3S\xd6-\xdaS@>\xc9bJ\x94\xb3S@[\xecf\xdc\xd2\xc7S@\xfb\xb8\xd9\xa4L\xd5S@\xd1\x07\x12-\xb1\xbcS@i\x07\r\xbb(\xbcS@+\x98\x0b\xb2\xaa\xe8S@?\x14n\x7f\x1e\xe2S@\xc1\xe9\xb0\t\xd7&T@\xc6\x90cs9\xc2S@\xbc\xd3(\xe7K\xdeS@\xca4\x83j\xa1\xe6S@\x89O\xf8\xd1\xff\xe7S@\xc0x\xe9\xc4\x9a\xddS@\xb8B\x94\x9a\x01\xebS@(\x1f\x9c\x0f\xbd\xd5S@h\xf4Y\xc1<\xb4S@\xa6\x1c\xb5\x9c\xc5\xc2S@\xa2\xe2`\xc0\x82\xb4S@\x1a\x19\xb2\x88\xb0\xebS@\xbf\xac\xb5\x92\x1b\xc4S@J\xc8\xa1\x0ee\xc1S@\xb6\x15~w\x89\xc3S@O\xbfZ|~\xecS@\xc0\xb8\xd1K\xf3\xe2S@I\xbf\xc8\xb6C\xb3S@\x93\xd5\x83"\xe6\xc9S@a7.E$\xe3S@\xa0\x9f\xb6%\xff\xe6S@kc\xb2\x00@\xe7S@\xd1s9\x9bD\xe9S@w\xf8{\\m\xc2S@\x9c\xcc\x8dX\x87\xecS@w\xc6\xe7I\x90&T@\xd8$\x05\xafv\xefS@\x03\xf9t\xc1\xdf\xd4S@1\xc21\xc9\x9a\xe6S@\xcf\xc4x\x1b\xe5\xb6S@\x97\xb6O\xf5U\xbaS@u\xac\xd7\xda\xff\xc3S@W\xc7\xb9\xc8\xf1\xe1S@\xc6%3Nf\xe5S@\xad\x9c\xb4\\\x85\xe7S@,\xc2=\xce\xdb\xc1S@\x83\xd7\xe1\x0b\x1c\xebS@n\xaa<6`\xc7S@A\xb1\xfe\xcc\xe0\xb4S@\xe1\xb0\x85g\x9f\xe1S@Io\x8bRU\xeaS@\x1e\x1f\x9e\tc\xd6S@\x9cL\xadX\xf8\xb2S@@\x10\xc1NQ\xe6S@Q\xc3O\xf0\x99\xc3S@\x89\xbbRu1\xc2S@\x99\xea\x1aP\x8d\xc5S@\xe0j\xadU\x84\xc8S@\x91\xf8\xc02\xa9\xb7S@\x07M\xf4j\xc0\x9dS@l\x0e\xc1\xecP\xbcS@Y@\xfc\x17w\xd2S@\x01\x0c;\x17S\xddS@\xd5M\x0e\x13\x10\xc7S@@"\x93\xb2\xda\xe6S@\xcd\xf7\xab\x1e\xd0\xe7S@s\xb9*\xcaO\xcfS@\x15\xc0\x8cF\x02\xf3S@\x1d<Z\x91\x98\xc7S@\x81^\x96\x8a\x10\xe6S@;\x1fY\x1c_\xebS@\x9f\xc4\x02;\xb1\xc1S@\x02v\x1b\x99\xe4\xe2S@\x8f\x13\xdc\xa4\xc9\xb2S@\x90\xfdx\xdc\n\xaaS@=\x84\x87\xed?\xebS@\xb3\x08\xd2\x13\x89\xc3S@\xd0\xddK\xf8\xd2$T@\xab\x8f\xbc\x05\x12\xeeS@\x91\xed\xf6\xab\'\xe7S@l\x82\xa0)\xa6\xe5S@\xdc\xf2\xffc\xde\xbaS@u\xc4\x90\x1d\x87\xacS@\\k\xa4\xe0`\xe3S@\x1a\xdcM\xf6@\xbaS@\xee6\xff\rn\xf0S@\xbak o\xd1\xe9S@0z\xe3\xefR\x9eS@A\xba\xdd&\xfe\xc2S@\xfb\x1eL-A\xa9S@\x97\xf6M\xf0\xdf\xc6S@\xc1\x15/RM\xc8S@#kw;x\xedS@\x91d\xb1\xfb\x91\xc9S@\xc7\xde\x12\x8e\x06\xc6S@\xcf\x01\xe7y\xd7\xe5S@[0\xca\xc7\x8e\xe7S@E\xe4\xcfKB\x10T@<\xae\xed\xf20\xe2S@\x1f\xb1O\xd6\x02\xe3S@\x1d!\xa0w\xd0\xe7S@\xf3=\x04a\x0b\xe8S@>\xb3\xbb\xd5g\xb2S@\xf9\x06\xaeR\x01\xd2S@\xaf\xe5\x15\x13i\xb7S@\xd4\x1f\x9c\xb5\xa0\xe4S@V0\xc5\xc5F\xd2S@S\x02\xebW\xc8\xeaS@\xd9\xbd\xda\x1bz\xe5S@\x02\x8a\\\xe3\xb9\xf0S@\'P*q\xca\xdcS@\x85\x12\xab\xa2Y\xa3S@\xc2\xc0-\x88\xa8\xd2S@\x04\xa8\xb4\xb8u\xeeS@\xdb\xd5WSZ\xecS@F\x18\x98%\xbe\xe2S@M\xde\x9a\xac!\xc6S@y\xfd\xc6\xc0\xa6\xc5S@C=\x81P\x08\xb9S@i\xa9\x06\'\xbc\xe7S@\'L@\x128\xa8S@\xc2\xbf\xadl\x86\xb9S@\xf8\x91\x9c\x89c\xceS@_\x92\xc2E\xc2\xecS@3Sa\x80S\xc1S@q\xf1\\\x98$\xebS@\xb92T\x8a\x05\xbaS@\x9b\xf8\x0f=$\xa3S@\xcc.\x9d5\xb5\xb9S@+X[\x9f\x80\xa7S@w5\x91\xe1\xfb\xa5S@J\r\x14r\xb4\xecS@\x80\xc9!\x90\xd0\xe7S@6\x99ox\xee\xd7S@\xac\xa3\xf0\x90\x97\xcfS@0)G\x05R\xbdS@?\xe0\x10^C\xcfS@W\xfd\xbf$\x94\xc1S@\xfcI\x86V,\xd2S@\x10\x94\x8b\xef\xd4\xd6S@\xb0\xd6\xe5^\xae\xe3S@\xc8\xd2\xf6\xfc\xda\xf0S@\x86eF\xf5\xf0\xcdS@\xf1V\x8b\x8b/\xd3S@\x99<|Yu\xe3S@\x1d\n\xb9rc\xc1S@\xbd\x07?\nq\xa4S@\xcbu\xd8\xb3\xb4\xa7S@\x0f\xabPX\xb4\xacS@\xcb\xeb\xea\x1c2\xeaS@_\xcf+\xd9\xe2\xc3S@g\x85(\x9a\x9b\xedS@_zFAv\x9dS@O:\x12\xadV\xacS@\x9e^5\x14\x93\xe5S@\x8f\xa0\x1a+R\xc4S@I\x9a\x012\'\xe8S@\x8f$s\xcd/\xedS@\x87n\xdf\xa9\t\xbdS@\x1d\xde?\xf4(\xceS@\xd9\xf75\x88g\xc0S@Bx\x18\x16z\xddS@\x99\xf7\xd9\x85c\xe3S@\xb5;\x9a\xb3q\xdcS@-\xea&\\\x0f\xe5S@\xb1&Nv|\xe1S@\xc6\x1f\xfe\x8ei\xd2S@Cr\xc0,\xe4\xd1S@B\xaa\x90}\xa4\xc3S@\x9c*O#`\x0fT@k\x08\xca\x8e\xfc\xe5S@\xfa\xa8\x93\xf1\x86\xe1S@N\xf4\x84#\xcc\xb9S@G$\x8fWj\xe8S@\xc6\xd7\x8b\x0e\x9a\xcdS@\xc4n\x98\xd4f\xd6S@^l\xa1\x16\xd2\xefS@\xcdg\xbe\xf3F\xefS@\x9e\xe3h\xbc\xa8\xc1S@\x7f\xddZ8:\xc2S@\xe1Z^I\x97\xc0S@D\x19\x0cnz\xedS@N9\xab\x90e\xe2S@\xdbi\x05\x8b\x88\xe4S@t>/\xb7\x06\xe0S@\xd9\x10?\x8cA\xe0S@&\xe0\xd0+\xa1\xe1S@(0J\xb7~\xe2S@E\xcf\xfa\xa7?\xa3S@\xb4\xe3\xaa;5\xa7S@)`\x16\x18\xcd\xa9S@\xf9\x11%\x100\xf5S@\xf0\xbe\xd4\x92)\xedS@H\xacSN-\xadS@\x1bK4f\n\xa9S@U\xc9\xb2\xdf\xdd\xa2S@C\xe5y\x8c\x87\x10T@\xec\xb4F"u\xd5S@\xf6\xcdE\x15\x13\xdbS@\\@>\xa4\xa3\xc5S@ok35\xc2\xd2S@\xbe\x01!\xe6l\xd2S@\x98\x08\x8f\xce$\xe7S@!\xf4\xca\xd8\xfb\xa2S@k\x83\xac[\x8f\xc3S@\xff\xd5\xf8K\x8d\xe6S@\xa83\xfa\x07\x0f\xd5S@\xd6\x8el\xa0r\xadS@\xc1}/\xe5\xab\xc5S@\xe4O!C*\xbbS@L\xed3\xbc.\xe2S@\xb5\xb6\xb5\x7f\x00\xa2S@+\xe7\\\xd7\x8b\xe2S@S\xa5\xca\xd0q\xe8S@@o\xdb\x80e\xe8S@\x97:\x1d\xd9\xe7\xe3S@\x0e\xe2\xe1@\x85\xe6S@\xb9Z\xe5\xad@\xb8S@t<C\xe0\x81\xd3S@\x9a\x07\x15\xce\xfa\xceS@\xc2\xe9b/\xba\xc1S@\xd7\x96\\na\xeeS@\x00\xcd\t6\xb4\xe9S@\r|2Mc\xd6S@\x1c\xce\x9a\xb8A\xd5S@\xc1\xa2y\t\xae\xd8S@6\xc56\xf9\x88\xebS@\x07\\\xba\n\x0f\xe2S@\xdf\x1e\xdd\x08F\xb4S@\x92\xa7=\x80\x81\xe9S@~\x93\xa0U9\xe9S@\xd6\xc5\x9b\x13\x9c\xe8S@\xdeK\xfe\x90\t\xacS@\x9d\xe0\xaf&\xa4\xd8S@ \xbf\x7f0v\xa5S@\xf3\\\x17Z\x0f\xdcS@\x80\xf02;K\xdcS@!w\xf8\x14\xb3\xf4S@c9\xa86\x1b\xa2S@\xea\xc6:\xfe\xd7\xeaS@\xbb\xb8\xc3\x01\x97\xe8S@\x15\x84\x03\x15r\xf1S@8\xb5zw]\x13T@\xc8$\xdd\'h\xe2S@\xa5V\x1a\x10\xa6\xf1S@9\xbb\xca~g\xd1S@\xefS$\xc4.\xd5S@\x89\x97\x06\xa8\x9f\xbfS@Au]q\xf1\xb8S@\xa6L\xc2\xa3\xde\xcfS@\xd1\xd6\xfd2A\x97S@\xc4\x9b)r0\xd5S@o\xc8\xf3\'^\xe6S@\xc2\x94\xf5\x82\xf4\xe6S@\x8b\xdd\xdc\xf1\xaf\xdfS@\xa7\xe3\\k\xf0\xd2S@\x16\xa8Jq\x83\xe3S@\xbf\xbeu\xb4\x8b\xe7S@\xd7\xed\xb9\xab\x00\xe7S@\xd9\nQ\'\x98\xe4S@\xa4_\xea\xa6\x97\xe9S@\xc5\x87\x1b&\xd2\xe5S@\xa4\xdc,\xeey\xa1S@\x98\xcehd\xd5\xa5S@\x16\xf3\x0b\xd8\xa8\xc6S@X4\xd49\x82\xcfS@\x9e\xe4|\xe3\x86\xe2S@\xd3#\x97\x8c\xb4\xd6S@\xb9\x11\xb4\x16S\xe5S@\xdd\xaa.\xac\xe4\xf2S@\xbb6\xd8\xa2\xcb\xe2S@\xbfU[\x04\x9f\xc1S@\r\xba#\xaf\x12\xf0S@UG%\x8eq\xa0S@,\xd6\xe8\x16\x1e\xe9S@\x03xP\x15\xce\xd3S@\x7f\xe0\xe1\x9d\xf8\xe1S@\x94\xc0\x15\xc2z\xf2S@H\x89\x93g\\\xa1S@k\xb3)[\xc7\xe8S@\xcc\xad\xd0\xe8\xb4\xd4S@\xf4m\x14\x82u\xdaS@]^\x94\xf9\xa1\xf2S@\xebR\xc1Q\xcf\xf3S@\x9b\xcdx8\xb4\xc7S@\xb7\x10\xf3_\xd7\xbeS@\x0b\xec\x86\xfc\xb2\xd2S@\xaa\xdf\xb7\x1a\xcf\xe1S@4-Ly\x12\xe3S@Ty\x13Y+\x99S@b\xea\xca1r\xa0S@l>\xb1\xfc\xca\xf1S@[\x05K\xbdM\xf3S@8\xf0\x19\x02C\x0fT@\x1di\xbb\x1f\x8b\xb9S@g\xbc)[q\xcbS@\x08\xf27\xfcz\xd1S@?\xbd\xf4\x1fr\xd4S@\xc1)\xb9\xf9\x9e\xe4S@\xcb]{\xfen\xe3S@\x89\x8c\xe1V\xc2\xe3S@\xcb\xbc\xde\x1ar\xccS@~\x07\xf6\xc2z\x10T@\xbf_\xe0\xe0f\xf1S@9\xda=\xdc\xc7\xf1S@u]\xf8 \x01\xceS@\xcf\x94\xf0\xc4\xe5\x99S@\xcf9\x15\xac\xcc\x99S@\xdf\x19\xe4\x07\xff\xdaS@X\xec\xbf\x01\x95\xdaS@D<\xaev\xd8\xe3S@\xcf*\x1cS\x8a\xe7S@Q:\xa5dY\xcdS@N\xd7\xb3\xb6\xdb\xdaS@\xfd\x11?\x83n\xa4S@\x02 \x8d\x9dt\xa3S@\xdb\\\xcd\x1d\xeb\x99S@G\x94\xbfL\x92\xf0S@f\xefz\x8b\xc8\xcdS@\x82\xe1\xb0U\x06\xbcS@]Z\xd3\x87 \xebS@\x87^\x98z\x15\xddS@\xdb\x83\x17%3\xb6S@\xe0\x9dAog\xd4S@c\xf2q\xe9\xb4\xe9S@ \x85\x02\x90\xd0\xe8S@\x9d5j\xb3<\xcfS@\xcb\x1bVpW\xb7S@M[\xd7\xcb\x05\xf1S@w\r\xdd\x031\xd4S@:\x8d\xad\xeb!\xc4S@\x97\xa0\x16yr\xdcS@\xdd+\x96\x84\xa3\xc7S@/\xc7,.(\xc7S@\xa4\xde\x14\x9b8\xceS@\xfb\xbd\xc1\xf1\xed\xefS@3|XMl\xe5S@\xa8\x1c\x16SL\xcbS@ \xd3!\x0bJ\xd4S@\xf4\xa2\x93ZH\xf1S@\x0c\xa8\x08?\xd6\xf2S@\x97\xad\xcdnE\xcaS@4\xcc6\r\xb1\xe7S@\xcd\xff)\xc2\x07\x13T@%sC\xd7x\xe8S@\xf9e\xb0\x0f\n\xe3S@V\x1cS\x81\x06\xb8S@\xe3\x1f\x12\x98\x84\xacS@\xac1\x8d\xd1\xad\xf0S@\x1e\xd3\xeb\xad\xb0\xf5S@4Z\xfc-\xe1\xb8S@(\x90,\x17\x18\xc9S@bYa\x89\x0e\x98S@\x1a\x0e\xec\x951\xc5S@u,\xb7-\xdf\xccS@\xb5>#7\xa3\xdfS@?]p\xae\xea\xe0S@Zb\xd3\xd9_\xd3S@\xbem\xb8\x98)\xdfS@k6^\xed\x88\xe7S@\xaci|5\xde\xefS@\xc8D\x99\x08\xb8\xe9S@\x07r\xe6\xa5\x1f\xf6S@M\x97\xb5dq\xd8S@\x9f]\x80\x9c\x97\xdcS@F\xec\x1aw\x11\xe0S@\x12O\xa9\xb3\xaa\xf0S@\xe6\xa6\rrt\xd5S@?P\xef\x98"\xbaS@l\xc0\x8c K\xc7S@\xeay\xbc\x86\x01\xceS@z\xdf^q\x1f\xedS@K\xe4CIx\xecS@\xe4\xce?>s\xe5S@\xe7\x19\xf3\xab\xd6\xf6S@\xb5\xe3\xa8\xbf+\xc5S@e\xa18)\xaf\xccS@\x03;2\xec\x81\xbcS@w\x1b|\xcf\\\xbdS@\xcf\x1e\x89E\xf3\xddS@\x94\xdf\xfe\x10\xd8\xefS@X\x0c\xdcvJ\xe0S@ WP\x90\xa5\xecS@c\xcd|\xeb\x1b\xe2S@\xff\xdc\x86\xae\xdf\xe9S@\x19\x8a\xcd\xebc\xcbS@>\xb7\x11X\x13\xd2S@\xa5\xf0v<\x8f\xbbS@:yf\xffh\xf4S@r\x1f\x1dH\x90\xb6S@4\x1bc\xb9\x1a\xeaS@\x080\xc2R\xdd\xd5S@\x0f\xe4\xfc\x85\x0c\xb7S@\xdf3\x03O\xe1\xdeS@\xed\xf4?\x97\x8a\xe5S@\xd76\x13\x1bd\xf5S@\xd0\xb3\xc2\x12\xa5\xb8S@-\xe3\xba\xa3B\xcaS@r\xc4\x02\x10F\xceS@\x15\xc3+\xc3\xd1\xd3S@\xae\xcfX\x146\xf1S@\xeb\xa4\x9c6\xd1\x11T@\xf7xp\xf8\xb4\xe2S@\x00\x90\x10\x04.\xcbS@\x01^\x15\xe1\xb4\xf4S@$%\x0c\xc3/\xe4S@\x99\x82Z\x15S\xdfS@\xea\x8f\xd4\xb0u\xc2S@\x9c\x80\x1b\xfa\xdc\xbbS@\xf4w\xb4\x14`\xefS@N\xb7\xa3\x9a@\xf4S@\x0c\xb4\x8b\xb1\xb2\xa7S@%!\xe2b]\xcbS@)\xab\xc3$}\xd1S@\x820\xdeb\xfa\xedS@\xafm\x0b"\xbc\xd0S@l:\x05\xe1/\xe8S@\xcbt\x9c,\x03\xabS@\x0f\xf0\xb0\xc90\x10T@\x86s\xee\xc6\xa1\xf4S@&\xdb\xcd\xe89\xe0S@\xbb\x83L\xc9R\xc2S@\xef$\x9e\x0f&\xf5S@]*\x1dTH\xe3S@4R\x03\xad\x0c\xf0S@>\xf0\x01\x8a2\xe8S@\x07\xa3=i\xe1\xf4S@)Q\x16\xf7n\xf5S@@\x85\xe8y\xd1\xe1S@\x12\xd8ru\x9f\xcbS@\xc2i\xcc.\xb6\xdbS@\xcdC\xe7\xb3\xb3\xeeS@\x12\xdeI\xb8B\xedS@\x9a\xee\xae0\xcf\xebS@\xcfow\xd8\\\xbdS@\x8f\x1c\xb4\xedA\xe7S@\xef<\x1fQB\xdfS@jg\xe8\xd5\xad\x9dS@\x07\x11\xe0\xdb\xb9\xd9S@\xbe\xe5\xa1\xd4\xec\xc9S@\xca\x82\n\x16\xc6\xd0S@\xcd)\x1a\x9e\x06\xc0S@\xccF\xe4\x95\x97\xc1S@h\xbc\xd5\xea\xde\xefS@LO\x03\xe4\xc3\xf0S@\xfe\xb3\x04\xef*\xf4S@,@=\x94\xc4\xf4S@\x98\x00\xd3A\\\xcbS@\xa2hA\x8c\x7f\xbaS@\xf5\x90\xef\x98C\xe0S@\xb5\xd6\x9c\xeb\xaf\xc5S@\xab\xe4\xa6\xac6\xbcS@1\xd9\x058Z\xbcS@\xf2\xf0\x8cx5\xf0S@\xf0 \xb8]\x1c\xf3S@\x0f$L1\xaf\xb9S@VL\x9f\xef\x8d\xf4S@O\xedRK=\xa6S@8r:\xb5\xad\xc7S@\xa3S\x91\xa9\xe1\xd0S@\x15\xc8@\xadI\xc7S@\x06\xd9\xbf"\x03\xa8S@\x91\x1d/y\xd8\xb0S@w\xfc\x06k*\xf1S@\xb2\x10?\x08\x93\xefS@X\xbd\xe2\xea\xdb\xe1S@\xd45\x9cDk\xa2S@jA\xf7j\xf7\xe4S@jS\xcb\x9a9\xd3S@\x8a\x99\xe2\xc9D\xb8S@\xce\xfd\xeb\x18c\xf1S@\xac_\x9b\xa9\x0f\xd8S@E\x0c\x17\xf5\x01\xf0S@(\xa0\x01\xd3n\xeeS@\xe8\xf5\x163f\xe9S@\xd45Sy\x8a\xe8S@p\xa1\xf6Q\xea\xefS@\xae\xe7\x84\x99>\xf0S@W\xcc\xc0\x81^\xe9S@:\x19\x89\x9f\xb7\xe3S@od\xba\xa4\x0f\xcbS@\x12\xc0\x13\x1eL\xcbS@B\xf8P\xa2\x86\xe8S@?\xe4R\xfe\xc9\xe9S@\x05~\\}\x0c\xe0S@\xba\xc9\\:\xd1\xd7S@*\x979y\xae\xd1S@\x9d\x18\x8ab1\xf3S@\xea7\x9d7S\xefS@#&\x8f\xd8\x14\xf4S@_5Q\xad\x95\xe9S@\n\xff\n\x1d\xfd\x9eS@\xd2\xd9\xbf\x11p\x9eS@\xec\x7f\x01\x90\xca\xebS@\x1e\xba\xb8%+\xcfS@Ry\xbe`\xe3\xf2S@\xc2\x98Lv\xea\xeeS@s\x8f\x9a<\xdc\xc1S@KP#!\xe2\xdaS@\x7f\xc0\xd6\x87\x9a\xd0S@\x03\xbc\xc3\xe0\x87\xdcS@\xf6\xbf\x11\xa9\x05\xc9S@l%\'m\x8c\xd7S@\xc6\xe5\x04\xcd;\xdcS@\xc2|L\xd6\x04\xe5S@\xdf\xa3\x02\xf6\xa3\xa8S@Q\xb6\x1c\xb0\xe0\xcdS@ \x80+\x8b\xf9\xedS@z\xf5\xb6\x8e\x0b\xcbS@\xd0\xc2\x1a\x8a\x1c\xeaS@\rZ\xfe\x97Y\xf2S@\xabq&H#\xf3S@\x8fI\xed\xc0\x17\xdeS@`\xa8\x17\xa3v\xefS@\x15v\x83Y\x97\xf2S@\xaf\x92\xdd\xbf\x9b\xf3S@d\xf1\x04\xe6\xbd\xc0S@_\xb2\x01m\x14\xbcS@fU\xa6\x93\xe1\x9fS@\xe5\xb1 b\xc0\xa1S@H\x0f\xfd\x12\x19\xefS@V8\xcac\xf3\xf1S@\xcaC\x7f\x88\xd7\xd1S@\x89F\x05\xc6\xbf\xf0S@R#\x11^z\xeeS@3\xbcp\x89\x85\xebS@\x18v\x1f\x89\x9f\xe9S@a,\x1a\xa6\xb5\xe1S@Kb\x94\xbf\x84\xa7S@\xce6\xde\x94\xc2\xe7S@p\x06\xa0\x1d\x14\xcfS@\t<\xf37\x1e\xf3S@:\x06l\xe2\xab\xf3S@\xd9+\xc9\xf8\x97\xcaS@\xf2-\x8c\xb7l\x93S@K\x92j.\xe3\xeeS@\xc3\xc7\xfe\xa2d\xedS@;\xb2\xf7\x02D\xeaS@\x1f~\xd94;\xc7S@)\x7f]\xdc\x83\xf1S@\xbe]\xd9\xeb\xcf\xf2S@\xb1r\xbd(q\x9eS@/@*\x8b\xd3\xe3S@2\x0e\xda\x8a|\xe0S@\xf2\xb9F\xa2\x14\xdfS@a\xe5\xf8\x93f\xd0S@\xb0-\x12\xfa\xdd\xf2S@\x98\xa0\x8c\xd4\xfd\xcaS@\xebE!Zf\xb5S@\xa9%XM3\xeeS@ e\x139f\xcaS@\x93"Wj\x94\xf1S@\xab\xd5\xb7%\x0b\xf2S@l\t\xfd\x90\x83\xe5S@\xa7\x1fL\xceA\xe3S@9(\xa8\x92X\xabS@\xf59Y\x112\xc1S@(\xd8\xb1>_\xedS@\xcf=d\xa3\x92\xe9S@Y\xb3\xf4|\xaa\xcfS@%\x96\xe6\x18\xc1\xdfS@?\x91r\x89\x10\'T@4ur`\x1e\xc6S@\xf4\x1a>\x13\xf8\xbfS@.\xa9z \xf7\xc0S@\xc3\xb4\xc7\x82\xec\xc7S@|PnGn\xe9S@\xae\xa3\x10_\x17\xefS@\xc91 \xac\xfb\xb8S@\x9f\xb3o;\xb1\xecS@\xe6\xfa,\xafY\xcfS@\xb0dx\xd9(\xdfS@\xa1\xe1\xe9+\xf3\xdbS@\x84ac\xda\xed\xe1S@\xf8\xd63(Y\xe1S@U\x90u\xd5\xae\xe2S@\xdb\x9f\xbcD\xf4\xe7S@E\x06sRO\xcaS@-?\x9a\x19\xfc\x9bS@\\@j"\x87\xefS@\xe6\xff\xa14.\xf2S@?\xe5\x16\xd3]\x12T@I\x8d#\x17j\xc1S@\xb19\x9fr\x85\xd9S@0\\E\x8e8\xe0S@\xa3\x05\x97\x91\xc0\xb6S@\xc5\x15\xbd\xf2/\xc8S@+\x01\xce5\xc3\xeaS@:\x12\xfdQ\x08\xb5S@\xe5\x95-A%\xa0S@B\xdc\xb9\xad$\xe1S@\x04y\xc1_k\xe0S@i\x87\x83j\x0e\xdfS@D\xb6\x03\xc9\x94\xccS@\x12\xb6N\xd4,\xecS@%\xc0\xe7E\x05\xa7S@\x1co\x85\xcfF\xc6S@v\x87\x89G_\xe8S@\x16\x0f!\xc6\x8e\xe7S@\x04\xf7\xfdY`\xb7S@\xeb\x10\xf9\xb5\xcb\xebS@\x80\x86\x06\xe3\\\xe0S@\xc2+\xc5<\x80\xdfS@\x16(\x1d\x85W\xdeS@\x9f\x8c \xea\xdd\xebS@|\xac\xe5\xa6\xd7\xc7S@\x8at\x89z\x92\xe0S@Q\xf9\x95\xfa\xfd\xc5S@R\xdb0\x8e\x83\x1eT@g\xe3U:\xc7\xefS@\x12\xb7\x97@\xd5\xeaS@\xde\xc9\xe7\x86<\xccS@k\xe5\r\r%\xdcS@\xb2F \xee\x84\xbcS@\xe7Q\xf5\xa5\xe2\xbbS@\xa2t>@D\xebS@\xd1\xf6\xefe\xc6\xe5S@\xff\xbd\xdf\x1cy\xdcS@\x98\x9e9\xe0@\xbcS@F"\xc1\x04\x7f\xb7S@\xb8Q sk\xa1S@\'6\xb6\xa0\x0c\xdfS@\x1e\xf5\x866\xfb\xefS@\x9d\xe2\xd5\xdcu\xdeS@\xd2)t\xf9E\xcfS@\x8fm\xf7\xa6\x9e\xdfS@w\xe7\x84l\x7f\xcfS@u\x8d\xd3+\xf0\xe7S@\'\x14\xb7g\x19\xc3S@O\xa9\xb9\xd0\xf0\xaaS@uj\xbc\xf7\x96\xaaS@\xc6He\xb7V\xe4S@\xf2\x86Omd\xdaS@X\x86Z\xb6\x14\xcfS@\x8d\xe1\x98p\x85\xe8S@c\xb9I\xad.\xdaS@\xa7\xae\xe1KK\xcaS@j^)]\xb8\xb8S@\x8a\x10\xd0:\x1a\xaaS@\xc5\xa3\xf9\xd4\xd0\xf0S@+}\x0e\xaf\x8e\xe5S@n\x10\xca\x008\xc3S@\xfb\x92\xd3\x0c=\xbdS@-\x9e\xf8lW\xcdS@\xd2\xadc\xb6\xf1\xa8S@\xa5pT\x84.\xe3S@aq\xde\x93\xd7\xe8S@$%n\xc1q\xa5S@zt\xd7\xbeQ\xa8S@\xab\x0e?\xc8\xa3\xd3S@\x07,3\x9f\xf5\x13T@V(J\xd7\xd6\xebS@\x86\xce\x9aF\xf7\xa9S@ux\xab\x0fY\xcaS@8-\xc7b\xed\xc4S@^\xb3r\xaa`\xadS@[\x8e1yy\xeeS@\xf8\xbc\x0f\x88R\xcaS@\x19\x153\x03\x01\xe1S@i\xaa\xc4\xf4D\x9aS@\xb0?@\x9f\xae\xbeS@\x7fk\x99\xb15\xbfS@\xe6\x1fO\x80\xc3\x0eT@\n\xb0\xb5_t\xcdS@\xb9\x9at\xb5@\xceS@g\x14\x94\x0f\xdd\xb6S@&\x00\xd1\x18g\xf0S@\xc1\x19N\xf2\xa0\xd7S@s\\q\xb3\x1a\xdfS@\xab\x8d\xc5\xa6\xed\xa6S@\x92^\x9d\xde(\xb9S@\xa5o(\xba\x19\xdeS@<\xb35Jb\xeaS@KL\x1e\x9c\xe9\xf1S@37\x9c\xf8E\xdbS@*\x81L\xdd\xe4\xe3S@.D}v\x93\xefS@\xeb\x15GI<\xc4S@ \x85E\x83o\xe1S@(\x9e\xceQ\x12\xb4S@\xe6\xf4\x8c\xbf~\xbdS@\x17\xb13\x0e\x90\xe5S@B~\xb3\xe0J\xdcS@\x95\xb9%b\x12\xf0S@Q\x04r\xf0\xa6\xc5S@\xf8\xfb4}\x85\xdfS@uWF\x83\xff\xcaS@\xa7h-\xdb}\xcbS@\xe2T\xca\x05A\xe4S@\x01\x10\x1a\xccg\xdcS@u\xf9\xd0`\xc5\xe8S@M\x81/^\xca\xb8S@\xac> TF\xdaS@(\x88,X\xac\x9bS@|\xde\xee\x8d4\xd4S@\xb4\x15\xa7\x06\xa0\xeeS@\xe2\xb4 \xb0o\xceS@^B$q\x94\xdfS@\xf9\xb7s\xce\x84\xafS@6\xb5j*m\xcdS@\x993\\\xc4,\xe5S@\xdb\xc4Ay\xdb\xc2S@\x0es\xe0\xc6c\xf1S@\xdf|E\xef#\xbfS@\xaf\x84\x1f\x92 \xa3S@\xa3\xecg\xb3\xb5\xe4S@{\xc1)\x8d&\xdbS@G\x88\x9eT\x1d\xdcS@r\xc7Q\xf1\xfc\xeeS@\xc2\x08\xc9\xec\x8d\xebS@\xe5Nc\x96\xe3\xc6S@\x12\xe223\xa0\xb2S@\xb0Cld\xcc\xf0S@-6\xcd\xedB\xd9S@\xb4%/\x12\x1e\xacS@\xef\xb7\xd4\xfeM\xe9S@\xdc\x89Q\x85\xbb\xecS@\xd0\xa0M\x0f\xe4\xceS@\x84\xf4\x08\x1d\xe0\xdaS@\t\x15\x94\x01\xe1\xb8S@\x91;_#\x11\xc6S@\xe5"\xc5\x08\xe0\xafS@Sq\n\x80:\xb0S@&,\x8b\x94\xcf\xe2S@\x13\xa2b\xb5\xbe\x9dS@\xee\x81\x80\xd7\xd0\xbeS@\xdd\xedb~\xbe\xecS@\x17\xaa\x9a\r\xb5\xbfS@\xc9M]G\x97\xdcS@\xf8\x97@\x16N\xcfS@\xb1\xb5*\n;\xe8S@\xee6\xff\x86\xab\xc6S@\xae!\xf1\x91\x96\xcfS@i\x88\xa5xB\xddS@\xb2\x8f[V\xe0\xd3S@I\x9f\xb3"e\xcdS@\xfd\xaf\xe4Kp\xd5S@G\xfe9\x1dE\xc7S@\x83\x0fh\xab\xf4\xaeS@\xd9)\x14\xe4\x90\xcaS@\xc0\xaf\xc0\x1by\xe4S@\x90\xdc\xd3\x85K\xcfS@eg\xf20T\xc7S@{\x9d%\xf4\xbe\xc9S@\xe8\x9c\xa3(\x0e\xc7S@\xa8\x9a{\x1b\x1c\xe3S@\x91\x88(\t\x15\xceS@\x91\xe1o\x87\xbe\xa1S@\xf8\x04\xaaj\xd7\xe9S@\xe5\x7fP\xd8b\x1fT@\xf1\xe1~\xeb4\xebS@5\xcf<\xcba!T@\xa8@\x91Ws\xe8S@\x05\x1aU,\x02\xf2S@BGU`\xeb\xf1S@\x1ee9\xf6\x16\xefS@K\xaf\xf3Db\xe6S@4\xd7\xed\xfaE\xeaS@\x9e\xd9\xc6\xa7\xd2\xebS@;=\xe1q!\xf1S@\xf1\xf4\x17l\xff\xecS@\r\xc0\xa0\x8a\x15\xf2S@j\xc6\x8c\x0f\xbd\xd5S@\xcf{8\xdd/\xedS@\x13\x9b\x8f\xef\x02\xc4S@\x87\xba\xc3\x96\'\xecS@gEj\xc0\xe2\xc3S@\x13\xd5\x88\xd4p\xe8S@\xf7g|\xb4\xd4\xe8S@\xd8=\x0b\x85\xfa\xc3S@\xce\x1d<\xdd\x92\xe8S@\xf9\xc1~\x1aW\xeeS@]\xff\x8d)i\xe6S@\xc6\x91\xbe\x89\xeb\xe4S@;\xfe\xe5\xe3\x91\xe8S@(\x89\x02\xf8\x90\xe9S@II\xbeN\x05\xeeS@\xdfh\to\x14\xeaS@F\x9d\x8a(\xb4\xe9S@\x92\x97\x05\xbe\xa8\xddS@\xedP\xe6 \x0c\xe6S@\x88sY\x947\xe9S@54\xafE\x1b\xc4S@\x95=\xd4\xea\xe1\xd2S@=\xde:\xed\xaf\xecS@\x92\xfaN\xc2!\xe8S@^\xfa{\xf7\x82\xedS@\xcdT\xb1\x0f$\xe8S@BG}\xd2z\xe8S@\xee\xe8\xb2o\xc6\xeaS@\xe5\x98\xdd\xd8\xb4\xc5S@\xea\xf6\xe0;\xd6\xe7S@u\xac\xf68\x9b\xe8S@\xbc\xdd\xbc_\n\xecS@r<Ez\xe9\xc0S@vZ\xec\xda\x04\xe2S@\'4\xd8#\xe6\xe0S@\x82\xfd3\xc5\x93\xe4S@\xd8\xeb\xc0\x81~\xedS@\xfaz\x04!\xad\xe8S@\xcc\xda\x8c\x92\xd6\xe5S@E\x17\\\xb4\xcc\xe8S@\xceB\x1fe\x17\xd1S@i7\xad\x88\x83\xe3S@\xd2Fv\xc3j\xeeS@\xec\xa9\x97\xf4\xa4\xe5S@\xa9\xbc1\x91H\xe8S@\xb4\xcd~\xd2B\xe9S@\xf5\x15\xa1\xa8:\xbdS@-9$\xae\xc2\xecS@P\t\xf7\xcd\xce\xe3S@o\xf1\x82_\xfc\x10T@\xf3\xd7\x0c\x95[\x13T@\x9eC\xbfb\xd5\xe7S@\xe0\x14\xce\x03\x1d\xe8S@\xe3\x10\x03\xbe\xb3\x10T@\xa3\x19\xd0\x02\x94\x10T@\xcc\xac\x9fh\xc2\xe7S@z\xd2\xb8o\x8b\xd2S@*\xd6\xc72\x1e\xedS@\x1d\xe4\xe5\xe3\xb1\xe4S@\tE\xe2\xe6\x07\xbdS@\x8a@S\xb9_\xe6S@\xdcB\xf4+\x99\xe5S@\xa3\x0f\x97\xbdG\xc9S@[8\x01:\x8b\xe2S@X\xb8\xa6{:\xd7S@\x14\xfb6f\xe9\xe9S@\t0j\x05\xd5\xe1S@\xdc\x86D/L\xc8S@\x9e?|\xad \xcaS@\xeb\x9c`\x92\xf2\xe2S@e\xa3/\xcf\xf5\xe1S@\x05\\\x15i\xcd\xe1S@\xe5|uh\xc9\xeeS@x\x9c,\x85\xe4\xc9S@y\xec`\xa4\xad\xc6S@\xf2\xa4\xd5\xa4\x1f\xc2S@\x97\xacO\x85Q\xc8S@z\x04e\xd6G\xeaS@\xcc\xf6YM~\xe9S@p\xefq\xc5O\xe9S@\x14vv\xfcU\xe0S@\x95\xfb:\x8d\xb5\xe1S@\x17\xd3G\xa0\x99\xc1S@\r\x03\xee\\\xf5\xdfS@\xd6\xa4\xad\x0eH\xd3S@\r\xfb\xad`!\xddS@\xacj5K\xce\xe2S@S@\x12\xf28\xd6S@\x10fv%\x02\xe0S@\xcc~\xdd\x0c\x04\xe0S@\x0c\xf8/\xc2Z\xcfS@\x1bJ\xbcJC\xe0S@\x8a\xde\x83\x82\xf4\xc5S@\xd6J\xd1Ur\xe0S@uI\x13\x08t\xe0S@\xc0\t\x96)\x19\xdfS@%$`>\x02\xc6S@\xa4\x04\xd5\xbeg\xd8S@\xf0\xd5\xfb\xaf6\xdbS@-\x8a^\xd7\xd8\xdeS@\x0c\xf7\xdb\x8d\xe0\xd7S@y\x1du\x04\xf3\xdfS@\xf1\xf2/\xb7\x1b\xbbS@\x8a3\x950\xc7\xc1S@\xf2\x89F)\x0f\xbfS@i\x06\x955\xde\xefS@\x92c\xf4\xecE\xc1S@\xdf\xd4+\xa6w\xd2S@\xce\xc1#\xa3\xce\xd1S@\xfd\xfa}|\'\xdaS@%\x04\n3\xa0\xd0S@#\xf2H!\xf7\xd9S@\x16\x9b\xc3\xc9B\xc2S@\x7fQ~\x9e\xff\xedS@)\tG\x12\x04\xbdS@\x811\xb6c\xc3\xd7S@\xec~\xf9Ys\xd7S@U\xbe\xac\xc3\x8c\xd2S@\xdc\x8eeB\x1e\xd3S@6x\xcd)g\xd6S@\xe8\x89\x89\xbf\xee\xceS@Rg|\xbb\xb7\xedS@\x9f\xee\x94\x91\xae\xd4S@"\xe1\xfckf\xcbS@\xcd\x88\xd4\x8dM\xcdS@]\x10\xf8U*\xd4S@c\xe6%lb\xd4S@\x7fY\x9a\xd5\xd9\xb8S@\x1ey\x02\x17-\xccS@\x12\x14\x8d%\xde\xd3S@UOv\xdcd\xcbS@\x8a\xdc\x92Tf\xd1S@C\xfa\x07\xa3\xa5\xcbS@\xdd\x8bf\x80\xe9\xeeS@\x925\x95*h\xc9S@\xfb\xc87\xa6\x17\xd3S@\xb0\x89\x7f\x18!\xcdS@u\xc2T\x80D\xf2S@\xfaa\x80`\xd5\xeeS@"_\xb8G\xb0\xf1S@\xab\xf01\x9b@\xc5S@Uo\x1c\x1dD\xc5S@\xe8:+\x10\xee\xe2S@\x1b\r^\xf3\xaf\xc9S@\xd3\xed\x9c\xe2\xda\xebS@\xf8\xcd\xb2>\x97\xb4S@_\x15\x07`]\xc2S@\xae\xa5\x7f\xd4=\xc7S@;/\x9et\xfd\xc1S@\xf4\xb2\xe67\xbe\xc1S@,\xb7U\xe2Y\xb3S@wx\x9e\xfd\x8d\xccS@\xb6\x90\xe1\xaa\x1c\xc4S@\xde6\xc30;\xa7S@h\t\xf3\xb0\x98\xf1S@\x03\x10\xa9.T\xcfS@\xedk\x89T\x1f\xacS@DUr\xb0\x1a\xacS@\x8d\x0f\r\xaaA\xb7S@\xfa\x8a\xe8 a\xdaS@!\xaexQy\xe0S@\xfc\x86\x17\xc9\x05\xefS@\x04\xb7^,\n\xf4S@\xb8\xb6\xc3\xbe\xdf\xf3S@\xd9%\xf0E\xc0\xa7S@\x85\x9a\xbf?y\xb7S@\xca\x1c\x14\x93W\xf2S@\x83\x96\xe0\xd2\xda\xf2S@\x8ef\x16pu\xdfS@\n?\xb0\xee/\xaaS@`\xca\x10Y\xe7\xefS@m\xfc\xb6\x0e-\xa8S@\x87\xbfc\xda\xfe\xcfS@\x9a[_\xe0y\xa0S@\xbf\xa6Fm\xa5\xadS@\xad\xbc\x8f\x93\xcd\x9eS@\x89\xd9\x93w\xc4\xf4S@\xd7\x99G\xb1\xe0\xe4S@E\xd3Xzo\xf5S@\xffm\x82\xd8/\x9eS@,\x0b\xafC\x16\xf1S@\x81\xc1q\xe8\xf1\xd7S@z\xc3\x84\x12\x81\xf5S@\x01\xde\x15\xdf\xdd\x99S@\xc7.\xbd\xa7(\xf6S@\x1f\xe3\x08\xd4}\x93S@.(\xcb[\x10\xa6S@C\x8e\xf3\x05\xba\xeeS@\xd7Gp\xc6\xcf\xa2S@\xfb\x1c\x19{\xaa\xf2S@]\x8c\x8e\xd9;\xe7S@\x94K\x9b&\'\xe7S@\xff\xdb\x11\xf8\x17\xf3S@\xd1\xf6\xa2\xb9\xa5\xe2S@\xb2\xad\xeaB\xf0\xe4S@\xdf\x07\xae\xa7\x9e\xdcS@\x1fi\xec\x91T\xc3S@\xb7X\xa9\xe0~\xd3S@D\xab\x84<\xd9\xe2S@\x13\xea\x17\xeb\x93\xd4S@\x01\xa8\x8c0\x0f\xedS@\x0e}z\xdcB\xe9S@v\x90\x1bE\xf9\xceS@\x92a\xe7G\xe8\xe6S@{\xb9\x999\x9e\xe4S@\x97\xbc\xadL\xed\xe7S@\xe2\xde\xdfz\xb7!T@\x99\xd9\x98C\x00\xebS@\xffB\x018\xf5\xe7S@==\x16\x8d%\xd3S@\xe4\xaf\xb3\xfa>\xd5S@!-\x90[\xcf\xe5S@\x90\x10\xf3\x85\xa9\xf0S@\xe1Yx\xb9%\xc7S@\x0e\x1d\xd3s\x04\xe5S@\x06 \n\x0e\xe8\xdeS@3Q\x8du\xcd\xe9S@\xe1\x97OD\xb7\xbcS@pL\rS\xa6\x10T@\xbf\xc2\x1d\xd4\x7f\xe6S@\xa2\x84\x13\xe6\xf6\xe3S@#fV\'#\xcfS@HL=\xa8)\xa1S@Q\x1a[\x83\xb5\xadS@\xd9\xb9m\x83\x87\xe7S@\xef\xf5\x0f\xed\xee\xd2S@\x1f\x96$\x8d\xbb\xf0S@\'b\xb3\xc8\xc1\xf1S@\x8e:\x99L\xb7\xe9S@r\x18\xbd 5\xdcS@\xd7\'\x82\xa4~\xe7S@\x936\x897\xc4\xe4S@\x8e\x8bF\x83\xca\xd5S@pB\xc3\xb5E\xe7S@\xab\x90\xadq[\xcbS@\xe8\x8e:.c\xf1S@\xb6h\xe3\xc1\xd9!T@\x13\x1f\x00?\x9c\x11T@\x0e\t>\x8d\x10\xa8S@+?d>\xd3\xa2S@f \xd1\xaa5\xf3S@K\x1eM\xb5\xf8\xe6S@t\xab\x93\x88\x06\xeaS@A\xe4\xecF\n\xefS@\xeb\x1d\x99\xfc\xe4\xa9S@\xdc\xd78\xcf\x95\xe4S@\xde\x14\xf8\xc0{\xc1S@\xe2c\xdf\x15\xbd\x9bS@\x81*\x8b"\xf1\xc3S@Y\xd8\x01\xd1\xa8\xeaS@D*o\xdbm\xeeS@\x8b\xd6\x02L\xf3\xe2S@\x06\x84\x9a\xea\x95\xebS@#\xa5\x95\x1c\xbd\xdfS@\xd0r\xc63\x86\xc0S@\xd36"\x15x\xeeS@\r\x86\x1c \xad\xf0S@gL5\x00\x0c\x98S@|\x12\t\xbf\x95\xe5S@ h\x81]t\xacS@BLL\xa0\x83\xf3S@\x16\x80pg\xee\xe5S@\xf6\xdd\x94Z3\xeeS@\x9fu\x9dB\x19\xcbS@;\xe0\xb0\xc4\x7f\xe4S@+\xe0#\x1c+\xccS@\x93BZ\xd8\xc2\x98S@9\xf0\xd6\x11)\xd2S@\xec\xdci\xcf\x8a\xd2S@\x04\x17\x9e\xf7\\\xb1S@CH\xfap\x12\xc3S@\xb60\xa3\xa1\xa6\xebS@w[\x02\x15@\xacS@@\x8a\xae\x07\x7f\xefS@/\xc6!f\xab\xf4S@C\xb0\xaaY\xab\xe9S@,\xb6\xbbl\xc9\xa5S@\xd4\x9a\xc8\xa7\x88\xe0S@9\x9b\x93\x10Y\xecS@Z\xc7u\xda\xe8\xb4S@\x0f\x90\xf1\xe2\xc4\xe9S@Yo\xa4i\xe9\xa0S@C\x98\xb3\x7f\xf1\xeaS@8GG{\x94\xf4S@\xfe\xf0\xd7(r\xaaS@J\xa0;\x96\xb7\x1eT@\xee\xff\xe7\xb9\xd1\xaaS@/\xe2\xb5M\xe9\xe9S@L\n@\x95\x12\xebS@5\xca\xf7Y\xe3\xecS@\\\x08G\x9d:\xecS@\xd128\xfc\xa5\xa1S@)\xa5\xd8Pp\xd5S@\x9b\'\xab\x07\xc2\x13T@\xb42\xfc?\xd0\xa1S@\xad\xc2\x91\xa5\x01\xeaS@\x93\x18}\x8dp\xdfS@\xa4)\xee-|\xe8S@\x12\xaf`\x1c[\xc1S@\x89v\xa7\x8c\xd0\xd1S@\x86W&\x11\x96\x9eS@\x878\x1bo\xb4\xc2S@L\xf4\xfd+\x05\xa4S@\x8cf\xe1\x16\x1a\xeeS@\x1c\x9d+\xec\xd1\xe8S@\xca\x8f\xe4\xf9r\xc2S@\xddd\xeb\xbat\xd6S@\xe6`L{h\xe7S@\xd6\t\x1c\x873\xdcS@`\xb5\x06\xf4\x18\xc2S@_\x88\x04\x92\x10\xdfS@\x00\x88/\x13\xb8\xc0S@\xcfdE\x05x\xd2S@5h\x81\xbf_\xa0S@\n\xeeN\xf4\x00\xf1S@T\xca[\x06.\xe6S@\xf7 \x01\xedf\xa5S@\x10F\xcf\xa6\xff\xe8S@\x905\xc5\x1cC&T@~\xba\xc3)\x88\xf4S@3\x85\xd4\xf7L\xa2S@\x83e\x7f\xaf\x06\xc6S@\xe0g\xb3G\xae\xe4S@\xb4JB\xbc\xbe\xd0S@\xe2\x04\xe4\xa9\x81\xebS@\x18\xcf[\xaby\xdaS@\xd6\xf8\xc4\xff\x0c\xeeS@ 8\xa8O\x06\xd3S@\xd8\x93z\xde\x1a\xddS@\x0b\x9f:\xaf\x9f\xddS@\xcd\xf1\xdb\xaa\x99\xf3S@\xa0\x082Q\xef\xd0S@\xb5\xce\xaa?*\xe8S@!!h\xb9\xfc\xa8S@\x1c(\x16\xca\x8b\xa5S@4\xd3\xb3\x85\x06\xc6S@c\x99\xc9NK\xd1S@\x87\xfe\xdbj>\xc6S@gy<kv\xe6S@\xa0Xy\xdf\x9b\xc5S@e\x82\x9e\x1d\xb1\xbfS@\xdcG\xce\xb0\xa9\xb1S@\x05\x92\x83\x84\xbb\xe3S@C\xe2\xea\x93\xd1\xe2S@&\xf0eA\xf1\xdfS@\xa6=\x17\r\xd8\xd0S@0\x16\x1c\xe3\xfa\xe4S@g\xa1\x07\xa7n\xe8S@w.\x7fYM\xedS@\xb7+Q\x0c\x84\xe7S@\x1b\x16\xfc\xe4\xa6\xbcS@\xde\xed\xb6\xedA\xe7S@\x8d\xc1:\xa8h\xd5S@\xcd\x16\xef\x8bg\xdbS@1\xabX@c\xa8S@N\xf5(\xcf\x06\xa8S@\xb8\xafa\x8d!\xe5S@U\x01\rT\xc9\xdaS@\xad\\l\xf8y\xdbS@\xecN\xac\x86\x17\xd5S@\xb1\x00\x0eo\x91\xedS@J\xe0B\x89\x01\xe7S@\xba\xd1\xb7\xb4\x89\xa9S@\xc1\xf8\xe4\xab\xb2\x11T@\x03\xebU\xaa\x1e\xf3S@N\xa0~\'\x84\xcfS@\xe8AgA\xe6\xd8S@\xca\x8a\xcc\xb0\xf4\xebS@_\xb1@9\'\xccS@WWn\xe5\xde\xe3S@\xc4E\x01\']\x11T@\xa5\xa1\x98\x86\x9d\xcaS@\xae\xcc}\xd9\xbe\xd5S@\xb7\xfdY\x91\xa3\xe5S@x\xd1\xd6\xcb\xaa\xa2S@\xc2a\xdc\xee\x1f\xe3S@\xf6\'\xe0\xcb\xd3\xe4S@\xd21\x0eb\x12\xc9S@|\x87Ig6\xb7S@Ly\x96]\xd5\xa2S@\x82\xed\x8bT\xeb\xd3S@\xf8t\xd90\xf3\xadS@[\xec\x01\xfa=\xefS@\x1c\xf5\xae\xce\x1f\xe1S@\xf1\xbfB@\xc6\xedS@[\xddp\xbbF\xc0S@\x17\x01\xc4h\x0c\xe3S@\xf5r\xf5\xd2\xf2\xc8S@ \x99\xc5\x1a\x8b\xa5S@\x1c\x80x\xaaN\xe8S@\xf1A\xec\xc5\x03\xefS@\xb8~T3\x02\xcfS@\xcf\x9f.l\xc2\xe2S@@\x1b\xbb\xb8\xa7\xc2S@a\xa6\\\xe8G\xdcS@\xae!\x08[\n\xdeS@\x1a\xcb\xf1Z\xbb\xeeS@\xce\xbb\\\x89\xdc\xe0S@S\xac`\xb0C\xc2S@\xbd\xfe\xba\xf5N\xc5S@\xb2\x06\xac\xa0\x0c\xc6S@S\x00_\xe6\xfe\xabS@\xbc\xb79\x1b\xfe\xe3S@\xe4\xa1A\xca\xf4\xc8S@\x92\xb1"\x98s\xc7S@\xc8\\\x0b\xc8^\xacS@\xc32\'\xf9B\xc5S@\x81\xdak\x0b2\xf2S@\xa9\x06 HH\xbeS@\xb6\xa5C\xef\xa3\xcdS@*\xadi\x95\x94\xc3S@\xdc\r}aG\xe8S@\x11\xef\xc4\xc9\x7f\xc3S@ce\xcc\x16w\xa7S@\xac\xa78\\\xc6\xe9S@$\x9b\xb98\x82\xb1S@Y\xa1-!\xe0\xa7S@M\x0b\xd7\xd6\xcc\xdcS@R\x08\xbe\x9b\xb9\xa7S@\xb3\xcc\xc3\x10\xac\xd8S@}\x95d\\\x8e\xc7S@\xf3YJ\x81\x89\xe1S@-\nE\xf6\xb5\xc1S@\x8a\x80\xae\x0c\xe5\xe6S@\xfawa"\xa6\xd8S@\xcf\xaf\x00z-\xc6S@\xb2\xb4\x94~5\xe1S@o\xc2o\xe9\xf3\xa7S@\xecXp,\x97\xe2S@\x98\xaa\x19\xf0\x98\xe2S@\xf7\xe9\xe5c\xe3\xc2S@S:\xcc\xa0\x8f\xa8S@\x83\xae\r\r\x12\xa9S@Hg#Eu\xe1S@\xfb\x1a\xb0\x01\xb8\xa7S@-\tcRE\xc2S@\xd2Q1\x10k\xe1S@ew\xb3\xc9S\xc7S@\x9b\xca\x02h\xa3\xc7S@\xc3\xc0bS\xa1\xceS@r\xfcm\x1b\xf5\xefS@3j@\x18\xd9\xefS@m\xfe\x96\xc4,\xceS@^\xd1\x81\x8d\x19\xbfS@u=\xb1\x8f\x17\xaaS@&k\xebM\xe4\xddS@A\xa3E\x1f\x0b\xc3S@\xd3\xd3*\x1fC\xaaS@\xcb\x8c\xa3~\xd2\xdcS@\xd2\x10y\xe2u\xdbS@\xd9<\x1c\x7fk\xe1S@5u\xca\x94\x11\xe6S@\rO&&\x1e\xc6S@\xd25\x06\xdb\x89\xdfS@k\xc6O8\xcb\xe0S@+^\xde\xe2?\xb4S@)\xbb\x1c\x958\xc6S@\xe4\xb0\x9b\x81!\xdfS@\xc3\xf4\xbb\xbc~\xd9S@\x11\xc1\x05{\xca\xbaS@;O\x92\xb2;\xe9S@UT\xab\xe0k\xbcS@$\xa4\x83\xc3\x94\xe0S@"\xb3<\xd1\xaa\xe5S@q#C\xd24\xb3S@\xf5\xa8tA\xf9\xc6S@\x8d\xf6C\xfb\xa7\xc5S@0\x1dpS\x07\xc1S@\xcb6\xd2\x8d(\xd8S@\xbf!>\x9d8\xdeS@oh\x8a\xe2d\xbcS@\xa5\xd2\x03Mt\xbdS@\xbe\t\x84m\xd7\xd6S@&/\xc6\x8f\x13\xd1S@\x10\x04\'\x89\xb5\xe3S@\xa6\x1c0\x90\xb6\xdbS@\x87\xafV\xa2\xf0\xddS@\xb8\xed\x8f\xc1\xa3\xc7S@d\x87\xab\x87!\xb5S@Io\x1f\x15I\xcfS@j\x1c\xca\xa7M\xb5S@\x7f!\x06\x90\xe2\xd8S@\'\x92l\xa35\xb9S@\x85\xd0\xa1\xd7\x00\xb9S@b\x84\xceAj\xe8S@\xb9\xd8\xb7\xa4\xd5\xf0S@\xda+\x12\xb3U\xd4S@\x07\xb6g\xa2\xb7\xdcS@89\x13o\x13\xb3S@\xf68I\xf9\r\xcbS@\xfa\xe4\x99\xddw\xdaS@\xa9m\x7f\xf0\xf5\xccS@\xb7o\xb7\xadr\xbbS@y\xec\xf8\xce\xd6\xb7S@\xc8\xdb\x9e\xcf\xae\xbfS@\xe0\xbe\xef\xdc\x12\xcbS@\x9e\x97\x82\x14\xf1\xefS@Z\xc9Y\x04\xe3\xddS@Z\xf7\xce<\xf0\xd0S@[\xcf\xbd\x8f\xf3\xc9S@s\x9f\xf3@b\xb8S@\xa2\x98\xdd\xe9=\xc4S@\xc0"\xf5H\xdc\xbbS@$\x1a\x9c\xf3\xcb\xb7S@e\x0b\xb4^r\xd2S@B^E\x07-\xb9S@\x0f\xdd*U\x7f\xcaS@\xe2\xbfw\xd2j\xd2S@\xc1q\xe0\x8dv\xe9S@M\xdd\xacg\xfe\xd4S@\xfa\x1aZ\xff\xe5\xe5S@\xfbA|\xa3\x88\xe7S@f0\xa1Sm\xb9S@\xe3]P\xea\xff\xdaS@\t\xb7\xaa\xf7S\xdcS@8\xef\xb6p&\xbbS@\xd3\xb8\xa4\xd2\xeb\xd2S@\x7f5\xf0\xbaF\xd4S@\xf3C\x14\x85*\xbaS@oh\x0e\xad#\xdaS@\xef\xba\xe6\xc8X\xd5S@r\xb3\xe0\xfe\xfb\xb8S@\xe6\x07\xc6iI\xf0S@\xc9=\xe7\xd8:\xc3S@.\x0f\xb6y"\xd2S@\xa7\xb7\xca\xd7 \xedS@8\xdc\xe7\xafo\xc2S@\xf7P\x9fF\xdd\xd6S@pGKH\x0f\xddS@\x9a\x9c(\xf2\xe4\xefS@X\xcc\xf2Q[\xf1S@\xc6\xa52\xfc\xdc\xd0S@q$&\xcdB\xf2S@=\x9c*p?\xb4S@\xcf\xbd\xf6G\x1f\xe8S@\x0c\x01\xaa8P\xa1S@\xa9{\xeav\x17\xd8S@\xc21\xd3\xb1\x10\xceS@\x1b\x7f\x9e\xba\xbf\xd3S@R\x02*X\xdd\xceS@\xff\\Uy\xc1\xeeS@\xc2\xd3\xac|\x99\xd8S@1\x97\x81\x96\x8d\xb7S@~\x9b\xb4\xed\xa1\xcdS@|\xe6\x1d\x96F\xbcS@\xc1\x18\t\xe5\xce\xb8S@\x89\xa1\xb0\xf8`\xd6S@q\xa7$\xbd[\xdaS@\xc60\xd3\x81\xfa\xd5S@z\x8f\x8c\x86_\xeaS@o\x89I\xf0\xc8\xc8S@\xbf2\x87\xdd+\xf3S@8\xa9\xbf\x15\xe3\xc6S@\xd3L\xf7\xd3\xdf\xf0S@s\xc4\x96@\x85\xb2S@l\xd2\x89>\xb7\xecS@\xc4\x0bu\x9b\xdd\xf0S@\xfd\xdf\xfdL\x86\xdaS@\x14\xd9R\x82\xd1\xd0S@\x06\xd3\xd6Q\x97\xbbS@\x7f\xd8I\xb0\xd9\xb8S@\xbe5\x00j\xd7\xc6S@\xdf\x15\x10\xd7\xfd\xe1S@\x94M\x000\xb1\xcfS@\\\xe8R\xd8\xbf\xd3S@\xd1\x99\x19\xc9\xe4\xd4S@\xf2X\xd6\x87:\xebS@\xbf6\xa2n\x82\xe0S@\xcfW\xaf\xd1<\xe3S@Sk6\xb0[\xdfS@<.\xc8W\r\xecS@(\x1a~\xe7\xb3\xc7S@"\xc5\xedMr\xbaS@\xec\xbf\xa2\x1e\x9b\xdcS@-\xfa\x98\xb8\x8e\xeeS@\xf3\xd8\x12V\xd4\xb4S@PN;+\xba\xc6S@\x17?\x8eF\xfa\x9fS@\xfe3\xa0\x8cC\xcaS@\x99\xcc\xe8\xac\x03\xcfS@P\x02~V5\x97S@\x99\xd1\xb3U\xbe\xeaS@\xfea\ne-\xc3S@\x9b7\x15\x9fk\xceS@n\xb6yX+\x99S@\x86\x111\xbdW\xc7S@?\xd9B\xe2[\xa9S@S\xda\xd5\x7fm\xccS@&\x17\x19\xfc\x92\x1eT@\\\xdf\xa5\x05\xed\xdeS@=\xdb\x0e\xe4)\xdaS@\x1c\xd5&\x0b\xed\xc2S@\xf9\xb9\x8dt\x11\xe4S@\xd9\x95\xd5\x9e\x0b\xddS@\x121\x91\x80\x8c\xafS@&\t\x0e\xeb|\xd5S@+;\x19^\xf1\xc6S@\xa9\xb0jF\xe5\xbbS@\x89\xe19 \x16\xa9S@\xab\x8fe_:\xbdS@\x04t\xedP\x1d\xc3S@t\xab\xf4\xccj\xeaS@\\\x84\xb7\xe1\xae\xa7S@Ln\xbe\x8e\xb9\xe7S@\xd7S\xa2\xaaS\xdaS@nf\t\'\xe3\xe3S@E\xce3rU\xecS@\xaa\xcbZ/\x98\xa6S@o\x0c\xc4\xe9\xc1\xa2S@\xfc\x99\x1b\xe1\xe9\xbeS@\xea\x9e\xe8\x03\xb7\xc8S@]b\x85\x0b\xfa\xe7S@\x8e|k|\xcc\xdbS@D\xbbjxn\xd9S@\x12^\t/\x05\xacS@\xa7\x843|*\xa1S@\x95\xabKH\x1a\xf0S@\xd0\xa7\xf8\x9c\x1e\xa6S@\xc1\xd1\xff\xfc\x0b\xe0S@g\xf1Qf\xc6\xbbS@k\xf7~/\xd3\xcdS@;\xb5\x16\xa6}\xccS@\xab\xfd\xb2\xa5k\xbdS@U!]\xc3s\xd7S@\xc7O~\xac\x83\xa7S@\x94\x1b\xfb\x9aK\xa8S@\x92\xa7s\xd72\xa0S@}{Q\x90C\xdaS@\x04v\x91\xba+\xceS@\xdb\xed\xac\xf1\xc9\xcaS@\xdd@\xf2f\x86\xbcS@u\x15\x1f\x90\x85\xa9S@q\xfa\x08\xe4\xf2\xdbS@J\xd0\x7f\xfa\xc4\xceS@^\x86\x92+\xb5\xbeS@\x83:\x9eZ\xbf\xe3S@\xee\xcen\x96N\xb9S@\xe6\xe1\xd6\xd6.\xe4S@\xf4\xd3\x8f\xb1\x13\xe2S@t/\x1e\xe9\x19\xe6S@h\x1c\xe2\xc0\x87\xd1S@{\xbe\xdcw\x84\xe6S@i\x9aHx|\xdeS@\x1dg\xe2*#\xc1S@\xd6%1\xf9\xaf\xb2S@<~Y\x0cj\xdcS@\xe6\x81w\x0b\x96\xd0S@\xae\xfa\xe2Z\x01\xdaS@)p\xb3\xd3\x89\xb7S@\x1e\xf5\xbb\x01?\xdeS@K\xbb\xd6\xd3,\xdfS@\xcb\x7fi\x8bi\xdeS@\r\xfc\x03\xdcU\xceS@\xb3H\xa4\x8e\xc8\xb5S@\xb2e\xa0\x8d\x9b\xdcS@H1\\\xe2\xaf\xb7S@\x0c\xa6\xd0:T\xcdS@\x9b)f\xbaA\xccS@^F\xc5X\xb3\xf3S@\xa0\x1a\xb68\x98\xe3S@\xb4JC@e\xe2S@\x88\x8c\x94\x83&\xb1S@\xcf\x90!\xac\x16\xd2S@_\xa2\xf1\xb9\x86\xebS@n\xe3\xf5\x03\xcf\xc6S@R\x97\x85e\xac\xd1S@\x88j\xf9L\xfb\xbbS@\xa1\x96\xf3\x8cM\xc7S@xm\x10\x0fn\xb4S@S\x97\xbbRi\x99S@\x9cj+\x81\x04\xcfS@i\xb0u\xd3\xcc\xa5S@\x052\xb8\xd8\xb0\xbbS@\xae\xec\xf6\x98T\xcaS@\x11\xffB\x05b\xbbS@\xb2 \xac\xe9x\xcdS@\xf6\x1a\xec1e\xdfS@\xb5\xbc\xb2\x1e\x15\xb4S@\xc1m+Fn\xdaS@\x91\x9f-\xe1\x1f\xb3S@\x1e\xc4q\x8dz\xa8S@\xa1)D}\x14\xb3S@\xf2\xdcZ6\xef\xdcS@\xf7\x96_\x07b\xd0S@\xffX\xdf6\x14\xcfS@\xd4Mc.(\xecS@;+\xc6\xc8\xb1\xd3S@\x05T{\xb6\x7f\xc6S@\xb1\xf9g\x98\x89\xcbS@\xe5\xb5\xe3\x96y\xc0S@"\x13\t\x8bk\xe1S@}\x89u\xc3\x18\xc9S@\xa9\x89\xe3\xbfx\xb3S@\x1c\x15\r\xcaT\xc1S@G\t\xee\xd3\\\xd3S@\xcd\xa7+\xaf\x89\xd3S@\\iyV\x9b\xeaS@\x87ORj\x17\xeaS@\xac\xc9B&\xbb\xeaS@\xac\x9f\xd8/X\xe1S@L!T\xf9<\xceS@\xcc\xccX\xa6\x10\xe1S@|\x08~\x00\xf4\xe6S@\xf6\xcc\xd3\x12L\xc1S@m\xfdw\xc3\xd2\xb4S@\xd3\xba7\xc5\xb1\xd9S@\rv<\xcfd\xe4S@i\xa9\xcb\x046\xe9S@.\x96}"\xf4\xbdS@\xcb9\xf45\xa0\xe5S@@;|X0\xe4S@\xcdr\xd8#\xcd\xc7S@\x8cE\xcd\xc2W\xe8S@\xbe\xb5\x96\x89M\xbcS@P\x9a\x7f\x80\r\xe3S@\xbfm\xf3\x05G\xe3S@\xe8\xfb\xe8\xb35\xeeS@\xb6\x1c\xc3<\xe7\xe5S@X\xf4Imm\xe0S@H3\xd2\xb8r\xefS@\xf4\xdd\xfa\xce\xd8\xe7S@\xa4\xe3N\xac-\xf2S@S\xd0\xed\xfd\x06\xd2S@\xd9\xc6\x9d\xb90\xadS@\xb9>\x84{~\xb7S@\xc86<@U\xc2S@|Y\xe4\xb8 \xacS@\x02H\xb6\\W\xe4S@\xf7\xcd\xd2:\x1a\xacS@\xf9\xadQ\x01\xff\xacS@Y/\xce\xd5%\xd8S@e\x82\xf0\x03\xa8\xb8S@\xcd?\x08\x18E\xa3S@\x8b\\s\xeee\xd2S@8<\x04/\xff\xb8S@\x86\xc1\xd6\xd7=\xb3S@\x07O\xdf\xe0Y\xb6S@"g\xf8\xf7\x15\xe5S@\xcf@\x9b\xfa\xb8\xa2S@\xd6\x0b:\x15\'\xe8S@\x93<\x19\xb9A\xdaS@@\x0c\xdb\xc7\xbd\xb7S@\xe1\xde;\xae\xbb\xe2S@\x8b6\xe0\xef\x89\xe3S@\xf2\xb4\xd1\xa7$\xe5S@\xf5\x1cw\xcd\xe6\xd1S@\tV\x8c4G\xacS@\xf9\x18\x97\xf0k\xbaS@\x1cfU\xb02\xbaS@\xe5v>\x0e\\\xd1S@\xae\x18T7V\xd4S@J\xb7\xf8S\xce\xd1S@\x9c\x845P\xfe\xbaS@\x98Bn\xbc\xc5\xbaS@\xbb\x96\xb7\xd9\xa6\xcfS@\xe1r\xdc\x8e\xf1\xc0S@\xf4~\xac\xceN\xaaS@(H\xc5\xad\xf4\xd4S@\x069\x10\xc9R\xc7S@c\x9eb\xcfR\xd2S@*(\xa5[\x00\xcfS@\x91,\xf3DB\xd5S@OZ\x83+\x80\xd7S@\xf6aC!\x07\xd3S@D[\xdf\xf3I\xc4S@\xb87\xe0\x0e\xbb\xb2S@\x17\x9eZ\x17d\xd1S@"\x06\xb1\x9c\xc0\xddS@.t\x10gw\xdaS@\xc7\xc5\xa7\xbb\x83\xf1S@(\xfd\x9c\xb2 \xbbS@\xd4\x17\xf0\xea\x1c\xbbS@\xbd\xb0\x96m\xb3\xbbS@\xf5\xe04(O\xf3S@\xc7\x10\x8b@\xa9\xbbS@\xaf4Z#N\xcfS@\x82\x9a\x0e7\x8c\xd2S@\xd0)|\xd2i\xf1S@\xbao\x88W\xfc\xc5S@\x976\xaf1/\xb9S@\x8c\xc4\x8b\xbcO\xd6S@\xe7\x1e0&\xbd\xc0S@W\x01]q?\xbaS@\xc3\xd1\xb7\xa46\xbaS@\x17D\xafc+\xdcS@3\x93|_\xcf\xd6S@\xb9\xbeE\xfc-\xd1S@\x98\xd6\xfaC\xd7\xd2S@3\xd6\xc9\xb3\xd4\xf2S@y\x06\xc0\xaa\xe3\xdfS@SO\xc2\xdf\xcb\xd7S@\x18\xc1\xf3\x0bx\xc0S@\xde\xa0\x8d\xb8\xfc\xe5S@\xcd\x1ci\xb8\xb3\xa9S@P\xff(\x84\x86\xf3S@r\x12\xfe\x7f\xba\xf3S@B\xdc\xefn\xe0\xb9S@\x99\xf5\xe7\xfc\xd3\xdeS@\x86\x1f8\xea \xdbS@\xfdK\x10_n\xd6S@\xea+rn\x84\xe0S@I\x04\xa1b\xd1\xe1S@P\n\xd9\xcf\\\xd8S@*\xc7\xc4\x158\xbeS@)\xac\xfc a\xe0S@Y\xe9\xc5\\\xca\xc5S@F\x06\x81u-\xe5S@N\xdazg\x10\xdfS@\xf7\xc6\x07\x00\xe0\xd8S@\x02,\xfa\xc9m\xe0S@\xa7S\xf9\xa9\xa3\xa7S@\xd4\xa9\xe7&f\xf1S@7\x7fk\xe8\xa1\xa5S@+`\xee\xa6J\xc1S@7\xfe4;\x88\xeeS@\xf8E\xff\xd9\x9e\xf1S@\xedJ\x7f]\xe2\xcdS@\x7fa\x14\x0f\x17\xc6S@\xb0nF\x14\xc0\xf0S@Z\x94\xc0\xf7\xbd\xb0S@]\xd11J\x15\xe2S@c+5\x15\x89\xdfS@\xfb\xca\xee\xc60\xefS@K\x0bs\xd1(\xd3S@\x1b\xfd\xc3\xe1\xc8\xf0S@W2\x1ed\xea\xcdS@\x10ytp\x19\xe0S@\xbb\xdar\x04s\xdbS@&\x0c\xc1\\r\xa9S@E\x93\xb2j!\xd6S@\r\x9b\xd8\xbc\x87\xd4S@^M\x1a1\xe6\xddS@\xbc\x88\xfa)3!T@C\xbe\x1fT\x9c\xceS@an$\xb6\x1b\xbfS@\xb0\xc8\xfe~\xa1\xf0S@\xcaQ6\x81\xcd\xa8S@\\\xd4H\x14=\xf0S@\x1c+\xfb\x9em\xf5S@u\xfdA\x06H\xd2S@!\xaf\xb9\x86@\xddS@9Vk\xae\xae\xc7S@\\\x19\x93L\x9a\xa9S@k:Y}\xae\xeeS@\xa5EA\xd5+\xf6S@\xcfn;Cv\xa7S@\xf3\x8f\x8b\xe0\xb3\xdfS@\xa7x^\xf7\x8f\xe3S@!\xe9\xfd\xb5\x93\xe2S@\xbd\xc8\xf7)-\xdaS@>\x16B\xe9\xbb\xf4S@w\xa9;\xc4\xce\xe3S@}\xbf&{3\xe0S@\xb6\x83C\xb6\xef\xdfS@On\xc7`\xa6\xc1S@\x87\xd9\x00)\x1e\xeeS@T\xc9\x81\x85\x13\xc9S@\xd2\xbc\xf3\x99\xdb\xe3S@\x1a\x8d\x86\xf9\xa1\xe1S@\\\x12y\xd6\xf9\xd1S@\xba\xcfwX\x8f\xf4S@q,\xd07)\xc2S@&\x138$\x89\xe0S@;o\x1c\xfd\xe2\xc9S@\x89&\xe5\xde\xa6\xf4S@\x98\xa3\x06F\\\xe3S@!\xba\'\x8b\xa6\xe1S@(\nV0Y\xcfS@Z\xbbx\x19q\xc7S@\xd9\xa6l b\x1fT@8b\xec\x9b\x9a\xc7S@\xe3\xae^\xb2\xaa\xcdS@\xa1\x8fl\xd1\x13\xf3S@\xddn\xde+G\xf3S@\xd9\xd7\x8b\x8a\x9e\xd4S@\xe1\x91S\xcc6\xcaS@\x05\x88\x98S\xc0\xa8S@\x9f\x94[\x1c\x8b\xe1S@\x1b$\xc9\xb1/\xcaS@zE;\t\xca\xe2S@W3\xcc0\x89\xefS@\x80\x16\xb1\xb66\xf0S@\xbc\xae7C\xf6\xc5S@)\x1f\x17\xd8\\\xcbS@,\xb7\xe6\x8bO\xb3S@\xd4r\xc3\x18b\xe2S@\xa6\xaa\xb1ls\xf3S@\xf34\xeb\xca\xed\xc8S@\xbe\xf2\x91\xbe8\xe3S@\xf0taE\xe4\xe2S@s+\xd9\t\xc4\xe1S@\xc9\xfd\xebj7\xdeS@\x83l\xfcIQ\xdcS@\xdc\xe9\xc6\x1b\xdd\xf2S@\xe1\xcc\x01\xe7\xae\xe2S@\xdbyt\x0f|\xe2S@\x8af\xe1\xaeW\xf2S@7\x93?\xfd\xbd\xf3S@\x02S\xad\xf7\xf0\xf3S@9]J\xb2!\xccS@\x85\x10.\x845\xc9S@W\xb4\xe3\xbfv\xefS@x\xef}\xd3\x92\xa8S@\x9f\x03\xb3\x10\xae\xe5S@\xfd\xf2u\x12\x1b\xe4S@\x027\xee2r\xe3S@\xd0O_\x8d\x1d\xe3S@\x14\x05X\xca\xca\xceS@W\xf5Rlb\xd4S@m\xa4\x06qM\xf2S@W\x12S\x9f\xa5\xc9S@c\xd4J\xb5a\xe6S@\x04\xab\xe8\x85\xba\xe5S@\xe9\xd9f\xfb\x01\xe5S@7\xcf\x0fQ\xbc\xe4S@\xb2\x89\xda\xd8\xe2\xb1S@\xe9\x9d\xfa\xa5\xad\xedS@\xd1\xbeU\xf6\xe1\xedS@\xad\xb2\x90\xa8\xed\xf1S@\xeboFV\xf7\xb8S@|\xe1L$\xe3\xe6S@/0\x16\x15|\xd0S@\x8c>\xc6\xad\xf2\xd8S@\xec\xb5<8a\xcfS@\xfd\xa9B\x8b\x9b\xf1S@ \xf9\xd9\x06\xdd\xccS@4\xb2\xdccf\xcaS@DX\\\x16\x9d\xa5S@#\x87\xc2\x1b\x0f\xe7S@D\xd1\xaf\xfba\xd5S@\xe3s\xab\x04^\xdbS@i4\x8bb\\\xd5S@p]lL\x1b\xe1S@|>\xab\x19\xb0\xd9S@\xd3\x81\xd9\xf9\xc8\xcbS@\xef\xa7\x89\xf7\xe2\xd3S@\xe0\x90\xdf\x9f\xb2\xcdS@\xdd\x83\x82f\x9b\xbcS@Z\x9e\xff|\xa9\x10T@\x03\x99?\xb1{\xe7S@\xd9\xab\xaf\xaf\xa5\x10T@\xd3\xa7\t\xa5\xa9\xccS@r:\xcd\xa0\xe4\xccS@\x14!\xd8w\x05\xcaS@[K\\\xe0s\xe8S@\xa5\xab\xde\x90 \xe8S@;\x7f\xf8\x01\xf9\xdcS@\x8dboJ\xd6\xd0S@\xe2S.v:\xceS@\xeaY|V=\xceS@F\n\x15\x19\xa9\xf3S@H\xe5s\x05c\xd1S@ZO/\x05\x96\xd1S@\x005&\'\xf7\xe4S@\xc9U\x0c\xdd\xb3\xe3S@\xdd\x97\x81m3\xceS@9\xd0\xce\xb8\xf1\xddS@K\xe0\'>`\x13T@\xfc\xfb*7I\xe5S@\x9e\x04M\xd9\xfd\xdfS@\'\xe1PW\x17\xecS@\x92]\x02\xbf\xc2\xbcS@$\x0c2\x94G\xaaS@N\xa4\xcf\x8a\\\xdbS@\x9f\x17\x07q\x91\xb8S@\xf0\xa0\x13\xce\x10\xd1S@\x9b6E\xb3L\xbdS@\xcaVb~B\xe9S@\x0c\x86\xb6e7\xdeS@\x82As\x16=\xccS@\xaa\x01\xb3\x0e\xbb\xe8S@M\xd6\xb5e\xa4\xe3S@W\xd4\'\xc4\xfb\xabS@\xd8\x89w\x91}\xe6S@\x8aD\xea\xbem\xe3S@\x7f*V\x1eN\xd1S@\xc0"\xaf]s\xb7S@M\xb7\x89\xcf}\xbdS@c\xe2\x87\x8c\xdd\xc9S@?\x11\xc9\x17p\xcbS@\xc6\xbf\x95)\x8a\xa3S@+vp\x07 \xe8S@r\xb8\x9f\xbc\x9e\xe4S@[^~CI\xe4S@\'\xa1p\xd94\xd1S@\x15\xa9\x1b\xef\x90\xe0S@\x17>]T\xd7\xd2S@\xe3\xa4b\x0e\x89\xefS@N\x85tV\xb2\xe8S@\xe9\xe9\x80\xa2/\xe7S@\x98\x99i\x0e\xec\xe6S@\x04\x12\t\x9bS\xe6S@\x8dt\xec\xa71\xe6S@\x18\x07o\x81\xbb\xd1S@\x16N\'\xd3\x03\xe9S@\t\xbf\xc3\xc0}\xe8S@y8\x15\xe6\xf4\xe7S@9\xbaJL\xa3\xe4S@\x11y\x7f\x13\xb4\xb4S@y\xb7\xdc\xc8\xda\xd0S@\x95\xd9\xf3\xd8B\xbfS@_,\xdaUO\xdbS@\x10Fm\xb5\xa8\xebS@\x18BH.\xfc\xe1S@K\xa1\x88\xa8\xeb\xa2S@b\x97\xb7\x16\xc7\xdbS@\x14B\xb2\t\x96\xa2S@\x08B\xbd\xd5\x95\xeeS@\xe9>\x95\xca\xc9\xf0S@\xf5\xd9\x94h>\xf2S@\xf0\xb7\xeaaA\xe7S@9\x11XH\xe4\xa1S@\xd27\x84\xfb\x7f\xe8S@q\x99\xa4\x92l\xebS@\xb58\x06\xeb\x0f\xeeS@\xb8\xdc\x0b\x016\xd3S@:\x12\x936k\xa5S@\xda\'%\'\xfe\xe1S@\x9c\x7f\x1c\x9bN\xbdS@zcr/j\xacS@d\xbc\xcao\xc6\xeaS@&kh\xd2z\xe8S@4S6\x8f\x96\xc9S@\x86\x82a\x92u\xe9S@\xb5\xce\xaf\x83\xe1\xeeS@\xca\xff;\xca\x1e\xcdS@\xb0\xc9\xa5\x9a#\xe8S@4\xb4\xdby\xb9\xdcS@X\xfd\x92 r\xdcS@\xb5\xe1\xc3"z\xe9S@i\x86j\x89j\xa1S@\xb9\x00#&\x07\xf0S@{\x00\xc0@/\xe6S@a~r\x81\xd9\xc8S@\x10\x15\xf1\xf6B\xc9S@\x93\xecG\x97s\xc0S@\xf9\x1d~o3\xcdS@\xcd\xdd\xfd\x1a\x1b\xe8S@\xfcsR\xed\xaf\xecS@)=\xa1\x1cL\xc1S@\xef\r\xb2\xd2b\xa0S@+\xd0\x91\xddd\xa1S@\xe4\xbcS\xbcQ\xeeS@\t;\xadZ\xa7\xeeS@\xa5\xd0\xde[b\xf0S@k\xa5l\xe60\xedS@`\x01f\xc9\xfa\xe9S@~\xe1\xd4U\x86\xe8S@\xf3\xfd\x89\x14\xfc\xe5S@e\x0f/)\x82\xa0S@\x07\x88\xeb\xb5\xa3\xe9S@,u\xa8\x14M\xebS@\x1e\x19)\x85B\xedS@W\x08Zh0\xf1S@E\xaf\xd3\x9d\x95\xf1S@.|~\xb1K\xc2S@\xa7\x9frZ\xae\xc8S@\x9b\xdb{\x1e8\xcaS@K_k\\W\xedS@\xbb\xed\xaf{\x11\xeeS@\x02\xf8\xbb\xcfy\xeaS@\xcdH\x14\xa6X\xefS@V\xe7]\xcc\xde\xf0S@{kA9\x9c\xe8S@U\x87f\x06A\xcbS@iA\xe6\xaf\xb7\xc2S@\xcdr\xb6B\xf9\x12T@\xed\x10\xa1c\xa9\xe9S@\xe1\xbc\xcc\x93\'\xf0S@j\x159\xd6\x84\xe0S@\x8d_\xb0\xd2\x10\xb9S@L\x90\x06X+\xebS@\xf5\x88\x88\xc5\xe6\xefS@\x1cW\x1d\x00a\x13T@u\xf20<R\xedS@\x9cs7\x98\x9e\xebS@s\x7f{Ub\x9fS@o\xbb\x99\xc7\x08\xc7S@\xa3\xe0)x\x8f\xe8S@\x8d\xd1\xa8\x07A\xc3S@\xbf\xc1Odn\xb5S@\xa8\xb2y\x7f\x12\xebS@\'\xf2\xae\xda\xac\xadS@\xf2\xe1\xff\xb9w\xe8S@\x96@\x08\x94\xcf\x9eS@\xe3\x0f!\'\xc0\xe9S@P\x0b{\x99\xfe\xecS@\xd2\xfe\t\x14\x03\xa1S@\x91\xcb\xcb\xb0\xdf\x9bS@<\tH\xd5\xe6\xc7S@\x92\xac\xf2\'\xc5\xcaS@\n\xc0\x91\xd7\xa5\xc7S@\x1c<\x9a\xdb3\xecS@\x13\xbdPXq\xeeS@.=BU\xfb\xc3S@\xc4\xc6\x9e^\x03\xf0S@]b\x06\xe2#\xecS@\xe9\x07\x8d\xb9\xaf\xe9S@%\xcfNR\xac\xccS@~6\xdb\x1cq\xc4S@\xd6\xfdRx9\xe6S@-\xef\x07g\xb1\xebS@\xacjGI\xd6\xaaS@\xc4\x8a\xb3(\xe6\xecS@_4\\\xbb\xa2\xecS@\x87\x16>\x87,\xecS@\xbd\x98\xf7\x84\xfa\xc3S@\xc6h\xd3\xd4\x8b\xedS@\x04\xaf\x9a\xc8\x18\xecS@\xa5j\xc5\x97e\xe6S@\xbec3\xb2\xdd\xc7S@\xc6[\x12\x81\xbf\xe8S@w\xcd\x11\xfc\x12\xecS@\x9a\x8d\xe4!\xbe\xebS@\xed3\xac\xb2\x95\xa1S@\xa2\xd4\xa3f\xbc\x9dS@\xa4=\xa0\xd9\x94\xedS@6\x00\xb1,\r\xc6S@\x82\x82\xe5;\x1f\xf0S@B\x95\xe2sp\xedS@\xcc\x18\xce@y\xe3S@B\xff\xe7\x87G\xebS@\x97\xe1\xd7\xe1!\xf0S@Y(~Vj\xeeS@\xdd;\x96\xaf\xb3\xecS@\xb7\x99\x07\xe7^\xecS@\xea\xbb\xc4\xab\xbd\xc6S@\n\xa6\x00\x90\xd6\xa7S@\x17\xb3\x9c\'\xdd\xe7S@E\xe1\x86D\x90\xe3S@"I\xb5\xa9\x89\xc8S@\xc1w\xebN\xc5\xeeS@\xb9\x97B\xdeT\xd0S@\xc0\x80}\x90\x10\xedS@\x82\xa3\x98\xa5\x8a\xcfS@\xbcT\xe4\x92\x8c\xceS@\xc6=\x00\xd8\x0e\xd7S@\x87W\x9b\xbfH\xefS@\xfb\x03\x9b\x15]\xeeS@\x913\xc7\xd2\x18\xf0S@a=L%\xd1\xe9S@a)F\xd5&\xc1S@f\x17\x0e\xbc\x1e\xc6S@\x8b\xb3\xd2\x00\xa9\xc5S@N\xa5\xcf\xaa\xcd\xeeS@\x02T9U]\xe8S@\x88x\x83lP\xe9S@\x92\xfd\x9fa\x84\xe9S@\x9a\xe7R\xdf\xda\xe9S@\xafr\x12:v\xeaS@\xb5\x072\x80\xda\xa1S@t`\xe8\x8b]\xe3S@\xe4\x1eX\xf5W\xe8S@J"y\xe4\x02\xefS@?md\xa4P\xc0S@\x889\xd0\xe0\xbf\xe6S@\x1c\x17\x1d\xb1\x19\xa3S@q\x10\x86\xd3\xbb\xc7S@\n\xafj\xdc\xcf\xe3S@\x87\x15\x19\x19\x87\xb6S@\xdf\x0c\x9c\xa9\x94\xcbS@\x1a\xc4H[\x84\xe4S@\xca\x85\'\x99P\xdaS@{\xfeN\x83\xef\xc7S@\xe3_\x8e\x9bR\xecS@\xd1\x132\xcc\xe5\xe7S@\xbdtW\xcdY\xd4S@\xee\xac\xe39\x02\xc5S@q)m\x1a\xa6\xa9S@\xfb\xf4\xf6\xb2\xca\xedS@\xaf\xae\xbf/\x88%T@]K\x18!\x95\xb7S@\xb7\xf40+o\xd0S@\x1f\xcbb\x96\xbf\xebS@R\xad-6\xe8\x9dS@\xd3\xb8\x14\xf8j\xc7S@K\xd3\xf5d\xa4\xeaS@\xfaD\x1c$%\xbeS@\xdbr\xd0\x91\x96\xe8S@\x10U\xc9\x12\x8e\xd1S@mZ\x06\xfc*\xe9S@9\xacE\xae=\xd7S@\xd3)\xe4\x85m\xdbS@\xf7\xf0\xeb%8\xa1S@\x01\x15h\x12\xd2\xaaS@6Hf%\x07\xbbS@U**\xce\xcd\xb9S@\xac\x9c(s\xab\xc4S@\x8a\x96\xf7\xbb:\xb4S@\xa42`\xa7{\xd6S@\x8eu;\xfa\x9f\xdaS@\xbeQUI\x94\xd8S@O\xf5\x1b\xc2\xdc\xb3S@\xe8\xc6Y\xba5\xbcS@\xc3q\x00\xc7\xb7\xb8S@\xa3\x8bo\x8bU\xbbS@w?\xfc\xfd\xeb\xb9S@\xaf\x18o\xab"\xe9S@\xd5\x0f\x85\x9f\x00\xbaS@#\xa2\xa6\x84m\xcdS@\x01\x0b0\x1b\x91\xd4S@\x97@q\nL\xe7S@\x9b\xbd\xd2"]\xefS@\t\x00\xbb\xff\xdd\xe9S@\x10\xbd9Z\x12\xd9S@\x0cp\xceQ\xbc\xe5S@\xa6\xf4>/\xf5\xc8S@$\xbbp\xcd\xff\xe2S@(\x99\xf4\'H\xcfS@]\x0c\x14\x0c\xa5\xbbS@\x8c\xae=7%\xe8S@\xe0\x02\xe7\xc3-\xb7S@\x1cO5\x9d[\xd6S@\x18v\x88\xd9\xe7\xcdS@\xd7L:\xfe\xb7\xe2S@\x98J$o\x15\xc9S@\xa3&\x18\xb0\xb4\xadS@\x9a)\xcb\xd6\xdb\xbfS@\xf9\x00\xd6\x13\x8d\xf4S@[o-\xab\x8d\xa9S@/\xe2\xb5M\xe9\xe9S@)0q\x0c\x1b\xebS@\xe8\x8a}r\x0f\xeeS@\x8d\xe4\xe9w\x02\xbbS@\x9f\xe7\x18\xdfu\xbbS@sG\xcfN2\xaaS@t3u\xa7\xde\xb8S@\xf3\xbc\x97\xd0\x0c\xd6S@\x0b\n\\|~\xe5S@c\xda=}\x9b\xaaS@\x1dH\x15a\x7f\xd5S@Oz\xa6\xdf\xdc\xd6S@!\\\x0f\x8c\x06\xd4S@\xfac\x9a\n\xe9\xc7S@O\x8e\x83-`\xbfS@\xb9h\x04\xe1i\xb4S@\x93\xe8E\x84\xbc\xe5S@\xea\x05\xc8?\xa8\xbaS@*\xa8\xd1S[\xbfS@\ryP\xa7[\xbeS@\x90f\x15d\x1a\xb4S@\xeflL\xa4\xe4\xcfS@&<Y\x11J\xc6S@\xc4\xec\x99K\\\xdeS@1\x1e\xb9\xd7\xa5\xcfS@\x17\x12+\xb2\x18\xefS@\xebnY.E\xf3S@\xe8\xdb\x13\x98\xb5\xbeS@7\x88|\xdf\x0b\xdfS@l\n\xb0\x88)\xe6S@\x8f\x93Y?\'\xefS@D\x154}\xd6\xe1S@\xb8v\xad\xf8\xab\xb9S@r!&\xf8\xd5\xd4S@\xa3\xa1+(\x07\xb5S@wJ\x93R\x16\xe4S@?6%{T\xf1S@K\xd0h\x01i\xc7S@$jRi\x06\xa7S@\xd9\x15\xd02\xa3\xc1S@\x13\xa4j@\x91\xd4S@=\xa8\x06\xa0F\xdeS@\x9b\x86\xca\x86\xb9\xa7S@Z\xb7\xea\x10X\xccS@\xbf\x89>[Y\xeaS@\xd4\xbc0B\x0b\xdcS@\xceN\xc6\t\x07\xb4S@\x91\xf6\xc4\x88\xd6\xb5S@\xb8\x15\xbd\x91\x85\xe6S@\xf2\x9enG\x8c\xc8S@z\xfa\xa7\x98\x14\xa7S@\x93\xcd\x90\x84Q\xc1S@\n\xc2\xb1aS\xc4S@\x02\x97\x12\xa0H\xe0S@g\xd5\xa0K\xbf\x9eS@[\x06\xc1\xae\xcd\xb1S@#Y\x95H\x1b\xa0S@\t\xbe\x9a\x9a\x97\xdeS@\x17\xa0t\xbd\xd9\xb4S@%\xc2\x19e\x05\xc4S@\xda\xe9\xcf\x11/\xe4S@\x9c\xd7\x88\xd6\xbe\xd1S@`\xbc\xc3\xbei\xd3S@\x1b|\xf2Ky\xdbS@\x1c\xa8k \xc1\xacS@f\x00\xde\xc1\x0b\xc3S@\x15]i\t\xd0\xd4S@t;\x8a\xa5\x10\xc3S@l\xa7\xbep\x02\xe2S@\xd7:u\xb5E\xe5S@\xf2\xb5\xd8B\xae\x0fT@(r\xec\xeaP\xdbS@\xb7j\xc2\xfc\x94\xcfS@\xf1!\x1cx\xe8\xe3S@\x05\xe8\xac\xe2t\xe2S@\x1d\xd7\xbc`\x05\xb6S@\x1e\xaeuv\x83\xb2S@\'\xabz\xed9\xd1S@\\%\x15Ci\xa9S@\xc0\x00\x9e~\xf3\xdbS@\xd0\xb8\x87\x02\xd3\xebS@%\xb3\t\x1f\x18\xdeS@\x1e+9op\xedS@\xbf`\xdf\x87\x8d\xc3S@\xc9{U\xd1\x12\xa6S@\xf9xB\x11&\xe5S@\xff\xa08i\xc0\xcaS@\xf2\x7f|\xb9\x0e\xd0S@\xcc\xb7\x99wJ\xcdS@\x1c\x959]\xa7\xe4S@L7]dB\xe3S@[c\xae\x86F\xdaS@e\x14#\xf6\x14\xd5S@\xb5\x80EC\x00\xcfS@\x06\xbc\xf2\xd8\xb5\xceS@\xf8H\xc6\xb0\xe8\xdbS@\x8c\xc0\xd79:\xdcS@\xc6R"\xf3r\xe7S@\xe2C\x8ah\x7f\xdeS@\xf7>\xa4\xbf)\xf2S@\xf1Q\xe0k\xb4\xd1S@\xbe\xbb\xdc\xfc\xaf\xa1S@\xe47\xeb\x0e\x92\xdcS@\x03\xdf_\xf0F\xacS@s\x00\x13\xf3\x82\xb6S@f\xb7\xbf\x9fc\xdaS@<\x7fx\xf9Q\xa2S@\x1cZ\x8b\x90\x1f\xecS@|l\xed\xf8\x8d\x93S@\xfe\x18\xde\xa4\xa0\xe7S@\x10d\x13\n\xbf\xd9S@\xa2 \xfa\xcb$\xd7S@\xfcQb\x8c!\xc5S@\xf4\x82\x7f=m\xd3S@A\x9aZG\x0f\xe6S@\x9e\xe1\xb7\x98s\xe1S@\xa3\xdd3\xe5\x90\xc1S@\xac\xb8C\xe4,\xc0S@&K\xd4?\t\xceS@\x8dZ\xc3\rq\xd3S@\xac\xeb\xa4\xa7y\xb3S@\xa32A\xbfu\xaaS@\xfae:p\xd4\xdeS@\xa8\x0e\xf1>\xb3\xc2S@\xf8+\x83\xed\xd6\xe4S@\xf7\xed|\x96\xe7\xb7S@\x8b\x11\xe0\xa0\xf6\xccS@\xe2\xa1\x8d\xcc\x16\xe7S@\x1e\xe4\xbd\x03\xea\xb4S@\x9c0-r\x9d\xb2S@\xd3<.6\xa4\x95S@r\x80U\xf1s\xddS@_\xfd\x95\x08\x07\xc9S@\x1ax}I\xe6\xdcS@\xa3\xff\xc7\xfa\xb7\xe4S@\xc2\x91*\xfaY\xa4S@\xfb\xb3\x1a\xaf\x91\xdbS@\x17x\xf7\xe3\x9e\xd2S@A|\x0f\x90\xfc\xd2S@\xb0\xd8\x97\xda\xf4\x13T@\x9e\x1bq\x9fH\xe4S@\xfc\n\xb4\xd0z\xafS@\xc4\xc7\xc7\xf4\x1a\xe2S@\xa6\xc9F\x84\xb4\xd4S@\xbf\ti}u\xccS@F\xa6\x1c<\x05\xdcS@\x1c\xf3\x80\xa2\xa9\xc5S@\xcb\x119NY\xe5S@\x0b\xed)\xf1\x0b\xb3S@\x88t+\x88\x12\xceS@'
p22
tp23
btp24
a(g3
(g4
(I0
tp25
g6
tp26
Rp27
(I1
(I5144
tp28
g13
I00
S'\xce\x13\xfe?\x89g.@\x8f\xa8\xc0{0\xb80@\xe6\x18\xae;\xe1\xe0&@\x847K\xfez\xd3-@/\xb2w3\x8a\xff&@\xbe\xc3\xfe\x952\x0c\'@(\x024\x1d\xdb\x0f\'@6w\xbaU\xa2\xae\'@\x80\x08\x9f\xd5\xd3\xb1&@\x9f\xffd\x04\xe4\'-@\x94\n1\xd4\x8aT*@u\x8f\x18al%*@T[\x14r\xb3\x8c(@\xd4-\xa5.\xf9\xf1&@\xbcN\x00WV\xa70@\x06\xa1z],\xbf&@\xc4U\xcb>\x14h&@\xd3v}N\xf0\xa1.@\x11\x80]\xa3N\xbc(@-d\xa7\xbe\x12\x85(@d=\xcc\xccP\x1a/@\xaa\xcf9\xce\x03\xe1&@o\xec\xdb\x9a_T(@\x1b\xed\xdeJ\xff\xe5%@\x19\xc3zn\x8c\xf3(@\xcb\x17\xd2\xac\xa9\xaa&@QJ\xb9\xa4\x85\xce&@\x86b~\xd4|l/@S\xb5\xc5`\xdc\xc7&@8\xea\x08\xf0^\xe3&@\x9a\xf1\xc6Y\xd6q\x05@\x1ep\n\x9c\xb2\xc6,@\x136\xa3\xf5/\x12&@\xad\x80\x9e\xba5\xbf,@\xf6_v\x99\xf9\xdc%@R0\x17+c\xb0,@\x8a\xbbY\xa87\x83\x06@\x85\xde\xae&\x8b\xb7-@\xf3\xb7l@\xc0\x7f&@\xdc\xc9+;n\xe6%@\xd3I\x8c\xac\xca\x94(@\x1a\xdf\x7f\xcc/\x02&@\x19\x0b[W\xbal+@/`\xed.V\xaa+@?\xa9\x9d.k\xe2\xec?+I\x9b%g_/@\xfc4\x91Q\xe56&@\x93M\xe9\xe3\x0f\x1f\x0c@zH\xa8M\xc5L,@\x0e\t\xaf\xac\xdc\x92,@\x99n\xf8}\x95\xc40@+\xb1G\xff\x1f\x8d%@\x04\x1e\xb6\xaa\xe7\xca&@HN\xecJ\x18\xcc%@\x99\x18\xd3\xf8y\x05&@\xdd\xb5\xa0\x8et8(@W\r\xab\x1d\xc4\x02&@M\x1eV8\x88\x181@\xf3Y^a\x1cQ&@?P2\x84^-(@D\xc6\xf0\xc3\xc1\xbb\'@\xb6\x8a\xa5\x86\xea\xb4\x06@\xd9\x1c\xeeE\xfc\x8a-@D\xf3\x007\xfc\xe5\x07@\r\xa6R,$\xf6(@$\xbez\x018\x02(@\x1f\xb0\x86%\xd1S\'@E\x8d^G@\xda\x07@E\x8d^G@\xda\x07@\xac2\x04\x97\xbb!\x08@\xe9\x06K\xe6\x0cM(@\xd1K\x81\xf4\xaa\xf1)@\xa4\xb3\x1e9\x90\xea(@\x067M\xb1\xb4\xd30@&\x80(\xf0\xa5\xc0&@\xc8\xd9\xd7\xc2-\xe50@\x00\x19\x84\x9c\xda\x90(@M;\xc8\x0c\x00\xee&@\x86\xfb\xb4~\xe6\xd6*@7<\xdd3<\xff\x04@M;\xc8\x0c\x00\xee&@,\xd0\x8f\xb5\x9f\x9b(@j8HT\xa8\x9d0@\xce\':\x1b\x82\x89(@\xf1\xbfq\x0f\x1b\x13\'@X\xd8\x1a\xff&\x9f(@\x8aC\xee\xf1\xa2\xd5\x00@\xe2\x8a\xecZ\xe2\x04+@\xb7S\xcbB\xc0\xff%@\x02=\xc2\xc4^\xb1)@\xa9\x0fwnI\xdb0@(\x88\xe7\x9a\xc7R\'@\xe8\x10\x86\xfe\x97x%@\x83\xda\x16\xd8h\xa9.@\x1d\x03Bf\xa8\xd8,@\x12\x9a\xbf\t\xab\x11&@y\xfd`n\xfe\xe4+@2v\xb2\xe4\x9f\x1c*@<\xcf\x03\xea^\x9f\'@ ~"\x89\xed\xcd&@\x07d\xec\x9f\xa0!\x08@`\xcb\x83\xb4 c&@ci\x97~;\x9a\x0c@;\xd3\x83\x1b\xc0\x94-@\x98\xc8%\xd6MJ,@\x1f\xa9\x9c\xea\n\xf5%@\xa1jF4\xf4\x07\'@\xa2\xd0\x90$C\xf9\x05@\xb5\xac\x82 \xb0\xf5.@v\xa7>\x11\xaba&@#\x9a\xbbn\x82\x901@\xcd\xe3K\x99{\x86%@\xd0\x18\xcb\xe8`\xcc%@\xd3\xbb\x89\x8f#\xeb%@3\x01w\x81L\x04&@\\\x1d\x18\xb7\xce\x16\'@\x81]H\x89a\xc0%@\xd3g\x06\x02\x9c?&@\x01\x16\x97^+\x12+@\x10\xbb\x82w\xa1\x05\'@\x8f=\xdfp\xda\xaf\'@\x9fq\x87\xc1\xb7\\%@?]\x0e\x7f\xea\x9e/@\x84\xa5G\xa6b&)@[\xba\x97\xed\x16l&@b\x9c\xc2\x96\xe8\xec)@\x83\xa3)\x13]s\t@\xdf&\x17{i\x9e%@\xe1\xf3\xf3\xc5\x923&@@-\xe0H\x88\xec+@\x82\xa9\xce\xc2pj&@\x94\xbf6\x8d\x10\x1c(@\x87T\x80EF\xce\'@\x10\xb1\x9c\x87\xb4^(@a\xd1F\xc7lX&@\x0fl)\xf5\x8dQ\'@@"\r\xdc\x1eZ-@\xfe\xdb\xcdy\x05_*@\x00\'p\x18\xbe\x90\'@P\x88\'\xb3\xdf\xaf&@\x9eV\xb45\xe4\xc5*@\xc39\xb9\xe8\x04`&@\x7f\xd12\x01\xabw&@4M\x87\xf42\xf0)@x\xa6\xb8\x14\x8a\xe0%@\xc7\xae\xda\x0e:\xbf(@\x93G\xb1%n\x07(@\x9d\x1e\xe8&\xf2\x82-@:l\x93v}\xfa%@\xbe\xa9\xf6\xbc\xca\x05\xf6?%\xd9J\xe5\xdc\x81-@?\x88.i\x98\xd8\'@_\x91\x15\xeb\x14\xe3*@7>K\xa2\xd5\xf7\'@\x11\x11\xa3ew\xce\'@rnv\x8f\xaa\xef%@z\xb2Z\x0e\x12\x05)@g\x1f\xb0E_\xd5(@_\xbc\xae\x03\xe7\x9e%@\x02\xce\x8e\xa0.L)@u\x92juKi,@\x1b\xf2=\x1e\x11x%@0\xbd\x84\x7f\xb1P\'@\x02\x83\xdb.\xea\xf6*@\x83\xf1\xdb@\xbd\xb0)@\xf9\xba\xe8\xc8\xb9\xc7*@\x96]\xbep\xea9\'@i\x00\xd0+\x14\x95%@\xf7\\+zz\xee,@1\xc3\xf9\xce\x170\xf5?{RK0\xf6D\'@\x1cX\x83\xa1\x19\xfb.@}\xa56#\xf8\xad%@\xc4\xbd\xcb\x87p\xa5*@\xd5\xa4\xaes$}0@n\xe5\xdcs}\xb1%@O\x05E\xac8\x16\'@-C\xf7}\x84=(@F\xa4\xe9&J\x0f&@`\xce\x80\x8dg\x0e(@\x08g\xeb\x88\xd3Z/@T\xf79Sk\x1b&@\x8e\xb4~\x03\xcf\x87,@F\xb6l\xc6\xcf\x9c&@v\x1d\x07\xa0OT\'@Z\xad\xa9p\xb3\xcc&@n\xbf.\xd0,\xaf%@R,\\\xe0\xee\xff.@\xed\x86\x99\x13\x16\x98\'@\xe8K(U\x96?\'@\xb5-l\xd6V\xa9%@\x81\x85l\x15(\xee0@\x16\x03Ob5\xbe-@\x7f\xfa\x10\xe6,a\xf4?\xcdh\nN\xa29&@Q6\xe1\x11\xa9\xb2\xf4?\xb5N\xaf4\xc0\x05.@\xb7\'\x1d\x00\xc8n(@\x06FB\xe2v\x93&@Y\xd3\xd8L\xb5\xc7&@\xf2\x84\xfbrY\xd50@]\xb3\x81?g\x92\'@\xc0\x08d\xaft\xa50@|a\x83\xec*\xe1,@\x1a\xfb\xc1\x0b\xd1\x84&@6\xb4\x18q\xee\x9c\'@\xc9Yh;\xcb!\'@\xb8\xbb\xd2\xb1\xd3x)@\xe3\x91\x93\xa6\xaa\xaa-@b\x95\x93\xc5i\x041@hg8e4\x98&@C\x80\xd2\xf3\xfb\xd6(@yM\x02\xeb\xc1\x81%@\xd3W;\xbbn\xda&@h\xa5\xd4J\xa0V&@\xb9\x1c#p\xe2e&@\x1c\x05\xe6$5v\'@\xc0_\x03\xe2D\xd9&@\xda\xb1\x1b\xbfc\xee&@\xb0\xa7\xb8\xa5@\xe3\'@\xcf\xe2\xf5\x02\xdfz%@\xc3\xee:P\xc7\xf1\'@f\xf3\xd2&\n\x89\t@r(\x00xd\xd60@\xfexG\x19\x17\x12(@\xd6(\xa0`\xda\xd4&@c\x18\x15\xa7=\r%@\x8e\xe0EwgF)@\xacf\xba\xbef\xf1\'@\x8c\x9c\x8d\xb5I\xe10@\x12)\xc0\xc8\xf6\xf4(@\xbb\xbb\xb6\xa29q\x05@\xa1\xd6+\xcak\x00)@\xdf\t\xb2J\x11\x1b0@\xe5\xf5?\xb4\xe9\xd4(@\x16\x9e\x03\xf8\xd3\xcd(@\xf9o\x91\x18\xe04\'@q\x9c\xfa\xc1\x90\xff,@\x80\\\x91\xf1\xf6j&@0\x08\xde\xf6\x88\xc7&@N\x99]\x9d0\xcc0@\x9c\x0f\x0b\t]\x0f\'@\x17\xab\xae\x1c\x08z\'@\x02\x97\x0f\xeb\xa1\xf9)@g\xf9x\xfe\xb7O/@\xd5C\x9c[\x0e\x8b(@l\xca\xfdA\x07\xdf.@Q\xf6^\x998\xc5&@\x85`\x190;\x9c%@\xa0\xcazk_\x06\'@6\x9c*\xf1~\x84)@\x05\xa1\xf6~%a,@\xe7\xd5\xe8\x8d\xea\x93)@-\xc6b\x0b\xe9\xe4*@\x1a\xd1\xc00\x13\x07*@\x1fM1\xaa\n\xde.@t\xa7\xd1q\x9a\n\xfe?^\xa8&aB\xbf(@\x87sI&\x84\x00\'@\xc5\x14\xc2\xa3\nq\x05@7\xa8\xd4Z\x89\x11)@ 0\x84s%\xa5)@\xac\xaf\xf0\xc9\x83b0@\xf9x\x98)\xc5\xf1&@\xcfY\x96\x8d\x96\xa0)@`\xa0\xe9\x9d_\x1c)@T\xeb\x95\x8a$\xe7-@\x00r\xb3\x0e\xf9=\'@LI\x03\x1b\xf5Q&@\xe5/\x1a\xfeL\x16\'@\xe3/v\xd0\x9f")@\xc1\xf1z<\xf8\xae)@\x99\x15V\x0f\xec\x7f\xed?\x1eZ\x19d\x98\x86\x06@n\xc6M\xe1oc&@\xb1\xbeo\x10\xd0\xd90@\xed:n9\xf2\xa9-@\x12\xc0\x1f)\'\xfc(@u\x80:\x10\xc6\xf4&@,(\xccC\xa1a\xf5?\x1f{\x10\x8e\xb5\xfb&@\x80*\xfc\xc1\x84\xa7%@\xfbW\x1e\xff\xe1\xdb&@\nm\xd2\xfcv\xc9,@\x05)\x17\x05\x1b\xeb+@\x06.\xe0G\xc2\x05\'@"k\x92\x9bG\xd2&@t\x83\x1d\x19\x19\xf5(@\xd0\x95\x0b\x97op+@2\x03O4dS&@\x02\xd9k\x04\xad\x85+@Q0\xdd\x98{[.@:\xc7\xfb\x15/\x85\'@)\xba\xbbG\x13\xef0@,\x1b\x80\xdfRp)@\x8ffc\n]\x91.@l=0\xffA\x06+@\xfe\x8b\xe8\x0f\xf6\xd6(@\xf72\x90\x05\xc2=,@\x9f/\xfa\x84/\x00&@3\xa0\x054-V\'@\xcb\x88H\xedqd(@\x9e\x07\xe3\x90\xf1\xd6-@\xe5\x17\xea\xc4\xfd\xce-@\xcd%\xe6\xd7n\xeb(@\xecV\x16\x88\x9a\xe5%@u\xa9\xb1\xee6\xee\'@\xb6\x93\x932\xf6\xbf(@,\x02I:#\xe6(@g\xb4\xc2Z\xd9Z&@\xab9\xf7\x92\x9b\xc7&@\xe8\xaa\'v\xf1`-@46\x9e\xc8\x01\xb5&@\n\xb5i\xb1\x97\x9c(@\xdb\x8b\x8eI\xc6\xf0\'@}\xabo\x03S\xf6\'@0\xb2od\xce\xde(@\xcfK\x16\x08\xf4\x180@W\xbf\xb9\xf2p*&@)\rE\xd0\x87\xd7,@K\x0f9\x17\xca2&@\x1c\xefd\x9d&\xe3&@m\xe0(\x9a\x83\xbf*@\'I\x18\xc0\xf8\xf3&@\xf72\x90\x05\xc2=,@\x93\x97\x15\xe2S\xfb&@~a\x91<HS(@1\x98\x8e\x9e\xffS\'@\xbf\xcb\x18\x11)\xbd0@\xad\xe3\xde\x7f\x93\xf8\'@\xd11sf|\xd3(@\xe2s\xd4\x90\xca\x1f)@\x0f=\x1e\x8f\xf36\'@H \xc8\x03\xf0\x15\x06@\x880\xddy\x91\xf3%@\xd3u\xbb*\x80\x1a(@\xc5f\x9f\x042\x06\'@,\xc5\xa1\x17\x9a\xe9\'@\xe8\n9l\xe0\xd50@\xeen\x07\xeb\x9d\xfb-@:R\xc9\xa9\xa8#*@\x17\xd1#y\xb4\xf3%@o\xd7Y\xc2\xb8!,@\xf8\xef\xe61\xf9\x9e(@\xe1\x1c\x05\xf8\xbf\x8c&@Z\xa1\xa05\xfd\xe0\'@\xbebi\'\xa6\xfe\'@\xa9\xbdG[\x97\x15\'@\xec\xca\x80\xba\xe2\x95&@m\xa7\xcf\xb0V\xb2\'@\xebt`\x06\x86\xba&@\xd8\xe6PH\x97\x14,@L3\x1d\xe1?\xa2\'@\x15>\xef\xd0O;&@\x02Y\x03%A\x95\'@L3\x1d\xe1?\xa2\'@H\xfd$GW\xb7(@.C\x19\x97>\xa1\'@\x98\xf1LQ\x9d\xb8(@M\xda\x83\xe3\x16?\'@lV\xdd\xaeh\xe0\'@,\xf6\r\x95#\x14(@\xb1\x90\xbb,\xbb\xfc&@\xd8\xd2P\xe1\x9bm-@\x1d%x\x1f\xbb\xeb%@\x96\xd0\xa67\xa5\n.@\x12m\xed7\xd9\xd0%@x\xa7!(\xdc\xa4&@\xcb~!\x89\xaaL,@\xb8\xe9\xdf\xefhF-@\xa74f\xc3%3(@\xd6V\xd3\x7f\xd14/@PA\x10\xffk\xa3&@?\x10gi\xf5\xf9%@\xb2\x19\x1f\xea0.+@&\x1b\t~,\x9b)@\xa6\x8f\xeaiq\xe6-@\xb8)4\xd8\x04//@\xaa-\xc5:,\x87\'@`\xb3\xa4k\xfbu\'@\x9e\x16P\xba\xc270@\xc3\xd5\xc9y\x0e-0@\n\xc6V\xb6\xb6f\'@\xa3\xc8D\x92\xd2\xbb\'@6Z\x16\x89\x89:&@Q\xd4\xf8\x9fH\xc3\'@\xc9\xfea\x8b\xb78\'@\x11\xcb\xa7\xf1=\xaf,@\\\x06:"\xb7\x1b0@\rZ\x10\xf2]\xc1\'@\xbc"\xb1\xde\xe2\x1d+@\xa9\x0c\x190.a(@\xd5\x92F-bI\'@\xecA\xcf\x94\xe0\xd4\'@\xf1\xfe\x00\x15\xcej-@m\x9d\xb7\xee\x81\xae&@\x16z;g\xb4T&@\x9e\x99z\\\xf8\x99/@\x17\xb9\xdc6j\xcb\'@\xb9\xc9\x90B\x10\x99(@T}\x042\n\xbe,@*\xc6P\xc5\x06V&@<\xe3\x96\xdd\x0c\xfc&@YnC\\,$\'@"\x8b:1`~\'@0\x1b\xb0\x8d\x13X\'@"\xda\x8d:y\xb2(@)\xc6\xbdLy\x12\'@\x91\xc9\xcaj\xb9\x1e\'@\x05\xc4\xa2\x94\xa5\x0e\'@\xd3E\xdeQ\xd7w\'@*\x01"\x01}=+@\x972v\xd5*E(@\xd58\xc0\xd7E\xef&@\xfe\'NJ%!\'@\xea#\xf3cv+\'@\xd9*\x8d\'<\xbb(@\xbb\xbc\xdc\x1d\x90\xe4&@\xfc :s\x1770@D\xd0\x132\xc8\xdc-@\x93\x88\xd1@\xee=-@C\xfdW~\xcc\x15,@\xf4>3*oi*@\x92\x0e\x03\xc7\xd4\xb2(@\x9cl\x02\xc7X\xa9(@\x95E\x1d\x91\x10v(@>PU\xe6\xab\xc8&@\xeegD\xe9\xe7\x0e\'@\x05K> \xb9\x90\'@\xbb\xa8\xf6\x1ai,)@\xbe\xb3\x13\x80\x98$&@\xe03\x05\xe1\xc8\x19&@\x05K> \xb9\x90\'@\x16\xbaE\x08\x83\\&@\x8f+;\xf2\x904\'@\xb7\xc4m"\x8a\x13\'@jP"R\xae*(@\x90\xfc\xf2\x8c\x97\xdd\xf0?\xef(\x8a\x1cf\x85\'@\xf3\'\xb4\xec\x0e{(@\xc54\xd0s\xd1J(@}\x7f\x90\xd7D\xe3&@\xbf\xea\xa4j\xc0))@\x06\xf5\x17\xcb\xc4>\'@\xaf\xac0\xcd\xf4k\'@oN\x99\x10\xc6\x8d\'@.\x86"\xdfy\x03)@\xd8\xe6\x06\xa0@)\'@\x84\xf3M\x0eI\x940@\xfda\xda\xf8\xb0>\'@\xcc\x02Q@eO(@\'\x1e9G\xb8\x06)@\x8cr\xab\xf0\x86\x90\'@\x01\xec\x195\xe4c(@\xaa\xa9\xa8m\x13\x82(@3\xa0\x054-V\'@\xba\xffJ\xd9\xe2\xa9%@\xb2\xac\xe5\xf6\x99\x0c\'@F\xf5\xc4sQ^(@cB\xf0\xc7Y\xc4+@"\x1d\xec\x8a\xca\x84.@og\xa3\xad~\x80\'@\xad\xf3oi\xbf\xe6,@\xcfd\xba\x06A\xe7*@(\x84\xab\xa6\xb1\xfd&@\xe0y+f\xc6\xbb&@)j\x13\xad\xc9\x9a\'@\x81\x9c-\xbc\x8b\xca%@\xe68:6-\xc8+@\xacP\xf8\x98\x8f\xac*@\xc3e\xba\xc5\x10\xd3(@\xe0\xa0V\x88\xdcU(@\x1d \xa9.\xf1\xa6(@\x92\xc6I\xab\xcd\xa7(@<+x/\xe0\xb4(@\xcb\x95\x98\xb4\xa2])@\xe5\x00\xe5\x10e\x1e\'@z+\xa4\xa7h`\'@\x1d \xa9.\xf1\xa6(@L&\xae,\n\xb3(@n\xe1\x9bD\'/)@aMiA\xfc\x1c+@\x90\x08\x84\x1e4\xeb&@{X\x81\x7f\x87\\(@\x10z&d\x86\x1a\'@E\xa4t\xa5\xb8m(@\x1b_3`q,\'@l\x16\xd9\x90\x15U(@\xe3\x95\xb7l/\xf3(@\xba\xf0q\x86\xf6X,@#\xa5"\x18\xb3Z(@\xecr\'{(\x14\'@m\xf3D\x11\xc6\x01\'@\x07\xbacY\x85O(@\x86\xa8\x1dS\x16\xca,@\x06\xde\x81\x1de\xa00@\x18\xa0\x13G5p+@MA\xf4Vw\x15)@\xe4\xd53u\x12f,@#\x15\xe8\xb8`c&@=\rq\xd7\xc8\x8c)@\xd7i\x0e\xb4\xbb\xb5(@d\xa7Y\x1d\xf5\xdc(@<*\xad\x7f\x98\xe3(@ \xd3\x85xz\x18)@\x0fY\x9e w\xd0)@\x94\xf4\xb7[\xee\x8b(@-@\x8c\x17\x99\xd3(@\xfdTXu2k(@V\xd6\xd8&\x87K)@\xfeR\xe7\x0e0\x03)@F\xcfp,\xdf"%@\x1a\xf2\x04\x1c\x96\xe4(@\x07\x02\xfa\x97\xdaP&@;\xa5u\xbd\x8f\xff(@\x95=\xaa\xfas\x04%@\xe6X\x93``\n\'@\xfe93\xad\xb2\xcf(@\xbfC\xfeVx9\xfc?\xbd\xbf\xb21\x1bX\xf5?\x99@\xa8\xbb\x8e\xda(@\x17\x1cR\xc7\x8e\xf5,@\xee\xd5>\x90\x88\xa2-@A\xc7iU/\x91(@l\xef|\x0f\xad`(@\xbb]\xc9\xdddY)@\xe5\x05k\xd0\x8f\xbd\x0c@\xad\xb4\x9a\x9be\xa0(@\x15\xd7@p\x8c\xb2.@#\xf9\xd6<\x82\xfc%@\x15\x0ft\xa0\xdd\xc4(@\xa0\xf9\xe5\x13~2-@\x8a\xe9S\x13\xe6".@ \xb9\xe2\x8d b,@\xc9\x19\x9fk e)@\x1e\x8e};\xe3\x87&@\xef\xb3\x1b\xf8\x16\x91)@\x18o\xf8\xbd\x96\x0b)@::l\x8e\xa7\xe6\'@\xf0\xdd\xfaB\xa6\x0c0@Sey\x82\x80\xc1)@>\xc0f1\x91>\'@\xfa|7\xc5_\xde*@\xd8D\xdb\x00\x7f"&@S\xa8\x14\x11\x92\xff+@\n\xe4\xeb=\x07\xde-@\x15\xa8&u/\x87(@\xb8\x0c"\\\xa9\x10,@#\x89d2\x97m\'@\xfe/X\xce\xb5E\'@ad\xeaI\xba4&@\x81K1Jr\xa6(@\xe0\xd1M%\x86Y)@\xcd\xbaP\xcb\x8b\xee*@\xbf\xa6\x9f\x11j\x12&@\x1c\x805V\x18s(@h\xe2\xde\x10l\xb5)@&\xeb\x12\x83\xe5\xb7*@8\x803\x0e\x1e\xa2-@\x14\xdc\xf7\xf6\x1f\xb5/@\xc3z\xd1\x0c\xb5M\'@\x16|\xf5\xc1,\xeb-@\x93\xae\x14\x059\n&@t\xea\x05\xcc:\xe0/@\x08\x8f6\xcb\x95}&@\x04\xe8:PF\n&@\xf3b\\I\xc9\xce0@v\x12<\xc9x\xed&@\x046\x85\xf7\x15"(@\rq\xb2\xf7\xdc\xbe-@\xbe\x9f|\x93\xcb\x8d(@p\xe2\xce(\xfc-)@\xf1$\xe1*\xcf\xc8)@\xaa9\xc7\x95\xc6s*@\x1c\x19\xd5:\x185/@\xd3\x8a\xd6U^\x03)@\xf8\xa8P\xe3\xf3H/@\xa5\x94X\x0f\x7f\x00\xf2?g{\x9en\x05\xb9\'@\xbbS\x80`0\x1d)@\x9c44\xf8\xf3\xf0,@\xca\xef\x82\x14\xd1\xf1*@2\xef\x97\xa5\x00\xdf\'@\x8e%\xdd\xa7\x9d9&@\xd9~\x80\xf6,\xeb,@\xf4\xde\x10\xafT\x8f.@}\xb8\x88\x04\x91\x9a,@\x06E\x0f\n\x84^\'@\x94C\xe3\xb4\xbbV/@\x021\x1d5YA,@\xf5~\xcb\xa3P\xcb*@\xd8\xcb\xcb=f3)@\xcb\x9a\xcd\x95\xbd\x1f(@\xb4\x17\x11\xbeP\x011@J\x07\x08\x19"\xa7\'@\xa0\x8cDx\xfb5(@\x88\x98\x86{\r[*@\x9b\xf5\xd9\xf8B\xbe&@9\x9bG~\xf6\xae\x07@\xee\xe3\x18X\xcd40@\xab\xd1\x80\x08\xf0\xc0\'@\x87a\x13/\x81L+@\xc6-\x1c\xc16\x0f\'@\xabYW\x8f\x06I-@\x15\xee\xebv\xc8{(@{A\xeb\x18c\x80-@\xd8\xbe\x04\x9f\xc0\x8e&@}&\xee,\xc3\xeb%@\xf0\xc2H\xa0\x12_&@>B\x17d2\xf6\xfb?aN8\x1a\xd8\x9d\'@\xda\x8a\xc5ff\x84&@\x19A\x99\np\xcb/@\x81\xbf\xf6\xde\xdaJ(@1\x03\xa6\xa8D++@U_Tt \xe20@\x8a\x80\xc6\x9d\x9b#(@Q\x8cn\x02m\xd4-@\xbf(\x08\x05t\x95(@\xfa|7\xc5_\xde*@\x18\xe3 >8T.@#\xabM\x7fn\xd00@~d\xe0\\^\x05\'@\xfa\x9f\xdc\x9d?\x0f.@\xc4\xe2\xd1=\x12\xb0.@\xde\xf8E\x89\xf3\x91(@\xd2\xaf\x87y\xb1\xd8-@0\xdd\xdb\xdb\xdd\x900@\xbdeL8\t\')@\x11\x00R\xcc\xad\xad0@\xb9\xfc\x04H\xd2G\'@&j\xc8\xb5\xf8\xf8,@Na\x84\x02\xd2\x17\'@\xca(\xec^\x8e\x0e)@,\xee>\xa8\xeb\xae\x01@\xfdP\t\x92\xf2`.@\xacE\x98\xccp\xd0\'@{\xc0\xc0\x8c9\xe1%@\x96f\xa6\x9d9\x0f1@\r\xed\xc7\xd2\xbc9/@\x9c\xcc\xedz\x96\x8b(@\x80\xc6o*"\xe8.@]\xca7\xe5\xd7\xd4%@N\x90dL01.@\x94\x1b"6\x08\x91%@\xae\xab-\xf7\xaf\xd8(@hGr\xbfN\xfa*@V\xce\x18\x92\x06\x1b-@agT\xa2 \xde-@3\xf4\x03\xc3\x04\xaf,@o\xb0;\x91\xe2\xc90@\xb8\xaba\xa7\xd7\xb2*@\x8e\xdb6\x14@\x97\'@r\xce1\xaa\x93y*@&\x1e@\xcbl\x9f\'@\x1fq\x0e]i\x1f)@F\xd8\xd2y\x9d\x800@\xdf\xd0h)z5*@7\x13\x0b<r\x1c)@\xe2\x9d\xa4\xa9\xadu*@\x94\xda\x8b||j*@>8\x10?u$\'@_\x1ar\x12\x0c\x9b\'@\xe2\x8a\xecZ\xe2\x04+@\xce\xfcv\x91a\x9b\x0c@sV\xb4\xd5\xba\x06(@\xf9\x9b\xfe\xd4\xf2$\'@IPj\xdd;\x9b/@\x9bz\x12q1\xdb,@\xf2\xd8$|\x84H&@\xa6\x18\x80\x88_\x18\'@\x8b\xb2\xf8\xce|\x0f0@\x05\x92C\r\xf5\xbe\'@G\x03\x84CZf\'@\xd1\x1a\xcc\xa3%8\'@\x9abU\xaePN/@\x022N\xc8_\x1c0@OF\xb5\xa7Ux\x0c@V\x83\x9c\x04\xbcV(@d[\x9f\xaf8\x9f-@R\x88\x93\xe1TL\'@,*d:*\xc6\x0c@\xcf\x90\x0fA\xb2\xf9,@\xa9z\x9b\\\xf3 &@K\xa2\xde\x96\x94\x9c(@6yg\x03\xdb\x13\'@<\x92\x92\x88\x1dx%@\xbe"ipQ\xd9&@H\xf9|\x08%\x03&@\xf5\x1c\xac\x92i\x07\'@nT\x03W\xe7\xb1(@*\x9b\xa0\xa1(M\'@;\xc8q\xd4\xaf\xb1)@X\x10+\xe6\x88\xe2&@|A\x9d\x1b\xf1\xe3\'@\x84h\x9b\xd9v\xde0@\x01\x1d\x03qW\xd60@#\xa2k"N\xaa%@\xed\x9eGn\x1f3+@\xe47\x17\xeaK\xd6\x00@"\xb7.\xc4\xcf\xac\'@\xed\x84\xf9\x1c\x81\xa20@\xd3\xc5\xfd\x00<\x93\'@]\xb6\x0c\x83U(\'@8a. \xc9\x04.@\xeb\x9e\x9d\x04\x8a\xa4(@$\x91\xed$\xd0\x9e&@\x9aw\xd6\xd1&(\'@\x95\xee\t;4T\'@\xaf\xed\xd2\xfb\xf5\xcf(@\x88E_\xa3B\x1d0@z\xe0\x15\xf6\xb4\xa1)@\x12\xab\xb3ZP\x01&@\x18\xe8n\x80n\xec&@I\xd2\xd3\xd3\x18,&@\xed<x%Po(@4\xdc\x14\x99\x97s)@\xd6\xa8\x9f[\xce6\'@*\xc0k\xa9\xb9k\x06@e!|\x9bc\x80(@\xb1\x89\x0b\x8b\x8e\xb0&@\xa0\xcd\xb6_\x06\x04)@!(\xc5\xc8\xf6\xfb\x07@\tt\xf0\x19\xb7\xdf-@\x16^\xa2lZ\xdb0@Rq\x7f\xa8\xd7\xd4-@\x98n}\x84\x10\xcc&@R\xad\x17#C\xf9\x05@\x073Z\xe8 \x03(@a\xd4-\xd9<\xc1&@\xe6dvj\xb7\x9a-@\x03^\xf6\xce\xd5N/@\xed\x8194\x95\x0b)@\xbf\xaa\xe8\xbb\xe2\xa5)@jt\xbc\x9c\xa4\xb0)@\raK\x0e4\x19,@\x96\xabv\x84\x88x&@\xcd\xcbP\xe6\xc2\x85\'@\xf21\xe0=\x1c\xd4,@\x0f>\xa7@\xa8\x98&@\x05\xc1w\xf7\xa4\xea%@\x0c\xa6_s\xc4\x8f(@\xa8\x81;\x1e\xac\xb0,@\xa6\xf8|2\x82\xd8-@\xeb)(\x8cu\x12&@\x97\t\x84\xb3<\xbf%@\x01}~\xee\xf1\xc6+@\xd6WOo\xd0H\'@\xdf-\xfc\x88\x92n&@IE\xc4\x91!\xd4\'@\xf7\x00\r|\xab\xd7-@h\x98]\xb1\xd0\x890@\xb6t9%\xd9\x91\x0c@\xcc\xfa(\xd7\xfeo\'@\x0f7\xf9\xce\xcf\x9c\'@X\x94\xed\xed\x9e\xb8%@\xdc\xf3\x0f\x07\xb3a(@UG\xb9)~)/@\xd1\xbd\xa9\x03;S\x0c@\x0c\x1e\x0c&L1\'@hv\x02\xd8!\xad&@\x1c\xa7b\xec\xb2\xc4&@\xb3.\xa6\x93\xfe\xd2\x03@\xda\xc7\xe4N\xf0\xf3(@jS\x8d\xcdnq(@\x7f\xfe7\x10\x95w\'@\xe0\xb9\x1e]\xa1j\'@\x07\xd8\xe5b\xd1}\'@\x94{\x125-J(@\x90\x8b\xed3\xe2\x9e1@\x7f\x97\xc9\x8d\xaf8(@X\xd8\x8e\x9ei\xe50@\x89[SUto,@i82\x8fM\xe3&@Og}YS\x00-@h\xbc\xd6\x81\xa2\x0b\'@^\x81\x8czs\x8c\'@w\x96$\xcbF\xe0%@\xb1\xb7[\x0f"\xc3+@\n,\x84\xbc0\xde&@ \xa9{,\xc9\xa5+@\x08V\xea\x02\x14;)@\x9e\xc9\xc7\x1b\xe0\x87(@\xf9\x1b8\xca\xb7\x950@\xae\x9a\xbb\x85\xa7\xce\'@$\xce\r\xf5\xe0\x18-@\xc2\x0b-T\xa7\xc8\x01@\xa5\x9a;\xd8\x8e!)@S<\'\xbd\x1f\x9d\'@92\xd7\xbc\xa8|\xf6?\x7f\x07\x18\x0b\x07P\t@\x970\xa1\xd9J\xae1@\xe9\xbb!\x12h\x1f(@\xe7\x9e\xda7\xb1\xcd&@.\xbf\x81r\xc36&@4\xb3.\xb3\x17\xad,@4\xb3.\xb3\x17\xad,@\x16\xb9\xbd\x7f\xe8\xf8\x06@\xb7\xe0YE,a/@\xca\xcc\x81=\xb4\xfb&@;\xad\x87\x9c\x1c\'\x01@\x9b_\xf5\x82\xad\xf2&@\xc4\x80\x0b|/\xec%@bI\xac\xec\xd8\xbf%@\x8en\x9b\xd0iL(@7\xfb\xd7\xdd\x1c#/@\xeet\x1a\xbct\x9e%@\xe9\xfc(\xd8*E\'@8\xd2n\x1d\xd2\x12+@6\xf8\x95N\xe2\xc8\'@\xbb\xe1\x89\x93\xb8\xc7+@$\x05\xa3J\xc5\x90\'@\xbcZ\xd6C\xfe\xe3&@@\xa9\xfb\xd2\x10\x1a.@\xb5H\x80\x05\xaa\xed+@\xe1X\xee\x95\x89\x08&@\x08\xa6]\x07B\x93\'@J^\xec\x00t\x19\x08@\x17\xabvzEE\'@\xd4\x03\xd4/B\x82\'@\x04\xe2bI\nH&@\xe2i\x12\xe9\xe5\x90\'@\xb8j\xe1.(6&@\n\x7f\x91[{\xb5&@*\xdb\x10\x8d\xc1"&@E\x8d^G@\xda\x07@\xefh\x18\xc8%m+@\xab?\x87\xfc\xff0)@1\xbc\xbc\x9f=\xf1(@\x90W\xa2\xe9\x80\xa8%@\\\x9f=_\xb1!\'@\x8b"\xf3]\xf1\x0f(@\xed<T\xaf\xc1\xcb0@G\xba\x94<\xe5c(@\t\xa1]\xfe\x89u(@\xae,\x96LED&@o\xa07\x91z[,@z\xfd\x80\xd5\xd7I,@\xc4\xb2Q\x05Z\x80(@.n`\x15\xf1k\'@\'\x9b\xaaY\'f&@\xf9\xab0\x97\x8e\xf2%@G\x06D\xfeQ\xc2%@\xdb\xbc|\x0e]4&@s&\x8b\xef\x05\xba\x08@<"T\xc1\xbap(@\x8ai\xee\x89\xd7\xc2\xf7?@\xad\x11N2\xc60@\xe9\x9c\xe7R\xed-)@\xd3\xc2(\xd3;\xf9+@\t\x06,\xda\xd8\x940@\x84y\x9e`(V\'@\xb1Z\x04\xbfJ\x03)@\x9e\xee\x8c\xd1\xe8\x160@\xee\x01\xdd{|\xc7*@@\xce\xc1?\x19\xa50@\xf0\xb3\xf76\xca\n\'@\xa3\n\xef\xe2QY,@\xb9\xd0\x17\x8fs\xb4\'@:q\xe8HO}\'@\x19\xa2\x03\x01\x95\x11\'@yj\x13k\xacH.@b\xeb~^\x1b\x98\'@\x9d7\xeb\xc02](@bF6\xf7g\xbf(@d%$\xc8\xfc\x11(@\xeb\xd3\xef\x06\x9b\xe8*@[\x94\x0f\xc5V\xc5%@\x89I\x15yHB&@\xb2\xdf\xed{\x1d\x9e(@G\x8b\x8a\x87\x9fq\x05@\xde\'\xc7\xb11\r.@\xa3F\xe4:\xcf\x01.@_b\xd8v\xd5\x89\'@\xf2\x9b\x1f6\xcc,,@M\x80\x8a\x8d\xbc\xca&@-\x04\x93\xd6JU\'@X\xdcP\x95\x7f\x05&@o\xdb\x85\xd1[\x8f)@u\x16K\x7fq\xe4*@\xd5\x92\x17\xcb\x96c&@U%|?\x876&@\xbf\n\x84\x93j\xac-@\x1b\x95?\xd6q\xc8\'@Q\x9a\xf5O{w-@\xc5\xae\x17\xfeE`\'@\xa4{\xbfh\xa0v\'@\xed\x8194\x95\x0b)@\xc8\x0b\xe2\x9e(\x830@%\xc4\xe6+\xa2\xa6%@\xda\xe2O\xaf\x14\xa2%@\xb9\xde\xfd\xe4\x13\x83%@\r\xa5\xba\xef~\x1d\'@\xa3\\\xc2JZ\xf0\'@\xc5\x06\x94\xf9\x07\xee0@\xb8$\xcf]\x94\xe3&@\xdd2\xa7\x17\x91i\'@O\xf2\xa2\xcb\xaeI+@\x8e\x17\x86\xefO\xcc-@\xfc\xbb\x99\x16\x9eU&@{\xaf\xa8\x1b\x9f3\'@2\'\x9f-\xde$&@F\x12@M\xb0\xfc%@]\x81\xef\x00\xc7\xa40@\xc7d\xbd5\xfe\xdd.@\xdb\x9f5\xfb\x16\xe3(@,\xd8\xb1y\xae\xf2(@\x1ey\xc4E4a-@/d\x8bltm/@\x99DZ\xdeq\xf7&@MZ\xfd\xf2\x89}\'@4g\xec\x01m\xcf(@\x89SBcu\xe1-@\xef\xefNdO//@\x18\xa0\x13G5p+@\x0ee\xa1\xd3\x8e\xd1+@J\xed\xfa\x1d\x1a\x9b%@\xbf3xk\x8a)&@\xb6E\x96\xb3D$)@\x16\xd6\x11\xff\xcc\xf3&@B\xeeg\x05\xa8\x05\'@\x075\xef\xdb\xff\x03)@T\xb2\x86\x08P\x95\'@\x92sYsC\x87,@\x9b33\x94~z(@_\xd2\x8et#9(@\t@\xd2\xa8\xdf#&@h\x12\x89\x8c2\x06)@wA\xd6%K\x1d+@s\x9b\x03,\x04a(@}\xbcfQ\x1e\x00)@\x91\xf7\xdc\x8fu\xe8-@\x98\x93\xb3\x15\xa9Q(@\x89\xa31\xd3K+,@\xc4*I\xd9F1+@\xc2@^H;\xcb&@\xbb\xdfO\xcd\xa9\xf4&@/ZX\xdfC\x81,@\xf7G\x13+\x01\xdb\x0c@\xc3\xf3\xc1\xea\x89\xac(@G\x0b\rj:\xaa+@\xb8\x93\xd1\x87\x02\xa9(@&\x7f(}1k\'@\xdb\x00m\xe8,O.@>H`\xe8\x8a\x96\'@\x1e\xdd\xb7U\xdc\x00\'@Q7\x89\x14\xe1\xa3)@;\x9a+\x85r\x91\'@G\t\x97\xab\x16\xa0*@E\xf5\xffAV\x13\'@\xc7\x91xBwx\'@pw\xf0\xaf\xcf\x9a.@\x04\xdb\xef$\r\x84\xf9?\x92Y\xb02o_\x0b@+\xd06Y\xd6\xdc(@Nr8r\xf5\xd5\'@R\xb6S!\xcd\xb1-@\xf2Z\xfb6\x07\x03)@;\x0b\x9c@\xd4\x1e.@\xe9\xad#D\x02R.@\xf5\xd6\x89\xe8\x0cV&@O\xa6\xfd\x00`\x8b+@/~w\x8b\xb3\xbd&@N\xc5S\x0e\xe4\xbf-@\xfd(\x97\x8c\xecF-@\x86M\xb7\x07n40@\x17\xc0!\n\xab\x1d(@\xb0.\xd29\x81O(@\x02\xbd\x95\xb1\xecY(@>68\xbf\x0e\xe4-@\x1d\xdb\x1e\xaaTx,@\x8d\xfa\xa4w\x04\xa1(@\x19\n\xc6\xab\x97v&@\xb9v?\xc2~\xb6)@4]\x1e-X\xa2)@Z\x95{\x9c\xb11\'@\x06o\xbe&\xd5>\'@$x:\x84"\x1d(@\xc5s\\\xa7:|(@\xfeYh\xe0\xcc\xec(@\x9ct\xb5\x07W\xf2,@A\xec\xf3\x83NU,@r\x9dWh\x9c[%@@\'\xc1\xf8`\xaa\'@<\xda\xea)\x1b\xc3%@\xc2\xb7X\x8e\xd6Q&@\xb9\xec=\xb0\x12\xb4&@\xd7\x8ed\xd5\xbd\x03.@\xfc\x9fV\xa8\xef\xff\xf7?Y\xb1]\xda\xd3C&@wG\xe1O,\x10\'@\x94\xac\xf1C\x91\xd3.@\xf8a\xe45\x13\xaa+@P \xeb\xe1\xa8\xd5-@,G\xed{P\xbd,@\x02\xaf\xd6\x18\xb3\xf1(@\x94cy$[R0@\xec\xfa*\x1a\x18\xdc%@\xc5\xb6TI8\xe0\'@\xdd\xd3\xcfn\xfa\x0c/@\xef\xb8\x0b\xf5\xff\xbe&@q\xb6o\x1e\xf2Y(@\xcdO\xa7-\xc0\x05)@Q\xe0}\xf0\x8a\xb8*@>h5v\xb5#)@\xf7\xc6%\xbd\x87\xad)@\xaa\xcbB\x87\x80\x9f(@\x14\xcf\xbb\xf1\xbc\xa90@\xeb:\xe3h\'\x98%@GJ\xf2\xbfE\xb3&@\x87\x07\x02\xb5\xbc,)@J\x1b\xac\x01\x95\x9a&@\xb8\xb7\xaf85\xb2&@\xe4\xa7v\xc6\xd0\x8f&@V\xff\x9cc\x00*&@\x92\xae\x9a\xeb\x86I(@\xd4\x9f\xab,H*)@\xc2l\x86\xfe\x9a\x9e,@\x0c`\x92\x18%\xc5&@\xa1\x92\xbc\xf8g\xd90@\xfd\xfc\x88m\xf5\r&@\xb1\t\xa0Ia\x1f(@\xb6\xd2\xfbl\xf7\xb6\'@\xf66VxG\x0f%@\x9c\t>"\xeb\xb2)@$\x97\xfeb\xd7\x05%@WF\x14\xaa\xee\xf8%@e\xc9v\xc4\xbc\x00)@C\x16f\xb0!\xdc\'@Q\x99\xb1\xa9\x12\xa10@\xeb\x98\xc1i\xe7\x8d(@\x03\xba\xb2l?\xee)@u\xd4\xb2\\I\xac\'@\x04f\x1d\xac\x13@/@\xa0;_\xfc\x0c\xb9*@\x9aK\xa3T\x9c\xb3-@\xaf\x86-\x91e\xfc&@xd\xc2\xd0\xd6S\'@!\x99\x05\x1b\x0c\x06.@w\xb9\x1bo\x14\xa7\'@\x90>-\xeb\xcax\'@\xb9b\xea\xcc\x11#\'@\x08s\x95\xa5\xd3\xfe(@\x97\x08IX\xfbv(@\x15j\x19\x117a)@d\xc6\x1e\xca\xe6O(@\x12\x94\xde-\xaa\xaf&@\x877C\xda[P&@\xd5\xb029\xeb\x03&@p\xe2\xce(\xfc-)@\xfc\x12\xee#vs+@\xaeM\xe8\x99\x04\xc40@V\x8b\xd8\x8b\xfc\xb7-@\xac\x9a\x81\xb7\xa5V(@m\xda5g\x104-@0\x0b\xc8\xf2\x83\x1b-@L\xb2;B\xb3\x18\'@\xcb\xe4\xc7@#\xae%@h\xa4\xef\xe7\x14}(@;\x83\xffH\r\xa4%@,\xd2\xb3\x03\x83Y)@\xd1W\xc0\xc8\xf8Z&@rl\xe1 *\xc8&@\x15\xc2\xf0-c7,@p\x81\xf6~\x08\x03\'@\xb8\x11\xa1\x969\x92,@\xe2\xd9\xac\nF\x9e\'@\xef\xca\x1a\x1e\xc3\\&@1\x1a\x07\x12hj&@\xdf\x87\n\x9eH\t+@\xb1\xf4{&\xc2F(@<\x9a\xfc\xcdh\x06\'@\x99\x15V\x0f\xec\x7f\xed?\xdd\xf8\xd0y\xa6T\'@\x85mN\xb7\x91.\'@r\xb2ZB\xefo-@\xc7\xd2\xe1\xdc\x0c\xac,@\xc8w\xb0\xca\xb9(1@\x0b1\xbb]\x94\x1b\'@\x8a\xf1\xd2\x0c\xb6M(@\x9b\xdd\x19I\x99{&@I\xd60-\x07\xcf(@\x9b\xfa\xa1\xef\xa4\x92(@\xab\x05\xdb\xf9\xa5/&@\x85;ZnNU*@7.\xb1\x0b\xd2\x97\xf7?|\xddk\x8a\x7f\x94)@\xfa\xb3@*g\xb80@\x08!\xbcy{\xda(@\x96\xfekX\xad\xcd)@\x95\x94\x85\xb4t\xad(@\xa2f7L\xe5\xb5(@c\x8b\xa3\xeb\xc11,@\x15\xee@\x9dF\xc1(@\x84\xc7\xa5\xb7i\x0f.@{QG\x9e\xb6\xd70@q\x0ec\xe6!\xf8.@s\x9b\x87\xd1\xec\xa8/@Hx\x8c\xb2\xcc\x1f\'@\x032-\x99|\xe6,@\xe2\xbaHd\xd7\x0e\'@{\x98\xd4\x98r%(@?\x97\x8f+\t\x07*@\x0cj\x0f\xc3Y\x95)@\x89\x08\xd8\x00\xaf\xe5\'@<\x19\\\x87\x06\xfc&@\xb2\xf6\x12T\x14\x19+@\'\xfd\x009M~*@\xc6\x80\x84-\xffs&@\xad\x91\xae<L)&@"\xd3\xcc_1\x9e(@*S\x17\x99\xc1\x98\x03@\xfe;T\xf5\xe8\xdf\x07@\x9b?\xb6\xcf\x97\xf8+@\x8c\xda\x02\x98\xb4\xa6,@\xac\x84\xd8/t\xe3(@\x14\x7f<Q\xbb\xab%@?=\t\x10\xc4\xe9&@\x1b:\x01L`\xd0(@ -z;Z\x0c%@X\xd6\x13}-\x11\'@\xcb\xb7zM\xe5(\'@\xcb\x95\x98\xb4\xa2])@\xde\xbf\xa3\x8aBX-@-g\xda\xedhj-@\xe2i\x12\xe9\xe5\x90\'@\xed\x13(\x91n\x9c\'@\x9d?c\x07\x96\xb70@\x9e\xd2\x1a#Xm\'@\x0cU\xb2\xed\xce\xcd%@\x0cL\xd27\xa8-,@&\x11\x88&\xca\xe0&@h\x0c\xa4\x86\xa8\xd9\'@\x8fo\xf4\xfa\xca\xb30@\xbb:\xfa\x8b\x19\xca\'@\x04\x82\xb0`5\n\'@\xf3\xb6\xaa(\x81\x00)@\xa7~$\xd7y\xfd\'@Q\x19\xb7&:\xd6(@6E?\xb5\xfb\x06\'@\xa8\xef\x97\xcd\xabr0@-p\xb68\xdaY.@\x10\xf3T\xad\x02\xf4/@\xa8kN*@\x9f-@\x08%Z\x96[\xd2&@\xb1HE\xcf2L0@\xfe/\x07fF\x1a\'@\xff\xfca\xb3C\xf4(@Q\n\xf7\xaf\x02\xfc,@:,\xca\x0e\x0b\xf8\'@\x98\xa6\xe7\xabu\xdf\'@\xfcSj\xec\xfd\x94-@\xa3\xef\xe2^\x83p\x04@\xb9\x80\x8eg\xc5\xf40@\xaf0\x82S(3/@\x100\xa3(\xea\x8b(@\x99\xa7\xd7\xf5w\xd20@\x84F\xc0$B=\'@\x17\x1cR\xc7\x8e\xf5,@\xac\xe83\xf8\xb1$-@2\xef\x97\xa5\x00\xdf\'@Qm\x04\x96r\r/@*\x17\xf7.Pc-@C\xab\xbbO\x19\xd4%@F\xa6\x02\xff\x05*)@\x08\xfa\x9f\xeb\x86j/@\x01\x0f9\xc4\xa0\xd6\'@yD\xfb{\xc8\x0e\'@\xbck\xc7J\x94\xa3)@\x8c\xfd\x94$\x0b\xb4/@J\xe1{By\x83-@*\xbb.\xb3)c&@\xf88\x92\xeaW9\'@\xff\x80\xe1\xccJk,@N-* \xbd\xda(@\x0e\x1bt\x99a\xcd(@\xc8!F$\xe4\xfb%@\xe3\xe5\x80\xd4\xc0\xba%@\xd2&\xdf\xdf\x94\x11&@Y\x00\x04\x903\xf3%@\xdaY\x0f!\xa1d(@\xc0\x7f(\xf5_S&@\x8d\xba#\xa2 Z&@!\xf9\x87.\x07[(@\xa12w\xab\x84U)@Q\xd2hP\xffI*@\x1c\xbc\xbc\xfb\xa5\xc8.@\x02\n\xfcQ\xa6\n+@ \xdd\x97\xe4\xd0\xc5%@w.]\x0e1\x1c(@\x8eTX\x8bKY.@!\x03\xf6\xb3\xf6\xc4&@\x1d\xaayZ\xefW\'@9M\xe2Hk\x94)@\xd9"\'\xce\xb23,@\xf3\xc8~^\x9d\xba-@\xfc\xac<\xf3\xffs-@qzU\xdf?\xa2\'@@[\xfa9~\x1c)@\xdc\xb9\xbb\xff0\xd8(@\x16bq\xa9\x8a\xbe0@A\xc6l\xa4\xf5\x1d(@u\x0f\xd4\xdd\t\x1f)@\x93 \x18\x99F\x94(@\x85#a\xe9\xfd\xe4%@s\xe7]\x83\xf4\x9f&@\x1cn\x01bm\xd5&@\x80\x9c$\x05\xb8\xca-@\xe6\x1b\xf60\xfd\xa8&@\xeaR=\xad\xd0\xbd(@\xdc\xa6\xac\xd8\x8b>\'@\xfd\xba\x11sP\xb4,@\xa4\x96\x87\xc3!\x86\x06@\xd85A\xde\x88&,@\x98aN\xa52\xac,@\x03\xe8\xb6\xc3*\x1c)@3\x01\xcf\xa6MX)@\x87?<[\x1b\xfc0@\xb9z\xa0[G\xe2%@T!\xd9\xb1Q\xd3&@\xebG\xbc%j\xb9\x0c@\x84N\x97\x16\x05X&@)^\xea\xdf\xeb\xd2*@\xad\xa3\xe8\xd9\xbcw0@\xd74]\x9e\x86\xc0,@D\xd4\xda\x94\xa9\x8f,@0\xbd\x84\x7f\xb1P\'@\xac0\x85o\xf4\x8e(@v\x9a\xbc\x13\x18\x82*@\xb9\xa3\xd8PL\x1e+@\xf7\x8b\x13\x17\x1a\xf0\x05@WO66\x83\xeb%@$\x9bx\x15\xe0\xff-@\xccL\xa5\x84\x00\x8e/@6\xa6\xe4\xe9n8*@\x06C\xc5\xd2`-+@;\xde\x83\xb5\xcb\xb4(@Bsa;\x91R,@\x06\xa1\xa2Fp\x8e,@\xdc9w\x97\xa3,(@\xfaa\\_,k(@\xb0\x0c\x045C5(@{\xb1\xd4%\xb3\x92%@O\xd0\x8b\xfa\xf5X,@-\xcfSi\xea\x9c\'@t*w\xc7>\xc6,@s\r4\xec\xad\xe1&@\xdb\x0b \x04#6+@CJxu\xf2\xbb.@*o\xfc\xca\xd2\x0c\'@\xc5\x9b8b\xc9\xfc,@M\xacoG\xd6\x12+@\x98*\x11\x84\x0e\xed*@\xab\x17\x90-\xc7K(@\x03\xec}\x05\xf5\xc5\'@\xae\x8c\x11\x07\xa9\xa9\'@|\x03hy\xbb\xc1%@\xb5S\xbfr^\xd8*@\x8c\xbe\xeb\x0e\xdby(@\xd8p$\xc6^w\xfe?!\xba\xae)\x16\x85(@\x1dF\x1a\xd84\xfa&@,\x0e\xb8/K\x1c\x05@\xe2*[\xee$e,@\x06V\xec0)\xb2\'@Nk=,!\x13\'@]<\xdd\xe6\xe0\xcf(@\xff\xc1\t\xb7r\xd4(@\xdb\x92\xee\xa3\x949.@GG\xc7&\xa6Q\'@\xf5\xe7\xea\x96\xda\xc5(@q\xbb!L4z%@~\xaa\x08\x90\xfa\xd1&@I\xba\x9cnl\xc6&@"\x0e\x9e*\x1e\xa20@\xde\x1cV\xeb}\x0e/@gc\x1a\xd2\xd5\xf7\'@+4\xd1iS\xcd%@\\\xa9\xdb\xec%\xa3+@\x10:\xc5\x9f\xf8\x06.@\xe5\xf5\xf99z\xb6&@c\xa7\xb4U\xc3\xdf(@\x92U\xee\xf1\xf9\xe5)@\xafm\x1b\x0f\xab\x9f\'@\xfa\xc1I\x8e\x1f\x8c(@|\xec\xe0w\xaeX)@s\x0eD\x13t\xf40@2\xc4\xb2r\xcdI)@$\xf5\x05*\x91\xf0%@\x0e\xd9\x86\xcd\x06v)@\x04\x01\xadxq\xd6,@\x9f\x9dT\xbc\x1f\x8c&@C\x82BF7\xa3\'@\xe486\xf2\xf9,,@\xb6IJd\x94\xb0&@\xa0z\xc3\xd5\xdf>+@x\xca\x83 \xc2\x8b\x0b@!\x173\xff\xad\xe0&@\xaa9\xc7\x95\xc6s*@\xe0\x0c\x1bB\x8d\xac\'@5|\xf6iN\xe1&@\xfa\xf5cuSb&@_\xfc\xb75z\x03&@9\xf9\xd0\x17G\xfd(@\x08\xb6bw\x16\xe8\'@\x94\xde\xcb\xa0\xf4\xc80@\xaeXX\xf3\x05\xee\'@\x93\x83\xd9\'\xbe\xde-@7>\xf3x\xa9\xb4,@\xd63+\xe6\x15n\x05@\xbfu\xc4%.g&@^\xa1\x7f\x94\xc6\xc6&@z\xf7\x8aO\x84o\'@(\x8a\xfe\x9b\x14\x88\'@\xd2\x86\x954cG\t@\xe7\x84\x1c\xd3\xe9\xc3%@]\x89\x8cz\xcb\xfe%@\xba\x00;Z(!-@,\x16\x0b\xa6\x85\xeb\'@\x08\xc7\xdf\x04S\xd2(@n\xfbh\x8c\xfb\xc0%@?P;&\xc2!&@h\xcd\x9c\x92\x18\x0e)@\xecfI/\x1c\xf6&@\xd2\x9d4J\xe0\xc1&@D\xab\xd5uJ\xef,@{fQZ\xcd\x0b(@\x15[::\xba6)@\x08Rx\x83G\xaf-@=/\x01\x80\x8a\xb7/@\xbe\x15\x82Z\xb7\xae/@\xfb\x00\xf2\x1fa\xf0(@!\x0c\x9e\x9fdy&@\xba\xa2\xbfH\xab\xc7-@\x97\xf90E\x1e\x12.@\xfc\xe1\xb4\x05\x94\xed*@\xb5VY\x051\xdd(@s\x8aJ\xfb:\xcc.@\xd8O\xdcH\xc5\x9f)@\x81,\xad<eA)@\x89\xb1\xc8\xf6\xf9\xb7&@\x96\x11\x97\xef%v(@9\x12%\xaa\x99p+@B\x8e\xe8\xcb\xde\x8b(@;\xcbs\x07\xb6\r)@\xc0\xba\x8e{\xd4\xa7,@\xfb$\x01\x93/\x8c-@7m\x0cU@\xf4\'@\xa9\xc4\x86q\r9*@\x07\xf6\xb0?}\x1a&@\xbf\x13@\x9f!\xad\'@G\x04\x0b\xc2|\x05&@\xb9\x95\x81F\xf4\xb3\x0c@L`<c\xc8)+@g\xdb\xba3\xde\xed&@\xf3\xc9\x87\x8a\xf7b\xf2?\xb0\xa3y\x97\x04%+@\xcd\x91\x15\x8a\xb2\xd0(@\xa9\t\x16 \x84\xa9.@\xde\xbf\xa3\x8aBX-@\x94\xf7\x9fR\x9f<(@\xb2[o\xf7\xc9/&@%h_!pR.@6v\xeb+\xc7f.@\x16\xa9\xcf\x02\x169,@\x87)u\xb7\x1bC\x0c@\xe5\x1a\xe7l\x10\xc5%@\xbf\xf9\x98\x11_\xd4.@F$\x7f\x87\xb4r-@2\x14\x9e\x07\'\xa1/@\xcc\xb6\x10\x84\x1a\x9f0@\x96\x87)\xe7fQ\xf1?\x88B\xd0GC\xbf-@\x82\x82\x0f\xdd\x84\xfc(@1\x1dX\xd6\xc9Q-@\xb8\xa9\xa9_\xff\x9d*@_\xc2\x8eg\xbf\x8d*@\xb3\x03h;)l-@\x83c\xe0\x9fJ\x01,@X\xad\xf4\x8a\xcfS-@\x19\xf2\xecA\xad\x1e-@\x9c\xbez\xd4IC-@\xa0\xa1,\t\xfc\x19&@\xe92\x8eq\xdd\x97\'@\xc9\x90E\x1fn,,@\xac\xdbl\xc2\xd8e*@C\x95\xa2\x13\x0f%/@\x92\x82\xe2`I\xa5(@b\x18.z\xa4\xa4%@j\x93\x0c\xb2\xcc\xe6+@\n\xa8\xcc\xb1\xd7\xfb&@W|\xfac\x01T,@\xc9v\xc6O\xba\xf3(@\x8dJ\xa7n\xd8k,@ILr\xab\x91,&@\'\xef\x84\xed\xf5\\-@\x9c\x183M\'\x17-@s\xb1-\x8cv\xdd.@\x0cc\xe6\xf8\x1c\x8f(@\xcd6\xc6\xbc\xd6\xdd,@l\x18\xf9_\x0f\x990@\x99604x~(@\xef\xf1>H\xe2\xca&@\xd9"\'\xce\xb23,@\xa5\xf2!\xe6C\x1a*@Lk\xe9\xb4\xa8\x11&@\xb8[\xa7\x93N\xb4%@\x97\xab\xb5#\xf7\xd3%@\xa4\xc8>\xc9\x8f\x90&@\xe6A&\xfc\r\xb7/@t\xa1NF(\xbf(@\x00\xa3\x9f\xbd],+@\xc6\xeat_\x15|*@\x105\xd1f\xa8\xe0/@\xe8\xcb+\xdbl\xb1,@\x08u\xb2\xd2\x03\xa8(@\x94\x0c\xe8\x81g{,@\xfc\xb4&$\xeb\xb8%@\x00\xda\xa3\x1a\xb2\xba(@\x15\x04m\x9ctj\'@9\xc8\'\x99B8&@\xcf\xab\x1f\xd4\xd0\xaa&@8\xd7s\xd9\x9f\xf0*@\x04\xbe^\xac\x99a\x08@\x96\x1dRJ\x7f\x93(@MQ\x89|u/\n@b\xd4x\xb9\x0eo\'@\x10\x07\x1e7\x8dY\'@\xd3\xcc\xf9\x03;v\x0c@D\xb7\xd8\x07$T\'@m\x92\x07<\xb0\xc3*@\xec/-|\x82\xc9&@\xf2\xd8$|\x84H&@\x8a-m\x9a\xe3\xa9(@\\}\x1aC\x93\xa20@\xe1\x14E\xa7\xa6M\'@\xf5\x05\xdbV\xb5\xaa%@\xb8\xa5\xa9)\x8ac&@\xddm&\xaa\x19j-@V\xc32.\x8a\xeb,@a\x82\xd5\x1b\xc0\x8e&@\xdbj+w`\xdc\'@\x03\x00\x11\xccup,@x\x98\xb0)\xcb\xf50@\xe2\xfe\xb6:\xdaH\'@\'\x99:Wui.@\xa1a\x9f\x007`(@\x8e\xf8\x03{\xb7m&@\xf1\x89\xf7\xc5\xd4\xf7\'@\x04\x1b\x98\x1a\xb8~(@\xb6+\xd9\x8a\xf4\x0e/@\x9a\xa1Q\xab\xd3\xcd&@l\xf2X\xfb\xee\x160@\xd7\xdb\xb1\x99\xf5\x04\'@\x9b+\x0f\xcf\x89\x88&@\xa4\xee\x8c\xedp\xf4\'@\xea\xe7JYzB\'@o\x8e:)\xfbd,@\x97s\x18X\xbes)@\xaa\xc1L\xce\xc41,@7r\xf4V(j\'@\xdc\xee;o\xc0\x96\'@\x10}y\xb9\x16\xbc+@\xa4d\xd2\xc7\xb4\xa4)@TB\r\xbf\x1d_\'@\x9f\x08Z)\xb6\xf00@\xad\xf9\\\xdf\x12\xed&@wW|\x8a\x98\xe1-@\xf4,\t\xc4\xd6\xe8*@S\xdc\xe7ln\xee\'@\xe3\x89\x91\x01~\xc8*@\xb5\xadH\xea\xa8q+@\xa9;\xc3_\xe9\xe0\'@\xba\xa7\x90Y\xe2\xf40@4\x07Q\nR\x1a+@\x11\xc6\xa12q\xf9-@\xff\xa0\x92\xd6f\xfd\'@\xe6\x14\xd6\x03e)\'@+\xb0\x8b\x00sl\'@S\xdc!\x1fn\x03(@"}\xe6\xc8\x033,@P\x05\xba\x99k\xe7-@\x06+Pz\xff\xd20@E\xc9"\xd2R\x04(@?w\x8b\xf5\x90\xe4&@.}\xefj\x9dq(@@\xff#\xedx (@\xeag=Pa\xf6&@\xe4\xe8k\x90Q\x16\'@\xf1\x0e\x90\xb4\xa4\xd7\'@\'8\x8d\xb7\xa1\xaf%@uN\x87\x10\xb7\xd2&@\x13OE\xbbE\xd10@\xc5\x17\xd8;\xbdg.@\x8b.\x94IL\x0c&@\xfd\x88\xef\x9de\xeb&@V1\xd6\xddlV&@#\x0e9\xff\xba\xf00@0\x9b\xbc\xd8\xbbL-@^\xcd\xaf\n\xa9h,@\xd3\xf2\xc0\xb5\x004&@\xc9=\xafm\xcb )@\xaa\xa9!Y\xd7\xa3\'@l\x19\xb4\x10|w\'@\xc1\xfd\x94\x85\x8e_/@\xf8\x01#\xa4\xd2\x13,@\x9b[|[\x85\xe5-@\xf8\x01#\xa4\xd2\x13,@o6\x93\xe0\xfbK\'@\t\xd1\x1b\xc7\xb5\x9f(@w\x03\xd4\xd93\x16\'@\x13v\x8a\xb7q\xef+@X\xbf\xee\xa6\xf62\'@Q\xcf\xb4\x80gW(@\xe7f\x15v\x16\x8c(@O\x8f\x13\xc5\xac\x1b)@\x9b\xf0\xae\xe0\xb6t(@\x9b\xf0\xae\xe0\xb6t(@\x1b\xc7\xcd81\xc6&@\r\x8b\xb3\xc5p\x13+@\xf4&\xf4\xe5\xf8_,@\x8f\\\x8d9\xce\xe6&@ w\xf1dTZ.@\xca\xcc\x81=\xb4\xfb&@{\xcbF\xb9=\xc9-@\x86)\x87:\xf8\xd3&@\xc4\xe4\xbeM\xd5P\'@\xaa\x8d\xb4\xebjV\'@\x0fe\xe2\x18[\x1b+@n`wo\x83\xdf(@xD\xc7\x05(\x16/@\xb5]-\xaf\xb7\xb2-@\x99\xcb3c\xdd\x8a(@\x1d\xad\x02}\xfa\xa3%@;kZ\xa6R2&@\x89\xe1\xce\xd3\x048,@\x17\x1b\xa7\xbclM\xf8?X\xae\xcf\xbcX\xab&@\xc5\x18\x82d\x9a\x950@\'X\x8c\xfd\xf5\xe3\xf6?\xeaC\xd6\xf7\x18\xfc\'@\xb8{`?\x1b\xb1\x05@\x05\x95\xe1-\x83J,@\x80\xef\x02^\x19\xee(@\x8eZ\xf4YP8(@\xfd\x9a\xe6[ \x8b.@\xc8<x\x00\x96R&@\xcc\xad\xa2EA\xfc%@\xb3;$\x9f_\xda\'@\x96\n\x96\x98\xbe\x9f%@6\xf2\xc9\xc7.\xb0\'@\xf2\\/\xb8\xf1\x8e\'@E)Ay\xcf\xfe&@\xe3\x9c\x8f.\x1a-&@\xb9\xd6\xb39\x1e\x87(@M\x8f\xf2_\xac\xf1)@\xa2.\x0c\x01\xde\xa8&@\xdcG\xc7r:\xc90@\x0fuK\xdf\x93\xa7-@\x8f\xfd\x16<U;-@n\x9e<\xd1\xf0\xbe&@6\xaf\xe5\x03\xd15(@\x02D\xc9\'.\xa1,@Ya\xf3,\xec\xc7&@r\xd4\xa1\xfd\x01\xff(@\x81%\x1a\xcb\x8f\x900@\x00\x8c~\x1e:\xfb\'@\x83\xbb$\xc0\xba\xab%@\xb3\xd7*j:i0@\xf8\x7f\xb80\xdc\x90(@<\x94\xc7\x89\xe3\xd3(@\x18\x89\x08\xbbwR(@\x82\xd0\xac\x15Q\x1f*@\x8e0\xc3\r\xab\xc4,@q\xaa]f\x7f\x83)@\xc8\x9f\xf2\xa1\x84\xbd,@W\x9d-8u\x02)@a\xbb1\x89y\x80\'@\x96d\xae\xf1\xc8\xc8&@N;\\\xa7\x90\x1d.@\x84a\xfa\xdcVe)@\x10\x8bu\xfb\xe7\xa1&@eS&\xad\xbe\xd00@\x9b\xf3\x95\xdc6\xdb\'@U\'\xab\x9c\x13\xa9%@\xfe\xb6\xcf\xc4.\x19\'@a\xa7\x1b\xbcX6(@\xcb\xe2\xf2m\xd2\x8d&@-\xa9\x7f\x9c\xc3\x02\'@\'r\xcc\xa8\x1b\x18)@w\xb5\xd3Vs\x03&@\xc7\xb63\x07\x85\xd4-@\x13\x1b\\p\x0f\x0e.@\t\xcc\x06\x8d\x80`&@u\xfc=~Px)@\x184\xbdR\x1f\x82&@8{\x9c\xa5\xf0\xf1\'@\x8e\xe7X3\xb8\xdb0@\x85K\xdcn"Q/@\xe9{\xeb.\xf7\x0e(@\xc6\xd8c7\x85\xe00@\x1a\xd0a\x14:\xab-@\x17\xf7\xbd\xa1}\x0c\x04@z\x9f\x01\x05\x14I.@\xdb\xde\x1eu\xf8\xf40@\x1ao$.\xe4P.@\xa7\xfd\xa4\x10\xf5r%@\xa5\x0eTt\xe5\x81%@9\xe8E\xf1k\xb8)@?K\xf9\nF\xab&@\x08\x98=\xb9\xa8&-@\x9as\xc0( \xcb0@#\xe0\xa7db\x0e\'@H>W\t\x1a<\'@\x00\xd3\x03\xe2\x9e\xd1\'@\n\xbb\xcb\x1d<\x0e(@\xccO\xa4d\xf7\x1b+@\xadOW\xde\x97\x95,@\x1d\xfc.\x17@\xfa&@ \x90\x05\x16\xd9\xc5(@\x05{oK\'\xa0,@g\xeeS\xe1\xff\xa00@z\xf7\x8aO\x84o\'@\x1c\x8a[\xdfX\x94\'@d\xf8\xf0\x7f\x9e\x94-@a\x14C\xf5 B(@n\x88\x1a\xc0\xdc*&@{-\xeb\xe8\xf8\xa2,@\x0b\xcbR\x96E\xb2,@\xd8\xe9\xcd\xd7\xc8q\x06@W\xc3\x98\xcfy\x1e(@\xa0s\xb4ema(@\xd0{rq\\\xa8+@\xe5\xb9\xff\xa6\xc3\xe8\'@\x85\x9a\xac\x1f\xb2\xdc\'@\xcb\xd1\xa7b\xc9v\'@\xc6\xa6)P\xd9\xb0&@\x0c\x812\xb7\x83\x9c&@\x8f\x83\xec\xf5Yo/@\xd7\rS\xc9\xd4\xb2&@l(~e\x94B\'@\x05Jo\xf26\xd6(@9(\x0eS\x9eg&@T\xc9?W\x17\xf50@\xa3\x95\x8d\xad\x1e\x92\'@\x06m\xd7\xe98>-@\x93\xfb\xd4gX\xf9)@r\xbd7\xbc\x11\x9c(@c\x15a\xf3\xee\x82+@*7\xb0\xfazY&@\x1e\xe3\xbd\'!\xad,@\xce\rc\x08\xcb\x90(@\xec\xd2QC$\xd60@r\xd0\xeeFU\xf1%@\x18\xc1\xc1\xda~\x9b\'@\xe0W\x82^\x83\xbe\n@\xc6\xe2\xfeE\xf5\xbd,@~\x82\xff\xf5\x94\x8f)@\xca\x04\xac!\r\xe9&@\xb8gsl\xb2g,@I\xcb\x83\x8e-\x920@\x9e\x03\xea\xb5\xa4\xd0\'@E\x81\xab\x9a\xd8w*@\x16\x97\x19\xdea\xfa\'@\x8dk\xcb\xf5\xff\x8f,@%\x15\xf3iZ\xfd&@K\xf5\xc4\x1aW\xf5*@W*\xda\xb5\xb6|-@\xc2\xbc\xc6\xaa\x80\x9d(@jU}u\x99\xce+@\x8ak\x07\xdah\xbf&@1\x9b\x90n7\xb2-@()!H\xea\xb4,@\xedj\xfc8{\xbf,@\xa0e\xb7q\xaeG\'@\x06\x1d\x06\x1dJ\x8f\xff?\xf3xt$\x82 .@\x9cQ~\x07\xd3G.@\x80\xed+i\xa4\x9d(@z6\xfa@o\xca\'@GS\xeb\x87>\xf6-@a\xben\xe9\xf8\x8a)@\xefr\x9d\xa6\xe3\xf3%@ \xc8:1b\x8f&@\x88f\x8f\x16\x15\x15(@\x9e\x05\xbeL\xc7U(@\x1d\xe5L\xf2B\xd80@2|\xd2\xa09k&@\xba@AJ\xd8\xe0-@3\xac\xbf\x01\xbe\x99%@6\x05\x9a\xb8\xe4\xf5.@W\xc3\x98\xcfy\x1e(@\x83;\xb0\xfb\xc9@\'@\xd52W\xa9\xdc\xb4\'@\x90\xeb$\xa7kz*@\xec\xf4o\x10\x8f\xbf&@<w=\x1f\x1f\xa80@j\xbc\xb4\x16y\x08/@\x95\xb5i\xbfZy(@\xac\xdbI\xcb\xa7\x0c\'@\x90\x12YUQ\x88(@\xaa\xb6)\xbe\x10b&@\xa8CY\xa4:2,@\xafl\xbf\x0f\xac\x19/@\x9e2\x1dP\xb3\xde/@CH\xd5eS\x11\'@\xbf\xa9\xa7OD\x8f(@\xe5\x16\xd9v\xf0\xfa&@<w=\x1f\x1f\xa80@S#\x8dy\x97\xd70@\xf2?\xa4b\xe7\xc4%@h\x92\x9b\xb3\xe9\xb7/@\x06\x1e\xb5\xee\x9e\xdd\'@\xee\x07\xc5 \x10\xcd-@\x91\xb6\xac>]\xbc&@\xb2\xc7\xe3\xce\x9f\x04\'@q\'\xb8%F\xfe&@\xd5\xb39\xfcs\x1d\'@\x80\xaeS\xe3\xae-\'@j^\xe6\xe44w(@IZ\\P;\xd8(@_\xddC\x08\xce4/@\x04\x05e\x17\x99\xb8/@\xd4\xa2\x8b\xc3M\xab+@\xb6nM.y\xae%@\xb1\x8c\xf8\xb6\x17\xc9\'@"\n\xf1 ;/(@\x88]F\x92\xa8\x9a-@\x1b\xa2\xd2i\xef\xed(@\xf96\xf6q\xc4\xec(@\xf7W\x0f\xc8\x9d\xd9(@\x9c\xc5E\xf8\x81l(@\x91\xcb\xde\xef\xe9\x0e)@\xd5\xb39\xfcs\x1d\'@\xc3\x80\x9eg"\xc0\'@\x1b\xfc\xa8i\xc9\xc7*@>\x8d{\x8dM\xd70@\xc9\xb5\x03<\x12\xb1&@\xf68\x7f\x89\xeb\xcb&@\x96\x1c\x92L\xd1\xa5-@\x9f\x03\x05)!\x11\'@\x8d\x80J\xb12\'.@\x94P\x0bpf\x15\'@\'\x960\xf2\x9d\x94)@:~^LR\x13\'@\xfd\xf3\xd3\x0c>y\'@j\x96|V\xb8\xba*@\x82\xe9\xa1P\xdf\x93*@\xac\n\x93\x06\x10\xef\'@\x98%\xab\xd6\'\x8e,@_\xad4o\xb2\xf5&@\xc7G\x97\xbf2\xee\x06@k\x01P\x8f\xfc#\'@\xdc\xa2\xba\xa3\x11[(@m\xdf\xf8e\xef\xb70@0\xfd\xaa\x9b3\xb4\xf5?\xbe\x8ff\x94f\xe8*@Q\x02\xc5\x18\xa8\\-@,\x0b\x0fO\xa0\x94)@e}9o\x96\x1e\r@\xde\x91\x8e6\xc5\x04\x07@WF\x14\xaa\xee\xf8%@\x12\xec8\xbdz\x03&@X\xbf\xad\xe6C\xe3*@\x0e\x16\xd34X0&@gZ\xd2~\xc1\xb5&@!\xf4\xde5\xfb\x87\'@\xb6\x19\xbdi\x97\x08\'@\xabN\xdc\x87q\xfd%@\xb0\x06\xd9\xc2)\xfe,@\x1f\x07\xf4I\xd4\xf6&@\xc5:\xa9\xb65%\'@/y\xc0"\xa4\xcf0@\x15\xb3\x11_\x0b\xd9%@>\xe3\xbe_~\x88(@\xf1\x7fM\xa0\xfd++@e\x94KU\x16N/@\x07\xf6x\xf1\x98I)@\xaap\xea\xc6\x0bq&@\xf3\xd7w\xdaG8&@\xc3\x9d;\x90b\xaf&@\xbc\\n\xa1\xb8{%@\xf7T+\xdc\xa9\xd1,@@\xee2\xeck\x19\'@\xc7\xc2\x8f\x16\xde\xfe&@\x11\x18""\x15\xb2&@=\xb5\xa6=+a-@\x1e\x82\xae\xf8~^&@\x15\x89\x85+\xbb#\'@\'\xd4kYG\xa4+@\x14T\x8b\xaeqr*@\x0c\xf9\xb564\xd3)@>\xc4"t\xd5\x00)@\xcf\xcf@\x15\xee\xac,@\x98\x89F\x14\xebb(@{O\x92o\xa0\xe9%@\x8c\xe9\raF3)@\xa1\xeb\xba}\x82\x04&@\xbd\x93L\xbb\xef`&@O\xb5oo\xbe\x0e\'@\xe7\xe7\xb9\xe3QT0@\xda\x9e\xa1/\xb3\xf0,@P\xa8\xe1\x1f]\xeb\'@\x18Xv\xb9E\xf1\x04@\xb1\xa9\xd3\xd5\ti(@\x1b\x01\xc4\x8d\xb1\xa4)@\xb4\xc5\xc2\x1c\x18\xb0,@\x92\x88\xf2\x0b\xb1O(@j\xb3\xc1\xd2/\xd0%@b*\xb0\x13\xfe(\'@\xc0m\xf7\xc2%5\'@"\xd9\x9a\xe7W\x9d\'@! ?,\xe7\xb1(@\x08Rx\x83G\xaf-@p2\xd1\x94\xec\x84,@\x01}\x8c\x10N:,@x\xd7\xb10\xf5\x9c)@\x89\xaat9\xf0w&@\x0fvD3@\xb7&@\xa0\xfd\xc9tQ\xf0\'@\xe0N\xcaWSZ\'@\x9c\xc7\xb6\xfec\x18&@F8\x84i\xd9\xce\'@,\xd2\xb3\x03\x83Y)@2\'\x9f-\xde$&@\xd5\xe1S\x8b\xec\xc8(@\xd0\x7f\xcc\xcc\xf7Z.@\x86\x8aze\xbfJ\'@\xdcG\x9fK\xd4\xc4+@\xff6\xe6g\xf5\x9b/@EQ\xac\xea98&@<\x9cu\xdbt\x9a0@\xf4{\x8fX\x15\xa9(@q\xdc@l!\xd8)@\xd4\xfa\xb2G\x94\x8e&@\xfb\xfb_k\x07\xcc\'@K\xf3\xc6\xd1\x06\xf4,@X\xf5\xa9,\xf8\xfa\'@\xf7\x00\x82QM\xc2&@i\x0f\xbe\x1f\x83S&@~\x17\x18\x0et\xa0-@9\xac&\xa7E*(@\xa4\x9eAMG\xc5)@\xf3yxF\r\xc8+@Ar\x92\xe1\xdd\x8e(@j\xf4\xc0`j}(@\x82\xb2M\x1f!\xf6&@\xd6o`\xe6**\'@\x1b\xad\xb6:n:\'@(k\x95\x13\xa7S-@\xed;\x99Zi\xc7-@\xdc\xc9u\x0c\x14$\'@\xbf\x81h\xb7\x80\x860@]Y\xf7\x0b\xa2\xc90@\x0c\xb2\xd4^\\\xa9-@\x17\xe1\xd1\xb3\xd2y&@\xf1\x80\x1b:\x1b\x1f(@\x8b\x90\xc3\xc2\x03\xdc(@\xfb>\xdf\xe5\xfb\x13\'@~b\x84S\xc1\xa7%@q\xdf\xc8Ki!-@\x1b\x8c6A\xb3\x07&@\x1f\x07\x93\x81R\xa5/@\xea\xbf\x8c\x06\xb8\r(@\xe3oQ+8\x86\'@i!|\xf5\x17\\0@\x8a\x8a\x9c\x9cd\xee\x06@$\x01\x8d\xceDL(@\xd3k\xd9\x83\x8af-@\xa7\x14\x10\xa3S\xb9%@E\x1b\xb9a\r3(@\xe4\xa7\xad\xb0\xec\x86(@\xfd\xaa\x95"F:&@#\xb1-\x1cL\xa0&@\xc8\xd1\xccgd\x7f\'@\x024v\x0bI\xb80@\x0f\x85\x04.\x00\xac)@\x8d\xbf\xfc;\xf5g(@\x90\rl\xd2C\xc2%@!:(\xc0\xc0;0@\x04\x82\x91)\xfe\xa9/@\x96\xa8\x12\xa7\xc8\xdb0@\xe4\xc1\xec\x02\xf9\xf0\'@\x1b\xa6\xc0\x14}\x8c+@\xebw\xac\xe8\x18\x04\'@Xn\xe1[J\x04.@\x8a\xb8f\x17#\xa2-@\x04\xb4\xb0\x033\xc2.@:2\x8az\x93;\'@\xfa\x97\x17g9\xb40@+\xd7\xa0Vm\')@\xfe\x80\x15\xd8v\xe0&@iTGq\xae\x940@s\xad\xf2\xcdB\xac&@\xeeh\x1c\xb0\x9bn&@\xb3\x93d\xd6\x80W\xf5?Q\xfc\x14\xfb`\x8b%@\x98\xe4\xcb\x9dc\x83\'@\xea\x9c/\xd83|&@}\xf7[\xa9a\xc2&@\xe46\x1b*tV&@\xab\xe8c\x94\xd7\x83,@\xe4\x0cs\xa3\x18\x11.@I\xc7J\x9d\x81N\'@\xb8F\xdf?\x94\xd5/@I\t\x98c@M(@\xfeM,\xbf\x96i(@\x8b\xadc\xd2\xb8k.@\xbe\xf6\x0fS93-@(gM6r\xa3%@\xb2\x1dB(7\xe2.@\x91\xbd\xd1N}\x99(@\x08\x9c\xb8\xcf\xb3>\x0c@\x88\xd8\xdd\xc9M\xe3(@\xe6\xdb\x08\xfaJ\xeb%@]"\xf0\xb2p\xd6(@\x86x@\xb8\xf2\x81\'@\xa7\xf0m]O\x02&@\x07\xe2\xeb2a\xbd(@^\x1252\xf7f/@Sa\x01\xae\xd5z\'@\xa5\xb5w>\x15\xb5)@\xa9S\xcaZE\x97\'@\xdc\x81\x0e\x86\x9b\xb5,@+\xf5p\xd9\x04\x12&@\xdd\xeb\x8fg/\x91&@\xd7#E\xbf2\xb6&@\x0b\x96V\xdb\xde\x1c,@\x11\x8d\xc2j\xed\xfc\x06@r]\xade\xcc^.@\xcf\xb1=;\xdc\x910@\xa8\'\xa4C\xb9T&@@\xbb\xc2\xdc\xf2\xca%@d\xe9\x91\x1dm\xed(@\xba\xb6,L\x94\xf3(@B\x0bE\xfbU\xe0&@\xe8\xe2\x15\\P+-@\xf3\xf9\x19\xe6\x1aF+@\x06Z\x94V\x9f\x0e\'@{@Z\xedA\x83\'@\xfe}{\x0f\x9c\xc2(@\xf4\x9f\\e\x95\x7f0@\xa3^\x08\xdb\xc2\xed*@\x9e\xd5;\xb9\xe3n\'@7\xee\x13\xa4\x87\x9d%@\xc7;\x9f\xc9\xdc\xf4&@\xbbgx\x90\x83m&@\x16\xfd\xa0i\x9e\xf8%@\xa3c\x0c}\xda\xc6%@\x1e\xe3\\\xec\x7f\xbf)@\xdf\xfc\xe3rt\xd8,@H0\xb7\x0cj\x04&@\xd7\xd0*\xd0L9-@BY\x8f\xf3v\xd4\'@\x10\x0707:\x00.@\x904~^\xa5\xf8\xf0?\xeauL\xb4\x92v(@\xd5L\x8d\x13\r\xf8(@Wp\xfa\xfe\xd5\xca%@\x04"\xb1\x8aC\x19\'@\xd0\xc3CpNo0@2%\x9c\xb1\xd2"/@\\\xfcN\xbfQ\x13(@\xd7\xb4a -\xa1/@\x7fY\xa0\xf8\x0e[(@ly,\xae\xb7\xf3(@\x03P\x040J\xe4\xf2?\x86\xad\xd6\x9b\xd2.0@\xc1\x9f\x10\x02\x91\xcb)@\xa5\xc3\xbd\xe6\x97\xd3&@\x81\xbf\xdaC\xd36/@7\xfb\xd7\xdd\x1c#/@eu\xfa\xfb\x8c\xe8&@\xb5\x17\xe0q\xcb\xab\'@\xa8\x82\x1e\xc8\xdbQ&@\xf3\xbcH\x124\xe1(@\xb4\xa4\xcd\x88\xefy%@6\xa6\xe4\xe9n8*@b\xfb\xe9\x83\rS(@\xdd\x11!.\xf4))@\xc0\x0f$SP\x0e+@\x82\x9f\xb4\x9a\xe6+)@2\xb6aR\xfe\x80(@\xa5\xc3\xbd\xe6\x97\xd3&@\x1d\xba\x9d\xf3\xa8\xcf)@\xcfMw!\x11O(@\xbc1\xf6\xe4\'\xf4%@\x81z\x9a:U\xaa\x06@\xd7s\xb1`f40@\x8c\x85c\x9d\xe9p\n@\x93\xf4\x99\xcd\xa2E(@\xa6\xce\xb1\x94\x9d\x01)@U\xeaA\xc0\xd3\xf0(@\'"Z\x9d\x1e\xd6,@Y:r\xc4\x8d\xae-@\xe2\x11\xf4r\x8b *@\x16\xb9;y\x02F-@\xd2(\xdeP\xf5\xea-@\x13\x80\x83\x15g\xc8%@\xd9M\xb9(n\x82/@i8/\xdbX\x94(@Y}\xcch\xbd\x01-@\xd5>\xf7a\x87\x97&@?\xe4\x8d\x87O&*@s{\x1a\x856k/@\x84\x03\xe1\xea+v*@\x88\x98\x86{\r[*@f\xde\xf9\x97\x03O)@\xd3\x1f(#(\'+@wM\x19\xa7\xb6\xca\'@\x8a\xe3\xe5\xbd?\x83)@\xba\x05)\x80\x15\xd6)@R\x808\xe1~\xe2-@9\xf2\xf8\x94\x98\xe9&@|_\xef\xf1\xf5\x86&@u\xe0<QEo-@\xbbj\xc4\xc3(\x94(@-T\xd4%O~,@\x94\x11\xd8\xbf\x8f\xf7.@\x88\xd3O\x1dZ\x9b/@i\xda\xa9\xa6\x12g,@Z\x1a"\xbf\xc5\xac,@;X\x15kS".@\x9c\x84\xc1\xcf\xd8\x02.@Z\xf5u\x00\xe4\x99(@\xb4s\x17\t\xc5m(@s\xcb/\xae\x82%(@\xb1#\xe3%\xa22/@\x95%\xc4\x93\xaa\xd6%@?\x96!\xb3\xbd!/@I\xee\x00\x0f\xb1\x01-@<e\xe2\xb2R\x160@tU\x19\x9f\xe1u\x0c@\xd7$p\x93\x87\xf00@Jd]\xe8\xb2\x84,@S\xd8>1h9/@g\xa3/\xb30q*@\x95\xb3\x16\x98\xdb\x9e(@\xf0\x08\x1d:\xba\xda(@\x11T_\xea\xbc\xaf/@\xafb\xa1=\x1a\xd5,@8\x02\x99\xfa=\x15/@\xe1\xe6\xeb\xd11\x9c&@\x18\xea\xc3\xb8^Z&@1\x12\xf0\x00#\t)@d\xed\x96\xe9\xa5\x9f/@\x8c\x07\xe4\xe0\x0f\x070@\x1f\x1f\x90\xcc[\x9c/@\x84\xe9\xaf]`\x87%@\xdc\xf6I\x1e\x06\xa0-@\xc2\x0b-T\xa7\xc8\x01@\x8d\xcd\xe6\xf0\xad%&@{\x18\x16v\x81\x97-@\xf2\r\xdb&X\xd90@FR\xc0r\xca\xe5*@I\x9e\xd1\xa5\xab\x9b.@Z,]^\xaa?)@\xd5<\xb8\x10\xc0\xca)@\xbc\x85\xb6V\xe9#&@Rw\xf3P+\x041@\x1a\xd5i\xcb%\xbe(@\x90U\xc0\xf4\xad{+@\xed\xe5?\xac\x9a\x1d*@ph\xa9\xc0\xd0\xd8(@\xcb\x94\xb9\x8f\x9d}-@P\xf7X\xcaa\xc2.@\xc9S\xe4\xd6]d)@\xe3\x18\xcc\x19\xf0\xa60@\x9f\x0e\xe1\xed\x89C,@}\xbc\xc1\xabb}\xf7?f\xbb\xd9\xd3\xfav-@\xc8}:a\x9e1*@\x1d\xaf4d\x80\x84-@!]\xbb\xfer\x83(@\xcc\xa3\x8eh\nk\x0b@7\xe6{\xa9\x0c"-@\xc8\xafq&*\x9c)@n\xf7>\xe9\xeb\xd0+@\xd7c]\xdc6\xb10@\xd1E\xfbz\x85\xd6)@b\xc2B\x10K\xe6*@\xdc\x1cP=\xec\t&@\xdd\x92&\xbd\xb3\xfa*@\xcb\x1aC{\xa0\xdd0@_\xc9\n%\x95\x93,@c\xe4*.5\x8b(@R\'\x9eY\x14\xa1,@/\x1e\x15D\xdd\xf3&@\xcd&\x9e\xa4\xed`+@\x8d\x01\'\xaa<\x8b&@\x06\xf8\x8d\x83\xb9\xa8(@P\xed+\x9a\xd1b)@$\xdf\xa1\x1c\xbf\xca\'@\x8e\xad\x02\xd6\x19Y,@^\xee\xf5\x01N\x8e0@P\x7f\xff\x90\xadm,@\xe7d*\x0e:\xa5/@\x9eu\xd6E9b(@7\xadL\xed\xeb\xa90@\xa94\x90\x9dv\xac0@\xb5\xb35\xcbx[&@i\x0ch\x1f\x16\xce-@\x82\x1e\x96\xbf@\xdf\'@\x85\xed\x93\xfeq\xe5\'@2L\x9bHV\xbf,@j\xc2\xe4v#\xf8(@\xea~\xbd\x0e\x80\x8b\'@\xcbAh\xc1|\xa90@\x12&\x05\xd7\xa4\x89.@\xe6\xfc\xe4\xd3\\\xe1\xed?:\xc6\xd8a\x05w\'@\xd5j\xf2\xaf\xed\x9f-@\x15\xd3j\xeaDC*@\xf5\xd0\xd0P\xac\x050@\xf2@\xe7\xd7V\x9c)@\xec.\xbbR6\x95\'@\x9cLO\xf7\rn/@\xd9q \xef\xe7\xd9&@M\xb8\x1eH\xf8R\'@\xfb\x08\x11\x86vC(@\x91"\xd4\xc1\xaf\x9e\'@-\x05\xf7\x96\xd6\xc8\'@\xa7\x1f[\xa1\xa0\xdb\'@^\xa9_M\xe8\xe6\'@\x9e\xbe!`\xb91(@t\xd6\x80\x11\x15}(@L\x98\x8d\x947{\'@\xda\x89H\xcd\xd9\xf8\'@Sk1h\xfb^/@\x7f\xbe\x93heK)@\xa8igWv\\&@rj\xf2w6R-@\xe3\x85:\xb4F\xb3,@\xb3\xf5\x01\xdcs\xc7&@\xbf\xdf]U\xd8\x8f\'@"\x16vJ\x86\xfb\'@\xcc\xc8\xf0\xd5(\x13&@O\x11F\xd8\x15"-@^\xe0A\x18L\xae\'@(UKo\xe0\xd8&@\x08\x0f\x16\xad\x138/@\x04\x93\xdcH\xe7\'\'@\x80\xa6\x92kl\xe5*@\xc1\xd0\xf3\x94\xb6%/@\t\xa2\x90\xe4|+\'@\x85\xc2>o`\xa4\'@\xe7\x01_\x17bq-@\xf0`\xb9\xbak\xf9\'@\xfe\x83\xb0\x90\x1e\xa3-@\x9e^\xef\xc4\xfdq\'@\x1a\x17\x8e\xce9\x1e\'@&^\x88|\x0b\xfb\'@a\x83\x9bb\x1e\xbe(@\xb6\x15\\\xe5\xc1\n&@V\xeb\xa2\x98\x97\xce0@\x95D\xae6\x04Y.@\xe2\x18\xf2\xc2\xc4\xc3,@\xf1\x0e\x90\xb4\xa4\xd7\'@h0\xdfQ\xfcQ,@cy\x14\xdf\x9a\xde%@\xc9\xab\xd7\xd6\x013(@/\xc6>\x15;\x8d&@\xcd\xff\xda\x971v\'@\xf2\xa8\xd9\x8a\x8e\x81\x06@Ci\xb7b\xcd\xfb\x04@\x91\x86\x88\x1c\xccw/@~n\xab\\\x12\x01.@\xc2\x93\xd5o\xa5\xaa(@K\xaeAH\xdf\x0c(@\xe8\x894\xc3\xfb\xd5\'@\xa7\xfa\xb3\x8d\xa6\xb30@\xa3\xe02g\xb8\xe3(@\xf5\xea\xc1\xaf\x04\xf4(@\x804_\xb47\x99,@/*\xbb\x18\x0b\xa3,@{\n\xb7\x8dj\x9e\x05@\x89\x85\x8d\x94\xbf=&@\xce#\xf5~\x96\xe5\'@\x80BpAD\xcb%@\x15uo-\x8c\xfb\'@B.\x8a\x06\x99\x17+@\x97\xbd[\xfd\x05\xa2,@\xc8[\xe9rz\x1a+@\x93\t\x96\xc4\xc1\xfa&@[|L\xe0= &@t\xf1\x02&\xd4y\'@\xf2\xcb\xe0\xc0I\xb7-@\x9dl\x8b\xf2\xdf\x03)@\xaf\x1eT\xba\r\xf8,@\x9as\xc0( \xcb0@\x9a\xe2\xdd\xed\xeb\xbb&@H\x1f3\x9fR\xdc\'@w\xe9\x1d>6\xae,@\x82\x8d\xf1\x99\x13\xc1)@\xe7mTdP\xf6&@_~b\xf2\xd9[(@\xb8(\xa3\xebw\x05(@\x0f\xe1\x9a\xc2iT&@ #\x96\x1aTK/@\xe9(,\xa7\x84;\'@\x1d\xa6\xa6\x11\x9d\xbf/@\xe8\x03\x15\xa0\\\xe7,@\xb4f)\xd0fK\'@\xae\xe2\xac\xd3\x0fE&@\x90SXWx\x0f(@\x87\xf9\x10\xfe\xc6\xed(@\xf6\xe1\x05\xe7Ed%@7\xce\xeag\xac\x17(@\xc8\x0c\n\x93:z(@\x7f\xd0\xc2O<\x9c%@\x84\x0f|\x0e\xd2\x95\'@\xa6Z\xb7\xd7s\xeb&@D`h\xa6\xc0\x01&@DC\xa8\x84\x9a\xdf&@4I\xab\xcf\x82\xc3%@\xbeg\xae\x1a\x05\xbc.@P\xbe`\xf5\xa3\xc2&@\x05N\xb2wt\x96\x05@j+\xee=\xb7\xab\'@C-k\xea\x91f-@\xd6^t\xef\xd8\x10\'@^\xab \x08\xc8`&@(&\xa97\xb9\x93\x04@=d\x0f\xb3\xb4x,@r\xb8}s0;)@\x91\x03\x1dpn\xba0@&_]&\x01\x9c\'@\xb9u@\xad_0/@\xe2\xbb\xe1U`\xd1\'@\xe3\x84UP\x80\xaa\'@\xac\xfc&.\x8ax(@\x7f\xb9\xbb\xfd\x87u-@\xcf<\xc9\xa5\xcb\xfd&@IQ\xe0\x92\x13\xc3&@\x7fB\xa2\x90\xb3-\'@Z\xd7\xed\xa8\xbb\xd4%@\xb5_\xea\x8f\xee\x11\'@D\x05\xe5\x91\x07\x97\'@\xe2\x97\x9bj]\xf7&@s{\xdb\xcc\xfe\xba(@\xbba\x00j\x97D*@\x8a\xaeN\x07\xa3h(@!$"nNo-@\xbc\x7f\xe5\x91,`-@\x1e\xab7\x9af{\'@M=0\x97v\xa5\'@x\xf7j!`!&@\x8aQ(\xf7\xbf\xbf\x0c@\xb68\x84\xa5\x8f(\'@\x0e/"B,\xe4-@Kg\xc32d\xb6&@B\xa8%N\xbd\xdc.@^\xab\x14)\x82\\(@G]\x89\xe7\xb4k\'@\x08Y\x94\xdfGg&@\xc5:\xa9\xb65%\'@\xa5\xe4\x86\xca\xd9\x89\'@\xad\xc0\xe0\xca\xb5\x8b(@{\xe6\xf0iK\xc3\x05@6O\x9fkJ\x80\x05@|:\x1f!O\xf9-@h\xe6\xe0\x0f\xe0\xf5*@v"\x83\xc9\xf9\x85(@\x01\xe9\x87$\x00\x1f(@n\xfc\x14n\xc2e(@\x8e\xd3\xaf0(\xe1&@(x{d\x10\x86%@\xe3\xe2\xa6\x92\x85\xc6\'@\xfb\xc1U\xd6Xu\'@`0\xca8\xc5\xe6-@;\xeb\xc3\x1c\x05H&@h\x83\x18\xaeV\xe3*@O\xde\xed\xa2\xaf&\'@EYa\x9e\x04\xda(@\xf3\xbct\xd5\x8c\xb2&@}#\xa96,\xc5*@\xc5\xa9\xa0\xb0\x18\r\'@\x94>\xb6\xf6+(\'@$\xd3\xf8\x8bO\xd5-@J"x:l\x10)@\xfe\xbc\xc5)\xfeh(@\x0b\xb6\xcf\xbc\xaeV(@A\x08\xebw\xdby-@/\xaf\xe4\xbbY\xc70@\xc3M_\xef\x81\xae0@\xb04\x9d\x0c=d\'@<\xfe\xa4?\x12\xbe-@\x8c.\xdd\xdd!#\'@U\'\xab\x9c\x13\xa9%@/\xc1j\x1f\xa3\x0b*@J7\x84oZ\x92\'@_\x18\xdc\xfe\xf9\x0c\'@\x8d}\xe8\xdb\x89\xfd&@\xf9\x1a\x80\x9a\x80L&@F,\xffi\xfe\x93)@tw\xcex@+\'@\x11\x1bI\x11C8\'@g\x7f\xb3En\x07&@\xa2\x8f\xdd\x06`c&@\x0ck\x1d#\xbe\xbc0@\xfb\x8c\x95\xac[Z\'@\x98,\x04\x83SO&@\xd1#\x92\xc8\xbd\xbe&@\xadI\xcc\xb4\xdeg%@\xdc\xa7\r\x9a\xd0\x87\'@?O\x9e\xe7\xa9\xd9-@\x06Iwx\x06\xf6-@n\xb1\xb6t\xb9\xac%@\xe8\xf0\'\xd8E\x81\'@`\x00jf\xd2\xd0-@d\xd6\xa2\x1dA$&@\x95\xba\xdb\x99\x8bj&@\x93@\x8bj\xb3\x94\'@\x94\xd9\xb9P\xd42+@\xc5\xa0{\xe3\ny&@\xa5\xa7\x12M\xcc\xf4&@3\xf5"\x97\xff\xdc\x06@3\x18O\xc4XG)@\x87 \xda\xac\x87\xc1-@\x95@]\x93\xfa\xd6(@\xa4}\x12\xef\xaa\xea&@\xa0\xb4\x9d\x83pu,@\xb8\xec\xf0\x93V\x91-@\x94~\xf9_>\x9a-@\x12\xbf\xb9\xb5\xb9[\'@\xf4\xc4\x93\x84\xbe\x82\'@\'k\xce\x813\xe2&@\xdb_\x11\xed0\t&@\xb5\x87O`\xdc\xc7(@M\xb5\x16\xd8\xbb\xf5(@[\xe9?1\x8bl/@\xe6\x17\x85\xf4\x82m&@\xc5l\x1fj\x0b\xdd(@\xf6\xccn\xa0\xeb\xa3&@\xbaNG\x03\xc2\x17(@R\xe6F\xbf\xfd\xa7(@~\x9fy\xd0\x97^&@8Y%\xf7\xf5o/@\xd1\x8b\xf7.\xf9Y(@\xcd\xdd\xb8E{\xf7(@\xdeY\xa2\x95\xf2G&@\xc4\x16\rj\xaaC-@)\xc0\x90^\xde\x19)@\x1fgm\x9aS\x9a(@\xc2\x88\xeb\xcc\xb0\x05\'@\xbf\x10\xb6\x12\x97S(@_8eIo,)@55\xa5\xf1\xb6\xcf-@J\xe4j4y\xdc&@M\x8foX\x900)@\xf5\xf9(\xa6\xef\xaa,@\xbf\x10\xb6\x12\x97S(@\xf40\xc5\x83\x16\xa1%@Z\xef\xb2L\x007)@\xd6\xe7\xa34\xb6\xbc.@\xc2$\xfcn\xdf\x92(@\xc8HE\xf4\xf9\xd0)@\xff4\xdccAO&@#\x02\xc7k\xf3\xc1%@\xc72\x02\xcf\xd4\xe1&@\x8c\x81b\x104\xe1(@p\xcd#\xe0\xec\xa4&@C\x94>\xf5\xe2\x02)@^\x05\x11\xa1\xd0o*@`\xd4\xff\xb3\xccQ&@\xc8<x\x00\x96R&@\x0f\x11\xa9v\xd9|(@\x9c\x86_\rf\x01)@\xe8\xd3C)<\xa2(@?\xb4\x1ar\xdb.(@\xde\xab\xd4\xbd\x92U\r@}%u\xa2\xa7\xdb&@\xab\xd0@HEU\x05@\xe3\xe532m\xba+@\xb1\x96\xe5x\x83\xc5+@\x7f\xfd\xac\xf5\xbe\x7f0@\x98\xba\x08)\xa9l+@\xc0R\xde\xdaf\xb2-@\xe3x\xe4\x11\xb7\x9d/@Z\x1e\xd5\xb9\xbf\t*@C\x8b\xb25\xe9c(@"\x80\xd1\\\x826&@Q{\xd9[x8,@\t5\xf1\xdd3\xd3&@\xd4R\x9c\xfd4\x99(@\x07\xbe\xf2\x83I\xc6%@\xe1Z\x91\xb2\xf1\x1e+@\xec\x9d\x06\xff$W.@\x0b\x97)\x058F\'@\x80\xfc\xcd9\xe9\xc3&@\x1c\x05\x98\x8a\nZ,@\x96\x00\xa1O$.\x01@\xa8\xbaJ.tb(@.\x8a\xbb\xf0a\xf9%@\x1b\x98\x0bF\xfd\xfb\x07@\'W\xf9\xb8\xe8t/@\xe7\xb0\x81\x06\x1e\x80\'@d\xf0\x86\x90\x95\xde&@J\xd62\xe5-\xbf&@\xd0\xbc\x90)\xec\xc7&@\x83\xbd\x7faF\xcb(@\xdc\x14\x84_\x96\xe6&@\\xO\xaa\xcc\xe1(@6E\xc9]\xe7\x97(@\xba8\x1a\xef\xaa\xc3)@z<\xbf\xc3\x97\xfa%@\xf5V\x1eP\xff\xec%@\xfe\xb6\xcf\xc4.\x19\'@\xae\x7fj\xb3\x18\xd9&@m/\xf2\x92\x03X,@N\x11\x1f?f}\'@s\xc3K&\xa8\x10\'@\xb4\x92\xceD\x05,(@\x8a\xb7\xc1\x1bO\xfd%@\x1d%\x12]\xac\xa10@\x85|\'+x\xb1\'@\n\x92\xe5>\x17\x90(@#\x1d\xae\xec\x83.,@F\xd4\x9b\xb4\xfb\\/@\xbd\xa3H\xf3t\xba&@\xd2\x93\x164\xf1\x13+@\xc0\xd4\x1e8\x0b\xdd\'@\xdeM\xd3\x95\x00\xa1%@\xe7PTZ\xa2W\x05@n{C\xc2\x89\xaf\'@\x83\x12\x10\x9d\xf0\x84(@\x13\xdek\xf6\xddH&@\xbe?/\x07\x83\x18&@\x91]7\xd4?#(@\xa4}\x12\xef\xaa\xea&@\xb4\xad.\xbdjX(@\xf3\x07?\xfd\xda\xe4\'@\xd3\xc8\x18\x19\x9f\xa3-@\x1cH\xf7\xde$\x9c.@<n\x84W%\xc6&@\xa7\xa6\xd4\x94#_-@\xe0\xd3\x9c5\x04\xc7&@3M\x0499\x0e(@\xfe\xae\xd3\x03\xc7D\'@\xa3\x83\x07\\m\xf6&@\xe3\x8a\x0c\xd2\xd2\xc8(@\x85\xfd\xee\xfa\x0b\xfc.@&\xe2\xd6uf\xe8%@m\x9c\x1d\xbb\xfe\x12(@\xb5k|Q7\x01)@\xa0E\xff@ \xc7+@\t\x82\xb7dZ\xa6-@:-+\x176\x89,@\xd3*\x7fP\xde\x0c(@\xc5\xff8\xfe\x9f\xb9&@\xbc\xf9\xcay\x19\xa1\x12@\x00\xab\xca\xbc\xda\xd0.@q\x9coCN\x07\'@`Eb\xf5\x93\xe1-@\xf8s\xcc \xa2\x1a&@\xfbW\x92:c\xa6(@\x91jR\xb3K\x10&@;\xdc\x8d\xf4\xa4\x18\'@!\xf4\x14\x83\xc7\x97%@\x90r0\xf7\xff\x05(@\xef\xe4!\xbd\xd9$(@\x96\xec*>M\xda0@\xdd\x98\x91\x84\xd6j&@c\x92[\xf9s\xcc-@\xe4\xd71\x000\xac%@\x08\x89\xe9\xdc\x84\xa4&@@\x82\x96\x1f\xffI\'@w\xcbt\xc5\x0c\xd10@\xcd\xe7\xaf\xb2\xb4k&@y\xf33\xca\xb6\x05.@\xfd(\xd8\xfc\x91C(@\x97\xa6\xa3\xc7:\xe5%@m\xaa\xda@\x06\xbd,@x\xcb\xbb\xd2\xffe&@\x81\xb7me\x0e\x97,@Z:VA\x17\xcd(@\x19\xdd\xd4\x8e\x9a\x8d(@`\xe0\xaf\x8f#\xd1-@\x11\xcdh\x08,\xf6&@\xfd\xaekA\x9d\x80-@\xb5E\xde\xc2\xf4\xf00@\x8a\xaa-~\x0c()@g\xe9\xa3\x80I\xa3,@\xb5du\xb8IB+@S\xda9;\xe3%(@\x1f\xfc\xd5iO\x1a+@\xe6u\xb2\xf1\t\x8f(@\xddSMv\xbe\x0b\'@\x8cs\xbc\xf0Fv\'@\xf7\xa4\x8dw)\xff%@\x1a\xffQ\xf1\xfe4+@\xf6g\xe5\xeb\xaf\xf3,@\x0fv\x7f\xe1%\xcf&@l\xcfM\xd7\xa9\xa00@\xd8\x0bl0\xec\xb2&@4\x8bVX\xa7\x14(@\xb6\xcb#\xff>S\'@\x1f&uy\x8f\xf7-@f\x19\x81\x10\xd7\x95)@o\xce\xba\xddc\xc0&@6\xdc\x98\xa0l\x1d)@FC\x0b(\xe5\xf4%@Z\xe5v\x8c\x93\xc6-@\x9ed\x03gZ\x011@\xc8\xa0\xb3k(n/@\xa6\x8d\xe4l\xae2\'@\x14\xf6\xb9\xd8\x8e\x9b/@\x05uKJ7\xa8.@\xdaQ\x000\xef\xd0%@\x98M\xe2\xa6\xae8)@\xf7Lo\xad\xdaj,@ \xb0:\x1a\xba\xff(@\x86!\x1e$\xfa\x1a-@\xebNZ\x83_o,@\xa5\xff\xe3zfl\'@|\x907(\x109(@\x7f\xbe4\xd0\xaa_,@\x91y\x1f\xf6]i/@9\x1d\x035\xd3\xbe,@d\xd2\xa3\xf7\xd03\'@\x97\x87Y\xe8I\x9d\'@9\x85J 8\xf8)@\xfe\xd36&\x9dQ\'@\xd1\x1e\xab\xfb\x89X/@\xc0\xc3\xa9/\xeb\x12\'@\x8b\xc0\x82\x87\x03\x9d(@\x04\xe8v\x10J\x0b&@\x91\xf0n\x93\xa1\x01\'@\x98M\xe2\xa6\xae8)@\x1a<G\xbb\xeb\xba\'@\xc5\x15\xed\xcf\x0cs\x04@\xd0.ieWy,@\xb9\xbc\x97X+\x84,@\x98\xbb\xf5\xe8\xba\x18)@\xaa\xe8\xfd\x18k`+@>1\xcaT\x12\xcc)@)O\x12\xd6N\xb3\x08@\x1b\x831+\xb8A0@\x94\x06\xc9\xcc\x8a\x17\'@\x060\xfc8\x95\x82*@\xeb\x94\x98\xcd\xd5F\'@Eq\xcfY\xda\x031@\xfa\x80\x16=\xba\xcd0@k/\x15+:x*@A\r\xb4G$0(@\x1eC\x8c\xd6\xfcT+@\xec(9\xe5\x17\xfc*@\xda\xe6bf\xc9 )@\x82a\xef\x89\x83\xd5/@<89\tc\xfa.@\xc2\x9f\xf2\xe7}\xc60@\xe8\tng\x01\xc2-@\x1arO6\xdf\xd0(@\xb9\xbc\x97X+\x84,@k\xb5\tn\x02\\0@\xe2\xb7\x99-;s-@\x88\xb8\xce\xbc[\xf1\'@\xc7\xb5\xc0O\xec\xea*@\xfa @\xfaM\xa8/@\xdc\xf5B\xf5W\x8e(@\xa0\x99V(u\xa3&@\xa9\xc3\tk\xdd\x03\'@q\xb9z\xb7b{%@k*\xcfJh\xda\'@\x04\x0e\xfb\xd7z\x1b\'@9X6\xd0\xbeR-@\x05\x10|\xf9\xbeC+@0\x1dq\xd1\x8f\xb60@V\x94u\x05\xda\x9a0@\xef?\x90\x1cy\xc8*@5\xdd\xf1\xa1\x17\xaa\xfc?\xc6\xdbIRx\x9b-@\xcf0\xfb\xbc\x9a;\'@l\xc3\xf5Cz\x00-@q\x9c\xbe\x8eR\xa4&@i&AX\xb6#)@\xf3\x1cb1\x1e\xab&@_$\xea\xed\x93\x8f(@\xb1\xb1\x1a\x80\xca\xad,@\xa4q4\x06\x0eh-@\xa0\xd1#\x97\xad!/@V\xfa\x00[~\xe1&@\x86\xe1L4w /@\xd2\xf6\x91\xd6\x1f\x19\'@\x83\x8ez\x08"\xc5.@\x15\xe2\x93M\x95F.@\xc1\xe88\x99x\x17*@\x99 \'V\xcd/0@\xd9\xc6\x88\x01\xce\xd4&@0\x05\x8b\xde\x1b\xb20@\xd3\xee\xf9\xfe\xa4\x8f)@0\x0e\xac\x01\xb2\x93,@v\xc0\xc3\\{\xd3%@\xe3\xba\xa9!\xceU\'@\xf1&>\x11l3.@\xe4\xc9^\x15\xbd\x7f0@i\x83^+\xaee/@\xf7f \x8f\x8c_(@\xc0MU\x8f\x9a\xce0@\xeb\x99G\xb9\xe0\xab-@c)\xa1\xb5\xbc\xf8+@\x89k\xbc\xbdY])@\x07|3\xa3d\xea0@\x1679\x9a\x84\x9c%@2\x90\xe5w\x15p(@\xcd\xab\xd1H\x9a\x940@f\xc6\xa9\xb3\xce\xf1-@4\xf4\xf1\xfa\x96\x88-@yV\xd3I\xc8\xa7(@\x8f\xcf\x8b)+\x9a(@-\x84%\x0f\x0b\x1a-@\x0c\xber\xf2;\x90.@\xa3\xc1\xe8a\xdf\x80&@\x8c\x05\xac\x89\x9e\x8e(@\x08\x9a\xc4\x17|\x1b+@I\x0f0i\xbc\xb7-@(\x9d\x9e\xf1]I)@\xb4\x16\xaf\xce\x1d\xe70@\xa0gW\xca6\xac&@\x19Oo\x1ai\x10*@4a\x8c\xd3\xb4\xd2/@X\xe2\xcaS\xdfW-@;\xf5Jm\xca\xe6-@\x8a\xf0\x02z\x7f\xc9*@\x1d\xa1\x89)\x1c\xba*@\x8c*-\xea_\xa7-@\x8b\xd0\xdeN\xad\xb3&@\xaeT\xd0\x85^\x050@Nbk\x0b"+.@\xca\x00\xf1g\x93;)@\xdeT70\x18\x08.@"\x82\xcb\xf5\xa5\xa8%@9\xb8\xc0o\xee\x8c,@\xa6\x9az\x11*\xe2&@[\t\x10\xc2,\xf7(@\x9bH>\xebt"(@\xd3\xa4[\x9cu\xf7&@c\xb3\x86\xc5\xcd\x93*@P/G\x9c\x9e\xee0@\x85\xfd\xed\x82\xba>,@5U\xd7,\x1e0&@T3N\xba^\xa5/@\xa1\x18?\xd1\xc7\r\'@\xa1G\xb8\xcd%}-@|m\xe0vqp)@\xde\xcf\x1b\x88\x85\x94(@\xcc\'\xf0\xf5\x02\xe4\'@t\x02\xe0\x84:\x8b*@\x91\xca\xc1\xd0EZ(@r\xb8:\xe1%\xea+@\x04\x86\xb6\xea\xe4\xd0(@x?\x87\x18d\x01)@\x1c\xc3\xa0~\xc7\xc9\xf5?1\x83\xe7\xce\x82\xa8%@W\x96T\x97\xccD-@\xa6\x81\xf3Ld\xaf\x05@\x7f\x96\xbd\xee\xc4\xa3+@\x16\xf1\x1a\x9a#\n)@Xl9\x97\xb6\xa5%@\xec\xff\x81\xce\x8e\x01\'@\x7f\x9d2\xed\x1181@\x00\xcd\x0b\xb7\xbc\xe6*@G\xb1\x0blp\xdb\'@\x0e\xff\xc06\x8d\xc7(@+\x17\xd8@\x00\xca&@7\x8f#\x886w%@\x93\xde@\xa0\xa44\x04@z\xfd\xc0B\xdd\xf0&@Z\x13q\x17n\xbc)@\xb4\x8e\xcde\xc8\xaf(@\xe8\xe6p\xce\x9a\xb4(@P\xc0}Bl\xc3,@L\xb6:\xc5\xe9K)@\r\xc0W\x8cRT.@\xb3\x83\x91\xb4%\xd7,@\x03\xabv\xebh\xe3\xf2?\xda\xf0\x8c\xec|\x1b)@>*j\x81%<-@\x85\xfb\x17\'&\xa8(@\xb1|g\xbb[\x9c/@\xbf8\xc0B\xd2\x1c.@\x037\xe8\xd5\x88\xc90@\xadj68\xb5\xb20@\xe8\xf3\xf2\xb6\xa7\xb70@$\xc7\x0b$\xa0E(@\xe9C\xb4LX\r-@\xfb0r=\xde3,@L\xe2\\6YV)@>\xee\xea\xa5\x7f\xeb(@\n\n\xdebD\xce)@H5\x95?\x0b\t\'@\x07\x10{ P\xa8-@\xec\x139MK.\'@\xad\xe3\xfe\x99\xe4\xe70@.\xf7W\xe5d\x8f,@>\x9e\x04o\x8b\xd0&@N\xdb\xf0\x91(8.@\xfd\x91E3C\xb7(@v-\xb6M\xd5\xfc(@\x88tydz\x1d,@GK\x10\xe2\xdap\'@\xdd\xbf\xf3\x96Q\xe7+@\xa7\xc4\xc5\xb3p\xb4,@\xc5\x1dW\x8f\x13\xa7.@\xf6\xbb\xbf&\xefH-@LY\x8d\xf8\xc7C\n@\xee8\xb8\xbe\xd99&@\xb5\x0bV\t\xd7i(@\x8d\x8bg\x02F:&@\x92{\xb5\xc7\x94\x150@\xc0\xd0k/*\xf9%@\x0f]+\x80\x83\xc1\'@\x15\xdf\x7fBhl,@\x15\xdf\x0b[$\xd7,@\x18\x92\x87\xc9\xb8\x1f-@O\xa1\xd0\xee)B&@M\xf1\xbd\xcd\x02\xd8*@Y\x1d\x87\xe8\x11\xdf(@u,\xae.\x14C.@\xe2]dE\xfb\x93&@\xdb\xf6\x1a\x01\xa1\xe4&@\xe6\x16>\xf9\xa8v\'@\x91\x07\xe3\x7fh\x171@\x9d\x11\xd0\xea\xda")@\xa8\xca\x97\xc3)\xf00@[\x0el\xbeP\xfa.@\xce\'\xa2\xc6t\xe10@\xc7.\xaa\xd7._.@\xb9\x88p\x02\xe7\x9c\x07@G\x03\xc2\xc0\x83i,@\xe8 \xb4\xb5I!\'@\xc9\x86k\x8a\xa6*(@C[\x80\x0e\xde7-@\xa1\xd2\x80%\xc4\xd70@,\x8d\x7f\xb6\x04;\'@/\r\xbd\xc5\xdbu0@:X4\xb4^r\'@\x91\xd4X\xec\xed\xb8/@\xa8h\xff\xb1\xee\x7f(@\x91\x0blY\xc4o&@\xe9(3bA\xd9,@\xea\x8f\xd8+\xecw\'@\x89\xc6\x0e\x97\xca\x1c,@\xf6\x14GV\x05R/@\x07\ro\x7f\xefO-@/5\xac\xe9\xd0\x93+@\x7f\xfe3\xf9l_*@\xef\xd0\xdeC\xb5?\'@b\x7f47\xf5\xa60@\t\xb1\xf0\x9b\x03\x950@2F\x1c\xf5\xe7\xe7-@d\'\x149\xe5--@\x88>\x1e\x13\xa1\xff\'@\x91\xa93\xcd\xdf\xbc,@\x99\x1d\xc4=\xe71(@\x99NFP-\xa3-@\xad\xa7\xb3\x8aM\xfe\'@\xc9\xd4\xed\xebn6,@\xb4f)\xd0fK\'@\x84(I\xd7\'\x90(@\t\xd2,\xcbdc)@\xd3\xba{b\xf6\x82)@=\x1e\xaf\x1c\xdc\x11-@\xe7\xf98J\x99\xc7-@#\xdaV\x9f\x14\xc0(@\xe8\x02:!#|(@a\x9e\x12\xb1\xd1T&@\x10\x9c-^\xe6E,@l\xb8\x05k{\x97&@\xf1\xff7\xac\x8f\xa8(@K\x1ba\xcbU\xa2-@K\xfa!\x15\xdcW\'@\xa6G&\xc2\xa6\xf0)@\x83\x1b\x9f\xc91l\'@p\x0e\xd6pc\xd4*@\xa6\xc5\x90u`\x85(@\xdb\xcb\x8e\xe1\x96t&@\x8c_H\xd2\x12u)@\x9b\xac\xdeSY\xcc+@Ek,\xe0\xf0j\'@\x87y\xc1}\xe2\xf60@\xb4\x05\x9d\xb98\xa4*@\x1b\xb8\xfe\x02\x0c\x93,@3a\x99r\xc7V(@\xbe}J\x81\xc5\xd60@\x7f\x97"\xd2K\xe3)@KJi\r\xe6\xa5\'@w\xd0\xe8j\x9b/.@\xb1q\xce\xf1\x17\x91)@\x96b\xf4\x13i\x02,@\xc2\xa8KA\xcf\xff(@H\xb1\x97\xd6y\x850@\xb3=O\xf2\xfe\x860@\x05\x16D\x1c\r\xe8%@N}\x05c\xd1\xc3(@y\xaa"\xcc.\xb3/@\x9b\x19\t\x91\xbbv&@q\xba\xbd\xea\xb3Q\'@\x1a\xf1\xc2\xa9\x88\xb0&@\xa0\x07\x9b,O\xa4-@\xce(\xf3\xce\x92\xe6%@\xf6\xd5\x0be\x00L&@\xf6/\x1d\x04\xa5\xa5)@,\x0f<\x10\xabW\'@\xa6\x1e\xab\x11\xf0-/@\xf8\x9e\xcc\xa6\xbc\x12-@~\x8f\x02\xa2\\J-@!a\x04\x94\xe0\xa0-@\xd4{\xd5\x83\xbb\xea)@y\xbe\x10\xaeFy&@_v*\xb1\xed;,@\xecBp\xcb\xb1\xaf-@\xfc\x96\x15 b\xe7%@y\xc6\xa7\x9b\xd9\x19+@-\xa6\xd2\xafi\xc7.@Uh2&\x13G-@\xd4X\x92c\x06\xb6&@\x9fz=\xf3\xe7\xcc&@\x96@\x97\xc9\xbfd.@\xc7\x1a\x05\xbc3\xca(@2\x1d\xa3\xf1\x90\xb0(@S\x80\xb3Ml\x820@\x0fu\xd3\x01\x87y,@\x0f\x16z7|{%@\xc5{\x07\xad\xb9\x9b(@\xcd$cf\xdb\xf9)@H5\xe1R\xd6`,@~\xaf6/\x9b*&@\x92\r\xd7f5\xaf0@})\xa1\x86gU+@AQ\xd0u\x112(@"\x8bJ3\xc2\xab(@\xa6\x9c\xd0\xaa\x17E+@\x92\xaf\'\xdf\x1dZ/@\xa8\xf6a\x04\x97\xa0/@p.\x1f,&!(@\xed*\r\x85\xad\xe6\'@\xed\xda\xb4~Xf-@e\x88\xcc\\\xad*)@\x136@\xfe\rw-@\xd691J\xcer)@\xb8E\xb7\xd5\xd7?-@\xdbn\xef\x84F\x0e/@\xda\x16c\xe5\x9b_(@\xeb2\xe5-\xec&/@\x85\xc2s\xcf\xa0\x87-@\xac)\xd3\xce]\xf40@\x93\xc6\xe8ib\x9c&@\x19\x12T\x9fd\xd7)@C\x8e\xb3\xc7\xf4_-@\\4\xec)I\xaa0@\x14\xc9\x9d]W\x93(@\t\x8dB\xb6\xf6\x00(@U\xb5-2\x8b\xa1-@\xae\x8f\xab&\xa6\x99\'@\x19\xe9b\xb8\xa3\xd9,@y\x97r\x02\xcb\x1a+@\xabl\xef<\xbb2-@\x9f\x01\xb7$7.\'@\xdes;lV\x89/@\x8c\xcf\x08m\xc8\xe3(@Q\xde\x931m\xb2,@\x04xN\x0f5\xab&@\x19\x991\xb8\xa2O.@~\x08\xe2\xd3\xd3\x100@\x9e"\xc1\x80\x15Q*@7o\xa6\xcc\xd4\x0f/@\xac8\xcbC\xdb\xb6)@\x0c\x16\xa2\xeb\x9f\xcf+@\xea\xf1\\\x16=\xb9&@\xafU\x1b~\x04\x14(@\xe8\xe9Z+\xee\xbf,@\x86\xe4\xf2\xf4HF\x11@Z\xa2|\x92\x0b}-@E4WF\xb2\x83/@\xab@Jh\x17\xff(@\xce\xa0\x9cB\x06W.@%\xee\xc8\xcc\xf4T&@\x1b\xf5s\xff\x04/&@u\xf0\xfd\xd0O\n)@\'\x9a\xb0\xf5\x86T-@\x08\xb2\xd5p*\xeb*@Xz\x9ax:0.@\xdaG\x88\xf4\xf2f\'@_X\x13\x97\x82\x99-@\x98\x04\xdb\xca\x0c\x10\'@\xe7\td\x11x\xe6+@\xba8\x1a\xef\xaa\xc3)@\xf4\xcb\x83\xd9&\xce\x05@\x9f\xdf\x86\xb37K(@\x16\xf7_a\xea\x02.@\x85\xa8\xdf=\xfa\x15/@\xe0\xb3\xe8U9\x98(@~=v\xc4.\x87&@\xfd\x01E\x8a\x0c\x99,@`\r\x06\xae.\xf0,@\xa8\xc4 \xe7\x10\xbe/@;\x01\t\x14\xc0m-@(Ib\xd8s\x890@2\x91\xb5*\xb9\x1a)@\xec\xb7\xba\x04\xe80)@\x84\\S\xb5\x95\x1b.@\xaf:5\xfc\xf1a(@\xb0s@@Sl.@\x14\x95\n5C\xdf)@\xf9\xcdL\rn\xa7/@,\xdd\x11\x04~++@\t2V\xbe\x8aq&@\x18#\xbcA\xad\xd0%@\x170\xe0\xd9\xd3z-@\xdfQ\x18\xad\xc5\xbf)@p\xeb\xb0\x86\xf2\x83/@q5\xc4\xcd_\x8c*@h\r\x83m\x01\xee)@k\x1ep\xe7%\x1b\x07@\xda5\xa7k2Y-@hcbO\x13\x8f/@Q?\xd5c.a*@\xfcS\xff\x13g3*@\x83K\x06\xdb\x1d\xe40@\x97+\xdc\x95@\xd5(@\xb2\\\xf3^2\xf8&@\xbb\xb3i\x82Wh&@\x08\x93\x0b=\xba6-@\xd8S\x9b\xdd\x83\x0c,@(#97\xa4\xe6\'@\'Q\x8a\x9d=A*@F\xd6\xba\xed\x8e\r*@j-Y\x97\xb9!.@d\x17\x11\xb3\xb3\xdc,@7\xaaYm\x00\xdb(@\xc9*u\xff\x8b\x1d\'@\x80\xbc\xff&B\xff\'@\xd9\xf5\x12\xee\ri\'@\n8f\xc5\x08\x9c(@86\xc3$\x9e\x120@\x03P\x9e\xf1\xd2\xd80@;1\\\x9b\xbc\x1e+@\t\x02[\x128\xec-@\x98&\x11\xcc)x/@\x8e\x11\xd8\xa7\xc9\xfc\'@\xd0\xdc\x07\xdb}\xbb*@\xe8\x03\x15\xa0\\\xe7,@\xaeth\x92>k/@\x8e?\xfeM\x82\xa4(@\x8e\xf3\xa3\xc1\xe2\xf9)@w\xbap\x99\x95$0@\xa8["\xe1g\xa60@\x84\xc8[\xd8\xe6\x95)@\xa3\xcc\x04X\'\xee0@\x8f_\xffo\x1bF-@$k\xc2,\x1c\xc2(@\xc9\xab\xd7\xd6\x013(@`\xd5\xe1\xe8\xe6\xd8-@\xbfug\xf1_c.@\x0b_\x94],8&@\x8d\xef"p\x13\x1d0@p\x85\xf2\x8a\xfe8(@Y}X\xfb\xb0\t\'@%\xd6\x9b\xf5\x07\xee*@\x1e\x19\xab\x93^\xa5)@\xd4\x1e\xbd\xa8\x03\x8c\'@\x98\x0c\xab:\xacy&@\xa2\xe9\xb3\x08\xe4~.@2\x88T\xc84`.@\xfeDe/\xb2\x9c*@\xe3\xfc\xabjK`)@\xb1%\xcb>\xd3H+@\xf6\x83\x88\x03Hu,@\xb1C\xcbU\xb2b.@\xf8\xd1vLQ\x0e0@\xa1\x03\xd8vM\xc8)@\xdf\xbc\xa8\x91y\xa8-@\x182\xc3/\x9b\xda(@\x06\xdc\xb73%\xc9\'@\xf4\x12\x96\xae\xce\xd0-@\x19\x9d(\xcd\xdb\xa1,@j\xf2\xee\x90q\xb5.@\x0e\x91y\xfd3\xa80@L\x1b\xd4\xc5W\xc4/@8\xa5\xff3\xa3\n,@x\x9c(\x8e\x9d\xe9(@~\xb5\x9eZ\xe0\x84/@\xb4*\x1ei\xfa\xc0&@\xdd\xfb\x1f\x16\xbc\xa50@^\xe3\t\xa7CK/@W\xf7r*\x96\'-@\x8d\xb8\x11cIa.@\rk\xc2~I@(@\x9c\xd5\xa4\xecX\xdc%@zY\xb2.\xba\xc0(@:\\\xb9\x07\x996.@\x9d#\xd4\xb3\x17\xaf,@\xc4\xfa\x7f{F\x8e-@O\xa5\xca\x8fs\xb4\'@\x97]r7\xef\x04)@\xd6\x82\x94X\x079)@zh\xb5T}\xb1&@\x1c[\xe2\xcax\xa3(@\xe9\xd6\x0fw|\xf2(@\x80\x08\xc2\x91\x92\xdb0@]M[i\x8b\x1a\xfc?\x99z\x82\x1b\x16\xf6,@\xa0\xc7\xa5_\xd9\n&@U\xa2\xe9\x86\x8fE)@\x11\x05_\xf4`\xbe,@\xabv\x94"\xaf}&@*W\xb7\xc20\x8f\'@skT#\xcb\xd9&@\x8e\xd8\xdc>!n\'@x\xa4\xaa\r\r\xbd)@\'\xe3\xed\xcb\x03w&@Y\xff\xa1X@\xe4-@\x92\x88\x8e|G\x03&@}\x1b\xa2A\xde &@`v\x96rY/,@\x01\xfb\x01\x08\x8a\x9c\'@\xe7$"\xaf\xfa:-@\xa19\xf4S\xe7\xc30@5)\xfc\x90\xa1\xd10@\xdc\xdc\x81\x05\x8cj-@y{\xb6q\xfb\xc7)@^\xdd\xff7L\xcc\x0b@e$1Lj\xb6,@\xc7\xb5Gb\x0f$\'@\xc53,C\xa7\xe3-@\xa27t\xcf\x85\x83-@\x97\x1a\xc7\xb0k\xc6)@\xdam\xc65\x0c\x1f\'@k\x06\xb5\x99\xa8M-@\xaeE\x90\xfeF 0@y\x83\xf3.4\x1c)@*\xa4\xec\xd4\xe3\xfd,@\x1a7?\x93\xdfs%@\xd8q+\xdb9\xe90@\xc8+\xceM\xc0U)@\xafA\x1d\xb6%\x16(@=\x89\xb1S\xab\x8c%@\xd4(\xe5\xd4T\xf8&@\xc8\x9e\xf8\xbb\x8d90@\x8b\xfe\x845\xf2\x84-@\x00`w\xd9\x0b\xde&@\x9fC\xe6\xa8\xc7\xb2-@\x85k1Q\xe7\xa3-@6p\nF\xea\x12-@\xf1\xc2KpK>)@\xe7 0\x9a \x96%@\x89\xe5\x12t<m\x0b@x\x06\x8a\xa13\xcb%@\xd0\xf2\xa1V\x8b?+@E\xa6\x19o\x81\xc4%@\xa4z=5!\x88/@\xa8\xbe(\xb7\x08\xb70@\xec\'\xad[k\xef0@\xdfF\xd1\x06Xx(@\xac\x87\xecb\x9aj\'@\xf6\x12\xabR\xc0\xbc&@mPG\x02s\x95/@\xa3\xb4/\xe0\x05\x9b%@\x07\xcez\xdc4$.@\x906\xa5:k\xf8,@f\xedW;`\xb3&@)u\x99\xac2s\'@\xc1\xacA\x85\xf89-@M\x1f\x01\xaaO80@\x12\x8b\xbe\xbd\xef\xbf-@\xdb\x11\x16\xb8\x1e\xfd\'@\xd0\xe2\xf0 \x8bw/@\xe9*\x10\xb7\xf2\x99.@\x8e\x9fw\xa1\xfd\xd0-@\x08\x0f\x16\xad\x138/@{\xfal.E\xd9&@\xa2\x87Z\x92\x02\xb80@\xe3"\xf7\xf7\xc7\xb3(@\x11\xe7\x86\x89\xb8\xfa\'@\xe5\x88\x18"\x8f\x9f0@\xde\x06mK6\x80-@\x9f%\x84\xf2\xec9-@B\x10_\ts\xb1-@~\x16D\xa3*\x8a\'@\xe9\xe0\xef\x10\xad\xdd\'@\x92^\xc3pE\xac-@h\xf6\xa2"t3\'@\xbf\n\\\xb5M7)@\xf37\xa7\x15J#(@\xf1\x00\x86k\x0e\xeb*@\xf0\x85\xfc\x7f\xdd\xe4*@\xe7tG\x88\xfc\x85%@3\x02\xadB\xe1\xbc/@a\xbf+\x92\xc8\xb1\x0c@\x8f%\xb2m\xdei&@\x8c\xd4:\x9c\x1a\xd8%@n\xc2\x81\x9c\x91\xba-@~UY\xcd\xdbW.@\xb9\x17\x88\xee`\xa1,@\x87\x8e$\xba\x9d\xbf&@\xff\x83\xf2\x17\x95\xaf0@\xad\xb6fT.\x16)@\xeck\xbcY\x8cD\'@\xfd\x1c\xfb\x9a\xe2\x821@4\xff\x8f\xe8`<)@\xb6A\xb55\xd2\xb6,@\xc3U\xd4\xa5\x140.@\xaf8\xfa3\xae\xd0-@X\xd1\xf54#\xa2&@\x94\xa5Z\x81-\x7f-@\x0e\xcc\xf9\xd2\x96\xc80@\x94vC\x8c;\x9a-@\x88\x08 ke -@4\xc2\xde\xe9h\x85\x05@\xfb\x96\x03\x0f\x86k&@qc\x96\xfd\xc7(&@\xa2L\x1b\x07\xfa\x01\'@\xa9/\xe6\x95\x04\xeb&@\xd8Abm\x0f.0@\x11\x0b\x1d\n\xbd\xec(@o\x9a\xf3l\xfd\'/@\x1f\xbc<\xa3;\x91\'@\xc1\x9eP(\xd4\xd7\'@0g\xd9\xe5\xf8\x10&@\x8aV\xa1\xdd\xf4\xa6-@uy\xd7\x02C\x16)@L\x9d\x08\xf3\x16\n(@\x1eN\xa9\xbbz\xf5,@\x1e\t\xda\xd3\t\xc6(@\xab\xe9\x83\xf5jg&@\x87\xd0,\xd1\x1b\x0c\'@\xc2\xea\x93)G\xf8)@r\x9c\x15\\S\xcc0@\xe8\xdb\nu\xf5\xdb0@.\x01\xd7\x9d\xf4i\'@\x01%\x85\x02u\xf8,@\xc1\x14\xffD71+@\xf7%\xa3T\n\xe7+@\xfd?G=+\xe6(@\xee\xa4L\x06\x8b\xf8&@\xfaK\x7f\x89\xd0\x96-@\xe2\x12b+\xc7w\'@D\xe6\x03>*\xce-@\x96]L\x8a?r,@j\xdd3\x1d\x08\xe0+@U7xB+j/@\xeeb\x07{4P&@z\xeb\xb9\'\x1c\x04\'@\x1ec\xf7\xdb\xa4\x85(@\xd9<.\xc4NG+@\x95\xac\xe9\xdci|,@\xee\x1d\xd3\xb7~\xa5.@\xe95\xee}Z\x97(@\x98&\x11\xcc)x/@\x08C\xbcj\n\xc0\'@\xf6\x1e\x15V\xf5R&@\xe4\x0c\xf6\xe5\'\xfb&@\x92\x1f\x8dq\x0e;)@7\xaa\x19\xa3}?,@\xb7\xbb\x83\xa6\xceb.@\xb8\xe1\x8f\x9ao\xf0-@gH\xeeh\x9e\xa3-@\xe1\xdc\xac\xb2\x1e\x07,@\xa7v\x97\x1bv++@\xc7)B#;8/@\xee*\xb7pl\x1c\'@\x86\xdf U(\x14(@\xd9`x\xb5\xd5\xc7&@\xdc\xc5.\x04Oa&@\xda\x9a\x99\xbd\xd9\xf1-@\x8e\xc4\xe7r*\x08&@p\xa6\'\x0f\x86#(@\x8cJ\xb6\x80\n\x8e,@\xff\xf2\x9c\xc5,\xf6&@g\xd2~\x0eP\x181@*\xb4e\xa9S\xd0(@\x93\'\x1b\xe2\xb6\xb00@\x81H\'i\xe5\xba&@7\xdc\xb8\x8f\x90\xd5-@N\x97\xcd\xa3~\x08(@&\x85\x11\x9cy]-@\xbd\xd5\x1b\xe9\x1e}&@\xa2\x05hP\x08\xff(@\xc3\xeb\x14\x10\xe8\xe7,@\xa9\xa0\xe4\xe89<)@\xc2\x7fI\xad\xd0\x16\x07@Sxq\x7f\xea\x18-@\xd6\x1d\xcb\x9b\xc0\xf6&@\x9e\x9c\x13=\x80T.@(\xf3\x0e\x93\xccQ&@\xc4\'\xe4v\x19\xf3(@h\x04=fuS&@A\x81\x8b=8g&@=M\xaaN\x8d\\&@M>]\xe3l\xbf(@\x87\xb9\x02\xc3\xa5\x08)@\xf3\x7f8\xbd\xb2\xf60@\n\xbf\x11\x05\xf4\xca(@\xfdf\x90\xbf\x17\x9e-@\xf6\x12>\x88\x0ef-@\xff]\xdd\xf4\xbc\xeb&@^\xc0\x06\xe4\xcb\xd8&@4X\xba%uj&@\x84\xf0L3\x82 &@\xa6\xc2\x00\tS&,@s\xc7\xcavs +@\x1d\xd7l\xca\x13s*@\x88"\xe2\xed\x00\x85(@p\x86\xde\xe1\xae\x12\'@\xf5p0x%\xa9,@rZr\xf4\x1d\xf4%@\xbe\xa3\r\xaa\xaf:,@o)\xb8~\xf5\x8e\x05@\xb2\xf5\x17\x8bA\x18-@f\x03hv\x8d\x97)@\xe2\xae\xd3\x96P\xce.@\x08h\x91\xd5\xfc\xfe(@\x93\xc6\xc1,\r\x15)@\xb6OW\xeb\xfd\xb1&@\x90$^\xe9\xcc,,@[e\x1d\xf2G\xe3.@\xae\xcf\x15y\x97&)@4\xf1.\x15\xb5S+@\xf4\x88\x8b\xc4\x1d(/@\xca\x1a_\x81\x88\xf90@\x8a\xa4\xd7=\x87\xb60@\xb5\xc6\x0b\xb8\x853&@ z\xd5\xc6\x18f,@\xccx\x98h\xa0\x1a&@\xacr\xaa\x92\x1e\x9d\'@\xd4\xa8\x9fX\x9d\x17\'@\xc0b\xb8\xc4Wr-@\'\xc4\xce\xda\xbf\xb6,@\xeeQ\x16 \xe0\xd10@\x98rc\x04\xc4\xd2(@\xc4u\x06E@e(@S\xcb\xb8`\xbc\xb9-@\x96*({E\x94%@c\x8c\x84\xb3\x848(@\xfa\x87\x99~h%&@\xb8\x1e?o`\xa10@\x9b\xf8\xd8\xf8."-@H\xb0\x92P\x90\xac&@\xf9W\n-u\x1b\'@6==R-\x83-@_\xc8\x8b\xe9kO(@\xd5\xe9\xbd\\ j(@s\xf68"[1&@\xb2 \xef\x97\x15\xf6,@z`a\xc8\xf40-@z\x89J@hY+@\x1b\x0fO\xaf\x1c\x05(@G\xef\xfb\x9f\xec\xf7\'@\x17:\xe7\x17ek(@\xe9\xe4E\xb3/4,@\x1bl\n\xaa\xfc\xfa\'@\xc7\x81Bh\xeb\xa8(@\xa5g4\xd0Y^)@"l\x0b\x04\xcd\x96\x01@\xe7,\xcf\x9d\x9c\xa9-@\xa2M\x9b\x06\x18K)@\x91\xe7\xcd^3\x8f\'@\x81,t\xb3[g&@\x0b\xc4\xa2\xd3\x98W.@\'o\xe3%\x15\x050@\x88Sg#<\x88+@\xeb\xa4\xf3\xcd\xeb2+@\xc1\x04b\xc7*^&@Dk\xc4\xf1A\xee%@\xb3\x1bt\xd5\';)@W\x1b\xfe\xc7\xbd\xe4&@\x19F\xf3\x96S\x1c)@\xb9\x07\x8d\x86U\xb0%@\x90:\xc1\x15\xb2\xd1%@\xf4H\xe9\r\xc1\xff%@\x89qvf)~&@\x93\xfb\x85@c\xea&@\xe0\x1e\xdc\x9d\x94a&@\xf0\xde\xd7\xe1V:,@\x03\x02{K\xc7\x19+@\xe2\xa8|\'\x80\x99(@\x9d~\x84\x16\x9d\x0c(@\x16\x1a\xf2\x81\x19\xea&@\xaa\x19Z)w\x0c(@\x86\xa5\xd6\x04\x91\xb8,@"\x8d\xc25\xff\xc1(@\n\x86>\xd8\xf9\xe3%@\x86\xba\x99\x85\x86\x7f0@\xd2\xe4\xf8\xe1\x1fv&@\xccKALjx,@z\x1f\x1bZ\xe5\xee&@R\x97\x1b\xb9\x02\xa2.@\xff\x99\x0c\xbe\x87\x99-@\x88\x81PLQ\xd3(@\xdfmz\xf5\xa46,@\xcdJ\xdf)\x8c~\'@\x9b\xd2\'\xdd\xdbg&@\xe0\xc5\xeeY\x98\xec&@2\x8dT\xd8\xed\xbf(@J\xa7\xc5\xad3e(@)\x0f&*!\xa6-@\xc4\x9bAfg\xa6.@$wcd\x9ao-@\xff\x99\x0c\xbe\x87\x99-@\xae\x0b\xde\xbd\xaf\xc1%@\xe9ii+\xff\xea*@\x13\xf1[\xe8r`,@\xc5\xecv\xa5\xcf\xf7(@\xed\xc4\xa6\xf88\x80(@5;k\xc0\x05\xdf\x06@\xcd\xad\xc3w\x82\xf2-@3=\xb3\x82\x8a\x12)@!&\xd55]\xe0,@\xcf\xda\x88\xd1`f&@)\xd9%\xb6\x97\xc7\'@}\x14\xe9S\xbe\xb0\'@ w\x11/\xfd\x99\'@\x9f\xc6w\xa9\xfdM0@I\xfc\x00h\xa6\x99\x07@\x05\xb69\xe1M\x01)@u\xcf@ey\xe2(@\xbbl\x92AE\xb8+@\x02\xf5rh\xa1\xd8*@\x02\xf5rh\xa1\xd8*@N\xd9\xd8\x06\xa0\xd7&@\'\xea\x86\x90i\xf9&@\xde|\xc1\x7f\x01\xb8-@\xb1\x19\xfa\x84\xa0\xe0%@\xfd\xc7\x00\xd6t\x80(@a]\x9bY\xc1\xba)@\x1dNP\x9e\x9a<+@\xc4\xb43a:;/@\xc9}(\xe8/\xe6*@\x01\xc5\xc6\xa4o-)@\xe2L\xc7\xff-X(@\x037\xe8\xd5\x88\xc90@\x88\xd1G\xea\xab3(@\xe1\xc0\xd3\xeb\xa5\x8b\'@\x91\xf8\x86\r\x82=-@\xf8\xad\xfb\x97\xc5\xdb(@P.\xf5\xfd-\xc8&@n\xe2I\x8e_\xfc%@\xf2W\x96+\xc1\x88(@\xb7\xf0F\x0e\xc2\x14(@a\xa5\xba\x05x\xf7(@\xc7N\xab\xcb.a&@\xc9f\x8cS:$(@\xd9\xf0":v\x84,@1|\x1b\x1e\x98\xef0@vFx\xd7=\xff0@\xbf\xe2\xd8\x1e`\xcc+@\x08\xcf4\x0c\xde\xc2&@e\xef\xd7\xa9f\xaa\'@%r\xda\x18\x9b\xfe(@\xe1\x8b\x95\x1d\x91P&@\xd5\x96\x05\xf1\xd7\xd2(@\\\xe7\xc8\x17TY(@\xc12\xd0\t7\xa4-@\x11\xc5d\x97\xd6\xf6&@p\xa8\xa8\x9ct\xc3\x02@\xd9G\x8d\xb57\xb9&@F\xbe\xc3L\xae\xb8&@\x98\x03uv\xd3\xfd)@A-!\xf3\xbd\x12-@_\xabH\xdcI\xf9(@\x12m\xfc\x93Ej\'@\x8e/tX\xeb\xf6-@P\xac\\\xd3~0-@:`\xcf\x03g\x8e+@)r\xea\x93\xd5D)@\xbb\xc6\xdf\x10\x8b\x82(@\n]\xf0\x89\xa2\xb2&@\xa5\x01\x80d\xebI&@L\x1c\x01\x8e\x8az0@{K\x04\'m\xee-@\xf4\xb7\xa7\xa9N\xe8%@\x11pj\x07\xde\xd9&@\xb9*\xd1\x7f\xa6\xc4(@\xb9\xf4\x88\xaf\x8a5\'@\xe2C\xb8\xf9\x03\xe4*@\xe7\xff\xb0_\xe8\x8d,@ r$--7(@\xe6\xf7\xa0e"\xe2(@\xce\xe6\x8c\xe6}L+@[\x19\xc7\x12\x80R\'@\x96\xac\xf8\x12h\x9e-@\xbf\xe2\xd8\x1e`\xcc+@\x8a]\xda\xff\x9d\xc7\'@\x7f\xb6\xa8\xbaa\xfb\'@\x07\xa4\x1e\xaed\x19,@-\x14\x92M\x89\xdf&@"J\t@\xcbV)@\xb3\xaa2t,&,@ff\xe7\xac@\xe10@\xb7w\xc1\xb3\xbf\xf00@Zr\xdc7\x8b"\'@\xec?\x16?o\xfa&@eo\xb9V\xa4j&@\x7f\xb6\xa8\xbaa\xfb\'@\xcd\x01G\x96\xea\xd7%@$eO\x8c\x04\xce(@\x90\xd0IV\xae\xd6(@\xa7~1I\xf6\x940@\xbe\x97\xddz\xe7Q\'@X\x8e\xb8|Y\x95\'@\xdbC\x13\x03h\r+@W\xbd\n\xf8u\xb8&@\xffn\xbew\xd8\x96(@\x80\x91s\'H2-@:\xd1\xb7?\x8a\xd3-@b*t\xfc\x99\xf2&@\x197N\n\x92=\'@|W\xaeh\xe1\xa00@E\x11\x8f\xa8 #)@\xb5(\xd6\x89\xef\x01(@\xc2-Q\xc5\x1aQ&@\x18\x92\xc6\xbfN\x8f&@\xcdy\x86\x92\xe5K\x05@$v\xb0\x94#\xaa&@#\xa3\xbf\xee\x90\x9a0@\xb5D\x81p\x8dj\'@\x13\xe2\xb6\xe4-\x07.@\xa0\xb5*\xb6\x87\xbc%@\xf6\x9a\xbfG\xce\xd00@\xb4\xea\xce\xb6|\r-@yQp,d\x08)@\x1ev\xed\xe5\xcd\x87\'@n,dt8\xaf,@\x14\xdd\x17a\xf7\xc9(@p\xdem\xdc\xb6\xfa&@)\xcc\xffl\xe5\x9a\'@\xb9 \xc6\x841Q\xf5?@O\xeb,9d)@\x8f\xf6b\x94\xbb\t.@$\'8W{}\x06@\'\xbf\x17\xcd\xf1\\\'@SpI\xd4\x83R-@\xf2!\x1d\xfe\x85\x0b.@\xfdq\xfe&8,\'@\xd5\x14\x91"Q\x9c\'@!3\x91\r\xf2\x01\'@\xf8\xdc\x9e\x8a%\x12&@\x85\xe5wd\xed9\'@_\x18\xdc\xfe\xf9\x0c\'@\xd4\xd9\xe7l\xf3m\'@"<v\x14^\xa7(@\x85\xe9J\xdf\x0e\xef&@]\x1e=\xa4\xf8u\'@*\x83\x87\xb6\xda\xe7\'@\x81\x81(\xb5\xe3^(@\x18\xf2\x8f\r\xa3P/@\xaf\x14\xf9\x8f\xb7\x08&@\xee@6\xc9\x8e\x80(@Y\x98\xa0h\xafG,@A\xe8\xc8\xbb\xdb\x1c*@\x80\xcf\x0b\xbe\xf8\x1b)@\x0b;\x04g\xc2\x18\'@\xf5i\xdd\x184\x980@\x98\xe2Y\xd6\xe1\xfd.@\xfd5\xe8V\x00\xae(@JdB\xd7\xach(@\x18\x0e\x14\x9eOW\'@\xab\xe9\xc2\xbf\x84&\'@\x86\xd1\x12\xa0\xaf\xa5(@\x03\xa7\xe5Q\xf8<\'@f\x93\xfc\xa03T&@\xfage;\x15\\)@V6\xe0AA\xee0@\x1f%\xf1)^\x9b/@\xa9\xe3\x82e\xfd\x10\'@D\x11\x06\x92K\xa3\'@|\x1b\x9d\x19 %0@\xdf\xdf\x8d7\xbc$\'@\xed\x04G\xd6\x96\xc1,@aY\xb7\x1a\xad\xd2(@$B\xf3Y\x17\xff&@\x95\xba\xc8\xb1\xd0t-@\xdbRS\xe2\xf0=/@\xb8V\xf7\xa5\x07w%@\xb7]\to\x17\xc9&@\xcf\x83vg\x14\xac(@\xc2\xda\x8c\x156\xcd%@\x84\x81[\x7f\xce\x12+@1\r\xec@H\xc5\'@\x7f\t\xf7\xc5\xe6<&@\xad\xc6\xc8\xd6\x81-(@\x98Is\xef\x13\xc1&@\x07\xba\xb4D\xcb!(@\xa9* 2\xc5/\'@!#`f\xa0\xad\'@\xc1^\x80W>:)@\x9b2\xee\x87\xf5x)@\x8e\x89\x10nt\x89(@\xa6\xc0%kpp(@\xb7\xab*\xadZ\x08&@\xd5<\xbf>Hk\'@A\x07c-\xa7\xa7(@7%\x83\xaal\x95(@5\xe2\xcb\xc0r\xe4%@5\x1b\xd1\xf7\xbb\xcf%@\xf2M\xec\xb6\x86M(@\xabK\xe8\x94\xd5;(@b\xddC\xe2y\xda(@\x8234\x88+L\'@\xbb\xe5!\xd1S\xa6(@\xe6\x90\x08 \xe0(\'@\x07\xedw\x8f\xa6\xf7&@\x8a\x93\xb98\xaa\x8f*@\xb7\x17;P\xc8\xbb*@\xc3^\xc4\x89\xf4\x97(@Dk\xed\xc3}\xbd&@\x0c\xf5\x14\x8c\xb6|\'@X#\xbb\xc8\xbb\xa3\'@\x8f>t{\x97}0@4\x81\xc0Xge.@\xad\xc9\x12 7\xe5,@P\xf8\xc3`D\xff,@Z~.`\xe1\x10.@q&\xef\xfa\x91\xde(@\xa72O\x84B\xa0)@\xd2\x8f\xce\xad\xe6\xfa&@$717\xad\x99/@N,\xd8\xb3h\xd70@6\xa9\x01\x8fS\xfc\'@\x1d\xc3\xbd\x88\x1c\x90(@\x13,\xf3;\x1d\')@)\x1e\x00\x01\xdf\x9b\'@f\xda\xc8\xf5\xd6W\'@UE\xe7\x8c\x04.(@S\xdf^\xc0Jv(@\xa0\xbd\xd4\x87\xb3\x80\'@\x17\xd0\xbc\x99\x07-\'@>0O\xbd%\xa8.@\x00b\xe5;\xb2\xd3/@\x82\x97\xe8\x10}\x83+@bi\xa4\xa9\xfc\x05+@\x81\xd0` ?\x91(@{\xa0\x0b\xaa\xb6\xa5\'@_,\xe3\xc9\x9a\x7f&@\xfa\x84,\xb1\xdb\x1f\'@\xfe\x87\xd1\x8c\x8b\xd9\'@\xb51\xa1\xe5\x1a\xbe(@|\xc2\xd7\xa23M)@\x01\xea\x88+U\xa2%@\x7f\xa6\x9b,\xcb\xa2,@}>\x15d\x92\xd8&@\xa0\xeb\x7f\xdf\xd5\xa60@X\x98\xb8\xff\xbb<\'@R\xc7H\xc4\xcc\x15\'@\xed\x8eUo\xca\x9e(@\x0eQL\xdd\n\xb3,@\xb2\xd5\xea\xad\x91\xbe\'@\x1c\x0c\\R\xf75(@\xac\xbd\x05\xcf;\xc9&@\x1a\x07\x12\xf0!")@+\xc6\x81\xe4\xcb\xf6&@\xce\xa9\x86\x10\xa9F\'@\xb8\xff\xaffT\xc8+@~P\xb2\xec\xffP\'@d\x02!$i\xc0%@\xfa$V\xbf\xb8.&@Yp??\xc9\x88*@P\xc0\xaf\x11\x1f9\'@\x02\xbb\xee{*s(@\xfc)>,4\xfc-@fWU4\xec\x9f%@\x9e*2\xaeK\xea0@\xb6\xdf*]m\x96\'@\xf2\xd3\xcf\xc4\x86s\'@\x88\x01+>k\xa9&@\xaeM\x9bh5Y\'@\xd89\xdc\x0f\xa0E(@\xaam@8\x83%)@q\r\x14\x14\x1c\xde(@%\x00\x91\x1b\x05u)@+e9)\x9d\x07\'@;\xeb\xc3\x1c\x05H&@\x18\xa0\xf6q\xa6\x9d\x0b@\xdf\xb7\xe5\xe2b]-@\xed\xc0\x7frO\x8d0@\xf2x\xde@j\xbc.@\xc6u\x96kq\x01)@\x8c\xcb\xb0\xbc\x01\x16\'@C\x03\x12k\xfc\xc7\'@\xec\x0b\xac\xff\xf5P-@\xe0G\x9b\xa2\xc5\x93(@fL\xdd_\x05\x1c\'@ez\x8a\xdf\t8&@\xff\x131z\xe9:\'@]\x0cA\xd5\xaf\xac(@\x1e\xbe\xd2\xc3\x0b\xbf%@\x8d\x95\xa4N\xefq(@\xda\xd1\xb1\x0f\x19\xf8%@8\xfdJ\x89\xf0g.@\xe7\r\xab\xa7\xf6C,@\x1f\xe1\xbd\rE\xbc\'@\x9f\xf8\x02B\x939\'@G\xdfs/SW\x05@\xc3\xc5<\xde#\x041@8m\xc97O\x03(@\xbdL\x07\xf1\xef\x12&@\xb3\xa7\x91\xe3\x0fx(@V7\xd8*\xc0\xfd(@&\x7f\x88\xf3\xcd=)@\x9c\xf7\xddWA+.@\xfe\xb5\x9eI\x0b\x1b+@i(aq\xb9\xac%@p\xc4\xc4\xa3\xb8\xe5%@D\xb9#\xae\xc6W&@\xe3y\x9d\xd5}\xcb0@\xd0\xae]\x83\xd8\xfc(@}\xd5[\rV\xac,@4\xe7w\xe0J|-@!Q\xd5\xc0@\xc8%@\xafkj\x96\x02\n&@a\xd6\xfb\x85\xdeB(@[\t\x10\xc2,\xf7(@k\xcdK\xf4:\xfe%@\x19\xdd\xd4\x8e\x9a\x8d(@\xa2\xd6[\x1b\xf9\xe6,@\x97\xf3\xa6_\x98\x02)@\x90\xbc$|U\x1e)@\xe2#\x7f\xb5\xaa\xc8)@xI\x8dS\x89\x88-@\xf9[Y\xdd\xf7~\x06@\x17\x96\xc4\x80r\xc7\'@{k9q5I)@\x98\x13\x89\xc8-\xca0@]`\xb3\xbd%}-@\x9f\x82C\x04\xda\xf2/@#\xe4H.\x93\x89.@\xf1\xbfh%c\xdc,@\x1f\x8a]\xf3\x82\xa3&@\xbf>\xf2\t\xfa2\'@\x91\x02G\xc8\x88\x7f.@b\x8dz\xa4M\xae/@\x86>xg\xa2\xc9*@#\xb2\x0b6\xfd\x9e,@\x89\xbef\x07\x0c|%@\x1f\x8dD\xab\x00\x160@4\x03Z,}\r\'@+\x86\xe7\xab\xb6\xac,@\x98\xdf\x12`i\xd2-@\xcc\x1b\xcae\x80{-@a\xc2c\x94#\xcd0@|\x86s2\x97S(@Q\xd5;\xe1\x07\xee*@L\xdd\x94\xcb\xe5\xb4&@8\xe4\x8e\x9d\xb4\xb1)@\x912\x97$3F-@{@\xc3\x91).-@\xd3\xbfhMJ\n*@v\x9b\xba\xdc\x9b\x97(@\xdcH\x1d\xcb\xdb\xf2\'@\x1d\x92\x98\x83\xaf\xa3/@\xbc\x1c\x82\x0c+/\'@\xeb&\x947;\xcf-@\xb4i\x08\xa0\xa5\xf4,@\xcb\x84\x845x\xed/@\xfe\x7f\xbf\x84x\xb6-@\xefW\x96\xcd{\x1b+@\xd5\xcd\xac\xf1\xd4\x17\'@.v\x08y\x8d\x15(@\x80xW\xc8\xd9\x1a)@{j~\x8d\x8fl,@\x8f\x80\x81\x06X\x880@T\xf7\x89\x9b2\xae\x07@\xfa\xb2\xa9\xee:\x9f%@\xeb\x92\x83\x95]\xc2,@\xcd\xc8/\xf2\xfaR0@_\x17\xb2\x9eq\xfb0@*U\x96\x00\xe9\x12/@<\xc4_L\xb3\xe5(@\x84\xaa\x91\xdc{W0@\x02r<\xa4s\xd9,@~O}n\x1c\xcf)@g\xee\xbb\xb6\xb1\xa5/@\x14\xf6\xd4\xd4\x1b\xf4.@\xb1i\xb4\xc4eq\x0b@v\x8dcE\xc8\xbf-@6k-Zl\xe6.@s\'\x97\xf9\xca\x14(@&)\x9af%\xc4&@\xc32\xb6\x86\xabV-@4\x08\xb1\x07\xe53\'@ S\xcc\xcb\xe6(+@\xb07\xad\xb4\x0470@\xfb\x96\xd5\xbbU\xc1-@C-q,~\xd3(@\xa0\xa2\x8fX\x81y&@\xee\x9c\xcc\xc4g\xb9*@Y\x80\xfeD\xab\xc0&@\xb5\xa1a\x92\xb1\xce(@\x02\r4\xb0\xba\x19-@\xd48\x84f\xc50\'@#\xc56\xfb,\x9b0@\xe7\xb7\x88\x02W\xfd0@3\x04q&,\xd9,@\x06k\xc5t\x8d\xb4)@\xa1\xf9\x14\xe6\xed\xc7)@\x94>\xb7\xfd$\x940@#\x98\xbdM`/*@\xf1kK=S\xa5-@\x188\x8dC[1)@\xdaQ\xb0s\xca\x19,@\x13\x00N}\xe7\xdd\'@\xfab\xedAL+)@\x00:\xad\xdc\xa6\x0f0@\xe4u\x98\x0e\x99\xfb&@\xbd\xc0\x961k;*@\xfayz\x88!\x11)@\x81|\x04\xc7\xe6Z)@,\x05\xd5\x8ck\xce+@\x1bE\xb4\x8f\x99\xb8-@[l\xc1\xbbG\xf3\'@\x93\xb9\x04P\x00\x82-@\rZ\x05\xbc\xf5\x9c&@\x9b\x06\xb1\x15\xe3\xe50@}i\xb6\\,\xe6(@ \xea\x92\xc3\xf4\x8e0@\x01\xeb\xfa\xa6\x19U+@\xb4\x0e\xe2\xb4\x8e\x8f,@\x06\xfb\xfb*\xf8\xe9&@N\x95y\x1fD\xa4&@X\x95E\xe1\xf1\x88)@h\xb5\xe0[/7(@\x86\x8bL\xab-\x051@\xe9\x95"\xc2=\x94/@(\xb7a\x02\x98\x80&@\xd4\x85_\x13\x05\x9f(@\xf8=\x15llK,@j\x88\xa8\x0b\xcf\xd7(@\xc1\xde\x88\xf2\xa4\xcb\'@\x82\xca\xc4\x89G\xf8(@\xdaYz\xd5xX.@\x85!\xbe\xe6\xb7\x12,@\xab\x02\x1c\x02\xf5\x8e(@\xb2\xc7\xaa\xe4\xf8\xe6\'@\xbf\xbf\x99\x0bqB,@\xfe\xd9\x9d\xa0\xda\xd9-@\'5\xd6\xdb\x86P,@[\x11yV\x07\xd3.@\x9c@\x8e\x8aG\xf1(@Y\xf9\x12UU7.@\x94xz\xf3@\xb6)@\xf4\xf2\xecs\xd4\xe9-@\xd5`6\xd1\xaa\xca\'@\xd1J\x9ef\xc9\x85\'@(L*\x13@\xc0-@\xfe\xc2\xd4\xd9\xde\xee*@\x0e\x06\xdagac.@h\xb3=.G\xc9(@:\xcf\xd6\x82\xa7\x90,@RK\x1a\xc9\x1d},@ZB7\xb8\x89\xf1\'@\xaa\x1f\x86\xc5\x7f\xc0+@\xbc\x8b\x8b\xff\xee\xd3-@SZV\xfb\x10\x05.@l\xe5\x8b\xd8I\xa40@8\x10\xcf%\xcf\xab0@\xc7\xea\xec\x84\xe9\x93(@\x83N^rh\xf8+@\x97:\xbc\xc4C\xac,@\x9f\x1a\xa9\x95\xc4M/@\xfe\xbb\x91W\xcc\x10-@\x1c\x8e\x10\x80\xfb\x19\n@8:\'g\xfc\x85%@z\xc0\x0f\x1e{\x82\t@\x96OI\xc3rP&@<\xe5$<\xd6\x9a\'@R\x0c2`Z\x88\'@ud\xe3"y\xc1\'@\xce\xdc\xc0\xc9\xe9\xdb-@\x9c\x14^eu\xc5&@AF\xd9B\xa4\x9a(@xm\xf0_e\xf5&@\xe3:\xd6\x9b^\x91&@\x9e)\xd0\xda\xf5\x90&@\xd2lh\xf2\xc9K-@\x06ZB@ Z&@\xd9.\x0f\xb3\x84\xe90@\xe7\xe1]/?\xa7&@\xa5}\xb8iU\xda0@X$b\x0b<\x98\'@]/g\x0c\x98z\'@\xfe\x03\xaf}\xdf\xee0@]/g\x0c\x98z\'@\xd0U~\x80}\x9f%@O\xb3\x1f\x19\xf3\xa4(@-\xe7\xc1\xfd\xafk(@\x85\xc7%|\xb2F\'@\x06L,7\xa7\xfa&@\xc3\x12\xa1A.T&@!\x82_^\n\xb8&@\x05O\xac\xf5\xe6\xca&@\xe1\xfa.\x9d7g*@\x99\xe3c\x0c4\xe1\'@\x94f(\xc9\xa4\xed&@\xcb\x95MzE\x8d0@\xefY\x0b\xf9\xaa\xd9,@\x80\xc7b%Q\xa7%@aT\xebo-\xed&@\x14\x11M\xcc\x07\x8e&@pXP\x12\xe6\xe1&@\xb5\x8a\xb2H\x1f\xbd&@]\xe3q\xe8\xe7\xfc%@4\x90\x90\xc0A\xcb0@Im+\\\n\xd7&@\xee\xc5G:Z\x9d&@\x1f\xe2\xfb\xffTt%@k\xb2 \xa7B\xb50@\x02s\x96\xd9\x96w(@\t\x80\x0b\x1d$\xc9(@s\xb6%\xf4\x1b\x92\'@\x9a\x0b6\xac\xb6\xa2&@\xc5\x9a\xda\xb0\xba2&@\xd4\x8a\xcak\xc6\x02\'@\x1flj]\x8d\x17&@\xf5\x91pGn\xfb,@\xda\xa4\x00\xe5w\xae\'@ER\x91\xad\xefe&@CS)\xe5r\xf5&@\xa1\x1f\xef\xe8T\x0f&@TK\'6E\xbe%@\xb6\xea\x00\xbf\x97\xeb0@\xd94\n9\x9e\xf3&@\xce\t\xf7\xe0\xe3O\'@7\xcb\xcb\x9a\xf1\'\x08@\xb9\x0eq37|\x03@]gK\xcb\xcd\x81(@:5M\xb4\x86\xd9%@\xac\xc7.~\x10\x02\x08@bf9\x95\x92\x8a\x07@f\x0bA\xa5\x1f\xc8%@\xedj\xf0;\xe2\xee+@|\xdcg\x0bg\xf5&@\x02(\xe5\xf2\xbd\x7f&@\xfe\xb8|"\x15\xaf0@Lz\x1d\x8dK\x1a)@)\x822=\x91\x0b&@\xc1\x84D\xf0\xa6%.@\xbev\x03gr\xea&@I+~v\xedk-@\xf1*kB\xa9\x1e(@\xdb\x8c\xc7?\xd6\xdb&@AsD\xc0.\n.@\xce\xc5\x07\xa1\xc5\x8e-@K\xc8\x81i\x1dp&@\x90\x1e\xe3\xc5\x15r&@\xc5n\xe8\xe0<\xba&@\x8a\x01\xb9\xbb)\x9c&@\xe1\xaf\x8fRE\x81-@\x8b]}h\xf8L.@0\xe4\nNyr/@c\x01\x9f(\xb5\xcf-@3%O\\\x7f\x0e(@\xd1\xb1\x95\\\xa8N(@\x14x\x8e= j(@\x12mx\n\xda\xd2&@,]y\x8b4e&@\x95\x8d\xabb\x19`/@\xd6\x18\x0e\xe2\x94\xe9&@\xc2\x88\xb3\xf2\x9e\x82*@r(\xc5*\x9b\x8b\'@\xc5\xdf-G\xdf\xaf%@X!a\x05\ro)@K\x93Z\xb2\xc7^&@^\x1b\xbe\xf1!Q&@eL\xf5zP\x8b(@lH\xad\x89-\x12&@P\xd6\x89\xef\xcd\x93-@/\xf9z\x10\x07\xe5%@\x12mu\xd9\xd5\xd9%@\t\xe7hES>&@\xa7\x0c1\xb2\xb5]-@\x08Z\x0bC\xb73(@TBXr\xd8L\'@\xa1e^=\xdf,&@qe3\x87y8(@\x80\x95\xa3\xd0>\xc4%@\xf2~B\xd6}\x94/@\x1e\xf4L\x118\xb6-@\xda\xe3(\x96\xb3A.@98z\xc4\xba\xd8&@\xd6\xa6\xb2\xf3\x10\x97-@?\xc5\t\xed\xf1\xb1(@\xc1\xf8#I\xb9\xa2(@\x8c\x7f\x8a\xba)!&@S\xfd}\tQ\xf4(@\xe7CiT\xbd\x06&@\x01\x11Sa\xbe\xb6,@a,x\x1cC\x9b\'@"\xa2\x18o\x0f\xf1-@\xe4iG\x1a\x1c8&@#\x94>V\xe9<&@P\xd9\x0b\xf6\x92\xa7\'@!o\xb8\x8e\xd9m\'@t\x1en\xf1\xc5O&@\'J\xb6}&f(@\xa9D\x18\x19+\xe7\'@\x06s\x11\xa7\xf5g&@mu\xdb\xc4\x86\x1a)@\xda1\xf5\xf7\xfd~(@\x9f \x9aq\x1bd&@\x00\xbf6\xd8*P&@\xa5\x07\xef\xaa\xbd\xf7-@q\x98j\x8a\x8b\x97(@\xbc\xd4o,\xd0P&@\t\xfb^\x10\xf3\xc9(@\x1cJ\xf0\xbc\x16\x08\'@#b6\x86.\xa9(@\xe9V\x80\xa0\x14\xa6\'@&h\x01\xc1_,)@{\x1e\xd0~XM&@\x94\xf4\x13\x08f\xfe\'@\xf1fli\xe2\xae&@l\x92\x8b!\xa7\xc1\'@\xe2\xeaP\xee\xf2\xfd&@\x13pD\xb7mV)@\x9d\x8d\xdc\x0c\xa7K)@\xa3SCz\x9a\xcc&@\xdai\xd2 \xb7\x08%@;\x9a\rd\xd8\xfc(@}!\x7f\x00\x95\xfe,@\x1a\x86\xe9A;=)@\xda\xb8\xf1v\xb3\xd9\'@t"\x01\xc2\x97A)@s\x9e\xbe\x7f\x179)@M\xdc\xf6\xf5\xf0\xf6,@i\x1d5\xf9\x1d\xca0@LF},l\x0f(@I}\x8a<\x94`/@[X\xc5\xb3\xb4\x98\'@\t\xb5\'\xc6\x94\x8e0@V\xdb\x7fIt\x08-@\xf0h\xd7,\xc0\xfb,@t\x04\xa0F\xe7\xcf)@s\x97\xaf\xdc\x12\x06&@C\xd6\xe4h\'\x0b&@\x9e\x19 H\xc5\x92(@\xd6C\xc2K\xe0\t\'@\xed\x10\xbe4g\x13\'@\x1ex\x1c!z\xb0,@8\x07\xaaB\x17+(@\xd7?\xaen\xe1\xb1\'@#p}\x0e\xa5~\'@\xcc\xf8r\x1c\x81;&@|\xb0\x05zH\xdd*@\x153\x84Nt\x89(@\xda\xcb\xd5\xf6\xf10+@\xbf\xccr\xc6"\xad0@\x95;\x86\x8f[^,@|\x10\xda\x04\xe7\x95(@>{0b\xdf\x80,@\xdb\xaf=e\xf77\'@\x89\xe2e\x90V\x0b,@\x02\xb1L|\xc07\'@\x8d\xef3J\x96n*@!\x9d\xa1\x13s\xb5(@M\xcd\xed\x92c-(@Z\xa0\xf2\xa4\x12]\'@\x18\xa0\x1d\xd6S\xdb*@l\x1b\xc4\xbb}0\'@\x80\x08"\xd9\x1d\xc7+@\xf9\xa4\x81\xdf"\x0f&@\xf3\x8f\xa9Z\xc1\xc6)@\xa94\xc4\x8e\x91r&@\x1a\xda\xca\x96\x86\xc1(@\xbd\xbdy]\x9d7,@\xc6Xu\xda\x12E,@\x0b\x9d\xb1\xa1V\xe2(@$\x8aHMJr(@\x13\x94\xcf\xa6\xaa\xc5\'@\xa0{n\xfd\x95\xe9\'@\xe0\xfdV\x1e\x89\x0b(@\xc0\xbc.\xd1\xafq0@$\x8aHMJr(@h6\x8b5(\x90,@4.\xae7x\x8d%@\xca\x04\'\xae*\x1b&@\x88=+\xae\xb6C-@q:\x02\xef\xdf\x8c-@\x97\x859\xd4\xa7`\'@s^\x16_5_&@\xad\x89f\xa8\xc5B\t@\x7fM\x85\xe8\x1cB(@9C\xaf\x8cOM,@{\xc5\x11\x8d\xeb\x940@\xe3\xc6:Z_\xa20@\xfe\x96+\x8e\r\xe1&@\x81"\x0c\xe8\\\x14)@\xbf\x14\x84\xbd\xe7e,@}<%W\xd5\xfa&@\xa3&\xf0\x14\x08\xcd-@\xc9I\x04W\xbe\xa4(@4\xbf\xd0\x8bx\xf30@\xc6-\xb9O\x85Y\x08@5~\xe7\x82^\xbd,@\xdcWC\x04Tq-@B\xfd\x8d\xe3\xe03\'@\xd3\x08\'\xb7\xa4\xa3&@[\xd0\x90\xaf\xae\xb4,@\'eq\xda\xb3\xf5%@\xe0\xb8j\xaf\x8e\x05)@\x11\xacGm\xcf-)@\x0f\x18\x88r[\xdf(@Ib\xc3^\x1d\x9e(@\x93\xe3\xd4\x84\x9dz-@\xd5\x1aC\xb4\xe9\xd3%@\xcd}\xfbc\xbd\xe0-@\x87\xe8\xb7?g\xaa(@\tU\xa5\x9a\x88\xa4-@\xdf\xd7\'?\x87\x93(@\xc3+o\xf2\xe3\xe3(@;\xd1eeBz\t@\x1f\xf7\xdb\x18N{\x04@\x1a\xbb\xd3QD\xeb%@A\x95\xd5\xfa\xf5),@\xb4i\xa5\xc1\xb9M\'@%+0\xdd\x99\xdb%@y\x0cB\x1e\xde\xf9&@m\x1a*\x8e\x85\xca)@f\x0bj\xebr\xe4%@\xb7xd\x01\x8b\x8f&@"@\x82)F\xaf-@4-\xb2\x11\x03\xfc)@.O\n\x96d\xa5/@\xa8o\xb19A\xeb&@,pz`f\x9a&@\xb9:\xf5"Z\xf7&@\xde\\W\xdd\x13\xa8&@\xaa \xbe\x9c \x1e&@%\x04\xe5\x14\x90\x9e.@\xa7\x8a=2\xd1\xc5%@\x19D\x8d8\x0b\xdf(@y \x181\x06\x8b+@8>\x994B\x15,@\x8c\x0b\xe1\x02\\\xf3-@\xcb\xf8\xcb\xfdV~(@\x1a\x84r\x98l\xeb%@\xb2;3\xaaD\xb6&@;\xfc$\x99\x11\x14)@>\xe9\xf2\xe2\x07g-@\xc2\x1a\xe0\x0b\xaa\xc9(@^\xd4\xec|W\r,@6\xe61*\xa6\x940@I\xfc#\x81\xe1\x870@^Q\x1e\xa6\xc7i%@\x10\xe9k\xc3\x0e\x99/@.\x05\xa3\x89\x9c\xd7&@\xaa\xbe\xa6\xeb\xa7\xb0,@7\xe4(O\xca\x03)@3xypXk\'@\xde\xfc\xeb](\x07-@X\xab\xd5\xd6~\\)@e\x9f\xd9\x8f\x16K-@\xf0\xd5\xe6\xd6\xf3\xb8&@\xed<~\xdf@Y%@\xc0\x0bon\x12p\'@\x92\xd2\x83K\x05\x04+@\xd6\xf8\x80\xf1I\x08\'@:s\xbb\x9d\x04[\'@Oj|\xc7\x8d\x80(@\xfb\x92\nh\xb5Z\x0c@/\xc3\xd1\x11b|(@\xf0\x1d\x03\xd6\xe6D\'@\xcb\x81\xb9\xeb\\\xe8&@\xe3:\xd6\x9b^\x91&@d\x9a\x81*w\xcb&@\xfe\xa3X\x9e\x8b\x02+@\xa3\xc2\xb1G\xfb\x18-@\x13\xefCC\xf3\xcf\x0c@\xb1u\xd1\xd5\x85\x1b+@#|4%g\x0e\'@\n\xb1>\x08\xaf\x0c&@\x0b\xb6\xc9\xc1\xbcK-@\t\x1a\x98S\x1e\x051@\xdfM\x9c\x92\xeb\xf1(@\x1b\x95\xcf\xd3\xe9k,@\x97\xff"[\xab\xd60@\x85Q\x8d\x15N\x11+@\x85\x1fD\xd6\xccw%@\xfc\xcaD\x80\\\xf2\'@\xf1\x14\xd84\xe2\xd10@\x9ey\xfe{\x848-@\xb2\xfa\n\xb9\xea\xae,@\x86\x10\x12:\x10\xd2*@?.Q\xc4}\xcf0@[s\xbc9\xc4\xf0)@\x8b\x0bR\x1fc\xf70@\t\xe4E-\xbdg-@\xbb=\x8b\xa9\x1d{,@K\x1cAu\xdf\xd2&@!\x13O\x9ap\x8b\'@3i\xdb\xf6t[+@\xf9\xaf\x10\x1cTj(@<f\xc7\x1f\xa5\xc3\x0b@\xdd\x08\x85\xe8}%\'@\x8d\x9e\xaa\x88\xc9u,@_\xf6\x039\x1d\xc40@\x13\x94\xcf\xa6\xaa\xc5\'@w\xca\xf4\x90\xb6l-@\\gJ\x82f\x95%@S\xf6\xe3\x82J\xbe*@1\xe4\x9b\xe3\xfej&@-\xf3\x91(\xc3\xc3,@\x99\xca\x10\xf4\xcf\xe7)@\x99\x99;\xc7\xb1\xc2)@8\xe6\xd0\xd8!`\'@\xd5sR\xbf\xa7G-@\x00\x1c\xa1\x00\x93\x82,@\x1e\x1eb\xda\xe7\x1c+@\x8e\xa6\xa5\xdc[\x06,@\x95\x94\xe9\xe8{\xc90@\xd6c\x81\x92\xd6\xe7,@\x11\x19\xbd\xb1wo-@\x14`\x19\x9b\r\xbe&@\xcb\xed\xb2\xb8[\xdb0@\xfa \xc3\xfe\x06\xa60@R\xb9.\r\xcat)@\r\x99\xaa&\xdfj\'@\x8c\xa6\xa0\x0cG\xf8)@\x04\xc5(\xe4^\x82(@0!\r\x82\xfd\xbd,@$\xbe\xd9\xf1\xf1\xe8&@&\xf3\xa9-\x1c\xc9%@r\xa1r\xac\xb3\xd0&@\x03\x9a6K\x92\x05&@\xf8\x83\x91\xa2Z\xe40@\x89\xf8\xcd\xb2\x12\x06&@\x11\x954G\x93M+@\xf4YC\xaf-\x95)@\xf1\xda\xbb\x8b/\xad,@F< \x98{\xc3,@\xa5\xc3sB5f-@\xa924b\x19\xbb)@u3\xe4\xcd\xcc\x87)@S9\xaf#\xafO+@\xd3\xfd\xa2\xad\x0f\xc7&@\x19PV\x98Q\xfb%@?\xc6\xc5\xf7\xa1\xc3,@\xf41$\xa1\xc9\x14\x04@\\\xdd3=4;\'@\xd9t\xc9p\xbd\xba,@\xb7W\x88\x16l\x16*@\xae\xb8N\x0b.R\'@\x95\xa40\xff\r\x8f-@\xb8\xa7\xdd\x88B\xc2&@U`\x8b\xa9\xa0L\x04@r\xfe[\xa2\x01\xe4-@\xca\xb4WD+\xe6*@\xc1K\xd2\x0e\x17$&@\x7f,\xff\xce\xdc\xf6.@mNhO\xe5\xd9&@\xa5\x85\xcf\xc8eR&@\xa7\x02\x83\x90\xf7:.@X"H6\xc0\xef)@.\xddS@l-/@\xba\x11\xa2\xd0mD+@S\xeeJ;n\xa6,@\xb0\xbc\xd3\xbck[&@\xbb\xed\xe0G\xccu,@\xe6\xac\x85r\xd7\xc7(@\xac\\L\xde\xadh-@\xa3\x04\xb4+D\xb8&@{b\\\x02\xd9\x13.@81-=M\xf7.@\x03\xf5\x0bO\x81\xac(@\x97\xdd+\xcc\x1f~&@\x02\xed\xdd\xd3:[,@\xd4U\xa94\x9c\x9b&@\xa9\x83\xabh\xd6\xbf,@1\xda0\x93*\xb9-@\x9f\xbfTem>-@8d\xf6\x19N\xe3&@\x00\xb9\xe2k!\xd2&@*JL*\x15\x95/@\xb9\xb6;U\x10\xc8.@%\xba\xa0,\xbb\x97.@\xe6\xdb\xcc\x16N\xea-@X\xd7?{\xf4\x12&@\xe7h:\xc6-\xcc-@\xd5\x0fw\x08-\'.@\x83\x0f\x19\x06\x8b\xfb-@\xde\xc2]\x98F\xae.@\xc38#\xd1\xe7;\'@\xc2\x18:\x07\xc9\x1d)@l!\xd7\x19\x80\xb10@\'\x03\xe7"\xb7\r/@\xe0\x0b>\xfa\x05\x95,@4S%\x93r\xfc\'@\xe7\x8cG\xb2\x83k/@\xa5\xc9\xc3+\xc17(@\xffO\xa1L\xa8\xf4,@{\xc0\x16WRW/@\xc7\x044i\x97\x08(@N\xa7\x87n\x13l/@\xcd\\\x06\xd9."-@\xdd\xc3\x7f\x03\xc8\xc40@Vcz\xc4\x99{&@]?j=\xde\xcf(@j@\xd7\x85\xd4~-@\x05\x19f\xd4\x89/-@\xff\xc5\x1f-\xfa\xf50@\x0b\xc0\x9e\x03\xb1\xfc%@\xf0\x9d8\x87\x85\xa0/@\xc5\xa5{7\xa7\x17&@\xab\xcbwa\xf4\t&@\x18\x0f\xc2\xeb\xb6+/@\x0f_\x8c\x10\x95\x99/@\n\xe9\xe1\xe7\xf9\x89/@\xbb\xd4\xdbQ|\\&@w9=G\xec%+@C\xedA\xfe\xb7\t)@\xce\x10\xa2\xbd\xa6J&@HZ\xf4\x83\xba\xb4\'@9\xc0\xd6\x19:\xa3-@\x9a\xc2b\x1c*\xbc+@\x95\x8e\xf0\xba9h&@\x95\x8e\xf0\xba9h&@K\x06\xe9O\xd7\xd1+@\xda\xce\xc13\xd5\xb6/@?+\x02\xce\x08\xa5/@\x1ctUa\r$\'@h\xaeT\\\xee:)@\xd0loJ\t\xb4/@\x87\x16^:\xfc\xef\'@\x00\x87\x97e\x98\xcd\'@\xc5[Y\x16\x17\xf1%@QEX9\xc9\xaa-@9G\\v\x82\x8d(@\xdb!\x02\xa0%_&@\xc8\x95\x01\xbe\x17\xfd%@\xccE\xdd~N\x85-@\x07\xa7}\xb8:|-@\xc7\xec\x08\x1b#W&@\xee\xbbI\xb4\xba\xfd\'@\xa0\xb2h\x95v\xa0.@1\x96Q9\xa1\xa9(@Da\x8aT\xfd\xdd/@cX\xc7\x8e"\xaf%@\xc8\xdd\xb6\xa5~\xbe-@_\xc0\x1c\xfc\x16:0@k\xe1\x99IF\xfb(@\x88g\xc1*\xa4Z)@<\xc4E\xa3\xe9\x8b.@C\xf7j.\'"(@\xa4\xe48Z\xaa6&@\x02\x90z \x91\x9b/@\x1f\xf28F\x17S/@\xfaO=\xf09n(@\xc9\x97\xa0.\xc8\x0f*@5\x94d\xa9\xb5\xd4-@.L*\xdf[\xec&@\xaaw\xb1\x17\xae\xbe,@\n\xae\xca$\xf6.)@\xcb\xa1\xaf%%-.@\x13E\xa4z\xe0\xfa&@\xd6|(6:<.@\x0b\'9\x94\x14g-@\x0c\xe5\x03\x82A\x1d0@\xf3\x03M\xc2^P-@\x00\x92\xd3z{\xf1,@\xf8\xd2\xc9\x89\n\x1f\'@\xad\x1cL\x064\xd9(@t\x94X\xc4Wd,@\xfc]HK\x9980@r\x1e\x17;\x07\x8b(@\x17\xba\xe62\xa8\xed&@A[2\xfew\t(@\xc1U\xa1\xe6\x18u/@\x08\xa68\xb5\x85)0@\x01z\xa6>eZ.@\xce\xee!:G\xa7(@\xa4WA\x92!\xbd&@\x1a\\\xec\x94\xff\xa5,@\xb8\xdb\xdc\n.\x04\'@\x05]S.\xe6\x1a)@l\x94Z\xc5\x9f\xdd-@\x15\x7f\xc0\xe3\x0b\x18-@\xdc\xa7"\xb6V\x0b-@u}%\xc6\xdb(.@|\x93\xaeq\x0e\x15)@K7/\x86\xc5\xd3/@W\xfc+\xa4$,)@\xa2\x05hP\x08\xff(@\xdc\xe3\xdb\xcb\x00;)@\xd0XM\x00\xae,(@Wd\x1b\xac\xaf\x97-@\x9d\xe1\xbe\x13\xb1&-@\x9f\xc5\xeb\xaa\xca\xef-@$\xe7\x05\x8b\xeeP&@\x04\xcb\x1e&+\x0b(@Xl\x98\xab\xfa\x1c/@Wic\x90\xee\x92(@k\x19f\xf1\x99((@\xdaB\xa2\xffs2/@\xa6\xb2 \xefg7&@\xc2\x83\x04\x9d\x01p&@i\xfd_\xafQ[.@\xab`\xf1\xfa3\r\'@\x19#\x8e\x8c3\xbc,@\xcfX\xd8\x82\xfe\x9b(@\x86\xd2\xf3\xe7\xe2\xc9\'@\x9b\xb1\x15O\r\xc6,@2\x9b*\xce\xa7S&@\xbd\x92\x9a\xf4\x9c\xa7,@\x18*\x80))\xfb&@G\xbc\xbd\xe2zS)@\xd3Z\xa2\xc8)\xb0(@\x16w\x89\xb8\x95\xf7)@v\\*?\xb6 0@s\xca\xd9\x05\xe3\xe9,@\xcb\xf5\r\xf5dF,@t\x12M\xd4\xbbj&@S\xdf\xba2\xe8/)@\x83i\xbe\xb6\xee\xa0\'@\x92\x831\xa8\xd2\xf6(@\x8e\x9a\x18\xd1`q\'@[\x8c\xfd*\xa7n&@\xfc\xed\x066#\x97/@]p>\x8a\x8e\xf0(@\xe1\xed\x13-\xaf~.@\x96\x1f\xf2\x00\x06\\/@\x12\xd5\xdf\xf2\x0c(&@8\x15$\xd8\x92q-@\xd3\x8b#\x7fj\xa0,@\xc3\x0e\xae\xf1\x7fH)@ay;\xbd\tu-@S\xea \xf0\xf7m(@&\xf4\xe2\x0b\xef\x9a0@xm\xf0_e\xf5&@qhZ\xf4!\x95/@?y\xe8p\x1b\xca\'@S6\xdc\xe1\x91{&@\xcf-4\xb6N\x14.@}I3\xd0\xab\x15\'@\xe4\xc1\xb33B\xde,@\x91\x16\x06K!\x110@7\xbf\xd7x\x08\x051@1\x9ftDU\xf2%@2\xcd\r\x06\x9d\x07\'@s\x0e\xef\x92\xc8m0@\xe0\x02u\x94\x10b0@\x89\x9d\xee\x97U\xdf(@\xeb\x19!@\x1c\xbc&@\x91\xd7q\xbeQ\xf7,@\x9f\xa2\xc5c"\xeb%@,cf\xf1\x8d\xb2(@F\xbd\x92\xef\xf7\xd1(@\xe8\xa2\x8a\xab\xc7\xae.@m\xb5&\xddd\xfc%@\x1e\x1f\x8e\xc9\x00\xe8(@\xab\x07\xd8_\xdb\x81-@T\x94\xda`\r\x98(@1\xbe\x9a\xbc;r,@\x807f\x83\x92\xbf0@\x85\xbc\xfa\xf2\xb8\xa5(@\x94S\xb1<\x933+@\x0c\x9cF3\x99A)@\x05\xfa\xc0\xe6!\x83.@\x99\xa8\x85\x1a6\x80-@t\xe0\x11\xf9V\xeb*@\xb7& \xecF\x9c-@n\x06\xed\x87o\xba/@\xf4\x91\x0f\xd1\xf5Y,@\xb0\xf7\xe8\xee\x90}\x06@\xdf@\x08\xa1A%\'@h\x0c\xa3\xbc\xb1\x96(@)\x9dp\xf0\xe4\x9b(@\xe8AR\xc6\xc0\x89&@1&]\xb6\x93^-@u\xa9\x1d\xa5\x16\xf6\'@\xda\xa5\xdb\xfc\xcdV*@M\x00\x85Wx\xf0(@\xa2\x18\xcc+\xe1\x88.@\xf4\x814\xfc\xdan/@4\xea\xc1\xda\x07\xf1/@-]e8\xdf\xac,@7\xa8\xfc\x1d8\xd4(@\xa4Z\xc2\xb83\x8b/@\xb9\xd1\xef\xf9\xca_)@\x8bS\x9a\x88\xe4\x8c,@\x9f\xfd\x8b\x85\xd3\xab&@n\xd7?\x1a\x04D\'@I\x97\xe6\xa4\xc7\xd3(@\xf4\xeft+i\xbd.@x\x13\x07\xccz\xc6.@]\xb7G\x1a\xe3\x0c.@\x9e\xcc\x89\xc3\x84x-@\xb5H\xa5C\xe4\xe7\'@\x90\xba\xfa\xd8m\r*@\r2\xf5\r\x93\xd8+@\x17f\x93\xa2\xa9\xaf*@qvu>U\xcc\'@gz\x0f}\x90w)@\x10>s\n\xbbL(@\xd6A\xdb\x90\xd8\x86/@\x80\x0b\xc5k\xcf\xd60@\x0b\x13\x86\x96N\xca-@[\x1c\xb0\xb2\xa0\xcb0@*\xbd\xf1\xde\x8b\xcf,@\r\xff\xa6l\x90\xa1,@\xbc:\xd7\xb6\x9bn,@\xe5xMm\x0b\x1c+@\xe4\xd8\x0f\xb5\x07\x0b*@\x80\xd3\x14\xd8\xe2g-@\x00\xddn29S.@D\x9f\xa5\xe5\xb7\xf5/@\xdf\xb1`\x87\x81\xc7(@]\xd69\\C\xad)@\xd0\x9aV\x9a6W-@)\xed\xa9\'\x8f\xb0.@&x\xbcI\xb6\x97\'@+\xdd\xad9T\xcc\x15@\x7f=\xfe\xb5\x05|\'@2\xaf\x01\x83\xb0m)@eB\x02\xa0\xc9\xce,@d\xfc\x96~\xdc\xae.@\x03\xc7(;\x94\xe0\'@\xa4\xd36Z\xb6\x81)@e\x9d\x82Iu\xc10@\xc1J\xc5\x03t\xd8\'@0)\x93@Fe*@\xadn\x11\xe6\xdf\xc9.@\xff\x8b\xa1\x17\xeen-@>\xd2_\xb9\xb7\xf7-@|\xe1\xe2\xbaz\xaf&@\xe5\xb2\x19\xa0\x1d0\'@\xda\xf8HN\xbd\x04-@}\xf4B\xb6\xe0\x01)@\x88\x18\xe7#\xc2\x88/@\xbd\xf4\xbfy\xa3\xb3)@\xb6B\xcaO\xdc\x000@\x9a\x1a\xc80b\x83-@5e\xd5\x1ai\xc3-@\xa4\xcaSn\xbd\x8e(@3fE^^\xd6)@\x99\xbcn\xf8\x04f\'@Y\x81\x04\x89f\xff/@\xaa\xcaVk\x8f\xb3&@\xf4cN\xaf[6(@\xa06\r\xee\x04w,@\xab\xd9\xd4\xdf)\xb4&@\xef\x99\xaf[fZ/@b\x83\x08\xe1\xe0},@\xa7\xefPB$e.@\xac\xad\xa6Ls\xa6+@\xc5;\x1eV\x15\x06\'@V\x7f8\xff+`+@\xb4\x06\xc9\x96d\x13/@\x00\x8f\xed\xcc\xf2\xc6,@|\xbe\xf5\x14\xbf\n-@\xa6>iL\xbf7\'@\x17=*9\x08\xe1)@\xb6\x83a\xd6\xa7\xa2-@0\xa9)@\x08\xe3-@\xc1\xdd\\?\x94\x87/@\xd4N\xf8\x13\xd3\xe5,@\x02\xf8I\x9f\xdb\x02+@\x87\x16^:\xfc\xef\'@\xed\xa1\x92\xa9h\xaf.@\x03|\xf9[\x9f)-@\xa0\t\xcfn{V\'@\xde\t\x8e\xce\xc3\x07(@\x13\xac\xc2`?\x06)@3\xd1\xe6\xf4Y3.@\xf4:\xb3n\x9e\xf9\'@\xfcy\xb7\xd0&e)@\x8dQ?C\xcb\xe9+@\xabE\x15\xd5\xe03)@j\x1f9\xd3\x1a\x0c)@\x10+]\xf8\xae\xfc(@{\x1f\\\xc8\xcb.&@4fl*\x04/\'@\x0e\x84\xcf?\x95\x01\'@\xd2\xaa\xda\xbd\x85\xed&@\xf5\xad\xaf\xc7R\x01\'@J\xd9\x89\xcc3\xf0&@R\x8c3Pa\xc4%@\x0b~\xccn\xc4\x81-@\x14\xa5\xf2\xf6h\xab-@)\x98P\'\x89\xac0@\xeb4!\x0c\x9d!&@\x1b{\xc1\xb3\x0c\xac,@\xba~\xcaz\xfd\x1b&@\x99J\xfe\x85\x1a\xe60@\xb7\xc7\xa7tt\xc3-@"\xca\xae\xdd\xe5`\'@g\x0c\xb5\x12\x9e\xd6\'@\xb1\x1b~\xadc\xf8,@\xa6\xd3\x9056\x00-@\xa10\xdb\xa6\x03\x8b&@\xe8\x8aCv\xb5T&@\x81\x13U\xf0\xd4\xcf&@O\x9c\xbe\'\xf0\x97-@B\xcd\xfc\xc0\xabC&@A\xfc/\xd0\xe9\x84(@\xd3\xf4\xb6\xa3\x9e\xf1,@h!jb\xef\xf8)@\xbac\xdf5\xb6\xd9(@\xa1\x0b\xef\xc91\xa7,@\x10\x07\xc9\x12\x89d/@gS\xfbt\x1d>)@\xb8Hj\xe0\x87\xfb,@gL\xcf[\xb0\xd5-@]\xb2+\xfd\x14\x08-@\xc7\xa6Pm\x02\xc3,@\x83\xfa\xc9\xff\xd9p&@\x07J\x0bto,/@\xdd\xa6\x03R\xa33/@\xb2\xd1\x8dwx8(@\xe3\xfb\xc7\xc6L%/@\xc9\xf8Z\x9c950@M\xff\xb5\x88R(*@u\x90\x8a\x18T}-@\x1d\x01K:j-/@t\xe1\\\x177\x97,@\xcc\xcfG|\xe8\x18&@\x1e&\xa5"K7/@ .\x91\xc3\x9a\x0b.@\xe5\xf7\x93\xf5.\xd1-@\x88\xad\n\xfa\xe9a-@\xbb\xd0\xc2Ii\xaf(@\xf3$\x85D5\xb0,@\xcc\xb8\xdbn\xae /@\x16q\x17\x11\x9b//@}\xbc\xd8\xe5u\xf9(@8\x04\xda\xd1\x03-(@k\xbc\xb4\'\x80\xf1(@\xdf!T"\x11U.@\xd0\xf6\x9a\x04\x16./@w\x9f\xf2h\xab\xb2(@\xa8\xb8\xf8\xb3\x17\xa3-@\xb3\x15<\x86\xba\xf8,@\xe7\xda\x07"R/(@ky\x86\x8c/\xb5\'@\xee\xc1\x19\xffr\x0e)@*f\xcd\xed\xe0\xc7(@\x03A\x1ah\xaa\xa00@\xa6\xdb\'\x88^<&@\xcb\xf5\xb9\x84\xc4\x03)@\x9c=\x1bF\r\x1f-@F\xbc\x07\xca\x87 0@\xc3Z\x10\x8eX\x11(@\xb0n\xbe\xb4@\xec%@\x9b\xe8\xec\x9f\xf5\xf3&@\xccXpu\xd0c)@z\xacyD\xd5\x92/@\xdd\xff$\x7f\xfa\x1c.@V$Mn\xa0\xfc-@\xa7\xf2\xfeE+\xcb(@\xc6\xbc\xff\x99\x93\x89/@\xf9\xb2\xe1I\xbb\x9d(@\xf0#\x9c\xe2\x1c\xa7\'@\x16g\x7f\xc6\xd7U)@\to\x0f\xda\xf8\xfc,@\x12^\x94n\xb7\x1c0@\xd1\xbe\xbb\xc0\xc7k(@\xcb\xf7\xc5\x00Ul.@\xd8\xc4\x10\xa2;\x080@FAs\x14\x9e\x0e0@2\x85\x18\x16\xc6\xd4&@\xbd\xed\xda\xbd?n(@\xe4\xce\xcep\xbe\x13*@[\xbdG gw\'@\\_\xe6\x8bL\xc5(@\x83<Dr\xd6\xc0%@\xb8\xc3\xf43\xcd=(@N\xd6m\xcb/\xac.@\xd5\xd7\x91\xa1C},@\xcf\x06l%\xe2r,@~\xf0\x7f\xa2\xf4|(@\x0f\xdd\x9dr<l(@.r\n\'\xc1P.@\xc2*MQ\x90-&@K\x10\'\xc9\xdeP\'@o\xc5Og\x82U&@\x86\x8cm\xea\xf0\xb4%@h\xa0\x0b\x89[\x97-@h\x7f\x8e\x81\x178(@\xa0\xe7\xc2\xed\xcb[/@cf\xf1\x18\xd2\xca%@\xddk\xf9j"t-@-Zl\xbad\x9f,@\x8c\x08\x99\x02\xf1B&@\xb7Y\x11\x94\x01((@\xfe\x96\t\x9d\xb5\xe2%@h\x9b\xac\x85\x99\xcc,@(\x99\x91`F\xff(@\x1c\xd8\xa2\r8\xf8.@\xf3\x86\xd6A\x1e\xc2.@\xc2\x14\xa3\xce\xb0\xcb)@ax\xfb\xa7\x87\xe3(@\x8e\xbc\xf5\x93\xd4\xca(@\xaa\xfe\xd0\xa3T\x91-@\x98&\xb1>\t\x18)@\x02\x80V\xf0\x93w%@\x9di-\xc2\x02\x9a%@V\xcc\xa5\x07\xdb_&@\xe7+\x12\xbd\xf8\x80)@c(\x8cm\x11\x940@&\xd8\xc8\xcd\n\xff(@\xd9\rw\x00\x94\xb0(@\xed8\xc6\xa3\xf9^&@\x97\xc3`i\x1b\xce\'@eB\xa4\x85\x8d\x13,@\x0c\xf8\xe7\x87\xf1o)@ \xdaw\xd9D[0@\x862=\xef\x84(\'@\x8e\xfe\x91wT\x85\t@\x9a\xd1e\xe6\xaen(@\x0f\xe2\xed\x93\xa2\xbf/@\x1a\x03+hl\xe0(@\xfb[\xa7\x1c\x8d\x1c,@\x89o \xf9 \xfc(@\x1a\'Pn\x9c\\\'@G,?t\xb2\x920@.hRf\xb4\x89\'@M\x9d\xa5\x08}\xa8-@\xf3\x89\xcc\x13\xbbu/@\x1d\n\x91\xdaq_)@M\xe7:\xe9r\x13\'@\xa6j\x19\x01\xaco,@\x12A1\xbc\xb8\xd5&@\xb6\xda{\x1aC\xad%@I\xfa\x99\x1b\x8a\n&@\x0bskQ^\x9c(@xw\x7f\xa1\xa4m\'@k[\xb9\xf8\xb0\xb7%@V|\xdbs\\\xd2&@4\x96\x94\xfa\xa2\xed&@h\xf4\xe5\xd7\x0e^/@\xb6+1\xb3\\j)@\x1a\x0b\x06\xb50\x83-@q\xd9@z\x1c\xcd%@\x8cX\x92\xe4\x01}&@\x08\xf6o\x08\x8b\x860@\x98!\x86\x90\xe8\\\'@\xa5m\x08\xfdDq/@\xbc\xe9\xb5\xa0!\x05\'@R\xda\xc8\xaen\x84-@\xc4U8:\x16>\'@\x07\xe0\xb4\xf2\xce9&@\xc6#nS\xbb\xba&@\r\xa0\xf5ly\t,@\x1d&}\x1d\xb9\'.@\x1e\x9a\xdf\xd4\xca \n@-\x8cfD\xb84.@l^\xa2\xde;|(@\xdczO):\xa3\'@\xd5{L\xa1q\x92\'@D\x03\xad3\xecd&@\xc7,\x1e\xb1\xdd\x91-@a\x0b\x1a\xb2\xa4\xcd%@\xf0\x15M\xb6\xe8\xf8&@\x00"\xc49\x06\xa4-@\x1a\xa6K\xa6\xec\xa0&@\xcd\x11\x01\xf7\x14\xa6(@}\x07/\x13\xa9n(@\xc2_\x9d?\x9f\xc8.@H\xc2G\xb9|\x17)@\xa8:\xa4\x9a\xeb\xf5,@e\xce&\xf0\xb6\xcc&@\x00\xe0\xb9\x92.`\'@\x9e\x8d\x86\x01*\x15.@>\xdd\x92k\xee\xa2&@\x00\x84\xc9\xbaR\xb9&@\xd1\xa7\x90\xc2\xcc\x18\'@]\x7f\x885\x16)(@5\'i\x9e\xf2\xba(@\xd9\xc7\xadp\xeb\x81\'@\xcbe\xc0\x14\xb1\xd9&@\'7YJ\x1b\xea&@_\xcd\x80\xd0\xbb\xa0\'@,,\xdd\x9b\xb7-\'@"1\xa3\x0b\x12\x1d\'@\x08S\xeb\xe5s\xcb(@~\x04\x97,\xbf\'.@\xea*V\x9dKt(@#A\x85-\x1f\x99/@2\x1e*a\x0f\x10&@\x03\x1b\xc0\'\xff\x8b&@\xdd!L\x8eU\xc0&@\xd24\xe5\x95\xb8\xdb&@7\x06\xc2*\x0b\x03(@Yz\xbbF\xb8R&@V\xad\xa30\x88\x8a\'@\x1c\xb7\xf4/\xb2\xf1\'@\x9b\xe2\x8c@X\xeb%@\xc7[\xf6\xea\x01 &@\xa4(\x89$\x87\\&@ \xe2\x92hy\x85&@S\xc5U\xa1\xbc\xde(@FrB\xf1r\xdd(@\xb9gR\x1b\xe3\xcc(@M\xe9.\xa3\xb1\x8a\'@\x963\xfe\xd3&\xf6-@\xd18\x8c`&\xe2%@A:\xa2!\xea{\'@\x1c\x86V\xdc\xb7\x1b*@9\x7f\xe6\x80^\x910@\x0bg\x1b\xa4\xbb\x98\'@\xeaJ\xb7:\xa3\x8a-@\xf6i\xf0\x975/)@\x8co\xcc\x1ca\x01,@E\xd9\x06\xfe\xa2\xf7%@\x17\xdc\x05\xab\xb1A+@\xbb\xdaZQk\x9b)@\x8f\xed\xdd\xd4\xe2N+@\xcbF\x88H<V,@\xe9\xae\x8962\x1e*@\xd1oLs~\xbe(@T \xfc\xad\xf9U&@\x1d\x86\xf9\x8b\x0e\xb00@\xf0\x1apf\x84\xe50@<\x8d\xacB\xf7\x0b\x08@\x88U\xe2\xb8\x00\x07&@\x87:\xda\xd1pU\x08@\x0c=\xd0\xcf\x02\xca0@H\xbfG\x15\xf4\xc40@\xb5i\xad\xa7\x147)@\x870|\xd1\x84\xc9%@\xaf\xff\xad\\7\xdd%@\xfb \xa5\xe5\x81^-@\xa80\x98\xc4{\xba,@\xb4\x95y&\xc0l-@8F\x19<p\x03(@gV\x0c"_\xb3&@\x1f\x1a\xd2\x86z\x0c\'@\x92(\xe4\xa7R\x04\'@\xa3\xb6\x028E\xee&@\x8fJ\xb6\xd4\xe1S\'@m\xfa\xb9\x9f\x8d|-@Z\xaf"\n]\x17-@x0"\xd6\x9e\x98\x03@\xbbNS\x96L\xe0&@\x95\xa7(\xc7^\x82(@\xae\x070\xc4\xab\xfe(@\xb4+\xf0\x040\xf50@q\xa7\xe0\xaa+\x1a/@\x10Y\x90\x87Ha\x12@\x1c\xc4\xbe\xec\x87\xde-@x=\xc5T\xf4\x19\'@\'`\xc8W4\xee0@V\x8e\x9e\x8d\x9a\xbf%@\xeaf\x8aO3\xdf,@\xb0J\x91F\x8c\x7f(@\r\x1a!\t\x94\xf4%@H\x14j\x89\x91\x97\'@~P\x8b\x8a\x91\xec-@)k\x91\xb3L\xc3&@\xfd\x9e\x9d!v\xb2\'@y{\xf7D\x80\xe7,@w\xd9\xb2\xa3\xf1\x19.@V\x8b\x86\x88{\xf70@kE\x9e\x84\xab\x1f)@O\',0\xbe\xa9(@\xbb\x95\xb5\xd4\xe6-,@\xcd1\xce\xa5\xf4N&@\x0b9\r\xc0}e\'@\xc7\xc2\xb3[V~\'@\x12\xb6\xfe\x00L\xfc,@\xd6\xad[2\xd1\xac(@Kf>r\x8c\x99,@P\xab\x92\x8f\xf0\xbd\'@\xfcf\xf9\x1bC8&@({_^?\xaf&@\xe3\x95\x1bG\xc9\xc2&@\xdf\xc1-\x8a\xcd\xf1&@\x14\x1cP\xc2\xcb\xfc&@\'\xb0\x7f\xde\xee\xec,@)\xea\xcb\x03\x9b,&@\x7f\xe1\x8a\xf3cV&@"\xfd{T\xa0\x8d&@\xce\xd4\x001_\x93\'@\x8b\xb6\x86X6\xe60@\xee\xb3\xdf\xa5bM-@ctm\xe9o\xe20@\x17\xc8;\t;w-@E\xb5\xbc\xb5tv%@:\xa61:({(@%\x84;\x9aT*,@\xbd\x12PP\x1bX*@u<^\xea\xdd=,@\xccu\xce\xf4\x1b\xda\'@y7l\xdb\x87\x1f\'@\x05y\xa6\xc8R\xaf&@-,}h\xd5\xf2&@@\x80\xd0\xd3\xadZ,@q\xe3\xc5\xdc\x9b\x9f&@w\x93\x041\xf7\xc7(@\xa5\xc3\xe1P\x07\xf6\'@`!\xbe\xa0\xb0\xdb,@\x113\x8c\x1df\\+@8\x98\x13P\xd6\xb0(@\x08\xd6\x1fGI|)@\xc5\x8f\x06\x06\x17\xed-@X`\xff\xe3\xd4\xfd%@\xa2\x88/\x0f\xb6\xbd&@\xd4\x12vI{\x00)@=\xc1\xc0\\\x8eN)@\x9cK\xfd\xf1\xd1\xa2\'@(r<\xe9\x86\x01(@\x85\x08\xf7\x91P\xe1&@\x8fe\x1d\x02\xe3O*@z\xeb\x83f\x9aj*@Z\x06\xe5\xf63>)@H.61"K,@\x98\x88\x07a\x149\'@\xd9[\xdf\x9fF\x91\'@\x7fUT\xd2W*)@\xfa\xd4\xa8X?\x10)@\xe0Sa\r\xde\xeb0@\xaf\xaeQ\xda\xe8\xe9\'@\xaeh\xce\x0fp\x0f\'@\xed\xaes\xba\xed\xaa%@\x0cX\x19n\xdf\xda0@WH3\xec\x8b},@\xd8\xd1\x1f\x8d/7,@\x03\xd0a++\xae\'@qW\xf5\xd2\xc1\x8f\'@\xfe\x00\xf7y\xdc\x06\'@\xe7O.A\xf6\x93%@\xe8\xeb\xfe\x06\t\xa8&@\xd8\xc16\xc8\xff\x16\'@;\x9e\xa0\xfd0\xdd\'@_\xaaI\xab\t[,@\x88\xf7\xed\xf6D\xd1&@\x18\'j\x1e\x04\x94(@\xa3eY\x90R\xf9\'@L\rlz\xf8\xb5&@\xd0\x9fU\x08\x98\x9c&@VZ\xcf\xd6 \xd30@b\x89\x03%\x92\xf20@a\x9d\x13\xc3A\xc40@J[\xe7\xc8\x11\xe6\'@ss\x07/O|%@P-\xd52\x00\xa7&@\x90\xb30\x1cA?\'@\xaf\x81\x0b\xa7\xba\xc9&@8\xa4\xb6;\xb0G\'@\xb1\x11~\xea\xdb\x9f0@q[s\t\xf2\xd40@\xc2+\x93Zp\x10\r@X \xe8:\x85\xff&@K\x06/\xf9Z\xfc&@(\x11?X\x7f\xc3)@o\x89\x03\x91\xc1P-@.\x1e9\xcc\xd1\x92&@K\x06/\xf9Z\xfc&@\x81X\xde\xc4\xc4\xdc\x0c@\xad\x91ens\xf3%@\xab7\x17\xe5\xa4\x81&@5\xbc-\xc0\x9ft,@?8\xd8t\xba\xfe(@\xf6 p\xfc\xe7}\'@S\x12\xa8\xd52\xd80@\xa8V\xdaiS?.@\xa4\x05ue\xad\xbe&@&\x07"m9\x94(@\xcb\x1b\x1a_\xf7\x9b\'@\x87\x8b\xbc\xde6{,@\xfb\x8c\xe9\xbc\x1d\xce(@\xd3\x16\xbah\x88\xcd\'@\x86&\x88\xcf\xbd\x05+@\x10\xfbT\xa7\x1a\\,@E\xfc\xcd@\x907)@\x927\xc9\xfb\x04a(@\x12n|\xb2Q\xfa0@\xd5e\x934\xe7\xfc\'@\x1d\xea\xdf\x1a\xf3\xe0%@\x8c\x8f\xa3\xa7e\xda0@8*\xe8\xc7\x10\xbd&@@"\xf6\x0b\x8e\xac&@\x17\xae@\xd8\xb9n\'@\x16p\xd7\xe6{\xcd\'@\x11N\xb0h\xc9\xd50@\xa0\xe8=\xee\xba\x97(@\x95\x87\xc8.\xb5\r(@Lz4Z\xba\x7f(@\xf7B\x99\x1d\xcd\x92&@W\x0b\x88\xe3\x0b\xa9&@#\x93\x14\xdad\xcd&@\xe6\xde9\xf6\x1c\xef0@M\x01\x9emSk&@-\xbc\xe6\xad\x96\xe0&@u\xc7\xb0\xeb\xfd\xa4(@aW\xa6\x06\x99\x1d)@\x1b3>\xe1\r\xf5\'@\xc2\xe1\xc1\xf5\xe1\xfb&@\x1a\x85\xf4\x17}\x12\'@\\\x05\x10\xb8c\x01+@\xc7\xda\xb7\xaa\xf4z,@\xe4\xfe\xe3 A\x8c&@\x01\x0cZ\x8fZ\xc40@\xd5\x19\xdd\xad\x97\x85&@*\xf7\xd6Y\xa3\xaa&@\x07L\xbf\xc1\xd5S*@k\xbcv\xf0\r\xfb\'@\xcdj\xecl@u&@){ *Jg&@\xd8\x8c\xac\x03x\xf5&@\x82a&\x04\xa8\x0e\'@\xe1\xfc\r\xad\xa2\xb90@\xd0\xa2\x1cv\x95[/@&\xc9\xa4\x1c\x8a\x80(@\x89\x88K\xe7\x86;*@\xa7\x1brm\xa7\x860@\xdc\xdf\xae\xadk\xcc&@\x90\x8e\xe5\xd3\x1be&@\x97\xbdJt+\xfd&@#\x87,\x8b\xe9\xa7&@O\x9cT\xd6*\xf5&@\xa85H\x05)m-@\xe7"6=\xb5]&@~\xd5\xacug\xb1&@\xf4:\xe0\x9e\x8eN&@s;\x03A\x88\x1f(@:mdY\xe1\xc7(@j\xdb\xc2\x17M\xf80@\xdc\x85\x98\xf2\xf3\xf80@\x91\xf8\xd1!\xab\x9d&@\xcf\x82\xe2\xd0K\xae(@6\xfb\xe8\xc5\x9bi(@\xa0\xd8\x92\x0c\xa2S(@11\xe5\xe9\xc4:(@3\xdcf\x81\xa3\x11(@\xf9\xdf7\xc2\xc5\x1c+@\xf5\x94U\x83\x95 *@\xb9\xc4\xd6\xf6\xb6]\'@\x12\xb0\xeb\xdc\xc4\x81&@e\x03\xe6\xaa\x92-.@1\xfe\x93\xdb\x8b\x9c-@\x053\xa7=C\x87,@(\xf8\x1d\x81\x9f\x850@\xf6\xcf\xa3\x96\xb7\x15*@\x05\x89{\x19;\x8e(@\xe14\xa8\xa3O\xf0\'@\x12\xe4piR\xba-@\xf6\x87\xe6\x00\xd5\x90,@\xce\xafGe1p,@;\xd4v\xd8\xb9B\'@x\x9e<a\x0f?-@%\xa4\xf6\x15\t\x1d(@\xab\x88\xe9z\x98\xfe0@D\x8c\xd5\x81\x14\xc6/@~\n\x1d$\xfe\xbf&@\xe6/\xb5\xbb[\xa5\x0b@5\x06\xdfd\x92\xfb-@ WBm\xe8$\'@\xd2\x19\xc6\xe1LV\'@|\x7f\xe4\xee<R,@/\xbc\t\xa8\x19()@\xaa<q\xf8D\x0e\'@A\xd4\xb8\x85\x96\xcc0@M\xd1zz,\xc1(@\xadW\xb5UB\xb0.@m\xd2\xab\xb1\x0c\xab(@\xc4\xb4G%\xb6p(@\xcd\xc1\xa1\xe0\x0f\xc8&@\xb3QI\xfa<\xa5&@YWgd\x97\x97,@\x8d6fCa\x12/@\xeb@\x1e\xde!\xda.@\xed\xecgc\x86\xe50@\xee\xbb\xc4s\xf2 0@\xe4\x03\xb1\x92\xf6<-@\x15\nD\x19\xe4\xe3,@\xed\xcf\xc1\xd7\x08s&@u\x95\x17\xe7\x92A0@c\xddp\x10\x94\x82.@\xba\x05\xe60\x87\\/@\xf1\xf4\xce\xb8\x8e\xc8.@v\x97`F7"/@\x15\xff\xda\xa8J\xc6(@G\xfd\xcc{\xbe\xa7.@8M\xc1\xbad:\'@\xa6uu\xf7\x8b\x02(@\xc2^\xabk\xe5\xb3,@\x8f\x08\x9d\xb9\x89\xe1&@\xdbv_\x83/\xa5(@\xd9J\xc2\x06\x97\xca&@f\xaf\x040\xf3\x13-@\xba\xe9\x0b\x8f\xad\xc60@\x8c\x06z\xddt\xcd-@\xc4T\xd3\xb0\x17\x04\'@8\xe8\xba+\xa6\x13/@\xa9\xe9+\xd0\x97\xe5\'@W\xbb\xa2\xd5\'[-@d\xcb\x98Tg\x05-@\xe7R\x0b\xa7\x05\x10\'@\x07 \x0e-\xbe\x81)@\x07\xb2^\xa9\xd5\xb2+@\x9b\xa4\xc1Y\x89}(@\x1d/\x96\xbcS4.@\x9a\x9b\xc0\xc8\x1d\x91(@\xe4@\x02\xf0\xd4\xc5(@)\xd1\xb2\xc8\x82H\'@S\xba\xbfs\x84\xe7&@\x83\x1b\xb3\xd3\xc8\xf4%@\x19ox\xf8\xc33.@i\x83\x83\xbf"r/@\xbb\xfc6\xbb7\xb0,@>\xb0\xe2\xd3}\x130@{\x07\x90\x1a5\xfd,@\x9a\x02\xcfs\x8e\xd9,@\xf0\xbb\x17\xe3o\x83,@\x18\xee\xfe7\xda\x19-@vI\xa1|\xa9W&@\x9c\x8b\xa9\xae\xfd\x00)@=\xbam&\xf6\x7f,@uQ\x06\x8a5\xd3.@q\xa5\\\x90\x9e\xb9/@+\xaf\xcb\x16\xf0Y(@\x02)\x01\xe7\x81+.@\xf8Q\xe2\xb3\xf2\xf1.@qJ\xe4_\xf1:/@\xba\xcd5\x93:\x13,@\x86\x19\xc8\xa9KI(@FQ\x074?\x92(@\xf1\xa4\xe7\xa0\x0fd&@\x93t?\xc5\x92\x0b\'@9\xea\xbcQh\xc6)@\xd0\x10n\xc7A\x85(@"\xcdD\x02qC/@\xea1\x0cbRX&@F\x9e\xbd\x89\xd4;,@\x9bm\x94\xf7\xbc\x9c)@\x9c\xc4\xfd%\x0c\x95%@\xdbK\x01\x04\xc3;.@&\xfd\x1c\xe7\xc6_0@)\xdeV$\xb6a/@\x99\xc1\x85\x9c\x90\xab,@\x1f\xe0;\x90!\xcd(@\x00U/\x8dAq-@\xc5\xb6\xf9\xac\xea\xaf,@}g\x80\xd1\x02\x06/@ \xdaw\xd9D[0@\xbfWs%\xbb"\'@\xc8\r\\$\xa1c,@\xbcL\x1e&v],@eD\x16L\xd1\xd8(@\x0e\xa5\x01\r\xaa\xed\'@\x98\x10\x10\x99\x08\xa3-@\xd0\x13\x7f\xa6\x90\x17/@\xe6\xc4)W\xd7\xb6\'@\xe3Ms\x12\x02\x8d-@|\x80\xe4\xf73o,@ \xe1(\xf6\x0c\x7f/@\'E@\xd6\xcaB)@\x86Sx\xd62S-@\xb9/\xe7\xb7(\xcd&@n\xd6\xf7\xedfy)@K\x87\x99\xbb\xac\x1d+@\\\xe2\x1c\xf2z\xf4)@\xf4\rM\xad\xa5\x80-@&\tRJA)(@]iu\x83?\x1b,@\x1c%\xd9?\x82r+@_:*\xc3\xc7\r-@f>Z@>\xd5*@*\x8a\xb3\xd3\xfa\xe5-@\xfe%\xe9\xd1Wp/@\x9e\xc1\x97c\x19\xa0,@ra\xc1\x9a\xe5\x99/@\xd1\xa7\x90\xc2\xcc\x18\'@\x13\xda\xfd\xe3t\xc8\'@A\x9a\xec\xba\n\x81\x06@N8\xd7M\x8a:.@|\xfc\xa3,Y\x82,@.\xa4\x90A\xf0\xa1&@P\x9d1\x9d\x0b8,@\xff\x8b\x97\xf7\xffG.@$,A\xa5\xc6\x94/@e\xdbn\xb4\xdcg-@\xaaU-\x19\xd3\x1a+@\xf7\xd6\xc9:\xd6\xdd-@\x8e\x83\x9d\xbb$\x9c%@\xa5\x10)\x10[:-@FrB\xf1r\xdd(@\xf2d;\xfe \xb7)@\xa3\x8a\x18yG{)@_\xa2\xff\xf2\xe6\x9f&@d\x9am\xdd\x0c\xd20@\xc9\xf2\x18G\x06(\'@M\x1a*(\xbe\x8d-@(\x03\xab9\xc7\xc3\'@v\xfc\x8c\xe5\xbe\\\'@K\xf3\xd7"\xcd\x08*@#%\x93\r\x8d\x83+@S\xb07y\xc3C-@\xf4\n\xca;\xf3R-@ji\x0c\xe7\x93\xa2-@\xfd\xefF\xf2\xb5\x9d)@\x8a\\R\xf5\x1b@&@S\xbe\x93\xd3\r\x7f)@\x02\x00f{=\x13\'@\x82\x95\xba\xba\xee\xb4&@TS\x93\xe6\xb1v*@\x0c\x99$\x90l\xb5)@\xaf\x8bYw\xec\xd8-@\xaf+\xcc\xa4\xafW-@\xc4,\xfe\x95\xd4\xe8-@\'ki\xee\x05`,@v\xfaH\xf8\xd4\xb1(@\xe73\x07jj\x15+@Y\xd7\xb1\xe8\xb1\xa3&@\xb3\xb0y\xd5\x03\xf0-@\xb1>\xae\xbd\xa4\x90(@\xcb^\x0c?2\x9b0@\x19\xea\x1fsY\x8b0@6\xf1\x14\x0e\xb2N(@\xfcy\xb7\xd0&e)@\x94\x05\x03\xb1\xee\x15.@\xf4\xc0?\xf0\xba\x141@\x1cPMm(\xc0.@\x9a\xe6\xa0\x1e@\x16)@s\xb2o\xcepL)@\xbb\xfc6\xbb7\xb0,@\xea:o\xaem\'\'@\x91\xf2\r\xf8P`-@J\xb2P\x8e\t=(@&\xa87\x02z\x0e0@z\x94\x01\x90\xdfX,@\xbc\xf1\n^\x92\xa5,@\xc7\x00q\xcci%-@(\xacW\x98\xc5x0@\xce\x8bv\x0b\xb8\x0e+@\x00\x10ws\x1e\xf3-@\xe7h:\xc6-\xcc-@G\xa0\xc1?\xb3\xcd,@\xea\x82\xc4\x1c}\xc2,@\xd6\xcf\xba\x881\x07,@\xafQ\xadka?-@7\x07w\x7f\x03X.@>o\xff\x1a\xd4\n-@.r\xa7@\xb8\xaf\x07@\x12\xe4piR\xba-@\x05\xf7V\xde;\x92%@\x91.C\x00\xd1\x83\'@\x1b`fXZ\xf9-@\x9f\x0f\xb0\xeeA\xce-@+\xb0|Fk\xa8)@\xc9R\xb0\x8c\x91\xee0@\x95z\xd6\xc9\xe3\xb1-@\x99*\xc9k\xa7\x86/@\xffF\xbd\x08\xe6$\'@'
p29
tp30
bg3
(g4
(I0
tp31
g6
tp32
Rp33
(I1
(I5144
tp34
g13
I00
[truncated: 104,310 more chars]
