# Supplementary material for: Sea ice drift data for Fram Strait derived from a feature-tracking algorithm applied on Sentinel-1 SAR imagery
Source: Data Brief. 2018 Apr 19;18:1410–5. doi: 10.1016/j.dib.2018.04.034 (PMC5999601; doi:10.1016/j.dib.2018.04.034)
Supplement: Supplementary file 2 — Supplementary material [file mmc2.zip › fs_s1a_data/HH_filter200vec/FramStrait_HH_20141010T084245_20141012T082619.dat]

(lp0
S'S1A_EW_GRDM_1SDH_20141010T084245_20141010T084345_002765_0031BF_537F.zip'
p1
aS'S1A_EW_GRDM_1SDH_20141012T082619_20141012T082719_002794_00325A_0CDA.zip'
p2
a(cnumpy.core.multiarray
_reconstruct
p3
(cnumpy
ndarray
p4
(I0
tp5
S'b'
p6
tp7
Rp8
(I1
(I2227
tp9
cnumpy
dtype
p10
(S'f8'
p11
I0
I1
tp12
Rp13
(I3
S'<'
p14
NNNI-1
I-1
I0
tp15
bI00
S'1O\x8d+\xee\x033\xc0,/;\xd8[\x815\xc0\xe0\xe9x\xdc\x8ce3\xc0\xd2.<\xaa:\xb44\xc0y\xd5P\n,r6\xc0\xd1\xd0\xda\x81[{/\xc0\x8f\xd5\x19\x1e\xf6\xaa6\xc0\xc1 \x8fw\x8f\xaa4\xc0\xb2\xf6\xf4x\x8e\xcc5\xc0b\xb4QU\xaa84\xc0-\xf7"_\xc2\xd84\xc0r\x05\x85\x98\x0c)6\xc0\xfcK\xb3\x9c\xe0\xd12\xc0\x9e\x8b<,\xbaG5\xc0O1\x92\xe2\x9e\xa23\xc0\x8f\xd7j"\x97?5\xc0\xa6~D\x9dNE1\xc0\x89QH\xee-\x100\xc0\xa1\xe1\xa7G\xca\n3\xc0\x1f\xe6\xb9q\x80\x0c3\xc0\xd2z\xd49\x88\xa44\xc0^\xaa\xcc~4\xde3\xc0\xe7&\xbce\x0b\xd93\xc0\x1ef*0\x1f\x885\xc0\xf29\x8c@U\x0e6\xc0e\xcdPu\x0c\xba2\xc0Q<\x96\xb9b\xb55\xc0\x8bC\xce\x19E<0\xc0\\]\x0e\x84k\xc94\xc0\xb0[|i\x9b]6\xc0\x92\xded\xe6u\x166\xc0\x82\xf5\x1b\xa5k\x135\xc0\xb3\x03\x19\x12B\x8a4\xc0F\x89JG6\xa35\xc07\xca\xa7\xa5{<6\xc0Ogo\x062\xfe4\xc0\xd8%\xfcE}\xfc7\xc0\xaaU\xab\xbbZ\\2\xc0\xd54\xa8\x9b\xd4%8\xc0lZZ^\xd8}6\xc0T{_5\x0e\x9e4\xc0\x0b,\r\xa4/\x953\xc0^\xa7<\xe9\xd2\xdd3\xc0\x96\xd791`\xdb4\xc08i\x18P\xb2\xf94\xc0\x8d\xef3\xa9\xe2\xa83\xc0\x01\xec\x04\xb8\xa0\xf34\xc0\xd1es\x0cc\xa53\xc0\xa8%\x14\x14\x86\xc82\xc0\xd0\xab6\x81\xcd\x085\xc0\x8c~\x81\xc8\x08\x9c3\xc0\xad\x88\xc3c#\x1c5\xc0\x07\xa1\xc1o\x0b\xfe3\xc0\xa0K\xeewx\x015\xc0\x7f\xb3P\xf5\xb4e3\xc0\xb4E\xa8\x87\\~3\xc0\xa3C\x9a\x00\x85v3\xc07\xf6\x13D\x0422\xc0\x03\x07v\xb8AH6\xc0\x04/\xea\x1a\x86\x9f3\xc0\xcdw*\xfbC\x7f0\xc0wh\xdbt\x8174\xc0\x17m\xce_/\x833\xc0\x87\x81\x97\xd3\x91\xbd2\xc0u\r\n\xa9\x85\x860\xc0E\xd5f\x81\x8d\x896\xc0\'\x85\x87\x97\xc4,5\xc0Z\x86W\xf6\xddM3\xc0\x9e\x96\xd8\xdac\x0c4\xc0\xde\xba\xea(>\x8a4\xc0 \xb9\x1br\x18\x905\xc0\xbak\x9b\x15\x07\xb05\xc0\xde\x11\xefX\x85+3\xc0\xd0\xbb\xeav\xad\x043\xc0S\x84\xad\xf8\x9eW5\xc0\xc8N\xe2.t\xad5\xc0#=vR&\xa10\xc0\xfft\xd7\xe7\xd9\x854\xc0\xbbFYQ\xd4\x115\xc0\x93\xbf\xc6\xc8\x03Z5\xc0\xe3\x1d\'\x1e\xf9\xa83\xc0\xc7\x9c\xcfO\xe5\x925\xc0\nzc%\xb8p3\xc0\xa2\x88\xb8\xf6\x86\xf73\xc0\x04\x86\xcd\x9a\xd8\xe24\xc0\xc7\xcaF|\xe5_2\xc0(\xd6"Ey\xd24\xc0\x1d\xcf\x7f\xc3k\x833\xc0\xe5\xdc\x8f\x99\xa2\xf02\xc0g\x8d\x0b\x00)\x164\xc0\x16U\x89\xc4\xfb\xf84\xc0\xefn\xf0ojv4\xc0\xd5x\x0fy\xd5\xf44\xc0y-\xe3\xe7a\xc40\xc0j6\xf2\xd5\x9c\x165\xc0N\x88^V\xe413\xc0\xc6\xf2\xb8\xbcx\xbe5\xc0\xdb\xbf\xcf\x87a15\xc0$:X[+\xf52\xc0\xb9\xf7\xe5\xe8C,6\xc0\xfa\xf1\xe6\x14(b4\xc0\xac\xe4V\xda\xe1\xce2\xc0\xcd\xe7q\xcc\x93G2\xc0`\xe1I\xc3\x9a\x145\xc0\x95\xbb\x1f\x03^\xd17\xc0\x93\x05N\xca\xf6\xd42\xc0\x1f\x89\xbb\xf8F 0\xc0\xb0\x91\x87\x98\xf1\x894\xc0\xbc\xa01\x9c\xe9u3\xc0\xd7\x9e\x92\xafq\r4\xc0Q\xde\xcfjE\x8f4\xc0\xc0\xba`\x1bm\x8f4\xc0\xa5 #\x8eO\x822\xc0\x06\x06\x18\xda->5\xc0\x8f\xd9=\x87?\x8d0\xc0\xeeP)m\x1fF5\xc0x\xe5\xfd\x9b\x04\x9f4\xc0O\x9e\x9e\xde\xd7P3\xc0i\x9d\xf7\x8e\xab\xbd0\xc0\x8f\x95\x9c\xe4\x9a\xe84\xc0<\x1acj\xc8\x8f7\xc0\xc3y\xa6sP\xd74\xc0\xae\x83\xdaC\x03\xb53\xc0h<y\xf09\xf14\xc0\xec\x1f\x91\xe6\x8f\x855\xc0\x81[3!\x05\x038\xc03\x1e@O0\xdf4\xc0\x14\xeb\xe5[\xd9\xe54\xc0zB\xf0\xa0\x10\xd74\xc0\xc4d\xbb4\xf9Y6\xc0\x0f\x0f\xa4P[O6\xc0p\x86:\xb7\\l6\xc0\xe5\xdc\xcd\xebK\x856\xc0\xe8\xb7\x1f\x10n;6\xc0\x86\xf9E.&\xc32\xc0\x87\xee\xa3gs\x045\xc0\x9f:\xd9KK\x1a4\xc0\'\x89mk\xcc\xb34\xc0\x86\xab\x08G\x8e\x056\xc0~\xfeN\x85@\xee4\xc0\xce\xb2\x01bXe6\xc0\xc9C\xc4F"Q3\xc0\x9e\x85\xcbT\xdb55\xc0\xda9\xc7\xe5\x06\x195\xc0\x9f;\xfaq\x0e\xcd4\xc0\xf7\xf9\x9f}\t76\xc0/\xee.\x97R\xa92\xc0B\xa0I\x11h\xbc4\xc0\xac\xb7\xd5\xc8\xc2\x9a6\xc0=\xc5\x1bA\x19\x816\xc0&\xc1\x1e\xdd\x18[0\xc0\x19\xf7\xa7\xb2\xb7\xd34\xc0\xd7\xbb\xaay3F3\xc0\xd8I\xd1\xd3\x90\x154\xc0\xbeUu8(66\xc0,\xa7\x8f\x0f\xcc\xd84\xc0\xbb\x8b:\xb2\xfc#5\xc0\xac\x14\xad7*\xb91\xc0\xaf\x00\x08\xa4.\x963\xc0\xdf-\xfd\xc3\xca)5\xc0p\x9b\xf5\xcd\xca\x167\xc0\xf94\x18\xbb\x0c\x802\xc0\xa2K\xeb\x8b\x1fv3\xc0\xcd7\xean\x8f\x054\xc0l\x0eJ\xbb\x04\xf01\xc06\x88\xe5\x8d\xdf57\xc0N\x91\xefL\x1d\x8c4\xc0\xd5\xfd\xbd\x99\x06[8\xc0z\x8aX\xed\xa6\x0e4\xc0]%\x11\xeb\xfa\xa26\xc0\xa7]\xe5\xa9\xd395\xc0\xd9\xe8\x91\x9c\n\x864\xc0\xb7\xef\xd2\xd6\xb6\xf62\xc0O\xe9"\x1f\x93\xb64\xc0F\x8b)\x0cD?3\xc0\x7f\xe0=\xa9\xa1k3\xc0\nX\xfe\x81\xb2\x8a3\xc0\xff\xdeN\xc4\xc1\x806\xc0{q/L\x97\\5\xc0S;^~~\x1c2\xc0\x0bT\xfa\x1a\x04z5\xc0\x88\xb0\x06)k\xa95\xc0\xf5ow\xa2o\xbb4\xc0\xeb\x06\x08\xe6\x05\x884\xc0\x9c\xf4\xfb\x0f3,7\xc0\xa6\xef69\xbf\xc24\xc0\xbe\xeaF5\xd4 3\xc0Y\xf0u* \xb95\xc0\x08\xa0\xac1{l3\xc0g[le\xc6\xd95\xc0\xee*\xfa\xd76\xe92\xc0\x9dL\xd8\xd2O\x9f3\xc0t-T\xc4\xbf\xe66\xc0\xd8V\xad\xf9<\xdd3\xc0\x8b\xf7\xbb]\x8d\x1b4\xc0\xbb\x90\x9e.\xb1(6\xc0S\x99\xder\x82k7\xc0R\xe1\xdd\x10\xe8\xcc7\xc0H\x7f\x05\x1e\xfe\x9f4\xc0\xdfW\xf5y-w6\xc0\xd6\xa1Q\x0e\xa735\xc0\xf8\x87)\xeb\xc4\xc20\xc0~\xc6\x94G\xa1U5\xc0(\xd7\x1d\xa6\xd6\x153\xc0\xbb\xf9,\xee\n\xa33\xc0\x0c\xd1\x80InT5\xc0zy\x12\xf5|\x826\xc0B0KJ\xce\x905\xc0v\x9f\x1db<\xbc2\xc0\xa5\x18\x93\xe7\x06X3\xc0$\x94yq\x92D5\xc0\x12\xfd_}\x82\x116\xc0;\xc0 \xce\x03\xd44\xc01D\xd1\x02[\xe01\xc0\xbd\x12m\x95N\x053\xc0\xces\xb0\xe2\xc0\x1c4\xc0\tN\xdcU\xef30\xc0\xaaa\xbb\x9b\xcd\x166\xc0[\xad\xc1\r[h1\xc0l\x8a\xd5w\xce60\xc0\x08\xc1\xa2\x0c\xaf\xed5\xc0\x8c\xcb\x8a]\x18\x155\xc0\xa9\x1c\xc4\x11\xc1*3\xc0;\x9b\xae\xe4\xba!6\xc0\x18\xf1\xb3\xda\xaaX4\xc0\x16Sj\xca\xc8\x846\xc0\xc3s\x93\x9e\xca\xe43\xc0p\xb6\xd8m\xcc^5\xc0\xbc%\x1e\x9d\xfd#5\xc0\xf3\xa7\xd5\xe8G12\xc0U\x80\x0f\x1b\xb415\xc0\xad\xa4a\xfa\xbcT5\xc0z\xff\xdep\x7f\xfc2\xc0!_\xfb=\x9a$5\xc0\xe4\xd1x\x8a\xfal3\xc0\xaa\x96k\r\xca\xb63\xc05\xc2N\xfc\xbe\x8e6\xc0L\xb2\xaaUq\x965\xc0\xd1 \x11\xbbp\xf95\xc0o\xa6\x97\\\x07W6\xc0\x92\xf3rl\xab[6\xc0%\x83F\xd3Q\x894\xc0\x15\\\xfa\x9d\'\x8e5\xc0\x90>!\x97\xff\xa26\xc0\x8c\x92\xe2\x9c\xf8\xa83\xc00oOO\xf0\xa33\xc0\xd93\x81\xdc\xbc*5\xc0#\x82kh]\x1f4\xc0\xc2\x98\x1a\xc8H\xd26\xc0\x8dE\x8a\xd3\xae\x126\xc0\\\x99\xab\xd2\x83\n4\xc0\xdc\x87v\x15I\x9d3\xc0\x12\xb2\x97uc\x864\xc0\xb2\xc4\xc2\x0fmf3\xc0aVK\xe0@\'2\xc0\xf1a\xb5\x82B\xfe4\xc0\x19\xadG\x90\x9415\xc0h\x86qB\x0e=6\xc04\x90\xe6\\\xbe\xc43\xc0\xb8\xef\xca\x9b+,6\xc0_\xdf]\xc3v\x0f0\xc0\xf7lU\x17\x9dG6\xc0\xea\xd5\xce8\x16\xb93\xc0\xb2\x8d\xa1\x140\xf32\xc0\x1d\xd2\xc50N60\xc0F\xd8\x7f\xbb\xe7\x164\xc0\xc4Q\x89\xef+\x053\xc0A\xb8 p\xe0\xaa3\xc0\x99\xba\xc9\xa4\xa535\xc0>\xb8u)\xc0#5\xc0 \xa6\x8a\xd0\xcd\xbc6\xc0\xaf\x08\xdb\t$(4\xc0`zc\xe6\x9b\xd91\xc0xx\x1b>T\xe27\xc0\xad=\x92\xd8\xe6\xb56\xc0\xc9\x1a\xe0\xbb\xa2j3\xc0\x16\xb7\xaa\x03:\x8a6\xc0%\xdc3N\xb7g3\xc0\xd5\x81\xed\x83\x92\x896\xc0\xe3J\xb2\xe4w?6\xc0\x966\xd5\xf3\x87\xe74\xc0(\x19\xf4V\xe0E3\xc0I\x96\xc2\x07\xedF4\xc0\x14\xfe\x8b\xc5\xfcO3\xc0s\xbd\x1cs\xf6\x966\xc0\x93\xdb`\xd1}n4\xc0\xa0\xea\xfe\x8au\x882\xc0\xcd\x8d\x14\x1cK_5\xc0ZIW\xaa\xb203\xc0\x85\x14K\'-\x944\xc0\xb9Q\xfb\xf9\x18D5\xc0\xd4\xc7\xe7#4\xed2\xc0\xb6\xe1t+6\x806\xc0\x92\x9cE4\x81H5\xc0;J]\xdb4\x0e6\xc0\x17\x17@cw\x897\xc0\xa1\r\x8c\x071\x0b6\xc0x\xe1KU\xe4\xfa5\xc0-\xc7N\x8b\x0f\xfe5\xc0_Kj\\{\xf54\xc0\xa0\x0f\xc0{,\x8c7\xc00\xd0\x98\xf2\x02\xac5\xc0\x9f4t\xf7\xc9\xb64\xc0\xfc\x87\xfa\x84\xae\x845\xc0\xb9\x98\xe3Y\x1cH5\xc0\x9b\x12\xad(\xe3\'5\xc0\xda\xb7\xff\xde\xd1\x035\xc0\x08!\x92\xc0s\xae6\xc0\xf4\x0f\x9b\xa6\xc7\x155\xc0&mP5C\xd83\xc0\rc\xe4 \x88\r7\xc0\x89\xe5\xc8\x19\xb3\x137\xc0#\xf5i\x9ct\xde3\xc0I\xfc\x93\xc6\xa2\xfa4\xc0U\xea\x9bA\xd7&7\xc0\x83\xd8\xd8\xca\xeb)7\xc0x\x18^\x9b\x10M3\xc0\x0b\xf2Z\xf1\x93\xf94\xc0\x10\xa2t\xff\x81\r5\xc0\x9c\x805\xb0b\xa25\xc0\x01\x02\x9c\xdd\xe3\xcc6\xc0\xa3}\xfd\x88q\xff4\xc0\xfd\'3\xc1\'\xac5\xc0g\xdf\xce\x08y\xfd-\xc0\x83\xc94\x15\x1f\xc24\xc0\xdfW\xe0*\x1b\x195\xc0\xf1\xb3\xc3\x81\xb3\xbb4\xc0\xde\x93\x8fl\xc7\x1a5\xc0\xe9\xf6\xf5\xdfR\xfa2\xc0t\xe3>\x1ce\xff5\xc0\xeaC\xaf;\x99i3\xc0X\xc1\x01\xda\xdb\xc55\xc0\x02\x15D*\xac|6\xc0\x87\xae \xe5\x84\xc34\xc0\xcc\x7f\t7\xea\x802\xc0\x93r\xb6G9\x886\xc0P\xd7\x853\x00\xd34\xc0r\x98\xf4\x9a\xeaE1\xc0P\xd9\x88x\x03e3\xc0\xbb\xc9B \xc1]3\xc0\x7fZ\xc2\xb6\xc8\xb83\xc0)\x95\xab\x1f\x82\xbe2\xc0\xb9\x18\xed\xa9G\x105\xc0\xd5\xb4\'\nB-5\xc0,n\xd30\'\x1c2\xc0\xa7\xdb\xfb\xfb_\xb13\xc0\xdbo\xc0\xd6\x85M3\xc0\xfb\x15\xa4\x18\xd0\x884\xc0\xa39\xfc"d\x055\xc0\nw=\xd8\x15\x085\xc0\x1f\xe6k\'`\xd90\xc0\xbf\xf8\x13\xe5\xaeS4\xc0\xd4\xfa\xb4\xc4\xaf?3\xc0g\'\x06l\xe4\xf74\xc0\xd2!.\xe0j\x944\xc0M\xb9\xa0\xc2N\xc54\xc0\xa7%\xb4\xa9\xd1\xbd4\xc01\xd1\xf8\x97\xbb\xac2\xc0\x0cY\xa5\rGn5\xc07\xf9rr\xb6\x8f4\xc0\x81\x97V\x1d]\x124\xc0H\xebv~\x8f\x8c3\xc0\xdeH\x864\xab\x9e4\xc0\xca\xa8\xad)\x80/4\xc0Rm\x87\x97\xc0&5\xc0\x0e\x91\xb1\x83\xca\xec4\xc0x\x9d\xf2\xe4s\x085\xc0\xb3\xb6*\xcf\xc3\xb74\xc0\rN\x89/H:4\xc0&\xc9\xcb7E\x8b4\xc0\x842\xe0\xe4u\x953\xc0\x94\xd1\xd9?\x02H2\xc0~p {R>5\xc0*\n\xf6\xd9\xe008\xc0\x19v*l\xee\xbc4\xc09\xda\x8c\xf1\xed\xeb4\xc0\xa77\xbalV\xf94\xc0\x1eZ\xa6,NY6\xc0\x12~m\xae\x0eZ3\xc0&\xba\x91-\x15\xb94\xc0\xafw\xd7\x8c\xd6\x8a5\xc0\xc4\x9e\x19\xdb\xccz4\xc0\xd1\x01\x95\x99u\x015\xc0i\x13\x11\xa1\xb1\x125\xc0(\xbe\x8e\xe5\xa6\xaf3\xc0\x96\xc6\x8c\xa0\xd4\xf73\xc0\xab\xc5\xfd&E\xaa3\xc0Q\xfdA\x80\xbb-7\xc0+\x9b\xfa\xaa\xdd\xa73\xc0\xd1\x18|\x94q\xca2\xc03:\xa8yKB6\xc0\xa8Z\xc9\xd2\x04\xdd3\xc0R \xcd\x84d\xe44\xc0K\xe7\xfd\xbf\xfaj3\xc0\x85\xd3\x0f0F_3\xc0\xff\xcf\x9a\xbdp=7\xc0\xc1k\xd1\xcbkj3\xc0\xae\xbd\x96\xb3\xa9\xf54\xc0T\x9a\xa3}\xb8\x9b4\xc0\x1c\xcb\xdb\x8b\xf4\x953\xc0\xb9\xb9X\x89:\xc95\xc0\xea1\xefC\x05\xaa4\xc0\xbe\x802\xd2G\xa64\xc0;%\xa41h\x045\xc0^P\xcco\\\x813\xc0\x8e\xf3e\xef\x7fd3\xc0\x17\xbdO\xc4\xe5\xc83\xc0\x95\xceN \x1d&5\xc0\xf3-&\x85s\xa74\xc0E\xdd\xea\xea_\xf74\xc0_\xfa\xd9^Y\x974\xc0#3m\x19L\x8f3\xc0\xf8\x08\xb7q\xdb[0\xc0\xa8\xa0\xca\xa0\x83k2\xc0\xe3\x0b\x11\x0ct\x1c5\xc0\xd5;L\xb9\xd1D2\xc0\xbd\xa4v\x8cj\xe54\xc0b\xd7\xc4^\xf0\x154\xc0\xcd:\x9e\xf8"\x144\xc0\xc0\xf6Fp\x02\x802\xc0\x0b\xd7V@\xfd\xd64\xc0\x8aI;\x1e\xf0i3\xc0\xe3\x88b\xe6XK4\xc0UN\'\xe0\xcb\x843\xc0\xb1\xe2\x91L\xb6z3\xc0\xfc\x1f7|?\x976\xc0c0\x0f~\xb2G5\xc0\xcbr\x02\xfb<E6\xc0\xfd\xcc\x0b\x1cD\x002\xc0Z\x1ajP\xe6\x167\xc0\xa0\xf8kXG\x0b4\xc0O\xbd\xf3\x1b\xb1\xf45\xc0\x18\x97\x10\x92\x0c\x903\xc0X\x12!U\x9e\xb64\xc0|\xc8\x98\x8dH\xb44\xc0L\x1b(\xe2\xf2\x1e4\xc0\xf1\xfd\xdc\xea\rF5\xc0\x86\x13p\xf1\xe0\x822\xc0Q\x0fM@T\xeb2\xc0\xb9\xdf\x18\xb5\x90\x7f4\xc0\r\x15K\xa4\x0b\x146\xc07(I\xf1\xcf\xfc2\xc0\x13\x945L\t\xdf2\xc0\xc3\n\x8e\xe3qD3\xc0~\x19(\r\xbb\xe04\xc0\xae\xdf7\x03=N3\xc0!\xc9\xa5\xc1\xa2\xcf4\xc0\xbe\xaa\x8a.#15\xc0J\xe0\x87\x04%\xbe5\xc0\xad{7\x02\xf0\xaf5\xc0\x03\x93\xe6No\x842\xc0\x7f;d\x94\'L3\xc0A\x13I\x10\x8a\xaf6\xc0\xfb\x93\x12BHf4\xc0&\x8cN\xd3\xbf%3\xc0J\x8a eoQ5\xc0\xd241\xd4\x18\x9c5\xc0\t\xc8\xb7\x96\x1dg3\xc0\xd8\x86\xae\xca\xb4.5\xc0D7<\x1f\x9b\xa73\xc0H\xacGx\x04\xf02\xc0\x88\x15\xe8w\xaa\xdf5\xc0\xea\x0eC\x9dNl4\xc0\xa5/\xa5\t\x16\xba5\xc0\xf8\xdcn\xfb\xaa\xe85\xc08H\x9a\xfa:\r4\xc0\xd6^V\x1d\xc2\xbc3\xc0\xf0\xe8 (\xf9\x064\xc0\x10\xd1\xb9u\'\xad4\xc0%\x06\xb5vv\r5\xc0%\xf3\x99\x95p\xd51\xc0nK\x98\x1b\x8fj4\xc0EU\xb7\xb2a\xdd2\xc0\xefnX\xdb<e3\xc0\xe4\xfek\xe0\x07b2\xc00<}-\x0ex6\xc0\x91\xae,\x14\xfb\x104\xc0a\xbe_U\x1b\x856\xc0IT\x90\x1d\x11\x9d4\xc0\xabJ8\\\xe0\xbb4\xc0\x825A\xd0\x1b\xfc2\xc0\xce\xd9"\x8dy]5\xc0\xbbu\x88e\x0b\x827\xc0\x849\x80\x90Ss1\xc0&\xe6\x1e\x96` 3\xc0\xdf\x84}I6\xfa1\xc0\x80\xd9{G\x96v3\xc03\x98"bs\xfe4\xc01\x86\xfd\xa3\xdc\x885\xc0d\x92q\xb3\r\xac5\xc0}5#\xedo\xf44\xc0l$x\x92\xd2\x976\xc0\xaa\xdbg\xa0q\xa23\xc0\xd6\xc4}3\xa4\xc53\xc0\x0e\xa6V\xa7\xc9\x045\xc08h3\x0f&\xa15\xc0\xe8\xc1Z\xcc \x864\xc0!E_A\x0c\x0f5\xc0,B\x03\xcd\xa2>3\xc0\xbb:\xc7\xd2\x03^3\xc0s96\xb1\x90\xf74\xc0\rd\xa8}\xe2\x844\xc0\xaf29c\xa5g5\xc0?vu\xc4\xfc\x8f7\xc0\x80\x9a\xf5\xa3\x1f{0\xc0\x87[$\xa9h\xa83\xc0\xca\xd9\x16\x14s\xf34\xc0\x99C~{hI5\xc04^\x1b\x82/\xd92\xc0S\x01\xce\x08\'\xf02\xc0b\x81\x84;y\xb56\xc0\xd6\\\xfeL\x0c\xdd2\xc0\xbawm2\x9e\xf21\xc0\x8a@ \x15\xf7\xec2\xc0P\x9d\x15\x89i\xf34\xc0\xfd(|\x15\n%5\xc0/-\xa3R\xd7I5\xc0,\x95m{\xcdw3\xc0\x08\xd0\xd9^n\x043\xc09\xde\x11\xa0\xa7\xa04\xc0\xd2\xb1J\x85|\x8e6\xc0\x96\xe6-\x8dy\xd82\xc0\x08\xb8\xb2v\xa7t5\xc0\xedl/\xef\x8cb5\xc0S\x83W\xaf*\xdb2\xc0\xbd\x19\xe5j3\xea4\xc0v\x0b\x893\xd1\x971\xc0\x9e\x03\xf2\xee?\xe61\xc0^#\xdb\x9d\xb140\xc0\x9a\xec\x9dR\xeaD7\xc0\x12l\x81w>\xcf6\xc0x\x8e\x99\xbd[\xb81\xc0?\x04Y\x0e\x85|3\xc0{\xcbEL\x07\x966\xc0G\x04_x\x87\x806\xc0b\xe7\xaad\x18\xe15\xc0\xac\x1e\xcd\x8f\xbb\xeb0\xc0\xa0\xb0&\xc1\x18\x8c5\xc0+\xdf\x15;IZ5\xc0qxs\x12\n\x9c4\xc06o\xd4\x1a\xfa[0\xc0\'wg?\x07u0\xc0\xaa:\x90\x93\x10y7\xc0}%\xc2\xf2r\xcd2\xc0V\xa3\xbdL\xc3\x884\xc0\x18]`\xcb:\xa74\xc0*\x95\xb1~]\x8b4\xc0r\xdcA\xf9\x1eZ3\xc0Q \xb0N2\xf95\xc08\xe9\x045Q]3\xc0HZ},\x90\xa53\xc0J\x16\xf8\xf6h\x7f5\xc0Z\x04\x02\xd7*\xb55\xc0\xf9X\xa1\x9di\xd83\xc0L~\xf2@gB5\xc02\xbd8\x10_X4\xc0\xc2\x10\x1fn\x81~6\xc0\xd9\x12\xc5\xfe\xd6i3\xc0CF\xb7\xc56g3\xc0\x80{\xd7\xac\xb0_4\xc0\x9as\xa0Y\xcbH3\xc0\xda\xd2$\x05a\x8a6\xc0\x90\x17\xa4\x85\xd9h3\xc0!Q~F\xd0\xb56\xc0\xf9\xa0\xd7f\x0264\xc0\xad\xa2\xc4`)W6\xc0\x03\xd0\r\xb4\r 5\xc0\xaeEW\xd6\x06c4\xc0\xb1K%\xe0\x9dV6\xc0v?\x002ty6\xc0\xd2a;>7%3\xc0\xb8\x7f\xaf8\x18_3\xc0\x8e\x90\xf0\xb2\xa355\xc0J\x8e\x9a\xe2#\xfa5\xc0\x16\xf7\xdc\x94\x9f\x1f4\xc0\xd2\xfb\x02\xb6i\xbc4\xc0\x99:\x01\xc8\x99l3\xc0\xe5jY$qq4\xc03^\xda\x1a\'\x9c4\xc0"\xb9\x81\xf7v\x025\xc0H\xf3\xbb\x04\xfd\xa56\xc0\xf9M\x8d\xee\rl2\xc0\x92\xb7\xa6\x1e\xf0\xb13\xc0:\x9c\x8a\xad(\xb64\xc0\xed\x042\xd8\x9aG0\xc0\xe6\x0cf\x93\x81\x065\xc0\x9c{.\x07\xf9.4\xc0\t\xd8\x1cd\x10o4\xc0\xdf0\xc1\xe9\xe2]6\xc0\x98@\xe5];44\xc0\x9aInsS\xb86\xc0|\xf0\xa6V\x9e\xbe4\xc0\xd6\xe1\xa4\xbc|08\xc0\xd9\xc0=S\x04\xbd4\xc0O\xc5Z\x90\xfdI6\xc0\x03\xb9\xb4u\x84\xab2\xc0\xcf0\xd6\xaa\x98\xa83\xc0x~\x85\xdf\xc3\xa33\xc0\x1a1 ~\x0bU3\xc0\x0es\x14%L~3\xc0r\xfb%U\xc8\xa96\xc0o\xe4|\xdaN\xa03\xc0\x06Qz_g\x9f4\xc0\xfc~\\:\xf961\xc0\xad\xf4\xb5Y\xe8;5\xc0\xe0\xdb\xa2{?\x125\xc0\xaaN\xb7\xe3\xbf=4\xc0\x1b\xfd\x93\xa1 \x814\xc0G\x82\xac\xa9\x98\x9f3\xc0\xf8g\x8d\xa8\xb9\xfd6\xc0\x96D\xe2\x00\xf1A1\xc0\x88\xbb\xce\xfc{B3\xc0De\xacE_\x814\xc0\x13\xea3\xaeF\xb14\xc0\xc5$}\xf9\xe3\x073\xc0\xd2\xf4D\xeb\xd7\xad3\xc0\\`\xc3\xcf\x17\x9b3\xc0\x1d\xcb%W\x17\r6\xc0\x02\xdb\\\xa4\xa3\x8b3\xc0r\xda\x83K\xa6N8\xc0BF\x88\xd2\x8c[5\xc0j\xeeB\xf7\xd1q3\xc0\xedd).\x1a\xd74\xc01\\\xf9,^x3\xc0\xa9\x85\x1a\x034k3\xc0z\xf8\xd9\x8dxO2\xc01N\x02\xa2U\xa54\xc0\xea\xa1\xe0\xd2p\x923\xc0)\x16\x04`ld5\xc0\xed<\xaeS\x1c\x892\xc0\x00\xa4\xcc\xd1b\r7\xc0\x0e\xde\xc45;\xa26\xc0\x98qV\xe6(j3\xc0\xa5\x1ap\x0e\n\x077\xc0\x85\xc52\xc1q\xba2\xc0\xcc\xca\rz\x80\xbe4\xc0\x88\xd3\xcfo:\x8d5\xc0c\xc2\t\xd5X\x8d4\xc0>\x84\xea\x02\x92*2\xc0\xf5S\x19\xa7\x82\xb92\xc0\xf0\x87\xab\x03`\x993\xc0\xaf\xe0\'\x16\xb0i3\xc0\xcbi5\xc8\xf6\xa83\xc0Ow\xe04\x97\x855\xc0\xaf\x18\xb4A\xf8&2\xc0%Q\xba\x9b\x12\x136\xc0\x89@:&\xcc\xb74\xc0M\x81B\x17\x05D2\xc0X\xca$\x0fS\xb44\xc0\x82\xe2F\xef\xed\xa14\xc0\xectV]W+6\xc0\xce\xca\xc6\xf2\xca\xb65\xc0\x12 #\xb8\xa8T4\xc073]/BP3\xc0\xe4\xd8\\\xfa\x8c\'5\xc0os\x91Z[d1\xc0\x1a\xf3\xa6K|T3\xc0g\xee"\xaa\xc8x1\xc0+\x89#z}\xfb7\xc0]\x18\xc6<\x9c\xac6\xc0U_\x17R\x1bQ5\xc0e\x017\xd28\xcd3\xc0\xc9\xdda:\x88\x0e1\xc0\xa1/\x87d[\x996\xc0\xa4$\xf6`\xd0\x068\xc0h\x9c\xadI_,6\xc0\x89\xda}\xcc\xd866\xc0S[\xd5\xe8\xae\xc22\xc0\xbc\x0c5\xa6\x15\xdc4\xc0\xae\x87e\x95\xcab4\xc0\x0c#N3\xb8\x156\xc0<\x87(\xd5\x9a\xe95\xc0\x1b\xa0kU\x07\x953\xc0\x85h\x82\xcb\xb7?5\xc0p\xf3\xac\x91\xae@4\xc0I9$\xb3\x91\x106\xc0\x05B\x19\xe7\xdc\x832\xc0\xf5\x81)\x83\xfd\xa02\xc05\xea8\xec\xcc\x0e5\xc0\x15\nW0\xd8\x9a6\xc0;bR\x1a0\x842\xc0\xa6\xc8\x91l\xd8\x043\xc0H0!\xda(:5\xc0\x04<\xf3\xc7\x9e\xf54\xc0\xfc\\\x04=U\x9a2\xc0\xd9\xf8Pg{\x144\xc0\x83s"\xc17\x802\xc0\xdc`FPRC5\xc0*\xa8\x85\x7f\x98n3\xc0\x04\x81VA\xa4\xf02\xc0;+\xf3\xc2\x1b/5\xc0^\x18\xbb\xfc\x99-7\xc0lQ:\xbb0\xfc4\xc0&\xf3#L\xfb40\xc0_\x13\x02\x97v\x1b5\xc0\xa7@T\x97\xed35\xc0\x1f\xe8\x85\xc6J\xed2\xc0,\x01H\xee3;5\xc0\xac\xd5\xc6\xbb~|3\xc0\xef8\xc9\xae\xe0\xd51\xc0\xea\xd0\xf8^Le3\xc0W\x13\xaeS\xc8\xe27\xc0a|\x8aj\r\xff5\xc0vT"\x84\xd1\xa15\xc0\x94\x86\xab\xbfW35\xc0\xd4\x06\x15\xe5\x91\xa54\xc0\x83\xd0\xc1+\xc4\xeb4\xc0xo\xe6\xb63\xe44\xc0\xe0\x1a\rM\xb0\xef7\xc0<\xc90\x0e\xb0\xc43\xc0\xa4\\m\xc4VT3\xc0\xb3\x1b&\xc1\xc0\x1a5\xc0jO$:m\x074\xc0\xfd\x9b\xed\xc5N\xc84\xc0\xa0\xba\xdcg\x8e\xd84\xc0\x898\n\t"\x085\xc0u~\xb9V\xe2\xbc4\xc0)\x85\x8a\x05\x9c\xba4\xc0\xc7I\x9b\x14\xc3Z3\xc0\x16Q7\x7f\xa9\xf65\xc0,\x1e\xa9|Y\xf45\xc0m\x85T2\xd2\xf77\xc0Q)\x8b\x0c\x13\xc23\xc0\x9a\x02\xb2\xf9\x96\xcd2\xc00cbA<\xf24\xc0\xb6\xce$5\xe3\xea2\xc0\x95\xb9\xac\xcb\x9bT4\xc0I\xcf\xe5\xc3\xb8H2\xc0\xf0\x83\xbe\xef^\xd44\xc0Ue\x874g\xd32\xc0\xa3CKK\xe3\xfa4\xc0\xf5 M\x88\xe0\xf73\xc0\xe1,\x0bx&P3\xc0\x8e\xfd \xe3\xe6\xfe4\xc0%\xa7n\xdc\xc8\xef6\xc0\x97v\x11/x\xf03\xc0\xf2F\x01\xa2\rh4\xc0c\xb9\xc4\x983\xf83\xc0}#\x9a\xe5\xb0\xb94\xc0\xa6B\xf1\xdaq\xfd4\xc0\x00Il\xc8XA3\xc0\xe0\xdf\xb2K\x98\x823\xc0\x15X_\xc4\\\x174\xc0\x023,\xe4r\r4\xc0#\xa2+w\xa255\xc0D\xe5\xa1\x88\x83^5\xc0\xc79\xda$\x05\xe03\xc0v\xc4*\x9b\xcf\xd22\xc0\x02\x9eo\xab\xd6\xc42\xc0\x10\xb6\x7f\xf5\xba=5\xc0\xd9^\x87#\xea13\xc0g\x14\x9d\x00\x17 3\xc0:\x07k\xb7U83\xc0\x8c\x1e\xa0\xf9Ge4\xc0\xf7\x1e/H\x1750\xc0\xef\x17\x9a\xb4\xe7\xce2\xc0T~V\xae\xc1\x045\xc0\x9dI\xc8&\x8f\xfd3\xc0\xfa\xb5z\x97X84\xc0~\x99H\x03\xe0\xfc4\xc0\xbdhR\xb1R\x161\xc0\x10\x93\x0c\xaa\x8b\xb45\xc0\x1c\x9bl\xb7\xc0\xdc3\xc0\xe6\xcb\xe03\xaf\xed5\xc0\x9d\xe27\x13\x87\x065\xc0\xba\x92*\xb8\x91\xd03\xc0<"\xb9\x145\x8d0\xc0\x9e\xdb\x0e\xed=d3\xc0\xd7\xe1?/\xee\xce5\xc0\x11J\xd0\x9c\x08S3\xc0\xc2\xc91\xd5\xa9\x1d7\xc0\x93\xb7R\x1d\x0003\xc0\xa2\xd5\x05}\x86+7\xc0\xf6\xd7\xa2\xfb\xc2\xe54\xc0\xc9\x9c \xc6\xbc\xb05\xc0\xfb\xa9$Ki\xdb7\xc0\xc6\xb0>\xc8\xdcV7\xc0\xf2\x1cP\x7f\x8d05\xc0\x86)\x16\xf5\xb8J4\xc0*h\xefs\xc6\x1d3\xc0\xfdj\x17eGJ4\xc0\xd3B\rq\xee\x155\xc0Va\x01=e\xaf6\xc0[1\xd5\xe6\xb0;5\xc0=\xeb\x8aS\xc7\x966\xc0L\x9d\x16#{\x0f3\xc0o\x83\xf1M\x10\xd95\xc0i\xb8\x99\x05\xb6\x074\xc0I\x95\xc4\xb9x\xf14\xc0\x90\xc5\x89\xee|f3\xc0\x98B\xe7h;\xd93\xc0\xdf"\x08N\xc2\x833\xc0L8a\x0e\xba\x122\xc0-\xd3\xfc\x00\xda\x833\xc0\xbdA\xc2\'\x7f\x942\xc0\x93\xe0\x04m\xe0\xb95\xc0S\x8dRNoG5\xc0\xe5\x82\x05\xe7Wq3\xc0\xe8\xc1\xd4\xf7\xa5B5\xc0W\x9c\xbd\x17\x1f\xdb5\xc0~\x97\xab\xa7\x02\x873\xc0\xafQ\x99\xcb;$5\xc0B2\xc9L\x89\xfe2\xc0GA\n\x17\xc2v4\xc04t6\x8d\xd9P4\xc0\xad\xe22@\x80\x853\xc0}\x12\xa5 5\xab4\xc0\x8d\xe6\x84U\x95\x9e4\xc0N\xad\r\x19*\xd04\xc0\x99W\xc3\'\xe973\xc0\xf7\x91\x87!\xf1(4\xc0!"\x0f{:\x944\xc0\xf6\t\x9b\xf6c\xe67\xc0u\xbb:b2\xf02\xc0c\x91(\xc8\xbf@4\xc0\x0e\xd2\x82\xaa\'X5\xc0\xfb<\x88\xf7\xc4\xdf4\xc0\x97<^\x1e\xe684\xc0\x97\xd0]\\\xf1\x864\xc0\xa1\x10\x19\xec\xf2\x834\xc0c\x8b\x1e\xa1$\xe84\xc0\x8c\xc3\xf4\xafs\xbc4\xc0$\xdfu\xfd^\x8a4\xc0\x95\x9c;\x1f\xb5\x814\xc0C\x84\xdc6\x89^+\xc0RU\x00$\x95\xf42\xc05\x81\xc1na\xe34\xc0\xfc\xec\x9e\x0bz\x0f4\xc0\r\xe1\xa7\x16}\xec2\xc0\x97\x08\xcc\xac\xf3\xb45\xc0\xfd\xff\x802\xed\x073\xc0`&\xc1\xc5\xae\xb65\xc0O$\xea\xf4\xba\xe84\xc0[mS)\xfc\x1a3\xc0\x91\xebXW\x1c+5\xc0W\xa26M\xbf\xda4\xc0q0N\x9a\xd565\xc0u\x02\x8bS\xa5\xec4\xc0\xce\xdcXx@\xeb4\xc0G\xff8\xba$\xdb4\xc0\xba\x988\x04D\xf14\xc0\xef\x88"\r\xf1O1\xc0$\xde\xdb\xce5\x186\xc0(\xca\xcbz\x17F4\xc0\xa3\xf7\x9b\xe6\x07\x155\xc0\xa94U0\xf9\xf94\xc0\x8bF\xd5\xc4\x1a\xcd2\xc0joE\xe4yY5\xc0\xb3\xf4\xd2\xfc\xc7\xd25\xc0a\xbdRO\xe9\xd65\xc0\xe8\xab\xf4\xa86\xce2\xc0k\xf9\xa1]`\n4\xc0s\xe2\xc8on\xe75\xc0\x13\xe3<Q\xfb\x046\xc00\x15\x97$\x1c\x0e6\xc0\xc5+l\x93\xb7\x156\xc0\xfc9@\xcd\x8b\x035\xc0\x16\xbb\xa6\xbb\x7f\x0b6\xc0\x16\x1e\xa4\x12\xaf;5\xc0\xce\x10r \x98-6\xc0\xbb#7\x1b\x83\xfa2\xc0\xb4\xa3\xcf\xe7\xc0%6\xc0*\x94\xa7\x94\xca\xaa,\xc0\xdfG\x9e0\xeb\x0b4\xc0\xf79\\L%\x833\xc0\xf2J\xae\xa1\xa685\xc0!\xd7\x13]\x05\xd34\xc0\xae\xb4-\xd8\xf8u3\xc03\xc9&\x0ba\x115\xc0!\x0c\x17{\xaf\xa02\xc0\xd4\xe8\xce\xad\x91\x893\xc0\xdc\xf6\xf6\xdc\xacQ5\xc0"l\xe9\xc3\xe0\xb64\xc0\x1ek\x80E\xc4h3\xc0\x1a1\x7f(VE5\xc0\x90\xc8\x97\r+*5\xc0\xc6\xec\x1es\x0f\xce2\xc0\x1a8\x10n\x94\xa04\xc0"\xe9\xe4\xe7\xc0\'5\xc0u\x0f\xb84\tA3\xc0l\x8e\xd5\xb2\x13\xb13\xc0\xa3\xdcJ\xff\x98<2\xc0\xc285U\xb9\xb44\xc0\xdd\xc6\x8b3\xa8\x7f6\xc0\xe3$\xa5a\x0cH3\xc0\x00|\xd4\xf2Y&6\xc0a\xf4\xeb\xb1\xb1\xe34\xc0\x17%\x11\xcb|\xbf4\xc0d\xa2\x9a\xd5\xcf\x8a4\xc0om\xdf\x84&\xf95\xc0\xcb\xe7T\x9a\x8a\x1a2\xc0gmv\xf0\x8f\xe44\xc0\xd9\xe6\xbd\r\xf9\x892\xc0\xec\x9f\xab\x99@\xd74\xc0\x05\xf6\xbcx\xab\x894\xc0\xf0,\xf1 \xbd\xb12\xc0\xe3\xa596\xe1\x0b5\xc0%\xd2h\xf0T\x075\xc0\xcc\x07:\x1c\x9e\xaf4\xc0\xb5\xd9+\ny\xc1-\xc0E\xbd\x92R3\x926\xc0\xca\x15OX0I3\xc0\x02\xd8,hPX3\xc0\xb2<\xc8\x8a\x19\xcd3\xc0Fm\x0f\xa1\x1f\xb42\xc0\xac\x95\xee\xfcBd2\xc0\x84]M\xa4\xfbc5\xc0WKM\xae-\x025\xc0\xbf\x91D\xb4O\xdd1\xc0\xe8y\xbf\xe6\x99\xcb4\xc0\x92t\x87\xa98\xb84\xc0W\x1f\xff\xd9\xc1\xd63\xc0\xfa\x1d\x06\x947\'5\xc06\'\x9b\xabQ\xbd4\xc0\xc6\xf3\xfc\\\xd9\xdf3\xc0\xd7\x88\x80\xf9x\xe34\xc0\xbdd\x85\x81\xde\xdb7\xc0A!\xdb\x972\x9b3\xc0\xd5\xc5Rx\xb4c3\xc0&\xe8\xdf$\xe0\x9e4\xc0\xfe\x8a\r\x10\x9e\xeb2\xc0\xa6\xdf\x90\x0b_T4\xc0cB~\xa3]@3\xc0\x0brJ\xa1\x13\x966\xc0L(,\x81\xba\x7f3\xc0\xddv\xb9\xa7*}4\xc0\xbc?\xa3\xf3\x1a\x9e4\xc0\xd6\x19x\x11b\xfa7\xc0R\xde\x1e\xccN\x167\xc0t\tT \xbf\x875\xc0\x81\xbeC\x9d\xe775\xc0\xc7\x9e\x8f\xd5F\xaf4\xc09\x10\x7f\x12\t\x088\xc0\xb0\xbd\xa4\x91\xa2\\5\xc0\xf1\xa9\xc8#\t\x813\xc0\xc3^\xf9\xe6\xec\x872\xc0Y\x9a\xa6\xff\xb1t5\xc0\x02I\xf1\x12\xcd\x832\xc0\xad\x9f\xf6\x11!\xae3\xc0\xfd\xbb\xf9\x1b\x04\x966\xc0s\x1d\x8f%\x1a\xec5\xc0\rkk\x880\x072\xc0d\x00o\xe6\x96>3\xc0V\xdcf\xfa\xcc\x1f3\xc0A\xe2\x03S$\x058\xc0\x11\x8c\xd2jO\x023\xc0q\x10\x1d\xf0\xaa\xe15\xc0\xfdG\x1dQT\xf23\xc0n\x19\xcf\x10I\xff2\xc0\x0f\xcd\xc9\xed\xf2E6\xc0\xac\xf9x\xd0\xfa\xb33\xc0PI\xf9R\xacA6\xc0\x93\xfbvIt\r1\xc0\xb99\xb9\x19\xfcv5\xc0\x1e\xab\x15\xc2\xaaR8\xc0,\xd9H\xc0\x94\xee1\xc0\x80\xc4\xd6\xf2\xba\xb16\xc0\xd1\x83\x0eer\x1b6\xc0\xcbTJ\xf31\xb46\xc0\xd1\xf6\x9e\xa3?\x175\xc0\xa0p\xccD\x93\xf47\xc0\t_\xbb\xe5\xde\xac3\xc0F\xabJ~\xd9\xf13\xc0\xcf\xd6\xd2\x7f\xe2\x185\xc0\x02\xdfq\x86~73\xc0\x90\x10c\xed4\xa84\xc0:(\rv\x92\xaf3\xc0\xf5X\x95c\x99\x038\xc0e\xf3s\xc6\xcc#5\xc0O]t\x00Kv3\xc0\x80\xc6i|\x86y3\xc0\xb5\xa0\x07\xc6h\xa64\xc0\xd8\x97\x9f\x9e`/8\xc0\xa5\x99o\xfd\xde\x923\xc0h\xd3uB\x9e\xee2\xc0J\x8d\x0e\xd8HL3\xc0Y\x86\xf1K7\x174\xc0\x071\xff(\\\x084\xc0F\x1c\xe9\xc8\xa262\xc0DQ\x94@\x8bv5\xc0\xf2#\\\x8e\xc9{2\xc0^\xa4\xdc\xe6\xb4\x873\xc0z\xc3\xdd\xecf\x0e5\xc0:\x1d\x95\x84\x9f\x075\xc0;\xf5\xbb\xcc\xf5\x1b4\xc0^\x12\xd3\x7fQG4\xc0\x98\xf6\x84\xc1\xf3N8\xc0\xc3*\x9c\x97y\x853\xc00S\xceP\xf5\x136\xc0Xr \xb5\xca\x803\xc0a\xd5\xc4\x8bP\x803\xc0\x17\x07\xd1\x96/{3\xc0`X\xf3\xa5og4\xc0\xe3\x86dx\xc8M3\xc0\x84\xe2\x17\xa4e\x045\xc0\xf17\xa6\xc2\xd3\xc33\xc0\x93~\x83\x8bQ\x107\xc0\x98\x7f\xc8\x1e\x8f\xd83\xc0\x86\x833\x87\x8e[0\xc0\x05\xcf\xf05H]0\xc0}\xce}n\xbdB5\xc0\xc8Y\xb1\xa1\xa4\x065\xc0?\xb7\x00!\x81\xf03\xc0\xc9\xb0#-\x9e\xf83\xc0Q\xf0m\x91\xc7\x146\xc0\x18\x13\xc9\x82\xa1P3\xc0\x03\xb4\xfce\x86\xaa2\xc0gd,V\xe6F5\xc0\xbdH\xb8\xb3y,6\xc0\x9f~\xee\x93O;6\xc0%\xc6^\xd6\xbb;5\xc0\xe8\xdc\xbc\x1f\x17V6\xc0$X\x9f,\x98\xb84\xc03\x16\'j\xc8\xa36\xc0ZP\x8d8\xb2\xc53\xc0\xc0\xd8\x17\x0fH\xdb3\xc0[\x13<\x8a\x0fj4\xc0\x8am4h\x1b\xad4\xc0\x15\x1b\x8f\x83h25\xc0\x94\xc0S\x89}\xee7\xc07\xc2UI\x8c\x9d3\xc0\xf1\xfe\x80\xba\x92\xab3\xc0\xde\xc6\x06\x97\xc3\x007\xc0\xfa\x9b\xfe\xdd\xb0L5\xc0\xaet\x10\xf9\x18$5\xc0\xd6\x99\x91\xaeoD5\xc0\x06\xae\xbb\xa17\x156\xc0\x80\xf6H|\x0c\xf54\xc0\xeb\x95\x99k\x8cG4\xc0\xc3X*\xce\xbdE2\xc0\x84>\xf9W\xa8\r5\xc0\xbf\xb928\x16\x993\xc0;\x07\xaf\xfd\x9c\xd13\xc0Mv\xeeh\xfe\x0c7\xc0\xfa5\xab\xe6+}5\xc0\xbc\x8a\x1a+\xff.4\xc0\x16e\xc6i?\xc33\xc0\xae\xae/B\xa7t6\xc01\xfe\xe40\xaeX5\xc0\xa6\x14\xcb\xe0\r\xb55\xc0\xa3\x9e2\x86@c3\xc0\xd5\x8de\xe7t\xc23\xc0\nd\xb4\xa0e\x845\xc0\xf5OB\x00\x06V5\xc0\xfeq\x97\xf7\x14l7\xc0\x82\xa5\x92$\xe8A5\xc0.&1[\\\x946\xc0D\x1a`\x95\xd0o3\xc0\x8e\xbc\xb4\xb9\xa2C7\xc0\x8c\xcb\xff\x8cgZ5\xc0\xc6{\xc1\x86\xb6\xe23\xc0X\xadt`P\xab5\xc0\x8e\x04\xa7\x14\x00\xd86\xc0\x99\xc4\xfc\xd6\x06n5\xc0\x05\xd1\xb4\x8eI(5\xc0\x98\x16H%\xc3B3\xc0B\x89\xd01\xefO3\xc0\x8a\xcd\xd8\x90\xccH6\xc0C\xfcV\xdc\x13\xe87\xc0\x15\xf8V\x009(6\xc0\xf0\x17\xa2\x0b\x8a\x9a4\xc0\xc4/\x91\xa2\xf3\xb16\xc0\x08\xf9\x055\xee\xf55\xc0\x0f\xcd{-\x90\x1e0\xc08\x96\xcd\x84r\xef6\xc0z\xa1HWK\xf64\xc0 \x81\xdb\xe2j\x803\xc0%4\xf5G\x91\x1c7\xc0\xc1jE\xb4m!3\xc0u!\x04\x0b\xbc\x864\xc0\x15\xdc1~\xad\\5\xc0\xddp\xce\x1f\xc8\x0f7\xc0(MJC|\xeb7\xc01a\x8fS|n5\xc0z-\x95\x96\x80\xf03\xc0`\x88lK\x90i3\xc0.\x88%h\x7f\x106\xc06\x860\n\xcdX6\xc0\xc5L[\xc3\x18\x067\xc09<\xe4\x8eZ\xa74\xc0R\x8a\xceo\x7f\xfb4\xc0Qv\x15.\xf5^4\xc09J\x84\xe8\\S6\xc0\xff:"\xdb\x17\xb36\xc0\xce\xc1\xe5!\x18I3\xc0T\xc2`\x91N\xef4\xc0Y\xa0\xaf\x81[\x1f7\xc0Q\xa3\xe1\xbf\xc0)7\xc0\x87`\x15c^67\xc0\x9dm\x9d\x1b\xb5\xf24\xc0zw\x04er*7\xc0\xe1J\xcbJ\x1d*4\xc0\x16\xcc\xc6\xb2\xb9\xa04\xc0B\x89\xec&,\r4\xc0\xf8\x1bJ\xac\xab\xd23\xc0\xb6\x14\xcdr\xdb\xf27\xc0\xd2Ws\xcb\x03\xa44\xc0\xfe\xa21\xee\x9a\xe27\xc0O3\xbe&\x87\x171\xc02~\x91\x02\x16\xd51\xc0\xd5\xd7L\xd9\xa3=7\xc0\x89\xba\xa2\x10\xee\xda1\xc0\xe7z\xf60\xf9J6\xc0h>7e\xfa{3\xc050GC0\x083\xc0G\x1al\xa0\x1e\xaf3\xc0&,\xe1\x8d\xf8\x976\xc01\x16w\xb5H\xb04\xc0\xcc\x9b\xbb\xbb\x97\x934\xc0\xb5\xef\x82\x8f\xb3\xbc3\xc0\xf8\x14W\xbb\xdfp4\xc0\xee\x0f?c\xa976\xc0~\xa7)Z\':2\xc0S\x85dKK83\xc0\xff\x9a\x91 \x8e$5\xc0\x06\x0c\xd3\x11\'+4\xc0\xc2\x85#\x85B\xa25\xc0\xf3\xcc\xe0\xc8M52\xc0\x7f\x01\xe4\xc8c\x154\xc0\xf41\x9b\xcaZ\x845\xc0\xf5Y\xffk\x18Q3\xc08\xd4K?\xe8#3\xc0\xe2?1c\xfd\xda5\xc0#\xd4\xe89\xb1q3\xc0A\xb9\xb3\x05\xee\x7f4\xc0\xe5\xed\xd4\x0cq\xb93\xc0\x0b\x9e\xa5\xfa\x05\x863\xc0\x84a\xc6G\x8b\x195\xc0\xc4Wk&g\x9f3\xc0\xbb#\xec\x05\xfc\x147\xc0C\x7f\xf5^aQ5\xc0\xacGP\x04~=4\xc0\xa6Qos|\t5\xc0\xfb\xa8\xff2I03\xc0,\xb9\x92\x81\xa9_4\xc0\xf3\xf2+\xa0\xc8e4\xc0\xcfvi\x04\xf0\x826\xc0*\x9dD:\xf703\xc0WSm\x8d5R3\xc0\xee\xba:\xb4\x93\xcd7\xc0\xcd\x19\x0ctb\x125\xc0&%\xa2k\x0f15\xc0\x1b\x82t\x96\xbd\'5\xc0\xf6\xc779\xd3\xe44\xc0\x8e\xeca\xbd\xd6J0\xc0\xedU\xcdL\x06\x026\xc0\x0b\xb2\xd4\n\xc6\x9e4\xc0\xef\x9cI\xd1l\xb54\xc0\xf0\xe0\x92c\xd7\x9a3\xc0\xd2\x80m\xbf\x95\x804\xc0\r\x16\xc2\x98\xcc\x065\xc0\x0c\xb3\xc5H-\x136\xc0\x87\t+\x13\xa1\xe05\xc0\xa0\xc1\x85\xf9\x7f|3\xc0\xa1R\xb2\xf2\xd0\xf14\xc0 \x18\xccD\xa0\x8c4\xc0\x9c66I>\xdf5\xc0\x8e\x07\x98\xf5h;0\xc0\x89FY\x1a\xd4Z3\xc0\x8c\xe42\xee\xb0\xb94\xc0\xf8\xa3\xfc\xc1\xc6\xa25\xc0\x91\xf3\xba&\x7f\xa35\xc0y\xa6\x129\x1f]2\xc0?\xc7Qp~\x1b5\xc00-(Qk\xd25\xc0\xcbB9\xd7o\x063\xc0m\x93\xacq\x7f\x133\xc0\xda\xebR.mz5\xc0\xa92B$\xc7\xb74\xc0(\x92,\x90=\xc34\xc0\x10\x9ch}h\\5\xc0\x87\xd2\x90\xbcS\x1c3\xc0\x95_D|671\xc0T\xc0\xb0\xf7n\xe24\xc0&\x93\x03\x90*\xa65\xc0\xd0\x89\xac\n\xdf\xd15\xc0\xa8\xa9\x9fe\xc7\xe75\xc0\x1c\x8ez\x19\x11\r6\xc0,\xc0\x8a\xa0\x1b\x146\xc0\xd6ZP\xa4\xc373\xc0\x02*\xaf\xac\xfcq3\xc0"\xfe\x7f\x1bW;5\xc0\xf7a\x97\x81\xc1\xba4\xc0\xe1\xd7\xef\xd6\x07+6\xc0O=\xaa\x0bv\xb35\xc0M0o\xce\xb5#6\xc0Oo/q\xf4\xe84\xc0\x9f\x1e\xc8B\xe3z6\xc0x\xf8\x8c\x0c.\xfa4\xc0\xdbO)2\x9e\xaf5\xc0\xff\xcb\xafR\x05v3\xc0\x86Jx\xe1\x97\'6\xc0S\x8b\x1c\x9d\x08\x902\xc0K\xed\xf4\x80>@4\xc0\x98\xa1k\x9f\x1ex3\xc0Z\xe3\xb5\xa5\xda14\xc0\xe5R\x1bb\x04\xfc5\xc0\xb9\x8aM\xd8\xd5\xc03\xc0\xbc\xf1\x8e\x9c\xcf\xb02\xc02\xef\x1e\x98w84\xc0\x9b\xe3\x9c1E#3\xc0Q\xa8!\xf8\xa0\x955\xc0\xbf\x9d\xb9M\xd6{3\xc0W\xf3G\xbd\x8f\x853\xc0t7\x84\xc9\xbc_3\xc0z\xf5\x8b\xf9S\x157\xc0T@\xef\xe2\xben6\xc0c(\xb73A65\xc0m\x9bsR\xd9f3\xc0\xba\x11\x0c\xc1D\x0e4\xc0R\xf3\x04 \xcbf5\xc0\xdf\xfc5\xe1\x0fJ5\xc0j\x12\xe2\xb8t\x8e6\xc0\xad\x0f\x03?\xb6c5\xc0KN\xd9L\xcc\x926\xc0wG\xd2\xc51\x896\xc0_^z Bd4\xc0\xaaU\x0f/\xdb\x0b+\xc0\xd3\xe1\x8d\t\xf3\xd03\xc0\xd9m\xfe\xafz#+\xc0\xaf\xf0\xc0\x12\xb2!5\xc0t,\x8725\x0b4\xc0\x9c\xa1\xff\x8e\xc5\xa52\xc0\xaa\xf0\xb8[\xdc~1\xc0UG\xa0\x9d\xa2\xb72\xc0\xa9YB\x86\xed\xed2\xc0\xa0\'\x94\xe9\x85t5\xc0\xbd\xb4\xe5X\xb2\x1b5\xc0\x9f\xads\xb7\xa1\x8b6\xc0\xc1eT\x98\xef\x804\xc02\x07*"?\x916\xc0\xac"\xd9$\x17\xad3\xc0\xd6\xd1?\xd3\x8fz4\xc0\xbe\x19\xcc2\xfc\x045\xc0g\xd8\xa8E\x0b\xf61\xc0{\xf6\x95\xe3\x93\xae5\xc0\xad\xb6\xab\xc2-\xa35\xc0P\xda`\xc51\xda2\xc0i\x8d\rGy\x865\xc0\xbf`\x1451\x074\xc0 7\x07z\x08\xcb4\xc0Y\x01\x87\x81\xb2\xb55\xc0\x00q\xce\xc8c\xfc4\xc0&=\x89\xb6\xfe\xb26\xc0\xfc\x80\np-\xb36\xc0q\x17\xfd\xac\xf9\x035\xc0\x19\x13\x8b\xa8J\x9f3\xc0\xde\xcd\xef\xea\x85\xf85\xc0d\x04\xf9\x0bY\xad3\xc0#\xc9\xa0\x01\x9e 6\xc0\xd7\xb8\xc0\xbeYd5\xc0\xe7\xfb\xed)\xe8A5\xc0\xf6\x00\x90\x00\xd1\xfa3\xc0\xbbO\x95S\x07\x104\xc0]\x00cB\xa9j5\xc0\xf1q^K\xc2\xf34\xc0\xb4&\xff\x01\xbf\xee6\xc0\xc4\xd8\x1b\xed\xe7\xf44\xc0sR\xaa\xf1d;0\xc0a\x94\x84?\xba\xf84\xc0\xd1[\xf7\x9bT&4\xc0\x9c\'\xbe\x19\xf6:5\xc0i\x96F?\xcc>5\xc0\x8d\xd4\x04\xd4;\x143\xc0;x\x144\x1d\x125\xc0\xc7\xfac\xbc\'_2\xc0\nTed\xb3\x145\xc0L\xb0\x8bp\xad\xee4\xc0\xd5t\xa5\xcd\x92\xfd4\xc0\xef\xeex\x82N\x8c3\xc0\x90\x18)\xd5\x80\x1b5\xc0\xc9\x83\xaa\xd6\xbf\x115\xc0\xc3\xe8\x17\x18\xce\xaf3\xc0+\xf0C\xcdW\t5\xc0\xdb\xe1\xa7\x02\xb4\xb14\xc0F#x\x0c:+5\xc0"w\x82\x91\x89\xb33\xc0|\xdc\x96`\x9a\xb13\xc0UKs\xc43\xe92\xc0\xdaQ\x82I\x13\x124\xc0sdj\x12\n\x146\xc0\xdcC=\xee\xf9C6\xc0\x89m)&\x07\x0f5\xc0\xf9\xab3o\xc6+6\xc0\xa55\xb0\xff\xe0{5\xc0" \xd1\x1b\x15U5\xc0U \x86p,\xa86\xc0\xb5\t\x1f\x16\x92W5\xc0O\xca\x1c\xaet\x9c3\xc0X\xe7y1M\x983\xc0m\xc7?\xca9\xb16\xc09\x1dB\x9c\xc9\x894\xc0g\x065\xc7\xee\xce3\xc0\xaaB\x89\xcd\x8476\xc0\xa6\n\x8c\x82\xfd\xa83\xc03]\x1f\x7f\t\x007\xc0\x02\x9e\xe2\xde\x84\x177\xc0\x87I\x9e\xd5\x02\t7\xc0}\x90\xa0\xf8\x88\xf75\xc0S\xd8*m\xa5a3\xc0\xf6<$\xf2\xdfs6\xc0\x13\xb6N\xde\xf2a3\xc0\x90\x16\xfd\xecxe3\xc0\x81\xc8\xf6\xf3N\x954\xc0 \x9b\xee\x83\x1dj3\xc0\xf8wJ\xd9\xb1\x9a6\xc0\xf0A|hR^4\xc0\xac<iK#O8\xc0\x98\xeeFK}\x7f3\xc0\xb9\x81\x01l\x10@3\xc0\xf4\x1e\nv\x17C7\xc0-\x08\xd7\xab+\xf64\xc0\xf1\xa9s\\\x94H7\xc0\xb20\x90\xbc\x03v5\xc0\x93\xe4\x1fQ\xc7\xaf6\xc0\x94\xf8\xb7\x83\x84b5\xc0!\x82\xad\xf9\x0e\x185\xc0\x02i\xa5\x1a\xb9G5\xc0\xe3W\xa7^\x15\x986\xc0\r\xa3\x01\xf4af7\xc0\x9e]q\x8c\x9fy3\xc0\xd6\xfb\xfc\xf3\x9bN5\xc0\xa3h,}q\x853\xc0\xc8\x98 \xf9\xa1\xb74\xc0\xf8\x81\x05@\x12{7\xc0,lut\xd4\xcf3\xc0\xe8\xfcn\n\nn5\xc0\xa2\x1a%\x13\xf1#3\xc0\x07\x86\xea\xdap\x143\xc0\xe7\xe4n\x1d\x94w5\xc0\n\x88\x14\xe5\xbf\x003\xc0\x96\xb0\xf7\xe8?\x1d3\xc0Y`\xde\xae\xe4\xb76\xc0}\x07;\xd9^\x925\xc0\xed\xdc\xe0\x87\xcd\x894\xc0\xd3cw\xfe\x0f\x117\xc0\xa2Z\xdfDF\x1c7\xc0L\xec\xe0\xda\xbf(7\xc0\xce\x0e\xc9\xf4\xc2\xf22\xc0zS\xe6\xe8;\xe34\xc0+d\xae1\x95)7\xc0\xa7;\xf9\xd6\x15Q2\xc0\xb4\x1e\xc63\x98\xf33\xc0\xa0\x86\x1e\xce\xaf\xe24\xc0V\x9f\x06d^\xe84\xc0[\xf6\xe9s\xf0\xea4\xc0\x14=\xf0YNB3\xc0!\xa2\x02\x12i\x994\xc0\x80\xdaC0\x93F3\xc07u\xc1\xfe\xab\x1d6\xc0\xbaz\xa6\xfd\xa3\xef4\xc0\x14\xef\xcd\x14\x80\x063\xc0\xa8&\x18\xde\xfe\xa53\xc0M\xfe\x07\xea\xfa\xfa1\xc0\xf8\x1f\xe2\xb7\xdf\xf91\xc0\xab\x8bK\xa7\xb3\xee2\xc0\xbf\xefZ\xaf5\xe72\xc0%\x96\xa8\xab\xd044\xc0\x01\xd8S\xc6R\x814\xc0!\x7f\x18\x11]\x114\xc0\x8dM6\x889\x9a4\xc0x\xb0`\xdc(\xec5\xc0\xb7\x07F\x85c\xf52\xc0}H\xc9\xc4,\xd36\xc0\x84:Z^a\t4\xc0\x93\xaf\xb2\xf9{$6\xc0DU%u%\xe75\xc0\xad\x17\x11\x1d\xf0\xe47\xc0\x9fs\x8a9{H6\xc0\xd4\xe5\x8e4Y&5\xc0y\x0bv\x80\xce\xc23\xc0\xdae\xe6 \x97\x8e3\xc0R\xba\xa1w\xbb,5\xc0<\ns\xb4\x9a\xf67\xc0\xb8\xc8\xa0\x95)\x175\xc0i\x17O\x011%5\xc0\xab\x05e\xfe\r\xf97\xc0[\xa1\xe5\x13\tn3\xc0\x11\t4\xa5\xe6\xf52\xc0\x1f\x89f\x1ah\x995\xc0,\x1b\xe5\xa2h\xb35\xc0.L,\xaf\x07\xfe7\xc0G\x0e\x10\x00J\xaf3\xc0\x9fP\x91J&s5\xc0\xc6\xccn\x1f\xea\n5\xc0#\xa5\x1d\xa3\x91J5\xc0\x13\xfe\x11\xbc\xf2S5\xc0Ax;\xac\x07\xe97\xc0\x08\xdd\x18\xdfL05\xc0MH\xb5\xc9`g4\xc0\xf5 *\x1c~85\xc0\x11\xe0\'c\xad\xfa5\xc0\xa1\xba\xb3\xc3\xc0\xec4\xc0\xa2\x9b2y\x08\xcf4\xc0\x8a\x15\x94\xa3\xcc\t5\xc0\xc2xJRC?7\xc0_^0\xa0\xdd 3\xc0\xd6`6\x1c\x1d\xb25\xc0\xefE\xca\xfdv\xe64\xc0\x0b\xf3\xf3\xbe\rV4\xc00I)\xe4i\xeb7\xc0P\xf0\xf4M\xebm4\xc0\xa7\xf3\xc5\xe8qL3\xc0\x82NRp\xf2\xfe4\xc0\xa2\xd6\x7f+\xcf;4\xc0Z\xcd9.og4\xc0\x0b\xf6t\xf4*B2\xc0\xa8E\x12\x8a\xaa\xcc3\xc0;\xd8*\x8f\x84D3\xc0\x91\xb6}A\xc3\xd02\xc0|w}}\x81\xfd1\xc0\xd9\x17\x1f\x8f\xcf\x192\xc0\x9dNz\xbf\x8c\x145\xc0[\x90\x08C3\xed7\xc0\'\xf0\xf0\x00(\x185\xc0L\xa7\xefT:\xd74\xc0x\x89\xdaGx\xcd2\xc0\xb1y\xbb\x13\xbf\x1f5\xc0e\xd1f\xf23\x9c3\xc0&|\xe4k\x92\x881\xc0\xc7\xc3\xc2#\x92\xe37\xc02\xcf\xc0\x9e%M3\xc0{d"\xec\xf0B7\xc00\x86\xa1\x9cRF7\xc0\xa3`G\xfb\xf0\x822\xc0\x13\xff\xde\xf9\x13\xd34\xc0\t\xf7\x03\xee7\xa22\xc0\x7f\x03\xd4o\xa5*3\xc0\xbb\t\xadSDV3\xc0\xf8}`\xe9+\x105\xc0Rz\x8f\x96x\xa92\xc07\x87\xae\x9d\xa1\xbc4\xc0g\x0cS\xfbm[0\xc0\xd4Z\xca\xe2)\x105\xc0`V\x11\xc6\xb6\xb0-\xc0Svr\xf3v,5\xc0\xb7;H\xe2}\x8c2\xc0\xf4\n\xbe\xb2\xe7\xc9-\xc0\xbb:\x911\\Y0\xc0\xad\xc8\xf8/\xae\x844\xc0\n\x9b\x08\x0cz(5\xc0l\xa7\x83\x18KB5\xc0rc\xfcPE\xb54\xc0\xb4G\xbd\xf2!R3\xc0\xe6\x03!\x1f\xc8\xe24\xc0z\x96n\x911\x8a4\xc0\xd3\xac 3\x8cK2\xc0\xcf\x81\xe3\xc0y\xe34\xc0i\x7f\xe6\x88\xa0\x832\xc0\x92\x11\x07-\x95\xd44\xc0h\xc6\x82\x884L2\xc0\x9f\xb5\xf5\xd4>\x035\xc0\xa6\x0b\xe9\x04\xac\x913\xc0%\x1a4\xf8\xf2\r5\xc0\xe5M\xf0\xc5\x8e\xbb4\xc0\xe4\x995\xdd\xa5\x114\xc0\xf3\x8d{\x9d.\x884\xc0\x8d\x99+\xca&]3\xc0\xab\x15\xb1\x1e\x83C5\xc0?F\xa2~\x88\xc23\xc0]\x876\x85l\xf44\xc0?&\xa4k>\xb44\xc02@s\xb9\xd8c3\xc0\x97\x99\xa9\x7f\x1f\x105\xc0\xf1\xa8\xa1o\xed\xb34\xc0\xdb\xd13N\xcd\xad4\xc0\xd5G[\xca<\xbd4\xc0@\x85\x02>\x8a\xc94\xc0\xc4\x1a(\xd4w\xb84\xc0\xf9{U|\xf3\x074\xc0\xc46\xff\t\x18\x9c4\xc0\xe2<\xcb\xa2\x96\x913\xc0\xd1>cg\x02\xf61\xc0|\xa5U\xca\x1f\xcf4\xc0^\x13\xf1\x95<\x844\xc0\xe0^l\x03\xc8R4\xc0\x16\xae\xe31\xdc<3\xc0\x89\xfe`\xf9]a3\xc08\xb6\xfc\x061\xa43\xc0X>\xc2I\xb7]4\xc0\x8f{\xcd\xc6\xa4]2\xc0Y\x81\xe0\xcd\xaf\xc13\xc0\x9f\xa0,\xa1iC5\xc0\x9b\xb6\x15\xca\xba\xf01\xc0\xd7\xd8\x92\x98M\xcf3\xc0g\xac\x05(\x81\x844\xc0\x94\xcc\xcf\x88\x80\x1d4\xc0\xc8\xc2,n&24\xc0F\xfa\x0b\xd2S\xb74\xc0\xa2\xeb\xd8\x18\xdaH5\xc0\xfd\x8bS\x96\xfb\xcd5\xc0\xf1\x8b\x18\xdb\xbc\xe72\xc0\x14O\x9d%0\x1c5\xc0\xf2L\xc6\xb0\x98\xba4\xc0Q\xcf\n\xab\x98P4\xc0\xa7\x13\x9b\xd3]E4\xc0>\xf7\x9b\x1a\r\xe25\xc0\xc0\x14\xddu`r4\xc0\xbb\xdd\xd6.\xa9\xf73\xc0\x18/q\xc1p73\xc0\r\xc3\xa1\xe3\xe3 4\xc0\x17)\\y\xd3-5\xc0\x90,\x0f\x01\x82.1\xc04\x8b\x86z\xbdo3\xc0\xb4*k\x03:\t4\xc0W\xaf\x87\xa4\x08u5\xc0\xf2\xb8\xb5\xee\xb6\xae5\xc0\xdc\x92\x87\xafa^4\xc0\xf0\xaf\xd7\x1e\xf0\x134\xc0\t\xa1A\x14\x00\x0b4\xc0\xf8\xcd\x8bV\xb7\x116\xc0C\xb4S<\x0ej3\xc0U\xbcIh\x96\xab1\xc0\xca\xf3,\x1b\xfd 8\xc00\xc7\x81\xdc\xd9_6\xc0\xe78=%\x8506\xc0h\xf2\xde\xf0\xad\xf95\xc0k\xe1\xd1\xd7\'\xf44\xc0\xa8\x1d\x13k>15\xc0\xac\x04\x86\xdf\xf186\xc0!q\xc9\xbdTa2\xc0\r\x9dvV1\x066\xc0\xd9\x03\t\xc8(\x956\xc0\x84\x8a\x8f\x03\xf4\xdd3\xc0\xd5\r\tM\x8d\t7\xc0\x83s\xc1\xd8\xf0\xb86\xc0-B\x9a\x9e\xe7g3\xc0\x12\xb4/\xf0\xaeO5\xc0~\x1f\x8c\xa0\xa5\xda3\xc0\xcc\xb9\xd2\xdb\x19X7\xc0\x93u\x82\x88BY3\xc00\xc98\x83Z^3\xc0v\x95n`\x8f\xc04\xc0\x854U\x7f\xb6*7\xc0\xe8\xa2z\xd7\x84(7\xc0\xaa\xcao6\xf1\xfa5\xc0AE\x1b\xb3Y\xda1\xc0\x8d\x18*\x8cUT5\xc0\x00\x83Pf\x12\xc42\xc0\xd3\x04T\x10\x83\xed2\xc0\xb0\x8f\xaaN\x95\xf04\xc0\xd1E\x06x9\xb45\xc0C\x07T\xe3;\r5\xc0\xf95\x8fhx\x9a3\xc0\x06A\x18\x9c\xbfg4\xc0{Q&;P\xb15\xc0\x1c\x907\xec{\x117\xc0\x8fdb7\xb2\xf14\xc0\x970\xdee\x96\x864\xc0\xa4\x16\x04\xbbCz3\xc0\x0c\x7fs\xd8\xcb\x136\xc0\xe8\xaco2K\x833\xc0*\x19\x86\xe4\xa9o5\xc0\xdd\x97L\x89\x84\xc6-\xc07\xf3\x92\x1aC\xb65\xc0\xbe\xbb\x9e\x07\xb8\xa25\xc0\xca\x00X5\xef\x066\xc0\xa5E\x1f\xa7\xc9f3\xc0\x02\xba\xb6\x19\xc4^2\xc0\xfb\xb2\xf4]\\`3\xc0rD\xe9]}\xb94\xc0N\xe3*+]\x025\xc0\x9e\xc1FSy\xb04\xc0%\xa3c\xfd\x18o2\xc0\x8c\x8c\x04.4\xe24\xc0\x81\xdd\xa8\x9c\x80\xc04\xc0P\xdfka\xd4b2\xc0\xd36\xef\x13\xfe\xe04\xc0\x1c\xa0\x85\xdc\x90\xb54\xc0\xd8d\xfc\xd1\x8e\x125\xc0Pf\xbe\xbc\xa4\xd34\xc0\xcc\x02p\xcc\xde\x833\xc0\xc5\x8c4\x10\'\x8d6\xc0\x14_\x08\xc9\xd4\x1a5\xc0\x92\x8e7\xf6\xe4\xd34\xc05\x1f\x8b\xd7\xb7\xcf2\xc0Y\xd9H\x8cTH5\xc0\x008j\x00\xac\xd63\xc0\xb2\xc8P\x02L\xae3\xc0\x86|(O\x97t5\xc0\x81\xfb\xfd\x03l/3\xc0\xfc\xeb^\x1e\xe8\xbb2\xc0c/\\O\x90\xfd4\xc00\r\x83\x8f\xbd@5\xc0\x10t\xb5P%\x035\xc0\xa3\xb2\xe4\n\xfd]2\xc0\xa3j\xe7\xbb\x94\xf64\xc0+(\x16\x056O5\xc0\x8ca\x85b\x03\x1f6\xc0\xc9J\xd1{F\x884\xc0z\x98\x86*\x1c\xf04\xc0\xae\xe1&.\x83\xe54\xc0\x1bi\xd5\x18\x9a\x865\xc0=\xf0Xk\x06\x8b6\xc0o\xe4\x88\xce\x9c\xce4\xc0\xb7E\xa0\x13\xd9\x1d5\xc0\x86\xaf\xa8B0\x9f4\xc0c5`gD\'5\xc0%\x96m\x9c\xe5\x056\xc0\x84\xb5(\xfe|\x976\xc0\xf3\xa6\x94jv25\xc0\xb9|\x89\xc1\xaf\x9f3\xc0\x85\x06\xac\xaa\xdb\xde3\xc0?/\x14\x0e\x10\x885\xc0\x97\x98\x14+\x83\xf51\xc0B\xd8afL\xb05\xc0\xd3\x9e\xdcS\xd2]3\xc0E\x9d)\x1a\x8a\x115\xc0N\x01m\xe8;\x085\xc0\xbf\xd1\xa28 \x8a3\xc0\xb0\xb9\xfad\xd1J5\xc0\x8c\xb9QyF\x174\xc0.\x15\xe9hj\xd22\xc0\x8cb>\xb2\xf5}4\xc0\xf3\x90\x9f\xca\xe7\x8a4\xc0@\x93I\xb6o\x035\xc0\x80\xe5\xd8\xb2kV6\xc0\xac\xe1\xf7\xaf\xc6^3\xc0\xb7\xe1\xb9v\x88d3\xc0\xf8\x18H\x84oF6\xc0W\x9b\xb9\xa7\x94\xf03\xc0(2\xb0\x1e\x83\xa96\xc0\x9f\x7f\x03\x9b]\n4\xc0P8pLc\xd62\xc0\xa1q\xde\xed\x06\xfc3\xc0\xba\xc3\xc4{\xe4\xb13\xc01\x1a\xc1.\xe0\xdb3\xc0}\xa1Y\x16q\x064\xc05\xba}\x9e\xa1\xda3\xc0\x14\x10\xaf\xc0\x1e\x022\xc0\x19\x14\xaa-\x93\'4\xc0\xac\x11"\xb8\xbb\xe47\xc0\xd4\xa9.t\xd7<4\xc0Iy\xd6\x93P\xf55\xc0\x18R\xa79\xdb\xc23\xc0\xae\x97\x81\xcb}\xf14\xc0\x16WI\xc4\x98\xa34\xc0\x9f\x91\x8b&\x95E7\xc0\xc4G\x9b~\xc0\xe57\xc0\x13\xda\\\x04\xeb\x0c3\xc0E\x0f\xeeaN<4\xc0e\xbf\xb9Zg\xdb7\xc0J\xae#%b\t4\xc0W\xd6`\x0c\xae]5\xc0+U\x10\x8d\xf9\xea7\xc0~\x06t\x97C\x936\xc0"\xc2\xc4\xb0\xeb?4\xc0\xce\x9b!\x10\xa8\x0b6\xc0\x9f\xd3\xcb\xf7\xa6\xd35\xc0v\x056#\xac\xc53\xc0\xf6\x8b\xaa\xb3X\x0b6\xc0P\xfb\xa9\xbe\x07F3\xc0\xceS>\x0ft\xff5\xc0\x85>\x9c%\xf7\x066\xc0\x90qd\x8c\x83U0\xc0\x1c\xcf\x1d\xe5\x17<1\xc0\xbb_\x7f\xfdwR1\xc0y\r\xe2\xee \xc44\xc0\x0c\xdb\x88\xa2\x92[7\xc0>a\x1c\xc7\xb7\x816\xc0\xb3#\x7f\xc4\xd6\x8c4\xc0\x9e\x1a\x86<\xda\xf03\xc0<,\xdc\x97\xc9\t4\xc0\xb6\xb5M\xdc\'\xb64\xc0}\xff|p\x8a\t4\xc0\xfbG\x0b\xb8>\xf23\xc0\x05\xd0P\xc0|\xad3\xc0\xfaO\x15\x1eM\x024\xc0-\x0f`\x83\xad\x804\xc0\xc6u\x95d\x96\x844\xc0\xab}\xb5\x02h\xc74\xc0\xb1\xba\xf1n\xaa+5\xc0\x1enM\xea\x14\x0f4\xc0\xb9\xba\xa0L\x95\xb46\xc0\xb7\x8f\x1c\x90\x1aJ2\xc0\x9a0\xb0j\xac\x036\xc0/5+\xb5\n\xd23\xc0=\x01\xa3\xa4\x1e\xc14\xc0\xd1\x1a.\x17n\x0b4\xc0;\xd4\x1f\xe9^=4\xc05\xb2\xedH\xd4\xf81\xc0\xe6\xac\xb5R\xa0\xed4\xc0\xf5\xa8a\x13\x0c\xcf5\xc0\xe5<\x93\xb4\xf5)2\xc0\xc3\xf3\xee0\x19+3\xc0\x11\xa4\xb9\x91\xbe\xd74\xc0\xb3\x83\x89\x88O\x0f6\xc0\xb3~\x04\t\xa1y3\xc0W\x00?\x15\xec\x146\xc0P\x1d\xf2*\x95\xf82\xc0`Y\x1d?h\x003\xc0TQ\x93;\xc6\x154\xc0\xfe\xff\x1c\x1f\x9e\xfc5\xc0\x06\xff\xdf\xcaPC6\xc0\x9c[=6\x1c\xa73\xc0\xd3WLm\t\xbf4\xc0\xd9\x05\x02G\xe7,1\xc0\xd0s\xa6\xc1&R2\xc0\x90\x89\x00\xa7\n\x0e6\xc0\xed\x9d\xc2W\xf4\x992\xc0\xb2\x11\x8a~\xb8\x175\xc0\x06\xd0\to\xe5\xa35\xc0\x93:\xf8\xe5\xa7\x9b3\xc0\xf0\x16\x1d\xad\xc5k4\xc0\xc3\x8f\x9ek\xdf$6\xc0\xdb#l\xaa\xe8`4\xc0\xe5}\x94\x1a\x99\xa42\xc0\xd3\xcb\x0c\xe3f\xb75\xc0}\xef*\xc2V$5\xc0\xcd\x03\x89c\x18\xf74\xc0:\x88\xee\x08\xba\x987\xc0{\xd4\x0b\'\xd7\xcf4\xc0\x8e\xe2\xce\x96\xe4$6\xc0!\xfd\x83!d\xb15\xc0\x85\'\xe3\x82\xac_5\xc0FM.\xb7\xffv3\xc0\x0e\xf2\x83j}\x903\xc0\x81\x02*A\xbf^4\xc0\xcf\xc8\x11\xde\xa1T5\xc0\t\x04\x08T?\x8c1\xc0\xeb}\x82wp\x105\xc0,\xf4\xba\xb8e 6\xc0p\xc6\xba/\x86\x883\xc0\xd7o}:\x16\xf82\xc0\x08\x84\xf9\x04\x9e/4\xc0\xe9*\xb1\x17y{6\xc0\xcc\x7f\xe1G\xdf\x1c3\xc0\x0eHt>0\x1c5\xc0\xe1\xf1\xc6,\x89*2\xc0\x91\x86\'\xf4\x90~6\xc0B>\xea\x98SW5\xc0,\xda\xe6\xb7\xa8\xe35\xc0[!^\xfek\xa23\xc0\x0b*\\\xaf\xa0\x0e5\xc0\x98 \xba0\x1723\xc0bM\xb1So\xd06\xc0\xba\xe45\xf1\xd4@3\xc0c\x90\x9b\x99Z\xc73\xc0\xbc\xcclt\xd9f3\xc00:\xbde\x01%3\xc0\x87\xf2H\x814\x025\xc0\xbb\xa90\xa2t\xdb5\xc0\xb4\xde\x86~\xd8\xee4\xc0\tp\xea\\0\xbe2\xc0\xb8\xee\xe9\xe9\xc9\x0e6\xc0\x12\x13sh0\x854\xc0+a\xfe>\x9c\xd42\xc0\x9b\xbd\xa5\xcf\x9a\xf53\xc0\xa4\xab8\xd5N\xef3\xc0\x9b\xfa\x0bj\x86\x8c5\xc0Peh\xf3Uy2\xc0Y\x87\x92\xcf\x93\xf14\xc0L\xd2\x9a\x12\xe9\x8c6\xc0)\xbb\xf4\x88\xf5H6\xc0\xd4\xbf\x1d\xab\x1b\x177\xc0\xc3\x81\xe1\x93\x18\xe32\xc0\x1e\xa4\xbf]\xbf\x9c4\xc0\xbcQ{\xb5\xfe\xc03\xc0v{\xaf\xc9\xaei5\xc0\x1eI"\x06e15\xc0=*\x83\x9a\x1ac4\xc0M\x01\xaa\xed\xdb\xfc5\xc0\xf0\xb1\xd0\x82\xc3\xdb-\xc0yt\xfa\x19\xdf\xfd2\xc0\xcb\xc4\xd9\x02\xa618\xc0T\x89\x1dg\xd2M3\xc0pruG\x0b\x8b4\xc0/|;\xcc\x8ey3\xc0s\'\xbd\x15\x03\x825\xc0{<\x10\xd75\x084\xc0wi\xfe\xcf`(6\xc0\xba~\xb2\x1a\x8d\x844\xc0\xbaS\x9a6L\xcd-\xc0\x14s\xcc\x92\xc4\xf32\xc0\x15\t\x97\x96c\xb45\xc0\x91\xebJ\xf2\xd9\x956\xc0\x90\x90\x93\xf4\xc3\xb12\xc0\xb1\x82\x00\x9e\xc5\x183\xc0qZ\xcbVi\x135\xc0w\x1a\x8b\xc8)+3\xc0I\xec\x05{:!3\xc0Bt,\xa0]\x1a3\xc0\x1e\x90\xc0\xbcj\xae4\xc0\xac\x0bk\x12\x7f/4\xc0\xdbNVL\x0c\x077\xc0\xee\x83^\xa8\x04\xad4\xc0S\x96\x04\x82\xb9~4\xc0\xb5\xb3\x9c\xb5f\n5\xc0\xc5\xc1>\xe7Q.4\xc0\xc3\x06\xbb\xba\xc9\xb76\xc0S\x05s\xf4\xd8$5\xc0\xef0\x83\xd5\xd9\xb44\xc0&E\x05\xc0\xbe&5\xc0l<\xae3\xf3\xd03\xc0z\xe2\xd4\xc2\n\x0f5\xc0\xb5cbE\xdd64\xc0\x00\x8b\xd9\x99\x85\x1b2\xc0W\xaf\xeb\xf7\x13\xe83\xc0\x9d\'27\xf2,3\xc0\n\xc2gy\x12K3\xc0\x1aV\x02\xf8\xe5\x165\xc0]\xeet+\xfb\xda4\xc0\n\xebF\xf1\xbf#3\xc0\xd2d(1BQ3\xc0sm\xc6t\x90\x8e5\xc0\x95\xb1=ZC\x183\xc0d)\xc7\x99\xa3\xe54\xc0g\x05?^?\x904\xc0L\xc9\xb6\xaa\x96H6\xc0\xc4lT\xf0\x91.3\xc0S\x87HJ\x8f\xd53\xc0\xb2\x98\x0b\x93\x80c5\xc0\xb2\xbdl\x98D\xa22\xc0I|\x8c^\xc1V3\xc0\x85\xb1f\x0c\xc3\x933\xc0\xe2\xbf\xb2\x87\xf0b5\xc0\x97\xa4}Z\xa8\xf24\xc0\xc9\x08\xc3\x8c\x88\xd62\xc0\xe8|\xf3V\xe4\x063\xc0\x14\xdf\xa0=t\xa23\xc0MeF\x8f\x82\xc23\xc0\x0b\xdd\xcb\xdb\xcbp4\xc0]&\xa3\xfd\xf7\xb75\xc0\x80F~r=c5\xc0\xe7~\xde2$\xf93\xc0\xba\xe4 69\xdd7\xc0L#7C\xbb\x883\xc0o\xb9\x08\xeb`j5\xc0\x17\xb0\x91|\xa4\xb74\xc0yKsnt\xa73\xc0\r\xa0\x894\x9e\xee2\xc0*\x94\x8d\x0fe\xf54\xc0\x8e\xdc\t4q\xe14\xc09?\x89\xe5j@5\xc0\xd0\xa0\xa6n\x1c\xbf4\xc07\xccE\xda\n\xac5\xc0\xa3\xa0\xdcr\x82\xbc5\xc0_\xe2\xe47>\xce4\xc0I\xc88\xd2Kd3\xc0\nsq\x8d\xb1=5\xc0CDUp\xee@3\xc0K6\xd9\x9b;\xd44\xc0\xbe0R\x80\xd2\xfd5\xc0\xdf\x07\x98\x91\xc6k3\xc0\xe5\xa9\x8a\x1a\ta5\xc0\x1c\xecR\xc2\xa7\x9d6\xc0\xa8\x1b:\x80\xe9^2\xc0T\xe5\x01B\x8dI4\xc0\xb1\x90\xc9K\xfeZ5\xc0\x97n\x9d&\x13\x085\xc0\x83J(\xda\x00\x9b4\xc0g\x1a$\xaf\\\xbd4\xc0\x1c\xf49\x11\xbf\x8f5\xc0P\x03\xc9?\xa2\x026\xc0\x9c3:\x82\xab\x1b5\xc04\x1e\xae\xf3\xf1\xea2\xc0\xcf\xb0\xbe\xefc\xcf4\xc0\x15\xc1\x98\xf9t\xf42\xc0\x07\x07M\x93\x8fD6\xc0Q\x8db2\x80\xd54\xc0\xc91\xb3H7\xdc4\xc0\xaa\xa4\x1f&\xda\xb06\xc0\x14\xf5\x1bx\x81D5\xc0\x02\xd4l\x87\xb8Q2\xc0\xba\x14M`g\x045\xc0HN\xa4Kb\xc32\xc0\x16\rk\xe1\x85\x1c4\xc0\xc4\xf9\xbe\xc4\x87\t4\xc0\x80\x14\xfao\xf0S7\xc0\xf3\xbd\xc0J\x0f\xa55\xc0\xd5Qx\x80\xdd\x0b4\xc0\x81\xefDkg\x076\xc0L\xc6!\xc3jF3\xc0:\xcc%\x08S\xe14\xc0\xb6K\xdb\'\x8e*5\xc0\xf8?\xde\x13\xc2\x856\xc0\xd8\x11\xbe\xc7\xee\x874\xc0]\x8d9\x8d\xc1\x8b6\xc0\xbbT\x1b\x8aJ\xd62\xc0\x03\x16\xa0B9\xa25\xc0\xd4\xe5~\x1f\xbe\x1f6\xc0n\xc3\xd5\x9d~\x904\xc0\xb7.\\\xa4s\xc5,\xc09\xe3ps]?4\xc0kG\x16\xf9\x83Q6\xc0\xabr\xcd\x86k\xce4\xc0\x91\xeb\x97\x07l*6\xc01\x14J\xe7\xcc\x186\xc0\xfb!u(E\x026\xc0\x1e\xf3Y\xb6C\xde3\xc0k\xb8X\x94$\xb65\xc0+J\xd5\x9b\xb0\x1b5\xc0\xc1\x96b\xa8\x1c\xf52\xc0"\x92\xa2\xf6F\xc14\xc0\xc1\xffAk\xb0\xda7\xc0\x04\xad\x1e\x08?p5\xc0\x8c\x9c\xd3\x93\x7f\x9f4\xc0\x14\xcc\xd2\xc6\x0c\xcb3\xc0P\xee\x02\xdc\xec\xb94\xc0\xde\x08M\x1d6\x833\xc0g\x8f\xd5\x7f\xd7Z5\xc0\x04\x1blS\xfb\x038\xc0\x17\xf0K\xb1\\B5\xc00< r\xf8\x933\xc0\x12\x02\x14\x98\xdfD5\xc0p\x7f\x16\x90\xf6+6\xc0\xf2\x9e\xd2 \x08\x946\xc0\x11\xe2\xb6\x16\xb9\xb26\xc06\x826\xf5\x96\x884\xc0\xbap\xddN\x96\t7\xc0\xf7\x91\xe7\x8c\xb1\x075\xc0\xd0\xdf\x91\x15\xead3\xc0^\x90\x8d\x18\xdc\xfc4\xc0D2\xcc\x83\xa9\x846\xc0\x05\x08\r\xb0\xdf\x936\xc0\x10\xe9;\x9e\xea\x836\xc0mx\x90"\xad\xf54\xc0\x99\xe1~R\xb1B7\xc0\x92\x1f\xa4EnK7\xc0;\xe0\'\xd3\x0f\xef3\xc0\xebH\xbf}O\xf04\xc0\xda\xbd\xec\x1f\xa1\xe64\xc0?\x1e7\xdd6\xf24\xc0e\xc4\x8a[Q\xe02\xc0\xbeu\xfd\xc3\x9a\xee4\xc0\n$\xdb4zD7\xc04\xe3\x8eKH%2\xc0\xf0\xb9\xe8\x03\xee)2\xc0\xa6i\x89\xfb\xe9\xe47\xc0(\x19\x04s,57\xc0\xd4\xdaoU\x0c(7\xc0\x1e\xffc\xfc\x13m4\xc0G\x81\x9ed\x13\xf97\xc0\xdb\xa9.\x05\x08\x0e4\xc0\xc8Kd\xc5\xf3\xe27\xc0\xd5sD\xf0n\xc73\xc0\x13\xff7\xd7\xc0\x185\xc0\xeeI8\x17_\xef5\xc0\xd4<\xc9\x92\x81\x0f5\xc0\xe8\xc16\xe8;\x1c5\xc0\xdb\x96>qw&5\xc0\x1e\xec\xb5\xa1\xadK5\xc0\xb3\xf9\xca\xf3\x19\xa14\xc0G\x8a\x80\xc1,\xa86\xc0p\xa5\xef\x05\'W0\xc0\xe9\xbc\x04\xeb\xf3\xd24\xc0\xe8h5_\xf2c4\xc0\x85\x14\x0f\x96\x9c\t6\xc0\xd4>\xa3\xc0\xe4\xbf2\xc0|\xd4\xda\xa8\x01`5\xc0\xb8b\x99\xb9x\x125\xc0\x13\x12\xbd\x10\xf9\t4\xc0\xbc1\'b!\x8f0\xc0GZ\xd4Lq\x104\xc0_\x05k\xa59\x064\xc0\n\xc2\xddS_\x8e5\xc0\x14\xc3t|\xae\xb84\xc0\xf4\xa6)\x0ftY3\xc0v\xfd\xb2g\xcf\xf72\xc0b\x8c[\xad\x1a\xed2\xc0H\x18\n\xcb\xe1N2\xc0\xd0\x8d\xc7\xe0X\xcb2\xc0\x85W\x8c\xb6\x85^5\xc0\xd9M\x00z\xbd\xd83\xc0FJ\xd5\xf7\xb7$5\xc0ZT\x80\xc79\x9d4\xc0\x8d&6\xb0M\xb04\xc0\xbb\x07\x9a\xbe/(5\xc0cY\xb5\x8f1F5\xc0W\xddS\x86<G6\xc0\xe4\xc5\xdb]\xf0\xbd6\xc0\x10dT\x03\x7f\xfb5\xc0l\x82\x9b\x9b\xee[4\xc0\xedjA"$\xdd3\xc0\x87\x89\n\x17\xb2z3\xc0\xa7\xcd0\xf0]\xe04\xc0t1/3\\/1\xc0\x1fNJL\x82x6\xc0\xaa\xfc\xb8\xeb\xe4 3\xc0\xe4\x8b.Z\'\x1b5\xc0\x98\t]A\xe7\xd55\xc0\xf8\xb2\xd13\x0c.3\xc0m\x08\xde\x01\xb9a2\xc0\x8av\x94\xcdV\xfa4\xc0\x02\xda\xf2\'\xd1 +\xc0{\x90\xf6\xf1\xc3\xa25\xc0S`\xa0\xae6\xc84\xc0\x08]\x10v\xd0\x9e4\xc0)\xf0n/PN5\xc0=\xb9\xc7\xc5\xa6#5\xc0w\xad\xe7\xcb\xf0\xb26\xc0\xe9\x07"\x1dX\xd13\xc0!H>\x85\x0f\xac5\xc0\xd6\xed\x16\x0f\x89\xbc4\xc0\x94nw\x81\xe3p6\xc0;E3\xce\xce\xe24\xc0-\xa8\x7fA\xcbU3\xc0 M"k\x92u6\xc0|\xda\x15\xa3\xb4\x8a6\xc0C\xf5[\xd6K\xf12\xc0\xb7U\xdf"\x99\x9f4\xc0/\\\xab\xd0D\xbd4\xc0\xf0\xa3\xaa\xb0\x97\xad2\xc0{\x95\x1cC\x94\xfb5\xc0\x99\xa16\x87\xe0\xdb4\xc0\xba j\x88\xbc\x000\xc0\x0f=\xce\x8e\xad\xb26\xc0\xc0\x85I\xa6\x9f?5\xc0\xeb\x19ZGon6\xc0\xb1\xfa5\x91`x3\xc08\x1e\xa4\xfaaw4\xc0\xd8\x16\xee\xfe\x87d3\xc0\x89\x9e\xf2\x87\xc0:4\xc0\x137\x1a\xd4v\x1f4\xc0/5\xb5L\x9d\r6\xc0\xa40\x95\x96\xf5K3\xc0S2Ptt\x065\xc0S\x072\xeaU\xd54\xc0\xa3\xe0{\xb1\xcd\x9e3\xc0Sp\xb1\xf0\xd5\xeb5\xc0\x1f\x8b\x92\xaa.\x943\xc0\xb5`l\xfeP$5\xc0\xc9F\x8e\x99\x96\xaf4\xc0\x9dg\x1a<`g3\xc0\x87m\xd0x\xab\x1f3\xc0"\x16?I+\n6\xc0\x84\x97\x99^\xe6\xbb4\xc0\xc7\xfe\xab\x18\xe8\xee4\xc0\x1d11\'088\xc0\x807P{8\x844\xc0\xf3vP3\xbb\xb83\xc0\x07\xf9\x19\xd7*@4\xc0\xaa\xda\x08\xc80\xa65\xc0@\xd5\x0b\x1f\x0c\x893\xc0ba\x01\'\x86M6\xc0S\x14\xcfBp\x173\xc0\xea\xe2#L\xffU4\xc08Z\xe1\xdc\x8773\xc0\x9b\\9Y\xd5+7\xc0v\x1f\xcb<\xcc\x856\xc0\t\x86#\xba<\x9d2\xc0\t\xbbe\xa4\x1ax5\xc0-\xa1\x0f\xa5\x1f\x8d5\xc0\x88l\x9c\x82\xe1K3\xc0Y\xf3\x82\xa1\xcf^5\xc0\x91\x9c\xd3\x17\xc7\xa76\xc0-\xc9Oz^\xb06\xc01/\x8f1\xb7\xce4\xc0\xdd&\x1c\x00\x90z3\xc0\xa6S\xcf\xa51\xd45\xc0fK\x85Q\x80\xa83\xc0\xcf\x9dl\xf8\x8cd6\xc0\xcf\xe4o\xda\x8c63\xc0O\xb1\x07\x84\x18`0\xc0\x9a\xa5\xe5D]\xa33\xc0\xd1\x82\xa5\x086%6\xc0\xbbSg\x11\xdf\x894\xc0""R#rB4\xc0\xea\xfd\x0f5\n\x8a3\xc0X\xb7"\x99\xe1\xef3\xc0\xd8\xc5\xcdl^\xa33\xc0\xe5\x01\x9cQ\xc5U0\xc0\tn\xaf\xe5\x89\x853\xc0\xfe\xd0m\xefR\xea4\xc0\xc8\x9e5z\x8ed5\xc0\xcay\xda\xe4\xd0\x8d3\xc0\xa6u\xfb\x0f\x86\xc76\xc0\xdd}]\x9aq\x825\xc0\xba\xd6\x01\xa9\x9fq5\xc0k\xe2\xdb\x8a\xe1\xf51\xc0/\x82\x18\x90 T0\xc0\xe8\xdf\xcd\xc7\x89\xc33\xc0\xa4\xfd?@\x8f\x164\xc0n\xc5y\x96\xff\x145\xc0\xe4\x8eW+\xbc-3\xc0\xa3i\xfb\xb0AK4\xc0\x87/\x1f3\xf5\x882\xc0E\xd4D\x93\x17\xd16\xc0\xd2\x00\xd3\x10\xe6\xc35\xc0:\xae\x8d\xdc%u6\xc0\xdd\x08\x11M\x07t4\xc0\xd3C1\xaa\x94\x164\xc077\x85\x8a\xc9\x013\xc0\x96l\xb10\xe735\xc0b$G\xd6\xda\x933\xc0z\xd9\xf5d\xac\xe04\xc0\x9f\xe5\xbb\xce<\x813\xc0vB6\x11\x19\x085\xc0_2\x1e\x02\xd0\xb64\xc0^\x83\xd2\xb9O\xf34\xc0Q\xa3\xbd\xce\xa1\xc04\xc0h\xf00\x9c\xb7\x903\xc0\xfaD\xa1\xd1V\x114\xc0]\x89\xfc\x9e\x8bd3\xc0>\xb2\x98\x86}\xb54\xc0I\x8a\x04\x85-\xa83\xc0*\x90`\xfe\x84\xaf6\xc0\xd0!\xd3\x7f]\xdb4\xc0E?\x89<\xda_4\xc0\xd4\x11L\x8a\x1d\xe95\xc0\xbb\xbd\xee\xdbOl3\xc0\xd8?\xa8F\xfa\xb35\xc0\x8b\xf9,\xab\x86`2\xc0\xfa\xa1\xa9\xa5\xa5\xaf5\xc0\xb0\x00\xf2<(x3\xc0A\xa0\x81\xdb\x16\xfd2\xc0\xbc\x86\xd6\xd5\x07\x073\xc0V\xaf\xa5\x8d\xd6\x956\xc0S\xf0g0@h6\xc0\x0c\x83\xf0\x9eW\x9f3\xc0a7z\xcb\xa7\xe35\xc0\xebk\rL\xca96\xc0\xbf"\x8e\x15\x9f@6\xc0\xdd{]eju3\xc0S\xee\xe5m\xf003\xc0+u(\x02\xfdW7\xc0\xa2!\x8f\x0fZT5\xc0\xa9\xc2\x02wF\xd72\xc0J\x13\xe8t\xd8A4\xc0F\xd7\xf3)2\xb15\xc0Z\nW^&\xb63\xc0\xe8\xb8\x92\x0eMc5\xc0kI\x1f\x1b-\xb64\xc0\xa3\x7f;o&X7\xc0>\x7f\xfa\xc5\xd7\xaa3\xc0\xf4\xd4&kDo2\xc0\xbe\xcb\xb6\xa7\xc9H6\xc0~\x16\x03\xf29\xf92\xc0!\xcac\xb0\x1c]4\xc0\xfd\x89\xe9T\xfd\xe01\xc0]\x84\xb7\xf0\xa1R4\xc0\xfc\x19\x12\x01jp3\xc0=M\x84\x15\x84=5\xc0\x16@\xafj\x8b[5\xc0\xe2\x00\x01\x1e&36\xc0k`?\xe3\xe9J3\xc0f1\xd9P\xf8/7\xc09\xcd\x90u\xa6#6\xc0!uN\x9f\xe5\x0f5\xc0Fq\x9c\x14\x89\xe14\xc0\xa8\x19r\x80\xc9\xb82\xc0\xd0\xe3\xdb\x91\xc8\x193\xc0\xb6\xc1j\x16i$6\xc0\xbc\xc4\xcd===3\xc0Y{\xa8\x19z\xff5\xc0O\xbc1$R\x865\xc0\x17\x85\x8dC\x1d\x1e6\xc0\xc3\xcd=\xe9\xaa\xd81\xc0-\x0c\xd3\x9e\xc7\t6\xc0\xf0\x02~\x88\xc2@5\xc0\xe9\xaa\x1d\xdfV\xe64\xc0\xb6^\x8e\xa5\x9a\x1d3\xc0\x82\xd0r6\xfbI3\xc0\xf7\xa1)\x8c\xfa45\xc0X\x83\x92\xdea\x884\xc0\x90\x15\xd2\x9cW:3\xc0\xf5\x85\x00D\xebS6\xc0\xea\xbd\xff\xa5\xeb\xe62\xc0\x9c\xf8d\xc5q\t4\xc0L%M\xf4\xa7\x9b3\xc0\xf5@\xc33$\xc13\xc0\x1cl\x87\xf2\xd2\xf42\xc0\xa4c\xddb\x95\xde5\xc0\xe0\xf6\xa7\xb9\r\xe92\xc0\x8d\xd8FA\x15d5\xc0h!\xd8\xcd\x81B5\xc0\xfe1q\x14I,3\xc0\xfdF4\xf2\xffY4\xc0\xc5\xd7\x1d\xdb\x86\xb44\xc0\x91\xa46\xa9\xb8\xea4\xc0\x03\xc32\xdb\x81<5\xc0\x06vh\x93\x0264\xc0M{s`\xb9e3\xc0\x96\x8d7\r\x03\x883\xc0{b\xb5\x1b\xe8\x8d2\xc0U\xa2\xfa"\xa6\xfc1\xc0+\xb6H/\xb4\xc94\xc0\x96u\xf2O\x98I2\xc0^\x9c\x8c\xc9p\x1c6\xc0\x83\xa5\xa9\r^\xed4\xc0\xa6\xe7\x9d\x1f\xc0\xf63\xc0\xeb]\xe8\x19\x10]2\xc0\xb4)\x1d=!U4\xc0\xa1\xd1\xb7\xe0\x1f\xbf4\xc0\x18\x1bb\xd4V\x866\xc0\xcb,|\xe2\x1c15\xc0\xcf\x81\xd6E\x9dj2\xc0\x82\x185}\x1bD5\xc0_\xba\x96\x89\xe4*5\xc0\xda\x83\xe5\xe0*l4\xc0,\xe4\xd8\xcf\xf9\xe71\xc0\x97\x89G\x89k\x8f2\xc0\x90\xba\xd5\xe8\x93\xb55\xc0\x9e%\x9e2\xe2\xb32\xc0\x8av~\xdb\x02\xe45\xc0=\xda\x8bQ\xce\xf34\xc06\xe2\xd4w\xd2\xb94\xc0s{`>9\xf04\xc06\x11W\x1aL/4\xc0\xe6\x13\x81\xf3\xa1\x824\xc0\xa6h\xb2\x13\x1f\x084\xc0\xcf\x85\x9a\x9b\xd0k3\xc0\xadd!\xed\'\xb85\xc03^m\x12-\x054\xc0C\xe2\x99\xedv\x0f4\xc0J\xecmJ[\xf64\xc0B\xd3&\tX\r3\xc0\x8b\xa3\xc7\xf5\xb1\xf34\xc0\x15\xee%\xf8\x19\x0b3\xc0\x07\xed\x0c0\xebc5\xc0\xa6\x18@dp~4\xc0\xde\x1dy0\xc1\x0b5\xc0(\x11\xbf\xab\xff\xae1\xc0\xab|4\xd5\xbac4\xc0v\x89k^-\xa84\xc0\xd3\x99\xa1\xd7o\x0e6\xc0/\n\xd2\rX\xec3\xc0\x9dH\x0fe\x06.4\xc0\xbbX\xee\x7f\x18\x155\xc0\x9a\x80O\xac\x9dA3\xc0\x9bU\xa9\x0b\xc0\xb93\xc0\xbb\x00\xd1\x83K\xdd4\xc0\x1a\xf0\xd0\x94\xe0Q3\xc0I\xaa\xd3\xa4\x1e^4\xc0\xed\x03\xd3\x93\xde\xa05\xc0q\x9b\xf4\x98Q\xe25\xc0\xfd\xe9A\xc5d\xba6\xc0'
p16
tp17
bg3
(g4
(I0
tp18
g6
tp19
Rp20
(I1
(I2227
tp21
g13
I00
S'\xffh9Z^\xefS@\xe0n0\xf3\xd2!T@\xe0B`J\x88bS@\xbc{\xb9\xe7\xb9\xb3S@\xfb3T]\x02\xe4S@3\x90\xeffy\xdaS@Gi\r\xaa\xa0\xe8S@K\x9e\x8e-\xe3\xb4S@\xa5NP,\x9eaS@,\xd8\xa4V\xdc\x1dT@\xf395\x1cMsS@^\xa3A\x9f"\xe7S@N\xe4\x1d\x95\xb0\x82S@!\x82\x1ao\xbf\xd9S@f\xbdZ\x99\xff\x16T@\xa3\xcb\xa2\x16|\x81S@h\xdc[D\xf4aS@^\x823-\xa4bS@1\xf9_#\xe8\xd6S@\x00\xd1\x07\x00\xd7\xd6S@`\xffa*\x05\xb4S@,\x8fJ\x05\x177T@\xc2\x01H$\x1b7T@\xb4\xe5yP\x0f\xd8S@PJO \x9f\tT@\xfa\x13k\x17\x9e/T@\x9acE\xe4M\x0cT@\xc4\x1d\x17\xdfl\x7fS@\t\xa6\xf7tJ\xb1S@/(\xa3\xa5\x99\x9cS@\x17\xfb\x7f\xa3\xa0\xe6S@\xd4\xe5R\xa2\x8a]S@\xd7\xf2\xf3\x87\xda\xafS@\xfa5.\xe7\xd9\xd6S@&\r\x0f\xae\x03\xe7S@\xad\xd8Pcy\x92S@P\x12~\x94\x99pS@K:\xd8\xf2\xea1T@oMD\x00!rS@y\xfc\xbaO]\xe3S@u\x1e\x19\xa5\xfc\xa2S@\x19D\xd4\xd3b\x99S@Q\xddAk\xa7`S@\x1coy\xc7\x8c\xaaS@\x08\xf7\x99\xd7\xe3\xabS@\xbaK\xfd]\xddaS@\x14\xbaW\xf1\xf4\x14T@\x14V\xecG0bS@\xaes\xfa\xda\xf3\xa0S@\nJ4\x91\xe1\xacS@l\t\x14\xaaG\x99S@h\xcd\x8d\xa0Z\xadS@\xbc*L\xc8^eS@Wz8\xacI\xadS@\x04+Ye\x00&T@q\x9ak\xbb\xf8%T@\xfb\x8c\xe1\x98\xc9%T@:\xb2\xd4\xf2\x99\xafS@=\xd4E\x12_\xe6S@8_\xa4%\x1a\x99S@<\x8e\xedr4\xb5S@\xb5=\x96\xfc\xe0iS@\xf5\x86T\xaf2$T@\x8e\xf7hA3\xa3S@`\x8d7\xcc\x87\xb5S@\xff\xc0\xb7\n\x94\x03T@\xdf(\xe7\xc0i\xb0S@A]6\x84\xd9\xb3S@\x1f\x11\xa4\x8c\xa1jS@EO@\x1aM\xadS@\x1c\xd4\x02T\xe5\xa1S@G\x16\xd5\xa6\xd5\nT@\xfa\xde\xec\xbc\x07~S@\xf2\x00y\xde\x8c\x9dS@ \xbb\xa3\xe8U\x8dS@\xed9t\x1e\r\x8cS@3\x98n\x18i\x97S@\x1a\xcal\xe4v\xadS@\x18\xac\x05\xe8\xff\xaeS@?\xa2MK\t\xc9S@\xa8\x93\x97\xb4\xa5\xc7S@\x96Q\xe2u]\nT@f?\xb7K\xdb\xe5S@\xb2\x9e\xdf|\x05eS@\x96E\xf6\xdb\xb0\xc4S@->\t`\xce\x9fS@cP\x10O\x88\xc4S@8T\xa8,\x01%T@\xe4\xe9RK\xa8zS@\x86\x98AD\xa7dS@\x07\xab\xba\xb19\xacS@\x1e^8-\x8bfS@A\x07*\xdc\xd3\x14T@\xbd\xa9~\xdb\xcc\xaaS@\xef\xb2d\xf1{\xa0S@cmQ\x0e\xb5\x0cT@n=\xbd\xa9|\rT@X\x975\x9aw\xacS@\xe980\x0b\xdc\x95S@O\xfa\x1c\x9dY\xe6S@\xaf\xb0\xf4a.cS@Z\x95N\x1c\xed\x82S@\x8a|.6\x8d%T@\xacR\x98>e\xb1S@\xc0 \xdeN\x8asS@\xfe%;\xbf\x92\x83S@A?q2\xd8rS@\xb8\xf7D\xec\xcb\xaeS@D{dy\xc4\xe7S@\xf3n\xea\x99\t\x0eT@\x05\x95\x8f\x84@\xafS@\xcd\xc7\xed\xeaZ\xafS@Tw?Qc\xa4S@x+\xbf4X\xc5S@\xe9\x86C\xbb\xd8\x1fT@\xf8z7\xdc\xf9\x8fS@\xb9U{\xd5\x06\x0fT@\xcc\x99S&$\tT@\xf2\xc0F\xae\xbe\xaaS@&7\xb8\xc4\xbf\xc4S@\x16\xa5\xda\xc45\xe2S@r\x10\x9e\xba\xd2\xc4S@#\xbd\xa8\xffB0T@L<\x05~u\xc5S@\x1b\x89\xb6\xc5o\xc8S@\x8c\xdc\t\xfc\xa1mS@\xa1~\x93\\\x01\x0fT@\x84V\x8c\xa1\xf1\xc5S@\x15G)\xd4+\xa5S@\x8b\x05\x08\xd9\t\x9cS@\xa2\x90h\xfc\xe3\x9bS@\x8f\xa7\xfd\xa3\xb6\tT@\x9b\xce\x18?N\xe2S@\xbd\xb5\xa6\xb4\xb1cS@{\x86\x0b\xa2\x81-T@~c-\xb3a\xb2S@\x90\xdbP\xa8\x02\x0bT@\x1e\xdd\x96J\xbfZS@\x1f\xa5\xeb\xf1\x0c\x9bS@#\x9f\xbd\xe9\xad\x1aT@\x0f\xb1%\x9d\xa7\xe6S@\xb9\xc3\xe9\xdf+\xfdS@%!qv\xb0\x93S@\r\xae\x90\x18\n%T@lE\xcd\x0b\xb6\xb1S@\xc6\r\xf2\xe4\xca\xceS@\x86"Q{\x960T@<3_\x0e\xa3\xb1S@\xdd\x84\xf1\xb1?\xe3S@\xe6]\xdb\xc7\xd3\xe2S@\x154\x1a\xfb;\x1eT@\xec:\xbed\xc1\xc4S@\x8b\xd18\x15\xa1\xb2S@y\x1c\xbba(*T@N5S\xb3.dS@\x14JZ\xe0\xf1\xadS@d\xfd\x149\r\x9fS@,\x81\x1e\x9fD\x19T@\x85\\\xaf\x03\xb4\x1dT@L\xe3\x9e\xf1g\xb0S@\xf7\xc8l&e\x8bS@>\x8e\xd2\x13^\x19T@\xc8%a\xcd6!T@6qf<\x16yS@\x81t3L\xe1\x15T@\x7f\x93\x9f\xf8\xcd\xddS@\xdd\x82\x80\x9a\x98<T@\xfbvR\xeb\xf8nS@u\xd5\xac>\xdcgS@M\x0e\x861w\xe7S@\x1b1\xc4\xaa\xdd\x81S@\xedl\x04U\xb3<T@t\xa5Z\x10dzS@~k\x8a\x13\xf9\xb1S@v\xea\x05\x0b@\xafS@[\x93\xbb\xed@&T@Q\xc9\x80\x89\x1f\xfdS@\x91\x04\xdb\xf8\xff\xe0S@8\xe5\x8c\xcc+\x83S@<\xa6\x00\xe3\x95\xafS@e\x82L\x9bH\x9fS@\xc4N*\xe9G\xc9S@o>\xb9\x12^\xb2S@q\x7f\x15p\xb8\x80S@\xd3\xa0\x0c\xc7I\xa3S@\x10\xbbr\xc7\xfdwS@1\xb4E_\x97\x94S@5\xb6t\x7f\x82\x08T@\xe00\xa4\x9f\xcf\xd5S@\xb7\x95\xa4v\x1d\x7fS@\x1c\xf2z\x04v\xefS@\x8e\xd3\x9c\xf1\x8a\x98S@v\xac.\xa7d\xdeS@\xff\xfew\x91&\x0fT@\xd2\x0b\x84\xad\xa1\x0eT@Sj\xa1\xe3\xf3\x08T@\xbdt\x84\x91c\xe6S@m,\x12\x8cKgS@\x14^\x0c\x8f>dS@\xc4\x19\xed\xb2N\x08T@s\x90\xbbl\xa1fS@\x11I)\xc8,\xabS@\nL\xc6\x89\xbf\x99S@\x07\xc3\x81\xa0%\x94S@w\t\x1c\xdf\x1d2T@\x89\x85\xc9\x85\x86\x99S@\x80)\xe7\'\x1b\x07T@V\xfd\xf0\x08\x10bS@\xec\x0e\xa9\x7f\x16\x18T@\x9f\xa3\xd4\x7f;\x0bT@\xda\x07\x12\xc3\xbd\xd9S@)\x95\xe9]\xd1yS@\x06\x8a\xd5j4\xabS@\xd8\xd6`\x92\x13\xc0S@\xc2FMk\xe7\x00T@\xca\x93\x8a\xfc\xa6\x0eT@\x84\x10\x87\xa5\xbd\x7fS@$\xe8t\xd3\xaflS@\x01\xff\x8cW0\x87S@p~\xb1\xcap\x7fS@\xb1^\xc9c\xcbkS@G+\x08No\xb1S@N\x07V\'U\xceS@5l\r\xd1RmS@\xf7f\xa49<\xb1S@[\x05e\r>\xf2S@E\xfb\xf0\xbc\xbc\xb8S@;u\xedx\xd5\x9aS@!\xa3\xab\xe5\xb3\x9eS@\xb9fw\xd9\xa2\xafS@Z]\xf7\xe7:\x99S@\xab\xcf\xc7\xb6\x8f\x99S@1S\xde?zwS@S\xca\xc0\xde\x12\x9fS@\xb7\tKh]\xd6S@\x87\rc\xf9G0T@\xf6\xca\x0f\xc7%\x9eS@P\xbf\x82\xc2\xa3\xa1S@\x00\xc2.f-\xf4S@\x92\xe5(\xf0+\x9cS@\x82J\x06@\x05\x9cS@ \xffh3\xc6\xaeS@\xdd\xa3\x81\x99=\x07T@\x88\xe0"\xe7\xd4\x06T@}\x1cH*\xb0\x98S@\xdb\x12K\xb6\x94\x98S@\xb5\xb6\xe1\x04j\xb0S@\xa6-\x82\xd9\t\x0bT@(\xb5\x06\x80\xad\xadS@\xd1^\x1aj\xa3jS@[\xbe\x03\x1awgS@Y\xe6\x04\xd59\x99S@$\x93\xd7B\xb7<T@\xf7\x01\xe7(\xd0\xd5S@@\x8f\x1a?\xc8\xafS@Y\x1b\xdb\xf1\x83\x92S@\xc2\x12r\xab\x8b\x82S@\xbcKn\x1c\x06\xe7S@\x91@yt\xdb^S@\x05B\xf1Oc\xe6S@\xc9\x9c\xb8\xc3NsS@l\x9f\xdd\xdd^\xe6S@\xb7\x13TI\x13\xdaS@\xdd\xf4\xc7\x18M\x84S@^R?8$sS@\xf9N\xd3\xd4\xc0cS@c;\xa2\x07g\xefS@O\x9c\x85\x16\x80\xd9S@B}\x90\xf8\xbafS@r}w\x87\xf8\xc5S@&\x0eR\xc9\xef\tT@\xbeJc\xfbG\xdbS@2\xef\x1a\xa1^\xc1S@\xde\xdet\x80\x10tS@0\xe0\x94\x18g\xe5S@r~u\xb22\xd6S@\xbcKR!e\xe4S@\x8b\xac.\xe4\x1c\xd5S@\xf6\xc4\x8b\x91\x8c\x03T@\\\x04V;\x80\xe1S@_E9-[\xa5S@\'uH\x85\xa4\xb2S@RP\xe5\xa2`\x84S@;nG>\x01\xb4S@{\xf81q\x01\xe2S@\tx\x95\x9aj\x1bT@\x89<j\xfbclS@\xa4\xaex$\xab\x02T@\xa3\xff3\x9bC\xb6S@\r\x8cyE3;T@og\xba\xda\x91^S@\xb5\x1f\xe7w\x1czS@:\xef\x1a#N\nT@\x97g\xd0X\xbb\xd9S@\x19\xb02\xe5\x87\tT@^D\xa3x<\xe3S@\xff\xd0\xe1I\xb8\tT@\'%\x07\x14,\nT@a\x84\\\x13H\nT@\x18\x82\xe9\xf2\xce\x14T@Lo\x93\xc4\xde\xe1S@p\xff\x87I\x03\xcbS@6\x8d\x16x\xf2\xb1S@B\xf2\xa6_\x82\x9fS@\x8e\xe0K\x07\x17\x81S@\x9f\xe17\xdf\xa8\x9eS@\xe7\x16\x14\x0b\\\xb2S@^x\xc4\xf0\xf5\xdcS@\xa2S\xbc\xd7\x86\xabS@\xbc\xc0\xc4\x1f"7T@G\xc8\x00\x0e\n\xdeS@\xa1\x86\xb98\xe7\xddS@\xd4\xd7\x17.\x1d7T@\x8d\x16\x05\xf5\xe5\xabS@\x02\xa7N|\xbd\xddS@v\x0f\xeb\x03\xac\xddS@\x98\x8c\xdfa\xffrS@.\x13kR-\xacS@\xac\x96\xb9\xad]\xb2S@\x08\x0e\xcd\x08\xcc\xd6S@\xd0\xa1\xa2\x83\xc2\xadS@\xc3BU\x90\xc0\xabS@H\xf8\x95\x81\xd9\xd6S@\x80\xd4\xc7\xb2}\x98S@\x14I\x7fnizS@,.\xfe\xb44\xadS@\x82\xb2\xb1P7zS@\xfc}\xd2DL\xadS@\xdfg\xc0\'>TS@\xc1I\x0c\xc9\x01\xb2S@\xda\x9dqn\x9a\xa8S@P\xe0\\3\r\xd6S@\x87\xd4%y\x1d\x04T@\x8f\x83)\xa8\txS@\xe2l\x08\x9f\xc6\xa0S@v\x8c\xa0W<\xe2S@\x8fC\xb2Z\xa4\xadS@X&i\xfb\xf2aS@\xb4\xa8y\xae\x87bS@m\xe8\xc3\\_\xd4S@\x88\xaa\x9e\x1c@\xdaS@\xcdu\x93\x1c;\xa3S@\xfd\x05]\x8c\xc9\xafS@*fi\x0cg\xb0S@\xc8\n\x11\xb7\x95\xc1S@\x82\xa0u\xab\x171T@0\x00Qi\xc3\xc7S@\xbf%(\x94\xb7\x80S@\x8a\x0c_\x8ff\x13T@\xdak\xc5W\x90\x13T@\xed\xe6\xffO\xdf\xabS@\xe5zv~\x133T@\xab\x9fg\xfcO\x0cT@\xa1\xe9\x91\xc7\x8c\x14T@&\xdaG\x9f:\xcdS@\xde\xae}}\xc7\xc6S@\xe5\x01\xf3?\xa0\xafS@\xe3\'h\xac\x860T@\r?M\xe0v\xa1S@\xf3D\xeb\x1dR\xafS@O\xfc\xc1\\\xb9jS@\x80\x1b\x97\xa2\xc6\xf8S@\xba\xea=_\xd6\x16T@\x15]b\x9aR/T@\n\'\xe4\xa0\xc1\xb0S@R\xf6\xfd ]\xccS@\xe9\x83\xa4}c\xb2S@e\xad-a\xf2\xb0S@\xc8\x164O\x9eiS@\xb4\x86\x90\xdd \x18T@`\x900\x88c\x9cS@%u\xebd\x94%T@\x0e=\\\xc9S\xc5S@\x11\x86\xd2\xb83lS@b\xca\x9a\xac\xa5\xb1S@\xccl\xb7\xc5,\x14T@q\xd6\x91\x13e\x14T@\x83\xd6m\xe9 \xd1S@T\x82\x1f!m\xb3S@\xa5RQ\x9d\x1c\xb2S@m~v\xf8\xb3\xc9S@P\xe9V+\xf3\xb0S@\xc5,\xa5J\njS@\xdc\x1d&\xd9\x90]S@\xfdh\xb2bz\x18T@\xc0\xcb\\\xa6ycS@\xe7\xff\xe2\xd2\xa4aS@\xe5y\xaf\x99\xac\xddS@\xa2\xf4M\x1e\x87aS@\xd5\xda\xd6"I\x16T@\xe4\xfa\x87[n\xcfS@\xdfF\x1d\xa2\xaf`S@\r\xd3\xaf\xd8\xba\xc4S@o4l\xee8&T@N\xe8\xf8\xb9Z\xafS@2\xcb`%|qS@\xa6\xe32\xf7\xd9%T@\x05*H?Z\xc5S@\xce]\xfb\xf6\xa6\xc6S@\xef\xa8\xc3\xd9\xbf\x1dT@X\x96\xe1y\xc0\x0bT@sCc,4#T@J\r\xe5\xa7$#T@\xed\xe98U\x0e\x03T@\x84Q\xe0$\n%T@\x06,"\x13\n\xafS@\x97\xfe\xd1B\xa6\\S@\xf1\xaa\x05\x0b\xef\tT@\xff\x00\xac\x87I^S@\xe2\xbe\x13\x06Q\x0cT@A\x94\x92\xf0\x02\xb0S@2\xb2L\x85\xaa\xcfS@\xa30O\x13\xc1\x12T@\x03\x85\xd2&L\x1fT@\xe8\x1b\x9e\x16\x129T@h\xf0\x8e\xac\x0e-T@\x97\xabm\x1b\xf2\xc5S@\xfc\xf6\x1doK\x0bT@\xa9XwOA T@+\xe3\xab\xf9\xde\x18T@hZ\x0fE\xd6\xc4S@2\xadb\xa0\x135T@\x9a\'J\xc6\x1f\xc0S@\xcc$I;+\xadS@\xc8\x15~\x84\t\xe6S@G\xaf*!<\xdfS@\x98\xa7\xcd\xfe\'\xc6S@P\xfej`\xfbcS@\x9e\xdc)v\xf1\xbcS@\xe6\xf4V,h\x8bS@\xf1\xb3\xc42\xac.T@\x98|\xb1\x02HkS@\xc9\xfc\xb1\xc0\'/T@\xf6\x13\xde\xe7\x95\xaeS@Y\xdeZ~IdS@\xd1\xba\xc4\x92\xca\nT@\xaanQ\x8b\xe2\x8fS@\xc3-~\xb0\xac3T@\x81\x8fr\x08}\x97S@\x04*M\xf2\xdb\x7fS@\xdd\xa5\xc5\x1b\x96wS@#\x8b"\xe3o6T@!;\r\xfe\xb2zS@l\xee[\xeb\x85\xb7S@\xc4v\xd1\xcc\x1c\xacS@z\xd0\xdc\x93\x9b\xd6S@\xf3\xeeSY\x97\xddS@\xd8-W\xf4x\xacS@\xf1sO\xccx\rT@f\xe5!\x1d;\x8fS@\xa7D\x83\xd4\xc5\x1aT@}R\x0c\xa1\x13\xb7S@\'X\xd9\xefF\xdeS@)\xc8O\x06\xb8~S@SN%\xcbt\x94S@\xa7\x92cg\xab\xa4S@\xf6w<\xa0\xd4\x85S@~\x1a$ii\xf9S@\xe7\x1e\xd6}d\x91S@\xcf\x96\xd30H\xdaS@F\x89\xecK\xd3\x9cS@\x8ba\xbca|rS@MU\t\xd5\xd7^S@P[\x9b\x853\x11T@VM/\x98\xfd}S@\xa8fVt\x15\x0eT@\xd6\xe0_m\xeb\xc9S@\xdd\x0b\xd2&\xe0\x0eT@\\JW\r`\x13T@S{3\xb0\xec\x11T@\x91\x1a\xbe\x1a\x12*T@\xe4\xcb6\xecf)T@\x84EQ\x0cd\xbdS@V6v\x9d{\xd7S@\x1c\xe6B\xa0\xe7\x9fS@h\xd4\xed"\xcebS@a?\x14#\xdarS@y\xfe(rM\xe2S@@\xc3\xbcJ#\xcbS@n\x02z\xfb\xa6\nT@\xa2D8\xb2\x18~S@\x1e\x16o\xe91\x99S@\xb2g\xf6\xa6\xa0\xe2S@X\x88I?-\xfbS@y\xbc<n\x8e~S@\xc4\x08^~\'\xbdS@\x85\x89\xe5\x9co\xd0S@\x07\x91%\xd6\xe8\x0bT@\x19\x84\x0f=\xe3\rT@\x95\xd4\x9d\xb2\r\x8cS@\xa1q| D\xccS@\xdf\xb4]\xa6J\xdfS@\x02\xa8(\x96A\xeeS@x\x17\xf6\x1cn T@\xba\x8d\xce\x06\x13\x03T@\xf7\xe9\xbd\x99 \x8dS@X\xac79\xb6<T@\xd0?\x99\x01L\x99S@\x88J\xd5mS\xafS@\x8f~X\x11\x1e\xf7S@A/\xf4\xbaK\x0cT@\xe1KHEz<T@\x06\xb5;\x93\x05\xd9S@\x98$W\x156\xe2S@m\xa4\xfbp\x11\xb5S@\xe6\xf2\xf9_\xd08T@mQN\xa5c\x1bT@\xea\xb4\xec\xb7\'\x98S@6\xc8~\x009zS@\x1e\xe6P\r\x9bzS@\x95\xf9\xd5\xb2\xab\xfaS@\x97d|\xa2\x17zS@\xf9)\xa1D\xe5xS@\x17\xeb9\xaa*zS@\x8b\xa5\x86\xfa\x07\x1bT@}S\x93h\xb2\xdaS@\x9aAx\x88\t\x8cS@y\'\x0e\x9e\xbc\xfcS@T\x80o\x8b\x97\xfaS@\x85\xd0\xe1\xd8\x0c<T@\xc2P\xda~\x1e\x9eS@8\x17\x05\x8ed\x11T@a[\xd6\xc1\xfd\x0cT@B\xcc\x14\xce\\\x98S@|\x0c\xba\xebK\x11T@\xbd7\xd3\x91a\x1aT@\xbcRD\xd9g\x18T@V\x95S+\nyS@tmY\xa5\xc2\x7fS@\x00\xfd\x95\xd8\x8e\xe4S@=\xb1:\x13\xdf\xf9S@\x8b-\x8f\x9f>\x19T@\x07<\xdf\x83\xd5\x93S@B\x92k\x95\x06\xe2S@\xe9\x15^?\xd0\xe1S@\xd7\xa6\xdd\x88_\x87S@\x06\xf2}:$\xa5S@nD\xb3\xf8\'\rT@8\x1a\x91\xfe\xfc\x0eT@\x16\xa0\xbb1\x04\xb4S@\\\xabP\xdd\xc4\x12T@s\x90r\x10_\xb5S@\x97\xa7Ok8\xe6S@\xd9\x8b{&\xf4\x13T@\xb1\xbbb\xef\x83\xc7S@<\x0f?\x19\xbb\xb3S@[\xe8A\x82-\x18T@kt{)d\xb3S@1\x1a\xdf%X\x86S@m.\x00(]\xd4S@;\x83\xaa\x1c\xfb\xadS@F\x16a\xd7\xba\x9fS@H[\x12\xdb\n\xf4S@\xc4\xd4\xe7\xd1%7T@"=/7\xd2\x8cS@1\xb11\xcc=\xb1S@0\xed\xbf+i\xe3S@\x1a\x16\x91\xdc0\xd5S@\xab\xf2\x84\xa7#\xd5S@\xd4#\x18\x10>\xb1S@\x8b|\x11`E\xf5S@YI\xfc\xc2\x8c\x03T@\xc1Mx:\x185T@\n\xfe\r\x90\xb4\xf7S@\x16\xc1\xed\xdai&T@qT\x83\n\xfa\tT@\xcc\x9f\x98D\xa9\x9eS@\xa7\xc0\x16$\x05\xb1S@\xa4(\x96\xfa)\x9cS@\x1d\x8c\xc0b\t\xe4S@\xad\x1bAvh\x94S@\x12\xdf\xb3\xba\xd9\xd5S@X\x94\xdd`\x8b\x96S@Y\xf1\xc7X0\xf4S@\x9f\xb2Hn\xc7\nT@\xd7U\x13\x9dj\xb2S@\x18~[\xe4g\xd6S@\xe99\x9c|\xdf\xb0S@\xf7\xfas\x10\xa9\xc6S@\x1e\xd2V\x8bo~S@X\x8emji\x9dS@\x8f"\x85\x19[\x1fT@\xb4\x1eh\xc5\x1a\x98S@O\x95\xe9R\xef\xb1S@\x9d\x99,a;sS@\x98\xbd\x80x\x16~S@^!a\x07w7T@\x000\x05\x94W\x16T@Y\xfczi\xf1\x9bS@\xa0\x1b\x0c)z7T@\x0b\xdbC\x92"\xddS@\xcb,\xdb\xdc\x94\xddS@\x8b\xd6<\xea1lS@j\xf3B\x07\xa3\xb1S@\xf4-fC\x15\xceS@\xfeN\x96\\\xa30T@c\xafjQ\xb4\x98S@\xdb\xa1C\xf6\x99\x98S@\xba\xa0!\xf6.\xc6S@\x8c\x8b\xf4n\x144T@\x02\x03r\x10\x87\xe6S@jA\xcaF\xac\x98S@M\xe0E4\xca\x16T@]\xbfC\xa9\x08fS@\x8fL\x08q\x11\x06T@\x17\x12\x83\x15\x82]S@\xa2\x83O\xb3\x9f(T@\xdf\xd8(\xbeQ\xddS@ ]%\xf5\x17\x99S@\xbc(R\x18M\xe8S@\xad\xf3\xfdC\xb8eS@L\xdc4\xd3\x0crS@\xa6Y\x11\xb9w\xddS@%A\xc5* \xc6S@F\x88\xaeU\xe7\x00T@\xe5\xcf\xd2@\xa1\xd9S@,\x04\xf6\xc0I\x99S@\xe8\x0c%\x97\x98\tT@n\xa7\x18\x17\x1d\xd9S@2m\x02m\xd9nS@\x19\xf4_\xce$\xc9S@T\xfb\xa7/\x88\xe6S@\x83\x02\xad\x18\xc7\xb0S@\xeb\xbb\x85\x07\x83\xe6S@\xe8"/\x90\xe3%T@4\xdd\\\x9b\xe0 T@\xe8\xdeq\xf5\xbb\xafS@;\xec\xb0\xefc\xd9S@\x89\xf1(\x87)\xc9S@H\xfcd\xd5dlS@;!Lp\x06\xdeS@\x959\xd9\x9aw\xe7S@D\xa1\xb0\x00)&T@\x86^Q\x9c\xef\xf5S@J\xc4{\x12\x97/T@\xdf\xf95\xfd\xdd\xafS@\xc9C\xd5\xc2\xaf\xc9S@\xbdZ\x9e\xf9\xc1\xaeS@\xff|\xdf\xc5\xbe\xafS@\x04Ge\xb3_\x80S@\x8e\xef\x80\x0cM\x11T@\xd0@w\xcf\x97\xa8S@\xb2\x96\xd2\x10U\xdaS@\xf7\x1b9\x9aU\xc9S@v9\xd6\n\xd0\xafS@"\xda\xbf\x9f\x0b\nT@\xdf\xf9p"\xb5^S@\x80[8\x94\xfe,T@\xa5\xecd\xf3\xcd\xaeS@\xe6\xfd\x19N\xaf\xa0S@[\x85J\xbe\\\xe6S@\x9e\x81\xda\x7fF\x0cT@\xa5\x87J\xa4\xa2\rT@a\x89\xb6\xd5\x0c\tT@\x12\xc2Jj\xbf\xb0S@\x9a\x01\x1b1qbS@\x82\x80\xda\x12X\xd9S@_:u*\xbdbS@\x84\x92\xc4\xe3\x85pS@\x16)\xe9\x90\xb2\xe8S@\xc784\x04\xb6\xa4S@\x8cIq9\xa3\x19T@+\x92\x12\xe8\xf6\xa9S@$\xc8\xa2M\xb0\x9bS@^\xa4H\xa0\x02qS@c\xef\x02E\xce\xe6S@N\xb2\x1e\x0e\r\xe7S@\x8b\xdf$]\xfe\x14T@%\xb5\xe4\xf2\x92\xaeS@g\x81\xdb\x18P,T@\x1f\x90\xfd;\xb6\xe6S@h\x87\xdf\xce\xe2\tT@\xc2\x07\x87\xfbZ\x9cS@C\x9ciM\x0f\xc7S@\xdd\x8a7\xcc\xcb\rT@A\x9e\xa0\x8f\xc4\xe6S@\xae\\\xbe\xc4\xa8\xa1S@\x91\xe2\xc1yM\xa2S@\x07\xe4\xa9\x87\x15\xc6S@X\xe7\x05\xa3\xa2\x06T@\x0bSu\xdaL\xa1S@R\xfc\xa9\x87h\xefS@\x0e,\xc2\x85\x86\xafS@X\xcaV\xebS\xc5S@c\xa3l\x88l\xa1S@\xfcn\x85\x12\x0b,T@-\xab\r\xc9\xc5\xa0S@\xa8q\xd7\xef\x9f\xc6S@\x8b\xd2\xfaW\xe0\xf3S@\x9e\x17\xd2\x87\xf7\x99S@P\x8b\xe4\xdeu\x91S@\x99s=\x03\xa0\xddS@\x94\xaak/\x86dS@r\r\xd8\x81wtS@\x8a\x82\xa4/\x1a\tT@\x0ff\xed\xd3\x81\tT@H\xecev/\x9aS@i\x8b\x8b\x9c\x0f\x92S@\x82p\xae\xd0\xa2\\S@\xffL\x07\xce\xba\xc1S@\xf4\xb21?\x92\xf9S@)\x91W\xa1\x18tS@c\x03\xd3#\xfd\xb1S@n\xe3U\xa9\xd5\xd6S@\x85\xf8k>\xb6fS@-\x1f\xact\xb9cS@\x8dH\xd9\xd4)\x08T@.\x1c~\xb8\x0f\x15T@r\xe2p\xda\xc0tS@\xa4D\x86p\xe4^S@\xfcj\xa0\x14\x9e\xcbS@\xb3\x16\x9c\xaaO\xa6S@\x9d\xc3R\xaa\xd0\rT@-Ke\xa8\xab\xabS@\xdb\xc3V \xfd\xabS@\x87$?\xfe\xe9\xacS@\x7f\xef[\xcf\xaadS@\xa3\xb1\xfb\x1d\x9edS@W\xb4\xff\xcdJ\x9dS@\x12\x87\x1b^XkS@4\x80\x15ULkS@\xa1\xeb\x7f\xf4\x88uS@\xb7\x1c\x13G\x8f_S@\x1f{\xdf\xf1\xb8\xa0S@\x9eQ\x08i\x01\x15T@r\xdd\xb2 k\xefS@D#\xa9\n\x0b3T@x\xe3:x\x91%T@0-\xd2yB\xabS@po\x0f\xb1\x8e\xa0S@\x84x\x0f\x04\xde\xabS@1<\x0c,\xa9aS@\x92\xe4uH\xb4*T@U\xc7\xf8\xcd\xba\xabS@\xac\x8f\x87\xd5m\x99S@\xfc\xf1Z\x00\x92jS@\xe3n\x1f\x8aW\xc1S@r\x93\x88\x8dwbS@\xda"\xbez\xd5\xc2S@\x01\x02\xb2k\x9e\x92S@\xecHzN\xd7\xb8S@\x83\x8fl\xba\xe1.T@\xca\xda{_\xc0cS@\xfa\xa1\x95x\xa3jS@\xda\x99\xa3C\xac\x93S@\x10WJ\x86\x92\x02T@\x8c\xda\x01E\xae\x1aT@\xf9\tf\xc6\xc8\x82S@\xa7z\xa2\x93n\x17T@\x10\xe6\xe9C\xf2\xc4S@=\xe1\x85\xf1\x14-T@\xe4\xd6\xc0\x8b\x04\x0cT@\xdc\xec\xce\x15u\x0cT@\x96\xa4Q(\x172T@Bf!F\x1fsS@\xb6\x10x\x1e\xea\x82S@\x87u\x9a\xd9`\x13T@\xd5\x94\xde\xe0XeS@\xa2;\xef\xde\xc7iS@W\x7f\xd6\x17R\x13T@\xac8\xf9y\xde"T@\x81Y\xfe\xa8A\xadS@\xb3\xe3\xdb\x10\x17\x0fT@\x80\x99\xd5c\xacrS@Za\x94\xde\x8c\x13T@\xf9\x16u\xdb`.T@\n\xf6\xd3B\xfb\x1fT@{\'}\xdb|bS@\x10\x8e\xae\x01^\xfdS@s\xf7\xcflZ\xb1S@\x8b\xdd+\x02w\xe1S@\x84Ka\xab\xf1\x0bT@8?0>G\xa3S@\xfb#\xc0\xd3\xf6\xc5S@\xf3z"\x0b\xf9\xb1S@nO\xd9\xf2\x95oS@\xf6\x85\x99\xdf"\x84S@JU\xd0\xe1\xd47T@\xb4XsE\r\xc0S@gO\xc7x\xb2\xfeS@\x98t*\xad\xc6\xb3S@\xfc@\x08\xc9G9T@\x88qKOC\xdeS@\xda\xe2\x14}\xb7\x92S@~\xde\xf7\xa0\x93\xfeS@\xe6\xea\xb0\xef\xeb\x96S@3zo-\x10\x7fS@\x81\xf7a\x0f\xd4\x0eT@\xf1\xa9\n p6T@7\x0c7\xccr\xf9S@*d+\xebt8T@\r\x96W\xf58\\S@\x0f3"\xd6+%T@ycf\x19#\xadS@\xbe6\xedv\xc31T@\xed\x134\x91)\x11T@\xf1\xa0\xbd\xa6 \xc6S@9\x14\xc0:\xe6\xf1S@\x96T\xf5\x1bT\x8dS@\xc5\x0f\x8f\x1dw\x82S@\x83~\xa9\x1a\xb2\x83S@\x94\xc4h\xd3\x07\x9fS@6\x93\x14Dm\x8aS@\xfe\x17\x1d\xbb\x96}S@w\xe43\xc1@\xc1S@\x98\xe61P\xa8\xd0S@\x02\x9eS~22T@%`\xc7\x87\x08\x0fT@\xc5Cu}reS@\xffH\xf4\x0c6\xc8S@\x81\xffp\x07\xbb\xbdS@\x8dv\xecK\x18\xddS@J\xfbf1\xf3sS@l\xdd3\x12\xce\x9cS@;\xf0h\x966jS@\xbf\x0cP\x0e\n\x0fT@\xab;\x8e\x1b\xe3\x0cT@&!\x8bL\xc7iS@v\'\x1cy\x98<T@\x065\xdf\x89v<T@U\xda\xc5\x90\x90\xa5S@\xb5t\xf7v\xa9\nT@\xd1\xcf\xff\x96\x1a\x18T@\xcd\xda;\x98A<T@\xf1\x96\x91\x13%|S@\xdc\xda>1NSS@>:9\x9c\xe9\x19T@\xad\x88\x8b\xed\x81hS@\x8a\x9d\xae\'6\x9aS@\x1f\x1a\xd6BG\xadS@\xf6\xd8,\xf1\xee\x00T@\xb9\x9a\xfa\xb0I\x0cT@a4%\xc2m\x1aT@\x14L\xc1\x94j\x00T@\xd0\xb5Q\x02\xad\tT@Q\\\xfe\xea?\x08T@+\xe9V\xaa\xb2\tT@\xd0\x18\x80\xfb\xa9\x1aT@\xc3\xab*\xf3.\x08T@\xf8\xa5\x9b\x90\x92\xaaS@\xd1\xf5#$\xd3\x1aT@\x198\x81\xfe\x92bS@Z\x88c+\x1c\x13T@\xfd\xa5\x99q\x07:T@m*Cy\xa5\xacS@c\xb0{Y\x1f\xacS@\xf8{\x899\xb6\xa0S@\x98\xbe\xf51M\xaeS@\x8504n\x01\nT@f&\x1dx\xfc\tT@b\xa2\xff\xb0,\xa1S@\xbd\x9c%\xc8\x85gS@\r\x12\x18\x83\xe8\tT@\xbd\xdf\x02u`\nT@r\xc4\x9b|\x02\nT@\x12$\xfec\x0b\nT@\x85?#\xc0\x83\xadS@\x08\xa4\x81\xb0\xa0\tT@\xe3$\xeb\xcd\x17\x06T@\x98\xf9\xa4\x86\x91\tT@\xcb\x10\x90\xf1STS@{\xcf\xed\xcf\x1a\tT@\x170s\xeb\x83\xe1S@C\'Y0\x1fgS@.\x82\x13@w\xfdS@\x0e_;\x81\x91\xafS@.\x15\xdaV\xb1\xadS@R\x19\xfa?\xca\xfcS@\x97]r\x04?\xafS@s8\xca|^\xa2S@\xe7\x86\xb3H\xcd\xfcS@hV*[\xbe\x04T@\xe7L\xbdq\xc2^S@\xa2\xb4\xf1\xf7"5T@\x06\x8f\xa82r\x10T@\n&t\x19\x7f\xb0S@\xa9"\xb8\xdae\x13T@)\xc8A\x0e\x0fjS@\xe1\x01\x1dl\xcb\xb0S@\x86W\xf2\x86\x0frS@\xb9\x0f>\x8bZ\xfbS@cD\x0b\xb5\xebkS@@vj\xa3\xd3\xaeS@/\xc8\xb9M\x1b\x07T@/\xa4\xc2m\xcf\xf8S@[7i3\xb9mS@\x0c\x9cI\xa5X\xb0S@&\xe5\x9fK\xa4\xafS@`\xe8\xaaS\x9b\xaeS@\xae\xdap\xbb2cS@E\x8a\x9a\x7f\xe3kS@CI@j\xe1\xb0S@\xbd\xc8W\t\x81\xa4S@\x04\x07k\x85\xcb\xb0S@\xa5\xb5ov\xcb\xafS@"\xa5\xe5@\xe40T@\x06\xf7F\xf3\x7f\xb2S@F\x12\x81\x9fi\xb2S@G\x8aO\x93\xb6\xb0S@\x0b&\xda \xf2\xddS@\x87\xf3\xce\xff\xbd\x03T@\n\x97\x1e\x8eC\xf5S@\x9c\xfa\x12\xb6\x1c\xf5S@\xe4\x86\xd3`\xa6\x19T@A\xbe\x03\xe9\xab0T@\x0b\x1fTA\xfd\xa4S@H\x9e\xd4\\\xb6\x11T@T\xee\x1d\x13y~S@\xc0\xfb\x19\x9d\xc2\xecS@\xaev\xecL5\xb2S@\x99pA\xfc\x00\xb2S@\xfc\xca\x15\xb4U\x1aT@\xb2\xd7=\xf2\x08\xc6S@)\xf37\xcfr\xb2S@\xdd"\xb6\xd4\xa9\x1aT@m\xc0\xe1;\\\xb3S@\xe8\x14\xea\xee\xa2oS@iJ\xc5\x9aF\x99S@\x1e/\xad|\xfc\xabS@/dxL\xcf\x16T@.\xf4\xb8\xe6y\xefS@\xca~]a\xa1\rT@2\xfd\xc9\x1d4\xacS@\x9dxfO\x9f\xfeS@\x81,\xb0\x1d\xbf2T@f\xd9zV\x97\xf5S@o\xca\xb8\xe4\x15\xb4S@\x1b\xdeL\xf7\x87pS@\xf7q%|W\x8bS@\xff6\xfd\xb2\x1f\xa2S@XAY\xc4*\x82S@\xb2\xaa\xd7\x882\xb5S@D\xe9\x8b\xf3\xdcpS@\xe4\xfe\xaf\x1f,\x83S@\xcb\xd3g\xb5y\xafS@\x16_O9\xa5\xeaS@\xe9\x81e\xf1\x7f\xa1S@\xf8Y\x82\xeby\xeaS@\x93$\xe6\xf7\xd22T@\x07\xe0\xf9\x9a\xb9\x89S@P"\xe3\x91\xa1\x86S@B\x0e\xbcB\xe0\x14T@v\x1an\xcee\xafS@>n?\x07\x82\x94S@\xec3\x16\x8a\x10qS@\xd0\x87\xa5:\xc5\x93S@\x16\x01r\xbe^\x87S@pK\xea\x97\x1a}S@\\Ll>\x87\x93S@\xad#\xcc\xb1\x7f\xa4S@7\xac&y?bS@a\\\xdf\xedi\xf7S@\xce\'\xbc\x83\x7f\xa4S@\xc3\xb0N\xd5b\x13T@\x05w\xe6JToS@Z\xb6\xd1\x15\xd1\x15T@\xb8\xbb1G\x02\xf8S@\x99\xbd8yX\xf5S@\x13\x96\xe7H\xb5\xf7S@\xf4\x85\xc3Z\x9f\\S@\n\x05\x9f\xd4\x92tS@\t\xbb\xd46\xbcaS@\x11\x7f\x8c\x85OcS@Z\x1a\xa2\x14\xfd\x9dS@\x9ejYy\xd1\tT@\xf1\xd6\x15\x08\xea"T@H\x90\x9e\x06\x081T@\xa6\xd0S`\x8bqS@/\xbf\xb1\x10\x1e\x9eS@\xcd\x1c,\xe2\x05\xe6S@\xb1\xb0\xd5\xa8\x15\xe6S@\x80]\x90\x95P#T@\xac\xf7i\xd2>lS@d\xd3\x04aK0T@\xf5!\xf1^\xf3zS@\xc0\x86]\x91\x0c\xb4S@\x97\x17\xb8Vc!T@+u\xa6\xbf\xc9\rT@3\xc5\xc0\xdb0\xaeS@\x19\x83\n\x06M\x9fS@q\xdc\xe5\xa7G\x1aT@\x87\xad\x9e\x15\xbb\x1fT@\xf3nfV\xd0]S@c\x1b\x8e\xb7\xaa]S@P\x03:\x19y\x0eT@\xed\x86\x12.j\x84S@\xed$\xc0\xd2\xecnS@?\x04\xee$\x1e/T@\x9c\xae5I\xa4wS@\x97`\x87\xdb\xf3.T@_\xbbn!\xfd\x93S@\x0b\xb1\xaag\xca\x93S@~\x1c\xd1\x80p$T@\xa8\\\x9a\xd0{\xb7S@.\x1a\xd8\xbfd\'T@\x0bO\xc9\x0e;"T@\xf06\x8e<t\xedS@&\\x\xbd@aS@;e\x0cy\xc6\x12T@\xcf\xdd\x86\t\xfd\x12T@\x18d\xe0C\xd0\x8cS@\xbe\x93a\xb1\x89\x13T@\xd5\x89\x80#saS@\nR\x96Q\xa2aS@\xeb\xa8\rR*\xe7S@\xc3\x90\xa0G\xc5\xbaS@h\x8c\x90\x9d\x88\x1eT@c\x93\x12\x89\xd0\xc4S@\xc2\x18$\x12\xcb\xe6S@\xd7\x88`6\n\xe7S@\x89Ku\xd8K\xc5S@\xf5\x88\x99\xd6\xf8\xe6S@\xf6\xfe*\x99\xed\xc2S@\x901\x838>\xe8S@\xbd&W\xd05`S@\xca\xa7\xd3Y\xb4`S@\x80e\xbf\xd1\x98\xc1S@[\x1d0\xd8\x1c2T@\x8c\x8f\xee\xce\x8d\xc5S@\x9d\xec\xac\xc2\xfcuS@\xb1vN\x0cv\x11T@\xc5\xb6aY\x92\xd9S@\xb4\xd8\xeb\x19\x8c\xe8S@\xcf\xe5\xbf\xa4\xb9\xc6S@\xf4\xab\x80+\xfa\xc5S@\x80\xfbM\xef1\x9aS@\x82\x97\x02Z\xc7lS@\x8f%X4\\\xc5S@\x91f#\xa3\r\xc2S@\xe5J\xa5J\x18\x0bT@\xf7\xc9\x18\xc3\x13\xc6S@\x05$\x8b\xbfK\x11T@{\x1d\x019\x16\xd9S@Y97[x\xe7S@"S\x94\xc4\xf5\x9aS@W\xbd\x05jh/T@U*T<w-T@\xdb\x9e;\x9c\xe6\xe3S@O\x1e\xe3r\xfd\x99S@\x0b\x178\xe7\xd0\xc9S@\x85\xb6C\xbfw\xd5S@\x93X\x8b\xb2\x9c_S@\xa7OS\xb7^\xc9S@\xa7\xee\xf7\x07\xae\x99S@\x98\xd3\x11\xfaA\xe6S@\xd5\xdcC\xfc\'\x90S@\xda\x03js\n\xe2S@\x89\xdbi\xbf\x85$T@:\x044\x11\x86\xe4S@H=\xc4\xe4U\x99S@R6R\xb6K-T@\xc7 \x06#\x03\xcbS@\xc1wR[\xa2\xe2S@\xfb\x13%\x85`\x91S@\x8e.Gh\xb8\xc8S@\x0c]\x80\x99\x01$T@\nf\x0b;\xa8*T@\x05Z\xf9\x8e\x1e\xceS@\xc8\t\xbcZ\x06uS@2H\xcd\xa8\xe5\xcdS@\xe9E\x91E\xac\xc6S@\x89\xa0\xb5\xf0\xa7\xe0S@\x95\x19V\x8b_kS@U\x06\x96\xd0\xd0rS@\xcb\x9b\xdc\xe6o\x99S@@\xea\xab\x96\xa4\x14T@\xbf\x04CZ\x14\xd1S@=1*\x86r\xe1S@\xff,\x1a\x1bb$T@\xcc%\xd9l\x81\xc7S@\xf1c]q\x8e\xd9S@\xaaOv\xd1z\xe0S@\xab\xa6\xaaq\xbftS@`\xf2\xfc\xc9\xc1\xd8S@\xa0V\xf9\x9e\x99jS@\x94.\x8bc&&T@|\x96F\x9a\x1dvS@\x06/\xdbN\x1f\xd1S@\x80\xe3\xf1\xf3\xe1\xdeS@\xce\x1e\xc1:Z\x8fS@o\x8b\xe9\xcf\x94dS@|\x10\xec\xc2&aS@K\xec\xae\xc2_\x9cS@\xfb8\x1fG\x05\xddS@`\xbf\x91c\xd8\xccS@\x98\xa0\xa0\x1f\xf5\x14T@\xff\x01nx\xc3\xddS@\x874\xcd\x81\xd8\xddS@%\x02+\xdc\xe0\xddS@J6\x9b\xa0J\xccS@\x93c.\x9a\x84\xddS@\xcd\xea>:\xd3\x11T@\xa9\x02\xcau\x8fcS@9\x19\xfe6\xf0)T@6\x15Q\xb6\xe1hS@\xa3\x14l\x86\xddsS@\x83\x1d\x8c\xbc\x8bcS@\n\x0f\x98\xdd)tS@5E&i\x9f\xbdS@M\xa5&T\xa7\xc1S@\xfb\xde\xf8\x8e\x06qS@\x03\x0e\\\x84m\xc1S@\xdc\xa7Pz\xa7\x99S@vA\x01\xeb\xaa\\S@\xc6S\xd3=\xd3\x89S@c\x81\xec}B\xc8S@\n@\x98C\xc3\x9bS@0zF\x7f\xb2-T@]\xb3\xd3\x820\xcdS@0r\xf3a\x01\xcaS@;w\x1f\x0b,\xc0S@l\x89\x9a7\x89\xe9S@\xb2\x08\xe6?\xb2\x0fT@\xf3dka\xd2\xf9S@\x07+\x92\x0c\x89\x02T@p:\x98`@`S@\x88\nR\xdd)\x8dS@X-&k\xb5\x11T@L,q\xe2\x0e,T@\x07\xbc\xb5\xbe$\xd6S@\xa7N_kH\xf8S@\x81QRE\xb5\xfdS@4g\xde\x16\x85\x82S@\x0b\x8faLe\x07T@\xcc#8FPdS@@\x86\xdcY\x19\xdaS@\xe2L2\xf1\xaa\xd0S@\xcd|m\xc4\xbb\xacS@4\xe3\x96\x96\xbe\xf1S@_\x89\xae\xf4\x0f\x8bS@\xc7m\xaf\xa6\xcf\xc6S@\xba\xff\x89\'\xd6jS@\x81\xcc\xa1\xa8\xea\x07T@zbX\xfe\xf2\x0bT@\xae\xba\xfc\xbf\xfe^S@\x8eH\xb1\xd8\xba~S@\x86\xe3a\x0cY\xfbS@|\x97\x88\x9dU\xb0S@\x02\xf6\xfc0a\xb1S@\x9ea\xd3\xf3}gS@\x95::=n\\S@\\,\xfc\xcf5\x99S@\xb6\xf7s\t\xad\x05T@X\xe2\x92\t\x01\xc6S@r\xe3s\xc0\x02\x1eT@\xde\xb8\x1eAJvS@D\xb0\x85\xebM\xc6S@D\xd8rCs^S@\xbfL\x82\xb3\xb8\x99S@\x07\xd3\xf8\x1c=<T@\x1fh\xe0\xcf\x15~S@}\x80\xf6\x17\xa9wS@\xbf\xd7)#U\x87S@:\x13\x14\xca\xfb\xf8S@\x971\xfc\xb8\xd5tS@\xf6\xa2\xa8^\x13pS@d\x17w\x17XwS@7\x85\xac[3tS@\xc9\xcf\x80&\xfc6T@\x0b3\xbe\x8b\x9d\nT@\xa2)\n\x9c\xb3xS@\x8b\xcf\x04\x00!yS@\xf9P\xde)\x1e2T@\xce\xcbi\xd7\xe8\nT@wO\xa275{S@\x0cO`N\xec\x00T@\xd2{\x86[T\x00T@#\xcc&\x87\xfazS@\xd3\x0c\xb5F#;T@\x02\xad\x1a\xf8\x1axS@\xa5xxr]\x0fT@\xfcj\xf7v\xb7\xfeS@\xb8\xa3\xef\xee\x86cS@\xc9\xe3\xfb\xccv\rT@\x04k>\xadE\tT@\'\xfd\xbaV\xf9\tT@V\x16g\xed\xe9\tT@\xa2\xf1\x8eE\xfe\tT@Xx0\x89\x00\nT@0S\xa9\x10#\xfdS@E-\xf1\xe3|\x07T@m\xd6?X\x16\x06T@9\x86k\xe25zS@\x80\x86\xa2\x94\x8b\tT@\xd8*\x14J;\x07T@\xf0}z\x80\x05\tT@P\xcf\xfa\x8f\xad\x03T@k}\xc4\n-\nT@\xc5\xb6\xb5\xa2\xdd\x03T@\x1e\xb0\x06\xaa\xdc\x06T@\xf2\xa1\xdf_\xd3\xfcS@\xe2\xd3\xb3]\x92\x08T@5\xc3\xe6\xff\x041T@]f\x99\x9f<jS@\xd4\x9e"\xd6t4T@\xd6b\x1f3|7T@\x83\xb0\x00\x03dsS@>\xe8c\xa0q\xfaS@!\xd9\xb9\xa9\xdb0T@\xe0\x98\x14e\xc0iS@4rr\xc3i\x07T@x\xf7;\x8c_\x83S@\xfc\x1d\xae7\x1a4T@jN&\xfe(4T@0{h-\x18\xf7S@\xd7\xcb\x83>W\x8bS@6V\x14\x1ca\x04T@l\xc5\xe5\xf6*\x82S@o$\xa2\xcd\x99\xf6S@\x06\xf3,v\x7fhS@\xb5r\xe32\x91\x83S@M\xb3j\x1f1\x83S@O!\xdf\xad\xf4\x03T@y\x01a\x01\xbe\x11T@\x07z\x87\xad\xb7\x03T@\x07d\xde^w\x03T@\x16\xbb1\xf2\xb6~S@2g?\x1e\xa2\xd4S@~\x93\xcdJ\x83\xf7S@L\x0f\xad\x88\xd2\xd4S@M\'U2\xd1\x83S@\xda\xeb\xcf+\xe8gS@\xa8\x9d\xbf~\xc8\xefS@r?\xe7\xd7\xa3\xe9S@\x8f\x12C \x83/T@\xf8\xd3(\xee\x99zS@\xb0uQ\xbeX\x13T@\xb4\x004\xba\xdd8T@\xcaGX\xa5\xb6\xfeS@\\\x90+4\xe6\xf5S@\x98\xb4\x9f\xfd\x98\xfeS@\xe5\x96\x9dn\xd72T@D\x9a#^\x94\xf5S@\xbf\x90$$\xc9\x87S@6O\nR\xd3\x03T@\x1dD)"\xf1\x8cS@\x86~|L!\x8dS@|V\x82o\x92~S@\x0b68\xe6}\x8dS@\x83\xb0\xfb\x84\xb3\x0eT@\x97\x99\x8e2\x156T@\xd8\x85LQ2\xf4S@\x15en\xf2?\x13T@\xaa\x12\x0f\xae\xfe\xf7S@\xb5\xb2\xa6.\xb1\xf7S@\xea}\x91\x1fz\x13T@\xaaA\x9d\x93\xf30T@K9m,-\xf4S@Zx\xf1\xbb\x141T@(\xb1\xcffR\xf4S@\xfd\xc8\xf1\x87\xa2\x90S@\xba\x15\x93\xfb\'\x90S@\x8c3\x99\xe6WeS@4\x1e00\xd2eS@`\x856\x1aa\x91S@\x98\xc8+2\xf8\xecS@\xc0\xf3\xe7\x02q\x99S@6t\x12\xc5\r\x14T@\xa4\x15>ojtS@\x85!\xbb\xe3l\x14T@0\x01\x17!\x00\x11T@\nO\xde\xb8\x15\x92S@\xa0e\xb07^\x92S@q\xaeL\xfc\xd5\x86S@\xfe\xf3&\xbbl\\S@\xb6g\xc5\x8f\x8d\xdbS@\x8bt\x87\xa4\x95\\S@\x12\x1f\'E\xfb\x14T@@0\x0fa\xb7\x92S@\xdfK\xdd\x87\x13/T@B\xe0mr\xf0\\S@\xd6\xb0e^\xba\\S@\xc8\xdd-\x88\xb1bS@\x81\xe5P\xef\x08\x16T@\x8a\xf0\xa6\x89\xefZS@\x07.$)\xe8\x95S@lH\x13\xfevbS@$\x12\x1c~6US@\xca\x8f\xc0\x01\xeb\x8aS@\xa2\xf0\xbd\x93?0T@1\xdd\x12j\x1e\xe7S@.\xe9J\x01\xf8cS@o\xbdED\x9a]S@8\xfd\xf0A\xb2\xe6S@\x8d\xc2V\x83b\x9aS@\xddD\xcf}\xa0\x99S@c\xf0\xa5\xfc\x88\xe8S@\xaa\xac\r\xb7\x16\x9aS@\xee\xea\x1b@h\x11T@\x97f5\x86U\x11T@Y\xdcJ\xca\xf7\xe7S@\xfb\xab\x86\x8e\x0b\xdeS@U3\x12\x12Q.T@\xd8h3\xbb dS@\xb1yT\xd8\x9b\xd9S@\xa6~\x9d\xac6\xe8S@r\xd5v\xdf\x13\xe8S@\x06\x1a\x8d\xe9\xa4\xe7S@\xd4\xca~\x11\x07cS@\xa7\xae\xdc\x82\xec\xd5S@M%:\xae\xe7\xe3S@)\xb5\xd8Dh\xd5S@\xf6\x91\xc1\x7fD\xd5S@-\xbb\x19\xd1\xb3\x16T@\xa64\\\xe8\x8e\x11T@P\x92\xf1\xa9\x85\xe3S@\xed\x04"\x98\x18\xd9S@#a\x9e\xff\xf1nS@\xc6\xdf\xad\x7f\x01\x94S@)2\x1e\xf4\x1e\x11T@\xca0\x13\x89\x7f\xe4S@>\xa4\xc0\x13U\xdaS@\xa8S\xfc\xb0\x13\xe4S@0\xb3\xa13S\x9fS@\x1a#\xbfz\x9a\xe0S@u\xb0\xd0\x99v\x9fS@\x8b\xf3\xec\xba\x01\x9eS@\xc5\xa9)Q\xa1\xd9S@\xaa\x90\xa6\xdfe\xdfS@2dL\xfc\x83\xe2S@\xae\x87\x03R\xa6\xd0S@H\x0fB;W\xd9S@;\xda\x7f\xbe\x91\xd0S@\xf9\xac\x11\xd1\x7f\x9cS@\x06\xed\xc26!\xe2S@\x0e\xb8\x91\xf9\xbc+T@PN\x8e\'\xc4\xd8S@h\xf03\x7fl\x94S@\x84>Z;\x15\x94S@-LJ\xa9k\xd8S@\xdf\xa0\xe4\xe0\xc0\x93S@\x9e\x9d\x0c\xa3|\x94S@\\1\xbd\xcb\x10\xddS@Ox\xc8\xec\xb9\xa1S@XP\xc1\xcb)\x18T@{:\x03\xfe\xcd\xddS@\xf5\x0f\x8e"\xc8\xddS@\x07a\xd4e\xe1\xddS@\xfd\x91\x04\xe2KSS@\x0c\x05Ak\xd7\x19T@7\xb7\xce\xb6|\xddS@\x00Hp\x0fi\x0eT@W\xc5\xad\xe4\x9faS@\x80(\xfa\xdb;_S@*\x9d\x1cHV\x1aT@%\xb3|\xb4\x95\x1aT@\x90\xfemd~\xc7S@\x10\xaa\x0c\xf2Y\x19T@\x15Pi\x18D\xc7S@\xc1\x7fF\xad`mS@\xed\xca\x07\xf7\xdd\x1aT@\xc7\x8eW2g\x96S@gN\x80\xff\x9b\xc7S@)\xb9\x86\x05\xc9\xbdS@\x93$\xab\x99q\xbdS@\xe0\xbf.\xd0>\x97S@\x82K\xe2;e\x97S@\x17G$\xee\x92bS@\x86Wz\xab\xb6\xc7S@N\xe9KR\x06*T@1\xac:Y\xc9^S@0\x12d\x18\xc2kS@\xde\xf3|\x83\x05\x9aS@\x18\x03\xea(\xad\xadS@\xc1\xcaD=HaS@X\xc0\x1f\xbf\x00\xceS@=${\x8a\xb9\xccS@\x0e\xb6c\x83[uS@\x1a\xfd5\'\x1d\xceS@\x87\x97\x80x\xbc\xc8S@\xc4\x83@X\x91_S@i\xee2`\x10\x9eS@}\xf7\x06%\xc0\xc8S@z\xb6n8\x93uS@\x0c\xf9\xa9^]\xa6S@\x99)\xe2\x83\x18\xc8S@\x96\x124u\x8apS@\x98\xfei\xad\xff\x9dS@T\xdc\xb1Z{US@rb\xd2\xd4}\xc9S@kM\xe3\x98\xc0\xc9S@!\x1eHx\x9buS@\x8e\x02\x8c\x14d\x18T@76\x1d4`\xa9S@\xd8\xee\xe9\x83\x0f\xc6S@:\xb4Ky\xb8\xc6S@\xbcKj|\xe4\xc6S@?J[n\x06uS@\xac\x1f[\xa9\xb8\xc5S@D\xc5>\x1fh\xc1S@\xf8\x91\x8a\xef@\xc5S@"!4\x13UkS@L\xa8\x05L\x89\xa8S@w\x80;0\x17aS@\x152\xcd\xb5\xd3\xa9S@q\\\xa2c\x95qS@\xe8\x10\xf2\xbf\xfa\xb8S@\xaa+;\x10>\xadS@\x16\x03gb\xa8\xc1S@\xa8s\x9b\xbd\xf1\'T@\xdci\xf5o\xa9tS@\x96\x04\xdb\x84\x98bS@\'\xf312y\xb7S@\x9d\xdeC\xdd*\xabS@\xc0h\x01-+\x1dT@\xcf\x88\xda\x848_S@\xe6\xbe\x00o,\xb1S@\xc1\xc1i\xedc\x1bT@v\xe7\xbcL\xae\xb6S@\xd2p\x01\xf9\xf3\x16T@\xcdbz\xf8\n\x13T@\xb8\xdc~\xd2\xc1\xafS@\x8fr@\xaf\x9e\xacS@\x8c\xb4\x05\xb1ctS@\\\xf5\xc9\xca4\xadS@\xd6\xc2\xe4\r\xf2\xabS@\x821\xab\x08$\xa1S@"\xf9\xf0\x1e\x8f\xadS@\xbe$O\x81H\x1bT@\xbdt\x84\x9b\xe5\x19T@F\x81A\x02\x1dtS@\x10\x9d\xe87\x08\xb4S@\xe0P\xe5_\nqS@\xcb"\xc5\xaf\x1aqS@\xd1\x931FJ\xa1S@$\xde\x17u\xba\xadS@\xb5\x9d\xde)}\x1eT@\xda\xc0\xc0\xa9(\xb2S@`\x1f\x9cy\xab!T@j)p\x119\xafS@\x93\x98X\xc3\x83\x1eT@\xdeW\x02-\xe9\xadS@\xe18D\x10\x01\x13T@^\x0bTU\xbd\xafS@\x92{\x95\xd94\x97S@p\xca\x1f\xadb\xb0S@\x05N\xbb`\x8e\xa2S@uB\xd2\xc9m\x97S@\x8d\xc9E\x95\xbf\x12T@p;\x06\x97S\xadS@I\xc4\xab{\x9e\xb0S@"`\x1eNQ\xb1S@<i\x18\x89\xcd\xaeS@?\x17%\xe8N\xb1S@qt\xca1j\xb0S@\xd0\x9cBU\xae\xaeS@\xe4\x86\x10\xb0\x9e\xaaS@\xa4X\x94\x9c\xd7\xb0S@\x14\xd4\x165x\xa4S@\xcc^E+\xdd\xb0S@\x02\xa5\xb1HQ\xaaS@\xe2\xe4\x82Am\'T@\x88\xddG\x17\xce\x1dT@\xf6\x1d\x84\x08\x13\xb2S@\xfb\xce\xf7t\x95\xb0S@Z\xd2h\x9c0 T@x)\x0e\xcf\xad\xafS@\x17h"\xd3V\xafS@\xed\x9b\xde\x08\x82\xb3S@\x81n\x8a\xd6\xdc!T@?b\x1c0\xe2&T@\x80\x86~\x86\xf5\xb0S@\xc8\x81\x86d\x0f\xafS@\xd3\xd7$\xe7\xd6\xb2S@H5|>)bS@\xa6\xca\x06&J\xb5S@\xe9\xf8\xbb\x12\xa7\xb1S@?)@\xe33\xb2S@S\x94Q_\xf9\xb1S@\x99\x82\xc1\xbc*!T@\xeb\xcf\x1b\x88\x1d\xb4S@\x8c\xa2\x1b\x0b?\xacS@eD\xf0 n\xa5S@I\xab\xd9\xc3\x96\xb4S@\x0b\xb1\xc8flaS@\x8ac\xd8\x1ar#T@\x11L\x97\xd2\n\xacS@\x0c\xbd\xd1\xdf\xf8\xabS@\x19\xcc;\x84\xfd\xadS@\xd9\xd5\xac\xf09\xb1S@\x15\x11x\xba\xcb\xa6S@\x9d\xce\xfa\xc1\xb4 T@\xf0+3T\xb2\x96S@\x8c\x0b3\\\xb1\xb8S@\xbb\x02\x8c9\x18\xd9S@|\xb9.=\xa3aS@\x08S\x98\xe5(\x11T@\x99MD\xeb\xcd+T@\xbbt\xb58\xb3^S@4\xf7z0\xc7\x8fS@p\x03Br\xcavS@7\xe68*\xfc\x98S@\xa0zK\xdd8\xa5S@\x1a\x95\x833\x12\xc5S@\x92*\xf4|\xb0\x80S@\x80\xc7K\xf2\x18\xc2S@\xfd\x96\x13\xb1trS@\xc1\x1fI\xbf_\xc0S@\xb4\xda\'\x0c\x8cyS@\xb12\x94\xd7\xc9\xf9S@\x96}T\x9b\xa07T@\x82Q\xdc\x0e\x97\xacS@\xfd\xefq\xc6}!T@p\x04%\x83f\xa8S@W\x8f?\xe2\xbd\xafS@\xff\xe1r\xc6\x19\xb3S@p\xbfh\x90\xe9\xb1S@\xde#?\x14\xea^S@\xa8\x18:\xc9\x08,T@\xbb\x07\x07\x1e\xa4\'T@\x93\x97\x85\x13rmS@\x1fA\x04\x84\x0c~S@\xfe\xa1\xe4\x04e\x17T@\xd7/D\xee^lS@6\xdf\xf5\xba\xdb\xf8S@\xe0\xa9\x8f\xebA\xf6S@\xaau\xf8\xc4A\xf4S@\n\x8f`\xf9\xf9\xecS@\xf3k\xac\xf3]]S@hX\xaf\xa1\x7fcS@]M\xc3\x94\xe01T@\x8a\x08\xdat\xe8\xd2S@\xdf\xebsm\xb7\xe7S@\x03\x80k"\xb16T@\x9d\xb8\xf9\xe6\xa1\xe7S@\x9c\x8e\xab\x0b\x9b\xe5S@\xb4$\xf4aK\xd5S@\xb5=\xb2\x93Q\xd9S@)6\xff\xe4\x027T@\x1f]e\xf0P\xe1S@\xe2\xd7\xf7T\x18\xf5S@\xd6J\x10\xd3p\xf5S@\x9c](8\xbd\xadS@3\nwt\xe9\xddS@.{\xb4\xc0\x82\xddS@\xba\xa4\x16W\xf9bS@\xef\x0e\xe5 u\xc1S@\xb3R\x15\xc7u\x0fT@i\x8b&\x11\xd7\xa3S@\xb4\xda\xf0w=\x97S@\x15\x91\xc0\x13\x9f\x14T@MGF\x8b\xb4\xc9S@l\x14\x97\xb0\n\xc6S@\xfe\xab\xfe{;\x99S@W\x02\x9f\xf3i\xc1S@/\x0cI\xec\xfd\x06T@\\w\x9d\x1a\xc0\xddS@\xb2,O{\xc0\x15T@\x91S\x18h\xf6\xaeS@f#\xd61\x0e4T@\xf1Dz\xbe\t\nT@k#\xc2\xb4\x144T@0:\xea\x9d\xab\x0eT@cR\xe6\x8am\x97S@\xff\xfa9\x99<\x0cT@\xee0<^\xc9\x04T@\xb2\x01\x03\xfb\xa7\xa2S@\x8a\x9aa\xc7\xde\xaeS@\xaa\xbf\xb7>\xac\xa6S@\x96IJ\xaa\xd8\xabS@\xfa\'\xe3\xda\xf3\xb1S@\x8a\'\x98\xf5\x9d\xb2S@J\xcdj\xf6\xe7\xb0S@\xe6\\:3y\x0cT@;5$\x06b\xb0S@|~mY\xb7\xb1S@\x80\xfe\x9a\xa9\x1d\xa5S@\xe0\x1d|\x00\xf2\x0cT@\xbe\x0f\x10f\xc4\xaeS@\t\x07\x8c\xf2\xb3\xafS@\x89 \x08\x17\xdd\xadS@.\x84\x9f\xe0\xd72T@\xc2BY\xfe\x14dS@\x1e0K="\xadS@g\xc5\xc2\x19b\xabS@\xbc\xdb\n\xfd\x8e\xa0S@#\xf0^\xfc\x8e\xd9S@\xe5\x10\xe5\x14\xa9\xf6S@\xc3\xf1\xbdz\xec2T@\xd2\xf1\xa1:g\xa9S@\x0f\xab3\x0b\x7f\nT@\xa9\xd4\xcf\xe1\xaf.T@\xcc\xde\xd3T:\x13T@\xd4 \xe1\xe9\xc8\x99S@\xe8\x1a\x88\xff\x90\x13T@\xb2\xa1\xe1#\t\xa7S@\x11\xc4xp\xfa\x13T@m \x16\x8d\xb9\xa4S@\xc3\x1cz\x86\xf5cS@\n\xad\xa0q8\x18T@\xef\xe8\xd2\x01\xfc\x14T@_\xff\xf0m.\x15T@\xb4Y\xa9\xea\x13\xa2S@Oq\x87h\x16\x9eS@g\xa2S\x87\x99\xb4S@\xd8\x18H\xe69\xc6S@\xe9\xfeA!\xbe\x16T@\x83\xcf\x7fk\x07\xc6S@\x87\x9dsD\xbf\x9aS@t\xddz\xa0\xbc\x9bS@\x9b\xd7U\xe8\x9d\xc5S@\xbe\x9eI\xd8\x0f1T@!\xa6\xd9\xc8t\x1aT@\xf7\n.\xd0p\x8dS@\x7f\xafC\xa6\'xS@>\x96Af\xdf\x8cS@\x95W\xc5\xaeO\xafS@t\x9dM\x0f+\nT@(\xb4i\x84\xb6"T@r!\x14\xaa\xdc\x1dT@\xeb\xb6\xb8\x81\xa9\x83S@\x07\x97\xbd\xd2a!T@3\xa8\xba\xed\xab\x82S@%\xe2\xafut\xddS@\xf2\xa9\xa0/\xd1\xddS@\xad\xa7(\xacx~S@\xb1<\xd1\x01\xa8hS@\x1f\xdba@1\xf2S@\xfew\'\xd8,\xf2S@\x84,\x14U\xa6~S@&\xe2;\xaf\x8cjS@\x97\xb3\x99O\x89\xe8S@k\x08\x8d\xfb\xddgS@|J\xc0\x0b\xf7\xeeS@\x1f\x85\x81yIeS@]*\xa8n\xb8bS@\xea>\xf2\xe82.T@\\:\xe0r\xa30T@\xe4\xd7\xdcL\xc3`S@\x13F\xc2\x15V&T@n\x80k\x0f\x00`S@\xee\xee\xa9\xbeEuS@~G\xdaA\xfbaS@m,\xc5\\ckS@,\xb0\xcc\xea\xd5^S@\xa8\x97\x84]\xb4dS@\x96\x1e\xc7H\x82cS@\x0f\xd5\xfd\xfd\xfcpS@\xec|~R\x12tS@\xdb/Q\xdfb\xefS@9\x89\x1b\xe3\xdf!T@1\xa7\x13\x82\xbcoS@\xfb\x01F\x1bF!T@\x81N\xd8`\r\x83S@\xc926\x07\x05uS@\xc2\xe4\x06\xbc\xb0\xfeS@\x80!\x8b\xf6,bS@\x04\xf8\x9b\x0c\xaa\tT@_\xcdJ*\xe1\tT@\xa02\xb9\xf2\xbf!T@\x06r?\x05\x07\nT@\xd2\xf0\x87\x82\x9b\xb6S@\xf9\x9b\xf3\xb6\x15\nT@\xc57# 4\nT@w\xe3&\xf0\xbb\x12T@\x1a\xa2\xb8h\x14dS@\xce\x14G\xc5\x8a\xc8S@\x00\x17\xad\x83\nxS@\xa2\r\xfa\xa7\x84\xe0S@\xf82<c\xcc\x03T@"\x198c\x7foS@\xdf5Z\xa9\xe6bS@)n.CZgS@\xe0\xbcc\x98\x06kS@X\x1e+\x00\xf00T@P\xf5{!OcS@_\xa3B\xbe\x1dbS@\xb4|\xaaN\xbc\xebS@\xaap\xc7\x8f}aS@\xbcU"\xb5\x93aS@V\xcexB\xdd\xc3S@\xbe\xb7SR\x93\x02T@\'K\xf7c\xac-T@\xa0\xfc\x1d\xfc\xa1\xf7S@\xfdf\xbf9\xa0%T@\x99\xa9dz\r\xf4S@0\'\\M+,T@\xda\xd8\x1fe\xc5gS@\xc7\n4\xd1BfS@4\xf2\x1e\xb5\x94*T@\xf8s\xa6\xbf\xe9\xbcS@\xf2\x87\x16\xf1E\xccS@\x9e2\xc9J\xe5rS@\xcd\xa9dc\r&T@\xa6+\xb2\x8cq\xcfS@\x06\xa3\xf5\xd3\xd4\xabS@>\x85W\xfb)vS@X"\xa6\xf5\xcd.T@\xca| )\xa2wS@LO\xb7\\\xf8\x95S@\xdeN\xf5\n^\x93S@%\xbf\xec\xc8\xa30T@\x02\x92yE\x01\xf0S@\xecD\xfd\x93\xf4cS@\x8b\x0bF\xa8\xa1\xc7S@9\xe7!\xc7\x17\xacS@a\x0b|z\x96!T@9\x8b\xb9\xe9\x19 T@\x0b\\\xff\x19_mS@\xc6\xad\x07\xb7\x05!T@u\xf2\xac.\xea\x12T@\x9a\xcd\xf87\x13yS@\x05\xa6\xfa\xbd\x07\xc8S@\x9fFk\x97&_S@\xa9\xabl\x1b\xb5mS@x\x89\x0b~\xc8^S@\xb8}\xb5\xa2\xc2\xefS@\xc7\xc3\xd7\x18D\xf4S@\xe3L\xd7}_\xa6S@\xfc\xa3\xe5\x10T\xdaS@\xd8\t\xde\x18|oS@\xaa\xf7\xca\xc5\xfb`S@\xa2z\x1eXA\x13T@0Xm\xaf\xd6\xb1S@\xfc\xec\t8t\x02T@\xe8\x04\x17\x9fs\xd0S@\xdd\x06\x10\xa9w\xd8S@\xc0\xf6\\\xe1\x12\xfeS@!\x04\x01\tk\xd8S@\x03\xf6=\xe9\xe1\x19T@\xe5\xe44\xca\xb1\xc9S@kk\xc7\xe5^mS@\xc7\xda\xe9RG\xc9S@\xfe\xb5@$\xff\x99S@2l\x1c\xef\xc7\xd1S@\x9d1K{\x02\xd0S@8L\xd7\'\xa0\x94S@\x19\x10/\xdc8\xa5S@a\x7f"H\x85/T@n\xcd\x00,\x81\x03T@(\xdc\xd7^p\x02T@A\xefsj\xe4\xd4S@A\xe4\x10J\xc9\x9bS@\x0c\xc0\\\x11J\xc9S@`[\xa2F\xc3\xfdS@\x9e\x00^3\xef\xadS@Q~\x0c\r"rS@\x86\xae2b\xc6"T@E\xf3\xdc\xcd\x99\xf6S@L\xce\x8c\x19\xa5\xfdS@\xdc\x08-Pn\'T@\xe6\xe2\x17\xb9zkS@/\x90\xd2^\xa1&T@\xf8\xde\xf5\xf9\x05\x1dT@W&t\xcbX\x84S@\x94\x06r\xdaP\xadS@]\xb8o\x94,\x1dT@eE\xfe\xc8uyS@Y\xaa\xe6\xd8\xf2yS@x&3\xd1\xc9\xa4S@\x15-\xde\x9d\x05\x1bT@t\xc9lG\xb0\xc0S@7\x841\x9cr\xcfS@CNV\xbd)\xceS@\x91\xae\x1b\xe8O\x8bS@w\x0e\xa1\x07\x9b+T@e\xa1 \x96\x1bdS@\x0bq]@\xc3\xf7S@D\xe7\xe3c<\x03T@D\xee:\xdd\xa5\x82S@\x08\xd6\x1f\xf5\xb5~S@\xb0\xf7TRKkS@\x93U\xd9\x08\xbc\xe3S@\xad\x94\xd9\x886\x96S@z\x90\x10\x00-qS@\xfd\xc2\xc1\x14\x01\xb4S@\x9dC\xae\x01\x8f\x80S@\xee\xfbQ\xfej4T@[\x9a\x0b\xb6\xfa\xa2S@=\x9c\x03\xe8\xe2\x1fT@ke\'8\xa5\x08T@W\x89t\xafL\xaeS@\xa1\x16\x06\xe5\xd2\x98S@5j\xe4J\x1b\x95S@\xa0\xf1\xb9\x9eI\x07T@\xf9\xd9g\x97\xbe\x03T@\xd5Z\xa4 \xc50T@\xf8sZ\x83\xab\x95S@\xb9\x1aN\xa1t\xb1S@z\\7\x11&\xb2S@q\x08\x91\xad\xfc\xb8S@\xbc?:e3\x95S@\xb183\xa4~dS@\xe1\xfd\x04\xe2\xed\x1eT@\x9e\xa1v\x03\x12\xdeS@\xb4\x19\xeb\xee\x112T@\xcf\xccL$=\xc0S@8\xe8\xe7\xb7i\x9fS@\x97\x16\xce\xa9l/T@L\xbf\xb6\xe8\x05\xddS@I\x96\x10\xb58\x89S@/K\x90\xc5#bS@\xa0\x13\xb0<~\x02T@\x08\xe5w\x1a\xc8*T@\xaa\xb8\xe0\xee\xfd\xb1S@\xf8:%\x04\xd7+T@t \xdee\x06\xb4S@\xdcH{9\xc8\xb4S@\x87\x95\x9bW\xcd\xb0S@\xc1\xfb\xad\xe5n\xb1S@/\xc1\xbb2D\xb2S@\x16\x85\xea\xa5Y\x0cT@\x17o\x88\tf\x94S@@\xf6m\x99O\xb1S@}|\x05\xaf:\x0bT@f\x93\x15\x1f\x05\x94S@L\x7f\xf2\xeb\x82uS@b\x9dK\x0f\xe2\x05T@\x16\xfd\x8c\xc1]\xa4S@\xe1\xb2\xa1>U\xb0S@\x1a\x14\xb4\x93\xcb\x1aT@T\xdd\x96v\xd4\x8dS@\xc7\x05>\x1e\x88\x1eT@@\xee\xacN\xb8!T@\x8am\x874H\xd9S@\xb6/\xc4\xd7h\x9fS@\x9f&\x94\xaaP:T@\x18#Y\xb8\xa0\x81S@\xdc\xcc\xbd.\xf9\x00T@\xd8\x07\xab\xe2p\xd9S@\xd8\x07\xa0 \x93 T@\x9e\x87B\x05\xe1}S@\x1e\xa6\xe0\xbf\xe3\xfcS@R;l\xc0\xac\x90S@\xb0<,\xc5\x8b|S@\xc4\x88\x08\xe6\xd6gS@\\L\xa0h\xac\xcfS@\x89\xc0\x12\xcfO\x91S@W\xae8\xce\x06#T@\x8b\xb8\xeeg\x9e\x1dT@\x8d\x84\xe4L\xd9zS@\x00O\xe1\xb8K\x0cT@` H\x8b?_S@\xf1\xae\x13\x9a\xde\x9dS@.?\x01@_^S@\xac.\x87\xae+\x8cS@\xf4\x8e\xd9PU\xfdS@\x0cRz\x82,6T@\x8b@Z\xd5\xf9\xd5S@\xa98M\xf0\xd2\xc5S@\xf1\xd0\xba\x0f\xb2\x88S@\x82\xae}\xf2\x95^S@t\x19,\xa3\x03\xb2S@\xa6byt\x96\x11T@\x9b\xda\x9eOs\xc8S@\x10\r\xda\xdc7\x9cS@\xd4\xd84\xb2R\xa8S@X\xd4\xb8\xf0\x9c\xb2S@\x8d\xab1\xbc\xcb\x9aS@\xa2p\xa8\xdf\xc5\x9aS@!\x99\t\x13\x18\xb4S@\x88\xb6\xa7\xa4f\xb2S@4\xbc[AW\rT@\xfe\x1a\xa4\xb9-\x9bS@\xae\x83&1\x92\x0bT@^ZHQ\xcf\x8aS@oH\xc0\x90\xc2\xc4S@\xceo\xbb3FSS@\x94HoH\xec\xa3S@\xe0M\xf9_\x1d^S@\xde&\x9d\x1cT;T@\xc1|>\x89\x94\xe0S@\xb3\x8bh\x0b_\x98S@\x18\xafw\x7fq\x0eT@I\xd4W\xe6)\xa0S@/aJ\xf0\x90.T@E\x16\x80\xbdr\x0eT@\x1c*\xba\xc9\xb4\xafS@\x97\x99\xcfO\xee\xe3S@o\xa0\x14z\x9axS@\x06\x9f\x17\xc9\xa7\'T@I\x10\x1ai\x9e\x15T@\xddtU\x97\x97\xd6S@`\x8d\nt}\xb0S@\xf2O\xafk\xb8]S@\\G\x15\xc9\x9fdS@\xbb\x84\xdfO\x97oS@]\xbc\x0b\x16\'dS@V\xcb\xef\xc4\x16\xefS@\x04\xaf\x9dM\xc7\x04T@+y-K\x0cdS@&c\xf6"\xedoS@\x83\xd7\xd2\x07\xc0\xe0S@,\xbcK.@jS@\xff\x06\xfd\xc6\x12\nT@"0?\xd6P\xb1S@zp\xbeMv\tT@T\x0b\xda\xb0\xeb\tT@\x1bn\xe1g\'\nT@\xa6\xec;\xcc\xb86T@\xe49\xc0\x84/\x0cT@r\xb9O\xda\x00\x0bT@\xb0\xb4\x8d\xee\xa4zS@\x96\x82\x9dM\xce\xb1S@z\xff3d\xd8oS@\xc3\xb3\t\x1b\x9b\x0eT@\x01\xfb\xda\x03\xbf\x0bT@\xb4RR|\x18hS@Z\x01\x1e\x07\xf6\xb1S@d\xe5\xa3\x95\x074T@f\xb4%=q\x0fT@r\x08\xafayqS@\xa8\xa4\xca~:\x10T@Y\xebm\x032\xacS@\x08n\xa9\x99\xb6\x10T@\xd50\x8d\xdd\x98\xe6S@\x84\xf8\xed\xfe\xb8\xe7S@\x15\x0e\xa3H\xed\xe7S@\xa1\xdc~M\xc6\xddS@\xac\xd1SL\x8f\xe7S@6\xcc\xe4Z\xd3\x12T@\xb9\x03\xfe\xdbb\xd5S@\xfe\x0b\x84\xb3=\x13T@\x0c\x07k\x94\x08\xe2S@\x08\xca9\x0b#\xe2S@\xb7\x9c\\*\xba\xe1S@\x8b\x134K\x03\x14T@7\x93\x96\xad]\xe4S@\xe5W\x15\xa3\x10\xe4S@\xc7\xf1\x8d\xcc\x90jS@Y\xf7=\x85\xf6\x14T@\xda\xb6C\xc8?\x15T@\xecF\x89I\xe2\x15T@Z\xef\xd7HN\x9fS@\xb0W\r\x10E\x16T@x0\x982\x04qS@\x8e\xfbG\x00igS@\xd7\x19\xa9\x19\x86gS@\xb2\xfcG(!tS@\x1f\x01\x86"\xdc\xddS@Ey\x88\xd1\x80\xddS@\xd1\xc2Pg\x8ebS@6\xb4\x17\x0e\xaauS@h\xdf\xec\x8dfhS@\'D\x83\xbaCuS@l\xb1n+,`S@`\xefz\xb0\xa5\xacS@\x97]\x95\xcdz\xccS@lx\xf4\xb7\xf3"T@Z\xb8$\x9dK\xc6S@\x14\x1b\xfa\x010\xc6S@y:\xcet\x93\xc6S@%|)iA#T@\xd2\x937\xcb\xe6\x9cS@\xd7-\xf1\x03b\x12T@\xa8UKG\xd3\xadS@o\xbb\xaeZ\x13,T@\xfd\x87~/X\x84S@\xcb\x90\xd7FK\xa3S@\xc4\xf3\x18Hw\x98S@\xf5ig\xd2\xa6\xafS@.\xa9\xa7\xb8\xdbgS@/W\xda\xb5}\x1fT@\xa7{C\x0ca0T@\x17,\xf4\xe7\xa80T@\x88\xd8P1@\x0bT@\xd4\xbaeda^S@\xdd!\xc3\xfb\xc0\xf7S@9%\xf14\xea\x99S@\x0ff\xd9D\xeazS@\xb9\xa0\xa9\x8b\x12\xaaS@\x11\xd8\xcc\xd0-\xefS@\x8f\x95\xee\x0e\x08\x99S@\xf9\xb9\xb3G\xcc\xf6S@\xae\xa4\xc4\xfa$\x9eS@9!\xfe\x1b\xbf1T@\xeb\xc7|0\x0c2T@\x1eD\xb2\xea\xc3\nT@G\xe9\x87\x8fg\x98S@\x0c\xadWHj\xa4S@\xa7>\x99u\x81\x9fS@\xb5\xfa\x1d\xd6<\xf4S@\xdbaX\x9a\x93\x88S@n\x8e\xe4\xe31.T@\x89u\x08\x9d|4T@\xf6R\xcb]\xff_S@\xc6(\x10v\x88!T@\xea\x04\x1b\x00L\xf2S@z\xfa\xf8\xcf(\x94S@\xa0b\x19ep\x0bT@~<*\x1eV\xefS@\x86\x0e8\xb5\xd9\xb0S@\xd14\xa5\xea\x03\xa5S@~\xb8I\xc1\x86\\S@\xf7\xa8TR\xf1\xd4S@\xf6\xc4f\x07\x1ayS@\x04\x10\xb1\x8a?\x87S@=\xe0Kc\x18jS@&\x94\xb2\xca\xb9\xd8S@\x82l\xc6wu\xa6S@LN/\x9f\xa1\xf7S@1"\xe0[\xc2+T@\x86\x19coK\x8cS@x\xce \xca\xfb\xadS@R\xa5\xe8td\x04T@D\x04\x97{\x93uS@\xb7\xcaA/\x96\xb2S@\x17\xeft\x04p\x03T@O\x8f9|!\x9eS@7\xc10M\x8dSS@Hgw\x99\xa7\xafS@\xc8C\xa1\xc9tjS@\x1d\xd94\x8e\xb20T@9\x15\x9e\x04\x03cS@I/\xee\xcfP\x0cT@M\x8f\xe4i\xc8\x9fS@_G]8\x11\xf8S@\xc9\x9f\xdd\xbe\xde\x98S@\x1e\x94\xbbMn\x9cS@\xa3\x863\xc3\xff3T@\x8e!\x82\x1c!8T@M\x8e\xbe\x93\x9b\xf6S@\x10\x8fi\xc7\xb29T@\x19\xd2E\r\xa07T@mZv\x19\x92\x84S@\xff\xa6mx\n\xb4S@o\x97\xccy\xaf\x07T@?a\x1cZ\x8f^S@!\xdd\xf3\x1cUfS@\x1c\x0bV#\x17\x9dS@\xd1\\N\xa1E0T@\xa3 \'v\xb5\x85S@&t\x19\x0b[\rT@ao\xb0\xb2\xd0\xf9S@\xcc\xe4\xdf\x98=$T@H+\x89\x90\x9a\x0bT@#i\xa3\xc6\xd8`S@l\x89\x1f\xc8\x8e\xa8S@ \x16+Y\xb4rS@\x18W\xbb\xe07\xaeS@\x08v\xa1\x9d`"T@L\xdc\xd1\x07\x0c\x1dT@\x885\xdf\xd9\x11\x8dS@\xbe\x0b\xad\xc8\xd33T@sk\x1952\x9aS@v\x8e\xa3\xbcx\x90S@/\xdat\x07\xfb\'T@\xf9\xbb\xad\xdbT\xb6S@\xe1\xf3\x0c\x05\x8b\x99S@\xb6\xad\x83\n\xb3\xfeS@\xe2\x8eoJ\xc6\xa1S@\x88J\xe52\x0f{S@wz\xa5h\xc6\xa4S@\x11\x86A\x00\x82\xb7S@\x0c\xbe?\x81\x04\xabS@h\xc1\xbe\xdb{\xe8S@\xa6\xd2"o\x9f\xe8S@\xb2\x06\xad\x03\xc9\x86S@;\xe3\xea\xc7o3T@\xf1\x06\x94\xdf"{S@\x121+\xecN\xdaS@D\x08\x1d^\xcc\xe6S@\xef\x92Y\xee\xd1\xb7S@R?\xb4\xe1|\x13T@q\x111\xa3\x0f#T@e\x01_\xfcs\xe5S@\x06\x95\x18\x02\xa1\xaeS@\x0cp\xf6\x01\xe2\rT@&\x18\x13BJ\xacS@\xe7%\xb1\xa6\xefyS@\x8dL\x93gu\xd9S@U\\\xe1\xf8\xd0\x12T@\xc7a3j\x844T@\xdeH;\xa7~\xc1S@\xa2!8\x96l\xabS@8j\xa0QJ\xd8S@\xca4\x8a(\xf1\xe6S@\xb32\xb9"\x9a\xa1S@\xae\x9a\x06/S\x97S@Y\t\xf1b\xde\x03T@_\xa8L\xa8\xb4\x11T@\'c\xe5\xea\xa9!T@\xe2T\x04C\x8f\xd9S@6|\xba\x1f\xe5\x12T@#;\x8e\x9b}\nT@\xff0\xfe`\xa8 T@*c6\x11]\xa4S@\xaa\x08\xc2\x02V\xe5S@\x1d\xf95\x13I\x16T@F*@\x94]\xe2S@UgB\x80 \x8dS@\x8eD.eE!T@\xb2C\x83\xf6\n\x0bT@\xa2q\xeec\xb1\xc5S@x\xa3+\xbc\x031T@\x0f\xc4\\P\x8b\x0cT@O\x1b`\xa6\xcc2T@\xc3\xf1}7\x84\x9fS@\xcc\x1b\x14^\xdd"T@@}\xf7k<\xc5S@\xf1\'\xea\xd6\xd5gS@M\x11\x19\x11\xcd\x1dT@\x04\x89\xafl\xfd\x1fT@\x8dG\xe0g\x8e\xf5S@\xfe\x9b\xa1G\xef\xafS@\x16\xbb\xa13\x9b\x1dT@]\x0c\xc0E\xae\xe0S@{,KOj"T@\xd7\xbf9\xbe\x0faS@y\x81\x99\xfb\xe6\tT@\xc6/cO%5T@\xc2x\xf2\xab\xcc\xc9S@\xb5\xdd\x18)\xd0\xa6S@\x99\x06\xc4r\xf5\x8cS@\xb3,&\xe4\x7f\xd0S@\xa4\xa1\x07\t?\x96S@\xd4h\xc4\x17w\x96S@Q\xe7\xf4O\xd4\x9bS@\xf7\xf7v\xf9b\xe0S@\x7fN\xf7S\xc3\x99S@\xcc\xe5|\xc2\xe2wS@\x12\xba\xb6%\xf9\xa6S@\x84\xfb!\x809oS@\x92\xff\xdfY\xed\xfcS@3\x90\x0b\xbb-\xceS@O\xb0\x94J1\xe1S@$\x8e\x8fmc\xd8S@\xf1\xf0\x9e\xef\xae\xa1S@%a\xb0\x0e\xf8\x1dT@w\xbc>\xd7\xf0\x06T@.\x96\x9d\xf6\xa1"T@\x9d~\t\x81\x81\xd8S@U\x00>\x18\xc1\xaeS@\xae\x03\x18\xaa\xc1\xe0S@\xd5<\xbf\xee\xe8fS@2e\xec\x00\xdc\xa4S@\x0c\xeb\xf8D/\xceS@jn`u\x02\x96S@\xfd\xae\xeb\x17\xf2\xfdS@\xcf\xb4\xbf\xd3T\xc0S@!\x93v\xd0Q\xb2S@Y\xbe\xbeC;\xf9S@\x05_\x06\xe7m\x92S@$I%\x9c\xf5\x82S@\xff\xa2xH\x8c\xceS@l=_v\xbd\xccS@q\xac\x0e\xce\x93\x8dS@\xc8Rw\xb8\x0f\tT@\x00\x8d\xb1\x89\xa2\xc9S@\x97\xbd\x86\xa0\x93\x86S@\xd0\x84\xe2\xf8\xa1.T@V\xe4G\xbe\xaa\x95S@^\x13\xa3\xaf\xc5mS@v\'"\xa5\t\xacS@2\xf7\x9c\x9d?kS@\x0b\x7f\x18\x01{\x8dS@v\xedcc\x7fmS@\xb0[R\xc7\x85\xc1S@\xff\xeal\x05\xaf\tT@P\xe9G[\xf3\x9dS@\xd7{W\xcde\x19T@\x88%\xa1t\x8a\x94S@j\xfa\x07\x940\xb2S@\x90d\xcd\xfe&\x93S@\xcc\xe5\xe9\xdc%\x18T@k\xe2\xf8\xe1\t\xfdS@UJkP3\x08T@L\xd0\xd3:\xc9\x98S@y\x94\x83\x9d9aS@\xfd\x8dC\xbe\x07\xc8S@\xcc\xc4\xa7U\x93_S@\xa1\x9a\xc4\xbb\'\x95S@~R\x9b\x11\x9ekS@\xf9gD>\x91TS@\xa0\xce\xdb\xbf\xd0\x90S@\xa7\x92\xa3\xdaK\x90S@G\xa3\x83E\\\xb0S@\x1b\xb9Pa\noS@\xed}\xb9\xba.bS@\xfbzM\x07\xc7\xc4S@\xc2xRW\xd0\x91S@x\xb0p\xde\xec+T@\x14\xd2W \xf2,T@\x13y\xc3\xe2\x82\xd0S@l\x93v\xdb!\xa1S@,\xce\xd9\xa8-\x13T@\xc2IGFK\xb6S@\xe7\xb4\x9a\x9a\xea+T@\xc7\x9c\x8e\xa8\xfa\x98S@\x8b\xb7\xbe\xf8/\x05T@<\xb5\x81\x83\x04\x1aT@\x16\xe6BN1\xa7S@\xb5n5\xf1s\x06T@\xfa\x96-\x004zS@n,\xc3G\x17\xcfS@\x13`&\xb4?\xa9S@\x1bU:U\x0f\x1fT@\x7fO\xcf\xc6\xbf\xa5S@6~\x80\x9b\x88\xa8S@\xcc \xd7X\xbb\xb0S@g;\x00\x0c\xb3)T@\xb1Fyi\x131T@\x1b\xf7\r\xd7\xe5\x10T@\x1a?d(-\xefS@\xe7\xf2\xd5`\xd9\xd4S@\xe7#\xefj9_S@\x01\xd0\x07\xcf\x81]S@V\xe6\xa7\xc6(\xc1S@\xb6\x88\xcfxg\x1eT@\xeb&\x0c\xa3\x88aS@\xb4\x8c\x1b\xca\xd5\x1fT@|\x1c\xa95\xc7\xd7S@7\xb7\xc1<\xde\xfcS@\xa9XQ\x1b\x97dS@+|9\xb4\xf3)T@\x00u\x9a\x05j\xdaS@\xe9\x98\xc4\x14\x08\x94S@\x9aE\xba\x9b<\xccS@&\x1d\x8b\x10L\x85S@Eb\xec\x95\xd6\x8dS@\xe7-A9U\xc0S@#\x18gBs}S@\xe8\xf9GpN\x04T@y\xac\xdab\x03\xb1S@i\xdd\x9ax\x11\x14T@\xb7\x86&|8vS@j\x9f\x8a\x1b\xcd6T@\xa6Y2\xac\xe6*T@B\xe1Q\xbd6\xaeS@\xca\x839M\xc9\x88S@WK\xbe\x8f0\xdaS@\x80\xaf\xa7YX;T@1\x07\x8bwL\xb1S@\x99C\xa5\xdf\x1b\xd9S@\xe5\xa6U\x11l\x82S@\xbeA0\x9f\x19kS@\xe2S{\x05\xe5\xdcS@'
p22
tp23
btp24
a(g3
(g4
(I0
tp25
g6
tp26
Rp27
(I1
(I2227
tp28
g13
I00
S'\xa8\x901\xda\x9b\x043\xc0n\xdd\n\xff#\xab3\xc0S\x06\x98\x89\xd2e3\xc0\xf1=\xe0\xe0\xb5\xb44\xc0\\uc\xf8kq6\xc04\x88\x91\xa5\xf6v1\xc0\x02\xa9\x1a\x815\xaa6\xc0f\x0cX\xaa\xa6\xaa4\xc0\x06\x80Ai\xbd\xcb5\xc0\xe3\xc4+\x9a_64\xc0\xd6\x00TA\xfc\xd84\xc0!N\x01\xd7](6\xc0D\x94G\xf5$\xd12\xc0X\x11\xac\x16\x94H5\xc0H%\x00:w\xa43\xc0*\x80^R\xda>5\xc08\x99\x7f\x92\xd1\x891\xc0\xbf\xd5\x8a\x8f\x8c\x110\xc0w@\xf1b\xaa\x0b3\xc0H\xe4\xed\xbf\r\x0c3\xc0\xb0e\x02\x03\xae\xa34\xc0<\xea\xc1\xb3\xc8\xde3\xc0\xa2\xb7\xe6\x8d\xef\xd83\xc0<U\xe2\xaa2\x885\xc0\r\x8f\x81\x18e\x0f6\xc0\xf6\x96\xe8\xf53\xbc2\xc0\x82\xa5\xd2U\x8f\xb55\xc0\xa4\xab\x1a\xd7\x19B/\xc0\xec\'\xb1?\xd2\xca4\xc0Ic\xadm=^6\xc0\xd15uaM\x166\xc0\xa7"\x93\xa0\xd4\x135\xc0\x01\x181$T\x8a4\xc0\x9f\xd7\x81\xa4:\xa45\xc0\xf9\xfe\x13\xe7\x88<6\xc0\xa7\xecD*a\xfe4\xc0T\xe5a\xb0\x00\xfe7\xc0~\xa6\xeb~\xf5^2\xc0\xab\x9ae\xbfM\'8\xc0\xde\xcf_>\x02~6\xc0\xe5\xae\xb3SX\x9e4\xc0X@@Q\xc0\x943\xc0\x18\x84\x8f\xc8\x9b\xdd3\xc0\x1b\x8c\xa0\x8f\xca\xda4\xc0c\xea\xee\xb6^\xfa4\xc0e\xd0\x12\xa0`\xa93\xc0\xd6Z\xc1\x8d\xac\xf34\xc0\xd1\xc5.\xa6\x05\xa63\xc0\xc0\xc6\xd8\x9b\xcb\xc82\xc0\xb3i_\x11\x7f\x085\xc0UE\x01z\xc7\x9c3\xc0\xf3\xaf\x17\x9bb\x1a5\xc0<\xf2\x00[i\xfc3\xc0V\'\x9c4z\x015\xc0AO\xfd\x9a\xaaf3\xc0\x9c\x96\xa7\xa6\xd6~3\xc0\xf0G\x99-\xb3v3\xc0u\x82\xe6\xab\xfb12\xc0k\xde\xe9\x90\xf6G6\xc0w\x90\x19b\x87\x9f3\xc0\xddE\xdf\xc3-\x890\xc0\xfc\xc5\x97}\xd774\xc0+\xc9U\xcb2\x853\xc0\xc5J\x07\xdd\xcb\xbd2\xc0Rt\xf4YO\x900\xc0_\x9b"\xc9)\x8b6\xc0\xa6W3\x95Q-5\xc0\xbb\x1c\xa5\xf0\xb8N3\xc0<\x15<\x97\xc0\x0c4\xc0\xc0>?\xa08\x8a4\xc0\x07\x176\xfeu\x905\xc0\xe7\xf1S\xf7\xd9\xaf5\xc0\xbcO\xec\xa4\xaf+3\xc0\x99\x97a\xc7<\x053\xc0\n\xeb\xc0\xb2EX5\xc0E\xd1\x00,4\xae5\xc0\xe9\xc2d.]:0\xc0e\xd6o\x1c\xaa\x864\xc0\xf9\xac\x83\xf4u\x125\xc0) \x1b5\xd5Z5\xc0\x8cDEy\xad\xa93\xc0\xa0-\x14C\x96\x935\xc0\x10w#\x1faq3\xc0\xbf\x02G\xdd\xbb\xf73\xc0\x9d\xb3\x8f\xfb<\xe34\xc0.\x13*\xbe\xcba2\xc0\x12A\xb7\x0cE\xd34\xc0VzHD\xfa\x833\xc0a\xbf\xaf\xeb\x8f\xf12\xc0i3\xf9\xbb\x1d\x174\xc0\x8d\xe7\x95D?\xf94\xc0Z\xf1\xcf\x91\x16w4\xc0d\xfd\xf5\x00\xa9\xf44\xc0,\x88\xe1\x86\x97O1\xc0(\x97\x1d\xfc\xec\x165\xc0\x99\rGw\xc533\xc0A\xca\n\x85\x8b\xbf5\xc0\xd0%\xcb\\N15\xc0\x14\x909\x10\x95\xf62\xc0\x02\x87`\x88\x03,6\xc0\x16\xbd\xea\x9e\xc5b4\xc0}\x8e\xc4.\xc8\xce2\xc0^o|\xb8*H2\xc0\xf0\xb9AM9\x145\xc01\xad\x1e\x82-\xd37\xc0Z\xd8,{/\xd42\xc0\x15T\xfc\xa1\xd6\xda.\xc0\x9b=r\x15d\x894\xc0_c\xc8\x19\xa9t3\xc0\xcf\xf25O.\x104\xc0+{\xc5\xab[\x8f4\xc0+{\xc5\xab[\x8f4\xc0,Z\xdd\x1a\xdb\x812\xc0E\x9d\x01]*>5\xc0G\x91\xcf\xe7\xa7\x8d0\xc0\x9bs#\xe5\xe0E5\xc0\x8e \x9d\xd7K\x9f4\xc0\xcd\xd1e\x10\xd5Q3\xc0\xc6\'\x94\xcb.J1\xc0Zf\xcfs\xc5\xe84\xc0\x04\xad9)K\x8f7\xc0:\xe0r=\x9b\xd74\xc0\x844g\x16\x06\xb63\xc0\xd3Q\xcb\xe03\xf14\xc0f\x1d\xf9\xf6\\\x865\xc0\xea\x95\xdf\xdc\xf9\x048\xc0Z\x1cE\x85\xa4\xde4\xc0\x87\x15#\x0f\x06\xe54\xc0W\x9d\xdd\xbb\x16\xd74\xc0\x12\x02\x0e?;[6\xc0\xb6\xa6\xc7UoP6\xc0\xee\xf5\ni:l6\xc0Ejr\xa9\xc5\x846\xc0\x0f\xde\r\x7f\x82;6\xc0O\x84\xbf\xb9\x91\xc52\xc0zTc\xeb\x05\x045\xc0\xea\xc77\xbdi\x1c4\xc0\xff\xd5\x07\xf4\xa5\xb54\xc0U`\xcfU[\x066\xc0&I\xdd\xec{\xec4\xc0V\xc6b\x14\x8ed6\xc04+]\xa1\x1cR3\xc01\xc8\xec?065\xc0\xf3\xb8`\x13&\x1a5\xc0\x9a\xe0P\x93B\xcd4\xc0\xe6z30X66\xc0\xf3\x96\x04\xe9\x11\xab2\xc0\xe2\xa9\xd8\xd9\x8b\xbc4\xc0\x1a\x99_\xfea\x9a6\xc012I\x95d\x816\xc0\xcb\x93\xa4\x8c\xfe[0\xc0\xee\xda\xb3\xd1\x8a\xd44\xc0\xd5\x9a\xce\xa3\x85F3\xc0\x9d2~\xe1\x83\x174\xc07eq,576\xc0\xafE\x82\xf9n\xd74\xc0e)3\xf3I$5\xc0\xdc\x10\xa3\x02S\xba1\xc0+\xf0\xccf\x9c\x983\xc0\xcb\xc1\xe6Y\xa0*5\xc0\xc0\xf6\x9a\x00\x80\x187\xc0\x9di\x89\xa8\xd3\x812\xc0\xdfG\xe3\x9d~y3\xc0\xfe\xd5\x0e&W\x064\xc0-\xd2u\x1e\x13\xf01\xc0\xb6.tw\xd457\xc0\xd6\xc2\r\x8e\x13\x8e4\xc0\x0e\x192`\xb7\\8\xc0<\x15\x06`\x1e\x0e4\xc0\x96\x89!\xbe \xa36\xc0\x00\xcd!\xa7(:5\xc0I\xd4be\xfc\x854\xc0\xad\xc6\x1b\xe6D\xf72\xc0V\x9b\x9d2\x9c\xb64\xc0\xdb\xa5+\x10\xd1?3\xc0\xa7D\xca\xbf\x02m3\xc0c\x7f\x129\x1a\x8b3\xc0\x06\x7fS\xdfr\x806\xc0\x99^\xcd\xf8\x83]5\xc07\x06X\x0e\x7f\x1c2\xc0\xbd\x162\x9b:z5\xc0\x81\xe8+U\xcf\xaa5\xc0\xfe\x90_\x14\x07\xbc4\xc0\x9a\xcf\xc8h\x0e\x884\xc0E\x1c0[t.7\xc0\x8d\xb7i\x01\xe9\xc24\xc08\xb9\x04}\xd7 3\xc0\xd8\xe2vZ#\xba5\xc0\x8e\xd7?\x07\x98l3\xc0\xe0{r\xb2\xa7\xda5\xc0A\x99\xb3s\x94\xe92\xc0\xc8\xa5\x81\xe2\xb3\x9f3\xc0\x92\x10\xb7\x8c\xcc\xe76\xc0y"+"\xe7\xdf3\xc0S\xc1\xb3\x9f\xdf\x1d4\xc0\xbaY\xea\xe3\xb9)6\xc0\xd9\xe7AG\x05k7\xc0\xfb\xfaq\x9a\xf3\xcd7\xc0\xd6ZW\xe7J\xa04\xc0\x86\x19=\x96\xcaw6\xc0\x0fk=2\x0245\xc0a5\xf81\x94L1\xc0W\xc8\xb4O`U5\xc0\x08&\x19#\x93\x153\xc0\xda6\xcd\xe9^\xa33\xc0KE\xe0\xb0UU5\xc0\xf6x\x0f\xfc\xdb\x826\xc0s\x8e|\xa0\xa8\x905\xc0A\x9aP\xee\x9c\xbe2\xc0\xefR6\x8e\x0cY3\xc0\x89\xc2\x1ci\xb8E5\xc0\x1e\xfaH\xe42\x126\xc0\xa1\x93pF\xac\xd44\xc0r=\x07$J\xfe3\xc0&\xe9\x81\x06?\x063\xc04\xcbfpS\x1d4\xc0\x84\xde\xb7\xb7\x992/\xc0\x9fq\x0b\xda\xa9\x176\xc0\x19J\xae\xb1i\xaf0\xc0\x04\xc1\xb7\x14\x837/\xc0\xf2&l\x7fj\xee5\xc0\xfc\x9b[\xa4\xfc\x135\xc0\xd4)\x83\xb9\x03*3\xc0\xa4\x89\xbb!!"6\xc0\xf3bf\x88hX4\xc0\xe4\x80#G\xba\x846\xc0\x0e5\x05d8\xe43\xc0\x92\x8b\xeb\x0c\xa8^5\xc0a\xf6\xfa\xe7s#5\xc0y\xfd\xa9\'\x9802\xc0F\xfc^\x11\x8825\xc0\x0f\x8cl\x98\xf0T5\xc0\xf5\xbd\x8c\x08\xae\xfc2\xc0\x03\x00\x8a_\x95$5\xc0C\xd8&\xb9|l3\xc0\x844g\x16\x06\xb63\xc0nWo\x13.\x8f6\xc0\'\xef%\xb8\xae\x955\xc0\xe8\xb2\xd0\xf9\x03\xfa5\xc0\xad\xb3[C3X6\xc0\x97\xed\x91\xd9M\\6\xc0`\x15\xcb^\xf9\x884\xc0\xe5(\xf4P=\x8d5\xc0z\x81\xbe!\t\xa26\xc0\x0b\xb3\xa4\xeb[\xa83\xc0?t\x19\xd10\xa33\xc0\xc6\x1a\x8e\xa5\xea)5\xc0\xa9-\x83E\x7f 4\xc0\xb1\xd1\x94\xf7\xf2\xd26\xc0\x04\x86A\xc1\xe1\x116\xc0s\xf4\xa2\x87\xea\t4\xc0UE\x01z\xc7\x9c3\xc0m\x9d\x8d|\x0c\x864\xc0\xde;\xa9\xf3\xa1f3\xc0\x7fd)\xab\x01&2\xc0\xcf\x0bR\x05\xd1\xfd4\xc0\xedU\x13#\x0315\xc0\xaa.c\xdd0;6\xc0YJ\x82\x91-\xc43\xc0\x02\x87`\x88\x03,6\xc0\xf5\x96\xc8\x17\x1a\xbd.\xc0\x1f\x07\xce\x86\x0bG6\xc0&\x14-\xb4\xb2\xb83\xc0\xbd\xfb[\xfe\x1e\xf32\xc0\xb4\'\xf8\xdb\x9f\x08/\xc0k\xf5\xfc\xe9\x98\x164\xc0n\xcd\na8\x043\xc0\xf2\x12\xb7\xe7\xa5\xa93\xc0\xd0\xc1\x07\xf1\x9a25\xc0R\x16\n\x00\xb7$5\xc0>\x13\xeex\xfc46\xc04\xe6\x9e\x8f~(4\xc0\x04\xcaH\xb5]\xd91\xc0f\x02\t\x17\x8c\xe47\xc0\xac?\xa9z\xfe\xb46\xc0\x01\xb3b\xdc\x80i3\xc06\x1a\xaa\xdd\x0e\x8a6\xc0\x16H\x98\xfa\xfag3\xc0\xce\xa6\x88\x03\xd2\x896\xc0o\xcbR8\xb7>6\xc0\x02%O\x0e\x06\xe74\xc0\xd5\x9a\xce\xa3\x85F3\xc0\xe4e\xb0\x9a^G4\xc01\xe9\xdb\xe8|N3\xc0#E\xb2\xf6d\x956\xc0\xa3\xa1\xb9\xb3\x89p4\xc0\xe5\xf8\xeam\xd7\x882\xc0\xf0\xdfY\xbb\xa8^5\xc0\xc0\xab_\xa7*13\xc0X\x95\x8a\xf9O\x934\xc0\x83\xcf\xc0\x18\xb2C5\xc0\xeat\xac\xd1\x9e\xec2\xc0\xd2.\xe5\xf8\x83~6\xc0v\x08u\xc1/H5\xc0~\xfb\xfa\xc5\xb9\r6\xc0\x9a\xa0=!\x0b\x887\xc0\xdb\xaf\xd8:e\x0b6\xc0\xb9\xdc\xbb\xdd\x04\xfb5\xc0\xb7w\xc7\x9d\xb9\xfe5\xc0\xf2\x90\xfa.O\xf44\xc0;\x05\xf6\x8a=\x8d7\xc0\x99&\xf3\x80\x12\xab5\xc0*\xcd__@\xb64\xc0\x8d\xb1!\x19!\x855\xc0\'\xc1%j\x8cG5\xc0\xf6\xb6j@\xf1&5\xc0>\xef\xae!\x02\x035\xc0\xac\x0e\xd7$\xac\xae6\xc0i\x19\x82<\x11\x145\xc0\x95\xf3\xd5g.\xd73\xc0\xb2\x06\xbdy+\r7\xc0\x02\xa8C{\xf3\x117\xc0\\\xb2\x16\xfe2\xde3\xc09\xf3o\xdd\x8d\xfa4\xc0l\xca\x8e\xb2\xc8&7\xc0\x8e\xf0\x966\x97(7\xc0\xc5\x82F\xb2\x89M3\xc0\xef\xaf\xe5\xf1\xd3\xf84\xc0I\x8fY\xa9U\x0c5\xc0\x16\nG\xba%\xa35\xc0\xa1\xc9Q\x96\xaf\xcd6\xc0\xac#\xcd\x03$\xff4\xc0\xa6n[#{\xab5\xc0\n&\xbb\x86\xb8\xeb/\xc0\x88\xe8\xc0\xfb\x93\xc24\xc0\xe6]\xc5\x01\x87J4\xc0G"v\xe6\xe9\xba4\xc07j\x81\x8a\x0e\x195\xc0q\xdfa\x1fd\xf92\xc0\xf6\xff\x91@\x1c\xfe5\xc0mH\xf626j3\xc0-\xfc\xbfI\xd6\xc55\xc0\x12\x19\xca\xa3\x01}6\xc0\x99?=D"\xc34\xc0\x9bo\x9as\x0b\x812\xc0J\x89I\x83c\x876\xc0\xd1\xb0\xbf\xeb\xff\xd24\xc0\xba\xf7\xda\x06"\x891\xc0\x97W~c\xd2d3\xc0\x82\t\x9e\xecP]3\xc0\xa4`|:F\xb83\xc07\xce\x9d\xb1\x95\xbe2\xc0\x04,\x1a\xb5P\x0f5\xc0Q>\x0c\x87}-5\xc0\xd8\x96\xe6vc\x1d2\xc0\xbd\xcb[\xec\x87\xb13\xc0\x82\xd5\xa2f\x84L3\xc0}\x7f\xd7!\xd5\x874\xc0\t hW\x15\x045\xc0\xbaE\xd7\rG\x075\xc0\xa0%\x8b\xb9\x1ab1\xc0$Q\xee\xab-U4\xc0L\x7f\xee \xbc@3\xc0\x9bx\xe3\xc8\x87\xf74\xc0\xc0?\x93sA\x944\xc0-\\\xd0kj\xc54\xc0\xbc\x0bim9\xbe4\xc0\x07\xa6$P\x84\xae2\xc0\xa4gY\xeb\xb2n5\xc0\xbb\n\x89\x1e\x10\x8f4\xc01\xb5^\x9bi\x114\xc0\x814\x87\xea\n\x8a3\xc0\x9d\x18bd\x94\x9e4\xc0E\xb9S@\r04\xc0\xefXC\xf2n&5\xc0\x1a\xa8\xad\x7f\x8f\xeb4\xc0\xa1:\xc1*\x9a\x075\xc0\x08\x95k\x9e6\xb74\xc0Xj\xdf9g94\xc0?7\xe8\xf0M\x8b4\xc08\x18\xdf\x7f\xdf\x943\xc0\x935\xe7\x82\xe0H2\xc0\xa8\xe3}\xa0\xe9=5\xc0+\xaeVd\x9f18\xc0?\xdc\x8a\xd2\x05\xbd4\xc02V\x81*T\xe94\xc0\xa9,\xf2K\xb6\xf84\xc0\x1dL7\x0f\x82X6\xc0\xc4\xc9\xde\xf4\xe9Y3\xc0\x85\x050\xd3\xc6\xb84\xc0\x16w\xf5(\xc5\x8c5\xc0\x82\xe7\x03\xc8T{4\xc0\xe6d\x07\xea6\x035\xc0tN/\xd5b\x125\xc0\x8fIJ\xc4g\xb03\xc0\x15Z\x12F\xf9\xf73\xc0\xb1F\xa6\xe9H\xaa3\xc0\x91\x00N\x01\x8e-7\xc0\xca\xd5Y\x95\x1d\xa73\xc0\xf3\xe1a\x835\xcb2\xc0n\x86#\xb2\x9bB6\xc0\t\x80\xdc:\xe9\xdc3\xc0Fe\x1e>\x18\xe54\xc0\x82>^&\xf5j3\xc0\xa3\xc6\xee\xf5E_3\xc0O_@\xdc\x02>7\xc0L\xd0z)\tk3\xc0<\xe4M8\x07\xf54\xc0\'\\\xcb\x9f\x1b\x9c4\xc0\xf8zB\xf80\x983\xc0\xb1\x17\x1b\x8b\xa1\xc95\xc0C\xdcr\x8c~\xa94\xc0\x8a\xd3\xbd\xdc\x11\xa64\xc0\xe5\xdej\x0e\xbc\x035\xc0\xd0\x97\xea\xdev\x813\xc0\x01sO\xbb\xb8d3\xc02v\x0e\xa9*\xc83\xc0\xd1\x92\r\xba!&5\xc0\x8b\x93y=v\xa64\xc0\x05\xc8\x90GL\xf74\xc0q9F)P\x964\xc0\xe0\x8a\x0b\xaa\xe7\x8d3\xc0\x19\x8d\x08\xd4q[0\xc0\xafz\xca\x87\xd7l2\xc0\xa6O\\\xff\xf7\x1b5\xc0D\xeax[fD2\xc0\xdc\xe1\xa8=\x98\xe44\xc0\xf8c\xbe\x12\xed\x174\xc0\x16\xe3\xfa2\xfa\x134\xc02\xa0\xb8\xf7?\x812\xc0q\x93\xcb\x1d~\xd74\xc0\xc0\xf6x\xc4\x0ek3\xc0\xa1\xda\x14\xb8\x15K4\xc0Q\xfdF\x83a\x843\xc0+\xf1\x11&\x1f{3\xc0=\x9a\x18\x1b\x0f\x966\xc0\x89ku\x1b\x08G5\xc0\xe2\x8a\xee\xf2\xb3D6\xc0\xbe\x988\xac\xf9\x002\xc08F \xf31\x177\xc0\xef\x87\x19\x93\xdc\n4\xc0A\x86\x8c\xeem\xf45\xc0\xe2\x8a\x7f\xf4@\x913\xc0+1\x88\\\xe6\xb54\xc05M\x07?;\xb54\xc0\xfeW\r\xa5\x14 4\xc0P\x05\x86\xc1PE5\xc0\xa0L\xc5\x1f\x9d\x852\xc0\xed\xe9c\xb7\xe6\xeb2\xc0\xbb\xc7J\xb8"\x7f4\xc0\xc8\x16\xce\xbb\xd7\x146\xc0\x89\xdcpi2\xff2\xc0\xadY\xc8#\xa9\xdd2\xc08@\xa6\xfccC3\xc0Q\xad\xb1)\xa5\xe04\xc0R\x0fe\xad\x0fN3\xc0\x8d\x9cz\x083\xce4\xc0h\xeb=\x9bo15\xc0A\xca\n\x85\x8b\xbf5\xc0\x93\x18e|(\xb05\xc0:\x8cf\xdbe\x862\xc0)n\xa0\xa7\xe3K3\xc0m\xf7\x0e\xb8\xf8\xad6\xc0\x87>\x84?\x11f4\xc0o\x05\r\x1c_%3\xc0\xad\x86\xf3\x15\xe3Q5\xc0\t\x82Qb\xbf\x9c5\xc0X\xe7\x9d}xg3\xc0\xccA\xa9\x08\xa1,5\xc0\xe5q\xe0e\x94\xa73\xc0IK\xd0\xeb\xa9\xef2\xc0&\x1d?H\xae\xdf5\xc0.\xaa\xaa\xef\x8cl4\xc0\x1a\x1d3l\x1f\xba5\xc0\xc3\x8a-\xed\xc5\xe95\xc0\xd9y\x1a>\x8a\x0e4\xc0X\xdbD\x10\x14\xbd3\xc0\x90\x80-D\xa1\x074\xc0?$h\xf7\xdc\xad4\xc0x\x9fK\xc8e\x0c5\xc0\x19\xf3\x10\xfcl\xd61\xc0\xd2\x1c\x02^\x10k4\xc0\xec\xfcv\x8a\xad\xdd2\xc0\x0e,\xf4\xb8wf3\xc0.\x13*\xbe\xcba2\xc0N\nf\xa1\xd0x6\xc0;c.\xb9\xdf\x0f4\xc0\xff4\xe2Gb\x846\xc0\x7f\xf5\xeb\x0b%\x9c4\xc0<\xc4\x94\x1d\x93\xbd4\xc0\xe6\xb9a\xc9$\xfd2\xc0\xf2\x9d\xa6^I]5\xc0\xc9Z\xec\xfc\x16\x827\xc0 \xb9p/is1\xc0\xea\x077\x0f\x10!3\xc07,\xed\xf1\xe0\xf81\xc0\x11-X\x03\xbfw3\xc0d\x17B\xb0\xa0\xff4\xc0P\x941\xb1\xc1\x875\xc0J\x14X\x87\xcf\xad5\xc0?\x03\xca|\x95\xf44\xc0\xb2\x84(\xdf&\x976\xc0 9V;\x18\xa33\xc0\x18[:\xf2\xa6\xc53\xc0\x8fq\xacC!\x055\xc0\xb2\xd8\x1au\xef\xa15\xc0Sp\xf2\xa5w\x874\xc0\xdd\x9bd\xbd%\x0f5\xc0L;\xa0\x97%?3\xc0)\xa3U\x88R^3\xc0\x8dM\xf2+t\xf74\xc0:\xffJ\xe5J\x854\xc0\x98d\x03h\xd5h5\xc0Q\xb8\xd8\x10\r\x8e7\xc0\x9a~\x9f\x0f\xd3\x830\xc0[\x96\xa0:&\xa93\xc0d\xba\x11m\x0e\xf34\xc0\xc8\xf8\x9cmyI5\xc0K\xe93y\xd3\xd82\xc05x\x0e\xc2\x8e\xf02\xc0\xa4Kk\xf0\xe0\xb46\xc0\x8e\xebFFA\xdd2\xc0\x03$\xc1\x19\x8e\xf31\xc0\xb3\xc9\x17u\xa9\xed2\xc0d\xba\x11m\x0e\xf34\xc0\x85\xc3\x81N\xbe&5\xc0%\xb4\xdeQrH5\xc0:\xa9\x12\xfb\xd3z3\xc0\xd9\xfc\x88\xe9\xee\x043\xc0\xade\xc9*S\xa24\xc0\xd3.\xee\xb8}\x8f6\xc0#\xe9DC\xf0\xd92\xc0\xf0?R2\x10t5\xc0\n8d\xb2qb5\xc0\xda\xf1\x8a\x0e\xf0\xdd2\xc0f:\xca\x04\xd9\xe84\xc05L\x17\x8d4\x991\xc0\xbddY\r\x9e\xe51\xc0\x89\xda\x01\x1aK3/\xc0\xa1\x93\xd6\x88\xeeE7\xc0-\xff\xdd4\xc9\xcf6\xc05\xa3\x14\x9f\x83\xba1\xc0i\xe6T\xf6\x01|3\xc0#E\xb2\xf6d\x956\xc0\xab\xac\xfa\x12\x06\x816\xc0\xd9p;\x9d\xa2\xe25\xc0\xc8],\x1bQd1\xc0wfy\xddp\x905\xc0h\xf9y\x8b\x9cX5\xc0\x8f\n\x90\x83\x9e\x9c4\xc0^\xb1\x00\xaeX[0\xc0\xb3O\x0f\xae\xd8\x7f0\xc0\xef\x81|Q\x90y7\xc0\xedR\x9e\xdbE\xd02\xc0\x85\xc6N\x0c%\x894\xc0\x91b\xde9\xcb\xa74\xc0[\xbbU\x89z\x8a4\xc0\xc4\xc9\xde\xf4\xe9Y3\xc0w\xf3q~\xf9\xf95\xc0\x82\t\x9e\xecP]3\xc0\x8e\x01\xfcm\xe5\xa53\xc0\xfdK\t6\xa8\x815\xc0\xae\xe9\x8c\xf8\xf3\xb55\xc0\xdb\x83\x90V%\xd83\xc0\xea\x9a\xff\x01~B5\xc0t(+\xe5DZ4\xc0\xad\xcaFi\xae~6\xc0\x9c3\x1f\x1fWh3\xc0\x9c3\x1f\x1fWh3\xc0`\xe4x\x16\xda_4\xc08\x0c\xba\x82\x07J3\xc0\x1e\x84+D\xb2\x8a6\xc0\xc0\xf6x\xc4\x0ek3\xc0`}\xcf\x1e\xac\xb66\xc0\x8d\xd9\x9fL\x8554\xc0\x04\xcc\xa8\xacMX6\xc0X\xce\x84\xe5A\x1f5\xc0QH\r"Jc4\xc0S5|B\xafX6\xc0\x1f;\xb3B\xcex6\xc0o\x05\r\x1c_%3\xc0D\x02\x7f\x96\x9f^3\xc0g\xef\xa9\x8bQ45\xc0Z\x90-[\x8b\xfb5\xc0\xdf\x82\xd3yc!4\xc0\xb6n\xb3QQ\xbc4\xc0\x18\xdf{\x02\xf0l3\xc0\xd3I\x96\x90\xe2q4\xc0\'\\\xcb\x9f\x1b\x9c4\xc0\xea\xc5\x8a\x06\x9f\x025\xc0\x05\x95x"\x18\xa66\xc0\x9d\x0f\x9ax\x00m2\xc0\xf0#\xac\xd4P\xb03\xc0"\x99\x94\xaf\xad\xb64\xc0\x90\xfc\x0cy8./\xc0\x83\x04O`d\x075\xc0Y3\x90\xf8\xae14\xc0\xbb\xf8\x81b@u4\xc0\xc2\x15\x06\x05\n_6\xc0.3\x91\x03^54\xc0\x1c]\xbc\'l\xb86\xc0\xc0\x82\xc9\n#\xbd4\xc0\x1dj\xdb\x04/18\xc0\xac\xee\x16\xa1\xaa\xbc4\xc0\x94\xf5\x02J\xbaJ6\xc0"\x9c\x98fH\xac2\xc0\x94\x87\x10\x1e\x98\xa73\xc0Kn \x0c\x11\xa33\xc0\x028=@\xb6U3\xc0_\x04mq&\x7f3\xc0\xdc\x99\xa5m\x01\xa96\xc0\xc5\x17\xddO\xf5\xa03\xc0\x1a\xb2\x9bS\'\xa04\xc0\x8a\x97\x90\x872\x901\xc0EG6\x8b<<5\xc0\x99\xfe\x84\x90\xb3\x125\xc0kI\xb3_C=4\xc0\x1aK\xad\xb4\xd1\x7f4\xc0\x1c/\xb5\xc5\x97\x9f3\xc0\x8a\xde\x04H\xb8\xfd6\xc0i4\xc1\xd6\t\x981\xc0/\xae5\x93\xf6A3\xc0\xf7\xd5\x06sJ\x804\xc0\xac]\xe0\x82G\xb14\xc0\xd4\xab\xceJ\xf8\x073\xc0\xc5\x84\x10\x14\xdc\xad3\xc0*{\xd1/_\x9b3\xc0\xb3\xa2\xbac\x94\r6\xc0\xa1k\xb1&\xf4\x8a3\xc0\x80\x93\x02(\xbbR8\xc0`\x19-82\\5\xc0\xac%\xa0$Bq3\xc0us\xde\xe8Q\xd64\xc0uf\xacJ$y3\xc0y\xd1\x04%=l3\xc0\x9dv\x05\xe0\x1fO2\xc0\xb4%\xb3\xb4\'\xa64\xc01\x1dk\xa0\xa1\x923\xc0\x82\x15\x8e\x99\xa7d5\xc0y\xe5\x8d\xdc\x9d\x892\xc0\x11N\xbe\xff\xa3\x0c7\xc0\x94+\xcb\x0f/\xa36\xc0A\x80\x8dx\x9dj3\xc0\xf31\x84o\x8e\x077\xc0\xc5WW\xcan\xbc2\xc0\xf7\xbc\xe9\xfb\xdd\xbf4\xc0\xd3\x10$\x83M\x8d5\xc0\xbb\xbd\x7f\x90@\x8d4\xc0\x1b\ria\x8e)2\xc0c\x01\xa2\xda\xe2\xb92\xc0\x15\x0cC\xa7\x05\x9b3\xc0\xed}\xc9{\x11k3\xc0\xeb\x8b8\xc1,\xa93\xc0\xce\x06\xc6\x90\xce\x855\xc0_qT\xe7\x0f&2\xc0$\xdd}\x02\xcd\x126\xc0\'\xfc\\\xb4#\xb84\xc0t\xaa\x16\xf5\x8aD2\xc0ln\xe9\x8d\x0e\xb54\xc0\xbb}\x01-N\xa14\xc0\xd4\xed;\x1f\xb4+6\xc0\xb6\x1b\xbbWj\xb55\xc0s\xb1\xd4M\x9fU4\xc0I\xc4\xc7\x9bGP3\xc0\xbdD\xe7+q\'5\xc0=}\xc8\xe4;\xa91\xc0@J\xb5\xe2fw4\xc0\xab{\xcaK\xa1\xbd1\xc0\x9f\x98\xeb9\xa0\xfd7\xc0\xe3L\x819:\xac6\xc0;\x7f\x15B\x9eQ5\xc0\x14\xe2\x12^\xc5\xcd3\xc0|\x08zTv\xc60\xc0)\xcb\xfd\x17\x18\x996\xc0d-\t\xbb\t\x088\xc0\x8c+W\x96\xac-6\xc06\x92\xefa\xae66\xc09\xef\xb1VQ\xc42\xc0f\x88\x88\xe3h\xdc4\xc0 \xae\xde\xb2\xf4b4\xc0\xfc\xc8hz\xb5\x136\xc0\xc8\xf7\xb5|\xb5\xe75\xc0\xeb\x0e&\x1fo\x953\xc0\xcb\xe5\xd0\x8d\x99>5\xc0\xee\x13]u\xf4B4\xc0\xfc\xc8hz\xb5\x136\xc0s\xc9\x031\xeb\x842\xc0\xee\xb1,\xdc\xbd\x9f2\xc0\xb3=-s\x8b\x0e5\xc0v\xe3\xfa\xb8]\x9c6\xc0\xa3\xaa@\xd1\xbc\x842\xc0\xd2\xb1\x9f\x12\x0e\x053\xc0\x8eG\x19\x04\x8a95\xc0\x91\xfd\xf0S\xbc\xf44\xc0&m\xc5\x9cI\x992\xc00y\xca*\xeb\x154\xc0\xc5D\xd5\xc5\x7f\x802\xc0\x8f%\xcc\xa5\xcbC5\xc0Z\xaa\x10$\xd8o3\xc0\x02\xeb\xa3\xafs\xf02\xc0\xd0\xe9\xe6\x0f\x90,5\xc0\xee\\U\xb3\'-7\xc0\x9d\xc7\x8b\xe4\xf2\xfc4\xc0\x89&[\x1bS\x16/\xc0\xa6\x9f0\xf3\xe7\x1c5\xc0\xad\xee\xe4)\x8355\xc0\xff\xe3}R\x1a\xef2\xc0\xa4\x9b\xc3\x81\xee;5\xc0\x91\r\xb6\xe3\x12|3\xc0\xbb\xb3`\xc9,\xd61\xc0\x97v\r\xac\x19h3\xc0\xad\x0b\xbd=>\xe57\xc0\xca\x1c\x16\xb8\xbd\xfe5\xc0}\xcb\xafx\xe2\xa25\xc0c\xfdV;\xf025\xc0\x1f=\r\x0f\xba\xa44\xc0]\x1d\xceh\xb7\xec4\xc0\x0e,\xd3\xf9n\xe34\xc0p<\xc20U\xf27\xc0YJ\x82\x91-\xc43\xc0\xd0ur\xd2mR3\xc0\xc6\x1c\xa4\xd5b\x195\xc0<F%*\xe1\x084\xc0\x84\xfcg\xb8\xee\xc74\xc0c\xfe\xc8\xdf\x97\xd84\xc0\xb5?z\x9e\xb5\x075\xc0\xc4\xbdu4\xd0\xbc4\xc0\xc4\xbdu4\xd0\xbc4\xc0N\xf96]\x04[3\xc0i\x03\xf4\x89\xf9\xf45\xc0i\x03\xf4\x89\xf9\xf45\xc0<c\xa8$_\xf97\xc0sf:i-\xc33\xc0{\x8c\xaa0\xff\xcc2\xc0\xe0:\xa2N\xcf\xf14\xc04-v\x86G\xea2\xc0]-\xff\xfe0U4\xc0\x05\xbdonJI2\xc0k\x1d\xfc\xd8=\xd44\xc0\x88\xa8\xedj\x1b\xd22\xc0\xdb\xa6*\xe0\xb2\xfa4\xc0\xa6\xfat{\x16\xf83\xc0\xcb\x80\xdc\x9b\xdeP3\xc0\xd8\x80\x01\x9a\x81\xfe4\xc0\x1d\xb67\x1a_\xf16\xc0\x8e\x1d[\xae\xe9\xee3\xc0V\xdd\x84Y\x82i4\xc0\xabE,\xf7\xd2\xf73\xc0\xfa\xc6N\xdf\xc4\xb84\xc0\xe8|^wk\xfd4\xc0\xf9\x8c\xe5\xe9\xf2?3\xc0\xc7\x8a\xabO,\x833\xc0k\xf5\xfc\xe9\x98\x164\xc0)&\xe4\xe0\xd6\r4\xc0\x96\xd1\xf6\xd5\xb855\xc0\x06O\xfe\x7fZ_5\xc0\xe6\xf86SI\xe23\xc0\x17S\xac\x00\xe3\xd12\xc0\x8d\xe0\xab\x0f\x12\xc72\xc0\xd0D\xc0\xce;?5\xc0x\xd1\xa0\x07\xda53\xc0\xd5\x13\x98\x8bA!3\xc0\xd9M\xcb\x82\x9b:3\xc0\xd6\xa9x}9f4\xc0\x87\x8e\xe2p\xe1\x07/\xc0c\x00\xd1\xb6*\xce2\xc0\t hW\x15\x045\xc0$6\t(\x00\xfd3\xc0\xf9s\xcd\x12y74\xc0B?\xc3\xe3\x19\xfb4\xc03\x08>\xed\xe9\x151\xc0MS\x8a\xec\xca\xb45\xc0\x1f\xd5\xb6\xf4\xf4\xde3\xc0\xf8 \x10\x86\xf3\xee5\xc0kM%\x81\x9b\x065\xc0\x9aqi[Y\xd13\xc0c\x0c\xc5\xd0\xf1\x8c0\xc0\x97W~c\xd2d3\xc01\xba\x0f\xa7\xe2\xcf5\xc0\xb2\x88\xa5#\xa9T3\xc0\x9c\xbc\xd2\xd52\x1d7\xc0+\x86\xb1\x99\xf413\xc0\xab\xc9\x10z\x97-7\xc0\x13\x9e\xe4\xd4\x87\xe44\xc0\xc0EZ\xd8\xe5\xb05\xc0*\xaa\x90\x90B\xdc7\xc0N\xa1O\x82QX7\xc0\xe9_\xaa\xcb\x92C4\xc0 e)\x0c\xcbJ4\xc0\xe5\xcc\x82%\xbd\x1e3\xc0\x1dD\xfe\xcc\x8dH4\xc0\x16\xb8\xa2\x05\x16\x155\xc0\xbf8\x00\xa9G\xac6\xc0\xe3\x12zL\xed<5\xc0\xc8e\x10\xe9\xbc\x966\xc0\xa9\xfc\x99\x94\'\x113\xc0E0b<\xf7\xda5\xc0\xec\xaam\xe5Z\n4\xc0![?[\xf4\xf04\xc0\x97v\r\xac\x19h3\xc0\xe2\r\xb4\x02/\xd93\xc0R\xbb[\x99\xc9\x823\xc0\xd4\xdd<@\xdd\x132\xc0@0c\xc0\xf4\x833\xc0\x97\x1e-\tN\x962\xc0\xc3\x13\xa8\xad\xc5\xba5\xc0PZ2\xf9pG5\xc0Zt\xbc\xd1Wq3\xc0\x0e\x96\xd6\xb9\x97B5\xc0,\xd0!\xdf\x85\xdb5\xc0\xbd\xed\xcb^\x86\x863\xc0\x86cv@\xcd$5\xc0\x93\xd2\x80d\xde\xfb2\xc0\xdf\x16X0\x85v4\xc0A\xa9C\xc6\xeaP4\xc0P<\xc3CF\x843\xc06\'`S\xb5\xab4\xc0\xb6[\x86+(\x9f4\xc0^O5V\xab\xd04\xc0Y\x9c\x95\xf2~93\xc0\x8b\xe2\x17\xb0S(4\xc0\x8d\xc0\xab\x06s\x934\xc0\x9bL\xa6{Q\xe87\xc0\x1f\x9d\xd5\xab\xcb\xef2\xc0 \x8e\xd0\xfc\x0eA4\xc0\x05\x9d\x95\x8a\xbdW5\xc0c\x07\\>X\xde4\xc0\xaf\x18"\x8c\xa984\xc0\x9f\xeeW\x05\xeb\x864\xc0\x14\xb2|\x8a\xb1\x834\xc0\x93\x9c\x8d<\xad\xe84\xc0\xf4\xfe\x0b\xb7\xb0\xbc4\xc0)\xbd.i\xf9\x894\xc0\xcb\nr\xfb\x15\x814\xc0Y)\xe5\xa7G\xf0*\xc0\x1e\x88\xb3E<\xf32\xc0\xba\xdb\xc0\xc9\x0e\xe44\xc0\xdcq\xed\xb3\x8b\x104\xc0\xb6\x8a\x92\x10Y\xed2\xc0R\xf1\xb5b\xf0\xb35\xc0\xb7\x0e\xbd\xd68\t3\xc0\xfa\x8f\x0cm\xb6\xb55\xc0d\xa9?)s\xe84\xc0\x9b\x1e\xe8D\x82\x1c3\xc0\xc03\xceR\xba*5\xc0#\xaeZ)\xab\xdb4\xc0\xd7x1\xaft65\xc0E\x11\xef\x95\xc0\xec4\xc0\x9d\xfbqd\x05\xec4\xc0~\x89\xd7\x9a\xb6\xdb4\xc0\xf8\x97\x19\xd1\x0e\xf14\xc0\xe4Wx$o\x951\xc00_\x06\xeb\xb5\x196\xc0%\xb4\xebmPG4\xc0\x87\xa1\x17}b\x155\xc0\x7f\xa8\xf1\xf4\xa3\xfa4\xc0\xe2\x0c\xc8D(\xcc2\xc0\xb13\x8f\xbe\x0fZ5\xc0\x04\x1b\xae\x06\xc6\xd25\xc0&\xf3\xb2]\xdc\xd65\xc0K\xcf\'\xd3\xe9\xcd2\xc0\xeb\xfb\x92}\x94\x0b4\xc0l\xcc\xdf\x874\xe75\xc0\xdd\x10#7\xb1\x066\xc0\xe5`\xfeF\xe2\x0c6\xc0F\x1d\x80N\xbf\x126\xc0\xb4\x1c\x9f*\xfc\x035\xc0\xc5\x19\x1f\xde\xf4\x0b6\xc0\x8av\xbdUp<5\xc0\x83A3\xc3T-6\xc0=\\\xd6(t\xfa2\xc0@\xeb;\xc0\x01&6\xc0Q\'\x8a\xe4C\x9c,\xc0u.\x9fm\x1d\x0c4\xc0[\xde\x1f\xfa/\x843\xc0\xd1@\xd5\xe1\x0595\xc0A\xb6s\x0bu\xd34\xc07\xe9\xb3,\xcdx3\xc0\x02\xc4\xca~a\x125\xc0\xee\xb1,\xdc\xbd\x9f2\xc0\xa4\xd8z\x94\x0e\x8a3\xc0\xe0\x0e\xc3UxR5\xc0\xcf\x86\x8eUK\xb84\xc0\xf9x5p\xd3h3\xc0\xc2\x00Mc\x8fF5\xc0\xd0c\x96\xcb\\*5\xc0\'\xff\xca8|\xcf2\xc0\x9dWW\xe3X\xa14\xc0b\xe8\x7f\xe9\xd4&5\xc0\xf1\x87\xa5\xb37B3\xc0\xa7\xd3\xeb\x8d\xd9\xb03\xc0\x1e=s\xf7\xd5\xb51\xc0\xe4\x12I-\xd4\xb54\xc0\x13\xc4d\x08\xad\x806\xc0c\xad\xe6\x03\x15H3\xc0\xcc\x1e7%\x00\'6\xc0pK\xe8\x04\xcd\xe34\xc0t\x8b:\xc3-\xbf4\xc0,\xbdm_\xad\x8a4\xc0\x9f\x85\xea\xb8\r\xfa5\xc0r~\xec1\\\x1a2\xc0Lce\xd7\xe2\xe34\xc0\x08\xba\nL\xa7\x892\xc0\xc4\x8d0\xe5|\xd64\xc0\x04vxW\xb3\x894\xc0\xd1g\xfd\xe6\x9d\xb52\xc0*IrFn\x0c5\xc0"\xba\x04\xcb\xc4\x075\xc0\x99d\xf7\x91\xd9\xaf4\xc0\xdf\xfbI\x84\x8c\xa8-\xc0\xdf\xec\xfd\x07\xfa\x926\xc0\x83\xaf\x9ch\xd8I3\xc0\xc9\x81O\xed\x18X3\xc0\x14\xe2\x12^\xc5\xcd3\xc0*\x08\x12\xcch\xb62\xc0S\xd8"\x08\xcac2\xc0\xe5\xe9qQ\xa4e5\xc0l_+t\x93\x035\xc0\x01@\xf3\xa1\xe1\xdb1\xc03g\xd4\x1cN\xca4\xc0 \xbb\xb6\xe0\xae\xb64\xc0@\x00\x9f\xdd\xc3\xd83\xc0\\\xfe3\xde")5\xc0\x8b^\xcc\x8d\xf5\xbd4\xc0j\xd4\x8a\xa7c\xe23\xc0\xd2,\xc1\x93\xc3\xe24\xc0\xdd\xfbQx3\xde7\xc0[f\xa3\x15\x8f\x9b3\xc0\xba"\xcf\xa4\xd1c3\xc0cf\x8a\xf4\x0c\x9e4\xc0\x0c\xa7\xf6\x1c\xb3\xe92\xc0Lvsp5V4\xc0U1\xe5Dl@3\xc0\xaa\xd3\xb7\x18\x92\x966\xc0XcJ\xde&\x813\xc0\x0f\x9e\xd5%\x12}4\xc0^\x02\xeb\xe0\x04\x9c4\xc0\xb1\xda\xbd\xd7\x08\xfd7\xc0\xd3\xeb\xbb+\xb2\x187\xc0\xd4\xa0\xfe\xf89\x895\xc0rj\xd2@\xbc65\xc0\x18\xa6\xf4T>\xae4\xc0\xfb\xfatzA\t8\xc0\xd5\xaf\x1f4h^5\xc0\xd8\xe0\xf4o\x03\x823\xc0%)\x1e\x00P\x872\xc0\xf7z\xdf\xf9Lt5\xc0%)\x1e\x00P\x872\xc0\xf4\xa6\x80\x7f\xef\xae3\xc0&75\x81\xad\x986\xc0\x95\xfa\x89\xa5\x82\xed5\xc0\xcf\xe96T\x9f\x062\xc0NxZ\xfb\xac=3\xc0\xcb\x06\xff\xd7\x88\x1e3\xc0\xea\xe6\x93~\x07\x078\xc0\n\xd4\x9f\xdb`\x023\xc0\xd9p;\x9d\xa2\xe25\xc0\xb0,\xacO0\xf23\xc0\xf3\x95\xa9\xefK\xff2\xc0\x07\x01(U\x14H6\xc0_a\x9a\xb1^\xb43\xc0w$\x94\x84\x0bB6\xc0\x1f\x8e\xd6\xd4\xe3|1\xc0\x07\xef\x01==w5\xc0*\xa0A`AV8\xc0p\xff\xfe\xbe\x8b\xee1\xc0\xfc\xb9+:w\xb26\xc06,\x9be^\x1b6\xc0\xf0@XD-\xb66\xc0\xd4\xe3\x13\xc5\xfa\x165\xc0}\x99{D\x7f\xf77\xc0\xdf\xbd\xb0\xf4\x8d\xac3\xc0\xc6&k\xb8\xd1\xf23\xc0l\xceIk>\x195\xc0#\x04\x1e\'\xfb73\xc0\xc5bU\xbbY\xa74\xc0\xe9yA\n\xbc\xaf3\xc0\xfa@dS!\x068\xc0,\xcaLl\xd3#5\xc0\x16K\x8c\xe0Ou3\xc001\xaa\xb7Jz3\xc0\xfb\xf2\x93\xbf\xac\xa84\xc0L\xdb\x06o\xeb18\xc0\x9c\xbe\xca\x10R\x943\xc0\x01\x0cCv\x94\xef2\xc0-\xffK\x89\xc3L3\xc0 7\xce\xbd \x174\xc0\x03\x08\xbe\\x\t4\xc0\x17S\xad\xc0&62\xc0\xa9k\x8b\xe5\x17v5\xc0-P\xf1\xe8\xac}2\xc0y\xafG\x17\r\x8a3\xc0\x1e\xdb\xab4\xdf\r5\xc0\x04\x8b\x03\xdbO\x085\xc0\xdb\xab\xe0\x80(\x1e4\xc0\xd9\xafV\x11\x07H4\xc0\xc1\xdfh\x87dR8\xc0j\r\x81\rf\x873\xc0}\xce\xad>\xf2\x146\xc0\xae\x16\xf8 p\x823\xc0;\x93\x81\xe6p\x7f3\xc0\xc6Z\xa3\xb5\x87{3\xc0\xbdm\xee\xf5If4\xc0\xca\xe6\xd6\xeb\x7fM3\xc0\x94E\xf2\xf7_\x045\xc0VT\x91\xb8\x95\xc33\xc0\xbc\xad#\xfa@\x117\xc0\xe6\xe3J\xe7\xc8\xd93\xc0\xf7\xf9\x97\xbb\x10Z0\xc0\x1f\xed\xa16\xe3]0\xc02H\xbc\xf6\x95A5\xc0\xf4\x06\xc1V\x1a\x065\xc0g\x0c\xffn{\xf13\xc0\x08\xdd\xa4u\x94\xf93\xc0\x85\x1ct\xa6Z\x156\xc0\x9b\xaf\xb8^\xe9O3\xc0\x8f\xb6\xe1\x9a\xd7\xac2\xc0\\\xae\x96\xd8\x03H5\xc0C1Q\x05\x17.6\xc0v\xa1ok\x15;6\xc0\xab3=\xcb\x97=5\xc0\xc9\x9b\xfe\x8c\xdfV6\xc0\xa7I\'W\x9e\xb94\xc0v\xe4B\xa0)\xa36\xc0\xf3E\x05\x86\xbe\xc53\xc09E\xb8\xdaN\xdb3\xc0\x1a|;\x02\x0bj4\xc0\xdf\xe7\'\x0f3\xaf4\xc0\xca\xf5\xf9~\x1025\xc0\xd5\xea\xf9\xde\xea\xf37\xc0\xdc\x8b\xefd"\x9f3\xc0\xd9(\xc9\x82\xc6\xad3\xc0\xd6\x8fA\xcb\x1d\x007\xc0\xa9[u\x85\xecL5\xc0\xaci\x03mn%5\xc0\x85\xd7J\xf2\xedD5\xc0\xeapP\xaa\x18\x166\xc0\xcfo\xf0$\x86\xf54\xc0k\x9d\x96&=G4\xc0\xc6.\x80\x1d\xd5/2\xc0\xb0\xee0\xd1\x1b\x0e5\xc0\x9eh\xf6\xd3\x03\x9b3\xc0/yS\xc8\xdb\xd13\xc0\x14\xd9`\x19a\x0b7\xc0\xea*(\xaa#\x7f5\xc0wq[\x9d\xb8/4\xc0\xf8\xa4OF7\xc53\xc0E\x8e1Y\xa0u6\xc0\xe2\x03N\xfa\xdcY5\xc0\xa1\xab\xea\x91\x81\xb55\xc0\xe9a*\xf0\xd5c3\xc0\xcc\xca#t\x80\xc33\xc0\xce\x06\xc6\x90\xce\x855\xc0\xeb\x8a\x97\xd4\xc0U5\xc0\xf3\xe9K3xl7\xc0\x11j^>\xe6A5\xc0\xdb\xb6\x90\xc5;\x956\xc0>?\x87\x86(s3\xc0\xf6#\xf9F\x86D7\xc0\xadq?\xd0\x9a]5\xc0\xb1cL\tn\xe23\xc0\xaa\x80M)x\xab5\xc0\xfb\xde"p\xa2\xd86\xc0\xac\xd4\x013\'m5\xc0\xfd\x9chm\xfb)5\xc0\x9f\xda\xa9J\xacA3\xc0\xbdH\xeb\xac\xd6O3\xc0+\xde\xfc\x12DJ6\xc0\xad1\xa8&\xe9\xe97\xc0\x82Sw\xa7\xd0\'6\xc0\xaa11\\\x0b\x9b4\xc0\x9e\x84\x0e\xd5\x1e\xb06\xc0\x1ef_\x85\\\xf65\xc0\xfb\xba\xe7R\x02\xd6.\xc0\x01Dv%\x94\xf06\xc0\xbdz#\xad\xd9\xf54\xc0;\xb2\xda\x9e\xc9\x813\xc0[h\x1d\x8c\xa3\x1c7\xc0A[`\xe2\xfb"3\xc0\r#o\x81\xee\x864\xc0#N= C`5\xc0\x8e\x9f2\xbbU\x0f7\xc0\x080f\xa1\x9a\xed7\xc0\xbc*\xab/\xfen5\xc0\xfb7\xbc0\xc5\xee3\xc0B\xdf\x0f\xe3\x99i3\xc0\xcd\xe6\x8b\xf5w\x0f6\xc0\x8aTc\x9e\xe4X6\xc0\xcb\x98@B]\x057\xc0>\xeb$\xb0\x87\xa84\xc0\x84h\xc1\xcef\xfc4\xc0b\x00g\xcd\x94_4\xc0\xd8\x9aV\xe4\x9aU6\xc0c9E^\xf9\xb46\xc0i(\x02X\xa8H3\xc0j\x10\xe5\xcdh\xef4\xc0\x94L\x91<=\x1e7\xc0 \xfd)\x18\x87(7\xc0\xdb\x1a\xd9n\xe657\xc0\xcfVw\x00\xf6\xf34\xc0\x17\x13\xad4c*7\xc0\xf2\x15\xc6\\\xb8-4\xc0\x06K\x11\x16g\xa24\xc0\xc1X[C\xbf\r4\xc0\t\xb8\x97\xb4\x07\xd23\xc0\xc6\x86?8\x92\xf47\xc0_\x10\xd8l \xa64\xc0\x18\xe0\x80\x8d\xc2\xe47\xc0\x1a\xc2\xea\xc7p\\1\xc0\x0bC`Q6\xd51\xc0$}\x03\xeaI?7\xc0\xae\x12\\!\xb5\xda1\xc0\x13\xad\xac9_M6\xc0f\xafJ-\xe9z3\xc0\xef`\x1e\x15\xa2\t3\xc0l\xe9\x07\xf2t\xaf3\xc03\x89\x9d\x06Y\x996\xc0\'Y\xb7\x84\xdb\xb04\xc0\xb3}PwO\x954\xc0\x84\xf2>\'\x03\xbe3\xc0{\xdcz\\Rp4\xc0v\x0e5\r\xf676\xc0\x1c\xbd^\x93G:2\xc0_9l\xc2\xe183\xc0bO\xa9 x&5\xc0\xa7\xbf\xf2\x11\xb5+4\xc0|^N\xf9m\xa25\xc0\xfc\xea\xb8@\x9f42\xc0\xd5P\x9cbL\x154\xc0,I\xc9B\x9e\x845\xc0p\xf5\xa7\xed\x8fR3\xc0\xdd\x95@Z\xc9&3\xc0,\xd0!\xdf\x85\xdb5\xc0\x9b\x95T\xa3St3\xc0l\xcdq\rY\x804\xc0\xe3\x93\x18,&\xb93\xc0\x0bv\xf8l\xb5\x853\xc0\xd9R\xeeu\xf9\x175\xc0E\xd4\xf8\x7f\xd7\x9f3\xc0F\x07:\x91\x91\x167\xc0AB\x06\xa6mT5\xc0b\xed+\x10^:4\xc0\x94\x17M2c\n5\xc0q\r1z\xcc03\xc0t\xe8a\xbd\xbe`4\xc0\xfb\xa9i9\x8ed4\xc0\x98\x8e\xd1\xf8r\x846\xc0\x98$\xc2(V03\xc0\xad\xbf\xad\xb4\xfbS3\xc0q\xbf\xb3\x9fP\xd07\xc0\xe9\xeb\xc1\xb8\xd0\x125\xc0`c\x96\xf7\xb125\xc0\xafh\xf4\xeai(5\xc0[-|\xc7\xb3\xe44\xc0\x94\xc5\xb9\x14\x1aL0\xc0\xcb\xd44\xd45\x046\xc0\x07\x81\xc5\x9f^\x9f4\xc0\xe6\xc7$\xd6z\xb84\xc0\xb0\x19\xd7\x88\xa9\x983\xc0\xa40\x152\x7f\x834\xc0\x1e\xe4\x8e\xe4\xf5\x055\xc0\x9d\xa4\xe8\xe4\xe1\x146\xc0\xd9p;\x9d\xa2\xe25\xc0oThW/\x803\xc0>\xa8g\x81\xc1\xf44\xc0\xbf%_\x0f\xa3\x8e4\xc0\xa1\x11\x9dG\x86\xe05\xc0>\x07\xc2|\xf4!/\xc0@\xee\xe6a8^3\xc0\xe1\xf1\x13\xbe\xcd\xbc4\xc0\xf5z\xda\x81_\xa55\xc0!)\xe2\x0f\xee\xa45\xc0\x9cQ>\x9d\xe3^2\xc0\x0b\xf2\x15\xbeE\x1e5\xc0\xcd\xd4Y\xc8\xe2\xd45\xc0X\xfbi\\\x91\t3\xc0\x8a\x9aZ\xf5\xf7\x163\xc0\x0e\xfd\xd6\x9d\xf8z5\xc0y\x03\xc5_\x1f\xba4\xc0\x8e\xb8F\x8bV\xc44\xc0\x82\x15\x871\xab^5\xc0_U\xa6Z\xf3\x1f3\xc0N+\xbc\xf5\x91\x851\xc0\xd6\x9aM\x028\xe54\xc0x\xa7\xeb\x1c\n\xa65\xc0\x04\x1b\xae\x06\xc6\xd25\xc0E\xb6\x1e8>\xe75\xc0=\xb4\xfd\x8f\x0e\x0e6\xc0\xb4\xa8\xaao\x96\x136\xc09;^\xef\x18:3\xc0\x9b\x95T\xa3St3\xc0\xd58\x88\x1d\xaa;5\xc0\xa2m4\xf4\xf5\xbc4\xc0\xc7u\x8e\xe6T-6\xc0\xeb\x8fb\xf9\xf5\xb65\xc0\xee\x826\x07\xad&6\xc0\r\x88\x84<\x1a\xeb4\xc0\x87Oa\xaa\x85{6\xc0\x9b\x81\x11^|\xfa4\xc0>\x10\xe3+\xc2\xaf5\xc0l\tQ\x06\ny3\xc0\xa3\xa0\xf3\xc1\xce)6\xc0\xa4Pw\xfe)\x912\xc0\x0e\x9b\x97.-B4\xc0\x98\xfaR\xd7v{3\xc0"\xdb"\xa2K64\xc0\xcb\xc2T\xc2\xe2\xfe5\xc0/\xbc\xc6^\x87\xc23\xc0i\x11t\xa3>\xb52\xc0OwhP\xc994\xc033_\nl&3\xc0f\x14\x98\xfb\x03\x975\xc0\x99\xe5Q\x98\x8b~3\xc0N\xca3\xb4X\x883\xc0\xcf\xdf\xbfb,a3\xc0\x00\x877\x81\x9c\x187\xc0D\xa6\x80\xa5Cp6\xc0rj\xd2@\xbc65\xc0T\xdc\xb4\xd4/h3\xc0V\x1e\xe5\xb18\x0f4\xc0j\xe7\x1b\xe8\xeag5\xc0\x15u5\xeeOK5\xc0\xb0\xe9\x91f\x18\x906\xc0\xfe-<Y\x1bg5\xc0pI\x16\x98\xa4\x946\xc0@\xe2\xfa\xbdC\x8b6\xc0%\xbe\x1a\x1f;e4\xc0\xaeXq>-\xfa*\xc0:)\x93\xa4\xb3\xd23\xc01\xd3\xdf\x1bI\x12+\xc0\x11\xc3\x8aD\x06%5\xc0\xe4\x01\xa3\xb3f\x0b4\xc0\x1c\xe3\xaec\xe3\xa72\xc0\xb5\xced^\xe9\xc50\xc09\x00\xcdz\xea\xbb2\xc0\xb2h\xa4\xefn\xef2\xc0\xda\xd0QH\xbdw5\xc0\x80\xe5Nup\x1e5\xc0\xe4Y\xc02\x82\x906\xc0(\x08j!\x0f\x834\xc0-\x03\xb0\x1c\xd1\x936\xc0mCP\n1\xb13\xc0\xddt\x19:O|4\xc0\xf2\xb9\n\xf3l\x045\xc0t\n0"v\xf71\xc0\xd8\x15\x06\n\xac\xb05\xc0k\xa2\xb5F\xc8\xa35\xc0x\xb4\xfb\xd1\x94\xd92\xc0\xa5;\x8fJ4\x885\xc0\x13@\xd4\xe1\x1f\x0b4\xc0\x987\xa2\xbcy\xd04\xc0\xd4#\xaep\x06\xb65\xc0\xf1x\x19%#\xfe4\xc0\xb4\xe8\xde\xe55\xb36\xc0#\x08kn\xe8\xb26\xc0\xbc\x96^\x8cg\x055\xc0(\xbe\xda\x8f\x1b\xa33\xc0\xf9\xb5\xee\xe7\x85\xfb5\xc0\xfd\x949\xf2Z\xb13\xc0N\x04\xa5\xbc #6\xc0\xddn\xc4\xb5$e5\xc0=\x80\xd3\x02\xb2B5\xc0\x9f\x84\x12#?\xfc3\xc07K\xdc\xd5p\x114\xc0o\x9c\\\xbavl5\xc0#/\x0cdi\xf64\xc0\xf8zA\xec:\xf06\xc0\x0b\xab\xd6|W\xf74\xc0\x14\x86\x9b\xc9\xb2!/\xc0\xe37)iL\xfa4\xc0\xce~Ee\x0b)4\xc0\x13\xf9\xa6%\xa4<5\xc0K\xe9\xad\xee\xdb@5\xc05U\x89i\x0f\x143\xc0\xe9\xeb\xc1\xb8\xd0\x125\xc0\x86\xc7\xc2\xe1\\\xdc1\xc0\xaeZ\xafz(\x165\xc03\xe4\xa1\xbf5\xf14\xc0a\xa0\x08ap\xfe4\xc0\xdc\xc5\xdc\x88\xa3\x8a3\xc0\x95ah<g\x1d5\xc0\xeb@\xeeGg\x135\xc0RZ\x1c\xdeU\xb23\xc0\x8a\x95\x05l\xba\n5\xc0\x99NW\x9f\x11\xb44\xc0\xd4\x15/Z\xdd,5\xc0_a\x9a\xb1^\xb43\xc0K\x8a\xa68i\xb13\xc0|N\xc7\xf6\x94\xea2\xc0\xee\xb3\x1d\xd0Y\x144\xc0p~\xb6\x1c\x91\x166\xc0\x1d\x83 \x93\xa7E6\xc0A\xf5\x18\x8d*\x105\xc0\xc0<\x02\x8f\xfa,6\xc0\xe4\rK\xeah|5\xc0o\x13k\x18wV5\xc0(\xb1\xc4\x0f\x8b\xa96\xc0b\xf0;p\x97Y5\xc0\x17/d\xaf5\xa03\xc0 \xae_MD\x9b3\xc0\xbc\xc9\xb7\x02\xaf\xb16\xc0\xc2\xea4\x9c\x04\x8c4\xc0\xf21\xc6C\xbb\xd13\xc0\xeaGZi\xc076\xc0jb\xf3\xd0\xf0\xaa3\xc0\x8d\x19\x01\xec\xf5\x007\xc0\xa4\x06\xef\xf32\x1a7\xc0\xba%\xaf\xc3\x9f\x0b7\xc0w\xdb\xd7\xf1:\xf95\xc0\xbe\x17R\xfawa3\xc0$\xdbur\x01v6\xc0\xa0\xe9\xc9\xea\x9bc3\xc0\xaaY\xaaN\xe9f3\xc0Z\xfa(\x8a-\x954\xc0OR{b\x93m3\xc0K2\xd6\x17\x1d\x9c6\xc0\x11\xa8GL\xed`4\xc0\x13\xd9\xe5\x9f.S8\xc0\x0c\xea\xd6\'\xb8\x7f3\xc0\xb8\xbe\xc6`?B3\xc0\x17\xb5\x1f\xba\x98E7\xc0\xed\xdb\xdf5q\xf64\xc0~\xe4\xfb\rjJ7\xc0\x84F\x9f(\xe4v5\xc0U\x97N\xed\x81\xb16\xc0\xb5\x94\x84l\xa3c5\xc0@\xe9\x15j\x0f\x195\xc0X\x93.,\tJ5\xc0\xfcj\xc3\x85*\x976\xc0#\xb8P\x19\xbcg7\xc0\xb0\xdc4\x08o|3\xc0\xd5\xaev\x9d\xd7O5\xc0{\x84$\xeam\x873\xc0\x04\xcc\x8e\xda\x1f\xb94\xc0\x85u\xa8g7{7\xc0\xed\xec\xc1VU\xd33\xc0)\xf4\xe3\x8aIp5\xc0\x98\xd1e\x12\x1f%3\xc0\xc6d\x15l\x99\x173\xc0\x82\xf8D\x80\xa2z5\xc0\n\xd4\x9f\xdb`\x023\xc0\x94\x85\xa8\xe5\x88\x1e3\xc0\x87\xd9#\x9d\xbb\xb86\xc0\xb5\xed\xdb\x14\x96\x935\xc0k\xf8\x1bg\xb2\x8a4\xc0\x9c\x99\x00\x8aQ\x137\xc0\x94L\x91<=\x1e7\xc0\x84\xbf\xa3\xf8\xa5)7\xc0\xc88AR<\xf32\xc0\x8a\xe6\x95\x88\xf1\xe34\xc0\x88\xd2\x0cO\x0e+7\xc0\x1e\xc4E\x18RS2\xc0m\x9eSoh\xf13\xc0n\x89\xe2\x82\xa0\xe14\xc0\xae\x189;\xe7\xe94\xc0E\x9f\xbd\xec\xe2\xec4\xc0\xfd\xc6\x0c\x1f:A3\xc0\xfc\xccL\xc4{\x9a4\xc0\xfd`L\x90\xdaA3\xc0\xe2\x15\x87\rg\x1f6\xc0\xdb\xeaN\xac]\xf14\xc0-\x1c \x9b\xba\x083\xc0d,\xe9\x08\xa6\xa63\xc0\xab\xc3\x13V\xbb\xfb1\xc0\xacdZ\xdb \xfa1\xc0\x82[\xd8\nB\xef2\xc0\xdb\x93\xeb\xa4\xfe\xe72\xc0\xbajd\x99_64\xc0\r#o\x81\xee\x864\xc0\xd8\xfd\x02\xect\x124\xc0\xb9\xfcB\xa5"\x9c4\xc0IJ\x8ff-\xef5\xc0B\xe4\xa6\xe8\\\xf72\xc0u\xc9\x08\x05j\xd56\xc0\x9d\xbbY\x83\x88\n4\xc00\x03S\xcb\xc0\'6\xc0\x18z\xff\xb2\xd2\xe95\xc0U\x97\xb9\xd8\x96\xe67\xc0=\xb8.\x7f\xb6H6\xc0\xd0\x18:[\xad)5\xc0^N\rx\xae\xc33\xc0D+\xbcS$\x933\xc0\xda\x05\xe3\xfa\x1005\xc0E\x12\xaa\x03}\xf97\xc0U[b4\xac\x195\xc0\xaaWZ\x8a\xa4%5\xc0\x1a&\xb1C\xab\xfb7\xc0\xf7\xd2x*@p3\xc0\xdc\xf6#\xbcM\xf52\xc0\xb44C\xe3\xc0\x9b5\xc0\x99\xbaf\xf7\xf3\xb25\xc0\xe9+&\x1e_\xfb7\xc0\x87\xea&-\x8f\xb23\xc0hEj\xfe\xdbr5\xc06`\x15Gx\r5\xc0\x08\xe1c\xe8\xb8L5\xc0\x0e\xb3\xc0g\xceS5\xc0N\xe1\xd1\xb4:\xea7\xc0\x05\xa1\xa2H@25\xc0\xb8\xa0%\xb5\xb8i4\xc0\xd0\xa50ri:5\xc0A\x1e\xced\x92\xfc5\xc0\xd3D\xfa|\xb4\xeb4\xc0g\xe2\xc2\xce\xff\xd04\xc0\t\xddq?\xc2\x0b5\xc0\x82\x86\xe55\xefA7\xc0:\x8557:#3\xc0\xe1nc\xb1p\xb45\xc0\xaa8I\x19(\xea4\xc0\x80\xda\xbc\xed\x05Z4\xc0\xe3\xa6J\xcc\xdd\xed7\xc0\xd68\xc4\x0f7n4\xc0\x91|\xfc5\xb3M3\xc0W\xfc+\xe2(\xff4\xc01\xef\xd3\x01i=4\xc0k\xf4@O/k4\xc0:\xe4d}\x92C2\xc0\xa0\x0e\x02#(\xcf3\xc0K\xbcj&ME3\xc0\xb1\xdf\xe3\x8c\x00\xd62\xc0\xaa\x96\x9d\xd5<\xff1\xc0\x9fV\xe6\xbf\x86\x192\xc0\xa5cm%\x98\x155\xc0\xda\xfb\xab\x04\x80\xf17\xc0\xben\x1d(\x08\x1a5\xc0\xf2R\x0eqA\xd94\xc0K\xcf\'\xd3\xe9\xcd2\xc0\xd5_\xea\xb5\xa9\x1f5\xc0\x1f\xd0\xb5\xe7\x19\xa03\xc0v\x95\x0c\xb4\xfe\x8a1\xc0o\xd7H\xbe\xc9\xe57\xc0\x13\xb8\xe7\xb4\xedK3\xc03\x97\x1c\x9f\x9cF7\xc03\x97\x1c\x9f\x9cF7\xc0\x08\x14\xdf\xd3\x9e\x842\xc0\xab\x05\x18K\xf9\xd34\xc0\xbf>\xf5$\xc2\xa32\xc0\xb1g\x00b\xfb)3\xc0\x95\xbc\x1e\xd0\x9fY3\xc0\x8d\xcdlM\x1c\x135\xc0\xce/\xd4\x1a4\xad2\xc0\x03\x044\x0et\xbe4\xc0\x11hT\xa3v]0\xc0gY{\'\xfd\x115\xc0\xec\x12\xa1V\x0f\xd4-\xc0&\xa6\xb9\x9f\xa4)5\xc0\xafv#\x99\r\x8d2\xc0\xdd\xe9\xc6\r\xab\xeb-\xc0\xb1c\x9d\x9d\xf8Z0\xc0\x99_\r\xa7k\x864\xc0&\xa6\xb9\x9f\xa4)5\xc0/6\xaa\x10YA5\xc0\xb1aIs\xef\xb54\xc0L\x92i\x94+S3\xc0mw\x07\xeco\xe44\xc0\xa7\t\x13\xcd\x03\x8c4\xc0\x8cD\x81:\xe1L2\xc0+\xc8\x0b\xdc\xe2\xe34\xc0\x8d\xe8\x8b\xe9q\x842\xc0Se\xbc\xa6\x86\xd74\xc0\xdf\xc5\xee\xb3\x1aM2\xc0\xbb>:\x92\x83\x045\xc0G0\xdeN\x8d\x953\xc0\xf9\xb00\x13\xd3\x0e5\xc0\x9b\xb6\xfbG\xe9\xbc4\xc0UAYr\xf5\x114\xc0:\x15\x9a\xe6\xd4\x8a4\xc0\xc4!\xa3\x92\x02_3\xc0\xd4<\x97\x91!E5\xc0\x96\x96\xff\x153\xc53\xc0-\xc2\xcc\xf2\x04\xf74\xc0\xecv\xb1\xd5L\xb44\xc0\xec\x04\x00aIe3\xc0\xf3\xc7U\x0cN\x115\xc0\x17\xf5%\xba\x92\xb44\xc0\xbe\xf6\x93\x9e\xcb\xaf4\xc0Y\xccd\n\xa9\xbd4\xc03g\xd4\x1cN\xca4\xc0\xce+\xcd\xa8\x81\xb74\xc0"\\\xa3\xec\xf5\t4\xc0%\\B\xcan\x9c4\xc0\xdde\x85\xc8/\x933\xc0\xc2\\\xd8\xb6\xf9\xe03\xc0\xb1\xc6Q\x17\xaa\xd04\xc0|\xac\xeb\xebK\x864\xc0\x9aM\xa7\x14VV4\xc0\x8b3RNu?3\xc0\x02\xad\xa6\xc3\xb4b3\xc0\x95l/\xd8\xf4\xa63\xc0\xde\xf2\x92\x9e\x9c_4\xc0z\xf7\xa3\x8a\xeb^2\xc0\x1a\xdb_\xa3\xd2\xc33\xc0\x99\xe9\x16\x80\xb6C5\xc0x+\x97f\xe5\xf21\xc0\xfd\x1f_\x14\x9c\xd33\xc0\xf2\xd8ez\xd7\x864\xc0\xee\x9d\xceH\x81 4\xc0\xfb\xae\xca%\x8754\xc0\xe6\xc7$\xd6z\xb84\xc0$\xb7\x15V\x05L5\xc0\x0f\xff\x02d\x92\xce5\xc0jX/\xf0\xf3\xe82\xc0\x18\xe0@\x88\x10\x1d5\xc0\x00\xb3H\x8d\x95\xba4\xc0\xa0\xb7H\\\x94Q4\xc0\x9bmc1\x8eG4\xc0\xc0\xbd\xbb\x1az\xe45\xc0\xd7y\xeb=\x8ar4\xc0\xd8\x14\xf7\xb0\xff\xf83\xc0@\xf4\\\xbf493\xc0-c\xd5\xa9\x12!4\xc0\xaaE\xceJ\xc3.5\xc0\x12\xf3\x93/\xae.1\xc0\xc2\xa7[@mq3\xc0\xe4\x0f#O\xda\t4\xc0\xfb\xcb\x89`7w5\xc0E\x1cj0\x9b\xb15\xc0Wws\x9f\x18`4\xc0\x9e\xect\xe0K\x164\xc0\'_\x19X&\r4\xc0\xeb\x0ep<\x17\x146\xc0\xb6-\xb0Ogj3\xc0|$\xb7\xb7E\xaf1\xc0\xa1I\xdd\xc3N!8\xc0\x8b\x91"\xd9\xe7_6\xc0\x17U(f\xfc26\xc0\x15e3V\x93\xfa5\xc0#/\x0cdi\xf64\xc0b\xf1.\xe3725\xc0"\x16\x0f\x91\xee>6\xc0,\t&s\xebc2\xc0\x1c\xf3>A\x8d\x056\xc0\xeas\x9c\xce\x15\x946\xc0\x88\xa7l\x16\x9f\xde3\xc0,q\x99\xd8\x11\t7\xc0\xa8eAJY\xb96\xc0\xc5\x9a\xca\xa8\xc1f3\xc0*=\x1fn\x98O5\xc0\x88\x1ciE\xe4\xdb3\xc0\x01\xc0\xb6i\xa6V7\xc0\xbc\xb9\xf6\xf84[3\xc0\xe6\x08E\xd2d^3\xc0y\x13\x04\x80o\xbf4\xc0\x84\xbf\xa3\xf8\xa5)7\xc0\xed\xef\xe3\x98\xeb)7\xc0#\x07+<\x8b\xf95\xc0\xf7\xd1Ht\'\xd91\xc0\x1a\xb2\x1a\xb5|U5\xc0\x9b\x06x\xf3I\xc52\xc0l\x1d\xbd\'\xce\xec2\xc0\xdd\xbb/\xc2\x18\xf14\xc0\x04\xbe\xf80\x80\xb45\xc0\x93\xba\x81h\xd3\x0c5\xc0@\x1cf6g\x9a3\xc0\xf1\x08]88i4\xc0\xc5\x05pM\x95\xb45\xc0\x9c\x99\x00\x8aQ\x137\xc0\xe2k#B\x82\xf14\xc08\x7fMv\xde\x854\xc0_\xf8aH\x00|3\xc0\xcb\x8d\xd2\xa1b\x136\xc0\x1d\xcb\xe1\xa0\xd6\x863\xc0\xdc\xaa\x89\xd4mo5\xc0\xdd\xe9\xc6\r\xab\xeb-\xc0\x13\xeaz\x9c`\xb55\xc0\n\xafL\xba\xa4\xa05\xc0u1\x96\xbd\xb1\x086\xc0\x88"m\xeb\x0ci3\xc0\xa0_$%\x8f^2\xc0\xa6\xf8\xcbb\x82`3\xc0\xa3\xec\xda\xa2\xfb\xb94\xc0\xb6\x08ch\xbb\x045\xc0\x182\xeb\xc9{\xaf4\xc0>\xae8\x04On2\xc0\xb3w\xea\xf8\x10\xe44\xc0eA\xf5\xff\xa2\xc04\xc0L\x91\x1f18a2\xc0\xc3\xf8\xfe\xdc\xb1\xe04\xc0\x1b\xe5~\x95\xab\xb64\xc0%\x15\rK\xe2\x115\xc0\xc8\x9b\xb0\x12\xa6\xd24\xc0\xc3\x08\x9a\xc8%\x863\xc0Er+\x04c\x8e6\xc0\xa1\x921\x0e\xaf\x185\xc0\x9f\t\x89\xa9\xc9\xd34\xc0%7L\xacq\xce2\xc0Wi4\xbd^I5\xc0\xb4^\xd0\xf0p\xd73\xc0J\xc1\x99\xd6\xc5\xae3\xc0hEj\xfe\xdbr5\xc0\xaeW!\xc2q03\xc0\xa14\x1e,\xc2\xbe2\xc0h\xbd\x1f:L\xfe4\xc0\xe4J\x92C\xcb<5\xc0\x93\x7f\x1f\xf2\xd7\x015\xc0w\xdc\x1eAL^2\xc0xs\x96\\\x00\xf64\xc0\xe9\xd3\x1f\xd8\xf3N5\xc0\xc5\x0b\xd8\xfd\x8d!6\xc0\xdb\xf7\x0c\xb6\xd4\x894\xc01LE\t\xa4\xee4\xc0\xd4\x01\xb9\xb8R\xe74\xc0\xcf\xbe\x93\xf4+\x865\xc0[\x07\xa5\xaeN\x8b6\xc0\xca\x04\x81\xe5-\xcf4\xc0\xf2"\xcc\xcb\xef\x1c5\xc0\x8d\xee$1\xf3\x9f4\xc0\\\x8e[?\n&5\xc0\xbcH\x02\x9e\xa3\x066\xc0\x1e+\x1cc/\x986\xc06\'\xa7\x13+25\xc0\xbb\x1d\xf8\x92t\xa13\xc0\xd1\xdbK**\xe13\xc0+Ol\x0fQ\x885\xc0"\xa9h\xc7\x92\xf61\xc0}>HMy\xb05\xc0\xbf\x15\xf2\xe2\x88^3\xc0>\x04*\r2\x135\xc0\xfd}\xf2\xf8!\t5\xc0\x0cd\x91W\x80\x8b3\xc0\xf6\x08q:\x19I5\xc0E\xa1\x82\xbbd\x164\xc0\x11\x05\x0e\x90\xa4\xd02\xc0\x0e\x05\x9e\xd3\xab|4\xc01\x08\xee\xac\\\x894\xc0\xa2\xd9\xbdy\xe8\x035\xc0\xd8\xbf@DLV6\xc0\xa2\xa0\xcf\x8d`_3\xc0\xa2\xa0\xcf\x8d`_3\xc0\xa3\x93\xc7\x0fbE6\xc0\xcaC\xb3\x91$\xf03\xc0\xe7\xf7\x83\x0e\xa9\xa96\xc0J\xd7_\x8d\xb5\t4\xc0`\xe0\xe6\x177\xd72\xc0%D4\x97y\xfb3\xc0RZ\x1c\xdeU\xb23\xc01\xff\xb5\xf6\xed\xdf3\xc0-\x13\x0cD\xf8\x084\xc0b-^\xda\xbd\xd73\xc0\xb3\x15\xa1\xb0\xfc\x012\xc04&\xfe0h\'4\xc0Su\xc9i\xa7\xe67\xc0\x17p\xc4\x06}<4\xc0\xfeA[U1\xf65\xc0\x13\x97\xa2P\x88\xc33\xc0\xec\xa3\x15\xa4$\xf04\xc0$.\x80\x1d\xeb\xa44\xc06O\xc0JDF7\xc0\x18hH\xa5\xa4\xe67\xc0%B_^)\x043\xc0*b\x7fEK;4\xc0\x18\xfaY\x92L\xdb7\xc0c\x9f\x1e\xeeZ\x084\xc0X\x954%1]5\xc0w\x1d\xd7\xf9s\xea7\xc0L\xcf\xbb\x86\x93\x936\xc0\x06G\x0e\xce\x1f?4\xc0+$#\xc7\xf8\r6\xc0y\xab\x00w(\xd35\xc0\xa1\xe8\xec+\x85\xc63\xc0\xf1\xd1\xc6\x1f\x81\r6\xc0`l\xe2\x1duE3\xc0\xc0\x98\x82\x0b\xf0\xff5\xc0\x14\xa6\x92wB\x076\xc0\xa8\x9f\x85u\x1fW0\xc0\xe5Q\xd3\x85h\x8c1\xc0\x97G\x1e\x92\xc1\x99/\xc0\x87\x16kr\xc3\xc34\xc0\x9bc\x87\xf97X7\xc0\xefr\xb6\xfaP\x816\xc0\x1d\xdb\xd6dE\x8c4\xc0\x83\xf6\xdf\x81B\xf13\xc0\x1f\x01\xec\xfbz\n4\xc0\x83\xab\xccI\x10\xb54\xc0\x8e\x9b\xddK\x18\x084\xc0\xc8\xd6\x8d\x18,\xf13\xc0\xca\xd5Y\x95\x1d\xa73\xc0\x8b\xd0u\x95\xed\x014\xc0\xe0\xb8\xc7\x12*\x844\xc0\xe0\xb8\xc7\x12*\x844\xc0\xe1\xd9\xb6\x15\x04\xca4\xc0\xf9\x07U\xcd\xae\'5\xc0b\x18\xa1:\xff\x0f4\xc0\x82\xf8\x9d\xad\xff\xb56\xc0\x89\xb2d\xa2\xd8L2\xc0g\xfbVn\xf4\x056\xc0\x13\x0b\xa4\xa2\xf3\xd43\xc0n\x16\x0b\xc0\x85\xc24\xc0\xd5\x14\xb4\x7ff\x0b4\xc0\xf3Ei\x8e#>4\xc0\x84\xda\x9b\xa9\xae\xfa1\xc0T\xda\r3\xeb\xee4\xc0}\xcfg\x89\xf5\xce5\xc0\xac\x8c\x9e\xed\xdb+2\xc04\x8dN\x86d,3\xc0\x16\x8b\xb0\xc5D\xd84\xc0V\x1d\x1d\xfd\x0b\x106\xc0\x9c\xdbF8%{3\xc0\x9d\xa4\xe8\xe4\xe1\x146\xc07Vm\x1d\x17\xf62\xc0\xdfI\\\x82\x8d\xfe2\xc0\xfb\xf1C\xfey\x164\xc0J\xd7\xffD\xb3\xfb5\xc0\x16\xbc\x90\x7f\xc9C6\xc0\xe9\x94\x8a8c\xa53\xc0\xcd\x04Ke\x81\xbe4\xc0\x12\xf3\x93/\xae.1\xc0\xac\x87\xcd\x1e\x1dU2\xc0\xc0\xda\xec\xdd\xe1\x126\xc0\xc1\x9b\xabw\x98\x992\xc0:\xab|\x15\xdc\x175\xc0m;7\x9ey\xa45\xc0\x1a\xca\xb9\x19\xd8\x9c3\xc0\xef\xf4j\x97\xf5j4\xc0?\xb7\xcaE]%6\xc0\xd6rH\x90\xa6_4\xc0\x1c\xe3\xaec\xe3\xa72\xc0\xc1\tP\xf0\xc2\xb65\xc0%y\xdcy\x05%5\xc0\xf5\xd5X\xd6\x86\xf54\xc0\xa2m9\x0fG\x9a7\xc0\xe0+\xe7\xdf\x1a\xcf4\xc0z;\x08\xef \'6\xc0\xe3\x13>B\xe1\xaf5\xc0]\n\xff\xcc\x9b_5\xc0\x19{%\xf9Fv3\xc0G\x9fr@\\\x8f3\xc0\x18\xef\xc5]\xe0]4\xc0a\xb9dK\xe6S5\xc0\xe5\xfa\x04\xa1\x8a\x8c1\xc0\xfcL\xb7\t\xbc\x105\xc0H\xedXDu 6\xc0\x04lZ&\xd6\x873\xc0=\xe5\xc2+\x0c\xf92\xc0\xbc\rw\xc16-4\xc0\xb8\xff(%\xd3{6\xc0\n\xa9\t\xb1\xad\x1c3\xc0\x18\xe0@\x88\x10\x1d5\xc0\xd1\xde/\xa3\xbe-2\xc0\x16\xd1\x87\x93<\x806\xc0\xba\x1e\xf8\x91\x00Y5\xc0\x8b\xb8\x94\xf2v\xe45\xc0\x90!\xa6\xa5=\xa23\xc0\xc5\xc0\xd4j\x01\x105\xc0\x03\r=\x1e\x0c43\xc0B\xb0\x7f\xa6\xa2\xd36\xc0\xbb\xc0\xd3\x17\x14@3\xc0z\x1a\xae\x90\xd8\xca3\xc0\x1a\xa3\xe0&ke3\xc0\xa8\xa4\x04\x10\xac\'3\xc0.\xa6oX\x19\x045\xc0\x82\xcbXe\x96\xdc5\xc0.l\xbehh\xf04\xc0\x84.\xb7\xb1\xfe\xbd2\xc0\xc6\xd1\xa1\x9aR\x0e6\xc0kqJ\x83\x11\x854\xc0.\xaf\x86\xe5I\xd62\xc0rs\xae\xe6\xb7\xf73\xc0\xc3\xb0Cr\xf7\xed3\xc0\x16w\xd9\xc5\x05\x8d5\xc0\xbcS\xad\xa9^z2\xc0\xa0\x19\xab~h\xf84\xc0\x18`\xa9\xd8\xaf\x8b6\xc0\x87\x17*\xc6\xb2I6\xc0\xa5q\xcc\xb7\x9c\x187\xc0,\x8a7\xc7"\xe32\xc0\x1d\x95\x1e8-\x9c4\xc0-\xdc\x0fv\xf5\xc13\xc0@\xceW\xa1\x15j5\xc0\xbd\xfe\x99\xf8%15\xc0%\xbe\x1a\x1f;e4\xc0\'\xa0^k\x98\xfd5\xc0Rr\xaa,o\xcf-\xc0\xe9b\xe8\x9f\x0e\xfd2\xc0\xe5\xf0;\xb4-48\xc0\xf4\xc7L\x1c\xe7J3\xc0<wN\x9e\xd6\x8b4\xc06\xe9\xd5;\x03{3\xc0U\x13\xe1&\xab\x805\xc0\xc1\x0er\xfdq\x074\xc0=0\xb9\xe6\xfb)6\xc0I\xa6\\\x86\xd7\x854\xc0M\x1f\x12/\xbe\xfb-\xc0\xea+O;\x1e\xf52\xc0\xc5\x05pM\x95\xb45\xc0\x9e\xa3\x04P\t\x966\xc0\xa4\xce\xedp\xab\xb42\xc02eP\xa0\x08\x1a3\xc0$\xc3\xfd\xe9\x05\x135\xc0*e=\x9bt)3\xc0\xc6S\x81\x94\xc6"3\xc0RU\x1e\xfb4\x1a3\xc0\n\xf0 \x91M\xae4\xc0\xe6?\xa6<\xf834\xc0e\xea{A\xff\x067\xc0\xb9\xf6\xc5\x1f\x08\xaf4\xc0"\x80V\x16h~4\xc0\xfa/\x9b{\x9b\x085\xc0N\x0f\xee\xba\xa3.4\xc0\xca\x17\x0eR\xb4\xb76\xc0\xdaD\x17\nm$5\xc01fLo\xb0\xb54\xc0\xf9\x07U\xcd\xae\'5\xc0\xd20\xe9\xe9V\xd23\xc0\xf9\xb00\x13\xd3\x0e5\xc0\x00^\x8e\xa9)74\xc0\x9bG\xc8Z\xe8\x1a2\xc0|\x1d\x11\xcaz\xe93\xc0cZwxL,3\xc0\x0c\x08\xbf\xf5\xadI3\xc0j\x8b\xd4\x95n\x155\xc0\x81o{\x0e\xb7\xd94\xc0i\xd6\x1aI9#3\xc0\xdd0\xa9\xdc\xabR3\xc0\x03c\x04\x0ew\x8f5\xc0\x0c\xe6\x1b\xe4>\x173\xc0$ul\x85\xf4\xe54\xc0\xc5\x1f6\x8c%\x914\xc0\xefX\xe8\xdd\x12I6\xc0\xacvF\x9f>-3\xc0\xd1\x01\x06\xe0\xdc\xd53\xc06\xa8+)\xecb5\xc0\xab9\xd4\xe6\xb6\xa42\xc0\\\xfdU\xf3\x9fY3\xc0\x80\xec(\x1aB\x923\xc0\rQ\x15\xe0\x98d5\xc0\xdf4\xf2\xae/\xef4\xc0\xcbN\xc1\x1b-\xd62\xc0\xc9\r\x89\xb7Q\x083\xc0\xc9t\xfe\xd9\x80\xa33\xc0\xf8\xd4\x0f\xde\xdd\xc43\xc0&\x1fm\x92\xd6p4\xc0\xc5g\xa9\xc8,\xb75\xc0{\x85\xde\x8d\xa4e5\xc0\xbc\xe3\xc4!\x87\xfa3\xc0bq\xee\xc1\x11\xde7\xc0Y\x18\x16\xa49\x8c3\xc0\xee\xc9dF\x12k5\xc0c\x1f\xb4vU\xb84\xc0\xa2\x98\xaa\xa1\xf3\xaa3\xc0\xe2\x99\xff\xd6\x1d\xee2\xc0\xc6\xbb!\xac\x86\xf64\xc0\xa9\x87\x89\xe1\x11\xe14\xc0\x13GO\xbd\xb0@5\xc0\xabs@\x13\xd6\xbb4\xc0\x02\xce_\xdd\xee\xab5\xc0\xe4\xa4\xbf5k\xbc5\xc0\xad\'M\xd4\x19\xd14\xc0l\x87(\x9c\xdba3\xc0?\xc59\\`;5\xc0\x1a&\xa6\x9c\xd3?3\xc0*0^\x91`\xd44\xc0\xdf\xd8;\x01\xee\xfd5\xc0\x05\xf4\x99@&n3\xc0Kd\x99\x88@c5\xc0~\xcd\xa3\xde\x02\x9f6\xc0\xc0\xd3S\xa2\xaf_2\xc0\xe6]\xc5\x01\x87J4\xc0\xa8zx\x19@[5\xc0gxC\xea\xdc\x075\xc0\xa2\x1d\xff\xcen\x9c4\xc0\x16E\x86\xe7}\xbe4\xc0\x7f\xe5\xd2mh\x8e5\xc0z\x03\xd2n\xa6\x046\xc0%,\n\xbe\r\x1e5\xc0\xf8\xae\xd8!D\xea2\xc0[\xc17C*\xd14\xc0X\xcd\x9b\xb23\xf32\xc0\x1b\xea\x90\xd7mD6\xc0ZE\xccP\x07\xd54\xc0\xea6\xef\xcb\x1c\xdf4\xc0SF\xc9\x99s\xb16\xc0\xe3\x95\xa2[uF5\xc0\x9f6~}\xbfQ2\xc0\xd0?l\xd9a\x045\xc0\xadm_\x1d\x0e\xc52\xc0 \x04\x84Jm\x1d4\xc0\xfc\x99\xfa\xed}\t4\xc0A\xb40"sS7\xc0\xda\xe3\x00\xcdZ\xa45\xc0e\xe0\xe1Z\xc6\x0e4\xc0\xf5P\xbday\x086\xc0vk\xc9K\x83G3\xc0r\xaaR\x05[\xe34\xc0?\x11\x8a\xa4[)5\xc0\xa3\xe2\xd9:\x87\x876\xc0\x0e/\x1fU\xc6\x874\xc0}\xef\xbe\xa8\x9d\x8d6\xc0F?\x082t\xd82\xc0\xb40\x9e\xcc\xf3\xa05\xc0\xc5\x0b\xd8\xfd\x8d!6\xc0\x890\x7f\xcf\xee\x8f4\xc0\xaab\xfe0\xd0\xb3,\xc0E\x8f\x888\x1b>4\xc0T*\xe7\xd0\xa4R6\xc0j[-KM\xd44\xc0,\x01\xd8\x80\x0736\xc0\x95#\x86 \xc3\x166\xc0!UC\xd9\x7f\x026\xc0g`\xe7\xa8\xb5\xdb3\xc0\xefwNf\xde\xb65\xc0\xa6h\x1d7\xb5\x1d5\xc0N\xaaux\x1e\xf22\xc0Z\x81\x85\xf5\xcc\xc04\xc0\xe6\xcd\xb37\xfa\xdb7\xc0\x99\x9c\xec\xad\xf1o5\xc0\xdcv\xa7g\xdd\x9f4\xc0{\x10\x1c\xf4\x9f\xca3\xc08\xb1\xd9\xd5\xb0\xb94\xc0\x8b\t\xfc\xd9\x05\x873\xc0\x8c\xba\xa5}\xfc[5\xc0\x04\xa7)\xf7\xa5\x068\xc0x\xf3bR\xc9A5\xc0\x1a~\\\xbd\x80\x923\xc0\xd5\x9a\xcc\xfc\x18E5\xc0\x00s\x17\x13\xd2*6\xc0jx\xf1\xea\x85\x936\xc0BS\x0eRs\xb26\xc0\xe4F\x8eri\x884\xc0\x1e\xe8^\xe5\xc5\t7\xc0\xad1\xc4\x9dx\t5\xc0+tkr\xe5f3\xc0B\xc8\x1d\xc7A\xfc4\xc0\x8c!+\x84\xc5\x856\xc0d\xd5*\x08\x1a\x956\xc08\xad \xb9\x8d\x846\xc0\\ws\n]\xf74\xc0\xf7$\xf3j\xcaB7\xc0|\xf7\x85\xe0\tK7\xc0W\xb2\x13\x9dU\xef3\xc0Bs6\x90\x83\xef4\xc0\xd4\x01\xb9\xb8R\xe74\xc0g1}\xf8\xf0\xf34\xc0D\xcd\x14+\xa6\xe02\xc0\x06\x193\xc1\x01\xf04\xc0z\x89N\x9a\x7fE7\xc0\xd1\xd8W\x915*2\xc0\xd1\xd8W\x915*2\xc0\x08\x93\x81G0\xe67\xc0\xbebw\xdf\xc647\xc0M_=\x19\xd4*7\xc0%\x99-\xf6=l4\xc0=m3\x9c\x9e\xf97\xc0\xd7\xc5\x13\x9b\xfc\x0c4\xc0\xda\xf9\xab\x8c\xbd\xe57\xc0\xfc\x88d\xeaL\xc33\xc0\x8b\x99`+\xcd\x175\xc0_\t\xd4P\x88\xf15\xc0\x0f\x1c: \x7f\x105\xc0\x99O\xef\x03\xb9\x1b5\xc0\\O\x06\xdd\xc4%5\xc0,\xfd\xf7\x15ZM5\xc0\xea\xea\x83z\xeb\xa44\xc0qn\x9dO\x06\xaa6\xc0V}\xc1l\x0eW0\xc0\xc50([\x0f\xd24\xc0\xb4!;Y\x02d4\xc0\xc6\xd1\xa1\x9aR\x0e6\xc0BJY\x9b\x02\xbf2\xc0\xc4\xa3\xd63\x05a5\xc0\xf6\xa9uKP\x125\xc0x\xef\x9e\xb7\xa7\n4\xc0\x00R0u\xdf\x900\xc0\xc49\x7fr\xdb\x124\xc0Yx\xa4\xa1;\n4\xc0\xb6j\x0b\x8c\xab\x915\xc0\xabs@\x13\xd6\xbb4\xc0\x17\xae\xa7HBY3\xc0E\xd7\x08\xf23\xf92\xc0\x16\xd3\xb2\x9f\xf4\xec2\xc0\x8a\n!\x02.P2\xc0\x96P\xad\xdc\xc7\xca2\xc0@\xeb\x9bG\x81_5\xc0=\t\xf3\x9f\x8e\xda3\xc0*\x92\xca\x86\x00&5\xc0}\xff\xf3\xfe}\x9e4\xc0\xa1\x9d_-\x02\xb14\xc04\x8b\xc0I\xd2(5\xc0(\xe2\x9a6\x97D5\xc0\x97\x0f=\xac"J6\xc0v\xb0\x05\xa0\xfd\xbf6\xc0\xed>\xec~5\xfc5\xc0O\x1ey\xb5\x9e^4\xc0Fh\x01\x0c+\xe03\xc0\xaed\xfe\x9e\x15|3\xc0b\x88,s\x84\xe14\xc0(\x7f\xb8\x1f5,1\xc0\x19d&\xf8\x16|6\xc07\x8d(\xb4P\x1f3\xc0\xb7\xcaY\xc3\xe4\x1d5\xc0\x00Z\xbdi\xc0\xd55\xc0\x0b\x96\x86fo-3\xc0\xae\x946\x8d\x01a2\xc0\x91\xf0/9\xb1\xfb4\xc0\xc5r}19\t+\xc0h\xf6s\xd1\xa3\xa45\xc0\xd4\x8d\x0cT\xa9\xc94\xc0\xe2N\xb9\x06\xbc\x9e4\xc0\x05\xf7\xcc\xbchQ5\xc0\xa2)| R%5\xc0\x9e$WR7\xb46\xc0\xd9\x18\xa2\x0e\xa6\xd73\xc0\x00vd\xa1\x8f\xab5\xc0\x15\x96n\x9d\xec\xbb4\xc0\x92\x9f\xdcA\xecp6\xc0\xe5\x88kd\x98\xe44\xc0\xef\xfd\x8b\xaa\xb1U3\xc0V\x1d)@\x16w6\xc0FW\xec\x88~\x8c6\xc0\x08#\xa7\xe0M\xf02\xc0*\xdc/\x16\xaa\x9f4\xc0\xc9\xc6D\x7f\xc5\xbc4\xc0wZ\x12@\xae\xb12\xc0=\xa9\x98\xcc\xb2\xf95\xc0\x01\xfe\xff$\x10\xdb4\xc0\xb4%\xb0\xf6\x88.0\xc0\x80\xd2\xed\x07\xa7\xb46\xc0mm\xde\n\xaf>5\xc0S\xf6\x8bd\x89p6\xc0\xe4s4()|3\xc0JG\xdbB\xefv4\xc0\x1a\xa3\xe0&ke3\xc0.\xf6\x16\xd7\x0c;4\xc0(c\x94\xbbo\x1f4\xc0\xc6\xd1\xa1\x9aR\x0e6\xc0\xe8\xff\x87}CL3\xc0\xb8\xff\xfcq*\t5\xc0<\xac\xad#\x0c\xd74\xc0\xf7?\x8d\x88P\xa03\xc0\r\xfcz\x8bK\xec5\xc0#\x8b\xb1"\x93\x943\xc0x\xfb(y\x08&5\xc0\xd8\xbeld\x97\xb14\xc0\xf2\x97\\t\x7fg3\xc0\x06\x90\xf7\x83\x11$3\xc0\x86\xd6n\xc5\xda\x0b6\xc0i\xe8\xe58\xd8\xbb4\xc0\x03\xb3\xec\xc0A\xef4\xc0\xdf+\xf0\xbb\x04;8\xc0\x83\xee\x8b\xe0\xd6\x854\xc0\xca\xac\x86\xacs\xb93\xc0\xb8\xddKO\xd9?4\xc0\xdf\xb5\xcc\x11\xc4\xa65\xc0s4\xc5f|\x8c3\xc0V\x80L\xec\xc1P6\xc0~Y\x9d\x8e\xe5\x153\xc0A}\xc7S\xa6Y4\xc0\t6U\xa7\xe943\xc0\xc4\xb2\xf20\xa8+7\xc0\xa4W\x96\xc6\x85\x866\xc06\x07\xb5nZ\x9b2\xc0\x89\xb9\xfax\xa4x5\xc0\x81]\x03\x14\xec\x8e5\xc0\xc4\x1dC\x0b\x98M3\xc0\x05\xc69M\xfd^5\xc0w]\xcd\x92>\xa96\xc0\xe0G\xb4\x8e\xdd\xb26\xc0X\x03g\x81\x84\xcf4\xc0D\x05y\xb54{3\xc0h:q\x96\xf9\xd35\xc0\x97\xb9ZX\x11\xad3\xc0\xad\xc0a8\x92c6\xc0\xbdb\xf0}\x1763\xc0\x18\xd3+\xcf\x99`0\xc0\x0e\xf84ab\xa63\xc0\xfc\xe8D\xf1\xc8\'6\xc0\xee\xe3(\x1e/\x8b4\xc0A\xfc\xa8*\x88D4\xc0?\xbc\x06 L\x8c3\xc0`\xcc\xa9\xb5\xe2\xef3\xc0}\x893\xd9\xd3\xa33\xc0,\xb8b\x05gV0\xc0\x8b\t\xfc\xd9\x05\x873\xc0V:\x126\x1c\xea4\xc0\xf8/eRvd5\xc0G\x9fr@\\\x8f3\xc0\xd4\xd01\xf3\xbf\xc76\xc0\xa8\x16p\xdb\xe4\x845\xc05R+\xd0\xf6q5\xc0\xc4\xbc\xcf\xf3\xc0\xf31\xc0\x9b\x10@\xe1\xe8R0\xc0\x06K"\xdd:\xc73\xc0\x1c\xfadA\xdc\x154\xc0\x14\x92\x8fy\xdb\x165\xc0\x95\x9503\n03\xc0\xc8\xbcVh\xb0H4\xc0\x8f\xdc\xeaL\xc7\x8a2\xc0\x16\x02v\xac\x8a\xd26\xc0\xe6\xd0\xcc\xbf&\xc75\xc0k\xa3\xc2\xdd\xcfv6\xc05\x03\xd4\xe4ht4\xc00\x95|\xd9\x1c\x144\xc0\x1b\xa2\xd0\x9a.\x013\xc0\xd4\x1c\xb7\x00S45\xc0\xa1m:W7\x913\xc0.\xc2Y\'K\xe34\xc0,\x8c\xe68\xfc\x833\xc0\xe2\x90\xe1(\xc3\x085\xc0\x90R\xbc\x1f\xe3\xb84\xc0_\x0fo\xae\x16\xf44\xc0\x1e\x91\xc2[c\xc24\xc0\xed5R\x9cE\x953\xc0\xd8\xf4]\xe5\xda\x0f4\xc0-\xf5h\x17\xc1c3\xc0\xb9\xb4\xff\xdc\x06\xb54\xc0\xbb\xa4e}W\xac3\xc0.]\x8d\xd8{\xb06\xc0\xf3_0\x04\xc1\xdf4\xc0\xe6\x97@MW`4\xc0\x9bV\xc9\xcd\x16\xe85\xc0\x1fI\xc7\xdb\xa5k3\xc0@k>\x8c\xd2\xb45\xc0M\xf1\rE\xba`2\xc0\xce\xd0\x19\xaf?\xaf5\xc0(\xca\xa2\xf4Dx3\xc0\xceg\n@\xef\xfb2\xc0\xfd2\xa7"\'\x063\xc0\r\xb5\x13\xfe\xda\x986\xc0\xfd\xcf\xd1\xc8\xbbg6\xc0\x0e+\x0e\x9a\xaa\xa03\xc0\x04l\xed\xf8\xd5\xe45\xc0\x8cAR\xd1>:6\xc0\xa1\x12A&\x83C6\xc0\xf43\xdb\xe6vx3\xc0\x04\xc1\xe1F\xac03\xc0\xa8BQm\x08V7\xc0r\xa3\xd5\x9e\x13T5\xc0\x10\x88v\x81p\xd72\xc0\xfd\xe6\x8cb\x17C4\xc0^\x1b\x06\xca\x7f\xb25\xc0\xca\xac\x86\xacs\xb93\xc0\xd5\xfc\xabu\x1fe5\xc07\x9b\xc6\x89\xaf\xb64\xc0\xb8\xf6\x9fO9Y7\xc07\xfe\xe4q\xcf\xa93\xc0}\x9e?\xe9Kn2\xc0\x1c\xca\xbfk\xd0H6\xc0\xa98\x11\x1a\xc1\xf72\xc0\xf5\xdez\x8f7\\4\xc0\xfd\x9b\x07@\xfb\xe01\xc0\xa4\xd0aLER4\xc0y\xb8\x14P\x8dn3\xc0V\xbc\x87W\x12=5\xc0\x11\xc1a+t^5\xc0}\xc6f\xe9\xa126\xc0\t%\xb2(5J3\xc0\x12[\x8e\xab\xed27\xc0\x86\xccx\xb4P&6\xc0\xfcL\xb7\t\xbc\x105\xc0\xa4\xdd\x9b?Y\xe04\xc0w\x16:\x0cn\xbc2\xc0\x1e\xbb!XN\x1a3\xc0T\xd0z)=%6\xc0G\xfe\xf4\xa7\xec;3\xc0\x857j\xf5\x9a\xfe5\xc0\xe0s\xb90W\x885\xc0-x\xa9\x1f\x99\x1e6\xc0L\xa9Eqo\xda1\xc0\xb3\x88o\xc1H\x0c6\xc0\x7f8\xeb/\xde@5\xc0\xce\x1f\xc2\xe0\xf4\xe54\xc0\xe2\x15\xbc\x11\xa4\x1b3\xc0\xcd\xa5\xc6U\x9fG3\xc0>3M\xaf\x8d55\xc0\xa2\xff\xdb\x86\xf9\x884\xc0n\xfd\xe0\xc8\xc6;3\xc0\xf8\xd1\x98 \x1aX6\xc0\xbc\x85%\x999\xe42\xc0\xbbANb\x9c\t4\xc0\xba\r\xf4\x9b\xc2\x9d3\xc0\x0ewF\x83n\xc33\xc0f\xa4\xd7\x1c\x1c\xf32\xc0\x82\xcbXe\x96\xdc5\xc0Y\xb8\xd2Ic\xe92\xc0{\x85\xde\x8d\xa4e5\xc0\x8byd]\xafA5\xc0\x88S5J\xf9*3\xc0oXu\xd1\x82\\4\xc0\xed,\x1d,\x9e\xb44\xc0\x9d\x94\xbd\x96\xd6\xea4\xc0z\x03C\xcb7;5\xc0\x93\x10H\xb34:4\xc0{K\xa9\xb4\xd5e3\xc0\x9c5\x18\xf2\x19\x883\xc0>\x19%\xb2\xbf\x8d2\xc0\xa1\xaa@\xbfS\xfe1\xc0~J\xa0\x84\x8f\xc84\xc0\xe1\xeb\x8aG7L2\xc0\x83?c[\xe1\x1e6\xc02W\x0bh\xf5\xf14\xc0\x17\xbe\xee\xe3\xcf\xf93\xc069\x07\xdc\xcf]2\xc0=\xaf\xf8\xe2\x0eU4\xc0\xb1\xa0\xeb\x86\xb9\xbf4\xc0+\rbc\x91\x896\xc0\xc7\xb2v\'\x1245\xc0\xf9\x0f"\x19\x05k2\xc0\x1a\xf9j\xbd|F5\xc0Ag\xd70\x00,5\xc0\x92\xa5\x04"\xccn4\xc0\x95\xff\x89"R\xe91\xc0\x97\xd14Ig\x952\xc0\xf2p\xc3\x15\xe2\xb85\xc0\xda\xe1/_j\xb42\xc0\x97\x15\x8c\x19\xc0\xe45\xc0\x81\xc4\x8c\xd0L\xf64\xc0g\xf3\x01j\xa3\xb84\xc0\x15\xea\xc9>\x9e\xee4\xc0k\xc9Iw\xef34\xc0|D\x98\x85;\x854\xc0\xf8S\xec]\x80\x084\xc0\x03\x1cGk\xd0k3\xc0\xd7\x17/\xed\x05\xb75\xc0\xb0\xfc\xb9r\xe3\x044\xc0.o\xc7\x96\x86\x134\xc0\xf5\x96~\xb5^\xf84\xc0}\xa6\xe4\x98\x8f\x0c3\xc0\xc3a\x96\x03\xee\xf24\xc0\x1a\xc2l\xf8\xb1\t3\xc0\xb7\xdc\\\xd6\xf3c5\xc0\xb4\xedy\x92\x91~4\xc0=,\xb4\x84\x90\x0b5\xc0G\xd5,\xac\xfa\xb21\xc0M\xee\xee[\xc9f4\xc0\x94\xd3\x03e\x0e\xa74\xc0H\xca\x03\xd4\x89\x0c6\xc0\xebu\xfa\x0f*\xed3\xc0R!d\xc6\xaa34\xc0n\xd3\x87a\x8a\x155\xc0%\xc3\x06z{@3\xc0\xa1F\xbb\xbc&\xbc3\xc0)b\x0e!%\xdf4\xc0Y:z\x9b\xdfP3\xc0}%\x02\xdf\te4\xc0&R\xf1OI\xa15\xc0\x13\x82\xea`\xc8\xe35\xc0\xf9}\xd9aE\xbb6\xc0'
p29
tp30
bg3
(g4
(I0
tp31
g6
tp32
Rp33
(I1
(I2227
tp34
g13
I00
S'*d\xb4\xdec\xefS@i\xb7\xa4\x17\xfe\x18T@r,\xe0\xdf\x82bS@\x1aEv\xea\xb9\xb3S@\xef\xeb\x96/\x04\xe4S@\'E\xecR\n\xeeS@V\x8c=\xdc\xb5\xe8S@\xa4v\xd8\n\xee\xb4S@D\xe8\xa5\xca\xabaS@\xb2\x96q\x90\xd9\x1dT@\xcd\xb4\x9b\xdaHsS@h\xd6R(%\xe7S@#\x03\x99\xdb\xb6\x82S@\xb8\xc9\xff3\xcf\xd9S@\xc0\xe9=\x98\x18\x17T@\xa0m\xf6\xdf\x87\x81S@\x9b\x9e\xba7\x04VS@\xe2\xab?\xd1q]S@\x15\x1e\xe53\xf0\xd6S@\xeb\xee~G\xea\xd6S@w\xb7%\xef\n\xb4S@\xd8%[X!7T@\xc0!h/\x1a7T@\x8c\x12\xe6;\x19\xd8S@I\xd4HM\x95\tT@\x11d\xd8\x89\xb6/T@1\x18\xe6sY\x0cT@\x9au\x94\xb7\x8dgS@\x1f\thZM\xb1S@\xfb\x04\xdb\x81\xaa\x9cS@\x05\xc2d\x84\xaa\xe6S@^\xd6\t\x8e\x92]S@\x9f<\x0e+\xd9\xafS@zg\xa8\x8c\xd9\xd6S@\xe4\x80v7\xfa\xe6S@\xb1\xe9y\x08\x7f\x92S@\xe0\x96y\xf7\xa6pS@\x05\xb4F9\x032T@\xefz\xc11<rS@\xde7`\x14]\xe3S@\xe4\x1e\xbaV\xfb\xa2S@\x84C\xb7`h\x99S@\xae\xb2Cc\xaf`S@\xf4\xac"\xa4\x8e\xaaS@\xf8\xaa*\x92\xe0\xabS@\xce\xd3\x05\x04\xd2aS@\xb9\x92\xe6\x96\xf2\x14T@NRW\x043bS@\xb3\x0ey\xcf\xe9\xa0S@P\x8cF\x95\xdf\xacS@\xb4\xaf\x85;9\x99S@(\xaa\x04\xb8K\xadS@\x17\xfe\x06\xf7`eS@\x93D\x16\xc1X\xadS@\x9ct\xb5l\x07&T@\xb9\xb5%.\xf9%T@|\xe6\xd2\xea\xcf%T@P\x9a\xb6\xa3\x90\xafS@T\xecj\xa7[\xe6S@\xc68\xce\xc9\x1a\x99S@\xa3\xa6^`\xc1\x9fS@\x821\xe9a\xdfiS@\xeb\xe1\x96{5$T@\xf0\xe9\x9fq:\xa3S@P\x0f{H\x19\xa0S@\xb7\x0e\x1cx\x93\x03T@\xffE>\x83r\xb0S@\xedy\x8a\xd9\xda\xb3S@\x99\xa6\xb6\x1d\xa9jS@\x82\xad\xc7c]\xadS@\x96hF/\xef\xa1S@{I\x00\xb9\xed\nT@\xa7\x80\xa4\x81\x0b~S@\xaf\xfc;\x98\x92\x9dS@\x9c\xb4f\xa1W\x8dS@\x08\xa5\xc83\n\x8cS@\xc1\xe2O\x90\x08\x8aS@\x96\x90}<t\xadS@\xd8\x01\xe4\xcd\xf7\xaeS@]\xa7\xec\xf0\x0b\xc9S@\xbf|B\x15\x9e\xc7S@\xfa\xc9\xae\x89S\nT@opA\x81\xdc\xe5S@#\xd7a\xd1\teS@\xd3`[J\xb5\xc4S@9\xed\x92\xc4\xe2\x9fS@\xbdx\x03\x01\x84\xc4S@\t\x1a\x01\xc5\x11%T@i\xb8\xcbz\xb2zS@$\xb2\x9c\xa2\xc7dS@I\x1a\xc8\x113\xacS@\x19\xf8\xc8\xc5\x92fS@\xa3.k\xc3\xd0\x14T@\x95\xcaT\x92\xdf\x95S@\xa3X\xa3"\x88\xa0S@-F\xa4\xde\xc9\x0cT@R\x15N\x9d|\rT@o\xcf\x7f?|\xacS@\x80\xc7\x12\xb0\xd2\x95S@\x02\x9d\xd6xl\xe6S@\x8d\x0c\xb0\x93/cS@yMv\xa6\xea\x82S@?F\xda\xa6\x99%T@\x1aA?\x8ek\xb1S@\xdc\x11.\xc1\x95sS@\x0f\xd0\x83\xd6\x91\x83S@\x97\xbd\xa3\xfbV[S@F\xf2\x82\xbe\xcf\xaeS@:\xfe\xee\x8e\xae\xe7S@\x13\t\xee\xc0#\x0eT@\xb9\xc1`<?\xafS@\xb9\xc1`<?\xafS@\x0fD\xce\xffj\xa4S@\x19\xd3\xb8rb\xc5S@\x1c\xc3f\xa4\xde\x1fT@)\xb7\x19\x9f\x01\x90S@\xd5\x87\x89\x05\t\x0fT@\x01\'\x07\xd68\tT@\x82\xb7\x14\x1b\xd1\x95S@q\x7f\x8e\x9d\xca\xc4S@%\xbd \x95>\xe2S@]\xc8W{\xc6\xc4S@\x88>x\xebD0T@\xf5am\x0b\x80\xc5S@\xab\xaa\xb3\xe9w\xc8S@\xf1q\xf1\x04\xc2mS@d4\x9ai\x0f\x0fT@3\x98r\xa9\xf2\xc5S@B\xc9\xcd\x8c\'\xa5S@l\xc3R6\x0b\x9cS@\xb0\xa7\xd0\xda\xee\x9bS@0~%7\xb8\tT@`F\xe3\x97L\xe2S@\x9c\xf5\x86\xd4\xb8cS@`\x93MU\x8b-T@\x04\xff\x124b\xb2S@\x00f\x84\x14\x1a\x0bT@b^\x98\x82\xcaZS@\xa6\xb8|I\x12\x9bS@c\xa7\xf4\xbc\xa7\x1aT@\x07\xb5\x0f\xc5\xae\xe6S@\xd3W>\xa1@\xfdS@Q\xe3\xd9\xba\xbb\x93S@L\xb7I\xce\x17%T@\x87s\x91(\xae\xb1S@k8\xd2\xea\xbf\xceS@l\xb4\x00\xf0\xb10T@\xb9x\x82q\xa9\xb1S@fF\x97\xdd3\xe3S@\xd7\x03"\xd7\xd4\xe2S@\x1b\xab\x13~5\x1eT@-\x80\xcd\r\xc7\xc4S@\xfa\xefj\x0f\xa3\xb2S@J\x0bj\xf79*T@\xdaA\xd1\x0f4dS@X)\xca\x9b\xe7\xadS@gl\xb2N\x0b\x9fS@\xe3Q\xc8VB\x19T@\x1d\xab\x1f\x9d\xd9\x1dT@\x100!\xf7g\xb0S@\xf0I*\x04k\x8bS@\x0fKq\xc7k\x19T@\rO\x86\x98\x89\x18T@\xdb\r\xfb\xd1 yS@\xa4\xb7h\xcf\xd9\x15T@oA\x9c\xa7\xd8\xddS@\xf0(\x12\x95\xa9<T@\x86\x1f\xb7\x8d\x0foS@\x9c\xc6\xb4:\xe5gS@5DY\x04}\xe7S@\xde\x1ei\x9b\xd7\x81S@\x89\xe0\xe6Z\xc1<T@\x06\xc0\x17\x06izS@=S\xc1(\xf5\xb1S@\xe6\xff\x04\xf1H\xafS@\xe9,\x10dC&T@]\xca\xd0S\x13\xfdS@\xe0\xdb\x90\xa9\xfe\xe0S@\xe1T\xb5\xdb1\x83S@1\x8b&\xf5\x9e\xafS@uc\xddfQ\x9fS@\xa3"\xbb\xf3G\xc9S@\x00v\xa4\x89U\xb2S@n\xce\xdd\x9a\xc2\x80S@\x91\xf2\xff\x81`\xa3S@\x04\nS\x17\x05xS@\xa4\xd6L\x85\x9d\x94S@\xe7y\x1e\xf4\x81\x08T@\xb5^\t8\xcd\xd5S@\xf92I\x8a%\x7fS@\x1c\xec\xf6\x1ap\xefS@4\xc6\xef\x0f\x85\x98S@\x9a:\xe1oX\xdeS@)?\x84\xe36\x0fT@\xb9\x95r\x1e\xb8\x0eT@\xfeV\x01w\xff\x08T@\xc7\x9b7mc\xe6S@f\xff\xcbBZgS@\xa2T\x1f|CdS@~\x87\x87nS\x08T@\xb6\x88\x8du\xaffS@\xfb\xb1\xbc\x1eC\x96S@\xfd2~\xd8\xb4\x99S@\xd26\xf6\xd6*\x94S@\xa6Kx\xb752T@e3\xcft\x8f\x99S@\x07\xd8?\x88*\x07T@\xae\x87\xbdx\nbS@P\xb0\xcc\x8e;\x18T@\x93\x9b\xb6#H\x0bT@3\xb2f\xcc\xc4\xd9S@l\xb2\xc4\x9c\xe2yS@\x1c\xd0\x1b\x890\xabS@\x00;\xcbn,\xd1S@\xf0\xd4\x06\xb8\x00\x01T@\x860r\xae\xb3\x0eT@\xf3\x8b\xb1J\xdfgS@\xbc\xb9\xcc\xb2\xc7lS@\x8f\x19\x0f\x9d\x1brS@&\xd9\xac{\x90gS@+;\xf2\x93\xd0kS@\x1f\x85-\x1bm\xb1S@: ,&W\xceS@\xb0\x89\xa7\rXmS@7\x9cC\x159\xb1S@v\xd8 ?;\xf2S@ec\x00s\xa7\xb8S@\x14\xe7P\xc0\xca\x9aS@\xbe\xc9\xc1\xfe\xb0\x9eS@\xbe""\xde\x96\xafS@\x94\x0ea\x8a9\x99S@\xe7\xb0\xcb\xca\x97\x99S@\x1d\x7fK\x1apwS@?\xab\x84\xfa\x0e\x9fS@\xc5\xb80\x14Y\xd6S@\x88>x\xebD0T@\xc6a\x86\xba(\x9eS@\x00Z\x8fd\xaf\xa1S@x.]e)\xf4S@\xbf$\x15\x993\x9cS@\xbf:m\xa5\x16\x9cS@\xe7/m\x0f\xc9\xaeS@\r\xf2\x94Q5\x07T@\xd6,I\xae\xbf\x06T@Cr\xbc\xfa\xb7\x98S@\x00\xf1\x1e\x13\xa1\x98S@\x0f\x0c\x97\xa0l\xb0S@\xb3%e;!\x0bT@\x98\xcf\x84F\xb6\xadS@\x81Xk\x92\xb4jS@9\x07^r\x81gS@\xb4\xaf\x85;9\x99S@\xd1Y\xe7\xa5\xb7<T@\x93\x13\xb0\xf2\xc8\xd5S@\x91u`Q\xdf\xafS@\x88\x8e\xcf\x1b\x8e\x92S@\x12d\xca\xe0\x9a\x82S@\xa5\x1c\x91\x16\xfd\xe6S@\xd3\x82u\x14\xde^S@\x02\x9d\xd6xl\xe6S@\xb0*D\xb8\xe4[S@P$^\x1dV\xe6S@\xd2\x0c\xa5\xa3\x02\xdaS@\x94@\xf5\x82R\x84S@M"\xf8&p[S@FXc\x1a\xc7cS@\x94\xc5\x05Qb\xefS@Z\xcf\xbe\x92{\xd9S@\xc5\xbd\xc5\xc4\xb5fS@3\xd4\xea\x03\t\xc6S@\xf2\xcf_\x85j\tT@\x04\x8a\xbb\nQ\xdbS@;\x9d\xfdi^\xc1S@\xe8\xcbj\xbe tS@\x92Q\xb1,e\xe5S@A#2\xe4=\xd6S@T\x02\xa75b\xe4S@|\x1f8\x0b\x1a\xd5S@\x8e\x8dh,\x94\x03T@\xfd\xd8\x05\xe7\x8d\xe1S@n5\xb7@^\xa5S@\xfa\xefj\x0f\xa3\xb2S@\x93\xff\x7f\rX\x84S@\xd1\xed\xbe~\xff\xb3S@2\xc8*\x05\xff\xe1S@iCtvL\x1bT@\x1f\xc6C)TlS@\xb4\x85\x12\x1a\xaa\x02T@j"e\x8e5\xb6S@\xbc\x15U\xd7A;T@\xc9\x0f\x1c\xf1\x9a^S@\x10g:}\x17zS@\xeaa\x1f~I\nT@T\xc2\xdeX\xc6\xd9S@\x1d\x7f\x8c\x96\x88\tT@(\x14~,A\xe3S@\xf1\xfc\x8ao\xad\tT@)\xa7\x0bt\x1b\nT@Pk T\'\nT@\x9a\x17\xab\x1c\xcd\x14T@~f?\xaa\xe2\xe1S@Y\xb79\xc2\x0f\xcbS@G\xa2X\xb7\xf3\xb1S@U\x94\xc7\xd7\x83\x9fS@/,\xaf*\x1c\x81S@!^\x1f+\xb0\x9eS@1\rs+c\xb2S@N\xe6o\n\xf8\xdcS@g\x80\xcel\x9b\xabS@\x1a\xc2\xc7\xc3\x1b7T@\xdf/u\x15\x10\xdeS@5\x98\x8e\xb5\xe4\xddS@\xf6t\xcb\\$7T@\xf2\x80i\xc2\xe8\xabS@\x91\xb3\xbd\xe7\xc0\xddS@\x8e\xa9\x8dO\xa9\xddS@\xcd\xa1\xae\x18\x0csS@\xdf\xd9\xafl,\xacS@w\x16\x94\x17j\xb2S@\x0e\xcdF4\xd3\xd6S@D\x15E\xd1\xcf\xadS@+]Aj\xbf\xabS@\xed\x91\xf6-\xe2\xd6S@?\xb0\x9e`\xbb\x9bS@\xf1B\x8fuuzS@\xe7\xd2\xc9\x1c\xb8\xb2S@v\x11c\x16EzS@{\x99\xbb\x992\xadS@\xba\x82\xd0\x7f;TS@\xeb\xc02\xe8\x05\xb2S@[\xe4\xd6\xaf\xa4\xa8S@\x8a@;\xaf\x17\xd6S@rc\x9c\xc2\x1c\x04T@\xa9\xe5#\x89\x12xS@\x9e)\x16\x97\xc0\xa0S@`>1\xca7\xe2S@y[\x02\x19\x9f\xadS@b\x80V\x08\x03VS@a\xc9\x94-\x96bS@S\xb7\xbe\x0bX\xd4S@;\xb3[\xf4<\xdaS@Ic\x93#H\xa3S@9\xb54h\xc8\xafS@ ;\x1d\xbdk\xb0S@\xf2\xfd\xcbE\x82\xc1S@\xe6og\xb2.1T@\xa2J\xee\xc3\xba\xc7S@&\x8d\x89\x1e\xc4\x80S@\xa3\xb7\x97\x0ck\x13T@\xd9\x85#\x84\x8a\x13T@U\xb3\xc1\x06\xe2\x96S@\x87L\xd7\xc5\x173T@\xc8\xc8J\\_\x0cT@\xcb\xca\xff\xa4\x8d\x14T@\xbcs\xf0\x100\xcdS@_\xa8s(\xc3\xc6S@\xceW\x8a\x99\xaf\xafS@\x97<\x1bQ\x9b0T@\xe9\xc0Zeo\xa1S@\x81\xd1\x02}J\xafS@\xd0\x06\xd67\xc1jS@\x13\xb8@{\xf5\xf8S@\xa0\xf8\xfd6\xdd\x16T@&\r\xef2N/T@\xc5\x0f\xd26\xc7\xb0S@\xc0\x85q\t\x84\xccS@\xc0\xf0cYi\xb2S@\x9f\xc7\xde\xd0\xea\xb0S@2\xd2\x8e\xf5\x98iS@\x0f\xc0q|\x1e\x18T@W<\x87\x12a\x9cS@\x07\x88m\xd1\x99%T@\x18\x9e\xee\x88\\\xc5S@\xb3\xf1\xce\x8aRlS@[yD`\xa6\xb1S@\xbd\x90\xf0I@\x14T@\x82\x83\xf2\x0ce\x14T@\xc3\xf1f\xbd*\xd1S@\xf9Q\xd1\x1aj\xb3S@\x1f\x0e\xa4\xb6\x1b\xb2S@1\x07\xe5r\xb3\xc9S@\xac\xad\x0es\xfc\xb0S@\xbd\xb8;\x90\x19jS@\x86\xdd\xe6\x94\x93]S@7\xe11\xb4\xa0\x18T@\xeb\x04(\xb8\x88cS@\x96\xe8\xae\'\xaeaS@M\x11:\x8c\xaa\xddS@\x81\xfc\x9c\xc9\x80aS@\xe2\x00j\xbac\x16T@1\x9a\xfe\x8c^\xcfS@\x01Ej\x94\xae`S@\xfb3\x17Z\xcb\xc4S@g\xaa/\x9d9&T@\x98&+\x0eW\xafS@\xc7\x98=h|qS@GnU\xff\xdf%T@Khy"S\xc5S@8\x10q\xbd\xb7\xc6S@\xf8\x1b\xdc\x1d\xd8\x1dT@\x0c\xe9\xb0z\xcb\x0bT@0\x15L\x945#T@\xe6m\xf4U\x1b#T@\xcc\x93\xa1\x98\x13\x03T@2_J\xcc:%T@R\xa2l]\x14\xafS@\x0c{\n\x89\xb4\\S@\xca\xa9\xba\x1f\xf9\tT@\xd3\xbb\xeb\x18N^S@\x0e\xea\xde\xb9O\x0cT@\x10\xb1\xbdo\xf1\xafS@o\x0f\x08%\xd6\xcfS@\xf3[Tp\xc4\x12T@*Bx\xbci\x1fT@\xe7\xd6\x9bB\x1c9T@\xb5:\xbd\x193-T@x\xe1\x9c~\xf3\xc5S@\x12S-%\\\x0bT@\xd0\x85\xb8\xf5= T@\xc5s\x1e\x04\x00\x19T@\xce\xdb4w\xd2\xc4S@\'\x01KS\x1f5T@W-Q\x9f\x17\xc0S@\xe8T!X%\xadS@q\'K\x1a\x12\xe6S@\x8c\x1c\xd1RL\xdfS@\x90\x1e\xccS1\xc6S@\xfa\x18\xd4e\xfccS@\xeb\x16.\x97\xf8\xbcS@\x9dXb\x1fk\x8bS@\xf1\x98z\x18\xc0.T@\xb3\x995\xf0TkS@A!\xcc\xd0+/T@\x99\xa5\xfe\'\x9f\xaeS@\xd3\x8b\xe2AMdS@\xb0;f\x14\xd5\nT@\xad`F?\t\x90S@^\xce\xb1O\xbb3T@\t\xb6\'\xa8\x82\x97S@\xae|\xc7N\xdb\x7fS@)\xd9]\x8e\xa0wS@\x89T\x0f\xe8^6T@=q\xa3G\xa3zS@\xc2\x17C\xa3\x84\xb7S@\'\x8d\x87:\x16\xacS@4\xed\xf8I\xa3\xd6S@\xfc\rg\xa2\x99\xddS@\xd1k \xaf\x86\xacS@R\x15N\x9d|\rT@<r\xb7\xaf9\x8fS@I\x91_\xfe\xd7\x1aT@\xf2\xaf\x0b\x96\x03\xb7S@|7\xcd\xa7H\xdeS@cg\x98 \xb9~S@O\xf1\xa3\x7f\x87\x94S@\'\xa3\xc3\xd7\xb5\xa4S@\xa6\x88~\xd3\xcc\x85S@\x05\x08\xa4%\x89\xf9S@\x1f\xcb/\x04r\x91S@\xa2#\x10fE\xdaS@\xba\xd2\x88x\xd5\x9cS@#\x19]5|rS@\x84\xd9\x8b\x18\xd9^S@\xbdP\xecqB\x11T@\t\xa7\xf7\x8b\x14~S@\xf7\xb4\r\\%\x0eT@\xd8\xff<\x0f\xe7\xc9S@\xae\xdd\x14\xb7\xf1\x0eT@\xc7\x00\xb5\xf7g\x13T@\x1bq@!\xed\x11T@L\n\x19\x82(*T@/<iAn)T@1\x8f\xe7\xd7d\xbdS@)\xb4\xe0?|\xd7S@9\xed\x92\xc4\xe2\x9fS@5\xfa\x9d\xbe\xcabS@\xfd\xdd\xb4\x8c\xd4rS@\xccg\xabMK\xe2S@\xbe\xef\xd3K2\xcbS@\x88\xfa\x88\xe1\xad\nT@\x17l70\x1d~S@\x12g\xf4P6\x99S@0\xbb\xd6\x04\xad\xe2S@\xbd\x92+K"\xfbS@\x13\x10\x95\x98\x91~S@\xb3\xa8\xc1\x9d(\xbdS@\x1f\xdd\xbc\xe0w\xd0S@\xb3 ]{\xd7\x0bT@(@\\\xa7\xe4\rT@\xe6\xa1\xfcp\x1c\x8cS@;Rp\xe9O\xccS@O\x8f\xbe\xe7R\xdfS@LKQ;G\xeeS@\xd8L`\xa7\x8a T@L\xef\x94I$\x03T@\x02\xbbd\xd1-\x8dS@\xac\xe0\x1c2\xb9<T@P\x0b\xd5[_\x99S@\x94\xd8_\x92R\xafS@X\xb7\x87Y(\xf7S@\xba>SPJ\x0cT@\x97\xe08\x99\x8e<T@EZl\xe8\x04\xd9S@h`\xf8\xe6H\xe2S@\x11\x88\x8d\xcc\xa5\x9fS@i\x0f\xa8e\xc18T@\x1f*\x14F9\x1bT@\xf2\x89\x1e\xd63\x98S@\xcd\xb4\x16&=zS@BF\xd3\xa9\xafzS@\x9a\xe9\x8a\xa5\xb2\xfaS@\xa6]*8.zS@1h\xd1\x8c\xe5xS@\x8feb\x90"zS@\x1f*\x14F9\x1bT@\xc4a\x1b\x92\xda\xdaS@&\xfb(\xe4\x1a\x8cS@\xc4m\xca\x85\xdc\xfcS@\xea\x0b\xaa\x13\x97\xfaS@\xb7Z\x06$\x03<T@\xa3\x7f\x10\x19\x1b\x9eS@9\xc6;\x07\x81\x11T@\xf2\x9c(\x05\x04\rT@\xb7\xe3\xb0\xceb\x98S@\xafOT\x18l\x11T@\x9b\xf6\xa4B_\x1aT@\x7f\x18\xaf\x08_\x18T@\xa1\xab\x8b\x98\x15yS@\x16\x0e\xcd\xd5\xf0gS@\xa1\x1ae\xde\x7f\xe4S@7\xb0\x05\x8c\xec\xf9S@\xee\xba\xf8\xdb,\x19T@\x16\xe2\x13\xe9\xcd\x93S@2\xc8*\x05\xff\xe1S@A\x13\x91\xca\xde\xe1S@b\x7fy\xb5V\x87S@\x0f\n\xeb\x9b\x89\x90S@\x8bg\x8f\xc84\rT@\ng\xd7\xed\x05\x0fT@\x8ei\x10\xdb\x1a\xb4S@\x9a\'\xf1\x13\xc7\x12T@\xfa\x16%O\x0c\xa0S@\xfa\xa8S\xfd:\xe6S@\x82z\x7f\xb5\n\x14T@r\x1co;\x8c\xc7S@\xd6X"b\xb8\xb3S@3y\xeb\x93\'\x18T@\xf9Q\xd1\x1aj\xb3S@ 9\xc7\xa6V\x86S@S\xb7\xbe\x0bX\xd4S@\xac\xe4c\xea\xfd\xadS@\xbf\xf1\xb1t\xc6\x9fS@\xfb\xa6W~\x1f\xf4S@\x1cK\xbd\xfc!7T@!z\xc6\xf8\xd8\x8cS@\x14\xfb\xbd\xbb:\xb1S@\xed@\xb8\x0fn\xe3S@\xef\xf0\\\x8a\'\xd5S@\xef\xf0\\\x8a\'\xd5S@\x0e\x93\x10\xab?\xb1S@\xc7\xadB\nM\xf5S@\xdc\x91n\x06\x91\x03T@\'\x01KS\x1f5T@\x90\xe9u\xcd\xc0\xf7S@\xec\xc7\x90\xb8\x83&T@\xf6B\xd8\x8a\xfe\tT@]s\xb9\x00\xa9\x9eS@\x91M`\xfa\xf3\xb0S@F/Av2\x9cS@V\xd7\x13;\x1d\xe4S@O\xf1\xa3\x7f\x87\x94S@\x9a?qY\xd8\xd5S@\xc6\xce.^\x8a\x96S@\x05\x86\xaag4\xf4S@v<\xc2\xb1\xe8\nT@\x9a\xa1\xc5\xab\\\xb2S@\xf35\xa5\xe9Z\xd6S@l\xed$\xde\xe7\xb0S@8\x10q\xbd\xb7\xc6S@S\xaby\xedq~S@\xc26\xde\x18\x88\x9dS@5\x1d\xf3[m\x1fT@yrcu%\x98S@\xa3O\xd7x\xec\xb1S@V\xf2\x97\xa6\x82[S@\xf1\xbd\x9f\xc3\x1a~S@\xad\xdd\x9dJ\x867T@W\xef\x1e\xc0n\x16T@\xa9\xca\xbdV\x03\x9cS@\xc9$D\x81\x807T@\xd7\x0fS/!\xddS@L\xe0\xe6\x84\xa7\xddS@D\xc3a*HlS@\xdf\\7\xeb\xaa\xb1S@!\xa2g\x1b\x1e\xceS@\xbf\xd8\x8aX\xba0T@>h\xf5\x9c\xba\x98S@L\x85l|\x94\x98S@\x07\xa3\xd2\xe4/\xc6S@\xce\x84\x93,34T@\x14\x17\x98[\xab\xe6S@\xb7\x19\xdc@\xaf\x98S@\xcekH\xab\xd6\x16T@\xd7ik,\xd5YS@\xf6\xf4{<,\x06T@0X\x83\x0b\x86]S@\xb3E|/\xa8(T@!P\xb6\nP\xddS@9\x02=\x8d\x15\x99S@,%,\xc8[\xe8S@\x9e\xca\xc9\xf0GYS@\xc4\x96\x92b\x13rS@\r0\x8e\xa6u\xddS@c{\xa3_3\xc6S@\x18\x0fc\xdc\xfb\x00T@\xca\xb3\x97i\xa1\xd9S@O\x99z\x11K\x99S@\x9e8<\x07\x8e\tT@\x19K1v9\xd9S@Wp\xbfA\x16oS@\x88@\xfbI)\xc9S@\xe8\x01kB\x8d\xe6S@\xecwJ3\xcf\xb0S@E\x83ki\x88\xe6S@\x02\xb8\xbbH\xd5%T@\xd9\xa2*\xcb\xe4 T@\x16yv\x17\xb4\xafS@\x15\x80\x86]j\xd9S@{\x1b\xdf\xea6\xc9S@\xb4(\xb9\x0cXlS@\xd5rnP\x11\xdeS@\x82\x93\x16.~\xe7S@\xe78Fe;&T@\xd7\x97\xb9\xec\r\xf6S@\x7f\xe3=\xd9\xaf/T@B|\xde;\xb0\xafS@\x15\x11\x1eX\xbb\xc9S@\x82\xe8A\x95\xbf\xaeS@+\x13A\x18\xb9\xafS@\x03\x1a\xe2\xd0f\x80S@\xd3\xac\xd5\xe6Z\x11T@\x0b\xa3*g\x9f\xa8S@\x16\xaa;\xc4B\xdaS@,\x94\xf0\x1eC\xc9S@\x03\xc9\xa2Z\xcd\xafS@/:\xebC\xf7\tT@\xafN\xd9\x90\xbc^S@n\xa4}\x81\x1e-T@|O\x90\x98\xbf\xaeS@T\x9a5\x9e\xb4\xa0S@\xa1\xb1[Yp\xe6S@p74QA\x0cT@\xdb\xc5:Y\xa9\rT@O\x10\x14\xfc\x1a\tT@\xed\x06?&\xce\xb0S@\xb5=o\x9f\xc5US@\x97(\x11\xb2"\xc7S@\xf6\xd0z\x00\xa1US@\xd5a6\x18\xa6pS@A\x02h\x89\xb6\xe8S@\x7f\x15\xa7\xaf\xc0\xa4S@l\x90q\xef\xb6\x19T@\xfa\xb4hL\xbd\xa0S@\x1e\xfa\xa15\xc0\x9bS@\x1a\xae$\xc9#qS@\x19\x16\x07\xad\xcc\xe6S@I\xa1`o\x0e\xe7S@q\xab_\x81\x10\x15T@\x83\x9cw\xb4\x98\xaeS@\xfe^5\x96J,T@\xb5\xcf\x9b\x92\xcd\xe6S@\xb0g\x005\xe9\tT@\xe3\xbf\x81\x88]\x9cS@\\\x10\x8b\x8e\xfc\xc6S@\xca\xb3\xd9\xb5\xf6\rT@\xb5\xcf\x9b\x92\xcd\xe6S@\xff\xcfR\xd3\xa9\xa1S@J\xa5\xc5\x86\\\xa2S@\x13R\x05\n\x11\xc6S@\xdb#l\x1f\xae\x06T@\x10\xa5\xec\x0cN\xa1S@\xcc\xce\x18\xb2q\xefS@?\x06P\xed\x8b\xafS@\x85\x12\xd2\xfdT\xc5S@\x7f\xc4\xdb\x9bd\xa1S@L\x87&k\r,T@\xe0w\xe3\x04\xbb\xa0S@s\x9c\xf3\x07\xa5\xc6S@\xe7\n\xa8N\xe7\xf3S@\x02K2\x84\x06\x9aS@\xf4\x03\xb6\xb9t\x91S@y\x17\x9bS\xa6\xddS@7\xc3\xce\xb9\x92dS@\xef\xc6\x9a\x8c\xb0\\S@|c\x1c\xc7*\tT@8\xca!\xb0\x8f\tT@c\xb5\xb6\xbd6\x9aS@U\xbeq+\r\x92S@_o\xa1R\xa8\\S@\x03\xc1\xd7H\xbd\xc1S@\xb6A\x8f\x91\x8e\xf9S@m\xa1\xff#)tS@\xfb\xde\xc0\\\xff\xb1S@\xd9,M\x06\xe7\xd6S@L\xf5\x03+\xc3fS@\xfaN\x82\xb9\xcccS@N\xd2\x15$?\x08T@\x0b\xee\xeb\x0f&\x15T@\x94\xf0|u\xe5tS@\xd3\x82u\x14\xde^S@\xf4)-\xc3\xa2\xcbS@\x97\x10\x11\x9fR\xa6S@\xa0$\xb0V\xdb\rT@z\xb2\x05\xc3\xaf\xabS@\xfbl\'\xe6\xf2\xabS@I\xe5\xd5\xc9\xf6\xacS@>T#M\xb7dS@>T#M\xb7dS@\xc7\x80>\xdcS\x9dS@\xb1e\xc1\x16ckS@\xb1e\xc1\x16ckS@\xfaJ\x05\xe6\x99uS@\x84!h9\xa0_S@\xdc\xa7\xbf\xec\xb0\xa0S@8C1-\xfd\x14T@\x01\xba\x1f\xear\xefS@\xadd\xaf\xae)3T@b\xb8?f\x9e%T@X@\xe1\x1dR\xabS@Q\x83\xb0\xe0\x91\xa0S@\xbf\xda{Q\xec\xabS@\x0b\x96|\xb4\xa7aS@A5\x92\x06\xb9*T@\xf2\xb5\x91\xd4\xc5\xabS@\xe9C\x9f\xf8|\x99S@G}i\x1e\x99jS@=\xc5\n\xddP\xc1S@,\x88\xca,\x82bS@\xd1\xa8/\xa4\xdf\xc2S@H\xc7{S\xa7\x92S@/O\x0c\x95\xdd\xb8S@\xaa(\xa1\x03\xfe.T@FXc\x1a\xc7cS@\xe2\xb5 \xa5\xaajS@EzC\xde\xb2\x93S@\x11F\xb4\xa7\x9a\x02T@\x9fu8\xf0\xb2\x1aT@\\\xda\x98\x02\xc5\x82S@\xc6\x84\xac,\x81\x17T@\x8d\xab\x15\x92\xe7\xc4S@N*d\x18\x17-T@5\x0c\x8d\xf0\x12\x0cT@\x9f\x84\xb5s\x96\x0cT@jVx\x06 2T@\\3\'\xf0m[S@\xa1\xc2\x1a\xb9\xe9\x82S@\xa3\xb7\x97\x0ck\x13T@\x1d\xa4\x0c\xb4ZeS@)\r\xe6/\xdeiS@F\xc5h\xf6L\x13T@y\xcfs\xad\xea"T@S\xde\xf4nK\xadS@/\xaa\xb2\xf4:\x0fT@e\x9e\xc4\x16\xberS@\x8c\x9a\x9eN\x85\x13T@\x9a\xb9\xa8\x7fe.T@\x9c\xde^\x08\xef\x1fT@a\xc9\x94-\x96bS@ \xa9\xd3\x1fi\xfdS@gu\x19DY\xb1S@\x1a\xe7\xfc\xd1\x83\xe1S@\x18OV\xcc\t\x0cT@\x0f\xd1\xfe\xd2d\xa3S@\x84\xb9\x84+\xff\xc5S@\x04\xd6\x16\xee\xf7\xb1S@\xa9\x8e\xff\xa8\xa5oS@\xd7\x9dnc9\x84S@kG\x08t\xba4T@6.\x00w\x10\xc0S@3\x14P2\xa9\xfeS@$G\x13v\xd2\xb3S@>\xa9.3?9T@\xa4[\x8d\xa1Z\xdeS@\x10\xa4m\x0f\xc4\x92S@c\xb1\xb2\x1e\x9b\xfeS@\x99\x01\xc2\xc7\xff\x96S@\xa3\x17\x83A+\x7fS@\xa6%\x1c\x82\xed\x0eT@\xe7a/#\x836T@\xb6A\x8f\x91\x8e\xf9S@BY\xda\xdey8T@\x9fb\xd6\x1c8\\S@)\'`4@%T@\xd7f\x9a\x81#\xadS@T\xac\x85\xd7\xd31T@:\x1d_\x9e>\x11T@H\xe2\xb5\xb3.\xc6S@\xd0\xced\xb2\xe2\xf1S@8\x95\xeb\xafD\x8dS@:\x17Dns\x82S@\xe5J\x03\x93\xac\x83S@_m\xcf\xcc\x18\x9fS@\x8e\xe0\xd4\xc0\x91\x8aS@;g\xa9\x07\x9d}S@\xd0\x1d7KH\xc1S@O)\xe1\'\x99\xd0S@0B\xb8sO2T@P\x00\x11\x0f\x06\x0fT@BGX1|eS@\xf9\x14\x04\x841\xc8S@\xc3\xe1\x0f\x07\xb2\xbdS@\xd6\xc4\xca\xec\x1c\xddS@\x1d\x90\xe0\x00\x11tS@p\x8f\xe1\x18\xd9\x9cS@\xc4\x94i\xa8*jS@P;q\xb8\r\x0fT@\x12\xe4\xd0\x89\xf5\x0cT@y\x86\xfa5\xc3iS@d\\\xe9-\xa9<T@\t\x9a\xcc\x7f\x89<T@\xfe\xfag\xd0|\xa5S@\xe3`0\xd3\xaa\nT@\xd8\xeeZH"\x18T@\xbaZ\xc0_V<T@\x81\xb5\x7f^\xb6xS@\xb9\x1as\x82PSS@\x054\xf4\xf0\xe7\x19T@\xa3\xf9Q:rhS@\x99\xc5\xd0\x8e9\x9aS@\xb2\xe5,\xbdK\xadS@\xf8B\xfd\x18\xfd\x00T@\xfap\xf2GB\x0cT@\xa1\xf4c\x80a\x1aT@\xff\\\x83\xbb\x84\x00T@\xec\x00\x81\x1f\xb6\tT@\x8d\x8e^\xffR\x08T@\x06d0\xe8\xb2\tT@\xa7\xb8\x93\x91\x9a\x1aT@\x9bi\x9e\x9e5\x08T@}|\xba&\x92\xaaS@\x0b\xf8\x00\x9f\xd3\x1aT@=\x96\xe5\xe9\'VS@\xf67\xfb\xad\'\x13T@\x0f\xa4\x16\xbb\x1a:T@\x8fvQ\x1e\xa5\xacS@\xbbL\x8b\xde\x0f\xacS@\x06@\xad\xb4\xb0\xa0S@\xdb\xa5`.^\xaeS@\x0cO\xf2q\x0c\nT@I\xb1\x1dc\x04\nT@\xec\xd6\xe0\xa9%\xa1S@m\'%\x96\x82gS@\xae\x04X\t\xe4\tT@Y\x16\xf8X^\nT@ETn\xd1\x07\nT@\xdd<\x99C\x05\nT@*\xab\x17\xfa\x88\xadS@\xf0\x88\x85\x8e\x9a\tT@\'\x94\x95z0\x06T@a\x11\xf4B\x85\tT@\xda\xc3\x8eoOTS@\xde\xe5\xadF.\tT@\x14\x19\x16\xcd^\xe1S@H\xb2+u.gS@_+\xe8\x14l\xfdS@\xef,\x8a\xe8\x89\xafS@%q\xac\x87\xa1\xadS@\'\x93\x97i\xea\xfcS@\x13\x91\xd0c2\xafS@J\xa5\xc5\x86\\\xa2S@\xe1\xd3\xf9+\xeb\xfcS@\x80\'KY\xba\x04T@\xc7\x185\x12\xb6^S@\xdf\'X\xbfB5T@\xdb\x83\x1cSc\x10T@\xfeW\x1f\xab|\xb0S@\x9d\x81\xe1_l\x13T@\xc6|x\xc0\x04jS@\xcc=H\x9b\xc4\xb0S@\x10\x84\xb6\xb8\trS@2"\x9f9b\xfbS@\x867\x95H\x99jS@Z\x11P\xb5\xc2\xaeS@\xb0I;\x00%\x07T@v")1\xe4\xf8S@6\xc9\xf1\x08\xb2mS@i\xc9\x95\xf1Q\xb0S@\x0e_\xd1\xe1\xa9\xafS@\xc8\x04\xdd\xcc\x94\xaeS@\rv\x14S\x1ccS@\xcd\x04k\xd7\xe0kS@\r\x99\xb5\'\xd3\xb0S@g\x06\xc7 o\xa4S@r\x88\xf1\xb4\xc8\xb0S@\x10\xe0\xad1\xbe\xafS@\xe8@l\xd9\x031T@\xf6\xbc\xe32u\xb2S@\x1d\xd4\x8a\xd9b\xb2S@\x9b\x16D\xb7\xae\xb0S@x\xa6Y\xb6O\xddS@\xd6\xb4}@\xce\x03T@f\x80S\xb7H\xf5S@\xdcW\x7f\xa1)\xf5S@l\x90q\xef\xb6\x19T@\x166u\x0f\xb00T@T9\x970\xf1\xa4S@\xf2\xa1>\x9b\xbb\x11T@S\x8e\xd7}`~S@\x9f\xf4\x14%\xa6\xecS@\x91\x01\x1f\xd5\x1a\xb2S@\x87\x8a\xc9=\xf7\xb1S@\xde\\\xe6\xe6W\x1aT@\x1b\xad\xab\x99\xfc\xc5S@\xd1\xef\x83hj\xb2S@\x87m\x05\xf4\xa4\x1aT@X/x\x08S\xb3S@\x9b%\xc4\xeb\xadoS@ K\xc0\xd59\x99S@Ux]\x1d\x00\xacS@(N\x13\x82\xcf\x16T@(\xe5\xbfn{\xefS@\x11/\xb1\xac\xa0\rT@\xf9\x06l93\xacS@Y\xb0\xd0\xa8\xa1\xfeS@\xee;f\xd6\xe42T@\xe50l\xd5\x9b\xf5S@\xd2^\xd2\xc7&\xb4S@\xda%\xeb\xe5\x9cpS@/\xf1\xa2\'S\x8bS@\x17G\x9c%\x1f\xa2S@c\xce\x10} \x82S@\x80\x0c\xae\xfcF\xb5S@\x1b"\x03N\xf3pS@VT\x0fx$\x83S@L0\xe4\xd38\xafS@\xfczwF\x9b\xeaS@\x1d)\x9e7w\xa1S@\xfczwF\x9b\xeaS@\x19\xbc\xc0\x1a\xeb2T@cW;V\xc8\x89S@\xec\x99V\xf4\x96\x86S@k\xba\xbc\xe3\xe2\x14T@N\xcd\xdf\x89f\xafS@%y\x98Cz\x94S@\xdb>$\x93\x15qS@\xd6\xe5\xfbD\xaa\x93S@b\x7fy\xb5V\x87S@L\xdb\x7fz\x0b}S@x\xa2I\x8d}\x93S@\xe0K\xb3&y\xa4S@\x9c[S\x91BbS@C\x83\xa0,p\xf7S@\xe5\xfb\x8f\xd0s\x8fS@\x89\xcf\x94\xaa_\x13T@\x02 \xe9-woS@\xdf\xdfH\xac\xca\x15T@A\xddu\xc1\x04\xf8S@\x0em\x13r]\xf5S@\xa3r\xd2\xb3\xbb\xf7S@]\x00;T\x81\\S@jF4\xa6\xbftS@\xb1\x08_\x97\xb0aS@\x92`)[UcS@i>\rD\xf3\x9dS@#\x06\xf2Z\xe3\tT@\x85\t$\xe5\xe5"T@z\x1b 7\x141T@\xa0\xfe^7\x91qS@\xf6\x8b\xd7\x0e\x1e\x9eS@\xe0\xcdC\x1b\xfb\xe5S@Pq\x9a\xd1\x0e\xe6S@\\\x96h\xf1?#T@\xbe\x93G\xb7<lS@N\xa5\xb2\xdb_0T@\xc4N\xa8\xd0\xddzS@\x8b\x18\x8cA\xff\xb3S@\x94\xd7}#i!T@\x9bdm5\xe8\rT@y\x9b \x9b/\xaeS@\xd0\x06\xdbhQ\x9fS@~\xa4\xdf\xcdm\x1aT@\t\x9e\xac\xe3\xd0\x1fT@\xe8\xb0\x18\x97\xc6]S@\x02\x82\xb7\xc1\xad]S@N:\xba\x0e\x88\x0eT@\xe8\xc9\x8f\xc0_\x84S@\x07\xa8\t\xf0\xffnS@\x05\xfeP\x980/T@\xdc\xac\xafp\xadwS@\x8d^\xe1\xd4\t/T@#\x84i6\xe8\x93S@\xb6\xa8C\xe9\xc0\x93S@\x9f\xc4\xe1\xc8y$T@\x84\x8ed\xcc{\xb7S@\xa8\x15\r\xd8m\'T@\xc4\xed\x93\x9b5"T@\xb6\xccv\x10p\xedS@\x84\xd5\xebI-aS@\xb3\x1a\x9f:\xc5\x12T@9\xc2K\xce\x01\x13T@\xe6No\xa9\xd1\x8cS@\x9bP]\x0e\x80\x13T@\x0f\x7f\x8duyaS@\x16\x00a\xb1\x9faS@\xef:\xd9H(\xe7S@\xbf\x85jK\xbe\xbaS@i\xe8\xea\xc8\x99\x1eT@)\xfc\xe3\xdf\xc4\xc4S@`\x04\xe2X\xbc\xe6S@\xa1T1Q\xfd\xe6S@\x9a\x1b\xf9\xe2H\xc5S@Z\x89V\xfe\xef\xe6S@O\xd1\x13A\xe7\xc2S@\xcf6\xffb+\xe8S@\xd8\t\xbb\x91$`S@\xbd\\\xd1f\xb2`S@u,v\x92\x93\xc1S@\x82\xd6\t\xa6!2T@\x0f\xe4\x18E\xb3\xc5S@z\xcdB\x96\x1evS@\x9f\xe05\xcb\x9f\x11T@\xd4\x8b \xdf\x99\xd9S@\x04_\xf5.\x83\xe8S@N^\x11V\xae\xc6S@J9|\xfd\x03\xc6S@\xd7\x98\xbc\x882\x9aS@\x16\x87u!\xd7lS@\x86\x1byIM\xc5S@\x14\xdc6\xdd\n\xc2S@l\xb1\xb6\x14\xa2\nT@t7\xeb\x85\x16\xc6S@\x8cSr\xa8e\x11T@\xffp\x93M&\xd9S@W\xb6B\xcb\x93\xe7S@\xa3&\x9e\xa8\xf0\x9aS@;\xb2l\x04i/T@\xcdY\xea\xb0\x7f-T@\xfdnj\x05\xda\xe3S@,]\xe0\x16\x06\x9aS@\x07\xb4#)\xc7\xc9S@\xc9\x07H\x85d\xd5S@\x0e\x15\xfdM\x93_S@,\x94\xf0\x1eC\xc9S@\x0b\xf5\x01\xd3\x9f\x99S@\x05\x83\xb7\xaeJ\xe6S@}\xc9\xbfQ-\x90S@\xba\xa4\x10\x90\x05\xe2S@\xe9\xf7\xaf}\x8d$T@K\x1c\x80n{\xe4S@\xf3X*M)\x99S@A/\x84\x05x-T@\x7f\xf0\n\xa5\r\xcbS@"\xe58\xd7\x8d\xe2S@sNi)^\x91S@<\xc3\xd0\xce\xc2\xc8S@\xe2\xac\xef~\x1d$T@\xa23\xb2\xf9\xb8*T@\x00\xd3\xf5\xf2\x18\xceS@\xa8k q\xf8tS@k\xa4\xcaj\xf5\xcdS@\xeaH\x93\x95\xb3\xc6S@\xbf\xd9\xbc\xb1\xa0\xe0S@!\x9c\xcbqSkS@\xd8\xa1t\xdc=[S@Zq\xd0uo\x99S@nb1\xc7\x9f\x14T@O\xe8\x05\xd8"\xd1S@\xf6\xa1g\x07\x82\xe1S@\x98~\xec\xc2[$T@\x97z\xfd\xe4\x91\xc7S@+u \xd3\x8b\xd9S@\xdb\x134tn\xe0S@s\x8b\x1fu\xdbtS@87Ha\xcd\xd8S@\x0c\xe7\xec\x00\x8ajS@7p9\x9b0&T@\xa4\xa1\xe1\xdf+vS@\xeez1\x12\x1f\xd1S@\xb3\x8f\x08\x19\xd1\xdeS@>\xad\x86q[\x8fS@\x81\xa6\xed\x1c\x89dS@\x03\xc3\x86\x8d\x16aS@\x12\x1e\xcc\x96X\x9cS@\xfb\xe2^\xf1\xf5\xdcS@\xa3\xf9w\x1c\xbf\xccS@9\x90C!\xf5\x14T@B\\\xd2\x93\xce\xddS@\xcdH\x01T\xc5\xddS@\xad\x07\xec0\xf0\xddS@\xdd`\xd6\x1eQ\xccS@\xc9\x8d\xe8\xa3v\xddS@\x0c\xee4}\xda\x11T@\xca@\x13?\x8ccS@\xa2\x05-(\xee)T@Q\xe3\x14\x8e\xcchS@\x98\xa2\xb1l\xccsS@B,\x04\xb3\xb2cS@2\xbdCd\'tS@\xd0\xe9YF\x9e\xcdS@x\x98\x1e\xfa\xa2\xc1S@\xa5\x97\xca\x01\x03qS@\x86\xcfh\x8dd\xc1S@%\xd1\x15\x01\xba\x99S@v\x92\xb2\x84\xad\\S@:\xd2N\x9e\xd0\x89S@\xd0\xbc{/<\xc8S@YD\xa9%\xc1\x9bS@\xc9\xd2:\xfb\xb8-T@\x04\x99\x88\xff)\xcdS@6\xb8\x1fE\xe7\xc9S@Ji\xc2\x1e)\xc0S@\xc23\xd8\xd5p\xe9S@T"td\xa4\x0fT@\xa0\x10Z3\xd8\xf9S@\xc5\x87\x1a\xf8\x8e\x02T@\xbe\xf7O\';`S@\x94Y\xc6\xcd/\x8dS@v\xee\xb6D\xae\x11T@\x8c\x1a\x93R\x0b,T@.v\x87\x1a\x1a\xd6S@\xca\xacT\x13J\xf8S@\xba\x05.Y\xcc\xfdS@:\x17Dns\x82S@F\xcf\xb9\x8er\x07T@Y\xa8~\xb5JdS@\xbb.}\x08\x08\xdaS@k\xad\xbfi\x9b\xd0S@5p|\xd4\xc4\xacS@]\xe8\xb6\x9d\xc5\xf1S@\xc2\xbe\x8e\xd7 \x8bS@U]\xfd\xdd\xdf\xc6S@S\xa0F\xd5\xf9jS@\xc4z#\xc4\x07\x08T@\xde"\xe0\xa0\xfa\x0bT@\xc7\xcb\x00\xef\xe9^S@\x93\x0c(q\xb5~S@P\xe8*\x85W\xfbS@\xa6\xf5i\xafJ\xb0S@\xe2e:\xb5R\xb1S@\x00J\x8fX\x8agS@"\x86\xc4\xbcn\\S@Dd\x12\xb9\'\x99S@\xc5c\x02\xda\xc1\x05T@\x05\xa9\xc4\xac\xf8\xc5S@\xba\xb0Jb\xfe\x1dT@(\xef\xacu`vS@3\xa6\xde}n\xc6S@\x84\xc3\xacH\xae^S@\xea\xfe%\x0b\xe3\x99S@\x06\xcc\x8e\xf2L<T@\x11\xa0\x0b\xc22~S@\x7fM\xe9E\xbewS@b\x7fy\xb5V\x87S@\x92\xe3\xe0\xe2\n\xf9S@\xech&H\xeftS@\x7f\xf6,\x9f\x0bpS@FKs\xc6OwS@\xb6\xefI\xc8U\\S@:\x8e\r\xc0\x167T@\xea\x1aV\xee\xa6\nT@y\x98f\xf1\xaaxS@o\x1c\x91\xf4\x0fyS@k\x95Jk82T@>\xefE\xc5\x0c\x0bT@|,\x93\t={S@\xc8\xd5Ho\xfe\x00T@\xcc\r U|\x00T@Zm\x85E\xfezS@@\xee,_,;T@\x19\xed\xe6\xe9%xS@\x0c\x83v\x9ed\x0fT@NX\xf9Y\xcb\xfeS@\x0fT\x7f\xafkWS@\xebp\xb6\xdff\rT@\x0b$)\x1cP\tT@\x0cO\xf2q\x0c\nT@\x87\'\x92\xec\xf0\tT@\x91\xdd{O\x07\nT@\xc9\xb7\xc6\xee\xe5\tT@\xcf\r\x1a\xd3B\xfdS@F\xcf\xb9\x8er\x07T@\xa27\xdag\x07\x06T@\xa6\x1c\xccs>zS@\xdd\xc8\x01C\x85\tT@\xe8\x16"\x88;\x07T@Y\xff\xee\xa6#\tT@?\xd3\xd3\xcc\xbf\x03T@I\x03[\x9fG\nT@\xd6!9C\xdb\x03T@;{e\xc6\xf0\x06T@\xe44\xaf\xac\xe2\xfcS@H\xa8\x1b\x1e\xae\x08T@9e\x17\xa3\x1b1T@\x9a\xfc6\xc2<jS@\x9cF\xa28\x8d4T@Jp\x90\x1e\x827T@\xf8\x004\x8dbsS@D\x89\x82\x0f\x88\xfaS@\xf5\xb1\xf5\x80\x021T@\xff\\\xd9_\xc8iS@b\\\xd4\xfd\x83\x07T@pn\x86Rb\x83S@\x14\x14\xb5_04T@\xa9r\x83484T@N%_\x8e(\xf7S@r\xd1\\\x17W\x8bS@\x07/\t\xfa_\x04T@c\xce\x10} \x82S@T\xc7]\t\x8e\xf6S@-\x16I\xb9\x81hS@\x1f\xfep\xf3\x87\x83S@\x06\xcd\x9c\xe1*\x83S@\x01\x9fF\x96\x11\x04T@\xe9\xf5\r5\xcd\x11T@o7\xba\x02\xba\x03T@k)l\xcdi\x03T@.\x9c\xa2\x1b\xb4~S@>\xd2x\xf7]\xd4S@\xc7(N\xe5\x88\xf7S@\xaa\xaa\xbb\xab\x84\xd4S@\x15\xadg\xda\xbf\x83S@\xdc\x9f\x15\x06\xeegS@\x03f\x80"\xd1\xefS@\xfe\xc6\xb0D\x17\xdaS@\x8e"*\xb3\xae/T@\r\xc6\x9e\xb6\x9bzS@y?\xa8\xd2i\x13T@\x1f(m\x0f\xff8T@\xe4\x02\xa5.\xce\xfeS@\x97\xe2[\xf6\xd8\xf5S@W\xf9\xab\xb5\xa5\xfeS@\xaa\xf0\r\xcd\xf22T@=\x9a\xb1{\x95\xf5S@\x7fo87\xbf\x87S@T\x18\x95\xf5\xde\x03T@\xc6<&\xdd\xec\x8cS@;\xd7\xc1\xd5\x1f\x8dS@&-P\x93\x97~S@\x03\x89\xcf)~\x8dS@|"}\xbe\xda\x0eT@\xba\x0c\x05\x9c#6T@\xc5f\xcf\x94=\xf4S@\xf6G\xc8\xe7>\x13T@\\\x1f/\xd4\x13\xf8S@\xe1\x15l\x8f\xc6\xf7S@\xecR\x1d\x8c\x8a\x13T@m\xd4-_\x0b1T@j)h\x1aA\xf4S@\xc8\xb6\xe2_"1T@\xf5\x0f\xa4N^\xf4S@%\xd4\xf3\x9e\xa7\x90S@\xb0\x7f\xa1\xde4\x90S@"\xfe\xf1aQeS@qd\xe0\x81\xceeS@G\xb5\xe7\xa7_\x91S@\xf9\x8a0X\x05\xedS@\x8dqa.\x7f\x99S@,\x96\x10\xbd(\x14T@4~\xa6\xcex\\S@\x02\xb2\xe6\xf6e\x14T@\xf73<v\x15\x11T@L\xe7\xaf\x16\x1f\x92S@\xb1;\x8a\xd2c\x92S@\xf4]\xa4G\xb9\x86S@"\x86\xc4\xbcn\\S@~\xcd\x1f\xc3J\xdcS@\x91\xdac|\x97\\S@\xd8\xe6C*\xfb\x14T@HP\xf0\x84\xa1\x92S@\xeb\x17\x0243/T@\xa3\xf3\xb9o\xeb\\S@`r\x7f\xd9\xbe\\S@\x96\xd1\xf2\xa8\xb0bS@\xf8S\x81\xf0\x03\x16T@\xa8I\xab^\xdcZS@ z\xda\xc6\xe4\x95S@\x9c[S\x91BbS@\xfcf\x04\x05-US@\x1c\x02\x7f\xc5\xf6\x8aS@\x97\xc5f\xd3S0T@\x9c\xd3\r\xe1#\xe7S@\xc7R-\xa0\xfccS@N\xf0\xff\xdb\x98]S@\x0c\xbf\xce\xdb\xbc\xe6S@q4\xb6\x04C\x9aS@Q\x95\xeaB\xab\x99S@\xbb\t{\x90\x8c\xe8S@\x03\xf6\x13\xb9\x1e\x9aS@\x10b\x8f\xc4\x96\x11T@\x9d\xa1!\x02Q\x11T@\x95\xb6-\xe0\xf4\xe7S@\x9d\xd3\xbd\xe6\x1d\xdeS@\x81\xfd@|p.T@\tY+\xe4)dS@\x92\x9e\x96/\x97\xd9S@\x93\xcb\x9e\x1cB\xe8S@\x9fk\xafD\x13\xe8S@\x8b\xd9\x1b\xce\x98\xe7S@g\x98\x92\xb5%cS@\xb8\xd6\xd2e\xff\xd5S@\x90:{\x06\xe8\xe3S@\xbfkY@l\xd5S@\xabg\xde\xc8E\xd5S@\x9b\xe0H\xb1\xc6\x16T@|\xa0\xe4\xa5\xac\x11T@0C\x95"\x85\xe3S@%\xd5T~$\xd9S@\t/[\xf5\x06oS@E\xf7f{\xf6\x93S@\xe9\xc8\xc7W&\x11T@\xd5\\\xb3\x7f\x8b\xe4S@\x9b\x173\xc6p\xdaS@\xd6\x8a\xfe\xca\x1b\xe4S@t!t\xffK\x9fS@\x90\x87&\xfe\xb1\xe0S@\xb0\xaf*?\x80\x9fS@\xc5\xa9\x9c\xfc\x07\x9eS@\xb4\x87\xd0\xcf\xa1\xd9S@\xf5\xeb\xe3&\\\xdfS@QH\xd1\x8a|\xe2S@\xf1\xc6\xe3\x0f\xa5\xd0S@\xad\xff\xb8\xebi\xd9S@\xb8\x86+\x1e\x9e\xd0S@\xc5\xec\xfb\xcf~\x9cS@\xd3\x891P!\xe2S@U\xe3\x82\xbb\xd6+T@z\xf7\xe29\xc5\xd8S@E[lHd\x94S@\x0fQe\x1a\x0c\x94S@V4\xe4\xf8\x83\xd8S@\xd6\xe5\xfbD\xaa\x93S@\x98+\xd7Cz\x94S@\xa5\x1dV\xd8\x1b\xddS@BZ\xa1\xba\xbe\xa1S@\xa67\xa6\xbf$\x18T@\xc9\xef\xf2\x03\xd4\xddS@B\\\xd2\x93\xce\xddS@%(\'i\xfd\xddS@\x1b\xed\xb2\x82PSS@\x06\xfb\x99\xd6\xeb\x19T@\x15jZ\xc9x\xddS@\xc0/\x1c*e\x0eT@\xbb3\xb87vaS@\xb0i\xb1\x934_S@\xad\xd5\x12Uf\x1aT@BkD\x91\xa3\x1aT@\x0e\xbe\xd7\xa1\x8f\xc7S@v\xd3\xc0\xa4[\x19T@_\xb7\xcdx\x97\xc7S@1\xb6\xd4\xeacmS@\xa2\xd8\x1eh\xff\x1aT@}0\xa8~n\x96S@o\xa7\xaf)\xb0\xc7S@\x0b4g.\xcb\xbdS@\xcc\x90\xc8\x14u\xbdS@\xf6^q\x962\x97S@k\x9c\x18n_\x97S@\x8a\xddV\x82\x9fbS@\x97z\xfd\xe4\x91\xc7S@hs:\x1d)*T@\xb5\xa6lv\xc8^S@\x8a\x1d\x1a\x03\xb6kS@\xa3x\x95\x10\xff\x99S@\x9c\xf5=\x04\xbb\xadS@\x9aQ+\xa6PaS@\x84\xbd?;\x06\xceS@\xb7R\xa12\xc4\xccS@\xda\x92`\xa0ouS@\x0c\xd4\xbc\x10-\xceS@\xe9i\x8f\x82\xce\xc8S@\x9aq\r\x80\x98_S@\xf3\xc6\x92\x01)\x9eS@\xb2mp\xde\xcc\xc8S@\\\xa1~\xea\xc2uS@\xde\xe0\x1c7d\xa6S@\xd4py\x07%\xc8S@\xc1\xadJ\xba\x93pS@}\x84l\x87\xf6\x9dS@5\xd8)\x16\x81US@\x88\xa2\x92\xe0u\xc9S@\x8a\x0c\x9b\xab\xca\xc9S@\xde\xdcr\xf9\x1fvS@~]}B\x84\x18T@\xa8\xd7\xb8Mt\xa9S@83\xee\x15\x14\xc6S@\x82\xf3n$\xb6\xc6S@5\x01\xce`\xea\xc6S@\x076\xa35\x17uS@\x187\x01\x8d\x9e\xc5S@\xe5R\xd4\x9f^\xc1S@O\x01\x9c&G\xc5S@ni1\x82SkS@\xff5\x14B}\xa8S@\xae \xd2\xce\x08aS@\x9b\xde\xd6\xd3\xcb\xa9S@\x8e\xcc\xbf\xb4\x90qS@\xe5\xb2>b\x06\xb9S@\xfa\n\xd1\x18E\xadS@\x90Yy\x95\xa0\xc1S@x\x96\x91\xec\xfb\'T@\xcd\x03f\xc8\xbetS@\xbc\xba\x06\x18\x9ebS@v\x16\\\xff\x80\xb7S@h\xcf\xcb\xf6\x1b\xabS@\t\xa7\x1d\x98$\x1dT@\xa5\x0b\xcfv8_S@\x86\xa2\xdf\xab>\xb1S@\x94\xdb\xc9\x0f\x8a\x1bT@\xc9R\xff\x8c\xa6\xb6S@\xde\x96\xe4F\xf9\x16T@\xa6\x86<\xe5\x1e\x13T@rl6\x83\xaa\xafS@\x96\x17\x03=\xaa\xacS@\xe0\xe1KXftS@\xe0:\xcf\x87<\xadS@\xd7\x80\xec\xf6\xec\xabS@\xec\xd6\xe0\xa9%\xa1S@Hj\xea\xff\x9f\xadS@\x9ca\xd8\xf5c\x1bT@\xd9Et\x85\xe7\x19T@\x9e\xd6{\xa5"tS@J\xf2\xa8P\x04\xb4S@\xe0\xdb\xce\x8b\tqS@\xe0\xdb\xce\x8b\tqS@I\xe1\x85QS\xa1S@\x1a\xfcx\xe6\xa7\xadS@\xeb\xc6\xa0\xbf\x91\x1eT@UR\xf6\xed\x1d\xb2S@\x99e\xbe\x0f\xe3!T@9\xc7I\xda=\xafS@t\x975#\x9b\x1eT@T,3E\xd2\xadS@\xb0}U5\r\x13T@\x1d\xeb!)\xba\xafS@FJ\x07;\xd3\x90S@a\xaa\xce"~\xb0S@`\x86\x00L\x80\xa2S@\xa7\x1aM_\xe0\x90S@\x86\xa2\x8a\x8b\xcd\x12T@:\xb0A\x07V\xadS@a\xaa\xce"~\xb0S@\x1ang\xa1A\xb1S@)iy\xbc\xcb\xaeS@\xe2\x19Z\xd6J\xb1S@\x06\x9f]@n\xb0S@h\xdbe\xdc\xa2\xaeS@\xb1\xe8\xd1\x06\x8d\xaaS@\t;\x01\'\xd3\xb0S@$P\xcaS~\xa4S@\xdcO\x12q\xd5\xb0S@\xd3\x11\x03i?\xaaS@\x97\xfd?\xd6v\'T@\xd1\xa0\xf5\xde\xde\x1dT@\xc0A:\x9f\x17\xb2S@\x85\xef\xff\xa6\x84\xb0S@W\xdc\x0b\xbf. T@\xa5a\xe8.\xba\xafS@\xb4\n\xba\xb0[\xafS@1g\xdb\x0c\x86\xb3S@bu\xfa\x87\xdc!T@`\xf4\xa2W\xfe&T@\x0cmn\t\xe3\xb0S@|\x83\xa9\xdc\x0e\xafS@u\xc9\x949\x0e\xb3S@f\xb0?\x94\x0cbS@n.\x05K@\xb5S@pKoo\xa3\xb1S@\x91\x01\x1f\xd5\x1a\xb2S@\xa3\x0b\x83\xf1\xf1\xb1S@q\x84\x89\xd0.!T@\x0c\x07D$$\xb4S@Z\x9c\xe8]\x13\xacS@\xa7~\xc20\x88\xb5S@s\x8c\x85\x9e\xa7\xb4S@\xd3\xbd8\xc7maS@\xb8\x96g\xf0\x82#T@\xd2\x14\x08k\x0e\xacS@A\x05?\xeb\xf6\xabS@*c\x06A\xee\xadS@\xd2=;EB\xb1S@OA>(\xc8\xa6S@\x1d\x1b\x1dT\xd5 T@k\x95\xa0\xb8\xa8\x96S@\n!\x1b\x13\xb6\xb8S@\xea\xa8h\xf9\x1b\xd9S@\x04\xc7\x00\x18\xa4aS@\xd8I\x04\xa5D\x11T@*q\x85f\xee+T@\x84\xc3\xacH\xae^S@\x9f\xb2;\xd1\xa6\x8fS@\t\x14\x17\xaa\xd2vS@\xa9\x7f\xef\xcd\xeb\x98S@\x9fI<\xc3<\xa5S@\xb0AJ\xf9;\xc5S@L\x1dj\x7f\xa8\x80S@\xa2v\x90!\x0c\xc2S@H\xf9\xc9\xffyrS@\xbd\xba\x06\x9fe\xc0S@\xec\xbfJ1vyS@\x83#Fq\xe6\xf9S@Y\x01\x02V\xa37T@bd}\xf3\x8c\xacS@1+%i\x95!T@\xac,}et\xa8S@_\x89\x7fG\xab\xafS@)\xcd\xf0\xbc\x12\xb3S@4\xe1B\xec\xef\xb1S@=\xda\xd1@\xeb^S@\x13\xd4\x84\xe0\x1f,T@;NT\x12\xc6\'T@K<\x19\xd5hmS@5jp\n\x1c~S@\xeb\xd3Mw\x80\x17T@\x91\xae9\x86\x91lS@\xb7\xf3\x03z\xe8\xf8S@\xf5\xb2\xeddN\xf6S@L-6\rC\xf4S@\xf9\x8a0X\x05\xedS@5s\x89-q]S@o\xdc\x8d\t\xbdcS@:\x89\xc4\xaf\xe21T@gNDu\xfc\xd2S@\'\xdbm \xc7\xe7S@w3\xe2\xfd\xb66T@_YW\xc1\x95\xe7S@1kk\xd0\xa0\xe5S@-\xef\x18\xeeY\xd5S@\x8eilIs\xd9S@:_\xd9\xb6\n7T@y\x83$-I\xe1S@\xb53\xab\xc8.\xf5S@A`Eny\xf5S@\xb9n\xd7\xe8\xcb\xadS@%(\'i\xfd\xddS@\xd8\x99\x02`\x84\xddS@\xedR%\x9c\x17cS@l\xb3\xbf\x99\x86\xc1S@\xc7\xa9\xee\xa3~\x0fT@\x99|\xc3\xa7\xd6\xa3S@\xdeLR\x10Q\x97S@\xf0u\x99\xc9\xad\x14T@\xb6`UN\xd0\xc9S@\x0b\\A{\x0c\xc6S@\x8bt\xd0\x81I\x99S@\xad\xb5\xd6\xc9\x80\xc1S@\xc7|/\xf6=\x07T@\xc9\xef\xf2\x03\xd4\xddS@\xa2\x7ffY\xc4\x15T@\x11\xc9\xf0#\x10\xafS@\x90\xf1\xd6\xec\x124T@=JE\xcb\xfe\tT@\tSw284T@\xe2\xea\xeb\xee\xa0\x0eT@\xa7\x1aM_\xe0\x90S@\xbfT\xb9\xdbH\x0cT@\x85\xc2)\xa5\xf2\x04T@\x8f\xae\xf5\xc4\xce\xa2S@\x8d\xf92\xbf\xe0\xaeS@\x9dAVz\xc6\xa6S@\xa0\xca\xf5R\xed\xabS@=\x15)\x8e\xf1\xb1S@(mT\xb5\xb7\xb2S@\xb5\xe9\x96\x9c\xee\xb0S@\x1b\x96\xcbDg\x0cT@\xbb\x10\xac\xc4l\xb0S@\x89\x88\xeb\\\xaf\xb1S@\xdeH\xb6\x84\x1a\xa5S@\xdbp\x9d \x00\rT@\xd8\xb2>7\xbf\xaeS@j\x85\x96W\xce\xafS@\x06_\xeeN\xdb\xadS@_\xa39\x80\xe02T@\xac\xfc\x9f:*dS@x\x06x~A\xadS@\x17\xf7t\xf5t\xabS@CQ\xab9\x92\xa0S@\x0c\x07%@\x9a\xd9S@|\x81\xdf\xc6\xcb\xf6S@\x00\xbb\xe8\xb6\x0e3T@\xa8\xd7\xb8Mt\xa9S@:\x96g~\x90\nT@j\xbe\xc2\xd9\xc9.T@\x83\xb2\xa6\xb4I\x13T@\x98\xbbme\x07\x9aS@\x95\xb5\xb1(\x93\x13T@\x93Xp\x9e#\xa7S@Su\xf8r\x05\x14T@0\xe8ql\xce\xa4S@\xba*\x84\xd0\x14dS@ \xcd\xb6\xca!\x18T@=\xb0z\xf3\x01\x15T@J>b|9\x15T@\xfbJ\x10m)\xa2S@8\x02\xee\xde \x9eS@X\xa4\x1f.\xb1\xb4S@\xb4\x9d\x81\xc4I\xc6S@`\xc9b\x1e\xbd\x16T@\xb7 \xaa\xb8\x0f\xc6S@\xa5a\xb4\xfc\xd9\x9aS@\x94\x80\xcd\xa5\xeb\x9bS@O\x15&9\xc2\xc5S@\xd6\x10\xa9\x08\x101T@\x07\x9c3\x8d\x8e\x1aT@\xd5\xb6\xe5xy\x8dS@-\x93\x0c\x11\x0exS@x\x01\x12\xc0\x05\x8dS@"\x8f\xa05O\xafS@\xde\xfd\xa5\x12A\nT@\xaf\x83p-\xb2"T@\xb8\xd9\xaa\x12\xf9\x1dT@c\x92\x81\x95\xa7\x83S@.k\xca\x8eT!T@\xeb;A\xf2\xd1\x82S@n(\xa3\xdd\x81\xddS@}_8\xc6\xef\xddS@\x1el\xaa\xecg~S@\xf5X*\x8d\xadhS@\x95\x9a\xd4k4\xf2S@\x95\x9a\xd4k4\xf2S@\xd9\x00\x18\x96\xbf~S@\xd9\x050V\x8ajS@*\x99\xc7\xd9\x87\xe8S@\x9bmq\xba\xf5gS@z\n\x00\xcd\x1e\xefS@\xe9Z\x1a[CeS@\x96\xd1\xf2\xa8\xb0bS@\xbb\xb6\x17\xa89.T@7\xc8\x9a\x1d\x800T@i\x96\xb8\xa7\xb3`S@\x9e\xf8*7l&T@\x9c\x90\xc2+\x19`S@\x16\xd3\x9d\x16\x7fuS@\xb2\x1aW\x93\x10bS@\xe3V\xf4\xaevkS@w\xfa4\x88\xfb^S@\xdc)\x100\xc5dS@\x00\x08!v\x92cS@\xa8\x8e\x8e;\x08qS@\n\xd6\xa8\xe4/tS@\xb2/\xcd\xbc{\xefS@\xa4\x1b\x11\x1c\xd3!T@\xad\xc1+\n\xdcoS@M7\xf4\x0eC!T@56\xc5\xf4\x03\x83S@\n\xff\xc6f1uS@\xce 9!\xaf\xfeS@73T\x1f[bS@,l\xd1\xaf\x91\tT@\xa9-m\xe0\x06\nT@\xef$M\xa8\xd1!T@\xe03\xb2\xa5\n\nT@O\xf0\xdcd\x92\xb6S@\xd8 \x8a\xe3\xfd\tT@o>\x91\xa7W\nT@h\xd5\xc9[\xb2\x12T@\xebM\x93\xa1\xfaWS@\xb0\x1f\x9f\r\xf4\xd2S@\xb9\xd8\xac:\x1exS@\xa1\xc0pu\x97\xe0S@\xb9\xf4\\\x9b\xf2\x03T@t7\x1a\xbb\x84oS@$\xfaf\xd7\x00cS@\xd6+=\x96|gS@\xa3`\x9e\xa0"kS@\xef-\xbc\xea\xf80T@\x82\xd7 \x0e^cS@\x81\xfc\x9c\xc9\x80aS@j\xcf\xde=\xc9\xebS@\xed%zb\xa7aS@\xed%zb\xa7aS@\xb2G;R\xf5\xc3S@\xed\n\x0b\x95\x84\x02T@\x7f\x9b\xcfH\xd0-T@\xdd\xab\xbb\xe5\xb6\xf7S@\xb5\x084\xc6\xb2%T@2\xbf\xa0\xa2+\xf4S@;\xf5\x8d\xdfM,T@\xec\n\xb8}\xdagS@\x8c\xba\xdf\x07IfS@\xe6B\x1e\n\xad*T@\x93\xb4\xd2T\xf4\xbcS@!\xa8e\xff[\xccS@\x82\xab\x99\xfb\x03sS@\xf2\xd6"\x18\x11&T@\xb0\x9cd^|\xcfS@\xfb@\x97\xd5\xe3\xabS@N\xaaeT9vS@\xa1e"5\xd9.T@\x7fM\xe9E\xbewS@!\xcd$\xba\x03\x96S@\xb0\xc7\xef;y\x93S@\x93\x0c\x02j\xad0T@\x9e\x94\xb2\xed\x15\xf0S@w\x17\x98\x92\x0edS@\xa3D\x01\x96\xa0\xc7S@\x0b\x87\xa2\xb1\x16\xacS@1+%i\x95!T@o\xd1,(\x13 T@1\x86\xa6\x85}mS@;\xd1\xf9#T!T@p\xb3\xf1q\xe6\x12T@%\xd5\xde5\x13yS@-\x8f\x15\x1a\x19\xc8S@\xa2\xab\xa1\xcaA_S@\x9e\x8bDB\xc9mS@\xbbJ\x94^\xee^S@\x03f\x80"\xd1\xefS@}\xf0E\x8aT\xf4S@\x12\xfb\x82\x9br\xa6S@\xcc\x95\x13\x86r\xdaS@\x18\xdd\x9c\xf9\xc1oS@m\x1c\xf4\x9d\naS@\n\xb89uR\x13T@B@l\xa3\xf3\xb1S@\xa1nXCk\x02T@C\x93\xc9<|\xd0S@\xa6\xf1\x83Ma\xd8S@O\xf7\xe49\x0f\xfeS@\xb7\xf5\x12\xbam\xd8S@\x08\xc8\xc2\xf7\xf2\x19T@\t\x95\xbe\xc7\xc5\xc9S@\x13\xc0Q\xa1wmS@W\x80\xcc98\xc9S@|\x14CX\xfc\x99S@\xd0O\xda\x14\x05\xd2S@k*z\x1e\x0b\xd0S@\x93u\xb6\xb7\xa0\x94S@\x9fI<\xc3<\xa5S@\xcb\xbf\xb5\x87\x83/T@\x81\xb4\xb6!\xb2\x03T@\xa1Bap\x92\x02T@\x83\xd9\x01\xa1\xed\xd4S@\x96\xcb\xfd\x83\xfb\x9bS@\xedY\xb1\x12Z\xc9S@\x81f\xb7\t\xf6\xfdS@j\xbb;\xa5\x1a\xaeS@b("\xb4GrS@\x0b\x16z\xcc\xb9"T@\\4\xd7\xd9\xac\xf6S@D\xa7\xb6>\xc6\xfdS@\x1a\xab\xc3\xd92\'T@&\x9f\xfe\x19{kS@\x83\x0f\xae\xa2\xb5&T@\xc1\x05\xee\x7f\x1a\x1dT@\'\xf6\xec\x9b\xab\x84S@\x94j\xc4\xd4Z\xadS@\x90\x9d\x17\xf6U\x1dT@~e\x80T\x8ayS@\xda\x1e\xab\xba\xf9yS@\xaf\xf9\xd9]\xea\xa4S@i\xc7\x01/!\x1bT@d\xd6\xb2\x1eJ\xc0S@Mzo\xe6\x89\xcfS@\xb9\xd7\x87\x08J\xceS@\xf8\x0f\xa6\xc2z\x8bS@\xd7\x17\xb9\x1e\xa6+T@\x87|\x12VDdS@go\xebH\xd0\xf7S@\x93\x82i\xfbF\x03T@r-4\xd3\xa8\x82S@.\x9c\xa2\x1b\xb4~S@h\xd7\x86\xbfWkS@C\x1b\xb4o\x0e\xe3S@O!\xf1\x8db\x96S@\x92\xa7s\x01;qS@\xa1Gg\xe6\x19\xb4S@}}G\xcb\x9e\x80S@\xe6A\xb2\xaa\x8b4T@z \xe5z\n\xa3S@B\xb0\xe3g\xeb\x1fT@\x0f\xaf\xb0\xdf\xb8\x08T@;\xcd\xc6\x04V\xaeS@\xe0\x9f3\xa9P\x92S@\xd6\xaei\xcb#\x95S@\xc7|/\xf6=\x07T@\xfcD\xc6D\xb9\x03T@\xac\xa4\x9f\x06\xf60T@\xeb\x88\x94r\xae\x95S@5\xbb\x93\\\x83\xb1S@W\x0ckw0\xb2S@\x80p\x9c]\xea\xb8S@\x9a\xa0\x86IQ\x95S@\xd2 \xdc^\x96dS@/}\x8c\x05\xb5\x1eT@/\x00\xba(&\xdeS@A\x9c$\x19\'2T@\x02\x9d\x162B\xc0S@A\xc8\xaf=\x9a\x9fS@\xa1{\xdf.\x8b/T@\xfaW!\x9f"\xddS@J\xd6\xea\x997\x89S@\xe3$<\x90JbS@\xed\n\x0b\x95\x84\x02T@\x06\xc2\x02#\xd1*T@\xc0A:\x9f\x17\xb2S@\x82\x16\xae\x94\xe9+T@\x14@\xed\x7f\xef\xb3S@\x82RLI\xe9\xb4S@\x0e\x87\x04\xb0\xc5\xb0S@\x01\x0e6\x81\x84\xb1S@\x81\xab\xe1.F\xb2S@\xbe\xda\xc9\xfbl\x0cT@\x8e\xc1\x0e\xcc`\x94S@G \t\xdfM\xb1S@\xb6\x95\x95LR\x0bT@\x9c[Cy\n\x94S@&\\\x9c\x0f\x8duS@\xcbw\x9a\x9b\x04\x06T@L\xc3\x8dqy\xa4S@\xa3r\xce\xc2L\xb0S@Ja,\x9a\xe2\x1aT@\xd78zp\xd8\x8dS@$\xafB]\xaf\x1eT@\x19\xcb\n\x10\xe3!T@\xf8&IbS\xd9S@\xdc\xebf\xc3y\x9fS@\r\xffo\x10g:T@\x86\xd9\xc7k\xb2\x81S@i\x0e\x04\xfbQ\x01T@\xd4\xe1\xb0oy\xd9S@\xfe\xc2\xc2\xd0\x95 T@\x80\x03\xb1\x10\xf9}S@J\xdd\xad\xd5\xf7\xfcS@\xd2$\x04c\xe7\x90S@\xdc;\x96r\xa2|S@\xa1%j\xd6\xebgS@O @\x86\x9e\xcfS@\xfeH\xc1\xe0x\x91S@F \x83\xf6\xfb"T@j\xd6\xce\xe7\xae\x1dT@;\x0eJ\x13\xe9zS@\xf4@;\xfeS\x0cT@\xf1;\x18\xe5,_S@\xf7\xde\xa2|\xf3\x9dS@\x06$}\xf3q^S@\xe84s\x8f:\x8cS@h7\x90_e\xfdS@7 b\xda/6T@|G\xf2\xfb\x00\xd6S@Yv\x11\xff\xe4\xc5S@\xb9J\x10#\xc9\x88S@\xd9!\xd1\x9c\xb5^S@\x98&%\xe0\x03\xb2S@n\x15\xfb\x92\xa9\x11T@mo\xd9\xc8H\xc8S@H\xfa\xb5\xdc`\x9cS@G\xc9\xcf\x1cE\xa8S@\xe7\xd2\xc9\x1c\xb8\xb2S@\xcf\xb3\xa9\x95\xde\x9aS@\x8e\xf0\xc6\xe9\xda\x9aS@l\xe6\x8f#$\xb4S@\xe5T\xb7\x7f`\xb2S@5\xc2euN\rT@\xa9\xe6\x84\x92.\x9bS@\x92\x80\x81$\x87\x0bT@{\xcb\x13\x98\xe5\x8aS@u\xb6kd\xc4\xc4S@\xb2\xca\xf6\x0c`SS@!\xf0\xa0\x06\x0c\xa4S@{\xfe\xcdf<^S@\xfb\xe3S\x8cI;T@\x80\xb2\x9c\x87\xa2\xe0S@\xf7\x89)\x01~\x98S@\xc5\x80\xa4li\x0eT@5\xac\xb9\xa7B\xa0S@\x99\xb2\x16u\xc1.T@\xbcVX\xa2\x90\x0eT@\xe8m\x017\x9a\xafS@\t\x84DQ\xfb\xe3S@!\xf5\x1e$\xb6xS@w\xae\xcaL\xc1\'T@H\x87\xb9[\xb2\x15T@\xe4\x89\x7f\x9a\xa7\xd6S@\x991\x80l\x9b\xb0S@ \x110\xc6\xe4]S@u\xab\x9c7\xd9dS@Q\xa6.\xdf\x95oS@\xd5\x07\x05\x8b9dS@\xf2\xfc\xf6\xcc<\xefS@s\xd2\x9bc\xe7\x04T@\xba*\x84\xd0\x14dS@W{\xde\xfa\x04pS@\x94D\x9c\xd4\x97\xe0S@\x07\x02\x18\x1e}jS@_X\xde\x17\x03\nT@\xa1$\x13\x02\x19\xb1S@\xee\x01\xa3\x85n\tT@\xa4\x8b\xdeN\xfd\tT@\xdf\x8e\'\x17\x06\nT@#\x8a\xa0K\x107T@\xb4\xdc\x88L;\x0cT@\xb6\xaeRT\x1d\x0bT@\x89\xc8\xac\xb9\xaazS@\xcb\xa3\'\xf9\xce\xb1S@\x93\xedg\xfd\xfcoS@qDA\xa0\xa2\x0eT@\xb5\xef\xa0=\xbe\x0bT@\xbe{\xa5+>hS@\x12\x89i\xc4\xfc\xb1S@\x9fK\xfe\x9f24T@\x918x\xcf\x87\x0fT@(5E\xa4\x97qS@\xae\xee\xa8:X\x10T@:\x14"\xd5O\xacS@p\xd2J\xe1\xd1\x10T@\x12\xf5\xe6\xa0\x87\xe6S@\xd4\xb15\xbc\xdd\xe7S@\xc3\x15\xa8g\xf9\xe7S@\xda2{/\xec\xddS@\x86\xcba0\xa4\xe7S@*\'=\xce\xed\x12T@\x8c\x81\xab\xf8f\xd5S@\x94F\xe9VU\x13T@\xffm}\x9d\x19\xe2S@\x181\xce\xc3\'\xe2S@\xa1\xe6\x07-\xcc\xe1S@2\xd2i\xb2\xfd\x13T@\x9b}\x91\x93}\xe4S@Hpz\xef)\xe4S@\x9cz:\x90\x86jS@bt\xd7\t\x0b\x15T@J>b|9\x15T@\x85=\x1e\xa5\xd2\x15T@\xd2|)\xf7f\x9fS@\xfc\xa1\xa0OY\x16T@\x92\x93\xc9\xa9\x17qS@R\xc7!\xad\x9agS@R\xc7!\xad\x9agS@\x08\xa9\x85\x9eFtS@9\xb3<\xb1\x08\xdeS@\xe8y\xa3\xab\x9f\xddS@\xd2\xfaB+\xb5bS@r\xd7\x87NCvS@\x8c\xcc\xdf\x00ohS@\x8cMd\x81iuS@\x96\x0b\xaf\xea2`S@\x7fZW\x86\xa3\xacS@*\x95\xcb\xd1\xb6\xccS@\xcaX\xb7\x97\x07#T@\xee0\xf9\x80Q\xc6S@b-\x9d\x8c-\xc6S@\xb7\x7fU\xc8\x9d\xc6S@U\x15g\x10b#T@u\x1f%\x13\x04\x9dS@M}c\xd9e\x12T@\xf9\xce\xe7!\xdf\xadS@\xa9K=#\x16,T@\'\xf6\xec\x9b\xab\x84S@\xe0o\x17\xd3[\xa3S@\xad\xe9\xde\x08\x80\x98S@>\xcbK\x7f\xbd\xafS@\r\x9f\x9f\xe4\xf3gS@\xf6ft\xd6\x8c\x1fT@\'\x00\x9coc0T@\xddAP\xbb\x900T@\x0c\xcb\xadeS\x0bT@\x06$}\xf3q^S@#.\xa4"\xce\xf7S@\x02\x1f\xa7\xc9\xf6\x99S@uNX\xe0\x02{S@\x00w\\q3\xaaS@\x89\x87\xf0\x9dP\xefS@\xd8\x01U&3\x99S@\xcf\x02\xedM\xd1\xf6S@\x01\xc4\x86D;\x9eS@\x04\xa4s_\xc01T@\xe1\xed\xa3$!2T@v\x8c\x9e\xf1\xf8\nT@\xb7\x92\x96\xa1|\x98S@\x91U(\xae\x89\xa4S@\xc6\x0b(\x9f\xa0\x9fS@\xc7_\xfd\\B\xf4S@o\x8e;\xcb\xa8\x88S@L\xca\x8b\xcaD.T@\xe3S\xd8\xf9\xa14T@\xfa\x87\x8f\xeb `S@\xf46\xf7\x0f\x98!T@ Ad\xe9t\xf2S@\xc5~%\x8d/\x94S@I\xac(\xc2\x8c\x0bT@-\xb1\xeb\x13q\xefS@\x18\xec\xdd\xae\xe3\xb0S@`\x8e>\xaf2\xa5S@~\x89\xa3p\xa9\\S@\xc2h\x80\xec\xb7\xd4S@\x15\xbbb~\xbdxS@\xf0\xc4j$C\x87S@\xc2\x05\x14\x7f)jS@\xda\xa2\xe4\xde\xdf\xd8S@N\x96k\xfay\xa6S@\x9d\xa3\xeew\xbd\xf7S@\xca\xef5\x01\xd5+T@<tD\x0e^\x8cS@6\xac \xa1\x1a\xaeS@R\xa16\xa3\x82\x04T@\x02\xabQ\x8b\xb2uS@\xb8\xfc\xfd\x0f\xbf\xb2S@Pq\xcfb\x95\x03T@\x86\x94Ef+\x9eS@@\x1f\x08\xc3\x9cSS@\xd8LF\xbc\xb0\xafS@e\xad\xb1\xc3\x8ajS@7pQA\xd20T@\xae\x01H\x95$cS@\x06\xac\xefCe\x0cT@z\x9dL\x053\x95S@s\xe0\xca\xbb,\xf8S@+H~\x03\xf9\x98S@r\xa2U\xf4\x9c\x9cS@\xd5W\xc8\x8224T@\xbc\xe1`d\x0b8T@\\4\xd7\xd9\xac\xf6S@\xf2\x8a\xf9\x97\x999T@Q\xfa\x8a6\xa77T@\'\xf6\xec\x9b\xab\x84S@\xber\x8d\x0c\r\xb4S@\xed\x13\xe3\xb5\xf4\x07T@\xf4\x0c\x02\xdf\xc7^S@\xcc\xbby\xcanfS@T\xa4\xbe\xf7=\x9dS@\x92i\x97\tt0T@\'\xbf"r\xe2\x85S@\x1d\xd1N\xe8m\rT@\x1d\x99\xc3X\xc5\xf9S@\xb9\n\xd0\rj$T@\x7fz\xeaZ\x93\x0bT@\x1d2*\xcb\x10aS@\x97\xa1\x0el\x87\xa8S@\n\x87\xef\xd6\xe4rS@\x07\xca\x9fgC\xaeS@/\x9cR{\x8f"T@i\xea\x80\x9d \x1dT@)g\x1e\xbe(\x8dS@z\xc8|\xeb\xfa3T@\xb2-\n\xbaF\x9aS@\xc2\xc3\x04\xa9\xa3\x90S@\xd4\xc3\xad$\x0b(T@H\xe6HGp\xb6S@\x0c\x04\x97\xde\xb1\x99S@\xceSA\x06\xc3\xfeS@B?\xdb\x1c\xb0\xa1S@\xa7\xcb\xecW\x10{S@\x00\x01{\x9b\xeb\xa4S@\xbe\x995f\x96\xb7S@\x96[\xdd\x96 \xabS@\xc27z\x0en\xe8S@\x81p]\xb4h\xe8S@xk\xdcV\xc7\x86S@\\\xa4\xcd\xfft3T@\x85<\xcf_a{S@G\x84D\xebM\xdaS@\xe4\xa3\xa3\x0c\xf6\xe6S@yt\xb5l\xec\xb7S@=\x94\xd0\xb6\x99\x13T@vH\x04\xcb+#T@\xf9\xa25\xe6u\xe5S@\x14\x992\xcd\xc8\xaeS@\x18^GZ\xf8\rT@\xf8\x01\xd1sZ\xacS@W\xb1\xb5\xb9\x08zS@\x95\x115Hn\xd9S@{T4\\\xd5\x12T@\x9fK\xfe\x9f24T@\x95\x91i\x9d\x85\xc1S@\x0b>\xa1\xf8\xa4\xabS@\xa6\xf1\x83Ma\xd8S@hW\xb4e\x19\xe7S@!f\xcc\x98q\xa1S@~r\xbc\xba\x9b\x97S@\xd9\xabg\xf4\xfe\x03T@b~Kx\xbb\x11T@e7\xaeW\xbb!T@\xea0\xf9%\xbc\xd9S@C\xd4\x1b\x91\xf5\x12T@\xf0\x8b\xc1\xcd\xc0\nT@\xa9\x89\r?\xde T@\xd8\xb8\xf0lU\xa4S@\x1f\xca\x9c#`\xe5S@\xdc\xf7\xac\x0eZ\x16T@#\xcfc\xa1z\xe2S@q\x08L!\x1b\x8dS@\x0e\xdf\xba\xe2R!T@\x82\xfb\x83\xea\x14\x0bT@1\x89?\x8a\xd0\xc5S@\x8c\xa3\x12\xd5G1T@:t\x1b`\xa6\x0cT@\xfeC8\r\xd92T@G\x8b#=\xa7\x9fS@8\xf7lI\x10#T@\xcc\x96%\x1bp\xc5S@3\x03\xd8\x18\xe0gS@\x1e\xbf`\xea\xfc\x1dT@<\x1f\xbe\x17\x1b T@\xfb\x81\xff\xe1\xa0\xf5S@O\x9e&\x03\x07\xb0S@?a+\x0c\xba\x1dT@Y\xaf3\x1d\xca\xe0S@\xe2V\xb2\x91\x8d"T@W\xbbbH.aS@\x1c\t\r\xcc\xfa\tT@#=\xc7\xdbH5T@7^T\xa0\xd7\xc9S@\xa3\xb5\xf5\x8b\xd0\xa6S@./Y\xd2%\x8dS@\x91\xdb{\xdf\x90\xd0S@\x9e\xb4U\x1cW\x96S@\xfa\x95\xc4\'\x86\x96S@\x8bS%\xc7\x0c\x9cS@\xc3\xf0o\xe8j\xe0S@\xff\xb4\x95\x11\xfb\x99S@(@\x11\xdc\txS@\xda@\x0f\r/\xa7S@j\xdf\xc7N\x96oS@\xea@\xe7h\x16\xfdS@\xed(H\x82\x17\xceS@\xcd\x1fGQM\xe1S@\xe1\x93?\xb0z\xd8S@\x8e>\xaf*\xe2\xa1S@O(_Y\n\x1eT@;\xa83\xb8$\x07T@/\x9cR{\x8f"T@4\xcf\xe5\x8d\xb8\xd8S@v\'9o\xe4\xaeS@U3\x88@\xc5\xe0S@\x12\xfc\xac\x9f\x0cgS@\xf5++?\xff\xa4S@1q\x8aUY\xceS@\x17\x15<7\x1e\x96S@\xaan\x99k\x0f\xfeS@\x1f\xbf\t\xdbh\xc0S@e\x90\x0e\xf3a\xb2S@\xf9J\xcc\x08K\xf9S@\xdf\xec\xa6\x17n\x92S@oW\xde1\t\x83S@\xfe\x925\x1cz\xceS@\xb3\x9an\x89\xc0\xccS@`*\xa8K\xc4\x8dS@\x8b+5\xb9-\tT@\t\x95\xbe\xc7\xc5\xc9S@Uo\xbd\x9a\xc4\x86S@"\xa3\xc9\xa6\xc7.T@\xba\'g\xf5\xb5\x95S@\x84|l\xe6\xcemS@\xc4\xfb\xbe*\x02\xacS@~\x0f\xf0\xa1*kS@\xbc9@\x14\x8c\x8dS@\x0e\x1e\x99\xc9\x8emS@\n\xc5\x9da\x9f\xc1S@_\x8a\xb8j\x92\tT@\x9b\xfbM\x14\x13\x9eS@{q\x8a\xb3\xf8\x19T@wl\xe1\x01\xb5\x94S@t\x82\xd4\x057\xb2S@\x9a\xc1.\xda-\x93S@\xf1e\x8d7+\x18T@\x12+n|3\xfdS@?`\x81e7\x08T@\xd9!7,\xda\x98S@a\xb1g\xdcZaS@\xdc\xce`\xe0\x1c\xc8S@\x9a\xa5(\r\xc3_S@\n\xc2\xe1\x0b\'\x95S@&\x9f\xfe\x19{kS@\xf3\xe9Uk\xa7TS@\xd2$\x04c\xe7\x90S@fDE\xc6T\x90S@\xfaT\xacRh\xb0S@\xd2\xc3\x90\x8e\x1doS@\xf1&\xbd\x81?bS@2&\x9ah\x02\xc5S@`\xc0\xa1/\xd2\x91S@W\xf9\x07\xf6\xf9+T@9\xc0\x11\xb6\r-T@\xb9n\x96\xe5\x86\xd0S@\x10\xe3\xce\xb6%\xa1S@\x8e\xc5\x04\xbcR\x13T@\xc9\x8f\xf81m\xb6S@\xc9\xe7\x13\x1c\xff+T@PoR\x1f\x1a\x99S@.\x9e\xe2\xaa0\x05T@[IgA%\x1aT@\xa6\x9b\xc3;4\xa7S@\xfd0_\xc0\x83\x06T@<_\x00\x99MzS@\xc9\xf7\xf449\xcfS@\xa2\xd5\xf0\x9f*\xa9S@\xb0;\xe4F@\x1fT@\x06>)?\xd5\xa5S@.\x04\xe8{\x9b\xa8S@\\4\x8e\x84\xcd\xb0S@R{&\xaa\xcd)T@"\xa3\xc5\xe7&1T@\rH\x98\x98\xb6\x10T@IkJ\x08A\xefS@0\xda~[\xe2\xd4S@di\x1dWT_S@\xb9\x081\x0e\xa9]S@\x94m\x01\xe4L\xc1S@\xab\xc4r!X\x1eT@\xb9t\x97}\xb2aS@\x08\xde\xdc\xc8& T@\xbex\xcb\x17\xac\xd7S@\x98\x1c\xe5v\xfd\xfcS@i]B\x99\xa1dS@St_\xa5)*T@\xed\xfd\xa8\x0e}\xdaS@fZ2\xde\xfe\x93S@\x04\xba\x88\xdf^\xccS@!`\xc6\x07f\x85S@\x85\xb3\xce\x83\xfb\x8dS@\t\xa6Yjt\xc0S@\x94o\x86C\x9d}S@w\x1a\xc7Sn\x04T@\xad\xe0\xb2l\x1c\xb1S@3\xc4\xc9\xe6:\x14T@tz\xf2U\\vS@\xf4\xac{#\xb66T@\xef\xe5\xd6}\x05+T@$\xd6\xd7{W\xaeS@\x1d8\xd67\xe5\x88S@\x02\xec\x8d\xabd\xdaS@\xa7\xcc\xd4\x1a\\;T@vQV\xcdX\xb1S@\xc2RD%0\xd9S@\x19\r\xd9\x1a\x85\x82S@\x18W\xe0 *kS@\xb7t\x9f\xde\x0f\xddS@'
p35
tp36
btp37
a.
