# Supplementary material for: Sea ice drift data for Fram Strait derived from a feature-tracking algorithm applied on Sentinel-1 SAR imagery
Source: Data Brief. 2018 Apr 19;18:1410–5. doi: 10.1016/j.dib.2018.04.034 (PMC5999601; doi:10.1016/j.dib.2018.04.034)
Supplement: Supplementary file 2 — Supplementary material [file mmc2.zip › fs_s1a_data/HH_filter200vec/FramStrait_HH_20141012T064744_20141014T063124.dat]

(lp0
S'S1A_EW_GRDM_1SDH_20141012T064744_20141012T064844_002793_003255_D727.zip'
p1
aS'S1A_EW_GRDM_1SDH_20141014T063124_20141014T063224_002822_0032E4_E4E4.zip'
p2
a(cnumpy.core.multiarray
_reconstruct
p3
(cnumpy
ndarray
p4
(I0
tp5
S'b'
p6
tp7
Rp8
(I1
(I12945
tp9
cnumpy
dtype
p10
(S'f8'
p11
I0
I1
tp12
Rp13
(I3
S'<'
p14
NNNI-1
I-1
I0
tp15
bI00
S'\xf8\x17p:\x12Z&@\xa6\xe56\x0e\xb4\xe1%@\x85\xb5\x8b\xac\xa9\xb6%@<\x00\xe8\xe4\x9f\xbd1@\xfb\xc0\xa6\xa52(\'@t3\r\x8f\xb7"\'@#\xc9\xdbE9N&@\xd3W;\xbbn\xda&@m\xa2\x82v\xf7n0@\xa5\xa1F2\xcf\x8b0@\xb5\x07*R\x01\x9c.@=<u\x88\xba\xa9-@\xd49c\'a\xdc&@\xf4~\xb2\r#\xed+@Ug\x81\x8e\x91\xbd\'@\x08UG\xafd\t-@.j\x88\x0f;~0@z\xa1\x82z\xb5\x1a\'@f\\\x0f\xad\x86c%@\x18\xf0!\x16\xdb0\'@\x06v!\xf9\x18\xa3%@\xf6\x00\xf0\xe4\xfd?/@\xb8v7\xfak\xab0@\xf2\x05\xebP6\x16\'@\xcb\n\xb8[\x8e\x842@\xb6f\x83\xb2\xfc\xcd*@\\4\xa9-\x10\xe5)@+\xb1G\xff\x1f\x8d%@Hm4\'\xa1\x00&@\xd7\x07\xc5\xa81v,@\x95\xd69;k\xc5%@cFH~R\xd1-@\xdbE\xd2\xdf{\x19&@\x89\x0f\xe7\x01<\x92,@\x1c\xca\xc9j\xf1\xd3%@\x86\x15\x89u\x8eY)@"\xf6pAU\x960@\x1eKn\xdb\x02\xf0&@y\xe6\xeb\x82\xfd\xa1&@\xe0+kt\x9d\x0e&@hy\x13SR\xa31@J\x07\x08\x19"\xa7\'@O\xcb&Y\x01\xd6)@\xc0_\x03\xe2D\xd9&@\x93"\xefJ\xd4\x960@\x1b\xc8\xcd\xf0\xf7i0@\x1bu\x0bL_{)@\x14\xce\x98\xb0D]\'@Eu6\xef\xccl2@\x80\xd2Po\x8a\xea\'@z-\xdck\xe4\xcd0@\x80*\xfc{\xcd\x940@U\x1cd\xc5\x06\x06)@"=\x95&\x002/@:"\x8b\xc8I\xaf0@`3\x08\x91\xc5\t.@/6\xc6\xacS/,@\xa6\xc4\xd1W3\xcf(@\xe0\xedH\x93S\x05)@\xdd\x19\xec\xfa\r\x04&@_\xd9\x13W9\xd9*@E@\x13\x8d\xf5\x800@\xe5\xa8\xd8~R-/@\t\x88\x91\x05\x8c\xa4)@\xe4\n\xc3\x05\x1d\xcd&@\xfe\x01\xd4\n\x0e\xe0,@5ddn\x10\xe1%@e\xf4\x14\x02\xdaJ,@R,\\\xe0\xee\xff.@P\x04I!<\x7f0@ =3h >/@W\xdf\xf1\x985k0@ \xbc\xa47\xc9<,@@R\x84\x92h\xeb&@\xbc5\xc0\xad\x9b\xe1%@\x93ky\x0c\x99\x1f\'@\\\x04\xd0\x0c\x0f\xd30@\xf8\xef\xe61\xf9\x9e(@\x80!\xf7\xb3@\xc0-@\xeb\xef\xe5\xc8\xc2\xb1)@>\xec\x929\x8a7-@\x95\xb2\x8e\xe3\xf6\xd2*@\xa4\x19\xb9\xd3\x8e\xbe%@\xbf\xb0@\x91\xc3\x00,@\x97\xec\\V"\x991@\x9d\xcb#g\xdf\xc70@g\x9a\xbd?R\xb1-@\x0bi\x91\x96N\x0c,@|\x14\x1clX8&@\xf8\x10}A@\xa4(@u\x8f\x18al%*@\xef $\xaa\xbaz&@\xadu\xa7\x98\x06\xdc%@\x83\xb5=\x851\xbb)@\xb4f\xc2\xb2\xe8\xb50@\xac\xab\xc6I":-@:\x8f+\xc6\x8b\x1a,@X\x97\xf6\xbbZ\xeb&@\xf5\xff\x95\x1b?\x98.@\x8c\xa9\x14\xda\x1d\x95)@:R\xc9\xa9\xa8#*@}\x95\x8f\xab\xce\xd31@\xbe\xc3\xfe\x952\x0c\'@\xca\xcfX~x\x9e0@DC\xb4\xa8\xd0F+@\xb8F\x05^\xbeH\'@4\x87)\xd5Zk1@\xfa\x9f\xdc\x9d?\x0f.@\xde\xa4\x19\xdf\xbfs0@\x8f@;\xe5k\x8e)@\xa0\xf9\xe5\x13~2-@\x00.\x0b\xc6t\xbf-@\xdb\x85t\x1d\x87]+@\xebb\xc7\xc4h0&@C\xa26\x10bw&@~d\xe0\\^\x05\'@u#\xe5\xe4M\x06,@\x04}mh\\\x94,@\xd1\xd2NCB\xa2,@\x9b\x802]\xe5/\'@\xd1Z\xc8\x01\xf7\x18\'@\xd8\xbe\x04\x9f\xc0\x8e&@\xa98L\xa3\xbb\x91)@\x06M\xf0\xf7Q\x050@\xed\n\xc70\tk)@7\x13\x0b<r\x1c)@B\xafD\xa8\x00.)@\x10\xc0\x92\xba\x97\x06,@\xf1\x06\xaa\xc0\xf6\xbe1@_\xbc\xae\x03\xe7\x9e%@iZm\x9f\xd2*&@\xea#\xf3cv+\'@|\xe8Hq\xe3\xdf%@\xfe\xafg\xb7\x9f\xf9(@\xd1K\x81\xf4\xaa\xf1)@\xb9\xcb\xc60\xfe\x13(@\x8bY\xb43\x10\xf5)@\xfe^G;\x1f\xbc%@z\x80\xb9\xf6\xe9O-@h\xed\xb3\xfe\xd0\xdf\'@c,\x93\xa0\x8f\xba.@\xc3\xe8s\xfe\xe0\r\'@\n\xaf\x06+WX0@\xf7\xc7D\x8c\xef\xe5*@\xb0\xa7\xb8\xa5@\xe3\'@\x87@\xef\xd7\x87p&@\xd8\xa2H\xff\xfa\x98%@\x84d:\xdc\xdd\xff\'@\xf9\xba\xe8\xc8\xb9\xc7*@\x1c\nZ\xfa$\xe2(@\xf0 ?JG\xba\'@A\xc4\xed\xe79\x04(@\xd2\xaf\x87y\xb1\xd8-@\xc2\xe5^\xd0\x9e)1@\xf21\xe0=\x1c\xd4,@\'\xaf7O\n\x8d%@\x8c\xf0`\tW\xe80@\xc1\xc8\x03@:\xb91@5\xfc\x1f\xabOB0@hGr\xbfN\xfa*@c\x87\x94\xb3%\xf4,@\xba\xffJ\xd9\xe2\xa9%@7\xc9\xcc\xbag\x01/@O&\xfbx\xfd\xc6*@Oh1\xee\x99\xa3+@W}u\xf60\xe80@\x83\xdc\xfa\xcbjD0@4r\x81\x9fQ\xcb&@\x02\xab[\xdf\xaa\xb6\'@Ok_<\x05\xbf\'@\xf6H\x81\xeaH\x1b+@\xff9\xf98\xe3\xe1(@\x1d\xd2\xc4\x12\xe3"-@M\xb4\x0co\xb6 *@RN\xc0\x8a_\x85(@d\xd7\xa1\x90\xf2\xc4\'@\xe7\xd5\xe8\x8d\xea\x93)@\xbds\xc4\x98\x0b\xbf.@\xa9-*"d@0@\xfe\xdb\xcdy\x05_*@\xe5\x17\xea\xc4\xfd\xce-@\xb2\xe5\xce\xe3\x80\xe2(@5!fq\xaf\xe5%@\xc0\xa2K\xbc\xe5\x93&@<4\xdf\xb6\xb5l.@\xf3b\\I\xc9\xce0@<Q,\xfbu\xdd(@\xb9}\xce>\xb9\xed0@Z\x9b\x12rk\xaf&@\x85\xfc\x8f\xc2\x90\xff\'@I\xb2\xb2\xa2#Q0@m\x03\xb8\x08\xca9*@m\x0e\x868\x99\xeb%@x\xe5\xce\xb6\xc2\xc9+@\xa5\xdd\xaa\xb2\x9a\x8d\'@:c:e\x9c\')@\x930\x0f\xdb\xf7g)@\xa4\xf6\xcb$\x90\x19-@\xc0r\x8e\x8a4\xfd+@m\x9d\xb7\xee\x81\xae&@\x92R\xabG\xcd\xc0+@;\xa63\xdby\x19+@\x14\xdc\xf7\xf6\x1f\xb5/@\xa5d\\\xfa\xe1o(@0a,\x9a\xbd\xed)@\x85\xde\xae&\x8b\xb7-@\xf0\x8d\xea\xf0\x05\x98&@\xe7\xc3\x16G\xee\xe3%@~_.d#\x80%@\xd8\xfc\xab@\x16\xad%@\xe8\xf5\x8f2\xbbU0@Z\x03E\x9d\xab\x8e\'@\xff\xf9N\xf6\xe6\xbf+@ut\x88_\xf0;\'@\x8a\x8a`\x0f\xf4\xe1\'@j8HT\xa8\x9d0@0\x0b;K\xf2~&@=y\xa8\xbeL\xd20@\x81\xc58\x8e\xa4\xc5/@Y\xba\xc1\xeb\x99\x931@\x88\xad\x88\xec\xcce&@\xb9\xc3\x05\x9c\xa5\x08-@_\xc1\xfee\xb5()@K\xd4\x0fT!\x01&@\x8df\xf89`\xef(@\'6m\x8b\xd7\xa6%@\xd8\xd2jd\x9d\x0e-@py\xa6l\xede0@\xa7\xd4\x0fO\xed\x96(@<0\xdf\x1f*\xbf\'@\xbf\xca!\x9as\x932@\x94\x1b"6\x08\x91%@Puy\x19\x1a\xeb0@Nd\x95\xad\xc6;)@B2\xfd\xe2\xf1\r*@\xca\xe2\xbdK:2(@m\x7f\xc7\xd2\xdcC)@\xff\xfb\xf4^\x07\x90)@\x87:"\xc0\xb9~0@\xa7\xe1\x92\xd6\x90\xc0\'@\x1d\x03Bf\xa8\xd8,@p\x88B\x8f\xc2<(@\x8dne\x15\xf1\xac(@\xa2\xfaj\xcf\xf29(@\xd0QN\x1c\xd3P)@\n\xaf\xd9\xb9\n-*@\xff=1y0l*@H\xbd\xad\xb4\x18S*@-\x86\x90\xee\xc9E+@\xbc,\xc9r\xf9\x830@V\xfe\xde.\xbb;&@\x0cJ\xb6\xe0>N\'@\xa1\x13\x1a\x0e\x8b\xdc%@y\xeca\xed-A-@#86sG\xc0(@\x8e:u4\xa6\xea.@\\g{\x1b\xf3\xb5,@\x15\xa8&u/\x87(@\xa6\xf1g\xd7*:\'@\xf5\xc6\xb7\xa0\x1f3+@ \xb9\xe2\x8d b,@.\xe6Z\x13.\x10/@z\x8d\xcd=\x89*&@\xed\x8a\xbd\x15\xafe\'@\xa9I\x1d\xd0Xb*@\xfc\xa4\xd7\x1bHh.@\xce\xd3K\xcd\x07\x97%@\r\x8a\x11t\xe5\xb11@Z\x13\x0e\xc0\xb7\x840@\x88\xe4v3%\xb1&@3\xd5v\xeb\xe9\xc0+@\x0c\xb7*Z\\\x9e)@:\xc5K|\xa6\xfb&@.\x86"\xdfy\x03)@\xed\xf3\x10\xff\x91R\'@\x84B\x07W\xb3\x1c*@\x81\x1b\x89s\x1b\xa4)@\xf72\x90\x05\xc2=,@Q\xd4\xf8\x9fH\xc3\'@\'\x12\xfe \x02t)@2\xc4\xb7\xb3\xf3\xaf(@&\x80(\xf0\xa5\xc0&@\xf7\xdb\xa5MFI)@\xec\xca\x80\xba\xe2\x95&@\xc3\xd5\xc9y\x0e-0@\xf3!\xee)\xc2\x91(@\xeb9\x0b\x88\x82>3@\x15\n\xd7I\xc0\xd7\'@\x7f\xd12\x01\xabw&@!\xbb\xf1\xc0Cp&@\xecR\xe1\xeb\xc2\xc61@\xdf&\x17{i\x9e%@0\xca \x8a\xf3\xe7-@\xb8\xe9\xdf\xefhF-@\x87\xf12KW\x12/@\xe6S\xe3\x17\x81\x16)@\x1e\xb5N\x84\xce\x15&@J\xc6\xf5G\x05\x930@h}3\xa1\xa5\x17)@\x19I\xabmt\xfa)@\x84D\xbei\xa7B&@h\xd5r\xa2\x86\xe01@\rZ\x10\xf2]\xc1\'@\xebt`\x06\x86\xba&@\x8cl\x8a\xff%\xb1&@\xbe\x8e\xc2\xff\xe1\n0@\x0f\xe1~\xebg\x840@R0\x17+c\xb0,@t\x00r\xba\xd1\xb6%@\xd3\x15\x91\xb5\t\x9c)@\xd16B(\xe3Q)@\xa8\x9f\xa4\'\\\xd5(@\xc4\x8e\xbe\xc3\x8f\xe1-@g\xfb\xdc{\xa8\xa5+@\x17!M\xa9P\x8c*@ \x17\xa1r\xfb\x12\'@52\xe0\xbd\xfa@&@\x82\xbd\xdb\xceCj%@Vu1\x9d1\x11&@\x95Vh\x98!\xe4)@\n\xc6V\xb6\xb6f\'@\xdb\xee9\x1b\x8a\x85-@z\xb3\xfb\xc7p%(@\x10\xac\xba\t\xad\x18)@N\xee\xe8\xbeMz&@\xe1\x13\xfb\x9e\xd6h.@\xd1\x86\x857\x100(@I\xb3?n\x8f@0@\xbe\xe0\x1d\xd1\x8a0)@\xaf\x8am\xb4\x8a\xc4%@~\x16\xc6\r:\xdf&@N\xf7\xc9\x9b\xe8\xe31@\xe0\xa0V\x88\xdcU(@N\x99]\x9d0\xcc0@\x84\xefBWi\x01)@aN8\x1a\xd8\x9d\'@S/\xf7k}\xe7(@a\x84u&\xc9E&@\x9fq\x87\xc1\xb7\\%@\x87\x833t\xec=0@\x7fqR\x10\x11\x1a\'@@\x7fQy}a*@\xb8`\xe8j\xd3\x97%@\x06\xa1z],\xbf&@\xac\xafHR\xb3\xe6(@\xf0\xc3\x1c\x01\xf8\x1f\'@\xea!Y\xeep\xd70@z\xa3O\xa6l?0@\x97f\xb5\xd0\xe78,@j\x1f\xfcb\x14\xdd\'@\x8b\x93\x9a\xcc\xe7\xe0\'@\xb7\x9d\xf3h\xefw*@{\xc0\xc0\x8c9\xe1%@\xb5\xedFW@8\'@\x83\xc5yc<%+@\xe8\xa1\xee\xa6\xaaR,@D\x87\x8a\xe8\xa6M&@\x9fpX:\x98%0@&\x88\xe2=q\xd4\'@\x97Q\xd8\x01n\xe0(@\xc8\x9b\x1f\x87\x8bO\'@Q$\x80\x8d7\x80&@\x80\xc6o*"\xe8.@\x0fqB\x14J\x1a&@cr^D\xde\x92/@K\xcaO@/\xd6(@\xc7\xae\xda\x0e:\xbf(@C\xe1\xf7\xaa\xf3&+@\xd1\n\xe0\xcb~*\'@\xc4\x816\x0b-e&@L\xec\x17F\xcf\x1e*@\r\xdc\x9c\x0b\x98\xf40@\xff\x1bO\xae\xe5\xf3,@\xf9*\x9c\x84\x12F)@(.T\x9e|x,@\x99i\xe2F\\\x93/@Y\xb7\xb4\xb4\x96+(@M\xc0\x8f\x13/\xd6(@\xf3\xe0%~c\x8f/@\xd4#t$\xac\xa30@\xd0j\x1c\x95\xa4\xaf)@e[\x81\xd7\x06\xa7)@\xe1\x1c\x05\xf8\xbf\x8c&@V\xd6\xd8&\x87K)@\x9c(\xa0K\xfd!-@\x81\x8e\xa2\x8d\xd1s-@P0\xa7\xbb\xd6&,@\xc1\xf1z<\xf8\xae)@\xae \xe9\x07\xce\xed\'@X\x9f]z\xfd\xc6*@?6=\xab|\xd7%@YM\xfa\xb3\xc4\x17)@?P2\x84^-(@\x11@\xcfIt2)@6\xd5\xe2"[\x0c)@\xa0\x8d\\9!v(@\x08\xe9\xf6gO\xc00@\xf2P\xeaE5k\'@M\xa3\x11B\xbd\xbf-@\xa77\x8f\xfa\x8f!1@\x9cgH\x88\xba\t,@2s\xe4#\t\x1a*@U\xb8>;t\x880@\xfav\xb6q\xea\xdc*@c\x0c"#P"0@`\xa0\xe9\x9d_\x1c)@\rvEg\xc0\x7f,@QJ\xb9\xa4\x85\xce&@\xd07\x91K\x93\x87+@\x01\xcb$"\x0e#0@\x155\xb0]\x85\xfe(@\x07\xc5dj\xe0\x8b&@\xcc?,\x9e\xe6\x99*@\xa2RB\xc4\xb0\xd0*@\x06!A\xca\x7f\xee%@\x85}\xf7T\x87\xfd,@\x14 \x14\xf4\xa7A)@`o\xc9j\xfd\xe7(@MWjp\x8e\xcf%@\x1a\xac\x17\x01\xc6\x9d,@\xf9\xf3\xf7\xb7\x97q(@o_B-\xb2\xa21@x\x9b:kH\x9b&@\xbf2\r=\xe4\xc5+@\x84\xa5G\xa6b&)@\x1d\x99\x95nn}/@\xc54Jm\xb5\xc80@\xa8\xb1\x9a\xde\x9c\x1b.@\x94\xda\x8b||j*@\x1b\x87u{\xa7J&@\x8b\xd9\x99\x10Tg&@T.\xb6\xb1\xc1\',@\x17\xb9\xdc6j\xcb\'@(\xf5!\xcd,\xe71@\'\x1e9G\xb8\x06)@\xd1\x1f\x9d\xdbQ\xa2\'@\xf0\x81TU\xbb#)@\x1fmr&\xc9\x0e\'@\x12g\xd0<\xb4\n2@\xa4\xb3\x1e9\x90\xea(@\xca\xda\x1a\xf3\xd5.)@3\x0f?\xdd\xd2:)@`\xce\x80\x8dg\x0e(@\x17\xfc\x87=\xf0\x04)@p=\xf5\xa7\xe5\xb7-@\xdf\t\xb2J\x11\x1b0@\xc9\xa6\x95*\x88\x1a1@`\xe8:S\x1b\xe6(@\x9f\x8e\x0e\xc5\xa3\xe7&@\x90\x08\x84\x1e4\xeb&@\xc3-\xa4\x1fQ\x85\'@f:\xd2\x84X\xb8&@e\xbf>W\xb400@.\x00\xc1\x0bF\x91&@\x82\xa9\xce\xc2pj&@\xde\xef\xbc\xc8>8.@Y\x86M\xbfp\xbc\'@o\x8cIQY\xae)@\xfc[\x916\xc4B*@!\xb5\x05W\xa4\xa8)@\x19j;\xc4\xd2\x84%@\xc2\xd4k\x9eu\xa8*@\x80\xcd\xd8i\xd9\x1c+@\xbcx\x84v\x7f\xac+@oG\xc8\xfa"\xc50@\xaa\xf4\xebf\x99\xa6\'@C\xe268\x810\'@\x82\x9b\x17LU\xca)@A\x8b\xdf\xbe\x0b\x0f,@\xefw0s\x1d\x82(@%(\n\x06\x92]1@8\xea\x08\xf0^\xe3&@\xfd\x18-\xd0\xb1\x0c0@l.\xe05f\xc5&@\xf2[\x91\xa9\xdb\xd2(@\x01\xe0a\xad\xb2\xc8*@\x8a\x8d\xc54\xe6E*@\x93\x88\xd1@\xee=-@\x82M\xe3\xe1\xba}\'@L;e\x97\xf0\\(@\x9f\x0e\xf3\x1e\xd8.)@\xb9\xfc\xff\xbe\xbbv&@F\x9dC\xe2{x,@(\x12\x9f\x12R\xfa.@\x06\xc6O\xfeA\xa6%@\x83d\x91\xd1\x9f\r&@P\xe7\xb3\x17"\x1b)@z\xc8a\xdeK\x03(@\xbe\'\x1f\xc6=>&@#|\xdc\x8fF,)@\xf4Q\xf4x?[(@\xdf\xce\xf8\xbb\xb2\xd3(@\xf7\x89)]\x19}&@\xe9\x1e\x16~Ec.@\x83w\x91%\xcf\xeb&@\xe0\x06\xa7\xc0_\xef&@^&M\x0c\x0f\xac)@H\xffG\xb2i\'\'@ \xa3\xa3\xdc(\x93.@\x0e\xc1\xa4L\xd0\xd8-@O\xc9e\xb8\xa0\x1f(@\xdd\xaa\xc0\xdd\xb1g.@_i\x80D\xf5\xaa,@MA\xf4Vw\x15)@i\x92\xdeW\x90$)@\xa5\x14xN\xdf\xd4+@\xdaGU\x05\xfe\')@\xb4P.\xe3\x05\x0c(@\\\x84\xde8\x01,\'@\xc39\xb9\xe8\x04`&@\x9c\x0f\x0b\t]\x0f\'@ \xc0\x87\xad\xe0\xb8)@\x17k\xaf\x06)\x15,@\xf1\x1e\xa3\xf9\xb6\x91-@\xd6J\xaep\xe7\xb7/@\x10\xb7Y\xcb\x9e\xaf)@O\xc8\x83"d\xd4-@\xef\x01$k2\x18+@\x0c\xb8\xbb\xc7\xe1\x05(@\x92\xc6I\xab\xcd\xa7(@\xf2\xfd\xed\xf4\x9c%)@\x9eb\xba\xd3\xaf\xa4)@,h\'\xd1\x07v&@\xd3\x8a\xd6U^\x03)@&T \xbf&s%@1\x99\xae8\x99\x9d.@B\x84\x13px\xce+@\xc9\x19_J\xbb\'0@\xd4\x80\xc0\x90\xc4W&@4\xf9\xb7\xa8o\xaa)@\xd7,\x9c7\x00\x0e(@\x19\xa4;\xe4\xc7n)@\xfa\x02\x9bR\x9e\xe7(@\xa5q\xb63\xf8\xdd-@\xec\x9a\xe1`\x1a\xd5%@\x9e\x04b\x15Y\x90)@|\x19\xd4\x81\xe0[)@\xd8\x1bC\xa1\xa2\x95&@\xc6\xa4SA\xac\xc9/@A\xbc\xf7\xea\x19\xd5-@\xc8p1\xc2\xc2\xaa.@\x9b\xa0\x82\xbe\xa0+,@n\xdf\x1a\x1a\ry+@cP\x16a\xd0l+@\x99\x08\xc1\x1f\x088-@,\xfa}\xdc\xe2[)@\nm\xd2\xfcv\xc9,@\xe7b\xed\xb7\x9b\x90+@s\x9c[[\xb8\xfc&@\x8b\xa6\x07z\x8c\x08%@.\xb1\xff9\x9a\xa5+@ \xb2+j\x1c\x7f\'@\xf3\xe2\xa3\x9d\x1a7\'@\xe68:6-\xc8+@6\x1d(\xe8\xc5\x191@?\xcf=\xe2\xd9\xb4,@\xad\x06l\xd9\xe8\x8a(@\x0f\x0b\xc7U-\x9e\'@\x90\xccX\x12o\x9d\'@\x85\xc9\xf3$\x04.,@H\x12\t\x1c\xe32(@s\x8a\x9eE/\xa0)@\x97\xea\x82b]\x8c%@\x93\xc6g\x88\\\x83)@\xcdh\nN\xa29&@:\x89Z\xc0^\x1b\'@]\xa3;\x85\xb6\xb2/@\xee\xe4\xf8,\x15\x10\'@\xe6\xce\xf7D\x18\x7f0@1\xbd\x8d\xbf\x15x+@\xd6l\x96\xfbq\x00-@&\xfb}\x07\x1fX-@\xe6X\x80y\x05\xc40@\xf8\x13\x94\xd5\xe0\xb0&@\xdf4\x06\xe5\xf9\x171@\xaa%\xa3\xc1\xec\xd9,@\x0b\xd6mkpB,@\xd7\xa7\xf0\x9c\xda\xc2(@\xbbH\x94\xfd\xdd#,@\x14\x01e\x1b\xbfA&@H_~\x81\xcf.+@\xbbe=\xab\x985\'@\xd5^\x1d-c!)@0\x86w\xb0\xbb\x98\'@p\xf1\x8d\x0e\xa0\x01)@F\x19\x04\xfb\nO)@\x98\xf1LQ\x9d\xb8(@v\x9d\x14 R&(@\xc9%\x1c\x83\x08\x120@\xb4\'W\x9c\xe2\xb4+@i\x00\xd0+\x14\x95%@\xe5=\x10\xbd\n%&@\xba\xc10\x8d\xb4#(@v\x1d\x07\xa0OT\'@?\xba\xa5\xad\xeei)@\'\x8f\xeb\xc8Q\xf5(@\xd9*\x8d\'<\xbb(@0\x1b\xb0\x8d\x13X\'@5}W\x9do\xde(@\xe1"1S\xa8\x19&@-\xa4\xb3\xed\xda\xc1%@\xdd\x80\xa1,\x01\xa2.@\xd0\x95\x0b\x97op+@(\x84\xab\xa6\xb1\xfd&@+\x80\x14Z\xef\x85+@\xb6\xa4\x9a\x9bV\xc9&@jk>\x1e*-(@\x9d\x1c\x9f\xdc\xe1:&@\xc2\xa7O\xa1T\x17(@\xc1\xd5\xea\xb63\x02)@\xf2;v3\x91\x1d/@\xdac\x86U\x02R.@\xc6U\xd6\xfb\xa4\xdf)@\x96\xed\x0cC\xa2e&@\xad\xb4\x9a\x9be\xa0(@\xae\xab-\xf7\xaf\xd8(@2v\xb2\xe4\x9f\x1c*@5\xbc\xb9\xea\x97\x1e(@\x05-\xc9j,\x9a)@\xb1[\x94\x02\x92f(@g\xdd\xe0*K\xe4%@\xda\xa7\xaf\x16\xea.(@\x96\xd0\xa67\xa5\n.@\x10\xc0\n]\xee\xf6/@\x97W\xe9\xa4\xd6E,@\xae\xaa\xb6\xdc\xde\xa3\'@\xf4\xd5\xa83\x19>\'@\xb2K\n\x10q\x0c/@\xf9o\x91\x18\xe04\'@\xf4\x03[\x9a\xc1\x0f.@\x01.e\xd1\xaa\xab&@\xbbj7\xad\x11M&@\xad7\xbfk\x1a\xca&@(\xa8\xf9In\x03\'@\xd3E\xdeQ\xd7w\'@\x8e\x08Z\xa6\xb9\xd2(@I\xf4\xd2\x9a=\xc91@\xbc\x0c:\x9a\xd4\xf1(@\xbeZ\x95P\x00n-@VG\xb4\xf5R"(@\xacP\xf8\x98\x8f\xac*@\xaa\'\x8aeN+)@\x92\x08\xe2\xec\xe6\xbc,@\xbebi\'\xa6\xfe\'@Z\xa1\xa05\xfd\xe0\'@1h$? f&@\xd4\x90%]\x88\x8e1@dE\xad,v\xf3,@\xdfRar\xfcW,@\'\xca\xb7\xdb\xa9\x91(@\x81o\x02>\xba\xfe(@\t\xab\xc1\x9a\xa44(@\xb0\xd4\x8dH(\x87&@_\xa3\xb0!\x95\t&@\x8a\xb8\xc8\xd0\xdb\x07\'@5\xbb\xe7ag\',@d\xa7Y\x1d\xf5\xdc(@$\x00\xdcS\xda\x06-@\xd3v}N\xf0\xa1.@\x01l\x91\x9a1\xf0&@\x10c\xed\x1a&&0@v6\xabEs\xca+@\xe0.]\xda\xf5\xb0(@\x96\xde\xa3\x8fD\xd11@\x96]\xbep\xea9\'@\xdb\xd3\xee\xae\xc8\x86\'@o\xa0\x92\xe7\x89\xcc%@\x08\xdc\xf8\x7f\xef\xd3%@\xd6\xaf\xee\xe4\x026,@\xad\xd6\xc96,\xb8&@\x91U\x91:\x8e3(@\'\xab\xf8\x86\xbf]&@~\xd9\xb1\xb8\xbbB-@L5\x10\xd2X\xb3-@\x8f\xb2p\xcd\xdb&-@\xc9\xc4\xbb\xed\x17\xcd(@\xe5\x03\xaa \x0e\xe2%@H**\xa7\xb8\xe2%@\xe4I\x99\x1d\x12\xc5+@\xe6X\x93``\n\'@oHX~66.@\x10-q\xd4\xd6\xf1%@W\xae\t\xf7K\xcb(@\x8d2\xab\x7f\xe9\x9e1@\x92\x0e\x03\xc7\xd4\xb2(@}\xa56#\xf8\xad%@~!\xed\x94@\xe20@"\x9d\xc5&f\xeb,@\x11Z$`\xd0\x9f0@\xa4\x86\x8b\xe8\xe1c.@\xaf\xedH"\r\x002@\xce\x9d\x90$[j+@\xf6_v\x99\xf9\xdc%@\xe7>D\xa3~\x18)@OH\x07\xa4t..@a\x88*\xdf/\x1b(@\xd0t\xe0\x03C\x07+@\'<\xdd\xcbb\xcc,@\xe5d\xb5Y\xffU,@\xa7\xd0\xb1fT1\'@~\x80\x80zB\xcb(@\xdfK|`\xe3\xf3&@\n\x12\t\x16H\x86(@\x1fq\x0e]i\x1f)@\x0f=\x1e\x8f\xf36\'@\n\xfb\x9c\x9e\xf6\')@\x1b\x0e\n\xa6\xe7\x8a-@\x9c\t ;\xa4@,@\xdd\xb5\xa0\x8et8(@2\xa1[ij9(@p\xe8\x9a|2\r1@8\x803\x0e\x1e\xa2-@y\xfd`n\xfe\xe4+@\xee\x10\x1d\xe2\x0c\xdd\'@\x9c6\xf6\xb7\x90\xcf+@\xa8\x9b\xc8\xb7i\x1c+@P\x88\'\xb3\xdf\xaf&@\xe4\xa9(\xcbQ\x000@E\xa4t\xa5\xb8m(@\xbc0\xb0\x92H\xb00@t\xc2\x0e5\x9a\x1c-@\xa4\x87n\x1d\xab\xb6&@\x04\x89\xb5$\xc7_+@\xa3\x94\x06\xf0\xdfE-@\x08\x83\xfa4\xdd\x170@\xfa\xff\xf9\xb8\xd4\xef+@\x14I[\xb8\xe0\xdf*@r\x1e^\xf2\x10\xff\'@\x9b1\x1e\x11>\x0c(@\x8f\xdeG;VK-@\x16\xba7\x9b\xce^,@Exm\x1deJ1@\xb7\x1a\xa4\xd1\x9e..@{A\xeb\x18c\x80-@\xc3K;\x00\xa2\x1b-@\x8c\x9c\x8d\xb5I\xe10@oA\n2aj-@k7\x00\x0b\xfd\xe4%@\x8e%\xdd\xa7\x9d9&@\xad\x1f\xba\xab\xe6T1@\xf9\x18\x0e\xa6L\x06(@)w\xa3\x08\xdak(@V]\xe8\xd4 B\'@\x0f\x92\xf4\x01m\xac%@\xea\x19\xe6\t\xa3\xd0(@\xf9x\x98)\xc5\xf1&@\x00r\xb3\x0e\xf9=\'@e\x18MZ\xcc\x13(@aMiA\xfc\x1c+@\xc5\xf6"A\xe5I(@\x90\x1a\\c\x94\xe1&@\xba\x02Q\xea<\xd41@;&"\xb1\xf3m0@\xee\x8cel\r\x1d*@\x0e\x82\x03\x0c\x95\xa0,@\xd2\xe4\xea\x14a\xa91@E\xd8b\x19E\x8d0@\x14,td\x97\xa4\'@\xce\x0c\x0f\xeb\xea\xfb-@\x9b\xd3\xe5\x14\n\xfb)@<${\xef>s0@_uru\x1c\xa9-@T\xe7{-\xaff)@\xddHy\xe6\xaa\xf60@\xf5\xeae\xca\x8d\xc6%@\xbf\xf9M\x13\x02\x9e1@\x10\x12\xa4\xad\r\xa7&@\x94\xd0[\xe4\x94m(@\x94\xbf6\x8d\x10\x1c(@!\xe2<\xf3\xb1\xed*@\xadlk\xcd\x07\xd1\'@\xf1\xfe\x00\x15\xcej-@\xa3\xee\x08\x02\x94\xaa0@\xa6\x93\xe3\x97\x12J.@6\xd9ahb\xcd&@.C\x19\x97>\xa1\'@j\xae\xe2 )X&@\xf3\xb5I,`\xd4-@\x06\xf1\xae\x0c\r\xcb\'@\xd14\xe0\x03\xdal0@\x91\xb9\xa9ePO(@\xe9Zrc\x7f\xc5(@\xfe\'NJ%!\'@\xaa\xfer\t\xffz.@\x87\xaam\xbaXV.@\xac@\xa3\xe9\xb2\xfd0@\xf5\x95\xa0\x81\xa7\xf0\'@\xa8\xe0zcZ\xbf&@Ol\x8e\x8e\xca\xb9&@\xf1r\xc6\x0c\xf2\x08&@\xc3e\xba\xc5\x10\xd3(@:q `rS.@_\x91\x15\xeb\x14\xe3*@\x91U\xde\xef\xc9\xc3/@\x87sI&\x84\x00\'@mF\xa2,\x9c\x06-@{Tf\x95\x10@&@\x1f~\xef\xaa7\xaa/@\xe7\xfe\xf4SB\x9a/@\xbcN\x00WV\xa70@I\x939\x01\x8d\xc3%@"\xda\x8d:y\xb2(@\x0f\x84\x87\xe6\xaeC\'@\xab\xa0\xc9\xe9\xbf\x1e\'@2\xa4\r\x15\x8f\x97&@b\xc6\xc0\x16\xb3c%@\xdb\x9e}\xa5\xf4\xae%@\xbcai\x9a\xd0V&@\xdc\xc9+;n\xe6%@\x89\xb24\xc1\xbd\x8e,@f\xab 2\xf8\xf2%@\xc54\xd0s\xd1J(@i\x8eu\xd5F\xf8+@$\xa3`\xb04\xfe*@\xd6\xf0L\x96\x87\xe4)@^\xa8&aB\xbf(@\xea\xa2\x889h\xaa-@\t\xfb\xeb\xf3,\xbf%@hJ\xe6\xe8\x9b\xd9-@\t\x0f\xe8d\x8a\x0b\'@\xf7Uo|D\xa10@\xa6E~\xcaOn0@\xce\xaby\xc7-m(@^)g\xab\xb1s-@`\xcb\x83\xb4 c&@\x95E\x1d\x91\x10v(@?x\rn\x14},@\xb1\x8c}y\x1c\xfd&@\x1de\xaf"/\xe9*@wJ\x98$\xd6\xde(@\x87\xb1mTvz(@D\x84\xb5?\xdb\xba-@\xaa\xa9\xa8m\x13\x82(@.\x9b)\xab6x%@\x04\xbad\xb5b@)@\xe2\r\xdeN)r.@5\x82\xd4\x14\x99\x7f-@1\xc1W\xce\x07\xf3,@B}-!\xa3\xc9&@\xa9\xc8\xc9\xbaJ\x86+@VHXzR\x12+@|8:\xdbXe.@\xe4\xc4\xe6o\x82\xf0*@@82\xb7\x8a\x9c,@\xbd\xac\x0e$\x87\xc3%@\x1d\xf7\x9b\x1a\xebf.@\xf7\xca\xf4z6](@\xa5S\xd1\x1d\xaf\xd1*@\xd78\x9c\x03\x91\x93,@\x1ay\'\xa4\x0el.@\xa9r\x85Zx\xc8(@\xbb{o\x82\x1e\x8d(@\x03\xf7\xdd\x90\xec\x9a*@\xc9\xf2\xad|j\x88-@\x9fC\xdc\x10\xd1\xbc,@\xbeQ\x14\x98\xfd\xc3%@\x16N\xf3\x82\x0f/\'@u\xb2\xcd1\xb56)@\xb7\'\x1d\x00\xc8n(@\xfa\x89\x83K\xde\xe8*@\xea\x88@\xe4i\x80)@\xb5~1X\xc3\xc1\'@\x99\x80T\x8eJ\x02(@\xfd\x1dW\xc8\xdf\xb7,@\x94aJ\xb6\xd40\'@y\xbc\x81\xaa\x92\x87(@P\x96\x97\x8e\xb0\x8e*@@*\xfeQ\x9bK0@t\xea\x05\xcc:\xe0/@\xa4\xaa4\xc1\xbf\x10&@\x96\xb5\x832\x97\x0c)@W\x18\xad\x14\xc9\xa9(@\x82\x90<h(\x83\'@6\xaf\xb2\xc2\x89d.@\x97}:#t>&@=\x9b\x9b\x99<\xfb,@\xdd\xc6|\x19^\xb9-@\xd1\xcc1\x8d\xf8\t+@\x18\xa0\x13G5p+@f\x17\xc5\xb5`\x19-@\xafZL\x86.m/@6\x82\xee:SP(@\xdc\x1d\xed\xae\xb8J*@\xbcDC\xd3\xef<&@\x972v\xd5*E(@\xf9\xfb\xcdL\xd8\x141@\xbc\x07\xb5\tx\x15,@\xd1\x85B\xed\xa8\xa3)@\xf2\x1a\xbb\xedY\x1b&@\xdf{\x1f\xe7\xdb\x02)@\x9e\x9f\xb1~\xd6\xce%@~;4.\x94\xfb*@F\x9a\xc9\x15\xbb~0@\xe8\xad\xabH\\\xf0&@\n\xb6I\t\x81\xad,@\xa3{\xc0(\x97\x1d(@B/#\xfd\x16c%@\xdb\x04,\xb4\r\xb9&@\x84\xc7\xc2l\xf16/@\x7f\x83\xa1\x9b\xdc\x98(@\n\x1c\\\xbe\xaen(@o\x08=\xec\xb4P(@\x02\xe4\x03\xbd\x99\x97-@|D\x00$p\xd3(@\xbe2[\x13\x07\x93*@L\xcah#=\xfa(@\xe3\xd9\x17X@\x05*@\xf7\x151\x85\x8b\xfd(@\x96i-v\x05\xf4%@-\xc6b\x0b\xe9\xe4*@\x9d\x1e\xe8&\xf2\x82-@\xb5^<\xe9\x1d\xf8+@\x97mNG\x1c\x88+@\xd8\r{\x0c\x82U\'@\x1b7[,\x1f\xa8\'@\x81\x04\x14!U\x07&@\xef\xab\x05\x93\x82I(@\x12\x9a\xbf\t\xab\x11&@\xf7\xd0X\x86!\xde-@/y\xc5\xbf\x96\xa9%@\xe5/\x1a\xfeL\x16\'@\xa6G}%\xe9\x1b+@\xb5\xac\x82 \xb0\xf5.@\xf2<\x14\x8c\x1c\xa0&@9\xac8\x99\xad\xdc(@V\xf3\xf6=\x9bn&@\xb9\xc9\x90B\x10\x99(@\xd0B[<\xe6\x1a+@\xef(\x8a\x1cf\x85\'@\xcc\x02Q@eO(@N\xda\xaa\x97\xbf\xa40@%\xd9J\xe5\xdc\x81-@;m\x0b\xd5l\xdf%@\x11\x00R\xcc\xad\xad0@\xf9\xb3\xd0\xb6G\\.@\xab\xfe\xf2;C10@K\xab\xd3\xd1e\xc9&@;y\xa2\xe6\xd0\xa1-@\xf0\xef\xbe\xa7b,0@[\xaf0g\x9fp-@r\xee\xe7\r\x17\xe9*@! <\xe93/0@\x8f\x0b9\x08q7&@\xe4\\\x16\x07\x81\xaa&@\x00\xcato!\xfb,@\xef\x0fPx\x84\xce,@\xfe\xd7[\xf5\xec\xd9(@\xe7\x8b\x7f\x14\x0c\xb50@A\x97[\xd2/\x97(@\x1f\xb0\x86%\xd1S\'@\xf8%}\\\xff\x85&@\xb7\xc4m"\x8a\x13\'@\x1f\xf16\xc0\x89$-@\x85`\x190;\x9c%@\x80*\xfc\xc1\x84\xa7%@\xffd\x04@O\xce/@\xfe93\xad\xb2\xcf(@\x1f\xc7\x05x\x81\xc4+@1\x01\xce3\xc8\x8c0@\xb8\xf1\xd1\xeamU)@W.\xff\x8cS\x1d)@l_e\xc5\x19q-@\xdf\r!\xedPf(@\x98\xc6N\xeb\xcb\x1e&@\x11_o-B\xc0&@B\x0f\xceg\xe3Q/@s2_\xc3\xcd\x990@\x8b8\x18On\x97%@\x10\x1ee\x12DG)@7\xe0b\xbf\xf1.%@\x8c\x90\xbcE\x8ac%@9\xc3\xff\xf5V\x13+@\x86\x89i\xd6\xd8\x0b0@\x0f\'\xe7\xd3\x8f\x100@x\xa7!(\xdc\xa4&@oN\x99\x10\xc6\x8d\'@_@\xe5\xc3\x1d\xf2(@\x8f\xc5S\x12\xdb\xb30@{\xd1\x00\x1b"p(@\x1fOF\x886\x05,@\xd1\xe4\x15\x968\x8b*@\x84\x885=\xbf\x1e*@f3\xf9\xd7\xfa2+@\xa6:\xc1\xf88\xd0+@"\xb2\xc6a\xbaq-@\r\x04\xc9t\x9al-@G\x96\x8c\x0e\x15:\'@F\xf5\xc4sQ^(@\xd5SFc8\xb1(@n\xe5\xdcs}\xb1%@\x16)=\xa8\x82\x9f%@A\xc7iU/\x91(@\x9c\xcc\xedz\x96\x8b(@Zt\xb3\x9d\xa6\xbc&@Gi\xc3\x91\xcaH(@\x85\\l\x03:~(@t!\x91h\x1d\xbc-@\x8e\xe0EwgF)@\xff\xb4K}\x0cE&@\xe3\xfaDlO\xf7%@4\x14\x93\xc3i\xa4%@\xde\xe5\x1c=\xb1\xc0(@\x15\x9f5?\xf1\xa9&@}w\xab5;\xf8(@\x10z&d\x86\x1a\'@\xa9\x0fwnI\xdb0@\xbf\xf2\xcay\xf8\t\'@<+x/\xe0\xb4(@E\xda\xb2\xee\x150+@\xe6\x83\xe5\xba\x92\xd6*@\xcb\x94\xdc\xe1\xf8\x80,@\xf3\xd7\xd6\xda\xbb\xca0@\xf2\xf5n7\xf7\x91-@EQN\xefs\x1f.@\xd0-<b\x95}(@\xb7S\xcbB\xc0\xff%@\x99EE\x1f\xc7\xbd/@\x91.\xeboW\xc2&@\xa1\xd6+\xcak\x00)@]\xca\x0fA7\xf1%@`\xb3\xa4k\xfbu\'@C\x80\xd2\xf3\xfb\xd6(@\xfda\xda\xf8\xb0>\'@"\x84\x85\xff4\xf2(@Sey\x82\x80\xc1)@\x16\x9e\x03\xf8\xd3\xcd(@HN\xecJ\x18\xcc%@\x99\x18\xd3\xf8y\x05&@\x05)\x17\x05\x1b\xeb+@\xc3c\x85\xfd\xee\xd30@\x91\xc4\x99-6\x171@Bq\xfeJ\xe9\x9f\'@g\x1f\xb0E_\xd5(@\x87r\x05\xed\x8f\xf4-@\x1b%\x977\xb3\n)@\xb2\xad\xa0X\xf5\x08\'@\xbf[\x14\x0f\xce\xe9&@\xe4\xc7r\xcaH\xa3\'@\xe8p\x89K\x16\xd00@\xe59\x02\x93\xcbz%@\xecV\x16\x88\x9a\xe5%@ng\x9a\xe9s&-@MZ\xc5tfp1@E\x86\xdbnsG(@l\xb1\xa4\xd9\xb2^(@\x18\xe3 >8T.@\x88 \xac\x03q\xe90@\x8ffc\n]\x91.@M\xd5\xb0<\xe7\xfd*@\x1b<\xb1/\xaa\xf3/@\xf4\xc5\xbb\x04\x972.@\x19{\xfd\x0b\xf1\x96&@[m\xc9\x18\xc6\xa6.@\xe3\x95\xb7l/\xf3(@\n\n\n\xc2}\x97+@[7|u\xa4\xef(@^\xc1\xf2\x19-\x1a+@:\xd0fcp\x1d.@L`\xd4\x138\xcf0@\xc8#\x8f\x1c\xad\x15.@\xc0\x08d\xaft\xa50@\xd6\xdf\xe1J\xd5\xde-@\x84\x86\xa41\xd9\x9f/@\x0e\xf2l\xb0\x14\x92+@<\xd0rD\xbfA&@1\xa7\x98\xf3\xbb|\'@\xfa\x81\x89\x7fw\xd6\'@ \xbe\x97p%\xda*@\x05\xa3!\x91\xb8\xf7%@\x80\xc9\xa9\xde\xfc\xe6&@\x9ft?\x99\x83\x91(@\x1d2I3\xebR.@u\x99\x88\xab\x95c/@I\x80D\xdb\xfe/-@\xca\xc1\xc95m\xa90@:\xc7\xfb\x15/\x85\'@\xe7j\x0c\xa1\xd1r/@\xb1L\xe4\xf2Tr(@:\\}S$\x05+@%\xf2\x9fV\xf5\xa20@)j\x13\xad\xc9\x9a\'@o\x99\xef\x8a\xae;&@\x0fY\x9e w\xd0)@\xf7:\xac\x95c\xa8(@{\xb5K.((-@(|1\xd8R_,@\xceN\xcc\xfbs\x9a\'@\x1c\xc8\x01\xbc\xac\xfd%@\xee\xeb\x95\xab\x9bE&@b\xd7n\xd3\n\xbb(@\x06K\xd6|be%@\x0c\xc0_,{\x92(@\xb2\xac\xe5\xf6\x99\x0c\'@\xa8(\xad!s\x10.@\x82\xd3\xfd=mc%@L\x1e\x84\xbaR\x9b+@f\xc9\xc1\x00{\x1f.@\xe5C<\xa2|\xd9&@\xc1\xdd\x91\x98Y\xcc0@\x1a\x0c\x95\xba>V.@\xe5\x00\xe5\x10e\x1e\'@\xc1\x0e\x00\x9aK},@\xaa\xd9\xc2Cb,,@3\x82\x9eO\xd4\xbf(@,\x1b\x80\xdfRp)@#\xa9\x0ctn\xf3%@x>"+\xec\xfc\'@\xaa>};\xa2[,@r\x17\xad\x97\xde$0@\xc0*\xdb\xe0)\xd2*@\x0bo\x8b!\xd4\x15)@\x8b\xf6Y\x1cW\xa1\'@\x01\x96\x19\x83\xa2--@\xb0\x17\x8f~\xb3m,@\x1c\x805V\x18s(@$\xc9\xd1F\xb2\x9c%@\x880\xddy\x91\xf3%@\xa3\xf3\x80-3N.@$e\xe5\xd5L\x12)@\xd8\xd2P\xe1\x9bm-@\xe5w\xf5rCN(@\xf7\xd4v5\xeb\x16\'@\x8dzS\xebn`\'@\x1c\xd9\xf0\xf7\x9e\xe90@\x17\xd1#y\xb4\xf3%@\xbe\xac\r\x963\xbd%@\x12[\xe2\x02\xaa\x89\'@PZ\x9b\xae\x8b\x96(@\xf6\x00W\x01Z\xcd)@\xf05\'\xde\xfav\'@#\xa5"\x18\xb3Z(@\xaa\xc2\x08\xccSq*@b\xbd\xa0\xf0\x81\x93(@H\x98\xfa\xfe(^(@?\x9a2J\x87\x8a0@\x9eV\xb45\xe4\xc5*@u\xa9\xb1\xee6\xee\'@\xb6\x85KyN}(@\x9a\xa7\x01\xc01v(@V\x8b\xd8\x8b\xfc\xb7-@-\x03K9\xad\x16.@\x80/_\xc4\xdc2+@\xcb~!\x89\xaaL,@,\xc8fe\xb3\xdc.@i\xe4\xe1W\xaf\x94\'@\xd4S{\x82\x18\x82(@\x06n\x14N\x89o*@\x98bl\xcf1Q.@d{\n\x9c\x1e\xd8,@\x1b_3`q,\'@\x07\xbacY\x85O(@\xc3 \xda\xb5A\x96-@\xe0\xe7<|f\x130@\x06/JoV\xcc%@5\x95\xe7\xd9\x9a/,@\xfeR\xe7\x0e0\x03)@\x8a\xc5\x16\xeb\xf3Z(@Q\x1c?h\xd5\xab0@\xac\xedR\x18F\t,@lZ\xe2\xaa\xef\xce/@\xab\xfd\xa8\xd4_\x95(@\x97\xb3\x156\x8b\xa1(@\nI\xaag\x8c\xa40@;R\xd6~\x1b--@\x1b\xb1r\x1e\x0f\xb9%@\x89L\x04M\xf6\xe60@,5>6\xe0\x981@\xff\x0e\xd0\xb8R\xc0+@\x04\xd1$J>\xfa&@O\x04\x9c\xdd\x80\xe9%@\x7f\x0b6/\xdb\xf4.@\xf5\x01vI\xeef\'@\xf1b\xdc\x1e\xf0U)@\x9c\xac\xfdfGl\'@T\x19\xc8\xbe\x14\xa0-@\x06\xf0\x0e\xc9\x11\xb20@\x1a \x96\\c -@\x94)\x85\xb1\xf3W(@\xc5\xa9|\x9b\xcc).@\x95=\xaa\xfas\x04%@\x94\xe8\x81R\x17\xbd%@\xcbU\xaf\xf2,H.@\xd4YrhA\xd5,@-3kY\xde\x19&@K\xd7\xf4\x9c\x97y,@\x0b?rZ\xdb\xa8.@\xc6\xdf#r\xbe\x920@\x18\xa0N\x8ef\xbc%@"\xf1\x06\x0f\xab\xcf*@[/\x17\x12\xbd\xb6*@\xb2"\x8b\x0f\x0c\xd0+@2O\xcd|\x9a62@\xac\xa62}_).@J\xce\rc\xd4\xac,@\r \x8b\x05Fw(@\x8c\x06|\x99\x1a\xf6+@\x9b\xc7\xd0v\xd1z.@\x80\x07\x86\xea\x98\xdd0@\ngii\xf4\x00*@\x8a\xe3\x81d\x00\x90)@\xb9\x7f\xc1\xdbG\xf8+@\x9a\xec\x81\xa5\xd5\xef(@\x8dL\xb0b+\x9e*@c\x9fv\xc3\x0eu-@\xb5Z\x04\xf2\xd3{(@\xf2Z\x8c\xc9\xcdN+@\xcf\xc0\xe4M\x7f\xf5)@E\xf09M\x96S&@t\x98\xbc\x0c\x03\x08)@\xfc\xe4\xc7-oi*@Hu\xc6[l\xc9*@;D4\x8d\x86\xe60@\xc9\x99\x14\x0e\xb8\xb8\'@\xc9H\'\xbe\xc3\xd8-@3`\xfc\xae;\xbe+@\xb8\xe5\xdf\x7f\x98j0@.\xbc\x98\x93\xdfT*@\xc1\x0f\x15\xf1P\x9a/@\x0c\x98\x16\xe3\xf7\xbc\'@\xe9\x8e\xf9`i\x1b-@\xcd\xda\xb3)\x17\x90.@\xbb\xdc\xd6\x8c\xe6x1@\x876,\x99|\xf5.@\x0f~\xef5\x01 *@\x1a\x01\x1bU6\x18.@\x03!s\x00\xb9\xa8*@_[$\xbb\xb8\xd20@Xj\t\xcd\x15h\'@>?\xc4\xeb\x84\xcf+@\xbeQ~\xfe\x90\x19-@b\x89R\xaet\x86+@\xd2\xb3\xb1\xfd\xa4v(@\xf6\x89\x94\x1c\xca\xb60@\x8c\xa4\x99\x08\xfer0@z\xf7QF\x0c\xf5(@ \xefa\x97\x89\xf1.@\t\xe3\x96\x06\xe4\xf60@\xcbE`~\xf6\xbf-@g\x13k\x0e\x8eN(@\xef\xd2\xfd\x1f\x0eD)@\xcb\xe6)\xb7S\\&@\x99\x0b&\x0fL\x10+@\xabX\x11\xd9\xadp(@\xaa9\xc7\x95\xc6s*@ac\x82\xe9\xdc\xe4*@\xcf`\xe2\x14\xfa;-@\x01N\x9a\x88r-+@\x84\x8e\xec\x13\xc9\x11&@3\xce\xe8Y\x1e\xd01@\xb79\x834L\x12.@\xd4S\x16\xb3\xe6H*@)\x81Bn!\xfe/@\xb5[\xf6\xff\x93Z&@\x89\x8a\xe9\x83\xd2\xa7,@\xe1\xb4\xf4\xfd\xf7i0@\xb4\xf0\x06\xe9&\xdc*@\xba6\xe1\xe8\x16\xaf0@J\xcd\x96\x9b\x7f{3@B\xbe\x10\xfd\xcd-.@\xd6\x9c\x15\xb5\xf4c(@5\xc0\xc8\xc6u\n&@6%\xa5\xd1\x9f\xef-@\x94g-\x08J\x83,@\xba\x9a\x9b\x1d\xb0\x0c1@,\xc2\xdc\x08\xa4\xc6*@(\x86\xa2\xec\\61@\x07\x8d\xae\x9d\xaf\x97/@\xc6.\xf2\x0eB$\'@a\xbb\x94\x1e\xc2\x1a)@w;\xde\x08=2&@B\x8f\xe0\xa5\xf7\xb3.@\xf1\x91\xfc\xdd[\xf8\'@\xac\x18\x1a\xb0\r\x0b1@\xa9\x13\xa1\x0c\xef1*@\x1aS\xd6\xe1\xf5*.@0\x80\xea\xcfY\xc6&@\xd11sf|\xd3(@\xdb\xdb\xe6tZn2@-\x1b\xbb\x84\xc1Z(@u\x88\x90P>$*@\xe2\xd6\xd3=\xb7\x89-@\xd8<\xc5"\xe8\xaf1@\'Wka$\xa8/@J\x01f\x86LE.@q\xbe\x18S\xbbR)@\xaa\'\x9cX\xc1\xaf+@\x9e^\xa9\x7fG)-@xcm_\x15\xc10@\x1e\xf4\xa6\xb8\x8d\xc3+@`\xca\xc6\xf1H\x02.@=\x12\x80\xc1D\xe3-@r6\xdc\x10\x9a\xf40@!~\xbe\x0e\xceY-@\x05\xf8\xaf\x87\x17\x9e,@\x83\x95\x95\xa3\x0e\xba0@\xd4\xc8\xa3K\xf6\xa9(@^\xa1\xf9\x9c\x1a\xb5,@^\xba\x85\x8c\xfa40@\xaah\xde\x80\x7f\xd8*@RX\x1b\x16SL*@\x91\xf6\xf8`\xb1\xeb)@\xdc\xe2\xa9c\xc21.@\xfb\xc9\xef\xa5\x10\xf7\'@\xeb\x12\xd6\xc5RT,@S\x83\xaf4\xb4\xb4)@\xfbQ:\xe2\x99\xec1@\xd3\x96\x18#\x05r(@\x16\xf1t\xa3\xb0\xf6\'@\xed\xe9\xa4L\x07\x13-@m\xe7A6\x1e\xf60@\x01\xec\x195\xe4c(@:M\xc0 \xde{-@\xf0\xa1\n\x82\xa7\x9f2@\xce[\n4\xaa\xc1,@\xc5\x9b\xdfO;\x921@\xbe\xb3\x13\x80\x98$&@\xb1,\x11-W\x9e/@\x03\xb72\x8a\nl.@\x10I>\xdf\x92\xcb+@\xf5s\xf1\xbb\x9f00@;\xb2r\xcf\xfc\x89,@\xa9&\xa4\xcf\xf9O-@\xb6\xc9\x7f\xc5\x9d#0@,X\xca\x98\x8aI\'@\n\xe7\xd2M{\x85-@2\x19\xa9\xcc\x8dz(@\x84\xce\xbe&\xb0\xab/@p54\x0b\xff\x9f.@\xe6\xe7][@\x18.@\xc4z\xd2\x7f1o.@\xbe\xe8U\x94Zy-@\x06\xb3\'(3I(@J\x96\xf1UyV,@I\x83X \x9a),@`\x92\x14\xbd\x8aZ1@\x7f\xdd\x13\xec=>&@\xf5QYl\xf7\xd00@\r\xed\xc7\xd2\xbc9/@\xa0\xce\xd2\x8d\x06\x15(@\x98sk`\x19\xbb+@\x11.l\xa4\x01\xde&@FL\n\x8b\x1d\xb1%@z\xda\x13\x9b4U-@\xe0\xe2\x08\x1cM\xe7)@\x81\x8aTOB\'-@\x13\'\x84\x97\xe1\xa7-@\x8b\xf6\x12\xbfGN)@\xe3\xd2\x9e\xd6\xfe{.@5\x16\x19|\x8f\xff,@\xc4\xd5\xbe\xa2\xf7W+@q\xe5\xc2)(\xd5/@\xdf\xb1\xa8|~\xc7/@\x16\xfc\xb3\xc7=o0@\x05\x80\xcb\x05\xaa\n.@\x83+\x1e\x1fz\x02-@`G\xfb\xbf\x15;\'@\x05\x1a\x8cM\xf6\xab-@_\xc6\n\x1f+*,@\x92[\xc2\x1e\xd6\n.@\xdb\x0c\xec\xf2\x80\x16\'@\x15\xe3\x9a;\xee\x82(@\xe0y+f\xc6\xbb&@\xa2\xc6\xeb\xb0\xef~0@\xb2\xea0\x8c\xa0\xb10@\x8ex\xa2\x14i\xc6(@\x06Tc\xcd\xd5\xeb)@\x7f\xed\xcb\x84:62@,\xaf\x11\xa7,_+@\xf0\x19\xc1\xcb\x89\xbd.@\x10\xbd\xd6\x19T;(@P\xe9\xa8-y\x981@\xc8\xb7d\x92<n,@-\\$\x96\x15\x171@Aj\x9d\xdf\xe9 -@f\x15ZJ^\xc8,@\r\x8c\xc3\xfff\xe2(@\x90d\xd9\xf4\xe4\x041@\x17\xed4\xeb\x14\x81)@K\xaex\x02Y\x9c-@A\xddq\xc1\x7fr0@\xf8\x15w\x00\xc4R0@\xc4a\xb4\xa9\xf0\xb3,@G\xd1\'@+#(@>\xba\x87\x90S,)@I$\xbb\x05$\xd3/@\xb3\x08\x96\xac>\xc8-@\xf5\xd5\x95\x11\x8b (@\xb0\x1e?\x80\xd8\xf3/@?\x8a\xb5\r\xd5s0@\x80\xe6\xad\xa7\xde\xac2@\xce\x8d2P\xf4e\'@\x9d\xca#! \xbd,@\x90\xd3\xee\xd8\x12i(@\xdb\x88\x8e|\xa0\x0f)@\x86\xec\xfdWm\r-@\x81 \x06\x8e\x0e\x16-@L\xfd\x02\xbe?\xaa0@\xeeS\xcb)I*(@\xe7\x88\xe1\xf3\xb5L1@\x0e\x13\xf0\x999\xd61@\xba\xda\xf8K\xaa#0@}G&\xf8\xb6\x03*@\xe8w\x12\x81\xfc\xe8\'@\xde\x98\'\xbb\x92\x110@8\xaa\xd5\x89\x90\xb1*@1\xcf\x9d\x1f\x07\xd61@\x9d\xfa\xb8hr\n,@|+\xecD:H.@\xa0\x8cDx\xfb5(@\xa8\xaek\x8e\x92\xf0&@\x87\x94m7G\x0f(@\x93\xce\xa3[Tq(@\r\xea\x8bZBh.@\x04\xc7\x00\x12\xd7U*@\xac\xb4R.\xe6\x9a/@U_Tt \xe20@\x06t\xca_\xabT.@\xd7x\x94k[\xcd&@\xe5\xd1)\xe1\xd6\xae/@s\x19S\xd1K9/@\x84\xda\xb3\x19d\xda+@.\xe3\x80`Hy0@\xca\xb4M@\xd7\xd0)@\xde*y\r\'\xee(@v\xf2}sI\x9f1@\x81\x9c-\xbc\x8b\xca%@6\xa7\';\xfd\xd2.@\xca\xef\x82\x14\xd1\xf1*@\xb3\xf4\x15\x1a\xb7]-@\xae=\xab\xc7\xfa|-@*s\x84s\xb3\xbd-@\x10f\x04~=\xb10@ [\x92\x05\xbad*@\xd9~\x80\xf6,\xeb,@\xd8"pW\xdc\xeb,@\xbe:i\xe8m\x1d(@\x85&\x90\xb7K\xea+@4_\x95\x93!s0@v\xb9\xaaY\'s0@\xca(\xec^\x8e\x0e)@\xb7R9\x9d\xc7%0@\xa7\xd70\x8c\xbf\x12+@\xc2yp\x81\xa0\xf6&@V9\xbe|-m0@N\x90dL01.@h\x81\xe0;\xff\x8a(@\x04\xbczA\x1b\xdd\'@n\xe9\x05\xa9\xc3\xc8%@ \xaf\xd9\xf7\xfbc.@&\xed\xc9|%{-@o\xb5\x98\x1b\x9fG*@\xbes\x8cp\xd5*,@\xd8\xccnt\x133,@\xc8\xce\x81\xba\x17}+@]?\xb7z\xc2\xf0(@aP(\x10Z\x0c)@:k\xf3\xd1\xc6\xb4%@\x02\xce\x8e\xa0.L)@\x9b\x80"\xa1\x82v+@\x89?L-\x8an,@\t_\x0b\xf0\xff\xaf.@~\xf2{\x8cl0-@\xa1\x90\xd9\xce\x147)@\xd8D\xdb\x00\x7f"&@~\xe80e\x08\x03)@y\xcb?PN\xa8/@\xfbsC\x86qR&@\n\xbf\x8d+q\xc80@,Tm@\x14i.@\x12\xfaF\x1e>\x02(@*Y\xaa\xf4*\xa1&@1\xd7\xccA\xf9-(@\x0e\xd2MUP\xbe&@[[\xe7\x9b\xf7\xe9\'@"\xc0\x81h\x86o*@`\xc3\xdbb\xe6\xa81@Z\xe5zG\xe0n\'@ge\x92G\x9c\x10-@2+\xe2Rw12@\xeej\xd9\xecI\x881@[\xc3hb\xfe\xb4-@\xad\xee\x02\x02\x0b\xd6+@\x0cB/A\x87\xc0(@1\x910\xd4\xb0`0@Y\xa0\xb6\x8f\x04=&@\xa5\xd4\xfd\xa8r|-@QO\xe3\x19\x01\x1a0@?m[*\xba\xba/@W{\x1f\xc5\xeb\x012@-\x1b\x7f\xa2\xe8$/@A\xad)RmQ.@l\xc2\xbd\xaf\x170*@\xac\xb8\x12\xfc\xb3k)@\xb3At\xfc\xb8\x12)@M\xda\x83\xe3\x16?\'@\x99N#\xaaf\xe5/@\x8e\xc0\xf5\x8e\x922+@\xa3(\x85\x953X)@\x1b!@\xcf\x8bv-@\x8f%\xf74\xe4\xeb0@\x90%\xb4\x1c^K-@6CV\x85\xfa\x8b(@mI\x94\x97\xd88.@-\x86\xce\xb8\x99\x98\'@\xd3\xb1>\xccm\xf1&@\xec\x81un7\xbe.@L\xd6"\xe1%\xd1+@\x8b\x8e\x92\xb7\x07\xd2/@~\xb9l\x167p/@NXA\x1c\x7f"\'@\xba\xc4\x95\xc1\xef\xa1/@\xec\xf6\xc7\x9c\x88\x9d-@\x12\xe0\x14H\xdff-@\xb6rI\x06El0@\xe3\x16\xb7\xb27\x1f-@\xf9h\x84\xe0\xb1\xce.@Dt\x08A\x9eB*@}bK\x13\xee\xe6,@\xc8M\xe8l\x04]+@\xd3\x1d\x03\xe7\xdc\xc00@\x97\x1cZO\xe7\xfd-@\xa2g\xd2\xa2\x80\x87)@k\x9e\x01.\xf4\xc00@R\x8d\xec\x01}\xbc,@<$]pc\xb1)@q\x9a/H\x02\x80)@uE\xd10\rq)@\xe4=)\x1f\xb6\x080@8\xf4a\xf6e\xc8,@q\x07\xd6\xd1\xfe\x07)@<\x97"\xb2P|)@\xa7\xe2:\xc7k\x1b1@s\r\xa0\xc2\xb9]&@\r\xe4u\xad\x86O*@\xaa\xc8\xd1H\x043/@\x87\x1d\xe7\x97\xa4\x08*@\xab\x80\xeeq\xfc\',@\xb09#\xf0rl(@\x9c|_\xc8\x964\'@a,>djl%@\xcd\xbaP\xcb\x8b\xee*@\xfb\xce\x10\xedP\xcf0@@\x8c\x9c\x04\xe1b\'@\xa5\x8c\x9a\x8c\xfb/)@\x0f\xf8\xc7\xcc\xa3\xf9,@;\x9dv\x03\xc3\xd0\'@p\xe3\xa42\xd9{\'@\x18La\xd6\xed\xd9/@\x9b\xc3\x1eY\x97(+@\xe4\xdc\x1b\x0f\x7f\xa4/@\xca\xd8\xe2/\xe5\xbb(@\x96\xae.^(])@\x109\x86+\x9c\x80-@::l\x8e\xa7\xe6\'@.\xc6g\xb2\xb9\xea\'@y\x7f\x9e\xb2\x9f\xd7%@Pa=\xf5w\xea(@\xb0\xfd\xa2\x98\xa8\xab1@\x04\x1e\xb6\xaa\xe7\xca&@-\x00m\xe5\x034&@#\xabM\x7fn\xd00@\xae\xb8\x9fH\x18{.@\xb2\x15\\s\xe8\xab)@\x80\xdd\x93\xf2O\x9a-@\xc3z\xd1\x0c\xb5M\'@M\x96w<3~,@\x8aU_:\xc5i+@I\xfa9\x1f^\xa2\'@#1\x93\x14\x8a\r0@A\x8dN\x19$&/@\xfb\xfd?\xddjU,@\xa4\x00\xee,L\x8c2@\xab\xc3r\xec\x97\x10,@\x85\x12n\xf6\xb5\xab\'@\x95\x9d\xa5\xf0\xa8\x89)@\xfd\xcd|\xc8\xfc\xd00@\xfeV\xcb\xa7\x11+&@\x16\x06\xc0~\x10\xd2&@}n\xee35\xa5)@\'G\x1f\xe6\xf6(&@0L\x99qZ\xa5-@\xd8+\xa4\t\xf1\x0c/@@\xf01\x94\x8f\xe3\'@\x06FB\xe2v\x93&@8\xdb\x9b\xfd\xca\xfe,@\xb5m_>by,@\xe0\xf4\x97_\x17Q,@q\xae\xc7\x9a\xce\x1b*@\xaaM\xe7NY\x14)@\xa7\'\n\xa4\x07\x15&@\xdd9\x7f\x19t$&@\xae\xf4i\x85\x85\xee+@^\n\xda\xe4\xf8\x08)@\xf7z\x88R\xc3\x9c-@\xb4\x883\xe7\x12S,@\xae2xa\xbct0@\'\xc9\x89\xe4hD&@\x85\xedR(\xb4\x87(@\xe0\x11\x9c\x1b0\x8c&@\xdc\xad\xb1\xb5i\xb4&@\x8c\xdc9\xf6\xda\n)@4"\xc25\x9fX-@P\x13u\x95:(*@\x88"\xf7\xcf=\xbc.@\x05b!X6\x031@\xf5\x1d\xb7\x8e\'v,@\xd9\xfa\xf8\x15\xf1\xff(@\xac\xe1\xa6\t\x95\r\'@\x12\xeaN\x9b\xee\xf5\'@\x9b\xf5\xd9\xf8B\xbe&@\xf3\x92T\x7f\x0e\x87.@\xe3\xb2\x81\xf02\x02*@\x9c\xcc\xcd\xf9\x87\xff*@\xfc\xcdYo\xeb\xbd&@\xdcOKM(v(@\xbb=\xe0\xaa5P.@\x1c\xf8}\x85R\xf3&@\xc9?\xdd\'..-@\x0c+\x9a\x1f\x83\xe7\'@\xdc\x01\xe4,]\xe9,@\xe4\xf0\x17\xc6\xda\x9c1@7\x89GW\x8cx0@e#\xe6\x07uP*@\xaa\xcf9\xce\x03\xe1&@\x10I\xee?\t~.@\xec\x88\xf4!\xc9\xe3,@L\xb3q\x15s\xed&@\xdca+\x84\x16\xd2%@T\xb0|\x80\xdb\xa7,@ek\xd7\xd2\x01\x080@\xf4\xde\x10\xafT\x8f.@\xf0m@}\xd85)@\xc3\x00e\xef\'\x9f(@\x8cw[4\xdb\xea\'@\xf6\x03BO\xd1u+@\x85\xeb\xf9\xdf\x9f\xb2,@d\x9fq\x1f\xb6=0@\x17\xc1\xba\x93\x97\x7f)@\xc3\x8f\xd0\xaf\xc2K,@\x14a\x1bL\xd1\xd3,@$\xe2\x80%\xcb\xb6(@\xf6JA\xf3\xa0\x86)@\xb5\xf8"\x1b\xc8\xef0@\x01\x95\x11\xcf\x18K\'@\xcd\xe5X=\xf2X1@\xb0\xd3eg\xcby)@D\x1a\n}\xed\xfb0@e\xa0\x05\x17\x97A*@\xd2\x00\xae\x8d\x8f\x08*@\xc3\x85M5\xb7\x8c0@\x17\x01\xb9\x0f\xe4\xb2)@j\t\xc8\xfb\x0b\xa9&@0\x96\x91\xad\xfen,@l!Z\xc8\x8c60@\xb2z\x03\x13\xbf\x0e(@\xca\xdd3"\x1b\xf7\'@\xa1\xb4\xbf\xd0\xc2\x130@\xf5\x07Q\xb3\xf9\xbc,@K\xb2\x00\xfb`\xde.@\x120\x99\x80\x86K/@\xecS\xbd\x97\xf4R,@\x84pmK\xc4\'*@\xab\x10\xca\xb2\xd1\x9b0@jRN\x9b\x0f\xb8*@\x13"}\x02$\x97)@\xbc\xbc\x01\xf0\x89!&@\xecn\xd6\xbe\xa3t*@\xc9Yh;\xcb!\'@\xc1)\x1dE\xc8\x04/@oE\xbf\xf6\x866+@@\x86\xc8!\x81A\'@\x96\x1d\xc3\xde\xb0\x93-@0[q\x90\xf1W,@("s\xe2\xeb\xba.@QHZ\x02\xe4\xc31@\xe1\xe7>\xa4\xa7\x130@\x96>h~s\xcd-@4\x80\xc6\xd3x\x19+@\xb0h\tP\xc4l,@\x02k;\x80\x11\xe3\'@\xa9\xcc\x18\xbf\xc8\x8e\'@c\x8b\xd9[g\x95*@\xcc\x16Q\xd6\x99\xbc)@\xf1\xe2\xa6&\xe6\xa7*@C\x97v\xaf\t[*@\x9cr\xe0^\xda\x9a-@\xc8\x92<\x96\xd7\xfd0@fj\r^g\x8e\'@\xd5\xb0\xaf;:#1@\x9cGM&I\xb80@\n\xedwv\x91\xf3/@\x99\x95\x10%\xf3\xb30@\xd9q<\xd3\xa2\x0e)@\x07\xa6\xbfz\xc8M.@\x0b|J\xb3o\x1f*@t\x8d\xe9u\xcc\x81/@pK\xb4<\xc6B*@W\x15,\x89u]+@P\x82\xb7\xe5?8&@7w\x94\xa5\xbb\x01-@\xbc\xc7\x91z\x95\xa4/@`\x84\x92s\xc7O+@\xb29D\xfe\xffO*@\x9b4#\x80Wb*@Hi\xb2z\x13e0@\x833%\x91\x8e\x15,@\xef\xfc9?G\x83-@\x11{\xb43\'\xe9\'@y$2\xfeB\xd9-@\xca\xd1\xe0\xaf\x01\x1c&@\xa5\x10\x9b\x12\xdd\x0c1@)\xad\x17\x81\xddV,@\x99\xcc\x03\xbdzL)@\x8a\xaa\x06\xeb\xfc\xb9-@\x1e\xc5\xc0\xd6\x9aj1@f&\xc5K\x8f\xf8%@\x07R4\x10\x9e=)@g\x0f\x96\xcf\x06\xec1@#\xb3^\xb1Y\xfc0@\xfd4d\x16\xcc\x9d(@\xd8\xc7N\xae\xb3p-@_\x90\x1e\x18\x92\xaa\'@\xd6\xbc\t{Ru/@\x81\x99\x91u\xeb\x0e1@\x13\x1dC4\x9a\xe0/@\xcc\x80Fc\xad\xbd0@@"\r\xdc\x1eZ-@\xfc9\xa0\xb1YD-@\x85o\x8a\xf93F1@Q\xf3~\x90\xec\xeb(@\'\xc9\x8bg)0(@\xcfw\xb1\x8f\x1c\xf80@\x19S\xfd\xa0h`1@[\xf2\xf70Oe,@\xc9*$\x86\x10\xa2/@\xa9\x8e\xd1P\x12\xc2&@\x18\xc7\xf0\xe8\x17\x0f/@iV\xf4+\x0e\xa9/@\xe1$K6\xec\xde\'@:j\r\xad\x81\x18,@\xb4\x1cf\xc7\x82\xce-@\x84X1\xa0\xa8\xe4*@\xb1j?e\x19\xac/@\xff\x18R-CJ.@\xbc\xdd\xf7-\x07\xe3*@\xb1O\x0e\xb7S 1@}B\xda\x94\x88c/@ji@\xb4\xc4H&@\xb0\xcb1\xaf\x99\xc7)@\xed\xad\xa1\xdehq(@T3Z\xd1\xd060@AK\r&/\xb60@LIQ\xd9\xbb/+@,\xe28V9\xd9&@\xe0\x15\xf0\xbb\xe3\xc3-@pS0\xf4\xf7\xa4&@\x92\xf2\xcc\xadE\x141@\xb1D\x08_\x14\xbd-@\xa5\xc4\xdf\xaal\xde0@\xf1Q:\x89\x817*@g\xdc\x86z\xb7\xb8+@\x90ko\xe9PI0@\xf5\xf3)\xbb\xaeI,@vJ\xd2N\x9371@\xcb\x9a\xcd\x95\xbd\x1f(@\xd4\xc3\xad\xca8\xf50@\x88d\xce\x9c\xb3\xc9\'@\x97\xba\x1b\x9c\xd1\x9b-@,\x14\x80\x0b_\xf8\'@\xeaC\x1b^6\xc3,@\xa0\xc8\xc3\xa9B_0@"@T8S\xca%@\x83}\x7f\xc1\x05\xfd0@\x96\xa6/\x8c\xb2\x11*@\x1e\x1bp&\x1b\xb6(@h\x0c\xa4\x86\xa8\xd9\'@\xad\xb4y\xcb\x02\x04,@\xf1\x15_\x9f\xbf\xa9&@\xa1\x92\xbc\xf8g\xd90@\x89\x08\xd8\x00\xaf\xe5\'@!\xf5\x7fcD\xca)@\xe8\xea\x06\xdek\xdb(@S\xe1\xd74\xb47.@\xe0\xd4\x85Q\x80\xd3*@]\x82\xff~\x8f\xdd\'@\xc6\xce\x11\x01\xb9\xd6*@9]\t\xd0\x931,@\x82\xc7\xf0\xd1\xa7g&@\xef\xca\x1a\x1e\xc3\\&@h\xb4\xba\x0f\xc5\x1e0@Z&\xc0\x90\x94\x8f)@Z\x92]x\x8d\x8d(@\x99\x07E\x0f\xe2\x8c\'@\xe7\xf9\xa9\xd0\x83\xf9%@\xcau\x83\xb0\x99\xd7(@xM\\\x82\xe9Y(@9:\xb9\xc4\xd5Q(@\xd2\xcb\x87\\\xf0N,@E\xc9"\xd2R\x04(@6\x9e\xc5\xdes\x9a)@\xd6\xdb\xe7\x88-I(@\xbc\xdb\xe7S\xf0\x1c,@\x10\xe4L*\x96\xd00@:\xcb\x16\x8a\xc6\xa1/@\xa5G\xa5fo\xdc%@\xcc\x1e&\xa605-@\x82\xa3Cq\xe2\xf8%@\xa7\xff\xd6\x9fHG&@\xa29\xd8Um\xe4/@\xafN^\x7f\xa8n&@vc\x9f\x05v\x18.@s\xbe\xfe\x04\xf4\xe3\'@\xf8j]\x80\xfc\x8e%@\x1d\xcb\xf5\x11!\x01&@\xab\x17\x90-\xc7K(@\xcdQ\x0cK"\xbd\'@.\xff$-\xd1\xc90@Rr\xb0\xd8N\xc9\'@^;1\xcc\x14\xea1@$\xce\r\xf5\xe0\x18-@\xe9\xe2\xd8\x81\x1fd\'@\x94\xe30[\xb1\xa0\'@\xb9\xde\xfd\xe4\x13\x83%@0\xa4\xe0U^B0@\xe9\x9c\xe7R\xed-)@\x08\xa2\xab\xd5VK.@$W\xbcM\xb0A-@V\xbe\x92\xa6.p%@\xe9\x9b$\xcf\xbcR*@\xc2n`\x9f\xa3\xd30@\xeb0\xcb\xae@T%@\xd7Z=,$L(@\x91u\x9f\x12V\x840@{fQZ\xcd\x0b(@\xd2_\xfc\xd3j\xbb\'@Y\xbe\n\\\xc1\x15*@\xeet\x1a\xbct\x9e%@/~w\x8b\xb3\xbd&@k\x16M\xf8a\xcc0@\x1e<\xef\xa4i\xea.@&0\x93\x0c\xc4\xd1(@\xf8t\xcf6\x86\x14(@\x14F\xe6n|\xa1/@|\xac\xebN#\xfa/@\x1c\xf2\x84\xe2\xa3\x98*@\xb1\xa9\xd3\xd5\ti(@\x0cj\x0f\xc3Y\x95)@X\xfaC\xe5g\xe3(@\x94;^rU\x12+@\xcc8?..\xd9)@\xf2\x1b_\x16T\xf00@\x7f\x9a\x94\x95\xf7\xf1)@V1\xdaX\xb4(.@\x03u!\x7f\xf0j&@d;\xa6\xf8|\x1e-@\xf8\x9c\xf7-?\x17(@\x0b\xfd\xfd\xa8j\x01&@\'\xc5t\xe1\x08\x95%@4!\xcfN\xfc\xd8(@\x17\xb7Z\xf9\xafe(@\x87Q\xfb\x05_\x850@,\x0b]x\x86\xe1*@\xd3k\x85{\x93],@\x8c\xd9\x89\xf0-\xdc*@\x10\x18\xa7%\xd9\xc7*@\xcb\x82\x1c\x95N\xf3%@IYC)\xf2\x85%@\x15\x97\xda\xba5\xd9,@\x8c\xda\x02\x98\xb4\xa6,@\xfc\xcc\xfeD\xd9\t0@\xbbz\xf4\xed\xbf;&@m1\x91\x1a\xd3\xa2.@\xbe\xc5\xf2]Q,+@\x02dAh\x93\x991@;\x9a+\x85r\x91\'@\xd7@"z\xf8(&@\xbd)~\xd4\x07\xc70@\xa1\x10\xb0u?y0@\xe4\x03\x12\xfbD\t0@s\x87\x12+\xe1\x84%@\x99\x032\x1fn\xad%@\xf2\x9b\xca>+\x01*@iT>\xc3\x8f\x89-@\xb8#\t\xebE\xfe0@\x14\xc7\xcb\x92z<\'@\x1e\xb0lG#V-@\x91V\xb3\x04\xd5L.@hT\xf0\'~\xd2\'@d%$\xc8\xfc\x11(@\x8e=\xfa\\\xc8\x02&@9T.%9;&@>\x11`{G\xf6%@\x11\xf0\xb4y;\x96(@\xf2\x9bB\x12\xfd(-@\xfb$L\xdc\xa3M-@;\x83\xffH\r\xa4%@.q\x88^\xbdW(@\x94\xd0k\x80\x06\xf7+@s\x9b\x03,\x04a(@w.]\x0e1\x1c(@\xdb\x8d}7\xcd\x0e&@\xa4m?#@}+@\xfc\x1f\xe1\x17\x88\xac*@\x1fG\xab\x03\xd2a(@`\x7fud"\x84(@\xbck\xc7J\x94\xa3)@a/o\xe4\xa7%%@\x9a\x8a\xedz;\x04+@CX\x82\xb9)\xf2%@\xb9\xa3\xd8PL\x1e+@\xe3p\x02~~*-@\xa0\xd41\xd9\xbd\xe0(@+\xa8\x13\xf2\xeam(@\xc0\x91\x06\x88\xdb\xe5*@\xeaX\x8bd\xc1\xaa1@\x86\xa3I\xff\xb4U(@\x8c\x98;\xd7\xbdW,@(j\xf3\x13W\x04\'@\xcd\xd1+\xb4\xb8\x10&@RBS2\x92\xd2(@\x18\x98\\/\x84B(@M\xacoG\xd6\x12+@\x91\x8d$;\x14\xa9-@\x9a\x9f:\x92\xce\xb3-@\xf5\xe7\xea\x96\xda\xc5(@dAP\xd9sG)@\xe5}\xae\x94\x876(@\x81\x06\xf4\x83\xf7\xdf)@\\\xae\xac\x81\r}(@\xea\x92\xac\xa8,\x93(@\xa1\x96\xae\xfa\x9f\x03&@]<\xdd\xe6\xe0\xcf(@A\x91\x11\x138\x94)@A\xb1<\x1dH\xa9&@\x0e\x1bt\x99a\xcd(@\xa44k\xa4\xa4\x88,@{+\xb7\x02Q1(@0\xab\x059\x1eF%@\xda\x19/\xf2\x03\xc31@\x14L"\xdc\x022)@&l}\x12r\xbf)@\x15W\xdeY\x04j-@\x83\xbb\xcd\xbe\na(@\x91)\xc3X\x8d3(@H\xc8\xe1\xcd5&%@\xbb\xe1\x89\x93\xb8\xc7+@O\xfc\xe0\xffn\xfe%@[3\x8f\xfb\x04w(@\xac0\x85o\xf4\x8e(@\x03\xba\xb2l?\xee)@:\x1c)\x9eX\xea0@\xa7"\xfe\xd6$\x8c1@\xcc\xfa \x89K\xf8$@O7>\xf0\xb4\x87+@\x1fT\x92}\xf7\xa2/@ae\xe6<I\x8f*@\x91B}\x06\xd5\xc0%@\x9d\x15s\xe1\xb6\x1b+@\xd8\xa6\x1e\xd0\x86\xe81@\x1e\xb1\xaf|\xdd\x190@\xcd\xdb\x0eky\x1c0@_\x98r\xc5\x92\x1b+@\xd8\'\x08\x8aB\xa7)@\xb1\x8aQ\xbf\x07\xe50@\xf9\x1b8\xca\xb7\x950@\x04\xe8:PF\n&@l+\x16?v\xc5+@\xd0\xa9\tA\xe8-%@_\xef\xd0\x10Z\x12+@\xbd/\x08U\x1f~+@\xc9\x02u\x01\x0eb(@\xd1\xf0\xc7YB.&@\xf0\x05z\xb8\x1d(&@"\x01A\xd9\xd4\xf1$@}\x14\xc8}\x0e\x1d-@\xa0;_\xfc\x0c\xb9*@\xbf\x97i;|\x8d0@.n`\x15\xf1k\'@0~TD<\xec&@%\xa7\xdfq\xf7c/@Qr\xc7\x99\xb2\'(@\xc12!\x97\x89\xc0*@xk\xa3\t\x84\x9c1@;\xc1\xeb\r[ -@\x18\xe8n\x80n\xec&@$(?\x04RR(@J\x07h\x17\xc6\xfa)@\xa3ppB\x8c\xf4%@Z\x10J\xc5\xc24&@\xc2Q\xf4m\xca\xed&@\xc8\x1d{\x039S0@\n\xfc\x04\x0e\xbc%+@\xb9N\x0b\x04c\xdd.@\xf8\xce\xa0\xaf]\xe74@\xc6\xaf+\x94}\xf2-@R\x88\x93\xe1TL\'@\x04\xce\xf1|\xfb%-@\xb4\xe9\x07\xa9\x8a\xab-@8\xef\x16 \xbe\xed(@^\x06\x0c\x9f\xe5\xc5*@\xd8o\xe3^\x83#,@\xa0z\xc3\xd5\xdf>+@\xda\x83\xc7\xa7\x9cM1@\x04\xf1*\x9c\xc5d0@\xfb\x0b\x84/&\xb70@h\x1e7\xe4\x0c\xe11@\x15\xc5\xdcLt\xb9&@1U\xb6ZV\xed\'@\'\xb76\x9c\xd6s)@6\x0c\xaa2T\xf0(@\x90\x16J\xdf\x84W,@\xa0\xab\xaa\x11\xdf\xd7,@\xc3"\x0f\x8d\xc5|)@\x05\x89\xb4\xce\x93\x94(@\xdc\xe9}\x0b\x9f\xa9&@\xd6\x94\xcdz\xa4E(@iN\xf2x\xc0M(@ADC\xfb\xa7)-@-),wr\xf4-@\x02w5\xc4\x8e\xcd/@\xcf\xd4\xe7\xa7#\xc1&@E\xf5\xffAV\x13\'@O\xd0\x8b\xfa\xf5X,@c\xa0z\x08\xd5\x03&@\xae\xc0\xcc\xf9v\xa0*@\x1cQ\xf2:#$\'@\x10:\xc5\x9f\xf8\x06.@wA\xd6%K\x1d+@\xfa\xa0p~\xc9\x9b(@z\xfd\x80\xd5\xd7I,@o\xa07\x91z[,@l\x85\xc3\xb8\x9e\xb3-@B\xde\x07\xcc\x8f\xfb)@ -z;Z\x0c%@\x06N\xc0\xbf\xd4l-@\xdf-\x9c\xf0\xc1\xf4(@\xf4bi\xe0\xbf\xb5)@\x19\x13p\xe8Z\t&@\xc6\x14vw]\xc90@1\xe9\xbe\xf1\xc3\xec(@uElC\x93\x01.@vi\x17 \x98\xe3.@HM\xd3w\x8c\x11/@\xe7\x84\x1c\xd3\xe9\xc3%@\xfco2\x08h\xc6*@\x1fO\x83\x82\x02\xdd\'@\xd3_\xa8\xde\x8a&,@\xcb\xe4\xc7@#\xae%@#\xb0\xf1\xda\xc6z(@\xc1\x117\xcb\x97\x08,@\xf8U3\xf0@\x95*@\xac\x84\xd8/t\xe3(@\xac\x9a\x81\xb7\xa5V(@\xd0\xa9\xaa\xdc&\xbb%@Q\xe0}\xf0\x8a\xb8*@.\xb4\xf4\xe9h\x9f&@\xd4\xad[\x14\xe8\xe8/@\x92\x8c\x84\xa5\xb8\x8f1@\x87?<[\x1b\xfc0@\x90\x84`\x1e\x1d\x13.@\xb1\xb3R\xef\xc0\xf1,@\x84\xd8\xce\x03\'\xb60@\xfb\x11\x03\x9a\x05{0@\xe0a\x81\xff\x18\x19*@sKrr\xbc\xd2%@\x10\x06\xd2\xad\xb7\x1a,@R\xa8\xe8\x1aHe(@\x08!\xbcy{\xda(@\xf4\xae\x16e<}(@\xb4]A0\xf3\x11\'@d\xc6\x1e\xca\xe6O(@H\x87W\xc7Z6\'@\xed1\x03\xba\xabu*@\\\xaa\xed\x06\xdf\x10/@S*\xfb$yb\'@\x9c\xbfB\x87\xe7\x07-@,\xbd\x06\xd4\x85m1@8\xc4\xc1\xfe\x926-@\xaf\x86-\x91e\xfc&@\x04\x01\xadxq\xd6,@`B\x03\xf7\xe5\xde(@z\x9f\xcc-H\x15+@#\x02\xf2\xd9\xbc\xd6.@\xf5\x81\xe9\x9cyL(@\x85#a\xe9\xfd\xe4%@\xd8W\xbc\xb6\x1a\x1b0@:q\xe8HO}\'@p\xd1\xbc\\\xc9\x00&@q\xb6o\x1e\xf2Y(@\xbb\x042$\x1f\x82\'@;\xa32\r\xd7\xd8*@jt\xbc\x9c\xa4\xb0)@\xbf\xaa\xe8\xbb\xe2\xa5)@|\xc30\xd6*\xcf0@\xd2\xa9ynVT(@\xb2T\xca\x01\x9f\xbf-@\xb9\xd5{\xe3 1,@\x9ct\xb1w\xa8\xe4+@1+\xd37\xa3\xfe\'@\x95\xe4\x88"/\xd2*@\x1c\x84\xc6\x02$\xdc*@\x895\x97\xa7\xb5;,@\xac\xcbf1WQ+@\xe6\xef\xea\n\xe7\xe4*@/\x01\xbez\x82\xde*@pCz\xe5\x92\x1b\'@N\xc5S\x0e\xe4\xbf-@\x8c\xa6y\'/*,@3\x85\xe7gu\xc5\'@\xf0\x10\xcda\x0bc\'@ir\x15S\xea\xe9%@|\xee\xc2\xca\xab\x820@\xc3\n$!v\xf5\'@R\xd6\xe7T)\x15\'@\xed\x9eGn\x1f3+@\x96\xfekX\xad\xcd)@w\x9f\x1d\xf3%\x82&@n\x17\xa3QH\x800@\x08\xa6]\x07B\x93\'@q\x1c\xfd\xfe\xd1\x830@R\xb6S!\xcd\xb1-@\xb7\xd0\x8b\x0f\xa4w-@\xcc\x1cH\xdc\xcc~\'@\x84y\x9e`(V\'@k\x80-\x9e\xfa\x0f)@H\xbb\x13\xa8\xf5u*@\xc3\xae.\xdc\xc3\xe6+@l\xa5\x80\xf5\xba\xe4-@\x1dQ\np4b\'@\xbf\xc0\xca}\xc5\xd0%@\xd3\x10\x1e\xce\x81\x9d(@C\xab\xbbO\x19\xd4%@ \xdd\x97\xe4\xd0\xc5%@\x92)\xf3\xa6\x19H(@\xbf<\x86\xdaQ\x99/@\xc4\x16\xcd\xdd0\xcf*@\x02\xaf\xd6\x18\xb3\xf1(@\xfcnt\xb3\xb8\xd4(@-c\xcc\x1d%\x07\'@\xb8\x06\x14$\x11\xe3\'@\xd7\xb7\x84\x83\xf6\xc8%@\x1b\x1e\x03-V\r&@\xc3ur\xec\xdd\xbf%@*\x9b\xa0\xa1(M\'@,M\xbd\xe4\xf8\xd2&@rZ\x03\xe1\x1d5,@\xb6\xd9P\xfa\xbe+-@\xc8\xa1at{\xd6*@u\x16K\x7fq\xe4*@\xc6e\xb4\\\xae\xb3&@\x7fN\xf9\x89O\x19+@\x7f\xb0\x1a\xbf\x06\x9b\'@\x05\xbd\xa9\'\xb4#1@_\xfc\xb75z\x03&@h\xed\xfe\xf6\xb3\x19-@\xf7W\xa2\xbf0.,@[\x8c\xc5A\x9f\xf9-@\x91\xdf\xaa\xc0\x86\xf0(@\xe2i\x12\xe9\xe5\x90\'@h\xbc\xd6\x81\xa2\x0b\'@\r\xcb\xdeZR\xfa&@\\\x19\xcf@S\xa81@&d\xbb\xa9B\xdd&@\x98*\x11\x84\x0e\xed*@\x12M\xfew1\xdf1@\xf4Hw("\xbd\'@\xf6\xa6\xb2\x0b-\xd0*@\xb1HE\xcf2L0@\x1dT\x985c\xb11@\xa1\xe0\x18\xfde\xf9(@\xbad\xd4\x03\xf4\xe2&@\xd4\xed\x8e\xc2\x8e\xbc*@\x00\xe2\x04\x88\x82E0@\xa9\xfeidn\xbf(@R!=\xac\xa3\xb7(@\x12\xd3+:\xe9R\'@g\xc2\xd1M\x15\xd41@#n\x7f\xb1\x97;1@\x9aOZ\xe3\xfa\xde(@\xc28\xa6\xfc\xcbL-@\x9aH(A&\xa61@\x9d\xdc\x13+\xc1\x1f-@5|\xf6iN\xe1&@t\x85\xceXy\xb0%@B:V\r\x83R(@,\xd8\xb1y\xae\xf2(@\x9d7\xeb\xc02](@^\x81\x8czs\x8c\'@^\xc3\xc6?\x82\xba,@a\xa2\xd2\x8e\xb0\xc3&@\xe5\xf5\xf99z\xb6&@\xaa\xfc\x13\xe9U\xf1\'@\xa6\xf8|2\x82\xd8-@\x9dC]C\x03\xd6*@2\xedv\xda_k*@&\x88*v\xc3j.@\xd5F\xd9s\xb08&@~m\xdc`\xe0\x8b(@\xe7\x9e\xda7\xb1\xcd&@R\xf4\xe1)\xde\xae&@\xe3\x94\xae2M\xf0\'@:o\n\xfb-\x86&@Y!\xde\x92\xc8p.@\xb9v?\xc2~\xb6)@\xa6\x16t\x10Z\x1c(@^\x88\x98-\xa54)@2\xeb\xda\xd4\xbf\xec0@h8k\xd8"g.@\xb0\x1a\xcb-~\xd5*@\xc9\x83\x9d\xd9\xd5B0@\x16\x12B\x11\x87\x1f*@\xc7\xe4t\xe3\xa7\xc0(@!\x173\xff\xad\xe0&@\x9cyi\x9b\xfd\xa4)@$\xdeif\xd0I0@\xa2\x10\xeb\xae\xa7\x84+@\xcd\xcbP\xe6\xc2\x85\'@\xd6\xa8\x9f[\xce6\'@\xc21\xba\xa9<F2@k\xc9Zdpg,@\x8en\x9b\xd0iL(@\xab[cT\xfb\xe5*@\xf5\x1c\xac\x92i\x07\'@\xb0<b\x97Jq.@\x15\xc3\x16\xa0\xb1q)@\x94{\x125-J(@\xb6\x92|\xdf/?(@\xeeY\xd857J)@\xb59\xe2|\xe5P0@\xd7\x81T\xa5i\xda+@\x0c\xdd\x0cw\xd0\xce+@"\xb7\xcc\xb7\xc0;*@\xb6\x1a\xd0\xd9#\x012@\xa7ZA\xb7\xab#)@\x97\xfc\xde\xe8Wu*@2\x83hB\xbb\xe7*@V\x87\xae\xa6Gi)@\x8d\xe1\xdb\xaa\xb5@*@\x01"\x0f-\x08\x83(@\xf2\x9f\r{\x8b\x1d0@<=\x8c!\xda\x02*@\xd1RSs6\xef)@\xd3\xb4F\xa7\x8b\xe4)@\xc2ms"\x8cV0@\xd5\xf0\xaa\x92\x1e\xc0+@+\x0ewN\xebY\'@\xda\xb9\xbb \xaaY)@\xae\xcbV\xf5\xe68\'@\xce`\xa8\xc3\x1f0)@\x12\xab\xb3ZP\x01&@287o\xf8\x8e1@\xe5 \x93s\xf3\x03\'@\nZS-\xf1#&@\xae\x17BQi2,@\x03\xf2\x04T\x0c\xb0,@\xda\xdd^\xc5\xdfu,@\xd9\x93\xdav9\xb3+@R\x87Js\xd1D+@\xd8\xbf\x1a\xcf\xad\xec%@\x8cA-\xb9,\x9f-@U\xcc\xb4\xd7\r\xcb\'@\x19\x005P\x19~.@s\xe6\xfd\x8d\xa6\xb5)@\xc8`9\x86\xb7\xe2\'@\xaeXX\xf3\x05\xee\'@"h:\xee\x06\xc7,@\x8b"\xf3]\xf1\x0f(@^\xbf\x86\x07\x05\xd5,@\xe8\xb3\x15;\xeaM+@)\xd8\x1cfRm(@\xd5\x1e\xd2\x80kq(@s\x0eD\x13t\xf40@\x8eC\x13`Ky,@O\x81\xad#H.\'@\x17\xe8\x97\x1a\xa0\xe3&@\x1f\xcfu\xa0\xa8\xe71@\xdb\x0b \x04#6+@O\xc0<!\xf4\x9d,@c\x07\xf4i\xf9\xe6(@ \xf4~\xd4?A,@\xaf\xd9\xc9\x1ed++@\xe8\xf2$6\x8f)\'@+\xbc\xde\xb7\xf2\xfe)@\xdf\x03,\xab\xe3B\'@\x8d*\xe8I\xf3\xdf\'@\xf1+\xec\xcc\xa6\xe0/@%\xdc<w\xfci\'@\xf8\xb3\x8b[\x06\xd4+@\\\x9f=_\xb1!\'@\x8f\xcbSO\xce1(@\xfc\xec\x02r\xc4V(@\xf4x\xcfj\no,@\xd7\x1a9\x13\x0e\xf7.@\x15\xee@\x9dF\xc1(@DA\xf49\r\xcc(@\xcb\xc31\xe4\xcf\x94,@\x944)q\xa4h.@`U\xe0E\x82\xf6.@\xd1\x04%\xc2G\xd0%@\xf87\xb7\xfc\x98\xc0-@\xe0\xf9\xc4=T\xa1.@\xf1\x827\xbemN0@\x89\xf5\x08\x17\x13c(@\xfb<N\x1f\xd8\x18)@\xfd\x9e\xc7\n\x97-)@4\xb3.\xb3\x17\xad,@3Swm\xb4,\'@\xe9\x9c~&k\x98,@+\x90cAi\x91%@\x15dj\xb9\x92\xa0/@\xfc\xd41\xd6?@\'@U"\xc0\x1fz@-@\x01\x1a\xdf)\xc3\xb8(@\xf3\x17\x04\x91\n\x19\'@\xc0\xaa\xd2\x7f\xed\xf5&@M\x0f\xd2O\xd8\xef,@z\xe4\x1eg\x94b&@\xc0\xe3u\xb2\xf4T1@\xb9\xe3\xc8o\x15\xb5(@\xb9\xca\x88\x9d\xc3\xd1*@[\xf0C\xf5\xfb\x8d,@E\xb9p\xec\xe7\x92/@I\xdb\x82o\xed8(@7>\xf3x\xa9\xb4,@\x88\xa7\xb9\x1a\xac_&@\xd7}\xfb\xdf"\xec&@3\'h\x1d\x7f\x93/@B\x8b\x02\xa0R\xbf0@\xe0\xc8\xcfu\x07f+@s\xb4\x88\x95a\x93,@>\t\x8e\'\x90(\'@j\xd2\x9d"\xc1\xdb&@Z\x95{\x9c\xb11\'@\xddI\xbe\xd92\x85/@\x7f*\x18\x80^o(@-$\x82\x96\x8dI&@K\xdf\xa2{|\xd50@H\x1f\xf3\x1d\x92\xa20@b\x821\x1aS\xbd(@\x7fAV\xca\x99\xc1(@\x0b1\xbb]\x94\x1b\'@+\x85\x94\xb6)O&@\xfd\xeb9\x94O\xec,@\xbbc\xdd34\xc8)@nT\x03W\xe7\xb1(@i\x83bX\xb8V\'@\x0b\xbd\x81\xa4\xca\x062@\x81*\x85{!\x97/@\xb1~f\xe6[\xa2&@\xcc\xa9\x1c\xc6\x06f\'@\x1eX\x082i\r\'@\xdbwT+\xa4u\'@\x08\x1b\xa6 \xfd\x91.@\xb8\x10\xbdd!\xfb,@\xa6\xb8\x1f\x82@\xee,@\x1d\xdb\x1e\xaaTx,@\x11\xcc\xf65\xb0\xb4)@UG\xb9)~)/@\xd7>E\x13\x8a\x9a0@\xc4PHC\xcb\xc8+@PN\xf6\x10\x80\x840@\xa4\n\x1a\x03"\xa10@\xcd"H\xaa\x94\xf3&@58\x1bhO\r1@\x9ct\xb5\x07W\xf2,@\x1d\x1b48i\x13)@\x90>-\xeb\xcax\'@X\xd6\x13}-\x11\'@,\x0f\x81L\xb1\x1a&@\x9a;\xe7\r\x0eB+@\xcc\xceS\xe5\xa0\xee0@\xe8\x11\xfc\r{f+@\x06\x95\x90\xdc\xef\x0e\'@\xb8wm\xb9\xa2\xa4\'@m\xda5g\x104-@=%T\xb2c:-@\xc9\x18\xedF\xd0\xcc.@\xf2&\xc3\x132L1@\xcc\xc7\x9b\x8e\xe1\xc30@\xc9\x0c\xc2#`\xd8,@^\xc2\x19P\xf4\xfc&@\x9c+j\xbd\x87\xce*@\x1e\x9f\'\xaa\xe7\xca/@^Z\x16\t\\\x800@\x95\tG\x917\x97\'@wG\xe1O,\x10\'@\xd2&$\xde\xc6\xa6/@\xd1\xb0\x19\xa6&\xa8)@\xbf\xd5W\xcc\xc8\xbb1@/\xa4\x9b-P\x9c*@FP\xe8\x89\xa0\xb9-@y\x19\x95\xca)z&@\x1a\x13.\xda~\x1b+@\x16\x00\x91\x1d1\xe0*@\xe7\xa2%\x0f/\x8d(@\xde\x14\xecL0\x9e0@\x03\x84\xe0>\x88\xec&@ \xeeTN\xbe7&@)\x8c\x17\x0b\xa6\xd20@@\'\xc1\xf8`\xaa\'@\xc1\xc7\xeba\xf3\xe0)@/\x1d\x90\xf7<\x0e+@H\xd1q\x8e\x0b!&@\x18!j\x89\x13\x05+@,\xedv\x03\x18w-@n=Z7\xc2`.@\xdc\x8a\xbc\x841\xf3*@\xb7\xb3\x88\x93"o1@\xf5p\x82\x0c\xefo&@\x1c\x80h\x10\x1a\x8b*@!:\xb6\xb8\x8bd.@\xe9Oa\xf7hU*@\x19=\xbfuM\x8f*@\xf5ONt\xc9\x1b\'@\x8dJ\xcc\xdc\xee\xe7&@\x1f\xbdGz\xe6A)@\x86<\x8a\x844\x8d%@*\xda\xe5\x07\xe4\x8e1@\xc8\xa4`\xc8Z\xf71@X\x94\xed\xed\x9e\xb8%@;-\xb8\xe6\x14\x850@\xb3k\xbf\xa5\x17\xb8&@^e\x03\xadh\xef1@9\x98n\xcf6\x8d,@\x8bs\x8a\x80\x9df+@\x1f)G\xe0G\xba.@\x85y%\x0e\t\x850@\xd1\x10\xde\xb6\xd2Z,@\xc6\xbe\xcbl=\x01)@Q\xf2\xdd$\xb7\xfa1@\xb2s}A\x1a\xe4(@\x97\t\x84\xb3<\xbf%@\xa0\x90\t^m\xb4&@\xda\xb1\x1b\xbfc\xee&@@\xe3\xe0L\xbcQ&@6\xf8\x95N\xe2\xc8\'@\xc8\xb2\x91\x0c\xb5^+@F\xf1"ej\x870@\xcc\xf1E\xb4\r\xaf&@\xb7L\xfc\xe3\xfb\xb5.@\x8c\xfd\x94$\x0b\xb4/@\'y:\xec\x96`+@`\xeb\x17\xd0\x85/)@pM\xb0\xbc\rI&@o\xdb\x85\xd1[\x8f)@\xda\xaa\xf6\xbex-)@K`\xd6d\xc8\x10,@\x01\x90\x13;3*-@\xa1\x8bQ\x1eG\xce&@.\xa4\xca\x80K\xb6&@hv\x02\xd8!\xad&@f\xc4\xad\x8cf\x16,@sr\x1fB\xf2\x9d0@\x9eN\xf1\xaf\xeb\xd0*@\xc0j\xc0\xa3i\xe6(@_\x1ar\x12\x0c\x9b\'@\xb8\xfe\x16\xe2\xc5\xeb\'@;\x9eb\t\xa8\xbc&@\x14\x96\xd7%\xabD&@\x83>O&D\x8e&@-\x80a\xb0\x10\xaf-@\xbb\xa1\xb9\x15\xcf\xee\'@\xd3\xc5\xfd\x00<\x93\'@G\x03\x84CZf\'@\x8d\xbb\x1c\xe8\\h/@\xdf\xf0\xef\x7f\xe9\xc8&@\x0e\xb4\xa85\xdd\xf6(@\xdc\x9d\xac\x01\x11\x14(@\x06\xdfm\\J\xfe0@5\x8f\xbd8\xb5\x90/@J\xcb\x0ch\xc6\x1a0@\xee\xe62\x83\xd6\x81/@\xe3B\xd2\xc0Z\xce0@z\xaf\x1cub\xcd&@T]\x8d\x9f\xc4\x91%@a\xbf\xe3\xa8FK.@\xb8\xc5e\x0c\x88e%@"v\xff\xf3\xb1\xc3+@\xde\'\xc7\xb11\r.@+\x1e\xf68R\xac&@\tq\xd2\xafT:(@\x14\x14\xaf2\x1d5(@\xd85A\xde\x88&,@*\xc2{m\xc4S.@\x98\xefPI\xf3\x14,@O>\x18D\x1dx-@\xceW\x82.2\xa9*@\xf0\x88.\x02V\xcc&@\xc1\x85v\x81AO/@x`\xe8\x1e\x0f\x03.@\x93\xc2N\xe6\x1a\xd4%@:\x9c\xe2\x17\x1f")@\xe3\x07\x9f\xffT\x950@\xbe{D\xc2V\x910@1M\xc1,\xad\x822@\xb5\xbf\xc9\xa6\x04\x99.@\xfb\xac\xfa\xae\xc9b%@*\xca@\x08\xb2y)@Fk\x1d%\x07\xdf-@*\xc6\xe6Sqg%@-\xadz\x8a\xe3)&@\xdf\x81\x88(ho)@K\x82\xa9\x9b>.\'@\xf1\xd1\xd4C\x8d\xb7,@oF\xf7\x87\xa3\xc5+@|\x03\xd6\xf9\x10\xa4+@0\x1b\xc7\x85\x07\xb4.@-\xd1\xed,Z\x9d.@\x03-2\x83\x1c\x84-@\x1e\x8ai\x86.?&@\xfdD9\xce\x19\xdf%@l\xb5w~\x97u)@\x10\xc0\xf0\\\xdf\xa10@3\xefM\xc8\x14c0@\x86$\xed\xaa\n\x85*@>8\x10?u$\'@r\x9dWh\x9c[%@\xca\xab\x84\xb5\x1b\x87)@.%>H\xfd\t\'@\xf7\x00\r|\xab\xd7-@\xa6k\x9a\r\xaa\xe0(@\x08\x1a\x04\xb4\xcd\x91.@\xed\x15X\x84%2*@\xfe!X\xfe\xf6(\'@y\xe3\xf3e(\xe0%@*\x17\xf7.Pc-@\xca\x95\x13@\xf0J.@j!\x1f\xda\x95\xf7+@@J\x84\x9fM\x89(@\xd0\xa0y0\'.\'@\xffg\x96\xa2P\xc3+@\x80\xc3xN\xbe\xe4&@\x15\x8c2\xee\xfd\'+@\x87\xb2\x00n\xf2\xb0)@\xba%\'C\xe9l&@\x99\xc8\xf0\xa9\xc8\x8d+@w"Q\r\x94K%@\xc5\x9b8b\xc9\xfc,@\xc6q\xd6\x91u\x00(@\xe6I>5\x8b\x95)@\xb2\xccgC\xb3\x9a)@\x87kXg\xf7\xd7(@\x1a\xd2=\x97R\x94.@\x7f\xd8&2r\x92)@\xd7\xd9\xea-\xd0.&@\x8b4\xe8\\\xf5\xca,@\':}o\xff\xca&@\xca\xbb`B\x84\x89+@\xfe\xeb\x14E \x13/@k[\xdcIU\xe7,@m\xedo\n\r%/@DcK\x11\xd5\x89.@\x99\xa7\xd7\xf5w\xd20@\xe41\x8bN\x08V&@\x8f\xd9YsJ\xef,@\x02\xf9n\xf8\x83\x7f.@\xaeM\xe8\x99\x04\xc40@\xd5\xb17\xfe\xe2\xd9-@x*\x08\xe5\x9e\xe7,@2\x1c-5k\xdc\'@\x080\x99j\xfbe)@}X\xca9\xb8\x9b)@_\x87i\xd5\x95\x1a.@\xab\xec\x1e\xd6d\xa9-@,\xd2\xb3\x03\x83Y)@\x1f\xb7\xaf\xca\x88\xe71@*\xfd\xb6\xb83\xba-@.@\xac!?\x11.@\x07\xd5\xf3#0\x940@b\xb0\xcb\x16=\xe8(@\xe3:`\xab{d.@\x10\xd7\ng1\xc6+@\xe9\xca\xbb\xe9\\b%@q\xf1?\x8b}r/@0\xae5\x11{\xd4-@\xae\x9a\xbb\x85\xa7\xce\'@\xab?\x87\xfc\xff0)@\x02\xdd\xa8\xf67N\'@`\xd9\x11\x8f\xd2<-@\xb7p]\x96\xcf\x9a(@\xbb\x8dd\xa5\xb7:,@\xf4\x0fm\x10\xf9\xd40@\x8b\rU\x1d\x1e\x01)@\x1f6\xfeV\xf1".@\x00\xc6Kv\x98\xc7*@\xdb\x97\xa7\x9bD\x9d*@\xf4\r\xf4\xe0/\x9f(@\n\x8a&q\xc5\x1f*@\xa0\x89\xb0\xfe\x05/,@3\xcf\xd4\xa7\xd4\xd00@\x81,\xad<eA)@t\xff\xa3\xb9\x1a\x8e-@\x0c*\x8di\x91\xbb\'@\x06]\xc5\xf1\xfa\xc3\'@V\xaaL\\V\x9d%@\xb6E\x96\xb3D$)@\x1f\x7f\xec9\xdc\xa1/@>A]P\x88\xa9\'@\xaac\r\x0f\xd13)@16TK\xd5u0@7mUE\xac\xce0@\x1dy\xf5$\x93\xbc&@\xeff\xd3P\x8e\x1a-@\xca\xcc\x81=\xb4\xfb&@\xbd\xfcF\xdd\xdc\'\'@\x8c\xc5\x14\xac\x97\\&@\xf7\xa0\xc8.\x8c\xa8%@\x07\xb1=^\x1e\xa6\'@\xf4f\xdf\xc8\xdc$.@a\x13?\xdb\xf5\x15.@\xdc\x8e\xcf\x9dR\x05)@\xc7\xd2\xe1\xdc\x0c\xac,@\x9d\xa3\x89\xc4\x84\x1c\'@\x14a.K.\xef0@\x86\x01h\xea\x83\xcc0@\x94\xac\xf1C\x91\xd3.@\xa4\x8a\xfc\xbd\xd5\x84*@\xb7\xaa~\xa4v\xb6\'@pLL\x91\xd9F&@\xdd\xfe-\xcf\xf3<)@\x94\xde\xcb\xa0\xf4\xc80@5\x9f\xe17\xc8\x15\'@!\x99\x05\x1b\x0c\x06.@\xf9SH\xfe\x02g&@h\x076\xa8\x1c!\'@E\x15\x1e\x05[\xf7\'@P \xeb\xe1\xa8\xd5-@\x9c\x94\x8e\xba#&&@zd\xdd\x9e\xa0\x1a\'@\xef+29$y*@Q\x99fNK\xbb0@\x1f\xd0\x9di\x84#.@\xfe\xefP:p\x05,@\xb2\xe3\xd4\x0f"\x7f-@5\xe8!\xafg\xc8-@\x84F\xc0$B=\'@s\xe7]\x83\xf4\x9f&@o\xc4\xef\x8f.z+@\xf7\xd7\xd5\x10\xb3\x8a0@YI(-\xca?.@`,_\x82\xcb\x1c\'@i\xa0\x16\x87\x90\xa8\'@M\xef\xb3aI\xef(@)u\x8b\xed\xdby(@I\xba\x9cnl\xc6&@\xaa\xd6\x86\x98\x11\xb0)@\xebk\x8b\xda\x04\xab&@>\xa4\x81\xbe\x86\x1a&@\xcfJ\xea\x8f\xde\x1a.@X7\xb7i\xc7\xbb\'@k|\x80a\xfe\xb40@\xb0z)\xdeLp0@A\xb9of\xb7\xeb\'@\xec\x96E\x89:S-@\xb1$s[\xb6t)@+\xd06Y\xd6\xdc(@.Q\xd1#\x9f;(@\xa94\x90\x9dv\xac0@\x06\xa4{\xf0\xb9j,@\xd6\x95\x8a\xaf/e&@`\xb4c\xc0cH\'@\xb8~\xca\x92u3\'@\x9a\x8d\x8b\xfd\xa6\x8b&@\xca\x80\xc2\xd0\x89\x1b/@\xe3\xa8\x88@\xc6\xce-@\xb7\xe8Y\r\xd3\xf1,@\xc0\xd48\xbb\xbf\xb0.@yD\xfb{\xc8\x0e\'@\xbc\xfc\xfd\xe8{\x04(@\xdf*\xaa;\x8e\xad0@\x9f\x9dT\xbc\x1f\x8c&@$61HV\xb9\'@^\rs>\xb9\x99,@\xec3\xa9\xe8\x17\')@\xbb=\xe1,H\xb8/@\x16vKH\xef6\'@\xb4\xe3\x87\x02\xc0\xee(@\xd5\x0b\x19\xa6j\x0f1@ua\x86\xb6z;\'@\xea\xdb\xc6\xf9&{)@\x7fi\x90\x1f\xc7!(@n\xf9\xe7\xdbj\xe8(@\xc1d6S#B-@\xdd\xb8\xbb\xfd\xcf\xc2+@}\x95\xd6\tz\x8d&@\x0f>\xa7@\xa8\x98&@\x1f\xd1L`2\xa2&@\xe1by\xf1\xa9o0@\x99\xc4u\xd3e0\'@V9\x1ax\xb2\x8f(@\xdd\x04p\x13>3(@\xd5,\x82\xdd@\xc9+@\xe7\xda\xf6,\xa2\xa8&@K\xeb\x8b4\x94`&@\x9b\x96\x1eH\xc3@(@\x1a\xeb\xf5,\xfb\x92(@OAe\x00L\x99(@\xfb\x13*Q\xf8\x0c(@\xad\xda\xeb\xa1\x0b\xc8+@\x0c\xcd\xc6f\x99x&@3Y*p\xfc\x1f.@\xc7p\x97\x9f\xeec3@\xa1\x07G\xff\xb5/(@Bd\xdbKd\x8d\'@V\x83\x9c\x04\xbcV(@\x986F\xc52\x9a(@\xe2\xbe\x96\xe5\xb6V&@\xdci\x7f\x99)d&@-\x04\x93\xd6JU\'@\xa4{\xbfh\xa0v\'@B\xf5\xb5\x94\x10\xcb1@\x8e\xf8l\x96&\xf3,@\x0c\xa34\x93\xd9l.@\xe9\xaa\xf5\xf7\xc3U,@\xb4\xde\xc7\xccz\xae&@\xb23\xbaH\x86\x13.@\xb1\'\x8dG\xd1$(@\x82|R\x0bG\xcd+@\xe9\xbb!\x12h\x1f(@\x84\x05\xecGi:&@<"T\xc1\xbap(@\xadi\xfa\x93\x13\x8b(@$\xc4!\xaa\xaex*@>h5v\xb5#)@h\x12\x89\x8c2\x06)@4\xba3\xad\xe3\x9b(@\xfb\xc3\xd2\xcd\x00\x00&@\xec\xaf\x1dF\xf9\x1d.@M\xd7\x8a\xf0\xd2\xea&@\x0c\x1e\x0c&L1\'@\xd0\x0f.;\x81o(@<\xec\x8b/\x1e\x83*@F\xa6\x02\xff\x05*)@\xdb\xd4\xdd\xba\x14j&@5\xd2\xbchCX%@\xeag=Pa\xf6&@\xed\xa0\xc2#\xce\x08(@\x100\xa3(\xea\x8b(@\x8d\xfa\xa4w\x04\xa1(@m\x8fV\xfe \x0b-@\xb7+9W\xb0\xec&@2\xef\x97\xa5\x00\xdf\'@z\xf7\x8aO\x84o\'@\xaf\xfe\xc4\xa2\xc6]&@\x0b\xafNv\xad\x94.@\xfa\xb3@*g\xb80@\xbcZ\xd6C\xfe\xe3&@\xe2\xd4\x81\xeb1\xa9-@\xeb\x98\xc1i\xe7\x8d(@u\x0f\xd4\xdd\t\x1f)@/d\x8bltm/@H\x0f\xa7e\x1d\xa3-@\xd1\xe4\x87@F)\'@\x8bO\x8c\xf7\xee\xe3+@\xa2f7L\xe5\xb5(@\xc7X\x02\xc8\xcft.@2Ao$\xc4\xd0%@`\x95\x99L\xd4\xf7-@8\x1a\t\x85E\x171@\xb8$\xcf]\x94\xe3&@\xe6dvj\xb7\x9a-@><\xf4\xd8\x0e\xe0*@C\x11\xc7\xad!\x12&@\xe2\x852\x13(.1@)\x07c\xa4.5)@\xfaL\x17D\x06!&@\x1fz$\x08d\xda+@\x89I\x15yHB&@,\x8f\xd9$\xc3\x1f/@HC$\xb1\xdd\xfb&@\x93E\x0ey\xd470@\x15~\xec-P\x9b(@m\xd8u\x0c\xf9\'/@\x08\xb6bw\x16\xe8\'@$\xe6\xbe\xa9"\xef%@\xa8\xcd\xba\xce\xe9\xf9%@M\x80\x8a\x8d\xbc\xca&@\xe3\xd5IV/\xe3%@e$\x17G_o0@\xfb\xa1\x08\xdb\x10\xae.@2^\x0bZi%.@\xbc\xd9\x9b\x82\xa84/@\x9c\xafW^\xa2\x89.@\x7f\x9eH\xd4\x07\x8e-@\xf9!\xd4_\r\x06\'@\xb6sE\xa9k\x05(@j\xe1\x1a(xb\'@|:\xde\x12z\xe1%@\x98iX\x18\xb9\xfd-@\xf8\xbaR\xe8\xec\xf6&@p\xa7\x82\xc8\x1a[.@\x80\x15&YDi&@\xc5\xbf8m\x169\'@\xb6\x80IZ8\xec-@\x8d\x9d\xeb\xc8?</@ \xa4\x1d\x18\xb1;0@\'A\xfb\xbd$[0@\xd2\xe9\xe4\xe0}\xc9(@d[\x9f\xaf8\x9f-@\x8a\xd7\x84H\xdf\xa7,@v\x9a\xbc\x13\x18\x82*@w=\xb3\xe5*\x89&@\xaa\xc4\xb6\x83\xab[(@\x19\xde\xd3\xda\x99<\'@U\xf6\xd1[\tJ.@\x00\xcdT1\x9a\xcb-@\x1e9\xe6\xf7\x96\x9e/@\xb6\xe5\x18H\xe1\x98-@\x17\xa9\x8a\x13C\xb6,@Z\xa4*c\x0b\xe5*@\xfaxE\xe4}\x8a*@\xfdp7o\xa5{-@\xe6\xc8C\xe8\xf3\xe2-@\x05\xd6\xdb\xea\xfe\xe6-@x\xf8\xd6\xec\xab\xa7/@\xb5\xad\x07\xa3\xe3\x7f)@\xfb\xe9\xa6P\x06U&@\x17oc\x08\x07{/@i\xf8J\x13C\x01)@\x05\x11X\x8a\xbfB-@\xb5S\xbfr^\xd8*@\xb3\xf3\xee\xc6\xe8G\'@\xde<\x0e\x8d(\xcf&@!\x16eR\xbc\xa70@\x16\xd6\x11\xff\xcc\xf3&@\xbe\x15\x82Z\xb7\xae/@!\x03\xf6\xb3\xf6\xc4&@\xfa\xf5cuSb&@\xe3\x9f\xba\xff\xffJ(@\xd4\xca\xc1\xc8\x11\xc8(@\xda\xc7\xe4N\xf0\xf3(@tR\xa3\xbc\x08\xa10@\x80\xf7O\xfd-d&@}\x9e\x1c\tQ\x84)@\xdc\xc6\x00&\xee\x7f)@~t\xad\x96\xed3)@|dG\x12\x96X(@\x8f\x00\x1d\xca\x01\xd7-@N\x10\x92\xd2<\x03,@\xd9\x0bw\x89\xcb\xc2+@\x7f\x97\xc9\x8d\xaf8(@O\xe9\xae\xea\x1e\xf8\'@2\xd7\x86\x81X\xbd&@\xd2&\xdf\xdf\x94\x11&@\xfd\x1eFE_h(@0\xae}C+\xb3,@\xfd\x97"\x83\xaf\xac+@H\x0e~\xac\x92\x91(@\x18_\xe9\xc5\\W&@\x8d\xce:\xa1=s\'@\x15\x8d\x99\x8e_\x85&@p\xa9\x00\x16u?\'@\x92\xae\x9a\xeb\x86I(@M\xfb\x80K\x0e\x99(@\x87\xeb\xb47\x89\\&@D\xd4\xda\x94\xa9\x8f,@\x8d:E\xdd\x8a\xf6*@\xe0E\xf4\xf8[\xce,@\x8cv\x85\x1c\xd1\xb40@c&MN\xa8\xf1\'@\xf7\xd1M\xc4q\xc7\'@\xbd\xa8Dc\x1a\x8b(@\xbbZ\xa2b\xf0\xcd(@\x9e\xd2\x1a#Xm\'@\xee>\xdd\x0cp^(@T\x8cc\xab\x18g)@\xfc\xee\xe5\xd25\xa40@\xb9:\xb0\x99Z0)@\x92\xad\xef\xa1\t\xf5\'@\x14\xcf\xbb\xf1\xbc\xa90@\x0f\x90\r\xf6V\xbb-@\x0e&\x11\x03\xba\x0e)@\xc4\xb2Q\x05Z\x80(@{f?\x9a\x1e\xa7(@q\xc2G\x89\x82-0@\xa5oc\x07\x8d\xb8(@\xa7\x88\xea\xa5\xc8\xc40@fK\xb1)|\xa50@\xfa\xb4GW\xd4\x9e.@^L\xfb\xb3a\xb0&@\xd5\x1cL2\xe0\xb30@\xfc\xbb\x99\x16\x9eU&@\x05\xf7\xf5\xb2@=0@\x04\xf00q\x8cT(@\x12p\xd2\x15\xf4j&@\x8b\xc8\xe2\xb9\xb3\xb9+@Q\xc9h%\xb6\xf0%@D\xad\xe2\xa4^T.@\xc3\x17\xdf\xaa\xd4\xd70@\xc2}\xe2\xc3\x1a\x04)@\xfd4\x8b\x82\xc3\xd7-@\'\xf5\xe6\x9eP\x10-@\x9bzO\xda)\x1a+@yj\x13k\xacH.@@\xce\xc1?\x19\xa50@\x04GLf#\x06*@\x05H\xcf\x15\xd5\xb30@\xb7\xc7k\xe9\x87>&@M9\xfd\x9a\xeb<)@N\xd0gk\x11\xf3%@\xa5F\x92x\x95b/@\xfcSj\xec\xfd\x94-@$\x03\xbb\x17\xfd\xac.@8\xb9I7\x8a\xcd%@\xcb8F\xb6\x08\xa1,@\xb9\x1dog\x94\x0c(@]\xa9oU\tp(@o\xdb\xd9\x15&\xf6.@\xed\x84\xf9\x1c\x81\xa20@J\xe1{By\x83-@N\xde\xb4\x08\x00n/@C\xdb\xe2\x8d\x8e=0@\xa0_\x84+\x8bT,@\\\x86\xff\xbcp\xbe-@+\x92\xb2W\xba\xde&@]\x07P\xd0_\x8c,@F\x7f\x12/T\xf5%@\xba\xb9zR\x00\x96\'@\xfc\xac<\xf3\xffs-@\x0bK@#K\xc9(@\xeb\xe6\x1aDW\x85-@a\x95\xb7\x0bl\xd8(@/\xa5\xae\x1f\r\x0f(@\xbd\xb4s1\xbb\x92,@\xceD\x91\xbf\x02\x10,@!\xdeX\xcc\x16\x99\'@\xfcZD\x04%\x95(@\xc0\x95\xa8\xe8\xf2N.@Ze\x05\x19\xabw%@\xc2\x87\x86\xd9\xe8\xda%@EK\xb5*\x17\x0e\'@^(3\xf5\x99n-@a\xaai\xec\xd6\xc4(@I\xcb\x83\x8e-\x920@\x12\x93\xd6\x95\x19\x98-@r\xb2ZB\xefo-@\x8eTX\x8bKY.@\xa2\x1d\xa0\x95\x9c\x90,@B!\xa4\x13\xda\xbc+@\x1aN,\xe2\x10\xc3+@\x15M\xf2kV\xcc%@\\\xbd\x80F\xb9\xc1(@\x9b\xe1\x13ZjZ(@\xdb\x17S\xe21\xc2+@\xf9e\xc3\xfb\x94\r/@k\xad\x8e\xd40\xfb,@Nn\x0fm\x80),@\xa5K\xb7.`\xcf&@/S\xf1\x99\xba\xd4,@x\x86\x99\x90%\x0e(@\t+C\x0b\xd9\xce+@\xd2\xc6O\xa2s\x18)@\xe5"\xb9\xd4\xc4\xf9\'@\x7f\xb4e\xdc9q-@-g\xda\xedhj-@6\xd1d\xb7O\xed,@\xc4\xe7\xad\x9bd\xbc%@0\xc9\x18\xf9\xd4\xeb\'@\x88F\xe9\xf7\xf8\xe8%@\xaa\xbc\x12?\xa13,@!\xae\xfax\xfb\xa6(@\x8dh\x12t\n\xa50@+_U\xbbDG)@\x92?\xcf\xf5\x81\xa3&@Q\xd2hP\xffI*@\xe7\x19\xb6H\xd7l,@\xa6\xa2\x0f\x13M\xef(@I\xc3#9Uh+@\x99\xd6CGq&,@\x0bVE\xe8\xe0\r.@W\x8c\xcdJ\xf1f(@\xf1\xa0\xc2%[\x1d-@h\xc2\x18\xd0\x81\xd1%@ a\xdb^B\xaf0@\xd2\xe0($D](@\x13|\xf8\xab7\xdc%@\xd6\xd9\xa9\x16\xb4\xbd%@\xbd;\x18\xef4\x9a\'@)\xa0}k\xbc\xb5(@\x90\x9aV\xb1\xd8\xae&@\x80$Wk\x04\x14,@s\xb8\\P\xc7*,@y>d\xa3\xf6n,@\x15A\xc52\t\xd8,@\xeb\xbc]\x98\x11\x1a&@\\\xd3\xc9\x7fAP.@\xa12w\xab\x84U)@\'\xbd8\xcaf\x1c+@\xe9\x81\xc9\x18&V&@\xb9\xec=\xb0\x12\xb4&@]k8\x90k\x91(@s2?\xf8%\xde(@\xc1\xad\xca\x8e\x13\xbc+@ \xb0\x9cR\xc3w-@Q@Y\x8d\x11\xd40@\xbb\x05\xc6 8\xb10@\x1d\xe1\xd5\xa6\xae\x83&@v\xff\x01\xc7\xeb\xa4%@\x16^\xa2lZ\xdb0@K\xcdF~\xc8I0@K\x1d\xccJ\x1d\x8d(@5T\xd1\x12\xcb\x04+@\xa1\x83\xc4\x11UD-@\xdf\xd6\x12\x80_\xd4(@V\xff\x9cc\x00*&@\x89\x11\\\x83\xe3\xa9%@\x98\xacw\x88\x9dN,@\x98n}\x84\x10\xcc&@\xc9\xa3b\x05\\\xe2(@Zvk\x9fJj,@\x11\x0f\xab\x15+\xc3-@\tt\xf0\x19\xb7\xdf-@\x93\xe0@F\xdf\x1d.@\xc3o\xcc\xd1\x0bX,@1\xbc\xbc\x9f=\xf1(@\xe0\x85\x1d-\x90I0@\x06\x9b\xf7<\x8d\xf6(@@\xa9\xfb\xd2\x10\x1a.@`\x8d\x1d\x83\x1f\xa8.@r\xd4\xa1\xfd\x01\xff(@\xaa\x11q\xdc\x00\xce(@\xeb5^\xd4-\xec%@6\x9a\xa4\x15LR)@82\xbb!\x1d\xd30@#\x03^\xf6I\x9a&@]\xb7\xc3\xa3\xdd\x83&@\xf8\x0b\xbaH\x12\xe1+@T\xd8\xa8)\x05\x91+@\x02\xb5Yh\xf6_&@\xf0\xb4<\x1a,3(@\x02\x9a\xdek\xe8m%@J\xed\xfa\x1d\x1a\x9b%@j\x06\xd9\xcbc\xa6%@dH\xf5\x93\x99\x97%@\x8d-\x8c\x82\xce\xe6%@$\xf2}\xbc\x87\xd5(@\xe6\xf6\xde1\xec>(@\xe6\xc1F\x99cF(@\x88\xa1\x92\x1c\xbe\xdd0@\xf8\x85,8\xac\xee-@\xb4_\xb5\x83Rc&@Q\x19\xb7&:\xd6(@\x90S\x1bmg\xc2-@1\xa0b\x840\xf3/@\xe9_&\x15\x80\x06-@\x1c\x05\xfbo.O-@\xd8\xc3\x80\x12@7(@\xb5\xde\x16q\x90\x01*@\x8e\xeen\xa1\x9d\x84-@\xecL\xf8\x00\x94,&@\xdc\xec\xc4Vj\x89,@Mc\x8d\x8a\xe4\xf80@HpJ\xcaK\x0f+@\xbb\xc5\xf8\xe2\xf9\xe7.@\xc6\xfa\x15\xfe\xf7\xad(@o\xd5J\xc3B\xbe+@\t\xe0\x93nk\x16+@p\x8c\xd6\xc0M\xd5(@\x0b3\xe2\xa3\x13u)@\xee\x0e\x15\x986\xfa.@Cv\xeb\xc6\xb260@\xfdM\xc4\xdd9F)@\xdfe\xa95\xa8\xd5(@\x8bn \t/\xa1/@\x19\xfe\x95^\x85\x93)@\xe0\x0c\x1bB\x8d\xac\'@\\W\x85\xa7r9.@Xb\tK/E.@\xc9pP\n\xe3\x9c-@\xd7\x9e\x8f\xa4\x92\x9a(@\xfc\xea\x8a\x11n\x13\'@/\xf6\xfco\x05\xe80@\xe9\xcby\xc3=\xca%@\x1ad1\xf4\xa4\xff.@Y\xb1]\xda\xd3C&@\xb5\xd8\xf1\xf3\xf8w(@1\x06\xb54\xfd\x15&@\x89o\xddAa6&@\xc7{(\xb4\xa0$0@;\'\xc3(\x0b\n(@\x98\xa0\x013\xba\x80-@\x8e\xd8\'\xd5\xfa\xf42@Is_;\xa7\x03(@\x1c\xce\x87c\xfa\x0f&@\x1dc\xb9KUk1@\x9bz\xdd\xf3o\x050@4g\xec\x01m\xcf(@`\xa5u\x8eA\xd6\'@[\x0eDV\x0b{.@/\x1d\x80\xac6A&@\xddK2\xc1\x90\x0f0@\xd4\x8f\x1fJ\xe1l0@\xaf\xee\x98q\xe2A0@\xa7\xb1\xce.\x170-@\x87\xdb\xf7i"\xfe-@<RB4\xc8W1@\x94\x9e\x17*\xe6}/@\xdc\xbcgK\x15\x0c/@\xbc\xe2\xe6t\xb6\x87)@\x19\x0f\x00?j\x82/@3E\rB\x8b\xd7+@\x16\xddT\xb7\xf2Q,@\xc4Qsr\\\xfe&@_b\xd8v\xd5\x89\'@\x8e/\xcd\xb9\xd7z+@1\xa5\xa1\x8b\x8a\x8a/@ouu\xbf\xd3}*@\xb9^\xe1\xaf\xdd\x1b&@\x04\xa7\xcf\xee\x81\xc4/@\xd4ZsD\xaa\x99/@z\xf3\xa3_D\xc70@@\x07f\x0fu\xf0-@\xff\xbf\xdagU\xb4*@z\x05&\xb6\xce\xbf.@\xb2\xf6\x12T\x14\x19+@\x1eI\xaf\x13\x9e7,@$=\xad-\xc10+@sk\xeek\xa6N(@\xf7\x08\x8b\x17\x87I1@\xe9\xe3K\xd2\xf0\xff.@\xb0}\xf3I\x11\xc8*@k\xbaBy\x0c\x1f2@SW\xe5\xa8(31@\xed\xaa\xa4\x05J+(@!\xec\x08[d\xec0@;\xb0X\xc0\x0f\xbe(@\x9f\x80\x01\xd1\xaa\xcf(@\x0c\x02\xe3\x12\xae\xe8%@\xb8\xfe\x10.]\xc0(@\xd4\xa9\x8c\xda!d,@X\x91t\x8f)?2@\xd3;{\xcf\x046)@Aj\x8e1\xd5\xc7/@\xc58\xacao\xfe*@\xfa\x7f\xfc{%\x82(@\xdc\r\x85\xfc\xa6\xb3*@\xb2\xf2Y0\xba\x9d-@\x970\xa1\xd9J\xae1@\xd55jAA\x850@.\\\n\xfd\x1d\xbd)@\x80]\xb1\x8dA\xc1(@\x0c#f1?\xae,@\xfc>)\x8e\x83(1@\x8e\xec\xd4e 72@\x99\x80T\x8eJ\x02(@\xabif\x05\xf9\xec1@\xee\xd1\x81bw\xa70@\xb3%\xd3>1&0@C\xade\xc2q\xdd(@\x93?\x1c\xa8"\xca*@3k\xad\xef\x9e\xfc0@\xf5\xa2Z\x14[\xd7(@9\xa8`\xd3?\xaa*@%\xfa\x1al\x8b\x0b0@0\xef\xa0\x0b4\x821@\xc4\xa9\xb9dT\xd8%@\r\xf2H)@=0@\x88\xb493\xc2\xb8(@w^\xb4\x88M\x021@M\xd5\xdf\xb0O^(@Fb\xd8\t#\xb7%@\r\xe6\xb9}\xa4\xcc1@N-* \xbd\xda(@\xa9\xc5]C]\x190@\xa3q\xf8*`\xe01@A\xdb\x92ke=%@\xdca\x80\xdaC\xa01@.\x1b\xb7\x8d\xc8\x82,@\x1e\x7f\xe0\x85\x156)@*\xfdF\x8c\xf4;&@\x97\xecF\x8d\xd6\xbf(@\x9d3*\xc6\xbbU-@\xe5\xa4\x90\xf1C!*@\xd3=\xc3\x00\x87 .@\x8c\x1f\xf3\xe4\xeb\xca0@/\x8bn\x9fw\x9d0@\xde\x98\x93\x92V\xec0@;\x97\x1c\xb1{z(@\xb5L\x16\x02\x8731@\xa8>GKg\x8e*@8B\xfa"\xe7X)@6\xf2\xf0iL\r)@\xdf\x87\n\x9eH\t+@T\x8a\x94\x8b\xdcN&@\xa3A1\x02\x08\xce/@Q\x9b\x83\xc3_b)@\xa8\x85\x06\xfc\xddr&@`U\x8b\x88\x13\x1f0@\x1e|+I\xcci*@\xbe\xb0\x8f\xe6C\xb01@\x9f\xc2\x08i8\x962@\xde\'X\xdc\x00\xe1(@\xc1LP\xce+\xd70@*\xb1\xf0Z\x85\xec0@\xa4\xfe\x1fp\x85\xf8(@y\x94\x19\xda\xe4#/@\xc6\x1eU\x0b\xd3\x1c*@\x8a\xae\xd4\xd9\xc0\x8c0@.(\xd3\xed`\x86+@\x8e\xd3a\xc6\xe4\x94*@\xaa\x1a\xea\x88\xe5V*@\x9a\xfcs@\xb0E&@\xe1\x05p\x96\xbd\xca(@\xb5\xd2}8z\x0b\'@\xf1\xf7e\x14M\x131@d\xa5v\x95\xc8\xd4\'@/j\xc3x\xeb{-@O\xa1\x99:S\xbc)@\xe3\xaf\xf4\xeb\xf8\xdd\'@\xdd\x16F\x93\xe2i,@U\xc2\x0c3\xf9G*@r\x16v\xb7\x11\xdf%@^b\xc4:2\xe3(@@-\xee\xe2\xcd,,@\xc9\\\t\x96mK)@\xd5kl\xcc\x06\xda&@\xd454\xc0\xc3>0@pZw\xce\xba\xb4%@\x0fol1w\xa80@\xe4\xc0T\xb0c\x9b\'@\x81\xde<M\xfbG0@\xe8\xae\x7f\xbb\xb8\xda*@u}H\x84[%,@qG\xa9\xe4R\x92,@\xae\xef"\xf2\x1bl,@hI\xa3\xeem=,@\x05\xaa\xdd\xcf\x17\x06/@\xf1\x8d\xbf\xae\x07t/@\xef!\x83\x87\x07\x8c0@\xd0\xc2g\xd5\xca\xd1(@\xe8\x8eI\x0ba\x1e*@I\t:L\xb4\xe9(@\xcck\xcf\xcb\xf6\x96-@\xc6\xcb,\xc9j}(@G\xba\x94<\xe5c(@\r\xdf\x8c\x91\xacJ0@1*\xb1\xd2\x83\xa91@\x90M9T\x08i(@#\xbc\xd0\x17\xac\x8e)@W\x91\x8bF\x97\xd0*@75\xde^`\xb4.@\xd7\xe6\x90\x89=\xbc/@\xe3=$w*\xa3)@\xa2\x05I\'U\xbd&@\xe8\x9b\x1a\'\xe1\xc51@5\xc2\x04\xb7\xb1m)@\xd1\xd7p\xc7\x05\x08*@\xed\x05bn\x03\xe1+@\xb9\x87\xcaK\xb7\xb2(@\x1b_\xaat\xc9\xcd)@\x18<\xb6?\xd2\x0c,@\x9a\xecF\x85l\xe8%@A\x02X\x08C\xeb+@\x03\xda\xac\xf0\xc4\xaa+@\xffA\xf5\x1b\x90P*@\x94\x18\x11*6O&@L\xa4\xec7\xda\x02*@\x84\xf5O\xce\xb0k(@t_\xf3\x02\xc3\xbc-@\xe3\xcc\xe7\xf5\xdb\xbd,@\xeb\xe2\xf8\x0co\xfc\'@E\xe5\xdc\xac\xe6\xcf)@,\xfa\xa7L%n,@|\xce\x9c\xa0is0@\xb4\xe4\xe8Q\xfd\xed\'@\xf7H\xf4\x89\x0b\xd9/@Z\x1d.\xc0)\r)@\xd5%M\x14\x1b\x87)@\xa5V\xc6\xd8\'%*@bk\xde\xe6:\xbb.@us\xbe\x87d\xe3)@\xa3\x91%\x16\x05\x07)@\x06^\xd9;\xe8\xe3+@\x98&\xc1W\xc170@\x0c\xa3\x07x\xa2\xb2(@\x98\xea\x18\xd4\xf6]1@\x84N\x97\x16\x05X&@k\xb2\xaf\x90\x12\xf6\'@M\xd2k\xe1\xf1B,@\xe4\xb1\x18\x85\xcdO\'@\xdc\xf8;\x15_\x01(@\xff\x87e\xc9`\n*@\x99\xf4\xab,\xd4b1@\xaa\x1a"Rv\xc00@\xf2\xa3\xe3\x1b\xa5\xb2-@\xeb\x01\x08^\xd2\x80(@\xf9f\x12\x8fK\xff/@\xe8\x86\xf2\xa9\xb3\xea\'@\xf3\x12\x067d\xb6+@\x9do\x8d\xd2\xd8\x1e0@\x1c\x16E\xf9\xa1X\'@g\xb0\x9a\xc5]H*@\x15\xc1\xcb\xb42D+@`z!\x1c\xec>.@\x918\x10"%g0@F\x81\xc5\x00IJ&@\xce V\x88/k&@\xb1\xacP\x8dP\xd9/@\x92\xef\xb8\xad\xe7\xc4.@a\x88\xd5\xfe\xa7\xa90@\xd0m\\3\xf8\x1e-@X\x87\xe4\x1fh%2@\xb4y\xbd\xadV\x88/@_C\x11c]l1@\x87\xcft\x89\xd19-@\t\x8f\xdd\xd3\x98\xee*@v]\x101\xb0L/@&\xf1\xb5\x9c\xc0Q.@8a. \xc9\x04.@\x89\xa31\xd3K+,@m1\x1d\xe9\xd0\x1d,@xd\xc2\xd0\xd6S\'@\x1a8\xd9(\xdc\xdf)@r%\xfb\xf7\x0f;4@\xed\x02\xa5XD\xe9%@\x89\xdcZ(\xf4\x9c/@Gi\x17\xf7\x1e\xfd0@6\x8d{#\x1d\xb3)@\xdb\x00m\xe8,O.@[a\x1cc\xd2\x14,@\x0e\x8b9\x05\x855(@#\x0fl\x9a\xa5\x881@\xa3 x\xa6F+&@\xc4){\xb3@\x83\'@\xd6WOo\xd0H\'@\n\x81:\n{\xc5+@\xbf\xcc`w\x9cR.@Ws\xbd&\xf5\x8a1@\tUO6\x10G)@\x8e\xe4\xfe\xdf\x04\x1b(@\x87\x7f\xef2\x1d#/@\xe6\xc7c\xac\x17s,@}b\xff\xdc\xbf\xfb&@\xd9]\x86\x8f1J,@\x87Wz@\xa6\xaf&@\x1d\xb9\x98\xb7\xcc*1@\xbe[\x16m%\t.@\x12_\x92\xa0\xdb--@\xb3\xb7\xd8\x9b\x0c\xbc-@\xdaX\x81\xed?\x1c+@N\xe6\x10r\xeb\xe11@o\xbd\xe6}\xdfZ0@.\xffrS\xed,.@Xu\xabv\xf6m+@\xd3\xb1>\xccm\xf1&@\xe6\x89\xaf\x9c\x10\x19\'@\x9d\xdb\xa5\x8e\xb8#(@\xd6s\x11}\xf1\xf8,@b\x9d\x8c\xbf\xf8j0@-\xd4\x8f-\xa6\n+@"\xfd\x85\xcb2~&@\x86M\xb7\x07n40@\x98\xb0\xfb\xd6\x16].@\xbcu\xa0{\x16 ,@\xae%\x97/\xf0)&@\xb8\xf0Y]\x93M.@\x10\x04\xbf.\x165\'@\x1c\x9a\xdc\xbf \x0f1@jA\x81\x07\xd7\x18)@|\x1f\xc40\xad\xb8,@e3w\xbf\xd1;.@\xf8\x94\xbe`"\xdd-@T\'\xed\x17\xe4\x06*@\xcc\xd1?\xc1\xd7\x1d\'@\xa8\xe2D\xbdC}&@*P\x13\xbdzD.@\xaa\xcf#\x84\xb2\xf90@\xb1i\xac\x04\x12\x86)@\xa4\x96\x86]s\x91-@\x16m\x98J\xf2\xa9&@*\x0e\x07\x88H\xc0+@Y\x83\x93:\xa0,&@\xe8\xa0G\xecg\xdf/@\xb9Qz\x83]\xa0.@Q\xad\x9d\xe7\xdb\xec(@\xf6 \x1d\xe5\x19v.@\x8f\xd4\x00\xa2\x83\x88.@\x12z\xc3\x17\xb8\x040@\xa9\x02\xad\x8c\xc5\xc7+@\xdf\x08\x85\x87Od0@\x9bs\x86Bu\xf3/@\x04G\xe8#\xee|+@\x1bD\xd7\xb2\xaa@0@P\x933:k7)@NK\x0e\xdd\x0b\x9c/@\xf2^\xda\x95:m)@\xaa6@\x810\xd4,@\xbcq\r\xa3\xe8\xd6,@\xfd\xa2\xad\x85\xa7\xe9-@\xc8\xf2\xde{\xdfI)@^\x9cd\x1f\xe5\x8f0@\x868\xf8\xd6\xd2\x8f-@\xf0\x02\x9e\x87"+3@\x85;\xc9\xe6\xb8 /@M\x14Xn\xc5;-@\x7f\x0bf\xe5r\x0e.@P\xb1h\xd28}(@\x1c\xdd\x15+M\xb5.@yEU\x84\xb7\xaa\'@Y\xfa`\xdc\x9b\xa4(@\xad\x8et}\xa4q2@!\xd6?\x05\x07.\'@\x7f\xb0\x16\xaf\x00\xe6,@ mu`\x16\xbe\'@\xa0\x8f\x1c\x12\x94\xa3)@[\r\x18AmT.@\xa8<\x05\xc7\xaa\xe3-@\xe1<\xf88\xa0\xf6(@\xefJ?)\xff\x9a)@:\x0b\xb5\xacG3,@\x80\xd0\x18\x0c^\x08)@I\x9bj1:\xdc-@\xa11A\xa4VC2@\xcf\xf4\x93DJ\x96-@\xc7\x8b\xcc\xf7\x9fG\'@;\x0b\x9c@\xd4\x1e.@b\xa3\x9d7\xe8\xc2/@R\xa98\x1f\xbe\n*@\xb5\xef>~\xc1\xa3/@\x95\x97\xe4\xd1\x99-(@\xd4\x94?>\xa8\xf9\'@K\xe8R\xcaW\x030@\xae\xa38\xb58L-@\xc7\xa0\x9c\xe4\xe0\x9b.@p\xcc\xe9\xe7\xc1\x8a)@\xc8"\x86\x06\x1cq,@%j\xfc\xc1(\xf2&@\x99\xf7&\x95\x01\x95(@\xa6\xf5e\x18\x03\x991@\x82@\x02\x0c3n&@\xb8\xe5\x02\\\x97\xb00@c\xachH\xb1M*@\x9a[\x18#\xa0\xcc0@2}\xbcm\xa2b.@)$\x989\x99k,@\xdb(\xe3F\'\x16)@\xa2s/\xe7s\xad1@\xb9+\xed\x85\xabk3@\xa2\xbcwN\xc3\x98%@v>I\xae&\xf6,@x\xf6/\x1cF\xa00@\xb8\xb8g\xf3b=&@D\x16\xb6\x0b\x0b\xfe/@-\x90m\xa6b<-@\xce\x0b\x1bB0b\'@n\xbb\x86\xf1\xb2\x85*@\x1d\xed\xf3\x95f\xd2-@\xec\x95\x9b[\x81\xea(@]\x05\xbf\xd2i\xb2(@8.kL\xa0\xa9-@\xadA\x8aH\xe2\x8a/@\xd57\xd2\xec\xc9\xb30@\xf7\xbf-h\xfb\xd3+@\xddW@\x12\xa9\xda.@\xb2\xfe\x94=\xb7\xaf0@\x85\xa4\xd2\x01\x06\t*@\xfa\x8e\xc896\xbd%@FY\xc3\xeb\x06\xbd0@F\xb8\xaf\xb3\xa0\xae0@D\xad\xc4\xec"f0@\x9c\xd1\xe5\x01\xf2;.@\xc5\x05\xf4\x94\xb7M0@\xc8\x1e\n\x8e6q-@\xba\xa2\xbfH\xab\xc7-@n\xef\xfa\x97\xc8\x11+@\xd9\xabk\xd9\xe7s.@\x8e\'\x8b\x85q\xf0/@\x03\x1eW\xe4j\xd3,@\xae\x8d\xc2\x88\xa0\x00(@~\xb1\xbf\xbf\x12;,@\x84\x13:\x0cp7(@3\xe5\x13\xcaz\x99.@\xb8T\xaa\x9a\x9d\xc8-@\xca\xc4M\xf0\xe3\x140@\xec\xfc:\x9e\xee\x81/@\xb5\xc1.\x1d\xc7~)@\x05(\xd8\x9c\x0f\xf00@\xd9\xc75\x08\xd3\\+@\xa7a&o\xb2\xfd(@\xfe\x85.\xbb<\xb70@\xe9L2%S62@\xb6qo\x7fJo1@\x03K\xc1/4\x03)@\t\x9co\xb0\xb6#0@\xa4\xa6]\xb5j\xe0/@\n\x93\xfb\xfd\x05\xcb,@;uB<\x9bJ1@\xa5\x12\xfa\x87@\xfb*@\xf6y\xc1J\t\xfb.@\xe8\xf5\xa5\xe9\xa5\x14/@\xef\x93\xbdmb\xb1,@\xe1X\xee\x95\x89\x08&@i;Z\xdf\x99\t.@\x00;[\x171\xb2)@\xacv\xa0c}\x95,@2/n|\x89\x98(@\xf6Q,\x1cB>+@\xe5|{\xf2\xaaP-@\xd8\xd9B(\xe2\xa8(@\xad\r\x14\xb7\x1f]0@\xbc\r\xcar\xf4\x10-@\xd2S/\xa8(\xac(@\x96\x11\x97\xef%v(@\xea\xef\xfc\xa7\xed\x1f0@\x04\xef\xf9\xd9\xcc\xd2+@\xec\xfa*\x1a\x18\xdc%@\x91\x01\xd1\xce\x0f\x0e(@u\xe6L\xfb\x96M&@\x0b\xe2\'0Mn0@B\x84gS\xea\xdd\'@\xe5a\x14\xb1\xe0}(@5\x8b,\xe2\x85\xbb*@\xe2h\x06[Q~)@|\xff\xadp\x8c\x8f.@\x80x\x00\x94q\x081@q\xea\x17\xe7\xd110@\xd5\xd7\x7f\xd0\x87\x890@\x8cW\x06\x97?#,@(\xc8\xc4\xb6Yb0@aN\x9f\x83\x1c\x97)@\xca\xdc?>\xa0\xdd)@\xae6P\x02\x7fc*@KHf\xed9m2@4\xe723\xb9}/@\xd5)w_\x0f(/@\x96\x187d\xc5\xda%@\x0e\x94%\x9e\xf8\x1d1@)!\xe3>. .@\xb1\t\xa0Ia\x1f(@\x9f\xee\x18W\xae\xe2+@\xa4m\x14f\x89\xdf0@m\xb0/\x7f\x07\x18,@\x8e 8\xf9\xec\xef*@w!|DZ\xf5(@\xe3\xef\xd2K{u(@e\x94\xf6y\xb2\xea,@\xe7A6\x9e\xc5\xa8-@\'\x987\x05y\xa9*@c\x14?\xa2\xa6R,@\x9c\xed\xa9A,\n-@c\xca\x08\x08NV/@\xfcN3\x13\xe1l.@\xe0\xf9\xd6\xa1\xeb\xa9(@Bc\x95\xb9-\x14,@w\xaa5\xbe\r$*@\x14\xdc\x1bE\x0f\x03.@k\x100\x84F\xa0(@\xd9\xfc\xbe\x8cx\xff0@\xf2\xcc\x8f\xa5\x15.)@\xaa\x88\xf1\xc7\xa1)-@\xfbO\xb5W<r)@\x7f\x849\x07\xe2o1@\x07\\7\xa19\x83/@\x9b\xce\x90\xb2\xb5\xcb0@\x91\x8aJ\xf5\x11\x161@\xaf\xdd\xa0\xa2|\\*@j\x15\xa7\xd3\xf6\x8e)@\x10\x86\xafJ\xcb\x99-@0\x1bp\x8f\x7f\x8d,@L!\xedl\x03#2@\x8e\xa9\x7f\x81[\xc2,@\xa6\xf1\x00\x1dR\x81&@\xc7\xd3\xe7(\xe9t0@\x8f\x94\xef}\xf3\xc8,@z\x82vHv\xe5+@\x8bM\xe7~\x1d\xce&@[\x96!\xfd\x8c\xc1-@\x7f\x91\xc3\xe9W~1@\xca\xba\xf4.\xc2N*@\x9b\xccJ@\xed\x96\'@yJ2Y|T)@\xb8c\x08\x94\xe3\xe7&@\xae|}\xc7$\xe7/@\xda\x1c\x92\xba\x8dD*@\xaaE\xb8\x9b\xbe\xe2.@>\x8cm[\x06\xeb&@\xec\x10c\x87c^,@\tW\\\x89\xac\xc0-@W\x04\xa8m\xdf\x8c1@\x03\xf2\x8f\xb4\xdfx)@\xb7Z\xef\t\xc1W,@\xd2I\x0f\xbcD\xdc)@B\xc1J\xd0\xb3\x9e*@\x04D\x16\xcc\x07$0@\xac\x8d\x92\x1a\xb9\xf3\'@G\x85\n\x8d\x01f+@\xa1Yq+Ww(@\xda\x86b\x0e\x1c\x91/@\xf5\xc6=\x0e\xc7\xa8&@\x84-9\xd7\xd1\x12-@\x88\x9b\xe2\x01\xeb$,@\xed\x04\xa5\xb0\x85\xdf0@\x7fJ\xac\x89\xfa\x860@\xf6Y\xef\x01\xff\x95,@\xa2|\x81\x0f\xf7\xe8,@-T\xd4%O~,@\x0e\x10\x8fx9l(@\xd2\xe4u\xc1\xd4\xac/@\xc3x\xadq C*@\x03^\xf6\xce\xd5N/@\x12c\x1e\xb2z\xd0)@\x9f\xed|\xe4-\xd6)@4 \x93\xb3\xe7t0@\xc0A\xef\x04\x1a\xf4/@\xe8\x12\xbe$\xbf\xaa.@\xfa\xda\xdc\x871\x86\'@\x83\x0e\xa8\x88FC/@C%\x80\xb6(\xf81@\xb9\x9eF\x08\t\x12)@\xbb(\x9c\xb6%\xea,@\x1aK\\\xef\x01K1@\x0c\xf0V\xb0\xceH.@\xcf\xae0U\xaa\xd1(@B\xd8\x14F?\xf10@\x0e\xfb\xc3\xb2_2-@,!\x10\x8f\xb4\xb00@c\xe5\x9a\xe8^j.@_\xad\xcd>\t6&@\xea\xca\x1c8\xa9a(@\xac\tz\x9b\x90\x981@l\xe2w\xd4v\xbd(@!9\xbd\x89Gt)@\x8a\x7f\x94\xe0f\xf80@\xd4e\xd7w8\x99(@o\xd9\xe5\xca\'\t0@bF6\xf7g\xbf(@\x87\x80w\xeb\xef\x0e-@U\x12\xd5&\x81\xdf\'@\xab\xabH\xfcu\xcb.@\xe8\xc3J(\xc6\x06&@\xca\x93\x87\xb5\x1c\xe9.@\x91.\xe3\x1a~\xd6/@\x03\xdd\xed_\x17\xb6-@0\xaa\x1c\xe0\xf8\xa4%@\xc7i\x80\x92(\x89.@P\xa5]\x1f01(@\xb5~\x10\x1a\x01\xe71@\x7f\xe7\x0c6\x87\x16.@\xd3\xb4e\xb8\x9aK&@G16bib)@\xee\x88\xe2\xb5+U1@\x913"\x87\x1d\xbf1@\x8d\x98\x06\xd0\xb3\xfc&@\x04T"\xe9"\xc9.@\x1c\x95$\xaf\xde6&@>b\x07\xea8\xda.@g0v\xbd\x07\x0c+@\xed\'I\x9d1#(@\'\x99\xec\x90g\xbc)@g6h\xcf\xb5\x8b,@\xce\xdb\xc4\x95\r\xc5&@J3\x16\x9ay\xf5%@I\x06\xf0\xabE\xda\'@\xd17\xaa:A\x02+@\x11X\xacc[\xef\'@\xd2\x80\xa6J\x00\x1f(@\x91\xc9A\x9a\xa1\x19.@\xbf[\x86q\x12\xf8*@A\x86\xf7K5\xe0.@\x84?\x1d\xff\xcbm1@vJ\xbc\x18qn-@2\xc0+\xe0\x81\xd5&@\x04r\xfa\x8c\xec\x13-@X\xa7\xb5\x03S\x7f.@\xd4|\xc0\xfcn4&@\xcf\xc5J\xf4\xf19-@4\xdc\x14\x99\x97s)@\x1a$mGi02@O\xa01\xf8`\x16.@\x9d@\x01\xbd\xac\xbd*@pF\x8az\xed\xfe1@\xfe\x8e3\x18\x93\x8f-@\x1c\xe3p\xf81A.@\xcdvn\xd5\x95H&@\xbf\x0f\x1d\xf9\xbaA2@\xa0\xee\xd4\x9dn_0@9\xbc\xff\xd4O\xae+@\xf8w\xef\x82\x95{*@\xff\xc1\t\xb7r\xd4(@\x12\xd3\xda\x11\x9a\xf1-@\x10\xab.[\xa7\x8c0@\xa1gY1\xc7\xf5-@\x13\xf508\x93"/@\xe6y\xd5\xc9\x00i.@A\x97\xfd\x93\x89\xb6,@%\xc6\xb6Qd\xd10@\xb6\xef:\xf6\x12\xee,@q\xa9\xc7\x8eF\x1e*@\x8eu\xe4\xeb\x16\xdc*@\xd7\xfe\xa3e\xd5\x130@\x1cS\xdf\xa7\xb3"1@\xbbL\xd9\xeb\x07\x18/@\xcb\xe0;\x93\x9b\x0f+@\x9b\x87\x02\xccf5,@\x7f\x92\x96t1X,@1SJ\x10\x82\x01-@\xa3\x9dg\xe5\xe6a+@t\x99\xb4x\xae\xcc\'@\xc1\x16r*\xac\xa3/@Na\x84\x02\xd2\x17\'@\xb0\xedDhv\x8c2@j\xe8v\xf9t\xf6+@B \'\xc1\xb3\xcd%@;"\x16\x18\xf6\xda/@5\xc8,-o\x951@\xc0\xa1\x80;\xf7\x07/@\x0e7\xd7x[\xee-@\x94"\x92\xad`\xe6.@\xaa\xec\xfc\x0f\xfbS*@\x18\xc1\xc1\xda~\x9b\'@:\xa6\x1c\xbd\x1e\xb1,@\xa3\x95\x8d\xad\x1e\x92\'@\xc4U\xb0f(\xd5-@z^\xed:\x80\xf1,@\x96Pz(Il.@\xedJ-\xb2\xa6\xa2\'@\x11.\xa3\xb8\x00s(@\xd6o`\xe6**\'@H>W\t\x1a<\'@\xdb\xd9\xe8\x96\x19\xd5-@\xd2\xd0\xb7"\x81\xe4-@)\x05\xc5\x9ev\xb3.@g\x8b"5\xd3\x01)@\x97\x1e+$g\x9a(@\x19\x1b\xb1\xc2\xc9U,@\x7fy\x86\x00\xad\xe0+@sb\x17\xc2\xc8^-@\x03\x85\x80u[\x96(@\xec\n\\\x98j\x9b(@E\xf9\x96\xfd\xad00@E\x03f<h\xa3.@\xb2o{\x16\x18\xd8-@\xc8\x0e\xd2l\xd00,@\xfdW_\xef\xf4\xbf&@\xa2.\x0c\x01\xde\xa8&@\x82:\x12~\x1d\x1f-@N\xcf\xeblsl\'@.}\xefj\x9dq(@j\xce\xd3S\x83\xdf(@\xda\x05\xb2J,\\-@\x9bS]X\x85T-@\x85j[\xa4\xf1\x950@\xfa\x10\xbc\x93T`(@\xba\xb6,L\x94\xf3(@C\xaeF"\x94;\'@\xdf\xb6\x80\xdcD\x94(@\x01\xc6.\x1cM\xf3(@te5i\xc2J.@\xc9\x80\x8e\x17\x19\xe6&@\x98\xe4\xcb\x9dc\x83\'@\xc4^\x9fe\xcb_(@\x0fn\xc7\x9e\x08|/@t13\x1b@\x92\'@\xd0n9g\xcb\xee-@\x00\xfaQ\xb5\xcf\r-@Q2\xf8\x9e\xbe,)@\xbbs\xf1\xe0\xde\x07)@%x\x14\x84\xdd\xbd,@\xe7[\xb8\xb9V\t\'@[\x85\xf2\x91R\xd3,@\xa0\xa2\xd7k\x1dC,@|\x80FE\xf9\x99(@\x83U\xaf)vN,@E\xb8|\xb0\x88s0@\x86\xd7\xd5\x99\xf5\xa5\'@\xba\xa6\x9f\xba\xfb}&@CH\xd5eS\x11\'@\xe78o\tya.@\xc8\xa1c\x98k=(@[\xceS\x1a\x91&)@ly,\xae\xb7\xf3(@\x90\x17\xb6+\xdc\x96/@x#\x92\x1b\xd8\xc4\'@\xb8\xeb\x8b-n\xa8,@\xf0}\xef\xbc\x87\xeb(@!\xcb\x8b\xa7\x11\x0f0@\xfd\x88\xef\x9de\xeb&@\xd5j\xf2\xaf\xed\x9f-@\x86x@\xb8\xf2\x81\'@\x1d\xba\x9d\xf3\xa8\xcf)@\x80\xef\x02^\x19\xee(@\xe4`\x98\xed\xa6\xd4,@\xf3$\xb9gl\xe5+@MuT\xb0F\xab\'@Rid~J7.@\xfd\xe9?\n\xee\x1d(@\x04x\x10G\xeb\xd3\'@\x13.gh\xd3x0@\x7fY\xa0\xf8\x0e[(@\xf8\xfb\xd0;6\t(@j\x89\xe7\x8b\xd1.)@"\xdf\x8dT\xa9\xf7&@\xb8gsl\xb2g,@F\xd3Cb\xbd\x040@\xaa\xa9!Y\xd7\xa3\'@U\x97>\xbd\xf0g.@\x83}\r\x1a\xc1\x1b0@>\x8d\xf3\xa7\x9c\xfa,@c"\x95\xea{\x01(@\'r\xcc\xa8\x1b\x18)@#\xe3\xeeg[\x98\'@\xbf\xf7\xc8\xab\x8bT(@t\x07\x0b\xea\xe65\'@AQ\xce(\x97\xe2,@I\x86`\xa9\xb0\x81-@ib\x9b)\xa0\x02)@\xbf\x89\x1fm\xfa1\'@?K\xf9\nF\xab&@<\x94\xc7\x89\xe3\xd3(@\xf0d\xcea\x97r)@yS\xd6\x87[^&@\xd5\xb39\xfcs\x1d\'@\xee\xce\x85\xd0\x1a\x84\'@?w\x8b\xf5\x90\xe4&@\xf8\x7f\xb80\xdc\x90(@\xfc&\x9a\xdf\xdd\x110@\x86\xad\xd6\x9b\xd2.0@\xc3\xc87\xb3\xc2\xec+@\xeb?\xc6w\xf7\x810@\xfb\xdf\x02*\xc6\x8e\'@\xcc:Iy\x8ca.@\xb9:\xab\xc3K\x1a&@\x15\x89\x85+\xbb#\'@\xdf\xfc\xe3rt\xd8,@ \xc8:1b\x8f&@h\x9f\xc3\xe0\xbd\x970@\xc9=\xafm\xcb )@\x82\x1e\x96\xbf@\xdf\'@\xcfMw!\x11O(@y\xf6|\xd9\xf3\xb2(@\xfd\xf3\xd3\x0c>y\'@\xfdp7o\xa5{-@8Gm\xf0\xce,,@\xe1\xb5\x96\xa0\xa6$.@8/`@\xabj(@\xe5\xb9\xff\xa6\xc3\xe8\'@\x9f\x03\x05)!\x11\'@0\x00D3(\xec\'@u\x81\xdfe0\xfa,@%\xc6\xa0\x1e\xde\xbf(@PR\x15\xa7\xc6\x87)@\xfb\x10\xb5.\xc5\\(@\xcb\xbbx\xea\xb0\x87,@\xd1 \xffk2K\'@\xc2q)\xf5\'S(@\xae\x13\x83xG\xfd,@\x02D\xc9\'.\xa1,@\xa2E\xec\x87%\xc9+@\xf7\x00\x82QM\xc2&@\xf4\xf3\xb5\x10\xfe\xa9(@ \x90\x05\x16\xd9\xc5(@\\\xb0\x8fd\xe1\x89*@!\xf4\xde5\xfb\x87\'@\xb2Z\x1e[\xb7\x84&@\x16aw\xc5\xbc\xf2\'@_\xcf5\xba\xf40/@"\x0e\x9e*\x1e\xa20@<w=\x1f\x1f\xa80@Yu\xea\xe3\xb6\x1e.@5\xfa"\xab\x885\'@4\xa5O\x9d\xc7\x8e-@k`u bc(@X\xf5\xa9,\xf8\xfa\'@E)Ay\xcf\xfe&@\x05Jo\xf26\xd6(@s2\xd1\xa5$\x0b1@\xc5:\xa9\xb65%\'@\xba@AJ\xd8\xe0-@\xa5\xc3\xbd\xe6\x97\xd3&@\x02\xa4\xd5\x8cJ\xf1%@\xf0\x18\xff(\xa3\xfb%@\x7fSF\x17\xfd\xed,@\x89\xb7\xb2\xb5\xec\xcb&@\x8f\x03r v-.@\x98\x83\\P!\xfe\'@f\xbb\xd9\xd3\xfav-@\xbe\xf7\x91\xe0\x1a\x95&@\xeeW\xc1#R\xa6%@\xbfx\x8eS:x%@\xbe\x0b\x8a\x9a{\x82&@*\xdf\xaa\xfep\x9e-@d2\xfeQ\xe7\x1c,@\xfb8\xb5\xe2[//@e\x12_\xa6\xc1\x9b%@\x190)k\xa8m%@\xb3\x89\xbe\xce\xe7&-@\x9et\xc8\xdb\xdeQ&@\x89\xaat9\xf0w&@\x8b\x8e\x05\xbc\xcbx%@%\x19q\rw\xa90@\xc2\xbc\xc6\xaa\x80\x9d(@\xe1\x19\x073\xf2$\'@y\xf1Q\xfe}\xc5(@O\xb5oo\xbe\x0e\'@|L\xb6=\xb0\xeb%@\xa1\x07&;\xb63.@\xef\xf01X\x9d\x98,@\x1f\x07\xf4I\xd4\xf6&@\xf68\x7f\x89\xeb\xcb&@8\xf5d2\x19%\'@\xa1\x125\xfd\xff\x82%@\xf9!\xd4_\r\x06\'@\xdb\t\xf8\xae\xe0\xb3&@\x03uk\xd0]\x82(@W\xa3;\xb2\x8a\xfe(@I\t\x98c@M(@[[\x08Q\x99\r(@H\x94\xd3\xa7x\xdc%@\xc8u\x99\xc2\n\x13(@\xb6^\xea\x9a\x88\xf0-@\xadc\xb6b\x1f:\'@\xb2\xc7\xe3\xce\x9f\x04\'@\xd9]Hs\xc3\xa6%@\xad\xd2V\xd0\xbdx%@\x8e\xa5\xd7\rF\xed-@P\xa8\xe1\x1f]\xeb\'@\xd6\x82\xae\xa1\xebP\'@|\xcf\t\x99\x1c\xcb&@\xa4i\xe4\x0ez\x9e+@"\\\xa2\xb79\xb7\'@kH!\x933\x0b,@\xd2\x94\x15s\x00>)@9\x8c\xefP.\x1f(@\xff\x8b\xd2v\x1eu%@\x85x\x1a{2=.@\x1a\x94\xdf\x02#\x000@VhOGp\xd5,@\xe6 s\xa7\x04\xa9-@\x9ce2M\xf5S\'@|\x8el\x7f\xf1C\'@\xbbI\x88\xbe\x9e\xa0&@fOF\x9e\xec\x1d0@\x9e\x05\xbeL\xc7U(@\x9c\x12\xef3P\xdc(@\x90S\xbb\xd6\x08\x1b0@\xce\xfbCw\x0c\x0e0@\xdc\xc0\xe7\xd0\xb8\xae0@]s\x83\n\xb7\x1b)@\x1dW\x86\x10"D\'@t\x0b\x8f\xa3\xd1>.@]\xf5\xdf\x1d\xe4\x1c\'@\xe6\xad\x87\xae\x1e\xcd&@\xd0\x90t\xf1\x02\xcb%@\x0f\x85\x04.\x00\xac)@)\xaf\x97w\x93=(@sB\x7f\xbat+-@\xd3\xfb\x1a\xe38n)@fR\x92A\xcf%.@\xa2R\x0e\x1c*/\'@\xd1g\x06\xc2+\xc9&@5\xba0\xe7c\xfc&@Zp<\xb4%<.@\x0f\x1dpe\xbb\x190@\xb4.\x85\x16\x15\x1e.@\x0c\xdf\xbc\xb1r,,@\x81\x91L\xdb\xde\x01*@\xd4\xba\x0e\x97\xff\xed&@\x7f\xef\x15\x99#\xa6\'@Y\xd9\xf2\xaa~\xe0%@H0\xb7\x0cj\x04&@\xbb\xdf.e\xfcM(@\x9e\xd2\x18z\xb4Z(@Y\xac\xb3ac\x83(@m{\xf2A\x92%0@_\xae~\xd3\x81\xd4%@\x07\xe3a\xc6\xeaw-@\xcf\x10\xb3\xbd\x02o/@\x83>O&D\x8e&@\t\x11\x02Q\xe0\xc3&@\x87\xa7\xaf\xc8\x01 -@\xc4s\xf8{@\xea\'@/\xe9L\x97}\xa2&@\xd5\xa2\xd1$\x05\xb4&@\xa4iX.)\xcb-@\xa0\x99*\x16\xa6%(@$O\xe8\xc1\x97\x9c+@\xb5\xc7\x97;\xe9\xa8\'@l\xd4O\x87\xfeR(@d\x13\xe7K7\x9c-@\xce\xbe\xa8kL%)@!\xf2\xa8;\xaa\xd7\'@\xfa\x90\xadi\x9f\xe1%@&\xcf\xa16\x18\n0@\xab\x8d\xc5\xb4\xd6\xd7,@\\\x82V\x06\'d0@\xd7\xd0*\xd0L9-@\x8f\xa1eL\x94\xcf/@wOb\xc6&C+@\x19\xe5\xc5\r&g.@\x99\x8d;=t\xa3&@\xde\xfd\x92&b,/@\xa9\xacI\r1\x8f.@Zs\x15\x07\x97\xa7&@\xd7\xef\x11 \xbc\xa5%@y\xe8\xd5\xe1\x0e?(@\xe1D\x9a\xc6\xe9-\'@5\x8c_O\xa9\x91%@\x1f\xd6\xc7\xe7u\xa0.@\xa6\x93\xce\xc3\xe4\xe1\'@!\xa0\xd2\x11GE\'@e\x9d\xbaew\xcb\'@\xdb\xe3(.\xfc5/@\xe4\xad\xf97\xbe\xca%@\x94\x1a\xe6\xdb\x95\x81-@\x0fuK\xdf\x93\xa7-@\x9e\xc0\x87\\<\x15.@(c%\x9dL\xa9)@\xc7>\x98\xfe\xa8\x11\'@\x07\xf6x\xf1\x98I)@sn\x15\xe5\xadP-@d\xd3\x80\x0c\x90\x02)@\xcf11H\xda\xf8%@\'\xfd\xf6\xcd\x10f-@\x84\xc2\xc1\xcf?\x9f.@\xff=P%\xbbu\'@\x8f\xfd\x16<U;-@\xa5"\xc9Y\xc8\xd3-@\xea\xfc\xd1\x85\x94\x84&@\xc6d\x93\xee\xfb\xd6&@.!\xd0\x0fZR)@\x94\xaf\xa6a\x0eu-@\xf1\x81N$H\xa4-@+Z\x038\xe4}\'@\x05\x0c\xdc\xf6\xf2y.@\xbc\xa9\xfb\xdc\xda\xe3&@\'8\x8d\xb7\xa1\xaf%@\xcc2>\xcd\xe9\x11.@\xf5\xd08rZ\xfb0@\xcc\x82\xc4%\x89n-@\x8c\xe9\raF3)@\xff\xdb\xdaEk\xa2/@\x064^\n\xcc\xc2&@\x1d\xad\x02}\xfa\xa3%@\x02u\x8bf\x93{%@:s(\x13\xef]-@\xdd8\x9aH6t/@\xcd\x12\xd7\x9e\xeb\xee&@\xaa\xb6)\xbe\x10b&@\xb9B\xf0\x821G(@g\xa6\xc3\xae_\xfd0@\x04D\xb8s\xe0\xc1%@z\x11\xe3R\xdcP/@\xbea\xd05\xd9d/@\xfc\xb8)\xcb\x86W.@\xb1\xa5F\xfc\x10C\'@@\x95\xe96\xde+)@\x8c\xcb\xfc\x95\xca@(@^\n\x0c\xbeb\xe4*@\xe8\xc0\xe6D[\xaf%@J\x1ap\x8a\x8a*,@\xf1\xf4>L\xc8\x9e1@\x1c\x83\xb7cz\xff0@\x9d-\xa9\x08\xa3p(@\xf7\xc8\xdc\xc1\x9e\x890@\x91\x02\x10\x11\xf6U-@Z\xc6LULj/@\xba\xb3@6\x0bv(@\x0ct\x92\xd4\xb1\x8d0@\xff\x9c\x19\xf2\xaa\xa0)@\xe3\xc0\x9a\x15\xf9!)@v1\x8c\xfarM(@\xa3\x01\xc2B\xe2\xe9.@s\xb1-\x8cv\xdd.@P\x05\xba\x99k\xe7-@\xb1\xa9\xd3\xd5\ti(@\xe0\x8d\x1ab\xca4-@*]\'V/u/@I\xf9m7\x01\xae&@\xe4\x88\x8a\x17\n\xe9,@\xc0m\xf7\xc2%5\'@Y\xc49\x89[\xda\'@\xce\x93bz\x07\x00&@\x9b\xf3\x95\xdc6\xdb\'@\xc4/\xc0\xd4qa)@H\xa6\x02K\x15\xc5-@i"\xa1t\xf0N-@7\xee\x13\xa4\x87\x9d%@\x8e\xf1\xbfH\x02g+@*\xda\xe5\x07\xe4\x8e1@L$\xdb\x94\xe7\xb6-@\x0b\xa2f\xe9\n\x8e%@\xe9\xb7\xf7\xbd\x10\x93)@n|\xe2U\xaf\x84\'@\xc2t>\x8cF\x9e/@/y\xc0"\xa4\xcf0@\xa7r\xe3t\x0f\xa9+@\xd9\x81\x19\x8c^h.@\xb4r\xe7wsw+@\xd6\x08\x8f\x85\xcd\xfd,@[A\x984\xf6\x90,@\xba4^\xe3\xca\xa6)@V\x16|i\x11t+@P\xb5\xfa\xd7\xcf\xc9(@\x91j\x80Ep\xbb\'@3\xac\xbf\x01\xbe\x99%@\xab\xbf\xb6>\xc5\xc4\'@\xa7\xfd\xa4\x10\xf5r%@c\x02r\n\xcdI(@\xb5\x17\xe0q\xcb\xab\'@\xf360.d}&@\xa5\x0eTt\xe5\x81%@\xfbE1e\xdcv&@\x9fk@\xdfy\x8e*@I\xdcz\x14\x90\xaf*@AG\xb9\xc7X\x1b)@\x96\n\x96\x98\xbe\x9f%@\xbe\xee\xbf\xd4\xb9t.@k8\xadc\x82,,@e\xd4\xe0\x1d~\xb3,@\x98\xb2\'\x94\xa8\xf9)@\x06E$\xb5\x00\xc80@\x0c\x15\x8d\x96\xdeD1@\xbf\xf9\x98\x11_\xd4.@\xfb\xfb_k\x07\xcc\'@\x01\xa4\x869\xd5\x97.@N\xae \xd0z\xcc/@\x9f\x1b\x01@\x01m&@85f/B\x02&@\xc3\xb4\x00\xf1\xd6\x03/@\xd3\x18\x0c\xf0\x93\xfc*@\xbd.&Eb<&@\x80\x84\xb7\xef\xf5\x14\'@\x1a\xcc\xb9\xb6k\xa8,@\x17\xc5H\xee\x18T&@\xa7\xe8\x1da\xbc\x16&@\xdcS\xde\xdczC)@y\xcc\xc3_b\x9f)@\xd2E\x0cT\xe8:&@\xb2\xa5\xd77\x9a\xa7)@\xff\xe3\xaeov\xc70@\x1b\xd1\xdc:xV&@\x91r\x85\xf5\xeet\'@\xab^K\x1db-+@kW\xf4\xfc\x98\x92\'@"\xc7\xfey\xb61&@H\r\x97\x8d:\xbb,@\xf4\xea\xaa\x1fc_1@\x9e\x03\xea\xb5\xa4\xd0\'@\x0e\xb8\xa1\xb3\x9dX)@\x1em\xb3[\xc6P.@\xa0\xa1,\t\xfc\x19&@r"M\x96B\xd6.@\x99d\x8d\xbaY\x0c+@\xf2\\/\xb8\xf1\x8e\'@)\x08/\xffw;&@\xc3\x9c\xd1u+\x89)@Z\xea\x1b\xbf\xc0\xf8%@\xb5\xb35\xcbx[&@<>\x11\x83\xe4\xb0)@\xd5<\xb8\x10\xc0\xca)@ \x11\xb4\xcc\x15\x02)@+\x06*,\'\xef0@\xea:\x85>\x9fv)@LUn\xf2\xe4\x87/@\xbaS\xddR\xcf\x87%@\xcbw\xb2+\xe6d+@\xafl\xbf\x0f\xac\x19/@P\xd7\x14\x10(\xd7(@x\xc7\xe7]\xe0\xef\'@XVY\xfa\x82\xd3*@\xcf}\x82\x17sf.@EQ\xac\xea98&@\xb0M{\xf07q&@-x\xfa\xd7s\x82(@\xe4\x81\xa04\xc6T1@\rs\x19&\x81l.@I\xc3\x8cP\x8f{)@\x97\xee\xaa\x82G\x001@\x02,Tk\xcd_1@<\x91\xeb\xd9op)@=\x15Mj\x13g.@\x06\x1a\\\xa2\x00\xc4)@\x8a\xe3\xe5\xbd?\x83)@\xe92\x8eq\xdd\x97\'@[\x9d\x8bt\xcaR&@\x82\xb6<\xa7\xd4\x15)@\x13qZJ\x86\xf2%@\xaf\xdbm*A\xdf)@\xa2\xeb\xb8\xfa\xb0\xa7)@oy\xc1g\x1d\xe50@p\xc5\xb9\xaa5\x17)@\xc0\xf5\x846\x0f\xcc*@\x90tJ\xe1K\xae,@+X\x8a\x03\\\xfe)@\xd8\xc9\x91-\xd5\xb8*@\xa6\xb1\x7f/\xc2J0@f\xd0H\xb7@\xbf*@\x99\x84\x13\x1c\x87\xff)@\xaf\xe43\xd5x\x8e1@-\x0cV\x87\xd4\xf7.@q\xdf\xc8Ki!-@\x13\x8b\x14\x1e>\xb3%@\x96\xc8X\x97i\xf3%@\x15r&;\xfam\'@Sa\x01\xae\xd5z\'@\xe1\n_[<J(@A\xd8\x07c:\x82/@\xe1\x14E\xa7\xa6M\'@\x88\x1d\'\x0f\x83\xeb%@\x8c0p\xf4\x18%/@\xa6\xd5\xe7\x98y\x9b0@TB\r\xbf\x1d_\'@y@\xcf\x11\xc8\xba*@~\xc2\x110lp*@j]\xfct\xcdJ*@K\xc8\xf4\xa7\x9bm%@2\xb6aR\xfe\x80(@\x81N\x7f\xa4F\x04&@\xf1E\x8b\x18\x04\xef)@\x0c\xc1\x91\xb2\xf4i*@>0j\xee\xd8\x02.@\x92$\x01\x8d\xb0P0@q~+\x00q\xe40@S\xe1;9\xbb\x840@&\xda7\xfb\xf9\xa6)@\xa7(.\x90\x88\x02*@\xf2?\xa4b\xe7\xc4%@Rw\xf3P+\x041@\x1eL\x9c\xd6\x93\',@\xf7T+\xdc\xa9\xd1,@\x05\x95\xe1-\x83J,@~\x18\xccYL",@\xdc\xea\x8c\xc3\x1c\x01(@\x8c\xedvR\xe8?0@\x00\x05\xc4\xab\xa5\x8e(@\xe5\xc2\xe4S=\xe8%@v\xc6\x1e\xdf\xa5p-@{\xcfV_\xa1e*@\xcby\x98\xfb\x8cM(@%\x15\xf3iZ\xfd&@{O\x92o\xa0\xe9%@^~\xe7f\xe4\xe5*@\xf0b\rl\n\x8e+@\xfb3\xdc\x1c\xff`+@A-\xdb{6\xb0)@\xbf\xaa\xe8\xbb\xe2\xa5)@+K`\xec\xaa\xec0@\xcb\x0f\xac=96)@\xb7\x04\xb2\xae[\xe9(@\xef+\xfb\xedwS+@\x8f\x0f\xf0\xdd\x9e\x1a\'@S(~C\xe4\xad+@\xc0\x0f$SP\x0e+@\xa8\x93\xec\x1dz\xe4*@\t-\x94\x01]\xdf*@#N40\xd8e\'@\x918\x15\xf4\xf0\x190@\xe7\xa6\x9d\xab\xef\xff(@\xfb\x16\xff\xddX\x16(@4\xd8\x0f\x96;u\'@\xef\x95C\xf0\x865,@\xc4\xf0X\xc6\xc0\xf9(@1\x9b\x90n7\xb2-@\xb6\x19\xbdi\x97\x08\'@\x8ba\x00\xd3N"&@\xf3W\x9a,F\x950@\xd0\xdddj\x03\x031@?FJS\xdb\xaf-@\xee\xca\x88\x9b\xf9\x1a-@\x1e\xa6J\xa3\x94\xb40@\x10\x0707:\x00.@\n\xa8\xcc\xb1\xd7\xfb&@\xae\xf2T#\x8f9&@\x8a\xcc\xdf(\xc5-&@Rf\x9e\xe4cU(@R\x808\xe1~\xe2-@\n\xccJ\xd5\x01y*@\x08G8\xbbt\xf7\'@\xf4?\nh\xb9\x12)@\xfe\xa7\xca\x9f>\xa71@\x8b\xfb\xdd\xcbA\r&@\xfe\x80\x15\xd8v\xe0&@\xab\xe9m&i\xc3&@\x1cN\xcf\xb1\xfac/@\xd7#E\xbf2\xb6&@\xb2G}\xa8\x81m*@\x91\x9e\x93h\xd4\xbe)@\x1c!\x82\xe3e\xac0@9\xe8E\xf1k\xb8)@\x11\xd5]\xd3\xa37,@\x0c\x9a~\xb0A\xc1(@m\x03\xca\x8e:\xa31@\xa3c\x0c}\xda\xc6%@l\xe8\\8\xc0\xf0&@7\xc5\xaf3\xb5\x800@s\x8a\x1b\x7f\xad-)@G\x9d\x10\xb8f\x1c)@\x1b\xd0\x0e\x06-\xad0@<\xf3\xf5{\x98`*@U\xf6C\x92o\x800@z\x9f\x01\x05\x14I.@\xd8\xec\xa3P\x82\xa40@{O\xcaKM\x830@[\xa0\xf2\xc5\xbc\xeb.@\xce\x1dx\x87#0)@\xf4w)\xd9g\xca(@\xf5Z\xbd-\xde;,@\xba\xaa_\xa7+/,@r\xe3\xbaK\xf1\xb0)@\x16\x8b\xa0\x14\x99\x880@7nE\x86\x94K+@E\x81\xab\x9a\xd8w*@\x06Z\x94V\x9f\x0e\'@\x9d\x87\x1c\xc35>&@\xea[\xdb\xfa\x80\xd9+@\xce`T\xaa&@)@\xb2\xfa5\xb6\xad\xd81@\xae1\xf5\xee0X-@!\xef\x01H\x93\xcd(@\x00\xb6\x82\x84\xcf\xc1-@:Rw\x87\xd3\xe0&@\xa7\x01\xc4\xf9\xa3\n&@\xfcE\x9f"\xc5N)@\x02@\xa5\xa9D\xba(@{%\xb0\xad\xe8\xa8,@\xb7\xdf\xd9\xf7B\xb60@\xbd\x8auo\x1bL0@\xea\xdf&\x92ki&@\xcd`\xc3\xb2\xa9=)@\xc8\xe5>\xf9\xba%\'@\x00Z\x83\x04\xfe\xdb&@\x82\xe9\xa1P\xdf\x93*@\xaf\x19\x12\xe1<L&@\x8cL\xe5\xa8\x02\x8e*@\xa2\xa1;\xbd\x16\xa2*@pw\x17L\xae\xbf(@\x1b\xfc\xa8i\xc9\xc7*@\xc3\x9d;\x90b\xaf&@\x8c\xba\xeca\xc6S,@\xfa\xa4\x06\xb1\xf7x,@~b\x84S\xc1\xa7%@\xaat\xc3zk\xea&@\xe6\xb2\xa9^\x1a\x860@\xc8\xf2h\xc9\xc3]*@\x8e#v\xa5\xbd))@\x05u\n\x8e)\r(@\xca\x15\x1d"\x19\xe0%@\x1d\x82\xb3D\xa4(*@0?\x8b*\xe3~-@\xd5\xac\x937\x9dA*@*\xdbAx\x8f:*@w\xb5\xd3Vs\x03&@\x1e\xdc!\xc1\xcf\xe81@\xcc\xb6\x10\x84\x1a\x9f0@\xa9S\xcaZE\x97\'@\x04\xccQ\x82\xdc",@\xf3\xf9\x19\xe6\x1aF+@\xc9S\xe4\xd6]d)@,\x04\xc6\x13\xb8\xa9-@\xe3\xca!\xa9\x97\xfd\'@\xb9\x95\x85\x18\xda~&@v\x1b\xe4\xa0\xc0\xa8%@\xb67?\xab\xce6&@\xeb\x91\x8f\x14\xd2\xcb(@\xbc\\n\xa1\xb8{%@\xd3\xed\x1a\xda\xa3\xd8&@\xe8+=mAo&@B\xbb^N*$&@\x19=\xbfuM\x8f*@\x9bX\xa6D\x8b\xdf)@eE\x19\x1f\xe58(@\xc8[\x04\xc8\xbb\x160@+\x0f\xa2\x11\xc05(@%T\xf5fo\xe6%@\x1e\x00\x7f\xd28\xa01@+\x8d\x82\x9d\xafR(@\xccO\xa4d\xf7\x1b+@\x11\x9fF\x97\x8f\xd3(@IF0\x87\xe8Y(@V\xc4.r\xcbe)@\x0c\xf9\xb564\xd3)@|\xd6K\xb8\x86\xb6-@G\x98\x17\xb3\x86\x83%@\x96\xd85\x81v\xae*@\xb3\x9ebm\xab\xb3/@\xd3-P\xa8c \'@\x1c\xbasF\xfa\xe7)@\x8f\xa4\x0b\xf5\x99^%@P\xd9\xf8\x10Y\xc8+@,\xfe\xf2a\x90\xe1-@\x0c\x80\xc8[W\xe40@&9u\xc3Y4(@\xcc\xca]\x98\xc8\xce(@g\xfe\x1f\xc1p\x1b0@\x1b\xba\x14(\x92\x90\'@\x00\xf7`=\xb4\xf1)@\x9b\xc1T\xb1\xe0\xa6.@\xe7\x8aF\xa6%9(@k\x8b\x81Z\xeaR*@\x89\xe1\xce\xd3\x048,@i\x11\x1fEZ\x80,@\xc0Vh\xc2\xa4\xf1\'@\xf5\x87\x96\xc0\xe7Q,@6\xf2E\x9b\xe8X,@\xc2\xb0\xc5\xd2\xb2\xe0%@\xa6\xa2\xe07\xf5\xa1-@du\x1d\xf3\x0f6,@\r\x93\xfc\x87\x1bY,@\x81%\x1a\xcb\x8f\x900@u\x96\xee\xa7X~0@\xb4\x94/\x12k\x04+@\nP1\xe1\x9e\xcf%@\xdcG\x9fK\xd4\xc4+@\xa0\xdfi\xd2\xceq.@\xdc\xb5\x9e\xa9\xa2\x1f(@M\xc2\x81\x06\xcb\xa2+@\x85>\x00\xd0\xcdj-@\xbcL\x9dq\x11y%@\xf6\xd67\x11\x06X%@\x85\x82\x86\xd45E2@E\xd4\x9cv\x99\xfa%@?\x01\x86\xebfK1@\x86ku&\xea\xef0@\x9eu\xd6E9b(@\x07\xf6\xb0?}\x1a&@\x07_+\xeb\xa0\x16+@\xb5]-\xaf\xb7\xb2-@\xa79\xa6s\xd1\xed0@\xea\xd1\xcd\r\x9d\xcb%@xi\xce\xc2\x8a\x7f0@\x93\x84\xea\x82\xbdp(@\xe4G\x01\x1c3l1@M\xfd\x14\xde\x1c\xdf)@\xb1\xf4{&\xc2F(@\x88A|\xa7\xff\xc1+@=\x86C\xc6\x8e\xc4+@\x8a"\x9a|\x9bo/@E#.z1\xe5)@\xf4\x13lV$E(@\r\x8b\xb3\xc5p\x13+@vfAkXe-@\xd9&`\x97d\x8e+@\x8a\xb8f\x17#\xa2-@\x12\xec8\xbdz\x03&@WF\x14\xaa\xee\xf8%@\t\xce\x965\xf9\xa5/@\x8f\r\x86\x9e\xbc\xec*@X\xbf\xad\xe6C\xe3*@v\xac\x0f\xdc\xbf\xc51@y"n\xdd,\x8f*@1\xe1\xba\x8eE\xa4+@\x0c\xb2\xd4^\\\xa9-@\xa8\xa7\xf2\xa9\xdb\xe5(@\x9b\xc6\xf3\xeaek/@#"\xcc\x11\xba\xa0/@\xd5\xd2\xf3\xb7Ra%@*\xe3\xfa\xc8\x97W,@Sw\x86\x14\xec\x92*@\xa0N\xe6&C\xce\'@\xda]p\xef&\xf9.@\x1e\x12\xac\x86g\xbf\'@[\xb4\xa4\x80<\xdb,@/4)%\x1e\x9f/@%\xa3\xf73\xf7_-@\xd5f\x02H\x19\xc30@d%\xadf#\x870@\xa7\xa2\xaf\xdaH\x8e*@\xdc\xc6\xec\x8b\xfb\xe71@\x9cB\xebX\xc6\xef.@\xaf\x1f\xa9/;\x90-@\x1f\xdc\x17P\x06~0@\xb2\x1dB(7\xe2.@\xd5\x06,S\x15\x192@\xb4\xd8\xe2\xed;\xd4%@j\'\xed\'$g%@\xd7\xb4a -\xa1/@\xebKZ\xb7\xaf\xa7/@\xc0MU\x8f\x9a\xce0@\\\xfcN\xbfQ\x13(@\xbfk\xa0\xeb\x8f\x12+@1f\xdah\xddT+@\xcd)\x0e\xb8\xf4\x100@\x1a\xca\x8aAi\x84*@(B\xea-+n%@\xd2\x00[\xfe\x87o)@\x86\x12\xa0"\xa6y+@\xabJ\xaeH8B,@W\x91\xd1\xbad\xfd)@\xb9\xfc\x0ct6\n,@*\x13\x81\xc2I\x8a%@\xc7O\x15\xfa\x89\xad/@\xb4\x12Lz\xf0\xe8%@]\xec\xa2\x9c\x13|+@\xf96\xf6q\xc4\xec(@\x03\x05\xb9e\xb2%&@\x89[SUto,@]\x82\x16\xb8~\xa40@\x8e\x1c\'\x83\xd0;+@Gx\x10M\x90\x88+@\xec\x8dN\x10 J,@m.N\xe5\xaap0@Phg:x\xcd\'@\xf7W\x0f\xc8\x9d\xd9(@\xbd\x88\xa8P\xc2\xee\'@\x17=eu!=/@\xb9d\xd6@\xa4Q.@\x8b\x90\xc3\xc2\x03\xdc(@\xcb\xbc\xa7l\xdd\xce.@\xa9\xf1b\xec_#(@\xb2[o\xf7\xc9/&@\xd1\xf3\x96\xdf\x13I(@\x10\xf7\x81\xc2\x7fk0@n\'\xe9\x0c\x98\x90(@\xfcQ\x9bo\x8e4\'@\x9a*\x00,*\x99(@\x1e1tkOI,@#\xe5/ \xcd\xd6+@\x93^\x17\x8d\x05\x1c)@\xaf$.\xa3\x19%(@\x8b7C\xa1\xb6X+@\xf3yxF\r\xc8+@(\r\xbaE\xb49&@\xdc\xccC\xea\xdcf-@\xf1\xa6\xa5\x13\x98n.@:fH!\xbe\x9c.@\x8a|\x9d\xe6]<(@\xf2p/@ m0@p\xaf\xc0\xd9\xc1R,@\x04\xf6+\x8b\x13\xb80@L\xfa\xe3~Y*&@\xa0\x9b94YC/@\xfd\x84\xc7y!o0@q\xae\xc0_\x893(@\xe8\xceo\xed\x87\xab0@\x96\xa0\xf0\xe0y\xca+@\x9f\x03[u_\xf0&@-\xb4I\x03pl1@\x9a\xf4vs\xcc\xf2%@\x1b\x8c6A\xb3\x07&@\xfb\xe4o\x06\xd0\xab&@\t\x9a\xe54\xe8\x9f+@|\xa6_\xe0\x06z.@\x07Jr\x81.\x05(@m\xdf\xf8e\xef\xb70@WF\xff\xa9i\xfd\'@)\x98P\'\x89\xac0@\xfb5\xc0\xd4G\xff-@).\x1d@\x15\xee-@\xd1\xe6\xe1h,\x86+@B\xfa\xc6~\x9a\xb8&@a\x82\xd5\x1b\xc0\x8e&@G\r\x01\x88\xb7\xae)@\xc1\xfd\x94\x85\x8e_/@\x96`\x01\xc4\xf0I.@\xd1\x03vr\xc8\x83*@\x83c\xe0\x9fJ\x01,@\x101?n\xc9\xa7,@\x1a\xebI\x0ct*+@\x84\xb9a%u\xb4(@\x1eU\x19\xa5V\xdc\'@\x99D\x1e\x19\r3+@\xa6\xb8{\xd9E\x8b*@\xc6\xeat_\x15|*@eAg\xf4\xef\xb0(@\x9e^\xef\xc4\xfdq\'@\x03@\x08\xbf,)/@\x9c\xc7\xb6\xfec\x18&@\x11\x18""\x15\xb2&@\x1ery\x16\xae\xe3\'@h\xfaU\x9aY\x9c+@\xf8\x01#\xa4\xd2\x13,@T\xab\xc0\xc0\x98o,@\x0e\xb2\xd5\x0c\xe7\xd9,@\x1b\x0c\x9eb\xab\xd6*@\xa3\xc0\\\xa7\xa0\x19+@\xfb\x81\x9b\xa8\xb5V\'@\xfd\x84\x97~t#3@\xb8\x0c\x93\xf9H\xdd+@B\x98l\xff;\xab+@*\x0b\xc1\x8d\x8a\xcd\'@\xf7\x80\xc0\xb80,-@\xce\x1e\xe7\xabc\xc7\'@\x92\x13\x06"\xc3\xc3(@\xcb\xda\x02\x98\xaa\xd3&@\x1e\xaa\x9f\x81\xef\xb4\'@\x85\x12\xd5\xb0\xdf/(@m\xfe\x7f\x08\x8e\x0e2@O\\u\x99\x03\x10)@\x1e\xf7\xc1\xca\xe6\xa6(@\x07%\x1a\x1dvF(@\x86)\x87:\xf8\xd3&@b\x821\x1aS\xbd(@\xd0\xa23\xb2\xda\x91(@w\x92v\xb1R\xf7*@\x8a\tqS\xe2\xbd&@I)\x1f<\xc7o(@\x81\xc6\x8fM!\xf1\'@\x94`j\x10\xd9k(@d\xf8\xf0\x7f\x9e\x94-@h\xc6\xb9n\x1f\xf1\'@j\xb3\xc1\xd2/\xd0%@zso\xa3\xd7\xdf(@\xfck|\x1e6\xb9+@\xb6\xd9\x13By\xf7%@\x88d\x02\xe6\xc1\x86-@\xdb\x18\x86\xb6\x10\xd9(@u\xe0<QEo-@\xde\xef\xc1\xdc\xceE2@\x91\xf9\xab\xf6<\x1d&@\xa8\'\xa4C\xb9T&@2j\xa3\x1a\xeev\'@\xdc\xdc6\xc0\x96\x92+@\x91\x8c\xab\xf4\xae\x12)@\xf0\xd1\xca\t\x8d\x14(@M\xb9XL\x81\x1e,@6\xb9\x1b\x1f\xcd?(@\x97s\x18X\xbes)@\x0b?\x1c\xda\xfcG)@O\xcf\x01\xf3X\x9b0@\xbf\x82ep \xea\'@kh\xe8>\x9aP)@6=z\xfd\xa5\t(@;\x1fT\xb5<\x00+@\rbx\xe1P\xbc\'@\xde\xbf\xa3\x8aBX-@\xa8p\xd2\x7f\xb0E-@\x15\xb3\x11_\x0b\xd9%@\x05!\x92T\xc5\xf0,@\xda\x81\x8d]\xf7\xdb(@\x87QH\x7f\x95\xd60@\x1e\x95\x12\x13U\xe3\'@5\x0f\xca\rc\xe1-@\x8cL\xefv\xd4\xa1\'@\xcdk(@\xb4\xa2\'@\xe1S5\x80\x8dn(@\'>-\xd4\xaex,@(\\@L\x0e\xcf(@\xe7\xdd\x9ej\xe4\x91+@\xe7.\xa5\x8c\xe8\x17)@e\x0e\xac\xfb^\xfe(@\x85!\xb0\xcf[\xe9%@\xc6\xe2\xfeE\xf5\xbd,@%\x06\xca\x07\x0e\xb8(@\xe6\x14\xd6\x03e)\'@\x9b\xf0\xae\xe0\xb6t(@\x0f\xba\xf19\t4)@\xa1\x9c\xd5r\xd9O\'@\xa4\xee\x8c\xedp\xf4\'@\\Z\xdf:\xd7\x19.@o6\x93\xe0\xfbK\'@\x8d\xb3g%\xbf\x92\'@\xa0\n\xac\xfc-w(@\x8d\x83\xbb/\x82\xbe(@\xd2\xd0H\xe5m\xd7%@5R\x00a\xae7)@~\xd2\x1eO^=0@l(~e\x94B\'@\x86\x86z)|c(@\xf2\xa6\x00\xf5S\x04,@1\xa0b\x840\xf3/@\x19R0I\xa0\x9f/@\xa7\xff\xf0\xae\xdd10@#\xc0Z\x0fT\x830@\x86\x8aze\xbfJ\'@\x99\xcc\x08\x8b\\]\'@W\x91u%\xb8:\'@r]\xade\xcc^.@\x05\xd0\x88\xa3 \xfe)@j\xbc\xb4\x16y\x08/@\xc0\xdfX\x11\x11\x99,@m.BO\xf2U(@\xe53-T\xa3E0@\t\xd1\x1b\xc7\xb5\x9f(@\xf4?Y\x9a%u\'@\xbeY(o\xad\x83/@\x83N\xc8\xa9\xf6\xbf\'@\x02e9\xa59@(@t\xed\x18\x0fn\x1e+@vU\xd9\xdc\x1a\x7f1@\x94\xf3\t\xdd\x96\x9c)@)\x00\xc2q\xea\x8c1@\xd0{rq\\\xa8+@\xde\x0fqc\\>(@\x0c7!\x95"\x12.@\xc4\xe4\xbeM\xd5P\'@\x97$\xd9\xb1\xabR(@|\xd4-\xbe\x18\t/@x\xca,=3\x12(@\xfa\x83\x0b\x10\xa9o0@\xc8):p3\x15(@P\x7f\xff\x90\xadm,@\xadL=G\x92\xa6,@\x8c+\x7fC\x0fJ0@mH\xeb\xc7\xde\xe9(@\\\x06\x12\xcf\xcb\x082@\xdc\xee;o\xc0\x96\'@\x84\\\xd7\xe1F0(@\xb0\x99\x1f\xe6\xc7\xec.@j\x82~\xa6\x12G)@\xf0\xa0\xfb\xe1\xc6\xe6-@\xa3\x9b\xf0\xe1\xd7P.@\x8dk\xcb\xf5\xff\x8f,@x\xdf\xd3\xec\xff\xb40@2\x88\xd6q\xe4=0@\t\xf2\x84A\xbc\xe1.@@\xac\x14t\xd3\xe4-@\x0bM\x8d\xfc\xfdR0@\xed\x1c\x08\xd4u\xed1@&\x1b\xd2\xfcL\x99.@*/\xc9\x98\xe5\xf7(@\x01\x82\x16\xa5\xae\xa3.@\xa1\xeeoY\x07\xc3+@Z\xa5\xa8#\xae\xc2-@\x0ek\x80\xf7\n\xa2(@\xd9\x89\xae+\xd3\x07(@\x15DJy\xc8E)@\x981\xe3_O\xd8+@\xa94o\xc1\x14q-@\x81t\xa8L\xb0r2@A1>\xeec?-@\xa3\xb1\n\x89\x82\xe9/@\x94\xa6zA\\\x1b+@\x1e;\xc5H\x81s*@\xf2\xd1\xdd\x8a\xf5L(@\x86\x03>!\x99$&@U\x17\xd3\x1f\xdb\xba,@\xe3\xc8\x0b\xc5<.+@\x1c\x12\x07\x1a\x06\x062@\xbfL\xc5?N$3@o\x13W[\xc1\xd9+@\xef4\xf4(\x16T.@i\xb5TXR+\'@\n\xf0\xe8\'i\x97(@g\xffL1\xd4G-@\xfc\x0e\x1d\xfe.\xf1.@\xe7\xa7\x95\xf0\x92C/@\xff#\xb7;_\x9a,@\xa3\xa5(\xea+\x9a1@6\xaf\xe5\x03\xd15(@\xc5\x93\xa9R\x17\xf8(@\x0e\xfb@\xf0\xaee(@3@5)`\xf0%@\x15<\x1a_\x8d\x0b.@\x03\xaf\x0e\xce\xfc\x7f(@V\xd4#t\xcbV.@YD8\xb1\xb5c1@\xd4\xbd\xd9\xe7\x96\x14,@\xca@\x0e\xe4\xe5B-@HE*mj\xf3%@\xdc\x81\x0e\x86\x9b\xb5,@\xbcc\x04\xa6\xab6-@\xdc\xf6I\x1e\x06\xa0-@\xce\xa6\x88;\xe4],@\x13Q\x06\x0e\x14\xad0@\xfcn\x0e\xf4\xb2P-@\xd0C\xb3n\xcf\x0b.@\n\x9d[\xd2\x1b\xa7,@!1q\xbf\xdba/@\x88\x99<\xbe[~\'@\x86\x85\x97y\xbfr,@\x0f\x10\x11v\xee\x98)@\xdc\xaa\x8e\xa7_}0@=\x81\x93\x1c\x9a\x96&@\x97o\xb6\x10k\xee-@\x0b\x84Z[\\\xf1+@\xf2\xea\xd2\xd0\xf7\xed(@Wh\x1fw\xe0\xe4/@\xb0>G\xff\x04F-@\x18[\xe7\x97\xec\xeb-@}\xdb\x0b}\xfca\'@T6\xfd\x13\xb6\xc7\'@\x8d\xf9OwW\x02(@P\x16G\x9ej\xcc,@\x00j"\xd3n\x012@\xee\xb9c\xc4\x9a\x99*@!\xe8\xfd\xfd\xf2T.@i\xaf\x86e\xd3\x13,@\xd5\xf8\x99\xfdV\x0c-@\xd5F\xab\xce%\xfc-@\xf6H\xa8\x1a0\x931@\xab\x0ctVU\xbd*@\xe3\xc3Y\x0e$\x14-@O\xf6=SU\xe8*@\x14\x82Q8\x89\x99)@<\xc8/# \xfb-@|\xf4\xfaD\x0c\x8b*@2H\xd2\x15\x19Q,@\x8bYa[c\x85.@\x04f \xf64\xd8(@/\x1c\xde\xab\x86\xb7(@\xeb\x08\x8e\x17\xfcv(@\x84D\xa0\x8e8R&@\xd4\x01g\x18\x8c{,@P\xf7X\xcaa\xc2.@n\xdc\xbf\x85\xb8p1@a\xa9\x05\x1f|\xda*@\xe0}\x18\xa1m\xff(@\xe8\xe2\x15\\P+-@\x18\x80m+\xde\xbe*@\xfb>\xdf\xe5\xfb\x13\'@S\xe3\xa1,\xc5}0@\x16#\n\xd1J\xe4\'@CHO\xd1\xf3\x98)@\xfe\xa0\x18\x98le.@\xc5\xe1\x9d\xcf\x01\xd0,@T\xffB\xf4\xda\xd2*@\xe0}\x1b\xe9=\xfd(@x\x06\xf9\x93G\xa6\'@\xabK\xc6\xc4Ny*@\xc9v\xc6O\xba\xf3(@\xa0e\xb7q\xaeG\'@D\xda\x1c\x0b\x89J(@\x89\x98\x8ft\xac\x9e-@\xab\x1d\xab\xdd\xf84,@\x99O\xe1\x89\x14\xdd/@&J\x01F\x0b\xeb\'@C\xcd\xf2\xd4\xfe\x10)@\x0e\xdbIO\xd9$+@\x0fY\x1c#\xda\xa70@k\xb2\xc3^\x99\xb5+@m\x17#\xda\xb3\x15,@uZ\x1b\xd7\xe72)@O\x95\xa0\xdeX*2@\xc4\x15\xe9\xb5\xc4k0@f\xb5X\xdf\x9f\xb50@3\x10\xa7\xc1?X0@\xb3o\x01U\xa0\xd4/@\x7f{\xbe\xbdf\x86(@\xb0%\xab\xf8\xd0\xf4&@\xdc$\xe9G/\x9a-@\xe7\xe7\xb9\xe3QT0@\xa2\x15\xd2%]\x11,@\xdc\xa9\xe3\x83\xda\xcb,@\xda%\x0f\x89\x0b\x03\'@~\x17\x18\x0et\xa0-@T\x1aa\xb8-\xd4/@\xc7\xc7\x9d\xa6\xe5\x86&@\x90\xb6\x9bS\xcb\xb4\'@\x0e\xf6WE\x0f\x01*@\x8bW\xa2\xb21\xd1)@\x01\xa0\xad\xeb\xf5\x01.@b\x07\xba\x8e^?(@\x1a\xcc<=\xea\x16\'@e\xf0\xc9~\xd4\xa1,@\x12d\xea\xe6\r\xce.@\x88@\r\xa0\xc3\xb90@\x1e\xa7\x90\x18\xbd\xc0,@\xd5\xd3\xbd@X\x1d/@\xf1\xe5>(\xc4)*@\xe2_Q\xe9\x04\xd9+@\xe4\xb5\xf9\xa0\xce\xbd+@\n\x0e1\xf9\xcb6+@\x03\xc1t\x99\xd9\xf4(@NuX\xb6\xe5\xf6(@\x98<\xf9\x87p\xe2(@A\x7fi"\x11\xb3&@\x91\xd6\xbc\xd8\x9a\xe7&@\x82\x82\x0f\xdd\x84\xfc(@\xff\x0e\xe6k#\xd9+@\xf2\xc7CO\x8b\x8f/@\xd7\xb2\xc4\xd6+O,@\x9f\xa8\xb2G\xf1\xbb-@\x08=|\xcf\xef//@\xef\xa1>A^\x9b.@\xe5l\xa31\x8f\xf7.@A\xfb\xa1\xe3\xdd\xb70@\x1cJ\xef\xa6\x08\xdc,@o\xa3\xfc\xb3\x15e(@\xb0\xf8Xq\x9b_-@\x1ez*qRo*@\xddQE\xaaHj*@k;\xd1(D\xef-@\xd0\x0c\xf2\x8e\x9b\xee+@\xe1\xa6\x0f\\2\x93&@2f\xa8\xfc\x84]-@\xba\xad\x89V\xe1\x1c+@\xc6\x89zD\n\xd0-@\xbe_\x8d&\xfe\xdf,@V\xef|d~\x080@\x97\x8bQ\x9e\x9b\xf7-@"\x19\xcf\x977w1@\xa8CY\xa4:2,@\xbf\xdf>U\x13\x831@4h\xd3\x1c.\x801@y\x90\xef\x05\xb5\xab0@\xdcA\xfc#]S,@\x91.\xff\x9a\x85\xcb0@\xe3\x1e\xfbf\r3(@d\x9c\x90.7G\'@p`\x16}\x08%-@k\xb2\xfa(\xff\x82-@\xdd\t\x9a\xae\x85\x94-@\x16,Lk\x1bc&@\x86\x87$T\xc8\x15(@\xce\xb5\xcf\xc0\x0bS,@\x8f\'\x1a\x98\x8d\xd50@\x04\xd3*\xf9.3(@[h0{\xda;-@\x87\xb13\xd3c\xf10@\x88\xc1\x90!d\xd8-@\xc9\xff\xbb\x98\x88\x12%@\x9dH;\xbax\xc9+@ \x1f\xd9\xccV\xeb.@8&\x87{\xce\x171@I\x9e\xd1\xa5\xab\x9b.@v\x03u\xcb\xdbz0@\xce\xe0\x15\xa5\'{)@\xe4\x19\x11\x88\xdc\xf6&@L>\xed\xfe?\x06\'@\t_\xf9\xd2e\xfc0@\xa4H\xc8\x0f+\x0c(@\xe0\xe36\t\xd3-(@\x99\xfab@\xed\r*@\x8a\xbd\xe18\xce\x81(@\x1f\x1f\x90\xcc[\x9c/@Z\xa1\x7f\xb2M\x90-@\xc0M\x8a\xd3\x1fx3@\xa8/\x1d[ \x08,@\x8e\xad\x02\xd6\x19Y,@iTGq\xae\x940@\n\xf7\x1c\xa7eH.@\xb6:kTU\xab-@\xe7Un\x9f\x89\xa30@\x8a\x99PJ@\xb90@\xf3xt$\x82 .@1\xdcovy%2@tE\xc4\xd8e\x1c/@\xbc\x97`\xc4\xdb\x0b0@E\xa7Fu)\xc9-@\xe3\xc1\x8d\x80\xa9\xe1/@\x03\x88\x82\x9d\xc2~%@\xe9\x82jL\x89\xde(@\\\x01k\x97\xe3Q-@C\x00\x03\x91\xa3E%@\x14HB\xca\x1d\x9a1@\x06\x07\x14\xae\xd3\xff\'@\xf2@\xe7\xd7V\x9c)@\xcd\x91\x15\x8a\xb2\xd0(@\x8b4\xb1*\x8a\x96/@\xb8F\xdf?\x94\xd5/@"\x0f7CO\xfe0@+\x19\xaca\xe7g%@\x00\'@4y\xae&@\x92\x7ft$\xf6\xb9\'@\x97lC\x04\xecx*@@*\x9f\xc64\xf6)@\xc4\x97\xa4\x03\x92\xb9(@$G@wF\x991@\xa8\xd7u\nE{.@\x84D-\xf4D\xd7-@\xff\x99\xc3\xdec\x87-@n\x07\xcc\x9e*\xd6/@+\xa8\x1c\xb9T\xc7-@M.\xd1UzX*@]Y\xf7\x0b\xa2\xc90@X8\xf9\x0f\xe1\x880@6\x18Hj\x9er,@\xf9\x8f\xd7\xd6\xe6\xbd%@\xe6I\xa7\xcc\x92|%@\x8a\x01\x15\xc1\xaf-%@\xb2\xa5%\xaa\xf1C-@\xdc!\x94\xe8?\x00,@\x04\xb4\xb0\x033\xc2.@D\xfa\x1fL\x80\x821@p\xa0\xaa\xcd\x1bj,@\x00*\xe5\xca\xe6{)@\xf7[~\x91\xc3.&@\xab\x03\x1e\xf8B\x890@\t\xcc\x06\x8d\x80`&@%9d\n2\xae)@\xcc>&vd\xc8+@\x05\xf5\xef\xbf\xb7~-@\x1f2<P|\x13/@CA\xe2\xa9\xba\xff-@j\xc8B\xca\xf2L1@@\n\xe0\xf7\xc2\t0@\x8e\xf8\x9fD\x7fo0@\xfbI\x13\x0c\xd4%-@\x9c\xa6\xbf9\x18#0@\xb2 \xcf\x94\n\x000@cmc\x08\xe8\xd7-@\x90\xad\xc5Q\xf4\x8c)@\x8e\xec\xd4e 72@[\xa6\xe0G\xeb\x1b+@\x9cVP\x80\x9dW\'@\xe7\xf8\x01\x8cft0@\xafJ\xc7y\x9cw*@&\xb9\x7f\xfd\xb7\x94(@\xd5BZN\xb9?*@O\xc0>\xac\xa9\xba+@\x88\xf2 \x1d\xee\xe2-@P\xed+\x9a\xd1b)@uU\xcb0sn&@\xab+ \xdaK\xf6-@V\xc7\xf72K{+@\xcb\xc2G\xa8\xcd\x0f1@\x1c\rS\xd3\xca\x93*@\x0e\x8fZ\xb4l\xe41@\xb4\x086\x86\xf5\x1a.@\x9aY\xdb}\xde\xce*@\xeb\x12\x96\x82\x063)@\xc1_\r\x04\x009(@R\x08\x14M\xb81(@d\x0f\xbf\xd1tS/@\xb8\xa9\xa9_\xff\x9d*@\xcdB\xba\x89\xca\xbf&@\r\xe4\xc7V#\x01/@\xd4\xa2\x8b\xc3M\xab+@G\x08k\xe6\x8ch(@G3\x0e\x07?13@V\x86Dt"s0@d.\xb4\xd3x9)@\xda\x9e\xa1/\xb3\xf0,@2(\xed\xa3eg+@\xd8q\x8c\x82\xf32(@DS\xbb\xb2\xd5\xd2)@ph\xa9\xc0\xd0\xd8(@G\x0fZNt\xef/@\x7f.C\xb6\x9f\x03(@\xbc\x1e\xe6hs\x88)@Wx\xeeY\x1ey*@\x0cI\xfe\xcc\x87~-@\xc6\xd8c7\x85\xe00@\x7fG_\xcb\\02@{\x1d\xf1/\xbe\xfd%@5\xc0o\x88;\xa8*@\x9cA\x03V\x08\x96+@,\x102,\xc4A0@\xbd\x99^n\xde\xff/@\x84-9\xd7\xd1\x12-@\x8a{\xbe\x88Q+,@\xa3\xa8\x9aw\x9d\xec/@\xa5C\xeb\xaeq\x0f/@\xce\xe0D$\xe6\xcf+@7,\xf3OH61@\xb1F\xc2\xd3\xc5\xc2(@{\xd2=a\x91\x8c\'@U\\5\x89\x8aX(@\xa9x@Ic\x91-@Y\xfb\x0f0$50@<0\x8bz\xae\xa2-@\xe3\xff\xa2v\xb7?1@\xe8\x80\x96}%\n,@\r\xe0\x8a\xfbht-@\xeeu\xe6\r\xe2\xca,@\xb1\xd0_5\xa0\x9c-@(gM6r\xa3%@\x13\x80\x83\x15g\xc8%@P\n0\xc5{\x1f-@\xa0?\x99:\x8fL,@)X\x0f\xc0\xaa\xdc)@\x00U\x8c&\xaa\xd8,@\xf8 \x8b]\x14;/@\x94d\x86\x83\xde\xac*@\xbd\xc3\xd25\x14\xaa-@\xec\x81w\xe3{\x88/@\x8bn\xcf\xd6\x92*(@a}\x14>\x0b\xc3+@\xe2\xc4+3\xc5\x1e2@\x0cI4}\xca}/@g0\x1dk\xc4\xf4,@\x83\xc7\xc0e\xbd\xf6-@\xd5<\x84\xe3\xff@,@\xc4\xd9\xc4nE\xf3(@\x13Q\xb6\xb4\xac\xa4(@\'i|\xc0\x0c\xdd/@\xca\xaa\xe44\xce\xb3-@\x1c\x9f\x01\x1bw\x04-@\xd9C]y\xb6\x1e,@?\xcf\xadF\x93,3@*\x10\x8b\xb7Xv-@f\x95\xa2\x92S?+@\xb8\xb2}\x95BI)@\x13\x16\xa9\xca\\\xc0(@\xa7\xbbu\xe1\x95\x0e0@\xa4\n\x1a\x03"\xa10@\x08\x82\x08\x8cz\xa7/@\xca\xeb\xdb\x9c\xb4\xd6.@an):%--@o\xef\xddca\xf7\'@\x89\x17~}\xfbc(@\xfb\xc7\xeeq&\x0b&@w\x1f\xf6\x1d\x01\xc3&@ b\x1dwD\xe8)@\x8f\\\x8d9\xce\xe6&@\x9e\xe4b\xda\x94\x17\'@\xed(L\xae\x80\x81(@CS\x16\xcfv{)@\xb7\x99\xe1\x9333.@\xd8]\xfd\x03e\xb1/@J\x9c\xfd\x8fFn)@\x88\xd3O\x1dZ\x9b/@)\'b\x08\xf0\xbd&@y}\x1f\t\\#)@k\x85O\x1c\x07\xaf+@\xd3\x11\xf7Q\x98\xde)@0\xa1F\xdb`\x81)@A\x81\x1f-\x15[)@\xc2\x19\xccf\xa5\xab/@\xfc\xc2\xea\xb2\x01\x8c&@<\xaa\xd1\xa7Eu,@\xa4\xa52\xad\xc1\x881@\x11T_\xea\xbc\xaf/@\x93\xf0a\x07\xce\x9c1@8\x02\x99\xfa=\x15/@\x0e\xdf\x98\x8d:\x1f/@\xe9b\x9e\xd6\x18\x8f0@\xd7\xf7\xb0\xb4\x9e\xc6+@Q\x02\xc5\x18\xa8\\-@\xc1e\xb5\xdc\xc5p1@\x08Rx\x83G\xaf-@\x97\xa7l\xcc\xfc\x14.@q\xd7dmfT*@\xa8\xfd\xae\x12<=-@ui\x88@ae*@\xefPs{\xfd\xe50@ $\x0e\x8b\\\xf10@\xfe+q\x95\xbd\x18&@7\xe6{\xa9\x0c"-@\x1ei[\xc2\x0c\xae*@\x9c\xfc\xa0\x8c\x17\x10,@\xdeo^ =\xc5+@\xa7\x8e\xac7\x1f\x8c%@3\xfd\x08\x93f&,@\x96\xf9n%=\x15.@\xa3\x9d\n*\xa3\x080@!T0a\xab\xcd(@I\x99\x7f\xad\xea:,@r\x8e\xb4tB\xcf%@\xdb\x05\x84\xd6\x99\xac,@\xa3zPe\xca\x10.@i\xe36\x00\x10V\'@\x80;4\xf4\xe2\x12-@\xc2H\x8c\'\x15m)@\tNu;$\xf8(@><90\xba{-@@\xd7\\!\xe6\xc7&@\xf2\xe8-\xdb\x96A\'@\xc0\xc4m]\xe1]0@\xee\xa8\xea4\xb1b0@\xdb\xccO\xa9\xc4k1@\x01]`9\x12\xf1-@N\x81H<\xf84)@\xf0\x08\x1d:\xba\xda(@\xca+\xf7Q\xfb\x050@hZ\x0f\xc3R\x9f1@\xbd\x13M\xb4\x9e\xc30@\xfa\x03\x11/5\xa70@\'\xc4a\xb9\xb0\xfc0@\xfd\x1f\xc2wQ\xdd-@Q\x94\xf1\xb4u\xe4.@z\x0eSY\x1a+,@7\x80\x9fW|\x031@\xe1SL\xd4O\x161@\xdd\xde=r\xb6<0@\x15\xa1:\xd5q\xf7(@\x81\x86\x9e\xae\x12\xe01@\xd8\r~\xf3a<)@j\xc2\xe4v#\xf8(@\x0b\xbf!@|\xd0/@\x01*\x12\xd7(W)@\x17mW\xee\x08\xc80@[\xc3\x05\xbe\n\xeb0@\xd7\x17\xb8\x19h;%@M\x82\x08\xbf\xaa\xfe-@EK#c$\xe7,@\x82L\xed\x06\x92~)@y\xb2\xcc\xb2\\\xa70@h%\x897\x83{-@J\xf4,\xf6\x80p/@\x9ak\xff.(&)@\xf9\xd1\x91I\xf8{,@\x88\x91\x06G\x1f\x12(@\x0e?\x11i{\x8b,@z\xaf\xd6M\xce\xb60@\\\xebi\xc1\xb1\xe5*@\xb3"\x8c\xe7\xe6\xb4(@\x80W\xaf\xff\xa8\xc50@\xd8\x9c\xc0\xe1\xfd\x86)@\xbf\xd2\xf8\x0c\xcf\x89/@\x12\xe3\xd1\x12\x17\xa2%@\xe4\x8a\x9a\x120\x0f-@\x03\xc7\xab\xfd\xe1\xa5)@[\xe5y\xff\xb4H)@\xddVK\x04\xf6\x130@T\x1d\xb9\x89}\xce-@\x14.\x10;\x11\xca+@{\x91+y\x96\xb0(@6\xb0P\x03\x04\x0f1@\x8b\xcd\x89\x0f\x11c)@0\xf3\x16\xf0\xb2^+@jR+\xc1\x05\x92/@\x82\x1d\x9d\x0ehA)@\x8b0&\x82\xbe\xee(@E\x95u%\xa3\xa40@\xb6\xd4\xbc9\x8e\x1c2@\xa8Mo\xe73\xd10@\n\x9a\xcdD\xf4c0@\x81\xa7\xe8\xb6\x0cc)@iWh\x84\x88u,@\xa6sK\xcf\xfb\xc40@M\xfc\xdf\\\xb2Y&@\xef\x1e\x05t\xa6\xae.@\xbf\xec\xa7\x16 7\'@\xfa\xb7v:\xa8\x10)@\x1b5L\xfaz80@#\x93\xa7/\xec\xf3&@9,\x86\xe9\xd2\xfb&@\xec\xe8_\x16\x96\xb2*@\x1c\xaejv\xfd\xa2,@$\xf7GP\x97\xbb%@9=\xc5\xac\xe0\xb4-@|\xcfw\xcf\xe6\xe8&@V\xc7{\xea\xf7l*@\xd9\xd7\x0c\x88; ,@\xd0\x7f\xcc\xcc\xf7Z.@x\xeblA\xe3\xa5+@\xc7T\xd3\x92K\x0e)@MDS\x8c\x03\x90\'@\xb3\x0b\x95\x9d\x1f\xa6.@nk\xe9\x071b)@\x1f\x90\x95\xe6\x1e\xc7,@\x08\x8ae$\x82\x870@\xf6\x93\x01\xd3\xcfQ+@\xde\xcd\'\r\xd0\xf0%@kU\xdd(\xe8\xcf.@\x1f\xc9\xbc\xacH\x92-@n|4\xeb\x1a\x1b,@t J\x81L\x0c*@\x0b\x96V\xdb\xde\x1c,@\xb9|\xb5$\x8b 0@\xb6dl|\xfa\x00&@\x1d\xb9"\x9dF\x110@{\xcbF\xb9=\xc9-@\xb8x\x8f\xfc\xcf\xa7,@\x17\xe2\xbe\xbd\x85\x98-@E\x1b\xb9a\r3(@\xba\xe2\x03\x9e\xfc\x18(@\x8a\x82\x8b\xedO\xa1-@\x04\xcb\x9e\x8eE*3@\x9d\x8c+\x10\xb4\x02&@\xa3\x06\x90J2\xad1@s\xe2\x99\xcb)a1@[z\x18\x94\x86\x12-@\xd8\x1ey6\xea\xf8(@:\xc1\xde\xfe\xe2\xe8,@\xbd\xa3\xe7o\x1d\x9c0@8\x97=|\xfe9)@\x05\x03\xdc06B.@\xdd\xeb\x8fg/\x91&@L\xfc\xd1n\x87\xb40@\xbe}\xb5k\xc0\x7f-@7\xadL\xed\xeb\xa90@{ \xfb|\xe4\xc8(@\x11\xae\x86@Q\xda1@\xea\xe2\x17P\xf4\xe7-@\xebx\xaf\xce\xea6,@a\xb9!N\x8d}\'@u\xc6\xd9\xa6\xce\xf3.@\x8f\x06e\x91\xa40\'@\xf9\xae$\x97\xeeg,@&D\xd0K5\xfd0@\xd7\xa4W\x11\xdd\xd9-@g\xa3/\xb30q*@v-\x93\xb4\xaa\xaf0@\x85x~`\x9e\xc0\'@\x14%\xb3\xd2!\x0b,@\x7f\xcd\xa8\x85\xec\xc9)@`\xd3\xb3\x07\xf1\xbd+@\xc1\x9c\x80\xed\xf54*@CK\x88\xa4!\x0f0@\xb9\x81F\x7f\x81W/@\x8dr\x0f\xf7\x8a9\'@\xae\xd0/\xda\xae\xf9.@Ng%\x1c\x81\x870@\xd3n\x08\xd0\x96\x81+@\xd9]\x94\xfcP\x97-@\x01\xfe\xdd\xc4\xe6\xaa/@3\xd5R\'6-*@m!\x87\x1d{f*@A\xe0\x8bQ\xc9\r,@Nda\n\x85}0@\x91\x17\xdb\xd9f\xe7,@\x95%\xc4\x93\xaa\xd6%@\x15+\xc5\x93\x86\x99(@\x19\xb3\'\x8bL\xbc*@R\x9c\xf8~\x98\xc0.@\xa8$\x8f\x85G\xac+@JO\'\xe5b\xbe%@.\xdbg\xe0\t\xb7%@)Y=\xab\xc3\xe4&@\xf1\xa2!\x9d)\x171@\xa0=G\x0e\xf1\xf1,@\xaaKg\xa2\x1e\x07,@B\xd3\x039\xf1\xb71@\xd6\r\x81\xc4\x00\xe81@\xf4\x1aO\xa2\x88,&@hv$\xc5\xff\x89%@\x85@\xc7\xc9*H0@\xb9\xec\xd2\x89I\x04*@\xbe\xc4T\x86]\xd9-@gh\xee\xf6\xb5\xb7/@m\xb5\xc7\x90 V(@*~\xd9\xec4x0@\x90\x99\x81\xf6T>,@\xda@`I\xef\x08,@]"\xf0\xb2p\xd6(@]\xa0_\xedQ@)@\x90\xa2\x94o6\x00(@\xc1m\x0c\xe8W\xab&@T\x91\xe1^\x15!)@C\x92|\'\xf3\xa1-@\xec\xc7-i\x06p,@\x9ea\xb5\xb8Q\xe2-@[j\n\x99\xd0\x85-@@\xee\xa0\xbc\xb3\x17&@Y\xa6\xc0\x19=\xfe\'@.\xe6\x92Lo9*@%\xb7\xd7i\x8f\x01&@\xfe8\x95\xaaj\xe8%@\xaa\x0c\x17\x1a\x873*@\x9d\xaf\xf3\x84\x1c\xc20@j\xfd\x1e\xe5\xd3q-@t\x1a\x99\xe4\xd780@\x07\xe2\xce\xa3\xf8\xed,@u\x99ha\x1e\xb9,@C\xba\x17\x1fC_+@\xb7iG\x12\x1d:*@>\xc8\xa1\xd7\'\x101@\xcf\n\xea\xb8\x1b\xd5-@\xc3\x9eB\x80F\xfe0@ \x14\x8d\x11H\xe0-@^\xc9\x84UpS-@9:\x19\xe6,\x07,@v\xf5j\x86I\xb4,@\xfc\x12\xee#vs+@5\xb4\xb5\xb6o\xac(@\x90\rl\xd2C\xc2%@\xa4d\xd2\xc7\xb4\xa4)@\xf3\xd2\xea\xe9K\xc3)@W0\xd47N\x96)@x\xb1\xbf\x00\xff\x9d-@\xb9\x9bc;!\x141@BF=\xa2\x9a\xac0@h\xf3\xbf=\r.0@eg\xf4\xc7\xf9\xce,@\xd5\x1f\xb2\xb4\x9d\xb6*@0\xe9v\x91\xc9I\'@x\x19\xa5\x7f\x15\x80+@\xd7,\xb7\x0c\xc4\t&@\xaf\xcdg\xa0_\xf7\'@\x98~az\xff\x83\'@\x00GJXr\xee0@\x11\xfc\x9f\xc9\xd3\x93*@\xb8`\x7f\xc4\x10\x19\'@e\xefED\x08\xd9*@\xed<T\xaf\xc1\xcb0@o\x90\x87wG".@?\x8d\x1f\xcb\xd4\xda)@[\x8e\x94!SZ0@\x1d\x1d\xad!\x0e\x95)@]9"\xc7\x96\r.@\xf3\x1a\xcek\xf9\x120@\xabN\xdc\x87q\xfd%@\x81\xb8(\x8bC\t1@u=5LI\x80)@\x85/0P\xf4r%@XX\xa1\x06\xde\x8d+@FR\xc0r\xca\xe5*@\xfce\xd8.\x01\xec%@\n\x8ag\xc1\xd6{(@\x0fgL\x8f\x85\xc1/@\x9c\xed\xa9A,\n-@\x08\x1a\xf4\xa5\xa5\xe3.@\x89\xbc\xfd\x98\xe4L&@\t\xb4\xd0\xfc\xe2\xec&@\xf8\x1a\x8e\x9bU\xac&@\x85P)\xc2\xdd\'.@)+b\x15\xea9)@\xd2(\xdeP\xf5\xea-@\x8d\xe8\xfe"\x92\xbb(@\x88\nT\xbe9\t)@\x85\xef\x9c`t\x0f,@\x91z6\xda[\xe5-@\xe1\xe6\xeb\xd11\x9c&@5p(U\xe7\x9d)@\x91\x9a\xe9_\xa8k,@\xe1\xfd\xe5\xe4q31@z\xb5\xc3`\xc0\xa7(@$Z\x0b\xe6i\xca&@\xaa\x8d\xb4\xebjV\'@\xc0\x06\xec\xd6\xc8\x1d.@d\xa4\xe3\xc6d\xf6%@\x07;\xb5X\x96;.@;\x95b\x06~\xa6+@\xe8Ea\xbfz7,@\x0b|\t$\xf0\xe7*@\x9bX-u\x02\x1d0@\xb2C\x02v\xa7j)@\xa1Y\xbe\xc0\xdb\x04.@\xa3^\x08\xdb\xc2\xed*@)\xd6\xe4RS\xdd)@\xec?\x97\xd0\x05\x071@\x8bW\x95\x80Xf-@%\x15\xda\x91\x82E2@\xcf\xf5\xbd\x90\xaa\xc1+@\x81\xaf\xdfk\xe7\xf7-@8\xe2?\xbcR\\/@\xe5\x14\xbf\xf4\x8c\x19,@\x1c\xe3\xb9\xe6\xf7%)@-\x98\xe8\xe8f%&@\xfb~\xf7=^\xaa+@\x8d\xf6\tdf\xe7)@2qL\xedf\xa3+@\x14\xb9y<\xc6N&@\xfd\xaa\x95"F:&@X\xae\xcf\xbcX\xab&@\xfbE \xf6T*.@\xa7>1\x93\xb60)@\xb6\x01\xa2A\x0e}2@\xbc\xfc\x12\x01P\x8d-@\'\xfb\xd8\xed\x13\xc8/@d\xc2g\xae\x8a,&@\xe5N:\xab\xc03/@\xf8O\x04h\xbb\x923@\x1e?\xa3\xd7\x16_1@\xec5K\x12\xa4\xff0@S\x01\xefVe4,@\xff6\xe6g\xf5\x9b/@1\x1dX\xd6\xc9Q-@\x91\xb9\xae\x8c\x8e\x96(@L\xbf\xe4\x91.\xe7.@\x16\xa1\xa1\xc7\x18:4@\nl\x82\x88\xf6\xa1(@h,\xa4\x8bX\x130@\x07a\xb9\x1db\x0e0@T\x087\x07r\x18&@\xba\x089\xa6K&/@\x00\xa3\x9f\xbd],+@\x8b.\x94IL\x0c&@\x9f\xda:x\x95\x7f)@\x1bf\xa4o\x8d\xee-@\xcb\xfbx\xaf_\x01.@\xc5\x18\x82d\x9a\x950@\xc4[[\x8a}\x07)@5W\xf1\x80\xa6\xee*@\xdf\x8c;k\xdf.&@\xe9KCqTd\'@\xe3\xd1\xf7\xc9\xd0H,@p\xe2\x8e+=Q-@8\xb0\x119D9.@\xfe&\x85>Y\x1f1@\x08tj\x99\x06+3@\x90/+\xa2\x16<0@9\xed\xf9+;K0@Xi\xa1\x1e\xbd\x81,@L\xf5\x98\x8d\xda\xb6.@\xf35o]\xfc\x8a1@\x14i\x89r\xc9\x8e0@\xd1\xf2\x02V\x91\xad%@\xf0\x1a\xfa_#D/@6\x8d\xac\x9a?\xcf.@\xcf\xe1\xe53t=0@\x7f"M\xefJ\xea0@\x97\xca\xf2\nF (@\x0e\xd4\xa5W3)0@7[t\x1e\x8e50@\xe7\x8f\x0ba\xa5\xb3*@\x9c\x145\xe2I^1@z{\xc83\xdbq(@<\xfbF,\x06\x93-@\x13\xb1\xce,\xe5>2@Ho{\x9d\xb8@&@8\xe3\x05\xa0\x92\x06)@\x95!\xcf\'5\xcf,@\x10a\x7f\x82Rj,@\xa4\xba\n"7\xbd(@\x8f%\x12\x1b\xef\x8b.@[\x0e\xb3\xcf\xd0`&@\xd6\x97L\xc7|5/@i\xfe\xe8\xb4+L.@(:?"\xfft&@\xb9[\x84=\xaa\xe6(@\xc8\xe1\x17\xf3\xf38&@\xa9\x8dw\xf8\x1a\xce0@\x1c9\xe7\xf5\xa9\x85)@B\x0e\xd5\xe5\x1c\xd2/@\xeft\x94\xbc\xa7~(@\xd3\xf9F\x8d\xc3\xed0@\x01\xdcd$\x0e\x0c-@k\x9bo\xe8\x98o/@2\'\x9f-\xde$&@\x17\xbf\xa4\xa5\xe9J)@*\n\x99|\xc0\xb5&@\xcd\xf5\xa6\x8eW\xf2)@v8\xe7Q`\x7f,@\x06\x87\x11I\xee\xef(@\xa3\xd1\xd68\xb3\xfe/@a\xdf\x89\x8e\xf5\xd2,@\x05\xd7\x08E\x02j(@,\x0b\x0fO\xa0\x94)@F\xcc\xf4\x92\xe9;1@\x8f\t\xd2r\xbc\xf3*@a\x01\xecA\x91\xf9.@\x1a\xd0a\x14:\xab-@/\xd4@>\xad\xac%@\xeftiu\xf3x\'@@\x14\x88r\xf4b-@\xdcBz\x83\xcd\x8d,@1\x89o\x14\x8a$&@m\xe0\xbf\x82\x88\x07*@t\xb6*\x84\xd7I&@^\xe4\xd3\xbf#\xc3&@ew\x1fESa1@\xbe\xf5\x1dl:\x08)@\xd7\xde\xdb\x8a\x9f+(@\xa3.\x1b5i\xf9,@n\xb3\xac\x8aO\xdd)@\xd7d\xc4\xd9\xfd\xe20@\x81\x1f\xd58\x05\x8b/@T\x1d\x08}\x81f-@\x0fLl\xa6\xa2\x0e+@d\xe9\x91\x1dm\xed(@\x91\xbd\xd1N}\x99(@\xb8Es\xf2\x80\x11,@P=jBo\xd7+@+\xea\x83\xeaSC1@s\x0f\xe9\xdd;\x8a(@ \xb2\xc3\xe96\xa9\'@{\x9e\x84\x9f\x8e\xbb&@|_\xef\xf1\xf5\x86&@\xbfl5\xd2\xbb_(@\xdfe#\x8cpW,@\x7f\x9a6\x19*\x97(@&R\x05Pu0-@_~\xd2\xa2\xcb@&@L\xcc\xc3\r\x06\xb9.@db\x9bc\x8d\x971@L\x1f\xf4\xfb\xea\x1f+@\x91\x11\xe4{\xae"-@[j5#\xd8\x8b.@9\nA1\x03\x97-@\xb8>\xf9./\xac0@\xd9&\xd5\xa1\x1e\xec,@{\x18\x16v\x81\x97-@\xdb\xaa\xff\x8d{\xb8-@\x9c\xd4\xb4\x8a\xdc\x81-@\x84\xe9\xaf]`\x87%@x\x9cB\x1b\xaf\x87&@nO\xcdV\xc3K1@f\xaf\xe2\x08+\x8e*@3x*\xacE\xc1-@\xc3)\xb7\x85\xf9X&@\xe6\xa6\x1ez\xcf\x96,@\xc9%b\'\xfb\x01-@\x04\x05e\x17\x99\xb8/@\xcb\xb85\x8e\x92\xee+@D\x9e=^\x11\x070@\xe5\xbf\x8c\xa3h+-@\xb4s\x17\t\xc5m(@\xd2P:6Z\x891@)\xf1\r\xaf\x9e\n0@\x9f!(\x0e\xd1\x8c(@A[t\x01\xb6a*@9\xf3\xb5n\x8c\xfd,@0*\x16(\xb7\x99*@k\xe6\xb6J\xf4\xb7.@w\xadYT\x8fB/@N\x8bH\x94\xf7\x9c(@\x04\x06\xa3gH\xbd,@\x01\xe0\x826\xc3\x11-@_\xec\xa7\t:*1@:\xd8\xca\xfbC{,@\xb02<u\x12\xf4)@\xbaN\x88\x1c\xf9$0@\xee\x9f\xbe\n\xa7\xf7(@\xfa\xf2V\xe9\xa8V-@\x8b\xa8\xb8\xac8[0@\x1f\n#\xe2T~0@\x92\xaa\x12~\xe31.@\x1c?8\xfcq`)@\xfb\r\x92\xac)z0@\x96\xf2%\xb9\\\x921@\x081\xe8\xab\x99s/@>\x07::\xb9\xb0(@\xfa\x95l\xf9\xffA)@\xa4Q\xa6\xc9\x95\xb11@\xbe\xcb\xde\xfe\xb1I1@!\xb1\x8d\'\x867&@\x1a\xd3\x00YzV,@\xdcSR8Q\xca.@\xf6\xb7d|06&@h~\x00]I\x81.@Y:r\xc4\x8d\xae-@\x04,\xe8\x9c\x9f\x17+@\x0c%\x7f\xc7\x9021@@\xaf-_ s)@\xaeB\x08C\x07!,@J\x88\x89-\xd0|&@\x04\x82\x91)\xfe\xa9/@\xca\xd6\xab\xdf\xca\x1e-@m\xd1\xeew\xf1\xb6)@\xee\x84\xa05\x1b\x910@\x12\x9d5\xc8(\x13/@\x16\xfe\x1dS\'\x9a,@;\xdb\x14p\xfa\x0c/@\xd9h\'\xbb\xb9\xc8&@\x90\x01\xbct\xd8\x95.@\xa8\x7f\x11\xd4\xf3\xa8/@\xd0)\x18/\xcc\xa7/@\x10,2\xa35\x87&@w\x15d\x14{&/@\x07\xed\xab\x95[y.@?\r\x1c\'\x99\x89/@\xcdr\x9b1\x01V*@\x97:\x95\xd4\x93t+@;i3\xe7\xb2\xf60@[\xec\x8c\x9d\xfc\xd50@\xa9\x87\x87\xfd\x86\r&@_\xc9\n%\x95\x93,@<\xf6h\x93\' 0@\x9a\x13`\x0cu\xcc.@\xb5R\xc91\x03 (@\xcc\xea\xcc6\x926-@\xc5\xafE\xe2\xd0\xc5\'@d/%\x88s\x8a.@\xf8^D,(\t,@\xe3R\xb7\x9c\xc0\xda\'@\xe0\xeb\xbe\x0bj>&@\xb0\x81\x8b/\xaa_.@&\xc19\xe3\xbd\xf0)@\xf5_\xf8\x8c\x94\xa0/@+2\xff\rG\xd80@\xd5>\xf7a\x87\x97&@\x8f\xde\xfe\x9fW\xca,@\xcd*\xab\xfdS:/@\x91\xa1\xc6o\xdf10@\x8a\xddv\xe3aH+@\xb2\x1cn\xffE\x191@\x0c\xb0\x82\xdb\xd2\x9c.@c\x06\xe0\xa5\xf0A-@\xc0\xeal\\\x9e\xf4/@\xb3d~\xc8\x03\x98)@\xef\xc6\x1aw\x85~+@\xf4yO\'8T-@\xd4\xfd\x1f\xed\xe2\x8b1@\xe7o\xab_\xca{+@\xff\x90{Ay\xc71@@H\xe0\xb6\xf0\xb7&@8\x10\xcd_\xc9|-@n\x0bX\xa9\x15%1@\xb7jQ 5\x02*@\xd0\x04r}\xc2\xbc1@\x8fs\x7fe\x17X.@T\xc9?W\x17\xf50@\x0f\x8c.\xe0\xd1\x980@@\x00\xd9\x01\x9f\x9f.@\x85tPk\xb2@0@\xe0\xcb]mq|\'@\xb6c\xd4))\x13/@\x03\xb0z\xf56$&@\xd6u\x9e\xa4|+/@\xad\xed\xa8"u8)@WC+RBH1@x\xc3\x96\xadFg0@if\xee\xfc|\xbd\'@\xc8\xa0\x06\x11*\xd7&@9\xf2\xf8\x94\x98\xe9&@\xd8\xa7\xe81\x82X)@Zb\xa8C}\x96\'@"3\x7fr\xe3,*@\xe5\xc3r\\I\x18(@\xa6x\xe1@\xf0\xeb*@\xf3i\xcf\xa1\xb5\x12/@E\xdd\xb2k\x96Q-@\xa2\xb3i\xe9\xd4\x8d\'@\x1bk\xdf\x92\x12\xf2&@\x13\x0cg\xe1\xbdi(@_\x88zK\xf0a)@\xea\x1c\x14\x8b1?3@\xc1\x9f\x10\x02\x91\xcb)@d\xa0n\x8eeX-@\x11\xfd\x17\xcc\x14\n(@\xb2\xbe\xa1\x06\x1fa-@2\xeb\x01\xf7\x17\xf90@\xe5\xe4\xe8\xcaC\xd9/@x\x06\xdfnn/*@\x10}y\xb9\x16\xbc+@\xc1i\xca\xb1\x8ec-@\xd9\xb5A\x95N +@A\x12\xf2K\x98\xcf&@\x80q\xc1$\x0b\x11*@\xa5\x84\x8dq\x94\x1b\'@\xea\x07\x1d\x13\x04\x910@P\x98\xf3\xd0\xdf!(@wc6\xc9#r,@\x15b\xe3\xd9\x107&@\xbeW\x9du\xc6A0@\xa3\x8a\xfb"Q\x1a(@\x99\x97\xd1\xe7$\xbb1@Swy\xa2\xaaJ1@q\x99\xac\x1d\xf5`+@\r\xa3:\xba\xd5@&@X$\x92>\xdd\x90,@\x1f\xa4gW \xea%@\n\xbb\xcb\x1d<\x0e(@m@\x9c\xad\xde/-@\x8d\xfe\x83\x9b\x0cD-@\x1c\xd7}8a\x860@w\xae9\xfe\xbc0\'@Z,]^\xaa?)@\x8d\x01\'\xaa<\x8b&@\xb2)\xe0\n\xdaW(@;6\xa9/\xef\x9c\'@\'\x9b\x8c\xe6wi+@,y\x04\xe7a\\1@\xb4\xedI\xb2{M1@\xdc1a\xf7\x99\xbe.@\xef1>\x08\xd3\xd1)@f\xe2\xa9\'\xc3\x12*@\x88B\xd0GC\xbf-@\x0e\x9bd\x0f\x84\xd8,@\xb6nM.y\xae%@\xe9=\xc7\x8a\xb1\x89(@\x8b\x01\x11$Q\xdf/@\xc9C\xa1-Xu)@\x0bpp?9\x1c\'@\xf4\xd3\xbd\'U\x8f/@\x0c\xa3\x0bF\'v0@uEh\x91\x0eC3@x\x99\x19\xa8rW)@x\xf3\xfe\x98\x93\xcf*@\xa0\xc5\x9b3\x0c\xcb-@\x19\x0f\x00?j\x82/@\x14\x95\x1dd\xaa2(@o\xd45\x1e\x0b\x1b.@\xf0\xbe\xeb\xb4\xb0\xe80@\xe4\xa7\xad\xb0\xec\x86(@\n.\xb6I\t\x02/@\xd1\x0cH2\x19\x8f0@\xe0\xddO\xe4\xcdu0@\xc2qk\xdd\xe7r.@M&\xc6\x02\xbb8.@=\r*\xebR\x8d\'@V\xd0\x80\xd7\xa7\xb10@\x15\x07w\x06\xb2\xb01@\xbf\'\xbc\xd0\x05\xaa0@\x00\x8b\xed\xfcH\xf2&@\x80\xc0\xa67\x7f\xdc&@\xf3\xa6\xa4\x84\xe5W,@i\xa2Z\xb0-\x1e,@)\x10r\xd4j\x8c-@\xd52W\xa9\xdc\xb4\'@\xd9~\x88\xb5\xe4*.@\x9c\xe6\xe7\x9a\x8c\x82-@_\x99})\xe44(@\xd9\xc7\x88\xeb\'\x17/@\xea9\xb5\xd2\xde\r-@@\x90~\xf1\x9c\x0b+@`\xa2\x95\x9e\xeej*@\xba\xdd\x19%\xbd\xf4/@Q\xe9"\xbb\xfa\x07-@\x12\xe8\xa7/j\xe9+@\xc6"\x12%b\xcf(@\x03)\x8e\xe3\xff\x98\'@\xe8L\x8b\xd4g\xc9%@q\xb5X\xb2^H.@\xb8\xb1\xb1\x99\x0e:*@L\xce\xb8\x1cK\xf4-@I\x19\xacs_:/@\x0f\xf0p\x8f\xa8I,@\xa2\x9e\xa0y"p0@;\'\x8bs\x8al,@<bk\xd24\x03&@6\xd7\xaf\xc2\x9c4%@\xaf\x96Z%\xa5\x93(@\xf6\xe6\xba]\xed\xf6%@\xf5\xc5%&\xf0\xd5%@\xb4\x8e\xcde\xc8\xaf(@\xfd\x91E3C\xb7(@\xdd\'i\xe3\xb4\xe2%@\xf6K\xbf\xc7Z\xb7-@\xe9Js\'\xeeR0@\x8cN\x1e&_p0@\xdf\xbc\xa8\x91y\xa8-@\xec\x9d\x06\xff$W.@\xd2aI%\xd3\xa10@\xbd\x8c"\x1c\x81w0@{\xde\x04\x88\xa9B0@a\xb2"3\xdb3\'@[u-\x8c\xbe\xaa(@\xdb\xd58\xd2Wg(@\xbbp<y\xe2\x0c-@\xcc\x87\xc3\xf8\x15\x91\'@C\xfe\xb5\xab6?&@r\x00\x9f\xce\x97\xcb%@\x8a\x7f\x8b\xefV\xaf+@\xaf\x12\x11\x8a\x0f\xaa0@\x95\x9abM\xfa\xb7-@E/\xf1\xea\xf4\xe6-@\xb9h#P?\x0e.@\xeb3VV\xb3\x8c-@\xa9\xc3\tk\xdd\x03\'@#\x0f\xb2\r\xa0\x0b-@\xf9\xf6\xfa\x82\x10V/@"\xe8\xcc.\x8b\xb1/@7\xc3NX\x95`.@!\xd1\x92\xb3\xfb\xe1%@8\x94\xc3\xdal\xa4(@\xf5\xea\xc1\xaf\x04\xf4(@\xb0\r\\\xc4Zj-@\xb4z\x086O<&@\x1f-\xa8F\x0c\xe3.@\xeb\x17\x81\xb9\x90\xb1-@$\x84\xb3\xad2\xe9/@\xce\x06\xab\x14<\xa20@\xc3\xd8\x8aW\xad\xd3\'@\x1679\x9a\x84\x9c%@\xdfQ\x18\xad\xc5\xbf)@=";\x8e\xe7\xe10@|\x86\x12^\xe7V&@\xb0\xbd>\xd5B\xb80@8\xec#\x0fH\xec*@\x03P\x9e\xf1\xd2\xd80@\xaeT\xd0\x85^\x050@\x15xP\x82<x/@\x02\x05a\x83l*/@>\xc0\x0f\xd9\x9f\xd0%@\xc7\xd2\x0eTZ\xf9%@\xc0\xb13\xcd\xb6e1@[\x8c\xd3\xe6\xb1{-@m\xa83~#\x81(@\xc0R\xde\xdaf\xb2-@\xce6S\xb9Qs.@\xcf\x92\xce\xe6\xe7\xe3/@\xcb\x0e\xc5\xb8\xfal)@\x9b\xc4\x13[\xfa\x10%@\xc2\x88\xeb\xcc\xb0\x05\'@\xce\xf3\xe2f\x94\x8e%@bM\x8c\x81\xef,&@;\xf2\xec6\x9c\n&@\xc5\xabJ\n\xd9\xb10@\xec;\xf4+\xd4<+@N\x95V\xec\x91G%@\xf0\x9f\xe6\x9a\xa7\xf90@F\xd6\xba\xed\x8e\r*@\xc4\x16\rj\xaaC-@\xdb\xcd\x0fTC\x97\'@\xc0\xd4\x1e8\x0b\xdd\'@n\xa3]\x16$`,@\xef\xa1#R|c)@\x08\xb2\xd5p*\xeb*@\x8e\xd3\xaf0(\xe1&@\xa9\xe0\xba\x89\x14\xc6(@^s\xd35YQ-@\x9aN\xc6\x11K\xf80@8\x81\x11\x9c,&0@\xbb\xfc\x93o\xf7\xc2+@^\x91\x10\xb2.\x18-@\x1f\xfc\xd5iO\x1a+@\xad)\xafw\x95;-@ j\xd9\x12\x1f\xac0@Kb\x1cO\xb4/*@\'\xef\x03C\x9e\xac&@\xf2\xce\x82\xb1\x07\xa3&@\xd3\xcf\x03)\xc0\x8d,@\r\xe0\xc1\xf9\\\xa3.@\xc0e\xc8hl\xf2*@\xb1\xc3`F\xcad0@S\x80\xb3Ml\x820@\x0b_\x94],8&@e\xb7H\xd5t\xe9%@.\x95pL\x7f\x00*@\x99\xb8\xd9\x96\x00\x12%@\xa6\xabTy\x8d\x87\'@\x90r0\xf7\xff\x05(@\xa2\xd6\xd8\xa1\xceI(@\x83\x02\x89\xb5\xca\xfa*@h\xe6\xe0\x0f\xe0\xf5*@\x02\x00\x01+Y\xfd)@\xaa\xe8\xfd\x18k`+@\x1f;"\xba\xda\xd5,@F\xe9\\\xcd i0@a\xa1M\xc3\x9f"-@\xfe\xb6\xcf\xc4.\x19\'@\xb14Y\xb1\tS,@\xb1+\xee\x99\xbd\',@C[\x80\x0e\xde7-@\xc5\xc5\xed\xfe\xa0\xc1.@\x7f\xd0\xc2O<\x9c%@2\x16\x82\xa9X\xff1@c\xce\x96q\xab\x8c%@{\x08bW\x8fV+@\x19G]\xa3\xd3\xc7,@N\xd9\xad\xef\x8a01@\xefd]\xa1\xf0\x8c0@5\x8c\xc1\xd5L\xe90@Q\x1d\x11\xa9\x0b\x14+@\x0f\x16\xb6&\x9f-%@!\xf4\x14\x83\xc7\x97%@\xcb\x18veql(@C\xde\xd69k\xfa(@\x0f\xe1\x9a\xc2iT&@\xb3\xed\xd4\x03\xaa\xe8.@\x9a~\xf9\x05\xe6\xf0(@\x87\xb6\r\xa4\xa4x,@P\x83\xda\xe2\x04\x1d-@\x14\x95\n5C\xdf)@w\xbap\x99\x95$0@p\x8a\x0b\x9d\xfa\x890@U\x08gB=20@(:]=\x80r,@[\x14\x10\x13\xc2\xef(@\xbd\x80\xedL\x0c`(@\xe8\x894\xc3\xfb\xd5\'@S\xf4j\xe15\xcb0@\xf5\x171\x9dv\x1e0@\x9eeu\t\t\x04%@\xc6\xd4\x1b\x83w\x0b0@A\x8b\xdb\xa0\xaa\xe7*@\xac\xb7\xc3\xd2uY0@-\x84%\x0f\x0b\x1a-@\x81\x87\xe9\x16\x8a\xeb1@\r|\xff\x8aMR(@\xd2d\xa6\x11W\x16+@\x05Uz\x98\x89H/@\t)*\xf5\xdb<(@\x04\xae\x18\xf4\xa0\xe6&@\xe6\xdc7N\xff\xad%@\xf1\xb0p\xf2\xbet(@RZ\xf6~\xa3\x16*@\xf4\r\xe2\xb7]\x03*@j+\xee=\xb7\xab\'@\xd9q \xef\xe7\xd9&@(x{d\x10\x86%@\xa0\xcb\xc6\x1e\xd9\xa3+@\x8b4\x863\xfd/,@\xc2\xd6\x11z\x19\xe81@\xe4u7x\t\xd9,@\x86\xf7\xf7\xd99\x9b0@\xe9Qp\xc1o\xc4%@\x86\xd4m\xa3\xda\xfb0@\x9cQd\x08Mi(@\x8d\x8bg\x02F:&@&\xb2z\x88\rd.@\xd8\x1c\xf8\x03\x06\x1c+@\x0c\xa4\xdcRv\x90*@\x96.\x8a\xaf/q*@9\x85J 8\xf8)@s\xee\x0bFv\xce\'@H\xe6\xb9P\x99\x00&@\x1e)^\xb1\x06\x96*@\xb8\xed\xc3\xc9\x9cv*@3\x14\xd1\xee\xfc\xb8,@2f\xc5\x8b\x96\xb0*@?Yl\x0b\xdf\xa40@\xe0\x98\xe5B\xa4=0@\x18\xd3&\xf6\x14]*@\xd0\x88h\xf3\x1d\xc2\'@`\xb7\xcf\xfb\x0c\x01-@?\xc2-\x9d7\xa0%@\xda)C6\xb4\xe81@\x12\xa7yL\xa6\xd0\'@\xc5\xec\xb5\xb3\xc4\xda-@\xe4\xc6\x19\x80\x0e\xaf%@|\x05Iw\xc1\xc3\'@\xf9\xfc\x1ad\xe1|(@t\xf1\x02&\xd4y\'@\x0e\xe1\xac0W\xe5&@0&W`Eq,@\x14,%\xf1z&,@o\x9f_}\\\xcd0@\xb0P_\xf9\x94\xde&@\xd6\x92\n\xd5\r\xbd%@0\xca0\xc3\xb8C/@\xeb2\xe5-\xec&/@\'\xc8B\x8b\xff\xad,@\x9eb\x06\xe5\x04j,@\x16\xd2cjE\x89,@\x0f"\xb0\x17\x8e\xc51@\x08\x9a\xc4\x17|\x1b+@\x81\x81)\xb2\xd5\xec&@\xa3\x83\x07\\m\xf6&@\x91ES9\xbfF*@\xf0klV\xd70-@\x98v\x1a\xbe\x90\xdd1@vYDu\xb8\x061@#\x06.Z\x04-,@\xd5\xa6KQ]?0@\x8e\xf3\xa3\xc1\xe2\xf9)@Z]\x82Ym\xea%@M\x87"\x85g\x7f(@F\x9a\x1b\xd5g\xdb(@\x87\xf9\x10\xfe\xc6\xed(@\xfc\x9eL,\xfb\x9b.@\xfb\xba\xcfm\xcbZ*@\xee%\xb9\xcax\x83(@\xf8\xf1$\xc9B<0@\x95nXZ{\xba+@\xd8\x0bl0\xec\xb2&@\xe5W\x0c \xb4\xb9.@m~CD\xb2\x8e-@&\xfb\x7f\x9a\x0c|1@.Nn\xe6\x180*@/\xaf\xe4\xbbY\xc70@\xe1\x06\xa5\xdf\x02\xb8,@\x0f\x11\xa9v\xd9|(@\xa3\xe02g\xb8\xe3(@l\xc5\xf6\x12\xef\xd6.@\x91\x0blY\xc4o&@\xaf\x97Nu7\xf1&@f\xc8\xc6\x92\xe1\x95(@\x97\xe6\x82\x15t\xfd)@\xbc\x7f\xe5\x91,`-@!$"nNo-@\xf6\xcd\x00\xdc\xc8^&@\x02\x863h6\xd7*@\xcd\xe9\xee\xee\xc4\xfa0@\xb9\xafu\xc8\xe4~&@\xd2\x93\x164\xf1\x13+@\xd0\x1f\xa1\xc7\xf22/@\xa5kx\x02\x03h-@}\xdf\xf3)\xe4U(@\xed\xb2i\xaa\x9d\t,@\x0f\xaa\xed\x85x.,@\xb3\nB\xd1\xc1+-@9\x1d\x035\xd3\xbe,@S\xefC\xc6\xda\xc0/@\xf2\x1e\xf8\x0b\xfev.@\xed\xb5%\x92\x05\xb00@2\x90\xe5w\x15p(@\xb1xt9\xabT&@\xb1|g\xbb[\x9c/@\xa5A\xae~\xadr(@\xe2g\xc5~\xc8\x07&@N\x11\x1f?f}\'@\xa1\x03\xd8vM\xc8)@\xe2\x82+\x11[\x08,@\xca\xd1\xf97\t\xca.@B\xc6=\x82\xb3W,@8\xab\xf6\x88\'-,@\x81\x1c\x06\xdf\xe2\x9b,@\xa9Pd\'g\xc2(@\xff\xb0\xc9S\xbd\x7f(@\x19+\xe9\xf2\x13W(@\xafeQ+\xd6\'(@\x157Z\x1d\xb1u\'@:\x9b\xe03F\xc4\'@\x86\xa1\x80\xe4\xcc%*@\xbf\x80\x0b%\xe8L(@X\'\xf5\xcc\x9b\n0@*n\xde\x0e\xcel1@\x99B\x9b\xb6\xb9\xda-@s\xb6\xf7\xea\xe5\xd6,@\xb5\x0bV\t\xd7i(@\xe3\xc9I)\x98\xb7,@\xac\r\xce)\xbc\x9f+@\xf9\x83Em\xb8A.@s\xc3K&\xa8\x10\'@\x7fo\x0c\x9a%\x01.@/\x12\xe0A\x85\x08(@\xc22\xbd5\xaf\xbc.@\x1ch\xc2\x87YN,@C-k\xea\x91f-@Y\xfb\xed\xd9\x1bs*@\xcf\x9d\xac\xa7\xff\xe1*@\x17!\x06\xf2\xb1\x13+@;\xc5e\xe4\xc7\xc71@l\t\xcf\x9dDN,@\\hm\x8b\x1b\x1d*@~\x9fy\xd0\x97^&@`\xd4\xff\xb3\xccQ&@30%\xe1q[(@\x87cGK\xb7\xdb&@\xa9\x06\xf7\x9d\x89K1@\xfe\xa2\x98?A\xd6)@\xab|[J\x91\xd1(@\x96\x81\xef\xf5\xb8i(@\x85\xd7\xd6\x18\xce_(@\x15\xb0\xcb9\x16\xd3-@\x8e\x08\xbf\xf3\xa6 -@\xa2\xbd\xba\xbeeg-@\xe3uR\x1e\x877+@^\xd2R7\r\x861@\xb4\xa6\xf8V\xae\x1a/@\xbc\xc0\xb6O\x04\'-@z\x1a\x8a\xdf\xd4P,@B.\x8a\x06\x99\x17+@\x9fb\xde\xee\xc2\x19-@\xa0\x99V(u\xa3&@\xe7\xb0\x81\x06\x1e\x80\'@\xc2\xb0 \x8b\xbc\x95\'@\x1f\xee8w\xb8\x11&@\x1c9\x82D2\x86%@\x0f\xc9\x18\x81\xef\xee-@k\xf3y\xa9I\xde1@\x82o\x8c\x14a;1@\x87]\xcfN\xd3\xb80@\x99\xd3+)\x0f\x15\'@\xda5\xa7k2Y-@\xca\x14\xfc/\t\x9c0@\xa7\x1bu\xba\xc3 )@\xbc\xa0o\x89S!(@B\x7f\xda\x96\xc42(@@\x7f1\x950\xa8.@\xd0L\xf10 \x021@\xd2$@H\xe7\x83\'@3&\x12\xfa7\xd5(@\r\xd1\xec\x8a\x0f\xe7+@\xdb\xc1\x9a\x9a\x86$0@\x08Y\x94\xdfGg&@\xe9\xcb]\xe6\xca\xba+@\x8d\xce\x06@}v,@\xf8\x06\x0f\xe5\xea\x04+@\xb4\x13\xc30\xbc;&@\xd9\xcc\x89\x05"2&@\x10\x873\xb7bU)@\xeb\x86x\xbf\xba+&@\xfb8bx\xe6\xee%@\x8e\xb8\xea\x11\xcbN,@\x86\xb8\xfc\xcdF\xbb.@0\x12>J#E,@\xe6\xd7\xd9\x83\x16\xb1*@\x11\xdb\xd9\xb9\x84\xaf(@\xda\xd0\\\x94b\x8b\'@\x11\x85\x17!I\xeb%@m|\x0c\xae\xeeI-@\xd0\xbc\x90)\xec\xc7&@\xcc\'\xf0\xf5\x02\xe4\'@\xb1\x8c\xfc*\x13\xe9)@\x1c\x05\x98\x8a\nZ,@\x00HUp\xf9\x92.@\xb0z\xd2S\xf5\xa1.@ \xb3Dx^N(@D\xc4\xc1\xa1\xa0\xfb%@\x08N\xd5\x94\xa6\\0@\xd2@.G\x1d\xd8*@*F\xd9W%\x07,@\xdeM\xd3\x95\x00\xa1%@4\x97M%8\xe0/@\xc7|W0l\xa8*@\x0b\x97)\x058F\'@\xb7\xe9\xe7\x9d\xb9\x8c.@n\x8d\x1e\x81!\xa1-@\xa2"\xecZ\xb6B-@\xfd\x16\x1fI\xf1\xde*@\x0ct\xec)\xe0\xf0)@\xa6\xc5\x90u`\x85(@\xec(9\xe5\x17\xfc*@\xd8\x8b}=\xba\xff,@t\x8c7-\xb1\x9a&@\xc7\xb2D\xfa\x8e\xd6-@\x0bk\xf1S\x05\xd70@\xf1<\xd8\x9a\xa88(@\xef5|a\xed\xd7\'@f\xc8t\xf1?\xbf0@!\x98c\x01y\xcb*@\xa0gW\xca6\xac&@LPZ\xee\xe4\xe1)@\xed%\xa5\xa10c0@m<\xa0\xfb\\d0@\xe8\x082m\x80.(@J7\x84oZ\x92\'@\x1f#Jn\xde\xf3\'@\x80\xfc\xcd9\xe9\xc3&@\xa5\xe5{\xb4\xdf\xcb.@\xf8s\xcc \xa2\x1a&@\xd3\xa4[\x9cu\xf7&@\xa3s\x00L\xb4\x180@\x1cUd2\xa6\xd2/@\xb6\t?La;-@\xf7&\xdc\xf9s\xba.@f\x19\x81\x10\xd7\x95)@#\xc4#\xdemH(@cu]|\xb2\xb3%@s\t=\x8e\xa2\xc0%@\xdd\x86)\x90j\xcc,@cy\x14\xdf\x9a\xde%@\x05Y0\xf9\x08\xb2*@g\x8c"#\x8dh(@\xa2\x8f\xdd\x06`c&@\x04_\xf6\xcce})@b\xd1af\xf8V&@\x9f\x8b-\xf7\x0bX)@\xddml\xdc>7(@\xdb_\x11\xed0\t&@y\xf0f\x1b\x9d\x9b+@<\x1f\x1b\x99T\xe9+@Xl9\x97\xb6\xa5%@A\x8b\xb8\x93*\x07,@\xe7\xf1M\xa7\x17\x13,@B\xf4\x1d\x02\x04\xb1/@\xa4\x8c\xfcC\xc8s0@\xb3H)\xd4f\xe2%@\xce\x90\xd5\xe9\xfe\xd0/@\x07\xf9@\xdf\xd1h.@\xa3`0\x1bq%%@\xb7\x8d\xcb\xe3c\x0b(@\x021DiL\xf9.@\xc2qz\x8f\xd0\xb9%@\xd6\x01\xbbi\xff\xa1&@7\xb6-\x92*\xe7,@l3\xdf\r\x04\xd5,@T\xc0s\xf5}\xd3%@\xd3u\xe8\xc3\xdd\x17+@\xfeDe/\xb2\x9c*@4.m\xb23h*@K\x0e\xb5\x9f2\x12+@y\x97r\x02\xcb\x1a+@\x97\x8c\x7f/@\xad(@lC\xf1\xdb,>&@\xea {\xf0\xcc\xc5(@\xd9^\xd6b3\xd8(@Hj\xd28\xe1\x92+@\x05\x9epa\x83,,@\xa9=0\xde\xecs,@\xbe\x11G_\xba\xc1%@s{\x9b\xd2\x1b\xf3\'@\x00\xcd`g\x85\xb4(@\xf4\x020\x8dH\\)@\xb6\xaf\x9d\x16\xc1\xa8\'@e\x86\xa4\xcf\xff\xba.@\xb9\xe4\x1d\xca\xec\x07%@\xcdY([\xd9\xe8.@\xe1\xf2\x9aa\xff\x94*@[\xd9\xca\xf2f\xd0*@\xfb\x1d\x87/\x03B0@p\xcd#\xe0\xec\xa4&@\x19\x12T\x9fd\xd7)@\x11\xfd\xcbj\x1e\x941@\x9a\xda\xdfl\x8e\x03-@\xa8\xa0\xa7\xf7z\xb7\'@\xc9t\xcf\xba\x81r.@C\xf3XQ\xd6\x92/@\xf7\xd1<\xa1\xb0\xd0+@[|L\xe0= &@\xd3x\xaaw\x8e\xec\'@z\x0b\x029N\xb6&@f\xc58\xac\xbfn-@C\x8fD;0\xdf)@\x9c\x9b\xe20\xab\xe6*@\xad\xfb\x85 \xaf\xb9+@\x86\xfdE\xfb\xdd\xa1)@\xc8[\xe9rz\x1a+@\t\xd2,\xcbdc)@^\xab\x14)\x82\\(@\xdfG+\x84\xfa\xd4*@\xe8\xa2Z\x9dOa/@\xa2*\x1f\x07\xc2q\'@X\xbeZ\xd9\x0e\xc8+@O\xaaw\xb8\x1e\xd2(@?\xb6\xc1\xe6\x9a[(@9,\x07\xc8,w-@dm\x86I\x92\xff(@0\xfe\xbd\'x\x98\'@s\x1f\xce\xfab\xe1%@\xcd\xb5\xc3\xd1@\xc6&@\\kK\xc9LF-@\xa5[\xdb@\x98S-@h\r\x83m\x01\xee)@\xa7\xedCh\x91\x9f1@\x11\xeb\xc4\xfe]\xde+@\x91jR\xb3K\x10&@\xc0\xf6l#.\xab/@\x18\xd0\xb4\x01\x8d?0@\x81\x7f\x1c\x90m~%@/ekl\xa5\xd7,@\xea\x8f\xd8+\xecw\'@n\xfc\x14n\xc2e(@\xb0;kg\x02e,@t\xdf8\xef4\x98&@\x8b\x7f\x7f\xfbq\xd3\'@\x10\x9c-^\xe6E,@\xe5\xd8\x1c\x13\xf8\xc9-@\xc6<r\x88\x15\xad*@p`\x80\x87\xb7\xe5)@n\x1f\xfb:4\r&@Z\x13q\x17n\xbc)@p.\x1f,&!(@\xf6\xf4i\xdc\xa2\xd0&@\xb7\x91\xc3\xec\x8c\xd3(@O\xa1\xd0\xee)B&@\xe1\xd0\x92\xca6x%@\xcd\xb2"\xcf\xe4\xa1+@\xf8g?\x17_\x16%@\x1bux\x921J&@\x9f\xcd4\xac\x8c\xa11@W\xf2\xd5\xb6^\xf4-@\x04\xf83\xe8\xfcx1@\x11\xe3\x15\x95b\x96.@\x81t\xe9]\x85{(@\\d\x00M\xa2\xc7\'@<?\xf1!\xe8-&@%\xd6\x9b\xf5\x07\xee*@\xb37\x1c\xb9\x04\xb0)@Z\xe0\x93\x05\x9e\xde1@\xff\xae\x8d\xe7V),@}a_A\x18\xda1@\x90\x05\x13\xe5\xc3\xe9*@3&\x97\xbc\xab\xef)@\xd3\xba{b\xf6\x82)@v\xa9\x8f\xf0K\xbd\'@\xae\x8f\xab&\xa6\x99\'@\xa5\xa7\x12M\xcc\xf4&@;\xfbi\x06">,@&\xb0\xb5G\x89\xaa*@u\xc0-m\xac#&@q\xb9z\xb7b{%@-_\xeaK\x07\x8c(@\x1b@\x03\xc9\x7f7\'@\xaa4\x193\xe1\x82(@\x8b?\x84\x10\x1bA\'@D?V\xd7\x00O(@nb".\x82B/@\x00\x88\x9f\xdf[=/@\x05B\xc0\x81)\x1f*@r\x14l\x8fs\xfc%@`\xda\xe8\x1cq\xdb*@\xe6\xeb\x8dqm\xdc%@t(\xd7\xc2\x14\xe2*@1\x8e\xa9c\xcf\x15)@Y\x8c\xdac\xd9f,@p\x17"bC\xde(@\x181\x96\x81\xe8\xb3*@\x1b\xebi\x8d\x8f\x88,@\x85|\'+x\xb1\'@\xcd\x8a\xa8\xfehk,@F\x95"R\xa2\xe2-@\x0b\xb6\xcf\xbc\xaeV(@\xb2w \x908\xab)@\xf7g%.[\x0c*@*\x19|\xd7\xce\xf4%@1\xb2(E\x9d\x9f1@\x88\xb1\xa4Q\xf0\xea0@\xdf\xc1\xdb\x19L2,@\x1c\xd6A\x81\xf7\xc70@\x8c\xfd\xf5l\xf9\xc30@k\xb5\tn\x02\\0@x7\x8bH,c)@\xbc\xfd<\x89\x14\x8a\'@\xebj\xb8|x\xa6)@vx3\tP\xe41@\xa6\xdcm\x13\x88\xfa1@\x11\x99\x98\x0f\x92\x0f2@\xb7\xf7\x17V\xa5\xb6&@\x02\xf18\xe0G&,@\xfd\x04\xdct\x15\xce%@\xf1\xff7\xac\x8f\xa8(@\xb9\xbc\x97X+\x84,@\xbe\xdeZ,N\xf5,@\x01\xca\xe7\xe0V\x87-@\x0c.eN\x18\xc1(@\xde\xaa\xde\x0c-\xf2(@\xb4\x16\xaf\xce\x1d\xe70@\x16\xbb\x80\x94\xff\xb6+@\x8e\x1c\x85\r^V.@\x8dT\x8e\x9c\x02\xb7*@\xa4\xd7\xec\xd7\xbc\xde)@3a\x99r\xc7V(@RP\xa3\xefO;(@\xafC2[\xe4\xca%@\xe7\xc4\xbc\x82\x1e\xea-@q\x955\xe0M\\/@\xfb\xc1U\xd6Xu\'@\x01/s\xb7\xcb\xd00@E\xcb\x01\t\x956,@\x97c\xd0=\xf1\xcd&@\x949q+\x7f ,@\xaeE\x90\xfeF 0@n7\xe7A\xed\x1f1@\xe3r\xa2\xb5 \xc5*@)\xc4=`\xaa\x15&@g\x14 \xf8 \\%@\xae\xe8l\xaee\xe1(@\xa5Q\xa4\x0f\xeeh&@\xd3\xd7\xb0\x8b\x9eC\'@\xeb\x14`\xaf\xa2S\'@1\xce\xf4#\x0e#(@8\x0eKo\xec\xa71@"]\xdd\xad\xea&)@\x82\x8d\xf1\x99\x13\xc1)@\\\xcb=\x83\xee\xef*@\x1e\x19\xab\x93^\xa5)@\xa8;\x8eJ\x10\xe11@\x15\xc1\x90\x86\x00\xc00@\xf7\x86%\n\xf4\xff(@\x81\xaf\x8f\xd4w\x13+@\x97\x87Y\xe8I\x9d\'@\x83K\x06\xdb\x1d\xe40@\xfdM\xc5\x07\x96w%@\xcd\xab\xd1H\x9a\x940@\x08\x0f\x16\xad\x138/@Z\x80\x17K\xc9<*@`H\xb2L$\xd70@\xf4\xb0\x1c=\x1bk(@\x8a\xf0\x02z\x7f\xc9*@\x1d\xa1\x89)\x1c\xba*@\xeb\x11\x02\xd3O\xc3%@\xa6\x85mZ\x0f4,@\x12\xa3\xda\xf0\xd0>,@\x04\xe8v\x10J\x0b&@t/\x9df\xed*2@\xc4\x1aR\xf5\xa4\x8d,@\xd8\x02zH\x8e[0@i\x1b\'*\x8d*.@Ru\xb6\xe2X\xd7%@\x0e\xc3\xf2\xe3}\x01\'@q\xba\xbd\xea\xb3Q\'@\x00\xe05@\x87m(@\xc2\x19\xd06*\xb0(@\xc2\xa8KA\xcf\xff(@Ek,\xe0\xf0j\'@\xdb\xe1\x02\xb5\x17\xc3\'@\xe7(\xf9xZ\xf2\'@\x92\xa56\xab"\x83(@q\x9a\xb9C=M*@\xa3\x90\xaeo\xb6D*@&\xcfR8\xd2y(@\xc5\xff\x1d\xe3h\x03&@\xcb\xb2\xde\x82\xac\xed%@c|\x8c\xd2s\xd3%@\x80-\xc8\xd9\xaci(@\x9d\x87\xf9u\x9aY\'@,s\xeb\xf3\x96\xec\'@%\xb6\xc9-WZ-@\tH\x82 2\'-@\x97\xd4\x8a\x83\xb5r-@\xc4\x7f|\xf6+!-@\xc8<x\x00\x96R&@9\x99\x8a\xb9\x04\xe20@\xa4}\x12\xef\xaa\xea&@\x05\x96\xdd\xb9?\xf5%@o.\xdb7V7(@\xf5\x10\x149SA(@\t\xe2\xfdA!\x1d(@`$x\xa3\x1f\x920@R\x15T\xf6\xcaW%@U\'\xab\x9c\x13\xa9%@\x12\xfcP\xd0\xf2B\'@\x90SXWx\x0f(@\x08of\x1b\x07\x1a\'@\'\xcc\x8a\n\xc2%(@{\n\xb0M~\x1d-@\xfee\xc0\xcc\xc4m*@\x92%U\xe4^\x01\'@\xa2\x88\xba\xa1)\xe6-@)\xb8}\xb2\x0c\xda)@\\\xbe\xff\x05\x97\x92.@\x8b\xfdV\xe7f\x1e.@\xc7.\xfb\x0b\xe2\xca0@\x95\xb2pp\rs,@\xdfaJ\x9a(\x91,@\xb9\xc0*\xd3\xb4N\'@\xb3FD<\x804/@Sa\x14\xdd\xca\x86%@\x04\xc3\xc0-O\xca&@\xcf<\xc9\xa5\xcb\xfd&@B\x01\xea\xaetM(@\x0f\x89\xd6\xfdg\xa6(@M\x88\xf6\xa5\xa8^2@\xec\xb7\xba\x04\xe80)@+\xebC\xfc\xbe\xb9%@\t\xae\xb9\xc1$(/@zrZX4a%@_D\xe1\x8e\x1f\x0c(@\x02\x9fo\xd4\x0b\x8d,@\x86d\x8d\xc1\x94\x1c.@\x9e"\xc1\x80\x15Q*@Y\xf7\xd1bt\xc6*@\xe2\xa1\xd6$\x87\xd8+@\xc3i\xc4\xa0Q*)@{\x96qe,v-@\xd6^t\xef\xd8\x10\'@t\xbe\x7f\x80\x00\xc6(@(\n\x02\x11\xf6\x83-@\x0c\x9d`j\xbd\xae*@\x7f\xfe3\xf9l_*@\x1b#p#\xac\xa8)@\x07)\x98\xc9i\xeb%@\xc6*N\xcc\x9fO,@\xe2A\x8c\xf2\xc6\x92,@\xce\x10\xf5N\x98R-@\xe0\'\x07\x1fX80@\xae\x03\xc2\xd2\x94M(@\x0e*\x9b2j\x18)@\xfc\x96\x15 b\xe7%@F\xcb\xe5.\x8b\xd00@\x90\xab\x08\xcd%~%@X\xba\x94\xc9^\x1f-@\xdd\xf9\x11L\x19\xfc-@o\xdb\x10\xcb\x17\xc8*@\xe3\x8cb\xf4\x8fe%@\xc9\x8e\x1b\xde\xf7\x1c&@\xaa\x05\xc29\xd7\xc7*@\xb5\x87O`\xdc\xc7(@\xff\xb9\xe4\x926\x1d,@O\xa7A-)\xfa-@\x92\xe11\x1d6\xee-@^\xab \x08\xc8`&@\x1e\xb2\xee;fw&@V\xec%\x8e\r\xff\'@]i\xb2\xb9\xd8\xcc0@\xde\xeb~\x88[\xe8-@}#\xa96,\xc5*@\xb0\x04\xd3\xa2\xb9\x1f)@3\xa64\xfb\x82\x19,@J\x04\r\\y\xb7%@\xb4U\x826\xc6\x82-@\xadj68\xb5\xb20@3\xab\xe6V\x19\r)@\'a\xb1\xba\x06\x89%@\x9b\xfa\xe1\x91\xa3\xd5(@g{\xc8kN\xf6-@R\xe6F\xbf\xfd\xa7(@%\xee\xc8\xcc\xf4T&@\xa4U\xa5\x10\xc7\xb9*@\x95\xf5]\xcaW\xcd0@v\t\xf8\xecnP)@L\xcfI\xb9\x03B(@\xfe%\xfc\xbc\r\x84&@\t\xf7\x1b\xf9\xf3u)@\xf4\xa9\xc2\xc8\xe0\x9a(@\xa87*\xdc\xe1`*@\x060\xfc8\x95\x82*@\x88\x8ak,y\x1c*@\xfd\xc3\xbaEO\x170@\x1cag\xed\xb2l(@\x9d$\x18\xf6e\x03(@\x12\xeeG\xf1ix%@\x9e\xa6\xf87\x889)@\xe4\xad|rs\xb9.@\x06d\xd3&\n\x04,@\xcf\xca(v\xef\xda0@\x16\xf7_a\xea\x02.@\x8e\xc5\xa1Y\x8f\x80&@\x86\xd5\xc6\x8a5J)@Xe\xca*]\x1e,@\xae\xb3\\4\x1b\xd5-@A\x06\xe8\xdar30@\xc6*X\x8c1p)@\xc8\xcb#+@\xc0+@\xfd\x1c\x04}\xc1f,@\xccY\xac\x81\xda\x13,@\xe3\xba\xa9!\xceU\'@\x8c\xe1\xe8~[a&@\x99 \'V\xcd/0@\xcd&\x1b\x00B\xb00@\x85\xfb\x17\'&\xa8(@\xcaK\xeeP\x12\xa2(@\xdc\x14\x84_\x96\xe6&@?\x0b\x04\x17\xb4\xb7(@d[[\xc1#,-@\xefEnP=m*@\xf7Lo\xad\xdaj,@\xbd\x18\xdb\xdd\x0cS)@\xb0\xf5\xae\xbd\x18\xcf(@)\xc0\x90^\xde\x19)@|\xec\xca[un,@\x80A\x8b\xde\xa7\xfe,@\x193\x99q\xfb:)@%w>\xe2l\x07)@\x19ciu0Z&@\xff\xbdV\xdc\xb3\t&@\x86\xacSD#\x9e)@P7\xad\xab\xb8\xba(@\xe9\xec\x08n3c&@\xbaZ\xbe\xb4\xa7\xf6%@\xde\x0c\xf3N\xe1\xd9%@\xb6\xceuj\x10\x1a&@\x91h\x17\xbe\xed\xf6\'@\x7f\x08(\xb3\x95\xc8(@(\x9d\x9e\xf1]I)@\xfd\x86 ?\xdd\xd81@v&\xf03\xc3\xd30@\xb4\xd2\x81L}\xec,@>\xae\xc5\x8f\n\xbb-@\n\x87`\xf5\xd3r-@S?\xbc5\xe9\xe4(@\xee\xd1\xe7\xd6\xc1c1@b=Hf\xec\t(@\xe4\xcd\x1f\xb3\xb8\xfd\'@_\nP\xad\xf8D-@\xb2\xa9)\x8fEs)@\xa1\t\x1b\x87:Y&@\xa5qvU\x9fl-@\xdaN\x96\xff?\x00.@\xb3\xdc\x1e\x1fl\x900@\xbc\x07\x99\xbd*b1@b\xf5H\xb6\xd2\xf7&@!\x8aw7\x04\xfc(@\xc4?Rv{\xdc(@\xd1\xd3\xb16\xf5\t&@ivK\x8dK\xb7%@\x06k?\xb7V\xf10@\x8f0\xfe\xb2"u*@Eq\xcfY\xda\x031@\xe8\xd3C)<\xa2(@Y\xbdq}ca0@\t\x02[\x128\xec-@M\x14\xd6G\xd8\x08\'@MfHi\x10\xea&@\xef#%!*\xca+@c\x06\xf5\xd7`l&@\xa1\x18?\xd1\xc7\r\'@\xb9\xcd6*YU-@G\xdf\xf4\x9cIA(@\x86\x83\x94l,\xcd\'@\x8b\x18\xe3Z\x1d/)@<\xe64G\x16m(@\xf8\xe8u\x1bzB(@\x86X\x94rn2\'@\x02\'Q~\xa7\xd50@\xf0`\xb9\xbak\xf9\'@*N\xbd\x92\xda\t&@#\x1d\xae\xec\x83.,@gf\x97\x03\xf0\xbe,@\xbb\xb4\x8f\x0b\xd7$*@^\x05\x11\xa1\xd0o*@\x04\x0e\xfb\xd7z\x1b\'@\xae\xca\t\xa7\xa0\x99)@\x95\x14\x00\x97l\x93)@\x19\xdd\xd4\x8e\x9a\x8d(@\xd4\x1e\xbd\xa8\x03\x8c\'@oE\x8a\x9d\xd5q)@\xf7\xa4\x8dw)\xff%@\xafy\xc7\x94W\x90-@hO\xe5A\xf5\xd3(@\xa4\xffh\x99Z\xcb(@\xce\xa8\xf0\xc4\xde\x07)@\x8c\x05\xac\x89\x9e\x8e(@\x1d\xc9\x83b\xe4W(@\xab\xc8\x882]\t1@\x94u\x0cB\xcc\x810@\xf1\x05\x14#\xe4\\1@\x19LI\xf4p\xb4&@\xac\x0ew\x03O?-@\x94J^|pd*@\xb4>+n\xe3\xef1@\xbe}J\x81\xc5\xd60@\x91\xa93\xcd\xdf\xbc,@\xee\x84\xe0\xb9A\x96\'@\t\x8dB\xb6\xf6\x00(@c=\x11\xe04\xc4%@\xf7f \x8f\x8c_(@\x14\xdcnL7\x0e,@\x00m\xe3\xda\xaf5*@\xa7\x15\xce\x98\x0b|&@q\x00c\xf9IG\'@x\xbcOs\x8f\xc3(@Z:VA\x17\xcd(@m_\xdb\x96\n\x16&@\xc5\xddQ\xc03\xcd+@\x9ed\x03gZ\x011@\xe1\x98\x06(\x97\xd4,@>\x84\x9f\xa2\x026,@\x02>\xea\xca\xa2e*@\xbd\xdc\x01\xa8j\xaf)@T\xa6\xd5#\xec\x9f)@\xcf\xac\xc3\r\x9f\x96)@\x83\xbf\x1f*\xdb\xdb+@\x06\xdc\xb73%\xc9\'@\xda\xe9\xdc\xa7\xbc\xf2\'@0\x07:g\x03L(@\xa2\x1bK\xc5\xd9\xcc,@\x93\t\x96\xc4\xc1\xfa&@?\xef\x1b\xf1\x86\xf9,@\x05c\xe6~\xbd\x1f(@6O\x0b\xfdd\x9c0@\x1b\xfe\xfc\x1e\x81\x85&@\x96\xe5\x9f\x99\xb8m,@\xf0\x9c\xd2Ht\xf9(@6E\xc9]\xe7\x97(@*\x14 \xac\xe7\xee,@\xe8\tng\x01\xc2-@i\xfe\x0e\xba.+2@l$\xf2x\\\x95*@\x84\xacz:\xdfZ*@x\xb7\xa8\xec)\x1d+@\x02\xdbWM\xaf\xed\'@Z\xda\x1d\xc0=/+@\xc5\xf9\xab\x03\xca|)@\xa1G\xb8\xcd%}-@ \xf0\xf3\xe2+\x00.@*\xb8HN\x9d\xae-@\x8f\xbf[\xbd\xdf\xc5%@\xd9l\xd9\x13\x0b\xec,@F\xe2\xe2\x12\xb0\x12(@{\x1a\xb5*\x80b(@\xf6\xe1\xd2kNn(@I\x8c\x15Utc\'@\x94\x06\xc9\xcc\x8a\x17\'@-\x05\xf7\x96\xd6\xc8\'@V\xb4\xbd\x08\xc5\xfe%@\xda\x89H\xcd\xd9\xf8\'@c\xc7\xd99\xeb\r&@B\x1eJ\xe6{$&@\xc7\xe7\xc3\x16\xc6\xb8%@%5\x0e\x94\xe0\xc8+@\x02\x90 &\x11\x14(@Z\x81\xa6\xc0\xc0\x83&@\x92\xa8\x9e\x95=31@\xf0\xd18\xb6\xa5o0@\xectey\xbe\x080@\xee\x9d3\xcd\xaa\x12+@\xfc)m\\X\xd9)@4y\xc5I\x94\xf0.@\xa4d\xd2\xc7\xb4\xa4)@\x0e\xca\x12\'R~)@\xd7\xa7\xe5\xea+$,@B\x85\xd3\xe1\xa4\xfe,@\xba\xfb\x16\xde\x96*1@\x8dc\xf2~\xc4\xf2,@x=\xf1\xef\xe97(@MS\x8c\x8b\xb8M.@\x9a\x03:\x84\xf6=\'@6_\x9fF^7,@]\t\x85\xea?q&@\xea3\xe7\xb5\xc3H0@8\x90\xc9\x1e\xecU&@\xab\x1d\xa7\xd8\xaaN\'@U\xc5\xa2\xc5\r\xf6-@\x04\xb1\x95\xca\xa4e*@\x1dE\xfb(<\x15)@\n\xb0|b\xb1\xb9,@z\x1f\xa5\x88\xb8\x85-@d\xd6\xf0\xa1;\xcb,@\xc0\xba\x90\xfe5\x8d\'@QMcGv\xc2,@\'\x13I\xef\x14,,@\xb5.\xfc-\x8e\x87*@\xf4Z\xa0gT/)@p\xf4\xb9.\xf7\xff)@>\xc4-\xab\x8a\x81&@(UKo\xe0\xd8&@4I\xab\xcf\x82\xc3%@Q}\xb8,\xea\xa1(@\xdb\xab\xe4\x85\r\x08-@/*\xbb\x18\x0b\xa3,@\x12?\xccUR\xd9)@\x87\x12\xb20x$&@\xf7\x88T\'\x95\x03)@;\x01\t\x14\xc0m-@\xecBp\xcb\xb1\xaf-@\x19\xeal\xa1\x80\x16,@\xf2\xc7By\xbd\xe9,@\x04\x8e\xeb`\\\x07)@\xd8\xa3\x19cj\xa61@Y}X\xfb\xb0\t\'@\x11\xc8d\xb0\x8f\xac0@\x1b\xb2\xe2\x00\x12\x95)@\xb0\xfcD\xd0\xd4!&@B\xdd\xa5\xa1]-\'@\x8e-M+9S\'@(\x07:3\xa5\x85-@:\x9b\x0c\xbc\xa6\x8b\'@S\xda9;\xe3%(@\x03\xb6\xa1\x93\xdc\xda(@\x94\xb7\xec\x97\xb7\x0f)@\\\xc2A\x02\x87\x87(@\xa7\x1f[\xa1\xa0\xdb\'@0\x0e\xac\x01\xb2\x93,@\x04\xb5\x12\xbf-\xfe\'@\'\xc9l\xf6\x7f\x0c(@\xf1w\xf5\xbb\xff3*@\x0c\xab\xf6\x14K,,@XC\xd3\x8c\x88%.@~\x08\xe2\xd3\xd3\x100@\xb0\x01\xa3\x93Q\x0f-@\xe0\x9a;\x18\x14\xf5,@y\x7f\tq\xf9\xd4,@w;\x84\xce\xc7\x96(@\xaa\x12\x01\xe2h.,@\xd1\x89\xa5W\x18\xd4&@\x92\xc3\x7fx\xe6Q&@\xce\x9e\x9c\xe01\xe0%@\xa82\x01\xb5B\xe8%@\x93\x06\xb7r\xff\xf7%@\xcf\n\xe0\x1f\xf4\x88-@\x9a\xe4\xff\x05s\xa7-@\xe4\x1e]C\xbb\xb9-@\xc5\xfcYJN0.@\x97\xbd[\xfd\x05\xa2,@U\x94\xe4\xa4\x04v.@cB\x8d?\x8f\xfd0@\x1a\x83$\x85SS0@\xd5\xc4(\xbf}H0@\xa9*\x10\xb6\'b&@RCc\xfc\xd6\x140@4\xf4\xf1\xfa\x96\x88-@\x99\t\xeba o&@\xda\xe6bf\xc9 )@\xfb\x08\x11\x86vC(@\x1a@\xcb\xc8\xc2\xdf(@\xa8\x01\xec\x7fL\t\x14@\x9c\x92\xbbi\x97\x12*@+\x16\xf4\x0b\xcd\x8d&@\x8cs\xbc\xf0Fv\'@(#97\xa4\xe6\'@n\xa0d2\xfb\x08,@\x90qZ!\x8b\xea%@\x87\x1e\xdf\xbc\x9e\xa1-@T\x8a\xf9\x04\x11\xf4/@\x06)J\xb5\xc88(@\xcf0\xfb\xbc\x9a;\'@L\x98\x8d\x947{\'@~\xcf\xf2?\xdaF(@\xa1&\xc9d\xe4\x850@_\x02\xe8\xf0\xdb\x83+@~\xf1\x1dc\xe1\x8f+@\x91\x945\x9c\x88v0@\xd6\x13\xdd\x1c\x838&@5\x8d\xdf\x01e7\'@\xd0\xf2\xff\xae \x16)@7\xdb\xaf\xd5\r\x93-@G#?\x13\x8d\r-@\xbc\x88\xeb\xb6\x8c\xf50@E\x84\xcc\xe2\x03x.@\x05aq\x10Y\x020@?\xb8\xc7\xa9\r\xe2-@\x18vx\xc7\x83G0@5\xafY }\x1d)@\xa3la\xe9\r\x85&@-\xe3\xa8&\xd4\xcb,@\xddSMv\xbe\x0b\'@<\xa9\xc6\xc2-\xea+@+\x17\xd8@\x00\xca&@\xe4\xf2\x99Sd\x07(@*N\xe0\x8c\xbc\xa2/@\xa8\xd1,\x98p\x92(@\xb5k|Q7\x01)@6\x7f\x97u\x1d\x120@\xb5\xb6\xc2\xe6\xdc\xd8*@V\xa6\x7f\x84T\xbe)@Z\xecP\xe5]$(@<89\tc\xfa.@kg\xe4<\xa7\xe70@\xc4\x950\x1c\xc8(&@^\xe0A\x18L\xae\'@\xe9C\xb4LX\r-@a\x83\x9bb\x1e\xbe(@K\t\x8dA8\xf0(@\x1fC\xa8\xc3\xd4\xf3&@\x7fPB\xbas\xf3\'@DC\xa8\x84\x9a\xdf&@IQ\xe0\x92\x13\xc3&@\xdeq\x15\x9fc\xc2(@\xf4\xc7\x0f\x85\x035)@\xdf\x96\xed[\xf5\xbe&@7\xad\xeb\xd8/c&@\xdeY&e\x88\xf8&@\xaeP\xb2\xa1VM,@\x1d:\x8a4\x11\xd2+@b\xad\xc9\x11A\xe1,@\x97_{mi\xe70@\x0fu\xd3\x01\x87y,@\xbeh\xa2d\xe4\xfa/@`\xd5\xe1\xe8\xe6\xd8-@\xf1\xf03\xb7\xb9\xcc*@\xb5\x00\xb0\xa1V\x91.@\xf9\x19\xce\xce\x93p*@\x80\xa6\x92kl\xe5*@D\xefd\xd4\xca\x04*@\x1b\x11\xa6\xc6\xab\x98)@N\x93\xe2QI\x8c)@D\x97!\xaa\x11x,@w\xe9\x1d>6\xae,@U+\xda\x1f\xdd\x8e&@*\xd3\x11+[\xf8+@H\xb1\x97\xd6y\x850@\x98\x86\x03\xd0\xaaK0@\xb0\xa9\x97\xa2c\x02)@\t5\xf1\xdd3\xd3&@\xc1\xe88\x99x\x17*@\xa8igWv\\&@ht\xc4\xac\x8e\x15,@\x98\x0c\xab:\xacy&@\xdd\xf9\x8d\xca\x01\x8e)@qc\xa78\xad\x9a,@\xff\x02\x97)Dg.@\x00\xcd\x0b\xb7\xbc\xe6*@g\xdb\xd2.0\xb9)@\xa0\x05\x9e\x8b\x17\xb2&@\x85\xc2>o`\xa4\'@\x14=\xfc\x85\xb7\xc7\'@&^\x88|\x0b\xfb\'@\xbd\x84e\xd1\xb1\xa4\'@-\xd7_\xd8\xf6\x07,@qQ\xa4\xdb\xfb\x050@\xde\xba\x1d\xe2\x16\xec%@W\x8c\xbf\x17T\xed(@\xe5`\xa9\xf1\x99@0@\x9b\x95+\xd8(\x90&@\x8e\xb2\xc16\xa5\x96&@|\xf9\x02X3"-@\x13\x88\xa8\x0e\xe8@\'@\xf7\xcc,m\x1f")@\'\xf7\x80\xc8\x7fb(@\xfbW\x92:c\xa6(@\x82\xba\xb5\x90\x0f\x12)@u\x9emv\xf2 (@\xfa\xae\x96\xee\xbe8)@\x18\x97\xad\x99 \x0b)@6Hc\xe9\xc7m.@dV\xb6\x96|N0@\x88jl9M\xde(@\x9d\x9b\x97\xe8\xae\n0@q^\x84\x94\xe3\t-@\xf9\xf1\xab\xd1P\xe3&@\xec\xe9\xf4\xfa\xf1P0@\xcf\xacI<`\xfc-@\x96\x86a<`\xf5%@\x9a\x9a\xfe9\xc2\x14-@\t\xb1\xf0\x9b\x03\x950@A\r\xb4G$0(@\xcd\xd4\x8e\x07\x0c\xe30@z\x1a\xa5(}\xad-@\x98\x8eZ\xe2mK)@\x19\xaeci\xc5T(@\xbbR\xbd1\x01\xbf.@V\x7f<\x94\xb0k(@\xd6\xaf\xb7\x87\x1e\xec*@\x9d\x08B\n\xbb\xda)@2\x91\xb5*\xb9\x1a)@[\t\x10\xc2,\xf7(@\xa5\x17mY\r]\'@(Ib\xd8s\x890@\xc85\xca\x1c\x00\xd1-@\x16y\xc6\xde\xea\x1d)@\x965\xcf\xf2^\x9e%@\xae\x7fj\xb3\x18\xd9&@Sp\xf4\xb5\xbe\x01\'@7\xf3\xc3aA\xb7(@\x9dl\x8b\xf2\xdf\x03)@\x01\xeen\x932\x15/@i\xc8X9\x154,@\xac\xd3\xe7\\\x85\xa4+@\x12\x0eg\xfcny0@(7"\xd7)\x012@\x0f\x1cD\xd3\x04\x12&@\xffd\xa4\xdf\x89\xdd,@l\xe0\tPLj,@o\xbb\xe2+|U\'@l\xbc\x0c\x07G\xcc+@0\x05\x8b\xde\x1b\xb20@\xb0\xde\xd6\x14\xcfN0@[\xe9\xa8h\x16\x02&@CO\xc8\xbe\xf3\x8c1@(\x82\xc9\xfa4\xa7+@\xc1\xba0\xafw\xa8+@\xbd\xf9\x00\xbe\x1a},@\xa4\xaa\xed\xfca\xf9+@\x10\xc4%:\xb1&&@)\x12\x9b`O\xec%@\x98\xd7\xe3\x91d\xd0/@\xe8\x03\x15\xa0\\\xe7,@\xaa\x0eb\x18{G,@:@\xeen\xb4\x1e-@v-\xd4\xa3\xa8z\'@\xaa\x8e\xc5\x1ek\xa9(@\xa0\x10\x89S-\xec(@\xf5\xb3\x17`\x06\x14\'@\xa5\x8bD\xc1\xc6z+@t\xff\xb2\xda\xa1E*@?\xac}P\xb8\xb1)@\x11\x1d\xf2\x14\xa1\x990@c\x0b\xf78\xaf\x001@\xd3\xf1\xf1\xe2\xb7\xf1-@yV\xd3I\xc8\xa7(@\xec\xdf\x9b\x95g\xe2&@\x9dG\xbb%\x89{.@\xb7d\xdc\xe0\xc9#)@t\xc7ED\x19\xe0+@_l\x12\xa1\xe4\xcb,@*\xa6\x9d\x1d=\xee-@-\x7fmm\xe6\xbe\'@"\x97\x95\xfb5\x8e1@\xe1NC\n\xac0/@M\xd8C\xf6\x92K+@u\xcc\xaa\x089\x8e)@\xf3\x1cb1\x1e\xab&@\xc7\xaf\xf3\x80\x94\xb1.@\x81*\xc6\xd1g\xe10@\xf8\x8f\x8c\x0b:\xdf/@\xb7\x94\x04}\xf9\xad)@\xa5!\xc3\xc7\xa7\xef\'@)Aa\x03)\r2@\xae\x97\x01\xb2\xe6\x96)@\x0f\x99\xa7\xf9\xf3X-@z}rzf\xd8.@\xee\xe6q\xcd\xd2\xcd(@\xbd)\x93RV\x04/@og\xb5\x95$\xf00@MgH\x03\xda{&@\xb4\x05\x9d\xb98\xa4*@\xc3}\xaey8a0@\xa2\x06\xcf\xbaiF0@\xb9\xe4\x8a[\'!0@\x8c_H\xd2\x12u)@~\'\x14Ll\xf5(@\x93X\xe8\x8dJ\xa3,@\r\xf2\xb7;3\x91,@\xc2\xfd\xcd\x84C\xac&@\xdb\n\xe5\x86\xda\x9e-@\x93?\x95\x00\xa1B/@@ggF\xc7\xd8/@\xe3\x10^\xa1\x88S/@\xdcUR\x91~g*@N\xc0\xcd\xf9CR&@\x87X\xb7>e\x11*@\x82.u\xf8\x0e\xac%@\xb0]\xe0^b\xef(@\xc8\x95\xd8P\x80\xc9&@\xc9\xc0K\x8a|i-@y\xaeaN\xca\xaa0@r\xb6F<R\xc5-@FAX{\x0ev.@\xda)I\x9f\xc7i(@\x97\x0f\xf9m\xb4\x8d)@\xf9\xae\xfda\xc9\xd8+@\x02.\xcd\xb9\xb7\xd0%@\x83\x80g\xfe:\xbe-@d\xa2\x84O\x0c\xa80@\xb9\xc1\x17\xd1\xf7=.@H\x9a\xb7:\xd5\x9b&@AJ#\xb7%E)@*\x91H\xb7\x13.)@}\x96\xea\xe0\xb2\xac&@\x8f\x1d\x87\xc8\x7fV(@g\xa3JN4\xac,@\xa8\x19G\x0el>.@\xbdy\xe1 \xe0\xed-@$\x1b\xf6!\xe4\x87)@?O\x9e\xe7\xa9\xd9-@g\xfa\xf0\x13\x9a\x89.@\x88m\xb4\x07R\xdf/@2\x89\xf4\t \t0@\x1a\xef\x1cg\xc6\x15\'@\x11\xcdh\x08,\xf6&@\x97\xe01\x0e\xa2\x8c.@\xf0)\xf7\x03\x0e\xd7(@)\x80\xa0\xf8\xa4\x95)@\xbc\x83W\x8dX\xa4.@mP\xc12\xfdd1@\x10\x99\xd1r\xeb!0@Bi\xe6z1\xcf\'@1!\xf8e\x08\xd2*@r0RkD\'\'@`\x00jf\xd2\xd0-@6\xef\x8e7c\xd2.@\xa6\xe5\xac7\xd19&@\xb3\xb6YE\x91?0@\xe9(,\xa7\x84;\'@_v*\xb1\xed;,@0\x1dq\xd1\x8f\xb60@\x8a\xca\x01C\xee</@\xac\xc81\xf8\xd0w)@\xd7\xc9\x03z~c+@\xea}"\xf5\xbb\x17(@\x0f]+\x80\x83\xc1\'@\x0cx\x7fFH4,@y\x11\xb2\x97\x11\x080@\x0fLT\x93 u0@\xc3:\xca\x91\x871,@\xe5\xa9\xaa\xeb\xe4\x00)@c\r\xec\xfa\xc6\xdf0@)\xf9q\x86[\x94.@\xc7.\xaa\xd7._.@\xb5du\xb8IB+@\xc4\xa7\x96\x8b\xa4\xbe(@\n\n\xdebD\xce)@\xf3\xbct\xd5\x8c\xb2&@\x13z\x16\xd7}\n&@U\x9e\xfe\x15\xd4\x99(@\xa3\xa0\xaaH\xe0!,@\xfd<\xbe\x07\xf4\x17+@k\x01\x14\xf7y).@\xa4\x0e\xdf\x9bd\x9b/@\xd2\xd2-\xc9bh.@\xcd\x9c\xb0\x89\n\x92.@\x86z\xd1\xe0\xca\x83*@\x84\x0f|\x0e\xd2\x95\'@[c+]\xfd\xa0-@5\xa2DTqs0@\xdb&$\x83\x85W1@K\x99\r\xdd\x1b\x030@\x08\xc5\x1fE\x9a\x190@\x80\x1dV\xe7\xf3\xf7.@\x9d\xe0\xf5t\x92x(@*=\xa5s\x00\x8f(@\xca\x0f\x1d\xe4\xe9\xa9)@\xba\xfez\x11%\x84/@\xee\xc7`\x8d\xaa\xe3*@\x7f\xf1\xe0\xc4\xd0\x0c+@\x9bH>\xebt"(@?\xb4\x1ar\xdb.(@B\x16\xf4\xc3\xa5\t)@$\xc1\xbe\x93\xe4\x8c&@\xd5\x04d\xf7\x9ax&@~n\xab\\\x12\x01.@K\x14k\x06"\x00/@\x03\x00\x97p\xab*1@\x8b\xc0\x82\x87\x03\x9d(@\xabv`\x1f\xc1<(@g\xfe\x8c\x04\x11\x91-@\x9d)\xb9d\xe2@)@,\x8d\x7f\xb6\x04;\'@\xd8\x888\xaeK\xef0@\xc3M_\xef\x81\xae0@d\xab\xfc\x8c\xfb\xea1@\x122?9pU*@\xb8\xa2`\xd6\x17\xb0/@\x7f\xbe\x93heK)@\x84`\xd19[1\'@\x9d\xb6\x94\xe8\xf2\xe9*@\xfaKM\xff~A1@O\xe4\xc3e2\x81.@%\xee\x16\xf8\xe1\xd10@\xd8\xccc\xc4\xe7\x11\'@\xf5\xea!Z\x01:)@\x82\xa7\xb6\xc1\xfbA&@=\xf7{G\xaa\xef-@_$\xea\xed\x93\x8f(@0\xd3+\x8c\x91\x100@\xda\xa3\x8a\x83\xf5n0@)\x91$\r\x9dq0@b\x81}\xf1\xa8\xe7)@Z0e,\xd0\xb8\'@\xed?\xde\xfcD\x13-@dp\x90\xe0\x8e\xa3\'@\x8e\xfe\xea+s?)@7\xa9P\x81v*)@\x8f\xcf\x8b)+\x9a(@\xbba\x00j\x97D*@\x8c\xcf\x08m\xc8\xe3(@\xad\xfco\xa7\xf3C)@Y\xd8\xc07DL&@\x14\xc9\x9d]W\x93(@\x92\xe0\xce;\xa0~0@\x95\xd0^G\xfe\xbb\'@\xef\xd0\xdeC\xb5?\'@\xbc\xc9\xe7\x86f\xd9+@f@\x08j)\xa2(@=\x0cr\x9cX_.@[+\xec\x91Q\x0f0@\xdd\xba\xa1zj)&@\x19\xa0\x82\xcb\xf0y0@L\xcc\x8f\x03\x19Y1@b 5\x01^D1@\xb1\x96\xe5x\x83\xc5+@H{N\x02\x03F2@\xb8\xaf\xb9\n\x04>)@5\x89\xc3\xab\xc99&@\'\xa7\xf4\xe8\xa0\xd7)@V\xf9\xc4\xd6n[1@\x90S\xc8N\xe5K1@\xfe\x83\xb0\x90\x1e\xa3-@M\xcb\xd3\xc6K\x03/@wDG9\x9f~-@u\xec!-C\xa8/@^\x94R\xb6\x82//@/\xd3\'\xd1\x87B)@\xd8\xf2\xfb\xddZ<\'@\x89\xc5\xa5\x15c\x80\'@D\x05\xe5\x91\x07\x97\'@o[E\xe4~\x9d\'@\xa2.2\x7f\xae|*@\x19\xf8\x91\xab\xd1\x0f&@\r*\xff=\x02m-@\x15\x87\xdeh\x91\x88)@X\xf6\x12\xd43\xc0)@\x9bc\xc1\x8fm^*@\x15FR\xf5\xa6\xe0\'@\x9c\x95\xb6\xd4 \x1b\'@~W\xcd\xa3\xfeu.@\xac\xf4p;\xbb\x13\'@\x80\xebq\xdcx\x1d\'@\x7fB\xa2\x90\xb3-\'@K\xfa!\x15\xdcW\'@\xd7BV>u\xde0@\xd4\x0f\x1d 9\x07\'@\xf0#\xb2\x15)\r&@0\x1b4\x06\x8e\xfe&@\x06m|<X\xad,@E/\xd5q\t\xd5/@\x15\xdf\x0b[$\xd7,@R\x89\xf7\x1fT\xfb%@\xebTu\xea\xda\x16.@\xa9\xac\xe09\x1c8)@\x8b\xde\x18\xcb\x0c\xf3.@\xb4f)\xd0fK\'@r\xb8:\xe1%\xea+@@\x1c\xc3\xb1}\xd2/@\x1e\xab7\x9af{\'@\xa13\xd7\x87)\x16&@5u\xfdj\xadi3@\xac\xdf\x02Ca\xa10@\xbc\xfe\x1bD\xf2)*@k%p\xb8K\xfc&@\xb5_\xea\x8f\xee\x11\'@:P\xfaN4\x02&@\xc5{\x07\xad\xb9\x9b(@\xf5V\x1eP\xff\xec%@\xb9\x01Z\x1e\x16,&@V\x94u\x05\xda\x9a0@\xd4\xbe\xab\xf8\xe2\xe60@\x08F\xf8\x8a\xaf\xb5&@\xcd\x978L\xc3N,@\xf6\x13`\x88\x00\x9f0@\xd8\xcb\x11\xf1\x8b2(@\xd8\xf1\xf3\x80?])@\x96\xe0\xf8\xdc"\xfb,@\x19\xac\xc2\x11\xb0V)@\x1d%\x12]\xac\xa10@\xc8\x11\x19R\xfa\xe40@\xabR\x17+\r\xeb&@\xd1\xc5XZ\x7f\xe2\'@\xb68\x84\xa5\x8f(\'@\xa5\xe4\x86\xca\xd9\x89\'@\xa5/\xfc\x05<\xc1%@+#@\x18o\xf5(@\xd9^\x99\xf6[\x8d,@\xb0\x9a2\xfe\xe3\x81&@\xb3\xbf\xa7\xcf=\xb0/@\xbd\xcc\x81B\xef\xea)@\xaf&"\x90Na\'@\x87\xbc#\x9a\xd6\xc6,@\xff(\xc9\x01\x08\xcd,@3\xa2\xd4 [\x9b\'@\xa6\x9c\xd0\xaa\x17E+@TJ\xb9H\xb6\xab/@\xc5:\xa9\xb65%\'@\xb7\x97Is\x90k(@XXL\xb6\xc3\xab(@9g\xadl~h)@<\xf3@\x89s8&@\x8br\xf6\xf5?!&@M\xb8\x1eH\xf8R\'@p\xa6\'\x0f\x86#(@(N2\x13\xb3\xaf,@\xeb\x18\x99\x92\x9em0@\xe6\xc9\xddy\x06\xa2\'@ ^\xbf}\x9c<0@O\xc4\xfa\xaf\xaa\xaa\'@\xdaNO\x08p.3@\x90\x9dL\xea\xe7u+@\xb8\xfcxZ\xa6\xfc0@M>\xc8\xe6[\xc6&@8\xbau\x93"\x9e-@&\xfbM\xbf\xa9\x96\'@\xab@Jh\x17\xff(@~\x13\xfc\x8b\xbe\x9a(@\xd8 $\x04\xa8\xd6\'@\xbfc\x91\x9c\xe8m.@i\x91\x1e\xb5a<0@\x91@\xccJK\xd4*@\x87\xb4\xddX\xa4\xc7/@\x9b\xac\xdeSY\xcc+@U\x10\xbcA\xf0\x830@O\xde\xed\xa2\xaf&\'@\xd0\xe0\xc1\xfdJ\xa60@u\xf0\xfd\xd0O\n)@uH+\x07\xb5"/@MF&^33-@\xa0\xd8\x80\x1dN\x83-@\x122\xcd\xa8\x9cx+@p\xde\x11b\'R0@\xb6\xa4\x07d\x1a\xa6-@\xde\x9a\xdf\xed\xd7\x140@\x03=\x97\x89z\xd5(@\xe9\xd6gX\xda[)@w\xae\xe2\xa4\xf1\xf8(@\xd5 \xde\x94xw.@\x91\xe9\x02\x0bH\xd2&@2-\xfc\x8b\x19m&@=:\x9a\x18:\xa2-@\xc7\xf0\x19\x88}\xcf.@\r7\xb4\xa6SW\'@\xaa\xabn2\x8b\xfd(@G\x8f\xf4\x80[\xa60@\xdf\t\xea\xbf2\xda/@\x94>\xb6\xf6+(\'@-R.\xc9\xa8=,@\xf5\x13\xf4n\n?(@X\x91\xee\x9d\xf4\'-@\xa2C\xc2\xd1r:)@\xb9T9s\xcc\xd9.@]\xd2\x17$\xb5])@6M4U\xc0\x05*@\xdf\xc0\x9b\x8e\xb2;0@\x1c\xc5\xa6"w\xd5/@;\x9c?\xdb\xc3\x140@\xfa\xe8\xa7\xa8x\xc9+@$\xe3\xe1\x05U\x95-@-\xf2\xbb\xa1\x8a\xdd,@\x9e\xe6\xc0M\x15\xb9&@\xe6\xd1\x88\x8eo\x1a)@\t\xba<U`@)@\xba\x191*S\'&@tw\xcex@+\'@\x11\x1bI\x11C8\'@\x88tydz\x1d,@\x92\xfcC\x9c\x1cb+@\xaa\xe1\xcb\xe5c\xd7&@#SAx\x1a\\&@\xc3\xb1\x99\xce\xf1E&@\xfc\xe7IQa\xf0%@C,@\x86\xb0\xe3%@CDb\xe4\xc3\xc0%@\xfb\x8c\x95\xac[Z\'@\xfb\x90\xe0+ \xb9,@\xc7\xf9\xa3(R\xf10@\x14\xd1\xf7$5\x1d1@K\xea\x08\x04]j+@\x83\x1b\x9f\xc91l\'@.\x9f\xf5\x1d&e(@\x8e\xc3|\x84\'\xe3,@f1\x18\t\xcc\xa9)@3\x18O\xc4XG)@\x08\x93\x0b=\xba6-@\xd9\xeby0k\x99-@\xf2\xd5\xed\xca\x92\x9f-@\xeb\x99G\xb9\xe0\xab-@\x00\xdd\xeb9j\xe3(@\xdd\x0e%\x88\xe3N1@MAd\xf8\x88x,@ZH\x91\xf5}d/@B5\x00;\xb5\xf1-@\xeb\xf9E\x12^\x870@CZ\xe9\x93\xfc\x8b,@\xd2\xf7Kn |,@::\xa6\x18#0)@\xaf:5\xfc\xf1a(@M\xb5\x16\xd8\xbb\xf5(@\x0c\x16\xa2\xeb\x9f\xcf+@k\xbdEW\x1b\n\'@\'\x1c\x88\x94\xd8z-@\xda\x01\x04\xc7\x02\xe5&@G;m\xa0\xb49\'@O\xf2\xa4\x13{\xa4%@\x93@\x8bj\xb3\x94\'@\x9e\xcdS\xff\xc4"(@QP\xe2\xc2DL2@\x9c\x03\x94<`\x1e)@f\tgVe)(@\xefS\xdd\xd5b\x940@S"\xc6\x8cV</@\xb8iV\x1a/-)@EYa\x9e\x04\xda(@\x80\x0b\x04\x80D\x0e,@\xc05\x10\xb1\x16\xde&@JV@kis,@\xf9\xc1;P\x9c\x1f/@\xf2\xcb\xe0\xc0I\xb7-@L\xe2\\6YV)@\xf6\x8c?:0\xff&@\x8c\xd0\xbe\xe5\x9c\xd4&@\x0e2\xc1\xa6;\x83%@\x12\xaf\xf4\x11\xe4\x7f-@L\xb6:\xc5\xe9K)@Z\xef\xb2L\x007)@\x16\xf1\x1a\x9a#\n)@\r\xe7>G:\xb6(@?\x17\x0b\xc6K\xc4%@y\xaa"\xcc.\xb3/@\xc9%\xdb\xe3\xd2\xa6-@\xc9cD9\xc3\xc5)@\xb9\x9a6X\xda6-@\x10|\x14\xd9\xac\xab&@d0V\xdb\x9b\xa7-@\xe6\'\xe0W\x82\xb1%@w\xd0\xe8j\x9b/.@\x9a\x95Y\xc5\xf8\xd9+@\xc1\xfdW\xefO\'+@\xcd\xdd\xb8E{\xf7(@Z\x18\x08\x91{\xe7(@cW\xdaS!\x040@\xd8\xca3\xed\x8e\xdb-@\xdd\x0bS\xcb\xae\xe90@h\x921s\x80D&@\xf9\x8eNG\x97\xe6-@\x12\xbf\xb9\xb5\xb9[\'@\xf4\xc4\x93\x84\xbe\x82\'@\n\xf1\x8e\xfc*\xcc(@_8eIo,)@kH\xb0?\xf3\n0@\x8e\x96<*dB0@\xecD\x0c\x89^\xec%@\xe7\xcf/\xb2o\x01.@\xaf&vF\x99,)@\xd1\x8b\xf7.\xf9Y(@\xc5l\x1fj\x0b\xdd(@L)MT\x81\xf3-@T\xe9\x1f\xca\xd1\xa90@(\xf5\xc02\x86\x1f.@k7\x15=\xa4Q.@\xf2\x1dX)\xe1_-@\xa7P\xb9\xfd\xff\xfc0@\xe2\xb7\x99-;s-@+\xb1\x8fL\x13 (@_\x0c \x02\xa5\xae%@$b\xf8\xc3\x1aO%@\xb0\x951U\xf7\xe4+@\r\x11\xb3#\xcbc\'@\xcd`\xeda\xe4\xd3,@\xadkjlq\xc8-@\x86\xe1L4w /@tn\xc4\x0b\xc6),@\\\x00:\xd8\x94\xe9&@\xe6\xd7\x99+Y\xd0&@\xd7\xef\x1e"\x98\xa3+@\xed\xe1\xd1g\xcep0@U\xf4~\xa0}++@\xd4\x15~\xcb)o\'@\xed\xb2\r\xae\xf0W)@C\x94>\xf5\xe2\x02)@\x08*\x08\xa6\x89\xb6,@\xe9(3bA\xd9,@\x01c\xa9\x80\x85\xb6,@\xcb\xb8\xa4&\xea\xa0)@\x10\x98\x7f\x82\x99\r(@\x01\xd1\x17\xfd\x93\x16(@\xf8zz\xd3\xc4\x14)@e}\xb3\t\xf8\x99(@\xbf\x10\xb6\x12\x97S(@\x04\xc6Q=\x13;)@\x1d\xb0w\xda\xcc\xc7,@\xda\xb7\x1a\xfb\xb5%.@d\x83\xc7\x15\xd9\xfc-@"\x12\x129\xe1\x190@f\x05\x91\x9c\x12!&@=\x05C\xc6\xd9\x971@$\xdb\x9a\x1e\xe3\xce\'@\x95\xaan\xcc\x03!(@\xb9\x01\xb5a\xfd)(@p\xa2d\x9e\x08M+@\xbc%\xbe\xb9\x06\xb8(@\xef\x8d\x1e\xa9\xcbk(@\x15\x0blmx\xd5&@B\x90\xde\xbd\x8cd-@\xd1\x08\xd2\x8b\x10\x08+@o\x8f\xd5\xf4^\n)@!\x8bB\xe0\x83\xb21@\x19\xdb\xcf\xc6\xf3\x06-@Fl\xab\xf1ud+@\x87C\x92\x1fS\x0e.@\xde\xf7\xb1f\xc3\xf7(@\x9c\x86_\rf\x01)@\x98\x17\'?]\x9d)@\xf0\x7f\x9b\x17\x93~+@(\x8cJT\x1a\x041@\x08\xfc\xaf\xec\xeb\xc1,@,\x8fT\xf63\x03,@\xf5\x13\x13\xd9\xb5\xa5(@\xda\xe9j\x12\xa9\x80\'@\xfc>LJ\x08\xb1&@d-\xa9/ob)@9\x82d\x9b{\xf2\'@\x08\xde\xe2\xd4X7(@\xd3*\x7fP\xde\x0c(@qX\x95A\xa6\xdc\'@\x86\xea\x98\xf1\xce\x1f.@\xe2\xdb\xe2\x161\xb5-@\x99NFP-\xa3-@\x13\x94o\xcah|%@\xdd\r>;\x15\x041@\x03]\x1c\x7f@i%@\xf0\xf9b\x883\xc1(@0yr\xa4q\x11,@\x16H\x93\x95\xd4\x0c-@\x1f&uy\x8f\xf7-@Y\x92\x8e\\H1,@H\t\x92\xd2\xae\x10.@\xb6\xb7\x00\xb0\xe5\x190@m\x9c\x1d\xbb\xfe\x12(@\xef~y<1\xd3-@}%u\xa2\xa7\xdb&@M/N}_\xea0@V`\xde\xe6\xd88.@\xa7\xb6\xcem\xe7\xe2-@\xd1\xa2[\xe6]~+@\x86!\x1e$\xfa\x1a-@\x92xs\xf1\xe0X,@r\xa3\xb3\xf4\xb36.@iN\x99\x8eW\x05\'@G\xb1\x0blp\xdb\'@Bsm$\x7fF0@\x03\x84tW\n=.@\x0e\xe6\xf9Z\xc0|*@7\xaaYm\x00\xdb(@7\xaa\x19\xa3}?,@L\xb9\xb5A\x80~+@\x8b\xa2]c?\xe50@\x9a~,\xc1\\\r,@+\x9f\x86\x94\xb0\x87*@c\x95l%c:/@\xea\xf5\x9e^\xf8\xc5+@tbm<\x8f\x93)@\xeft\xa7z\x86\xf0-@\xc3\x86\xc8\x1f\xbb\xbf(@\xc72\x02\xcf\xd4\xe1&@\xf3\x89\x86\x84|\x1a,@\x83\x8ez\x08"\xc5.@\x00\xab\xca\xbc\xda\xd0.@\x16G=\xbb`\x9e-@\x9e\x9a\xd1\xbe\x81\xbb*@8\xa5\xff3\xa3\n,@2\x8a\x8c\xf5\xde;,@\x037\xe8\xd5\x88\xc90@Z+q\xbf\xda\x8e,@\x04xN\x0f5\xab&@\x85\xe6&\xd4\x08\xf7%@\xd8w\x0e\xeeBX%@>\x17:M\x03w+@\x19R\xe1\xf5\x80\x99)@.\x92\x84E\x81\x10.@\xdeY\xa2\x95\xf2G&@\x89s7\x8eur/@Nbk\x0b"+.@\xe3\xb6{p\xe4\x90-@\x01\xcd\rX#\xbb,@\x87 \xda\xac\x87\xc1-@\xfa\xec\xa28\xf6\x87-@-\x01r\xdd\xb33.@\x85C(;\x9b9.@\n\xb9\x9d\xc3\xaf\\1@1\x94\x16)\x01\x9f.@\xeb\xb8\xe4\x91\xd0\x151@\x91\xa3)h\x9b\x10,@\x99)\xc6\xefk},@\xac0\xd1\xd3\xa9\x08,@c\x92[\xf9s\xcc-@\xe3\x8a\x0c\xd2\xd2\xc8(@%!\x8dj \x8f1@\x93\x96/\xd0\xe4m1@\xd4\xb0\xf6\x17\xe1~%@\xc4\x82\x8f*o\x9b%@\x96`\xa8\xd9\xef\xd0&@W8\x89\xb22\xae)@V\xa0\x80I,\xfa(@\xb4\x9e\xe5\xd3;G,@\x1eXiF\x85\xf60@\xc1L\xb9\x19\x86\xc2.@\x1b\xf3i=\xf6^%@\xbe\x90\xe5\x95\r\xd3-@\xd8S\x9b\xdd\x83\x0c,@\x07\x10{ P\xa8-@<A\r\x88\xb2\x14\'@5\x13\xd5yW/.@\xc6\xea\xc1\xb1\x1d\xbe0@T3N\xba^\xa5/@)\xfb\xa0\x89et-@\x85\xc2s\xcf\xa0\x87-@<\xfd\x03\xde0\xa6*@\xbf\x1bN\xbdj{*@\xef\x15\xd9*\xd5x)@$\xd3\xf8\x8bO\xd5-@\xcd~-\xf9\x17\xdb-@\x81\xb7me\x0e\x97,@H\xa8\xb3\x98\x06\x9f-@\xfb)\xfe;\xa9$3@4\xb3\xa9\xbc\x93\x11.@\xaa#\xaf.\xbd|,@:-+\x176\x89,@2\xb8\xe0\xd1Rz)@\x17\xf1\x95\xfe\xd4.\'@Q}\x04\xe7\x8f)&@\xcc\xde\x1biD\xcb\'@P\xb5\x16w~1/@"\x7f\xf6N\x8c\xad,@3\xbdk\xb9j\xba-@_Kz\x1c\xda.-@\xb0\x9b!P\x95\xf0,@\xef\xfd\xe8V\xa8!1@U\xb5-2\x8b\xa1-@\x1b\xbe\xba\xe6\x8b#/@\xe5?;U\xbfo-@\x05\x03N{-\xd10@\x16\x92\x9f\xb8\xf9*3@\x1f8\x9d3\x02\xc3-@jx\xb5\x15\xc4\xa51@\xd0\x01\x80Pl6/@\xe0\xc9.\x17\xbeN.@N\xe3\x9d`\x1f\xf3\'@3\xca\x92|\xe8C+@\xfd\x02\x95\xfe\xdc>1@O\xe4;\x80\x8c\xfe*@\xe5\xa2\xee\x91\xe9-/@\xc6\xac\xe9\xb0ic%@(\x95\x05\x02\xba\x11&@\x7f\xd5\xda?k</@l[?\x129\xa0(@\xa5\x90\x91\x1b]w)@\xb7\xc0|\xe5\xf6[1@\xa5\x0e\xf7\xf7\x0ep0@\xbd\x87\xdb\xc2\x1e\xf8+@\xdd\xa5\x89\xa8\xd3|,@\x88\xc9\xf2Z\xd9\xe0+@uL/%3\xe5*@\xb8\xec\xf0\x93V\x91-@\x94~\xf9_>\x9a-@\x85]:\x80d\xcd\'@\xc6\xdbIRx\x9b-@\x8f\xa7oT\xf7\xa01@T\x89\x1d7\xae\x83+@\xc6\xdb\x80\x88\x03\xa0*@ \xcba\xd70\xa1%@\xfd\x82(R\rd2@\x92\xb2\xc2_; -@\x07\xc9\xf0\x94\x0cL&@P\xefW\x8e+\x89)@\xff\xc5\x0f\x06\x00\x98)@C\xc1;\xfcf\x0c/@;\xab\xf1\x0c&\xd2+@\x14\xabj\x8ao\xdc/@2\xe9\xd0\x1c\xf8\xd4\'@C.\xc5q\xfc\xec-@\x8f\xa64\xd8T=,@\xa1\x0ewB\xb9\x06-@\xee\x1f1\xd3:H-@\x9abD\xcb\x9d\xf7+@\xc4i\x07^p\xe1(@8!\x02YL^*@\xa9\x00/#\\g.@\xbe\x9dz\x0f\x9f0&@\x84\xc6\xb1\xa7X".@\xc9\xba\xd6Te\xf60@\x13\x16\xa5\xd5bS)@l\xb0(tE\xe0)@\xed5A0\x9f\x81)@\x88\x0c\x1d{\xd8\xc0(@[\x07Y\t\xc6\x1e*@\x98=\x8c\x8c\xc5\xba0@\xc3#E3\x8f\xd1\'@\xaew\xa0:G\x032@\x11\xb8\x06\x98\x99m(@\xafu\xac0\x9a\x13,@\x99\xc7%\x8d\xdf\xc9,@\x1c/\x00\xe76\xb2-@\xa2\xb6\xefd;\xe40@\xd35d`\xd5\xe30@;\x06.\xcd\xa6\xcd0@\xfe \xc6\x8d\x95\xc6/@\xf8\xb6\xc6\xa5%\xa6-@\xdb\xc7\xd2q\xda;.@\xfdcr\xd7i\xe20@\xcd0\x00XA\xf0&@Hs+\x9bI\x9d.@\xd6\x13\x93\x97e\\.@>\xe0\xd7+\x1f\x16,@\x85y\x10\xc4y\x1b-@\xe6\xcf\xd4\xc0y\x84(@\x1d\x82\x87.\x05\xd0(@\x92\xfe\xf5\xa7A\xc9,@\xa8Bb\x12\xa3\x11,@\xf6\xbb\xbf&\xefH-@\x91\x0e\xbb\xb6\xf2\xdc\'@\x8cNR\xe7\x9d\x83-@\xaf\xca\x1a\xa1\xfa\xe0,@\x00\xdc\xb9\xadm=,@\x86r=T\xaa\xe4-@k\xb5\xb1Rh\xac0@\x80\xdfb\xc5\xa9{)@\x0c\xc0\xcb\x11\xa1\x0b1@\x18\xd5\xe7\xa7\xae\x190@b\xe5{\xac\x03\x11)@\xe1\x87oc\xbbr,@z\x95\xfd\xe9\xcd\xb50@\x11\x9b\x80\xc9Vk1@\xea\xb8p\xff$.1@\x99Y\xfea\x0e\xfc.@\x87\xcc"\x80\x19 0@\x91\x8e\xf3q\xe4\x11.@\xba`\xe1\x84\x08\x9f\'@\x8dh+\x12\xd3R\'@\x0e\x06\xdagac.@>\xeeZ%\xac\r-@\xba\\\xd4?\xe8)0@\xbf\xd9\x07@?\x00-@.\xef\x00^R\x1e(@\x0e\xd4\xcb\xcd\xc2\x91&@\xc6\xd6\x1ec\x19\xdd-@\x83\xdd\\\xc8\xa3\xba/@tC\xee\x16\x1f\x8f*@i\rL\xa9\xa8\x96,@\xa5\x01\xeflFb&@\xca5\xd2\x92]\xf9(@\xb4*\x1ei\xfa\xc0&@\xb0\xe9lK\xc7\xd5+@N\xd2\x0ft\xfd\x9a*@\x85\xd9{\x1e\xf8@*@\xbf\xd2iyn\xdf(@\x86\x0bv\x99\xf7\x0f-@GG(\xc5\xd4\x97)@C\xc4\xfe\xc7\xdb\xe5(@\x9f\xc3\x87sYV-@\xac6(b\xa2\xfa0@;\xd4.\x82\xc8"(@$\x19\xd6\x01?\xa3/@\xe1;\xf0\xf7\xae\x00-@i\xae\x9a<\xef*\'@\xb3\x10h\x81En-@\xa2\x1a\xab\xb7\x9b\xda/@\x99\x90\x14/\x17l\'@\x93\xd7\x1c"\x7f\xc9,@\xdc\x18\x13q\x96\r.@\x89f\x07\xb8\rh0@a\xae{A"\xa5\'@\xe1U-\xa1\x174.@\x94\xc3\x01\x9cd\x05/@\xca\xca|\xfbUv-@\xdd\xb4\xbd\x04z\xff.@\xc2\x0e\xc6d\x89f,@o\x8ak8zr-@\xf3\x17g\xf7rC0@\x9bl\x11\xbdV\x150@\x08\xd1\xc0H\xf2@3@\x95\xd2\xd6h\x8c\xfd,@\xb0 \x07LM\xe3*@2m\x93\x1b\xa6\x971@/\x14\x15Iqc*@T\xc6\xa3W\xe4\x07-@\xb8\xd90\x882\xb2)@\xdd\x7f\x99\x80\xad\x97-@\x04E^\xf9\x13\x9a*@\xeb\xfdB\x1d\xd0\x8e0@\xeeW\x80\x1a\xa2w1@8\x06^L\xa41)@\xc0\xbd0\xd2t\x080@\x04eW\xc7 \xcf1@\xe1x{R\xef\xe8.@\x15z\x9bI\\\xc6)@\xab\xb4@\x81\x1d\xf30@\xa4\xbc\xa4\xb0\xa1\xd81@\xa6(1\xb9\xdd\xd0\'@\x14\x05\xf9lO\x17,@\xe8\xa4!\xfa\x89\xe8-@\xa7\xfe\x83#\xc9\xf3+@4\xebF\xb7\xe2\xa7.@\x03\x8e\x1bf\xd9\x1f*@)\xe1\x94\xf4\x86\x191@=\xecg\xb9\x0f\x9a/@\xfa\xed\xf0g\x16S%@x\x9fd\x8b)+1@B\xad\xf5\xd3\x17 0@\xb6`\x98Lf,,@"Wy\x16\xac}0@\xdd,\xc1\x12^>%@|,Yq\x19l-@\xb8\xc0\x83t\xd01%@\xa9\xcf\xd9l\x9b\x1e-@\x9c#q\xdc1\xde)@\x170\xe0\xd9\xd3z-@k\xf8\xc2p\xc0#-@\xe2u\xa1\xd51e+@\x96%\xd7&R\xac(@\x1d\xf4\x18\x87\xd5\x9d+@\x8bJ\xbac\xfb\xf4%@K\xaa\x04E\x96\x1c\'@\xa0\xaa\x8a\xf5\xd5[\'@\x0c\x92\xa9\xb1\x05\x98*@\xcc\xe4\xb3\x1c\xa5%0@\x03\xa7?w\xdd\x1f\'@`y\x96\xa7\xafB0@~\xb5\x9eZ\xe0\x84/@\xa0\xc9\x96]\x86>\'@\xa0>\x82`+\x842@E5\x83\x02\xfc\x8e/@\xe1\xf4\xe3\xd7\'\xfd)@p\x83\x7f\xb9c\x98*@\x18\x92\x87\xc9\xb8\x1f-@?\x1b\x0c\xe0\n\x16\'@sp\x89\xc6\x15\xe0,@w!\xc5\x11h|)@i\xf2\xbbf\x92N.@D\xf6">\xf9\x1a.@\xd1\xd8\xa3vA\'1@\xad\xf1\xd8\x80\x18p*@\x96\xf4\x99\xea\xfa\xaa0@\n\xac^\xd9+\x9a*@\xa6\xf9:\xdc\x05S,@\x8e\\,\x80\x8bT.@x\x8b`\x85\x9e\x04,@\x87k$\xba\x068/@\xfaL\\\x1e\xc0\xfb%@\xaaC\xef\xe9|\xbb&@G\x8dM\xdd\x82\xbf0@"\x9e\xd0\xc9\xcc)3@\x13\xcd\x1f\xcb\xcd\xb5)@\xd89W\xf6fW+@\x84\x10\xf9\xcf\x9c\x1c&@\xd5x\xf3"\xf9\x19)@\x85K\xcb\xb9\x015,@\xeb\x85\xfc\xef\xfe\xb1&@\x7fZ\xdc\xe0F\r.@;rW\x146B-@\x9cd\xdc=u\xaa-@,\xdd\x11\x04~++@\xbf\xec\x050\x87\x82(@\x08b\xe6\xf3&\x933@\xc9\xb30\xb2,\xa80@:^n\xdf\x12\xa7,@\xdf\xcc\xb0\xbf\x10m,@^0\xce\x9c\'<\'@\x90\x80\x03\x1f\xb0~%@\x02\x01\xcd\x94\x8f$.@\xbbqV|\x80K/@\x8f\xd8S\xf0m],@\xcc\xbf4\xa8\xd7b\'@A$\x8e\xd9\xa311@\x1d{\x91\x14\x9bf.@OK\xf2\xd9\xe2\x801@\\\xe5\x85\xf5\xd4\t(@\xcdJ\xf6\x9a?j\'@\xebe\xb1\x84\x85a&@5\x95\xe6l\x10\xd2)@Z\xe93\xe3\x03O\'@\xa0\x13\x04\xbe\x88m1@\xff\x7f.:\xb6h0@6N\x16\tB\x8a\'@\xd5$j\x95\x83E-@\'\x9a\xb0\xf5\x86T-@FJ[V\xb9^*@d\x06\xf1i\x8cz0@\x13\xcc\xa1\xff3\xe7.@\xa2-^`\xeb\xdb+@\xaf\xdd\xe3\xf9\x1a\xd90@\x87\xb1\x06\x9dd\x85&@\xe2\x00\x10\x9e\x10T-@\xabJ\xb4\x95\xcd)*@\x98rc\x04\xc4\xd2(@y\x99\xaa\x8d\x8a\xcc&@\x93\xc6\xc1,\r\x15)@\x08h\x91\xd5\xfc\xfe(@\xf8\xad\xfb\x97\xc5\xdb(@xI\x8dS\x89\x88-@{V\xe7\x97*,-@\x06G\x03\x13u\xd8%@^\xe0\xf7%\x1e\x03(@\xfc\xf9\x07 \xb5.0@\x1d*hml\x81,@;D\xbf\x90S\x1a.@\x02\x91\xbe\x00\x96\xec-@\xf1\xe0\x84\x03\x9a\x00)@_\x08\n\x8e{\x93-@\x8d\xe8\xae\x1am}0@z\xd8\x8f\xe2U\x97(@%$z\xaf\xc7\x97.@\xdb\xdf\xd7 R\x0e*@Te\xd5\x87\xfb\xcf+@w\x04\xb2\xee\xd9\x95,@\x80\xe4\xd9\'\xfat-@\xf8\xc4Hl\xe7,,@b\x87Q2H\xba+@\xde\x08\x87\xce\\\xa2(@\xb3#\xfa=\x16\xc6(@P\xf5\xe0+\xc9\xf8-@}\x1b\xa2A\xde &@/R\xf6n\x91\xd5%@*\xa2\xe2\xd5\x0e\x0f+@RK\x1a\xc9\x1d},@\xa9\xac\x90\x17-\xae(@\x9b\xa9\xae\x9f\xea1&@\x9f8-\x97nn(@\xe8\x17[\xcf|\xb8(@\x82\x11\'\x87\xf9c0@\x83zC\x01\x8dM/@\xe4\x04&\xc4d\xb20@\xb2Z\x87B\x13\x10,@\x80\x87:\xbbe\xdd%@\xfe\xf9Vu\x04\xf6%@\xa1\x08\x96\x86\x01\x0e/@h\x84\xd7\x84fw,@c\x84\xbe_\x7f\x00(@\xe6\xf4\xb5\x91\x87\xe2+@\x1f%\xf1)^\x9b/@vp\xadQ\x12\x9a.@\xd9\xee\xea?\xb8\x1b/@v\xd30\x11Za-@\xeb5\x0byO\xbd+@[\x89\xe7U\xb5W(@\xd0\xf2\xa1V\x8b?+@a\xcf\xebk\x8f\xf4%@\xce\x9e\x9f\x83\xae\xd2%@|8\xf6\xa4mU/@\x18\xf2\x8f\r\xa3P/@\xad\x1c\x05\xf3\xa1\x03&@\xff\x83\xf2\x17\x95\xaf0@D\xe6\x03>*\xce-@AG\xf9)\xa8\x14&@#E\xe0\xdaK\xeb%@\xa0\x8a\x1ba\xcd7.@\xa2\x0c\x84S\xe8\x8e-@\x89p\x89\x8d\x10\xa2(@|\x1b\x9d\x19 %0@\t\xb1\x8d\xbb8\xa8/@M\x93>,K\x85*@\x7f\xf7\xe2\xb9\xc3t,@\x96\xac\xf8\x12h\x9e-@p\xb0\x12_\x9a\x01.@J5r\xbe\xba\xc0&@E\xc0+_\r\xb2,@\x02\r4\xb0\xba\x19-@\xddY\'\xedr\xf3*@\x86#\x0c\xf84I(@\xe2\x90\xa3\xd1^\xe6%@+L\x02\xb3\xb8\x8a+@\x13IQ3\xcf\xa8.@\xe9\xd6\x0fw|\xf2(@\xfc_\x9cEr\xf9%@P\xac\\\xd3~0-@N\x95VLA\xf0-@\x94`c+`\xbc+@x\xf2sn\x9a](@0\x08\x18eR\x92\'@8\x86\x13Lt\x1d0@k-K\xb5\xbe\xfb%@)\x0f&*!\xa6-@\x19$\xdc3\x1c\x98\'@\xb7\x86|a\xf6\xd8-@\xc8\x8d6\xcd\x1fN)@T\x1b\xec\xe3\x11\xc8\'@~O}n\x1c\xcf)@|*\x85}\xe3\x92)@jC\xe8\x86<3,@"\xdb\xbbm\xb6J\'@\xbbl\x92AE\xb8+@*\xe4\x91W\xe3\xa5\'@\xad#d\xcf\x886-@\xfc)Dh\xe4\x9d\'@\xf4\xbb;\x85v\xb40@\x00:\xad\xdc\xa6\x0f0@]\x1a0*D<&@\xfaK\x7f\x89\xd0\x96-@\'o\xe3%\x15\x050@7p\x80\xf5\x9b\xfa%@\xce^Dbg\x98,@\x9c\xfd^\xee\x0c\xee-@\x12Xy\xc9a\xeb/@b\x9fu\xb43\xc5%@\xaa=K\x8b\xdd\xcd,@e#\x17\xf3\x01-0@."\x12\x10\xecb+@\x98\xbcS\xa2\xba\xb8&@\xd1I\xc9yp\xeb(@\xb1\rV8\xf0\xda(@h\x04=fuS&@\xc3U\xd4\xa5\x140.@\xbd\x08rI\x0e\xe8-@\xc5\xc80\xdc\xb3\xbf%@2\xbc\x0f\r\xe0\xe7(@\x12\xb5\x83f\x1a\xa4-@\xbae\x05`j?0@\xc1F(\xed\xce?,@\xccj\xd2\xac\xd52,@1!ai\xf2\xfe%@G\x83\x15\xc3\xef\x11(@q&\xef\xfa\x91\xde(@\xf4\x8d\x18\xee\x8d\x0b(@N\xc1\xd4\x05\xe4\xcc\'@q\xd3\xc52BP.@\xfa$V\xbf\xb8.&@\x92\x95\xe9v1/)@\x07\xcez\xdc4$.@\x86\xad\xcaT\xd8\xf5+@\x88Sg#<\x88+@/\xd0\xb5MS\n&@\xbalmk\x08x\'@\xf5]!\x8f\x9b\xd2/@Y\x0bn\x87\xb1Q)@A\x81\xac!l\xa0)@\xa5;\x85\xd6\x9a\xc8,@\x80\x02D\xb3[h1@$1\xf1\x82Np&@\xf2\xe1|}\xf7\xee/@\xfd?G=+\xe6(@\xb5\xdb{\x8a\xe4f-@\x19\xf2\x8f\xd7\xe0\x0b0@\x8e\xc5R]\x1e\xcc-@:\\\xb9\x07\x996.@\xe2\xae\xd3\x96P\xce.@\x7f\xa35\xee8\xe6(@\xf2\xb3\x12A\xf8p,@\xbf \xe2\xfap\n.@\xd1X\xc8\xb1hk.@\xf0\xb3-\xc12\xc2.@e$1Lj\xb6,@\xb85\xbd\xea\xb7N-@i(aq\xb9\xac%@\xc4\'\xe4v\x19\xf3(@\x8c\x7f\xfd"@Y.@\x9b\xd2\'\xdd\xdbg&@\x83F\x9f\xe8"\xe3&@\xbe\xecK\xfav4.@C\x03\x12k\xfc\xc7\'@\xfcGq\\\x1c\xdf.@\x83N^rh\xf8+@\x1e\xbe\xd2\xc3\x0b\xbf%@\x84*7\xcd\x14\xd80@\n\\\xd0\x92\xd6\xb0-@r@$\xcd\xee\xab(@\x93\xdf\x8d\xdb\x9e\x07,@]\xd9$\xdd\xebh0@\xee\x84*}\xbc\xc4+@Z~.`\xe1\x10.@\xa3Z\xdf\xc9\xf6D1@\xe1\x8b\x95\x1d\x91P&@\xcee\xd7\xa3\x17\x93)@\x1e\xf8T\xca]f-@\x988\x9d\x8b\xcd\x9d%@\xe1\xff\xc4\xf5\xf5\xd7,@\xc2-Q\xc5\x1aQ&@!uu.\x05\xf9.@z\xeb\xb9\'\x1c\x04\'@\xe1\xc0\xd3\xeb\xa5\x8b\'@\x03\x04*!\x00\x9c-@\x1a\xeb\xf2\x98\x9c\xdd(@\xd6\x16<@\x00\xf8%@At\x11\x07\xfb\xe40@\xfd\xc7\x00\xd6t\x80(@\xe2L\xc7\xff-X(@\x02\xed\xdd\xd3:[,@\xe4r\xe86\xb2\xd5,@\xff\xe63\xe5\xbe\xab+@\x8a\x0c\xbf\xad\x8b\xe3-@4]\xff\x96\xb0*.@\xcc\xe5Ji\xe68.@\x97\nE\xb2D\x0b\'@\xc8\x05 \xfc\xc9c/@\xda\xe7\nkKX(@\xd3\n\x91\xa3\x86\x04-@\x8b\xd2\xc8z\x91\x15)@\xf6\x9c\xb9\xf1,\x961@\x0c<q~\xcaR.@I\xaf\xdcD\xe9K.@\x90x1%T\xfc%@\x87\xcb,\xed\xf8\x9a%@\x91\xcdF#7\xfb&@\x05\x07{C\xb1-,@MN\x16\xfc\x0fD&@%r\xda\x18\x9b\xfe(@\xd6v\x80u\x95\xb7&@\xd7I\x9c\x03\x88!\'@\x9b[\xa3} \xec-@\xd5d\xf5\xe9\x1e\xe4-@Wf\xf7\x97\x01\x17&@\x80_\x8b!\xf6\xad&@\xeeb\x07{4P&@<\x15s \xc6\xf3%@ |\xb5\x11\xdf1,@W\x1b\xfe\xc7\xbd\xe4&@\x90\xd0IV\xae\xd6(@e\xa6{\xdf\x8b\x1f/@\x14\xdd\x17a\xf7\xc9(@b\x13\xaf\xd8\x95c-@{\xb9e\x15\x89H.@\x01\xea\x88+U\xa2%@E\x11\x8f\xa8 #)@"<v\x14^\xa7(@\x95\xac\xe9\xdci|,@RK`\xec\xf8\xb7-@\xff]\xe6zQ\x91-@\xcfp\x85L@\x9c/@5{\x7f\x84\x0c\x16/@\x81\x0b\xa7qd\xdb%@V]\xf5;\x85\xe6(@\x04\x1anM\xa0\x92-@(j\xca\x8dD\xca*@%1fS\xa4\',@;\xeb\xc3\x1c\x05H&@\xd8Abm\x0f.0@px\xff,!\xda.@\xdbxv\xaa\xb9\xb8*@\\ \rM\xb2\xfd\'@\xdb\xe6\xd3\xc6\x1a\xa1/@S\x08b\x98\x94\xa0*@\x8234\x88+L\'@\xc0\xc1\xf2\xa4\xff\xa4-@\xedg\xe0\xe3_,)@e\xbc\x9f\x90\xfdF(@\x1a\x07\x1c\xa4f\xb7.@\xe7\xb7\x88\x02W\xfd0@\x11\x11\x1b\x98fm(@rR1:\xd0\xb4&@\xe9\x88\xd0\xd9%\xd3,@\xd5\n\x93l\xe5\xec&@z\xc68\xb6M\x1d(@Wt\x82\xa0f\xaa,@\x0f\x14\xebL\xe8()@\xec\xad\xcf\xd9\x904\'@\x02\xbb\xee{*s(@^\xbd\xd5\xd5\xf4\xf8(@\xad\xdc\xe3\xf9\x96\x000@|\x8c\xbd\x93TM0@f\x03hv\x8d\x97)@\xeb\xc7j]\'\xd5%@\xcd\xad\xc3w\x82\xf2-@\xaev\x87\xd9Y\xf0,@\xaf`\xa50\xc7\x12.@j\x1bL\xdf\xb2\x1c/@\xc9\xd9\xc1R\xd1\xe3,@5\x91\x13\xf4\xc1}-@\xab\x177\xa6\x87](@\xddd\xec\xa9f\x08*@~<\x1eq\xf2\xb6(@\xe7\xf4~\x94\x9f\x8f.@\xfbE\x00\xf5\xb8|0@2\xbb\x8b\x11\x8a\x02/@\xb8\xdd\xc9T^\xf3,@3Jt]%2)@pb\xfc\xfb\'\x96(@\xa7n\x9f\xdc\x94\xd2(@\xf5\xd4]\xb9\xe1\x9a1@\xb4\xea\xce\xb6|\r-@\xfe\x7f\xbf\x84x\xb6-@\xdb`\xf2XU\xe5\'@M\xcbH\xb0K&\'@UE\xe7\x8c\x04.(@\xce\'R\xde\xfd:\'@v\x8dcE\xc8\xbf-@+,\xce@j\x1a)@\xc6u\x96kq\x01)@\x05T\xe3\xc6\'\xa3,@\x11G\x81\xdc\xe6\xcc(@A\xd5P\x9fCb-@)\xf7\t\xb1h\xef(@\xb9mW\x90T\x9b&@f\xae\x18\xd2Kk&@r\x0c\x92e\x90\x91,@\x1e`\xae;\xb1\x10\'@,\xf5\x87\x9c\x1f{*@\xce\xe6\x8c\xe6}L+@8\xe4\x8e\x9d\xb4\xb1)@\x0bVm\x1ac\xda,@\xfb{dtM3&@\x9d\xc2\x81\xfb\xdd\x9b&@\x9f\xc9JwuB(@\xf1\xda\x04\x93`U(@\xfdg\x02\x98\xd2\xa6,@\x7f\x9d2\xed\x1181@\x8d\xe1\x83\xc7\x8b\xb0&@\x13\xf5\xa3\t\x91\xfa(@\x10\xdb\x90T\x9b\xd0,@\x93\x0552n\xcd&@\x7f\xbb\xe9\x91Y\xd2-@a]\x9bY\xc1\xba)@\xfage;\x15\\)@\xa0\x10\x89S-\xec(@\xd8/+\x98\xac*1@F!\xdc\xc0\xb2\xc5-@\xbar\xa2z\xa2\xe7%@\xeb\xe6\xf73\xb1&&@r [\x96\x16\xd2.@\x89\xb0\xcf\xd7\x8c\xc6(@Pu Q]\xfb,@\x00`w\xd9\x0b\xde&@\xe0*\xa7\xaa\x18\xee\'@]^Z\x0cD)-@\xd3\xbfhMJ\n*@\xac\xa3L\xc4xu*@\x95\xb1\x05EZn,@j@\xec\x01A4-@\xf3\x7f8\xbd\xb2\xf60@\x8e\xc4\xe7r*\x08&@\xd4(\xe5\xd4T\xf8&@\xc6\xc0\xb0"F\x05&@\xd2\xc4\x8f_.\xc20@\x05\xe3\xee\xc5\x152\x15@\n\xd0\xa8\xc5]\xa3+@\x1b\xaa\xa5f~\xe9+@\xd4\xf3\xee\xb4i\x940@\x89qvf)~&@\x80,8n\n\xab\'@w&\x0c\xb9%<*@mGk\x88\r?.@;|\xd6cG\x8b1@AO\x95\xbe|\xc9+@eW\xfc^b\x11&@\xee@6\xc9\x8e\x80(@Dk\xc4\xf1A\xee%@a\x055\xde-\x14/@\xb1a\xb2\xdc\xbec\'@ r$--7(@\xc7\x85\xb5,\xa6~-@\xe2C\xb8\xf9\x03\xe4*@1\xf1\x01\xfdO{)@\x10\x94G\x10\x05\x15(@r\x9c\x15\\S\xcc0@\xa72O\x84B\xa0)@djv\xc9\xbd\x94*@\xf2M\xec\xb6\x86M(@\x12\xdf_\xab \xfa\'@\xc3\xc5<\xde#\x041@8\xa7L\xc0\x90\x9b(@\xc9\x97\xa7\xff\x1a-&@8\xec\x17>\x82J)@i\x1d\xe7\x8al\xd6,@\xfd\xe6\x80\xb0^e.@\xafA\x1d\xb6%\x16(@]\xf3-Q\xb7\xeb)@\xb0\xa4\xf9Oz^0@\xa3\xb2\x92\xcds\x02*@\xe0\x1e\xdc\x9d\x94a&@\xaeM\x9bh5Y\'@\xafW\xfc\xd0\xe3`*@\xd2\x0b\x88\x8b\x99\xbc\'@\xe0\xa3\x11\x16p\xa7,@SZV\xfb\x10\x05.@\xb1\x1fB\xea\x95\x17/@\x86\xdf U(\x14(@\xa9\xa0\xe4\xe89<)@\xb1\n\xaf"k\xfa%@?BiY\tt0@\xd0\x0eJs0}%@\xe9ii+\xff\xea*@\xd6\xe6\x18\x8c.\xac,@\xf4\xb7\xa7\xa9N\xe8%@\x86w\x91<\xee\n&@F \xb3\x08\x83S-@\x8a\xfe\xae\x15\xeb4(@\x8d\xe4\x18\x88\xd5\xad-@t\xb2\x1e\x8a\x88\xd3/@\xe5GE\x87\x0e\xd7*@\xde\'\xf1Gf\xf3%@\xb2\xd7.\n\xe9Z-@\x92vh\x145[1@.\xaa\t\xc7H?/@\x17\x93\xc3d\xa8\x10-@\x8e\x80T^Y\xff-@\xd5<\xbf>Hk\'@\n\xd2#{\xa2).@?\x13M\xf2E\xa0-@\x82z\xa1FG#)@\xd4\x19~\x1e\xff\xa3\'@\xafkj\x96\x02\n&@O\xa5\xca\x8fs\xb4\'@oq\x02\xef\x1c\xca*@\xf1\xc2KpK>)@\xd5\x14\x91"Q\x9c\'@{\xdan\x94\xe9\xa6)@\x1do\xfaZ<\x1f,@\xc9\xe0+\xcf\xce\\)@\rk\xc2~I@(@!Q\xd5\xc0@\xc8%@\x9f\xd83\xbc\x015+@4@Lx\xad\x97,@K\x13q\n \x05+@\xaf\xb4\xaf \xec\xe3*@\xff{\xa4,\xb670@\x9c\xc9\x1fp\xe4>&@\x97\x1a\xc7\xb0k\xc6)@\x83w\x99\xed\xa5\xeb)@U\xa2\xe9\x86\x8fE)@x\xa4\xaa\r\r\xbd)@{[)\xf1\'!/@\xf7%\xa3T\n\xe7+@\xeb@\x06:\x1cL&@\xa30\xd4\x02l\xf4%@\xc8+\xceM\xc0U)@\xbf\n\\\xb5M7)@\xf8\xdc\x9e\x8a%\x12&@\x18.\xb0\xc3= +@\x10\x00\xb9;\xc7\xc3/@\xfc--\xb8] (@c\xfdJ|\x9f\xd2\'@\xec\'\xad[k\xef0@\xec\x8fVk*\xb4,@n\xe2I\x8e_\xfc%@\xaam@8\x83%)@0\x12\xcb\xaf&\xcf\'@\x9aS\x1c\x9b"\xe8,@\xa9\x8a\x18-\xeb\xa0)@\xc9f\x8cS:$(@\x02ml\xe7\x9e\t&@e\xe6\xe6\xb9\xa6\xc1&@\xf37\xa7\x15J#(@rZr\xf4\x1d\xf4%@$\x96\x13\x89\xc1\x9b/@bb\x07|c\xbd0@\x1f\xbc<\xa3;\x91\'@\x7f8\xe2R\xff\xee)@\xabP7\xdd\xaf-+@\xc76\x19\x90\xbf\xe5*@\x02\xf5rh\xa1\xd8*@\x80\x80u\xb9\x94\x18&@\xff\x01\x1e\xc4G\x0b,@\x99\x86\x11B\xd2\x88-@s\xf68"[1&@\x8b\x1f\xc1K\xc5|+@"!\x12U\x06\xba+@\xae\xf35-\x9f\xb7*@\xa3\\MSk\x08,@\x05\x80\xc0\xcf\xa0W)@\x81\xb5\x19\x15\x19\xcc(@)\xd9%\xb6\x97\xc7\'@K)\x1d\xd5Z\xf4)@\xf98\xb8`\x90\xbc-@Ex\x81\x03\x1e\xd6.@\x94>\xb7\xfd$\x940@\xbb-\xf5\\\xf8\xaf*@o}"\xfb\x89\xd20@\xc9}(\xe8/\xe6*@\xa3\x96\x02\x00\xb0=&@\'\xe3\xed\xcb\x03w&@\xae\x0b\x01J\xda\xf0*@\xe7tG\x88\xfc\x85%@}>\x15d\x92\xd8&@\xbd\xbe\xd2-\x8cZ*@\xb2\xf5\x17\x8bA\x18-@O-\x94)b)-@c\x1b\xa6R\x19\x1b1@\xa3\xb4/\xe0\x05\x9b%@\xe2\xd1<\x08\xc5\xc6\'@\xd1\xcd\xff\xf4\xfb\x87)@s\xc60\xf9\x1b\xcb0@\xe4\xc7]\xc3\x17\x0b)@\xee\xd8UNU\x870@\x1bj\xa18\x86~-@\xd9G\x8d\xb57\xb9&@\xa2L\x1b\x07\xfa\x01\'@\xee\x9a\xe4\x81\x88\xea0@X\xd0\xd5\xe8\xa2>)@\xca\x1a_\x81\x88\xf90@\xf3qk\x07\x02\xaf,@\xd7IW\xdeU\x0f0@\x93\x05\xb33\r\xb1,@6/\xb7u\x1bu%@s*!\x9dOK+@\xf9\xf9:\xadB\xe6*@m\xdb\xb4\x02x\xbf)@p\x81}@\xcb\xd6*@:`\xcf\x03g\x8e+@nl\x17\xd9q9&@\xda\xd5\x96\xb1\x0f\x0b(@\xa9\xaaLG\x1ak)@\x08\x19\x8fJ\xf2\x9b,@k\x06\xb5\x99\xa8M-@\x8ax\xa7O\x9f\xf70@8)B1\xce\xab*@\xba\xd7D^D\xde\'@$717\xad\x99/@\xab\x181#O\xad.@#\x98\xbdM`/*@\xb6OW\xeb\xfd\xb1&@\xa8\xf6\tB\xae=,@G\xc5\xc4&\x81\x08/@\xd4\xa8\x9fX\x9d\x17\'@\xddo~\xcc\xa4\x89\'@\xe9y\xb5\xd7c\r(@%W\t\xbc\xc2u,@\xe7 0\x9a \x96%@v\xcb\x8b\xf9&\xe5%@t+d\x127j(@l\xc2<\xb9\x8b"(@\xb4\x9a\xf55\xcd\x0b&@\xa4\x0b_t\xe1\'&@\xc3\xb1\xd4\x9a\xd6\xd8*@\xbd\x7fV=3\xe7.@`v\x96rY/,@\x06A\xb7?\x8f\x13,@]S\x8f!\xfb\x83%@\x95\x90!8X\xcb-@P.\xf5\xfd-\xc8&@C\x10\x9a\xbf\xbf\x940@>\x9f\x03%\xe6/-@r\xd6\x93\xe6\xa0\x1b(@\x0b\x10\xde+9\x12.@i\xc4\x82\rP\x9f0@\xdbC\x13\x03h\r+@\x1e~\x8d\xca\x8d\xc1%@W\xbd\n\xf8u\xb8&@vn0G(\x90,@ \x82\xfd\xca\xc2\xbd)@z\xb8\xf5L\x9c\xc6(@M>]\xe3l\xbf(@\x86\x8bL\xab-\x051@E$\xc7@p\x9b&@\x07\xedw\x8f\xa6\xf7&@\x1f\x8a]\xf3\x82\xa3&@\xae\xe4\x9e\xe6\xeb\x8a.@\xfa*\xbf\x8a\xae61@\xeb\xdeX\xdfP\x9a,@\x0f\xbb\x8e<\x97\xab%@\xac\xbd\x05\xcf;\xc9&@\xcd\x99\xb6\x85\xda\xff-@8\x10\xcf%\xcf\xab0@\xf1\xe1\x1c\x94O\xfa0@\xf7\x8b=\x7f\x17\xe6-@\xa8$#\xb2\xf8)/@\x8b\xf4\xc1N\x9dq-@\x07;>\xb70\x1d)@Z\x12\xec\t)\xe4%@\x04\'\x83VS\xb8,@%\xce\x15\x92\xf0\x0b/@/R\x16\x89\xa8\x0f)@_\x9f}fbn&@\xc6q/\xb3,\r-@F]\x8a\xab\xecf-@\x7f@\x1e"T\x8f1@\xcdJ\xdf)\x8c~\'@\xacr\xaa\x92\x1e\x9d\'@5\xb0\x8b(\x1b\xc1,@S2M\xac0\xa9\'@_\xa9|\xf9K\xc8*@\xaaf\xff\xfb\xe6>)@\x9d,\xe9\xdc\xe5\xed%@\xa2\x06\xf9\xfbdS,@G5`\xa7\xdd\xc7&@\xb7\xab*\xadZ\x08&@fWU4\xec\x9f%@\x05\xbe \xfa\x1c\xd70@b\xf1\xa9G\xe1\xbb-@\xce\xeas^Qd0@}\xc8\xb3\xdc\x16\xa00@\xe9\x1b\xb9*\xea\xa4(@\x93\x021\xfd\xff\x820@3\x8co\x10\xa2\xdc0@\x8e\xd8\xdc>!n\'@\xf7\xe9t\x03\xed\xe4)@\xfe\x8d\xdcO)\xa4&@\xc2\xea\x93)G\xf8)@zh\xb5T}\xb1&@\xf3\x08^\xe5\xf8\xb5.@\x8f\x1aN\xed\xf3\xb2%@\x0e\\`\x02%\xfe-@\x9a\x8c\xf37\x12u-@\xe0\xe0xj[\xd1)@5RC\x12\xc8{*@\xae<,\xd3\xdd!*@S:BN\xbdf-@=\xdcjP@\xd20@\x7f\x8b(\x97c\xc1)@\xc8\xe6\x99\xef\x19\xf3+@\xbeD\x18\x00\x8d\x7f0@\x1ec\xf7\xdb\xa4\x85(@\xb5\xd0\x03\xa2\xc0e*@B\x98%\xca3--@>\xc6\xb9\xbc\xe9\xdc%@5\xdc=3\x98\xb9,@\x86\x1c-\x04S/\'@\xab\xe9\xeb\xfdu\xe1+@N]\x01\x9f\xf2\x91-@\x99\xd0k|\t\x8e&@x\x06\x8a\xa13\xcb%@\x17(\x93\x87p\xa8)@\x87E\xdf\x9b\x00\xb8)@\x90:\xc1\x15\xb2\xd1%@}}\xa9\xcc\xd0Y%@\xbc\xd2\xa0\x8f\xaev0@\x87\xd0,\xd1\x1b\x0c\'@\xc6d\xfc\xa5b\xc1)@J\x0b\xed%\xf3\xa61@e\xef\xd7\xa9f\xaa\'@\x05\x12\x8a\xed\x00W\'@a\x1f@\xe8H?*@\x07\x9f\xa6\xae\x18\xee\'@\xdf\xd2\xdf\xb5+\x99&@\xd9`x\xb5\xd5\xc7&@\xfeW\x1b\'?C\'@ \x0c\x8d{\x7f\x0e(@\xe7Q\xf8xj\xe1)@c\x8c\x84\xb3\x848(@_\xc8\x8b\xe9kO(@\xd5\xe9\xbd\\ j(@\xb3\x1bt\xd5\';)@>\x9f\x8b\x1f\x8e\x8b&@c\xd8\x10\x18|\xd9+@\x11\xc5d\x97\xd6\xf6&@B\xa4\x99\xd5`\xa41@\x94LpQ\xe6p(@\xfc\x82\xe9\xf0f\xab0@v\xa0\xbf\xdd/\xcb+@\'qp\t\x88\x0c2@\xe4\xbd\x0b\x0c~\x82-@\xc4\xbcK\x91\xb4\xb10@>m\x8c!\xd3\x9b%@\xd1@\x83\xcf9\x81&@\xd6T\xe4\x11\xede.@\x94TwJz\xa8\'@q*\x93\x9ez\x9f,@}>\xdf\xd2\x0c\xb7\'@\x0c\xff\xf7a\x92\x06&@C\xba\x9f\xf4\x0c\x98(@+\x8afn\x1ev-@!\xa3a\xfe\x7f\xaf0@8\x0b3g\xe6:/@P\xf8\xc3`D\xff,@\xe7$"\xaf\xfa:-@f`8\xea\x15\xeb-@&\x05\x97E5c+@\xc9\xbe\xddWg\x98%@A+\xe7\xfcg\xbb(@\xcd[\xb8\xb6X\x900@*W\xb7\xc20\x8f\'@(\x9e\x8e\xd09o0@\x02\'\xa6\xfcK21@Z\x19\xc9/ \xef0@\x12\xac\x17E\xa8\x99,@\x0c\x99\x88;8\xf4\'@\xbb\xb2\xfd\xd7\x83\xbb\'@\xa0\xeb\x7f\xdf\xd5\xa60@\xab\x02\x1c\x02\xf5\x8e(@N,\xd8\xb3h\xd70@\x12\xe7\xa0\xf5f6(@\xcd\xadn\x10\xdc\n.@.Np\x89#\xe2&@\xdcH\x1d\xcb\xdb\xf2\'@]`\xb3\xbd%}-@#\xb2\x0b6\xfd\x9e,@\xdf\xf0\x95L\xa9\xc7(@\x97\xa1\xfc\x87\x1a\x13-@2\x97\x99\xbd\x1c\x13.@\xb3\xa7\x91\xe3\x0fx(@A\xb6\xbf\x8c\x1f6-@5a\x97o?\x1c)@\xdf\xe2B\xca\xce\xdc(@\x08\xbbBI\xe3\xad%@\x11pj\x07\xde\xd9&@\x06k\xc5t\x8d\xb4)@\xc1^\x80W>:)@\x90@\x14\x93o\r,@\x04\xf3\x16\xab\xdc\xfc/@-gf>\xa5\xf9/@*\x83\x87\xb6\xda\xe7\'@|\xc2\xd7\xa23M)@\xfc\xf8\x84\x89\t!)@q\xacg\xf26\x03-@\xe7h6\xe1\nO1@,\xa2bn\x05(.@\xe0\x82\x99\xd0\xe8\xfa\'@\x10\x8f\x03\x0bT\x810@K\xe7\xde\xaejv.@5\xc8P\xfe\x04\x0e0@\xef\xe6\xc9\xb5\xb5-/@\xa2\xed\x1b?\xbfl-@\x13,\xf3;\x1d\')@\x1b\x18qs\t\x08,@\x116\xcf~\xa3:-@\xac\xbe\xb3\x9a\x8a\x030@M\xa8\x1f\xce\xeb\xbc,@\xaa\xe9\x950}\xff\'@[\xe6\xa2\xb1\xef\x8c\'@\xa0\x07m\xa4l\xee1@\x87>\x1a\xe7\x17\x110@`7\xb2\x90\x83\x1d&@{s\x98q\xe0\xfe%@!#`f\xa0\xad\'@\xb51\xa1\xe5\x1a\xbe(@\x9aV\xe7\np\x02.@\x07\xc2h\xf8H\xc2,@\xa4z/Wr\x9a&@\r\x03(\t^G)@4\x81\xc0Xge.@\x9e\x9fe\xe7*\x860@\xff\x90\t{\x84p,@2}!\x88\x16\x050@{j~\x8d\x8fl,@\x1bg4\xf3]I)@:o\x14\xf4\x12\x95.@\x1awQ\xed\xa6\x120@>\xb5\xfc3\xf0v,@j#\xf0\x8f\xde\x8c,@0\x05_\\\xdav)@\x07\x18z\x96\xabD(@\xb2\xd5\xea\xad\x91\xbe\'@\x01\x97xk\x1a<.@[\x0eZp\xa1\xd6.@\xe0G\x9b\xa2\xc5\x93(@]w\x1f\xc5%\xca*@\\D\x14\xf6\x8b\t,@(L*\x13@\xc0-@\x07\x925\xfe\xa9\xe70@Tn\xdd\x10C\xfb.@\xce\xb3HbL\x94.@\x97\xf3\xa6_\x98\x02)@\xfaXJb\xe6:,@\x9c\xf7\xddWA+.@\x97M\x92l\xb4_2@\x8cj\xe0h\xa8\x150@\xc1\xacA\x85\xf89-@\xe3?\rW\xf8\xb7*@\xe2\xa8|\'\x80\x99(@9\xfe\xdaJ\xa0L,@-\xc8\xbf\x0c\xaei(@\xaeRj\xa1\xda\xbf\'@Xhn-*\x1c0@D\xfb\xfb\xb7\xf2n*@\xf7=\xd5\xbc\x87y(@\x10\x07\xfa\x18\xb2\xef\'@Df\x9d/&v.@L\x08\xd8\x87h\x01(@\x9c@\x8e\x8aG\xf1(@#C\xa5<\xeb=*@32\xc4#E\x7f.@\xfb\xe8\x19BQ\xfa1@\xc2\xfb\xef\xd5\xab\x1a1@\xb0\x00\xae\xe7\xa6\xf5\'@\xd4X\xab\xf7}\xba1@}\xa6qN\tt)@\x14\xb2\x18\r9\x9c)@I\xbd\xb6\xa0\x19\x15*@\xe0&\x85UN\x080@\xe7\x92\xc6\xd9\x82\xdc-@Q\xd5;\xe1\x07\xee*@\xfa\xb3\xd3\xe3\x16\x83.@\xdd$ \xdb[\x1f)@\xe5\x0b\xef\xfd\xcd\xdf*@\xb7\xbb\x83\xa6\xceb.@7\x0b\xe6\xd78\xab\'@\xf0\x85\xfc\x7f\xdd\xe4*@>k.\xe8\x1d\x1a+@E\xd1q\x87[\x120@\x14\x1f`\xbc\x83t-@\xcfl\xe9\xdcC\xa7\'@\xab>\xaf+Z\n&@\xa8\x14\x0e?\xe3E&@\xb6\xdf*]m\x96\'@&\n\x05_\xdc\xd5-@\xefW\x96\xcd{\x1b+@\xe7\x1cH\xc13\xd3*@\x9f\x1c\xa0yv\xdf-@O`\xf9\x10\x93\x18)@<^\x17\xbaS+-@{K\x04\'m\xee-@\xe1i\xa1V\xc301@\x13\xac\xf3\xc0\r\x940@t\xdb\xee\xe7G\xf3\'@w;t\x1c\x0e\xca*@i\x02+\x1b\xcf\xd8\'@{\xa0\x0b\xaa\xb6\xa5\'@z\xcd(\xc1\x04n*@\x1c\xa3w\xa7,].@\x90u\t\xf1\r\xdb*@_P\x03\xbc\x18\xd4(@\x0f\xb9\xee\x8fV\x7f1@)\x1e\x00\x01\xdf\x9b\'@\xa1I\xdf\x10\xe2S\'@\x8e\x89\x10nt\x89(@\x0c\xf5\x14\x8c\xb6|\'@\xa0\x92\x839\x97\xc7*@F\r\xbd\xcb4>.@\xd8\xd2\x16z\xbdi-@\x88&B\xce7o1@\xc3\xeb\x14\x10\xe8\xe7,@\x1c\x08[!H\xf9,@\xb8\x1e?o`\xa10@>\xb7\xbfp\xed\xd61@\x93\xfb\x85@c\xea&@~\x16D\xa3*\x8a\'@\xb5\xa1a\x92\xb1\xce(@\x05r\xc7\xfe\x18{,@P\xe5V9\xf6N0@K\x9cs<"]-@\x0c\x81\xb4p+\xfd-@s\x9ak\xbbZ^.@\x97\xc4\xad-9\xf2,@\xa1\x8e\x10sl"-@^\xf0"Va\x1e+@\xa9V\xee\x8c\x8dl/@vFx\xd7=\xff0@D\x11\x06\x92K\xa3\'@>Ht\x84a\x96,@yQp,d\x08)@\x1a\xdc{\x81\xb7\xdc&@\xe29\xaa\x04\n\xd4&@d\xc1U\xc1\xd6J&@\xff\x99\x0c\xbe\x87\x99-@\xab\xe9\xc2\xbf\x84&\'@z\x89J@hY+@8q2\xa1F\xfe)@\x84\x8f\xc3t\xdd\xfc0@\xc4\xbe\xfa\x89\xca80@{\xa7\x10,hq-@\x85\xe5wd\xed9\'@_\x18\xdc\xfe\xf9\x0c\'@\xfdq\xfe&8,\'@j\x85-\x89W\x1b0@\xf8\xd0x\xba\xcf\xb5\'@U\xcc9\xdcD\xe8-@D\xd7\x1exPe1@\xf5\x98\x1fs\x97w.@\xb7\xf7\xd6\x9c\xee\x81\'@\xe6\xf7\xa0e"\xe2(@\x03Q\xe0t\x8f\xe3,@0h\x1546\xeb*@\xa4\xaa\x98<\xfa`(@X\x8e\xb8|Y\x95\'@\xf0jnY3\xae(@\x94\x8b\x9a\x93\xf7\xbc/@ZB7\xb8\x89\xf1\'@\xd5\x96\x05\xf1\xd7\xd2(@3\x04q&,\xd9,@\x1dNP\x9e\x9a<+@bZ\xb6\xc1\x0c\xb0&@\x16X\xa5U\xd4\xfd\'@ie\xb8\xcfl\x020@j\xad\xc0:\xc8\xe8-@t="Xm\x00\'@\xc0b\xb8\xc4Wr-@\xf0\xc3\x07?2\xda1@\xa8o\xba\xc49\x8d0@\x8d\x1e\xed\x08*o,@\xfc5\xa2?\x03J,@\xceY\xea\x9e<\x0e0@u\xcf@ey\xe2(@\xeas\xd4\xd6\x15\xff0@\xf6\x12>\x88\x0ef-@c\x92\xdf\x1c\xddQ)@\x8a\x93\xb98\xaa\x8f*@\xde|\xc1\x7f\x01\xb8-@\xdc?\xde\xfd\xc5\xf6-@\xd2O\x19un}.@\xc3\'\xe2\xd3\xe5\x10+@&\x85\x11\x9cy]-@\xa4\xd5\xd2\x89\xeb\x0e0@Sxq\x7f\xea\x18-@]\x87\xe9\xed@7,@\x8d\xc3\x1e\xdcZ\xe91@\x00\xd3\x97k}i/@\t\r\xf3\xedA\x1e.@+-\xdf\xb8\xe3\xe5*@]\x8a}\x9a\xecn/@\x1cQ\xc5\xe9z\xea0@\xb8\xe1\x8f\x9ao\xf0-@~\x0b\xf4\x10\xe1\x18+@\xe9\xf1d\xe1\xc2\xbc&@\x15\xbf\xb0< \xd5-@\x9e\xe2\xc8C\xd9\xce1@\xd5?#Z\x05q\'@H\xed\x0e \x11\xc6*@ul\xd43\x14\xea1@\xc3\xca\x83\x16\x88\\1@\xce\xcd,T\xae\x99,@H\xb2!\x85\x8d\'-@?\xe0\xab<3\xae(@\xb5\xa9\x0c\x8c\x96\x88)@\x8e\xcf\x97\xde\x92%0@t \x12\xdeC1*@\xc9\xc3\xcf\x8dn}(@\x9ah$\x80\x17P(@\xe0M\x8b\xe7\x1a\x1c0@\x02kx\x8d\x1e02@\xee*\xb7pl\x1c\'@\x94vC\x8c;\x9a-@\xb0\xa2\xc5M\x04\x19.@^\xf0@\x1b\xfa\xc2(@/\x99.\xef\xbe\xf20@\x8fdK@\x91m,@\x03k\xb7\x8f\x04L1@\xb2\x95\xda\x8cb\xcd%@\xad\xee\xbeJB\x1c*@\x96*({E\x94%@#\xa3\xbf\xee\x90\x9a0@Q\xd7\xdfE\xf3M*@\x94\xbc\xa7\xdb\x03\xb4(@H\xb0\x92P\x90\xac&@\xf03\x9b\xdf\xd7\x16\'@B\xf96\x92\x0e\xa41@I\xc0\xc6v\xbe\xa6*@\x86\xae\xe6\xf5D\xcc&@\xbf\x86\x97\xe0KS&@\x8c.\\\xb5\x96\xea.@\xe4\x9bH\x08y/)@bi\xa4\xa9\xfc\x05+@\xdb\xf7\xf6\x15\x07\xf5%@\x0eK\xc8\xc98\t,@P\x87I.\xa1\xf9,@\xe9)Y~\xfd\xe5&@9\xb8\xc4ng\x0b0@\x7fI\x1e\x06!\x1b&@=\xcc;h\x8fK&@\xf4v\xa0\x06\x93\xfe%@\xae\xcd\x88\xd7\x9dh.@o4\xd6T\x0e\xe3)@\xcc\xf9\x04\xc7\x02C0@U\xbb\x93\xaez\\1@+\xea\x0f\xed\x14Z,@\x0c\x15t\xa5\xfc\xe21@,|\x05\xd9\xbf\x041@\xb8\xff\xaffT\xc8+@\x07\xc8\x90q\xe1)*@\xb0Xr\xe08\xb21@\x16\x1a\xf2\x81\x19\xea&@\x86>xg\xa2\xc9*@=V\x1e,\xeb\x9c1@\xc5\x0b\x18\xd9v-,@%4\x07\x18\x85\xbb1@\x8e\x1cYP\x8d&,@\xfe\xb5\x9eI\x0b\x1b+@\x93\x8d>Ph\xd2(@\xe6m}#\xaf\xe0&@\xa1\xd8q\x06C\x14\'@\xdf\xfc\x07\x17\x8c\xb8.@\x88\xc8\xf1\xf9\xd4^/@\x9eb\x04zL\xf91@\xcf\x13\xa6\x03%\xf1)@\x83\xa3\xdb|\xe5\xf0&@\x16|\xc9g\xcc{(@|\xf2\x8frf\x13%@\xa8\x88v_\xdb\xa9*@\x16\xe5.D\xf6\xa0)@t\x01%\x82F\xf9\'@|i\xdfj\xb7z*@4\x8cw\xe1\xc4\xd91@\xa5<\x9a\xce\x83\x9f1@\xdaM\x9f^\xd7\xb9/@\x0b$\'\x8fvh,@\x07tO\x8c=\xc40@\t\xbd\x07[P\xba\'@\xe4\xab\xf7\xd2\xd6M*@\x18\xa4k\xbb\x15\xe1&@\xf1\x18\x88\xfe\xbaI-@\xb6`\xb8\xfa\x85\x8e)@\x19F\xf3\x96S\x1c)@@\xd49\x03\xee\t)@H\\\xda>\t\x16(@Q\x94\x02w\xa3\xe4%@h\xf6\xa2"t3\'@\xea|\xbd\xa0%a%@\xff\xb2$\x05\xf4x0@\x89\xbef\x07\x0c|%@7\x987\x81\x07\xf9.@\xad\xb5\xfb\xf4bF\'@\xf8\xe5\xb7e\xf7\xe01@e\xb4\xc8\x9d\xf9\x87,@\xe5b\xa0;>*.@\xe9&\x9c\xbd\xf9;+@H\x02\xab\x17\xd1G.@\x03\x96\x82\xb5\x04\x12*@<@\xea\xb4\xe3\x05&@*~\x02Me\x17&@}#\x11\xf6\x1c\xd5\'@\xe7W\xe3,\xfe\xba0@2\x05\x92\xecd\x10*@q\xdeD&\x84\x9a,@\xd6\x1d\xcb\x9b\xc0\xf6&@\xc3|\xea\xcfp\xdc)@]\xc3\xd0|\x17\xe10@\xe1\x05\xe3(\xfe#(@\xad0\x12L\xe8\x8d)@\xca\x86?\xbfY\x1a(@\x8e\xc1Ly\x17\xce&@\xee\xa4L\x06\x8b\xf8&@\xc0A\x0f\xd3L\x1f\'@\x04\x7f\xa35Il(@-\xb8J\x1f)\x93)@\xb2k^\x13\x03~)@\x8f^\xca\xdb\x92k-@\xa8F:\x91\xde\x0e/@\xd5\xd4m\x89\xdf\x13+@^Q\xfd\x9a\xe5R\'@\x8d\xf7`g\x00\x150@\xd3\x0e\xfbo\x1a\xbc/@V\r\x8cf`p%@\x08D\x1f)\xe3\x1c,@\xe0\xe6\x8eJ\xba\x86)@\xe2\x18\x01H\x18\xbe.@R\x91\xea;Q\xf5&@\x983P\x84l%(@\x1dpPF\x83F)@\x1dd\xd9%t%)@\xc7\x16\xd9\xa0\xa8\xc7(@\x81(\xe8\xc2_\x87%@\xc7\x81Bh\xeb\xa8(@\x87\xa6OW\xf5\x15&@;\xfaR\xa1$\xb8(@\x01U\t\x81\xabg,@\xa3}\xde[:J,@\x80c^\xa5\xd9+\'@\xf7\xcd\xedw\x05R*@\xb1\x0f\xbdk\xaa\xc71@\x91@\x94^9\x890@g\x80\x0c\xe5Fq.@Q\xe4\xef\xdc\x04b-@N\xeb\xfbxB;.@A\x87x\xa3\x16\xb7(@\x88\xee\x06{%C+@\x9e\xc0\xe0\xdd\x05\xa4%@\xac\x83\x9dZ\xf4\xb00@\x1bl\n\xaa\xfc\xfa\'@>\xd1\xabz\x1b_.@\xf2\xad\xa83\xf5\xf2\'@\xc3\x07\x9e\xa6_\r.@\x8d\x07\x87_\xfb\x16.@\xd8".\x85s\n+@\xbc\xf6\xf7\xbd\x95\x99(@?\xf5x\xfb\xfb\x15\'@\x8e\xdb\x1d\x9c\xc4\xa2)@\xe0v\xfe]\xb0%&@\'\x01\xde\xea\x9cQ)@\xc9\\\x9ajc\xf5-@d>\x0f \xbf\x8f.@&\xc9\xa6\x19\xc8\x9b1@\xaa\x1f\x86\xc5\x7f\xc0+@\x0f\xcf\xa3P\x96!0@v\xbf\x92Cv\xce(@\xae\x98\x83\x88i\xd81@_\xfd\x96M6\x10&@\xd0\xf3,Q\xcdm-@\xb3\xd4\xa4f\xc4\xaf(@A\x81\x8b=8g&@@\xd7\x19I\xe3\x96)@\xf5\x15#\xf2Cf)@\xa8p]\xc9#\xed,@!!;(\x80\xff,@\x9b\x1bQW\xb3t-@{\x9d\x9d$\xf3G.@>\xe1\xdfh\x8b8,@j\x88\xa8\x0b\xcf\xd7(@\xa7\xdd\xa9`\x1fp*@\x99\x86\xfb\xe5Q\x11)@\xe0\xda\xc0zO`\'@E\xb1\xbd\x8d\xa8\xf4-@&b\xa9\xa3\x90G)@.\x08\xb7^\t,)@\x97\x82W\x91\xdbA,@\xcf\xce\xd18\x0f\xfa\'@\xb9*\xd1\x7f\xa6\xc4(@\xa7\x1c\xb5\xcc\xc0k(@\xde\x15\xc5\x8a\x05\xfe,@\r\xa3\t\x94=\x8c-@MW$\x01U\r&@\xdd\xb6\xb7>P).@4\x03Z,}\r\'@\x95\xc4Z\xd5\x9e\xf8-@jw\xbf2\xaaG,@s\xf8Kz\xc8\xea1@\x99N\x98\xceaY(@\x1d\xc3\xbd\x88\x1c\x90(@$eO\x8c\x04\xce(@}\x9b\xae\xd4vq)@\xe9\x05\x1c1\xc5\xf4&@\xf6\xee\xddO\xd1\x9c(@\x19C\xabm^\x1d,@n\xdc\x03\xd4\xcd\xef,@+e9)\x9d\x07\'@\x82\xcdR \xefL\'@\xa4\xf6\xe8a\x9b9(@K2\xd3\xf5V\r&@\xe1\xbcDP{\x8a(@\xc9\xa5\x7f\xb4\xcd\xa2)@\x01\x83\xfbs^\x98-@.C\xcbN\x94\xa9.@e\x08>\xa1\xe5\xe2-@\x7f\xb6\xa8\xbaa\xfb\'@\x9b2\xee\x87\xf5x)@rh\x9b 0\xf60@\x1c\xf3\xc9E\xb6W\'@\x91\x81=\xad\xa6\xa7-@7\x1aDmSO.@\xa9U\xc7\xea\xb2\n0@Q99S\x02\xeb/@\xda\xdd\xfd\xa39\x9d(@(\xb7a\x02\x98\x80&@nL\xc9+;^(@~\xffM\xb2\x06\xf9(@\xad\x15\x9f\xf7P\t&@^\xc0\x06\xe4\xcb\xd8&@2Go\xe9\xdf\x00)@\xafP\xdaZ\xe9\x060@s\x90\xff\xff\xef\x91&@\ra\xac\x98\x84\x140@R\xb0\xdcM\xde5*@J\xa3\x88\x84\xb3$\'@\x95\x06L\x8d\x98Q\'@\xae\x0b\xde\xbd\xaf\xc1%@\xceu/\xbe\x8c\x0f0@\xd7co\x8c\xe8\xb6-@\\\xfd\x9d\xb0\xc4%/@\x98\xe2Y\xd6\xe1\xfd.@\x1c5\xe4\xda\x90\xe9)@+\x01b\x03\x15\xba*@+\x86\xe7\xab\xb6\xac,@\xb2\xb4I\xd6E\xaa-@Aw%yN\x1b&@\x8f%\xa6\xcfF5)@\x90\xb8\xfa\xbdI\xa1-@\xc3^\xc4\x89\xf4\x97(@\x01\x99\xb3L\xa0\xe1(@\xdb\x1b\xceA}\xc0(@\x93\x9a\xbdq\xc1\xc1&@s\'\x97\xf9\xca\x14(@uoX\xd6v\t\'@n\xb7\xb4e]\x9c\'@L*\x1dm\xf6\x8c&@\x17\x01\x1e\x9b\x1a!/@z\xa3\x856\xc3)/@\xdaYz\xd5xX.@\xc4\xb8\xd3\x9c\xda\x891@\xbfj)\xcb\xf6\x9a,@]\xd1\x8a|M\x86(@}\xc4F6ub(@\n\xa4\x9d\x7f\xbe\x13/@H.\xd5(\xd5Z)@fh\x1c"$n)@\x86\xe4.\xa3\xec\x820@\xd6R n\x1e\xe2+@ti\x18\xc0\xc2\xc8/@\xcf(\x03\x0bY\xd0&@\xc2+\x94\xb2j\xde(@&\x7f\x88\xf3\xcd=)@\xb5\xcc\xe2\xa6_v.@\xe8)\xc8\x90f6.@\xcd\x01G\x96\xea\xd7%@\x89?K\x92e\xe1(@\xd7\xfd\xff]4\xc1*@\x88\xc7(\x02K].@h Dw\xf5!.@\xd9:\x85;\xdeO-@\xd9\x8e\n\xaep\xf2*@\xf1kK=S\xa5-@\x0eT5qN\xf0.@\x06\x9a\xbb\xf3!3-@\x10\xed\x8b\xba\xdf\xaa*@u\xb4\x08\xf5vq*@\x1d\x9fx\x9a\x8bP)@\xf4\xbc\xa9B\xa0\x03+@DC\xa1\xf6\xcd\x0f&@\x00\rTL\xcf\xdc(@O\xdf#"I\xb9-@\xb1!\xd2\xa9i\xd4/@\x88\xae|W\tq0@\xf2!\x1d\xfe\x85\x0b.@!\xa2b\xb6y\x1b-@\xed\xa0A\x0f=\xed.@\xb1X1\xf9\xe4\xf0,@\xdaQ\xc4\xc4\xc1p,@N\xee\xabz\x96\xfa+@D\xd0\xfa\xbb\xdc\x010@!\x8b%\x08\x90o0@Cv^H\xd4f(@*}\xe1\x0et\xa6.@~a\xcc\xe2\xdc\xa5(@\xeb\x9dO\xe8\x8dT0@\xc3\x14\x86\x1bIw%@q\x07\xbf\xf1\xa8\xca,@\x0b\xa8\x1frW\xb21@\xb3\xf7C\xd7y\xf7%@\xb2\xd9m$\x7fB&@\x88\xdf\x85\xee\x0c\xd4,@K\x94\x93\x0c\xe1\x98(@\x88\x01\x90\'\x0f\xed\'@ \xcer\xd2\xdc\xfd\'@9\xed\x12\xbdp\x12)@V6\xe0AA\xee0@\xad\xa6\x89\xb1\xcbF2@Cp\xe82>\xdc(@\xde6\xf9\xf8\x9b\xf9*@\xc7)\\\xfa\xff\x920@J6\xe5\xd8x\xa3*@f\xf4X\xee"\xb71@\x83\x13f\x8b\x8c\xe6-@\xb7=\x08\x996\xff%@\xfc\\&\x1e\xf4\x1d-@$i6`OC2@P\x14\xf9\xef\x0fa(@\xa9\xe7I\\*\xe1/@\xa0\x83\x03p\x8e\xf0%@)h*\xc9G}-@\'\x07\xea\xab\xbc\xe5*@\x8a\x0fv\xc3\xab\xd6(@\x01\x8c\xfc\xbe\x13/(@\x90\xeab\xe1H\xf2+@on\xa6x\r\xfb/@\xed\xe8P\xdc\xb1\x90(@\xc6-\xb6\xe5\x98\x8b-@\x02\xe3\xdc+\xd8\xd7&@:\xd1\xb7?\x8a\xd3-@\xe4\x9c\x08%\x8c\xd5&@\xb5\xfeL\x19\x96\xa0(@\xdaQ\xb0s\xca\x19,@h\xb3=.G\xc9(@R\n\xef\xa2zq-@\xd22u7M=,@\xd6\x8b~I\xab;&@\xcf\xda\x88\xd1`f&@/\xe0\xa2@%\xd7\'@\xfc\xc3\xfa\xae\x90\x8d%@\x9e=\x07b\xce\xa7(@\xff\xd2-\xb9N2/@>\x0b\xa9\xec\xa8J(@jk>\xc5f)(@\xc7.\x15\x8bSd(@xA\x0eG2J,@T\n\xc8\xe4s-\'@\xc79c=\xae\x8a\'@Zb\x0f\x0e\xe6w.@s^\x9e\x91\x02\x10-@\xce\xa9\x86\x10\xa9F\'@\xbb{\x81G}\x850@5)\xfc\x90\xa1\xd10@\xa19\xf4S\xe7\xc30@>\x90H\xee\xe4\x050@\xc4\xfa\x7f{F\x8e-@e\xe64B\x01\x810@y\x16\x93N\xf8\x9b\'@[3 QC\x8b(@N\xd9\xd8\x06\xa0\xd7&@\xeb\xe3\xe4\xa2z\xcb0@X\x98\xb8\xff\xbb<\'@\xc0\xfb\x86\xf3\xd3\x9c,@q\x11o\xc0\x03J,@\xa0\xc7\xa5_\xd9\n&@\x87\xa9\xcd\r\x8f\xd61@\xcf\xa3\xfe%\xdf\xdb1@\r\\H\x04\xcat1@\xc1\x04b\xc7*^&@)ssFX!\'@\x17\xd0\xbc\x99\x07-\'@\xcf\x83vg\x14\xac(@\x03\x05M\x93!\x81%@_\xf8,{\x06\xb8+@\xcfp\xa7&\x9av\'@i\x8a\xf7\x15\t\x03&@\xb8l\x84\r\xedZ(@Yp??\xc9\x88*@F\r\xecsG\xfa(@\x1d\xd7l\xca\x13s*@\x8b\xfe\x845\xf2\x84-@\xc8\x0c\xb7\xb8`\x00-@V\x05\xc8O\x16\x8f*@n\xf98\r\xc4\x87*@\x95\xba\xc8\xb1\xd0t-@e\xfa\xadr\xa7_&@\x0c\x96Gb\x19)0@s\xc7\xcavs +@8\x91\xce\xb7\xeb\xd4*@\xe6\x90\x08 \xe0(\'@~\xc8\xa6,\x9d\xdb+@\xb4\x0e\xe2\xb4\x8e\x8f,@8\x8bZ\x00sv(@ S\xcc\xcb\xe6(+@{\x1dN\x1f\xf3V1@\x93[\xe3F\xbd\xc9%@JdB\xd7\xach(@8\xb8|+\xd0\x81*@Rm\xb56\x9b\xf6(@\xcd\xd2\xc4\xa5_\xc9,@\x9d\xb9\xbb\x1b\x8f\xe00@\x06\x8aw\t\x13\xbc%@\x0c\x08\xd3\xfd[\x1b.@\xd4r\x9f\xee\xf3\xb0(@\xb2\xf9b\xf0\xc2y1@\xfa\x87\x99~h%&@\x0f0\x7f\x15\x9e0&@l~\xac\xcf\xc4\x1f-@\x8e\x9fw\xa1\xfd\xd0-@\x94\xa5Z\x81-\x7f-@\xebz\xba\x01\x8b\xac,@\x94\xa7+b\xd9\xec(@a\x88\x1e-\xb7\xdb-@O\xd4\xff\x89\x1a\x80-@\x1d\x9e!{\x19\xa9%@\x90;/\xf4\x94\xff\'@\xd3\xc9\x87d24(@v\xacm1(F-@\x81|\x04\xc7\xe6Z)@\x90$^\xe9\xcc,,@T\x06<\xc5\xd0?0@\xd8V\x13U\x9d\\(@\xe86\x00_\x90\x04)@\x08C\xbcj\n\xc0\'@K\x91\x04\xa9\xc5!/@\xb2\xe9\x00\xe3\x9e\xc6,@\x18\x0e\x14\x9eOW\'@\xa1\xa3q\xfe\x83\x08(@C\x98p\xe1>-(@\xae(q\x11},,@\xea\xd0\xf8\xd6\xe8q0@?thX\xe9b\'@\xaf8\xfa3\xae\xd0-@\xc8\xffH\xf5\xb3,1@u\x13\x8b\x9d\x83x1@\xb2\xc7\xaa\xe4\xf8\xe6\'@\x9e\x90(<\x18\xe5&@\x06\xea\x17\xdd\xb8\xb6%@\xcb\xd5\x12\xdd\x84\xc1-@|\x86s2\x97S(@\xa0b\x0c\x15)Z*@3\xb6ns\xde\xe7+@\'\xbf\x17\xcd\xf1\\\'@#\xaf\x80\\b8,@\xec\t\xffx\xa3\xaf/@\x00\xf7b\x93o1/@\xe9\xe4E\xb3/4,@\x1b9]\xfe,f-@zv\x1d\xc8\xc5*,@\xe7,\xcf\x9d\x9c\xa9-@\xc1\x9eP(\xd4\xd7\'@T\x17\xfe\xfe\xf6>(@\x82\xca\xc4\x89G\xf8(@\xf9\x94\xa0\'\x94C,@`_\xf1"\x0f\xaf\'@\xf3\\<\x841\x1d0@\xd9\tz\x1a\xdf>(@X\xc5"to|0@\x15\xcf\x08=\xea\x90,@)\xbf\xb8\xc8m\xae*@S\x8c\xbc%qi.@\xc2\xb6\xda\xd5~D,@\x197N\n\x92=\'@\x13\xe2\xb6\xe4-\x07.@\x8aV\xa1\xdd\xf4\xa6-@\x85\x9c]sb\x94/@\xdf\xbe\xb6\xe8\x81 &@,\x05\xd5\x8ck\xce+@\xd1<\xb2O\xac0(@\xad\x88\xb4\x1e\x9b\x9f%@P\xc5 A\x17<0@+V\xb1\x1e_\xe1/@\xe5n\xe2XBD&@\xb4\x16\xfes\xd5\x000@"p\x14\x8f\x8f\x94-@a\xa5\xba\x05x\xf7(@\xcf\tS)\x03\x90/@uy\xd7\x02C\x16)@\xc1]\x9bA\xf7\xda-@\xbc\x1fbV\x18=\'@Wr"F\xb1((@\xa5Y]\xef\xfe\xe5.@\x98\xf5\xab\xe5n\xa7+@\xd3gJ\x0759&@\xf9\xe4\xe82\x86<&@\xf6\x1e\x15V\xf5R&@\xd9\xb2#\x06\xf1\x16&@~\xfb\x1c6P\xab\'@9\x86\xbexL/&@UR\xb98T\x03/@mPG\x02s\x95/@\x8d\xd2\xca^\x92\xed,@\x8a\xb45WD//@\x88g5z\x98\xf0(@\xf2\\D^(+(@k\x07Z\'\x04#(@\x8c\x94\xc03\n7%@@\x9f\x07~\xd0\')@?\x0f\x0f\t\x9c\xbe,@\r/"\xfb\x11\xc6,@z\xefua\xf2\xf9-@\xc4K\x96tG\xaa0@\xf8\xad)\xb0\xdaJ1@R\\+\x8dS_(@\xcf\xec\x13o\x9f\x0c/@EDUlx;(@9\x17\x9c\xb86\xec,@gH\xeeh\x9e\xa3-@\xe7*4J\xca\xa20@\xe1\xb7:4\x9fc)@7\xdc\xb8\x8f\x90\xd5-@$\x1ca\xdav\xb3*@P\x91@\xcc\x9d\xb10@\xc3\xb7<\x9bC6&@\x07\xba\xb4D\xcb!(@\xc6\t\x95\x9c<M(@\r7\xbaA\xd8\xb4+@\xcf\xc3$\xf9l,&@(mm1\xbe\xe1%@\xcc\xe9[H2\xfc*@\xc1\xc5\xedL\xdf\xad+@\x02\xe4\xb1m\xa78(@S\xb8\x01F\xe7\xcb.@\xed[\x16\x1b\xfd`%@\x83\xdc[\x0f\xc7\xe0.@0\xb7ue\xfd\xd4+@\xa9\x98\xfc`\x83+0@\xf6\x8d\x80\xe83\xd8/@\x02\xe9\x1b\xed\xeeN,@\xe5\xbd\xbe%\xff\x95-@T\x8a\xd7\xe5\xc9\x87-@\x84G\xc5\x82\x89\xde1@Zv\x03}$\x170@\xfd%R\x12\xe6\xe2%@[tr\xd2\xcfi/@\xba\x88\xb3\x90\x83z,@\x85;\xc6o\x18\xd0%@~\x10\x84\xbc\xa8\x80/@)"\xcb%\xbe\xa0*@+f<s\xe6/)@\xf6\x1ft\xb5\xef\xaf+@\xf9\xbcTC\xe2\xf2)@\xf1\x90o\xf8}\x11/@G\xbe\xab\xdb\xec\xfb*@}i\xb6\\,\xe6(@9\xddT_\xefD%@>\xb2\x9d\xe8\x16\xaa+@\x8d\x95TJ+\x91(@\x9c7:\xfbV;,@\xca5\xf17\xc7\x8c0@\xde\xfa\x03\xea\x8a\xa71@\x01\xeb\xfa\xa6\x19U+@!\x1f\x81\x15\xa9\xc1*@\xe4\xb0\xd8\xa0(\xa10@\t2V\xbe\x8aq&@\x9a\x15\xdd\xfe\xc3\x16)@O5\xff\xaa2>(@\xbf\xde\n\xa1cL.@vcq\x8fF\xf2-@"<\xbf\xb9\xacj-@\xb2=Gl\x8fM,@\xe1\xee\x90O\xa1\x10-@}\xa4\xcb:f\xa50@H\x94\x12e&\x83/@\xb6\xbe\x0eV%4(@\xbd\x8d\xfd\xc3\xa0\x13/@\xde\xd6M\xc2\xe7\x9c-@j\xc6\x18\x01\xf3\xe8%@\x87\xa7\xcd\xf5E\x1a0@\x03\x02{K\xc7\x19+@\x9f\x82C\x04\xda\xf2/@\xa4\xe9\xb9Y\x02\xf5&@\x8c\xcb\xb0\xbc\x01\x16\'@\x87\xfb\xa7\x18]\xdb,@\x9b\xf8\xd8\xf8."-@\x90g\x94\n\xf6\x1c-@A\\\x85\xe0\x04,%@\x16\xc1\xef\xca\x9f<-@\x0c\xc0+\x94\xf8\xa90@\xf4\xa3#\xca\x89\x97&@\xdb.?\xdd\xff\xa0/@;\xe8V\xf4H\x0b0@\xc5_\xaf\x04\xce_(@\x90/\xdd\x95\x04x0@\xc9\x8ay\xb4\xa4\'-@\xb3\xaa2t,&,@\x1f\x7fo\xef\xe3f,@\x04\xb8\xaeY\x84\xf60@c\xa0j\xc6\xba$(@w\xe9\x98\xb6h\xbe,@t\x01\xfa&UY&@&\x84q\x18?\x88-@j\xa5a\xe7\x80F*@\xc6\xe9[\xdc\xed\xb6&@J\xfe\xf8gl\xa2-@\xcf\x9c6n\xf4l,@+v\xcd\x1dJ\x8f1@\xac\xc9\xc3I\x9b\r)@\x04\xa14\xea\xa9\xbd(@\xbf\xbf\x99\x0bqB,@M\xcb3\xef7\xe0,@\x03\xe0\x9b\xbc\xfe\x99/@)\\&\xfa#\n-@"\x96\xd7\xad\x9c\x01/@\x87\x88n\xea\xbdY1@\xc0\x0bF\x0f67)@\x16\x15\n&\xf8M1@.C\xa6\x17v81@\x17w\x04\x97\xdf\xf4/@1n\x99\x84\xe4*0@\xc3\x04\xe3_\xf9\xe5+@\x94\xf8_\xce\n\xb7(@\xca/\xa8\x14]\x93-@\xb9a\xd3\x9d\xbcr0@!\xf5\xbde9\x97.@\x9a\xb0m\xe0\x9a\x16,@\x8d8\xbc]\xf2\xad*@\xab9~\xdf\xac,&@MG\xc0l\xdeu0@\xa2w#4\x9a\xdd,@\x1a\xf2\xbf\x9fB\xec-@\r\x106\x00\x1c\xdd(@8\xeeT\x86\xe4\xed-@c\xe4\x88\xfb\xe4|)@d\x94\x8d\x98{\x16-@\nB)\x14ce1@@\x8b\x06M\xbc\xb90@\xa6\xedy\x98\xdf\x0c-@\xff/45\x95\xfa,@\xbe\x9f\xfbpas,@\x04\xbf\x08\x8f\xe1P,@\xdbu\x13\xaf3#(@\xeaWj\xd1\xfat-@RE\xb9`\xdf\x8d-@\xd5\\\x8fy?\xf1-@/\xfc\x1a\xb8\xff\x1d,@\x92\x1f\x8dq\x0e;)@e\x8d\x0f\x89 \x7f/@L\x08V[\x81[1@\xc1\xa0T\xe4\xdbt-@\xa5\xa9t!&\xd7&@\x1b\xb0\x90\x19\xb8I&@\xb7\x02\xb0U\xaf\x9d,@\x82\xc7Q\xc4\x99\x06,@z\x1f\x1bZ\xe5\xee&@\xc4Gb\xd6 \\.@\x90\x02\xf7V\x16?-@\x10\xfc\xe7\x15\xc6\x03-@\x89{\xc0\x9dP\xff,@`\x8e\xb7\xb9\rX*@\x7fv\xa8\xa6W\x80(@c\xff\x103A\\1@:\x19\xef\xfd\xfa\xf0*@\x02O\xa01=\xba/@\x86\x9f\xe0\x8c\xfe\xb7(@\x13\xd5\x1dwzr/@\\q\xf2\x01\x18\xe9,@N\xca\x9b\x8fw\xc5*@\xee;\x87\xb0\x8c.0@\x0e\x0c\x8a\xd0\x8fd/@*\xb7h\x80D\x8c.@\x14\xe5\xa0\x93\xfa\xd4\'@\x13B\x8c\xd9\x80\x96(@\xa1iN\xcd\x1c\x96/@5~]\xfb\\\x8c/@v\xd2Y\xe2\xd37*@\x85\xb4\x04=g\xa70@\x9e\xe6\xc0M\x15\xb9&@F\x1b4\xc2OQ%@\x9b\x96\xfd\xc4l\xa4-@\xa4\xe0\xb0o\x1fo-@p\xd2F\xc0\xf6\r0@\xc5\xa3\xbb\x81@u-@\xfe\xa6\xe16\xe2\x18\'@\xc1ZV\xd2_\xb2\'@\xe6\xe9\n=\x90\t.@\x7fXYy\xdb\x0b(@\xd4s\x8d0.\xd6.@"xigT\xbc0@\xa1\xdd\x9f\xeb\xc4\xfe%@X\xa6Q[0\xc40@:\xb9\x1c(\x13\xc0-@\x8a Ps\xafQ&@]D\xd1\x04\x10\x07)@\x0f\xc5\xae\xf4\xee\xbb,@05\xbb\xce5\x172@\xf4\xf2\xecs\xd4\xe9-@\xc1\xcdu\xe0ag0@\xb1~\xfc\xfc\xa3\xc9,@\xeb\xb73\xc1\xf7M0@;\x03\'\xb3/d\'@\x80\'\xe1b\xb590@\x1b\x1b/\xc0d{\'@\xfab\xedAL+)@4\x89\xd0\xa8\x93a-@cehQB\xf6.@\xb2\xdd \xd9\xe9B&@(1S\xe3.\xa01@s\xd0g\x16\xf6,)@\x1d\x85\xe2cI\x17%@\x84\x93\xb2\xd6%\x1d0@2\x8aU\x8c@>\'@\xbaE\x13\xa3\xf7\xe3*@\xf0*\r\\\x85l1@b\x8a\xf2}f5(@a\xc2c\x94#\xcd0@\x18\xffg\xceu\xd8,@O"\x92s\xd8\x9a-@\x96!&\xe7\x84&(@\xc1\x0b\x1e\xcd\xdf\x14+@\xb2_"Z\xa1\xf7,@mK\xab"\xb9b*@\xf1\x17\x7f\x84\x87T.@\x06\xfb\xfb*\xf8\xe9&@\xc4g\x00v\xe7\xaf\'@M\xf3%qT\xa1%@\xcc"\x10\x01\xf4\x8e\'@`\x08\xad@n\x11,@|B\xe3f3(1@\xb5I:\xc3A}.@8\xfdJ\x89\xf0g.@\xe2\x12b+\xc7w\'@0\x90\x02\x085\x04-@f\x97\xd9oU%/@j\x87\x8f\x97\x12\xb5-@\xf0\xb7\x17JW\xef%@=\xd8\x870\x98\x94-@t\xbe\xccv\xaax/@r\x83{JD\xd5&@H\xe33\xea\x80o)@\xf8A\xc7\xa3\x8b\x84/@\xbe\xdaH\xc1 \x02+@_\xbd\x7fN\xdb4*@\xb5\xe7\x06\xe1\x89\xc2.@~_\xda\x7f\xb40,@v\xc2\x04.\xa6\x10*@\x81\tjX\xdfX,@\xb8\xae\xbeR\xd70-@<\xf6\xe4\x13\x08\xd9)@k!\xb3\xffY8&@=\xa6\xd2\xfe\xc9Q1@\xd9\xb9\xbdH\x9c\xa1-@\xb8\xbd\xdc\xfbi\x92\'@t\\1]\xdf\x8c-@\'\x89\x05T\x17>/@\x06\r\xd2\xa5\xc6b(@\x1f\xe0\xc8\xc4\xace.@\xb1\xd2\xe1\x9f\xb7y)@.\x81\x1c\xb3Q\xd60@&\x00r\x0c)51@?F\x84\x8e\x9b\xc1.@\xd1o\x9e\xcb+\x13-@\xf6\x12\xabR\xc0\xbc&@\x84\\m\xf3\xc2\xc9)@.\xc7\x86\xc7\'\x8f0@\x88\x01+>k\xa9&@!\xea\xcf\xb5\xeaL\x15@\xba`x\x96\xe8F\'@/|\x91p\xc0\xc9(@\xe4\xa0\xe8,wT&@\xf1\xa1\xcf5\xb8\xbc/@\xc32\xb6\x86\xabV-@4\xf4\xccrHy*@\xc1\xde\x88\xf2\xa4\xcb\'@29A\x9a\xb3l,@\x17M\xf4]5\xd5*@\xc8\xafr\x00\xa3\xc0-@*U\x96\x00\xe9\x12/@(\xd8EI2\x1c*@\xe4\x16\x86\x93\xe2\xc20@\xf6|VCrh)@,\xfc\x0c\xe1\x82\x0b(@rbi\xb7;\x99/@\xfd\xd3*\xa1\xe0Q.@\xfe\x1e\xe3e\x0e\xe8/@\xbf>\xf2\t\xfa2\'@k\xcf\x8a\xbbp\x190@v\x8e\x87\xe7\xb3\x99(@,\x19\xba4\xf5\x92.@\x13\x00N}\xe7\xdd\'@\x8d7\xe2\x87\xc7p(@\x00Q-\xd6v\x9e1@/s\x89\x01m\xc6+@\xb4[y\xaa\x1e#(@C-q,~\xd3(@\r"\xf5{\xea\xaf1@\x0b\xd0\xd1RFz)@\xd1\x1e>\x03yl,@\xe8E\x95\xf51\xfa/@\xe0\r\xe4\xaaU\x8f3@\xfe\xc2\xd4\xd9\xde\xee*@\x11\x92K\xc4\xfe\xac0@}\xfe<+C;.@\xfa\xb2\xa9\xee:\x9f%@\x8c\xc1\xac2|\x050@\x9c\xfa\xb6\x19\x9c\xc71@\x8f\xa8\xe1\xe7\xf5\xea/@:\xfb\xc6\xfc\xa2\x00(@\xe2\xdb\xc1\x92+2/@\xcc\xbb\x9cF~\x8d\'@\x88\xce\xec]h\xc31@$B\xf3Y\x17\xff&@\xaf\xd19H\xd8Z0@\x82\\+\xf6]\x93+@1,-\x91\xf4n\'@+[M\x16!\x04.@\xb8\xe5\x88\x9f\x1d\xba-@&)\x9af%\xc4&@m\x0f\xfc\xf9\xe5\xaa\'@I\x83\xec@]\xc6,@7h\x99n\xef\r+@\xb7D;\x9a\xd7\xa7/@\xaaV.\x15\xa4\xfd*@\xa4D\x1by\x9bX,@\xf6X\xac\x08\x84\xdb(@\x93W\x98|\x03\x14/@\x9c\x12\xb1\x9b\xac\x00/@\x89\xce\xe2 \xcc\x8c-@\xa9\xddg\x86\xc4k,@mS\xcf-f\x870@=\xf9 O\xb7a1@\x02\\\xce\xa18\xd9,@<i\x92\xbc\xb7F0@\rPLM\'w-@\x9d_8/\x99\x11-@\xc3|\x03D}\xb10@k\xff\x00\x0f\xfa\xda/@\xcf^\xfb\x03\x90\xb9-@\xa1\x8fO-\xad[-@\xe7\x9e\xa5\x1a_\xb70@z\xad4\xba{\xd6-@\xbd\xaf\xbd\xed\xd2\xd8\'@\xe4\x92\x15\x1bh\x9a&@\x89\x12GC\xdf\xe3.@\x84`\xb6q\x94\xab)@\x83\x12fI\xce\xc9(@\x18eI-\xa4\xe4(@\xee\xc5\xa3\x81a 1@\xbb=q\x11=\x7f1@\xe1\xad\xaa\xc7\x93w/@\xde\xae\xd8\x83\x96$.@\x82\xe4\xb1j"\xb4+@\xf0\xc7 \x11\xcd\xa3(@\xa3\xbc\x18\x8b4|\'@\xe8\xa0e\xf8:\x03.@\x9c\xd9M]\x88 .@N,A\x9c& &@\xaf\xdf\xba\xe7\x00/1@7m\x1b\x0e\xdd>\'@\x89\xb9K\xda@\xb4&@\rZ\x05\xbc\xf5\x9c&@\x1da\x96\x98\xab\x9f/@\xbcS\x05\x00\xa0\xb0+@-1D52Y)@\xa2\xb2\x98?\xc5\x12+@\x87\xea\t\x1c\xfc\xfb,@\xbd\x04Y\xd8\x98@.@\xd6\x9eA\xf8\xebH*@\xe4\x0c\xf6\xe5\'\xfb&@\xa3\x9e\x1e\x95>7,@\xbb\x938\x11\xd2A.@\x94\xde\xcaT\x88\x82,@\x129\xcb\xd8A=2@\xf2\xd3\xcf\xc4\x86s\'@O\x81\xf5\x05t\x931@\xa5{\n\xf6\xc140@\xa2+x\x9f\xb3 &@g\xe2\xf0\x10P\xad/@\x86W1\xddw\xc7+@\xe7\xbd\xb1x\xf9U.@\x1d\x9d\xa3\x17\x11\xc2-@\xe4u\x98\x0e\x99\xfb&@L\xaa\xbc4\x89\xa1*@\xd48\x84f\xc50\'@\x81\x01\r\x8c\xeci)@Rs\xc5\xb9R\x9f,@\xca\xc9\xc5\xe7\xc2\xe9-@\x83\xdc\x00.r),@\xb928\xa8\xed\xaf%@6l91yR&@\xee\xaf\xfc:\xf3\x04(@\x99\xb6|\x0f\xd6l,@=\\*\xe5h\x080@75\xdb\xe7\x14\xad)@\xd3\xfd(\xfb\x8d\xfc/@\xdf\xb7\x14z\xd8W(@\xbb4\xca\xc5\x8e\xce,@[^ +<p1@x\n8\x04S\xd8(@p\x08vz}\xae,@3D\xd8\x03A\xb0.@Y\xb4\xb9~\x89\xf6*@\xf2\xac+\xaf\xc0\xa1%@\x191\xd5Y[\xaa+@\x10|\xdd$\xb3Y0@\xcf\x12\x8e\x92\xa2\xda/@\x08#\x84\xe7\xdb11@\x9b\xcc\x95\x86\xf9U-@\xb2NR\xb6\xc2m1@\x91\xa90\xfd\xf3\xe90@4\xf8^\xa1\xfcJ)@\x19\xc6C\xde\xb0\xd0\'@\x8d\x88\xd5h S+@p/%\x94\xcb\x07.@X\xe8,\xdd\xa1\r(@\x9fck:\xbd\xb0)@\x0bp"8X\xb1.@\x97\x92\xea`\xf1\x81)@\xa4\xcaz\xe7\x18\xd2,@\x7fO45_\r/@\xfe\x86}\xe9\x91h*@z:\\@\x17\x10-@+W\x8b D;(@\xac\x9em\xecN\x01)@Ca\xa1\xdbD\xdf0@\x9c\x8f\xe7\xaaT\xc3,@\xf3\xbcn\xe7\xe6k1@\x0f\xac[\xd4\xcc\xc2\'@\x99\xe6\xa5\xf7\x84+,@\xceK\x8c8\xf2X.@k\xc3\x1a\xe1~n\'@\x88,\x9f\xc4\xad\x07-@ 4\xa8\xb2V\xfa\'@\x9c\xc7h\xea\xefD-@\x059\x8a\x19\xdf\xbe1@\x8c\x1e\xfa\xb8\xe9\x87.@]C\xd3\xbfih)@\x9f\xed\xab\xca\x81l1@btnf\xb3\xb6)@\xd9nhQ\x90\xe1)@\x88\x11\xc8y\xe3w0@\x9fov\xf1@\xa01@\x0cF?\xbf\xf4\x1f0@\x08 G\xf5\xe7;-@`\xb3\x03\xdb-\xff\'@\x96\x13$\xe4\x08\xa7-@\xbf\x9b\xf9\xdeJ\x800@\xeb\n\x00}\xfb\x1b(@\xc2\x81\xf6\x83Z\xb8-@\x0b\xc6\xca\x1dM\xaa)@\x85UP~\x16\x0e)@\xcf\x9d\x9b\xaa`r*@\xaf\x8a\xd9gW\x9d0@\xc67\xec\x84%\xa9*@\xe9\x95"\xc2=\x94/@SQL\x93\x87\xd0)@\xbd\xb1S\xf3\x7f\xb9%@\xfe\xd9\x9d\xa0\xda\xd9-@o\x9b\xde\xa78\x1e1@\x88\xf0\x97\xdf\x1ab+@o\x8c\x0f\x17Q\x9f\'@\xb5D\x81p\x8dj\'@\x8c \'<d\x9f-@\xdb\xb6\x19`F\x9c0@\xc6\x18\xe7-/\xec-@_,\xe3\xc9\x9a\x7f&@k\r\xf9F(\x7f)@$\x0e/\\\xb4K(@\xea\x0c\xde/\x03Y/@$\xe3*"\xd4\x110@\n\x1c\xb8,Lk1@\xc7\xe30l\xfd\xb6,@\xef\xf7e\x8a\x12\xd1,@\x8fx\x8c\xe7\xc5:+@\xf4\x88\x8b\xc4\x1d(/@\xac\x17c\xd4-\xab/@\xa5\xae\xa4\x9b\xac\x1c1@\xea++\xf8\\\xff+@t&\x1d\xbf\xcc\xbe,@lg[\x1a\xaf\xea.@\xfe\xda\xe9\xba\xe0\xe7\'@\x90\xdd\xc0\xa7\xf5W)@-\x80,\xb2l\x060@\x9c\xab\xd1\x7fU\xbf/@\xec\xc1\x06\x81\x97\xe1.@Z\x066\xa3\x14\xa1,@\x9b\xc5\xfc\xfdsP0@M\xb1I\xb2\xbcD/@\xfe\xfd\x16\xba\\"0@\xad\x10\xb4p\x9a$3@\xae\xaeNQpQ-@\xb2;\x8f@RY1@\x08B>\x95\x1cd&@KE\xa2"\x80\x02/@8\xf0\xabB\x0f\x8a+@\xce\xe6D_|\x1e.@\xab\x01\xee8\xd5\x87-@\x01\x0c\xfb\x87\xa9g0@\xab\xed\xad\xdcK\xbf+@\xe3\xde\xab\xd0f#.@A?Uj\xc7\x14.@\n\xdd\xcbB\xb5\x83.@\xbd\x96\x80\xcf \x19(@\x7f${|\x7f\xa4+@\x8aQge\xb9O.@}\xf6\xfd\xbc\n".@GE\x05\xb9\x11\x96+@\xf0z\x1d.\xac(.@\xa8\xd53\xdc\xf1&-@zW7\x87Sh+@\xbb\x01\xfd\xa7\x8e\xbe(@\x86G\x1c\xcfS\x19-@\xd1\x12\x98\xf8P3,@"\x95\xfc\xe8\x8f\xc7/@\xac\x93#%?$-@\x03\xf5\x0bO\x81\xac(@\xac!-\x1cX\n0@\xd9\xfc^\xcb\xda\n.@\xf1\xff\xb9\x9eE\xea-@\xed\x83\xfe8\xfd_-@*\xc47\x07\xa67.@g\x9f\x0b\xf0h\x14/@\xc67z\xdd\xc1+,@\x87\xfd\xd0C\xeb\x07.@\xf3\xa5!\xdc\x0070@E|\xdb\xcf\xa4W-@\xac\xf6y\x90\x83\xe4-@\xb7\xc74\xeb\x85\x0e.@+\xd8\xf9P\xf6>.@\x00<\x08|;I-@\x9e\xbf\x92b\tQ-@H4\x8bg:*.@[G\x1a\xed\x132-@\xbd\x07\xc6\xefD\x00-@8\xfbr\x83c9-@g\x18\xd3\xca>@/@\xd8;=\x1aq\x81-@~7C\xc1E]+@\x95\xdb\xbb\xcd\xf6&\'@l3Fn\x9a2/@\xbe\xb1\xff\x19/\xb0,@\x1e\xe4\xc8y7\x07.@\xde2\xb2\xb3O\xe8.@[\xc3\xae\x85\xa36&@\xc1\xbf-\x04g\xba(@@\xf5\xc2\x90c^1@\xfd\xf5\rY\xd8\x86+@Dl?\n\x9b\x8a+@\xcf\xb7\xcd\x88\xff?1@\x17\xebb\xb6l)&@\xac\x8f4\x7f\x05\xcb&@\x8e>\xe8d\xad\xdf&@m\xb5&\xddd\xfc%@\xba\x15\xd9\x99#J-@:\xa3\x12\xdb:\x17\'@.\x99\xe3M\x95\xfd/@\xd8\xd6\x1b\x836@/@uL\xc5\xb1\x04e1@\xb6\xc8\xd5\x8d\tO/@\xcc\x814\xfc\x18X/@j\xf6C\xda\x1e\xb3&@z\xb0\x1a\xbb\x06"0@\xa6\x1b\xf7R\xe4\'&@\x9e\xf8+#\xf3\xee&@\xade\xd2\xa9]\x84/@\xe1}Cy[S&@V\\\x9b\xd3\x07K1@\xf8$\xce\r\'\xd30@\xe77\x16g\xdd\xe5.@^\xfc\xbd\xa1\x16\xd7&@\xdb-\xcf\xecMN1@U.\xd2\x95\x82\x11/@\xee\xb3\x1a\xf1X0/@\xb59\x86\xf6/:/@\xba$>*wt0@J\xee\xdf\xc3\xec$1@Hd`s\xd5\x91/@\xf0J\xa5\x1b\xe4\xcb)@\xa6\x8a\x98\xde\x04o0@|\x89\xd1^\xde /@\xb3\xb7Gi\x02\x971@\x94i\xee\xc6\xd8\x05,@W\x8c\x1a8l!)@Vul\x15`\x0e/@\xa3u\x9c\'\xdbU)@\xfeGv\xb2 (/@\x05{\xda\xd3p\t&@!^l\x15\xd5[)@\xf4|\xf5glJ1@L\x10T"\xff\x070@c\x17\xf3\xe3\xe4r0@\x16\xa9\x05\xb6Q\\1@\xdfG\xa9\xdc\xd0h&@j\xa0B\xcd\xed\xa4)@\xba\x04r\n\x85\x82.@\xe4t\xc8O\xc5\x8b&@b\xcch\x90\x15d.@o\xf80x\x02\xcf&@mk\xe5\'\x07\xb3)@\xf7M\x19)-\xdc.@\x89\xec\xab\xb0\x9b\x9e/@4\xd9\xad\xde\x87\xa80@\xf9\x1a\xd9=\xad\x96.@\xb4\xa3?\xfb\xc2\x9c/@\xe8\xbad\xfb\xdd\xe7%@`\xb6/\xeb( )@\xc3\xd6\'D\xe48/@\x9b\xb7\xbfI\xdcg1@\t\xf7\xcf\x9d\xdf\xf7%@\xcfGy\xdaX\x9a/@6R\x0c\x18\x11\xbb.@B>p\xecz\x90.@M\xec\x9d\xfb\x05\x8c.@y\xc3]Y\xfb\xf6/@\xf6\x80\xdb\x0b\xbc\x7f1@\xe4\xb3*\x8e\x95\x15)@YO\xfaM\x02c1@\x9b\x1a\xb8\xad/O&@\xb6\xd0\xa4\xe6\x17;0@\xdc\xe4S,\x85\xfd/@\xe5-\xe7\x9a\xacG0@\x92YA\xaau\xa2)@W\x9dA\x8a9\x9e*@5\x84\xd5*\xaa:/@ \xe4,\xc1\x0bN/@jG~\x87\x0cG1@&\xadft2\xd5.@k\x1aAb\xeaA&@U\xd9`\'D\x031@#\xd8\xbe\xf8~\x1d)@}\xfd\xa78\x04\x83/@s\xac\x91\x1e\xe5b.@\x85\x08\xc5\x13<\x9c)@\xcf\xd4\xd2KU\xa4+@\xe4|\xc5\'\x8a\x0c&@\x88|\xf2\x82k\xc9*@\xec\xc9\x8f\x95\x1d\xcb%@)\xf7\xaeo2E*@\xea\xb8c\x99\x9f\x15/@\x0b\x08\xcfvs\x84\'@\x05\xca\xeb\xb0\xad\xe9)@\xb4\xcb\x99\xa7(^0@\xd0\xc5S\xf2\xfa\xb1.@\xc7d\x0f\x07+5/@\x8c\xe3\x81\x02cc0@\xcb\xc2\xfc\xcc\x1d\xf4%@c\x17\x7f\x080A0@\x86i\x93{\xd7=)@y \x181\x06\x8b+@\xddkEKv\xea0@!\xc8\xef\xfev\x08&@,\x81\xd7\xd5\xecl)@\xae\x07\xf7yv\xd5*@\xb1S\x82b&m.@C7\xd3\xeb\x1c\xf5&@\xc9}\xa6\x17\xe8G)@\xd2\xc5t%&_0@\x10\xc3Q\xe8\x06\xb1%@\xc4\xa0\'T\x10\\-@\xe8\xd0<v\xdd\x97)@\x14H\n)\xc3v0@\xf3=\xcd\xd8O\xa71@\x05\xe5\x08$\xf6\n&@\xce\xfb\xf7\r\xf2J0@\xd4\xae(\xb94\xbf%@\xac\xad\xa6Ls\xa6+@\xef\xa7\xb5\xb2\xaf\x0e.@\x9a(\xb3\xb9\xb6\xc21@\x0cQ\xe2\xd7\xf3@&@@\\w\x02\x9b80@[K8\x97{9,@\xfa|sI"b0@\x8d\xef3J\x96n*@QF\xb60\x90+,@\xeb\x86\xc9\xb0`01@?\x93\x97Vf\xda1@\xb1vnz(}%@6\x8f\xfa\x7f8\xa0,@%\xdc\x1e\xb2\x9e\x131@/\x0f\x89o9\x85*@\xa6\x06\x80dW8,@\xd6(m\x01[y0@\x1e\x81\xaaBbA)@\xc3\x12z\xfa\xa0I)@\xaa\x80\t>G\xa6)@#U\'(\x07\xd6(@\x1c\xd7\xab\xae\x96\x8d*@3u\x96\x94^m0@\x94y\x99b!\xb80@\x9ej\x8fTjd)@)\xb4\xe5i$\xb2%@Aa\xf1b\xd4\xb8)@;\xf2\x1e\r\xa7\xc2*@?\x99N\xa3\xed\xa3%@\xff\xf5\xc6\xeb\xc4\xee(@\xec<\xdd\xb4m\xae*@\xc7\xaa\x15u\xcb\xba%@!\xc1\xc5\xd0@\xa0)@\xc4\xc2[4\'4*@\xd9x\x0c@>\xd9%@\xe5\x81lF\x19y)@\xfaq\xd5.\xd3L*@m\x1c\xe71\xc3[,@$\xb2/\xf5\xea\xc6%@\x0f\x8d\xcb\x02\xd9\n&@OW\xe7H\xa6\xec(@\x8dy\xdf\xd1\xe5\xbe0@\x85<\xe7\xbc\xd8H*@\xa3\x9e\xccf\xdd\xae)@\xb0\x05\xd5\xa7\xad\x9f1@\x89HuR\xaaa*@\x0f\xa1\x81\x0f[\x9f%@\xa5\x04\x80\xc0.w%@$K0\xeeL\xff)@\\\xd3\xe8bEv*@\x0f\xa0\xabQhM,@\x95\xac\xaf\x97\xd8w1@J\xd0AY\x9d\xd91@Kz9`z\xe0)@FWK\xef\xc7\xc2+@\xac*\xb6\xac\xb6\xd1(@W\xaf\xce\x02G\xf7)@\x82iZM\x9bX1@\xee~\xc8\xc3S\xa01@J\xfb\xb4\x06c\xbc/@X\xab\xd5\xd6~\\)@\xe5xMm\x0b\x1c+@\x18m$_\xf0\xce+@\xca\rvE\x88\xc8*@e\xf3z7\x95\xcd(@3\xea\x03\xe27\xc5+@\x92\xd2\x83K\x05\x04+@\xbe|e\x17{%0@,s\xa5\x02\xa8\x9e1@gz\x0f}\x90w)@^"\x9d\xce[A)@a\xe4\xceGA>\'@ri\x9a\xed\x14\xfa.@IaU\xbe\x9e\xba/@\xca-\x1fO\xce\x08,@ED\xe5sU\xac(@tXF\xf4xR)@\xfe\xa3X\x9e\x8b\x02+@\xdeq\xf4\x1c\xa5\xa6*@w5\xca\xc8@\x07,@\xbe+\xec\xba\xedZ(@Lb?\xd9\xec?1@\xf9\xf1H&\xd3 (@\xb1u\xd1\xd5\x85\x1b+@-\\omb;1@-\x88dh\x00\xcc%@$Y\xfc\xe6\x96\xc81@Oj|\xc7\x8d\x80(@\xaa\x03\xa9\xcdMp1@\x988\x04\xb3i:*@\xf3\xf4\xdeM\xd9\x13+@N\xc3\xd3\xdfXN(@/\xc3\xd1\x11b|(@\xe7G[H\xac\x120@U\xc0\x83\\\x18\xe7*@\x05\xb8F}~X)@\x08(S\x9d5)-@\xef\x80g\xb5d /@V\xbd0\x90\xba\xeb1@\x9e)\xd0\xda\xf5\x90&@EGq\x18z\xbe/@u\x9d\xca_\xf7\x18+@\xb6\x8b\rB\\\xfa/@f\xdd\x97\x11\xab\xe91@\xf0\xa1\t\x8e\x82u,@\xc8v*\xfa\xbf-%@\x93W\xd2\xe9\xf0-0@?\xc2\x8d\xc5{\xfd1@\t^\x14\x83\x178%@1\xbe\x9a\xbc;r,@stC\x80L\x1c0@\xb1\xf3(\xaa\xb5\xaa/@x\xb1\xd4#\x88\xfe\'@\x95;\x86\x8f[^,@?p\x9e@\xbdz.@4\xbf\xd0\x8bx\xf30@P9\xd2]rB%@\xf9\xe1\xe5\xb1\x84\xc11@2\x05Q\x8c09+@\xbb=\x8b\xa9\x1d{,@\xe4%\xf0\x91\xefL1@\x88&\xd1^}\x06.@\x9d\xc4\xe96\x90\x110@]0\x1f\xb2\x90=0@F\x01F\xac\x1c\x140@\xeed\xd9\x84\xa2\r0@\x8e\xb7E\xe2S\xce.@2\xdfC\xcd\x82\xde0@r\x9dp)\xc3d1@\xa8N6\x9b\x97\xfe0@\x9dv\xc1)\x85\xfe\'@\x9fa\x83\xe3,\xe8*@\x11E< G},@\xc2B\x87\xaan\xc70@k9\ty\xe4\xfc)@\xb1\xf3:\x97\xa9\x1d0@3i\xdb\xf6t[+@t3\xeb\x8c6y,@gv\x11\xc9&Q1@\x96\xb5\xd6\x92\xcdm1@6\xb4\n\x11\xbf\x1e+@5\xffi\xbc\x8e\x1b-@\xd9?\xbc\x7f\x8b\xd30@\xe9\xce\x94\xa1\xde{1@X\x92\xfb\xb0\x11\xd7*@\x88=t\xb4\xbf\x06,@\xc1L\xe9\xe1\x93\xff\x14@+hB\x87\x9a\x0b0@\xe8$\xd2\x02\xd6.0@\x0c\xd4\xbc\x9e\xb0\xa3%@;\xcb\xb2/q\x90\'@\xc3>\xf4R\x02\xc9*@(\x04X\xd8\x02\xe9+@\tt\x83\x8c\x80~1@%\xfe\x04#\xd9\xd7*@\xcb\xf6B\x81\x94\xc7*@\xda\xcb\xd5\xf6\xf10+@dF\r\x84\xb2+)@\x8f\xdc0Cj\xc4)@p>\xc7"wj+@\xbd\x0f\x18\x9d\x07\x1b)@$\xe7\x05\x8b\xeeP&@\xb5uv\xd2\xb0\xd6*@\x1e\x1eb\xda\xe7\x1c+@h\xe8m\xd1\xf3\xac+@\x7fQU}\xa4\xc4+@\xfd\xa8\xd7\x98\x0f\x19+@|\xb0\x05zH\xdd*@;S"\xcd]>*@\x96\xac\xd7\x8e\xd7\x9c&@\x12\x92\xbeb\xbc\x9f)@\xbc\x87.v\x9b\xdc(@R\xa0#,\xaf\x172@\xdaK4\x84\xd2\xf1\'@a\xa7&\xecr\xd61@w\xa2Q\x1a\xbcj(@\xf6\xbc}\xacmw(@\xb3e\x80\xb1\x94^2@|\x91U\xa5\xee\xc6*@\xa9\xfdA\x14\xb8J)@R\xb9.\r\xcat)@Ir/\xd2,\x8c(@.IC\x12%\x12,@\t\x07j6?\xe5+@I\x07\x8f\x08\xfaJ\'@z1\xba\x00l4,@E\xe7on!\x8d\'@\x8c\x84\xb7\x15k\xf5%@\xbe?\xbbM-\x7f.@\xd1L\\B/&\'@8\x07\xaaB\x17+(@\xee\xdf\xc8\xca\x83B(@\xfe\xa7\x16,\xd5y(@0\x8br\xf4\x91w\'@L\xf8H\xe7]\xc8(@^\xc9>\xf5\x04\xe31@\xc5\xf4\x7f\xf7\xe7\xc4(@\x1ak\x9ew\x02\xb5\'@\xfc\x86\xf5\xab\xf4\xfa&@J\x9e\xe0\x91\x1c-(@m\xc6a\xfd"\xd7&@N\xe6\x91E\xd7\xf51@\x03%\t\xd4/=\'@K\xd9\x16\x82\xe7\xbd\'@l\xe1^\xefw\xc6\'@\xbe\xb6\x83\xc6\rm(@\xdb\xcd\xd8X\xa2\xb9(@\xc5\xdfP\xb1\x16\xbf0@\x85\x88&V\xb0\xf7,@\x14{y\x97R\xfa\'@\x80\x1f\x02S\xd4\x8a/@z\x97\xba\x95hk.@\xcd\xad\x10pW[)@\x82\xf9R\x99_\xeb0@\xb1\xc7\x8bMF\xa5)@n\xed\x86{g\xb21@\xee\x95\x97\xda\xf5\x84)@4\x9e\xf4\x8a\xaab-@\xfc\x95\x81\xac\x8f~0@)r\xafDQ\x91)@\x85\x90\x9d\xf4:_*@T\x1b\x1czI\xc5)@\x1dl<\xdf5\xcc&@t\x04\xa0F\xe7\xcf)@\xf8\xfe\xc2\xf8\xd1|*@\xe6\xac\x85r\xd7\xc7(@\xebB\x116s\xf01@\xae\x9d\xc6p\xf7\x8f*@\xcc\xbc\xdc\xb0\x1a\xd5.@\xa5\x1b\x9e\xb4b\xe7)@\x98`\x1e\x1dj),@\x1c\xb0?~^\x0b*@\xd4\xbfMz\x83D,@\xc6^6\xd7V\x820@\x13\xcf\xd7l\xcb\x8c.@I-\x9d3\xef\x06.@\xc3\xf1\xd4\x03\xdaN.@\xef\xe6\x96\x0fyS,@\xce\xe9\x83\xc0\x96\xc90@\x9a\x88K\x16@\xc4-@&\xb0\xa7\x1c\xab\x19,@\x8fo\x8f\xaf\x7f\xaf.@v\x00\x91\x85d\xf11@C\x97\xef\xff\xe7\x0c/@2\xda\xf8\x8e*")@8\xc5\x15\xff\x17\xf8\'@\x19\xa6\x9b*!w-@u\x17\xb4\xb7\xf4\xaf-@7\x1aE,?\xe5-@\x14\xa0\xea\x93\xc4O*@\xcd\xda\x11\xf50_(@n\xb2\x960\xe20,@\x07&+\x98K\xbc.@\xba\xbeH\xbf\xd7\x0f+@\xb1\xef-\xa7X\x1c(@/\'\x82H\xeb\xdb1@6\x1b\xb1\xd1\xfa.,@Li\x07\x89\xfa\x0c(@\n\x05\x199\x03\x14,@\xfer\xa5\xcb2\x15/@T\x8d\xf0T\xcbw&@\xcc\xe4\x81\xa0\x89()@\xb2\x99\xdf\x1aD\xb9.@\xdf\xb0lH\xc6\xaf,@\xaa)\xfcEl{)@\xc6\xf3\xbf\xfb\xa2(.@]/*H\x1a\x10.@A\x00d\xf8\xb9y)@8\xc9\x87\x9f\'\x90-@\x14=\x83\xab=3(@\xce\x16\'\xd4U\x0f0@5\t\xc5d\x83\xf4\'@Q\xcc\x16\xd3Y\xb2/@\xea\xdd\xf6\x1a\xbc\xd1\'@\x00F}\x9c+z(@h9\x8d\'\xb2\x88)@\xe1\xdd\xeeH\x9c\xf0-@\xe7\x1eS\x8a\xbb\xfc/@!\xaa\xf2`u\xd6-@\x01\xbc\xf2d\xcd\xe9%@\x1d\x06\x92\xdf\x94\xa8,@i\x1b\x16\xeb\xc9/,@4S%\x93r\xfc\'@\xfa\x19\xd6\x9bB\xfd(@\x1f\xb3MH\xeb\x05,@CB\xc9K\xd97/@6\xb3Y\x88\x8ay+@]?j=\xde\xcf(@\xb2\x027^\x1b\xea,@\xfe\xf4\xd6\xa5J\x1b0@\xad\x9e8\xadY\xdb\'@\x97\xa2\xe1[Z\xa1,@\x83\xceg\xa6j;)@oY\xb6\x1a\xa4\xde+@\xb5x\xe6+\xf3$(@*Z\xb6=\x03\xb8(@|\x88\x07#\xbe#)@E\xcb`p4\xa0)@\x1aj\x89\xb7k\xad\'@p\x97\xd6\xc1&U)@Q#\x173\x89\xb4,@0\x8a\x14\xee[\xa6+@\x01\x13\x92\xd6\x1c*)@\x1eu\xcc\x88P (@l\xe5\xb7\xf9\x94\xc0/@^\xd1\x8f\xad\xb1\xc8/@s\xb7E\xfc0\xa9&@\x98\xc6l\xd5D\x98*@B\x96\xe3\x0f$ /@C\xedA\xfe\xb7\t)@s\x9e\xbe\x7f\x179)@\x0b\xaa\x075\xe6R)@\x7f\x03\xf4\xe4\r\x12,@\x14\x00\xa0\xbf\xc3,)@t"\x01\xc2\x97A)@\\;\xda\xdd\xfe;(@\x1a\x86\xe9A;=)@1\xf6n\x9e][)@\x02\xd2\xb2bvO,@/\x1b\x08.\xa0\xa9,@\xd1.,8-\xd1\'@evZ\xc7L\x9f,@\x14_WC\x1b\xc61@\xeb\x8a<\xff\x94\x9f-@\x13\xd4`\n\xf1\xf90@\xe6\xc2:\x00,\x1f*@h\xaeT\\\xee:)@/\x0e\xfd\xe5\xaf\xd4/@\x1c`\xdaWj\xaa,@\x96\xdeTAd\xf10@\xe9\xe0\xef\x10\xad\xdd\'@3\\\x0e\xd6jX,@9G\\v\x82\x8d(@\xc0\xd0}a\xf2K)@\x01:\x10^\xe3\x92)@\x89\xfe\x02I[\x1c\'@]#\x8fz\xbb\xfd\'@\xe9\x18\xfc\xad\x97&,@\xd0\xd6\xa0f\xd1\xe3)@\x9b\x8e\xc81\xdd\x0c/@\x91\x8aG\x1c\xf1|-@\xb3\xa7\x95Q\xbc01@.\xe7\x99\x1dg\xb5)@k\x8bq\x8e\x12\xaa\'@\xd6|(6:<.@\xc2d\x185\xbf\xf0(@\x9d\x8d\xdc\x0c\xa7K)@\x02L+\xfb\xdf\x97+@d\x8eI\'f\xed\'@\xf3\x03M\xc2^P-@\x88g\xc1*\xa4Z)@\xe0\x8f"`C\x1c-@\xd9*\x1fo\xca90@k\xe1\x99IF\xfb(@5\x88yB\xdd\t-@\xc1\x03\xe8\xd4\x8e\x19)@\xbf@\x8e}2\x18.@\x80\xd7\xd7\x02.\x15.@\xe7\x0bCp\x8b\x9b&@rT+\xa3\x94v)@\x19\xcb\xcb.\x1a\xf0(@\xac*\x12\xe8#\xfd(@ux\xc3o\xcdy&@u}%\xc6\xdb(.@\xc1\xdd\\?\x94\x87/@w9=G\xec%+@\x9cm.\xd0\x0c\xab.@\xa6>iL\xbf7\'@\xf2\xe1\xd7]\xc0\xe9\'@\xc8X.\xd4\xf2\xed,@\xdc\xa7"\xb6V\x0b-@V,\xa8\x03\xea\xfd%@\xd0\x03!d.\x87(@\xc4\xc4M\r\x06g&@\x0b\xbf\xe9\x95\x80\xb00@\x03\x18\x884\xb1\x03(@\x1f[\x8c#\xb1_(@q;y%\xc6\xf0,@bkn.\xbf\xfe/@\xc5;\x1eV\x15\x06\'@-\x06\xfdX*s(@z\x01n\xf9)\xad0@\xdc\xb3\xadU\xd7l&@\x13E\xa4z\xe0\xfa&@\xaa\xebE\xe1C\x05)@l/\x1c\xfc\x19\x08&@\x07\xb6\x04v j(@\xda\xa1\x05>N\x84*@gtf\xa98\x9e,@6\x8e\xe7*$L,@\xd4W\xaa\x07\x05\xed&@&h\x01\xc1_,)@\xce\xee!:G\xa7(@\x94\xf4\x13\x08f\xfe\'@\x05]S.\xe6\x1a)@\xcd6\xac\x84\xaf00@wS:>C\x1b&@\xf1h\x91\x9164/@j\xb3.\xa0\x93\xce,@\xfc\xf3\x1e\x08f\x92)@\xb6M\r{\xeaz&@r\x03\xc1\xe5\x17J.@&\x83$1\xe1T&@\xaa \xbe\x9c \x1e&@\t\xfb^\x10\xf3\xc9(@M\x83\xb9\x15G\xb8-@\xd3?\x91\x9f>>&@q\x98j\x8a\x8b\x97(@\xfc]HK\x9980@\xb8\xdb\xdc\n.\x04\'@\xe1\xaf\x8fRE\x81-@{\x1e\xd0~XM&@_\xc0\x1c\xfc\x16:0@\xffs\x8b\xc7[\x1d3@w\x86\'\xd3\xde1/@\x1cJ\xf0\xbc\x16\x08\'@\xc2\x1a\xe0\x0b\xaa\xc9(@\xf5p\xd5\xbcT@/@\xa5\xc2[@\x13\xe6(@\x07\xcb\xdc\xb1 \xbf,@\xe2\xdc\xae`\xb0R-@\xf3U\xa1h\xfd\x84/@\xcf\x03\xc5V\xbc\x140@\x86\xad\x86\xf3v.\'@T\x9a\xa4y\x16\'(@\xda1\xf5\xf7\xfd~(@\xe4\'\x01C=\xdd(@\xbc\xd4o,\xd0P&@\x80&\xfd\x0e\xe3\x13)@\xc5Vk\xe8\xd3\xd6,@\x83\x03\xe1\x17\xce\xfb(@\xa3\x00\xd6\x92\'S)@C\xa1\xd8\x9chh-@\xa0:\x0fY\xb4\x7f-@\xa0\xb2h\x95v\xa0.@\x00\xbf6\xd8*P&@\x1e\x07\x88\xbb\n\x15(@\x9b\t\x06\x88H\x99-@\xce\xc5\x07\xa1\xc5\x8e-@N\xd2\xe6\xef\x13\xf3,@\x16m\x8a\xe9{\xaa(@\xf1F+\x18vG(@\x16\xd7\xcd\x80;\xc5-@\x06s\x11\xa7\xf5g&@23N$/|\'@o\x04\x90i\xeb,(@\'J\xb6}&f(@\x9a\\_\xdf\x19Y.@v\x10u\x99\xcf\x17-@\x07\xa4/*^U.@\x01\x11Sa\xbe\xb6,@\xc5\xbd\xe54\xab\t0@O\xd3\xc8\xdfrO/@\x8dw\xa8\x81\x9c\'0@\xac\\L\xde\xadh-@\x9b\xb1\x15O\r\xc6,@\x19\x10n\xf3<\xb7(@\xe5\xba\x10\\\xf1\xe3&@\x1e\xd2\x18\x11\xb2O(@\x93\xbb\xb3\x1e\x92\x84(@\xa5\x1d?\x06\xa5\x0c0@\xe0\xff\xb2\x04\x08\xcb\'@G\xa1Q(b\r(@H\xfc\xb8\x06{\x84(@\x1d\xf6\xe5\x07ac(@-\xeaQ\x82\x83\x1f.@t\x1en\xf1\xc5O&@\xef\xd0\xe0\xdd+B.@\xdc\r\x8c\x1d\xa0\r,@\x8a\x99\xbf\xa9\xc8\x1c&@\xcf$\x19\xd55\x9c\'@\xdfe\xd6\x07\xf9\n(@\x800\xe3S\xcf\xeb(@T#\xd4y\xf4\x91,@\r\x93+\xe7\x1f,0@\xd1\x9e\xf3\xb4i\xad+@\x02\x9b\x81*\x00\xf6,@z\xce\xf1\xd8s\x92-@\x99\xf5R\xfa\x1c\xc3-@]\xb7G\x1a\xe3\x0c.@2\x9b*\xce\xa7S&@\x0e\xa49\xa8h\x11(@\xba\x18\n~\x1c\x9a/@v\xdbS0*\xd0-@#\x94>V\xe9<&@kZJ\x9a\x7fM,@\xf7\xf8\x00\xb3\xf7\xc0%@C64G\xab\x9b\'@\x89X\xc3\x92\xe37,@\xd0|\x04Z6\xa2-@\xca+\x010\xd4%(@g\xb7~\xe7@\xea,@\xc1U\xa1\xe6\x18u/@\x0e|t\xb0\xb36(@]\xce\x90\x15\\\xc4-@\xf2~B\xd6}\x94/@3\xdb\xb4H-\x99\'@\xbda\x8e\x02c\xff%@\xe8\x15\xc1t\x88\xd5(@\x0c\xe5\x03\x82A\x1d0@\xc0\x7f\xecu\x18\x90\'@\xec\x1d\x85\xa5\x9fr-@\x1e\xf4L\x118\xb6-@0\x0e\x16:\xf2\xd1%@S\xfd}\tQ\xf4(@Y\x0b\xf0\xd4<h-@\xc1\xf8#I\xb9\xa2(@t\xbb\xab\xdd\x7fL(@-\xe9\x86q2\xc8(@\xd8\xe1\x10Rt\xf7*@\x15\x7f\xc0\xe3\x0b\x18-@%\xaf\x82RI\xfc.@H\x0f\x87Slx,@\x08W@\xb3\x02\x91-@[\x99%\x825\xa9/@"\xc6jFv&0@\x00\xc9asR\xd3%@\xca\xf1\xea\xb4\x82\x12&@\x11>\x11j-\x8d-@\x93U\xe8`\x8c9/@[\x8c\xfd*\xa7n&@\xc4\xfe\xd9A\x90\xa4&@\xafGI\xdc\xb4o(@V8\xa4C\x0c\x97.@\x12\xd1\xd9!\xba\x98/@\x1f\xf28F\x17S/@^f\xeb\xed\xc1G(@\x9a\xc2b\x1c*\xbc+@\xa06\r\xee\x04w,@\xe7\xcc\x1d\xd2\x0b\xd4.@\xcc~}\xc3\t\x820@ay;\xbd\tu-@>\x1a\xac\xa2\'&(@\xe7\xfc\x80\x98\xbe\xdd%@V\xc7\xe6\xe0\x03/&@k\x19f\xf1\x99((@\xe6\xe70At\x10,@Ya\x8a`\xaa4/@\xed\r\xf2f\xfb\x9f,@\x8c\x7f\x8a\xba)!&@\xe2\xb0\xf0\xe8\'\xe6/@\x93\x04&1\x8bG(@\xc7\x1c,\xdd\xd8T(@\x93\xf0\xe9\x1e\xc2.,@8=W\x99Ss,@\xf0jE\xa2L\xa9.@Da\x8aT\xfd\xdd/@\xfa\x88`\xfb\xf1\xdd(@+-G\xef\x81\xaf,@\xd0XM\x00\xae,(@\x12\x86\xf4\xfc\xec\x0c,@\xafr\x0b@\xc2\x80,@Q|\xce\x1b\xba\xd5%@|\x93\xaeq\x0e\x15)@\xba\xbdh\xea\x84\x94+@\xb2T\x1d\xfe:*,@\xc7\xadfac\x04(@+xy\xbd\xeb\xbd.@\xaf\xa5E\x0e(\xc2+@\xd7\xa1\xf3\xa2\xb3G)@\x85U\x1cj\xc9\x1f-@\x08kBi4\xe7\'@H\xa9\xb0\x95}\x17+@\xad\x1cL\x064\xd9(@k:d-\x8fE/@\xbe\xd2\xb4y\x92\n(@\x07\xa7}\xb8:|-@\x86P]\xec\x1e\xe2-@P\xd6\x89\xef\xcd\x93-@\x14\x8aO\xf2\xe1|0@\xda^p\xb3\xccH(@\xc9\x97\xa0.\xc8\x0f*@\xd3\xf2Lv\xfb\xcf+@\xd8\x9cps\x02\x15,@\xd8\xd0/\xd2:|,@\x05\xfa\xc0\xe6!\x83.@3\x9f\x0b\x13>\x01/@\x8b\x06\xe1\xd2vH/@\xa8 \xafwc\xce&@a|\x90(T)/@\x9a\x87\x8e\xa5\x9b\xa1(@Z\x968S&\xf8-@U\xe0F\x06\xbd\x0c0@\x81^t\xc8_|0@\xf7`y\xcfu\x96(@\xec\x92l\x84\xd9\xeb-@\xb8\x01\xb4;\x06k/@#\xfcB-\xf8\xe3+@\xb7\xbc\x0c\xc2\xa4\xe4%@E\xf0\x02*\xb2\x82+@\xfaO=\xf09n(@)2\xba\xbb\x06\xa2,@\xd7\xd5\x0f/\x00H.@\xf9\\\x89\xdd\xa6\x89+@\xbc.8\xef\xf2\x01/@iA\xc2J\x93\xd5+@\x13Hco\x93\xb10@9\xc0\xd6\x19:\xa3-@\xbe9\xf5#p\xfe%@\xf2\xef\xda\x158\xc6\'@\xd4\xe3f\xba\x1bn-@\x08Z\x0bC\xb73(@\x0f\x1a\xb0Ta\xb5+@5Y\xc3\x0f\x90\x9e0@L\xa4\x04K\n\xd4-@\'\x03\xe7"\xb7\r/@M\xcd\xed\x92c-(@\x81\xe1BM\xbd<\'@\xee\xbbI\xb4\xba\xfd\'@\xe4\x90\xdd\xb9\xd6\x1d(@@\xaf#U\xbe\xac0@\x0570\xfan\xcc,@\xf3\x19\xe1*\xd8..@\x86\xa2\xea\xc2y\x94.@*JL*\x15\x95/@f\xcf\x9bs\x1cp0@\xf0\xf3 n\xbd\xa2-@\xe7\x96\xa5\xe2\xc1\x13(@\x00\x1c\xa1\x00\x93\x82,@c\x01\x9f(\xb5\xcf-@\x9e\xb1Et\xc1\xa8/@cX\xc7\x8e"\xaf%@\x12\ntH\x82\xcc+@\xa3Aw_\x95\x88+@v`\xb7\x06\xbe$/@<\xc6=\x92\x94{(@\xa3\x9eO\xc1\x01\xc8%@X!a\x05\ro)@q\xf7#v\xaf\x9f)@\x17\xed\xb6\x15\xd4 -@\xc2\x88\xb3\xf2\x9e\x82*@\xadL\xc6\xf8\xfer+@\x8bG0\xf3U4.@\x1cS\xf1Q\xaa\xee/@\xe7h:\xc6-\xcc-@\x01\xfcO\x05}\x97%@\xe0?\xd7\x1c@\x94*@AsD\xc0.\n.@\x00\x87\x97e\x98\xcd\'@\xc0\xf6aC3u-@\x97\xad\xcc\xd7\x08\x14,@\xcc\xda\x8e%[\x020@x\xa1T\x8e@\xc50@\x17{\x97\xaf-\xa2-@\xd4\xca\xcc\x1c\x9a\x903@\xdaE\xc5\xeb\xd8\x9e0@\xa5\xc3sB5f-@\x9e"\xbf\x83\xa3\x11/@\xb2\xfa\n\xb9\xea\xae,@8T\x8c~y\t,@\xb3\x1d$)C\xa4(@{b\\\x02\xd9\x13.@\x1ctUa\r$\'@\xaf\xbe\x83\x9f\x18\xca%@\xd02\xd2\xd4k\x9f*@8\xd4e\xa2;\xb8-@6\xa8\x96\x11\xf61/@h\x0c\xa3\xbc\xb1\x96(@\xe70\x8f\x14\x9dn%@l\xea{\xb3\xf1\x80%@r(\xc5*\x9b\x8b\'@|\xe8\xb4\xd3\r\x85*@\x84M\xcd\x14\x96q+@\xf5z\xdfN\xe8\x9e-@X\xeb&n2Z,@t\x176\x8d.\x81,@\xc1\x84D\xf0\xa6%.@ZSj\xdf\x16\x89-@*\x89\xb6\x97\x13\x9d-@^\x0c\xd2E\xa9\xe3-@\xaa8\x18\x98\'\xc0/@\x19\xc0\rS\x8b\x993@\x14n?:pp-@\xc5\xdf-G\xdf\xaf%@\x9c\xb3u&H\xb8&@\xdf@\x08\xa1A%\'@\x7f\xda\xecI+>/@\xd7J\x19\xe9W\x15-@sU\xde\xafH\xe3&@\xe2\xc0\xf5f\x88\xfe&@8\x8aH\x10\xc4\x1e/@\x04\x0e\x8a%\x9c\x81%@\xf88s\xa0\x96\xb7-@l/r\xbaH\xe4(@\x95\xa40\xff\r\x8f-@]\x0eu\x1d8\xc2.@\xbb\xd4\xdbQ|\\&@\xbc\xc6\xb4\x98\xcb\xa1*@\x83Q\x1a\x92p\xac%@X\xab\xaf\x84\x9d\xf5-@E1j]\rk-@\xc3\xdb\x1c\xe3\x16\xa7-@\x01;\x01~$\xda.@\xcbx\x1dB\xb0\xfb-@\xba\x11\xa2\xd0mD+@5\xd70ea\x89-@9M5\x10\xab\xd1/@\x87\xd1\xa3\x92\xcd\x03\'@m%\x89\xe8\x84}.@\xfa\xc9\x95$\x15\x0c&@\xe0\xbb\x18_\xf1\xfb-@\x9a\x1a\xc80b\x83-@E\x00f\xa28E-@\x00\xddn29S.@r\x18\xa4`\xe6\x1a/@\xcb\xf8\xa3"C\x8a0@(\xbb\xe8 \x8a\xfe&@w\xc6\x0f\xb4\x175\'@y\x19\x04\xaf\xcc\xb8(@\x01\xcdI\x07<\xf5.@>\xe9\xf2\xe2\x07g-@5~\xe7\x82^\xbd,@\xde\x8a\xf7Z\xfc\x99+@\xb9=J\x9cN-(@k\xb2 \xa7B\xb50@\xdb\x8c\xc7?\xd6\xdb&@S9\xaf#\xafO+@\x88=+\xae\xb6C-@\xd0\x9aV\x9a6W-@\xe2\xdb\xe8\x08\x83\xcc(@\xc5\x8f\x83a1>+@\x99\xa8\x85\x1a6\x80-@0K}[\xa5\x0f\'@\x11\x954G\x93M+@|\xbf?\x07\xa2\xb6+@\xe8\x16TN\x17\x91)@\x11\x19\xbd\xb1wo-@\xb3\xc2\x8a\x10\xdc\xb6)@\xaa\nN\xc6\xd9}+@\xb9:\xc4\xa5/e,@\xfd\xb3\xfeW\x14\xe6%@\xda{pKMY)@/\xb6\xb9\xf4\xcf 1@\xa3\x04\xb4+D\xb8&@\xbev\x03gr\xea&@H\x9a\xf2Z\xe1\xa1-@k\x97i\x92d\x92-@}\xafY\xe8\x9c81@eB\x02\xa0\xc9\xce,@\xa924b\x19\xbb)@A\xe8\xc8\xbb\xdb\x1c*@\x04\xa7\x8c3\x97*1@\xd8\x8b\x83\xfa\x81\xbe&@mNhO\xe5\xd9&@\x00\xe8>\xf1:\xc7(@u3\xe4\xcd\xcc\x87)@\xf4YC\xaf-\x95)@,\xd2\x8f\xa5\xe6\xe1%@<_\xa1,3.&@\xe4\xd8\x0f\xb5\x07\x0b*@a~J\xa4xu*@"\x9cf3Zn,@\x8b\x0bR\x1fc\xf70@\xf6\xb9G\xaa\xd3\xe80@\x1a\x84r\x98l\xeb%@)\x822=\x91\x0b&@\xe9\x9f\x03\xc0\xc6\x97,@x\xe3\xdb\x89B\x1e-@\x1c2\x93\xd8\xf8%1@\xa5\x85\xcf\xc8eR&@\xbc\xb6\xa1\x97\x8e\xec,@\xdcWC\x04Tq-@\x12%\xa1V\x1e\x041@?\xc5C\x04\x86\xff%@\xc6X\xee\x12\xfb=*@T\n\xbcz*y-@?.Q\xc4}\xcf0@;\x90;\xf9\xc4\x131@\xff\xacM\x075\xeb-@\xc1K\xd2\x0e\x17$&@\xb5Yy\xc0\x99\xdf*@\xf3\xb4\xbc\xd7l\xea%@S\xb6\xdfj\x97\x18\'@A\xa1\xfcgl6(@\xfd\xefF\xf2\xb5\x9d)@]\xd69\\C\xad)@`\xbf\xc2f^\x94*@\xa7\x0c1\xb2\xb5]-@>\xb1dL]a*@L\xca\x80\x84\xf1e-@-\xf3\x91(\xc3\xc3,@w\xca\xf4\x90\xb6l-@2\xf9\xfc\\\xf2\xc7)@\xfa\xbb/\xfbF\x9b)@/\x1c\xde\xd9\x89[.@%+0\xdd\x99\xdb%@\x1f\xc8^\xd0\x0e\x16(@\xaeZ\x8aG|\x9e&@q*\xd4\xd0\xca\xff\'@+\x17\x85\xbd\x85\xaa*@\x1fP\x1f\x84\x82I+@N\xba.|\x12?,@\xa4\xfe\x83\xdfqs,@\x19PV\x98Q\xfb%@\x8c\x96\xa3\x17e`&@\xdb\xad\x04\xbb\xd5[\'@\\\x97\xee\x14h\x94(@\xe4!\xfb2Aa*@\xc6\xd1\x0b\x9b\xfd\xa9,@\xa0\x88C\x11\x04\x04.@~`\'\xda\xb9L&@\xd3\x14\xbb\xb4H\xf2%@\xde\xa9\xa07\xbd\xce)@O_b\x1b\x05\x92*@\x085#\xedJ01@\xce\t\xf7\xe0\xe3O\'@\x8dTd\xd9\xbfU-@\xc74\x04|\xe1\xdc.@$\xbe\xd9\xf1\xf1\xe8&@r\t\x89\xb2\xe4\xd8*@\xfb\xc3&\x19_(-@&8n\xa5\x81\x11.@\xfa\x8e\x08l>\x92.@\x03\x9a6K\x92\x05&@\x96\x90\xdd2M).@qR\xa6ra\xff.@\xbf-\x9a\xb2M\x9b+@\x00\xfe\x80\xaa\x81\x9a\'@\xd0\xd6\xd76\xd4\xa5)@I\xca\xd4\xf6\x984*@S\xf6\xe3\x82J\xbe*@&\xf3\xa9-\x1c\xc9%@Bk\xa0\xc3c\xac(@\x81\xe9\xc9\xa0\xf27+@\x0f\x9b?\x04k\xbb.@:\x0fZ|\x85\x89+@&x\xbcI\xb6\x97\'@\x99\x99;\xc7\xb1\xc2)@\xcauZe\xe7\xea)@\t\xe4E-\xbdg-@\xa4\xd36Z\xb6\x81)@\xf6\x08N\xe4\xeb\xbb)@\x7f=\xfe\xb5\x05|\'@\xe9E(\x8c\xdc\x92,@\xab\x1c\xc6`@+-@\xd4\x8a\xcak\xc6\x02\'@\x0f\x86=\x0e\x1d\xe6*@\x81-\xbb\xee5\xe9.@\xd9.\x0f\xb3\x84\xe90@\xfa\r\x830\x00\x94*@[=\x99\x1b\xcb\xfd&@\xbd\xbdy]\x9d7,@0)\x93@Fe*@\x161\xf5\xc6\xd3\xfa(@s\xb6%\xf4\x1b\x92\'@g\x99\xa9y\x90\xea)@B\xcbvVS\xbf0@\x1flj]\x8d\x17&@\x1ah\x05e\xc8\xc1&@\x9e\x909\xb6\xd1v,@n\xe8\xd7\xa2\xa4\xda\'@\xc6\x13\x7f4\x01M0@\xd3\x8b#\x7fj\xa0,@X>J\xcf49/@\x8bJ\x7f\xd77\x8a&@VB\xd1G\xf0\x99,@\x8dh|\xc0\x98\x9a-@4\x90\x90\xc0A\xcb0@YP\xcdC\x13R&@\xe7\xa4:\x9a0V,@\x81?k\xc8\xd1\x8a1@\x9e\x8a\xeeT)\x07&@k\xc1\xd9\xe9t\xff%@\xef\x15,r\xa0-&@\x13\x94\xcf\xa6\xaa\xc5\'@\x17\xa7A\xca+\xf3)@\x8e|>\xfa\x9a\xd7.@.\xff6r\xea\x8d&@mQ\xc0T\x8bf&@\xe1\xfa.\x9d7g*@\x8d\x8c\x05\x82\xec\xb2*@Im+\\\n\xd7&@\xbc\xdd@\xd8\x08\\*@-\xe3p9\x94\xfa(@;D\xf1\xcb`\xa9-@\xde\x0ed\xc0\x9c"&@\xed\xa1\x92\xa9h\xaf.@\xee\xc5G:Z\x9d&@\x03\xb9\'F@\xe1,@\x03\x0bm+\x1f\xc7\'@\x18>\x95D=r-@\x19D\x8d8\x0b\xdf(@\xb5\x8a\xb2H\x1f\xbd&@pXP\x12\xe6\xe1&@\xbf\xf8\xde\x13\x0b\x02\'@n\x1f\xb5\xc1\x87\x860@\x92\xa7}Q\x86\x150@\xa9l\xd5`\x9a\xf80@^\x82?f\xcc\xf2.@`\x16\xac\x1a\xc4//@\xd2]\xfa\xc4\x8a\x9b%@]\xe3q\xe8\xe7\xfc%@\xfcy\xb7\xd0&e)@\x17<*\x8d\x03-,@D\x13\xccQ\xa5\xd8*@\xa6\x96\xb7\xb6\xda\x0c&@x\xfd\x05\xa2\x04\x0f\'@\xd2lh\xf2\xc9K-@\xb8\xb2\xa4\xdd\x0f\xbb,@\xff\xc5\x1f-\xfa\xf50@)\xcd\xa7x\x00\x96\'@\xd2\xcc\xb3P\x83|%@/\xc6\x9dB\x8b\xb3\'@\x99\xe3c\x0c4\xe1\'@d\xfc\x96~\xdc\xae.@\xa2\x05hP\x08\xff(@\xa9\xb3\x9eSQ\x15\'@\x87,&/\xa6h(@!\\T1\xf2\t(@\x85\x93\xcd\x8eO\xd7-@\xa43\xc71Aw.@&\xa5!\xd4\xfb?.@\x03\xc7(;\x94\xe0\'@\x80\xc7b%Q\xa7%@V|\xd4R\xa1\xaa&@\x05O\xac\xf5\xe6\xca&@!\x82_^\n\xb8&@\xdb\xaf=e\xf77\'@\xf4Z]\xcc5\x87.@\x0fo$\x9bq\x9e&@\x06L,7\xa7\xfa&@\x12\xf7N\xab\rk,@\x15OJ5\xe7\xaa%@\x8d\xa3\xaa\xdf_\x08,@\x00x\xf9\xe3\x81\x0e&@\x92\x93Of\xb6\xae0@A\x18\x07\x04\x17\x8b&@]/g\x0c\x98z\'@I+~v\xedk-@#|4%g\x0e\'@X$b\x0b<\x98\'@Ip\x96\x94\x9a\xff%@\xc5\xa4.\xae\xc0\xb5.@X\x9d>\x92\xde\xc7\'@t\xc7\xbb\xc8\xfc\xcf.@\xd0U~\x80}\x9f%@\xfa\x972\x8d\x11d0@\xcb\x81\xb9\xeb\\\xe8&@\xd0\xcf\xd6i]\xaa%@\xc0\x0bon\x12p\'@u\xbf\x8c\xde\xd9\xc3.@\xe7\xe1]/?\xa7&@\xa7\x8a=2\xd1\xc5%@\x1cu\xba\x1d\xb7\xef%@_[\xeb1\x8bo-@d\x9a\x81*w\xcb&@\xe8<@\x84\xe2\xaf)@[\xaf\'\xd7d\x9f,@\x82\xd1w\x13_\x95-@\x0f-\x13kd0\'@\xbb+\xd3\xfc\x84\xc8%@D\x1a\xd6\xadv\xf3,@\x14\x11M\xcc\x07\x8e&@!; R\xc1\xb8)@\x9a\x0b6\xac\xb6\xa2&@\'`Ww\x9c\x08\'@\xae\xb8N\x0b.R\'@\xf9\xaf\x10\x1cTj(@\xf36\xc0\x82\xc7V%@3%O\\\x7f\x0e(@\xa5\xc9\xc3+\xc17(@\xd1\xb1\x95\\\xa8N(@\x14x\x8e= j(@x3~q\xd3\x10.@\xc4\x05\x05\xe7B[)@7\xe4(O\xca\x03)@i\x1d5\xf9\x1d\xca0@6\xa2\xec\xb3Xd0@\x87\x16^:\xfc\xef\'@\x1c\xae?\x1d\x8c\x82%@\xc4\xb7\xda\xaa\xac\xfb\'@j\x7f&\xd8^\x81-@}k\xa5\x99\xd6\x08.@l!\xd7\x19\x80\xb10@\x97\xdd+\xcc\x1f~&@\x8a\x01\xb9\xbb)\x9c&@I\x81\xfd-r\xfb\'@1\x96Q9\xa1\xa9(@b\xd6\xaa\x80\xa1\x0b+@j\xc3\xee-\x07i.@\xe5\x08\xc1?n\xf6%@\xa8\x8e\x84\'\xbd\xcd%@\x1a\\\xec\x94\xff\xa5,@S}\xcf\x93\x01\xa6\'@\x8c\x93&\xfcCL&@\xa6\x9f\x91\xe1^o*@6>\xf3\x94\xfd\n(@\x0e\x9e\xb7:H\xeb(@0\xa9)@\x08\xe3-@\x80\x0b\xc5k\xcf\xd60@\x06\x0e\x9d\xfcs\xa70@-\xa7\x86\x18\x8c-)@| \xb41\xbb\\.@\xdfM\x9c\x92\xeb\xf1(@+0\x0f\xe1\xee\x80&@\xcf|gB%\x1b,@\x87\xf2J\x12\xc5\xf6%@\xcc\'\xdd\xc4,\xe0&@\xd5>i\x07\x0b\x86*@\'\r75(\xf2,@\x03\t\x8aH\x1a\xa2-@\xa4WA\x92!\xbd&@\xbf\x14\x84\xbd\xe7e,@E\x8e&\x9dk\x9d.@\x8b+s1\xf5h)@\xcf-4\xb6N\x14.@\xe7CiT\xbd\x06&@98z\xc4\xba\xd8&@\xdc\xe3\xdb\xcb\x00;)@T(\xca\rK\xfe/@\x11\xf8\x04\x050Q\'@\xbf\xccr\xc6"\xad0@\xb5\xff\x01g1M)@\xc9e\xa2\xa8\x01+.@\xc4\xe9T\xceg\xf7\'@\t"\x8f\xdf\\&)@N\xa2\xd6Y\xc5\x05,@\x06c\x9a\xae\xa1\xae,@N9\x97\xc9L\xf3,@\xa9D\x18\x19+\xe7\'@L\xf0\x82q!\x8a\'@\xfauLT\xd2\x9a\'@f\x92z\xa7\x95\xc1(@V\x84\x06\xda\xc9\xb7,@\x076\xfa\x18\x05\x100@4mB!\xe9\xaa\'@\xdf\xba\x93\xd7-C(@\xb7\xf6\xe7\x8fM\xd6+@\xb7\xae\xf9m=\xb2&@`\xe5\xe6\xba\xcf\xe8,@\x1e;\xb8;\xe6\x850@\xe9V\x80\xa0\x14\xa6\'@\xe3\xc6:Z_\xa20@\xd47\xaeC\xca`.@\x7fL\xbcg\xca\x90.@\xbb\xed\xe0G\xccu,@\xd6\x07\xd1n\xbb\xd9(@\xc5\xc2\x0f\xfb\xe8\x050@\xcb~\xbc\xd6\xcd\x120@l\x92\x8b!\xa7\xc1\'@P\x8e\xbd\x03\x14\xac(@tu\x85\x04\xc9\t(@\x0c\x9cF3\x99A)@\\F\xdb\xd3\xb5@.@I\xfc#\x81\xe1\x870@6\xe61*\xa6\x940@P\x9d1\x9d\x0b8,@4_\xf5\'\x87L,@pB\xf9\x80\xc9\xf0-@;\x02s2\xd4\x96/@\xe6Kw>\xbc\xbe\'@\x802-\x9f\x80\x8c.@\'\x9a\x88:\x99\xa8+@\xe3\x142kG\xf1(@\x91\xd7q\xbeQ\xf7,@\xacL\xe1h0i-@"8\xdd\x9b\xef\\1@qvu>U\xcc\'@\xc7\xe3\xa20^\xbf-@\xe7\x14\xfcv\x83Q-@\xd7\xfaE\x1a\xab\xdc-@R\x10j\x07\x89\x1a,@g\xd1\x9e\xcc\xbae+@\xde\t\x8e\xce\xc3\x07(@\x9dx\x8c\x0f6<,@\xbf*\x10\x85\xbc\x160@\x14\x85\x19\xcb\xff\xa5\'@bD\xb2U+\xda,@<\x84\xbd\x94\x8f\xf2+@N1s8>\xf1(@D"\xa0\x96\xc4\x18-@#p}\x0e\xa5~\'@\xd6C\xc2K\xe0\t\'@\x89\xe2e\x90V\x0b,@\x9e\x19 H\xc5\x92(@\xd8\xda\xaa\xbfH\xed-@\xf9\x95\xfc\xfd\xe5w.@M\x18\xfc\x07P\x15/@\x10\x1a\x84\xffy\xb4\'@R\xae\xdd\xf3|$3@\x9c2\x13\x16M\x0b-@\xc1A\'<\xcb\xa8\'@\xab\xc3\x0f\x981\x8f-@\xd6\rp\xfe)n1@C#9^+\xa5(@8>\x994B\x15,@\xda\x08\xb3\x83\xa28(@\xb4i\xa5\xc1\xb9M\'@UW\x08\xd7\xdf\x81)@g\xbfd6\x05\xf6(@[V\xff\xdc\xf1\x18/@\xae\xd5\xbc\xdd\x11\x1f/@X\xd7\xaa\xc0\xeer,@\'\xda\x9bF\x12\xd1(@\x10\x0f\xf7\xb7J^(@\xd8\xc9\x8d\x11\x87\xb2.@+99\x9c\xec\x1e/@5~\t\xe7\xcc\xb2+@\xc9i\x89\xe2l\xe6%@\x82VJ&\xfd(/@p\x8c\xeaL\x1b\'0@\x03\xf9\x98\x16p\x16.@9\xe7\x18p\xab8-@a\x98\xbc\x04---@+O\tp\x88Q.@\xf4\x83\xa9\x83\xf0t-@m\x01\xb0\x8f\xd1\x130@\xcfL0\xbd\xdc\xdf.@\xc1ys\x8a|\x9c-@;\xdcm\xcb\xc8a.@\xad\x08~\x94k\xf4&@\xe4iG\x1a\x1c8&@\xc9\xcdK\xca(\x94)@\xbd\x96\xaf \xeeK.@\xd3}\xd1(\xa0\x910@\xd1\xd8\xa4\xc5\xe8f.@\x06RJ\x08\xdfz0@\x1a\xc2\xac$\xf2\xd9%@\x91\xf4r\xd4\x19x/@\xd6\xa6\xb2\xf3\x10\x97-@\xf9\x17\x0f\x98\xb4\xd6,@\xab\x93{\xe6\xc8n-@\xc3P\x93\x05u;(@\xeaA\xfc\xfc\x1aD&@\x16\xff\x1b\x85\xa46&@a\r\x17f\x8f\xe3.@\xbb\x03\t&\x17\xfc%@\xf2\x0c\x843B\xd1)@\x98K\xb0q(\xd8\'@R\x0c2`Z\x88\'@\x91S\xc7\x94m\xd0+@>\xc0\xe7\x16q\xd1,@\x19#\x8e\x8c3\xbc,@\x0e&[;&x0@S\xdf\xba2\xe8/)@}\xf4B\xb6\xe0\x01)@\x9b2v\xf0\x80v-@\xb4q\xda\x04\xa2+)@nkgY\xa0\xf4+@\t\n\x8dH\xc8\xa00@r\x1e-_#$0@\xdd\xac\x19\x8b\xc4q-@V`\xd0v\xb8\xf6.@-]e8\xdf\xac,@\x12\xd5\xdf\xf2\x0c(&@\xa9\x83\xabh\xd6\xbf,@\xbb\xcdW\xaceO&@x\xe5\xfd\xeb\x807(@\x16%\ra\xa2\x15\'@k\x87)j\xfc\xf6(@\xc7\xdfrZ\xb4!1@:\x02U\xcc\t0/@}y\x111\xb9X(@\x8b_%\xcc\x06\x1b(@>\xb0\xce\\360@d2)\'T\\&@\xc1\x0fT\xe9\xfd\x08,@\x19\xf0\xc7(\xc0\xfd-@\x9d\x03\x91$\xae\x02-@\xcc\xb4\x14\xd7\xd7\x1a,@\xe1\xed\x13-\xaf~.@\xfa\xf9\xadI\x16N-@\x80\xd3\x14\xd8\xe2g-@N\x9d\xaa/\x0f\xe4%@\x8f\xb4\x88/\x8b\x99,@\x0c{\'\xb6\x8b\x93-@\xb2\x07%\xdf\xc3\xdf.@\x87\t\x96\xa7y\xe7%@u\xbf\x1cp\xc8j(@\x9f \x9aq\x1bd&@v\xc9\xe1*@"(@`4\xe3\x19w\x17(@\x13\xaejc\xe6Y/@\xbcXfFt\xae)@\xea>4\x97\x95;0@\xaa\xcaVk\x8f\xb3&@\xf7pPj5x0@E\xb2\x9e\xc2\xa4\xab%@\x13\x12\x12}\xbf\xad,@ \x96\xdf\xe4\x87A-@\xb5(\xd6\x89\xef\x01(@\xf0\xc9\x1c\xa6\xe5\xe50@\xf6s9!\xcc\xbb0@\xddR[\xda\xe7\x10&@\xf9\xe5\xa3\x0c\xab\xc5&@\xfa\xe2\x9a\xd9\x18\xe5,@h\xf7E\n>\xda(@P&y.\xd3\xbc(@\xea\x1a\xb5\xa0K\xf0%@\xe0\x84\t\xc5\x8d\x07.@_\xf4\xcc\xe3\xe0b1@\xa3&\xf0\x14\x08\xcd-@Q-\xd9|\xca\x050@\x9d\x98\x03W\xe2<&@\xe9\xb6\xb9\xfat\xf6+@N\x8d\xf9>\x03\xb1/@\xe2K\xbds\xa5\x88(@A[2\xfew\t(@\x90\xba\xfa\xd8m\r*@%\x9d`\xb3{[.@\x91:n\xb6\xf4\xf5/@i\xfd_\xafQ[.@r\x1e\x17;\x07\x8b(@\xe4\x13\x866\xa2\\,@nq\xac\xb1=\x19/@,\xeb\xb8A\xe9\x0b)@\xe4\xff+\xe8\xc0\x18/@\x95\xee\xa7\xc7\xe7v,@\xcc\xc1\r~{l.@uM\x0bBr\xcf)@\xe2\x85\xa94\xe0g,@\xdd\xb0dZm),@:\xfc\xd1y\xb5\xd5\'@c\x04\xb0\xa9{_-@K\xbeR\xfb\x1a\xfb\'@\xb2\xad\x99@,)1@\xcbo\xf2Da\xb8.@\x9c.V\x8a\xe6:,@\xfbz\xc6d\xe7\xec/@s(1z\xf9,,@\x8cv*\xb4;I.@\x1ac\xd3>P\xba\'@3\r\x91zw\xb8,@p\x98t*B>.@\xe8\x15Y\xd8\xcc\xff)@:\xa8\x9crVR-@\x07\x03f\x82\xefR-@M\x00\x85Wx\xf0(@\xdf=\xc5\xfdk\x97(@\xa7\x18x=\xb0/,@\x1c\x1b\xb2\x1b\xee\x13/@\x1b\x9b\xd1\xa8\xca\x9b0@y\xe1\'\xd1\x19\x1b0@\x0b^\xff\xf1\xd9\xbf1@\xbff\x9a\x9f\x80\xd21@\x1f\x1e\xe1+\xc4:.@\xf7o\xae\xc0\xb2\xb4\'@\xe2\xeaP\xee\xf2\xfd&@\x90\xb3\xc9Uj\x1b3@s\x0e\xef\x92\xc8m0@\xf2\xd9\xf5\xa7?\xf1,@\xb2P;\x17=\x08\'@\x10\x07h\x1fGR\'@\xf7n\xe5\xa7\xf7\xe7+@\x9b\xeb\xb6\xbeD\xba\'@=i_\x8c\x08r-@n\xac\xfa\xae2\x0b-@\x91\x87P\x95K\xb4%@\xccf\xf3\x16\x0e\xb8\'@\xff\xce\x0e\x81|\xa4\'@4\'&S\xa2\xbc\'@\xf5\xf32\xee\xea\xe7-@\xd5\xc9N\xfcf\x15-@-\xc1\xf8:\xef<)@\xa8y\x01\xb7\xf8\xb1.@\xe9f\xb6\xef\x93\xfb&@\xc4>\xb3dCF,@\xcd\xc2\xfa\x14\xb0\x84.@C\xa7\x8e\xe8}\x98.@ud\xe3"y\xc1\'@\xfe\xcb\xb5\xe4\xcb\x89*@f\x0bA\xa5\x1f\xc8%@B\x06\x8aSh\'*@\x9b\xccH\x07\xd3[1@\xff,\xed\x85\x93V.@9\x16Z\xa2\xc3\xe5,@\xc7\xa1\x97\xd5\x7f\xca(@\x91X\xd7\x18\xbe8\'@\xb6\x83a\xd6\xa7\xa2-@\x86\x84*\x87\x1f/(@\'eq\xda\xb3\xf5%@`L6E8y)@{-$\xed\xa1e.@p\xf1v\x9c\xf6\x80,@RJ0@\xc5\x1b,@\xa9yY\x00?a1@\xde\xc9\xa9keF*@%\xa2Q\xc4\x02\xef*@\x8a\xde\x95\xb32\t.@\xf8\x1a\xda\x0e\xf6\x900@j\x1f9\xd3\x1a\x0c)@\xb5\xf8W\xa4\xd8\x8a0@\x17+\x9f\x833\x930@"\xd8\xcf\x98\xef[1@U\xa5\x1b)\xcd\x10-@\n\x0b4\xaa\xa3\xa7)@\x00*Xou\xeb%@\x946\xa8\x00\xec\xe3*@g\xf6\xc51%\xd91@\xef\xda\xaf\x0ecU-@\xe5=r\x0f}\xd11@5\x14\x07\xc7\xbb\xf2+@\xe2\xb6v\xe4\x8a\xae\'@g\x8dR\x9b\x9530@G\xa7\xb9c9\xbc,@^\xfc\xf3\xc4\xf3\x1b-@/\xafi\x83\x10\x000@\x97\x859\xd4\xa7`\'@0J\x02%\xf6\xb9-@n\x06\xed\x87o\xba/@$p\xf0\xff\x06M(@\xa1\x1f\xef\xe8T\x0f&@p\xf1\xf2\x89\xb3@1@\xbb-\xd5\xcf\xbd^1@\xe4t8\x89c\x190@.\x07F ,$)@\xcdc\x97\xef\xc4\xab%@\xc9*F\n.\xf3.@\xb16\xba\x0b\x9f\xbe&@\n\xe9\xe1\xe7\xf9\x89/@\xd0\r65P8&@h\xe4Kw\r\xf0&@\x1fQ\x927r\xdf)@f_\xa0=\x8eJ*@\x9e9^\xd9\xc3\xb6(@\x14\xe7b\xbbJ\x00&@\x0fc\xd5\x1a?\x1b+@\xb0\x91\xe9\x92F\x13(@\xcb\xaf\x95\x99\x11\xfc/@\xf4\x814\xfc\xdan/@s^\x16_5_&@>#\xae\x0c@^%@\xcb</\x8d*\x08.@S\xe0\xfbQ\xc3\xee\'@\xf4:\xb3n\x9e\xf9\'@\x0e\x1c\x9a\x04r\xe4+@AF\xd9B\xa4\x9a(@~\x0f{\xfb\xa4\x95,@\xa8H\xf6\tl\xaf&@\x97/\xec\xa5V\xd4*@\xa4=\x90wnO,@OF]\x00=%-@\x04\xeb\xcd"\xa7\xab0@\t\x80\'\xf5\x00\xaa-@\xa0\x0e\xe5\xc9B\x8b-@\x1c\x00\xec\x8d\x02=*@,\x88\x11&\xcb\xa8.@\xf79\x94\x9b\x9dn&@\xe7\x8cG\xb2\x83k/@\x83\x0f\x19\x06\x8b\xfb-@\x8c\x0b\xe1\x02\\\xf3-@B\x96\x11.\xef\x9a1@\xa5\x93\x13>\xbaV1@_\xf6\x039\x1d\xc40@$\x8aHMJr(@%\xad\xd3W\xbb\x870@\xc3?u\xca\xc7\xef-@7\xdf\xec,\xad\xbc+@\xb2\xe9\xb6\xe0\xe3\xd0-@\xd6\xc8+\xf0\xeb\xea)@F\xd2\x1bL\x02\xb8*@R:\xcb\xe4~\xfc%@eviA\xecM0@Z\x81\x8cT\xff\xf2&@\xa7\xcd\x96\x95+\x0e0@\xfc@\x02"\xb8\x0b-@Y\xc9_\x85,\x05*@C| \x8094,@\xac^\xcb\xf7a\x90&@Y\xce\x0b\xe1\x88\xe7/@\x9aJ\xdd\x1d{C&@\xd6c\xb7\x9b\x06\xeb)@1&]\xb6\x93^-@\x12\xde9d!$+@\xda\x88}2\xfd\n.@td\xac\x13\x8e\x07-@\x84Ea`\x16\x9c-@J\x8eK\x93\xce\xba0@\x91\xfe\xaa\x8fD\xfa)@\xf3\xc3\xaa0\x8e\xc0*@\x89\xa3\xa5\xefd:-@\x17=*9\x08\xe1)@\xcc\xaa\xd3\xb0\xd9\xe2,@\xbcHZ!){*@\x18\xb8\x85\xfb\xf9\xf7\'@\\gJ\x82f\x95%@\xd6\xa2@n\xe9\xfc/@\xad\xbe\xed\xc2\x92\x80,@\n\x98g_~\xeb.@\xd1\xd69\x0b\xd2\xc3/@\x15\x1b\x1b\xa5\x90D-@\x19Je\x02\x96\x89)@20V]\x05\xc6\'@\xdf\xf5\x99\xbd\xce\xf0%@\x14F;\x8a+\xa6\'@C\xb4\x8a\x82yU(@\xf5\xb2\x98\xad\xc2$2@\xac\x8cz\xfb\xa5}*@{D\xbe~\xa5\xcd(@\xa7f\xb4\x8d\xc2\x8b,@\xbf\xd5]\x8b\xfb\x0e-@\x12?\xa5\x7f\xfci.@\xe3\xffO\xd3"\xfc.@\x0b\xc3\xaf\x15<\xaa0@sg\xf5\xfb\x01\x032@\xea_\x86\x0f\xcf\xe9.@\xa5\xb6\x8a\xc9\\m)@\x94_$\xba\xa0\xc4(@\xc7\xde\nE+q&@f8\xe5\xa6Xf.@$]\xb4\x87,[*@\xd7\xe8\x9e\xe9T\xdc,@\xef\x10^\x90\xcf.*@\xdd\xd3\xc7\x03\xdb\xac(@\x8e\x11f\xba8\xdd,@4\x93=\xe5\xcb_0@\xa9X6/,\xbd&@\x83\xb1\xfa\xbe\xc3\x16)@\xb8\xc1\x91\xc7\x1e\xfe,@\xea\xdf\xb8\xb8\x98\x01/@\xb9\xd1\xef\xf9\xca_)@$\xc1\xdd?\xdel/@\x01\\\x12\x90\xdf\x131@\x0c\x167\x0b\x87](@\x7f\x04L\xd8\xb9\x05)@\xb7\xf2\x0fQ\x81\xdd(@\xe2_|$\x0f\x8d\'@f\x02\xc8\xf8\xf3\xee,@9\x90\x9c7\xbd\xc7/@{\r\x93{\x9a\xe81@.\x7f\xa1\xea\xb4s/@\xa2\x10\xefz\xbdA\'@\x14\xcb\xab\x9b\xe20%@\xb8n\x9bbg\xae(@Nu\xf4\x08Gy1@\x1dY}T\x8d\xca1@\x1c\xffs\xcdD\x11,@\xb9\x1bTr:{&@\xb4$6\xdc\x8a\x1d1@\xcf\x83\x8d#<b)@P\x92o\xbd\x7f\xcd,@8\xdeM\xfe|\x1a)@\tK7D\x0f\xc0%@\x1b\x96\xc2\xdd\x82\xe1,@\x99\x87\xfe\xd6\xc1\xf3&@s\xd5\n\xccP\xae%@\xcd\x96\xd3\xe9\x8e\xa9/@f`\xd3\xf43s\'@\x80SnT*\x9e%@<\xcb3\xee\xb9\x9c&@\xcd\\\x06\xd9."-@\xde\\W\xdd\x13\xa8&@\xefn\xf9\xf3\xe9\xc6)@\x82\xf7\x91o\xc4\xf0*@u\xeb\t\xa9\x12\xfd*@\x807f\x83\x92\xbf0@\xa3/\xf7\xcf\x8f\xa9)@\xbeJ\xa1\xf1\xb0\xd4.@E\xf6\x04.!\xb8/@2\x1d\x0c6r\x961@D\x1e\xb9\x9c\xb8\x191@\xe1\xf3}~(\xa8\'@<\xae\xc2\xc6<\xdb-@\x07\xe5A\x8f>\xe2%@\xf7\x9e\x1c0\xf7\xad)@H\xecU\x9a\xdc\xdb*@\x92D\xde\xabc\xfb-@a\x05\xdd\xb4]\xce&@\xf1\x17\xcb\x83\xb6\xee&@5\xb0L{\\;0@\x08(\xbe\xb3\'\x0b(@\xf8\xb1\xbb\xc3\x9c\xad0@\x11\xe5\x96\xf5\x8c\xc00@Em\\\x90N\xd6\'@\xff\x9b\xa3\xc9\xd8\x190@7\xe0\x9c.\xb5\xcb\'@\xa9/\x90t\xcdh1@_\x17\xd7!p\xf8+@\x13f\xe9\x16\xd7\x90/@\xb2\xb1\xc6\xac\xa0u,@\xeb\xbf\xa7-`\xee\'@\x8d\x06g\xa2\x0bU&@\x18\x16\x9f\xa7\xe0\x87\'@\x83u\xfa\x119[1@\x80\xc9|\xbc\xda\xe3.@\x04\xab\x80:6\xe2&@\xe5\xfc\xfc\x9bX5\'@\xcdv\xf2\x0c\xcf\x9f&@\xa0\x80\x8b\xe3\xb8\xe40@\xff\x8b\xa1\x17\xeen-@r\xa1r\xac\xb3\xd0&@;P\xf6B%\x13/@\x00*\x18<\xe4o,@\xd94\n9\x9e\xf3&@-\x1b\xb4q\xaa\xc0&@\x13\xee5\x8eE\x8f-@V\x7f8\xff+`+@\xc4+\x9b\xe2\xd7^,@\x821\xdaH\x81Q0@/K+\x00\xee\x071@\xe3\xd7\x0fX\xfd7\'@NV\x1a{\xaaH,@N\x81#\x95\xf1~0@`5j\'\x17]-@\xa2\xc1<\n\xd3\xac-@\'Yg\xf4\x99\x1d.@\xee\xf1Q\xb4\xb0\xe50@\xb1\xd2Y\x83\xf5\xd8,@=\x1bg\xa1v\xc2\'@\x8b8\x1e\xf8\xb0@.@\xea\x11\x88\xab\xa1\xe7-@\xb3\x9b_h\xeb\r)@S<\xa1`TQ+@\xa5\x9fk\xb0\xaff)@@@\x95\xaaH\xa4%@\x05aj\xdc\xde&.@\xef\x0f\xbfd\x9cj)@bH\xab\xe7\xee\xb2,@\xea\xb0m\xfbk\xd7(@qhZ\xf4!\x95/@\xb0\x10H\x16\xda10@`\xdb\x92\xfd\xd3\x062@\x9bw\xd6\xb8\xcd\x0c0@p>\xcf\x10\xaa\x9d/@\x1b\x95\xcf\xd3\xe9k,@\x7f\xdb-\xc0\xb9\xb70@t\xe0\x11\xf9V\xeb*@\x93\xe1\xf5QlU+@\x15\x8e\x8dh\x86]*@\xb2O\xd8\xb2\x9640@H\xec\xf0\xc3\xfd\x08.@\xf3\x9f\xd1\x98X\x95/@4\x19\n\x8c^\xaa(@\xde\x00\x1b\x85\xd0w*@\x07?<\x04)\x87,@\r\xf3^\xfbD\n-@\xe08\xe6U\xe6\xe5*@\xd9\xf3(\x8b\r\xd0*@\x10J\xb6\xc515(@:\xb3e\xcb\x90"\'@\x1e\x1f\x8e\xc9\x00\xe8(@\xb9\x87\x82\xa8/l.@X\x124\xa6_T-@\x1a\x1f\xef\xb8o+/@\x92\x91\xebdH5.@\xbe\x9f\x0b\xf2\xac\x181@\xe3\xd2R\t-\xe2,@51mNi\x81%@\x95\x8fv\x80\x0c\xff\'@|\x843\x96@\x85-@\x0c6\xcb\xcf\x91\xa4.@\xd1\xbe\xbb\xc0\xc7k(@\x9c/\xf9\xac\xbe\x9b-@I\x99%\xae\xea\x17.@\r\xaf\xac\x87\xa2\xa2(@9\xc7\x96\x1c5\x82+@fhd4c|(@\xb0n\xbe\xb4@\xec%@\xf9\xf9B\x82\xbcy\'@\xe4\xa3ow\xaf\xfc.@\xd0\xffr\x8cE~(@\x07l\x01\xa6\x10\x8f0@@\x81\x05\xae\xb8\x820@\t)\xea\xa6\x8cU/@\x89y\x7fIh\xaf(@\xae\xa6\x11\x1b\x82\x9e(@f\x18`;\xfd\x19)@\x1d.\xd3\x8ck\x1f+@/-\'\xb40\xcb+@P\x18U\xa8\xe2$\'@\xcec\xed\x08\xfd\x000@F\x11\x92o\xc3\xac(@\xf8Z\xa2&\x11\x85*@)2\xba\xbb\x06\xa2,@\xa6\xbc\xd3\\\x82j(@\x8c\xebB\xb1j\xb00@}g\x80\xd1\x02\x06/@\x13\x0b\xb2\xf7\xab\xfe%@\xe4\xce\xcep\xbe\x13*@"4\x84\xe4p\xce&@#\x14\x06\x98\x0c\x80.@\xea\x04\xec_^\x00&@Ko[=F\xda%@\x03C\xed\xcd\xbe\xea\'@\xe8\xff\xbe\x00b\x010@\xc49\xbf\xb5\'\xce+@-r\x08\t\\\xf51@\xc4\x17P9\xfeg\'@\xbe\x02\xbd!]}0@@\xab\xad\x8fP\xed&@\xd5I\xd3<x\x92+@\xaa\xfe\xd0\xa3T\x91-@2\x85\x18\x16\xc6\xd4&@\xc4\x13.\xacf\x0c-@\x1b\x9fJ\xe4\x15k-@M\x9d\xa5\x08}\xa8-@A\x13\x1d\x182\x10,@A\xb1\xb2\xbc\xe4\xcc+@\xfe\xbfd\xed.\xc8,@\xe5\x94"T\x8a\x060@su\x10\xd0GI(@\xdf\x10\xcd;\x0c\xc7&@\xe7i8@\xe0#(@J\x8e\rD\x18\xeb+@\xa3\x90\x91f.\x19(@\xd94Y\x01:\x10&@K\x10\'\xc9\xdeP\'@\xb7Y\x11\x94\x01((@h\x7f\x8e\x81\x178(@h\x9b\xac\x85\x99\xcc,@\x89\xb4\x9em\xdfz-@S*d\x9f\x8c\x11/@\xa5m\x08\xfdDq/@b\x01\xc9\xa9Q9&@F|\xffa\x7fj(@)L\xbd\xb0\xe8\xe9/@\x97\xef`\x84>\x7f-@u\x8ay\xea\xd2j-@\xf6m\x7f\xcd&\xcd/@\xdf\xc0cP\x00\x8c/@:g3\xe3\x10\xd4+@L\x085(\xf8\xc1+@_a\xa2\xa1"C\'@\xf3t\xed,\xf6\x97/@\xe0\x03\xbf\x95sM\'@n\xd6\xf7\xedfy)@[\x86\x85\xa3\xa1\xcc+@O0\x83\xeb\xe3\xd3(@hE\xa4\n\xe7\xe3+@\r0k7Z\x99.@U\x1a\x9a"\x8e\xa8.@\x9be\x08}\x94w/@\xed\xff\xff\x14\xb3\xa7/@L\xdd\xe3\xd9Z\x0e-@\xfb[\xa7\x1c\x8d\x1c,@lS\x10n\xea\x88,@\x8bZ\x1d\xc7\xd7\xc3-@\xe3R\x9cC1\xd3-@\xe4.\x89ZZ\xaa(@_\xb2\xe2\x8a\x93\xe0%@\x86\x8cm\xea\xf0\xb4%@cf\xf1\x18\xd2\xca%@\x0c\xf8\xe7\x87\xf1o)@\xaa?J\xce\x10\x89+@\x90\x1c\xf9\xa8\xdc\x00,@\xc0\xc8\xc7\xdcO%/@W.\xc5\xe2\xc1\xc9/@\xb5\x1dM\xd8{\xa10@\x0c\x81\xa1\x01)\xa6/@"\xca\xae\xdd\xe5`\'@\xa5\xc2\xab\x08\xd9\x16&@\x89eG;\\\x88*@R\xda\xc8\xaen\x84-@x=\x91\xea\x7fb-@\x07o\xb9\x17^\xef/@\xb5\x02\xe8\xd1\xde\x16(@\xd8\xc0A\xea\x92\x95*@\x86q\xbf\xbaJ\x16)@\x97\xc3`i\x1b\xce\'@R\x94\xa0\xcf\xed\xa4)@I\xbd\\\x06\xc6y+@7\xea\x13H\xd0\xe9.@\x8b\x04l\x18p\xe6%@\x97\x0b\xca\xdb\xdc\x18,@\x87\xbdJ\xcb\xdbL,@%"8\xa5|\x030@\xf9\xd95\xf4\xef\xe5\'@\xc69\xab\xd1\x975,@\xcb\xf5\xb9\x84\xc4\x03)@iN6K\xd7\xd50@p\xc9\xfb\xf5x\xda0@\xe2,\xcf\xc4\xc5\xc6/@}J\xb9\xfd\x81\xe9/@Q\x1b\xc59\xc2D/@\xb4\x80`9\xba\x191@\xa5]\xf0\xec\xf8O-@}\x82\x8e\x9c\xea\xc9\'@K\x0e+\xe3\x1f\xfa.@\xd7\xf9n\x95\xc41/@\xa8k\xd5l\xdd\xa5/@\x8avT\xe9\x06\xbf+@\x9di-\xc2\x02\x9a%@e\'\x83\x95\xd8\xee*@!\xae\xe9\x86#\xb0*@\x84\x13\x90\x8b\x07\xcf,@\xd9\xe2\x0eR\x1a!.@r\xb0\xe3\x94\xb8\xbb-@\xb2\x01X\xb4\xc2<.@\xbf\xe9_\x1f=O0@\x9c,\xf9\x11\xc0\xf5/@@\x04P.\x11\x9c\'@dD\xa8?\xbb\xb2,@7\xe5\xacK[\x97/@\xb2\xb9=d\xe8n&@\x1d\x83\xf6{jj(@\xa0\xb8\x83"\xe5~(@\x1c%\xd9?\x82r+@\xa5V\x7f\xd4\xe1\xc0+@\xcf\xb0\xed\xda5],@{\xd3Y\xe3{\xd9%@~\x04\x97,\xbf\'.@\xf4\xa8\x84T\xd2\xae,@\xb0c\xbb\xeb\x177.@.\xcb\xc1\xe37:/@D\x96H!S\xdf*@\xc5\xf4\xe1\xf7\x961,@\xdf\xc1t\xd7\xb1\xae+@\x8a\x006\'\xe4\xfb(@\xea\xa3\x03[\xa1\xb1(@+{!\x15$S&@\xfa\x80\x87\x1db\x8a)@\x92S8\xf1\xf8*.@=\xbam&\xf6\x7f,@c\xdc\x9d\x0e"\x9a(@\xee\xc1\x19\xffr\x0e)@\xe7\xda\x07"R/(@:\xcf\xb1Y]\xae%@\x12A1\xbc\xb8\xd5&@\x08\x8c\xe7\xbc*\x1e\'@C\xcea\xc0\x9e.)@\x85b \xcd\x95\x1e)@\xa1\x05\xb7\xa1\x0c"/@g`%\x0b\x96\xaf/@\x8f\xfd\xf1\xb2)\xf6/@\xdd\xc6l\x8a\x96\'0@<\x94\x15\xfd \xa7&@\xdeOr\xf4\xcc\xa9+@\x84\x92\x08\x8f\xc2\xcf0@\xca^\xccZj\xb5-@\xd6?\x96:< .@\xc1Y\x97\x15\xf5\xc2*@\xbd\x9a\xe7\xa4v\xd5\'@9\xb3!\x8b\xf7\xe6(@"\xcdD\x02qC/@wUOd2\x94-@[\xa1O\x1f\xdd\x980@:\x05\x1ba\xd2\xff\'@`j\'\xa3\x0b0,@\xdc\xcd\xcb\xf7k\xe0(@p\x11u\xe8\xc1\x11)@\x1d\xa8\x96\x03G!\'@\xb2d\x9d\\\xdc+.@J%M\x0c\x89o-@\xa3\xf7*h\x87\xbc&@\xc77\x02\xd4C\xe2%@\x1f\xec\xc4\xcbS\xfa\'@\xccG\x06\xfb9E\'@\xdc\xa3Y\xc1\x97~-@\xf9\x9c\xba\x13\xc6\xa5*@\x1e/\x83\xeea\x0f-@\xee\xc2\xdd\x83\xad\xa50@g\x0c\xb5\x12\x9e\xd6\'@U\xa3Nk\xb3\x99)@\x1d\x0b\xd1\xf2\xc0\xa6-@\x1a\xb6T\x0e\xd4\xde(@\xfeCv\xb9\x8fr1@B\xed9d\xfb\xce&@|\x98\xdb\x0f\xe9\x82)@\x9eqVu\x04\xbc,@\xeaJ\xb7:\xa3\x8a-@R\x95\x8d\xa4\xa7\x940@7\x8c7\xae\xc9f.@\xa0\xe7\xc2\xed\xcb[/@\xf2d;\xfe \xb7)@\x83\x05\xdeL\xc1\xaa,@\x17\x03\xc0\xf7f\x191@\to\x0f\xda\xf8\xfc,@\x1c\x98\x85Zh\xab\'@\x1d\xf8\xf5\x1f7\x13,@t\xec\x04\xb1R"+@\xa4\xda\xb4K\xdf4,@q\xd9@z\x1c\xcd%@\xbc\xe9\xb5\xa0!\x05\'@\xac.=`wW(@\x10\xfbu\xe9\xd0q\'@\xdf\xf4|\x87\xaac1@\xc9\x89\xb1\xa8L\xd20@\xd8\x0f\xab\xaf\xe9!&@,\x00A\xa3\x8a\x120@>\x0f\xeb\x82>d0@qJ\xe4_\xf1:/@\x8ew\xf7\x16#y-@M\x1a*(\xbe\x8d-@\\\x12w\xdeL\x0e.@L@+\x98\x9b\x1a/@k\xd7\xec\xae\xf93/@pk\xb6yL\xfb%@:\x08v\xcaR\xd5%@\x17\xd6\x0c2\xdf\'(@\xd7\x12\x8bJb\xd81@\x9f`\x8f\xf2P\xdc\'@n\xf8o4\x14L+@p\x80\xd6!\xb9@-@\xc3\t}\xbe\xf9\x81(@\xab|\xa01r/(@\x1dm\xbb\xb4\x92\x8a.@5\'i\x9e\xf2\xba(@\xb4\x95y&\xc0l-@2\xf6l\xf0\x88\xa6)@\x06F\x92\x02#\xb60@C)W+\xa8\x15,@\xd0\xa0\xdcY\xb5-1@`]\xb4Q\xddZ.@\xf5\xad\xaf\xc7R\x01\'@c\x96\xf9i \xb5+@\x113\x8c\x1df\\+@\xb2\xdb\x95\x10&\xfe*@k\xfe\xc7\x87\xc5\xa7,@\\\x02\xf31ha,@\x0b/\xc9\x1c\xa1G(@8\x04\xda\xd1\x03-(@%\xa4\xf6\x15\t\x1d(@\xf0\x15M\xb6\xe8\xf8&@S\xb07y\xc3C-@m\xfa\xb9\x9f\x8d|-@\xb8Hj\xe0\x87\xfb,@\x04Y\xaeA`\x86.@\x1f.\x05\x06\n\xf3-@\x9c3\xa0\x7f\\\xe5,@\xa6=j\xd6(\xb8\'@G\xa0D\xabu\xc4(@\x8f\xed\xdd\xd4\xe2N+@\xea\xe6\x89&\xb4\xfb%@*\xab\x02\xe7+\xdb%@\xcbz`n\x06\'&@\xa1\x84L&gB(@BX\x8d5\xc6\xc40@,\xb8Y\x12-\x10\'@4:\xe6\xe3sU/@\xd1\xa7\x90\xc2\xcc\x18\'@oe\xacc\xae\x0b*@@h\x99:\xc2\xe7*@\xc2\xa8)\x8ffM1@@\xc2\x96\x00\xa9`-@\t\x01\xe6\xcd&|,@\x04\xfc>\xee\x9dg,@gn\xbc\xbe@n/@k\xbc\xb4\'\x80\xf1(@a=o\x05\xe3:-@\xc8(h\xcd\x9e:+@gS\xfbt\x1d>)@\xf0\xc7\x84\xeb\x0b+(@u\x99S\x92[\xd6&@\x8c\xb9\xd21k\xc2\'@\x1c\xb7\xf4/\xb2\xf1\'@\xdc.\xc2&Yk.@-\xc6K\xbc\x9a\xe8\'@o\x89\x03\x91\xc1P-@-\x15\x11\xf5\x82\xe5/@\xca\xda\x01\x1c]\xff\'@p\x94E3\xe7\xd6\'@\xe78\xc9\x9az\x98/@\xc1\x8b\xba#\x10\x94.@\xf8\xc9@C\xc57&@\xe9\xae\x8962\x1e*@i\xe4\xb1AQ\x15,@\xca\x19)/\\\x1c1@\x18\xc8/\x16,+1@\x02E\xfb\x92\xbaK/@\xd8M\x83\x8fi\xaa&@\xdd!L\x8eU\xc0&@\xd24\xe5\x95\xb8\xdb&@WH3\xec\x8b},@}\xbc\xd8\xe5u\xf9(@\xbe\x1f\\;^\x8b)@\xbb\xdaZQk\x9b)@y{\xf7D\x80\xe7,@\xbac\xdf5\xb6\xd9(@\xaac\xc2\xec\x9e\xdf.@W\xd7=\x9f\x04`1@\xed\xcf\xc1\xd7\x08s&@\xb0\x1d\xc7\xc8E\xf1%@\x86~\xf2\x1a\xcf\xd1)@\x03\x1b\xc0\'\xff\x8b&@K\xf3\xd7"\xcd\x08*@\xe0\x1d<\xbc\x1a\xd8*@\x1c\xd8\xa2\r8\xf8.@;7\xa8\x96\xe5\x01(@\xe19\xa1\xadk\xc6.@\x82\xb9\xb3\x83\x19\xb3+@-\xeb\xff\xe7\xaf\x12(@Dl\xfe\xfb\x7f\xae,@_\xaaI\xab\t[,@2\x1e*a\x0f\x10&@"+.a\xb5\xce&@\x95z\x9f\x16\xe2\xbf0@n\xec\xd2H\xff\x18\'@M\xf3\xc4.\xb1\xb6/@\xfa;\xf0\xda\x06\xfe0@H\x83x\xca\xb0p,@ \xcb\x19\x94\xb2\xab/@\xb9`\xc3\xfb\xc1\x9c/@N\xe4;N\xbb\xb4%@\x01\xab\xc1\xc5\xac\xb6.@>\xbf\xe7\xa4\xe4\xc9,@\xcf3d\xaf\x08W+@\xda\nm\x0eRA1@\xb6sW{\x87v-@Z02\xc58\xf4(@\x96p_E\xae\xe7+@\x18\xd6\x96\xe2\xeaO(@\xd6\xf7\x82\xee\x8d%1@\xc7[\xf6\xea\x01 &@\xf7k\xfdh\x9e@*@\xce\xda\x0cR(\x12&@\xf4\xc0?\xf0\xba\x141@\x9b\xe2\x8c@X\xeb%@ \xe2\x92hy\x85&@@4\xe7f*q.@\x172v\xa9\xa3\x19,@\xee\xb3\xdf\xa5bM-@0se\xd3\xf3\x8f/@\xb6^\xe8\xda\x98\x1d1@g\x0b7"\xc0P\'@?8\xd8t\xba\xfe(@]4\x92tX\x0e)@\x1c\xfa\xa2_\x97\r+@)\x1d\xb0>0O.@\x9c=\x1bF\r\x1f-@c=}\xa0|\xd2,@\xc7\xf0[.\x8d\xed/@\xda\xb8VSVP)@5\xbc-\xc0\x9ft,@/\'\xf3\xc1h\xf8*@\x04\xcd\xc3\x8d\x8cc0@\x8a\x9d\xe4\xd1{r(@\xeb\xb4d\x96\xe6((@6\x04aU\xa6B&@\x83\xfa\xc9\xff\xd9p&@\xd1\xa0\xb0\xe6@F.@\x15\x1b\x1b\xa5\x90D-@%\x89\xa8Xf\\+@CB\x9b\xbe\xc2l-@x\xe5\xc2\x89\xb7\x1a0@\xb4\xd3$\x13\x7fY%@\x0cb\x1c\xa7r\xe31@gc\x1d\x1b&\xa0)@W\xf2%o\xd1.)@q[s\t\xf2\xd40@\xc0h!\xddf\x19+@\x89nl\x83C\xa0(@\xfe\x9c\xa5\xf7\xf5\xc9(@e\xdbn\xb4\xdcg-@\x94\\\x8b\x0c\nP(@\xf3\xfa\x9f\x02L\xed1@\xfa\xb6\xa7H\xfe\x99/@\xcat\xe2\x80\xc1\xe80@\xe0\x96\xac\x90j\xe4.@\xa4\xf5W\x1c\xe6e&@\x95\xa7(\xc7^\x82(@Un^K\x03\x98(@\xfc\xe3\xb1\xb1\x05\x16-@F7\x0fe\xf9\x8c*@\xd8\x1a5InS&@\xd6\x17\xe5\xa0QA,@\xfd\x1d\xa5U\xbf\xa8-@P$bJ\xbc\x05.@,\x01\xc0\xd5\xd0Y%@\xbd\xe9O\x1d\xa8\xf1(@\xd2\xa3\xbe\xafX\xdf%@4\xe2\xfa\xb5\xec\xb1,@`!\xbe\xa0\xb0\xdb,@;\xc5Y\x14\xa4v*@\xd9\x8fB\xf9\xa3\x061@\xc1p`\x12\xc9\xca%@w\xd9\xb2\xa3\xf1\x19.@\x0b\xfc*D\xb8K.@{\xd40\xc5\x8c\xdf,@w\xfe\x13\x82\xf6:*@i\x86\xb6\x1a\xd8//@\xb1oH\xe9\x80\x0f0@\xe6\xed\x10\xeee@%@\x1b2(\xb7\xe1\x94(@p\x9eOu;\xb4-@\x84\x13O\x924\x9d,@\x11u\xd1l\x83#-@l\xf5\xab9\xdd\x801@\x8d\xf6\xe3\xc1]e.@5\xa4hA\x14`(@\xc4\xf5\x1d\xb7H\xb1\'@\x92\xf2\x8a\xdf\x0f\xe7.@\x88U\xe2\xb8\x00\x07&@R\xc3n@\xa8\xda*@C\x82\\\xee3\x1b1@\xbb\x82tV\xc0H1@\xd7\x14\xe6\xbf\xc5\xa2)@\xc6\xbc\xff\x99\x93\x89/@\xaf\xff\xad\\7\xdd%@\xbbNS\x96L\xe0&@&\tRJA)(@#\x96d|g\xbd*@\xfc\xe5\x15\xbe\x80s,@\xcdgEPF\xc6%@0\xc6A\x15\xff\xff.@\x8fO\xeaB\xca\xff)@\xa5\xa4L0\xe3\x102@=\x96\xf7$\x91\x131@\xad\xb4\x84\x11D\x93\'@M\xff\xb5\x88R(*@\xab\x8b\xeeb\xdbU*@\xf4s[\x8a8\x00&@\xb2\xf7j\xc1\x90\x13+@u\x83\x1eUu\x92*@Lz4Z\xba\x7f(@\x870|\xd1\x84\xc9%@\xd6\xad[2\xd1\xac(@C\x06\xa3\xddR\xd6&@\x9e\xc1\x97c\x19\xa0,@_:*\xc3\xc7\r-@\x96N\'Bd3*@\x12^\x94n\xb7\x1c0@\x99\xca\x10\xf4\xcf\xe7)@\x1c\xc4\xbe\xec\x87\xde-@|pD\x8a\xe3\x86+@:\xd7Q\x01b\x9b\'@\xc10\x1d\xee\xef\x0f+@+\xf9s\xce\xde\xb2(@\x107\x86tH]*@S\xbe\x93\xd3\r\x7f)@\x0f\n\x1c\x8b\x86\xbf)@\xe4@\x02\xf0\xd4\xc5(@\xa9\x01\x9c\xda\xa4{&@\x94\xb8I\x90\xad\xbf,@\xcem\xf0\x1ap\x18-@\x84=\xe92\x10\xc91@\xbb\x04y\xe5\xdb\x1f0@z\xacyD\xd5\x92/@z\xb6G\n\xcc*-@\x1d/\x96\xbcS4.@\xb3\xb8\xe1\xe2\x8f-,@!\x15\xcf\xb3\xc5\xa1-@\r\x1a!\t\x94\xf4%@?\x9boh\xc6\x02\'@\x0b9\r\xc0}e\'@\xe0\xb4\r:@\x14/@8?4c\xa04/@\xf9\xdf7\xc2\xc5\x1c+@|A\xfc\xcb\xcc!*@\xc4\x06\xff\xb1m9&@i\x83\x83\xbf"r/@kj\xb1`;Y/@\xe0\xd2\xfc6\x87W/@\xcbg\xaf\xec\xcd\x8f-@\x81,a\xdb1\xed,@\xa4\n)\x94\xa9\x1e1@\xa0\x18.\'\xa2\xb9+@\xe6\xde9\xf6\x1c\xef0@B\xdf+\xaf\xe7j(@\xec\xcc\xaf\xe5Z".@\x97\xc5\xd0J\x9d\xe2-@\x83i\xbe\xb6\xee\xa0\'@U"\x8dg9)&@\xdf\xc1-\x8a\xcd\xf1&@\xfc\xe3\xab\x04/$(@:\xa61:({(@\x8fe\x1d\x02\xe3O*@z\xeb\x83f\x9aj*@\xdb\x89F\xa6\x15\x7f+@\x11\xcc\x1f0\xbb\x8a.@\xe8L\xab\t\xbb\x13,@~\xf0\x7f\xa2\xf4|(@\xac:\x9a\xec\xa6\x17&@\xe3\x95\x1bG\xc9\xc2&@\xce\xd4\x001_\x93\'@8\xef\x8d\x18\xa4\xc9(@\xde\xba8\xe0\xc3\xec)@\x16bLR!\r0@\xacT\xa1\x10\x81\xa90@\xd9\xf9\x0b\x1e\x0b\xc00@\xed\xecgc\x86\xe50@\x96\x9b\xd4\xd5\xa1\'(@aW\xa6\x06\x99\x1d)@\\\x05\x10\xb8c\x01+@({_^?\xaf&@\xe6x6(\x10\xa9*@9\x84L\xb8\x8b\xc0+@>9\xa8T\xd6\xa0,@\xa6\xdb\'\x88^<&@Rp\xf6\xc1\x9dy-@\xf3\'\xd2\x08\xe9y+@k\xba\x0c\r\n+&@\x0b\xad\xe9\xf9\x9e\x00/@\xc4 \xde\xf6\xb2{)@\xe5\xf7\x93\xf5.\xd1-@\xcd\xc5\xd67Ut,@\xbc\xf1\n^\x92\xa5,@\xa2\xa3\xea\x9a\xec\xcc0@>!\xf3h\xd7\x07.@\xb4\xfc\xf5\xfb\xe1\xcd%@\\\xb8\xe6/[\x88&@\xb3\xd0\xac\xb9\x90\xbd&@\xe14\xa8\xa3O\xf0\'@\x7f\xe1\x8a\xf3cV&@"\xfd{T\xa0\x8d&@LJ\xfdCi\x85(@\xa3\xd1 \xb6\x8a\xba*@r\x14\xd0\xbde\xee,@\x908$\xa1\xa0\x0c-@\xc6\x8f\xb3\xe90\xd5*@\xf9\x84\xabj\xf6\xf1.@\x01\x0cZ\x8fZ\xc40@F\xc9\tb\xeb@)@@\xfb\xe2\x9b\xc8\xb7(@)\xea\xcb\x03\x9b,&@(\x03\xab9\xc7\xc3\'@VC\xb2\xeb\x97\t.@hU\x10\xeaY\xb6.@\xedaWk\x9b\x13(@\x04\x94H\xa4\xca<,@\xea"\x03k\xb4\xe2-@\x8c\x06z\xddt\xcd-@\xedif\xea\x15\x8d&@\\\xe2\x1c\xf2z\xf4)@,^\xcaKI\xd7.@O\x9cT\xd6*\xf5&@\xfc\xcb\x96\xf8\xf4\x94.@+\xf1\x95\x9b\x01\xe7,@\x90#\xc7\xd3\x17\x1a)@\xeeB\x03)\xf2\x0c/@\xa6\xd3\x9056\x00-@\xd6\x86\xb3A\x88p)@\xd7\xb9H}{\xb2*@c\xd0\xf3\xdf\xba\xb8-@:mdY\xe1\xc7(@=\x96\xd0j\x9a\xaf0@\xf0\x1d\x8c\x99\xae\xd20@\xd8\xfeDa\xa4\xeb-@\xe2\xde3\x0bC\xe8/@(\x1a\xa0+\xbb\x84-@\xa8\xd1\'/\xf4\xb3+@\x86&\x88\xcf\xbd\x05+@\xbd\xa0YF\r\xf7*@\xc3P\x93\x05u;(@?\x84;\xd1\xcb\xd9&@\'U\xb4\xf5?Z*@\x18\xee\xfe7\xda\x19-@q\xe3\xc5\xdc\x9b\x9f&@y \no\x98\xf1)@\xcf\xa9\xa5\x08\xa0$/@l\xaa;W\xaa\xcf(@\xd3D\xaaw\x86\xae,@\xa3($\xa0\x8c\xcb0@\x1fL%\xea%\x91-@E\xb5\xbc\xb5tv%@\xa2\x88/\x0f\xb6\xbd&@\xc5$\xca\xbc\xd3\x91,@\xdd\xe5YPO\xdd.@dn\xe4\xa7\x81\xbb)@\x93\xf9\xfejW\x9a%@\x85\x08\xf7\x91P\xe1&@\x14\xe1\xbe\x1a\x01\x10/@\x90\x8e\xe5\xd3\x1be&@_\x92r_m\x8a&@\xdc\x85\x98\xf2\xf3\xf80@\xdc\x83\xd7CV\xef(@\x9f{\xe8\xa57\xee-@\xf5\x18\x19\xf2\x85\xae-@\xdd\xd3fM[\xde,@\x9b\x89\xf4^L\x100@U2\x15\xcf%D-@\xd1\xf2\x18\xd1\x18\xdc\'@\xfe\x91\xb6\xcac\xd70@\xb2B\xff\xf4\xfd\x1c,@o\xc5Og\x82U&@8\xd2\xd4\x05H\x7f.@X`\xff\xe3\xd4\xfd%@y`\xa6\xe1\x17\xdd*@\x02\x82T)I[1@Y\xc4\xee\x1dV,/@W\x7f8\xd3\x80\xb9,@\xf5M\x88\x04:R&@K\xd9\xdc\x06\x80\xda/@\x1ar&U\xce\xcf,@0\x08\xebdV\x10)@ea\xf5=H\\)@i\x95\xb4\x92\xa7\xbd,@?\xc4^\x8cR])@\xaeh\xce\x0fp\x0f\'@\xa04\x8b\r\xf59-@\xf1\x03\x84\xa4\xdbN-@w\x9f\xf2h\xab\xb2(@x\xbd\x1bY\xb1>)@j\xdb\xc2\x17M\xf80@k\xe2\xc3Sr\x13&@\xe6\xc4)W\xd7\xb6\'@\x98]#4\xad\x0f&@|\xf9\xf9AS\xf9)@\x15\xe26\x1aQj.@+\xd9\x1fA\xf0\xd4.@"\x101\xea\x99\x7f%@\xb1Z +\x1c\x90.@\xea\x82\xc4\x1c}\xc2,@\xadW\xb5UB\xb0.@\xf5X\xbc\x8c\xde\xfd%@\xc3\xa2\xfb-\x10f(@\x960\xa6 \xa8\x9b)@\xc3Z\x10\x8eX\x11(@\x1c\xed\xa1\xf0W\xcc\'@\xd8\xc16\xc8\xff\x16\'@\\T\xc8\xf8\x13[0@\xe4\x03\xb1\x92\xf6<-@{\xaeCPs\xd9-@-Zl\xbad\x9f,@_Lqip\xe5)@\x1d\n\x91\xdaq_)@\xd2\x8fsM\xe3\x1a&@\x17u\xaac\xc9\xd9/@\xa7X\xa9b\x07}.@S\x9e\xc1\x0b\xf4\xd9.@(7:\xdeh\xe9.@h\xa0\x0b\x89[\x97-@\xa1\xc72\x81\x05\x1f(@*f\xcd\xed\xe0\xc7(@\xa9\xc8\xf8\xea>\x04)@\xe8\xeb\xfe\x06\t\xa8&@\xb9\x9e\xf7\xd6.\xb1(@[\x07\x80{\xe7\xef&@2L\xfc\x1e#s(@\xfa\xd4\xa8X?\x10)@TS\x93\xe6\xb1v*@\x7fUT\xd2W*)@XI\x0b\'D-(@\x8c\xa0\\\xb8\x08\xe3+@i\x85\x02e}\x88(@\xb0\xc8\x8e\xfb\x9bS(@\x02\x80V\xf0\x93w%@\x83.\x89LW\xa5)@\xfc\xc8\xba\x9ddg0@S\xa7d\xcf\x86\xf3.@\xb6+1\xb3\\j)@\xb3\xac\x96\x1dC\xe4&@\xab\xbd\n\x82F\xf1/@\xed\xaes\xba\xed\xaa%@\x88\xf7\xed\xf6D\xd1&@A\x9b?\xb3Q\xd71@\x1b{\xc1\xb3\x0c\xac,@r32\xd9\xf2^&@o\x85)\xe3Lt&@[\xbdG gw\'@\x1d\xd0\xbec\xe0\xb6+@l\xcfxf[;&@o}\t\x1c\xd7%&@\xc4T\xd3\xb0\x17\x04\'@\x84\xf5\x1c\xce\xa8\xbd&@8\xa4\xb6;\xb0G\'@E0\xf2v,k(@MH\xdeO\x9e\xfe,@\xf7\xda%\x83\x96\x8a.@\x89}\xf27\xef\xb3.@X\xd8\xf1#c\xae(@\xe7O.A\xf6\x93%@\xe2?\xcf\xda\x9bx,@\xef\xb6\xe2\xc0Y\xa1(@\xe7\x8cxtTo-@\xa0\xd7{\x84=\x04&@{GI\x00X\x18&@=M\xa3\xf0\xb3\x8b&@d\x80\x1b^\xc3\xac%@\xac\xc3\xb0\xda\xc5G*@P-\xd52\x00\xa7&@X \xe8:\x85\xff&@\xfaWc\x19\x9c\x15\'@\x03A\x1ah\xaa\xa00@\xd4\x12vI{\x00)@^I\xd9\x9d"a%@\xcc\xc3{\xf6+n(@\x11^\xd8\xc9\xe2y*@\xa8:\xa4\x9a\xeb\xf5,@\x12n|\xb2Q\xfa0@t\x1aXp\xb0Y0@\xab\x99\x9a\x1cy\xbd1@\x843\xdc)Y\x05&@\xd9\xc7\xadp\xeb\x81\'@\xca\x08\xed92\xe5-@\xb6_/\xec\xe5s&@jsz\xa8\x00k(@\xa85H\x05)m-@\xde\xc3\\\xdde")@M\xe4\x05\x18\xe0--@\xa4\x92\x94xI\x1a,@U\x92\xcd.?\xef0@_\xcd\x80\xd0\xbb\xa0\'@.\x1e9\xcc\xd1\x92&@\x0e\x84\xcf?\x95\x01\'@\x95q~Q\xbd\x0e/@\x8b\xd9\t9\xa7n-@\xbe\x8ab@F\xea(@>A\xe1|P\xca%@u\xb1\xae@0\xff%@\x19\x02\x00(c\xaa.@\xac\x9b\xef\x81\xb1\xfe0@9Q\xa2\xca\xae\x8f-@\xab7\x17\xe5\xa4\x81&@\xa4\x05ue\xad\xbe&@V\xad\xa30\x88\x8a\'@\x8e\xb8\xfcR~C/@\xdfX\xfa(:\x9e.@\x0b\xfa\x8d\x02E\xbd.@\xdf)\x1a\x8f9\xb5,@\x86\x19\xc8\xa9KI(@8\xddC\xae\x19\t0@\x98\xdf\xc5\xdd\xeb\x9f&@\xd2\xaa\xda\xbd\x85\xed&@+\xf9\xb0l\xbaH(@\xf4\xeb\xceU\x90i&@X}\xd7i\x92\xac(@\x9c\x8a\x1f\xa0\x98\xcf.@\x1e;\xbf\r\xa3\n&@b\x89\x03%\x92\xf20@\x92\xcf=s.\xa2%@\xfe\xb8%5\xd1\x8e/@\xeev\'\x0f\xa71-@\xee\xbf2\xd6;\x1a-@2T~F\xe9\xda0@A\xfc/\xd0\xe9\x84(@M\xe9.\xa3\xb1\x8a\'@\x80\xd3\x12\xe0N\x94&@\xee\xbd\xee\xb2\x86\xaf1@\xc2X\r\x01$\xdc*@\\\x1b-\xea\xc0\xf3%@\xb1\x11~\xea\xdb\x9f0@\x0bg\x1b\xa4\xbb\x98\'@\x80\xf7z\xb4g\x17&@Ji\xack$\x08&@(r<\xe9\x86\x01(@s\r\xa6\x89\x11\x0c(@\xa8\xe4\xb8-_\x8a(@/\x95Z\xcbl\x1e\'@\xbe\xea\x9c\x12\x0f\x1f-@E\x96\x10\xb7\xab>,@\xe1\xd7\xf6\xd6{\x1e,@\x89~g\xba`\x0e,@\xaa/Ou\xb5n&@\xe7\xfd\xb3\x15i\x15-@!\xfe\xc0\xcd4\xc6.@?\xa3l\xb7>\x9b)@Hjl)-\xd5*@\xcd\x1f^fp\xf7(@F\xbc\x07\xca\x87 0@\x17\x8f\xcf\xa1\x18\xc8%@\x83\x1b\xb3\xd3\xc8\xf4%@B\x01\xec\xaa5\x8b&@@"\xf6\x0b\x8e\xac&@]t\x13}\xf5\xd8&@\x8f\xa6\t\xf2\x94\x01-@\x1f(*rA\xf5+@\xc5\x8f\x06\x06\x17\xed-@Q\xda\x88\xaa`\xb30@gV\x0c"_\xb3&@\x188\x0c\xee\xaf\xa2%@\xf7\xc2LWWR1@(/\xd5`n\x97(@kE\x9e\x84\xab\x1f)@\xc7\xbc \xe77a&@c\xddp\x10\x94\x82.@\xc3`\xef\xbe\x904)@8\xab\xc5\xd1z\x801@?\x8e~ u\xc10@\xaa\x93\xcd9c\x15&@\x0b\xac\xfbl\xfa\xb3,@\x8e\xbc\xf5\x93\xd4\xca(@\x82\xf9V\xe43.,@\xbf9\xe4J#K&@\xc0S\x031Wx&@#\x93\x14\xdad\xcd&@\r\xea\x9b\xe5z]1@!\xb0\xe9%\xf3\xbe*@CI\xc4\x1c\x0cX)@\xaf\x19\x94\xac\x84).@\xbc1\x18Y\xb3\xdf-@/#U\xd7\x84\x84%@O\',0\xbe\xa9(@]iu\x83?\x1b,@W\x0b\x88\xe3\x0b\xa9&@\x80\xbf~\xd3\x8e\xa9/@\xd3\xf6U\xdb=(0@\x80\xde\x9fD\x0820@G\x9e\xd7y\x07%)@}]\xe8\x1c"\x840@\xd1+\xe4\x19E\xba0@\xdc\x08\xa9\xe5;*&@\x17z3\x1b\x81\xae(@\xa72x\x1dsQ(@\xa7K\xe3+\xb9_,@\xc4\x16\xd7\xe0\xd6Q,@\xd5U(\x94kY(@\x104\x98%\xe0)(@\x94F\xdd\xc0\xde\x8a\'@95\xe5\x14\xa3\x1a&@\xba\x93d\xc5w|1@&\xc9\xa4\x1c\x8a\x80(@D\x03\xad3\xecd&@@\xdf\xd1\x99\xa0:,@\xc7\x02\x80\xd0\x0c\x89*@\x979w\xc8\x19\xa7)@\xfc\x19\x0b\xa49\t&@\x94vl\x927\x94%@M\x01\x9emSk&@\xc2\xe1\xc1\xf5\xe1\xfb&@G\xe6\x1bY\x9a\x17\'@lv\xf0\x86\x05\xa0)@\xf5\x94U\x83\x95 *@j\x0c\x84\xe9\xab\x830@&\xfd\x1c\xe7\xc6_0@-\xde\xd0:4m-@SU\xc3\xd2\x9e\x061@\xb3C\xd1\x00\'7/@\xce\x03r\x9fIE,@u\xe0\xc3\xf9\x042,@[\x0f\xe7*I\xff)@\x89\xf6\x82\xe8Q\xe1-@-\x04A\xfe|\x1a0@\xd9\rw\x00\x94\xb0(@c(\x8cm\x11\x940@srP$#x0@\xe1f\x1d\xaeP-.@+\x04\xeb\x0b\xde\x8d(@\x98\x1b&|\xdf\xf7\'@W\xf9>\x08EE&@#\xbb\xd8\xd6\xf7\x89-@q\xd0\xb0Q\xf1\x03)@\xe5\xf2k\xe0Z\xcb%@\x82a&\x04\xa8\x0e\'@\xe6\xd7O\x9d?\x93.@\x8d+\xd0/;\x871@\xc9\xf2\x18G\x06(\'@\x9a\xd1e\xe6\xaen(@\n\xb0VKHT(@\x9fQ\x8e\x12\x86\x1d3@\x12F\x84\x06\xec\xb5%@kD5\n\x07\x83%@\x8eqglp\x0f&@\x9ai\xd0V\xba\xdd%@\xb1I7\xb9t\xef%@\xf7\xe9U\xa0\xda\xc9)@\x89\x88K\xe7\x86;*@){ *Jg&@}\x92B\x10x\x1f/@\xa2\xb1\x9d\xaf\xd9i(@~\xc07U\xca\xdc)@\x07L\xbf\xc1\xd5S*@\x80\xda\x95\xe2\xece1@\xf3\x89\xcc\x13\xbbu/@\x1d\xaa\x95\x8a\x92\x88\'@Yz\xbbF\xb8R&@\x8cS\xfa\xa8\x84\x17&@\xb4\x81e\xb0\x1f\xe7+@s;\x03A\x88\x1f(@v\xab\\7]\xa11@\x80\'N\x10\x8701@\xc3\x18o\xd1\x91\x9c-@&\'\xee\xf9\x1f\xcb&@\x97\xbdJt+\xfd&@3\xdcf\x81\xa3\x11(@\xa0\xd8\x92\x0c\xa2S(@6\xfb\xe8\xc5\x9bi(@+\x0b\x82\x84\\k*@\xe0\x9bac\xa1\xcb+@\xacMns\x91\x0b,@\x92\x83\xa9*\xfc\x801@n8H\x9b\xd2^)@\xf5\x9f\x93\xca\x1c\xf8&@\xf6i\xf0\x975/)@B\xc9.j\xf1(&@\x0c=\xd0\xcf\x02\xca0@\xbd\x10S\xee\xbe\x8e)@\xc4\x12\x87\xa8X\xa2)@11\xe5\xe9\xc4:(@QD.\x98\x1eQ*@f$\xe9\x91[\xa8,@\xe2\x1e\x02aT{-@~E1&\x87+1@\xc0\x96\x02\xc0\nH/@\x96D\xbc\x81\x80<,@4D\x92!\xc6\xab.@\x8c\x8d\xc3|l\x16,@E\xda\xf8\xdf\xa6\x00\'@s\x0e\xff\x0c\x9c\xfa)@2\xeeF\x9a\xe2\xa3.@0\x0e\x1cOL\x19(@a\xf1G\x9fh\x830@\xc1\x19\xb1k\t\x8b0@S\x8eOK\xdfj.@\x8c\x80\xb9<?\x0b/@_\x81\xf3\xafo\xf9+@~\xd5\xacug\xb1&@a\x0b\x1a\xb2\xa4\xcd%@>u(\rM\x0f&@\x0e\x8d\xab\xaf\xc0F&@\xbd\xf2\\\r8\x86-@\x1d\x86\xf9\x8b\x0e\xb00@\xf9\xc1\x00o\xb3\x99(@\xd1oLs~\xbe(@\xb9\xc7\xdc7?\xce(@k\xbcv\xf0\r\xfb\'@(\xacW\x98\xc5x0@\xf0\xca\xf8\xab\xbdj+@\xab&&\xbd\x0eR&@\xaf\xec\xd5\xe4\xc321@\x84\x9c\xd5X\x1c\xfd(@\xc9\xf8Z\x9c950@\x87&\x08MC\xbd*@\x15\xff\xda\xa8J\xc6(@\x7f\x15\xe6\xfekd(@$\xa6\xf2G;]0@\x8d\x8a\x03\xe9\x87\x1a(@\x82\x95\xba\xba\xee\xb4&@T \xfc\xad\xf9U&@^\xfe!\xff)\x170@\xdc\xdf\xae\xadk\xcc&@Z\xa7\x80\x00$-&@\x17\xc8;\t;w-@\xb3\xb0y\xd5\x03\xf0-@K\xc5\xea\xc60\x88(@\x94r\x90/\xa67,@\xfb/\x82\xad\xb43/@E\xd5g\xbb\x8fH.@\xc7\xb1;\x86\xcc\x1f&@F\x94\xbb\xa8T_)@iKG\x0cUt*@n\xbc\x07\xec\x96.,@\xfe\x00\xf7y\xdc\x06\'@S\x10\xb3Nq\xab*@\x8c\xd2\xe7\x0c^\x8e.@\x9c\xcf\xac\xac\xcf\xe8,@\x93\xb1c\xd7<\x16(@\xcdj\xecl@u&@#A\x85-\x1f\x99/@\xbc\xe9\xe7i\xcd\x1c,@\xc4,\xfe\x95\xd4\xe8-@-\x8bv\x04tL&@J\x08\x04\xa7\xad\x000@\xfa\xa5\x17{)v.@g2\x15\x1f\x91;,@\xd5e\x934\xe7\xfc\'@\xfb\x8c\xe9\xbc\x1d\xce(@\xdf\x89\x05\xaabB)@\xc1\xdec\xbd\x80\xc4)@\xd5\x19\xdd\xad\x97\x85&@\xea\xa9k\x1b>*)@\xe5`\xb7[\xae\x0e(@P\xe7c\xf2s\xd90@a\x94\xf1z\x19~.@A\x94\xce\xb8\x9b\xb6-@a@P\x86\xec\x1c,@\xbb\x7f\x06\xcab#(@\x07\x81\xef\x05\xbd\x9e(@\x10\x07\xc9\x12\x89d/@\x10\x85eH\xffu)@R\x7fB\x83\xc5\xd0)@\xc4\xd7\xb4/\x92\xb4&@&\xffWPl\xdf*@\xfe)\x06\xe7\x9a$\'@\xc7&N\xa27\x9c.@P\xb6E{\xdf\xb3%@G\xfd\xcc{\xbe\xa7.@P,v*_R-@a\x11cy\xb6\xc4,@\nT\x07$\xaaC0@\x83N\xffU\x13V0@\xf7\xd6\xc9:\xd6\xdd-@\xbe\x05r\x13\x9d\xe5(@\xa5\x10)\x10[:-@\x8f\x08\x9d\xb9\x89\xe1&@\x1e&\xa5"K7/@\x91\xc8OOv\xb0,@7\x06\xc2*\x0b\x03(@\xc8\'\xdc\xbad\xf4,@ji\x0c\xe7\x93\xa2-@\xa4\xa8\xbej\xe2S&@-8nQ\x05\x1a,@\x1d\x13\x1c\xcd>\xf6,@\xc2G\x02sK\x0e0@\xac\x18\xa7\x8bn\xb5*@\xa6\xc3\x90\x84Vh.@\xd3\x16\xbah\x88\xcd\'@=\xc1\xc0\\\x8eN)@\xa3eY\x90R\xf9\'@\xbf\x0cH\x02\x1b\x11&@\xa8\x07\x96\x97 \x9b\'@\x1f\x1a\xd2\x86z\x0c\'@tz\x93\xd8\xd6\x85-@\xb8\xef\xee\xa8_J(@l\x0c\xd9\xb0\xfb\xad0@b\xa7]\x8f"\xeb0@\xd6\xa8\xb9\xf3]\x1c.@\x06\xcd\xf1\x7fNJ0@[\xbc2\x9b\xbd\xed.@\xaeJ\x81N\xd2y(@\x15nEr\xb0\x9e(@\xfb \xa5\xe5\x81^-@#w\xdfe\x8cn)@\x0c\x9dF\x1d \x0c.@H\xc2G\xb9|\x17)@\xf50\\D\xd1:)@\x8d&\'\x17\x19\')@Z\x06\xe5\xf63>)@\xcd\x04D7\xed\\(@\xfb\xa1\x94b\x11\xde*@=\x030Pc\xd8.@>&\x1c\xd2m\xd3*@yG\x91\xb7\x07\x801@\xc2\xea\x8d6\xda\n&@eD\x16L\xd1\xd8(@\x11-\xdc\x0e\x92\x82\'@\xe8\xf8\x8fHc\xb9/@\xacA$\xd1dk-@Y\x1c\xee\xf5\xc8Z0@|z\x8a\xdd\x91\x88*@!7~\xf7\xf8\xe9*@_\xdd\xf2_B\xf2\'@\x90\xe8\xa8>\x0f^0@\xe3\xc6\x19@U\xd9\'@\x8c\x04\xda8\xff\'(@\x97\x10\x87v\xd3B-@:\x08%\xf6\x81\x10.@\x08\x98\xee\xab\xd3\x9b0@{\x1f\\\xc8\xcb.&@\x87\x94\xd7\x00\xe67/@\xcbt\xdd\t\xa6Y0@/}\xa82\x9b\x081@\x8aE\xd2\x0f\xd5\xf8.@\xf9\xc2\xca\xf7v#0@~<}U\t\xf3,@\x07L\x82\x9f1\x9d)@]\xa7\xc0\xf4(\x9b/@l+\xd9\xcc\x85\x0e,@w\x93\x041\xf7\xc7(@o\xb0O0i@-@c\xce\x9a_\x8cc,@LU\xa1\xc3\x1c\xa60@Y\x8d\\8@\x7f,@\xde\x8c\xb3je}-@\xcb\x07\xff\x08i\xb3%@g\xc3\xfc\xfa\xa8A.@\xa6S\x98U\xb9z)@\x87p\xe0Q\xf7\xe1)@\x01\xa8 \x96\xf0\x91-@\xa7\xa5\xd9\x17\xd4\t0@\xad\x8f)!\xda\xf9.@q\xd3\xdd\xea\xc9n.@\xb0\xbax\xf0\x96\x96(@\xf0\xfa\xa9\x1a\xd7:-@\x15\xe5\xa7\x07\xc2\x96)@\xf2\xd7\x1e_x&*@Y\xbb\x88\x14\x98\xa6+@?\xd6\xd1\x92"`0@\x80w\xad^;/0@6\x98\x7f\xc6xd(@\xeb@\x1e\xde!\xda.@kma\x03|R1@\xc8\xf9\xe7\xd8\xc8\xfa(@\x00U/\x8dAq-@\xf0\x1apf\x84\xe50@\x13\xef\xf49\xcfn,@`\x18\xb1\x1c \x10*@\xb7\x04y\xd9\\4&@\x87me\x8b\xb1\x070@s\xaf\xcf\xac\t=,@\xce\xf0\xech\x8e\xc7)@`H\xb9\x96\xfc\xb31@\xd2\xf0\xcdT\xc8\xaf%@\xc6\x95\xb1\x97\xb4i-@\x7f\xebf\xabo!,@\x8514\xe8\xf1<0@\xe3\xb2*V\xe3\xbe.@\x8bb0\x92\x97\xb2*@G;7\xc0=C.@m\xd2\xab\xb1\x0c\xab(@\xf5\xb6\x19w\xe5\n(@\x91\xf8\xd1!\xab\x9d&@\x12\xb0\xeb\xdc\xc4\x81&@\n\xc8#\xba\x0110@`b\xf0Eu\x02\'@*\x1dg#h\xf4\'@\xa9\xa27\xb6O\t.@\xc6\x1c\xdb\x81\x92C*@\x94%\x02\xaf\xe8\x08-@\xe2\xfc*\x95j\xf6/@\xc0%\xe5\xf9\xd3{,@#\xaf\x0c\xdb\x1b\x1e2@\xddk\xf9j"t-@N\xf5\t\xe65\xe3(@\x85\xfd\x18\x83\x85\xe7)@\xd1\xc6\xe2\xfd\xc2\xd0.@w\xe0a\x0f\xb3\xb3+@\xb2K\xe9\xec\xec_0@\xdf\x87\x82L\x82?0@K\x0f\xbc\x1aD\xe8,@eB[\xecwa+@\xaf\x91\xca\xcak\xb9.@5m\xbf\xa8\x02L-@\xaas\xb4PU\'-@\x92>0\x00\xc2:,@A\xd0\xcb.\x9az0@\x1cp\xbd\x9a\xd9\x07)@\x7f\xca=\xf2\xdd\xd2,@T\xba\xbf\x18]4\'@\xe0\x8f"`C\x1c-@\x06\x88_U\xde.,@\xaa\xa8\xe5B)J0@\xc0\x81\xbc\xa7{\x16,@\xb5gE\xb8\xdb/.@O\xec\xd1\xac.\xc1.@y\xfa\xca\xd8\x80\xf0,@\xc7k\xd5m\xc2\xb6/@<:\x82\xaf\x9ch/@\x98\x10\x10\x99\x08\xa3-@\x90?h_i\x8f-@\x9f#\xfa\x00\xb0\xb2\'@\xffB\t\x175\x80-@\x1f]1\x81y\xae\'@\x9e\xd8\x15\xc0v\x051@\xfe(?\x87\x19(1@\xa3S3\xb7\xc5\xda1@R\xac\xea\xe3V<%@\xd2\x19\xc6\xe1LV\'@lg\x9fe\xd4\xf2.@\xa7q\x8b\x81\xe5\xdb+@\x8dN\xa6\x01mZ1@\r\xe2\x0b%\xa8\xce+@I\xce&1N\xf5*@]-\x17Gn\x9c+@\x9fknE\x06\xac+@\xa4(\x89$\x87\\&@ \xdaw\xd9D[0@C\x90\xbd@P\xb5%@\xa2\xf6\x8el8S\'@\xafH\xe9%\xf7W&@/ns\xd5t\x8e.@S\x9c \xdd\xcb&.@\x0fdM\xdd\x9e\xdd*@u\x1f\xdb_[\xba(@c\x8ap\x8b5\x0b-@\x07\xf5\xb9\x1aU\x11/@I\xc6\x92\x85.#*@|\xcfS\xdd c*@\x88\xfd \xee\xf8W1@\xb7\x07\xec2\x02G(@O\xbe_5\x85\x04/@\x04\xb3\xfd\xe2>b*@\x9c\xcd\x8f\x16|\xb5+@\xfe/V>t\x8f3@K\xe6\xe4\xbf\xd3\xc3/@I\x91li\xf0\xf1.@X\xcem?\xa5\x82)@ \xa12\xd9,\xe4,@\xb4\xef\xc8\r\xeb\xd20@t\xac\xd4\xff-\xe9-@\x01\xb0\xcc\x05\xa511@]\xdf\xcdc\xd2A1@>Pk\x83U\xab,@\x87\x98\xf7\xe9i\xe3*@\x08\x96"^B\x80&@v\xfc\x8c\xe5\xbe\\\'@\x0c\x99$\x90l\xb5)@=\xd91\xea\x80\xaa0@Y\xf9\xb1\xce]`*@\x18\'j\x1e\x04\x94(@x\x80\xda\xe8rK&@\xe9\r"\x1a-\x04*@\x82\xbc\xc8k\'01@x\xcd\x11W\x8f\x95*@\x12\xcdRq\xc4\xdf)@\x83\xd4\xa9\xc9\x90v\'@\xc2\x9c\x92\x10}K-@\x81\xb0\xc6\xf4\xd3\r2@\x9bqK\x83\xcd\x16)@\xb9gR\x1b\xe3\xcc(@FrB\xf1r\xdd(@\x16\xd1wn\x98k.@\xbd\x1f\xefby\xc7/@\x9f\x87{C\x12\xe5*@9\xbb0\x87\xa9\xf6\'@\xb6+\\\x7f\xb9n-@\xec?V\tNZ/@U\xf4\n\x87\xda\x13,@\xf1\xf4\xce\xb8\x8e\xc8.@$,A\xa5\xc6\x94/@\x0c1{\x80\x8a\xc6*@\x0f\xf66vJ\xf3%@\xde\xcf_U\x82M(@\x87\xab3=\xa9\xd4\'@-\xd7\x01\x99\x1e\x11.@`\xb1\xcb\x84\x96{0@\xd1\xa2C\xfb\x8a\x00(@\x187\x84\xc5\xd8\xa6&@4\xddU\x91%K&@\xe0b\x05\xd9:(+@m\x97\xc4\x97\xc571@\xf5r&8\x94\x86(@#\xd1\xd4\x91\xff/*@[\xe4eQY\xa2-@\xbb\xaa\xf7\xab+\x06.@\xd7\x9d[\xc6s\xd4,@\x870\xbb\xbb\\\xfe,@\xd6\x17\x18\xeeI\x08\'@+\x19\x07\x9cb\xfe.@\x85\x94\xf7IF\xf1.@6\x12\x16\x96Z\xa70@[\xb7\xb1\xd2800@\xc7_q\xacU\xbd*@Q\xb34\xa3\xb0\x900@\x86t\x93\x0e\xcd\x98/@\tLa\xf13\xc5-@/\xe3\xaa\xcc\xc0\x1b,@\x17\xae@\xd8\xb9n\'@)k\x91\xb3L\xc3&@\x00\x1f\xf3\xcb\xfe\x97*@\xdb\x13\xdb\x02\xab\xe7*@\x9b\x10\xcd\x985\xeb-@\x11\xe8c@/|0@\x14\xd1cq\xea\xd4,@\xb0\xac\xfd\x0b\x9at-@9~\xbd\\\x05\xf3)@\x0e\xc3^4\x95^\'@\xe1\x99F\xae?\x84-@K\x9c\x0f\xa5\xbb\x95.@\xaf\x8bYw\xec\xd8-@\xcb\x11\xea\xf27\x05/@\x1b\x95i\xe4\xc38/@\xaf\xaeQ\xda\xe8\xe9\'@\x8f\xedh\x95}\xd7\'@{_G\n^\x99-@s\xb2o\xcepL)@2H\xcf:\xbdS)@f\xaf\x040\xf3\x13-@>q\xe6U>\xf9+@s\x95\x9cI\xa6\x16-@e\x89,5\xf7\xda1@\xb0\x9e\xc7\x0b\x85\xc2.@\xb1>\xae\xbd\xa4\x90(@\xc7\x0c\x1e\nM#&@\xda\n8\x902M,@[\xeb\xa35\xfa )@\x8ae\xafb\xd6\xc2,@Y\xd7\xb1\xe8\xb1\xa3&@\xcd\x86P:E\x040@\x99\xc1t\xb3\xa5\xda,@\x85\xa1\x97W\x9c\x9b-@\x05\xf7V\xde;\x92%@` 7ZL\x000@\x07 \x0e-\xbe\x81)@\x94\x0e[y\xb4\t/@vI\xa1|\xa9W&@]\xe9\xda\x87\xef~*@\xcc\x11\x86\xb6\xe8\x030@-,}h\xd5\xf2&@\x00\x0e\x82\x175\xd70@\x15\x170\x17\xf4\xae0@\x8d\xc2\x11\x06\x8fN)@\xa0U\xe4Ub\x12)@\xd2@W1yp-@\xf7t\x96\x83\xde\x16,@%\x9c\x9b\xb6\x94\xc7\'@YCp!\x9b(*@\xa3\x8a\x18yG{)@\x1b\x03\x90\xb4\xd4_\'@\x02\xf4\'W\xb3\xb3.@Q\r\x11\xab\x90L(@x\x9b4^\x1e\x930@\xab\x88\xe9z\x98\xfe0@\x15\x9f\x92\n_\xc7,@\x99\xc1\x85\x9c\x90\xab,@\xf7V\x05\xdd\xc4\xfb,@\xae\xc9\x17J[\xe01@\xe8\x956\xb5\xbf\xd5\'@\xe8\xf7\x08\x18\xa7\x11,@\x82z1b\xae\xc0/@R\xc4\x8f4\xe4V*@\x92\r\xbf\x83\xca;/@R\xfc\x1b\xe18\xf4.@\x97\xd8\xa2r\xa4\xba\'@\xdfO[\xc3\xef\xf8,@\x862=\xef\x84(\'@\xf86kk\xfcA)@C\x19Is\xde\xff&@,,\xdd\x9b\xb7-\'@@\x15\xbfk\xff\xb9/@\',\xfe\xbd\xa2H0@\xd9[\xdf\x9fF\x91\'@\xe9\x08t\xd3y\xae*@\xf5_\x19\x0fV\xba,@\x17\x17\xa3\x0c\xe0\xf2%@D\\\xbc\x9cM\x95,@\x88\xcfQ\xfc]z,@w\xed\x8d\xd1\x8c`)@?\x98\xdfl\xaa}*@\xc0\xae\xf2o\x98d)@\xde\xe3\xd4\xeaR\xef*@_\xb6 Q\xb4\x04&@\xe3Ms\x12\x02\x8d-@\xe8?t#w\xd2/@C|\xfc\xc0\x85\xd1,@|\xf9\xbb\x1d}X+@\xe2\xfa\x04\'\xc7q1@\xbcL\x1e&v],@\xe3\xdf\x01:0\x1f&@\xfcy\xb7\xd0&e)@\x86.\xe6\xdf|\xd7%@R\xef\x1d\x9f=\x83,@\xff@\xb0\xff\xd9\xa3\'@up)\xa6\x12\x86-@\x14\x14\xe6R\xd1</@{\xfb\x8b\xc4\xd8\x0e*@\x8a)\xc6\xb2\xe0\x01)@AL\xb1|\x19\xf40@F\x9e\xbd\x89\xd4;,@Jucn4\xa1.@\xa9\xac-j[4*@\xf3\xc3\xef\x9c\xfa\xd2-@\x11\xdb\xfbA\xce+,@[\xd8\x02\xc7\x89\xfd.@\xce\xa6\xfc\xfc\xc9H(@\xea\r)B\x8c\x12(@\x01\xe7\xd5\x01\x88q*@\xd0\x13\x7f\xa6\x90\x17/@\x08\t6?\xb4\xe1-@0\xbf\xff\xa2\xfa%3@\xe9\xeb\xab\x8c(\xe40@\xbc0\'\x88\xa3\xd51@\xba\xcd5\x93:\x13,@\x08Y\xfb\x05\xc1}.@\x92]\x99\x87\x9f\x991@\xa9\x9a\xb4\'[\xb3)@d\x99?Q\xcc\xad,@!\x90\xa1\xb0\xeb\xc5\'@\x97\xf0\x1a\xf4\x05\x88)@\xc5,j\x11,\xb1.@\xf3?\'\xb2o%)@+t\x15\xf1\xd0\x05,@X\xc2\xc2\xc5\x1f\x94-@\xbe\x07gRl\xd6/@ \xa15[\x94\xc5)@x4\xb4]S\x81+@\\=J\xfe\x17\xd7.@\xd4<\xf2\x12PU+@\x8a\x16\x1e\xb5\x88\x0c0@\xd5\xf0 %/d-@\n\t\'\x89\xd8\xdc+@\x08A\xc2\xbaN\x1b)@\xbe~\x9b\xb9\x89\x1d+@\xe91\xda\xb9\x8f\xd1)@\xc0c\xa2\xe6<\x82,@"\x1f\xc0\x8e>\x0f)@\xd5\xec\xa5\xf2z\x15*@\xb1|\xa4)\x11\xdd\'@\xb9\xc4\xd6\xf6\xb6]\'@\x10\n\xcd\xd8\xbd\xd7-@\x95@\x0b<\xbf0)@_[\x83\xa0\\N.@Ea\x99\x07\x8b9-@\xb7\xd6Y\x8d\x0b\xb20@\xbdFz\x1dIX-@\xa5I\xdd2w\xe3(@Jc\xb5IP\xb6)@YWgd\x97\x97,@t)\xdf#\xc1\x0e/@j\xdd{\xfcT\xd5-@l\xdc\xc8X\x87\x9f,@\x147\xb9o\xd7z2@\x9bb\x10{\xc1\xea)@A\xd9\xe1\xc7K&*@\x93\xe2*\xc4\xf3\xcb)@\x13\xda\xfd\xe3t\xc8\'@\x8d\xfe\xd8\x14\xde\xfc-@\x0eX\xaa\xc0O.(@\xdc\x16\xdb\xb8<\xec.@\x9a\xb7\xc2\xfc\xc4\xc5-@Te\xd4\xbbY\xa9,@\x0f\xae\xbbT\xe7\x01(@\xfc\x1a\x15\xe5\xcb\x1a0@\x8d\x8e4\xd2\xd9\xde)@G\x12w\xd4\xd3\x07.@\x8am\xa8\x98\x91\xc0-@\xaf\x04V\x10(w%@\xe5\xe1]\xbb\xe5 -@z\x8f}\x9d\xca\xd8,@\x99H_\xe4Q\xd7/@\x9e\x95\x14x\rs1@\xb3\x0c\xfa\x1b9-0@\xc9\x16\xf1\xcb\xd3d-@DI\x9ar\xedJ0@\x88\xc5\x99\x92Z,-@W7U\xb2\xf1\x01*@\x9fP\xe3\xbc\x0c\xb6&@\xffF\xbd\x08\xe6$\'@\xa3\x8eG\x82\x9fa1@\tI^\x8d\xf1\xe5)@\x07\xb1\xfd\xa1\xd3\xd9\'@"\\\xd9\x7fHQ,@\xf7\xe8{Z7\x8d1@\xff\xc8\x8b\xdb\xf4\xea-@\xff\x8b\x97\xf7\xffG.@\xd6K\x96\xbbig1@\xd5\xf3\x12\x1d\x90\x9e,@p\xb7\x92\xc3\xf7\xb1,@\x88\xe3\x81~v\xeb&@\x98f\xc5:\xc6\xf6/@\x90\xadF\x11G\x03(@\x058\x92\x13\xd3\xfb-@\x99*\xc9k\xa7\x86/@\xec\x98(h\xc2\x0e,@"\xac\xd3\x07\x12m-@\xcfd\xe0\xfd\x1e\x1e,@\xfd\n\xf7\xc9\x8dL1@\xb5\xe4B3\xb2\xa3/@\x7fAfnn\x1f*@v\xb1\t\x93\x958(@:\xb8jR\x19\xa6(@\x9b\xb1\xfeVC%-@#\x0c\xcd!\xe0\xa9/@&\xc9\xb4"\xc5K,@SC\xec\x00M\x00/@\xe3\x01\xc1\xa6\x96\x11/@\xde\x0fU\xcb\xcau)@\xe9\x80\x86\x97\x88r0@[\xbe\xe6\xd7Y\xf40@\xef\xa0\\\x1b\x9b\xbc/@,\x00Z\x06\x1f%)@\x87\x91\x96r\xb9N&@\xb3\xf6n\xa0}e)@\xa85\x98\xb7\x07\xe5%@\x8bO\x91\x84\xa8d)@\xb0\x90\x1e"\x9c\x8e1@\xa6>8\xd8\xec-+@\xe9)\xcb\xc1\xee\x102@8E\x9e\xd6\xbff-@\x890\x7f\x8e\xb9/(@\xa1\xe03KdZ-@\xf2\xdb\x80\xb5<01@\x8fM\xd9\x9d~\xe3(@R\xf4-\xf71\x13&@\x9b\xe7*\x94\xb1`-@\xed\xd4\x8a\x7f\x99\xa0\'@q\x91\xad\xf5\xc4H%@%\xe4\xb78D\xf6+@s\x10\xcb\xb3\x80\xc1+@\x0b?g\xb9\x8c\x1e1@\xd8\x10\x11R*-1@N\xb9a\x8d\xbc\x83/@\x8b1\xca\x94\xc7\xf0(@\x92c87\xbek(@ZV\x91\xaeT\xbb&@\xcb\x97\x98\x8e\xa5b1@\xa9i\xfa\xf0\x0b\'3@0\xfdW\xd3\x80\x03/@k}\x9a\x80}\x04/@\xc8I\xf0\x84Gs0@\xbb\xfc6\xbb7\xb0,@\x1c\xfd\xc2\x8d\xb9b.@\xee\xd9\xb5\xaf\x92\xa0)@\xe7K\xa3\xc7\x15\xcb,@\xaaU-\x19\xd3\x1a+@EO\xd6\'{\xe6.@L\xd5\xaf\x96V\x1d-@3\x87\xfd4\x99\x96%@L(v\xf2\'\xff0@\xb3\xddQ\x02\xa9/(@\x1f{P\xc2\xfc\xe3%@\x16p\xd7\xe6{\xcd\'@\xbes*\xb9\xd3\xa0-@\xec\xa3\xb3p\x83\x971@\xed\x9e\xf9\xdca\x8c+@h\x1b\xd4\xd7R\xb5,@\x94\x05\x03\xb1\xee\x15.@\x11I\xb4T\xf9\xb80@\x94Q\x0e\xec\xcd5.@\x97\xa6\xe1o\x1cd1@\xadA\xeb(\xde\xcb1@\xc5E\xd4\xe8z9,@!\xffF\xe5=\x172@\xca\xd7\xf8YH\x0c/@'
p16
tp17
bg3
(g4
(I0
tp18
g6
tp19
Rp20
(I1
(I12945
tp21
g13
I00
[truncated: 771,595 more chars]
