# Supplementary material for: Sea ice drift data for Fram Strait derived from a feature-tracking algorithm applied on Sentinel-1 SAR imagery
Source: Data Brief. 2018 Apr 19;18:1410–5. doi: 10.1016/j.dib.2018.04.034 (PMC5999601; doi:10.1016/j.dib.2018.04.034)
Supplement: Supplementary file 2 — Supplementary material [file mmc2.zip › fs_s1a_data/HH_filter200vec/FramStrait_HH_20141018T073702_20141019T162608.dat]

(lp0
S'S1A_EW_GRDM_1SDH_20141018T073702_20141018T073802_002881_003430_4C4B.zip'
p1
aS'S1A_EW_GRDM_1SDH_20141019T162608_20141019T162708_002901_003492_A746.zip'
p2
a(cnumpy.core.multiarray
_reconstruct
p3
(cnumpy
ndarray
p4
(I0
tp5
S'b'
p6
tp7
Rp8
(I1
(I443
tp9
cnumpy
dtype
p10
(S'f8'
p11
I0
I1
tp12
Rp13
(I3
S'<'
p14
NNNI-1
I-1
I0
tp15
bI00
S'\x11\x7f\'E\xe5\xeb\xed\xbf\xd7\xd4\xa1\xc6P\xfe\x03\xc0\x99,\xa2\x0c\x12\x0f\x05\xc0\xc1u\x95,\x89$\xf1\xbf\xe3Q\xc7\x1f7&\x04\xc0~hw\xf4Y\n\x0e\xc0\x03\xe7\x14\xa6\xa4\xc5\xeb\xbf\x8ay"\xc0\x8e\xc0\x05\xc0m\xd0\x81K\xf0\xfe\xda\xbf\xbc{J\x82A\xcb\x08\xc0V@\xd2\x1d}d\x05\xc0\xbd\x90_\xbe\x04>\x1e\xc0\x95\x8f\xc1\xff\xea\xe4\xf7\xbfN\x150O\xed\x07\xab\xbf\x04\x8e\'+ -\xa1?\x1d\xeb\xf9\xc5\xf06\xff?h\x14EmO}\xeb\xbf\xdf\xe6m.%u\x05\xc0\xa0C!9$p\x08\xc0En\x07\xabc\x9a\xed\xbf\x82\x08j\xc3\xfc\xf4\x04\xc0\xba\xb6avBF\x08\xc0V\x83}\xb9\xd1\x04$\xc0 \rt\':\x90\xe3\xbf\xff\xd1\td\xeas\xec\xbf\xd2\x82t9\xa6_\xf2\xbf^\xfc\xb9\xfe^j\xfd?4\x8a\xd2\x1b%j\x0e\xc0\xc4L+\xdcR\xe7\x0e\xc0uUQ(\x8a\xe2\xa9\xbf\xf4\xdb.\x9fP\x83\xf5\xbfW\x1e2\xe4-\xa9\xd2?\x16U\xc0~>\x9d\xe5\xbf\x96+\x08\x9c"\x84\xf0\xbfS\xbcUoH\xac\xf5?l\xe2\xc9=\xf5;\xca\xbf\xa2\xd4\x8e\x06V9\xf4\xbf~z\xe8\xf2\x82\x0e\x0f\xc0\x97\xdc\x98\xbf*\xd9\x06\xc0\xb9\x05\x0f\xcfoS\x10\xc0\xfe\xa1\x95\x9e\xa7\xb7\xf6\xbfK\x1f8\x80k\x9f\xaa?\xffCf20Q\x06\xc0\x1f\xb1\x1b\xfc\xc5\x10\x08@\xcf\'\x10\xb4\xa2\x93\xf4\xbf \x139:\xe5\xdd\xef\xbf\xd6\xcc.Ct\xaf\xef\xbf\x8f\x83P\x93\xce*\xf3\xbf=\xfb\xddi\x98\x0f\xf5\xbf\xd83\xc2\xcb\x01\x12\x18\xc0\xad\xc8J\r\xe9\x82\x10\xc0\xd6\x03E\x82\x88_\xf7?\x1a\xf7\x90\x90\xf1\xbe\x11\xc0\xd9\xd8E@#\r\xfa\xbfzA\xb0hY\xc1\x0e\xc0\x1a\x0b\x0f\xa4j\x18\xef\xbf\x95-\xf6\x15\x1cM\x11\xc0Z\xc3H\t\x08P\x18\xc0q\xc3\xcb\xa2\x8c5$\xc0\xd9\xeb\x8c2\x16\x0b\xd7\xbf\x9b1\x19\x8ePV\xc1\xbf\xae\x0b\xfb\xd3G\xd3\x1e\xc0C\xa9i\xe7\r\xc9\xd3?m/\x1cU\xfa\x86\xf6\xbf-z[\xef\x14\x14\xf1\xbf\x95A\x82\x05\xe0\x12\x00\xc0\x8d\xc9\xcd\x87\xa5&\x01\xc0\x80\x96\xf1\xaf\x14O\xf2\xbf\\o1\xe3Q(\xf6\xbf\x0f&\x04\x7f\xfa2\x12\xc0\xed\xde\x84\x86\x14\xf0\xee\xbfw\x92\x97\xd3`+\xa4?\t\xc8J\xb0\xa3U\xc2\xbf\x86\xb3\rm\xa1O\xdc\xbf\xd70\xb2\xd5O\xce\xf1\xbf}I\x84\xc5y\xef\x1e\xc02\xd3ue@\x03\x1f\xc0\x91\x01\xc7>\xea\xf8\x03\xc0\x16`\xab\'\x17\xe6\xf7\xbf\x0e\xc0k\xd6\xc0[\x05\xc0\x18\x02]\xa6\xd8o\xde?\'\x10\x98C?<\x08\xc0\x9e\x88\xa3HE\xef\x06\xc0\xf9@?\xbf\xea\x04\x06\xc0)\x19}\xea\xb2\x08\x05\xc0\x82N\x17[\x8c\xf2\x0e\xc0\xb1\x9a\xd73\xbf\xc8\x08\xc0\x1a\x8dm\xfe^K\x07\xc0Q_\x13\xcd\x8d)\x04\xc0v\x9e\xb0\x81\xcd\xbf\x05\xc0\xac\xcb\'d$\x07\x04\xc0\xe2|\xde\x19\xe1{\x0c\xc0\x04B\\\x95\xd3F\xf7\xbfw\xcd\xf6\xec\xea\xe6\xf8\xbf\x97\xef\xac.o\xff\x0e\xc0a\n\xb1\x01m\x0c\x15\xc0\xcd\x11\xd3\x04\xb6\xda\x00@\xdc\xbe\xf9\x85\xc1\xe2\xed\xbf\x9a\xbe\x14\x12\xe0/\xf4\xbf}\xf9\xd4\xc0\x1c\\\xef\xbf\xfb\xf1*(&;\xe1?\xf4O\x16:\xe0\xc7\xe9\xbf!\x06\x14\xc4/\xe3\x0c\xc0SR\xe0\x16\xc1\xfe\x04\xc0;\x9e\xa1\x81B2\xeb\xbf\xd2,\xa6\x18\xa7\xf3\xed\xbfZ\xb6\x82\x08\xa6\xac\xf9\xbfd<\x91\xf07\xd8\xec\xbf\xe5\xf0!\x16\xc43\xef\xbf\xc8\x86\xc8\xb8\x8c`\xf4\xbf\xfb\xe5\xfc\xc7b/\xfc\xbf\xda\xdcY\x80&\xc4\xf3?\xbc\x8d]\xca\x15\x19\xfa\xbf\x03\xd8\x03\x86\xe6\x05\t\xc0\x0e9c\xa9\x1a\xc6\xee\xbf\n\'+\x01\xecX\n\xc0\xbe1\xda\xa7\x99\xf4\x11\xc0f\x1c\xb9!\xd8m\x0e\xc0\xe5-\xd2\xe6\x91\xaa\xe3\xbfPq\x1b\xd5s\xa3\xcb?\xb2X5&%0\x06\xc0\x84+\xd5\xde\xef\xd3\x06\xc0\xff\x15\x93\x86\x0f!\xfa\xbf\x99\xe2\xab\xe7\x03\xb3\xeb\xbf:n\xef\xaaX\xd5\xee\xbf\\A;8@A\x10\xc0s\xba3\x8b\xa4\xfe\xf1\xbf\xb0q\x94\xa5\xb3\xca\r\xc0N\x9a\xadVq\xc9\r\xc0\x00x\xc9m\x1e\xfd\x04\xc0\x9a\x88\x90\xbb\xc8\xad\x06\xc0K\xed\xda\xba;\xc8\xf6\xbf\x9fV\xd9\x9e\xe5\x93\xeb\xbf\xc3\x16\x1e/\x16<\x04\xc0\xb3\x82\xa6\x12\x15\xbd\x05\xc01W\x82\xa3F1\x04\xc0U|\xce\x19\x18\xf3\xd7\xbf\x9b\x85\xedp]\xe4\x04\xc0\x11\x91h\xe6\x912\xb3\xbf\x96\xf3\\\x91\xf25\x07\xc0\xbdjI\x1dE\x16\x04\xc0`\xc1\x8d1^3\x12\xc0\xe4\x08VY\xe1\x05\n\xc0:`\xceF#(\xeb\xbf9L\x7f\x9d\xc8\x08\x11\xc0g\x04\xe1\x86`\x04\x04\xc0{W\xa2_Wx\x11\xc0\xfc\xf5F\\\xaa@\x13\xc06\xef\xb8\xc4\xbc)\x04\xc0\x04\xa2`\\\x06\xfb\x15\xc0\x85\xfa\x97\x08\xa7\xb1\x10\xc09\xc4\xc1C\x1b/\x04\xc0\x9b\t\xff;\x8f&\xef\xbf\xab\x94;.-\xb1\xed\xbf0\x19\x80r\xbe\xf7\x00\xc0\x9b\xed"\x9dyX\xb8\xbf\xa8U>J\x08\xec\x11\xc0Y\xdb\xbb\xa7\x8c7\x0e\xc0H\xd4d\x16\x19\x95\x05\xc0z\xf0\xd6\xfc\xcc\x83\xf5\xbf\x96\xb5\x0c\xa8vw\x10\xc0\xbf\xa1\xe9\xc9&s\x05\xc0\xf5\x0ez\xc8;\xf7\xd8\xbf`\xe5\xd31\xa9\x1d\xf5\xbf<}Y\xdb\xc0n\xeb\xbf\x1e\x9b\xe7M1*\xa4?$\xda8\x8c\xd9b\xf0\xbfFf\xd5Kry\x05\xc0\x1ePs\xb8k3\xf4\xbfh\x8aR\x83\x8f\x18\xf4\xbf\xaa\xaa\x82\x1b\x1cm\xf5\xbf\xf5\x1fB,,~\x10\xc0\xdd\x9cL\xe4Z\xef\xbb?\x84K\xa4\xc2\x85\x12\x18\xc0\x1a\xf7\x90\x90\xf1\xbe\x11\xc0\x04\x81\x11\xa86\x1e\xe0\xbf\x7f\xa9\xc1c\x8f;\xfe?\xb5n\xd30(\xfb\xd9\xbf\x08\xa1\x9a+Vz\xfe?p\xd4\xb8ue_\xf5\xbfU\x10gvW\xa4\xcf?\x80E\xbd\xb5\r\x9e\x12\xc0\x19\xa0\x0b\xd9kL\x05\xc0y\x12/\xdd\xa0\xc7\xf1\xbf9m\x1f\x86-n\xf4\xbf\xa1?K.\x80|\xe5\xbfNk#\xc3`.\x10\xc0\x99\xec\xee\xb5f\x06\x12\xc0\x81\xb0\xad\xab\x9f\xa1\xf7\xbfM\x93\x9a\xe8\xaf"\xf1\xbf\x12I\x0b\xa0\xffG\xe9\xbf\x90!}\x8f\x05\x06\xd9\xbf\x16\xde}\x1e\xd3\x99\xef\xbf\xf4\xe0d:5\x82\x04\xc0I\xf2+D\nI\xee\xbf\xef7\xe2\x8b\x15\x99\xf2?k\xfb\xd2\x05\x8cL\xea\xbf\x18r%\xd3\xd2\xae\x04@&{\xcc\xa6\xa7\x82\xce?\xc55T\x07,7\xf2\xbf\xb5NG\x83ee\xf5\xbf\xc0\x93o{;\xd0\xf2\xbfp\x91]\xd9\xf6\x1a\xf7\xbf\xad\x00_:\xbcX\xf6\xbf\xe1\xf9\xbc\xa7,\xc8\xed\xbfk\x92\x94\x99\x18B\xef\xbfu\x9bXh\r\xd7\xf5\xbfv>\x10\xcf\x98\xf9\xee\xbf\xb1\x1a\x01\x99\x0bC\xe8\xbf\xa0u\xeb\xf9\xc9g\xea\xbf\x03\xd6\xb0\xabP\x80\xf4\xbf\xce*\x1b\x01\xcbF\xf1\xbf\x18. \xda\xfd0\xef\xbf\xfb\xb0\x86\x9a\x05\xf4\xf0\xbf\xa7\xa9a\xfcq\x00\xff\xbf\xbbzA/^\x14\xd9\xbfv\xf9\x11\xf5\xf5\xcc\xf8\xbf\xcb\xa8@\x1a\xdb,\xf4\xbf\'\x8c\x95\tF/\xeb\xbf\xce\xd7\xb1\xb9\xb2\x88\xd6?7q\xfd{\x17\xda\x05\xc0:\xd7\xe2\xc7\x07\r\xa9\xbf\xdd\xf7C\xea\xbe\xd9\x05\xc0\xdbC\xd9\x1c\xd5\xb8\x14\xc0\x19\xcd\xb5qh\xb0\x00\xc0m\xc2\xdf5\xc1\x1c\x04\xc0N\x98\xa5\x91\xc8\'\xf5\xbf\xd5\xf8x\x89\xec\x8f\x17\xc0B\xe3\xe6c\xd6\xb6\xcc?\x8d\x1f\xc2G\xed\xaf\xd2?\xbf\x9b\xc8~vI\xe6?S\x91\xa4&\x17_\xf5\xbf[\xf5\xc0\xce\xe6%\x04\xc0\xaa}\x05VT\x16\xf1\xbf\x84}\xd1\xd3\xc1\xfd\x04\xc0\xe73{\xd3&\'\x04\xc0s\xd4\x05+\xc4\xf5\x05\xc0\xd5\xfbL\xe8\xde;\x04\xc0-\xbe\xd9\xc2\x90:\x04\xc0[\xe3\x9c\xd3\x98-\x04\xc0\xc1m\xe9M\xd9B\x13\xc0JVhcp\x9d\x13\xc0~\r\x0fq:\xbc\x05\xc0E\xe5\xbb"b\xa3\xc4?\xf0i\xaf\xa3wl\x0e\xc0\xc4\xbf\x82\x81\xc8\x05\x11\xc0\xd9\xaa6\x8a\xc9\xf7\x15\xc0UR\x1e\xf8\xf1\xe7\x15\xc0\xec\x1di/\xe3\x16\r\xc0\xb2w\x98\xa3\x8ay\x11\xc0!\xef\xa1\xe6\xd8\xff\x10\xc0\xe1k6\x80k\x97\x18\xc0\x80i\x86\x1bb\x98\xf0?\xf9GH\x88`\xab\x18\xc0\xe0M\n\xc2\x8b\x12\n\xc05\xc9\x98\xd2$m\x0e\xc0:Ax\x1e\xc1\x86\x0e\xc0\xb9\\\x14J\x83\xee\xf8?\xc5?\xce\x8e\\\xd8\x0e\xc0OIV\xe1C=\xee\xbf3m\xc5\xcc\xe8\xc8\r\xc0t\xaa\x05\x84x\xf1\r\xc0M\xf5\x05y\xfe\x83\x10\xc0\xc1\x06OG.\xb6\x10\xc0\x85\t@Y\xfa\xe5\r\xc0\xbc\xb3H\x11b\n\x07@`\x07\xa3\xc9yE\xc3?B\xf4\xfd\xc7\xad\xf7\xed\xbf\x06\xc1\xbf^\xee5\xee\xbfRCO"9\xd6\xea\xbf4\xbe\xb5\xe9\xe2\x1e\xfc?\xfc\xee}1\xb9r\xf2?\x9e\xba\xaa\xd8\xd1:\x11\xc01\x1c\xb0\xbc[\xa9\x10\xc07\xae.J\xb5\x1b\xa5\xbfV\xa2.P\xc4\t\xf2\xbf\xbf\x95\xf3\xc18Z\x13\xc0\xdd\x8f\x17~\x17\x01\xee\xbfS\xd9\x13\x10|\xb8\xf5\xbf\x98\xad\xaa\xb3\xc28\x04\xc0\x93\xad\xc6\xab\xce(\x11\xc0\xa76 \x1c\x88k\x0e\xc0\xfa\x9a\x9d[\xc6\r\x0e\xc0H\x14\xb8\xa1W\xd7\r\xc0\xb7g\x8b\xf2\x0f\xff\x00\xc05\x9e>!\n\x8a\x05\xc0|\xce\x894E\xc9\x04\xc0\xfd\x96\xae\x91\xac\xb6\x04\xc0\xf2\x93\x8d\x8d\'\xfe\x05\xc0\xbfE\xa4t\x05\xef\x05\xc0\xdc\xe3\xa9C\xe8\xd2\x05\xc0*\xb3=\x96*\x9c\x06\xc0\xd8\xb84\x1c\x98\x86\xd6?\x93i5\xde)\x1c\x07\xc01Z\x9a\xe3\xee%\x07\xc0)\x9c}\x9b\xc2\xc4\x06\xc0\xf6F\x9d\xe9\t4\x07\xc0)r\xcc\x9eY\x07\x15\xc0 \x1d\xd2g\xadH\t\xc0\xbd\x0b\xf7\xd9\xa8\xaa\xb1\xbf/\x90\xf8D\xf9P\x13\xc0M\xe3\xb5\x17\xc0\x86\x11\xc0"\xdfg\t\xa3\x9c\xd2?\xd4\x9fG%\xd4}\xee\xbfu4\xdb)E\xcd\xeb\xbf\x97\xa71\xed\xc4\xb3\xf4\xbf\xa0\x8bo\xc3R\xaf\xea\xbfx\xcfO\x19{\xfe\r\xc0f\'\xad\x01\x8e\x82\xf5\xbf\xdf\xe2(\xed\xd3\xc8\xec\xbfZ\xabC\xb3\xd3\xa1\xeb\xbfh\xf8\xd1\x99$\x0e\xf8\xbf\xfc\xb7\xe0\xd1u\xb3\xb5\xbf\x92\xd5\xaa\xa7\x97\x94\xed\xbf6\xc8X\xeexk\xf2\xbfbk\xb2E\x82t\x11\xc0\xdc\xbb@\xaf\xb8\xc4\xf2\xbf\x89p\x8d\x95\xb7\x02\x01\xc0\xdb\x13\x03\x17\x02\xff\xf0\xbf\xddR\xaa\x10\t\xa3\xf2\xbf\xf9\x03\t\x9b\xb09\xf4\xbf\x1c\xdd\xbc\xb6E\xcf\x80\xbf\xdao\xef\xe6\xa5|\x10\xc0O\x18\xc5yr\xdd\xf6\xbf\x04x\x92\xaf\xa0X\x15\xc0\xda\xd5\xe5&\x14S\xf1\xbf1*8\xbb\xb1\xdf\xf7\xbfg \xd1p?S\x10\xc0\xa3,S\xe3\xc1\x9d\x12\xc0\x13\xfc\x92\xc9\xd2T\xe5\xbf4\x0c\x1b\x03{\xcc\xd4\xbfE\xc1}\x11\x89\xf3\x10\xc0)L\xf1\xfd"2\xf1\xbf\x89<]\x04Y^\x04\xc0E\'\x1c\x9fd\xf4\x16\xc0\xf9Q\xb6\x14\xf6\x8c\xe9\xbf\xdd\x069\x82\xf2\xe2\xf4\xbf\xf8\x0f\x0c^\x0b\x82\xd3?aX\xd4\xd4\xba\x88\xd6?\\6*\xc3\xcaZ\n@\x07\x0f\x11,\xb2\x95\xf1\xbf\x1b\xe8\x94\xde\x03\xcd\x0f\xc0\xd9\xa3@\xb5\xac\xd3\x0b\xc0t/\x8f\xcbd\x1b\xec\xbf\x829\xb6\x9e%\xb2\xf1\xbf\xa0\x19\xe1\xb6r\x85\xd2?\x14s\x12\x0bz\xca\x05\xc0\x80\xd0c\'6\xec\x05\xc0\x12E\xd8\xf0Z=\t\xc0\xb0\xa0?8\xb4#\x07\xc0\x89H\x95\xbe\x0b\x82\xeb\xbf\x92\x03Yw$\xba\x10\xc0^\xf0QJ)+\x11\xc0\xc6$}\xf5g\xa9\xea\xbf\x0c\xc2\xfb\x9bb\xd0\x06\xc0\xddp\x8f\xb2\x05\xef\xeb\xbf\xb5\x8bsd\xb1(\xf2\xbfLj\x0b\xce\xb2{\x11\xc0\xb2\xd6\x1d\xd0\x92\xfb\x00\xc0p\x0b\xe1\xd6\x1d\xd8\x1e\xc0\xa5\x9b<\x87\x9a;\xe8\xbf\x81\x813\xceq\xf8\x04\xc0\xba\x1c\x99O\xf7\xe5\xe9\xbf\x1b\x86\xf7 \xbd\xef\x04\xc0\xa4\xe6\x13p\x82\xb1\x06\xc0\x8e\xc6\xf7\x08\xe1\xef\x06\xc0\xed\nQ\xf7\x1eU\xec\xbf\xb7L\x1b\xcd\xc2\xc0\x11\xc0+\xf2\xac\x03{\xcc\xee\xbfw\xc1\xb2v<\x87\x10\xc0\xc4\xac\xc0\xb1#\x1e\xf7\xbfQly\xed\x9c\xaa\xf7?\x15\xa3\\\x05\xcc\xa7\xea\xbf\xa8t\x10)\xca\xd8\xb1\xbff1\xc6\xae"I\xfc?\xe4\xdd\x1c\xe6\xdf\xd5\x11\xc0\x00\xf9\x9e\xca\xe8\xbc\r\xc0{\x19\x04\xa3\xbb\xf1\xf0\xbf\xe1\xad|W\xa8\xc4\xc8\xbfA\x17\x13\xf9M\xdb\t@K\xc7M\xaa\xa1\xca\xea\xbf<\xec\x80\xc1\x8a\x1e\xee\xbf\x8a%\xb2\x04\xf9v\xf0\xbfp\x8c!#jp\xf3\xbfT\xd8\x12\xec\x16\x9d\xf5\xbf\x99St\xd1\x19#\x17\xc0\xc0\\\x11\xc1T\xfa\xf1?*[\x17\x17\x93y\x04\xc0\xa1\xa5V\xf9\x81`\xeb\xbf\xe2\xd0\xc6\x86\xf2e\xed\xbf\x01\x16X\xd1a<\xef\xbfK\x87\x05|\xd8}\x1e\xc06M?\x16\x11M\x00\xc0#\xc6\xe0\xc0D\xc6\x0f\xc0\xaf\xc5\x12C\xcb\x9b\r\xc0\xf5?\xa3"\xab\xd8\xd2?\xb5\xd9$\xc0}\\\xe1\xbf\xe2zv\x1d\xb1\xb1\xf3?Cb\xcb\x9d\x02\xb8\xeb\xbf\x8a\x91\x847i\x94\x0e\xc0|\xf0\xf4r_\x98\xeb\xbfR\x1e\xf29\x13\x92\xf1\xbf\xb4\x93a\r\x1a\xc5Q\xbf2,:\x829\x8c\xed\xbf\xf5,7\x81\xcb\x1c\xec\xbf\x14]\x87k4Q\xf2\xbfu\xf7\x8e\x88\x1cc\xf0\xbfJ\xb0Sy\xb6\xe2\xf2\xbf/S3\xb5\xf0\t\xf1\xbf\x94\xd2\xec\xab\xa8\xf8\x10\xc0]gg\x0f|\x03\xf2\xbfw\xec(c\x10\x9f\x10\xc0E9\xb6i\xae\t\x11\xc0\xa4\xaa\x90\xce\xb9&\x11\xc0\xbe\x8d\x1a\xac\xe3o\xee\xbfE\x9c#dH\xc6\x06\xc0\x8a:L<\x9c \x07\xc0zi\xb2\xaf\x08\x88\x06\xc0\x8bZV\xf0\xfb\xf3\x04\xc02\xd8\xfd\x97_\r\xea\xbf\x8a4\x9bL\x8d$\t\xc0(A\xc7\xc5~*\x05\xc0#AB\xa6\xda~\t\xc0\xc2\xd5\xb9p[\xf1\x06\xc0%\x1eB\xd4t:\xed\xbfW\x98\x93G\xaa-\xef\xbf]\xf8R\xd7\xee\xb1\x06\xc0\xa5\xc1e[\xd8\x7f\xea\xbf\xfa\xb2\x9a\xcbd\xc4\x0e\xc0\xf6\xac\x07\xf0\x13%\xf1\xbfR\'\xc2qy\xc6\x11\xc0\x127q\xb9c>\x11@#\xfb\xa9=\x0e\x8d\x12\xc0j\xc2\x90:$\xd9\x10\xc0\xc0\xc6\xd3\x05\x1ek\xf5\xbf\x14w\x98\t\x95\x14\xef\xbf,3\xb0|\xb2\xa1\xf6\xbf_E\x8a\xcb\\\xd5\xb1\xbfw\x1e\x8d-\xc2\xe5\xed\xbf\xfd5=f\xd2\x85\xeb\xbf/\x13\xb5\xff\xde\x98\x16\xc0j\x8c.\xd8j\xf9\xf0\xbf\xe0\x8d\x81\x93S\xc7\xee\xbf'
p16
tp17
bg3
(g4
(I0
tp18
g6
tp19
Rp20
(I1
(I443
tp21
g13
I00
S'B\xfcC\x88\x04\xadS@\xa8\x8d\xbb\xd0\xfc\xa0S@\x10\x98\x04\x12\xda\x9fS@\xea\x80iv_\xbaS@O\x8d\x1b\xed\xc0\xacS@\xbf\xfa(\r\x84\x07T@\xc4\xdaLLD\xaeS@\xbf[\x850\xb9\x9fS@\x8f\xf6\x1e9\x17\xbdS@^#\xf3\xd5\x88\xa5S@\x044\x83\xd78\xa3S@\x08\xbe\x1dv\x16\x89S@\x9f\xac\x19\x81\r\x0fT@rl\xb2\x8c\xe5\xafS@\x18X\xc2\xf5\x0e\xd0S@\x08\x9b\xde\x05\xbe\xcbS@iF\xaf\x86\xac\xacS@\xe7\x11\x94\xfc\xef\xa4S@\x96\xbe\xc2\x0f|\x0eT@HH\x8f\n\xa9\xb6S@\xebJb\xa9V\xa0S@\xde{Z\xd6\xe4\x0eT@\xe6N\xf9\xa6\xd3\xf7S@\x07J>\xf4\x02\xbdS@\x10\xc9\xee\x83\xfd\xb5S@\'K\xf8\x8c6\xaaS@\xac\x97\xf8\xaff\xe2S@\xe4%\xe9\x13\\\x15T@\xddj\xc8\x96l\x87S@^\xb8\xf1&E\x10T@\x84\xbe#\xd2\xa4\xbaS@@k\xe2"n\xdcS@\x04\x82yd\x8b\xb6S@\xe293U\x19\xb6S@\xfd\xa2\xeaC\\\xf2S@\x15}\xc8\x06\xd0\x10T@+Y*\xe7!\xbcS@\xe4m\xa1\x8b\xe1\x06T@\xfb\xbf-\x15\xed\xa4S@\x0c\x04\x1a\x0b\xde\x04T@&\xa0\xb10\x92\xbdS@\xb0\x14$\x81f\xb3S@\x18\xb6K\x06\xcc\x9eS@\xc7\xa3\xde\xea~\xf4S@\xe3h\xae\xa6\xd7\xbdS@P\xc0\xf8$%\xbcS@\xaaN\xa9\x8a\xc7\xb6S@\xfb\x1f\xb6\x84\x80\xaaS@\x03\xde*S\xd2\xaeS@\t\xf0\x98\xc6\xad\x07T@g\x81\xe1\x8cr\xffS@-\xccLs$\xeaS@\x8f\xe9\xae\x99\x0e\xfaS@\xe3\xba\xaa\x8b.\xb9S@#\xf6\x1aO\xa2\x06T@v\xa9p\x95\xe8\xabS@z\xa5\xea\x81J:S@\xbe\x06\x98\xae\xb4\xecS@\xf7,\xca#\x96\xf7S@\xd5\x1c\xebn\t\xc5S@\xe6\x98b\xf01\xc0S@d8\xca\x12g\xcfS@\x9c~\x89TL\xbcS@\xe9+\xae\xd5\x02\xbbS@\xc9\xdap\xd5^\xbaS@h\x0b\x1c\xe4\x08\x01T@\xed\xf4M\xb3~\xbfS@\x7f7\xe3\xb3\x98\xb8S@y\x03\xca\x88\xa7\xb9S@\x17\x00R\xba\xd5\x1cT@=\xcc\x03(\x88\xb6S@\xb3k\xf7\xcd\x18\xd0S@\xf0\xe8\r\xd8`\x11T@\xd3~{\x17?\xb0S@\xaa\xcb\xba\xc8o\xb3S@\x87x.\xe5\xfa\xcfS@\xe0\xab\xfd\x11\xc5\xceS@\x0f\x15\xf4\x0e\xf9\xa0S@\x91\x0b\t\r\x06\x0fT@\x82T\xd0l5\xa3S@\x1e\x1dH\xb5o\xc7S@\xa4\xfd:$\xfa\xb2S@\x1b\r\xd09\xbe\xa5S@)\xeb\x0c\xf3\xef\xa4S@\x84\xe8\xc9\x06J\xa3S@\xe6\xf6\x9e-\xf6\x86S@\x17c};z\xa5S@M\x8c\x19]\xdd\xa3S@s\x9e\xd9\n\xa7\xa1S@X\x8d\n\x13\xb6\x9fS@Y\xa7\x1f\x06\x19\x15T@\xa0\x01\x96\xa9\x04\x1dT@\xa2\x8bi\x11J\x13T@[\xbe\x85\xab\x89\x13T@\xb2\xc9N\xd8\xdc\xf5S@\xee1!\xa9w&T@\xf8%\x0eVq\xd3S@\xb3\x06\xdd\xd6b\xb3S@\xfap\x94k&\xbcS@F\x0f+\xd2\r\xb6S@n}^\x86@\xd8S@\x07\xb7\xd6\xcd\xad\xafS@\xedi,\xb7\\\xa5S@\xcf;\xc9\xcbg\xa0S@]Q\xb2L\xbb\xb5S@/\x93;\x11\xfe\xacS@P\xb4\x916?\x12T@\\\x06\x83A\xa7\xceS@\xcd\x85\xe8\xe0\xb3\xb6S@\xecw\xf0K!\xbaS@\xe2\x9f\xf5l\xf5\xbdS@\xd7\xd5\xc1M\xc8\xedS@e\xa2\xb3p&\xf8S@\x83x\x16=C\xf2S@Z\x11\xda\xddG\xacS@H\xa17\xa7!\x14T@I\x8b\x13|\xdb\x1cT@\xb0\xf6\\\x92]\x15T@@+\x14\xf8\xac\xb0S@\x88,\x884\x87\xcdS@\xc3[\xde\xf4,\x9fS@\xa7\xbb\xdf&"\xa8S@\xb8V\xb5\x03\xe4\xb8S@a\xfb3\xc4\x08\xb5S@\x8a1\xb7\x07}\xb6S@\x067\x03\x0cDPS@\xf3H\xf8\x01\'\xb8S@\xb04\xa5\x917\x00T@\xce\xe2Z\xce\xb5\xffS@+SM\xd2;\xa3S@\xdb\x80\xb7\xaf\x84\xa3S@\x1b\xd2\xc3\x89%\xbfS@M\x02~A-\xcdS@$\xfd\xb8\x99\x08\xa1S@E\x0b\xf7\xdd\xaa\x9fS@\xdc\xd9\xac\xb6\xdb\xa0S@\xe9\x03\xa3\xd4y\xc4S@B\xb3\xd7\x06\xf5\x9fS@B\x86\xbc5,\x10T@,L3T\x10\xa6S@\xa2\xe9\xa3{k\xa0S@\xa2\x8fY\x14\xd3\x1cT@&\xc8Gd\xce\x13T@\x1f\xa7\xec\x8a4\xaeS@\x9e\x07\xb3+<\x15T@\xc6\x9f\xd3\x86\x1a\x15T@=\x9ddem\x1dT@\x9e\xc5\xe5^@\xe6S@\xf9lBo\xc9\xa1S@\x08\xd1\x8f\xfb\x05\x81S@kx\xba/\x8f\xf0S@\x8c\xed\xb2r\x8f\xa0S@u\xb4j\x7f\xb1\xb6S@\xf9\xd6\xe5\xd9\xa6\xb6S@J\x81=\x1a\x11\xbeS@R\xd0:\xd5\xb2\xb2S@A\n\x1evC\xe8S@\xff\xd8\x9bzd\x01T@$O\xa6\t\xb7\xa3S@\x08Z9\x0fN\xbdS@\xdc5i\x17\xd1\xffS@y|\xb5i\n\xa3S@\x9f\xb3\xcd\xe9\xaa\xbdS@\xb9\x1c\x06 n\xcdS@\x98\xe5\x8c\x84\xdf\xb5S@\x08N|+\x1f\xd0S@h\xc2\xebV\xe9\xb6S@@\xbf\xd4\xc2\x9e\xa2S@\xdc\xc7<\xf5-\xbcS@\r\xba9\xc5\x82\xbcS@&M.b\xc9\xb1S@=\xb5\x8f\xc8\xfb\xf1S@r\x05\x0b\xd5u\nT@\x85\x82\xf1_\xba\x07T@\x8f\xe9\xae\x99\x0e\xfaS@\xb4Y\xb9\xba\xfa\xaeS@\xcan\xe38\x9d\xddS@L\x98\xbd\x957\xb1S@\xb5\x19\xab\xdf\xab\xddS@\xfcA\x8e\xc0\n\xafS@\xd2]\xa5\xbf\x8e\xd7S@\xb2\x16\xa5\x13g\xe8S@\xda\x003R\xac\xaeS@\xfd\x016\xcb\x85\xcfS@\xaf\xa6\x1e\xfb\x1c\xbcS@\xa9\xf2U(\x91\xb2S@\x80\xc4\xb8\xa6\xb1\x08T@\x93( \xe2\xed\x1cT@\x05\x15\xf4Z\x0f\xc1S@\xbb5*\x86K\xb6S@\xfc\x9dP\xda\xe1\xbaS@\xd6)\xe9\x17\xe8\xa3S@\xf8\xd2\xd5\x0e\xd6\xbaS@\x8d)"\xb23\xa0S@H\x99@5A\x0bT@\xfb\xa2\xc2\x96&\xe8S@jb\xb2!a\xafS@B\xef\x95ib\xe4S@|E\x9a\x92\xef\xcaS@\xed\xc9\xcd\x9b\x99\xb8S@@u;5;\xbbS@\x03\xbb\x14<\x8c\xb8S@\xa5\x19\xc6\xd0\xe3\xb9S@\xff#\x08>\xeb\xbbS@\xfb\xca\x0c\xdf\x9b\xb6S@\x85c\xc7\xad\xb2\xb6S@\'\xd7\x87\x82\x01\xbcS@\xcc\x04\x1d\xea\x8e\xb6S@\\\x1ce\x0f\xb7\xb8S@\x11\x1fu*1\xb9S@\xab\x1a%&\'\xbcS@Ac\xa4\x9ag\xb6S@\xad\xb6C\x98\xac\xbaS@\xff\xbe\x06\x88?\xbbS@\xe8v\x8f\x8av\xc1S@~\xef9\x05\xd6\xadS@J\xa2\x82\x86\x9a\xb3S@0\xf8G\xdcG\xc0S@\x9b\xbc\xb3\xb3&\xaeS@\x8dB\x81\xb4\xe3\xd7S@.\xe7\xbd\xaf(\xb1S@gr\xceP\xf6\xafS@Cc&\x17\xf9\xaeS@\x98\xb0\xa3\xc4\xef%T@=-Q\xd1\xb1\x12T@ \x17\x1e\xecq\xa1S@\x1d\xce\xec\xd3m\xcdS@\x08#\xb3\xf6\x12\x1bT@)WC_]\xc7S@\x9f\xc1\x89\x84\r\xc7S@\xe1G\\\xa3\xcd\xc4S@\xcaZkX\x0f\xb1S@\x91\xacD\x14|\xa3S@\xc7\xe0q\xa2\xd7\xb7S@C\x13\x05\x0e1\xa3S@\xd0\xb9\xa6!\x16\xa2S@#\xe9.\x13\xa2\xa2S@g\xc0\x14\xf9\x00\xa1S@W\x83n7\xd3\xa0S@\xc0\xba)Y\x9d\xa0S@+\xe2\x01\xcfB\xe6S@\x83\xc4I\xa2\xe9\xe6S@j3\r\x02\xae\x9fS@\x11\x83\xdf9=\x0bT@\xdc)\xc6$Y\x15T@g\xb2\xa2\xbc\xd8\x13T@ \xf1\xf4\x9c\xa6\x81S@\x05\xedh\x8e\xbe\x81S@\xd1\xdbvV\xc4\xeaS@\xcb\x89\x04\'\xf7\x18T@R\xac\xb4O\xe0\xf0S@\xb1\xcaO\r+\x14T@\x1e#\x0c\x10/\xd6S@|<\x9d\xa7\xd1\x13T@\x8d\xb0\xb2T\x07\x91S@\xf5\x14\x9a\xa4\x05\x07T@B\xf5c*y\x06T@\xa86\x93~s\xd8S@ \xa0\xee`\xd0\xf5S@L\xdd\xf7\xad\x19\x0bT@7\xd1\xdc\x90\xc0\xffS@W\x10\xcaw\xd7\xffS@p\x87\xfcr\x95\xffS@c\x0e\x06\xee\xb6\xffS@n\xf5\x0f\x92\x03\xfcS@\xb8s\x9bf\x94\xf6S@\x93w\x0c\x01~\xadS@>\xc0\xa6\xe0\x0c\xbcS@q\xd8\x9dO(\xbdS@\x80\xda\x83ej\xbeS@4\x93\x1d \xec\xe2S@5+\x88\x8a\'\xe7S@\xe6\x1a\xa2\xaa\xb1\nT@\xa7\xc6p\xbd\xe4\x06T@\xe2F\x85\x97)\x11T@,T;\xd27\xb8S@\xd6\x7f\x16\x07\x05\xe6S@.\x02%\xd1F\xb6S@\xeb\xee\xf1+\xdf\xbdS@\x8b\xbe\xdaD\x0c\xa1S@/c\xc1\xe0\x8f\x13T@}\xa1\x9cS\x00\x07T@\x93@A}\xae\x00T@\x8f/Z\xa1%\x00T@\xb6j\x9f\xb6\x08\xbfS@\xd1\x81\x01\x7fG\xa0S@\x02qT\xb3-\xa0S@t\x04<\x80q\xa0S@\xa9\x87,\xbe\xf4\xa1S@\x99\\\xcde\xa6\xa2S@;cF\x19\x93\xa2S@*Y\xa3\xeay\xa4S@\x00\x87c0\xf4\xd4S@dq\x98{\xc2\xa5S@\x04BP\x97\x19\xa6S@\x9fF\xf2N\r\xa6S@\x8b\xd0\xb4C9\xaaS@\x16b\xe7\x1d\x9d\xe9S@Jr\x92\x10p\xaeS@\x17\x91>0\xf6\xcdS@\xb14@\xcbI\xe6S@R\xcb\x18n\x04]S@\xa9\xee\x8a#\x06\xc7S@\x98\xd2\x8enA\xacS@\xde=\x8d\xe0\xee\xacS@\xbd@\xb9\xf6\xb1\xc0S@\xe9\x97\xb4\xd5\xa6\xb3S@\xff\x8e\xa0XX\x1aT@\x1fs\x17\xcc8\xbeS@\x84\xd9v\xd9\xa1\xbaS@;T\xf4\x15\x1a\xb5S@G\xd4\xf8\x9d@\xbcS@\xdb\\/{\xd7\xb2S@\xfe\xe3\xda+\xa0\xb6S@xw2&\t\xb8S@\x07\x9e\xfb\x9av\x1dT@\xf2:\xe6\xb8\x95\xb8S@\x98\x16\xf4`\x84\xbeS@\x1e\xd0\xfd\xd6\x91\xb6S@n\t\xf1\xca\x82\xbbS@\xfa\x0e<_\x7f\xbcS@3%*<\xa3\xbaS@^Hy3\x90\x16T@\xd5$\\\x12$\xbaS@M( \xba(\x17T@C%\xcf\x9dy\xb6S@\x02\xf8\xeaZ\xb7\x0eT@\xef9\xcc\xb7\xa5\xf3S@\x83Xh\x8a\xa0\xe9S@\x12\xc1YQ]\xb7S@\x0fA\xdb\xe2\x98\xb7S@_ggPI\xf2S@r\x15\x1e\xbf\xa2\xbbS@\t?=c[\xa3S@\xa7\x13\x11\xd1\xb5\x1bT@i\x84\xffj\x8d\xcfS@A\x11\xc8qN\xbcS@:TN\x9b\x01\xc5S@l\x99)\t\xf6\xd7S@\x16\xbd\xd1%\x90\xf4S@v\xf6\xe8\x13\x14\xb7S@Y\xe4*[\xd4\xfdS@0\xeb\x96CR\xfcS@\x93V\xba=\xe2\xadS@\x0bs\x9do\xbf\xaaS@\x8f\xd2*I\xf2\xc6S@\x10\x12;N\x8d\xa2S@\x83ddw\xa4\xa2S@\xd0\x029\x82P\x0cT@G\x1aZ\xb7C\xaaS@\xcd\xbc\x97p\xcd\xb4S@\xc9:\x04~\x12\x14T@\xae].\x18\x8d\x13T@&\x80\xfcL\xa0\xb3S@\xac`h\xbcH\xa8S@\xb64\x9a\x13\xf5\xacS@\xfd"\xe6\xff\x8e\xb8S@\x115j\xa1\x88\x1dT@P\xf8A\xc8\xf0\xbeS@\xc7_\xf7Nl\xcfS@Z\xf4_\xb3\x8d\xb8S@N\xe07}\xfa\xa0S@_\x18\x0c$"\xbaS@\xd4\xaeM\x0b\x19\xa3S@|\x8d\x89$\x8c\xa3S@;\x8dqD\x17\xa4S@\x82\x8d\xb3\xa6\xfb\tT@\xc0\xfe\'=\xb6\x1bT@\xcf=\x98?\xb7\xbeS@Q\xfc\xbd\xff\xf6\x06T@\xb2\xf3\xe8l]\xbdS@8-\xb2\xd2L\xc9S@\x92(0u?\xb9S@\x1f\x0e\xa4\xbf\xf1\xcdS@\xbb\x18\x8d\x9a\xe9\xdfS@X_ \x98\x90\xd9S@\x86\xf1\x81\x11\xa6\x00T@\xdd7\x85v\xde\xb7S@]\xb8ke\x99\xb9S@?\x90q\x1aP\xf4S@\xec\xa52\x1av\xb6S@\xdc\xb6\x8ch5\xacS@\xc6=\xbb\xdf\xe3\xb4S@Vx\xd4Z$\xb9S@\xcf\xb3\x1a\xbd\xe0\xb0S@\xdd\n\'\xa2\xed\x1cT@\x1cc\xbc\x16\x05\xddS@\x92_\r\xdd\xa4\xa1S@i\xe7n\xc4]\xadS@F\x13*y\xf8\xacS@\x9aW\xa0\xc9\x14\xacS@3\x05\xb5\xe4\x8b\xccS@\x0b\xf1\x9d_-\xd0S@\x83Y`\xa3\xa3\xf5S@\xcd\xd4<AC\x1cT@\xdd\xc7\xe9\x8d\xea\xc6S@@\xd4\xee7#\xdbS@\xbd&\t\xda\xad\xe3S@\xc1Q\xfe(\xca\xb4S@\xa7\xfcb\x1b\x86\x16T@\re\xfe\xa9\x88\xb5S@\xfc\x12v@\x0c\xb7S@\xdeG&\xc8\xeb\xbaS@b\\\x16%\x80\xb6S@\xe1~.\xe7d\xb6S@\xc1\xb4\xe4m\x14\xb8S@\xcc\xc1\x1blc\xb7S@\x10g,{o\xb8S@!$\x88\xab\xed\xb7S@\x01O\x87\xfd2\x15T@\xef{UJ\x95\xb8S@\xa8Z\\c;\x14T@\xc9\xb3\xb8\x94\xa2\x13T@\xbd\x01\x10g\x9b\x13T@\x9e\x1a\xc0\xa4X\xb8S@}\x98;\x8f\x11\xa6S@\xa8\xfav8(\xa6S@@\xbbkS\x8b\xa4S@F\x17\xc5\xc3\n\xa1S@n\x1fr\x00\x02\xbaS@)\xce\n\x99U\x0cT@i3\x98\x03\x01\xa3S@\xf5*\xd0\x9a/\x0bT@\x86y\xa1\xd5\x11\xa4S@\x82\xdb\x16&\xa9\xb9S@\xd0\xec\x00?Q\xbaS@N\xbb2P\x99\xa3S@{\xc7\xfbgR\xb9S@\xc5\xa5F\x12\xa6\x1aT@\x870\r\x88\xa3\xbbS@\xd5r\x9b\x83\xaf\x1bT@\x02\xcf\xc5\x84\xb0\xd7S@\x81\xe0\xde\xa8\x9d\xe9S@\xf1\xd8\xb1u\xeb\x14T@\xb6\xd5\xacp\xef\xb0S@\x10b;Fv\xb8S@)\x13\xa4v\xad\xbaS@,\xdc\x05[\xd7\xcdS@<\x86\xd6\xcd^\xcfS@\xd8\rd\xc7\xfc\xb3S@\x8b\xd5xv\x14\x1bT@\x84+z\x9fE\xbbS@\\5t\xfe\xd6\xbeS@'
p22
tp23
btp24
a(g3
(g4
(I0
tp25
g6
tp26
Rp27
(I1
(I443
tp28
g13
I00
S'\xce\xf9\xcd\xcc\xa8/\xf8\xbf#\xeb\x04\xecW\x83\n\xc0_\xc6\x1a\xda\xa7\xb4\x0b\xc0\x05\x80\xca\xcd\xc7\xea\xf7\xbf\x9eAKf\xfa\x97\x08\xc0M\xdd*\x8e8\x96\x0e\xc0\x7f\xf4\xeaen\xf3\xf6\xbf\x11\x00:1\x96b\x0c\xc0\x90\xe1\x7f\xe1\x07_\xea\xbf\x1e\n\x0e\xeb\'A\x0e\xc0\x15\x01;tSt\x0b\xc0\x93L\xee2\x97e\x18\xc0\xd1CF\x1e\x9b\xf8\xf8\xbf\xff\x9f\x0b\xfc1\xb1\xe3\xbf\x16\xaa\xe6m\xac\xf4\xc7\xbf@\xf3\xf5F\xa2*\x0e@\x8az^\x81\x1d\t\xf7\xbf\xee\xefQy\xc51\x0b\xc0\xaa4\xb5\xd9\x07\xca\x08\xc0\xd1\x17\x97\x8e\xe4V\xf6\xbf\xdf\x10\x9c\xea\xba\x90\x0b\xc07"=\xec\xdf\x8e\x08\xc0\xa2\xba\xbd\xd1\xb0\xfa#\xc0I\xf1\xed\xdd:N\xa4\xbf\x19\x9c\xd3Q\x86\xdb\xf5\xbf\x16\x07P\xdeD\x04\xfc\xbf\xbe\xc4\x82\x8d6\xf2\xfa?\xef\x1e\xb0\x17\x9ev\x0e\xc0\xa7KB\xce\x8dQ\x12\xc0\xd9\x9f\xae\t\x0b\x91\xc1\xbf\x82o\x11\xa7\xea\x1d\xfc\xbf\x85\x02[\x8dp\xf8\xb6?q\x93L\x94\xech\xf2\xbf\xe6\x18f\xb4\xe8\x12\xf8\xbf+&\xaaV\xc9a\xf3?\x18{a\x98\xe2\x94\xd2\xbf\xcf\xea\x00D"\x8c\xfa\xbfKxi\x94\x9e\x9e\x0f\xc0\x08\x98\xc2\xcb\xb5\x84\x0c\xc05\xda\xa3\x85\x0c\xa1\x10\xc0\xe7\x9d\xf0\xe0d\xb4\xfc\xbf\xbcan\x1c\xff\x9e\xde\xbf\xe6\x86X(;\x14\r\xc0J"a\xc7\x85\xd3\x06@\xa7\xf8\xc1\x98m\x8c\xfa\xbf\xaa\xf8\xc8\xb6\xbfl\xf6\xbf\x99\r-\xd7\xa7C\xf7\xbf\xccB[\xeb\xb6\xc6\xfc\xbf\xb2\'j\x0cg\xc7\xfd\xbf*\x08D\xc1h2\x18\xc0|\xa3\xd9\x80 \xeb\x10\xc0Q\xce\xd9\xa4,\xf1\xf4?3\xab\xab9\xf5A\x12\xc0\xd7PpF8f\x00\xc0\x0e\xda\xc2\xfbVN\x0f\xc0yW\x8e\xcc\x1b\xfe\xf8\xbfx\xa4%\x85\xc3\x0b\x08\xc0\x8e\xf2\xf4z.\x1c\x19\xc0\xf8>\x02e\xed,$\xc0\xb4\x00\xd8\x8a\xab\x18\xe3\xbf\xd1\'\xa8\xc2\xff\xc7\xe0\xbf\xfc\x13\xb2\xd6R\x96\x1f\xc0\x86\xed\xb4\xfa\x8d|\xcd\xbfO\x12\xeb\'A\x0b\xfd\xbf\x88\xeaPY\x99\xde\xf7\xbfpZ\xb438\xf4\x00\xc0[\x0e!~\'\xe4\x03\xc0\xcd\xe9\'sB_\xf9\xbf\xbe\xcaM\xea\xef\xeb\xfc\xbf\xf7\xe1)js\x07\x12\xc0\xba6~=M\x07\xf7\xbfa\x80\xec\xefnx\xc7\xbf\xa6p\x8b\x940\x1e\xcd\xbf%\xd7\x06\xad.\xac\xef\xbf}s\xd9\x9e\x99\xbc\xf9\xbf\xc6\x1eM-u\xb1\x1f\xc0\xde\x06\x157|\xc9\x1f\xc0Q\xa2\xd4\x90\x90{\n\xc0\x0f\x88_LE\xe9\xf8\xbf&\x89\xe7>\xf1m\x0b\xc0P\xe9\x9e4\n\xb2\xce?\xd4\x92hb\xf7E\x0b\xc0\xdc\x7f+[F}\x0c\xc0<L\xdc4\x8b\xbe\x0b\xc0R\xbb\xf9\xde\xb9\x1e\x0b\xc0\x88\xae\x8e\x1b\xc0[\x12\xc02RQb\x1bF\x0e\xc0\xf4\xd1Q\x91-\x1d\r\xc0\x9e\xeb\x9e\x1e\x1c\x94\n\xc0T\xf5am\xf9d\x0c\xc0\x8a\xde\xc5s\xad7\x04\xc0\x8b?mI\xbc;\x0c\xc0B\x8d8\xf0\x89\x01\xf8\xbf+\x04\xb9Xm\x90\xf9\xbf\x07\x90%\xf6\xd3\x0e\x10\xc0\xfc\xd4o\x8f\xea~\x14\xc0\xee\x01\xccH\x83\xf0\xf6?w\xc8\xa7 \xf1\xfd\xf6\xbf\x1a\x90G\x8c\xd9\x92\xfa\xbf\xf6\x8dGW\x7f6\xf7\xbf=\x0b3o\xb59\xd5?\x91\xdc\x98qO\xa9\xf5\xbf\xca\xc4\xb3\xc5\xfa|\x0b\xc0\x87\x91rf)\x85\x0b\xc0\x1e\xe7\xf9\xe1\xd5W\xf5\xbfr\xae\xbc\xd06*\xf8\xbf\xc6\xc2\x8dL8b\xfa\xbf\xc5\x94C\xe4\xef\xe7\xf1\xbfn\x89VB\xeb\x0f\xf7\xbfK\x92Sbc\x15\xfb\xbf0\xb8\xf9&h\x05\x01\xc0Y\xb5\x15\xa2\x8eb\xf1?\x03\xa0VKI-\xfc\xbfe\x8a \x9a`A\n\xc0\xde\x00\x15\xfc\xec\xbd\xf8\xbf\xe6k\xec\xf5\xee\x7f\n\xc0N\xf3\'2\xff\xcd\x11\xc0\x9a\x11\xf0d0}\x0e\xc0\x03\xff\xa0\xc4t\x8d\xf2\xbf\x1f\xc6\\i\xf6?\x8b\xbf\xa4\x87X\xbc|\xec\x0c\xc0\xafp\xf3\x8c\x0c\xed\x0b\xc0\xde%\xdb\xc6j\x87\x00\xc0\x1b`\xc44\xd1\xb8\xf5\xbf\xffEi\xad\xa1\xfd\xf6\xbfr/\x82Y0\xfb\r\xc04\xa3C\xa3o.\xf9\xbf\x10\xa6\x1cS\x08\x8f\x0e\xc0Q\xe5\xf2BS\x8b\x0e\xc0\x1e\xf6\x99\x9e\xa1\x12\x0b\xc0/\x85\xcd\x81\xaa\x9c\x0c\xc0\xdb\xb3I\x18\xb8\x97\xfc\xbf\x06B\'\xecKA\xf1\xbf5=\xb6U\xf4\xbf\n\xc016\xedook\x0c\xc0\xad~\x8f\x07\x1b\xc8\n\xc0\x0cf%\xc9\x93\x9b\xe3\xbf\xc8\xd6\xe1\x87\x9a\x92\x0b\xc0\x83[\x89\x0c\xae\x8b\xc4\xbfM\x00\xa9e}\xab\x0c\xc0>\x08\x86\x9e\xcf\xb6\n\xc0\xc9\x86,\\\xce\t\x12\xc0+\xb7*x_/\n\xc0 i=Y\x8d\xaa\xf6\xbf\xc3y_u\x84\t\x11\xc0\x13\xfb\x93M\xad+\x04\xc05\xad(\xb34F\x11\xc0\xe6\xc0\xab\x07\x02\x1f\x14\xc0\x0b\n\x03\xaf!\x96\n\xc0\xd1\xf5\xbdA{U\x16\xc0#6s\xc0\xcdT\x11\xc0I\x97\xf3T\xe9\xbc\n\xc0,\x0e\x8eGP\x1b\xf7\xbfAHY\xf0\xedk\xf6\xbfe\xdcp\xb1\x12\xd6\x03\xc0q\xb6\x1b\x83\xcc\x17\xe4\xbfwF\x02\xa7;\xd2\x12\xc0`}\x88o\x8e\x00\x0f\xc0\x9b\x18\xbe\xa1h\x8d\x0b\xc0\xf6Jz\xf4\x9e\xb6\xfb\xbf\xcc\xff8;\xc6\xdc\x10\xc0\xb3\xb9\x85\x00B\x8d\x0b\xc0pL)\xee\x03c\xe9\xbfB)\xf8\x89\x18\xa0\xf8\xbf\xab,\xf6\xa9\x90c\xf5\xbf\x06\x11\xad(\x86\x92\xc7\xbf\xae\'\xd6X\x9d\xde\xf7\xbf\xe6\xea(@\xb4\xa6\x0b\xc0\xcbx\x8c\xb5\xaf\x8a\xfa\xbf\x16r\xa8\x15\x04o\xfa\xbfj\xbeb\xd7\x87\xc6\xfd\xbf\xf4\xd3D\x1c\t\x17\x11\xc0>\xd5\xd9j\xd0GR\xbf\xfb\xd6x\x93\xd06\x18\xc0s\x8a\xc2#\x8eE\x12\xc00\xa0z\xd3q\x1d\xf1\xbf\xf5\xb7\xcf-k\xa2\xfb?|\x1f\xc5\xe2\xc9U\xee\xbf\xdas%\xd0\x82\xff\xfb?\x82\xbfem\x884\xfe\xbf2\xcc\xb0M\xd7\xcc\xa4?\x91\x86\xa0~\xaf\x87\x13\xc0\x8b\x04\xfe\x16\xa3M\t\xc0\xc4\xb8W~\x14\'\xf5\xbfY\x1eg\xde+\xd9\xfa\xbfO\x80\xff7>!\xf3\xbfjfR\xe7\xbfr\x10\xc0\x7f\xfa~\xff\x0e\xdd\x11\xc0\x04\xf395I\xfa\xfc\xbfs`\xc8\xbc\xc0\xb2\xf8\xbfwZA\xa6\xb7i\xf3\xbf\xea\xc4\xde\xfe\xeb?\xf1\xbf\xa06pF\xdew\xf6\xbf\xe3\xef\x86A\xd6+\x0b\xc0\xc9\xd4\xe8\x16\x00x\xf0\xbf\x0b\x92\x80Oh\x1d\xf0?e\x98)N\xe4\x00\xf6\xbfZ\xcd\xe1\x93\x07[\x03@cG\xb2\xd4\xfa~\x84?a\xa4\x9b\xadrM\xf9\xbfd\xac\x80T\xd4\xe5\xfb\xbf\xba\xd06c\xa2\xdf\xf9\xbf"/\x13\xb3\x15\xcd\xfd\xbf\x9c\xf3\xd1_\xdf\xbc\xfc\xbf\xd1\x95\xfb\xc9\xfcm\xf6\xbf\x97\xd7P6b\x1d\xf7\xbf\xbdT\x9fmnS\xfc\xbf\xb9\xd1\x90\xaf\xc3\xf9\xf6\xbf\xff\xf6\x03p\xa1o\xf3\xbf\xa5`\x94\xc3\xe9N\xf4\xbf4\x82_\x10\xbb\xe6\xfa\xbf\\\x01\xd7V\xf2\xd7\xf8\xbf\xb5nCq\x19V\xf6\xbf#V\x04E\xad\xa0\xf7\xbf\x84LjAa\x1d\x02\xc0\xa3r\xee\xd4\xdc\x12\xef\xbf,\xfd_\x1eEV\x00\xc0?_:-\xbc\xd0\xf9\xbf\x98I\xda\x94\xab\xbd\xf6\xbf<\xcd\xba\xc2,\x9f\xc2?\xb5\x86\\q\xa5h\t\xc0\xbf$\xa34m\x8d\xe3\xbfI\xdd\x02\xc6\x8e\xc8\t\xc0\x19\xab\xb7\x13\xf75\x14\xc0~\x82\xe5\xf9\x03\x0c\x01\xc0vv\r\xc0q\x8f\n\xc0^\xc2\xbf\x17\x0e\x9a\xf8\xbf-\x8a$+\xb6a\x17\xc0D\xfe\x02\x8b\xf5\\\x88\xbf\xc1\xc9\xb6NA\x08\xa9?>&\xc4\x1a\xb8\x8d\xdc?\xc5-\xa3EZ\xc0\xfd\xbf\xa4\x8e\xadD\x19=\n\xc0\xd6\xd5\x0e,e\\\xf8\xbfL\xbe\xe1D\xbf\x0e\x0b\xc0\xf0\x0c\xe1\xe7\x07}\n\xc0C/\x8e\xa1l\x1c\x0c\xc0#\x91LF@\xba\n\xc0S)\x96z\x08\xc4\n\xc0\xb5w\xadk\xb5\xbc\n\xc0\xe6\xc0\xab\x07\x02\x1f\x14\xc0\xde\xde\x14dxy\x14\xc0\x12\x96qA\x0bm\x0c\xc04f\xa8K}\xe4\xab?\xa2A\x05b\xe0~\x0e\xc0!\xab\xe8r\x0b\x02\x11\xc0n\xe0W\xfc]K\x16\xc0\xb8DC\xf0\xa98\x16\xc0\xd60\x0e\xb7bh\x0e\xc0\xee[\xcfe\\e\x11\xc0$\x92;\xb4\xdd\x9c\x11\xc0\xbb\xd0#\xe8\xbc|\x18\xc0s\r\x17j\xe7\x0e\xea?=p\xe7\xe7\xf2\x94\x18\xc0\xd9\xf2\x1c\t\x03r\x10\xc0\x8fO\x8aD%\xfd\x0e\xc0/\xe1\xf0tI-\x0f\xc0\xe4\xfcz\x01\xd8>\xf6?\xee\xcd|]\x06\xf7\x0f\xc0\x08\xc8\x843^\x87\xf0\xbffY\x80\xe7j\x99\x0e\xc0\xa3\xd0\x93\xe1\xe6\xc0\x0e\xc0@$(\x06\xdb\xe8\x10\xc0\x95\xbe\x07\xb3Q\x1a\x11\xc0[b\xa8\xa8\x06\xe2\x0e\xc0O\x15B\xaad\xc0\x05@\x0e\x97\xbd\x9b\xde\x94\xdc\xbf\xd4\xb7\xb7\x98\xef\x91\xf5\xbf\xf2E\xa3\x01\x13}\xf5\xbf\xfcL\xc95\x1c\x85\xf3\xbfeX\xa5b\xc9}\xf9?x\xb6\x05\x17\x8c\x0c\xf0?c\x14)\x1e\xb7q\x11\xc0\xd6*\x1a\xdc\'\xf8\x10\xc0\xebs\xc0z\x9f\xce\xc0\xbf\x81\xea>F\x0c<\xf9\xbf\xa6\xab\xf1\xcf\x916\x14\xc0\x8cM\x1d\xee\xd3\xc7\xf6\xbfD\x18\xe3\xf9G\xe6\xfb\xbf3\x7f\xc4\xd4\xd9\xb5\n\xc0`\x05\xbc\xe3\xd79\x11\xc0\xac!*\xab\xb6\xfb\x0e\xc0D`\xb4)}\xd6\x0e\xc0\xc9\xbb\xf9W\xf9\x9a\x0e\xc0\xcf\xd1\xd4\x8c\xb4\xc3\x03\xc0_\xfa/9\x85!\x0c\xc0\xd80\x00{(T\x0b\xc0\xd80\x00{(T\x0b\xc0S\xb3\'\x80\x01J\x0c\xc0\xeby\xb0\x07G\x18\x0c\xc0\xacnQ\xa3G\xfc\x0b\xc0\xd6\xb4]\xc8\xbek\x0c\xc0\xea\xbds|\x99\x97\xc1?>\x9dR\xb2\x1d\x84\x0c\xc0a\xfd\x05Rm\x9a\x0c\xc0\x82\xa8n\xeb\x8dG\x0c\xc0\x86$\xabX&\xea\x0b\xc0\x00\x12K\xfa<\xe0\x15\xc0\x9b\xc1\x14[\xa5(\r\xc0\x10\xa2\xf3\xadN:\xd3\xbfJR\xf3m\x9d0\x14\xc06\x98)\xca\xd1S\x0e\xc0\xc4\xfa\xa2\x06\xfcQ\xa9?\x1b\xa8\xb0/\xd1\xa8\xf8\xbfS\xcc \xe1\xda5\xf7\xbfX\xed\x04\xe5\xe5V\xfa\xbf\x0c\xa0\xf1\x96rc\xf5\xbf\xe8g\xb7\xad\xc9\xe2\r\xc0\x7f\x93\x13qq\x84\xfb\xbf\xc7a\xadL\x17 \xf5\xbf\x1c\xd2\xd7\xa4\xee\xac\xf5\xbf\xdb\xd5\x96c\x95[\xfe\xbf\xaf\x1a\xacNh\xd8\xe3\xbfs7s\xe6\xe6t\xf6\xbf\xdf1\x00A\xb7\x98\xf9\xbf\n\xc5\xe2e\xf6F\x11\xc0\xb6\x84*\xb3^\xe1\xf9\xbf\xa2\x00\xf9\xf7\xd3\xdd\x03\xc0\xb5\xd7\xeb\xbf\x0e{\xf8\xbf\xa0\xe2U\xe7\x82C\xf9\xbfq:d\xb6\x92~\xfa\xbf#\xc7\x9ae\x93\xfb\xdc\xbf\x05\xa3\xe96\xe5z\x10\xc0\x03?\xe8\xa8\x18\x8a\xfd\xbf-9\x95o\xcd=\x15\xc04\x075\xfc\xd7\xdc\xf8\xbf\xe0>\xe1\x05J\xf4\xf8\xbf\'\xef\xa5\x07\xb1\xea\x10\xc0]\xc9\xca\x07W}\x13\xc0\xec\x0f\x00\xbaR$\xf2\xbf%\r_\xa0\xf1v\xe9\xbf=\xed\xd6\x9aW\x94\x11\xc0\xb7\xd97\xd4\xa8\xd5\xf7\xbf\r\xa9\xee\x08\x8ds\n\xc0\x08!\x01\xcdy\xbc\x16\xc0,J~+\x156\xf0\xbfk\xee\xb9\x1cF5\xfb\xbf\xe7\xdf\x80\x8f\xbc\xf9\xae?5\xd3\xc8R\x1c\xc9\xc1?\xfe\xf9B %\x0e\t@\x05r\xe5\xd9H\x00\xf9\xbf\x0e\xaf)\x87(N\x10\xc0\xe2\x80=\x018\xb3\x0c\xc0\x10\x04\xda\x93 \r\xf7\xbf\xdc\x10\xd8\xc2u6\xfb\xbfN\x99\x8c\xdbs\xc4\xab?;\x005M\xf6\xec\x0b\xc0\x9f\xd8\x91L\x8e\x0e\x0c\xc0\x9d\x95\x13\xdd\x98\xac\t\xc03\xd6t\xf6\xc3\xd4\x0b\xc0+\x10\xc2\xa6\xb8\xb1\xf5\xbf\xa5\xe6\x95=L\xbe\x10\xc0D\xe3\x91\x91\r0\x11\xc0\x86t\x96\x82\xd2k\xf5\xbf3s7\x94\xe8\xee\x0b\xc0/NZV\xdd*\xf7\xbf{&4\xcd\xa78\xf9\xbf\xd3d\x81\x1aCD\x11\xc0\xa3ZS~N\xc9\x03\xc0\x9a\x15\x14\xa7\xa8\x9d\x1f\xc0\xd3E\xaf\x0e\x18]\xf3\xbfbRH\x85Vv\x0b\xc0\xda\x17n\xa3\xae\xf7\xf3\xbf\x8b\xaf\xc2\xab;\x02\x0b\xc0\xb6\xf2;\xf0\xc7\xa1\x0c\xc0`\xa7\xe2\xb6S\xc7\x0c\xc0\x9b\xf0\x88\x14\xb3>\xef\xbflAv\xb3&\xa2\x11\xc0>S\x8eJ\xfdu\xf5\xbfk\xd9\x87\xd3\x00\xdb\x10\xc0x\x02\xf2\xd0\x035\xfd\xbfW\x1d,aI\xd0\xf3?X\xb1@\xc3oJ\xf4\xbf\xf6\xd2\xf0\x86\xe2\xa4\xd2\xbfz\x16>\xae\x0b\xd8\xf9?\x9d\x8aw|i\xb0\x12\xc0\n\xa7\xb7Y\xf4x\x0e\xc0[\x86\x16\xb9O(\xf8\xbf\x05=\xe0\x04\x16\x98\xe4\xbf3\xe98B\xbd\x87\x08@|\xf91g\xe8\r\xf5\xbf\xc7G\x06\xffLt\xf8\xbf\xf6\x85Q@\x0c@\xf8\xbfeW\xb7\xa5\xdcY\xfa\xbf\xe1\xedX\x82\t\x00\xfe\xbf\xde\xd3-\xab\x8c\xd3\x16\xc0\xf0\xf8tNy\x98\xee?\t{\x1c\x07\xf8\xe5\n\xc0wwr<\x99\xe3\xf6\xbf:z\xe5[\xe8\x0c\xf8\xbf\x1b}-\x9a\xed\xf8\xf8\xbf\x07\x80K\xb1*T\x1f\xc0\xe3nb\xdeD\x01\x02\xc0\x8d\xa8d\xfa\x81u\x10\xc0\x9a\xac\xec\xed\xcan\r\xc0\xdc\x0bT\xf3 \xb9\xa1?\x83pH)\xc8\xee\xe7\xbf\x91*\x90t0\x15\xf1?\xab\xa9\xb2L\xd2\xf4\xf5\xbf\xf3\x16\xe9\x93\xb0\xab\x0e\xc0\xab\x87\x80F\xec\x91\xf5\xbf\xf5y.\xab\x99\xf9\xf8\xbf\x8a\r\xdf\xa7\xb3\xa4\xdc\xbf\xcafH7\x88\x86\xf6\xbf\x10\xa4\xc4\x07\xcd\xd0\xf5\xbf\xd6&\x13\xd8\xba\x9e\xf9\xbf1\\\xc9\xa9\xa0\xb7\xf7\xbf6\xebyrt\xf1\xf9\xbf\xc33\xbe\xff\xafF\xf8\xbf\xe0\xba\x0e}\xd0\xfd\x10\xc0N\xbb8d\x19<\xf9\xbfx\xa1\x19Z\xe4\xad\x10\xc0\xf8\xd1C\x9fQ\x0e\x11\xc0\x91\xe2\x14\x90o6\x11\xc0*~\xe3\'\xc0\x8b\xf6\xbf\xde\xe0Q\xce\x9cA\x0c\xc0\x17l<g\xb4\x99\x0c\xc0c<\xb8}\xc4e\x0c\xc0\x10\xed\xa4?E{\x0b\xc0\x9b\x81/\x1e\x9d\x1c\xf4\xbf%\xb7\x05\xaaU\xb0\t\xc0\x03+\x13\xa05O\x0b\xc0\x02f?\xdc,\x10\n\xc08\xb3\xb5\xc0(\xc5\x0c\xc0;LU\xff\xf5\xc4\xf5\xbf\xe1\x16+3\x9dh\xf6\xbf\xd1\x87\xfaIy\xad\x0c\xc0wH\x03F.X\xf4\xbf\x85\xb4\x08\x83\xd5\x9f\x0e\xc0\x8a\xd60H}\xc5\xf7\xbf\x8f\xc1Y\xe4o\x9f\x11\xc0\xd61\xe32\x9cE\x10@B\xd4\xfc\x87\xba|\x13\xc0\'\x934\xf3c\xdf\x10\xc0\xac!\xd6\xaf\xb4\xf9\xfd\xbf*~\xe3\'\xc0\x8b\xf6\xbf\x1f\x0e\xcf\xd4\xdad\xfd\xbf\xce =L\x0b\xeb\xd2\xbf\x14q\x99\xa7j:\xf2\xbf\x9dn\x13\x9b\x00\xb6\xf5\xbf\xb0\xd6\x88\xf9\xa1c\x16\xc0\x9b}vQ%\x9c\xf7\xbf)\xf9\x7fo\x13\x80\xf5\xbf'
p29
tp30
bg3
(g4
(I0
tp31
g6
tp32
Rp33
(I1
(I443
tp34
g13
I00
S'5\xf9\n\x1d\xc5\xa5S@2\xfb\x92\xf7\x18\x94S@Y\xb7\xb7s\x85\x93S@\x1c*\x80\xe4*\xb3S@O\x8e\x02\xdd\x84\x9fS@\xb2\xe5\x00\x85\xed\x00T@I\x07\xed\x12\xe3\xa6S@\x18\xb5}#\xb7\x93S@)\xb2\x8a\x98\xc0\xb4S@\x14\xde\xd5\xe6\xad\x9aS@\xc8\xcc\x0f\x05\xe1\x96S@r\xab\x12}8{S@\xea\xd8\xb5\x83K\x07T@\x82\xdc\xbcI\x11\xa7S@E\x91\x9d\xbe\x12\xc9S@a\xd9Zq,\xd1S@\x94\xf6<DJ\xa5S@AU\xdbZ\x98\x98S@\xa5\xef\x01\xf6\x85\x07T@\xa4\xe8\x1b.N\xafS@n\x80\xb9\xef\xf6\x93S@x\xb1.\x0f\xe7\x07T@\xe6\x82Vz1\xf6S@\xae\xafn8\x89\xb0S@\xd9\x8f\\\x93\x8e\xaeS@\xa4\'m\x1aX\xa3S@j\'"\xfb\xf4\xdaS@c\xfa\x0fH\xb3\x0eT@\xf0\x18/\xe8\x93wS@\xf1\xc2\xd8J\xed\x08T@\xfc/\x08\xf1\xea\xb3S@E\xe4\x9b\x91^\xd5S@\xc7\xa2\x132\xb4\xaeS@q\x96\x0e\xf4\xef\xaeS@\x07u\xe3T\xcb\xeaS@T\x85\xad\x86x\tT@\xd5\x86\xb5\x1aD\xb5S@@\xfe\x82\x84L\x00T@\x8b>\xfem<\x99S@\xbc8n\xdfs\xfeS@\x0f<Y\xa0\xec\xb6S@~\x07\xc2\x12U\xaaS@\x96nq\xbc\x18\x93S@\xb2u\xfe\xf1\xa0\xecS@Y)\x1a\xbd\xfc\xb6S@=\x993\xad\xd7\xb4S@9\xa4\r\x10\x84\xafS@<=\x90e\xb7\xa3S@9{\x0f\xb3,\xa8S@A\x13\xb4B+\x02T@f\xeaB]\x0f\xf9S@\x8e. {\xac\xe2S@\xff(\xbe2\xfe\xf3S@\x94t\xe1\xaa\xf7\xb2S@\x98\xea\xf8\x94\x0f\x00T@\xbc\x1f7\xae\xb7\xa4S@\x90os`?8S@4\xbe\x11\xd6\n\xe7S@\xb9\xa3\xf1\xa7\x0c\xf6S@a&\x01\xbf\x19\xbeS@\xc4\x94\xe3\x00g\xb7S@PZ\xfe\x17\x9e\xc9S@@6\x96i?\xb5S@\xc2\x06\xbf\xd6e\xb4S@\x7f\xd6R\xfc,\xb3S@T\x9f5s\xd4\xf9S@A\x9a\xcbN\x1c\xbaS@n\x90\x82\x02\x96\xb1S@\x11((e\x06\xb3S@\xe9\x95\x92)\x82\x16T@\xdf\xb7r\x0e1\xafS@i\xc6\x8d\xee\x1a\xc9S@=\x8c\x17\x11\x08\nT@\xa1t\xec\xb5\x14\xa8S@\xf7\xe2\xbf>o\xacS@\xb5\x1e\x92(6\xcaS@\xa2\x08\x01e\x07\xc9S@mI\xceb\x1a\x94S@`w\x14uK\x07T@\xb6F\xc3\xa5\xe6\x96S@|\xcd]\xeaL\xc0S@\xa6x\xecPI\xa7S@*x\xff\xa1\x01\x9aS@\x1fm\x9b\xf7\xda\x98S@}qR\x85\xca\x96S@\xa5\xfe\xce\xd0*wS@\xb5\x08\xc6\n\xa4\x9aS@\x16\xe1\'.i\x98S@\x8dzn\xbe\xd8\x94S@\x9c\xd7Z\x91\xaf\x93S@j*+\x8b\xc7\rT@\xa2\x8a\x17\xe2-\x16T@\x07\xf4s\xe7v\x0bT@\xf8t\xd3u\xbe\x0bT@\x83\xb7\xc4\xc2\x9d\xefS@\xd6\x90\xc3\'s T@5\x82\xf55\xd6\xc9S@\x04\xfc\xcb\xa4\x14\xacS@\xf7V\x98\xcc>\xb5S@ [\xa2\x86\xbe\xaeS@\x9a\xd3a%,\xd1S@\xb1\x82\x0e\x1c+\xa8S@\xf6\xa5NN[\xacS@\xd3X\x16;\x14\x94S@\xd1u\x024*\xaeS@\xe2|\xef\x9b\xbc\xa5S@U\xc8\x04\x80\x87\nT@\x1f\x8c\xab\xe8\xea\xc7S@~\x1dX\xae]\xafS@\xac\xf4;\xa4Z\xb3S@8\xfe\x84}\xf0\xb7S@n\x9a\xc5\x85H\xe6S@{\xc6\xe6\xf9\xef\xf0S@\xda!\n\xcd\xc9\xebS@\x10\xb9RB\x0e\xa5S@5=\xa4ED\rT@FH\x91\xcfq\x16T@\xa9\xa3n%\xab\x0eT@\x9b\xc6\xac\x80\xda\xa8S@\x83\xd5\xbe\ny\xc6S@\x99aT\x1ek\x93S@\xb7z\xcebD\x9cS@/\xa8\x90\x9b\xa9\xb2S@\xd8\x00\xc7\x87\x87\xadS@\xda\xd8H\xd94\xafS@\xb3\x89\xdaD\xe3OS@\x8e\x92\xe0p\x1f\xb1S@K\x1a\x9cq\x9d\xf9S@\xb3\td\xed*\xf9S@Y\xce\xb8S\xbe\x96S@&\xe3O\x7f\xd5\x97S@\x0eY\xd2\xee\x7f\xb8S@g\x9f5\x17n\xc6S@\xd7\xe5*zF\x94S@\xff\xdaz\xe4\xb6\x93S@H.\xfe$\x18\x94S@\x0ekVh\x92\xbdS@\x8a\xf3\xfa=\x8c\x93S@\x89\x96\xb6\xe5\xc9\x08T@\x83X\xd2\xd2v\x9aS@\x99\x84\x9ce\x9e\x93S@\xa4J`\xe4\x81\x16T@\xa8t~\x83\xe3\x0cT@\xac\xdf\xde\x82\xc8\xa6S@]6\x0c\xf3\xbb\x0eT@y\x04\xdd\xcd\xcc\rT@\x05\xc1pd\n\x17T@\x98\xbe\x1f\xf2\x96\xe0S@\xa7\xb0r\xe1\x07\x95S@\xbe\x8f4\xa7\x99wS@\xa4\xb7\xe3\x88m\xeaS@\x9b\xa7\x04\xbb\xd3\x93S@P\xb3"\xd0b\xafS@\xb3\xc1:Z4\xafS@\x1d\x81>o\xc4\xb8S@\xaa\xfeP\xe7\xe6\xa9S@P\xc8\xfe\x05\xc2\xe2S@\xbe\xee\xb2\xec\xe0\xfaS@\xa0\x82\x9a\xedw\x97S@\x00\xef\xb8\xd3\x96\xb6S@\x11C\x1bdt\xf9S@[j`\xc4\xc7\x96S@v6B(W\xb5S@\x1e4\xd0S\xcc\xc6S@\xac\xdf\xd6\x93U\xaeS@\x08\x89\x8e\x16 \xc9S@M\x1aE\xcf\xaf\xafS@\x0b\x995\xf2b\x96S@,\x03\xc6\xcb>\xb5S@\x12\xf6\xc2\xce\xa9\xb5S@h\xe7\xad\x90<\xabS@H\xcd\xba,\xe4\xebS@\x1f\xbb\xe9\xe6\n\x03T@\xe5^$\xa04\x02T@\xcd\xeb\xb3\x02\xff\xf3S@\x9e\x1b%C\xdf\xa6S@\xb4\x8a\xc9\xcd\x11\xd6S@\xf3\xed\xd3\xc2\xf9\xa8S@\x03\xf6\xde\r\x1d\xd6S@\xc5\x85\xadhm\xa8S@X\xda\x02\x06\x8a\xd0S@)\x00\xd6\xf9\xe4\xe2S@^\x83\x81\x00\xd4\xa1S@\x9cd\x8c\t\xef\xc8S@\xe2\xa6fxF\xb5S@\xf8\x0cSb\xcc\xaaS@\xf0\xabJ\xdb8\x02T@\xe5\xaf\'\xf8\x9d\x16T@\x96\xb1\x8c\xa8\x87\xbaS@\xdbH\x07\xf15\xafS@O%x\x8c8\xb3S@\xc2\x87\x94{\xd2\x9bS@)\xa5\xff\xdc\x88\xb3S@\x82\xe7B\xe3\x98\x93S@\x1fm\xd8\x0e>\x03T@c\xa0v\xc4\xa8\xe0S@g)\xbb\x1c\xf2\xa7S@\xb5\x1e\xb0\xf6\xad\xdcS@\x99\x04\xddQ\xde\xc3S@\t\xde\r\xcf\x99\xb1S@\xa2\n\x82\x96|\xb4S@s\xbb7\xfa\x99\xb1S@\x81)\xb5z_\xb3S@\xd0*\x93\x0b=\xb5S@\xa7\xe8>\x10?\xafS@\t\xd5\x92\x86m\xafS@xp\xee\x82O\xb5S@P\xf7S^6\xafS@2\xb5c\xa5\xf3\xb0S@\xe5\xffM\x0c\x9a\xb1S@\r"AM=\xb5S@\xf3\xda\x9b\xe2I\xafS@b\x82b\xc1T\xb3S@\x7fy}}\x16\xb4S@\xed&\xc6\x0e\xc4\xbbS@%K\xfag\xa2\xa5S@\x97\xb5SUW\xadS@\xcb(\xfd\x0c\\\xb9S@\xb5<\xd5\xed\xc0\xa6S@\xda\x8a\xc4\xca\xdb\xd0S@\xf9^\xd4\x06p\xa4S@%\n\x82,%\xa7S@\xfb\xde\xb7u`\xa2S@\xd4Z*\x00\xee\x1fT@,\x8e\xce\xb84\x0bT@\x94\x83\xa2]\x98\x94S@\xcf\xc57\xc9\xca\xc6S@\xf1n\xe1\xf2k\x15T@\xf7{S\xdaC\xc0S@\x04\xd2\xbe+\xfe\xbfS@\xfd\x1e\xfd,\xa6\xbdS@\x84\x19\xa4\xb1r\xaaS@\xee\xb05\xbd\x9e\x96S@\xfd\xa9\xe5E\xa6\xb0S@\xe7\x8eo\xea\xb9\x96S@\xe2\xf3\xbbr5\x95S@ik\x07\xf9\x87\x96S@g\xf4\xbc\xadC\x94S@4x\xba\x14\x0c\x94S@\xa6?\xe3\x14\xcc\x93S@\x98\xbe\x1f\xf2\x96\xe0S@m\xac\xec: \xe1S@\xe3\xfe\xec\x9d\xad\x93S@\x87\x94\x04\xdf\xd0\x03T@\xfd\x9f\x85C\x9a\x0eT@\x86M\x9e\xe1m\rT@N\xb4\xcb.&xS@X\xd9k\x893xS@#\xb2\xd5\xfb~\xe4S@\xb20\xceB\x8c\x12T@6\x01P\x1b\xc2\xeaS@Oa\xc1Q\xae\x0eT@\x07\x83\xd2\xb9\xe0\xceS@\xc2w\xf5\xe1V\x0eT@\xd85$\x9b\xf9\x9dS@k\x8e\xcbmd\x00T@\x1a\xe6h\xbf\xe1\xffS@\x19\x80\t\x00*\xd1S@\x82\xec/\xbc\x91\xefS@\xad\x10\x9a\xaf<\x03T@k\xd7a\xcf+\xf9S@\x8cU_T<\xf9S@\x19\'\xb3\x91&\xf9S@\xb1\xe6E\xe7N\xf9S@\xbe\xdf\x18Uw\xf5S@\x86\xdfE~\xb8\xeeS@\xbaX\xd4\xa4O\xa4S@\xd6\xf0\xe4*\x9e\xb4S@\x7f\x10\xf9l\xba\xb5S@\xed\x97\xed\xb5\xc1\xb6S@R\xa5\x1a#k\xdbS@\x1e"\xbb(\xa4\xdfS@\xdc\x86^Lb\x04T@+\xe4\x1e\tl\x00T@\xaa\x9fa\xe7\xb1\tT@\xb3\xed\xd9\xee\x1d\xb1S@\xed\x19f\xf5Q\xe0S@\x96?<\xf8\xdf\xaeS@_\xf3\ry#\xb7S@+=\xc5\x8fG\x94S@\xc5\x17\xb5\xc5\x0f\rT@+\xc7\xc5\xd4`\x00T@g\xb4-2\x1b\xfaS@\xa0\xae;\xd2\x83\xf9S@\rc\xb3\xae\x92\xb9S@v\xd0\x9f\xd2\x1f\x94S@f\x96K\xb8\xbb\x93S@f\x96K\xb8\xbb\x93S@\xfd\xce\xf6\x16\xf8\x95S@0\xd9\xde\r\x95\x96S@{\x01\xa7_u\x96S@\x17q\xf7R\xb8\x98S@~\x13,Q\xc8\xcdS@8\xaf\xe6\x1a.\x9aS@\xdeh\x1e"o\x9aS@Q\xfa\xd9BG\x9aS@=\xe5P\xabX\x9eS@\xf5Q\xb4\x8e\xe0\xe3S@\xc4\x08\xab\xddR\xa3S@(\xc6\xa3\xbb\xec\xc6S@\x15\xd1\xfe\x17\x95\xe0S@+R\xb7W\x9cPS@\xf7\xa2\\t\xfa\xbfS@\xd9\xb3w\xc8\xf1\xa4S@`\xbe\xfe\x1cj\xa5S@\xf4\x0c\xbd\xed\xcd\xb9S@\xd0E\x17\x01\x13\xacS@wqK\x8e\x8e\x13T@\x86\x85k\x90e\xb7S@\xa9\x90\x12\x0b\x15\xb3S@\x0cf\x9b\xa2\x94\xadS@\xba\xebi7\xd8\xb5S@\x80\x86t\x02\xf3\xa9S@\x07\xd3K\xc07\xafS@\xf3\x89/\x02\xe7\xb0S@\xe0f\x83{\x08\x17T@-\xbdr8\x8c\xb1S@\xd8\x12\x9f\x02\x0e\xb9S@\xd4\xb86=e\xafS@C\x1a\xb8\x9cb\xb4S@[E\x7f-\xa2\xb5S@\xf0R\r\xed\x9a\xb1S@\xa8\xa2\x82_\x10\x10T@\xdf\xc1\n+\x91\xb3S@\xb5\xea52.\x11T@\x9b\x0f\xebhZ\xafS@\x1d\x17X\xf4\xeb\x06T@$*\xc9Kc\xedS@@\xea\xd4\xf4\x17\xe4S@W\xfdE\xde~\xafS@\xf6\xd8?\xe6\x19\xafS@\xa5\x97\x97\x9f\x1a\xecS@\ng\x1b\xe1\x82\xb4S@k\xe5\xe9\x0e}\x96S@\xcf\x87\xdau\xfa\x15T@vxT\x8a\xc1\xc8S@\xb2\xc2\xb8/v\xb5S@EOFU\xe9\xbdS@\xdb\xdb}\x17\xe0\xd0S@"\xebpe\x9e\xecS@e\xd4\x90a\xdc\xafS@\xaa-\x03\xcdW\xf7S@\x02\t\xdd\xa2\x9d\xf5S@b\x0cj\xe1\x83\xa6S@c.\xceV\xae\xa3S@\xa6\xa8\xd56\xe6\xbfS@\xbf\xc7_\xb3f\x96S@A\xfeI\xb9\x8c\x96S@8\x8b\xfaZM\x05T@\x8d\xce\xfc\\k\x9eS@26\x05eE\xadS@{{\xab\x9ep\rT@\xd0\xdaj\n\x08\rT@0x\xc9>\x15\xacS@\x99v\xb2\xb3X\x9cS@x\xd1\xc7}n\xa5S@\xf41\xf1\x01v\xb1S@\xeby\x94\x91\xfb\x16T@\xa7\xf9\xa4+\x8e\xb9S@\xe4\xf7=\xc2\xae\xc9S@\xd0\xfd\xac\x92\xc4\xb0S@[\'>\x0c\x90\x94S@\xab\xd1\x94by\xb2S@\xa0\xf4p\x8d\x8c\x96S@IZ\x00\xda\xc2\x97S@\xe6\xfb\x9c\xf7l\x98S@\x91%N\x91\xef\x01T@I\xb1\xc6V=\x15T@R\x94\x93\xf3T\xb7S@\x13\xfb\x80\xedk\x00T@\xb4^\xe1\xa3\xc6\xb6S@\x95w\x9f\x18\xce\xc1S@\r\xb6\xe8\xb6\xb3\xb1S@w\x08\xb5\xdb\xde\xc6S@\xf4\x16Z B\xd8S@:nA\xe5\xf7\xd3S@:\r\x1e\xe1\xec\xf9S@\x00\x16\xc1\xea\x94\xb0S@}\xf3)\x8f\xe2\xb0S@\xbdt\x86\x92e\xecS@\xd6Y\xcc\xf8\xd0\xaeS@\x84kj\x18\xeb\xa4S@\xc8\xbel&\xb1\xadS@ZCu?/\xb2S@\x01\x8c\x99y;\xaaS@\xff^W3?\x17T@4\xb1\n\xe3\x8f\xd5S@\xb9{7\xe2\xcb\x94S@\xec\xd7\x15\x0f\xf5\xa5S@\xfd\x93T\x89\xa6\xa5S@AE\xfc\x81\xf8\xa4S@\x90K4-\xb4\xc6S@-\xbe\x1d"\xab\xd5S@YQZDP\xefS@\xac8\\\xb1O\x15T@\xc6\xcd\xd7\xa5\xa8\xbfS@\xec\xd3Y\xee;\xd4S@\xff\x13\xf5V\x14\xdcS@\x98ls\xe1R\xadS@\x871\xfaC\xd0\x0fT@\xf0\xbc\xb4\xff\xf0\xadS@\xc1\x10t\x03\xdf\xafS@\x89}\xb6\xc2\xc1\xb1S@1\xca\x9f(\x1f\xafS@)M;\xe7\xee\xaeS@=\xf4%\xe4\xdc\xb0S@0\xf5\xdf\xe4\r\xb0S@\xf0\xc3U\xcc[\xb1S@\x8f\xb8\xd5\xe9\x9c\xb0S@}{\x1d\xcc\x99\x0eT@\x0eX\xb6K{\xb1S@\xed\xb9^\x84\xa4\rT@\x9f5"A;\rT@\xe9\x91\xae\r\'\rT@\x8d\xbe\xa4\xbf\xfa\xb0S@jV\x9f\xea5\x9aS@9\x8c~\xffh\x9aS@\xc9\xcc\xdd\xed\xae\x98S@|g\xc1t\x92\x94S@\xa4\xe2\x11vd\xb2S@>X\x0c\x9aJ\x05T@:x\xb0\xb9\xa0\x96S@\xc0MXO:\x04T@\x06s\xbf\x8cZ\x98S@\xc5:\xed\xff6\xb2S@\x15?h\x05\xe6\xb2S@\x05\xc11\xd4\xcc\x97S@\x98\x95;"\xd6\xb1S@8\xb9Ik\xf6\x13T@\xa4\xf9\xfa\x93c\xb4S@\xb7\xff16H\x15T@\x93\x140%\xeb\xc0S@Xw\xfbQ\x03\xe4S@v\xe2\x0b\xbfM\x0eT@0\xd9\x9cYK\xaaS@\x8d\xbe\xa4\xbf\xfa\xb0S@\xf2\x95q\xa14\xb4S@\xba\xd8R\xfa\xd1\xc6S@\x1d)\xca#\xaa\xc8S@\xf3\x88/\xfaT\xacS@4qb\xd8M\x15T@\x88\x0f\x0c\x0f$\xb4S@Qi\xe5nJ\xb7S@'
p35
tp36
btp37
a.
