# Supplementary material for: Sea ice drift data for Fram Strait derived from a feature-tracking algorithm applied on Sentinel-1 SAR imagery
Source: Data Brief. 2018 Apr 19;18:1410–5. doi: 10.1016/j.dib.2018.04.034 (PMC5999601; doi:10.1016/j.dib.2018.04.034)
Supplement: Supplementary file 2 — Supplementary material [file mmc2.zip › fs_s1a_data/HH_filter200vec/FramStrait_HH_20141018T073702_20141020T072036.dat]

(lp0
S'S1A_EW_GRDM_1SDH_20141018T073702_20141018T073802_002881_003430_4C4B.zip'
p1
aS'S1A_EW_GRDM_1SDH_20141020T072036_20141020T072136_002910_0034C4_27CC.zip'
p2
a(cnumpy.core.multiarray
_reconstruct
p3
(cnumpy
ndarray
p4
(I0
tp5
S'b'
p6
tp7
Rp8
(I1
(I720
tp9
cnumpy
dtype
p10
(S'f8'
p11
I0
I1
tp12
Rp13
(I3
S'<'
p14
NNNI-1
I-1
I0
tp15
bI00
S'\xa9\x8d\xf42\xed\xc8\xeb\xbf\x02\xf7\xf9\x17\xe2\x95\xf9\xbf\x07e\r\xf8\xea`\x08\xc0\xebK\x0c\xcc(C\t\xc0\x9cBZ\x02\x1e_\x14\xc0\x9e)\xf6\x1609\x1a\xc0\x97\xda\xa03\x12\xd0\x14\xc0\xb8\xbb \x1cT\xea\x0b\xc0|\xb2\x83n\xee\xf2\x19\xc00\x9c\xb3\xb2;\xc0\x0b\xc0\xe4\xab\x1e\xe2\xb9\x04\x01\xc0\x1bx+\x1e9\xe4\x14\xc0\x13\xc7\x132\x99\xbb\xaa\xbfn1\xeb\x1b$7\xe8\xbf\x13\x02V5/N\x14\xc0\xae\xad\xc3G\x89g\x14\xc0\x904-\xcd\x11\x98\xfb?6\x01\x103\xf6\x80\xf1?}\x8c/lK\x91\x06\xc0\xcc\x06\xac\xe3w\xe2\x14\xc0N\x150O\xed\x07\xab\xbfrw\x8e\xcb|\x7f\xec\xbfy\x82\xae\x04\x865\x07\xc0\xf0\x1f \xdf\x92]\xf2\xbfh\x14EmO}\xeb\xbf\xf7U\\UNs\x04@\x07\xdeo3\x86\xff\x13\xc0*y.\xc2H\x7f\x06\xc0\xedn~u\x87\x83\xd4\xbf\x1a\x1bBa=\xbc\xfa\xbf\xe3\xa1\xb7<\xae\xdd\xef\xbfl\tW\x90\x8c\x89\xd8\xbf\xae\xdb\xabirU\xee\xbf\xf8\xfd\xd1<6%\xdb\xbfEn\x07\xabc\x9a\xed\xbf9\xfa\x80\xefu\x14\xfc?\xc6\xe3i\x84\x98D\xd9\xbf\xd2\x82t9\xa6_\xf2\xbf\xb4\xd9\xf3\xa5Y\xc7\x07\xc0\r\xa0\x14\xe2\x18\xda\x0e\xc0\xb9oR\x7f\xbc\xbd\x1a\xc0\x0fs\x00s\x93`\x0e\xc0\'d\\Z\x05\xbd\x0e\xc0\xc2\xb3\xf1\xb3~C\x15\xc0\x0c\xb9\xb55\xe5\xe9\x04\xc0hCz\x1c\x9e\xe0\x05\xc0\x1a\x14\xf4A\xe9\xae\x10\xc0e\xa6\x1e"qu\x17\xc0\xe2]\xc6\xf1)\xa7\x0b\xc0\x1c`%O\xe6\x88\xe6\xbf\xcb|$\x05\xaf!\xe3?\x17\xeb\xc0\x0b\xa5\xc6\x05\xc0I>\xa3puJ\xdb?R\xf3&x:\xfd\x15\xc0s(sm\r\x99\xee\xbfhI\x8d\xef\xd0o\xfe?\x1c\xe0~ \x0c\xcc\xd8\xbf|a\x899\xed\x94\xf2\xbf\x96+\x08\x9c"\x84\xf0\xbf\xfe\x9b\xa2\xbb?W\x13\xc0\xae\xb0,\x90+\xbe\xf7\xbf~z\xe8\xf2\x82\x0e\x0f\xc0\xe7\x0e\xd80\x82\xbc\x08\xc0\x02\x8bu\x9c\x88\xde\xd7\xbf\xec\x05\xc3\x8a\xb3\xf0\xf1\xbf\xa8\xff36\xb9\xe2\x05\xc0\xd6\x9d\x82gmZ\xf1\xbf\x92\xb7\xdb\xa7\xa9\x10\xe6?\xc7 \xab\x1a\x1cs\x16\xc0\x82\xe5\x1c{\xbce\xe5\xbf"L -\xb9\xb2\x11\xc0\xb1f\x86\xe6\xc2S\x10\xc0\x1b\xe2T\x0f\xac\x0f\xe1\xbfE\xb6*`\x92\xaf\xff\xbf\xd6\xcc.Ct\xaf\xef\xbf\xe8\'\xf2\xe6`\xa3\xf6\xbfsn\x97\xc6\xf0w\x0c\xc0\xc1\xabY\r\xb4?\x85\xbf=\xfb\xddi\x98\x0f\xf5\xbf\xa9x\x1b\x8f\x1b*\x14\xc0\xfa\xc7\x04\xac}\xac\x05\xc0\xab\x89\xfa\xf5fE\x0e\xc0q\x90\x8fjg\xdf\xb9\xbf\xf6\x1f\x0eb\xef\x0f\x0f\xc0\xe5L\x0e\xd6\xaao\t\xc0<\xdei\\\'N\t\xc0\xb4\x91\xc4\xbb\x1a\xbb\x0e\xc0\xc5\xce\xc5\x0e\xdbL!\xc0\x11\xda\x9f\xd4\x1f\x9f\x07\xc0\x98X\xf2K\xdd8\xe1\xbf\x01\xdb\xf5v\xc6]\x05\xc0XL\x95)\xa9D\xdb?\xf9\xd2c\xaf5\x98\xf1\xbf\x1f6~|\xc4c\xef\xbfh5w1\xfb\x95\xcb?\x9c\x16${vP\xde?\x18\xfe\xa3{\xbd\xf0\xd8?\xe5\x8c\x8d6\xf8[\xd1?o\xe2\xf28\xc0\xf6\n\xc0N5M\xb9\x03h\x0c\xc0\xdc#\x11\x98\xd3e\xda\xbf5\xe9U\x08\xa3z\x14\xc0\xa7\x1c\r\xc9\xea\xeb\x15\xc0-\x8d!b\xda\xcd\t\xc0R\x84\xb2\x90\x9c\xcc\xee\xbf\x7fC\xe9o\xf0\xce\xf6\xbfI\xf5y\xfc\r6\xd9\xbf\x8d\xc9\xcd\x87\xa5&\x01\xc0\xa1h\x06e\xdd\x1a\xee\xbf\x8f\xd7\x80\xa8\xbc]\xf2\xbf\x9a\xda\x08\xb2\x84\x1a\xf2\xbfv+\xac9\xe5\xaa\xed\xbf\xb3\xdd\xc9\x01a\x9a\x16\xc0\xed\xde\x84\x86\x14\xf0\xee\xbf\xbcL\xc4\x15\x99\x90\xeb\xbf\xf2\xe9\xa8z\xce\xcf\x0e\xc0?I\xb6\xdeq\xd7\xa8\xbf\\\xde\xe7}\x87K\xec\xbf\x7f\x8e7\\\xbe\xa2\xfa\xbf\t\xc8J\xb0\xa3U\xc2\xbf;\x08X\x0c\xef\xbd\xe3\xbfy\xd7\xc6\xefR\xab\x10\xc0pp\x90{\xfa\xae\x1b\xc0,\xfd\xa2\x1bT\xf0\xe9\xbf\x9e\x17{T\xf3\xc4\xeb\xbf\x1e\xe5\x15\x10\x1c\x16\x0b\xc0D\xecE\xf9\x078\x04\xc0\xfeA\x05Cmb\r\xc0\xf2\xca\x15\x01\x00t\x17\xc0B\x15\x16\xff\xbd4\xf3\xbf\xf4\tAL\xd1\xda\x05\xc0\xbd\x07\x88\x9d\xef\x07\x0e\xc0Sx\xbb\x8c\x1ak\x0e\xc0O\x83B\xeb\xf5\x93\x06\xc0\xe8k9\xf4\x8c\xce\x00\xc0s\xba7k`\r\x0c\xc0\xae\xc8AN\xb3r\x11\xc0\xf5\xb6\x93\xd0#z\x01\xc0\x8c\x05\xb0.\x93\xe5\x04\xc0\xa7\x84\x12\xb5\x1f\x01\x05\xc0\xad\t\x11\x08\xb3\x0b\x06\xc0\xb1\x9a\xd73\xbf\xc8\x08\xc0cs\xaf\xeb\xe0_\x07\xc0E-\x97\x9e\x92]\x0c\xc0\xb3sP\xab\xe7z \xc0\x04B\\\x95\xd3F\xf7\xbf\xd2\x9bA\xefp\xc8\x14\xc0\x8a\xab\x0ey\xc4\xb9\x0c\xc0\x1d\xdf\xffK\xf9A\xe4?a"\xdaf\x896\x1a\xc0\xfc\x03Mh2\n\x15\xc0pz\xb9\xec\x8a\x10\xd7?\xb3{\xfd\xa0P_\xf2\xbf\'\xa6,\xc4I\r\x12\xc0\x11\x8f\r\x87\xb5\xa6\xe5\xbfr\xf7k\xac\xc0\xad\xef\xbf\xbb\xa1\xe9>\xe4\xcf\x05\xc0\x0bnxb\xa5\x01\x0f\xc0\xda9Kt\xb5\xc8\xf4?Q!N\x17l\xb4\x04\xc0\xf4O\x16:\xe0\xc7\xe9\xbf9\x11\x057\x9eB!\xc0!\x06\x14\xc4/\xe3\x0c\xc0K\x1d\x18\x02\xed\xfc\x0e\xc0\xd5\x1fMD\x97\xb5\xed\xbf\x1fW\xef\xbd\xdd^\xed\xbf\x14\x81\xc4\xda\x927\xe1\xbf\xe5\xc54\xf2\xa2\xc6\xe4?\x97\xe7\xb5\xfb\xfa\xd4\xe4?\xdf\x8a\xa1\x9d\xc8\x98\xe9\xbfZ\xb6\x82\x08\xa6\xac\xf9\xbf\xee\x16C\xefg\xfc\t\xc0\xff\x80j\xa7\xe7\x12\xff?&?\x11\x9b\xac\xde\xf4\xbf\xe5\xf0!\x16\xc43\xef\xbf\xb6\xb7C\x10o\xae\xd1\xbf\n/\xf2W^E\x14\xc0\x87\xc97HS\xbb\xf2\xbf\xa3\x17T\xd5\xf8\x90\x1b\xc0jP\xe1\xb3\x1e\x16\xfc\xbf\xe5we-\x08\x85\xfe?\x94\x8d>|\x02\n\xe8\xbf:\xbalx\xeb\x9c\x16\xc0\x0f\xe8\xe9\xb5;m\xf2\xbfE\x81\x86[\xf2\xd1\x0e\xc0l\xfb\x94\xccHJ\t\xc0\x95\x91\x1f\xd8\xdf\xba\x0e\xc0\x14\xa2K+Z\xd0\xee\xbfx\x801f\x14+\xd8\xbfO\xdae\xb5O\xe8\x15\xc06\x14\xa7=\xabL\x18\xc0\xbc9\x01\xe9\x85@\xda?\xfe\xbd\t[\xf9\xb4\x1c\xc0\xc7\xf2\xe7\x1d\x14\xd0\xfa\xbf\xa5\x91@\xd1\x00w\xfa\xbf\x80\xe6\x17p\xc3*\x15\xc0%\xeeeD\x9a\x98\xc5?\n_\x01\xd2\x15L\x0e\xc0?\x18\xd9\x14\xf9\x10\x0f\xc0\xe9L\xf7\xb3\x8dl\xf2\xbfA\x90\xbb\xa6\x13?\x0c\xc0\xbdt\x91713\xf2\xbf\xb5\x00\x1a\xf6\xec\xb9\t\xc0\xbc.\x19y$\x1f\x01\xc0rk\xdf\x0f1B\xa3\xbf\x97/\xae\xf5\x92/\x1a\xc0\xd2\xe1\x9b\xaa\x14\x81\xec\xbf\x1a+\xab\xaa\xf6"\xf3\xbfV\xaa\xe7\x05\t*\x0b\xc0L4\x7fi\xc6\xa4\x07\xc0/*\x0b>\xf4\t\x15\xc08i]\xc1\x86#\xe5\xbf\xcen\xc1\xe7\xaf\x87\x0e\xc0\xed\xe0\x95\xfa$2\n\xc0\xc9v_\xeb\xf8\xf1\x0e\xc0\xf0+\xc4\x88\xdb\'\xfb\xbfB\xf7\xec!\xf1R\xd5\xbf\t\x1d\xb7\xe0\x9b~\xf9\xbf\x87\x18\xec\xb1\x0f7\n\xc0)\xa5\x00rY2\x12\xc0\xd8d5w\xa7\xd7\xe9\xbfn"\xe7\x03R\xd4\x1d\xc0Y\xbfa\x87`\'\x08\xc0\xf4"\xa5\xc8x\x0b\t\xc0\x99\x08\x83sY.\xd3?\xe1\xcd\xb7\xb0\xcb\xd1\t\xc0\xd3\xa5\xff?M@\x11\xc0\x18\xbeq\xe4\xb4\xf2\x0b\xc0\xcb\x17M\xb1\x07\x08\x06\xc0\n\x15\xee\xd8\xef\xfc\xd8\xbf\xbd\xa9Gn\xd5\xed\x15\xc0f\xcc\'zw\x0e\xdc\xbf<\xdb\xac\n\n\xcf\xd9\xbf\\d\'\xd7\xaab\xfd\xbf\x14*\x1d[\x81\xab\x0b\xc0K\x1cv\xa5\xcc|\xe8\xbf\xf6\xad\xc7\xe0\xcc?\x0e\xc0\x9b\t\xff;\x8f&\xef\xbf\x85\xa7x\xafO!\r\xc0\xf86\xad\x1e\x91\xc7\x07\xc0\xf2\xac\xdar\x87-\x0e\xc0H\xd4d\x16\x19\x95\x05\xc0z\xf0\xd6\xfc\xcc\x83\xf5\xbf\x96\xb5\x0c\xa8vw\x10\xc0\xd7\x1f\xb2?\xd6L\t\xc0\xedC\xd1k\x07)\x14\xc0\x0f\x86\xa7\xd7Le\x15\xc0\x1b\xc0\\\xbb\xb1\xc9\xea\xbf\x04e\xdf\xd6\xd9\xd9\r\xc0\'\xb2C[\rb\x13\xc0t\xbe\xdb\xdd\x9e\x94\xd5\xbf\xb3\xef\xb5D\xbc\xbb\x19\xc0`\xe5\xd31\xa9\x1d\xf5\xbf\xa6Q>h\xee\x82\x19\xc0m\xc6 \x9a\xae\xaf\x0e\xc0\xc0\x19Tb\xc2\xd8\xf0\xbf<}Y\xdb\xc0n\xeb\xbf\x9f\xf7H\xd2\xd5\r\x12\xc0\x8e\x1br*\x07I\x1c\xc0$\xda8\x8c\xd9b\xf0\xbf\xc7\xa8\x7f:\t\x8d\x05\xc0H\x10\xda\x05\x0e"\xe5\xbf(\x9c\xf9\xd1t\xa8\x0f\xc0\xc4Yb\r\x05\xe7\t\xc0\xab\x82C\x97\x11\x80\xd3?\xb9d9\xc6;\x87\xb0\xbfvj\x00\xa3M\x08\xa7\xbf\xdd\x9cL\xe4Z\xef\xbb?\xb9\x8a\xc9\xb3\tt\xdb?C\xa4\x1bK^\xd8\x07\xc0\xbev\xa0kc\xad\x11\xc0\'o\x93\xd5K\x19\xee\xbf\x92A=G\xeaQ\x01\xc0-\x1a\n\x92\x9fF\xf6\xbf3\x1d\xa5\xb8C\xaf\xfe?7\t\xad<d8\t\xc0\xb5n\xd30(\xfb\xd9\xbf\x08\xa1\x9a+Vz\xfe?=?,Kr\xcc\xf4?\xad\xc0"\x1b\x9a\xd1\xf1\xbf\xbb\xc3\x88\xc6\x06\x81\x0f\xc0\xb6\xdb$\xd7\xe2\x8f\x11\xc0\xa8~\xb4C\x125\x15\xc0\x06\x86\x1a37\xd4\t\xc0\x16X,\xb7\xc5k\xe7\xbf\x05\xde|\xc1]\x93\xbb\xbfU\xe2\xa2.\x0c4\x16\xc0\x17\x06yI#\x1e\x1a\xc0\x0fd%\x99\xe7\xf7\x01\xc0\x99\x91\xd5\xca\x7f\xcd\t\xc0=H\xc9\xff>|\xeb\xbf\x95\x15\x8aK\xf8\xda\x0b\xc0\xd4\xf3\xd1\x0f\x11\xb1\x0b@\xc2F\xfa\x81U\xbb\xfb\xbf\x16\xde}\x1e\xd3\x99\xef\xbf\xb8yS\xecF\xe2\x07\xc0\x8e\xcaW-I\x94\x14\xc0\x84p\xe3\xec\xa5p\xe5\xbf\xa6B\xe1"\xb2\xcd\x1d\xc0k\xfb\xd2\x05\x8cL\xea\xbf\xbe\x85\xb6Qf \xfe\xbf\xbe\xc7\x7f\x15\xe8\xa7\x04\xc0@\xd9\x1d\x94\x18\x1b\x01\xc0\xc55T\x07,7\xf2\xbfM\xd5\xa2H\x04=\x0c\xc0\xc0 \xc3M!m\xc8?\xe1\xf9\xbc\xa7,\xc8\xed\xbf\\O\xd7\x8b\xaf\x1b\x0c\xc0\xeb\xcen*K[\xb1?\\L\x18\xd8\xdbm\xe2\xbf\xce*\x1b\x01\xcbF\xf1\xbf\xe8\xefX\xedN\xc7\xeb\xbf\xb2\x1e\xf3\xbdr\xed\x0e\xc0\xe2\xf9\xf4 \x8a\xb5\xf7\xbf\xad\x0fw\rK6\xfa\xbf\xcb\xac@\xbc]\xc8\xec\xbf\xbdc\xc0\x84\xcb\xfb\x0c\xc0\r\x9c\xe3\xb2c\xd8\xfa\xbfz\xdf"\xbe\xd3\xd1\xff\xbf\xa4\x7f[\x81\x93x\xf5\xbfJ\xbe\x81mf\x9c\xea\xbf\xb5\xb9\xf5\xcd\x80\xdf\xff\xbf\xec~HY!P\x05\xc0\xcc\x8bj\xeb\x1df\x15\xc0\xb8\xff\xcbj\x01\x1d\x01\xc0|\x97\x7f\xf4\xb4\xf1\x0e\xc0$\xae\x89\xe1h\xbe\xfa\xbf\xee\x8a\xb0=\xc2J\xd7\xbf%\x95\x1d\xf4\x94\xa0\xf5\xbf\xdb\xdd\x16\x10\xfad\xe0\xbf\xa8\x18k\x07\xc0\xb5\xe7\xbf\x08\x0e\xc7\xef\xc8F\xf3\xbf\x88\xa2\xae\xce\x19\xd2\t\xc0l\x8ct\x90{\x10\x0f\xc04_G\x13"\xfb\t\xc0\x94Mw\x93\xe3\xe2\xe9\xbf/\xbfCzv\xde\xeb\xbfE\x96Q\x1f\x11\xef\t\xc05^\xe9\xb9\xb6\x02\n\xc0\xed\x03\xb4\x07VL\x05\xc0\xaa\x89<\xdfw5\x08\xc0\xd1\x90Y\xe6\x1c\x93\xe1\xbf\t\xa5\x0b-\x90\xd3\xf7\xbf \xc3\xb1;\x90\xce\xe9\xbf\xa7\x9e\xa0\x97m\xa2\xf1\xbfx>\x7f\xc2\x0bL\xff\xbfn\xc0\xc4u^\xb9\x04\xc0\xfd\x81_\tD\x7f\x18\xc0R\xc3\xf2\xcc\x03\x17\x11\xc0\xad\xda4`\xd3b\x0e\xc0\xe9\x90V\xb4\x90-\x0f\xc0\xc2\x84\xc0]\xfc1\x1a\xc0/\x88%2\xcd8\x0f\xc0aB"\xf4\xc0\xfc\x16\xc0\xe4Pn\xb2)\xa4\x00\xc0\xf3\xa6P30@\x1c\xc0kD-Z\x00^\x1c\xc0\xa6\x0e\x028&C\xf2\xbfH=\xb6\xd5@\x9f\x08\xc0Y\xe0Ag\xdao\x14\xc0>\x9d\xe9\xe67\x8a\xfd\xbf\x0em\xec\xfe\xd4\x89\x05\xc0bmP!]\x03\xf2\xbf\x13\xc8\x81\xe7^\xb9\t\xc0\xba.}\x87Y:\xe9\xbfN\x1f\xa4o^e\x15\xc0\xc8\x07\x84H\'\xdd\xe4\xbf\xd8\x84\x98\xd3\x18\x00\t\xc0K\xe1NY\x8b\x84\xc0?_\xe3\xdf(\xd7M\x0e\xc0W\xf9\xcd\x9f\x1d"\x0f\xc0?\x8c\xbbT`j\n\xc0m;Pb\xb7\xe2\x16\xc0\xbd\xcd\x07r\x9dM\x12\xc0\xb3>B\x8d/\xc1\x07\xc0|\x19\x98\xed\x12D\x16\xc0\xa1\x0c=\xa8\x8e\x06\x0f\xc0\xf0i\xaf\xa3wl\x0e\xc0\xa1}\xee\xb5\x1ba\x11\xc0\xd2\x13\x03\xe5\xc9l\n\xc0\x12\x0f\xc15X#\x06\xc0\x1e\xba\xaf#\xc4\x1c\xc5?=Z=\xebn\x13\x16\xc0Jm\x9a\xa5\n\x94\xe6\xbf\x03\x0f_\xd9V=\xfa\xbf=\xf8\x85g\xbe\xae\xd7?cf\xe1\xc3\xfc\xb6\x11\xc0G\xab\x7f\xc5\x1d\xf3\x03\xc0\xd2\xfa\xe4\x8c\x01e\x0c\xc0#\xc6\xe1\r\xe3\xce\x11\xc0_R!2\x1d\x01\xff\xbf\x818A\xa4\\\x87\t\xc0!\xef\xa1\xe6\xd8\xff\x10\xc0\xe4\xa8#\xc5\xb0i\x14\xc0/@\x9d\xb5\xf7\x05\x1c\xc0\xd2`8\xf3\x7f\xb6\t\xc0\x82\xb9\xc4\x7f\xd7}\x08\xc0\xd1\x84}i*\x10\x1b\xc0s\xbdp\xa7/\xf7\x01\xc0:Ax\x1e\xc1\x86\x0e\xc0\xb1\xee\n\xf3\xfe\xa0\x1b\xc0\xc9\x82[\x02s\xa0\r\xc0\x9e\x19\x17>\x98\x97\x11\xc0im\xd2N\xef>\r\xc0\xfdw\x93|\xce\x05\x0f\xc0\x8d$\t\xc9\xbci\x0f\xc0Q\xa9\xe4\x8f\xe2\xfd\x11\xc0\xd2\x9b\x8fu\xd7\x93\xf8\xbfOIV\xe1C=\xee\xbf\xa3\xc9Q\x86\x9cu\x0e\xc0\xa03\xc3\xc6e7\x12\xc0\xc1\x06OG.\xb6\x10\xc0-\x93\x9c#\xba\xb6\x0c\xc0>\xee\xb6\xa8\xb1\xba\xf8\xbf%V!e\xf5\xf0\xd5?\x9f\x91\xaa\x96T\xd5\xf1\xbfRCO"9\xd6\xea\xbfX\xf5\x16\xca\xa9\xe5\xed\xbf$\x8a{zk\xc9\xeb\xbf/\xc4#\xf3\xb8\x93\xec\xbfC\xdd\xe4\xdf\x8cO\xfe?zC)W\x9f\xf9\x02\xc0\xfc\xee}1\xb9r\xf2?v\x07i\xde\xadF\xe1\xbf?8\xac\x95\x8c(\x11\xc0\xa1\xcbI\xd7,,!\xc0\xb2\xd0\xbd\xd7D\xed\t\xc0\xdd\x8f\x17~\x17\x01\xee\xbf\x8f\xebm|\x9e%\xfb\xbfL\xbd\xb8\xf60\x13\n\xc0\xdb\x92X\x8bt\x19\xdb\xbf\xc2\xc6\'\xf2k\x18\x1a\xc0\xc48\xd2\xd0\xb2\xcb\t\xc0pOM\x81\xb8x\xdb\xbf\xcee\xc1\x96\xda\xbe\x10\xc0M\x9b\xc2{\xa6r\x1b\xc0\xa5B\xb7z\x15h\x14\xc0C\xa6\xf3\x07\xbe\x1a\x12\xc0\x8f\xdb9\xd0\x18z\r\xc0\xd8L\xc2|y\xcd\xef?\xdeLJ\xa8\x91\xfb\r\xc0\x93\x99;\xdd70\x0e\xc0m\x03Ab\xbe\x97\t\xc0>\x07\xcf/!\x03\x0f\xc07\r:\x81\x88\xec\x01\xc0`g\xaf\x04\xc9G\x02\xc0c\xc1<r\xde\xd2\x11\xc0/\x9a\x05j\xe1\x95\x0e\xc0\x05\x01c\xece\x8d\xe1\xbf!\xf4\xfc\x0c\xbf\x12\r\xc0\x93i5\xde)\x1c\x07\xc0G5\xd3\xbaD\xc1\x12\xc0\xff\x85\\vW\xde\t\xc0\x9f\xfa9N\x97\xee\xc5?\x18\xd3\x0eK\x81Q\x1c\xc0\xd8d\xae\x12\x17\x15\t\xc0\x13`j\x1b\xf5\x1f\t\xc0\x90\xe6jf\xe8\x14\t\xc0\xdd\xd4LJ\xf7\xf0!\xc0\xfd\xfe)G\xdf\xd1\x05\xc0\x01\xbc\xbc\x85\xa9H\xfb\xbf\x81\x9e\x05\xf0,\xa3\r\xc0\x9eN\x1c5\xd6-\x14\xc0\xbb\x10\xab>J\xd5\t\xc0g\xd8\x8a\x16vi\xfa\xbfT\x89\x0b4\x9f\n\xff\xbf\xc4\xdf\x0b\x19\xc1\x0e\x0e\xc0\xdb\x97\xfc\xf4\tI\xf6\xbf\xe6\x9a\xe8H=\x19\xea\xbf\xe7 \xc3\xb9\x12\xdb\x0e\xc0\xe8\xfc\x8c\x03HC\xe2\xbf\xc4\xe4\xbaV\xb8\xe2\x0e\xc0l\r\xf5\xa4\xac\xa2\x10\xc0\xdbS\x05\xd2\xed\x04\xed\xbf\xa4\xeb2g\x8d\xf0\x0e\xc0\x92\xd5\xaa\xa7\x97\x94\xed\xbfCz^+\xbc\xea\x00\xc0\xb4\x9ee;,7\xf2\xbf\xe6\xc4\xa7\xde}?\x0c\xc0\xd9M\xebM\x82#\r\xc0\xddR\xaa\x10\t\xa3\xf2\xbfcD\xdfUi\xaf\t\xc0\xaeX\x87\xd2\xe7\x9b\xf7\xbfF\xa9am\xab\x81\x15\xc0\xf0u\xff4\t\xa0\x0f\xc0\xc3\x11\xec\x81]\xc9\xfa\xbf\x91{\xf9\xa3\xe3e\xf0\xbfd\xf7\xc3\xba%<\x14\xc0Q\xbb{~M#\xee\xbf\x03\x1d\xe5\x9eQ\xa0\x1b\xc0\x1d\x9c\x07\x0b\x1c5\x12\xc0\xb9\x02\xb9\x01\x8f\xae\x19\xc0\xd8\xfe\xff\x145+\x0c\xc0\x022Q\xeby\x8c\x15\xc0J\xcd\xa0!\x027\x14\xc0u\xd2\xeb\x1b\xea\xfb\x13\xc0I\xff\x045\x98\xac\x10\xc04\x1a|\xb1\x83E\x1c\xc0,\xd5\xef\x130L\xc6?\xc7\xc6w\xc0\xac\xd2\xed\xbf\xab]T\xa4*\x14\x06\xc0\x0e\xb4R\x04\x982\x06\xc0\xe8n\x10WQ7\x11\xc0\t\x83\x08I\xcbi\xe1\xbfAg\xaf\xa3\xd6\x0b\xff\xbf\xf3\xa12&\x8b\xfc\xe2\xbf\x07\xd5\xf4J\x959\x08\xc0\x8f\x9aE\xd9A>\n\xc0U-\xe1\xe5\xeb\x1f\x0c\xc0\xe1\x01U\xb3h5\x04\xc0\x18X(\xa3\xa4\xcf\x19\xc0:&\xd8\xadm\x18\xeb\xbf\x90\xa01\x96J\x1a\t\xc0a\xdf#4\xd9\xda\r\xc0\xdc\xab\x0b\x14M\xb5\x14\xc0m8\x0b\xf3C\xef\x15\xc0\'\xd0\xb6\xcc\x82W\x10\xc0E\'\x1c\x9fd\xf4\x16\xc0mn\x0b\xaa\x16\xf4\x14\xc0X\x13<T\xf8\x02\x12\xc0\xf9Q\xb6\x14\xf6\x8c\xe9\xbf\x1f\xa1J=\x05p\x08\xc0\xb7\x1e6\xb1%\x89\xde\xbf\xff\xcc\x08\x118<\x15\xc0\xe99*\xa0\x063\x01\xc0\xeb\xac\x8f\xfa\xab+\x14\xc0\x13\xf9\x9b\xaf\xd4\xf4\n\xc0\xf3\xe9U:^\x1e\t\xc0\xf4\x08w\x99\xe6\xf9\x16\xc0\x14\x1eF\xe3\x8f\xf5\x19\xc0\xcf\xca\xb3,\xe9\xae\xf5\xbf\x80!3\xca\xfb\xc5\t\xc0\xd3\xdb\xc5\xbd\x1c\xd7\x01\xc0O\xe4\xd9\xcb\ng\x1a\xc0\xcdr\xceU\xbd\xc2\x00\xc0IN\x0b\xcb~!\xc7?m\x82i\x9a\xf0\xa6\x10\xc0`\xfe\x92G\x8f\t\x01\xc0\xe2\x00\x1b\xdc6I\xef\xbf\x96\x9e\x18\x12\xe4~\x18\xc0\xder/0]\x02\x00\xc0T\xa9\xe2\xb7\xbf\xfe\x19\xc0\x06\xd5/\xf8\xb7\xb9\x03\xc0z\xd4CqcP\xfd\xbf\x82\x14\x17\xdd\xea3\x0f\xc0\xdcu\xe5\xe4\xdb\x9d\x10\xc0\x92\x03Yw$\xba\x10\xc0\xbd\x83\xa3k\x87m\x0e\xc0/\xff7$\x11\xab\xff\xbf\xa9\xb3\xd9x\x0c\x94\xed\xbf\x85\xdb\x82\r\xb0\xc5\x04\xc0uB6\xe1\x17\xd5\x11\xc0\xb5\x8bsd\xb1(\xf2\xbf\xaaC\xb6\xb9^\xf6\x00\xc00\xf6\xe5W\x01n\xeb\xbf\xec\x07\xd7{o{\x1b\xc0|\x83\x9f\x0e\x01\xbd\x0e\xc0\xfdm\xe0b\x96\xa4\xd9\xbf\x1c\xcd\x80\\\tG\x0e\xc0\x82j\xeez\xfbB\x15\xc0\x02^\x8d\xe6i\xce\x11\xc0\xa5\x9b<\x87\x9a;\xe8\xbf\xc7\xe9\x85\xba\x11\xfb\xec\xbf\x81/\xed\x13\xf7b\x0e\xc0\xba\x1c\x99O\xf7\xe5\xe9\xbf>\xb2\xc9\x08MW\x15\xc0\x05\xc7$\\\x05*\t\xc0\xa4\xe6\x13p\x82\xb1\x06\xc0\xa3t\x1f\xbc~;\n\xc0\xe4\xce\xb1\xefRc\x1a\xc0#\xfb\xed\xf6\xd43\x06\xc0\xca\xf7\x84\xaeL\\\xf4\xbf\x97\x95\n\x8b\xe33\x14\xc0\xd8\xa21\x9b@\x18\x1a\xc0\xb7\xf7\xdd\xaa\xdb\xa2\x00\xc0\xc11g\xd0<\xfd\x19\xc0\xb7L\x1b\xcd\xc2\xc0\x11\xc0K\x0c\x83\xe9\xa8\x9f\xf4\xbf\x12\x8fY5\x1d^\xc5?L;71\xc9\x80\xe4\xbf\xf9\x90}\xe0\xa0)\t\xc0d\x08\xf6\xd3\x95<\x0c\xc0\xc4\xac\xc0\xb1#\x1e\xf7\xbf=\xd6\x8a\xe3\xa4\xcf\x05\xc0g\xc4\x9d\x1d\xd3^\xe2\xbf\x17\xe4\xe5\xeao_\xe3?\x15\xa3\\\x05\xcc\xa7\xea\xbf\x96v\x04aA\x9d\x00\xc0"k\xd0?\xad\x86\x07\xc0\x01\x87\xca\xfc\xcc\x9e\x08\xc0\x0f\xaa\xd28#*\xfb?F\x89Z\xf8yD\xf8\xbf:\x8es\xfb\xc4\xb3\x19\xc0\xcc\xbd+\x1eQ\x9d\x02\xc0\x7f\xbc\xcd\x1c\x00)\x1a\xc0\xe3_\xdbUy\x12\r\xc0\xa2{~z\x8b\xa2\x0b\xc0\xe3Vf>X\\\xce?\xbf\xd7\xf8\xc0\xeb`\x05\xc0j\xdcq\xc1\xde\x9a\x0f\xc0\xa8\xf2\x00vf\xdf\x16\xc0(\x8cw\x9e\xea\'\x18\xc0\xb6\xfed\xdd\x17\x8c\x14\xc0;\xeaA\x8b\x9aA\x18\xc0+\xf1\xc4"/7\x13\xc0\x07m\xf0\xb2\x84\xd7\t\xc0\x88;\x00\x1e\x1e\xfd\x19\xc0\x94\xa0\x9c\x7f\x17Q\x07\xc0\xb0\x9f\x18J\x1a\xa6\xfa\xbfu,\xc6\xf6\xf4\xc7\x14\xc0\x86\xf3y~d\x12\x17\xc0q\xe6\xa0F\xc3\xbc\xf2?\xaa\x1a\xe3\xa2K\x1a\t\xc0\xc6\xc0O|h\xc5\xd5?:\xfa\xe6\xe2\x8d\x7f\x15\xc0kgT]U\x1e\r\xc0\x16V\xf3\x95\xce\x98\xf7\xbf\x06\xc6s1\x0f\x15\x0c\xc0m[-4=Q\x0c\xc0\x90&\xb1]\x181\x0e\xc0\x8a%\xb2\x04\xf9v\xf0\xbfr\x9f4\x0b\xbf!\x00\xc0T\xd8\x12\xec\x16\x9d\xf5\xbf\x8c\x91D\x98X:\xe1\xbf\x86\x0c4\xea\xcbk\x17\xc0-\xb2R\xc0\xf7\x1c\xfb\xbf\xd5\xbe\xc4\xa75\xbf\x05\xc0\xae\x80\xd9!tR\x10\xc0s\x98\xac5>:\t\xc0\x92\xe7.\x15\x98\xf9\x19\xc0\x8dS\x84Km\x0b\x1a\xc0;\xdbk\x9e\x86\xd7\x01\xc0\xc8\xa5\x154\x91\x9d\xf1\xbf0I\x00\x89\xdc\xd6\x07\xc0\xab\xa2\x9e\x86\xac\xd5\x11\xc0\xab|\xc6\x06\xfe\r\x16\xc0\x80\xaf)\xde\x03\xc1\x11\xc0\xbeJ\xb6\x13rr\x15\xc0\xb8\xfc\xbfw\xbd\xf4\x16\xc0B9\x15\xca\x04.\x1a\xc0+\xb7f\xea#\xba\xe1?\xe3Vf>X\\\xce?\xa93\xe7\x81\xe7u\x0e\xc0\xc7`F\xb9\xaf\x81\x04\xc0\x15v\xc7\xac\xad*\t\xc0\xbdqNsy]\x1a\xc0\xae*\xe1\xac\x84{\x18\xc0\x80\x82\xbdu2\x17\t\xc0\x99\x0e\xc2{\xf9\xb4\r\xc0r\x0e\xa9\x03\x0e\xab\x19\xc0.\xc7\xdf\xda\xed\xb1\t\xc0\x85\xe8\xbaW\xbe\xc1 \xc0\xddCA\x19\xe7{\x1a\xc0;\xa0\xfb\xd0\xe6\xce\x0f\xc0/\xb2\xc9\xf8\x8a\xd8\xed\xbfCb\xcb\x9d\x02\xb8\xeb\xbf\xc4\x94\xecD\xce\xd9 \xc0\x0c\x1eFPPD\x1c\xc0\xed@9\xe7s\xd3\x03\xc0Geja\xe7\xd3\x11\xc0*\x9fH\xa2\x99\x99\x08\xc0.\xb6\x98\x11\xc1u\t\xc0\x80V]Dlp\x10\xc0\x11<\xa5\xad\xc0U\r\xc0\xb4\x93a\r\x1a\xc5Q\xbf\x12l;\xec\x83m\xda\xbf\xd0k\x10\x98\xe1:\x15\xc05Y!wV\xeb\x0e\xc0\xe7\xe1xK\xe4Y\x0c\xc0\xa3\'\xc5\xb9\xe5\xc6\n\xc0\x85\x17\xe5gJP\n\xc0\xa5\x90N\xa0\xfd/\n\xc0\x14]\x87k4Q\xf2\xbf\x95\x9a\xeb3\x869\r\xc0\x0b3\t\xb1\xf2\xa2\n\xc0\x0f\x1fy\xfd\xb6H\x0c\xc0w\xec(c\x10\x9f\x10\xc0t\xfa\xaawy\x15\xee\xbf\xa4\xaa\x90\xce\xb9&\x11\xc0\xbe\x8d\x1a\xac\xe3o\xee\xbf\x8a:L<\x9c \x07\xc0d\xc7\xaa}r\xcd\xf5\xbf5\xed\xb51K1\xf6\xbfzi\xb2\xaf\x08\x88\x06\xc0\xe9e!\\\xae2\n\xc02\xd8\xfd\x97_\r\xea\xbf\xedG\x17\x15\xbc\x8f\x06\xc0%\x1eB\xd4t:\xed\xbfM\xbfr5\xe0\x84\xfb?\xc6\x1dZ\xd7\x9e/\xfb?\xc8y\x81\xfe\x11y\x12\xc0\xa5\xc1e[\xd8\x7f\xea\xbf\x0e{\xb5a*\x9a\x00\xc0\xfa\xb2\x9a\xcbd\xc4\x0e\xc0\xbc\x96\xa6\x08\x99\xb0\x00\xc0\xe4\xceAM\xd5\x8c\x14\xc0\nV\xadP\x80)\xe2\xbf\x89{Lm-<\xe8\xbf"?\xe7\x9bG\xb6\x18\xc0G\xe8A\x15\x91t\x18\xc0\xf6\xac\x07\xf0\x13%\xf1\xbf\x9e\x1dnq\xf7%\x16\xc0\xcfY\xa5\x91\xd5\xfb\x06\xc0,\xa1b\xf4&K\xf5\xbfA\x01S*\xcd\x11\xf8?\'=\x08E\x90\xd6\x05\xc0\xeb\xb7\x15v\xfd\x11\t\xc02\x99\xf5t\x18\xa6\x18\xc0\xd67\xc4\x99\xc0\x9c\x0c\xc0\xf4\xb7\xff\x96H\xe4\x15\xc0\xef\x04\xd3\x01\xa6\xf1\xfc\xbf\x81\xa0\x00\xc5\x8e\x18\xd6?\xc9;\xea\xaaV\xe8\x15\xc0\x19Da\x9cr\xc2\xf2?ji\xbe\x9dj$\xf5\xbfI\x1f/\x06\xb3\xf7\x17\xc0j\x8c.\xd8j\xf9\xf0\xbf9_:\xf1\xf1\xc3\xf2?\x8cC\x99|\xe7s\x08\xc0\xa7\x15\xf8\x19<4\xe8\xbf'
p16
tp17
bg3
(g4
(I0
tp18
g6
tp19
Rp20
(I1
(I720
tp21
g13
I00
S';\x1e\x1f_e\xadS@\x15\xc5\x0f9P\xd8S@(\xcf\xcd\x9b\xb3\xafS@?~\x1a\xf8\xa2\x18T@k\x08\'Zo\xd2S@\xc1\x18\xb8\x05\xa8\xa1S@\xfc_\x84Aj*T@;F\x14\x8ct\xfcS@8\xce\x85&\xce\xa3S@\xb6\xb4\x15-i\xfcS@\x14\x01\xef\xf5\xa9\xbeS@\xd0\xffl\x91d*T@\xbc\xb0\xa896\xcfS@t\x88\x07\xa7\xa2\xb7S@B\x9b\x84z\x9f)T@:\xfc2S\xb8)T@\xd1D\xc3\x15\xd2\xe4S@O\xb7"\xe9X\xe3S@\xd0=\xaf2\xaf\xa4S@\xd7\x876F`aS@rl\xb2\x8c\xe5\xafS@\xd0U\xb8%\xec\xb6S@\xe6\xc9\\{\xa9\x9fS@P\x85Q\xb2Y\xb8S@iF\xaf\x86\xac\xacS@\x03\xd9\xf7\xbd\xc9\xf7S@\xfd\x9e\xd1i\x9e\x16T@@\xd0\xdb \xfa\xf1S@\x08i\xaaE\xd9\xc4S@l\xa4\xf3m\xc8\xbfS@\xba#\xe3\xc4+\xb7S@\xff7+\xaa\xf4\xc4S@\x90a\xf4\xc3M\nT@\xb4\x91"J\xfc\xc4S@HH\x8f\n\xa9\xb6S@\xb5\xd3\x87*\xd4\xf5S@\xbdp\xfd\x85t\xc4S@\'K\xf8\x8c6\xaaS@\\\xbb*0\x19\xb4S@lM#\xbfm\x1eT@#\xf6S\x8f\x9e\x81S@\x00\xd6\xc5R=\x15T@ekk\x9eb\x15T@%36\x8e\xf4zS@\xc7{f\xeb(\xebS@#G\xbf\x04\x1d\xb1S@\xb8\x8a\xcaG2\x16T@yk\xc7\x8a\xf5\x1cT@\x0cPT\xb0\x17\xc3S@\x18\xa9F\x85\xbc\x05T@\x7f\xeer\xf2\x91\xcdS@t\x9ca\\?\xb1S@V\xb9VFP\xcfS@\xf9\xd1\xa5\xaa\xe5\xd4S@\x7f\x139\x00M\xb5S@\xebD\xe8\xf8^\xe6S@\xac\xdb\x87\n\xc7\x14T@\x01\x1f\x80\xfd\xbf\x11T@\xe293U\x19\xb6S@\x016z\xe0\xf3\xefS@\xff\xea\xb2\x8c\xdd\xbaS@\xe4m\xa1\x8b\xe1\x06T@\xb8IN\x83\xbf\xa5S@\xda\x95\xb8\xe0\xb5\xb4S@_^\xa1Dg\xb8S@s\x07\x8e\x02\xbb\xe8S@F5\xa2\x1c\xbc\xb3S@\x8a\xed\x8a\xc7\xd8\xc5S@\xf3\xdd\xfc\xc9\xce\xddS@O\xf5V\x17\xe8\xd7S@\xa3\xf5\x89R\x89\xdeS@\xdb\xf4\x9c\xb1\xf4\x18T@\x80\xd8I\xc9\\\xb2S@\xf2\xdd7vy\xb8S@\xaaN\xa9\x8a\xc7\xb6S@\xaeL\xcfH3\xb9S@\x94\x80\xbfAV\xd9S@\xae,\x18\x01\xea\xd1S@\x03\xde*S\xd2\xaeS@\x85N\xc3\xe8\x11\xd2S@b\xcf\x1a\xc0\xd9\xa3S@\x8aT\xaf\'\xaa\x06T@\x9d?\xff\xdc\xb8\xb2S@\x1c\xa8"(S\x06T@a|\xe2l%\xf2S@\x80Y4)\xe8\xedS@h\xc7Vx\\\x15T@q\xd6\xf5\xbb\xdf\x8bS@\xb6\x0e\x13\x04\xc2\xe7S@\xaf\xacr\xee\x9c\xdaS@EQ\x0c*\x1d\x14T@\xd6\xeb\x88\x88C\xcfS@\xfc-"\x80\xcf\xaaS@\x1b5d\x01\xfb\xd5S@\x8c\xe4Z\xa4\x84\xcdS@x\x0b\x82@\xe2\xc7S@\x1b\xb9B\xfc\x13\xc7S@:\xbd\xfc\x96\xe9\xc6S@\xe7MJ\xb2?\xd6S@e\x9a}\x08\xf0\x03T@\xcd\x1f\xa5\x98y\xc4S@P+\x17\x86w)T@\x9b\x12p9B\x81S@t\xa4\xc9@s\xcbS@\x8e5\x13\x0fI\xacS@\x95\xa4\xbe\xe0\'\xbfS@.\xcf\x1cVq\xbdS@\xed\xf4M\xb3~\xbfS@\x8cz\x8fn\xbc\xb7S@5\xc9}\xff^\xb8S@\xc7w\x8a\x86\'\xb8S@\x9f\x8c\x92\x05\xac\xb6S@\x98\xdc\x82m@\xd9S@=\xcc\x03(\x88\xb6S@\xc1\xc9S\xc7m\xb5S@\xbb\xa5N\x16-\xc5S@N7\xd5%\xec\xafS@/\xce\x98\xe5\xb2\xb4S@\x8e\xe1\x1a\x0b\x97\xb8S@\xf0\xe8\r\xd8`\x11T@F\xfc69\xaa\xb0S@\x8e;\x97 O\x14T@\xe2\xd6\xda\x0f\xf7\xccS@\xed\xe7\xc4\xf1|\xadS@en\x9c2\x84\xadS@\x85k\xce\xc3\xe9\xb9S@\xeb\xb30\x8f\x86\xd9S@\x1ex]\xc2\x1b\x03T@\x8f\x13\xb40\xf9\x1cT@\xcb\xb7jz\x0b\xaaS@\x9c\x9d\xe7\x11&\xb1S@C\xa9\xbd\x9e\xc5\x00T@\x10\x1d`\'_\x15T@\x80\\\x7f\xb5\x82\xafS@\xa4\xe9\xf6\xc0R\xbfS@\x0f6\xcb\xc0\x8a\xd8S@\x94K\xd8\xfc\xe4\x18T@\x89\xa1Pi0\xd8S@:L\xcbl+\xebS@\x12\xdf\xb2\xe8\xe8\xa4S@\xa2\xd6\xc2\x9cI\xa4S@\x17c};z\xa5S@~\x85\xb5\r\n\xa2S@\xa3\x07\x13<3\xa5S@i\x89\x03\x94\x90\xa2S@\xa2\x8bi\x11J\x13T@_\xdahGO\xe9S@\xfd\xf5\t\xba\xd9\x92S@\xd8\xb0C\x02A\x07T@v\x15\xd4\x9a\xb1\xa1S@\x05]\x97}\x93\xd1S@\x19\xe1\xd9\xaf\xff\xd4S@L\xc4\x90\xa6\xd7\xbdS@2\xe8 <\xd3\xe7S@\x112to\x8f\xb2S@\xe3\xcb.\xa0\xd9\xbaS@GC*WM\xb1S@\xf7s\x00\xa72\xc6S@\x98#1sc\xe3S@3v\xae\xf7g\xb1S@\x07\xb7\xd6\xcd\xad\xafS@\x04K\x8dH\xca\x8bS@\xedi,\xb7\\\xa5S@\x8d\xda+\xc8\x1a\xc5S@]\xa5\'\xc71\xadS@\xa7\x80\xeex\xb3\xacS@\xa5p\xf4 }\xdaS@\x12\xab\x85\x02\xea\xd7S@H\xca\xd5\x04(\x07T@k\x80"7\xa0\xb5S@P\xb4\x916?\x12T@\xc1\r\xe7\xa4\x83\xdeS@\x9e\xbd\xbcx\xfb\xeaS@|@\xc3\xb3h\xbbS@\xcd\x85\xe8\xe0\xb3\xb6S@j\x03\xf5`C\x03T@\x96\xc4\xe7|\xb7\xe0S@\x98\xbb\xb3\x9c\xc3\xb7S@\xa9\xbf3\xc4\xc9\x82S@A\xf1}\xab\x18\xcfS@{<B\xae\xb4\xddS@A\xa9\xdc|d\xbfS@\x9e\xe7\xb2PG\xebS@\xb7\xa26+\x1c\x12T@\xbc\xb5\x03-%\xc5S@e\x9c\xe8P\\\xaeS@P\x80\x8e\x03\xb4\x1aT@\x80\x8c\x12(\xb1\rT@\xd9\x18G%\x85\xdcS@qy{\xe0I\x81S@\t=\x82,\xae\xecS@\xe8g\xb0.\xbd\x07T@\xc2\xd0\xd19\x11\x99S@\xce\xf7V>\xb0\xb8S@\xea\xe1\xfe\xfc\xa3\xb8S@\x0e\x00\x80\xa0\xe3\x0eT@\xfe\x15\x0b\x1bq\nT@A\x04\x0c\x1a\x8c\x06T@\xb8-\x03$f\x06T@[\xeb\x9a#a\xb8S@+a;\xcfk\xc5S@e\xce\x900\x98\xb8S@\x08\xa5\x14m\xae\xa7S@\x93\xc0\xc7\xc0|\xbfS@\xda@-\x1a*\x11T@o\xe4J\x01\x91tS@C\xcc\x9co\x93\xbaS@\xbb\x1a\x17(\x08\xaaS@\t\xe1\x08{V T@F\xa5\xb6\xa6\xcb\xe7S@\xf7X\x8aO\xad\xd6S@\x9b|\xe04w\xb7S@\x9c`G\x00v\x06T@\x1a\x1b\x8dL@\xd2S@(\xe4\xcd4\xba\xc5S@<\xcc\xef\x96\x94\xd0S@\x1b\x82\x9c\xe5\x02\xdbS@\xff\xb5\xe9GJ\rT@\x10~?\x06\xc6\xddS@\xf5\xe4\xdcx\xea\xe3S@\xc2\x8cK\xf9\x97\xadS@\x02\xb5\n\x8f\xd3\xceS@6\x7feh\r\xb7S@\rbe\xec\xec\xddS@\xe5x^}\x87\xc4S@\xad\xd8\x91vl\xcbS@9\x95\xbe\xe1S\xf0S@\xf6Qn\xeb\x89\xd8S@g&\xaa\x8f\x19\x9dS@\xd9L\x9c\xb2\xa3\xafS@\xaa`!\xf0\x19\x81S@\\9S\x059\xb0S@\xb6aPp\xd4\xb0S@\xaa\x9b\xfaO\xaf\x01T@\xc89\x1c_\xe3\xc2S@\x94\xbfK\x9e\n\xb5S@E<\x01|\x83\xc5S@u\xb4j\x7f\xb1\xb6S@\x12\x81\xe7\xc5w\xc5S@\xab\xa8\x90D\x06\x01T@{\x9e\xdb\x82\x9a\x8dS@$O\xa6\t\xb7\xa3S@\x08Z9\x0fN\xbdS@\xdc5i\x17\xd1\xffS@_q\xdc\x1b\xde\xedS@\xea\x92A\x94\n\xd2S@\xa6\xbf\x95\x0c:\xd2S@\xed_\x0c\xc7\xbc\xceS@\xbci\x12^\x00\xfcS@\'\xf9\x08r\x0c\xf0S@\x95\x1c\xb2\x17Q\xcfS@\x83\xd9\xcc\n\xf7\xf8S@\xb9\x1c\x06 n\xcdS@[*\xb2\x1f\x15\x9dS@.\xef \xc1\xa3\xc5S@\xdb\xb1\x9f\xeb\xed\xb6S@\x98\xe5\x8c\x84\xdf\xb5S@\xb0.n\xe9\xd6\xe7S@lF``\xfa\xc0S@h\xc2\xebV\xe9\xb6S@\xe3\x11\xa2\x01Q\x14T@6Y\xfe\x04Q\xb7S@q\xbdB\xb9m\xefS@\xc6I\x81X\xff\xccS@\x9d<\x93jJ\xc6S@\xc1\x19\xc3 \xb6\x10T@*\xf0h5=\x10T@r\x05\x0b\xd5u\nT@\x03\xee\xa6YB\xcfS@\x13\x85\x97 t\xb0S@\xb3D\'2\x8d\x13T@\xf0\xfd\x93\x02\x14\x0bT@\xcd\x80\xfc\xda\x05\x13T@\xa31)\xee\xc0\xcdS@f\xd5W\x95y\xe4S@C^j\xcc2\xa7S@L\x98\xbd\x957\xb1S@\xb5\x19\xab\xdf\xab\xddS@9D\xd6\xe5n\xe3S@o\xc3\x0c\xf8p\xb3S@\xa6\x1b{cE\x1dT@)\xad\xddf\xe3\xefS@\xe1\x831y\xa8\xd1S@[\xca\xebD$\xb3S@\x1b_d\x93$\xb5S@-]\xea(\x9b\xaeS@N\x1c\xf5H1+T@\x8c%)M\xd2\xa1S@\xecD\xf7\x881\xebS@\x91te\xa4A\xa9S@\xf1\xa0\xb6v]\xb5S@\x1984\x81\x95\xc3S@\xf5z*M\xbf\xc2S@\xa6\x9d\xf3$\xce\xbeS@\xf8\xd2\xd5\x0e\xd6\xbaS@\xe9:a\xec\xa8\xb2S@\x1d\xc7El\xd9&T@\xc0\x16\x11j9\xabS@\xdd\xd7\xe9gP\xc9S@jb\xb2!a\xafS@\xb4!Va\xcb\xbdS@z\x9c\xe1\xc7\xa4\xe0S@5\xd3\xc6\x04z\xbfS@\xed\xc9\xcd\x9b\x99\xb8S@\xbe\xb8\x1a\x84j\xc5S@\x10\x88\xb1\xf8\xa2\nT@\xfb\xca\x0c\xdf\x9b\xb6S@\xb8C\x86\x8fX"T@\xf2\x1f\xb4n<\xb0S@\x94\x1c\x9b\xac\x18\xb8S@Ac\xa4\x9ag\xb6S@\xe6\xb6w\xce\x17\xb5S@p\xba|\x9c\x18\xc5S@\x00"\xa3\xa8\xa1\xbdS@\xe1\x84{\x81\t\xb9S@\x846%\xb0\x98\xbaS@\x8a\xe3\xcdr\x1b\xc3S@\x90\xb7\xc6\xa7\xba\xb8S@\xcf\xe2z\xa1r\xbaS@\xb2\xd2\x04\xbb`\xbdS@\x10fKc\xa3\xb3S@y\x1cB\xca$\xc1S@E\x1d\xd6^3\xa4S@.|e\xa93\xd2S@_1Z\x96`\xc2S@G\x9e\x95\x15\x94\x16T@&2R\xa6.\xc0S@K\xd8RG\x85\xb9S@R3Bq9\xbbS@8\xa8H\x17\x17\xafS@Nf\x0c\x04\xe9\xafS@\xd3T\x86a\xe0\xbfS@\x00\xbd\x1b\x13t\xcbS@\xca\xda\x0e0\xe2"T@\xd4\xb8\x1b\xf2\xe6\xcbS@\r\x07\xee\xac\x8e\xadS@\xa4\x80\xb136\xadS@\xd2\xc1\xad\xf2\x16\xcdS@\xca\xa4\x8b\x8a9\xcdS@*l\xfc\xf5s\xa4S@/\xb9\x93\xa9\x16\xb7S@\x13\xc0\x16\x1ei\xbfS@L\xe0\x7f\xe3\xaf\xd4S@\x92\x86\xaa\xd0<\xbaS@\x1b\xc4\xa5\xf5\xc0\xaaS@P?\xd4\xa8\x8a\xafS@\xe0,\xac\x92\x9f\xb1S@\xf6\xa0\x0fKt\xdeS@\xfcMOm\x84OS@\xdd\xcb\xfb\x10\xdd\xd4S@\x1a(qxl\xc5S@{n\x96\xf7\x7f\x9fS@\xdd\xa3_\x9e\xb3\xd7S@k\xfc\xe5\x14V\xe0S@h^\x89Z\xd7\x12T@\xd2\xcf\xcb\xc1\xf3\xbeS@{\x95=\xef\xa6\xbeS@\xb3\xea\xaa#\x14\xccS@\x96\x80~\rI\xaaS@\n\x0c\xca\xe4\x87eS@\xda\xa6!\x00\xd0\xd2S@U\x13\x9b\xbc\xf7\xa4S@\x9e\xff\xc5%\xff\xb7S@V\xdc~0\x9f\xa7S@\xcf\xe5q\xca\xa6\xcdS@:\x0e\x80\x04X{S@\x8f\x9b\xa1=x\xd6S@\x82\xf9\xd7\x14\xa8\xa5S@m|\\_\xc1\xccS@\x01\x0f\x1bH\x82\xa5S@\x14\xb2\xe4\xbfA\x05T@a4\x91\x81\xd3\xcdS@R\xfb\xff\xa1YuS@\x17\xb5\xa1D\x1b\xe8S@I\xc8\x95\n\x02\x9eS@\xc0a\x18\xca\xf5\xecS@:\xdc\x90\x7f\xac\x15T@\xdc)\xc6$Y\x15T@t\xd9\xe4\x97\xf1\x15T@</\xa5\x06\xef\xe4S@\xd6\xb1\x03#\xbf\xe2S@\xe0\xde\xcc\xd2j\nT@\x96\xf5i\xd0,uS@\xec@M]#\xdaS@\x07\x9cx\xfe\x86\xdfS@\xe7\x03\xe7\x9a\xfe\xd5S@\xac\x86\xd4\x98\x0b\xf0S@\x1d\xeb \xc1\xe1\xe6S@*Et\x89Y\xecS@\xe9\xc4\xf1{\xaa\xf0S@\x10\x80\xc8j\x93\x02T@\xd8\xde7\xc7h\x19T@R\xac\xb4O\xe0\xf0S@\x8a\xfd\x1a\xf1\xf5\rT@\xcc\xe3eP\xa9\x8fS@\x867\xf29d\x91S@\xa1\xbb\x88p\xcd\xeeS@%v\xbekZ\xa2S@\x82caH<\xebS@B\xf5c*y\x06T@V\x88\x88J\x8b\xa1S@\xa9\x0e~o\xa3\x03T@\xe7W\xf8c\x8c\x1aT@.\x08IR@\x03T@\xac\x8d\'2\xd4\xf5S@\xc9\xea3!\xef\x84S@r\xaa\x94\xa9N\x1bT@@\xb2\x06\xb0\x17\xf7S@L\xdd\xf7\xad\x19\x0bT@zx|:d\x00T@\xca\xc8\xc4\x92\xd3\x1cT@c\x0e\x06\xee\xb6\xffS@\xcd\xc2\x06i@\xfbS@\x81\xe9\x86<\xed\xbfS@g\x9b\x9c\xfa\xf1\xd1S@\x89\xb2G\xc1j\xb3S@\x80\xda\x83ej\xbeS@C2\xe6\x1c{\xbcS@\xf1\x82M\xc2\t\xbbS@\x04I\xf7\xd42\xc5S@F}1\x1a\xbd\xdbS@&\x98!NJ\xdaS@5+\x88\x8a\'\xe7S@+\xf2*\x04\x8d\xdaS@@\x14Eja\xf3S@\x9a\xa9J\'\xc2\x8aS@\x11\x8a\xbev\x08\xcdS@.\x02%\xd1F\xb6S@V\xa4I4\x19\xb9S@q\xe5\x0e\xec\xe9\xddS@\x9d\x7fu!j\xbdS@\xbb\xaa\xc5\x03\x95\x9dS@>6\xe1\xfd\xfa\xf4S@\xd0\x16\x01\xa8*\xbcS@\xbd\xb5\xa2\xf1\x0c\x14T@\xcaB\tc\x99\xa3S@A\xeb\xf9k\x01\x0eT@\xba!\xc6xv\nT@u8\xfeV\xa3\x02T@\xb0\xc1\x9c\xa9\xaa\xe9S@g\xa0S\xa6\xad\x01T@\xe5\xa0\xc6\xa1{\x01T@\xd8\x97\xb8\xf4m\x97S@\xed\x90\xa5\xe4\xb7\x15T@\x06\x14P\xa4,\xebS@\xb13\xe8\x80Z\xe8S@\xa4K\xba\xef\xae\xf0S@\xbc\xa5\x86W\xa0\x16T@\xe53CA&\xdbS@3r\x8dx\xbd\xeaS@dq\x98{\xc2\xa5S@u.\xae\xe9\xe4\x1aT@\x0e\xe4;\xe2\x0f\xabS@\xf0X\xdb\xe7\x98\nT@H\x02\x07f\xe3\xbeS@\x82\xfd\xf8a\xee\xddS@\xbc\x9a\xb9:\x8a\xddS@\xcco\xe3\x1fe\xb0S@[\xa8\x16\xfc\xd0uS@\xf1\xab-\xa3\'\xb1S@\xf1qZ\x95\x99\xd0S@b"2h\x04\x1cT@t(U\xc6>\xc7S@/\xb2D\xbah\xcbS@B\xf5x\x97\xbc\xb8S@\x90\x0b[\xff\x82\xc1S@Y\x0bFKC\xc4S@\xfc)\xb4\xcf\x11\xbeS@\x07\x98\x90\xf3%\xbaS@\xf6\x1d\x00\xb2\x11\xc5S@N\xc2\xaen\x15\xb8S@\xd5a\x0b\xf7\xb5\xc5S@*\x13\xafw|\xcaS@M\xfe\xf0!\xe3\xbaS@\xea1\xacqC\xc6S@\xfe\xe3\xda+\xa0\xb6S@z\xb9\x18@#\xbeS@\xfbyw\x9b\x99\xb8S@W\xdf\t\x11l\xc5S@\x95\\/\x89%\xc5S@n\t\xf1\xca\x82\xbbS@U)\xc8\xe3\xeb\xc1S@~\x1c{M\xaf\xbdS@\x08\xde{\x05\x1e\xd2S@LSDP;\xc5S@\xa5\xac\x8c\xaf\x07\xd6S@jA\x9e\xb6\xdd\xb4S@~xN:m\xd2S@\xe6\xe2[&#\x0bT@\x9c\x84@\xe5b\xccS@\x11\x85\x9d\xd2\xcc\x1cT@\xf4\xd5%\xe7f\x8aS@\xe3\x8c\x84KI\x04T@:\x8f\xbbU\xfe%T@`\n\xbc\xd7\x99\xe0S@J6\xaeau\xe4S@\xca\xf3\x1f\x86\xd0\x1eT@\xfc\xa9\xd5\xafn\xbeS@\t\xde\x82\xa6=\xdbS@\xd1\x90yi=\nT@\xa4\xf74\xe3\xdd\xe2S@\x84\t\xd0\x01[\xa3S@\xfd\x8c\x96\xbb\xd4\xedS@\xde\x91g\xaa\x97\xdaS@\x1b\x9e\x14\xb2\x96\x02T@\xd7\xc8\x9b\xc3_\xd9S@!fO\xc0&\xb7S@q\xe2e@\x80\x03T@dK\x1a\xf2\x15\xe5S@\xf2z\x00W\xe8\tT@o\xf4\xfe\x16>\xa6S@\x06\x10\xbc#0\xaeS@1\x17P\xe9\xbb\xeeS@\xe4\x9e\x94L\x83\xc3S@L\xe1\x14X\xb2\xe6S@/\x8c.\xec\x98\xdaS@\xf7\xad\x84\x0e\x83\x16T@\xa7\x13\x11\xd1\xb5\x1bT@p-\xbf\xf1\xf8\'T@A\xaf`[B\x1bT@i\x84\xffj\x8d\xcfS@\xaa\x84m\xc5\x89\xb1S@K\x11\x88\xda\xa8\xcfS@ygv\x8fs(T@\xb2\xfe\xb2n\xba\xf5S@\x00\xb9\x15\xd9\x01\xe4S@J]\xbc\xd5X\xd6S@\xc0\x1drN[\xb0S@\xb8\x84x\xe81\xdfS@\xf7\xed\xcf|\x8d\xa4S@\xba\x9f\xefyc\xbeS@\xc2\xef\xc8]N\xb7S@\x10\x94\x9f\xf4)\xebS@*=\xaa)\xf9}S@(\xdc)\x1dl\xbfS@s\xbe\x14&\x97\nT@\x96B\x83\xb9\xa8\xffS@\xe2\x13f\xd4x\xbeS@0\x9d\xa6\x0f\n\xacS@\xa6\xb6\x02>]\xdeS@\xb0\xd4t\x10$\x15T@k\x84f\xe0\xda\x9dS@\xc2k\xfcHc\xe0S@\x95\xb0\xa7\x0e\x9f\xa3S@m\x10\x00\xac}\xc5S@\xb0\xa1\x86\xc13\x14T@\xc9:\x04~\x12\x14T@\x0b\x1b\xcbKj\x00T@<Ij\xa4}\xbaS@\n\x81\xba,\x95\xb6S@\xee_[\xf59\xebS@\xeb\x9a\x02\xf8\xa7\x05T@\xfd"\xe6\xff\x8e\xb8S@\x8f\x04d!+\xbeS@\x1e\xaa?@`\xadS@W\x90\xdb\x8b\x93\xa3S@\xc7\x95\x8f\xd3\xae\x1aT@\xeb8r\x90#\xdcS@\xd3\xb53\x967\x15T@\xda\xd9\\\xd3\x8b\xd6S@\x1f\xc7\x90\x85\xb4\xf0S@Z\xf4_\xb3\x8d\xb8S@\t\xca\xad\xa3\x8f\xbaS@\xfb\x05?\x13\x9c\x06T@_\x18\x0c$"\xbaS@_\xa8";\x13\xd2S@#}\xf3c\x80\xddS@|\x8d\x89$\x8c\xa3S@\xc9\xfb\xa9\xda\xe7\xddS@\xe3\x9f#\xf2\x81\xa6S@\xa0\x89\xaazV\xa3S@\xa3\x9c\xc8\xe7\xd9\xc0S@\xd28\x18]\x96\xe0S@\x0f9u\xe4\xb4\xa4S@\xbc\x84L:_\xc2S@T[\xde|\xc2\xe1S@\xc0\xfe\'=\xb6\x1bT@\x01\xc0MY\xb0\xc0S@\xf5\xfc_S=\xdbS@\xbf}\xab(\x81\xadS@\x7f\xfd\xf2\xaf\xc4\xecS@\x08\x99\xde\xcd\xe8\x03T@\xb2\xf3\xe8l]\xbdS@Z\xbaW\xc8\xd1\xb4S@W\xdf\xbb&\xff\xb7S@\xd2jJ\xdf\xc2\xd6S@\x92(0u?\xb9S@z\xb0\xc12\xba\x12T@a\xec\xc2\xeb\xfb\xdaS@\xf3TK\t\xeb\xddS@\x80`"aT\xf2S@w\xa4\xf8\xdd\xfc\xbbS@\xa4\x1dE\x9db\x8aS@\xda1\xad8\x9a\xd5S@\r\xbc\n<\xed\x8aS@i\x8f\x9d\x14\x98\xeaS@"\x80\x02&?\x1aT@\xb5\xc0c\x0c}\xd7S@\x0b\x108m~\xafS@:\xfa\xdb\xa9\x1c\xc6S@\xc0\xa8\x1e\x9e3\x1bT@\xbc\xb0\xc09\xc2\xddS@s\xd0\xd4W>\xdfS@v/\xe1\xc6\x9e\xddS@\x92f\x87R;gS@\xa8\xdc\x82\xb4\xcb\xe2S@N5\x837\x95\x9eS@f\xc5\xa6\x99\xd8\xa3S@\x0e\x17\xfcG\xcb\xd5S@,\xebm\xe1\xc6\xddS@\xc0}\xcf\xde\xa0\xd3S@\xe1U\x0eX\xe0\xe3S@\x87\xc6\x89\xe9\xbb\xeeS@\x01\xd7-\xeb\xa4\xc6S@\x05D\x13\xe7 \xd2S@N\x94IR\x12\xc5S@`\x11\x9b\xcc\xa8\xbdS@<s\x98B\xe6\x11T@yf\x86\x8a\xe3aS@%\x8f\x95K\xc1\x05T@\xc6=\xbb\xdf\xe3\xb4S@R\x9e\xd5\xf1\xa2\xe2S@\xcf\xb3\x1a\xbd\xe0\xb0S@\xe8n\xe6T\x9a\xdaS@\x0e\x88\x13\xba\xd6\xeaS@%\xfa\xdf\xe4\xff\xf7S@\xf4\xb1h\xc3\xff\xdaS@<\x07\xbd\xa8}\x16T@\x07n\xc3\xc37\xdfS@\x1avI\xf4\xd4\x9dS@|\xca\x1c%\x9e\x9dS@\x17\xd2{\x1e7\xebS@\x13?j\xdb\xaa\xaaS@1\xbc\xa7\xcc4\xb4S@/v\x83\xf4\xaf\xf0S@(\x88\xf6\xac\xd5\xdeS@(g\xac\xaf&\xf0S@\x7fN\xae\xa4\xb9\xddS@\xa4\x17\xfb\xeb8\xdfS@BD\x97\xbd\x17\xa4S@\x18\x18\xe5&\xcc\xd5S@\xb5\xc0c\x0c}\xd7S@\xca\x1f\x8a\xd3\xe9\xd4S@\t_K\xfa\xef\xddS@wg\x95\xd9i\xb0S@\xcb!\xce\x9e\x81\xa6S@\x04Mg\t4\xdeS@Zq]\x9b\xee\xddS@)B)=T\xfbS@l\xb8\xb7\xf6}\x8aS@\xdf-\xa5\x80M\xdeS@T&F\x02j\x93S@\xde\xf7\xec\xb0\x14\xa7S@Z\xb0Qs\x8f\xfdS@:\xf9*\x8f\x80\xc2S@\xc1Q\xfe(\xca\xb4S@\xc2Z\xe2R\x9czS@\x99\x91\x95im\xbeS@\xd9V\xc3wP\xd7S@\xcc\x0e\x94Y\xa0\x05T@``\xeb\x16w\xaaS@\xe5\x85\x12N\xb5\xddS@\xbd\xe9;\xed\x90\x16T@j\xda\xbe\x88\xbc\x02T@\xdeG&\xc8\xeb\xbaS@C.{\x80[\xbdS@\xd9\x034\x14\x89\xd6S@0\xf3\x1e\t=\xc6S@\xc6\xa6\xdc\x91\x86\x03T@\x1c*\x89:[\xccS@=\x19\x10,\xd0\x02T@k5\x94\xd8\x00\xdeS@\xc1\xb4\xe4m\x14\xb8S@1\xcd\x04 \xa3\xc5S@\x80H\xc8\xd7\x86\xe3S@\xcd{\x90\xb5\x7f\xc5S@\xa8Z\\c;\x14T@!Wp|\xab\xb7S@\xbd\x01\x10g\x9b\x13T@\x9e\x1a\xc0\xa4X\xb8S@\xa8\xfav8(\xa6S@\xa2\xff\xad\xa3Z\xbeS@\xc4e\x15i\x08\xbeS@@\xbbkS\x8b\xa4S@h\xac\xcbcB\xddS@n\x1fr\x00\x02\xbaS@\x9a\x14\x96\xff\r\xa3S@\x82\xdb\x16&\xa9\xb9S@\x8f0\xb1\xf4\x1e\xf2S@r\xc60i\x8e\xf2S@\xe7\xc2\x93\x8d\xe2US@{\xc7\xfbgR\xb9S@\xf3\x91^)\xd2\x12T@\xc5\xa5F\x12\xa6\x1aT@\x0bJ\xba\xdbS\x06T@\xc6/#\xa0\xfc\xdfS@~\x8b\xc9\xba\x1c\xb8S@N|\x8a\xe5\x9a\xb8S@\x92\xda\xf3{\xa8\x8eS@\x89\x0cG$\xd2\xe0S@\x870\r\x88\xa3\xbbS@\xb71-\x826\xdaS@\x9a\xfb\xb2\x07\xd5\xddS@?\x96\x0cgF\xbbS@\xb9\xde\x10\xe4$\xd9S@\xf1\x04\xd8g\xd6\xb4S@o\xa0\xaf\xb9\xc9\xecS@\x84-j\xf5\x89\xb2S@6B(\xc5K\xebS@\x1a\x7f\xbcw\x1f\xb5S@D0\x9e\x14\xe9\xd2S@\x15\x8ai,\x9d\xc6S@\xa4\xac)\xf1\x89\xdaS@_\xae\xc7\x82\x8e\xe3S@\x11\xbf\xba\xeb\x86\xbbS@\xec\x17Wpt\xefS@\x84+z\x9fE\xbbS@gN\x91\xb2\xdd\xe3S@\x00\x8c\\)0\xafS@\xcf\x7f\x8f<&\xb4S@'
p22
tp23
btp24
a(g3
(g4
(I0
tp25
g6
tp26
Rp27
(I1
(I720
tp28
g13
I00
S'\xa3\xd3\x19\xa7\xd7\xbd\xfc\xbfr\xe2\xf1w\xecP\xfb\xbfh!g\x86\xb4\xff\x0c\xc0,\xac\x90\\\x87\x0e\t\xc0g-Y)CL\x15\xc0\xff\x8a\xb6~\x83\x1d\x1b\xc0\xcbIB\xca\x9c9\x14\xc0\xda\xa2"\x9a\xa7\x10\x0c\xc0a\xe8\x14p\x11\xe9\x1a\xc0\x14\xf5P\xe2\x92\xee\x0b\xc0$\xf2\xb2&$V\x04\xc0\xf2\x11\x84K\xdeK\x14\xc0\xear\x94Ya{\xcd\xbf\xf9@\xce\x04l\x06\xf7\xbfO\'\x07\x1e\xf2\xbb\x13\xc0&X\xc3\xca\x0b\xd0\x13\xc0\x1ak-L\xac\xf7\xf9?\xbdXW\xd9\xf4\x03\xf0?\xa2\xa5\nr\x8f\xc5\r\xc0\x88\x0bDT}\xf2\x15\xc0\xae\x9a\x16_\xad\xf9\xee\xbf\xdb\xd0_\x8aOE\xf9\xbf\xd7\x82\x1b\xaf\xb4o\x0f\xc0dB\xb1\x9d\xc0\x86\xfc\xbf\xe8\x198\x9d\x8c\xd4\xfc\xbf\x9fb\xb1\xc0ow\x03@\xa8&\x99\xcd\x91\xca\x13\xc0S\xf7`@#\xe3\x06\xc0\xc6\xc9\xea\xe4>]\xe1\xbf\x884~]\x1d\xa8\x00\xc0>=\x14b\xe3\xb2\xfa\xbf\xea7\x1b4\xe2s\xe3\xbfV\xfb\x1bj\xb2M\xef\xbf.\xe8\xb2\x95\xaf\xbd\xe4\xbf\xf9\x18n\xb2g\xf6\xf9\xbf\xf6C\xd9\xed{\x8f\xfa?\xfc\xda\x1eE+\xdf\xe3\xbfG\xbdA\x95\xf9\x0e\x01\xc0\xac\xa6*\xcf\xdfo\x0b\xc0\xba\xf1qt\x05e\x0e\xc0\xfd\xa578\x8d8\x1b\xc0[\xcc\xb2\xd7!2\x0e\xc0/j\x94\xdc\xe0\x8e\x0e\xc0\x87H\xc8J\xc0+\x15\xc0eLGP\x1eZ\x05\xc0\'7\xa4\x94\x19t\n\xc0\x92\xaa\xdc\x8f:\x93\x10\xc0}|\xb4\xd4\xca*\x17\xc0\x01\xb2sP0\xc3\r\xc0\xf9\xae\x90\x98\xc8\xf4\xe7\xbf/Y`\xdb\xaf\xae\xd9?\xd9\x92\x90\xb9\xdeV\n\xc0\x16\x99\x9a\\\xd5\xaa\xce?jT\xf4\x8bw\xe3\x16\xc0\xb5CS\xady\xec\xfa\xbf\xfb\xb1\xaf\'+\xd0\xfc?rr[\xa9K\xaf\xdb\xbf\x82him\x0f\xcc\xf2\xbf;]\xe5]\xd3\xaf\xfb\xbf\xa2\x17\x1e\xe1\xd3\x0c\x14\xc0F2]\x1f\x01F\x00\xc0\x04<\x14\xa1\x8e\x11\x0f\xc0\xe6\xc1EOU\x7f\x0f\xc0\xfar\x852\x02f\xf2\xbf\xc6/\xf0E\xcd\x19\xfc\xbfp\xc1\xa3~BT\x06\xc0\x8f\xf6\xc5\x07\xc9U\xfd\xbf\xf0\xb4\xb61\xfc\x11\xdd?y\x0bi\x04\xf2k\x17\xc0\xda\xcf\xf1\xed@O\xe9\xbf\x08z\\\x0f\xbbx\x12\xc0Y\'\xf43\xea/\x10\xc0\xe7\xa5\x15\x07\xd6\xba\xf5\xbf\x81@\xce\x9a\xffx\x04\xc0|\xa0%\x84\x84\xc6\xfa\xbf\x01\x9f\x9bb\xbd\x11\x00\xc0\x85\x9e\xf4\xfaT@\x0e\xc0&\xaa\x98bL\xaf\xc6\xbf\n\xdcWf\xfeg\x01\xc0\xebR\x15O\x01\x17\x15\xc0qv\x0e\x1b\x94%\r\xc0\xe7b\xaa\xb8aL\x0e\xc0\xe1C\xcc\xe5\x1bH\xee\xbf\x14\xec\xa59\xb0\x14\x0f\xc0\xfe\xf3e\x84k\xd8\t\xc0\xdc\x84z\xcfo\xde\t\xc0\xccZ\xeem\x02\x8b\x0e\xc0\xee\xe4\xce\x95\xb7\xde!\xc0\xaf,\x81K\xe6&\x08\xc0\'\xebS\xb0`\xc3\xe4\xbf3\xba[\xec\xbb?\x05\xc0\xabM]y6\xe2\xce?\x9e\xf4b\xb5$\x98\x00\xc0\xf2\xc0\x80v:\xd1\xf1\xbfq\x94\xcd\x06q1\x9b?7\x84\x17z\xc9\xf7\xcf?_\x07\xde\x89{f\xc5?\xc6D\x14k\xeb\xe1\xa8?\xee\xfb\x9av\x1f\xc9\x0c\xc0?\xda\x80\xad\x0cx\x0c\xc0\xa1\xd9SF\xaaN\xe4\xbfM\xe7\x93\xf3\xdb\xe3\x13\xc0\xd6\xef\xed\xdc\x13\xf5\x15\xc0\xf3J\x1c\xda\x04\xab\x0b\xc0\x0e\xb9\xe7\x08\x93\x80\xfe\xbf\x98p_j}\xfd\xfd\xbfE\x11j\x89\x07y\xee\xbf+\x90V\x8ftL\x04\xc0\\\x83\xa3\xd7_\xa2\xf9\xbf^G\xf4_\xc6\x80\xfc\xbf\xde\x00\x9f\x91SP\xfc\xbf\x08\x9a\xae\xa0]\xef\xf9\xbf\x1c\x84\xaa\xaa\xd0\x8b\x17\xc08\x82k\x8c\x9a\x99\xfa\xbf\xfb-)\xb9\xf0n\xf9\xbfif\x88:\xacn\x10\xc0\xcf\xe0K\xf5]\xf5\xee\xbf\x94\xb4\xdf\xb7\xf3\x0e\xfa\xbf\xe4;g\xc4\xb2\x15\x02\xc04\xf1m>\xaa;\xc9\xbf \xdd=\xdb\xa5\x9f\xf7\xbfwI\xb8@x\x90\x10\xc0lZ\xb5\xa0\xa7\x87\x1c\xc0\x01\x91\x19\xbba\xcd\xfb\xbf\xc9\xd3#|\x9a\x94\xfc\xbf\x9d\x9b\x9en2\xe7\x0c\xc0\xb5\xc9A\x0cR\xb8\x04\xc0Y\x84\x02\xb11\x7f\r\xc0\rV<\xbe(+\x17\xc0}89\xb2\x05\x82\x01\xc0\'7\xa4\x94\x19t\n\xc0\xa5\xe5\x1e\x9f\xb6\x1b\x0e\xc0\xec\x04\xfc669\x0e\xc0\xb4\xd2_`Ym\x0b\xc0\xa3\xf6\x93s\xc6\xff\x03\xc0,\x04\r\x19\x13\xe7\r\xc0wj\xeb\x0c\x07U\x11\xc0\x0b\xe6jC\xd4\xfe\x01\xc0c\xa5\xd4\xfe\xb9\\\x05\xc0\xcf\xb0!?\xecI\x0c\xc0\xccc,\xadA^\r\xc0\x9d\x06\xcf\x98u\xa9\x0f\xc0\xf3\x8d\xd9}\r\x1a\x0f\xc0\xaf&\x9f\xb0&\xd6\x08\xc0~q\xc0\xf4\xa0\xe3 \xc0\xc9-L\xc0jq\xf7\xbfg09\xc6\xa7\xdb\x15\xc0Z\x00\xc6=\xa5\xae\x0e\xc0\xabz8\xec\xc6\xdf\xe1?$+\x961\x9f\x19\x1b\xc0\x108\xc2\xb7\xc3\xed\x15\xc0e\xf7~0\x91~\xca?8U\xf2\x87\xb5S\xfa\xbfd\xc9\xc7?\x17\xf8\x12\xc0-f\xd2\xc1o\xc7\xf7\xbf\xefr\x15=\xc9\x1d\xf9\xbfUey\xf2mU\n\xc0\xae\xdaZ\x9b"\x8c\x10\xc0\xb0\xe2\xd8\rZ+\xf3?\xc0\xbc\x10\xe9zN\t\xc0\x97%\x00O\x89\xd8\xfa\xbf\xb3\xf3\x18\xe1h\xd5!\xc0\xea\x1dad\xc67\x0f\xc0\x1a69]\t\x83\x10\xc0i3"\xc5\xd0\xa8\xfd\xbf$xS7\xdf\xc5\xfd\xbf\x98&\xd6s\xee\xc9\xe4\xbfy\xbd|7\xc6)\xe0?^8\xe5;du\xe2?\x8fG\x82\xdaJu\xf8\xbf\xd8\x86} \x84\xd7\xf9\xbf@\xfcc-\xbf\x84\n\xc0;sf\x1f\x94\xbd\xfd?Mj\x9e\xd6E\x9c\xfd\xbf\x86\xf4;\xa2\xcc\xa1\xfa\xbf.\xe30\xfc,\x14\xd5\xbfY\xc8\xae:-/\x15\xc0\xad\x02@r\xb5\x1a\xfd\xbfe\x05\xca\xba\xd4\xfd\x1b\xc0\xa0\xf9`\x8f\x04\x80\xfe\xbf\x97\xdeH\xf2\xca\xb8\xfc?\xb5\x9d\xfcM\'\xb7\xf3\xbf\xfc5\tk\xf2\xb3\x17\xc0Q\x97y\xbd\x0b\xbb\xf2\xbf\xe5\xbd\x1a\x88\xd5o\x10\xc0\xb4\xd3\x87\x94\xe9 \x0e\xc0\xd6\x9c\xa7\x98\xfej\x0e\xc0\xaa\xa0>(\x03\xc5\xef\xbf\x8a\r\x8d\xfe\xfa\x98\xde\xbfV\xd0\xbd\xe3\xec\xf2\x15\xc0\xf2\xc3\xdd\x8d\x99`\x19\xc0\xa7+c\xd8\xae\xce\xd5?\xe1\x06q\x015\xa6\x1d\xc0nt\xea\xf5\xde-\x02\xc0\x088\xc4r\xae\xfe\x01\xc0\xe5\xb5A\'M\x04\x15\xc0\x9e\x99z\xd1\x9c\xed\xb8?\x07\xa9-\x99fJ\x0e\xc0\xef\xab\xc3\xff\xe4\x14\x0f\xc0w\xaa\xf9$a\x90\xfc\xbf\x8d^kx\xcfc\x0e\xc0\x8c;D\xf8\x12Q\xfc\xbf.$\xbc.z\xf7\x0f\xc0\x8f\xb3\xfa07<\x04\xc0\x05\xd6@\x13\x0c\r\xb8\xbf\xa3\t\xe6\xcb\x9b\xe7\x12\xc0\xe2\x92\x85\xacJ\xe1\xf7\xbf_IV5\xd1{\x01\xc0\xa4~\xbe\x0e\x87j\n\xc0\x84:kJt,\x08\xc0\xdc^\x82\xee\x80\xfb\x15\xc0a\xec\x8e\x97\xbb\x9c\xf5\xbf\xf8/\xae\xd5\xdc\x92\x0e\xc0\x910\xdc\x1f\xec\r\x0c\xc0l\x9d\x92\xb9:\x83\x10\xc0\x91N:6<s\xfd\xbf\xd7\x07|\x96\xd5\x9b\xdc\xbf\x07\x84\x9c\xc5\xd9\x90\xf9\xbf\x92,<\xdcQ\xbb\n\xc0\x7f\xa6\xa5,]\r\x13\xc0\x02\x8c\xe0\xb0\xb2\xb0\xfb\xbf\xdc\x8c\x95bN\xa7\x1e\xc0\xd7\x03N\xe6\x9f0\x0b\xc0\xdaM{\x89\xe4\x87\t\xc0\xf8`\xffBVR\xb0?|\x1a\xd1\xa6\x94\xae\x0b\xc0\xfa\x95X9\x89\x80\x11\xc0\x9aK\xe4Z\xe9\xd3\r\xc0\\#\xbd\x80\xc8M\x03\xc0\x1b\xbf\xc0\xc9\xae\xb2\xf4\xbfl\xd3{,\xe3\x00\x16\xc0x\x93\x81r\x9a \xf5\xbf\x16;\xb8\x06\xe7W\xf4\xbfpcl:\xb6\xec\xfd\xbff\x01kmR\xcb\r\xc08\xadHO\n#\xf8\xbfBV\x05\xc8M/\x10\xc0&\x19h[U\xac\xfa\xbf&\xd1\x12&\x7f<\x0f\xc0K5\xebA\xfb\xf0\x07\xc0\xf8\xb4wF\xc2\x96\x06\xc0\xc2a\x0ev\x91\x1d\r\xc0=\xe1X\xcccu\xfd\xbf|w\xd2%\xa0\x87\x10\xc0s\xd4\x81\xf2\xcc\xda\t\xc0_\x99\x03\x0f\x1c\x16\x15\xc0r\xda\xbahMK\x16\xc0Dji\xa2\xb0"\xf0\xbf\x8b\xf2x\xbc\xe5\x19\x0e\xc0z\x11F\xb1\xf4\x15\x14\xc0\xd1\xb8\x11\xd8\xb1O\xe0\xbf#T*\xc5\x1e\xf8\x1a\xc0D\xe8Hq\x11\xde\xf7\xbf\xe9\x9f\xe9\xec\x8c~\x1a\xc0\x8bM\xcdq\x00b\x10\xc0"\x81L\x05\xf5\xaf\xfb\xbf\x03\x0f\xdb\x98\xaa8\xf9\xbf\x07\xa4\xdb\xc9\x02\xf9\x12\xc0_UP9\x9d\xff\x1c\xc0\x91\xf9+\x84\tK\xfb\xbff:\x03G\x8a~\x05\xc0\xf1\xc1H\xd7/\xac\xf5\xbf\xd4\x04\xbdo\xd6\x1b\x10\xc0\x8e\xb6\x0f\xbeg\xb7\x0b\xc0\xd2\x06DA\xd7\x81\xb4?cP_\x8cWU\xbf\xbf\xd7\xa4Wl \xf3\xba\xbf\xb4\\y(\xc0\x06\xa5?\xd6T\xaa 7@\xcf?\xedR\x18\xb2\xa7S\x0c\xc0\xbb\x11\xa0\xd6\xd6\x97\x11\xc0wD\xe9\xdf\xa9\xe8\xee\xbfe\x96\xbf!\x1cJ\x01\xc0\x99 \xa3qm\x0f\xf9\xbf\x0c\xf3\x02\x86\x05\r\xfd?\xcb\xfd\xc8u{\x9e\x0f\xc0\xf8\xc1\xdeT\xe0I\xf4\xbf\x97\xdeH\xf2\xca\xb8\xfc?<\xb8x\xc3\xd5)\xf3?\xfc\xed\x10\x1eW\xf6\xfd\xbf0\x9fk.\xab\x0f\x0f\xc0Q\xdd\xbbp\xac\xd1\x11\xc0\xd9\xe9\x08y\xa8\x1d\x16\xc0\xd6\xdbo\xf7H\x8d\r\xc0\xfd\x83n\x9b\xec\xa2\xf7\xbf\xae(N\xe4Y\xd4\xf0\xbf\xa0W\xb2\x82\x1a\x99\x15\xc0S\xe3\xde\x8d+\x05\x1b\xc0\xbc\xf0%Jr[\x02\xc0\xac\xadl\xed\xee\xbe\x0f\xc0\xea\x97\x8e;"n\xf9\xbfgZC\x1a\xc8\xf4\r\xc01\xbf\x1d\xe7\xabN\t@-rt\xf0\xaaO\x01\xc0\xd6\xbf\xb7\xeb-\x0e\xf9\xbf\x95i\x0b\x96y\xec\x0b\xc0#2\x1d\xcc\xa7\x11\x14\xc0\xf87s@U\x8b\xfa\xbfM)\x8edT\x97\x1e\xc0\xca~\xe3y!5\xfb\xbf\x1d\x96D.C\xab\x02\xc0\xb5\xeb\xdd2\xc3+\x05\xc0\x18\x96\x1b\xc7\xef6\x04\xc0\x8c;D\xf8\x12Q\xfc\xbf\xbf\xf8\xda\x14\x9cf\x0e\xc0\xe8\xa7\x1a`@/\xbd?|\xaf\x87eb\xea\xf9\xbf\xae?\x00j"<\x0b\xc0\xef\xa3\xdf\r\xe6+\xeb\xbfc\xda\xf7\x82\x04\x10\xf4\xbf\xc4\xe6\x10Fx;\xfc\xbf\xa7>\xdd\x7f\x04\xb0\xf9\xbf\x18\xb7[\xaaFz\x10\xc0\xfa\x89\x9b@\x15Y\xff\xbfx\x07\xa9ER\xcc\x01\xc0\xf5U\xd4$\xb9\x05\xf8\xbf\x9b\xc3|,\xb5\x12\x0f\xc0\xb3\'\x83Q\x90\'\x02\xc0Z\xe9\x98\xb6\xc4\x1a\x04\xc0\x95\x80F\xd2\xceq\xfd\xbf^2A8\xc8\xa2\xf9\xbf\x0c\xb7P\x0bR\xc8\x02\xc0+\x1da\xa2A\xba\x0c\xc0\xa9\xbeGI\xe7I\x16\xc0\x82\xbd&\x163\xa2\x03\xc0W\xd0\xcf\xd6/\xb8\x0e\xc0%\x8br\xc8=\x90\x00\xc0KMj\xe1CZ\xf0\xbf\xca7\xa0\x94qh\xfe\xbf\x04{\rpW\xb2\xf6\xbf\x85\x18\xf7\xa7\xc6\xbc\xf9\xbf\x05\xad\xe5\x19\ra\xfa\xbf+\xab\xe2\x02\\\xaa\x0b\xc0\xf8\x02s\x96\xe3"\x0e\xc0k\xdc\x98\xdf\xc2\xcb\x0b\xc0\x8b\xa3s\xb4\xac\xbb\xfb\xbf~\xf7\xa6N\xd3\xbf\xfc\xbf\xc5\x937\xbe=\xb5\x0b\xc0\x89\x14X\t\xfb\xc5\x0b\xc0H\xab\xab\xef\x1b\xaa\x0c\xc0\xbaH\xd4\xbb\x9d.\x0b\xc0\xec4\xee\xa3\xc0\xb8\xf0\xbf\xfe\xb2\xc5\x83\x0b\xd6\xf9\xbf\xa4\xc7\xb1s\x06\xc8\xf6\xbfu\x07v\x9b\xfe\x9c\x00\xc0fa\x89H[\xe9\x0b\xc0/\x19\\\xd4\x88J\t\xc0\xac\xde\xc0\x16\x80u\x19\xc0\xa9\xfay\xdd\xe8\xc3\x0c\xc0\x89\x1e\xf2\x82\xdd\x12\x10\xc0\xcc|@\xb8\xe8\x9b\x10\xc0\xee?\xa0\xc9\xfe\x16\x1b\xc0\x10\x19\x03\xfd(}\x10\xc06S\xabDn\xf5\x17\xc0\xf0\xc41|\xdb\xa6\x00\xc0\xb0\xb8\xc3\x9b\xcd\xf3\x1c\xc0\xa9W\x8a6M\x0f\x1d\xc0\x17\x8dp\x9c}\x10\xf5\xbfo0\xeff\xbce\x0e\xc0\xe1\x14\x08\xf6\xd8\xa1\x16\xc0\xacj/\xfc\xd4\xa7\xff\xbf\xb6z\xa4\xa9\xf8\xbc\x0c\xc0\xf5Q\xe6\xaf\xfa<\xfc\xbf\xa6\xe7\xcb\x15l\xff\x0f\xc0V\xbf\xc2q\xf8\xb6\xee\xbf\xed\xd0\xac\x85_A\x15\xc0\xa5\x03e\xe2x"\xe9\xbfx+\xbe@f\xd0\x0f\xc05\x1fD\t\x0f|\xae\xbf\x14s\x9f\xa2\x01}\x11\xc0\xe4\x959\x12\x91\x16\x0f\xc0\x08\xa0\x0b\xaas/\x0c\xc0\xd4\xb8=5\xd5\xf2\x16\xc0\xbe\xb2\xd1?\xef6\x13\xc0RKw\x19BY\xfa\xbf\xeb9\xf0\x03%_\x17\xc0|\x85\x0c\x01\x8e\xcd\x0e\xc0k\xc0i\x9f\xc21\x0e\xc0$\x19Q}c=\x11\xc0\x9f\xed\xafl^\xd3\n\xc0\x04E\xc7B\xc2\x84\x06\xc0\x9e\x99z\xd1\x9c\xed\xb8?(e\t3W,\x16\xc0\xf7\xc3\xc7L\x15\xe8\xe9\xbf^+i\x9c\xddz\xfb\xbf\xacp\xc8&@\xea\xcb?\xa7\xad\x8f\xd9\x98\xf3\x11\xc0D\xd2M\x9f%r\x04\xc0M\xeaP\x87,\xd9\x0c\xc0\rW\xc7\x0b\xe1\x0c\x12\xc0c\xa4\xb1\x9f\x81x\xff\xbf0\xb5\x80|\xdf=\t\xc0P\x10b\xd37B\x11\xc0~\xaay\xb9\xf6>\x14\xc0\x8d\xd8\xba\xf6\xccg\x1c\xc0\xef\xdbo\xaa\xab\xf4\x0e\xc0\xfd\x90\\\x14=\xf9\x08\xc0\xbf\x94\xafU\xef\xe6\x1b\xc0\xf3\xd4\xbe\xd2\xafT\x02\xc0\x9c\xb8\x93\x8c\xc8\x85\x0e\xc0L\x1d5N-y\x1c\xc0\x00.f\xb3\xad\x9c\r\xc0\x91\x9a%\x15Ul\x11\xc0f\xb0\x0f\xd6tN\r\xc0\x0b\x0b+fin\x0f\xc0?\x99\xe5\xff\xd9\xce\x12\xc0\xf1A\xec\x80\xb1\xcc\x11\xc0\x1d\xf1rC\xbc\x1d\xf9\xbf\x93\xb4%]\xdb#\xef\xbf\x9bp%\xc2\xf8\x86\x0e\xc0\x89\xdc\xd2\xb2\xc2\x06\x12\xc0&\xbfQ\xef\x98\xc1\x10\xc0\xa0\x0eX\xe5\xf4\xe2\x0c\xc0\x03D8}b\x80\xff\xbf\xb3\x18\x87\xbe\x88F\xc6?\xf2\x9d\x9fU\xc7\xeb\xfd\xbf\xb1<}\xc7\x05l\xf5\xbf\xc2\x07\x9ak\xd8\xa0\xf7\xbf\x06\xa9\x98\xe6b-\xf7\xbf\x99 \xfd\xc1=\xab\xf1\xbf\x98 \x17s\'\x8c\xfc?J\xe7\xbd\xad\xd8\x82\x03\xc0u\x96EZm(\xf1?aV6\xe5\x87\xba\xe4\xbf\xe0\x18U\xd4\x96a\x11\xc0Ev\xd3g;\xc0!\xc0\xa5*X\x7f`\xb4\x0b\xc0\xc4\xa8\xb0P\x8a#\xfa\xbf\xdfh\x82\xd0\xa0#\x02\xc0\xdc\xef\xdf\xef\x97\x99\n\xc0g\x10q\xbf\xf4W\xef\xbf@\xe37\xf2E\x08\x1b\xc0\x91\x7f\xbb\x9a\xb9\n\n\xc0\xe9M\xa76\xf8-\xf0\xbfC\xa3\x9c\x82U\xa4\x10\xc0\x83\r\xf7\\\x0fA\x1c\xc0\x14\xa4\x9a;\x88@\x14\xc0\x9bH\xaf,I\x0b\x12\xc0\x14N\xber4v\r\xc0`F?+\xd1\x8f\xed?\xb8\r\xdb\r\xcb\x19\x0e\xc0\xc3\x95hG\xdfJ\x0e\xc0K\xbf\xd9\xd9\xfad\r\xc0Im\x1b\xcf\xe0\xcb\x0e\xc0{\xdf$\xf5QW\x02\xc0V\xe8\xce\n\xfb\xcc\x02\xc0\xa8\xec}98\x16\x12\xc0\x1fPYJ\rL\x0e\xc0s\x81\x8c\xb4.\xde\xe4\xbf\x1f:\x1b\xee8\x8e\r\xc0R\xb7\x9e\xc0\x8b\n\x0e\xc0\xf0\xae\xc4N\x98\x88\x12\xc0\xa7\xf8t\xaeD]\x0f\xc0\xe8\xa7\x1a`@/\xbd?\xaf\xd1[g@\x02\x1d\xc0\x1b\x9c\xc0Rr\x94\t\xc0\x85)!\xb76\x9b\t\xc0\xe1\xc6a%\x1bv\r\xc0\xa0\'\x1a\xe9\x8f+"\xc0\xb7\x10H\xb2\xcf^\n\xc0\xbc\xea\xc3\x1aE\x89\xfd\xbf\xbd\x8d\xd5 )5\r\xc0\xbbV\xbc\xee+\x08\x15\xc0\xaf\xe8X/\xf6\xa6\x0b\xc0\xa9\xd0}\x9d!\xf5\x01\xc0v\xac\xa1\x0c\x95X\x02\xc0M\xbc\x02\xb0\x98\r\x10\xc0\xfa\xeca\x98\xe0\xd2\xfd\xbf\xb0]]\xad\x8a\xef\xf6\xbf`G\xb3\xedRr\x10\xc0\xb5\xb9\x88\x93\x04\xff\xf3\xbf\x89\xbd*\x89\x10z\x10\xc0\xd7\xfd\xf4\xe3+\xae\x11\xc0\xa7\xf4{w"\xf4\xf7\xbf\xde\xa4\x95\xefO\x84\x10\xc0\xc0u\x97,\x8d\xe5\xf9\xbf\xed7\xab|\xec`\x04\xc0%\xc3\x8d\xcc]8\xfc\xbfg\xc8g4\xbd`\x0e\xc0~\x01p\x7f\r*\x0f\xc0\xd5\xb2\xc9\x1d\xbd\x8b\xfb\xbf\xa1\xd0Klk\xd1\x0b\xc0\xb1\xfa\xf9\xa0sM\xff\xbf\x8aL\xd4\xe7\xd9g\x16\xc0\xe043\xbcn\xd4\x10\xc0\x17f\x1b\x8a\x92\xb8\xfc\xbf\x96\x01\xcf\x8a\xcd\x06\xfc\xbf\x9d~\xb9I\\&\x15\xc0&\xf5\xde\xbc\xff\r\xef\xbf\xb6\xab\xd4\xf9\xdbs\x1c\xc0\xc3{L\xca3\x07\x12\xc0GL\x94\xd6\x8f\t\x1a\xc0\x02.\xfa\xa4\x079\x0c\xc0\xc2\xb0EE\x9f\x11\x15\xc0\xb1]z\x90X\x1e\x15\xc0+"l\x01\x95\xf2\x14\xc07\xbf\xd2\x19\x80g\x10\xc0\xcd\xb6\xab4\xc0\xf3\x1c\xc0\xde\x05N\xa0f\xa7\xa9?\x8bdSE2\x8b\xee\xbf\n\xbac\xc1\xd3\x89\x06\xc0\x1aX\x161k\xc1\r\xc0\xd6y3^gx\x11\xc0/,\x9e.\xb0\xc4\xe4\xbf\x91F\xa3\x8d\x12s\xff\xbf\xb5(\x03\x05\xbc\x8e\xe6\xbfE.\xdc\xb9H+\x0b\xc0]\xba\xa4\x05\x9bU\n\xc0\xea0\xa5*P\x98\x0c\xc0\x06\xbe\x9c\x9bzQ\x04\xc0\x93-g6\x94\xaa\x1a\xc0\xfc\xacT\x9bQ#\xfc\xbfk*t\xbd\xfc\x92\t\xc0\xddY\x86y\xc2\xde\x0f\xc0\xc2\xdb\x19\x01\x84\xaf\x15\xc0)\x90\xd6\x0b\xb5\xdf\x16\xc0\xa2\xc2}\x91\xf67\x10\xc0\x18\x10\x1czP\xac\x16\xc0\xbf\xa0\x1a\xe9dj\x14\xc0T\xa3\xbe\x1c\xd2\xca\x11\xc0m\xd6\xea)\n\xa0\xee\xbf\x1d\xd9\xb3G\xb5\xa1\x0c\xc0y8\x8bU\xc8\xc1\xe4\xbf\xf4\x959\xc4\xd6\xb0\x14\xc0\x96E*\xea\xc5\x86\x01\xc0N\xff8\xf6O)\x15\xc0b:P\x19\x1a\xd7\x0c\xc0\x02}\xdc|\xb2\x83\r\xc0*\x08\x0b$4\xf3\x17\xc0b\xe6_3Q\xe8\x1a\xc0\x9a\xa6a\xb8\xbf7\xfd\xbf4\x88\xfcwq\xcf\x05\xc0\xba\x81O\xb8JS\x02\xc0Vb%\x00\x0b\x15\x1b\xc0Y\x15\xe4\xed\xa6\xf2\x03\xc0\xe8\xf6\xc3tG|\xbe?\xc5\xd8.\xfaX\xb8\x10\xc0\nMu\xea\x12P\x04\xc0\xc2\xedT\x92\xee\xcf\xfe\xbf\':\xd7\x1fNw\x19\xc0\x94+\xc0\x94;\xef\xff\xbf\xaa\xaf\\\xbeR\xf3\x1a\xc0\xa6$\x9e\xe2\xb2,\x04\xc0?\x049\x11\x9b\xd1\x0e\xc0tq\x03\xfa\xcd\xa6\x10\xc0\x8b\xe5\xaa:\x97\x88\x10\xc0\xa6\x19\x03dH\xa3\x10\xc0j\xf3\xeb\x9e\xefx\x0e\xc0%\xd0\xb5\xf4\xad\r\x04\xc0\xe0\x92\xdbl\xf8\xfe\xf9\xbf|\n\xe5*\x8b5\x05\xc0\xd0\x10\x85\xa3\xda\xca\x11\xc0\x11\xd62j\x03,\xfc\xbfH\xed\x16\xae\xe4\\\x04\xc0JP\x05\xef\x8eu\xfc\xbf|\x17\xc4\x88TQ\x1c\xc0)\x8e\x10\xc1|Z\x0e\xc07\x8e_\xab\xc2\x08\xe0\xbfu\xa1\xab\xbb\xf2\n\x0e\xc0ZF\x0c\xe7\x8e*\x16\xc0"\xe34S\x8a\x1a\x12\xc0\xd7\xf9&\x85H\x9d\xf6\xbf\x7f\xdd\x14 \x06\x0c\xf8\xbf\xd3\xc3p\xe6eY\x0e\xc0\x0f\x9c-d\xe8\xe3\xf6\xbf\x9b\x1e\xa5\xa9\x038\x16\xc0\xe8\x17\xf8\xff\xc4\xa7\t\xc0.\xac\\\xe2x\x1e\x0e\xc07\xa9\x12\xf6\xaa\xb3\n\xc0T\xbc\xc6\xf3\x827\x1b\xc0{y\x85]0\xc4\r\xc0\t\x1c\x0c|\xc5\xeb\xfa\xbf;\x17\xf1\x1cY\x1e\x15\xc0\x12\xf2\xa2\x08\x88\x02\x1b\xc0Ut(A\t\'\x03\xc0\xb9\x01me\xbb\xf5\x1a\xc0\xad\xda\x04\xcb)\x92\x11\xc0\xeb\nb\xab,M\xfb\xbf\x81?{\x89I\x19\xac?\xe7\xc37\x90\xa27\xf9\xbfE-\x96P\xe8\xa0\t\xc0\xd1\xc68\x89\xcf8\x0c\xc0\xa5\xc2\xa8\xd0\xda\xde\xfe\xbf\xdf\xd8\x04\xb2\xfb\x9d\t\xc0I3>sP\xf8\xf3\xbf|v\x06"_;\xdd?\x80\xba\x01\x19\x85q\xf7\xbf/\x14\xefU\x8f\xa8\x00\xc0\xed\xfb\xfe\x83\x02\x05\x08\xc0\x86\x87\x8a\xeb\xba#\t\xc043\xee\xadC\xbb\xf9?\xb2\xbd\x9b",K\x00\xc0"\x8f\xa3\x83.\x0c\x1a\xc0\xd0\x13\x94\xb8x2\x03\xc0vQ\xbc\xd9\x10\x82\x1a\xc0\x90L\xd5\x16\xc7\x97\r\xc0\x82\xbd\xb0`\x9aI\x0b\xc0\x86u@\xd6d\xa0\xb9?\xedTL\xb3\xb6J\n\xc0\x19}H!V\xd4\x10\xc0f\xd4\xd9Z\xc1\x92\x16\xc0\x9f\xcbp\xb2\xfb\x1d\x19\xc0\x98A+\\\x98l\x15\xc0\xb2\xff\xed\xd5X6\x19\xc0\xc7P%!\xeb\xc4\x15\xc0\x07Z\xcc"l[\n\xc0\xb3\rmG\xee\xf5\x1a\xc0\xc0\x98\xde\xdf\xbf\x92\x0e\xc0W\xd5U\xc7p\x9b\xfc\xbf\xd7\x88M\x8a\xa6\xa7\x15\xc0\xd3\xf4\x80f\xb4\xe5\x17\xc0\xc6e\xc8\xd2\xd6&\xf1?h\xd3\xb4\x88\xcc\x90\t\xc0\x9cS\xa9\xb00\xe5\xbc?l5D\x9d\xf5_\x16\xc0%Qzn\x14.\x0f\xc0vpZ\x1a\xd5Q\xff\xbf\xab\x18\xee\x88\xc1\xef\x0b\xc0\xb4\x9e\xa0_\xf8\xfc\x04\xc0P\xf3\xd4\x9bh0\x0e\xc0\x9c\xf4\x0b\x81/ \xfc\xbf\xcc\xe7\x1d\x05+\xb9\x00\xc0k\xd7C\x13\xa00\x01\xc0\xaa\xfd#\x93\xe0\xd0\xe4\xbfG\xb4\x0c\xebld\x18\xc07\xc7\x05)\xbd\xbe\xfb\xbf2\xa40\x02\xdc%\x06\xc0Ho\x9f\xeb\x95E\x10\xc0b\xc4\xcb\'&\xc0\t\xc0\xd1\x15\xd43\x0e\xf5\x1a\xc0\xd1\x15\xd43\x0e\xf5\x1a\xc0\'\x8e\x83b\xc4L\x02\xc0bL\x13\xfc"\x94\x00\xc0\x19\xd6\xbe\xf8\xbb\x85\x0b\xc0?\x06\x14\xbe}\x11\x12\xc0\xa0\x0b\xa6:\x06\x00\x17\xc0\xdaC\x10\xe9\xca\xf9\x11\xc0\xac\x10<\xe6\x94T\x16\xc0\x99\xfbf\xed/\xea\x17\xc0\t\xb0\\"\xc3!\x1b\xc0\xd4\xbcxv(\x0c\xd9?\x91\xafsa \xce\xbb?f<+\xdc\xfa\x1e\x10\xc0\\\xd8\xb5\x1b\x13\x03\x05\xc0C\x841\x965\x9f\r\xc0\xaa$\xdd\x9e\xfd8\x1b\xc0^L\xeb\x87\xd3m\x19\xc0\xae+\xd8c\x9a\x95\t\xc0X\x12\xe0{\xf6\xf2\r\xc0s\'J(\x8e\x08\x1a\xc0\x93;\xe1:f_\n\xc05\xa0E\'5A!\xc0\xc2%\x9b\x06\xb9L\x1b\xc0\xfed\x13c\xaa\x00\x10\xc0;\xe15(\xb9.\xf5\xbf\xf6\xbe\x04\xec\xc6\xe7\xf9\xbf\xdc+\xa2y\xcf\x1c!\xc0\xeb\x11\xce\xfa\r\x02\x1d\xc0\xe3C_N a\x04\xc0\xc6\xd8^!{\xcb\x11\xc0\xe7s\xa3\xde\xf7d\x0e\xc0\x06T(\xb3\xfe\xef\t\xc0\xea\xf1\xb3\xf1PJ\x10\xc0m<\xd8H\xc1a\r\xc0\xdf\xef\x0b\x99T\xd6\xe4\xbf#\xf4\xc1\xbfr)\xef\xbf\xde\x00\xcc\x83c$\x16\xc0\xb5|\xe97\xf8\x80\x10\xc0\x82\xe9J\x11ee\x0c\xc0\x86\\\x0f0\xc8\x8e\x0c\xc0kH\xcf$\xa9k\n\xc0\x16\xd8\xbe\xf5U\xa3\n\xc0\xcf\x95\xb08\xe6\xb1\xfc\xbf\x10\x95\xfb\xac\xb2N\x0f\xc0\x05x\xb6K\x07\r\x0b\xc0\xf5S\x06,\xc2f\x0e\xc07\xab\x8a\nf\x8b\x10\xc0\xb0\xfcO\x97\xab\xa5\xf9\xbf\x1a\x17\x9a\xb9\xa0\x07\x11\xc0_O]\x8a%\x80\xf9\xbf\x98\xa3G\xa7-\xfb\r\xc0\xfa\x0fT_}P\xfd\xbf\x9d\xd2\xe0;\xbb\xd4\xfd\xbf\x18\xf4T7\x87\xbf\r\xc0sx\x16\xd5M\xb3\n\xc0v\xfb\xb5D\xe9\xe3\xf6\xbf@\xb7\xfb\x0b\x0f \x0e\xc0[rF\x9c$\x8d\xf8\xbfQu\x88G\x89\x01\xfa?\xecW\xf6\xf2j\xce\xf9? \x180\xc2\x1f\xac\t\xc0\x1e(\xe4\x16\xf9C\xf7\xbf\x95\xa5\xfb\xf8\x15\x97\x00\xc0J\xe7\x81\x7f\xcd[\x0e\xc0\x03h\x96W\xe3\xdb\x00\xc0Q\xad\x1a\x93\xadu\x15\xc0`G\x7f\xcf\x86\x03\xf4\xbf\x9f\x18\xab>\xfc\x98\xf6\xbf\xbc\x17\xe3\xcf\x18%\x19\xc0B\x1ex\xc4Hl\x19\xc0*tB\xf664\xfa\xbf\x08ud\x1c\x8e\x1f\x17\xc0\xae=A\xc6\x85r\x07\xc0#\xc0\x1b\x0c\x16\x03\xfe\xbfu \x98\xeb\xcbE\xf6?O\xe4\x03\xe1@\x84\t\xc0R\xd5\x9a^\x1a\xa2\t\xc0\xe4\x07\x18\xc8\'A\x19\xc0\xb1\x92\xbf\'\x8d\x0b\r\xc0~\xdbu\x02\xb4\x95\x16\xc0R\xc6\x16\xf6\xc1\xea\xfe\xbf\xf3\xf6\xa8\xc2\x87\'\xbd?\xbe\rF\x1ei\xce\x16\xc0\xb4}\x0e\xc4\xdf>\xf1?#\xc0\x1b\x0c\x16\x03\xfe\xbf\x04\x96\x81X,\x15\x19\xc0\xdc\xd0b\x8c\xe2\xff\xf9\xbf\xb4}\x0e\xc4\xdf>\xf1?\x87\xb2\xe4\xb6\xea8\r\xc0\x17\xec\xe2\t\xecl\xf8\xbf'
p29
tp30
bg3
(g4
(I0
tp31
g6
tp32
Rp33
(I1
(I720
tp34
g13
I00
S'!\x1e\xda]\xd1\xa1S@\x8al\x9d\x8a\x8d\xcfS@X\x8fO\xb8\x06\x9bS@>\x1a\xc4A\x17\x0fT@A\xc8OUa\xc9S@\xda\xc3\x8ao\xb9\x95S@\xdb\xa1\xb4\x8ea!T@\xca\xde\x81\xe0$\xf3S@^jm\x17\x15\x98S@\x03\x8c\x07M!\xf3S@_i.K%\xb7S@=\xc7\xcc\xa6c!T@C\xea\xc5\xedP\xc5S@K\x14\xd19\x1e\xabS@H\x8f\xe3\xbb\x8e T@\xcd\xfc\xe0\x18\xab T@HN4\xcaP\xdaS@XP\xcc\xc3\r\xd9S@\xa7\x1c\xb7\xd1\xb8\x8fS@\xdb\x03f\xdfQVS@\x14\xd0\xda\xf7\r\xa1S@7\xee\xef\xb2\xfc\xaaS@\xbf\xb1{\xebZ\x8bS@8\x94|\x03R\xadS@MR]9\x1a\xa1S@\xbd\x04k\xdd\x02\xeeS@\xf1\x02\xb6=i\rT@\x9e\xc0\xf2\x1b\xd4\xe8S@\x8f\xa7\x05\xae\x1a\xbbS@|\x81\x95\x05o\xb6S@K\x10\xb6\xfe\xa6\xabS@b\xf2\x12\xaaQ\xbbS@\x9a\xd7\xef>_\x00T@k\xa3\xf30P\xbbS@\xb3\xd9w\xf0\xd7\xaaS@v\x08\xc5\xe5T\xecS@\x03\xce\xee\xd0\xc8\xbaS@\x89g\x96\xd0\xe1\x9fS@\x96|\xddi\xd3\x9eS@\xcc\xf3\x17\x03\xfb\x14T@\x91\xcd\xc3\x18HtS@/\x8e<\xb7\xf4\x0bT@\xc6MGd\x11\x0cT@71\xad\x93\x8chS@\x8a\x14\xe4-\x86\xe2S@\xbb(\xf0{\x05\x9bS@-/\xe0\xa2\xe9\x0cT@m.\x82\xbf\xf5\x13T@\xcb\x8a\x1f\xc7K\xbbS@d\xa4m\xdc\xec\xfbS@\x88\x13{\x0b\x1e\xc3S@\x96\n\x1f\x01\x0c\x9bS@\x92\x031\xff\xf8\xc4S@\xbf6fD\x9f\xcbS@\xb2[\xb2`\xbd\xa9S@"5%\xff\xc8\xdbS@Ju\xdd\x0b\x9a\x0bT@P\x10\xa0\xd7\xb8\x07T@\x83\x97\xbb\xec\xc0\xaaS@.`\n<\x80\xe7S@\xec\xbd\xed\x94\xfd\xb0S@\x99z\xa4\n\x94\xfdS@\xc7\x89\xae1\xe0\x91S@\x97\xc6\n\xdd\xe8\xa6S@Y\x90\x9b\xc5K\xadS@\x9a\x872\xdb \xe0S@Ty\xdfl\xb6\xa8S@h\xc6hJS\xbbS@\x8f\xd7\xd6\x00\x82\xd4S@\x9dL\x11&p\xceS@\xfe\xb6V\xb2\xfc\xd6S@\x02\xc4\x8f\xd1\xad\x0fT@w\x98=\rH\xa5S@\xf6>\xd02\xaf\xb0S@\x8d\t_\xc6:\xabS@\xac!\x0b}2\xafS@`E\xcaV\r\xd2S@m\xbae\xd5\xe7\xc7S@Q\x12\x91Q\xea\xa4S@aH\xe1\xde\x0b\xc9S@U\x936\xaei\x8eS@\x94\x9c\xdd\xeaZ\xfdS@\x87a\xadU\xe4\xa3S@\x19\xdf\x97\xb5\x02\xfdS@\x00M)m2\xe9S@\xfaR]y*\xe5S@G\xc8\x82\xb4\n\x0cT@\xfc\x1c\xc0\x00\xfb\x81S@\xd4\x1bD\xe8\t\xdfS@\xc6\xe7\x16|\x05\xd1S@^"{Fy\nT@\xd3\xe6\x9cl\xf9\xc4S@^\xe2\xd3\xa0M\xa0S@|y@4\xb9\xccS@\x9b}\x8cHc\xc3S@\xfb\xf8\x18\xa2\x89\xbdS@\xbf\xb19\xb9\xce\xbcS@{.\xd7q\xbc\xbcS@\x85!\xcdd\x02\xcfS@\x10\xa0,\xc1\x87\xfaS@bx\xc8\x1d\xdc\xbaS@y\x9fapi T@!\xfae\x9e)qS@\xf8h\xe7YQ\xc4S@[\xbb\x04\xa6-\xa1S@p\x9b^\xba\xd2\xb4S@k\xd9tnA\xafS@\x1bG\xaa\xf2\x04\xb8S@\x9d.Tu\xf9\xabS@\xf5\x8cW\xdfW\xadS@\xe3\xc7uN\x1c\xadS@\x0c\xe1\x06\x02\xe0\xaaS@\xfe\xf2ti\xe9\xcfS@Q\x8fg8\xe4\xaaS@\x02\xcb\x03\xe8k\xa9S@\xca\x99\xb3Y:\xbdS@\xc2\x9d\x86e\x12\xa1S@\xab\xab(\x81\xe4\xa8S@\x86/\xea\xbd\x87\xafS@$\xc8\xed\x99"\x08T@[\x0eGv\x03\xa4S@\x85b\xd5\xa3\x14\x0bT@\xb7\xe8Q9\x8f\xc2S@\xbf\xc6\x8a\xaa\xbf\xa1S@\x92<>b\xfa\xa1S@\xb0\xad\x17\x8dr\xb1S@\x91\xd1\xf7\xd1+\xd1S@\x8f\xbb\x04Q\xd6\xf9S@\xc4\x8fX\xf2\xfa\x13T@\xe2\x86\xd5\x14\x01\xa0S@\xbb(\xf0{\x05\x9bS@\xa8\x1b]\xf9\x8c\xf7S@\xac\x1c\xd3^\xf5\x0bT@gM\r\xec\xd9\x99S@0u\x1e\xa9\xad\xb7S@\x1bw\x11\xeaP\xd1S@\xf6}\xbc\x0e\xb2\x0fT@\x83\xd48\xa9\xc9\xcfS@\x01$\x9a{\x82\xe2S@+\x95k9\x1d\x8fS@\x11Y\x00\xd6\x0f\x8fS@d\x1cB\xdb\xc4\x91S@%\x84\x9e~\xb8\x8dS@\xec\xa2\xce\xe3i\xaeS@\x08-I\xaf\xab\x97S@\xed\x99\xa1\xebf\tT@\xd8\x9e\xeaV[\xe0S@\xca\x83Z\\0\xa6S@b\xc2\xe6\x97\xf1\xfdS@\xb7;v\xd9\xba\x95S@\x86\xb5%Ry\xc8S@\x0e\xaey\x93\xca\xcaS@\x1b\xb0\x90\xfa\x86\xb2S@\xc7"I\xcd;\xe0S@\xac\x13\x11z\x05\xa6S@\x86\xaf*\xc3\x16\xafS@\xc4\xfc;\xbb\x12\x9bS@\xbaj\xb2\xa0F\xbeS@A\n\x01\x07\x0f\xd9S@\x06\xd1\x85\xef\x9f\x9aS@\xb9f\xb4\xff\xc7\xa3S@\x1e\xb3<\xff\xce\x81S@\xaf\xdb\x83v\xa3\xa3S@\xa9\xfe\x00\xb50\xbdS@\xf0\xb8\xed@\xe1\xa1S@/r\xc9\xfaQ\xa1S@\xfa\xf5T\x99\xd8\xd0S@\xb3i\x01\xbej\xcdS@P3\t7\xdc\xfdS@\xcfI\xd1nn\xa9S@\x0fl\x14\xe5h\x08T@\xde\x01\\\xa5\xe6\xd5S@\xac\xa8\xac[/\xe0S@\xd8\xbb=\x03\xdd\xb0S@\xfa\x05kd#\xabS@\xe9hH!\x8b\xf9S@\xdb\tQ.\xd7\xd7S@\x12\x10\xbak\xdd\xacS@\xae\xdb\xc28\xeauS@j\x07\xfa\xf3_\xc6S@\xae\x0b\xac\xb2\xf1\xd2S@\xca\xc3\xa8\x11p\xb2S@\xe6\xa3Iq\xfc\xe1S@\xf8\x08*\xd1#\x08T@\x88\xd3U\x848\xbdS@\x10\xa5\xd3\x85V\x9aS@\xa0\xedP0b\x11T@\xad\x81q\x9b\xc1\x03T@\xaf\xdc!\x88\xcb\xd2S@\xaa\x96\xff\x11KqS@\xcf\xa3\x16p/\xe3S@\xd4\x7f[\x05t\xfeS@`\xeb\xf8\xd6r\x8dS@\x1c\x8c\xb5\xaa\xbc\xafS@\xfd\xceU\xf9\x8f\xafS@\xafa\xa4c\xbe\x05T@\x9f-/J \x01T@\xc9>\x83\x0eQ\xfdS@\r\xf2l\xaa\x1d\xfdS@vD9l_\xadS@\xc9!\rw\x96\xbdS@.o\xb4\xc1\x83\xadS@\x9d\\H\xac]\x94S@\xbd\x8f\xfe#\x08\xb8S@;\xac\xfe&\xed\x07T@\xce\xb6\x94r``S@\xd3\xe1\xbbl\x80\xaeS@Y\x1ab\x8d\x03\xa0S@\t\xf7\x18\xec\xd2\x16T@\x06\x9a&\xac\x03\xdfS@\x9d\xa5\xb7\xff\x99\xcdS@\x84\x1a1G\x9f\xaaS@\x12I\xe5V*\xfdS@\x1c\xe5*\xbd\x15\xcbS@i\xa6?G\xc9\xbdS@\x87\xbb$<\xdc\xc7S@\xd3\xc0\x11/7\xd1S@WAm\x1cV\x03T@\x8b\xc2\xbf\xe8>\xd5S@\xd2\xc0X\xb85\xdcS@\xcc\x01\xbdw\xcc\xa1S@%\xedI\xa8<\xc4S@\x1f\\\xf2}\xd5\xa1S@G\xcc\xa3\xcdX\xd5S@\xaa\xce\'\xb8T\xbaS@\xc7IQ+J\xc4S@\xef\r\xb7\x80k\xe7S@=\xa8\x1fzM\xd1S@\'\xa0w\xe5\xd0\xa4S@\xc5z\xd1\xf6"\xa2S@\x00\xa1\x9a\xf0#qS@x\x1f\xfa\xa8\xe8\xa2S@j\xb9[z>\xa3S@\xc7\xeaz\x8c,\xf8S@\x99\xf3G\xff\x1b\xbbS@M\x08U\x00\xbb\xa8S@\x9f\x85h\x98\xab\xbdS@\x12\xd4\x8bY\x1d\xabS@-\x94B\xeb\xa9\xbdS@8\x0e \xdf\x9b\xf7S@\xc6\xe5\xae\x96JpS@\x95\xcb\x82@A\x8eS@X\x9e\x1b\xda\xe4\xb2S@\x97\x9c\xf0u\x99\xf6S@\xbf2\x86\xb1\x1f\xe5S@\xe5\xc7,\x0e\x0b\xc9S@\xbb\xc3\x849\x17\xc9S@T\xbd\xb3\xd4^\xc5S@\x8e-\x1b\n\xcc\xf2S@\xbf0D"\x93\xe7S@\xc2\xcaB\xee\x9a\xc5S@\x90|\xf5oF\xefS@\xa2\x0b\xcc\x86r\xc4S@.-QH\xfa\x90S@z\xdfM4\xba\xbdS@\x8c\xeby\xb4\x9f\xabS@\x95\xa8\xc6\x94\xd5\xa9S@\x1b\xc1\xc1pQ\xe0S@b\n\x03\xc7e\xb6S@\x89\xf5UT\x82\xabS@\x98\x9e\xd9\x13\xb8\nT@\x9dx#R\x7f\xaaS@\xbe\xfb!z\x8d\xe6S@\xa9y\xb6\x97\xc8\xc5S@\x81\xc5\xaa#\r\xbcS@\xeb\xef\x1c\xf1y\x07T@u\x93\x95\x0e\x0b\x07T@\x923*\x18)\x01T@\xee\xdf\xec\xdf\xf8\xc4S@\xabp\x8dxz\x9bS@=\x17(\xbaN\nT@.\x15_\xe1%\x01T@\x18\x97\xbc\xbcJ\tT@\xfb\x93d\x14\xdb\xc4S@\x8b\x00\xd2\xef\xe9\xd9S@\x0c\x1d\x94a\x8c\x93S@+PuF\xba\xa3S@\xae\x0b\xac\xb2\xf1\xd2S@\xe6\xae\xa6g\x0c\xd9S@\xd8k\xc0h\x83\xa8S@\xdc~\x15\xdd\xe6\x13T@\xda\x05\x80\xef\xf0\xe6S@\x9fh\xd8\x86\x95\xc8S@\x9f#\xe7H)\x9fS@\xfc\'Y]\xa7\xa8S@\x8a{2\xd9\x07\xa0S@\x85\xac\x10\x1d""T@CaTt\xe0\x95S@\xbc\xa9\x8c2h\xe2S@Z\x95\xd0\xe4\xdc\x95S@\x15G\x93\x96e\xa9S@\x8bX>\xdd\xd2\xbbS@\x1c$L\xbe\xd1\xbdS@R\xd6\x94\x91\xc6\xb5S@sq\'+\x0f\xafS@$\xda1P\x95\x9dS@\xd4\x07\xcc\xf3\xe1\x1dT@\xd1\x07\xf83\xf7\x9eS@\x0fYbm\xb2\xbeS@\x91@\x01L\x94\xa3S@\xeb\xc6X\xede\xb5S@F\xbfV\xef2\xd8S@A\x85\xf1\xc1\xf6\xb7S@.o\xb4\xc1\x83\xadS@V!lI\x94\xbdS@\x81\xc2\xf0IE\x01T@\x05\xa2\xefc\xd2\xaaS@\xc2\xeb\x18+\xe6\x18T@VW1\xe6\xd9\xa0S@pYD\x9d\xe3\xaaS@\xd8\xf6\x13\xe8\'\xabS@\xcbM\xe2~\x0b\xa9S@,\x10\xd9\xdd\x17\xbdS@\xe2l\x92C\xa5\xb3S@r>\xd2\xd5\xe7\xafS@\x9b{`\x19\x8b\xaeS@\xc4\x15\xb7\x9c9\xbbS@\x92\xfa\x10\x03\xc4\xafS@3\xd7\xcfs\x8d\xb2S@\x81\x92\x90\xe7\xd8\xb2S@\xfc\xee\xfbr\x93\xa7S@\x14\xd9\xd4\x1a\xf6\xb8S@\xc9\xd1\x05dz\x8eS@\xdbB\x99\x86\x19\xc9S@x\xc4T%\xb4\xbaS@\x18:\xce\xa0*\rT@\x0c#\xd43\xca\xb6S@9\x06\xb7\xe7g\xabS@\xe4\x9fa\xb5\xd1\xb0S@\xea\xa3\xe5\xb6\x14\xa2S@0cs\xeb\xc1\xa3S@<P\x8a&\xb3\xb4S@,\x910\x04H\xc4S@i\x8ff\x9d\x7f\x19T@;\x81\xc9k\xaf\xc4S@\xf3"\xdbi\xc8\xa1S@\x88\xda\xf0\xba\xa7\xa1S@J}%J\xd2\xc5S@\xfd\x8dq\xfd\x05\xc6S@\xd0\xc8<\x02\xc8\x8eS@\xeb\xf5xg\xd4\xa1S@J\x9a\xc5[\xb2\xb1S@\x93\xe1\x1a\x01\xc7\xcbS@\xf9P\xb8;\xc0\xadS@RnO\xd4;\xa0S@\x13\x1b\x1e\xc9/\xaaS@\xfe\xfd\xd3M\xca\x9aS@=a1\x19z\xd4S@\xaf\xa6\xa6~LKS@\x10 \xfec\x96\xcdS@\xe8\xf1\xc8Fd\xbdS@B\xb0\xc3\x1f\x82\x93S@\xa9x\x10\xf6l\xd0S@"\xa6A\x82\x07\xd7S@\xd5\xa3a\\&\tT@\x16\xdc\xf71d\xb4S@\n\xa7PM\x11\xb4S@\x1by\xa4H\xe8\xc2S@\xb6\x86\x1f\xec\r\x96S@m4\xb1\xbe\xb5^S@\x18[\xccv:\xcaS@.)\xa0\xc1i\x8fS@%B\xce0\xec\xacS@\xe9\x1a\xfcVL\x94S@D>t\x05B\xc4S@\x82\xd5Z\xbe\x15iS@\xc8\xdc\'\xaa\xf9\xccS@\xc7S\x81\xe6\xec\x91S@\x7f\x96^s\xa1\xc2S@\xee&\xac\xc6/\xa4S@\x84&A#\xf5\xfbS@%Y\x08p\xa7\xc6S@Z\x1d\xd6\x98)dS@\x1c\\\xd5\xefs\xe0S@J,3\xa1\xa6\x85S@ .\n\xf9\xbc\xe3S@\x83\x1d\xa4\xc2G\x0cT@\x1c63\xc7\x02\x0cT@PH\r\x83\xb5\x0cT@\xf7\xf3\x19\xcc<\xdcS@\xbf}\x866)\xdaS@\x9f-/J \x01T@\xa6;D\xc4\xb0cS@\xb1\x08\x94^\x9b\xd0S@GE a\xcf\xd6S@\xf9\xdc\xfe\x00\xbc\xcbS@\x8a\x0et\xe8\x16\xe7S@\xf6.YLD\xdeS@x\xe9$D\xa0\xe3S@\xcf\xe2\x89\xd3\xc3\xe7S@3\xd8\xac2\x10\xf9S@}\x82\xbd2\xd6\x0fT@\xddm\xaf\xaa\xe1\xe7S@\xc4\x86\x036\xbb\x04T@\x96\xfc2:\xce\x82S@iP\x82:\x04\xacS@\x91\xed\xfd\x81\xdf\xe5S@P>\\vx\x96S@=\x97\x02\x91o\xe2S@\x98\xb3\xbb\xcf \xfdS@7\x82S\xac\xbb\x95S@\xa2\xc9l\x06\\\xfaS@~)\x19\xb5L\x11T@\xae>x\xee\xe1\xf9S@\xfb\xbcMm\xd5\xecS@oM\x02\xdfklS@P\x8b\x86Y\t\x12T@=\x0b\n\xa6\xb6\xedS@\xb3:\xa0F<\x01T@\xddY\xc4\xb8*\xf7S@\xa6kG\x85\x90\x13T@\x0b\x80G\x99\x82\xf6S@P\t}\xc5\x08\xf2S@\xf4\xdd\xe9\x81\x13\xb6S@\xe3\xeb\xa3\t\xb6\xc7S@\xd6\xe8\xbb\xb3|\xa8S@\x15\x08F\x83\xe3\xb1S@\xd2nz7{\xb0S@9\x926)\xb9\xaeS@\xab\x97\xf4U\xed\xbbS@F\xde\xfe\x02\xf9\xd0S@M`e\xe0\xd1\xd1S@*\x9d\xa6\x01\xe1\xdcS@X&\x96\xcf\xf9\xd0S@\xa1\xb4DTl\xeaS@q\x7fZ\xd1\xcd\x80S@\xf7\xe5\xd5*\xd6\xc5S@H|\x89V\x94\xaaS@\xd6\xaeW&@\xb0S@a\x9c0t`\xd5S@\x9a\x17.\xabI\xafS@\x1aA\xed\xd4j\x91S@(0B\x00\xe1\xebS@\xa8\xbb }\xff\xadS@g\xde\xc6A\xbc\nT@[\xa1\xbe1\xc6\x97S@\xc8\xea!Q\xc9\x04T@\x05\xd5\xa9\xd0N\x01T@\xf074\xb2P\xf9S@\xb16\x03\xc4]\xdfS@\x06|U/f\xf8S@\x19\x12(M/\xf8S@;\xcaTv\xd2\xaeS@\xb4\x1eE\x80\\\x0cT@\xa6\xf7\x8b\xedp\xe2S@\xd2\xf9\xb1\x97\xb9\xdfS@\xda\xc8\xc8l\xbf\xe7S@,\x89\xa3\x98?\rT@z\xa4\xbb\x94h\xd1S@\x15\xa9x?\xd8\xe1S@os\xb1\xbd\x00\x91S@(\x7f\xe3\xc0\xaa\x11T@\xd7\xc67}{\x97S@\x81\xc2\xf0IE\x01T@\x96K* J\xb4S@\x85\xd8\\-E\xd5S@M\xdd\xa2\xc2\xfa\xd4S@\x12\x92i\xb7!\x9cS@\xadb\xcb\xaf\x1bmS@\xac\xfa\x13-\x10\x9bS@\xe4h\xc4R\xd2\xc7S@\xbf\x7f\xc0\x95\x82\x12T@\xe5\xaea/\x1e\xbeS@X\xce\xdc\x99J\xc4S@\xe2\xebrJ\xa3\xafS@\xb5U\xe28%\xb9S@Ls\xe6\x89;\xbcS@N\x8d4\x97\xbd\xb3S@i^\xb2\xb7\xbe\xadS@0B2,!\xbdS@GU\x1f\x0b\xb7\xaaS@\x1f-\x05\xc4\xc3\xbdS@< \xe4\x80x\xc2S@\x93N\xc4\x8c\xdd\xaeS@\x9b\xe8\x8e\x01O\xbeS@\x19\xdf\xc1\xf8\xd0\xaaS@\xf3\x93\xfe\xd6\x97\xb6S@3\xfbU-\x8b\xadS@\xd7S\xa2\xa0\x95\xbdS@\x9bv\x0b)F\xbdS@4\xc5\x96\x1eR\xb0S@X\x02gLZ\xbaS@h\xecGS\xa6\xb3S@\xcfY6\x94\xf8\xc8S@\x96\xba\x96\x015\xbdS@\\\rh\x83S\xcdS@\xbd\x01\x18\xbd\x97\xa9S@\xea\xb1\xac\rW\xc9S@\xd8\xe1\xe1e9\x01T@\x9d\xda/H\xe7\xc1S@F\'\x05\x9d\x8c\x13T@F3\xe0\xddF}S@w\x9c\x1bj\xf6\xfaS@\xc7\xe6 \x82\x05\x1dT@e\xafy\xd3\xb8\xd7S@\x86\xb9U(\xac\xdbS@\xc6\x04\x12S|\x15T@\x8a\xd3\xc9\x9f\xd8\xb3S@\xd2\xa2"8\x18\xd1S@l\xc9\x1b\xddU\x00T@\xd746\xcc8\xdaS@peh\xd86\x8eS@0\xc3\xef\xf5\xdf\xe4S@\x86\xa1yH\xfb\xd0S@\xa4\xca\xd7\xd1\x0e\xf9S@e\xdcx\x15\xcc\xcfS@\xd3\x9c\x82\xe9\xe3\xa1S@\x1a\x8b\xddf.\xfaS@T\x17\x19Dn\xdcS@\xa1\x9b\xb9Hm\x00T@W\xab\n\xb5\x89\x9aS@\x02\xe1\xae9\x8d\xa2S@4\x7fB\x81\xe1\xe5S@\x00\x90\xf77\x82\xbbS@\x7f.\xd6s\xb8\xddS@8\xbe\x1a\x18F\xd1S@\xf2sS\x8c.\rT@e\xc6\xbb7\xb7\x12T@E\xfe\xeal\x00\x1fT@\x0e*B\x0c\x0c\x12T@\x99\xcb\xa1H&\xc6S@\xd2Q\xe5\xc6\xcc\x9cS@4S.\x9e\x0b\xc6S@\xbaD#Lp\x1fT@\xd7\xe3\xa8\xdc_\xecS@\xb1\xcd\xd5\xb9=\xdbS@\x03\x18\x97\xba \xcfS@\xe5\x98p\x87\xff\x9bS@(\x10\xdd\x02\xfe\xd5S@\xb5\x9eKr\xe7\x98S@\x85\xf24y\xc0\xb3S@EH@\xbe\x1a\x9cS@\xca\x8ashd\xe2S@\xff\x9e\xb3|\x94pS@t\x99*\xfd\xb8\xb7S@\x85\xbe\xb9eO\x01T@\xd7\xe7LCt\xf6S@B\x99\xcdm\xd2\xb6S@\xe4\xae\xba\x17\xeb\xa0S@5~\xa8;g\xd4S@\xfe3suc\x0bT@\xaar\x86W\xa9\x91S@>\x1f\x89V\xbe\xd7S@S\x7f\x13\xb6\xe0\x9eS@\x17~\xa6]\x98\xbdS@\x86\x94\xe7\'\xec\nT@\x9930\xa2\xc5\nT@gA\xe6\x92(\xf7S@i\xbd\x8bX\x85\xb2S@[C\xc7(\xd3\xaaS@\x05\xcf\x08\xfb\x86\xe2S@\xbb\x937\xbex\xfcS@\xe7\xdaE\\m\xadS@\x8e\xb5\xf0\xd7\x9a\xb6S@\x16)\xdd\xf9\xb3\xa1S@G""\xba\xe3\x97S@\x9b\x88M\xa5W\x11T@L\'\x9a\nf\xd2S@t\xb1t\xec\xe2\x0bT@\x01\xa1\xd6\xce_\xcdS@Y\xf9\xcdy\xc8\xe7S@>\x84_6\x0c\xacS@\xa6\xb8\xdfq\x90\xaeS@\xd0\x05\xe4bE\xfdS@i\x9a\x0eJ\xbb\xadS@ \x1a\xfe-\xdd\xc8S@\x02\xd3>\x84\xf1\xd4S@\x01c\xcbb\xb7\x8eS@-;o\xbeX\xd5S@\n:K\xd7\xd9\x9aS@\xf2\xd2\x10\xe9G\x8eS@hE\xca\xf7\xeb\xb5S@|\xd10\xd3\xb8\xd7S@]\x85\x03\xef\xfe\x98S@X\xc1\xd2\x99w\xbaS@\xcb*\x85$\xa8\xd7S@@z\x10\x1fq\x12T@|\xd1e\xef\xc8\xb5S@\xbd\xd8+E"\xd1S@>5`\xad\x1c\xa1S@\x12{\x12\xd5\xe1\xe3S@$_@B\x99\xfaS@?\x0b\xa7\x8a=\xb3S@"/\x9a\xe4b\x9eS@Z\x83\x96\xd6\xc4\xaaS@e\xaf\x14\xfdO\xccS@\x04\xb8\x08\x91\xe8\xacS@\xe8qE\xa4\t\tT@6\x99\x13\x1b\x88\xd2S@\xd9C\x95\xc1i\xd5S@\xb8.\xdfT\xee\xe8S@Lg\xdb3A\xb2S@{\x9c)\t:}S@\xcd\x0c\xefC5\xcdS@\xd7\xac\xd3m\xa9}S@\xdd\t\xebQ\xcd\xe1S@\xb7\xe4\x8e\xce\xd3\x10T@\x97V\x92\xb5N\xcdS@\x86\xf3/\xef&\x99S@,W\xd0I"\xbeS@ +]\x023\x12T@\xe7\xb1\xfed\xdf\xd3S@\x12\xd3\xaa\x0cP\xd6S@\xdahc\xb4\xb6\xd3S@}Q\xd0\xed?vS@<\x89\x19\xee\x08\xdaS@\xec\xbe\xb7\x10c\x92S@\xf5va\xfbr\x8fS@\'\xe8\xf1&\x02\xcdS@3\xac\xeaL\xd6\xd4S@\xfb\x03W\xc0\xdd\xc9S@S:L\xb8\xa5\xd9S@V\xf19\xcd\xea\xe5S@\x96I\x9b\x86o\xbcS@,&\x8e/\xe2\xc8S@\xea\xbc\xe4\x03C\xbdS@P\xd0\x0e\x17\x9d\xb3S@\x13\x80u(\x85\x08T@6Q\xda(\xebzS@}"\x92\xebx\xfcS@<\xad\x0f\xe2\x99\xa9S@>\x96d\xa3\x16\xdaS@\x91\xa5\x19\xdc\x1b\xa7S@k\xd4\xea\x0b\xfd\xd0S@o\xf1\xbf\xee\x1e\xe1S@\xc9\xc4\xa6\\g\xeeS@\xb0\xf2\xfc)\x8b\xd2S@\x11~ej:\rT@q\x0c-\xc4\xb7\xd6S@D\x9d\xa4\xe8\xaa\x91S@D\x9d\xa4\xe8\xaa\x91S@C\x96\xdc\x8cm\xe2S@\xa1\xa9\xd6\xb43\xa0S@!\x99KU\xdd\x9eS@\xb5IP\x1d\xba\xe7S@x\x0b\xcal\x9b\xd5S@\x0eU\xc3\x8e5\xe7S@\x83L\xf0\xb3\x97\xd4S@^-\xbf\x0f\x1b\xd6S@&;\xa5\tE\x98S@\x97\r/\x9d|\xcbS@9d\xa7\xe7P\xcdS@\xbe\xe7\x02\xde\xb2\xcdS@@\x95We\x9d\xd5S@\x8d)\xeb\x973\x9cS@\xa4<\xb2\xd4\xc8\x9aS@\xc9.\xefR_\xd4S@y\x14\xdf5R\xd5S@\xeb\xac\xcf\xba8\xf2S@\xb1\xb8\xde\x17O}S@g~%|\xb7\xd5S@\x1d\xf3\xe4\xaa\xe1\x88S@^H{\xf1l\x9bS@\x15:\x8b\x85T\xf4S@\xea\xa5\xf8GA\xb6S@\xe8\xd8\x984\x00\xa9S@\n*A\xdc\x12rS@M\xb1\xe0\xfe\xc1\xb3S@M\x0fI8\xd6\xceS@\x15;}\x1fs\xfcS@\xbd=$\'Y\x96S@\xbe\x13#\x9d\x0f\xd5S@M\x975[8\rT@\xfb\xd4\xa1-\x83\xf9S@Z\xf4\xd7gP\xabS@H\xd8\xfc\xacB\xafS@OI\xefu`\xcdS@\xabq0L?\xbeS@&\x16\xdb\x158\xfaS@\xa5\xb7\xa8\x17G\xc5S@\x16#\xcf\xf0p\xf9S@Fq{wi\xd5S@\x98)\r!\xea\xacS@\x07\xf1\xdc\xb2\xd5\xbdS@\x18z\x1dH\xdd\xdaS@\x9b\x01\xd2J\xab\xbdS@\xe2B&\xf4\xfa\nT@\\\xf2,G\xe1\xabS@\xe2\xafh\x80c\nT@f&xj\x93\xacS@l8\xf3\xd8u\x91S@\xc3\x1fO\xb5\xe0\xb3S@K\x03\x96:\x95\xb3S@>j<g\x95\x8fS@\xcfa\xae\xd3\xb6\xd4S@\xce\xb6PJ\xbb\xadS@\x80P\xada/\x8eS@\x81\xd6Q\x9a\xc6\xadS@m\x0f\xe6\xd6\xb1\xe8S@\x8a6\xdf\x01\x0f\xe9S@\xd9\xb6\xb0\xa7\xaeSS@\x0b\'>f\xf4\xacS@\x90\x95+U\x07\tT@\xd7\x8d\x1d\tR\x11T@\xc9\xe8g\x0e\xb1\xfcS@\xcb\x17i\xfb\xfd\xd6S@a{\xec\x80\xce\xaaS@\x89\x1e\xb6\xa1\x04\xacS@6\x80\x98\x06\xa2\x81S@\xb6\\\xcb\xeb\xf1\xd6S@p\xe4S\xa2-\xb0S@t\x8e\x12\xeb\xf8\xd0S@\xfb\xc8\x0exB\xd5S@\xaa\x82\xa0]\xd5\xb0S@\xb2N\xff\x1f\x91\xceS@\x84\x80\xfdq\x80\x9eS@(:=\xdd\xee\xe3S@@\x13L\xdb[\xa8S@\xa5e\xe4a\x88\xe2S@I@\x86(;\xabS@|\xb0\x0e\xb8G\xcaS@!G~\xdbg\xbcS@\x06\r"HE\xd1S@\x89\xc2R\xabW\xd9S@\xaa\x82\xa0]\xd5\xb0S@\xe0\x94\x05\x89\xfc\xe5S@U7\x1d\xd2\xd2\xafS@\x89\xc2R\xabW\xd9S@S\x8fY\xb5\xac\x9aS@\xa5?\xfda\xd3\xa7S@'
p35
tp36
btp37
a.
