# Supplementary material for: Sea ice drift data for Fram Strait derived from a feature-tracking algorithm applied on Sentinel-1 SAR imagery
Source: Data Brief. 2018 Apr 19;18:1410–5. doi: 10.1016/j.dib.2018.04.034 (PMC5999601; doi:10.1016/j.dib.2018.04.034)
Supplement: Supplementary file 2 — Supplementary material [file mmc2.zip › fs_s1a_data/HH_filter200vec/FramStrait_HH_20141019T063935_20141021T062313.dat]

(lp0
S'S1A_EW_GRDM_1SDH_20141019T063935_20141019T064035_002895_003477_DD40.zip'
p1
aS'S1A_EW_GRDM_1SDH_20141021T062313_20141021T062413_002924_00350D_A179.zip'
p2
a(cnumpy.core.multiarray
_reconstruct
p3
(cnumpy
ndarray
p4
(I0
tp5
S'b'
p6
tp7
Rp8
(I1
(I15032
tp9
cnumpy
dtype
p10
(S'f8'
p11
I0
I1
tp12
Rp13
(I3
S'<'
p14
NNNI-1
I-1
I0
tp15
bI00
S'y\x93\xd1\x9c4\x81\'@W\xa4\xcc\xf5\xb6=.@I\xd9\x84\xc0*\xbf%@Kv\xe1\xae"\x9c1@:\xa2_\xdb+\xf4,@\x13\x88\xbb\xf8\xa6\xae+@I\xe7WD\xd5`+@\xfcJl\xd40\xf1&@e;\x0c&\xb7\xc8-@\x85\x8c\x95\xd1\xc7\xa2%@\xcc0\xf0Q\xe3[1@8\xbaV\x8d\xc9\xc3&@\x7f-\xac\xc5\x0bD1@\xef\xcc\xd1\xcb;\xc90@\x99\x82\xaa\xab\x95X&@\xa2I47*;&@\xef\x93\x14gt\xd8-@NAg\xff\x9b\xce&@\x91\xb6X\xaf\xbab,@t`\xc2\xc9\xc8\xc6\'@\xae\x1c\xd4C3[\'@\x1e\xa2\x08L\xce\x8f.@Q\x83*\xe1\x07#0@\xac\xd0\xf3p\x02\t-@\xe9c}\xf1\xd1@-@*\x87Y\x08\xc3\x91+@]\xa5\xda\xa8\\f\'@\x84\x8c\x98\x0e\xd52)@M\xe4\xe3W\x98\n0@\n\xde\xfde\x86\xc2*@"\xa2\x19a~V0@\x86\xe9\xde\xab\xdb|(@b{>\xe0\xbc\xa9%@\x17\xd0\xca"8\xa7\'@D\xaa=\xb38\xec\'@\xbePr\xc1\xaa\x8c,@\x8c(.\xd7\xb5\\)@\xfc\xf5x\xd9yQ)@\x89\x9b\xb21U\xcc*@\xc4LX\xc5\xb7\xdb&@\xe8\xf1&\x82\x95\xa2&@\x1b?d\x859\xd9%@\x16\xe0\x7f\xec\xb8\x8d(@\x95\x0b&=$#,@)\x1b^\x96q\xed%@Qi\x96\xfeZ\xed,@*\xb92E\xc5\xc4&@\x11\x0cr\xbd]\xe3%@\xac\xb8\xe1\x1b\xf4:2@\xdb0\xcc\xd7"\xd00@\xc7F\x04v\xb7\xa8\'@*\x12B\xc2}\xdc\'@\xa9\xbb}o{W-@Z\xbd5(cp\'@)\x93"7k<0@\xb2\xfd\xaaa\xf7</@L\x0f\xa2\xcd\x0b\xa0\'@:E"\x88A\xbe%@(\x16E}\xedN-@1\x18I\xb9\xb3\x84,@\xacC\xc7\r*\x89)@H\xf0J\r\xda*&@\xae\x86qu\xffn/@\xe3\xe0\x02\xbd\xec90@\xb0E\xa9\x15\xc6=0@\xd7\x98\xbc\\\x9d\xfd(@\\+\xc4\x1a&\x8d1@Y\xb1\xbb\x86\xba\xd5\'@\xf3\xa5\'\x9b$\xc2\'@\x9f\x11\n\x0b\xec\xd50@\xa3I\x12fxY%@\xc3\xeeu\xdb\x8e\x13\'@\x95\xaf\xb0c?\xba\'@c\xbe\xfcl\xa2\xd0-@\xa9+&\xb0\xb1\x96%@\xc6\x15\x95\xd9E\xe5+@[\x97\xd7a6k+@\xfb\x90\t\x02K\xc70@B\x19\x85\x94\x96\x84-@\xbb\x97\xfdXR\r/@\xfd\xee\xd8H\xab\x92&@\x05\x00\xa8\x05\x88\xda\'@\x91P\xa5\xec<x0@\x17Y\x1aC\xac\xd8.@\xc0\x81\x9c\xbd\x84\xce%@\x0e\xbc\xbf\xe1\x0f\xa5\'@B\xb3\x00\x86\xb22(@w}f?\xe2\x10)@\xac+\xe2\x8fp\x1d&@\xaejF\xbd\x1dI-@\x88\x0f9\x80\xcc\x1e)@\xfd\x80$]<\xe00@~\x15\x82\xa1\n!*@\x9d\x1a\x96P1\x02*@\x9b\xd2\xfa\x83\xc2\xc61@\x8dM8\xd9b\xf1&@[\x93\xfc#0\x8c0@%\x8bU\xae\x17\n2@\xfa\x7f\xe4\xc5\xffi/@\xc0\x93\xd3\x15I\xaf-@\xccq\x89\x9d\xafV5@\xf4\xa0\xd8\xdc\x11\xdd0@5\x8f\xb0\x14\xc9w,@\xb6\xa26\x19\xc9\xfd+@\x04Y9\xd9|\xbc&@OP!"\x7fu*@\xd8\x05\xddY\x08r6@b\x89A\x82\x84\x87)@eI\x96\xc6\xbc\xc7\'@\x85%\x91rh\xcf0@\x82Ro\xe6.\x16-@-\xce\nf\xf7D.@\x95\xdb\xcco\xab\x06(@\xcb4TjDA-@\x19;\x8b\x8d`\xdd1@\xf8\xe9\xa1Y`\xab,@\x96\xe9\x90!\xca\x04,@Q)5\x9f\x86\\\'@\xfdJ\xb1\xb1\xecC0@\xf2\xffC\xe0\x94b%@v\x8f\xe3\xd3Ce1@\xfc\xaf\x90Ca\xde3@\x8c,\x80|s\x1c+@x\xa1\x87\xc0\xc5\xd0%@\xadE0\xdc\x7f\x83%@\x83\xc0\x12*Tk+@g\xf8\xc6i\xd2\x89\'@Z=\xc6\xd3\x97\xa3,@vh\xd7O\xc5\xec&@\xfa:!\xd8\xc7\xf2(@\xdb\xe0\xccGIg+@$X\xdbR\xd3\x9d1@\x03\x99n\xf7\xa9\xdd(@\xae\xd31w\xa5V(@H[n5\xa9\xdb\'@\xd5J\xc3c\x07W(@\x97\xdf"G\xb0\x921@b\xdd\x84\xb5@h)@\r\xb4q\xa9mx&@\xc0%\xb1\xef\x08Y\'@\xec\\\xfc4\x04\xf10@6\xb3\xed\x11b\xb3%@)!\xee8\xba\xb6(@}^\x12\xc4,\xf32@i\xb9<%b\xe1%@\x84\xd4\n\xe5\x03\xdb0@\x966n\x8e\xce\xd6(@mm;\xb6\xfe.+@\xc4\xc9$\x94\xd4(,@^Cl\xad5\xa3/@\x86:3X\xd7O0@\x0c\xd6#\x07\x93\x00(@7\xec$\r\xa5W(@\x81\xfb\xc3\xe3\x83\xc4%@\xfa\xa4\xb6\x7f\xef~*@\xd5\x04\x1b=\xa9F)@g\xf2qP\x0c\n.@\xa3\xbb\n\xef\x7f\xd10@\r\x18\xfa\x1c\xc1@+@\xc0\xc3\xb0\x85\xb6\xc9\'@\xdb\x86V\xe5\x07\xc4\'@I\r\xd7\x1e\xe2\x9d-@\xe0Qgc\xcb\x1b\'@\xbc\xd6\x020x\xeb(@|yr\x11l%(@TJ\x93KM\x1c)@\xd3\xba\x9e\xbcc\xdb0@\xab\x91\xfen\x0f\x8c(@Mr\xea\xcd\xaf\x02\'@\x85\xf6\xf0\x7f\xff\xf3\'@Z2lN\xffL0@\x8e\x15V5\x8f\xbf&@I[G\x90QS)@\x0c\xb4S\xb7X\xdb-@\xef.\x84\xa56\xad\'@\x9e@\x03q\xda\xd80@\xdbI\x99y\x98\x1c-@G\xfd:YR\x8f1@\xde\xc5\xabF\xa8w&@x\xbd\xca\x12\xfcX,@qZ\xd9\xee\xd5\xe03@\x07B\xb4\x03\x18\xe50@\xdd\x92\x0f G\xee%@a\xc0F8\x85R0@\x05@\x83H\x9a\x192@\'\x88\x07\xc7\x9aB,@\xe9\xe5\x82\x8e\xc5\xd0+@\xd8\x0e\xd5A\x08,1@KF\xcf\xb07\xce0@\xcd\xc8\xd1\xd2}k\'@\x04\xbe\xc7\xeaS \'@\x1e\x1cK\xe6\x08\x042@\xa73)\xb2M%&@\xae\xda\x17^$\xce%@\xde(\x16\xa9\xe7\x7f(@Fe\xa0o\x13%\'@\x98%4w\xef\xb8(@K\xf9o\n\xe6\xa6%@\x96\x19N\r\xcf\x8d.@\xc6\xba\xca\n\x0e\xb01@\xb2\x99\xb6\xe0\xcd~%@kZ\xb4{T\x96/@\xe0\xca\xda\x1c\x97\x98-@\x95gG#\t%0@\xe4\xfd\x89\xa5\xdf\x1a&@\x85\x1e\xe5\x08\x98&&@\xc7\x9d!\xdd\xe7z)@\xc8\xd5\xb3\xc8\xe1\xac(@\x02T\x86\xcb\xfe\xfa%@\xbf\xee\xdc\x99\xa6B&@wVM\xa8:\xc9*@\x15\xd0m\xf7\x01\xc6\'@Z\x94\xf8\'\n\x05&@\xa5\xe2\xe8\x01\x08a\'@\xd4"\\\xcfD\xde&@\x16\xe3\x13\xe22\x8e)@\xbe\xd3\x14f\xee\xd43@=PE\xb7\xa9C&@z\xbb\xee\xd3fe-@d1\x97zN\xd6*@Z\xe2b\xa2\x00\x89)@;R\xa7\x15\xa0\xbd,@D_Ik\x1f_-@!RD\x1aO\xd2%@\xc9\xed\xc8\x1cx\x12(@\xe0\xca1\xdf\x15\x8f(@U^\xd9\xf9{P\'@\x04z\x8d\x079\x84\'@\xf3I\x83@\xd0W.@\xf6\xad(\xab\x90\x95-@\xd8RB\xe3w\xe23@t\xdf\x82\xdb\xf5\xfb\'@\x13B\xe0W\xe8`&@oJ\xa1\xb5\xd1\x17\'@d"\t\x81C\x971@\x15\xfdI\xdb8\xb31@\xaa\xa6\xf3N\xdd\x8d.@\x8a\x95\n\xdfMz%@\xf1b\x17\x8b>\xb9(@\xb2\x02\xe8\xa0,\xa8&@\xaf\x10\xcb[\x04\r2@\xfeNi\xc8D;5@O\xa3Js\xb8@5@\xa1\xa1\x81\x14\xa6\xcd1@\x99[?\xe2\xc7\xc7-@S\x9aR|\xa4\x8e\'@\xd2\xab(\x82\xeb\x99(@\xdf\xe98\xd7i\x1e\'@-\xd2I\x8da\n)@\xa0?w\xaf\xbaO/@\xf2\x14D\xa2h\xd01@K\x83\\^ \xe7(@b\xd2\x9b\x1fp\x875@\xe5\x81)\x11\x1c\x1c0@s\x15\x85}lT\'@\xc2U\x7f\x1b\xfe\x891@a\x9b\xb2GU=5@TQ\xa4\xcd\x88\x91/@V\x86\x96\x10\x00\x17-@\xdf\xabVmD-0@p\xb4\xa8]\xec\xef(@\x88\x82N\x1d\xe3\xa1,@\xefUM\xb8\xccq,@\x08nKC)\xcc.@\x7f?\xf5\xd7NY-@\xafU2}\x18\x901@.\x9d\x04^c\xf12@{\xb7mC\xb8\x99&@D\xc6$\xc0\x90\x97\'@\x02[U7\xf9\xd80@/_I\xc4Z\xcc0@\xd9\xbe$\x99\xaf-&@HDL$v+2@\xa9p\xec\xf0\xa11)@\xb1\x8d\xf3\x9c\x8b\x120@\x07m\x9e\x92\xee\t-@\x87\xe1\xb3\xa1\xc4\xc0%@\xe3\xb751\xc2\x00-@\x8e\xe5\xfa\x8b\xc7\xb6,@%\x14a\x17Y\x0f.@\x8e\x1e\x83\xb8\x82\xd03@\x1f\xd2_\xbb\x1271@,\x13\x9e<j\x112@\xa2C\xe3w\x10\xd4&@\xaeO_\x8c\xc65&@@\x8cA\xbfF\x12,@\xcf\xa3\x9f\xd8Gr(@\x9c/T\x96\xa1\xf4\'@K\xf0\x8c\x91vN&@H\xfc\x1bm\x03\xc8%@\x99&\xdb\xb0\xd7U/@\x7f\xc6\x1a\r\x00K0@\xe96]\x02v\x97&@\x81\xbd\xba/SS/@ \x11\xf2\xde@z-@\xb5\xf0NMr%(@\xf1u\x1ay\x87@-@\xb5\x08\xa3\xee\xd8\xa2(@k\x9b\xd7G\x97%.@ PS\xbc_\x9c(@\n\xfe\x10\x9e\x9d\xd30@\xba\xc95\x90e\x93&@\x1a\x99D\x1a8|,@\xa1\x0e_\xb0\xd9\xc4\'@\x9fU2\xcd\xae\xc60@\x01b\x88\x0et\x9f&@\xa1\xdaW\x9e\xeb\x850@\xae|\xf1\xfe2,,@\x99Q\xc0\x89F\x93\'@\x1ak\x970m\x96.@.\xe94\xf7\xb4\xd91@\xd9K1\x0ee\xef%@\xd8\xda<\xd2r\xe4\'@\xfc/\xc9y\xc7\xfd,@\xff\x13\r\x03}\x1f\'@\xf4\x85^\x14\xae\xef&@\xde/\xe0=\x7f\xa7+@|\xb1\x9c\x7f;q)@\x17\xd1\xbc\xda\x0e5)@z\xdd)\t\xe9\x881@~\xcd\xf8\x85\xa2\r0@\xae`\xc9T\xc2\x0c0@\xfd\x13\x9b\xf2\x82\x88\'@o\xd5~|\xbe\x1a2@\xc3;\xa8m\'\x1f(@$\x88\xedp\x0c\x830@A\xb5\x8eX\xae\xea*@\xef\x9a\x8d\x02N\xb7%@8\xb0\xa6\x13\xaf\xd4*@\xce\x9b\xad!\xc0X&@V>\x9b\x144\xcd\'@\xa0\xddE\xfd\xf4o\'@\xb9\xe1$\xe5\x02\x8a1@\xbfm\xe7\xce\xbc9\'@C\t+\x8c\xc8w\'@\xe2\xdf\x17\xd2V\xc30@7\xfd\xc5\xa5\xf39,@\xebr\x97\xe0!$1@\x08\x1a\xe6n\x9d\x0e)@E\x81\xd0\xc6\xcb\xd4%@\xa4\x08\xeb\x84\x92I-@\x1fm\xe9\t8\xc6\'@e\xb3\xf9\t>\x88\'@mr\xac\xddZ|/@\xd2u\xe9%\x90\x1e\'@\xb1\xac\xf8\xb3\xf6\x15%@\xbdmJU\xab9\'@X.Q\xc2\xf4\x8d%@\xeb I\x98\\:0@O\x9eV\xf7\xbc[&@u\x1d\x97\xbf0G(@\xa6\x840\x86\xd5#\'@\xea\x8d\x1fa*\xaf0@\xa7\xa2\x80\xf9\xc5=0@\xde\x05\x04jWi6@k\xdc\xfa\x8a\x8d\xe4(@\xd5\x8ca9\xa3\x1c-@\x11]\x9b\xb4Bu5@T\xd8W\x07\x15\x91.@\xb9z\xd9\'\x9eD.@\x01\x15\xdcZ\x87X(@u\xbaa.>\xb9*@\x81\xa0{\x8eI\xde&@\xc1\x9d\x91\x13\x1b\xc1&@}\x00K3\xd7\xa1%@32\xc6+$%.@\xdd\x1e\xabAh\x845@\xa9\x81\xa4{\x1a\x000@b\xb8*\x88"\xcb%@)\xe3\xae\t\xc9\x00(@\\\x91\x82\x10\x91\x0b&@\xad\xfd\xf7\x13\x95\xe1&@E\'\xd7\xb39\xe9&@B=\xed-\xc5\x99&@Z9\\\xee\xd6\xc0+@/\xa6\xd4\x8e/E-@\xfe\x1e\xe5$\x0ff(@[\x0c*E\xcc\x10)@\n\xa9\xc4(b\xd3%@\x06@\x1e\xb9\x7fR\'@N\x04t\n=v\'@d[\x0b7\xe8\x8a0@N<\xd1\xbeYF1@\xdfc7V\xb3a.@\x04\x17\x9e\xb7\xe5\x19&@\xc3\x87,Eh-(@+\xf4\xee\xc7\x8f\n\'@\x15\xb7\x87\xacA\xf81@\xdf]\xa3\xbf\xd0\xbf0@U\xd0\x14\xc5u\xb2(@\x0e\x92\x86\xab4M2@\x9c\x13\xca*\x7f\r&@d\x9c\xff2\xb8@(@\xe8\xf5P\x98\x98\xfb1@lL\xff9\x91&.@\x9b\xc6\xf3\x88Q\xed,@\xc6\xcf\x9f2\x80S)@\xd3\xc9^\xee\r\x062@\x1bp]8\xbd\x8c0@\xc4\xf2]\x07g\xea.@\x95\xdeT\x1bl\x0e2@\x9d\xeb\x02~+\x04.@$H\x13r\xba\x0c&@\xc9y5\xd5\xfaF1@\xa6\x94\x18| -\'@D\xdaS\x14\xc6\x01&@\xd7\xcbDo)\xd4(@\x06\xe5\x8e\xfb\x13\xb80@\xcd\x11\xb2M\x95\xb3%@\xca\xbb\x9cc0\x15&@\x1d[\xd0\xfc\x88\xa20@h(:\xd0<\x02,@\xd9j\xb9k]\x86/@E\'\xf758G&@\xba\xe1I\x8c\xab\x18&@Cw{\x9d\xbcE1@\x8c\xea\xf6\xc92.&@9\x17\xf5\xe9\xcd\xb5/@\xc3\xc6\x9119\xea1@\xd1lv\xb2\x0b#&@\xff\xc4\x9e1\x92\xb8&@7=\xd2\xc0\xa3t\'@\xf0\x1a\xd1\xaa\x13*)@\x86\xc1\x19]$\x01\'@\xed+\xa4\x0c\xc2\x0f1@]\xff\xf6f\xfc61@\x1d\xc2\x19@\xc6\xb1(@\x97\x03\x12\xb8\xf8\xd1%@\xf7\x8a\x08/#Q)@\x1a\x87\xa15\xae\xd0)@\x7fJ\xd0\xf4bX&@\x1bW\xabrz\xf3)@Fa\x96\x01I\xbc&@\xdf-\x84^6 )@%k\xd1\xc8\xad\x95/@\x89\xe0\xaf)l\xe4\'@g\x9eg\xfe\x1b$1@\xf5\x11\xa1\xa4\xf0\x012@X\x13Gw\x0b\xf4(@\xf11Q\xb64\x9d(@f\xf2"\xe46t/@\xa7\x8cJ\xb0n\x9b/@R8\xd9\xc3\xba\'/@w\xe8\x1f\x1a\xaey&@\x0f\x13\xe1v\xf5\xcb%@1\x03\x0e\x1b\xfa\xe2%@_\xb5/\xc5d\xd0+@\xee\x81\xae\x98\x9e\x82(@\xb3kD\xa3z_-@v\x80v\xf3Z\xa1/@\xb3p\xb8\xd3d1&@\x9d\x11\xee,\xe8\xc3/@\x91\x85*\xd4"\x17\'@\x03\x15\xc8\xee\xb3\xd1%@C\x1bG&%&)@k\x9f(\xae\x1eq&@\xd2\xe6Ww6\xc9+@q\xfe\xb3x]\x06)@\xd2\xf3\xc8x\xb8\xda&@\x0e\x07t\xb4\xcb\xe0%@\xdb\xd9w\x88&\xbb(@\xdd\xae\x99\xab\x96\x80\'@~B\xc4\xb2WK0@\x1cG\x90\xdd\xb0\xc9&@\xa9;\x10\xd0\xaf\t-@\xf4\xed\xe4\xc0~\xaf-@\x93W$w\xc4x\'@\xd32_\xf3\xc4\xe91@\x93\xb0\xac\xe9.\xac.@H\xa1\x01\x15\x13J1@\x91\x99T-\xe3)\'@C\x98\xceV\x11\xea\'@\xa5\x16?i\x14V0@\x1c\x90\xc2U\x02\x122@w.\xf6/A\xcc0@)\xac\xaf2\xf9\x96)@4\x0b@\xa5\xef\xee\'@^i\xfd\xfc\xda\x85(@1\xcf\xe83\xb4o)@\xd8\xe4\x19r\xf8!-@\xcd\n+\xe9;\t/@\x8c\x86\xa7\x85\xad\xff\'@\xc0\xcc[\xf9\x06\xd6(@\x01;y\xcc\x1e)\'@\xfaP\x95 \x0b .@i\xd0\xec\xd3\x9f\xc3%@\x91\xcf/`\xa2u(@NF\x1a\x19\x05\xf9(@B\x89\xbe\x1dQ%+@\x83\xd6>\xc6\x8f|\'@K\xe3\x06\xa9;~&@\xa0\xe7\x892\x7f\x14&@\x94\x94\xeeo\t\x00&@>\xe2\x1e\xc13O.@\xb0\xdcl\xb2#\xdd,@\xe4\x17\x93\xbfF\xa30@b]\x83\xa8\x80\xe1%@_\x07"G\x01\x02)@\x8d\xef\xf6\x1a\x7f\xd4%@\x88\xca9\xd8\xec\xe6%@d\x04\x1d9\x8a\xab(@2\xf2\x06Q\x07w)@mxz\x01E]/@i{\xe5\xb4c\x81)@\xd1\tS\xa20\xb4*@\xe2\x7fbE\xf5\xd1\'@\x81C~\x8ay\xe2%@)\x9c\xe4\xf2}y%@\x12\xd18\x8b?\xbf+@\t\xbe\x11\x10\xf5\x0f/@\xb8G-\x92\x9c\xe5*@w1\xd0"\x80\x9f.@\'\x0f\xce\x97\xd5b1@\x18\x9f2\x14\xff\xdd0@\x94\xf1Ls\x92\x891@n\xf7\xdd/K\xc5&@9\xb8C2\xd9E-@\xe7\xebnx\xf4\xfa&@w\xbe\xf7\x8d\x1eB2@\x8a/\xcco\x11\x06\'@\xcf\x99\x0c\x92J\xbd0@\xedG\x88\xebk\xd31@\x8b\xf5Jg\xc7\x97(@\x93\xa7I\xb1\xfdZ(@C\xa5\xdf\xc0i\xa9&@9Yo\xd6\xde\xe5/@\xbf\xa1\xbb_\xf6\xe6(@|p\x9cr\xbb\x95(@\xb9\xf6\x80\xfe\xe52/@\x94x\x88\xda,\x10&@\x88\x8c9\xbe\xf7\xd0&@\x16\x86\x90qo\xec%@}\xa3\xd7"\xb3;2@9\x81{\x866\xee(@\x9e\x0e*B\x02M*@T\x14\x82>\'\x9b\'@\x00\xab\x91r\xa7\xae.@ \x8c\xf4\xf4\xc1\xc0%@\x00\xf1M\x10\x95T1@\t\x96\xbd\x95\x06\xfa0@\x90\x80\x15\x9d\xdf)-@\xfa\xb5P\x9a\xb8.&@-\xcf\xee\xb4\x99B-@\xafM\x80\xd9\xb7\xfa&@\x1a!7~\x01\x14)@\xdd\xedG\xd4\xbf\xb1%@\xb9m\xf8\xa8qs\'@\x1eb\x88\x13\x91U0@\x15OO\xc6\x85},@\x12\x0b\xe7fQ\x89(@\xe0"X\xae\xda\xad0@Kj\xa4r\xbb\xc10@\x11^\xac\x7f\xd4S)@Q\x10\x11T?\xdd+@\x96\x0f\xc0\xa1\xca\x02\'@\x10k*G]\xde(@+F!\xce\xb0x%@\'3`\x13\xf0\x950@F\xe7\xb8\x0eDi(@\xd9\xd1\xed\xfa\xb9\xa1(@n\xa3\xc2\x03p\x93.@#\xa9U\x047\xef+@]\xf1#\xad\xc6\x171@\x7f\xc2\xa3\x0f\x17\x001@)]\xc8B\x9c\xc90@l\xd2\x1a\x12f\xaa)@\xff\rH\xcf\xeb\xd7,@Os\xb8Q\xach,@\x93\x11\xd91\xb1m/@Vw\xfc\xe2zF+@oy\x96q\xbf\xd4\'@!%f)\xf4\xd8,@h\xad\x17\xd3\xe7\xf3%@\xde\xf6\xed%\x16n/@\xf3\x88\xcf\x00\x1f\x12\'@\xa4\xc5z\x1dp\xee0@\xf5\x01G\x8b\xca\xc70@C\xf86\x80\x8f1&@vh\xfc\x9b\xf0\xb8&@\xc1\xac9~V7-@g#\x03\xcd\xa0P(@\x08\xa1\xce\xfe\xd7s-@\xa9\xd2\xb6\xd5\x02\xdc\'@\xfd\xe9XH\x99G)@\xfd\x8b\x88e\x94r/@x\xc5\x0f\xf72\xe2\'@\xe7\xac\xc8$\xc9\xf51@\x94\x0e\xd4\x82\xd6\xa5/@\x187\x9a\xae\x87\'2@$\x97hU\xe7k-@\xd5W\xce\xb2\x94\xa8\'@>\xb3C\x18R\x85(@\xe3\xa0\x12]\xb3\x99(@*.\xf3\xb6\xf7\xd4-@\x92\xe0\x87X\x01\xc7+@\x03\xf2q2\x9f5\'@\x1d\xb4|\xd50&%@\x85\x1a\x86$fb*@\x05\xa8z\xdawI2@\xfc\xc7}\x07p\xa6\'@7P\xc8\x88\x0b\x99&@=\x1f\x8bb;\x10-@\xcc\xf9\xec\xdf\xbfI(@\xa1_\xcdz\xc0\xc2%@S\x03\xa5\x18xU/@\xf9\xd3\xf0\x1b\xb1\xa1-@\x80\xd2\xed\x0cA\xbe(@\xfca\xcaFS\x1a1@6\x14\xaa\xde\xd1\x8b%@<\x88\xf5\x86\xfd\xf1(@\xca\xbbG\xc5\xf7\x97(@\xa1\x02\x07\x9br?&@\xe2G\x8e\xa0\'\xcd0@`t);\x91\xce&@\xe8\xd8\xf5\xa0A\x86)@\xc2(Z\xc6\xe3\xdc\'@\x99tg\xee\x95\xac,@Y\xbb\x81\xd5\xb9\xc5,@x\x0b:<_K+@3>\xf7\x17\xfc9(@\xad\xa6\xae\xca\x0f\x9c1@\x9f<d~\x112,@\xfa}\xa9\x11\x83\x92+@\xdb\x01\x8a\xda\x06\x1e\'@\xd5q\xdb\xe1\x8c\xef%@\x1f\x93\x0c\xec\x00\xfe%@c^b/|#*@\xc0q\x0b\x83r\xb2,@\x9b\xe4\xf99@e(@x\xf9\x94"\x15\xd8-@\xfd18+\xbb\x87\'@\xe0LDm\xc3}%@i\x8a\xdf:\x81\x16+@\xcb\xe3<&88&@\x05A\x14>\xb3\x08\'@_F8\xcb~\xdc&@\xc6q\x07\xcd\x0c\x98\'@\xf5gim(\xc9&@\xf4\xd5-\xaf\x82\x87-@M\xe2JvX\x95-@w \xa5\xdd\xe7\xdb(@\xac\xfafM>e%@p\xc0\x16}\x0e\xb1*@PmPz\xc6\x7f/@\x86\xc0\x02t+R1@\'\x01\xd3q\x9c\xfe\'@L\x80Lf\xdbI+@\xcb#\xc0\xad\xb1\xf8(@5\xe7\xa4\x83T1.@\xd8,\'\xd0\x94S.@\xf9\xfc\xf2\x98Lb1@\tm\xa2\xcd\x84\x12-@\xb5\xed\x94\xa4\xaf\x142@Ug\xc7\x8b\x16\xf7,@\no\xb6T_\r0@K\xe8\xf6\xe6\xd5\x91.@\x1b\x87J\xdd$&-@U\x01\x97r\x85\xfb(@&\x85@\xcbp\x85%@`\x94\xc6\x00\xf7\x91)@\xaau\x83\x9c=\x9d(@\xac\xeaMK\xc5\x06\'@-\x18\xeb3\xccP&@#-\xa7\x11\xf0_&@\n\x1d\xf6\xa7\xac\x08&@\x9b\x84z\xa64\x970@y2\xf4:z\xf1%@\xdaZ\x1e\xf0\xf31&@\x04\xd8\xd7\xb5!\x8d0@]\xb4\xacZh\x86\'@I\xb0\xc8\xc0Sc/@Wf\xd6\x1c\xa5o-@o\x01\x80\x93\xe2\xcf0@\xa5\xf9=$\xf5\xf6(@C\xd6ZY\xc8\xb7(@\xa9\xcf\x988\xe7l(@\xc6h\x8f\x16\x96\xba&@\x929\xb0\xb2)\x85\'@\x0f\xfb\x10p\x07/&@\xa5\r`\xa2\x11\xef\'@\x8e\xc9`\xc0\xfd"+@\x1d\xe4;N\x99\xaf&@\xc2\x81\x96\xb6\xe5\xc1+@\x12j\xb2fQ\x95-@\x01Q\x12N\x16\xd4+@\xd1<\x85?\xbc\xa30@\xfaB\xf5qB\x91(@.\xb9j|\xdc\x00/@\x850\x86\xb5\xdb\xca(@\t\x13<\xb3D\xba*@\x99\xf1t\xe8\x95o,@\xbc\x1av\x83N\xee(@\xadfKooA&@.\xb3\x9e<\xdb\xa2)@F\xd2\xcc\x0e\x1a1)@im$\xa2;\xa9%@\x0eQ\x14\xb1\xceK2@c\xdb\x92\xffJ\x08.@\x1b\xe6\xb8\x03\x19\xa2)@\x15\x10\x8f\xa2}\xa5%@\xcb,<\x13ZY&@i}TIV\xb9)@;\xbbS\xbd\xdcK0@0\xf0\x18;\x16B.@\xf8W{\xae\xd8\xa7,@\xff\xe6i\xc8y\x921@\\\x96X\x14\x04p2@e\xa6E\x05\xd8\xfc&@\x1ce1"$b&@\x99=\x82\xf6\x95\x121@\x89;\x10\x05Rr%@\x8ak6r\xa9\x060@\x07E\xe2 \x073\'@\xd1\xbc,+\xb4\xb4\'@\x94\xd6\xc3SJe(@&\x8b\xf6\xd0\x07\xf8&@\x91?\xea\xdbK\xc9)@\x9a\xa6s\xb2\xe35&@!\x13Vr\xc4\x14-@\'\xe7\x97g\no%@\xbd!\xa1\x82\xa6r0@U\xe4LO\x1d\xc4*@I\x83\xfb\x85\xde\x9d-@0M\xbe`5\x7f-@\x8dD\xaa\xda\x11K0@1\x812\xba5z%@\xc1\x90\x97Mt\xd9(@+\xbb\xfd\xba\x07_1@\xa0\xdeP\x81%_*@\xca\x1d\xf4\xa8V\xaf%@\xc0\x82\x95\x80\xe8\x9c1@ S\x00@4\x160@M\xd8`\x93\xe1\x8b-@\xeb\xfa\xe5\x02g"0@\x15\xc6Ykck1@dg\xc7\x82\xbe!0@\x14\x8f\xf5\x96\xf2&(@\xd7\xcd\x1b\xb1=<(@\xfc\xd5\x8d\x8d\xbc\xb10@\xb2|\xea\xde\x95\x81\'@|\x93\xf9\x11KV+@\xbf\x18\xdfJ\xa8\xa4&@,SYo\x04{%@\naf\xe7\x05q\'@\xaesV\xff\xac\x871@|N\x0f\x0c.\n*@\xe0\x81\x16\xbd\xfaE(@uXo\xeb\x95\xcb(@\xaa\xea\xb4\xbb\xc2\x1b&@\xa9h\xe4\xdd\x82o-@\x0663\x8er\x91\'@r\xb4\x0f\x91\x1cl-@\xc7\x8a\xa6k&J,@\xc0j\xcfh\xbb\x1f-@y\x06[\x83\xfc\xc4\'@\xd6-\xea\xdd\x04\x9f/@\xba\xc6\'\xeb\x92\x00*@\x9baB\xc7\x8f\xcb%@\xe1/\x9dmX\xf60@\x8e\xad\xd6{\x17\xfd(@>\xc8y.\xa4\x001@v\xd7\xacy\x05\x80-@\xe6\xe8\x06\x83U\xcb)@\x1f&n\xf1\n\xe60@r\xe6\xf8\xe5\x00\xe80@\xb9\xf4\xb0\'`\x8a*@m:\xbd\xa1\x9b\x8e)@\x18a\xb8\xc1\x89\x14-@+\x83\x1f\x1f\xa8$0@}\xdd\xbc\xbd\xf7\xed(@\t\x85o\x88\xa5()@r>\x17\xc1\xda\xfe0@s0?\xf5Oi\'@\x86\xb7\xe1n+\x95\'@\xbbpX\xab\x14\xbf(@\xffAUF\xf1\x85*@\xd7`l\x93\xd6\'0@\xfe\xef\xb3\xe1wb&@\xe7\xfc\xefdXR&@LA\x13\xbf\x16-)@l\xfbfk\x0f\xb40@\n\x9a\xde\x01=\x122@pG&\x10\x85\x84)@T)u\xdcy\xf0\'@ 9\xea\xf7(m+@\xc1z\x804n\xa5-@\xa0b$\xcd\xd2\xa10@\xb7I\x12\xc2\xbb\x97%@\x85y8\xc1\xb9\xca&@\x9f\xb4\x0e\xfc\x00/)@l\xe6C\x1b\xc3\x15(@\xaeG\x84\xb9l\x15\'@\xcd\xdc5\x9a\xb2\x9e(@\xdasm\x95\x7f\xb21@t[\x0c\xfa\xc6\x9b(@r\xbe\x977\x004%@\x92\x88\xb0W\xd58(@W\x82\x9f\xb4\xb5K,@Z\xcb\x96\xbe\x06\xb81@\x7f\xb9\xe1\xc7v\x1b0@\x98\xbf1\xc2\xf3}-@d\xfe\xf1\xa1Q<)@\xc1\xef\x8f)"0)@9\xe6\xa5y\xe7B&@8\xabZ\x08\xd1\xf5,@`4\xd0\x0f~\xc7%@\xbf\xfc\xef\xac\xa3\x9e%@\xf5suEn\x99\'@\xf1\xe3\xc0\x8d\r8)@|i\x82]A#,@\xa6\x8e\x01-\x05\x82(@Q2q\x8f9b%@\xd4\xce\x05f\xde~(@\x87\xe0\xe2\x11\x1e\x1f+@\x83\xc3 \xc0\xc0\xa41@\xe1(\xb3\xa3G-2@\xa7\xc9\xf1\xd0\x1f\xf0&@7:\xea\x93\x85\x91.@\xa4T\x12\xa4\xff\xc10@@y\x1dJ\xd1w0@AV\xcf\xa6C\xd9)@\xc1H\x98\x186d-@\x94<\x80V\xa1^.@\xdc\xab{\xd6\xe0A)@\xc6\xd4Ov\x04\xe6&@\xfeq@\xb8R\xf4.@\x11\xf84n\x08\x0e1@\xba\x02\xafI\x12%)@\x97K\x1b\x1d\xaa\t4@E\x97o\xd6\xd6\xca&@\x06\x902\x1a~*\'@\xf5&L\x8c\xa4\xad\'@+\x1a\xbc\xe1\x03b&@X\xcb\xa1\xa8\xbd\xc8*@\xe6\x8d>\xa2@\xaa1@\xb2\x0e\xb7:\xb2\x1f2@6D\xfb\xc6\xaf3/@\x94\x80\x16\xefon.@\x8a\xe3\xb7\xc8\x14\xc1-@\xbd\xcf\xaa\xed\xbd6.@\x03\xf5\x00q\x00l,@@\xe6\xf7!v\xc4\'@\x87\x11\xb1\xa6\x97\n/@?\xf7F\xa8\xc7`1@\x17\x18`\xa8}A.@\xbcc\xf2\xc8\xc9;\'@\x07w\xe7a\xf7\xe1,@\x860\x7f\x80\xaf\x0f,@B\xbe+\x9c\xc4B0@O\xca\x8a2S\xfd(@k\xe7-\t\xd4\xa30@\x10\xdc\xce\xbf\x1a^/@\xfb\xf5\xee\xfd\xa1L-@\x80\xb3\xfa\x87\xec%+@\x07\xeb\x1f\xc2\x88\xce-@\xb5\x1d\xb6\x81\x16\xa6+@\xa3q\xa6\xe1\xb6\x80*@I\xdb\xb5\xf9t\'.@\xfe\xee\xecq\xa6p-@\xde\xcc\x07$-\xd50@\x1a\r5\xe0W\xa0.@}=\xc4}E\xfe%@\x1dr=Cf5\'@b\xaf\x92\x9b\xe05+@%\xbc%\xf1\x85\x99+@j\xdax\x9aR\xe1/@\xa9\x87\xf0N&\xfc-@\xceC\xa3\xfc\xee!.@\xc0R+\xf3=\xb00@\xd4\x9exS\x8c\x8b%@}Q\xba\xcf5s%@\x91\xe1\x8cw4C1@U\x08o\xd7\x80\x05\'@JE\x0e$K\xad,@y\xba\x8aD\xb7\xc8,@\x19\xf1\x02\xb2R\x8d\'@\xa5,\'\x06\x1b\xa6\'@\x16\xcf\x1e\x11Z\xa51@I0=Y\x7f\xf5&@\x93\n3\xf2Hw&@\xedO&\xee\xeah1@\xee\xd3S\x9a\xe9A/@\xcc?\x96H\xf6\xdf+@g\xe2T\xaa\xb2\xcb+@Hl1 \xb4a1@\x00v$X\xf7$&@\xcf?7\xd4\xc9_.@R\x9fn\xf9\t[.@\xc6yw#?\x80%@\x1b\xf7\xbe\x9f\xdc\x05&@s\xe7\xab^\x82\xb5(@\xd8\x18-r\ts0@"\xe6#\x1fJ\xd8&@/\xff\xf6;b\xc6&@\x07\xab\x02\x9aA7/@q\xe6\xe6T\x13\xe9/@\x85\xfb\x88\x03&D,@\x1c<\xb6\x0f\n5-@\x0e\xea\x8d-\xa6\x00&@\xa6F\xee\x0b\xcaC\'@B\xc3\xd5`\x9cG\'@\xa3}\x08`\xb9#,@D\xed\x98[\xa4\x9e%@S\x83q\x18\x03u%@\xd7"\x0c\xa4\xb4\xa8(@\x1a\xd0\xde\xb2\xfa\xa91@\xf5p\xe5p\x9f\xe53@R\xf1*\xe4=\xaa1@\x01[\x99\x0c\xb5o0@\x7f[R\xe09W1@\x8ao\xd8\xba\xb0\xbf\'@\xa4+\xdb\xe0N\xe8)@\xa8l@\xf0\xe7\xe60@qO\x0e\x97CF2@\xff\xa2\xf6*`\xc5(@q\xe6G K\xdf-@Y\xb7\x00\xc7\xdf2,@\xe0\xae\xa8\xd8\xd1\\2@\xdb\xa9\xb9\xa2:\xbc%@\x82\x81}\xf8\x81\xca,@H\x1f\x9f\xe9r\xb1,@\x07\xb6\xf2&\x83V(@y\xc1\x9eF\n\x04.@\xb5\xe2\xb4@\xb9\x0c*@\x1eGf\xd2\xd7<0@&\x8a\x02\xe9M\xa0\'@\xa6\xfb\n\xbb\x8c\xf2&@z\x0c\xca\xf3\xce{-@\x107F\xcf6\xf43@\xe9\xa3\x85\xc8\xe4\x9e%@Nm\xb0\xf6p\x9f\'@\x88 \xaahh\x0f&@9l\xf8PKN.@\x9d\xd0)\xd5\x93\x17/@\x15\x18\xd3\xa8\xa1\xa2+@\xbao\xcb\x03\xc1A-@\x1f\xb2\x80\xdd\x11\x9f+@\xda\xea\x13\x92\xde\x05/@\x9b@\xffjHt*@\x8d\xfaPj{\xbf%@\x94\xe9\x99\x131a.@ij\xb3\x97[.0@\xd9\xfc\xe7\x92\x1a\x99(@\xe3y\xc6m\xfe\xd5+@\xf3\xee\x1f\x168\xe9%@\xaao3Y\xfa\xce\'@\x0b\xd9\xf9\xc0\x87\xc2&@W\xba\xc1\r\xdf\x11(@n\xf0\x9f\xa0\xc5r.@\x168\x8b\xb2b^(@\x7f\xba\n\x83"\xb9-@\x03\x179\x15cY(@\x8c\tY\xc5\x94\xbe\'@ jWr\x9a\xd50@\xad\x97\x02\xfc\x93\x0b(@\r\x1b\x92\x96\x8c\x08&@x\xed\x97i\xf9\xa7\'@3%\x903m]5@\x83\x18\xcdh\xc5\x9b*@b\xf2\xbc<\x86\xfa1@Dv\x85g\x0c\x93*@\x17\x0c\x9b \x0e--@\x15\x8f\'\x010\x0c.@p\xb3W5\xd3?,@\xefW\x16c\xe8\xff\'@\xa9K\xf3\xd5\x17d(@\xe1\x00\xa2\x90my1@g\xc8\x0bw\xd1\xcf\'@\x86\xab]\x82\xeb\xe83@\xe5\xe0\x13\x83!P2@6.\xcf\xc9\xf5\xee0@\x82~\x95-\xfb\x82\'@\xd1\x99\xd7|L\x95&@\r\xd2\x95\xef~\xd9%@Z\x19\xc1vx8.@\xb4\xe2i\xbb\x07@.@\x1c\x11\xa2\xf05\x92\'@\xaf\xd9P\xab\x88\xbe*@\xfb\xe7\x12H\x91\xbe0@\x0bl/\xb1\xceU/@*\xbc\xed\xfa\x14\r0@0\xf8\x80\x1f\x1e\xb01@\xc5\x82\xc0\x1b\xa7d,@\xdb\xdd\xef\xc2&\x06+@\xe7^X\xa2*\xf0-@\x9b\x9d\xdeL\xc1n6@{\xd4\x10\xee\xa7\xbf2@{\xde\x93\x97\x1a\xd7.@-\x07\xca\xf5\xa5n&@\xa2\xd5\x94|\x84\xa4+@i}\xb8\xb9\x19\x12\'@\xa9-S\x80\x1a\x8d\'@\x87\x9eU^x\\(@lR\xd4\x97\xcd\xe2\'@\x02;:x\\\x0c)@\x06r\x90\xe0\x1a\xb81@\xe0\xfa\x86y_\xf2.@\xde=wcv\x81\'@\xa9\x83z\x8eP].@\x1anR\xbd\xf3\x11(@M}n\xcb\xf3F3@\xa57B\x1eo\xf01@\xca\xe5\xe2\xf5\x906.@\x0e-\xefo?\xad%@D\xa6\xaa\xbe`\x86.@u\xc89\xce3G0@p\x1cY\x10\xc4|1@@\'#?\x8f5*@\xc7p\xae#\xc7\xee%@\xc9\xa7Z\xf9P\xf9-@\x004T\xc7\x81\x8e)@l\x1dg\xbb\xc0p(@A\xde\xc9\x1c\x1b\x9d1@td\x0c\xb2i}0@\xea\x02\xffj@+&@\xf3\xbb\x93\x0f:\xd3.@\x06|\x86X\x0f\xb9+@aqF\x1c\rO(@~\xef\x99\x1d\x03:/@\x13\xf5\x85\xd7"\x90\'@\x9e\x12\x1d\xde\x81\xb9&@H\xe0!,\xe5x)@\xbc\x02\xb6\xc2\xe3\xf9.@\xf3\'xt\xf2.&@\xd0\x95\xe4\xe6{\xbe*@D\xa7T\x9c\x06\xc4\'@B@\x1fq\xdd\xe00@\x87p\x00%\x96\x95&@3IX\xdbC\x112@ |\x8c\xa1\xcc\xdb%@\xbf|\xfa\xc2\xb9\x14(@pm\x02L\x99:&@[\x8b\x0b\xdd\r\x930@\x12\x8fu\x01\xe6\xf03@b\r\x9d\xcf\xa9\x01,@\x18+\xf5\xfc\xa3\x1f\'@$\x18\'\x94GG.@d\x10B\xb8F\xa01@V\xcf\xfd5\xc5\x9b1@\xe7\x02\xe3\xf0\x12\xc9(@\xafWe\xd8C\x150@\n\x0b\xf7\xaak\xe51@%\x8cd3+\xe6*@cW~A\xc0\xb60@\xe4\x10v~\xac\x8b\'@D\xea|\x9ei\xf1%@$\xe8\xf0B\x99\x9a1@f{\xb8\x17 \xbc&@_\x9c8T\xbbf0@\x04\xf9\xf2\xd4\xc0\xab\'@\xa0\xb8\x08\x1e\x9d\xc1.@Zf\x8a+\xa6q.@\x9dA\xec\x81\xb9\xdb0@I@:K!\x14\'@\xed\x14\x95G\xdf}0@\xb0\xbbq\xa8\xc2!0@^wI\xc2I\x8a(@\xaaj<L\x98L2@\xc5O\xc0Da\xf0%@F\xf6Y\xf5\xd1\x86/@\x8a\x00y\x0c\xba\xcf\'@v\xa9p\x8e\xa0P)@\x80d\xd8m\x97j\'@\x95Kb\x92!\x9e\'@m\xa1\xb7T\xe9"&@:\x1b\x00\x03\xd5\x92(@\xc5\xd6\xd4K\x07\xe5(@K\x90\\\x91%f)@\xcfJ`\x9e\x1c\x8a/@ :\xa3\xab\x87\x00)@\x99\x8a\xb0\xf2\xcf\xde+@zm\xe8\x0e{\x18+@\xe6\xe2\xd6\xfa)/4@\x1c\x87x\xf8[\x1e&@\xc6\x8d\xef\xb2\xf0\xfc0@\xde\xf4\xe4:\t\xe7-@\xea\xa6.\x1c\xed\xc1\'@s\xbb\xe2u\x87Y(@\xa8\x90k1\xa8\x15\'@\x87\xa30/\xe8\xe6%@SeY7\xc9 0@<G\x1bn\xd3\x022@r\xf4F\x8fE\x9c.@\xe1S\x08\xab\xcd\xe3.@\xd6\x12\xd6\xc8)\x80(@\xdd\x94\xc2\xcf\xff\x90%@\xc5\x9cL\x19\x87v+@\xf8\xf3Z\x8f\xe8\x853@k|b>\xc0@*@\xa7\xa4W0\x12,1@U2E\x99\xbc\x01-@\xbf.EmjN&@\x91I|\xc7X\x8c.@g;\x9b\xe3$\x1a2@\x08\x076\x80X\xc20@o\x02R\xbb\x80\x1f0@9\xf2\x05)C\x8e&@\x07\x82\x87\x06 \xee(@\xa6`]\xc8D&&@\x0b\t\xa0\xf14h&@\xef\xcf}\x96\x13p%@\xee\xf1"-\xb9\r2@\x82>\xdajU\x8f0@n\xdeI\xe1\xdd\x1b(@\xac:;1\xfb\x0b(@[\xf3\xa3J\xf011@\xc4\xa2!$\x05\xd8\'@\xcaG\x1e\xf4Pk/@\xdd}^\x02&\xd9-@:\x9b\x1a6Z@\'@\x0eJ\xb5^\x1e`%@D\'\x04\x1d\xf2m.@\x95^\xa8\x94\xc2\x1a2@\x10E\x18:\xeb\xd0\'@w\xaf\xf2q\xb1k&@)\x19u\xe0\x00w&@\x9b\x8d~\x14-+)@\x11\xa4cNv\xa5-@}\x85\xb6\xe2\x00\xd5*@\xc5\xdfo\xad\x12V.@\xf2\x9b\x02\x0b6\xac%@\r\xab\x9a_\xef92@\xa5WQh\xdbE\'@=\\pR\x00S&@\xf6]\x07v\xdcx,@\x95F\xd5\x11\xa9].@\xa5E\xfb%pj\'@\x90BwU\x03b(@\xed\xd6\xde\xf7A\xfc(@\x8e\x07\xde\xfbz\x9d.@\xe0u*\xa0B\xc7(@+\x88\r\x1b,\r\'@\x1au<\x17*\xdc-@\x86\x0cI7\x92\xa3-@\x9b\xbf;\xaek\xa6(@\x98q\x0b7EO2@\xfc\xe3\xdaE\xe9\xa3-@\x01\xee+$$\x8d(@\xedk\r\x81\x06a+@e+N\x08\xd3k%@\xe2\x00Gt_s.@\xff\xb7\x99\xbf\xad\xf5%@C\xf1\x06\x00\x02\xce4@\x0e\x90k`?\r1@\x11C\x11\xe4)J/@\xbd\x87\xdf\xda\t\xa01@4\xcc\x01\x92\xdc\x97,@\xc4\xafF\x97\x08\xb21@\xdc\x83\x8c\xdd3E(@\x8a\x92f\xbc\xc9z5@\x05wA\xec\xf5O(@W\x95\x02\x97\x7f\x1b,@Q\x873`\xa6\x95*@\xba\xc2\xcc\xfa\\F\'@+m[}S\xab1@E3]\xd7s)0@\xe2\xbc\xde\xa7\x8b\x11)@8\xb3\x85E J&@v\xa5\xd4\xd8Y\x8b(@\xb0\xd6\x97\xda\x80\xdb&@\xf5u\x8f\xa3\x86I0@\xdd\xffS:M\xeb-@\xa0\x91\x81\x90\xa6\x95+@\xa4\xf8\xa7hoY(@\xc9Wc\xc1fP)@SN\xfb7\xe2(1@\xff\xf4\xfd\xf8\xfa\xf4&@W-\xa0\xb7(`1@\xa8D9\x88\x0e.-@\x16r\x90\x14\xbe\x142@]E\xab\xb2\xbd\xb3\'@\x84\xf7i\xf1\x95\x8f0@2\xcf\xfdQ\xea\xb2+@\x8a\x98\xec\xf8b\x07%@\xb8f\x9b<1B0@\x9e\x10,\xb6\xa5\xb40@Y\xcf\xe1[i\x070@m\xbb\xbf\xf9\xd3_%@|\xf1\xa1r\x8c\xd71@\x10\xa6N7\x8ej6@)\xa8\x19\xb7\xb8\xb70@\x99"X\xae\xd7\x040@\xb3"\x14\xc6mp/@66\xbb=J\xf3%@(\xe7\xc7\xa8\xe3\xa1)@\x13\xb7\x9el*//@8\x00]-[\xf31@\xe3\x0be\x8b\x89\x821@\xc7\xcf\xe7\xaa\xcf\xe8%@A\x91\x84J\x9c)\'@\xdbDy\x9d\xb7\xb0.@v\x86<\xa8\xef\x9d1@\x81\x12Z\x93N\xb9,@\x91\xcfk\x89\xc7\xb90@\xf8\x81p\x92\x96R&@&T\xb0~\xb4_/@\x00PI\x1dp`0@emE\x94XN-@\xe1\x19\xfd\x92940@\xd4\x81\x15\xbe\xcaB)@l\x81\xed\x06\x17P3@\xcd\xe0*\xfb\xa1\xe23@q\xc2L\xae|\x80&@\x85\xcf\x0e\xc7Sd1@B2\xd4\xfb/\xc50@H\x920n\xd5\x98%@u\x82A\x1eC:&@c\xd8Hd\xf0m&@\xb7\xa7Vdx\xa5)@\x0c\xe6\xcf\xc1<\xd81@\x9c\xf4\x82\x15\x8c\xa6-@Tw\x18\xc7\x95\x81\'@\xe3\x12\xa8\x99\xb6m,@\xdf\\\x042"p(@i\xe8\xe87s1(@\xe9,\x06s"\\,@(}P`\xc1\xbb0@u3\x992kt0@\x941\x91@\x8b\x8c&@|V\xbe\xcdJM1@\x84q\xd3j\x9e\xdb*@u\x99\xb8\x19\x9d\xde/@y?=U\xe3\xfb1@\xec\x98\x83\xd4\xe5\xcc\'@j\x17Wy\x83\xda0@\xb80\nq\xbd9\'@\x19{\xb6\x9a\xa8\xeb-@\xb0\x8b;\x966\xad0@O\xca,\xfd\x8a0&@\xf3/Q\x92\xd1\x8e\'@\xb6\xac\xdeN\xdd\x99)@\x83z\x00\xe8\x87\x84)@=Za\xa5\x9f\x180@\xb6t\x0112^+@c\x06\xd7PE\'&@\xb9\xdb\xfc(G$0@\r\x9e\xe8\x9fQK(@G<\x08\xc93\xb8,@V\xfc**<{(@\'g+\xd2\x93\xbe+@\x9e\xc1a\x06\xa0x%@Z\xa5\xe1\xd3\xdfX&@\xdc\xa4\xa9ta\xc1-@\x9bD\x8d\xbe&`&@\x9b\xa6Yj_W0@Y_(\xcaB\x120@\xe5\x07\xbe\x082\xd91@\xd8V\x930 \x86/@\xffi\x920\x91(0@RK3\x94~\x9d\'@\x06\xfdp\xe0\xc4\xe4(@\xec\x84\xb0\x04\x94\xa6\'@oU\xfc\xcf\x98i0@A\x9b\x00\x80\xd1(,@\xe2%{\x87\xafw)@f\xea/\x83\xca\xbb0@Jp\xf7\xe6\xfdL-@I\x1d\x17RZ62@\x89=\xaa=aD,@\x84X\xe45\x0e\x1a&@0y\xae2\xbc\xc2-@\x07\xfd\x9c\x8eg4-@G\xa4\xa0\x1c3\x8f(@\x10GW\xfb^\xe9%@\x7f\x05@\x96\x9d\xcc(@\x06\x1aW\x08X\xe1-@zE\xa0\x8f\xfe3\'@\xc3)\xa7\x1dl\x96/@\xeb9_-\xa9\xa0-@\xbf\x85\x19\xac\x16\xc2,@\x95\x18\xf8\xcb:e/@\xfc\xb0\xca\x91\xe2\x94)@%%\x01\xd0N}%@\x99\x84\xfb\x13\x02\x151@\xbb\xe3weJ\x022@\x81R\xeb\x1b\xbe\xd1,@\xdc=\xcc\x96={,@\xbb7\xaca_\xfa.@\x1bHp\xbb\xbdc)@>e\x96\x02\x8572@\xf2\xf1+?\xfdC.@\xe8\xe5\xb3\xc8\xf2\xc3%@\xe3D\x04<~\xc21@<\x98\xed\xedS\xec\'@$d\xf1\xb8;R.@\xd6B\xc2l\xcc\xd5)@\xa5\x99j\x94%\xb9,@\xdc\xb8\xda\xc3\x87,2@\x92<\xfb+?\xd8(@\xf2N\x05\xc7\xb4\xae)@F+52\xdf:1@\x0b\xec\xc4\x91\x98\x0b4@\xa6\x7fy\x98\n$/@\x9b\x03:\xf0>\x04&@Ed\xd6\x0bD\x06&@\xd1\x9c6\x97\xf5\x92-@\xde\x84\xfeIn0&@\x91/C\x0c9>/@*\xcc\x16\x9fn\xcf3@\xfaY\xb75\xa7\xc0+@81\x94\n\xc0\xe61@\x06\xf7\xf4\xc1L\xf6&@\xc7\xab\xcb\x91 \xda(@8\xbe\xd7\\\x04\x91\'@f)l\xc5\x85\xa60@\x00`"\xb7F\x87(@\xcc\x18CU\x8c\xea(@\xc0\xc3\xa3IY\x06(@\xaaf\x98\xee\x88\x890@\t\x1c\x0e\xe3z\xb6&@6\x01\x80\xc3f+\'@\xefI\xf2f\xbe\xf11@\xd08\xbb\x92bo(@\xf5\x8d\xa1\xa3"\xec(@{\xb4\xdf8\xc1\xcc%@\xde\x914\x19_\x16+@\x81r\x87\xf6;\x150@\x94\x84\xdd\xa4j_+@\xfd\xabV\t\xefL&@\x80\xf1\xf2\xd3+8*@\xe7\xde/y\x87n*@2\xf7\x1bH\xb6\xcf+@\xa7\xd9Ha\xdft(@\x15$\xc9\xe7\xa4\xb2-@dx2\xc7\xf4\xf3%@\x08\x80\xc7\xdb\xef*,@\t\xbf\xa0\xc5\xf7\xd8%@,\xa2\xa0a\x94F&@\x01:42\x07\x98&@\x99X\x01YTd.@\xd23P\xf1\xffU(@\xc9\xa3\x9a\rI`/@\xb3Y\xd6\xe3>\xd3(@\rQK8\xa1\xec(@\xfe\x0c\xc9\xad\xfb\xb92@f\x96\x02k\xabP\'@\xe29\xd5\xed\xf1y1@J\x14\x03~_\xa2(@\x8e\xea\xd38\x05\x052@g\xdb!}f\x05+@-\xc56\xe3\xd021@N\x81j\x18a\xee0@Q\xd4Q\xec\xf2\xb61@\xa5\xf7\x15\r\x1d\xae(@,\x11F\xd4\xf6\r,@9,\xfbB\xf3\xd20@\x05\xef\xd7g\x01F(@\xce\x95\xc6\xdc\x89\xc92@\x83;\xf6\xd0\xb3\\0@?d\x06\x08K\x8c1@\x08f\xe4Jq\x191@`\xec\xcd\x98\x01\x7f,@x\xf9\x1c2\\\xf8/@\x90\x077=4\xf5-@f\xb8\xab<z\xea,@;W\xc4>\r>0@\xfe\xe9(\xa4G\xba0@=a6N\xb2\x01-@\xce\x8e\x89p3\x800@\x0eJ\xaa8_\x82\'@m:c6G\xce.@\xc0\'\xfa\xa0\xe3*1@\xbd\x15Xq\xce\xb7&@\x16T\x92\x7fRb1@\x8a\x16\xe9\x85\xbd\xfb+@\x12V\x8e\x8aC\x8a0@3\x99n\x15\xc10-@\xcc\x87\x91\xc5\xcd\x14&@\x840\xf5\x95\x1cn(@\xfc\xc6;\xd5\x0c\\1@\x9e\x85\xf7\xb4Y\xd4(@\\\x8cd\xb7\xbdq,@\xbeY\xdf\xe4W\xb1-@1\xd9\xd3\x19\x14\xd4-@\xb2c\xdd.&\xe25@\x84L\x89r\xcb&(@Xv6\xbf\xcc\x8b\'@\x18\x1f\xa3/\x1c\xf4%@\xe4n\xbc\xb8],(@\xb8\x11\xe1|]\xcc0@f\x980\x19@L)@\xd1\xe0\xf0a\xc1\x1a/@\xa6\x91\x16r\x15\xac%@6\xe1R}\xbc$1@\x9f\x03\x89\xe4d\xd2*@#\xb2F\xf7\xb1\xd5-@\xab\xae\x96U\xe1\xb0(@\x11\xc8!NSC)@G\xc5\xadf|e(@@\xe3\xf3\xa1[\xc21@\xacF\xcfv^\xa4-@\xd4\r\xd1\xa3\xf5x/@\xf9\xb7e\xba\xf2\x88)@=\xc6J4\xab\xf3&@\xa2\xfd^R\xf16,@\xd8C\xb6qi\xd40@\x0c\xaf\x01\xfd:\x90&@\xb4R\x18\x8d\xf2\xfc0@s\xeb?\r\x0c\xd9%@\x13Z!\xe6p\xd0.@D\x81\xc4\xe8y\xdb\'@5+\x9b\x1f\x9ay(@?* \xb7(<1@#I\x7fQh\xe70@\xb4\xfa\xec\xb5\xb2\x8e\'@\x91{\xbb\x9fy\x03/@\xb9x\xeb\xee\xc8\x9a(@\xa3-Op\x9b\xf8(@\x02\xb61\x9a9\xa91@=\xf7/\xe0\xd5\x04&@\x15\x96\xae\x9c\x14\x0c.@\xd8b\x87b\x95\x060@\xb1\x80|\xef\xf7l1@;\xd4\xb4"F\xdc%@>\xfb-\xdc\xd0\xec\'@\xf4WS0$\xe2,@\x1b\xfbG\x91J\xc8(@f2\x02p\x84\xf5,@\x9b/\x9a\xed\xde:/@\x93\x88\xd6l\xe8)(@\xd5\xef_\x18\x13\x07\'@i\x00\xf7\x07Az/@\x0f%\xf1\xa1e\xdc%@\xc9\xea\x07/\x1bK-@\x8e\xe3i\xa1\xcf\x8f%@V\x8bZ\xeb\x06\xc9&@]\t\xbav?\r(@\x0f!\xc3?\xb4F3@\xeb\xf5g~\xd9\xb6+@\x81\x9cm<\x198-@\xc3\x06</\x04%)@Q\x19t\xddy\xd6.@*\xd7\xa0\x16Z62@h.\xd9\xa3\x9a\xcf-@\x8b\x95\r\xb5\xbei)@\x7f\xac!\xfd\x0ev(@\xf4u\x11`\xf3\xdb%@\xec\x82\x90YFa-@]\xaa/\xa1\xad\xab\'@-a\x13\nS\x130@\xa4\xa5\xb0\x12\xb9\x951@\x9aV\xcb&\r"\'@x\x99d:\xd0/-@)\xa1b7\xd0\x121@\xd9\xa4\xb6\xbe\x0f\xbb/@\x89\xbdy\x11\xa522@\xb7/I\xbb\xe0,\'@\xae\xfe(\xf3T\xfc/@\xa6y7\t\xad@-@\x86D\x19\xca\x04\xe6%@\xfc|\xcb \xe8\x874@9\x9a\x9f\xf6\x1e\xd70@\xe0nG\xa9\xa4\xca.@\x98mp\xf0\xff\xc5&@5hA\x06\x08\x004@a\xa6\xc9\xa59;&@\xfb;UrZ\xb9&@\xe2\x9c\xac\xd8\x82\x911@,\x95\x07\x03?\xad0@M^\xca\xf9\xba\xe8*@D\xdcd \x13:-@\xb2\x03\x1d\xfcCU&@W\xf4\xcf&tl,@\x0es\xfcv\x85\xf90@\xdf\xeb\x08(AZ0@\x12\x95R\'\xe9\xe0/@~\x95\xc4\x0f\xa9\xcb1@\x8b\xae\x15.\xc6\x8f%@\xa2(\xa44\x82\xe2*@!\x1b\xf6\x8e\xd3\xc7\'@\xab-\xfb)=\xa6(@\x9bZ\x10\xdb\x8a\xbe)@h\xf8\xbc\rC6/@/\x04\xcd\xa3\xd0\x96%@\x80\xe5\xec\xcd(\xaf,@M\xf9\x02\x1ea\x93.@2\x16\xc1\x9d\xab\x1d)@\x10:\xe2\r\xf8\x17)@\x92\xf3\x0ek\xd7\x861@n|\xcc\xf4w\x9e-@\xf2\xafQ\xda\xb2\xca\'@R\x88\xae\xd0\xc9\x82)@tH5><\xd5%@\xbb0~\x8dvE-@N\xe6\xcb\xc0a\xb2&@\xbb\x832\x87<q.@\xbf\xe2\n=\x89=2@\xf5\xda\x16\x95>\x17.@\x97\xc2\xdd\xed&T\'@\x19\xc2\x98\xe3\xca\xdd/@Z^h1cY,@v\x91\xc6_)\x02)@\xff\x1f\x18\n&\x84,@\x9a\xe9\xaa\x9e\x92\xea-@\xd0~\x0c\xc3\x02#0@\xa1\xb9\xc0\xa4m\xd4.@?\x98\xfd}U\xb6%@\x9d\x97\xd9h\x18y&@r+CT\x13\xb7+@L\x87\x01\x1b\xa8b)@\xbd`\xbe\xde\xd1\x7f-@s\xa3}\x04\x1f\x13+@\x85\xbatD\x96\xf3\'@\xae\xe7\x14\xf1!{&@\x88\xe1B\x8fC?\'@\xe6\x92\xf9.}\xfa0@\xd7\x9f\xb4\xe0\x85\xec+@\x8b!\rd\x1d\x1d,@A0\x9b\xfa&\xfd0@Y\x82Cu\xd0\xbe*@\xf1\x1f\x0cN\x9f\x8c\'@\xc8\x04\xef\xbb\xf2\x96/@\xea}\xa0\xf9r\x8d(@l\x1e&\xad\tF1@\x8c\xeb\x84\xf6\x1d\xc8/@\xe4\xa09\xfb\xffg3@\x82\x00\xaf\xa1\xa5x(@\xe2e\xc4\x99\xf2\xf2/@\xff\x02\xb24\xc3\xa9,@\xea\xb2(\x07\xc2\xdd*@\x82*\xaa\x8f2\xf0\'@\x9d:\xc27\xc1\x99.@\xbe\xbcK\xeaW\xbb0@\x0b\x1e\xe0S2\x81*@\xc6o\xa2\xa9q\x9a-@\xf1Bt\xd8\x87-,@\xdd\xd2\xea\xe9\x84\xe5(@\x8b\x99\xd2\x19\\\xad0@\x04hw\xf5\xb6g,@S\xe0\xf1;2\xed0@\x80F\xe8m\xff\x8b\'@G\xaa\xd6\xf08!3@V\xe7wEU\xac0@\xda\xa0>\x0f-\xe8-@z\xcf\x9d\xf9~\xee\'@\x0bo\xa7\xa0\x90\x06(@\xb0n\xdce\xee@\'@\xfa"\x03\xe8i_1@p\xaf\x18\x97T\xbb\'@\xa4\xc8|{\xcb\xc24@\xa7\x8a\xa0\xdc\x87\xa8\'@S\xe2\x85\x91\xe7\xba)@v\xb80g2\x041@\xea{\xef\x8e\x95\xc4-@J\xfa?\x00\xff@%@[\xd1\xb4\x08\xf5L*@\x9b!\xa4F\x18\x950@5b\xe7\xdb\x06\xff(@\xf8\xb0%\x8f1c-@\xd9\x80\x8cN\xba\x90)@3\x86\xb2\xcdNw-@\xd5@\xbf\xff\x98\x1d-@\xfe\xa7\x13\x94j\xf30@!\'\xee\x9c\xe7\xce/@}\xb7n\xbc\xa4\xd70@\xb0\xd9v$\xa5\xe1\'@\x84O\x8f\xec\xbe\n&@\xd3\x17\x82\xcaT\xf90@\xc4\x96\xfd4\x90\xf10@b\x0bN\xfaK\xf9)@\x82\xdd`H<(,@\xab\xdd\xc7pW\x8c(@\xf6\t\x82\xc6\x85&+@\x00\xb9\xa9\xeb\xd8k1@L\x99\xdfQ\xc1\xae1@\xa3\xc8\x15\x93\xbc\x18&@\xd6YVL\x1eM0@u\x0b6\x89H#-@\x11*\x8dn\xe3p0@h\xbdxB\xa0\xfc%@QB\xde\xd1\x87\x801@\x19\x8b\x06\xae\xdf\xc5)@\xa9rZ\xe2\xc1s0@Q\xa1#\x9b\xf5\x9a\'@\x7f\xeb\xf5\xd6z\xc5+@1T\x88\t5{\'@\xb2\xb1\xc8*\xd9;(@\xb4/\x9b\xb6`\x8c*@\x8c\xfeT\xba1a/@\xc8\xda\x19i\x901(@\\\xbc\x0b\x0b\x043(@\xaf\x0c\x92\xc6\xe0p(@\xf7G\xd5\xe7\xc7(-@\xda\xcdCwmB0@o4&\xa9("&@\xe6\xd9\xdeb \x0b)@]68n\xd8\x85.@k\x15\x13\xc7\xb7\xab1@\xfe^i\xffss,@2\xcd\xcf\xf6\xbd\xc5(@\xfe\xab\xa9\xf8{\xd0%@H\xd1\xa1u\x1b\xec3@\x9c\x05\x11\xb5a\x90.@\x86\xd4\\\xc7.\x0e%@\xcc\xb0\'`\xae\xac.@\xfe&\xd2|\x1e\xec-@,\xe6E=C\x9a%@\xaav\x03\xd7\x16\xcf\'@\x1aa\x87o \xa90@$\x1ci\x86\xad`)@\xd4\x99\xa1\x03\xa7\xe4\'@\x7f\x9b5s\xc3\xe4&@)-Q\x1a\xa6N.@5\xae\x94p\xdcC\'@E\x88\xee\xe1\xa3R)@\x11\xd98\xceE\xb8,@\xbcE\x87,\xb6q*@\x8aI\xd8\xf2\xa6"&@\xf6\x8c\xba\x93(%-@\xe9A\x05\x1a\x16u3@\xf7\xb9\x9f:m<,@\x8bl^fx\x0b0@\xf1Xd\x0f\t`0@\x90\xa3\xc9\xf3\x13\x7f&@\x13:*k\xac\x01&@\xd8i\xdb\xcfC\x1b&@+\xa8\x87\xf4\xf4\xd2*@\x1b]\xf5U\xf3\xc1&@\xc1\xed\xe6n\xbb:/@\x82\xd7q\x0e\xcbv)@\x07\xba\x80\xa9\x88\xc4)@}\xc0\xf3\\\xc5\x07,@S\xb3\x94\xe7\x84\x13)@ \xfd\x08kPc\'@\xe8\x9b\xd3\x97\xd5\x17\'@\xa6\xae\x95\x1e*\xc8\'@\xf6KZ\xcbS\xcc0@h\xba\n^\x90\x15(@3\xb7Vv\xe7\xd6/@5\n\xc9\x80\xe5\xf3*@\xdaJ\x8c\xd7\xb8^.@\xaeN\x8d\x9b\x89>&@@\x0e\x8d\xfewE,@\xf8V\x84\x03\x81V/@,-\x0e\x87\xf7\xa80@\x14(Pp\xdcK.@\xce\xd0\xfe\xb6\xd5\xe5\'@[\x04\xa7b\xd7I&@\x1f\xe6\x02\x05!f\'@\x8b\xae\xb1J?F)@\xdd\x98\x1ed\x16\xf4(@\xdd\xaad\xb5R\x0f0@\x8fI\xa0\x00\xa1)\'@n\xbfV\xd8% 0@7\x9b2\xcc\xe22&@\xe2\x13\xf8\x9b\x1d\xbe,@>\x86\x8c-\n\xce%@\x12t\x7f\xe2\x10\x00.@}x\x0c\xaa\xc0A1@\xe8\xb33\xa0f\x16&@\xbeS\xa0}\xf9y%@D\x06\xc4 re1@\xb9\xb4W#= -@\xafj\xd1\x1b\xea\x19/@k\xa9!\xd1\xe2\xb4)@[\xa8\xd3\xcfR\xf4(@7\x98Fl,=2@\x18j\xe8t\xe9\xf04@Y\xd5\xfe\xad-\xa9\'@\xa2\xd2lKj\x8e1@\xf59\xa5\xaf\xdb\xcd%@\xd8\xf6\xe5\xd2\xe5\xb7-@\x01\x89{\x83\'\xfc0@\xa3\xccl[\xbc\xfa(@D\xa8J\x98[\xc6&@\\A@\x02k\xa1/@=\xfb\xf4\xbb\x11-.@\x9e\x95\x14\xef#\x9a/@\xbf\x88r\xcf\x92\t+@\x98\xb6t-\xf9*.@U\xc6\x99F\xd1\xfc/@\xd8<\xb5\xe5\'\xbb0@\xde\x94\x168\x0ey(@D\xa58\xb3\x87#)@\xbc\xcb{\xb5\x9bG-@T\xad\xf5\xc9\x11\xa7%@\x98\x1f\x7f\xe9\x1bM-@0\xb2\xad\xaf\xea\xcc0@)\xa1\x94\xd2\x89\r%@\x97`\xca\xb1\x1aD1@\x95\xd7\xb00\xc2",@\x9a"\x17N\xf2\xd50@aj[\x1d?I,@\xa10\xb8\xf8\x0e\xdd\'@\x80\xd1u\x1e\r\x04/@\xa8\x16+;C\xd74@\r\xa7\x81\xf5\x16\t\'@\xc7DS\x94\xd8\xa1,@D\x9e\x1e9\xba\x19/@\x12\xf1\xda\xcf\x8f\x1b+@\xd0\x81IN\xa2\xf3%@\x82!\x97d\x95H*@\xa3\xb4\x97\x87\xb3/,@E\x1d\xe9<d\xa3\'@K0\x82\xe7\xd6v)@P;\xb2\xb3\xbd\x11\'@?\xcc\xfa\xcdh\x110@\xa8h\x80&2\xfa(@\x7f\xd6v\xef\xec\xa9-@Zpfq\xfaG2@\xda`g\x84\x1a\xed-@-m@f\x9a\x10)@m\x95\xc9\xe4\xd7\xa5*@5\x01M\x93R#(@@h\x9f\xb9\xa2\x17&@\x91\x91\xd8\x9cn\xe70@\x8e\xf7m?\x17\xdb1@kG\xb0\xc3b\x080@\xc0 \x8c?\x85\x8b%@w\x8c\x10\xd0\'H0@\xaf\x8cy\x19\x80\xd1/@\xb3\xe6U\x92 \xd6,@\x8e\x8c\x18>\xb9\xeb,@\x9b\x83\x8f\x1c\x88@,@]aD\xe9\xdc\xd60@\xd2Z\xe3\x19\x9e\xe50@\xb9A\xb6dz\x0e1@\x81\x97\xf3\x02\xfcP&@\x181*\x18\x10\xaa1@\xf3\x04\xea:\xc8v.@S\x04\x14\xbf\xdam)@/\x85&!lD*@\xbd\xa1\x93\xe4\xb0\x8b(@\xdb2t\x86\xf6\x181@\x0e\x88\xcaokb\'@\x94\x9d\x10\x97\x03<,@\xcf\xf5\xcc\x8e\xfb\x0c&@\x06v\xa5Z9\xed(@P\xe8\xf8\xa2R\xcc0@\x80\x05{\x9b\x88%,@eg+\x15\xea\x01,@-\xc1\x89q\x05\xeb/@\xc3\xd8k\xb7\xadc&@{\xf0\xb0>L\xbd)@8\x9bG\xf5M\x0f&@\xb8G\xcc\x04\xa460@\x88H\xc6\x18\xbc\x90,@v\x04\xadu\x16\xf60@9\x18\xc3\xb4\xd7{-@\xde\x8d\xdd4\xe1\xcd&@\xf5br\xca\x92\xfa0@52\x01\xac\x1d8,@\xf6QB*\x95z.@!\t\xc8\x1bMR(@\x08Mm\x8ax71@\xc7\xa7\xf6r\x9fY/@/\xc8\xc3\xf6\x92\xfb\'@\xdc5\xcc\x9f\xde\xe0*@\xf7\x93$\xac\xa3\r\'@\xd9\x86\xd5F\xf5\x9a)@\xac\xa8\xcd\xbb\xbc\x1a(@h^\xf1\xbe\xb4\x01&@\xb9\xe5\x96\xdc\xc0\x08&@2\xder\xc0\xdf\xf4,@\xb1\x90\xb8\xaaf\x110@\xf6(\x92#\xe460@,\xf5\xc0\xd2T\x011@\x80\x03\xb5Wt\x0f&@\xce\x90\x98\xc4\xafn,@q\r\x0e\xf5Oa&@\x1ba\xa1 l\xeb,@y\xa7e\xa5\nS-@\x96#\xa1{7:2@D\xe0\xb2\x91\x8c\xd50@X_\xf1c\x8bJ,@\xd6\xc1\x82\x1d0/0@.\xe1\xc1\xc9\x81\t2@\xd7\r\x85Jx\x851@0\x9d04&\x900@y:\xca\xf2\xfa\xed.@\xf9R)2\x94L+@0\xa8\xeeP\xba\x1e1@Y\x8d\\\x9f9D0@Q\xd0?` +/@A{\x8c\x1bG\x01)@[?UCP\xf8\'@\xbe\xea\xe5\x922\xe70@\x1e+\xfa#\x80\xbf\'@\x9dL\x06\xd3<E)@\x7f\xb0\x1dP/\x80,@I^\x10?\x9dc&@q\x82\xaf \xd7\xca1@\xab\xbf6\x9b\x81\xcc\'@\x9f<-jn#/@\x01\x1a\xc1\x0ct.,@=\xbb\xbf26\xfb*@\xf3\xee\xbe\xff\xa9O+@\x16\x9c\xe5T\x80\xad&@\x8c?\xef\x07M\xfe%@Hn\xe7sV"2@\xd5\xa3K\xaf\xf8\xb0-@P\xab\x04\xe2\x08\x16+@\x0c\x83\x96\x9a\xc0\x96.@\xacW~\xcd96-@p\x1f\x89\xd5\xd6\xff-@\xd3\x80\xfcn\xe9*0@\xe0\xc1P\x13\x97\xc0%@\xde\n\x82\xe8&\xe9-@\xc5\xb1\xae\xcfI\xa6&@7M3\xbf@#(@\xe3\xdakI1\xb3(@w\x02X9\x13\x8d\'@\x96\xa5\xec\xfd\xf7\x04\'@\x856:\x86\xf1\xcb.@\x17\xec\xe0\xbaAB-@0\x93[\xf0\xfe$,@H\x1a\xdd\x07*\x93(@\x03\xe6\x92\x02Nf-@ \x85z4(*(@\xb0\xf4\xbe\xc3\xee\x99)@u\x13\x89]\x81\x1c+@\xbb\xe8Z\xb2\xb2M(@\xeaC\xd45.80@\xa3e\xbd&\x19\xe6%@s)\x14B\xbc 0@\x84\x06\x9b/){1@\x07\t\x0f\x9eGM1@\x87\xda\x94\x1a\x910,@\xbc#\x89\xfd\x85&-@\x07\xf2\x082\x0e\x91(@\xfd\xaa4\xd2\x04v/@\x0b\xcf\xe4.I\xbb\'@\xfb\x07\x97\n2\xf2\'@\xecA\xf0\xe4\xe2\xf3)@\xd7\xd4.\xcc\xc3\x9c.@\x13\xebN\xe7W\x1f-@\x88\xc7+\xc6!\x0c\'@\xb5\xae)\xc9*/3@\x15\xc7\x86\x8d\x94\xd33@\xf8\xa7\xfd\x82*-0@\x85\x0e\xb2"\xe5\xa7(@i\x1d\xc9|&\xdb)@\x0f\xd5\xaeU\x0c\x06&@\xfc-l$\xea\xbe\'@\xef\x1a\xba-\xb1\x02.@\x9f\xf3\xd6\xdf\x9eF/@@J\xcf\xa1\tA&@\xfe\xf8\x9b\x07\xe8\x961@\x05\xe0\x9a\xe4\xc1\xd10@\x92ef&1\xd21@\xf9\xc6\x06Onj(@\xe1\xe7\x9ec\xdf\xb01@\xcd{\x18\x98B`1@i\x01\x9d\x9fv\x80&@Z\xc5\xc5\xd9t\x861@j\x12\xf0+\x14a0@\xe6\xd7I\xbc\xbe\xed1@\x98\xedap\x14\x8f\'@\x9e\xd9x\xe1E\xe6&@\x99\xdcOz |(@\xb6s\xb01C?4@\x04!\x80\x13\xfc\xff,@\'\x9f\xc1\x87\x9c\x0f\'@\xfee`#\x1by1@s\x84L\xe5\xf9$0@\xd6\xa8\x90&480@\x16\xaa4\xcd\x0cI1@\xa6\x04\x19\xefV\n-@\xf9\x1a\xc1\x0b\rj0@\xb1\x88\xad\xeb\x88\x8c1@\xf2\x14\x01\xdd\x15\xa1-@Q>,\xe0\x94\xcd/@V,\xffO\xb3\xd4/@\xcdJ\xdf\xb8\xe9\x831@\xf0rR\x8e\x8a\xa7%@6&\xb9\xe5\t//@\x14=Q\x13\xdc\x07)@{\x13)H\xee\xdc,@\xe9\'\x7f\xc8\xf8\xdb\'@%q\xc2\xb3$B0@\xb5\xbb\x0c\x01n\xe83@\xf54\x98\xde\xfe\xc21@\x94\xda%\x04\xd8\xb9&@AI\xc9\xb6\xc7\xb3\'@\xca:m\xb5{\x95/@I\xcd\xed\x1d;\xba%@C\xb6([\xec\x981@(\xfc\xb0\xca$\x19.@\x9a(\xed\xdf>1.@\xbd\xb1\x99\xeb\t\n0@\x95\x84\xad\xa57\xc51@\xd9H&\x88lc)@\xa9\'F\xa2\x81\xad\'@\xd2!\xb6\x97\xae\xaa/@\x1c\xec\xf4\x8b\xda+(@\x94J\xc7\xc1\x93>.@\xe3:\xaa\x11\x9ck)@j\xebJ\xaa\xa7\xf8.@\xa1\xc9\xde\xfec\xf24@\xc4\x04\x95\x1f\x1a\xb0.@\xc8\xe4\xc7`\x13y-@\x94\x8c\x13C\xd9\x11\'@\x15LZ\x06\x9b\xab/@\x10\xa96,\x11m1@\x9ah\xf3\xa6fL,@\xab\xe7\xd8\x99\x1ey0@\xb0\xcb\xd164\xc7\'@\x9fR\x03.i\xe6-@\xd8\x16\x8c\x0f\x82\xac0@K\xbf\xeb\x82\x95Q-@\x9cp|m\xed\xec/@<\x84#"\xea+.@}\xe5\x90\xb5\xc3/%@h\xe1\x81\xad\xafd.@E5\xdc\x86\xa5\xbc\'@\x17\xf8/\x03}\xe6%@\rH\'o\xcb\xb70@\x8a\xf50\xa5(+0@\xb6\xc7j\xb75\xad,@\x00aZ\xc7\xac\xaa,@+\xb7\x8c\xea\x114&@\xf2x\x0e\xf6\xe8(*@\x83\x86\xc0\xba\xf4]1@\xe0\xf4\xe2\x1e\x0e3%@\x0c\xb9\xe1\xac\xf5\x011@\xe8\x10\xdf3\x9d\x0e,@\xe6 }\xa2e\xfa0@;%\n&\xab\x060@i\xb8S\x81=t.@\xf7\xa2{I\x0fO&@\x8f\x1e\x9bKN\xa6/@3\x08d^\x8e\x80*@\xd3){CDq1@\x91\x82v\xfa\xa6\x97\'@\xb0]\x1fv\x0c\x0e0@\tr\xa2M\x13\xf10@\x92\xbc\xf2R\x0eX&@B\x85,p\x86\x0b2@\x7fe\xd1\xcb\xfb\x11&@(\x02m\xfb\tC2@\xf4\xd1\xb0\xae\x1aX(@\xa5\xd4\xd5X+\xab-@\xe4\x8b\xfb\xa0\xe5\xf5/@\x81[/\x12\x94h\'@\xde\x90\x9e5\x81%*@\xe4g\xcf\x05\xb5\xce0@\x17\xbb\t\xf1\xe6@.@\x18\x82f\x93\x11\x8f,@\xde\xcaq\xc6DO+@o\xd1k\x93Bq&@\x19\xd6u\x13\x8d>)@I\xb5Cl*\xa90@\x94\x18i%\x97\x963@YY\x0c\x9bm\t-@\xc5\x902VM?&@\x19\'\x9do\xf6\x8e.@u\xfdb\x15\xd1\x02,@\xbaJ\xff\xb1\xb5a(@\ny\xa49\xfa\xda%@\xc2\xc7\xcdI\xe8S&@\xf7^\xf5\x13\x126/@\x947\xca\xca\x18\x14%@\xc9\xactr\x06n(@\xe8[\x1fX\xb0\x02%@\xec\xd0\xcf\xf0?x3@\x02\xffn(\x8d-2@\xa9d\x03\x14s\xe6+@\xd7\x1a\xa6\xbd>],@2\xdc\xe6\xda2N+@\xadq\xef\xcf\x12;*@\xa1b\xdc\x8f\xfeH&@\xac\xe83\xc5Q\x03/@\x8cT\xef\x15\xc2\x1f/@\xab\xfb\xf2+\x00M/@.c\x11T\x9d\x9e1@|3\x91\xa9\xb8\xcb+@\xda\x15^\x83\xbb\x16-@\xca\xb1\x00\xa8I\x05%@\x16\xd2\xb8\xe3\xf4v1@\xad\xc0\xc4\xff-\xe3,@\xfa\t\xb6\x14\x0b=&@\xa5/9\x90P\xb32@1\xd5-hl\x03,@*\xcd]\x92\xb1f&@O\xc0%\x0e\xb4\r0@\xa6!\x1f\xf9\xa8X5@\xcd\x82\x04\x90\xaem%@\xe1S\xe0\xa0\xbe)&@\xb2Pu\n\x1d\x83(@8\x13\xba\xf8\xd5R(@/\xf7J\xe9\x87\xaf)@\xf2\x01~\xd69\x89&@\x1eW86\xc8M1@\xad\xac9\xc3\xfc\x9d3@\xde\xee<\x04\xe9\xbe%@\x1c,\xd9z\xc5!1@\x87p&\xe0\x06\xf1%@}\x8b\xcc|Zo(@\xf1\xe4V\xb9\xff\x0c(@\xa6\x99v\xed[\x940@D31\xd5\xf2d0@3\xd9.\x85\xd4p-@D=\x91\x13\x1d\xef&@X\xe3\x121\x9a\x8b&@T\x9cAc\xa1w(@R\x19\xfbW\xaee6@\x00\xaa\xb8\xc0r\xbc%@\x95\xc7\xda-\xeb\xeb%@X>H\xdf\xb8\x85,@\xf7\xa5\xd6\x8dLo,@\xd9\xd1\xf0N\xf3\xbc\'@w\x132\x93\xc8\xdd3@\x1a\x9c<\x8a]\x001@&\xb1.,`\xd8%@\x91\\CY\x9eN*@\xc3\x98z[z\xcb+@`;\xdf\x1b\xb5\xc9-@\x8d \xc2XM\x9b0@q\xe5\x02Y\x00\xca0@#\\\xd1\xc7\x8a\x1f0@\x08:\x17z%L/@\x1af\xf8\x87\x94\x96.@\xf8\xc6\xe30H\xa80@\x87z\xcc9H\xb1(@Q\x054<\x8b\xca+@l\x0e\xdf\x84H;(@\xe5\x19X\x0cl\xf4&@\xd7\xf1\x05/\xaa\xe3-@\xaa\tT\xae\xcbh&@\xc9\xe0\x1a\x8f\x8e\xe5/@n\xceD+I3,@\xab=\x8eH\x7fW-@-\x01v\xdf\xce\xef*@\xdcAA\xec\xd8\xbb\'@\xbe\xdd\\\xf2,b6@8QT\x80\x1a8)@\xd1=4\x0e\x04\x13/@\xf1\xcc>\x18(\x02/@)`/[\x8f\xf9)@\xba\xf6\x82\xbf\xf8!-@I\x0f\x1f\r\xed\xfa(@\x99\xc6\xcf\xefu\x1c+@\x11sN\xa6\x9c\x001@D\x91&m\xc6\x8a)@(a\xc1TPF0@\xac#L.\x95l.@@2\xcc\xf0\xde"*@*\xc8\xc2\x85WS(@B\x98\xb1\x9c>\xb8-@\xf5x^\x04B\xb80@j!\xb4\xc9\x12\x82%@\x9c\xae\x90\x83\x0c\xb10@\t\xba\t\x85\xb2\x910@\xb2fpr\xc7\xf10@\xb7\xe7\x98*\xe3/-@\xba\xbdg\x1a\xa3\xee%@E\xc6\x1fY\xe2o&@kK"u\xf8E)@\x13\x91}\xe9\x84\xab&@\\\x8a{\xdb\xfb\x85(@\xb1\x94\xc2~\\\xaf(@sZ\xe5q\xbdM(@\x01\xa5\xd4\xa6?\xed\'@\xf2\x05D\xef--/@\xf3J\x84\xbd7\x9e,@]\x05\xb1\xad\x98\xa00@v\xa1d\xc2\xb5/%@\x0e\x97\x96\x0fBK%@\x1f\xfc\xaa\x99\xd3\xbd\'@r\xf5\xae\xe9\x13\x0c-@a\x00\xc6ZD\xbc&@\xe3_\xf9\x88I\xe0&@W\x9d\xbe"\xc8\x98-@\x05s\xbfO5\x08&@gU\x1a\xcb\x97\x17%@\n\xd5\\\x9d\xb7\x84,@\x1anR\xbd\xf3\x11(@\x13\x8c\x13^\xbe[%@"\r\xda\x14\x8cp-@\xc2_\x1d\xf6MV(@v\xb3#\x18.\xcb(@\xcc\xdc\x9b-\x17\xcd1@S\t8\x17M\x90%@\x92V\xf4\xb4\x04\xb9/@\xe5\xf3\xe9\xfd\xdfH(@\xd2\x92\x9e\x89\xb1\x9c-@O!\xb8i)\xb10@\n(\xda\xa4\xac{1@\xc1\xe4f/fk-@E*L\x1a\xcf\xd5+@\xbbWF\xf3\xb8\xcd1@\xa2\x8a\xfdL\xb9\xcb%@\xd0\xeb8\x955\xc71@\x91\xe7\xcd\x93Th%@kq|\xd3\x10\x8f0@\xb0\x12\xa3\x88[.&@\xd0\x8c\xf1\xe6B\x18&@\\\xb8e\xd6\xb7\x941@R@\xdb\xd5\x87\xa9\'@\xe2\x93\x04T\xd2\xe40@\xf5\xee=\x12\xde\xd9%@\xe2*a\xb7k\xd3(@<\xa1BF\xb3}\'@\xce\x06^\xc0\x8c\xef%@y\x8ey\xfe\x8d\x86)@\x19\xed\xbb2\xc3F.@\xc6\xf7\xce.p*%@\xd9\xf9\xa8Y\xe7\x10(@wg\xaf\xcby\x8f%@\x06\xd6\x92G8@\'@\x89J\x00r\xeb\x9a,@\x9e\xa3\xaf"\xf1C*@d\xf2S\xb1,4-@\x01p\x1a\x95\xe3\xf90@\nn\xf7\x8eU\xe8\'@,\x02=\xa3\n\x0c(@~1fw\x00\xff\'@\x81\x02^l\x088,@\xbc\xb1\xa6\xed\xcd&)@\xbc\xb1\x93] !+@\xbe\x1d5\xc3:o.@\x96\xed\xfb\xb2)M*@\x1b\xc3\x15\xca\xe6G(@\xf6\x0e\x00\x82\x07\x88\'@&3_ZB\xf1%@\xfb\x19_t\xaaE(@\x06\x1ey\x9a;\xae\'@\xc2\xebd~\x94\x80%@s\xa2\x82\x0f\x0cn-@\x93\xc3\xec\x8d\xc4\x9a\'@\x89\xaf_\x87\x1c\x1a0@\x83\xae&x}\xfe(@\xa2\xbc;R\r\xe2+@\xb9P\xea\xfb\x03C0@^\xae\xed\x03M\xeb%@\xe2*\x0c\xef\x12m0@c\xaal\xf7\xfe9(@[YJ\xa8Mm&@6\xa1\x1e\xdb\xea\x07\'@\xa6\xc4W\xc6q\xd8\'@;YB\xf4B\xce%@&=P(?,0@TN(\x15\x0b3+@\x98\x82=\x14q\xba%@E3\xf8\xad\x98\xdc%@*Q\xe6&<\x97/@3O\xfa\x91\xff\'&@\xa9c\xde\x0c\n\x04-@|\x133\xe6\xca\xfa+@\xb3*\xf7\xa2L\x19+@v\xd0\xbc\x95\x00\xb1*@\x19\xa9\x10a\xd8\xf3+@\x1a-\x1a\xed\xc1|(@0C\xc7@\xfb\x06%@{dP\xab\xe2A-@\xcd\xe4\xbfb\x9d9.@W\xb9\xdb#\x96\x85%@1R\x02\xfee7(@X\xd9&\xb3s\x0f4@8Ii\x89\x98\x07(@\xe6\xc4Gs?\xbb/@\xaf\x02\xdfo\xd1\x86\'@T\xac\xb4\xef\x83\x1c-@.Z\xef\xabit.@\xd1\rr\xd9\xbb\xd3(@,\x8fl\x7f\xa8\xcf(@~D\x1e\xf6\\\xff0@]SzIs\xd00@\xab\xfe#\xc4\xa3\xd01@\xbe\x14\xb3Yj\xde.@\x1e\xb1T\xd1\xbb\xd4(@\x0e!D\xe5\xbb\xe4)@\xb7\xda\x87\xf1\xb2c%@\x81\xb5\xa9iO"+@\x19\x7f\x99o\r\xdb\'@\xd8\x17>\x88\xe8\x1c(@\xca\xd4\xe8_:\xad*@\xbd\xa6\xf7\xcf\xd9D.@f$@V\xf6i1@\xe2\xd2m\xfa\x92\xf8\'@\xc6\xf2\x07\'\x1d_-@\x87\xf1\xd8\xcc\x84t-@\xe8r\x0c3[\xb9%@e\xb0=\xb9\xf5\xd2(@\n\x18\xdd?\x7f+(@\x8f\xba\x12\x14\xdb\xdb\'@\xd1|\x8c\x94<P.@{\x1b\x92\x92\x8dT\'@\xc4\xef8\x1a\xf2\xc7%@%\xa5\x88\xb5\xc5\x104@c\x01/Va"(@\xdf~\xdb_\xed\x8d,@\x12\x08\x0f8\xe7\xd9.@\x08\xf4M\xa9\x9d\xfa/@Q\xd4XI1\xce.@\xd5\x1aZ\x1bq8,@0\x0bjU\xf3O-@p\x92nZk^)@\x07\x7fKG\xa4\x84(@\xec\x13\xb3\xfb\x9d\xbd1@\x82\x83L\x82l\xc5/@b=\xa0\x9aPG,@e\x8a\xcb\xdb\xb8\xf4(@\xa1\xf7\x88\xf4\xb9\x8b1@\xf7\xa7Ru8w\'@\xc8\xb9\x9eu\x1e\\,@\xb3iX\x18\xf1\x00&@\xda\x9a]\xec*b(@\xe2FN\xa0\xe8L(@\xd7\x9dM\x00\xe7~%@\x88\xd3x\x7f\xbeb(@\xe3\x9b\xfe\xc2\xb4(&@\xaf\xc4\xc5<\x7f\xbb,@\x94\xcft\xfd\x80P)@\x02\xb4\xb1\xbc\xcf\xd8%@\to\xde9:Q-@\xe6\x1c\xf0~\x81d-@\xa6\xabp\x18Zq-@\x9a\x9d_\xb4\xd6D(@\x1a\xb1u2\xd3\\(@j\x0c\x99\xe9\xac\xa4(@\x93\xabW\x0f\x1bJ%@E|\xc0\x0f\xe4g)@\xe5\xdd<\xb5\xa6\xd5(@\x18?\xec^_\xd9(@N]q\x95\xb4\x99(@\xedE\xec\x8d\x08f,@\x1f\xbc\x96\xb9\\h,@\x14\x0c\xf3~\xa2\x9a%@\xebG\x91k\xb4\xe91@.z\xdd\x14\x87\xdc0@_D\xf5\x92 r%@T\xd7\xb7\x9bh\x9e&@=\x16\x7f\xf0\xf3\xd00@\xd2u\xf5t\xc2\x8d.@NkXv\xd7\x911@\xbcs\x85\x97\xe4\xcf1@\xce\x17\xc6\x9c\x9c~(@\xf2!\x00D\x9d2%@R\x0b\xc0G59.@\xfa\xe1\xda\x0f\x82\xf80@d\x84"#\x94\x8d1@\xe9\xc6\xfd\x0e\xd7\xcc*@;_\xac\xdc\xb0\x89\'@\r\x9d\'\x9f\xbf\xfb)@R\xf8\xd1\x03\xca\xcb%@\x7f\xbe\xb8\xa1\xedQ&@\x84\xf3\x8d\xe0\\;&@\xc0\xd0b\xac\x01\xea%@\xc0\\j\xed\x86\x92,@B\x04K"\xf7\x1e+@~\xb1\x97\x87D\xdc%@W8LS\xf1\xd44@\x03\xc2\rv\xbb\x05/@\xcb\xc5\xd5\xed)k1@\xbc\\\x0c\xf4\xf1\xfe)@\xab\x8cc\x93\xe0A%@*\xfa\x8e\x01Nn0@\xe2\xfe\x18\xf2J\x0b(@\xe7\x939\xa4d\x84(@\x16\xdb]\x9f,\xb1*@\x8d\xa1\xfe>^\xd4+@\x0c5\xdc\xe4\x9bx(@V\x0c2\xec\x9d\xd0%@\xc2\xc8\xc1\xe2_\x17.@\x04l"\x10\xe3\xf9.@\xe7\xc5\x18s\xbc\x17&@\xc9\x14\x05\xea\x11\xd4*@\xe4a\x1c\x16\xa1\xe6(@z\xc4\x93Q\x19\xac0@f\xff\x99\xc9\xe6\x86\'@\x02\xfe\xa6\xcf\x95\xaa)@\xfd@\xf1_]\x91)@\x00\xa0\x03\xdd\x0f\xdd(@+\xd2\xcd\xf7 \x1e+@\xca\x03e\xe6\xc1i0@\x15\xfd\xd1\'\xb2k)@\x19\xdbT\xc4\xd9Y-@9\xbc=\xe8R\xc1-@\xe0\xbbUZ:I-@\xfd\xac\x14\t\x9b\xbe\'@\xc9\xbcl\x1f\xafq0@\xfe\xc4\xc0\x03m\x11,@H\x9f,j\xf7\xde\'@\x16\xb87s\x152*@4 \xb1\x97\xc7"0@\xf3\xc5\xe4`\x07j.@Y;\x16V$\xae*@\xa3\xc6h\x89\xeel,@s\xfc\xe4\x1b<\xcc0@\xba\n\x07Z\xb9|&@\xfc\x91.O?\xd6\'@\xddKC\xc4i0&@\xadE"\x16\xa1C(@\xbdK\xd6"f\x06*@\xa3\x9c\x00R\xee\x81\'@\xe3\x9eh\xcb\xd8 ,@I\xb0\x9e\xb5iK1@\xee\xfb\x0f\x9eP\xe70@/\x1ep\x81\xbb\xe0*@\xa7\xb5\xf0o\xf7\x84+@t\x1eW\xc46\xf5)@}.\xc6=\x19\x01&@@\xc1\xc9\xad\xdf\xc5)@0r\xad\x8eu\x883@\xf3hB\x07(\xcd4@\x1c\xfb\xcc\x98.\xc1\'@+!\x04\x91w\xcf+@0\x1a\x15H\xd1\x11/@W\xc4\x0f\x903L+@\x8f\x16\x08\x02\xde\x9f-@:\x04\x8fm\xbe\xc1(@\x14Y\xbb\x8fG\xdd%@E(\xb2W.\x03(@\xb1\xc9\x8cJ\xea\xc6/@L9\xa4\xd0\x19\xb60@\xeb\xcc\x86\xec\x15\xd81@\x8b\xdd\xb4\x9cU\xbd-@Np\xe0\xb4\xb4\x14-@\xa8Y\xe1l\xf8\xc6%@5\xf34\xb0\xfdD*@S\xe7\xe7\x18}n,@\x9e\x1f\xf4Cm\xbd%@\x1f\x9f|W\xba3,@\xac\x0e\xb4\x8dR\x97\'@;\xb2\x05\xd1*\x130@pZ\xc8\x04\xd0p(@PR?\xd3\x96?1@AE\xb5\xb5\x92\xae,@\xec\xf5n7\xcb\n&@Q\x96\xec!\xd2\n4@?\x1a=\xdf\x1a\xea*@\x9d"\xb2"W\x06,@d\xd2\xa4jl\xcc%@P\xd2]O\x81\x0e&@c\xd2+\x94\xea\xac%@q\x13c\x08t\xff0@R\xa6\t\x04C\x171@\x16\x04\xfdC\x16\xca%@1\xf8,\xa9\xb4o,@\x01a\xeb\xc0\x1c\xc6(@{\xa7\x8a\x87r\xc8%@\xee\xdf=\x06D\xba)@\xb3f3\xe5Z\xc4&@Lp(\xc7\x93V)@\xad;\x06\xed\xb8Y(@\x11\x03\xc9\x81Z\x16%@\xae\xc7k\x0b\x9c\xf5+@\xac\xb3f\xd0F\xec(@\xe3\xbfa\x1a\xb7\x051@\x1e\x8e\x1d\x9d\xdd\xd7%@\x81 \x9a)"\xb4-@=\x122\xb4\x8a\xcc0@\x10\xd5\x12\xa91\xcb)@\xa8\xe3\x96\x1d\x05\x13%@\xb9\xbe\xc2\x9b8L/@\x10Io\x12t\xf9)@\x8a&Y\x9b\xf2\x081@3\x19\xcfZ\x8e\x95%@\x90\xa9\x9dJ\xec\x14+@\xdb\xdf\xd5\xde\xcaF+@r\xe8_t\x92\x0e\'@\x8c\xe1[h\xcb\xb51@\xc2\x1c\x89\xe7\xbd\xd10@<\x1dYi<\xe6/@3U\x9a\xf5\x8d\xfb-@\x02\xde\xac\r1\x96(@\xe7\xf0uV?\x1a%@\xc0F\xabyZ\xe3\'@\xd3\xf14\xbac\xbc%@\xe0\xb4\xe7\xe21w)@ \xb5\xee( \x9d(@t\x80\tI\xfd]\'@\xf4\xaek2\xbb\xc5,@\x98\x02\x96\xa5\x89o0@@\xd5\\[z\xca(@T\xde\xa7g\x95z,@\xad\xd4BH\x0e\x84-@s\x99j\xd7Ys1@\xacE\x85t\xa2\xb7+@G\xa4\xdd\xbel\x8a4@\x9b\xe7\xc9\x04\x01\xf8)@\x99\x01T\x96\x99\x90\'@\xb3aiH\xc1\t&@\xa6U\xa1P\x88 )@\xd1\xa8)\xb3\x05\xcc\'@\xccE\xdah\x85\xb0%@(\x82\x13\xff\xe1\xdd&@\xb0\x13\xb1\xc4o%0@\xc1\xb6\x9d]m\xe5%@|\xcdQ\x9blI3@i\xc8x\x9f`\xe1(@`\xb4l*\xcc\r%@\x98\xb2\x95\x12\'\'%@\x12\xdd\xdaE\xde\x80-@\xba\xb5\x1d\xff\'\xb5(@\xae\x8c\xe2\x03<"1@tm\xd1\x84\x1c\xce\'@Ga\x84\xaf\xeb\xf2&@\xc0\x8bRVB\xcd*@\xb2;<G\x0bg%@zq\xf3\xb7\xd6\xd1/@|\x93!\xca\xbc\xb4%@\x8daAL\xbf^.@2[\xa1\xf9P\xea(@#\xab(9\xcb\xc1/@\x95\r\xc7\x9a\x8e\x1e(@}\xe8Qx\xa4j,@\xbc_E\xd4\xd8\x074@\xf5\xd3];\xe8\xdc%@F\x98\xce\xec\x1061@\xcd=\xb2^q\x12\'@R\xb2\xad\'\xa7n\'@0_\xf9,\x93n0@r\xe7\x8dhsb*@\xa1}\xf5\n\x0f\x02&@\'TQ\xcc\x9b\xe7%@\\qdP\xdf\xc0&@\xbfL\xda\xb8\xee\xf3%@\xc8\x94\xdb\xd2\xe0\xa31@\x82=\xd8^\x17\x08+@\xff{\xab\x96\x14\xba+@R\xbc\xb9\xef\xb0\x7f(@\x1b\x07\xce^\x0e\xc2%@N\x16Hc\xae\x0c\'@\x93\x95\x0f\x93\xb2\x1e\'@U\xdf\x8d\xba<j)@\xf8O\x19\xf8S\x05&@\x1emr\xf1f\xea%@\xf4\xd7\xf7\xe7i\xbf+@ezD\x1f6\xa8+@\xae&\x8bR\xd5\xe81@\xcfh\x80P\xa6\xca*@\x04\xbd\x9c\xa6`\xe9%@\x93\xe9^q\xa9\xbc/@.Y\xf5\x0f\x0e\xd0*@\xdbP\xec\xa4:\xa61@+\xd6\xe2\x18\xd7\x9f1@2d\xbfx\x9e\xfe%@D\xa9\xd1\xc7\xa5;/@\xbe\x93F\xcd\xdb\xc60@`aIX\xf7D.@\xf2Hi\xe0\x11<&@\xc4A\x96\xdf\xca\x94*@\xf9\x8c\x8d,\xd4\xd7(@Vao7\xad\xba%@t\xea\x9a\x1f\xcc\xe0\'@\xd0\x85\x87\x8f\xbc1(@=\xd3\xbd\xd8\\\x1b)@\xf66\xa7c\xc8\xc9*@\x9f\x00Iu\xca\x1c*@\x1a\xd9\\\xc2\xb6\x95&@\xb7\xb0\x92w\xe3\x96*@P\xab\x18\xf0\x00\xc4%@J\x9c[\xceu\xbd&@ZSF\xb2&\x19/@\xd1`39\xa8\xe10@\x95\x84\xcbG\xf0\xc30@W\x95\xfd\xc9\xeb\x04(@s4\x16\xc1\xf0\xbc*@>5\x12r\xfe\xad0@x\x14\xe0"\xd7\x1e*@\xe2\x03\xb1\x8e\x08\xe9/@\x1d\xd4\x1f\x17~\r(@1)\xc8\x87\x01\xc00@\x87\r\\4\xc9\xb1-@\x01!I`>V2@\x82t\xfc\x827\xc0%@(J\x03\x0c\x18u*@\xa0\xef\x959\x00v)@]%\xff\xe0\x04S2@\x82\xa1\xd7\xa7B\x18&@\xd3\xa0\xf8\xecF\x10&@}\x01\x01\x0fj\xb5&@-~27\xa5{\'@\xbd\xae\'A\xc7:(@E\xc7\xcd\xa5j\x0f1@=C\x11H\xb8q-@\xf1i\t\x07\xd8\x80\'@\xa9g\xf8\x99\x88\x01(@\xbd\x86B6$\xb3.@\xbd\xa0\xe3\xeb\xab\xd5,@f1*\xf1\x88\x182@\xc3\x1f\x11\n\xd9\x9d1@ZK\xc9q\x06\xea1@+!\xfa6\x0e\xb3.@\xafP\t>=N(@\xdbXSVo\x8b&@\xf5\x10T\x1cd\x06/@\xed\xecL\x1eX\x17-@\xac\xd7\xde_\x00\xb7,@t\xf5\xb8\x92\x7f\xd3.@xb}\x81W\xc9%@E\x1f\x88\x99\x14\xee&@|\xb3\x16\x1b\x9aE2@\xad\xb7;I\xd0+&@4+\x07\xf5\xdd\x91\'@\xe4\x0f\x18\x85W\x0c1@Q\xfdd\r\xf6")@\xcc\xe7\xb48`\x12&@\xac;\xbc\xa7\xe7\xe51@|q=A\x1a\xd9(@b\x1b\x01\xa4i\x11)@?t\x8c\xf0\xa1\x15/@\n\x07\x06w\xa4\x181@\xb4\xd4\x08=\xc1|%@\x04\xa72i}\xfe%@\x01\xb3\xdcB\xe97&@)nS\xfd\xb9u*@XS?9Z\xf3\'@]\xe4\x85\xea\x7f\xf7\'@\x11\x8dF\x9f\r\xcc0@\x8f$ \x8a\xb3\xa1,@\x1a0\xe8\x08\x04\xd7%@\x887\xec\xa7KD&@\xdd\xcbR}\xe9\xcb,@\xc3\xa2\x89\xc0KY1@\xcc\x12r\x18\x1f\xd1%@t\xd4a\x9b\xd4\xe5*@`\xba\xf2t$\x8c&@Q \x9a\x00[\x0b/@v\xfaV\x96\x80\xa6-@\x17\xaa\xad\xb84\xd7(@\xcf\xffk\x80\x03e*@\xbe\xd3\xb6w\n\xe10@\x98>\n\xda,\xe3%@\x1f\xa8\x06\xc90\x071@\x0c%BM\xa8\xf60@\xcd\xeb \x90\x8c\xa3/@\x99\xaf\xad\xd0\xfa\xe2)@\xb0\xbfT\xe3R*,@\xb2\x9a\x11\x17\x10\xac+@\x90\xdc\xe5\x1e\xcd\xe8(@G\x99\xf6\xa2Mz(@\xef\xec\xea\x7f\x8b\xde*@S\xfc\x06\xa7)\xd81@\xf7&\x8ct\x9d\xe25@/\x9e\xf9\x10\xd0\xf0\'@\xa1\x9f\xa4h\x11\x85&@V\xb9e\x9a\xaa\xdf%@\x94\x94\xb6\x8aD\xf00@q\x96\x80\x7fx\xc8(@\xcf\xe6\x9dr\x1d\xe9*@+\x95\x0e\xa9\x01\x991@t\xfd\xf5+\xb0\x15&@\x9a\xa0u\x84\xd3\x912@\xd1\xa4\x9a\x01\x82\x1e,@\x06\xae,\x14\x8d\xf0+@9\xd2\xabi\xf3}(@\xc7\xe6/\xa2\x14\xde*@\xfa\xc6\x10_\xe5\xe4(@8b\xde:kj\'@\x9c\x0e"D\xe9\x8e-@\x1f\xaa\x96\xa8i\xe5\'@\x8e\x91\xed0/\xf3&@\x90fQK\xb7Z(@rqm\xaeB{\'@\x05\xe6\xab\x0c\x98\xfb%@\xdeA\xc9\x01\x8b\x9e.@\xd1dp:?\x19.@vo\x1a\x15\xc5\xcd0@\x1b\xf3j\xc5\xdd\xd1)@\xd5t\xcd\xae\xcd\xe6\'@\xec\xb1,\xd0\xb1\x8b/@\x1c@\x7f"9\x82\'@\x9c \xc9x\xea\x1b.@\x90\xa8R-\xa4U(@Qr\x856yq1@_ \xc6\x82\xee\xa6(@n\x8a\xf7\xc1\xf5\x8f)@"\x16.Z\x8f;/@\xda\x9c\x9a\xa0\xa2\xcd.@\xa1\xd1\xceL\x8a\xb70@\xc0n|FKO.@ds\xad`w\xc9*@\'\x9f\xa7@\xf7>&@\xe0\x83\xc9z$\xb21@\x10\xc7\xa7\xa7\x03\xae\'@\xaag9\xfd\x8b}(@\xc1\x87\xf6XVC3@\xfa\xac\\\xbc\xd3\xbb1@\x85\x0c(o\xf35&@\xd3\xad\x9d\xb5\x89&&@\xd5\xf8W\xcc\xb2\xea%@\x1d\x89I\xe0Q\x032@\xa1Ao\xb1\xcc\xb9\'@\xf9\xa9\x9a[9},@m\xf5;\x85\xbb\xc4+@\xbc\x06\xdc\x1e\xea\xfe(@ \xeb"W\xd5v\'@{\xef\xb8\xd7^k\'@\xec!\xf6\x93\x91A/@\x7f\x0b\x98Yq{&@\x18C\xed\xff\\\x830@\xeegq\xcft\x9f\'@\x15vl\xa2\t\xd6*@\x18\xdc\xf6\x8dH\xd9.@if\x0f\xe8:C\'@xR\xbc\x1f\x13a(@H\xf8\xfe\xef\xb1%&@V\x83a\xd0\x93G/@\xa8\xc4`\xb3\xc4\x98&@\x06\x9c\x0c\xe4\xdaC)@.\x13\xd9\x8d\x18\xf0%@\xe6\xc2\x14\xda\xa5\xe1%@\xbb.\xf46\x8c\xbe*@\xf4\x88\x12\xffo\xc9%@\\c\xd5\x13j_+@\xcd\xcf\xd6B\x87\xea\'@\x80\xe9\x070\xd1\x7f*@V\xe4\xdf\xad\xaa\xf8%@\x15\xbd\xe1b\x17!.@z\xd2\x0e\\\xe7\xe2%@6\xda\x10\xeb\x92\xca2@\x06\'\x8f8]\x19,@\xef\xbei\x88%\xba&@\xfb:?X*\x8f.@\xa5D\x7f\x12\xf8=,@\x92j@\x16\xea\x004@\xcco\xa1\xb72\xc5-@,\xd9\xee[\xbbs/@-\xd9\xc6\x82\xf3\x1f-@\x08\xd9\x92\x9b\x9e\x98)@4\x7f\x9f\x90\xcf\x931@v\xc9e\x0e\xfb\xea,@\n\xf5\xb5\xb7\x85o)@\x07\xfd\xa5\xb1@\n)@\x07&\xb7\xd3\xcd\xab+@\xba \x19C-31@\x16\x96\xaa\xd5\x12\xe0.@6%\xb6\xe4_x)@\n\x15\xf9\xac\xe4@,@\xcc]\x07ju\xea2@L\x14\x8fi=C*@\x8d\xde\x84<$\xf2/@\xf1~*\xd7\xe8\xf9&@\xf6\x97\x1ay\xa1\xd74@\x11\xfe\xc1\x0bz:)@O{D\xee\x11\xba\'@\x04>\xbc\x0e\xd9\xda1@J\x9do\x97\xfc\xee%@%a\x84\xa4\x1a\xba)@\xf2B\xb4u5\xaf(@\xf8h\xcc\x96\x06\x810@\xe1\xf9\xc6<#\x1f0@\xc6\xf8\xfd[\x1d\x1f,@\xc7M@i\xe5\'0@\xb3\xea\t@c\x93-@q}\xda\x16\xb9\xf7.@\xf34Q4\x86o(@PB\x9e\xf6^\xc5*@\x01\xe9\xd2\x13\xc1--@O\x13\xff_9\x850@hG\x11>k,0@\x0b-\xda\x17\x9a\xf0&@ea\\\xbbIZ(@\x8b\xc0\x95\x84\x0e}%@=\xe53r\xd3\xe8,@\xad\x00\xdd\xc2OK,@\xc6~\xba,\x91)-@\x83\x1b\xc0*\xac\xe80@\x0f\x11^~?\xc4%@\x08,\xfd\x12x\xa5/@\xe6\x0e\x138\xae\x83&@\xad\xcd\xf6\x85\xa40(@\x96"\x02:3\x1f0@\x1c\xd7\xbf/\x9el,@\x01\x1a\xc1\x0ct.,@E\xa6\x9a\x9e\xa4=,@\xb0\xdf\x94\xf8\xa6v,@\x08\x84\x13\x18mD&@\xabjR\xa9\x92\xe20@<_\x90;\xf2\xca0@\xfd\xf0\xd2d\xa8\x9b\'@GC5\xc3b\xc80@l\xe4L\xba`.&@A4Y\xf9\x1b\xeb,@\xe34\xcc\x03\xcb\xd3*@\x95\xfb\x1a\x9f\x9b\x96(@7\xd8m\xdaJ\xd6&@\x82J\x0b\x9cN@&@i4M*\xdfp&@\xf2\xd7\xca\xffa\xf40@g:\x80.$\xa2&@.\x1ds\xd3\xd4\xf5&@#Bg\xd2\xdb\xaa)@\xe7\xfe\xb9\x17\xf2\xfd3@\xd8\x82\x04\x9f\xb5t)@n\xf2\x85\xdb\xe2\xc8%@\x1c>q\xbd\xbaW0@\xc7\xba5yXW.@\x04\xc1<Zi\x07.@,\xfc\xc8\xa5\x82\xd1/@3(\xa8\xc0\xce\xb9,@\x92\x03\x81\x8a\x86h&@T\x1f\x9a\xee\xf5\xed(@w\x82\x16\xdd;K,@k\xd1\x955\x89^,@\xe9\x87PT+g&@\xb230\x93\xc1\xce.@Xc\x11\xc8\xa1\x06&@\xa4,*\x7f\xeb\xe6*@\xda\x95\xc6\xc8\tJ&@\x1f(\xdf;\x93i,@\x87\xda\xd9\x9f\xeb\x90-@R\x03\x98\xa0u\xd9,@\xb7\x9a\x82g#g\'@{P\xfb\x89\xac\x86&@\x02 \x15$\xc4\xe5&@\xb8\x8c\x8e|]t-@\x91\xf9\xa2WVV(@\xff<?\xa37\x8b,@\x05\x0c\x86\xf9\x18/&@\xa4`VCGl)@]C\t\x9b*@1@\xd8\x0f~;\x90\x8b1@\xc7\xbd\x08M\x99d(@\x00\xa7\xe69A=*@\x8d+\xffJ)\xa0*@\x1d\xda\xba\x90S\xc2%@E\x1f\x1a6s\xa6%@\xcc"v\x00\x96\\&@\x8e,\xbd,\xe6\x08*@\x98/\xd1$\xf6\x9c,@u\x81K\xa5Z\xbd0@\x8a~\xd6ai\xe20@9e2\xdf\xbd\t&@X~q_\xb3\xf1%@\xc2\xdd\xe2\xad\x10\x16,@\xf2T\xbb\x14p\xed1@=\xad\x9d>\x9c62@\xd6\xb6b\x92aR.@#\xe9\xbb\xb8x\xb1&@tQMQ\x84\xe5&@\x84\xb6\xc5=L\xec&@\x06\x9fe_\xa3\xf4,@og\x90\xa4\x9a\xaa1@\xa7U\xe1;\xe3\xb5)@\xc3\xdb\xc9\x12\xa1.(@\xccf\xec\xcac\x8c0@\xbb\x9av\xb4j\x0b)@\x81X[\xb4\xe7\x8c\'@\xc4\x85\xaf\xfe\x94M*@\xd5R\xa6\xc31\xdc&@\xc6g\xed\xe2U_&@\x8f\xc7\x06}\x1a\x0b1@\x1f\x1d\xa0\xbb\xefB0@\xf0\xaeaWI\xde+@\xfe\x86\xc0\xf2a\xc82@\xa5H\xe5\x0c\xc0_.@\x9b\xdc\xdd\xe8\xf3H1@\xd9a\\\xcb\x8c\xd1+@\x89W\xc4\x12\\\x910@[\x00\xb2\xda\xe3\xcc%@\xd9\x05\xaf,\x1c\xcf0@\x9d\xa7\x1e\'\xa7Y0@\xb1\x0ct/\x1e{)@\x81\xac#v;\x96-@\xe7\x03_27#-@\x89\xafv\xf4y\xba,@\xebQ\xf8\xb1\x17\x13.@H\xe6%\xb1\xff\x81.@\xe4\x9bGn\xc3\x8e.@\x1c\xd4\x81\xc6O\x18+@\xaa1\xdb\xe2\x1e\x950@\xa0\n\x1e\xb7\xd3\xea&@\x14M\x99\xb8\x01\x08/@\xeb\xb32\x16jG3@2\x8f\'\xc4\x08F2@\x90\xd2\x17\xec\xcdV&@\xfc\xf7\x8e\xff\xdc\xd5/@t\xdf\x82\xdb\xf5\xfb\'@\x1aq]I:h-@\xdd\xe7\xfb\xbaJo,@RQY\xb2Y\xa1&@\x08\xad~\xda\xbaE(@6\xa8\xa7a0\xce*@\xeau;h.!3@\x9c\xf1\xfd\xc6\xf4G3@9^\x91\xa6S\xec%@\x0f\xb1\xd4\x94\xdb>0@/\xfc\x13!fC1@\xa2$\xad\x88G<0@,\x14\xbb\x93F\x14)@\xc0\x17\x17\x8cd\x83)@\x07\xfb\xfaI6\x90&@\xb3_Y}\xf5\x18,@ Z6\x1e@\xc8&@JY/}\xf2\xc0%@\xb2P:a0\xfd1@\xed\xc6\x17\xa7]N0@\x92\xe8\xd4\'9\xf4,@mJ\x07\xa4[\xa20@\xffTy&pI+@5\x95\xa7\xec\xa2\xb7&@\xa9\x13\xe0\xed{\xea&@@iz+2\x9b\'@H\xae\x0fxYc&@Z\x8f\x13\xe8\xcb\x8f+@<jhZ\xe5\xbf%@K\xa0A\xe7\xf0x0@C\xbb\xd49a\xd3.@\xea\xa7\xad\xd5\xd0r,@s\xd8"\x1c\x0e\xd71@\xba\xfd\x06-<\xdb.@\xc6\xcbu\xf3I\x9c1@\xed*\x15\x15\xf1\xf00@\xdbr\x98%\x11\xc10@*O3|\x18\x8a)@\x18\x8a\xe1\xff\x1c8(@5\xe5C\xc4\xcel\'@\xac/\x96\x05\x9b\xf2%@_{\x9a~\xc7\xb6,@\x92\x96\xa4#C5&@XUvZ\x81\x1c1@B\xea\x9e\x15ra&@;j\x8c)\xa5\xe30@\x10\xb7\xef\xe2\x16\xf70@\xe76\x10\xf5\x1a\x8c\'@\xd17\x11\x96\xcb\xe0%@"\xb2R\xb1S\xc90@?R\x93C\xfb\xc91@\xf5/-\x00\x9e`&@w*\x89\\1{(@n\x93Q\x8d\xce\xc0,@\x04\xc0\xcf\xd9\xf3I,@\xa6\xd39\x8b\x1b\n)@6\x90\xb4SL\xe3*@1R\xda`<\xb40@npg\x02:\xa50@#J@\xa9\xeb\x1c)@E\xac\xca\x0e@\xd30@\xef)e\x04\x1a>2@+\xa2\xec\x8c\xb0\x94\'@\xc1\xe9\xb8\xce\x9eK0@\xc4P6:\x1c\xe90@\xaa\x8b\xa0\xa0\x10F\'@5\xbc2&)\xa3-@Y\x85\xff\x8bX\xeb(@\xc7\xb2`(\xc2\xda/@\xfd\r\x86!\xc0\xed-@\xb4\xcf\x83\xd79\xa8\'@\xb2\xd1\x82D\xb1R0@\xd8Kg\x07\xfe\xee%@\xee\x01\xab>n{0@^\xf7K\xac\n\xc1)@RXK\xd12"/@]j\x8e\xf1\x83y*@\xa4%W\x03\xbc\xa3&@Hc\x85\xcb\xed\xcd%@\xd1\xfa\x88\x1c6\xa5%@\xc8!\xe6\xc0f\xf23@0\xb4L\xcag\xbf/@ \xe5\'\xd5\x91j.@\\\x9e\xd0\xfa2q,@R\xb0?\x1e\x84\xe9*@\xb2tb\x95\xf9\xd3(@#\x8a\xb5\xdaD\x8e\'@\xfdL\xd4\x87\xba\xba%@`{\xb9b\x1d\xe9)@\xd5b \xb6\xb7r\'@\x01\x8b\xd0=\xb8\x01(@\x90\x19\xfb\xafo>/@\xe2\n\xfd\xb81B(@\x85\x08r%P\xf80@\xf1\xcd\x9e\x08C.\'@\xdf=\x18J\xb9\xb4(@\x8a\x04\xf9q2\x1a.@\xd8\x93\xf6\xed\xa7J\'@\xae\x87\x14\xd1\xe8$&@\x7f\xd6\x91(\x8f\xb30@ao\xa9T_\x05&@\xa9\x95\x92{6\x1d&@\xaf\xbf\xda\xc8\xc9\xc1,@\'\x98/yt\xb2,@\x05!\xdf\x98+\xa0.@\x9f\xcf\xaeeb\xa8&@9\x9a\xe3/\xbe\x7f&@T\x89\xaaUYQ)@Q+\x05\x860\x08&@\xa3Lx|\xf9\xf9-@\xe4RZ\n\xb5\xf9.@tky3%\xfd0@\x83\xd0\x83\xbdj6)@\x91x~v\t\xee(@\x97\x8e\xccD.\x01&@l\xbf\x88\xb2f\x011@)\x9bE\x02\xd9~-@7]\x1f\x0fO\x08/@gU]\xd3\xa2A&@\xe0}f\x87\xb3K(@\x91H\xe0\xaa/\x8b\'@0\xd1\xdc\xa7\xf4\x150@H\x05=\xa6\x81\x15)@\xae\xa7\xba\xe73\x7f/@EO\xcb\x87\xc0\x191@T\xd0\x93\x1d%\xcb*@M7\n\xbf\xeb\x080@\x1f\xf5j\x99b\x941@\x9d\x8bq\xa5\x92#0@\x8e#\x13\xae9\xe13@W\xd8\xd3s~\xa9(@q`#\xf0S\x0e(@\x08\x03\xa6\xec\x10\xd9%@6\xadTg5V*@8\x94l{fz,@\x0c\xda\xb2\x8e\xffa&@"U\x1e\xa6\xc2\xfc(@\x82\xa0ZZW\x0c(@\xa7\xf1}\xfd\xc2\xbe-@]*k\x93<V&@\x8dpB\x07\xa6\xb1)@\xb9b#\xa2Q"&@\xeai\xfdd)\xc7.@\xa6\x80R1\xad\x9e1@\x05\x08\xa9\xfa5#/@\xba7p\x824\x911@\xb5\xe3\x94\x1aY\xac,@!\xa7\x9dD\xa6\xce%@\xab\x83-K\x14\x04&@8\xe90\xe2@\xee0@=d\x9c\x17*M2@\x07\x82\x10(\x1b[)@\x1a\x1b\x89\xbdu\xc31@wZ\xeb\xc5E\xa8)@eu$\xfa?&/@]#\xa7`\x88e-@\x10\x9f8\xfc\xcbm%@8X\xf19\xac\xb1,@p\x15]\xa8R\x1f)@\x00=\xd7\xc9\xb3\x0c0@\x08\xe2\xa7\xa7%\x9a.@\xc0\x97\xa6\xaf\x0c\xe10@w\xdf1\xe0\x06\x9e(@\xcf\x14\xc69G\x19&@)\xbc\xa7\xa8)e(@\xff\xa0FO%F0@\xb4\x19\x8c~\xef\x9f.@\xd5u/\xd6\xae\x13-@B\x19\x9b(\x83\xe1*@\xf2\x8c\x16\x8a\x9dF)@#\xec\xcb\xd2Dq,@\xda\x11\x0e\x11\xbe\xf23@\xf2d\xad\xd1\x9b\xe0%@\x1c\x93K\xdc\x95]&@\xa8c\xde\xe85\xe3/@J\x88\xff\xc4U\xd20@ P\xa9\x13\xdd\xef-@\x80&\xdd\xf1om+@}\xfc\xf8\x8b\xecO0@\xe6Cj\xb2\x13>0@\x8d\xe4\x95zo80@\xdbT\xdd~Fu\'@\xbcK\xb2\x12\xc1o&@\xd6Cw"\x1b &@Q=\x80\xb9Jj&@\xde\xff\x9a\x98:\x890@M\xe6\x8c\x85\x97\x98-@\xbf\x1a\xf0\xe8\x01\xed0@\x01ys\xc8\xfa8&@\xaf0V=\x93\x930@m\xa8\xab\x8f\xb6(\'@\xb0?\x17u\x04\xfe.@L\x9c\xa4X\x04\x8e1@HM%g\x9a\xe6\'@WCE_\xa6\xde0@\x00f\xc7\xc0\xe7\xf30@ \x87\xc3\xf7\x9aL1@\xf6\xe4\xc0a4\xb7*@\x161\xef\x874\xf4/@\xb8\x00\'\xf7V\x97/@\x00\xd30\x9f\x9d\xce0@\xc9?\xf2("\xf3%@\xc3t}T*\xed0@\xd0\xb70\xe0[\x8b2@\xc7\xdc\x9c\xe8r\x102@\xfaI\x8d\xcbV\x941@\x1f\x19\xa6+5\xa8&@=\xea\xfb\xb6\n\xac0@^\x872\xf9\x07+1@\xf7\xfeJJ\xa8\xfb(@\xd6\xb1^e\x05k\'@\x10q\x87\x90_\r0@\xef\x883\x95I>*@\xef"\xf5^\xa7\xc2+@\x0c\x8d\xf2\xd06\xfb/@QWy\x81\xa5\xb3,@\x88\xac\x86\x91}\xf0-@\xd9\xf5\xa6+;%&@G\xdd\xf4\x7fcb-@v\x83\x9e\x85\x06\xe30@\x8ff\x01\x8f\xb1b&@BH\xcf\x9d\xc2\x99&@\xef\x9e\xc1\r\x0eH\'@d\xc9(\x9b\xf8\')@p\xa8\x14\x1f\x80\x9c-@\x9b\xafW6\xb0\x05(@\x99\x9c\x0b\x90;\x0e/@\'\x0f\xd0t\x13\x86/@\xd7\xdf%\xdc\xb3\x81&@\xb17\x92\xb4\x9eR\'@\xf1\x11\x14\xa8\xd8\xda(@Z\x0e\xd2\x9c\xbb\xb71@\x01\x1c\x9fL\xc8\x170@\xc7\xe3X1:S-@\x1erc\x8e\x98\xaf,@#\xad\x95Z\xb8\xc5,@\xa8\xbe\xb5\xde\x98\xb30@U{\xa8\xd0\xaa\xb7.@\x00\xfa\xd9\xf4W\xb7*@\x83 Y\x10\x00\n0@/:\xa3`\xb0\xd1%@\x8bk\xb8m\xf4\x07\'@\xdcAm%\x17\xf1-@h\xe1\xb94\xec\xda0@\x1574\xa9\x00\x04-@>#\xdb/\xd8\x9e%@\xbb\xd0\xbd\x8fkg\'@\xa9\xfd1\xff,\xcb)@6.\xfa\x9eS\xdc&@\xe88\xe1k\x99?\'@\xa1\x19\xb6}\x87\xcb0@V\x9aiJtl\'@L\xf7\xf1:\xad10@\x16H\xf2\xdd@\xee\'@)1\x05(\x85m(@\xe1\xec*\x84\xd4\xc9/@\x9elT\x01\xed$&@W\\M`\xf9\xc7&@\xfa\xcc\xd6\x96\x13\xfd+@\xe2>\xa5\xe2\xb9\xfe%@m\x17\x8e\x05\xd3\xc6.@]\xb1\x1e\x8bmx&@0\xf9\xac\xa3\xc5\xea0@.po\r\xf8\xc9%@\xc7\xa5n\x9f\xe8\xe1(@\x82\xcdZY\xec8&@F5\xb6\x8b\xb8\xfe0@\xe6T\xc9T\xc7\xa9/@\xbe\xe8\x90b\xb7\xb7-@\xae\x15\x86\xe4\x0f\x10-@O\n{Q\x05\xd80@\xcf\xb0\n/\xde\xc8*@P\x08\xd9\x94\xd3\xc1,@eD\xd9\xc2\x9d\xb0&@\x02\x9f\xf5BR\xd4%@5\x0bV\xb9\xd3\xa90@\x83\xb0\xa71\x1dg.@\x9bc\xc6L\xed60@\xa9m\x1f\x91;%1@M\xac\x87\xbd>b+@\xbe\x7f\xa0\xb1\xa8\xc2,@\x9c\xe6\x0ey\xea\xb40@\xb2\x1c\xa5\x82\xb2\xfb(@\xb5\x84\x05#\xe5l(@Z\x8a\xe0l\x87\x8d\'@;\xd4\xe7\xeez]\'@\x97\xa0\xe6\xb6\xe8\xaa)@\xcf\xf7\x1bI\xcd>&@})\x9d\xb8\x95\x17.@\r\xdc\xa8<\xf3\xce+@_\n\xad\xf5\x9d\x1a-@nK*\x88\xff\xd90@\xeb\xdcB~)o-@RL\xbc\x10\x9fM+@\xd4YT\x18\x06\xb1+@\xf9\x86Z\x07MG&@`\x16\xf6F\x10h1@+v\x11\x18\x910,@\xf9;PV\'\xf8&@\x0f\xf4\x98v4\xd72@BX\xdf\x10\x14)&@\x91\\\xb0\x83\x01\xe3%@\xe3=\xe0\xc6\x07\'&@\xa1\xde\xa6f\xee\xe71@p*\x1c\xfe\xc6\x91)@\xe2C]k\xe3\xb3\'@\x9e\xeb\xedG\xf9\xdb0@,\x83\xc9\x04\xd0\xa3%@\x07D\x9f\x8dQ\x19.@\xcf\xb7\\Y\xe301@\xf2{{\xe7W\xd6/@\xe3\xbct\xbbk &@eo\x9c\xec\x8a\xdf0@u\xad\x17\x17\xf5\xc1(@2\r\xcd\x9f\x87\x11/@\xef\x96m^\x18q&@\x1f\xd1\xce#\x17\xe1(@\xd3\xf6\xcc\x82\xfdU\'@U4*\xf5P\xe8-@\xac\xd7\xf4~w\xe00@_\x1f\x8cq?v*@L\xec\xb5\xed\xean)@I0\x07lbo\'@\xa6\xb16uQ\xeb,@9\x85}\xff\xcee0@\x16\x16u\xdd\x8c7&@\x81\xc3=^\x97\x9f&@.K?DM9)@\xf7\xa8+\xccI\xd3,@\xbd\xb0\xe4\xad\xbcb.@M\x11\xd3\xdeww-@\xbb\x02\xbc\xd2\xf6D&@\xe70\x01\xa9\xf1\xad/@\x08\xad\x9c\x86\xd7\x9b1@\xe3\xe5%\xe7\xea\xb1%@\xad}\xbb\xe5\xbf\xee&@\xee\x95\r\xfbL-0@\xd2\xa0\xe1\xf9\x01\xaf&@j\xaf\xd0\x1a\xb4{0@\x90\x97.x\xa7\x9c1@\x0b\x1al@\x08z0@b\xa0I{\x9d\xd9)@\xe3/\xd2\xee\x82c%@wm\x8cp\xf7~%@\x15\x8a+\x81\xec\xce%@\xd79\xcbT+6\'@!P\xe0\xd2v\xea\'@\n\x93_|\x06s-@x_5\x8d\xeb\x03)@\x80=\xa6\xe9f\x032@n[\x8e\xb6\x9em/@\xb8{\xfa><\xe3&@S\x80\xd9\x01\xa4\xb8&@\x94RR\xe7\xa6+\'@\xe5`\x9bi\x9a\xb51@nQG\xde|J0@\x85I8\xf1[\xb21@\xb5\xda\xc3\xd2H;\'@l\xdc\n\x9c\xc1\xdb(@\xb0\xd4\xe2J]\x8a3@J\x03\xf0Z\x86\xfd(@\x12\xc87\xbc\x15i%@Bw\xb0\xfe\xbc\xdb(@\x8aB\xbaP\xd3=/@\x98\xac.\x9dg6&@\x98\xb5\xc9J:g,@\xb2\xac\x04\xf9\xf0n-@\x9e\xd4D\xea\x10P,@\xdb\x88C\xe0\xc7\xf74@\x8c\xba\xb0\xed,\xef%@>b\x98\r\xa3\xbe(@\xe4\xb1\xaf\x17\x8cd\'@\xb9\xc4j\xc2\xad\xac1@\x1a\xab\xa3i\x0e\xfd(@K%\x9e\xc5\x0e\x13\'@\x8c!\x1e\xf9\xb3\x7f&@\\UT\xc6\n90@L\xd0\xc7t\xd1\xc6+@`\x81o\xff\xc8\x880@&\x8f3M\n\x15(@ \x1e\xd2\x90C;(@\xa0(\xe8\x8erw0@NG&1N\x0e.@\x81\xc6\xa5\x82C\xf3-@p\x08\xd7\x1f\x87\xdd%@\xf3\x14\xef\x91u9.@\xdf\xa1\x91A~V&@\xf3\t\xfb\x1a\xb5F)@\xab\xb8\xa37\xfc`+@\x1b\x92\x8d\xb9\xf8{(@\x80U\xb0y3H&@]L\x8f\x18{\xe7%@\x7f\xbe\xe6`0\xca%@\x1d&\xc1u\xf9\x9b-@\xac\xf4\xb5\xe5PG%@\x08K?\xeb\x90\xc1+@#\xef\x1c]o\x14\'@\xda\xc5\x1bD\xa1~&@2\xcb0)\xeb\xa30@\xe3\x9a\xe7\xae\xff\x120@2\xa2\xd0)\xc2\x90.@\x1eP\xcbr\x95\x03&@<\xa7\xdf/\xc9\x910@i\x07\x0f\xbd\xa2\xb2(@\x14\x1b\xfeA\t\x021@\x82\xf4zw\xcf\xf1-@\xec\x96\x92\xd0\xc4\n\'@\x93yM\xf4\x1e\xc6(@/8\x875\x99\x0e/@d\xd9\x11\xf5\xc3\x99(@\xa6\x1f\xc6RhM\'@\x11\x18\x9a\x1a\x85\xeb3@\x9cc\xb2\xbf\xf9<&@\xe1FOn\x1b\xe8,@\x8e\xdd\x00\xfbT\xb7(@\xf1f\xa1c\x0e4\'@\xf5\x08\x9f\x96\x98\xf1,@T\xd1\x87eZ./@\xbd7\xdfl\xcbE2@\x17\xdb\xfa\xe36\x94\'@;\x1b\x0b\x9cy\xa3)@\x88n\x8c\xcd/\x93*@\xc4\xf8\xdcN\xca:/@\xfa\xf1\xe8\xb9\x7fa+@\x1a\xb7\x99\x87F\x8a1@\xf2)4\x86\x0c\x0c.@\xac\x0eP\x1c\xcel&@j)\x88TK\x8d0@4\x8a\x84;\xbc\x02\'@7-\x15N]\xe60@\xffjA\xc2\xc0f-@\xf3\xf8#GN()@\x08\x1c\x1b;\xee7(@\xb3A\x82\xfe\xcb7-@B\xd6\xda\xf6-\xb0)@\xbb\xbd6H\xb3\x03\'@E\xb2\xcb\x93\xbdm&@\xdcUF\x19\xb7`+@\\\t\x11\x89]\xa8\'@\x08\xc7\xc7{\xaa\x1b,@`%\x1bm\xa3\x850@\x94=\xee-\x80w0@l\xf0\x08!\x05\xa7.@\x1c~I\xe9cA5@\xb8\xdbwh\xc8;5@I)\xc6sv\xa10@3_\xd0\xf20]1@a\xa6\x81{;\xc00@%\x8b\xf0f\x0b^%@\x1b\x89\xcf\x98\xf7\x8c1@WX\xde\xb7\xba\x17\'@Y\xa2\xb0&\x06\x871@E\x0c\xb2\x97\x84q+@j\x9a\xd7\t\xc2\x070@\x1b\xa0_Z\xee\xdf&@\xc7\xcb\xcfDj\xc6+@7\xb1A5t\t.@N\xed\xe2i\x05g\'@!\x9b_$\xd5\x85.@\x98H\xb8oe\xd0%@9\x04\x19\xf7u3.@\xdeR\xe4R\xcfp1@\xd5\x7f\xbe\xca*\xd5&@\xfd\xcb^\x02\x1e\xd3.@2\x1c\xd1\xcbo\x960@\xff~\xf9f{C-@\xea$dP:4(@\x8e:\xc4\x9c\xccH1@\x0fI\x90\xf2\xf61,@\x1c\xb0\x07\xc3\rw0@\xb7\x15\x93\x8f\x99T+@S\xd7\xc4\x8c\xc1e)@\xa4U\x8d\x1a%\x19\'@\x0c{v\x92\xa2W.@\x8cO\xd8Rt7&@\x87\xe5\xb9.&\xd7.@^6\x830_\xf21@\x1f\x08{[\xcb\xc7&@Q\xa2\xbbVf\x1f.@d\xa2\xb1G{Q5@\t=\x04\xa1(\xf4&@\xa3\xda1\xd8\x98p(@\x9d7\xae\xd3\x8b\xa9(@jg8\xeeg\xe0&@\x1bH\x88\xab\xbc)\'@\r\xbf\xaa\xa5m*\'@\x83\xd1\xa9\x8a\xf7\xa32@A<G\xb8\x90\xbc(@8\xfdF\xbd\xdc\xe7%@\xbd\x82\xd3f_\x8f(@\x9d\xe6?\x8a\xcc\x1c)@\xa3\xcc\x1c\xb9\xac\xfd0@\x8dAe\x06\xc6a\'@\xf6\x06:\xa9\xc8!&@}\x97\x9c\x88]\x91,@0\xf0o\x9b\x9b1&@\x13T\xd1\x1bV)+@w\xd7\x9a\xe4&\xe9&@\x08\xa1l\xb1\xdb\xaf-@=;\xa2\xfd^\xc1(@\xda\x1au\xf6D\xfa&@\x1c\xc50\xed\x11\x01\'@\x9d\xd6g\x8b\x89\x010@\xdb\xb0t\xa6!\xf40@\x07D\x9f.\x9f\xe4&@\xc4\xcfM\xf5AL&@\x1d\xfb#\xc7\xf1s(@J\xeb\xe3B\xdc$\'@]\xd2\x96\x10\xf1\x801@D\xc4\x10\x7f\xdc\x19/@\xcc[S\x0b\xd0{(@]\x84K\xfc\xd0\xfa&@\x1b\x9d\xf8\xf0\x1fJ1@T\xd4%62\x12\'@aW\xf0\x0b\xdd\xea%@/\x87\x13z\xe7\xdf+@\xd5!X\xc8\xe6$1@\xd5-\xd6\x08\xcbi&@\xadt2\xa5\xa4\xb2&@ \xd0\xd6\xf4\xa4\xed&@\xe6\x8b\xfcF\xb0\xd8(@~A\x1f\x91\x829\'@\xd2\xae\x12\xbb\x91\x18\'@a\xf7\xbb\xa89\xb7,@ zXR\xf4\x1d3@P\xa3\xc3G\xaet0@\x9f\xfb\xaf\x9ci1\'@[r\xe0Y<\x1e-@)r\xdb\xdb\x84\x0c,@\xa9L\x18}\xb7\xa8%@\xc8\xa1\xaa\xd7<\xda,@T\x0fW\xe60=&@S\x93\xae\x99+(\'@7rH\x93b\x9f+@\x8cw\x18N\xe8\xef0@\xb3\xbd\x07$p*&@\xadk\x1c\x98~A\'@\xef\\\x8a\x88c\r1@rn\xa0P\xa2\\/@q\xe2\xbd\x1b\xe3Q*@9\xe5\xc0_\xe8\x11/@su\x03\xae\xd8\xfa0@\xf3\x0c\x88\xa05\xa7/@n\x18\xcf\x1f\xbas1@\xd4q`\x9b\xa2;2@\xccK+\xee\xa8m*@ \xe3qA\xbe+\'@\xc1\n\x0e+\xa4\x14\'@\x1b["\xa5\xb0o\'@\xe9\x86\xab\xc7\xfd\xe8%@!\x85M\xf8\x08#&@2\xec\xa6\nh0&@;\x06G)\xc5\x06.@F\\r\xd6"A0@\xe8\x85Q\xfe\x80\xc8/@\xf1\xca\\\x9cF\x821@\xc9!O;j 0@\x1ap\xff\xf2\x8d\x1d0@b\xc6(\x8d\xce\x000@\x1b\x1e\xba\x8c\x8f\x08(@\xfa\xe9\xa39jH\'@\x08\xa2\xdf\x122\xe40@\xb6"`\xf7\xedE0@y\x8f\x1e\xec\xa5\xb6/@YS\t\x99\n8&@2\xf0N\xbc5\x90.@\xf2\x87\xe3v\x87-1@\xa5\xfc8%\nz&@\xe4\x04h9\x17\x8c-@\x0e<|\x16\xad\xdc-@B\xbc\x85\xfaj\xa91@\x1a}0\x1dk\x89%@\xff\xff\xd5\x1e\x93w\'@\xf0E\x12\xe2g\xdc+@\x0c\x15\xe2\x81\xecj.@p\x15\xde\xd0lc%@R`\xf1E\xf6f0@\xc3\xd0\xdd\xbe\x8aH+@\xc9\xe1 R%\x980@\x0f\xf5\xfb\xad\x19\xf5.@\x8bx[_B52@H5\xb5\xeaO\xa1%@\xd1`\x99\xc9R\xb1%@\x8cRn|\xfb\x15)@v\xbb\xc2\x93P\xc9+@\x11Q\xd2\xf1*B+@\xfc\x87\xc9]\xe0\xf81@(t*\x0b\xec\x8a(@ \x03GM\x9e\t.@n\x12\xfa}4\x9a0@\x98\'u7\xb0\x84,@.\x9fzf\xe4\xc5,@\x13\xb6\xce\xb6\xf7\xb4-@\xc8o\xc5\xfb\x00A/@\xd3u\x9f\x1bW\xff.@M\xe3\xa8a\xa9p1@\xc6M\x06"3Q.@3\xc3\xa5\xa6M\xb9,@&\xa0\x7f[\x7f8/@\x1aP\xf6\x87\x83d&@\x0b\xe7\x904q?+@\xe0\xb6Z\xd2\xc4\xe30@\x07\x13y7\xb4\xff0@Mf\xd6+>\xa7&@\x95\xb6 FA\xfd0@\xf0:L\x10NV-@\xb0\xce4"\x90}1@\x11!\xcb\x1a\x83b.@h]yy#\x82\'@\x82z^\x9b\xb4\x94)@\xe0>\xacy\x9e\xd7-@\xb4\xe3\x9d\x05\x8e\xce,@\x81$~\x8dh|%@\xe9:\xae&G{(@\xbcG`\x0e\xab{-@\xac\x9c\xd1?\xf7\xb81@\xde\xbc\xea\x90\xd3q(@[\xd6\xf0\xca\xb7U.@\xdd\x93.\x82\xd4\x821@]+\x0c\x8aV\xf70@\x1f\x03\n\x18\x94 \'@\xebr\x9f\xf1\xd7\xa0)@\xd1m\x7f-\xbb].@\xd8\x13\xd1\x96\xeaD+@\xeeX\x88z\xd46(@\x94/r@r\x16)@"\xb3\xfa\xfc\xcdx&@h9V\xed"\xfc1@\x08\xdf@\xd9\xee\xde(@i\xfb3H\xc1x5@\xcaN3)VU&@\xccJk>U\x17-@\xda\\\x97O\x86\x01(@fC5\x17/{(@\x97t\x12_\xbb}0@\x066\xae4H\x02)@(\x12\xe0\x8a\xe5C0@N.\x12\xe7\xd9\xd8.@DQTA\xa3\xb0(@\x16\x1e\x95w\xfe\x10.@\x9a\xc2\xd2I\x9a\x9e(@p\xc5\x02\xe4mO,@\x87\xe7\xd6\xe4\xc1\xe0\'@\x83\xa8vj.%,@\xf6\xaa\x04\xa0\t}1@\xa5\xd4\xb5y\x03\xda&@4r\x917fH&@\xc3(C\xc9c?1@l\xce\x15\x01\x8d\x89(@B\xb5\xd7\x07\r\x7f&@\xfe\xb9\xde\xa4A\x8e(@\xab\x1b\xaa\xbd;\\0@\x893\x1el\xa6\xb91@\x81\x002\xa2a\xbf,@a\xcc\xf1/\x8fx%@o\xaf\xfeG,\xd0\'@\x89\xd6\xf2\x0e\x0bd&@\xef\xa0\xff!A\x86&@S4\xfaYQ\x9f&@\xda\x03\x10\xf3\xed\x9d1@v\xd8\x1e8v\x1f(@\xf3!;\x89\x03\x89&@a\x18\x95\x7f)h.@\x88gV\x07\xf0-\'@\x18\x14\x95\x98a~5@\x8b\x87\xee_\xe0g+@H\xe6\xe1\xd8\xb0\xbf0@S\x06#3\xa4\x06,@T\xb2\xf3F\x8b\xa3,@\xaf~\r}7\x1f,@\x94\xd8\xf88k"/@\x13K\xbc\xa5\xc5I(@\x02 \x88\r\xf3\xeb-@I\x8b?\xc1\x15\xc9(@\x7f\xe1t\x9c\x91\x8f\'@6\x9d\x92\xd4\xb3\x03)@\xa1\x96\x17\xc5{\x930@H\xee#tBE/@\xaa\x95&\x12%\xe0\'@\xf7\xbf\x94\x0f\xf0w/@^\xf9\x05\xa8\xf1\x9c%@\xdc\xea\xe4\xa93-/@S\xe4\xc9\xd1os(@L\xb2\xb3\x18\x06\'.@\x8c\xb3\xca5[\xe23@+\xa8\t\xac\xf1\x13(@Q/\xe7\xf7\xd4j1@t\xf7A5S\xe1)@\x18$t\x8f\x07\x17)@\x91e\x17\xf8\xe3\x19\'@\xb8\xc6\xb3\xec\x1e\xd0&@CGF\'\xcfP)@f5\xd4\xb9\xc2\xd90@\xbf\x7f\xd1\x02\xad\xc11@*\x03~`\x0b\xf9\'@6\x10\xe5\xe8\x1d%)@`\xd68\xf6\x03\xe2(@\xe3\x04\xc9\x90\xcd\xcd+@\xde=\xc29.\x05-@\xf27\xb6\x85k\xf3-@\x9a[\xb7Y\xf8\xea-@\x93\x1e?\xe6+92@\x81\x1d\x9a-%d-@\xd6\xec\x1e\xd3+\xed,@OJH\xb6)\xb11@\xae\x84\x905H\xcd&@DA\xbf\x9a&\xbb-@3\xcb\xf59o\xad1@\xf3\xe9\x01\xef(u0@\x08\xa2\xb6\x04Xq.@\x96\xe5\xae\xaeq\xe80@\xcb\x8e:8\xc0\x13&@\x00\xcfr#\xab]/@\xea\xe4;\xe0c\x9a%@\xb2"\xccSR\x9a&@\x8a\xcf\x9co\xc2\x9c(@\x99\xf2^.\xeb\xd3-@\xd4g\x1cM\xf4\x1b(@\x9e\x1f~\x13\xac\x95+@z\x0c\xbb\x95\x90\xe3*@\r0\xdb\xb2;\xdf*@}\xc9"\x85\xf1\r\'@\xf9\x1d5s/\x9c1@\x89K?\xea\xa281@\xecp\x8bs\xda\xc1-@\xc4\x1b\xab\xfbz\x9f.@4\xdb\xb3\xd2Th-@\xe0f\xba\x8b\xe8e)@I\xa7s].\xb8(@ObS\x0c\x81\xae\'@\xc5\xc5\x14\x10u%\'@\x84\xce;\xf3\x9c}%@\x87\xfd\x85\xe0\xda\xa6%@\xe9dS\xc0\xfb\x12.@#R\x16\xa6\x9b))@\xd9\xbe~\xf8`</@\x94\xeaO\xaf\xa8l1@Z\xd3&\x81>\xdd%@\x8a\xf1\xa4\x87\xb0,\'@qp!\x0f\x87\x150@\t\x15\xa3\xc0&\xf9*@\xde\x15\xf8\x9a\xc0\xf9-@kXT@sr1@\xd2\r\xa0I\x03#0@\n\x89\xea\xce\xcc~.@:,QC\xe3q\'@Q\xbb}>\xebg&@\x82\xce\xa8\x8a\xe8\xb0/@\xde\xeedl(\x1e0@\\\x0e\x97 \x18\xd4&@I5i8o&,@\xb28*\xd0v\xd4(@_uf\x1b\xd3\xa8&@\xd8\xa2\x94\xc8[\x8d(@\x1a"7R\x96\x9b1@\x0b~n\x92Yu*@\x16)\xc7;\x15<0@*\xef\x14\x19\xf66-@\x19\x07:\x952T.@\x95\xc0\xb0\xc1\\\xf5.@^\x02\xab\xba\t\x0b)@=\x1a\xa2\x07G?.@\xe5\xcd\x90C\x94\xbe%@P\xbb\xa6\xab3`1@K\xda\xbb\xfa\xa9\x9b.@V\xaa\x8d\xb00\x9d1@H\xef\xfdV\xd2 1@\xb1\x97\xb0\xbe\x89!)@\x80>K\xfc\x14\x00.@\x0e1\xa3\x1c\xf2?1@Kh#\x06e\x8c\'@\xac\xac\xcfd\xfc\x80\'@d\xe0\x01GV+.@\xb4\xf7\xc1\xea\x89\x06(@8@\xec\xf5\xbd\xc5(@m\xc6B\xa2\xe3\xb01@L\x06&c\x05\x8e*@\xe3K\xb0;\xb1$.@\xfb\xba\x06\xe2\x85\xcb%@\xe4r\xab\xbe\x80\xb2,@\x831FC\xc0\xac-@\x17\xc3\xe8|\xa7\x0b2@b\x90W\xed\x88\x0f)@\'\xc6o\x1b\xb1\xc4,@\xfd\xc8$b\xa8\xcd(@\x98\xe3\x82\xf7w+-@{\x0e\x83\xeb\xe3\xcc%@}\xba\x9f\xcf\x93\xfe\'@W\x07X\x128\xcf1@S\x15\xe6\xe0D\x9b\'@h!\xfd>\xa6]\'@E$8\xf4\xed\xb1/@\xce\xc3\x03\x03\x00\x0c.@\xa7\xa6 S\xb8\x15*@\x04\xa8\xd6\xd0 \x180@\x13\xc0\xa1>\xf8\xea-@\xb9J8|Ap-@_\xd7p\x03\x97\x8d,@\xd3\xd5\xe4\xc9\r\xe6(@\xeft\x8b\x89\xfc\x96(@\xd1M\x06\xd9\x06E1@\xf9\x99t|?\x835@\xc4 \xd6YC\xd4-@kV\xdbr\xe3\xa51@5sM\x8c\x9ap&@\xf1\xdc\x9b:\x17\x7f)@\xf3\x7f\xecDe,.@z\xed\xd5\xb2\x7f\xdf)@9\xf8\xa6\xd3Ud1@`P3\xcaj(.@\x0fDhso\x1b1@\x16\x8e\xa37U\xe4(@\x03*y\x86r\xd61@z-\xe3l\xea\x0b(@V\x9dW\x16&-.@\x04\xc7\x11\x18\xbdu*@\x80\x06K\x12<\xa2+@\x06`o\x89,w,@\xc8\x14Y\xff\xb2\x9a(@\x0cp\xcf!\r4.@\x0e\x1d\xbc\xe9a8\'@\xa8\x95\xc8$\x9d62@\xfc\xc5\xd1)\xddQ,@\xda1\x85\xd3\x04A.@\xc36\x0fccc1@_\xbf\xe4\xb8L\xb9%@\xaa*C\x9c\x1b{+@h\xb4\n\x9c\xe2\xd6.@\xbb\xf7i\x94\x9a\xcd1@\x1d\xd2\xbf\xf9\xbfh.@v}%$u\xe7)@a{?\xf2e\xdc0@\xcb\x8866p\x182@\xb6\x0f \xfd\x01d.@V\x1b\xe3\xfct\x96.@\xa1\\\xed\xf0\x1aJ-@\tj\xf6\x90M\xfb(@r<\xcd\xf0\xbd\xbf+@\xdb\xfd6\xd6Z\x0f-@\x9e9\x00\x00\t\xfb/@@\xec\nE\x82\x960@\xf6\xf1"\xb1\x9e`.@V0\xda\xf0\x8c\x99%@\x8b\xa43\xb90(1@\x9bg\\\xc9\xc9))@\xb0\xe1\xb4\xa7v7.@\x15\xd5u\x1aw\xee)@\x80\xe8\xeb\xb1\x01\xc6-@\xe1\xc8\xf5\xd2\xde\xb8-@t\x8f\xc5\x9a\xd4N-@\x82\xfcP\x0fc\x08)@\xd7-y\xae\x10\xb1\'@\x99\xd0\xa4\x14\x1d\x120@,\xa9\xe4B\xed\xb1,@6\x9c\x84\xa7\xe0\xd6,@\xa3\xd8\xe5j\x0cP.@\xccG\x00V\xae\xa3/@\x9d\x9f\x94\xd3\xfb\xb7,@\xb96\xe1\x16\x12x%@e\x9b\xe81\x9b\x1e&@t\xd9\xe8:a_(@\x9e\xfe\xc4&\x8bj-@\x98\xcd\x0e.\x80P-@\xcf\xbc\xf3!fs*@\x0fI\xa4\xeb\xbdv*@\xb3\x98{\'\x98\x1d*@\xcd\xf8\xbe4Z\xf4)@H\xef\xe8\x8a^\xd0%@\xb7kJ\xde\xd7\xaa.@\xcb\xac2\x10\xa6\xec1@w\xa0\x1c\xce\x96V-@\xca\xdc\xf8QA#/@\x17\xa6\x0f\x8d,\x921@\xd7\x89\xdcH\x9b*-@\xb3\rLX\x7f!)@\xfb\x9c\xfb\xa4\xb7B.@\x9f\xc2l\xd3T\xb50@\xd69[/\x11~2@\xb0T%\xf8;\xd5\'@+\xcc\x10?|\x8e(@\xf9\xb7\xd6\xd6\xf2\x86\'@\x01\xbb\xcdo\xb5\xf5,@\x85\x89\x94u\xee\x8d1@s\xe0\xb7V\x89\x99&@\x10\xb1_\x02l\x8a)@n`\x83i~c&@\xde\xc5\x81&\xce\xdd&@\x04\xe0\xd2\x03\xce\xa8+@\xb8\nr\xb09\xf90@j\xdd~\xa4\x8cd&@\xcc\xc3\xfc\xc4\x19E.@\x07\xab\x17\xafI\x9d.@\xa9\xd4m6\xab\x14(@\xcd\x01\x00\x14\xf2{2@\xa7\xec\xfeIz\x832@\xe8`u\xbc;6,@\xa7\xdd6\xea\\\x03)@5n\x9f\x1e\\,1@\x1b\xde>\xfa\xa2v-@\x1dV 8\x90b.@][\x91s-z1@\xfech"\x94\xb6+@\x94\x1cjt\x9b\xe5\'@J\rc\xf0\\\xf11@\xc9\xde\xe5\x04\xc0n&@\x9d\x18\x15\xbf\xe9\x87&@\xf3\xd6\x96\xc2\xd3\xf4\'@P\xee\x98\x90,N&@W,,*\xdfr(@pcSX\xf4\x1a0@\xee\xb6\xf41\x1700@\xdb\xc0\x9c!\xa8\xae&@\xde\xa3\xa2\r\xea\x0e/@\xe83<\x99\xd0\xff/@\xa7\xc5\x8c\x07\x86u0@\xd2\xfcp\xf6n\xc01@@\xb0\xbfm)g1@\xbf\xaf\xdb\x1d\x14\x160@\x04\xe7N\xe5]\xcf(@\xc7\xc33\x00\xe4\x88)@>YX\xaf\x89\xa1-@N\x82l\xc6\xb8\x93&@\x94\xb1\n_\x88\x0b(@`,\x04s\xa8\xaa&@\xa9\xb3\xbbo\x13+2@\x83:\xe0\xfdMu,@9\xcbnL\x02\x82&@2\xdc\xf7\x94\xf0:)@\xa5\x87\x1f\xfa9\x082@j\xe9\xaca\xaf\xb6+@\xbe\xabmr\x11q0@$,&+\x9ez-@_*\xdb\x12\xa6\t\'@\xcb\xf4\xa4Y\xb47)@C\xd1\x94\x94\xeaL\'@p\xe1\xa9;\xf2\xe2)@P\x18\xafH2\x8e.@\xc4F\xbchr\x18.@\x92[\xfc\xed\xec\xf9%@\xb1\x1fj\x90\xdfq*@\x80\n\xe3\x87R\\,@c\x92j\x91\xb3\xe8%@59\x83\x82R-2@V\x0e\x07Er\x81+@\xde\x00\xeb\xefX\xde&@\xbc\xc7\x85\xb8,\x9d.@\x95Ib\xcc\x98w&@\xe8\x1fV\xd9?\x855@j5\x15\xdc\xb3\x916@*q\xa4\xcb~\xbf,@\xebR\xe7\xef#\x891@\xa0K\x0f\xe3~\x9c0@\x80\x1a\xc5[R\x0f)@\x90\x99\xea/\xef.)@6W\x8a*\xf6\x08&@\x89\xbc\x11\xca\\\t-@6X>\xf6d\xff(@\x90\x91\xc6\xd4\xab\x1d-@\xedl ]\xc1\xd8*@w\xff\x90\x04\xd3y%@\xdc\xbb\xfcO\x10\n2@\xc3\xa1gp\x8b\x031@\xef\x9b\xd2\x02.C&@S,\xcc\xa4\x9b\x88*@\rM\x7f\xac\xa9\xd51@\xb13\xac\x9a~c0@\x90\xd2\x878\x9d61@31k\xad\x8b*)@\xf1\xa4\xa7!\x90>2@\xa4\xc6\x03\x81^\x90-@\x11oX\xcc\xe2\xbb&@\xd3\xb5\x14\xcd&\x8e.@x\xe0\xcf\xb9\xc2\xd5\'@\xef7c\xd8w\x91\'@A\x96j\x91;\xf1/@\xd5U\xea%T:2@\xd0IO\x16c\x99,@B\x02\x05\x03\xa4\x85(@9_\xc0"\n\xa3&@Q<\x95%\x12\x9a%@U\xfc\x87\x011\xa0&@{\xa3\xbe\xaf\x8cU&@\xf4V\xd8\xcb\xe7\xca\'@(\xaeK\x8e\xfa\xdd.@Es.\xafD\xf13@\xed\xc1_\xe6\x0e".@\x937\xc0\xe6\xb59.@-7\xd57\xb6\x0e0@\xf6\x1c\x0eu\rj-@@#&\xf6\xd5\xcb+@Nb0\x9b\xc7\xb8,@\x95o!\xbe\t\xf4&@v\x83\x81:J\xaa-@-\xe1v\xf7\xefY&@\x84\x7fo?\xe7\xbd.@\xac\xfb\xdb\xfa{\x16*@\xaf\xa3h\xa9\x01\xe9(@\x84\x18)\xff\t\xd7&@\x00]\xd4z\xfb\xd8,@\xe3\t\xc6\xef\xaf\'&@\xef\xf9\xa9r\x849&@^\xa7\x84\xe4d\xf8,@J2\x17\x05N\x03.@4\x14\xbe\xff\x87\x12&@?\xc6\xe4\xc4\xcd<1@\xa3\xf7\x16+e \'@\xddy\xa7-V|,@\x11D\x82\x82:o2@D\x03c\x07\x96H\'@r\xe1A<\xcc\x8c0@b\xfb\xf4\xee\xa8\x93&@\xc2z\x14Y\x90\xff+@wU\xaf\xdc\x7f\xc30@\xb3\xbdx\x0b\x00"-@\x0e\x87l\x88\xed\xe1%@\xb0\x93\xbcVqD,@\xb77\xa9h\t,1@0bpa+{-@\xedu\xe4\x13\xf2\x7f(@\x02\xe7\t\xc6*\x112@S\xe0\x87\x11\x8c\\0@\x91\xabF\xaa=\x04(@\xc3\x13\x8cg\xb3(,@j\xd4\xf5r\xea^0@\x8b\xa0\x88\xe7\xc7\x93%@|\x0f\x05I-\xc9&@\xbc\x8d\x9fxF:2@%\xf6z\xb0\xe2\'2@\xf7\xa5\xa4e\xa4\xdb\'@[\x9c\xa9\t\xca\x13)@\xfe\x0c\xaeM\xb7n(@\xef\x1e\x150\xcdd-@!\xd6\x1a\xd1\x17U1@\x00[7\xa0\xb5Q1@\xaf\xa9v\x0e\x96#3@\xc8\xb0\xd7\xa3\x15R+@P\x94\x1bMlI(@N\xfb9Kc\xc6+@\xc8\x0b\x9c\xe5\xaa\xf8(@0\x86\xa7\xba\x95I\'@\xf0\xfd\x12\x01\x9e\x890@\x84\x8f\xd06=%)@H\x01\xac0\xd9\xc8+@\xe4Gk:e\xc00@\x80p\xaa\xa2\x96\x04*@\xbd\x82\xd8\x84v#\'@3\xa1\xa0\x9c2V&@\xc8\xb9sB\x1b:1@7\xfa*\xcaz\xc5+@@o>\xa1\x95\xf4,@\xe5\xdc\xccN\x14\xb10@\xd1;yD\xfdJ\'@\x9f\xb3v\xdbF\xa8\'@\xdb\x15\x9e]\x8fA\'@\xf8"\xd6\x9ec\x8b0@o\xcc\xf6T#\xf6-@\xd8\x1b\xc71@\xaa)@\xe5\xd9\xec"\xbf(1@9Y\x00\t\x9a\r&@B\xca\xc3\x81UJ(@\x02\x1aZ\xbe\x9b\x92&@\xbf4`a\t\xd1%@V1\x04]U\x9f*@7x\x15\xd0\xd1\x97)@\xd8\x0f\x12\x18{\x03-@\x15"d\xd9\x93\x8d(@\xe4I\xb7\x11c\xec\'@\xeaG\xb0\x10[0)@\xe8\xa5!\xaf8o,@\x04\xb442\x86C1@\x84!E\x99\x06\xd8-@\xdel\xb0\x01\x1691@\xa3\xa5\xf713)(@\xf9\n\xc6\xc4\x89H.@\xd5\xeew!\xac\xa3&@\xf9\xf9\x05&\\\xc1,@4W\xecf\t\xdb&@\x13c\xffP\x14\xc3&@\xfe\xd2R\xac}\x9c0@\xcf\xd9\x99\x19Ct-@q\x88\xba\n\xc0\xba*@\xb9&\x07\xc22\xcb/@+\x81\x05\x13\x00\xa4\'@5Z\x9e\xfa`\x082@\x9cir\xd0\xb4Y-@\x99\x84\xd4\x97"b1@\x80p\xa2\xf8\x13#0@i\x1cT\xc2\xe6\xa9+@]\x926`\xd1\xd3-@\x9a\xa1\xd9\xa2\xe8\x0c-@\x1b\x93;"6\xc6&@\xac1\'\xa6\x17\x80.@\xf5\xac\x86\x9b\xec\x91+@\xe3\x9a\xdbIN\x19-@I\xb0\xc1\xac?\xe6&@\xfd^8~\xae/(@\x83/3\x1f\x0f\x1d+@\xa4\nc5D\x165@_\xa2\x0e\xe0\xcb\x8d-@\xcb|a\x1b\n\x04\'@\xfc\xa5\xe5\xc0\xfc\xd6-@k\xe4,8\xe4\xe9,@An\xb3\xb0#\xdd,@Qz\x17\xdd\xf4\xa2+@mY\t\xf9"8.@w\x1dA\xd3\xecZ,@i4U\x89\xb0\xd4*@CB#E\xca\x022@?\x824G\x82\xf2\'@#k\x94\xcbC\xbb(@<\\\xf9\xcf\x8f#(@\xb2;\x83c\xbax.@ \xc5G\'"F5@\xeb\xd2\xc4\tR\xcf0@\x88\xedFv\xa0k.@]\x18C\x07\xdb*.@\x1b\x7f\xf8`\x9b\x0f1@\xe2\x969+m\xe6\'@8\x15\xfc\x863$.@/\xe0\x12\x1b\xe3\xdd+@\xa3\xd1\xf3\x8e\xe5\xd0%@{\x7fl\xc8\xe0\xbe-@\x93\x1c\xa7\x88\xd49-@\xd8W\xd0\x9a\xf7\xa91@\x01\x01]>4_.@\x8fCs\xb3\x9f\x930@\xa9\xce\xce$IE.@\x9aI\xe9\xa2\x11\xdc+@\xd6A\x94k\x96\x1b2@\xb3\x90\x82L\xa8F+@\xc8\rUx*\xeb%@\xfa\xab\x17\x87\xe5\x0e&@\xa4#\xc8\xa2t\x02\'@\x86:\xb7\xd9Sv\'@\x8a\xf1S\xde\xf3\xb6/@\x86\xc3s\xf2\xcb2+@\x86e\xf0A\xa0)&@\xd9\xa702\x9eE1@V\xd2\x99,\x80\x87,@\xa8\xbe\r\xf2aZ.@\xfd\xbae\xa5\xdb\xdb\'@\x14\x8b\xd5\x90)S.@\x1b\x9b\xe2#\xf3\x031@\x0c\xf1\xf7\x99\x13\x9a)@{\x9a\x9d\xd8Z\xbd-@i\xe0I\xccf\xcc1@s\xf4\xab\x1ej\x152@\x85\xed\x04\xf6\x86\xd3-@\xc4&\xd9\xc1\xa5\x7f.@\x85}B\xb4e\x89-@\x816\n\xa5\\\xc8,@\xce\x8dm\xd3}\xe0,@\x05\xda\\\xec\xe8;1@V\x90\xc5S]\xee0@\x14\xe9\x96\xb3T*.@JB^\x0f\xa96,@l\xe3d\x8fo\xec(@\xa4\x91\x1f\x94\'\x00)@q\x87\xbe\x96\xd0\x0c)@\xea\x94\xb7\x03\xc2\xe2*@\x8a\xe2{~\x81\xc7\'@Y\xc5\xe0C\xf19\'@5%*\xae&A\'@\xeb\x96\xc0\xd1,Z/@/\x1c\x1c\xed\xb9*/@\xce\xa0\x8fD\xaa\xd4/@\xc0}\x19\xf89b-@&\x9d}\xcc\xc4\x00&@\xa6\x8e\xf7\xf8+\x87-@\xc7`O\x1e?\xb31@\x1a\x96\xa7X\xcbf)@b\xe4\x94C\x96\xe70@J\xf8\x84\xdf\xc0\xe3-@\xc4oL\x7f)+2@\xc6\xa8k\x0c\xe0?)@\x9a\xa7\x1a\xbb\xf8/-@3*\x02\x81\xcdv)@\x0c\xe8\xcesX\x93&@\xf5\xa0\xd3}X\x131@T\xaf\xefVI\xb4\'@\xdd\xf3a\x95\x92\xba0@\x96\x85!0\x8b\xea0@@\xe8\xa0\xa6\xc7\xcf0@\xa1\xadg\xbe\xe8\xf1,@\x8e\x8e\xd6\x8e\xfd\xfb1@\x8d%7|q\xef\'@\xff\xe0/F\xb8G-@\r/\x8a\xacv\xe93@\xd0\x99\xfb\x7fqq0@\x83\xf9\x8ek\xc4@,@vU\x87\x889\x122@\xce\xc3<Y\n\x0f2@6\x9d\xd93\x0f\x0b\'@\x02\x8f!L\xc7^1@\x9e|+]\xc7y,@\xd6-bO\x91&\'@\x9cU\xb5\xcb\x8e\t2@H \xf3\xb6%s(@\x8d\x91\r\x9b\x85r0@\xb2,\xe4\x16\xbf\xd2,@\xebp\x11\xcd\x01\x82-@\xb4\x8f0\xe6\x0cq-@ju-\xac\'\xb3&@\xdb\xd6k\xdd\xaf\xa0&@\xb4u\xa2\xbd\xc5\xa8%@\x01\xf7u\xcd\x9e\x81)@\xe0\xbaoC\xbe\x93.@\x0ck\x93C\x90\xca/@\x86\x1b\xa7\xea\xc6\x960@\x84\xb1\xbe\x80\xd2\x1a2@\x97\x13\x90f;a)@\x90\xb6\xb3#\xe8x&@P\xe9\x1e\x8d\x9d\x97(@\xdf#\x86\x89\xfd\xdb&@\t\xf3\xcf\xf7\xff\xdf,@=\xb4*\xb3\xb0+-@\xf7u\xcb\x10\xf6E.@;\xab\xe9\x1a\x98\xe6/@\xf0w\\]\xde\xcc+@\x1d\xee1\x81\xba\x18&@\xd7D\x8f\x8e{R\'@\xe3\xdf\x97\xde+\xa4\'@A\xfa\x99\xfb\x7f\xaf\'@\xe3\x11\x8a\xde\xef\xcc\'@C\xc5\x87-\x8f\xce/@\xe4\xad\x93\xa0\x8d\x16\'@\xde\x98\xabO\xf2.4@\xff\xc5\xbf\xc4RE-@\'\xee\x9f\x96\xee\xd4,@N\x86\n\xad\xfc\x0e-@^r\xf3d\x98L*@P\x90\xd8B\xae\xf8\'@?\x90\xdbW(\xd7-@\\\xb9\xf3\x0f\x91+(@D)\xfd\xa8",(@]\xea\x11\x8f\xc4\xdf&@_CO\x8b\x18\xf21@*o\xb5/\xd20&@\x0cVh\x03\xe4\x152@\x9a+\x80~\xb5y)@}\x87\xb4\xa2\x1a,,@a\x93\x9b\xdb\xf0\xc8\'@\xad\xb2\xde\x0c\x1ev5@n\n\\\xc5e\x88(@O\xcd\x0e\xb5\x9e\x08.@\xcbsG\x84CG*@\x84sK\xba\xe4\x03.@C\xd2\xf4\xd9\x11?,@\tBS\xa5V\xaf(@\x1a\x88\xae\xf8\xebd-@\r\x9aj0*3&@\xdb\xc0\x8fO)\xc4.@\xfdT\xf2\x87lB-@\x1c.\t \xb6\x9d\'@\x187\xef\x87N\xb0&@\x00\x88\x9d\x1b\x83\xb0&@\x95JL\xfbN\xa6\'@\xb18\x9bc\xd7\xaa\'@&\xf1\x89\xc8e\xda\'@\xcc\xcfb\xb6p\xfa-@\xef\xc7\x8e\x8c\xd5\x832@+\xfdL8\x17\xd1.@\xc2\xaa\xa2\x92\t\xf1\'@i\xcb\xa6\xac\x13\x97,@\x14$8\x86\x94m-@\xd5d`\x96\xe7\xf2+@3\xaaXmA\n\'@\xf4\xd3\x85\xdf\xd1$,@\xb9\x1e\xd3B\xb2\xca&@I9\xa6\xb7\x1a<0@\xb9\xa0\xdf1\xb9\x031@\xf6\xd6\x16\x9f\xe1\x85\'@\x8ba?\xd0\x8d\xce+@|iQ*J\xfc,@\xdf\x91u\xf94\x13\'@\\\x1cf\x8f2\xa5,@rVV\xed\x85\xa90@,\xde\x06\x9d\xb8\xcb+@Sv\x1b\xa8z\x8b%@>o\xc2\xa5\xd5\x9d\'@\rAT\xf8J\xf10@\x04\xac\xb4O\xcbv,@I\x87E\xe7\xf0\xf30@\x1a|S\xb6\xde\xe90@\xba\xc2P\x8b\xb4b(@\xe1\x96\x88J\x10\xb2\'@\x83\xc5YQ\xe9\x16\'@s\xa3\x82\xaa\xe0\xfa.@M\xf53\xce\xf57\'@M\xb1\xaa\xe3h\xe4\'@\x87PAs\x81{/@\xbc\xb4v5\x1b=.@\xb7\xd1\xae\xc1\xa3-\'@\x10\xc9FG\xefA-@\xb9>D\x10\xcc\x05-@q7*\x8f \\.@-q\xc3#\xfa\xb5\'@\xc3\xc8\x8f\x92k\x19.@p\xc9p\xa4m\x92&@(\xc3\xcd3\xa0\x0b(@\xb4\x01\xbd\xca\x0fs(@q!\x1f\x02\x15\xd0&@\xb2o\x99SR\xec%@\xeb\xb2\xd2,\x12\xda\'@\xec\xe1\xaf\x14/{0@\x9c\x99q\xef\x03\x942@\xf3\xcc\xf3\xb4\x9b\x810@no\xd4a=\xa4,@\xee\xe1\xb59\x89&)@\xf1\xda\x12\x8bV\x1a,@\xe0\xe2\x14~\xcf\xf9(@\x88\xe5\xd6\xf1T\x900@\xda\x128sp0&@6q2\xee\x0f-,@&\xa9\xaf\x1b\xaa\x8c1@\t\xaf\xe8\xbe()3@\xfbL=\xc0`=.@\xaeFk9\xd9\x9f+@br\xd87;\x14.@B\xb0T\xe6\xf0&.@d&\xfc\xc7\xac\x180@\xebg\x99O\xd8\xb6&@\xe1bb^Kk0@\xdco\x13q"@+@\xd8E\xaa\x88\xbb\xfd\'@\x8a\xac;[\xbd\x8a2@\x14t\x80\x04\xa5M)@\xf9\x83V\x07Y\x9f/@5N\x89Z\xa6W1@\x98\x12\x999\x00\xe4.@i\xd0e\x08\xeb\xde+@\xe4\x02X\xe07\xd8&@K\xbe\x89\xa3\x85{1@\xb2\xab8\t"\xd3,@\xcc\x86\xbaNh\x99.@2\x98\xde0O\x830@\x9c\x1c(#[\xc7-@\xf8W\x113\x87W%@\xbb\xa7B7M\x9f%@\xa0\x06\xdc\xaaS\xce%@\xcd-\x19R\xb9\'\'@\x86Ev\x85[&,@Q0\xcb\xf80\xaa%@{}\xd0b\xc7\xf1\'@\x08\xbe\xc0^\xc5\x04\'@\xdc\x107"\x1e\xcc,@\xe2\xcc\x99\xf9\xeb ,@\x1b\x9e\xfc Ua1@+\x90=\xa5(\x9f/@+\xd5\x9b\xde\xd5\xe2%@T\xedP\x9e\xd6\xb9&@\x108\xcb0\x9d\xc10@\x05PX\x8blT,@MsZ\n\xf2\x11(@\x8eCCm\xd4\x96/@m\x89\xe6\xe9\xf5\x04-@\xad\xf4\x86\x9a\xd5A\'@\xe5\x06\x81[\xc4\xf6+@\x9c\xfa\xb8\x08\x0040@\xdd\x19]\xc6\\\xca/@*U\x97,\xfe\x03(@\xa4\xbf\xf2\xb8\x99\xf6-@\x9a\xbd\xb5nnF)@p\xf0\x95\x9cM\xa6\'@}\xdc\xc0\xa5\xd8\xaa/@V\x16\xc1E"Z-@\xce\x98\t>\xfb\x85%@\xa6\x85A\x0bnX-@\x89\x1dS\xaf\x13\xe4\'@1\x12\xaf\xdaJ\xa4)@\x00:\xa5\x1aL\xfe,@\x07\r\x14\x0b\xc1\xe5+@Na\xb6\x188>,@n]\t\x84\xad\x9d)@\xef)V{\xee\xa80@\xdb\x90\xcc\xd2\xd5\x0f,@\xb8q\x0c\x9f\x0c\x9a,@Q\x7f\xd1\xe4\xf7A+@\xa7\x19\xf2\xef\x15\xfb0@\xc3n\xdaz\xc4\x050@\\\xb8\x12cpR,@\x8f9\xb4\xb2\xafq2@\xe8\xe6\x19\x08\xfb\xdd+@N\x84)\xf9\xdd\x862@\x84\xeaJ^\xda\x86&@Z\x8b\xb5P\x11\xe1&@3|/\x96\x8490@;\x18E\xd9\x01\xca&@bDF1\xf7;)@\xcc\xf6\xa7\xaa\xe2$(@\x13O\x84R\x06\xa9\'@\'f7Z\x19=0@\x16\x9fd\x82\xd7\xed-@\x07`\xb5^\x1fh1@\xea\xb60\xeaY\xd9&@-\x15v\xe2\xd9"+@\x81kY\xc2\x8aZ.@Q\xb4\x1e\xda\xd2\xa70@\xdb\xfb\x1f\x0b\xb6\xe20@\xce\x1c]\x11\xbe\x01-@h\xa1\xf7\xd3;\xe6\'@\x89d\r\x88!H0@R\xc9*L\xc2\xa0\'@\x16\x9a\x05\xb9vc.@\x9fZbW\xb2\xa6/@\xaa\n\x99\xd7a~1@\x17\xca\x11\xb5f")@a=\x9d\xc7\xbag%@\xb1\xfc\x0e\x86pw%@5\x93\xa9\xfd\xed\xbc%@\xbaZ\x1fA\tH0@X\x1dL\xa2\xa3\x18&@\xc6\x0c\xe1y*\xdb,@^!\x99\x13\x0f\xed+@\xf3%\x94\xca\xb1\xf3(@\xf1\xb2\xd2\x95/\xe6(@\xf7\x01Q\xd5\x90\xee,@r\x84\x10\'\x85\x01)@\xd7\xf6g)\xc9\xc0\'@\xe6\x03b\xeb,2,@\x13\n!\xac\xcd\xb6-@\x01\xdc\x12\x1a\xf5t0@Hh\xbej\xb5\xaf0@\xb1\x04\x83\x7f\x7f\xc1+@=,\xf1\xb8\t\xba/@\x03\xf6\xe98-\xdd\'@\xfd\xdd\xf6\x01\xc9\xb9\'@\xf1\xa5N\xc8\xe1\x1b\'@\xa6\xcd\x98\xa6\xdc\xe3\'@\x02x\x986\xb7\xb10@3=\x02\x9a\xb7\xe5&@!\x0f\xc6\xb6~\xd01@A\x03\xcb\xdb\xad\x1b+@\x0f\x9f\r\xfbf\x132@\xf7\x1d\xc4\x0b\xb4\xaf-@+\x83\x9d\x83\xd5\xc30@w\xeeLn\xd6\xc6&@\x89(\x0bF\'\xb6&@\xfb\xa7}\x04\xee\xcd.@\x85\'\x05\x96<\xa5*@j\xf2vW\x1a\x114@\xfbXp\xe6\xe7\xe0\'@\x88yL\x90w\xa5*@ 1\xf5\xb5\xc9\xac/@\x13\xbd\r,\xd8\x83*@7\x92\xa5%\xcb\x7f\'@\xb4U=\x1f\xe4\x7f-@u\xbe\x10\xb9z\xba/@q,\x1e\xf6\xa0\xca&@\xfb\xd9\xa1d\xa5\xa92@\xc6H\xcc\xea\x8c\x022@\xdc\x0e\x8e\xdcx\x04-@0\xc9j\xf7nT,@\x94\xe3\xef\x19\xaa\xcd(@\x9a\xb0e)\xaf\xfe%@\xee~\x89"\xba\xc5-@\x8d\xce\xb0QmI/@,\xbf\xb4\xf5\x9a\xce%@x\t\xe2D\xe4\xa5%@\xa5*\x12\xddb\x961@\xf8p.A\x83\xdc*@\xc0\xfd\x8cZ/\xee0@\xe0L\xd3vt\x9d(@\xabL\xd7\xc4\xa5\r/@L\xbfTu/\x80&@\xc6\to\'\xab\xdd-@9K|P\xc0\x171@\x9c3\xee\xe6\xe1\x03&@\xfe\xd7%>\x00\x8c&@\xbfzG)\xb9t\'@\xc9e\xf7I\x80I.@\x1b\x9a7\x0f\xac\xd9,@\x04\xb3\x81\xb4G\xcb.@\x94 \xe4K\x15E1@8\xfb\x07\xb6(\xc3%@\x9fJF7p;0@\x04A\xfd\x8d0!/@|@\xdd\xa1\x99w,@&8u\xda\x03\xa8\'@\xb0\xaf\xc9\xba%S1@\xa9G/X\xacc+@\xbfb\x85\x15\xde\xae%@\xec\t`L\xe0\x13&@\x95:\x11\x80:\x86&@P$u\xe49\x7f\'@\xd4\xca\x0c\xe0\xe0\x9c\'@8\x14\x010Z\\1@\x07&\xb7\xb4W;0@\x81\xfc\x97\x18}\xd7-@[\xe3\xab\xf9\xa2\xf2-@z\xd1%\x9be\xb2/@\xfc\x96h[ 5-@\xb7\xf8\x1aw\xa0\xb80@\'\x82\xcf`\xe4W%@\x06\xb0[\x7f\xee\xd0%@\xff\xc11\xf7\x83\xfc%@(;+\x93E&(@\xa6\xcb}\xb2\xffp/@\xfc\x08\xefMg\xca\'@L\xde\x9cS\xe9K1@^\x8f/\x87T#\'@\xab\x0f \x16~..@^\x0bq\x0b;\xf40@\x16\x8f\x029XF1@\x8fv \x8b:\xd7\'@9v\x9b\xc4\xab\x12\'@62\x9a\x11\x9c\xb1%@\xa6\x9f\x9c\x10g8)@ _\xf1g\xa1z,@\xca>i\xe6*\x82-@\x9c\\\xc83f}&@\xc7$\xc4S\x9aU.@\xd0\x99\x86\xdaV\xf5%@\xfd\x0b\xd7S\x07\x82)@N\xf0g%\xd883@|\xfc Z\x0e\xd5-@\x83\xd1\xae\x17\xde\xb21@.ZV\x1e\xc3\xb5-@6\xca\xeb\xae\xd6\'-@\xa6\x8e\xben\x11\x1e0@\x89\x05\x83\xab\xfa\xe8\'@\xcb\xdf\x14\xdd\xce\xf2(@X\x9a\xf9\xc4g\xe3&@\xc4~\x7f\xa3\xeeB.@\xa2\xf6&\x97\xfe\xd7,@J0+|+50@\xee\xc2\x14\x14\x87v/@\xe8\xce\xc8\xcf^\xef,@M:(3\xab?(@\xaa\x96s\xd7y{)@\xe6\xdf\xb7\xfc\xb0\n2@>/\xb5A\xdc\xe3-@M/\xa9\xc29\xd7&@"\x11\x9d%\x9e\\&@+rp\x0e$\xe4\'@u\x0bor\xda<)@\xd7\xeb{\x91\xc6\x89&@Q\'\xb0P\xb5\xec)@\xce\x7f\t!\x12\xcb0@_T\xaa_s\xad&@h@\x11\xc0\'\xd6&@\xb8\x82\xbe\x88\x96\xee&@\xcf\x99\xa2s\x02\xfc(@]\x1c\x1fb\x1a;1@\x1c\xfb\xec\x99\x90\xaa+@\xd9,\xf3h\x00E1@\xa1I\x99y\x17`1@\xa9\xea\xba\x1e\xb0\xb5\'@\x0ce\xa9\x95\xacs*@\xf5T \xf9\x9e\x99(@\x04\xd1\xda\xadU%\'@\xa1\x95\xfe\x15\xdd\xd7&@\xb8@\xbe\x7f:\xf2/@j\xb4@\xf93\x9d1@L\x85\x82l\xad\x8d%@DLw\x98\xb8B-@\xe4\x18\xf5\xfd!\x99&@1\x0f-\x05{g,@\xc8\xae`\x1e\xfd\x911@\\3\xd9\xa8\xb0\x80(@\xb73\xe0\x99My%@\x89\xa6\xbf\x1dW\xd4.@\xf8\xf1\xf5\xa18\x191@\x8c<\xdb\x0c\xbe\x921@\xe8\x8bQ\x8c\xbc\x8f-@RF\xe9\xf3\xf08&@\xa4\xbb\xa4\xb6\xc4\x92%@\x15\x10\xc2\x99w\xb7%@\xd4\x98\xdfD\x82\xa80@\xb7\x97\xafY\xb5b.@\xf9\x9c_\xa6\x9a\xe40@\x10*\xe6~\xf7\xeb&@Q\xf4#\xd9\xe4\x9e%@\xc8>4J\x1a\xa7%@C\xa0(~\xc3\xaf&@\xa0\xdc\x13\x7f4\xee&@\x10\xf5lyY0,@\xac\xb9\x8fS\xae\xd8,@G\x13\x00\x8d_\xe5,@f4\x16t\xbf\x9c,@+."\xe5\x1f\x1c2@;\xe9S^4\x9e\'@\xe3\x1d\x83\n\x99n\'@\xbeY~bW\xb5\'@\x19NqIj\xc7,@\xd0\xf0\xbfc\x98~-@~\x93\x98fQ\xf80@\\\x9eMc\x14"&@\xf1Ndz\xa4\xfd&@p\x8d\xb4\x8b20/@\xad\xfe\x111qd+@\x97H\x86\xad\xbb~/@\xa7\x07z\xc6AQ)@\x9b8\xf1\xfc\x02\x90&@\xd4\xe6\xf8\xc2\xe6\x18&@\n\xa7\xfe\x89~\'1@]\xfd\xf9As\x9a(@\x8f\x92\xf33\n\xb4%@(\x99";\xb8\xc1%@K\x93\x84\x1b\x8b\xa1&@Ho\x82\xeeM\xfa\'@Vf\x8dc\xe2\x11(@\xef\x10\x16@\xc1\n4@\xfa\x9c\xb6\x8c\xba\xac\'@\xe0\xa2\x8e\x18\'3)@c~>\xe7\xff(&@\xe5\x07\x19\x949\xd7(@\xbf4 \x18g\xa2)@_$\xaa\x19\xb4\xd9.@\xe6\xf0\xccg2\x9b-@@9\xca\xd1\x10\x1d-@\xe8\x82\xb63t\xc2(@_q\x06\x8b\x8f\xbe-@\x11\x9e\xed\x08\x13\xb4-@\x9a0[\x92\x11\xb3&@\xcb\xccM\x05N\x9b1@v"\xd6qU\x94.@\x82\x80\\\xb8\xba8-@\xd6<\x86\x06\xe8H%@\xc9X\x1c\xa5\x0b\xe3+@\x9f\xfc-\x7f\\\xa8(@=\x90\x19\x08@\xa3%@cS\x83\x88\xe3\xa1&@\x80\xaf\xb8\x8c\xd5\xc6%@I\xe9!\xbc\'\xa6)@7\xad\x8b\x01!U(@\xecI;\x16a\xfa&@\x89}\x83a\xd5\x18)@\xfc \xf2\xbb-\xf90@\xa7\x90G\x07\xb8\xc9%@\x07\xa5\xf4<)\xa5&@\xc9i\x0f\x046s\'@X\x98\xdf\xdcG\x1f/@\xe3>\n\xb9F\x0b/@\xdb]~\\B\x1c(@t\xc8\xb8\xfc\xa2_/@\x97\x12\xd8\x06l\x0f&@\xe0\xb2~\x08\x9e?&@\x9d4\xe6\xf9!q)@?\x85\xc5\x9d`w,@\xd7FK\x06@\x97.@\xf5\r\xd3\xaf\xc9\x96(@\xf2\xe8\x84\'\xa0\xbc1@\xcb\x86\xc1HJ\xa3+@\xda\xcb)\xfd"\x970@:\xcbE\xc9\xa6\xa7+@y<Sjb\x13/@\x17I\x14\xd6\x1d\xe40@\xeei\xda\xa2\xefu*@\xaf\xe0\xe9\x84\xd6\xd00@\x8f\x01\xde\x14"\x122@6*\xe8\xba\x05\xec%@|\xacJ\x07\x13\xb8*@\xa0\xba\xa4\x05s\xf7,@\x815\xcd\xb6\xe9\xe6+@)\x9d\xd0\\\xc6\xc3%@\xeb\xb1U*\xa8\x82.@\xe3\x06PF\xf6\xe4(@p,\xf5\'\xfe\xc3&@i\xfeE\xe8p\x8c(@\xc1\xa4F\x1c\xa1\xec%@\xb1\xc63y"*&@.\x8c\x12\xf4\xf6\xb6(@b\x0e\xc0T\xef\t(@<\xb3>\xea\x88\xe8&@\x10\xd9\xcb\xd2@c%@\xb1\'\xafC\x12\x11,@\xad\xd7\x81\xa7\x84\x9e)@\x85\xb9\xb5\x82\xae\xd8%@p\xa9\x94T\x87\x85(@\xbab\xef,\xf3\xab+@Q\xa7E\x8eP\xd20@xV\xf2\xd2[_&@_\xa9[t\x1f\xe1%@\xd5m\xc6\xc7.\xef&@27\xd2S/\xd0%@\x0f\xaf\xcf\xad\x81\x1f)@\x85\xa7\xf8\x12\xc1\xd7/@Z\x86e\x9bc\xdd/@\xfb\xd5\x01\x11Z\x13(@YC7\x14\x00k&@\x98\xb3Mz\x8c\x14&@Q\xb2MX\x83\xc3(@\x89\x0e\xe8l\x82\xeb+@\xf8G\xf4\x8at\xc5&@O\x96\x9f7>\x9a%@\xe0\xc7\x93\xd0\x8a\xb4\'@\nh\x98\x0b\x0c=0@t\xcb^:M-\'@>\xbb\x96\xbc\xb0E.@\xb7=\xfe\xd6\xc7\xc1+@v\xd8Ha\x97S.@\xb5\xcd \xa74\xf2-@\xaa\x98P>\xb0\x9c/@\xe2)\xd5s]\xd80@\xd4\xa6\xc1\x7f\x8fG(@\xc6\x80\xfb\'z\x9c)@\xe9\x8c\x8cf\xa5Y(@\xc8\xbe\x9a\xaa \x82-@\xe8\xd0-\xc8\x87,*@\xe1.\x9br\xda|-@\xd7\x15\x8c\x06`\x84.@F\x80zkq\x122@w\xbc\x81\x9c\xd9x0@\xa9@\xe5g2\xf1\'@.,\x86\x0cG\x080@d\xb1I\x82\xd8\xc6/@=\xd6\x1a1\x19\x1d2@\xaf\x9f<\x7f\xb5\x840@\x19Zk\x81cL/@\t\xb0~/\x1aL,@\x1a\x98\xc6\x06\x04\x87+@\x91\xe92e\xe67&@E\xf6\xc0\x83\xf2\xd1,@\x9bF\x95~\x9d\x11,@\xf0!\rf\xb2&.@\x8e\xc4\xeb`\xb3\',@b\xe9lKlz.@\xf1X\xa2\x8b"Z,@>\xb1/\xa2\xb65.@\xa5L\x9d8\xb7\xa8%@$\xd4\x19\xcf{\r1@\xb6\tb\x8b\xaf\x19\'@\xa3\xda"\xa1\x14\x04\'@&<C\xc9=\xdf\'@^\x02ml\x0fE.@\x0f\x8d\xdda\xe2$.@F\x8a\xff\x7f%\xab&@\x10\xa6\x04\x0cU\xf00@m\r\x15\x98\x7f\x19.@\xa5%\xf3^-n%@\xe0\xf4\xc5\x7f#6\'@\xb5\x9e\x1d\x8d\xd0\x0c1@\x8f\xcc"\xcc\xf1\xed&@RQL\x1b\xa9\xca*@\x81\x08\xea\x92\xad\x8a/@F@\xf1\xf3\x04]/@}\x95\x845\xe3Z&@\x06/\x10\xf8b\x01(@Ln\xe8\xac\xe4\xbd)@\x05%\x88X\x06 ,@\xf1\xcc\xff\xc62\xa80@\xed\x92B<\x9b\xd1-@\x191I.H\x08-@9d\x81\x9b\xa5\xfd%@d\xf2,\xfb\xbf\xcc&@\xfe\x0c\x89\\91(@\xde\x99\xf8\x95\xe4:)@#}`x\x81u-@D1\xb95M\x1c\'@FA\xd9\xcb\xbcM0@\x93\xc6\xe5gw\x9f%@u\xe8wX\x00\x8d%@\x94\xbd\xc3\xa2i\x0e\'@u\xf1\x12N\xe4\x1c(@\xf9R\xd0r\xd2\xb1\'@=\xf2s\r\xe7\xb40@8|\x8a\xc5P\x97/@\xf36\xe6\x0c\xb3\x9c0@\xa2\xe5\x03\xc3\xc9\xe1%@\xba\xaa4{.\xd0%@y\xe6\x81\x9f\xc4=\'@J\x0e\x85\xfc\x8a\xed\'@ii\xc5\xf1q\x0c,@^\xf6\x9e4\x8f\x00)@\x0c\xc5\x1a4"2/@\xad\xa5\xec\xc5\xc8\x7f-@%\x05"\x841\x8d\'@\xbd\xc3\xec\xe7\xbd\n0@w\xd6?\xdcq\x8e1@\xff\x89\x7f\x13\xbb\xbe.@~\xf6]\xb6\xf61%@\xa4\x8c^G\x0bH*@b\x92}\xb3\xf0g&@\xa1\x19\x9d#J\x17(@s\x92\xa5\xe4\x84\xaf-@\x81\xf7&.=P.@[|\xc6p\xfc\xf7-@U\xd2\xd7\xfb\xe0*-@\xbdr\xcf=\xac\xd2%@\x14\xbc\xc1V\n\x1d&@L?\xd5Zz:&@\xfa\xd8{\xcarS+@\xce\xac\xf8\x84\xaa\x99\'@\xaf\x95\xf9\x90l9,@\xdf}\xa4[p\x10(@5\xdc\x19\x938\xf11@9\xb51\xben\xa3)@k\x99}\xa0\xf2^.@\x92\xd2S\xbd*\xa5,@\x11\x01\xfb.\r\x00-@\x9bx\x91K\x05\xcb)@\'o\xb9\xbb\xbbq,@\xa1\xb0\x0eE\xc2.%@\xa9\x1equSn&@\xbbp\x03i\xa9\xf6&@\x9e\x9eD9\xb1\t\'@\x11\xca\x92\x85\xbb=0@\x1a\xb5%Cpe.@\xc8\xf5\x8aNK\x9b%@\xba\x1a\xa3?\x08}%@\xa6Fy\xdcu(+@\x8a*\x00Y3v%@H\x0c95\xabY&@\x0b\xc5\x97\xb99A\'@\x08`@\xa9N\xcb(@\xd7\xea,\xddc\x871@\xec\xd7\xf8f;\xc0&@\xffa\xa6Pm\xc60@\xb7OL\xe2\xd1F0@~\xf3),c\xc8*@\x956\xbcq)\xee%@\xe3\x1a\xb6N\xbb\xb8(@L\xdb\x06\xd7\xc6\x8f-@\x8d\xad\xc6\x9d?+(@\x97\xdd\xad\xc9\xf4\x170@\x1a<\xff8B\x052@\xa6)\xa2\xdb\xdc\xb1,@_%~\x00q\x94.@:\xae\xe6\x10E51@07\xa8\xc1b\xd0%@\xb8\x0b\x1a\xbcn\xa1/@\xe7\xf9(5\xc8X-@\x04O[\xc3{\xb0/@\xe0\x86\xca\xb4\xeb\x0b(@\xd6\xb5M\x16\x1fK&@\x82c\x8a\x84\xbb\xfe(@9\x9dR\xfd\x04\xe5*@\xdb>U \x1ah(@\x8c\xfd\xaau|\x141@\xd5v?\xbb\x14[(@\xaf\xff\xe1w\xbdm&@\t3\x12\nL\xcd&@O\x94\xa8\x15\xad\x83)@\x0b\xff>\xd1\xc7\x0e*@\xf9\xd5\xd9\xf4x\xbc/@\xca\x83\xf4\x1d\xe4\xc9%@\x13\xdf\x17\x99\xc6\xc1%@q\x11\xf3\xc3\xfb\x97+@\xba\xa4l\xc7%\xb9)@\x1f\x84\xc2aE{,@\x9d\xdfA\xa4\xf2\x88)@\xc2\xe1\x03\x82\x8e\x12)@\xb2\x17\xb5y\xbfE&@Z-\xf0\xf4\xe4\xaa%@58>\x07\xc5\xfd(@\xc30\x88\xbf2Z)@\x1cE\xa4&rW(@\x07\xa1 \x9f\xf9\x16&@\x14\x90\xe9V\xab\x891@\x8a\xdf9\x9c\xado%@ \xabry\x0f\xfe-@F|\xd0\x01.U&@\x97\x82\x92\xca\x8eH)@XQ>}\x88\xcf)@\x98\xbb\xdc\x0e0\x14\'@&\xd2\x17=R\xfd\'@\x188\xeb#\xe9\x85,@C\xec\x9f\x87\xd4w)@\xfd\xef\x85\xb5W=+@\xa6\xcc\xfc6<\xe1*@\xe7r0*1\x0f(@?\xca\xd3<\x7fB&@+Jj\xb5PL&@\xc0lZ\x08\t[&@\x00\xd5%\xfc}\x980@\x82D\x15\xbf>|%@\xb5\xcd\xee\xbeVd%@\xf6I\x87\x91\x04\x9a1@\xf8\\P\xc6\xbbK0@\xfa\xe5\xa3\x13\xcc\xe80@\x7f\xf8\x10\xf7\x03\xa0.@\x93\xaf\x066S,+@}\x8a\xe3\xe8\x10\x1a.@\\\xb1\xd9.\xc2\xcf%@\xa4\xb60\x95\x9b\x99-@\x0f\x9f\x9f\xe5\xf3w\'@\xa6\x0e\xbd\xe0\xa7\x07)@W=F\xe6\xda\xff-@\x8d\x8c\x11\x92_\xd8-@B\x9e\xd7yG\xab&@\xf3\xe9/\x9f5|)@d#)\xcc\'r)@t#pj\xed-&@\xfb\x0b\x88\xadr\xe7%@ \xec\x94\x1c6\xd6-@86\x9dy!\xb40@\xf7FJ\x99\x87\xb60@\x8ed\x10^cd&@;\x08\x04\x13Iz&@\xa5[\xae\xc4\x90\x01(@\xd8\'\x1dq\xdck0@\xfc\xfe\x15\x88\xea:2@\x92c\x8b\xdaP\x991@\x0cE-q\n1-@]\xd9\x97Y\xa6\xdb.@z\xdeB=\xceM,@z\xac\xe2O\xaf\x90(@\\\xd6\xceG\xb4\xe7)@vZ\x15\xa8nb(@2\xb8\x18\xd7`n\'@\x99\xa7A\xf4\xc1\xed(@\x95\xaa\xff\x8b\xady%@\x9c\x14I\xb0u\x86&@\xae4^a\x11\x9f&@\xa3s\xc2F_\xfc&@}\x91*\x90\'V)@\xe2\xbc\x0f!\xc7\xe0%@g\x1c\xf3%\xb0\xa5,@\x14X\rf\xde\x02(@\xdd\xdc\xc6eQG/@E<\xb4~X\x880@w\xd1i\xed\xa3\xea&@\x8c\x06\xeaQ\x84d-@v\xdc#)1\xb8/@\x1a\xb7\xee\xb5\xe3\xc9%@\xf8\x08\x9fC\xc2\xde0@\xdaS\x9ay\x91e-@\xb8\x14\x17\xfbCD-@\x13\xc7\x81&I*.@\xc5[\xa4\xa8lc\'@\x9dN\x00\xa8&\x13\'@\x86\xa3\xcd;#\x07.@\xa6`\x8a{\xfe\x04&@\x03\xeaE~\xe8\x910@\xbaH4\x961\xa0%@9^\xa0\xb1s\x004@\xdd\xaet{\x14h,@s)\x88h\x1a\x85)@_\x93S\xa7\'-0@\xd6M\xaa+\xd1\x8d%@\x9av\xc5\xbf\x8f\x9b%@{\r\xe0\xa7r\x90+@){PlB\x1a0@\x02\x94^]\xc0Q0@\x00\xa3y\x7f\x9b\x870@FT\xbb\x9e{\xa6/@X$J\x05L\x1f-@\xb9\xb8\xeb\x8f\xb91/@\x82\xf9)j\x06\n)@z\xb5\x81\xc4e:.@\xfb\xa93\xec\xf0\x14(@\x83\xae\xc2\x17\xf2\xfc0@\x17\x121\x9d&\xcf+@\x049EQX\x910@-\x1fF\x0c\xbd\x150@nh\xddv\xc5o.@\x9cV\x17\xde\x11@.@\x08\xd2\x19P\xf5\xd0&@M\xaa\xec\x9c\xf7\x13(@w\xc0\xeb\xdd}#1@DtAe\xdaS&@\x1d\x13\'\xeei@0@\xd8O\x8d]]\x8d*@\x1b\xb6wT\x89z&@(\xdb\xe1\xf2xO&@9\xda\xba\xec\xd1W5@\x85\xbe\x93\xd5f\xc91@\xe4J+\xca\xc6~/@\\]\xd72k\x03*@\x8eq\xaf\xc8\x10[&@\xb5\xe1v3\xdc\x00(@y\xa6\x8e\xd4\xd6c&@=\xd8\xf5QV\x95,@A \x9e\xc5k8&@X\x15\xb5\xa4\xfd\x1f)@pS\xd2G\x1340@\xfc`\x07=N\xf7\'@d\xf5\x9d,^\xd71@H\xf4\x1f\xb3\x94\xdf0@\xee\x7f(DV\x04*@\x18y\xe5&\x08\x1f(@\x16!@Z\xf2t-@\xf6\x8f\x99\xb2\xe5d)@\xd1\xdeA\x04f`-@\x9cxAZ_\x100@\xd11\xa2\x97\x12\x86-@_\xe0\xa2{\tV&@\xef\xf2\xed\xa9\xe9\xd9-@\xb7\xa9Ru+c&@Y+b\xd2\xab\xef1@\xc7;\xc2\xbf\x1a\x901@\xa0\xa0~\x9c\x9a.1@2\x9d\xb2\xb8D\xe6%@\xc4rs\xaf\'\xc2+@\xcb\xed[e\x10\xf3-@\x84%\xa7$\x889,@F3J\xefL\xb2-@C\xff5\xc8\xa9\xbd\'@-\x9d4\xb5N\x06&@IT\xa5_\xad\x052@*s\xcf:\xa6\x9d\'@\x88\xc6\xad\xa9\xc9\xf13@\x11\x94\xc74N7(@\x96\xf8r\x0f\xdf\xd50@\xef\x98\xea4\xd7\x050@\xdff\xc5\x1e\x0b^.@\x15\xd4Xx\xee\x9c)@\xcf#8;By)@\x98\x18\x91\xba\xce\x04)@q\x9a^"\xe5\x9b\'@\xcdChR\x0b\x04)@\x045U\xab\xaag\'@e\xd3~lsW&@Y\x8f\x94\xae\xacF,@\x1f\xaf\tU\xb4?(@\xe3c\x9e*\x92\xf1%@~\xf0\xcf\xcc\xea$1@e\xa8\xd5\x1e_\xfb(@\xfep\xe2-)\xf2\'@\x1a\x81\xc0\x95\xc1;)@3\xca\x1d\xa8]\x8c%@\xdbr\x05\xbfn\xc3.@(=!\x12H\xda0@h\x8dP\xe3\xd5\x11-@\xd5\xcc\x8b)\xc2\xc5+@\x97:(_\x0b(,@~l\xd1\x16\x88\xef)@\xe2LH!\xf9d*@\xab\xa2\x90@\xbb\xad)@\xb3k\xe9\xa6\x14\xff\'@\x16{\xaa\x1f;\x92%@\xfda\x89\xf2\x89\xdc+@iM\x92\'\xf2\t&@^\x1e\xab3!\x83&@\x1dV\x0f\x8a\x7f\xfd\'@\xa1\x95)\xae\x12\xe8(@>9\xdb\xea\xfb8)@\xe7Q#\xa5_\x08(@~u?4\xcf\x8c,@\x08\xa2N\x0fB\xeb\'@~.\x93[\x19\x19&@>\xff[c\xcdN*@,\xce\xbc\x93\x8b41@\xcb\xdd\x188k\xe2,@\'Kl\xb8\xcb\x90\'@\xa6p\x19\x83\xfd\xce,@jpE+\x87\xa6,@\xf5\'\x90\\\x8b\xee0@\xf8.\x93\x99e\x93%@\x95\xb51&\xac{.@\xf2\x0c\xf9\xcb\x86\x8b0@\xb4Bu\xa3@\xe91@\xaa\xbd\xb0\x88Z\xf0+@\x82>18\x00\xe9.@\xb1(\xe3 .l/@!\xb4\x9cW\xe8\x03.@\x9a\xf6\x00\x9d\xb6\x84\'@\xe3\x14:;\x8aa(@\xb2\xd1\x1f\xc5\x96\xdd&@\x88\x1d\xf4\xca^\xcb0@f\xc5K\xcf\x8b\x19\'@\xb5\x9b\x8a\x9d\xa1\xbd&@\xc1\x1bw\'%\xcb\'@\xfbW\xf3\xa4\xbeb(@\xf2\x07\x98\xc4\x81\xf8\'@>=~\xf2Q80@\x94\xdey\x8f?\x15&@\xc6\xaa+\xdczn-@\xc5\xe0(\xb0\xc5\x0c)@\x11dr\xda2a(@\x9b\xe0\xa0\x8e\xf7\xc00@\xcdi\x8c\xffs\xe30@~L\x96\xdd\xe9\xc5&@S?B\x95Z\xc4&@\xf1\x01\x8c\x05\xad\x08\'@lrZ~LV)@\x1c\xa8j6J\xf3%@*\xac\'&\xf2()@\xcd\xbe\x8c\x8a\xca\x8c%@\xdd\x99\xe6`\xf7v%@\x06!u\xef\x95<.@m\x8a\xb4\x959\x1d.@\xec\x82y\x847\xc9,@\x9c\x8b\xd2\x17P\xc4&@u\xcc\xda\x1e\xdd\x05&@\xe8~\x89\x0bN\xf9%@\xf7\x95\xeb$S\x94&@\xd7\x07xL\xe2\xce%@\x00\xa24\xde\xa5[\'@7\xb2l<|<*@\xb8\xd31\x9a\x97\xc10@k\x07\xd1\x92u5)@\xe2Q\x95B\x98\xc9&@\x13\xbcGl\xb3\n-@\x00\xae\xae\xa1&n-@6\xfe\xe4\xe1\x0c\xa4(@\xa4[\xb8\xf3\x1d\x7f0@\x1f\xe8\x06\x89y\x98-@\x95\xf0$\xae\xd6f-@\xde\xaaL3\xb7,&@\x0e\n,\xf2\nB0@\xbc\x84\xa1\x7f\x81\x0e/@\xd0\xec\x19\xd6\x1fK\'@\x17/E\xf6\x82\xa7-@8\n\x01\xb9\x8b$)@{\xc4X\xdd\x9c@&@}\xb1\xf8\xdf\x9a\xf2&@\\5~/\xd3\x90\'@\xaa\xc8%\x19\xcck-@\x84*\xa3\xce\x13\x98&@l\xff\x90I\xf1F\'@\x13\x0ffB\xa3\xa6.@\xd1\xa5\x8d\xd7\xbf\xcb+@"\x18\xb7\xb9Z\xdc0@\x12\x01\xfdy<y0@\xaf\xb0\x1b\xe9\x8c3)@\xac\x18\x88\xce(\xc20@\xcaK"V\xaf\xbb\'@\x04\xa8\x8e\xf8\x9fB/@,1\x13xL\xd8+@\xb8\xf1\x95\x83\xf7\xeb0@|k(r=Z&@w\xbe\xf9Lr\x1d+@4W\xecf\t\xdb&@V\xb5Yt\x87t,@\xc1u\x9a\xf7f\x03&@\x13\x17\xcf\xd2\xb7\xe60@\t\xab\x19\\q(&@\xd7\xc3Z\xbfz\x1d(@\x859\xfa2\x12\xe9*@\x91\xd1\xa3\xeb\xa6\xe60@\xa63c\x9e\xbaW-@\xf5\x820?5D)@\xb0q\xe7l\xd3\xd2,@\xa0\xf3\xf7\xc7(\xe4-@\xd1\xa7\x0f0\xce\xfc(@\xcf]\x98\xc1\xc1\r1@;DY\x80-\xf3\'@\x8c\xc1g`\xc4\xe3*@\x0c\x9f\xbf\x99<\xef%@\xa2\xc3\x9c\xf8\xdd\xe80@\xbb\xf2\xb2;\xc1g&@Au\xad\xc76\xea0@<\xc1^2\xe7\xe6\'@\x14\xd5u\xd8\xc1\xb1-@\x8c{\xcb\x13\xca\xd8(@\x84\xd3\xe0\xab)\xde%@\xda\xfc\xb9\x02\xf7\xab)@f\x137\xd37\xce%@r\xf7\x12.\x95H(@\xe9?-$\xb1D)@\xb9\xa8\xcfV\xfc\xb7-@Q\x19\x7f\xc5?"0@d4?\x18f\x01.@\xc5\x91\xd3\xb7X\xd7-@\x91\x19\xa1\'\xd1\xa40@\xab|D\x8bU\xda(@b\xc0\xb9\xd5\xd1\xe8*@\xd2D\x81<}*0@\xefmQ\xc4hL1@~3#\xe2m\xa41@H\xd7\x9fLm\'\'@]f\x87\'\x93\x180@\xdd\nJ\xefn\x07&@O-\x01\x94\xdb\x84*@\xbc!"\x7f>F*@G\x83\xe2\xd6p\xc9(@\xc9\x9aK\xc09q/@\xb6\xc2\x0bl\xf7\xed-@7\x9dq\xd7\xc2-&@\x16\x8b\xe0\xd6{\x93/@\xf1\x1d\xa1B\xb4\r&@\x15\x85\x89\xe4\x84\x01*@\xe5[m\xd8\xb2\x8a.@\xc94\x1f\x02\xd5*0@!\x7fm\xc5*\x870@\xce\x17\xd3^m\xa6,@g\x01\x03\x17AZ/@]\xd8\x87\xd3.[-@\x91\xe0\xce\xed\x89!(@{\xea\xa7Cp5-@\xb0\xcd\\\xa4b3.@\x10\xcfj\xf1\xde\xcf(@X-\xeaF\xc1\x80(@\xc7\xfb\xe8\x9c\xc5\x01.@\xde\x0b=\'\x90\xb4-@Y\x8a\x86\xb8\xab\xb9-@\xb7F\x80\x97\xa3\xad0@\x03\xd2\x0e\xb7\xdeP+@/\x1c\xa1\xe6"\x05\'@\xc4\xb7\xce\xe8Y\x1c-@G\xf4I\x89\x18\xf4-@h\xa4Z|\x98\xb1\'@_:\xba\xb5\xcbQ0@T@E\x17\xa8\xe8,@\xc0\xff\xa8\xf5g\x04*@N\xc4\x9f\x8dp\x86+@\x8f\xfc\x9f\xa3|\x840@\xf2@\xec\xab\x19\x1d,@r\x18\'g\xecF/@\x88?J\xf2\xd6\x820@`7\xd1\xb5\x1f\xaf+@jM\xd25M ,@~iN\\iu*@O\x9dc\x12<_0@\xb8\xcf\xc9\x99C|1@\xda\xa18\n9\xc8&@g\x88\xf5f<\xd2(@\x05\xa9~\xd31\xf7%@\'D\xc4\xbeh=)@\x10\x98L\'V_,@x\x12\x0c2\x01\xdd0@\xa9\x7f. y\xbe1@BT\xaf\xfdIh)@\xa7\xa4\x8bvh\xd2-@\x8e\x12\x8e\xe8\xd0"-@\xf5\x1dr\xba\xa3\xd5\'@\xcb\xcb\xa4\xc2\xbc\x9c.@G\x88\x0e\x8e\x10}.@r=\x82\x07\xde6)@E\xfd\x01\xec\xaa\x13)@\xae]\x93d\x0641@\xa2\x15{\x8d0K\'@\x02\x85J5\xf8\xea-@\xaf\xde\xd8\xe2h]1@\x94\xc6\x19ebY1@\x16\xa8G\xee\xd5\xd2+@\x0b*\x14)\x84{,@Uc\xb9[\x0f/\'@E"^\xf8K(,@\xaf\x9f\x161\xb4\xb8&@\xd5\xf2{\x98\x0f\x88%@N\xe1l:\xd2\x911@\xd1LA>=\x98(@t\x9f\x99\\\x89U,@\xa4\x1e\xd23\xeb\xb1&@s>\x00]\xbaX\'@\x0bfm\x88\x07\xcb\'@\xc0\xda\xbam\x80z/@\x98k\xe6\xfdW\x86\'@\xcb\x89\x1d\xa2Ue&@H\xbb\xb6\x1d\xe6\xc2)@x\x8ba\xfd[S0@q4\xff}\xa8q/@)\x13\xf9TG\xac%@\xc5T\x1c\xd2(\x1b2@2S\xa3w\x99\xeb,@\xdfId\xbe\xc2\xc70@\x86\x1d\xe3\xa9\xf3\xe13@\xc7j\xf3-\xa2N(@\xd7\xc4\xa6m\xac>.@/;\xef1)\x9f-@0\x8fx\xe6a\xf80@T\xb2\xebz,e1@\xba\xe8\xdc\xaf9\xe1)@\xb1\xd3\x9b\x1d\xca\x99)@H\xb5\xccE\x99m0@\xd7\xbc2\x8e?\xff(@"\'`\x18\x0c\x9f\'@\x97\x8c\x85\xf5^e\'@"\xfbj\xcc!\x8f*@+\x9c\x8f\x0ek\xba(@u]/0cq,@\xf2R\xcb\x87F;2@\xa9\xed\xc2T\\\xac&@\xaa0\xa3\x8a\x0b\xcc%@\xaef.Z \x9a%@\\0\n\\\x159\'@\x82\xd5\x1fK58*@\x83\xd97\x03\x05\xc4\'@\xad\xec^\xf0\x9f\xe4\'@\x1aT\x1a\xfe\x06\xb5,@~\xba\x08\xb4\x1c\xb0(@\x9a\xe6\xea\x03\x11\xa5%@3i\x15\x92\r\x96&@d\x8e\xb4n=\xb4&@\xb6\x19Q8\x1c\xcb%@\\)7\xe7\x92\xc3(@Y\x0c\x84c\x19\xdf-@\xe2\xed\xd3CA\xf9%@7 jI\x03U.@{\xd3\x1e;X/&@\x1ar\xe5\x0b\xbc\x80(@\x1a\xd5\xfeY\xcf\x9c&@|}\xda\x9fz\xc0&@\xfdh"X<p,@\xb0\x95\xd6\xad\xe3\x12,@,\x97d\xa8\xf1\x03(@\xdb6\xa5\x11\xc9\x9a)@gs\x1c\xd7\x12\x18,@K\x1f\xae\xdd\xd4:\'@\xdb\xa9^H\x7f\xff\'@j\xd9\x1e\xd3\x85\xb4(@\xa3n9\x00\xf0\x0b)@\xbd\xda\x05\xe9N\x182@\x8a\\s\x8b5x*@7j\x97\x98\x0e\xbe)@\xc6\x87!\xcb!\xa1.@\xb0\xdab\xb8\xe5(&@\xe1\xa1\x07A~v\'@Iz\xe9\x18\xce9(@\x18\xcd\xf6*\x15\xf6\'@TS \xd9\x10+\'@\xf7\xe52\xf9\x0bW-@\x11\xfb\x03\x99\x0c\xec%@\xf4x}\xa3\xac\xd7)@\xedR\x1b\xd4p\xf01@/\xe4\xff\x0cB\xc2%@\xbf\xea\x03\xcf)v/@\xe5]:MA\xc31@R}+\x15\x9d\xbd-@\x80\xa0\xaf[=\x02,@!\xf54\x07\xa0\xb70@\xb5\xd8\xbc\xcf\xf7n&@\x88\x9d\x14\x90\x0b\xe9&@\xda\x0b\xfc5\x86T&@\xb2Y\x10kw\xca\'@\xa5P\xa3~\xfc5,@\x9a\xaa\xa3\r\xb4\xbd)@uS\xe8\x88\xcb\xd7)@\xefz\xfe\xf6\xf6\xf1)@\xa3{\xd5\x8f\x18\xf8,@\xfe\xf3W\xae1\x89\'@\xb3\n\x11\xb1\xf8u\'@\x89\xb6\xad\xa5\t\xa7+@\xc9(\xf9\x90\xe0\xed-@\xb4~\xfcc\x19\x120@\x14K/\xe9w\x022@9\xb2\x8b\x9aq\xde(@\xc6\xfc`\xf1\xb5\xd50@.\xe6\xb8\xber\xbf\'@\xbf\x9eJU\r\x82(@j\x83]\xc0\xc5b1@>R\xfb5he-@\xd9\x7f\x0f\xa6pS-@\\WV\x04F\xb7)@w/\xb6\xd2\x96m(@\xde\x9d\xbeX\x82$/@7z\xb3\x06\xad\x91&@o~]r\x81i.@zG}\xed,M(@\x14\xb3\x8fa\xfa\xaa-@\xa8\xfe\x82\xf0\xc0\x84%@\x85=\x05\xf5il\'@y\xc5!^\xdb\x05\'@\xff\xf2\x17{@\xa9)@wb\xc9\xb4\x1a\xbb%@\xcd\xe0Q\xcc87&@1\xe2\xb9\x9d\x02\xd40@p\xa9/\xf7\xb3\t/@$v<\x80\x10\xe71@\xf4\xcbU\xcc\xab\xe1%@\xd4\xa21JC\xf1,@t\xdb<$\x06\xd20@\xe9\xc6\x02\xab=\x85/@!d\x14\xc4\xe7\r\'@\x8e_\x1bpD\x19&@\x8e\x1b\xb1|q\xb7&@X\xa3\xd1\xaf\xe4\xe60@w\x87\xcb\x03\x82\r.@\x84\xcf\xf7\x1fkh+@Z\x1b\x0e\xe9\xba\x16+@E\x1b\xf9\x19Y\xe2%@\x8a\xb8\n\xfd\xc2\x02\'@\x87\x9fa\xa9\xf0\x1a&@\xa1\xe5Fe\xb0K%@7C\xda\xcc#\xf4%@_\x1f\xef%\x9ae*@\xa2\xcb\x87o\xf7\xd5(@\xbb\xb9\x94Us\x97(@\x86~E\x9c\xa8i(@\xc2\x16{;1\xb5\'@\xcc\x00\x814\xde6\'@\xf8\xacai\xea\xc5\'@{\x97\xa2Q@\x92(@\xbb\x0c}}\x9e\x0b0@\xbc%q\x95\x92\x9a0@\x92\x15e\xaaF-2@\x8f\xf7\xf6\x86\xbdW.@\x81\xc1\x0f\xa2\x8d\xe11@\xe8\xe8W\x02\x1b\x11(@-.;\r\xf3)%@\t[\xeb\x1c\xe8\xc5*@\x9a\x03\xceZF\xdb,@\xb2\xfc\xd3o\x83#0@\x10\xd3{\x0fny&@\xfe\x05\xb2\x92T\xfc(@\x94{\x1cc.\x1d-@\xdf\x06\x8d\x16\x86\xf2-@yE\x1f%R\xbe&@\xceE\xd2\xbd\x06\x8a0@L\xc5m\x9cL\t&@\x18\xec\x9f\xb1+\xaf)@5@\xefX\xcb#-@\xf1\x1b#\x96=^/@\x9d\xc3\x8f\xa4\x08\xb2-@B\xc7\x7f\x15\xd7F(@\x08X\x92h\xf2\xfd(@J\x81\xa0\xcd\x8e@\'@\x11\xcf\xfe\x88\x8a\xa3/@\xd3\x08\x07\x0c@\xcf\'@S\x15\xb3\xe6<2-@\xda\x9f\x14\x84\x05\x9e0@\x04\x9e\x9aw\xc6&0@\x9c\x0f\x97\x98\x8a\xa40@j[\xbc\xb1\xc2\x9a(@\xe9Z1.I \'@\x99YY\xc9\x16\xb8,@\xfc\xf1s\x7fa\xe51@n\xb6V?cR1@[\xaa\x81\x90K\xe9(@\xcb0\x14X,\xe33@ij7o9\x0e/@;\x97k\xcb"\\-@\xef(\x1d4hI2@c\xd4\xa4\xd04},@dj\xa1\xef\x12\x052@\x0ca\xb7B\xc8\xa3/@h\x13C\x15\x99+2@)\x9f\xbe;\x10V&@\x1e^\xf0|6\'0@\xed@\x0f\x00z}0@\x88\xa1\xe1\x82\xfa\xb5,@\x7f\xd4f\xd4pl(@:"\x81\x9c\xe6\x8e\'@\xb0\x91\xec\xbd<U\'@\x83\xb2P[J\xe1,@\xed{e`\x10\x11.@#\xebR%\xd0\xf4&@NF\x99\xe8\xa0\xe4&@.f\x10\xf7,\x8e&@\x1a\xacFp\x92e&@4\x7f\xaf\x19\x87\xfd%@\xcc/\xb1_\xd3\x1d0@\x10\xad\x15]\xaf\xfd0@jT\x08\x18\xbe\xf1,@sW\xd6\xa0\x11\xfc1@\xbb\xa8\x1e\xb7\xa8\xf81@\xba\x8cQ~\x88\xc20@0\xd9%\xbc(\x9d1@\x95\xb4\x19o\xee\xb1%@UJ\xfa\xb3|\x9b(@>\xce\x86`\xa5|\'@Y:)\xee\x0c\xca/@\xca\xe79\xd4\x80\xe40@\x03\xd1\xf4\xafq(-@\xdd\x08\xce\xbb\xbb!+@\xa0\x90\xdb\x08\xb5\xc4+@^]\xee72\xdb\'@\xb5-Pt\xe4\xaf\'@\x13K`*\xac\x182@W\xc0\xd8\xd2S\x05(@\x8f\x85\x9c\xdd\x0e\x0c2@;\xb5\xde)\x8e\xe8*@jt\x86R\x08:&@\x0bD?h\xd4\xf40@\xff\xe9]~\xc9\'&@\xc6\xb4\xdf\x80"R.@\x94i\x91\x92\xa3\x15/@e\xf2\x02\xd3=h2@\x0e\xc5S\xfe\xbd\x8c)@\xecQ^\xa8\x1d\xbc.@\x97\xd5\xff\x9a\x07\xc50@nOd\x0c\x8d\xc90@\xc42X\x91\x0f\xde&@\x188\xb9\xd1e\xe8.@\xf6\x08\x02\xd4[\xcf%@\x1cc\xf3\xb2\x1br\'@\xf2\xc1"%,\x86*@\xba\xadT\x9e\xb7\xbf*@`\xb7\x1c\xa7Q\x1a0@L+\x86\xf4\xc4\\&@\xd5\x9d\x0f\xe6\x13+.@2\xcd!\xdaZ\x841@\xbf\xa3n\x17Q\xe8.@\xa7\xed\xfd\xec\xa7V\'@\x94\xafJ`3\x19&@\xecP\xbe\x15z\xaf%@\'\xce\xab\tFR/@\x83n\x05lK\xc1-@x\xa8m\xaa\x92b0@<q\x069#%)@\x02\xb6\xa8!\x83\xdb(@  \x02\xf8\x9f\x9f,@\x1e\xed\x8c\x1a\xa2\x17,@\x8f\xff9\xbc\xfao1@"\xd5\x8ezV\xca*@\x94FW\xd4\xec\xb8/@\x9fR\x07N\x05\x8c1@,,\xdd\xe1@\x1c2@\xa3\xe9\xc9]\x1dz5@\x9e\xa3\xd4\x0b\xdcJ1@\xc8\xe0\xdf\x06\xd4+)@^\xe4\xa0A\xe4\x8b/@WY\xb2\x9a\x88K&@t\xfc\x82\x8b\xd9\xde,@n\x00\x83\x0eB\xfb.@M\x04\xbfh\xe2`.@\xac\x87C\x87.\xce%@\x7f\xad\x96\x127c)@\xf6\xfb\xf4\x1di;(@N\xee\xc1\x11F\x9d1@\xf5\xd9\xcd\xbb\xf5\x7f*@\x87!\xa8X#\xbc\'@(\xf9\x99\xa8\xf6\xff(@\x90\xb6\xb3#\xe8x&@\x1b\xbf\x14X\xc9p&@\x1f\xd5\x0f\x05\x1a\x07&@\xdb\xde\xfc\xf0\x95\xc6*@(\xea\x80\xf7\xfc\xc1,@0\xb6^\x1bea\'@\x86\x90\x8e\xd96E&@\xf8\xc0W\x86\xab\x1a+@\xea\xa3\xe1 \x11\xc9\'@\x96?\x874\x7f\xd8&@(\xfeY\xee\xe9$,@\x8d#\x98\x97G\xa91@\xa9^6\x81%\xd41@\n5\x19\xb4\xc3l\'@v\xe0\xa9R\x9f\x881@\x98\xd9\x85\xbcN\xb0-@\xd7\xa2\x82r\x9a\x940@\x84k}a\xcfq1@\x98\xd7lBA?/@\x12\xc8\x9d8\xfc\xe0,@\x94\x1c\x8d\xdba\x1d-@\x9f\xc1\x0f_>\xa5-@\xa0\x8b\x1b\x05\xf4\xe1(@gJL\xdd\x85\x170@#\xbd\x81\x1a@\xf3%@\xa13\xbeN\xc0\xe8/@\xe2\tG`o\x0c2@w\xe1\x85\x18.\xc2%@\xcdq\xa6\xc0D\xa4/@\xc9\xa3\xea\xc3\xab\x082@%\xac\xe6\xfaE4(@\x81DK\x93l\x021@/0\xb8\xdd\x03\xb2*@R\x89\xcb\xd8}T/@_\x9dC\xec+F+@\xdc\xce\x84]\xads(@\xd3\xdc\xca\x8e\xbbU\'@\xae\xae\x02E9n%@#\xe0\x1c\xcb<.)@\xdbA\x91\x0bB\x1f.@#\xc1\xdc4A7\'@\xad\xc1\xbcq\xc11\'@\x04\xd7\xdf6\xcd\x17&@<-\xd4Z\xeb=\'@\nQ\x84\xa0\xe9\x8a-@\xc6\xd2\xafV\xa4\x8b(@\xf5\x05UY\xd7;/@\xd63\x85Hi\xd10@\xa5\xef\xdc\x8c\xfek0@\xc1<\x0fdT\x84-@\xa5n\xc2\x80\x04(&@\xcd\xafc>\x80c0@\x10\x16\x93\xd3\xa4I\'@\xbeA\x10@\xbd\x8c\'@\x99\xd0\xa4\xd7|r.@\t\x86\x83\xd5\xaev\'@\x05\x02\x80\x8b\xe3M)@\x07E\x9f\x0c\xd5\x07/@\xab\x83\x0c\xb7\x0f\x821@\xa3H#\x96G\xaa&@\x1d\xb2\xa3vX\xcb+@\xb2j\x9c\xe8b\x051@9\x8b\xf5\xae\xccN\'@3x\xf2\x83\x01))@\x82\xc2f\xcdhF.@\x05\xb2T\xdb\x9e\x8f.@\x94\xdc\xc4}@y1@S\x10\x90j\xd7\x00)@\x81\xc9\xc5\x8e\x9f\xae0@\xc3(\x01\xed\x964-@\x81\x02DQ\xc0\xa0\'@\xc7w;3GA\'@y\xd5\xf39=L\'@\xa8AT4\xf1\xd4\'@\x95xW\xff\xe6a\'@p\xd1\x817\x1bE(@\xe8\xe6\x17\x13\xe7\x081@{\\\xd5\xc7I\x01*@\x00\nAi\xf4\xbd1@\x99\xc5\xa0\xcdpj,@\xbe\xf1\xc8\xb1\xc3E.@\x9a\xa1\xd9\xa2\xe8\x0c-@\x19\x18\xc6\xb1(\xfe%@\xc8\x05r\x83_,)@\xef8\xbb\x17\xe5\xc1+@\x95\x89\x19\x8d\xc1\xb0&@\x7fJx\xf34\x10&@\xbf\xc0\x8e%\xc2\xfd0@\xa2\xb0\xef\xc1T 0@/\xbcQ1\xdc\xf50@O\x1d:\xda\xb9\x87.@}\xb9PT\xd9\x845@\xaa>\xa1\x01F\x0f&@\x13\x19\xa3\x80eM\'@\xb6R\\f3~\'@\x9e\xe1\xce\xee\x08\x8c(@\xeeU\x96^\xd0\xc00@F\xf8\xb4\x0e\xc7\xd6-@\x90i\xe7c\xc8\xdd,@q\xfb\xa2\x9f\xea)\'@p&!n\xad\xac%@\xea\x999\x99\xe7%&@\xfb>\xe11\x07\xdd3@\xd1\xe4q\xef\x10\xd4\'@"\rR\xbc\xb3r(@\x83\x06l\xba\x8e\xd2-@\xf0*\x1c7b\xaa(@g\xf8\xfe\xd4\xc5\x86\'@\xe3<\xf5\xe2\x92\xd1(@\x10\x08usp\xbf\'@\x17\xf0\x08\xf3\xb1\xe9%@\x83\xde\xe0"pW.@\xc7\xabC\xfbA\n&@7\x95\xf6\x03\'\x05&@\xc9\x1elYxz%@Y\xf9\xa6\xb7jI+@\x07\x87("UF\'@^O\xa6\xa4b\xcd%@\xfc\x9a{oj\xc1%@\t\xb5\xd8Mjo,@k\xda\x83[\x1d\xf53@\x133e\xc9\'\xa2.@\x98\x94\'5\xce\xc7,@oW\xa7\xcd\xc6^(@\xdaJ\xecB\xddm+@\xf2\x9c\xf8jS\x001@\xfa\xa6\xf0\xd4\x8cu+@Y\x97)\x00\x87*&@\x0c\xcc\xc8{\xe84,@rP\xdf`\x99\xd71@\x83\xfa\xd3\x7f3\x95\'@md\xb4\xa0\x19g)@E\x99\xdd\xb0\x18<2@\x15\x00\xf7\x98\x9f\x1e)@\x1c\xfd#\xb8\xd4-\'@\x1b\x9c\t\x93V\xc6+@\xfe#\xb1(5~5@\xeb:X\xe7o\x19.@\x1ai\xc7\xbc\xefT)@=7\xac\x96\n\xa81@=\xc2\xfc-\xae\xfe%@\xff7\xfc\xb9\xb0m&@K\x8e;\xc36g/@6\xc9e\xa3/\x001@6.\xb9-=p/@7\xd6\x9aB5N)@\xb5\x1a\x04\xbc\xbc\x845@7Y\xc4\xc8\xe2{%@>\xdf,\xd4\xe1\xf1\'@\x1f\xd6\x91\xc5;\xd4%@\xdb\x0e\xe2\xa2\xb1I)@x\xed\xf9?\t\x811@_I\xcd\xef\xfa\x07,@:@\xde\x8e\xbc^\'@\xd3f\xb8\xb9\x02\x08*@\xef\xaf/\xfd\x8fD/@\x05\xba\x83\x96\xa4\xf1(@C\xae\xc1\xd2\x92\xae/@\xd97c\xd5\xe5\xfc+@a\xf7\xba#\xde\xa1+@\xab\'~\x85V\x0b-@0K\xf3\x11x?+@\x87\x9a\xf4\xa6\xd4|%@+\xf5\xdc\x8fxJ,@\xa2T\x0b\x8cr\xee%@\xfc\xc7~\xaf\x19\xe9+@\x9eP8Nz0&@\xe3\xab\xb6P\x01\xd10@\x9c\x1ev@\x89\x17.@\x86\x05\x17\xa1k&\'@\x97\x15E\xc3A\xac.@\xbe\x0e\x98<\x975(@Y\xcf\x03\x1b\x00;&@o\xf0\x03\xa8>\x0e&@\xf2\xd3\xd5\xdc\x13\xb9(@S\xc5;\\\x19r(@\x91\xca\x91\x94\x1am(@CN\x98\xfcJm\'@\xb8\xe0\x9c\xfa/\xf1*@\x0c!\x151.w,@\x9a\x85{\x99\x02|,@v\x17<\x19\xeeP,@,\x1ah\xa2\xb9\x88,@L\\\x87m\xca\xe63@\x1fq\xac\xddR\x831@47\x1e\xbfG\x86\'@,0\xd9`\xdf\xff%@\xc2\xd3^\x1f\xf692@"\x17#\xea\xca\xaf,@\x15\x8bq\xc9\x92\xd3+@\xc0\xd0\xbc\x07\xf4\x8f\'@\xf4\xcd\xa7N\xf6\xed%@\x90\xc3!\x82\xb3k&@\xd0\xa5\x13:\x97\x1c\'@\xe4\x97\xd7\x02 \xc9%@\xecZf\xa9\xca\xf2)@\nw\xa7z\xa38,@%\xf40X}\xfa0@\xa27\xfb/E\xaf1@\x03\x95\x87b\x86\x04(@\xb6\xee#\xa0\x1e\x86(@-4\x8a\x17\x1e\x91\'@\x16\xa0m\x7f\xef\xc7(@j\xc3\xe2\xd5\xc0\x1d+@\x9c\xbb\x02|\xe9\r)@\x07\x80\xca\x1e\xccX,@D\xab\r\xdd\xcdP-@\x82\x87u\xa1R\x1c&@Kr\x0f;k\xe91@\xea;\x93\x7fR\xc71@\xff`\xda\xbcsw2@\x91\xb8\xc9H\xa7\xb4,@\xac\x9f\xa3*\x81\xcc%@\xcf\xcc\x84\xdc\x89\xe30@\xb8\rOB\x08\xcf\'@\xa8!\xbc\x81\x1bH,@\x01\x8a\xd1|\xd1\x13)@\x19\x9cd\xe2\xcf\xf1-@\xc1q\x99\xdd\x98\x94.@\x07?\x97>\xcf;\'@\xdb\xe4\xfdI\x16N,@\xdcV\x97LI^)@\xd0\xf7 I:\x96-@\xbbYc9Y\xa5/@;\xf0\xb3o\xf7\x18&@>\x01\x00^\xf4\n2@\x85-\x1a\xd1\x80\x83,@\xd5\xc2\xc8i\x8e\x04)@\xaee$\xea\x81n0@\r\xb01\xbc!H\'@I>D\xc5\xa8,\'@\xc2Y<\xc4W_(@\xdfW&G"7(@"sHj\rg)@?\xb7l\xd6\xdbM\'@\xbf$\xc7\x7f\xa9o(@\xb6$V\x84\xae\x1c-@\x90\xde\xaa\n\x19\xd8%@\x90\x06\x04\x85\xe3),@\xe8 \'\xbd\x83\x01\'@\x03}H*\xdc\xb3&@\xeb\xfb\x1c\xde\x9b\xdb1@\xb5\xd7\x9a\x7f\x98\xb65@U\xf6[\x12\xaem,@\xcbivq\xf2N(@\xa7\x12\xc7\xde\xe1[1@)8\'\xd5\xb7\xd4,@g\xc4\xdd\x8bW%-@\x85\xee\xf1\xdbF\xac\'@\n\xf4\x80\x88\xd2\x08\'@\xe1W\xe8\xf7i\xbd\'@2\xbc\x01]H\xdf-@\x19\x13\x01\x07\x11\xac-@R\xbf0N\x14\xcb+@\xd0\xc6aH\xa6\x180@\xad\x1bV\xabf\xa4-@\x7f\xb3\xd6\x06C7,@\xe0\xdb/\xf9F\xeb1@\xfar\x7f\x9bs\xfc0@\xad#S\xea\x91\xb6.@z&\x1c/\xe5\xe4,@X\x9aA\xbe-\xfa4@\xaaS\x05\x19Q\xdb%@.>\x99\x08\xf1\x8d0@M\x9c\'/\x8f3.@\x85\xe7\x9e\x9a\x19i-@w\xbd\xdcO\xf6\xb0+@9g\xdc\x15\xfd\x03-@\x01\xf0\x08C\x97G.@\xfc\xce\x1a\x1b\x99\x1d)@\xa2\x9fg\x9f=p-@F\xfbW\xa2\x91T&@\xef\x89\xde\xd4$\xfa-@\xdb=`\xd0I\xa9\'@\x9e\x88t\x16\x83\x91.@\xea\xd5:\xd4o\x04&@\x98Q\xab\xf4J$0@\x03\xb3\xebAz\xec/@\x91g\x1d\x0b\xdc\xbb-@N+\xda\xc3\xb4\x8b/@~&\x9ck\xa8\x1f,@r\x9e\x80x\x7f\xf6(@\x18\xc73\x9d\xcd(&@\xbd\x92b6\xbf=.@e\xed\xb2\xfb\x12].@\n\xee\x12\x06\x06\xcc+@\'=\xc5\xbe\xff\x03-@%\x05\xc5\x8b\xfec&@\x9a(\xcf\xd1\x87a1@8\xb6/\xcd\xd1\xc0\'@\xbf\x98\x1f\xdb\xad\xf9\'@\xb6"[\x9b\x8c\xaa+@\x97\xf5\xce\x06*\x83\'@\xd5Q\x82\xa0\xb7\x85\'@\xcf\xc4\xdd\xcd\xaf\xf3%@\xe0a:\xa46\xba0@\xc1\xda\xb4g1\x1d1@p\xf2\x17JzN/@\x1d\x99\x16+{\xf0,@\x8b_\xd7J\x13\xb0,@\xdd\xdeN7\xc9\xc6.@\xd7\xb4\x1b\x0f \x92.@\xbc\xb6T\xae\x1e\xdc&@\xb4U\x99\x99z\x8c0@G\n\x08U\xc8\x000@OZG\xb7\xc1\xe7.@\xe3\xa6\xc2\xf7Lr(@\xd4\x9e\x18\xa3\xe6\x17+@oty\x97\x04\x9d*@\xaf\x1b\\?\x89-*@\xd7\x9d\xbc\x1f\x9c\xd1(@6\xde\xa9I,+0@\x13\xf2|\xc1\x91\xc6+@\x14\xde\x13&\x87\xd9-@;\xd6\x16\n\xe3\xf5,@\xeb1\x1f\x9e\x1d\xd6\'@w\x835\xf6J\x17/@\xaa\x94\x18\xb0\xe9\xc1\'@\xe6\xfb\x0e\xb2\xc2j(@lWb^\xf0\x05+@\xbb.\xf46\x8c\xbe*@\x9a\xec\xbd_\x92\x811@\xab\xc2djd\x9b.@\xdb\xd4\x07\x88_\xa9\'@Ja#\xda-\x0e(@\x8e\x91\xf0V\xf2\xe8(@\xcc\x8c\t\xb1\x9b\x82.@\x8f\xd9\x87\x89\x8e\xc3/@y\x8a\xe0O\x9c\x11(@~C\xeb\xe8\xaf\xf8)@\x1e\x9b\x86r\xbb@,@\x10\x97\x08f\xc8\x9a*@\x15\xab\xb9\xf5\xbd\xc70@\xd4\x908\xdcj2(@\x84\x1d\x1a\x8c\xfb\xf1*@\x08Y\xb4E0\x11.@\x06\x86\xe4\xbd\x15\xf9)@\x9f\xa0\x06\x1e\xfbT-@{U\xe7Z\xcf-+@\xe4\x89\xbd\xb0=\xf7,@\xb5\xfe\xb0\xd7\xa4%,@|\xee&\xf2%\xe94@\x01\x15\xb9\x84An-@4\xbd~\x94\xed\xa1-@Vm\x82(|\x97-@:x\x19\xaf\xbch)@\xeb\x17\xa0\x14\x9e@2@\xcd3H Y"&@~\x8a\x07\xfa\xf6\x81\'@\xbcP\x9c\xc0\xe0\x0f&@\xb3,J\x15\x173*@\xcc\xbf\xc7<E\xe91@\xdb\x9d\x13\x9e-\xf8,@cZ\xb6\x1b\xec)3@+\xe3\xee#u\x9e)@0\x84?I\xc0\xda0@\x01\xbc\\*\x98<0@q\xde\xd5,>\xf8-@\x04\xf3\xc7V\xe2k)@\x1d\xb9;F\xd1v0@\xb2\xd4\x10t\x03\xe2.@\xfb\x00\xc64q\xc1-@d\xdfXi\x9f\x90.@|\xaaV\xc6\xea\xf8-@E\xdft\xf5\xe1\xfa.@\x86GR(^\xaf/@\x8d~H\xfd\xa3r,@R\xea\x1b\xfa\xed"-@\xb4\xcf\xd3\xe3\t\xf0.@ \xe2\x99\x84\x99a.@@\x07a\x12\x1ft\'@\x97\xa7\xb5\x03\x14\xd5/@\x85sz\xb4-\x0e0@5\x161\xdf\xae\x95.@\xc2\x02\x8d\xed\x0e\r&@\x8f\x1a,^\x19\xc0-@\xfb\x85=\xc5\x04\xe8%@f\x8a\xae\x91\x7fK)@\x06\xc9"\xf5\x99\x0f&@|r\xcb\xec\xbb\x0f2@\x17\x9f\xa1\xd6\xd3\xbc%@\x97\xf6n?\xf2,&@\x87=3s\xde\x8b-@\xd8T\xda\xcb\xc3\x130@\xbe\xb6\xaf\x8d\xcd\x1a\'@\xd8\xa5Q\x17,\x02&@\xe1\xef\xce\xf6\x17\xb3*@\xe8K\xab(Cl,@KM\xdf\x90\xcc\x0b-@\xfb\x8a\xc65\xf1\x1e)@H\x98\xb4O;\xd4/@\xcf\x1c\x80\x86\xd3;0@\x0f\x03\x95j~\xac&@9\xa1\xc2e\x16{%@\x1a{@\xec\x97X0@)\xdf\xa4U.\xed0@$(\x92\xee\xf6\xd14@t$\xba\xa1\xa0\x821@\x88\xb8\x9cW\xbd\xd7&@\xba\x83\xfaG]\x91-@!\x00\x15\xea\xf2\x042@\x8d\xc6\xee\x94\xdb\xa20@\xc9\x86\xfa\xf0\x8en,@\xecuj\x03:\xe1/@@\x19*$\x16\xb9-@\xdc\xaf\xd9\xaeTd)@\xc1\xbb\xaf\xd9\xcfW.@\xdc\xd5\xe6j\x10>1@\xc7\xb0r\x08\xfe\x8b-@\xb6#\x85r\xdc\xcb,@\xdf\x8br`Xs.@\xab\xf6\x17E\xa79+@\xf5-\x83\xa8\x9e\x89%@\xa8\xc4N&\xbe\xad0@\x87P8\xa2\xc6\x16%@\xb6k[*i#,@\xfdN\x9fT\xf8\xd9&@\x93\xcb\xad\x96\xfe\xd2\'@\x10\xc42\xec\x08\xb6\'@\x11s\xd6Y\x17\x045@\xa7\xc3SG\xc1\xe50@C9\xfa\x14\xd8\xd5\'@\x98\x0c|\xfc\x95\'3@V\xcc\xd28Ey.@\xa0\x8a\xe9>\xc7!+@k%d\xee\x8dq1@\x99\xbc`\x88P\x162@\xebp\xe8\x88\xda\xd2,@\xaf\xfa\xb8Q\xa1\r0@\xea\x8d:am\xbd(@\xb2\x0b\x9a?Pq%@\x8f\xb9\x8f\xb0\x9fs(@M\x89\x9cs\x0e\x851@j#/\xb0"},@\xe4\x8e\xa6\xd1\x97\x97.@E\xed\x15\xf6\xe6\xa3+@\xefpuRJ\xee/@hH^~/\xa30@\x90\xcf\xe8L\x99\x81&@\x81\xef>\x81"\xed&@\'\xe7q\xab\xf2\x86%@&\xb1\x05(\x15?&@=\xf5\x04\x94U\x9d(@\xbe\xce*j]3(@\n\x93\x9e\x13h<1@2.h\xc9\x087\'@S\xf1@\xf0Fk\'@P\x97\xf0\x17\x8e\x0c.@\xd7\xb6h\xe87,2@\xfe\x97\x00\xbb\xfc\xc9&@=G\xcc\xacux/@\xcce\xed\xfc\xa2\xf5\'@\x08Z\x08\xfa\xc1\xd5*@/\xf2\xb5\x1b\xa5K+@\xc9\x9d\xbd\x9d\xed\xe6,@\xabv\xb0\xe86\x842@\xb9X\tDB\xa2.@\x1e\xb9\xfc]\x85X0@\x01y\xdb-z$,@U\xa6|\xfbp\xfb-@\xe1/\x87\x15\xe7\x96(@\x95\xf6\xb8\x13\xcbH&@-\xf49\xbf\x02\xf0&@\xc4Sl\xba\xc8\xa5(@rf\x036K\xf9\'@\xe8\xdf1\x11(9(@\xae3\xd2\xca~\xb51@\xf0,(C\x91s.@\xbfl\xb8Z\x8b\xe6*@-CyRrC-@\xef\x94\xe2q\x0b\')@1\xb5\x90\xbf\xa4\xf5%@\x11\xaa\xe3\xef\xfaC*@\xc0\xec6w\x1e\xd8/@\x83\xe7\x10y\xa3\xd7,@\xb4\x92\xfd\xe5\xc7\x980@y\n\xc63\t\x940@\x04&\x9e\xd8\xa8\x0c)@\xd8\xc3\xf1N|5-@\'\xd0\xb1h"\xfb.@\x8d\x9a\xb6\x9e\xacy2@\xfc\xf9N\xff\x13\xeb%@\xd5\xe1\x19\xf2\x86\xc7-@\xf8\xee\x89)S\x8c/@\xf8\xb5}\xc9\xab1%@\xc4\xec7\x858k*@M\xd1P\xb5a7(@rHE\x90\x98\xaf1@\x96\xa1\xbc\xee\xa0\xa1*@\xc7cvk\xa7\xba1@\xd4\x98\xdb\x94\n\xb9*@\xf3]\x16\xe3=C1@\x15\x9e\xddi{\xc20@\xbfv\xae\x9cP\x9c(@\xc1/\x91\xa1\x87\x1f0@H\x16\x89=|D\'@\xf2\xab#\xba0-0@\xf1\x1d\x95\x93L\xfc)@\x82\'\x89\xaa\xaf\x050@\x0f\xb5q\xb1@\xca%@\xc3Yoe\xc4o(@kq\xc9\x12?#)@\xe0Z\xd8\x0ei\xcb(@Ka\xa8\x97\xe1_&@\xbcY\x13\xc7\xc6\x86&@\xafvf`\x9f\xed-@\x9f\xa9kS\xb5o/@\xa1\xea\x94\xc1\xa4\n&@\x81\xb3g\xf4qm-@^\xd5\xa0\xe3\xe4\xbd\'@\xfa\x1a\xd8\xc1}\xd3%@\x13\n!\xac\xcd\xb6-@\x81t\x05a\x9d\x14-@|\t\x1c\xe0`\xfb,@z\x86\xd3=)$0@\xe0\xa2<.\xe8\xd3,@\x12\xb1\xb1%\xaa\xfd(@^\x9cm\x1e\xc3\xe9\'@\xfa\xee\x16\x19q\xd1+@\xdepF\xc7}\xc4\'@\x8f/\xb4\xabU\xa3)@mxM-\xd2\x00/@`\x11/\x1d\x0b\xcb,@\x158\xf3\x89O\x1a1@\xe77}\\\xe7@+@\x82\xbeY$\xecB,@x\x95\xbe\xb3\xf4\xd0&@\xb8#\xee\x0b;\x99+@\xe1\x1f\xeb\xb5;\xbf0@\xee\xcezl\x13\xf4-@H$|`\x94\x080@\x10aXd\xb76\'@1\xaa6\x19-\xcf\'@m\xad\xb8j951@[=\xd6\x1e\x0eQ+@\xaf.4cq\x04&@R\x19C\x1f\xdc\x00&@YVn\x86\x0c!\'@\xb7ka\x05B\xa6-@\x13\x90/\x80\x13\xa9&@\xe2v\x03\x87M\xf91@\xb6\xcb\x88B\x00\x95\'@\xb6\x96C\xe4.\xa4&@*\x9f\\W\x81\x95,@\xdaV\xccA\x18\xc6(@\xbc\x913\xee\xd4\xce%@\xe2\xa0\xcec3p\'@\xc5\x00\xf0\xf3\r\xa0,@\x177\x83\xf6\xa0\x9a*@G~\xe2\x10\xa0Q)@/[\x0e\x9b\xac\xf8%@\x92\x1a2\xde\xae+1@\x02\xe4\xd1\xc0X{5@\xc8\xd6\xf8z!\x95%@[\xd8\x8e\xa7bq&@\xf8\xba\x1c\xc0\x05//@Dc\xe0\xb1\xbb\xd1*@\xee>\x8f\x19\x12C)@:9\x84V\xc2\x00(@*\xac\xa9\xe0\x1f]\'@!\n\x01L\x9b\xb9,@(i*\xeb\x94\xbc&@\x9f\xdcx\xf0\xb8\xa8(@\xd5\xeap\xa7O\xd60@\xb5\x05\x1f\xb4\xee\x8b(@\xea\xea\xff\xbf\xec\x17\'@\x1dNe\xec\x9d\xe25@\xc2\xe2\x8a\xb6\xd8t(@q\x95\xf4\xb7^2,@\t\\y\x84\xec\xd1&@\xfa\xf4A\x0f\x9f\xc6+@ \xd7\xb93\xe9\xe3/@n\xf4\x02G\x91\xb4.@\x0fs)\xd6G\x1d0@\xb9\x89\xb4\x10\x9a\x0e*@\x9d\xc9\x10\x1f\xeb\xfc.@R\xa6\xe1s\xef\x14.@\xe8"\xe3\'\x03\xef%@\x9b\xc2F;?\xc1&@\xd1\x7f\xf6\x93`\xfd-@\xc6\x9b\x0eg\xdaQ(@[\xf6\x87<\x88\xf8(@\x143WE]\xfb(@2\xde\xc5\x19u\xb8%@\xc5\x9aB\x92\xef_1@\x89^\xc2\xda\xbd\xbc%@\xdaL\\\xa4\x1a7&@\x16V\x05b\xca\x9f.@\xbc\t\x0e"\x96\x98,@Y\x18\x00\xf3\xed\x9c1@\x94\xf2\x08u\x0b\xa6)@{\x11\x06\xd4\xe1\x03,@mg\xb54A]0@\xcd\x96Y\xecrr0@z\xce\xb8zJ!0@\x02\xfc\xda\x9az\xfb0@\xae\xc9\x17\\\xb3\x9a\'@\x81g\xfb\xf4\x9a\n2@\xeea\xb8l\x0e,0@\x03T\x8ag\xaa\xd60@s\xbd\xd9\xaf\xa7C\'@>5_|w\x0b)@\x1a\xf5`\xd40k1@\x12* \x13\xae\xf4&@\x92\xb3\xba=+\xea(@\xee\xfb\xf1k\xab\x87(@\xa6\xb7\xb3\xec\xb8q+@\xfat\xb6k.\x13.@\xeb\xf5\x8d\x83Q\xdc\'@\x18>g\xc1\x03X0@\x7f\xcf\x8bq_=&@\x9b\xad\xe1(Z\xfe%@\xbe\xc2a\xb6;\x8a&@sq\xae<\xf6L/@Hhm7\x98\xbd%@\xd5\xeb\xe5\x02\xb3\xdc+@\x1b=\xecB\xea\xfd(@\x08\x94d^9\x15(@+\xd7\x9b\xb1\x0b\xf41@m"\xcd\\Uy.@|\x91\x99\xad:1/@n\xcaU\xc7\x9ft-@\x92\xe8\xce>\x8eW\'@\xc9\tk\x07\xe9a1@\x12\xd1\xd3\xa3\xe57.@@\xb7\'FM\xd61@\xafi\x16\xd3\xbd\x16.@\x15\x86\x8f\xf9\xd8\x16\'@\x06d\xcb{\xa9\xee/@\xbd\xb54\xdf\xb4\xeb)@\x1c\xb9\xd5\xf9h\xce0@\x82\x86\xf5\xc8\xe7\xca.@\xbc\x0f\xec\xaf1\x9a\'@\x85J\x104j\x10*@b\xd0\xb6K\xc2\x97(@\xc3\r\x7fd\t\x1d\'@2\xf6\xb9\x1f\xc4r1@\x83\x10|\xa8\xdaG0@\xa3\xf2s\xad\xa3\x95&@9P\xf5\xb9\xdf\x95(@\xde\x11\xcd\xbf\x9c\xda(@\xb7\xe2\xb4\xad\xcb(%@se\xad\xc0!`(@\xd6? \xee\'\x17&@\xe9\x06\xd4lT\x1c&@\xdc\xcdI\xd9\x0f\xbc(@\x9b0\xe6\x82Y=&@B\x06P-[\xf0*@d\xcb\xbb&\x06x&@\xd6\x8cN\xe5\x1dB,@\x8d\x17^\xd6\x1a\x8f0@\xfa\x7f\xbaf\x11U0@\xc9}\x12\xbc\xa6\xff,@\x12\x98\x08\xa8\xa1Z1@z\xe8:\x12c\x00\'@\x87F\xd4 A\xe7,@\xa6\xf4q\xfb\x1e\xc0(@\xa9\xe8_\xa6!\xda+@m\xd1\xae\x84oI(@\xdf\x9b\xe9A\x99!0@k^\xd6\x13"\xc4+@O\xb3\xbbk\xad\xce0@\xf6\xac\xf2(C\x0f&@\xac\xb2\x9f\xf5/\x87&@\x92N\x8fn\xfa\xcc)@\x1b\x93\x7f\x1b\xef\xeb\'@\xdf\xb3\xe2 \xebH(@\xfb\xeb\xb57\\\x14-@V\xb1\xc6\x90\xcf\xc5+@\xf6\x1d\x1b\xe6\x9cI\'@\xe3\'L\xe1T\x820@\xbc\x8d\xd7\xdb\x16\xeb0@\x80z7\x96\xe7~5@%Q#\x8fc\x11&@\xff\x0f.\xa2.\xf50@\\\x81\xeb\xa3y\xe8-@zB\xc3\x94\xbc\x1f0@\xe7\xaf\x1b\x8e\x95\xfe%@.\xd6\x15\x01\xc0\xb6)@/\x06,{a\xac%@\xbf\xe3\xf1\x1bf2\'@\x05\xc6\xe7#u\xf8&@0\xf8\xe4Mx\xfa-@\xa1~\xe0\x04\xcf!&@\xe3;\xd9\r\\\x8a,@\xaaa\xd9\xd7\n\xa4\'@\'\xd5\x80(l\x951@\xc2\xa6\x8dpY\xcc0@S\x8bnI`\xcb%@\r\rN\xaa\x98=\'@\xa5\xb0\x0c\xeb\xaf\xf0.@vm\xcc\xa1\xc3\xfa,@\xb9/@go\xc7\'@\xf0\x89a\x14=I.@\xe64\x03\xd3g\xc5&@\xb6\xe1;q*\xf4(@x\xf0"\xfa\x10\xf5/@M\xe9_\xb4\xa7\x0c*@\xd4\xac\x0f\x9e9o+@\x13\x85\xdb\xa6w\xcd*@\x95\x03~\x8d\r{-@&\\\x88\x94\x9f%*@\x1e\xfbq\x15l\x1d)@\xf9H\x81>\xed\x15)@\x95\xcb\xe7J\xeb\xfb1@\xef\xc0\x98J\x14\t&@\x13\xdc\xce5t\'1@\xf4\xdcP\xf7U\xe5(@\xcb\xfa\xdfn\xde\'.@\xbeM\xf0\x93+\xe80@.\x0b\xf0\xe8\xa7B\'@?\x0c\x1f\xf0\xc0g0@\x83\x08\x16\x87tn.@d\xd1l\x8a\x83\x18&@\x01\x9d\xa8\x0c\x03\x9d/@\xa0\x87\x81\x87J\xf2,@\xd4\xe7\x9f\\\xaf\xeb(@\x84\x14\xe9h\xe7\xb0)@l\x18\xfb\xd2\x1b\xef0@@\x810sw\xff.@\x88\x08\x8e\x03\xc8\xa50@^\xbev\x96\xc1\xbd.@\x1a\xf4h\xb8(\x851@\xc7g\x06\xa3\xe7L/@\x08\x1b\x80\x8c\xfa\xa20@\t\xd1\xb1y\x06\xdd&@t\xf0\xad\xb2\xd6\xc0(@5\x93/\x8b\xaft1@\x0b\x8ct0\x8d\xbd)@W\x9e98\xa3\xb1,@(\ti\xcfAr2@\x08\r\x80\xc1\x07\x1f-@p7\xc9]\xcbs1@e\xd0\\\x8fA7&@\xc7nZ \xc5@1@Y\x7fMK\x98\xb30@T\x8a\xcb\x99L\xb5*@\xc9\xca3\xda\xfc\x8a4@\x91X\x1b]\x13\xd7/@\x92?D\x98\x11\xd30@\x16\xc4\xbbg+\xe1(@<j\xad\x19\xd7W&@\xec\xb9C\xef\xae\xdd\'@\xcbP\x17\xc0*C\'@\x06\x87\xb3\xa7\xf0\x8e0@\x8e!\xbb\x9a\xe1\'1@\xe9\x04\xe6B(g,@G\xc7~\xe5\xa1\x8d)@\x81\xcb;\xda\xde\xc0,@\xce,\xc7Tj\x1f*@K~\x9a\xc5K\xce+@\x16\xec\xc5\xac\xab\xdb%@\xfe\x0c\xaeM\xb7n(@Y\xe2\xc0\xae\x0b]0@*\xde\xb9\xf9?_1@\xa0\xef\x959\x00v)@\xdb\x8cux\xa4\xab0@ \xdb+\xe7\x99\x88,@\x07l\xe5\x8e;\x87&@\x04\xc66t\xc5\x9a,@\xe0\x9a\xd9\xcc;\x85\'@\xfe\xf1\xd5\x97\x9b\xed0@AR\xc8qNj)@\x04\xf3\x95\x19\x8b\x10)@\'\x1fH|\xf1\xdf/@\xe3\r\xa6\xc6\xffb,@\xfc&KZ\xd3\x95*@\x1d\x12\xe1\xc5e-0@\t:\x865~\x97/@\x85\xf7^?{\xe80@\xdf5\xf4*\'\xa41@\x0f#\xaej\xc2;-@$\xed\x93\xf6\xac\xe34@%1\x81M9\x7f1@\xf0\xd4q\x0c\t|+@#\x15\xdeZ\xc9\x04&@\xbb{L\xf5\xe9\xf6(@<\x87\x16\xfd\xf8\xf6+@@\x9c\x8b\xe9H\xf6/@m\x1c\x01\xd7yj-@;\x1c^@\xb0\xa7\'@\xf7\x88g\x7f\xc0\xbb,@\t\xa6,me\xe93@\n8,\xd2w\xce+@5\xb9\x9e\xb5\x0fv%@\x8e\x99\xdd\xb6`\xe8(@\x954\xda\x9f\xadY0@\xcd\x91\x1b\xb4\xec,1@n\'\xa0`\xbb\xe0%@(\xb0\x7f\xbdV\xd6&@!A\xcb\xf3\xfe\xa4.@\xb5/O\xd9\xe6U)@\xd9aw"\xa0s)@\xb9\xe2\xe2\x88\xe5\xac\'@a)\xbf}8-)@&G\x99\x18g/4@\x96+\x90n*\x03/@\xbdHw\xf4\xe9\x0b&@\x8c\xc2\xb5-\xd6\xea*@\x11\xd1\r\x1er\x14\'@\x88]\xa7\x8aU\xb9/@I\x0cA!\xads\'@c\xfa\xa1\xa2\x04\xa7.@\xceX\x8eQs\x92.@\xa9;\xa4\xe2\x18\x95\'@z{Q^Z\xdc%@#\x12\xa6\xdc\x03D,@\x1d\xca\xdd\x17L\xce0@\x0f\xc8u\x99\xe5\xf70@\xbf\xee\x05\x07\x80+&@9X\xaa7w\x0b\'@\xd7\xc8\x10\xa0qM+@.\xfciC\xff\x1e.@2\x95Y\x1cv\x022@\x8b\xa6\x17p\x80\x101@\'\xf0\n\x0e)g-@\xd4\x03\xf9\x9fX\x9c1@\x96\x18lN\x0f\x842@\xf6\xd3\xf3h\xb26.@=o\xc2\xe8\xc5\x81-@\xc8\xfeU\xd0\x86+/@\xe2\xcbU\xe4\x9b\xc8(@\x05\xff\xfd\xa0\x85E-@\x98\xa0h\xce\xe1\xc7)@9\x1aA>\x9d_)@r&,\x04\xc2,2@\xccW\r\xead\xa1/@.\xf0\xd5\x90\xa3\x9b&@\xca\xc0B\r\xe7\x92)@\xc8\xb8L\x0b\xbf8,@\xc1\xfd\xd8\xca\xc2X.@S\xa8\x0f@\x94\xe81@_\xc3x\x14\x88\x87/@(\xe3\n\xca\xc8\x93&@\xe9\x01\x1e\xd5\x1b\xb10@\x91\xf1IM\xc6\x91,@\xf3H>\x06\xd6\xb7,@\x1c\x94\xd9P\xd9u,@m2\xc2\x89p\xfa&@<\x85~\x9b\xd6\x08.@\xbc_\xb3\xfa\x83\xf1.@K3Mu1x)@\xb6\xe2\x86H\xfe\x18-@\xf8\x80\r\xc3\x10\x1a&@\xda\x85\r\'M\xa50@J\x15\x18\x003J%@\xf3<\xf25B\xac0@\xf8I\xc6\x13r\xbf,@-\x8f\xe5ai\x8e,@4@\x0c\xe2\xad\xd9-@;\xb8\x19R\xf7\xd74@|\xf9MA\xc6\x9c1@G\x95\xfeQ\xc1p.@\xc7sz\xd7\x98\'1@\xfb\xa9q\xb8V-.@l6\x08s\xbb\xa6(@\xa3\xca _=\xe3/@;\xb2\x05\xd1*\x130@\x9d\x16$\xe2V<&@\xe0\xfc\x86\x10\x1a\xe1,@i\xdd\xc0\xdeG\xff/@7\xd9\x87s\xfcK(@\x93\xb8\x89\x92>\xfe*@x-\x98\xa2\xa3\xad,@\xa5N-%\xd5\xfd1@\x7f\xa6N\xac;p0@\xb1).\x80A2-@\xf6\xb0\xffr^\x0b0@\xd0o\x9d\x1d\xd39(@\x07\xe4\xac2\xf2~&@*\xa0\x95\xf0\xeeN/@\xb5\x17l\xef\xe9\xe5\'@\x8c/\x82\xd6>\x8f2@\xde3\'s\x7ff1@\xacS\xc3\x12\xcc &@\xef\x1f\xc4\xbb\xfbQ&@M\x13\x04\xd7\xdc|&@H\x8c\xb8\xfa\x96\xa3-@+\xfb\xfb\xec\xb3,&@\xd2\x91\x93\x18\x13\xef2@\x8f\x93<.BB,@>\x96\xaa\x93wE.@\xdc#\xb8\x02\xfc\x92.@\xcd\x17x\xf4\x0eH-@#\xdf\xcd\x95\xf3\xcc4@\xf1\x91\xce\xd0\xa0\x19&@B\xd9vn\x07\xe30@n\t\xd6\xea9\xbc-@7\xf7/J\xbf\xcd/@L\xfe\x83\x06\x83\x10%@\x7f\x12Y#\xc1!1@e\x808Ptv0@Y?\xb9\x851\x83(@\xee\x8eq\x9b\x94\x1c2@91\x10\xc0\xe0-*@7\x174V\xb3\xe9+@\xfa\xc3\xda\x8b>I)@\x15i\x9d!\xecT1@$\xd2\xb4\x8dh@,@\xadkzA\xa2k-@$h;\xe8\x80\xd6.@\xe1\x83\xe3\xeb\x14\x0c\'@\xae\x0f*\xef\xf3\xae(@32\xb7T\x06\x16,@v\x0c\xa5g\xa29,@\xdb>\xc9\x99[\xf00@\xabS\xc7\x84F,.@\r$\x0e6f\xf9\'@\x0f\xe3n\x94\x86\xba\'@\xed\xf7\x90\xac\xd7\xcb%@("\x84\x17\xc3\xca/@\x1b`\x8a&\xd0\r1@\xe1N\xe2\x0f\xe6\x8f,@yFt\t\x08\x19\'@\x86\xef[\x98\x0cC)@k\xdb\n\xf8\xb6\xc5\'@k~i\x8ed*0@\x13XS\x9e\xc2\x82(@\x0c\xec0\rX\x8b.@\xca\x1e\xfc\x1c\xf0-,@\t\xd8G\x89\xaf\x1c\'@t\xd8\xe9\xb2\xadR/@\xe7\xfe\xe6\xb2T5(@W\xd3\x86\xd4l-0@4\xd0\xac\xde\xe0\x981@f\x0b (\x9b\x80)@\xf7\xce\x083\xe6\xb3&@NWKm\xb1\x1e0@\xcb\r\xee\xc6\x0c\x86,@7\x1c\xf6\x86\x07\xd7*@\xc0Vys\xe7e\'@\xc3\xc8y\xa4\xe0 \'@\x95\xdc6\xe6\x15\xc41@K\xc5\xc7H\x9c\x00,@\xdbT\x0e\xae\x13\xb8)@\xc2O,b.04@\x08\xcc\x1b*\xc4&,@\x94\x0fd\xf8P&.@\xd6\x0e\xdb_\xdd\xdf*@R\x10\xe5\xde\xb0\xa9&@%A\xdc\x9b%}&@\xe3\xba\xa4)\xf5<*@\x00Y\xdep\x96\xc0+@\xf7\xe2\xfe\xdd\x9c\x80*@\xcf\x06q\x85\x08\x8f,@b\xf5R\x94\xb2l)@\x1c\x08\x84\x17Gz-@\xca\x1d\x0b<u#/@\xbe\t\xdcOF\xab1@\xd1\xd4d\xc2\xac\xab%@j\xc0m\xd5;\xf5+@\xf8\x80)\x9bkK+@\xa0\xaeZ\xcaa\xfb0@,\xfb&-iq,@\xf0;Gg\x16=/@\x9c\xfa\xbe\xcd\x8d\x92%@\x9c\xe14\xe58\x06-@;\xfa\xfc\x17\x9a$0@\r\xe04\xf9\xd3\x842@\xd5\x02\x0f\xdc\xd5\xb71@\x1a\xd6=\xfe\xbe\x9f+@u\xdf9\xff\x9d\x02(@\x14\xc0\xb3\xa1,\x84*@U\x0f\xef\xac,\x9e0@{\xe1\xbc~\x1b\xd3,@V\xd7\x04"\xc4=(@\xb0\xc3\xe8\xcd\x96\xe5.@\xebj\x17K\x9dD.@\xf2X\x86\\\xa3\x011@\x03\x9b\xa0\xe7H\xa1&@\xc4\x89\x94\x80I3)@.\x9b\x99Jr$,@h\xd77\x1e4\x960@#\x01==3\x190@\xf3\x8d\x9c\xe4\xc0 -@G\xab)0\xdaH,@Ha\x8a\x08\xf2\xec+@\x839P\xf5\nR,@\xa3e\x05\xc7\x8b\xc10@\xf9\xa7\xcd\xa0~\xbc-@\xe8\xbc\r\xfcj\xf9,@\xf2D\xf5?\xec\xc50@0\x7f$\xf5\xbbb)@L\xa4\x10[\xb1\x851@\x98\x0f\xee\x84&\x8d,@\x93\x1c\xa7\x88\xd49-@\x01\\\x87\xba <.@\xc3\xa0vL.\r0@G\xdb\xdc++\xda0@,\x0b\x11\xf6z\x9b0@nr\x7f\xb6S\x9c)@\xffM\xbf\x88\xd4Z3@\xaa\x80B7\x05\xd5+@6\xdc\xd7\\5\xdf*@\x10\xe6\xa4\xb3a\xb6\'@\x11>\\*!\xa91@\x89\x80\xff\x1f*61@1M\x95\x86$\xea,@@Q\xfbh s(@\xa9C\x8b\\\xa9x\'@jP:e\x05\xa1)@f\xf3\xbe\x0e\xbe\x051@\x044\xf5\x19\xc1c.@u~\xc5\xf9\xf9\x8c-@?\x8b\xb9\x048\xc6-@\x18`\xd6\xf4u\x83+@\xa5\xf1OQ\xe6\xf5)@\xf1\x87\xbf\xac\x86\x890@\xc9\x96\x81B&=&@2\xe1\xb5\x06\x89<0@I\x1a\x8b\xf8\x886-@\xd6m{\x13\xded.@N)\xf8\x82!:0@\'\xa1\x1d\xa3\xe5\xfd\'@\x03\xff\x0e\x8c.|+@q/\xff\xe9\x11\xd4(@(\x83\xf4\x0c\xdd\x8a.@>G]\x11\xc9u0@\xa4\x80\xe6\xec\x06y-@<:\x87\xd7_\xef(@:%\x15\xda\x15\xe30@\xfd\x92\x10\xf5\x0f\xb70@\xec\xb1S\xd6As-@I\xe2\xde9(\xd1+@\xab2\xe2\x10\xdf.%@\xcf\xe2\x87\xa5\xc8*,@_\xf1\xa5o!5.@\xc0d\x9f\xf9\x90\x1b0@;\xb9\xa8\xc1\xd7\xae/@\xc2\xe8\xb7N#~2@\x10{\xed\xba\xb1\xf3/@G*\xfe\xf5\x93\x05,@)\xac\xcb\xe9"\xf6%@\xc5V)Q\xf8$/@\x9a\x08\xe8\x8e]x/@5\xe0\x85\xc0\xfbc(@_4/\xe9Y\xd6\'@\x8d\xb3.\xc8\xd0\x97&@\x12*\x88\x8dzr0@4\x06RY\x94\xf3/@\xcc\xd4\x1f_V\xcd0@\x91\xb3\xacD\x95\xe8%@\x11\x17\xb2\xf11\x92-@\x90\x08p\x184[-@\xfe@9\x1b7\xe20@\x90FU \xef,,@\x0c\xa0\x94\xe2Vb,@\xbb\xe8;Mr\x152@FL\x0f\xf5\x0b\xf11@\xa7\xca\x01\xc3\x18\xc3+@I\xf6B\x01\xa1\x0f-@.\xe5Y`\xe2\x99-@3U\xa9 \x0b\xdd1@\x11M\xea\xadr\xb71@L\xd5\xf5\xf8\x90\x93-@Y:\xf2\x88\x95?/@\xbf.\xf8H\xdf\xcb.@\xe2\x7fp\xf7\x8a9,@qh\x17\xb3\xc3\x13)@\xf1,?\xa1\xa5B/@\xde5\x9d\xe2\x8f\xaa-@\xe6\xa6\xc7\x0e0\x1b-@\xbf\x13\xf4\xed,\x0b*@P\xa1T\x02oq1@\xb8\n\x87\xd5\x19Z.@\xe2 \xbe,rU\'@4\x1eAE\xf0&1@\x91(a\xdb\xe6\x14(@\xb1w\xfer+\xa01@\xfcJ\xe8\xa1/\xfd\'@\xa3\x96\x0e 4\xd0%@*\xb3z4.\xfe&@L@L\x88\xa2\xdb)@:\xa5\'\'\x1al.@\xb7.C\xaabq/@/\r8\xcbUY0@~B\xdbR\xa5\xa8\'@\xbfjA\xc1F\x9d*@N\xd16\xd3\x02\x97.@\x85\xd5D\xfb\xfd\xa2%@\x1c\xb7o\x19\x8a\x8c.@\xe0\x00\xc0\xa0T\xbd1@@\xa4K\xf0\xa2\xde*@*\x08\xc6o\xea\x160@\r1X0\x16B,@cio\xcc`F-@\xda\xb0\xec\xe5\xa49+@\xba\x07\r\xe1\x82./@\xbc*\xfe\xa39\xde%@k\x073\x01\xf2\x19&@HzNS\x03\xd84@\xf9\x1a\xb9\x7f\x94\xed(@\x9dF\x90\x88\x88\x91\'@,\xc3\x88\xd5\x07\xb72@\x0f<-\x19\xb1\xc80@L?Lf\x9c\xe9.@\xe5\xa2C\xd1\xd9:2@0!\x15}\xb6Z(@\x01\xdd\xd9\xec\xddb&@\xa0?\xfe\xadm\x981@\xd1\x93\x05\xc5\x9a!3@H\xafcm\xa6D-@\xdd\x9a9\xbd\xb4\xa0.@h\x0e\xe6\xa6\xbb\x14.@\x03\x1cw\xccg\xdd,@ \xf5\xe0\xde\xf0B)@\x7f\xda\x86\x0b\xf4\x150@*C\x98\rrc-@\x97\xcaY\x06rb%@\x80\xb8\x9f&\xaeS-@gQ\xe9rr\xee,@\x0f\xab\xb4\x8ay\xf9\'@\xfe\x0f\x93\xb5^\xe5\'@\x03\x9b\xe7\x99=\x80*@\x8c1\xf0\x7fU:&@\x92\x18\x0b\x1cp\x9d,@W\xe9\x0e\x95\xe1m)@(\xc2{\xc7g\xd1/@lphdA\x95-@\xc3+\xa7\x9f\x03%/@}\xe3 \xe4\xb7\xb90@\xf9Z\xeb\x9bH\xf2%@\xac<\x1e\xceM\xd6(@\x18\xb4\xe8\x9de\xfb&@\xbe\xc2\xb9\x93\xb3\xd8&@\xfd\x9fl\x16\x88\xb8)@\x9c\x7f25[f)@`.\xa0Nr3,@\xb0k\xd2n\xfa9/@\xed\xf4\xf7\xe3q\xc9/@\x95\xaa\xa4\xa4\xdb\xe7&@\xff\x0cssV\xb71@*iM>\x92\xd6&@E\xef\xa5\xee\xec\xce+@<vg\x86^\x1e1@\xb2\xd7}\x9ad\xdd/@2q\x8d\x95A\xdc0@\xa3O\xea;7\x0c+@g\xd8f\xa9[\xa8&@\xdd\xa3\x15\x83~N-@km\xe2\xab\xe2\x06\'@\x98K\x01i\xe3\xcd%@2\xab\x99\x18\x85N-@+\xfdH@V\x15+@\xa5f\x16\xc8]g-@\xda}\xac$\xbb\xca/@\xf4\x1d\x82\xa3\xe9\x84+@wH\x86V\xc9_.@\xeb\xdc\xa9\xb9j\xcc)@\xdf\n\x97m\xc2[/@\xcb\xcf.y\x07\xb2&@\xcd\xed\x99\xf2\x89\xd6.@\x92!y\x02\x7fA&@\xae\x0f\xba\x04\xf6\x1e,@\x07\xb9i\n\xc6@/@\x0f\x08\xf9\x86L\xc41@\x80^a\xdf\xc0\xeb,@2?\x04\x16\xe7\x90)@l\xfb\x93\xfcs\xaf\'@T\xca)y\x02\xa9\'@\xa1}\xcd\xd8b+1@\xb0\xab\x1d\x99.~0@\xdb\xc7\xf9I\xfc\x88.@\xbc4k\xc1nt&@\xd5L\xc9\xed\x1b\x170@\xd4:\xa7\x8f\xba\x0b(@\xf3\x80\x97Wg\x0c)@L\x11\x17\x85\xd9\xfe%@\xbe[\xa8\xb4\xdd\xad/@\x0cI\xfc-\xcej-@\xa7\x0f\x01\x979a&@\x1c\xe5Pg\xa2\xa7%@\x1dl\x19\x8c\xd1\xb10@\x1b\xa2\x01\xbd\xceb/@\xfd(\xe2\xf2\xb6h/@\xa22Q\xbf+\xc4\'@\xedr\xc3\xc1\xbe\xbe1@\x19{\x83\xe1\xc2\xeb(@\xe7/\xc01\x8b\x90.@\xb5\xe6x\xb6\xec\x8d,@\xc1r\x95\xa2\xd7t(@\x99\x8b\xc7\xf0\x04\xde\'@\x14\xd8:\x19\x9f&(@\xc5\xf1\x99^I\xb00@\x90y\xc8\xa3\xe1\xe6/@\x7f.y9==&@\x85\n\x11\xccK\xf1,@\x1f+\xb1\xb8K\xe00@\xb3\x987aeR1@5Vl\x87,\xba%@@/\x9cI\xd4A5@\xae$\x8a\xc2~\x98-@\x8c\x0b\x01\xf2\xe9u)@\x8d\xb0\xac\xbe\xf6f0@3\xd7[\x9b\xa2\x9b%@kR\x1cx\x9f\xfb&@\xc8\xe5\x82h\r\xb8(@\xaf^?\x04\x89\x10+@W\xab\xcc\xcd\xc5\xc5.@\xb8\xda\xfe\r7\n*@h\xd7\xa8/\x1e\xa1(@\xee\x8d\xa2\xc8\x19\xf5,@k\x93[\x01\x95\xb7-@\x9c\xa7\t\xb5\x94x\'@%A\x8etCX\'@$&&\xd6\xa6B-@\xd25\xe9\x08\xe9&0@tX\xa1\n\xa4\xac-@[\xac\x82\x03\x98\xce+@\xd7\xcbcUr\xa4.@\xb3AB\xecSM\'@a\x81\x1d}\xf3\xb71@\xe8Y<N\x932(@\x8b\xdc^\x9e8\xa3\'@$\xa9\xb3H\xddg1@\xa4)Y&\xa1\x173@\xe4\x82R)T\n\'@\xc56M\xe2%\xf6\'@th\xdcOb\x010@\xaa\xc8\xcaX\xf5\'&@Y\\\x9fas\xe2\'@c\x8e\xdcH]\x82(@\xb0\xf26\xfaC\xa2-@\xc7j\x8b\x03;\x85)@h\xf0\xde\xda\x17K-@\x94?\xcb%\'t(@\xbd=Z\xe4\x1a!0@\x99Yv=C\x89\'@\xd7gp\xbe\xd7\xd1+@$\xcb\xc6m-\x0e&@F\x11e3\xe8\xfc\'@\xa1\xfc\x1c\xd3\xe8\x190@\xe5\xd7\xf4H\x1ed+@^\xc0\xef\x8f\xae\x16.@\xcb\x99\xbbR\x03\xf1-@\xc9\xac\xbb L\xa40@\xd6\xe8\xcb\xc3Vk.@\xb7o\xd5\x08\xf4\x16.@:\xc4\x1d\xfe<c0@\x18\xaay?a\x1a0@\xfd\x15Q9\xe3\xf1%@i\xc8\xc7\xbb\xf250@\x8b\x86\xb0@\x84l0@\xdf2\xd5\x1fz\xe0-@\xd8[\x1f\x88z\x0e.@\x19=\xb2\x98P=\'@\xd0@\xa4{\x19\t.@\xf1{\x91\xea2D-@N\x00\x8b\';\xa4-@+1\x00\xde\x81\x94,@v\xd3\x98\xb3\xea\xd5,@t\xa4_M\xfa\x14)@\xda\x16\xae\xc2r\xf2(@\xbe\xd6_\xb9\x91\xf8%@\xd3nC\x04\x9d\xeb0@\x87\xc12r\x91-(@u\x86\t}\xda\xa0,@eUOL2\x99&@j\xffovGJ,@\x84\xf6\x02\xd79x%@\x19\xa1,\xcb\x0e\x1d0@\x0c\x96\xb0\xa4\x8f\xc9(@\x01$ w\xc3](@\xdc\x97\xb5\xaf\x97\x8e*@\xaf\xd2\x98\xd5\x8c\xd5%@\xb8\x90\x91\x9c\xd3m2@;q\x90\x88\xbcm\'@\xe9\x16-\xac\x97\xf1%@\xcb\xef\x7f\x9fQ\x05(@\x9b\x1d\x81\x00\x18\xaf-@\xa8\x0e[\x1a\x9b\xab%@\xf8Pe\x85\xfc\xd7(@D\xf9\xaf~\xf7&-@\xaa\xb05k0|,@t\xa3J\xe3>i0@xM0\xaa\xdc\xac+@\x0el\xd9\x95!\xd2+@\xc6>\x81e\xca\xc1%@=\xf5\xce\xb2\x9b\xa7%@\xb0\x93\x82I\xb8W*@\xf0\x12\xfbr\xdaH(@\x02\x16\xebh\xb56)@\xfd\xf4!\xfd\xd9\x06+@\xa6B\xef\x9d\x1b3,@\x0b*\xba\x8b\x0c>,@\x81\x1bt\xe6\xa2\x03-@\x91\xb3\xc8\xa7\x01\xcc%@\xed\xeb\x92\x9b\x03\xf50@\xd0\xa6{!\xe8\xf1-@\xba\xdc\x9c\xa6\x83\x1f&@\x01a5C\x00\xef-@\xd3\r\xf1\xd6\x95\xca(@\xeaS\x04u\'\xaf%@\xd6\x07\xffQM|,@q\x86e\xa0c\xfb%@\xfc\xb3C?\x8f\xee%@\xe4\x93!\xb4\t\xfb0@5\xed\xa9\xccI\xee0@^\x85\xbb\xb4\x95\xb3-@{\xcc\xf7\xce\x16~0@\xbf\xcal2\xaf\xeb.@\x1f\x14\xa2\xb8\x97P.@o\xef\x168\r\xc0,@\x07\x8f\xcd\xe9|\xe7-@\xab\x15&\xa0]|,@\nK\x7f\xe6\x84S,@q\x8c\x08\x87} -@\xca\xbcT\xa4\x99\xec(@\xe6\x99\xc6^\x05\x1f(@\xd77\xe88\xd2{\'@\x15\xb3\xed\xfc\xfe\xab*@!D\x94\xbe9h.@\xb5\xdc\x8ec\xe5Y\'@{\x03\xca\xa1\xa4\x820@\x81\x8a\xbd2\x1c\xc9)@\xa3$\xd7\x93\'^1@\x1a8v\xb8\xeb\x83+@-\xe6]W&f%@\xcb\xa6Bv\xe7\x820@z\xa0\xa3#8\xa4-@\xe6\xb4\x163\xf0%2@V\xa9\n\x96\x1e\xd2-@Cu\xc3\x82W\xf4-@($\t\xd3<\xe80@\xf4\x8a&\xd3\xd42\'@\x03\x1dHKpE*@\xec\\`\xfa@\xd2*@\\C\xe1\xd5\xd4\xa0\'@A\xf1\x15\xf2~v,@\xd6\xe7|\xce\xdf\xb3(@\x06U"\x18\xac\xd9(@1.\x0e\x1dm\x81(@\xdb\xf7\x93\xd7\xba{,@\xd5\n{\nDk&@g\x1e\xd1\xe0\xc2\xd0+@\xb0q\x064\x11\xa5-@\xc7\x8dq\xa6\x830-@7\x05o&\x87!0@\xe3\xa7\xc2\x053t\'@\x00\xf7\x05\x1e\x81\x00)@\xa46\x1bm\x86c(@\xa7\xa5\x13\xd0_\xdd(@\x9b<?h\x12\x8d)@\x8dZ\xd7\xacJ\xa30@j\xbc\xff\xfe\xab\xdf%@\x8c\xc6\x8a\x18\x16\x12&@O\xa9\x017\x8cE,@[\x9e\x91\x98\xad+&@;)\xc71\x1e\xf0-@\x8d\x93n\x83x\xca-@\xb2\xb3\xcdbj\x01&@\x0c\x16*\xdd\xf1g.@d\xe1\xad\xad\x97\xa4&@m\x820k\x8a\xef\'@\xe1oU\xf1\xcf{,@;\xc2\x1f\x87{\x89,@\xf2\xe7\xc1,\x90\xa6\'@\\\x03f\xbe\xb0\x84-@\x07\x7f\x14\xdaD\xe1-@ \x81\xb0\xca\xb1P,@+\xa37\xe1[[(@\x98\xb8\xdb\xa45\x07-@\xff\xf4}z\xda./@V]`\xdd920@}P\xc5\x17!%.@\xee\x93\x15\x8d\xf3\x0b/@1\xc6\x84\xe0l\xf2,@\x86\xdd\xeb\xeb\xf8\xbc)@G I\x84\x9e2\'@\x0c>\x88!A\x082@x\x0c\xb1L$\x06-@\xa4\x05\xeb~/\xa5&@\x08E\xca[\x1c\x84-@\xd8\xddq\xa1(\x1b\'@M\xa7H\xae6\xbe*@V\x84\x97\xdar\xc1(@\x9ccW\x99T\xa2(@\x816e\xcfwm(@\xb5ZC;%\xe1-@\xae\xb9\xb3\x81cx(@\xb0\xdbX\xe3.\x1e2@\xe4\'\xb22@\x1f)@\xe6\xe7\xed/\xcf\xb3%@\xd8qFO\xad\x9f\'@"\xe6\xfa\x8by\xfe%@\x85`S\x91f\xb0&@\xa9\x92v\xd9N\xf00@\x81M9\xb0jV0@\xc5\xa6\x85\xdb\xb5N)@j=\xd2\xe2\xed\xa4\'@\x02^\xbf|Zf(@\xc7\xe6\x83\x1b\xf0\xb3\'@\x01\x9e\xd9\xd7J\xbd0@v\xf02\x9f\xe7\x102@\xfa\x01-\xaf$\xbb%@\xf2\x16\xcf\x16\xfd%)@\xd4k-\xd4T\xe9,@\xb7\xee\xfb\xae~\xf4%@\x85@\xd9\xe3\xca\xcf&@\xa5\x92\xaf\xd9\xe0x0@\x14\xd6\x91\x98B\xaa-@\xc7U\x0f@v"0@q<\xabC}\x9c\'@\x18k\xcf\xe7/\xdf/@[`\xf6R\xdat(@\x8e8<6V\xc20@\x07\xec\t\x91\\\xf03@v\x1c\x81h\x01y(@\x9at:1\xa4\xe1\'@*\xdd\xc5C8-,@\xe2!\xd0\xfaq\r-@Jz\x9e\x9a\x02\xd7-@\x0c\x02s\xd6\xc3\x050@\xc4\xacen0\xb1)@8\x85\x84$\xe3\xfc-@X.\x94\xbe|H.@\xd7\x03\xa3+RC)@8\xebSw\xc9O/@\x99\xe0\xad[\x11\xe8(@\x99^\x1fh\xcf\xf1(@)\xe1G\x94-;.@ua\xf9Vf90@\x90\no\x86\xa3S-@<UyO\xa2\xc3%@\xd3\xe8`\x9187)@XU\xbcx\xa5r,@\xf2\x0eN:\x8a\xbc&@\x99,v\xd9M\xd70@6\xaa\xb4\xfd\xbb\x03)@\x1f\xb2\xb9X\x1b\xc8%@\x03\x1c\xcbpY\xd8%@\xa8\xaaX>\x7f`&@\x98\xb8\x10>\xaeB-@\xab\xb6\xd3\x94\xc6\xd0-@\rw\xaa\x83)\xe7(@\x85\x91\xb5\x84\xbaT-@=\xc9n^\x0c\xb6,@\xf7\x19\xa1\xb5\x80n)@d@\t\xe6\xf4\x98\'@\x12+\xf4\x0c\x1d\xaa\'@\xf1\x95\x89\xdd\xac\xc9-@\x07\x80Cy\xa3\xdc-@p\xd2\x8b6;o)@\x97\x91\x9c\xdd\xf9\x8d\'@\xf3=\x16W\x10\xe20@JF\xd8PJ\xa4)@\xae\xc5\xdc,\x9f\xa2\'@2\xd3<-RU0@\xff\xc4\x1f\r\x07\xf7,@G\x0b,K\x93((@6\xc7\xb9\x9f\x02\x99\'@\x10\x16o\xd7\x8b\xd2\'@\x1b\x16H\x0c\xf7\xae%@\xca\x91\xf3EY\xda&@\x82\xe3\xe2M\xaf\xfb,@wl\t\x83x\xea+@d\xb6\xc7\xcd\xfe\x01)@\xb1\x871RT\xe2\'@h<\xe9)Ix-@\xd5\xb6\xc4\x97\x1c**@B@4;&\x8c\'@\xe4\xca:\x80\xe0\xcb%@jV\xf4\x11\x9c\xeb3@\xc8\xed\xcca\x8f -@ra\xbb\xc7\x91\xcf%@&^\x1a\x96\xad\xaa1@\xe5\x84"\x06q\xed%@\x80\xd3\x82&w=(@e\xad3Rs<)@@\x8c/m\x804-@\xb4s?0Re(@\xcbf\xd61\xa8\xa5.@:(\x96\x8d\xde\xf6/@\x83\x0b,\xc1\x05\xd4%@\x85\xdeJ\xcclA.@1\x00aM\xb4\xc1-@\x99\x1f\xd3\xd4\xf2\xef+@g\xfb\xbcr{:(@\r\xca\x87O\xa0\xe5%@\x04+\x96u~\xef)@\xc8\x07.G\x96\xe7*@\x7f\xb4\xdb\x0e\x1a%,@H\xcc\'>3\xda\'@\xea|%@=\x0c(@\xb3Au\xf4\xefx%@F\xe4]\xda\xc2\xd9%@W\x8b\x88\xbd#!(@\xbd\x901\xd4t--@iQ\xc6wv\xc9*@k\xccW\xe9\xf7\x00&@\x86,kN\x04*&@\xa7G\x82\xe9\xa6H(@>\xdd\xea\xb3\xf7\xe9&@\xb4\x81"\x7f\xeb\x9a\'@\x1eN\x89\x0e\x96Q)@\xae6 Fq\xb6.@?v\xee\x144\xda0@\x8d\xedwa9<-@\xdb2h\xc6\xe54)@ \xce\xcc\xbd\xf5\t(@\xfa\xd4_H\x85N-@\xdf\x05"f\xaf\x9b-@\x85\xbc\xdei9\x1d2@\xaf".co\x19+@\x8d\x95\x99o~4,@{\x12WB\x11G,@`\xe6L\x94\x7f\xe4,@\xf7\x91\x9d;\xde\xa51@\xdc;g\x14\x12\x1e(@W~\xd3\x07\x84E,@~^F2M\x9c1@\xd77(\xbe\xe6\x11,@\xabe\x8bo\x06b1@\xbd\x9a\xd0C\xbfW\'@\xa8o\xd5\xe7k\x1b2@$\x97\x1f\xe2]\x01.@W&e)\xcf\x0b-@\x85\x95V\xed\xccR-@\xeb\xbd\x07\xc8\x1b\x18.@c\xc1\x16\xa2\xedK+@}\xf5q!t\xf3%@\xe5\xce\xa0J\xf7\xac\'@\x90\xb2\x17\xc6\x99\xa81@\x95w\x06\x04B\x93/@\x0f\xaf},\x06\x9c,@\x9e\xf9\xa3\x1ab))@T\xc1\x83\xd4P\x8d(@\xa5\x18\xfeU\tr+@\n\x98\xb7\x83\x1d\x81(@\x1a\xeaw~6W)@[\x90\x1e\x11\xc6\xac-@\xc4\xaf\x08\x92\x8d\x0b&@g\xbc\xef\xcd\xb5\xa3,@\x19>\xb4\xe9+\xe7+@A\xe5\xe6]\xb8\xa8+@\xe0\xd7\xf4%\xf37)@\xea\xe5\x00\xbdu\xd9(@\x13\xc5\xd9\xe7\x87\x0b(@\x8eK\x85Ut\xd8+@\x0e\xf1 Kl\x06&@\xfd\xb3\xd1M\x7f\xef(@\x8f\r\x1a\x8e\x92\xb0\'@\'f\x1b\xbet\xbf1@\xa0\xeeU\xdew\xda1@\x98\xad\xf6\x05\xfb\x002@\xb9\x11\xc2`N\xe9%@\xcd"r\xc7\xa9\xa4)@\xfb\xcb\xab@\xb6\x7f-@`<z\xf0$8)@\x0e\xbe1Z:\xb5-@\xd6\xf7\r\x12\x90\xad+@"\xe1s\xa5\x89\xe33@\x0c+\xce\xca\x8d~-@f\xd5\xaaJK\x98\'@\xd3U\xb9`\'!-@\x1cf\x18\xa7\xc9s%@+\xcdjC\xb7\x80%@\xb9\x958e\xca\xa4+@<-t\xb2`\xd0(@(\xb6\x8d\xf8\xa6H&@\xfce\x8f(~\xe2&@Y:\x0fV\xf9\xfe(@\xf8\xf6g}\x1d\x9d\'@\xa4O\x8a\x9f|^\'@\xeb%\x1c\xac\x08\xd4%@Cj\x95\xbb\xce\xc3%@8\x1b0\x88\xec(,@_\x9c_\xebS\xbf(@\x08r\xc7\xd5\x89\xe30@x\xce{\x91wr)@\x0c{[\xd6`\xcb%@F\x08G$\xa5\xe5(@\x84`\xb5\xcf=\x98-@\x0b\xa5\x86\xd3\'\x8c-@\xff\x0f\xc3\xd8\xc5"/@\xcb:\xa1\x8b_\xb5,@\xdc\x9f3\xee\xfa\x9e%@\xdf\xf8\x10\xb2\xe32/@\x7fx\x99\x9aN2(@X9Pm^\xae\'@N\xcf\xe1\x15\xff\xbe(@]Q\x9a\x98\x03r/@\x05V\xb2gS\xfd(@\xaa`,\xbcJ\x93+@:\xd61\x12\xcf\x93.@\x00\x8d\x9d\xd4\xea\xbd0@\x03\x15O\xd9\n\xb2\'@\xc6@\x86\x90$A1@+rh\n\xb8A)@\xc2V^\x1aI\x9a/@\xf5n\xca\x15\xbb\xfd+@wf\xbc\xc1\xd7?&@\xa2\xf7Q[r\xa4/@a\xc3\xb8%,>0@\xa4Z\xd5W\xfa\xef)@\x0c\xb2T\x7f\x0c\xfa(@\xc1l\x00f\xd2y+@\xc9a\x95\x08\xc8\xb8+@\xbc\x07\xe9@wm/@w\xb8\xa7;\xf3J&@Bb\xa2a$^(@\xe2\xe0\x9bO\x7ft(@I\xba\x9cK*\n/@\xe2c{b\x01\xa7*@K\xb4\x1al\xf8w(@\x1a\x857\xa3{\xae\'@~\x80m\xed\x13u-@ \xe9\x9b\xbbR\xaa(@\xaa\x13\x8c\\\x1f1&@U5\xdf;v/,@\nW_\xfd\x96\xb7,@~\x12\x8d\x8e[".@(8\x07F\xa7D&@\xf6Nn\xbf\xd6\xdb)@5p\xa9\xbd\x11(&@\x15A\x89\x98\xfb\xb3(@)\x9e\x04\xfc\xc5\x8c\'@\xab\xe8\x0f\x02\xa7\x01,@\x18[\x89cP-(@P\xfd\xba\x15\x88\x8b-@V\x91\xd6\x89?\x98&@V\x0fJp\xf6*&@!\xc0\x11\xd9\xd2\x1d(@\xddP\xfb\x133\x06-@8\xab\xdc?\x98\x15-@hF\xe1\x9b\xb4\xc4%@\xecS\xf1\x9d\x87\n2@ht\xda-\xfa\x821@t\xc3/\xc11\xd6(@\xd4\x0c\xae0zz(@>w+\xe5+\x12,@\xcc\xc3\xa4\x93X\xea%@\x0c\x15\xbb\x13\x07\\(@z\xef\xcb~\x18\xa0\'@\xd3\x1c\xb3\x1f\x13\xb0,@\xa9\xc0B\x98\xbb\x150@\x90w\x1e\xfbu\x85)@\xcb9\xf3*A\xcd)@\xb4\nUe\xaa\x15.@1\xb4\x0cm\xee\x9d)@|\xa0c\xaauj(@yl<\n\xfc\xb5\'@\x9c.n\xf16\x11)@78D\x833\x0e1@\xfa\x06\xde69\xf2%@1>\x9e\x1b\x7f\x0f&@?\xa2\xc4t\x1b\xef&@S\xf6\xbf\xf8\xcb\xf8&@\xc5#\xc9\x14A\x90\'@b\x93\x08P\x93\x8d(@\x11J\x15\x02E\xee+@\x99\xe1\x10\xd6\xb0\x05+@h\xac\xb4\xcb\x1e\xf5\'@\xea#\xd4\xf4-\x15/@\xc6\x1b\xd5v\xa2\x07,@\x1b\xe7\x84\x88m\xcf2@\t`i\x07\x90\x14)@\xab\x8f\xaf)p\xfd&@\xe3\xad\x08\x16\xa6\xbd-@\x02\x06n\xa1\xff\xc2+@P\xd3V\xe7r\xdc%@\xcd3H Y"&@\xfe\x805\xb3\x89\x9c*@\x17\xbd\x08\xd1S\xe0-@\x8f\x18\xffG^\xb6-@\xd7\xff\xec\x9e3\xad(@\x13iX\xdd\x9bx)@Y\xfe\x1e\xcas\xea\'@d\x12\xa8\x14\xaf\xe9(@\xe4s\xf2\xddH\x02)@\xe2\x91\xf7>]e\'@;PsB.7\'@\xab\xc2\x86\x06\n\xc2-@\x18|\x93\x94\x05,,@`\xc9\x0b\xb3\x98\xbd%@C\xf3\xf2\xc4>9&@\xa0\xd0\xdb\x03\x0e\xf7)@\xd4t\xd8\xa0\xf9\xc1,@\xebg\xfe\xb2\'\xa40@\xa4\xea\x87\x06\x7f:-@\xdb\xfc=\xdd?*-@3N`\xdfv\xe2*@7jx\x99j\xd7-@\x15\xc9\x0f\x9f\x1f*(@\tD\x03Rj\xa20@\xabw\x0e\xa5\x7f\x860@\xfd5\xc4\xbc\x12\xd7+@\x06\xbcAz\xb5-)@\xc6\xee\x01\xa1\xdc\t&@\x9d&\xab\xd4-\xdb\'@\xeb\xb60\x19\xa1,0@\x94\xbf}\x0bX\xb2*@\xc6\xa3S\x11^\x92,@\x11\xff\xf8/\rJ2@\x80\x17\x13\xbb\x1d\x03-@\x12\xf0q\xbb\\\t2@\xd6;[\x14\xa2\xa0,@\x85\xc3\xc1a)o+@W\x8f\xffL\xccm(@:\xd9\x96\x025H(@lw\xc0\x93\xe3\x14&@&\xff\xfb8m\xc8&@\x8c\x13\x98\n\xf8A(@Y\xca\x13U\xf7\xfa%@\xf4dM>/\xb4\'@t\x0e\xeal\xa0\xac,@\x90\xf3`\x00\x18].@\xde\xf0(CV|)@\xa7\xf1\x18p&\x0b-@I@\xf4q\x15\x8b(@\xf4\xf0\x8e6A\xff0@o\x8c\x8bF\xa9)2@J&\xb4\xee\xa2E\'@y\x85v\xbc\x18./@\xd1\xacV8\xa0\x19&@\x98&-\xbc\xb7\xd11@PT\x82vp\xd3%@\xe8\x84\x86W\xee+)@\x90\x0e\xa1\x84V\xe8%@N\xf2\x16\xf1\\v/@\xf8_\xf6F\xd0\xb0,@$\x86fO\x83L(@\x8b]J\x94\xfe\xd0%@Zi\x90\xc9\x90O1@N\xe6\x1ec\xf0\xae&@\xd7\x1a,\x891c\'@XMy!\x1f\xaf&@\xb6v\x06\xb7\x1a\x90-@{\xcf\xee1(\xde,@b\xec\xfd\xc3\x8a\xaf%@T\x02Jpw\x1d&@\xa93\x07`_\xb0(@r\xf4bA\x03\xd9\'@\xe4\x03\xe2c\xf5\xe9)@\x8a\x8db\xa2\x92[*@MGb(R\x96,@uOt\x7f\x06\xfa(@\xf9<\xc5&%\x062@\xe9_\xaa\x0ba65@qc\xfa\xf47\x0c,@\xb3\xca\xa1\xb9"\xba*@\x9b8^\xac\xeaQ.@\x9b\x83#\x81\xa5,&@be\xff>&3&@\xd3\xe8\x9b\xa7\xe6<&@#\x07\x1c\xbd\xa7\t,@\x03\x83\xf6\xca\x05\x9f/@\x9dXh\x9ac\xb7,@\x9f>\n\xc1\xe26&@\x06\xb3sl\x8e\x842@b\xbe\xb7\xc6CI-@k\x04c\x8b\xf5B\'@\x13\xe7\xafPv2\'@\x06MrG d0@\xe8\xa8O=\xd3\x051@\n3%\xe8mD.@%|.\xa9\x1fZ/@\xa9%SR=Z.@$\xd8~8\xfcZ3@}\xd2\xde<\xdc\x9e1@\xafG-\x9e\xbd\xc4,@i\x95\xe1_\x0f@,@\xb0\xd2*\xeb\xe1\x16(@%\xd0\x0b\xe2C\x8a,@B"vn\x11\xba,@\xd4Wc?\x11\x1a-@h\x80\xad\x1f\xd2\xf4%@\x89\xa9m\xd8\xd4\x83%@\xee\xcc\xa6\xe2\xc4D&@\xe2\x9c\xa16\x86\xaf+@\x7f\x98?\x81\xb7\x9b1@k\xf8\xccJ\x93Q-@\xfb\x06\xbfOZ\xac0@\xf2\xb5\x7f|\x98z2@\xeb+\xda\x06\xb1\xc3,@I\xe7\x92\x16\xb0\xce,@FK\xefu\x8a\x03)@UePYt&(@\xb6\xff\xa0\xc6\x05\x18.@\x1a\x8e\xcfi^}&@\xca\xc5\xd4\x91&P&@\xd0\xe5\xa4\xf7&\xfc(@?\x1a\x05\x8dy\xf4\'@\x84\xfa\x9fb\x0c\xaf,@\x86\xf8X\xf7\x14\xcf%@\x074\x98j\x8an&@\xc9\xb4&\xeaY.)@\xb2\xcc&\xc2R.(@C4}s\xf5L+@B\xdd\x81"Q\x93.@=8\xff\xc9\x1d;2@Z\xaa\xc2\xa1\x99Z.@\xca\xc0\xca5\x11\xb4-@^!\x87\xba\xfb\xb7(@.\t\x8e\xf6\xb3n2@#\x1b\xf1\xa3&\xad%@\x9aw\xc9Y\x07\xf7%@]\xda\x90=\xb1\x7f1@\x0b/\x0bG\n\x8a1@\xcf%\xd8L\xe9k+@\x99\xf2\x018\xfde+@\x01\xb1[\x88H\xe81@\x1c[\xc3=\xf1\x87+@+k\xef\xb1\xdd\x07&@\x8d\x1e\xb5G\xcc".@8R\x1b\xf00\xc3\'@.\xfa6]5q2@\xe1\x1a P\xaeg2@@L\xb5\xe7\\\x82/@xp\x00\xe25\x92-@NI\x82\x97\xc7`\'@he6\xb379\'@*\xf6\x9e\x94v\x10.@\xad\xb2kk\xef\x102@\x9f\xd9\xe2\t\xbb\x99/@\x01\xa8\x1e\x87\xfe\xf9\'@c\x9b0eQJ/@\xe0\'~\xe6\xaf\x020@\x8b\xc3\x91\x1a%\xd51@~\x92:\x9by\xff%@L\xa6\xc30P0&@7`\x1f\xdbD\x98&@\xdf\x94\xbb\xf2H81@\x9b\x13Q*Qe2@\xf2;<\xf0\xa5\x050@u\xdb%<U4-@\x9a\x8eX\xd2\x91#(@\xb3\xb2\xc5\xbc|5,@\x96\x1f:\xe4\xaa\x871@\xb2\xe9\x95a\xbd\x0c2@\xeb\x007\xa9\xfb\xcf,@DS\xc5i\\ .@\x1b\x98\xcc\xc2\x84\xec\'@X\xca\xcdC5\x12(@S\x00y(\x976(@\x11Ri\r\x15\xc2%@\xd8\x93\x81\x18\x9c\x8d1@\xc3\xd3\xf1\xa0\xca\xd41@\xe5\x9a\xbf\xcb\xd5\xb2&@3\xfc\xfa\x06?1)@I\xa9\xfa\xff.\x1f)@\xba\r\xf1W\xd6\xa0\'@\xa3\xb4\x07\x9b\x8d4)@z\xf4\xb8\x10\xdcs0@A\x14Z\xb1Xm0@>+\xb7\xc7{i/@\xd6\xaak:\x8e\x99-@\xc7r\xf8T\xd2B.@\xa5yv4\x0c\xec0@L\x8c\x0b\x17\xc1x&@\xc6p\xb7\xbfo\xbd0@ \xc5\xcdLI\xdd&@9\xf7\xb3|p\x8b)@\x98\xaae\xe2\xd2\x94%@H\xd5}o}e.@\xfe\xeb`n8\xb10@b\xfa\x8d\xb6(.0@*\xff\xa0\x8a\xaf\x822@\xa9\xeb\xde\x86D\x0e-@\xa6\x10}\x18\x06\x9b-@\xe3\xfa.\x92\xb0w,@4\xe9sv\xa5\xed0@p\xdf\xd3\xf7*\xe5&@P\x80\x91S.,\'@E\xaev\x9f\xf1\xa6-@\x04\x15\xdaz\xf9\xc7-@-\xd3\x9f\xe7\x89\x1a/@\xdc\xb02f\xba&-@\x02\x06\x1e\xbe\xf8,2@\xa4;\x913wD)@!\xb9\xe5\x19\x7fl0@\x877\x9e\xc8\x9e\xd80@\xaa[J\xd6\xbc\xb7-@N\xd5X\xfaYo,@__Af\xfc\xfe-@`\x8dwA!\xa0-@\xcf\xfd:\xb0\xc2\xf6&@\x9c\xf8\xf8\xa5\xf1\x9d-@1>\x88\xab\x06I(@\xb3\xd6\x96\xb9\x9f\xb7)@\xe9\x8e\xe8.\x17\x9d\'@\x8f\r\t@RV.@[-(\x7fTt\'@\xf1\xba\x9f\xd4\xba\xe90@\xb53\xf4\x91qj/@\xde\xc6\xca-\x079)@\xbf\x94\xa1f\xf5\x14)@\xdc\x84\xc6e\xed\x96&@\x9b/\xe7:\x05(-@\xe3)\r\xe2\x91F0@\xe0\x930\x9e\xa4\x160@\x86.[\xf2\x87\x86%@\x0eb\x03\x99\x10\xef,@\xe4\xc7\x1c\\\xd5\x1a+@\xe2\xca\xb8\xafG\x06&@\x85\x8a7l\x08y1@\xa8v\x11ZN\xea0@,\xf3&\x915g-@\xf5L=\xb1S\x8d.@=\xa7\xd3\xd0\xe2\xbe0@\x81]\xda\x89\xcf\xef0@q_\xbd\xe5\xf3G\'@\xba\xabM\xe5\xab\xc52@\xed\xbdS\x84\xb6\r1@\xb9V\xdf+y\xdd0@\x81a\x17\x1a\x07\xec-@\xc4\xbb\xe7nmi-@\x95\x92\xa2\x9bx\xa3&@\xdcx\x97\x1cy\xbf%@\xb6\xbf\xff\xbc41*@wC\xb6\xa0\xf7a,@\xe06\xa1S\xcd\x801@8\x06^,\xbd\xe11@\x1c\xf0D\x8e\xb1\xc6%@\x9f\xc1u\xf7\xe8\x9c%@\x17\x86$\x08j\x8d.@KqK\xceq\xe3)@T:(\xa24\xca)@;2\xb0\xad\x13a-@\xa9\xb4\xc5\xd7P\x1e3@j\x12\x15H\x19\x1e)@\x03\xc0\x16\xd7&\x1f)@\x04\x1c\x0b\x88\x16\xd8%@\xf2\xfb\xac\x9c\x87\x07\'@gjm\xee%\xcb0@\x17\x15\xa0\'G#.@\xa9\x1b\xb00B\x851@h-G\xed\x12.\'@\xa6x\xachk10@\xe6\xe8\xad\xe5\xd6\xab0@~\x11\xab\xbdM\xa6.@}\x91,\x1c\x9a\xaf-@&\x1b\x9e\xfel\xa8-@\x80\x1a\xa6y\xa8\x1c.@qVO_\xfe\x880@\xbe$w\xda={.@-\xf0/\xa4kS-@q\x8f(~\xe6\x9c1@\xa2\x7f\xc3\xed\xe1\xaf+@\xd8,)\xca8\xa0)@\xb3\x04\xcfk\xb7\xe1.@\xe5\x8f\x16\xfe\xb8\xf9,@\xad\xf5\xfa\x90\x94_-@\x9b\xfe\xca>\x11r-@\x0b\x98\x15EE\xe40@\xa5\x84\xba\x88\xc1\xdc0@H\xc7\rU^\x14.@\x9e\xbde(\xd1/-@\xeda\xd5\xf4\x85(&@\xc2\xe4s\x0f\xc8\xed(@\x01\'\xdfH\xd99&@\x99kOo\xc7\x0b\'@-jQ,\xaa\xb4%@\x8c\xb5\xeb\x86s0.@\x0c[!77\x17.@t\xff\x91\xfd\x1f\xc4-@\xebCN@\xe9\x8c%@\xee"\x94\xd8\xf7\xf9/@\x8b\xd33\xf6h5,@\t\xa9\x8a.U\x17*@62(\n\xbc\x12)@\x95plJ>\xa9,@\xc0\xadb~L`0@\x98UAy\xf3\xf11@\xfe\x87\x89y\xbd`.@@\xbe\xebRiL2@Xy\x15q\x04y(@\xda\xfaa\xab\xc1w%@W8.\xfe\xc13(@\x8a[\x01\xdb\x1b\x86-@{i\xd9\x1f"\x07(@\xa6,Q\xa3\x95p-@2\xcbQ\x9e\xf6\x13-@\x9b\xb6\xb8_\xcf\x0c(@1\xaf$R\xbe\xd0%@\xdb\xad\xec\xf0e\xcf/@\x95\xf1\x1a9b\x05&@\\9\x86YM\x87%@\x8cZAD\xd4\xb4\'@\xfa\x80\x8f\xe9e\xa60@\x87\xf0\x1e\x16\xb5\xd8.@\xdfO\xd1x\xa0$)@\xaa\xddh\xb9*\xd7\'@\x8c\x9a\x9e\xc2\x0fc0@G3qz\xc1t(@eK\xa9C\x83\xd90@\x13;\tp`g-@\x05+U)\xd3\xcd\'@\xcd\x94\\\xcb\xb6\x92\'@\xd9f\xa12\xbbd*@\xc6-\xaf\x0c4\xf5.@?\x92D:\xa0R*@W\xaa\xe480\x9b*@\x7f1\x0e p\xba%@\xbc\xe6\xe9\xb0\xc6\x06.@\x14`\x7f\xb9\xba\xa6/@\xb4ZR\xd4\xb0\x10/@<\xe0\xb2\xf1K\xf8\'@C\xe572\xfb\xfe.@\xfe\x97\xf1v\xae8*@\xe47\x14\xca\xc8\xa1.@\x8e\x0fK\xbc\xfdf-@\xd3P\xc8Ki[-@\xfa\x7f\x07\xfe\xa7\xb7(@Isy\x0e \xdf%@SA\x86K\x12|)@e\xa9M\x826\x01)@\xe7\xe6o\x8b:\xc2,@Wj\xa1\xe0\xd8\xee,@\x15\xb0\xae\xa2\xb6+1@\x98\xf1o\xe4\xa8d%@\x9f\x06\xa3\xa2\x9c\xd5%@Em\xd44C\xfc1@6\x1d~`\x0b\xe60@\x16\xa7r\xc8\x03{%@y<!\xe0r\x1f\'@\x159D\x8e\x7fr)@\xae(\x13\xb7\xa0p*@U\x82<w\xef\xf7-@\xeaWw\xcd\xd6\xe60@\x03_s\x88\x9e\x1d0@\'r\x04\xfc1\xf6.@\x81\x08\xafK\xe7\x92.@\xf2\xf2F\xf0\x8f+-@\x9f\x10\xc1P\xa4\xa4,@\x12\xac$*/o/@X\xb0\x9e|\xaa\xb1+@&7\xab\xfcL\xe9.@-\x91\x07)1\x91.@\xca\x9c\xa6\x19\x80\xdf0@L\xec\' \x89\xf1(@\xba\xb3\xb4\xb2/\xb3)@S\xcc\xddu\xcf\xfd(@\xff\x99\xd5\x1fz\x1c)@\xdb\xcc<\xb3\xfd\xd4\'@({\xbeS\xde\x8b-@\x0e\x15>^\x8a\x0c2@H!p\xbb\xae\xf1&@y,\xc1^\x07\xaf-@4<\xdf4\xd3\x1b\'@=\xf1\xb7\xdfh\x17,@]t~\x95\x02\xd6,@\x14\x03\x8el\xf8\x97-@\xaa\x9d\x01\x9es\xda&@eFk+$\xc7&@\xcey\xd4;\x83e1@\xf3p!\x7fl\x87\'@CE\xbd\x07D\xe6%@\xaf\x8e\x068\x87\xd00@\xe7\xb3\x8b&k\x14)@\xaa\x9e3\x8e\x85#.@\xa5\x9f\xc2,`_\'@+\xe2\xdc&\x91\x8f%@\xde\x84\x8e}+-)@~~\xf0\xbb\x06\x00(@@&\xd6lqK1@\'.Yy\xa0\x122@\x15\xdc\xa9\xa3p\x1b0@A\xca`\xef\xc9\x9a%@\xfd;:\xac\xc1#0@\xff\xf7A\xa16\xf10@\x0f\xaa\xbaW\x14\xc7&@\x00L\x0e\\s\x7f0@TP\xe1,~3(@\x1fs\xc1\xc9\xd9\xba\'@\xf0\xc5/\xc41R,@K#19\xf6L/@*\xa6\xf8C\xc2\xbe.@\xa0\x8aFs\xef\x1e-@\x8d\x18\xa3\x8e\xc8\xc6.@\xd9\xfba\xcch\xe1.@\xa5\xe8W\xc2f\xbf/@,\xc7\x93\x96b=-@\xf2\x05\xe82\x1c\xf2-@\x02\x02\xc4\xb9AV.@ea*\xc1\xf64.@\x03=<\xab\xac\xd6(@$\x96n\xa8_\xb9(@\x9b\x8c4i\x86T\'@\xe2~&\x1c\xb7)\'@\xfa\x85X\n\xad\xe8(@V\x07\x996\xb9h0@\xda\xbe$\x8b\xbdC\'@\x13$\x98E\xac\x06/@\xcbT~\xbeT\xb1&@~\xea\\\xff\xac\xf9-@J\xedWx\x9cF2@n\xd6Z\x8c\x92\x9b1@\xc6Ft0\xd0n,@\xf95B\x8d\xbd\xe5+@\xf3\xfc(5g\xf41@\'\x90z\xd1\x184/@.?\xa81\xc5\x1c2@\xd7\x90kh\xcf}\'@l\xd0\xf4#\x7f\x060@\xce8\\\xcd\xda\xc7-@_g\x99Q\xea$.@\xef\xe4;[\xd8\xf90@\xd7\x9dDk\x18\xe6.@\x05\x06l\xb1\x1e`\'@\xb0\x8b\xbf|\x18\xe2&@k/dJ\x93\xf5&@e8\xc9\xc6;O(@\xbc\xa0i\x0c^\xdf0@aF\x0b\xa0\x1b\xda.@^vZ\xc4l\xfc.@\x8e\xac\x19_V=\'@3\x8b\xa2\x85\xb0\x1d2@\x8d\x19\xb6\xca\x07@,@\x81\xaf\xe5;B\x93%@D&\xdf]\x86\xbc&@\x1f\xa37x\x9f\r2@\x07\x04T\xfa\xf6\xde3@L\x0e:x\xab\xc6)@r\x9e\xa1,\xd3<-@\xac\x8czK\x10#(@I\x13\t\xbe\x9e1)@\x1f\xf3Z\x03>\xdc0@\xbf\xcdm\xb9_\xdb.@Fcck\x96\xf8&@j\xb0\xba\xf9\xceh)@\xa5\xbb;IL\xd4(@\xb5\xd2\xa03\x00\x86\'@\xc2\\z\xff+d1@\xd9sF4\xf4!)@\x05\x81;KU\xab*@R4\xbbk\xbd\xb91@\x16\xec\xe90H1)@\xe4\xc8$\xcb\'\xb2%@\x9eN\x9d3N\xe0/@\x8e\x12M\xde\xbbl.@INyxf\xba%@9:4\x84\x16\xd9/@\x97\xceE{\xe2\xe30@\x96^r/\xbb,(@\xcbFNwyP-@\x05*\x93\x84\xd5\x9e&@\xf1\x8a\xb1\xe4\xcf\xfc.@\xbd\x9bxv1\xcc.@\xf6\xa1\xa1\xcb~\x1c)@w0w\x036\xa8-@\x86[\xf7\x87\x96\x08,@Q\xdc\xee\x0f\xea|\'@3\tQ\x03H\x9b,@,2\xbd\xe2\xe4y&@\x0fF(&x\xac0@\x94F\xcc0c\xb00@\x1a{\xf6w\xa2\x82(@:\xe8\xa9\x80m\x0f(@v\xd5\xbc7\xa2\xeb%@B\xca\x04:8k\'@<\xf2U_\xf5\xd0\'@x\xcc\xd8\x87s\xc4\'@\xfa\x0f{{i\x92(@$\x84n\xcf\x0bn&@\xed\x06{#2\xb2,@5q[\n\xb3o(@\x0b\xcb\xb7\x1c\x0b\xd04@H\x8c\x8c\xd6\xb8]1@@P\xacH\xba|%@O%\x00\xf4\x19\x03&@Y/\x0e\xce\xe3\x93/@\xa4\x1f[\\\xe2a.@\xd7\x84\x9bo\xf9@(@\xcb$\x0eNz\xe9%@\xa1\xf4E\xb4\x94\x05(@jG\xa0N{Z,@\xd1\x0fe\x02\x9b\x11&@\'\x7f\x9d\xd17\x0f)@9\x89yR\x8c&/@|W7\x1e\xd7\xad,@\xb8\xff\xca\xb3\xc1\xcf\'@w\x86\xeco\x8c\xc7.@\xaf\x96\xbe\xfamW.@\xa8\x03Y\xa43T-@W\xd9\x94\x15/(/@1{\x07\x14\x08!-@&\xfb\x8d\xe2;x1@\xac0P>V\x97(@Dr\xcba?\xaf\'@\x0c*\xe3I \xa2\'@\xb1-\x08\x02\xde\x87\'@\xf8>\x86\xcb5%\'@\xf7q\xbb\xb6\xf7s,@\xdc}\xd5\xf7\xa3\x88&@|\xc4\xd2\xee\xc8\xdc0@\x960*\x96\x88\x14\'@O5\xba\x9aw\x7f\'@\x97\xb4\xb4\xab\x94\x9c\'@;k\xb2qS\xe5*@H\x81G\x90\xab\x9e.@\xb6_\x95\x88>z2@6\xb5\xda\x8a`\x87/@\x19\x0b\x93.<\xe9,@\xda\x07\x86\x07\xff\xfc\'@h^\xb9\xe8\xb0\x830@B\x13\x870Q\xf6&@\xbd\x92\x90(pi-@\xbc\xaaz\x05_\xce0@\x13t\x00\x0c\x03\xe2,@\x91\x0e&\x9f\xca;2@G\x01\xc3\x97\xca\xf4,@\xb0\xbc\x93\xeb:\x051@\xa8{\xde\xc6\xed8.@!\xce\xbc\xf4R\xa2&@\xa2\x8a\x10\x03,\x14\'@\xac\xfd\xdc\x00\xe7I(@\x9b\xce\x9f3\x84\xc9\'@$]\x9f\x1b]\xe3\'@ki\xa1=\x12\xbe\'@\xdb\xdc\x84\xaboN\'@\xd5e\x84\xc0m\xb51@q\xef\xed-I\x08(@\xe3d\xc2\xd8\xe1r.@0\x95|I=\x111@\xc9\x05/\x7f\xe3\xb50@\xba\x01G,\x0b\x0c(@\xdc\x85\xb2\x90\xad\xc3,@&\x86\xa8tT\xb2,@\x94\xaa\xf0hA{5@\x85\x12\xf1\x86\x90K)@\xfd\x0bA1\x1bE(@\xb2\xd09\xad\xc8u\'@_\xb0-y\xfc\xc50@+\xf2\xa2\xb1\x9a\x02)@\xfd\x11\xab\x05*N(@0\x07Y/\x02].@M\xcfY\xc5y\'(@\x93\xc2\x96\xa9o?,@xL\xdf\xbe\x0b\x05&@\xe1\x906\x98-\xfa)@\xee\xcb\x9b\xd1|4,@\x89\x9b\xf1\x95r\x051@\xbf\x8a\x89P\xd4\xa8\'@~oUK\x02C\'@\x90\x02Y\x8eMS&@e[V\xb0\x94\xc6,@hX\xc3\xd5\xb6\x04(@\x0b\xa4*/\x8e\xcb.@\xbb\xe4z|\x8e\x05&@\xcf\x1bF\x17\x87\x18.@C\x18\x1c\x16\xa080@6Q\x0f\x9d\xfa\x8b%@6\x1c<!\xdb{%@\n\x91M\xc8\xf4\xc3&@\x92\x9a\xdc\x05d\x9f-@\xcbC\x19\xf7\x17(+@h\xf7\'\xd5y\xc9,@\xc7iA\xbe\x94\x93\'@Y\xa7\xe1\xfcA\xb5,@\xb6\x8aPljn,@\x8c5q3A\xb8+@:)\xcc\xf8\xee\xac)@\xe4\xb5{u\xf2\xf0%@\x88\xe7\xaf\xc2\xcc\x9c-@\xb7\x00*\x14\xb7\xef\'@\xf1\xad\x06\x84 \xad(@4\x98\xa8\xb4\xa4"(@8\xe8\xc4\x10\xba .@\x87]\x15\xdc\xddU0@B\x04\xa3Q\xaf\xea&@\x8f\xaf8={\x0b)@\xe9\x12V\x17\xb6\xee&@k\xe7\xe6\x19\xce\xb9&@\xd7\xd3\xa3\xdeK\x01(@\xb1b\x9aK\xac,,@\x02\xfc<\xc3\x8e\xd04@|p\xaa\xb4\x95\xb1+@\xbb[YC\x87:2@v\x9b&=0\x011@\xca^\xe6\x93|\x061@\xa4\x00\x1d%\xe7\x9a-@;o\xbf`N\x80-@\x17\xc7[\x02\x0f\xec(@$\x9e\x7f\xe3\x0b\xba&@\x06tBC\x1aB/@\xf8\x95\xe2S\xd7\xd6\'@\x9e\xa1\xb6ZS~\'@\xb9m\xfc\xe6\x0bM\'@rw\xbc\x81\x80\x87%@\xd1n\x02\x9e\xc4C1@\x08\rn\xb3\xe6\xba\'@\xc36(t\xc1\x1d+@\x98\xfb\nS\xf1\xab/@\xbcb\xbdD\x9b\xb9,@\x0b*<\xf0cq,@\xf9\xed\xbbtJ\xda\'@\x12\xc9;\x98\xc4\x92%@e3\xf5\xdb|\x88&@\x05\xa16V\x8d\xfa&@1\x0cv`\x1e\xf40@\x97<G\xcd\x9b\xa8&@\xa3r\xf56\xf3b,@\x13\xba\x192\xd7\xe8-@\xad\x19\x07\xc4A\xa90@H\x047"Y21@\x9c\x9d/D\xba0.@a\x19\xde\x8c\xc2H.@+i\x158\x80v.@\x85\xf7\x96\x88\xcf\xd9,@\xdd\x0e\x04\xae\xda#,@\xc7\xd1\xc1o\xc6\xca(@\x85\xa4\xb8_\xc5[+@\xd3\xa3I\xd0sR+@2\x97\xae/\x9a\xa4%@\x12\x00\x14\xf9\xbb\xeb&@\xae7LQ\xda\xc8(@\x8d3\x96\x85M\x8a0@\xdfo[\xc6\xb1\x841@\x9cRXQ|b&@\xda\xe8&\xc2a\xb50@y\xd35\xc2\x1f!\'@ ;r\xa4&()@\xe4E\xe1\x05\xee\xf11@\x1d\x1dl\x82\x15o\'@\xea\xa9\x8bCa\x8d0@\xb8\xf3\x8b\xdd\x896&@\t\xa6\xe9\x01\xe8\xbe\'@j\xd0\x1d\x84\xef\x10\'@\x82\xe8\xbbFX\xd8%@n\x04\x85\x9bg\xb20@\x96B/\x1d\xdc\xc5*@@D\xd7\x17,\x18&@%\xcd\xef\xc7\xc680@4h`\x1bo\x1e0@\xc2\xbeWO\xa0\xfc\'@\xd7\xd6`\r\xcd\x8d(@\xbf\xcf\xf2\x0bI\x9f\'@\x94\x96\xf0\x98\xeeI\'@Q\x16=\x91\xf9\xcb+@\x81PY4\xa2\x12(@\x12\x19\xd30\xc6\xd90@\xb7\x02\x9e\x01\xcb\xee\'@\xbcV\xf4\x8a#\xb0%@!d7\x0bz\x10\'@t4 \xaa*\x14&@\xb1\xa0\xdb\xf7\r!&@\x07);|p\x86+@\xd3W\x94\xb3\xd4w5@\x10\xa7\xbd\xf1n\xed1@Z\xc1;\x9c\x80\xd7\'@\xa3\xed\xc9\x15\xe7:(@HA\xa9\xd7\xba!2@-\xa9\xaf\xf4\xb9.\'@\x1b\xfa\xaf\n100@E\'+@\x1c\xa5&@l4S\x8dR\x0c1@\x92_\xc7\xbd\xbb\xf6\'@\xb0\xf0\xef\xc4q\x82(@N\xec\x01\xda\xf2\xdb\'@\xac\xcaoO`f&@\x8f\x8f\x1c\xdb\xf5\x061@\xeb\x8e\x99VP\xe9*@\x8f\xe9\xa8\xd7H;*@\xb1\xea`\xb5\x8a\x9d\'@\x97(\x1d\xbaV)0@"\x16H\xc3\xf8M0@fs\xf2\xe7\xe5&&@\x087$\x0f\xae\xfb&@\xedH\xcdD\xd7p(@z\xf9\xd8\xbf\x07e.@*\x06a\xf2\xe5\x7f.@\xfb\xa8\xf5Bx(\'@\x91\\a\x97\xe6^/@\x83\x9c\xe5\xb3F\x930@\x12e\xcf`^\xe5%@\xa5\x9c\xb5\xb6\x9c\xb3&@\r\xda"\xd8\xc5\xe12@\x8f\xf7\xff-k\xdd2@y+\x19\xc9v\x80+@\xe5\x82\xee\x04\xa0\x1f*@\xadZ"\xa2(\x9c\'@1\x04\x1dw\xfc\xea&@\xaaA-\xa9~\x19\'@\xc31\x90\xa8_\xef*@l\xaa\xa6\xdf\x032/@U<#6\xd3\xab\'@\x1e\xcc\xd6\xa4\xdd\x86-@\xc8$\xca_\x00\x12\'@\xa4i\xc6\xe63\xcd2@c\xcc\x9c\xef\xb2\xab%@&\x0f\xf0k<\x11*@\x89\xc9\xd0]C\xb10@N\xfb\x03\x91W\xd6\'@d\x98|)\x82\xd2.@:\x1dd\x88\xd1%1@V\x88(P\x8at5@jG\xde-\xee\xe6*@\xab`\xe2\xfc\xf6\x15/@\xf2}\xc9D\xf3\x1c+@\x98\x18\xdd\xb9r\xd40@\xc4B\xe4\xa0(s\'@@O\xb7Rh\xe8-@\x0c\xc2\t\x90\xf3$0@\xec\t0\xaeh\xf3(@\x11\xa0(\x83v\xea-@\xb9\xe8\x94\r\xb1\xdf,@\xc1P|\xbb\xb0\x80(@\xcc88\x89\xb5\xfa%@&NA\xd4\xb4\xd2*@gf]_\t\xc6(@\xe3\xa7\x8b\xdd\x81E2@\xaa2\xf7\'\xac\xd2%@1\x90\xb6\x96`H0@\xb5\x0f\x11P3\n*@\x97<\xbd.\x1f\x91\'@M\xe9rk\x85\xc5+@\x9f\xae\'#Q\xcf%@\x15\x03jz\x8f\xd5.@\x92\xc2\x94\xd8\xe6`&@\x89\xbc\x02\x04\xebC/@\x86S\x04\r\\\x1e(@\xb0$\x82\x83s\xb4-@y\xd8\xbd\x82\xc0L(@n\xf0\xcb&\xb2\x05)@\xf03\x7f\x08x\xc6&@A3\x13\x83\x13\xe7&@:\xef\xd5\xbd\xb1 ,@\xc6_[\xfe\xf2E.@`\xf7\x9fU(\xca\'@\x1bw\xc8\xcc\xfe\xeb,@%\x18,2\x14\x99\'@W\xd7\xb9\xb3\x88L0@\xf3\xcfTeAn-@\x80y\x1c?\xc5\xb51@\xa1Ie\x1d\xd0\xc91@3\xfd4]1\xfa,@\xd9\xdd\x91\xfd\xa7\xe5(@)\xa4\xf9\xb3\x94=0@\xef\xd4\xc2f;v\'@@\x00\xd83\x94\xe1&@\x84\xfd\xf0\x10\xf9\x15\'@{\tz\xb9T 0@|y\x83z\x186+@\xe1\xdc\x18>\x1d\xd0*@\x96\xbdf\xf1\xd37-@\x1bD\x1fd\xd1;0@\x96 \xcd\x03\x94[0@r\x12I\xf1\x7f~/@\xf5E\x8a\xc1U\x920@L\xd4p\xc4\xad\xf8%@\xc6l\xad0\xff\xe30@!\x8f\x1e>\r\xef&@\x08fh\xcd\x04a1@\x83S\xb0\xb3m\xdd-@\xa1\x1f\x16Wl\x90\'@S\xa3W\xbd\xc7-&@\xd0\x1e\xa0\xe1\xe6\x84*@\x84\x89\xbe7\x8d\xc3%@\x91\xfey\xbb\xd4"\'@u\xcf\xa6;-\xf10@\x95\x8b\x05\x95\xcb\t,@\x8d\xa8\x8bM\xd0\xe0%@\x00\xd8f\xa4\x13?*@\xca\xac\xdc\x1d\xd2\x051@\x88w\x08%\xc1\x1c.@\x01\xeeR?\xaao%@N\xe9\x82s\xcfI0@\x9e\xb6\x05.\xa5`(@\x94nYA\xc7\xa4+@\x1f\xcc=C\xde\x8b(@\xcd\xba\x0123</@a\xa0\xfcD\x0b\xc2+@\x9a\x9b\x94\xfd\xf1z,@\xb6\x99\xe7~x\x99%@\xc3Tt\r\\\xdf0@\x8a\xeb\x1d\x1c\x81\xea3@\xfe@\x82\xae\x11\x0b*@\x1e\xd4\x9bszm&@\x1co#|I1\'@a\tC\xeb*\xaf(@\xab\xba\xe3\xdf\n\xf4-@\x07\x1c\x93\xe0\xbaX(@\xde\xa9|\xd3<*)@Y\xa8e+s.1@Lj\xdaZ\xca,.@\xfd\xbf\x92\x10a\xfa&@\xdc\xcc6J]3(@\xa5%HSG\xa4.@\x12\x7f\xd3\x932\x83-@`\xbf\xf6<\xd3\xdf0@gF\xc3\t\x1ew0@\x9b\xe6uf#-(@a\x9f\x89W\xd8\xe5\'@T\x88\x1b\x9bm\x01\'@\xfd\xa3\x12\xc9\xed\xe30@\xfd\x13\x08=\x1f\n(@\xbd\x97\x8a\xab\x80\xfe(@\xfd\xe6\t\x19IX&@\x05$\x06\xcc\x0fz%@>:\x93\x9eJ\x1c2@\x05)\xff]$\x00\'@O\xaf\xd6tA\xe0+@%qFb#\x12,@v\x88\x13\xd0\xa0\xee0@\xed\xe7\xb6\x19L\xcd-@\x8f\xf2lA\x15p,@\xce\xe3\xae\x9f$\xfe&@\xab\xeak\xe4\xec\x9a(@l\x9f\x87\x83W\xa80@\xd3\xed*\x01\x0f\xd9&@\x94\xb8\x93\xdf;z,@e\xf2\x1f(\xa2E.@\xaaR\xbat\xef0+@K\xdc\xc8\x8e ++@F\xf09\xa8\x178(@\x7f\x19up\xa5%(@Z\x8e\xf7c~$+@6Y\x9c;\x7f"+@UZ"\x1dG@2@s\xeeBG\x92\xb7&@zM\x8e\xfc\\\x8d)@\xc8\xee\x84`\xc1\xe0%@\x9f\xf1\xc9\xb1\xa5\r/@\xb5\x07`\xd6&i2@\x86\r}\x94U\xf7.@\x91\x8d\x1f\x9cT\xb80@\x8a\xc8\x84\xd8\xe4\xfe\'@\x99\x9d%\x8f\xec|%@\xa2\x0b\xaanu\x981@\xae \xed\xfb\x14\xf8,@\xc4g\x1f\xf8\xb7\x01\'@\xc5\xa2\x1e\xac\xdbQ*@\xa0\xaf\xb4\x10\xfb\xa4*@\xea\xf8\x80\xa4\x86x-@\xc2n\xed1v\xe1&@\x01\x02\x0b>\xf6\xca&@\x9e\x03\xc2St?.@\x1e,\xea\x06\x82\x80(@U\xa5^\x89\xa7|&@\x0b\xbf\x8dr\x85\xcb&@T;\x8b\xc2%\xc40@\x0b\xfbK\x84\x8f\x93\'@\x1aJe\xbe\x12\x1e/@9\xb4\xd5\x101\xe3%@\xe6\xc7\xc7\x8a\xa9\xf10@\x91\xfc\xc0\xcc\xcc]&@\xfe\xe9\x87\xf7\xa1y\'@\x87\xd9jC(\xa2&@\xe1\xd5\xa8]\xcfo,@\xac\xef\x9d^M\xf40@\x8do\xcdoZ.)@\xf9\xa7\xb3\xce\xc3\x00*@\xd1#\xd5\'\xff\xaa0@\x9c\x05\xac\x8e\x17\xa9%@\xb6[\x99\xf5\x0b\xa4&@O\x99\xc4\xc5\xcb\x0f\'@c[\xe1\xb0\xa0@\'@_\x17\xc8\xc5\xf2T*@v\xe70\x91\xaf\x97&@\xe9MH\xf4j\x87\'@\x8b\xb9\xf3\xbb\xb7v/@\x96BX{\xce\xf90@>\xee\xdcU\x08-(@\x8b\xf4\x8f\xd3\xfaY+@\x1fM\x8cU:r1@q\xab\x17\x0eN\x8f(@\x8b\xcd\x19\xd6w\xd3%@\xdf\x14\r\xb5\x18\xa9.@\xb1\xb8\xc4`@a+@\x92\xec\x92\x9cK\xd9\'@\x01C\xe3\xdd}\r,@=9\xce\xeeAE&@\xc9\x84\x87\xf2\x96\x1f*@$\xbd\xf6\xbb\x92O.@\x90\xf5/\x13\xb6K1@\xbc[{W\xe4\xb40@\x059\xb1\x8a\xf4\xbf&@=\xbf\xd6\xaf\x98\xa6/@\xfb\xdc\x9a@X\xf4\'@u\xca\x80\xc9\xf58%@\xfe\xd2\x83\x07\x06\x86&@\x9eWR,\xe6\x080@3e\xef*\x00\x1d.@\xf6\x97\xa8p\xef\xda\'@\xbb\xeaNW\x02l&@G~G\xeae\x89(@\xda\xf0\xab4\xd8S\'@\xa3:\xe4\xa5u\x16(@\xc8\xcc\xca\xb5O=(@x\x8dbl\xfdi,@\xaf{\xc1\xd0\x88F1@\xe69\x91\xe2\xbd\xf7-@v\x16q}\x07Y.@:,\x8b\xa8)p/@\xc3\x96\x8e\xd8\xe6G-@\x8d6\x1ePz\xb31@\x03\x8e\x12\xd2\xcc\xb8&@\xc8\x8b\xfa\xc5j\xcc&@\x08z\xe5\x8d9R(@\xc9\x99\x97<\x84\x13(@\x15\xce\x08\xe7i\x1c\'@<\x9bWJC\x9f\'@\xf5\xe9\xcf\xd8\xbdy/@6\xaaK\x00\xa3o5@\x8f\xe9\xb4\x84s\xff\'@^\xe1c\xef\xd4\xae&@?y\x1fA\x17\xc1,@\xde=\x93\xfb\x8d`1@\xd5G\xab\xc2\x82\x9e&@\xa8\xb8\xa3V\xf6\xd8&@k\xdd\xb7"\x06r1@@\x05\xa8P\xfb/%@\xf6\xfb\xc0b\xeen&@\x04\xb45\xfd\xa7\x08\'@\xe8c\xc3::9&@\x01\x92`\x8a-\x0f\'@\xf4\xd0\xa8\x0c\xfa\x12(@\x9b\xbc,\x89\xaf`1@\x13\xca=\xac\xf1f.@\xe5EB\xf2s\x151@r%\rml`,@\xed3;O\xbfQ%@\x14k\n\xe2y3%@\xf5<U\xa8\xe4\xbf-@\x0e\x97\x81\xf2\x1f\t0@\xf6\x8e\x1b]G[%@\x03_0\xaa+\xaa,@\x03#Pn\xa1\x080@\x95]\'\xbb\xf0\xb2,@\xe8\xc4\x8bJ\xd8G%@\xb0\xd7\x96\xa6\xbd;%@\x97\xa2\x9f\xcd\xce\x93(@g\x9b!\x9f^\x100@\xbdQ\xa2@\xc0\xbc.@\xca6\xb5\x9cv0\'@v\xde\xd4}\xab\x85,@\x0eH\x8a\xe0\xfd\xc8/@\x12m\xa5@\x8do*@\xd72\xa3\xdb\xebZ1@\xf9\xcc\xf9H\xcf\xa4(@\xf3@\x18\x137\x101@I\xe3y\x1f\x1fl.@\xb7p\xb8\xa6\xb9C(@k\xc1\xfb\x11\xe5\x0e\'@\xa3\xd8\xc2\x9b_L,@D3\xf6!\x97\x9d-@\x10A\x19JS\xf8/@\x0f\xf2%\x1c\xba\xeb-@\x11\xc2,N3#0@\xaet0f\xba\xfd-@g\x816)\xac\x190@\x80 \xf7p\n\x00\'@|F\x83\x97,12@\xfcg)\x1e\x18D0@\xfa\xf5V\xbb\x8b\x90%@F\xd3(\x86\x8al*@\xf8\xbe\xe1\xfb\xd9\xdf*@$\xd88z\x15\xed&@l\x9d7\x07k\xe8/@\xbb6H\x025\t\'@\xedu\xe8\xac\xda\x0e0@\x03J\x8a\xd2\x92\xa30@\x1e\xbb\xbe\x94\x9b\x1d0@\xe6\xa62\xa6\x82q&@+j\xfc\xa3\x83\xd0&@E\x1d\x00\x0f_\x08.@\xae\'\x93|\x05\x9e0@,\xc8\xce`\x08\x14+@\xb8@\x1f|\xd4\xd9\'@\x8c\x82\x1d\xd5\x8c\x00(@\xb4@\'<\xfcW+@\xf9\xa2\xde\x9aBM.@\xd1\x9d9\xe0/%-@\x14\xa0\x8f\xa5\xd6\xb10@\xe1\x14=\x8b\x82//@\'\x876\x9c\x1f\xe50@\xd8w_\x17\xae 3@\x9aMT~S\xf6(@\x1f?cC\xc5:1@^4\x96\x0c\x92h1@\xc2\xdd?\xeb\x84t0@\xa3\xf6\xd8\xa0\xd9C.@\x14{\xe4\x8a\x96<&@\xd6\xca\xc6\x1f\xe2\xc6&@NJ-\xb8\xa7y&@\xf0\x1e\xf6c\x01,(@\x0b\xa0\x83l\xbc\\%@\x93\xbd\xa6\xe4\xd5s%@EQ\xc9\xf2\xaf\x9e%@\x8c\xabe\xe7\xb5\xbd(@k\xe1\x9a\xba\x9d\xa4\'@\xd6rv4\xd6\xea/@\x18\x86\xe6\x80H\xe5/@\xbdEb\xf6\x0f\xa5.@\x02)\xb2\xa2\xea\xad\'@9\xeex\xe9-\x831@\xf60c\xb4P\xcb0@3\xe0[x\x88\x90,@\xd1k\xf4\x01\x05l0@\xd2ED\xec\xf6\x1c+@\xc3\x8d\x9e\xc8X%3@\xbc0\xcf\x98\xf1\x89,@\xc8\xc8k\x0fH\x89/@2r\xf7\xc5]\x8c%@b!=\xdf\xa4\x040@\xfd\xe4\x8e\xc4\xabR(@\xf4E\xfbZ\x84;0@\xde$\x11\xc4\x99C1@\xfe\xa7g/z\xea0@\x058`1\x13\xb0/@\x18\x9cDQ\xd5\xf4(@\x1a\x9a}\x91\xff\x9a.@k\x98Q\x86\xeeO/@\x8d\xddXb;\xc8-@\x08\x87B\x19;\x00.@\x92?\xbb_\x8c\xc0.@\xb1\xe8\x8c*^\xd5\'@\x8b\xbd\x99R\x15U,@5_\xf5\xda\x84\xe9+@\xfe\xee\xcc\xcf\xcf\xf3,@\xb5s\xc12q\xcd*@\t\x18\x87\x05\xc8\xc7\'@!n\xa2\x1d\xf3K(@u\xcb\xf4\xb2\xbe\x0e*@\x1b\xff\xa3\xdb(\xf1%@\xf7\x89\x93\x96~\'\'@I\xcfP\xd2\x86\xa8(@/*\xe7\xa58l.@\x8157`\xb1\xa7+@\xd29\x0b\x00yb(@\xa5\xf1\x9f\x96@\x8c/@\x89S\xc8B\xf8$0@htu6\x82\xcb0@=\xee\x9dg7\x140@\xf1\x8c\x93~\xb0\xeb-@_\x80j=\x17\xab%@\xbe\xf0]YYc&@a\xb4\x07\x1b\x9a\x01(@\x7f\x1fe%\xa8{(@\\\xb2C$M\x19-@\xb63\xb6\xdc\x93\x16/@\x84\xe4\x03\x18[\xce1@\xc3\x02\x81.8\x16+@ZhSU\xb7\'(@bQ]\xdcgo/@\xd2\x1a\x1cD\x8aL%@\xb6c\x7f\x7f\x84%&@\x18\xceT\xda\xd6\n0@\xe9\x86\x81eXa*@\xcav\'Q\x15*%@v\x90"5\xcax/@\x14,\xb8\x08\xe4`)@\x0c9[\xacb~%@\xa1\x165\xe7T*3@\x10z%\xaf\n\x010@\xa8d\xbf\x1ao\xda%@\xe4\xa4\xc9\xba\xf2\x95/@a\xb76y\x89\t2@\xaa\x9b\x99N\xdc&/@\x8b\x92\rt\x8fo1@\xa0\x040\xcd\xc7\x931@\xc9[\xdb<\xef\x112@i\x84n\xb8M\xa2/@\xdd[\xb3\x8d\xbc\xb1/@n\x8a\xfbs\r\x1f+@+\x9d\xa5\x14\xfd\x85&@\x83Z\xdd \r\xaa%@\x80\xca\xb7\x98\xdf\x8e.@\xa7\t]\x11%\x87&@\x9a\xcb\xf30\x9c\x11(@\x86\x9aD\x8a\xfd\xa5,@\x15\xad\xa8\xa9r )@\x12\xe1\xb0\x8fK\xbb.@\xd1)\xd8\x1a\x13\xfd%@U"\x8a\xd2\x1b\xb1&@i\xc9\xe0!t\xd6(@\xf5\x9d\xed\xe7h\x1d&@3V\xb1\x84\x1f^&@\xa2\xfcl\xeb\\\x9a&@\x8c\xb6\xa68\xf7\x8f1@\x16\xb3\xdd\xf0\xa6\x121@\x06B\x85\x9b\xdb\x1a+@Z&}O\xdb;(@\xa2\xabAv\x83b&@\xe6\x00G,\xe8U&@8\x81\x99\xf9`\x861@6p\x1bh\xd9V.@!\xf8S\xd8p\xa4(@\xd2!bb\x97\x99/@\xc7&\xb87\x9cO0@\xf5\x03\\\x03\xfdx*@\x91+cK\x94\x9c(@\xd2\xf4\x9b%\x80C-@*~\xf1\xb24r&@6\xc0;#9n%@lB\x86;c=0@\xee0\x9a\x94\xc9\n%@\xa1pY\x1dea.@\x1e\x89\x01\n\xb2\x9a1@\'\xfa-S\xca:(@Q>D\xd3\x94\x0b2@\xbf\xc0s\x91\xb7S,@\x95}\xef\xda\x04\xa2-@a9\x10u\xec\xf4%@h\x8b\x91\xe9\x89\x83&@\xd4:^\x07\x12\xdc&@K\xc15N,\x90.@\x90\x0c\x03D\x8e\xe9)@\xee\xe2\x15\x17:b(@\x95\xf8\x8c\x92L\xcd+@\x14\x11/\xdf\x8c\xed\'@\xbb\xcb\xca\xd2.\x90,@\x82\xfbdA\xe2\x06-@\xc4\xe5\xb1\xad\x13\x9a(@l2u_v=)@\x14u\x16\x88\xe7z.@\xfa\x1bH\xce\x9a\xd2+@oO]?\xe4\x870@^\xc5\xd7\xde\xe6;1@\xb7\xe2]@\xa0\xe20@\x9c\xf4h\xc8\xea\xec1@y<9\x8e\x12x)@{d\x89\x87\x0c\x98\'@\x95\x82\xfc\xd4\xb4\x8c0@\x13.\xaf7\xe8\x180@\x02\xae\x0f\x9e\x9b}%@-guT\xeb\x12(@<\xaf\xa0/\xf9\x9e1@\xfa \x05u/K,@#@\xfe\xe5\x08\xfb.@\x899\r\x03O\x1e-@\xeb\x82\xd9\x0c\xff\x07/@\xa4\xb7\xf2\x85\x07\xea1@\x80d\xe7X\xa48,@\x05\xf4\xb7\xbd+\n\'@%Pl\xac\x94\x12&@\xf5FY"AD*@C\xe4\x84\x06\xa2\\)@\xfd&d@\xeci,@)$\x7fCKi/@\\\xf1\x8e@\x17\xdf%@\x14Vq\xda\x12=&@\x850\x1cS\xe8E&@\xe7CR\xa8\xe3\xe0%@x\x9f\x82s\x896.@\xce]\xdc\xc5\x98\xbf&@\x9bm\xa6\xfc\xa1\x8d*@\x9c\xf2R=\x8de.@oVE\xa3Fb&@\xf4\xb7s\x92\x98\n0@^J+\xd0\xf3f)@\xed\x1e,\xe5nU)@]#"\xcdaV(@\xdd\xc8\xf1\x15\x8b,0@\xc5z\xb8\x17\x1a:,@=\xed6\xf2D\xd6(@\xd3\xb0\x0eI\xd0`(@C@\x1b\xf3\xec\xea1@\xc2\xb2ND\x83\x821@\x89\xcc(\n\xafk&@\xd3\xc1\xa2{2\x83&@\xb4\x84k\x85\x1d\xfb+@d\xed\xc7\x82\xf0\x01)@\x8e\xcc\xab\x1f[1-@\x12\x84\x1bm\xc6\xc81@\r^\x90\xc7\x92\xb9,@hZ\xa8\x80<\xff\'@\x17\x91x\xcb\xa5\x08-@Fq\x97\x8a\x1b\x01&@\xc8\xe4\xb1\x8a\xf3D&@\x19v\x87qo\xad-@)\xb5\x9e\xb4\x15\x1f0@S\x850\xcf\x1b\xcc+@\xb3\xf7\xae\xd9\xac\xb60@2\xbf.Aeu/@\xf6\xbb\xafL\xc1Y/@\x9f\xf8\xf0\x88j\xf3*@\xc88\xa9\xfdv\x1e+@NU\xfe\xfaj\xbf%@R\xd4\x95\x02\xf2?2@\x93tc\xac\xff\xeb-@\xad~\\\xaa`\xae1@\xfa~,\xec!i-@\x0b\x08;;\xb9\xb0/@YC\x89~\xa0\xdd.@R5\xf3\x91s[&@\x8c\x85\xd5\xc5a\xce&@\xafTH\xa9\xe4\xfe)@5;Ws)\xf1%@\x97\x88\x8a\xd3\x86\xcb\'@\x19&O\x97\x04\xf7\'@\xd0gk\xff\xee\'\'@_mg\xaeN\xd3(@M\xf5\x0e\x88e\x1b1@^\x06\x82\x07\xf00(@\xe1Is\xc8\x94\x80&@\x9f\xdb\xfd\xaa\xb4\x07)@\x7f\xc8tS\x1f\xa9,@\xc2.\xa2\x92Tn0@\'Sc\x0f\x84\xb2%@\x0f\x07\x8d4\xfc~%@>}d\xf0%\xff%@\x05\x12G\x9dZ\x18&@\xb3\x86\xb0\x19\x93(2@\x96\x97\xe3\x9a\r\x0c&@G55\xbdb\x0f&@}\xc3j\xf7:l)@\x8ag\xfav\x17=1@0\xe8\x90J+_0@\xd6\xe8h\xb8\xc4)0@:^\xec\x0c\xd6\xfd(@\xba\x89\xdb\xbb\x96?2@j\x9d\xf5\xdbh\xa7-@\xe6\xe7[\xda\x16\n0@\xe8\x83\xeeO@\x160@\xdfx\x7f\x03e\xa10@\xe2\x9b\xa8Y\x8f\x06*@\x12\x05\xf3R\xa6\xd7-@=\xbd\xb9"\xbd\xba%@\xa6\x9a\xb7>\t60@\xa0P\xa6\x87T\xe0+@\xc1\x9d\x1d\x85\x02\xc4+@\x9a\xf9\x8aN\xac\x0e*@\xfa \x7fS}\xe6)@}\'\xe8\xc1\x80\xd0\'@*\xa6z\x11\xe9C\'@\x1d\x99\x838\xa8\x10-@\xdb\xc0\xafT\x80=1@f\xce\x951\x85x.@_|\xb6\xf8\x8e\x970@\xd5cf7\xef\x89,@?\xf32I\xcef)@7[\xdc*\x85\x01(@j\xd7>\x0eM\xd81@G-\xa4\xb3\xb0\x83(@\xce\x14#\xdd1\xda1@\x91k\x04\x1b3s,@\x12\x8euz\xb6\x0b(@\x82\x1c\x10\xc1\\K,@\xb4\x94\x84\x0b\x16\x05)@\xc7m\xf7\xe9\xc4\xd00@\x12oq\xb0\x82\x1d1@\x81AYP\x12G(@\xbce\x0e\x08\xc1=(@\x84\xfa\xd5\xb6\xdf],@\xb7\xb7b\xf3\xb5\t)@\x9d\x87\xd3\x81\x8dR0@V\x0cu\x8e\x06\x84)@\xe04\xa3T+v(@/\xaf\xab{\'\n)@\xebM\x83\x81b\xc00@\x86T\xf7\x1d\xf4\x10,@\xf6MB\xc7\xb3z(@\xa6\xc1\x8f\x7f\xf6\xa1-@\xdf\x14 q+\xeb%@\x122q\xdb\x16\x1e&@\xb8\xa1\x1e\xbck:&@\xf7\xe4\x86b\xd8\x94.@/Hn\xa0\xcdM,@\xe7\xc8H^X-)@A"\xf9\xe8\x8e\xd4(@\xa1\xe6{\x08:\xb2,@I\x1a\x03\xed_x,@"9b^}\x1a)@\xc83\x0c@\x9f\xc6+@E\x1b\xc3\xee\x8e#\'@\xb0\r\xf8_\x89\x13\'@,)W\x11\xcb\xd9&@\x8a?\xf10\xdd\x051@+\r\xc7\xcf\xfbb)@R\xee\x8a\xfd8r1@\x1d9\xbe\xfe=\x02*@\xcc\xbe\x99\xfc\xc5\xc0&@?\x15\x9c\x06C\x99&@J\x1c\x1fg%l&@/>l\xb3\xf7\xe70@&3\xc5D\xae\xee0@K-\x83\xa5k\xc2\'@\xd8\xa8XH\xe4u*@\x1e\x10\xa2;_\xa60@*\xdb\xfe\xd1\xfa\x93)@\xbc\xc7\xe8W9\xda+@\x10B0\x84\xebQ,@\x9dVi\xb4Kf&@N\xa60\xbb\xeb\x9a.@7{\x90\x96\x0e\xec0@\xa4\xday\xfb;"&@\xf5)wd*T0@\x87"@E\xcc\xdd)@w\xf64%\xa8\xa6)@\xe8A\x98\xb0\x9c\x92(@\xfcl\xb3\xd9\x1f\x94.@\x82y\xe6b\t\xce0@\xef\xbc_\x06\xa7\xc8&@\x84\xbc\xab\xa1j\x940@s1\x0f\x91\x1cc(@|<\xdeR\x15p(@V\xd5nY\xaf\x89.@m\x83d\\\xc3\xee+@\xec\x90\xf1\xcb\x1e\xc9,@\xb4_\xbd\x99\xa6g,@\xf9\x87\x8d\xbe\xbcL&@\xfe\xdc\x8b(\xf1\xe5\'@<\xcdN3\x16\xb2&@\xa9\xbf7P\x1d\xdb%@\x8c\xc2\xcc{\xb1w0@u\xa8r\x12%\xd71@x,\xdc\xb6\x13\xee(@\x1e\xe1\xbf\xcf\xa4\x0f)@/\xbaK\x1f\xdb\x8d0@\x01M\xdck\x8a\x1c)@pu\x7f\xa1^\x80%@\x04\x9a\xca\x83\x84\xa6+@\xe6(X\x83\xf9\xcb\'@M\xf3,-^@)@=\x04,\xe8\xba*1@YB3Y\xb1\x90)@\xc5\xc3\xc8\xa8^\xc7+@}\xda\xed\x8b\xb0\xdf,@\x11;\xb9/p\x7f0@\xabe\xfa\x02\'\xe5+@\x10\xe6x\x1b\xd9\x1a0@Q\x89\x01mk51@\xc7\xb3\xcdl\xa4\xe8/@\x1b\x98\xc7\xa2\xd7\xff/@\xf5T\x0f\x03\xe0\xdd\'@\xd1\x13\x06c\xca\xc3\'@[\x8e\xdc/\xcb\xc6*@\xec\x85T\xb3d-\'@\xe5\xba\x1a\n>\x07&@3\xbc\x0e\x06Ht.@\x9c\xac\xd5\xe6\xa2v&@H\x06\x86\xcd?\x9e)@\x04\x10BH*\xfd)@\xc1\xf0\xfeFu\xa11@.\x8b=\xd8\xc9\xf3%@4\x9a\x0b9\xbfT)@\x03\xc6O\xc0;\x04*@\xe4\xc4\x9bJB/*@W\x1f\x9e\xed3\x85+@\xd4\x9aN\xca\xf9A&@\x12\xcbE\x90\x93,1@s\xa3\x80\xece)&@\xc6\x0b\x1e\xc6\xbaU&@\x07\xc4\x1e\x9b\xbb}0@\xaa\x07\x84\x9b_-1@B\x0c;\xbdK\xcb*@\xb5M\xf0\xe0"\x0c,@\xb0K\x9f\x89\xc9J+@\x0b\xc7"\xb8V\x0f&@-\x075\x0b\xa8\xcc&@\x96\xb9px\xe1\xa1&@\x03\x1e\xdd\x00j\x91&@Pd\x9d\xa2\xc1f,@\xa8\x01GV\rx0@\xdfnQ\x13\xe4\x18&@vc\xf4/C\x93*@T\xe8\xa9\xd2\x0eR)@\x0e}\xbe\x07\xb7K*@\x01dE\'\xe2n(@\xf3\xa3\xf9\x8d\xcc\xc2*@\xe0v_K2\xe8%@\xa78\x96\x1bNz1@\xbd\xd2F\x07\x9c)&@\xbaa\xc5C\xe3\x87*@\xa1\xbd#V\x1f\x95&@P5\xe7\xf0\xf9\xa21@\xb4\x07v\x01\xfd\\\'@\x8d\nWs\xfb\xc40@\xec\x82\xf3\xc9\xd5f*@:X\xbe\x16\xc2\xd80@p\xd5\\\x14$-&@\xc4\xae\xdf\x0f\xcb\xf91@>\xdcs\x9fH\xe1-@\xf2%\xca\xce\x96\x9e0@U\x04\xa6\x96\xe7\xf2%@#P\xcc\xd6\xfep*@Z\xb0\xfe\xa9X{.@\'\\1\xf2\x1e\xda,@l\xe1\xec\xff<!)@y\xa2WY\xaf\xff(@\xeaf\x16\x7ft\x12)@\x11\xcd\xe6\x00\x89\xae0@\xae\xed\x16\xce\x92",@\xa6\xdcB\x9d\xde\xa9\'@\x8d\xe3`\x98.X\'@\xdd\xed\x93\xad\xae\x9c1@\xd9\xba\xf1\x1fa\xc10@\xf9bz!6\xe1(@\x17\xf7\xe0\xc8\x82\x031@j\xfb\xc6Y\xe8\xc7&@6\xef\x819\xa4\n0@\xbe\xf1:\xcc\xb3\xd9%@\x99\xb3=v\xb69)@\x1c\xe6\x18e7\xde)@W=\xb5U\x81\xdf+@D\n\xe2\x85C\xcb%@\x84\xda\xad\x00U>*@\x85\x87~\x10\xd0\x15/@Pv8\xd2\xa3A*@\xe2.\x0e\xb0y\x14&@\x83\x08\xc9\xd4\x1f\x98&@\x0b7|by\xe51@\x00\x0cD\xe0\xae\xca+@\x80$\xd8\xd78,&@\x0e\xa5\xce\'\x8d\xa50@\xf8\x0c\xeb\xce\x89n,@`)2#\xa93)@\\k&\xb8?~,@\xbb\xab\xde\'g\xd7*@\xfe\xa6Z\x9d\xc1\xf4.@\xd8\x88\x93\xbb\xc7r0@\xc0\xbd\xc0\xb8OK1@O\x1d\xfe\x0e\xf8\x1a2@\xd4r\x8dAv\xcf\'@[\xfdq\x99k\x18\'@\xd5\xf3\x02\xab\xfb\x0b&@\xe2&`\xce,\xb9&@ \x7f("\x07p1@\xc7\xda\xa0l\x89\xb0&@\x14\x8b)\xa2|\xd0(@\xf2\x018\x191\x19&@""\xe3\x03u"(@@\xf0v\xfd\x96D(@`\xfa\xb3\x97\x00v*@pS8\x17\x96\xc8/@\xbdC\x1f4\xb7\xa20@\x16%\x1c9x\xde*@0\xec\xf6\xf7T\xdb&@\xeb\xfd\xc0\xc2\x04\'0@\x11aN\x8f\x95y0@(\xe7\xd9\x17.\x050@A!x\x81\x0e\xb60@\xe7\x08\xeahm\x8a0@\x0eZ \xd6>\xa6%@]\xee\xaf\xd6EO&@\x05\x81\x85\xb0\x13\x14&@;Q\x84\x90\xa5\xe11@y^_(\x90\xe00@\x81l\xe4L\xc3\xad0@kpU7%\xce%@\xf3\xdb\x19\xbe\x86(&@\xc2\x95cH\xbf\xe9*@\x15}v\'\xcbq.@h\x1f\x94o\x13\\&@\xaa_\xd8\x9b\xaf\xd3,@[\xb7R\xd0\x19\x84&@\xc8\x14\x12\xc1$\xc9&@a\xcb\x9c3O\xa4\'@\x1fj\xea\x16\xb9\xd81@\x7f\xe2\x8fP\xc6\xfe\'@9\xc4A{\x04\xf0%@\'\x15\x91\xe7\x8c>&@\ni\xf0\x98`\xe2%@\x10\x82\xaa\xa2\xad\xe6/@)t\xb9\x9dc\x90+@.H\xbe>wH,@!\x8f\xef\x00\xd0\xd60@\x9ecF4\xd3\'3@\x80\xdclM\x1e?&@\x88\xf0n\x9f\xd04,@\xabr\xfd\x7f\x08\x06&@\xd1\x8d\x13\xc3|K1@\xc7w\xd34$k(@\x1dA\x01*\xd2\x80(@w9\xa8$"\x03-@\x8eA\xe8\xa9\x98\xe9*@R\x19lu\xd0%,@\xd2\xb1\xdb\x0cgw0@|y\x14\xe2e[,@\x90A-\xb7\x0e\x96&@\x04\x8f\x86`\x95\xd31@l\x7f\xacDF\xa0+@\xb6\xf9\xcf\xb2)\xcd%@\x19\xec\x84#\xce\xfa%@?\x94\xda\x1d\x87\xb8/@Z\r\x9b\xad\x00\xf1)@\xcf\xc3\xebc\x99\xd4+@\xb0\xd5\xcd\x14\x11\x14,@\xb91\xc3\xda8\xe1-@\xba\xc3\x0c\xc2\xa9\xde%@#\x19U\x9a\x8c\x8b0@\xba7\x00\xefE\xcf0@M\xbf\xc6\x1f\x1f\x011@>\r`\xf7\x04M&@\xd3\x92o\xcc\xee\xe9/@K\xdd\xdcv\xf3;1@\xa8>`X$\xea%@\x01DG\xaak\xdc1@#\xf1\x99p\x1eT)@\xda\xd8WV\xc2\xae+@\xf5iJ\x8dn\xe1)@_E\xab\xc81\x99)@\xfa\xd4\x98\x1b\xc5\x071@}Z\x15\xac`\xfc%@\xb7\xfa\x94\x91\xd5.&@\x91\x84\xb6\xcc\x01\xcc&@otQ\xec6h(@\xe5.O&\xbdI(@\xc9\xf5md\x06\xb4\'@_\x8eC\x89\xf4\xfa*@%u\xc3\xb60-0@\xf1\xe7D2\x06r0@\x957E?\x12\xdc1@\xc7\x10\xbdx\x1c3/@\x8f\x1f\x9eA\x8f\x93)@*\xce\xf9jg\xd91@A\x860\xa1(\xe6,@D\x87\xd2i\xa2k0@\x03\xc9\xde\xde\x0f\xf7%@\xde5\xfa\x9c\x18\x0b0@\x07{\x91\x128\x8b-@\x93\xccJ\x82\xe2g/@&g\x93%je,@\xb4\xd6\xe7\xa3\xc6\x0b\'@N$\xe2%#\x95\'@D\xc2\xdf\x14\x8f\x00)@G0P]\xa6\xa8\'@\xbdc\xa7\xcf\x19k\'@\xc9&\xb6b}7-@\x14&L\x1a\xe5#)@\xc3\xf5L\x9b\xf3\xcb-@\x00x\x1f\xf4h\xc6%@sE\x98\x93\x97\x93+@P\xb0\xe7\xd1\x047-@)\\\x1e\x19c\x9b\'@K\x8a\x88q#g)@ns\xca\xee~b1@d\x8e\xad\x04\xcbY0@\x91\xe7\xa4\xf6q\xae\'@?\x05\x87\xee\xf2\x035@\\!\x12\xd6\xd3\r-@\xad\xdc\xb2\xe3\xc29(@s\xab\x1f\x88\xff\xe80@\x18\xd0\x10\x0b\x82\xa5&@\xe4\xfef\xf5D\x7f+@\xc0\x86\x99\x15p\x11-@\x91\x0664\x15\xfc1@e\xe8ion\xda\'@\x00\xb1\xb80L\x0c&@C.a\xb3\x94x\'@~Z\x80_B\x95-@\xcay\x15\r\xfa\xc9/@C\xa1\xe4l\x1a\xc7&@\xffon/sJ(@\xfcR~\xe5@^/@\xbc\'\'1R\xbf/@\x12\x1cD\x83D\x9c-@\xe8\rK\xd3\xe7\xb6&@|\xbfRP\xa18.@:.H\xc6Z\xdf.@v\xa7I\xd1\x86\xca,@\xd4\xd5V9\xbeM\'@\x80n\x94\xf4\xb9I0@(\x91\x83\x859\x18&@G\x94\xa00\x99U/@.\xdb\r\xbb\xde\x162@M\xac\xcb\x11E\xa3,@\xf3cp4\x8d\x84\'@p\x0f2\xb4c\xeb*@Ae\xf0)\xd6\x8e,@O\x97\x08\xb1\xe0<&@\xa6{\xbf\x90\xf8C-@\xb2\xa8\xcb\x18\xb1\xb9&@\x99\x03\x10\xe3o\x931@\xf6ht3M\xda&@D\xa0c\xf7\xde=)@\x9e\x8b\x9c\xfax\x1a-@C\xb2\x16\xffX\xf2(@\x9c\x93\xe7\x15"\xf6+@\xe4\xd0<\x1a\xd6\xad/@}\x9e\x9a\xb8\xf8\xf3/@Z\x040<`\x13.@\x07\'\n\x1b\xa2q0@\xd1\xb2q\xba>\xbb-@\xef\x14\xd2\x16;\xb2+@\xb7\x8dY\xaa\xd5V*@\xf6,\xbc\xc6\xe3\x841@?\xeb7_e\x9c-@.a\x1f\xd6 \x8a,@\x16\xdfY\x1de//@Y\xa4\x12\xad\x8e\xdd)@\xfcQ\r\xe5\x08|,@0\xf7\xeb\xbak\xc9%@\x01\xf3\xbfO\xdd\xd0,@\x8a\xfa\xd7}\x9b\xfc&@\n\xb1\xda\xfe\xbaf0@\xf1\x9e(qe\x8d\'@\xd3\x83\xf8\x9e\x95\xe8%@!\xc6{\x15\xca\xa6+@l`\x13l\xafn0@\x1c\x841\xf5d*,@pN\xd1<\xb1\xc2.@>\xfb\x1dF\x91\xd9)@\x03\x1bu\x0e\xa4/\'@\x02a\xf1\xbf\xfe\x170@\xa0}\x1e\xff\xca00@\x0e\xd2\x1f+/\xfa&@\x0b\xec\xe3w\xe8\x1c(@/\xaa\xa3\r\xd3\x1e\'@.\xdet-\xfd\x08\'@}E_|\xbe\x082@\xb0\x02\xc5\xf0\xbaa)@$\xb36vlh\'@>(\xf8\x12\x86\x94)@,Bi\xa7K(1@\xbf\x90\xde\x18\x83\xb6/@\xef\xb8\x00\xba\xb65,@3\x11\xfe\xfe6\x1f*@\x10R\xe8|\x9eb/@8\xbe\xe2s\x9b\xf5%@\xc5yt\x03\xe28(@\xe3\xdb}\xf7\xfa\x0b\'@\x04A\xd6\x1d|D\'@\xf062;\xa3[&@r\xfb\x19\xbcr\x04/@\xec\xf9\xacLv\xb1(@\xac\xf6h\x8br\x99-@\x99\x05e\x99\x14\xf4,@\x19\x8c|t\x12m(@\x8dm\x88%t\xf50@\xa3\x86b\x82\x9fZ-@\x95\xebO\xc6z\xbb.@G\x90\xcc4N\x81.@\xf2\xb6\x1f\xc7\xde|)@0L`\x86\xc2\xdf,@07uo\\!-@\x19p\x07\xbf\xfb\xad&@\xfd\xa7\xbb\xc0\xbd?&@\xbcA\xf9e\xd5R&@\xd0\xed\x9a\xf1\n\xd2,@\x8aypz&\x0c*@>-\x8e\x83J\xc90@\x00\xccV\xd6~\x9b+@\xc8\xd3\x0f\xbf\xf9\xaa0@\x93\x82\xec\xfe\x8b\xfe,@2\x1f\xa7\xda\x91x/@\x8f\x82\xb6\xbe\xf151@\x84\x82k9\x97\xfd\'@\xcf\xcc-r\xcbo\'@C\x7f\xad\x16\xc5\xd7*@b\x9b\x14\xe4\x0eJ\'@\xbb>p7q\xa6%@\xaaN\xb0\xa1\xff\xdd&@\xe0\x13\xc8\x84-\xfd\'@\x87\xe0\xdf\x9c\xbb\xf5(@PC\xe4`W\x95\'@\n\x1b\xacY;\xa3(@\xf8\x13\xd2\x80-\x84,@\x88\xa5\xe0U;\xcb&@O\x8c\xc1\xc8\xd6\\&@\\\xb4 2\xcd\xcf+@\x17\xde\xb3$M\x97,@|\xdd@\x1co\xef\'@g\xb6vIC=1@\x11Y\xa7\xd8\xd1\xa2+@\x98\xaf9G\xcf\xf4+@I"M\x9e\xf5\xc8%@\xa2\x92\xbfD\xb4\x061@\x19\xbfP\xb4\x17\xf5.@\xbc{\x14\xac\nv-@t-1T\xd3\xbb\'@\x8a\x98%\xa3\xd7\xad.@\xec\xca\x9d\xa4x~(@k\xd6v6G\r&@\xf6\x1a49\xd4\x8a)@\xe7\xe3\xc4\xf8\x91<5@\x16\xc6X\x89&\xd3/@f;\x81\xc8\x11\xbb%@\xda\xc8;F&B*@\x0c\xe1*\xa8]\x930@L\x81\x8e\x16c\\0@\xf9\xb7[0\xa8j)@\xa5\x01\xb8\xec;%+@\xb9\x16\x93Q\x06\x9a,@\x01\x89A\x89}J%@/\x87\xb9D\x94r.@\xec\xe8\x9ezl\xab1@}\xc0\xb0\x07\xac\x8f0@\xac?qU\xb8\x11%@\xa9\x10\xef\x01\x07C/@kI\xa4M\x125.@\x90\xc8\xfcYL\xf3\'@p\x1f\\\xe0\\\xd7&@\x9f\x9e\xd0\xe4\xd2\x1b1@\x9b\xd4\xf1\xe0!O-@\x04`\x1b\x87L\x05-@\xdd\x98k\xd9T\xcc1@\xd8\x81\x92F\xd4\x8d&@\x8b-\xeb\xe4\xc3\xbd+@\x9e\xbc\xb9\x8a\x95)1@S]\xd4\x82ZA1@f\xc7\xf77\xcd\x86,@\x08\x88At\x04b,@v\x1a\xdb\xdb.#0@0\xe6\xdfV\x92\xfa\'@\x7f9\xe3\xc9\x84\xf1,@k\x16\xa2\xc3}1-@\xd4\xf1C\x15\xd3\xe9/@y\xa7\xf3\x97\xc8\xa9,@?I\x1f\x8fi\x8b(@\xc6\xd2:\x13\xd6z(@\x15\xdc\xcfQ\x0ev(@\x1e@\x18\xc75\xa6%@F\xf8\xb0\x10\x01C\'@G91\x86\xa2"2@S\xc4\x00\xf2v\xbf0@\xd3\xae=\x0e\xf3~,@V\xe9*\xefO\xf5*@\x0b\xf7\x11\x1e\xda\xb90@A\xb6\xef\xdf\x88Y2@\x9f\x1d\x19\xc65\xe6/@\x12\xe3\xd0\xf3[B+@\xf0\xedn\xe1\x1a\x1b*@cW\x0f\xfe?\xf2.@r\xfft\xd1l\xfe,@\xbf3\xf4./)-@\xa7O\xb6\xd4B\x06-@\x85\x1c\xdc\xc1\xc4")@L\x80\xd9I\x7f\xff\'@\xc9\xef\x1a\x18(-,@H\xa6\xc5\xd7^\xa0/@\x8c\xf6C\xfc\x86\x8f(@~\xa3\r\x9a\xa9\x102@\x18\xb1;\xf7\x833)@\xbd\x9e\x95\xf1\x8ah1@\xa8M\x88\xf8>\xbc&@2\x9a\xe9|\x0e\xc1+@6\x91NDD\xf4-@\xb7\xb9\xf8\x03\x87\xca0@x\xbbk^ 8\'@\x8f\x90\xd1\xbd\'U,@V\xf5H\xa9\x84\xf6%@\xfb\xe2\x12\xd3\x8d\xec/@\x81\xb4\xb7\xf73\x111@?\x9f_K$\xf8\'@\xbf\\\xf1\x82d80@i\xc2\xd6_\xbc\x971@F\xfd\x1c\x96\xa60.@\x04\x83\xaa\x88\xae\xa71@F\x97\'\x91\xf9\x93-@~g\xaf9{\xf7/@\xeb6\xbf\x00\x88\x94/@>\x97!\xb3\xdey.@%\xad<,\xae\xa5.@\xb8\x04\xcdf\xefL+@\x19\x7fh\xf1\xe9\xab,@e\xa2\xcc\xbd\x94k/@\xa2\xf8\t\x8c\xd1\xed,@y\x1f\xa6\xe1PT,@b~\xec\x90\xdc\xd0,@\xf9\xc7\xe5\xefm\x91-@\xce|\xc2\xbaA70@\xbfj\xcb\x19w\x1e&@\xf6\x8e9\x7f\xa59&@LN\xc2\x91\xc2\x8c1@GH\x1fZL\\-@$\xe0\xa7u\xdb9(@\xdf%\x19\x854\x14,@,\xd2\xda\x8e\xab\xd5%@\xa4\xcd\x1f\xc4W7-@\x14\x13\xf3\xb3\xcd!-@\x05\xe8\x07\x9c\xb4\x9f1@\x910\xc6\x94w\xbd.@\xfb\xb1^\xb5\xe5\xff/@P\xcb\xab\x9a\xf2\xc0,@\t\xd2N\xf4\xe1Y.@L\xb7\x83\x02\x1at\'@^\x88{R#\xfa&@\x8b)\xdc\x846\x85)@\xef\x8e7\x97\xff2/@\xff\xe4\x13\xe2\xc2V+@\x7ff\xd3h0\x8c.@7\x82+\xd6%m,@\xb8\xbe\xc1\x998=/@\xf4\x17\xef\x86ku0@\xbb=\x0c>XN-@\xc0:n+\x94j/@\x8e\xea\x0c\xd68-0@-\x95\x08\xcc\x8b\x89,@\xbd\x17\xcav\x9f\\%@EV\xf0\xf7j\xfa0@?F@1\xa6\x071@L\xb7\xfd:\xf0\xbc)@\x85X\xcc_T\xad,@\x0c7\xdd\xd4\xfek+@\xe0R/:\x8f\x0e-@\xe4\x93,\xe4\x1b\x170@\xf4c\x06a$)0@I\xd1\xe8p\xda)1@\x9b\x80\xde~4\xe9&@s!\xb1\xaeS4(@Qu\xf0\x19\x8dH,@\x88\xb9\x89oy\xfb&@\xef\xc2;\xea\xcd\x88&@\x19\x7f\xc2\xc3\x94\xe5(@=\xc9\xa1A\xa9\xc20@\x9e\xc4\x84AR\xad.@\xfb\xcaMKuB-@\rS\x15\xcb\xe8:%@\xeaR\xd6B\xda4.@\xf8/\x8bfGl,@\x89N\x10I\x7f\xbb0@oEx\x1f\x9a=+@Md\xee\x0ed/,@\xff\xe9K\xc1&\x8e-@\xa9+\x19\xa24\'3@\xab\xd3J\x81"\xb6-@\xb76\x86+QZ.@\xd2\xbe\r\x9b\xd8\x800@m\xb6\xf1\xedU<\'@\xc3\xf5|\x80\xee\x121@\xc5\x17\xfa\xac_\x95(@\x82\xa0\xf0\xd4\xc2@/@cM\xaf\xb9X\x1b(@o4h\xcc\xd4\x9f%@\x12Qn\xe7-\xab,@\xceS\xfe\x9c\xea\xd1+@\xe0\xf1h\xe0)\xb72@\xa1(C]1\x95.@y\xbc\x1e\xe6\xed\xd4.@B\x17\x0b\xbc\x9a\xde/@\x8f\x92\xd9\x8f\xae\x000@\x17\x15!o\xb2\t-@i\rCTt"1@\xf8w\xd5L\xb3\t0@\x8e\x18\xa5\xf7\x1b\xd4,@\xd6\x1ee\xe2\x04\x9d,@\xb5\xb9a/"\x95+@(\'\x0f\xf7!\xb9.@\xa4\xce\x0c\x08\xd96/@\x1a^\x18\xa3\x85\x15\'@e.F\xe7B\xfd,@C\x8b*zsn,@+\xd6a\x19\xbf\xac2@\xcc\xed\xe8~\xb9\x130@u|\x16+\x9f\x90,@[.g\xe5Ld-@\x15z]T(;&@]@U#\xc2\x89(@\x1d\xb8\xc5*\xf3\x94,@!\x01\xc6#\x066/@\xd8z~\xbf\xd0\xfd,@\x0f\xf8\x02&\xc9t0@r\x9a$s\xf3|(@\x15\xd34\xbe\xfeu(@\x15!\xbf\xf9o\xe91@\x01\xd4\x1b^a\x88,@\x03\x8el\x16\xa0\xc6,@ous\x1b\x0c+1@T)sp\xc2w0@\xb4\x97(\xc3\xfd\xf9+@\xd7\xb5\xde\x1cW\x82/@b\xba\xb1\\Y\xde3@\x04\\\xab3@\xbc-@\x08,\xefw\xb1u)@\x98\x19C\'Ce.@\x91G\x13jn\xac&@D\xb6}\x9eC6-@\x9b\xa4\x02^W\xae.@\x80\r\xc1{\xdc\xe0\'@\xdd\x98\x83\xfb\xee\t&@\xfe\xad&\xd5\xdf\xf3(@q\x9b)\xa3`\x1a.@\xef8\x85\xe0\xa1),@\xcdBz\xcf\xde\x1b(@\x96\xfa\x0c<g&1@\xf1OUy%|0@\x10\x1eY\xfc\x9d\xd51@\xf4\xf7\x0f\xf6\xd1\xd1+@|sy\x1cAq0@\xe3\tux4W0@+\xe2\x9a\x0c\xed\xb1-@\x7f\x98B\x93\xd9\xc61@\'\xadA\x04\xcc,(@LD\xacV\xa8\x91,@\xfd\xba\xcf\xd5\xc6\xeb(@\xb5\x8f\xa9\xd4WS+@8\xfdv\xba\x1d\xd0\'@\xd18\n\xe0\x16\xd8%@w\x7f\xda\xfa\x85\xa8.@\x84#\x05z\xda\t,@=\x99_\xe5:b)@\x1d\xcbG\xfc[\x18.@\x8d\xccvB\xb46.@\xc1P-R\xe5\x9f+@\xc9t\xf0\x18\x08y-@4\xe9\x9b\xff \xa50@X\x9a\xf6\xf6\x8ed\'@\xf2j\x1e7\x83Y.@\xb2\x1eI\x0e\x93u2@\xb81\x0f\xbfo01@\xbe\x91\xc7\x9fK\xea(@\xbd\x1f\'\xf9%\xfe\'@hh\xa5g\xeb\x020@\xa1\nZ\xa5a\x1f,@\'8D\xfb\x8a\xe5.@G\xeb\x8elX"(@\x19\xd4\xc9\xfa;q.@\x9e_%\x9c\xd8\xc1\'@\x01\xf67\x7f+>.@#\xfe\x15g\xaf\x88&@\x19\xf6\xff\'&\x08.@\x971J\x0b5\'&@(\x9fP\r\xceV0@~@\x04\x8f\xe9\xf3(@\x93\r\xe8p\x068&@\x9db\xc6x\xc3\xcf/@V\xe1g\xcb\xe9[.@\xfc\x88a\xe2\x16\xee%@\xb0xK\xd4}P,@\xa9\xc5\xacP\xa9\xe21@\x06\xaaW\xa4`9&@Y#`CY\xd04@Y\xe5Q\xb3\xae\xb1&@\xf13(H\x92\xd9,@wKtB3C.@\xf3\xdd\x98\r\x8c\x08&@\xac\xf0{\xe5p\x951@\xe8>\xc8\xd4k\xc4,@"\x0c\xd7H\'\x0e\'@k\xf4\x00\x1dMz.@"B\x1f\xffO-2@\xb3\xa3\x92\xa3G\xf9,@f\xb3\x97Q\x18R+@\xd2)\x86|nc,@\n\x1fX\xf8\xa0\x991@\xe1\xe6\xc4\x13\xfe\xb1&@\xfcc\xb1\x9d\xc8\xe0-@\x8d\xfa\xe6\xd1\xb4c,@\x93\xf9F\x03$\xf01@g=c\xdc\xc05)@;\xfd\xd26~\xd4/@\x19\xa2\xb1\xa3\x01j1@\x9c\xd0\xd9D\x8fE5@qJ\xcct\xf5h.@h\xf6G#\xde\x1f1@\x83\xdc\x1c\xb7\x10K,@\xbc\x93N8\xc0\xf6\'@B\x15\x90\xe5\x9b\xf1%@\xff)G\x1b)\xea&@"w\xa3\x91i\x9d-@\x88\xf7\xad\x83\x939-@\xa0*\x95\xf0\x95\xd3-@\xcb\xfdRW\xd18)@j\xb5\xe7x_\x04&@\xdf\x1c\xbfn%\xad1@\xb9\'\x1a\x07G\xb01@\xd9}\xce\x13\x8c\xbd/@\xb0\x0e\xbe\x10!c0@\xb4\x9a\xd9\x19\x150&@\xc6\x9d\x02\x8c\xd2,2@u\xd0\xeb0\xb3\xe7&@\xa8@\xbf\xdb\xde\xc2,@j\x96^\xfe6q.@\x86\x929\xe6\n\x880@\x8b)\x9c\x10\x17\xd4%@1\x8bh$\x9eq&@\x05\xf6\xb2\xd0zT*@\x85:L>\xf2m.@\xf7E\xf8\xfb\x08\xed3@#d\nl\xaf\xf8.@\xc2-|12i*@\x1bg\x9d^b!\'@\xbeN\xef\x10\x91\xdd-@\x0b\x8e\xc6\xc8]T*@Z1\xc61Ce\'@\xe3,\xd4\xb5\x9e\xa01@1\xc0\x19\xa3\xf3b,@\xf1\x05\xc6\xf0\xac>\'@7\xf2\xb9\x12,\xf91@\x0e\x10\x95\xf2\x9b\x01(@Im\xfe%\x03\xbd(@\xf2\x08\xf1K \xc3%@\x86U\t5\xb1\xe7-@\x0f\x80\xc4\xaf\xe6\xd41@\x0fi\xc17\x05\xc11@\xd5\x0c9Iv\x8d1@\xd1#=\xa0\xe2\xc6/@x1\xd7\x9e@7,@a]5;\xd7\xa1\'@;\x7f+\x947p(@kF\xea\xa9\\\x15+@\xc4/\x9b\x1a|\x1c&@&L\xabD,\xb1,@\x03Z\xd3=ya/@4\xec\x00\xfb\xdd\xc90@Di\xe5\xb0\xc7..@X\xed\x1f\xf0gs/@+\xb5e\x16_\x1f&@\xd3\x95*@\xba/+@\xfb\xa3\xbe\x13\xe3\r0@\x06\xd8\xed&\xc9>+@\xc8HHp\xf7\xf23@\xad\x8d\x8f\xecx\x031@T\x98\x811o\r(@\xa3\xf1;:r\xe3.@\t\x8d\x12LOe1@@,1Q\r\xea,@\x04i&\xfb\xdd\n&@=\xa3K9\xe2\x96.@\x92\xe0\xf7s\x08\xaa,@u\x18"\xb1\xab0\'@\x0e;$\x85\xfd\x0e-@Y\xe9\xb2\x99Q\x8a0@b\xc2\x17\x85\x14\'\'@$a\xe877\x88.@\x1c\xe9\xc5\xce\xa8\x171@\xfc\x8d$\\5\xcb,@/\xad\xe6\xa5m.&@j\x0crj%\xb4(@\nM\x138\x988)@\xa5[;w7\x1f&@_\r`\xc3k\n-@\x1d\xea\xea\x98\x04\xfd/@\x0e\xc5\xfb8}+\'@\t\xecD\xc6\xee\x85)@L\x1b\xf8XF!)@\x14u\xf3qa-2@\xf7.\x08\xc0*\n-@g\xfd\x0e\x00+\xfc&@\xba\r\xeb\xc0P\x180@\xee\x86\xc3^\xb1}+@\xc0\x9b\xc5\xde\x9d\xba,@0P\xa098\xb10@y\xd6\x1cm\r\xd71@\x8bO\xc3\xa4\xc2\xa7&@\x88\xb8Ec\x95\xf9&@\xc6\x1a!Z\x00\x12\'@\xc2\x10[\x90\xf9\x18\'@IN:v\xd9\x03)@h\xdf\xc1\x15F\x0c-@1\\\x1a\x9a\xf8\x17+@\x104\x8a\xab\xe0\x0f/@\xf8\x8cJ\x9f\xfd\xb31@\xcc\t(\xb4\xad\n2@YT\xf5d\xbd\xb91@=#I\xf8\x08\xb2%@\x05\xd7\xbc6^~%@\xfb\xf2b\xefX|0@T\xe7\xd1Y\x8a\xd0.@\xd0\xa9S]\x8aU-@\xcf\x18\xb5\x89\xea\xb51@j\x8f\xed\xcb\xb7u(@S\x0c~mk\xcf&@h8\x9a\xa1\xe6\xe0&@\x8b\xf3W\xf8\xc9\x18\'@H\xffR\xces\x1d\'@jn\xf6\x81p\x12&@\x8d\xf4\x96\xb5\x98N0@%\xe3i\xb5\xd3i-@?\x08"A\x03\x0e(@QV\xe0{\x02\x05&@\x12\x81\xcf/Y\xe33@\x7f%%7#\xa5/@xP(`\x05\xf0&@\xa7\xb7\xa0\xd4\xd7S.@i;V\x9a\x0cs-@\x0b\xf9\x88\xf5\x9b-&@\xe8\x7f9\xd6\x08\x17*@u\x1a\xa4$\xdd\x152@\x9e\xd8;\xab\xa9\xd91@Ye\x07\xef\x9a\x13+@W\xbf.\xc44\xdc\'@N\xdc\x9e(\xdb\x0e\'@{\x88\x84\xe7,!)@\x8f\x9c\xb6\xb8\x83`-@P\xb0\xe8\xac#\x9c\'@2\x95\x00\x00H\x90\'@.:\xcd\x02C\xdc&@\x02.\xf5\xe17\xa8\'@\x95\x1b\xb2\x97\x03\x83/@\x9bu\xd8\xb5\x1f/1@\x84\xb0\x8c(\xd5X)@\x12\xda\xb5\xba\nz.@\xb3\xc0G\xa6\xc2\xc60@\xb7\xc4\x05\x9bem-@\xf3\xb4\x0e\xa7\x9c^-@\xdf\xc9\x17g<"+@\x1e4\xfc\x11\x14\n/@C\xdc\xa6"\x14\x8c&@M\x8a?\xcc%\x9b1@\xd7\xea\xe7[,\x04\'@I\x91:/K\xba&@\xfe\xf6\xff\x0f\x10\xb6&@\xd7\r\xden\xddW*@ \x11\xb3\xccF0*@\t8\x85O\xa2f)@\x92\x18\xda"\x16\x8c.@3c\x87\x94\xc4\x97&@N\x88\xa2\x1aJ\x971@\x85\xdd\xd1\xcdw\xfe0@\xed\xc27\xd3jx&@\x13\xdf6\xba\n\x01\'@V\xa4>\xb2\xe4%.@H;5*\xf3e-@\xf7\x8d\xd1M\x12)&@\xa6\xeb\x92\xf8R\xf7&@\xcb\x83eX{\xcc&@xa\x1b^\xba"/@Z\xf0\xae\xb78X&@\x85\x86\xad\xb3?\x1a/@9\xe6@\xb8\xfdT,@*\xfc\xe7\xb0\x18\xe6&@\xc7\xd4\xdd@\xa2e&@\xa0-\xee\xaa\xdd<0@<\xd6\xf2.\xd5\x8e&@ \xa8a)\x9bc.@\xd8\xc6\xfa\xd4$\xac\'@\xdc\x08\x9e\xdaA\xf2&@7dF\x87\x9es%@\xc3\xd0\xdav\xa9\t2@\xc4\xb1\xb69\xc4p&@\x98\xb5\xa85r2-@l%\x1dl\xbcK1@\xe562Q6]1@\xc4\xb4\xd7\x18\x1b}.@\xacg\x910@\xb7&@-\xde\xcf\x98\xc26&@c\x02e\x90F\xdf&@^u5\xe8\x01L+@#Q\xfbM\xa9\xd0%@\xdb\x8d\xa4\x010\xeb&@\x93\xbd\xf0\x80\x7f\xd0)@\x95\xd9\xdb@\x9c\x9a&@\xed\xb3\xe1\xe9:\xd6&@\xd0\x8b\xb8t\xab\xb3(@\xc4\xccy\x85b9\'@\xd3\xa5\x05\\\x06\xcd-@\xe0\x14j\xbf\x17\xa3&@\x84Y\xb3.\x9e\xad&@\xcfr\x7f\x1d7\x070@8]\x11\xb8\xc6\x041@8\xf2\xf80\xb1\xfd0@\xcdp\xef\x80\\\xc6\'@Z\x03\x90\x0f\xf3\xbf1@\x12a\xc3c\r/&@8\xdaV\x1d\x1d\x070@\n\x04u#h\xa3&@pa\xc8\xd2\xca\xab%@\xebN\x90F\x1c\xbe&@\x07z\x96\x12\x97\xf8&@XS\xe5\x15\xc3)&@\xc7n\xc4\xae}+)@\x8f\xc7^4\xbc+,@\x1a\xbf|\x9d1\xb3-@\x9c\xcb~\x1a\xe0\xc1&@F1\x13\x89\xdc\n&@^|6\xb1=\xfb%@YW\x9c\x95\xac\xec/@\xd6J\xc5\xb7\xb7\xc6,@\x1b(\xa7\x8aj;-@\xc2\xa8\xc6\tX\xb2*@P@\\\xe8\xe8\x03)@ETW\x8e\x15\xb2\'@\x9a\x06\x95U\x89\x8e\'@k\x12\xc1v`C\'@\x1f\x9aha\xcb\xda%@{\xffA17\x85.@i\xb1+sri1@\xcf\'5\xd6J\x122@\xe9\xc9\x9e\x129\xa0&@\xc8pd\xf0\xab\x11\'@(\x11\x07@\x9a\xf3)@\xd5\x9b\xda\xcb\x9f\x8a/@\xa7\xdc\xa4\xd4\x92\x8f\'@\xc21\x1d\x1d\x17\xf3.@I\x0e\xd21\xf2\x9b*@\xb2\xe8\x83\xc7\xec\xfa&@R\xd0\x11!L\xef&@\x87\x966\x00\xf9\x0f&@\xc0\xf3\xbb\xb6\xf0\xe8%@\x9bL\xfe:\xf6\x142@\xfex\xde\x12\x84\x16-@\xef\x0b7:\xab (@X\xda\xf8Q\xd3\xb5&@\xd7k?\xe3p\xc5&@.\xca\xd7&ic1@\x16Ud\x8a\xefJ2@<\xdf\x01\t\xcc\x1a/@\x1a\x13\xc8\xae\xa0\xfd&@\xc9\xdc\xddx\xde\xec)@e\xa9\xa2\x90m\xee(@\xca\xf2\xe5^\x1c\xee-@\x8bcFjq\xf6&@\xdbFl\xe6\xff>0@\x08x\xfb\x9eQ\xc9%@A\x92\xd0\xa3~\x142@\xbbx\xf3c\xb9\x89-@#\xa1\x1e\x19g-+@O\xd8\xf3y7\x99\'@\x1c\xd94\xbb4\xdb%@\xb1\x9d\xd1,\xaf$&@\xdfw\xa1\xb3\xa2\xbf&@\xcb\x1b$\xf2\xb0S*@\x1a\xfb\xbc\xdc\x88Z*@\xf6\x18\xae3_\x08&@E\x06\xbe\xe4\xe5\xf70@\xc1\xb3\xd2*,\xa2,@\xd7\xe9\xc2c\xd7\xdb%@\xe6\x1ea\xb0\xda\x94/@z\xb6H\x14\xb9\x921@\xc4\xb6\xa9z\xc8\x9b0@\xaeY\xc2\x1ao\x901@\t\xff\xce\x86\xc3\xda1@\x10\x9b\xb21R|1@\xafW\xa6\xec|\x1e&@\x11\x8a\xf4|\x84\xbc)@\xd2\xdc\x0bO\xa0\x83)@\xa8\xff\x91\xc4}\xb5(@O\x1a\x17k\xc5\xf7%@/\xe2\x18\xb5-\xe8%@ A\xbf \xe0\xcc%@v\xdd\xfe\x96~\xca0@\x92{O\xa6!E)@\x83Y\x1f\xb11g1@\x0f\xee\xe7\xb7\xa9\xac(@{\xe4^\xda\xcb\xea&@\x18\x85\xa1\xa5\xc0\x14&@\xaf\xa9\x90:V\xac%@u\x15\x8c(\xcc\x97&@S\xa1\xd9,\xa9}\'@\xd6\xe0\xc4\x94\xb6\x9c\'@\xd9\x84\x82\xafa\x9e1@\xbed\xc2"MW&@\xcd\xe7]\xbf\x9aM\'@C\xd9XO\xb8\xc5%@\xd1\x9ex\n\x02\x1a0@\x15\xdc\x08\xf9\xf3\xa5.@\xa4!*\xfd*Y)@\xe2\xd2\xa4\xdc\x8f\xfe%@\xa6\x16\x00\x9c\xc7\xdf1@\xa4\xf3U\xed\xf5\xe6*@}\x0f\xca\xf6\x8f\x13&@\x9evD\x89\xabA\'@\xa3[\x14\x9e=\xd8%@\xe6j\xaf@\x03\xc01@NC\x81\x0cq\xc70@\\\x01\xf4\xc1Wk&@\xb4R\x181\xdd\x89&@\xe9\xdfL\x18N\x86+@\xbb:\xfdX\x184+@\xd6\xb4\x7f\xd3\xe9l-@\xa8\xe6\x0f\xb4\x9b"&@\xce\x08\x968\x8dX\'@\xbd\xc8R\xe4\xecB2@\xa6\x99\xf5\xb0\xdd\xff1@z\xcb\xdc<\xaaO)@#\x0b\x9bA&\xcd*@7\\\xb5\xd4\x83\x83/@\x82\x86\xd6\xf9!\xbe*@\x06ml\x00Y\x10\'@\x1d\xe5A#c\xeb%@\xda\xaaB"\x9b\xcc2@u1|O\x10\x97*@!\r\xb2\xc7]}&@\xaf\xdes\x8c\x88\x92&@xy\x9c\x94c\x881@\x0fOc\x84\x95_0@\x7f)X\xbb\xd9\xc21@6\xb5\x94\xfa\x1a\xc5%@\xf6w\xf8PR"0@\x94\xe9\xe6\xb1\xf7U-@]r7\x90nO-@\xca\n9\x9f\xaa\x7f,@h\x95\x10\xd0\x82\xa0)@\xfei\xc5v\xad\xa71@\xb5s0\x84+J(@m\x1dJ\xd8\x1d\x84)@\xa1\x0c1\xdf\xf5\x18/@G\x88\xdeVI\xf00@\x98c\xe4\xf59\xe90@P\x08\x8cs\xafz&@\xe0\x02\xe2Y^\xbc%@W\x1bJ\xa7\x88\x0f,@\xaaW@\xea\x0bR0@\xa2\x1c\\\xf8\xb5\xa4*@\x17\x909\xf1\xd9\x13.@\xf9\xc7!\x0c\xe0)&@\xeb\x03\x02\xd4\xf7\x19)@\x1cV\x9c+\xae\xd40@\x7f\xdc\x04\xff3\xaa0@\x0e0\x18\xd0\x89\xac)@\xbf\xdb\xa8\xc0\n\xec0@N\xfc\xc7\'\xb6|(@\xb2\xd2\xaa\x18\xbeB0@\xb4\xa2]\xd4/\xdb%@\x9e\x03Vl\x86c*@G\xef\xcf\xcd\x83d)@\xeb\xaf\xd3-\xb3y%@\xd3r@\x1fy\x03&@\x06\xbb\xe8\xba\xdb\x02*@\x17\xf5\x15\xb3\x97\xc3&@\xd6e\xad\x86\xf7\xf6,@|\xff+\xf3\xd4[-@\xeeG\x05\xff\xea\xda&@I\x87&\x03\xe2\xbf&@=\xe1\xdakq\xa9+@n\x93\x8ew\xddK0@\x90\np\xff@\x8b0@\x89\x96\xb3\xefZ@,@\xe4e\x84\xd5T\xef-@\xd2\xaa^\xb1B\xd60@\xff\xb8\x1e|`\xf11@\xffti\xc2wm&@g/\xc4\xf0\xe6\x1f)@M\xb2\xbb;9C1@w+C\xc9\xa3R&@\xf9()VS\xd64@3\x1c\xbd\xac?\x9e)@\x08$o\xf8\xd7\xd6,@K\x06\xf0\xe8\xa0\x87*@\xb6p[\xc4\xffC*@\x897\x18\xcan\xd60@\xf8\xdfe\x07\x92\x01.@\xbc \x17\xfc\xd5\xdf*@\xc6\xf0\xe4\xe9&\xed&@\xd3zo\x80\x95)&@\xed\x8bu!l\xca&@\xeb\x00F\xa1\x83\xf1%@\x16g\xa8\xe2\x039*@\x88<_0\x85\xd9)@\xa8\xbb7/c\xc6(@\xda\x19\xa4Ql\xe7+@)`\xc6\x08\xc4}.@\xc7\x85qnA\xed*@X\xd2\x18\xe8\xcc\x85.@\xe6\x14\xc0\x14\x1b\x0e&@p\xc2l\xc5\x92/&@\x07\xc4\xd8/\xb8\xee)@\x9a\xb3\xe3\x1a@\xad(@\x9d\x8e\x946pN-@/\xea\xe9\xe56\x8a)@}\x9bV_J\xe6-@4\x9d\xa5\xf6\xf4q*@Z"\x9fd-\x02(@-\x18\x1b\x8d\x1d/1@Wj\xcbJT\x88&@\x16\xaa\x10K\xb8*.@4Ez\xf7\xd9\xdc*@&m\xd9\xa8\xd241@\xa7+\xd9\xb8{\xc4&@\xe2\xb5\xcb\x83>w&@\x17\xd9G\xb2&\xcc*@.\xdf\x98\x04\xec*&@\xc2$\xbaK\xca\xb21@$\'\x86\x8d\xd8\xab-@a\xb6\xfb\xf5T\xea%@Y\x1cs\x15g\xad&@\xa4\x8bN\xf5\x15\x1d-@zp\x88\xa6\x98\xbf&@\xe6\xd5X\x9e\xa7\xe5*@n\x95H\x8fMa&@\xa5\xea!\x90\xe8n0@\xb3\xe9\xdf1L\xf3%@Z\xec\x8a\r.#(@\x80\xca\r\xaa\x92\xbe&@\xd4 \x7fI\xaai&@\te4\xd2\xa89&@\xffy\x02i\xd4\x16&@7O\x16\xc5\xb7\xfb%@\x1d\x90\x15\xf3U\x13.@\x00|\xf26\xe4.&@\xe3g\x98^\xf6\x001@\xa9\xc8\xca)\xcd\x8a0@\xd1B\x98G\xb6\xad0@KMP\x8a\x8d\xc0+@\xc7\\\xe9\xed\x0f\xdd1@\x86\x85X\x06\xf2\xa3%@g\x88\xfa\xb5En\'@\xcc>)\x03\xfb\n-@x\xb9w\xf1\xf7&&@\x9f#\xb16\x8dE/@\xff\xd4e4\x00\xca%@_\xc4yw\x8f\xd70@\x00"(\x13\x98\x830@\x04\xbf}*\x15\xad0@6\xcb\x1d\x17\r\xb7\'@Q\x818\x00F\n&@4W\x98\x03\xf2\xd61@;W\xf1\x1b\xe7[5@Y7)R\xdb5+@\x00z\x19\xf87\xce0@\xbf\x02\xaaO\x9d\x8d&@\xdc\xecj\xdd\x8921@\xab\xf6L\xfd\xd1\x03-@\xcc \xcfI1\x91%@bY\x88@\x9a\x89)@\xfe\x01\xea\xee{\x0f1@\xb3\x9cE\xc9\x9d\xbe0@\xf6\ru\x12\x0eo0@\r\x81\xa2]\xe6d0@\x96$z\xa9\xac\xb10@\xcb\xbf\xe15\xe3\xa6%@8\x85\x84$\xe3\xfc-@rE3d\xed\xd5-@\x18\xfb=\x90\x1a\xeb%@\x12\xb9\xdb\x1e\xd7\x97(@\x8e\xecd3s\x8a0@f0\x04p\x9c\x15&@3\xdfL9\x0e\xad%@\x82\xd4\xa44\n\x86)@\x85\x8d\xc9\xd1h\xdc1@If\xbe$\xd3\xf50@\x16B\x0f\xcda_0@\xc9\xcb+\xa6\x08\xb1+@@X\xd3\xaa[\x112@ \xd6E\xa0a\xcf&@\x94\xdfG\x1a\xce\x0f)@\xe4u\xb2\r\xfd\xe3%@\xbc\xaf\x03-Cd.@}\x94\x94\x0c;\x1e2@\x91=4u\x9b\xef0@H\xc7\xe2j\x9e\x9a)@L\xc2\xcb\x8c\xf4A+@\xfa\xde\xa7\xd8\xec\x7f%@\xb1\x92\xefwoX0@\xf6\xb7\xd0\xd3\xe2\xb3%@\xa2~P\xc6t\xe9%@\xfc\x89\xa9\x12\xfe\xac%@:G\x19N$\xe4%@J5V!t\xb3-@w\xf9\xf0\x1a\x1e\x82.@DhXt-\x98.@C\xb2:\x06)\xaf%@Xe\xa9\x19m\xb90@MpW+\x02\x07(@\xfd!\x8bf\x92\xe0&@\xdf\x8f\xc9:5\xbd0@Z\x82\xd2\xf6(\xb2&@\x18\x8fW\xcf\x96\xcf&@b\t\x8ay\xebA*@[\xa5\xae\x1f\xfa\xec,@\x87] \xee@\xe4%@\xc6\xc7IN\xcc\x19&@\x08\x99\xde\xf9\x7f\xcb(@D\xb5\x1f\xf3\xf3\xb7(@\x01P\x04\xaf\xd0\x1c&@\xfe9\x8d}C\xd7%@\xae\x7f\x0f\x1ff\x91\'@\x13\xc9\xdcs\x18\xb10@\x1e\x85g\x89\x86\x9c/@1\xd0\xfd3f\xc1.@\x8f\x96\x9f1]n.@\xd5\\j[5q%@\xb0\xc7\xdbn\x95h1@\xa6\x06\x94\x1d4\x10.@\xf2A\x9d\x8b\xab\xa6*@z\xccE]\xcd\x82%@\xa7\xaa\xf0eLs%@\x8b\xa9\x86\xb9\x1eg.@\x0e\x0c\x12/\xcdM.@\xfc]lm\x1d\x9c,@\xbfg\xcb\xe5D\xe11@W<9\xd3E\'-@\x1dy\xd2\x1e\n\x0e&@~\x84o0V^%@g\xf14\xb2\xbbq*@^Y<-\x7f\x19/@zD\xba\x9cx\xb0&@\xcf\x8a\x89\x84\x07\xb30@Rl\xca\xd2fP4@\xc5\x82Sd\xce\x89-@\xa1\xe1=\xeb\x98\xe70@\xc0{f\xdeU\xa3-@\xa6z[\xfc\xb1\x89\'@\xb9\xe5\xe2\x88\xf1\xe41@U\xf2\xa9\xc9\xa1\x96-@\xb0\x8c\x03\xf1\xa4\xd1%@WT\xa3V"\x14&@\xceS\x94j\x8d\x84(@vH\xea\xc8\xe4\x1a)@\xfc7M]R\x1a&@\x9d\xcf\xc5\xed\x97\xd7,@\xe9\xd9\xf3X+\x7f,@\xf1\xcd\x9d\xe2m\xa3(@\x16\x8fi}\x14\xc10@\xbe#+[\xd5\xbb%@R\x19\xc4k\xd8b%@v\xc7\xb9>\x94\xf30@\xd64C5|^-@\x08\t\xbe"f\x080@U|i[\xad\xb0-@\xff\x97\xb9\xa5\xa0\x8d-@)\xd6\x89\xb9\x1c\x07.@,M\xedR\xc2\xd6.@G:#\xd9!]&@\x8e\x9e\xb6\xb8\x07\xb2-@\xd0\x1e\xa0\xe1\xe6\x84*@\xe6\xbbI.\x82\xab%@\x94\xcc\x04\xa0\x87B)@~\xad\xdfz\x1b}%@\xbe\xef\xdby\xe2e%@\xeb\xe9\xf1(\x90\x91*@\x9d(5Iu\xca0@o\x0e\xa5\xa76\x19&@\x89\x89\xef8\xfb\x171@\xf4"\x93\x1b\xf1\x9e+@\xf0\xa8\x1dE+\xf2-@/\xa1Pz\xe4\xd6,@\xe2w1\x0eSm)@i\xad\xdc\xa8\\\xd5(@\x8a\x01x\xf6\xc9\xc4/@\x16\x19\t \xda\x83\'@\x881\xba\xb9V`\'@\xe8\xce&\x87\x05)\'@\x0b\x80=\xcb[\xe3(@8i\xb4]\xf1V)@\x19c\xc5%_\xb2%@\x84\x1d\xb9AD|%@\xa8\xafk\xaf\xe5\xe0%@:\xad\xb0IY\x08&@\xb6\xb6o\x08I\xe8-@\xd9\x89\x9c\x95m\x03-@\xd3\xe0`+U\x9f+@\x03@=\r\x82`+@\xa6s\x90\xb7O\x88.@\xf2}\x1c\xd8_\xc9\'@@\xb5\xe2k-\x83%@R\xf5\x1b\xa1\xf4\xfa0@F\x8dV\xfct\xa5-@U\x99l\x02\x0ei(@4\x86!KG\x12,@#\x9b\xc6\xd6w\xa4%@\x1b\x12\xe6\xe1\x96\xbd%@\xc4\xdbY\x08\xca\xa9%@\xf4\xff^\x0f\x18/&@\x96\\\x12\xdf\x0b\x91%@D\xc2\x0b|ej%@g\xe7\xef\x8eS8)@\xba\x8e /Z\x900@[\xf0r\x0b\xe5\xc0/@q\xd5\x03\xee\xbe2.@\xa4\x95Q\xde\xb2\xae%@\xe1\xb32\xa7\x0e\x97-@VXpt\xb4\xa2)@\x8c\xb6q\r\x1c\x13(@\xbd<$\xffU*&@\xc94:\xba8\xab%@<\xcb]\x01\xb4\x071@W\xd5\x1f\xd0T\x99&@o>\xd5\xb7\xb5\xdd)@\n\x98-\x1elH,@U\x91p\xf2\xb1w(@\xa4\xfc\x92O\xadG-@\xc3\xb9\xf9\x10 \xe80@\xd0r;\x97\x97\x81-@k\xc2]W\xb8I.@\x99\xbf\xbf\xcd\x91n)@\xacV\x1d\x9a\x08\xaa%@\xee$\xbf\x9bG\x12.@\xb8N\xb2+S\x87.@\xa9@\xa3\x04\x10\x85*@\xd8\x98\xc2\xddl\xf7%@\xae-\xccb\xe0\xeb%@#r#m\xe9\xa3-@h\x82"\xa8\x15\xa5,@\x14u)*\xf8\x9a%@\x0f\x17V\xe8\x16x(@\xec\xdf\xe5\xfa\xc1\xc90@kI$\xb1\xe3D\'@[I\x8d\r\xa800@$\xca-\xea\x030/@8YTi40&@f\x9f\xfa\xb7X\x8b%@IqXJ\xb33\'@\xca\xe0\xe0\xa6p\x8c-@4{\xb1\xb0\x99\xfe+@k5\xf6*I\xfc\'@\x8d\x7f0\xab\xb7\xd6(@\x8d\xb3\xb2\xf7;\xf7%@s\x07JeK\xe30@al\xba\xe7\\\n/@\x86\xa2O\xbd\xf4\x190@\xf4\x7f\x18KY\xfd%@(\x1b\x8b\x90\xd4\xec0@\x82\x7f\xee\xaa\x0e\xfd+@\xc5\x08\x96\xf9]\x89,@ uI\xf0S\x87+@\x8e\xaf\xed\xbc\xd4$(@\xe1\xeb\xd5S\xa9H\'@\x8f\xbd`\xb7\xdc\x1c0@\x8c\xd0\x1f\x8ezy&@C\x91\xda\xe4\xc5\xfe&@\xde>\x1bh\xf4\x03.@kr\x93\xce\x84\xc6-@\xf3\xc1DQ)\x17,@\x94\x96\x12~\xb5\xbd&@\x00\xcfZ\x1eq~*@\x03\xc4\xca\xb5\xa84.@\x8d\xf9v\xd0\x8b\xe3+@\x88{!\x7f\xa3\xc6\'@\xb3\xbblv\xfa\xa80@q\xcd\xc8\xc5\x0f\x8b,@+\xa3\xe6\xa0\x83=1@n\x9btV$\xc60@yl\xaa\xd3\xdc\xd90@#{\xf9\x12\x96\xcb.@\xd98\x8a2\xa3\xcf-@\x1a\xa0K\xfb1\xc6%@\xdek\xac\x87\xca\xc4-@\xf2U\x1f\x93\x7f\x15-@\xd4\xc9\xdd\x18\xa3)(@\xf4\x13\xb6\xc4\xf1\xe9%@<D\xe4Y\xce*,@\x95\xe5\xd5\xb2%\x13&@\x9f\x83\xa0\xd8\x83\r&@\x02d\x7f\xa0\xf4\xad1@,\xd73\xa0r3(@%~h2\x8f}(@\xa7tm\xaa\x9d\xfb)@=\x84!\xb6kV/@\xc4hY\x01;\xc1-@\x7f^y\x1a\x1b\xee/@J\x02,\xa0\xa8@-@\xfex\x81\xf6\xcf\xb9+@\xd8v\x88n\x94\xe9&@\xdd\x02{\x86\x99\xd80@u_W\\&\x88\'@\xef{z\xf8\xa8*(@\x07\xc3\xec\xc2\xa8\xe3%@H%P\xda\x90\x1f/@C\xed1\x18dz0@\xb8!\x12\x1f\xba+.@\xe0\x01\xe8\xc6\xc0|%@k?s\x90qa&@\x00f\xeb#/\x141@V\x1b\x8c\xc6B\xab.@NG\xb3 \xce\xdd%@\x8c\x80\x1e\xfa\x9f\x1e(@@\x01\xbe\x90b\xd3(@\x9f\x85\x92\xac\xbc4.@&2N!\xa1\xb4+@\x9eQ\xacj\xf9\x821@\xcd\x19\xb9"d\xeb1@\xde\xb9I\xb4\xe1\xef%@,\x1b:\xfa\xb4`(@\xd7\xc4c\xab\xedd)@\xec\xd9\x06\x1b\x9a\xed-@/\xe2\xdc\x93\xf2\x93.@D=m\n\x82\xd90@U\xe9\xa61\xdbL,@T!\xcb\xd6\x97o(@\x83\x0e\xd7[K\xdd3@RG\xc4\x92G\xdd0@I\x11Q\x11\xbf\xb60@\x9c\xaej\xc2\x0f|%@\x8f<\xeb\x18\x0e\x9b\'@\x186O\xca\xe9\xfd*@\xbbx\xc0\xdf\x106-@\xd1\xdbO\xa5\x95\xb1\'@\x08\xe5i}\x0fO\'@\xcfO\x98\xa6\xe2\x0b\'@\x0bn|\xe4\x15V\'@\x0f\x14\xd25M\x14.@E\x91cc\xee\x00.@\x89\xd5\xa0j\x98\xce\'@V?\xae\x17\xb5\xef%@\x02oc\x86\xfc\xde0@\xe3b\xc61B\xa5(@y\xa1E\xb5\xc0K,@S[\xc3L\xd9\xa2-@\x05\x9e"s\x92\x94(@\xb1\x19\xa4\xfcH\x14%@i\xda\xd6\n\xe9\xfb%@\x86o\x94K\xe0\x91,@\xdbC\xb6\xa9\xc2m0@e}\x1bUT\xe3%@\xc1\xf3\xe4\xf2rm0@{\xcd\xaf\x9d8q/@\xcc\x15\xf67T\xa0(@\xf7\xc8i(\x89\xd2(@\x18\xfc\xfaX\xaf\r.@\xeet\xbbk\x00\x11-@*(\xcb\xbf\xe3\xec-@\xc2\x0c\xd9\xa2\'\xcf%@\xe9!\xbc\x0c\xcfl&@L\xf7rE\xad\xef\'@|\xfd\x01L\x97\xe2.@\xa90X9\xb1\x0f,@.\xfff\x16\x87\x95(@\x0e\xd5\x98\xc2\xc8 (@\xb6G\xdb\xfa5\xf8,@\x82\xf8z\xd9"\x07-@\xe4\xf2e3$q%@\\Ws\xfd\x13\n+@\x10\x9c\x98=\xd6\x82/@\xe7e\x9dc\xbb{/@h\xbd\xf1F\x08E.@x\xf8\x95>U\xdf%@5\xca\xbc;{\x95/@\xba\xc4\xff\x83\x16+0@z\x0f\x8d\x0c\xc8\x9c0@\x80\xa6\xc1\x03(\x910@9pc\xb1\xae\x8b)@\xe2a\x1a\x8a\x17\xfc\'@\xe2rJ\x89H\x1e+@\xbc\xa8\xb8\xc9\xbcU\'@\x08\xa6\xf4\xe0i]/@t]\xe6\xa4R;(@\xaf\xfb\xf5\x9d\x9dR(@\xdc\x16\xda\xa6D\x92\'@\xae\xac\xb1~!\x19,@\x04\x1e\x10\x1a\xb2\xfb-@\x80\xa1\x8c\'\xa3\xde-@n\x03\xa4~\xcbx-@F,Z\xef\xaam/@\xa5\xeb!_\xce\xd6%@\xb7\xdb\xbf\xc3\'\xf7-@\x17\x94\x83\x17GQ*@\'^Ln\x08\x07&@)\x1f\xfd\x99x\xe9-@&\x04uC7\xb6\'@\x0bY\xfdDe\x15(@+\xdc\xcf\x0bmT/@\xe2.S\xba\x8b\xce+@\x8f\xa2m\xa5\x9e\xc6%@\xcf7\xd2\x17\xe0L&@\xbc8mB\xaa 0@K\xef\x93\x1a\xb0(%@\x96\xc9U(\xe3L%@\x86K\x80_\xe7#(@\xf9\xab\xb2d\xb7\xb50@\xa3w3NM\x08)@\x98)\x87\xfc\xa6\x85.@eCdx6\x05(@A\xbe\xee\xad\xd2\xd2%@g0A\xb4uG&@l\xa5\x94R[k%@7t\x06\x9a^\xa0.@\xa1\xe8%Pzz(@+>\xc1\x1aY\xf4-@\xf70\x1a\xcd\x84S,@\x12\xd5l3Y60@Df\x135\x84\xae0@\x10\x0e\xb6\xf3\t\xed(@zn|W\xc01(@\xbcP2\xfe9\x8a-@\x94\x81\xd2\x1b\xd2]%@Q\x0f\\Y_\xd0&@\xc5\x19\xa3\x99\xbf\xc8%@\x9a\xb2\x893\x90\xc6(@JtPM\xee\xf4-@QhKE/\x80.@\xfeL\x0f\n\xbd\x12)@\x7f\x91\x9b\xc1P\xfc(@Sq\x8dJ6\xb5(@\xcc\x8dbA\r.(@\xd0\x8a\x90)\x82\xb7.@\xca#\xed#&\x1f&@s\xc9\x928\xac\xd2%@;\x1b\xceo\xf5E/@\xf5N\xa2\x13\x15\x1c+@l\x0b\xd6[\xd5\x02&@hW31\xfbq%@R2+\xa1\xb5\xc2+@\\\xb4\xca\x00! 0@\xa1\xd6\xc9\xb4\x07\xdb%@u\x1fz\xe1\xd1\\,@\xf2KU\xb0\xbc\xfc)@d\xc9\xd4}\xb20(@6Y\xc2\xf4\xb7{\'@\xaff\xf7\xe0\x87-&@\x85D\xb9wJw%@\x0c2|"\xc7\x05&@_\xb2\x96\x00\xac\xf2%@q\xff\x84\xdc\xe1J(@\x9a\xa20\x98\xf8\xf9+@A\x8f\xd8\xa5\x94\x990@\tk]\x1f\xc1G(@\xaa\x15\x0bh\xb9\x96\'@N\x88\xe9\x1e\xf6\xd0%@n8\xc7\xb0IV-@\xa5\x89K\xb4A\x9e\'@9\xb0\x83[\xcd\xf1%@~w\x85\xddKR(@\xbc\xd7\x07P\xfc\xd4(@\x00\x9dN\xfa\x9a\x12&@(\xcc_c\xb9\xd00@\xe0F\xc8\x06\xa1A.@\xa3\xba\x97H\xc6\x1b+@[\x97\xb6\xc4\xc2\xe9(@|\xc5\xb6\xef\x03\x81(@\xad\xcav\xf7\xf2&(@\xefu\xef\'\x1b\xd0%@\xc9\x86;\x8bF\xed0@\xf2(\xed\xedL\xe1,@#|\xf9\xb6\x0b\xcb.@g|\x05\x13\x10\xcc&@\xff\x87\x03\xff\x07\xff&@\x90\x95\xb4\xf8\x90\xbe.@\x1d\xc2\xf8\xf3\xf1O.@\xe1\xeal\x1a/\x7f,@\x10\x1c\x1bsg/,@p\'\xb2\xf3\xc84,@\x867\x957\xe2\xda0@\xe5P$P\xa3\x00(@\xdb]\xc1\xdf\x01U(@\xc8\xe4\xaabc\xd2-@MB\xb0yT\x03-@\x0e\x8b\x8c\rW\xd6(@-W\xc2\\\xcb\x8f\'@\x0f\x97\x00\t\x16\xdc\'@\x07\t\n&\xd7\x12+@\x80%\x07\x0c\xf4\xcf%@\xd6\xd7\x12\x08~\xe3/@I$z]\'\xd7-@e\x8d\xc2/\xf6+,@\x13\xf9\xfe\x86\xed\x03,@\r\xb9<\xc9\\\xe7(@v\xc3\xec3c\xf8%@\xa6\xb3\xee\xe0|\xe1%@\x10\x88\xf9Wf\x7f0@\xd7O\xb3\x8e\xfc\x88(@\xb8\x94\xa6[\xc4\x10,@E\x9aa\xfe\xce\x88\'@\x1b\xee\xf7\x18-\x08+@\x1e\xbd\x19\x9f\xaa\xe12@\x06\xc0\xa6]dx,@\x88.R\xf1\xa8\x7f\'@\xa0\xeb\x8e\xc0W\xa7.@\xb99\xe4%VP-@Q\x811\xb3\x1fI(@H{\x97\xcc\x89\xcd%@\xa1S\x83\xd4\x95\t-@\xb6\xe0\xcbif\xf2/@\x96\x12\x85\xb8\'\x00(@\xc0D(\x0c1\xee0@\xb3\x12\x85\xf4\xd49%@\xb5G \x80\xcfv,@\xc0\x15\xce\x8c\x1d<+@\xec\xda\xe8\xa0k\xa3(@\xf7\xec\x1c\xff\xc6\x81(@n\xa8f\xb1\xae\xe0/@\xa0\xbe\xdey\xdd\xaa.@\x99\xd2T;\xee?.@k\xc7\xe6\xbcdf%@}\'Y\xcd\x80\xee(@/Nmf\xbc\t+@\x88$bS\xeb\x1e,@\xce\xcf]i3\xc3-@w\x87s\x1bs1%@\xb7bt\xc1\x8dp1@\x1c?0\x9c\x1e\x1f-@\xad\xf6yt\x89`+@\xd6&p\xeb\x809(@\x00\xc6\xd6\xfd1\xd60@\x10\xeb:_\x89\xa3%@\xdc\xe2\x03\xdc\xdd7\'@\x01$\x14\xb53^-@\xe1\x81\x80\x1fK:&@\x17\x15e\x9d\x82\xfa0@\x1c\xe4\x9b\xa3\x88\xd00@b5~\xfa\xf3?.@9\xa1\x88\xc4\x02\x8d-@\xa66\x95\xb3\x1aK(@z\x9e\xf7\xafh\x9e\'@\x81\x1b\xb9\xf2\xbe+&@\xea\x96\xb8\x9a\xaf:%@_\xbf\xf0\xe1y\xf5\'@\x13bj\xeb\xfe\xf50@\xf4_\xdf\xb3T,.@\xb3S\xecd\xf9\x7f(@\x96N9\xab\xcda+@ar\x9e\x19`~5@\xe0\xb4{\xf2\x88u,@\xd9\xa3p\r\xa0\xfd0@q+,J\x15W.@\x93\xd2\x89Sm\x920@\x93\xc0%\x15\x8d\\+@\x1e\xfe\xadx\xc7e(@\x06`\xbcm\x1cD(@\xff\x93}\xbf\xd6\x8b%@\t)\xdd\xbb\xd4\'-@\xee\xb7wj\xbac0@\x98X\xbeU\x15,1@\xc0A\x02q\xe8\x8e-@\xeb\xf4\xf3\x8f\xa78/@R\xb7_\x8b\xd5\xf2\'@\x0f4\x90\x8f\x1aG.@\x1b\xf5m\xe6{\xc2%@\xaby\x8e*f11@\xf9\x00m\xbf3N(@\x85\x8e\r\x05\x81t\'@\x18\x99`%\xc1>)@J\x05\xaf\xe8\rT(@\xf6\x1f9\xb4\x18E(@\xda\xb5F\x01\xcb91@\xd5\xb98*\x18\x96/@\x19\xa6[\xf1\xdc\xa1.@\xb3Y\xa7\x84L\xaf-@\xef5\x02\x98X\xae+@\x1fD\xf4\xa21\xb6%@u\x16\xa5\x93J\t1@9\xf3\x0fT\xe4\xa5/@\xceL\x0fJ\xfd?.@e\xea\xbe\xd0\xfa\x8b%@\xa0w.\x1ae\xa5.@\x7fa\xe3\xf4\xcb\xfd\'@r\xd3$|\xee\xb2-@\x95\x85\x13BQ\xd7\'@\xf9_\xb5\x0b!\xf5,@\xc39\xac\xfdrS1@\x19/"\x17\xa3\x17.@\xf2;\x8d\xcb]U.@\xf6\x1f\xfc=\x81$+@\x9ae\xf8\xd3@p\'@S@\t\x9d1\xec(@\xc3\x87s\x12\xeb\xac(@u\'\x15\x0eUb(@\x13\\x=\xf9<(@\xd8\xf1\xb4\xfc\x0f3(@t\xc8]\xf6\x1c"&@\xb2X\xf6@\x0fM0@\xad`S\xe8H\x82(@\x08\xef\x1c\xf3r\x0e(@\xa0\x13\xc0\xc9\xb9\xce\'@\x1f\xe3\xd7\x853,(@1\x11DSL\xd9*@\x9d\x1a\xc4\x7fK\xa8-@-.\n+~\x7f%@1T\xc4\x7f\x0f\xa7%@\x88FO\xf5\xa6`&@\x87*\xb7\xcd\x9e\x98%@\xd4\xff\x0b__\x9f-@\x1b\xb0\xf8\xd0#w*@\xc4\xbb~_j\xd1(@\xe0:\x96\xa4\x1d`&@\x8a\x8cr\xac\x95\xd04@\xff\xae\x9a\xc4x\xea-@\xc4!Lr\xe2\xeb,@\x96\xaf\xbb=\x81\x96-@\xce\n\x8c\xa7\x93C.@,w\xe1\x14"\xe8(@\xe2\xa22\xae\x97)(@\xbf\tT\xe4\xf4\x81&@J\xa0\xce\xf1\x99R/@\xdd\xc1f\xae\xd7\xa2,@\xfe,\x01k\xe6\xf6,@s\xe7I/\x848-@\xed~\xe3{\x90\xe8(@A\x02,\xd4\x80\x122@\x16\x17)xcg&@\n\xb8\xd78\xee\xbd-@?S\x1b=\xe5\xe4%@nZ\xf9}\xdb@0@\x0fD\xcb#\xf0\x0f0@D\xc1\xa6\x98\x90\xf10@\x03\x1c\xc8\xfa\x0eW1@ \x1a\xfe\xfa\x9d\x030@\x8fT*_Z\xcc*@\xb6\xbc,O?5+@,I\x02\nU/(@\x1f\xaaAn,\xd5%@P\xdd\x8b\xd5ir0@}?\xc0.p\xa8%@h{X\xe8Lc&@\x88k\xc5\xc3860@io\x80\xde\x02d(@\xf0JU3\x99R&@\xf9\x11\x82\x88\\\x95\'@q\xe3\x95\xb6LH(@\xf8\xe5\x17\x9b\x90m0@\xa0\xcc\xa2\xaf\xab+0@\x7f\xaf\xfc\x8cc\x91\'@b\x81\xde\xf0\xc85,@\x06E\xbaCRQ,@\xc0%\xe7(\xe5\xc5)@r\xea\x9f\xa3\xf7\t1@\xa1\xe8#G=\xad(@?\xa0\x15\xb6U\xdf0@z\xe6\xcc*\xf0\x12(@B\xce\xb2"x\xd6*@\x96\xac\xf4M!\x08-@\x17\xf4\x19*eh-@g\xc6TN\x85N&@\xa9i\x8e$\x9ep%@\xf6d\xfb\x1e\xfd\x860@\xe9\xef#0|\xe4%@\x8c\xd5\x8d\xe4\xb1\xea/@\xa9(@\xdc6B/@\x0fU\t,\xa3\xdd\'@\x1adnX\xd1\xe40@\xb8+$\x01\xb9\xe0*@\xc4K\x07\x1b\xd5\x88)@\x9a\xb1\x9dS\x96\xe3-@Sw\xad\x8e\x7f\xec-@\xaaw\x18\xd4\xce\\(@\xea\xec,\x9f\x80\xfe(@\xba\xf7\xec]\xa0\xaa\'@#\x92#\x9f\xfc/&@\xc7\xb8\xd5\xb0\xad\x0e(@\x8b\x16@\x06\xa0U)@Z\x00\x17\x90|\xee*@\x15C\xe8Qq\xf9%@=\x81\x13\xc9\x89j0@OzB\x89\x85j(@\x96mI\x85\xedW(@\x9ax\xf7p\xbf?&@D\x99\xf5L\x98r1@2\xb2\x87\x92y\x9b\'@\xfb[\xad\x7f\xf1\xdb(@\xab\xa2\x88\xeddX(@\xeel\xfb\x81\xb7)&@:\x0cP\xa5\xc6H(@\xfa\tI\xf6\xe3\x13)@\x88b\xd1(\xa7\x8c%@\xea\xe9!\xa8\x00s-@T%\x8aH\x0cr5@\xaa\xd7/\xe2\x17\x99\'@xN\x8a\xc3\x02\x95.@%\x06U>#\xe2(@\xc2\xf7\xc0!\x95\xe0-@\x8f\xd2q\xcb\xad;&@9\xa3\x04\xd6\xe4\x1b&@3l\x1cp\xdf\xe0.@\xae\x89Jq\xf7\x9a(@X\x95u\xd5\x06>/@i\'\xe68>\xa3-@\x8e;\'\x95\xba\xd6.@z\xc9\xed\x19/\xfb%@F/(B^\xa72@l\xb1\xc3^\xdc\xc7(@$\xb2}\xfcU\xc7-@n\x1bdVt\xbb,@8\x04\xdbp\x99\xa8(@\x95-\x17\x05\x17%\'@\xbc\x93[\x1c\xf4\n&@o\xf3\x918\xb0$)@\xe4a;\xb9\x97\xb1\'@\x9f&\xe8\xe9J\xe8+@;\x15o\xe3\x84s0@"*\x98\x90\x13T(@\xfb\xa7L\rL,/@\x1e\xc9\xd0M%N.@\x11u\xc1\xe5\x92\xe5%@UPo(\xd5Q-@\xb6\x81\xd1M\xf9|0@\x8ce\xb8S\xfe\x160@\xb3\xf78\xbd\x93\xa1\'@\xbf\xd2\x12\x12r1\'@\x03\x1fa\xfa\x1f!,@v\xda\x9c\xdb\x81\x86(@fu\x19\xd9b\x19\'@\xd2f\xab\xbd1U.@\x17\xc3\xe3\x807-/@$\x14\x8do5D(@\xeb\xc9\xa33r\xc6*@~\xa1\xe4\x8f\x0f\xd9,@\xfcJ\xe9\xee\xadg(@\xe0;\xb6\x7f$\xfe&@\xab\x9e\xfa\xf1\xc1>-@\x95\x1c\x9a\x9e\x02e1@\xd8\x12e\xd5\xf4\x960@D\xaa\xb6-\xb9\xe1,@\xbc\xc3\xb3\xcc/>.@\x16\xc0+\x14\xa6-)@\x88p\x16X\xa9\x0c.@\x7f\\\xb4\x89\rC(@\xc2\x8f\x98\xa1\xbe 0@\xfdZ\x83\xe4O\x1c(@\x14\x7f\x00=}_&@\x92T2=w\xc9,@\xa6$\xb4\xa9\xb3s(@2\x87\x8a\x1dW\x8b0@5\xa7\xd7\xf7\x88\x7f*@\rf\xb9\x1b\xa1g&@\x99Y\x0e\xba\xc790@\xb2\xd09\xad\xc8u\'@\x01\xc7\x84\x9d(L)@:)\xb8\xbck%)@j\xa4P\xf4\xa8\xa9&@\x9b\xf3\x99\x1c\x86H(@\x8e\x14":e<\'@\x0c)\xe8,\n\xb51@\xd1\x81q\xf7\xc680@\xfb\x03\x1dj\xe9"/@^\xe0\xd6C\xb0\xcb\'@\xc8\xa99\xd1\xc5\xcd0@\x94\xc4\x17\xb7\xb6\n,@\x17\xfd\x82\x14\xa5n*@\xb4\x14\xe8x\x91-)@\x07\x99\xc7\x83z\xe91@\r\x07F\x8dC\x93(@6\x1eT\xa4\xc2h.@\r\xf1mY\x0fv,@n[\x14\xedU\xa30@\x1e\xe3zt\xa2\xe8\'@\x98\xce\x84\x8e\xe7\x1d0@\x9f8\t\xbf\xfd/)@\x9c\xf5"\x15~\xf8&@\xf6^\xda\xe4\xceV.@\xfd\x98G#,\x97.@!\xf2\xd4\x05\xb3\xa6,@\x17r\xf2\xa2\x0e+)@\xf8\x00\x8evX\x1c)@\xbd\xbfk\x0et\xd3%@r\x8b\rR"\x16(@\xbb8!3\xaf\x8a0@2\x9a\xf9~\x0c\xb8,@p\x08G\xc7=\xcb.@|!7\xdf\xdc\x81&@\xe3\x1d\x08\xa5q\xcb\'@\xb3\xe5Z\xc2\x17\xed,@\x90~\xde\x0e\x8c\xec+@KD\xdc\x19s")@\xf6\xdd\xb7G"Z,@\xea\xb30\xad\xaa\xfd(@\xcc\x84\xa8\xfbM\xe5,@+\xcd\x99\x90U\x84-@\x15\x19\xa4\x07N\xed(@\x9c\x05\x96\x89\xad\x190@\xb5%z\xba\xf5f5@.\x1f\xb4W\x93[-@\x82\xd1\xdf\x1a\xd5\xf0,@\xc6#h1\x8a;0@+\x98=\x82Le(@\xa9\xe0\xfaj\xc4\xee,@\xd6\xb1\xaa\xbcG\xf9(@d\x1c\x9a(3W,@\'I\x8fM\xf01/@+\xc7\xa2\xc5\x13\xaa1@@\x15cR\xf5\xf9(@\\h\x0c)\x07\xb1,@\x02\x0c\x16\x17i\xc2,@\xf7\xbb\x04G_\xa51@\x8b+\xc3\xcf"\x8b%@\xf9\xde\xa2J\x06\xb7\'@\t\xbdN\xd8J\x91&@[?\x0f\xd7\x9a\xc0&@5\xcd\x12\x08W%.@>6c\x87\xb9\xa8(@\xea$\xde\xcb\xcan.@\xfe\xe1\xaeC\x99|0@\xe0\xcdVu\xd7\xba/@iiB\x0b~\x190@\x02V\xe8\xcd 50@/\x87M\x8ewr)@h\xb0\xf0K\xb73(@\xe6\x8a\xe5\x19\xd1\xc6\'@\x89\xc0+\x04t(\'@\xfd!#\xb6Nx\'@\x89\x15\x93\x81,\xd7,@\x8dkz\x87\x13\x96.@\xf0\x16\xc5\xf16\xf00@\r_\x91K\xeeM-@j\xd2\x96\xf4kA\'@\x06qZg\xfc\x1a\'@\x1d?~\xfa\x10\x1a1@\x7fK\xb8\xcee\xc8+@qrG\xf4\xd2\x98(@x\xc5\x8d\x06\x1f\xb4\'@yOc\xf2\xfe\xee0@\xe3/\xdb\xdc\xb3\x150@\xb3\teL\x8b)0@$|\xe8\xb6\xa7\xdd&@\xff\x95\x18\xa8\xbc.)@\x1b\xc7\x1b6\x034\'@\xda\x177w\xd2\xc8+@\x9f\xdd\xe2\x1dQ\xf61@>8\x85a6x,@\xdd~Q\x08R\xb8\'@4%\xb2\xb9X \'@\x0c\t\xbd\x0f\xe4\t/@\x87zj\xa9\xf0")@\x11_\x1a\xce\xd2=.@]\x9a~<\xc7\xed0@\x07\x1af\xdcF/(@\x9f\x93s$F;)@\x13\xaa\xe73\xbf\x9f\'@\xad`Q\xb8\x87?.@\xe0\xe5\xca\x98\xdc\xef-@Ac\xc5\x11\xe3o(@\xd21\x0b\xec\x86\xbb(@\xd2}A8E\xcd+@9\x1e\x15\xdb\xd0%3@C\x82\x95\x92=^\'@\x95\x92\xee\xf3^\xe20@?Gn\xa2\xa4|&@Hk\xb7Z\x92\xfa&@\xe0\xaa@\'f\xae(@\xc56\xc7\xf6\x93\x18,@\xd4u\xb1\xd9R\xfa.@\xe6N\x1b\x8f\x1f?0@\x19\xa6\xaaiuT\'@\n\x9e\xbd\xbe!y0@5\xaa$\x07\xdc\x7f0@\xa3\xa7\x91\xa8W\xff\'@Q\xca#s\x84\xee.@\x04\xf2\xb7\xdb\xa9\xab,@\x89 \xb7\xbf\xe0\x01)@\x05\xfa\x7f\xe5h )@]\x93i(1u(@\xcd^uB\xdb>-@\x9dE\x1c\x138O)@\xf5\xda\xe3U\xcec-@Q\x9f;\xbd%D.@4\x836^\xd2\x07.@x\xc4{"\x87))@y {\xa8\x88\xfc&@\xc0\x8d;\x8c\xa2$)@\x93\xd6\x08\x1e\xa8\xa0)@\xeax[;;9)@\x92\xdcB\xbdR\xbe,@;k7\xf4h\xae+@Y\xf8J\x8b~\x7f0@o\xa6\x1f"N\x80-@\\\xddv\x8c\xb1q-@\xc7x\x1f\x91\xda\xaf0@\xa08\x9a\x8d\xe3\x8b2@\xa8\xea\x89\xd74\xd8\'@\xb5\x88\xe1\xe0p-)@\x95.\xa2.i\xb7,@\xbc\xf5-\x87\xe0\xfa-@\x16-7\xf3\xd8\xc7(@\x1a\xcd\xeek\x12\xb9)@\x0bi\xa3\xb7>\xf9(@I\xa4jF\x1a\xf8.@\xb4\x14]\n\xc0\x91&@`4[\xd4\xfb\x0b\'@\x90(\x89\x9b\xc3\xb0\'@\x84Kt\x0e\xeaw+@3\xc3\xd9\x8eY\xff(@\x18\xc8d\xdf\xb2\xe5)@\xc6/!\x80\xeb\xcb/@1\xdf\xb3Of\xee,@\xe5\xee\x0c_\xfd\xc2+@E"\t\x9d\xcb60@\xc1\xf7\xd5{\xc9~-@\xad\xde\xf0-H{(@\xdeLA\x89\x9e\xcf/@\xa9J\xfcj\xc0\x88)@exn\x90P+(@\xfd\x9d\xb7\xa72\xf8/@\x96\x0e\xf8j\xba4-@Z\xbbV\x17\xf8\xe8/@>\xdbY\x82\xb2\xb8-@\xce\xef\x13\xc0\xc2\x9d1@\xf0s\x7f\x9e\x98\xaf(@\xabq_\xe2\xef")@\xe3b\x84\xf6\x91\xc4)@S\xc3\xb9\xa9~\x19.@\xfc\x17Y\xe0\xbd\xfe\'@\xc8\x9b\x04\x87X$\'@,\xd7\xc6k\xd6\xd1,@\x0c\xe51\x11T\xfb,@m5\x15\xf6\xdd\xb7/@q\xe2r<\xcdO*@g\xa9\x89<.C,@eV\x96WB\xfe-@\xa6Od\xd9G\xaf/@\xba\xa6\x19\x83\xcb\xb6&@\xd0+\xd5Sf\x15\'@h\x833x\x15\xc8\'@\xe0cbr\xc0\x8f*@\xfee\x8cDV\xc8,@\x11\xca\x05\xc7\x97r(@\xdf\x01\xea\xcd\xdc\x80%@\xfd!\xaagm\x0f,@\xaa\x8b\x83\xae\t\x830@b\'\x8c\x9e\x92*(@\x9b]\xd4I\x97\xe5)@\xb77$\xcb\xc2Y,@\x08O\xfcha\x1a(@\xe6Q\xe2\xde\xf5;,@\x9f\xde\xb7\xaa\xd2y2@\x96\xdc[1\x1c\xd5-@\xc0\x82Ru\xbd\xf4\'@gh\x04\x89Ha/@W.C\x9b\xca/,@cW\xfe\xb7|\xfb(@\xbe\xfe?v\x15r2@\x15]D\xe7\x884-@\x9dV+2`;&@\x9c\xb2M\xcf\xbeK1@\x1e\xa6\x1dI\xbf\xc5\'@\xeaxW\x12\xd0\xe7-@Od\xd6h\xd3\xf30@g\x11\xb52\x05*-@\xa2\xa7E\xbe\x06\x14)@\x89D\xbe\xea\x188)@W\xf0P\x7ft\\/@\x9a\x80\x88\x8d\x07\xe2-@}W\xe2\xd0L\xa3/@\x0c\x87\xa2\x915\t)@\x15Q\x98TI\xd1\'@\xcd\x83\xda\xa9V\xaa&@\xb0\xba\x8e\xb9\x08\x1f)@\xb7\xdf\xf5|\xb4\x98&@\xb9~\xda`j\xb0&@%\xfa\x1cP\xab\xfc-@\x8dW\xc2G\xd5\x1e\'@\xf6\x9da\xe9\xfd\xe2\'@\r\x0f!D\x8c\x87.@\x92\xccy\xc8p&-@Z\x9dO\xc5\xb0\xb3-@\x99\xb5_\x857B)@\xec\x1e\x03\x94\x19\x862@\x12\xd4\xcb\x1c\x83.1@\xc5\xf4\xf8g\xe9\xae1@\x0eW\x8a\xeeiT/@\x8a:\x1e\xe6h\x110@;\xc9\x9a\xfe\x15{)@|\xc9_\xa3<\xa2-@\xa6~\xcf\xe0\x0c\x1d.@a\xc8QG\xbb\x9e0@$Q\xa9\xa3\xd3\x0c0@5\xf3<\xdd\xffm)@\x92"4|\xfc\x95-@w@\xdf\xb0\xf5\x9e\'@;\x0c\x1a\xfe\x02X&@\xb0>\x15\xecA\xcd%@7"\xb9M\xfcA\'@R\x9a\xfe&\x8bp,@\xac\x0e\xaf=)\xf3,@\xeb\xfam\x0bv-.@\x94xd\x1a\x9a .@\\(,\x91a\xcf*@\x94:_\xfbWp,@m\xc8n5\x82\xf7\'@\xc7@#z\x11\xd4,@eNn\x9f\xa1o-@\x03\x84\xa6\xe2\x0490@=|\x89p\xd7\xc7(@\xa6@i\xb1\x00;5@\x98dM\x15\xc6N.@\x0f]\x02(\x95\x100@(\xb3\xe9\n\x0e\xc7%@\x03\xb9\n\xcf\x9a\x10/@\x97?\xb5Q\xeb=2@\x00Bc\x11\xfc.(@\xca\xbb8hW\xdb,@\xf8\x89`A.\x11)@\x98\x9f\xa8\xe2\xb5\xe9)@\xb80i\xa3r\xb3,@\x85\x0eh\xe5\x8d\xf9.@\xe7Fs\xd6A\xca-@\xb5\xb7\xa84<\x0c2@j:\x87\x9bqS.@\x8b\x8c\x8c\xc2\xe4\xf61@1u\x97\x05\x9cp.@q\x04\x82e\xef\x87(@\xcf\xc0\xff\xff\xc3\x19&@\xfd\x98\xcdM4\xc3-@\x961\xca\xb2\x1b\xa4(@\x04\x97\x90\xdb\x9d\x96,@Y\x9f\r\x8c\x9d\xd5+@`\x92lm3\xae-@\x92&Maj\x13)@\x893\xa6\xedF\xf7+@YE\xcbfQ\x16/@\xbd\\\xae\x1a5Y/@\x06\xdd\xb1t\xf8\x0c0@Q\xa4\x8a\x02\xf9\xfa-@Q\xdc\'Ss\xf6\'@)3:\xce\xae\xd2+@W\x0c+lL\x101@\xc4\xb9 \t\xdc*(@w\x19\xebD\xee62@\x88\x07HX|\xa30@><8D\xe0B/@\xab\xa9\xc5j\xe1*-@6\xe9\xf4\x1f\xf5-)@\x1b\xe7\xec\x8b4s0@\x88L=Zm\xe0/@\x9a\xce:7X\xfa/@:\x07\xe1\r=\x85*@\x193-_E\x9f.@\xd0\xcb\x1b\xfao\x03,@\xb7\x85\xaeee\xc3/@Z\xc3\x90\xb2\x16I(@\x9eN\x1a\xb6:\x1c1@C;9Y\x8c\xe8&@rv\xe4\x01\xab1/@\x8f\xdd\r\x18\'\x97)@\xe0Q\x11\xfd\xfa\xde(@[\x00\xe0\x98\x85\xf4-@\x9f{\xbbwR\x1d&@} \x03+\xfa\xb8,@\xc6\x18\xe6b\x1c\xbe(@\x80\xf0\xdfl\xf3U(@\xc7\x9b\xd3\xac\xe6\x8c1@\x0f\xe0d\xe9\xa1\xec-@\x8b;s\xf6\x92\'/@\x80jS\xb6\x00\x9e/@\x8d\xc2\xc3\xfb\xd1\x03,@i\xb0\xf9\x84@6&@\x1a\xa0\x89\xeb|\x1d3@\xcf\xe0\xcd\xff\xc3B,@8\xdf\xf3\xbf\xb2\xb4/@\x9e\x9aR2\x17\xbc\'@>\xd7iq\x0f\xf4.@@P\xbfS\x8f\xaa,@)\x96\x85 \x17^.@\x9d-\x8b\xf1|B1@]}\xc0\x91\xf2\x021@\xef1X\xeaY\xac\'@m{\xe2&\xf7\x90,@e\x06\xf1\x1c}\x100@\x93/Fu\xc3\xce4@\xe8\xbc\xed\x9a\x81\x08\'@=\xc8\xa5\xcf\x83\xd7&@\xcd^\x80\x82\xc8Y1@2\xae\x8bp\xcb~1@\xd1\xfd\xcf5\xa750@\x8d\xbfA+\x0cd0@\xb0\xa1+\xf6Ef0@Cw\xda\x0c\xcbe0@\x8c\x04\xdb\x1fk\xd5-@\x8d\x129\xbd\x9a\xdb)@\x8f\x16\x19\xb0,r)@^\xf2o\xc4\xdd\xa4(@\x89\x03A\xeb\x87c)@U\n \x12v\xfb,@U\xfe\xdf\x9a\xc7R/@\xfd\xfdO`\xfd\xfb1@\xa0\x11\x10e>\xd5&@\xdc8\xf2\x8eW\xa6-@Kz{RcJ)@\x98\xe6_#T\xe7%@\xfc%\x8cU\x12\xdd-@\x06Ti\xc4\xdb\xe8.@\xac~6[\x03f/@\x88\xadq\xb2\xc8\xfc+@\xf6\xd9^\xc9]_/@\x1d\x86:4\xf6\xd9&@\xc6\xc4\xd06\xd5\xfc&@\xbc\x13\xde+\x84\xe2,@\xa5\xa3w\xac\xc2\xb3+@WD\x96Y##,@\xbdc\x06\x9f%3.@\x91\xb7\x000\xc2\x020@L&_v&\x85(@\x19Z\xa4I\xb6P-@io\xa9\x00\xf7\xd2&@\xb6\xd8+\x13\xdc\xa8-@\xdb\t\xf81\xc4\xa9.@b\x16\xeb\x8a\xb0\x1c3@y18\xc0KI*@\x1b,F?\xc2\x84&@\xce;\x81ts\xb9/@Q\x8b\xc2\\\x10\xbd&@v\xf3\x8eYo\xe7,@l\t\x93Us\x7f0@\x17\xbd4=^^-@\xa5\x0f4\xafM\x0e*@\x8d:\xf3\x91\x92x,@HH\\\xa0\x87q,@f|\xb6\x9eQ\xf1%@\xc0\xe3\xf2\x9a:b.@R\x82/y\'\xa2+@\x1a\xd6!"\xf71/@I\xee\x07\xbd\x00v0@\x81\xc2\xa1\x86e\xe8(@\xcf(\x1b?\r\x02-@P7\xe7\x97=*2@\xbf\x9a\xdc?h\xa6/@k\xd2N\xc5~N1@\xc6\x0c.\xa4\xfcp1@BD\x9b\xa7\x14\xe0+@,\xc1\x1c\x9e=l(@\xdbX\xcdK\x9c\n-@\x18\xc7A\xfe=t0@\x10\xcfU\x8d\xfaQ&@T\x0f7\t\xc7\xa3&@/_\x15r\xba\xda1@ISj%\xa6\xca/@c(qp\xee\xc91@\xe8;(\x9ae"(@\x18kk\\{\x02-@Q\xab\xfa%(6.@t4J,Qg-@!U\x8b\xc4\xbd\x8e0@/\x02\x9e6\xed\xd9/@\r\xc6\\\xc0\x87\xaa0@\x19\xf4\xfe\x8a:}0@9\xe7\x1eKy)(@.\xc8\xa8\x85<\xdf.@\rS\xe9\xfc\x00\x11(@\x0eK\xa61O\n-@\x13o}\xff\n\xf70@\x19\xd5\x17\xc5\x18p1@\xfa5\xf2_2\x82(@\xeeL,\xb7\xa4d.@\xe6\xebc\xcb\xa7\x1a.@\x9c\x84B\x05\x1e{1@\xdc\xc1\nu\xc6\x15&@\xc9\xbeZ\x0e\x86\xcc%@\xdf:\x93\xc8S\xcb0@\xc6\xb9\x9a\x88\xe5--@\r\x8f\x8c\xa5\xa8\xeb(@\xcc\x95V6\xc1\xc5.@\xde\x1bV\xcbWq,@~s\x0eOW_/@\xf9Q\xc2:\xfb:0@R\xbb.i\xc9\xc8.@\xe8g\x7f g\xdc.@\xc9\x02\xbb\x90#\x151@w\x828\xb05\x9b-@#\x9a\x81_\xf3\x89,@\x80\x04:\x8b\x0c\xbf\'@\x06\xad\x14\xfaf\x0b0@\x01_@\x1e1\x9b/@\xe5&\xd13:\xad+@\x18\x97\xea.\xf2\x9b)@\xb1y\n\xee\xbej)@\xecU\xa4_x\x1e3@\xc3V\xcc\xed\xc7\r\'@{\xde\x922\x9f\x92-@\x04d\x8e5BT*@%m\x0f\xb7u\x8b1@\xdf\xf6\x1aL]\xc21@_\xb7\xd0\x13F\x051@\xe1ibg\xff\x05&@I\xd5\x89\xbcj\xa4\'@S\xb4\xa0\xb1,\xc0.@\xd9J\xb4\x04\x82r,@c\xa0S\xa6\x07\xd7*@\x8a\x14\x91F%\r0@\xb5|\xb2.Mz1@\xc5\xd2\'T\x85h&@\x00\xce_\x82!\xd6(@*SV\xb2l\xba1@\x1b5\xc8q%\xda+@\xdbp\xbe\xac\xc3_/@<x\x92p\x7f 1@r\xe7u\xd3%\x062@ce.\x1b\xfc\xb5-@\xb2\xe7U\x14\xaa\x18-@r\xe9\xac\x19\x83\x10)@\xed\xe2\x8f5s\xf5\'@^\xcc\xf5\x07\xfa\x1a,@L\xd5\xb8\x87\xb7\xfa\'@\x17zC\xc8G\r(@\xd0\xcf\x93\x9f`2(@\xea\xa4\xd7\xce\x00\x8a/@\xd6\x12e\x07:^%@n"\xb7\xf9\x8cN&@h`l\xca\xc2\\(@\x8cr\xa1r\xfa\xb61@\x01\x01\xbd\x93\x8b\xe30@i\x86\xcc\x84\x85\xc2,@`\xf2\xd2\xa4x:&@\xf9k\xc9\x94\xe2\x16.@\'\x7fm\x06V\xce1@y\xd8\n#\xe7Q+@\xf8\x8aE\x00\x87\x94/@\x94\x1f\xb1;\xfbm,@\xa6<\x14\x1e\xf4\xf5,@\x7f\x86%\xd6k!/@\xec\x15B\xa3X\xec0@\xc7 \xb5\xa9$\x7f&@\xc6O\t\x07\x06\x19.@C\xda\x05\xb9\xf1\xf9+@\xe0\xc2\xb8)\x8d\xb7\'@&\xf2%\x94\x81_1@\xc4\xb1\xf2\x88\x89\x0b\'@7/\x18ZY\xbc(@N\rd\xfc\xa8Y.@\xaa\xf1\xfb\x9d\x9b.0@u\x11/X\x88\xc6+@\xe3\x91\x9cV\x7f\xa4.@\xca\xf0\x1eva$(@\xaf}\x93\xcaW\x120@o\x90\xe3\xc3\x11#,@\xb1\x8c\r\x17=\xc0\'@\xf4Xw?xV(@\x81\xa1-j\xc6\xd4\'@\xe8R\x11\x91]\xcc-@\x02X\x893DJ.@\x81\xa9\xffb\x7fl(@O\xa5\x82\xc9\x9e\x87\'@#\xce)}b\xf4\'@\xf8\xbe0\xc9\xfd\xcf,@^i\xd6\xdb\xd8\xc2,@\xb8b\x1c]\xfd\xa9.@@\xf0TD\xe1U0@\xcdb\x18\x15\x1aM1@\xf4\xae\x11\xe5\xd3\xb8(@\xca}LF\xd5\xeb&@@~\x90\x9ev\x112@R=\xe9\xf6W\xfc.@4\x1e\x81\xb1\x17\xec1@\xeaB\x9d\x9c\xfd\x8f\'@\xb3\x03\x0b\xb4\xa9\xa2\'@\xf6\xd3u\xa6\xad\x00/@\xc8\xc4\x1c\xd4\xfd\x9d&@Q\xb2\xeaS\xcb\xa4.@\x0e\xb4l\xfak\xae-@\xe7\xb9\x82\x18W,2@\xb7\xe2L\x14\x87\x0b0@\xf9\xab\xdf4\xfa\xa52@\x04\xd6\xe2\x04\x87T&@i}\xe4\x0c\x02\x00(@\xb4/K\xa6B\xb40@g{Ed(\xa2/@\xcd\xc8\xf5\xf4\xb9,2@\x8f\xaba\xf6\\"*@\xe9\x89\x04Sy\xe4(@(\xce\xe4t\x88\x9b)@\x11\xd1lH-y0@-\xad[<#\xc6(@\xd1\x80\xc2\xe4\xf4\n0@\xea\xce\xdba$f.@\xe6\x1b\rK`\xf8&@\x9a\xae"\xfe\xc3\xff/@\xc4c}\x04\x8c\x022@\x86\xbf\xd6MA\x9a\'@\xa0\x85\xf1\xd5j\x87\'@\x86\xbf\'\xa9&7.@\x97\x0e\xd2X\xaeH)@\xe9\xfb\x81lv{&@fq\xff\x98t\x992@>j\xef\xf0\xf6\xb50@\xa0\xbd\xd9\t\xf7\x8b(@\n\x94\xb6\xb7$i0@\xd1\x7f\x86\xc2& \'@h\xc2 e\x90\xa1,@\xe6\x1cb5\xd2\x170@\xd1y\xf5J\x06<&@d+\xbaHy8&@\x11\x04\x15\xe0{\x9a-@W\x9f/c\x9bA&@C\xee9>\xbbO.@\xf8\xe5\x99\xd0\t\xcc+@\xd6\t\xdc\x9c\x1a\x0c,@X\xc7\xb6\xec\x13++@\x96\x867\x1b\x81z&@\xe3~f\xae\xe9\x88/@p\xec\x03\xea\xbeN/@\xb6\x88\xcf<\x13\xed.@\xfa]4\x8cQ\xee(@\xaf\xb3\xd7x\x16\xfd+@\x92\x00\xe0\xf2V\xdb%@Tch\xaa4\xef(@\x9c[\xbbT\xb9m0@\xdb\x0f\x10W\x91\xc41@\xd87\x8d1t\x1a2@>\x00\xa0\xb2z,1@\x10\xafH`U\x15.@\xec4\x0cc\xb1\x9e%@}G\t\x1c\xdc\x870@\xf7\xd2\xca\x1f\xff\xa20@\xa979\x7fo]&@\x00\xef\xe4:\xf5\xaa/@\xdc\x89\x0c@E\x05.@\x96\xcd\xbcm!\xb91@\xb9\xb6\xb45K\xf3\'@\xd4\xe8\xa5nsw/@v43\x1f\x13\xd4(@lfih\x19\xcf,@\x80\x9cB0\'\x83&@\xd4;,S\xd7\xd9\'@\xda=\x0b\xba\x07+-@\x8d\x0e\xa5mL\x870@\xe3\xf9\n\x0f\xec\xfb1@\xdc\xef\xcb\x8b@\xd0,@\x0ej,V\xeay-@\x8f\xf0\xcc\x8ey\xc7+@\xd0\xdejD1\xf8,@\x19&\xa3@\x16\\.@\x01q0\xc3e\xd3.@r\xa3\xbc\x98z\xad+@\xa1\xa63\xcc\xb9x0@Y\x18\xb8\t\xec\x16%@\x1fQ\xe9\xf9\xa7p)@\xea\x1b\xa1\xac\\=2@\x84\xaf\x13\xc9\xa6\x17(@s%\xf1G\x92\xb0&@\xb7\xea\xd6?\x89\xad0@\xdd\x13m\x0cs/&@L\xc2N\xe6\xb6\xc5(@[F\x90J\xba\xe6.@G\xd3>\xad\x92\xbe0@%\xb2\xd5\x1e\xca\x150@\xd8\xc4\xb8\x10\xee\x98/@\xdb\xd9\xec\xdf\x18K%@cY\\\xee(\x04-@\xa9\xe8\xb9\xa5\x02\x9b(@R\xc4\xb6\xb7\xaa\x1a1@\xe60\x9f\xb5\x10\xeb3@\xb6\xbe\\\xba3\xb2+@=\x1d\rg\x94y-@\xfbS\x01\x97\xfd\xc20@\xe1m\x01f\x82\x9f/@\x10q\xbc\x99\xec\x812@66\xb06\xfe$0@\xcd\xb4\xaaD<,.@\x8f>\xa1:|\xd8%@\xd2\xee\x1f\x10J\xb70@)zK\x15\x932&@o\xaa\xe3\xe8\xd2M0@\x10:\x0e\xb9\xfa\x8f\'@Z\xd7\x84nI\x9c\'@6\t\xf7\xd5\x043-@r\xa1\xf45xc/@\x89\x13\x7f2\xe7l-@\xd1\xd1\xb5\xa2wD)@\x8c\x16\xdb|\xa2\n-@DD"\xb4O\x0e1@$\x18\xeb\x9ant,@)\xe9\xeb\x173/0@Q\xc1\xdf\x9bZ\'1@\xddn\xd8(\xee\x07&@x\xfdL\xcd)\xb8,@\\\x8f\xe8\xa10\xee1@0\xfe\xa2\xec\xbd:0@\xc2&\x02xQQ0@\xc2S\xba\x99\x8c\x9f/@*\xa0\r\xfa\x94\x801@\xaf\xa6\xcd\xe2\x0e\x062@\xee\xe1_ik\xb3\'@\xac\xbe\x85-\x94\xa4/@\x12\x17\x87\xd0\xbc\xe6\'@\xaf\x92\xd4\x86\xec\xa3.@\x8aLz\x0f\xea\xa7-@\xc3\xa49K7./@\xa5L2\xf0^\x1e-@\xc6\x90h\xcd\xd9\x00(@\xde\x90\x1a\xeb\xc2X-@=\xb2t\xb2\x8b\x99\'@\n\x08A\xe0\xb4\xc81@X>\x1e\xa0u\x91\'@"(*g@20@\x9c\xa6*q]\x95(@\x02\x7f\x18\xda\xc5\x1a.@<\x9b\x05\x9cg 1@\x9f\x9eR\xad\xd7\x8b4@\x856,\xa6\x8b#2@\x1e\xd0PBs?1@;\xec+!\xb7v\'@\xf5\x8a\xbc-\xad\xb5,@\x86\x07\xde\xe2\x88\xd9\'@\x94\xe4\xfa\xd8\xbc\x00&@\t\r\x96\xd4\x89S1@u\xef\x08\xa211/@\x8aF\\\xc5e3,@\x91$\xecCEa+@\xc65`\xc0\x1d\xb5\'@n\x7f\xab\xd0\xa7I\'@\xb3\x9dX\xd8\x15\x9b%@\x00\xf7-\xbd\xba$\'@D6\xb0K\xb9K/@\xc3\xba\x8aq\xf9\xcb+@x;+\x1e\xdal*@\xdf\x15)K\x8a\x12+@\xa4o\xbc\xa7!\xb9)@<0\xb4\x9c\xca\x810@\xeb\r\xd1\x9aDg1@\x19u\x00\xbaT<0@\x93\xb2\xc9\xab\xad\x030@K\xe8\xb7\x1c\x9b\xbf,@\xbf\x7fK\xec\xec\x1f%@W\x11\x95~\x82\xd8,@\xa1\xb8\xe3Yfz0@\xccv\x1a\x14IB/@\xb4Juu\xa7\xd9&@\xa2\xad\x89\x03-\xbd0@"Q\xa0A\x8d\xbb/@gi;\xa4\xa7C\'@\xbb\x13\xc1yg\xe7%@\xbb\x11\xdd\xf5\xe8\x9c%@f\xb9S\xf1\x8b\xcb0@\xf5Ar\xd9$\xf6.@o\x11\x9e\xc7\x82\x95.@"U\xf2!\x1b\xf5%@/\xae\x05&gO%@V\xca\xed,\xfbj(@\x04x6\xbf\xd9\xe9*@\xb5=R3j\x87,@\x12[%\xe7\xb5J2@=\xad\xeeV.\x90\'@\xe6\xbdH\x0bTU-@\xc1\xc2\xcf\xe6\xd0-\'@\xd8b&)w\x1e2@H\x9b]\xde\xd3G/@\x90-\xef,Xc*@`r\x0b\xc3\x94\x9b\'@\x82 )\xe0F\xcd/@,\xd7\x1bJ\xbb\xf8,@\xd7\'$55\x04&@o\x96TR\xf3E1@\xce\xc9ZI\\\x1a&@\x85\x99a.\x86\xad%@cW*\xb1\x0c_*@\x80}\xc9g`\x12(@\xa3]\x8c\x17X\x8d)@_S\x92\x9d\x87B&@\xc3d\xe0s\xd6\xbb%@<\xf8y\x18\xed\xbb-@&zp\xc8\xe4\x010@XK\x83\x18a\x10,@O\x14\x90wr\x16/@\x9c\xd3\xee`j\xe4-@\xffy\x149}\xa1/@[o\xde\xed\xecU)@\xd5\xa2\x03e<\x1f,@\x93:\xe1\xab7a\'@ \xbd\xce\xf6\x1eg.@\xfc=\xda\x9f\x9e\xb9\'@\x10G|\x0c\x00\xff%@\xf0.\xb2kM\xb5&@1\x86I\xac\x07\xda(@kp\xa8}\xe49&@\x88\no\xe6\xc3\x851@\xbfN.\x01\xa3\xde,@\x84\x7f\xffb\xd9\xb9+@\xd1\xa0\xea\xd2i]1@\x88\xbd\xff\x1d)\xfa%@\xe7\xc1=\xafE\xc0&@,\xd4\xba\xf8\xe5\x0b%@\xc5o\x0fq\xd0\xfd,@\xfa_\xcfd\xf7i,@\xc5\xf5\xcf\xf8\xd9\xcd/@f\xa3\xa8\xe2\xf9\r,@\xe4$\xa5E\xc9\xff%@hN\\t\xf7\xd9%@G\x84WxJ\xea0@W\x99s\xb2IT,@\xc4\x8c@}\x86\xae(@\xd9\x8a\t\xc4\x94\x8f1@*I\x94\xe1\xf4(-@\x0e\x19\x8ac\xb6a%@\xc7\x8dF\xf6.8.@\x15\x01=\xf5\x9b\xe3)@\xdc\xcd\x92x9\xc5)@t\xbfb\x82\t\xd4+@\x0c\xc7>\xea\x85\x930@\xb8\xda{/\xf0\x87+@\xdc\xb0v9b\xac\'@\xd1\xca\xb5\x9bw\xf7&@\xb4\xaf:\xca?\x87+@\x0c\xf8e"\xbc\x1c-@\x11\xa0\x12\xfc\xc8\x0f,@\xab\xfdf\x06\xe8q(@\xd8,\xf9\x14\xf3\x0f*@{j\xae\x0f\xa6;+@z\xa9`\xde\xb2l/@\xe3i\x10\x83\xc0j.@\x91\x0e \xd6\x0b\xf3&@1\x9a\x19}if)@e\xb2nc\xed\xb2(@&Xa\x02\x17\x190@\x8avL\xe6\x15\xb4/@[\x7f\xbfX/ -@\xb3\x03GZ\xc1\xd0(@\xeb\xfbc\'\x95R(@[\xf4c\xd6^\xe33@q\x13\xb1S\x1a\x9f+@\xcbo\xcbS\xc0>&@:\xff\x0fucw\'@\x93\xcf\\v\xc7\xcf/@wp\x86\xfcx\xea-@m\xd2\x010\xffS,@\xb3\x90\xd0d5\xca0@\x07\x96L\x8e\xe3\xc71@\xd1\x16\xac\xa9\xe5y1@\x8bm\x8bo|%\'@\xbc\x07\xec}\x05\x0e1@_\xfa\x036N>&@E\xfc\xda;\xf4 (@f\xda~\xcb\xaf\x94,@\xa4$\xe6\r\x84\xa2-@\xb1z.D\'w%@\xfc\xc7n\xd2\xe0\x91,@\xb3{\xf5,\xac\xed)@\xa7\xa2\x9f<d\xa0&@\xe0\x99SN\xd2?&@\xcf\xc3\xa9\x149\x08-@=\x97\xb8"\x91\x97.@\xac$[jF\x9e1@t6\x8b\xb70\xb9.@s;\xe9\x0e\x06k)@f2\xc5\xb4\xf4\',@\x07\xbb\x87\x0f\x99\xd0%@\xd1\x9b\xe0>\xa6\xa81@\xf7\x08\x19\xeed\xf2%@\xe7\xd4\x06\x8d8\xf2,@4^K\xf7\x04\x1c-@\x05(\xbf\x15\x8a@1@\xa1\xcb\x0cb\xa5\xc2+@\x97\xc8i0\xcar)@\xd8\xd9{\xa8\x91\xb4*@\x81]ZDk,,@\xdf\xb8w\xb6\xc7\xa4/@\xe5i\x0bp2s,@\xdaYTf\x86\xbe%@\x1a\xc8\x16Q\xff\xff+@\xf4O\xfaBT\xeb/@\xaf\r\x967\x87%+@ \xcd\x9c\xee\x16\xdb\'@P\xf3\x1c\xc9\xef%.@\xd6\xda\x12\xda\xf4\xbd%@\xf7\xa1\xdc[\x07K&@\xfc\x0bC\xc6|p+@$\x9b?\xff\xe2\xc1+@\x90C\xc6.+\x0c,@\t0\xca\x8a6R,@\x0e\x9c\x04\xad\xc5\xba0@\x90\xe1\xea\x1a}\xd7*@\xba\xbf|7\x07\x08(@\x1b!\x8c\xf0R\x8d*@7\xb5MA\x06\xa3&@J\x01sM\xf5\x95.@\xc7\x83\xd0U\x0c<&@\x8fj\x16@\xbc\x81%@U\xb8\x15\xcf\x8c\xb9-@Y\xb3\xf4\xf8\x19\x99)@\x08\x80]=\x8f\xa5&@\xcc\x0e\xa5d\xc9o-@\x1bs\xd6U\x05\x161@\xfd*\xfax\xeb\xec-@\xd6\xf9\xbd\xbb\xa0z,@\xc8\xdc\xb3\x0f3\x81-@\x1d\xd9\x8aP\t\x9b)@\xb1^\x8b\xeb\x95\xf7,@\xa4\xae\xa3o\x9a\xf2(@t?\xa3Sx?/@\xc9\'\xd32\x0b\x92.@:\x86\xed\xf1\xdc\xf0,@R7\xa7|\xe5e*@$\x84\xa7\x19\x14[,@I)\x8ch\x8d\\&@\xdd\x90\xc1\x90LB*@vd5Sc\x94+@\xabq\x1b\x162\xdb.@\xd7\x08\\D\xc0#-@N\x1e]-u\xb6.@\xed\x1dzB\xc5\xbf,@\xe1rh\x0b\x8c=.@\x80G\xe0@\xb0\x17)@5\xdf\x85]\x97Z+@\x1f\xc2\xff\x96\xca\xb4/@\xe7e\xe9/ q&@\x10mtC@\xb2,@7\xdd\x89\x97.\x98%@\x98";\xe6vd%@\x88\xcb\x88P\xe7\x1e\'@\x05\xc9\xa5\x9aBh*@\xca\x94\xa4]m\xa6&@\x06\xa9"j\x12\x92*@9\xa12\xe9\xda\xa9*@\x80\x18\x85\xbe\nc\'@\xde\x11\x94\x97\xf5\xda1@\xf9\xbc\xff\x19U\x8b0@\xe6\x0b\xdf\x9c5\x032@b\xf8\xb7<\xa9\xb7+@S\xe5Z\x10\x93\x0e)@)\xac+\x05\xa3\xcc%@\x1d\x117\xff\x02\xc1,@\xa9\xd8\x02\xbd\xfb\xa9*@\xe4\x1c\x80ho\xae\'@}\x93\xed\x95\x96\xa7)@,\xc1\xc7D\x08\x84&@\xa3\xf9D\x97\'\xa4%@\xdd@\x7f\xf1\xfdo1@T \x02\xf9\xde\xe6,@f\xf5\x95)Xj-@\xc8\xd1\xd0\xe0\x81\x80-@3\x90\xbc\xcb\xa7\xd4)@\xf9\x1e\xa1\x90\xd1\xb60@\x88\xc71\x9f(s\'@\xb1b\x86`k\xb91@+G\x04p\xb8\xcb0@\x08\xd4\x18\xebC\x1c*@\xd1\xc9\xbbI\x18\xf2.@\xaf\xaa;U\x80\xf7%@\xc6u;\x1d\xf6J(@f\xd4;\xddlQ.@)KkB\xd4\xf3.@T\xab\x04O\xb7\x1a1@\xd0*\xaa\x9f0},@\x91%\x0f\xc4x\xa1.@\xdb\x9ew~\x8c\x06)@\xf4i\x95\x1c\xf0\xbc)@[\x0bxbJ:*@#\xa0pj\xfe\xc6\'@\'\x8a\xb9\xc3\xab\x01.@\xf7\x17\xceo\xff\xd61@x\xc6Kf\xa2\xda*@\xbf\xd7\x90\x9c\x80#&@!\xd2\xd6c\xec:&@\xc7\x88ox\x06\xdd,@T\xc2JvF\x08/@\xf9Ic\\\xd2\xa5+@7q\xb0J\xbdv,@\xe1@\x90\x97\xd6i-@l\xc1L@\xabj)@\xad\x9b%\x01R\xe20@\xdaI\x88\xaf\xbc\xf3\'@2\xc3\x05\x15\x99\xaf&@\xc1\xc2\x1b\x12\x14]1@\x81N\xb2D\xc2\xac+@\x03\xc9\xec\xe2\x9a\xda&@\x1f\xf8\xf6\xbf\r"-@P\x0e\xc7\xfb\x83e)@\xe4i\xf0)\x1f\x82-@\xd0\x92\xf2\xf4n\xb9.@]\x0cR\xbe\xec\'.@\xe1MwCQ\x83\'@98W\x98\x00_)@\xc5\x8b\xf4\x19\x13U%@1\xebR\x06\x07\xd9/@\xbfT\xf5\xc7\xa8\x8f(@\x03\xb3\xcf\x8d,\xfd-@h\x1c\xf2]\xd4\x98-@\xd5\xfb\x95\xecqi,@\x17UD\xfcx\x92-@\xa5K(\xd3\xcd\xb9+@[N\xf7#\xc7a1@s\xda\x02z\xa8\xfe%@\x1f\xa7\xdb\xb1\'$(@<\x8a\x11\xe0\'\x10*@\xb8W\xcf\xe7\x9b\x0f(@\xdd\xff;5Q\x1a1@\xd3\x01\x8fqyg&@\x10\x97\x975\xe8\xfc\'@\x99\x7fs\x02\xdd\xe2(@\x05\xf7\x03j\xa7\x07*@}\x8a\xc5V\x1bs,@:\xc7\x18\xc2\x14\x072@\xb6m\xdc(\xbc\xae\'@\x903.q/\xd9(@e\xcff\x7f=D5@\xa5\xc2\x07\x91W\x1d\'@\xc9\x81G\x1fK$\'@\x13F\xc9\xea\x95\xf8+@\xd0ni\']K,@\x05b\x0b\xca`21@\xfa\x8a;\xb2\xed\xd2-@J\x92\xa9\xb5\xab\xf6-@-\xb6\x99\xb9/\x18\'@\xc9\x07}\x92C\xca%@\xd7he\x95=\x86&@\xf6\xc9U\xa7)\xc61@ok\xc1\xaeh\xbc+@\x0bK\x1dS.,\'@)\xce\x01E\xd9\x94/@\xd2&\x85(\xd4\xfe,@\xe1\'^ph\xa10@3$\x1b\xa3;\x00*@\xe7\xc5\x1d\xf4\x8b\xff\'@\xc9\x81\xaeBw\xeb%@uK\xb7j,\xe2,@\xa9\xac)I\xfe",@\x89y\xc6\xa8\xa2\xd21@/\x12\x13\x82+\xd8%@4\xefl\xed\xab0*@"\x00\xa55(y)@6\xa8#\xfb4\xe6-@\xa3\x12\xee_e")@\xa1\xff\xf8\xd2\x16\xca1@\xd7D\x8e\x12\xe1^0@\x7f\x83\x8f\xc9\x9f>%@\x12\xa6\xefHbo,@.w\x1a\xa4\xd6\xd7%@\x1f\xa5SV\xd5\xd5+@\x85\xc9a1W@/@\xe9Hi\xfa\xb4\xe4,@W\xc6\xc3#\xbd;,@ \xcfUqm\x15/@\xff\xc4\xb1\xfd\xfd\xd31@W\xd3\xfd\xce5\x8a-@\x0c\x12[\xa3\xb4\x1c-@|\x18\xfc\x16i\x94(@\xca\xb9d1\xc5\x8e*@\xffX*\x82\x16 &@\xa3E\xb8\x14P\'*@\xf6\xee\xde\xe4\x8c\xec%@\xbf\xeaW\xf9l0,@\xdb\x14\xd3\r\x8d\xbc5@\xbd\xa6\xbf\xc7\xca\xa3)@A1\x94\xf5\xa1\xf3+@\xb87\x14Q6\x00\'@\xbf\xc4\xc0M\xf4{)@3\xb2\xa7\xbb\xf151@G\xaam\x8a\xcf\xe0.@o\x0e\x83\x13w;\'@t\xa0\xcaY&\x182@\xf5\x87\xda\xa7:\x880@\rd\xbe\x825\xd20@D \xf85\xc8\t2@\x9eY\xa7\xba\xf5\xf7.@\xf6]C\xadx<.@\xae\x82"W\xf7`,@\xe4\xb4\x02-\x960-@\x15Qh\xf2\xe5\xa0)@5\x01E\xdd\xab\xdc)@|ku\xc8ac/@\xb3\xeb\xc3\xb9\x91z&@\xb7\xe7\x18\x18N\xc1-@.8\xe2K\nQ*@\'\x87\xb6\xd4\xba\xf3,@r\n\xde1\xe5\x0b*@\xa2\xb6\xa7\x8f\x1fA/@\xe7m]\\\xd5e.@C\x8eXz\xbc\xda%@\xe8j\xa0\x00\x19\xa6%@q\xdd\xcf:\xc6\xe00@\xbcU\xb1\n\xf1\x91+@\n\xe4\xfa$\xbch1@l\xc4p9J\x8d1@T@\xe0\x94K]1@yWa\xcf:!/@=:\xa6\x07\xb5#+@\xf1\x8f\xe5Do\xcb&@\xd5B#N^\x1b1@\x9f\xdbY\x9a=\x071@\xa4{\xfex\xc0\x0f*@\xeeH\xcd\x0f\xb4\xb4,@\xf9\xa9V\xbf\xf4>,@\xe1\x9c\xa8\xbceI-@K\xf4\x08\xd8u\xea*@\x01\xa6\xca\xe7\n\x120@\xa6.\xb9\xb6\x18\xc8,@\x11\xdf\xd9l,`1@d@\xff\xf7\x18\xc1+@\xa3b\x04\xb9\x16n-@D\xa7\xa7\xd7\x87\x98+@z\x87L\x12\xb2\xc8,@\x0b\xa7|\x12/q)@I\xb2P*\x88-.@\x08\xaf\xab\xa6\xc0\xe4*@=\xb3Pe1\x07/@\xcd\x81\xd7ws\xe9%@\tr\x96\x96o\xde/@etB\xcf\xbd\xf8,@\xd4\x01V\xf4mx\'@\n#\xf8t\x85\x121@\x00O<\xde\x88\xe61@`\x8c\x8a\x1c\xae\xf6(@-\xe7\x7f\xf3\x1e\x17\'@\xac\xa0\xe9\x9d\xcf\n0@\xba\x05\x19\xd0\x9f\xb2(@\x99\xa5\x0f \x1f\xc4\'@\x16\xc8J\x8f;\xe33@\xef\x18cf\x0bW0@\xf8\x9b\x8e\xa6\x97?,@fC\xc3a\x00\x9e(@\xbe\xfaEGh\x00-@\xbd\xba6x &.@\xe7$\x16:\x8e\xce0@\x8a\x96i\x0c\xb9#(@\x0b\x94\x10\xde\x88I,@w\xd1%Tf0(@\xdc\x93\x13G\xa0\x06,@b\xe0\xa7\xc3\x1f\xdf-@\xa8\xde\xeeD&\x84/@\xe2`1\xbc\x9d[&@5\xe0\x88\xb8U\xa8\'@\xe4\xb5\xdee\x89\xa6/@\xb8\x97\\\xbbI\x030@\x19\x1c\xb8\x89\xe4-&@3d\x86Q\r\xbd\'@zT*=w\xb8(@\x86D\xfd\xb80F&@\xb6\x9d\xb6\x13Tz1@\x91\xbe*\x80\x1f\x9a,@\x0b\x1e\xd4\x822\xdb(@\x15\\\x9a\xef\xd2L/@\xff\xbfJ\xd4q\xad/@\xba.2\xb9\xd1\xf1%@s\xa5\xf4\xf2\x99l(@\xe6\xb2\x05\xf1n\xce4@NdF\xf34\x83,@\xa6i\xc2\x19HB\'@.\xfa\x8bX\xdb\xf8,@\xe3\xad\xc7r\xf4\xf0-@\x9c\xea\xa5\xa7\x08\x980@\xf9\x8d1\x14\xa87&@\xf8Q\x07\xcd\x85\x14(@O\x92\x8f\xd8.\x83-@\x90(\xfa:\xd3\x0f&@(-\xda\xf44\xda)@\xd5\x0c`\x10\xce\x07)@Rn\x18\xfc\xfb\xb7(@\x04\x17\xc0\xbe\xfb\xfa.@0\xcb\xc7\xecZ\t+@|\xcfA\x9b\x83\xa7(@\x9b\x91\xb0\x81\xb3\xd6/@\xbd<..\x04`0@d~\xec\xfe\x1e}0@5\xb4\xae\x80\n\xdc(@x1(T\x01\x7f0@\x11\xf1\xfaeL\xb7%@v\xcc\xcb\x0f\x94\xa3\'@\xa3\'\xd4\x8b\x16@-@\x1f[\x1c]\\\xda-@\x8a\x86*\x88\xa5\xbc&@\xd7\x89\x1foDB+@&\xe9\xb6\x14D\xe8%@?\x84\xe2\x13 z\'@"C\xe7\xcf\x18p/@2TM\xc9\xc4Z0@\xe8\xee\xa3`x&(@\xe4\x13k>t\x91/@8\x0b\\\xdb\xcc\x98/@\x14\x8eM\xb8\xc6\x050@\xb6\x1c\xd6B(\x1e\'@\xf4\x96\xcc\x86\xaf\x05.@\x07\xfb\x11H\xafp-@\x0c\xe9\xd7\xfb\x83\xdf,@\xe9\x98\xdd}\xd4P,@dVX\x9d\xca{(@\x08\xa4mX\xfd\xee&@.^\x94\\\x98\x8d\'@\t\xb5t\xf6\x8f((@\xaa\xa4k\xef\xab\x08.@\x8d0\xdaUD\xeb1@\x1cc\xcdD\x0e\xd0,@h\xd5\xbcn\x9d\xe8/@E1\x8b!\xa7\x1c0@S;\x93`A\x88&@\x8b\x87\xcf\x90\x9b\xde,@\xfdU\x03\xe5\xe2\xd2%@\xa1\xa3\xed\xd7T0(@\x923\x9e\x0b\xef\xd2(@\xe7\xab^\xd3\x83T%@\xad-p2\xce\xa2-@\xacV\x1e\xc13\x80%@\x08\xa6\xa2\x01|),@\xe1\xa8\x85y\xd9\xfd%@\x13\xedN\x89\xc0\x92\'@\x83\x9a^\xb1.\xc6%@\xd8\xb5\xd9\xf1\xafl(@\xf6\x83d4\xcec-@\xe4K\x89|F5(@\xb9e\xf9\x84m\x170@q\xf2\xb9\x88\xbeP.@`e\x04\xe4\x1a\x83%@\xaeSj\xab\x92\'-@G\x02`\xbb:\xb6%@\x8a\x03\x16\xe4i,&@\x1e\xec\xaf63Q*@\x06\xfe\xeb8t\x19.@\x93\xb6R\xd5\x10\xfa-@\xd2\xf2\xa9D\xbe\x071@B\xca\xaa^\x8c>-@\xd9\xd4\xdfm\x8d\xcb,@\xb9x\x0f\xa0\xb1\x06&@\xecb[\x9a\xd7\x80/@3\xecbH`7&@JJ\xd1\x9a\x06\x99-@3_\xf6\x95\xc94(@\x12`\x19\x0e\xdcy/@at\xd6\xb3\xf9j%@:\xe0\xe6\xe6\xd0\xa3/@!\xc8\xc8d\xd7\x830@o\xed\'O\xaa\x00&@\xd2R*\x99\xb5x-@\xe7\x90v\x10\xe3\xa51@\xda\tx\xe6\x18\xe0&@\x7f\x02|FC\xf0%@$[\xd7\xbd\x00\x17(@\xf9Ws\xd7\x81!&@Q\xf8\xa0\x85\x8c\xa0(@\xab~\xd7\xfdk\xe7*@h\x97\xcc\xa1\x1e,1@\xb1\xb4\x00\x10u\xd6/@\xe3\r\xc6j\x17"\'@dADE\'\xff-@\x89\x91\xb8\xe6\xe8o-@l\x00mt\xdcp&@\x81\xa1\x04Yt\xe6+@K\xc7;\xd9\x0bU.@\x1e\xf8\xbd\xdap\x9d&@\xb1\xd8\x83k\x8f\xc5,@\x97\xbcP1J\x92\'@[\xad\xdaS\x07?,@\x1b1\xeb\xb5.\x99)@/\xa6\x83\x80\x1d11@:\x1c\t}\xee\xd8\'@\xc5\xf7s\xc9@\xe0/@\x9a\xed\xd3\xbb\xd0M\'@\xd6\xfc,\xd8K\n&@\x14\x08?(\x84K&@\xb7]\xf0p\x19\xe90@\xb5\n\xdc\x9df~&@G\xc5\x82\x01-#.@\x8cJ\x95\x16\xa1-&@v\xec\xf4O}\xee0@3\xc9rVO\xbd)@\xfa\xda6\x1d\xfe\xd60@\xbb\xe9\x0e\xcf[\x1a&@\xd2\xed\x9b)\xa4\x80&@\xb2\xe6\xf8\x15\xd5I(@h\xde\xcf;\x1f\x91&@\xac{$\xcd\xc7\x8d,@\xea\xdd\x17\x97J\xf7+@\x05Y\x8a\xccs\x9c)@,\x83\x94\xd7z\x1b)@1\x9eQ\xab\x1e$)@\xfd\x06%Ez\xb0%@.\xe1\xb7\x1b\xe2\xc7)@\x13\x9dfL\xd7 &@l\x8eNDV\n.@\x14\xac\x13\xf9\x1cP)@\xfd\xb8n\xdf\xe7\xdc&@\xdcAdS\xd0p.@\xaf\xde\xa6E\x16\xe40@\xd4XU\x82\xd9\xd5-@\x8c{mT\xe6\xd90@\x04\x9a\x88\xe1\xe7j-@tU\xc5\xe0l\x8c*@Q\xe7q!\x94p&@\xa0\xf1Z\xe6\xe6\xb5,@\xb4O\xc6\xca\xde\x84)@|\xc3\xbb\x8c\xe7{,@\x95)\xfc8,\xbb,@i\xbb\xc2:f\xc3,@\xcf[\x0c#.\xe2*@\x11\x0b\x8bf\x89\x871@\xbc\x1d\t\xbb\x86\xe9&@\xaf\xc9\xfc\x97!\xd0)@\xf1\xb6\x18\x88\xbf\xec%@\xfe<\xe5\xa6\xa3\x940@R\x06\xddx\'8,@\x95q\xc8\xd3\xff\'2@7\xf8\x8b\x9f\xad\xf9/@W\xca\x9e\xc0L\x9f,@w\xbfY7\x06\x0f)@\'J|Vq\x96\'@KLONh)\'@\xeb\x18\xdb~Q\n*@N\\\xaf\xa7\xf9\x13&@\xb5E\x97\x11T\x1f&@\xcc\xd8\xbe$\x7ft*@\x07\xc9\x84\xe7\x0b\xcc*@c\x8e\x10\xe9eH,@\xa2@\xf3\xcc\xef\x02-@\xf8!\x13\xa5\xf3\x83.@g\x1b\xa3\xeb\xe1G-@\x152\xd9\x97,\x1b0@\xea[\xb0Q\xc3\x1c*@\xd5\xb4\x9f\xa5\xe6\x0f\'@\xb4\xcd\xd1 \xe8\xc5&@\x0b\xc5\xcf:\xac\x89&@\x11S<\x84\x1ew&@\x02\xebu\x19\xa4\xc0*@\xc9fH\xba\xb8R0@RV\xe7\xa64\xdc*@7\x9e\x18/\xbe\xce*@\xcc\x16\xbcd\xe6\x9e&@\x07>k\xe2\xce\xc81@\x18,6\x9c\xb4;0@\x9e_\xbd\xb8\xe4s-@y\xcc"\xab\xe0\xcf&@\x02\x8c\x03\xdaKT&@\x9c\xe0\x1d*1\x1f,@C\x9d0R\xecT,@o\x1eh\xe3\xe4\x8b1@\xb7\x89\x1b\x1dl\xd6-@\x01\x80\xa7\x00-\xdd%@C%\xe4\x85\xd0\xeb,@\xb8\x1dEA6\xb3)@<\x98\xe8\x9bp\x88+@\x97f\x9d\xecHq&@\x97\xb2g\x1e+\x17&@\x83\xbb\x05\xdema&@\xb9\'\xd2\x0ca\x12(@\x87\xd1#I\xe0\x9d1@\xfa\x94\xb5{;\xe9)@\x86\xf1y\xe1\x95\xf6%@4\x98\x92\xf1\x00\xe5-@\x96W\xf10g\x8b0@\xa40;\x97\x0eC)@\xdc\xb8"\xbcL\t*@\xa1btU\xe2\xb2&@|\t[E!\xfd%@B%\x1e\x99\xbd\xff1@iL\x90bvk&@\x80\xe85?\xb2\x18&@\x88\xc6)\x85\x13z0@^\xed\xd3\x1c\x15\xb60@\t\xeeT3\xdf\xd30@\xa6\xd7\x04\xdc\xabR\'@b\xdb8~\xee#&@\x17\xb6\x92\x14{A1@#P\xa7\xfb\xfc\xe5,@3\xa8\x9c\xda\xe8\xb4-@\xbay\xd3b\x1e\xeb-@\\\xad\xeb\xd8T\xd20@\xdd\xe3\xee\x1bB\x8a0@\xdb\x1a\xa3\x1d`{0@\x9c*\xdet\xa8\x16\'@\xc9x\xd32m\x0f&@\x9c\x95\x8e\xb1U\xce%@\x19@\x80;\xb2\xf7%@Q~^\xa2ev,@^\xc3\r{\x995-@\x971He\xb0a/@\xb0\x98`\xd2\xbf\x820@P\xc9\x8b\xb99M+@\xd7\xbd\xf0\xad\x0f)&@\xd5=\xb9e\x80\x03*@\xf5\xe7\x8e\x1b\x1ba.@\x88\x1b\xb1\xb4\x8a\xcf%@\x01"D\x04\xaf\x07&@\xfd`)0t\x82)@\xe0\xd2\xd4o\x9f\xbd)@k\x9f\x9d\xd1\xfc\xf5-@\xe8\x8e\x1a\xf3\xb7\xcc0@2\x86m9\xe0n)@\xafr\xd1s\x15\x08)@\x98\xfcZ<\'\xd8,@\x96\xb9\xf8\xa2\x05\r&@\xa4F\x06{\x90\x0e,@\xa2!E\x1cd\x95%@\xdf\x14~\x88<\x111@)$\xb2>\x82\x021@\xaas\x08\x18\xd8\x92/@\xcaS\xb4\xa4Z\xc52@\n\xb7_u\xa2{&@\x01\x08k\xff@\xf60@\xc8\x01\x18=N\x1a&@I_\xde\x1fva,@\xf1z\x18z\'\xfd0@\xf6\xd4\r{\xa7\x12)@\xe9?j3\x83\xad%@d\xd76\xba\xef\x06&@\xfe!\x83\'\xf4#1@\xb0\xdaM1\x0e+-@\x01\xa5t\x88\xbe[/@\xfdvkj\xce\xca1@\x81k\x01\xcf+\x9b-@\xfeV\xaa\xd8\xed\xee0@A\x9f7b\x95\xcf&@\x9c\xc3\xd5Ge\xe3%@IS\xc1a/\x94.@eW\xe0Z:V*@\xbf\xce\xa7\x95lS-@\x9by:\xf4\xc7\xde%@\xc8[\xc4\x0b\xe1\x98\'@e/X\xf3P\x142@\xcc\xdeR\x1f"\xb6(@\x14\xca\x8a]K2+@\x13n=\xc0w\x84%@W\xa1S(\x81Q-@\x03$\x89w\xcfE-@\xedi\xaf\xdc\xdb\xf4.@j\xf5\xd5\xdb\xba?-@\x856d\x81\xf9\xfb-@\x8e0#\xef[\xcf/@\x9a\xa4\xd8\xaf\x04\xb2\'@w\xd0\'Z\xe8(1@F\xc3\x8eC\xce\xca(@a\xcb6\x16\x0f\xb3/@\x81\xc5Q\x8d7\xae0@(\xa4\x9a0\x13\x191@\xe1+C\xd2\xcf\xea0@)N\xa5a\x00\xf6&@h\xa6G\xf4J\xad%@\x06\x99\x0e\xa8\x10\xe5-@4\xfau3~i-@\xc61c\xbd\x9b\xab,@\x81\x05\x1f\x93s\xb5,@,\x8fk}\xad\xf60@\x19\xa9\xaf\x03\n\x9e\'@S\xc4\xb6\xc6lA)@\xf5\xde\xe8\x93\xb4w(@zyO\x99[\x821@\x90\xf2\x93l.\x1f1@0\xd7\xeb\x92\xc5\xd1&@;\xac\x7f\x96\x080&@r\xea\x05\xcb\x14\xb5-@8n\x0e\x92\x16\xce-@[o\xcdu\x88A+@TQ~1\x16\xb8/@\xffo\xa4\xf7\xa2\x930@B\x11\x90\xa3J"(@\xa0\xc1\x81\x9b\xbe}%@H\x8a\x89\x00\x95Y1@ZrOV\xe0\x12&@`6\xb7z\xe3\x1a0@\xae\xad8\x91\x0b\x86-@j\xfdWYo\n(@\xb2\xbbB8f\xf3,@\x84\xc9\xb9\x12%\xba,@p|`\xd2B\x83%@\x92\xe1L#\xe0\x19/@)\t\xae\xc7\xba\xc7,@*\n\xb5\x9e\xf4\xf3%@\xdc,J!\x0f\x10&@\xf5m\xd5\x1fp\xa4&@(\x13\xa3d\x00\xa3%@>\x82E2\xf9\xb2&@\xdf\xd9J\xf6\x1di&@\xf4\xa4X\x8cc\x95(@C=\x11 A\x9d%@\x9d\x04\x1c&\xd1\xf3.@\t5:\xaa\x96F\'@\x0b\x8e\x87\xce\xa6\xe1/@!z\xf1\xf2\x891/@?\x88\xa3\xfd\xbd\x122@0\x88\xf7Z\x18\x811@\xb7s\x10\xd5\xf4\xcf,@\xec\x91\xec\xbc?")@C"lOd\x88-@*5\xfe\x1bM\xce/@\x9aR\xa9\xcdR\xd5\'@T0\xcaY0\x86-@\x99\x98o\x03\x06\x8a0@\x1bZ\xc9\xe8x\xf00@\xec\x89\xec.\x98\xfc%@m\x1f\xc4\xdb\xb1\x89\'@\xfdu9\x0b\x0e\xb3*@\x90\x83`LI\xdd3@\xb3O|\xca\t\xe5(@\xa4\x91Q\xea\xc821@\x82&\xef\xdb\x9f\xd91@\xb7+\xe1(\xf0\xaa+@\x8f.\xe9\xeb\xa1\x0c&@\x97\xa6B\x8c\xc351@h\xdd}\xbd\xe0\xc2&@\xddl(\xc8\xe3n\'@A\xf1\x8b FU-@\xafFh\xa0\xa8m)@\x1a\xc4\x95\xfc\xed\xb00@\xfc\xa7\xea(+\xc1/@\xc1t\x0b\x99\xdfd0@?\xe7\x8cM\xc5\xc5-@\x93j9\x93\xfc\x17&@\x1c\xf2W\x86\xb3\xa1-@\xb9i[;,\xf30@1\xfc\xf7\xfc\n\xbd\'@\x1az\xc6I\xe1\xae\'@\xf8\x82\x84\x9dd1&@\x85Y<\x99\x07\xb2-@\xa8\xd4\x87a\\\xc6\'@ \xdf6\x1f\xc9\xf1)@\xe7&fB\xfbh%@\xf6\xc0\xaaY\xff\xda1@9+\x9eT\xbeX.@tt3\xad%\x1b2@\xba\xb9\x05\r\xe1\x99.@\xff\xb0\xd3\x80\x98\x83*@#5UQ\xc5G)@jv\xf3\x88&T&@\xfb`\xff \xf8\x900@\x1b\xcd\xefV\x19k1@\xc350\x8c\x11L+@q\xe9\xedXG\xc6+@`\xac\x1a\xec\xe1M-@)#\x0b5E\xef0@\xbc\x07\x12\x80\x8bT0@l;\n~\xbdg+@\x9fz\xf2\xa6\x96w.@\n\xb4=U\x95\xa91@0\xeb\x05\x0b\x9a\x0f0@\x0cr\xe9%\xf2\x1f&@\x1b\xbd\xbe~\x01.&@m[%P1\xfc0@\xdaY@\xf7\xba\x1d/@\x8a\x8f\xca}\xf7\x10-@vc\x970#\xfa0@\x92\xfd\x0eEO\xb0%@\x9d\xa8x}\x9f3&@\xae`Z\x0e\xc1\x9c)@\x05\x11]\xc0z\xe3)@\x0b\x05\x82$\x13t%@\\r\xfd\x8f\x93\x7f&@\xe6\xe1\xb4\x93\xf1\x96&@\xac\xa9\xab\xb3?\xf4&@!\x1e\xdc\x13\xee\x15,@\xe9\xc2q\t\xf8\xf5,@\xca\x80}\x10R\x11(@\xe2_R\x8d(\\&@\xd8T\x8eI\'\x86.@\x1d\x19\x02\xb1\xac\xaf0@\x1c\xf3\xfc@\x00\xaf+@\xf6\xa1,\x9b\xb66.@\xa8\xb8\x14E`%.@\x11\x8a\xe5\x03N\x9a-@}\x03\xe4[\x1a,&@\xfa\xafdy\xaa\xd7&@\r\x87\x1ay\x81\xc0/@\x1a\xb51\xd0o\xed)@=\xbc5\xc4\x9a\xb90@\xf22\x83L\xef;,@g\xe0\xdf\xf4\x92\xde&@i\x1f\x91\x10\xfc\x98%@\xd8\x7f\xef\xc7\xe6\xcb,@\xf8T\r\x85\r#.@/\x81$\x05\xd3\xe80@\xb7\x96\x98\x98T\xfa&@\xd4\x0e\xa3l\xb5C-@\ny\x9c\xcf\xae\x8b.@\xcf\xed?\xbb\x7f\xd41@-F\x8c\xf2K,1@0\xab\xe2\x91\x16\x14.@\xea\x87\xb0N*\xa61@l:O\xd3\xaa\x9e\'@\x95~o\xd7V\xf6%@\xc3\xe7\x9bW$\xc01@3v\xb8\x0c\xaa\xe4%@\xe2\xf0\x85X\x1c\x8a%@]\xd9\xca\xee\x05\xa1-@\x847\xa4\x00\x84\xda1@VX\xb2\x1fuy5@b\x90\x81\xa3jq+@~\xf1\xba\x9d\x07\xc5)@/\xce\xbb\xfeu2*@\xd9\x1d\xff\x96\xb7_-@=X\xdaO\xa4]1@wE\'T\x00L,@q\xdc\xf7\x1cS\x0e/@\xa7\xf1\xa5\xf6{=&@\x02{\xf2a;\x01&@\xa8\xdeg\xb5\xda\xde1@\xb0\xda\x17\xdc\xa2\xe11@\xc88\x974\xc8|(@\x00\t\xe6\x8e\'\xe40@$"r\xf9m\x15,@\xcf\x1d\xc3s\x96k(@\xb5\xf2\xad;{\xc00@\xaf7\xe5\xcd\x85\x12&@s\x1c\x95\xb6\xd9\xd5/@\x85\xdcT\xe2.\x8a+@\x92x\xae5\x85N\'@\xd3\x91\xe4e\x98\xe7.@M\x10\x0b{1\x07.@\xc4\xa6\x93d{\xca-@\x19G|\xcf\xc7\x0b&@\x04\tu\x8d\xd5\r\'@=&t\x0e\x01\xe12@\xb6\x01\x13{"\x0e+@A\xb9B\xf9\xdf\xdf%@\xa1\xfbh\xba\x91\xd1&@\x99\xa1\xeb\xc6\x18\xe5+@\xd1oA\xd9\x1a\xe1\'@\x98\xb9D\x82\xf1\xe41@\x13\xc7\x7f\xed\xc5\x1f/@*\xabf\xa3,\xd50@+Y\x1a\x80\xfe\xbb0@\x1a\x1e\xb7\x0fU\xc9\'@\xd3\xe4\x04\xa4\xf1\xe9%@\xc8LtmL*0@&rT\xc7R\x02&@e\x89\xe9\xed\x8e%.@\xe3o\xa1\x8ej\x19.@\x11a\xe1\xff\xces-@\xa9q\xba{X\xba.@G\xc7)\xd9@\xc7.@\xd6\x8dE\x04\xdc\xf3&@!\x84d)\x13F-@^\xbd\xd1\xea+\x85%@\x8c\x1b\x1ebp\x12&@\xd5\x90\r|\xa5\x08/@k\xcb\x1b^\x90b1@\xae\xc0\xf6\x7f\x1d2(@\xf1*U\xc6\xd3L+@\xb9\x04\xde?[!/@\x10\x0c\xb3\x17Y\x1f\'@|\xea\xe7u\x18\xb00@6\x1c&B\xa4\xba/@\x8b\xd8?\xe8\xdb\xd4.@)\x1a\xa5\tB..@\x00\x84c\x1e\xcf\xa5/@k:\x87s\x96\x93.@\xe0~\'a\xba\x7f%@\xbb\x89\n\xb8\x1f7-@i\xe4\x15N\x9a\x18&@\xfc7\xf2uWF)@\xae&\x19v\xaf\xda1@o\x93\xd2m\x1d\xf0&@\x16\xbb\xe2u\x9a\xfd&@5\xee\xba\x1dm\x84*@\x1as\xdb\xc3\xd6\xb0)@44\x92O\x05\xf0%@\x14\x8aR\xe4b\xc7*@M@\xdd\xceF\xda&@\xd9\xcd\xb5\xb5g\x0f&@e\xcc\x9b*\xf2\xfb%@\xc9\xdc\xc5\x8e7\x1f&@\xc7\xb4\xa0c\xa4\xfb,@m\x1b\xc4\xf8\xbcX,@\xb9\xae\xf3n\xf0\xa3-@\xe1\xd3\xe1\xbf}\x93(@\x9d1\xfe\xd1\xa6\xe7%@r\x05\x8b\xf7\x9a\x83/@\xe8eN\xb2\xb9\x16+@\xf6\xba{iOr/@\xfb\xd0\x8e\xf3\xbfF1@m\x1f\xd5\xf6S\x9d%@^R\xc3\xd9\x8dC\'@\xf4\xe8y\xc6\xd7\xda(@\xd6\x96\xd0\xe6\x15\xbd)@\x1a\xca\xab\xce\x11\x86(@\x98W!\x00\xeb\xdc-@$\x01h\t\xc9.-@\x17\xf4@\xb5\xe9\x9e,@\xb58\x9eZ\x1b\xc8.@O\xa4\xa2) Q-@\xe0\x813\'\x99\xa1(@\x18U\x97\xf4j\x071@a\xa5\xdd\xb6~\n&@\xb8!\x83-\x18\xe5.@z\x13\x03G\xfd\x86%@8T\x97K\x1aS(@\x04\x1e\xfa\xc6\xd1\xcf\'@\xdb@\xdb\xf5\xfc\x0b.@\x83K.\x11\xfa^)@\xb8\xf6M\xd7\xeb~/@<\'x\x81\x99\xe1&@{\xe6MY\xd1\xd0&@\x15\x1dR\xb0G\xff0@\x83\x7f\x8e\xef\xc8\xaa%@\xba_0r4\xc0&@\x7f\xc8`xV\xf8&@\x14\x8d\xdd`\xc5e1@\xff+!k\xda\xe2%@\x82\xf4\xdc\x96\x91\xa30@\xe7\xaf\xad\xeb#\xbb-@\x1ei\x10d\\\xf3(@\xa6\xbc\x8cgy\xb30@\x9f\xd6\x05\xd5\xce\r*@\x80\x96O\xd8\x15\x00(@\x83\x92_J\'\xc0%@\xa4)ED\xb7\\/@\x94\x96\x11\x8a\x8a\xe5\'@"\xd4\xa2\xd3\x9e\xd8%@\xecQ\xa1\xb03:&@\xf4\xbc\xber+\xa3)@\x16\xcd\x86\x17!\xb00@\x8blR\x98\x83\xa3&@\xed2\r\xe7\xff\xc8&@\xc6\x8cS\x1d\xa1\xeb-@\xf3\xfdgA2V/@\xdb\xcc\x84\xb6\x1b\xb51@\xb3\x93C\x93\n\xbd%@\xdb\xb3\x13\xbdr\x08(@\xf3\t~X\xfe\xd2%@\x9fY\xaf\xb3(\xb50@\x0c\x98I\x9a\x99~\'@\xa9t\xeb\xe8r\xa7)@q\xc2N&:\x9e.@\xa1B^\xbc.\xf2-@\xb8q\xd0\x95U\xfe(@\xa4\xe1\xeb\xb1\x81y/@\x95\xfdH\xa0\xc8\x19+@\x8e\xf3\x92\x90o\xd8%@\xbc\xd1(\xb2(\xb0%@\x1a\xeb\n\xaf\xcb\t&@{\xee\xf7\xb4.\x0e&@\x0ef\xe1+\xb2\x10\'@sW\xcc\xbc \xee(@{\xec\xa8\x0b\xa2\x9c\'@\x92\x88\xb0\x9f@\xfa+@\x08\xa2\x87J\xa8m-@\xd2\x89\x98]\n\xcf4@$\x89\xcc\x9c\x97\xf8&@\xeb\xac\xcc9\xb5}(@@\x03\xc6\xc6\xf6\xd1(@\x9eXg"_\xcd%@\xf4\x9d\xc2H\xda\x9e\'@%s\xb7\xb3\xb9\xaf0@\x94\xcf\x12\x9a\x15\x91-@\xe9\xe2A\xe1\xaf\xa8%@\xcf\x8f\xb1\xeb<\xb8\'@\xf0\x11\x06\x03[\x10&@u.W\xaeO\x7f+@\x02bX\x0c/\x80.@\xe3\t\xdd\x14Ty-@\xea\x7f[\x96T\x11)@\xb8\x00\x97\xe4\xcf &@\x16s\x130M\x05&@!\x88\n\xef\x89\xf7%@\x17\xe7\x04\xeb\xed{(@\x02t\xf44\x94M*@\xf1\x05GLs\xfd&@\xeb\xb8\x04&_\'&@\xee\xb1e=U\xc1+@5##\x1c\xec\xff(@\xc3X\x06\xd6\x8b\xd7(@\x9a\xa9)\xa6\x8e-2@\xaf\x06\x94\x98\x051(@\x11`\x13*\x93\x80\'@\x9b\x80\xeb\x88|\x06&@\x00\xca\xd2\xeb^/&@\xa8\xfa\xd6\x10\xd7\xdc%@M\xc6e\x97R\xfb)@\xd8\xdb\xb6\x90\x16\x98-@\xd4-\x87\xf02\xea1@\xf5#\x9eKV]-@\'W\xfbV3\xcb0@\xd3\xe0\xcc\xd3\x9d\xc3(@\x9a"\xe1\xc5\x13\xd8\'@\xa0:\xd3c\xd5\x08&@\xdb\xf2\xe45\xdf-\'@\x17b\x1cP\x11\xba+@8\xd7}\x13\xb8\xc4&@\x1b\xa0}\xab\x93\xdc(@\xc9\xe4\x06\xea-H(@\x12O\x8e\x86\xec\xdb0@>\x1a\xd2t\xe9\x97\'@\x99\xe0\x0b\xa0\x9dw+@\xdf\x95\x9bp%\xff,@\xb5\xb2qw\xbb\xb10@f\x92\x9e\xee\x9d\xf2,@:d\x98\x93\x8a\xf1+@\xf0\x8et$9\x022@d\x85\x88\xf6\x9e^,@\xfd\xd7-~\xf1\x100@\xf6H+^\xecN,@\xb6|\xc0\x8e\'\xee%@\xef\xcc\xe0\xbd\x16\xb7%@\xf2\xa3\x80\\\xfb\xf2%@k\xc4B~>\xa1&@y\xcd\xc7\xa2\x91\xff\'@G\x009\xc1WN-@\xf1\x17\x8a\xd3Z\x9f)@H{\x82e\xbe\xb1\'@\xae \xab\xa1\xfb?,@Pw\xac\x1d\x880&@\xfa\xa3mN\x04=-@%S\x84v\xbb-(@\x87\x9f\xa1\x04\xa4"\'@T]I\x06\xdc\x15,@B\x85\xbf\xcb\xf6}-@\x82\xf8\xd0Z\xf3;1@!*\x0e\xaa\x17T\'@E\xa0\xa4\x19\xfcA.@\x04dUoO\x14+@\x8d\xb8\x0eKF\xae(@\xe5\xd8\xe7"z\xfe,@\xca|\x93\xc6\xb6\x1c1@|\x9a\x12\x15\xa4\x13&@\xe2\x894V\xe3\xce%@\xfa\x83\xabe\x17\x151@_q\\pG\xc9%@\x87\x15f\x9f\r\xfd(@\xf8m\xa9\x86\xe8\xc8.@\x05*\'\x8b_\x82,@\x98\xd4\xff\x8d\x94(\'@@i}\xb1\x8a\xd0+@\xa8\xfbK[\x07\xa2%@\x02\xec\xef\xd2\n\xce2@\x03\xa7K\x98J\xd1%@\xa5\xe4:\x17\xb3n\'@\x88\xaf\xf9\xe6\x0b\xb7,@\x85\xb1\xe9*!\xe9(@\x86Y9dP\x97\'@\xad-\x93\xec\x94}-@]\xf4^\xaa\x99\xad0@\x86\xd7\xa0\x044\xc6+@\x06\xb3b\x9e\x001)@e\xc24=\x8e\xfc*@\x17Y`#\x00n&@`.\xf5\x8far0@\x92\x1d\xc8\x97+\xbb*@\xd2(^\x91\xed\x8e\'@V\x8aw7\xa8\xc40@z\xa1\xc0\xe7(\xd5%@\xe2+\xc8\xa0\x1a\xb1+@\x9d\x96\xa5\x122\xf9)@\xb6s\xa0\xec\xda\xe7-@n\x7f\xce\xc0M|,@\x12\xe9y\xa3\xad\x13,@\x86\xaf\xa6\xac\x81\x83.@(\xf1Nj\xbe\xe3%@\xef\x8f\xc9\x8dy\xe1*@\xbfv\x02\x91\xc4\xac1@%!\xe2s\x98}0@\x96\x887\x01\xcf\xa3+@\x00\xd1\xee&dD/@\x95\xc6\xf4\xbc\x17\x80\'@^\xcad\nW\xfd%@\x0c\x8d8\x08\xcc=+@\xe8j\x1f\xef\x9c\xe5%@\\\xe5\xcb\xb9>\xc01@g\x1b_\xd7\xee\xa6&@\xc7\xc2IH\x85\xf8(@\x04\xa0\xad\r9I(@\x17\x18\r\xa5\xb5G,@\xfa\xf5\x19\x8e\x8a^.@\x0f\xf0\xd51\xc6/+@\xb9\xf4\xf6c\xa4[/@\xd8\xbd\x86 \xa8\xce.@HP\xb0\x85\xbd!0@a[\xe3\xe6\x8e\x821@\xee\xf6\xd0\xd0\xc1\xed(@\x1ef\xfd]\xd25&@\xc3G\xdc\xbb\x16\xd2%@\x87\xb2v\xcb-\xf3%@g\x0f>\xe7\x9fP)@\xdd\x91^\xf5\x9d\x05+@1\xa6\xed\xa1qa/@\xdb\n+X\x96\x10,@V\xa10\xeb\xbf\x8d(@\x839\xb1\xc8\x11=&@\x03\xdcV,\xaaL0@\xe2\x94\x8dC\xac7,@n\xd9m\xe7\xb3a)@Mf\xe4\x10pF+@\xa3\xce\xdb\x8b\xc4+)@\x15\x1c\x12\x89``-@\to\xf4A\xfe\xf0*@\x8fzy\xc9T\xe2%@\x19\xf7\xcc\xe8\xd8a&@{\x13\t\xf0r\xd3(@<>h\x1d\xfa:(@\xdd\xf4\xde\\}\xcd%@Hz\x99|\xcc\x84(@\xe3\xd9$O\x15")@\xf1\x18\xba\xc6\xc3\xcd/@\x8d\xdc\x19\xae\x03\xb9.@\x97^2\xbe\xbf\x92\'@\xf5e\xa9\x8bx\x95.@G\x8d9\x19{h(@\x80\xe1<"\x0eI(@@\xffp\x91[\xc01@\xa1\xc5dk?A*@\xc0H\xfb\xf7\xfed0@\xe6s\x13\xc2)\xc8\'@\x19\xca\xaan9\xb6&@Q1B`\xda\x99&@\xb0\xa5\xe99\xccz%@\x8ao[\x99\x07\x97(@\x03A+\x8b\xdeM0@xx\xd2\xc1%\x17-@\xcc\xe2\xe9\xdfd\x900@\xbc\xd4]\xeda\xbc1@\x1b\x9d\x08\x0f\x80\x14,@\xb9\xd0\xed\xa1\xb3\\.@\xff~\x16\xd6F\xeb1@\xed\xf2\xeb\xc0\xc3\x11(@\xa1\x06\xc4\xf6%\xc4%@\x9e~$X\xfa\x84-@\xc5\xcbr\x99\xa7*(@T/ol5S(@\xfc\x84Hj\x0e\xd4(@rM>\xec\xe9G5@\xa76)\xbft\x96/@K\xe3\xec[\xa0s&@\x8f\xcf\x96\xda4\x93\'@+\xc0\xb7]G\xa6\'@\xb8\xcb\xe0\xa3A\x9d\'@\xf6<\xb92\xd7\xbb%@\x14\x0c\x80\xf2\xd5\x07-@\x0f\x0b2\x02\xd8\xb6-@^kX\x01Z~/@\xd6G\xf1~n\x10(@\xca\x7f\xae\x90\xc2%0@\xbd(\x98\xa3Y\xab&@\x92%\xdb\xbc~\xd8\'@\x07E\x95w\x83?/@\x97R+\xbb]U.@\x15\x16e$\xc73)@\xb8\xe0\xd1Uo\xec(@\xe9\x97\xd8+\xdd\x85.@2<\xcb\x9c\xf0d&@\x91\xea\xe4}>@-@G\x1a\x9c\x95M\x00\'@m\x986\xc5<q(@\x9a\x0b}\xdcbc1@C\xe6!\xab\x18\x0f(@\x823\xaa\xef\x1e\xd0\'@\xee\xe5}\xd7\xe7G/@\xc5\xc8r&\x8b\xbf-@DQ`\xbc\xae\x13-@J\xaa"Yqg%@I\xbdp\xb5\xf5\xca%@7\xcdT\x8e\x8dx\'@c\xa6\xf0\x18\x11\xa9&@3\xbf\xf9\xb3\xc61+@\xdbg\x9f\xa8\x80\x10\'@\x02\xbd1\xb9M*0@^\xd2\xe6\x19{\x97/@\xdb\x07\x05\x8e\x1ev.@gp\xcf\xd5\xb6\x88(@\xa8\xde9\x19&\x80.@\x92\xff"\xc3\x83N(@\x95\xb1\xdd\xc3\xea\xd90@z0\x01\xf3\x94m/@xifX\x1ae&@wNY\xfe\x16\x1d0@\xb8\xd7\xf2\xaa\r\x06-@\x8a\xabD\xdevH1@\x0c\xc3j\xd5Q\n2@\xf1\x87@\x80\xfd\x03)@\xc0\xef\x1e\x93@z-@S@\x8b\xca\xc0\x9b/@v\xb6x\xc0\x96\x8f/@|\xd2_&\x0b\x96\'@Wn\x80\xe1\x8f\xe7(@I\x19\xb0\x156;(@\x9f\xf2j\x1f*W(@Q\xd8of\xda"(@u\x16\xba\xfd\xbb 0@~+K\xfb\xc2\xe3-@\xdc;\x1e\xf16\xe7%@N\x95\xb6\xcd\\\xae1@\xf5E\xe7"\xcf\xff(@\xe8\xf6w\x9d\xa1\xc0*@P\xc4[\xaa+_&@\xef\x1d\x8c\xa2\xe9\x97&@\xc6+\xe6oi)%@\x88\xf1\x9d\x06\xbd&(@-&\xf0\xd2q?0@_\x89\x98$\t\xb6.@-\x8c\x15\x13\x94\xd4-@\x87R\x03\x98\xfe,(@\xac\xd1=/\xe3\x1c2@\x0b^\x03AXR%@e(\xc1X\x9d\x980@\x07\xbf\xf4\xf67y%@\x01\x96\x01+\x18S&@\xdc\x1f\x90\xcf\xd3\xfc&@\x8a\x98\x1c\x03n\xc6(@t;M78e(@\xa5\xe5\x18\xe1\xb9a&@\xedG\x8e\xa7\xd8\x9d1@lV\xaa@\x92O&@2\x8e3\x11\xa2\xf4%@G\xed\x10\x80\xb9\xbd,@\xd2\xa7\x98\xbd\xe6\xd3-@\x86\xef9\x1f:\x890@\x036DMF\xc4,@\xaf\xdfx\x82\xe9o,@\xc1g-O\x80h)@\xe5\xc34\xf8\xdb\x06)@\x991\xb3z\x07\xd2\'@cDl\xf2\xcfD\'@\xad\xb2\xf6\xf4M\x1a(@\xe2\x0bL\xf0y\xc8,@\t\x1d\xc8\x14}\x1d+@\xc8w\xd0\n\xe0\xfd\'@RNV\xf1MI/@\xd3|\xc4vv\xb7,@s/\x15N\x1aQ&@\xa6\xdc\xa6\xa6=\xf6%@G\x1eq*\x98\xd9&@7\xda\xfc\xa1\xeb\x8f\'@\x87\x99\xec\xcb\x8e)/@F\xf2K\xce\xb7\xe6%@\xf6g3\xf8\x8fp*@<\xa8\x90\x10\xeb\x9a1@\xad+\xdc\xc5\xb3\x0f&@\x04t\xb3\x13\xfeb(@\xccu\x16\xe8%9)@\x8cb\x8c\xdf\xc0\xaa,@\xbb\xe8\x96\x1a\x19v1@\xc5\xda\xa3\xdb\xef\xfc(@\xa4`\xbe<\x01m.@\xff$s\xf39\x11&@So/`\x0e\xff%@\x879&\xc8\x8a\xfd\'@\x16\xf3_\xb0\x936(@!o\x18\xd6R\xde(@:}\xef\xed8\x08(@\xdb\xec\x10z\xf5\xf1(@\x0c\xb43\xa6\x94\xe2\'@=\x98\xf7V\xaf\xc7&@+\xa4K&BA&@\xb3\x00\xab\x96\xe4\x951@nL\xb9\xefY\xe10@\xb3\x01\x94\x8c\x8az*@\x9a;m@db&@@jv\xeb\x94p&@\x94\x08\x10h\x89\x9e\'@w\t+\x12\x9a\xc8(@k\xff\x07\xd7\\\x9c1@\x98\xe6k\xc7S3,@\x82_\xe3WZ\xc70@\x8b\x11Q\x9b\xe2&-@\xe0=\x99Bp\xa00@\xe3\x98\\\x12\xd8D.@\xb7\xb3It\xc1\xe5(@=\x16\xb5T9s4@)\x1f\xac\t\xae4-@\xd7r\x1d\xc9\x19\x1b+@1H\xb9+e\xac0@y\x84g\x1a|*.@s\xfa{\xb2\x1e\x97.@\xe8\x03:Q\xa9\x99-@\xf3\xf7W\x8d\x1a\xdf.@\x84U\xaa\xe8\xe0}-@\xdc\x8eupq\xc80@\xbe\xa3\xe0\xb2O\x070@\xb9\x0b\xd0\x1a\xeb&-@a\xc9\x83\xef\x03\x17&@\xcc\x14\xa8\t0\xc8(@\x18\xa5\xc1\xcf\xcd\xee0@\x04\x15x\xf26:)@[\xfc\xf8a\xf2\x95.@\x19\xfb\xf5\xd2Q\x1e/@\xdd\x80w\xd6\x9f\xc6-@\xeb\xd7,{\xa1z(@&U\xf8\xec\xee\xed0@\x03\xc5\xad\x92/\xb6\'@\xd8\x8c\xdc\xcd\x17Q-@\xf2W\xf1@\x9a\xa9(@\xe5=\xf1\xb4\xd5\xdb\'@\xddJ5\xa5\xda\x0c&@\xfc\x91\xcb^\x13\x17-@m\xbd\xe27\xcb\x11(@\xf5\xf5\xf2}kn)@\xf0\x86\xf2\x1a\xe0*/@\x928\x98\xd7\x1f..@\xdc9\xb2\x89\x8b\x14+@\xf9\x99\xfas\x94?.@ep\x062SW.@\x1bH;\xf9s\x1a\'@\xda\xba\'\x9f\x8f\xd31@v\xf1&\x86# \'@\x19\x08\xcf\xd8zk&@U\x07\x82ZjY&@\xf0\x13J\xe4m\x1c1@\x8e\xfb-b\xf6Z0@>\xa0k\xb8>\x160@\xaaF\xc8\xef\xaf+)@\xd4p\x12\xe2\x82h(@\xaaL~\xb0A\xfe&@4\xe2\xe5E\xcf.,@\x8d%X#\xa18-@\xfd\x12\xe5\xb2&\x801@\x1d\xb9\x0e\x10Hd,@\xc5\xb8\'\x90\xf3\xac\'@-*.\xca=\x16\'@\xbf\xf4\x8b\xa2\xdcJ)@=\xc3P/\xa5\xb7&@\r\xe76t\xd4=.@.\x1b\x0b\x83\xf5B(@\xce\x11\rAI\xee0@L\xa60={\x04.@\x1d\x87\xafB\xea\xff(@\xb8\xb6/C#\x020@GqV\x16\x1b7/@\xcem{_\x8b\x960@\xb6,a\xce\x04\x88&@Z4\x99\xb8rh&@\xa4G\x1a\xc6\x03\x8d1@P\x82R9x90@\xad\x831V\xc5\xdb0@A\x85cu\x9b\x80)@\x08\x96\xf0"\x87J.@J\x985\x99\x06\x9e\'@\xca\xed\xba\xce3F%@a\xc1W}\xa9\xba-@\xb8[\xf3\xf5\xf0\x8c0@o\xe2\xbevVy&@\x83"d\xffxY%@\xdd\xa1>|\x89f.@\xac9\xa2r\xc0\xf9/@\xcfDA\xcfW5(@.\xfeP \x8dz%@S\xd4n`\xfbR1@\xc6t(\xda\xbd@(@\x86\x8du\x06D\x1c\'@\xf2R\x0f\x8a\x9e\xf1&@/\xa1\xeeg\x17\xe7/@\x1b\xa3dZ,]%@\xaa<\xdc\x03=\xfe\'@\x0fp\xc7smn(@84\xe6\xf4r2)@C"\x18\xcd7\xea\'@\xf4\x00\xb0\xdf;!.@3\xfa\xfb\x18\xcdz&@\x89^\xf8\x8a\xbcg%@n\xa8\xd7\xe6dP-@\xa5\xb9\xbd\x92a\xc22@\xb1\xfbO\xbc\xf2A)@\x9b\xbd\xc6\x81(Z,@Kw\rpJ\xa9-@\xa0p[\x8d\xdf\x1a)@\x90&YSd\x15(@\x0c\xc8\xaf\x13\xf4\xb8/@\t6dP\x83\xd40@Y\xfb"A\xea\xb1\'@h\xd3\xf0\xaa\xd9d(@`\x94\xb7\x9f\xbb\xec(@\x0b\xb7\x97\xbe\x1c\x92&@\x15%j\x8af.%@\xa79,\x8f\x83\x0e/@\x99p\xd7\xc62\xc5&@\x97\xf5Y\xf5\xa3\xf1(@\xe3viL\xdc\'1@1z\xd4\xe4\x17\xce/@h\x04]\nF|1@\xd85\x9a\xd4\xb9\x1c0@\x04]\xb2\xe1\xbd\r-@\xebl\xcd\xe1\x8b\xeb,@\x87mI\x19\x85>%@\x85\xa7\xa3\xffp\xdc&@RY/\xd5\xcd\x98\'@\xdd\xd64Y0\xed\'@\x12M\xc5\xbb\xf41/@)\x11\x96\x1b^\x13.@\x84\\\x7f@x\xf1-@q\x9e\x0e\x0c\xebu1@\n\xd3\xa9\xd6\x8ax(@a\x84um\xdab+@g\xbd<\xdd\xa4\x050@\xd4\r;\xba\xe7\x92&@\x03\x1a>\xefs\xfd\'@_\xcfDX\xe8%3@N>\x9c\x03\x9c?,@1I\x1e\xfaw\x15.@\x16G\xde2\xf5\xf9(@-(\x1d\x86\xee\xec\'@L_\x1d\x1bb\xec\'@{\x11Q1\x0c\x00/@\x01u\xf3o\x13:1@3\xc2Y\xd2`\x9a.@\x99\xdfgHQ\xdc-@yD\xc3/S"3@6\x94\xa9\xe7-\xd8-@\x8e\x95]\x94\x9e\xf8,@\x9bA\x81\x07aw(@C\xb7Pm\xc7\x91&@\xf9\xec\xbeP\x98\xc6&@A!\x98\xe8ND&@Yn\xef\xfbo\xf6+@J\xe9#\x94\xcc\x89+@=\xd3\x89\xe1\xe9\xb00@\xa4N\xda\xeeo\xc10@\xf8T\xc3-\x92\xa4(@\x18\x12TN7\xd2,@\x8a#"Z\xcf\x7f(@$#\xde\xdfd&.@\xa5\xdb\xc2\xb0yl(@xQs\xcd\xb3\xeb(@\x7f8\x00u\xa7\xa0\'@\x93C\x9b\x95oH%@\x907\x0eG\x8b\xe2(@\xe0d0\xdaS\xf1,@Y\x92\xfc\xd0r\xd0%@L\xb7\xf0\xa9W\xa3(@\xb963\x8d\xfe=4@\xda\x98n\x00f\xd1)@\xff\x8c)\xd1W%.@\xcf\x9b3\xc4\xc6\x99,@@\xa8\x91\x0c\xe4&1@\xbf\xd8([\xa2\x9b/@\xc3\xe0j\xf8\xb8\x1e-@\xf8H\xde\xcdk\t\'@\xebd7\xd3\x04\xcf1@\xfd\xf1\x0e&\xb04)@<\x1f\xc8\x97\x11\xfb+@\xdeNH\xc32\x1b1@\x97T\x90/\xe0\xba(@;\x91\xb1\xe22")@*\xe7\xc2\xdat\x8d,@r(\xadqV\xb8/@\x1a\x89\x93\\gv1@*]\xc4z\xf4,2@\x1e9\x8cTm+\'@=\x80\xd4\xf6t\xc6,@\x02\x07\x92\x1f@\xbe,@\xae(Y\x08\x86\xe4)@8<!9\x08n0@W\xbfeX\xb1\x1c\'@.$y\x1as\xca-@\xbe\x11\xfdr\xef(&@\xebB0\xca\x98\xf70@E\x7f\x1c\xc5\xe5\xab,@#\xd1\xada\x1b\xb01@Li\x966\xb9\x9e(@\x9d\xa8\xbc&\xcd\xf2)@\xda\x1b\xff\x9dJ`(@\t qRBY,@,\xf1\xe5"e\x8c%@\xebn\x02\x92o\x9f,@\xe2\xe3\xb5\xa6i\x9a(@\x9e\xe4\xed:T\xf3.@\x8d\xb2x\xca\xbd\xdc,@n\xc2\x99\xb1(\x1f3@\x84\x9b\xeae\x8f 0@\xa5\x91\xe3K\xa6l/@\xb1\xe4R\x92\xac\x0c.@\xba8fj\xe8`-@\xbd\xb2\xd8!\xb7q,@C(gm\xd2+,@sd"1\xd1\t-@\x07\x9c\xb8\xb9\xed\x901@\xf1\n\xa5\xeb\xa7\xbe,@*\x9a\xda\x92cr-@\xa9\x988\x80\x19v-@>\x80\x04cr\xa80@\xd0\x01)\x9cr\xb6/@\x94\xb1\xec\x1d\x99>.@\x8c\xfb\x84|K\xd0%@\xd1\xb8\x1d\xcf\xc4\xd20@\x90%\xae\xbdS\xf5/@\x13B\xa1U\x11H.@3\x93k\x94\x0f\xb8+@\x170\x01^B\xe33@\xf7x\xac1Z\x83+@M\xab\xca\xc6H8%@\xcb\x93\xd0\x13\x18\x13,@\xe8\xee;\x1f\x9a\xe7-@\xd3\x8d\xdc\xb8\xc48/@\xaa\xd7\x7f\x8a\xc0b\'@\xfc-\x00\x82\x03)-@iS\xb9\xcd\xb9W+@\xc7\x8c\x0b\x13I2/@\xf6\x9c8n\xfbb1@nW,\xa2\'\xcf\'@\x10\x85\xe7~\x8bN(@\xe0\xadCp\xe6G(@\xa93\xfbCt\x030@\x1eT\x849%\xf2%@\xa3Yg\xee\xc9\x9f/@\x8f.h)\xefU&@\xd3^X~1\xfc/@p\x07=u\xd3~,@t"Q\xde\xf4\x1d-@\xa9\xe4\xa5\x1b\xa0\xa4%@\xd3\xfb\xd9\x17\x93\xae-@\xa4rYBr\x1d,@\x87\x8d\xd9\xd7\xc4\xf20@bgI\x95fk&@\xf0d4\xa8\xd2\xb4,@[i\x06\x90\xc8\xe5/@\x05L~g\xfa\x000@\xd6\x1fX\xc6^\x13\'@44-l\xd4\xd8+@\xaa\x81\xb9\xf1aT-@\xd3\xa2\xabv\xa7;.@\x7f\x04\xc8cO\x02,@\xd9\xaa3\x19\x9a\xd9(@\x0e*\xf0a\xcc"0@=\x1c\xc2\xdc"\xf31@Xs\x9a\xe4\xb2\xf5.@\x89\xe9c\xa5G\r(@u\xf4\xca\xd1\x17\x020@\x84\xc5\xda\xafo\x08,@\x7f\xc0\x15]\x8d\xb7,@9*9\xf6\x94\xb7(@/;\xa7\xffX\x16&@\x8a\xba\xe8\n\xf8\x84&@\xe0\x86k\x82\xcel%@v\xab\xc83\xa2R-@z \xf7d\xf0\xf8\'@\xebf\x98\xa6N_(@\x10\x88`f\xe4\xac%@SY\x19\x11\xe3\xc0\'@\xdf\x84\xcf\x9cY\xb1(@?a\xaf\xf3\x96\x1f*@\xff#4\xf0k\x1b/@\x9a\xe0\x12\x8e\x19\x9c1@\x0f\x99\x1b\xfb\xc9g4@)\xfa\x03\x90\x14v.@\xf0\xce\xaa$\xc03/@(\xa6\x1f\x9e\xba\x05(@\x12A?~\x94\xed\'@\xfaxV\x86\xd8)*@\xe9\x81\x19\x17!\xdb.@\x8e\x13\'\x01\x96c.@U\x92^\x15T\xfc+@\x99\xec\x1d<8\xb9-@w\x1b\x10G\x7f\xe5,@\x96\xd8\xfe1\x17\x0e-@\x9e\x06+q\x89\xda-@\xcf\xdf\xfe\xafh\x19-@Hw:\x04\xa4\xbe0@sY\xa4\xe2\xb4\x13/@\xaaE\xcf#(f.@\xe1<\xe34qt(@|e\xa3\x84\x14\x1b+@\x82\x1e\x9b\xc9\x98(.@\xb1\x1e\xc4\x08\x9a\x8a0@\\o\xa1&\x9a\x1d,@\xdc\\\xb2\xcbY\xeb,@\x91\xb8\x1d(\xb9.1@\x13\xbd}{\xe3T&@[Wt;H\t,@\x11\xc8td\xf3\xbb.@\x9d\x99\x89?\x0b\x16.@U\xf5\xae2\xe4W0@@\xd8\xb1\xaf`\x1d(@\x8b<T\'\xc3\x181@}\xbe>\x9c\xce\xc0,@*\x01\xcaS\xe1\x83/@2\xc7\x87=\xad\x9d1@\xd6Y\xe1\x8d\xc8\xb1,@\x82M\xf9H1\r0@\x8a\x1b\x93g\xc8\xf4%@\x9cINW\x99\xe9/@\xd7\xc3\x0f\xae\xcc\xce0@!\xb3\xcf{\xa25&@\x96\xa5 _\xf5|)@L\xfd\xe1/\x12\xeb,@\xaf\xa5\xcfH\x10u-@C\xca\xa1|\xc4g0@_\xb7\xfc\xba-\x17*@\xab^\xcb\x12D\xcc/@\xbf\xd4f\xb8]\xd5(@\r\x81\'B\xc2\x1d.@\x17i\x92\x19\x1c70@\xac\xf8\xc6\xeaD\x7f0@\xe2\x95#\x9d\xcb *@\xf3\xd6\xe8\xf6\xc4\x9a*@\x00\xe8\x1c\x84\x07\xe8-@\x0b\x8eY\xe8\xc7e)@\x99\x87\xac\x04\xf4\xf5,@\xb1\xc3\x88\x81lo.@\xc0z\'\xc5y\xc71@\x12o-8\xad\x97/@\n4Wz\xd9g)@\x83Y<2H\xa1*@,\x1c\x05\xc7\x94\x8b)@\xcf\xc7\x90!\x8d-&@\xda\xba\x0b\xa8\xe5\xbf)@\t\x0fu\x8d\x0b\x19-@sA|r\x93\xf80@\xd5\x83\xb9q<Y)@\xbbZ\xa2\x17\x8dX\'@\xf8L8\xfa\xe8R-@C\x08\xaf\xde!\xe6,@\x83\x9bDR\x0e\x89(@\xbb\x9am_\x8b4)@D\x96\xdf\xc9t\xc1,@\x1b\xf4\x9b\xb6\x01\t(@&\x9d)\x7f\xdf\x00(@\xc1\xf5p\x14\x94m,@\x9eW\xf2\xeb\x81\xec-@?\xd2\xbb+{\x84.@S\x80p\x8f5\x0f/@\xcc\x0b0\xf4\xa0\x10,@\x9f\xe5\x12\xac\x81x0@\xebIt\xc7\xd9N.@\x0c\xd0\x14N\x99\x7f0@Q\x82\xee\x03\x06P&@\xe4$@\x7f\x85\x1f)@\xfe.\xeb\xb2\x0eu&@\xb2\xb7`\xecE\xea0@\x0en\x1b(\x9f\n-@$\x99\x82jL\x92)@P\xb6\xcb\x91\x14\xd4)@\x1d\x9d\x1e\t&i4@Dj\'1e\xed/@\x89WDy)\xc6%@\xccZ:\x8d\x91\x87\'@\x06S\x7f7\n8&@\t\x00\x86\xdb\x90\xff%@_4\xfcj\x8f\xe0%@>\xce\xed.\xacL/@N\xfc,\\\xa3\x86&@5R]\tX?/@\xf2\x1e\xdb\xb1UO.@j\x07\xf8q!\x9e-@\x9f\x01\xc2\xfa\x17l,@C\x8c\x94`\xfcP,@M\xf85\xdf\xf8\xcc%@H\xba\\i\xf2\xe5(@\x15?\x89\x12\xdbt*@\xd9\xc1\xc4l\xea`)@\xa5#\x17h\x90#&@\xe8G\x0e\xab\x15\xb2+@\x86+"-!\xf1\'@\xe0\x05\xd4\xecW\x831@c\xd9:\nV6&@\x82\xcb\xab\xfa\xdc\xd7\'@Z%\xd97@g*@7\xdc\xfd\x19\xd4>0@`\xd1\xd8\\\x05\x83&@*\xddY\xca9m)@\xae\xc6Q\xf3\xac\xb2&@\x04\x8b;\x81c\xc71@\x07U\x06\x86\xb4\x1e2@\x17\x88)c\n\xeb/@{\x7fa\x93\xae\xe00@\xd0rj\xffu\xec)@;\x02\xd6@\xa7!-@\xf3w\xef\x85]\xbd0@\t\xedf&\xfd\x02(@\xfb\xe6\x94\xdbO&,@L\x95\x94jc\xdb,@\xa1\xa57\xaa\xfc40@N\x0e\xa4fg\x02.@\xa8A\x15\xe0;#,@\x16\x07\xca\x04\xb51&@>\x14R\xdf8 &@\x9a8\x100 \x862@\x82\xd6\xc7\xce\xf7\xa6%@\xa0\x05\xe4\xa6\x8560@\xdb\xdd\x07\n\x93\xca1@\xc6s\xf22\x8e,1@\xe3\xb60\xaa\xb2P.@\x80r\xca\xa1)\xb3)@\xe1{\xb6\xb1vu\'@\xa3\x92A\x13\xe6\x99-@\x94-7~\xcc?2@hyO(\x90h.@D\x9dV\xb0\x84\xa3*@\xdb?\xa7w\xecY)@\xc0\xac\x8b\xfeO\x97+@k\x92\x8f\x9dWK1@\x1b\xf1\xd2\x8f8\xa5,@\x99{\xe0\xf8\xc4\xf4,@_l\xfeJQh1@\x19uQ\xa4\'\xdd1@N\x1b\xa2\xed\x1d\xc8(@l\xce\x1d!\x1b\xe0-@\xa6\xabC\x07{7&@9#\x19r\xfc\xf6)@\x83\xf9\xf5\xa9\xa6\xd0,@n\r\ri\xf9\xde,@\xf9Gs)\xab?.@\xa9m\x97\xe5\x83\x83,@E\x1e\xa3\xaao\x18/@\x0f\x97\xda\x0b\xaa\x7f0@\x1ay\xe1h\x9b`+@\xd0S)\x87\x9c\xfc\'@\x8cC\x9f\xd5\x04\x9f4@HdYX2#\'@\xda\x11\xc7\xc1\x11\x8f-@|\xa0\xfde\xa5\x13)@\xf8\x9b\x1b\x04\x9f\xf4\'@\xfa\x874\x17,\xae.@p\xa2\x8d\x92\x13\xcc,@\xd2h\x89y\x92"-@+9\xfc\xc1\x1f\xdf0@\xe7kgq\xb2\xba.@z2A%\x1b\xb9,@~z\xec[\xd1\x8a&@\xdf\x91\xd24A\xcd.@+VdpYU.@\xe2\xfb\xd7\x95\xca\xcc&@-G3\xbc\xc1\xb0/@\x1a\x80\x1a\x98\xe4;2@\x08$]l\xbbv.@=*w\x01\x87Y1@\x98\xc1\xe0\xe6e((@q8\r\xf9P\xb5\'@v\x95\xf3\xe9!\x7f\'@\xf2\xac\x8c\x15W\xaf(@\r\xee\x975\xfeo+@\xe6\xaa\xb0-O\xcc\'@\x1d\x1a\xedZ\x8e\x820@\xa9\x97\xbb\xc8Y\x8e/@\x1b\t\xa3\x1a\x1a\xca%@\x9e\xf90\xb4D\xc5&@\xaf\xa1H-\x04!.@\n=\x03\xd2\xf1\xa2-@\xd4z\x02}\x87\xd5,@\x8f\xf4\x82\xa5<\xd93@\x05\xc0\xa3\xa3\x1c[1@ \x9e\x105\xb3\xaf/@\xef\x9e\r(\x98S,@\xcb\xb6\x02|\xe6z0@\xe7\x82{o+<-@\x97\x07\xef~\x9e\x17/@BZ\xf6\xe0\xec\xd7&@2\x8a\xcb@\x1b\xa0)@\x84\xaf\x15\xef\x98\xee(@\xc9~\xccc\x88\xf60@X\x01Z^\x11B/@\x9aFM\xd9\xb7\xae-@gHiy*\xab-@\xecg\x8b1\xeci)@\xc6}\x16pap0@L\x03\x9e\r\xfc\xed,@;\xfc:?\xfe\xee%@v\xfe\xba\xfdk\xa40@\x95\xda]\xbdX\x1c&@\xe2-+\x96-\r0@\xa8\x1e\xbe\x086[,@\x97\xe0u79\x9a%@#\xb3\xf8\xb4\x11\xbd&@\xd3\x89\x86\x0c\xbe0/@M\xcakWt\r1@t\x1dg\xfd\xe8\xcf&@\xa3\xd16\xf2\xa4\xff\'@\xa5\x9a5\xc4\xf4J(@\xd1\xa3\xa0\x1e\xc3%/@\x8bz?Y\xe4\xb3/@a\xa5T\x8c\x1a<(@\\\xdb\x0e\xd7\x85b)@\xa6\xb4\xa2\xf4\xef\x8b\'@\x96\xc6\x88\x1b[\xeb0@\x8bW\x8d\x1d\x89\xf9,@\x99\x9a+#\xac\xbd-@\x81i=\xa8\xaa\xbe&@\xb7\xa1\xa0\xe1\r\xd6,@\x0fw#s\xec 0@\x82{\xa9^\x08\x12/@\xbf\x7f\xb2\x940\xa0%@\xd3k*\xc3\x98\x1e-@\xfb\xa0"pq\x14*@\x8e\x11\x90G\xc5\xc5\'@K)T\x05\x0f/-@5\xd0\xb0k\xf7\xe40@^\x1f\xf0\xe0\xf1}(@g\xc9\x9d\xa8\x06\xea1@K\x91\x1b\x03T!.@\\\xe7\x8b~R2-@L\x1d\x1f\x13#\x0f(@\xb7.\x9cK\x98+&@KFU\x82\xb9p%@W!\xa7p\xc5\xb4\'@\xc6\x13\xe0\xc5\x17\x142@\xa4\xe8I\xd8([.@\x91S\x04\x14\x14x/@\xb2\r\x9cQ\x1f+0@Tal\xbd~\xee/@\xbb\x99\xd5\xf6h\xa1-@C0\xb1\xeec\n1@)\xef\x93n\xe8\xfa(@\xa3\xcd\xf3\xa7\xb8\xce,@\xbc^\x9deP\n0@\x8f \x08N\x05Y/@i\xd3k\x9fx\xca,@n\xc3\x8a\xbb\xa9\xeb1@R\x92\xe6\xd3\x03\x1e(@J\xcf\x81\x808!-@\xbd\x89\xd6 ?!\'@[\xd3B\xe8\xa0v)@\xed\xfa\xa3\x99Dd/@]\xed\x8e\xe0\x0f\x95+@\x84/\xa1BP\xa10@\x10\x0c\xac<\xbeB/@\xea\xca\xcd48\x1f)@uq\xdf\x1e\xc7\xf9,@\x1b\xab\'\xa4\x9f\xe73@\x19\xa0tia\x86)@\x9b\xaf\xc4H\x89,(@=\x89r\xc5\xee\x99,@Z\xa6\x9c\xfb\xde\x000@\xcf*< \'\xc9%@n\xe2\x19BWW-@\r\xa2\xd3\xf7&\x121@Z\xa0`\x8c\x18](@\xb6\xc6{\xc7\xff\x1d+@GS\x12\x85\xeek-@\xaf\xcdr\x06j\xcb2@\x17\x161\xf9Mw-@y\xfa\rzw\xeb-@HW-C\xce\xd8%@\x81\xc5\xe5*\x1e\xe90@\x17f\x02\x8f11/@\xa5Q\x801\x10\xec&@\xb3]}>\x1cF.@\x96\x92\xb7*\x04\xa3+@\xe5d\xd8\tQ\xa6%@\x14\x02k\x8ah\xc6%@0\xedR\xb3\x1a\xed&@\x8f\xaa\xdf\xfaZ\x1d1@\x19\xe9\xee\xa8\xaf\x13,@\t\r\xe9\xe0w\xcd+@m\xd9n%\xe8\xd6,@\xe1\x17\xc4/Ht-@\x1c\xbeL\x00ZQ/@+3\xcc\x12n\xfe-@V\xb8A\x81\x9bz1@\x1f\xdd\xd2\xeb\xf1~,@\xeeo\xaa?\x95\xcb)@\xe1E\xbc\\\x14\x88,@\x95[\xd3IP\t,@\x8d\xa5\xffg\x9eB/@\x9b\xbd\xd6\xa4\xad\xbe+@\x13K\xb8\xaa\t\xe1-@\x98lge\xe5+(@\xed,\x7f?\x14\xaa-@T\r\x89Bn\x192@\x9a\x9dO\xa6\x8a<1@lr\xdf\x91\xa6 -@7\xd1\xa4\xaaq\xbf%@ \xf8?\xfd\xdfQ,@\x06CQ\x9d\xe9\xd44@\xf5)~\xcb\xe5\xee&@\x1a\x9b%\xcd\xd6\xf6%@\x9a\x02d\x019\xe7+@\xecun\xf9\xcf#&@b=\x11\x96\n6&@+\xcea`\xc7A1@\x88\xd8({\xda\x082@\xcd\xe9\x0f-\x01\xe2)@\x9c,+\xce\xfe\x12,@\xec\xed\x08\xa6e\x052@\x9f\x05\x96\xc9\xdd\xa8\'@3f\xd6\x17\x80\xb5+@h\xaa\x14\xe4k41@lWL\xf4\xd2$/@\x15\xadO\x1fI\xff\'@\x921\xd5#\xc6\x7f%@\xd6\xe1\xa4\xc1\xfb[(@\x14\xa9YF\x9d\r&@Y\xc0\xa7\x8b\xca\xcb1@]M\xf2%}\x8f,@\xfc\xc3\x05\x91\x9al(@\ts\xef\x93:"0@\xd62Q\xa51Q.@\x9e\x7foT\xbb\xe01@\xccx&\x07\xe3\xff.@\x19s*\x8b%\xa10@\x9b\x96\xd6\x90.\xf8,@\xd9%_\x8fj\xa80@\x1bG\xc7\x19W4(@v\xc2}x\x03K.@\x99\x18\x02KC\x86-@@\x01\x8a\t9\x16,@\x15v\xff1\x87!*@;\xee\x19\x84\x1dt-@\xa0\xd1\xf0\xb8\x1c\x1d\'@\x8d\xdbF\xa2\xc8\xd3\'@$>y\x8c\x0eO0@\xea\x8e\x13S\xed\x90\'@5\xc2\xf2\xd8[\xc5%@\xe4y\x02p\xe2\xf9-@\x07I_\xf6\x1b\xdb&@)(\xe7\xe9E\xb6+@/\xbe\xed\x82\x8dv\'@w\xa2h\xb8Pe+@HX\xdb,\xdd\x061@\xfa\xdc\xff\xf71\xca1@k\x06\x98r\x03\xdb%@Y\xdf\xbd\xb3\xc2\xd91@\x97\xf3\x94\xd4\x18\xce&@\xc6\xe6|\x17\x18{1@\xe9*\x83\xfb\xb6\x8d-@\xce\xfd\xe5\xb962\'@\xea\x115X\xca\x1a\'@Q\xb2\x88\xd5\xcd\x9f\'@\x86\xda\x10\xa03\xd1.@\'t.\x84\x18y.@\t\x06\x93g\x8e\x1e,@\xdc\xeaB\x07\x02\xac0@N2\x9fYN\xfd&@\xa6\xedc\xf4\xf1\x07-@\xb3\xe5z\xa8\x06\xfb*@4\xd1\xcfj\x11(,@4\x90\xca\xb1q\xfe)@>\xc0\xabu\xbe40@\xf3\x9f\xef\xe8 \xd2,@\xbc`<[>\x8e1@8\xcb\xbf\xbb\x12\x0e,@\xea\x1f\x8e\x97\xdf\xb8,@\x94\x11\x12\xf9$\xae\'@\x85\x9eiGm\x10)@WYH\x9d\xb0\x84&@zK\xbb\x93\xad:/@z\xc1\xf9\xdfP\xbd)@\xaa\x16\xd6\x00b\x8b&@=C\xb0\x8f\x0b-,@P\x7f\xcf+\x10\xe8,@\x97F\xe8n\xb1\x9c(@\xa4\x1dO\xed0\xf8,@n\xe8q\xf2[\xd40@\x06\xa5]\xc3$J.@\\~>\xe0\xcbt\'@\x91\xf9\xc7\x07C\xd8*@II \xb7\xa0\x92/@\n\x14\xb0\x8e7!2@\xf8/\xc2\x9b\xc6.1@\xf8m\xe9*\xce\x7f(@\xf53\x8c\xff\xae\xed1@\xcb,\x03\xef\x17\xc5)@\xa4)\x8fx)\xf0%@0\x16\xd4\xb1\x1e\x920@\xa9L\x91\xc0\xa5\xc8(@~G\xa1\x19\x9c\xf7(@9\xd5\xfd\xf3\t\x98\'@\xc0\x91\x9dAu\xdb,@K\xbe\xff\xfc\xd9S0@x\x1dr\x02?\x94,@\xd3~\x87\xc0\xcd\xaf&@\x9f\r\xbad\xdap,@\xd6\xdbz]\x913-@\xa5\x8e.\x14\x078(@J\x1f\xa7:\x9b\xb0,@\x99\x18o\x86\x93A,@\xde\x92s\xe3\xd9\xc81@\xa7u\x9cY\x83\xdc\'@\x99\xf6cJ\xd9\xe5-@W\x19\xc3\x91\xa4\xe9%@\xd3\x88c\xcfw1,@\xbf\xc8\x12a\xcbW0@<\xf0\xe7\xce4\x8c%@\x0c\x9b\x05\xe4\x96\x8b\'@\xe8\x0b\xc6(\x10&+@\xfd\xae\xf5\xad\xd5\x85-@\x1c(\xcb\xd6Ia/@\x1a\x88\xc3\xcc\xb5)1@D\xe1\xc5\xbe\x07F.@_\xbd\xc9~\xc9\x970@L\xa2$9\x06\xa1&@_\t1\xe7\x14\xfa\'@\x1a\x13\xe4\x17\xb9\x19.@\xf7;\xd4\x00\x17\xf6/@\x05\x94\x04\xb0\xa8\xd01@\xb8\xb0\xd5\x80\x00\xe9,@\xba9\xa4D\xfc\xbc0@\xd6D\xa3\x87%*)@\xfe\xe9\xfb`\x13\xaa\'@w%\xc1R\xf3\xc5/@\xd6\x8e+\xd9"0.@\xbe\xa5\xc4\xa6f*0@q\xa7\xc5\xc8z\x0b*@\xaf\x13\xca1\xf2\xef)@1\xc3\xd0:\xe1\n(@\xea5\x04\x08\xfam(@\xb0\xf1\xd4\xbe;\xe70@\x92(\xa4 \'\xf8+@(4\x0b\x1c+\x15.@\xddiRTT\x97%@\xc0y\xee\x00i\x1f.@-?\x85\xb9\x84i/@\xa2\x18"\x90\xdd\x162@\x9a\xf62\x8a\xd1\xaa0@/+F\xe2\xaf\xdc&@\xa3YR\xee\\\x82-@\x1a\x04\xaa\x9c\x1e\xd3)@\xd6\xc5\x15\xc5\xfbX%@\x0f\xac\x0e\xf5r\x8d,@\x1f\xee\x8fu$\xcb/@\x9f\x88S\xd6X\x0e,@W\xfd\x07\xb7\x86\x05-@\x98tS\xb5=\xf9-@\xd2\xafX\xc1\x8284@\xab\xdbP\xfb+<0@\xe9\x9a\x16\xc6\x97\xf6%@\xa3f0\xcf\xb6\x062@\x00\x15\xa2\x12u)\'@S\xfdi\xa6\xf2[1@\t$3c\xba\xce,@\xd7\t\\\xe9\xf6(/@s\xe4Ir\xb801@\x91T\x11\xb7\x9a\x811@!\x8a\xe8\x8c\x82!2@\xc0\xcf\x8d3z\xb8/@\xb0}\xa4F\xb9\xd8)@d\xdb\x90Y\x89`/@2\xeb\x96\x16\x9e\x85/@\xf9sPCF\xab\'@Z\x05\x1d?<9.@?\xf9R\xc0\x18\xa2/@\xb6\r\xe3\xe6\xde\x80&@\x83\x844\xd8$\x97/@\xeb\xbf\x9fbr\x94\'@\x81\xe8\x9d\x81\x94S+@6\x92\x1d\x83\x18\x96.@$\x02\xb3\x9fj\x90\'@\xbd\xe7B\xacq`0@\xa6x\x02\x0b\xfa\x980@B\xd3\xf3\xaf=C*@\x8fij50\\,@?\xd5\xea&$^&@K\x1f\n\x8a\x83\xd4+@\xf5T \xdb\xdb\t-@wvko\r\xce.@\xfc\xbc\x86x=b+@[\xa7O\x8f\x06\xe5(@-\t\xce\x98lI*@mI\xc6\x1e\xc1\x04.@\x1fSkf\xb5\x96)@\x19QF\x19A\xd9(@kr\xe0\xf4\r\xf11@\x1a\xd7\x17\x1bf\xb8+@3\xda\xc6\xbfG\xe5&@\xa0l\x14\x9f\x86\xae\'@\xef%\x96\xc4\xf2M1@\xdd\xd6\x87A\xcce1@\xf6\xe0\xb1\x0cC\\&@3\xf6\x1a4\x92\x9c(@\xff\\\xb7\x13\x0b\xc7%@\x91.0\xcf%\xa70@\xf7\xe3_a\xb6\xd9/@\xa7\xc3\xb0\xe2\x1aA.@\xa8\xa5\xd8\x02\x91\xa5%@\x0f\nP\xa6\x97A0@\x04\xb0\xca\xc0\xe3\x10/@n\xea\x1a\xb19\xaa&@\xb44\xd9\xb9[z,@#@\x8a\xbc+&,@)\x95i:\xe7\xda%@\xf9l\xc1\xe6\xcdL0@\xec\xb9\xf1\x05\x04\r0@\xd1\xa2{\xd0\x18\x1c1@k2\\`\xd3,(@=\xf8&\xf4\xad\xb1%@\xc3:\xca\xdd,\xef-@\xcd/}:\x84Q1@\x12\xd7v\x8b~*.@uo\xf3Pz\xe8\'@{P\xf60\xb9\x05)@3\xdbpY\xd7\x99+@\xcc\xde\x02\xc5\xe9\xdb\'@\xe6{\x9e\x96\xf1\xb3+@\xa9=\x03\xe5x\x16,@\x82h\x04\x06\xa3..@ bXe\xacC.@\x8fR\xb2M]50@\x9b\x0e\x103\x99;&@\x17\xd3\x826s\xad0@\xa2\xdc\xb6\xda\'\x8b*@\xa6b<\xc7\xb2\x04&@,\x14N\xdb\x83H&@.\x8cr\x98\xd3\x96(@f \xe1\r\xe7\x97+@a24\x9dB{0@\xfc\x85\xae\x12\xc4\xd9(@\'kH{\xc3\x071@Nm)\xdc\x83\xc8.@\x11I\x9e~\x02\xa01@\xc5\x8d"\xaa\xdd30@`\xd2@\x08\xddK0@Y\xbb\xe7\xa2\xdbP,@^\xc5\x81\xe6\x08\xcd,@\xb8^\x9eyl\x1f1@\xd7\xc3\x94?\x9d\xaf\'@\xbb\xa8\x80\x8d\xd4\xb7/@G\xbf\x14\xad\xf5>1@\xad{\xf6Y\x01%&@I\xf8\xb7\x9c\xac\xda%@|\xfa\xd6\x05i\x9c0@\xb7\x9e\xcdv2\xa5.@\xcb\x12\x14\xe1\x18(\'@3\xe0\x99\xe8\x98\xf6+@6\xfa^\x91\r@\'@\xb5\x93\tL9\x92\'@K*\xb4S/\xb4-@e\xa69h\xba\xfb%@\xf1\xf8\x9e\xcezm1@JdfP\xa3\xf8%@z\xe1\x19\x88\xa8\xb81@K\x08}"\xf4\xdf.@\x06f\xba\xa8<I(@\xb4\xd6\xa2\xf9\x02*1@j(\x98Z\xacl-@\xf3\xa2\xed\xab\x96\xc2,@\x94\xaaT\x8d\xa1\'*@)\xfe\xe2Bl\xed,@\x98U\xa4\xeb!}-@O\xac\'/\n\xad(@\xcf\x14w\xba\x18\xaa%@d(L\x0e\x07\x8b\'@\x95\xd7\xdc\xc5\xdf\x06-@\xd0d]\x08J;+@\x80\xee\xb4\xff0\xcd0@\xcc\xa7\xd6\xd9*/1@-q\xa8+hP&@\x0c\xb4Io\xea}(@\xedk\xaeuo6.@=\xdb3\x7fX\x012@\xe6m\xecE\xfa\x87)@\xf1\xfd@(\x9bs.@\x12\x10\t$G>1@\x12\x95REY10@5\x065\xc7:\xfb0@7\x11U\xe3\xbc\x16,@\xd4\xf1n*\x0f)\'@\x03ORt\xb8\x9b0@\\\x88e\xa4\nZ-@Y;\xd1\x14\xfcL-@-c\xf5\x9e\x80\x90-@\xb9\xd1\xff\x8ew\xfb,@ \x98\x8b\xb9\xb3\x90,@a\xf0\xfaqcA1@\xee\xbbI\xb9\xf7\xd7%@\xe9%\xb0\xe5\xe87+@g\x08\xee\x1a\xdc=+@\x87O\xf2r\x03\x92,@\xd1\xd1\'\xe5l\n0@I\xff\x91\xda\xf1\xcf,@\xd0\x9c0\xc6\xce\x1c-@\xa6\xf8\xf3\xae\xd1\xae0@\x9aHC?/\xba&@\xf0\xfc\xaf{\xd5?&@\xd1-\xf3\xbd\xfe\xa1/@uR\x155m\xcc&@\x14&b\x12\x14\xd5&@\xe7fWUy\x1c\'@\xcf\xe2h\x83\xb7\xf2\'@\x9dovL\xfa\xdb1@\xf5n\x15\xf4\x1e\x170@\x00\x18\xf2|\xd0\xd7)@-\xda\x13\'\xaf\x1e-@\x81U\x0c\xd6\xf5\xf24@\'\x8a\x1al\x8d\xd0/@A\xc9\x14\x83\x15\xb3&@\x1f\xc4\xbb\x18\x08\xa00@\xceX&\x9ba\xc4/@\\;:\xd0\xc1T0@ \xe6\xe6\xfb7J-@\xbc\x02D\x1a\xc5\xd91@\x17%\xbdv\x7f:.@r\x8c\x00:,\xb7+@\x1e4\xacB\x91\xcc.@K\x93\x89\x1f\xa9\xa4&@\xf5\xd1:J\x86J,@L=Qm\x89\x051@uj\x1e\xf5\x13\x9a.@\x1e;\xc3\xc0=\x8a&@T`\xd1\x8e\xb3R+@\x80\xff\xfd\xaf\x91\xdf)@\x1b\x88y\x156\'0@\xa8\xc3\xc9:\xb1\xa6/@\xab\xe8\xefzQK&@g\xa2a\x00\xcb\xca%@nC\xfcY\x940.@\xfd5\x1bxh\x97%@\x1c\x18K\xab\xea\x1b*@fd\x89w\xa5\xee1@\xe9\x86(\x97\xf9~.@\xec\xc9\x14\xe5\xf4\xdc,@\xa5\xa3\xd6\xa4\x1c\x1e.@\x12\x16\x82\x80\xb2\xa90@Y>\xa6JM\xa9,@n]\x89\x86\x0bi,@\x94\xd7\xca\xe24&1@G\xefa\xe9\ts%@\xbci\x1a\xec\x8a\x08&@\x8d\x89\x8e\x08\xed6&@{\x18\x935}\xb90@=!cW\x95\xbf&@\xda\x04W9\xe5\xca)@\xc1H;\x9e\xa9"(@K\x847&\xe2\xb8/@j%as\x98\xb5+@d1\xeb\xc4\xf4\xa62@he\xd39Uc/@\xdc\xd4gX\xfe}/@ \xb5\xd2z\x04t-@\xf5s/\xe8\xc3\xd0,@\x94jZ_\xf8\x1f/@\x10\xd3\xee\xb7\xe2B0@6\xfa\x89\\\xb0y1@\x9c\xc0`\x9b\x00\xa5.@\xa5\xf7\x18\xb9\xbb\xfb1@\xc3\xfc"^q\xbf,@\x8d\x9b\xac\xb4\x85y)@\xed\x91\x94|\xc9\xf8-@\x1e\xd0\xbeg\xe8\xd6\'@\xd0!\xd3C^}0@\xed\xdbZ\xe9\x9f\xa70@\xf8\xcc\x9a\xe7\xe5!(@\x1b\xdf\x14\x1d\x8a\x9c)@\x8b\xb1\r\x1aX\xdc.@\x1d\x15r\xe4B]&@FU k\x1cC-@\xe8v\xd8\xef\xfe\xb90@\n\xca9\xd3\xaa\xa8)@a,\x89>\x1b\x8e.@\x88\xd7fF\x1e\xff%@m>>\x8dk\xaa%@\xbc\xda\xc8\xdb\xea\xbd,@\xa8\xa4 \x0c\xf5w0@\x87.WD\x05\x0c.@r&8\xc6o\xa7+@\x87\x16\xb3I0\xdd*@\x81V{\x97\x0e\x082@\xcfS\x86*\xfd7\'@r\x119\x88\x91\x130@i6,\x9a\xa0\xe31@\xdd(\xda\x92\xd4>\'@\xbaB\x04&\xc8\x0c0@\xc5\x10A<$\xc81@>\xb6d\x1a\xdd\r0@\x19U@\xffo\xd3+@\x86ok\xb7\xdd~-@\x95\x80\xf2\xeb\x85\xda,@\x05\xd6"8\x0e6&@\xe9\x8f\x19\x88\xd5\x1f-@\x8dNY8t\xba*@gZ!\x9b<\xa9+@\xc9h\xe2\xddN\x12(@:",\xc5\x0e\xf0*@:/f\xae\x0b\xc2/@\'\xb5\xbb\x8d\xdc2-@J\x1a]4\xa0\x1a0@&\xcc\x0f\x02\xcbR1@D7\xce.3\xe92@$#j\x07\xc4\x80/@\x88\x8eAf>$-@7\x83^\x7fr\xd6.@\xf7j]u\xdb\xd9\'@\xe6\xb8Y=\x07\xaa-@M|\x7f\xf0\x7f\xe8.@i4\xd3\x1b\n\x8e.@\xf0S\x0b0]"\'@b\x89\xcd\xfe{\xa9\'@ZdKF\x00\xee+@\x0e\n\xf2\xddU\xaf,@z\xbeY<i\x9f\'@8\xc9\xcb\x97QY-@C\xca\\*\xce|-@`#\x91\xa4\xb4u,@\x96\x01\xb7z{d\'@\x12\xe3\xf8\x80\xf8\xf1,@\xd1\xc9K2\\M*@\xbd&\x11B\\\xc9%@\x7f\xc7\x95\xaeA.&@\x18O\xd7\xa3%\x9a.@\xc7\xbd\xf2\x96~\x110@\xee\x02\xfbad\xb7%@\xad8\xde"\xddN&@a\xb0q\x1b\xe5\xb4)@\xa9\x9f\xf2@:s,@\x04\x9e\xae\xd9&e/@B\x8f\xa0)\xed\xae&@P\xad\xae\\\xf9J+@8\xc7\x04\x06/\xdc,@\x16\x00\xf7\xe1\x84\xad*@H}\x97\xf6\xd2\xf91@p\n\x1e*\xf1j/@+#0\xdb\xdf\x9f1@O\xe8\xd5\x13\xf7>1@Z+%\xfez\xd9/@\r\xb3\x88\xaa\x92\xad+@\x01\xaf\xa7\xca\xff\xfa1@\xb32\xe7\xa1k\xc7(@\x97\xe8\xe0\x99]\xa31@\xdf\xcf0P\xd2"1@M\'^U\xefK,@{\xc0\xb3<\xec\x95\'@\xc1\xf0\x89\x10C\x1c(@\xcd\x17\xb0\x1dAh,@l\x9c\xc5\x8dqF*@\xe72\x16\x7f\x17\x84.@bpi\x9e]\xdd(@n\x82n9\xbd\x85&@\xdc\xcfA\x171\xc2*@%\xa2Y\xfdq\x050@\xe8P/U\x9a\x981@\x8d\xa8\xad\xcc\xd2\n(@R\xfa\x1a4~\xeb(@\xe4v\xf5\x8c\x8dh.@\xb83\x81Zb\xef2@\x8b\x9a\xb6#J\xbf,@\xed\xfbP\xc0=1&@\x83:\xfb=J\xa5-@lsu\x84\x91]+@g\x01\xbfFm~0@\xbf\xd5\x0f\xfdzh.@\xee$z\x93\x80W,@\xc2\xe6U\xf0h\xd7,@\x16f\xec\xb4eW,@\xd6\x95\xc5\xd3i)1@h\xd0\x87\x81B\xd5\'@}}[\xed\x13\xbb%@\x81M\x8b`w\x17.@w\x15\xf2sd\xd6-@\xfd\x16xh\x8e\x1f3@Z\xd8\r\xb6\x94\xed/@\xe2]`\xe4\xfdJ-@\xce\xa6\xe8^\xba/,@\x95m\xb5\xa7\xe0\x1a-@\xce\xb5\xdf47\xdd/@\xe4LJ\xaa\xca\x7f0@\xd6\x05Lq\xd6\xa5,@\x86\xb3\x98\x0eA\xe6*@\xa8\xae\xb0\xd6Z\x81+@\xdb\x08/\xcbd\xe41@(\xf6+\x16ba1@\xa2\xfd*<,\x92&@\x95\xac\x1dx\x14\xc6/@\xe5\xa1\xd2_\x1f\xf8+@\x89\x0b\x8c\xfeBr-@\xb2b\xe7\x1fj\xe2&@N\xdc\xb3$\x88\'&@\x8a\xac\x8f\xa8\xee\x9c,@\x009\xf6\xbd\xbf\xbc&@\x95p\x9b\xff\xa0\xa2-@Bc:\xf0F|1@\xd5$#y\xc2y)@\x89\xe2\xcb"\x14\x8a(@y_\xc7 .\x84(@U\x8d\x00]\x89~)@M~ku\x0f\xe9,@\x83\xf4W\x8c\xc8\xb7.@\x1a\x93P"Z\xb1,@\x11\xaa\xdc\x13\xb7\xa9&@\xec\xc0\tE\xce\r1@m\xe4\x80y\xff\xf81@\xf0\x0b\xa7\xb1E\x1f/@\xacbg\x90\xae\xfa%@\x16p\xbb\x84\xe2i(@\x91V\x94\xa8\x02g-@\x85|Y\x1aj\x88*@\xa7\xf5\xf4\xf8\xd8\x95\'@\x11\xfa\xbe\xa5\xf7./@F{\xaa\xf2\x06B0@\x1a\ru\x8b\xfc$,@P\xe6\x938\x93\xbb0@4\xcbh\xd3\xfc\x8d+@\xe4\xfc+Hg\xfc+@S\x03]\xc7|\xf4,@\x1d\x8da\xa7\xa4\xb1&@\xa9QCH\x9d\xe7*@$\xc8\xba\x8cp\x85/@P\xb6\xcb3\xb3\xa2-@P\x0c\x14\x0b\xe8x0@\xf9\xf4w\x85b9\'@\x93\xf5i\x18\xdb\xa4&@\xaa:i+"\x8e0@\x8aZ\xb1j\xf0\x181@\xc6\xc3=8\xbdT,@\x04\xc4\x1d\x1f)\xb0/@\xb78\xfa9BU0@\x85\xd5s\xdd\x9b\x90,@\xcaj\x11]\x03\x92/@b\'Q\xc6OZ,@\xe7\xe1\x01\x13=\x11(@\x80\xcb(\x94}Y/@7\xab2\x9bJ\xec,@\xbd\xf1\xc0\xf9B\x97.@U\xa7[\xaa\x86\x130@\x81v0l\xd4\xaf-@\xb0,[\x95\xe3y.@\x01\x9e7\x97t\xb1-@\xa2\x13\xcc\xd4\xbad&@\x10"\x0b\xbbw\x89,@\xe7Z\x00\x18\xb6.1@:_\x96i\x91\xbc%@W\x17\xa7\xf9]\xd3(@\xd1\xc2\xec\x13\x8e\xc9%@P,\xa79PF/@\xec \xace\x90\xb3%@\xd2\xeb\xc2\x82\xcc[/@\xc9\xe7\xf5\xf8:I1@zg\xd3\x0f6M(@\xb2\xc0\xe7,\xb2\x0b&@bl\xb5\xf1r+0@\x8c\xe8\x13\xc6\x16\xe53@\x07\xaf\xe4\xbb\xec\xd6+@\x87\xfa\x033\x8cY)@\x14+\x07\xf3\x1c\x04,@\xb3\x9d\xcfc\x01o-@\x02\x10\xff\xb9\xe9\x17.@\x80i~1|\t(@\xa9;\x87\xe1\x03\xd8)@\x13\xc8\xfb\x0e\x19U-@\x95\x19_\xa9\x1a4,@\x18\xf9\xf2\x01`R0@\x13\xad1\x11\xd9d)@kkp\r\x1a\xe4,@s!\xa7\x03`\xe6+@\xfcg\xd9\xf0\x14\x98&@ %Z\x91A\\,@\x0bP9\'X-,@\xb7\x13\x14%\x83P,@\x8c_\x9c\x89$\xdc-@\x10\x11Y"\t\xf8-@\xe4\x89o=\xc2R-@\xf4\x9f\xbbE\xc4\x03.@\xcb\x18\xd0]\x1c+)@\xe4\x84&\x897\x0e0@j/\xcfO\x13\xec0@\xcc\x06\x92#\x7f\xc6)@x:\x18\xf2\x9a\r)@f9!!9\x04.@\xbd p\xf8\xa6\x1f0@\xee\xd1,\x1d.\xbb\'@\x1e)\x1ci\xb5\x02+@ow\xf0\x10\x01\xa6/@P\x99\xda\x00\x06H.@nO\x8b\xc2\xbe\xef%@\xd1\xac\xcd>\x06E,@!\xc7\x19 \xc6\x0b.@)\x1c\xfdrV\x82+@pqx\xedR\xc2%@\xca\x02\xaa\x7f\xd3\x15,@W\xd9u!e@,@\x97\x19\x08\x83r\xb7-@\x14V\xb6S\x9a\xee,@\xb8t>A\xeb\x97,@\x8c]@\xdarv.@\x1aS\x15\xa2\x99\xef%@\x1d\xdcb7\xabN,@\xcdq#e8X1@\x18\xc0\xed\xf6\x86\xcc0@\x99\xd5\xfe\x9cy\xd5-@\xf4c(\xfa\xb1\x04-@\n\xd4\x9b]\xa0\x0b(@\x92\x9b\xbf 2x)@3C\xccJ\x90\x930@\xac\x02\xe5\xfc,\xdf,@\xa0\x99\xe6O\xdf\xcc1@e_\xfb\xab\xd6\x88-@\x9a\xacA\xb9\xdcJ.@1\x8fy\xa0\xdd\xa61@{\xc2x\xbb\x14\xc8,@A\xe7\x85\xfe\x82\xa81@\xa9\xbe\xbe\xc3\xa0\x8e.@\x18\x14\xff5\xea\x8a\'@\x03s\xa89\x13\x8b0@\xc3U\xbc\t\xb7\x0c1@\xf7\xe9\x1b4\x83a0@`\xfa@\xf7i\xe11@p}\x8a\x1d\xb6\x7f1@\xc9\x86bu5{-@Rua\xd2\xbf\xec\'@\xe1\xc1]p\x0bD&@z\xd1qo\xdd\xbf+@\xe39>T\xcbO.@M!\x08v\xa60%@\xc6\xfd\x0e\xf9+\x86.@\x9c\x83R\'\x18d.@v"\xfd\x1e\xb95&@1\\\xb6\xa3\x93\xa4\'@\x18\xac8\xba\x1bH1@\xc0\x12\xa2\xe6C\xb6&@\xeb\xe9\xcc\x05U\xc3,@Z\x16}\xd4\x97\x99)@\xfc4\x92:\xc1\xb3/@\x87\xa8^\xae\x8a\xab,@\xb2Ap\x1b\xa3R0@V\xf3\xc9\xab)\xf5,@\xebk\t\xfb\xd1\xbe-@\xcf\xa1\x9a\x0f@\xfa/@\xec\x8d\xdf\xc5\x19\xbd.@\xb7=\xf9H\xbc\xff(@\x8e\x05e\x8e\xf2\xcd/@N)\xcfz\xfdF\'@^\x91HH\xda\x8c1@|\x0f8*K\x15/@\xe8\xa0\xffm\xea\xd0/@>Q\x13zvz.@\xab\xb9\xcb.R\xb0,@XfB\xado\xa4&@\xb8b\xa0g\x93J.@c\xae\x8ev\xa3\xb4/@E$\xc8\xf7\x07\x831@M\x90\x88iW\xf0%@\x11b\xa6u\x88\x180@\xca)-@s\xa0/@]\xaf,\xc7xq.@\x17\x95(\xc3\xd1\xa2&@\x95\xacs\xf2\xbe\xfc(@8\x197y\xfa:.@Q\xfeh\xa0\xb14-@w1\x170\x8f\xb9&@\x0f\x85J(r\x9d1@RF\xa2\x01s\x03-@\xf8\x10\xb9\xf6t\x991@ \x00\xcd\xc3\xbf\xac.@W\xb3\xec\xe7}l1@\x9d\xe8\x92\xf6\xe3**@\xf0?x^\x11\x93/@\xa0%G\x90\x89t1@\xe5m\x06\xcee\xb0\'@\x8e\xa1\x98pv\xfa,@R\xf2\x1b\x86\xc2\xd5-@\r\xa7\xe9K\xa8!-@\x99\xa3vz\x88\xaf1@$\xe5\x18\x1e\x0e\xcf\'@j[\x99\x00\xff\\-@\xbe\xb5\x97{s\x90.@\x83U8\x1e\x08$0@\xa6\xebd\t[^1@\xc7\x87\x9c\x06\xcdq.@\xb0fH\xf5\xa3\xb1,@\xf1\xea\xc0\x93~\xe6*@E\xef1\xf7\x88\xfa3@\xb2\xf6\x81\xbb\xa7\x8e\'@\x8c\xf9&\x0cF{.@\x7f\xddJ6\xae\x021@\xdf\xa0\x9a\xb5z\x0f&@\x04\xab\xc3\x86\x19\xbf1@\x0f\xf5\xb2\xe2[\xa2\'@dV\xbd\tbF+@\xac\x02`\xcc"&.@\xc4-\x19]\x82\xcb.@!%u\xd8\xdd@+@\x01\xde\xb6O \x7f.@_\x0bQ\x1eV\xbe&@\xb9\xde\xa0\xdc\x08g0@\x12\xe8=wcE+@\xe3\xc9\xec1\x14[/@\x02\xb8\xad\xce\xbd\x8a0@\xf9\x16\xed\xa5\xe4{(@\xa4\xda\xee\xca\x01.&@ooF\xcc\x1d\xb20@\xcc\xd21\xd1,\x15\'@eU}\xd0\xf0\x9f&@\xec\xb5y\x10\xaa\x00\'@d\xc2VO"z+@\x00\xb6\x94\xe7IA,@\x9a7\xb5b]\x05,@\xe5\xd4\xfbc<|/@\xfb\x06\x07\x905T*@\x19\xa0\xee\xbe\xab\xa0,@\x08\xc0o0\xcd}-@e\x81\x94\x18\x86\xfd\'@\x1c\xbc\xba\xa0\xf4\xd0&@|\x81\x7f+i\x1c\'@\xa5\x05H\x8e\x02\xa2/@\xf9\x98\xe1W?\xd30@\xd7\xc3\x0f\xae\xcc\xce0@$\xea\xd30\xecF1@@0\xd9\x7f=)*@+\xd4\xb5\x85N\xdc&@\xb1b\xe1\x95\x17A,@\xfe\xf1\\[7\xd83@\xbc;i@\\\x88/@\xb0\x9f_n&\x991@\xa6yY\x11\xb1\xfc/@f\x8f\xed\x96\x8f\xd90@#[uK\xd8;0@i\xb6\x16\x1f\xef\x06/@\xff\xdfTU\xa1\x1a,@{\xc4x\xd1.\xcd\'@\xd6\x9f&$}\x82,@\x933\x9d6\xc1\x13&@,\x1a^\xf0\xe5l%@V\x97\xba\x93oT&@,\x19J\xfd\xe0|&@\x86c\x1f\\\xfe /@s\xe8\x1a\xfb\x13\x81&@\x9ccH\xff\x1d\\+@\xf5S\xd5a\x18\xaf+@\x0e\xe9\x193\xccz/@\x84\x19\x9f,\xe1]0@\xf4[t<m#,@\x05fL\xf3\x8e\x070@a\xc3\xb0l\x9b\x17,@>\x1b\xfdhG\x071@\xa7D\xfc\x01\xcc\xd0.@7\xa6\xf3\xf8T\xd4,@\xb9u\x8a\xc3\xc3(&@\xbd\xe7\xde\xc7n\x89/@\x079\xb3\xd5\x03\xc9%@04<\xba\xb8Q%@\x97L.\xa2\xc4\xea0@\xd8\x9cq\xed\xba\xb61@Y\x83F\x01\x13\xb2,@\x04"Y\x03\x0f2&@\x13@rj\x01\xe9,@\x9d4B\x93^\x99&@|\x8fD\xdb\x9450@&N\xee\xed\xe4T(@\xb3\x8bN\x99\x7f@/@\xb4\x9c/\x04\x1d\x9c-@\xaeVP \xe51-@\xdft\x7f}_\xc01@\xa3G\xe0$_a)@\xda\'\xdd\xe7\x1ev*@\x82\xa0.\x9b\x84\xb9+@u\x85\x12\xf6\xdc\x90/@&dT\x9d\xd9\x820@t\x9b\x9a<\x83\x142@\xbc\x13\x19@\xa2\x861@Y\x96n\xbf\x9cv&@\xa6\xfa1\xbaM;)@<#\x12\x97\x03\x9e,@\x89\xcc\xfa\x8e\xfd\xf8/@=\x82c\xde\xc0\x9d1@\x86\xfc\xdd\xbch\xd80@g\xe0yA?R&@M\xe8Q)\x88\xc0,@\xf6$\xbeF\x02}&@\x0b\xa40\x0e\xe5Z)@-\x04\x17\x96>\xc30@\xbf\xf3\x8a\x94,\x1b0@\xd5\xadPL\x1em-@>\xdde\x87\x1bo&@)\xaf\xaf\xd5gU.@\xbb\x93\x84\x0b\x0f()@\xc1\x98\x1d\xb6\xd9\x10&@\x04\x8f\xc2\xed\x04\x94&@\x01K\xc7\x948\xe0&@\xc8\xe7kj\xb6\x88,@\x90R\x89\x9dY\xa1)@\xba\xc9+\xeaV\xbd/@$\x90|\x06\xaee0@\xdb\x97\x9e\x1c\x91X&@\\\xceV3\xe9\x91.@\x05K4\x8fz\x8a.@\x17:P\x90s\xfe&@\x0cr\x9c\xfb\xf9\xd8\'@\xdfu\x08f\xb8\x16,@\xfa\xdf\xad\xef\xfeC1@\x113\xe0K\xc2.&@6&\x03\x8f\x0c"-@\xe0^p \x9f\x16,@\xb6\xb33\x06\xdc\xc81@:\x80\xcdd]\xa3,@w\xf6\x05\xfb\xfb\xea%@\xf1\xd9(\xab_ ,@z\xc1\x10=_\x8b0@\xed\xd6u\xa0y^.@q\xc71\x9c\xb6\xfb+@\xffa*\xa4\x17K0@2\xc2\xe0\x9e\xdfP&@\xb5\x0fpz\x04C1@\xa7\xb5\xd9\x08\x1e )@\xcb\x86BA\xf2\x92)@\xd7\x14\xe3)\xde\xa6)@\x03\xcb\xac\xff>\x17,@J.>\xe9\xb7\x1d,@4\xb8|\x02w\x8d.@\x06\xab\xdc\x8d\x7f\x910@\x03\x8d\xdb\xbc\x17W,@\xaa\xae\xd9,\x91\xdf%@\x1b\xf7\x18s\xc6\x990@\xf6\x89\xb6\x10\x0e:1@\xb4t\xb84\x89+&@\xff\xc6\xdc\x98/\xa41@\xa2\xc6d\xca5\',@E\xbc.\xd8\xd4n(@\xac\x15\x87D!\xc91@FL\x92\xdb|\xa30@\x02\x93\xfc\xa8\xe7,&@\x96\xe3=\xb0\xf041@i\xc0\xb7!\xf2\xf2-@\xbf\xe2\x92\x9fl\xba%@\xe6Qle\xe1m0@\xbc5\x95\xfc\x83\x12&@\x9d\xb4\r\xc3\xff\xf7(@\x1a\xc7[\xdc\x8a\xd2(@\xd2\xcb\x91hU\xa4-@l\\\xb9\x9b=\xd00@:h7\xf5/u)@\x9bV=\xcd\xd9\x0e0@\xf6\xb2n\x8a#21@\xc419\xb5P\x9a-@)xz\x84\xc2\xdb1@\x1fW\xe0\xc5C\xf9-@\xffq\xbdl\xfbd5@rt\x010>=0@lp\xfd\x96\xb6\x1c(@\x98\x92n\x19(\xf8%@\x95\x89\x1e\xbdT0&@\xdf\xf40\xa21\xe4)@\xa3j\xb0\xa8\xdc{0@*\x87\xb7@C\xf0%@\xd1\xb7\xbf\r&\xd60@\xc7\xee\x86\'\xb7\xd10@\x93\x95e\x8b\t\x180@i\xb5\xf8\xf6Vh4@\x84<\xca\xbc(\xdc1@\xa7\x0e\x8f;i\xc4\'@\xa3\xb0\xf2\xbb\x01q*@\xf1f=\xb7\xe3\xa1-@\x9a\x82\xfb\xea\xd2\x15&@K3P2j\xe21@\xa8\xf9R\x02G\xa2&@2\xc31,\xa8@0@t \xe4\x88\xad\x82-@\xd3\x92?\xaaB\xb0%@\x1d"\x81\x98\xed\x03/@\x961c\xe9\x00\xf8(@r\xd3\xf0\x8a\xaf\xb30@6\xe2\xe1\xbe\xf0\xce,@\x7fm\xfa\xdd\xd1\xbf,@1\x9e?!\x0c\n)@\x8c\xf2Z\xfb\xc8T.@\xff\x1c\x90?\x87E,@l\xc7V\x8e\xe1\xc5\'@zd\x12\xf2\xed\x1a&@\x0f\x88\x1a,\x95-+@\xe9\xea\x84|\xe1\xc6*@@ \x069\xcb\xb7%@\x99\xb89\x97\xe4\x0f&@7\x19\xe5\xce\x8b\xd9(@\xe8)9\x0e\xce\xbb)@\xeb\xa8\xbe\xbf\x98z/@\x02\xe4d\xd5\xe3\xef\'@\x01\xbd#\xb8Q^1@\xd5\xf0\x91\xdb\xf1\x88%@S\x85u"3\xa30@\xfb\r\x05\xed\xe3\xff-@\xd7[\xf3\x85"i4@\x0e`e\x13\x04\xfc(@\xdb\xb3\x874\xc5`-@z?k\xfa\x94\xe0)@\x17\xd2m\xa4W\xf8.@\xfe\xe2\x82\x9a\xfbU*@C\xa4\xac\xa7\x0b\t1@\x97\xe6J\x10cr-@/\x92*\r\xd3\xa7%@\xae\xa2\x94Y\x11h)@\xed0\x94PP|(@N\x08\xe6\x1aq\x0e&@\x95\xf2\xe4h\x15\xf6)@1\xffY5H\xee1@\xc7r\x0eB\xd4V-@\x94k\\\xd2\xd002@u\xe5\xb4\x01\x92\x7f*@\x02]\xe8\x84\xf2A1@\xcc\xd56 \xf3\xa7/@y\xce\xc1\x08U\x06)@\x82TSI\x1a\x15&@\xc9\nB\xca\xd6\x04*@\xa7\x9c\xe00Kf-@\xc6\x06\x1c\xfc\r\xcc%@\xca \xb5\xda\xed\xd8(@7=\x8f\x8bn\xc7+@\x04\x0f\xe2\x847\x0f&@\x989\xb5\x15\x1d\xca1@%\xf1\x12\x1d\xb4e%@%^\x04\x0e\xbb\x811@\x15\ns\xc3/\x86.@\x12V\xef\x9b\xfb\xd1+@v\x9ak\x1f\x17|1@,\xce\xab\x16\xcb\xef1@\xfe\xd5\xfc\xeb\xe1\xf3%@\xe2\t\\\xa9~*(@$\xaf8JR\x99/@\x1cB\xef!\xf0\xd41@\x18\tNz\x01\xd2%@\x88\xac/\xa2\x04\x19*@\x1d\x9a\xe3P\xbcm%@\xeeHn\xe0i\x0f&@\x96\xa0J#\xe74,@\x85\x7foZ\xd9\xb30@\x97t^&l\x17%@g<\xe1@\x91\xdb%@0m\x10\xb1\x02M0@n\xdb\x1bg\xe3\x1d+@<@\xa5\x91\x7f\xa0/@\xdb\xc8`$6\x131@\xbb\xf2\xe6Pj\xec/@\xe2\x98{\xdd\xa5*%@\xfd\xaa7\xc1\x8a4/@\xa0:yr&\x19&@\xd7Q\xb3\x06\x7f\x1d2@b\x13\xc8\xc9u\x9d1@\xc0U\xb7\x1aXQ%@\xa5\xc6F&b\x9f(@\x90g\x05\x19\xb1-(@\x06\xe8\xe3\xeeLL(@\xa0\x0cT?\x99\x18+@9XL\xfa\x95\xed\'@\xe5\x92\x86]\xe0\x13+@F\x02\xf5\x01\x99\x1b2@\xf5\xc5Y\xd1\xaf\xec(@/\xa1\xae?\xe60(@?\x81\xf2\x14\x01!(@z\xfcKZ\xe7\x980@\x8b\xde\xbd\xf3\xea\xe3&@U\x94R\xc3><\'@\xe6T@\xf4\xc1\xb9&@\xc3\xf7F\x9e\xcc>/@\xd7\xadC\xee"\xe60@\x91\xc6\xe8\xbd\xfay.@\x0e\x87\x8b\x0b\x17y\'@Sx\x7fZ\xfb/)@P2L\xff\xe0)(@\x07\xfbE*8\xdc\'@|A\xc3\xb1yq1@\xa6\xd5\xbe\xef4\xcd%@{\xda\xef~\xda\x12+@7\xf9\x96-\xe5x,@:\x8cm\xe5\rq-@\xd0\r\xb81\xe6\xd8\'@\x86\x02\x18\x0e\xee\x900@\xa5\xc0b\x12\r\xff\'@M\x80BQ\x93\xaa\'@\x92\xf0\'\xea\x9f\x17\'@\x83e\x15\xf3ZD%@\xee\xf7 5C\xd3\'@\x81&O\x0f#A/@v\xc6\x14dT>%@\x042\x91\xfbDQ,@\x15\xcbC\x8ds\\)@Mc\x13\x9c#b%@\xe50$HNU*@\xac\t\x93\xed\xda\n+@4|\x83O&>%@\xf4J\xd9y\xd7\xee*@E\xa0t\'\xf6a+@m\xab\xfaP5\xc0,@"]H\x8f\xa8\xae0@i\x95\xa5\xa3\x0cJ%@\xf2g\xd3\xe9\xe4\xa10@gTQ\xdf\r\x07&@T?\x1f;`\xce0@\x02{\xf2a;\x01&@hH\xd3#\x02\xa2%@X\x87\x86\x8at*+@\xa9\xb5q\xd3n\x12.@|\xc0\x13\x07\xe8\x8d(@\xa72\x180\\\x80,@+\xec\x83$e^0@E\xf8\xeeSn\x8d0@\xc8\xd8\xc0\xd2\x1c;1@\x98\xde\x1a\xf6\x10\xdc+@\x8c5\xac\xf0GO)@\x17\xd0\x15\xa6cH(@\x1d\x82\xd2\x82\x88\xb0\'@\xf8\xac\xaa\xba[\x1f.@]\x05\xe1\xa8 \xbe)@\xf9j^\xfe\x0e2&@c_\x00X\xd7\xbe1@9C\xbc _6+@1\x819I5\xbf1@\xe5\x04s\xf2\xe3\xe50@\xad\xe3D\xba\x1c\x12&@\xda\xda\xb5n@\x00)@B{\x84\xca\x9d\xe5%@l\xc7\x0eyB\xe0*@\t\x8b\xadQ~\x11.@\xca\xf3\xf7x\x96\x87)@\xd9\xfdJ\xf1&62@iV\xd3@\xbd\xfe&@\x938\x90<G\xa6\'@9\xdf\xc1V\x14\xf4*@\xc4\xf0\xac~3\x17,@\xef@\xb1\xc8N\xa2\'@\xbfdZ"Y=,@x\'\x1e>\x07\x97/@n\x08\x80\xec\x94\xef1@\xce\xf1\xa8\xf5\xe0\xde%@*\x96_\x01r\x1f.@\xa7\xc7\xb2\x98\xb8\xbd(@\x86\x0e\xfc`\x97\xbe(@\xbano8x\xde(@1\x7f\xdf\x18\xc1s,@\x94$\xe7~_-(@n\xc3\x8a\xbb\xa9\xeb1@\x17\x04\xc1"?g,@\xd6\x87 \x8b!j0@\x92q\xfa\xd1R\x03/@\x06O\xc0\xb7\xa9\x1e,@/^\x08\xb3`\xf4\'@\x93\x88\xb9\x1fly(@\xe9\x89\x9e\xb1\x10\xcd1@\x8c\x9e\xcfcE\xfb%@\x91\x9c\xa0\x1f\xe0\x0c-@\xd5P\xa1n\xb8\xdd+@\xab\xa8\xad0\x95&3@\x83\x9ek\xdd\x99\xe7+@6;\xf7\xe6#\xd2,@\xcc\xa2\xd2&1\xb4/@\xde\xcf\xf4\x9b\x9a>1@\xbd\x10\xb9\x00\xdd\x19&@R\x88\xa4Y\xae\xa5,@\xcd}\xb2\xeb\xf0\xce%@\xc9\xb3~\xcaB\xf81@\xb3Sd\x05<\xf4,@I?\xa1y\xed\x85/@\xbc\x189\xf7\xb4\x052@x\xf6\x819m\x951@}\xb16\xaa\x10\xe4/@k\x0cf-\xd2\x1a\'@[#\xcc\x1d\x0670@\x8dSS&\xe1|,@\xf3-\xbb\xfa\xa5x1@\xdb@f!M\xfa\'@\x9d\xa4\xa1\x82\xe3\xfc)@4w\x03A%c)@\x92\xc6)O\xaf\xa8\'@\x1a\x86JpW\xc7+@\x99\xae\xab+}\xbe,@,\x8f\x07\x0eXD&@U\xfb\xe6\xcd:\t\'@\xa1\x91:$oO\'@\xd3\xf2\x19\xb1k8(@\xc2w\xa8\xa9\xb5\xc4,@\xbc\x14\x04\xfd\xc8t1@\xa7u&:\x83e0@\x13"\x05w\xaf\xa71@W\x8d\x94\x10Z\xec0@\xad\xba\x8e7L\x99(@\xec\x81*\xa3\xec\xcd%@\x1cE\x99\xb0\x9c\x14)@T\x80.k\xee\xc6&@\xd6\xafO\x9d\xa4`(@3@\x8aW\x0c\x1d2@\xf7\\\xban4\x86*@5z|\xef\xf2%\'@/P&\xfe\xd7g&@a\xbfW\xa1H\x070@o<~<\xadD\'@\xd1J\xaf\x96\xf3\xa7\'@\x9a\\\xd0!\xdb\xe60@\x0b)\x14B\xfb\xbd\'@k\x91\x1c\x10\x9c\xe51@x\x14\x86\x9a|\xb3(@\xe9O\xc7;\xaeE&@\xbdB\xb2\x1a\x14\xc6,@,b\xf4\x8c\x9ck.@\x8cW\x86E\xd6\xf2(@S\x05<\x1d,1(@\x06:\x9cK\xde\xbc.@\xb8\xcc\x83\xb5\xc3\xa5/@/\xbf\xce\xbfIU)@UQ\xd6\xe6\xcf\xc0\'@\xbdS,:Q\xb5(@,\x15\xfc\x17\xa2<4@\xdf\x04\xf3\x10\xd2i(@\xa4\x95\x88|1\xe4(@\xf5\xe8e\xd1$\xf5.@\x9e0\x16\x9b\xb6\xb0(@\xf2\xdf\x0b\xd0\x9b}0@\xb5\x93u\xc2\x0b\xff-@\x18\x91\xb7\xdc\xe2I0@x\x03w\xe5\xfem/@\xc6\x98\xf5\x96?\xf81@s\xd2zfD\n+@\xa6\x9aVnHY,@\xda\xa1!?zG)@c\xdd/<\xf7\x88&@\xd1(8\xb4+\x1e0@\x83L\xb5\xdf5\xff,@jyf\x96&\xf7%@n"\x9c\xb4\x9dM.@\x7f\xff<?O\xac,@P\xc6\x80\x98\xe3e-@\xfc>\x8d\xbe?\xc7%@\x90\x9f\xee\x1f\xdd 0@ l5Ahs(@\x88\x8cK&\xe3\xf0.@\xbc]\xd0@X\xc0,@Q\xb1\xcc-\x19\xbc0@\x9e\x87\xa4\xf5\x1d\xda\'@\xf0\xd4\xf4\x8e_\xef/@x\xd3\x05\xfe@\x8c%@\xc2z\x81\xb9\r_0@\xea\xdbc\xed\xb2\xe8%@\x0b\xf1,rrp)@\x86\x0b\x88\\\x85\xf3\'@3e\x0e\xbd\xca\x901@t\xc9\xbf2\x9c\x14.@\x9c4\x16$\xfa\xda(@\xabm\x0f\xe2\xbcp(@\xb8(\xdc\x06\x02\xce\'@O*\x8dq\x851/@\x1e\xe5H[V`*@z6\x88\xe6\xcc@)@gD\xd4G06-@n\x83\x19N\xc8")@Y\x8a\xb7\x8e\xc1\n.@\xb4\x11L\xb4g\xd4/@\x85&\xb4\xb9\xd8\x9a(@\xb0\xbc5\x81\xc1\xf8&@\x8b\xf6K\xca\xb8\x12)@\xbfO\xbb\xa9+"(@-\xf9\xa1\x1b\xfe\xbb,@\xfe\xc5V\xbf\xd0\x05.@\x10\x19re\xb4\x1a\'@\xad)\xc1\xd4\x17\x002@\x14a>\xa2Z#/@\x92\x0c%$\xc4U,@\x92b\x1fj\xec\xd3-@\x84\x97\x9fXE\x19(@F\xd8\xce\xbe3\xc9(@\xea}\x04\x13G\x98.@\xca\xcf\xa0\xdc\xfab.@t\x99Jy\xd0\x18,@\x1f\xb3\xd7q\xbe\x0b(@f\xadYuJ\x871@\x89\xbb{\xf0Zy-@i)L\xd7@\xff(@\x19\xaf\x07o\xcac/@\xf2\r\xed\xc3My&@\x9b`\xbc\xed\x1e~&@\x15N)\xc9\xc7\xf3/@\xb3;cA\x14\xf5.@\xff\n\x81\xcf\xbc@(@\x93?\x97+\x85\x13)@&bW\x01\xa0K/@Y\x0e\x08\xd7\x86\x861@Lj\x97Ks\xc7-@\xa7Fju\xe9>)@\x04b&\xbe\xdd\xa1-@8\xc9\x10mq\x8a/@\x03\xd7bI\x8e!)@\xef\xf4\xdfL\x98\n.@_\x9c\xf2\xe5/\xba-@x\x9d\xbc\x90n\xec/@\xf6\xc2\xdbz\x8c~0@\xdfp!\x8f e1@\x17\xbd\xb3\x8c\x8f\x1a/@\x8c+\xa8U\xdf\x952@\xe43\xbf;\xd5},@q\xde\xda\x86@L(@\x03]\x8c\xef33,@k\x1b.\xd5\xec\xf8,@\xe2f\r\x00\xe6\x1b1@\xe7_\xcea\xf0\x85.@\x9c\xcd:$\x08\x1a0@|\x1au\xceog-@\x9b\xbao|\xc8\xd5\'@\x8b\x91~y6\xad0@c\xbe\xf6\xb2\x9cm&@R\xb6Yzp\xd0%@\xc7{\xaa1\x83\x9e/@2NA\x01\x04B-@\xd8<^kO"1@\xb7\x1d\x01\xe9\xfc\xd4,@\xdar\x16w\xeb\xdd/@lyI\xf7\xae\xda,@Z\xef\xfd\x98\xee\x1a/@\x94\x9f\x8c[D\x01+@\x8bk\x7f7\x03\x85.@\x87\xe65\xf7\xc0\xe4-@\x8c\xd7^pr40@\x88{o1\xbc\x0c(@@\xc7\xb4\x9b\xf3,)@\t\x8e\xb9f\x824)@J\xfc\x89\xa1\x96P(@\xc1p\x01\x936\xba/@?\xb0\x861\xb4\x12+@\xb7\xda\x93\x7f\x9e(\'@o4\x82\x82F\xb5(@\xfe\x9a\xd0\t\xdb\xf4.@\r\x10,\xa0\x14\xb5&@\x87\xb7\x1d\xb38n,@\x1a\x1f|\xc2\x10A(@\xfc\x87\xa2&\xdbP(@\x19\x9a; )2.@9X,\xed\xc7t&@\xcc\xba\xd4\xd7S\x93/@\xae\xabJ\x8a$\x9f&@\x93,\x10bm\x0f(@\xb3\xf3*\x16\x91\xce&@-K\xc1\xa2\xa2\x040@o\x1a\x7f\x18\x91x+@\x15>\xfd\xfa\xad\\.@\x93\xa0\xbc4#\xf5,@ \xe5\xdb\x911\xda(@\x99\xdcf)\xb6U1@g\xeb\x1e\x83\x80\x80-@\x9a)\xe6&\x06-%@\xe8hWU\x1d\xff\'@\x7f\xb3\x06\xf5O\xc7(@\x7f\xae\xb5\xee\xa6\x0f&@\x87\xfe\xc1\xb3_ &@\xe9W\xb4=Y\xb5,@\xaa\xab*\x1f=\x96)@\xba\x88\x16m\xa6\x150@\xb1\xc1Q\x8a&\x0b0@\xa6\xfa\x1bX)[,@\xb6\x89\xaa\x89t\xa8+@\xdf,\xfc\xfd\xdf\xe6(@\xa4b\xec\xd7b\xa8,@5d{\x86\xe5\x82-@t\xf97:\x1d\x0b/@_\xd4\xf5k\xd6g&@X\x95X)H>)@~7\xe18\x01N)@h\xdc\x12\xd8\x94\xdb+@ \x9c\xba\xfd\xa1\xaa+@;Ssku\x16,@\x98\xb5\xd0\x16\xb4\x1c/@\xcd\x99\xf0\xe9\x9c\xe5+@\xfa\xda\xfcI\xae\x01-@Eq\x00\xb6>\x16,@\xab#\x90n\x9c\xd2+@\xf1a\xe4\xf8\xb1],@\xf7\x16\x15kfN,@r_W\x0c\xa9@-@\xfb\xfe\xb1\xb4\x03X&@1\xdeW\x06\x7f\x19.@\xc2\xcc\xaeM\xab\xa21@fI"S\xa0.-@\x0e\xe8\x9ff\x14L,@\x15\xff\x1c\xbaa\xce0@tWg\xe9m\xd8&@\x84\xafD\xa3\x8c\x98\'@\x95\xc2i{&\x9f&@\xbd\xb7\x97\xc2\xf6\xba&@\xe6\xb1\x8e\xcd=U,@T1\xe2\xb3*\xe20@\x8eQ@m\xc9\xf00@d\xd21&x\xa2\'@\xa59\xf6N\xd3`&@R\x8b\x7f\xa2*\xa4\'@\x83|\x1f\xca\xcf\xcf/@1\xde\xb2S\x97\xca*@\x80[\xa2\x8f\xd8\xcc0@\xe9R\xc5\x0f\xd4\x1c,@\xc0KS\x81\xb5..@\x9f~cw\x81H/@\x10\xcc>\xc5\xc2\x16.@\x9e\xa3\xdd\xb0\xe3\xc6-@\x87\xad8\xb9\x89\x010@\xf0\xecU+\xe5=.@\x91\x1a\x89\x0f\x08\xef0@Kv R\x7f:&@\x94+\x05\xe9\x03\xe90@\x93\x97\x80\x8f=E)@J\xa1\xbcK$\xdb-@~\xe8\xb1AE\xd6\'@R\xcaWCV\x1f\'@\x85gh-\xb1 1@\x02H\xad/\xe7\x11&@\xe1cU\x02\xb4\x8c&@l\xbbS\xc2b\xc4&@\xfb\x1fc\xd0\xc4c0@\xec5\xdb\x99\xa7\xc8(@.\x94\x94\x87a\xdc,@\x84\x8fz\xa19\xb7/@\xed\xd6@zX\xff\'@\xe5\xe6F\xcf!\x19-@5\xeeuv\x95\xbe-@A\xb5\x19\xd6\x96H\'@\xa4u\xaa\n.\xa5%@\x8d\xf5\xc1\x9a\r!-@\xaeh\xe0\x1d\x9bE.@\x16"d\xeb\xeb\xff/@\x8c\xffG\xe6\x9e\x8b0@pG\x86\x8c\xa7I4@PsIX";-@\x0e\x07S\x0b\x02\x18.@\xac\x0bON\xd0h/@\x85s\xfb\x9c\x10(&@Z\xca\x19\xa0q44@\x14\xe8\xc8J\x98\xfa%@\x0e\x03\xe9\x99\x17F.@\x96\xb4v\t\xa6W)@0\x12\xedi \xe0-@C\x02#\xd5\xb4$.@M\xa4\xae\xfeJ\x14-@d\xd1\xbb\x8cP\xee\'@\x9de\xa8\xad\xdcv)@_\x89<@\x18p*@H\x0b\xb0\xc6Y\xfa(@\x92\x99\xfc\xe4H=2@\x82\xb5\x85/\r\x0c-@\x1d\xd0\xd8b\xfa\xf6-@\xc4\xe1:9\xb3\x010@]\xeb\x80^\x16\xab&@\xc55\xe0\xb8\xbcQ\'@"g\xe8\x08\xc8\xef,@ooY\xf0\x12\xc9&@\x91g\x0fb\x9c\xf8(@\x84\xf2\xdfb@\x82(@\x0c^\xaf\x9a\xc6<*@S\xf6\xb1t9\x13(@>^w\xc0\x04 0@/\xbe\x97\x9b\xcb\xcd4@\xbb9X\x86\xd6*+@m\xec\xe3\x03\x9a\xea,@\x0e?\xa1\xaat,)@x\x1a\x1c\xe2t|&@\xed\x9e6\xd5r\xef\'@\x1f\x92.#\x93?(@\xbei\x1e\r\xae\x1c&@\xa0\xbd_5KC.@k\xec\x942>\xd3\'@E\x8aU\xe6\x05\x0e/@P{[\xf0\x82\xdc&@\xaf\xc6\\wi\xbc&@\x94C\x0e\xeer\x06-@\xe8\x1f\x01\x8e\xa1\xf4&@\xea\xc0\xec\xbb\x11\xa00@Q\xb0v9i\x00\'@\xa2\xa5\xc0\xf9e()@"fc\xd5\xabV&@7k\xa3\xc8\xad~%@lI\x8a\xa5\x9ap(@T\xa7\xddi1#3@x|\xf0D\x94i&@E;\xeb\xd6\r\x8a&@\xeeK\x13{\xcaD0@\x88\xb2\xfbM\x08\x05)@\xc9l8\x7fS\xb9,@%j\xf3\xbe\xbb\xb90@\x97\x16B\x0c\x9fg(@,#\x16\x83P4/@\x959\x8c*\xea\x170@\x0e\xe6\xee}\xf8\xa9(@X>M\x80e\xeb-@\xcd\xbbA\xd9\x11\x1c)@%\x1e\xcd\xbeb\xe5.@\xe8\x0f\xbe\x892U.@\xb5\x0c\xdf\xd9\xd8I,@\x865\xaa\xa7\xeef/@\xb38\x07\xd9\xf9\x9b,@\xac\x15c;\xab\x03(@\x8d\xc0\x0cZ\xae\x18/@O\x9f\xeb\xf5v\xb2\'@Yv\xdb\\ls0@:\xc8\xd9\xe3\\\x80(@\xf3\xe5\xf0\xa40P-@FW\x9b\xd7\x7f%/@\xde\xea\xa7\x8de\xc3&@a\xc7I\xcd\x85\x8f(@\x16\x8e\x07V\xc6\xac0@\xa7M\xd8\xa5\xca\x82&@s\xc9j\xed\xc5\xcf(@\xae\x18\xf0\x9e\xbd\xa6.@\xf2\xfd\x88\xdcC\x04-@\x83\xb5eS\xa8\xb6,@\xb7\x83\x8d\x9e\x16\x00&@\xaf\x85V\xa6\xe6\xd6,@#\xf3\xc5"I^0@WJ\xf2\x0c\xe2\x03(@\xe7\x015\x16\xa2b&@\x0bICi\x16\xf1%@k\x9c\xa2\xe8\x00\xcf%@\x07\xf7\xdb\xef\xae\x8d-@>\xa6.9\x15\x9d-@h\x0e\xa5\x88\xdc -@\xee\xe4;\x0c\x18\x9a.@\x8cP~\x99bv-@#G\xa2\xf8\x14\xc6,@\xd6%\x19\xcd\xd0\xa3/@\xff E\xd8\xb4B&@\x82\xfb\xd2\x90\xaaL&@\xed\x16E,\xd5\xb3&@\x858\x1a\'4\r(@\x10\x0c\xc0.\xc2\xbb-@e\xbb\xfb\xbd\xc4\'0@{\xfb=\x05+\x17,@S\xa8Z\x0f\x16Z(@iw\x9c\xf0<\xfd%@>\xc2\xf4\x8c\x0b\x87.@\x0f>\xef\xb2\xb0j(@"\x9f$\xf4]\xaf&@J\x90\x03\xcbT\xfd(@\xde.\x0b\x0e\x92\x19(@m\xb7.\xc3\xaad(@\x1do\xee*j\xec-@\x02V\x81-C\x0f/@\xa6\xcd\x01\x02\x81q1@\xd2Q\xc1\xb5\xdd\xf5%@\x19B\xa7\x9e\x0b\xb7,@\x9d\xbfH~\rq-@;\xa2\xfa\xca\xcdT&@#a\xfb33\x1b(@\xe6\xf0\xaa{\xb7k*@\x82{\xd6H\xaa\xb3(@\x9d\xd5yj\xf7\x87&@9\x11\x8f\x04{\xd7.@\xa9o\x93MqQ/@\xe4\xe2\x0eD\xff\xf2-@\x03\x93\xc7E\xbe\xc3,@\xcb\xcb0\xfd\xb3P&@\xf5vn\x83\x03h(@\x8c\x8f\xbc!\xc7\xcd(@\xb4\xf8\x86\x1bgs(@\x10\x10\xbe\xe3J/(@\x12=ZB\xb3d.@\x99m\x9ar\xbf\x0c\'@\x171M\x98\xc0\xf9,@Q]\x92\x97@\xf6.@9\xefp\x8d\x81((@\xa5\xe5^\xbc\xdb\x93/@V]9b\xc5\x1a0@0U\xa70\t\x9f.@\x0c\x9dJr\x05\xa8,@\x11\xa7\xa2\xf3\x02f&@\xca\xbfT\x1e\x87\xc3(@i\x12~\x04J\xe40@j\x8epw-U(@\xcd\x16\x96\x12\xd9\xbd-@\xef\xe2jK\xcb\x84/@\x16\xd9d\x899z\'@%F;\xcc\xa5g(@\xfcdUy\xcd\xb2(@l\xc8\x9e>wJ/@\x9d\xfft7m.-@\x15\x9b\xa2\x0bMh.@7\x1aX\xf6\xad\xcd\'@\x8a\xeb\xa7\xef\xc0\xea(@\\b\xc3xOz.@\x08K\x84\xcaP],@eL\xd5\xe4\xcc=/@\xfe\xd4n\xa0Q\xd0(@G\xf8X!w\x87,@,\x81\xf8t\x02t\'@}\xca\x9eXi:)@\xf1\xcf7:\xf5\xbe%@\x7fOoj\x16\xbc(@>\x1c9\xac\x16\xfe,@\xfa\x06\x17\xe7,\xab/@\x1b\xdc\x11\x0b\xe0]0@\xd6n\x80/\x85I(@4!`\xf0\x83u\'@\x07\xbd\xe7\xbce\x12(@\xc2\xa3\x1f\xfc\x8a:&@\xcc4\x89C\xaaM.@\x1e~\xaepI\xf3&@\x81\x0bfv^r-@L\xcf\xc2\xe9\x0b\xdf,@\x9a8\xf5\x02\\)0@\xf2\xce\xbc$\x06j)@\xe3f\xd0\x94\xe4\xec&@?\xe0\xc9E\x07\xe4,@\xe5:\xc9\x98@\xf8)@\xbf\xb6\xdb\xack\x80*@k\x01d\x149\x1f,@\xa7\xb9\xde\xf4\x8fD(@\xf3~\xcflFj(@l\xd4\xcc\xf7\xe1t&@\xffC\xd8\x8c\x1d<(@@\xb4\xc7T\xec\xdc-@9&k\xd1mV.@\xd3\xa8 7_V-@\xefc\xc0\xfeg\xcc%@\xd8q\xfd\x95!\xd5(@q]V\xdbr\xf4*@\xcc3Q(5c+@\'\x80\xb2\x97\xf2b-@\xfc\xb6\x1b7|Z.@Mj\xd6e\xe3i.@\xc0.\xa0\xe5\xbf[0@\xf4\x08D\x80_<&@\x90D\xae\xce\xda\xeb-@\xefU\xdbB\xe1\xdb/@L\x9e\xde\xcfU\xef(@\x04\x91\xedE.\xeb\'@\x89,\x80\x90J\xb8%@\x8a!\xddDL\x1b\'@/\xe9\x0c\xef\xb4\x1c-@B]a\xc4\xa4\xa0,@\xeaK\x83iw\xce(@\xcdo\xbd\xc6\xe3i.@\xb4L\xf2\xb3W\xd90@\xb6T,#\x17\xfe%@\xa8}\x06\xb5\r{,@Xmja\'\xf8,@;Rc\xbdf\x98*@\xcf\xe26B\xde\xb8%@0\xbe%O\x1bs,@\x86E\x93=!\xe9-@ \x08p.\xa1k.@\x18 )t\x9e\xd6%@\xfb\x10g\x9c\xfd\xfa*@h\xde!S\x9a1,@$\xada2F\x14/@\xa0?\x1c\x1bR?*@\xeeQ\x0b=\xc0\xe6/@\xd2\x9f\xc7\x8e\x90r&@\x83\x04\xd1\xc7\x19\x19\'@\x1b\x86\xc5\x88\xcea+@-o\xc6)\xb5\xd90@GhI\x8dk\xea(@\xa8\xdce|\xd9\x0e&@<E\x96\xf0\xfc\x07.@\x00\xcd;\xc6\xb3@.@\rPR\xc8l\x12\'@DJ?P\x0c\x8d&@\x97\xc6\x9e\x02\xa1R-@b\xf0-\xe9\x1c\xef%@\x8b\xe8=t\x80W(@\x05\x16\xa7\x93\xd4\xc8(@ip(C\xf1\x1b-@\xb1B\x96\x18_\xfc%@1/\x8f\x93Z\xdb(@)Q\x85\xa3\xe4\\-@\xa5$\x8b\xa8V\xe5%@\\\xbdn\xfb\x96\xdd%@\xfe\xeax\xe8\x1f0&@\xf5\x07T\x19P\xd3,@\x99<\xde\\\xe4!&@\xe4\xa8H4c\xb3-@\x16k\xc3\xaa\xc1\xb8\'@?(\xc2\x06\xef\xb1(@z\x8f\x06&|~-@\xf8\x14\x93\x7fV\x89%@2d\x98\x87\xde\x91&@;:\xbf\xb8\x97\xc9+@H\xd4#\x98\x9b\x90-@\xa6U3\xf0"\x02)@!\xa3\x7f\xdb\x08\xf3-@\xce\x9a|\x1c\xc3\xcb+@;\x96cE|\x15,@\x94>\x99\xb4B&)@\xb3\xdc\xfeR<\xeb-@\xbc\\]\x04\x9fS/@F\xeb\x8b\x87\x8b_&@\xf5N\x8f\xe0\xe6\x040@7\xd4\xd1\x8f\xbb\xc6%@\x96\xa9LAS\xb00@\x01\xb6\xde\x9d\xc8\xd3/@\x8ax\xa8\x9eq[/@\x80J\xc0\xf4\xc2|/@A\x87\x9d=z\xfe-@\xc1q\x05J\xb9\xea&@6P\xa2B\xa5\xcf/@\xa7\x9e\xf0\x07\xa1G(@\x87\xea\x83\xbfe\x03)@\xde\xf7\xe1|\xf2\xe2.@\xe7F\xb7\x87H\x9b(@6\xb7k^\xc9\x9f,@\xf2\x83\xaap\x0b--@Tg,]\t\x81.@e5\x9f9?e(@\xd1\x1eJ\xff\xber/@!q\xa2/\xca\xa4-@\x8a\x96d\xb6?\xbe)@\\\xeeIY\xc5\x9d,@\x85\xa1Z\x13H\x86*@\x19\xd9\xf8\xa5!\x8e\'@\xce+\x03\x95\xb3\xc9%@\xc0\xeaE\xd6\xd7\xed%@\xdc@\xa4\x91\x97B-@\xbc\x1f\xb7\xa3\x843-@\xb8\x81\x05T\xcd_\'@\xc9I^\xf7F<-@\xaf\xd1}/\xce\xa8/@t\xe6\x01H\x9f\xaf(@\xd0<\x9d\xf7tw0@1\xc2#\x99o3.@\xbf,\x92gg\xaa.@y7=\x98I\xaf&@\x13\'\xdb\xa41\xa1/@R\x17\x9c\xad\x84#/@\xe1\x96~\xdc\x1f\n0@\x88xV\xe8!\xc80@\xd3\xf1\x9fT\xaeK-@\xe4\x90/\xb9\xd6\xc6.@\xb4\xeeo\x021\xfa0@\xd3\x00\x95\xa2\x8d\xe7%@\xf1K\xc2\xd9\xf32(@l\xc4K\t:\xd0)@\xde\xbdGNT\xfb,@J\xc6#\xfe\xac~.@\xa9\xea\xb7\x0e\xc50.@\xee\x1e\xce\xaf!}-@d\xeb\xc7\xf7\x0bO\'@X\xfa\xc3\x9a\r\xeb.@+|T.Y\xe40@\xaal\x9bl\xb7\x88+@\xd3\xa3\x8c\xc3\xc2\x11/@\x81f\x81R#./@E\xbf\xdf\r\xe0\xb8/@\x85}Zm!s+@\x0cJ\x10n\xdbm)@\xbbN\x80`\x8a\x85*@F\xf3\x7f\xc0\x18\x8e,@\x18.[\x0f`\x890@V\r[\x01x\xa6%@5\xcc\x9a\xe0\xf3{%@\xb4\xc1\xe6\xc9\x99\xec,@1\xdaw\x80\xd8\xb8-@\x99\xaf!cx\xec0@\xb0\xd6Q\xd5\xa2\x89%@ \x9c\xb2\xa8\x94*&@\xd4W\x0e\xb2F\xd6.@\x8b\xa7\x1f\xea\xbc\x1c\'@$\x0c5R]\r/@\x9eI*v\xb6\xa2)@i`N\xc2\xcf\x17&@\x0cx\xff\x06=&.@\xd0\xb2s\x8et\xa30@\xe7\xdb(\xbf\xb7\xbb.@_3\xbcP\x1dp,@u\xe9\xb7\xdeC\x13(@}Hv\xab\x87\xfd/@-\x83PU\x90\xac/@h7\x88Iv\xe2)@\xc3}J\xe3\xc8\xb1%@\tAk\x1eD\x1b&@c\x9el\x8av\xe2-@\xd1hA\x86\x03\x1f/@D\x8a\x82D\xf7\xfb0@s$\x07\xcbd\xf2&@\x9f\xc7\xb1\xbb[k-@s$qp-\x11+@\xd9lt:c\xe1+@\x0e\x0b\xc8\x8a\xf8q)@\xb5m\x8b{\x19\t-@\xb5\x0c,\x16>V0@NH\xba\xd9>\xb7\'@\xb6,|\xd6\x0e\x02&@~9\xe7E\n\xc4+@T\x18u\x8e\x0f\xe5%@7a\xc6\\O\r\'@;\x01j\x9fQ\xb3-@\x8d@-\x1e\xdd\x95*@\xb9S\xda@B\x91-@Qu\xc0\x15\x03r\'@\x9d\'"\x80~m,@\x82\x1bh\x94\x155*@\xd9 i<\xcb\xa3(@\xbf\xa80\x04\xff\xf00@\x1fGE([\xab+@\xdb\x1d\xfd\xb1\xd1\x84,@j\xba!H\xe3\xa0-@\xc6G 8\xe7H(@\x1amy\xd3\x8f\x89\'@\x9a \xe9\xd7`\x00\'@\x9az\xbal\xb6\x8b.@\xfa\x1c~\x97l5&@\xfc5\xad\x86\xbft,@\xeb\x0f\x955y\x94,@\x1b\xf3\xd8\xd8\x02\x0f+@\xa9jZ\x88\x9a\x86-@\xd1R\xaa\tX\xd1/@\xfe\xba?-\xf2\x9b%@\xee\xc8\x0b\x87\x8b\xc2)@\x86\x905oL\x1a/@\xf5\xf0u}\xbb\x9e&@:\xe7+\xaaT\x82%@\x8f[\x99@9M.@0c\xb8\xf4\xd8y%@\xb2\xe4\xdf\xac\xef\xfa0@(\x81\xa9VF\xe6(@&\xd7ck\xd6\x00(@g\x00T\xcf\x18\xf6%@B\x85k,\xb9W1@}1*\xc6\xef\xd9&@\xe7\xb6B\xfa\x15\x1f&@\\t\xbb;\xd7"&@\xe7\x1d1\x9d\xa5z&@$\xe9\xed\x02(\xdc&@\xd8Xu}\x03\x0b(@\x02\x01{\xe4\xb4 1@\x8dr\xe2\xf46],@\xc2@0\x1a?\xaf0@h\xc8\xc9\xc7]\x19/@3A\xe0\xda\xc2\x8d,@Z\xcbHg\xc6a&@@{\xc1\x072\xaf%@Pt\x9e\x95\xa3\xf6&@\xee04({\xb0/@\xca;\xecP\x0b\x81&@\xd6u\xdf\xa0z\xee0@\xe8\x9f\x94\xf5|(1@9s.\x89=\xf90@\xa9\xe1\xcb+\xd5<,@w\xdab\x84\x93{.@e\xa6x\x96\x9fn,@z|\xeb\x8a\xc4{-@\xfa;\x81f\x01\xc0-@\xcc\xe05<\xa9\x1d&@\xaaF\xb9\x02\x9a\xf3\'@x\x83\xa3\x1fsk+@+\xb3\\\t\x08\x97+@}L\x0bw~D-@Bj5\xf0HT-@\x98\x160\xa3E\xf60@"\xff\x98\x82\xe3\xaa%@S\x87\x83_\xaf\xe2%@\xa3\xe6\xa4\xc2\x040&@ue\x89\xd0\x0f%1@q@\xa6\xae\x94j&@\xc2\xc0\xf0N\xd5M+@*t\xe5.\xaa\xd5&@\xd5\xe0l\xb7\xb9E\'@\xf40\xbb\xfb\x94\xca0@\xdd\xd261\x1f\x031@\xcf\xb1<(\xf3T&@R2\xf6<\x18\x810@\x15\x16\x8c\xbb\xf9\xc2/@\x9fDS\xd8S\x920@\xee\xcc\xdf\xed\xa4\x131@\x90\x8c\xd0\xe07\xc4.@!\xa6\x08\x88+\x031@3\x1a\xc1\xdfz;+@\xaf\xe1\x07\x8e\x8cK+@~\x8e\x88\xb3z\xb6+@\x11A\xecL\xc1\xee0@\xdf\x92=\x0b\x02\xb0.@\n\xfb\xc7.y6&@\x8a\x12\xa3\xc7\x9d\xfc%@]~\xa1\xd2\xe1\xb9(@\xc2\xbd5\x7ft_*@\xc7\x93`V\x92\x07-@\xa1\xd0\xa0\x91\xfc\x17&@=\xa3\xf0[\x1f\xc2&@\xd96\x15\x84-\x02&@\x8f\x19dK\xd3\x7f%@\xbc-\xaa\x13\xb1\xcc%@%\x04T\x91\x84\xfe.@9\x1dz\x8b\xdf\xb8&@o\xf6\xe7RC%(@\xa4c\xc5\xd8\xcc\xf2%@\xd18H\x86h\xc3&@\xf2d\x9b\x04-\xfa,@fP{\n\x8d\xa7%@\x11\xe2\x0c\xdf\x900.@\x90\x885;\xed\xe4.@\x9d\xa5v\x98\xbc\xf40@R8\x08\xc5N\xd9&@a\xf7\xb5\x04\xa4m,@\x96\xbfH\xe4\x0fr&@\xf3\x97\xb5\xcax\xd7\'@\xb4Wr\xb6v\xc4%@-W\xd4]\x0e\x1f-@\xa1u5\x8af\xf6)@\x96\xd2\xb4\x08f\x92\'@\x87\xdeP\x1c\xf4\x97,@\xd2i\xa5\x91m\x87&@\xfd/\x19\xc9=\xa3&@wJE\x9f_\xf6.@\x8a\x17{wY\x1c*@\xed\xf1g\xd5c\xd9*@\xb7,\xc5F#\xa6,@\x8f\x03\x89\xdd\x8dF+@3\xec\x89\xab6\x06*@rH \xb8\xaeT+@\x91\\\x10\xb4H%,@\xa11]\xe7\xabk0@\tG\xc1\xcbk\xe7&@\xf9\x91Y\xc9k\x11\'@ecL,`\x02\'@\xe4\x99\xb0\xec\xbf\x95&@z\xfb\x16\xf0\x98\x08&@\xd3\xaew\xcd3d\'@\xd68^/\xec\xe0*@\x01\x06(\x02\xb5\x150@\x06v Z\\\xf50@\xc07\x93\x16\xcb\xce(@\xb6\x1a*\x05\xf6\x0f0@A\xf2}\xe8\x03x\'@\x08\t\xfe\xdeD\xfc&@o\x85\xecF.\xcf%@\x86\x83\x82\x98Yk-@\xbe&\xefa\x0e\x04.@\xf2C\x89b\xe9\x8b0@\xa6\xc0b\xfde\xd80@\x8f\xd65\x00\xd5\xdd&@\x1b@\x9a\x03\xa7\xb2\'@\xbabG\xd2O\xe3%@\x99\xd8\xfd\xdc\x93\x98)@\xb1\x0fh\xf4\x1d\x92*@X\x94\x15 {\xb4.@2>\x1c"|1+@\x83\'*\xc8C\x08&@\x01\x08k\xff@\xf60@\x95\x01\xaf&\x15\xa1,@\xf1p\xb2BV\xb8%@\xae\xa8\x10\xd8\x9d\x97\'@4\x18\xd9\xcaa\xab)@\x8f\xa6\x05\x02\x87n-@\x96\x91l\xc8i\xba-@M\xa2\xbf\x19\xa8\xf6+@1\x7fw\x92\x0f\xcc0@(\xff]\xe7\xfc\x1f*@`\xba:\xc3\xd7\xc0)@nZf\xf2\x05\xd1%@)\x19\xf7d\x92\xab%@8\xc0\x81f\xb2+,@\xceg\xc7G\x862&@\xc9\xc5\xebNf\xbc,@\xd3\x849Z\x9f#.@\xfa s \xc4\xc0.@\xb0]I\x96\xa3\xea0@\xe1\xf6p9|\xd30@\xdbFTIRS\'@\xcd\xaaz\xf0\xd8\xfe%@|}\xf7\xd1\t\xc3%@\xb2\xf4o\xc6\xb7\r&@]\x93c\xd17K&@\xf3\xf1\xa5\t}\xaa&@A\x96\xde"z\xa2)@\xa5l\x1f\xb2\xcc\x89,@\x86\xc7\x98x\xc4\x99,@\xdf]\xd8\x9d\xc6\xb8+@T\x80s\x8e\xd0\x7f&@\x83Id}p\x88+@\'\xcc\xdd\xfb\xe1>*@\xffU\xd0\xcc\xd8\xb6)@\xfd\x12\xbfx\xdd\x93*@\x04!\x8a\xa2\x96\xa6+@\xbb\x00QW\x1c\xde%@C\xe5\xf0\xffj|\'@\xb0P\xc9\xd4\xd2\xc3*@\x8a\xd6]Q\xac\x14&@\x1b\x07%\xd7\xed\xcd0@/A.\x82%\x98%@\xea>\xac\xe1\xaby,@N\x18\x0c:h\xbe0@\x8eF\xdfw\x9e2+@wb\x07S\x07\x891@L\xa6K\xe0\x81\xd1*@(\xee\xf3\xdd\x86\xed%@\x1f\xc3YV\xb0\x9a(@\xefE\xd6a\xa6\xdc*@\xf7\x9f]\x97i\xfc1@\xb2\x9b\xfb!\x95\xe6,@\xc9\xd1\x8eb\xe8\xc91@\x93\xba+\xea\x81\xec-@\xba\xea3y%\xde-@\xafc\xeb\x97\x11|-@\r#\x1c\xa0\xdd\x9a\'@\xab\x86\x86\x02\xf2\x06.@4\nd\x80\x90\xfb%@C\x8c\x94`\xfcP,@x!<\n\x83*\'@7\xf0\xd0\x0c\xcb\xcc.@L\x14\xa8\xb5q\xa5)@$%\xb4\x16\x1a\x95/@\x07^\xd3IT\x00*@:\xc9\xc1\xb6\x96\xe2+@j\x82\xc5\xa3\xe0%,@\xe5\xc7\x98\xafL\xfd\'@\x89\t\xf5^?\x160@\xb0\xd6\xb39o\xbc4@o\xb4H\xc59\xff,@\x14\xa2\xb0\\\x01\xfe,@~S\x032\x01\xfa%@J%{\xf2\xa0\x10,@v\xfc\xad(\x1d\xcf(@\xf3F\x91\x18,\xb1\'@]\x0e\xe02\x91q)@k\x0eFh6\xe80@\xb0\xb0|\x8e\xbd\xcb)@+\x99\xe4&L\x06&@\x01\xb3\xe1\x91\x91\xd54@9=\xc41\xe9\xe8,@\x035\xce\x82\x8bs0@6\xbb\rD~\'/@\xbf\xf9\xd9f]\xb4,@\x87\xb9\xaaK^\xcb0@\\\xdd@U\x00\x122@i\xa3\xe2\xd1\x92\xa8-@\x81\xc4\xc4\xdc\x12o-@\x00h\x06\xa2\x8f?-@\xca\'\xe6d\xcf\x89-@\xf9\xe9\xa7~H\xd1,@\xa5V\xf1K1\xbd&@\xdam\xfa\xabf\xe4&@\x11o\x1fd7\xac0@\xdd(\xb9o\xc3:(@\xb9\xfeWq\x8a\xa8+@S\x04\x81oe\xcb\'@\xbf\xc4&\\4\xc1&@5\xf9P\x05\x85\xdc,@Q#\xfe{\xbd\xa8%@\xaf&\x08*\xfc\xae0@\xd0\xd9\x029f@/@\xefr#1\x01=+@\xe9\xd3\x19\x13te1@j\xb3\\+\xeba&@\xf5*\x034\x9c\xcd.@\x88\xc3f\x19|\t0@s\xe5\x907_\x0e0@\x86\x81\'\xa7\xfa<,@dN\x9e\rl\xaa0@:mL~\xb1\x1a-@Ao\xcbC\xd3\x8e0@\x1d\x11\x10\x95\xdd\xd9+@R\x8d8\xe6/U0@_\x04\x9d\xefL\x17-@\xd2FA\x1f\x01\xd81@\xeb\xa5\xd4Gc|-@\x94\xd5\x85\x90N\xfd\'@\x17\xd2N\xda&\x9b%@EQJe\xb1(,@w\xdd\xc6"$\x83/@\x044w\x8b\x14\xe4)@.\xd2\xb2\x9c\x1ct\'@\xc5\x89\xd1\x8a\xf5H.@O\xd9\x13\xb7\xabl*@\xab\x9d\xc3\x89\xb4\xc5&@\t\x12\x04$\xc8\xe7-@x\x8b\xe1\x83\xb9+0@v\x1f\xa9\xf7(z1@\xf8qV\xc9\xb6\xb3\'@\xdb\x90\xa0\x04\xc4T.@ \xb2#\xe1U\xfc1@B:2\xfe s1@(\x86\xc9\xc6\x9b\x1a.@\xf4\xbaY\xf2\xeb+)@1U\xde\x8c\xbf\x9a,@v\xdcn\xad\xa6o,@N2%\x1d\xda\xa1-@\x1b\xb6\xf0\xcbP\xed.@+b\x08*\tM,@\x94D\xffw\xfd\xa0&@\x9f\xa7\x171\x0e\xee/@\xcb\xd3\x96l\xc6\x1e,@Ax/h\xa5\x9f%@B\x92\xbe-Hr\'@),\xb7\xa9\xf8\x17*@\xcfa\x14\xd4\r\x16,@\xcd\xc5K>\x0eK0@\x85+\x16\x90\x9a\xec%@\xa5\xf5\x1fH\x16\x8c0@5\xf5\xaed\x93W,@\xf9\x04\xe2\x06\xb7\x1e-@\x10\xf1\xf4)8O/@\xa71~\xa4\xae\x0e-@\xbf\xfb\xd8\x1dv\xde-@D,w\xc9gj0@\x15\xe7\x1aT(%,@\x8a\xff\xcd#\x08\x04/@W \xbcZlY/@\x0f\xed\x90\xd8\xce\xa90@\xd5U\xde+^\xb4,@\xac=\x1c\x06\xba51@f0\xe77\xb2Q0@!\xea\xe7\x91\xe2\xd81@Y\xb3\x12#\r\xb1&@\xc9\xf7\xd1\x9e\x1a;-@\x0c2,\xa4\x8c\xbc0@(1=\x1b\xbde1@9\xa0\x9e\xd6s\xcd.@y\xc5\x1d\xf7\x17\x8d-@\xda\xb8~\xfe\x1fm(@\xc0\xd5>I\xf8l0@0c\xcf\xee\x05\xbd,@\x01\xf2p\x86]\xba1@\xb8\xa7X\x88\xe6\x951@!Zk\\q\x1f-@\xd8\x17\x99\xbf\xd4}0@\xa7\x1f\xef\x81\xf4+1@C\xa4I\xbaKz\'@\x82s\xc2\x11i\xe1,@\x7f\xbe\x11\xd0\x84 0@9\xbf\x08 \xe25%@"\x88\xf6F\xc4j)@\xbb\x89\x15\xf7\x95\xe7(@$M\xbc\x14\xe50*@\xf7\xc3\x11\x8f\x84\x11)@\xbc\xe4&\xd1 a%@\xbf\xe8\xb1\x9c\xa7\xb5,@\xdc\x08\xe1\xe7{\xfb*@G\xd2p\x7fU72@\x14\xc8\xe1+\r\x16&@\xb6\x9d\xb3.\x0f\x9b/@\x97\xa1"\n\x90K.@\x84\x1f\x07\x81\xfd\xd3/@I\xdc\xfb\x12\xc3\\0@\xb6\xe05:\x10%+@\xf40X@\x16\xd8(@\xfe\xe7\x8eo\x9e8-@\xa1k \xa2\xdc\xd71@\'pf\x0c\xcc\xf5/@\x8e\xb1\xa7\x1aW\xc7\'@\x0b\xfa\x13\xb2\xe7\xd5+@\xe8\x88\xa3\xe4\xf7\xa6,@\x87V\xf6\x89W\x9e)@\x99\xc5+\x15\x8e\xa9/@wc\xccU\x199-@\xb1\x90\x81\xcd\xbe\x0c2@\xa0\x93\x1c:{d1@\x1at\x8e\xc99\xea/@@^\x96d\x13\x1f)@\x0f\x9a\xf8\xda\xcd2,@\x16\xa8.\xf7/`&@3\x96\x19\xddU\x1d1@\x82\xc15N\xa5\r0@T\xd5\xe9%\xf7\xfc\'@\x0c\xc2\x80N\x8e\xb71@\x06m`\x87/z0@7\xba\xb2\x0eO\x9b,@8\xa5C\xde2\xb9.@i\xfam\x96\xf7\x181@\xfa\x07\x14\x18\xd1\xab-@gq\x13\xa1\xf3\x1b&@\xb7Q\x18\x99\x80\xbd-@\x9f\xfe\xd8\xefn\xbc/@\x10\xe3\x03\xf4#\xcd*@\xea\x15\xc6\x08L\xed*@\xdd\xe4F%G.&@\xb0\x90C\xf9\xfe\xc8-@&\xd8c\xd6\xa7y*@\x85\x15&\x92a\xea\'@,8}\x06\t\xb5&@\xae\xa7i(\xf9\x1e&@\xd5\x86\xf3\x88\xb9\xc7.@\x1cT]\\w\xcd,@\xbe\xcau\x81+\xc4,@\xa4\xc5\xc4\xa8\x99\r0@\x93V\xdb\xc9\xff\x8e-@g\x96\x83\xa5\x81x0@\xe1H\xfd\xc78\xd8%@E\xd9\x82\xe9\xea\x93,@\xd8\xd5\xa9\xa6\x83\x0e0@\xf8\x94\x05\x8c\xbb\x1b)@\x12\xdcIw\xc2\xe0,@\xfdkO\xfac\x08-@U\x97\xdc\x93\xce\xc0+@\x14\xcb3{\xd0J&@E\x8f2\x9fSm,@z\xd8\x1dQ\x97\xe1(@E\x0b\x90\x8d\xa4O&@\xda\x8a\xbce(\x8a-@\xbc\x9d\xdf\xe6 a/@\xee\xc6\x93\x16jl4@\xe71Ip\xde\xe8.@5_\x83\xeef)0@\xcc\xa6\xd1un\xce%@\xeae\x12B\x04B+@\x04\x037l\x9b\xc7-@\xb9\x1e#I\xd0`0@\xb3\x16\xbcq==\'@|\xba\x0e\xc9S\x870@\x1a\xf8\x9a@hx.@\x84\x87\x9a\xcc\xf9\xfc.@\xca\xff3>{x.@\x01\xd1\x07\xc7\x1a\xa01@5\xa6r{9\xc9,@?\xb8\x92\x12\xb1\x08\'@\xbb\xe3\xd6\xd0\xc2\xef0@;9\x8d7S &@\t\x87\xcc \xbe\x1f*@\xe6\'\x00\xb2\xbf\x940@\x03jO\x93\xf1\xb3+@\n\xcbeV\xec\x93*@\x1b\xef\xa9\xd3\x1d\xac*@\xbb\xa2\x92\xbc\x8b@,@\xe5\x8c|\xda\xb5\x04.@F\xa4\x92\x99\xda\x0c1@\n\x1f\xfd\xccI\xcf0@\x11\xd2L\x08g\xae(@u\xe8\x160r\x05\'@\x83b5p!\xc3\'@\x7f\xb3(6-\x97,@\xab\xceX\xd8\x9f>1@\x05\x93\x9a&\x12i.@\xb8\xd4W\x08\x88\xef,@\xb6\xf8\xd0zQ\xdc+@\xed\x89\xc9h[\xd8+@\xab\xd4r\xa2\xb0F/@"F\x95\x8a\n@&@h\xf8?\x0c\xd2\xdb/@`\x1f\x9b\xf7(40@h\x96\xaaE\x7f\x1c\'@A$\xec\x13\xf7\xa5(@h\xc5\x8fJ4%/@\xc8\x93S\x82G\xc3-@\x85C\x07\x06\xf4i-@\xf7\xac(\xa3^y,@\xe8e\x10s\xf7B0@p\x9a\xba\\\x02\xc5-@:\x03\xbb\xa1\xe3\x980@;\x16Tw\x0b\xca-@\'\xcf\xe7\xe8\xd0\xb3-@\xf96Z\xfd\x85\x12\'@\xf0\xa2\x89cP\xb3,@5\x00\xfe[\xbd7-@\xcd4\x8b\x17"$\'@o\x05\xeb\x1c\x13\xce&@\xaeR\xc4+L\xae-@\x93\xda\xc57\x9a\xf1&@cv\xd0\x7f.M-@\xfd\xbcN\x82>\xed-@&\x93\xb6\xbac\x08,@y\xa6\xfc\r\x18\xc70@\xacOs\xf4/\x16-@\xcda\x8d\xc6\xff\x88\'@7\xb2\xc5\x9d\xcaE.@i\xf0\xc3\x0bG@1@\xb0m\x18j~\xb8&@\x9eR\xe4\xd8\xf5\x0c&@\xec\x1f\x91\x1aW\xa8%@/!6\x16\xc0\xbd/@\xb2\x06e/!d1@\xc8\x96\xc5\x92\x99#.@a\xe8l\xefq\x061@\x94B\x85\x14%\xcc4@\xa1\xf0O\xecR\'.@(\xab\xa3)901@\xf8Q[\x82\xcfS-@\rR\xfc\xb5Q\xd7,@j\xf1Yd\xd6F&@Z\xa7\xb8L<\xb4+@\x12l\x0fhF\xc6/@\xbe\xabQX\xdbL.@y`6f\x0f\x82(@"\xe5\x80\xf3uE0@T\x9a\x08\x01\xcfm-@m[\xbd\r\xd7\xd9.@\xd1\xf5E\xf6\x99\xcd&@0A\xa7\xd75>-@S\xd9\xd2\xddS\xcf.@[\xe7\xb1@\x9bI1@\xbf\xe5T\xbb\xe6\xf4,@\x11\xcf\x08\x85\x13\xeb(@JD\xcf6\xbfc&@\x94f{\x98v\x911@\x14\xd4h\x1f#\xb2,@\xdd\xc4\xdeX\xee\x02/@K\x9eX\xa5\x00\x0c-@\x9a(\xc89\xbe\xef.@J\xcd\xa5G\xcd\x13.@\xf2\xc9!me\\1@\x0b\x17\xd7\xc8)=2@\xf9\x17\xfaH\xd3v1@C\xcaN\x9eL\xd6\'@\xb9xD\x805\x92\'@;\xd5\xb0\xd6\xa0N-@\x86NA\xc2\xa5\x99-@8\xe0$\xe1b*1@\xd1,\xf7\xfe/\xb8\'@H\xc9\x8b#lG0@\x0bY\x8e\xad\xd8\xb8%@``\x10K\x10\xcd/@oy\xca\xfa\x91_(@\x13\xf5m\xc6Iy0@,\x86\xe1\x97lO0@\xec\x92\xda\xee\xb0\xb2&@\x9d\xde\x0c\xa3\xa12&@\xb9\xdf8%\x85\xd4)@\xca:\xe1|_\xdd1@\xf4\x93l\xe4\x7f 0@\x93z\xa2\xdc\xd8\xc0\'@\x8e\x93\xd2\xbdP\x121@f\rx\xd1\x96f(@\xa0\xe7%\x1f\xe8\xae1@\x88R\x82\x08r\x020@\x0ekA $\t)@;\xa7\xe7\xa44\x1d/@V\xd2/\xe3\x0bH)@"\xcc\xdc\xab\xd3\xe5*@\xbd\x02l\xb0\x93L(@W_/\x1f:\x800@\xc1\x11;wm;\'@jG2\xa7\x10g/@0\x88\xf2\x03\xfa:.@\x89\x9e]\x11\xc0\xa01@\x82\xe3\xab\x1c\xa9\xfb&@\'j\x06I_\x17&@\t|\xe0\n\x95\xb0\'@\xd9\xcc\xd5aqU-@\xc3\xa16\xe7\xfb81@]\xf5\x85\xc9\xff\xe0/@\xd1;]V\xdbM/@o\x14~.\xba\xcd+@E\x01\xe15`\xef*@\x92?\xf3\xe4h\xc6,@\xb9\x8c\\\xbb;\xc7&@\xab1\xf4\'\xbe7\'@H\xf5c0z\xe8\'@\x08\x07w\x17\xb1\x83,@\xc9\xaf\xe4\xf7\xc1\x7f&@\xc0e\xf8%-T(@\xd8\x8ch\xd5Ce/@\x98!\xa5"a\xb5*@\xb0\xda\x8f\x95\xe5\xb5%@v\xfaX\xeb|`-@#\xabD\x88\x16\xe8+@\xd4\xba\xd3\x1b\xd6\xfa%@\t\xed6Zy\xf40@@{\xd9\xa4;\x9f/@\x04Pev \xcb0@j\xfe\x80\tHv+@\xd9\xbe"\xbb\x15n&@\x0b\x81\xca\x8d\xab\x89*@\xb5\x90<\xa2\xcc\xe1,@U\xa4\xb6\x84\xb6;1@i+\xb5\xb6\xfc\xde%@^\xab\xe5L;m-@0E\xa3%@\x11.@\xd7\x82D[\x17\xed+@\x02\x9aJ@^\x84*@#\xd6\x03\x8d\xd7\xe6.@| \xb6\x91\x8b\xad)@B\xde\xf7a*\xea.@\x04s\xf0~L\x89(@\xec\xd3\x86\xc3A\xc00@3^\xd4\xf1\x03E-@\x8f\xf4V\xa3B\xc71@\xf2\x1e\xdb\xb1UO.@Y\xdf\xcd\xe8\x13{0@~\x07\xa8\x12\x8e\xd5-@\xe0\xf7\xb1E\x8a~)@\x0f[\xba\xd7v\xf4+@\xd2Z\\*\xca\xad*@\x032V\xf2k{%@z\x92u\x84\x1c\xef.@,\xd6,\x02\xf0F0@\xef\xa8\xb8\xcf\x1f\xf6%@\x1e\xc9)K\xd9f)@\x86\xb3f\x1b\xe45/@\x8e\x9es\x07bp,@\x90"\x83\x88\x9af.@\xf4r\xd7\x81\xe1\xd3,@\xf6\x99,\x9cv{0@\x1b6\xe5\xe8C\n0@B\xbe\x9e\xa6)\xe7-@\x9f\x83\xc6\xe8I\x8c+@\x15\xb6\\\xec\x9b\xc8.@\x94\x11\xcc\x19\r\xa30@\xea\x8f\xcedA\xb5&@x\xae7jK4&@\x01\x89\x0b\x1a\x90\x9b1@\x12\xaa_m\xf1+&@B\x7f\xee\xe6\xa8M*@\x01Z.\x18\xb1,1@\xab%2\x8aR\x930@\x13\xdaP\x9aSI2@\xcf\x89K\x12\r\x02&@\xb2\xf9U`\x94#+@.+#\x95\xd8f/@=\xac\xa9KMD+@\xd0\xb2b$E\x89)@\xa3\x00@_\x91\x19-@\x95<\xf2\x0e\xce\xbb0@-\xcbyV\xa3\x86&@\xbeM\x14\'L\x17/@\xe1\xd0x$P\xda&@\xa1\x1aM\x07\xab\xa10@\x07d\x9a\xbf\xac\x0c/@\xf7\x9c\xc0\xe8\x19\xe00@\x01\xe5MX\x07`&@\xba\xc9]\xe6\x02\x18.@\x1eG[\xf5\xf7r/@F\n\t\xb7\xfd\xe1.@\x95\xc2\x99\xf1\xe9;/@l\xac\x88\xa1\xc2\'/@#\xee\x14\xdau\xb5\'@$\x05u\xa0\xb3X1@)\r\xf3\x89\x8d\x89%@?\x04\x9d0E\xfb-@\xca\xe60\xc3\xa8\x80.@\xda]0\xef\xeb\xb1*@\xa4\'\x0f\x9a\x88\xe0+@\x84\x07\x90\xdcH\x0c0@\x14\x80\xae\x7f\xf2\x170@\x9d\xe1j\x83\x04\xd60@\x03\xe6%i\xb803@.\x06\x8cVu8&@\xb0\x8e\x80\xae\xb3\xcb0@4]{\x1b\x1f\xf6&@p\xe1w\r\xb3]&@n\xa7)\x0f\x89\x971@$\xdd\xa1O\x82\x9c-@S\xa8\xd8i5]&@\xeb\x85f1\xbf\xa7)@I\x11`\x18\xa2\x14*@\xfe\x07\xc5\x0c5\xcc(@\xb1b\xb3\xd3\xf940@\xb4\xbbAR\x11\xd8/@\xc0\xa7Mnr\x91,@\x7f\xa7h\xe8\x8a\xf81@p\xac\xb6\xc7A$-@\x17-\xd6\xda\xcd20@7\xeb\xf1\x08\xc9\xab(@\xa33\xe5\x98"\xcf(@\x8b\xff\xbb\x10\xa3\xf8%@\x90\xcez\\\xb3\xec3@M1\xaa\xa4\xab\xc5+@\xef\x08&\x92\x98\xdf,@\x84\xbe\x0e\xa1\n\xf7+@:\x84w6\xdd\x14(@4\xaa\x19-\xb4@1@5p\x98\x95r\xc6*@!O\xef\xca\xa8\xe7.@\xd0\xd1^C\x1cA.@8\xe5\xa6\x97|3(@7\xe3!\xfb\x1f\xce%@\x98\xa7\x83!K$2@\xa5\xbd\x01b\xad]0@5\x04\xf5\x8c\xb6\xd0&@P\x8e6/&\xaf\'@\xf5!\x81\xfc\xad\xc91@\xec\xb0\xc3L<w-@\x95\x7fU\x10#\x97)@\xbb\x8a-\xe8\xe1F,@>\x94\xd9Ew\xd7*@K\x01P\x06\x83]&@)OJ\t1\xb2\'@\xf7\xd2\x92\x00\xe5\xfb%@t\x0b\x97Z\xf3\xe9.@\t2\x19\x9a\xb5\xb00@"\xc4>\xb0v\xd3-@_\x9e\xa1\xd6TR-@OE\x01M\xf7\x95\'@\xcfCb\xa5H!2@i\x02j\x8c\xed\xa0/@\xfa&\xa6zE\xd91@\x87\x1c\xd5\xac\x80\xa15@\x0bp\x97\x13\xb0\xab1@-\xe2aP\x06\xa1/@\x11\xa2>/\xf9<0@"\x19y\xf3z\xdd,@{Dz\xa3p;,@k\xaf\xbf\xb8\xb3/0@\xa1a\xd1H\xc7\xf6+@\xfd\xb7\xd5R`\xa5/@\xd3\x89\xb6\xe6~\xe5.@\xd2\x83\xd6\xb7\x02(3@*:b\xc2\xc2T1@\xf9\xce\xf4\xc49,0@8\xd8E%\x95*&@iA\xd2\x8a\xe7\x91%@\xc5\xba^J\xa8\x850@\x1fJ\xbcW\x7f\xf1/@\x1b\xbc\xeb\x91\x11\x1d-@\x9dE\xf0\xdc("2@\xd3\x17M\xc9~q,@\x04>K7\\\xbb0@\x7f\x85\\\xe7,\xc91@\xe3\xec\x97\xdc\xc9\x0c/@\x12\x01x5_\x07-@\xa1\xd0H\xef6\x1b0@}\x97\x1cLB\x9d(@\x07(\xfb\r\x82\xaf-@8\xd7[@\xb1\xdb\'@\xe6\xb1\xf6\xf4\xf2c1@T\x85WD-O1@\x17d|\xfa3\x97%@\xd2\x87\xb0p\x9a\x90,@\x88\xe6\x87\xb2?\xfa&@\xef=u\x84\xe3\xe8\'@\x07\x99t\xeb\x0fX,@@\x08\xcf4[\xd5\'@YP\x87p_>1@\xd5!m\xc0\xdbi0@\x17\x8e`\xc5$\xcf0@\x1d\xd5\x92\xa3p~\'@\x18=\x83/C*/@\x05)\xab\xbdf\xee&@\xd3j5\x19\x92\x8d\'@\x8d\x89TG\xbc\x01/@\xb8\xa7v\xd9J)&@I\x01\x91\xb8\xf8\xf1/@\xde\x8e\xf3(\xa8\x9d-@\xf3\xae\x9e\xd8c\xbc&@\x95@\xa5\xe3\xed\x17-@\xff\xe8\xbc\xfa4d&@'
p16
tp17
bg3
(g4
(I0
tp18
g6
tp19
Rp20
(I1
(I15032
tp21
g13
I00
[truncated: 890,794 more chars]
