# Supplementary material for: Sea ice drift data for Fram Strait derived from a feature-tracking algorithm applied on Sentinel-1 SAR imagery
Source: Data Brief. 2018 Apr 19;18:1410–5. doi: 10.1016/j.dib.2018.04.034 (PMC5999601; doi:10.1016/j.dib.2018.04.034)
Supplement: Supplementary file 2 — Supplementary material [file mmc2.zip › fs_s1a_data/HH_filter200vec/FramStrait_HH_20141019T081808_20141020T085911.dat]

(lp0
S'S1A_EW_GRDM_1SDH_20141019T081808_20141019T081908_002896_00347B_298B.zip'
p1
aS'S1A_EW_GRDM_1SDH_20141020T085911_20141020T090011_002911_0034C8_DFF1.zip'
p2
a(cnumpy.core.multiarray
_reconstruct
p3
(cnumpy
ndarray
p4
(I0
tp5
S'b'
p6
tp7
Rp8
(I1
(I5048
tp9
cnumpy
dtype
p10
(S'f8'
p11
I0
I1
tp12
Rp13
(I3
S'<'
p14
NNNI-1
I-1
I0
tp15
bI00
S'\x18\x88\xf1DT\xe75\xc0\xba\xe5q\xe2\xc9\\3\xc0\x93\xed\xbfA(\x0f3\xc0\x16\xb6\xc9\xc4\xb0\xbb3\xc0\xe3\x88\xa8R\xedZ2\xc0\xe5\xb5\xaa\xa6pJ4\xc0\xa1\xfc\x9baw\x056\xc0>\xb75\xe5\x0b!3\xc0\xeb\x03\x16\x8amt5\xc0\xb7"4\xe0\x84?5\xc0\xfa!1\xd6\xd4\x892\xc0&\x85H\xdf\x8c\xda4\xc0\x8f\x10k"815\xc0\x12\x85\xfc\xeb5V4\xc0\x893H\x9d\\r3\xc0\xcaE\xc5\x00\xc9;6\xc0\xac\xe4\xd4\x9e\x84\x064\xc07=y\xedM\x832\xc0\xceG\x9b\xfbN\x813\xc0*\xd3S\x19\xcf\xc24\xc0\xae\x80\x0f\xb7f\xbd4\xc0\xb4T\x83\xb5|\xe24\xc0T\\\x1c\xd2\x89h3\xc0\x7f\x1f\xd8[\xac\xc24\xc0\xb5\xfd<\xfe\xb5D3\xc0y\xccH\xc2*_3\xc0\x02\x1e\xcf?\xeb\x833\xc0\xf9\x15O\x01\xc1\x9c6\xc0\xbb\x15\'\x05\xcb\xcb4\xc0#\xd3\x83}\xe9\xe92\xc0\xe9\xbeB\xda|q2\xc0n\x0fs\x18I\xb02\xc0\xf9\x0e\x19\xef\x19\xf73\xc0\xa1bY\xf3v\xe54\xc0\xc7\x19\xaf2\x9a\xf03\xc0\x02\x10(\xd1\xea\x8b4\xc09JP\xb8\x87i2\xc0\xd5\xb3\xb5L\x87\xb54\xc0\x0bu\x04#\xd6k2\xc0\xbb^\xcd\xc0\xbc\xe42\xc0\xac\xd7\xec\xbb\x9b\xb14\xc0\xafx\x91\x82\xa9I3\xc0p`\xa1z\xe4\x992\xc0W\x05@eY\xbe4\xc0P\xd4\x92\xf5\xc8J4\xc0\xe0\xe1\xc3\x1d\xf963\xc0\xce\x02\xf7\xf9b]3\xc0\xf4\xed\xafA`Q1\xc0\xcd\xe3p\x07\xfc(3\xc0\xc9\xa8\x10\xcd\xa6>2\xc0]\xbe\x90T\xb6y5\xc0\xe8H0\x7f\xc5,2\xc07\'\x19\xad5\xf75\xc0m}\xb6\x1e\xe6\xf54\xc0\xc5S#\x1f\x1ab4\xc0\xcc\xb2-]H\x014\xc0\xcd\xf4\xa7Q\xa8\xcb4\xc03\x9dI\x96\xa9\x893\xc0\x0bR\xfc\xfb\xb1\x894\xc0\xb0\x98`y\x0b!3\xc0\xae\xe8\xa4\x19\xc2@3\xc0\xc0\x03\x04?zf3\xc0\xcbD4\xacT\x1a4\xc0\x1fv\x8c\x04.\x894\xc0\xea5\xa7vy\x8e4\xc0\xef;\x07i-\x003\xc0\xda\xea\x1a\xa7F\x0b3\xc0\xd4e+\x19m\xb24\xc0A\x0c\xca\x12\xe1\x1f3\xc0n\x9e\x94\x07>\xfd2\xc0\x9b\xb1a}\xe5\xba4\xc0\xca<\x85\xc5\x96\xa73\xc0\xa0 &Q\x8cz3\xc0\xa7\xe8V\xd4\xc6\xaf4\xc0D\xdd\x8fz\x83 5\xc05u{\xd1\xa6\x143\xc0tb\xb6\xdd\xa1\xd96\xc0\xe9\x89\xb8\x86\x02^3\xc0\xd3N$\'\r\xdd3\xc0\x7f{\xeae\xe2\xef1\xc0\x18\xfc\xed\x12\xf2b5\xc0{w\x1aO6\xfd4\xc0\xd7mU\xa0r\x953\xc0q\xa7@\xc3A\xc43\xc0\xb7\x1a\x05\xc6#E4\xc0\x84HM\x1e5\x862\xc0\xee\xcb\x04S\x10\xa24\xc0qg\x86 \xa9e3\xc0\xaa\xe3\x9d\x07\xed71\xc0!b\xd1\xed\xe3m3\xc0\x06\xb7:\xcc*\xf52\xc0\x8d\x7f\xa7\xd3\xe1:5\xc0\xaf\x94\xeb\xe8\xe6T2\xc0\x0cj`>(&2\xc0n\x91]>+\x063\xc0+\x10\x95\xfdH 3\xc0\xe2\xb0\xa6\x86\x1a;5\xc0\xc5\xb1\xaaH\xae^4\xc01\x04\xa0b\xd5\xfd2\xc0\xe6\xcdYb\x9c15\xc0\x87\xadf}+)2\xc0\x01`\xb4\x9a\x92S3\xc0\xc5b\x9d.\xf5\x884\xc0\xeayw\x90\xa9\x8b4\xc0\xae\xfb`\xff\xf8\xe92\xc0\xdc\xa2\x9e\x8cn~4\xc0\xd2\x00=}\xa7\xe53\xc0@\xeau0\x93S2\xc0\x86T^\xa2/\xe03\xc0\x02oFK\xd2\x033\xc0Et\xca\x99\x11l3\xc0\x9e\xa4M\xec\x07\xff2\xc0U\xdc\xb3\xd3\xe6A2\xc0m\xe8\x07[\xb4\xf24\xc0\xf5\xabQ\xd19/5\xc0<\xb8j\xaa[\xd33\xc0\xa0\x9d\xfe\xbf\xd0\xa80\xc0\xc9\x0c\x90\x1d\x02\x1f3\xc0\x16\xf4\xc8\x13\xa2\x123\xc0|\xc6\xce\x07\xbc<5\xc0?\x1e_\xc6\x9ck1\xc0|\x92/\xb5\x8112\xc0$\xa8\xed\xbc\x86Z5\xc0\x96\x02\x11\xa6\x1b+3\xc0D\xf9\x11\xf9X\xc21\xc0qf\xb8.\x0285\xc0KBx/\xe4\xf94\xc0\x18!j\xe7d\x032\xc0\x04\xa4\x02\xbc\xa7"4\xc0\xb9\x88\x1d\x9d9J4\xc0\xb3\xa8\r\xdbxT3\xc0\x02.\xe4\xdb\xae\x9a3\xc0\x90\x87+\x9e\xe2\xc14\xc0p\x1b\xc9P\xc5\xf82\xc0\xabq\x9d\x19Ig2\xc0\x1c\xd7\nF)N6\xc0xO\xf8^\xc1\x183\xc0\xd6F\xb3\xdd^\xcd4\xc0./\x1c\xac`\x143\xc0\xa5\xc4\xd2\xcb\xdb,3\xc0\xc7\xd2\xb4\'6\xc24\xc0\xbc\xec\xac1yp2\xc0y-\x88\xb9@G2\xc0\xb7\x88Aa)\xf73\xc0%\x83\x81\xaa\xf3\xdd2\xc0\x17\xc3\x98n\xfe\xc46\xc0dUG\xa1k\xcf3\xc0\xcc\xdc\xdc1\x88*5\xc0g\x0e4eX,5\xc09\x8b\xb0\x94\xe2w3\xc04y\xf7\xeb\xc5(3\xc0RD\xbe\xf7)\xff2\xc0\x85\xef\x08\xcf\xa6,3\xc0L\xed\x9cpI\xb44\xc0C\xf3\xd4\x0b\x9f\xf71\xc0\xf7s\xa3\x00\xa8\xbc4\xc0\x00\xb9\xb0\xe1\xf866\xc0R\xc99c{\xe95\xc0\xea\x0ev\x0cX81\xc0\x08w~h\xaf03\xc0w\x00\x17O\xa7#2\xc0;\x80\xa8\xed\x0bw3\xc0\x1eZM~T\x0c3\xc0w\xfd+\x82\xd2#3\xc0\xfd\x93\xd0\xdf\xd4\x163\xc0\xf9\xd4\xeeS\xbe\x104\xc0\xc0\x1f\xe7Q\x07m4\xc0\xd7\xf4\xa5-\xc8?4\xc0t\xea\xc6(6r3\xc0f2\xd4~q\x995\xc0/X\x8b\xdcwT5\xc0\xc3\xb064cC3\xc0T\xa3\xd7*:\xcd4\xc0{\xa2fz\xc5\x8e3\xc0Af\xf3B\x87\xd62\xc0\x1f\x98F\x9f;\xb64\xc0X\xa4`\xe7\x89#1\xc0\xe5\xce\xeeK\'\x155\xc0\xbe<"\xbam/5\xc0y\x96&NU\xe53\xc0\xb2\\\xd9fk\x911\xc0X4^R\xdc\x011\xc0\xf9\x9c\x1b\xbc\xc2I3\xc0\xcc<\x0fS:\x812\xc0\'Z\xb1+(P3\xc0\xce)\xa4\x91\xac-5\xc0[\x1f\xb46`z4\xc0\x16\xa5-\xa8w\x053\xc0\xca\xdf\xa8\xffs\xf83\xc0\xdc\xbb\xb3\xbc\xca\x954\xc0\x8f]E\x1a\x85\xa67\xc0\xab\x86\xadX\xa4\xc74\xc0\x0c\x08"j\xb5\xf14\xc0L\xaaf;9\xa94\xc0\x84\xb8\xedbM:5\xc0=[\x93$\xf2A4\xc0B\xfb\xa2\xf96|3\xc0\x84\x85|\x83\xfb\xcc4\xc0(\x15\x956l[3\xc0KA\xbe\x82\xab\xed1\xc0@XN\x8f+\x905\xc0\xad\xe4\xef\xd6\x06\x1c5\xc0\xf4\n\xc8Z<$3\xc0B\x8e\xff)\x94)2\xc0\x81p\x92\xf4\xb9\x104\xc0<l\x17\xf0\xbe\xdb4\xc01\xc5\xaa#\xc1\xba2\xc0q\xbb\x84\xe4\xc965\xc0\xdd2}\xbc)\xdb2\xc07Z\xc3[\xb7\xbb4\xc0W\n\x13\x8c\x92\xf82\xc0\xf2#\xd6j\x00]7\xc0x\x05\xec\x899\xaf4\xc0\x0b\xd56\xd0\x06\xf83\xc0\x13&\xdf\xeb\x97E4\xc0\xffi\xfam\xb1#3\xc0\x8d\xa3\x82A\x1e\x1b4\xc0\xa3\xb7Oa\x03$3\xc08\xe6\x11\xe7D\xbd4\xc0\x1f\x8a\x11_tK3\xc0\x9dDc\x98kB3\xc0\xac\x8a\r\x9b\xa3+3\xc0\xf9@\xe9|:l2\xc0I\xf9\xd0\xd4\xa7\x134\xc0\x1f\xa0ka-\x832\xc0\xd4\xad\xd0\x16\xb0\xdb0\xc0\x96\xd6R\xa1\xda\xd84\xc0C#\x1d\xb5S\xf5/\xc0U\x02\xb7n8\x924\xc0\xf7>\x18\xa8\x93\x005\xc0f\x8f\xe1\xe2\x96X4\xc0\x1f\xc5#|y>7\xc0\x15\xc8\xcd\xb1\t\xd42\xc0J\xbc=w\x81+5\xc0Ir-v\x95\xa64\xc0#\xab\x88\xb2$a3\xc0#>\xddup\xf92\xc05\x91\x8dt\x01\xee4\xc0w\xe7\x1c1\x88\xa33\xc00t\xe1sj\xf92\xc0\xc3\x91\x93\xea\xf4\xf52\xc0\x87\xfc\xe4H4\xfc3\xc0\x15\xe4\xda\xf4\xbar3\xc04,\xe2\xc6\x19\xd64\xc0}\xb3\xaf_I\xc64\xc0\xb8\x9f+>\\\xc95\xc0q`\x95hW\xee3\xc0\xbe\xb1\x93\x05\x8f`5\xc0\xe3\xbe\x88\x1f\xfb\x8d2\xc0,\xd8\x9b\xe7\xd874\xc0\xab\xdaB\xa0\xbc\x8e4\xc0\xbc\x06\x9bhoT1\xc0`\xf5\xabA=\t5\xc0\xef*}&\xd291\xc0\xa2\xb2\xbe\xbb\xd8\xda2\xc0\x00\xf5\xb41^\x1e4\xc0:\xea\xe45\xccU4\xc0}\xd6\xf1V\xf2&3\xc0EQB$W\xbd3\xc0i\xb1:\x19\xe8\x106\xc0\xfdDp\xc5\xe5-3\xc0^\x8b)\x07\xdaB3\xc0\xbe\x86X\x95\xb1~5\xc0\xac\xa7\x80@\xdd\x1f4\xc0\'y}q\xfe15\xc0\xc9\x98\x9c\xff\xbe\xab4\xc0\x8b>"^7\x084\xc0\xa1\xa5DC5\xfc2\xc0t\xd72Y5\x085\xc0\xf6\xc4M\xfe\x93\xa13\xc0\xd0\xdc\xbd6\xf5\x0e5\xc0\x87\xd2\xe3\x8d\t:3\xc0\xaf\xa3,\xe8\xea\xf92\xc0"\xcd\xf0w\xd4\xf02\xc0\xfdTQ\t\xdb\x074\xc0E\x84\x96\xc1\xb8S3\xc0\xc2\xcd\xe4H!}3\xc0\x00\xa8\x86\x82\xben3\xc0.\x993H\xd4\xc23\xc0\x87\x88!\xa3\xfb=4\xc0\x17g\x87*r[4\xc0\x8f\xcb\xe5A\xcaN2\xc0o`\xb3\xac\x01\xa74\xc0\x0c?P9\xd9\x131\xc0\xf2\xb0\x83\xed\xa6=0\xc0\xbf\xc4\x9a4P\x9a1\xc0K\\\xb3\xa9}H5\xc0a\xd6\xe4\xc5"\x8a4\xc0o\xe1l\xb6C\xdb4\xc0\xf7\x0cw\xde^\xb92\xc0\x08\xcfL\x0c\x8cz3\xc0\xb0\xd7\xa2\xe1\x08\x1b5\xc0\xc8e0\xc4\x1dQ7\xc0\x18\x95\xccW\xbc]1\xc02\xd2>\x04\xc0\x894\xc0S\n9=+C0\xc0\x95\x03D!\xe0>4\xc0:\xc2\xae\x9bF\x101\xc0S\xc8\xec\xc1&u4\xc0It\xab\xf9\x95I5\xc0\x81\x85(\x7f[37\xc0\xe9\\"\xd1\x17\x106\xc0Bw"\x7f\xd4%2\xc0\xaa\xc4\xee\xc0\xbf&5\xc0\x90;\x93^cI5\xc0\x16\xac\xee\xb7#\xf23\xc0-\x1e\xfc\xf8M\xf03\xc0/\x12\x0b;\xae\xd25\xc0\x04\xb1>C\xd4K2\xc0\xaa`\xac`\x98\x865\xc0\xd71\xe7\xdb\xec\xa83\xc0\x1fZ\xe3\xf8\xe2\xbb1\xc0\\\xcd\xc2Z\xac83\xc0\xed\xe2\xf1o\xe4\x9f4\xc0\xa6QOUn84\xc0\x95\xc8\xce-\xd7\xab)\xc0\xf6\xec\x87o\xda\xd62\xc0\xfa\x0f\x89\xcc\x1973\xc0R\x1f\xf1\xcc#\x9f3\xc0\xb6T\xc7)\xd2\xe62\xc0\x81\x9f\xd17\x9e33\xc0\x93\xfa\xc3\x85\xcd\x004\xc0]\x1fRiJ\xce2\xc0j\xed\xf4\xe8\xbe;5\xc0\xc3\x8c\x127\x03\xf91\xc0\x80\xbe\xbc\x84\xca\xe05\xc0\xad&\xe0Y=\xb44\xc0-\x04_\x0eX\xd14\xc0)\x04\xd5\xcd\xe2\x963\xc0\xeb\xe8\xf9\xe7v23\xc0\xd9X\xfe)\xcd\xb52\xc0\x904L\x07\x98m1\xc0\xc3\xc6fa\xdc\xed5\xc0\xb8Q\x1dj\x80\xcc4\xc0\xe5\x98\x8f\x0f7\xa74\xc0\xf8z\xef\n\xe9\xd62\xc0Q\xb5W\xa6E\xc82\xc0\xcdb\xc7q\x7f\xb02\xc0\x7f\xc8\x0c\xfbg\xb43\xc0\x1d5A!=\xe54\xc0o\xd2Avid3\xc0\xdcr\x02!+\xed2\xc0\x95\x7f\xc5\xea-N2\xc0\xee\x00\xf9\x9fSL4\xc0\x125\xf6\x1d\xc0;2\xc0?\xf4VI\xba<5\xc0\xd1\xbf9t\x8c\x833\xc0!\xd6\x99\xfd\x9b\xf12\xc0\xf1\xd2\x15~,\x043\xc0S\x87\x9dh\n\x9c3\xc0\xb0\xf9e\xd2Qt3\xc0-9\xfa1\xf2\xa52\xc0\xe0=\x02\xb5f\x135\xc0s\xb4\xd4\xa5\xb0\x923\xc0\x7f\x9a\x81R\xf751\xc0\x05\x11r\xb7\xbaL1\xc0\x08{\xb0\xc0TU0\xc0\xb3\x06\t\xb8\xdb\xa34\xc08i\x98p(\xf73\xc0\x872Ex\xd5\xcd4\xc0`\x99B\xbf\xfc\xd54\xc0\xa0\x1d>\x99o\xde2\xc0\xe3Ql\xc5\xd3\xc33\xc0\xad\xb9\xfc\xc8\xae\x901\xc0\xdb\xeaN10\xfb1\xc0b\x93^jKG0\xc0@\xf1\xa6\xc5J23\xc0q_\x8f\x07\x92\x025\xc0\xcc\x916\xfa\x0eD2\xc0.M7\x0c\xc5P0\xc0\xc9\x1c+\x00\x92^3\xc0m5\xed3\xf7\xdb2\xc05\xa4\x87w\x86\xea4\xc0\x01\x96\x10\x93\xecY4\xc0|\x08\'FD63\xc0\x87]\x1f *\xec2\xc0\xb2\x8dT\x91u\xaa4\xc0\xf4\t\x8d,\xc8u3\xc0\x1b\xb8^\x08/\x854\xc0\xca\x13\x11#;Q4\xc0\xfd\x05\x0cj\x9aM0\xc0\x1d7\xc5\xc0\x08\xec2\xc0\xa8l\x14\'\x92\xa84\xc0/@\xdd\xb6\x8ab5\xc0\xfb\xde]&\xd2#3\xc0\x04i\x17\x1e\\\x002\xc0F\xaekK\xbbB5\xc0Fx\xac\xfcs\xdd3\xc0A\x02\xe6\x074\\0\xc0]\x1bZ\xee\x96\x194\xc0\xac\xd0\xcaT\xef<4\xc0\xa0\'t[\x9943\xc0\xb9\x07w\xc7\xc4R1\xc0~<\x1dY\xe7\xf62\xc0LX\xee\xe5\xc3\x933\xc0%\x00\xbfk\x1f\x1c4\xc0\xb1@\xe4\xb4ix4\xc0\x83\xf9\x130\xba\\5\xc0\x10I\x95\xe3m\xca4\xc0!\x0c|\x82\x11\xf12\xc0\x1d\x07\xb8\xad\x1a34\xc0\xd8\xb0]p\x92\xa54\xc0WGb\x85e\xc34\xc0\x96w\xb5]\xa1\x0e3\xc0\x12\xb9|\xa75\xac4\xc0\xc71\x1f\xd8\xde\xf93\xc0\xb3G\xd2@\xf6\xa34\xc0\xa6K\xe6\xb18\x933\xc0\x02\xce\x87I~q3\xc0\xd1\xd3\x049\x82%3\xc0\x08J|\xba\xb2\xac4\xc02\x82\xf4\xa84n3\xc0\x1d\xbc\xd7\xde\x04s4\xc0\xb7\xc8\x95[\x04\xb74\xc0\xc9L\xe3\x8e2y3\xc0\x9b\x9a\xf2\xf8\x91~3\xc0j\xfdeh\xef\xea2\xc0\xa4\xf4\xf4d\x0e\x994\xc0N\x1a|8\xa144\xc0\xbcB\x07\xaevQ4\xc0\xf5\xe0K\\\x16\xef1\xc0\xf6-(O\xb8\xf84\xc0wY\xc6\xa4C&3\xc0\x90|[U\xce>3\xc0l~\xa0$\x86\xe93\xc0\x192>\xc7qb6\xc0$\xcd\x9d\xb8\x80\x132\xc0\xa1\xcc\xd4V\xa9+1\xc0hg\xcbB\xbe83\xc0r1\xbb\xab\xf0\x9c4\xc0\x0c \x91>c`2\xc0\xd5\xdc>\xe7\x1e\xac,\xc0X\xfb\x14\xf4\xd2\x085\xc0\x97\x85\xa6\x0e%N3\xc07\xe4\xb7\xfe\xe9K5\xc0\x0fw\x89\x19\xc1\x166\xc0`7\'\x040r5\xc0\xb4\x02\xe4\x03U@4\xc0.\xa5\x8f>>.3\xc0\xb2,\xff\xab\xac\xc22\xc0y\t[x\'\xe02\xc0\xda\x08\x15\x07\xc2\x0f5\xc0\xb0m\xa7v\xf4\x904\xc0\xe63\xdaf\x9192\xc0\xbcMIE\xdd\xcf5\xc0o\x1e\xe1In\xaa4\xc0/yn\xfa\xf3\x9c3\xc0\xce\xef\xbe"\x00O0\xc0}\n\xca\xe2\xd8\xac4\xc0\xbb\xe4\x8d\xd9>\xf12\xc0U\xf4i\xfd\xf1\x1e3\xc0i<{-\xff$3\xc0!\x98l\xad\xd3\x1b7\xc0c\x16@#\x0c\xad4\xc0\xf8@$:&\x863\xc0\xc9\xd1!\xa9\xebq0\xc0\x07\xf4R\x82\xb2\xd54\xc0\x07}\xae\x95Os3\xc0_\xf15\x0b\xd2\x855\xc0\x97[\x19\x9e\x04\x0b2\xc0\xc8@\xdf\xc0\x95\xe14\xc0\xe0\xf5C\xca"\x063\xc0\xae\x9e\x1b\xc8\xf0\xdb3\xc0\x89\xee\xf7\xe8\x9b\xe43\xc0\xff\xa1L\xc2\xca\\4\xc0l\x94c\xbcq\x9b3\xc0F\xd8c\x8cw\x8a2\xc0\x95\xb0\xac\xd0\xeb\x015\xc0\xa5\xe4\x17\xc8\xbb\xe63\xc0<\xaf8,\xd2,2\xc0\x1e\xdc\xd4$\xaej3\xc0dR\xee\x98\xee\x822\xc0\x0c\x87\'2ur3\xc0\x1d\xb6\xa4\x91\\d2\xc0&\xbf\xc2\xf3>\x003\xc0\xb3\xa9\xa2\xc7\x91O3\xc0\x11\xcc\x1dq\xb2G4\xc0\xf2\xeb8\x90\xbc\xe62\xc0lF\xe4\x03S\xa72\xc0z\xb5O$\xcf\x132\xc0o\x7f\xe4\xbc\xea\xcf3\xc0\x8ad~\x9ek\x073\xc0\xfa\x8cF\xafq\x0f5\xc0-\x97.J\x0f\x893\xc0\x98\x9b\xbd|\xac\xf54\xc0{?[}\ti2\xc0Q\x86\xde6p\xd92\xc0\xed\x90\xaf\x87\xa4\x183\xc0K\x18\xee\xdf.\x9c4\xc0\xdb\x9a\x83\toF3\xc0?\x16e\xde\xbb95\xc0Q\x84\x81\xe2\xfc\x034\xc0\xdb\xc3\xf5z\xacg3\xc0\xb1l\xfa\xd7\xb9\x045\xc0J4\x93\xe1\n\x004\xc0\xb1\x91\xbb\xbe\xd2\x035\xc0\xa8*\xf0_\xfa}1\xc0U\xbbA\x1e\xee\x9b2\xc0@\xcc\x8ev>!4\xc0\xd9\x8c\x06\x94673\xc0\'\n&\x86\x86\x1d5\xc0\xc5\x8d\xfd\x17\x8a*3\xc0i\x8eQ\xba\x9c\xad2\xc0\x85 \x8b\x8aE\xc83\xc0!\x96\xf4,>\xc64\xc09\xf2\xa4\x05\x8ew3\xc0m[D:\x19\x0e4\xc0\xee\x0e\xe2YPG0\xc0\x18\r\xf1\xba\xf2\xaf4\xc0.\xcf\x81\xd9\xd6\xa72\xc0\xb2X\xe3\xc8\x92:4\xc0\x10\\\xf2\xb7\x9f\x8c3\xc0\x93\xba\xf8bt`4\xc0\xf9<AqMI3\xc0\xe4p;\xcf\x1aw4\xc0\xdfc&\x8ae\xd91\xc0\xc2\xc9\xbdA@\xb14\xc0\x01\xc9\x1ff\x86\xaf3\xc0`_s1\xc8\xb73\xc0\xb5\x80Q\x93F\xeb4\xc0\xed\xb5/\xc7\x86%2\xc0\'~v\xbf\x1a\x1d2\xc0\xf6\xcf\xce\x96h\x033\xc0\xb3e\xa8\xb0\xff\x184\xc0\xd0Q\x9b\x88K73\xc0q Mu\xb2\xc33\xc0\xb2\x08\xe9\xa7q{3\xc0\x02\xff)9\xfb\x043\xc0W\xf0P`\x93\x944\xc05\x89\xe2\xb5\xac\x145\xc0\xf2\xcc\xaa\x0b\xf6T3\xc0\xc3\xb6\x89\xc7\xfd\'3\xc0\xa2\xe8W3\x00\xfd4\xc0He%\x8c*U3\xc0\xa3\t_\xf2\xc5\x1d3\xc0Z\xc4\x7f\x84,\xa12\xc0\x87Q\xc2\xa6\x86J4\xc0N\x8e\xce\xf9\x9e\x9d2\xc0\x0e\x93(#\xd5P3\xc0\x14\x9f\xa6g\x95\xd84\xc0I\xa4N\xa9\x18r3\xc0#\x8f\xc4F\x04\x8a4\xc0G\x9dK,\x81U4\xc0X&\xef\xfec<5\xc05(bU{&3\xc0\xdbk\xd9&\xa275\xc0\xf5\xb6\xb1o\xa7\\4\xc06\xefc\xe8\xac\xfd1\xc0C\xf4\xdbm\xb5\xd95\xc0\xb6\xea\xf7\xc7\xad\x8f2\xc0\xeb\x11\x0f\x85\xb9\x173\xc03_\n\x8c\xe3e3\xc0k\xe8\xc7\x88953\xc0,\xb7WkH;5\xc0\x8a\xbc\xa6\xe5\xd3K2\xc0\xc9\xdf\xa8\xa55D5\xc0r\x95\xa7\x95R\xfd3\xc0\xf2\xb6\xc6\xc6\xf5\x165\xc0\xa5o\x88~\x0f\xe04\xc0\x10\xe8W\xcc\xc8\xa74\xc0\x13\x87\xdb3\n.2\xc0\x1cO\x1c\xbdOH3\xc0Z\x9aL]\xed\x035\xc0\x02\x91\xa1\xac\x8b05\xc0\xc8X\xb2\x8c"\xac4\xc0\x11#^\xa4\xe2f5\xc0\xc8i\x0e\xdc\xbaZ4\xc0I\xcbU\xe3\\\x9d2\xc0\x0c16\xdf\x92\xce3\xc0\x1f\xb6\x0b{P\xf91\xc0\xe4\r\xb42\xccs4\xc0\xcf6\xb5\xa3\xeen4\xc00\xd5\x14(\xb4\x913\xc0\xb8\x7fQ\xba\x8153\xc0\xb4!mH\xa3,5\xc0\x97\xec\xb0\xb1\r\x1d4\xc0u\xd9\x9e\xddx\x936\xc0\xb1n\xd9e\xaf]5\xc0\x1a\xb2?\x1d\xe1\x8d3\xc0\xb4\xad\x86\xbd\x98d5\xc0#\r\x03{_\xc42\xc0Q\xce\xd5\xd3r)3\xc0\xf3\x8e\x80a\xe2\xfb2\xc0j\xbaj\x1fHb5\xc0\x9f\x8bJg\xe7\xb65\xc0\xb2\xd7(\xdfO\x9c3\xc0C\x0cB\x02;\x142\xc0\xb8\x04o\x0b\x88K5\xc0@\xa4\xcbI\x11\x043\xc0\x84r/H\x89\xa11\xc0\xad\xda\xe8\xbc\xc4\xa02\xc0\x8d\xed\xde#\xc0\x0f4\xc0\x16M\xf8:\xa4C3\xc0\x90\xc1\xdc\xda.\xc71\xc0\xc5^\r\xeccJ5\xc0\xc3\x0e \xda\x91\xda2\xc0`\x14\x16\xbaQ&3\xc0\xe4\xb6\x8fq\x03H5\xc0)s\xf8\xc2>O6\xc0W`u\x8dV\x8f3\xc0g\xe5c\xde\xd7l4\xc0!\x9d\xa0\x94\xc2\x930\xc0\x9f\xac-\xd3\x0f\xa76\xc0uZ_h\x80\xe05\xc0\xc3Ik\xbc\xd0\x862\xc0\x92\xea~\xe4\xbfT6\xc0\x82Tk\xcc\t96\xc0\x11\xdb\x8edL\xed3\xc0\x13\x07t\x9a0m3\xc0\xf7\xe2\xd6x\xbdL5\xc0\xf9\xfe\xbf\x91\xc813\xc0\xff\xd4/3\xe7\\3\xc0\xdb,l\x9b \xee3\xc0hAF\x82\xaf\xb05\xc0\x88\x08u\xb5Bo2\xc0\xef\x15\xba)\x86>5\xc0\xb5\xd7\x04\x96\xe8]3\xc0_!\x9e\xa7j\xa35\xc0\xd9\x02v\x88e50\xc0\x1a\xe4\x15\xcd\x96\x003\xc0\xa8\xa8Zc\xe1\xb04\xc0\\\xb6\x8dc.\xcc2\xc0\x14\x87\x93\xae\xfa\xac3\xc0\xf7p\x00W^U5\xc0Y:\xd8\xe6\xbf\xd31\xc0\xe9\x04\xf0.\xcc\xa11\xc0\n\xf9\xdcW\x05"3\xc0\x92\x01\xe5\xa8\x9fm3\xc03\xaby\nB{3\xc0\x95\x8c\xb0q\x89\xa34\xc0\x95\x1a<;\xe7"3\xc0T\xb43\xe1\xb9r3\xc0(0\x98\xa0+f3\xc0\xa9\x96H\xda\xf3\x1f3\xc0\xe8\x9dL`\x15\xd31\xc0b.!\xc8\x11w3\xc0+}\xf0P:\xd42\xc0\xb7\xa6\xb7n\xeaj1\xc0:\xf3+\x1e\x9311\xc0\x8c\xb6Y\xd6d\xf94\xc0\x81\x0e\xfe\xe9\xad\xec4\xc0{\x1fD\xc0jt3\xc0h\xc3\xec\xea\xe9s3\xc0\xaa\xacl\x04 \xce2\xc0\xb6\x9c\xf1\x8c\xc6\xf31\xc0\xeaQ\xe5\x9c\x84\x865\xc0JwR\x84\xeb\xac2\xc0\x8fe\x02\xaf\x11\t4\xc0\xe3j\x065:\xf03\xc0\xe1\xa27X\x84\xfb5\xc0b\xa0h\xac\xa4j3\xc0\x99;\xec*\xc0\xf42\xc0\x8c*!\xce\x9b\x0e5\xc0\x05,\x10v>x3\xc0"n\x8a)X\xda4\xc0pX9x\xffC3\xc0\xdd\x05d\x06\xcd(.\xc0\x9bB\xd1M\x9cp2\xc0E\xdcW[\xf2P5\xc0HvQ\xa2\x1f\x104\xc0h^\x18\xfa\x00:5\xc0\x88k\xf9\xe1\xddd4\xc0\xc6M\xbbx>I5\xc0\xa2d\x0c\xb9Tq3\xc0\x80\xe7\xaafC 2\xc0x\xae\xfbP"\xb22\xc0\xa0*Q\xf3\x0c\n5\xc0R\xc7p\xa2\xd8\xb72\xc0\x03\xd9\n\xc9\xa9\xb21\xc06\xbe\xeck\xb0)4\xc0\xaf\xa7\xb8i\xdeC3\xc0u\xc4\xff\x99363\xc0\x00\x06\xe4\xd3\x0c\t5\xc0\xad\xc2W\xb3\x0e=2\xc0?\xa5\xc4tL~4\xc0U\xef\t\xf8t\xb73\xc0V}\x11\xb0\x9d\xef1\xc0:(d\xc3\x8cx4\xc0\xd4y\xa1t\x1e\x7f4\xc0N-Al\x13m4\xc0/X\xe3\xb1%m3\xc0a\xec\xcby\xd2\x034\xc0rG\xd5\x89\xf7\x941\xc0\x86\x9fW\x01"\xd41\xc0\xff\x1d\xc0\xdb\x80\x884\xc0\xccI\x82\x1a\xba\x7f4\xc0\xca\x99\xbc\x87\xaa\x8d3\xc0\xd7\xc1\xc6\x9e\x01g4\xc0\x16`\x05"\x94v4\xc0d\xcf\x1f\x86\xfc\x043\xc0JC\xab\xe3\x1f\xd92\xc0\xceb\x95\xa0\xef\x843\xc0\x1c\x8e\x83H\x86\x911\xc0\xaa\xfe\xb0k\xac\xf92\xc0\x9e\xd3\r,\x12\x0f3\xc0\x91Mu\xf84\x153\xc0\xee\x97\x1fI\xf5\xfe4\xc0\xe0d\x92\xe5\x19\xb92\xc0\xd0\xfc\xeb\x94|\xa22\xc0\r\xd0\x95Xa15\xc0\xf6\xac+<\x9a\x803\xc0\x14\xed\x15\x8c \xf72\xc0\x19\xfd\xb4\x7fj\xf12\xc0z\x91\x9a\xdf\xe1\xbd2\xc0\xb4#\xa4\x00\xefP4\xc0\xae\xd1H\xf6\xc9\xc35\xc0V\x9e\x9dGm\xd62\xc0\x01\x96z\xef\xd9&3\xc0S_,g\xd1\x9c2\xc0\rD\xc0\xba%\x8f2\xc0\xa5\xc2[\x15\\P3\xc0!\x18M4h\xfa4\xc0L8\x97\nf\xd54\xc0\xa2\xd1\x9b\x9fZ\x0c4\xc0\xd3\x99\x9b0\xbeQ5\xc0\xa7\xc0\xad\xa9\x95\x9b3\xc0W\xaf\xe9\x89\x8e\xac4\xc0\x88`\x80fD,2\xc0\xeb\t\x08N\xb422\xc0`5\xb4\xd9j\'3\xc0\xcc\x1e\xf9X\x19\xc72\xc0\xfd\xc1\xe0\x8c\x8c\xb54\xc0F\x88\xc7Lr/5\xc0;\'\x83\x01\x00\x112\xc0\xe5\xba0y\x85\x161\xc0\xcbV\xe0F\x8f\x893\xc0\xed\xe27jU\x032\xc0\xbb\xe0\x91\xe9&\xa94\xc0\x89c\x88\xad\x0b04\xc0\xcfr\xec\xc4|\x914\xc0D/\xe1\x9f\xb1a3\xc0p\x9aM\xc8)P3\xc0\xae\xb3w\xe5\x9e\x045\xc0\xe0\x1c7\xf7L\x1f3\xc0\x83\x9du\xb4>\x913\xc0\xbd<v\xa8\x9cF4\xc03\xeaQ\x9d6\xea2\xc0\x83KCMK$3\xc0\x06X\xe2\xf9;$3\xc0\xd8\x93\x0em\xfd\x0f5\xc0\xf1\xd0\xac\xa2m/5\xc0I\xa4[<C-5\xc0\xca\x9d\x14\xfan\xc44\xc0\'\xcc\xc6$\xfa)3\xc0Il\xb8l\xf313\xc01Y(\x13u\x194\xc0\xf5\xed\xa1L\x1bm4\xc0\x91z\xea\xa9\r\x156\xc0\xeb\n\x0c\xd0\xfcE6\xc0\x92\xf7\xca\xe1[\xc74\xc0\xde\xe3s>0\x196\xc0Wx\xc9\xe3\xb2^4\xc0\x91\x12\xc7\'\x14\x8a2\xc0\x95\x07l\xc6LS4\xc0|\x96zZjK4\xc0\x01H\x86\x010(3\xc0h\x85\x19d/J4\xc0\x7fA\x11\xb4\xf2\xff3\xc0]?\xab6\x16\x185\xc0\x0e\xfb\xa3+<\xb02\xc0^!bu\x95\xa34\xc0C\x7f.\x8f\xba\xe32\xc0k\xec\x93$0\xfd2\xc0\x80$\x86Ec\xdc1\xc0d\xcb\x1c\xf6\x15\xd94\xc09\x15\xd8\x10\xa0\x977\xc0\xc7\x91\xa2\xfd\xbbr3\xc0\xb4\x80\x9cV\x19"3\xc0\x8a\xea\xe4#\xd1\x023\xc0_\xbbj\x8d\xda\xb22\xc0\ry\xd5\x9d\x82;3\xc0\xb7r\x83>\x08+3\xc0\xba\xed\xc4\x86\xc0Q3\xc0]6`\xc9\xbf\xff2\xc0nF\x07!\x19N3\xc0\xec\xe9d\xd12\x004\xc0\xf0\xe0\x1f\xa5h\r3\xc0#\xfbM=\x1a\x075\xc0";\xe5\xe0\xec\xeb2\xc0S\xeb\x10\x12\xb4\x004\xc0\r\x19\xbe\xa2_\x123\xc0R\x86-\xf2\xbf27\xc0\x7f\xac\xa9\xcb\xfc\xf33\xc0y\xd3\x8bVZ\xf41\xc0vI\xaa"\x7f\xf61\xc0\xbd\x14\xf7\x93\xfa\xe93\xc0\x96 n\xec>\xf82\xc0\xb0\xc2\x9dL\xeeA5\xc0\xea\xe3\xc9w\xb9\n3\xc0\x91|\x08e\xe074\xc0\x8ba88%\xd62\xc0\x83XDT213\xc0*]CNr\x8b5\xc0Y\xd8\x96\x85\xd6\xf32\xc0\xeb\xe0\xebo\x1e\xe33\xc00\xd9M7P#4\xc0\xb7\xadR\xb3\xbfx3\xc0i\xc8\x02&\xddo3\xc0\xa9\x96\xb2\x8dG>4\xc0\xd8\x0f(\xc5\xe3t4\xc0}`r\x04\xef\x005\xc0\xf0\xf4y\xec\xd3\xef1\xc0\x95\x7f;GR\xf71\xc0\xb7\xbe(\xb6\xd5\x053\xc0\x80\xb9~X~\t3\xc09\x1bT\x1c\xf6I7\xc0u\x8a\x0f\x16\xd4\x056\xc0\xc3AF]\xcb\x0f1\xc0iS\x18\xfe\x93\x042\xc0"\x16\xf9HC\x055\xc0!\xc2\xaf\x95\x9b%1\xc0\xcaBT\xd4\xb9\xdf2\xc0*A\xeeS^\xfb2\xc0\x0bX\xbbg\x9a\xcb4\xc0\x82ic>\xe4m3\xc0\xd7\xd9\xb7\xc3\xae\xf62\xc0\x85J\xeajN83\xc0"\x16Z.\x01\xf22\xc0v!\xb2\xccV\x025\xc0\x81M\x93\x92\xa7\xec2\xc0\xff\xba\xa6\xa6\xad\x073\xc0.\xccDj\xdb\xf63\xc0\xfe\xde6\xf9\xfaF4\xc0\x18\xc1\x89\xf6\xe3\x164\xc0O\x9a\xe3:N\x0c3\xc0\rP6GO\x0f3\xc0s\xc0\xc1\xea\xa4\x163\xc0\xc1\x0b\t\'\xa8\x1d3\xc0\xbd-\xec\xecF\xdc3\xc0q\xf6y\xc0\x9a&2\xc0`\xee4\x8fk\xb94\xc0tkS\x93\xc8\xb34\xc0O\x11\xa4r\x95!1\xc0\xde\x1c\xe8|\x1f\x131\xc0\xa1s\x00\x84\xd6\xdf3\xc0\n\x920ww)2\xc0\x82\th\x08\xdb\t2\xc0\xf8!\xf2\x8e_94\xc0\xfb\x9b\xad\x0e\xce15\xc0\x10\xa65|\xa6\xfb3\xc0\xc2e\x96}9\xfb3\xc0b\'\xfe\xfe\xfd@3\xc0~\xa4<W\xabB1\xc0\xbc\xfesh\x7f\xa34\xc0\xc6\x92\xf5\x0b\xe6>7\xc0\xb1^\xfc.\xf1<3\xc0\xdeX\'N\xc7\x953\xc0\x80DN\xaa\x94\xa93\xc0t.i~\xdb\xe44\xc0\xf8E\xf3w\xd9\\1\xc0\xb3/\xee>\x1c\x1a1\xc0?J\xb6\x95\xb0\x9b5\xc0\x81$g\x80H\x984\xc0A)\x11bZk2\xc0\xd8$^46U0\xc0\xa3\xc4\xe2\x83\xc6\x923\xc0\xc3-Orzf4\xc0);\xe5\xf0\xc5\xfb2\xc0\xc5\xf7\x11:\x15#3\xc0\xb8\x97\xa8\'\xa9e4\xc0\xfavxd\xd2W1\xc0$u\x06\xee\x1e\x1f5\xc0B\xb0a\x1d\x07\xd34\xc0\x7f\'\xeaw\xd4\r5\xc0\x96\xf2\xde\x80\xa8\x012\xc0\xc6\x7f\xa7Q\x1d\x0c4\xc0\xee\r\xe1"+\x974\xc0\xb1\x19O\xe7rF5\xc0\x11\xa3\x1a\xf1\xe073\xc0H\x86\x883\x8dF3\xc0\xf1\x84\xcb\x82!\x064\xc0\xf3\xf1\x91\x10R\x924\xc0\x05\xf1=AP\xe82\xc0~\xc2\x99%\xb8[0\xc0\xd4\x0f\xd0:\xcb"3\xc0\x1e\xbd\xe0\xc8\x13\xe82\xc0\xf1\x01q\x90\xad\x995\xc0\x9d\xce\xc2\xc3\xee\xfb2\xc0\x85\x84\x81\xb24\xe15\xc0\xa6\x0b\xe0J\xf3\xe12\xc0F\x88w\x15\xc4\xe52\xc0\x8c\xdc\xfa\xae\'\xe07\xc0\xae\xffb\xf4)\xd14\xc0\x89\xee\x04\x9c\x11\xf03\xc0Kz\x14\xc2\xfd"3\xc0\xbaP\x8f+\xdf#3\xc0;\xe8.9\xa4F0\xc0\xf05a\xd4t\xbe4\xc0\x9d\x08\x8d\xaeX\xb13\xc0\x1a\xc5\xaf\xd7.@0\xc0\x98G\xc7\x8cd\xe3,\xc02#\t\xf9zU0\xc0/\'\xc4\xc6\x03L3\xc0\xf07\xce\xf1\xc295\xc0/\xb5 W5\xfd4\xc0\xc4\x05~\xd4003\xc0\x02\xa0\xbb\xc7\xe2\xb43\xc0\xf8\x98\xf9CK\xf12\xc0\x9d\xde\xe0\x1a\xcf;2\xc0\x85B\x19\x1d\xf5\xe44\xc0\xc8\x93\x9f0\x8e\x9f4\xc0\xe3|\x1a\xd6)\xaf3\xc0\x07\xd4/\x9a>\x7f5\xc0\xb9\xde\x9e\xaa\xba\xf13\xc0\xc3RP\xa6\xbee2\xc0\xa7\xc4\x00H\rU0\xc0\xb6\x9c\x92\xd6[\xfa2\xc0r\x1e\xde\xf6\xb9\x125\xc0?\xef,\x14{\xee3\xc0!$(F\xe9\x855\xc0\x87\xc5\xfc\x84\xcbB0\xc0\x12\x1a\x82\x97\xcd\xab4\xc0nn\x17\x85\xcd95\xc0\xe5\xed\xd8zv\x822\xc0<\x81m\x8e\x90\x153\xc0\xa2\x00vR\xf0\r3\xc0\xdf\xa8\xa1\x1ar\x153\xc0\x0fu\xcd\x91\xc5\xf04\xc0QA\xc4H \x844\xc0P\xe2-n!\xf74\xc0\x9d\xafA-\xb4&5\xc0\xc6\xd4H\xdb\xbcS5\xc0*\x08\xdc\xf1\xacR4\xc0\xed\xc9#\xe6$Q4\xc00fF8\x1c\xab4\xc0\xa2\x84\x171\xcb]1\xc0\xd1S\xd0\xb0\xa5+3\xc0^\x10|\xf3%E3\xc0\x18\xfe\xe8\x9b\xa3G3\xc0\xa7\x95\xbaE}51\xc0\xbdHO\xdd\x81\xaa4\xc0p\x8e\x98\x8d\xb5X4\xc0\x9f\xe8\x82\xaa\xff\xa04\xc0\xc2\xa6k\xf5\xb3\xfa2\xc0\xd6\x1f\'\xde\xa0\xb24\xc0&\xcd\x1ba\xef\xb74\xc0\x110\xfa\xe5\x16\xc54\xc0\x01\x0f\x1a\r\x7fR1\xc0\x8d]6\xd1\x92\xd71\xc0]\x90\'KB\xf13\xc03e\xb2\x8d5\xb64\xc0\xf7h%\x8d\xe8\x0c4\xc0\x03\x84\x9b\xa2\x97\xda4\xc07X\x932!\x040\xc0O\xd8\x18\xcav\xd95\xc0p\xe2d8\x01\xcb2\xc0\xf7E\xc4\xbd\x1f\x8c4\xc0\xd0O\xb9\x84b\x023\xc0\x84\x05\'^\xa4_4\xc0\xdbk\xba\xbe\xca\x97+\xc0\x15\xf6S\xff\xe2)5\xc0\x99a\xa6\xaa\xe0\xf44\xc0\x18\x7f\xaa5\x04\xd44\xc0\xe0\x7f\x1e\xba=\xcc4\xc0\x80\x88\x18\x8as}3\xc0\xe2\xf1\xa5\x18;>3\xc0E\xc7\x1e\x1e\xaa\xdf2\xc07Y:0\x94z4\xc0\x98D\xbc;\xc411\xc0/y\xab\xeeK\x843\xc0\x1eF&e\xb5\xbc4\xc0\xf5\x97i\xa3\xaf\xc14\xc0\xf2j\xc3\xef\xa0$3\xc0\x1f\xf1\xb8\xde\xac\x864\xc0sUC\x84\x82\x115\xc0\xbe\xda\x80\xe7\xe481\xc0F\x1f\xe2\xcb\xeb\xfd2\xc0\x18;\xa2\x08\xf2F3\xc0\x93\x98=\xbd\xf0\x193\xc0\x86\xfa\x11KP\xc94\xc0j]\xe7\x14\x93d3\xc0\xe3\xaf\xafV?e3\xc0\xffU\xedJf\x992\xc0V\x87\xd3:Q\x844\xc0\xf4\x17\xb3\x03\xcd\'1\xc0\xa9\x10\x93\xac~93\xc0,\x8ed\x94\x07\xb04\xc0T\nb\xd2\x16\xb23\xc0\x81m\r\tk\xa13\xc0_\xae\xff:3K3\xc0\xbb-\xbfj\xe9\x045\xc0eN,\xf3J\xad3\xc0\x80\x87\xc7\xe2d\x954\xc0\x01\xdcu\xe0\x80\x8b4\xc0\xa6\xe8\xaa\x96\xf4"5\xc0l\xa57L\x14\xe82\xc0>Nhyx\x904\xc0V\xb0B\x83\xa1V4\xc0\x85\xb8\xae\xc9\xaa\xbe4\xc0\x01\xa6\x8d\x98\xfd\xb54\xc0\x80i@*\xed\xa44\xc0`v`_oz5\xc0\xc1\x8d\xfd\x18|\x8e4\xc0\x19\xf9\xb5gC\xe34\xc0\xd3\x16k{T\x915\xc0\xc7\xe1AW_L3\xc0\xb4\x19V\xf1\x14w0\xc0m\xe7\xdd\x85\xa5X2\xc0t\xfdE\xbbV\xa54\xc0\xbf\x02>W`N6\xc0\xd02*\xb8&\xd82\xc0z\xec,\xec\nB1\xc0_2/!\xc9\xf54\xc0&\xe7\xc3\xfeq\x193\xc0\x9dL;<Qc5\xc0\xc4_BA\xc7\xdd1\xc0\xfa\xe6\xea!\x9b\x135\xc0@\x9f\x165\xd3\x984\xc0);\xe3b:\xbc2\xc0\xa0\x1bU0(_4\xc0\xe3\xe9\x8e\xb9\xe7\x843\xc0\xf2Q%\xec\xe1~3\xc0z-\xecO\x92\xe2,\xc0\xdc\x16\x06\x94\x8a=2\xc0\xbd\x89\x93\xe1&\xe51\xc0\xea\xe7\x9cY\x8e\x172\xc0\xe7\xff\xb4\xfbV\xc04\xc0\xc7 \x8f_U\x1b5\xc0\\\xb5\xbc\x88\xb4\xd44\xc0\xa6\x8d\x0c6\x9bY3\xc0\xb4Rtsd\xa13\xc0\xacb\xf7\x15\x0fz5\xc0\xa7gG$\xf3\xf55\xc0\xda\xe0c{K"4\xc0PG\xbeEJ\x973\xc0\xc3\x15\xe2\xa1\xd2%2\xc0\xe3\xdb\xe9\xde\x85\xce4\xc0\x10\x0e\xbb2?\x974\xc0=>\xb2Ee\xe54\xc0\x8em~~M\xe41\xc0\xb6\x00~\\\x0e\x993\xc0o<\xe15\xdf\x102\xc0\x8e\x88!\x93$G4\xc0\xea\x8c\xa1\x90\xe613\xc0\x87Yg\'\xa4\xc34\xc0\xe3\x1f\xceN5\xa32\xc0"}\xcap\xce=5\xc0\xb92\xbd\xaf\x90m3\xc0\xa5\x1dF\x8fd\xfd5\xc0\xc4\x02\x13\x17:\xe32\xc070G\x132\x031\xc0\xc7\xc5\xf2\x03!\xe41\xc0\x16o_\xb1I\xa14\xc0\rf[\xdd$H4\xc0\x94H\xfd\x87\xf1$3\xc0=\\3\xca\xeeZ4\xc0\xbfB\xda\x03{<3\xc0H\xcf\xb6\xfb\xebF0\xc0\xcej\x80{<V4\xc0A\xffj&\x9d\x914\xc0\xff\xa53\xa8Q\x165\xc0\xd5OE4]\xe33\xc09?q\\V\x7f3\xc0\xdb\x14\xdb\xd3OT3\xc0\x1f\xd6\x01\x17g\x111\xc0\xac\x1ei\x8e:/1\xc0\x8f\xf0\xb50\xe1\xd93\xc0^\x14\xdf\xc2\xde&2\xc0\xd5\xdc\xbe\x05\xcb\x0e3\xc0\x83\xb7\xe7\x1c\xf3S3\xc0]\x10\xf4"\xbe\x0f3\xc0u\xbaC\xc4\xebB2\xc0\xf2\x83\xe1\x00\xe9\xdc3\xc06\xfd\x9e\xb13K3\xc0w\xa9\xfc\xc3\'?2\xc0#pI\xdcg,6\xc0&\xb8\x9a\xb6\x87\xa92\xc0M\x7f\x92\xbbC\x025\xc0\x1b\xa6[9\xd9\xed2\xc0Y\xdf\xf6\x83\x9d\x851\xc0\xc5\'\xf7\xb9\xa9>2\xc0\x90/\x05\xc0\xbc\x7f3\xc0\xd1\x14}9\xaf\xda6\xc0} \xb3\x81\xb4\xf04\xc0gv\xc6\xd5\xd9\xfc4\xc0G\xdf\xe0\xba\x17\xc94\xc0;#4\x9b\xaa\xd64\xc0\x985\x99\x8a\x7fK5\xc0\xd1\x129\x84\xe9\xde4\xc0)u\x91%\xa7\x073\xc0e\xa0\x81\x9c\xc2-5\xc0\x83F\xf1\x87\xf1\xa32\xc0\xc1.i/\xff\x195\xc0\xa6\xbe\xdf\xd3G\xcb4\xc0\x92\xcd\xfaA#\xa64\xc0:k8\x1f\xf1`4\xc0OX\xc9&o\xbc4\xc0L[\xba\x82\x1d\xe62\xc0{\x0c7M\xc0\x823\xc0@\xd2$\xe2\x1e_4\xc0}?\xbd\x95\xf4\x803\xc0\xf0\x99\x81\xf2\xb7F5\xc0\xec\xbc\x9f\xa7\xd7%2\xc0}j?\xcf\xab\x932\xc0\x8c1\xdf\x81\xe3\x804\xc0\x01\xa4\xbd\x12\xech3\xc0@\x1cx(\x01\xef5\xc0\x1eYP!\x7fF3\xc0\xf0\x17\xfa\xac\x0c\xe64\xc0\xbd\x82\xbb[[\xe63\xc0\x9d\xaf0\xf1\xf4\x8b2\xc0l>\x89\x0f\x91\xf02\xc0\x9f\xe9hf\xff\xd34\xc0\x97\xf9\xf9<f\x883\xc0\xbb\xbb\xbe"\x08\xf92\xc0\x98\x03m"l\xe82\xc0\x88?\xabp\x9a\x942\xc0\x8f\x8a\xca\xea\xf7\xa24\xc0\xf5y\x1cDu\x9b4\xc0\xbc0\xd3:3\x8a1\xc0\xebe\x8bY\xab\xd24\xc0E{H0\x03\xd14\xc0E\xa1A\xf6\x1dx3\xc0\xfad\xff\xac\x16\x8d1\xc0\x99\xb6y\xb3D\xbc2\xc0\xe0{\x9b\x878J5\xc0D\x14?@2=5\xc0i\xe1Un\xb4t3\xc0\xf0\xb6\xff\x0f\x04C4\xc0h\xd8\x8d\x04\x90#3\xc02\xd2\x88U\xf5G1\xc0\xf2G\x02\xc3\xcb\xbd4\xc0\xcb\xec\n\x9c\xdc\xeb1\xc0;\xa3|\x0b\xf1\x133\xc0a\x04\xd80\'\xfe2\xc0\xb4\\\xb3\x0c%\x1b1\xc0\x1a\xd5\x10(r\xda3\xc0$\x16\x01\xb6\x80 3\xc0\x12I\xbcv\x86/5\xc0\x94\xef\xd5\xb2P\xd93\xc0\xa8t\xb4\xa3\xae54\xc0\r\x84|-\xeco4\xc0$i`\x02-+3\xc0j{\xb6\xd5\x7f\xfb5\xc0\x06x\x842*\xb14\xc0\x03P\xcb3\xf3\x905\xc0a\xec\x95\xe5\x15\xc63\xc0(]y\xad\xac\xa44\xc0\x04D\x06\xe5\xe5\x973\xc0\x07\xba\xdeI\xbaU5\xc0X\x7f\x04Z\x9c\xdb2\xc0}\x97\xbc\x0bD\xfe2\xc0\xab\x07|\x9d\xce|5\xc0M.\xf1>\x99\xaa3\xc0\x9bw\x92\xa1\xa1\xb44\xc0\x0cR\xea\xaa`\xe23\xc0\x01^\xe2dQ\x8e4\xc0\x16\x9ax\xf8\xa9\x1e6\xc0~$\xc9\xa7\x19\xce5\xc0\xc2FJh\x03\x103\xc0\xdaQ@\xc7$z3\xc0\x99^\xf4\xff\xbef3\xc0\xec%68\x1a\xa54\xc0[l.\x87\xdd\xdf7\xc0\x8e0\xd6\x1a*\xd43\xc0)\x1d~g\x9f}3\xc0m\xfe\x8fx4J3\xc0\xe8\xf1\x0e\x11T\x882\xc0\xa7\x97\x9e\xa5\xf7`6\xc0\x9c\xebaw\xc1\xa15\xc0\x83\x03\xf9\x1ewP3\xc0\xd8\x95k\x08\x08#3\xc0\xe4\r\xf0\xb6K\\0\xc0\xaa\x93?[C\x063\xc0\x1a<l$\x7f[0\xc0#\xc4{\x15\xa8%3\xc0\xdeL\xd3\xc5\x89\xfc2\xc0\xfc\x9d<\x9f\xa0)3\xc0\xc3\xb8\x97R\x93\xda3\xc0r\xc9\xb8\xf6Ha2\xc0\x9dN\x02!}\xb07\xc0\xa7b\xba@\x1c\x1f4\xc0n\xcb\x12\xaf\xc3\xb82\xc0\xb9\x84\x9cY\xd985\xc07\x0c\x1dB:H3\xc0\xe8S\x19o\x99\xaa4\xc0\x1b\xa1\x8d\x0fUJ4\xc0b\xc1\xfa\xb2\xa8\xbe3\xc0\xe2\xa4\xcd4j?0\xc0\xee\xa1\x9d4/?3\xc0\t\x18\xb7_\xeeX0\xc0X\xb6\'\x84\xda"4\xc0\x7fd\x8b\xfc\x9b\xe17\xc0\x19\x1a\x99S\xa6\x003\xc0\x08\xad\x8a%\x9f-4\xc0uJ\xf4\xf4\xda.3\xc0\xe7v\'\xdc\xc7\x993\xc0\x8c\xac\xbb\xc6aq4\xc0c\xc3\x19\xca5\xc83\xc0\x1d9\x00\x99\x9c\xaa0\xc0#\xc6\x11\xaf\xe1U0\xc0\xc9\xa6\xd3\x11\'J3\xc0 \xbe-;\xa8J4\xc0O\xa0\n\xa1\x96O3\xc0\xfeN\x06\n2D1\xc0\xbd\x1c+\xa9C\xc40\xc0\xcb\x0eB)_\x1e3\xc0U_\xb9\xb8k\xba1\xc0\xc3\xd2\xfc\t\xcaT3\xc0\xca\xee9\x91OC4\xc0eY\x8d\x84\x13\xde2\xc0\x86\x0b\xc3\x08\xb4\xc71\xc0)t3M9\x954\xc0\x80O\xf1\x05\x14\xa33\xc0.g\xb7g\xb4I5\xc0\xf9g\x83U\x0b\x954\xc0XkS\xa2\xf0\x834\xc0\xbe_\xbce\xb483\xc0]7K\xc3\x17^4\xc0\x0f\xac\xe9ER\xfa2\xc0\xd0Q\x9b\x88K73\xc0\x878B\xb6\xb4\x185\xc0\x7fP\n\xb3Y\xf94\xc0\xf8\xc0q\xdfuQ3\xc0\x051\xb8:P\xea2\xc0\xa5Y\nV\xf3L3\xc0.\x1c\x83\xfad\xb83\xc0x;\xffSaI3\xc0\xa3\x14\xc2\x11w\x053\xc0\x83}\xcdp7Y4\xc0WKy\r-\xeb1\xc0[\xe0\xfb3"P2\xc0N\x93\xdb@,\xaf1\xc0w\x87Y\xba\xfc\xba1\xc0\xe6z45\xd0\xb81\xc0\xd9\x9fl\xd7-\x956\xc0oJ\xdd\x0e\xae\xfc4\xc0\xa3\xa0\xc4\x00\xad\x0e3\xc0\xc8r\xbf\x87,%5\xc0z\xf8\xd1\\\x06\x0e6\xc0~\x06\x9f\xba\xc7\xad3\xc0\x7f=\xfef$\x7f0\xc0!\xa5\x05gb\xe52\xc0\xa6\x0b\xe0J\xf3\xe12\xc0\xcc\xf9<\xfep\xe82\xc0/\xa7\xc0Y\x03\xf34\xc0\x06z\\\x13\\\xff4\xc0C\x7f\x07yQ&2\xc0\xb2\xd3.\x1e\xbfK3\xc0\xe6\x9c@\x86\xdap4\xc0\x18\xe7\x9d^\xb0\xe21\xc0\xac\xe9\x9d\xd1\x02v4\xc0\xef`s\xad\xb0\xa73\xc0\x0f\x14\xf2\x90\xe5s2\xc08d\x1d\xf8\xf3K4\xc0\xdc\xa9\xf8\x05KT0\xc0\x80n\xec\xc2\xe7(0\xc0\xde\xbc\xce"\x1043\xc0\xaf\x9b\xf6\x9e$\xcc7\xc0\xcef\xa1W\x14\xf53\xc0\xfd\xff~\x02\'83\xc0\x88\x00\x13\x19)Q3\xc0\xa1\xe3g\xf9\xf912\xc0\xf6/\x1cMI@4\xc0<\x13\x04\x9a\x17H3\xc0?)Uf\xd5=2\xc0>\xe3\x07\xdc\xb325\xc0\xf5\xb2\xd187]3\xc0\x9b`\xc7\xb1\xb6\x114\xc0`e\xf7\x9b\xcc\xfc1\xc0\x7f\xf1v\xb8\xbf\x154\xc0\x89\xacD\x88Q\xf91\xc0\xbe\x9ep\xe4\xc6\x893\xc0\x87mW\xfd\x94s4\xc0\xcc\xb4>\x1a\xcfd3\xc0O\xf6\xef)\xc6)3\xc0[;\xd5.\x0bR4\xc02\xda\x0f(\xbeq4\xc0\x99\xfc\x9bW\xfb\x1e4\xc0@\xc7Y\xadPQ4\xc0\xb34h7^\xf91\xc0\xe3\x8c\r\x03\x00-5\xc0\x1d:\x98\xb1cu4\xc0\\\xe6\xb2\xa5M66\xc0/\xe3\xfb\xcfzV4\xc0\x8a-\xd6\xb9x\xfa3\xc0\x1cN\x9a\x94\xf4f4\xc0\xde\x04\x16$\xe7\x904\xc0\x10Xm+\x7f\x9d5\xc0\x9bH\xe9$gB0\xc0j{\x0f\xee\x9d81\xc0\xa6\xbb\xc0\xc5:f4\xc0\xff\xe2T*\x8c#3\xc0Ol*\xbd\xf375\xc0\xc0y\x0b\xb1w\x085\xc0"\xa3\x06g\x9b\x8c5\xc0~\xaa\x08O\x9b53\xc0\xb5\xd7\x04\x96\xe8]3\xc0\xd01\xb3\xb4\x90\xaf1\xc0\xef\xe0\xc2\xd5\xfc\x183\xc0\x91=\x1b\xa9C!3\xc0\x9f)v\xcd\xe9\xf13\xc0%\x8a\x96iX\xdf1\xc0c\xe3+DD\x193\xc0\xdd\xb7\xa5\x84|h3\xc0\xe8\x0b\x99@O53\xc0c\xc2\xd5q\x7f\xb86\xc0\xc3\x9eM\xd6W=3\xc0\xd1\xe9\xceM\'\xc54\xc0ehD\xe3\x9283\xc0\xcf-K\xa2\x8bc3\xc0~\tKQ\x0355\xc0\xea\xd2\x11\x0c\x00A3\xc0\xed\xc6\x06\x85N\xbf6\xc0P_\x9a\xb2d\xdb2\xc0y\x89\xfex\xd6f3\xc0\x91\x1d\xf9\xa0o\xe44\xc0\xa6\x1a\x08\xd0\xa2<5\xc0\xf7MB\xcab\x0f3\xc0\x05\xf5Az\xb1$3\xc0\x1f\x03\x92\xfb\xfc\x083\xc0\xad\x88s)\xb8\xf23\xc0\xa7;\xf2\x0e\x10\xc43\xc0\xe5\xed\xd8zv\x822\xc0E\x11E\x91\xfc\xfa3\xc0*\x88p\xc0d\xed2\xc0\x01\x1fW\xc3\x04\xb13\xc0\xba?\x0f-\x1a\x025\xc0\xcd\xca\xe2\x99\x1dK4\xc0t<j3\x9d\xf22\xc0\xf88/\xde\x18\xf54\xc0\x1cy\xeb\xb4O\xc44\xc0\xbf^\xbc|8\xdc2\xc0\x9a\x14\x13\xaf\xd8\xef2\xc0\x84Ch\xfb\xa3\xd82\xc0\xa7\x06\xfb\xa7\xe6*3\xc0\x96!\xffs\x0e\xdf2\xc0\x11\xe9\n\x18\xde\xec3\xc0l\xe0\xd1~i#3\xc0\x86}\xf8\xb1J\x065\xc0\xe5F\x04cG\xee2\xc0w\xed(;\xfe@4\xc0IZ\x9b\xc3\xd6F4\xc0_\x88\xaf\x952=5\xc0\x86(\x06\xb5VB4\xc0\xbb\xb3W\xcf\xdf\r3\xc0|s\xfeW\x9e\x8e3\xc0\xc2=\xfa\xd3\xd5\xe5+\xc0\xcf\'P\xbcD\xc83\xc0\x90\x06\xc8\x96\x92\xf52\xc0Ro\xfe<#\x044\xc0\xa8]\x97\xd2\xcfu4\xc0\xb8\xc1$g\x94\xb84\xc0R\xd2]4\x05H5\xc0\x9f"\x9bD\xf7\x7f4\xc0\x06\xd2\xd3\xdb\x08\x904\xc0\xeeR\xc8\x83ui3\xc0\x8d\xf9\xc1\xf5N\xed4\xc0\xce\xf2\xc3\xde\r\xf61\xc0]\x9f\xb3\xe9WP4\xc0 \xc7\x1bsY\xe13\xc0\xfd.-~\xca37\xc0{\xb15\x0c\xff\x171\xc0\xafySUX\x996\xc0\x1f&0%G?5\xc0=\xb9=\xab2L4\xc0\x84\xca\xcf\x9d\x8ch4\xc0?iM8\x0e\xa44\xc0f\xb2,\xcc\x99\xf61\xc0B\xe9\xb1\xf7:m2\xc0\x0e\x12&&\xe2\xf22\xc0\xab\xc0p\xc1\xa8\xeb2\xc0\xbd\xbb\x93\xc2jR2\xc0\x02z\xe7\x92\xd1\xe02\xc0\xf5\x01\xe0V\x9c\x0c3\xc0\x0f6\x80ap\x0f1\xc0T.3\xe9\xca\x013\xc0bpq\xdf\xf3\x8b3\xc0\x15\x1a\xaeW\x91\xb12\xc0\x02\xcc_F\x9e\x003\xc0cv\xb0\xf9\xe6k4\xc0H\xc3\xe4\xf4\xb7\xaf3\xc0%\x8c\xfc\x99\x9e\x833\xc0o\xffQ\x89J+3\xc0\xb1\xd9E\xc1/\xb32\xc02{RlG\x023\xc0\xff\xf4\xb9qA\xcd2\xc0\x12\x96\xbdA\xfc\xb23\xc0\x1e\xbe\xc1\xb8\xf550\xc0\xeb\x8aC\xc3\xc3\xf61\xc0\xb0\xc8\xddk0O3\xc0\x97\xde\x07?\x8a\x053\xc0\x0ek\xc3\xe0p\xe61\xc0R\xc5i\x89\xa192\xc0;\xf5\x02\xfb\x85=4\xc0<>\x7f\'\x9a\xe42\xc0\xa5\xba\x15\x92h<2\xc0\x82\xbd\xa3\xbb\xd1l4\xc0\x8f\'\xc4\xcdHt3\xc05\x8e\xc3\xe9y)3\xc0"\xb8\x04-DO4\xc09\x8a\x9fA-f4\xc0A\xac]\x08\x9cT4\xc0\x0cIPbLM3\xc0\xc5P\x88\xdb*m4\xc0EN\xff/\xed\x194\xc0\x16\x9eR\x7f\x90\xf82\xc0\xe0\xbd\x02\xb5rV3\xc0\x10\xf2s\xc2!^4\xc0\xf4\xe9\x88\xee\xc6B4\xc0oV\\r\xfc\xcb3\xc0?E\xfd|\xf0F4\xc0}3.@F\x8d2\xc0Gj\xc2c\xd1\x171\xc0\xca8\x8c\xd2\xb7\xe62\xc0w\xcbr\x19\xe8/3\xc0=0\xc9\x1e\xb0S3\xc0y\xfe\xbf\x94D&3\xc0p\xc8V\x15\x87s1\xc0$\x03\x9e5\x97#3\xc0\r\x8d\xa3\xd1\xf2\xd95\xc0L\x0fG\xa0\x7fN3\xc0\xab\xbej\xd3,\x065\xc0\x98\xa4\x0c^x\x025\xc0\x07trQo13\xc0\xe5?\xfb\xa6\xa3l1\xc0K\xa9k*\xa8\x902\xc0\x8b\x96\xdek>D4\xc0k\xe6\x99\x9d$g3\xc0&\xf5hh\x08\xc72\xc0\xe4\x8f\xfd|\xbb\x193\xc0\xd3\xef\x0ba\xce\xc12\xc0\x15\x05\xa0\x81R\xa13\xc0\x97\x1a8,\xc9\xc13\xc0H\xa5i\xe2\xdc\xde2\xc0\xfc\xdaI\xc9\xc933\xc0\xe7,\xa5%^61\xc0\x98\x06&L\x06\xa53\xc0\x96\x9e\xe1\x04;\xc02\xc08\xa76\x87\xc6[4\xc0>4U\xdb\xafG4\xc0\xbe\x19\xa87\x0f\xc32\xc0\xd8\xfeG\xc6\x05\x054\xc0\x8c#&.:M3\xc0\r\xd3U\x10\xde|3\xc0\x0cz\x05\x10\xa3+3\xc0e\xa1\xdb\x900J3\xc0\xb5\x8f+\xa7\xedz4\xc0\x8a\xa5\x1b\x03+$3\xc0\x0e\xf1@\xe2!12\xc0{-:$8j2\xc0\x80\xb9cjID3\xc0J\xba\x04\x86\xb7\xb25\xc0{B\xfd\xec\xf6\x052\xc0\x08g\x1a\xf6\xde\x891\xc0\x14\xe7\xcb=\x8d13\xc04V\xa0\x0fh\xc63\xc0\xf7\x9f\xfb]\xe2}4\xc0\xd3\xc7c\x96\xbc\xa25\xc0\xfc=\xcdZ\xa6\xe43\xc0\x08y\x86\xd9\t\xa75\xc0f<\xdf8\xc1\xef1\xc0&U09\xa1q3\xc0\n\x18\xf9\xc7\xb6\xa25\xc0\xbc\xe4\xe7M\r\x7f4\xc0n\xa4~\xcc\x01D3\xc0~\x91\xb3v\x1a\xb72\xc0\xaal\'&\xa1\x9e5\xc0-\x91\xde\x0bFG3\xc0\xa2\xb3\xcf\xd2\xab\xb22\xc08\x12\\+\xd6\xec2\xc0V\xcdW\x1f1S5\xc0]2]cD63\xc0\x95\xf7\x06r\xfa\x9e1\xc0>\xe5}\x9c\x7f83\xc0\xcf\x08cxO\x8d4\xc0D%\x86@\x97\xed0\xc0g\x94-\x10\xa5L3\xc08\xc08\xd5\xc1\xb31\xc0g2\xe7\xa5\xb8C3\xc0\x84oK\xc0V\x884\xc0\xe3\xbb\xea-v\xde2\xc0>\xec\x98bI\x172\xc0\x0b\x10]01>5\xc0\xaf"\xd2\x1e~\x972\xc0\x1c\xfb\x165\x03\x1f2\xc0\x16CR\x0b\x9d<3\xc0Qu2K\xf0\xd62\xc0\xae\x8e@\xebQ)2\xc0\xc5\xc1X\xc3\xab\xcf4\xc0 \xf9\xe1\x9b\x10r4\xc0\xa4\x1ee"\x8c_5\xc0\xa1-$cJ\xd42\xc0\x84t\x8d\x11fx3\xc0\xcaS\x90\xbb1\xe82\xc0\x15*\x94\xe1W\x1f3\xc0?8\xd2" N3\xc0\x17\xda\xc3p\xe4\xed3\xc0\xa2+\xd0TX\xa32\xc0z\xe6\x89\x96\x12\x043\xc0\x84\x99\x99.cE4\xc0\n\xdeAT\x05\xd72\xc0\x1e\xec\xe0m#L3\xc0?\xd7\x7f\x92\x12?4\xc0;\x1d2l\xad\xf03\xc0Ey\xd9\x18K\xe03\xc0\x19C\xa6\xa3\xe3\xb04\xc0\xbfM\x07k1Y3\xc0yXe`\x12G5\xc02\xf4{H_\xc34\xc0\xe7\xf9O\xe3U\xf73\xc0\x95\xc5\x08\x82g\xe53\xc0\xaa\xfe\xb0k\xac\xf92\xc0\xa7\x94\x8b\xe0\x0813\xc0\xc2\xf0\xe2\x9f\x90b5\xc0^5l8\xcf-3\xc0\xd5\xf4b\x95\x17B3\xc0\x1fxI\xa4k\x945\xc0/\x90\x99,p\x883\xc0\x1c\xd4JB\x92\xf12\xc0\xbb.\xb1\xf8\xf6\xa65\xc0\x01\xecQX\xa3\x1d4\xc0.X\xd9\xefh\xa34\xc0\xd51\x05\xf5\xbbp3\xc0\xd17\x93\x0bw$4\xc0.Y\xfc#\xbfG5\xc0\x19\xb4\x05\xf3:\xa02\xc0\x17\xbe\xd7\x87\xfa\x054\xc0\x84\x1d\xdcm\\\xd31\xc0\xb8\x82t2\xb0=4\xc0U?\xd0\xb0\xabF3\xc0\x13\x821U/\xba2\xc0lQ\xb2\xc7\xfcB5\xc0\xa1@\xdb\xeb\xa7\xd53\xc0u\xea\x98\xc2\xa8e5\xc0\x87-\xa4N\x94\x083\xc0\x13U<\xbeB\x1f3\xc0\x1a\xfa\x90-\xc5z3\xc0\xde\x90\r\xae\x8c\x021\xc0{\xa3a\x1f\x9ds4\xc0B\xa2"\xaf\xe6#4\xc0\xb6\x93\xa1pel3\xc0\xe5\xdf\xbc\xd9\x99:2\xc0\x0c\xd9\xc2cv\xa12\xc0p\xc1F\xab\x8a\xa74\xc0\x9d\xf8\x0b\x8f\xca82\xc0\xc1e%\x8e\x16;5\xc0\xfa\xa8\xbd\xda\x0f,5\xc0,\xb7WkH;5\xc0\x17\x0e\x16\xc4\xd2\x8e2\xc0\xda\xb1Y\xa0\xd4;5\xc0.\x8cS\xe6R 2\xc0\x05$\xe2\xf5<?5\xc0Zs\xf0\xf1U@5\xc0p\xbe\xecm\xabv5\xc0n"#\x8a\x01\xa74\xc0I\xd3Q\xe5\x87\xaa4\xc0\x8e\x9d\xf8i\x1c62\xc0g\xd3.\xda"\xfe5\xc0)\xcc\xe2\xd5\xef(2\xc0\xec\xfb\rd\xa4\xc34\xc0\x97\x1dbl\x10<5\xc0\x02MZ\xe5\x91,2\xc0\xd0N6S\x1f\xf83\xc04\xa2\x94\xc0\r\x935\xc0\xc6\x05\x80\x97A\xa64\xc0\xc9\x99\xc5\xeem\xa44\xc0\x0c-\x0b\x83d\xaa4\xc0>\x16H\xc1z\r6\xc0\xd8\x15\xaf\xea\xb8Y4\xc0\xf7U\x00\xc3%I4\xc0|(\x0e%\xd5\xcf4\xc0\xbd\xe3|\xeb\x98\xfd4\xc0\x1b\xf2\x02\xce\xf8#3\xc0\x81m3\x0f\x96L2\xc0\xfa\xb0\xba\xf4\xc5\xa94\xc0\x87\xb9\x97a\xf2\xa84\xc0\xd4\xd6\xd1\x93\x99]1\xc0\xa4?K\xc5\\}3\xc0A\xef}o]Y1\xc0Y\x07\x00\xd64m,\xc0\xf8<v\xfd\xc4S4\xc0\xaf\xa2\xbd\xa9\x97P3\xc0\xcb\x93\xba\x11\xdc\x814\xc0\xaa\xb5\x18\x1a\xc6\x016\xc0\xd5\x8ah/\x8eS,\xc0<\n\xd4\xd9\x92\xbd4\xc0\xb8\xb6\xb4\xa5\x9d\x7f5\xc0\xfc\xb8\xf0\x89\xb2\xdd4\xc0\xce\xf0\xb3P\xa2\xdd1\xc0\xbfL\xe8\xebD\x1d6\xc0\x0e\xf3\xf6\x03*N6\xc0\xb6\xa4\x17\xc1P\xb64\xc0\xffJ\x80{ey3\xc0\x9c\xd5\xc8\xb3L?2\xc0]\xf6\x95uF?7\xc0@\xb0\x057MD5\xc0\x8d\xf7\xe7\xed\xdd\x833\xc0\xa8\x8aJ`\xc8\xc04\xc00\xd6}\x93\xd0\x005\xc0e\x0f\x80\x01\x85\x105\xc0\x08 \xe0\x8a,"6\xc0v\r*\x04^p4\xc06\x97W\xb1;\xa24\xc0\xc4\x876\xfd3\xf73\xc04Th\xec\xc281\xc0\xa3\xf2\xbc\x06\xfa\x1e5\xc0~gK+\x17\x1a6\xc0\xf3\xcb\xd2\x9d\x8f\xc94\xc0\x8d\xb9\xa1\x80oc3\xc0;\xb7\x91-\xd2\xb54\xc0\xf9\x9eR\x8eP\x103\xc0\xf92\xe5\x9d\xca\xed3\xc0\x85\x19*N\xb2\x874\xc0s\x91\x02\xdd\x02\x964\xc0Gs\xfe\xeeXY4\xc0,fg\x8dJ\xbd4\xc0\x99\x7f~\xa0\x1a\x0e-\xc0\x9e\xcd\x1av\xcf\xd64\xc0\xc2R\xec\xe4\x9ca3\xc0\xc5\x0e\xaf\xeb\x0c\x133\xc0\x95~(\xf8\xa5G3\xc0}CV\x8f\xe2\xa54\xc0\xdb\x0b~\x13\xb3I5\xc0\xa2hp\xdf \xd91\xc0\xc1\x12\x8b\x13\x9a\xeb3\xc0\xffR\xd5/Y\x1c5\xc0\xfe#\\lK\xe34\xc0h\x96\x93#O"5\xc0!\x8b\xee\xba\x87X6\xc0\xa4\xccW\xeb\xbc\x864\xc0V&R\xb8\xb7\xc01\xc0\x8cM\xc7Q\x97%1\xc0)yM\xe3\xfaT6\xc0\xfa?\xe1\x95\x17U5\xc0I\xcbw\x8a\xfd\x8d4\xc0J%\xf3\xcc\x81\x131\xc0\x08A\x9b\xbc[\x8e4\xc0n\x80\xa6\x89\xf6\xc92\xc0\t\x85\xec\x8c\x1f\'5\xc0@\xc9\xa6\xe0M\x0f1\xc0;ME\x11}\x1f1\xc0\xc5@\xc6\xf2J(5\xc0\xfc\xacn@g\xa76\xc0\xcaWP\xd6\xda\x033\xc0r\xc0O\xe8c\xb54\xc0\xea\xc7y\xa0B\x974\xc0~\x8b\xe6\x91\xc1U5\xc0\xad\xf1\xb3i\xb0\x883\xc0\xf3Z\xc6.e\x0f5\xc0\xa5&\xec\xff\xe3\xc72\xc0uH#V|\xf54\xc0\xe9\x0e\x0c\t\x11\xc02\xc0\xa3<\'8\xea^2\xc0\xca\xe0\x87\x1f\xa0\r1\xc0\xe1\xbbb\xba\xab\xc23\xc0\x95\xd7\x1e\xf7!\xaf4\xc0\xd2\n\xaeBhd2\xc0\xc83\xe4\xcbE\x8a4\xc0Z\x9aL]\xed\x035\xc0\x18\x04^\xb1\xbdj3\xc07\x00%\x98F\xc74\xc0\x1a\xf4\xae\x9d+\xcb4\xc0M\xe3\xbd+\x8f\xd54\xc05\x14d\x9d\x0c^5\xc07\r\xf3\xee\xd9\xe33\xc0\xdd\xe7937Q5\xc0\x0bF\xf6\xfb\x7f\xb04\xc0!\x8d\xb1"\xa2-3\xc0\xae\xf0\xb7\xc2\x8d{3\xc0\x01>o4\xb8\xf52\xc0\xed\xdf9\xbf\x0e\xc55\xc0\xd1\xf3\xdb\xe7\xd3\x1f3\xc0A->\x9d\x7f\r4\xc0\xd76\xe6`\xfez3\xc0\x00 \xfeO\xdb\x933\xc0\xe7\rn\x18\x98\x005\xc0\xbe\x07\xe9\x12\xb7Z5\xc0\xe4\xd5\x92A\xd4(3\xc0)\x1f\xc5|\xec 3\xc01\xe8\x8f\x1a\xa1\x075\xc0\n\x9f\xe4\xa9\xfd\xa55\xc0\x7f\xc3\xa6e.\xbe3\xc0\x89\t\x9c4\xb6\x1a5\xc0q@\x1a\x962.5\xc0\x7f\xb1\xb9\r\x13\xfa4\xc0\xb0\x063\xe6\x97\xb03\xc0\x87\xfeDo\xa8\xeb2\xc0\x85\x0f\xc5\x92j*.\xc0\xe3_\x90l2Z1\xc0KPo?\xc4\xd34\xc044K>\xb3b4\xc09\x94\x93\xe5f43\xc0&\xd0\xef\x08M25\xc0\xa1\x8a\xd3(3\x9c4\xc0D\'k\x16\xc6\xb23\xc0\xddE\xc0e:\x135\xc0G\x9aWF$25\xc0\xf2\xb2\xa1\xc1o\xda4\xc0.\xfc\xe6y\xbf\xbe4\xc0\x89#\xc6\xc3&16\xc0?0\xc8\x97B#5\xc0w\xd6i\x8c\xe9\xeb2\xc0\xc4\x80O\x9d\x0b\xaa2\xc0\xfe\x87\x83\xa6\x16&3\xc0vOi\xc9^z2\xc0 9X\xadf\xda2\xc0\x87M\xfe\xd6\xcb\xa45\xc0\x16\xab\x97\xbc\xd8\t3\xc0\x89\xfd\xd6\x9bNx2\xc0S+\x0b\x80Z\x073\xc0\xaa\xc7x\xac\xdb\xff2\xc0<\xf8&\xbf\x88(3\xc0\xfeR\xc9b\x87q3\xc0\x1d\xbb\xcd\x90o\x805\xc0\xb2\xed\xef\xd8\xb7&3\xc0\xb7G\r\x12aC3\xc0\x9e\x01p\xb9\xd7\xe64\xc00\x82\xd8I&\x9b3\xc0>\xdczcY\x0f1\xc0?\xa2x\xfen\xac3\xc0\xbb;\x16\x02\xdak1\xc0P\x06\x02\x87\xe4\t5\xc0hntt\xbd\xbc3\xc0s\xb2g\xf75\x963\xc0\xfb\xbc\x9b\xaf\xd6x3\xc02-\x83mu\x036\xc0qU\x82\xc9c\x933\xc0\xed?\x1f\xb73\xee2\xc0\x93ZA\xfa\xf6\x965\xc0\xd4\xc1;\xb0\xd0\xdf4\xc0\xac\xe0\xed\xba[\x175\xc03\x83r\x8d\'\xf84\xc0\x97bA\xaf\x15\x1e5\xc0\x03\x1e\x06\xd3\x0c\xb03\xc0q\xea\xc7\xfe\xa5\xe54\xc0\tN\x91\xeb\x8d\xd84\xc0\x06`M\xc5\xcb\xe12\xc0[\x19\xd5\xd1^\xeb2\xc0\xd9\xf3\x11xEF6\xc0p\xdd\x8dV\xe0\xea4\xc0\xb8~){\x1545\xc0\x80@h\xaa9o5\xc0ett\xd5B\xc21\xc0\x88g6\x9bw\xf02\xc0\xe6l\xba\x02\x8b\x033\xc0L\xf2g$\x84\x116\xc0?(\x0e\xf3\xaa\xed2\xc0\xb7\xa2H\xf5\x84,2\xc044\x12L`80\xc0\xd1N\xf8\xf2\xdds3\xc0\xd7r\xd4\xd1a+3\xc0\x13K\x14C\xdb53\xc0j\x1cV\x8e\x9b\xe45\xc0\xab[\x98\x8d\x14~1\xc0\xdf\xf4\xed\rZ\r5\xc0\x0c\xf2E\xfb\xf3b3\xc0i\x03\xfd\xd1\xb4\x8e3\xc0\xde\xcf\xa3\xae\xf6\x923\xc0\xbb\x91\x7f\xbb\xee\x114\xc0\xc0\x94O\xdeQ\xa93\xc05\xe8\xc9)\xf5\xae1\xc0@\x99\xbe\r\xeb@0\xc0\x17\xbb\xcbN\xfcm3\xc0\xbey\xee\x9b\x97\xa71\xc0\x80\xef+\x87\x02\xe54\xc0\xd6\x9e\xd69\xef\xf72\xc0\xd7*\xdd\xb6 \xb64\xc0\x07f\x13\xe6\x0c\xae3\xc0h\x86B\x1a\xd8\x024\xc0\xc4=\x96\xcbZ\xe14\xc0\xdb$6\x844\x115\xc0i\xcf\x9e^\x14\x0e5\xc0F\x1e\xd7\xe6\xe2\x844\xc0\x0b\x18\x9c\xc7>J5\xc0\xf0\x1a\xb7\x96B+3\xc0\x13$\xa5P\x80>6\xc0\xb2\xfa{\xf7l\x024\xc0\xbe\xbf\xf4\xc4\x15\x042\xc0\x03Y\xd5\xb9]\xc34\xc09j\xb1c\x16m3\xc0\x19\xaf\x9f\x9b\xe4x0\xc04\xa5d\xae\xfd\xe93\xc0\xf7\x08\x9c\xa5\xd8\x8e4\xc0\xb5\xfb\x9b\xa9fR1\xc0\x0b\xf2LK\xeal3\xc0`\xee4\x8fk\xb94\xc0\xd9\x02\xeb\xb8d\x102\xc0\x89\xc9,8m\x977\xc0d8\x87\xe1\xe830\xc0 lr\xf6g13\xc0\xe5\xd4\x80\xd7x\xda6\xc0{"<\x05Nz4\xc0\x02\xe7\x8eF\xb3\xeb1\xc0z<\xebVE\x1b3\xc0\xd8>oH\xc1\x024\xc0\xe6Z\xa4\xbc\x12,3\xc0\xd3\x0enG~m2\xc0\xf3tX\xde\xb1n2\xc0Pp[\xce\x0c\xd42\xc0N:\xfc\xe2\xfci1\xc0g\xe1{\xdc\x88@3\xc0\x18\xf8g\xc7\x0e 2\xc0@b\xfe\xcb\xfcs4\xc0\xffn8^9\x172\xc0\xf6\xb2AVo\n5\xc0@\xf2\x03l\xe6R4\xc06\xc3Ke(Q5\xc0\x86\x18G\x7f\xb4\x882\xc0\xf2o\xdd\xc5h\x870\xc0xZ\xa7\x9b#\x913\xc0\xf5 ]\xff\xae92\xc0\x8d}\x14\xceA\x063\xc0,\x02\xe8=\x96"3\xc0\x04u\xcc\xae\x99y5\xc0i\xa6\xfdaz\xe63\xc0\xc8j\xebm\xf1\xf73\xc0\xa5]:\x16\x98q4\xc0%\xdf4o\xd3L3\xc0\xaaI\x8b\x06\xe7\xe84\xc0\xff\xf1\xcb\xf5K\x8a3\xc0\xbd\xa6\xcbo\x81\xf44\xc0\xee\xb9\x83\xe0^\xd23\xc0<\r]9p\x8d4\xc0\xf5f\xcf\x8e+N5\xc0\x15n-\x08\xdf(3\xc0d\xa6\x92\x99\xffK4\xc0J*\xe10\x82\x022\xc0P\\\xf6\xe0\xbc\xa44\xc0\x9c\xfa\xb3\xe2\xf1\xe12\xc0\x13\xae\x1dY\x8e\xce4\xc0\xb2T\xb6&@<6\xc0P\x036\xe0\x83\x9d4\xc07\x1e\x12\x1d\xa4L5\xc0\xc5\xb1o\xc9x?5\xc0\xa2+\xfb-r43\xc0\x93L\xd9SD[3\xc0\x14_r\xc9\xb9\xa02\xc0\x8dmz\xe3\xd6}4\xc0\x92\x82\x06\x83\'D3\xc0_Q\x07\xa02\xb73\xc0w<\x1b\xc1\xf8\xcd3\xc0\x9f.\x10`.\x0b0\xc0G@\xc3J\xca\xd02\xc0\xf3\x88{\xa8\xd695\xc0\x8f\xb5\x8c;\x8cR2\xc0\x90\xe4g\xdb\xb2`4\xc0\x0f\xbf\xfa\x8fr\x8c1\xc0Q\xfa\x9b\xaeN\x853\xc0\xe4\xb4\xad\x16\xdc\x992\xc0\xd9\x1d\x16\xb8\xceL3\xc0\xbb\xacG\x92\n\x8f3\xc0v\x86X\x04}n5\xc0A\xa4I+\x1e\x991\xc0\x84\xdb \xfc\xdf\x854\xc0\xf8\x89{\xe7\xf5\xd64\xc0~\xc4\x87\ni"4\xc0Y\x1af\x97\xf2\xf03\xc0\x15\xe1\xaf\xfd3A3\xc0zU;3x\x022\xc0\xa6m\x13\xe3,\xd32\xc0\x95\x8a\xc0\x8af\xdf3\xc0?k\xdc!N\x8f2\xc0\xd7\'\xcc\xe9I$3\xc0\x82gI\x1e\xa3\x9b0\xc0\xaa\'\xa0\xfd\xe8\xe31\xc0w\xfeQ\xf8\x9e\x036\xc0\xb8\xa4\x0cF\xce\x8a2\xc0$\x0c8\x19\xd4\xf03\xc0<4:\xc95\xa13\xc0`r\x8f"\xef\x892\xc0W\xdfpP[I2\xc0\x80D\xcc\xddW\xa02\xc08\x8e\xb6\x1a\x18F3\xc0m\xe9\x98\x1dY\'3\xc0ZgU\xa1\xc8\x944\xc0>W\xed\x85v\x922\xc0L\xae\xc8\'\x1f\x9c4\xc0\xae\xd9\xa6\xbc\xfcV3\xc0\xfes\x90{\x9bb4\xc0IZ\x9bn\xdc\x844\xc0\xff\xa4}\xb5?\xf60\xc0t\x1e\x83\xf0\x94\x8e4\xc0\x06\xf1\x0e.\xb743\xc0\x88vx\xdbc\xf32\xc0\xc8y~FS\xeb2\xc0\xc8>\xcc^\xa1"2\xc0\x0f\x07\x8a;\x9a\xcf3\xc0\x8az"\x87O\xe22\xc0gM&d\xcb\xf63\xc0<\xfb\xdd\xb7\x9112\xc0\xde\xdd\x0c\xb6\x17\xea4\xc0"8\x960\xc5*3\xc0\xc1\xa5\xeb\x9a\xfdB4\xc0o\xbb.3\xea14\xc0\xd8\xc5&\'\xc1\xaa4\xc0\x92u-\xd6\xe9\xd54\xc0X\xcc\x06\xc9x.3\xc0k\xa7h\xd2\xfd\n3\xc0\xe3M\xfe`\x87\t5\xc0*Pv\x97S\xa64\xc0Z1i-y\x8a4\xc0\x83 <\x01\xf9\xa04\xc0\x98\x9f;Z!`5\xc0\x18\x8b\xcf\xf6\xf1$2\xc0?t\x10\xbf\xfc65\xc0\xf2X\xdf2\xb2\xd62\xc0=\'\xa8\x92a\x986\xc0\x17I\xc1\xe5x%3\xc0l\xe2\xeb\xf7\xc6\x063\xc0\xab;\xcd\xa5\xa9\x105\xc0 ]\x10\xd5\x94t5\xc0j\x9c\x8dv \x182\xc0\x17\x99\x90\xf1"\x834\xc0=\x9e\xc6\xf6H\x011\xc0\x96?\x0e\x96\xdb\xf22\xc0\xf7/\xc73\x97\\5\xc0\x9e\xbf\xcc\x0f\x99\xa66\xc0O\x16\x91\x06\xaeU6\xc0I\xf43\xc5\x1cQ0\xc0\x03l\xc5\x8c\xa3O3\xc0-+$O\xa8\x0b4\xc0J\xcaO\xa1w\xa14\xc0\x0e`\xcbo?\xe05\xc0\xb3\x05\x14\xf0\xa8\x8c4\xc0u{/1\x9b\x8e4\xc0i\x8f\x8d\xcd\x05\n0\xc0\xc1l\xd7\x02\xd943\xc075\xfb\xb8<*3\xc0\x07\x7fE\xd3\x1d\x103\xc0\x9b5\x11\x85x\x1c5\xc0\\\xc3\xddxKl3\xc0\xc7\xd8\xc5\xae\xd5\xdd7\xc0\xab\xe6\xacL\xf4\xaf7\xc0\xea\x15.s#+3\xc0\xbdJ\xe0\x1e*\xbf4\xc0:m\xf4\xb2QG3\xc0\xba\xa0\x1d`Q\x042\xc0\xeeU\xf0eE\x1f4\xc0\xfb\x16\xb3\x99\xefq5\xc0\x94L\x87\xdf9\xb74\xc0E\xbf(_=^7\xc0x\x02\xd8\xf1X\xde1\xc0Oa\xe5\xbe\xad\x844\xc0\xcbD\x0f\xd8\x88Z7\xc0~\xcd\xcc\xcc<46\xc0\xa6\xde\x98*\x7f=5\xc0#\x17\x95~f<0\xc0\xf9\xa8\x95\x1e\x07\xd81\xc0\x8a\xcb\x15\xe6\xda\xe34\xc0.?\xad\x1e\xe1\xfd,\xc0\xbc\x1d \x91l`0\xc0\x07\x10\xb9Z\xfa\x0b4\xc0\x99\xa1\xed\x0e1W7\xc0\xa4\xab\x80d\x9c\xde1\xc0\xde\xf2}jNJ5\xc0\xf2X\x86\x0c\xfb)3\xc0\xb9Z\xa9\t<\xd95\xc0m\xf5[m\\[4\xc0H\xa7\xb0\x98\xe2\xd64\xc0H\x7f\xd6TZ\xb14\xc0I\xa2\xcc=\xa7D3\xc0\xf4\x94\xba\xb8y\xd64\xc0\x18 m\x9a\xcb\xac6\xc0\xdb\x0f\xf7Cg%6\xc0\xb5<\xea\xee\x16*0\xc0\xbb[j\xd4\xd7\xbb4\xc0\xe2`\xdfs\xdb\x894\xc0\x82\x0e\xd2\xb5`a3\xc0\x0bU<Q\x1fH5\xc0XL`\xc9N\x992\xc0iS$\x05\xb3>0\xc0\x1f\xb4\xac%\xe7)3\xc0Y\xdb\r\xcd\xccZ0\xc0\x9ep\x11.\x11U5\xc0\xc0R\x1e\x11)\xaf3\xc0\xd4\xde\x00XMM0\xc0\xe2\xa1\x91\xfb\xa2\xa57\xc0!\x93@\xee;L5\xc0\x88\xa7\xd6\xdc\xd4\x7f4\xc0n\x0e43\x15\x165\xc0i\xaa\xe1\xc6T^4\xc0=Z\xb1\xb2\x94\x973\xc0\x9f\x1c\xd5\xde203\xc0\xe0:\'\x00\xc2\x903\xc0\x0c\xbb\x17\xfbN60\xc0\xad\xb0u\xdbn\x155\xc0\xf2\xd4\xdb^lD3\xc0\xe3\xe5\x9d\xeekj1\xc0Al\xe4 \x89w5\xc0\xd2F\xba\x80ft4\xc0D\x19\xf5[\xa1@5\xc0f\xdb\x11\xfeG\xb53\xc0\t\x1b\x89I005\xc0\xdcBYH\x03\xd14\xc0\xa4\x13Ej\xccI4\xc0e\t\x9b[\xcfp4\xc0\xdeE\x8e\x88+\n6\xc0a\xb1\xd9QE\xfd2\xc0\xd9y\xba\t\x1d\xb64\xc0\xe9\xa8\x15\x80\xffU0\xc0\xbfO\xff8\xd6\x9f1\xc0\xb6\x1e\x94\x939\x954\xc0\xb8Ws\x16\x15A4\xc0\xf4[%\xc5m\xba1\xc0\x99\x9c\xb2\xd9H\x165\xc0V\xd4\xcdJ\xd8\xae4\xc0\xae\x15%\x8aF\xf51\xc015\x0c[\xf0\xc53\xc0QN\x99n\xa2\x196\xc0\xbd\x99\xdd\x19@k4\xc0o\x1bT\xaa\xdc\x073\xc0l\xa0\x83\xbe\xc3\x891\xc0B0\tf\xb2\x8e6\xc0\xbc\xf9\xd3\xc3\xc6h1\xc07\xdf\x01\x12R\x0c5\xc0\xaa\xa8\xe5\x160\xf44\xc0\x81@\xe6\xef\xfa|3\xc0!\xeaC\x07\xca\xf74\xc0[\x05\xdb\xfe\xb9\xa73\xc0#YG\xc9\xb7\xaa2\xc0eX\x82\xa8\xf1\xad4\xc0\xde8\x82\x953\x0b3\xc0\x103\xe9%\xd3\x115\xc0&\x01\x05+\xcau3\xc0\xae\xe0\x18O\xa3q4\xc0\x8b\xcf\x0c\xf9\x97T1\xc0\x05\xfb\xfeL\x86\x1f2\xc0K\xbdO\xe2\xed\x105\xc0v\x98O\x8c9\x015\xc0\xeeY\x7f:\xacr1\xc0\xc4\x174^\xac\x0c3\xc0\xa6I\xf7\x85\xea\xbe4\xc0{\xfd\x8d\xb4(\x186\xc0\xe5\xdaW\xfd8C5\xc0\x00\xee\x93\xd4\x83\x086\xc0\r=\xda\x9av\xda4\xc0\x00\xbe\xa2S\x7f\x8e3\xc0\xb0U\xdb:\xfe\xb21\xc0\x06\xdd\x1c\xba\xaay5\xc0\x8dQ\xf61;\xa03\xc0h,L<\xbc65\xc0\xea\x90\xc8\x182%3\xc0v!\xe2\xb4\xbcz4\xc0\xb5\x9fcQ\xcf\xfa2\xc0\xd9@4 Ga4\xc0i+\xf8!\x19\xca4\xc0;2\xcd\x822A6\xc0\xdd\x97\xf4A$\x025\xc0\xa6\xf7\xe6\xddw\r4\xc0I\xe3\\M\x9c\x171\xc0\x12\xbb\x19!7\xbe4\xc0b9}\xd9\xda\xfd5\xc0j\xbe\x16\xd6\xd4\x0e5\xc0\xc8\xe2\x1a\x8dv=5\xc0b_-\xc6\xda\xa73\xc0\xf4\xd5\xaf\xaa\xab#3\xc0\xc4\x01\x17\xf3\x7f\xdf2\xc0\xeb\xdd\x12g\xd8\xe14\xc0\xf9\x92\x9a\xe4\x1e!5\xc0\x91\xbaQ\xc1\x9e\xb84\xc0n\xe5\xb1\x92\x91b4\xc0\xbf\xb1{\xaa\xd3g3\xc0A\x85\x80b\xa3L6\xc0a\xdd\x98q\x1f\xe43\xc0\xde\x84\xfd[\xcf\xdd4\xc0\x86\xb3\xa7\x0c\x1a\xd94\xc0\xd6\x13~\x80\xb5\xc44\xc0F\x15vr\xfc\xbd4\xc0\xdc\x10L\x8ep\x924\xc0\xb8\xb4=\xbbY\xc74\xc0KL\xc5+\x0613\xc0\xaa\x89\'\xdd\x97\xe22\xc0"\xa7\x91\xdb-t2\xc0\x16[\x93\x831C4\xc0#\x87\x8d\xc8AI6\xc0}\xb4\x85\xe5\xb4I3\xc0t\xe3b\xa1)_4\xc0\x9a\xb5\x8f\xc2\xb5\x155\xc0\x88\xe7\xc4|`_3\xc07\xe5\x86\x0c\xb3%4\xc0z{\xefLQr3\xc0\xf0\xc6\x9b;Q\xee1\xc0\xac\x80c\xdc&\xd34\xc0\xf7\xbc\x86\x91sX4\xc0\x15\x00\t\x08EK3\xc04i\xba\x91A#4\xc0&p\x90\xf7\xb7V6\xc07\xb6\x8bc\x06!3\xc0\x14JL\x89jk4\xc0\x16),\x0b\xd9\xdd2\xc0<\x1d\xf2m\x16\x8d2\xc0\x98\xe4.H\xab\x124\xc0\x9f\x94\x04\x86\xae\xdb2\xc0\xd2\x8d\xb6\x9a=\xb04\xc0\xd1\x00%\xbbH`2\xc0\xfds\xc9\x8a;_4\xc0\xf5z\xa0\xbf\x10W4\xc0\x0b\xf8%\xb2\xf2\xe23\xc08\x1f\x1c\xb5\xf3\xa92\xc0\xa4\xb3\xa0BD\x983\xc0\xb7\x82QQ\x8d@4\xc0_3)\xc2\x8981\xc0\xd2\xae\x9b\xa5\xa2\x082\xc0\xe6\x9a\xff\xd1\xde\xa32\xc0|\xc8\xe8[s\xfe2\xc0h&\x98`\x8d\x8d4\xc0j\x06u} \xce3\xc0\x17\rwAik3\xc0\xf9\xf1.\xcd{\x9e4\xc0\xa3)\xe6Eg]3\xc0\xc2\x8e\xf8\x93\xfeu4\xc0\xe4|\x18\xa5\xf4e4\xc0=\xec \xbe\xdd\x963\xc08\xf65\t\xd2\x842\xc0-\x1d.\x16\xe8Y4\xc0\xbd\xf2\xf7\x06\xc8`3\xc0eM\x8d\x00\xf7\xa14\xc0\xc0GqTI)3\xc0-}\x9f\x0b?]5\xc0&\xcf\x04\xaa\x92\xfa5\xc0i\xa1\x93\x10\t`2\xc0\x80\x9eo\xc6zs1\xc0{Qb\xdb\xa323\xc0\x05\xd3\x97\x0c \xca1\xc0\x86\xcbN\xae`}3\xc0B\xae\xf6\xf7q\x8a3\xc08\xc3\x08K\x9e]3\xc0m\x14\nq\xae\x973\xc0\x80\xed4\xc6)p3\xc0:\x9f\xb0\xc1B\xee2\xc0\xe1\x1c\xdb\xac\x85\xe82\xc0\x1e\xc0\xa7N\xe8p4\xc0\xd0\xaf\xc0?\xc6\xe74\xc0\x12\x96\xa3\x9b\xa6\xdb3\xc0\x87\xb5\x0fDAX5\xc0i\xd4\x12\x08kf3\xc0uBm5}\x884\xc0\x1f\xe4\x94L\xef$3\xc0\x91\x14\x1807\x113\xc09w\xf5\x06b93\xc0\xc7\xd1\xef x\x103\xc0\xe6\xf1\xf4Y}\r5\xc0\xedU\xac\x0f\x9ea3\xc0\xe1Z>\xe29\xe71\xc0\x8a\x83\x12Hcx3\xc0\x19\xd9/\xfa\xcb\x025\xc0\xc7\x9f{\x7f\x99\x123\xc0\x07a\xe1\x0f\xc9\x1b5\xc0\x18\x19\x1e\xe65\x813\xc0\xeaP3T\xb4\xfa2\xc0E\xd6\xb3Z\x85~3\xc0^\xa5 L\xae\x035\xc0W\xbe\xa2;\x86\x965\xc0\xb9\xaf`\x8f\xac\xb04\xc0O36\r\xec\\3\xc0\xdc\xb7\xe2\x11-T3\xc0\x9f++\x1f\xbdm2\xc0kL.\xd7\xd2\x065\xc0|4Q<I75\xc0\x9a@\t\xf7\x99\x904\xc0g\x85\x1f\xff*\xec2\xc0\xd9\xfe\xab\xbe\x9d\x0c5\xc0\x0b|\xa8\x0b\xa6B1\xc0_\x18\x1f\xeb\xc2K4\xc0\xa2\xb2\x93\xdf\xa5\'3\xc0\xb1\xd5U\xb7Ek3\xc0}M\x13\x9b8x5\xc0\xbc"m~f\'1\xc0I\x13\x98\xde\x92+1\xc0\x9b\xc1|\x9b\xcd\x105\xc0\xda\xedD;\xd3d4\xc0A\xa1\xa7\xab\xe3\xff4\xc0\xba\x0e\x19\x85\xb1\xea2\xc0\x9e\xae\x83\xa5V\xf55\xc0\x14u\xad\xd9\xa8O4\xc0\xaa\xf3\xbf\'\xc9\x1c1\xc0\xfd\xab\x97\xc8\xd9\xf03\xc0\xb2\xf7 B\xd5m5\xc08u\x9e\x14\x80J4\xc0\x99$\xfd\xb9\tH3\xc09\x9bQ\x98\x83\x1f5\xc0,\xac\x11\xd5KY5\xc01\xf99Y^O5\xc0\x89Qo\x15k\x933\xc0Yv\x94\x83\xfe#3\xc0)\x1f\xcc\xa4k\xcf4\xc0O\x84\x05\xa4b\xf06\xc0\nt\xc6m\xb1Y4\xc0O\xaf\xdf\xe2\xbf\xe74\xc0\x9f\xaa\x9cF\xdf\xfc6\xc0\xc7>\xe9x\xeb"3\xc0\xe9f\x16\x04\'13\xc0r]\xa34495\xc0<\t\t\xf5g\xce2\xc0\x96\x08\xba\x08\xbb\x991\xc0_\xc4\x0e\x02\xcf\x1d5\xc0\xe5B\xb7\xb1(?2\xc0*;\x17\xccn\x024\xc0\xecp"\xb4\xe3\x055\xc0$W\xd4\xb3t\x0e2\xc0U\xc2`k6\x9c4\xc0\xb7u.\\\xf2\xb66\xc0\x12\xec\xc5[\x8f\x075\xc0\xfe\x17\xe4\x9c#\xcb2\xc0\xec\xaf\xb4&\xa4\xd94\xc0f;\xdf\xfeUZ3\xc0\x94jy\xcf\x08\x195\xc0L\nK\x96\x82%5\xc0#\x9f\x89!\xe1\xca2\xc0Y\xc1\xeb\x8a\x0f\xfd4\xc0\x98\xa8\x16\xd6\x17~3\xc0r\xe447\x98j3\xc0\x8b\xa0\n\x0e\xbc~4\xc0\x12\xbb\t\xfb\xce\x023\xc0\x9e\x1e\xc3=\xc3O5\xc0-\x97C\xf5\x02A5\xc0\xe2\x02\x9d2q\xd62\xc0o\xbb?\xee\x8fU4\xc0\xfbl\x8b\xcfD\xc34\xc0\x98c\x03\x108\xda6\xc0tv\xc4\x0e\x94\xec3\xc0\xa3\xbb\xb8\xac\x1c\xb14\xc0\xe1\xcf\xef\xb5`\xb03\xc0\xf8\x83\x98z}\x910\xc0\x18\x18!\x9a\x81\xed3\xc00\xda\xdf\x07\x95i3\xc0\xd6\x94\xa8=\xad\x845\xc0Y\xce\xe4K\x90\xe12\xc0\x7f\xee\xb3t\xc4\x072\xc0\xb3\xef$\xef\xda\xa94\xc0\x98\xa6I\xb6\x90 3\xc0\xc6l\x0f\x13V]4\xc0\x01\x9b0\xc11~3\xc0\x80B\xcfsK\x0f3\xc0f\xe6`|\xa0\xad3\xc0)\xa9\t\xac:\xab1\xc0q\x98r\x1ee\xaf1\xc0\xe3\xc8\xf9w\xcf\x1b3\xc0\x97\xb9\x92M\xac\x195\xc0\xd1=\xa6(\xf0-5\xc0\xdcqh\xbfZ\xf03\xc0\x0b\xcem\x1ek\xf52\xc0\xd5\xea\x16<Z\xe92\xc0\x00o\xd3\';\xe52\xc0\xd0_\x8f\\\x9a\x974\xc0\x1d\xb9/\xfbXn5\xc0\\s\'\xda\x8c71\xc0j\xfd\x81\x11\x90;5\xc0zJ\x9e_\xb0G5\xc0q\xb1\x9e\x13\xf1\xdb4\xc0"i^\x13!\xb84\xc0\xff(\x824p\x155\xc0\x96\x1d\x19\x9eni3\xc0g\x93\xd2\xa2\x00\x014\xc0d\xff\xb7m\xca\xe44\xc0\xf6(\xc1\x9bE\xec2\xc0\x1a5\x08\x84\x9c\xa13\xc0hj\xe64L\xf84\xc0\xd5\xab\xe2\x80?\xa93\xc0\x8atG{\xde\x944\xc0\xc4;\xa0\xce\xe3\xba2\xc0\x02qA\x1d\x1bR3\xc0\x0b2\xc8\xb1\x87\xba3\xc0a\x97\'\xd7\x10\x8a4\xc0M@R\x17\x0b\xac3\xc0\xd3\xfas\xa8%\xa23\xc0:@\x99EQ=2\xc0\xd5-\xa7\xb4\x91\x1d3\xc0j-\x18\xb3\x87\xe12\xc0\xfeFz\x87\xcdj2\xc0\xa5\xee\xc77^\x033\xc0\xdb\xb7\xb3\xf1t\xdc2\xc0\xd3\x96\xa4\x10\xa9\x123\xc0\x92\xdd|\xd4D^3\xc0 K\xe2\xff.?5\xc0l\xa6hW\xa6\x903\xc0\n\xf7)\x08M(4\xc0B\xd2\xecGc\xb93\xc0\xe5n<\x17\xde\x1a3\xc0/q\xe8c\x14%3\xc0\xf0Vy\xd63\x083\xc0R1\xf7T\xaf\xef2\xc0Qi\xfb\x93\xd1\x9f4\xc0\xff\xfd\xee\xb0\xef!1\xc0\x88\xac:2r\xb21\xc05\x97\xb61\xd9\x043\xc0\xb14j\r\xc0\xfa2\xc0\xd1\xb5\xbb\x1e)\xd82\xc0\x064\xf2\x81\xe293\xc0\x1fm\x94.\x83\xc32\xc0\xcdEh\x9c\xd2\xf21\xc0\x1d\x89Rk\xb2\xfc2\xc0\x19O\xcb\x8a\xc0\xee1\xc0n\xd5E\x02\xa4x3\xc0\xa4\x15\xbb\xb4\\02\xc0\xfc\xc4\xcb\xdd5\xd34\xc0\x06\x99\x06\xad\x81\xa73\xc0\xd8\xb5n\xe7\xad 3\xc0U\xd8q*f\x7f6\xc0,\x83\xb1\xc7l\xbe2\xc0\x12Ff@=?7\xc0\xffJ\xaa\xab$\x185\xc04%\xc6\x0f\x06>2\xc0\n\xfd\x10\xf9\xff\xc72\xc0)\xa8\x14\xc4\xbf\x083\xc0\xb6$\xdc\xfeK\x131\xc07R\xd1\xd6\xc9\xb11\xc0\xc2\xf6\xe9\x830\xf12\xc0\xf1\xe6\xeb!U\x9b4\xc0\x84\x88\x17\x82\xa3\n5\xc0-\xe27\x02\xe332\xc0Rg\x1c%\xb863\xc0\xd2\xa7\xde\x8b\xb5\x015\xc0\xbc\xa8\xf5\xc7\xd8%5\xc0\xef\xe6k\x05\xbe\xfd2\xc0b\x01s\xa1\x14\xf52\xc0\xe1\xa0\x10\x14\x9a\x883\xc06\xb0\xa0\n\x1d\x0c1\xc0\x14\xfdCP\xf9\xc34\xc0`\xb6ha\xf2)3\xc0t\x8cz\x8dF\xb21\xc0"\x99\xc15\xb4\xfa2\xc0BD\xaa`\xb803\xc0\x81O>5\x14\xb30\xc0\xb1\xba\xa7\xf2\xb5\x9c0\xc0\xf8f=f\xe5o4\xc0\xf8\x04v\\M\xe15\xc0\x15\x04\x15Y"A0\xc0n/\xda\x0b\x81\x8a0\xc0g-IA\x0f\xbf4\xc0\xe7m\x1eC\xda\xa85\xc0\x0e>\xa0\xe3\xd9P1\xc0e\xbe\xaf\xedx\xe72\xc0Vp\x02\xee\x0cs2\xc0\x03\x80\xa0e\x00\x192\xc0\x01\x92\x15\xdf\x8er4\xc0\x87\xa6\x11Z\xf134\xc0\xc4h_}Gm4\xc0s\xfd\x99rM\x863\xc0\xb3\xa4!\x96-\x185\xc0\xdcr\x11\xb7\x90\xf82\xc0\xc0X\x89\x91\xa5\xfd2\xc0x\x88\xd2\xf8\xc4\xda4\xc0\xc8\xeb\xdf\x12r>4\xc0\xc2\x00\xee\x92\xa7\xe92\xc0|\xa9\xed\x05\xc9W3\xc0\xdeB#\xe3S\r3\xc02\x83\x12\xa5\x91\xcb3\xc0M~\xd2\x98},5\xc07?\xdc:\xda64\xc0Z\xda\x18-\x03\x054\xc0\xb4\xf2\x01i\xb5\xe31\xc0f\x83/\xd0\x93:1\xc0\x88\xea?i\x11\x1c4\xc0d\x0c\x1a\xa4,\'5\xc0?\x9a\x14\x8f\xec,3\xc0\x06\xe0\xd7\xf71@4\xc0\xe9\xcc\xa4\xfc\x92A5\xc0\x8e\xc7p\x15\x08d2\xc0\xae\xc0|n\x9f33\xc0\xe1F!\xdf\x98\xb45\xc0LS\xc9\x07\x83^5\xc0\x80Q\x82\xc4\x93\xd04\xc0\x19\xe9\xad\x03\xbf63\xc0\xa2I\xf1\xaf\xec\x8d2\xc0\x1f\xfc<\xa7\xa0=3\xc0J2\\o\xf0?7\xc0M\x14\xdc\x80\xeaF3\xc0\x1a\xfb\x95\xb3b\x1f1\xc0d\xf4\x7f\xf3\xfa\x1f2\xc0\xeaQ\xb6\xbf,\xed3\xc0\xff\x85\x03@k%3\xc0\x80\xe0\x98\x19\xe4\x003\xc0\xb6\xbcD\xd3\xd7\xcc2\xc0sS\x1b\xf7I[3\xc0\x85\xfb\x00\x18\x15F2\xc0\xdb\x1d\x17\xfdz~4\xc0g\xe2\x9ee\x9e\x194\xc0L\xf8\xba\xf0\xec43\xc0\xa5gR\xec\xf203\xc0\xeb\xbe0\xe9\x1b\xc83\xc0\xd1[\xda\t\xd3<2\xc0\xbf@*\x05\xf3h4\xc06\xca\xacI\xd3\xb02\xc0\x16\xe9\xcb\x89\xad\xa45\xc0\x00Flo\xd3P3\xc0#\x1c\t_^C2\xc0\x05\x1f\x9d\xbe\xbb\xf94\xc0\xc2$\xe3\xdfg%2\xc0\xff\x0b\xfe\xdc\x87c3\xc0WM\x82F\'\x1c6\xc06w\xe2\xda}A3\xc0\xa5\x90\x13\xd2\xfa\x9b3\xc0eJ\xfe\xe5\x83\xcf3\xc0\xb2\xb5&Nd\x0f1\xc0~k\x13\xb0\'\xa06\xc0z\x83awp\xcb2\xc0\x87K\xf2a[>4\xc0\x9e\x02\x95\x04\xcbA3\xc0\xd0\xeb\xec\x1bjK3\xc0\xd1-;Q)52\xc0R\x19ieV\xd92\xc0Y\x8f\x08i\x12\xe32\xc0\xd4\xe8\xece\xda;2\xc0x\xe5\x89\xcf\x84\x142\xc0\x8a\x15\xf8\xc34;3\xc0\x98*g\xd9\xf6\xe42\xc0\xa1k\xc3\x10n82\xc0N\x19I\xcc\xf3\xea2\xc0D\xa3\xe6\x81\xa0I5\xc0#\x95\xaa\x7f\xb0\x162\xc0\x13\xc7\xc2\x9b\x1e(2\xc0TD\x03W\x8c93\xc0\xbdS\x86\xcb\x1324\xc0\xc9\xa2\xd2\x9d$\xe53\xc0.\xc05\x1a\xfb\xd41\xc0\xf4\xe2 \xf2\x85?3\xc0fJ\xec\n5l4\xc0\x1ep\x92!\x83\x194\xc0\x0cl\x07\x96\xc6r5\xc0\xd1\xea\x878\xc9>4\xc0\x1f\xe4Qz\xb1&3\xc0\xd4o\x9f\xd9\xb8@5\xc0"\x0e\x9d]E\xed/\xc0?\xbb\x19SuL3\xc0\x931\xe0\xd8\xa6 6\xc0\x18\xaf\xd2_\xbb\xf95\xc0\x92\x9b\x02\xcaW\xcf4\xc0\xf4\xf7p\xc6dY4\xc0\x055T\xa2\x94\xcb2\xc0\xc1|\x96\x8dQ\xeb2\xc0\x05\xa1BM\x8e\xe62\xc0Fl[W\xad\xe02\xc0x\x0f\xb0\x9f\xaa~3\xc0\xec\xbd\xb5\xa6\x8b[4\xc0D\xda\x813z)4\xc0$4\xe9\x92<\xce2\xc0\x92\xcd\xc5\xb5\x1f\xd72\xc0\x8b\xff\x88\xa3\x8d\x043\xc0\xfc\x04\x95n\xe0\x935\xc0\xbeP\xe7\x99\xcd\x045\xc0\xdcE\x0fK\xb7\xd81\xc0H\xb2\xe5\r\x13\xef0\xc0hdF\xdb\x8a.3\xc0\xe4\xe5P\x8b\x7f\xc34\xc0\x06\x91\xa2\x10\xfe\x005\xc0{8\x1e\x96N\xd52\xc0!\x87+84\x965\xc0\x92\xb6\xb6\x11JN3\xc0\xbfZ1\xf5\x80 6\xc0}M\xf2\xd3\xf9\x075\xc0v\x1b\x82\x15:O3\xc0\xa5\xa4\xca\x0e\x83{0\xc0\xc0\x87\xbdf\xab\x195\xc0T\x92\n\xb5E66\xc0\x90\xe0\xf2\xb7h~3\xc0\x96\\\xe8\xdb\x89y3\xc0P\xe5\t\x02\x87\xcd2\xc0\x10\x828cz^5\xc0\x83Ow\x0c\x14\t5\xc0\xbb\xc8\xc0\x83\xb1\x923\xc0\xe5}\x11Pp\xa22\xc0X\xa2D^|$4\xc0\xdf\n9oAK3\xc0f\x0c&[\xe3\xef2\xc0I-\x98\xf8)\xaf3\xc0y\xc3\xa4r\xbds5\xc0\xeb\xb7\xf4r\x13\x191\xc0\xb4\x91\x19\x16-%3\xc0\xfb;\x15\x89\x9cW4\xc0\xc4c\xc1\xd1\xfc.2\xc03*\xe5I\xef\xda2\xc0\xe0\r\xad^\xa3\xdc1\xc0{\xf24\xd9\xcd\xc64\xc0\xd2\n\x8b}y\xa14\xc0\xc4\x13\xc8\xca\x04#3\xc0\x81\xaa\x1a\xe7A\x111\xc0\x8a.\xb8:\xd4\xc52\xc0\xd8\x89\xd0="G5\xc0\xc3\xa4\xee-\xa5\n3\xc0\x88\xf9\xcck\x01\xc12\xc0\xbb\x96\x05\xf1J{3\xc0)\xc7\xe6v?j4\xc0\xa0\x85.!\xea\xe3/\xc0\xde\x96\xf2\xf0n\xcb4\xc0d\xe9\xdc\x9c\xd3\x1e3\xc0P\x8b\xf4\xc9\xe9b5\xc0O\xb5}Q\xacJ3\xc08?\xb5\x0c\xab03\xc0\xfdzL\xc9\x96\xfb2\xc0\xabe\x00W\r\xdd1\xc0\x13\xbc~U\xff\xcb2\xc0\xa8\x8f\xe3\xdb~\xd04\xc0\xbc\xa0\xd9\xa6\x1dK4\xc0\xec\xe1\xf8\x1d\x1a=4\xc0\xe0\xb4\x7f;\x0b\xd7/\xc0\xd0\xdd.\n\xd2~0\xc0y&\xad\xf9653\xc0\xc8c\xcb\x89\xc1e7\xc0\x88EHL4%2\xc0\x0bc\xe4\xe6>\x175\xc0\x97\xbdy\x8fe\xf22\xc0\xa0\xf6\xd0\xf2\xf8\x075\xc0\x1d\xaf\x99\x19WA5\xc0\xc4\x89\x0c\xc2n\xce1\xc0zi\xeb\x0e\xb8\xc15\xc0\n\xe3\x98\x1d\n\xca2\xc0\x88\x8fQ\xa8\xcaC3\xc0\xb9\xa4\x1f\xd8\xb9\x873\xc0\xf8\x15\xd4$\xefk1\xc0\xa8[\x17\xc6B\xd32\xc0\xe5_\xf30\x17z4\xc0\xe18\x9d/!y0\xc0L\xbf\xdd\xe8\xa4\x9e4\xc0|\xc4L\x9c,{5\xc0r\xe6\x12D\x1d\xf94\xc0\x12\'z\x1a\xd3\xde1\xc0\xf6\xe9< \x00%3\xc0\xc2T\xaf{\xc7D3\xc0\xa6\xff\xee\xceEp3\xc01%\x00\xd4\x1c\xa32\xc0\xab\x96\xfeV\xf9\xca2\xc0\x08g:c\xf4x5\xc0\x91%\xe0\x99!\xf34\xc0\xccO\xe2\xcf\xad\xee5\xc0\xd9N]OI\x863\xc0/F\xca\xc1\x01\x195\xc0D\xb9\xe3\xac\xc4\xd81\xc0nB\xdd\xf5\xc4\x162\xc0\xed\xc8x\xd1\x8e}4\xc0\xc2W^b\xfd\x166\xc0\xf3:\xff\xd2 \x8d2\xc0\xc7@\xec\xfb\xa0t4\xc0\x97d\xe7=\xde\xa63\xc0\x92\x87\xa5\x98\x82\xa94\xc0\xc1G\xa6,\xb933\xc0\xa00hHa\x9a3\xc0|\x12\xf5E\xb8s2\xc0\x00H\x8bR\xf3w2\xc0\xcetY\xf1\xe6\xe11\xc0L\xb3|\xd0V\xe61\xc0\x13Znu\x95\xc45\xc0\x99\xd7\xc8\xad\xee\xab4\xc0X\xb0\xc5\xed\xf5*1\xc0\xe5\xfaa\r>\x0e2\xc0?\xcb\xa1TJ\x053\xc0-\xb6u\xb1\xcfL3\xc0\x94\xb9:\xb6\x18\xa44\xc0\xe22\x85iM*3\xc0\x17C\xe7\xf0\xd1E3\xc0\x18\xc4\xa8F\xc1\x994\xc0\xf0\x06,\x9d\xfd\x023\xc0\x169\x8f\xf8\x97\x106\xc0\x16\xe9R\x94\xe053\xc0\xf5\xa1\x0f\xdf\x7fD3\xc0Oh\x8f\x90\xcdn3\xc0\x9c\xed\xc6\xa4\x12\xea/\xc0\x9d\xa7y\xda\xc035\xc0\xa3\xbb\x15#\x87\xfa3\xc0C8\xc0A\x1f>3\xc0\xa9\xe9\x87\xd64B5\xc0\xe6rTX\x16R5\xc0g N\xf7\xba`4\xc0v\x8d\x9f\x18Zj3\xc0\xa6\xb1\xd9\x9eY\x1f2\xc0\x1evg\x84\xdd\xee5\xc0\x110$\xfe\xc9\xe15\xc0m*\xb9\xf9_\x150\xc0+\x96\xdc\xe3\x0eH5\xc0#\r\xda\xe4\x0bP3\xc0ls+2a\xe92\xc0\xfb\x1d\xbbV\xfb\x1a3\xc0\x01\xca\xf2\xc7<\x9c6\xc0\xa6\xfc\xad\x15v\xb81\xc0+\x91w\x85\xe7\xe31\xc0U\'\xf2\xb6\xd0-5\xc0\x95\x05\xa76\x9d\xe24\xc0\xf4\x90\x1b\x1b^e2\xc0\x1a\xcf4J\xa8Y0\xc0*`\xec\xb4h\xd05\xc0\xd6\xbbYSn\xc83\xc0=\x08\xfd\xa0\xc8j4\xc0\x90\xf0\r\xef9\x075\xc0y\xac\xf5\xc4B\xed2\xc0\xaf\x91\xd1pVl0\xc0}+\xc1\x8c\x8d\x005\xc0i\x8d\xf3\xc7\x83\x8d4\xc0\x98\xbcC\xd8\xbc\xde2\xc0\xbdm:\x8a\xa7\x003\xc0;\x92\x19\xf1\x7f14\xc0l\xbdJ\xc1\x04[4\xc0&M\x8c\x8f\xa4C3\xc0\xc8\x0e\x86A\xe9\xe51\xc0F~\xeb\xefP\xf61\xc0\xbf\t\xc9\x00\xe9\xee2\xc0\xc5\x14\x19\x05D\xec2\xc06)ch\xe1\xb44\xc09\xa3\xad.-j4\xc0}\x8b!3\x87y4\xc0\x97Y1\xfa\x19\n2\xc0V$\xb2O8\xc23\xc0\x8f\x12[W6\xd04\xc0P\xf3\xbb\xc1\xcc\'7\xc0\x020\xd2\x1c\xc8\x903\xc0\x13\xdb;#\xac\x982\xc0rdV\x93\x16W2\xc0,\x99-\x7f\xc4H4\xc0\x14\xec\x98*\x0bu3\xc02\x81R\xc4\xf244\xc0\x0e\xb63.$\xed2\xc0\xd7\xb4\xb3\x8dj\xb14\xc0\xb8eT\xd3\xa1C3\xc0\x04g\xf5\xe0\x01\xd84\xc0\x95\xdf\xc2\xe9\xbe\xb42\xc0\x0fg\x0f;\x01a4\xc0\xda\xfa\xdfd\x8bs4\xc0`\x85\xf0\xbe\xe7\xa75\xc0\x15%F\xc7YW3\xc0\x16\x00]\x82\xdf\x1e2\xc0\xac\xca\xff\xfc3\x0c3\xc0\xcd\x02\xe3G{A0\xc0l\x08\x10\x14\xac\xe33\xc0t\xc2N\xee>C5\xc0\xbe\x03\xa9\x16rp4\xc0I(\xf0\xe2\x16x3\xc0\xa3\x07\x96\xfc\x02\xf12\xc0\x89_\x0f\xce\x08\x053\xc0p_\xed5\xfd\t4\xc0\x195N\x0f\xe1\xea4\xc0`\x8f3\x1b\xfc\x033\xc0\xdap:i\xda\xad4\xc0\xfc\xde\xa9\x04\xc6\xca3\xc0\x7f\xa9\xb6\x89\x9d\xa22\xc0v)\x12U\xe8\xcb2\xc0\x9f>\xfaf8\xd15\xc0\xe8\xf2\xed\x85\xff;0\xc0\xe0Q\x0b4]$3\xc0\xda\xa3\x0b\x11\x89\xd05\xc0\xf4P\xd8\x93\xd2\x0b2\xc0n|\x0e\xb8eP5\xc0\x02\xf4\x9ex\xc0\x814\xc0\xb2\\{\x98P23\xc0x\x8c$)\x86\xd22\xc0\xd7\xfb\x19\x1e\xb7[5\xc0\x11\xca#\x17\xba\x974\xc0\x05\x19\xe7\xcc\x91\xf03\xc0\\\x8f\x00\x19\x06,5\xc0w2\x19k\xc4\xc52\xc0P\x10\xf5Q\xbe\xbe1\xc0[\xfc=>\xe0\xb65\xc0\xf3\xd5\xb1Y\x8f\n5\xc0\xb4Bh\xf3>\xc53\xc0>\x85k\xd5\xdcM5\xc0\xeb\xc1\xea\x1a\x16S4\xc0|\xf8\xc7"\x97\xdb2\xc0c,o\xbe\xab:1\xc0\xefF\x9f\xc7\xd2\x161\xc0\xfa\xe9\x83\xa20\xf42\xc0\x1e\xffQ\xd3\xf8\xc32\xc0\xa3\x98*3\x95P5\xc0\xfe\x8d\xc2w\xf6\x0e3\xc0b\x81\x16\x18]\xa03\xc0\x06\x88\xfa\x87i\xfb2\xc0\x8b\xb1\x05\x96>V3\xc0b\x05n\x96\xe9\xaa7\xc0$O$\x0b?\xed0\xc0x\xd4\x9c\x0c\xb5\x9f2\xc0\x17\xaf@\x1e\xd7\x1f5\xc0\r\x7f\x86\xf5\xc8\x923\xc0\xcc\x0f<\xa18A5\xc0\x0b\x07j|W\xbe2\xc0s9\xe2+\x07\xf34\xc0^@\xe8\x1e\xa6L3\xc0X6\x03\xba\t"3\xc0\xf6\xe1\xd6\x11\xecr3\xc0\x16\xdb=W&\xf11\xc0\x9b\x8e\xb0\xde-\xef3\xc0\xc5!|/\x8e\xfa1\xc0\r\x00\xderO\xc04\xc0\x83\xd8\xbe\x1b\x0b\xe85\xc0\x95\xc2)}SU2\xc0\x17\xeb\xa6]\xc8\xb52\xc0\xa3\xac\x98\x0buh2\xc0\x90\x90\x05k$\x1f3\xc0\xb0\x84X\xb7\xd3m3\xc0\x17\x1b\xb5\'\x04\x863\xc0h\xd3\x10\xe5"w2\xc0\xb0\xa6\x931\xc3\xc91\xc0\xd9{\xba\xf9GQ1\xc0\xe2R\x07\x06\x07 4\xc0\xc9\x85\xd8\x12V)4\xc0B}\xfe\xf3\xd474\xc0\xf6\xf9\x85y\n\x8b0\xc0U0\xd4\xeb\x04\xcd3\xc0\x041\xc3\x13\xf1\xdf4\xc0\xcd\xf8\xa2S\xf4\xef3\xc0d-o\xec\xb4\x145\xc0\xe1\xc14\xc7\x99\xa42\xc05\xfb/\xe6\xd2\x951\xc0\xaf\xd1B\x93\x08\x101\xc0\xdf\x9d\x1f\x01\x13\x123\xc0\xcb\xbbS\xc59s1\xc0\x8c>[|\xb4z2\xc0\xd9\x91\xd0G\xf2t5\xc0\xda\xb2\xd49Jv4\xc0W\xbd\x88\x07\x93\x071\xc01N\xf95\xdb\x832\xc0%7\xf9\x81\xb5\xfa2\xc04\xb3\xae \xcb\x0e2\xc0j\xff\xcc\x0f\xbf\x122\xc0\x91C\xc4S}\x013\xc0\xe3\x9a\xee>\x9e]5\xc0\xac\xbaDZ\xca\xea2\xc0\xf2?(\xbf\xb0:1\xc0\xa3[M\xd3\xeb\xe02\xc0\xc6\xe0\x97\xdd\xad\x951\xc0\x93SruD\xea2\xc0\x07@\xd9\xa7g\xc71\xc0\xf9(\x99beD5\xc0\xf9Ha\xde\xd115\xc0%\x077\xd3\xa1\xd72\xc0\xd2^@?\x0f\xd01\xc0\x95\xd2\xb6\xb7\xe2~0\xc0\xbc`\'\x99\tE3\xc0n\x8em\xc8kk3\xc0\x1dlR6\x8cc3\xc03\x9e\x07\xb0+@2\xc0Y\x0bmV\xfb\x8f1\xc0R\x1f\x8f\xb2\xe6\'2\xc0%I_\x1cj\x1f2\xc0;\x9c\xebB*\xef2\xc0\xbfB\xa7\xe6\x05D2\xc0\xcc\r3\xe3F\x9b1\xc0\xeb\xa5\x94\xaez=2\xc0\x01\xbb{\xe9E\xf84\xc0\x11\xe1\x11^\xbc14\xc0\xe4\x04:l9)2\xc0\x87\'\xd1\xfc\xd6\xf72\xc0.\xfd]\xf8\xc8\x1e2\xc0\xe7*\x0b7\xc8?4\xc0\x10\x1c\x104\x94(2\xc0_\x81\x8c\xa8\xe664\xc0\x15%\xe3\x06\xc4\xbd5\xc0\xbc\xed\xb8#\x17\xfa2\xc0:*LX\x01v4\xc0.\x80\x11\x01R\xe42\xc0k\x0fD\xb6\x10=6\xc0\xc4\xf0\xa5\x93\xd4\xd84\xc0\xfd\xab\x12&\xb0\xe14\xc0\x15\xa7\xe2\xb1\xd5\x876\xc0\x0282>\xa0k4\xc0j\xca\xaa\x06\x85\x106\xc0-S\x9928+2\xc0\'X\xfaG&\xe14\xc0\xb6y\x15\'C^4\xc0\xe5\x8c\x95\x08\x1a}4\xc0\x9f(}W\xad\xe54\xc0\xbf\xa3\xe3\x14\xf0\xa73\xc0e\xd7\xb8\x16\xa3!6\xc0\xf7\xbb4\xf44\xba3\xc0|\xb1\xc3|\x92[4\xc0\xca\xd0\xb4\x84\x9d(4\xc0\xb1\x02=\xc6\xa2\xbc4\xc0Y\xee#\xfe\xea66\xc0\x1ed\xd611\xaa3\xc0\xc2\xe6\xe8\x1a\xa6#5\xc0\x9do\x97\xdf\x03\x924\xc0}\x05\x13z\xa6\x871\xc0Zw\x1f\xfd3W4\xc0=Md,\x96\x923\xc0\xa7D7\x84\xccl1\xc0p\xf1\x1dq\xd7\xb44\xc0\x1d\xfc\x85WC\xbc4\xc0\x8c\x17n\xaeON3\xc0W*\x91!1V3\xc0\x18S\x96\x0c\xab\x8c3\xc0\xab{8\x1a\xa7\x9f4\xc0\x84\'\xc3\x1e1\xaf4\xc0\x9aJ2\xd3\x9c\x194\xc0\x84"\xce\x8a.\x7f5\xc0\xcb\xf7~D\xff|4\xc0%\xe37\xf9$g4\xc0y\xf3<\xc5\xe5\n4\xc0=-\xf3\xe7\xd0\xbd3\xc0\x06\x88\xf3\xa33\x024\xc0\xcc\x0c\xdc\x15$\xaf4\xc0r\x91\x8f\xd4\x9b\xe11\xc0\xe1\xaa\tiW\x933\xc0\x91M1K\x8245\xc0\x91\xb9\x8dJ\x95j3\xc0?\xda\xec6\xe6\xd34\xc0\x04w\x8d\xfa\xd8\x802\xc0\x93\xf5\x8en\x1eC5\xc0j\x84\xcf\xb7\xe7]3\xc0\xb8\x1b\xfdPH\xba4\xc0J\x859W;\xa14\xc0\xbb)`\xbf\xe9_4\xc0\xe2\x88\x10\xf0\xb9\x1c5\xc0\x8e+\xf3\xa2\x99\x964\xc0\x10U\xd7\xd7mb4\xc0\xc6\x96Sb\x94\x8d4\xc0\xa2\xd4\x8a\x9e\x10?1\xc0\x7fs\x90^`\xa54\xc0\xe8\xc8\xbc\x03\xbe\xe13\xc0\x12\xf8qk\xfe^2\xc0\xbch\x8b\xe9$\x124\xc0@\xfa\x9c\xc9\x87\xd53\xc0\x0c\t\xc8\xd3\xae\xa03\xc0\xa5\xddz\x91+%4\xc0\xb6\xf8Re\xc7f3\xc0,V/\t\x95\x075\xc0v\xec3\x98\xb6J3\xc0\x85\x1e\xbc\xeb\x8e<5\xc0\xc4\xc5i9\xad#1\xc0\x01\xb9\x94m\xa8\x902\xc0\x90kJ\xe7\x90`4\xc0\x86\xb4\xf2\xdd\x90\xd63\xc0\x8b\xaa~Aa.5\xc0\xb3`\xd4\xe0\xc1\xe01\xc0\xa8U@\xc3\xccy4\xc0"\x99\x0eO@\x8f3\xc0\xdd\x0e\x07<S\x1c4\xc0G\xf7\xc9\xe8\xf7\x1e3\xc0\xf2F\xee\xe6\x0f\xd04\xc0\xaf\xf0/\t~\xa43\xc0J\xfbB\x16\xa1\xba1\xc04\x16\x8f\x00 \xa11\xc0\xa2\xaa\xef\xaf{\\3\xc0z\xf1\'tz\xbc4\xc0\xa8\x98U\x84\xf2\x863\xc0\xff\xdc\x97\xea5\x813\xc0\xdey\xe7\x06!\xa64\xc0E~\x04\r\xc8\xb33\xc0j\x9a\x85!\xd9l4\xc0\xc9C7\x96\xafC5\xc0\xb8\x9dg\xa6\xc9A3\xc0f\xb1\xd7\x88(\x833\xc0\x88\x14\xf5\xdb\x1c=3\xc0\x93\x1a*)C\x7f3\xc0J\xfd\xdf\xc5x)3\xc0\x9cb\xd1\xcd~U6\xc0\xa2\xf4,F\tv4\xc0\x01y\xf2\xcb\xf6z3\xc0/\xb6N\x7fk\x1f2\xc0\x91f\x9c\x91?64\xc0J3#t\xfa\xfe1\xc0\xc6\x96\xe6XQC4\xc0\x99[\x93\xde\x01\xb54\xc0x\x1b\xa0(\xb7\xc03\xc0\xa85\xe9@\\\xfb3\xc0X-\x1e\xc2\xa9\x1a1\xc0\xd2+\xda\xdf\xafW3\xc06\x87Y\x88\x01_4\xc0\x1a\xdej\xbf\xf7\xfa3\xc0\r\xe7\x86\n\xd8\xbb0\xc0\xcfaq\xddd\x855\xc0?V\xbb\xd7\x0c\xf13\xc0\xcb\x1b\x04\xa5\x1bz5\xc0\xeb\xbe.\xaf\xe4\x1b3\xc0;\xc1\xe5\x9a\xe1\x114\xc0\xe0\x90\x03\xccN\xba0\xc0\x18;\x12\x96\xd3\xf53\xc0\xef\xe2F\x93/)3\xc0\xdfWm<iU3\xc0\xe47\xc2a\xe8\x944\xc0\xf0\x12r\x7f\x8c\xb83\xc0\xf3\xbf\x1b\x182\x082\xc0\xd5\xf25\xf7\xceQ3\xc0 J\xc4\xa5\x16M3\xc0X\x18\xef6\xb1A3\xc0\x8f\x14}\xee\xa8C3\xc0f\xff\xe8\xe9\xaa\x854\xc0\xd6\xd7F\x8d\x90\xd21\xc0\xe0\xc8\xb8t\xd8<4\xc0\x90qK\x95/\xda1\xc0\xce\xa8Va]\xdc2\xc0\xf1{N\xbf\x96\xe51\xc0\x00m\x18YP33\xc0\xe4\xfa\xa2\x1fz\xb03\xc0\xd8\n\xcd\x02\xc0U4\xc0\r\\K\xf5!$4\xc0N\x83\x85=\xa8I3\xc0\xf7\xd9 \xb1F\xe61\xc0\xcbG\xcc%9\xf34\xc0\xc5)\x14\xfa\xed\xa53\xc0(\x86\x8e\xaf\x0fZ4\xc0\xd5b[c\x9834\xc0O:\xa2\xb2\xdb.3\xc0\xe0\x99\x19\x8dg 2\xc0\xeb\x9f\xe5\x06Nx4\xc0\xb6jh,@\x103\xc0\xb0RE\x94fq2\xc0\x80#\xce\x91\x01y2\xc0\xa3\\\xf2\xf1\xb2\x083\xc0v1"\x83\xbb\xa54\xc0\x10r\xe7^q\x0e3\xc0\xdf\x8dY\xf5_51\xc0+\xf4^Xt75\xc0\xb1V\xc8\x8d\xd2\xf93\xc0m\xdf\xcbAjA4\xc0\xcc-\x9em\xa9:4\xc0\x97ZP\xa6\xc1\t4\xc0v\x813\x95\x18\xb84\xc0.Vt\x0c\x89\xac4\xc0\x85\xac\xa2\xafC\xdb3\xc0d\x9a\xb5L^\xe85\xc0\x18\xf4\x7f\xd98\x8f3\xc0\xe6]\xae\xa4\x11~4\xc0s\x08\x028\x1fC5\xc0\x1f\xack\xdc\xeb\xa44\xc0\xbb\xad\x83\x89S\xcc2\xc0\xc1\x97\\=\xba\x001\xc0\xabm^\x06\x87\xea3\xc0\xbe^Wh\xb5@5\xc0\xa538\xc7\xde(3\xc0\x18\x92\xf6\x9erE5\xc0\xeb\x04\xef1"\x9d4\xc0Q\x8a"\x9b\xef\'6\xc0\xcc;\xb4L\xe554\xc0\xb4l\x04g*\xf93\xc0\xa8\xf7\xb9\x88Y\x9a4\xc0\xaeX\xaf\xac\x1a\x984\xc0\xe0\x14)\xd6<X0\xc0\xdb.`\xa4\n:5\xc0|5\xf1\x85A\x012\xc0\x9a>\x90\xaf\xc9\xea4\xc0\x15\xd5\x81rx\x1e6\xc0\xf9#W\x98O\xc82\xc0\xc0\xe6i\xad\xfe\xf32\xc0\xda\xc3z\x116\xb25\xc0\xb4\x0b\xd1O\xcbH4\xc0\xfeqa\xe3\x82\x997\xc0\xc4v\xf6\xd7\xf4\xd84\xc0\x92I[/\xc9[3\xc01\xc4\xb4\x81\xf7\xea2\xc0\xf6\x9a\xe6\xde\xaaA5\xc0\xb8w\x82\x99\x7f\xd41\xc0\x0cT\xae6\xd3-5\xc0Oz\x1c\xfb.\x015\xc0$\xc3n{Y\xd82\xc0\xc7nUP")3\xc0\xb6eU\x94\xae:5\xc0\xf6c\xde\xaf\xd6t7\xc0\xf1\x17i\xb3\x0c\x0e6\xc0cyx\xb9\xeb,3\xc0\xa7\xef\x13?\x93F4\xc0z4=}\x84Q4\xc0at\x9e\xefa\xbf4\xc0\xa7~q\xe6\x0e@5\xc0\xd1\xb2\t \xf0F5\xc0\xafn\x98\x038h4\xc0H\xae\x05\x97\x02\x854\xc0\xe9e\xbb\x82\xa8j1\xc0\xedBx\x8ee\t-\xc0\xc7\xcc\xdd\xd2gR4\xc0\xccA\xeb\xf8v\x113\xc0w\xd9q\xee\x88\xb43\xc0\x82\xfa\xe4\x03a\xe42\xc0\xec.i\x81\x99a2\xc0\x9b\xbc\x8a\x8aG!3\xc0J\xc7\xad\x1f\xb4F4\xc0ko4TC\xa54\xc0\xc9x\x04~\x1f\xeb2\xc0c\xee\xb6GXM3\xc0!\x8fT\xe6VQ.\xc0;\xc1f\xa6\x0e\x123\xc0\xf9\x14\xce\xa9t\x1f3\xc0\x80/\x9f\xd4n\n4\xc0\xca\xe2\x1dp]v4\xc0\r"\xceJ\xf1\x102\xc0\xbf\xe9\x8f/p.4\xc05CI\xc1\xd7\x085\xc0\xa7t\x84WC\xac4\xc0\x04\x87Qe\x8b83\xc0\xb1z\xcf\xc8\xcam4\xc0\xae\x87C\x10m.3\xc0\xcd\xee\xb03=\xa83\xc0q\xbcig\xa8O4\xc0\x86\xd4S\x82\xb803\xc0\x9e^z\xdbB\x142\xc0\x19\xe01\xfb\xd6\x192\xc0\xb4\xba\xcd~N\x8f2\xc0U\xa8\x96\xf9\x00\x044\xc0\x99`\xe2F-h3\xc0\xcc\xc3\xee\x01\x0333\xc0\xae\xe9Uj\x0c\xff3\xc0\xa7pa\x9c\x05\x166\xc0\x87&y\xaa\x8c74\xc04v\x96\xeb\xddA3\xc0\x05\xf5-\xae\x91\x153\xc0\xf6B&c\xa9\xf31\xc0;F^Z\x80L3\xc0\x9c(\xb7\xf1\x10K3\xc0\x14\x1dPT\xe7s4\xc0\xdf\xdc\xae(\xef"3\xc0\x05\x90\xcd\x06\xb5O5\xc0g\x04\xb0@\x0453\xc0\'\x8aiH\xe2A4\xc0\x83\xebw\x85b\xfc3\xc0\xdaR=\x9e\r\xa02\xc0j\xc3\x1a\x94\xcd\t3\xc0\xea|\xc7Q\x10\xe43\xc0\xb1\xe1m\x80\xa7\xdd3\xc0XG\xa6\x06\xd7\xa92\xc0X\x8b\xa5J\xa9B7\xc0X\x86\xadAm^4\xc0l\xce\x985\xd8x3\xc0\xd0\xf7\x19\xd7\xdb\xfb1\xc0\xea\xe3\x96A\xf2\x132\xc0{)+\xa9\x9c\xf71\xc04Mp6\x95\x964\xc0${\xf17\x9a\xe23\xc0\xd9z\xbe .\xb15\xc0\xc6\xca\x9f\xbb\xc7G3\xc0\xf9\xd0\xcb.\x7fH4\xc0\xf4KO>l\x8d2\xc0\x1e\xdbl-z44\xc0R-\xc2\xe8\xf9\xdd3\xc0\x02h\x9f\xc6\xf3t4\xc0\xcdt\x9eA1/2\xc0\xbd\x1aP;\xf6(3\xc0\r\xb63\xde\xac\xe03\xc0Zz\x90\x026>4\xc0\xe7\xda\xb7\x82\xa5%3\xc0\x83D-\xff\xad24\xc0\xa5\x19\xb9\x1c\x1d?3\xc0+\xaf4\x1f\xfd\xe53\xc0\xf1\xba\x18\x11Y\x994\xc0C\x9eWe%D1\xc0\xe6\x1f!\x115)3\xc0>\xc0\xa8\x08\xab62\xc0\x17\x07\x90\xc7\x9a\xec3\xc0\x88\xbes\xab\xa9&3\xc0\xed\xd7c)\xd8\x0b4\xc0%\x12pQ\x18d4\xc0\x91U\xf5\xfa=\x105\xc0\x0ba\x11v\xa0%5\xc0\x0f\x182\xe2lD3\xc0\xfd\x8eeZ\x10B6\xc0c"\xb2\xfa\x12?4\xc0\x8b\x9f\xb5~R\xe53\xc0\x0e\x8cgS\x15\x184\xc0\x13\xef\xfc\xa9\x06)4\xc0Glf\x83\x07\x8d4\xc0\xb2\xa2Ej&\x974\xc0\x82\xdbM\xc0\xf6\x913\xc0\xba\xfc\xc6\x05\xc2\xae1\xc0\xbfk\xb0B\xbb62\xc0S\xd5\xe0\xbalc4\xc0\xb2\x9d|\xabG\xce3\xc0\xb1\xa1\xdeN)Z4\xc0\xc8\xc5\xcf\xf1Z?2\xc0I\xf7\x1e MP3\xc0\xf8S&#\x01-3\xc0erK\xa5\xa7T2\xc0\xb5\x1c\xbd\x04f<5\xc0\xd32\xc4\x14#I4\xc0I\xc6\xdaz\xea\xae4\xc0\xb7z8\xdc\xc584\xc0\x80\xf8\x7f+8Q4\xc0\xa9\x8f|\xefB\x0b4\xc0\xa9\xc7t\x14Y:3\xc01RL\xc1\xeaW2\xc0cw\x01m\x1d\xf82\xc0Lt\xd8Z\x1c\xbe1\xc0\x91\xf6~i\xe7\xe61\xc0\xbc9\x16S\xe9Q4\xc0\t\xe8Q\x95O\x9b4\xc0I\x05\r\xe0\x13^3\xc0{a\xb2c\x8aZ4\xc0\x96\xff\xce\xf2\xa5[4\xc0\x14\x89\x0b\xea\x8cc3\xc0P\xa4\x95\xe7\x8c\xaf4\xc0\xe7\xc1\xdbn]q3\xc0xP\xb3R\xe1j3\xc0\xbeZ\x18\xb9\x1a\xa94\xc0"\x9e\x1d\x8e\x88\xbf4\xc0\x96.^\x90\x05\x164\xc0\xc9\xcf.\x88\xc9|3\xc0\xe7\x90\xb1\xbf\xe7\xb21\xc08\x9b\xfc\xf2\xd2T4\xc0]\x055\xbd\rS5\xc0\x95"\x98S\xd0\xf45\xc01\xa9\x95c\x1c\x005\xc0[\xff\xfeE\x00\x804\xc0\xbb\xed\xd8\xe5BY4\xc0\xa2u9\x1d(\xc04\xc0\xedt[|p_4\xc0w\xa2\xa3)\xf9b4\xc0\x15\xeb\xae/\xc8\x025\xc0$\xff\x1f\xefG\x022\xc0FV!\xdc\x8a\xb84\xc0\xce\x0e&\xd5w\xc94\xc0g\x83\x8c\x1c\x9c\xf24\xc0\xe3\xf2\x91\x7fY\xc04\xc0\xef]!\xcf\xab\xb44\xc0K\x05\x95\xbbJ\x115\xc0\x08p\xceA\x14r4\xc07\x97\xcc\\\xf6\xa04\xc0\xcc3K\x1d\x9391\xc0\x1a\xbc\x86C7\xf44\xc0\xe1R\x99tq&4\xc0\xb7\xc5\x81e\xfb\x8d4\xc0\x92\x1e\xb3\xe9\x88p4\xc0x\xdf3\x19G\xb04\xc0\xada\xce\xe4.:2\xc0\xdd4d-\x93\xb44\xc0\x80\x1c\xa4\xbb>\x833\xc0\xa8\xb5\x85cG\xb03\xc0\xb6\xbd\xfb\x83\x1eQ3\xc0\xce\xdf\xb8k"w5\xc0\xec\x88R\xe7~R4\xc0z\x8aD\xc8Zd4\xc0\x19\x80\x99\x8aQ\xd54\xc0&\x1b\xaa<Rw5\xc0\xc7\r.R\x19\xe0/\xc0\xd2\n\xf1\xadL^1\xc0a\xa9\x00\x88\xc9,1\xc0\xe3\x05\x8c\xaaZ84\xc0\xd4\x8eu\x08\xbe\xb24\xc0\x06\xd6w\xb6k\xe54\xc0\xc48u\xdc\xab\x1c3\xc0\xe6\x84p-\xb0\xda4\xc0\x14\xd8]q\x04\x011\xc0\x01w1\xcf~]2\xc0\xd52\xbaG\xde\x081\xc0\xaa\xa3\x02\xd5w\xe24\xc0~\r\xc4K\xfe\xb54\xc0\xbb\xb7\x89\xfe\xb6\xbb5\xc0\xd4<&\xe9\x08A4\xc0\'+\xe0\xb9J\x0b4\xc0\x02\xd9\xf9\xda>\x8b4\xc0\xb2\x08l8K\xbd1\xc0wC,\xb3\x9a\xc24\xc0\xf2\xfc\xa1\xa6\xc0\xeb2\xc0\xa5Lh=\xe8\x162\xc0\xd2\x8a\x1eo\xe0\xd43\xc06\xb1;\xc6\xb6\x110\xc0\x05\x7f\xb9\xc6\x04\x8f3\xc0\x9b\xbad\x12\xfdb2\xc0C)m%j\x8b4\xc0v\xa4\xd2(\xa2\xb24\xc0\xca\xa9\xa9\t\xabC0\xc01\x1b\tn\xcc.5\xc0\xe9E\xf5\xb4\xed\xbe4\xc0Z\x1f\x9cf\xdf\xde1\xc0\x85\x19\x85\x05\x84;2\xc0qmu\x011\x934\xc055Qg\x96\x116\xc0\x13\x9ah0\x93\xdb2\xc0x\xdf\xa1\x9e\x1b\x0f3\xc0\xee\xc7\xae1\xc7\x9f4\xc0\xdf\xea\xf5fR\xe52\xc0\xdd\x86 \r\xc8}3\xc0\x97\xf6\xf3\x88gy3\xc0^\xd0\xad\x03\x10\x035\xc0\xb7\xfc\xb0\xa5\xe9\x005\xc0g\x9d\x83\xe0\xd9\x1e5\xc0\xb8FF\x94\xc4)1\xc0\x02\xaa!\x9f\xb6\x055\xc0K\xe5\xc5O\xf2\x185\xc0\xfb\x08\xe5\xfd\xc4\xda0\xc0\x01\x9b[T\r\xdd2\xc0Xh\xa2\xcb\xd0\xd74\xc0\xfe\xc6Vd\xb4\xc54\xc0L\xd7\xa8D\x8b\xe34\xc0\xb4\x18\xc5h\xab\x8e2\xc0d@\xec\xe5\x9b\xf84\xc0\xf0\xedviC\xc24\xc0\xb0\x1d\x0f\xcd]\xfd4\xc0\xa1\x98\x89\xa4+-5\xc0,\xa9\xe0j\x9c 5\xc0\x89s-\xcf\xf4)5\xc0\xdf\xc6\xc1fY*4\xc0\x98\xd0J\xd9\xc8\xc32\xc0d\x92c\xba\xdf$5\xc0\x81E{\xef\x9eF5\xc0j6\xdd\r\xa8\x0f5\xc0\xb4\x19\x81\x80\xc7)3\xc0@\x06H\xed\xc0\x943\xc0KTN9\xe4*3\xc0\x17\x86\x15{\x91\xdb4\xc0\xc1\xeb\xacr\xe1\xe44\xc0^\x1e\xb1t{k2\xc0\xed\x10\x04\xbe\xf3\xc31\xc0+\xacn\xdf\xe5\xde5\xc0\x8f)a\x87k\xf92\xc0y\xd5\xcfT\xea\xb67\xc0\xeb\x945(9\xa45\xc0\x86\x06\xf8\xf4\x0e\xc9/\xc0\xa6\xa1\xed(\xc3d5\xc0\xb920\x9b\xdf\x1b4\xc0Y]^\xf6l\x9e5\xc0`\xc2\xc2\xf0\x18\n5\xc0\x9e\xac:\x0c\xf7\xf24\xc0,\xfe\xce\xd2\xb5\x185\xc0\x99\x92xe\xd3>0\xc0\x00\x90O\x955d5\xc0\xd3\x0f\xb6*s\x160\xc0<\x9f\xb9\xf4l25\xc0T\xb2\x873\xd5U5\xc0\xb6\xe7w\x87\x9b\xea4\xc0\x8c\xd8U\xc9\x88\xa03\xc0s\xbc\xfb\xde\xae\xee3\xc0Z\xaa\xb3\x94q\r4\xc0*z\xe0\x1a\xa9{4\xc0\xaf\r\xe6\xc6pe5\xc0\x91/(\xdd\xa4\x0f3\xc0\x9e\\\xc1>\xd6~3\xc0\xd0\xfa\xd5^\xa9\xf25\xc0&\xbcb\x95%\xfa5\xc0n\xb2>\xe7\x80\x0b3\xc0m\xa1\xdf\x84\xe7\xf52\xc0\xd1W\x0e\x8b\x9d\xfa4\xc0`\x16h3\xfdB2\xc0\xa5h\xef\x93\xf7\x183\xc0f\x06\'\xcb\xdfl0\xc0\x19\x8e3r\x91\xfa3\xc0.\x961\xean\xfd2\xc0T4\xf8\x06}#3\xc0\x03:\x9e\x7f\xfe\'3\xc0\xd8\xdcq\x84\xd2\x195\xc0\xc44\x19\x8dgq4\xc0\xe0\x11G\x83\xd9\x7f0\xc0)$no\xa9\xe44\xc0\x11\x94\xfe\xebDg4\xc0\xbf \xb8\x90\x82W4\xc0\x06\x0c\xb3!p\x106\xc0\xa4\xb5#\xe0\x16\x033\xc0\x04V\xf9\xbb<\xe14\xc0\x02$\xd4\x90\xb3e4\xc0M1p\xf3\xf9\x103\xc0\xc6\\\xcf\x10\xca\xf13\xc0\xb8\x9b\xea\xaa\x9772\xc0\xdb\xb9\xcc\xd9Y^4\xc0\xad\x7f\xees\x82Z3\xc0\x8e\xd3\x7f\xba\xc505\xc0\x83w\x1b\xe0\xa8\xfe2\xc0F\x8a\x03\xac8\xff2\xc0\xa25@IRk3\xc0\x0b\x04\x9eiK\x113\xc0\xd8u\xa7p\x13L5\xc0tY\xcb~\x1806\xc0\xf9\xc5\x97nCi3\xc0J~7\xd0\xf4*3\xc07\xb4fP\xaa\x1a3\xc0i&\xe1R\x8eU1\xc0\xc4\xe4\x868\xd0\xf42\xc0v\xd2Vr+\x0f1\xc0w\xf3\xbb\xf4M\x0c3\xc0Y.\x1a\xc0\t\xdd2\xc0\xda\x80\x14mk\x113\xc0\x88,{a\x0fB1\xc0\xb7\xfba\xee\xdc\x161\xc0yM\xfa\x87\xa9\xd63\xc0\xdd~\xda\xa1\xe3\x083\xc0\x93\x95\x04\x8c\x1e\x166\xc0F\x8f\xf0\xf34\xfc2\xc0*\xc9D\x98\t\x913\xc0\xc4\x8b\xbe\xf7\xf342\xc0zm\xe3\'\x87\xef2\xc0p^&/\xca\x883\xc0\xfc\xa5[\xd9\x7f\xf72\xc0\xd1_J94\xed5\xc0S\xa0V_\xc2n5\xc0\x96\xa7\xf3\x19p!6\xc0\x1dC?#\xc275\xc0\x0b]\xd03\x01\x055\xc0\xfd\x87W\xe7K\xf12\xc0\xf0\x10q\xc9\xe3H6\xc0\xd8\xd7pg\x13 1\xc0\xf5\x90\x1fS\x9b\x133\xc0\xa1\x99,"\x18\x006\xc0\x95$\xa4|\xcc\xf42\xc0\xbd\x0f?11W7\xc0\x8bn\x96\xcd\x94\x883\xc0\xe0KxP\xd9\xd92\xc02\xe7\x04\x91\x97!1\xc0\xfc\x19\xa0Eu\xba3\xc0"6\xe2\xe2u\xa65\xc0)\x1f\xae#-\xb22\xc0\x17\x19I?\xe4\x993\xc0\xd3F\x92f\xdci3\xc0\xde\x94:\xc0,`4\xc0\xa2\xc3:\x07\xc5\x0f1\xc0R\x92\xb8\xb9e\xd32\xc0\xad\x01%\xd4\xb0\xbc5\xc0\xc6\xcfv\x97N\xd52\xc0\xdd\x12\x03>\xe2c5\xc0\xe4\xe12\x1d\x98W6\xc0\x94\x9f9Q\xc4B1\xc0\xfa;\x86\xa2v\xae3\xc0\x9d\\96r\x884\xc0\xc2\xbb\xe1\xf5\xb2\x046\xc0C\xbf-\x1bq\xe35\xc0\x1f\xb1:v\x12\xde2\xc0\xcfl\xd4\xa3\xfd83\xc0\x90\xf3\xfd\x11d\xe82\xc0*\x1c\xc4\xbf\xf5\xbb5\xc0\xbem\x84\xa6\x86\x175\xc0\xaf?O\xc2\x85"5\xc0\xf8l|\x16t/6\xc0\xc9\xef\x98 \x84\xb13\xc0\xf0\xf6\xddV\x17\xcd2\xc0\x01\xc8\xc3\x96\x0f\xf91\xc0\xc1\xd5\xcd\xb5\xe3*5\xc0\xf4\xff\xbf1\xe455\xc0\xd6\xfa\x8f\xef\xe7 3\xc0\x9bE)\xec\x0c\x895\xc0\xb7\x9e\xac@l<5\xc0\x80\xab\xcc\xa5\xc0\x925\xc0\xb2i2\x8c&\x013\xc0\x92\xade\xe5j43\xc0X\xe7\x19\xf9#\xcd2\xc0\x9b\x01\x16\x86{\xcb2\xc0\x86\x9a\x8d\xcc\x0c84\xc0NI\xcc\xa8\x05\x183\xc0/$\'\xf9\xa2\xfc2\xc0\x9c\xe9_\x9a~\xcf2\xc0\xd4\x88;O\xc0\xe32\xc0jl\xa3\x98\xe5\x013\xc0\xee\n\x13qS{2\xc0D\xbf\x97\x1d^)3\xc0\xb3E\xa3~xd4\xc0\xff\x0f\x87\x1a\xcd\x085\xc0h\xca\xa4Q\xcf04\xc0=\x06\xed\xc6\xeb\x194\xc0}\xf2c$\x81&3\xc0\x06\xc3\xb6&w&1\xc0\xd9\xc4*\xca\x8cn5\xc0g\xc3\xc5j#@4\xc0\xaa\xbb\xdb\xb2=n5\xc0\x15\xb5Z\xe0\xc6Z4\xc0\x18\xd4:\x9b\xed!1\xc0[#H\xc0\x7f^5\xc0\xfc\x98J\x9a]\xfe4\xc06\xea\r\xdf!D5\xc0\xbbav[\x98\x075\xc0\xca\x8c\x17\x11\t\xef1\xc0Tx\xd5\xe4\xedX5\xc0\xff[pvg^5\xc0J\x1e!1\xff\x8e6\xc0x\xce\xc0\x95\xfbT5\xc0X\x81\xc10O{5\xc0\x8fC\x96\xe9"\r4\xc0U\xc1\x81\x9c\xa0\xc84\xc0\xd4\xd1\x07wb81\xc0\'\x90\x8d\x82\xac\xc42\xc0\x13l3D\xe4\xcb4\xc0_\xa0\xd7P\xfcV6\xc0\xed\xc6\x1c\xec\xd9k3\xc0=Bd\xe4\xcf\xc12\xc0zPU&\xaeF3\xc0\xc1\x07\x19Jio3\xc00\x8dt\xf0\x1c\xad6\xc0\\\xf6\xecC`\xa12\xc0\xfcf\x0e\xce y4\xc0\x1d\xd62s\x11\x916\xc0\xe4}\xf3\xf9\xc9\x9f6\xc0\x8e\x80\x10\x827\x1a6\xc0Mw\x10Xy\xcb2\xc0\x82\xac\xd01x\x986\xc0\xe8\xbb\x88g\xf123\xc0\xc6\xc1V\x11\x02D3\xc0\xba\x97\x1f\xbe\xb4q4\xc0l\xda\xaeo\xba$3\xc0\x0f\xda\xeey\xcaC5\xc0I\xe4Y\xcdJ\xa45\xc0\xd9x\xbd\x0c\xd0f3\xc0\x9b\xdb\xb4@?\x8b4\xc0\xde\x10C\xc8\x1f+5\xc0\xf4\xc0\x131O\x1e6\xc0xib\x92]\xb85\xc0e;\xf1\xfdo\xf45\xc0z.\xda\xdd\xbfp3\xc0\xdf\x07\x96\xfc\xc7L5\xc0\x88\x12Z\xbe::6\xc0\'z^\x99\xc8\xe02\xc0\xadR\xcd~\x9d*1\xc0\x85\'g\x80~\'5\xc0\x91n\xff\xaf\x12#3\xc0u2\x85,\xd2|3\xc0\x97\xd3.\x8enM0\xc0\xce\xcd\xfb\xfabb2\xc0\x82\xa9\xcf.\x8c\x016\xc0l\x16\xfcL\rD3\xc0g\xbb\xbc\'\xdd\xb22\xc0}\xbfz\x03\xd5\x893\xc0qq\x8aL:>3\xc0$\x1f3\xe8\xed\xdd2\xc0\'V\xbc\x1bqF3\xc0"D\xd10\xe543\xc0L\xfcP\x9d\xf4l2\xc0\xf7MA#\x03\x163\xc0\x03g\xb0kXL3\xc0\x94\xcd\xa5\xb3\x0f55\xc0.\xd6=\xfb\x0b<0\xc0G\x96Yb\xd7]5\xc0\xc1],5H$3\xc0\xaa\xc1\xd2j\x89$4\xc0\x81\x9bXd\x13\xf32\xc0U\xcc\xde\x9b\xd2\xca2\xc0\x0b\xf6H\x98uK3\xc0#\xf6r\xd8\xc2\xc02\xc09m\'\'\xbc\xa51\xc0A&\xddX\xc9X0\xc0D\xd3\xf9\r=y5\xc0r\x9c\xf4K\x01?5\xc0X\xfaP,i<5\xc0\xc4\x85\x8at\xe8W4\xc0\x9f\xbc\xd8]I\x965\xc0\xb2\xaf\x88\xb3\xcb#3\xc0\xbb\xff\x92\x91\xc7-3\xc0\xedq \xfdS*3\xc0\xde\x93\x7fe3z3\xc0^\xba]M\xdb70\xc0\x80;_\xce\x8by3\xc0\x17\n)\xc5\xf5]5\xc0\x18\xf0\xc7L+e5\xc0\x1f\'\x06h\x06R3\xc0\x12:\x02-[\xd54\xc0\x12F\x1d5t\xdd4\xc0X\x88\x94\xbe\xf4\r1\xc0_C\xff9\xbe\xdd4\xc0[#0\xdcnQ0\xc0u\xc6\xcf\x84C\x183\xc0gr\xcfGe\x883\xc0P\xa32\xe8!\xaf3\xc0\xb9\x9d\xb2\x02\xcb\xe75\xc0X\x95\xb6\xc5\xea\x165\xc0\x07\x95R\xc9\xaf\x992\xc02\xb8Y\xc8/\x8c2\xc0\xf5\x99\xfe\xf6\x1d\t2\xc0\xd9\xb3S\x9d\xf9R4\xc0\x1c\x97\xcf\xa3w\xfe2\xc0\xeaZ\xa7\x9c\x9a\x0b2\xc0\xe8w!Sn\x173\xc0N\xe9\xfb\xabu\xae3\xc0\xd5\xa8\xae\x8cQX6\xc0\xd2\x8f\xe9u2d6\xc0\xab,k\x12\xd2!1\xc0\xb3\xed\x032\x96\x843\xc0"b\x1f\x0e\x08\x0e.\xc0\x9bv\xfa\xd3\xc1\x972\xc0b\x84\x0c\xb8\x9a\x882\xc0N"\x94\x1eS\xe33\xc0/b2\xd9\xb9\xf83\xc0\xba\x86\x15nl^1\xc0\xf1\x18\xe0 \xdd\xb95\xc0\x8f\xd6\xefx\x8d\x972\xc0\x9c\xbba\x1e\xac\xab3\xc0\x1d^}(\x11\x833\xc0\x98\xcc\xb8^\x8f\xa33\xc0\x8e\x07C%Q75\xc0\x0b\xe2\x88K\x90S2\xc0\xa1\x0c\x9f2>S5\xc0\xd1\xacgG\xf4\x054\xc0a\x14w\xd2\x0bU0\xc0eM3\xfc\xbaj4\xc0%uU\xe0\xc2=3\xc0\xe8T\xfb\xe4Cr3\xc0\xac\xb3JCY\xa44\xc0\x9b\xfa\x8b}He1\xc0\xe7\n\xb4\x06/v3\xc0\xe3\x13@[}L3\xc0\xddq\x1a\xc4GO6\xc0\xb2a\xf7\x17\x9ae3\xc0\xf5q\xbe\xc0\x86\xa21\xc05N]\xb3o\xb82\xc0\x84\xc8\xef `\xab5\xc0*:h#\xe4\xbc4\xc0\x19\x8b\x95\x87\x97O3\xc0\xc1\x9fq\xd2\x1f\x8d3\xc0\x00%\xa1\xd2\x05\x113\xc0\xe0\x90\x8f%\xa8\xd23\xc0\x1a\xd14>s\x003\xc0S\x83\xc8\x99Y\xef2\xc0\xfd\xba\x9d\xeby\x9e2\xc0\x042P \x97X4\xc0C\xf3\xd1\xd2\x19\x184\xc0ITR\x8f\xb9\xa32\xc0\x9a\xc0\x886\x7f\xa43\xc0\xb6F\x0e\xc5\xc1\x144\xc0\xa2>\xfa\xd4\xdd\x191\xc0\x95\x12D|\xad&3\xc0\xd5\x83M.\x0f\xb34\xc0\\\xea\x07\xb7\xd8\\5\xc0g\x99\xbc\x00\xeb<4\xc0\x95\'\xa6\xa5\xf8t5\xc0#\xe7|\xb3).3\xc0X-\xea\xb0\xcf\xd44\xc0\xfc\xc3\x9d4*\xef4\xc0\x19o\xc1\xfc\x9eE5\xc0Q\xa2\xe4\x83\xa0t3\xc0\x03\x9aY\xdejG5\xc0\xe5Yl\xf4\xa4\xa93\xc0\x0e\x04\xda\xf3CO2\xc06lT*3\xf04\xc0x\xea\xe9\x9e%\xb13\xc0\xb8\x14\x7f\xd7n\xd02\xc08l\x02\xd4J\xf92\xc0\x1c\xea(\x0e\x1df3\xc0c\nZY\xc9W2\xc0\x90UO^]\x843\xc0\x15)\x82&\xe1\x142\xc0`\x04\x16\x93=\xf33\xc0\xc91\xedmB,2\xc0X/\xe6\xf2`\\3\xc0\xf8f\xac\xb8z\xd34\xc0\xb44A\xda\x86f3\xc0\']\xea\xe2\xad\r5\xc0_\x1fn\xb0C\xcb1\xc0\x83\x01\xcb\x1b\xb5\xcf7\xc0\xd8\xday"\xd7\xe82\xc0\xcb\x83D\x9a\x19\x7f4\xc0\xab\xce\xb3-R\r6\xc0\xa0\x9a\x8e\xeb\x81}3\xc0;\x0b\x05F\x15H3\xc0\xc4\xa90\xce#,5\xc0\xa5\x93\xbf\x19\x82!6\xc0\xa7\xfe\x1e\xa1A\'4\xc0\x9d\x9dj]\xf2\x013\xc0\xa5k\xc8\r\x8c_4\xc0T*l\xe7\xf5t3\xc0!F\x05\x92&]4\xc0\xbb\xd2\x04\xdc5M4\xc0aLdz\xb1w3\xc0V\x88Q\xb6\xf3\x8e3\xc0\x99\x17\x9f7\x0bw3\xc04\x81^\xef\xd3\x0e3\xc0\xd1\x87X!N\x8a3\xc0J\xa2\x85\x9e\xe043\xc0\x953?\x1c\xebx3\xc03\xeem%\xda\x884\xc0\xf8\x93\xcd!\xf4Q1\xc0\xbb\x87\xc7\xaf5\xcd3\xc0\xe3*\x18|E\xb53\xc0\t>\xfd~\xc3\xa51\xc0\xd8\xfd\xdb\xd3t\x8e6\xc0\xe9-^`G34\xc0N\xaf\x97{I\x844\xc0M\xb7\x8f\x94$I4\xc0\x1b1g\xa6\x1b>4\xc0\x0bT\xe6H\xdf\xeb2\xc0\x19\xee\x90(\xf3\xe61\xc0\xb3\x9f\xaf\x91|e2\xc0\x0c\xfdE\xb9=\xba3\xc0 \xd6\xf0\x99\xd2\xb83\xc0V\xa0t\x89\x99n5\xc0He\xf3\x14\x9a\xd03\xc0\x12L\x84\xd2\x1ei5\xc0\x9d\xbcH\x87o\x806\xc0\xa6l\xd0\xba\x99\xdf4\xc0#j\x841\x8fS0\xc0"+w\x95\xf3\xee3\xc0\xb2!f\xfdA)0\xc0\xaeC\x18F\xf5\xe13\xc0\x005\x0fm\x01\xeb4\xc0+\xb5\x87&!_0\xc0\'\xd8a\xb9w;0\xc0\xce\xfb \xb4Y*3\xc0W~`m\x81\'2\xc0\x19\xaew\xd0\xee\x8e1\xc0\xbd\xa1\x87\xd6[S0\xc0\x0b\x91\x9bPR\xf63\xc0?\xbf\x83y\xd3A0\xc0\xa7-\xbb5\x1f44\xc0\xfbP\x94\xf9\rq4\xc0TO\xcfl\xcfV4\xc0\xb5J%\xfa\x93\xb33\xc0\xec\x9f\xfb\x9f\x16\xf53\xc0\xb7\x8fo\x9d\xe4\xee1\xc0\x14\x0et%\x99]5\xc0@\x0e\xc72[\xc12\xc0\x04\xc8\x86\xb2\xd0J5\xc0\xac\x8f\xd2\x90v\xcf3\xc0\x8b\xb8\x9e\\\x8cJ5\xc0}J\xc0\xa2\x14\x0c3\xc0\x9a\xfa\x06\x06|\xf22\xc03\xf1S\x1b\xd0+0\xc0\x0e\xa4Y\xa3\x8c%5\xc0\x1a(\xb8\xd1\xd6\xfa2\xc0\xe80\xbd\x9c`\xee2\xc0\xc2L\x92\x1c\xa2\x063\xc0_!\xf9\xc5\x7f\xf02\xc0o3%\x15:\xa04\xc0C.\x944\xa8\xd92\xc0\xdb\xf3d\xefL\xf32\xc0\xb4\xdd\x96\xf5Fe1\xc0/\xb5\x97\x04\xf5\xe62\xc0\xec\x94\x11:L13\xc0\xae\x0fi\xb6\x94\xfe2\xc0\x1a\x97[W\x16V5\xc0\x06];/V:4\xc0\xcbw\xee\xbd~\xcf2\xc0\x94\x11u\xed!\x1c4\xc0\x18\ry)\xa562\xc0\x1f\xcbUf>)3\xc0\x91,R\xb9\x91\x194\xc05\x9f\x8c=?\x115\xc0n\xa6\'\x0f\x7f\xcf4\xc0F\'Y\x7f\x88\x035\xc0BB)\x16\xc9\xba0\xc0[\x85\xd3A\x94\x065\xc00\xab\xcf\xd5/\x1e3\xc0\x97\xa61\x9e\'\xcf4\xc0V}=\xeck\xc84\xc0w\xf4iy\x90\xc42\xc0Q\x87S\x93\xd3\xca4\xc0:9n\xdd\x0c(3\xc0\x98\xf0\x8c\x07ta4\xc0$\x9bN\x1d\x03z4\xc0\xd4~\xc9\xff\x80\xc22\xc0\x99\xf6\xd6\xc3\xa0F4\xc0\xd9\xb5\xbe\xad\xa6s4\xc0\x98\xb0\x88\xc2\xb3w4\xc062\xeeb,\x1c1\xc0\xd4\xb1\x1d\xbf\x1dg4\xc0#\x98\xee\x95\xe0\xa45\xc0\xc0\xbc\x1ds\x17\xb75\xc0\xb6\x05\xdb\xd3\x13\xa45\xc0JI\x08\x1e\xb0O3\xc00F<\xb6\xf3z3\xc0\x83~\xf6\xbf\x1f\xa73\xc0\xd9\xc5\xc86zC3\xc0\x7f\x02\xa1d\xb5\x813\xc0\x8fT\xaf\xf0|<3\xc0\t\x16#\xb9\x16a5\xc0\t\xf0>\xaf\x7f53\xc0+\x86\xbd\x8f\xf0\x825\xc0i<\x1f\x93\xfeK3\xc0\xd7\x891\x9ed\xd12\xc0\xf9\xa3D\x18r\xd21\xc0]\xb9\xe4k\xd0\xda1\xc0m\xc2w\xa5\xf4k2\xc0\xa9\xcd\xe4\xcf\xd5\x9a3\xc0\x08\xf9\xb2Nb\xf22\xc0a\x8c\x9e\xd2J\xe92\xc0\x05\x7f\x0c\xded\x9e0\xc0\x8fI\x80\xd29\xe61\xc0\x860\x87\x86\x0413\xc0\xeeR\xf0\xc6Pi4\xc0\xa8e\xa8\x17"\xb81\xc0\xa5\xfaD\x02~\xc74\xc0F\xcb\xf7\x8e\xc7L1\xc0\x8d\x01\x85c"\x0b1\xc0\xe45\x13m\x15_5\xc0\xe8\xa4[vK\xe01\xc0|\xfb\xb2\x95aB5\xc0\xe2\xaa\xbd\xce\xa9 2\xc0\x83f\xc8\xdfo\xfe0\xc0\xcffv\xb3\xf9>3\xc0\n8\x17\x8a\xe4H3\xc0\xe4Z\x9e\x10F\xd45\xc0s\xe0~\xe4[r4\xc0g\xfcjH\t#3\xc0\x97\xc23\x978\xc32\xc0\x96\xdam;\x05:5\xc0\xfdMp/\xf9"3\xc02\xf0\xc6\xa9\x07\x015\xc0\xa6E\xdaB\xb3\xfc4\xc0A\xda\xea_\x07"3\xc0\x19\x15/\x1cz\xe92\xc0\x04\x9d\x08\xacX,1\xc0\x1e)\xdb\xbc\xf5$3\xc0\xcao\x13\xf4\xf733\xc0\x82\xce\x9d\x01\xcap3\xc0\xee\xa3\'\xbb8\xda6\xc03\xae\\\xb47M6\xc0\t\xd1#ur\xd52\xc0\x11\xd1\xf2K\x16\x113\xc0\xa7\xa5\x8b\x8c\xcf\x966\xc0\x96Z\xae\x11\xbc\xdb2\xc0\x07+\x03\xf1n\x114\xc0!\xd6!\xf8\xb2j3\xc0\x9f\x96\x80.\xba\xab6\xc0B6L\n\xad\xa06\xc0\x8e3"\x82\xe2\x121\xc0\x94[\xc5\xef\xeeE5\xc06\xb6\xcdc\x84\xe54\xc0\xaf+\xdc\x94\x04\x071\xc0\x18\x97K\xddV\x121\xc0\x87I7y\xd4\xcc2\xc04\xb8\xd7:bY6\xc0\x80.\xcc\xcfv\x036\xc0\x19Z\x95F\xdb^6\xc0\xbb>\\\x13\x88\x0c1\xc02r\xba\xe4#\x984\xc0\x95\x7f\x11H\xfb\x863\xc0\xc4\x16\xe5KC\x012\xc0h_\x93\xf8jz3\xc0\xe4\x82zoJ\xb21\xc0\xd3\x12{\x15\xe1\xf63\xc0[\xadz\xa1!\x013\xc0\xb5f\xf2R\x93\x1b4\xc0\xea*\xd7\xec+\xf51\xc0\x0c\x96\x99\xc7V\xb21\xc0\xe1\xc6\x8a\xba\xe9\xea2\xc0\xb9\xea\xe9\x82\xfbf5\xc0jL4O\xacm5\xc0\x053Q\xe0\xa6n5\xc0\xa2\x029\xb9\x07=7\xc0M\xd3#\xc7L 1\xc0PP\xaf%\xcb\x111\xc0\x88\xf0;E\x10\x173\xc0\x8et\xb8\x88y 1\xc0Jk\x08\xd8\xee\x1d1\xc0\xd4\xccu\xd5\xd9?1\xc0\xeb\x8c=F]^4\xc0\x8c\x13\x06\xf5\xbc\xfc3\xc0\xbd\x02?\xf0/A3\xc0\xa3\x0e\xc9\xa1F\r5\xc0\xcc\xcc\x84\xdeL$5\xc0\xeb\xa6\xe5\xd3b\xf92\xc0\xeaH=\x05iw5\xc0\xd2\xeb\x0bc{\x165\xc0\xbf\x16\x98\xdb\x0b\x845\xc0\xb1\x06@\x00Pc5\xc0\xd7|\x8eg\xd4%5\xc0C\xec\x9b\xe1@\x9a3\xc0\xd6J\x15\x1fp\xe26\xc0\x83H$<\x17\xab3\xc0\xb9P\x1d\xec\xdf\x963\xc0\xc4\x83\xd1\xea\xe5\x0e1\xc0\xa5\xb9~\x04\xdd\x161\xc0\x81>s\xdaw\xed2\xc0\xe7B_cB\xaa2\xc09\x9d\xb4W_25\xc0\xb0\xd5{\nU\x805\xc0\xadq\x8bcK{5\xc0\x15\x8c!{K\x123\xc0_\xad\x80\xec\xbf\x025\xc0\x1f\x8e\x9b\n\xe1\x034\xc0\x84\xb1x\xb6\xb7\x073\xc0\xc3\xde\xab\xea\xc1\xa63\xc0\xde\xbb\xa4\\\xd9\x043\xc0\x0bmG\xc5t\xf01\xc0\x04\x9fj\xf9\xb3\xf82\xc0\xc9n\x18A\xa0\x8e3\xc0\xab\xff\xaf\xb0y\xb64\xc0\t\x1f\xfa\xc5\xcds1\xc0\xce\xc5\xaeZ\xe0\x023\xc0A\xcb\xb3zlh4\xc0^;\xae\xec\x0b\x113\xc0eJ\xe8\xab\x8bc4\xc0\x06wV`\xbd\xde1\xc0\xe6\x00\x85]\x11\xc51\xc0\x0f\xd9\xa1S?\x193\xc0\x0f\xb5\x8d\x0eC(3\xc0\xd7(N`#\x195\xc0\x16Z\xf4\x9d\x19\xf02\xc0\xca\xb5\xf4r\x9ei4\xc0}\xae\xe5\xa0wb3\xc0\xdc\x91\xa1\xd9\xad|4\xc0l0\xa8\x80M=4\xc0q\xaa\xdf\x99\xe3\xf15\xc03-+\x8dJc5\xc0\xfc\xbdFAC?5\xc0qo\xff0|25\xc0\xbc"^\xcf}\x0c2\xc0\xa2\x13v(\xa6\xed4\xc0k\xfa\r\xbd\xa8Z4\xc0Y\xea\x0e\xe9t\xde5\xc0(\x0b\x0c\xc8:Z5\xc0\xd7n\x08\x06Q\xfc4\xc0>YI~\xb8\xfc3\xc0\xfe\xe0\xe6xr\x085\xc0\xa3\xb7\x84[]\xd83\xc0\xf22n\xab\x8b.3\xc0\xb3\xb0\xf8\xf1\xfd\xf13\xc0\xfa\xa7k\xfb\x11\x1f1\xc0\xd6hU\xfc\xb0(1\xc0\x01\x017\x8e\xa1*3\xc0\xa2\xab@=\x9503\xc0\xafA\xe8\x04\xd2\x1a2\xc0\xe6\xc9\x0e\x1cg\xb35\xc0\xfdQ\xef\xab\xffj2\xc0\xaa\xa8\x0b\xf1\x8e54\xc0\x93\xa5f\xdc\xd9\xfa3\xc0\x0b\x07=J\x12\xc83\xc0\x06B\xc9\x10\x1b\x163\xc02\xf6^\xc1\xb7s2\xc0>}y\xdc\xa8\xe83\xc0W\xe3\xbf\x1a\x16\x135\xc0l\x99\x1c\xe4\xdf43\xc0@wA\xfb\x13\x802\xc0\x8e\xc4\xe7\xf1\xd9)5\xc0\xfc@\x01\x93\xb5-5\xc0\x9c\xb3\x7f\xa4\xc1\xbe2\xc0\x13jI\xca_\x1d5\xc0\xedd\xc7\xa7\xf2\x8d2\xc0U\xdf\x1b&\x9a\xd74\xc0G\x08\xa5\xfdF\xb41\xc0"\x84\xcd06K3\xc0\x94\xc4u.\xe8C1\xc0Tj\xf5c\x05\x8c0\xc0\xca1\xc8.\x8b#5\xc0v\x8cKw\x08 5\xc0g\x85[\x87\x05\x8f0\xc0\xeb\xb4%\xa9\xcf\x035\xc09\x130\x84%@4\xc0\xfdi1\xd3"53\xc0\xaf\xae\x9f\xda\xe6\xe33\xc0\xa9\\\x8d\x8f394\xc0\x01\x9ew\xd4\n\xd51\xc0\xe2\xc7\xadamV2\xc0|\xee\x03\x95\xcb\xd14\xc0\x87\xa38n\xc4f3\xc0,\x9ek\x07\xf3.5\xc0\xe7\x8f\x0e\x7f\xce\x910\xc0\xba*\xdb\x18l\xce1\xc0\xf5\xd2\xc5\xbd\x13\xfc5\xc04zHa\xe8\xbd4\xc0\x0e\x90MC\x0b\xb24\xc0d\xb86\\;\x944\xc0\x08<\xfe\xe6\xdb\xf53\xc0\x88\xec\xce3\xf6\x122\xc0X\xd3V\xf2c\x115\xc0\n\x80\xe1t\xcc`2\xc0\xbe\xc2\xe9V\xa7\x0b1\xc0\x96\xb5Z^\xdd\xf61\xc0\x80\x8e0\n\xb043\xc0\xb8\xa0O\xb4\xb3\x974\xc0\x0b\xa8?\x06\x07\xd63\xc0\xff\xa1\xe3\x917\x152\xc0X\x91\x0e8\xd4\xb54\xc0\xd9\x8e\xbeK\x86\xd63\xc0\xe3L\xdc\x0c\xfeG4\xc0\x0bI)\xafB\xeb3\xc0\xe1\xe26oU\n4\xc0{\xe7\xe5\xe2]\xc14\xc0I!*\x9e\xe7Y4\xc0#\xb9H\x1a\xcf\x8a4\xc0\xa44\xd2\xe0\xb1\xe23\xc0\xa3\x1cw#\xe9e2\xc0\x90\xd4\xf1]\x9d74\xc06\xad\xf2\xbf\x98\x864\xc0x\xfbc\x95%\xe24\xc0)\xa6\xb0=\x7f=4\xc0\xde\x1d\x06\xe2\x89\x031\xc08/0;\xb5\xdb4\xc0$\xed\x877m\xb54\xc0\xaf\xdbr#i\xe13\xc0g"\xcdULR4\xc0\x8c\xda\x96E\nx5\xc0>.\xfdP\xcbv5\xc0j\xc9C\x8b\xf4*3\xc0\x10\x94(Y8a3\xc09\xe0%\xab\xc1\x084\xc0-\xb1\x00\x14~\xf55\xc0;\x8e\xfdm)\xe91\xc0K\xe1C\x1a\x9f\xa44\xc0\x7f\xae\x00!nF3\xc0YY\xf9\xe2/\n5\xc0\xa2\x0f\xcdC\xa6\xbf4\xc0\x93\xbd\x95\xbfU\x105\xc0\xae\xfe2\xb87B4\xc0\xaa\xf7\x80\xfa4\x8a4\xc0)\'\x9f\xc0\xb3\x194\xc0\xfb \x82\xdbN\n4\xc0\xbe(,sDb4\xc0\x8e3\xc27\x01\xbe4\xc0\x89\x94\x99\xe3Hr4\xc0\xc4h\x99\xe1\xc1X4\xc0\xf3\xea\xf1\xe1\r!1\xc0Hj\xaf\xca\xc5,3\xc0\xacjl~\xe9j3\xc0\xfd;\x98\x0fl\x954\xc09[\x06\x12\xdd>2\xc0\\\xe0\x10@\xc8&3\xc01\x86*\xa1%W3\xc0\x1b\xd0\xd2\xff\x17A7\xc0\xa0M\xa0\x03\x07D2\xc0|\xaa\xb9\x85`-3\xc0\x9aL\xad\xd1\xc8c3\xc0\x12?\x11\xfc\x16\xce4\xc0\xdcjv\x85\x1c)1\xc0\xdb\x1ar\x837]3\xc0L\x8d\xf6j\xedj4\xc0)\xd4\xb1\xc6"\xef4\xc0r$\xe5\xea\xad<3\xc0\xc2\xdd\xfd\x91\xa9H3\xc0\xc5B\xc2\xc3\xbf\xec3\xc0>\x8a\xd3\xea\xa9Z3\xc0r\xda\x04\xedS\x8d5\xc0\xe8\xf1\x8f%\x07\xad4\xc0\xf99\x01\x02\xe6:5\xc0f\x8a\xd3\xa6y&3\xc0\xb7\x17\xb9\xc3\xdc\xfc2\xc0Ml}*Y\xa73\xc0\xe3\xe0=\xccA53\xc0\xb1\xc5\x06\xd4\x15\x063\xc0O~\xf8\xb7\xae\x105\xc0\xbcH]J\xfa\xfc3\xc0\xcc\xae\x03G\x17\xfa2\xc0\xf5\x1c\xa1\xef\xf8v0\xc0\x9f\xbep\x0c&\x185\xc0\x8e\x182\x8b\xdd\x9a3\xc0\xa0\xdd\x0e\xbb\x83F1\xc0\xd4\xc1$\xd3\x9aG3\xc0}\x90\xa4u\xa1\x803\xc0\x15S\xb5\xe3\xd8C3\xc0\x87%\xf2\xda\x17\xae4\xc0\nz\x928\xe5L4\xc0\xdfA\xe1\xb7\x01\n1\xc0\xa5\xf9\x03\xc8y\xc63\xc0>8S}\x92\x086\xc0\x83lZ\xf6\x82o2\xc0C\x1b\x95\xfbQ\x1d2\xc0\x1d%Qs\xe8\xe64\xc0\x8a\xc1\xf5\xf7N(2\xc0\x82\xc3>\x08\x8f\xe42\xc0#\x18\xaf\xf6j\x192\xc0q\xd1\x87\xf61K3\xc0\x83\xf1\x1cq\x03\xf85\xc0v\xee\xd5\xa6\x19\xfe3\xc0\x0f i\xe9\x16\x802\xc0\x0e\xc6e\xd51\xee4\xc0h\x15%\xa8\xe5\xff4\xc0\xc1\x1a\x88\xf3&B4\xc0\xb0t|\xb9\xb7\xdf3\xc0\x1e@\xcc\xc7\x8b!6\xc0\x10\x8d\x94\xba\xb962\xc0\xda\xbe\n\xed\xdc\x0e3\xc0V\xf6\x92\x968\xec4\xc0\xe5Y\xf8\x8dhC5\xc0:i\x8f}\x8f\xdc1\xc0\xbe\xf3\xc8#\xe1\xdb2\xc04Q=\x7f\x08f2\xc0\xc2\xe3\xa60\xe6\xc87\xc0P\xb5Z2\xeb74\xc0\xa2C\xa47+?3\xc0{p\xc3A\xd2\x8f5\xc0\xecl\xf4\xab\xb6j6\xc0\x9d=j\xc1lW4\xc0\xd6\xc9\xa9\x91[L4\xc092\x18\xeeC\r2\xc0\xce\xe0\x84\x91\xd327\xc0Fq\x16\xc6\xa5\xa32\xc0\x1d\xc9$\xda\x0eE5\xc0\x96\xde\x94F\x9822\xc0\x9e\x00\x0c6M>5\xc04\x8a\x97\x01|q4\xc0J\xa7t\xf9\x14\xd81\xc0Z\x9f\x0f\xc3\xf6\x055\xc0`\xf5TJv&4\xc01G\n\xb3w\x005\xc0K\x99\xb8\xe08\x984\xc0P\xbe\xefM\xf3\x165\xc0\\\xec\x14w\x86\xdc2\xc0\xeb.\xb90Q~0\xc0\'&U\x1cH\xc91\xc0\xa7\xfe\x14\x08D\xf35\xc0\xa8\xb5\xfcOS\xe25\xc0\x87\x1d<\xf0\xb1c5\xc0\xc2\xe4B\x13~I3\xc0\xc0\x1fIP!\xa51\xc0\xed\xc48\xa4\x96b3\xc0liM\xd3F\xe61\xc0E\xec\x1f\x98cC1\xc0\x91\xdb\x0f\x13\xb1=0\xc0b\x1d\x7f!z\x8a4\xc0\xe0j\xfcwwn4\xc0\xce\x1b\xb0\xb4\xcf\xfc5\xc0/\x95\xfb\xff?14\xc0.\x0f\x8cv\x88\xed/\xc0\xa68\xed>\x15\x186\xc0\xe5\x83\x96,\xa2\xa54\xc0\x7fn\xb8\x06G\xd06\xc0\xe5\xb8G!\xf4\xc91\xc0\xa8\xe0e=\xb9^5\xc0{\xbb\x9c\xb31I6\xc0?\x99U\xc0\x10\x934\xc0\x9a[F\xefF\xb34\xc0\x8e\x9f\xec\xb1\x82\x1b4\xc0\xadE\xed\x07\xd8}4\xc0\xfd?p\xd2\xcaY0\xc0\x90\x05\xd6\xbc\xads3\xc0a\xa1\xe7\xf4\x1bT5\xc0\xb3\xcbf~\xee44\xc05T\xca\x8e\xbc\xc52\xc0\xc8AW\x0f<r4\xc0\xff\x1d\x81\xa6\xaa$1\xc0\x80}\x81\x95 \x0e4\xc0F(\xae\xb5\xae/2\xc0\x9d\xb6\xfb\x82F|4\xc0\xa6\xbc\r\xcc\xc6\x903\xc0o\xbe\xd2\x95\x07\x163\xc0|\xd8GX\x19\xeb2\xc0N\t\x1e\xe4\xd4\x1e1\xc0L\xe65\xfb&\x125\xc0z\xd8ES\x06\xa12\xc0m|\x93Kre3\xc0\xe4\xe2<#x"3\xc0\xab\x0b\xfdV\xd1\xe34\xc0\x874\xeb\x9dH\xe72\xc0\xc9\xe3P3\x93\x073\xc04\xaa\x849&\x073\xc0\xaf\xac\x8b\x14\x00\xbd4\xc0\xff;T\xea2E5\xc0\xa7\xf1\xa2~f\xf72\xc0\xf2i\\-b\x924\xc0\x17\xb6\x05\x02\x80\xf14\xc0\xe3q\xf5V:\t5\xc0\xc6k\x7f\xea\x16Z4\xc0=\xc9\n\xb4"p3\xc0\x92$`\x9a\xb5\xed5\xc01\xcb\xca\x98\xee\x8f2\xc0\x9a}\x0b\xe2B\x953\xc0~\x94\x8bB\x06\xc74\xc0\xeb\x99\x11R\xc2@3\xc0\n\xcf\xecv<\xf84\xc0\xf6`M\x95\x0eV6\xc0\xfb,AA\x07\xf72\xc0Zq\xf37\x85+3\xc0\x131\xe8\xe8e\xfb4\xc0\xa7\x1ah\xcdl%5\xc05\xd8\xf8\xa7\x97\r5\xc0\xa5\x8e\xf4@\'\x9a2\xc0k\x9bH\xc1\r\xfd2\xc0\xb5)\xb9>d\x872\xc0\x1a>\x19\xbc\xca\xfd2\xc0Yi\xb69/\'5\xc0\x0b\xbaty\xceN4\xc0\x1fY\xa5V\x1b\xc44\xc0\x1b\'-d\xf4=4\xc0\xf9\xc3\xb5r$\xe14\xc0s\xe3\xf7^W\xc54\xc0\xce\xda\xfc\'H?5\xc0\xe3w\xb6\x00\x8f\x9f3\xc0\\X\xb6W\xcbH4\xc0\x82)\x833\xd6\xa04\xc0bk\xc7s\x9d\xd82\xc0:\xdc\xec\xf0%&1\xc0\x06e\xb1\xfb\x8a\xef4\xc0r\xc25\x88/\x982\xc06\xaa\xdePH\n3\xc0:q2\x82O\x8f3\xc0\xf7\x05\xb1\xa6\xca\xea3\xc0\xa8Q\xeb\x87\xd2\x912\xc0\x1d\xc6N\x02m83\xc0r\xfc\xfc\xab\x83\x1b5\xc0\x14\x07{C\xef\xeb2\xc0\xf2\x94xE\xc3\xe80\xc0s\x90\xd1\x1e\xbf\x175\xc0\x98DB\xb0x\xf82\xc0\xa4&>\xb3\xfaV4\xc0S\x81\x0e\x13F\x074\xc0f\xb0\xa2\xe0u\x0f4\xc0r\x08\xe7\x80u\x8c5\xc0+\x0e\xdc\xf58 5\xc0&\xab\x0c\xac\x1at3\xc0\xf5)\x19~\xd5\x945\xc0{\xf4H?\xd9\x064\xc0\x05\x8c)\x84\xe9)3\xc0\xa8\x97+\'\x0e"1\xc0\xb1K\x8c\x95h\x0e3\xc0\x88\xaa\xb4\x82\xfcl4\xc0\xed\x02\x19.i\x813\xc0.\nR!\x96\x8c3\xc0\xcaj?\x9dz=2\xc0r\x94\x97\xeea\x800\xc0\x0b\xd7\x01\xeae\xf94\xc0l\xae\x8a\xaen@3\xc0pG\'\xb1\xeb83\xc0\xab(,\xe8\xc0\xf24\xc0\xeb\x8d\x01\x9e^b2\xc0\xddi\xa3\xdb\xdf\x9a1\xc0\x06d\xf1\x8c*65\xc0h\xed\xc5C\x1a[4\xc0\xe2\xf7\xe5k\xdd\x072\xc0+C\xcb \xf1_4\xc0\xc3`\xd9U\xd6\xc04\xc0\xa3\xeb\x16P\x03\x1d3\xc0\x0e\'\xb3[\xf3%2\xc0\xc0\xb4!\xe8\xeaQ5\xc0\xf3b\xe6\x1d\xdf\xd92\xc0\xba\xb9p\xcd\xf3V3\xc0\x86\x8d\'\xf5\x89\xfb3\xc0\x92\xb8\xab\xc6\xe9\xd63\xc0\x18\xd07o0T2\xc0zi[\xeb\x8cX4\xc0\x99Va\xc6\xcf%3\xc0e\xb7x\xf6\x96\x052\xc0\x19\xe5\xc8\xfc)n4\xc0\xd1\t\xaeUC`4\xc0\x9a\xb5\xd9t)\xe24\xc0\x95\x11sY\xf2U3\xc0\x0b\xc4\xe3\xac\x0e\x013\xc0[p_\xc5-R3\xc0\xa8\xe6]\xc1\xfc\xb33\xc0\xcc\x92:eYm3\xc0\xd4\xb29.\xb1\xe32\xc0\xeel\xb5X\xc9\x172\xc0j\xd2\xfa>D\x875\xc0i\xa2\xa0\xaa?\x053\xc0\xfa\x1dE\xa7(\x0c4\xc0aA\xfb>\x8bu7\xc0~D\xef\xba\xae\xda2\xc0<G6:\xfb\x186\xc0\xcf;\xa6\xe1b\xdb2\xc0\x07\x0cb\x81`\xee4\xc0\x0c\x1ex\x11\x9d\xa21\xc0\x99\x0f_\xa3b\x192\xc0[\xb9\x9f\xdd\x04:0\xc0Ea]\x191V4\xc0\xf7\x8a\xafI\xbe\xf72\xc0M\rB\xc1\xbf#3\xc0\x94"l\xb8#S4\xc0\x91\x1b\xeb\xfe\xd6n4\xc0\xbalQ\xc6\xe462\xc0#{\xea1@\x973\xc0,|a\x13\xe3\xa64\xc0=}\x98\x007\xec2\xc04y\x87\xb7!\x042\xc0\xc5\x81\n\x1f\x97\xa21\xc0cAq\xc9\xc190\xc0\xd5P\x17p\x84\xa75\xc0\xdc\x8d\xde\xb8\xcb\x1d5\xc0\xe3\xe8\xf0\xe2\xdc\xff5\xc0\xca\xd2\xe0E7\xb45\xc0y\xc4j\x1b\xc223\xc0\xd4=\x11\xe1\xcaE1\xc0aB\xdc\xcfv\x156\xc0\xb8\xdd\x0bP\x0bU4\xc0V\xa2\xeb[\xd2O6\xc0\x88\x18-\xe4j\xcf1\xc0]\xd7@\x05\xf1,6\xc0\x80\x07Pn\xeeN3\xc0y\xc2\x89\x87\xa4C5\xc0Zz\x02\xbfS\xe24\xc0dJ\xda\xde\x19\x8e0\xc0\xb9\xf3"%1#2\xc0\xe4#\xb9\xe9\xb4T3\xc0\xa3\x0c0\xcc\xcd\x8b1\xc0l\x0f\xdf\xc5W\x963\xc0y5 \xe0o\xbc1\xc0\xd7\xd5@I\x1f\x1f6\xc0a\x90\xea\x8b\x13.3\xc0z\xcf\x85_\xc6\x1f3\xc0\x19\xa6\r\x89#z3\xc0\x8f\xa1\xd7*115\xc0\x9e\xa1\xc3]\xcd\x0e5\xc0\xad9\x88u\xa7\xac3\xc0\xf8Z`|\xbcY2\xc0\xe1y\xf4\x89\tw4\xc0K\xb3[\x8d\x01Z4\xc0D\xe5A\x82\xb4\x8e3\xc0\xbe\xdc\x85\xb8nH4\xc0]@k\'IB6\xc0:\xa1\x14F8a2\xc0\xd3a}k\x19\xfc2\xc0\xab\xa1\x8d\xfe\x7f\x110\xc0e)\xb4s\xc5\t0\xc0\xc6\xc7\xa1b\x0e*0\xc0~U\x01L\x97\xca2\xc0\x16\xbd2g\x96 3\xc0\xf75FG\xf3\xdc/\xc096\xff\x8d\x0c\xdc4\xc0<\xff\xb0e\x05\xa24\xc0\nu\x83\xcb\x9e\xe32\xc0i\x00\xad_ED0\xc0!\xd3\xdc\xde\xf4y3\xc0cs\x88x\xb8l2\xc0\r\xfeP\x98\xf1\x893\xc0s\xf9\xbe.\xb5\xa45\xc0\x95I\td\xc2\xdc4\xc0G\xd9\xbd\x85\xbck4\xc0\xad\x132\xb4\x05\x100\xc03jS$\xf0\xb02\xc0{\xfbg\xe3Ml3\xc0\xeb\x82u9o\x103\xc0\'.\x19\x94\x1a\x875\xc05g7\x98\x82\x8d5\xc0h\xf5kW\xbe\xe01\xc0\xe7$ \x07*\xb22\xc0W\x16\xf1<v\x924\xc0&>7\xc5\xea\x1f5\xc0,\x11\x16\xa1\\Q3\xc0\x903\xa5\xb2r\xf52\xc0i\xa4\x96N\x11\xd33\xc0\xb2m\x0f\x8ej\xfc2\xc0\xb4N\xbf\x10\xcc\xd84\xc0\xe6\xf6\xc0\x1a\xcf\xaf3\xc0^\xbe\x92C\x88\x973\xc0\xeb\xed2\xc8\xb6\xb33\xc0\x85\x10\x06\x7f;?3\xc0\xe73\x94\xc4\xf6\x872\xc0\x97\xeag\x1c\xec\xdd1\xc0\x05\xaa\xbc\xc1\x18\x9c4\xc0TE\xc0o\xb0\xc91\xc0\x1d\xa6\xdc\xbb\xc5+1\xc0i\xaf\xe8\xef\xdd\xa63\xc0D\x90\xb9\x81#d2\xc0\x97\xe9\x17\xba\xe9\xab5\xc0z7q\xc4z95\xc0\x9e\x1c\x7f\xe5h%4\xc0\x9c\xd4x:9v5\xc06\xd7\xcb\x8f~G3\xc0\xf8\xc2\xd5\tU$3\xc0$GK\xc6$\x892\xc0J\xacI\x9a\xb8\x9a3\xc0\xf9a\x17g\xde"4\xc0\xd3\x10\x9b\xe8}\x933\xc0\xacM1\xe8i54\xc0\xd3%\xf2\xb7m=1\xc0z\xca\xa0\x02\x1b83\xc0\xde\x08\x87\xf2\xbe\x042\xc0\xb1\xc1on@14\xc0\xa2\x99\xde_\xae\x8f4\xc0\x1f\x14\xde/M_5\xc0 \x9b\xe5_\x03\xec2\xc0\x8b\xf5\xe5#\xa3\x853\xc0\xf5~\xf7\xae\xbe\xa04\xc0NLMV\xa3\xe32\xc0*\xbf\xd6\x0e\xeet2\xc0\xdc\xde\xe9\x7f\xb4\xa22\xc0x\xcf\x11\xda\x92n5\xc0%\xeb\xc6\xb3\xc1{1\xc0 7\x14\xf3\x88\xec5\xc0gP\x18\xe1\xbf\x042\xc0o\xce\xa2\xa1\x9a\x0b2\xc0\x8c\x1f\xad5| 0\xc0VZ>\x9cR\xa34\xc0H\xe2d\rT\x020\xc0{`,\xeb#\xed4\xc0\x0ep\xf6\xd3\xa1o4\xc0mwQ\xa3\xb7!3\xc0\x08\xcb\xe0U\xdb\xa53\xc0R\x81\xf2e\xf2\xfd3\xc0e\xc7\xfe\xbc\xadU2\xc0\xa4\xbf|\x8b\xedy5\xc0\xd1\xbc]Ra\x012\xc0z*\xf3TH(2\xc0\xe0\xf4\x8b\xf9\xf8L1\xc0\x15\x00\xef\xb6|52\xc0\t\x90\x8f\xe8\x16U3\xc0\xc4\xc8T\xf4\x05\x1b5\xc0\xff.\xf8\x91C\xa12\xc0\x13\xd1\xd9<\x85\x033\xc0\xd8Wk`\x8e\xff2\xc0\x81\r.\xb5 \x966\xc0\xd8\xec\x14@Z#1\xc0\xc9\x1e\x12\'\xa2\xf94\xc0r\xea\xfdBL\xf63\xc0\x1e\x8f\xe0\xe3E\x8c3\xc0\xfb\x06\xa1\xd9p{4\xc0^\x90F\xcaM]5\xc0\x86&C\x06US4\xc0\xd1\x0e\xd8\xce![4\xc0\xae\xf3f\xd17 1\xc0e?\x80(\xb3\xd02\xc0~\xaf\x85^\xe4\xb13\xc0\x10\xf3Q\x0b\xbb\xff1\xc0\xcb\\\xecR5\x946\xc0\xb4\t\xda@?\xf82\xc0?\xf2\x99\xbf\xd6\'2\xc0\xa1e\xba5\xf6\xb75\xc0Nh\xb9\x0f\xeb\xb42\xc0\xc3\t\xa4\x8f\xba\xb24\xc0\x9c\xed\xd4\xa9a\x143\xc0\xfeC\x1cE\x10W4\xc0\x1b\x88\xfd\xadp\xe82\xc0\xcb`Mk\xf2\xde2\xc0\xdfIQ\x19\xfd62\xc0\xda2}y\xe7\'2\xc0\xc5A<\xc7\x96\xbb1\xc0\x81\xa9\x83\x1a\xf7\x023\xc0c\x14\xc2\x88\xeeP4\xc0\xad]\\\x83\xe7v3\xc0\x83U\xf8B\xd9/2\xc0\xbf\x8e\xd4\x84\xd4f3\xc05\xf8J\x04\x8251\xc0\xf8\xee7\xceSW4\xc0#\x82{\xe6\xa2o4\xc0Cm\xca\x16\xab|6\xc0\xab\xc7\x91\xfcHL4\xc0\xfd\xf53Q \xf14\xc0\xb2\xc6=E9\x190\xc0\xef+\xb1V}\xb26\xc0\xa0\x16@\xd3\xf2Z4\xc0\xde\xef\xea\x02?q4\xc0I\xf8\xae4)\xf52\xc0\xec\x95\xb3\xf9\xaf%3\xc0\x0c\xa8\xab\x14_\x0e5\xc0\xb5J\xe4\xae\xf9\x8b6\xc0\x03\xd9\xdbw\xfc14\xc0X\xd7W\x95Y\xeb5\xc0\xdfz@\x93\xdaF3\xc0\xf4\x80\t\xd4|\xb01\xc0\x17\\\r@:?0\xc0\xec\x7fS\xb7\x9b:5\xc0\xa253=\x89 3\xc0+/P\xb6rU5\xc0\x83\x93\xa3\x12/\xcd4\xc0s\x18\xe0PQH4\xc0%\xe0~_\xad24\xc0\xdb\x8f\x07o\x0f\x171\xc0\xe8\x9cvzL#3\xc0\x10\x19\xd5\x18\xfbn4\xc0\x15\xa3\'bg\xac1\xc0\x9e*\x17g\x87\xd34\xc0\xa9\x9eY\xe9\xaa$4\xc0\xe3\x85\x98\x06\xe4\xe82\xc0`\x08\xc2TA~6\xc0?\xc1\x98O\xc5\t2\xc0|\xb8k\x06*+4\xc0\xe1\x90_\xed\x9eC1\xc0o\xc3\x93\xf8\x8ab5\xc0\xbb\x8a\xcfG\xe1<5\xc0Q-\x1d\xd9\x9e\xe32\xc0\xe4|~\xfd\xb5\xff1\xc0\xad\xa1\x0b\xd4h\xb64\xc0\xc2\xc3\xb9\xbd\x88+3\xc04"5_\xd6\xf54\xc0\xde\xe1g5\xae\xd84\xc00\x15\xad\x04\xddP3\xc0\xe7\x99\x1c\x0f\x94\xef2\xc0\xb5\xfay\xefD\xf04\xc0\x9e\xb3\n\x9b\xd0\xc12\xc0W\xcfa{\xd5\x1d3\xc0\x1b\xcd"\xa3\xac\xec4\xc0\x86\x14?w\x81k4\xc0\xc3\x1b\xed\x9c\x97J4\xc0py\x94\xc2\xc6A3\xc0\xa5Z[\xa5\x04j7\xc0\xb25S\xbb\xbd93\xc0\xc7\x03KE\xcee0\xc0>\x92O2ij6\xc0j\xcf\x01\x11\xfc\xb64\xc0\x1c\x02\x08\x04\xbb\x9e4\xc0\xb9\xb3\xc2\x03\xc7_4\xc0\xf4\x19\x88*q\xa42\xc03\xb2\xf7\x9a\xef\xfc2\xc07\xcdY{\x1f\xbb4\xc0\xbe\xe9C\xf9<\xa63\xc0\xe7\xb6\xad\x80c\xc51\xc0\xadV\xf1\xb6\xf3\r6\xc0z\xd6s\x95L%3\xc0\xaf,NB\xc9}4\xc0\xe7\xb9c\xa5\xef\x056\xc0\xa5\xeb\xe7}l\xd02\xc0\x11L,g\\B5\xc0\x8dM\xb6\xe5\xe881\xc0\xccw\xcbz\xba\xab4\xc0\x80\x9d\x9e\x14\x14O4\xc0V\x02u\xa5\x9c\xe92\xc0\xf1\xe3\x97\x1b\xda\x9b4\xc0\x87Y\x07\xa4\x13F3\xc0\x9f\x87n\x8c\xb2^5\xc0L\xebc\x01\'55\xc0\xe8\x01\x97K{;5\xc0&\xdf/i\xccs3\xc0PU\xee\x9b[;3\xc0\x8a\x9e]\xfe4Y3\xc0!91\x13\xa2\xfb1\xc0\xd8\xcbe\x9e*\xbe4\xc0\x00Q\x8cV\xab\xff4\xc0\x91\x98\x1c\x06\xbb\x874\xc0\xbda\xb1\'\x8d^4\xc0\xcb\xb7J\x06\xd4A3\xc0&\x16\x07\xac\xd4\x196\xc0\xc8\x99\xc3}D\xdb2\xc0\xfd{\x03\x90\xb9\\4\xc0\x9c$\xec\x8a\xf3\x126\xc0\xf9\xa3o\xf6OG4\xc0I\x1d\x01d\xc3\xe92\xc0,\x06\x1d\xa7\xd2\xee1\xc0L\xf9\xffc\xf5p3\xc0\xf9\x9c\x1a\xca~\xfd1\xc0\x99\x8c\xfc\xf0\x0c$1\xc0w\xda\xd9\xcf-\x7f3\xc0\x95+:\x7f{15\xc0\xba\xdb\xeav\x02\xdc4\xc0\xdd%\xd9L-35\xc0\x07"U"\x07\xca/\xc0\xe0k\x85K\x04_4\xc0\xa8x(T_J3\xc0{\x05-\xdd\xcc\xaf5\xc0\xcf\xfc\x0e\x10hj4\xc0qD\xae\x14\xfa\x9a4\xc0\x84\xa5\xc1\x99W\x8c3\xc0t\xf4\x93\xc0m\t2\xc0\xbf\xda\xd9%\xa5<3\xc0#\xd8N\x04\xa6\x8b4\xc0$C\xf6\x87D\xb85\xc0[\x9f\x16b\xc8\xd33\xc0\xf5\xb3\xb0\xe1)\xf53\xc0/\x0ca\xecx\xc84\xc0zZ\xdbK\x95\x163\xc0\xac\xfc\xb4\xac-\xdb2\xc0\tz\xc9\xb3\xf1\x893\xc0\xb9\xb5r\xef5\xce3\xc0\xeb\x0c\xf9\xca\x9bd4\xc0)\x9f\x84\xa9$\xc25\xc0\xc5\x08\xd5 \xef\x065\xc0:\xfc\xe6\x94\xd8\x823\xc0zO\x1b\xa8OU3\xc0k\xa8\x14\x9b\x94\xab5\xc0\xcbB\n\xe5\xdb\x9c3\xc0\x82!\'\xeb\x94\x134\xc0\xd9Z\x98/5\x9a5\xc0\xb6p]\xc6\x0eh3\xc0Es\xa9WSB1\xc0J\x8b\x80d\xbd\x804\xc0\x10\xb7\x16\x9d\xf5\x823\xc0*\xb8/\xfe@\xc45\xc0\x8d\x1d[RDp4\xc0\xff\xb4\x04i\x11p3\xc0\x14J5\x10tQ3\xc0\xf282\x8d\x8f.3\xc0:\x1f\x94\xe2\x08b5\xc0\x1f\x06\xc2\xad[\xae4\xc0\xadt\x85\xc5\xb0S5\xc0^\xe6\xd0\xa4\xf3x3\xc0\xa4W\x97\xa0\x02\xb51\xc0\x9e\x96 G\x99N6\xc0x\xcd\x19\xc0\x1e\x974\xc0\xafTw&\x9b\xae1\xc0b\xe50\xc0\x08o1\xc0\xa1Y\x04\x01\xf2\xdb3\xc0\xa9*\xdc\xb7\x11\x003\xc0\xec\xb8\xfe)H44\xc0\xd8\x7f\r\x94\xa842\xc0+\x00\x04F\xb9Z5\xc0\xce\'\xf1j:p4\xc0 \x86\x87I\xbc\xff4\xc0\xce\x00\xb5g\x07\x165\xc0\xb8\x06\xa3\x1e\xa6\xb34\xc0\x97\xb3\x960\xdb.6\xc0\xa9\xb1\x17\xe6\xf1%4\xc0\xd8\x97;\xab\xed\xbd3\xc0\xffr\xa8W\xf9\xd81\xc0y\xfd\x99M\xabx3\xc0\xf3\x0b\x82\xfb)\xdf4\xc00\x90G\xea\xb4\xf21\xc0c\x1e\xb0\xe9\xe0S6\xc0+6\x88 u_4\xc0&\xce\xd5\x8b\xdaF3\xc07\x86\x14\xc1\xdf\xc84\xc0\xfcw\xab"wJ6\xc0\x8f\xe2E\xb7T\x065\xc0A\x9f\xcc\xa7q\xb03\xc0%7\xcb/\xd5*6\xc0R=\xba\xc0\xd6\xf81\xc0\xbc\xee8\x9ca+3\xc0\x8f\xba&\x04\xc2\xc22\xc0\xde \xddx\xfe]4\xc0\x12hN\x07"Y4\xc0c\x01b0\xda/4\xc0\xb3L\xbc\xc9Z\x104\xc0\xea\x90\x1a\x07#\x993\xc0\xb6\xf7l\xa9\x88x3\xc0\x81\xb0\xf7~/75\xc0TTc\xe6\x11\xd34\xc0l5\x7fg\xcb\x903\xc0g\xeaC\xa9\x16\xe83\xc0\xff\x95f*q\xe52\xc0\x80vY\x9f\x8b\xc84\xc0W\xb8\xcc\x1e\xe3u5\xc0m\xea\x03\\\x9ef3\xc0 \x8eb\xcd\xc0\xd92\xc0\xa5o>0D.3\xc05%\xf8Q\xee\xe63\xc0\xdd\x1d\x8d\xc0\x19^5\xc0P*\x944\x93\xde3\xc0\xa6\x86I.\x9b\xe62\xc0z\xa1\xb3U$\xcf4\xc0\x94\x88\xa4\xc2\xf9D5\xc0\x1eAw\x89h~3\xc0\x0b\x05>\xce\x11\xce4\xc0\xa8\xe7\xa8n\xe7i4\xc0H\x86\x88\xb1\xc6\x035\xc0\xcb#t\xc1\xf7\x126\xc0\x1d3]f\x88\xd72\xc0\xc4\xf5\xdfPfO4\xc0!\xb3\xb3\x95\x90&3\xc0\xb9\xc5\xf3D$\xde4\xc0JB\xad\xf0\x8fM4\xc0\xb2\xe5\xf1\xea\xfe\x014\xc0\xaf3\xa6\x89J\xbc4\xc0\xa9x=\xf8\x9e\xd44\xc0w\x07U\xc23\x074\xc0\xa0r\xe7\xf1RF6\xc0h\x9d\xba\xf2@\x024\xc0.A\xbb\xcahP1\xc0B\xdb\xee\x9d0\xe82\xc0\xd8\xa7\xed\xd9\xa9h5\xc0s\xe5\xfb,\xe8Y2\xc0A\x08\x9b}~B5\xc0k\xfdl/\xcc\xa04\xc0\xe1G\\\xf0=`3\xc0\xc7\xac\xa7\xbaI)3\xc0\x07( \n\xf8C4\xc0\n?\xb2\xfa\x0e12\xc0\xfd#<\xba\x12j4\xc0N\x8al%\x8e\xd83\xc0Z1\xed\xfd>\x966\xc0q5\xee\x83.<5\xc0}Q\x1cO\xb2\xd40\xc0\xbc\xc5\x94R\x9f\x194\xc0x*d\xf25\xb31\xc0/H\xfd\xfb\x86\xe53\xc0\xb2g\xe1Y\xb7(3\xc0U,\x1c\x9a3\xde4\xc0\xd2\x0cLxR\x814\xc0\xca\x01\xd8N\x95\xc01\xc0\x04\xb3<\xf4\x1b<4\xc0\xbf\xe4\x1e\xf0i\xcd2\xc0^\x85\x14\x03\xe7\xe32\xc0\xe8"\x15\xb8\xfb\x847\xc0\n\xd6\xee\xa6>\x8f4\xc0\xc78\r}vg4\xc0\xadW\x03u#\xcd1\xc0\xe1da\xc9\x87!6\xc0\xb5\x8a\xeb\xd6\x19}3\xc0n\xb7\xf6\x9e5?3\xc0g\xbf\r\x9b\x8b\x033\xc0\xdf\x81\xfbj\x89\xbb4\xc0V:\xb7\x92\xd7\x964\xc0\xdf\xad\x05%\xf4\x914\xc0\xc1>%\xda\x95\xf33\xc0l\x13\x00\xdb\xb5\xd91\xc0E\x02\x07\x92\x11y3\xc0Q\xc34_\xb1]5\xc0\xb1\xab\x96o]\x915\xc0\xd3\xc1@\xa4\xe9\x8e6\xc0\xcf\xdb\x10\x03\xbe.0\xc0T2\xa0p!\xac4\xc0\xf9B{\xa9\xde\xd8/\xc0\n\xb1o\xa7\xa3\x803\xc0\xa50\x1a\xbd\xe1\xca2\xc0\x0b\x1et\xb2\xff\xaa1\xc0\xdf_\x8a\x84\xd3\xbb4\xc02\xd6\xc8\xca\x0b\xea3\xc0\x82\xaf\xfb\xfc\x8a\x863\xc0\x08\x82\xfb\x15)+3\xc0\x8ep\x8e\x94:-3\xc0\xed\x08\xc0oD\x051\xc0?\xa6\x04\xaf\x02B5\xc0\xf6\x8a\xafd\t\xb34\xc0Y\x00%\xc2\x8c\xf21\xc0\nB\xf7\xc2\xb8`4\xc0zU\x10k\xc9W4\xc0m\x01\x89%\x9f\xfc5\xc0q\xe8-\x8a\x82P4\xc0n\xc7\x97\xadsH4\xc04\xeb\xaa\x9cT\xee3\xc0\xffu`\x95\xe6\xfa0\xc0>\x03%\x1f\r61\xc0C\xb7\xc2\x8eW\xcd2\xc0\x07\xac\xeaeaf3\xc0B\x15\xf2\xbc{\xc44\xc0+\xc4\x834\x9f\xa44\xc0<\xb9N\xb6\xe8<4\xc0\x8cX\x80L\x18B4\xc0\xb2\x98B\xec%23\xc03K\xa4N\x96\xe03\xc0\x80\xd3x\xfbP^5\xc0\xf1,\xda\x85\xa6\x0e0\xc0\x11)0z\xb6\x163\xc0\x82h\x1a=|\xd01\xc0\x97n\x7fTq\x1e3\xc041\xbd\xd2\xa9\xd81\xc0O\x0fS\x10\x12\xa04\xc0Tv\xe1vh\x8d5\xc0\xaf\xec\x8e\x18e\xa76\xc0\xf2\x92vA\xe7W6\xc0\x8d\x0b\xd3{\xees4\xc0\x98\x87\xe8\xb3]95\xc0\x99d\x18<\xd3\xda5\xc0\xe6`\xb2\xb4@\xe62\xc0uf\xadGi\x141\xc0\x10\x88\xf2{\x8d\xcf5\xc0#\x11#\xda\x9e\xc24\xc0\x88\xf0\xcc\xef\rM4\xc0\x8cG\xad\xc7\x07\xde5\xc08\xf4\x91D\xa1B5\xc0\x82\xd5\xbd\x14\xb1^4\xc0P\x0c\xd6o\xd954\xc0zF\xc2%\x84\x114\xc0[\xf0E\x9dE)5\xc0;\xc5\xe1"e\x146\xc0$\x8a\xab\xc5\xbf.1\xc0\xc2\x12\xaf\x1c\xee\xd32\xc0t\x1a9\x19`k4\xc0\xc1w\xff\xab\xea<4\xc0:\\\x01\xda\x02r1\xc0\xf4\xad\xa9\xecK\x112\xc0\x93z<\x82\x90H3\xc0\x95\xa2K\xfc8\xc01\xc0\xae\x91\tO\\\xe61\xc0\x9a\xf8\xb4(\xaf\xac3\xc0J\x86\x1fHc\xb54\xc0\x1a\xd2\x91\xacm\x9b6\xc0\x01\x92NEs03\xc0\xed\x11\x01v\xe8i4\xc0\xe5\xc6\xc8t\xc4B4\xc0`\xc6\xabP\xf7~4\xc0t\x92\xbcM\xd880\xc0\xb4\xe24g\xe1\x901\xc0;\x11\x1c\xc6\xbf\x0c6\xc0\'z\x01\x17w\x073\xc0=.\xda\xdb4\xb52\xc0P\xe0\xa3\x04\x8eY4\xc0qo\xff0|25\xc0\xe5\x84\x80\xfc\xc3\'5\xc0\x8d\x8b\x9f;6\xb71\xc0b\x95\x0f\xb1)\xed4\xc0K\xef\xd6\xa6\x04^5\xc0\xc7w6\x88eH4\xc0V\x00\x0f\x04\xf7m3\xc0\xe1\xdd\xbe\xbcG)6\xc0N\t\x03\xee\xd4\x934\xc0d\x8a\x7f\xbc\x9a\x1f4\xc0\x15<IY\xadY2\xc0(\xddK\xc5\x1a\x032\xc0jW\xd9\xaa?\xf42\xc0\xe4g?\xa0\x03\xf75\xc0\xa8\x06\x1bP\xff\n4\xc0\r\xaa\x84"\xa0\xe41\xc0\xfc\xe9d\xeb9;3\xc0@\x8b\xb9z\x17\xf74\xc0\x15\x80WA=|2\xc0\x96\xda?e\x93\xb23\xc0pHk\xaf\xab\xa66\xc0\xd7y\x11\x94\x10=5\xc0\xban \xb3H\x0f5\xc0H\xfb\x94l\xff\xd22\xc025\xbc/\xe7\xeb2\xc0\xf6\x02\x91\xb0 \xec4\xc0\x9c\x7f\x15 f?6\xc0\x87 \xda\x9f_\x954\xc0\x18_\xf3\xe3e\x191\xc0f\xf1\xa1\xb8;\x0f3\xc0^V\x98o\x95\xe55\xc0\x8b\xd7\x92X-\xf92\xc0\xed6\xee\xb2rd2\xc0Y\x91\xba\x12\xa7^3\xc02\xc4\x12\xeeb\xee5\xc0.\xae\xf6\xfc@\x016\xc0\xd4;\x95\xf8m\x084\xc0K\x14\xefq\x0fM1\xc0\xcar]\xa9f\x065\xc0\xfc\xc4\xb4\xbal\xda2\xc0\xe4\x81H\xfdR\xf32\xc0\xb2\x01\x8a\xe8\x9f\xe93\xc0(\xd4nl\x92\xec4\xc0\xa7r\x8d`\xe9\x894\xc0\xe5\xf8B\xe1\x8b;3\xc0\xed\x9c\x07\xb6\xd1\xbf4\xc0\xcd\xfc\x07\x1a\xf5g4\xc0\xd5\x9f\xe3\x9e\xff41\xc0\x14\x97\x84\x19\xe2\xf95\xc0\n\xd2^\x95\xbe\x862\xc0\xea\xd4\xe9\x95\x0fZ3\xc0\x1b\x8dCC\x0e\x7f4\xc0w\r\xad\xednB3\xc0\xf3K\xc8&\x84\xf14\xc0I\x89\xed\xe4\xcd75\xc0\x83\xfb&\xfa\x03\xa23\xc0\xfb7\xef\x97Wg3\xc0\x8f\xb7\t\xc5\xfc\xea2\xc0KT\x9fSU:1\xc0\x0bo\x1fG\xa9k0\xc0\xf8*\x1eY\x94\r3\xc0py\xca\xc4[\xa53\xc0\xdb\x806/2\x073\xc0\xfc\xd9\xf9\xde\x83\xfb4\xc0\xbdyG@\xb4>4\xc0\xbd\xed\x04<\xbd\x064\xc0w\x8e\xc9\x9e\n\x8a4\xc0l\xef\nF\xbe\xe55\xc0E\xe5\xa5\x18}u0\xc0\xa9\xc2<Bi\xa34\xc0\x87.\xa4\x06\xfe\x154\xc0\x07\xb06\xa1\xc7\x112\xc0\xd8\x08x\x07X\xf02\xc0vQ`\x0e\xdfh3\xc0\xc2\x1a}\x1d\x05:4\xc0\xab\xb4\xb61d\x135\xc0\xe5\x0c\xd5s\x9f[5\xc0W\x90\xcde\xd5\x155\xc0\x89\x16\x83\x1fIg0\xc09*n\x9d\x87\xa54\xc0\xc5\xdadG\x06\xa54\xc0\x87E\xffr\xce\xfd3\xc013H\x00\x97\x1f1\xc0L\x18R>-y5\xc0\xc7\x03\xdb\x19&\x174\xc0i\x1a\x01\xa8\x03\xbf2\xc0\xc0N\xfe%\x0f\xbd2\xc0\xcd\x91\xa2x\xadT4\xc0\xdfZ\xe1=%_5\xc0\x90::~B\xf72\xc0f\to\x81\x89\xc75\xc0?k\x00\\Y\x1f3\xc0\xc9\x13h4_*5\xc0\xd9\x1b\xc94i\x834\xc0sa\xc4\x86S\x185\xc0C;\xd51\x82\xfb1\xc0\xa9\x187\x96\xa8\xa24\xc0\x87\xff\x01G\x14|4\xc0\x85\xf3e\xb3\x14\x153\xc0g\xa1.\xf8\x02\x046\xc0I\x1a&py[5\xc0\xfc)\xc1\xbe\x84@5\xc0\x1dV\x89\xc9\xff\xff2\xc0\x9a\xd4 e\x0b\x8d0\xc0\xf3j\xe0\xe3\x83\xf94\xc0J\x87l\xb5z\xf14\xc0\xec\xd6?v\x95\xdc3\xc0~I;D\xe6y4\xc0\x90\xcb\x0f\x12\xb0i3\xc0\x08\xf6\xa2\x87\x85\xc55\xc0c\xe6\xe1\x18\x13\\5\xc0\xdam\xb2A\'\x065\xc0\x1c\x8b\xf6h\xa9\xd83\xc0\x082\xd4\xeb\xbf[3\xc0\x90\x96aq\x87:5\xc0\xff\r\xba\xa0-\r5\xc0\x13\xf0\xdej\xb3\x8e0\xc0t\xf5KY\x85\xcc5\xc0\xa6,!\x1a\x00\xbe5\xc0\x1f\xdf/$\x05\xee4\xc0\xd0\xec\xa5\xc5\xab\xb44\xc0\x85\xd6\xf5\xf9C\xe23\xc0\x99U~[\x90\x1a2\xc0\x9a\x81\xb3\xfd\xdcz4\xc0=\xc7(\x1f\x19\xf72\xc00\xde\xad\x1bp}5\xc06\xd0\xb2\xe8U\xf93\xc0i\xb7\x1c\x8c\x9b\xe93\xc0\x1a\xd9\x92_\x08D3\xc0\xdbE^\x8a\xc3\xd65\xc0\x9f0R\xbd\xfe\xd23\xc0\x0f\xefS\x9d\xce33\xc0\x80\x0ee\x053\xd53\xc0\rb0Ln\xda2\xc0\x16\xd9\xeeB\xf4\xfb4\xc06&7\xd9\xd8\xd70\xc0="\x88\xa5C\xc05\xc0\xbbo,\xe3Jg5\xc0b<\x8c\xffmL3\xc0u\xa7\xb2\xcf\xc2X3\xc0\xa85\xde]\x98\xcd2\xc0\tT\xc3\x06L\x0f5\xc0\xfbG\xect\xafN1\xc0\x88<\x08\x98\xadU5\xc0\x0e7\xc0\x92\xfb\xb15\xc0 3\xd2\x97\xaf,3\xc0\xe6\x96\xe4!\xfe\x0c2\xc0/\xc9\xe9\xc5tY7\xc0\xfc\xbeo\x1c\xf1U3\xc0j\xfd-\xa9\xbc\x003\xc0\xfd\x164\x1a,\xe92\xc0\x84x\x96N\x1f\xa23\xc0\x8d\xc1\x8ap\xce\xa35\xc0\xa6-\xfd\xe0\x83\x0e3\xc0\x81mR\x8e\xe2G3\xc0\xf9\xc7%\xfd\xea&3\xc0\xe6\xdcR\xee2E5\xc0M(\xc90\xffB1\xc0\xec\xaaWr\xf3\xa63\xc0\xb7\xc6\x8f\x1c\xf0\xf82\xc0\xd0\x1b\xc2\x88gA7\xc0\x9c\xc4\x0c\xa7\x82B3\xc0-*(\x1e\xff92\xc0\xb0p\xfe\xf4s&5\xc0_1H-\xc6\xeb5\xc0]Qyp\x99\x843\xc0\x125ZI\x9b\r6\xc0\xa7U\x84\x95\x9b)2\xc0\xa8\x1f\xf1\xa6S\xfb5\xc0d\x8d\x0bq\xfb\x8f4\xc0\x8d\xd4(L1_2\xc0\x10\xb9\xdc?O\xe02\xc0\xb2wH\x8e\xbd\t6\xc0\xcc\x8e\xf6X\xadi3\xc0\x1fD4B\x80v3\xc0\x89t\xbf\x82S11\xc0\xa7\xabv\xaeB\xff2\xc0\x99\xbd\x93}y\xdf3\xc0t\xa6,QS\xeb3\xc0i[\x82\x8b\x9d\x833\xc0\xdcK\xfd\xa4\xd1\xed5\xc0\xdbK\xb9<j\x9e2\xc0wXPw\xb6\x055\xc0\x1d\xd6\xf7/\xb0\xd82\xc0\xf9;"\xc6\x10\x823\xc0n\xc06\xd9\x8f\x153\xc0\x04\xd1\x0cC\xbb\xaa5\xc0\xcc\x9d4DS\xd32\xc0u\xd7\xea@\x98T6\xc0\xce\xe0\x17O\x01\xc72\xc0\xad\xfd\xeai&\xbd3\xc0\x9d<\xfd<+\xa93\xc0\xea\xbbWV\x07\xf02\xc02\xe1\x81\xd9\x9d\'5\xc0\x14\xf6\x02\xf5I\xae5\xc0\xeb~\xaa:\x7f23\xc0YI\xb9\x95\xac\xd94\xc0\xceF\xe4\x9e\xf8\xa85\xc0J\xbb\x03\xa0%\xa65\xc0\xe3{\xd0\x0fu\xea2\xc0,Q\xa4u~55\xc0I\xcb\xcb \xba\x141\xc0\x14\xcf`\xd6\x06\xe13\xc0\xee\x96\xa4\x80\x18\xed3\xc0;qu%\x89e5\xc0\xda\x99\x00"RA1\xc0M;\xa6\xb4\x07\x1b1\xc0\xcb[K?k|3\xc0r\xcf\x14\xbf\xd0\xf03\xc0\xed\x97\x84\\r\x823\xc0\xe6\xba\x03\xc7G\x103\xc0/j\xff\x80\x91\xe54\xc0*\x87N\xca\xb1z4\xc0v\nO3\xfaI5\xc0T\xc4A\xdc\x13\x1e1\xc0\xd4C\x03\x92\xb4\x1e6\xc0s7\xb8\xd8%\xa6,\xc0\x00\xd9j9T#3\xc0.\x87m\x95\xd7\x8d2\xc0S-|\x9f\x9e\xf03\xc0\x01\x92\x1b7m\x874\xc06*\xd2\xf6\xae\xc34\xc0\xe1\x84y\x14\nW5\xc0\xbc\xc9\x04=\x87\x0b2\xc0c8 \xf0\x0f/3\xc0=\x98\xb1\xc6\x89q2\xc05?\xce\x97y\x192\xc0\xf9\x08\x10\xb2\x1f\x922\xc0%\xcc\xdd!\x11\xa60\xc0\x8a\xdb@a\xa1p3\xc0\xe74\xec\xcc\x96\xbd4\xc0X]\x02\xc31\x8c5\xc0A\x17y\xc7\x03\xeb4\xc0:\xb1\x9d\\~\x155\xc0\x7f\xf1\x1fL\x8776\xc0\xea\x12\xa6\xd2]\x1f3\xc0x\r=;\n\x831\xc0\xb3v\x95\xdb\xd6}3\xc0\xb4\x8e\\d\xa2\t1\xc0\x8b\x12\xb67\x87:2\xc0\xa5\xc1\x1fV\xcb75\xc0p\xf7\xb6\x91\xbb\x141\xc0{\xf4\xd7\xcd\xeb\x845\xc0\x01\xbb}\x931\xf63\xc0\xc2\xd5\x8b\xbd)\x7f4\xc0\xd3K\x06\x142/3\xc07\xfbe\xd5\xe1\xd81\xc0\xd1\xdc\xd6\x906\xd14\xc0\xdf\xc5q\xa6\x14\xac0\xc0\x8e\x05c/\xe4\t5\xc0\xa5\xd6\xf5\xaf\xb9\x0f1\xc0\xab\x0b\xec\x9c\xa1\x1a5\xc0\xf5\xc2\xf5\x9b\x82\x8a0\xc0\xd9\x9ba\x9c\x96\xaf3\xc0\x0c\x04\xa4\xdc\xd2#5\xc0\xfd.\x9f\xf4\x8e#1\xc0\xca\xfe\xbf\xc8y-3\xc0l,z\xc3\xa5R4\xc0`C\x8a\xae\x9f"3\xc0\'\xefm7\xa9K5\xc0\x19T+b\x1f\xd54\xc0bv\xe2\xcfAS4\xc0*\x12\xad"\x19)3\xc0\x07\xdc\xbf\xf7\xf0\xb53\xc0\x95\x1d+\x89U\xa25\xc0\t&\xbe\x1eo\xa12\xc0?\xb9$uBA5\xc0\xb9\xc9\xe0\xf9\xe2&3\xc0\xcb~\xc5!253\xc0\xe3\xf1-\x97\xfb\xf82\xc0\x84\xea\xf9\r \x103\xc0\x92S\x01\xef\xc8\x073\xc0&\xfd\xa7\xdc\xc4\xa25\xc0\xea\xa0\\\xae\xe6\'3\xc0Iv\x19\x8c\x14\x824\xc0.\xde\xad\x0f\x04\xdf5\xc0G\xcfl\xaa\x03:2\xc0\xa4f6-\xed~5\xc0\x0fw\r\xbc\x8dx4\xc0Hr\xab\x9aXj5\xc0\xa0\xadN\xa91\xf94\xc0\xac\xe7FY\xd625\xc0]\x93"\xdf\x94\xd34\xc0I\xc60\xb9\x05\x8a3\xc0E\xec\xc1\xe9\xf3\xee5\xc0\xd0\xfcgK\x0e#3\xc0\x87#05\x02\xcb3\xc0\x824\x97\xf0\x02\x173\xc0\xaf\xbe}\xa2\x97v3\xc0\xa7\x16\xef(h\x8c1\xc0\xf4ym\xde&\xa01\xc0\x1a\xa2Q\x98\xba85\xc0\'\x8fJ\xc8^\x823\xc07\x0f\x03\xb0\xf5|2\xc0\xd2]\x9eH\x06\x165\xc0\xces\xf5\xa01\xa13\xc0\x80\xb6\x17q=\xe04\xc0u\xb7V\xc2\xf1=0\xc0\xd3\x02\xba\xdc\x7f\xbf3\xc0\xa2\xd7\x10\x1c\xa5\xf25\xc0l\xa5\xe6\x18\x89\xc33\xc0%[<\xa6>\x0c5\xc0\xb9bRD\x85,5\xc0N\xbd\x12\x10t\xd92\xc0P\xf6_\xb4+\x9a3\xc0\xf6\x9c\x97\x83\xff\n2\xc0a\xe40f\xd8\xe44\xc0\x8a~\xe4\x1c\t\x163\xc0/\xf7*\x9a\xb9\xd44\xc0\xf0\x1b\xd71v\x113\xc0-%\xc2X\x9d\xb54\xc0\xf8]\xca,\xfb\x8f5\xc0o|\x82jb93\xc0\xaa\x8d\xa8\x07b\x855\xc0z\xa9\x0eW#\x171\xc0z\xc6\x9eq\xe0\x951\xc0\x17\x15\xe6\xd5\x0e\xbc3\xc0\x1f>\xa9[\x8b#5\xc0\xf5\xdf\x96\xd1~\xb06\xc0\x7f\xc8\x87+\xf9e3\xc0\x8f\xa3N\xde\xa3\x8c2\xc0\x97\xadP\xd3\xc5\x842\xc0\x0e=\xb8qV\xd62\xc0D\xf6\x82Hp80\xc0{\xe5\x8b\xc9q\xfe5\xc0\t\xfe+n\x80\x9b4\xc0W,$\xfe\xa9\xc63\xc0\xb1~R|;A7\xc0\xf4_\xe7\x19Z\xa94\xc0\xd8\xa3\x82\xfd\x1c\x073\xc0\x86\xabn \xea\x075\xc0\xde\x11\xd0\x1c8\x125\xc0\x7f)v[\xa070\xc0\xb4\x1d\xdb\xf2\xa0=4\xc0\x02\xc3\xe3E\xfcd4\xc0N\x05}(\xf2 3\xc0N\x04X\x87\xd163\xc0\xc3&l\xc2\x17)2\xc0\x85\xac\xa6\xe8\x9bk4\xc0=\x8c\x8c\xcc\x1c<0\xc0DhN\xb9\x0b\x1a2\xc0C\x03G\xfd\xb2\x981\xc0qY\xa5\xe6s\xdd2\xc0R\x1a\x1c\xecIh5\xc0DD\xa0\xa7\x91u5\xc0\xda\xebb\x97\x16\x023\xc095\xf1\xccIb3\xc0s\xf4\xf4\xf67H6\xc0p\xfbP\x92-\xac2\xc0hZ\xb6S(\x172\xc0\xf4\xbc\xf5_\xcb\xfa2\xc04\xf8D\xf9\xcbQ0\xc0\xef1\x93\x89\x17v5\xc01\x10\x1c=Z\x165\xc0p\x13\x86\xd7#%0\xc0\xafZ\x887\xc0\x8b3\xc0\xb9\xcdTn\x16\x923\xc0\xedd\n\xf9p#2\xc0\xe6N\xd8\xd7\xacb5\xc0\xc4H\xc7\'\xfc\xa11\xc03\x98\x15\xfc\xe9\x145\xc0A\xa0\xf0\x8e$U0\xc0\x02\x927\xb4{t5\xc0\xb8\xd2Z\x1b\x07-5\xc0\xb5f,\x17&v4\xc0\xdb\xaf"\xc4s\x872\xc0b\x18\xc6\x9a\x11\xe42\xc0\xec\x96\x81\xff"X4\xc0\xa4Y\xe3\n4\xee1\xc0\xb8#D\xcc\r}3\xc0\xd9#\x89C\x93\x065\xc0\xf6P9(rP0\xc0f&\x05\xccK\xe84\xc0\x15\xa4\x9a\xef\x80\r3\xc0\x08J\xe1\x19E\x066\xc0\r\xbf\xaa\x8a\xadz4\xc0\xa1\x98\x12\xb1P\x152\xc0\xfe\xa4N\x9bx\x0f3\xc0I\x13\x13rmP4\xc0\xc2\x0e#\x9f\xb0\x9e3\xc0nEZ=\xe5\xe41\xc0\xf4~W\x976;6\xc0{E\xec\x94T\x155\xc0y\xcco\xb2\x1c\x8f1\xc0X2\x86\x1e`h4\xc0Y,\xd6\xa4\xc4\x0b6\xc0a.\t\x1cW%3\xc0\xb0\xf0`0\xed\x133\xc0\xf4\xcd\xb2\x16\xb8i0\xc0\xb4@\x86 x\xb13\xc0"\xcb\x8b%V\xad3\xc0\x1d\xfb\xa0\xf1\x03\x842\xc0^\x89\xb5\xde\xd9\xfd2\xc0\xfbO\xd2\xad\xa9\x1d3\xc0\\\xb9\xec\x9fG\xea4\xc0\xa1\xc6\xdar\xc0\xd14\xc0\x19\x8f\x91\xd9\x1304\xc0\xcd\x1f]A\xaf\xc24\xc0zRS\xa4j\xea2\xc0\n]][H\xce4\xc0,]\x8a\x8c]:1\xc0Px\xdc\xc7\xd5o3\xc0\xfeX\xf6\\\x1a\x066\xc0UH\x03\x0c\xc4\x883\xc0\xcd\xb6]L\xe3P2\xc0\x1c\x84\x15(\x90\xac4\xc0]/\xd3\xff\x91\xa73\xc0y\xb4u;\xd9e4\xc0\xe1.\x8fn\x9d\xc44\xc0\x9fh8\xb2\xeaD0\xc0\x86\xe9\x02\ti\\2\xc06\x9ck\xdd{\xc05\xc0\x18\xa5\x1a*\x90!5\xc0\xef\x03\r\xfe\xee\x982\xc0\x98\xd3Q\xc2\x95?3\xc0Xr\xc6z\n\x184\xc0 \x98\x9fRgR3\xc0\x03)\x1d:\xb9\xf51\xc0\x01\xd1\xc8PY\xdd4\xc0T\xe8\xde\'\xc6\x951\xc0\x01\xaa&A3\xf21\xc0\xb9?\xed\xb0n\xa05\xc0\xf0\xabiOJ\xf91\xc0\x0f<\x80\x97\xda\xfb4\xc0)Lu0<\xd72\xc03eQ\x0b~\x186\xc0\xc1\x89\xad&\xf9\x930\xc0\x97-$V%\xad3\xc0\xdcIz\tl#3\xc0\xc6)\x9e\xc1\xb9\x024\xc0\xd9\x98\x17\x18U\x8c1\xc0\xbd\xd4\x1f\x91\xbf\x8a4\xc0\xaa\xbf\x98f\x85\xbe3\xc0\xc4\x9e\xec\x05\xb3;7\xc0k=\x03\xccv{2\xc0\xe1%\xa0ZI\x973\xc0uak\xfa\xf0\x874\xc0SL\xe2T\xf6j3\xc0o\x7f\xe9\xfarP7\xc0\x86P\xad\xa6\x1ak3\xc0\xa3\xce\x1c\xc7\xbd\x023\xc0\x05\xa2\x15\x8f\x97\x034\xc0{7c\x17\x133-\xc0\x9e\x95`\x8d\xe6\xb12\xc0\x00\xd9e\xd1C\x072\xc0\xb5\'>0Ym5\xc0o\xbdvWy\xdb5\xc0\xbe\x84\x8a2\x99T5\xc0\x87\x1f\x10h\xf1>2\xc0\x97W]\x01/\xf34\xc0Isw\x06oY0\xc0l\xd1,r,\xf74\xc0'
p16
tp17
bg3
(g4
(I0
tp18
g6
tp19
Rp20
(I1
(I5048
tp21
g13
I00
S'v\xf3d\x98\xd1wS@\xe1\x8ev\xe3\x02\xa5S@P\xa1\xbd\xd3!\xbbS@&\x9eQa?\xacS@\xe6\x90\x80p\xc4\xa6S@ \x90\x05]\x8a\x83S@\xb3\x04.\x93\x19\x9bS@\xc9|,\xfeM\xbbS@\xbd,4\xa7ocS@c\xe9\r\xa2_\x98S@\xa2\xbc\xff#q\xdbS@\xd5\x88\x9f7\x8a\xaaS@\x0e\xc4I\xec~\x82S@\xfa\xf4\xae\x83\xbd\\S@ \x9d\x05-I}S@^\x83*\xf1\xc2~S@\xd9\xe6\\\x9f\xc9\x0bT@-&\x83\x80\xb9\xa1S@\x0bj\xd5+\xcc\xf8S@C\xe8P\x14\x83\x96S@\xabE\x19x\xb4\xafS@\x99A\xe5d7\xb0S@R\xfe\xdb\xa0u\xd5S@\xbf\x7f\xb1_N\xb0S@\x89\x1a5Q[\xc7S@\x96\xf1\x02\xbcF{S@\xf7\x8b\xde\xc9O\\S@$\n\x06\xd3H\x9dS@\xe9\xa62)\x93\xaaS@KX\x1e\xd1\x81\x7fS@&\x07\xde\xd8{\xa1S@p\xcf\xa7bl\xaaS@\xd5\xa5\x06\xcb\x92aS@\x1a\xfe1\x85\xe1\xb0S@"w\xb1\x85waS@\xb7vP\xaf\xa3\xafS@\x0eG\x8c\x9d\xd3OS@\xc8\x8bi5\x8c\xafS@\xf9\xf2\xb0\xd0\x8aYS@p\xf6\xed\r\xd8sS@|\xe1u\xb56\xb0S@\xc1o\xedF\x9b\xc6S@\x0f\xce8hQpS@[g\xe2\x14\r\xaaS@/c\xbe\xc6#\xc0S@\x9fz\x1d\x14\x98oS@\x19@c\xabU\xd4S@\x82.\x88\x9c\x0c\x03T@yBGM\xf6\xa0S@@Y\x19{\xd4zS@Y\x1caq\x03\xb3S@\xa3Q\xf7\xfb,\xd9S@\x05\xc0A:\x1adS@\xdd\xd8\xccwU\xccS@\xa7\xd1\xb8\x02\x01\x06T@\xd1\x19Q\x98\xe3US@/Gv\xd8\xc3\xaaS@\x85c\xfaX\xca\xc8S@\x1bB^<\xd9\xafS@\xef\xfb0Sk\x94S@h\xf4\xdf&\xaezS@\x96f{\xbf\xc4\xd5S@R\x02~\xad\xfd]S@\xabuD\x9d\xc8\xaeS@\x1c\xcdC\x8fn\xb9S@\xe7Nc\x92\xbajS@\xcfHI\x19TlS@\xa5+\xaey\x9ddS@,\xbf!\xbd\x04\xb4S@\xe6\x86\xf2\xce\x07~S@\xbf\xbb+u\xa1\xb0S@\xc6\x9a7\x05\xa0\xc7S@\xef\xf7j4\xc4\xc8S@\xa5h\x99E\x86\xb0S@\xc2\x8cA\x8dgwS@\x0f\xce<\xe4\x05\xffS@\x9b>\xf9\x18\xb3\xa2S@\xa4\\""\xcb\xd5S@`s\xc4~\xae\xb6S@\x9d\xf5\xbd\xda\xad\xb0S@\xab#\xd2\x11J\x98S@Z\xf22\'\x91dS@7>\xbc\x19e\x9cS@Q\x97\x12a\xf6\xc9S@\x92\t\xcf\xd5\x1e\xb8S@\xbb^/\xefH\xa1S@REL\x9f\x86\xb0S@\x8d\x17_\x9b\xec\xabS@\xa1\xe1\'\xdc>WS@\x10a\xbb\xec\xe5\x9cS@=\x18\x1c,\x1e\x84S@\x13\xbb\xc8}\x87\xacS@P;\xa9[u\xb2S@4\x84\xb1\xc7}\xd8S@\xc9\xa8\xaf\xed\x14~S@\xdc\xb4\xb2\xa0\xd3\x84S@5\xe0A+\xd7\x91S@\xc39m\xa2\n\x84S@\xc5\xeb\xc6xZTS@\x1d\x92}\xb0s\xacS@\x1a@!j\xb5\xafS@\xe1X\xbf\xd7\xdd\xa1S@\xc3_~\xf7}\xaeS@f\xe3\x9b\xb4\x87\xaeS@\x85\x1f\x9f\xca%TS@\xf1\x18\xd2\xcf\xdfiS@\xad\x90>\x9b\xa3\xb8S@\x8eK|\xda\x07\xd9S@_\xe4#l\x8f\xb8S@\xe4\x00\x151\x90\x9dS@W\xcd\xd5\xb0T\xd6S@u\x1dZ3\xcc\x99S@cX/[\xb7\xd8S@\xe8\xcd\x9d\xb8\x80\x88S@\x19\xca\xf2\xde\n\xadS@\xcfJ[|\xeb$T@\x9b\xa4e\xc9,\xe1S@D%\xab\xbd\xdb\x9bS@m4\x0cq\x93\x99S@\r\xb1t"\x0e\x92S@\xd90v\xcd\x85\xf9S@\xf4\xf9\x05\x02\xa6\xafS@2\x8cb\x0eC\xb1S@\xb7\x04\xbe\xbd\x82\xb3S@\xa29\x15\xb9\x87_S@\xb7\xd5`#\xd6|S@W\x96\xfb\x12\xd6\xabS@\'zc\x88#\xd1S@\x82\xd3\x12/\x84\x80S@(d\xe5q\xde{S@\x15~\xa4e"\xc9S@0\x042\xbf\xe0\x9dS@I\xc3S\xeb\x1b\xabS@\xa3cd\xdek\x90S@\xde\x16C\xc2m\xa8S@\rB\xd4!\x86dS@&\xcc\xd1\x83tzS@\xe5$\xb7g\xa7\xb1S@J\'\xb94<\x07T@\xa5qd8\xf9\xc4S@\xcc\xa2$$\r\xafS@\'\x17P\xd6\x13\xc2S@}\xa3\x81]h\xd8S@\x97\x9c\x142\xb8aS@\xeb&\x90\xbd\x96zS@ P\x9f\xe7\x93\x87S@3c\xb4#\xb5\\S@zlS\xb5m\xb0S@{\xe9\x1a\xf5s\xb0S@\xa4\xf6p\x10"}S@\xf1\xf8\x9a\xe6\xaelS@\r\xf6B\x83\xec{S@"\x0c\xae\xe7\xb1\nT@\xecc\xb6\r\xc3\xaeS@\xb0:U\xb6<yS@\xa3eo\xd9\xa9\xb1S@z\x18\x86j,\x7fS@\xe4*\x17\x89\x1c~S@\xe7{\xdb\x8c\xb1\x19T@\xeb\x08\x05\x0b,\x96S@\xfbbd\x9f\xac\xd7S@\xf9\x03\x96\x82X\xf6S@D\x9c\xd7\xb3u\xb2S@\x8cj\xbc\xb7N\xb6S@e\xb0\xbf\xb9B\x00T@\x91\xfc\x9d\x0b\x02\xedS@\xd8q\xa9\r\xd8^S@\xf1\x08\xfe\xb8\xe3\xb6S@gk>&\x9c\x7fS@\xf2\x15\xad\xefs\x83S@\x07\xc8\xe1\xd4\xb7\x99S@\xd6\x8c\x0f\xdc^\xf9S@\x1a\x9fQ\x12.\xb2S@\x81M^\xd2\xcf\xd2S@\xb6\xae\x04\xe5V{S@\xef\xcd\xb5\xcc\x98\xaeS@\x04Z\xcd\x9e\x8dVS@\x9e\xff\x1dq\xe6\xafS@Qy\x93BA\xb0S@\xc7\x1c\xc4\xaeZ\xb5S@\xcbj\x9a1\xe6\x1eT@\x82-\x15\xfe\x07\xf5S@\r\xdd\xf7\xf3Y\xf5S@5i#\x9e\xb7\xa0S@\x97\xdc\xc0;\xf1\xc9S@t\xe2\x98;\xf9\xacS@ \xbdB\x18k\xa8S@\xcbS5\x08\x8eiS@\xeeQ-\xc2\x87cS@\xc0\xdd\xa9\xa7\x9a\xb1S@\'\x02\xadc\xf3bS@OFU\x17\x9f\xabS@\r\x10\xf4\xb3\xa3\xa0S@\xc6\xe0\xc6\xcaQ\xaeS@\xef\xd9\x86\xb7^\xc5S@\x11\xbd\x03\xf6tfS@uW\xd5\xf1\x8d\x86S@8\x0c\xd9\xe7\x90]S@\xe7\x0b\x95\xfd\x13\xb3S@\xc2\xc7\xbc\xc3LNS@\xe6\xd1uo\xc3\xa2S@T6\x0e\x80\xd4\xacS@\x8aT\x11\x8e\xb3\xb6S@@\xee+\x16\x96\xe5S@\x1e\xf2\xd2A8\x0eT@MRC\x11\xb7\xb2S@\x16}\x0e\xe1\'pS@\x9f\xcf\xf1\x88)\xb0S@\xdf\xef\xe6\xcbqzS@\x83c\xdc\x9fR\xb2S@k\x03F\xf2%\xdaS@NU\xe3\xfe\xb8oS@\xf8P\'\x17\x95\xfaS@p,\xf6\xf1\x81bS@Q\x86a\x84\xe6\x83S@\x95\x8a9\x0f\x1b\xbeS@\xe3(\xbel?\x83S@\xf3\xe2\xb3\xec/~S@\xd9{\xb3gd\xb2S@7\x9c\x03kB\x10T@\xc1}O\xf2\x81\xb2S@\\R\x90\xd7E\xbeS@&\xe1U\xa2:\xa0S@\xb0?\xe3\xacr\x0eT@\xfd\xd5\x91\xfem}S@D?\'\x0f:RS@\xd7\xc6\x08 \x01\xacS@\xcf\x96\xcb\xfa\xed\x14T@N|:\xbd\xe0\x85S@ \xc0\xe2\xed\x80\x87S@:P\xd0\x0c-\xb1S@\x14\xef*\xe5\x83qS@5\x1f\xd5\x82q{S@\x04\xe7~\x0c/\xadS@\x9c\x9eG\x18\xd7\xc8S@2\xafe\xafd\x10T@E\x12\xb4\xbf\xde\xd9S@\xdf\x96\x1e\x0e\x02~S@\x0b\xc6m\\\x8c\x98S@\x8a\x9e\xe1#\xdf\x95S@\x0f\xcc\x95\xe5\xd0\x95S@\xe6\xf4\x03\x83aeS@\x1e\xd7\x87\xe5C\x8cS@\xb5b\x1e}\xa7\xaeS@\xf0s"\xfbR\x87S@\x80\xe6K\x87\x92\x89S@\x15T\xd6\xeb/\xf2S@)~\x12\xbc\xf1\xadS@X\xc6\x82\xd8]\xd9S@\xfd4\xdc\x99\xd3fS@&\xc4\xd9c!\xb2S@]i\xd6nkVS@\xafK\x1b.-\xaaS@\x04\xad;\x03\xff\xf0S@=\xf2\x01\xfd\x14wS@\xb5#\xc2@g\xb5S@a\x9b)\x9a\xf9\\S@\xe4\xd7\nl\xcb\xb9S@\xed,\xb0\xb3\xdc\x17T@\x12\xc7\x9a\x10dvS@T\x08\xda\xa5\xb1\xbeS@\x1bv\xddl\x80\xb7S@TP\xf2A\xcc\x8cS@\x01\xfap\x8c\xca]S@]\xad\r\xaa\xee\xc5S@4lBA(\xc4S@\x82\xca9R\xfd\xb4S@\xc8f\x0f\x94\x9e\xd9S@\xa4\x80^D\xe5\xacS@%\xc0d0\xb6\x98S@\x06\xa46\xceF\x99S@\xda\xcc\xf2xV\x9fS@\xb3\xbf\x851-|S@\xcaL\x8a\xbe\xa9zS@\xce\xaf,P\xe3\xb4S@A\xa7\x81\xf9{\xd7S@\x97 ql{\x81S@j\xbe\xff\xf2K\x9aS@\xe9\xf54Gx\xaaS@\xc4\x01\xc6o\x90\xb5S@\xfd\x06\x1e\x90\xd7\xb1S@\xb16[8\xe2\xa9S@a\x01\xe6\xd5\xfb\xb6S@\x01/\x9b\xba\ndS@\xc2\x97\x1b\xac\x93\x14T@\xbc\x9d\xc6\x99\x85\xbcS@\x18\x9c3\xe5\x8e\xc6S@\xe5D-\x82N\xadS@\x9a\xf1\xc5\xffo\xaeS@\x9f}\x98z\xcaoS@\xec:\xb8\x86K\x8fS@\xd1\xaa`\x04X\xadS@Z\xe4w\x8f\xbe\x83S@\x92\xf9]\xbc3hS@{\xa4\x0e8\xa3\xb2S@\x01\x8a\xb5\xe7\x1e\x11T@\x0c\xa2\xe1A\xf1\x83S@\xd2\xdf6N\xb6dS@%\x9f\x01\xc4\x8bfS@&7s?\xb7\xc6S@=\xa0\xcb\x12\xf7\x8bS@9r\xe2\xb0 eS@\xf4\x87\xe4\xc5u\x10T@\xae\xb6:G\xb1\x9eS@\xf4\xcd\xf7\x93w\x83S@*\x7f\xf4\x17\xe6\x0eT@\x9d\xa3g\xe5\x10\xb4S@G&\x8c\x84wjS@mu\xcbB-\xaaS@\xdb\xe2m\xff\x93\x8dS@>\x90k\x17\xe1aS@\x87\xe7\xcb\x8d\xd8\xcaS@G\x86\xce\x06\xa2\xcbS@\xf5t\xe6\x8fk\xadS@S\xca\xdd\xe1o[S@8\tInF\xd8S@\x8cw_]0#T@\xa4L\xdb\xc6\x8f\xcbS@\xfb\xe5\xae\x05\x1c\x99S@\x89\xca\xbb\xae\x87TS@\xba%\x8a\x99\xda\xb7S@G33\x89\x1c\xb4S@\x8d@\x1ak\xe3\x82S@\xdb%efv\xafS@\xf7)\xb7\xfa\x90\xbdS@\x81\xe0R\xdb\xc0rS@\xe9\xa3\x80\x97\xc1\xb3S@5\'\xe1\xeb\xf6\xadS@`\x13\xd5\x0f\xae%T@\x0f vGz\xd9S@\xd0\x04\x94X|oS@\x99?zG\x90\xa9S@\x84{\x88\xc4\xb2\x9cS@\xa2qb=\xb4\x87S@\xa9\xaf\xd5\xc1p\xdeS@}\xc6(\xacU#T@\xc2f\xda+\x02\x14T@\x17N\x0f\xb6\xd0{S@\x99\x1d\x98\xa6\x07\x17T@\xad\xca\x050+\xa5S@\xc4\xdc8\x1e\r\xafS@\x13Uqj6zS@\xa1}z\xbf\xb3\xaaS@G\xb8P..[S@\x9b\xac\xf3/\xd7\xacS@\xa3T\x04\xf8\x8e\x81S@\x98\x88\xbfB\x91\xafS@\xe3L\x16\x0f=zS@\x81\xd3 Q\x11jS@\x19\x92\x91\xb8M\x99S@\x01F\xc8\xc3\xaf\xe7S@\xf3\xfe+;\xf4US@\xe1|f4\x8d]S@\xa5\x9b\x9b\xf3\xc5%T@\xe7\\-\x1f\x82\xfdS@\x16\xbf,\xad\x84YS@\x19\x89\x0b\xac;\x12T@H\xa3X\xab\xdd\xb3S@@\xd9\x88\xea\x99|S@\x0f4_#\x98\xddS@\xab`\xf02\xd6\xadS@r,\xdcb\x93#T@\xf6\x8d/?\xc3\xb0S@\xed-$\xf1!\x1fT@\xd6G\xc2\xfd\x1c\xbdS@3\xfc\x17*\x1e\x12T@\xdfz\xf9\xb7#\x86S@\xb0\xb1\xb2\xad\x89\xadS@\x9fb_C\xa2\xacS@\x04z\x9c@\\\x12T@\x87\x0bf\xabY\xafS@G3\xe0\xb0\x97#T@n\x93\x8e\xd5y}S@\xf4\x90\xe4W\x12\xb3S@)\xa7\x16\xf8s\xceS@AwU\x15\x81\x97S@\x12F\r\xd8>\xb4S@\x93\x02\x0c\x87\x90%T@m\xe3\xbd\x11\xd8\xf5S@\xea\xf4\xf6\x7f\x0b\xb3S@\xd7\xa9\x83\xacu\x12T@\xfe\x82\x8cNU|S@\x8c\xe3\xc2d\x19fS@/\x855Z\x8f\x8eS@\tz\xe3\x1a\xe9\xafS@\xeav}\xbb\xf3\xbcS@\x85V\xf6\x8f\x10\x8eS@\xe0K\xbe\x99\x9e`S@\xb8\x0b\xf8\x94\xc7\x12T@\x04aK\x86i\xd1S@\x0bmp\xfc\xb6fS@\x1d\x8aU^7tS@H, \xb9|hS@\x18}\xb1\xaflzS@w\xfd\xd8$\x90\x99S@\xce;\xcf\xa9\xc6\x90S@\x8d\xae\xe7\x9d\xeb\xdcS@X\xdf6U\xf8\xc8S@RQ\x06\xd3\x93\x87S@N\xa9\xf8\x8d/\x03T@\xe5\xab/\xbf\xa0\xb3S@I\r@\x15<\xb5S@\xdf0\x8ci\x05\xb5S@\xf5 b\xed\x01}S@\x9aG\x08@G\xb5S@F\xe3\xc0\\s|S@q\xfe\x16m\x90\xacS@\xcdF\xb8\xc4\xa6\x99S@\x97R\xa6\x97\x89\xe6S@\xf3\xa8\x93\x88\x94\xcdS@:\xd2\xc5\n\xbc\xacS@!\xb5\x1aOe\xe6S@DK&\xc0\xf8\x8cS@\x0b\x8d\x93|H\xb5S@\x18[\x08\x94\x7f\xe6S@\xfao\x1e\x07\xf6%T@\xd5#r\x05\xbf~S@\xe8g\xc4 \x1fhS@\xf4ZlZ7\xb3S@\xfef\xd1-\xd0}S@\xeb\x10\xc6\x93\x9e\tT@3/\x17\x07A\x88S@\xfe\x80p\xe5\x81oS@(9\x84r,\xcdS@3\x85\xa9\x02\x05\xb8S@Va\xfah\xf9\x9fS@\x1ahT(\xc4\xd9S@\xa6\xe8\xb3\xa7\xdf\x16T@\'\xec,e.\xb0S@\xa0\x93\xb4\xce3\xb4S@\x15\xbc\xadj+OS@?4<QF\xd8S@\xb7\xea\x86\xa7\xf1\x91S@#\x0e\xdf\xfcw\xd8S@\xf4?\xe5\xa3Z\x98S@tk\xa7n\xadlS@AI\xf7`\x0c\xc8S@Xr\xa56\xc2[S@\xa8\t]\xe5\xfb\xb8S@\xd8\xca\\\xd5T\x81S@)\xae\xb2S\x95SS@)\xa1\xb5\xaf\xd2\x9aS@\xd9\x15\x83\x05\xeb\x86S@S\xdc!\xa3\xd9qS@\xd9|\xc3\xf2b\x8cS@\xc1\xe8^R \xacS@\x92\x82\x97#\x82\xcdS@\xebv\xe7\\\x06\xfeS@\xc3\xa3\xdb4E\xa3S@B\xde\x9b\x96\xa4\x14T@c\x88L\xd0\x7f\xcbS@\x02\x0b\xc7\x1d\xb2wS@s\xc9\x15\xdf\x84\x8fS@\xca\xd4\xc9\x85~\xdbS@,\x06\x95\xd1\xac\x98S@\xbe\xa8\xb9\xb2\xa4\xeeS@\x15\xbe\xa7\x021\xa5S@U\x10\xfc\xe4.\x84S@I\x0e\xfc7`\x8dS@\x8b\t\xc5\xce7\xc3S@\xdcF\x95H\x86\xaeS@\x12[\x8d\xf0e\xefS@7g\x0f\x8dM]S@\x9av\x05=\xac_S@+U\xc0\x97D\xabS@D@\xed\xb4\x96\xd8S@\x88\xf9\x92\xd4&\x1fT@\x99\x94Fc\xc3\x87S@\xf2\xd2w;\x14eS@\x7f\xca\x9d\x0e\x1f\xbfS@\x14\xd1c}\xf7\xa6S@\x0b\xdd\x88\xd2\xdaQS@\xc1\xe0\xba\xb3L\xdbS@\x14t\xdbH\xf4\x9fS@\x8b\rO\'\xb0TS@\x19\x84\xf0-u\x9bS@Qtn\x9a\xbd\rT@\xca\x84\xd1\x1b\x8ftS@ QK\xd0\xceRS@&\xef\x95\xcc\xab\x9eS@z\xeb\xa4\x1c\xfa\xdcS@\x89:uo\xbcwS@-\x81\x12\xfd\x88\xafS@b\x82\xf1>\xc8\xfeS@\x876\xfe8\xf7\xb1S@\xe3\x98\xe5\xb8yOS@\xbd\x03\xb3\x9eH\xa7S@}9\x95\x8as\xbaS@\x15\xff\x1a\x97a\xcaS@\xf8\xfa\xb6\x8b\xf0\x88S@\xd0hR}1\xb7S@>\xf9[\x9b\x7f{S@\xc3\xa0\xf1\xb9\xf1\'T@\x81xPh\xd6\x91S@%J\x1a\xc2\xe8\xb7S@\xa3\xba\x15\xd0e\xb2S@\xbf\xcb\x93[\xbb\x10T@V\xa9jQ\xc4\xd9S@\x8aG\xdc\x80\xc0\xedS@A\xe4\xfa(\xd3\xf5S@\xe5\xea\xee5:\xacS@\xabm\xb2\xc9&\xc9S@\xdfz\t\xe8\xce\x7fS@\xc8i\xcb\xc5R\xabS@\x93\x01\xee#\xb3\xb1S@;&\x1by\xb4\'T@79\xf9\xfbH|S@\x99V\xe9\xca\x97\x13T@\xe8\xc3i3K\xc2S@\xdc\xa1+\x05\x99SS@WV\x8a\xaeU\xdbS@\xef\x842\' zS@\xe5D\x8cxF\x00T@\xd8*c\\\xa1\xc6S@\xd8\x1e\x12\x0e\xee\xcaS@\x91>\x0bdg\xc1S@\xfb\x06\xc4\x13.\xc6S@\x03Y=\x1c\xf8\\S@\x83\x8c\x1d$&\xc9S@\x93kP\xeer\xa8S@B<\x84D\x07\x10T@v\xba\x82@|\xc1S@(\xea\x1cn\x86\xa6S@Nx\xff\xa9\x04\x91S@\xe3\xdbih\xe0\xc7S@Ii\xf6Z\xf4\xc9S@C\xd0I>\x9d\\S@\xe0\x05\xf3]\x93iS@\x9e\x1a \xf7H\xcdS@\xd1\x88\xfb\x11\x96\xacS@R\xf4\xadB\x1f\xc9S@\xb9\xfe\x07\x01\x86\xc8S@\xbb\xd2\'\xea\x94\x92S@6=\x92\xbd\xa5\xc9S@\x9c\xcf\xbcM\xf4\xc8S@\x85\xfc\xb8,\xb6SS@\xf0\xc5r&\xffZS@\x8bG\xd0<s\x8bS@[\x86\x17\xca\xee\xc9S@\x0b=\xac\xe9\xdc\xc4S@\xd3\x1eO\x11\x13\x8fS@\x06\xd9D\x01\x9f\xa6S@\x86\xa5\x1d8\x07]S@/\xf3\xea+\xbb\x92S@N\xb4\xd3\x16\x14\xceS@\x8a\x04I\x1aC\x82S@N\xdd\x8f\xce\x01\x7fS@\x81\x14\xee\x92\xa6\xbdS@<5\xf6\x9f\xe9\xccS@\xe9\xf9;7\xdc\x8bS@\x92*\x80!\xf5\xcaS@Fs\xef\x93g\x8fS@J\x15\x8cX\x81\xcbS@\xd5\xc7\x10\xff\xe8\x91S@S\xcb\x86\x10\x94\xd1S@\xbb`a\x07\xa3\x96S@\x17a:\x87<\xd1S@\xde\x11#\xba\xbd\xa9S@\xeeLf\x03\xfc\xa8S@7\x0b^\x95T\x8fS@\xeb/\xf3\x05\x10\xbfS@a2\xc4\xb6\xe2\xccS@\x05Gt/k\x99S@\x9a\xaf\xf9\xbe\xb5\xa8S@\x84\xc1\x0c\xa5\xb2\xacS@cH=\x9e\x1c\x83S@\xfc(\xa1\xb2&\x7fS@]\xfa\x1f\x85\xd1SS@\x02\xd9\x1ar\xbb\\S@+#\xb3\xb6\x94\xbdS@D\xf0\x89\xc6\xcf\x8dS@<1\x06m\xae\x8dS@\x93\x1f\xfe\xecb\xcfS@?n\xe4\xb6i\xceS@\xef\xfcs\r\xd7\xc8S@\x9a\rG\x07\xda]S@\xc8\xc55\x05\xf3\x9bS@\xd8\xb3\xb6X\x8d\x90S@u\xda\x84:\xf8\xcfS@\xdb\xb6^\xbe6\xc9S@M#~\x84!\x87S@S4-1\xf3\xa0S@i7%\x0f\xd4iS@\xfe\xdfr>`\x98S@\xa9\xbfL]\xd9\xc9S@\xa5_|gB\x99S@\xa0\xfb\xbf\x8cL%T@\xa8\x05\x06\xc7Q\xc8S@\xfb\x1c\x8f\xd4\x15jS@vI<\x8f[\xcaS@\xc7CA("\x85S@de\xf6\xb72\x0eT@\x9d\x1b\xa9 \x8c\x90S@\xea$\x95\xe9N\xcbS@AG\xc9\xf2c\x98S@\x9bW\x8bq\xec\x85S@@5\xf7L\x95zS@\x12\xdb\x17\xb4b\x8fS@\x90\xd96J\xfe\x9bS@\xe8DU\x00\xf2\xd2S@\x98\x9a\xe8\x03\x19~S@^\xe2Ue\xe2\xe1S@\xc6\xf5\xb3\xb2s\x9dS@\t\x7f\xa8[\xbdrS@\xf2b_v\xe7\xcfS@\xa8\x84\x05\xe2v\x9cS@\xabg\xde\xf4\xcc~S@\x19\xd8\x19|\xe6\xb4S@\x94}\xd1\xab\xcb\xd3S@?\xa9\x1esLfS@*\xa1\x81\x99!\x86S@U)DH`\xd4S@\xc7\xb4\xde\xd5\x1e\xf6S@\xca\'\xfd\xbfI\x8fS@\xc2I\xc8\xbc\xde$T@<>7\r\xa4\x8dS@\xe6\x04\x83l\xf8\xd4S@\xc1g\xb3\x0c\xe3\xacS@\xc9B\x14\xc8\xd4\xfeS@\xef\x96\x94c)\xa3S@\x10(\'rH\xadS@e\xe9t\x0e\xc2\x83S@b3\xd6\xa5\xb9TS@B\xb9\xe53\xb1\x99S@Y\xe59\xfa\x9dWS@p\x8c\xfb/\xb3\x19T@\xc9\xf5\x97\xba\xbezS@036^\x99\xd5S@J^H\xfe\x8e\x86S@\xb0\x9f\x88\x0cM\xb7S@)\xe1\xf8\x83\x1a\xbeS@k?\xfeMN\x86S@s\x1a\xde\x94\xc8\xd5S@\xc6\xc1\x04\xb1\xd9\x84S@-\xfa\xe6\xe6\xb8WS@ru5\x8f$\x86S@\t\x1c\xcb\xea]\x83S@\xb2\xcaT\xea\xb8cS@\xa5Vx\x91?\xceS@\xa2\xfd\x9f\xe1\xdd\x98S@\xb9T\x80\x07!\xdcS@[V-\xc6\x8e\x07T@\x99R\xf6\x8d\xfe\xaeS@\xeaS^.\xea\x82S@\xfb\xbf\x92\xa6\x83\xb8S@s\xde\xb2\xd1\x8e\x8dS@\x83\xf5\x83o\xbd$T@\x7f\xcd\x0b\xed\x02\xb5S@\x1d#\xbckxaS@\xbb\xd1uv\x16dS@\xa7\xaa\x1a\xb2Z\xd7S@\xf8\x1a\x17\n\xc8\xd5S@\xa5\x8b\xbb\xbdV\x99S@e/\t\x88\x94\x85S@9\xd1hP\x93\xaaS@)\xc7\x81>\x9f\x84S@\xbeE!Y0\xdcS@\x7fpW\xc8R\xa1S@a\xe3\xddQ~\x9aS@_\xa2\xdcpffS@:\xe4\xeb\x05\xd3fS@mm\xda\x98G\xc1S@\xd9\xc4\xf3h~\x83S@H\xfdh\xfa\x0f\x85S@\x90|N\xca\xc8\x9bS@\xac\rh\x80\xdc\x81S@4_\'\x8f\xf7\xa9S@%MV2\xd7\x81S@\xb7\xaa_\xba@\x03T@"\xf9\x16m^\xdbS@,P\x06\x95\x18\x84S@\xbd\x13\xff\xe27\xa0S@\xac\xdd9\xa0\xb8\x99S@\x00\xf16\xe4[NS@\xde\x03\xf2\x18<\x9cS@\xf6%\x0b\x7fG\xdaS@\x92\xec\xfd\x867\xb7S@|\xa7\x8f\x88\xee\xdcS@\x04\xb2\x9a\x81z\xddS@\x08A\xc6\xfa\x86\xc0S@\'\xf8[\xb3\xf0%T@#\xb8\x91 \xa6\nT@\x17\x05"Z\xf2{S@\xd6\x96\x04\xd5\x90XS@\x1a\x80xF-\xdeS@\xb2,B\x81-\xdeS@\x91\xd4?R\x1b&T@#\x08]\x87\xaa\x87S@q+Pm\xa2\xdeS@\x8c\\\x80\xba\x9e\xd9S@\xbb\xbe\x92\xe1\x90#T@\x9b\x7f\xf2\xeb\xa9\xdbS@\xe2\xd1\x85\xee$\x1fT@T\xf6\xa5@\xce\xd9S@\xbc[\xa9f\xf4zS@\xc2\x88\xe21\xb3\xbaS@\xf1~~"x\xa9S@=K`\xbef\x80S@!\x9a\xa9\x88\xa1"T@\xed\xb1\xd3Wu\xacS@\x9b]\x10\xf5\x1f\xdcS@\xc5\xb9#\x02-\xdaS@E\x1ew\xe5\x17\xdaS@}\xdf)E6\xa3S@\xc9=\x0f\xa8\n\xbfS@\x1c\xca\x14L\x1b\x8cS@\xeb\x03\x18\xf8.#T@\x9a\xfb[\xf1$xS@\x1bQY\'\xca\xd9S@\xaeq\xc0y\x96\xd9S@\x19\xf4\'\x9f\xd4\xbaS@9SE\xb5\xe1\xabS@\x80o\xd3Z\t\x88S@I\xe3\xa1\xe2c\x92S@\xc1?\xa03\xf1\xa0S@\xdf\xa0\x1f\x1f\xa6\x95S@\xf7\x15\x7fB\xbdfS@\xa7\x87*\x89(\xd9S@\x80\x84\x99\x1d\xaa\xd9S@\xe5bB\xd5\xc0\xb9S@2\xd6\xbe5<\x7fS@\x10\xbd\xf4\xc3\x1f\xa4S@vJ\xf9\x9d\x0b\xe8S@^\xc5$3E\xd9S@f\xe9\xb1\x8b!\xb1S@\xc1J2z\x99\x07T@L6jw\xc3\xd9S@\xb6\'\x95\x1c\xfeeS@\x91E`Au\x84S@\xcb\x04\xa4e\xe0\x85S@\xb4\xb4\x8a ,nS@\x02,r\xa0\xcd\x80S@s\xa7\xbceW\x87S@\xee\x80\x14\xa1\x1dmS@\xc1\x02\x15}i[S@`}\x9e\xf3e\x84S@H\xf0)\xe4\xc5~S@\x8d\x85\xe7\x93\x9e\x7fS@|\x9b\xabm\xc6\xb8S@\xb6\x9b(\xbc\x7f_S@\xdc\x97\\\xc2\x01\xadS@J6\x95B\xfa\xacS@]u4\xd2\x89\xabS@\xfa\x88\xdb\r\xa1\xb8S@\x95\xb1\xd5\xe2\xb0\xb8S@\x08\xe68\xf7.\x83S@\xe3h\x9chv\x84S@\xf4\xa7\xa9l\xbckS@7\xb0"\xa3\xffcS@_j\xa4\xff\xa2\xabS@>\xd1l\x84\tyS@%\xec\x1a\x1b\x12\x84S@D\xae\xeb\x9e;\xdeS@\xea\x08\x99%\x1aeS@\x9fX\xc2\xa1l\xbcS@\x83pf\xfd\xfb~S@\xfd]Z\xb5\x95\x83S@\xb8\xeay\x98/\xb4S@\xeb5n$\xce\xacS@f\x1a\x1e\xa4\xb1\xa3S@\xa8\x04\x12\x13mfS@~\xbf\x15(\xac}S@\xfc~\xaf\x10\n~S@4`P\xaf&\xdcS@\xacv\x97|\xff\xabS@\xfe/\xc9\xdd"dS@\x90S\x9e3\xad\x7fS@\x1f\xdd\xf9^\xa3\xb7S@\x17\x04\x85\x99\xaa}S@\xb7\xdc\xd1\xabC|S@5w\x00i\x8b~S@\x9c#R@(~S@f\xda*,b\xb1S@o-\xfa\xf1C}S@\x16\xd3\x0ew|\xb7S@\x1c\xc9H!\x17\xbaS@\xa4\xf2z\xae\x06}S@4"r7\xeb\xacS@\xed\x0eq\xd1Y|S@y?\xaa\x15\xe6US@J8\xf6;\xc2|S@\xb1b\xc2\x01\xfa\x8bS@(\x13\x16u!\xa9S@5#\xb1\x8a\x8d\xb1S@\xb6\x99\\\x80\x96\xb1S@u5JM@\xb9S@\xeb\\\x07\n&|S@\x9e\xb0\xbf\xfb\x05\x9eS@\xb8\xdfopwmS@\x17\x8f:[\x81[S@/\xef\xaf\xadf{S@\xb0\xc3_\x04=\xb6S@.bi\xca2\x9fS@/\x8d\xf3\xae\x9b{S@\xe1}\xbf\xa8\xa1\xb8S@F\xc5\xe6\x88g\xb4S@r\xcdxy\x80\xe6S@\xc2\x0e#\xeb~\xe6S@_.\xf6R~[S@\xda\xdf_\xa5\x8ffS@q\x17\xc5\x02.\xadS@\x02\xe2\x9c\x9d\xa8\xb0S@Q\xb7.\xfd\xc7\xb0S@\x91\xaf{\x11\x8f{S@\xe1\x87B\xd2\x80{S@\xa9\x08\xca3\tqS@\xa1@U\x0e\xa3\x9aS@\xb3\x90\x12\xf0\xb3dS@\xb9\xb4\xcfg\x96\xb0S@w\'\xe0)=\xadS@\x96{\xcc\x12.eS@\xa0Ew\xef\x91zS@\x1e\xff(\x1ek\x98S@\xd4\xabiU\xb6\xadS@AD~%i\xe6S@Z7=9nzS@|;\xe3\xbc\xc6\xb4S@_\x1a\x914KzS@\x0b\xed\xd8R\x8b\xadS@g-3R\x16zS@\xaf\x85\xd63\x8azS@Xt\xbd\xef\x00eS@\xac\x1d\x91\x91ZfS@\x8eD\xb4\xde\x94eS@\xca\xd8PSSzS@\xe0`A&`zS@\x1d\x1ao\x7fpzS@\n\xc1\xd9W\x8ezS@\x0eW\x07\xbdp\xf1S@\x83z3<\xcb\xafS@\xbe\\\x91\x18G\x9fS@\xc0}e\xdd\xc8\xadS@\xc1\x01\xde ueS@Y~F8.eS@\xfbKk\x8b\x95\xb8S@]\x8b\xf0#\xb9\xafS@X\xe3=J`\xb1S@HtR\xd6\xcf~S@\xbc%\x03\x00\x86\x82S@6H\x820\xf6\xebS@\xd3(pn]eS@\x83\x84\x1f\x90\xbbzS@\x90\xb3\xda\xae4fS@\xa8\xa2\xee\xad\x93\xacS@\x1b+f\xe1\x93qS@uQ\xfc\xbd}zS@\x8e\\`\x12d\x99S@\x8d\x9d\xc4\xac\xca\x03T@a\x1e\x88s"\xa5S@\xea\x80\xf7\x8fn\xfbS@U\x17\x9a\xe9\xe4\x16T@\xec\x03X>W\x83S@\xcc^\x0c\x92\x19hS@\x9f\xdc\xf6\x92\x97YS@\x17\xbaX\xe0\xdc\x13T@\xfb\x8d\xdcc\xb1\x99S@fT\x12\xff\xa2~S@\x08>\xfc\x15\xb5xS@Ygd;NyS@(\xb3\xce\x90d~S@Z\xd7\x807\xe3\xfaS@8\xdeL\x1f1wS@\xeb\xec\xb5f\xa4\xadS@C\xee-~\xe8]S@\xe3q\xeb\xa7S\xabS@\x82,AZI\xb5S@\x94\xbf:\x190\xb7S@\xcd\xa7\xef\xd6&\x81S@bZF\xf9\xa8\xcbS@\xeea#z\xba\x9eS@\xce\xc1,N\xe9\xb4S@5\xd9\xf6\x8e\xe9\xacS@\xbb8\xbf`\xb1TS@0k)8\xc8\x12T@z\xb1\x1f(\xdb\xafS@\x8a\x86_\xc45\xecS@7\xc2U\xadPyS@`N[0mwS@\xc0\\\x96\xbdX\x87S@\xe9\xec\xaex\x85TS@\x13\x95\xd8\xd4\x96TS@\xd4`\x8d\xdf\x90eS@\x91N\xe4G\xf6\xadS@\xa6\x1e\xb9}\x12\xb4S@\xc9\x92"\xa0\x91oS@u\xc11\xfcD\xb6S@\xcb\x83\xf7\xb7*\x12T@\xffs\xa5\xa1\xc2\xadS@\xd5g\xbf\xa4\x19\x02T@\x9d\xbc\xa9J\xf3\x11T@\x9e\x9e/,\x90\xdaS@\x90\xa1U87\x12T@;\xd4\xc2\xdbZ\xb1S@\xf4%\xed\xbd\x80\xafS@h\xfc\xb1^\xa2dS@\xab)\x97V\xe8oS@\x93\xdc\xe8\xef\xf8\x01T@\x1f%\x0b\xdc2\x98S@Dt\x93k\xdc\xacS@c\xdeTj&jS@.a\xa8\xbbq\xadS@\xdf\xf8\x1eB\xd7\x01T@@\xad\x80\xb9*yS@\xb8"csrzS@\xaaz\xbc#\xe3\xa4S@\xd06\xac\x94\x9e\x11T@x\xffy\xbb\x93\x98S@\xe5\xacWd\x94]S@\xb6\xb2\xad\xd92\xf2S@]\x94U<\x95\x9fS@\x8a\x1f\x81\x07*\x11T@\x05\x95\xedJ\x83\xb5S@\xd4Tr\x97Q\xb7S@\xeb{a\x98\x07\x19T@G\x84\xdf\x07\xcfoS@\x0c\xb5o\xb5\xebuS@\xb4?~3\x01\xffS@\x87\x9e\x8e\xcc\xa2\xa0S@\xf6\x8f\xc9#\xd7\xf5S@\xae\xca{`X}S@\xec\xb7]\x05e\x9eS@%\xc9\xb4\x83t^S@r\xfd!\xa0:\xb3S@\xf4L\x8f\x81\x17\xb3S@\xf3\x9d::<\xb4S@\x82W\xfc~1hS@\xb2\x04\xfe\x94\x95\xafS@\x8f[+*\xed\xaeS@2\x1b\xfe\xf9\xe7\xaeS@\xd4,~M\x8a\xfdS@n\xaf]P\xf0\xb3S@w>\t\x13\x9f\xb2S@T>F!\x07jS@\'w\xbdSBTS@\xf1\x93\xaeE\xc3\xb3S@I\xd1d\xc3\xa9\xb3S@\xe5\xce\xf4\x8b\x19\xc6S@|\x12\xd4\xdf\xcb\xa7S@\x19\xe6TP\x17\xefS@3\x9drw\x9f\xf6S@\x06\xf0#V\x91\xaeS@\xe0\xe0\x14\x12\xeagS@\x99\x06\xc5\x91\x8d\xaeS@\x9dU\x96\\\xd0\x15T@\xbb\xca\x17\x0b\x18\x7fS@i\xf4\xe4\xa5\xbe\xa6S@\xf8\xba\xbc/N\xb2S@\x00\x8c\xa2\x87\x04}S@=$\x7f\x9fF\xb1S@\xa2B\x88\x17\xe3\xdfS@\xf2Tgcp\xb0S@5\xe8b\x90\x1d\xb3S@4M\xc0v~\xb2S@\xa6m\xa3\xe26\xb2S@\x0ea\x8e\x89H\xf8S@\x9c\xfc\xac\xf0\x89\xb7S@\xd2do\xbdOSS@@\xcf\xd0\xd0\xe7\xb0S@\x05\x8e\x8cn\x19\xf0S@\x07W\xb7\x9e&\xadS@\xbf\x0e\xcf\x92\xa7\xb1S@\x97\xf6;\xac\x9b\xb1S@h\xb3\xac\xf0DsS@\xef{y\xb5\xee\x89S@n\xaf4\xf2\xa3\xb2S@OZ\x16\xe6\x07\xf1S@\xa4\x13Y8qrS@\xd2\xbd\x07p\xc5\xf8S@A\x1d\xec>4\xa9S@n]9]O\xb1S@\xe43N\x9b\x08\xacS@\xafA){\xed\xabS@z\xf6)7OpS@\xdc\xc8\x9b\xbe\x0f\xb0S@\xa3G \xc7\x1dhS@\x88\xb8\xaa\xdb\xbf\xf9S@[\xa4\x86M\x9d\xb0S@A>\x84\x17\xa3\x18T@1\xc7\x18uN\x97S@\xa9\x07\x02\x86\x16\x85S@O\xba\xb7\xe1n}S@\x06\xea\xfd\xc2X\x18T@\xe8O\x80q\xf4\xafS@\x7f\xb0\x9f\xa8\xa4\xafS@2O7\x1a\t\xb1S@\x1a\xd9\x97\xc4\xc1tS@g\x93\xab\xf5\x98\xafS@\x15\xdd)c\xd5\xc1S@\xb1\xb1\t\xf5\xb8\xafS@r\xb2\xf5$\x9a\xafS@\x0c\x1e\xf9\xe4\xb5\xafS@\xbb\x9f\'B\x1c{S@\xa0\xab\x9b\xc2V\xafS@}\xf6\xf5\xdbH\xb0S@\xbe\xf2\xbf.\xac\xb2S@\xa4,\xb9-7\xd7S@-\xa3B\xf3.\xbbS@\xdf\x9e,\xf4\xc5\xb9S@pJP\x8b6\xb4S@\xc77\x91r\xc0\x99S@\x14[\x07yl\xa0S@V\xe6\xf2\xafP\xfeS@s\xc21O\xb3\x98S@\xb7qZ\x84\xae\xb7S@\n(lc\xc3\xc7S@\xbf\xe4\x12Zy\xc1S@\x08R\x9e\xfdu\xb1S@\x03\xc8]\xac\xc5\xafS@s*\xd8\xf3\x07\x82S@\xd2\xa5yJ\x14`S@}\xe0+r\xf5\xc7S@\x006\xc0\xa68\x85S@yp\x1d\x82\xbb\xe7S@Q\x89\x1c\x85\xd4zS@\xe1c\xe5&\xfe\xdbS@/l\xf8I\xfa\x9eS@\x19\xb37\xe7o\xb0S@l\x93\x9er\xd9\xacS@\x08TH\x81\xc2\xaeS@\x06~\xd0\xb5Q\x0bT@4q\xac\xfds\xd9S@\xf8\x96\x9bf\x0e\xb3S@\xb1vb\x9f\x85\xaaS@_+M\xe4PdS@\xc4\x07\x01\xb6s#T@2@R\x96\xd1\x9bS@\x97rk|\x95\xddS@\xee\xed\xd7\xd7\t\xb0S@ t\xaf\x1b\xf4\xc5S@u\xa9+\x06\xee\xc1S@\x7f>o5\xf8\xfdS@&FF\xe7\x12\xdcS@\xf75\x0f\xcd\xcadS@\xcd\x0b[t7\xc7S@\xb6\xde\x90\x14I\xa3S@\xff\xc5\xf2L^\xa3S@\xcerpj\xa5\x87S@c\xa2\xde_y\x9dS@\x8d*\xd5"XkS@U\xcfxC\xfd\xbaS@p\xd0\xa4r\xab\xf4S@"\xa2\xd7p\x94\xc0S@\x07\xa2$P\x86\xb0S@.\xa4=\xde!\x84S@\x989\xacz\x83\x7fS@\xdeb\xbb\xba\x88\x84S@\'\xdd\x14\x94LuS@\x0fMVa\xfd\xfeS@F\x1aM\x13\x94\x84S@\ny\x05\\\x1f\xdeS@\xe9Y\x98\xf2j\xb2S@H\x94\x99\xe2\x8e\xf6S@\xe3\xd41\xa9\x9f\x86S@\xc0y+\xb3f\xaeS@\x11\xb2m\xe4\xce\x1dT@\x06i\xd7\x8d\xac\x00T@:\xaa~\xc2\xe3US@\xa1\xa7\x06\x106\x04T@\xa8Gpk \xbbS@\x86\xf3\xcc\xf4\xb8\xb9S@\xc7\x1e\xdb\x86\xc4\xfdS@\xdb\x16\xeb\xfcX\xd6S@\xe7\x17\x00\x00\xbf`S@\xa1\xa5\xf0\x86\xc9\xc5S@\xcf\xf7S\x08\xb3\xd6S@\xa38\xbe\xde\x90qS@\xa2\x07\x8b+\x1d\x08T@\x94\x03\xdc\xa8\xc4\x87S@\xb7\xc7\xb9\x8f\xe8\x8aS@(\x84\x80l\\\xb4S@\x01\xae~\x7fypS@\xad}\x97\x07y\x07T@\xf7\x8c\x87W\xca\x98S@.\x81?S\x11\xc5S@S/e[\xcf\x92S@;\x82\xd1\xb5s\x87S@q\xc4\x87\xa6\xc7\xc4S@!\xc9\xb7\xda\x8b\xabS@\xcd54\xad\xa4\xb2S@N?\xfe\xea\xe0\xdaS@\x10\xf6\x17M`\xb0S@\xa5^\x08{\xb1\x7fS@.w\xb6\xc9\xff\\S@\'7IB\xa8\x87S@?\xa4\xc0~\xcecS@\xb7Z\xe1\x98\xf9\xbeS@\x0b\xea\x10\xfaFzS@?_\x0f\xd8&#T@"|uh\x1b%T@\xdd\x07>\xf2|\xbeS@\xa8PF4\xf8$T@:\xa1N\xc7\xb3\\S@\'|\xe7\x0fz\xd8S@\xa1\x98Y\x0e6XS@R;\xf5e\xbc\xc9S@;\x8f\xf3\x01<nS@\xb6N\xd3\xb6)\x7fS@kz\xf1x9\x10T@\x02*\xd1\xf2\x96\xc1S@d\xa0\xef \x15eS@\x16\xfdrSzYS@\xe1\xed\xed7\xac\x14T@(\x07\'\x01\xb4\xb3S@\xe8\x87\x0b>qpS@\x81\xe8\xd7\x9a\x81\xcfS@\xb7Z7\x1a\xe9\xbeS@\\g2\xc4\xef\xbbS@/n\xcc\x87\x0c\xafS@\xe1\xe8\xcd\x86c\xc4S@\x18\x04Q\xf3\x1e\x11T@r\xfe\x8d5\t\xc4S@\xffT\xa2\xe8\xc3\xa0S@.\xb0\x8aL\xb1\'T@\xb8\x97\x83\x81\x1a\x11T@zn\xf6\xc2\x05\xd4S@\xdd9\xaf\x81\xc7fS@\xaa\xe8E\x0f\xfa\xc4S@\xa0\x16L\xf1\x0e\x85S@\xa3\x1c\x19\xd6\x1a\x88S@\x1by\x9eb\xf5\x9cS@Ha\xa4Y\xa0\x02T@\xccI\x9f%\xad\xabS@t\x10\\Y\x11\x05T@=\xbd\xfeM\x0erS@\x8cu\xf6\x07\xb0qS@\x12u\xd8lZ\xdaS@\xc1\xcfR\xdd\xd9\xadS@D\x12 8\x90\xcaS@\x81)G\x84\n|S@\x1c\x14\x89O\x9f\xf8S@\x08\xac-\x15\xad\x83S@\xe5\x8b&w\xddyS@\x83\n\x16\xb8\xbe\x95S@\xe0\x0feY\xaa{S@\xa8\x85b\x01\xa2\xadS@^lACh\x86S@\xd0\xbc!A\x95\xc9S@\xac\xef7\x02\xb9\xb4S@oSp@H\xd4S@\x19\x8b\n\x98 \x7fS@\x05\x0eb\xf9\xe3\xa6S@\x8bv\xa4\xc6?|S@\x06>\x02\x1d\x93\x9fS@\xfc\x07\x04~\x8d}S@XI\x03u\x84\x9eS@V\xfc\xb9\x025~S@*\xcbSz_\x08T@\xbf\x07H\xe9PzS@\xe3\x14RK\xd0\x83S@\xd8\x8f\xe5\xde\xc1\x8bS@\x9b\x8ah\xf1Z\xcaS@]\x96\x90H\xf1\'T@\x18S\xd7V?\xb5S@\x12\xd2UIdeS@y\xca\xea(\xb1\x92S@\x89\x1a\xdb\x18\xd0\xa8S@U&\x9c\xdcT\xa7S@\x0b\xd6\xa7W^oS@\xb2\x83OC\xbc\x9cS@\x07B\x02(\xd4\xd6S@L\x9b&*\x83\xceS@\x81iJ\xc2\xc8\xcdS@d\xfe\x9f\xd9\t\x13T@\x1ecdF9\xcdS@\x00H\x9aL\xbe\x12T@k\xcf\xf3\x03\x9d\xcdS@pPM\xf5C\xdaS@\xe7\x01#Jv\xcdS@\xf3\x02\xc2\xcb\xe0US@CQ+\xa9=OS@\x16a\xad\x15tdS@?2\x95\x00(WS@\xc6@U\xa5\x89\x88S@^\x88\xcb\xaa\xd7\x92S@\xa7\xbe\x94u\xdc\xccS@\x86X\xc6\x8a\xf6\xb3S@,z\xaeX\xfeZS@bpZ/{\xafS@\xa9M>\xf3\xbf\x11T@\x94\xb0\x86\xbd=\x84S@\xcax-\xd2\x9f\x13T@\x1b\xd1\xd9rG\x11T@\xfa4WA\x9eeS@R\x8a\xfe\x8bz}S@I5\xb6A\xdd\xd4S@FL]\x14W\xbeS@\x08\xa0\x93\xb7\x91\xccS@\x06\xf2\x84\xbd\x94\xb3S@\xfcY5\xbe\x8b\xaaS@\xfc(\x1ea\x97\xeaS@B\xbc\xaf\xcc;\x12T@\x8c\xa3\x01G`\xbcS@\x03\xbcF\x1b\x10\xc0S@>\xf9)\x06\xf9\xc9S@+\xcf\x93`\xbecS@\xb0\xef\xa2\xb7k\xbfS@\x03\x01g\x88\xf9\xc8S@\xd2\xd0\xf2\x18\xe2\xcaS@\xa2hz^\xa1\xc9S@\x05\xaf\x0f4\r\x11T@\xfe\\\x97\x81BSS@\xb2\x9a]\x05N\xcbS@\x83e\x87TB\xcdS@hp\xc9\x0f\xc8\xc9S@\xc5\xe4\x9c\x1b\xb9\xc6S@\xa2\x9dW\x9e\x0c\xcdS@Z\x19%xD\\S@J\xf3?8\x1b\xc8S@\x04\x0b\xe9\xb6\xf2~S@N\x84[\x99@TS@\xe3\xdbih\xe0\xc7S@_\x17}\xf7I\xb2S@\x04\xe4\xab\xaf\xcb\\S@b\xf5\xae\x0e\xe9\xc7S@+\x14\t\xd3-TS@\xc4\xdcI\x92\xb4\xc7S@\xa4\xfa\x08\x8c\x0f\xdaS@\xd9\x8a\x0c\xeb\x9f\xb7S@\xf4N{\xdb\x96\x9dS@:o\x8f\xdb-~S@\x13t\xda\x19\x07\xc2S@@\xfd\x8c\x05_\xd0S@\xcd\x15od\xfe\xc0S@\x11npA/\xc1S@V\xc9\x83B\x14\xc1S@\xc5\xa2\xa4p*cS@R\x1a\xcd\xaa\x88dS@\xa4\x1f\xbe\xac\xfbzS@$\xb5\xfd\xfb\xd5\xb1S@\xe5\xc0w\x894}S@k\x9a\x86e \xc8S@h \xf5\x92.\xbbS@\xa9\xe2\x9b\x18\x95TS@\xe9\xec\xaex\x85TS@H\x03X\xf4\xb4TS@v\xdf\xfa_I\xccS@\xff8NV\x85\xa9S@\x106V\x0b\xcd\xafS@Jf\xc9\xde\xaa\xc5S@\xd7\xfd\x9fR\x8c\xdeS@en\x91\x96\xec\xbfS@\xf0\x01CG\xaf\xdeS@\x98CW\xce{\xc7S@25t\xe2#\xc2S@\x81\xe7\xfa\xab([S@*\xdb.\xaf\xa4\x11T@!\xa3\xcc\xf1\n\x12T@\x88Po\x9e\x10zS@\x00A\x87\x1b\x0egS@|2\x83w\xf8|S@\xa4\xa7\xd8\xde\x04\xb1S@\xea\xf2a\xfcS\xb1S@/\x82k\xfdM\xaeS@\\\xf0\xfdF\xaa[S@\x8eP\xb8\xb7\xdd\xafS@HN\xe7\xc7\x0f\xd9S@\x99\xd2`<\xaa\xc9S@Nu\x1e\\g\xd4S@\xb4\n,e\x94\x0eT@&\x82\xb3\xfa\xab\xbdS@t\xb5z\x8d\xa5dS@\x9a\xe9\xd3\xbc\x8b\xbdS@\xb6B/\xa5\x04\'T@\xb3\xe1y(\xf5}S@\xbcV\x15\x96\xd5bS@k\xf1\x19\xf7~xS@\xd0\x84\x18;\x95}S@\xc6\xa4\xa6\x0b\xfc\xafS@_\xb7 \x07\x89\x0eT@\x17\xdbW\xea\xb5}S@\xb5\x92\xd9\x04 \xbdS@ \xc6t\xf4\xe6\xc8S@\x88\x1ecf\xa3}S@\xbf\x82\xe9\xc1-dS@)J|\x95\xed\\S@\xc5\xc9^\xad\x7f|S@a\xa9\x08\xf1Q~S@&\xe6o\x16\x90\xc6S@\x9a\xa6E\r\x0f\xcaS@u\xa4c>\x04\x11T@\xb3\xe0H\x8e\xce\x19T@RF\x94\xa4r~S@\xa7\xd5J:MyS@\x91J\xa8+\xa2\x81S@\x0ey\xfa"j\xb2S@8\x10\xde\x87\xb5\xc9S@\x13U\xd0\x91\xcfyS@\xe6\x04\x83l\xf8\xd4S@\x01\xc0\x1bp:\xbbS@\x18[Y\xe3\xf3\xdaS@\xc6r\xfd\x92\xb9wS@\xb0\xdbnU\x0f}S@\x15Jw\xda>RS@\xefoa\x82\x85wS@,Y\xee\x19f\xd5S@\x83\x88\xaf\x96KzS@\xb6Y-\x12\x94\x87S@\x15\x1deo\x7fzS@\x15\x17p\xd1\x16\xc6S@\xb7\x8e\xa7kx\xf9S@DqY\xcdw\xd5S@\xa1X\x95\x88k\x82S@\xd5\x88\xf7\x89\xc4zS@zr{\xce\x13\x88S@g^\xa7\x8f\xb0\xbeS@\xa5\x04F\xb2\xbc{S@\xa5\x16d\xcd\xf3\xc5S@\xd3\x7f\x15\xa7\x85\x99S@\n\xb3vgozS@\x81\xe2\x0f\xa9q\xbfS@\xfb\xe9\xca\xffezS@\x9e0\xa5\x8dmzS@\x04\xd3\xe4z\xa3[S@\xeb{a\x98\x07\x19T@\x8d\xf4x}t~S@P\xfd\x1du%zS@\xd8u6$j\xfbS@\xdd(_\xe8m~S@\xb3\xc4\x92\xd3\x10^S@l\x0ea\xbf_zS@\x052\xa1\x1fX\xc5S@D\x8e\x19\x91q}S@\x18\x18\xe3)#zS@re\x9b\x8e\x9bzS@\x8d\x83\x84\x81IzS@7h\x18\xfbG\xbeS@\xc6\x04*\x12\x89zS@P\xb3\x04\x1c\xd9yS@[\xfe\xc2|\x19\xbeS@yc\x03%%~S@\xe5\xff\xe3\x86\xdczS@m\x01\xca\x86\x8e\xd9S@z\xdeS\xa4\x16\xc2S@\xeb\xb0x\xe8c\xc5S@a\x7f@\x90\xdc\rT@\x0f\xf0\x1aj\xeeuS@8r\xed\x9e\xa5[S@\xe1G\x99\xa6\xed\xe1S@o;\x1cn\xaf\\S@@\x0e\x85$\x9d{S@`\xaf\x10\xd9\x03\xd9S@\x1ab\xd9T\xf9\xc1S@\x05E\xc2c\xe1\xc2S@\xd7%X\xba\xc5\xc4S@\x1d\x91\n\xd9\xbd\x7fS@\xac\x03\xf7\xdbMdS@\r\ta\xaf\xf1}S@J\x12t\x05&\xdcS@|\xa8C\x1c9\xb8S@\xe1\xdc\xbd\r@\xc1S@\xf9\xa8\xe9C\x9c\xd8S@eW`\xa4\xf1\x8bS@\xe9\x81\xfb\xc4\xe6\xcdS@GQ0\xe6a\x9dS@\xbc\x83&\xb5\xcc\x98S@\x8a\x80\x90%\xfc\xc0S@\x19w\xed\xaaN\xc1S@\x1e\x07\xd6Y\xdf\xb3S@;\x90\xf2\xf3\rxS@\x1b\x04\xd5}r\x1fT@\xb1\xb9\x86\x9fz|S@\xfc\xac\x13\xaa[|S@?\x0e\xf17\x11\xb9S@Vg$UG\xbbS@w48>\x0c}S@z4v2\x0b\xceS@\x96\xde\xb0\xeb\x13}S@c\xc7\xe2=-zS@\xfb\xffbV\xde{S@\xd3$-\xaaD}S@\xd7\xc8;\xcc\x85\xc0S@\xaf\xd1\xeb\xf0\xf8\\S@pW7\x9e:\\S@\xf4\xe1`i\x1d~S@\xa6\tB"?|S@\x80\x92\x9cR\xa5}S@\xc5A\xa7\xf8\xc1|S@\xea\x86Ix\xea#T@/\xb5\xc2\t\xd4\xfeS@\xc3\xa8=UAyS@\xb3AN\xdc\xd2\xbbS@027\xdd\xfa}S@\t\xe6\xf1\x06\x1byS@!\xc8\xc9\x06\xa5zS@\t"\xe7\x99=\x83S@yx\xc0\xe0\xb5}S@\xe6\x88Nu\xd5zS@B$\xfctm\xbfS@\xc5\xda{(u\\S@/\xbdiV\x10\x7fS@\xbe<\x90\xeb\xdb\x83S@\xcf\nh\xd4F\x84S@P\x98\xeeR\xad\xbeS@)\xd5\xa5\xfcr\xd7S@\x04\xb8\x07\xafs\x84S@C\x01T\xdb-\x83S@A;\xb5T{\xfaS@\xa2\x81\xbd\n\xa6\xd7S@b\x18A7\x88\xbeS@z .6\xf2\x83S@[\xc1\xe2\xfb(\xf8S@r\xc5K\x0c&\x84S@\xb8\xaa\xbe\xe1\x03\xa3S@^p\x15\xb9\xc9\xb0S@\x0b\x12\x91\x00\xa8~S@\x10@\xd0\x9fU\xb9S@\xd1X\x85\xc5\xcc\xb9S@\xdc\xb5\'\xc9\x0c\xb9S@\xd3a\xa6\x91\xcbSS@\x15M\xbb\xdf\xcc\xb8S@6\x83yd+\x7fS@e6i\x8e\xdb\x80S@6C\xc5*\xd3\x87S@:\xd09l\xc5\x87S@od\xd5\xf2\xa8\xb8S@\x05\xe6\xe7\xf1\xdfSS@%\xf6\xde\xb0\xd7\xb5S@\xb5-\xc4r\x9c\xfeS@\xeb\xeb\x988i\xf6S@_\xf66\xea>\x7fS@\xb0\xed\xfb\xa6\xac\xb7S@\x9e6^U:\x7fS@\xb9\xc7\xca\xb4v\xd9S@\x04\xb2\x7f%0\x11T@\x87\xb0<\xd1\xc3SS@\x1ea\xac\xbf\xdb\xb7S@\x91\x02\xea,\x8b\xafS@v\xdf\xb1\xa3\x95\xd9S@\xf0\xcc\x1f$\xb1\x7fS@\x017Y\x9f\x1c\xffS@\xe1\xef\xa8\xda\xc9\rT@@\\56\xe1\x7fS@r=\x16\x8e\xb9\x0bT@\xf9\xf9\xf6 y\xb7S@1\x01%\xae\x8f\x83S@\xc2O\xdap\xb0\xb6S@}c\xb9Se\xf5S@\xd6\xf39\x8d\xf3\xdcS@\x9fLT\x16L\xb6S@\xe9\xb0\xb8\xff\xbb\xd4S@\x86\xd5>KeYS@\xfc\x80\x12Y\xa4\xb6S@\x194\xae\x17x\x8cS@\x03\xad\xd9\x0b\x98\xb1S@)\xa3\xa9\xc6\x9a{S@u\x0c\xeao8\xb6S@z\xa3\xb4\x8b\xab\xdaS@\xe5\x8ft\x8a2\xddS@\xe0\xd0\xd7\x9ct\x8cS@\xea\x93\xf2N\xa7\xb8S@\xe9\xf1@\x16\xa7\x8cS@\xf9\xa87O\xab\xb0S@\xce{N\xd3\x92$T@\xd1\xe3;\x8d6\x8dS@g\xe7P;}\xddS@*\x16\x15#\x1c\x84S@\xc5\x8eN\x08\xc8\x81S@\x9e+T\xc29\x8dS@_\x96G\x97;\x84S@bE\x96\xd5\xd8\x81S@B\xf2\x89\xdf0#T@F\xf8\xca\x83O\x8cS@b\x13\xb2~*\x84S@)\x1c\xa0\xceA}S@\xbb\xe5<*\xee\xb4S@\xa6!=\xf2\x16\xdeS@\xc35\x92\xc8\xceRS@\xc5\x1a\xfbE\xab\x84S@\x8cz\xc13\xb8VS@\xdf\\m"\x98\x84S@\xfe\x0c[\xc7)\xdeS@-\x18\xff~K\xd8S@\x86\xe3"x\x1e\xb0S@\xdb\x8e\x87S&fS@\xac\xc4R\x98\x9dpS@\xea\x8e\x92\x9f\x08\xb0S@\x14\x07\xbf\x87K\xb4S@\xf7v\xe9\xa40#T@#\x8a\xe4\x82\xc7\xafS@W\x90\x8e\xb8FaS@\r\xbb\xe2E[\xdeS@\x91\x8c\xe4X>\x8dS@\xc4\xb7);R\x83S@\x8cN}/\x12\x86S@\x88\xdai\x7f\x10\xd9S@\xd2\xef\x1f$\xd7\x84S@\x04\xb5+\xc3\xca\xb3S@\x1e\x92\x02\xf7GaS@\xffF\x00T\xaa"T@\x1c\x0c:\\\x9b\xd9S@\xe0a\xd9\xabS\xb7S@V\x91\xd3]f#T@\xff\xb3;\x1f\xd9\x85S@W\x1f\xfa\xdb\xf5\xb6S@]\xac{WwaS@\x97\x9e\xde\xe9v\xb5S@H\xe2\xc1E\x9cdS@\x1a,w\x9bf\xb3S@W\x93\xa1\xd0\xcb\x8dS@r\xd6\xaa\xaf@`S@\xbd\xe62\x1c\xa5aS@]\xc00\x86T\xb5S@T\xf6\xa5@\xce\xd9S@\x88\x80\x96\x80\x1b\x86S@p\r\xa8j\xaa\x8eS@\xf5!\x0c\xdc1\x86S@\xf1\xc9\xd1\x8a\x90\xb2S@\xa7\x1e\xb3c\xa2\x8fS@\xb1\xb6\x18\xd2\xd2%T@J\xb3~r\x1b\xdaS@l04S\xe9\xbaS@\xfb_\xff\xe6q\xb5S@\x86]\xd7\x80R\xb7S@\xfb\xd7!#\xe6\xf3S@\xca#qI"vS@\xd2l\xd5\xafd\x8fS@2\x8f\xbc\xcc.\x85S@@t\xb0\xc7\xe5\xb4S@ge\xe0*\x96XS@\xa5\xc2\r\xe3\x8d\xb5S@&G\xd7-F\x88S@>\xe5\xf1\x05\xe2oS@5B\x00?\x04\x90S@\xd9X\xfd\xcb\xe5hS@\xa8\xf02L\x92\x90S@:h\x1c?\xed\xdaS@mMy!\xd1\xfcS@W\xbb;\xa5\xaa\x89S@\xfc\xc8_>\x15\xf5S@1\x12z\xf3\xd7\x8dS@\xd16\x11\xa5l\xb4S@\xa9\x8f\xc27\xf7%T@\xd5\xb6\xacj\xd4\xacS@\x9a\xf4\xa3\x94\xea\xd9S@.\xbcL~_\x8fS@\x91\x13\x99\x13\x0b\x04T@\x03\t\xb9E\xb3\x91S@\x82Y\xbe\x04}\x91S@\xd5\xc7\x10\xff\xe8\x91S@}\xe2[\xab\xfd\xd9S@\xefpvP\x0e\x92S@\xf0\xd2\x0c\xa7U\xd8S@\x8b\x19_@,\x92S@\xc4\x92\xc0\xe1v\x92S@\x9a\xfa\x82R\x14{S@\xb7\x19;\xbe0fS@j\xf4\x912\xee\xb4S@\xdd\xee\xd7\xd2\x15\xd9S@e\xeeT\xc6]kS@!\xf0\xdd\xb0\x06\xd9S@\xa4\\Z\xe2\xff\xb4S@\xb9\xc2d\xe3\xbf\x92S@z&\xd8\xb7&\xd9S@d\xdc%\xd7\x89cS@\x1b\xb2\x1c\x81jyS@\xbe\x88\x0b\xd3t\xb4S@\xce`\x14}mfS@s\xa0\x86\xa3<\xb4S@\x14\xec\x06C\x07|S@\xe6\xb8\x858\n\xb3S@t\xa4\x8a_\xbc\xb2S@2,\x90\x18\x9d\xb4S@\xe05M?\x8e\x92S@\x9e,s\x90|\x8bS@#\xb9\xf5/\x98\xaaS@F\x1ck\x99\xdbfS@\xf8\xf0nq\x86\xb3S@\x8e\xeb\x10\x900hS@\x0c\xc7\x9b\t\x11\xafS@\x95>\x9b\t\nhS@g\xa3\xa0\xec\xcc\xe9S@u\xf9N\x89\xea\xb1S@\xf5\x93\xfd{\x86&T@\x1d.\x17\x03\x03\xb2S@\xa1D\xc8f?{S@\x92\xf5\x83\xba\xa3\xe9S@\xce&\xb8Xm\xb2S@\xb0\xb8=A#yS@\xa9\x87\x17\xf4\xba\xb2S@\xf8~\xee\xc2u\xc1S@!N]\xa0\xf9\x98S@z7\xcf\xbe\xbf\x99S@\xe6id)\xfb\xb1S@&\xb4\xb4\x0co\x8fS@":/Q)\x10T@\x98\x80\xe4\xb6\x14qS@u\xe5\xfe>\xa9\x96S@\xe2-\xc8\xf7$\xadS@\xdd\xb0\x9fG\xa4\xb1S@\x967\xab\x9b\x84\xb2S@2\xe5`\x06\xbb\xb2S@\x05\xd0\x8cYcmS@\xccd\xeb2s\xb0S@SY\xffn\x14\xb1S@7\x9d\x19D\x0eeS@N\x80\x1a!J\xa3S@b\xe1\xdf\x9f-wS@\x013\x1f\xf1\x19\x9aS@\xec\x05\x8b\x16Y\xb1S@\xa7\xf4\x11)\x07\xacS@\x91\xaf~#\xde\xb0S@\x15o\xf3q\xcc\xfdS@1\xfd?j9\xf2S@J\xfc\xbf\xfc\x15\xb0S@\xd12\xe6UI\xb0S@\x9b\xd4]\xf3"\xc2S@\x80\x95\xd3g\x8e\xb0S@\x98}\x89\x01\x86\xdcS@\x02_\xcd"\xc5\xb0S@\xa9\xfd\x078\xdf\x90S@\xc3jf\xbecnS@%}\x83[\xab\x90S@\xaa\xaeG8\xbf\xafS@\x03"Bpd\x98S@\x0e\x91\xd2\x14u\xdbS@\xa1>f\x0c:\xa0S@\xa8(\xda9*\xb1S@\t\xfa\x0e\xd0Q\xb0S@\xc0\xacV{\x1b\xb1S@\x95s\x0337\x9cS@\'\xf9\'\x83\xd3\xaeS@\xb5z&\x0e\x1f\\S@\x89\xd9\x9d\x117eS@\xe4&\xb18`\x9cS@\xc9D\x9f\x8c\x94\xb1S@Ock+\xca\xaeS@\xe0>">\xccdS@\xbc\xff\xba\xbb\x94hS@\r\xc6\xea\xa4\x07\xefS@r\n8\x1c\xc2\xb0S@\xf9\x95\xc0k\xa5dS@\x9b\x104\xe3\xf4dS@\xcd\x9bL\xb6jvS@.\x9a\xc4=\xd5\x9dS@\xd6\x1f\x96x\xcdzS@\xc1\x8d\x0eq\xc9\xaeS@V\xfc\x04!\x11iS@F\xcd\x97\xbd\xa9\x99S@w\x0cX\xf5\xa7oS@1\x9c&N\xbf\xafS@\xbfU0\xd6\x05\x14T@\xc8s\xe5\xac\x97\x98S@\xab&\xban+&T@<A\xd9\x81#\xa5S@\x06\x92|\t\x1edS@\x84\x9a`}\x88\xaaS@\x93\x9a\\W\xf0\xadS@m\xd9o\x87\xf2\xa4S@\xc1M\xfe\x99H\xadS@\x05Gt/k\x99S@\x9f\xd1\x0em\xa7\xa8S@\xd9*\xc5\xf9\xa6\xadS@\xc6\xf1m\xcc\xb4\xadS@\x7f\x7fS\x99\xd9\xadS@\x15\xa5\xe1\x80\xe1\x9aS@\xb3Z\x9cc\x8a\x1aT@\xd0M8\xe3\xfa\x9aS@=\xba:L\xfd\xacS@\x1b\x95\xa5\x8apmS@\xf66\xb2j6\xa8S@r\xaa("\x85\xb5S@\xdf\x02\xdci\x17\xd6S@_L\x13\xe7"mS@\xf6;[\x82\xecgS@u\xa3\xec\x0f\xdb\xa7S@z\x0f\xe8\xc4\x0e\xcfS@\xda\xb6\x9d\xb72\xadS@\x89\xba\xf2\xcaX\xaeS@\xbb\x83\xd3P\xf0lS@\xfd\xef\xber\x08\x94S@)\x10\x7f\xf3\xf2\xacS@\xc1\x16\xe3@\xcavS@\xc02\xf3\x86\x8c\x01T@"Y0\x81\xcb\xacS@a\x14\xbd(\x0f\xadS@\xeb%\xc6Q$\xacS@\x17\x8d\xa3uq\x01T@\xe9&\x9eV\xefiS@\xbaQ\x00\x137\xdcS@\x85dy\xce\xe9gS@\x850@\x80D\xabS@\x88#!\xc7*^S@\xd8\xb92 \xf3\x95S@\xf0\xb7V\xc3\x96\x9dS@\x98\x1d\xff;\x89\x9bS@\x1aS\xb6s!\x98S@\xa4\x13\xcbV\xa8\xabS@\xa2\x9b\xb1\xe0\xdc\x9dS@\xc33\x19\x8a\x99\xaaS@8T\nm\x13\xaaS@\x80\xb7\xde)\xae\xa1S@\x1a\x9e1\x16\x12\x9eS@Kf{\xe8\xb2\x95S@\x01$C9\x90\x01T@\xc2\xac\xe7F\xb3\x96S@\'\xd7\x16\xb18\xe2S@n\x15;\x96\xba\x15T@\xaf\xf8\xa4\x00\xd9\xacS@\x95\x83G\xbec\x96S@^\xe0\xec/Y\xc2S@\x12T|\x86Y\x96S@f}\xce\xa4\x05\xa3S@\x9b$\xb1\x93\x87\x96S@\xda\x81\x1b\xdd\xcc\xe5S@\x83\xe6\x91\x9a\xd4\x9fS@\xbbUp\xe4\x1d\xceS@[\xec\x04\xfa\xb8\x97S@\x00\xf8b\xe0O\xa5S@\x1a,\xe5\xaeL\x99S@p"t\xf2&\xddS@\xf9\x1b\x07z\xd3\xd9S@{\xaf\x83H\xa5cS@\x180\x9ao\xdf\xa9S@.\xf4\xae\x12\xea\x17T@\xae\xe6\x05\xb2n\x99S@\x9bh\x8b\xb8\x86\xe6S@O]\x19\x14\x88\xa2S@\x9e\xf2\x07\xe6\xaa\x99S@\x8b)8\x99\x10\x97S@\x08\x89\x1fn<\xa1S@-\xc3aK\xf2\xa8S@h\x98-I\xb6\xa9S@\xbb\xcd\x95\x7f\x13\xa9S@gN\xc1\x95\xb9\x9fS@\x8d{\xdcv:\xc8S@.\x82*J\x01\x9fS@\xca\x1dA\xae\xe3\x9eS@\xb8\xb3\x0b\xe5H\x97S@\xbd\xa7\xb2I\x82\x97S@M/\xd3\xed\xf0\xa3S@\x0bf\xbf[z\xa8S@\xeckU\x8c\x11\xa9S@\x15\x00WMu\xa1S@\xf1\x1cgGm\x9bS@\xa0\xa8\tj8\x98S@\x9b\xc4\x93\x8a\x10jS@\xa3 \x95k\x19vS@4/\xf5\xf7\xdf\x98S@\xaeu6\x1f`\x9cS@\xaf\xce\x89\xf8\xaf\x14T@\xaa>\x99\x97\xb5\xe7S@j\xcb\x90\'3pS@\xd8]\xeev<\xa0S@y\xf8\x98\x1dqrS@\xdb\xaf\x1e \xa5bS@\x8b\xca^\x1f\xe1\xa4S@\x1f#\xd9\xe4\xcb\xa0S@\xef\xbci5\xa9\x9cS@\xd5 &\x9e\xdd\x9cS@\xc4\xd0\\\r\x04\xedS@C\xac}X\xa3\x03T@\x8eo\xd5\xa7;\xabS@S\xc5\x17l6\xf6S@\xaa\xad\x18\n{\x9dS@\x12X\x8a[8\x98S@\x06"\xe9\xf1%\xa5S@\xd9g\xa9\xa2\xb1gS@"t-\xd0$\xa4S@;&>*[\x18T@9\'\x16@\x92\xebS@Q+g9V\xa4S@Y\xae4\xbf\xee\xa4S@\xaa$9W\xc0\xa4S@\x06\xa6\'\x89\x9c\xa2S@\x1a\xd6\xdfs~\x8bS@n7\x93~R\xceS@\xaa(\'\xa9\xff\xa6S@\xfc\xc0\xf8\xe1\x89\xbaS@\xc6t\x06\xaa\x1f\x13T@\xa5\x1e\x9a\tK\xa3S@\xcd\xbc\xb3~\x12\x9cS@s\xcb\xcb\x9bN\x07T@o\x0ef/v\xedS@@\xbb\xf3&\xf8\x86S@\xb9l+3\xfc\x1cT@\x8bN\xa8\x8bS\x9aS@\xbe\\\x91\x18G\x9fS@\xc4\xa4\x16\xd2H\xd9S@\xa6\xab\x037"dS@\x0b\xf6]\xc0G|S@\xc4Ep,j\xcbS@\xf4\xc2@\xaa\xc9\x98S@\x95\xef\x14\xd5j\xa8S@Ir,\xc5\r\x05T@\t\x12\xc9*\x99\xfdS@\xbc1`\xa0O\xefS@\x17I\rd\xbf\x95S@\x14\x04\xc70\x19\x89S@WNX\r\xf6\x89S@\xff\xf3t\x94\xe5\xa5S@McIb\xaf\xdcS@b+/\xeb\xea\xc8S@\xa4\xebd\xf5\xd8\xc7S@F`-uS\xc1S@\xc3\xf5]\xf5\xee\xe9S@{8q\xb8\xb7\x99S@\xda26\xd3\xa3bS@p\x8b\xd6\x10\x7f\x9aS@\x16\xfd\xc9\xd1Z\xdfS@[H\xd0\xd44\x04T@\x97m\x1a\xbb6pS@\x8ci\x15B\x13\xa6S@\x10\xb9\x11\x7f3\xa9S@\xdb\x80\xa2\x0c\xaa\xc9S@\xba\x8d\x88\x9c\x18\xb3S@\xd1\x9d\xdb\xb0\x0feS@\xea\xdd#\x85\x90\xf2S@\xd9Lp\xbf\xf3\xb0S@\xf7\x98\x8f\xdc\xd9oS@\xb3\xca\t\xfbB\xb2S@f\x82\xa0\xe8\x9b\x07T@\xb1s\xc0\xf2-\xb3S@\x01;\xd3\xe5\xd5\xf2S@#\xacWV\xf7\xb1S@F\x06OO.\xa4S@t\x97sc\x80\xc8S@t\x99}\xc0\x7f\xb2S@\x8d[\xf6.\x9f\x95S@Dr\x0cH\xb6\xb4S@\xc5D\xa1%J\x89S@\x12\xa6k\xda\xdc\xc1S@\x8a\xb4\xe2\xc4\xe6\xa6S@\xe3\xfbH/YeS@\x12"\x92h\x06hS@\x8b\t\xb9K\xa8\x90S@\xa0\xb4.\x93\xcc\xa8S@\xab\xf3\x1a\xe6\xf7\xb1S@\\c\x16\x8b\x83VS@D\xe6d7F\x9cS@q\x93\xa1\xde\x8b\xb7S@\x18\xc1\xf4\xf2)\xc9S@=\xad\xb1kK\xb4S@\xca\xbc(\xdd\xae\x03T@\x85\xafq\xdf\xbb\x84S@\xa8\xe5\xb0\x89Z\xb7S@\xb9|\xbd\x02\xf8NS@i\xb7\x96>G\x00T@\xf8\xb0\x8f\xb0\xea\xd9S@\xc5{\x1fP\xa5\xdbS@\t,5K<pS@3\x7f\x13\xdcL\x85S@\xe3\x92\x9c\xe5\xf3\xd2S@\xd6\xbd\xde^\xdd\x9bS@\xd0\xa6\xf2\xc0n\x18T@\x0eym\x87\xf4\x89S@\xda\\\\\xe8G\xeaS@f[t/*\xddS@\x98\r\xe5c\xa1\xf6S@^\xbdF)\xbd\xa1S@\x9cJ\xa0l\x00\xd1S@g8\x84\xbc\xfeqS@\xfe\xc2\xc3\xed\x93\xb8S@c\xdf\xfcg\x1bSS@\x86\xcb,\xba\xb7\xb6S@K\x98\xe1\xd4{\xebS@\xe2\x98L\x8b\x93\xc0S@!\x9fdqfpS@\xb5\xce]\x05~YS@\xcc\xe5\xc9\xd2\xcabS@=\xb5\r\xf2@\xd9S@\xc0\xe1(\x96\xc5\xedS@?pt\xe6"\xb5S@\x054\xe15\\\x01T@;\xc9\x8c\x12>\x10T@k\xbd\xe6\x8a\xc3\xb9S@\x87\xadD\xd2U\x87S@\xb0\xb7\xe3\x9f\xd5\xcfS@m`\xd6\xebM\xc8S@Y\xb1\xe1\xea\x84\xefS@7\xf9\xa0\x9d\xbc\x83S@F,\xf0-s\xc0S@v\x8fE\x11\x91\xa0S@r\xf2\xa6\x85o\xb3S@\'\x04\xb7\\\xe3(T@)\xf5n\xc5ISS@\x9a\x9f\xc7\xfa\xfb\xa5S@\x92\xee`a\xa2\xadS@\x8f\x0c\x17\xda\xbc\\S@*E[\x9f\x14{S@\xfcom\x0e\xbayS@\xdc\x16\xc4\x95U\xc0S@\x15t\xf2y\x85}S@\xbfUU[\xdc\xbdS@\x08\t\xaa2>\xc2S@\xb2\xf6\xad\x04\xcc]S@&R\x04\x067\xc4S@\xb0.\x02\xe0\xc0\xaeS@Z6\xb0\xaf+!T@\xa9\xa0\x07\xbau\xf7S@\xe4aEgu\x87S@<\xa3\x9e\x13W^S@\nf\xfa?\x95~S@\xc2\x90\xce\xf2\x93\xb0S@~\xf3N\xfc\x1b\xcaS@\x16r\td\x97\xbeS@\xa1\x0e\xe3J\xed\xc9S@B\x1aQF?\xd2S@+\xc5\x90Pi\x9dS@u\xc1\xeb\xc1\x98\xcdS@\xfb\x0e\xf3\xc6%\xcdS@U3\x9f\xdeR{S@\xe3\xdb\x12\x81"\xb2S@50&,~\xdeS@hI\xd5jHyS@\x10a\xc2\x88)\xf5S@\xe9wH\xf0JSS@JM\xc8\x06*\x99S@\xfe0~\xfd\x81\x9dS@\xd0\x9a\xaa\x08f\x9cS@1\xdbE\xb1\xdf\x13T@\xf87Xku\xceS@\xb7\xae\x93\xfaygS@fi\xc7\x08\xa7\xa0S@M]`CZwS@#\xfa\x81\xbf\xba\xaeS@\x99\xb9\xd2VA\xafS@\x9b\x83\xe8\xf7a\x9cS@\x1d`\xf5\xdd0tS@~\x8bVIj\xcdS@<\xfb\xea1\xc8\xfdS@G.\xcfqJ\xb1S@\xe9\x0f\x13c1uS@\x1ch"\xf4\teS@\x84rf\xd6udS@\xdf\xe6\xb4u3\xbeS@\xffs\xdd\xd4yjS@\xe1\xd2\xd0\xfb\x94\xb4S@\xef]\xd37\xfd\xc2S@\x1b3M=,WS@\x87g\x15\x9e2\xd6S@$,\xc3}=\xc2S@\xf8{f\x14\xf8\x83S@\x0f/\xdc{HRS@\x95\x8bg1^\xaeS@\xa1\x1c\xb3M\x16\x84S@*\x19CN\xde~S@|\'<\xc9V\xc5S@\xae\x8eWU\xcb\x12T@m)\xf2\xc2)WS@\x91(\xdf3\xda\xb0S@ \x05m\x97\x96\xe8S@\x1d\xb4h\xb1A\x13T@}%m\xc4%gS@\xe4\xeb^\xae \x84S@\xfb=fT\n\xc8S@\x10\x17z\xedT\x98S@\x96\xa2\xb5U\xd9\xbdS@\xc02\xd2\xc0\x1a\x7fS@-Ep:\x14\xffS@\xd4\xcb\t\xdc\xc1\xb0S@\xcb_\xcd\x13=\xb0S@"0\xfe\xb2\x89\x90S@\x1c\x97\\)\x83\xaeS@\x01\x17N\x89\xed\x9cS@\x97\x17\r\xc9\xaamS@\xf4y\xde\xef6\x14T@/s,\x92w\xb0S@] \xb9#\xc5\xafS@+"G\xfb\xe8\x90S@K\x8aj\xc5"\x98S@\xb4w\xc76HpS@\x07ty\x15\x9d\x14T@\xf2\x81>\xc2\x98\xbdS@\x93]\xc57\xbf\x12T@\xfev\xb4\xc5\xa3\x99S@s\xcc\x08`w\x01T@u6\xff\x00u\x12T@m\x0c\x07!\xbddS@\x94\xc0\xfa\xce\xaf\xc6S@\xe1G:\x93\xe8iS@\xc0\xef\xb9 SzS@s\xe1\x0f\x897zS@\xd0C\xa78\xdf\x1dT@M\x95CY\xf7\xffS@~b\xc9\xcd$\xd3S@\xd7\xa7\x18\xea\xa7\x14T@\xc221\xde\xde\xafS@\x9a\x82\xdc\xc9\xcauS@\x1c\x15%v\xb7\xf9S@*$\xad\xd1i\xb3S@\xdbP\xfc\x021\xd1S@\x86\x87p\xff\xcc\xc4S@\x8c,\x1c\x19\xf6\x01T@\x02\xbb\x90\xf05\x99S@\xc2:\x05\xa5\x97\x86S@\'\xb9Wx\x06\xd4S@\x07}\xff\xc3\xff\xafS@\xf0d\x8c;,\xc7S@>l-t\x9a\xcfS@uh\xc8}\x00kS@\xb7\xca\xf5\xea\xe8\x11T@\xfbY\xc43U\xcaS@\xca/\xa3?y\xfdS@\x1a\x85\xeey\x13bS@\x85\xa8\xe1R\xd7\xcaS@;\xf5\xf8\xde]\xb2S@-Y\x1bf\xf3\xb0S@6<\x15\xe35\xb8S@\t?<\xc3\xc6\xaaS@\xcf\xd9L\xf6"\x9aS@\xa2\x96^\x11\x9f\xc1S@\xed\xe8\xdf\xafB\x00T@\xd9\x84\x06\x9e\xdf\x19T@\xc6\r\x1d\x89\x07\x9eS@\x9b\xc8Va2TS@\xb7\xfb\x9a\xab\x05\xc6S@0\xad\xe9X\x88\x98S@\t\x9dsV]%T@\xf7o\xe5\xf8G}S@\x12\xc9 d\xd8fS@\xc6s\x8a\xe3\xf3\x1dT@*\xd9\xb8-\xf3\xadS@v\xcc\xfa\xac\x97uS@B\x7f\xf3\x1dS\xafS@\x8e\xb0\xc2D\x18\xd2S@\xec\xce\x92%m\xb0S@\xdd\x81D\xf2\xf0\xa3S@\xe5\x88+\x9a\xe1\xc7S@\x01\xd7\x1e_\xb5\xb2S@6\x0b\xb3\xf5~\xb2S@f\x81\x89\x0c\x1b\xfbS@[\xbd&\x80\xdeuS@\x89\xed\xfd\xd6\xab\xb1S@"E\xfe\xf4zvS@G\xac\xa8\xed\xa8\x96S@W\xf8 W\xf3|S@\xa5z\xc07\xb9\xb0S@\\\xd0<\xef\xf1\xd2S@\xdb\xf2\xc0\x1c\xb8VS@\xa7\xe6\x90\xb5\xb8\x9aS@\xa7\x17w\x1f]\xf8S@$rZ\x86\xcc\x99S@\xa4\xcd\xce&^\xbfS@\xd2\xfd\xd4\x10\xe3\xb0S@\x81\x80m\xaa\xcc\xbbS@\xfb\x9c\xa2L\xfc\xc0S@\xc98N\x06\x13\xb2S@U\xb2\xd4\x885oS@ ~+1\xec\xb2S@\xe0\xef\xa8\x14\x8bzS@1N\xec/*\xdaS@3{J\xf3\xc2\xadS@\xe8\x0b">\x03\xb2S@\xbb\x93\xe2\xd2R\x99S@->\xf3y\xcd\xb3S@\xb3w\'\x83\x9e\x03T@\x9a\xc0\xce\x81\xa5\xa7S@\xf7\xe8\xf0r7\xbbS@\x1d\xed\x0e\x19\xa6\xb2S@\xa7\xc5\xa1\xf4\x9f\xc6S@$\xdf\xc4C*\xb2S@<@\xd2+\xf6\xb0S@\xfaD^\xaer\xf6S@\x01\xd2\'\xb1\xba\x99S@\xc3N\x10\xe1NzS@\xeb,\x17l\xc2\xb2S@i\x91\x1f\xec\xb1\xb2S@-\xd9\xa95j\xb2S@?}\xa5\xb8g\xb2S@k\x8c:q\xe6\xacS@?\xfd5\xb3\xa3\xadS@a\xb7\xf8\xe6V\xcbS@\xb4N\x82"\x03\xbbS@2\xa7\xa9\xed\x13\xd0S@\x8a\xc3\x1ee\xf7\x83S@\xf37 =p\x99S@l\x1d\x1a\x18`\xf5S@r\xd81\xf9>\xb1S@_l\x8c\xac\x98\\S@\xad_\xcf%\x80\xf5S@I\x05\xfc\xfb\x18\xf8S@\xe4\xeat6\xf7\xd3S@3\x90\x00-\xce\x15T@\x1c\xee\xf7\x11\xa3\xadS@ \xf1\x17\xec;\xb1S@\xc3\xb9o!u\x9dS@\xaf\xc8\x9e}\xe6\xf7S@\xf3\xd7\x0ba\xa9hS@}\xdf\x04\x8c\xb8wS@\xb2R\x93\xe7u\xc0S@\xa0F\xb6vASS@\xa2C\xc3\'\xcdQS@\x0f\x03\xb8\xc6\x85\xd6S@\xd0\x1d\xc5t\x04\xa6S@\x8d\x13 ^\xfc\xacS@~~\xfdU]\xd0S@\x1d\xe5\xc1\xd7\x0eaS@I\x07\xdb\xc1v\xb1S@R\x06d\xd2\x92\xf6S@\x87\xc9\x98w\x93\x01T@\xe4\x8cqS\x93\xccS@\x18\xb5\xd5")jS@\xb5\xc7\x18C\xbc\x19T@\xe8GC|,\xb7S@\x03ri\x85LRS@\xae\xdfX\x1c\xe4\x02T@\xba\xedUd\x8ahS@)\xcfe\x92\x8c\x1bT@+e\x11\xf8\x93\xf4S@\x9ai\xd63\x92\xacS@\xd5\xbf\xe1\x9ak\xd4S@y\x0e>\xfe\x93}S@\x15\xf1\xd7BU}S@\xb5{\x8b#\x13\xf5S@v9h\xe3`\xa4S@GP\xfe7\xd6\xb1S@@\x15_\n\xb8\xd4S@\tfu\x07\xdbkS@7{n%rxS@\xab6K\x15\xd4\x9aS@\xbd8\xf0H\xaf{S@\xee\x1d\x9b\xc6\xab\x89S@\x93\r\xc03\xb9SS@\xc2Q\x96%O\xf3S@V\xc0n\x08 \xa1S@\x0bD\x1c\xd3\x19\xa8S@\xa2sSF5zS@\xe7\xcc\xa7\xac\xec\xd4S@0\x89{5\x0e\x9fS@O\xe5[,\xe4\xf3S@\x89C\xd9\xc7h\x9cS@\xd3\xf2\xc1\xb0C\x03T@\x9c\x1b7\xb7\xea}S@\xb9\xd9\x8d\xaa\xa5\xc1S@%\xc2m\x01\xc2`S@\xc6\x01\xb9\xae\xd7\x9aS@\xf3x#h7\xd5S@u*\xb2\x05\x00\xb0S@\xdf]\xd7\xb0PpS@\x11\x1a\xbb\xcf\x86\x99S@\xa9\x97\xa5\x9a\x02\xaeS@\x0e=\x95e\t\x9dS@\xe2]\r\t\xa9\xa4S@\xadr\xce\x1cf\xd5S@E\x17c\x80\xc3\xcfS@\x14\x84\xe70\x0c\xafS@\x03\xbb\x85\xbe\x8b\xadS@Y\xb4\xfa\x9d\xd1\xbaS@^\xa2w\xad\x1d\xb1S@\x17d\xbfuC\xafS@\xe5E\n\xebETS@~hv\xb0*\xf3S@\x80\x02\x1eid\xadS@Z\t\xd9\xdf\x1b\xcaS@\xd4\x12\x9aK\xcc\xb3S@\xa2\x06hU\xd5\xd5S@{\xbeP\x06\xa2\xbbS@\\\xecxw\x0f\x89S@\x14q3\xf8g\xb2S@\xd9\xab\x1f*\x9c\x81S@\xd08\x83>WdS@\xe6\xfc\x99\xcd\xd9\x98S@(!\x18`\xd0\xa4S@\xd1\xd9\xd0\xcaE\xfeS@5\x1e}7^\xd9S@\xce\xdbJ\xf6\x9aoS@\n\x08\xad\xde^\xd6S@9\x968\xd7g\xc8S@j<C\xdb\xaafS@\xbfnf7\xbffS@\xc0\xb6~e\xf4\xa4S@\x08\x98\x05\x00\xa6~S@\xd7\x86m\xb5,\xadS@{\xd4\x9e\\(TS@q&\x8ao\xdezS@\xeb\x05\xba\x87\xb0\xb2S@F\x03\xcc\xca\xed\x19T@q\xd7y\xeb\x03}S@\xb2i\x0f\x10c\x9bS@\xe5Q\xb7\x16\xb3\xb2S@:X\x7f$\xe7\xaeS@\xefb\xe7\xcf\x85\xadS@/\x90\x86\xe2L\xaeS@\x9d6\xcf\xe4\xf7\x9aS@^\xf8R\x1dZ\xd7S@9\xc9\x94r\xf8\xa4S@\xdd\x03\x95\xb9\xa2\xb4S@\xb9I\x0eT\x7f\x99S@a2\xe1w\xff\xb2S@9\x0f0-\xfb\xdbS@DW\x96\x03\xfb}S@\xa0\xe5\xaf\x0f\x9coS@\x89\x94}_\xd9oS@\xbcRW\x95"\x82S@l\xee\xc89\x7f\xefS@\x83)\x08\x96\x18\xbaS@\x83\xf0\x0b\xb0L\xa5S@\xb4m<\x04]\xedS@\x94\x0e\xdc\x1f\x0c\xd9S@\xf2\xb8\xb2\x13\x02\xadS@\xa6x3a\x16\xb6S@\xed-5\x85\x18\xb4S@\x0b2`i\x84\x87S@\x7f\xda\xd9\x9e=\xc1S@\xccR\x8eWD\x16T@\xf4\xa4\xe56\xa7\xabS@\xd9xg\x8c\xdb!T@\x06\xe3\x0f\xae/\xadS@\xe6\x1co\x07[\xadS@6{\x06\xf1\xf1\xeeS@\x84\xda\xfep\x9a\x92S@\x9b%\xf7\xb6S\xf1S@c\x930\x85G\xd7S@\xb1\xae\xa4\xf3q\xfdS@\x11\xd8L\xd3y\xefS@/\xba\x08\xe0\xf4\x82S@\xd9=lm\xa2fS@\x92\x17\xa7\xb5\x14\x16T@\xaaD\x87\x9d\xa9\xbeS@\xe3*\xdf}\xf7\xb4S@\x1b\xf9\x7f\xd6\xba\x98S@z\xf2\xc2\x93IaS@\x06\xff}\x92#\xc6S@.\x94\x892\x95\xcbS@\xac\xb79\x97\xa8\xe5S@\x95o\xb7u8\xf2S@\xb5\xd6p\x03_pS@P\xc3\x9f\x17P\xa2S@\xee\x17~\x91jTS@.\x9c\xd9\xd6\x8e\xb5S@:\xc25\xe3\xf2\xb4S@\xa1\xb6\xb5\xc08\xafS@#(\xc8c\x85\xbeS@C\xbf\x8c3\xe9\x07T@4i\xea\x18]zS@-\x15\xbc\xb9R\x18T@\xc36f\x01\xf9\x97S@\x03\x14\xf5\x1e6\xbbS@\xacu\x07\xe9\xa7zS@0\x94\x93\xe2\xc7\xacS@\xdc.\xf4A\x0e\xadS@H\xc7p\xd9naS@\xda\x1d8^ozS@)\xbd\xd1\x8a\xa3TS@(Sw\xce\x90TS@e\x12"]\x1dhS@B\xd7\xf5\xee\xe3\x9bS@\x1f\xb4\x12\xdd\x1ffS@\x82\xdc\xfc\x14\xbe\x92S@\xd8\x1c\x1d=]\xc8S@)\xab\x1a\x16R\xddS@d\x80\x17TZ\xabS@\x05Kq\xec\xa3\xacS@\x91\xda\x0c\xeb\xb3bS@\xc3\x0e\x13\xdf\x9a~S@\x90\x83`\x01\x17\xa5S@TB\n\n\x1dzS@B\xec\xfe-8\xf0S@\xb1\xd9B\xae(\xacS@T\x1a\xa5~}\xd9S@\x8cn\xd1\xd6\xfe[S@\xef\xdc;\xd0\xab\x88S@\xc8\xd5Lt\xd0\xc9S@\x08\xff2\xa0\xe6\x17T@\xff(\xfe\x97\x98\xdcS@G\xe0E\xbe\x9c\xd9S@`-2\xa2y\xd9S@\x81=\xe1\xf8I\xd4S@\x0f\xc2\xa4\x82\xf6\xc8S@\xf3\xe4Q\x0e:\x89S@\xbd]\xdc\x01u\x1fT@\xd6X\xcc\xa2\xc0zS@\x9fcbk\x19zS@\xfd\xab\x0b7inS@\xba=\xf5\xbc\xbe\xb0S@\x90\xec\xf4\x10a\x92S@\x9a\x0c\x01\nf\xd9S@I\x13\x0c{\xf5\xb4S@\x9a\xf1\xb7\xf0\x0b\xdaS@\xfc\xa1\x1f\xe8\xd6\xc8S@Egv({{S@\x93\xe6sK\x00{S@#\x8b\xdcF\x97zS@\xd4d\xa4\x84g\xc6S@\xbd\xe3~@_eS@\xb8Q1\xc7\xb3\x02T@\xb00ew\x07{S@@\xda^B\xdczS@O\xf8\xd5mGzS@g?\x0b_\x91\xb9S@`6n\xfc\x88\xa3S@W\xdd_B\xe1\x03T@\xf4\x99.\x9b\x0f{S@\x99 \xff\xec\xe7\x03T@m\xff:k/}S@\x07}\x95\x12.\x12T@\xe8".\xaeP\xabS@I\x04[\xbaL\xdaS@\x8c|1\x12\xf0\xb8S@\x84z\xf3\n\xb1dS@D\x12\x855I\xa3S@*0\x03)\x88qS@\x81\x84AsL\xa6S@\xddk\xb2\x1a\xa9\xacS@\xe0\x96\xd0V\r\x14T@~\t\xa3\x1dn{S@\x8e&\xeaO\xc0dS@fw\xe6CH\x03T@\xebH\xcb\xcc\x1e{S@\xd9^\xd3\xbcWdS@\xaa~I\xd6\xcbjS@33\x8a\x8e\xb9\x11T@\x1b\xa4\xf8\xe4e\x9fS@=uT\xb7p\x9fS@\xf8\x93\xf39\x1e\xacS@fp>\x9a\xaa{S@\n\x96\t\x86\x85{S@\xa5\xcc\xe8p\xa0oS@\xba\xf0\xa8\x020dS@\x1a\x91\xdb\xe1\xd1^S@Jg\x1e>\x93\xb8S@."\xe8\xbd\x8dWS@\x9fM\xd9\xf7\x9e\x9eS@\xf7\xfd\x80\xe9\x97\xb8S@\x9bq\x96\xfc~\x00T@\x12\x8al\xc2&\x00T@\xf3l\x17\xc0\x90\xb1S@|\x03\x84\xadO\x87S@\xda\x92\x91n\xce\xfeS@\x0c\xa3h\xfa\xa2\xe1S@\xc0XF&t\xaaS@\xb3\xc7\xebw\xa8\x8bS@B\xc4\xc1R\x0b\x03T@\xedhP\xf5\x14\xd9S@\xafe\xfay{\xa1S@|W;\xeb\x10\xb4S@\xfeu|\xa5\x9c\xdeS@\x9e"\xd6G\x1a[S@K\x1f*\t\xae\x8dS@[\x1d\xfc\xb0\xe5[S@\xdaHu\x08\xe1\xa6S@\x14\x07\xbbq\xbf\xd9S@W!\xfb?\x82\x93S@\xde\xcaw.\x97\xaaS@\x17\xe6\x81\xfb\x85\xb5S@$\xa9\xb3\xa5V|S@\x83\x9f-\xd3\xbf\xb5S@\xda#\xc2\x8a\x04}S@%\x90\xbb\x95\x0b\xddS@>\xcb\xc9&\xd7\xc8S@\x91\xado\x87f[S@H|\xae\xaa\xde\xb4S@\x16\x11Q\xac\xf1PS@\xc8\xa5\xf7Z\xf4\xafS@<\xc5\x12\xa2H\xb5S@\x88)\xc5\xb6\xda\xc8S@\x9b\xe1\xdbxmmS@\xd8],\xc6\xa2[S@$f#\x18-\x90S@\x83\\wB\xad\xb4S@p\x1c\xa5@\xe2\xb7S@ez\x1bNF\xadS@\xf4\x98\x18\xd1\x7f\x90S@\xe9\xfd\xdfX\x03aS@q\xd1\xad\xa4\xd3\xc7S@\xfd\x8d5\'O\x85S@\xc4\xbf\xbbD6\x88S@\x01\xec\xdcd\x0cqS@9\tP0G\x88S@9\x19\x13w\xe0cS@}W\x88\xcf\xa0\xd7S@\x12<\xf4\xf2\xdb\xb4S@\xd1U\xc3c\xe4\xb1S@\xe1\xb6B\x93{}S@\xe5\x08NO\x9c|S@\xd0\x82A\xa3\tnS@C{n\x90_\xd8S@\xa3\xd4\xd3\xf4\xef\x8cS@M(.\xaaGeS@\t\xcco+5\xa0S@\xccR\t;\xb0\x98S@\x8e\xc6\xe2+\xab\\S@A\xe1\xab\xdcf\xd8S@\xad?\xb7\xa8K_S@W\x05I\xd5\xe0!T@\t\xc3?\x8e\xd1\xacS@\xd4;\xa1\x8e\xdf\xc7S@lX}\xb3\xc0\xd8S@f\xbc\xaa\xd9\xf4\xa6S@I\xca\x99:b\xd8S@\x97\xda\xb3\xb9\x03\xa1S@L\x9d\x80E\xe5jS@\\13\xc9\x91\xb2S@\xfa\xb5\x0fC\xd8[S@\xf3\xaapV\xb5\\S@\x93v\x85\xa6:cS@6\x10\xc7\xc8\x85\x9cS@\x1a9Gj\x17}S@\xceE8k$\x83S@\x08\xa1\x99\x97|\xc7S@\xf5es\x91\xa0\xc7S@\x0c\xa6\xe78\x98zS@`\xf5\xc1\x02\xe6\x85S@%\xa0H$\xa8}S@\xfe\x8c\x91\xc5\xcbzS@-\x83\xaa\xa9v\xd8S@\x7f\xdd~\x8d\x9a\xbdS@\x8c\x82^Ld\x97S@\x8f\xe3\xf3\x0b\x9b\x0fT@\x1b\x8e\xb8\xfb|\x97S@\xfbV\xe8\xa7K\x8fS@S=-7\xaa\xd8S@\xd4\xfcR\x85\x03\xd9S@\xd5\xfc\xde\xf4\x87\xa0S@\xad&\xb2\xfbm\xb6S@\xaf\xb1Z\x8dS\xb5S@\x9a\xf9\xf2\xaa\xba\xc1S@-\x84`\xdc\xdf\xb2S@\xef\x8c1\x18W\x84S@\x07!b\xa7(\x83S@\xfd5r$\xda\xa8S@\x95k\xbc"\xe6\x83S@\x93%\x00\xbb\xbf\xb2S@\xda+o\xc4\xcb\x87S@+\xb3$\x01C\x00T@\xbb|\xe8\xe2\x80\xb7S@\x9d\xc3N-\x87cS@\xec/\xca\xae\xb4\xaaS@\xe1g7\x8eQ\x86S@6\xd3a\xfe\x8d\x84S@%\xc1\x84\x97\xc8\xc0S@\xf8\xa7b\x9d6#T@\xb7H\xf4\xb7\xa3~S@\xa60$OL\x9fS@\xda2\x00\xba"%T@?S\t\xda\xbe\\S@\x96\x04\x14$\xfd\x83S@\x93\xdewc\xe8\xc0S@\x17k\r\x96\x8c~S@\x07\x17@\t\x9e\xfaS@}yZ\xe1\x95\x8fS@\x7f\x87D@Y\x87S@\xbbC\x0c\x98s\xc1S@{\x02\xc4\xd5\x05vS@\xfa\xc0\x85\xe84\x86S@8c\x9e\x98)\xafS@\xecI\xee\x95u\x87S@\xf3$\xbc\xdd.#T@\x96Ti\xc2s\x8fS@\xd8j\xb2@\xc4\xb3S@q\rV\x87\xeawS@hY*\xbe\xa4\x87S@g\xa0Q\x96\xde\x80S@\x88\xf1\x0c\x15 \x08T@\x1f\xfe\xfb\xe6\x1d\x9eS@\x18\x87G\xfe\x14dS@.\xa5\xbf\xca\xcc\x81S@\xe9_r\xc4]\x8fS@\xfd\x98\xb2\xb4\xd7&T@5\x9c\xfe\xd5m\x8eS@\xbc\xed\x19\xf7\xd1\xa9S@\xe81\xe0|\xb6%T@\x88\xce\xab\x06\xb2"T@\xf4\xd6\xdd7\x9b]S@6\x82\xf9\xcf\xf8\xb3S@\x90\x9c?Z;\x97S@\xced\xd3\xca:\xc8S@+r\x8eFG\xa9S@\x87\xf4\xf9\xaazbS@\xe4*t~\xa2\x85S@\xe66\x16\xeep\x8aS@\xf1p\xddF\x9e\xafS@\xf2\xd2\xc3j\x81#T@\x1d&\xdd\xf4\xdbXS@\xf63\x82\xdcE\x87S@\x7f\x97:x\xa5\xa2S@O\tu\xc45\xb6S@\xe7\xb6\xf3\xc8\x9e\xddS@_\xc2\xd1}D\x7fS@\xaa\xf5\xf2\xc2\xaf\x8dS@\xed7uo\xa7\x96S@\x94B\xd0;E\x7fS@\x8f\x99\xa4\xf2\x97%T@W\xb6mV,\xc7S@\x1f\xfa\x17~\xb8\x01T@\xe9\x1b\xd8\x1b\x97\x87S@y\x8a{\x11\x10\xb6S@\x8d\x89\t\nu\x9fS@\xa5o>\x0e\xd3\x85S@\x9c/mI\x95\x95S@k\xfd\xe77\xfejS@HnY\'\x01RS@\xa0\xe1\xb1\xc1\xa8\x83S@\xac\xa5\xcf\xad\xd4\x87S@qP\xc8\xd3\x10^S@\xb1V\xd78DeS@(+\x0f\xd0\xc9\x01T@\x1bG\x00D\x7f\x07T@\xd0`AKQ\xb6S@\xcb\x8b\xa7c\x9e{S@\x80\xa0\xae\x04\xcc\xafS@\x90\xd4\x0b\xd2\xae\xa9S@\x9a\x96E\x936\x84S@\x98o\xc0\x13\xce\x88S@(V\xab\xf7E\x8dS@\x0e\xe7\x82}\xadXS@>|\xb20\xb8\xcbS@7\x9a\x15Wu\x83S@4r\xef\x08t\xb6S@\x90\x0b\x0c%\xd4%T@\xf2\x85\xcf\x0e\xa2cS@\xdf2\xd86\x87\x83S@\x8a\xe6\xd9\xf5\xef\xb8S@a\xd4\x8an=\x07T@\x84w\x1f5f^S@_9A\xec\x89\x9fS@us\x89l\x1a\xa9S@\xb6w\xc0h\x18\xdbS@3\xcc\xa1\xb1\xa7\x96S@o\xbf\xb6\xfeL\xb6S@y\xd9\xben\x14\x83S@\xe0\xa0\x9d\xdd\xb0\x7fS@p\xd2\x19\xb9\r\x83S@\xef\xb5}\xe1W\x9fS@,\xc5\x9b\xd5P\xccS@\x93\xd4#\xe9\x13kS@iM\xdf&\xaf\x83S@\x9c\x1d\x19\x1c\xf1\x9dS@\x0bh\x14yl\xdbS@$\x01\xf5\x1a\'\xb0S@-r\xb0n\n^S@1`\xec4\xb6vS@\x88\xc7^\x937\xdeS@<\x8b\xafn\xa1\x87S@\xa5\x83\xbfd\x9c\xc7S@v\x8f\xa8\xe4\xcffS@l\xd0E\x10\xe2\x95S@\xbc\x14\xe1\xf1>\x99S@a\xd5\xe3\x98\x1f\xc2S@;\xbf\xfe\xd8E\xc2S@\x94TS[\xe9\xbfS@_\x9a\x1c\xb4K\xbeS@0L\x85w\xc8\x8cS@\xd8\xbb\xef<\xb9\xc8S@\xdb\x9b\x12\x85\xfb\xdaS@\x97+p\xfeW\xdeS@\xd2f\x8cs\xa5iS@H\x1d\x8f\x89\xaf\x84S@\xddZ\xa9\refS@\xc9\xedY\x84\x97%T@\x96\xe8\xd8\'o%T@\xc2b\xc3\x05\xbd^S@\xe09\x8a\xf2\x06jS@\xab\\\xd1\xb4 vS@\xf0\x80\x1c\xc2:\x84S@\xc3\xde=\x99w\x84S@>r\xeb\xb6\xa5\x84S@\xc1$\x0e\\S\x04T@&\x9c\xa9\xed\x13\xa9S@\xf1\xa0k\xd67\xb8S@\xad\x95\x1f*2\x84S@\x19\x02\xe7\xcf\xee\x9dS@\xe8e\xc8tD\x8cS@^\xe1\xafw\x94\x88S@\xec;\xbe\xe4\xf7%T@\xfb\xb19\xfbd\xc1S@\x99^%\xcehuS@9\x83\x07\xc69uS@#i\x82\xbe\xaa\x04T@\xbf\xb5\xf3\xf8\n\x8cS@\x9bmBY!\xceS@\x17\x95\xc6K\xfb\xa5S@\xab\x86=+\x98\xfdS@x[\xc5\xa3K\x9dS@?w\xd2\xac\x99\xdbS@\x11\x02/Q\x9e\xc0S@;\x89N\x8e9\x9fS@[\x957\xea\xd9\xcbS@\xf3\x95\n\x1a\xc8gS@\xd1\xcc\x1e%\x94\x13T@\tR7\xcc]\x8cS@\x93\xc7T\x14\xc1\xc6S@D\xbe\x97\xa0>iS@\xdc\xa8\xff3\x01\xcbS@\xeaA<<\xfaqS@\xc7F\xb9\xbf \x07T@\x9e^\x99\x97\xb2\x88S@[\x01\x1b\xf5\xeb\x86S@\xea\xdf$b\xa1\xbcS@\x8f\xbes\xfeh\x96S@X\xfaV\n\xbc]S@0-t\xbfh\x8aS@\x03\xfa\xb0\xd6 \xb9S@#\xba=DS\xc1S@\xc9\xfd.n\xad\x03T@p<L\xfbC\'T@\x8c^\x87e\xdf\xa7S@\x8fl\xec\xeb*\xa4S@#d\xb3\xa8(\xcbS@\xcd&\x02\xb2\xf4\xafS@\x9fw\xc5\xcd\xa6\xd9S@\xdf(\xbb\x8cc\xfbS@~v\x8e\xa3x\xc6S@\xf3\xdb\xc9\x9br\x8eS@\xf2\x14\xceyg[S@\nc\xc2X|\xbdS@`\xc8\xb0\xae\x90\xb5S@\x08\xe6\x05pscS@\x02\xa6\xb5\x0e\xfb\xc7S@\xaa\x86T2\xaa\x83S@\x02$\xf3\x1b\x9e\xcfS@\x97iP;\x03kS@>O`\xdd\x89\xb7S@\xcb\x05\x86\xdc\xef\x9eS@\x84\xebF\xd7LUS@\x1b\'WI\x95\\S@\xf2S\xc5\x94\x8cfS@W\xfa\xb1\x04g\xb1S@\xb4r\x18\xd1\x93\xd1S@?/L\xd3H\xd8S@\x00h1LP\xbcS@\xb4\xb0k\xbb8\xf6S@>Ig\xf3\xe2_S@\xe7\x00\xd8Ms\x9dS@\x86\xb6\xca\x82\xe8\xb0S@{\xea\xeb\x17\xdc\xc8S@t\xe7\x7f\xa8\x0e\xdaS@L&s\xcb\x86\x9dS@\xbc\xfa};\xf3\x04T@q\xe1\x89V\xeb\xc4S@\xa8\xdc:\xad9\x98S@\xa0\x93\x8e\xf9\x8b\xfaS@\x1d\x01l3\x02hS@|P\x814\xb7\x8bS@))\xef\x19\xa6\x82S@c\xe1\xf4V6\x8cS@\x12\xbd/\xab\xb9\xfeS@\xd2u\x10M\xb1wS@qo\xdc\xa7\t\x8cS@\x13n\xd5\x9e)\xc8S@\'\xe3\t`|\x9aS@\x16}\x8f\x88\xfb\xb1S@\xcfw&\x19}\xd9S@FP<e\xdf\xa5S@$\xddi\xdb\x1d\xc9S@6\xed\xdbz\x07\xcaS@&a=6\x80\xf6S@U\x83\x05Er\x91S@&\xfc\xe4]\xf7\xf0S@\xf3>\xf3\xbb\x02\xdaS@\x8ew\x86!\xcd\x87S@&\xcc\xd2`\xd5\x9bS@\x13(\x86\xae\xb5\xdaS@\xe1\xbc\x90\x7f>wS@\xbbd,\xd2\xb2bS@X\xa4\x97\x88D\xf0S@\xcf\xd9\xba68\xebS@,\x98\xd1\x1f9dS@\xa6}nZPxS@\x9b\x08o\x15\x89\xd3S@\xe8\xbc*\x85\x9dwS@q\x06\x930\xd1\x8bS@\xb2\xa8\x87C3\xd9S@\xdc\'w\xf1\xafxS@G^\x1as\x89\xefS@,V\x16t;dS@m\xd4\xc5\x7f\xc6\xffS@\x18\x9a8RU\xd3S@St\xb5\x05\x11wS@H\xd0B$-\xd7S@\xf6u\xac\xf0\xe2fS@*\x06\xa5\xee\xb3SS@\xb7\xfe1)\xc4\xc6S@$\xe2\x0cv0\xd7S@\xe7[\xffE\x9d\xc9S@3\xc9=\xae\xa5\xd7S@\x87\xc1O\xc5L\xecS@\xca\x06\xa4\xd7\x92}S@)X\xe6\xee\\\xc5S@f\x01\x95\t\xf7\xabS@\xe1\x89\r\x86 \xacS@\xaa\xc5\xf84D\xd8S@\x17\x9f1\x11\xda\x08T@\x01di\xc8\x13\xa3S@\xc0\x83\x87p\x93\xcaS@\x85g5\x08P\x9aS@\x96\xf2\xa7\x8d\xe7\xcfS@\xffr\xef\x8b\xe9XS@\xdb\xdc\xff\x9d\x9b\xbfS@\x1dtJ}\x96\xcaS@\x86\xd8\xc1\xb3\x04\x92S@*\xbeZ\xf2\xf2dS@\x82\x86D\xdd\xeeeS@\xeb\xc2-\x92\xa9\xe1S@\x0f\xd7*\xf1VVS@\x1b\x8cX\xe8\xe5ZS@\xb2\xf3 [\xd8\xedS@u\xe3\xa49\x9d\\S@\x1c \x03DGRS@\x9c\x91Sk\xce\xdfS@\xc99\xb8\xbce\xddS@\x83\xfc\x83\x1a\xfc\xdaS@\x0f\xa7\x9cDA\xdeS@\xde\xd8\x02>>\xe2S@\xf1\xe9\xff\x1d\xa7\x9fS@h\x92\x96Ka\x98S@E\xd2\xa1\xa8\xa2\xdbS@\x91FU\xf6]\x8eS@P#\xde\xdbRTS@(\xca\x99\x81Q\xdeS@:q\xbf\xc8`\xdeS@\xc3\x1c\xe7\xb6\xad{S@\xa8\xa0\x97\xf8\x15\x98S@+\x81&Y>TS@\x85\xaa\xf3\xba\x1d\xdaS@\x90\xde4\x05_TS@\xa1\x9bNe\x89\xdaS@\xf94~c\xa3TS@\xb09\xac\x005\xdbS@\x02\xe75E\xa3^S@\xf9J\xb6\xfdZ^S@/\x8f\x0bd\n\xefS@\xc2\x18\x98,T\xdaS@\xd1\xfa\x14?\x95\x07T@\x96\x8b\x1e\xd30\xa0S@\x8ci\xff\xfe\x15\xa1S@\xdb\x9fK\xa5\x10\xa1S@\xe5c\x18\xca`\xedS@\n\xb5r\xb4\xe6\xd6S@\x9f\xf8\xbfH\x0b\xd9S@*\xfb\xb7\x16i\xd8S@\x06\x82\xbbxl\x9cS@\xf2\xf4\xde8\xc3\xd8S@\x9c\n}\xd1\xf6\xd5S@F[0Nv\xd8S@\xb4\x80+4\x13\xa9S@\xbe\xf3\x1f\xe5\x1d[S@\x18\xde5\'\xf4\xd7S@\xd7\x80Ht\x02\xdbS@\xaeqI\xd8\x97\xd7S@\xeaG\x93\xb0\x8b[S@{\xd7\x06np\xd7S@\xab\x05\x01a\x80[S@\xf9\x87=\xec\x84\xacS@\xb9\nw\x81\xbc\xd9S@[\xf6\xee\x93W\xa8S@L\x85_\xaf\x1e\xd9S@iU\xc9.\x91cS@\'\x8b3\xc5G^S@Ro\xa7\xc1\x8d\xaaS@\x0e\xb6\x13\x8f\xb5dS@:yU\xf8\xd2\xddS@A\x1d3\x020sS@\xf7^\x01&B\xd5S@\\\xeb7\xa8W\xabS@\xe4\xaf\xa0\x9b\xa3\\S@\xe8\x84=\x96t\xddS@P"e\xa0\x9a\xabS@\x93|\x89\xfcI\xdaS@\xf6@\xc46\x93cS@\xe1@\xaa)$\xdaS@\xde\xd8j\xc5\xcb\\S@yf\xfa\xf7p\xdbS@|\xf5\x07.\xbb\xabS@\xe1\x00\x08\x18\x13dS@\xf9u\xdb\xb7\x9e\xd9S@\xc7\x04\xf5>r\xadS@\xb7\x15\x0e\xa5\x88\xdcS@,.\xd4d\x8d\xecS@\xfa\xc6v\x00\xed\\S@\xd5}s\x89\x11\x9cS@\xb9Tk\x8e>\xecS@a_I\xcf\xb7\xacS@\xfd\x1b\xb1\xcb\xae\xdcS@[x\x82\xc6\x87\xd7S@K)\x8ae\xa4\xd7S@\x99k\xaae5\xd8S@)N\xdd\xc1a^S@8Z[\x1fV\xadS@\xda&EM\xbe\xd9S@\xbf\x19}jx\xa2S@\xe2$\xe6$\x08^S@?\x12 \xb4\xae]S@X\xf1\x98i/\\S@\xdc\x02R\x95t\xaaS@[\xe4\x97\x0f\x07\xd9S@x\x86Vs\x08\xaeS@\xe7\x97\x11\xe6\xc9\xd0S@\xae\xe5\xe7f3\xd7S@\xcfqhM(\xb0S@\xf1\xb0\xfa\x1e\x87\xd6S@\x8e.k\xfcK\xdbS@O\xccB!\xec\xd2S@\x94T\x8e\xcc%\xb1S@\x05\x1a\xaa\xe7\xd8\xd5S@S\x0b\xb9\x17\x95\xafS@\x90\xda\xfd1\x98kS@\x11Du\xf5/\xd9S@\x8dT\xee\xed \xb1S@V\x95\xae\xcb\t_S@\xa4~\xa5\n5^S@.L\xde\xe6A\xafS@\x8d\xfb\xf8\x80\xb7cS@\xf3\xf1\xf6\xa5\xb0\xafS@U\x07\x1a\x19\xa4\xf6S@\xe3=\x14;e\xd0S@p[ x\x8c\xd6S@\xc0Y\xf2\x0e\xc8\xf6S@\x998\xfb\x0b\xc7\x99S@\x99\x8a\x86\xff\x01\xf8S@\xdf\xa5\x11>\x84\xf5S@\x926idU\xb2S@\xb6\xa4\xd9\xc1V\xf5S@s\xe1\x1aZz\x9fS@\x9a\xc49\x17\r\x02T@\x9a\x8a]\x0e\xbc\xcfS@\xe3\xf8\xb1\xb7\xe0^S@\x8b\x14[HK\xf7S@\xd9\x7f\xf6\xd3.\x9fS@*\xabUM\x9d\x04T@I\xc1\xe7\xaf\xdf\xb0S@\x95\xc8\x97a\xf0\xd2S@\xc9L]n\xf9]S@\x03\xd9R;%\xf5S@Im!C\xf0`S@T/IL\xd5\x98S@\xa5N;l\xe9\xcaS@{\x98\x93\x80M\xcaS@j\x85W,O\xaeS@m\xd9r1\xd5`S@%\xc3C2\xe4[S@\xfet\nuC\xafS@\x1f\x97~r\xaf\xb3S@\xa5\x98\xdfK\xf3\xd0S@\xe8\x0c\xe6\x89\xf9_S@\xb9*\x18U}\x9dS@;^g\x82\x9c\xafS@\x02\xf4\xbc\xc1:\\S@\x08$\xb27\xf5\xf6S@c\xe6\xb3\xa5\x8a\x07T@\x06.&\xde^\xcdS@o!\xa0\xfaW\x9fS@\xbf\xd4~\x9b6\xd1S@\xb0Pa\xb0\xb1\\S@Ay\xf7\x8f\xd8\xc7S@\xd2\x04+\xfe\xe5_S@\x9d\\\x1a\x0c\xbb\xc6S@\xae\x1d\xe1\x810\xb7S@\x14F\x08\xc66bS@\xf7\xd9\x19\x01\x81\xfaS@.\xc6\x1b\r\xdd\xb7S@_w_\xe7\xf5dS@\xef\xf9\x85\xba\xc3\xb5S@4+1\x87\'aS@\x9c\xed\xce\xfbA\xb8S@6s\xd9\xee\xe7\xbfS@b\x9d\xdbN6\x9bS@|0\xb4\xadx_S@=\xfbT\xb8\xc2\x9aS@\x80\x19\xd1/\x0e\xc9S@I\x04\xda\x07\xb9eS@G\xc0.\x8fD\xbfS@~C\xd9t\x15\xb9S@\xccp\xb8\xfa\xa5\xc8S@\xf1\x18\xec8\xfe\xc8S@\xb5\xa1+j>\xcdS@h\x04;"\xb2\xfbS@S:\xc4CV\xc3S@\xb8\xc3*\x0f\xf0\xc7S@\xc4\xc6\x80\xd0Q\xb9S@W\xf8\x88~\x80\xc7S@%N|\xc0-\xb9S@\x92\xf6\x05\xca\xf1\xcbS@\xda\xa0\xe8m\xac\xc1S@\x8c\xe3\x1c\xfcOeS@AO{\xf0}\xc1S@\xfdw\x88\xcb\x84\xb8S@\x06*\x8a\xe6^\xc1S@\xeaIR\xfe|\xc6S@\xec\xcflbL\xc8S@{\xc0\xbb\xc4\xa1\xbeS@\x8ea\xaf8\xf0\xbdS@`\xf3.t\x9d\xc6S@A\xdc5\x13\xfa\xc0S@\xf3\r\xac\xe6L\xccS@\x15\n\x1b\xc7\xa5\xc7S@O\xd0\xad\xd8\x0b\xffS@\x0f?Cxt\xbeS@J\'\x90\xfa\'\x90S@x{\x17\xedd\xc1S@\xf1\xa5\xaa-\x1b\xc0S@\xbc\x1a:\x93\x04\xbbS@\x8e{_\x9f\'\xc2S@,\x94\xb5\xb7E\xc2S@\xaaU\xfc]\xe7\xbaS@Nf+O\xaccS@\x8d\xb8\r\xc7J\xbbS@(n\x92\xe1\x97fS@\x84\\h\x18\xcb\xcbS@\xd2\x08\x92\x00\x86\x92S@\xc0\xa7\x90y.bS@\xd0w\x8f\xa8\x12bS@\x05b\xd6\xbcGaS@\xaf\x7fY\xbcD\xc2S@\x8a8\xfc\x8e\xae\xc8S@\xc6;+\xce\xb7`S@\xc3\x11\xd7\xfbl\xccS@\xb7FR\xc6\r\xfeS@\x18\x88g\x05\\\xc7S@X\x05\x9bH\x95fS@s\x84\xd2\xed(dS@\x99\xddi\x14\xd4\xc0S@\xd5\x07.\x00#\xf5S@\xae\'6:EaS@o\xc9<\xff\x8f\xc5S@v\x9ai1\xb7\xc1S@\xd2\xd9\xe0y\xd2\xc5S@W$\x9c\xdc<dS@\x97,*v\x05\x99S@\xa6\x0e\x8e\xd7\x98bS@s"\xec^\x9caS@\xa6"([\xd8\xc6S@\x7fB<{(eS@\xf9\x82\xbf\xedL\x12T@s\xe0w\x97\xd9\xc8S@{E@\xe7\xda\xbcS@#S\xa3D\xef\xc4S@\xdb\x06 \xb4\xdcjS@a0\xd7=\x8f\xbfS@\xb2Vw\xaa8\xc0S@\x1a\xf7\xecX\xc7\xc9S@5i\xd3[\x80cS@w\x1f+\xe9\x9coS@\xed[\x90\x97!\x93S@\x11\xca\xd4}\xe0\xfeS@N\x86T\x93a\xbfS@\xe7\x12\xac\'\xdcfS@S\xcb\xe8\x96\xb0XS@o\xcf\xcd\xa0\xca\xc8S@\x9e\x819\xd56\x92S@\xbb\xaf2\x00\xe9\xc0S@W\xdcW\x80\x81\xbeS@/#\xc7\xa2\xe1\xc5S@\xfd\xaa\xad\xc2\\nS@\x1c\xbdx-\xd4jS@T\xc0\x1a\xd4Z\xffS@\xb5\xfb\t\xcc\x1c\xc2S@d\xba\xa1JU\x00T@L#\xc7\xef\x11fS@\xc1\x8d;o\xf5\xc4S@_4\xc7l\xd9\xc4S@\xa3q\xf5Ya\xc1S@$\xaa\x13`\xc6\xc1S@\x93\xb9|\xb9\xaf\xf9S@\x80\xe1\xf2g\xb5\xe8S@l\x04\x96\x8f\xc1dS@\xa4\x08\xa0\x1c\xfd\xffS@\xf8d\xfd\x0f<\x02T@@\xe3\xace\x0e\xbbS@\x8f\x7f\x9d5\xeb\xc2S@\xef4\x13\xb6\xfc\x87S@\xd6S\xda\x96\xdedS@\xa3\x03\xcc~vfS@\xff\r\x8e\xaeZ\xbaS@8\x1b\x87\x1e\xd5\xbbS@\x9a\xe78X\xc4\xeaS@\x12\x93\xce^\xbe\xbaS@\x05\x1ey\xcd\xa7\x87S@\xc4\xe6\x1a3\x19dS@S\xea\xa7M\xedeS@\xec\xab\xbf\xa3 \xb6S@\x8cF\xd0hH\xbeS@\x92\x17(\xf6A\xc1S@\xa9\xb9X\x1e\xdffS@\xe1\xe9\xb2]\x9d\xb9S@(yM\xa3j\xcdS@\x1c\xd1~\x11C\xb9S@\xa9\xa2M\x90\xac\x03T@_\xc1U\xd0\xe9eS@\xdd1<\xe9\x97\xb8S@\xf5\xf9\xe8\xcc\xda\xb3S@\xf4d9\xdc\xf1\xb3S@\x1c\xc3\x8b\x1e\xd0\xb5S@d;\xa9\x83\n\x05T@p%\xb7\xb9\x89\xf9S@\xb1\x02\x97\xc0\xec\xb7S@\x17S\xf7J\xea\xbaS@\xba\xd1\xf0P\xeclS@\x1cc\xb3\xb4\xedeS@\x98GN\xa6\x8b\xb7S@\xab\xa6<K\xe0\x84S@]\xd7\x87\xc3\xb4\xb1S@\x99\x80\xd7.^\x85S@\x97\x8e\xa1\xc2\x14\xb7S@pt\xd0J0\xd0S@\x0bn\\\x96F\xb6S@\x05\xdd>\x8e\xc3\x8cS@\xd2\x9aj\x19Y\xb6S@\x0cE\x03\xf0dfS@;R\x87\x16FeS@]\x1d\xcc/[\x01T@<HI(d\xb5S@E\xd9\xbe\xdf\xa0\xb8S@\x0b\xa4\x92\xfbU\xb8S@\x81\xfc\xb6[\x97\x01T@}\x83\x11p\xa8qS@\xdaR\xf9\'\xa5\x88S@\x89]3\xf5\xe9\xcdS@%\xfa\x01$\x86\xb0S@T0\x01\xd9\x9c\xb0S@\xa3\x8aJ\xcc\xf2\xafS@\xddGp\xcf!hS@\xfd`\x8f\x17AeS@\xa00Z\x1b\xee\x8cS@\x0fN?\x07\xb9\xb4S@^\x8c\x8aA\\\xb8S@}\xe7V\x00\x01\x02T@\xb6\x96\ns\xd3\xd1S@\xbfh\x8f\xc9\xa3\xb6S@p\xc8\x02\xd6{\xb8S@\xd30\xb6o\xa3\xafS@ \xad\xb1\nt\xb3S@\'oh\xe8\xe0\xb5S@\xd9\xdf\t|\x04\xb7S@S\xb1V\x13\xb3\xb2S@\xc4t\n\xfe\x8d\xb6S@\xa9\x02\xf1\x8e\xe2\xb2S@\x02\xca^\xf4Z\xb5S@\xd3\xdbGQ\xe4\xb7S@q\xa0N3G\xfeS@(!\x01\x9b&\xb2S@\xe9a"4>\xaeS@\xee\xc6\xb7p\xf3\xb4S@\xe2@\x0b=\xe9\xb1S@*O\xe6\x813\xb5S@\xa3\x02\xe4\x0b<_S@+\x99T\xe7\xdf\x88S@\xc9cd\xa2.\x89S@\x15\xccQ\xc1\x0f\xb2S@:q\x06\x9b8oS@\'#6C\x88\xb5S@m4\x9f+%\xb4S@\x99\x8e\x87\x82\xe0\xb4S@\xf9f\xb4z\x1e\xb5S@\x1c\xd1s\x92\x86\xb6S@>Y\xe7J\niS@\x9fV\xadk-\xd3S@\xc86JD\xca\xaaS@\xdb\xec2\xee\x07\xadS@\xdasD\x10\x06_S@\x91Jw\xa2/\xf7S@\xf5bA\xd3\x1d\xb5S@\x00*\x1cO\xaa\xacS@\x17\x0f\x9e\xcf\x06tS@\x19\xd9\x8f\xaeL\xb0S@\x12\x86y\xd1V\xd0S@G.\x9c)P\xb7S@Z\x1fZ\xc6\xe0\xb3S@=\xc0\x86\x00M\xb5S@\x9c\x95\xf1\xb6\x8b\xb3S@FF\xd0\x84\xe4\xb3S@\x9b \xcc/8gS@n\xbd \x8b\x7f\xafS@\xa4\xd2LD\x18\xd1S@K\n\xf9d\xbf~S@BT\xe2\x8a2\x02T@c\xb6\x166\xc2\xcfS@V\x9e\xef\xa2\x1a\xb3S@\x8a\x07E\x11"\xb4S@\xb7d\xb4JV\xafS@\t\x7fA\xca\x06\xb3S@w\xb7l\x16\x1b\x84S@\r\xa9\xc2\\\x1e\xafS@Y]\xef\xd0\xd0\xb3S@\xe0\xc0\x8b\x85\xee\x7fS@\xe8J"\x95\xed\xaeS@0m\xe5\xfe\x86\xb3S@_\xe6\n\x05wjS@l5J\xb9K\xd9S@>\xf7\xfa"\xff\xaeS@\x9f$\x7f\x1a\xbe\x02T@\x89a\xb3\x9e\xf2\xb1S@\xdf\x10x\xae!\xb5S@\xa3\x85\xe6F\xe4~S@S;\x05\xca\x9f\xb3S@\xd0\x89\xc9\xb8\xe0iS@O\xdd\xf0W6\xb1S@j\xe5U\x19\xcb^S@/ty33\xb1S@sx\xf1`\xf3\xb0S@}\x00\x8e\xcb)\xb3S@q\xe2\xa2\x00\xca\x04T@\x0b_>\xc1\xf2\xb1S@\xd9\x84\x01\x88.\xb2S@T\x17\x9eLr\xb2S@d\xbb\xa0h\xa8\xb1S@Rk\x91\x9c\x18kS@\xba\xf6CX\xc3\xb2S@\xc2\xad3@w\xb0S@\xe4\x0eK|\x1f\xb1S@H&\x10\xccg\xa3S@\xde\xfb#\x84+\xb2S@\x82\x94!\x9a\xd5[S@\x8cb\xc0\x87-\xddS@W\x82)\x89\x0b\xb0S@\x01\xe4\x14\xfd\xef\xb0S@\x9bL\xbb\xbcH\xd5S@\xfb\xf7\x17\xc0\xe5\xb0S@\x85\x85P\xc5\x8e%T@\xad\x84\xe5\xe4<gS@Z^\xc1{\xa0\xabS@\xbe\xcf\x0c\xb3l\xb3S@\xe9zt\xc2\x93\rT@\xfeWM\x12\x8byS@\xf5\xe0\xae\x10\xda\xb0S@\xe2\x87,\xc6\x07\xb3S@`\x06\xe7\xb6\xe3\xfdS@\xb3JT\x88\\lS@\xb7s\x97"\x10\xa2S@\xa7\x08k\x1d\xbfiS@\xcd\x08.\xc4,\xb0S@\x1d*\xae\xb0\xdf\xb0S@l\xcar<;|S@r\xda@\x88\xa0\xb0S@>\x94\x8aR\x17\xa1S@\xd5\xd6\x04u\xfd\xa6S@I\x18\xc6\xa9 \xa1S@\xbduT\xfbU\xb0S@\x14\xf1!X\x9f\xafS@\xadY~\xe4 \xb3S@\x9e\xd8\xe5]/jS@b\xe6p\x05\xff\xacS@\xb6\xc6oc\xa0\xaeS@>\x15AJm\xa3S@\x10\xa3\xe6+3\xafS@d\xae\x1c\n\xd9\xa7S@\x9ag\xff^\xaf\xd8S@\x9dL\t\x86\xf1hS@`\xe9\xec\x06\xf6\xffS@\xf9\xdbf{\x99&T@6\xe9\x90=\xf5\xa4S@\x98E\x8f\xb3;\xadS@\xb6\xad\xefj\xc8\xadS@\x1ea\xe7|\xf4\x00T@\xaa\xaa\xbb\xa1b\xafS@I\x8f\xef<\xc1\xadS@\x06^0\xc9^\xa2S@\xe92D\xae\xe8\xa3S@\xc3\'#\xa7\xf1\xacS@\xe7\x1f5\xc8\xd9\xb1S@}\xe4\x83m\xfb\xa5S@\xd9\x16\x8d\xe6dzS@\x89\xdb)\xd8\x85\xacS@F~\xa0\xe8\x8cTS@h\xc6o\x1b\x17\xa8S@8HP\xbd\xd2\xa7S@\x07\xb6A\xf1\x7f\xadS@\xd2\xae\x90\x0c,\xadS@\x90x\x04x\x94\xadS@\xa8\x8a1g\xdc\xe7S@\xc3\xa83\xf1\t\xadS@r\x01\xeb\x9c3\xadS@\xf8\x161\xe5\xb5\x04T@\x81\x04=\x13\xccSS@6]\xb7\xee\xe8\xabS@\xc0^\x1d\x0e\x8f\xabS@\xc0N\x15\xfb\xf8\xabS@\xdbq\x19\x87\xf0\xa2S@\x0cPk\xc6)\xacS@\x03\xebV\xcf\x1c\xabS@\xfb\xaa\x02\x95\x8d\\S@\x06_\x8fy{\xacS@\xc8\x8e\xa8j6\xacS@\xde\xde\xdd\xe3V\xacS@ \xc9\x14\xae\x11\x11T@\xd7\xdb\xff\xde\xbceS@\xc1\xa4\x97\xcd+\xacS@XJ\xea\x93\x00\x81S@d\xeb\xf8P\x89\\S@N2\xa0m\x85xS@\x8fC\xec\xee\x07\xa6S@\xac\xef\xbd\x98VxS@\xe6\xe6\xa9\x85\x91\xaaS@=$\xe1\x8a\xb2\xaaS@/\xa4\xd6x\xf4\xa0S@\xb5@^\xf0\x0f\x9eS@\xba\xbf(a\xb0rS@\xd5\xbe=\xd6\xed\xa2S@\x10z\'\xe1\xc2eS@d\xf2\xc0\x91\xc7\xacS@\xaea\x96\x05\x83\x02T@\xffpw\xd5\x8a\xabS@:}\xa2\xc4\xeb\xedS@h\xbaCv\x02\xacS@L\x01FM\xd1\xa9S@\xf43\xf1\xd7L\xa9S@M\xeb\x000\xb8\xa9S@\x12\xe5\xdf\xb0\xdb\x04T@\xa2p\x9d\xa3\xbc\x7fS@\xd5&\x03\x02\xa2\x04T@\xd4\x11t\x8b\x13\xa9S@\xad\xadr};\x7fS@\xa0@\xc4\xdc\xaa}S@c"-\xcf\xa7\x11T@\xbc\xcf\x1dO\xe8yS@F\x9fI(~zS@X\xe8\xa9[\x07\xa6S@\xaey\xbb\xd3D\xa9S@\xc2\x95\x9f\xf3\x92vS@\x829F\t\xeaxS@\x1c\xbc\xed?\x88\xaaS@\xba\xee\xa6\xf0\xa0\xaaS@(yt\xc5\xb2uS@0\xdd\xc7\x07\xbfvS@N\x87\xd5=\xeb\xa6S@\x08\xae\xa3\x90\xc3sS@\xec\xff!=\x89wS@\r\x95hA4\x07T@z\x8b\x03\x7f~yS@\x98cG\x87`wS@\xf5\xb8\x06@F(T@g \x19~0xS@\x05Y\xc2\xd6Z\xa6S@\xd8ze\xea\xf0}S@o\xd0\x16\x86O\x08T@H\xfc\x86\x98\xd2\xa4S@\xd0\xc0\xd8\xcdb~S@\xc5\x00r\x05%~S@\x8b\xab\x85\x9a(vS@\x96-t\xfb\x0fjS@t\x06-k`\xa4S@\x14e\xbdm\xa9~S@\xc0\x12\xdd\xbd\x0f\x9dS@\xb7\xd9A\x9a\xf6|S@\x04\xbb>\x9e\x82\x0fT@\xf4v<\x02\xf3~S@\xe7\xc5\x89\xffh\x9dS@s\x06@\xbe\x93\x82S@\xdcEzKi%T@u\xcfY\xc3\xb3jS@n\xba\x7f\xedD\x9dS@M\xff\x86)\xc2\x9bS@\xcc.%:+\x83S@\x1b\xc8\xf2\xbe\xde\xa6S@v\xca1D\xe1{S@\xc6\xb0\xe2\xac\xaa%T@\xd7\x13\x19\xee\xafzS@\x10\xc6\'/ncS@\xed\xc2dE\xc9$T@D\xb9\xb8\xac/bS@\xb6\x8ec\xe8\xd9zS@\x87s\x03\xd7(zS@{\xea\x18\xef\x8b\x99S@W:>\x86CcS@\xb4\xe7x\xc4obS@\x06\xd3\x85\xe3V~S@\xd7w\xcc\xb8\x18{S@\x11"M\xca\x9fwS@8\x91iM\xfczS@[*# S&T@\x90\x18\x07i\xb0\x11T@\x9a\xba\xd9\xbc\xdfzS@\xe460\xdd\x1f&T@\x83P\xd4/\xa1\x98S@\xf7\xc1\x86\x7f\x9d\x86S@\xa9\xe5\xc6\x05\xda\xa1S@nl\x91\x7f\xfawS@N\x92o\xfa\xa5tS@\xa0\xbf\xf9\x033\xa0S@R\xa0(\xc44{S@\xd2\x8e\x83Hk\xa4S@+\x05\x8f\xab\x05cS@\xcfW\'9\x93\x98S@\x1a!\x05<\xa4\x7fS@\x9c\x9a\xde7\x91{S@N:G\xad \x84S@\x87\x9a\xba\x8e\xd2%T@\xabGA\xb2\x8a#T@y\x9e\x8d\x88[cS@\x96\xc9+l\xf7\x17T@\x80(a\xf6\xbfvS@\x9c{\xa3\xd9\\rS@\n\x00\x11\x93E\x99S@@_\xec7\x00~S@\x9f\x8f\x9adGyS@\x83\x10\x96%8cS@/\xd5\xceI\xb6{S@r\xfc\xe2\x95h~S@\x08\x0e\x8f\xdd.#T@c\x12\x8f"\x85\x9fS@\xc9\x00\x06\xa6\x82yS@\x03\xd9s:\xa9\x1dT@\xe0\xe3\x0b\x1fQ\x18T@~F)\x8e\t\x9cS@T?J\xfbxxS@\x16@\tD\x02xS@N1s\xaa\xe9rS@\x8a\x8f\x82\xcbqtS@\x00\t!\xe69#T@\x1f\xf2\x1c\xa6\x9f\x87S@<\xd2\x1d\x8e\xf8\x9dS@\x15\x8e\x83\xb8\x1f\x9eS@\xe3\x01*\xbc\xb8\xa1S@q\xf1)\xe2\x8d\x18T@\xdd\x8d\xdd5\x1c|S@9\x87\xf7\xb9oxS@O\xe8q\x8b\n\x9eS@_\x86\xf5\x871\x9eS@\x96R\x94\xe10mS@8@\x8f\xf7:\x9fS@m7\x11\xbe\x15\x9eS@\x9aQ\xa8\x11C\x9fS@\x14\x1e\x1d\x14I}S@\xf7_6\x97\xe0\x95S@\x81\xd4\x1cl\xb7|S@|$\xf8\xa78\x16T@\xf6_\x9aO\xf6\x82S@\xa5_\xfa\xf5\x1d\x94S@\x89\xd7\xe3>\x04~S@\xf76\xd1\xbcB}S@\xdft[\xa8\xb3}S@\x1f?\xe3\x0bh~S@\xafZ^\xa1\x03!T@\xaf\xb5\x0b\xee(\x7fS@\x8d\x83B]=\x84S@\xa5x\xe8\xd0\xfa\x9aS@\xec\xa1\x1f\x1e\x8d\x83S@c\x9bk\xcf2\x83S@\x11+mjP\x7fS@,_\xceR\xe1dS@\'\x1c\xf89\xcb\x9bS@\x10\x93\x83\xe5\xe2\x83S@\xa1\x81\x88\xe7}\x9bS@F\xf2\x98\xa2\x97\x84S@\xb9`\xa8a\xffdS@\xe1\xd5\xe4\x8a\xc7\x9aS@\x0e\xf6c\x15W\x99S@\xa4\x8e]\x827\x9aS@\xa9\x15\xd6\x93\xa7\x87S@\x08\x9c\'\xcf\xc3\x15T@\x00G\xf5\xee\x01\x9aS@\x9a@\xf3=\x15\x9aS@\xba\x12\x94W\x19\x9eS@\xf5\x12\xe7\xb5\xa7\x99S@N.0x.\x9aS@\xee\xe6\\\x94\xacrS@\xef\x13\x85\xb7;\x87S@\x96V\xe7\xec#fS@\n\x8a/nL\x7fS@\x17\xcf6\x19\xae\x87S@\xdcy;\x1cf\x9cS@r\xec\xfa\xc1[pS@\xffb\xb7G\xc1\x7fS@^$\xbd\xdb\xbc\x90S@\x89\xe4\xa2\xbe\x1d\x83S@\xe7\xbf\xc1\xe2\xcc\x9cS@\x07\x8d\xa6A\xb6\x7fS@\x14\xac[<Y\x87S@\x165\x0c\xc5&\x9cS@B4\xfaLV\x9cS@x\xfc\xe7\xfe\x85\x9aS@\x8d\x98\x91`U\x1aT@iw.\xa7\xd9\x9bS@\xd1g\xa5\xe0\xcfoS@\x9b\xedR\xd2\x96\x8fS@\xa7\xb8\xbc\xf8\xa2\x87S@;@\'u\xacoS@\xb4\x08\xa6\xe9\xbb\x96S@\xcb[\x88vt\x8cS@\xd3M\xba\x99V\x8fS@\xd43\xddaWxS@\xb5\rZY\xe4\x95S@\x06\xd8\xd4\x84\xfe\x98S@\x17\xd0\xac_\x07\x8dS@r\x0b\xff#\xeczS@h\xbe\xebA\xfe\x8eS@\xdf\xcf\x02\xa2\x87\x8bS@\\\n\xa7\x87B\x99S@\xd0\xe2>\xb40\x82S@\x0f\xbf=\xf4\xcbfS@\x7f\xefVOL\x8bS@7\x1a\x1a\xb1\xf2oS@I0B\x1b\n\x85S@\xadp\xe5(q\x12T@5\xf3G$\x8f\x89S@\xdf\xad\x93cM{S@\xde\x870\xa69\x84S@\xb1\xd4\xe42\xd3\x81S@\xd7\x9fWR\x15\x8eS@\xebF\x8e/;\x84S@\xf4\xf4*\x9d\xa5\x82S@\xeaJ\xc7\x13w\x84S@\xb0\x1d\x1a\x13.\x84S@\x12\xce\xca\xa3!\x89S@\x7f\x1b&\xde\xedoS@J82\x0f\xc3\x84S@kT\x1b\xa6\xbe\x93S@\xec5\xa5\xf3\xc9\x12T@.\xaaZ>\\\x8dS@\x8e\x9c+\x12_pS@Qh{!&vS@\x0e$\xe4%5\x84S@\xfd\xe8\x1a\xe8\x89\x83S@\x01G?\x99\xda\x85S@S\xa7\\\xb5\xd1\x88S@\x9c\xd5\xb7\x83\xaa~S@\x83\x87f(\xa2\x13T@b=\xbe\xbb\x11{S@>\x92\xaf7K\x92S@-%m\xfc\x0e\x92S@\xf0\xc9\xda\x12r\x8aS@\xa3\xc1\xe1\xd0o\x8fS@\xf0\xe8E\xcf\x03\x86S@\xfe\xbc\xf52G\x86S@\x8e\xa41\x1e\x86\x86S@\xb1/4S\x9e\x89S@\xc2\x1bz\x98\xa9\x14T@\xe3H\x16;h\x89S@\x99e\x97\x8e\x8a\x90S@\x97\x17\xddQ\xa4\x90S@D\x0f\x88\x03Z\xaeS@\xe8\xd2\x07&\xc3\xaeS@\xb8\x8d#\n&`S@\x07\x10\xa0\xaa}cS@\x95\xba%\xf5\x8b\x86S@w\xda\xfb\xfa\xed\x13T@\x1a\xb3\xa4K\xee\xcfS@\x99\x03-=\x8f\x07T@\xfe[p\xd6\xde\\S@\x05K\xbc\\,\xacS@\x9c\x11B\x1dO\x95S@Ut\\\xa48pS@\x1b\xc5\xc6}\x8b\xdaS@\xed\xeb\xff\xe4\xaf\xd9S@\xb7*]\xd2\xa9bS@M\x83\xd0%\xd5\xa6S@;&\xf6N>\xc8S@\xca\x1e\xc1\xe6x\xb0S@L_\x0c\x0fu\x01T@\x12\x96\x0c\xf4\xb5gS@Cz\xa6 \xed\x9fS@N\x8bi\\`\xddS@(\xe5\x0f\x1d\xb3\xdbS@PY|\xa8\xf3\xdeS@\xf3\rNa\xd6YS@\x0fP9G\xf1\xa2S@\x0b\xbb%\x9c\xf2_S@\xba;\xcd\xbd\x8c\xf2S@Q\x15Iq6\xa2S@\xce\x11\x9aS\xdd\xacS@\xe0\xab\xd5\xea\xcd\xbdS@\x17=U\x15\x85\x02T@7V\xf0\x9d\xdd\xd1S@C\xf8\x8a\xa0\x03\xc8S@\x08e\x00D\xcd|S@?}\x8bQ\x1c\xb9S@\xe8\xa50\x91S\x9aS@N\x98\xb8\xa8yzS@\tu\xdfB\x1f\x06T@\xb7z\x0c\xd4.\xcbS@\xafc\xfd\xf6\x8d\xb0S@\xd0\x98)P\xa3\xd7S@\xe07yr-\xafS@m\x19\xeet\\\x1fT@a\xc73x_\xa7S@\xa0\xf1\xa6hc\xd1S@oy\x16\x0e\xafgS@~\x1e\xac9\x08\xcbS@;\xc9\xe5\xad\xdb\xecS@9\xd3\xb0\xb6DrS@\xbdU\x12\xef\xfa\xcaS@\x99>\xfc\xae\xa6\xdcS@\xd5 >\xe6w\xd7S@\x96\xde\xb4\xc7U\xd8S@\t\xbe\xf9\xfd\x16\xbbS@\x08P\xa1\x8b-\xd9S@R\xf4%E\xa9{S@F.\xe1g\x89SS@[\xb9N)\x16RS@)\x90\x03\x99\xa3\x84S@#z\x7f\xa5\xa4\xd9S@I\x8f\xa7\x8fMRS@\xc3O\xceD\x80\xd9S@Z!\xcd\xc9[\xd9S@x\x0cg\xce\xef\xd9S@?\x89\x1f\xf53\xb0S@\xbb]\x0c\x05\x15\xc6S@\xf7+B\xfd\x04\xabS@I%\xde\xc3;eS@+\xd3;\xc5\xca\x9fS@\x8b\x86\x19\xe9g\xcfS@O\xedB\xe4I\xdbS@\xd9\xe0\xf5\x16\xa0\xdbS@\xb6o94\xdd\xc5S@\x9fD\x92\x08\x0e~S@\xf0\x04\nU\xc2\x9aS@S\x85\x88\xe8J\xdaS@U\xb7\xb56\x87\xd1S@\x00\xa8\x10\x8d\xf1\xa8S@\xfd\xc1\xa9>\xd4\xc9S@ \xdcB\x98\x97SS@h\\\x8d\x9fpTS@L7G\x1fC\xd5S@\xfeY\xe8m\r\xd1S@q\x91\xa5\xb7x%T@\xef\xf6\xcf\x88\xe2\xb3S@\x99B>?\x08aS@%:x\xe0Z\xd5S@\xa6-\x1e\x03g\xd4S@\x85!_\xbcA^S@r\x0e\xea$m\xd4S@\x16\x02`B\x9a]S@K\x83\xdb\xb1+XS@,\x82\xf7\x1d\x91gS@\x94\xacO\x11\xa2TS@r:\xcc\xef<\xdeS@\xf5\xb1\x91"yxS@qe\xfc\xa9\xa8\x07T@\x89\xe3H\x92\xa3\xb2S@f\xa4\x8f\x87\xf5\x9dS@\x16Da\xf3\txS@?.\xcb\xe6\x12\xb5S@\xa4K\xd1\xa5\xba\xd9S@0\xe3\x91\xf3\x82\xb5S@\x0c\x1al\xcf\x04\x86S@z\x82!u\xaa\x88S@.\x86w\x99)[S@KfV2\x10\xd1S@9}\x98\'\x98\xd2S@\xffD\x01\x8e!\xafS@\xcc\x04\x9c\xca\xac\x00T@a\xdf\xbc\xd1-\xafS@\xd0T\xe2\xad\xb0(T@\x10?\x04\xd8\n\xd2S@<\x7fUp\xe7xS@0\x90\xd1#\xcd\xc8S@\xa70\x1bP.\xddS@[O\xb6:\xaa\x01T@\xdc\x08d\xa1\x9d[S@\xf6\xfd|\xf0*dS@tW[\x12\x1a[S@\xce]\xefRPyS@\x07\x97\x9e\xbe\xf5\xd3S@\xfa\xfc@\xb9\x84[S@\xfe\xd1\xffO\xfd\x9eS@=\xa7\xd5G\x98\xc1S@\xbfwz\x82\x8a\xccS@\xd9;^\x07\x99\xc9S@O\x9f\xee[\xd1\xc9S@`{\xd1\xdeW\x83S@G\x17<\x1a\xa7hS@+H\xe0\xaf\x90\xadS@\xc8\x88\xa5\x04\xcedS@\xdc\xbf\xb7\x8d\xd1\xabS@\xe1\xcf\x91\x86\xad\x12T@\xe0\x8e\xb1\xea\xfdyS@\xd8E\xf5\xeb\xe8\x11T@\xd8_k\\DzS@\x84\x1c:\xac\xbb}S@\xb3NL\xa0W\x13T@\xa67\xf8\xe8\xcc\x12T@\xf4\xed|\x95M\xcdS@8\xffH\xc5G\xd9S@r\x8f\xc3\xdb\xec\xd6S@\x11\xf8\xb8J\xb2\x11T@\x1e\xcb\x93\xd4\x81yS@\x04\xe9\xb7\xe7\x0f\x11T@b\xb0|\xbc\xcd\xd0S@\xffL\x07\x8b\xef}S@]\xe2\x0eD"~S@\x98/\x93\x0e\x97\x1cT@\xba\x8f@\xd9\xda|S@2\x9dy\xfa\xb8\x15T@p\xcfX\xec\x19\x83S@}\xc1\x81T\xe7xS@X2\x85\xc70\x83S@\xf6\x00\xbb\xe2~\x1bT@\x8bIW\xfb\xa9\x83S@\xbe\r,D\xe3zS@\xee\xbfS\xaa\x94zS@;t\xb4`F\x14T@;\x8f\xcdt\xba\x83S@6\xab\xd6g\x15{S@\xdbp\xfa\xf3\xdfzS@R\x05\\\xccf{S@\x89\xc8\xdc\xfdE{S@c\x19\x931i^S@\xb8\x0eP\xaf\xe3zS@`\xe0\x08\xf4\x8f{S@&Q5\x80\xbclS@Fx\x7f\xc8q|S@uF\x14\xea\xcc}S@\x0b\x17\x9e\xd5\x14}S@\xfd\x87\x07\xb6\x0c\x87S@\xdd\x1d\xf9\xe5\x18\x83S@\xf3\xdf\xdb\xbbB}S@8\x8e.\x8e\xc0\x82S@\x03\xbc6i\xe1zS@\x19w\x00\x18\x1e\x7fS@\x14\x86Aj1\x83S@\xb9\xc5\xdb\x1dO{S@\x1b\x03\xb5\xcbj\x86S@\x86\xea6\x9fj\x87S@\xfa\xf1\xb9\x16Q\xbfS@:y\xc8\x18\xb3\x87S@:\x99\xe1e\x07\xc9S@!\x12f\x01\xe4\x86S@\xae\xa2n%E\x87S@;y\x1c\x9f`\x7fS@\xa6\xb2M\x15\xaa\x87S@v\x0e\xe6 \xb1\xc8S@[!\x0ef@^S@\xbdv\x81-QxS@\xcd\x14\x81\xc1\xb4\x7fS@\xc5E\xa2\x98\xf0]S@(\xec9\xe1\x90\x87S@?\x9b\xdf\xfe\xebwS@*\x90=\x14\x08\x1aT@\x02L\'\xa8\xbc\x87S@c\xc0\xbe\xec\x8f\x8cS@\xf4d\x89\x0c\r\x8dS@\x88D}|%\x8dS@\x1e\x9c\x0c<\x11\xc8S@\xb2kW\x97\x07\x85S@\xf4c\xc61\x93\x13T@\xa6\xbc\xf7\x8eA\x84S@]%\x9d\xf5\x8c\xc8S@\xe3E\x98eC\x84S@\xa0\x8d\x15\xc8\xb0\x8cS@~\x91\xb71E\x84S@\xf6\x08\xf6kH\x8dS@\x00\xd2S\x99\xc1\x84S@\x91D\xdb\x8b\xdc\x82S@\xa0\x9c@\x91\xa1\xc1S@\xb2\xc6;\xb2\x85\xc1S@\r\x8fTz\x81\x1fT@\xe2\xe1\xa2\x990\xc8S@\xe8\x96\xa4\xb2A\x84S@\xdaA\x11#:\x84S@B>qzy\x07T@\x94\xad\x02$W\xc1S@\xde\x1d%&!\x86S@\x7fP\xd2\xce7_S@\xe2\xb0YJ[\xc0S@\x93\xf1E~\xd1wS@/6\xaaP\x81\xdaS@\xa7W\x02\xb8t\xd9S@b\xa5\x05:z\x90S@\x86\xe2p0e\xc0S@\x1d\xb5\x8e\xb11\x90S@R\x87O\x18L\xc1S@y\x90\xac?\xbd\xd9S@\xf1Pn,\xc5\x88S@\xa0\x92x\xfd\x0c\x89S@\xb5\xacFN?{S@&\x14g\x15B\x8eS@\xee\xbc\x8c\x03dpS@\xc7\x04W\xaa\xcc\x88S@\xd2\x9d \xcb$\xccS@\xd8\xa0\xb9\xe4\x06pS@\xe5\xd7\xa3\xc5\xba\x92S@\x8f\xfcu\xf4\xaa\x92S@\xfe\xe41\xfd\x8f\x8bS@\xef\xa0\xc1\x00\xe2\x8aS@\xbd\xc5\x9d\xc6\xf6\xdaS@9\x15Z\x9b\xb2oS@\xe8\x97\x88G\xd4oS@\xb8\x9a\xbfD\x1d\x8fS@\x97%\x03V\x87\x9bS@\xe3\x1a7J\xbe\x99S@e]\x021*#T@Z\xaa\xa4\xd2\xe0nS@\xb4\x08\x8dd\xde\x9bS@8ekU|#T@\x0f$\\\xb1\xd7rS@U\x86\x03\x89e%T@\xfc\xb5N\x96\xd7\x9cS@^\x05\xc3\x12\xb4\x9cS@\xb5\x0ecv\x0eeS@\xbf:\xbd\x19y\x98S@\xb2\x1b\x01\x1b\xa3uS@,9\xa60\xb5\xdbS@%\x88\xb6\x07\xcddS@\x94\xe6\x93\xe1\xd0\xc0S@\r\xc4v\xdec\x9cS@d8\x98\rF\x9bS@\xcbIs\x86\xb2\x9cS@\'\xb4LPRdS@\xcb\x1f;\xa2\xcb\xc6S@\x84\xec}\x03\x85oS@P\xb5 d\xcb\xbcS@l\x82\x13\x9d\xb9\\S@ \xfc)\xaa-\x03T@L\xf3\t\x10\xff\nT@\x94\xb3\xd6\x171\x91S@\xf7\xef\x0e\x0cU\x0bT@e\x03F\x85\xe5\x03T@\xee\xe3o\xb3\xd0\x02T@\xf9\x81s\xc1\xb3\xbfS@\x8f\xbf\xa4\xb1P\xc8S@n\xed\xba\x13\x86\x9bS@\xc5?\x17\x7f\xc6\x9bS@\\Q\xd9~\x9d|S@\xb3\x03i\x83\xb8cS@\x1c\x037n2cS@\xa9\xc2\x1e\xe0\x14\x94S@\xe4\x06>D[cS@\x97y\x0b\x0b\x10cS@C\xe6o\x1a\xb6cS@\xf7\xcb2D4aS@\xd9\xd7\x9f}\xb8\x07T@\x96)7\xa7\xcd\x96S@Se.\x95\x15\xc6S@\xd61\x82\xc4\x16\x9eS@q\xc4\x87\xa4\xc7\x95S@b*\xc4IY\x9fS@\x06\xbdU\x1a\x04\x9eS@:\xdc\xbf\x90\xa3\x9fS@\xd7\xc9\xd6M\x8d\x9fS@\xc9?\xe5\xa1*\xc6S@\x9f\x08\xbb\xffF\x99S@#2r/czS@m\n\xd3|\x04\x9aS@\x17=%\xc1\xd3\x99S@\x19\xd6S{HbS@\x87ZR\xc3obS@u\xde\xfd\xbaG\x97S@\xa6R\xb9\xd4\x98\x01T@\xbeD\xc9\xe4\xbb\xc5S@\x81\x83\x9c\xde\x9c\xa1S@\xc0*\xed\xf2\xa9\xa1S@\xf0e\x88-\x98\x98S@\xe4\x95\x15T?\xa0S@\xcc\xbf 7\x0f\x05T@$f8}\xa9\x01T@,I\x84>\xc1\x03T@\xf6\xb1$\x87\x96\x99S@\x9f\xbf\xaf\x96\xc2\xb8S@\x89I\x04\x88\xff\x99S@\xae\x15\xd7\xb9\xb5\x9cS@\xedtq\xdf\x05\xc3S@\x9eg\xa2\xb9\xfbbS@\xfd\xb4\xc2\xdc(jS@X4h\x97{\xc1S@\x0e\x18\xd3\xab\xfb\xffS@Zu\xd4\x81\x0e\xc1S@\xe4\xb8~\xd5\x03\xb7S@\\\x80\x08\x1e\xb6VS@\r\xe0v\x1e\xb0\xfdS@Ze\xd3\xcd\xe3\xfdS@\xb6E\xd8\xb2g\xa6S@Qh\xc8\xebT\x9eS@y\x1f\x99F\x10\xc0S@\x86\xa2\xb2\x1d\xba\xa0S@\'\x0f\xcc\xbf4\xc0S@\x18\xc8\xfb\xc5\xfeaS@\xbfY0\xf6\x99\xaaS@\xa3\x04\x8cAp\xa9S@\xcd\xf4\xd5\x83 fS@\x89\xfe\x8b\x01#\xa9S@5\xe4/\x1d\xd0\xb5S@\xb4\xe4\x91\xd1\x8c\xa8S@(\x13\xad\xef\x17\xffS@q`*\xda\xb3rS@/y|\x86\xa0\xaaS@\xf5\x95\x9e\x7fY\xa9S@<FO\xd2NaS@,\x0b\xeaP\xc1\xa9S@\xd6\xfe\x11\xd1\xb5`S@-\xd9\xc1a>\xb9S@\x9b1\x8d\xa4@aS@m\x06;^g\xb0S@\xfe\xe6c=r\xb0S@\x9b\xfce\xe0\xb3\xb8S@%Q\n\x18\x8d\xb8S@\xd6\xd7\r\'\x1a\xb4S@e\x97$d<\xadS@\x94\x95\xac"\x07\xa1S@7.\xd5q\x97bS@L\x87\xf1l\xa3aS@\xedp\xdc\x99\xd7\xa6S@\xf4\x0eXM\xab\xb7S@\x15\x0e:\x97\x88\xa1S@\xdfN\xc9\x0cWaS@+\xa8\x14\xbe\xb0\xabS@\xfd\xcbL\x7f\xe4\xb7S@\x8f\x8c\xb8\x06\xdb\xa1S@/~i\x9c[\xacS@H\xba\x02\x83\x87\xacS@\x8aS\xe9-Y\xa3S@{\x0c\xfaKm\xacS@\xf3\xec\xaf\x8a\x0c\xa3S@|9\x18]\xf2\xabS@\x12?_\x81\x9dWS@#\x83<>\x81\xb7S@\xc9\x9f]Q\x14\xafS@2\n8}\xec\xe0S@>\xd6\xab\xf6v\xadS@\x9bo\x91\xd5\xa7\xadS@=fl\xaf7\xe1S@k\n\xe8\x8e\x82\xadS@\xbb\xf4\xe9\xff5jS@\x02%\xf8iT\xb6S@\xa2\xfc\xa6>\xc9\xb8S@\xdaG\xcf2\xdciS@\x9d\x0b\xa6e\xb8XS@\xc4\x15\x80\xf5D\xb2S@\t.\xcb\x07\xc7\xadS@\x83\x19q\xa4\x8e\xf6S@A\xb5O\xb8I\xafS@\x90\x8bd\xec\xdf\xe1S@\xce\xca\xd6\xd7\xb7XS@\'\xd2\\\x9e\x17\xb2S@e\xeb\xa31\xdc\xadS@\xed\x9f{\x82\xd0\xadS@V\xbd\xb1\xb1\x0eeS@yp\x9d\x02\x85bS@~\x8e\xe9\x91\x93\xb0S@\x7f\x8apy]\xafS@l\xa6\xec\xab\x1a\xa5S@D\xad\xb7fR\x9fS@\x81Y\xfc6\xff\xafS@&\xd1\x92k\xe0\xb4S@\x9b\xa9\x05S;eS@$\x16\xb6\x98N\xf7S@+\xe0\xc0\xb8?\xb0S@\x1b\xf1\xdf\xc8\xd2\xaeS@\x7f\x16\x89\x98\xd5\xf6S@\x95\xaf\x89r,\xb8S@\xba\xc5[\xd9\xd3bS@\xef~p\xf8\xe7gS@\xe5\xbb\xa4\x8fW\xafS@w\x18\xc3\xe8\x10\xb8S@\xf9\x86D;\xb3\xaeS@\x0c\xa5A(\xa2\xf6S@v\x91\x1f;\x85\xa6S@\xdd\xd4\x98C9\xb7S@\x01\xb6\x83\xf1\xff\xaeS@3\xb0\xff!d\xb0S@\x0e\x12\x1c;\x11\xb7S@ncA\xb4"\xa1S@\xe5B:5\xa9\xb0S@\xdd\x8d\xd6\xe7!\xb0S@\x01\x7f\x86\x0b\xa1\xb5S@m!E|\xf9dS@K\xd8J\x80\x1e\xb3S@T\xcd\x9a=W\xb3S@:u\x8b\x8e2\xb2S@\xfaL;B\x08\xacS@\x9d\xa3\xeb\x9e<\xb5S@\x13\xbe#\x1b\x88kS@~p\xddY\t\xeeS@\xe1\xd8\x96E\x83fS@:rk\xcb!\xb2S@\xf9\xa4\xec\x06\xba\xb2S@\xe3\xf6J9\xb5\xb1S@\xd7\xe2\xce\xd4\xed\xb2S@\xf8^^\xf9\x13eS@_4\x8f\x8c\x7fhS@54\xc5R\xe1\xb4S@\xd8\r\xe0\x89WfS@\xc2\xb8\xb3$\x00\xb1S@\xebw\x8b\xeef\xb2S@\t\x05w\xf3\x95\xb1S@g\x07\xe3~j\xb5S@\x01+\xc8\xb0\x1cWS@\x1a\x92">\xc7\xb0S@\n\x89\xbe\xb7X\xaeS@\xbeM,\xee\x12hS@\x8c\xb4\xebp\xad\xacS@\x8b\x8b4\xc7\xe9\xadS@\xcd\xc9:*\x0f\xb1S@\xcb\xc1\xa0Z\xadqS@\xbb\xd6A\xc8\xa3\xacS@\xb5h-"N\xb0S@\x11\xe5\x1e\xfc\x14\xafS@W\x04#f\xa7\xb4S@\xe0/q\x93\xd4\xe7S@\x86s\xc2\x19X\xafS@#\xfa\xfe(\xedfS@\xd4\x07\xa9x\xb3\xb5S@\x00v8\rt\xafS@\xd5\x8d\x17Z\xe0\xafS@T\r\x7fnU\xf2S@\xec\r\x06\x92\x82\xb0S@\xa7>\x11\xd6\xe1\xa4S@\xe5\xe4rUF\xb5S@N\xdc\xe1\xa6n\xb7S@0To\xeey\xafS@\xe2\xe6\x85h\xc8jS@oo;sg\x9bS@\x80C\xb1)@\x9dS@\x9b\x98\x17\xee\x06\xd0S@Sw$\xa1J\xb3S@o\xbf\xf3w\xd9YS@ \x053\x81\xbc\xd9S@7\n}\x8c9\xbaS@\xbf\xe0\xbeE\x9eyS@\xd8\xfbS\xcb}\xf4S@\x82x\xb8U\x9d\xc8S@\xcc1xt\xe5\xaeS@#\x84\x8a\xf9\xb1\xe6S@8\x9a\xcb\xa8@\xa0S@-\x12\x87\xf4\xda\xb3S@\xc2\xfe\\h\xc5\xd3S@p\xa0\x1f\xde\xadbS@\xcd\xc8\xf8\xfe\xce\xddS@d\x16=\x96wmS@9\xac\xc9\xa3\x92\xccS@=\x1e6 \x85\xd8S@\x9d9b\xea\x10dS@f\xa1\xcb\xc5\x14\xd8S@\x07\xd2x\x156\xa7S@\xfa\xfd\x8c\xd7\xf9\xd7S@\n\\q\xbf"vS@\x81\x80\nX\x8c\x9cS@0\xed\x1eCC\xd1S@\xea\xa8\x88\x1c8\xa2S@b5f\xec\xc8\xc0S@\xc0\xef9:\xa9\xb3S@\x8b\xb8\xd6BPbS@#\xe1\xa7\xd8\xdeyS@)E\xb0\xf2\x97cS@_\xa4\xcb\xf4&\xadS@\x92\xb6n\xb5\xb3vS@u\x8cC\r\x83}S@\xd4J\xe6\xbd,\x81S@h\x94\x0cY\xe1\xcfS@\xef\xc3\x88\x7f\x97\xb8S@\xdbs\x0b\xc8B\xd5S@\xc5\x0fK\xbd gS@NS\x8e\x02\xbd~S@q\xcc\xbe\x89\xc4zS@<o/\x91h\x84S@\x05\xae\xc5A7eS@\xe9\x97~@AcS@\xbf\xdc&\x04\xd7\xb5S@\xe0s\x1e:\x92\xc6S@I\x121Q\x93\x83S@b\x0b\xea\x92\xf1US@\x08\xf3\x94=\x84\xb3S@\xd2\xc3\x0b\x8f\x14zS@\x01\xeaM\xf84|S@\x92\x10\xe7O\x7f\xb0S@A\xd8\xef\xf2 \xdaS@\xb7)3\x80\xa5\x88S@\xa2gmXe\xa4S@9\xc4XO\xce\x88S@\xed\xab\xf7<\xa2\x87S@T\x16\xa8\xee\xd6yS@\xbf\xffg"\x90\x82S@\xcd\x19\x0e:\x98\x07T@.c\xee\xa9\x8c~S@\xe9m<q\xf4dS@\xee\xcbT\x16u\x87S@?3\xf4V\xeb\x8dS@E|]3\xec\x85S@\xd0g\xe9\xc0\xc1~S@\xb6Z\xd4"\x17\xa1S@`\xcd\xf9\x12\xfa\xc0S@\xd3-\xad&[\xdaS@\\G\xb0\x99\xe1\x04T@\x82M\x18a\xfc_S@\x96\x04j\x86\xb8\x8dS@D\xf5\xf1\xc8ekS@N<\xb3x\xa7\xb6S@I\x01}\x1dT\x00T@X-h\x90<{S@\x06*\xde\x84 \xc9S@\x91\xff\xf1L\xa4\x9bS@!\r|\x926\xbeS@\xccZ\x18\x95m\xb2S@\r\xb9!\x81\x85\x9aS@`y\xdaF\xb7iS@\xe9\xc2X\xf5BfS@\xf8\xa5\xf2\xb8b\xb5S@\x04\xe5\xf0pe\xc7S@\xda\xc1\xb9\xd6\xa0\x13T@\xee\xe0\xd5x^\\S@\x16\x9a$\x0c\xbe\x99S@\xb1Z\x87\xeb\xef_S@\xd7{V1B\xbfS@U\x15\xa3\x91\x86\xb8S@\xf1\xa4j-D\xffS@\xdfx:&\xcc\xacS@\x0f\x8e\x13Km\x02T@\x83^\xe7\x8e\xe7\xb8S@DT\x85\xd2X\xd9S@\x91>\x1a1\xf3\xa8S@\x9cC&\x94R\x03T@q\x06b\xfc\x96bS@\xc4L)c\xa0\x9fS@\x0e\x92\x87vY\x01T@\xd1l\xb4(\x94\xf5S@\xd9\x01\xb1\x03 \xbeS@\xc5KF\xab\xd4\xa4S@a8\xe2q\xfe\x98S@a\xc6\xa2\x9bL\x01T@V\xbf\xd5\xf55\x00T@i\x83\xa8\x91\xb1eS@\x1d;\xb0\xa9\xd0\xa5S@\x93,[y\xb0\x9eS@=\xd6\xa2\'\x03\xadS@K\xa1\x83B\x11\xc1S@\xab:\xedBC\xc1S@-\xdf\xa2S\x88\xbeS@Ubpw\x86\xa8S@\xb5\xd8O\x92juS@\xe7;\xfa\xc9\xd7\xb5S@\x9e\xfa\xbb)\x14\xa6S@{\x1f5$\xa4\xaaS@\x15\x8d\r\xd0\x96\xb7S@\xd4#&v(\xacS@\xc8w2\xb2O\x9fS@\x05\x8f\x1fF\xfd\xb5S@\xff\x0c\x88\xb2\xaa\xb6S@\xb4W\x07\xa4\x90\xc6S@(\x99\xd1\x138\x89S@\x1eC\x06\xf6l\xc9S@\xab\x17\xcc\xdc\xf9\xc1S@R\xbc\x9f\xc13\xb6S@+4\x85l\xf1\xa2S@\xde\xd4f\xb8\xe3\x01T@b\x10\xf3\x87\xec\xc8S@\x0f\xf8\x9c\xf5\xffeS@\x84iit\x8e\xabS@\xa8\x1afWu\xd0S@\x99\xf1\'\x80\x8e\x86S@\xc9\xdbyn\xe4\xb4S@G\x8e#\xad\xf6fS@\xf0%k\xf8\xf5\x99S@KIhZ\x80cS@\xac\x1a\xb3\r\x9e\xacS@b\r\x95\x13\x10\xbfS@;\x87Q\xc0,\xe7S@\x9c77\xef\xb5\xa5S@\xf3\xba\x0c\x94\xd5\xbdS@\xfe\xe3IoQ\xb5S@\x8ef@\xfcQ\xd3S@\xe7\xbf\x8e\xd1\x06\xf3S@\x99GW\x88\xc0\xcfS@!e\xf8\x0b\xa2\xb9S@F\xef\xaf\ri\xb1S@!\xca\x95_Z\x9fS@\xebT\xbb\xc6(\xe8S@:t\x81\\\x9b\xa9S@we\xebb\xcdgS@g\xd7\x0f\xd7\xeddS@\x82\xb22\xe3U\xecS@\xc3K\n\xeb\xd2eS@G\xc0\xda\xd4jvS@L\xc5P\xd4\xe7\x88S@\x98\x18~\xcdj\x07T@\xd4F\xda\x84\x13aS@k\xac\xf4\x03\x9adS@\x05\xa4\xf3\x08\xef\xa0S@\x9d7\x9f\x9e\x97\xffS@\xb8!6\xee\xee\xb3S@\x18\x96\x1a\x06\x83\xbfS@\xd8f|\x1e\xec\xd1S@ \x9f@)\n\x9dS@5 \xcf\xcdf\xd8S@\xac\xa9`\n\\\x08T@\xc3\xa1#\x04\xec\xa6S@@\xee\xb8\xec]\xbdS@l\xc5`\x16\x15\xa0S@\x8c\x11]GV\xa9S@e\xfc\xfdj\xe3\xcbS@.\xa8\xdd\xc2\x04\xd6S@\x99\xa0]\xf4\n\x9aS@\n\xde\xde-\xc4\xddS@E\xea\xd0\xee1\xb7S@\xbe\xf9\x8a(Y\xc7S@\xb2E\xbd\xccdeS@\xd7<5c\xa0\xccS@\xce\x0f\xc6\xa6h\xd8S@Z\xed\xeb\xd4\x1d\xb5S@\xaap\xfd\xc0~\xd6S@ !\t\xb5\xbd\x9eS@\xfb\x8c\x9a{*\xb8S@\xe1{GH\xb7\xd9S@\x11+\\\x03$\xb9S@\xfb{,\xb2\x04\xb3S@\x9b\x85\xf4X,xS@\x9ev\xa8\xb5F\xd0S@\x859\xb7\x1a\x89_S@\xec\x8b?\x91E]S@O\xe0\xa6U`\xabS@\xcf\xd5\xf3\xc4\xad\xd7S@2\x14\xa5\x0c\xb8\x8cS@cN0\xe2\x89\xafS@n\xce\x8a^?\x02T@\xc8\xf4\xe5\xaf\xb9\xd5S@\xfax\x1f\x88\xcb\'T@D\xb2\xd2\xce\xa5\xd9S@\x01\x11f\x9a\xae\xa4S@i\xab3*\x1f\xcdS@y\xc3~\xdbszS@\x8dX\xbf4snS@\xaa!\xeb~i[S@\xb3\x14\x93"\x9dvS@<(\x00[IwS@ir#U\xf6\xc4S@\x08\x0c\xde\x15b\xd6S@\x18\x04\xf1\x80u\xc8S@\xc2\x8d\xe3\x88\xa2\x13T@2\xda_\xb2q\x7fS@\xe1/)W\xa7\x98S@\xe9n\x06\x8c\x00\xccS@\xec>A!g\x06T@\xd2\x16DS\xf0\xb0S@\xad\xfb!\x90!\xbaS@\'\xd7\xec\xe8l\xcdS@qj\xfahe^S@5\x8e\xa2\xc9\x1czS@\x00\xaa\nT\xd5\xd9S@\xcb=\x94\xdd\xde\x19T@\xa1V\x1fW\xb2\xfeS@!\xe7<{\xf8uS@z\xa2FB\xab\x9fS@\xd7\xb1\x8d\x0e\x8a\x7fS@a\xc8\x9cd\x0f\x87S@*Jh\to\xa1S@\xbe+\xd2\x19p\x02T@]\xd5H\xf6\xc0wS@f\xbc\xa3\x93KaS@o\x7f/\xcb\xc9\xa2S@\xedD\x7f\xeb<\xdaS@}\xf8Y\xa3\xbf\xa1S@\xb5rZ=\x1a\xcaS@oC\xd3\x85\x91\x9dS@W\xb7M\xff+\x87S@\xc0p|\xa7l\tT@o\x18\xc9\xcdV\x03T@J\x13\x85\x9d\x96\xb2S@9\xae\x9f\xd0(\xdaS@}\xdcS\xaf&\xf5S@+y\xaf\xdc;\x02T@Vj\xeb\xe8\xf4xS@I\x02m\x01omS@[\xdf\x10#1mS@\xcf\xc4\xf8i\xb8\x93S@\x8b\xa05E\xceuS@\x9e9\xfd\x01~\x99S@\x01\x83\xbcq\x90\xc8S@\xa6\xdc\xf6\x9f\xd3\xd8S@\xe3\xbb\xd6\xe9\x9c\x8aS@+=u\xcej\x8aS@Ag1\xf1\x7f[S@}\x89\x01\xb3\xb3\xc8S@\xd7\x8cZ\x06\xb3oS@\xe0?\xcf\xb2\xe9\xc2S@\xf9v\xf8`\xde\x90S@A\xee9\x98s\x03T@!r\xe5r\xb2\x03T@w\xfc*\xc84\x04T@\x8b\xc8\r\x93\x92|S@\x88\xe0\xaeI\t\x88S@\xef\xd7\x072H\x02T@\xea\xccu%\x84\xaeS@\x1f\xb7\xae"QaS@)+\xd9\xd16\x89S@\xe7\xbc\xe8\x87\x1b\xffS@\x97\x05\x8b\xd63\xabS@/ {\xf8*\x89S@\xa9\x1c\x9a\xa0\x10\x8eS@\xa7\x16\xa1\xb9\xabxS@\xe3^\xff\xb2\x99\x94S@\xf1\x16(\x1c\xfa_S@\xf2\x8c]\xd4\xfe\xffS@r\xc3)>\xf6\xc1S@V\x8dX\t\x97\xf4S@\x9a>\xdb\x01\xf0wS@d\xa2\x7f\xf6t\xcbS@\x11\xdb\xc5\xfd\xa7\xcbS@\xc1T>\xec\x04\xdaS@\xcb\xe2\xaf\xdbZUS@0\x04\\\x99m\x87S@\x05\xb3\x1e\xd3WwS@`>N2\xcd(T@\'\xa6\xcf8\xc2vS@\xe7D\xdf\xdaNyS@\xc3\x16i\x1d{wS@\xc2\xed\xe3\x80:\x93S@\xd5;u\xea\x85\xfaS@4\x91$)"\x9fS@\x1cU\xf1\xea\x1b\xd0S@\xf3\xacE\xdf\xdd\xb2S@S\x06L\x18l\xc2S@\xc9\xf4\x11Q\x05\xedS@\xbc\xd7\xfb{m\xc2S@\xf8\x85u\xde\xaa\xbfS@\x97,\x16\x17$\xe7S@\xfb\xc6\x83[##T@RH\xf4\xbe\xb5WS@sWb\x8c\x8euS@g\xb9-\x93\xcd\xc8S@\xe2\xac#\xb7"\x83S@1\xb0\xeb\xa5$\xb2S@\x10\xdd\xa7\xa0\x9f\xc6S@0a\xd97\x1b\xd0S@\xf7\t\x13\x86X\xdbS@\x99\xc9N\xef\xb3[S@\xccC\xdc\x93\xdc\xc9S@\x14\x1f0\x91\xfb\xd6S@\x1e\xa1`f\xed\xabS@\xf38\x14\xa2\x1a\xf3S@y"\x80|\x11\xcfS@\xf4\xb4\x10\xda[\xb8S@[+\xb1\x80\xd5]S@3\x8a\n|l\xdcS@\x87\xca&\\,\xb0S@\xcfG|\xb2\xee\xa7S@c\x10\x16\xa9\xc7\x89S@\x9b}\x8b\xe8(\xb1S@\x9fK\xa8T\xb8}S@\xcfs\xbe\xf9\xe2\xc1S@\x17M\xc2Yd\xbdS@\xdd\xf8\xad\xf09\xc2S@xJ\r\x8eh\xdeS@F>\xf2mI\xb6S@\t\xf6\x08\x92\x81\xecS@\xd5vBN>\xc8S@\xcb\n\x1b\x02\r\xfeS@)i\x7f\xce\xcejS@\xcd\xf9@C\x94\x03T@\x9by\x0f\xb2\xda\xc6S@\x00m\xac\r\xfe\xafS@\x07\xe06\x11\x95\xbbS@p\xdc\xaf\xeb\xe7\xadS@\x90\xe4b\x9e\xf5\xbaS@\xf9\x1d\x14U\x8f\xb4S@\x13\xf2\x88\xfc\xda\xb8S@b\t5/\xb4\xbbS@v\xc8a\xd5\xe5\xd9S@hh\x01\x08\xa7\xf5S@y\x1e\xbb\xdc\x01\xa9S@\xbc\xb0\x1aO\x16)T@w\xb8\x87U\x19\x93S@\xbeL\xf1m\xf9\xbdS@\x0eqYe?\xbbS@\xb7So\x02R\x90S@@\xb5\xff\xf5\xa8bS@\xfa7\x05\xe38\xffS@\x17\x97\xdaIu\xedS@r\x96;\xc8\xe9\xf2S@0n\xfc\x13\xa6\xcfS@\xd7)M\xd5\x00\x8dS@,\x80\xddE\x8c\x90S@3\x94\xabC\xf0\xb1S@\xcb\x95\x192\x9e\xb1S@+\xd8\xc6\x03\x9d\xffS@,7\x9c\xa5\xb1SS@t\xa1\xe2\xb8w\xd0S@\xb7\xc3\xf2\xae\x07\x03T@\xce\xbd\xae\x85\x0fcS@\x19\x94?\xe7\x8aTS@]4&\x11\x95\x02T@Y7\xb2Ul\xccS@\xd5\xed\x0c\x06\x19\x85S@fB\xfc\xc4\r\xc6S@\xe4\x89\xb3\x9a \x88S@\x93H\x8d\x12\x82]S@\x95\xd1\x86\xa1\x8dTS@\xb8\x0c\xafnbTS@\xc0i\xc7\xf1\x19\x04T@\x07=\x98\xa6\xe3\x03T@}\x17\xe7\xc2W\x02T@<\xd4\xce\x9b;\xcdS@nk\xee\xecU\xb2S@"m&.\'\xafS@"x\xca\xb3g\x02T@\x92\x18#A\xe9\xaeS@[f\xbbX\x9e\xfeS@\x99\xc4\'\xd2F\xb1S@\x8eI\xd4\xc8\x9e\xb1S@\xba\xdb\xdd\xec\x96cS@S6\x00\xea+[S@(\xab\xae\x19\xc8\xecS@4\xf4\xcc\x96D\xfcS@\x068|\xc5\xe0\x87S@\xcc\x89\xa9\x05\x9f\xb2S@\xd9>\xec\x1cJ\x8eS@\xcd\x1e\xc3t\x81US@\xf5,U$<\x86S@\xe0\xa9y\xd0\x85\xb3S@Z\xf4\x8ay:dS@\xfcl\xe1K-[S@\x13J\xb7\x0cj\xb6S@4\xa8\xce\\\xdc\xaeS@vg\xce\xe1\xe8\x02T@\xa6\x05\rBP\xfdS@\xd4\x86>V\xc7\x91S@\x88\x91bN\xb7\x85S@KRH\x1cy\xb6S@\x91\x83P8\xa4\xb4S@\x87\xa4y\xd0\xc9\xb2S@\xbd%`\x9c\xf3\xd0S@\xc8\xf2\x0f\xab\xce\xc4S@B7#\xc1\xfb\xccS@g\x82\x82\xd5\xcd\x8aS@\x83,\xeb\xd3\x0e\x7fS@\xed\xf2\xfeST^S@O;\xb0[\xae[S@\x1f\x85X\x98]\x84S@\xe9\xd6\xe2\xad\xe4dS@H%\x84(\xc5\x04T@\\#Qr\xee[S@yN\x88\x97\x19\xfeS@\xd8\xbc\xd8\xd3\x0b\x8eS@.\xe8\xfe\x1ab\x92S@\xe3\x81\x12\xd26\x89S@\x8b\x16\x86\xd4\xc5\x04T@\xd5\x91E\xc5\x08\xb2S@|zEzj\xcfS@\x02\xbd\x03\x06K_S@\xf2\x12\xe2C\xd7^S@\x01\xe4\x0eJ\x97\xafS@\xc0r]\x9f/\x84S@!\xe0\x88\xc3Y_S@\xa9\x86\xd4\xe2\xcc\x88S@\xf2c\xf1P\xcd\x84S@\x9dH\xa5y\xc9\xb5S@\xd2\xcb\xae\x04\xd8\xb0S@\xb3\xb9\xd1\x95d\x89S@\xb0}\x17\xbe\xa6\xafS@\xd7\xb8\x15\x1fxhS@H\x06\x1bu\x87\xafS@\\\x1e\xaa\x87\xa3\x13T@\xbd\x7f\xd8\x180eS@\x84ZA\xce\xbe^S@\xfb\x98 \xff\\^S@c\x92\xd5(\\]S@\x0b:\x0e\xf0\xcfUS@\xf40`\x88\xb1\xb5S@\xea\xf3&@\xf4^S@q\x903\xe6\x81\x9bS@\xe9\xe8\xcb[\x85\x04T@\x80wXY2\xa4S@=\x1a\x12\xad\x81\xafS@\xb2\\\xa7\xdc ^S@\x83\r\x0f\xc6\x17\xa4S@+\xfb.2\xf1\x82S@\x90\xa9r\xbf\xa5\xb3S@C\xc2\xd8\xfeZ\xfdS@8\xbf\xcc\x19T\xb5S@t\xa5\xb2\x07\x86]S@\xa5Z\xcc\xee_\x03T@f\x94\xc3\xb5\xe4^S@\x9c\xe5\xa4\x83\x96\x84S@F=\x01c\xb4\x8cS@%\x91U\xd6F\x93S@\xbc\xce\x86\x87j\xb7S@\xa0\xb2k,\x08\xd1S@\x148\xf2\xff\x14\xacS@\xaeh\xd4\x9c\x95\xb0S@Ad\xb2\xc8\x0b\xc7S@\nt\xbe\x18\xb6\xb1S@O\xe9\x8aC\xce\x92S@\'\x97\xe8\xf3\xb7^S@Mn\xce\x95\x0f^S@s\x9e\x7f\xc9_\x84S@\r\xeb\xeds\xe9cS@\x04\xd1G\xc4\x8a\x82S@\x00\xadc\xcf\xa8\x88S@\x971\x9e\xc5\\wS@rM\xb2\x93\xf9]S@i\xf9\x98d\xe9\x8aS@k\x9eq\xbb\xb2\xc6S@Hg\xe7i\xd8\x84S@_\xec\xa3\xbc\xc8\xc6S@\xd9\xe2\x94g\xe2\x02T@0z\xca\xe3\xac\xe6S@\xf3\xd2W\xe3\xf0\x93S@\xc1\xa6\xf7\x9e/`S@\x10Rw3\x84\x8bS@\xe9cf\x87\x14\xfeS@\xd1\xb4\xc9\xd9\xee^S@=\x07\x07\xa9\x05\xacS@\x05\x0f\x86\x0e\x1e\x8dS@\xefF*kB_S@\xc0\xa6\\\xb6\xab\xb5S@\x15\xff\xdc\xc5\x9a[S@\xfc\xc4\x02\xe5\xbb\xabS@\xb371\xf4\xea\xf5S@\x0f7\x9c\xb3\xee_S@n \xd1E\x17\x8dS@O\xffU\xaf\xf2\\S@7dg\xa1\xdb\xebS@\xe2\xa4\xbb\xaep\xb6S@\xa9\xbd\xed\xde\xc5\xcaS@\xa9/\x85\\8\x89S@\xcf\xc4\x08\xa1\x10\x8eS@\x92"\x19\xf8\xff\\S@\x08\xd1Ye\xc5\x87S@\x018\x99B\xcc\x8cS@\xe4\xef:\xecF\xb2S@N/P\xce\xe0[S@,\x87\x04\x0e\x94\x0bT@\x94\xce\x1cZX\x8cS@\x86Y[\x9e\xa6\x8eS@\xa2\xb1\x9a4 \x0eT@c\x88aR\xf6\x8bS@!\xae\xddWa\xcbS@\xaey^\x9dB\xa3S@7\xa3\xbf\xb5z`S@\xa3W[\x8cP\\S@?\xde\xa8\x01f\x8cS@\xfc=\x01\x9b\x0c\xb0S@n\x97;\xaa\x97\xf4S@G\xb46\xaeU\xb1S@\xed\x05\xea6\xce\xb0S@\xc8*s$\x9e\xd8S@\xb9\x7f\xb23\xeb\xb0S@\xb2n=rp\xd8S@v\x00|m\x1d\xd2S@\x10\xcfF"R\xcbS@r\xd5sW\xee\x98S@.\xee\x0bM\xaa\x87S@\xe6\n\xf5\xd7\xcf\xaaS@a\xa7\xafL\x10\xdeS@lX\x00\xdb\xcf\xebS@mn\x9f\x1e\xba\x8cS@N_\x06\x89\xf9_S@"\xba\x8d\xcc*\xadS@\xcd\xa0O\xf0\xcf\xd8S@\'\xad\xf1\xb8\x14aS@\xb2\x12\xd0y\xc5\x88S@E\xd2G\xe61\xb2S@\x12\x9do\xe0IbS@z_\x7f\x84\x16\x99S@\x97\xbbk\xdc,`S@\x0c\x91\xf4\xcdv^S@\x93\n;\xab\xddUS@]v\x12t\xa7\x82S@Axqh\'\x88S@\x93\x83\xa0\xaa\xdd\xc4S@\x1ap\xb5\xc2\xb8hS@\xe5S\xe1\xe2>aS@+\x06\x08\xb5\x9b\xb1S@+\xcc\x93\xfb\xae\x87S@\x83\xcdo?\xbb\x99S@[\xbb~\x82\x94\x88S@\xa3FL,\xc7\xfbS@\xf9?%\xfcQ\x99S@\x87\x02a\xc1\xe2{S@\xa7\x94\xcd\xd7|\xc9S@?\xf1o\t_\x7fS@\xd8~\xb6\xad\x82aS@\xcf^d\xc7naS@*J\x87\xc1\xc4`S@\xf6\xda\x90\xe3\xb8\xb4S@i\xe7\xc9\xcb\xfe\x98S@n\xe9\xc2\xc67\x82S@\xdf\x1c\xe7\xe2\x9c\x9eS@\xb6\xdf\xd1\xac#\xb1S@\x93# G,\xd3S@\xc7\xba\xfd\xbc\xe2_S@\x11\xaa\x89Og\xa6S@7/U|?\x87S@>\xd2i0T\xb3S@\xa3\xd0\x18%>\x8fS@\x92\xdd\xdb\x80k[S@~\x1a3\'\x96\x95S@|\xe6$\xc0D\xb4S@\x8d8\xb4\xdaL\xb0S@\x1b\xbd\x94\x8f)`S@\x84b\t)d\x7fS@8;}\xd4\x0e\x87S@v\xb8\x92A\xc3\x88S@G\xa8\xb6\xb4\x19\x94S@\xcd\x05\xd9J\xc1\x86S@\x0bYdy\xb5bS@V-\xc1\x1b\x8a\x87S@\x18+\x85\xd5\x93\x99S@\xa39\xe4\t\xb4~S@\xed9\x13\x17\xb7\x84S@\x81-\\\xb8\xd6\xc8S@B(l\xf6\xd8\x86S@dC\xbenmeS@[\xf7\xf9\x07\x03\x05T@\xf3\xf8\n\xce\x89\xb0S@\xddQ\xa6\xc1\xdf\xb0S@\xc5M\x120haS@\x03\xf8\x14%\x88\x9aS@\xfbj\xf5f\x18\xb5S@\xa5\xa1\x06\xfc9\xfbS@_\xa6`\x12\xb1~S@^\xc8\xe7\xbd\xb6\x97S@*\xde\xa4\x079\xa7S@\xe2}\x9e\xd5\xc5fS@\xfa"\xdc\x8bKdS@\xb1\xde\xd5\xc7W\xabS@ @k\xf3U\x7fS@\x82\xd8E$\xd2\x83S@\xd1\xe5q\xbd \xaeS@\x1ab\xdd\x85f\x84S@y<\xea"8aS@i\xffk\xe1\xfa\x9bS@v\xa3\x80\x00\xf7fS@qN\xa3+3\x05T@\xdaK\xf0\x91\x06\x83S@\xfaMX\xd8\xa4WS@\xd7\xf2\xb2\xec\xf7\xb4S@\x94N\xde\xd4)\xb2S@\xbc*[\x07\xd8\x85S@\x17\xc6\x90f;dS@\x8c_6\xf9\nXS@\xab\xe7\xac\xbaD\x83S@\xcf\xf1\x9e\xc19}S@\x07\xa7\x0c{\x9a}S@=\xa7\x80\x9fToS@c\xb2\xb3e\x98dS@\xf1\xb4\xb5R\x1cdS@w\xbd\xd5n\x92XS@Y\x1e\x9a\x94\xdejS@\xf6\x8dz\x02\x1a\xafS@\xfdSFE\xcb\xb2S@q\xd1\xb2\\\xd7}S@K\xc2\xf3\x04\xb8eS@\x15@\xccs%eS@M\xdbx\xd1\x11eS@%\xd3\xfd\xce\x87bS@\xc3\x0c\xfc\xbb\x19YS@v\x86]\x05\x93\xabS@\xa6\x8f\xd5.p\xb2S@9\xf9\x18!\x1e\xb3S@\x0c\xdc\x14KP\x9cS@l\xb2\x18\xcb\x14\xfeS@)\x9d\xcc{\x9feS@X\xd1\xfd\xb4R\x02T@\xd3\x16;-\x8f\xc8S@\x07\x01`;\xbf|S@\x9d9$\xb6\x83XS@\xd8Wf\x97\'fS@s\'\xde\xbe\xcebS@{\xb3\x07:\x0e\xe6S@+\x99\x15>\xc4sS@\xceb\xd0\xa6=~S@\x05\x9a\x9d\x81*\xa1S@\xd6[\x13{J\x88S@\x97T7ENfS@\xa8\x15\xf8z;\xa5S@\xe0\xb5\x9c\xb1\x8b\xcbS@\xca\x9f-\xe5\xb2\x84S@\xd0+\xfe\xe8XkS@\x06\x1c\xa9\xe1\xe5dS@\xb4\x84\xbd\xd7\xe9dS@\xf9\x87{\xa7tcS@\x90\x16k\x16\x9c\xdaS@\xe3\xa1\xdf\xac\x8e\xdbS@ftcAZ|S@\x06U\x95\xc4r\xd4S@4\x1f,\xef\x01gS@=\xa5\xffE\x83fS@\xb6\xe2\x10<\x15\xb7S@\xbc\xa7\x0f\x9f\x19eS@"`\xe6\x0b\xe3}S@\x94n\x0f\xde\xc2\xb5S@\x86h\xefy\x92\x98S@\xefI\x91\x9ct\x03T@\x18\x0fe\n\xce\x00T@\xf2\x9e\xa1\x12\x8d\xc1S@h\xac\xef\x1e\xf9\x8fS@v.,\xa3\xae\xc1S@B\x93nJ\x1c\xccS@\xce4E\xd0\xc7\xb2S@\x97\x15tW\x0c\x9dS@\x87\xdb\xcc\x04\n\x9cS@\xf7\xb2\xcf6.fS@Cx\xb8\x10~fS@\x95\xc8\xc6\t\xb9kS@&\xf10\xf9U|S@>d\xfc\xb9\x94\xdaS@$\x86p\xdc\xd8kS@t\x9d\xe4[\xd7gS@;\x88d\xf5\xfeeS@\xf1z\x07h\xfc\xaaS@\xfc\x8a\xe5\x8fy\x98S@o\xebl\x87\xd8\xb7S@\xb1~\x7fDE\xb7S@\x18vj\x9d\xc2\xa4S@I\xf2a\xa2\xb9\xa8S@B\'\xd0\xb4\xf7lS@E\xc7\xc2$\xdb\xdaS@3o\xfe\xb6\xbc{S@\x8f\xbd\xbb\xf3\xc3fS@\xb4\x13\xed\xc6\x06fS@\xb0}\xb8\xb6\xf9\xebS@\x15E\xdbP_\xdeS@\xf9MO\x8d\x17\xb4S@\xc1\x00\xe6\x17\xda\xc0S@\x8b\x04V\xc7v\xc1S@\xaf\xabm\x0eS\xc8S@Q\x94\xf2\xbd\xb9\xafS@S\xc7\xbe\x96.\x9dS@\x96\x03\x04\x87~\xa1S@\t\xfa\x1b\xc3\x07gS@\xbd\xc3_\x8bhfS@\xb3\x11\x0c5\xaa\xf6S@\xd2\xa0\xc1\xbc\xda\x04T@\xf3R\x1cU\x97\xecS@~r\xadJnmS@[\xa8\xce\xba*\x00T@\x1e\xfa\xe5\xae\xbe\xd2S@\x1c|\xabm4\xb8S@\x89\xfe\x8b\x01#\xa9S@\xb1\xe8\x1b\xa4\xfd\xa8S@n-Y\'j\xc0S@?\xdb:zi\xccS@c\x0c\xcb\xde#\x99S@>>\xad\x81\x1b\xb8S@\\\x0b\x03\x92\x8f}S@\x84\x0e7\xbb\x1dnS@8?\xce\xfd\x1ehS@\xf0\xab\xb9\x0f#\xeeS@\x1a}\xfe~\xa9\xd1S@\xfe\x96\x8b\xb0U\xd0S@w\xbc\x85\xa7h{S@\xfd8D\x88*\xabS@\n\xad\x8a\x8d`fS@\xe6\x87\xc9p\xda\xc0S@\xe4}-\x19S\xb4S@b{\xec\x02\xd8\x97S@\xe2)\xaeky\xd2S@\t\xb0`,"\x02T@v\xf0\t\xd4\xbf\x9dS@>FMK\xf8\x98S@\x9cN\xa8\xa8H\xccS@\xa5(\xcd\x1e\x8fzS@\xba}\x08~\xfazS@\xf1\xbb\xa1\xdbF\xdbS@6\xd9\xfcw\x90oS@\xb2\xa6^\xd6KiS@\\aL\xe1\xed\xd9S@5P\x19\x0b\x99\x90S@{\xcd\xe1\xfa\xa7\xaaS@\x8egPI\x0e{S@\xa9\xf1\x13^\x85\xa6S@\x84+\xa2\x01\x12\xd6S@R\x94\xc7\xa0\xa0\xaaS@{\x94\x97\xd2\xde\xaaS@\',(4\xeb\xb7S@\xba\xe2\xaae\x9b\xdaS@\x00HtQ\xbd\xcbS@\x19\xc9\x01\xa4?zS@5|P\xdb\xaazS@\x85\xa0\xb1\xf8\xc3\xf5S@u=\x96%\xb6\xdbS@\x02\x0fT\x00\xb0\xaeS@\xe9r`k\xa7\xa0S@~ \xd2\xa8p\xafS@\x19\xfeZ\xd8MiS@\n\xf3\x8e\xc1\xe9\xebS@\x7f\xda\xde\x17\xa2\xaaS@\xaa\x91k\x18a\xc2S@)\x07{\xd4\x82\xb5S@4\xe1ox\xf4iS@\xd4\x11\xfb\xfd;\x00T@\x0f\xb3\x05\xdd\xea\xdbS@\xe2U\x1al\x17\xccS@\x02\xeb%\x1a\x89fS@M\xce\xbeR\xa0\xd6S@\x04a\xe6\xad<zS@\xae\xc2\xb8\xc9)\xdaS@\n\x98z?B\x07T@"\xc6\xabp\xdc\x90S@N\x12\xe1_\xe1fS@\n]\x8e~\x90zS@\rU"\x8d\x06\xcbS@\xc9\xb4\x9e\xe5\x83iS@\xe4>\x03\xd8\xb1~S@\x87*\xc2_\xb6\x80S@\x9de\x9e\xda9\xacS@\xb8\xee\x07\x17\xb4\x07T@\xc9\xfe\xfa7\x93\xc9S@j\xef\x89\xcaS\xd9S@-\xac\xb5o\x88\xb0S@\xbdX\x064\xe4\x9eS@\xeaxi\x0f\xc7\xa0S@\xa0\xdd\xb2\x87\xdfiS@\x93N\xa5\x81\xfe\xa6S@:@*\xea\x8c\xaaS@o\x8dc\xc4\x9a\xa9S@\xfa\xd2\xdc;\xc7\x07T@\x80\xd7_z\xb4kS@\r\x10@[O\xc9S@@ u\xce2\xb8S@xA\x1ag*\xecS@\n\x9d\xa5\xe7^\x9aS@f\xf36\\\xa1\xd9S@\x0b\x9a\x8a\x89\xe9xS@\x9a\xae\x88\x9a\xbe\xd4S@>O:\nx\x7fS@\xa6g\x1a\xd9h\x83S@\x12{<\x16\xb6\x9eS@\xa2n]H\xd2\xb2S@{\xff\xdb\xa3\x15\x12T@\xfc)M\x8b\xc6\xcaS@;k\xf6\x0fO\xaeS@\xfc\x00\xf4\xeb\xa1\xa6S@\xd4\xac\xd8\xc9\xc0\xb0S@\xf9Q0x\xb4\xc8S@d\x0f\xb0,\xc8\x7fS@\x86_\xb3j\x18\x12T@24\xab\xd3\n\xadS@a\xfdp(\x12\x83S@\t;\x8ed\xe0\x99S@0\x95c\xc88\x91S@\x16H\xc5\x02U\xe1S@f\xde\xb4\x80\x80\xa9S@@\x15\xc8\x1bd\xa9S@Xlr\xdfK\xb8S@0\xd0}\xa6t\xf5S@\xee)\x9bW\xab\xd7S@`\x1fF\xdd)\xccS@v\x1fH=\xfc\xaaS@M\xf27\xb0\xd1\xa9S@Z-\x0b\x97\xd6\xf6S@\x8e\xee\x03&/\xf5S@o2\xe8\xbb\xef\x99S@l\x89\xb5\x0br\x99S@+\xf0\xc4C\x8e\tT@\x08\x1e\x9e\xb8\x9c\xacS@a$\xa0T\xe2qS@?\x02\xc6|y\xa5S@\xb1s\x90\xe6\xda\xaeS@\x0co\xf0~\xcf\xb8S@\xd4\x0f\x158\xd7\xb1S@\xa8\xb0\x86\xd9N\xc7S@\x16\xc2}\xbf\xd6\x9dS@F)\xc2\xba$\x9bS@k\x86:\xdc\xc0|S@r\xbfJo\x0f\xb9S@\xef\xbd\x06O\xa0\xb6S@\xd6\\\xf4\xd2\xcerS@\xa4\xa5h\x152\xf7S@\x00?\xaa\xcba\xb6S@K\xa4R\x8d\xbd\xd9S@\x17\xb7\xe8~\xa7\xefS@>\xf1\xd6;}\x99S@\xcb\xbf\xfdc6\xecS@\xe8y\x8c\xec\xbc\xacS@\x1f\xff\xado\x90\xabS@\xcfaT\x15\xe4\x9eS@\xa9\x8ep\x08C\'T@\x17|\xbf\t\xda\xc0S@\x92\x99\x0bX\xd0\xafS@\x10\x1eg\x0f\xc0\xaeS@\xe9f$\x85\xc2\xb0S@\xaelS\xf5\xf8\xb1S@\xa0M@W\x90\xb6S@\x9fb\x9a\xebh\xecS@\x16\xad\xdf*hyS@\xf2t\x86\xdc\xbf\x9eS@\xb8m\xb8\x0cr%T@\x02\n\t?\x9f\xa7S@\x1d\xac\xea\xd5w\xd9S@\xf2\r\xff\xb3\xa6\xacS@\xa5\x0f\xb3\xcd\xce\xfdS@\x84\x15\x8a&h\xb7S@\x10\xe2G\x04~%T@(\xf2\xf9\xa8\xd0\xa5S@\x0e"7\x18#\xafS@\xd7\x1e\xd1\xda\xad\xd9S@\xf2\x90L\n\xf1\xa2S@\xbaKG\x01\xf4yS@\x0b\x8e\xc89\x8c%T@\xf7\xc1\xb1\x85`\xd4S@\x8a\x91IK\xd7\xafS@x\xd5\xd0*\x88uS@\xda*\x18\xc7\x12&T@8\x82\xab(JvS@j-\x93 \x8a\xb3S@\xa0\x07\x8b\x85-vS@"\xf0\x86E\xdb\xa2S@{\xd5yf \xa5S@\xfb\x10\xbfV1\xa7S@m\xa2Zs\x85vS@\xccD{\xbat%T@1\xd6b\x07\x9d%T@\x98\x11\x18\t\xa4\xe8S@\xec\xa7[\xf6ujS@\xaa\xb5\x83\xb0x\xf2S@\x16j\xd6_\xa0\xf2S@aR\xca\xf2\xee\xfeS@\xa3\xf8\xe5:\xef\x9dS@#?3\xb5\xbe"T@k\rd\xec\xc5\x9aS@\xfc\xd9\xd5\xbeY#T@rz/\xa8w%T@\x19\x93\xe5mRwS@\xcc-\xe3\x86\x9cuS@\nF\x05>##T@>Y:Bi\x9fS@\xcfQ\x1f\x8b\x97\xbfS@\xb9\xb1\xf5\xcd\x8f\xdaS@\x07\x85|9I\xdaS@\'\xc6\x1a\xbe6\xc0S@\xdf\x87\xee\xcc*\xc8S@\x17\xfd\x1cU\xe1\xc9S@\x0b\xcbA\x05\xf4\xb7S@\xb1\xf6\x08\xe1\x81\xaeS@^\x1aZ*J\xadS@\x19\x82\x19\x92\xf9uS@\xa5\xc0 \xfe\xb1\xbfS@\'\xee(\xe9\xc1\xafS@\xec\x95U\x82kbS@L\xf8\x8a7YzS@QDd\xb8\\\xf2S@\x8e01Ud\xc8S@\x0b\xf9\x0e\xc9kcS@p\x02a3\xb0bS@\xed\x1a$\x0e\x8d\xfeS@\xc8\x86\xe2PtzS@\xcfX\r>w$T@\x0e\xd2\n\xbe\xb9\xb7S@\xe3\xc54%\x0f~S@\xaf\x89\xbb\x12\x89\xddS@:Os+s\xa4S@\x98\xc79{\ncS@L\xcdh\xe7<xS@\xa9\xcc\xf8\xb3"\xd8S@\x1b\x01R\xce\x86lS@\xe2\xcb\x99\xca\xdb\xb5S@O\xf2O\xad\x04zS@H\xd8\xe0\xfa\xfc\xddS@\x9a\x8f\x08tD}S@\xa4>;>\xc7\xc7S@N\xe2+\xfc\xc5\x1eT@\xc5\xcc\x10\xe5z\xb8S@\xab9\x9e\x81\x7f\xa1S@\x1cM\x82<\'\xb4S@c\x19/\xa1\x9e\xbdS@\xa3\x03/\xad\x9e\xe2S@p"i\xb8\x18#T@x\x82\xd1\x88\xe3|S@\xdfp\x13$\xea\xa4S@q\xcd\xeb\xd7\x90}S@\xd0\xfe8\x08\xa5\xc6S@\xbd\xa7}\x8f&\xa7S@-_\xf0]/mS@A\x10\x15\xdd\xd3\xb1S@7\x95\xae\xc7;\xf8S@Z\xf6\x11e\xadcS@\xdf\xae\xa4\xa5\xea\xebS@6(W\x8e\xf2\xc6S@gkx\xb5\tdS@-\\\xab\xa6\xac\xa4S@\x1bk\xfbw\x87yS@\xf1\xb9o~O\xdeS@\x16\xe4,}\xea\xb8S@\xae`w\x08\x05\xdaS@\x03\xfe\xe9\xe4\xf5\xadS@\xcc\x7f\xb6#\x0c\xb5S@\xe4\x92\xd4T\x10\xc6S@A\xb1\x1a\tbdS@&J\x9c`H\xc6S@$\xc7\x8c6P\xb4S@5A)\xb5\x84\x18T@\xcf\x8f\xddv:\xacS@2j\x1e\xad\x0eeS@\xae\x14\xf4\xeb-\xb9S@\xef\x0c\x82\xbc\x8azS@\xebfv\x17\x04\xb9S@Q~\r\xe5\xa1\xc6S@)|\xff\x8dJ\xabS@*\xb7\xf1\x84J\x00T@v\x86f\x1d\x81\x95S@\xe9\x11an\x9d\xeeS@\xd6$\xb3\xac\xc7xS@\x18o\xa7\xc9\xbc\x1eT@\xf4\xcd\xaa\xfbZ\xc6S@\xec\x0f\xf7\xb9/\xdaS@4\t\x16c\xd7\x95S@\xc2fuM\xf4\x99S@`\xb3\x9aB\xd0nS@\xd5\xa7\xe2$\xf1\xa6S@\xf3xj\x0f7yS@\x19\xfb\xcb\x86\x97\xbeS@\xe5|z\xa6\xd6zS@\xf5|\x14\x19\xeb\x7fS@\x0e\xbb\xc08\xfe\xd6S@Hc&V*\xa3S@\xf3\x94\xc8DB\xc3S@\xa4@"\xf5\x9a\xadS@S\xcc\x81a\x13\xacS@\x9b82p\xbd\xc5S@Q\x1a\xb4x\x8e\xabS@EhV\xde(\xdcS@\xeak\xc0!\xb7zS@\x83\xd2\xbd\xc6\xb6oS@{\xc8\xc8\xe62\xddS@\xeb\x01\x85\x9c\xae\xdaS@\xb9\x07\x89\xc4\x08\xfdS@\xa1\x9c\xdc\xb6\xd3\x19T@\xb9p+/\xf5\x19T@\x80\xc8a\xa9>\xc5S@\xd0\xcdg*rqS@//\x91^\x97\xa4S@c8\x84\xf8\x9c\xacS@\x9b\x9an\x05\xdd\x9bS@v\xb2\x01\x0b\xe0\xabS@k\xd6\xb3&\xa6\x14T@\x94\x14C8\x89\xfaS@e\x04\xcfW\r{S@\x80\xca\x0fsb\xddS@\x93\x14x\x86\x16\xc1S@cc\xd8C\xc7\xaeS@&\x9a\x85\x17e\xbcS@A\xf8:x\x9c\x9bS@\x16\'\x82(\xd0\xb5S@[QW\x03\x15\xacS@}\xe0\xea\x1c\x13pS@\xfbp\xc1\xec\xdb\xabS@\xec\xc4\xc6E\t\xdbS@\xf2\x81.@\x15\xc3S@Xx\xfd\xbe\x89\x9fS@\xf8\x98j\xd5\x04uS@E~\xe9"e\x9fS@\x1d]\xc2X\x9f\xe6S@\xff\xbf\xad-\x16\x19T@,h]\xf4\x91\xddS@\xd8\xa0V\xf8\r\x9eS@Pm\x80\xb8*\x82S@\xe5N\xd7\xee\xc9\xf9S@\xac\x1bo\xbc\x19\xa3S@\xba\xbd\xe6.\xf9\xa2S@\xad\x80\xd3\x11B\x1dT@\xe9\xe6\xb9)\xaf\x13T@\xe0r6~\xa3\x7fS@U\xb6"\x89q\xc2S@#\x05\xcc\xef\xdb\xddS@\xff\xa8\x9c\x97T\x80S@\xe9\xd5\x93\x87\xa1\xc2S@\xaa\x8d9O-\xdbS@\xa9\x14=!Q\xc1S@w\xe6\xee\x90\x98\xc1S@"f\x95\xce`\x13T@57\x9a\x07\xb6\xbeS@X\xf4\x0f\x1b\x8e\xc1S@\xe0\x8e\xa3\xa7\xbd\xa5S@v\xb5\xbd\x8c\x8atS@\xdf\xa0"j\x0b\xd8S@\x0b,\x81)~\xbfS@F\xf3N\xf5\xdb\x12T@\x14\xd8l\x15\xf6\xd7S@\xbc@\xee\xc8\xf5\xd5S@c\xac\x92\xb3\xd7\xa5S@\xe7\xf2/\xc6\x92\xa1S@(\xbf;\xd2\xc0\xa1S@\xb1\x17Q\x92$\xbcS@\xfa\xe4\xb4\xebP\xfaS@\xda\x89Lh\x84\xa4S@\\\x8b(\x1b\x0b\xa4S@\xa6\xc5\x91\x90\xa9\xd9S@$Rm@\xe3\xbbS@M\x88\xe2\xb7\xbf\x12T@.`\xb9\x1a\x02{S@\xb3.(\x9d\x9dyS@\xc4!\xf0\x8c\xeb\x11T@C\xff\xbe\xa9\xf7\x1dT@\x918\x8c\xb4\x0b\x1eT@Y\x16\x06\x1ae\xd8S@\xccWc\xe0~\x9fS@\xf6}\x14\xc9e\xd6S@\xb3\xfa\xf5\x99\xe1yS@\xb5\xad\xd9\x06\\\x12T@7\xa4\xd3v\xe1\x9fS@\xc7H&\xdc\xe6\x9eS@g\xb5\x13X\xa2wS@\xbf]\xee\x1fS\xa4S@\x96\xca\x14\xb2@\xbbS@y#0\xe8\x0f\xffS@\x908\xc2Q\xcf\x15T@goR\xe1*\xa8S@\\LJ\xf8\xa7\x9fS@\x8fS\xd2w\xb3\x11T@_c\xb9\xeb\x9c\xc1S@3\x90\x02*\xde\xbaS@}\xed\xa7\x1b\xf5\xa2S@\xc1\xe2\xf7\x82GxS@\xc6\xc9\xe0\xc9\x9d\xd8S@\x8c;\xf2\xf8y\xbbS@\x10\x0e*\xe6?\xfeS@8\xdcP\x8c\xf2\x99S@J%d\xe4\x1d\x16T@\xb2\xda$2x\x7fS@"\xedf\xb0\xbf\xadS@L\xd9\x93\xac\xd4\xd6S@\xe0\xd6o\xc2\x05\xc0S@\xaaT}\x7fu\xa2S@O\xb1\x14\tasS@\x00~\xa1\x13A\xbbS@\t\xf0\xf3\x0b\xe8\xafS@o\xab"m\x90\x1cT@\xa1\x80\x8d,\xe2\x99S@\xe4\xb2\xe0\xaaF\x02T@..\xbe\xd3J\x98S@\xcd\xd1;\xe6\xed\x83S@\x12\xfb\xfbz,\xb2S@\xf6\xde\xf2{\xe2\xc1S@" /\x15\xe3]S@[\x0c(r\xed\xb4S@]\x8c|\xcb\xce\x02T@N\x1f\xa2\xd1\x19\x93S@C]\x0c\x8cc\xeaS@\xa4D0\xa2l\\S@OF\xf6p\x86\xa3S@\xa1%\x14\x1d#]S@LC\x14\x87\x8c\xb9S@1):\xb0\xb9^S@>$\xdc\xa6\xb7\x03T@wYFp0\xccS@\xb5\xef\xa8\x9e\xa2\xabS@\xf2\x1fq\\m\x03T@_u|\x82e\xd0S@\xda\xac\x08\x8b\x10\x81S@\xcd\x00\x03\x0fw\xa2S@\x8ezr\xe1\xee\xc1S@-\x90\x9aI\xc6zS@\xf9\xbd\xe0\xd6,ZS@\xed\xc0\xc8\xdd\r)T@\xfd\x89~r\x80\xecS@\xc0\xba\xc0\xfc_\xa2S@\xd1\xf0"/\x95\xdaS@Y\xfc^\xd6\xb7\xdbS@\xc1Tm~u\xb1S@\xf8\xc9\x0c\x03[\xbbS@\xa6\xbf#\x14\x1c\xabS@\xdb\x1f\xd5)\xf8\xbeS@m\xd3\xee\xda\xdb\xb1S@\x1d\x8d5\xbd\xad\x05T@{%\x06\xfc|\x01T@>|\xe9U*\xd0S@\x1d\xc4\xb6W@\x93S@\xf5~\x19\xc5\x94\xdaS@\x83\xd4\t\xc5\xd5gS@\x013\xcb\xf5|\xaeS@\xf1U\xb6\xc0\x05zS@\xc7t\xfcu\x91_S@\xa7e;~\x7f\xcdS@\x8b\xedR\x1bk\xdcS@\x91\xae\x16\x99h\xd8S@\xa1\xfdX*\xe0wS@\x05.H\xd7\xab\xc7S@\xa9\xa8)\xab#\xbbS@\xbd$\xb7\xe4X}S@\x12\x12\x95{\x8f\xdcS@\xce4ZoSUS@t\x85\xda\xab5\xb7S@k&\x1ctZ\xc2S@}\xbe\xaaX\x85\xacS@\x86!z\x1a@\x7fS@\xae\xec\'\xed\xef\xb6S@\xbd\xb28\xe5&\xb2S@\xa3\xc7\xe2\x81\xcd\x05T@n\xde@!\xe4\xa6S@'
p22
tp23
btp24
a(g3
(g4
(I0
tp25
g6
tp26
Rp27
(I1
(I5048
tp28
g13
I00
S'\xd9R\xf18\x01\xe65\xc0\xe4^\xe8H\x8e\\3\xc0\xfe\xd6\xb2Fz\x0f3\xc0s\x06<,\xc1\xbb3\xc0\xe6\xb8\x1a)\x00[2\xc0\xdd\xc5\xa8\xe9\x94J4\xc0+\x9b\xc6\xc2\xf2\x036\xc0\x86\xcc\xcb\xf3\xfa 3\xc0bb#\xa7\xc2v5\xc0J~Je$?5\xc0p\xf7\x8a\x9c\x7f|2\xc0Y\xe0\xfe>L\xda4\xc0\'\xeb\r\xf6A15\xc0\x96\xe6E\xcc\xdaX4\xc0l\xc8{\xc0Zr3\xc0\xf5Q\xfb5\xc696\xc0`\xa3\xe7\x99\xe5\x004\xc0\xcc\x90\x82\x80?\x822\xc0\r[w\x1c\xd0{3\xc0\xa0(\xdd\x19\x1b\xc34\xc0\x13\xd6\xc0\x9e\x8e\xbd4\xc0JE\xb1b[\xe24\xc01\xcb#n\xf6h3\xc0x\'\xa2FH\xc24\xc0\xdd\x16\tp[D3\xc0}\x92\xe1,y_3\xc0A\x17.\xe8\xbf\x843\xc0\xab\xd6\xa6 \xe9\x9a6\xc0\xd40m{9\xcb4\xc0o\xdaK\x1f\x19\xea2\xc0\xd2S\xe3\\bq2\xc0i\r\xe03\x1c\xb22\xc0R\x0bRxB\xf83\xc0\x96z\xfa\x1b\x02\xe54\xc0\x1a\nX\xd2\x06\xf13\xc0R\xad\xaf\x9b\\\x8b4\xc0C\xd7\x10N\xc2k2\xc0\x02\xbdH\xa0_\xb64\xc0\xd6\xfe\xc4tmk2\xc0\xfcD-c\xf2\xe42\xc0"J9\xa5b\xb14\xc0\xdd\xfc\x9a\x9b\x91K3\xc0\x15\xb4`z^\x9a2\xc0\xbe\xdag\xa3\xc2\xbd4\xc0\xb8\xd3\xc9\xa7EK4\xc0~]\x87v\x9573\xc0\xe5\x11\xd0\x9e\xe1\\3\xc0\n0\x7fM\xe9P1\xc0\x99\xb4\x06j\x16)3\xc0\xac\x9a\x92#\xe2>2\xc0\xbe=f\x8e\xd6x5\xc0\xcbi\xae\x96\xfe 2\xc0\x1e:\x07\x8a#\xfa5\xc0\x13\x97\xfd(\x99\xf44\xc0qc\x1b\x1b\x19c4\xc0C\x93AZK\x044\xc0\x15\xfc\x9a\x19\x14\xcc4\xc0\x01\x8b\x98.(\x8a3\xc0\x95}\r\x8b\x1b\x8a4\xc0\xeb+\xa5\xc8)!3\xc0\xf9.\xd88gA3\xc0\xf2\xaa\x05\xab\x18g3\xc0A\xb47\x05\x9f\x1c4\xc0\xdeJl\xae6\x894\xc0S\x92\xcf\xa8\x82\x8e4\xc0m\x01z\xaat\x013\xc0\xe8\x0f\xce\xec\xd4\x0b3\xc0\x16\xf2+t\xea\xb04\xc0A\xb3\xf0\xd0\n\x1f3\xc0.%\r,\xd2\xfc2\xc0\x84ei\xdd\xb8\xba4\xc0\xb8F\xdew\xac\xa73\xc0\xb6\xedn\xbe\xe0y3\xc0\xed\x96\xa7YN\xaf4\xc0\xd5B\xe3\xb6\x0c"5\xc0\xb3\xac\'\xe8\xa0\x0f3\xc0\xac\x07\x8f\xe0\x8a\xd56\xc0m\x0f\x87\xc0[\\3\xc0\x111\x00$\x95\xdd3\xc0\x02\t\xb5\xad\x84\xf01\xc0\x8ef\xf7\xed\xb1b5\xc0%\x13\xfbo=\xfd4\xc0\x95\xe4x\x16\x04\x963\xc0\xf0\x97O^T\xc53\xc0h1_\x1csE4\xc0\xeco\xccY8\x862\xc0\x1b\xc19w\xca\xa14\xc0<2\x13\x1f^e3\xc0\xfc\xf0g\x03\x90)1\xc0\x05\xc0\x98C#m3\xc0xuk\xe4\xe7\xf32\xc0\xef:\xe8\xb9a:5\xc0>\x14\\x\xb5U2\xc0a\x94\x13q\xfe\x192\xc0\x0e<\x03x\xe1\x053\xc0\tH\x1e<\x05!3\xc0k\x80\x80\x9a\x14;5\xc0\x03\x03\xf1\x11\xdb^4\xc0\xe4\xdby\xda\x9e\xff2\xc0\n\xda`}\xb305\xc0\xa8y|\x8a\xfd)2\xc0\xf4U\xf0\xadYS3\xc0\x81\x96H![\x884\xc0\x19S\xff\xab\xba\x8b4\xc0\xc0\xf8\xb2\xe4\r\xec2\xc0\xda\xde\xd0\xca\xed~4\xc0x\x8e\xf2PX\xe53\xc0\xfa\x9e[\x0f\xabF2\xc0\x8d\x9aJ\x94\xce\xdf3\xc0O\x10\x17\x16I\x043\xc0\xb7\xd3\xc64<l3\xc0\xaa\x9d\x0c\xa8)\xff2\xc0%Q\xbav\x8152\xc0\x12\xffs\x04&\xf34\xc0\x92\x8b\x1d\xbd\xfe/5\xc0\x80N0 \x00\xd33\xc0\x9a[0vp\xa70\xc0\\3W\x04\xc2\x1d3\xc0\x8dmH\xb5!\x123\xc0\x1f\xb5\xda\xe7V<5\xc0\x01n\xe9\xb6\xadk1\xc0D^\xcc\x06:12\xc0R\x00\x9d.\'Z5\xc020\xc5\xa0\xfe+3\xc0\x13@I\x12\xfd\xc61\xc0\xb1\xd0\x06wo95\xc0qUo\xbd\x8e\xf94\xc0j\xec\x82\xea\xd1\x022\xc0C\xe1C\x0e\x88"4\xc0*\x10\xe1\xdb\xc1K4\xc04A\x84\xda0U3\xc0\x85Su\xe8\xb3\x993\xc0\xb1\x10\x93a~\xc24\xc0Nm\xa9\t\xde\xf82\xc0p\xa0\xcc--g2\xc0"\xe8\x97\x9b\xf3N6\xc0\xd6\x08o}\xaa\x193\xc0\xa9{I\x1e\x9c\xcc4\xc0E\xfc\xa4\xb9\x80\x103\xc0\xbe\xcf\x95lz,3\xc0\xfd\xc3W\x05\xce\xc34\xc0\xb8\x01\x82\x07\xebq2\xc0\xcf\x97\x0b\xe3\x15;2\xc0\x95\xaf<ha\xf93\xc0\x18 \xe5\x8ag\xde2\xc0c\x01\x1b\xf9\x90\xc26\xc0BHYJ+\xd13\xc0!{\x03\xa9\x98*5\xc0o\xb2V\xc9K,5\xc0fC\x11\xc6\xf6w3\xc0\x99\xaf\xb8\xf0u)3\xc00\x14i\x02\xc9\xfe2\xc0\xc1#\xfe\x12\')3\xc0 y\xa5\x0b\x9b\xb44\xc0\xa0\xf4\x10\x08\xb2\xf71\xc0\xd3Bo_`\xbd4\xc0\x92\xb4\xee{\x0c66\xc0\xa8\xb3\x99U\xcc\xe85\xc0+:\xff\x9b\x1151\xc0\x0c@\xb2\xa7K03\xc0\x9b+W8\xf3\x172\xc0\xe05\xf4u\x0fw3\xc0C/6\x7f\xaa\x0c3\xc0\xa9\x11\x98\x02m$3\xc0\x01\x9c\xc3@\x1b\x143\xc0\x93\x1d\xb4}\xeb\x114\xc0\x9d\nJV\xe0m4\xc0C7!I\xcd@4\xc0cc\x14\x80Ps3\xc0\xe8]\xbe\xb9\x97\x965\xc0A|\x1a\xf3-S5\xc0L\xdf\xebc\x91D3\xc0L\x90\x19\xeb\x19\xcd4\xc0GdE\x94\x05\x8f3\xc0,\x99\x16\xbe\xa4\xd52\xc0@\x1d\x7f\x8c\xb0\xb64\xc0\xf5,\xc3\xc7\xe9\x141\xc0\xd5D\xfbC\x84\x145\xc0.\xf4\xb5\xca\xc2.5\xc0\xb1^\xaf\xfa\xe3\xe53\xc0QA31~\x901\xc0\x9a\x01\xa9F\xe8\x011\xc0#\xc2\x04.\x86E3\xc0B\x9a\xfb=\xcc\x802\xc0\x1e2\xa1C\xfcP3\xc0\xe3\xba)b\x0c-5\xc0\x94Z\xbc\x0f=x4\xc0\xaa\x019\xad\x82\x063\xc0cc\xe8\x9bh\xf83\xc0=\xfdV\x13w\x964\xc0o\x13\x11\xe2\xbe\xa57\xc0Od^~\x97\xc74\xc0\xcf\x15k\xd6\xaf\xf14\xc0\xc9\xab\x9dM\t\xaa4\xc0;z\x8aAf95\xc0JA!\xa3\x8dB4\xc0\xb1\xee\x87\xec\x1e|3\xc0\xf2\xa0y.\x1d\xcf4\xc0\x19\x1dj\x16=[3\xc0\xa9\x01\xb1\x96\xce\xe21\xc0\xc2N\xd2a\x85\x8d5\xc0J\xd5\xf0S\xa0\x1c5\xc0\xe2q\x1a\x05\xd9#3\xc0\xcf\xf8B\x83\x06\x192\xc0>o\xd4u\n\n4\xc0R\x07\x84\xef\x94\xdb4\xc00\xe1P\xa9\xd0\xba2\xc0\xff\xdf\xf2\xd8Y65\xc0(\x9b\x00K\xc9\xdb2\xc0B\x1d\xc4DY\xbb4\xc0Y\xe8\xe6\x1c\\\xf82\xc0`\xdc\x01\xb9\x87[7\xc0R4\xc7\x1e\x8c\xac4\xc0\xc8R?\xcf\x18\xf93\xc0\xcd\xb1\xd9H\xbcE4\xc0\n\x0b\x99\xf3\x9e#3\xc0\xb5I@G\x98\x1b4\xc0\xb6\xf7\x9b*N$3\xc0s4\x08gz\xbd4\xc0\x7f<=.wL3\xc0\\g\xa8\x03\x1fB3\xc0]\xd8F\x13\xbd+3\xc0\xd1\xf1mB\tl2\xc0W0\xad \xea\r4\xc0im1R\xdc\x822\xc0G\xfe\xda\xbd\xc1\xcb0\xc0\x8eYS\x84\xb0\xd94\xc0v\x13\xe7\x11\xbd\xf4/\xc0-\xc1\x7f\x8f4\x924\xc0@\rG{M\x005\xc0\x10`\xc6\xbfKX4\xc0\xa1k\xd1\x95o<7\xc0\x0e\xebi\xa8a\xd42\xc07p\xc9\xa8\xaa,5\xc0\xc3\x86\xf9\xe0H\xa44\xc0\xd5|\xf9\x05\xd9`3\xc0M\x84\x81>\xd0\xf92\xc0\x15\xb8\n \xe3\xee4\xc0r\xcd\xdb\x16n\xa33\xc0w\x18\x03_Y\xf92\xc0}\xae\x14\x82\xb3\xf52\xc0\x0e\x05u\x9aB\xfd3\xc0O\xc0\xde\xb9\xe1r3\xc0\xbc(.\xea\xdf\xd54\xc0\xff\x05CH\x9a\xc64\xc0n#\xfc\x7f\x19\xc85\xc0\x8a\x1c\x13Ng\xef3\xc09\x1bS-\xcf_5\xc0U\xf3sDt\x812\xc0m\x0f|\xea}84\xc0%\xec\xdd\x07u\x8e4\xc0E@"#\x8cF1\xc0\x19^\xdf\x87\xbb\x085\xc0\xa3\r\xf8LA;1\xc0\xbcP\xb5\xbb\xb3\xda2\xc0\xcdR\xf31\xff\x1d4\xc0\xcf\x84&\xe67W4\xc0\x86\xa0\n\xe3\xc7&3\xc0#:= \xe6\xb83\xc0\x80J\xa9F\x1f\x136\xc0\xef\x96O\xdb*.3\xc0?\x80VC\xebC3\xc0\xa4\xb7\x08:\xce{5\xc0\xf1"\xb6B\xb3!4\xc0\xd7M\xde\x8e\xbf15\xc0;`Wf>\xaa4\xc0\xbc\xcf\xe4M\xf0\x074\xc0\x87\x96\x0b\x823\xfc2\xc0r\xdb\xd7\xc4\x9e\x075\xc0\x98\xf2\xce3\xbf\xa13\xc0\x9d\xea!\xf8\xb3\x0e5\xc0\x04\xaa\x9c\xc5\xe693\xc0\x13\x00E\x06\xf0\xf92\xc0\xb6(\xb9\x97\xec\xf02\xc0\x04*\xd0x\xf3\x074\xc0\xb3?w\xe9\xcaS3\xc0\xa5\x97\xc4\x15\x19|3\xc0W\x10\xc2.\xddn3\xc00\xf3\xcc\xb4\xe1\xc23\xc0Q7^\x1b\xe0=4\xc0\xcd\x9f\xc5\x87fZ4\xc0b\xc7\xdd\xcc$O2\xc0\xf8\x9a;\x9fy\xa74\xc0\xb8\x08\xe2\x94\x97+1\xc0J6\xda\x8aS>0\xc0\x05\xbc\xbf\x8bI\x9a1\xc0[\xdb\x9a\x02)H5\xc0\x03\x888\x8bh\x8a4\xc0{\xa9\x1e\xbe\xbe\xdb4\xc0\xa5\x86\xff5A\xba2\xc0\xd7\x9d\xa4\x8c\xeey3\xc0\x06\xdaf~\xa6\x1a5\xc0\xe2\x9c|*\xdeN7\xc0?\x91\xcaL\xcb\x801\xc0\x1b-\xc70h\x894\xc0\x14j\xb2d.C0\xc0?\x19\xfaK\x8d>4\xc0\xe1\xe1)\xc7G)1\xc0\xd4\r\xb9\xf5\xa9u4\xc0\xff\x92-\xf1\x87I5\xc0$XH/[07\xc0 o^\x1e\xad\x106\xc0`pde?$2\xc0\x90\xaa\xea\xb8\xf1&5\xc0\x02\xae0\xb3\xe9H5\xc0\xe3\x11/#w\xec3\xc0\xf9\x8e\xca\xab\xdc\xef3\xc0\n\xcb\x88\xa6\x8f\xd45\xc0\xc7\xdb*ZsL2\xc0\xa8\xe2Q\xbd\xb0\x855\xc0\xa3\x0b\xd1\xa1T\xa93\xc0\xa9\xb1\x0b2\x9c\xbb1\xc0|=l/ 93\xc0z\xb0/\xa7p\x9f4\xc0d\xff\xb89\xd0:4\xc0\xc1\xd6y\xbb\xf3\x9c)\xc09#"\xfc\x95\xd62\xc0\xea4\x15\xf7\xf863\xc0\x93\x04\xd8\xc1\x9c\x9f3\xc09\xfb\xe5I\x14\xe92\xc0v\xecq&"33\xc0Z\x06M\x1f\xd3\x004\xc0\xa9\x853\x9c\xb5\xce2\xc0\xf9{\xf0\x0e\xcd:5\xc0\x18\xcb\xc8pD\xf91\xc0\x8ew\xc4\xfaW\xe05\xc0;\x96a\x91\xe1\xb34\xc0xU\xb7\x0cf\xd14\xc0\xabu\xa59\x93\x923\xc0\xf6Kb\x10l23\xc0;H\x01c\x92\xb62\xc0\xde\xf7\xb5n\x9dN1\xc0\x17\xe9\x7f\xe4"\xec5\xc0\x84i3\xdc7\xcc4\xc0\xacX\xf0\xc8\x14\xa64\xc0D%\xd1#\x02\xd72\xc0"\xf8tC\x7f\xc32\xc0\x0b \xd3\xdc\xa7\xb02\xc0w\x80\x87\x94\xae\xae3\xc0\x00\x06%d\x94\xe54\xc0\xe6\xf6\xceX\xd8c3\xc0.\x13\x12\x0c\x19\xec2\xc0\x87\xd8\xb8\xf6*N2\xc0[\xc5\x17\xb9\x06N4\xc0\x0e\xa2\xf6\xab\xc5;2\xc0xAU\xc2n=5\xc0\xb0\xc4}\x11\xbd\x833\xc0\xd7td\x82\xf2\xf12\xc0p\xb7\x86&\xa2\x053\xc0\x0f\x8b\x11b\xb1\x9c3\xc0\xf4\xadC\xfa\x8ft3\xc0e\xf6\xc7\x05\xd9\xa72\xc0\x8a\xa7E\xbb\x16\x155\xc0=\xa9\xdc\x14D\x923\xc0x\xf9\x9b\x9f\xce61\xc0\x00#\x89\xcb\xaa=1\xc02\x186~xU0\xc0A@\xab$2\xa44\xc0\x854\x1fc@\xf83\xc0\n}o\xf0\x03\xce4\xc0H\xa9\xa9a\xed\xd64\xc0\xed\xbc?\xf2\xe8\xdd2\xc0\x95\xa5\xb6\xef+\xc33\xc0\xcb\xdf\x99\xc6H\x901\xc0c\xa93ob\xfb1\xc0\xea\xd3\x1cC\xf5G0\xc0\xdb\xc3\xbdO\xef13\xc0y\xf5\x01\x87\xfb\x035\xc0u\xadX\xcdTD2\xc0\xac\xfer\xb7\xe4O0\xc0\x1c\x91\xa8\xd7\xae^3\xc0\xed\xbc?\xf2\xe8\xdd2\xc0\x1c\xd7\x8f\xb5\xe5\xea4\xc0\\R\xa0C\xb1X4\xc0\xf1\xfd\xe5\xfe763\xc0=\xe5\xf8\x86\xdf\xeb2\xc0\x0f\xb0r\xb5\x99\xaa4\xc0\xdf\xe3\x9e\xbbis3\xc0\x8d\xae=wR\x854\xc0\xb8\xfe\xfa\xb0\xe9Q4\xc0\xc1\xe5\x86\xe0/O0\xc0\x9e\x1c\xdb\x03\xfd\xeb2\xc0\xa23c\x94\x1f\xa84\xc0\r[\x0ba\x01b5\xc0\x06\xd8k\xe7\xa4$3\xc0u-5\xa7\x12\x012\xc0\x07\xb32E\x98C5\xc0(\xb3\xe4n1\xde3\xc0\xae\xcb\xc8$\xf3\\0\xc0O\x1cOg\x1e\x174\xc0H\xac\x06\x9a\xf6;4\xc0BM\x1a\xb6\xb253\xc0\x06d#\xee2w1\xc0\xf5\xd1\x829a\xf72\xc0\x88\xc0\x11\xe7\x98\x933\xc0\xfdFe\xee-\x1c4\xc0\xd7J\xc8\xa4Vy4\xc0\x0c\xd3\xdb\xa0M[5\xc0\xd1\xc6\x0fe6\xca4\xc0\xf2s?\xf4\x04\xf02\xc0M$\x19\x03\x8424\xc0>\xeb\xe4^,\xa54\xc0\xa4VRbS\xc34\xc0\x01\x17\xfe7\x02\x0e3\xc0\xbf\xday\xe6\xd4\xac4\xc0\xbd\xae4,\x7f\xf93\xc0\xc2\xcd\x92\r\xff\xa34\xc0\xa8\xff\xe2\xd1$\x933\xc0\xa7\xd0\xa7\xf3\x99r3\xc0$h>O\x0b%3\xc0\x138\xe1_j\xac4\xc0\xe7O:G*m3\xc0]\x7f\x15\x1eQs4\xc0\xf9&\xed8O\xb84\xc0\xee\x18\xf0\xca\x00y3\xc0\x03\x15\x05\xb2c}3\xc0\x8dfy\xee(\xea2\xc0\x86<\xb7\xbf\xa4\x994\xc0\x07\xa2\xbc\x9d\xd034\xc0.n\x05\xc0\xccQ4\xc0\x94\x80\xd3\xfe\xc0\xee1\xc0J\x10\x18\x1b&\xf94\xc0\x9dT\xc4~\xea&3\xc0\xe5X\xca\x8e\x95?3\xc0:\xc2\x97\xcb\xb6\xe93\xc0\xd4W\xd8\x18\xea^6\xc0\xa7o\x87\x9a$\x062\xc0At\x1e\xdb\x94\x161\xc0\xcb\x99\x93\xc2`;3\xc0\xe0e=#p\x9d4\xc0\xfe\xf6x\x99pc2\xc0\x83S\x01a6\xac,\xc0\x8e|\xd1\x115\t5\xc0$S\xe7\xd0\x88N3\xc02\xe81bfK5\xc0O!*\xb6\x90\x166\xc0\r\x99A\xc7@q5\xc0\xf7.&\xe3\xb6B4\xc0\xa0q\xef\x96\x8b-3\xc0h\x1c\xe09\xec\xc22\xc0.+e)L\xe22\xc0\xbb\x93\xa2}\xa8\x105\xc0\xed\x14\xec\x19\xbf\x914\xc0\x14=\x1d\xe3\x15:2\xc0n4\n\xe7\xb5\xcc5\xc0\xb9\xbbo\xaeB\xaa4\xc0\xf1\xd1<v\xec\x9b3\xc0\xb1\xd5\xebO\x17O0\xc0\xcd\x9f\xcb\x06\xde\xac4\xc0\xfe\x134&\xc4\xec2\xc0\x9c\t\x91P\xc4\x1f3\xc0C\x96l\x8d`%3\xc0K\x9d\xcdSf\x197\xc0\xf6\xa7\x9d\xcdu\xab4\xc0\xe5|\x7f\xbe\xf2\x853\xc0<\xd6\xfa\x8eOr0\xc05\xc5"\xf6\xc7\xd54\xc0o\xd6\xd3\x11\x0cs3\xc0\xba\xa8\xd7;\xd2\x845\xc0[\x84\x82W\x1a\x0b2\xc0V\xecZ\x9b;\xe14\xc0CS\x08\xb6_\x053\xc0"\xff\xdeH\xdc\xdd3\xc0=\xf9d\x8c\xbe\xe43\xc0T\x0f\x8fr\x07]4\xc0\xe0\xb2T\x0b@\x9c3\xc0\xf2T\x06\xa1o\x862\xc0\xd3\xfe\x10P\xed\x015\xc0q\x98Y\xcew\xe73\xc0UHB8r-2\xc0l\x87\xf6\x03mj3\xc03vc\xeec\x852\xc0\xd5\xc7M\xfe\xaas3\xc0\xc0\xe0L\xc5[d2\xc0 \x0f\xcf\xa2\xea\x013\xc0wf\x05[\xa9O3\xc0\x05\xe5(\xb0$C4\xc0\x8f\xa3\xb3\xc7:\xe72\xc0\x0c\x1cA\xed\x85\xa92\xc0\xfe\xce\xbb\xbd\xd8\xf11\xc0\xa0B\xd8\xbd\xcd\xcf3\xc0!\xd5O;\xe9\x073\xc0Z\x9d\xac\xcc`\x0f5\xc0L<\xbd\x980\x893\xc0\xce\xf2\xa0\x88\xb2\xf54\xc0\xfc\xab\xd2\xc6\x10k2\xc0x\xd7M\xf0\xf0\xd92\xc0\x9a0D{\xc6\x183\xc0w\xe2^h\xf8\x994\xc0N\xb8)g\xf1E3\xc06\xc9\xb7p\x9d95\xc0SK>\x0f\xfc\x034\xc0\x12\x83\xaah\xc4f3\xc0\xfc\x96\xf9C\xec\x035\xc0\x0fC\xd3\x88X\x004\xc0\x82k\xe4a.\x045\xc0\xbfv\xbe\x8bUz1\xc0bT\x99c}\x8f2\xc0\xb6\x17J\xdc\x05"4\xc0\x17\x1a\xffC\x0f43\xc0\x07\xf2\xab\x0c\x93\x1e5\xc0\x88\xc6s\x03\xe8)3\xc0%FW/\xa4\xad2\xc0r\x1cd\xf6\xb8\xc73\xc0\xbf_<P\x1d\xc74\xc0\x1a\xda\xaf\x93zw3\xc0\xd4\xb0kq\x84\n4\xc0\xf9D>\xd5/H0\xc08(\xaa0\xc9\xae4\xc0\x93\xc6\xa6\x04\xed\xa92\xc0\xb5SD\xcc_64\xc0\x13\xc8I\x82\xf2\x8c3\xc0\xd7.n\x8eaa4\xc0p#VE\x80K3\xc04\xd0\xa7\x19\x10u4\xc0\x90J\xba\xc5\xbf\xd81\xc0\xa7P\xd9\x8eQ\xb04\xc02\r\xc3\xa8\x16\xb13\xc0\x94\x86\xc8\xe2%\xb73\xc0\xe7\x85d\x804\xeb4\xc0!\xc9\xc6Q`$2\xc0\x92\x1f]\x996\x1e2\xc0\xf0\xd9\xf42L\x043\xc0F\xae\xe8V\xf7\x194\xc0[\xe1\x02\xc9\'73\xc0\xf6v\x1d\n\xa1\xc43\xc0B|\xde\x18\x12}3\xc0\xe8\x90)Z\x90\x053\xc0\x85\x95\xbf\xd3\xce\x934\xc0\xc8Dp.\xc0\x145\xc0=\x90"\xca\x19U3\xc0\x82\x84\xf6\xd6\xc7(3\xc0a\xb1\'\xca\x9f\xfd4\xc0NC\x005nU3\xc0\x1c\xcf\\|\xad\x1f3\xc0\xa9h<\xd0J\xa42\xc08\x9e\xd6\xe0\xdeL4\xc0R\xa9\x19l\xdf\x9e2\xc0\xf6\x1fKr\xa3P3\xc0\x18CB\xe00\xd64\xc0\xdc{\xae\x07\x80r3\xc0X;\xc4\x93\xe2\x894\xc0&\xee\x92`\x85W4\xc0\xce\xcdi\x92\xfb<5\xc0\xa99\x0e\x87\x90\'3\xc0\x9a\xea?\x86\x1395\xc0H\x17\xdfe\xd5]4\xc0o+\xf8]:\xff1\xc0\xff\x1f\x8a\xa7\x80\xd95\xc0\xc7y\xee;)\x902\xc0\x9d\x8f\xed\xb2\x0b\x193\xc0\x8b\xb7\x83\xf2\x9ed3\xc0\xc3\xd2\x90DF53\xc0\x10[\xd1%\xda:5\xc0\x9ba\xa0\xa1qM2\xc0m\xa5"\xf7\xd0C5\xc0\xd01\x8e\t\x8e\xfb3\xc0[\xd1\xef\x10\x9b\x165\xc0\xc9&\xbam@\xe04\xc0\x9ai\xd0\xe7\xc8\xa74\xc0\x8cT\x1b\xef\x89-2\xc0\xe5\xab\x838\xbeH3\xc0l\x89\xa5\xb8E\x035\xc0\xc3\xf2\xd9\xfas05\xc0\xca\xb3\x81\xc0\xeb\xac4\xc0g[7<!g5\xc0\xb2\xf5=Kp[4\xc07\xb1\x97w\xc2\x9e2\xc0\xc8;\xeeh\xcc\xd03\xc0\xd5\xe5H\xa9\x11\xfa1\xc0\xb6\xf2\xd6\xa2jt4\xc0\x89\xc7\xff\xc8\x9cn4\xc0\x9f\xef\xfaND\x8e3\xc0\xf1\xfd\xe5\xfe763\xc0\x91\xef\xf6\xb2\xdc+5\xc0\xb1\x80S5\xa0\x1f4\xc0\xd4B\x9a\x01?\x8f6\xc0\xd67M\n\x92\\5\xc0\xc3n3\xe4\x8c\x8b3\xc0\xa3\x1b ~\x12d5\xc0~4\x06\xa4\xa7\xc32\xc0\x99\xb4\x06j\x16)3\xc0\x15\xba\xc6\xaa\x86\xfd2\xc0\x98g\xe2\xfa\xb1b5\xc0c\x01\xc3\xa2K\xb75\xc0\x0f\x8b\x11b\xb1\x9c3\xc0\xf1N\xfc\xe1\xd7\x102\xc0\xbf\t0<\x10J5\xc0\x18\xf9\xadi\xbc\x053\xc0\x97a\xff4\xfa\xa11\xc0D\xe8\xb7_\xd4\xa02\xc0\xb0YGE#\n4\xc0\x1f*\x85w\xdbC3\xc0\xac4\xa4\x9dM\xc71\xc0\x19_\xb2$.J5\xc0[\xec\x14oq\xda2\xc0b9\xfe\x0f\x9f&3\xc0\xfe\xab\x0c!\xe8G5\xc0\xfcF0\x8dyM6\xc0k!\x97\xf1r\x8f3\xc0_\xff\x9c\xc1\x1bn4\xc0\xc6EC\x17!\x930\xc0\xce\xe6\xe6y]\xa46\xc0\x8a\xb7!\x8e\xa4\xe05\xc0\xb4A\xf4j^\x872\xc0\xe1\x13L\xd7+Q6\xc0\xeb\x96\xa2]\x0276\xc0j\x89\xbe\'\t\xee3\xc03r\x08\xb4\xban3\xc0t\xfc\x14\xe0\xd8N5\xc0,\\,\x96\t23\xc0\xbe>\xfb\xeb|]3\xc0\xc4\xe0\xe2\xa8D\xef3\xc0\xc9X\xf0<1\xae5\xc0\xc3\x04\xdf\xc6Bp2\xc0x\xa78}N?5\xc0\xb9\xc6\t\xa7G]3\xc03\x9eT\xe8\x82\xa25\xc0\xd3\xba:{^50\xc0\xe8\x84A\x89\xf3\x003\xc0\xf7d\xbb\x17\x83\xb14\xc0\x00:li\xd6\xcb2\xc0)\xd5\xe1\xab\xf3\xaf3\xc0\xf0B=!eT5\xc0:QU|0\xcd1\xc0\x11\x0edkk\xa01\xc0Q\x9b\xaf\x96\xc1"3\xc0v\xc1\x00\xdf&n3\xc0v{|\x168|3\xc0\xb8H\x1fNA\xa34\xc0\xad8\xa1Q=$3\xc0\x05\x82\xf7\xcd7r3\xc0\x94\x8b\xd7\xea\x19f3\xc0\xf9\xb1G\x1e\xf6\x1f3\xc0\xa8\x9a\xe6\x831\xcb1\xc0\x0e$d3\x8fw3\xc0\x81\x9a\xc8\xd6)\xd42\xc0X\xd8O\xf6\xa8\x7f1\xc0\x0e\xd6{\x80\xea\x0f1\xc0\xdfF<UZ\xf84\xc0\x85\xa3AO\xab\xea4\xc0\xf1\x8fs`\xa2t3\xc0?\xc2\xf4;\x8bs3\xc0:\xa5\x8f$:\xce2\xc0\x12g\x0bt\xf9\xf31\xc0\xa8\xe2Q\xbd\xb0\x855\xc0,\x19\x90J\xf4\xad2\xc0\xedq\xde\xdd\x87\x084\xc0p\xe1\xb8\xd8\x06\xf13\xc0\x89\xf0\xdd\x82\xc3\xfe5\xc09\x8a\x07m\x08l3\xc0\xe8m6\xfc\xec\xf52\xc0\x87m\x7fw\n\x0f5\xc0-\xa1\xd8\x05\xbex3\xc0,Dw\x1ax\xda4\xc0\xe4\xff\x1dB\xf9C3\xc0\xc3\xd3\xa6^\x80(.\xc0\xc5\xa2\xf9\x96Ap2\xc0W\xd3~\x07\xb2P5\xc0\xec^\xd5\x8dd\x0f4\xc0M\xb4\x99\x18\xe4:5\xc0\x89\xef\x80\x1d\x03e4\xc0\x02\xae0\xb3\xe9H5\xc0\'y\xd1\xcb>r3\xc0\xad<?\xd3\x9c\x022\xc0\x17\x86\x12\xc90\xb22\xc0\xf7=\xd9_\x17\x0b5\xc0\xce\x133\xa2\xf9\xb72\xc0\xf0iT3\xd9\xaf1\xc0\xdd\x15\x82\xa6\x10%4\xc0\x10\xa34w\xb2D3\xc0\xd0\x85\xc9,\x7f63\xc0<\xdab(5\n5\xc0\xcf\x87\xce\xe2\xae?2\xc0\x0b\x18\x99C6~4\xc0\xf9aFe\x86\xb83\xc0\x9a\xd5\x89\xb8w\xf01\xc0\xe2\xf3\xbb\xf0\xb2y4\xc0\xf6%%\x9f8\x804\xc0i\x8b\x8br\xc4l4\xc0Qh\x83\xdd2l3\xc09\x9e\x94*u\xfd3\xc0D\xccT\xb7\xf6\x941\xc0\x1b\xc4\x1e\x03\x9f\xcd1\xc0\xf6\x86\x85\xdb\xee\x884\xc00F\xc2{\xd3\x804\xc0J\xc8\xf2P\x03\x8d3\xc0\x8c\xdc\x02\xd1Yf4\xc0\xc6\xbd\xf6`\xc2x4\xc0P\xbfQH\xc7\x053\xc0\xba`\xb1\xac~\xda2\xc0L\xc4W\x1c%\x863\xc09Tp{C\x901\xc0/\x16d}\xda\xf92\xc03\xac<\x10\xb0\x0f3\xc0\xf3\x150\xb7<\x153\xc0\x83\xd8x\xcf\xf4\xfe4\xc0\xbf\x8e_Q\xd6\xb92\xc0=B\x90\xfe\x14\xa32\xc0\x8c\xe4\x8c*\xf505\xc0\xa4d>D\x10\x803\xc0\x87a\xda\x8e\x0c\xf82\xc0\x10[{\xac;\xf22\xc0T\xf5\xce3\xa5\xbe2\xc0;\xefC\\RQ4\xc0\xdc7Q\x96\x08\xc35\xc0\xd7\xecb\xd1\x18\xd72\xc0k\xe1mTq\'3\xc0m{\xc1\xbe\x1f\x8f2\xc0\x17\r\x1f!\xeb\x822\xc0\x02\xa5\xa9\xf0\x96Q3\xc0\x9d0\xf0$\xe6\xf94\xc0R\x05\x19\xdd\xf6\xd44\xc0\x8e\xdc\x95\xc0\xa9\x0c4\xc0\xf4\xa2\x81\x13\xaaP5\xc0\xfbc\x1b\x94H\x9b3\xc0\x972yd#\xad4\xc0v\x85i\x01| 2\xc03\xc5}\xb3\xf1\x173\xc0\x04\xf2.~\xa7\'3\xc0@\x87\x97\xfe\xdf\xc72\xc0\\\xe6\xd4\x9c\xa6\xb74\xc0\x0b\xe9:\x1f\xb0/5\xc0Kf\xd3\x81\x90\x052\xc0\xe5b(\x902\x021\xc0D\x8ci\x88\xc8\x893\xc0\x01\x07\'F\xae\xf61\xc0\xb9\x7f]\xa1\x8a\xa94\xc08\xa2\xcc\xe9\x8b14\xc0\xc3_\xf1\xed)\x934\xc0\x19\x9c\xdb}\x8bb3\xc0\xb1\xbc\x83\x0b\xa9P3\xc0)|\x92S\xf9\x055\xc0\x94\x7f\x07J\x0f 3\xc0\xad~v\xda>\x933\xc0\xa5E\x97S\x19G4\xc0|\xb1\xc3rf\xea2\xc0\xcc4\x154\x84$3\xc0\r\xb3\xcb?\xf7#3\xc0\x00\xe3\x83\xe4u\x105\xc0\xb7\xbf6\xb3\x1305\xc0K\xda8S\x8e-5\xc0\x91\xe0/b{\xc44\xc0k\xd5\x94\xe0\xad)3\xc0m/\x1c\xfea23\xc02.5\x0b\xdc\x194\xc0\xb9s\xb7\xec\xe2m4\xc0\xa5\xd3V\xda\xe7\x136\xc0W\xf8<\xa5\xb1G6\xc0Y\xfex>\x02\xc84\xc0\xfa\x87l\x9d\x12\x186\xc0\xe8\xe9|\xd3\x17_4\xc0\xa1\xd1\x81\xa4\x96{2\xc0\xe2\xb1\x05\xdb\xfeR4\xc0\xe2\x16L\xed\xadK4\xc07\xd5\xf4>\x97(3\xc0\xf1+f"\x94J4\xc0G\x9b\x0cw\xfe\x004\xc0\xc1IbG\xd2\x175\xc0\xc6\x9cV\x87\xef\xaf2\xc0\xf9\xbaf\xd1c\xa44\xc05\x87(^\xef\xe32\xc0\xb1\x98\x19\xab\xe7\xfc2\xc0p\xf5?Z\xfa\xce1\xc07\xfb8\xf1\xae\xd94\xc0\x1c\x87\xaa\x91`\x977\xc0K\x85\xa20\x00s3\xc0~\xcd\xa1\xf3\xe6"3\xc0\xbfn\xf96\xcd\x023\xc0G\x8c|\x80\xeb\xb32\xc0\xa7\x92\xe9\xb8\xdc;3\xc0=}\x15I\xea+3\xc0\xdapj\x85OR3\xc0\xfb\x99\tr\xa3\x003\xc0o\xaf\x1cH\xfaM3\xc0\x9e\x995\x0c\xc1\x004\xc0\xa6\xfd\xee\xb9\x14\x0e3\xc0H[\n&\xb6\x075\xc0\xe5[\x12\xb3L\xec2\xc0\xd2\'\xc2\xe0g\x034\xc03\xa9\xc3\t\x07\x123\xc0$XH/[07\xc0)I\x158s\xf43\xc0\xa3\xd1m\xa6W\xf51\xc0ky\xbe\xe1\xc7\xf61\xc0\x81\x90_\x1a\xc8\xe93\xc0\xba\x9b\xcd?;\xf92\xc0o\x108\xd9kA5\xc0\t\x91<\xfd\xd9\x0c3\xc0;\xac\x8b\x99\xd2:4\xc0,\x99\x16\xbe\xa4\xd52\xc0Y\x10\x89\xbe\xcc03\xc0ru`\xc2\xf1\x875\xc0`\xfb\x86\x9a\xc8\xf42\xc0\xcem\x01\xe9;\xe43\xc0\xd7\xf1\x88X\x9c#4\xc0\xd4\xf1%\xf1\xd0x3\xc0\x81<|\xf8\xb1q3\xc0\xe4\xac\x86\xb7\xc9@4\xc0\xd4\r\xb9\xf5\xa9u4\xc0\x1d\r5\x956\x015\xc0\xea;3Xv\xf01\xc0\x07\x92\xe5-\xf6\xf71\xc0\xf4-\xe9\\^\x063\xc0\xba\xa1\xdc\x1a,\n3\xc09\x9a\xd8<\x89H7\xc0<4\xfa\xa0I\x036\xc0\x07\x9d\x07\xea7)1\xc0\xee\xbd(1\xd8\x042\xc0j\xaaYj\xc3\x055\xc0l\xferG^@1\xc0+=X^\x83\xe12\xc0\xb1\xeb\xd6\xa4v\xfa2\xc0\xf4!\n`M\xcb4\xc0\x81<|\xf8\xb1q3\xc0~w5@a\xf72\xc0\'\xeb"g\x0e83\xc0\xd2l2-\xb9\xf22\xc0\xae7\x8d@\xd0\x035\xc0|\xbe\xf7\xf24\xec2\xc0\xb5\xa8h\xf2\x80\x063\xc0\xf6=s\x005\xf83\xc0\x95\xc11\x04\xa6G4\xc0\n\xf3\x86V\xf3\x164\xc02\xdb\xd9iU\x0f3\xc0-Xu\xe8\x08\x103\xc0mE\\5\xa1\x163\xc0\x89\xa5!Q\x97\x1e3\xc0_\x04G%\x86\xdb3\xc0\xda\xa4\x99\xc2y&2\xc0S\x7f\x9c\xb3+\xb94\xc0J\x0b\xd6,\xe2\xb24\xc0\xde\x99\xf8\x86\xc4<1\xc0\x10E\xc7\xa7_-1\xc0<\x82\x04\xe6+\xe13\xc0\xce\xcb\x06o\x8d)2\xc0\xcf\x15\xcf\xee\xd7\n2\xc0I\xa6\xa5\xfe\xb694\xc0,\xe8\x99@q25\xc0\xa3\x1c\xef\xdb\xd1\xfc3\xc0\xee\x95\xdc\x191\xfd3\xc0\xa6\xc83\xe6\x14A3\xc0\xd9\xf3\x11\xa3G_1\xc0\x865\x11\xf8\xd3\xa34\xc0\xf1;G/\x12=7\xc0\x17\xc7D\x06\xd8=3\xc0p\xd3\xc8\x0eI\x953\xc0&*\xef\xc1\x0c\xa93\xc0\xee\x9c\x00\xf8)\xe54\xc0t\x167\xf5\xb1\\1\xc0\x1a\x1e\x19\x18S\x161\xc0\xf0\x80>\xac\xcb\x995\xc0a\xf0\x8e6\x1b\x994\xc0\x9f:\xecF\x1al2\xc0\xb1\xf1\n5\xdaT0\xc0q8\xbe\xc0\xc0\x923\xc0\xc5\xbd\x8d\xe0\xe8f4\xc0\xaf\xb3b?\xb2\xfb2\xc0\x04\xd5\xa2\x10\x8e#3\xc0\xf3\xef\x9b\\\xf0f4\xc0z\xd1\x9e\xb0\xd3X1\xc0\x16\xfd\x9eH\x0c 5\xc0\xcdNc!_\xd34\xc0.d\x1f5\x7f\x0f5\xc0\x8e\xf2\xe5\xb5\x9c\x002\xc07\xf4\xac\xc4\x11\x0c4\xc0\xf8CS\xf7x\x974\xc0O\xbc\xfa\xa3\xaeG5\xc0\xb9j\xde\xfee93\xc0\x85\x9d\xaeO\xf5F3\xc06p\x9c\x02\xff\x054\xc0\xc2\tN\x9f7\x934\xc0\xefaE\xdf\xa7\xeb2\xc0\x08\x9a\xad%b\\0\xc0&\xbew/;$3\xc0\xe0C\xb5@\xc5\xe72\xc0\xf9\xc7\xc6Tw\x9a5\xc02[\xcf\x81\xda\xfd2\xc0Z;,\x07\xa1\xe15\xc0T\xcak\x89\x8e\xe42\xc0\x8f\xbe\x07\xee\x99\xe82\xc0\x95\xfb\tQ\x03\xdf7\xc0xU\xb7\x0cf\xd14\xc0\xb3\xf0"\x157\xf13\xc0\xdd\x0f\x98/x#3\xc0\x95Q\xb4\xbe\t%3\xc0\xe12B\x8f1H0\xc0\xd5\x1dy\x851\xc04\xc0A\t\xa0o\x0b\xb33\xc0\xcc\xe1\xa4f\xf0@0\xc0\xb3\x1b\nk\xdb\xe2,\xc0\x18\x9b\x8c\xc1|U0\xc0t\xed\xdc\xb7\xb5L3\xc09\xfb>(a:5\xc0\xc7\xed\x03%\x16\xfd4\xc0K\xcdI\x9e\xd803\xc0\xacQ\x00\x8f\xea\xb53\xc0}/\x1f_B\xf02\xc0\x9b\xde)7q;2\xc0|B9\xf7\xab\xe24\xc0\xab\x19B\xbb\xdc\x9f4\xc0V\xabK\x94\x84\xae3\xc0\x16\xb3Y\x98z\x805\xc0\xc8\xa9S)\x99\xf23\xc0\xba\xf4\x89\xefOe2\xc0\x01\xe3\xcd~kV0\xc0\xd2\xaf5\x89\xda\xfa2\xc0M3\xc4X\xdd\x145\xc0\x92b\xa4S\x96\xef3\xc0\xc3\x01\xc7\xfa\xbe\x835\xc0\'\x9c[\x00\x15B0\xc0s\xb0\xdaY\xc3\xac4\xc06\xc9\xb7p\x9d95\xc0\x99\x94T\xa9\x8c~2\xc0\x8dkmJY\x153\xc0+$\xc6\x90B\x0e3\xc0l\xb7\xa1=\x1c\x103\xc0>St\xf1Y\xf14\xc0\xf2~\xb7E\xc4\x844\xc0\xaa.\xfai\xb8\xf84\xc0vTS\x83\xdb&5\xc0\x8a\x88 \xa6\xc6T5\xc0Xo\xfa\xf9\x02S4\xc0\xf3\xe4\x9dW\xffQ4\xc09\'ta\x1b\xab4\xc0C\xe1k%\xd1\x811\xc0\xa7\xbb\x86\x98\xfc+3\xc0\xc4t9d\x8aE3\xc0\xc4t9d\x8aE3\xc0\xb5\xec\x07\x15\xb461\xc0l\x0cG\xa2\x90\xaa4\xc0\x89\tOK\x1fY4\xc0\xa2\xa6M\xe4\xc9\xa14\xc0s\x19\xc2\x07V\xfd2\xc0~R\xc6\xe0/\xb24\xc0l\xa2\x7feH\xb84\xc0\xe4\xe5,\x03\'\xc44\xc0\xb9\xa6\x15\x90r11\xc0\xb6\xb7\x15\x06\xb6\xd71\xc0\xf0?\xfaMw\xf13\xc0~\x9d\xcf\x900\xb64\xc0y\x06\x92\xc4*\x0e4\xc0\x14\xe6\xa5\x81\x98\xdb4\xc0\xbd\xf7\x0b~<\x050\xc0\x02*\xf6\x07D\xd85\xc01\xbf\xbe\xba\xa4\xca2\xc0\x887([\xed\x8b4\xc0\x7ff@`\xb8\x023\xc0\xfb\x9buF:_4\xc0g\xecy\x19\xd3\x88+\xc0\xc3\xb79#\xf1*5\xc0\xbb\xb1z\xce\x88\xf34\xc0_\x90\x7f\xbd\x18\xd44\xc0\x06\xc5A\x02l\xcc4\xc0\xa4\x7f\xd5\xec\x98v3\xc0\xc8ae\xc2\x17>3\xc0\xd7f1\x12\x11\xe12\xc0\xb7\x95\x82\xe6\x1az4\xc0\xef\x1f\xbe\xce\xfc21\xc0\xa3J\xb7`\xd0\x833\xc04\xe6!\x9a\x1b\xbc4\xc0\xf5\xaa\xfa\x11\xaf\xc14\xc0\xfdS\x05r\xcb%3\xc0M\xac\xe8Rr\x864\xc0\x85]\n\x8d\x1e\x115\xc0\x8e;\xbdGT:1\xc0\nl\xd1\xb5b\xfe2\xc0\xfaCV\xd5\xc6E3\xc0\x15\xb2\xd4\x1a\x15\x1a3\xc0i\xaf\xb0\xefB\xc94\xc0zI\x97\x10\xe4c3\xc0j\xd7\xdbgte3\xc0kmm"\xb4\x9a2\xc0\xac\xae\xe4\xaf\xb6\x844\xc0q+\xffK\xc0M1\xc03\xb2\x03A\x0f93\xc0\x06\x90m`N\xaf4\xc0(\xf1\x1e\xbe3\xac3\xc0"\x9c\xac\xb2\xa9\xa13\xc0\xa0l\xc6\x9eoK3\xc0\xbb\x86\x03\xa2}\x065\xc0\xaf\x96}\xf8\x9a\xa83\xc0ux\xf0J\xed\x954\xc0\x83o\x7f`J\x8c4\xc0\xf2\xa5\x0e]\xfa"5\xc0\x12\xf9\xe3\xd2\xe2\xe82\xc0\x91\xbb\x00\xef\xda\x914\xc0%\xfa\xebR\xefT4\xc0b\xdal9g\xbe4\xc0?X\xb15H\xb54\xc0\xb3\xf3[\xc6\x9b\xa54\xc0\x1d\xac\x9b^\xdfz5\xc0\x83\xc3\xac\x90O\x8f4\xc0\x80\x14\xab\xc2\xf3\xe24\xc0CW\x86\xfc\xa8\x8e5\xc0P\xeeE\xcb\x14N3\xc0\xc6t"\x85\xc3z0\xc0\x0e\xfd\xfc\xfb\xaeY2\xc0n\x82O\x9c\x03\xa64\xc0O\xa9\xf9\xc5\x90K6\xc0\rn\xc2\x96\x1c\xd92\xc0AV\xa6\xdd\x82D1\xc0u\r\x10\xb3\xe0\xf54\xc0\x9e\xc1\xa1|\xb0\x1a3\xc0\xc8\x8c\x1c2)b5\xc0\x87\x88\xef\x9b_\xdd1\xc0\x89\xde$\xbd\xe0\x145\xc0fS\xfb\x9ao\x974\xc0\xe9\x15\x16M)\xbc2\xc0u\x93\xf4\xfd\x02`4\xc0\xeb\xf3\xf0\xa5#\x853\xc0p\xf0\x86I\x1f\x7f3\xc0\x8c\x9c\xb0s\x8f\xe2,\xc0P\xabL\xf7\x8b=2\xc0\x11\xbd\xb4\x86*\xd71\xc0c\x9b\xc9{\x91\xf21\xc0\x9b\xc1\xf0\x9e\x86\xc04\xc0\x11\xcc\xdb\xcf^\x1c5\xc0\x9dF\xe5\x98\x8e\xd54\xc0"\xde\xcc\xb7\xf5W3\xc0\xdfk\xbe\x02!\xa23\xc0|\xe4\xact\xebx5\xc0\x83\xc0\xd0\xe0v\xf55\xc0F\xe7\xab*B#4\xc0\xa7\xd8\x88(A\x963\xc0d\xe5\xc5/\xf9\x072\xc0Ha\xb9\xa9\x8c\xce4\xc0\xd1\xfeT\xe1s\x974\xc01B\x91N\x08\xe54\xc0\x94\x137\xc6\xb9\xe41\xc0\xe5\xcen\x95\x1e\x963\xc0\xb6\xc1\xe2\xf6\xee\x042\xc02\xf6\xf2\xab\x87G4\xc0j&\x19\xcd?33\xc0\xfb\x11\xde\x02\x03\xc44\xc0\xd7 \xf0\xa2\xb5\xa32\xc0\xc0\x88#NE>5\xc0\x13Sv%\x03n3\xc0\xdc!XO\xfe\xfc5\xc0\x98\xc3\x05"\xbb\xe32\xc0\xf2\xa11q\xae\x031\xc0\xfd\x88\x84\xeb\xc3\xe31\xc0\xcb\x19r%\x9f\xa14\xc0J-Y\xca\x93H4\xc0\xcc4\x154\x84$3\xc0\x90:\x16\x1f2[4\xc0\xdc<\xc3\xc1+=3\xc0h4\xc4E!G0\xc0|\xa0\xd4n\xebU4\xc0W\xdb\xe23h\x8f4\xc0\xea\xeb\xae+\xbc\x165\xc0h;\x85I\xe6\xe23\xc0V=+\xa2\x05\x803\xc0+\xf83\n\xe6T3\xc0AX\x87r\xea\r1\xc05\x15\x12\xc5\x0e/1\xc0\xea\x04o\x87\xf6\xdb3\xc0\t\nK;\xb1\'2\xc0\x7f;6cc\x0f3\xc0\x99R\x0ce\xd7T3\xc0\x13Y\xfd\xe0^\n3\xc0}y\x15\xc6\x1e82\xc0n\x9c\n\x14\x04\xde3\xc0\xd8UJ>\xd0K3\xc0\xc7\x16\xa6\xcb)52\xc0\xa8uL\x8d],6\xc0!3\xe4\x18\x1a\xa82\xc0vL\xca\xac\xa6\x025\xc07\xdd\xc1\xcc\x89\xed2\xc0N\xbc\xab\x8c\xf7v1\xc0[\xc2\xf8\x83\xdb?2\xc0\xbc\xb1Y=p~3\xc0\xdc\x7ft\xa2\x00\xd86\xc0\xd6&\x0b-\xd6\xf04\xc0\xafxs\x13\xaa\xfd4\xc0I\xcd\x12\xe0^\xca4\xc0\x18CB\xe00\xd64\xc0\x9a\xe7\x81D\xd9I5\xc0\x10\x06TmG\xde4\xc0\x10yldn\x073\xc0\xba\xa8I\xba\xf7-5\xc0*G\xdd\xf7\xe1\xa32\xc0\n\xec\xc79X\x1b5\xc0OiE\xcbU\xcb4\xc0\xb0c\xcd\xa6\xdf\xa54\xc0}\xe3\xf1C\xdda4\xc0vm\x07\xf7\x80\xbb4\xc0\xa5\x8dl\xc1 \xe62\xc0&\xe2\xba\x01\xe6\x803\xc0<\x1e\xc4\xa4\xca_4\xc0-\x8fG\xe3\x82~3\xc0L\xd4\xe4]\x16I5\xc0:\xdd\xfaC$\x1b2\xc0\x0b)CkC\x942\xc0\xfcu\xcb\x80\xf5~4\xc0\\\x00]\x8e\ti3\xc0\xf5\xd1\xec\x1e!\xee5\xc0\xae\xc4\xf3zqE3\xc0\x0f\x1c\x0fP\x9c\xe34\xc0=\xa1*\xf6\xa5\xe73\xc0\x1b\xa6gZ\x00\x8c2\xc00\x94\x0c\x0fY\xed2\xc0\xbc\xb2[\xbaD\xd34\xc0A\xdd\x81\t1\x8a3\xc0\xbe\xd4G\x0f\x07\xfa2\xc0\xc1*2\xaaq\xe72\xc0\x031\xb9\xfd\xf4\x942\xc0x\x14L\x03\x0b\xa54\xc0\xa7\x0b22\xba\x9a4\xc0{\x19\x1e\xacC\x881\xc0\x87}\x02\xb5\xe4\xd14\xc0\xf8\xa2\xc0\x00"\xd14\xc0\x02\xbc9\xb6\xe3w3\xc0{\x19\x1e\xacC\x881\xc0\xfe\xdd\xce\xf3)\xbc2\xc0\x83\x82\x1cq\x7fL5\xc0O\xbe\xf2\xed\xe9<5\xc0\t\x05|\x0c\x17u3\xc0\xc8A\x80\xdd1C4\xc0x\xa9\x18\x84\x1d$3\xc0\tL\xf05\xb4G1\xc0L\xab;C\xf3\xbe4\xc0\xb1\xfeE\xab\x19\xed1\xc0\na\x1f\xc4\x91\x153\xc0\x12\xdf\xc6\x9aN\xff2\xc0&q\xe7x&\x101\xc0\xb3I]\xf3q\xda3\xc0\xe4G\x9a\x1b\x16!3\xc0\xd1!\xe8\xf8`15\xc0h\xdc\x15\x05\xb4\xd93\xc0\xdd\x02\x1d\xc3}54\xc0h>T\x8cHo4\xc0\xbf\xb3[7\xba+3\xc0P<\t\x15\xa9\xfb5\xc0q\xdf\xf7{\x0c\xb24\xc0:\xb4\x80\x7f\xb1\x8e5\xc0\xa5\xef?3R\xc73\xc0\xcf\xfc\xa42\n\xa54\xc0\xf2\xe4m2\x19\x973\xc0\xd2\x1aN~\x0eV5\xc0\xb5\xca\xa6\x0b\x16\xdc2\xc0\x06\x97\xb6)g\xfe2\xc0X\x0e]\xc1R{5\xc0\x88OCl\xe5\xac3\xc0.\xec]\xbd\xa5\xb54\xc0\xfc\x98\x91\xe7c\xe23\xc0\x85s\x82\x9cA\x8f4\xc0T\x82\xb8\x07\xe4\x1d6\xc0\x0b\xff\xa0\xf0\x0f\xcf5\xc0\xdd8\xb5\xbf\xb3\x0f3\xc0\x83\xb9\x08h\x88{3\xc0P\x8cc\xad{g3\xc0\x86\xba\x1a\x0c\x1c\xa64\xc0)\xbe\xd3zJ\xdf7\xc0\xb8Y\xef\xf0#\xd43\xc0\x9e\xf6\x9a\x0f\x98~3\xc0\x02A\xe6j\x7fJ3\xc0<\xb5\x88\xe4(\x892\xc0\x8b\xa9\xb3u\xb9\\6\xc0\xc2m\x1d:\xd2\xa05\xc0\xb1\x0f\xff\xa3OP3\xc0[;\x8af\x92#3\xc0\xf2\xcf\x89\xf57\\0\xc0\xd8\xd1\xdf\xeb\xac\x063\xc0:\xbc\xd0\xd9\x14[0\xc0\xc3\x8a\xb6\xef3&3\xc0\x9d\xaf\x1fg\xc0\xfc2\xc0Npu\xdbm)3\xc0\xea\x04o\x87\xf6\xdb3\xc0\xd5w.\xc14c2\xc0\x16\xc2 \xf41\xaf7\xc0\x13\xc1$\x1b>!4\xc06\xcf\x82&\xb6\xb72\xc0\xaf+P\xb7\xf965\xc0\xb5\x0cU\x97\xa4H3\xc0\xe1B.\xe4\xc0\xa94\xc0Q\x8f\xefpSJ4\xc0\x91\x97\x1c\x1b}\xbc3\xc0\xc1C~\xd2\xcf?0\xc0\xa2~?\xe7\xaf=3\xc0`\xf8\x8d7\x89Z0\xc0t\xc9\xf0-W\x1c4\xc0[`M\xb2@\xdf7\xc0\xeam\x95\xb0\x12\x013\xc0d\xbf\xe7\x05\xc7,4\xc0\x13q\x9c\xde\x00-3\xc0\xd2H97\xd3\x973\xc0\xa3\x05\x827\xedp4\xc0\x90\x80\xe9\xe2\xe0\xc73\xc0\xfd\xa5\xdd:D\xa90\xc0\xe8\x01@P\x86U0\xc0R@\xcc\x9e\xb1I3\xc0\x9e\x9cI\xfb\xc9J4\xc0\x8d\x83\xabK\x01P3\xc0=\xa1Ik\xabW1\xc0\x8a\xe6\xaal\xc5\xca0\xc0\x16%:\xa3\xe2\x1f3\xc0t\xb3^\x16-\xb91\xc0\xe0S3\x96\x81T3\xc0NK\xc1\x0b@=4\xc0D\x98\x17\x847\xe02\xc0\xac4\xa4\x9dM\xc71\xc0\xf0%\xe2\xe0{\x934\xc0\xa8<\rv\xed\xa13\xc0\xc2\xe5\xbe\xd7\xafH5\xc0/\xa8\xb2\x9dw\x934\xc0\x8aY|pG\x864\xc0\xa7\x9f\\\x97\x1683\xc0\xd4x\xaa\x826^4\xc0\xad\xe7\xd2\x93\xc1\xfb2\xc02\x14\xce"\xf563\xc0\xea\xeb\xae+\xbc\x165\xc0c\xb0\x8f\x8c=\xfa4\xc0\x16.\x88MTQ3\xc0uV8\xa5\x02\xec2\xc0 \xa8\xc4\xe3\xfeL3\xc0.\xec\xe8\xce\x8c\xb83\xc0\x9f\xc5Q\x91\xa4I3\xc0\xce\xfcXBO\x053\xc0T\xc3c>RZ4\xc0\xd0n\x00_[\xec1\xc0\xdbb\x1f\xa9\x95P2\xc0v\x1e\x7f\x19\x0f\xb01\xc0\x99\x9f\x94dS\xbb1\xc0\x07\x8f\xbd}\xc7\xb81\xc0\n-\xc5\xeb*\x966\xc0.\xf3\xfe\xab\x9f\xfc4\xc0\xc3"\xd2\x02\x00\x0f3\xc0\x94\xa0\xca\x928%5\xc0S\xdc}.b\x0b6\xc0\x9a\xa6L\xcd<\xae3\xc0\xc1[|?\xc4\x830\xc0\x15p\x97\x9f\xd9\xe72\xc0+\xccN/\xff\xe22\xc0\xb1\x93[z\x0b\xeb2\xc0\xcb\x8cOh)\xf24\xc0Eq\x15\x11\xf6\xfe4\xc0\xa8D\xcbI\xc5%2\xc0a\rc\x8d3K3\xc0\xb1*5}\xefq4\xc0\t\xca5\xce\xec\xe21\xc0\x9b\xf1\x81\xfd"w4\xc0\x83\xc9\xc4\xe2r\xa73\xc0@\xd0\x01\x103t2\xc0\xfb\xec\xb2\xcd\x18N4\xc0\xb3\x8f\x8f \x10U0\xc0\xe53\x9cI+(0\xc0\x13\xeb\xc7`\xdd33\xc0\x82\xf5\x9f\xbb0\xcb7\xc0\xb0h\xd36\xbd\xf53\xc0\xc3\xfd\xf4\xf3L93\xc0\x0b\x16hqzQ3\xc0\x89W$s\x1032\xc0\x1c\xa0\xc0\xddWB4\xc0\xe0\x08}\xf2\xeaH3\xc0\xa6\x86\xc0Kk12\xc0\rv/\x86\xc715\xc0m\x9c\xb63\x9b]3\xc0\xffS\x0e\x16\xed\x0c4\xc0P\x917\xbai\xfc1\xc0\x0cw)\x07\x9d\x154\xc0\xa3C\x9b\nq\xf91\xc0\xdaF_~\x18\x8c3\xc0\xf3$\xdcSos4\xc0&9\x96M\x8ac3\xc0\x87\x8d\xb7OI)3\xc0d\xac\x07\x90nR4\xc0^\xb1\x0c\xee\xa4o4\xc0\xaa\xcd\xe0\x98|\x194\xc0\xdbHr\xfc\xd4Q4\xc0\xf5\x88\xb6\xd8\xd0\xf91\xc0\x15\xa9\xe7n\x98*5\xc0\x0f\x03\xae\x88\xc0u4\xc0\x80\x1dZ\xf7\xc096\xc0|IE\x8aHW4\xc0m\xa0\xd1c\xd5\xf93\xc0\xf1>Ey\xd8f4\xc0\x97\xab\x07\xd5\xaa\x8f4\xc0\x83.\xf7\xda)\x9b5\xc0\x03\xe6\xbc\xd3\x84A0\xc0o\x80,\xd7&51\xc0\xf1>Ey\xd8f4\xc0_\x85\xd6\x01>#3\xc0c\xab\xbd\xc4\x0785\xc0X\xc2a,\x7f\x075\xc0\x95=80\x18\x8d5\xc0\xff\xbd\xd5\xaaA63\xc0\xd2^I\x12\xbf\\3\xc0}G\x94!\x95\xb01\xc0\xb4\xce\xf9\xd4\xda\x183\xc0\xccq_\xfcS"3\xc0\x84\xd2\x94\x9e\xb8\xf13\xc0#\xfcQ\xa8\xcc\xd61\xc0\x1a\xd9\n\xe8|\x193\xc0\x11N\xd4"#h3\xc0XX\xfbf\xe843\xc0q\xc7U\xe7D\xb66\xc0\x93\xf7fhE=3\xc0\xe1\x1a\x82SA\xc44\xc0h( "\xd373\xc0E\xb0\xd2\x9d\x00c3\xc0,N\xb8\x1a\xdf55\xc0\xea\xd7\xfe\x10(A3\xc0\xf7^\x0f\xeb\xdd\xbc6\xc0s1\xe1%\x05\xdb2\xc0\x97\xd0?\x95Qg3\xc0P\xe7L)0\xe44\xc0\xb2St\xee+<5\xc02\xdb\xd9iU\x0f3\xc0o+\xf7\x81A#3\xc0\xe1Sx+\xa8\t3\xc0\xd3c\xac\xb6\xfc\xf23\xc0a|`\xac\'\xc63\xc0\xf7\x9e\xb4\xc8\x85}2\xc0rB\xe2\xf6\x97\xfb3\xc0\xe7\xeb\xb1\xd0\xd9\xec2\xc0 \xa5\x9b\x96\x17\xb13\xc0/\xcc\x92<l\x035\xc0\xb4\xc7\xdfL\xd8K4\xc0\xa0\x00\x07Z\xd5\xf12\xc0\x86\xfe|\xa1\xf7\xf44\xc0\x81%\x93s\xec\xc44\xc0\x10\xb5#\xa0\xf1\xdc2\xc0\x96\xd5\xcd\xb4\x89\xf02\xc0\xc7r|\xb6b\xd82\xc0P\x7f5;\xf7)3\xc0\x0c[~\xee\x1b\xe02\xc0u\x13\x12$Y\xec3\xc0^\x88\xfe\xa2\xd4#3\xc0\x03\xae\xb0S\xce\x065\xc0\xaedf\xaa\x1f\xee2\xc0\xd5_\x7f\x12\xb0>4\xc0\x16\x97~\x0b\'E4\xc0W\xb9\x07o\r;5\xc0\xfc\xc7n\x91\x9e;4\xc0X>t7\xe7\r3\xc0\xc9\xf7\xe1\x91>\x8f3\xc0\xf1\xba\x02\xba\xe0\xe6+\xc0\x0f\xae\x94zi\xc93\xc0\x95J?k4\xf62\xc0\xdbH{\xb3A\x004\xc0\x0cZV\xd7\xbdu4\xc0\xea\xe9[qH\xb74\xc0\x99p\x8d\xf1\xc0F5\xc0_\xd0\xcaf\xd2\x7f4\xc0\x8f&V\xbf\xf4\x8f4\xc0\\A$x+i3\xc0\x85\xa3AO\xab\xea4\xc0v\xd4\x9a\x89@\xf51\xc0a\xe5\xb73\x81N4\xc0\x1emD\xee\xd4\xde3\xc0\xe1\x84\x16\xb8\x0207\xc0\x02\xd4S\x16\x8f\xf40\xc0|\xf2\xb1\xb9\xaa\x966\xc0\xf2\xabA+\xea>5\xc0\xac\xf3\xa8\xc1eK4\xc06\xb3\x8d\xb7\xc6f4\xc0\xd0ZL\xf9?\xa44\xc0\xa5(\x98Z.\xf71\xc0R\xdb\xf4\x9b{g2\xc0P\xb0\xe6\x1a\x0b\xf42\xc0Z\xc5/\x1f\x82\xeb2\xc0]\x08W\xb7\xcbR2\xc0c3\xdaT\xb5\xe12\xc0\t\x91\x9e\xa7Q\r3\xc0\xff\xb5\x12\x97[\xed0\xc0e\xd3\x87\x0e\xee\x013\xc0tV\xe4&9\x8b3\xc0\x01\xbaK2J\xb12\xc0\xf6\x02\xdf\'\x84\xff2\xc0\xfd\x88\xa08\xbbk4\xc0\x19\xaa\xe7%\x85\xb03\xc0\x1b\'$\x8bi\x843\xc0U\x877t\x80+3\xc0\x86\xa0\x9fvq\xb42\xc0\x87\x8b0\r\xb7\x023\xc01\x90\x00\xc6\xa8\xcd2\xc0:\xc6\x8cX\x83\xb23\xc0\xfe*\xb9S\xcd40\xc0\xb7\xd1\x8f\x85\xae\xf61\xc0\xd6\x7f\x1c\xfftO3\xc0]_"\xed\xea\x053\xc0$\xed\xa6\x85\xd4\xe51\xc0~\xaf\xd1t\x1492\xc0\xf1\x80\x0e\x9f\xa9>4\xc0K\x10\xbb\xf2~\xe42\xc0\xb3\xcf\xce\x90\xe8<2\xc0\xee\x9a!\xd8Ql4\xc0,\x01\xab\x8e\x03v3\xc07\xd5\xf4>\x97(3\xc0\xd4\xe5\xd2\x8d\xa6N4\xc0\x97\xee\x94\x93\x92e4\xc0\xe2\xd4%\x03[U4\xc0\\\x185\xb0&M3\xc0\xc9\x08\xb5\xd1\x07m4\xc0\x16\x989\xf8b\x194\xc0R\xff[\x14,\xf72\xc0Z\xe4\x08ZYW3\xc0\xf8"l\x0b\t^4\xc0y\xbb\xa2:\xb9C4\xc0}\'\x1e\xc3?\xc93\xc0I\x9f\xef\x8f\xb7G4\xc0\xe1x\xde\x10z\x8d2\xc0\x80\x95\xc78j\x031\xc0\xc2\xd2\xe9\xab\xa7\xe62\xc0\xce6\xb7)\x1d/3\xc0\x99\xb7\xfe\xcd\xe4S3\xc0G\x10\xadp]%3\xc0\x97\x8bv\x9b*e1\xc0\xb5\xfb\xcds\xa2#3\xc0\x901\x96\\\xe9\xd75\xc0Y[`\x9fQO3\xc0\xbf\xb0\xb7z]\x075\xc0\xd0h\xfe\x93R\x035\xc0d_W&\xdc13\xc0\xbb\x1d\r]\xf8]1\xc0eq\xe3l]\x8f2\xc0;\x10\xe8\xb4\xdf@4\xc0^\xb3\xce&\xa1f3\xc0\x0b\xc9\x99\n\xdb\xc52\xc0Q\x16\x08\x96K\x1a3\xc0#5-\xe5%\xc02\xc01i&}~\xa13\xc00\xdf\x9b\xaf\\\xbc3\xc0\xba\xe4\xff\xe5\x06\xe12\xc0\xba\x9f\x88{\xa943\xc0\xa0~\x1aA\xf9\x1e1\xc0\x18.T\xd2\x05\xa43\xc0P0\xbcUB\xbf2\xc0\xfb\xa7~\x11{[4\xc0Uv\xa1\x9cGC4\xc0\xb8\xc0X\x00\xc1\xc32\xc0K\xdbh\x90Y\xfe3\xc0q9\xd9\xa8\xfcM3\xc0\x17p\x86i$}3\xc0d\x01\xf4^O+3\xc0x\xe9\x9f\'iE3\xc0\x17\xc9\xa3\x18\xe3z4\xc0\x9dIo\x86\xe0"3\xc0\x1c\x88\x93\xa5\x02&2\xc0\x14<\xe2\x13\xcei2\xc0\x9fQ\xcc\x0f|D3\xc0(\x07+$-\xb05\xc0,\x8a\x12IA\x052\xc0\xceX\x0c\nA\x891\xc0{(C$\xc7/3\xc0 \x98\xcd\xe8\xfe\xc53\xc0\xd4\x1e\xef\xc7~}4\xc04wWc\xab\xa15\xc0\xcem\x01\xe9;\xe43\xc0\xa3\xd1C]\xc9\xa55\xc0\x12\x92\x1e@\x0b\xf01\xc0p}\xbd_\xc4l3\xc0\xfe#K\xac)\xa05\xc0`U\xa9\xe7\xd1~4\xc0\x878\xb5Z\\B3\xc0\xb7\x84\xe5r\x1f\xb72\xc0-2J\x87\x16\x9c5\xc03\x80(P\xe6F3\xc0\xc0#\x9c\x82\xcb\xb12\xc0\xb8\xac\xc8^\x98\xec2\xc0R\xf0\xea\x1e\x1fR5\xc0\xb8Z/&\xbf53\xc0\xf1\xd4\x7f,]\x9e1\xc0\x98\x0c\x18a\x9393\xc00 \x15\x98\x80\x8c4\xc0\xdfE\xe5\xfb\xf5\xdd0\xc0\x02\xa1\xea\xe2qL3\xc0{\x83~\x90$\xa91\xc0\x0f\x01\xc7L\xe5C3\xc0\x0cr\xc2hB\x894\xc0\xc8t\x91\xd8s\xdf2\xc0\x15\x90\xe8|\xe0\x162\xc0\x92@tB\xf4@5\xc0\n\xdc\x93\xff\x92\x962\xc0\xfdQb?D\x1e2\xc0]\xe4R\xd4r=3\xc0\xf4\x0b5\xf1\x84\xd52\xc0\xc8#\xefzv)2\xc0\xcb\xde\xcdJ\xbe\xce4\xc0\x9b\xa5\x0c\x7f\xdes4\xc0\x1a[\x83\xeb\xec]5\xc0o\xf3\x90""\xd52\xc0\xc5\x91\xbdr\x04w3\xc0\x1a\x06\xbe\x03\r\xe82\xc09NG8\x07\x1f3\xc0\xb1(\xe9\xed\x1cN3\xc0\xfc\x82\xe4\x86\xc6\xed3\xc0\xd81\xb0\xd5\x97\xa22\xc0\xf2\x08\x19\xc5\'\x043\xc0\xabx1\n6D4\xc0\x0b\x12\xbe\x91\x8e\xd72\xc0\xda\xfcv\xfa\x87L3\xc0W\xab{:Q?4\xc0-n\xc8\xcc\x92\xf13\xc0\x87\xdb\xd9\x01y\xe03\xc0\x8b\xa8U\xa5v\xaf4\xc0\x16\xf5\x01\xa7HY3\xc0\x8f%l3`G5\xc0\xcb\xa1\xc8\xaf{\xc44\xc0*\x19qh\xcd\xf93\xc0\xdf&f\xb7f\xe53\xc0\xd3k\x06\xc1\xbd\xf92\xc0\x0c[\xfe:a13\xc0\xcf\xfd\x94\x1fPb5\xc0D\x820`L-3\xc0j\xc0\xfa\x1bkB3\xc0\x17\x19\xa5\xdeW\x925\xc0\xb1\xa4\x99\x99\xcf\x863\xc0[\xadn\xbf\x8b\xf22\xc0\xbd/8\x93\x80\xa55\xc0\x90\x1d\xe0\xcb\x19\x1d4\xc0\x11\x1cZ\xcdX\xa34\xc0\xed\x94C\xc6\xbal3\xc0\xa0v\xf9\xe9\n$4\xc0_J>\x87\xb7G5\xc0J\x9bq\'\xcd\x9f2\xc0#\x02A\xb5\xaa\x044\xc0T\x16K\xa4\xdd\xca1\xc0,\xce\xa9\xfb\x88=4\xc04\x0f\n\xa1\xc4E3\xc0\xd2\xc4\xdd\xaae\xba2\xc0\xb1\xac\xee\xca\x96B5\xc01\xc6\xa9`\xa1\xd63\xc0\xcd\x8d\x95\xddqd5\xc0\x10yldn\x073\xc0\xb3gim3\x1c3\xc0\x98\xa1\xbd\xe3\xc0y3\xc0!\xa8%/\x84\x021\xc0\tK\x97\xf8it4\xc0\xf3{\x9a=\xb1"4\xc0xn\x19=\xfcj3\xc0\x9b\xde)7q;2\xc0\xe5\xca\xb4\x96[\x932\xc0l|\xbd\xc3,\xa84\xc0\xa6\x9cn\xef`82\xc0\xbb\xab"B;:5\xc0\xcc\x82\x861Q-5\xc0\xb7\xb2A\xc9C:5\xc0Rt\xfb\xc6\x8f\x822\xc0\xc4kz3y;5\xc0\x8em\x8a4\'\x152\xc0\xdf[\xfd\xb5m>5\xc0\xbd\xaf\xcf\x90\xa3?5\xc0C\x1aBL\'w5\xc0R\xd3\xb6\x94~\xa84\xc0\x18\xce\xe5\xdcv\xaa4\xc0\xa1;\x10\xc8V(2\xc0\xdc!XO\xfe\xfc5\xc0\xd4V\xceS(\x1c2\xc0\xf7\tI`\x8e\xc34\xc0\xa5\xc5\x0b9\n;5\xc0m6\xd5\xb2\xf2\x1f2\xc0)\x02\xb0\xfc.\xf83\xc0J\xb3\x85\x9a\xce\x925\xc0yn\xb8\x9b\\\xa74\xc0\xdf\xef\x89\x14\x92\xa44\xc0p\xa9\xca6\x02\xab4\xc0\x90}\xaa\xf0{\x0c6\xc0\xceyw=\xbaY4\xc0S\xcd\x1dN{J4\xc0"\xae:\xcc\xbe\xcf4\xc0[J\xb3\x85x\xfc4\xc0\xf3\xa1L\xf1\t$3\xc0\xad\x0e\xb155L2\xc0\xe4`kf+\xab4\xc0\xef\xa2P3|\xa84\xc0T\xffe\\\x83\x801\xc0\x1fX\x86\x8a\xcf|3\xc0\xc6\xf6W\xa98|1\xc0\x7f\xf5\x05\x9aDk,\xc0\xc9\xc6U\xb7AT4\xc0I>5y#N3\xc0\xca\xf5\xd0\xf4\xbc\x804\xc0ov\t\xc6\x1c\xff5\xc0%+\x9b\xe6!T,\xc0\xba\x11\xa7\x8e\xe5\xbb4\xc0\x16\xb3Y\x98z\x805\xc0\xfen\xf8\xa3y\xdd4\xc0\x87\x88\xef\x9b_\xdd1\xc0\xc0/\xa1\x16\xdb\x1b6\xc0\xa2\x12\x16\xbbJJ6\xc0\x9aw\xeb;Z\xb64\xc0\xa3\x03\xc6w\xfcx3\xc0,\x1c^\xd3\x95=2\xc0\xbd&\x06\xcb\xe0<7\xc0\x1052G\x0cC5\xc0\x8a\x7f\x81\xb6\xe6\x823\xc0\x8f\xe4\x1b\xdf\xac\xc04\xc0\x95\x00\x7f,5\x005\xc0|$#f\x1d\x105\xc0;\xe3M\\\xc7!6\xc0\xba\xe5\xad\x03\xdep4\xc0\x99M|\x0e\x92\xa14\xc0\xe3\xb9\xda\x0c0\xf83\xc0\xec\x98\x06W-\x141\xc0E2\x19\xe5\x92\x1f5\xc0\xea\x83\xf1\xe9\xce\x176\xc03y\xef\xca\xc4\xc94\xc0\x11\xb5\xe6\x96\xcbc3\xc0\xcd\xf2d\xa8\xda\xb64\xc0\xcf\xd6\x11g%\n3\xc0J\xcf\xa4\xe2\xce\xee3\xc0\xb5\xf2X\x17\xf5\x874\xc0\xaa\xb3n\x01\xf4\x954\xc0{\xd3\xb9\x1cwX4\xc0`9\x12\xcf\xae\xbb4\xc0y\x94\xaf\xc5\x08\x0c-\xc0@n\xdav\x12\xd74\xc0\xa9_\x92\x9f+a3\xc0\x92\xe0\x8c\x01\xaa\x133\xc0\xa3\x19\xb0(&H3\xc0\xcc[\xb5\xa4\x19\xa54\xc0\x15\xdf\x05\xee\xcdH5\xc0;k\x06\xad\x83\xcb1\xc0\x91\xae@a\x19\xec3\xc0\x93\xb3a\x8d\x1f\x1d5\xc0$\xf7\xfd\xed(\xe34\xc0\x08G\x01\x87\x93"5\xc0\xa8\xc1\xacv\xb5T6\xc0\x82\xec\xce\xc1\x13\x864\xc0\x84\xf8n"\x07\xbd1\xc0\xf7\xbe\xae\x15\xa8>1\xc0\xfcV\xb7\'\xd9Q6\xc0BV\xa9V@U5\xc0\xdc\xf2\xc4\xd6[\x8d4\xc0>\xea\xf2X\xcf,1\xc0\x857\xeeKE\x8c4\xc0\x14\xc2`\xc6\xd1\xc92\xc0v9\x8e\x92\xc3&5\xc0L\xfb\x00\xb7\xfe(1\xc0\x1a.\x00\xe4\xdf81\xc03\xb8X\xa0\x03)5\xc0\x9b\'n\xdd>\xa56\xc0\n\x92guS\x043\xc0\x18\x06\xca\xb8\xca\xb44\xc0!\x1b,E\x00\x974\xc0\x97\xba\xec\x0cgT5\xc06o\xd5\xca\xa0\x893\xc0W\xbc\xccBn\x0f5\xc0\xe1-2+6\xc42\xc0\xac5\x85\xd6\xb0\xf44\xc0\x8a\xd8KKV\xc02\xc07\xfa\x02i3_2\xc0:\x10"\xff\xa1$1\xc0\x83A\xdc<v\xc23\xc0\xbfeP\xfc\t\xae4\xc0\x081\xaf,zc2\xc0\x8a}GfA\x8a4\xc0N<LO\xf9\x025\xc0iL\xbf\xa5\xf9j3\xc0\xe32(\xfb\xda\xc64\xc0\x91H\xf0\x83\x19\xcb4\xc0\x93ARL\x05\xd64\xc0H\xb3yZ\x00]5\xc0\xbdz\xb2\x9b|\xdf3\xc0/\xb9\xb48oO5\xc0\xca\xfa\x01\x82\xc4\xaf4\xc0\xa8\x92\xfe\xceh.3\xc0\x92\xd7\xafu\xcaz3\xc0\xcc\xe8<XC\xf52\xc0M\xdb\xad\x14\xf3\xc45\xc0\x85\xa5\xdf\xdc\x05 3\xc0h\xc5]"%\r4\xc0\xaa\xc9\xe1\x9a\x1fy3\xc0\x1a]\xbf\xc9\xac\x913\xc04\xf8\x12\xa6M\x005\xc0\xb6\xbc"5\xa9Y5\xc0\xfb\x1b|\x08\xfc(3\xc0RX\xeeu\x02\x1f3\xc0\xf3\xb9\xbb?\x82\x075\xc0%\x1d!\x12\xac\xa65\xc0\xf1\x85#0\xba\xbd3\xc0\xd2a\x19\xe4?\x1a5\xc0\xb01\x83E\xdf.5\xc0\xaf\xff\xf6\xca\x0b\xfa4\xc0\xe6hL \x12\xb03\xc0^}\xe3\x0c\xb4\xeb2\xc0~\xfe{\x91%*.\xc0\xc6\xf6W\xa98|1\xc0O\xeb]\xc39\xd34\xc0\xe6\xcd<9\xeeb4\xc0"\x1e\xae\xbe\xe533\xc0\xfd\xce\xe1\x1f<05\xc0\x11r\x8b\x9b\x8c\x9c4\xc02\xa1\xc7\xce\x98\xb33\xc0m\xa2\x9f\xda\xb5\x125\xc0D\xc5\xc4\xf2O05\xc0B\xbc\x1d\xba\xc4\xd94\xc0\x0e\xe7\x9b=\xf6\xbd4\xc0>\x87\xbb\xe7\xfc-6\xc0\x7fM\r\x06\xb9"5\xc0\xe7$8\xef\xc1\xeb2\xc0C)\x96=\x06\xaa2\xc0E\xad\xe6eo%3\xc0\x1c`1V\xfah2\xc0\xb4\xef\x8fX\xab\xd52\xc0\x04\xcb\x82\xb5\xcd\xa15\xc0\xc7B\x15}[\t3\xc0\xf5%\x9f\xa4qx2\xc0\xc7B\x15}[\t3\xc0\x95\x87\x87~\x9c\xff2\xc09Q*\xc8\r)3\xc0\x06\xc2U\xaa\xfer3\xc0\x84n\xc2\x12\xb0~5\xc0\xe4o\x925\x9e&3\xc0\x14\xa2\x8b\x0e\x01C3\xc0\xc3\x8e\xa2\x901\xe64\xc0XQ6\x9d:\x9a3\xc0\x8c\xc6\xdf\x8a\xab\x031\xc0\xa9\xb1z\x94\xb7\xab3\xc0\xd0z\xbb\xef\xc2\x7f1\xc0j\x15\x84\xf3z\n5\xc0e\'\x85:\x91\xb63\xc0\x16"\xa2\xd9\x10\x963\xc0\x065\xc40\x0ew3\xc0V\x9ad\x90\x1b\x026\xc0\xbc\x87\xc4"\xdb\x913\xc0\x10\x06\x16\xab\xfd\xed2\xc0\x95c\x86Y\xa3\x945\xc0\x19\\\x0b5m\xdf4\xc0b\xbe\xeb\x06\x7f\x165\xc0\x11FW\x02\xa5\xf74\xc0\xcf\xef\\\x0f\xc6\x1d5\xc0\xef\x17\xde\xc0\x18\xb03\xc0z\xd9\xc9Q\xcb\xe54\xc0\xcb\x84/\xe1\x1e\xd84\xc0\xa5F\xb1\xd2\x87\xe12\xc0\x1a\\aWo\xeb2\xc0=\x03i\x0c\tC6\xc0\\\xdd\xd3\xe2\xe9\xea4\xc0)\xd5\xc9\xbe=35\xc0\x87V\xc1Vlm5\xc03\xd6\xe8\xd7\x9e\x961\xc0>\x7f;\xc1\xc4\xef2\xc0\xaa\xb6\xdf\x12\xa6\x043\xc0h\x93\x01;\xf9\x0f6\xc0\xd4\xe6l\xab\r\xed2\xc0\x9d\x00G\x90\x03\r2\xc0X\x9fH\xe5}80\xc0\xb5h\xf4C\x1ct3\xc0\xbaB\xd8\x11\xec+3\xc0M\x1a,F\x9463\xc0\x90c*\xa9\xdb\xe25\xc0A\xef\x19O0\x8e1\xc0\xe1\x13A\xbeh\x0c5\xc0\xbb[_\xba\xffb3\xc0?\xa9<.\xfc\x8d3\xc0\x97B}\xb3\x13\x923\xc0;\x95\xc1\x08\xcc\x124\xc0#J7\x83\xde\xa83\xc0J\xc1K\x11\xa4\x911\xc0L\x17C,0A0\xc07\xcd!\xbaQn3\xc0\x8cj\xbd\x04{z1\xc0\x9c\xedb\xad\xf7\xe44\xc0^\x91\xfa\x07\x8f\xf82\xc0\x11\xa6\xa3X\xc1\xb64\xc0 \xbf\xae\x8c\r\xa93\xc0\t\xdc\xd4\x1d\xe7\x034\xc0\x1d!\\\xd1\xa2\xe04\xc0\xb9\xe0\x1b\xd8\x04\x105\xc0\xe1\x13A\xbeh\x0c5\xc0"\x93\xa1\r\xab\x854\xc0U^)\'FI5\xc0\xa4X\xea$S*3\xc0\x87\xf9\x06\xbfK86\xc0\xc9\xe2\xbfp\xbf\x024\xc0uA\xd9\x8f\xc5\x012\xc0\xa2C\x9f\x9c\xd0\xc34\xc0_\xfa\xc8\xfb\x83m3\xc09\x81\xef\xb6\xb2x0\xc0j\xad1\x92\xea\xe93\xc0\xc7\xe3w\xd4\\\x8f4\xc0\x94\xd8\xcc\xfb\nQ1\xc0\x80\xfe\xefawl3\xc0\x9e\x92\xf4\xc8\xae\xb84\xc0\xb0\x899T\xd1\x042\xc0\x19_\xe8"\xc6\xee7\xc0\xf5+\xce\xf5\x17!0\xc0\x9f\xdf\xb4R\xd413\xc0\xbd\xd7\xab\xda\xc3\xd76\xc0\xd2F\xdbA5y4\xc0\xfc\xdc{\xd8\x8c\xed1\xc0\x00B\x1e\xacg\x143\xc0\xc4.\xfaj\xae\x034\xc0\xf7\xbdk\x9f\xb4+3\xc0\x19:\xc0\x92\xfcm2\xc0\xf9Uw\x08\x9dn2\xc0g\xc6\t\xc8\x99\xd32\xc0\t\xac>\xfe\\\\1\xc0\x86.\x80\xcf\xd5A3\xc09,\x9b\x17\xe9\x1f2\xc0\x02\x16\xf2\xb2\xd7s4\xc0y\xea\x0f\xa93\x1a2\xc0\xd8\xcb\xee\x87\x1c\n5\xc0\x12~[\x9e\x8eS4\xc0\xdbz\x13\xef\xeaO5\xc0\xf7A\\\xd0Cy2\xc0\xd0\x1a\x1c\xb6z\x870\xc0\x12\x1b\x10\x03G\x913\xc0\x9aR\xd4\x9aL92\xc0/80\xa9\x9e\x053\xc0\x91&\xa7\xd1`#3\xc0\x8d\xd1\xf4\xd2\x84x5\xc0\x9f\xf8\x91f\x14\xe73\xc0\xe9\xcf\xff\x07#\xf83\xc0\xba\x9e\x00\x95\xe0p4\xc0\x12\'p4#M3\xc0\xf7\xce7\xa0\xfd\xe84\xc0D\x8ci\x88\xc8\x893\xc0\xbb\xb1z\xce\x88\xf34\xc0\xf19J%\xac\xd23\xc0|SD6\xc0\x8e4\xc0\xb0\x0e\x932\x17N5\xc0\x82\x84\xf6\xd6\xc7(3\xc0Y%\xf0\x18\x19K4\xc0\x0e\x10\xb3\x8c\xf0\xe71\xc0eZ\xec\xa6Q\xa44\xc0g\xa8Y&\xd3\xe02\xc0\xd2\xabC<\xef\xcc4\xc0\x87\xf9\x06\xbfK86\xc0\xb8\xcf\\o\x1a\x9e4\xc0\xc0\xf1\xd7r^M5\xc0\x93\xc6\xff\xb4;?5\xc0j+\xc8g,43\xc0\xa6\xf5\r|\x07[3\xc0\xb7C\xcc\xf2\xe7\xa02\xc0\x98l\xeb\x86\xd1}4\xc0\xda\xfeHW#D3\xc0PC\x1d\'2\xb63\xc0L\xdf\xae\xaf\x7f\xcc3\xc0\'s+\\\xb6\x0b0\xc0\x08k\xf4\x96\xc1\xcf2\xc0\xc3[Vf\x1e95\xc0qZ\xbe\rST2\xc0\x13\xc4\xdfM\xe6`4\xc0\xd6\xbc\xec\xe3"\x801\xc0\n#\xa7\x04\xd2\x853\xc0FV\xe0S0\x9a2\xc0r\t\xc6\xf8\xb8L3\xc0\xc9|n,;\x8f3\xc0r\x15\x95\x14\xbbl5\xc0\x8dWi\xed\xeb\x971\xc0sZ\x1b\x92\xf6\x854\xc0T\xe3\xba\xbb2\xdb4\xc0\x13\xae\x9a+\x85!4\xc0\x9f\x8cC\xf6\xce\xf13\xc0<9\xde\xac\xdfA3\xc0\xae\xd7\t\xa9e\x022\xc0\x1e\xfe\xa7\x10d\xd32\xc0\xb7\xb3D \x8f\xe03\xc0\xf2\xeeg\x01w\x912\xc0\x07rmL\x89$3\xc0\xc3<\x85Kb\x9b0\xc0;\xbf\x03\xd4+\xe41\xc0T\x18\x80\xfa\x13\x026\xc0\xe7@\xd0\x02\x10\x8c2\xc0@\x9bvu\xaf\xf13\xc0\x86y\xf3\x88\x87\xa13\xc0Y\xa4\x9ch\xb5\x8b2\xc0\x9ae=\x1bWI2\xc0\xec\x8e\xca\xf6\x7f\x9e2\xc0\xae\xc4\xf3zqE3\xc0\xaa\xf4\x88\x1f\x8c\'3\xc0\xc2\xe8\xd9W\x1b\x954\xc0I\xb1Q\x1e}\x922\xc0\xa7\xa6|\xacA\x994\xc0Ah >\xb1R3\xc0\xd65\xc9\x8e0b4\xc0p\xb8\xd1\xb0\x98\x844\xc0X\x96\xa9\xff\x18\xd00\xc0\x02cgg\xd7\x8e4\xc0\xf9<\xff\x9e\xef23\xc0\'77\x88\xfb\xf52\xc0\x1e\x16\xf3+$\xec2\xc0\xa3p\xaan_$2\xc0\x0b\xf0Au\x13\xd13\xc0%\xcd\x84\x9d\x11\xe22\xc0S\xfcF\x11\xba\xf73\xc0\x91\x10\xe4o\x9112\xc0G\xd5\xc8\x951\xe74\xc0&\x065\\\xbc*3\xc0D]\x11\x89\x08B4\xc0\xd9\x1b\'Z\xad34\xc0g\xc9\xb3{V\xaa4\xc0\x9dF\xe5\x98\x8e\xd54\xc06\n\xf0\xcd\xaf*3\xc0\xb2[\x97Cv\x073\xc0S_6\xb78\n5\xc0\xec\x8e\xaf,\xe6\xa84\xc0i\x91r\xfb\xc1\x8a4\xc0^\xacEi\x85\xa14\xc0b\x12\xbb-G_5\xc0\xe4z\x0e]\xda%2\xc0\x8c\xa6n^\xa255\xc0\xad`GOt\xd62\xc0\xe4!\xd0\x9a\xd5\x956\xc0\xf4\xa0\x80\xa1Q%3\xc0 x_\x04K\x063\xc0\xe0\x1b\xa9\xf0o\x135\xc0C\x1f\x8b\x19\xfdp5\xc0 a\x9d\x1e\xfb\t2\xc0\xa0\x04\x95\xf90\x854\xc0+\xb2i\xb4\xbb\x011\xc0\xa8Ga\xad\x8e\xf52\xc0P[jx_\\5\xc0\xe4$w]\xd3\xa46\xc0\xba0n\xf8XR6\xc0\x0c\xe6\xef\xe9\x03Q0\xc0\xb1\x0f\xff\xa3OP3\xc0\x9c\xee\x8d\\\xc6\n4\xc0z\xadW\x1e|\xa14\xc0\x93\n17/\xdf5\xc0K\x85\x9a\xb3+\x8b4\xc0\xffi\x1ex\x1d\x8e4\xc0\xb7\x89=\xbd]\xac/\xc0\xcaI\x8c\xb3\xd353\xc0\xa6\xa7\xa7\r\xb2*3\xc0Ip_\xe1\xfa\t3\xc0b`%!\xa4\x1c5\xc0@4\x1f\x92um3\xc0\xc2tP\xbb\x87\xdd7\xc0\x08\xf6#g}\xae7\xc0\x1e\xf7\xf53\xdb*3\xc0\x06\xa8U\xa00\xbe4\xc0\xca9,\xfd\xd4G3\xc0\x16\xee\xc5 \x8c\x052\xc0\x8f\xff\xde\xa68"4\xc0\n\xf9\x85Y\x83p5\xc0\x89\x02\xb3\x99\x10\xb74\xc0_D^ \t[7\xc0\xae\x82Td\x90\xd51\xc0\xf9\x9a\x8e\xe9\x9b\x844\xc0I\xad\xf6\xc2-Y7\xc0[\xe9\xcf\x02 36\xc0\x8c\x16\xdar\xee:5\xc0K\xa8\xbfc\x92=0\xc0\tzLI\xf4\xd01\xc0\t\xe3\x86\xfe_\xe44\xc0\x0b\x05\xb43L\xfe,\xc0Y\xb9"D\x02b0\xc0\x9f\xa2yA+\x0c4\xc0\xcdxK\xadVT7\xc0\x1a0\x0b\x9c\xb3\xde1\xc0\x85\xc6*srJ5\xc0CQy\x95;*3\xc0\xad\xc8\x18m\xa5\xd75\xc0\xab\x93\xb9\x96\xe3[4\xc0\xbco\xde\xc9v\xd64\xc0k.\x95;\xa2\xb24\xc0\xae\xc4U\x1bCD3\xc0\xca\xfaf\x0b\x08\xd94\xc0\x9a\x82\x18M\xbc\xaa6\xc0\x98\xb2K\xbf\xaa%6\xc0\xdb\x97\x96\xd1\x84)0\xc0\x0f,iP\xe5\xbc4\xc0\xf8b\xb3\xc0\xc3\x894\xc0\xc88\xa687b3\xc0@\x8f\xae\xed\xddF5\xc0om\x82\xa1h\x9a2\xc08G\xec\xbc\x08?0\xc0FN\xfa\xb9\xda+3\xc0\xc8\xfb3#aZ0\xc0\xe8\\\x8c@\xbaT5\xc0\x8a \x83\x17\xcb\xaf3\xc0\x83\xd6<\x7fUM0\xc0\x06\xe5_\xd5\xd3\xa27\xc0\xb4\xcd\xb9\xbb\xb0L5\xc0yuG/\x86\x814\xc0>\xb1\xf4Jb\x175\xc0WY/\xbc\xfb\\4\xc0\xfdv\x87\x12\x12\x903\xc0\xb9k\x92\xc1\x10-3\xc0\xdb*\xda\xccT\x913\xc0\x90\xf9\xb1,880\xc0D\xd0\x17B\xff\x145\xc0l\xd9\xfbU\x9aD3\xc0\x04\xe9l\xfcIk1\xc0\xb6\x92\xf5\xdb\x96v5\xc0\xda\xe7\x8f\x8f\xa4t4\xc0\x13o\xae\xe9J?5\xc0\x19"\xa4\x02s\xb53\xc0\r\xa6\x13mO05\xc0\x8fq\xb8 \xa8\xd14\xc0-\x1d\x1c\x9beH4\xc0\xcc\xb2\xbc#\x86o4\xc01\x04\xcc7\x9c\n6\xc0\xd4*\x96\xad\xc0\xfb2\xc0\xbf0{\x9b-\xb64\xc0\\\xe4un\x8fV0\xc0\xb8\x14>T\xca\xa01\xc0\x16o\x9d\xa0\x03\x944\xc0\xb8\xd8\xf4\xe4>C4\xc0,\x90# I\xb91\xc05$\xd2q\xa4\x155\xc0\xa1/U\xcd\xcc\xaf4\xc0\xe6\xd8vi\x90\xf61\xc0\xd7D?\x8b\x00\xc63\xc0un~O\xde\x166\xc0)\x0c^\xb2\x05j4\xc0\x80\x0c\xb3J\r\x043\xc0\xca\xea\xadvG\x891\xc0\x83\xd5\x9dx\xb1\x8b6\xc0\x94<\x91\xf3\xb5Z1\xc0\xc9\x9a\xed\xf4V\r5\xc0\xf7\xa5\xd6\x11T\xf44\xc0\xba_a\x97\x95z3\xc0E:\x9f.a\xf84\xc0\x97\\\xed#\'\xa83\xc0\xa0\xf07\x16\x93\xa62\xc0\xfa\xb2}\xcd\xc6\xae4\xc0\x18\x9c\xc8t\xc3\x0b3\xc0\x99\x88lR\xfb\x115\xc0bk\xf6\xf6\x86t3\xc0/\xaf\x18\x9fBp4\xc0K\xd9.\x82n11\xc0\xc7yYag 2\xc0\xb4\xc3\'<\xe2\x0f5\xc0\xda\xf4c\x8b\xec\x015\xc03\xd2R\x9a\xc9r1\xc0\x1aq\xe3\xe3\xb6\r3\xc0\xe7\xff\xdb\x9ef\xc14\xc0\x03\x974\r\x8b\x176\xc0\x90\x06q\xa2\xa2C5\xc0\'t\xf5\x1d{\x086\xc0P\xd5o:\x94\xdb4\xc0\x80\x050\xa8\xda\x8f3\xc0H\x10\xa0a.\xa81\xc0\xaf"\x02\x16\xc7w5\xc0K_v\xa7\xbf\x9e3\xc0\xe2#\xc3)\xa355\xc0\xbf\x979\xa9!%3\xc0f\xa9\x96@}z4\xc0L\n6>\xa3\xfb2\xc0(aw\xe4\xcaa4\xc0\xa4x\xe5\xee?\xca4\xc0\xd4\x14+\xdb\x82?6\xc0\xfc&|p\n\x025\xc0\x02\x89\xcc@\xf7\r4\xc0\x8d\x8c\xb9\x16\xad\x0f1\xc0\xbfO".2\xc04\xc0\x8e\xe5\xf0\xac\x9d\xfc5\xc0\xa5I\xbe\x11\x81\x0c5\xc07\x94.\r\x1c<5\xc0k\x1b2E\xd9\xa83\xc0Q\xbb\n\xc9\xb1#3\xc0\xf3\xedQ\xc9\xf7\xe12\xc0\xd7\x17\xa9\xf4w\xe24\xc0`\xca4\xfc\x04!5\xc0\xc1nu\x85\xf7\xb74\xc0\xe7$\n\xd4\xa9a4\xc0\xea{\xa4\xfa\x9ef3\xc0\xa2\x12\x16\xbbJJ6\xc0\xde\x02*\xe7\x7f\xe43\xc0\x7f\x00\x8f\xd5^\xdd4\xc0\x12]\x1a\xc7=\xd84\xc0\x83\x0b\x07\xa5\xb4\xc34\xc0\xc1\xde\x97\xd1\x1c\xbd4\xc0\xac8\xb4\x16\xa0\x914\xc0I\xcb&\xcb.\xc84\xc0\xeb\x1d\xf3nW23\xc0\x95`\xa9BM\xe42\xc0\xcf\x8e8\xb2^v2\xc0\xf4\x19\x13`\x9bC4\xc0M\x1f\xc8\xd5\xa1F6\xc0\xbb\x9a\x92~\xc3F3\xc0L|\xf3\x84\xbd^4\xc0\x1cT\xf4\xd3>\x175\xc0(\x91\xea\x1b8]3\xc0v=\xf6\xf5\xac&4\xc0D\t,\x1b\xafq3\xc0\xed\x8f\x8f7\xdc\xee1\xc0\xf3\xbfR\xd7\x15\xd34\xc0\xf1[\x12\x8e*X4\xc0\xa7\x96\xa5\xba\x10K3\xc0\x14J\xb1\xad\x0e%4\xc0\x1c\x13i1\xe5V6\xc0K\xff\xb8\xe0\xb0!3\xc0\x1c\xde\x9b\xaa:l4\xc0\xd1>_\x96\xfa\xdf2\xc0#\xb3\xa3\xaf\xb6\x8f2\xc0 \xe53GA\x104\xc0\x9b"\x8f\xd4\xad\xdb2\xc0z\xb3\x0e-i\xaf4\xc0\xaap\xa4\x9b<b2\xc0rlA\xccra4\xc0\xff\xbfW{nW4\xc04\xac\x8d>\x12\xe23\xc0W/\x08\xbd\xac\xaa2\xc0\x7f\xe6\x94,\x8f\x973\xc0\x1d\xc9\xd0\xc6\x90A4\xc0\xffZ\xd5\xd2\xb451\xc0BLY\x8fq\x082\xc0\x84\xbe\xb26\xc0\xa62\xc0\xf8n\x91\x17\xb5\xfe2\xc0|\x96\x81\x81\x99\x8f4\xc05i\xd4\x85\xa1\xca3\xc0\xc9A"\x93\xf6g3\xc0\x8f\x95\xbb\x9e\x1f\xa04\xc0\xeb\xfe"\xae\x98]3\xc0\xbd\x87\x9f\xe4\x8bv4\xc0yOU\xb5\xdbf4\xc0\xd3\xc5\xebu!\x983\xc0\xde\x1d\xce\xf00\x842\xc0\xda\x1fNxYZ4\xc0\xb8H\xc7\xe4\xa1c3\xc0{\x8aA\xdb|\xa34\xc0\x87\x8d\xb7OI)3\xc0\xda)A\xb3\xe0\\5\xc0\x0cI\xdb\xd6\xa2\xf95\xc0q\x9d\xe8\x7f\x83a2\xc0t\xbe\xb9\x84\xfdd1\xc0\x16!\xb6\xd6\xed03\xc0R\xb7L\x9d\x11\xa31\xc0(\xf4\xd9\x86@|3\xc0\x87BS\xae\x9e\x8a3\xc0\xdf\xfb\xca\xe0\x9f\\3\xc0i\xcf0\xf2/\x983\xc0\xcf\xb8\xbaL\xc9m3\xc0\x98\xb4\xff&^\xee2\xc0\r\xb1\xb8t\x1e\xe92\xc0\xd9=\xd2Pkr4\xc0W\xea\xbf\xc0H\xe84\xc0\xdcz\xba\x93U\xdc3\xc0\xe9\xa6`\xa4\xe8W5\xc0\xcd\xe1\x83]\x17h3\xc0\x11\x90\xc4eR\x884\xc0"U"c\xef$3\xc02\x97\xe7\x07\xdc\x113\xc0bz\xb8\xf3\xa093\xc0\xfer\xd4~\xe6\x103\xc0\xac]\xaa\xf6\t\x0c5\xc0-\xed\x16\tfc3\xc0\xd2X\xdc\xa0\xc5\xe71\xc0\xad \x83\xfaOy3\xc0o\x01\xfbM\t\x035\xc0\x8aoU\x8a\xd5\x133\xc0b`%!\xa4\x1c5\xc0\nu\x97\xa7\x8a\x803\xc0\x14\xa3\xa4\xe32\xfd2\xc0Z|dEs|3\xc0o\x01\xfbM\t\x035\xc0\x92\xca\xccR\x80\x965\xc0\xe4\xa4$\x90\xd3\xb04\xc0\xfeO\xefw\xa4^3\xc0\xec\xfe\x8f\xbdqU3\xc0\xe5\x03\xbf\x92Fl2\xc0lG\xa2g\x03\x075\xc0\x8cU"\x1bL95\xc0\xe5\xc5\x8aXH\x904\xc0\x04-\xbb\\\xb2\xec2\xc0\xac]\xaa\xf6\t\x0c5\xc0{)7\x0e\x18D1\xc0\xe1\r\xf5\xec?I4\xc0\xf2\xc7\xf3\xf4E)3\xc0\x9bo\x10\xe0\x89k3\xc0\x1eO_A\x0by5\xc0\xd7{\x92\x85\xa9F1\xc0\'\xa7\x8e\xd4@K1\xc0\xe2\xb1\x18\xd1^\x105\xc0j\xdf\'\x93Se4\xc0\x8b\xbc\xf6K\xca\x005\xc0\x08\xf3\xf3s\x01\xed2\xc0u\xf5hw\x12\xf25\xc0\xb6\xca8t\xd3P4\xc0;\xcb\xc5\xad3\x1b1\xc0\xab\x95\x15j\x0c\xf23\xc0>\xaf\xf9\x0e\xa7l5\xc0\xa4\xfb\xec$\xf8J4\xc0\x8e\xd3\x95\x90\xb7J3\xc0t\xfd\xa07d\x1f5\xc0\x07\xb0\x80\xd1\xceY5\xc0$\xdc\xb1g\x06N5\xc0cZ8\x95\x1e\x943\xc0S?q\x99"$3\xc0g\xf7F\x08y\xd04\xc0\xb9\xbd\x86\x17q\xee6\xc0\xa5\x13\xc7\x7fVZ4\xc0\xb7\xa37\x0c\xc1\xe64\xc0\xb8g\x12\xd5\x9f\xfa6\xc0\x80\x03\xf3\x1d\x97$3\xc0\xc1vI\x06\xef13\xc0\xeeTX\xee\x0085\xc0\xb7\xd1\xa5%?\xcf2\xc0\x07\xfcm\xdb\xd8\x971\xc07T\xea\x80\xab\x1c5\xc0\x80&\xc1\xa8\xa8>2\xc0\xa4\x16#\'\x1a\xff3\xc0@g\x1c\xc1\x03\x085\xc03\x83\xc8Q=\x0f2\xc0\xf09\xfc!R\x9c4\xc0q\xc7U\xe7D\xb66\xc0,\x05\x1dP\xd8\x065\xc0\x11\xc5\x81\x96i\xc92\xc0\xa0+2\xb7V\xd94\xc0\x16\x99\x16\xd8\xa1T3\xc0Jh\xf0@\x80\x195\xc0\x85\xdb\x99\xedp$5\xc0\xb1LOD\x89\xcb2\xc0\xf6\xc5>\xcc\xdf\xfd4\xc0\xae\x89\x19?\x8cz3\xc0\'^\xdd\x83\x0cl3\xc0\r\xe2\xc6\x9b\xcb~4\xc0\xd2?\xe7I\xfe\x033\xc0\xdb\x91\xbc\xf7\x8dO5\xc0\xb0\xfeU\xdc.C5\xc0\\gv\\\x18\xd12\xc0\x97tb}\x98V4\xc0\xf9\x99V\x0b\x0b\xc44\xc0\xbd\xd7\xab\xda\xc3\xd76\xc0\xa3}\x97\xed\xab\xec3\xc0\x13\xef\x06\x0f\xd8\xb04\xc0\x86N\x8d\xeb\x85\xb13\xc0|w\x94\xd7E\x910\xc06IX\xef\x89\xee3\xc0\xc59\xcb\x19+j3\xc0\x18\x1d\xd8\xd0\x10\x835\xc0\xb9nc\xcf\x9d\xe32\xc0\x88Bh\xa6S\x082\xc0\x91f\x8dt\x13\xab4\xc0\x13\x97G\xf3\xd0!3\xc0o\x01\x88\xa7\xc7^4\xc0\xfe\xfe\x82\x11\xb5~3\xc0\xa2\xaehQ\xef\x0f3\xc0\xa5F\xca\xd0\xe8\xa83\xc0h~;\x15\xc2\x7f1\xc0+X\xba\xd8\x86\xb01\xc0\x1fS\x14\xab\xbd\x1c3\xc0\xd4$\xbb\xcf\x1f\x1a5\xc0\xca\xb4\xe4\xe6=/5\xc0I\xceI\xfa\xea\xf13\xc0\x85\xfaO\xf3\xa5\xf62\xc0Xs$[H\xeb2\xc0\x9d\x8e\xa2[\xbc\xe62\xc0ur\xce\xa1I\x984\xc0bG+\xbd\xd5l5\xc0hKn\xb7\xadT1\xc0\xd3\x00\xde\xd1\xee:5\xc0\xe3\xa9\xaehtF5\xc0o\x99\x97E\xc6\xdd4\xc0(\xb3\xa7e\x1c\xba4\xc0\xf3n\xe8<\xfe\x145\xc0\xae\x80\x9bp\x9ei3\xc0\xaev5]\xbb\x024\xc0t\xa4o\x98\x99\xe44\xc0\x1d$\xd2C\xa5\xec2\xc0F\xed\xdf \xfc\x9d3\xc0\xaf\xff\xf6\xca\x0b\xfa4\xc0\xba_\xdat\xb9\xaa3\xc0U[\x13\r\x18\x964\xc0\xa5\x0f\xea#=\xbc2\xc0\n\xbbz/\xb2R3\xc0<\x9c\x08S\xb6\xb53\xc0c\xd6\xf5\'\x81\x8a4\xc0\xba_\xdat\xb9\xaa3\xc0\xe9\xc1\x87\xf1=\xa23\xc0\x0bL\xb6k\xd642\xc0\xce\xd1\xe0Y\xe0\x1e3\xc0>\x03^\xdbK\xe12\xc0:\xd6\xc9\r\xbfg2\xc0\xd5\xfc\x07m\xca\x043\xc0\x93\x8ekf\xf6\xdc2\xc0\xb4\xedu\xc8m\x123\xc0\x188\x9f#\xcc]3\xc0Tn\xdf\x85P>5\xc0J"\xbfn\xd2\x923\xc0[\xa3\xc9\x16!)4\xc0\x86\x9b\xb2*U\xb93\xc0~\xff\x8f\xf7\xab\x1c3\xc0t_S\x8b\xc4%3\xc0\xba\xea\xa0\xad\xb7\x083\xc0:\x16f\x98\xba\xef2\xc0\x98\xa1Ms\x11\x9e4\xc0\xc5\xf5\x98\x8c!<1\xc0\xd2\x03\xf4*k\xae1\xc0\xa2\x117\x08O\x053\xc0n\xd3\x9d\r&\xfd2\xc0Yg\r&r\xd92\xc0cM\x16H\xd2:3\xc05\x80\xb8Q\xed\xc32\xc0S\x0c\xf0\x97\x1d\xf41\xc0n\xd3\x9d\r&\xfd2\xc0\xd6\xad-\\\xff\xef1\xc0\xfbM\x9fG\x03y3\xc0\xcbi\x02\x16V02\xc0s\xf5\x00\xd8w\xd34\xc0\xb95\xbf\x89\x17\xa83\xc0?\xb4xd\xf4!3\xc0\x97\xb2\x17\xaf$\x816\xc0+\xb6\xeb\xbd\x07\xbf2\xc0{So\xbf\xad>7\xc0V\x82\xad\xb7R\x195\xc0k\x9e\xe4\x03\xd7>2\xc0u\xd3\x1f|\xef\xc22\xc0V\x9aZ\xd1\xca\x073\xc0\xf8\xe9S\xa0\xc6,1\xc0\xdbX\x980\x84\xaf1\xc0\xab\xc6\x0c\x98y\xf12\xc0a\xcf7K\x92\x9b4\xc0\x1b\xc0\x08\xa8\xfe\n5\xc0\xdbS\xae\xa1\r42\xc0\xbf<\xc5\xdc\x9e53\xc0n\x8bZ\xd7\xf5\x005\xc0G\xa9$dJ&5\xc0H\xca\x12Y.\xfe2\xc0Q$\x00\x1b\x04\xf62\xc0\x1c\xdf\xa2\x99\xa8\x883\xc0\xfc\xb7\xf0\xe0\xc6$1\xc07~\tv\xe9\xc24\xc0\x1d\x0fF\x9eB*3\xc0i\x9e\x07$N\xa71\xc0\x9e\xcc^\xf4\x7f\xfb2\xc0\xdan]!\xa413\xc0\xf6\xc7\xed\xba#\xb20\xc0\xf7\x13\xafu)\x9e0\xc01;=\x87\xbdq4\xc0\xf2@\xdf!\xb2\xe15\xc0\x8c\x08\x9cn\x9bC0\xc0\xc9[TE\xcf\x8b0\xc0\xdc-c\xfe\x1a\xbf4\xc0\xad\xa9\x06\xb7\xde\xa85\xc0\xe4\n\xb9`\xebP1\xc0\xaf\xfap\x98\xd0\xe82\xc0\xf04\x9b\xa6\xc8r2\xc0\xa3\x9eN\xa1\xc1\x192\xc0\xb1\xa1\xaf\xac\x95r4\xc0\xfe7I\x8d\x8054\xc0sXO\xa3\xf5n4\xc0\x8a)w\xecO\x883\xc0\x84\x97KPK\x175\xc0\xb5\xdfE7\x8b\xf92\xc0\x1d\x93\xd0\xe7\xee\xfe2\xc0k\x16\xb1S\xe4\xd94\xc0\xbf\x89dL\xed<4\xc0\x86\x1e\xaaO\xa1\xea2\xc0\x1b\x07&\xa1\xd1V3\xc0\x8e\xf4\xbf8\x18\r3\xc0\x8e\xd5\x9e\xa2\x9a\xca3\xc0ko`\xd2<,5\xc0\x16iu\xc3\xf194\xc0\xcaE\x0e\x9f(\x054\xc0C\x13\xc6\xe63\xda1\xc0\x18\x90\x1d\xa6\xc8!1\xc0\xd4h}\x1e\x9e\x1c4\xc0k\xfc\x80\x92\xad\'5\xc0q\xb3;)\x0f-3\xc0\x96\x19\xf3ZuB4\xc0\xe5Z\xbd\xe8\xbdB5\xc0QAG\xe2bc2\xc0O`=\x82e33\xc0\xf2\xe2f\xf6\x86\xb35\xc0"\xaa\x83@\xb8\\5\xc0iPb\x81>\xd04\xc0*\xbbkd\xb863\xc0G\xd1\xff\x14X\x8d2\xc0\x17gj$\xec=3\xc0\xc6k\x82<\x04=7\xc0\x07v\xb8S6F3\xc0\xde\xdd\xc3\xb0\xde51\xc0!|\x9b[d\x132\xc0\xd5~00\xab\xed3\xc0\xf4F[\x16\xbe%3\xc0\x15\xc8\xd0\x9f1\x013\xc0\x93\xad\x06\x80\x06\xcd2\xc0\xdb.\xd1\x9fQ\\3\xc0\xd6\x8a\xb9\xae\xf2:2\xc0A&H\\2\x833\xc0>2\x98\xb84\x1b4\xc0\xe6\x19\n\xf2\xfb53\xc0\x8f\x82\xcdS\xf7/3\xc0\x88\x02\xa0R\xd4\xc93\xc0\x85\x00\xf6\xc0\xab12\xc0q\xe5\xf5R\x04j4\xc0\xf2e\xb6\x80>\xb12\xc0<\xfd\xfd\xb6/\xa35\xc0\xe7\x8f\x00J\xd1Q3\xc0\xa4\xb0\x0eL\x9972\xc0\xba\x88N\xb1:\xfb4\xc0S\xf4\xea\x0b\xb2\x192\xc0a`\x7f\xf3gc3\xc0\x8bXu\xffX\x1c6\xc0\x91|\xcb\xda\x06B3\xc0\xd1I\xd5=.\x9e3\xc0\xf9\xdd\x88\xf1\xb9\xd13\xc0\x0cS\xcf\xa3A#1\xc0Qo\xb7\xd9i\x9c6\xc0\xc4/h\'/\xcc2\xc0\x08T\xdc\x9f4>4\xc0\xb9\x80\xda\xa2(B3\xc0kp\xf6\xe8\x9dL3\xc0\x99\x14\xea\x9f\xa052\xc0X\xfb=)\r\xda2\xc0\xab\xbc\xc8\x7f\xaa\xe32\xc0\x17\x80\x1a\x14K<2\xc0AV\xb4\xab\xeb\x072\xc01\xfa\xaal\xf6<3\xc0l4\xa9\xe9\xfe\xe42\xc0U\x19%\x0b\xf582\xc0\xc6\xac%\xa1O\xeb2\xc0\x88A\xc0B}G5\xc0\xf4H\x8fKI\t2\xc0\xc4e\x91\xc0K\x1c2\xc0\xc9\x17\x8b\x9bg93\xc0\x0b\xa7~\xc1\xd914\xc0r\x99\xf4N\x85\xe53\xc0m\xb2\x0e\xba1\xd51\xc0\x88\x18t12A3\xc0f\xb7\xe1\x06\x9bm4\xc0\x86\xfb0}\xbb\x194\xc0[\x88\x00\x99\x00s5\xc0\xa2>\x04\xa5\xc9>4\xc0\xcb\x1e\x88\xf7n%3\xc0\xa2\xd1\xa4f\x80@5\xc0\xd2>\x9d\xc9\x9d\xf0/\xc049\x80\xe6VM3\xc0\x1b\xf5\xa4\x8f\xfe$6\xc0<Jxds\xf65\xc0\xb6\x8e\xe8,\x93\xcf4\xc0\x1ec!\xac/[4\xc0\n\x87\n\xe7j\xcc2\xc0\xb8\xac\xc8^\x98\xec2\xc0(\xcf\n\x11-\xe72\xc0\xa6\xc4\x15\xae\xc3\xe02\xc0\xb4n\xcb\n\xb0{3\xc0\x93\x97Z"\xbb]4\xc0\xb8+V\x11h)4\xc0\'\xad-c\x94\xce2\xc0\x81\x99\xc0\xfc\xc9\xd62\xc0\x95y\x1fh%\x033\xc0@6d\x9cU\x925\xc0F\x8f\xeb\x14J\x065\xc0I\xd0\x82\x91\xe5\xd91\xc0.\xbe\x892\xff\xe10\xc0\x17\xcb&\x1b\x83-3\xc0A\xd6\xf6lJ\xc34\xc0c\xef\xd1\xcat\x015\xc0\xf2C%\xcc\xd1\xd52\xc0\x8a\xc6\xfb\xf3\x18\x955\xc0\x19\x01\xce\x83\xfcM3\xc0O\x82c\xd0 \x1f6\xc0@L\xa9\x01\xb6\x075\xc0N\xef\xd4\x91\xf5N3\xc0\xdd#\x0c(\xc0{0\xc0\xf1#I\x91\x95\x195\xc0^\xea0\xc2\x86>6\xc0J\xbc\x02\x01`\x813\xc0,\xdfI\x8agx3\xc0)\x16\xcc\r\xf2\xcd2\xc0\xaa\x84\r\x9c\x03_5\xc0\xe9\x18\xd3\xf5<\n5\xc0\x19\xfc\x92\xad&\x923\xc0\xb5\xbaO\x8e,\xa22\xc0\x89h\x11 +\'4\xc0\xfb\x07\xe7:\x03K3\xc0\xe256(\xef\xee2\xc0\t\x87D\xf5\xf7\xaf3\xc0\x8e\x05\xe5\xf7\x86r5\xc0w\xd5\x96\xc6e+1\xc0\x93\x8b\x92\xc2"&3\xc0\x0c\xe3u\xb1JZ4\xc0m\xc2o\xf8\xc2.2\xc0\x85\xfd(T\xb2\xdb2\xc0\x9cNh\x1d\xa8\xd41\xc0oe\xe4\xbe\xfb\xc74\xc0\x7fd\x9e]R\xa24\xc0\x85\xab\xb2Gn"3\xc0\x96\xa3\x86+\x0c\x061\xc0cc\xcbr\xf5\xc52\xc0\x00\xde\xfa]\xd6G5\xc0\xbc\x98,V*\x0c3\xc0H\xd5-\xb6\x88\xc22\xc0)r$\xd4zy3\xc0o\x16\xae\xf8\xb2h4\xc0\xf8\xf7-\xf2\xd7\xe7/\xc0z5\xe0\x92s\xcb4\xc0/q\x11\xfc\x84\x1f3\xc0\xcc\xc5\x9bi\xefa5\xc0b7\x19L^K3\xc0\xa6\x1cO\xf2H13\xc0\x9c\x8f\x07\xc5\xd5\xff2\xc0\x00F\xf5o\xf5\xd51\xc0J!~O8\xcc2\xc0\xe40T\xe9\x9b\xcf4\xc0\x94\xe7F\x9f\xb4L4\xc0)VO\x88\x13=4\xc0\x04\xfaa\x94\xba\xd8/\xc0\xd9KMea~0\xc0\x94\xbc\x98\xd9463\xc0\x86\'VG<b7\xc0gPF\xd5\x1d%2\xc0\xde\xf3\xbcG\xf3\x175\xc0\xe9e\xdaI\xca\xf12\xc0\x1f\xd4\xdfT\x80\x085\xc0\xfd\xd5\x86\x07zA5\xc0\xb4\xb7\x97 c\xc61\xc0\xd8\xc7\xe2wH\xc45\xc0\xa7\xc6.\t\xf8\xca2\xc0\xc3Z}\x9d\xecD3\xc0\xb1\xa4\x99\x99\xcf\x863\xc0wJe\xe3t\x7f1\xc0\xc2/\xb8\x00z\xd22\xc0\xbe\xb9\xfe\xd5\x85{4\xc0\xb9\xf4\xa6\xd4\x7fz0\xc0zt\xeam\xe9\xa14\xc0\xae\x12\xf7\x89\xa1{5\xc0\xba#Wg\xbc\xf84\xc0\x90W\x1b\x88\xd8\xd11\xc0\xf9\xd1\xa0\xfc\xd8$3\xc0S\xb8\x8eM\xfeD3\xc0K\x88d\xb7\x08q3\xc0O\xef\x8b\xe3\x04\xa22\xc0\xeaM\xaf\x14\xfe\xcd2\xc0\xdcl\xf2\xa8@w5\xc0\xca\x97\x98\x13h\xf14\xc0\xae\x1e\xec\x98\xfd\xee5\xc0F\x0c\xfd\x86J\x863\xc0\\{\xf1\xe8j\x175\xc0\xbaC \x03"\xcc1\xc0\xfaxL\xba>\x162\xc0\xd0\x11s\xb1\x1a\x814\xc0E\xbdU\x1e\xfc\x146\xc0u\xe1\xe4\xe3"~2\xc0\xc5[\xee\xf0\x81s4\xc0\xedO:\xf5\xd1\xa73\xc0\xca\xa9\xce\xcd\xb7\xab4\xc05b\xa3\xbf\xba43\xc0\xca\xec\x1e\x9f\xdf\x993\xc0\x93\xedG\x90\xf4t2\xc0C\xb2\x86\x98\x93x2\xc0\x90\xe0\xab\xff7\xe41\xc0\x1bvcHB\xe61\xc0 \xbeaH\xfd\xc25\xc0\xb3]")\xe7\xab4\xc0\x11\x0b\x90-\xae#1\xc0\x8bD*\xd7\xfb\xff1\xc0\x87&\xbc\xff$\x063\xc0:\x1d\xe2N\x8dL3\xc0p\xa5Q. \xa54\xc0l\xbe\xe5\xb3F\'3\xc0\xc7\xe1\xea\xfdJB3\xc0T\xc7\xd4s\xdd\x9b4\xc0\xaa\xb6\xdf\x12\xa6\x043\xc0h\x93\x01;\xf9\x0f6\xc0\xf4V\x81\xdb\t63\xc0\xbf\xd6\x04%\xbdE3\xc0\x9d\n)\xf9\x04o3\xc0\xf1\x04\xe5\x0c\x14\xf0/\xc0\xcfUt\xa5\x8325\xc0\xb2\xc3\x88\xea\xa4\xfc3\xc0\xd4\r\xa2\xddI>3\xc09\xf0\xa67\xf8?5\xc0\xbc2\x81}\x00R5\xc0\xaff\x06\x10\xf0]4\xc0\x94\xad\xc3\x11`h3\xc0\x9f\xc8\x19\xb2\xba\x1e2\xc0\tZ\xe5\xe8+\xed5\xc05\xd5\xa4\xc6\xf7\xe05\xc0c\n\x16\xa3\xb0\x180\xc0\xd1\x14\xa5w4H5\xc0=\xc4\xb8\x8b\x11Q3\xc0\x08\x0bP\xd3\xd4\xea2\xc08H\xdf\xae\xac\x143\xc0K\xa4=\xea\n\x9a6\xc0\xab\xec$o\x9e\xaa1\xc0Q=\x04.A\xe41\xc0\xf4\n-\xc9\xd0-5\xc0f\x83#xb\xe14\xc0\xdeC\x1d\xd5\x99e2\xc0\xcd\x139\xd4\xfdY0\xc0\x8bPM\x12\xfb\xcd5\xc0\xc2\x81\x1a\xe0\xa0\xc73\xc05\xdal\x88\xedj4\xc0\xf8M\x8e\x8d\x8d\x055\xc0p\xab=\x1a\x7f\xed2\xc0\xa4\xebQ\'km0\xc0A.`D\xdd\x005\xc0\xfd9\x04\xda*\x8d4\xc0\x8d-\xe7\xf4\x88\xe02\xc0Z2\x7f\xa4\x8b\x003\xc0M\x8cI\xc0\x0234\xc0\x0c\xe3u\xb1JZ4\xc0\xfb\x9d\xb7\xd0\xa7A3\xc0y\xb4\xa1\x90\xb7\xe61\xc0\xd7Pv\xd3&\xf51\xc0\xfb;\xc1\x7f\xfd\xed2\xc0\xb5/G\xf3R\xeb2\xc0\x0e?\xa1g\xcf\xb54\xc0i\xe2\xc6~\xdch4\xc0N\xd5\x8f\xdf\x00y4\xc07`\x04\xa3\x1f\xfc1\xc0<u\xa6\x95\x84\xc33\xc0\xbf\x11\x81[\xfa\xce4\xc0\xe0\xd9\xaa\x12A$7\xc0\x9f\xd9Xf\x82\x923\xc0\xc5jl8\xf0\x9a2\xc0\x1b\xb9:\xc1\xf2V2\xc0z\x92\xd3\x19\xe7I4\xc0\xd5\x16\xf7\xd5<u3\xc0A\x11\xf8\xf1z44\xc0\xc1\xdas\xaa\xdc\xec2\xc0j\xee\x1f,\xd7\xb24\xc0\xf5\xf3\xa5K\x82D3\xc0?%]\xf1=\xd84\xc0l\x92zP^\xb62\xc0\x02\xa3\x0cH\x1aa4\xc0Ldw\x83\xc7P4\xc0\x9a\xfc\xa5y\x17\xa65\xc0\xe2Tg(jX3\xc0\x8em\x8a4\'\x152\xc0\x0c/q,\xed\r3\xc0(6\xde\xa7\x99A0\xc0&U\x8a-\xa4\xe43\xc0Y\xe9,\xcc\xfdA5\xc0\xba!\x8d{\xffp4\xc0\xeeax\xb6\xbex3\xc0\xc3\x9c\xf9\x9a\xa1\xf12\xc0\xda*CIO\x053\xc0f\x9d\xf9\xbc\xdb\x054\xc0\xea\xa0&\x82\xbf\xec4\xc0+\x1b\xe1|\xaa\x033\xc0\x84\xcf,ct\xad4\xc0\x94\x94\xeb\xb4\xdf\xcc3\xc0*\xdf,\x84\xc6\xa22\xc0gyXL\x1e\xcc2\xc0\x8bPM\x12\xfb\xcd5\xc0\x12\x10\xe2\x19f;0\xc0\xccq_\xfcS"3\xc0>\xd7\x9a\xb5\xea\xcd5\xc0fK\xdf\xf3D\r2\xc0\xfe\xc8\xd6C\x08P5\xc0.\xc4?\x9a\xd5\x814\xc0"\x13\r\x16\xe823\xc0\xa3\xeb\r\xc9f\xd22\xc0\xc0\xfd\x97\x03]Z5\xc0\x9b\xd4\xd0\xb6*\x964\xc0~\xf3\xcdi6\xf23\xc0-\xe8\xd9N\xea+5\xc0r\x08\xcb\x1b\xea\xc42\xc0\x88Vd^\x89\xb11\xc0\xda\x9e~\x16O\xb85\xc0~\x11\xc9m\xe8\n5\xc0\xf34\xd3\xb5\x98\xc53\xc0o\x1e\xd2\xc9\nO5\xc0\x1a\x01\x7f\x90\xa9S4\xc0\x0e\xa0\xbc\xc0r\xdc2\xc0S\xb3\x04P\xde71\xc0\xdb\x0fI\x89\x93+1\xc0\x03\x10\x0c8\x85\xf42\xc0\xc4n,\xaf\xc3\xc32\xc0n\x13\x8d\x03\xdbQ5\xc0\x0bL\xff\xcd\x83\x0e3\xc0\xe9\n1X\x89\xa13\xc0^\xcb\xcc\xa2\xb8\xfb2\xc0H\\\xee\xf9\x17S3\xc08\xe3\xd8yn\xaa7\xc0\xb4~\x93\'\xdd\xee0\xc0.\x1a\xac\x80_\xa12\xc0Q\x06s6\xb2!5\xc0cZ8\x95\x1e\x943\xc0L\xbe\xa4\xec\xd4C5\xc0\xf5e\x9b{J\xc02\xc0\x7f\xe1\xde\xbb#\xed4\xc0+\xea\x03K7M3\xc0\xe0\xa8C*$#3\xc0\xa9\xb9\xfc\xe9bt3\xc0\xaf\xb0\xdf\xc3\xaf\xf01\xc0\xca(V\xb8{\xee3\xc0ZJ\x9a\xc6;\xf81\xc0\x87i\xd7\xbeD\xbf4\xc0\xb6\xe5\xcc\x9a\xc9\xe55\xc0\xa5yi\xc9\xa4I2\xc0\x1dJ\x0b5\xb3\xb42\xc0\xb5\x10w\xcd\x1ai2\xc0\x1e\x0fK\xd7\xb3\x1f3\xc0/\xfd\xcb\x0c\xa3m3\xc0\xaf&\x90\xb7<\x853\xc0k\x04\xf8\x81\x93x2\xc0\xd10!\xafH\xc71\xc0\x8f\xa5\x8f\xdf\xed\xba1\xc0\x1e\xa0}Lb 4\xc0\xf5~,$\xfe)4\xc0\x18\xcc\xfd\xc3\xea84\xc0+?\xee\x8d\x8c\x8a0\xc0\xde\xabl\x1b\x08\xce3\xc0\x10W\xef\x8f+\xe04\xc0\xca\xd8\xe3Es\xee3\xc0\xae\xca\x99\\\xa8\x155\xc0\x84\xbe\xb26\xc0\xa62\xc0\xf3=.\x1e(\x871\xc0\x1e\x84tL\x02\x051\xc0r\xbdF2-\x123\xc0\xf0Ub\x96Wc1\xc0\x91\xde|\x98\xb8h2\xc0\xfe^O\xe9\xd0s5\xc0$\xe9\x89\x11\xbct4\xc0\x1dr)\xb9i\x021\xc0zr\xe4\xd6\xba\x822\xc0\xc6\xf1\x85\x07\xcd\xfc2\xc0S\xf5\tb.\x002\xc0Y\x80\x0b*\xd8\x032\xc0\x1e\xbb\xf9H\xa0\x023\xc0\xc0]\\;\xe7\\5\xc0\x88\x86\xc6no\xec2\xc0\xe27\xb0\xbb\xf9.1\xc0\x13a\rQ\xe1\xe22\xc0J\xf9\xef\xbc\xb3\x881\xc0G\x19\xd7C\x14\xec2\xc0N>"\x9bV\xb91\xc0\x1b\x0c-\x9b\xf8D5\xc03\xb1(\xeaX45\xc0\xc9XR\x96\x95\xd82\xc0U\xc1\x183l\xc31\xc0N\xd5Q\x02\x0e\x7f0\xc0\xc2\x19\x1b\x14CF3\xc0\x88`A]jm3\xc0\xd1\x83\xe8"?b3\xc0\xb3|8;\xb8=2\xc0\x0bU\xad\xa3\xf0\x841\xc0\xf1$,\xec\xa1\x1b2\xc0\xe5T\x08R\xe2\x132\xc0\x8f\xae\xbb5e\xed2\xc0\x15%\xe3\xbc\xc562\xc0\xd9\xab\xea\x01\x0b\x901\xc0x\xe7daz12\xc0\xb2V\x14\'\x98\xf84\xc0\xea\xa4,\x1dY54\xc0\xc6\xe7\xba\xe3J\x1c2\xc0\xb63N\xa8\x15\xf92\xc0\xcc:i\x17\xc7\x102\xc0:w\xd5&\x08A4\xc0\xad\xdbE/1\x1b2\xc0\x8ej\x98da84\xc0\xa6&\xd5\xc74\xbd5\xc03\xd3\xd4\x9d\xb4\xf92\xc0\xaa\xb3\x83\xe1\xcdt4\xc0\x8f\xe5\x03\x00\x7f\xe62\xc0\x93\x19JOX>6\xc0\xee\xa3]\x8d\x8f\xd74\xc0\x15\xcf\x1cN\xad\xdf4\xc0\xd7\xdf\xbc&\xfe\x886\xc0\xa6\xdf\x1c\xd9<m4\xc0\xae\xf2@\xddI\x0f6\xc0T]\xa45\x86!2\xc0\x85\x15\xad\x05\xab\xe04\xc0\x85\xea\xf8\xf3F`4\xc0\xc0\x8f2\xf0\x03~4\xc0\xff+K\xf6\x0c\xe54\xc0\xb95\xbf\x89\x17\xa83\xc0f\n\x84)\x10$6\xc0\x86\x9b\xb2*U\xb93\xc0*\xec\\w\x0e]4\xc0H\xb9\x9dr\x11$4\xc0Eh\xfd\xf7T\xbb4\xc0^\xea0\xc2\x86>6\xc0j\x01P\x8a/\xa93\xc0\x1cp\x93{($5\xc0\x01\xb7I\x9b\xa0\x8f4\xc0\xc5w6@\x05\x861\xc0\xf5\xbe\xa0VpW4\xc0Pw\xbf\\\x1e\x923\xc0f\x80\x05\x01\x8al1\xc0\x99,m\xa4\xbc\xb24\xc0i\xf1\x9f\x00t\xbb4\xc0\xe3\xcc\xc7\x84\xfcN3\xc0\xad\xbb\x98@TV3\xc0\xf3\x06\xfc\x86\xcb\x8c3\xc0We\xf0\x9c\xb9\xa04\xc0\xf0\x081\xa2k\xae4\xc0S\xa9\x85\xbb\xc1\x154\xc0\xab\xac<\xc4a}5\xc0\xd0\x11s\xb1\x1a\x814\xc04\xe1\xa8L:f4\xc0\'\x88\xe9W@\r4\xc0\x01\xf4\x1ey\xa9\xbc3\xc0\x0f\xefj]\x8e\xff3\xc0<&\x92\x00\x9e\xad4\xc0\xf8\xb5\xea\x97\xda\xdf1\xc0\x98!\x91\x05}\x933\xc0\xeepHg\x9d45\xc0\x81O\x9a\x05\x16k3\xc02\x15]\xfc\x8c\xd04\xc0\xc5t\x9b\xaap\x812\xc0p8\x12\xd6\x0fB5\xc0C\xcb\xcaPS^3\xc0\xc1\x0eG\x02\xe1\xba4\xc0B:\xc8\xf6\xae\xa04\xc0\x90^\xb9\x98\x1b^4\xc0\xc4`\x08\xa4V\x1c5\xc0\x8a1\xed`\'\x9a4\xc0m\xfew\xe0\xcac4\xc0\x99d+\x7fc\x8d4\xc0\xc0L\xd4g\xe7T1\xc0\x01=\xc9\xc8\x08\xa54\xc0=\xdb\xc1Y\x11\xe23\xc0\x9d\x98\x97\x95\xa5_2\xc0 \xe53GA\x104\xc0iZ\xe0\xdb\xa0\xd03\xc0F\xa55\x1e4\xa13\xc0\x14J\xb1\xad\x0e%4\xc0_\x88w-te3\xc0)QY&\xb8\x065\xc0^\xc4\x86DnK3\xc0\xd7Q\xddj%<5\xc0\xd2u\x8e\x94\xc6#1\xc0\x83g\xccwm\x922\xc0%m\xe5\x903`4\xc0\xfcb\xaa\xedu\xd33\xc0\xf1Y\xc9\xbe\x89-5\xc0W\x91\xc5,\xf8\xe01\xc0PX\xe8ARy4\xc0\x1c\x1f\xea\x04\x19\x8f3\xc0\n\x8f\x96zd\x1c4\xc0C!9\xb0/\x1a3\xc0/\xee\x93\xd0\xb9\xcf4\xc0\xca\xb5X\x1c\xc0\xa53\xc0\x1a\xf2zR\x87\xb81\xc0lc\xd3\xb9u\xa01\xc0\xfd\n\xd2\xb8\xb0[3\xc0\xf7\xda\xbf\x046\xbe4\xc0[(\n\xa1\xac\x873\xc0\nu\x97\xa7\x8a\x803\xc0\xa7\x8dU\x1f\x82\xa44\xc0\xa0\x97a\\\xf9\xb13\xc0\x8e\xce\xef\xda\xbck4\xc0\r^\xcdA\xb5@5\xc0Q\xb4Tz\xfa@3\xc0\xcd,\x06\xf0O\x843\xc0\xa3/\xc3]g93\xc0\xa6\xf3\xc1]\x1d~3\xc0~\x07\x10\xbf\xa1(3\xc0G\xc9nnbS6\xc0\xda\xe7\x8f\x8f\xa4t4\xc0eZ5\xd6\xb7|3\xc0x4\xaf\x9f\xc8 2\xc0\x06\x9dY\x11!84\xc0y6\xda\xd1K\xfe1\xc0e\x1bS\xf1\x82D4\xc0P\x16:\x0f\xab\xb24\xc0h\x01*\xf4\x95\xbf3\xc0\x9a\x06\xcc\x9d\xd3\xfc3\xc0\xd0\xdcL`<41\xc0\xae\xab/\xde|U3\xc0\x89w/9\x9c^4\xc0c\xf2\x1c\xe8\xe6\xfb3\xc0i\xf0\r@\x06\xc00\xc0\xf2\xe4*\x0e\x9a\x815\xc0\xf6Q\xef\x99\xf1\xef3\xc0\xaf"\x02\x16\xc7w5\xc0\xd0\xac\x8f\xe3\x9e\x1d3\xc09O%\xcb\xdb\x104\xc0\x11$\xfb\x91\xd8\xbe0\xc0\x1c\x16\x15\xb7\\\xf73\xc0Lr|\x11\xdb&3\xc0\x02\xad \x98\xebT3\xc0]\xfd\x9a\xc8R\x934\xc0\xfd\x98\xfa\x80n\xb63\xc0..\x9d\x9fR\t2\xc0M\xfb]\xc3\xc3P3\xc0\x1d\x04\x7f\x00_K3\xc0\xeb\x1dS\x1a\xa0@3\xc0\xd7\x10b\x81\x81B3\xc0yF:\x9c\xb8\x834\xc0\r\xaf\na\xbd\xd41\xc0\xe9\xb8\xceb\x96=4\xc0/\x1b\x9a<i\xd91\xc0\xec\x00#-\xe6\xdc2\xc0;r6\n\x12\xe61\xc0\x0bY\x17\x1e~63\xc0\xadM\xad\xaf\xc6\xae3\xc0\x8b\xeb\xcf9&V4\xc0\xe7\xc5e\x981$4\xc0\xd6\x96\xceu/H3\xc0\xc7\n\xf1Jx\xe51\xc0\x9f1\\J\xde\xf14\xc0\xa8\x068\xb2\xf3\xa43\xc0\x03@\'/\xedY4\xc0\x1e\xa3\xc4`p24\xc0\xc3\xb8\xcc\xc9\xfc.3\xc0\xce\x9a5\xa3\x91\x1e2\xc0n\xa8\x13`1{4\xc0D\x88\xbd\xa8\x08\x103\xc0#\xc5%\x91\x94p2\xc0\x84\xcf\x0e\xa6\x99x2\xc0\xd3_oe\x13\x083\xc0t\'\x8cQ\xc8\xa44\xc0\x03I\'\xa6?\r3\xc0\xae\x80\x02\rfS1\xc0+&Hr\xd565\xc0\xaa\x81a\x1d\xc4\xfa3\xc0\xbe\x97\xf7\xf9\xa4A4\xc0W\xaf\xe4\x16\x16<4\xc0m\xaf\xe1T;\n4\xc0\x83\\l\xae\x10\xb74\xc0\xa5\xf0\x99\x82|\xa94\xc0vi\xc7\xff\x88\xdb3\xc0\xbb\xdc\xa4D\xca\xe65\xc0M\xc3A.B\x8f3\xc0\x1dJ\xf6\x14#|4\xc0\xf2F\xeac@D5\xc0s\xb9Sm\xdb\xa34\xc0D\x15\xf3J\xf7\xcb2\xc0\x1c&\xf4\x1cJ\x011\xc02\xdf\x0f\xfb\xfe\xeb3\xc0\x1d\x93\xa9\xc5\x92@5\xc0\xb3FE\r\x1f&3\xc0\xbd?\x8d\xcaGD5\xc0\r\xe5\xc2x\x0f\x9b4\xc0\xb8\xb6\xed`\xd5"6\xc0\xe9&\xa7\xf6\x9054\xc0\x89;\xf8\x1d\xfe\xfa3\xc0\xd1d\xa0\xf0.\x974\xc0 \xea\xfbG;\x994\xc0qU\x03\x01\xedW0\xc0\xe5\xec\xf2\xc9\xc965\xc0(g\x03/5\x002\xc0L\xff\x04;\xb0\xeb4\xc0\x19\x8a]\xc1\x9f\x1c6\xc0\x9e\xc5\xc9\x8f2\xc82\xc0]2\xa3\t\xe3\xf12\xc0\xea\xb0f0O\xb45\xc0\xa4\x97\xe7\xb6dH4\xc0{9\x0c\xc1T\x927\xc0\xc7\x03\xd5\xf3\x0f\xd84\xc0\x12\x9f8r\xecY3\xc0-8*\xfe^\xe92\xc0gK/\xe3\xd4A5\xc0\n6\'I\x19\xcd1\xc0\xc8\x99\x85S\xe9+5\xc0N\xb8\xe8_R\x005\xc0Ef\xafL\xb1\xd62\xc0\xa9X\x8d\xb3Q(3\xc07\xb6\xe3\x9fr95\xc0\'\xe8D\x89\xf3q7\xc0\x1c\xe8\xf8-\x1a\x0e6\xc0\xfc\x0fOy\xda*3\xc0\x19\xfew\xe3\x19E4\xc0?\xf7\xc7\xe81Q4\xc0I\x95\xf5$\xd0\xbd4\xc0\xff\xcfL\xdf\x8a>5\xc0\xef8\x01\xc5\x99F5\xc0 \xdfX>-g4\xc0\xd3:\xe5!\xc7\x844\xc0\x04\xe9l\xfcIk1\xc0\x0fr\xda3y\x06-\xc0)\x15\xb4\xdf\x00T4\xc0L\xe0k>\x13\n3\xc0\xdf<%\x0c\x9b\xb43\xc0K\x90\x0e\x9fk\xe42\xc0\xf8t\xf0\x0b}c2\xc0\xbf0\xc3+\xbc\x1f3\xc0\xa2\x96\x95\x14\x0eH4\xc0\xb2\xadC\x11\xfb\xa44\xc0\x16\xf8>\xef\x0e\xeb2\xc0\xf3&a\xe4\xd8N3\xc0yU\xd4\xcb\x06R.\xc0/\x0fN\xe2!\x103\xc0l$\xf8\xf11\x1e3\xc0\xee\xd0U\xaf\'\n4\xc0\x01S\x0b\xd2\xcfv4\xc0\xc4\xbe\xf8\x81.\x122\xc0$\x1by\xbc\xfc-4\xc0\xecv\x11Ow\x085\xc0.J\xa7\x83\xeb\xac4\xc0O@\xa4\xbac:3\xc0VY\xda\x17Wj4\xc0s\x07\x7f\x07\x19.3\xc0\xc11\xf0M\x85\xa83\xc0m\x87\xd9\xbf&N4\xc0\xe2\r(\xb4\n13\xc0\x84)u\xcd\xa4\x152\xc0G\x93ZI\x0b\x1a2\xc0\xcd\x9f\xd8\xfb\xc6\x8f2\xc0VL0\'_\x044\xc0\x7f\xf3\xa6>Vb3\xc0(\xb4\x10\x0b\xfb33\xc0>\xa4;\xb7\x1a\xff3\xc0\xef\x117Y\xf2\x146\xc0|\x13\x95\x97\x0f74\xc0\xcc\x99\x18\x96,C3\xc0:*S\xf1\x1c\x133\xc0\xa9\x86\xfe\x8b\x81\xf31\xc0\xaev\x01\x872K3\xc0\x81\xde/\xb1mJ3\xc0\xc6\xf2\xa1i\xa6s4\xc0N7\xe6\xcd\x1b"3\xc07\x93\xddB\x8fL5\xc0d\x8c\xfc\xae\x9843\xc0\xed\xe1\xb5\xfc\x82D4\xc0\xef\x89\x04\xf5x\xfb3\xc0{\x7f\x081\xff\x9f2\xc0X\xcf7%\xf3\x083\xc0\'}\x8d\n\n\xe33\xc09\xd4\xb0\xdf\xc8\xdd3\xc0\xbf\xfa\xa9\xe3\xb8\xa92\xc0\xad\xb6.a\xe7?7\xc0|\x1d\xdb\x88!\\4\xc0\xd0\xf73T\x8az3\xc0 \x8f\xafB\x91\xf91\xc0\x83\xb2(X\x14\x132\xc0\x1d\x04S\xb0\xae\xf61\xc0^\xd8\xd5\x018\x974\xc0a\xc3\xf4\x97\x98\xe33\xc0l\x82\x1e\x11h\xae5\xc0\xe1\xc7\x13\xea\xa9H3\xc0S\xbe\x15\x99\x03H4\xc0@>\xe0\x05\xda\x8d2\xc0T\xc0\xad\x19\x9014\xc0Kd\xb3\xc2/\xdd3\xc0\xff\\\xc8\xc5Ft4\xc0Ms\x97\x810.2\xc0y3\xe63\xb8\'3\xc0\xb5\xb1<8\x8b\xdf3\xc0p\x1do\xe06?4\xc0-\x19=\xfen%3\xc0\x0f\x98\x98I\x1c14\xc0\xb7\x90\xb1\xbd\x9d@3\xc04d[ _\xe53\xc0\x19>3"h\x994\xc0l\x1f\x16\x8b\x97D1\xc0\x84oba\xec*3\xc0\x8a\x13K\xb0|42\xc0\x9e\x87\xc8\x9c\x9a\xeb3\xc0\xd4\xbaXa\xa0&3\xc0\xf2\x18E\xc5\x86\t4\xc0\xd2\xaf\xdc\xe9\xebd4\xc0\x10\xfaOS\xaf\x105\xc0\x0f,.^\x8b%5\xc0\xa1\xcc&xBE3\xc0\xd4\x14+\xdb\x82?6\xc04\xfa_\x14\x84=4\xc0\xa7\x83\x81 \xcc\xe33\xc0Gv\xa6\\N\x1a4\xc0\xe8B\xa7{d(4\xc0T_x\xc8\xee\x8c4\xc0\xec)U:Z\x964\xc0\x9f$\xeb\xba\xed\x8f3\xc01o\x9e6\xb0\x8f1\xc0\xe9`C\xfa=62\xc0\xd2\xaf\xdc\xe9\xebd4\xc0A\x89,?\xba\xcb3\xc0\xc0\xe8\xb2\xa9\xbbY4\xc0\x10\xd2MdX>2\xc0\x08\xa4K\x1f)O3\xc0\x1f~K\x95\x90,3\xc0\x15\xb1\xf2\xd8|V2\xc0"h\x97\x16::5\xc0\xe8\xd9\xa8\xc2\x01H4\xc0\xcf=\xa2>v\xad4\xc0\x12\xa1Q\x95594\xc0X\x9a>\x04#M4\xc0\xf2\r\x951\xf6\n4\xc0\xec\x03D\xb7\xb0<3\xc0\xe8!\n\x8e\xa1Y2\xc0\xbb\xbe \x9b\xf5\xf72\xc0$\xa0Q\xc0\xc0\xb91\xc0\xaf\xf3D\xb2,\xe71\xc0\xcb\xbf\xe0+GR4\xc0\xd9+c\x8a\xdb\x9a4\xc00\x0e\x96\xeb\xd8^3\xc0\xbc\xe8\x1b\x80\xdfX4\xc03~\x81\x12\x04[4\xc0\x93`\xde\x80Kc3\xc0=(l\x96\xd4\xb04\xc0\xc2\x90/\xbeMo3\xc0\xb0\x85}0yi3\xc0P\xae\x98\xb8\xa5\xaa4\xc0\xd6%\xc5\xc5\x85\xbd4\xc0\x96J\xa0\xb3\xee\x134\xc0\x83$Y\x0eux3\xc0\xd2\x03\xf4*k\xae1\xc0\x9e\xbe\x12\xe7`U4\xc0Y\xd8\xf7\x10uP5\xc0_V\xd6\x81\x08\xf35\xc0\xc0\x08}07\xfe4\xc0\x12m|5\x86\x814\xc0\x11\xcb\xf0\xaa$W4\xc07~\tv\xe9\xc24\xc0\xc6\x812 (^4\xc0!\xb758\x8ab4\xc0\x18\xc6%\xb3\x1f\xfe4\xc0\xae\xed\x15\'p\x022\xc0\x9e\x06\x01\xf4\xc4\xb64\xc0\xae^\x9e6X\xc84\xc0f\xff\xc3\x17q\xf34\xc0\xa8F(\xaca\xc04\xc0:-\xe6yN\xb24\xc0\xb4\xc3\'<\xe2\x0f5\xc0i\xdeyl\x8dp4\xc0\xf4\x86H\xda\xa6\xa14\xc0\r:\x84\xb0\xeb\x151\xc0/\xe7\xaet[\xf34\xc0\x142\xe9\x95Y(4\xc0uqC\xcb\x1d\x8a4\xc0\xaa`\x0fx\xcbn4\xc0\xfa\x98\xbch:\xb14\xc0\'\xd0\x13h\\.2\xc0\xb2((J\xea\xb44\xc0/\xb1"\xa0\x04\x813\xc0V\xfd\xe7\xd0\x8d\xb03\xc0-\x0cDn_Q3\xc0\xef<}\xe2\x96v5\xc0\x8eh~tfK4\xc0\xfb\xc1\x84I\xbcc4\xc04\xb8\xe6\xf3N\xd54\xc0\x139\xb7xmv5\xc0.\xfeJ\xfa\x04\xdf/\xc0\xa5\rt"\xc6]1\xc0\xd2(\xaa\x91G\x071\xc0\x8fRn8\xd284\xc0>j\x8c\xb6\xf4\xb34\xc0W5~uX\xe34\xc0\xeb\x12\xe8\x97\xb4\x1b3\xc0\xa0\xe5\xc5\xe5\x8c\xda4\xc0J\x94\rsg\xd90\xc0\xf2\x9cBU\xaf[2\xc0\xf3,\xf8KF\xe40\xc0u\x9f`\xd3_\xe24\xc0\x19\x84\xd13\xe3\xb34\xc0\x16xc\xbc\x9b\xbd5\xc0|2\xc0\xcf\xc2@4\xc0\xcc\xd7\xd5\x0bg\x0b4\xc0\xcc7^G\xdb\x894\xc0\xd2\x8bp\x92\x94\x941\xc0=\xa5\x98\xb2\xfa\xc04\xc06\xba\xb1\xb0\xd9\xea2\xc0\xc9&\xcf\x17s\n2\xc0!\xe7\x0b\t\xf3\xd53\xc0 \xb1p\x16\xb1\x110\xc0\xdf\xdf\\\xe8\'\x8e3\xc0C\xa0Z\x14Kb2\xc0\x93\xe1\xffC\xaa\x8a4\xc0`\xfa>\x99\xf5\xb14\xc0#b\xb6\x9cDE0\xc0\xa7{\rM\'/5\xc0\xba\xff\x15\x1do\xbc4\xc0\x11sL7\xb3\xb61\xc0\xde\x17\xab\xf7\xad92\xc0\xac8\xb4\x16\xa0\x914\xc0M\xb1$O\xf1\x0c6\xc0/w\xc3\xf1}\xdb2\xc0\x8b\x16\xd4\xfb\x03\x0e3\xc0F\xa9H\xb2\xaa\x9e4\xc0\xb5\t9y\x9f\xe62\xc0{\xf2\x1d\x86C|3\xc0\xd5\xd9<\xf3\xe5x3\xc03d\x18b\t\x035\xc0\x0b\xa7\x18\xdd\x17\x025\xc0\xca%k\x00\x19\x1e5\xc0\x83\xcef\xbe\xbb\x1f1\xc0\x02\x85\xfeN\x8d\x055\xc0\xbf\xd0_\x8c\xc8\x185\xc0\xe6\x07\xd6\xee\x83\xdb0\xc0\x18}\\Y-\xe02\xc0\'\xa2\xff\x82R\xd64\xc0\x0f\xadYZ\x9c\xc64\xc0A-\xc0b\xc5\xe04\xc0\xb6P\x05^\x0e\x8c2\xc0\x03\xb5"%+\xf94\xc0\xc5vD\xaeS\xc14\xc0f\x84\xcb\xd5\'\xfd4\xc0\x8d\x1c-\xf1\xa5,5\xc0\x9dh@\n\xd5#5\xc0\xe0U\xd9K\x16)5\xc0<\xf7\nuh$4\xc0:\x08\x04C\x8f\xc42\xc0\x9dh@\n\xd5#5\xc0\x98\xc1\x14<CF5\xc0\xa9\xa2\xcd\xd3 \x105\xc0JI\x03\x9b\xeb)3\xc0\x9d\xff\xc0\x8d`\x933\xc0\x87\x8d\xb7OI)3\xc0,/\xa7\x98U\xdb4\xc0z\x1e\x87\xba\xe8\xe44\xc0\x0cn\x86\xe2ri2\xc0m\xc0=F\xec\x9a1\xc0I.\xd9\xb57\xde5\xc0\xa9(\xf0wQ\xfa2\xc0c{G\xea\x1b\xb57\xc0<\xfd\xfd\xb6/\xa35\xc0\xde\xf8\x84\x98\x19\xca/\xc0\xa0\x96\xabY\xe0d5\xc0\x89\xd0\xc5_i\x1a4\xc0;\x9a\xfb\xe0\xe1\x9b5\xc0@\xe3+\x8d7\t5\xc0 \x05m\xc4\xb4\xf14\xc0\x1d\xed\xd2\x01\x14\x175\xc0\x8e\x04\x96\xdb\x84@0\xc0\'\xb6c\xdc\xcbb5\xc0;\xd7i@/\x180\xc0\xcfUt\xa5\x8325\xc0\xd4\xa7\x9f\xa8TV5\xc06\xd1\xbe\x92\xe0\xed4\xc0\x87\x9b\x87\xa9!\x9c3\xc0\xbd\xe40\x83L\xed3\xc0z\x80\x94\xb7\xa7\x0e4\xc05ag\xd4\xb0{4\xc0\xa8\x03@X\x91a5\xc0\xa0\xd60ES\x0f3\xc0\xeal\xc6n\x94\x7f3\xc0cm\x971\'\xf25\xc0\x13\x01l\xcfm\xf75\xc0\xddr\xdf}$\n3\xc0&,\xa3\xef0\xf52\xc0\xe7.lC\xc7\xfa4\xc0U\xa3\xc6"\tB2\xc0g\n\x12o\xa9\x193\xc0\xdb\x89R7\xbdm0\xc0\xfa\x855z\t\xf83\xc0!\xfaE\x1b\x16\xfc2\xc0\xf6sC\x8a\xff"3\xc0\x87\x8d\xb7OI)3\xc0(\xd4\xd5Z0\x175\xc0\x9d\xdb\x9aE\x00r4\xc0e0\x0c\x89-\x810\xc0F\xde\xfc\xe4@\xe24\xc0\x1b\x86\xc7U\x1bh4\xc0\xf2\x83H\xceXY4\xc0\xc2\xdd\xddo\xd6\r6\xc0t\x8b\xd8\x87\xca\x023\xc0\x87\x00\xea\xe1V\xe14\xc0c.K\xd1\xc7d4\xc0\xfcy\x080\xe2\x103\xc0\x89\x9f/\xe42\xf23\xc0\x9c3]\x00\xe372\xc0J\x94\xa6\x83,^4\xc0.\x1bu-wX3\xc0Q\xd1\xf7\xb1=05\xc0\x8d\xe8\xff\xd0x\xfe2\xc0\x1c\x97\xa5\xbb0\xff2\xc0\xfd\x1b\xee\xccOk3\xc0\xffb:\xb5\xb4\x103\xc0\xcb\xd6\x9d\xd9\xc6J5\xc0\xb0on\x12\x9b-6\xc0\xd6\x8flt\x05h3\xc0y\xc3\xea\x1d\x1c\'3\xc0\xc3\xdb\x03z\xc5\x1b3\xc0\xb1\xc4\xc9\x97Vi1\xc0\xc3\xebi\x83=\xf32\xc0\x8c\x8f\x851\xff 1\xc0!h\xb8\x95\xe8\x0c3\xc0\xb6\x90\xc7\xb2<\xdc2\xc0\xdd4#j\xba\x113\xc0\x9b6\x05]\xb7T1\xc0\xf6\xb2\x7fl\x00(1\xc0\x13\xb8c\xcf\x82\xd73\xc0\t\xe4y}\xb2\x083\xc0\xba\xd1I|\xa4\x126\xc0\x0b{\x9a\xb1\xae\xfb2\xc0\xf9\xf3\xc5yO\x903\xc0\x8a\x81\xdb\xfdc32\xc0\x8c\x85z\x85\xcd\xed2\xc0\xfb9\xd8C\xd9\x843\xc0\x19-\x17\x90\x01\xf72\xc0GON\x82\xc9\xeb5\xc0\xcb(+\x95\xb8m5\xc03X\xb3\xbe\t\x1f6\xc0.\xc2imE85\xc0\xcf\xe0\xbe\xe3\xaa\x045\xc0\xd18\x01@\xe5\xf02\xc0\xebAm\xc3\xb1E6\xc0V9M\xa4\xd311\xc0\xd8\xa94iY\x113\xc0\xf7u\xf9\xb3\xd6\xfe5\xc0\x1d\xe9\xe6\xa7\xfd\xf32\xc02\xc28\xe8\xa6S7\xc0?\xaaz\xba\xf2\x853\xc0\xc1\x92\xf0\xf9\xcc\xd92\xc0\x81\x017\xdd-61\xc0[Xg\x96\x83\xb43\xc0\x1ed\xe9\xbe\xda\xa75\xc0\x05\xcd\x12\xfa\xf2\xb22\xc0>\x97a\xca\x94\x9a3\xc0\x10\x1ddm\xc8h3\xc0\xf6:))\xae_4\xc0$\x1e\x17\'\x11#1\xc0\x14\x88\xda\r\x1e\xd32\xc0Ei)\x13E\xba5\xc0\xd1\xcb\xf9\x1f\xc9\xd52\xc0P)=(\xcfa5\xc0\xa4\x97\x0bhVV6\xc0\x9cW\x0c\xe6\x9dA1\xc0\xca\xbbh\xa9?\xa93\xc0\x84/\x88\'X\x884\xc0\x1aT\x8b\xbc\xbb\x026\xc0\x91\x96\xf7w\xd3\xe25\xc0\x14u\x07\xa4\xba\xdc2\xc0\xd4\x89<`\xae:3\xc0\x9b\x8a9\x11\x82\xe82\xc0\xba5\xc5b\x89\xbc5\xc0\x9b\xcd\xb6x&\x165\xc0\x95\xfc\xb3\xd1I!5\xc08J8Q\x07-6\xc0\x901A\xab@\xab3\xc0\xe4\xb4\xe8\xbcD\xcc2\xc0\xf0ho\xbd\xe5\xf81\xc0,\xfc\x84\x9a\xa8*5\xc0\x9c\x8f\xc9k\xcd55\xc0gZ\xc8\xaa\xa2\x1f3\xc0dc:K\xaa\x855\xc0\xc8\x0f\x8d|\xca;5\xc0\xbd!|\xf4\xc2\x905\xc0\xfb\xa1\xbc\xbd\xe6\x003\xc0\xc0o\xc4}\x9933\xc0\x0c\'\x00\xf7\xbb\xcc2\xc0)\x85\xbd\xe8\xbd\xc82\xc0\x01\x19\x1e~u84\xc0\xfe\x8by\xba\xd1\x163\xc0)<MsO\xfc2\xc0aN8\xd73\xcd2\xc0\xb6\xe3\xeex\xef\xe32\xc0r\xb2\xa1H\x0b\x013\xc0\xec\xf1\x98\xa0\xc1y2\xc0\x0f\xb4\x1e\x9b\xc9)3\xc0\xd0\x81u\x17\x1ad4\xc01t\x10Q\xe5\x075\xc0|\x9e\xa1\x94\xeb04\xc0\xb28z\xf44\x184\xc0\x8d\x86\xdb\x03\x91%3\xc0z{r4\xef=1\xc0\x03\x81\xe2\xf9|l5\xc0m\x8e\xd9\x14\xef>4\xc0\xe2Y\xc4i\x85k5\xc0\x8c\x06\x14\xa2xX4\xc0\rQ\xf4\x85\xf991\xc0n[<m\xe9\\5\xc0E$\x90\xa5\x10\xff4\xc0j\x9a\x1dP\x84A5\xc0\x0f^\xc0M\xc5\x055\xc0_\xf1\x8by*\xed1\xc0a\xc0\xebKeX5\xc0m*\x1f \xa4\\5\xc0\x00\t\x03\xa6E\x8c6\xc0)\xf4J;\x05T5\xc0c\xd34\xda\x89y5\xc0\xbb/\xaf\x01\x10\r4\xc0 R\xfdg\x99\xc64\xc0\x83\x1e\x97\xbfhU1\xc0\xb7+\xfb\xc7e\xc52\xc0\x1c\x12\x04\xba\xc2\xca4\xc0\x1d-\xce\x9d\xcaR6\xc0Q\xd6m\x8a\xdfi3\xc0\x01y\x19\xe9\xc2\xc12\xc0\n\xc3\x9ds\x94F3\xc0\xc1\xe1\xff\x18\xaco3\xc0\x10\xa0\x12\x95(\xa96\xc0\xc7yP\xfc\xbf\xa12\xc0I\xee\xa7\x16/z4\xc0\'\xaa\xc0i\xa2\x8c6\xc0\xf6\xa6\xde\x19\x13\x9c6\xc0D\tc1\xee\x166\xc0\xef\x92o\x82\xb1\xc82\xc0Ba\xf5\xe9\x86\x916\xc0M<\xa6E{23\xc0\xa9t \x91\xb0C3\xc0#g\xd4\xb2\xadr4\xc0\x80\x03\xf3\x1d\x97$3\xc0\x04\xb0\n\xee9B5\xc0X\x90^\x16\xbc\xa15\xc0#~\xe8\xc9Ie3\xc0(\xf2\xed\x98\xc1\x8b4\xc0.\xea\xb3\x07<+5\xc0+\x0e\x16\xc3Z\x1a6\xc0;\xdb\xa7\x9f\xf5\xb55\xc0u\xf5hw\x12\xf25\xc0\xbc\xab\xfb\xcdDp3\xc0/_\xfc\xa5\x1fM5\xc0I\xfc\x87\xd8Z76\xc0\xe3\xea\x05\x11\xad\xdf2\xc0\xb9Y\xf3\xc5UJ1\xc0[\xba\xb9\x02\xab&5\xc0a\xc3)\x9a\xd7#3\xc0\xb8N<Wrz3\xc0\x01\xca\x0e\xa5\xaeL0\xc0\xac\xe0\xe6\xd5.b2\xc0\x05J\x92\xb1%\x006\xc0\xfaM\\\x8e\x08E3\xc0\x807\xd4\x93\xa9\xb12\xc0\xcd\xd7\xc6\x17\x01\x883\xc0|\xc1R>\xc4<3\xc0\xcb:\x07\x93\xee\xdc2\xc0\x14r}\x80\x12D3\xc0\xab\x05\xbc\x1d"63\xc0?\xaa\xdb\x91ll2\xc0\xd9lf>k\x153\xc0\'q\x84|\xbfI3\xc0\x88W\x8c_\xfe35\xc0P\x1f\x0ei\xdd<0\xc0P\x8f\x1e\x84a]5\xc0#J\xb10y$3\xc0!\xbf\x1f\xa2\xbb$4\xc0\x0e\xee\x94\xd0\x7f\xf12\xc0<\xd7\x0fc\r\xcb2\xc0\x01\xb8\x89^HI3\xc0lSr\x92\x8a\xc02\xc0\xa4RK\xa6C\xa61\xc0\xa0\xe7e/\x18Y0\xc0\xc3y\x11^\xf0z5\xc0\xa1\xeb\x8a\xf6\xef<5\xc0\xbeCV\x1a2;5\xc0j"\x1f\xfetY4\xc0\xff\xce\xf2\x0ff\x945\xc06\x8c\x17~%#3\xc0\xb2\x83\x15>\x19,3\xc09\xc9\xfb\xc2\\*3\xc01p\xe1\xc0\xcfx3\xc0\xbb\x8aAz\x1a70\xc0\xac\\\xb6\x12\x89z3\xc0V\xff\x05;F]5\xc0/1\xf4;\td5\xc0R\xc9\x06\x12\rR3\xc03\x8d+AC\xd34\xc0-N""\x0c\xdf4\xc0\x0cS\xcf\xa3A#1\xc0\x85\xcb~\x90P\xe04\xc0\x04\xb9\xcc\xb5vO0\xc0\x81\t\xf9\xfb\xf5\x173\xc0\xc7\x0cx}\x07\x863\xc0\x9d\x89\xd8\xe9J\xb03\xc0\t\tU\xd2\x14\xe55\xc0v\x1b\xc9\x89\x9b\xd84\xc0\r\x9c7\x8b\xbc\x992\xc0\x18\xbd\xf4\x96\xc8~2\xc0\xb3\xabRl\xa7\xfb1\xc0\x880\xfc\x050R4\xc0 \xb0\x86i\x9b\xfd2\xc0i\x8da@\x99\x0b2\xc0\x80\x0c\xb9N}\x173\xc0\xc9T.\xa6\xd1\xad3\xc0\xf6\x9d\x98\xf8\x17Y6\xc0\x99\xf7q2\x08a6\xc0V\xdbC\xe9\xd4\x151\xc0\xff\xfb\x92\xc6u\x833\xc0\x0e\x0b\x15\x1b\xc0\r.\xc0\x11W\xff\xa3\xbf\x972\xc06\x16\xf2\x81\xfa\x862\xc0\x1ae\xeb_\xd7\xe33\xc0N\x12\x15\x9f\xa8\xf73\xc0\xf3\xda\xc1+\xd481\xc0o\xcd\x89\xc6\x0c\xb95\xc0\xf9(\x94\xd2\x14\x982\xc0\xeaO\xe0\x85\xac\xab3\xc0\x87S9\x13l\x813\xc0\xde\x90\xc3\x97-\xa23\xc0\xf8\x8b\xa8\x8c\x8575\xc0\xdc\xc7ht*S2\xc0\x05f\xb3\x9e\xbeQ5\xc0\x973\x8d\x99{\x064\xc0\xd93\x11\xb5hU0\xc0\xfcD\x96\x14\x7fg4\xc0\x083\xe5f\xa3@3\xc0\xd2\xc0?\xad\xees3\xc0\x87\x05q\xba\xfa\xa44\xc0/G\xf8\x04\xe9d1\xc0\x12Z\xf9\xf9mv3\xc0\xc7"}%yM3\xc08\x7f\x99\xd9\xfdO6\xc0|4\xb7\xe6mf3\xc0q\x8d\x81\xc4m\xa21\xc0\xffI!e\xdc\xb72\xc0Dj\xf58\xd5\xa95\xc0\x85\x8eQ\xd0\x02\xbc4\xc0\x00\xda\x8d\x84\x00O3\xc0\xd8\xf1\xda%\x11\x8e3\xc0%tc\xc8y\x123\xc0\xb6\xf3\x00P\xa0\xd03\xc0\x80p,\xc4M\x023\xc0\x04X\x93B\xdf\xf22\xc0\x8aVk\xd7m\x9f2\xc0\x916(\x97\xf5Y4\xc0\'*\xd2\xf5]\x134\xc0\xe2k\xf0F\xc0\xa62\xc0Uva-\xc8\xa13\xc0\'*\xd2\xf5]\x134\xc0Vh\xfd\xee\xd1\x131\xc0\xd9\xf1=\xa8)&3\xc0&\x07\x87X\xb8\xb24\xc0>\xc8\x16\xe8\xc7]5\xc0\x9e\xc7%\xd4\xc2=4\xc0\t:\xffq\xd3r5\xc0\x00\x0cN\xec\x93-3\xc0V\xe0\x06M\t\xd24\xc0\xda\xc45\xb1\xf6\xec4\xc0e\xda\n\xd5\xcdD5\xc0\xd0]x\x85Eu3\xc0"Q\x83\x086D5\xc0\xfam\xcbW\x87\xaa3\xc0?\xe6\x04\xc0mO2\xc0\xac\xad\x96`\xf6\xf14\xc0@\x19/\xbc\x16\xaf3\xc0A\x15\xd7\xdb\xc3\xd22\xc0\x92\xd7\xb3\x93u\xfc2\xc0\xe3\x8e\x99}\x04g3\xc0\x98\x11\xc5\x98\xa1Y2\xc0/\xb1"\xa0\x04\x813\xc0a\xe5\x03\xec\x0e\x162\xc0\xc9\x80^{z\xf63\xc0*\x8c\xd9y\xbb 2\xc0\xdf\x94z\xc5Y]3\xc0u\x8cz~\xa2\xd64\xc0\x00\x15\x1f\x06Dg3\xc0\xc7\x0b\xdb\xd6\xce\x105\xc0\xb0\x90?-q\xc51\xc0C\x8d\xe3\n\r\xce7\xc0\xf0!\xc6:I\xec2\xc0\x07T4\x84\xc2\x7f4\xc0\x1f-B\x97\x15\n6\xc0\xa6\xf3\xc1]\x1d~3\xc0\x03\x84<c\xf4H3\xc0(H\xb3J\x8c/5\xc0D\x02\x86%U 6\xc0\x83\xec\xb4\xb5\x0b%4\xc0\xbb\xbf\xde:c\x023\xc0\x08\xdc\x08m2_4\xc0b\xb5\x9d\x9d\xeeu3\xc0\x904P\x94v\\4\xc0\x83\xc1\x7f\x1e\x9fO4\xc0\xff\xf1\xe2\xe3\xa2v3\xc0#\xa1\x9b9\x9d\x903\xc0\x83$Y\x0eux3\xc03\xf1\xfaY\x17\x0e3\xc0\xe7\x84&\xf2Z\x8b3\xc0\xd8\x10_\x82\xbc53\xc0+\xc0\xb2\x06Vv3\xc0\x84\x0e\xee\xces\x894\xc0\x10\xce\x91SF91\xc0\xcd\xfb\x11W\x91\xcc3\xc0\xe5\xf7\xfa8K\xb43\xc0h\x86\x8a2"\xa41\xc0V\xbf$\xea\x19\x906\xc0\xf7\xaa\x88\x0b\x0364\xc0\xcb<\r\xbb\x80\x864\xc0h\x7f\xe1\xcf\xe8J4\xc0\xb4+\xb0\x01G@4\xc0\xd6\xd1\x8ex\xe3\xeb2\xc0\x1c\x13\xf1\x0e\xbb\xe61\xc0\x12y!S\x86d2\xc0f\x15\xf0\xfe"\xbb3\xc0f\x15\xf0\xfe"\xbb3\xc0XZ\xf6\x03\xcfm5\xc0\xb9\xd8\x1cZ9\xcc3\xc0\x19{x\xf9\xfeg5\xc0+\x0e\\[\x1d\x7f6\xc0#\xa8\x03\x1d\xb2\xdf4\xc0<\xf4\xe5.tU0\xc09\xc7\xd2\xf2\x8d\xf03\xc0e\xdb\xca\xb1\x80(0\xc0\xf76\xc8\x89\xb9\xe33\xc0C7\xec=\x90\xec4\xc0gK1\xe0\xcda0\xc0>U\xdb\xbd+>0\xc0\x9ds\x074\x0f*3\xc0\xff`_\xfaE\x1a2\xc0\xa5\xe1\x02\x08M\x851\xc0\xcb\xa4B\x89\xa2U0\xc0{\xb5\xbe\xc9\x88\xf73\xc00\xc0\xa9\xe4\xa5@0\xc0;\x15\x02a{04\xc01\'\xc5H\x84q4\xc0M\x1a\x8a\xf3\xdbX4\xc0\x10\xfc\xf6\x8a7\xaf3\xc0l\xae\xee\x82\xb4\xf43\xc0\xa2\xd8\x05\xa3\x04\xef1\xc0FJD4\xe5\\5\xc03\xf5\xc6\x96T\xc12\xc0\xc0\xec\x1f\xe8\x1dK5\xc0\x97\xbc\xdd\x88m\xca3\xc0\xa7\x10Z\xeb)K5\xc0\xb4K^\xf2\x8f\x0c3\xc0\xa2\x0c8\x95I\xf32\xc0\x0fj\x82\xd1\x8b)0\xc0\x9eVwE\x81$5\xc0\xbc\x84\xdeZ\xdd\xfa2\xc04\x82>\xe9\x1d\xef2\xc0\x16\xe1\r\xb2\\\x073\xc0;V\xedL\xe5\xf02\xc0\x87\x82\x97b"\xa34\xc0\x93\xf8E\xb4\x8e\xd92\xc0\x10\xceZF\x9c\xf42\xc0!u,\x18Kb1\xc0B\xb27\xf6W\xe72\xc0\xf7\xcd\xa5\xa1`23\xc0\xbc\x8e\xe1z\x96\xfe2\xc02\x8a\xb7\x96\x96T5\xc0\x01\x19\x1e~u84\xc0\x05\xe1W\xcc:\xcd2\xc0\xea~\x13\x97\xbf\x1c4\xc0\xc1NQ\xdf\xa562\xc0>\xe7\xdaD\xcf)3\xc0\x03\xec\xff\x85\xb5\x194\xc0\x96i\xee\xf2|\x125\xc0\xf5s\xa6-5\xd14\xc0\xd9?p;>\x035\xc0\x00S\xd0\xc5>\xbf0\xc0`T1\xb9\x17\x055\xc0\xc6\xaf\x13\xbe\x86\x1c3\xc0\r\x13\xbf\x05:\xcf4\xc0\x19\x84VtA\xc94\xc0H\xf1\x1b\x0b\x13\xc52\xc0[\xcb\xb7\x87B\xca4\xc0\x86\x04\xad\xd7z&3\xc0\xd5\x1f\xc8Hib4\xc0\xfd\xe4q\xbd\xd1z4\xc0\x1b\xd9\x90\xff\xcf\xc22\xc0we\xbcI\xd1G4\xc0ZL\x8fk\x83s4\xc0\xa3Kb\x16\xe7x4\xc0Z\x807\xe2\x7f\x1a1\xc0\xf5\xcc\xb8\xee\x89e4\xc0\xfc\xe6^\xdf\x13\xa55\xc0\xf4~\xe3\xa9O\xb65\xc0\x00\xb7\xe6\xacI\xa65\xc0\xee\'F\t\x18Q3\xc0(\xfb\xb1\x01Sy3\xc0\x95\x80:\xa2\x12\xa33\xc0\x02\xec`\xb4\rC3\xc0B\xcb\x8a\xfd\xd8\x823\xc0]\x03X\r"<3\xc0\xd1\xa5\xab\xd5\xe8_5\xc0\x99\xf9\xb8*"63\xc0X\x08pC)\x805\xc0\xab.\x80\x89\xbfI3\xc0\xbb\x9a2\xdb\xd4\xd02\xc0\xa1\x1bIp\x13\xd41\xc0\xfd\x17s\xf6\x9e\xda1\xc0\x8d\x91d`&e2\xc0\x92\xfa\xf2\x94\xfa\x9b3\xc0/\xfc^1\xb2\xf02\xc0\xa8\xfch\xfe\xc7\xe92\xc0\x9dl\xa5C\xe7\xa00\xc0\x98\x83wv\x99\xe51\xc0-\xbe\xcc\xe3V03\xc0\xda\xb6\xec\x17\x90k4\xc0\x13\xcdLB3\xb91\xc0\xa6h\xbb\xbb\xfa\xc74\xc0\xd8\x87}\xb5(C1\xc0}\\\xe6:\xbf\x031\xc0V\xff\x05;F]5\xc0\xcbw\x96\x81\x0e\xe21\xc0\x1e\x05e\xa7\x7fA5\xc0\x90\xe4\xf5\xd6\xa2\x1e2\xc0q\x8a\x14l\x14\xf70\xc0\xf6\x0c0\xe9\x1c@3\xc0=\x01b\xcb\xfaI3\xc0Bm\x81\x19\xb1\xd25\xc0O\xbfL\xf9\x1er4\xc0#J\xb10y$3\xc0\x9d\'\x93\xc5m\xc22\xc0\xda\xa8\\\x17\xcc85\xc0K\x1d\xee.\x03$3\xc0# j!f\xff4\xc0# j!f\xff4\xc0\xa05i"\xf1#3\xc0\x84O}\xb5;\xe92\xc0\xfd\xdf\xcb\x83\xca%1\xc0#Iq\xa9)%3\xc0\x8aX\x82\x8f\x8f43\xc0o\xbf\xd4{\xc2p3\xc0Cr\x1a\xec\xe8\xd56\xc0O\xfdY*\xc4I6\xc0*\xc0\xfcSj\xd52\xc0\xa9\x0e/\xed:\x123\xc0\x03\x05V\xfb\xb5\x946\xc0\xca\x1c\x19\x9e;\xda2\xc0\xc0\x05T\x8aU\x134\xc0\xea\x04\xdb\xc3\x8aj3\xc0\x1f\xef\x98~\xe2\xa96\xc06\xb8\xdfVs\x9c6\xc0w\x04\xc7`7,1\xc0)z\x85\xd0\x8cD5\xc0$\x8cR\xf5\x10\xe44\xc0\xb8\x95\xa6\xe54\x021\xc0\x1a\xd3\xe1\xbe\xab*1\xc0!\xb2\xeb\x99\'\xcc2\xc07[\xfb\x95\xa4S6\xc0\xa4\xcd\x1c\xae:\x016\xc0u\x19\x1f\x1a\x06^6\xc0\x00J\xa3\xa6`$1\xc0tGSq\xa3\x964\xc09\x16\xfcv\xd9\x873\xc0\x18HOG\xfd\x012\xc0*\x9d\x1b\x16\xaey3\xc0M\x93\x05/\xa9\xb11\xc0\xeb\xef\xd2\xf0?\xf13\xc0\xb8\xca\xa4O2\xff2\xc0\xf3\xf6hfj\x164\xc0\x885 Xp\xf31\xc0T\x1c\xd4\xf5\x8c\xae1\xc0!\xe4\x9c|\xec\xeb2\xc01`\x1c\x03\x12d5\xc0\xc7\xf8\xdfr1l5\xc0\x11\x838\x97Zm5\xc0k\xd5\x18\xc9h77\xc00\xbbu\xc6g61\xc0\n\xa7w\x18\xa2&1\xc0\x7f\x00T,\x04\x163\xc0\x1c4\xdcc\xdb41\xc0\xfd$h\xdfx11\xc0`\x0eO4\x0cV1\xc0\xf20\xdb\x01h_4\xc0\xbb\x87\xa6U_\xf83\xc0\xdaW\xac\xdapA3\xc0\x92c\xb2K\x99\x0c5\xc0\xd5{\xbb&O"5\xc0w\xbbS\x18\xe0\xfa2\xc0\x95\x7f\xeb-\xb7t5\xc0\xb3xg\x11\x01\x175\xc0\x8e\xdf\xef\x1b\'\x805\xc0\xfd\x8cf4Wc5\xc0\xc7\xb3B\xde\x9a&5\xc0\xcc*\'\xce\x11\x9a3\xc0\x13\xa4\x89\x0b1\xe06\xc0\xf3\xefoyC\xad3\xc0CK\x94\x1e\xd8\x963\xc01\x0bo\x94\xf2 1\xc0\x04W\x11M\x95(1\xc0\xb9\x94\x86v\xa1\xec2\xc0\x9a3\xcc\x86\xf5\xa72\xc0\xedbo\x9ae25\xc0o<I\x03\xd3\x7f5\xc0\xdf@\x94\xbd\xafy5\xc0\xa8`\xe2\x96\xe0\x103\xc0\x9a\xdb|\xaf\xfa\x035\xc0\x08N\x14\x13\xc2\x054\xc0\xd6k\xde\x86i\x053\xc0\x11\'\xc4\xc3\x1c\xa83\xc0,X&Q\x1f\x053\xc0\x83\xaf\x12B\x08\xf21\xc0\xd6\xc0\xe1\x1b\xb6\xf72\xc0i\x97\xd2\x96\xd1\x8c3\xc0Ahb\xfa\xa0\xb64\xc0\xa1G\'\xf5\xf7\x851\xc0\xddB\x07\x03l\x033\xc0gOd\xfd\xbee4\xc0{\xb3\xda\xab\xda\n3\xc0UY-\xad\x82b4\xc0\x9f\x99\xbewe\xdd1\xc0\x80n7n\xbb\xba1\xc0\x7fV6\x1e?\x153\xc0\xfb\xdc4\xc38#3\xc0;\xe4\x18\x19\xed\x185\xc0\xea^\x80\xd3W\xf02\xc0\x9c+RM\xdcg4\xc0\x87\x8fstid3\xc0n\xa8\x13`1{4\xc0(M9\x8b\xb8=4\xc0_\x9c\xf0\xbe\x8c\xef5\xc0\x05\xee\x9eLzb5\xc09i\x8b9|?5\xc0\xf2\xae+}\x8125\xc0\xb0\xf1\xe1\x1b\x18\x0c2\xc0\xaa|\xc03\xa7\xeb4\xc0eC\xb6\xa9+W4\xc0\x14\xe2[\xfd\xb2\xde5\xc0{\x02\x7f#gX5\xc0\xfa\x07\xed\xc9u\xfc4\xc0\xc3\xdb\xc5I\n\xfd3\xc0\x86G\x82\xe2\xfd\x075\xc0\x984\xd0\xed\xfb\xd93\xc0Y\x91\xaf\xa3\x00/3\xc0\x8a\xe5\xe2\xf5\x9b\xf13\xc0x\xb2:~\x82\t1\xc0\x7f\xca>\xaff\x0c1\xc0\xfc\xc1z!\x02+3\xc0^\x14\x98\xa6m13\xc0\x01\xb47\x94V\x1b2\xc0]\x92\t\xe42\xb15\xc0\x0cn\x86\xe2ri2\xc0"\x0b\xabQ\xe554\xc0\x05\xecr\x14\xf4\xfb3\xc0\xcaK\x8dP\xf1\xc83\xc0\xe5\xe4\xf2\x045\x173\xc0\x86\x9e\xcc\x10\xf7r2\xc0sgR\'=\xe73\xc0"\r\xeea\xe3\x135\xc00\x14\xae-\xd943\xc0\xeaF\x07z?\x822\xc0Y\x13\xda\xb3\xe0\'5\xc0\xac\xa1U(+-5\xc0\x9d,\x7f\xe3\xf7\xba2\xc0\xa3\x9e\xf6\x8di\x1c5\xc0s)b\xcf\xbf\x8d2\xc0w\xb1\xb1\x01Z\xd74\xc0\xbd\x15\xa7\x8b\xa0\xa91\xc0\xeb\xba\x0c\x9bbL3\xc0\xce\x1ec\xff\x97,1\xc0\xd2\x91\x0f\x07\xda\x8b0\xc0\x9d\x90a\xe5\x04%5\xc0\x15\xacn:\xbf\x1d5\xc0\xffx\x89p\x96\x8e0\xc0]\xc8[\xab\x81\x025\xc0u\xd5`\xe2\xc2@4\xc0x<\x93\xcfz53\xc0\xff\x8dU\xdb\xec\xe33\xc0\x11\xb9\xb1.%94\xc0h\xb0\x01\xa2P\xce1\xc03\xb1\x83\xff\xb6V2\xc0\xcc\xeb.\xe3t\xd34\xc0\x07\xa4\x9db\xbbd3\xc0hl\x9b\x80\xed-5\xc08\xc3w\xe6=\x920\xc0\xf6\x8eD\x84\xcf\xc71\xc0\x19\xe7\xb2%\xf0\xfa5\xc0so\x0e\xf6{\xbd4\xc0EsJz\xf3\xb14\xc0\xe2#Zfh\x944\xc0w\x9f\xc1\xee\xec\xf53\xc0\x18\x81\xf7\x1c~\x132\xc0\xf9B/M\x82\x105\xc0t4\xbf\x8a\x0b`2\xc0\xe4\xd9,>\x86\xe30\xc0{\x18\x8a\x17\x98\xf71\xc0\t\xa4\x97\xbaP53\xc0\xbd\xd22\x96\x82\x9a4\xc0\xaf\xc0\xf7\xf4\xe9\xd13\xc0\x89\x8a\x8e\xab\xd5\x142\xc0\x8fTS\xf1K\xb74\xc0\x08\x9d\x1du\xfa\xd13\xc0H\x0f\xd4j\xe7H4\xc0\xc51\xb9\xa1L\xec3\xc0\xff\xd3MO\x80\x0b4\xc0\xe0\xf5\x94\x8b\xce\xc04\xc0\'\xed]\x97\x0bY4\xc0\xa7\xd0\xac\xe44\x8a4\xc0"6Me\x18\xe13\xc0\xe6\xc5\xa2a?e2\xc0\xec\xf0\x9c\x9c\xf574\xc0e\xdbN\n\x08\x864\xc0\xf7\x83\xca\xb3\x8f\xe24\xc0\x03\xdd\xb0[d?4\xc0\xd6\xd9%[8\xdc0\xc0\xc0\x93\xcc\x7f=\xdb4\xc0\xa9\x10\x0b\x1eK\xb44\xc0K\x8b5p9\xe03\xc0?\xd1Q\xd5\xccT4\xc0=}\xc7\xd6\x88t5\xc0\xee=\'\x84\xa1t5\xc0\xdb\xa4\xef\xd4\xbb,3\xc0u\x8a\x95\xd1\xe5`3\xc0TM\xef\xccx\x084\xc0R\xfff|\xe2\xf55\xc0\xd3\xa3\xa1\xd2\x16\xea1\xc0 \x88b1\xc6\xa54\xc0\x1b\xac\x0b\xd9\xf8E3\xc0X;\xe0\x9b\xac\x075\xc07\xfbB\xb4\x18\xc14\xc0YH>\x1a\xf9\x0c5\xc0\xfd\xc767\x80D4\xc0\xb0\x01\xe7p\xa6\x8c4\xc0F\x0f\x97\xf0m\x194\xc0\xa15)s\xde\t4\xc0HL\xb1i]b4\xc0\xdcv\x89\xe8\xf7\xbc4\xc0o\xbd\xce6\x19q4\xc08$]6\xe8Y4\xc0\x95V\xfd\x88@\x131\xc0"\xf8\xf5\x0fG-3\xc0\x01\x17\xe5\x8a\xfch3\xc0\xdf\xff0\xf39\x974\xc0\x01\xed\x89\xb4`>2\xc0c\xc8\xae\xd8<)3\xc0\xcdu\xe0x=W3\xc0\xc7\x15\xa3\xc55@7\xc0+\xe7N\xf6\xcbC2\xc0A\xc1\xeb\x9cf,3\xc0\xe9\xf3\\\xddyc3\xc0\xd9\x9bP\xa2E\xd04\xc0\xd7\x12gg]\x1f1\xc0\x8cOR\x8b#^3\xc0\x9b</\xc3ii4\xc0\x94\xa4\xb4\xe35\xf14\xc0\xfc\xb1n\xaa\x90=3\xc0\x80\x8b0\x11\xdfF3\xc0\xe0Ms\xc3\xee\xeb3\xc0\xe3\x01\x14\xfc\x82Y3\xc0\xda\x08NOc\x8c5\xc09\x85\xffRv\xad4\xc0\x0c\xf4$\x9b\xc4:5\xc0\xa5\xeeb\x14g%3\xc0\xc3:\xbb\xa28\xfe2\xc0rdRK\xca\xa83\xc0\x97\xfe\xd6\xe8\x8f63\xc0t\x081\xf2`\x053\xc0\x9a]\xb6\xabK\r5\xc0\x90?B\x8f\xb3\xfd3\xc0\xfd5\x86\x0c\x9d\xfa2\xc0\x02\xd7.\xb3tz0\xc0\x92\x19\xcd\x01Q\x185\xc0K\xe1\x7f\x03\xa8\x9a3\xc0\xfd\xf8)\xda\xa1,1\xc0\x04\x0c\x83PYI3\xc06<\xad\xd5_\x823\xc0\xb6\xca\xcce\xb5C3\xc0\xc2\xfc\xd1\x12A\xac4\xc0h\x7f\xe1\xcf\xe8J4\xc0\xd5"\x15v\xae\x1c1\xc0\\\xb9"\x0e\xfe\xc93\xc0\xe7.\x035\xac\x076\xc01\xd0c$to2\xc0\x1c\xd6\x8a\\(\x132\xc0z\xb5\xc85\x80\xe64\xc0\xc6\xe7\xba\xe3J\x1c2\xc0E\x93`!\x84\xe52\xc0\xbb\x9d\x05\xde\xd4\x0c2\xc0\xccV\xe2\xb7\xc4K3\xc0\xde\\_\xb4\x85\xf45\xc0~3\x16\xc9\xca\xfc3\xc0+\xa4(\xc9\xe0\x7f2\xc0\xbaI\xd9+J\xef4\xc0\'3\xa0p\x8f\xfe4\xc0\xc6\n$\xe7\x84@4\xc0\xdc\x9b\xca\xaa\xea\xe03\xc0f\n\x84)\x10$6\xc08\xec\xdc\xe8\xb462\xc0\xd4x\xc6o\x07\x0f3\xc0C7\xec=\x90\xec4\xc0-J\xac3\xbfE5\xc0\x16\xd3^%;\xdd1\xc0\xa2\xf7\xde\xb3h\xdc2\xc0K\xb7\xc8\xab8Y2\xc0\x96*\x15\xb1\xef\xc77\xc0\x99d,\xc5=84\xc0i\xd7\xf2\x85I>3\xc0J5:\xf6\xd8\x8e5\xc0*c_\x1e\x1fk6\xc0(\x90`\xb6\x1aW4\xc0p\xff\xb61%L4\xc0T\xd7\nzD\x0c2\xc0\xa7\xd2\xa5}\xbd17\xc05\xcc\xf51\x8b\xa32\xc0z\xfd\xee{\x08B5\xc0\x8b\x0e\x05x:32\xc0:5\x87\xf0\xe6?5\xc0\x92\x10.\x17!r4\xc0\xdc\xca%\x98\x84\xca1\xc0v\x12\xed\xb90\x075\xc0S \xb7\x8f\x84%4\xc0\xc7\x02Q\x905\x015\xc0*\x85\xf2cg\x984\xc0\x92\x19\xcd\x01Q\x185\xc04uo\xb8\xd4\xdc2\xc0\x7f%\xdb\x83\x1f~0\xc0\x94@\xe9r$\xc81\xc0\x86\xb7\x86\xc8\xf9\xf95\xc0d\xcc$\x99\x04\xe15\xc0\x0c\x8d\xb3z4c5\xc0\xbc{b\x1dMI3\xc0\x9d\x07\x143\x8b\xa61\xc0\xda\x19\xb3\x83Qd3\xc0\xa8\x8e]/\xd2\xe51\xc0\x99%\xf1\xacO81\xc0\x9c\xc4({9>0\xc0\xe2\\\x88\x07\x92\x8f4\xc0G\xbc!$ o4\xc0\xc5\x94\xdc"\x9b\xfd5\xc0l\xc8L\xca\xa214\xc0\\\xe5\x94\xa62\xeb/\xc0\x9b\xd0\xab\x1eF\x176\xc0\xac\x17\xaeT\xec\xa34\xc0k\xbe\x18\xf2\xb9\xce6\xc0\xf1\xeceJ}\xcd1\xc03\xb6h\x92\x10]5\xc0\xbfE\xa8K#E6\xc0:\x0c\xa8\x11\xb9\x904\xc0,\x84\xf5s3\xb44\xc0\xecw\x97\xcb}\x1b4\xc0\xfc\x97T\xd5\xad|4\xc0SS\xe9\xfbka0\xc0\xf4\xdc\x02\xa4\xb2r3\xc00\xd9\xddp/T5\xc0\x19\x13\x85\xd1\xca84\xc0\x0e\x1c\x0c\xc3f\xc32\xc0\xe6\xfd@jtt4\xc0\xd5H/\xfas%1\xc0`?2\xe5\xb7\x0e4\xc0\xa7\xa2 B\x97-2\xc0\x1dle\xc2\xe7{4\xc0\xbc\xd9Ct\xba\x923\xc0\xee\x12\xed\x0b\x89\x163\xc0\xd7l\xb3\xef[\xe92\xc0yA\r\x84\xfd01\xc0\xb9\xec v&\x0f5\xc0FR\x97\xcb2\xa22\xc0L]\x87\xea\xb9b3\xc0\x8a\r\xfd\xb7@"3\xc0\xc1\xb2\xd8\x19\xcd\xe34\xc0\xe6o\xc8O@\xe62\xc0\xfdt\x14\xb9\x85\x053\xc0b\xfb]l\x83\x023\xc0\x11$z\xdf\x08\xbb4\xc0\xd6\xac\x81\x1dRE5\xc0\x86 \x1e\xd5]\xf72\xc0\xab\xab\xf3\xe7\x7f\x924\xc0jM\xe0\xef\x8e\xf24\xc0\xa0\xbc\xb1\xe0\x1d\x085\xc0K\xe1\xc2\xd3\n\\4\xc0\xdb\xc2\xa1\xbc\'o3\xc0@.\xfc\xddc\xed5\xc0F\xeb\x90\x1b|\x8f2\xc04\xe4\xbe\x9dK\x953\xc0\xb0N\xa7\xf2\x1a\xc94\xc0\x05c\xa1\x11\xe0C3\xc0\x03o\xa5\xe1\xd7\xf94\xc0G\xc9nnbS6\xc0\x12g8\xb8#\xf72\xc0\x82g\xc3\xce\xf9-3\xc0\xf08\xe6\xeeN\xfa4\xc0s$)\xe25%5\xc0\xb7\xd9\xcc<]\x0c5\xc0@\xfduh\x04\x9a2\xc0\n\xa9^?k\xfd2\xc0u\xb2s\x06\xa0\x852\xc0q\xa2:\x1f\xd2\xfb2\xc0\xa4\xf2E\xa7b\'5\xc0++\x87\xb4\xb6P4\xc0a\x85\x90h\x90\xc54\xc0ZH,\xfd\xeb:4\xc0\x85\xcb~\x90P\xe04\xc0e.\x9f\xc9\x93\xc24\xc0u\xc7M\x16YA5\xc08\x07\xb6\x86\n\xa13\xc0\x85`o\xac\xaeI4\xc0\xab\xf8\x9e\x1c\x04\x9f4\xc0\x84\x1cy\xf4\xfc\xd82\xc0`=\x1f\xf9O\x1d1\xc0(\xcb$\x00V\xef4\xc0\xa1\xc3\x8a\x8c0\x972\xc0\xfeQO\xa9{\t3\xc0k\x0e\xa9\x9a{\x903\xc0\xd9H\x0b:\x80\xf03\xc0Bz\xe0(\x9f\x922\xc0\xa0$\x93\x91\x8993\xc02\xbb\xa6\xa9z\x1a5\xc0\x17\xb7\x01\xe8\xc7\xed2\xc0\xd0\x03s\xe6 \xe80\xc0H\xdf\xfb\xad\x9f\x185\xc0\xd3\xa7jE\x04\xf92\xc0?\xd1Q\xd5\xccT4\xc0f\x809\xbb\xce\x064\xc0\x1f\x9b\x08\xdb\xbe\x0f4\xc0\x18\xe5\x9e.\x7f\x8c5\xc0\xde \x02\xf1*!5\xc0k\x96`\xad\x9ap3\xc0\xfb\x96\x1fm\x93\x975\xc0\x83B5\xe6\x87\x054\xc0\x83\xbe\x05\xb7\xb1+3\xc0eD\xd1\x05\x8f!1\xc0\xe0(?Ib\x0e3\xc0\x95D\x9246m4\xc0\x87S9\x13l\x813\xc0\xa6\xb3c\xed\xb6\x8d3\xc0\x807\x82Y\x1d12\xc0\xc8\xfe_\x8b\xab\x800\xc0\x96\xc5\xa1\xbd\xf2\xfa4\xc0\x01t\x1d4\x90@3\xc0\x02\x0e&\x1cv83\xc0ma\xc2\x05\x0e\xf24\xc0\xa0<\xa3\x13\xe1d2\xc0\x1c \x18\xb33\x901\xc0-\xac\xc9\x8f\xb545\xc0k\xa32M\xc1Z4\xc0*g\xc5\xca\xbf\x082\xc0\x94\x86\xf4\xe29]4\xc0\x15X\xdf\x98\xe6\xbe4\xc0h]\xfc\x93$\x1c3\xc0\x9c\x04$T\xb6\x182\xc01\xfd\xef\xa3VQ5\xc0\x88;\x1c\xbf\xa2\xd82\xc0G\xfc\x86\xbf\xd4Y3\xc0p\xa4e\x1br\xfc3\xc0\xb8\xc4\xd3{2\xd73\xc03\xe7\xaa\t\xcdS2\xc0g\xe5\x89\x95\xd7Q4\xc0\x01\x13\xf6k\x0b(3\xc0\xa4\xf2LS\x9b\x052\xc0[\x8c\xeb&\\m4\xc0\xc8\xb9@\x1d\xd0a4\xc0\xe6\xc6>z\xb5\xe14\xc0\x1c\xf7\xec-\xd0W3\xc0i\x90\xcew`\x043\xc0\xdb\xb3,\x04\xa3T3\xc0\xbcp+}6\xb43\xc0a\x89\'v\x87m3\xc09w/\xd6/\xdf2\xc0\xf6\xa5\xcf\x13]\n2\xc0\x08\x85\xfb\xbc \x865\xc0\x9f\xff%\xf5\r\x063\xc01\x1b6\x92\xd6\r4\xc0<:@\x01\xfdr7\xc0|\x1c\x98*\xdc\xda2\xc0\xa7G\xc4\xb8\xb9\x166\xc0\x10\xa8\x8bg\xd1\xdb2\xc0G\x84\xe1\xe5\xf5\xec4\xc0\xace\x12/o\x961\xc0\xad\xdb$Y\xf8\x182\xc0h\xc6d\x9cA90\xc0}l\xf4\t\xb7U4\xc0\xdfRD\xba[\xf62\xc0#\xcd#\xbc\x1d%3\xc0\xa8\x07a\xb4\x1dS4\xc0\xd7\xa7\'&\xfbn4\xc0VaF\x0cW62\xc0\xab\xb01\xe9D\x953\xc0\x961\x1eS\xea\xa64\xc0<\xe4\x1c_\x9b\xec2\xc0\xac\xad&\x88E\xf71\xc0Z-{"\xd1\xa11\xc0\xc9\x16&\xad\xc9<0\xc0\x13\xf1\xf6\x0f\x8c\xa85\xc0\xccEs\x1c\x8c\x1d5\xc0\'\xdcb\xd6\xd0\xff5\xc0\xb6\x03\xcb\x80g\xb45\xc0i\xf9H\xaa\xd503\xc0\xd7\xafs\x00 B1\xc0\x8fYt\xaen\x136\xc0\x90W"I\xa4Y4\xc0\xad\x1c\xac\x96\x83N6\xc0jf\xad\xd5\x88\xc21\xc0\x91\x9bg\x97\xc5+6\xc0\x81\xeb\xbb\x9eWO3\xc0y\x9d\xac\xf5\xe5@5\xc0\xc7\x05E/)\xe34\xc0\x04\x18S\xc5\x1a\x920\xc0\xc4,pn8"2\xc0\x8bc\\b\x96T3\xc00\xc0\x84t\xc5~1\xc0\xc7~!F\xe0\x953\xc0I\tt$\xdf\xba1\xc0\rf\xf2\xed\xd7\x1d6\xc0\xa4\xd7\x0c\xc6\t-3\xc0\x06\xa6=\xa0\x9b 3\xc0\xa9"\x83\xa8H{3\xc0\x0cx\xc1[\xd615\xc0\x85\x8a\x1a \xd7\x0c5\xc0\xc6\x02\xf7Tz\xaf3\xc0\xd6}\xa9Q\xe4O2\xc0\x07\xd0Z<Lu4\xc0\xb7&+uJZ4\xc0\xa2\n<|\x9f\x903\xc0\xa0\x88\xa0\x00\x87G4\xc0\xf5.\xf8\xd8l@6\xc0A\x10s\x16}c2\xc0\xbc hJI\xfa2\xc0\x13\xa1\x1d\x17\xc4\x110\xc0/\r\xe0,\xc8\x0c0\xc0p1\xffT:-0\xc0b7\xe0\xa1\x9e\xcb2\xc0,\x88\xf8:\xa9\x1f3\xc04I\x9e=\x97\xe2/\xc0"&\xfe\xd2\xf1\xdb4\xc0\x97K\xc1i\x14\xa54\xc0}7*\x8d\x15\xe32\xc0\xeeT7\x01\xd3F0\xc0Q\x9b\x19\xd4\xb2z3\xc0\n\x05\xfd\xcdbk2\xc0~M\xde\x8f5\x8a3\xc0#\x8a\x9ci\xbd\xa35\xc0=\xe1\xe9\xbcQ\xdd4\xc0,\x14\xde\xa4\xf0r4\xc0&\x18EcC\x100\xc0\xdd\x1a\x0c\x16\xaf\xb02\xc0\x8f;\xbe\xf1\xd2h3\xc0\xb4\xc8\xdd\xf41\x0f3\xc0\xc7\x10\xb8\xec2\x885\xc0\x16&\x14j\xc4\x8d5\xc0\x8f\xf9\x94u\t\xd91\xc0\xa61@\xa8\xfa\xb42\xc0b\x8f-\x94n\x944\xc0\xbd\x85\xc9\x93\xa7!5\xc0\xfe\x1c\xc8\xc4\nN3\xc0\xc8h\r\ry\xf62\xc0\x1f\xcbD@Q\xd43\xc0\xdb\x9fG\xf3\xf9\xfc2\xc0\x01?\xcf*\x18\xda4\xc06\x11_\xd9\x9b\xaf3\xc0-45gN\x953\xc0\x87\xf8X\xc3T\xb33\xc0\x84\xa2\x01\xb1O>3\xc0_\xb8\xad\nl\x872\xc0v\xda pI\xde1\xc0\xb0>\xb0B\xdb\x9e4\xc0\xbf\x8c\x85p\xbd\xc61\xc0`=\x1f\xf9O\x1d1\xc0\xe2\xf6\x9fia\xa43\xc0Z[\tn\xd7d2\xc0\x1bE6$>\xae5\xc0\xcfu6\x04\xae75\xc0\x97\xf8d#\x99%4\xc0!{\xee\x88&t5\xc0\xd6\x96\xceu/H3\xc0\xc0\x16\xe6\xd1\x90$3\xc0\x0c\xde\x97\xd6\xd6z2\xc0\xa0\x8bE\n\xd6\x9c3\xc0L.\xc8\xb7\xcd\x1f4\xc0\xd6ab\x85\x05\x943\xc0\\\xb9|X|54\xc0,\x9e\x0e\xb2B?1\xc0\x17\xd4\xb8\xc5y63\xc0\x80\xf4\r!\xac\x042\xc0Wc\xae\xb3\xff04\xc0\xe8=\xb6\x07A\x8f4\xc0\x10\xa6\xa6M^\\5\xc0U\xcc\xc0\x92e\xeb2\xc0\xf7I\xbe\xa1\x99\x833\xc0\x0eL\x11jz\xa14\xc0W\xb0N\x1d\xa2\xe42\xc0\xedD\x8e\xeb]s2\xc0<\x15\x95\xc4P\xa42\xc0\xe5\xd4\xf8\x8a\x97m5\xc0N\x8f\\\x9a\xb7j1\xc0\x16\xa9\x98V;\xe95\xc0F\xaa\x9b|\xcc\x052\xc0\xf7\xd3\xfe\x04/\x0c2\xc0\x08O:\xbe5 0\xc0`\xe9\x1d\xe5\x88\xa44\xc0\xbf(\xb1*\x93\x040\xc0\xaa\xa3KvK\xec4\xc0\xf7,El\xf8n4\xc0\xd6\xa0Sv@!3\xc0\xd6w\x1cV\xc4\xa33\xc0>\xa4;\xb7\x1a\xff3\xc0\xd9\x07\x12\xb0\xebS2\xc0q\r\xa5\x17\xd7x5\xc0\xbf\\5\xb4\xe6\x012\xc0\x0c\xa6GE\t\x1d2\xc0\xc5\xd4\x07\x04\xc1N1\xc0\xd1\xd9\xc4J\xa042\xc0 \xe5\xf0\x87\xfaR3\xc0;X\xa8\x10\xcc\x1d5\xc0\x07\x0c\n\xe5\xc2\xa02\xc0@\xbe\xfc\xcb\x95\x043\xc0\xd8o\xd9U\x97\xfd2\xc0\xaa\xcb\x8f}\x1f\x976\xc0\x1f\x995\x1d\xd1#1\xc0eK\xa4Z\xd8\xf84\xc0]V~\xa2\xd0\xf53\xc0\xe7\x8c\x00l\xf2\x8b3\xc0\x05p\xd6=\xcaz4\xc0\xa2\\#l\xfd]5\xc0\x9e\x99=\x0f\xc8R4\xc0\xad\x86\xc2\x12]Z4\xc0\xcd\xf9\x9b\xa5\xe5!1\xc05$\x13\xd9\xa1\xd22\xc0M\xe1.\xf6\x99\xb43\xc0\xc9aH\x99Q\xfd1\xc0=\xc0\x83Q\x1b\x956\xc0\x96z\xb1\x05\x9d\xfa2\xc05\x0b\x1bnr(2\xc0~\x98\xea\xfc\xba\xb95\xc0\x84!M\xcd\r\xb52\xc0\xb8\xd2\xec\x06\xbc\xb24\xc0\x8c$\x9dU\x02\x133\xc0\x061\x8b\x1f\xe8X4\xc0h8\x7f\x1c\xe0\xeb2\xc0St\x9b\xb0\xcf\xe12\xc0\x92\xd1\xabx\x7f52\xc0\x03\x11V\x16\xc7(2\xc0\x9f\xc6\x07}\xe5\xb91\xc0\xf1\xfd!p\x0c\x043\xc0XTc\x05\x82Q4\xc0^Yl\xcf\x8av3\xc0\xeb}t\x06E.2\xc0\x01\x96\xff\xbeBf3\xc0\xc6f\x18\xf6441\xc0\xb6\xce\xb0t\x1bY4\xc0?>\x84\xb0\x0cl4\xc0?C)7\x99~6\xc0E\xe3,\xc8~N4\xc0\x9a\xac\x0e\xb6\xc9\xf14\xc0K.:\xd9w\x1b0\xc0\xd2ydE\x1e\xb16\xc0\xc4\xf2E\xe1\xe1\\4\xc0\xd4\x0f\x99\xbeQr4\xc0\xf5L<$\xa6\xf72\xc0J3\xf9R\xcc%3\xc0\x9a]\xb6\xabK\r5\xc0\xa4p\xd4\xfc\x9e\x8d6\xc0\xef\x08p\'D44\xc0<\xf5\x82\xd8u\xe95\xc0\x03\x06j5\x1aH3\xc0U\xe6\x08\x93\xa5\xac1\xc07s"\xc7\x83A0\xc0\xe9C\x89\xe5j<5\xc0b\xbfM~;!3\xc0Nu\xdf<?W5\xc0^#\xf7\xa8G\xd04\xc0\x96\xe2\x8a\x94\xe8I4\xc0|<\x96#{04\xc0\xe1:\x13D\x88\r1\xc0\x89A\x97\x81\x9f#3\xc0\xa3\x05c\xff\xadm4\xc0\xfa2\\\r\x1c\xac1\xc0pH"/D\xd54\xc0\xb3\xc4\x9d\xe9\x87\'4\xc0)I\xe0\x0b\xe8\xe92\xc0\x13\xe3(y\x12\x806\xc0\xbf\xceY\xd69\x072\xc0\xb1_\xe1C\x17-4\xc0\xb0\x0f\x83>7D1\xc0d\xdc\x88\xf1lc5\xc0+\x1d\xb5.\x8f<5\xc0\xc0\x8b~\x97E\xe12\xc0\xf5}\xa07L\xfd1\xc0\x984~\x06!\xb94\xc0\x8dEc60)3\xc0\xa4<[\xb75\xf64\xc0\xe8\x8a\x07\xc4\xbc\xd94\xc0\x95\xdfg\xed&S3\xc0:8Rs\x1d\xf12\xc0\xa1.\xeb\xd6\xd3\xf24\xc0 \xc4]\xccm\xc22\xc0l\t\x81-S\x1f3\xc0\x1b\x84v\xf8\xea\xee4\xc0\xfc |\x9cLm4\xc0\xbfY<\xf89L4\xc0\x86m<\x91qA3\xc0]Na\x8d\xc9e7\xc0s\xe7<\x84\xf593\xc0SS\xe9\xfbka0\xc04\xddH?\x82k6\xc0Q\x1a\xd6\x86\xae\xb94\xc07\xaf\x80\xa2\xcd\xa14\xc0\xdf3!\x900b4\xc0\xd3\xe6\xcbj\x96\xa32\xc0(O\x93\xbf\x1a\xfd2\xc0Q\x1a\xd6\x86\xae\xb94\xc0w\x18I\xe3\xb7\xa63\xc05\x8e{\x02\x07\xc31\xc0\xf4\xbe&\xbe5\n6\xc0:\xeb\xfe\x8e`(3\xc0\r.\x1d\x9b\x9a\x7f4\xc0F\x06J\xee\xac\x026\xc0\xf7\xcc\xcb!d\xcf2\xc0[\xdfG\xf9RC5\xc0n\xe0\xb5\xb1]81\xc0\x89\xa5\xf0\xeb\x19\xae4\xc0\xf2\n\xfe\xd8\xeeP4\xc0\xf1\xf4 \x96\xf3\xe72\xc0\x10n\x1f\xe9W\x9f4\xc0\xa2\xbcbB\xe6G3\xc0\x80\xec\xce_\x8a_5\xc0\xc3\xc4_\xd8E45\xc0\xe8\xadzo\xa7;5\xc0\xe4\xc2\xc5\x11\xc6s3\xc0\x9e\x1ac\xa1):3\xc0z\x14M\xdcNZ3\xc0\x03\xc3\x02\x9cY\xfd1\xc0A\x1a\xa6\xa2\xb1\xc04\xc0|0\'V8\x015\xc0\r\xfe6<\xd4\x8a4\xc0\xbf:\x8b\x9f\x92_4\xc0\x99\x92t\x141C3\xc09\xc9)/\x02\x1e6\xc03\x96xts\xdb2\xc0\x08K\xd50\xe1[4\xc0\xa9y5\xa3F\x126\xc0\xb7R\xe7\xbb\xa3G4\xc0\x03!\xb4p\x13\xea2\xc0]\x14\xa6\xd0>\xeb1\xc0r\xe6\xf9\xa0uq3\xc0\x03\xc3\x02\x9cY\xfd1\xc0.\x99\x16\xe5\xcc#1\xc0n\xd8\x0e\xe2\x0e\x833\xc0+\xdb\xf5\xcb(35\xc0\xfd\xe9\xf9\xa2\xfd\xdd4\xc0D\xd8\x96l\xf435\xc0\xcb\xc9\xba*\x88\xcf/\xc0\xc8r\xb4\xb1i`4\xc0$\x03\xe8X\xf7L3\xc0\xfc#\xb0A\xe5\xad5\xc0\x91\xb8cB\xe6m4\xc0\x95\x15\xb4a\xa2\x9d4\xc0)\x81\xb0\xfb\xf4\x8f3\xc0u\x05\xd2d\xe7\n2\xc0|\x07\x0e\x8aM<3\xc0m*\xf7\x11\xf6\x8e4\xc0;\x8cf-\x82\xb75\xc0\xa9\xc3\xe4M\x9e\xd33\xc0I\xb1\x83\x85\xa0\xf33\xc0\xe0\x80&\xf5\xe9\xc84\xc06\xf6i\xdcm\x173\xc0\'$&\xc2\x8c\xdc2\xc0\xfd\xce\tM\x91\x883\xc0\x9d#\x8f\xeb\xea\xcd3\xc0\xc2?\xe3L\x87e4\xc0\xc2\xe2\xcb\xfbG\xc25\xc0e\xc2\x89\x9d\xc5\x085\xc0\xcd\xbf4\x13d\x843\xc0\x18\xe0\xc4ikT3\xc0g\xd2\xad\xbd\xd8\xa85\xc0\x87\x8e00\xf1\x9c3\xc0\xe0\x92\xf0{$\x114\xc0#\x8cHnw\x9b5\xc0\xe4 o\x05\xa9i3\xc0\x8b$\x90R\x96\x1d1\xc0&\xd9\x9b\xb4\xf2\x7f4\xc0O\xf4y16\x843\xc0KvR\xf6U\xc35\xc0\xa3\x1f\x05\n\x8dn4\xc0#\x13\xd1\xba\x9aq3\xc0\x12\xfc8\xf0\xf5O3\xc0\xf0A\xc4\xf5\xd6,3\xc0-\xf02wU`5\xc06\xc1\xa5Ln\xb14\xc0*w\xf4{QP5\xc0/\xe7s-\xc0x3\xc0\xa8E}\xf1\xd9\xb61\xc0\xf7\xa5])\xedJ6\xc0\xe0\x94\x91\xb42\x9a4\xc0f`\n\xd6\xb0\x901\xc0\x04~\x8a\x109b1\xc0\x90\xbd\x8bu.\xd83\xc0\xf4\xebpNl\x023\xc0\xccO\xd73\xff74\xc0\xea\xf6\xdf\x01\x9552\xc0\xb9`\xd8\x14\xcdY5\xc0\x89\xb2xx\x19s4\xc0\xa1Mx\'\x02\x005\xc00\x9e\x01s,\x145\xc04\x90g\x0c\xff\xb24\xc0DT\x14(\xe2.6\xc0o\x0c=\xf4\xb2&4\xc0\x88\xae\x11|v\xbf3\xc0\x91\x87\x1d9\x84\xd21\xc0\x06S\x85\xf6Fx3\xc0&;\x8a\x99\xd0\xe04\xc0\x03\x16\x18\x96\x08\xf11\xc0\xe6\x9a/;^U6\xc0\xb5lv\xfc\xb8`4\xc0(\xfd\xa6S\x87I3\xc0\xc8\x0b\x96\x97\x0f\xca4\xc0\xde\x0bWT\x00I6\xc0t\x94\x81\xd6\xff\x055\xc0\xafw\xd4\xb9\xed\xae3\xc0B\x9e{z\x1a*6\xc0\xc5\x96F&<\xf81\xc0\x1bO\xd6\x03\x8b+3\xc0\x86~\x90Y?\xc32\xc0\xb5lv\xfc\xb8`4\xc03.\x85)\xceY4\xc0\x9e\xb2\x95\x1b\xeb14\xc0G\xe2\xe2\xdf\xc7\x104\xc0 \xe2\x8b\x91\xeb\x993\xc0\x13\xaf\x8a\x18\xa4y3\xc0\xb1\x0fX\xa6\x1f75\xc0\x81RO\xc4\x14\xd64\xc0!\xad\xd4^>\x903\xc0\xef&/\xd0\x12\xe93\xc0\x9a\x89Y\xacY\xe52\xc0\xf5Jw\x86\xa9\xc74\xc0\x97j\xd6\x8d\xd4u5\xc0\xb6g^\xe4\x9df3\xc0+\xc7\xb6\t&\xda2\xc0hk\x1c]\xfc*3\xc0\n*\xf0\xdf\xba\xe53\xc0\xec\x8c\xda9\x97[5\xc0{\xbc\x16}\xc3\xdf3\xc0\xae\x97\xee\xa2\x99\xe72\xc0.Y\x1b\x02\xd4\xce4\xc0\x98\n\xe3\x80\x18E5\xc0\x03\xfc\xaaL@~3\xc0.Y\x1b\x02\xd4\xce4\xc0F\x8f\xee\xc7\x9bj4\xc0)\x9bQ\x01\xe2\x055\xc0\xf3\xe6C\x02\xd8\x116\xc0\xc4\xf9\x83B\xf7\xd82\xc0\xa2\xcf\xda \x03S4\xc0\x03 M\xed\xf9\'3\xc0\xc6\xad\xc3\x83\xf2\xe14\xc0f\xae\xcd\x1f\xf1R4\xc0M\xe0\xfc\xdaT\x044\xc0fR\x8d\xc8z\xbb4\xc0\x8e\xdaY0\x80\xd34\xc0\xcdm,C\x97\t4\xc0\xd24kG\xbeE6\xc0\xac\x1cl\x0e\xd6\x074\xc0o\xe2\xc7\\]U1\xc0b\xcb\x9d\x03\xb6\xea2\xc0V\x9f\x00\xd3Cg5\xc0\xb8\x13Xi\x83Z2\xc0\x17\xfa\x1cDpD5\xc0\xa5\xdb&\xe6c\xa24\xc0\xf0\x1e1\x83-a3\xc0\x94\xab\x9c5")3\xc0\xa5\xbf,d=B4\xc0*\xb6P\xa9h22\xc07\xfaD\xd1\xdbk4\xc0\xcbv\x98\x02\xbb\xda3\xc0\x93\xb6\xbb\xbd)\x956\xc0{\x1d\xdf\x1a\xd0?5\xc0Q9\x90\x8ai\xd80\xc0\x168\x85#U\x1c4\xc0\x8f\xbeb1\x1b\xa91\xc0M\xef9\x90\xae\xea3\xc0&\xdcS\x1b\x00+3\xc0l\xe5\xb5\xe4S\xde4\xc0\x80\x14\xed\x9c9\x824\xc0\x9b\xe7\xf5S\xe2\xba1\xc0\xb8\xe0>\x8bc<4\xc05R\x18\xaf\xd7\xcc2\xc0\x14\xdf\x9cP\x05\xe32\xc0\x1f!6v\x03\x847\xc0\xc43%\x07\xa1\x8d4\xc0W\xac\xaa\x85\xe6g4\xc0\xe6\x1b\x90Y\x01\xc81\xc0\xe4\x17\xeeU\xd1"6\xc0\xb7hlU\xd6|3\xc0\xeb\x93\t\xbe8@3\xc0:\x14:\xc58\x053\xc0i\x02)\x05m\xbb4\xc0Q\x18\xdc\xe7\xf9\x984\xc0\xe2#Zfh\x944\xc0\x04\xc5\xa7\x04\xb6\xf53\xc0oF{\xef\xa8\xd21\xc0\xb0\x7f\x8a\x06<z3\xc0L\xa2\x9c}\xc3^5\xc0\xd3\xb3{^ \x8f5\xc0z)\x998\xc3\x8c6\xc0\xb07\x0eRJ/0\xc0v\x16\xdchF\xab4\xc0\xf25\x9d\xda\xaf\xdf/\xc0u\x1dN\xdeC\x833\xc0\xa7\xc6cY\xf9\xcb2\xc0\x18\'\xe1\xff\xc8\xa41\xc0D\x07\xce\xd9\'\xba4\xc0`\x04\x8fhX\xeb3\xc0\x1el\xc95\x98\x8b3\xc0?\x08\x13\xcf\xb5+3\xc0\xca\xe4\xc5Go.3\xc0U\x0c\xb0".\xdd0\xc0L\x9e\xfaKe?5\xc0Y\xfb\xec\n:\xb34\xc0\x00\x80b\x0eGK2\xc0\x1a\xde\xce\x03\xa7c4\xc0\x97\xd5\xe1\x17\x90W4\xc0p9\xa4\xac\xf3\xfe5\xc0\xb1\xd84\xa7\x15S4\xc0\x90\x03r\xb6\xe4I4\xc0\x80X\xcf\xe5\x9a\xee3\xc0jJ\xcb\x9aU\xf50\xc0\xd10\xbc\xf8\xb2,1\xc0\xed/\xf9\x84m\xcd2\xc0\xbbl^1~i3\xc03\xdfq\x89\xbb\xc64\xc018-\xc0@\xa44\xc0\xf9\xfb\th\x0e=4\xc0\x04\x06{\x0e\xceA4\xc0\xbf0a\xdd\xec03\xc0K\x8b5p9\xe03\xc0\xe8\xf0\xb7\xfe\xff^5\xc0\x04\xc5-\xff4\x100\xc0\xeegC\xe4G\x123\xc0\xef\xe5\xa6X\xf8\xd11\xc0\x0e\xd8\x84\xe5z!3\xc0\xbd\x0f\xcf\xa7l\xd81\xc0U\xda\xc8\x19O\x9d4\xc0\x86\x04\xee>r\x8c5\xc0S\x16\x9b/\xf3\xa56\xc0L\xdb\x91\x98lU6\xc0\xc7Vp\xf7\x85w4\xc0H\x90\xae\xff:;5\xc0\x95\xd11\xac\x8b\xde5\xc0P\xc3\x19u\x05\xe52\xc0\xc5\xd9d\xedm\x101\xc0\x19\x04x\xe5\xf2\xd25\xc0\xce;\xee\xe95\xc34\xc0V\x1a\x8c>[O4\xc0\x15\x91\xec\x98\xbd\xdf5\xc0\x05\xd0\xea_\xf4B5\xc0=\xe6I/$^4\xc0!k\xd7\xf7\xf474\xc03i\xae)\xa2\x124\xc0\xc5\xd0\xd4v\xe7*5\xc0\x8d\x06BG\xfa\x126\xc0\xa1@\xb0\xc4\xb7&1\xc0\xbc\x8e\xd6S\x08\xd62\xc0\xd6\xcd\xb3\x7f\x99i4\xc0\t.L?Q?4\xc0\xbb\x13\x16X\x8bo1\xc0\xaf\x17\x8f\xf5\x06\x022\xc0-\x0fDt\xe5I3\xc0\xee\xc3\x83&\x19\xc31\xc0\x1c\x13\xf1\x0e\xbb\xe61\xc0\xc3,\x84ia\xae3\xc0q\xc5M\xaf\x1b\xb54\xc0\x98w\x88\x16\x8c\x986\xc0i\xf9H\xaa\xd503\xc0\xd6\xcd\xb3\x7f\x99i4\xc0\x99\xa8p\xbb\xd1C4\xc0\xe4J\x1b\xca\x04\x814\xc0\xc7\xf1\x81\x9e\xb1;0\xc0\xfb\x12R,\xeb\x961\xc0\xbf\x89>WO\r6\xc0\x8e\x82\xa7H\x94\x013\xc0\xd1C\xa78\x16\xb62\xc0\'\xed]\x97\x0bY4\xc0\x8b\x8eI\xd1\x0105\xc0\x7f^\x07\xb2\xfb*5\xc0 \xb4\x8f\xc3i\xba1\xc0\xed\xa8\xf5Y\xab\xea4\xc0\xa2c\x15\xcb\xd3\\5\xc0FyC\xbezH4\xc0@\x8a\xe5\xa7\xbeo3\xc0\x9f\xb8X\x05\xb8)6\xc0;a\x18r\xf5\x934\xc0\x1aP[\x87?"4\xc01\x1b@&!Z2\xc0\r}\xe2\xa7H\x052\xc0I\x0bG\xc9\xf0\xf42\xc04\x83P\xe8\x90\xf75\xc0^\xbbA\xe6q\n4\xc0]\x1f\xa9\xd1V\xe31\xc0\xb2\x07\x1a\x83\x19=3\xc0\xd3\x02\xe8\x0b,\xf74\xc0y\x90{P\xf3{2\xc0\xb4v\xef\xa8\xec\xb43\xc0\x1eg\xee\x9e\xe8\xa36\xc0~\x82\x02\xf8d?5\xc0\xa3,!B\xf9\x115\xc0\xf0\x81\x18}-\xd22\xc0=\x96\x13\x13\xea\xec2\xc0\xe8\xc9&\xbfa\xee4\xc0\x0f\xc6\xb3\x00\x9c>6\xc0\xe0\xc2O\x960\x964\xc0\x88\xc6\xb7BF\x121\xc0U\xeb\xfb\x12\xef\x0e3\xc0\x14>\t\x99M\xe35\xc0!\xf2\xa8P\x03\xfb2\xc0s\xf1\xed\xd3\xd6c2\xc0\x1a\xd8\x14\xa5\xfb`3\xc0\x9a\x99\x95\tE\xed5\xc0\x06\x05\xacj\x00\xff5\xc0\xc9j\xfd\xf5\x81\x074\xc0~V\x0b\xc5\xccA1\xc0:\x89\xf2\xdfW\x075\xc0\x18)x\xc8\xa1\xdb2\xc0\x04\xa1h\xbe\xfc\xf22\xc0\xce\xf0\xe8Kv\xea3\xc0\xbd\x9d\xfe\xf5\xd8\xeb4\xc0\xdd\xa6C\xc4\xf3\x884\xc0\x15\xf78\x9fK<3\xc0\x93\x9e\xbf\xcfb\xc04\xc0\xd7\xdf\x85\xe1uj4\xc0\xaa"o\xfe\xfa51\xc0\x10\x9ekS\x95\xf85\xc0\xa0\xa7%RX\x862\xc0\x9e\x81\xe0\x91\x86X3\xc0\xee~\xa1\xb3m\x814\xc06Nj7jE3\xc0t~\xd1X\xee\xef4\xc0]E\xc3:\x8765\xc0|0[\xdc\x02\xa13\xc0X\x96\x1dY,j3\xc05\x16\xb4\x928\xec2\xc0\x88\xbc\x98\xba\x94/1\xc0\xc2\xa6\xe9`\xedo0\xc0~\xa4\xc7\xa6\xbd\x083\xc0\xc6\x03\xa4\xdc\xd4\xa83\xc0#\xff?\x8d7\x083\xc0|iz\x19`\xfb4\xc0]s\xf3\xa9\x0bA4\xc0\xaay\x16\x9f\xf1\x074\xc0\xa9\xf3\xba] \x8b4\xc0\x8c!`\xcf\x17\xe45\xc0\x0e{\x857\xa1v0\xc0\x80\r\xac\nA\xa24\xc0\xdf\xec\x8aD\xeb\x124\xc0\xe6}\x06w\xfa\x102\xc0=\xc0\xec\x88m\xef2\xc0\xf8~\\D\xf7i3\xc0\x90v\xfcY\x17:4\xc0\x0c\xa4\xae\x98\x8d\x165\xc0\xfa\xffz\xbb\xa9Y5\xc0\x1d\x89\xa0%0\x175\xc0\x0e\x9fJ\xc5\xdfg0\xc07\x13\x17\xb5i\xa74\xc0%\xa7\xc1\x91\x81\xa34\xc0\xf4\xc0\xcc\x01\x04\xfc3\xc0x\xc9\xdc\xe96\x1d1\xc04h]_\xdcv5\xc0\xdf\xec\x8aD\xeb\x124\xc0>\x80\xd05;\xbf2\xc0\xb4f\xe1\x16\xdd\xbc2\xc0\x1a#\x8f\x7f\xb8T4\xc0\x9bj&\xfe\xc4^5\xc0\xc8\x9b\xf5\xe1\xbe\xf52\xc0\x0e\xd9\xd7\x8e\x1e\xc45\xc0\x07\x9e\xb9m\xad\x1c3\xc0\xb00\xe7\x07\x0c)5\xc0\x94\x8e\x9cU\xe7\x834\xc0\xe9\xd3\'\xf2\xb2\x175\xc0\x8ab\xfc2T\xfb1\xc0|_\xf7i$\xa24\xc0\t\xa5l\x83&~4\xc05\xe5\xc2\x8b\x83\x123\xc0\xae\xc8n\xf1\x8f\x026\xc0\xce\xc1(SP\\5\xc0\x85\x80\xc9\xec\xa5?5\xc0S\xfb\xdaF\'\x003\xc0\xf4MCO\x97\x8c0\xc0\x85C\xf8\x99h\xfa4\xc0\xda\xd7\xc3\xb9\xe1\xf24\xc0\xfe\x94\xe1\x14e\xdd3\xc0#\xc9\xf7\xda\xb2|4\xc0\xe0\x98\xa5\xd5ll3\xc0tZ?],\xc45\xc0\xd1\x92\xa0\x9f\x98]5\xc0\xafe\x1c#\xf6\x065\xc0\xef\xa7z\xf6\xdc\xd63\xc0\x11\xe1K\xd5\xcaY3\xc0\x85\x80\xc9\xec\xa5?5\xc0\x92\xeb~\x07\t\x0b5\xc0|\x87\xa3\x8bl\x930\xc0lc\xd1\xa3\xfe\xc95\xc0w0\x8a\xc3b\xbe5\xc0?TS\t\x81\xee4\xc006F\xff@\xb64\xc0\xbfK\x91\xf7k\xe23\xc0\x02e\xd4\xff>\x1b2\xc0\xe4t\xfc\x1eXx4\xc0\xfcI\x95\xd1\xc8\xf92\xc0\x8a\x07kx\x04|5\xc0\xf6\x1d\xe8w>\xfa3\xc07d\x951\xc0\xe83\xc0>~La\x1dE3\xc0\xf89\xc5\xd00\xd75\xc0\x99\xa1(l\x01\xd43\xc0\xae\xc8\x91\xde\xe053\xc0o\xaf{\xed\xc2\xd63\xc0\x95,\xc9y\xdc\xdd2\xc0z3\x80\xc6\x8e\xfd4\xc0\rotb_\xd90\xc0\xa5\xd3\xed\xadu\xbd5\xc0\\\x9cc\xd7\xf4c5\xc0b\xd4\xf2M\x1bM3\xc0\xc5\x93it\x03`3\xc0\x8b\x17j\xd7F\xce2\xc0\n\x8c\\\xdf\x0c\x115\xc0\x83\n+\xe4Z71\xc0\xbd\xb0\x00\xe0cU5\xc0w.;\xb1\xbc\xb05\xc0\x8bp\x97S2.3\xc0@\xac5\r\xa2\x0e2\xc0\x06\xd9\x80"\xf9U7\xc0"\xa5c\x03\xfcV3\xc0\xb3m\xfeSc\x033\xc06]\xc0\xbc\xed\xea2\xc0\x14\x16\xb7w\x08\xa43\xc0\x86((\x8f\xda\xa15\xc0;W\xcbo\x08\x0b3\xc0\x1f\xf6l\xa3\x99H3\xc0}\x8bG,\xf2%3\xc0\xb2\x9eY#\xc2F5\xc0\xc6\xde\xfb\xf3\xf0,1\xc0\xa1?\xd4\xdc\xa4\xaa3\xc0\x9fp\xc4f\xb9\xf92\xc0M\xd85u\x9a<7\xc0\xde\xca\xb3\x86\xfd@3\xc0Y\x90\x19\xd2e/2\xc0\x1c\x83\xff\x9by&5\xc0\x80\xb8~8\xea\xea5\xc0u\xdb\xf7>\xe6\x853\xc0/\xd5tk\x15\r6\xc0\x08UI\x01))2\xc0\x0f\xa45q8\xf95\xc01tv{\xef\x8f4\xc0G\xcem\xd6\xd2_2\xc0Q<\x11\xfdf\xe22\xc0\xf9b\x96/\t\x056\xc0\x9ca>\xa5\x82i3\xc0\xac\xf5\xcb\txu3\xc0\x93\xc9qI,,1\xc0\x81\x00\x8d\xe3\xb8\xff2\xc0tY\x10\x92\xac\xdf3\xc0\xe0Ms\xc3\xee\xeb3\xc0$\xd6\xbd\xd9e\x853\xc0\x8b\x94\xc3\xa4\xb9\xeb5\xc0\x9c\'\xf6\x92\xc7\xa12\xc0|[\xed\xab\xa1\x075\xc0\x9f\x9a\x8fL\xbd\xdb2\xc0\x9c\xddY\r\x8c\x843\xc0\xe7?\x99Y\xe0\x153\xc0;\xf2\xa39\xe8\xab5\xc0Xa\xe3>g\xd42\xc0\xb7\x1e\xad\x8e\xc4S6\xc0\x83\xd2\x8csV\xc82\xc0\x06u\xaf8\x8c\xba3\xc0\xa6z!\x83\x81\xaa3\xc0y\x13\x06\x84/\xf02\xc0\xc2\xbf\'8H(5\xc0\xfaMnj\xed\xb15\xc0\x9f(mz\xb923\xc0;\xd3G\xe6\xb4\xda4\xc0a\xe1\x1c: \xac5\xc0\xff\xd3\x07?m\xa75\xc0\xcd\xf0S\xb1?\xeb2\xc0B\x0e\xcc8\xd465\xc0\x02v\x04R\xff&1\xc0\xa2\xe1eT#\xe23\xc0\xe0Ms\xc3\xee\xeb3\xc0\xbe>\x87\x7f\xe3f5\xc0\xf51\xdfS\xdbR1\xc0"\x08) \xe2.1\xc0\x99\xe0\x98-<z3\xc0q\xdbU\xcds\xf13\xc0\x9b\xb9\x9c\x1dB\x833\xc0\xb0\x8e(k\xad\x113\xc0\xc5\xa6\xfa1z\xe74\xc0q\xfe}Er{4\xc0\xbd\xc9\xec/\x1aJ5\xc0\xb0c9+\xf121\xc0\xa7\xe0\'Dp\x1e6\xc0"\x88\xea\x87\xf1\xa7,\xc0\'\xa0V\x1d\xbd$3\xc0\xc5\xf6b\xe5\xf5\x902\xc0.i\xd4T\xbe\xf23\xc0F\xe9.\x90G\x8a4\xc0:M`j4\xc54\xc0N\t\x1b\x94\x1eW5\xc0\x83\x84\xb8\xf1Z\x0c2\xc0\x96(\xdc\xe0\xf1/3\xc0\x1d#\xb8\x06Wr2\xc0k\x03b\x04\xe2\x1a2\xc0\xef#(\xb9&\x962\xc0\xa8&D\xc4\xef\xa50\xc0\x0e\x8d\xe9;\x10m3\xc0W\xf5O\xd8L\xbf4\xc0ik\xaa\xaa\x07\x8c5\xc0M\xd0!=\xff\xea4\xc0\xbc\x9c\xe8\xf8\xee\x165\xc0\xf9\xc79\xe9\xa486\xc0\xbf|I\xa8\xa7\x1e3\xc0\xa0wE\xf3Rs1\xc0\x9b\x1e\xa6(rz3\xc0\xe3W\x13\xad\xe2\x1f1\xc0\x82\x13k\xe6\xb2=2\xc0\xd9\x152>F95\xc0\xcb\xe9%\xd0\xea*1\xc0\xc8\t\xcaO\x84\x845\xc0d\xad\xcc\xf9]\xf63\xc0u\xe3W\xea\xe3\x804\xc0\xb1\x9b\xcc*}.3\xc0\xdc\xca%\x98\x84\xca1\xc0}\x855>\x0b\xd34\xc0\xe5\n\xfc\x98\xac\xa40\xc0\xee7\xd2,\xc6\t5\xc0\xc7{\xd0=\xca%1\xc0z\x9b\x0c@\xba\x1a5\xc0PL\xa9\xe0\x1f\x820\xc0\x02\xa7\xda0\xd6\xab3\xc0\xc7\xdf\x1fI\x13#5\xc0\x14\xb9\x97\xb0=<1\xc0\xed#5+\\.3\xc0\x9c\xe5\x0b\x8f\x0eS4\xc0\xfa\x02\xe9v\xba!3\xc0\xaa\xd0\xaa\xb2\xebJ5\xc0\xdce\xb3A4\xd54\xc0\x0c8\xe5\xa0RR4\xc0hk\x1c]\xfc*3\xc0N\x14\x83\xfba\xb53\xc0\xc0"?$\xbf\xa35\xc0C\xc0\xe2S)\x9e2\xc0\x16\xfe\xc6\xb5\xb2A5\xc0\x84\xd0\xf9\x87\x19&3\xc0\xe8b\xaa\xba\x0573\xc0}5H4\x1d\xf82\xc0\xbb\x94m[\x0f\x113\xc0\xae\x89\x95o\xeb\x073\xc0\x9b\xda\xc35\xbc\xa25\xc0\xf0\xbe\x8d;H(3\xc0D\xb3\x8fH\x17\x824\xc0\xb1\xfa\xa1\xaf\xcf\xdd5\xc0\xeb\xc2\x87\x85\xa9.2\xc0H_\xfc\xa0\xf1~5\xc0\xc3O\x80\xaciy4\xc0\xf8=\x84,9g5\xc0\xb8F\xd28\xe3\xfa4\xc0[=\xdd\xb3@35\xc0\xdce\xb3A4\xd54\xc0\x90~\xbd\xe9w\x883\xc0S\xe3WXy\xee5\xc0:\xf8\xfb\x0c~%3\xc0y\x12\xb7f$\xce3\xc0/\x12\xbe^\x1a\x1b3\xc0K\xc7\xa6\xfc\x94s3\xc0\xeb\xb7\xaf1\xb8\x8b1\xc0E\xa1\xd4\xfd8\xa01\xc0\r\x93=\xdfH85\xc0\x10P\xc8\xc8\x08\x843\xc0Z7\xf9\x1c\xf6}2\xc0\xb7\xac\xe5\xc7\x9c\x165\xc0\x14\xc7\xa0l\xef\xa23\xc0[F\xb7\xef\x06\xde4\xc0\xcbF&\x05\xaf>0\xc0\x0b\x97\xaf,\x98\xbe3\xc0\x13(f\xf0\xfd\xf05\xc0D\xcc\x07d\xb1\xc43\xc0\x82~\xbfb@\x075\xc0=\x85\x9e\xc4\x85,5\xc0\x05m\x83m\x92\xd92\xc0\xad\x92\xc9\xd0\xa0\x9b3\xc0e\x1f\xb5\x1b\xb2\x0c2\xc0?],\x8eW\xe44\xc0\xdey5B\x85\x163\xc0\xa3\xe4*R\x87\xd64\xc0\xdfz\x9b\x80\x03\x133\xc0\x0c\x05\xe2\xa9\xe9\xb44\xc0i\xf1\xe8)\x0f\x905\xc0~\x8bEP#:3\xc0\x03*@\tk\x875\xc0o\xddA\x9cD\x0c1\xc0\x91[\xeb\r\xb4\x931\xc0\xb8P\xac/H\xbf3\xc0\x9d\xde?DR#5\xc0\xd4\xe4\xfb\xf6\x8b\xaf6\xc0N\xec\x0b>\x98c3\xc0\xdd\x01c{-\x8b2\xc0\x91\xbcwa/\x852\xc0@\x8fC\x1b\xe3\xd22\xc07$ c\xd280\xc0\xe6Z\xc7\xdb\x00\x006\xc0\x07Z\xa8S\x92\x9d4\xc0\\\xb9"\x0e\xfe\xc93\xc0\x1f\xba\xa9\xb7\xd6?7\xc0f\xf5\xe1t\xa0\xa64\xc0Q\x88~\xdd\xdf\x063\xc0\x82~\xbfb@\x075\xc0\x8a\xc6\xc3\t\xfa\x125\xc0^\xce\x9d\xf7L90\xc0\xad\xa6|\xbfw;4\xc0l\x93\x08\x9b\xabd4\xc0\x9c\xda\xedp`!3\xc0?\xca\x15\x8b793\xc0C\xbf6\x87\x92\x1c2\xc0pDB\xc7Zl4\xc0e`?\xcc\x12=0\xc0\xf0\x11)\x89\xa2\x0c2\xc0\xd2\xb1\x1b\xc5\xf5\x8f1\xc0u\x18\xefd\xd7\xdc2\xc0d\x80O\x8b+h5\xc0\xa6\x9e\xcf\x93\x85t5\xc0\xc1\x7f\x02\xed\xe0\x023\xc0\x0ccyZ\xd7]3\xc0|\xb6\xd9W\xa8D6\xc07\xc3\xec\xed\x18\xab2\xc0U@<O\xed\t2\xc0o\x8b\xf1\xd5\x9e\xfc2\xc0\xb4\x1f\xf6:\x8eT0\xc08\x90l\x15\xe8w5\xc0\xba\xc0\xd4\xb0T\x175\xc0\xca\x19\xf8K\xb2(0\xc0\xb4}\xe4/\x87\x843\xc0O\x88\xc7\x83\xe5\x8e3\xc0*\x8b\x06\xb5F\x182\xc07\xf8\xd7\xaf\x18`5\xc0\xf7C\xd2kK\x961\xc0\xba\xc0\xd4\xb0T\x175\xc0\x94\x10\xabvzY0\xc0(;\xab\xe5\xdes5\xc0hE\xa8\x86\x93.5\xc0\xa3Kb\x16\xe7x4\xc0b=\xf00"\x882\xc0\xc5\x08\xd0\xa2\x08\xe72\xc0p\xb9\x8f|\xe1W4\xc0\xf1w\xf5\x03\xa0\xed1\xc05\xcfN\xe3\xcf}3\xc0\xec\xa2\xbb\xd6\x93\x085\xc0iHj\x91"S0\xc0\xd9\xf41:\xa8\xe94\xc0\xd5\xc1\x12-\xbb\r3\xc01\xc11\xe1U\x036\xc0\x00\x126\xfe\tz4\xc0w\xa5\x0e\xb4\x82\t2\xc0\xd9a\xaf\x0cr\r3\xc0\xf2\xb0\x96 \x92S4\xc0\xcd\x90^\xd5\x06\xa13\xc04\xcb\x1a?w\xe41\xc0\xe1&g8\x0e;6\xc0-\xf0`\xb0\x9a\x155\xc0t\x87\xc04\xc9\x851\xc0$\xb3L\x837g4\xc0\x87"\\r,\t6\xc0\xc1\'\xc8\xb5\xce$3\xc0\x9a"\xd3\xcf\xa6\x123\xc0\xe8\xf4\xe5\x1cKX0\xc0\x14\x82L68\xae3\xc0\xbc+\xf3\x7fC\xad3\xc0. x*z\x862\xc0\x92\x06~\x93J\x003\xc0b-\xdf\xd6F\x1d3\xc0\x93\x19\xe1 l\xea4\xc0\xe7\xfaq\xac\xc1\xd34\xc0\xa7\xb4\xe9\xf2\xc604\xc0\x05\xf2(6\xa4\xc34\xc0;\x85\x8c|\xc3\xe62\xc0\x83\x87\x8c\xae\'\xcd4\xc0\xdd\xe9 \n\x1051\xc0\xab\x14*\xb6\xebq3\xc0q\xd9\x07\xda\x97\x046\xc0\xd0R\xcag\x97\x8a3\xc0\xaf\xf2\xb7J\xc0N2\xc0\xfd\x8f\x05R\x99\xb04\xc0\x1f!~3t\xa63\xc0\xd8\xe4\x10*\xc0_4\xc0\x96\xe0\x0e\x06r\xc74\xc0\x0e\xc9\xf6!\x8dC0\xc0\x9c\x0ci\x99\x02[2\xc0\xff\x82\xd1j\x94\xc05\xc0Ix\xd9\x81\xac 5\xc0\xcb[h\x96\xbe\x982\xc0i\xd7\xf2\x85I>3\xc09q\xdaDl\x194\xc0 \xe5\xf0\x87\xfaR3\xc0\xbb\xa0}x\x13\xf71\xc0\x997\xdc\xd8\xdb\xdd4\xc0\xeb\xde\x81\xad\xb4\x881\xc0\xe2\xbb4\xde{\xe51\xc0\xe0R%\x8e\x15\xa05\xc0\x06\xd79\xc9V\xfb1\xc0\xa7\xb9\x10\xca8\xfd4\xc0\x02\xc6H\x83&\xdc2\xc04\x91\xbd\xe7\xb5\x156\xc0{\xa9\xd9\x011\x9a0\xc0\x89\xef\xa7\xd1\xa9\xa93\xc0\xa8\xa7\x06`\xf5$3\xc0\xdd\x96\xc3\xcb\x1b\x054\xc0\xfe\xff\xbe\xe5\xf2}1\xc0\x8b\x0e\x94d\xf1\x8b4\xc0\xbc$o[\xb7\xbf3\xc0M\xd85u\x9a<7\xc0p\x04\xbf\x01\r~2\xc0<\xb3\xcd\xcd\xad\x953\xc0}\xd8\xd6\xfd\x1c\x8a4\xc0x\x0bpu\x81m3\xc0\xc0\x82ri\xd6M7\xc0\x1c\x1c\xed!(l3\xc0\x86#\x8d\xe4Q\x033\xc0Y\x9d>\x88\x8c\x034\xc0Z\'kl\x943-\xc0\x13\xae\x8d\xda\xd4\xb32\xc0\xd0"\x93\xeap\x062\xc0L\x03b\x0cOl5\xc0\xeb\xadv\x03B\xda5\xc0\x14i*\xedcT5\xc0\x81\x1c\xe0\x8f\xd2>2\xc0>\xe5\xef[G\xf34\xc0\x12\x05j\xf1*[0\xc0\x85_\xee@\xa9\xf84\xc0'
p29
tp30
bg3
(g4
(I0
tp31
g6
tp32
Rp33
(I1
(I5048
tp34
g13
I00
[truncated: 99,245 more chars]
