# Supplementary material for: Sea ice drift data for Fram Strait derived from a feature-tracking algorithm applied on Sentinel-1 SAR imagery
Source: Data Brief. 2018 Apr 19;18:1410–5. doi: 10.1016/j.dib.2018.04.034 (PMC5999601; doi:10.1016/j.dib.2018.04.034)
Supplement: Supplementary file 2 — Supplementary material [file mmc2.zip › fs_s1a_data/HH_filter200vec/FramStrait_HH_20141019T081808_20141021T080142.dat]

(lp0
S'S1A_EW_GRDM_1SDH_20141019T081808_20141019T081908_002896_00347B_298B.zip'
p1
aS'S1A_EW_GRDM_1SDH_20141021T080142_20141021T080242_002925_003512_6581.zip'
p2
a(cnumpy.core.multiarray
_reconstruct
p3
(cnumpy
ndarray
p4
(I0
tp5
S'b'
p6
tp7
Rp8
(I1
(I1887
tp9
cnumpy
dtype
p10
(S'f8'
p11
I0
I1
tp12
Rp13
(I3
S'<'
p14
NNNI-1
I-1
I0
tp15
bI00
S'q\xa2\x8b\x19\xc7t1\xc07\x8e\xc8"5\x003\xc0\x00\x0e\xc9\xfbZ(3\xc0E.\x97\xefg\xc32\xc0\xf2\xdd\x1cQ\xba\xc12\xc0\x1c\xbf^/\xff\x1b2\xc0\xf5a:\xb9\xe7\xe31\xc0\xa4W<\tV_2\xc0=\xc9?\xcf\x95\r3\xc0\x1e5\xe6\x17\xa2\x132\xc0\xa3[\x852Z\x052\xc0n\xf4\xef\xdc\x80\xed1\xc0B\xc0x\xc3\x0b}2\xc0+\x9f\xd6\xb9|\xc7#\xc0A>\xf3\xe7O\xfb1\xc0\xed\xd7\x03\xfb\x83\xe8-\xc00h\x0bP\xb0\xe71\xc0\xe4\xadC\x10\xd3s2\xc07H\x93\x06\xf9*3\xc0\xe72c\xb3\x97\xdd2\xc0\xe0\xe1\xc3\x1d\xf963\xc0L\xf4\xfa\xcb\xc1\x123\xc0\xb3}\xde\xc8\xf0\t3\xc0\xfb\xf9\x14N\xb8-3\xc0!\xc6\xfe\xd0\xe5\x142\xc0{\x13\x0fv\xc4\x182\xc0\xfb\xb5\xfd/\x93\xc92\xc0-0(-\xe2>0\xc0Z\x13[s\xa8t3\xc0n\x9e\x94\x07>\xfd2\xc0p\xba\xdf\x9a3\x143\xc0I\x16s6EL0\xc0\x9c\xfb&\x13`91\xc0\x9e\x01\xe1\xae\xce\x0f2\xc0,\x11H\xd0\xe0V0\xc0\x87\xadf}+)2\xc0\xcd|\xda\xack\n3\xc0Z\tv\x8a<V2\xc0\xf8-\nm\xac\x153\xc0$k]\\\x18\x133\xc0J\xf5\xday\xc9\xf62\xc0\x18\xf9\xb06\x0b\xa91\xc0|\x92/\xb5\x8112\xc0\xd6)T\x8fz\'3\xc0C\x05\xf9n\xf9\xa92\xc02\x8c\x07\x9f\xb1\xec2\xc0\xd9M\x12yc\xf32\xc0\xb0\t\xae\x82RZ2\xc0*\x00\xd3*\rG3\xc0\xabq\x9d\x19Ig2\xc0xO\xf8^\xc1\x183\xc0\x9f\x8eu\xd2\xee03\xc0}]ct\xb1\xde2\xc0\x00\xf88M\t\x0e2\xc0\xa2j\xcb\x972\xf41\xc0\xc2\xe5k\xe9\xfb"2\xc0\x13IPN\xd6@2\xc0\x06\x81\xb0Q%\x933\xc0\x15\xd6\xbc\xa7\'\xd92\xc0\xfe:\x03<\x9e\xf61\xc0\x95\x1e\xff\xef\xd4\xf41\xc0\x15\xf5\x10\x88\xe0\xfd0\xc0\xfdk\xee\xd0\xf2\x802\xc0\x178\r\xa1X11\xc0;\x9fH\x0b\x06;3\xc0\x82\x13U\xe2l 3\xc0\x0e\xb0\xb3\xc7O23\xc0kj\xab7\xa6\xe4/\xc0Af\xf3B\x87\xd62\xc0!\xf2m\xb4Au3\xc0g\x0f\xf9.\xd8\'3\xc0P\xf7\x0f\xa6\xd9}/\xc0\x95\x8e\x19(u\x102\xc0\xcc<\x0fS:\x812\xc0\x10:\xa1\x06\xfc(3\xc0\xc4\xc5\x00\xc6\xd9)2\xc0\x8b\n/\xc4\x14;3\xc0\xba\x88@s\xa5D3\xc0\x8e%\xe9B\xbd<2\xc0\xd7\xea\xa4\xf6G\t2\xc0\xd4u\xda\xb1\x16\x083\xc0\xae\x12>\xb8<#3\xc0\xb1bc\xdd\xdc\xe71\xc0\xf9@\xe9|:l2\xc0]l_\x95\x81\xb72\xc0~\x0bC\x80\x7f\xdd \xc0\xca\x89\xa0\xf3\xa9\xe61\xc0\x0f\xcdh\x18\xe7\xf61\xc0BqS\x99\x86\x0b1\xc0\x96\x82\x81\x0ba\xb51\xc0c3]|g\xf22\xc0p#vaJ\xfa3\xc0\x03\x0cp\x8e\xbc\t3\xc0r&ia\x9a\x123\xc0O\xaeH\xa4\x9by3\xc0\xabS"\xe2\xcb\xe51\xc08\x0c\xe5\xe3\xdb\x18.\xc0Z\x9b*F\xb2*3\xc0M\xa7Q9LA3\xc0\xa8\xe1\x84\t\xac\x9e1\xc0R\x83+\x85W\x162\xc0\xe6\x88*\xde\xab\x0b3\xc0\xcd\xd33\xe9\xf8S2\xc0\x1aN\xbc\xb1=\x862\xc0P\x1f\xe6\x83\xe4\xee2\xc0\xfe\xcc6\xb3\xe653\xc0\xf0Q@=K42\xc0|K\x85]3\xc82\xc0"\xe0\xc3\xb2wy+\xc0\x05~\xc3\x8cEh3\xc0RYP\xc3\x05\x892\xc0\xdb\x82\x8d\x81\x92q1\xc0}\xf0\xf5mm\x023\xc0\xf5\x00\x1bq7e2\xc09Oh\xfey\xfe2\xc0a\xf7pX\xfa62\xc0\xabXV\x08\x9b63\xc0\xfec-"q\x163\xc0\xf6E\xfa\x9e\x1f\x163\xc0\x1fZ\xe3\xf8\xe2\xbb1\xc0\x0fV\x9d\xa5\xfc%3\xc0\xb3\x0c\xa2c\x9d\xb12\xc0;\xde\x0c\x95\xd0#3\xc0\xfcF\xcd\xd42%3\xc0\x802\xd7\xd1\x14\x121\xc0\xc3\x8c\x127\x03\xf91\xc0\xefq\xc7\x0b\xd9\xc02\xc0\x96>%%\xee\x113\xc0pM\xb0\x92QQ2\xc0\xef\x87J|\x1e\xce2\xc0\x89^\xa0+\xff,2\xc0\xba\x89\xd3n\x8dS.\xc0\xf1&\x0e\xde\xf9\xce#\xc0\x05wB\xe1\xa0.3\xc0\xe9\x04\xfa6\x9972\xc0V\xd17\xd1\xcd\xc72\xc0\xe7\xffM\x87\x8cQ.\xc0\xcdb\xc7q\x7f\xb02\xc0\x95\x7f\xc5\xea-N2\xc0\xb4\x8d\xd1Zx?/\xc0\xdb\\I\x1c^\x163\xc0\x0c\xf1\xe8b\x04\x183\xc0\xafJVW\x7f\x153\xc0\xa5M\xcc\x91=\xf23\xc0x\xaf\x89Y\x1063\xc0:\x80\xfa\xbdH\xec2\xc0\xdc\x1df\xb6\xf0\xf42\xc0N\x82&\\\x1e\xb92\xc0j\x18\x93d\xb7\xd32\xc0\x8a\xd8\xfc\xe6=\xea1\xc0\xa0\x1c\x06Y\xaas3\xc0\xf4F\xac\x84r\xd12\xc0\xdb\xeaN10\xfb1\xc0\x81\x0ee\xcbT 3\xc0\xdc+\x86\x02\xfc\xda2\xc0\xb1\x8d\xf69\nE\x1f\xc0\x87]\x1f *\xec2\xc0,Jl\xd9\xba#3\xc09(\xb8#\xb7\x040\xc0Y\x90?\xe7\xd0\xdd3\xc0j\xa1\xcd\x7f\xf2\x161\xc0\x1d7\xc5\xc0\x08\xec2\xc0\x04i\x17\x1e\\\x002\xc0Fx\xac\xfcs\xdd3\xc0\x17\xb0#\xaf2\xe32\xc0\x1cs\x02\xe9\n\x083\xc0\xae\xa6\xfcf\xc533\xc0\xe1X\x9a\xb3\xf8-3\xc01QI\xa9\xf5\xf42\xc0~<\x1dY\xe7\xf62\xc0\xcc\x9c\xb0\xac<(1\xc0\x91\x0b\xe1)W\xc92\xc0\x02\xec\x94\xe1\x98\xd12\xc0\x94\xfe\x04Pc\xee2\xc0\x96w\xb5]\xa1\x0e3\xc0\x89\xc1zS\xb8\x02-\xc0\xe4\xe4\x80\x96)\x852\xc0\xbf\n\xeac\xd2\x803\xc0\xb4`\x11>\xa0\x1c2\xc0Q\xf9_\xbal\xf02\xc0\x117+9\xdb\xff2\xc0\xbd\x90\x97\x16\xcd/3\xc0j\xfdeh\xef\xea2\xc0+\xfc:\x81\xd5\x970\xc0\xf8)xH?\x003\xc0l\x9a\xf2/%\xcd2\xc0Mz\x81\xd6(a%\xc0T\x830\xb4,\xbf1\xc0$\xc7\xfa\xf1\x07\x173\xc06\xcbq\xeb\xa1\xc2!\xc0j\x98t\xa4 53\xc0\\\xbb\xfb\xc6S;3\xc0&$O\x1c\x9a\xc62\xc0\x9bC\x8d\x192\xd43\xc0/)e\xa0\x9e\xb7)\xc0\t9\xfa\x02\xef\xd3#\xc0\xdd\xbfX?\xfc\xd31\xc0\xb5\x97\x9b\xbe\xd1L0\xc0\xdaH\xcdA\x18%3\xc0\\\x87\xf6\xb3\xe7\r2\xc0n\xc4\xaf\xeb\x0f02\xc0\x0e\xf9,\x83\xcb\x833\xc0\xa9\xbf\xc6\xc8\xb1\x0f3\xc0\xc1\xbc\xd9\xbf6\xfb2\xc0l\nFs\xdb\x892\xc0\xb2\xd21\x93\xcf\x7f3\xc0\x9ft\xd9\x92\xf0\xfc2\xc0:M\x10\xa0\xb7\x043\xc0\xb4\xe5\x84\xe9dJ0\xc0n[\x1f 9E3\xc0\xfd\xb2\xd4\xff\x1f\xd93\xc0\x87\xc3\x15\xa2\xdaO3\xc0(\xcfct\xbfZ0\xc0\xed\x15d\x95\xc1\x902\xc0\x94\xdc2nr\xb73\xc0t\xdc\xb6\xa9$\xf71\xc0\x9e\x06\x1d\xe2q\x0e2\xc0\x0f\xf4u\x98J\x113\xc0\xb1\xa1@\x97\xf8K3\xc0\xb0I\xb1\x87\xa900\xc0\x10\xa1\x8f\xa1;\xed2\xc0\x19\xbd\\\xbe\x15\x133\xc0\xd1<\x96\xe5;\xa32\xc0\xd3J\x17\xb1-@3\xc0\xdc\x8f\xcd\xdd\r\xef1\xc0\x93.Bw\xce\x142\xc0\xa9\t\xac\x06\xbb}2\xc0\r\xe055\xb2@!\xc0\xe8|\xc4\xa4\xc6\xec2\xc0Vvl"\x0e%2\xc0\x1a\x17\xd0\xfc\x91\x1f!\xc0\x1cR\x12}\xa1\xe81\xc0R\xe5\xfc\x8c\x16F0\xc0\x06\t0\\\x0e\xe43\xc0u\xb7\xd3\x83\x17\xca3\xc0\x98,\xdc\xf4\xf1s3\xc0\xe3\xcd\xff\x07E\xe9/\xc0\xfb\xd7\xb4h\x07\xe62\xc0\xb0\xf4\x02b\x84\xb0&\xc0Y\x9eG\xc1L\x0e+\xc0\xb2X\xbd\xe7(\x9f2\xc0\xdfc&\x8ae\xd91\xc0\xebp\x02\xe3r\xed1\xc0\xf5\x8dj4\x0e\xbb1\xc0\xbc\xef\xa5\xfb\xad\xd51\xc0Fv\xe7\x049\xf32\xc0\x8e\x1a\x0b>\xa4q0\xc0\x9d\xb5\xa3E\x94\x172\xc0\xb6uj\xda\x0fT.\xc0\x8bJ\xc8\x13A=.\xc0N\x8e\xce\xf9\x9e\x9d2\xc0\xe4O\xf8\x80_\x9e1\xc0\xc0\xea\x9c\x19?\x10"\xc03\x18\xf88U|0\xc0\x1e\xe9G\xe9jF2\xc0\x8aF\xeb\xb5\xa3\xe61\xc0\x13\x87\xdb3\n.2\xc0,u\x06o]@2\xc0\x03\xcb=\x82zQ2\xc0\xf8\x98\x88\x9c\xee\xff1\xc0N\x1aQh: 3\xc0\xe6<6G032\xc0\x84r/H\x89\xa11\xc0\xad\xda\xe8\xbc\xc4\xa02\xc0\x81\xcc\xec\xa8\xa0\x10#\xc0\x17l\xd2\xd2\xcc\xa11\xc0`\x14\x16\xbaQ&3\xc0+\x89\xc98\xce\xde1\xc0\xc3\xbbzB\xc8;0\xc0L\x08\xab\x19$.2\xc0\xaf\x92\xbd\x06\x14.3\xc0\x12\xe1\x7f\xb7\x90\xf23\xc0\xf9\xfe\xbf\x91\xc813\xc0e\xe1/\x9c\x8a\xdc3\xc0\xc9d\xd6\xdb\x06\xf91\xc0\xa4>\xa7\x953\xea2\xc0\\\xb6\x8dc.\xcc2\xc0G\xd0\x92~_63\xc0\x19\x86#7v\xc92\xc0\x87\x8ce\x87\x1e\xd01\xc0\xc0&\x1cK\x91\xe6-\xc0\\A\x8cL\xc9\xcb2\xc0\x8e\x08<\xec\r\xef1\xc0`\x7f\x88\xe5,\xd12\xc0:\xf3+\x1e\x9311\xc0\xaa\xacl\x04 \xce2\xc0\xb6\x9c\xf1\x8c\xc6\xf31\xc0A/\x07,k\x13.\xc0\x08\nm\xf0\x9d\xf51\xc0\x9b\x85\xb9\xd4\xd0\xd22\xc0\x1b,MD\xb7:1\xc0\x9bB\xd1M\x9cp2\xc0\x8f\xfcx\x7f\x12A1\xc0\x9d\xe1\x1b\xa1c63\xc0\xba\x8d\xe0\xa5\xaf\x0c3\xc0\xaf\xa7\xb8i\xdeC3\xc0~@&\xd0\x12Q.\xc0V}\x11\xb0\x9d\xef1\xc0\x03\xdfhreg3\xc0\xef\xf9\xc9\xf3P\xe21\xc0rG\xd5\x89\xf7\x941\xc0\x94\x07\xc3\x05C\x922\xc0\xef\x12\x9b\x96\xf5`3\xc0y\x7f\x0c\xcd\x0c\x043\xc0\xe0d\x92\xe5\x19\xb92\xc0\xb6\xaf$1w>3\xc0z\x91\x9a\xdf\xe1\xbd2\xc0\xf0\x12\x83\x02\xc6\x063\xc0\xcf\xe1\x82\xfe\xb5).\xc0\x01\x96z\xef\xd9&3\xc0\x80\xf5\xb7. \xc32\xc0R\x8e\x08\x86\xa1M2\xc0\x88\x82\xab#\xa6P2\xc0\xe9\x06\x1d\xa4\\\x14!\xc0\x92\x91Nx\x99\x182\xc0&i\x92\x03\x19|2\xc0\x19\x04\xf5y\xf8\xe92\xc0\xf3\xf8M\x00\xc8\x802\xc0\x9fK\x85\x92\xcb\x852\xc0\x97\xcb\x97\x8f\x04\xfa2\xc0\xe0\x1c7\xf7L\x1f3\xc0\x061<\x7fV%3\xc03\xeaQ\x9d6\xea2\xc0\xf2T\xf0\x8c;\xed2\xc0vdB\xc9\xf7\xf92\xc0\x9d\x17\x88 \xc4\x123\xc06h\x9b"B(3\xc0\x01H\x86\x010(3\xc0k\xec\x93$0\xfd2\xc0]\xbcD\x9b5\x1a!\xc0\x9f\xa6\x82\xea\xbb\x1f3\xc0p\xb5\xbd\x8fQ\xe61\xc0\x81\xd9\xcer1\xaf2\xc0\xb7r\x83>\x08+3\xc0\x1e\x85\xe6\x04\x83(2\xc0]6`\xc9\xbf\xff2\xc0\xa1\xf5)\xe87\xd32\xc0\xa5\xce\x10\xa3\xb8\xb41\xc0\xf3<\xdc{~\xb62\xc0\x81\xf3\xd8\xd9\xdc\xcd2\xc0\xf0\xe0\x1f\xa5h\r3\xc0";\xe5\xe0\xec\xeb2\xc0\xc6\x07\xb4\xf2|\xb7\x0f\xc0y6E\x0c\xa4\x1a3\xc0\n\x1b\x17\xd0\xd7\xf52\xc0t\xfa!=(33\xc0\xb6HS\xd8\x16\x0c0\xc0\x05\x10O\x86\x88\r3\xc0\x95\x7f;GR\xf71\xc0\xb7\xbe(\xb6\xd5\x053\xc0\x80\xb9~X~\t3\xc01\xda\xda\xd6\xa7\x083\xc0\x9e\xa8\xe7\x99\x03\xfc1\xc0\xd3\xf4+\t\xd3\xd02\xc0\xe1\x9e%;\xdd\x122\xc0\x1bx\xf1\x0f\x08\x102\xc0\xd2\xa4a\xef\x0b\xf02\xc0\xac\x97\x16d*&3\xc0]zI\xe7\x9b\x152\xc07\xba\x84\xf3\x9b\x1e2\xc0e\xc9\xb1j\x04\xdd2\xc0\xe5\x88\xf38\x03\xfb1\xc0\xd7\xd9\xb7\xc3\xae\xf62\xc0@\x14\t>\xcc\xf52\xc0pT\xbf\xd0\x12\x152\xc0\x81M\x93\x92\xa7\xec2\xc0\xff\xba\xa6\xa6\xad\x073\xc0\x9c\xe1M\x10\xa7\x083\xc0\rP6GO\x0f3\xc0s\xc0\xc1\xea\xa4\x163\xc0\x9b\xc6\xd1\x102\x1b2\xc0\n\x920ww)2\xc0\xb1;Gc\x80\x883\xc0J\x82\xb7\xd5f_2\xc0\xfc\x98\x8a\xd8\xdb\xfb2\xc0\xdeI\x84\x07\xfa\x892\xc0\xe8)\xf3\xc4\xd5#2\xc0\x8f\xed\xfd\xf45}2\xc0\t\xcc\xa8Q\'X0\xc0B\x10X2\x1f(2\xc0\xc5\xf7\x11:\x15#3\xc0\x9bj\xed\xdf{\xf12\xc0\xba\'\x95\x92\x84p3\xc0\x1b\xd7>d\xdb\xcb,\xc0}\x16y\xfb\\52\xc0\xc6\xfc\x19\xacV )\xc0\xd9?o\xf5\x0552\xc0\xb2U\xd7\x03x"3\xc0\xb2+l\xa8\x7f@-\xc0\xc6/Q\x1e\xa2q1\xc0\x12 \xc9O\xcb 3\xc0\xea7\x05\xc33\xde2\xc0\x9d\xde\xe0\x1a\xcf;2\xc0\xb6\x9c\x92\xd6[\xfa2\xc0]`\x07x>_0\xc0\xcc\x19$\xe4\x10Z0\xc0\xcc\x1d\x06\x16\xb5\xdf2\xc0]|J\xd8]\n3\xc0D\x82X/n(1\xc0t#\xd8\x17I\x1c2\xc0Vz\x1b)\x0e_2\xc0&\xf7\x94\xecSH2\xc0\x7f\xca\x02&;L2\xc0z\xbc\x1a\xcb\xf1\x8e+\xc04\xba[to\xdc1\xc08\x8e\x12\xcdx{+\xc07X\x932!\x040\xc0M\x0c\x89)w0,\xc0\xc8d5\xbe\xb2:3\xc0\xcdER\xdc\xdb\xee2\xc0\x99\xc12\xfe\xb2-3\xc0\x13m%}&l3\xc0\xed\x90\xd5+\x95A3\xc0\r\xd7\x7f\xcaY$\x11\xc0\xc6\x91.\xb6,\xae+\xc0\x8f\x92u5\xf9%3\xc0\xc9:0\xb4\xa7\x1a1\xc0\xb2\x83\x10\xd5|*3\xc0<\x12\x1d\x9d\x81\xad2\xc0\xc0\x9a1/\xe3\xa3.\xc0\x9a+\xc1?\x0c\x0f!\xc0\xdd@\xf8\x9e$\x153\xc0\r\x8bP\x7f\xf7\x1f0\xc0d\xd2\xbf\x8b\x14C3\xc0\xa4&\xebF\xb943\xc0P\x91f\x80\x06/!\xc0&\xd5\xe8\xbf\x95m3\xc0\xc4_BA\xc7\xdd1\xc0r\xebK\xc4\x8c\x1b2\xc0\x984\xa1Knu2\xc0\xeb]Y\xf3\xe0\x063\xc0\n|\n@\x05\xa62\xc0\x02\xd4\xc0\x1d\xbf\x163\xc0Pt&7\x88\x8d!\xc0)@\xe6\x01M-3\xc0\xc7\xc5\xf2\x03!\xe41\xc0\x99\x95\x9a\x1b\x94\x9e-\xc0\x15,C\xa1R\xfe2\xc0\xfc\x8bAnG\xdd3\xc0\xf9\x0f\xa5\xc6j\x133\xc0N\xe0\x87\xefe\x163\xc0]\x01=\x9dTq1\xc0\x9a\x9e\x1a#\xd4\x1b2\xc0@W\xe9Z\x02[3\xc0x\xe9!\x9eH\xee2\xc0/`\xc0\x13\x8f\xea-\xc0\x8d\xa1\xef{\xcd`2\xc0\xf2\x83\xe1\x00\xe9\xdc3\xc0\xeb\xa0\x82\xc9\x13\xd41\xc0&_o\x10\x85\x0b.\xc0^\xd5\x1fD;\xc82\xc0?\r\x85\xdeC\xcc2\xc0\xc4\xa4\xed\xdcN\xd12\xc0\x86+\x17f\xd0\x13.\xc0+\x89\x14\xfd\xd6).\xc0\x8d\xdd:$\x9b\xda/\xc0\\g\xa7\xe4\xe4\xc82\xc0Cb\xf3S\xc9T,\xc0\x8e\xea\xe3\x9f\xce\x8a2\xc0\r\x90~\x94\x0f\xe6.\xc0,\x1eyW0\x9c/\xc0\x11\xfd\xc7\x8f\x1a\xd3#\xc0\xb5\xe2R3\xbd\xd12\xc03\x1b\\>\x15\xfc2\xc0\x92\x1a\xeb\xbd\x03$0\xc0\xf5\x10\xd6\x8b_\xfd1\xc0\xf8?s=\xc1%.\xc0\xee\xbcCR\xca\x153\xc0H\xc5\xe3\x82\x8f\x8b+\xc0\x89H5\xf5\xfb,3\xc0\xceK\x15b7\x193\xc0\xc2\xfe\x01\x0b\x81\x142\xc0@\xa4C\xeb\xc2\xbf2\xc0\x8b\x90\x16/\x18&2\xc0_byin\x14)\xc0\x1a_<z\xdc\xa81\xc0\xc3\x00dP,\x06/\xc0\xc6\x0fk,u\xfa!\xc0\xbb/M\xdf\xc7\x0e2\xc0?\x91\xe5\x0cX\xfe2\xc0\x83\x11g\x9c\xf29.\xc0s=\x11kR\xfa2\xc0\xc5\xcd\xaa\xd2\r\xd31\xc0\xf0$y\r\x19\x8c1\xc0\xa2\x8c\x0f\x84\x1f$3\xc0q\x80_3\xfe\x123\xc0\xc3:\xd1\xb2\x00\xf62\xc0v\x13\xbd\xa5\x96?3\xc0\x8bY\xbb\xe26\x8f\x15\xc0N-G\x88\xc0\x163\xc0\x07A}\xa4\xba:.\xc0\x8cP\x1f\xc2\xdc\xf0"\xc0h\xe7)\xd2\x17\x000\xc0`\xe735&\x9c1\xc0\xce\x90\x9f6H\t*\xc0\xfa\xec\x84Y\x7f!!\xc0\xf9K\x84N;<3\xc0\xfc\xc6\xffG\x0543\xc0\x07 e\x1b#12\xc0(\xf9\xe34\xcf\x163\xc0\xe7\xf64\x92\xf6o3\xc0\x1cj<\x195,2\xc0\xdd\xed\xdbM\x9ag)\xc0\xc2]\xe6J\xceA0\xc0\xd6\x13`\xa3\xe512\xc01\xea \x18\x81\xac.\xc0\xc6\xc6\xcd\xb1q\x1a1\xc0.\xde\x06\x04:\x810\xc0fz\xef+."3\xc0\x028\xd1\xe2\x83\xe21\xc0\xd4RR\x9eXG2\xc0\xe6\xe9Q\x90\xd4\x083\xc0\x1eQ]\xe2\xd8\xc2/\xc0\xc2Z\xb2\xf4\xc6\xca0\xc0U_\xb9\xb8k\xba1\xc0\xe2\x89\x88\xd2\xbb20\xc0\xbc\xef\xa5\xfb\xad\xd51\xc0{^-7\xce\xb11\xc0WKy\r-\xeb1\xc0w\x87Y\xba\xfc\xba1\xc0\xe6z45\xd0\xb81\xc0\xf7\x93d\x85L\xc41\xc0C\x7f\x07yQ&2\xc0\x18\xe7\x9d^\xb0\xe21\xc0:1\x19\xd2n\xa23\xc0=\x86S6\x8a\xeb1\xc0o\xa8\x14\xa0P\xcb1\xc0\x15\xd6\t4\xcb\t1\xc0:XU\x8den1\xc0]u)Q\x11\xbb2\xc0ls\xc6A8\xfd1\xc0\x89\xacD\x88Q\xf91\xc0;\xa6\x1f6\xed\xcd#\xc0y:i\x0b$\x9d1\xc0\x08\t\'W\xb1\xd8#\xc0\xb34h7^\xf91\xc0|\xb2\xee/_\x002\xc0^n\xf3\xc9$/2\xc0;}\x170\xa8e1\xc0\x91=\x1b\xa9C!3\xc0}\x08<\xbeu:3\xc0w@\xfdf\xf1$"\xc0\xf8!\x1b\xac0&3\xc0b\xd4P\xc9\xcf\x1d3\xc0\xfb\x0f\xe4t5\x083\xc0*\x88p\xc0d\xed2\xc0t<j3\x9d\xf22\xc0>\x1b\x1c=P"3\xc0\xbf^\xbc|8\xdc2\xc0 \xe8\xa6\x0e\x16\t3\xc0\x9a\x14\x13\xaf\xd8\xef2\xc0\xd3b$2\xf8(3\xc0\x96!\xffs\x0e\xdf2\xc0\x91K\r{\xe0\xdd2\xc0a\x9b\x13\x0b\xc3\x083\xc0\x00\x9bD\n\xf7\x053\xc0\x03\xb3\x1c\x96\xeb\xef1\xc0\x11\xb2Y]\xb5\xda2\xc0\x90\x06\xc8\x96\x92\xf52\xc0F\xb5\xa0\x18{\x143\xc0\xe9\xf6\xa9\xe0\xbf\xd62\xc0\x90a\xaa\x12\x9c 3\xc0\xce\xf2\xc3\xde\r\xf61\xc0\xee-nk*\n3\xc0\xab\xc0p\xc1\xa8\xeb2\xc0\x92lA\xbf\xc7\xef$\xc0\xf5\x01\xe0V\x9c\x0c3\xc0Qr\xbdYA53\xc0@\xbaof\x99\xcd2\xc0\xa1\xf5)\xe87\xd32\xc0X\r\xb2\x82)\xb52\xc0T.3\xe9\xca\x013\xc0\xa8|lZ`\xdb/\xc0\x9f\x89\xff+\xde\xe11\xc0\x02\xcc_F\x9e\x003\xc0\xc0\xab\xcb\x11p;3\xc0\xff\xf4\xb9qA\xcd2\xc0\x97\xde\x07?\x8a\x053\xc0\x0ek\xc3\xe0p\xe61\xc0\xd0[\x83i\x1f\xfd2\xc0\x0b8\\%_\x0f2\xc0P\xe0\xe8x\xe8\xce2\xc0\xb3\xe3\xd3F\x97\x013\xc0\x80{\xaf|\xeb\'3\xc0\xff\xe4\x9em\x90l3\xc0p\x8e\r\\\xc8\xf62\xc0\x99u\xe6\x88\xb1\xe62\xc0\xe6j\xe3\x98\xf6\xed2\xc0A\xe6\xc49H\xfb2\xc0\xd1%G\x878\xf12\xc0\xaf\x88\x1c\xa7\xed\x852\xc0\xb3~w\x90:\xed2\xc0\xc6\xb1\x9f\x0f\xa1\xe92\xc0$\xa0\xdfk\x17\x170\xc0\xafG\x956\x7f{2\xc0-MB\xe0\x14\xe62\xc0\x7fj\xd1\x14Ix2\xc0&\xf5hh\x08\xc72\xc0\xd3\xef\x0ba\xce\xc12\xc0\xb0\x14u\xfa\n\xfd1\xc0\xb9s\x91\x89\xbc\x9e.\xc0\x08=\xa5r\x8d\x88\x00\xc0\x96\x9e\xe1\x04;\xc02\xc0y\x08\xe3\xd6T\xeb3\xc0\xbe\x19\xa87\x0f\xc32\xc0\x1f\x0e]\xeb\x93\xb31\xc0\xf7}:|\x1b\x063\xc0\x0cj\x1bAp43\xc0\xf7\x9a\x1b\xe3\x08\xb92\xc0\xce\xa0\xb9\xa1\x021.\xc00\xc1\xde\xc2>\xd12\xc0\xd7\x1f\x08\xf8L%2\xc0rG\xd5\x89\xf7\x941\xc0\xd1,b:\xc723\xc0\x9b\x00\x1d\xb2\xe4\x1e2\xc0\xab\xb4\x19#\x9c\xff1\xc0D\xea\xc8\xe9,P3\xc0\xf3%+\x168\xfc1\xc0n\xa4~\xcc\x01D3\xc0\xb6E\xe0,]\x042\xc0\xb9\xbb\xe6\xd2\xef\x122\xc0-\x91\xde\x0bFG3\xc0\xb0\xa0\xf6\xf9\x83\xb72\xc0]2]cD63\xc0\x95\xf7\x06r\xfa\x9e1\xc0g2\xe7\xa5\xb8C3\xc0\xe83\x14\xf1\x9d\xd22\xc0>\xec\x98bI\x172\xc0\x1c\xfb\x165\x03\x1f2\xc0Nn\xeb&\x01\xdd3\xc0\xb5\x162\xff\x9b\x182\xc0\xa5u\x1c\xd3`\xac-\xc0D8\x82`\xfd\xc91\xc0\x8c\xb8\x1dfBW!\xc0\xe9\x92&\x8a\xb0*.\xc0\xb2\x96<N\xce\xf8-\xc07\xa2\t\xf0:\xd02\xc0~H\xb3h\xc2_2\xc0\xfe\x8b\xef\xbf$\xfb1\xc0\xe0\xb2\x02\x13002\xc0\x15*\x94\xe1W\x1f3\xc0\x9f\x814\x9a\xa8\xd93\xc0/\xe4\xb8]\x18\xe43\xc0\x9f\x85\x8d\x94\xd0\xe92\xc0\xed\xceK\xe4\xbe\n3\xc0\xcb\xc8\x82\xd1yO2\xc0\xf0\x83\xe7\xa9\x00\xab)\xc0\xa7\x94\x8b\xe0\x0813\xc0\xbb\x84\xdf\x99i\x10.\xc0^5l8\xcf-3\xc0L\xb9\x0c\x16\xe3\x193\xc01\x86/\xb3<*3\xc0N}\x10l\x84\xb82\xc0\x1f\t\xdb\x91\x0152\xc0\x0f\xdb\xb81\xee>3\xc0V\xca\xcbG\xaf@3\xc0\xaa\x02\xd3\xbcv\x922\xc0x\xa0\xc2]L62\xc0:\xeeV\x99\x08\xa5-\xc0f\x9bt)Sq,\xc0\x98\xfb\xc1\xd8\x9c\x163\xc0\x91\x9f\xf0\xbf\xf9(1\xc0k\xc9\xf8o\xb1\xe1-\xc0o\x1e\x84\xf4[\x153\xc0\xbb\x19\x01\xf3x\xbe2\xc0\x94<\x94JE\x7f-\xc0\xe7\x9c\x86\x1f\x1d\xc02\xc0\x8e\xe5\x05\x88\xcaO.\xc0\xdd=E\xe3\xcfE.\xc0\xb5\xd7G\xf61\xe51\xc0\x1b\xf2\x02\xce\xf8#3\xc0\xd1n2 `\xec2\xc0<\xc4\xab\x9f+L2\xc0Y\x07\x00\xd64m,\xc0\x8b\xcc\xb5\xfe.\x01\x1e\xc0-\x16\xa0\x86\x07\x163\xc0PI\xd5\x91u#3\xc0\xd5\x8ah/\x8eS,\xc0\xce\xf0\xb3P\xa2\xdd1\xc0\xf0\r\xc2\x88<13\xc0\x19\xd6N\x10\\\x182\xc0\xe5\x8f\xfb4\x87"1\xc0\xceY\x1b\x7fX\x123\xc0\x15f\xbd\r\xf6\xf72\xc0\x19\xf7J\xe2\x00\x1b3\xc0\x16?\xd5\xb9\xe4\x061\xc0v\xd0\x92~>\'3\xc0r\xcc\x17Lo\x8b2\xc0\xbf\x8e\x7fx\x85\xdf-\xc0\x8f\xcd\xf7j\xd3\xf52\xc0\x9d\xa8\x86)\xade2\xc0WV\x97o\x15\x153\xc0\xcaWP\xd6\xda\x033\xc0\xa3<\'8\xea^2\xc0\xd2\n\xaeBhd2\xc0\xf1gl\xdd\xd191\xc0 \x8f"\xaem\x17)\xc0!\x8d\xb1"\xa2-3\xc0\xd1\xf3\xdb\xe7\xd3\x1f3\xc0F\xd8\xd6\x80La3\xc0\xe4\xd5\x92A\xd4(3\xc0\xbc\'\x0c\x8c<1.\xc0 \xff\xf9"[8.\xc0K\xe3/b\xeb\xfb1\xc0\xd4\xde\xc5\x9a\x1e\xcc,\xc0\xec\xe6B&\xc5o2\xc0\x81F]\x9e\xb5\xfd2\xc0.\x82g\r%\x802\xc0\x16"t\xf6X\xf62\xc0\x91\x1d\xa2\x16Nj2\xc0\xe1!\xadT\xedF\x1f\xc0\xed?\x1f\xb73\xee2\xc0\x1f\x10e\xbb\xf2\xe3.\xc0[\x19\xd5\xd1^\xeb2\xc0\xbe\x98\xb1\xe9\x17\xfd2\xc0\x19k\xa9\xc7\x96G2\xc0\x88g6\x9bw\xf02\xc0~\xfdTI\x97\xeb)\xc0\xb0\xe6=\x84o22\xc0\'Qxs\xab\xa2/\xc0\xa0Em\x97\xc1$3\xc0\xaf\xd5\x8f#\xe7\xf22\xc0e\xbf\xe3d,1)\xc0yP\xb68\xeb\xf2-\xc0\xf2\xfe\xab{\xbd$3\xc0\x19\xaf\x9f\x9b\xe4x0\xc0`,\xa7q\x86"\x03\xc0v\xb0\xd0\\/\xff1\xc0\\\x16\x84\xed\xb2\xc81\xc0\x19\xa7\x95*\xad\xf11\xc0+\x18\xb4\xf3\xdc\xee0\xc0\x1aK~\xbd\xb5\x95+\xc0\xf4%\xc2\rZ\x052\xc0\xb2\xb1\r\xec\x8c\xde2\xc0\xcb\xb3\x162\x07j.\xc0\xff\xa7\xd3"\x83(3\xc0Zu\x02\xdc\x9cs1\xc0q\xf3l\xcf\x0c\xda1\xc0\x1b\xbe\xe6N\x9c\'3\xc05\x89\xf8,\xec(!\xc0\x00\xdcF\xdc\xf4\xe71\xc0\xc1\xf7\x84wls3\xc0\xbd\xd5\x13\xe6\xfb\x97.\xc0\xc1\x07\x9d!\xb1z3\xc0ZN\xde\xa3+#!\xc0w\xf3\x15W\xc9\x0b3\xc0\x03\x1f\xa3!\x9000\xc0z\xb7O\x89Q71\xc0\xfar\xc6.\xd4\xb02\xc0\x95.P\x91\xbb\xe52\xc0\xd8j\xcd\xcd\xdb\x8e/\xc0J\x1e\xaf\x04\xa5\x1d/\xc0\xd1?\x90\x94Z>!\xc0\xa5\x1aJ\x9d\x18\xe5-\xc0\xcd0\xabYC\x822\xc0\xd5\xe0\xe1\xfe\x10c3\xc0a\xe67\xca\x03\x13"\xc0\xe0\xb3]N\x00\x011\xc0^zL\x85\xf1\xa22\xc0\xee\xa8\xb9|\xcd"2\xc0R\xb6\x9c\xfc]F2\xc0-\xc6\xc0\x80\x06&\x11\xc0\x11\xeb\xdf8\x85\xe41\xc0\xd4\xf1\x0c$f8.\xc0F\x06\x9a\x1e\xd3\xda2\xc0\x97\xd9\xf5c\x10{2\xc0\x9c\xfa\xb3\xe2\xf1\xe12\xc0F\x1b\xd1[\x99\x0c3\xc0\x8e\x0fvW\x05J,\xc0\xfc\x147\xd2\xe4\x0e3\xc0t\x0fl\x81J9.\xc0\xddkx\x15\xc4\x1f3\xc0\xd4]\xfb\x02\x8aG3\xc0\xbc\x1b\x13~\x00\x040\xc0\x9e\x15?\xc2\x7f\xa31\xc0\xcei&\x92\xb6\x181\xc0[\xf9\x97a\xd501\xc0\xb3v`\x0f\x7f=3\xc0\xc7x\x8d\xc2U\x91)\xc0K\x07A\xdfM\x163\xc0\xda`\xbe\xc8\'\xa62\xc0\x0c\xc3\xc6\xf6\xcb\x012\xc0\xb9\xb4\xc7\x8d\xe0\x9f-\xc0\xf5\x05\x89h\xee62\xc0\xbd+E\xf4i\xce1\xc0a\x18\xbb\xf5h\xd22\xc0\xc4Q\xb2\xa8\x1f\xcc1\xc0\x87\xb8\x16S-w.\xc0\x1c\xc2\x94\xaa\xe6M0\xc0\xd9\xa3\x81ek02\xc0\x17*b\xbaD\xea1\xc0R&x\xe9aQ2\xc0\xb7B\xc4\x94\x1e\x990\xc0\xa9\xd4\ry\x1c9-\xc0\x91\xa1\xc8c\x17\xf22\xc0\x03\xd2J\xa3\x8d\x0c2\xc0|\xea\xc6\x05\x84\xd22\xc0MO\x8bF\xf0\xe4,\xc0`\'\xed\xc9W<0\xc0\xe0(;\x9eh\xaa1\xc0\xd3:\x8e#]&2\xc0\xf6\x95u\xbb\x11u1\xc0\x7f\xea\xe7\x1a\x84\x8f0\xc0\x1a_q\xcc\x82O,\xc0AB"\x1f\xa0O.\xc0Cq\x13\x92\'\xab!\xc0\xb6=X\xcaq\xcb0\xc0\x08VB\x9e*D0\xc0M\x88\xf6\x97\x94\x0e3\xc0\x9f\xdf\xee\xde\x1c\xe81\xc0\xa4I_\xe3b\xe61\xc0U\xd6\x97\x909y0\xc0u\xdd&\x9fu\xa71\xc0]zI\xe7\x9b\x152\xc0\x14\x8b\x07\xf7\x9aD2\xc0=\xdeq$\xead2\xc0\xdf\xf2Z\x84k\xf9"\xc0a|)$\x83\xe9-\xc0@l\xd1H\xb8,3\xc0\xee\xd5G_\x04/*\xc0\xc1l\xd7\x02\xd943\xc0\xd2k8\x1b\xbd\xdc2\xc0^\x0bn\xa1J]2\xc0T\xb1\xbf\xaef\x011\xc0\xf2\xfd\xa7B\xae:3\xc0\xdatj\xd6D[3\xc0\x15\x08\xf3\xf8\x9e\x133\xc0\xb6\xcf\xb8\xadfI.\xc0|\x1b\x85\x1c\xeb\x0c3\xc0\x1a!3}B&3\xc0\x9a\x1e\x9dN\xe0K3\xc0\xa9Vm\xeb\x184.\xc0\xfc\x19\xe0!\xad\xfb2\xc0\x1a=\x11\xc7 \xb70\xc0\xd5x9\x96\x1371\xc0\xf4[%\xc5m\xba1\xc0\xff\xa1E\xbb\xaf&2\xc0\xec\xf0\xea~\x03\xdf2\xc0\xae\x15%\x8aF\xf51\xc0\x9a\xa9\x9c\xa5+\xc71\xc0@\xf5tk\x02\xeb3\xc0\xdf\xff\xe2\xd9\xbcZ2\xc0B\xd9\xbbo\x14\x083\xc0P3n\x97\xde\xa11\xc0Skk\xb3\xfb91\xc0bv\x16C\xe2!1\xc0\xea\xdfx\xd7\x1a6.\xc0\x02\x84\xfb\x9c\xf2\x8f1\xc0\x19ck\x1c\xe3b2\xc0\xf4\xcbmQ\xb4A3\xc0 _x\x03\xf5\xdb1\xc0xv\xb8\xfc\xb7\xd93\xc0!\xd3\xe8\xca\xe4\x153\xc0f=\x7f\xff2\x182\xc0O\xb7\xe3V\xa9\xe01\xc0\x835pV\xbd\xf1-\xc0\x8e\xdd\xae\xba0\x9e2\xc07\xb6\x8bc\x06!3\xc0\xc4\x0f\x03\x07\x1f12\xc0\xd2\xae\x9b\xa5\xa2\x082\xc0\xc8\xd2\xd2\xc3\xeb\xc8#\xc0\xa3}g\x84\x7fO2\xc08\xf65\t\xd2\x842\xc02\xdb\xc5\xd2\x9dz!\xc0\x10\xaf\x8f\x02\xee8.\xc0\x12\x96\xa3\x9b\xa6\xdb3\xc0\xb6\xd5?\x92\xede/\xc0\x1f\xe4\x94L\xef$3\xc0\xb7\xb3\xd6\xafZ\xdf2\xc0\xa1\xd5\xfc\x0c\x88\xd22\xc0\x9c0\x90%<\x153\xc0A\x06\x91\xc9b\x843\xc0]\xdd\x84\x9fb\xef1\xc0(\xf7\x8c\xfb4#3\xc0\x05\xc4\xd2\xb1\xe7K2\xc0\xa2\xb2\x93\xdf\xa5\'3\xc0~7\x838\x8c\xeb2\xc0\xb6eW\x06\xaad1\xc04 ;>\x1a(3\xc0\xc8j\x8f\xf1\x08*3\xc0\xe9f\x16\x04\'13\xc0\x10\x98\xe6\x08\xf0$3\xc0@\xc9vI\xdd\x8d2\xc0\xb4@\x80\xf5z\x0e2\xc0yhI#\xf1\xd83\xc0\xae\xe1)\xa5nf3\xc0!PPAf%3\xc0\xceq\xb6\x1b\xfc#0\xc0\\\xea6v\xc4n3\xc0\xe3\xc8\xf9w\xcf\x1b3\xc0\x0b\xcem\x1ek\xf52\xc0\xba\x1d\xb3\xfa\xac\x14"\xc0\xb9\xc3\\\x17\x9a\xc80\xc0\xf6(\xc1\x9bE\xec2\xc0xP\xb8TF\xc02\xc0\x85{\x89Kr\x16.\xc0\xc4;\xa0\xce\xe3\xba2\xc0I\xf9\x9d\x8c$"3\xc0\x07\xf0\xc3\x9f\n\xff2\xc0\xdb\xb7\xb3\xf1t\xdc2\xc0\xd2g\x87\xfbbf.\xc0\xf0Vy\xd63\x083\xc0\xcbyu}\xd1\xa5.\xc0\xbch\xdf\xf0\x96\r3\xc0\x0e4\t\x16\xe4\xde2\xc0\x1d\x89Rk\xb2\xfc2\xc0\xf6b\xde_\x05\x88-\xc0)\xa8\x14\xc4\xbf\x083\xc0\x92\x1a\xe8\xeaC#3\xc0D\x9f\x15\xc2\x12\xa02\xc0\x8c.XV\xdb\x152\xc0)\x8c\x1f \x1f\r3\xc0\x87\xe3\xda\x16?\xd3*\xc0b\x01s\xa1\x14\xf52\xc0o\x94?[\xd662\xc0\'z\xa1\xf5\x9d\x1b3\xc0y\xc6\x03\xd3\xeb\x133\xc0?\x8c\xbf\xcf\xd7I-\xc0\xb1\xba\xa7\xf2\xb5\x9c0\xc0\xfa@[\xb19\x853\xc0\x83\xda\x07L5\x002\xc00\xa3\xf0/\xfdz,\xc0E\x8e\xa6Z\x1c\x920\xc0\xa6\xfa\x06\xa4\x88\xc3)\xc0\x15\x04\x15Y"A0\xc0\xbb\xban\xf8\xdd\xd52\xc0Xn6qK\xad1\xc0\x05\xab\xbb\xda\x1810\xc0\xd3\x81\xa8\x9d\x9950\xc0\xbcV\x81\x99\xf8\xfa1\xc0\xf0\x9cE\xa0\x0b\xa9-\xc0\x10 \\\x1fF52\xc0\xab\x8e\xc6\x8a\x0c\x1a2\xc0|=d\x07u\xa0-\xc0"T\x95\x81p\xce/\xc0\xeb\xefVj\x84o2\xc06\x05\xb6`\x19N3\xc0\x12\x1b\xdd \xfa23\xc0\xdeB#\xe3S\r3\xc0\xa6d\xb1\x17\xb932\xc0\x93HV\xc3F\xcd2\xc0f0Ii\x93\xd22\xc0?\x9a\x14\x8f\xec,3\xc0C\x1b\r\xe5\xd0\x912\xc0\x190q{\xda\x003\xc0\x98\x95\xc7\x1b\xd7\xf81\xc0\xe8\xda\xf2)\xf6h2\xc0\xd0\xe4L!O<3\xc0\xec\x19\xf6[Z,3\xc0w/\xd21N\xb42\xc0\x18\xe5[\xff\xa0)"\xc0\xac\xbf`\xac\xafQ3\xc0d\x99#z\xa7\x120\xc0z\x83awp\xcb2\xc0\x8c\x8cF\xca\x1e*2\xc0\x9f\xc6\x198\xae\xfb2\xc0Y\x8f\x08i\x12\xe32\xc0\xf1\xe3dY\xd3\xce2\xc0\xd4\xe8\xece\xda;2\xc0\x14\xcf\x9b\xd5k\x90/\xc0\xe8\xadV\xf3!52\xc0\xae\xe0\x1fE\xac(3\xc0\x8b\x930J\x83\x013\xc0.\xc05\x1a\xfb\xd41\xc0\xde_\xba9dO2\xc0\x92\x11\xc69\xa6}1\xc0TIJ\x7f\x13(3\xc0\x92\xdd\xb7\xa1E\'3\xc0\xbf?\xe7\xd5g\xf72\xc0\xd4[\xed\xf27\xb72\xc0<mS\x17\xba\xdb2\xc0\xf0\x9dH+\n\xea1\xc0\x9f8\x18\x00y\x182\xc0\x81Np{\xe9\xf72\xc0\xdb E\x82\xb8"2\xc0\xc4\'\xc1m\xc1\xb31\xc09\xb4?\x89M/2\xc0"\x0e\x9d]E\xed/\xc0\x91\xad\x02\xa2ra\x00\xc0Z.OK\xfe\xa5-\xc03\xba9\xfa\xcc\xed2\xc0\x1b\xf7\xe7\x01G\xf81\xc0W\xc9]k\xa3\x8e/\xc0Q#\xfe\x12\x00$3\xc0\x7f\xe8Fh\x02\x1a1\xc0R}\xc3Tp&3\xc0\x06\xbdl\xb1\x19\x183\xc03ZH\xe6\xc7\xf8-\xc0k\xab\x1c&\x16\xe91\xc0q*\xc3\xca\xf4e3\xc0\x0f#b\xcfG&2\xc0v\x1b\x82\x15:O3\xc0N\xd8\x84\x896/3\xc0k\xd2\x96X\r\x183\xc0\x01[\x8ce{/3\xc0\xd1\xcf\xb8\x9e\x8b\xe92\xc0N\xf3\xf77oQ2\xc0_z5\xac\x18{2\xc0Q\xbe\xe0&\xf6-3\xc0e\r$v\rx*\xc0\x83w\xfa9\xfd\xb01\xc0\x8a.\xb8:\xd4\xc52\xc0\x99J\xcf\xdd\r\x892\xc0Ss\x0b4\xc6\xc31\xc0w\xc8\x98\xd9\x91\xf71\xc0\x97\xff\xab\x9fT_2\xc0\x88\xf9\xcck\x01\xc12\xc0\x9e%\xd7,\xf5\xf81\xc0b\x1a1-5#.\xc0\x13\xbc~U\xff\xcb2\xc0y\x1a\xa5\'*\xe92\xc0\x9b\xbf\x11Q\xfc\xbf1\xc0\x88EHL4%2\xc0\x97\xbdy\x8fe\xf22\xc0xFb\xff\'\xd72\xc0\x90\x13\xc9\x86+\x1f3\xc0\x1et\xfd\x81W\xe91\xc0c\x19cr\xdd\xed2\xc0\xaa\x9c\xca\xc5\x87\xca1\xc0\x9f=\xcd:\xc3-.\xc0\xca\xc0\xb3i\xfa\x013\xc0\x81\x15\xed\xd3:\xca1\xc0\xa8\x8c*\x11\xd7\xb92\xc0nB\xdd\xf5\xc4\x162\xc0\xb5.\xe4\xd4\x9b\x1d3\xc0:F\x9c\xa9\xd4\x1c2\xc0P"\xc4\xaf:\xcb1\xc0\x15\x07\xf3F\x1c\xd02\xc0I\xaf\xae:j\x1c2\xc0\xb0\xdd\xf8\xaf*\xcb1\xc0\xcetY\xf1\xe6\xe11\xc0L\xb3|\xd0V\xe61\xc0\xcf\xa7+\xf1\xf7\xb62\xc0\xec$\x10\x8e \x891\xc0\x02FC\xd1&"!\xc0\xab\xe1EI\xbdL1\xc0E\x8dh\xc2\x04\xb82\xc0q\xcf\xd3\xc0\xfd\xfd1\xc0\xd7\x10\xcb\x87\xa8\xdb-\xc0;j\x82\xfd\xd9\xe82\xc00\xab{}\xb9"!\xc0\x16\xe9R\x94\xe053\xc0\x8e\xb8\xdb\xa7\xf7\xa4\x11\xc0\xcdC\xe0\x88\x1d\x132\xc0C8\xc0A\x1f>3\xc0{RH\xb0@\xe01\xc0\xe7\xc7\xf1\xb6v?/\xc0m*\xb9\xf9_\x150\xc0\xeaL]\xd9\xff\x142\xc0+\x91w\x85\xe7\xe31\xc0\xb95\xde\x8b\xda\t3\xc0 Ufl\xfb\xdc1\xc0\x0fo^\xcc\x1a72\xc0D\xa7\xc0\x9b\xe8.-\xc0\xd81\xc6i\x05\xe71\xc02;$\xf1M\x163\xc0\x17\xf2p%\x9ap0\xc0\x00\xfb\x0b\xca2\xe41\xc0\xc3W\xc0\xc1\\\x051\xc0\xa9>p\xd3\x9262\xc0\xb9b\xe4\xc3\x8f%2\xc0#yr5K3#\xc0\xbeE7\xa28\xd2-\xc0\xab\x93\xabX\xd8\xf42\xc0i\x81\x9cF\x81\x93/\xc0s\x1d\xc5\xfcL<.\xc0\x92RA\xe1a\xe2.\xc0\xf4q\xd8\xc0\xe7\xe42\xc0\x19\xa0\xa1\'x\xd20\xc0\tZA\x8e\xbe\x1b2\xc0\x87Uq\x1d,,%\xc0\xfb\xa1!\xd7}\xe31\xc0\xf5\xbfT\xbf86.\xc0\x9c\xd2\xd7\xf5Q\xed2\xc0\xeb\xe5\xdf\x14\x05\xe2"\xc0i\xf2F\x07\x04\x1d$\xc0y\xe7\x05\x98\x1aB2\xc0\x8a&\xf1\xafSy0\xc0]\xb0\xf6\xa2,~.\xc0\xb0_\x13\x0c\x8c`-\xc0\x95\xf4\xa3%\xd0w0\xc0\xea8\x13_\x89\xfc1\xc0\x0ez\xfa\x95T:2\xc0\xf0\xc5\x982K12\xc0\x08\xac}\xaa\x87G3\xc0\xd9U\xaf\xe6\xd4\x142\xc0.\xbeD\xe13H2\xc0\xdf\x1c\xfdc\x1a\x1f3\xc0\xce\x7fA\xb6\xa7\xb7-\xc0H\x93\x10H\xa8*2\xc0\x8c\x91\xaa\x94\xfc\xa71\xc0\xcd\x02\xe3G{A0\xc0\xb7\x92\xbas-w.\xc0\x19\'\xd7\xaf\xf2\x8f3\xc0\x06A\xf9A"\t3\xc0(\x87p\x9bj\x833\xc0\x0b\x98\xc6\xc05\x0f3\xc0\x8c\xcb\xe8\xc3\x80X.\xc0\x814\xdb\x87\xd8\xb01\xc0\x7f\xa9\xb6\x89\x9d\xa22\xc0v)\x12U\xe8\xcb2\xc0\xe8\xf2\xed\x85\xff;0\xc0\xd9\x81;\xc71S.\xc0\xcbj\xec\x8d\x1b\x1f0\xc0\xd7\xe7g\x08\x86\x083\xc09\x9d\xc2\xd8BC&\xc0\xe14\x13S\xeb12\xc0\x08\x82\xeaV\x14\xe51\xc0\x8dg\x98\xb6\x84\x083\xc0\x12\x93Z\x9b\x07a2\xc0+N\x01!\n\xde2\xc0\x183\xc1\xf0\x13\x0f1\xc0h\xb98hq\xb3-\xc0TzW\xafQ\x073\xc0#\x9c\xb30\x17\x8c0\xc0\xba\xee\n\xba\xfe\xf7-\xc0\xc0\xa4S\x9a\xf8\x7f0\xc0\x93\x99\xe0\xf1\xfe\xb8+\xc0\x9fa\xbb\x87\x1aw+\xc0\x99\xfc\xdeS\xbe}3\xc0z]X\x05\xbb"3\xc0\x82\xf1\x92J\x1f22\xc0\x0c~x\xffv\xa9.\xc0mdgZ\x1dG-\xc0\x934.\x07\xca\xb8*\xc0\x97\xec\x80B\xc2x*\xc0\x94y\x1b`\xc6{2\xc0^\xa6\xf1\x12\x12\x14,\xc0)fU\xd7\xe3\x971\xc0\xba\xa3\x8c3u"!\xc0E\xd0\xa9\x93\x14!!\xc0\xd4\xab\x18f\x17\xda/\xc0`^\xde\xa7\xa4\xd42\xc0CQ\xc6\x0e\xbdz0\xc0\xfa\xab\x1e]\xd6\x0c-\xc0\xfc9\xd5\\\xf4\x0b-\xc0@\x1c\x97\xcc\xf5;.\xc0\x9f\x84<\xba\x9b\xe02\xc0\x16\xc2\xa3\xbb\xe8\xce1\xc0x\xd3E#\xcd-0\xc0~\x1f\nwaC1\xc0j\x18\xc1Gp\xe6-\xc0\x14\xe7\xef\xd2_\xd9"\xc04\x16\x8f\x00 \xa11\xc0\xf0B\xd3\xf5\xcaQ2\xc0\x9a\xfc\x94kk-2\xc0\x89*B*\xe8O2\xc0\x93\x1f\xcb\xd9\x81P2\xc0\xc1Z\xf6\xca\xec%2\xc0\x1c\x15\x08J\x07\x1c2\xc0\xa7\xa6\xac\x9eh\xd40\xc0\xec\xf72U\xb4j3\xc0P\xfa\xe8\xbc\xb1\xff2\xc0\x84\xa0\xd8\xd8f\xac1\xc0\x8cGMU\xb5\xad1\xc07\x99)\xf8\xa9K.\xc0\xd6\xd7F\x8d\x90\xd21\xc0\x98\xdcC\\\xf0\xe91\xc0\x90qK\x95/\xda1\xc0\xf1{N\xbf\x96\xe51\xc0<\xf8\xb7w\xbd\xba1\xc0!};+0\xc41\xc0\xf7\xd9 \xb1F\xe61\xc0\xb0\xfb\x05K\x14\xe03\xc0~)\xff\x9a\x0b\xe01\xc0\xed\x91\t\xe3D\xe31\xc0W\x08Sd\xf9b,\xc0|Li\xe3\xa9\xe91\xc0\xc6\x19\xa7r\x95\xbf1\xc0\xd7\x81\xa4\xd7\x96\xcb1\xc0\xdbR\x88\xb6B\xe71\xc0\x85\xac\xa2\xafC\xdb3\xc0>tLG\xe3L-\xc0\xa0\x1c\x0eI\xac\xe81\xc0\x0f\xe5\x15|"^1\xc0\xad\xd0\xb6\xf9\x0c\xb11\xc0\x824\xf4\'\xdb\xda3\xc0|5\xf1\x85A\x012\xc0\xf8\'\xa9n\x89\x111\xc0\x1c\x8f\xeaO\xdc*1\xc0\xb7\\\x83\xcd\x12\xb00\xc0\x05.\x80\xb8\xab+3\xc0\xf8\xafO:\x9c\xfb1\xc0\x9c\xcd/ni\xfd2\xc0\xee\x9a\xf2;\xb3\x9b1\xc0\xe2\x0f\xfbX$\x063\xc0\xf7\xfe\xe2\x885\xf01\xc0\x87T\x17\xbb\x1e\xf21\xc0zs\xc6n\x9f\xdf1\xc00?\x00B\xe7\x173\xc0\xba\xf8\x10\xc6[\t2\xc0\x9b\xbc\x8a\x8aG!3\xc0\r"\xceJ\xf1\x102\xc0\xd1fw\x85\x9c\x0c2\xc0\xad\x82A\x8dH\x082\xc0\x98\x8bZ\xa4\xb4\x1e3\xc0\xa6\xa1\xcc\xf3e\xbd0\xc0w\xe8\xd6\xf0\xcb\xb90\xc03=\x0e\xc9\x98\x0b2\xc0\xaf\x95\xfc\x8a\xa3*2\xc0\x05\xf5-\xae\x91\x153\xc07W+]\xd9\x1b2\xc0@\xd3d\xf3\xcaG\x1f\xc0\x12\xa9\xea\xa8d\x192\xc0\x0fIs\xd0\xd952\xc0\xb9H}H\x88X2\xc0\xbfkY\n|!2\xc0\x1a\x8c\xf0\xb8\xa0\x1c2\xc0\xe9(_\xa74\x1a2\xc0\x94\xbd)\xd9J\x191\xc0fN\xbb}\xc4$2\xc0T\xb1\xd6\xc3\x17\x192\xc0>\xc0\xa8\x08\xab62\xc0\xed\x04\xdbQ\x1462\xc0\x9c>2w\x1862\xc0\xbfk\xb0B\xbb62\xc0I\xf7\x1e MP3\xc0\xa6<\xc1\x94\xa8C2\xc0\x0f\x04\x9d\x81\x9c\xb5\x11\xc0\x8e+\x17)\xa6I0\xc0\xa8\x1b\xe2\xa5\x04H2\xc0m\x05\xcd\n,\xa6.\xc0(i$\xb4\x01P2\xc0\\\x9en\xfd\'m3\xc0\xa3\xf4\xb9&\xc1\xef2\xc0(\xb6\xc0\x8f\x9e\xf22\xc0\xef\x8a\xc9c\xa7[2\xc0l1y\x80\xe810\xc0\x1e\xf7\xc8\x86\xf191\xc0\xa4L\x1a7!B0\xc0\xd2\n\xf1\xadL^1\xc0\xc48u\xdc\xab\x1c3\xc0\x03\xd1_\xb4\x18t0\xc0\x01w1\xcf~]2\xc0\xd52\xbaG\xde\x081\xc0(Z\x90m\x7f]2\xc0\\\'\x89A\x08f2\xc0t\xd2\xd3\xc9\x83\x893\xc0\x8e\x12\xdej\x80\xdc2\xc0v\xd8\xb3:\x0e$3\xc0\x9b\xbad\x12\xfdb2\xc0\x1a\t\xad\xf7\xce\x02\'\xc0A\xce1q\x98\x822\xc0\xe8K\\Z\x95\xef/\xc0x\xdf\xa1\x9e\x1b\x0f3\xc0\x03\xbaTT\xac\x882\xc05\x95\xf8\x99\x7f\'!\xc0\x82\xec\xe7\xe9w\t!\xc0\xaa\xd7\xf4\x96\nv1\xc07Q\xaff\x1cl1\xc0\xb1\xec\x1b\x07\xe2v+\xc0\xb2\n\xd7\x0e\xcc[%\xc0@Z\xab\xf2\xe8\xd1*\xc0\xec\xe0[Q\x9c\xa4-\xc0\xb4\x19\x81\x80\xc7)3\xc0\xc4\x01q\xf2\n\xec/\xc0^\x1e\xb1t{k2\xc0D9\xe0\xc6\x9d\xee-\xc0\x99\x92xe\xd3>0\xc0"\xad:\xde?\xf7-\xc0\xfa^\xde\xa9E 0\xc0\xd3\x0f\xb6*s\x160\xc0sH\x17\xaf*\xec-\xc0Iy\xee\x17\xd9{.\xc0\xb6.\xa5T\xa2\x163\xc0`\x16h3\xfdB2\xc0\xa5h\xef\x93\xf7\x183\xc0$t\xfc\xb1\x85\x8c/\xc0\x08\x1e\xaf\xf4\x98#3\xc0L\xe7\xf4\xd9\xb9d1\xc0%h\x97\xae\xa2K3\xc0K\n&\t\x81\xc22\xc0\x1c\x04S\xb3\xd2c.\xc0\xd5\xbc\xa6\x15P\xc0.\xc0+\x18\xff+,&3\xc07\xb4fP\xaa\x1a3\xc0\xb9\xf4b4[\t3\xc0\x05\xfd\x83+,\xe1-\xc0\xd6\x9e\xc2\xb1a#3\xc0*\tb\xeeY\xdf-\xc0^\xe8\x92\xa3}\xef2\xc0\xdd~\xda\xa1\xe3\x083\xc0F\x8f\xf0\xf34\xfc2\xc0c3\xfc\x93\xf1e3\xc0\x7f+z=4\x073\xc0\x1bK\xd4\x07\x8e#3\xc0\x95$\xa4|\xcc\xf42\xc0y\x1a\xee\xd7Q\x0f.\xc0\xef0[Zv$.\xc0:\x88\xc7\x91\xe2\xee2\xc0hx\xde\xe7\xc5:3\xc0\x9d\xb9\x14\x80\xbd\xf72\xc0\x8a~\x1e\x00\r\x13.\xc0<[~-\xf1g1\xc0}:\xf9XZ\xf8-\xc0\x85\x98l\xb9\x15\x0c3\xc0\x1f\xb1:v\x12\xde2\xc0\xee\x0cd\n\x1b\x013\xc0\xf0\xf6\xddV\x17\xcd2\xc0\xde\xad\xbc\xd1\xd2,3\xc0\xd6\xfa\x8f\xef\xe7 3\xc0\xe5\x90L\xdc,92\xc0\xb2i2\x8c&\x013\xc0\xed\xaa1\xedY,3\xc0O\xae\xa3q\xa863\xc0\xd8\xe5\xca\x1f9-3\xc0X\xe7\x19\xf9#\xcd2\xc0\xf7\xb7\xca\xd2\x04\x073\xc0u)\x0c\x18\xb5\xaf2\xc0/$\'\xf9\xa2\xfc2\xc0\x9c\xe9_\x9a~\xcf2\xc0\xcb\x7f\xffA\x9cw.\xc0\x15\xdc-\x1c\xdc\x1e3\xc0\xd8\xe5\x04\xee\x8c\x843\xc0\xfdr\xdcen\x873\xc0D\xbf\x97\x1d^)3\xc0\x00\xf8\xf9\x00?\xf92\xc0\xeb|\xa2W\xda\xee2\xc0\x9f\xde{\xc8\xfb\x06.\xc0\xc3\xf0f7\xa0&3\xc0\xc9i\xc9-z91\xc0\xe9\xa6\x90\xdc<\xf12\xc0\x90d\x1d\x16\x93\xe82\xc0\'\x90\x8d\x82\xac\xc42\xc0\x1b\xac/V2\xc12\xc0$\xcd\xe1\xe8\xe5\x872\xc0=Bd\xe4\xcf\xc12\xc0\xfde]\x8f\xbdg/\xc0\xb4^|\x84B\xfe2\xc0A\xb2r\x97\xbe=3\xc0-\xceP\xa3\xbe\xb92\xc0w\x8b\xa7\xd1\xd0\xcf2\xc0\x1b\xb7\xa9%\xe4\xcb1\xc0\xef1\xc7(y\xd42\xc0M+rb\x9d\xb82\xc0\xd8\xb7\xf7\xddz\x812\xc0\xd7Y\xe9\x0bg\xda2\xc0l\x16\xfcL\rD3\xc0z\x8fH\x0e\x91c2\xc0*\xa1F\x8f\x93]2\xc0\x87\xb9\x06\xfc\x16x2\xc0$\x1f3\xe8\xed\xdd2\xc0"D\xd10\xe543\xc0p+\xb4?%\xeb1\xc0\xc38\xa7~\x11\xea2\xc0\xe16\x98F\xa4\xc91\xc0\xc1],5H$3\xc0\x81\x9bXd\x13\xf32\xc0U\xcc\xde\x9b\xd2\xca2\xc07w\xf9\xa5\xbf\xe92\xc09m\'\'\xbc\xa51\xc0\xc7F\x17\xbf\xce\xe22\xc0\xff\x11\t\x91\x87\n3\xc0\xed\xefZ*u\xbb2\xc0|5v\xb6J\x0e3\xc0\xfb\x01U,\xd7.3\xc0s\x16u\xae\xde@3\xc0~%\xc3\x88l23\xc0\xbb\xff\x92\x91\xc7-3\xc0\x07\x8eH\xb4g\t3\xc0\xedq \xfdS*3\xc0lF\x0f2\xcfg2\xc0\n\xc9B\xb6\x95\x133\xc0M\xedb\xa5:\xb42\xc0lX%\xc4\xc1\x163\xc0*\xdd\x97l\x0et.\xc0\xd6i\xae\x1eJ\x103\xc0u\xef0c\xf8\x103\xc0\xe8\xfb\xda\xe0LO0\xc0\xf7\x03\xe0Z\x8f?.\xc0\xc8\x96<sju0\xc0\xc4\xb6j\x92\x81\x18/\xc0\x11\xf3\x98{8\x163\xc0\xb2WmS\xe0\x9e2\xc0\xe6z\xf2\xeef\xd5-\xc0\xd8h[\xef\x1cc-\xc0~G\xe7\x9a\x9d\xd52\xc0\xa0\r\x88\xf4\x89\xd91\xc05\xef7b\xa1\x8c1\xc0\x8f\x08\xb4\x195a3\xc0\xf6\xb9p\x83/\xe20\xc0\xff\xd9z\xd1\x00\x951\xc0\xda\xe4\x81Y\x9e\xca-\xc03$Au\xfa\x8a-\xc0`\x95\x99\xc7\xe3<3\xc0\xf4M>\xbd\x82`3\xc0b\xc0\xfb\x89\x1a\xb9/\xc0\xc6b\xa6\x9b\xd1E0\xc0\xb2\xe6}\xcb\x02@!\xc0s\x94V\xc0+\xf42\xc0;\x82lz\xf8\x0b2\xc0\x15r(\x15\x00\x030\xc0\x95\x06\xbf\xaf\xacn1\xc03\xca\xfbkL\xe21\xc0\x80{\r`\xcc\x8b2\xc0\x16\xf7/\xc4\xf7\x803\xc0vc\xd3\x9d\x9d\xef2\xc0\xbd\x86i\x92\xa8\xe41\xc0\x91\x1a\x8f\xef\x00\'2\xc08\x04\x81\xc9\x9eR2\xc0W\xf9\x93\x97\xa0Q.\xc0Cz\xf1\xbd\t\xa3-\xc0L\xde$_\xcd\x8f.\xc0\x8f\xb0Pde9.\xc0\xbf\x19_>D\xa1&\xc0#\x95:A\x9at/\xc0\xfba\xa6\xec\xb8\x9e0\xc0=\x9b \xd1TQ2\xc0\xc8Km\xcc\xd0$2\xc0\x15)\x82&\xe1\x142\xc0$G\x90\x1eo\xc33\xc0b\xfeu\xa0-\r1\xc0\x17tQ\xda\xa0\x1c2\xc0\xf0F\x93<\x9c\xa01\xc0.\x04}7\x87\xfe2\xc0\x87\xe0\xc3\x1e\xd6\xe42\xc0\x19\xee\x90(\xf3\xe61\xc0\xfek\x7f\x05\xb1\t-\xc0~\xfb&\x08Z\x822\xc0Q\x1b\xf1\x92\xde\x073\xc0\x9a\xfa\x06\x06|\xf22\xc0\x1a(\xb8\xd1\xd6\xfa2\xc0\xe80\xbd\x9c`\xee2\xc0\xc2L\x92\x1c\xa2\x063\xc0\x18Z(\xf5i"3\xc0_!\xf9\xc5\x7f\xf02\xc0\xdb\xf3d\xefL\xf32\xc0\xc1h\nw\x95\x023\xc0\x92\xed\\J\xc493\xc0/\xb5\x97\x04\xf5\xe62\xc0\xec\x94\x11:L13\xc0\xae\x0fi\xb6\x94\xfe2\xc0.T\xcd\x1e\xb6\xb32\xc0s"\xdd\\j\xb42\xc0\x93[\xcaA\xe463\xc0\xd3\xdd\x88#;\xe41\xc0e\xbaG\x96\x9e\x053\xc0\xcbw\xee\xbd~\xcf2\xc0\x1f\xcbUf>)3\xc0\xbe\x7f\xa6zC\xf92\xc0#\xb5\x94\xe3\xc9#3\xc04\xf3\xa3V\xa0&3\xc0\xd1\x11\xdb\xa7T\xd92\xc0aZc\xf2\x02\xf12\xc0w\xf4iy\x90\xc42\xc0Xr\xd5$d\xc02\xc0\xbe\xfaro\xc1\xd42\xc0?\x16HT\xa2\xb22\xc0\xd7\x891\x9ed\xd12\xc0\xea\xa1)\x01\xd5\xe91\xc0]\xb9\xe4k\xd0\xda1\xc0\x08\xf9\xb2Nb\xf22\xc0\x8as7=\xe6\x083\xc0\xe5\xb0\xb4\xb1\x9b#3\xc0(\x0c\xb8\xdb\xe2\xbb1\xc0\xdc\x19\x98\xda\xae#3\xc0aD7\xd6\xb2\x133\xc0\x1a\x88\xd1\xbb:\xb42\xc0\xe8\xa4[vK\xe01\xc0\x04*\xb4\x11s\x173\xc0g\xfcjH\t#3\xc0\x97\xc23\x978\xc32\xc0\x19\x15/\x1cz\xe92\xc0\x1e)\xdb\xbc\xf5$3\xc0\xcao\x13\xf4\xf733\xc0\x06\xf9\x83\xa6\xa2\xe61\xc0\x11\xce=\xda\xcd#.\xc0\xa0\xf3\xce\xa7\xda\xcc/\xc0\x1fV\x01\xdbG\xdf/\xc0\xfcY\x12=\xf5\xcd1\xc0~\x11\x96\x02\xa3\xf91\xc0\x99\xea\x19\xf1\xfc\xde-\xc0\x95\x7f\x11H\xfb\x863\xc0\x15\xad\xc8l,\xe1-\xc0+\xbc\xd9\xbdu<3\xc0e\xe5\x99g@\x0e.\xc0aS\x92\xb4j(/\xc0\x0bmG\xc5t\xf01\xc0\xdc\\v\xd3\xbe\x8f/\xc0\x06wV`\xbd\xde1\xc0\xa43\xe2b\xb0\x112\xc0\xbc"^\xcf}\x0c2\xc0C\x06\xd90\xd6\xc63\xc0\xafA\xe8\x04\xd2\x1a2\xc0\xfb\x06\x7f<\xb1\x832\xc0\x0c\xa9s2J\xad0\xc0\x815\xbfL\xc4)2\xc0\xedd\xc7\xa7\xf2\x8d2\xc0\x9e\x84\xee\xca?.2\xc0@\xa6V\xbd@\xf8*\xc0\xd2\xcc\x16j\xb9\x1b2\xc0>\x04b\x07\xc7\x182\xc0\xf5\x86R\r\xfc 2\xc0\x88\xec\xce3\xf6\x122\xc0\n\x80\xe1t\xcc`2\xc0\xc7\xdd\xf3\xe4dB2\xc0\xff\xa1\xe3\x917\x152\xc0\xa5\xa7\xca\xcc\xf8\x182\xc0sj?\xab\xef/2\xc0\xa3\x1cw#\xe9e2\xc0\x9a\xd2fA\x16\'2\xc0D6"\xcb!]2\xc0\xa9\x14\xcd6&$2\xc0\xef4\xae\xf8 ]2\xc0\xb1\xe4\xa9\xfcqS-\xc0\xb0H\x15\x12t42\xc0\x10z"\x87\x1es2\xc0U2q\xd5\xce91\xc0\xba\x1cD\xb7vG1\xc0\xf3\xbb\xa3\x8a\xebB1\xc0\xa4\xa5\xb6_\x8d\x19.\xc0\x06\xc3\x88\x12\xc9-2\xc0\xd2G\xdf\n\xf7W2\xc0-\xfe@\xcf\x0eo1\xc0P\x97\x97zd!3\xc0S\rK\xd4%\x1f2\xc0E\xc2\xf5p\xa9\xdb2\xc0\xe7\x8b\\\x93\xa7\xfc2\xc0\x0c<\xaf5\x13/3\xc0\xdd\x97\xf7{\x84\x892\xc0\x88I\x1av\xd5\x991\xc0\xa8\x13\xeb\xddk\x033\xc0\x99\xa5ZnJ\xe11\xc0\xed\xa7M7\xc1\xb62\xc0T\xeaRc\xd9\xd81\xc0\\\xec\x14w\x86\xdc2\xc0\'&U\x1cH\xc91\xc0\xaci\xe3\x90z\xca2\xc0liM\xd3F\xe61\xc0\x91\xdb\x0f\x13\xb1=0\xc0\x84\xcb\xe7\x0c\n\t3\xc0\xd5\xc48\x93\xc2\x823\xc0.\x0f\x8cv\x88\xed/\xc0t\xe4\x1b\xba\xee\x1b2\xc0N+<aJ\xea1\xc0XBx,[!!\xc0\xd4\xc2\x16\xd3\x03\xf9-\xc0\xf5\xa7\x84\xb4Jk3\xc0\xef:jM\n\x181\xc05\xa8\xe5\xde\xdb\xad1\xc0/fu\xe5\xc2$2\xc0#\x85\x8c}\x1bv3\xc0e\xb4\xdd\x1d\xd0\xf4-\xc0rY\x95\xa3\xfb\xe5-\xc0\x9b\x8b\xd9\xf3*\xec-\xc0\xce\xd5\x1f\n\x00\x89+\xc0\xdd\x95n\xa2\x89\x960\xc0\xf8\x80\\T\xf980\xc0cJ\xe6+QR0\xc0-\xaa\xc3v\xddI2\xc0\xf1\x84\x80&"\xa5-\xc0\x90\x8d\xc6\xba\xe7\xe00\xc0]\xa4\xcbt)?0\xc0\xed\xe8\x17|\xfb\xa21\xc0b\xc4\x05\x93p\xff1\xc0\xb0\x94S\x05\xc4\xfe0\xc0\xb7\xb7\x18\xddx62\xc0\x90\xf7\xb6\xdd\xb9\t2\xc0u!\xb1(\x89h/\xc0\xb6u=\xa1\x163.\xc0\xccmK>\x0c\xdb"\xc0\xf4r\xa2\xd0\xff<-\xc06\xe4R\x89u\x843\xc0\x98DB\xb0x\xf82\xc0\x14c1\x12\xd5M/\xc0\xa2\x8f\xf5\xa7%\xee-\xc0\xb5G\xda\x84\x7fb/\xc0\x96{\xfc\x8aI83\xc0N.\xf7\x88\x0c0-\xc0\xb6\x07?=\x8222\xc0\xe2\xf7\xe5k\xdd\x072\xc0\xfe\x8e\xadR\xfcy.\xc0\xf6\xa7\xc5h\xce^.\xc0\xae\x8cD\x9fC\xed-\xc07\x066\x19\xef_.\xc0\xe5\rqq\x16b0\xc0\xdb\x0e\x18\x81\xbbA2\xc0\xc6\\n\x91\xa1O0\xc0\x81\x13\x84\x7f\x07\xc6*\xc0=}\x98\x007\xec2\xc0\x18KV"\x8f[3\xc0a\xd3\xa0\xfc\\\xba-\xc0]\x18\xf18\x17g3\xc0+\x15j}\x92\x102\xc0\xb5\xcf\xa3\xbd\xc7\x1f3\xc0-\xcc\x18\xda\x1f\xc81\xc0Fr\xc0\xde\x95\xf72\xc0f%\xc9\x89\xb9\xcd2\xc0\xcb3\xdf\x96\xd2\xb82\xc0\x87\xc5\xac6P\xd32\xc0\x9c\xac\xee\t\'\x1a3\xc0]@\xcd/Q#0\xc0\x88-\xa9s7\x0c\x1e\xc0\x03-\x9eb\x84\xb31\xc0a\x90\xea\x8b\x13.3\xc0\xeb\xef\xfe\xecp_.\xc0\xa8\x1e\x8a\xad\n\x1c0\xc0\x00\xa9\xe8\xc9\x8c33\xc0\xd9\xc0\\&Y\xd62\xc0\x91B\xe4\xa2\xe2\x85.\xc03h@\x88nZ0\xc04(\x90,F,0\xc0\xd1\xdbWS\xa7\x132\xc0e)\xb4s\xc5\t0\xc0\xc3\xcc$\x04/?3\xc09l\x9d4\xce\xb01\xc0\x1cP8\xeek\t!\xc0\x16\xbd2g\x96 3\xc0\xee\x82\xaf\xf3";+\xc0]x\xa5\x90\x86f2\xc0\xf75FG\xf3\xdc/\xc0\nu\x83\xcb\x9e\xe32\xc0\x11se\x07u{.\xc0/\xe4!Q\xfd.0\xc0i\x00\xad_ED0\xc0?8rh<\x8d/\xc0\xca\x15W\\\xd5\x812\xc0pX\xdf\n\x04\x8b2\xc0\xfb\xd6\xb2\xb2o\xa23\xc06k\xf8\xba\x05H-\xc0H\xb2H\xf7\xb8.0\xc0\xcc\x8btX\xfb\x813\xc0&O\x0ez\x80\xa3.\xc0\x84\x80U\xe9!&2\xc0\x12*~\xe9j<.\xc0\xdc\\\xe6\x99?12\xc0\xa5\xe3\xae\xf4O\x0e3\xc0\xfb\xe8\x16|\x1d\x94-\xc0\x87^"\xcb\xe3N0\xc0y\xd1\x86\xc9b\x15/\xc0R\xe0\x90\xaa)\xdc2\xc0\xbc\x02\x10^m.2\xc0\x99\x1c_?\xa3_3\xc0d\xc8\xee\xc2\xb5l,\xc02\xae\xd8\x0f\xc6\xa7-\xc0\xb9(\x06\xbae\x08\x0e\xc0\xbd\xa9\xcc\xf9{\xea1\xc0G;\xbbl\x185+\xc0N\x8a\xa7\xd4\x7f"3\xc0\xbc\xd4O\'\xd0\xad1\xc0NLMV\xa3\xe32\xc0\xa2^\xc3\x04\x06t2\xc0\xe9\xaa\xef\x0b\x8f\x013\xc0\x1a\xb1\x1f\xc6@\x1e3\xc0If\x8c^\xa6\x08+\xc0\xfe\x87\xb4B\xf2:.\xc0H\xe5D\x89\xc6S-\xc0N\x0c\x87\xe5\x14j3\xc0oCW$&!1\xc0kh\x94\\\xafl0\xc0\xf0\x8bs\xe2\xa2\xb71\xc0\x9e\xff\xdc\xa8\xec72\xc0\x88u\x1c\xbfXN.\xc0Z\xd9\x8cz\xdfX%\xc0g\x7f\x1d\xa6\x88\xeb-\xc0\x8c\x1f\xad5| 0\xc0\x0b\x97T\x00\xb4R0\xc0\x8c@1cWA1\xc0\xaa\x0ex\xfb\xeb\x122\xc0\xb4\xb6\x85p@,.\xc0ig\xec(\x8c}0\xc0\r\x92\x92\xb6\xa2\xb6/\xc0\xa3\x8b\xd9\xe0\xed\x8a2\xc0W4\xd0\xfeJ\x8e2\xc0\x0c}\xcbq"\x143\xc0<\x83>|\xfdI2\xc0\x8a{\xc02k\x062\xc0\xb2\xc6=E9\x190\xc0\xe4\xcd\xc1wTG2\xc0\x17\\\r@:?0\xc0\xc1I]\x1a\xe3\x083\xc0\xe3\x85\x98\x06\xe4\xe82\xc0Q-\x1d\xd9\x9e\xe32\xc0\x01\x93\xeb\x03\xc7\xc92\xc0\x8f\xc8|6\xad\xd42\xc0Bj\xaag\x80\x163\xc0g\xa3]\xaf\xd1\xed2\xc0\xa5\xeb\xe7}l\xd02\xc0\xa0\x0ciEI00\xc0\xd3\x93\xbb\x83\xd5C1\xc0>\xf6\xd9^}_2\xc06\'7U?\xb72\xc0[\x0f[\xbf>\xda/\xc0\xc8\x99\xc3}D\xdb2\xc0I\x1d\x01d\xc3\xe92\xc0\xe1MY\xeb\x161+\xc0\x0fm\xe8k\xa0\xa01\xc0\xd4v\xce\xf9w\xb41\xc0.L~8\x82\x062\xc0\xc8d\xbb\xe7J^2\xc0\n\xe7\xbf>V\xd71\xc0@\x0e\x07\x0b\xa3\xd32\xc0\xe5\x98\x88\xa4\x88=2\xc0\x07\x1a\xab\xdcB\xd02\xc0\rL:\x90\xf6\x192\xc0V\xe1\xd5P\x07\xcb1\xc0@\xb9\xe5\xf2\xfe\xb72\xc0\x9f\x1b\xea\xb3\xc4\xf62\xc0Es\xa9WSB1\xc0\xad\x1f\x11\x1ba\xca2\xc0\x08\xe4\x82\x90\xbb\xfb2\xc0\xad\x99XEd\x961\xc0\xd8\xd9=]_\xc40\xc0\x7fu@\xc6H\xc02\xc0\x8f\xba&\x04\xc2\xc22\xc0\x8c\xfe\x8fe.\xee2\xc0\xbbx\xc9\xfb\x89\x822\xc0(\xd6\xf2\x85\x9b\n.\xc0o\x96\x0c(\xf1\xee2\xc0\xe0\xfe\xcc\x13\x1f\xfb1\xc0\x1d3]f\x88\xd72\xc0\x9a\x19e\x17y\x882\xc0\xe0\xcdfa:\xfc2\xc0I=\xd0\x1f\x08\xf82\xc0\xf7\x08"\xbf\xe7\x113\xc0s\xe5\xfb,\xe8Y2\xc0\xc7\xac\xa7\xbaI)3\xc0\n?\xb2\xfa\x0e12\xc0I\x11\xfek\x15\xe71\xc0 v\xbe\xf1\xda\x1b3\xc0\tc\xa0K-\x1b3\xc0\xbf\xe4\x1e\xf0i\xcd2\xc0^\x85\x14\x03\xe7\xe32\xc0\x00\xe3*\xc0\xcc\xc7/\xc0g\xbf\r\x9b\x8b\x033\xc0Ik\x8d\x90\xaa\xdf\x1e\xc0\xe5\x08\xe9\xb1*\xce-\xc0\xaaR\xbb%\xf2\xe31\xc0\xf1\xef\x92\xf4\xa8\xe5-\xc0\x8ep\x8e\x94:-3\xc0\xa7\\\x9b\x1b\xa9\xf92\xc0C\xb7\xc2\x8eW\xcd2\xc0J\x03\xf37J\xfa2\xc0\x01(\x03\x86\xbd\xb22\xc0\xb2\x98B\xec%23\xc0\x7f>18\xb6v.\xc041\xbd\xd2\xa9\xd81\xc0_ dU\x85\xc61\xc0\xe6`\xb2\xb4@\xe62\xc0@4KY(90\xc0\xd4M\x9bd=*0\xc0\xb3K\x8dr\x02\xcb-\xc0~\xeer\x9b\xc2*2\xc0\xc2\x12\xaf\x1c\xee\xd32\xc0@\x0b.|\x9e\x8f-\xc0x\xc8\xef\xc4\xb2\xc5.\xc0\xae\x91\tO\\\xe61\xc0m\x1d,~aT.\xc0t\x92\xbcM\xd880\xc0\tv8\xe9\xe6,0\xc0\xea\x12\xc1\xcba\x1e!\xc0E\xa8\xe6\x96`@.\xc0\x01|\xb3\xad\xd4\xa6-\xc0\xb5\\\xd2y\xd5\xd82\xc0\x90\xa8"\x12\xd5\xeb-\xc0jW\xd9\xaa?\xf42\xc0@:bk\x0b\xc3-\xc0[\xae\xac%b\xcf-\xc0\r\xaa\x84"\xa0\xe41\xc0\x9e\x91J\xc50\x172\xc0\xddK%O\x9b#2\xc025\xbc/\xe7\xeb2\xc0\xfa\x7f\xd5{T\x073\xc0\xbdq\x0b\x0f\x07\xac2\xc0y2*EH\xdb2\xc0\x8b\xd7\x92X-\xf92\xc0\xfe\xb2S\xda\xe4\xe21\xc0\xed6\xee\xb2rd2\xc0r\xe2\x11i\xd0\x192\xc0dv\x91\x0e\x00N.\xc0\xec\x0c\xa5Q\xbf\\.\xc0\xe4\x81H\xfdR\xf32\xc0\x18-\xee\x97\x07\xe21\xc0\xdb\x806/2\x073\xc0\xe8\xbbwg\xf5\x163\xc0\xc8\xbf\x9e\x98R91\xc0\xe3\x06\x00\x0b\x08\xcb-\xc0U\x14\x8f"\x91m!\xc0\xd6\x7f\x1d\'\xca\xe61\xc0Z\xd2v\xe9>,!\xc0b\x04\x1af\xd00.\xc0\xac\xcf2\xc6\xba\xe9-\xc0\x99U~[\x90\x1a2\xc0\xa3Y\xa5\xcf\xc4n1\xc0\x0b\xf2t\xc8\xa1$/\xc0\x0c\xfcp\xf1\xbe\xcc1\xc0\x84\xb0\xbb\x8c\x1f\x1e3\xc0s\xb4\xa8\x9e\xdb\xf62\xc0\xa5\x07J.N\x15.\xc0\xa7\x8f<\x97%#/\xc0\xa2\xd9\xfa{\xbe\xe00\xc0\xf7\x89QdZ\x9e.\xc0\xa0;\xab\xd0\xda\r.\xc0 +!\xe8\xab(.\xc07\x8c\x8f\xab\xb0`.\xc0\xb3\xea\xb5&\xd0\x8d0\xc0R\xb3\x8b\xdd.\xdf-\xc0\xce\x14\x1f\xaaO,2\xc0)\xe8^\x0bK\xf71\xc0\x06\xc0\xb4@\xad\x053\xc0\xee\x8e\x10\xcd\x8f\xdc-\xc0P\x05,\xceu\x98+\xc0\xa7U\x84\x95\x9b)2\xc0\x8d\xd4(L1_2\xc0\xc4\x16\xe5KC\x012\xc0\xb6 \xf6&\xafB2\xc0Q^\x9b_U%.\xc0*k\xce\xf7\xe9\x910\xc0L\x1b\xfcyi\xf9-\xc0\x95\x00%dr,.\xc0\xbf\x0b\x0e#\x7f\x9c.\xc0~E\xf8i1\xa1.\xc0\t\xb3\xb4>\xf5h.\xc0\xbc\xb1XSQ\x81.\xc0\xfef\x10\n\xda\x0e3\xc0\x00\xd9j9T#3\xc0\xcfN\xcf\xbdX\x122\xc05?\xce\x97y\x192\xc0\x95}\xce\xc9\x9f+3\xc0\x1b\xb20\x1dE\x7f3\xc0H\xf1n\xbcm:3\xc0\x1f\xcfIm\x80\x7f2\xc0&\xb2(\x8eiM3\xc0~\xedZg\xeb\x0e1\xc0\x90\xf5\xce\xd1(\xd81\xc0\x84\xea\xf9\r \x103\xc0\xfa\xbb\x8bp@&-\xc0\xdbC\x01p\xc7:3\xc0\xd0\xfcgK\x0e#3\xc0\'\x8fJ\xc8^\x823\xc07\x0f\x03\xb0\xf5|2\xc0\x92\xf0o\xfc\x9b\xf01\xc0\xf6\x9c\x97\x83\xff\n2\xc0\x8a~\xe4\x1c\t\x163\xc0<\n\x9f\r"e1\xc0o|\x82jb93\xc0z\xa9\x0eW#\x171\xc0\xf9\xf6\xe4\xceG|1\xc0\x92\xf4\rD\xd4\x142\xc0\xf7\xa8Y\xc7\x99=3\xc0N\x04X\x87\xd163\xc0\x89\x8d\xf9\xf5_\x153\xc0\xc3H\x8c?\xef53\xc0\xa4?\xfc\x07tI-\xc0\xaa\xd2\x0fb\xf9\xdd1\xc0a.\t\x1cW%3\xc0\x8d_\xd3\x831\x12$\xc0-7\xd2\x95\xe8C0\xc0\x82\xd2=\xf0g23\xc0\xf4$G\x8a\xd6#1\xc0\xa9\xda\xa8\xdf\'\x0e2\xc0\x90\xfb\xe2\nOo1\xc0\x91"\xbd\x88J1-\xc0:\x8c\x11YW\xb62\xc0Yjh@\x7fl1\xc0\xee\xe6Z\x11/?3\xc0\xa7\xa9\xf2\x0e\xe9\xfd2\xc0\xf0\x9a~\xad\xf8\xfc \xc0\xf9G\xce\xa0\x9d!3\xc0v,\x13\xc4K[3\xc0|?J\xfd\x8f*0\xc0~\xcf|\x9f\xb0i3\xc0\xafN\xadf"\xd61\xc0\xb6\xb0\xaf\xf1\x98X.\xc0>GE\xb7\x04\xb6-\xc0\xae\x8c!\xcfCd2\xc0\xff\xc48\xe0\xd4$3\xc0!\xf0\xaar\xd3@.\xc0\xd0k\x8fX\xe9/2\xc0r;P\x06\x89T/\xc0|\x9b\x18\xd3\xac\x130\xc0\x16\x92m\xb4]\x92+\xc0\xefV+%~9-\xc0I\x16\xcd\xd2Ub0\xc0\x05P\xbbn \xd92\xc05\xfa/\xfe]\x883\xc0\xdavN<\x9d\x833\xc0\xef\x10j\x80\xff&.\xc0\x98\xb7\xcf1\x84k0\xc0^i\xbd\xb6\x9a\xdb2\xc0\xb7=\xd8\x8dSE-\xc0\x9e\xf8\x012\xf7\x9e-\xc0\xeb\xf8\xb5k\xd4%0\xc0\x85\xd5\xffI\xee\x0e/\xc0\xd0\xe3\xc3y\x85\x84\'\xc0MA\x0bG$\xb91\xc0\xee\xa5|\xbbl\x142\xc0'
p16
tp17
bg3
(g4
(I0
tp18
g6
tp19
Rp20
(I1
(I1887
tp21
g13
I00
S'\xd7\xf3\x9d[\x8f\xb4S@{\x93g\x8at{S@b\x93K\xb3\xfc~S@\x03\xa6O5\xe2\x7fS@\xa2\xba\x02\xfb\xda\x7fS@\x18\x17\x83\xed\x9d\xb0S@\'\x84\xe8\xc8\xb0\xbcS@\x06\x1c\x7f*\xfc\xa6S@\xca\xf1g\xec\xbe\x88S@%\xc1@\x9a\xd2\xb0S@\xc0\xff"#\x97\xb0S@9L\xe4\x18\x11\xc2S@[\t\xc2w\xaa}S@\x87\x8a.6\x1d\xa6S@o#\xb0\xbd\xe3\xafS@\xb6\x00\xb0\xd5s\x18T@\xc3\x8d\x80V+\xc2S@8\x90\xbe\r\x92\xa1S@\r\x11K\xed\xcarS@\xb9\x14\xe3\x1f\xc8\x81S@\x9fz\x1d\x14\x98oS@\x80\xa5\x12\xc8\xfbnS@\xf18\xf87\x85{S@5\\\xafD\xcarS@\xc0\xda\xfc\t\x10\xb0S@<R\xc1\xa4\x13\xb0S@A\xebY\x9f}\x83S@\xa2\x96\xd9\xaaY\x11T@h\x93\xabW\x84}S@\xe6\x86\xf2\xce\x07~S@\xb3\xe4\x18\xc4\x92\x90S@\xc3"\x8f\xfe%\xe0S@\x00\xfcb\xcd\xbc\xb4S@\xe7\xd7oak\xb6S@\xe3\xbe\xc2Q\x07\xe0S@\x1a@!j\xb5\xafS@\xad\xaf\xbd\xb3\xca|S@\xc9S_\x8e\xacsS@^r\xa6\x8a\xca\x90S@[M\xa7\xe9\xbf\x90S@\xe7\x15lW\xa3{S@\ti"gb\xc2S@\xf4\xf9\x05\x02\xa6\xafS@*\xcegK8sS@\tf\xe78\xa6\x7fS@\x1f\xdb\xb2\xaa\xe2zS@\xf3\xbcP\xac\x13hS@\x88f\x10\x9c+\xa8S@\x19\x8a\x8b\xc1$\x89S@\xde\x16C\xc2m\xa8S@&\xcc\xd1\x83tzS@\x02\xc9T\x89\xa4~S@I]d\x05\x9b\x81S@\xbe\x86\xed%\x19\xb6S@\x84\xd7\xcb\xe5\x82\xb8S@\x0c\xb9/|\xe0\xaeS@\xe5\x19\xea\xae&sS@\xe1\xe0\x82\xf3\xdfxS@\x08%Z\xb01\x82S@\xa2\xdc\xde\x02\x92\xb1S@\xde\'\xb4\x8b\x8a\xb1S@\xb8I#\xe4\x1d\xf5S@\xef\x9a\xaf.}}S@s\xb6>\x122\xceS@+\x14z\xc7\xa9tS@\xd8 \x04\xa6\xea\x86S@\xf6\x84\xc4{\x91~S@\xa4aq\xf8\x06\x1dT@\xb6\xae\x04\xe5V{S@\x0c\xbe\x94\x18*qS@\xd9\xb5l\xb7!xS@\x9f@\xa6\x05\xc0"T@\xee=\xed\xb3\xe4\xb5S@5i#\x9e\xb7\xa0S@N\x1bU[V\x7fS@\xc0u\x0b\xaes\xaeS@\xaf\xdd\xc4\xed\x19zS@\xe1\xf5\xace\x0f\x84S@6\xb3$l\xe5kS@\xa4\xcd\xb6\x97\xa1\xb5S@K\x95\x05\xbbRzS@\xe7\xa2+\xbe\x99{S@<;{\xee\xb4\xbeS@&\xe1U\xa2:\xa0S@QIp\xc7\xc6\x81S@e\xb1\xc8\xf6^MS@7\x07<\x04\x97\xbeS@;\xd4\xf61\xac\xb1S@g\xef\xaf>u\xc1S@\xb9\x83Fv\x15\xb1S@\x9a\x0f\x03\xdd\x9f\x98S@\xe5=\x08\x03{aS@nr\x04\x19\x08mS@\xd9G\x8e\xb4\x10\x7fS@2V[nN}S@0V\xacyH\xbeS@\xbb\xf2R\x86\xc8\x19T@\x9dL\x91\xd6&~S@"]u\xbc&\x84S@@\xc7\xb5M/\xcaS@\x13\xeb{\xeb\xdc\xbeS@+V\xce\x126\x8cS@\x1d\xf3\xb7\x97\x8f\xa2S@D\x15Xvb}S@\xebJ\xc1\x0e\'\x7fS@W\xea\x00{\xd9sS@l\xe4\xd5`\xa5\xadS@\xe9\xf8\x1bks\x80S@W\xac\x93\t6*T@\xa4(\x90\x08\x0b~S@\xf6\xc43\xc5B~S@caP\x15XuS@\x93\x84L\xa0g\x96S@\xe5\xb9\xd0\xe8\xef\xa4S@\x0c\x95\x82za\x98S@<\x8d\xd9\xa0e\xadS@X\xec\x0f\x10\x13\x84S@\xa4.AhGxS@\xb8V\x80\xb4FqS@\x87\xe7\xcb\x8d\xd8\xcaS@&\xd7\x9c\xabs{S@o1\xb4\x80\xee{S@\x0ck\xd6\x05*}S@\xf4w\xd8m\xf4\x7fS@H\xfc/\xcbP\xdbS@\xf7)\xb7\xfa\x90\xbdS@\x91|\xa6\xaaA\x7fS@\xac6\xbaS\xc5|S@\x9f\x92V\xfb\x8b}S@F\x9a\xa9\xef\xfc\x80S@\xa8\xc0\x9f\x91\xb9\xa3S@\r\'\x96\xf3\x8c\x1fT@\x04Ele\'\xa6S@_\x8c\x14\xe5 \x86S@S\x02\xd3\xec\xde\xacS@X\x8d\xb9\x13\xed\x8bS@\xdd4\x07\x8f\xf7\x16T@\x17N\x0f\xb6\xd0{S@\xa1}z\xbf\xb3\xaaS@\xd0\xf0\x7f\x15V!T@SR6\xfe\x15qS@eQ}\x1d\x1dqS@\xac\x17\'\xbe\xa5\x7fS@\x1c\x95\xf8e\xdd`S@3\x85\x8a\xa6)\x84S@+\xec\x9bF\x11\x8bS@ \xd57\x92b|S@\xc5\x08h\xb5\xe9{S@\xd4\xd6\xb4\x81\xa0\x86S@}\xa8\xd0(\x16\xbfS@"}\x19]?wS@\xe1l,\xfa\xe3\x8bS@\xd6G\xc2\xfd\x1c\xbdS@}\xd2Sc\xd6\x87S@\x00\x1c\xcbP\xfa\x8aS@_<V\xa0\x1a\xccS@AwU\x15\x81\x97S@\x1a}\x86:\x97\x7fS@\xb3\x16\xbb\x0e\xc6\x15T@\xd1\xb7z\x16\xde`S@\x04[[W#\xdeS@\xfe\x82\x8cNU|S@\xeav}\xbb\xf3\xbcS@\xe0K\xbe\x99\x9e`S@;D\x82=C\x97S@+\x13~\xc9\x99pS@\xbe9b\xa9\x92}S@\xc7au\x0c\x1btS@\x94\x90\x00\xfe\x87|S@\x18}\xb1\xaflzS@\x1e~>^\x9b\xeaS@\x907-\x9a\xb6\x80S@\x17m\x02\xd3!|S@\xd5\x93&s\x01\x97S@\xf5 b\xed\x01}S@<\x91mo}\xe8S@G\x8da\x1bb\xa4S@\xbd\x82\xd5\xed\xc8fS@?S~\x93\xd8\xb3S@Rx\xe1\xb4"\x97S@VO\xcc\xe2\xdb|S@\xd3\xae0\xe2\xe2\x7fS@\xd5#r\x05\xbf~S@\x9f\x85\xc0\xbcD\x04T@\xe4\x80e\x9a\xbc\x90S@\x1b\xb2\x9a>\xa0\x82S@$\x8b\tDCyS@\x14\xfa\xa7!\xe0uS@\xcd\xde*\xe9J}S@\xd4QU\xf7\xbd\x87S@m\xdc9V\x7f\x82S@\xd0\xe4_\x0cyoS@\xcf^5)r\x81S@\x9a\xa7\xdb\r\xd2^S@b\x89\xe3\x1d\xa5\x9aS@7\x18\xa4\x1bl\xa6S@\xdcs\xcf\xef\xee\xc8S@\xcb\xaf\xf6 I\xfeS@\xefL]K%{S@MP\xb6\x82c\xb4S@k,\xfe\x1c5\xb4S@\xbd!\x7f\xcaQoS@\xed&}z\x08{S@\xf0\x8b\n\xb5Y\x81S@\xa4\x9c\xfaM\x97\x7fS@\x92h\x9e 4wS@\xe4\x1b\x02\xe7\xa8\x8aS@\x1c\x83\xbb)X\x96S@P\xd4\x13\x07a\xffS@\xef\xee\xf2$6rS@\xe1|8l\xd2_S@\xac\xedh\x86;tS@\xcb?.\xb0\xfa\xf6S@\xce\xabN\xda\xd6\x8bS@-s\xccx\xecoS@D\xc2\xf0\xbc\xf9\xbdS@Y4A\xd2 \xafS@=\x8a\x16\x1b\xed}S@\xfd\xfd\x0c\x01\xe8rS@Tlh\xe1]\xffS@\xc2\xb6\x19PE\x7fS@\xb0\xa8\x1d\x8da{S@\xff\xd3\xdb\xfcM\x86S@tBA\xfd\x1doS@\xba;\xb2\x18\xac\xb8S@\x06z\xb0\x9dA\xb4S@\x8f\t8u\xce\xa0S@\x93L\xb6_a\xabS@\xaa\xd4BS_\x90S@\xa2\x9d\xe5\x0e\x02\xafS@\xa6\x11\x17\xab\xe5\xaeS@\x1b\x15\xb8z\xbe\xbfS@m\xd4\x1c\x8c\xbb\xf7S@\xb41\x14\xcd\x04aS@\xf6\xbc\xf0\xa5\xd0_S@\x0e2\x82Z\x18dS@$\x0c\xb4:\xbe\xf4S@e\x00\x9a\x9d\x81\x9cS@\x8d*\xed\x1d\xd4\xa1S@\xbf\xe7k\xeb\xd0\xe0S@0;\xa4\xb4>\xa3S@\x91>\x0bdg\xc1S@\x98\xe6\xe9a\x04\xc2S@\xd3\x08\x90\x8a5\xc1S@\xf6\x91\xb3"\xc1\xc1S@\xb5}zw\x0bhS@\xc0!\xa6\x8f`\x04T@$\xd7{\xa4\x0e\xb4S@\x12\xde\xbc\x0c\x93\x1fT@2\x9e8\x9c\x92\x1fT@\x8bG\xd0<s\x8bS@\xc3\xe9]\x8fS\xc3S@\x8e\x1a\xf4%r\x95S@Q\xab\x84"l\x03T@\r?EW\xf6\xaeS@@\x99R\xefU\xbeS@\xeb/\xf3\x05\x10\xbfS@\xf3\xac+|\xa1\xaeS@\x93\xd4\xcb\x03\xe8\xaeS@`\t\x1a\xf8\xfb\xbcS@\xd4\x16\x1fb\xe2\x87S@\xc9\xac\xfc\x05M\xaeS@vI<\x8f[\xcaS@\xc7CA("\x85S@2:\xd6\x1bo\xa0S@dw\xd3\xbf\xd4\xcaS@@5\xf7L\x95zS@\xdb\x87\x0f\xc1\xcf\xbaS@\xe3\x9bJ\x07\x1e\x01T@\xa0\x8b\xf8\xb86\xafS@\xb4s7\xff/\x86S@\x94/R\xc3\xde`S@*\xa1\x81\x99!\x86S@~{m\xb4\x9f`S@_\x05\xf8\xa7\xee\xbcS@\x1e\x8du\x9aT\x90S@e\xe9t\x0e\xc2\x83S@\xc9\xad\xe9x\x9aoS@t\xaa\x13\xa5z\x83S@+\xb5\xac\xa9\xe6\xcfS@3\xfdp\x1cD\x17T@\xc1\x90|\xf6\x1b\x83S@\xa3\xf6\xed\x18\xac\xb8S@Q\x8e\xfe\r$\x83S@\xa5Vx\x91?\xceS@\xeaS^.\xea\x82S@\xfb\xbf\x92\xa6\x83\xb8S@J\xb2\x0e\xb6{\x1aT@\xfa\xa7=L@\xb8S@\xc5\x9bL\x82\xb3\x82S@\xf2\xfd\xe1\xe1\xbf\x89S@\x7fpW\xc8R\xa1S@\xd6$\xd3j\xfb\x89S@/]\xb7\x18\x1c\x84S@\xde\xfc\x1e\x97\x9fzS@,P\x06\x95\x18\x84S@\xcf\x0581\xfe\x16T@\x92\xec\xfd\x867\xb7S@r\xc4X\xdfdmS@\xa6\x0c\x88D\xe2\xb6S@\x17\x05"Z\xf2{S@p\xfck=y\x85S@\x9aK\x95,}pS@\xa2Q$X\xc5zS@=K`\xbef\x80S@{\xff\xdc\x14B\x88S@}\xdf)E6\xa3S@M8O\xb4\x85\x81S@/\xba\x06"O\x15T@\x9a\xfb[\xf1$xS@\xf4i\xca\x81\xde\x7fS@4\xb4\xad\x1d\xb0}S@\r\xb4_\x82\x90}S@\xdc=\xf4\xfc\xa3\xacS@\xe7~V\xce\x9e\xb0S@D\xd8\x88F\xba}S@\xf4\xfbz\x0b\x87\x7fS@\xc15y\xef\x83}S@]\x078\xfcl}S@\xb1M\xb8\x0eE\x7fS@\xee\x80\x14\xa1\x1dmS@\xf2\x83\xf0\xb8\xcf\x7fS@H\xf0)\xe4\xc5~S@\t\x0f\x94\xcb\xd2~S@\x93\xe6\xec@\xeb~S@[\xb6\xda\xee\t\x7fS@\xcc=\xa4\xc8U\x7fS@\x83pf\xfd\xfb~S@\xfc~\xaf\x10\n~S@\x96d\rE\xe5\xabS@\xf1\xadb\xbb\x8d~S@\xe7\xa6\x83p\x0eyS@I\xed\xb7\x8f~|S@\x9c#R@(~S@\xe0+\xe5\xd9U\xb3S@o-\xfa\xf1C}S@\xdb\x1c\xf1A:|S@4\xee\x84\xad\x17\xb1S@\x88\xb8m\xf1\xae{S@\x9b%\xd0<\x05|S@\xa4\xf2z\xae\x06}S@\xed\x0eq\xd1Y|S@\xab3\x04\xa7\x96\x8dS@\x04\xcb\x17\x1cP|S@:6lF\xa4{S@y\x07X\x17\xf5oS@\xaa\xf6]e\xc9\xf7S@>\xb5\xd8\xd3\xbe{S@Q\xb7.\xfd\xc7\xb0S@\x91\xaf{\x11\x8f{S@\xe1\x87B\xd2\x80{S@YY\x1e\xf6\x89|S@\xa2w\x8f\xa3r\xb0S@@o\x18~\x8b{S@/N\xa7\xea\xc2\xb0S@\x9f\xb5y.{\xb0S@q\xbe\xcaj\x9czS@\xca\x90\xa8W\x83{S@\x81\x0b,\xeb\xe8\xbeS@\xbfL\xcd\x84z\xb1S@\'\x7f)\xa2\x1dzS@\xef\xae!|\xe7\xafS@Z7=9nzS@\xd6\x8bQ+;\x96S@\x11@\x04C\x18\xb0S@g-3R\x16zS@\xaf\x85\xd63\x8azS@\xc5\x17\x0c\x95azS@\xe0`A&`zS@\x1d\x1ao\x7fpzS@-\x7f\x07\xe2\x8c\xafS@]\x8b\xf0#\xb9\xafS@\xea;\xbe\x1a\xb0oS@<o\xde3\x88\xb0S@\x94\x19\xe2\x06\xbe{S@\xe1\x9a\xf5\xeb\x89\xa4S@I\x9a\xca\x18\xa3\xaeS@\x1c<\xf8\xa4\x00\xa1S@\xa0\x04J\xc5\xd7\xdfS@Nz\xe0\xf6\x87\xaeS@Ygd;NyS@\xb5R,\xe8D\x97S@\x9f\x8b?l\xd6}S@ \xe6\x13\x1b\xab\xd8S@Y\xbe\xc0R\xa2\xadS@JL\xfb\xcb\x91\xe8S@\xfe\xe5-\x08V\xadS@Z+v\xa9\xc7wS@\xc3\x1c;~K\xdbS@I\xb8NC\x1cpS@E\x8c\x83\x99\xb1wS@C\xc7\xfd^\xc6\x97S@Dt\x93k\xdc\xacS@x\xffy\xbb\x93\x98S@\xbe\xb2\x06\x18\xfc\xf4S@\xca\xdc0\x97H\xdfS@\xe0U>\x8f\x9d\x98S@\xba*\x9e\xf5\xcc|S@K\x18\x10#\x9c\xeaS@<\x92/\x83\x1d\x7fS@GvY\x100\xa5S@\xb6\x0c\xc7u\xaa\xaaS@\xf8o\xf4\xb3\x9c\xaaS@\xae\xd3\x14\xd2((T@6\x07\xa3\xd1\x8c\xb7S@\xbe\x01\xf3\xc0\x8e)T@\x9dU\x96\\\xd0\x15T@/\xbe\x8c|j\xe9S@\x16\xbdn\xd8\xaftS@\xc2oe\x153\x9aS@\x87\xf9-\xdb\x1etS@\xd2\xbe0\x1f\xee~S@\xc1\x12\xd4C]qS@\x8dX\x19\xf7w\xebS@0\xfa\xd4\x12\x0f(T@\x05\xfb\xf4\x8dhsS@\xda\xdcB%\x0f\xa3S@!\x13\xc6\xc3\xd7rS@\x0bV$\x7f\x0e|S@\x83^\xda\xea\x83"T@\xd8^TG\xe3\xacS@\xb8\xee\xd1eQqS@\xc6\xe6\xd0\xb9\x04\xfeS@\xff\x82\xe5s4rS@\xf7\x0bu\xf82\x84S@\x8b\xc2\xf4\xc79\xacS@\x16`\xcb\x9eCmS@\xbf\xe4\x12Zy\xc1S@\xbc2\xef!\xd4\xb3S@\x9a\x14\xfc\x99e\x8fS@$\xad\xff\xd4&\x8aS@\x8ceXT{\x81S@\xba\x8e/\xac\rqS@\xf8\x1cS:\xf2\x1eS@\x99\xebn\x02k\x7fS@"\xa2\xd7p\x94\xc0S@\x0eU\x13\xf5v!T@M\x0f\xc2\xdc\xee~S@\x89B\x84K\xde`S@\x7f\xf0:\x19\xc1\x8bS@\xc0B@O\xeepS@\x85q\x8c_\x1exS@\xef>\x05\xf8\xd3\xb4S@\x1cy\',\xb0uS@j\xee\xd8\xe60\x7fS@\xdef\x98\xee\x7f\x1eT@n\x99R^n\xa8S@\xe7\x17\x00\x00\xbf`S@m\xc5_:\xef\xb9S@\x98\x81%\x1cl\x15T@7\xaa\x8b\xb7\xd4\x80S@o\r\x9d\x08\xe6\x80S@\x01\xc0\xb3\xa8\xfb\x80S@\xf4\x02\xc9\tn\x15T@\x99M\xad\x87\x9b\x15T@\xc4\xd4\x96\xa7\xcc\xfdS@\x1e\x08\xad\xaa\xb9\x80S@\xe2~\x01+\xbf\xe9S@\x0fL)\xb0\t~S@\xdb\x83&\xbd;\x1fT@u\xe7\x186;"T@\xb6i\xea\xd8f\xa6S@\xf0\xa8\x85\xa2\xf6\x8bS@\xe4\x90\xd9\xda\x9d\x8aS@\xc5\xd9Q\x0fN\xfbS@\x99J<\x96\xfd{S@\x14-\xb9"&\x1fT@\x1f\r\xef\x81\xcd\x90S@#3\x11)i\xdfS@3\xfeg\xfb\xd1\x85S@\x88\x12\xca\xb4\xcc\x90S@\xb1f\x9f\xe4\xe3\x88S@\xb8\x1f\xfa\x1b\xb2\x7fS@&\xcc\'`\xf3\xb1S@\xf5\x7f)x2\xd9S@\x94:\xba\xa5a\xc2S@\r\xbd\x0c\xad\xe7 T@\xb4@\xea\x81\xca\x95S@\xe8\x0e\x93I\xc3\xaeS@\x93\xad_L\xe5\x89S@\xbf\xd8\x8e7\xe7\x1fT@\xd7\xc2\xb0\xdf_\x81S@\x81\xeaK\'\xfa\xc8S@zS\xad\r\xb7\xacS@\x1a\xf0r\\q\x85S@\'m\xd2R\x86\x90S@(,\xa5\x0f\xb6\x81S@<i"\x1a\xb3oS@\x03\xf1\xea\x85w\x82S@B\xa7\xed\x16(\x86S@|b\x1e\x9c{\x1eT@\xb0\x80\x1d]X\x9eS@\x93\xf9\xc4\xccO\x04T@(>K!\x8c}S@P\xbd\xcf\xee[\xdeS@3\xb4\x93\xdd\x90\xadS@\x0f\xdf\xd3\xc7>\x80S@\x0br4\x8d\xc7dS@\xea\xc7?\x84\x1f\xb3S@;\x0e\x0euL}S@\xa3T\xc1\xe3BqS@P\x10*\xcd\x94\xb1S@\xb8\x19^\xde\xe5\xe4S@\xba\x93\x8b:\x10\xe0S@\xce\xe5d\x00Q\xb2S@H\xc9\x10m\xca\xdaS@\x142\xce\xb2{\xabS@\xa3\'R?\xac\x02T@\xe1\xc7\xe2^\xb9qS@(q\xac\x0e_\xc7S@\xe5\x0c\xd00\xee\xaeS@\xe4\xa5c>!\x91S@w\xdc>\x06\x1e\xfeS@\x9c:L\x1f\x88\xbfS@\xd2\xd0\xf2\x18\xe2\xcaS@\xbcS.\xac\xa2\xfeS@\xf6\x91\xb3"\xc1\xc1S@d\\\x0c#\xa9\xcbS@\x13t\xda\x19\x07\xc2S@\x11npA/\xc1S@V\xc9\x83B\x14\xc1S@~e\xcf\x98\xb3\xc0S@\x106V\x0b\xcd\xafS@en\x91\x96\xec\xbfS@\x1d\xc1\xd0xafS@\xfe\xdc"\xf5J\xbfS@fA:OH\xbeS@\xd9*\x0c\x88\xfb\xa0S@\xeaV2)\x8fqS@p\xa6\xba\xfd\xb9\x80S@\x9c\x1a$\xab\xd1\xbdS@\x9a\xe9\xd3\xbc\x8b\xbdS@[T\x87{C\xa6S@\xca\x19\xaa\x9d\xc5\xbbS@\x03\xf4\x1aYx\xa6S@\xb5\x92\xd9\x04 \xbdS@g\xf9L\xc7\xf4\xbcS@\x80<)\x16\x0buS@k\xbd\xed,\xaeqS@\xc6r\xfd\x92\xb9wS@te\xea\xc8\x19zS@\xa8\x19\xe4\x01\xc7\xa1S@\xcb\xd6Q\xb8\x9azS@\nv\x07\xd8\xaczS@\x92rt\x7f\x86zS@P\xfd\x1du%zS@l\x0ea\xbf_zS@\xd6P\xd6L={S@\x18\x18\xe3)#zS@oY\xda\xa6\x07{S@re\x9b\x8e\x9bzS@n\xd8\x95/\x1erS@\xc6\x04*\x12\x89zS@\x0b\xa2\xc2\xc8\xb9zS@i*\xd7\xab\x83{S@\xc6\xab<\xa6\x89{S@yrD\xae\xaf\xb8S@\x9b\xaaj\xc9\x05{S@@\x0e\x85$\x9d{S@\x01\xde\x0c\xf62|S@\x81 \xe8@r{S@p\xed\x0b\xdc\xd1|S@|\xa8C\x1c9\xb8S@\x8a\xa5\xb4\x1a\xcc|S@\xfc\xac\x13\xaa[|S@\xd0\xe9\xef\xd69\xcfS@w48>\x0c}S@\xee$\xbb\x1e\xca}S@V$\xbf\x0f\x10|S@\xdb\x1c\xf1A:|S@\xbe\x85\xdf\x1c\xb8{S@\x96\xde\xb0\xeb\x13}S@\xdf<TE\xd1\xfdS@\xf6\xe7\xf9g\xfb\xb6S@\xd3$-\xaaD}S@q\xeb\x80$\x85~S@\xc5A\xa7\xf8\xc1|S@027\xdd\xfa}S@\t\xe6\xf1\x06\x1byS@+\xfc\xd7\xc5\x0c~S@L\x03>\x12t\xb6S@\x80/\x06\x9cX}S@\xd9\xed\xb2wg~S@&>\x03`Q\x7fS@\xa7<\xff\xc5\xf8~S@v\xda\x04\xef\xa4~S@\xe2\rs\x1dr~S@\xc4\n\x08\xfb\xc6~S@\x18*\'\x895\x7fS@\x90\x87e\x94\x1c\x7fS@\x88\xc7\x1d\x89\x82}S@[\x19\xf5;S\x7fS@\x84d\x04\xa3y\x7fS@S\xc1\xb1\x9e\x94\x04T@E\x16\xda\xa6\xae}S@\x9c\xb6\xdf]\x9d|S@\xf7>\xb6\x7f\xc4}S@_\xf66\xea>\x7fS@\x9e6^U:\x7fS@\xa9\xc9P\x16\xf9{S@\x84\xa2\xb9bb\xddS@K-v\xc1\n\xb3S@\xf0\xcc\x1f$\xb1\x7fS@\xeb\xec=\xc7\xb4_S@@\\56\xe1\x7fS@\xab\x80\xce\xd4\x15\xb1S@\x11\x0e\x99\xd3\x8e\x81S@\xbf0\x0b\xcd tS@\xc0/\xaari\x80S@H\x1f%f\xec"T@\xec\x16jX\x07\x81S@<\x1d\x9c\x0f\x08\xb2S@\x17\x05"Z\xf2{S@\xdd\x97f4\xc0sS@\xa1E<\xb0\x81\xb1S@\x1d[T\xa1\xdb\xb0S@J\xb7g\x9a\x19tS@\x01\xdeo}\x85\xb0S@*\x16\x15#\x1c\x84S@\xb0\x89\x1b\x83\x95\xb0S@{/\xe07\xc0\xb0S@_\x96G\x97;\x84S@`\xae\xee\xb2\xed\x81S@b\x13\xb2~*\x84S@)\x1c\xa0\xceA}S@\xdf\\m"\x98\x84S@\xaf\xe0$\xa0\xbb\x82S@\x86\xe3"x\x1e\xb0S@\xea\x8e\x92\x9f\x08\xb0S@-\x8d\xc4\x9b\xa7`S@\xd6\x89%\x13\xb8\xafS@\x19\x17\x19\\_!T@)\x08\x82Ms~S@\x13\xa1\x12\x9f\x11\xc1S@\xa35\x1b\'Q\x15T@;\x99\x93\xea\xe9\x14T@q\x0b\x17\x07\x1d\x83S@\xf6\x13\xc9\xa1\x95\xb0S@\xed[vZ\xdf\xbcS@\xb0(p\x0e\x9c\xafS@\xd2\xef\x1f$\xd7\x84S@S \xa8\x89\x04aS@\x06\xb7\x11\r\xfb`S@\x03\x07\x18M+\x84S@\xab]|\xda!\x85S@\x0cp\x88\x953\xafS@N_\xd2\x17M\xd8S@\x88\x80\x96\x80\x1b\x86S@\xa2P\xcb;v\x15T@\xf5!\x0c\xdc1\x86S@\x83bp\x97\xf0\x85S@\xd3}FU\x8e\x86S@j\x96\xe7\x95\xf5\x84S@\xbdB3\xd5\xa6\xadS@\x859\x14\x158\x88S@\xdf\x02PT\x18rS@Bv\x11"q\x85S@\xfe\xcf\xc3Fv\xadS@2\xa7\xb0\xab\xab T@%\xa0&\xd4\x0b\xe9S@\x05]\x98\x1c\nqS@2T\xedL\x9b\xeaS@\xe5xW<\xcc\x15T@\x14\x06u2\x99pS@\xfb\xd3(\xe4\xb3\x88S@\xa4\x8dr\xc0\x94\x1fT@\xf4(\xa8\xbe\xde\x88S@U\xf8.\x85\xf8\x16T@\x03wQP\xf6\x16T@\x05\xe8\xad\xf43\xc7S@\x9e,s\x90|\x8bS@\xaa\xafy\'\x12\x8bS@\xec\xb1\x8a\xa5<\xaaS@g\xa3\xa0\xec\xcc\xe9S@\xabM\xc3L\r\xceS@\xb7\x9c\x84\x03\xd7oS@\xc9\xf3\x17\x1d\xffoS@\x92\xf5\x83\xba\xa3\xe9S@\xf8~\xee\xc2u\xc1S@\xa7\x14\x0f\xe6\xe0oS@O\n1\xfdx\x89S@q:g\'\x0b\xa3S@\x00\xc6\x1d\n\xf0nS@\x14t\xca2t~S@~\x89\x07\xf8\x08\x7fS@\x91\'\xe1\xde\xc7\xa1S@]\xaf\x94\xc9QqS@\xb4\xaa\xc4\xc8+\xa8S@\x08ag\x865\x1fT@\x89\xd6\xa5u\x7fzS@\x11\xf3\x81\xbd\xa6\xa6S@\xf2d\xe7\xbb\xb2\x90S@\xd6\x1f\x96x\xcdzS@<A\xd9\x81#\xa5S@m\xd9o\x87\xf2\xa4S@\x8c|\xa1\xd0\xc7\x89S@\xe6\xae~\x92\r\xe9S@\x1b\x95\xa5\x8apmS@_L\x13\xe7"mS@\xc3qsq*nS@\xbb\x83\xd3P\xf0lS@\x8c\xc8\x0e\xb5\x80\x1eT@\xac\xe7\xae\xe2|\x1eT@\x9a\xe3\xfd\x14F\xa0S@7\xf8\n\xcc\xae\xd8S@\x14,\xafAX\xa1S@\xd9\x035\xa2\xb4\x95S@f\x1e\x19\x0f\xc5\xa0S@\x8d\x10\xe0v7\x96S@6\x9e7\nF\xa0S@\xa16\xaf\xde&\xccS@\x8b)8\x99\x10\x97S@u\xc16v1\x1fT@\xbd\xa7\xb2I\x82\x97S@-\x88\xe3"\n{S@0\xa8x]\xf5zS@\xa0\xa8\tj8\x98S@\xc3\x16\xb2\x80\xb4\xcfS@:6\x91\x8d}\x9bS@\xe7\xad\xbdk\x98\x1fT@\xe2\xe0\xb0\xe5\xa5pS@j\r\x0b\x00\x19hS@J\xc3-\x15\xa7\xe1S@)\xf3\x05\xc2o\x1bT@\xdc\x17\xf2\xe2|\x85S@s\xcb\xcb\x9bN\x07T@=\xf37O\x14\xabS@\x94\x85M\xbe\xb4\x95S@\x98\x98\x8c}=\xbeS@\xfd\xca\xd0\xac\xd7\x94S@7\x11P):\x97S@&\xc9\x81\xb6\xa2(T@\xa4\x0c\xb8\x9f5\xbbS@\xf5\x8di\xcb\xca\x97S@R>\xea\r\x90\xdbS@\x1d\x11)\x87\x97oS@r\xae4~>\xdeS@\x04\xa9}\x03\xbd\xb9S@\x9f\xf3\x92O\xb5lS@\x99\x89|\xa5\x91\xaeS@\xe4"\xd3Jg\xc6S@_}7\xf6beS@\xab\x93\x83\xd4\xf7\xddS@T\x81<\xb9\xefnS@CyQ\x1b"\xadS@H\xcb\xc0\xf1\x86\x91S@^p\xee-\xbc\x11T@Es9\x01\xf5\x88S@\xd8CG\x17\xb3\x8bS@>P\xa9\t6\x90S@\xd0\x8a\xe1\x11\xdf\x9aS@\x12\xb3`\xb66\x1fT@)\xdbGHp\xabS@\xc2\x1dx\x10A\x17T@/X\xcc\xc1\x8d\x8bS@\xa8\xc9\x0b*\x80pS@\xf1\xed8\x0eh\x95S@?\xdc\xb7\x94%\xe8S@\xe0\x9b\xc6\xc8\xbf\x8bS@\x18\x84\xb4\x14\xf0\xb0S@to\x18\xc9\xb2\x89S@\x06\xc1\xfa\xeaz\xebS@\xce\xac<_t|S@\xedvI\xd5#\x17T@\x98\x84l\x0b\x10\x8bS@\xf8O\xd4-8\x7fS@\xc5D\xa1%J\x89S@\xa6\xd4\x89\xcc\xba\x88S@\re.\xdbb\xc6S@\xa2\xa3\x05\x8d\xed\x87S@\xcb\xe40\xeb\x8f!T@X\x82a\xd6\xf1\x86S@W\xf9A\xd6\xb2rS@\xeb\xc4\x8a\xc1\x91\x03T@]\x85\x8a\xe6\x98\x7fS@\xca\xb0\xd2\xd7\xf1\xa9S@:~\x84\x9c\xcc\xeaS@\x08\x9c\x18\xcf\xf8qS@k]\xcb\x1fV\xd8S@_\xa3?\t"\x84S@\x9f\xdc\xa2\xe7~\x81S@\xf3\x84$\x98\x85~S@\xd5\xe4t\xaa|!T@f!\xee\xed\xf6\xb1S@\x07\x14\xd9\'\xc4|S@\xbb\xde\xea\x1bUrS@\x8a\xc4n`M|S@oB\xd7\n\x01\x15T@\x93h\xee\xf4H\xfeS@\xd15\xe7\x8e\x1f\xb3S@tF\xa4\x08\xc8{S@\xb3\xba6\xc2\x96}S@m\x9a"\x15\xcc\xebS@\x01n\xdanP&T@\xc5\xf4\xe6\xbe\x9d\x7fS@Q\xbaq\xe9^\xb4S@z\xefp1\xae\x81S@Bo\xe5\xc2\xb7\xe7S@\x022\xcbJ\xa5\xfeS@\xc1/\xdc\x1e\xad\xc2S@\rd\x9cq+\xafS@\xf7lx&\xa0\xb4S@*h\xe7\x02M\x00T@G\xcdS\x93\xb0\xe2S@\x12\xa6\xf9\xe5\x05"T@\x08\xc0\x7f\xeb\x06\x88S@\x00\xa7d\x04\xac\xe5S@\xaf\x9a\xbe\x00\xd5\xffS@\xc2\xa2\xea/\x15\x91S@G\xd4U\xf4\xbe\xbeS@\xc8\x8c\xf9\xdf\x93\xbeS@m|0\x92\xf7\xeeS@\xb7\xcf"3\xcf\x7fS@\x81\x0b,\xeb\xe8\xbeS@!\xa4tl3\xb5S@\x85:\xaf\x94\xa3\xa6S@\x00\x80\x93\xed\x19\x9dS@\xa0\x1f\xb5I\x93\x1bT@5A#\xa5\xf8sS@\xd8\xdc\x1e\xa8\xac\xe4S@\x1d`\xf5\xdd0tS@\x17\xb2 \x8c\xdfrS@\xfb\xda\xbe;\x05\xa7S@\xc1\x1d\xa9\xc1!\xa1S@S\xac\x9c\x9e\xcatS@`\xe66\xb5\xaauS@$\x02y\x8cozS@\x89\xd7\x08\xd17\xeaS@\x9f\x03f\xf2}zS@\xe4\x14\x9c\xaaorS@\x95]Y\xfa\xfarS@/\xf1\x19\xe1B\xe9S@\xf6\xd6\xe9\x18\xb5\x90S@\x11\xed\x82\xbd\t\xb3S@/\x1b\x9b\xe1\xf3\x88S@\x85\xa8\xe1R\xd7\xcaS@\x0f7P\x7f\xf8\x8aS@a\x83Z7\x8c\x97S@6<\x15\xe35\xb8S@\xdf\x03\xa8\xdcK\xcbS@\xb4-\xa0H\xac_S@;\xe9\xcbV(\xa8S@\x14\x9c*g\x13\x91S@\xc4\x92\x1b\x9f\xc9\xcaS@\xfe\xef\nFe\xa3S@o\xe2\xcd\xc8\xf9\xa2S@z.\xff\x9f\x7f\x1eT@\x81\xc4\x82\'`{S@ci\xd73\xec\xa4S@\x1a\x97?^\x0erS@\x901\x1e\x00 \xb7S@6\xbaU\x03\x8f`S@O\xb2\xeb@\xfcpS@\x08E\xf4\xact\x89S@6x\xb0\xc7\xf2\xb6S@\xc6\xd4\x03\xec\xa3\x1eT@uhA\xb7c\x8bS@}\xdf\x04\x8c\xb8wS@\x11In\tN\xaeS@\xe8GC|,\xb7S@\x830\xfeR\x11\xa6S@\x16\xf3\x91\xe3\xd3\xa9S@v9h\xe3`\xa4S@@Q\xe0\xda\xcb\xc0S@\xa9)\xee\xf0\xe3\x1fT@%\xc2m\x01\xc2`S@6\xb6\x87\x1fP"T@\xdf]\xd7\xb0PpS@\xdb|s\x8a\x9edS@%\x07\x87\x8d\xb2{S@\xb2\xec.h\xccoS@k\xc6\xe1\x1f\x99gS@\x01&\xbc+\xb1\xc5S@^\x08a\x1f/yS@\x03co\x8c\x9c\xaaS@\xce\xdbJ\xf6\x9aoS@\x1c)\x13\xc3\xfc\x8aS@\xf2\xce\xdfY\x97qS@G\x81\'\x9f!rS@BQW\xbd\xbaoS@\x89\x94}_\xd9oS@\xae\x8b\xd2\x16k\x8bS@\xdf\xd3p\xba\x02\xa3S@\x95\xaf\xc7\xbe\xd5\xb5S@8r\xa4\xcc\xf6`S@\xba\x80im\xb7{S@\xc5\xb2P\xaf\xa5zS@x3\x85\xac]\xfbS@\xcd\x9d+\x15JpS@\xacu\x07\xe9\xa7zS@\xda\x1d8^ozS@\xe0\xcb\xa8\xffa\x95S@\x07\xa6)$\xaa\xbfS@TB\n\n\x1dzS@\xe7\xe8\x9f@\xd8\x88S@I\x9aK\x9bz\x1aT@\xef\xdc;\xd0\xab\x88S@1Y\xa0?.{S@\x0b#\xaa\x1f\xaezS@\x9fcbk\x19zS@\x05%.\x8aX\x1aT@\x93\xe6sK\x00{S@mJ(Qt"T@_?\x7fk\xb2\x89S@\x84\x8cb\x02zzS@\xf4\x99.\x9b\x0f{S@\xe2\x81O\xb5\\\xdbS@~\t\xa3\x1dn{S@\x13y\x9b\xd9\t|S@\xaf\xcd\n\xac\xd4yS@7\xe0\xb1b\x85\xb4S@\x92\x9a\xc8?\xc1{S@PS\xdd\xc1v\xcdS@\n\x96\t\x86\x85{S@{\x18F\x1e\xf7\xacS@\xe7i$\\?|S@TAq)4|S@\x9e\x1c\x1f\xd0?\'T@\x12\x8al\xc2&\x00T@\x17\x04\xbfOgoS@d\xd0\xf0\xed\xda\xbcS@\xbf\xab\xf3\xfal\xd7S@\xd5\xcc\x85~\xd8\xe1S@<;\xf8\x0b\x99\xd0S@\xda\x92\x91n\xce\xfeS@\x92\xac\x86\xdaj{S@i\xc1\xaa[[\xc2S@\x973\xd4K\xa3\xfeS@b\x11aR\xcb\xfeS@b\xba>\x0c\xdb\xbcS@|b~-g!T@\xd2\x16+\x07r\xadS@\xf6\x8dV\x18\xea\xb3S@\xccab\x8ek!T@\xd4\x01\x89\x16\xf8\xfdS@\x1cO \xa7A\xa1S@\x83U\xc5\x1d\'nS@\x05\xf5\xe7\xe3\xa3}S@\xda#\xc2\x8a\x04}S@/f\xa8J\xac\xadS@y\xd3Y|\x07|S@\xf2\xb2\xd4\xe43|S@\x9b\xe1\xdbxmmS@6E\xf6\x83u\x85S@\xab\xcb\x04\xea:}S@\xf9\xb1\xa7\xa5(\xbdS@\xa0\x82\\\x88\xba\xa0S@\xb7\xd2b\xe8v~S@I2\x06\xc93~S@\xf9\x0c\xb1\n2|S@=)\x0e;\xf8$S@\xc0&\xdb<&\x7fS@\x0e\xf5-#\xf1\xffS@\x1a9Gj\x17}S@5\xbd\xd4\xb0T\xb3S@\x9cu\xae_\x11~S@%\xa0H$\xa8}S@\xe9w\x8a\x13Q}S@\xfe\x8c\x91\xc5\xcbzS@\x80\xbd\xc5w\x8f\x17T@: K\xeb\xd8zS@u\xdc\'\x87\x10\x7fS@\x86O\xa6\xb6j~S@\x9a\xf9\xf2\xaa\xba\xc1S@-\x88\xb0F!\xafS@`\x8cX\xd1?\xb6S@\xc3\x05\x89\x93\xaclS@\xf9\xc3\xcf\x0fK\x7fS@\x8a}\xd8)\x80~S@\xfb\x03a\xd7\xe8\x84S@\x97\xa6l\x98\x84\x85S@\xe9d\xc3C\xfb\xc1S@\xd6\x92\x8d\x04i\xaeS@q{\xaeT\xad~S@\xf1\xea\xaa@\xa9\xaeS@\xee\x17d_\x0f\xb1S@\xef\x0e\x94\xc5\x13\xb3S@+\xb3$\x01C\x00T@N1\xce\x18\xe6\xb2S@\xd3\xbc\xc4K\xb1 T@\xa7g{\xb2\xc2~S@\x9dr\xe2\xac|\xbdS@\xa5\xf7\xe92\xe3\x17T@\xeba\xd0\xa1\xd3\x7fS@\x11\xb6(\xedy\xaaS@mc\xb0a\xf3\x7fS@\xd5\x9e\xfd\xb0\xec\x85S@1)C\x94\xd7\x14T@\xf3\x10\xe2yi\xbdS@Ef\xff\rKmS@D\xa9\xb3\xe7#\xafS@g\xa0Q\x96\xde\x80S@\xa7}\xf0\xb3X\x80S@\xfe\xdc\x89\x0b\xac\x85S@8\xca\x94\xe1\r\x86S@\xa0\xa2\x8f\x1ar\x7fS@\xb9\xc5\x9a\xb7\x16\xb0S@\xddMZK\xa9}S@\x8e\xbb\x98#\xc7\x85S@\xc1\xec\xfe\'6\xccS@\x0fyp\xd2\x1a\x7fS@_\xc2\xd1}D\x7fS@g\xd9-\xb7<~S@\xce\t\xbdn\xb1\xc0S@\x89\xc6\x9c\x05\xb5{S@\xda\x94\xbdH\x90\xb0S@\x94B\xd0;E\x7fS@\xff\xd6\t;\xfc{S@S\xae-\x12\x9d\x15T@\xa0\xe1\xb1\xc1\xa8\x83S@\xc8\xf6l\xf4$\x84S@X\x1eDy\x85\xbeS@\x80\xa0\xae\x04\xcc\xafS@\x9a\x96E\x936\x84S@x\n\xb7X\xad\x83S@\xf7\xd1\xb6\x17\xc8\x84S@\xc1{%"[\xbfS@\x8ak\xa6\x0b\x08\x97S@@%\xf6\x0fE\xbeS@\x11\xce%x=\x17T@&\xf9n\x98r\x81S@\xa8\xe8\xcbdt~S@\x81\xb4\xe6Si\x80S@$\x01\xf5\x1a\'\xb0S@\x863\xe5\xad@\x84S@\xd1\xbeB\xee\x83\xb1S@s\xc6\xe0V[|S@\xb5\xe9\xfd!\xf4\x80S@\xa7\x8c2$T\xb0S@\xee\x96\xe7\x0c\x9c|S@\x94TS[\xe9\xbfS@_\x9a\x1c\xb4K\xbeS@\xa2\x05a\'\xde\x80S@\xeepB\x06\xad{S@\xdd\x91\xc0\x81\xa2\xadS@\x17\x92\xf4\xabY\xdbS@\x19j\x03;;\x82S@\x88\x88\x0c\xe0\xc2\xb0S@\xa1M\xa2:\xfa\x15T@1\x99\x9ee\xc8\x96S@\xef\xcft\xe4\x18\xadS@\xf0\x80\x1c\xc2:\x84S@9{\x93sp\xebS@\x08\x86!\xfa\xae\xb0S@\xad\x95\x1f*2\x84S@(\x84\xc5(d\xc0S@\xf5\xe3\x06Mw\x18T@#i\x82\xbe\xaa\x04T@\xab\x9d\xf9?\xdf\xbeS@\x11\x02/Q\x9e\xc0S@\xf1\xa0\x14\x7f\x03\x90S@2al~D\xc8S@E\xd7Ct\xf0\xb1S@\xa8\xcf\xe49\xe3\xe9S@\xdd\x9e%\xda\xeb\xc0S@\x95\xd5\xc3\x08"\x84S@\xd8\xd0&\xa2\xda\x06T@\xdf$\x11\x83v|S@m\x01\xa4aI\xa1S@\x8d\x03\x97\x82D\xb2S@b\xc0\xd6Y\xfe\xb1S@\x0ej\x88x\xc0\xb6S@\xe7S\x80"\xf5\x14T@j\x94\xf7e\xb2\x87S@\xd6\x0c\xaf\x12\x91\x1aT@ZG\xa14}\x1fT@\x81\xb2n\xb3*\x1fT@Oz9k+\x90S@\x15\xd1\x93\x91\xb9\xf6S@\x88(v\x08,\xb2S@}\x05N\x87\x9d\xa5S@\xf5\x15\x0e\xd2[\xc7S@$\x98nd\xcb\xe9S@\x10&]\xf9c\x90S@me\xea0g\xa1S@K\xa7\x84\xf7\xbd\x8bS@W\\\xe41^qS@6\xcf\xff\\\xf4\xeeS@\x1c\x8a\xda2%"T@\x0f\x13\x19m8 T@0\x10\x90\xe4\xac\xeeS@:!\x18{i\xb8S@q\x19\xc3\x8c\xf5\xaeS@8\xb3\xfa\x86\x8a\xb4S@\xd1\xa2\xf4\x0e\xa8rS@\x04q\xad\xfcM\x82S@\xc2\xf0\x81 \xee\xaeS@$>\x92\xc0\xe0\x86S@\xde\xfe\xa8\x85`"T@\x98T\xd0\xe3=zS@\x0c\x7f/Os\xd6S@\xb4\xb0k\xbb8\xf6S@`%\x1a\x0b\x01\x15T@T\x9c\x85\xfd\xe8nS@A\xfcB\xacm\x91S@[\xa0\xfaN\xe4rS@\xad\x87\x9f\x8c\xe0\x87S@d,\xd7 4\x1cT@\xf1\xdbj\xee\xbd\xbbS@|P\x814\xb7\x8bS@))\xef\x19\xa6\x82S@\x12\xbd/\xab\xb9\xfeS@\xa1\xbf\xc5\x8e\x95\x1fT@\xa0\xc2e\n\x03\xfeS@)Q\x96\xea\xb0\x88S@\xdc\xb9s\xf5\x9b\xa1S@\xec>%\tr\xb2S@\x8cZ\x19$8vS@\tX\x17\x93\x05}S@D\x9d\xab8D\x89S@\x8b\x88\x80/\xb3\x97S@<\xacT\xcf\xda\xc0S@X^\xb4,3 T@\x7fr\xdc\xa2.\x8aS@n\xf3\x96\xb0f\xe5S@\x0bAR\x96\x0f T@\xa5 \xcb\xb6Z\xe4S@\x88\xa7+\x96\x07\xd6S@\x85\xdfh\xe3@*T@\x0c]\xa7F\x8feS@\xb7\x83O\x82@qS@\xda3\x10\x1f\x84\xb2S@\x1f\xe77\xd8\xf3\xddS@\x96&eM4\xdbS@*d\x8e\x1f\x19\xcdS@\xbe\n\x04\xe1@\xccS@\x9c\x8c\x0b1t}S@\x96\x87\xfb\x8c\x1e\xcfS@\'\xfb\x8bN\xb0|S@\xe0z\xf7\xdb\x9e\xadS@\xacR\xa8\xa5F\xadS@=!`\xb8(\x03T@\x88\xe0\xa4\xf3\xbd|S@6\x87\x1c\xfe~\xe6S@^p\xb0\r\x9c*T@\xd8\xd1\xfawe*T@\xf6\x9d\x01\xd5\xf2\x1fT@\xaf\xe7+\x80\x8e\x97S@\xf6-2m{\x92S@\xee@\xe7\x91\x91\xfeS@\x1di\xc5++\xa3S@\xc9\x17\xd4\xda\xdb\xe3S@\xaa\\S\xa7\xf3\xa0S@{\x98\x93\x80M\xcaS@>\x1dW\xf2\xa8\xacS@\xe9\xe9\xc4\x81e\xaeS@\xde\x89\x93\xd7\r\xafS@;\x04\xa0\xc4,\xb0S@\x1f\xc0\xf4\xb0\xca\xafS@\x82\xa3\xb8,\t\xb0S@&v\x9e\xab\x04\xc0S@\xad\xd4\xe3\x87\xf5bS@F\xc9\xed\xae\x1b\x91S@\x01$K4\x94\xc2S@\xce\xc5B\xb7e\xc2S@\xbdy)eN\xeaS@\xda\xa0\xe8m\xac\xc1S@\xdew\x197\xf2\xc1S@AO{\xf0}\xc1S@\x06*\x8a\xe6^\xc1S@\xd5O\xe2\xc3\x94\xc0S@\xd7,\xc9\xc7\xbb\xc0S@A\xdc5\x13\xfa\xc0S@,]\x9d\xfa1`S@\xc0j\n\xfd^\xc0S@\xff\xa1"\xa5\xea\xbfS@\xbd.\xa8\xd5\xd3\xe7S@\x0e\x90c\x7fO\xbfS@gJ\xfa0n\xbeS@\xb1\xb5\xec&8\xbeS@h2\x91Zv\xbeS@\xc6;+\xce\xb7`S@!\xd2\x9f\xd2N\'T@C\xd5\xa3"_\xbdS@\xd5m\x1f0o\xb6S@\r\xba\x15\x1c\xc3\xbbS@z\xb4\x8e\xdc\x1caS@{E@\xe7\xda\xbcS@\x84\x7f4\xa4\\\xb6S@j\x07o\xab\xe4\xb6S@i.)\xd6\xd3\xb6S@\x89\xa6G\x18epS@\x8fwi\xc4\xc3\xbcS@EP7\xf2\x9f\x8aS@\x91\xaa\xcf\x99\xd1\xbbS@\xab\xd5\x8e\xb7)\x8aS@\xe9\xbf\xf1b\xbc\xb8S@\x19\xf2\x9b\x8fv\xb8S@\xe5\xd8+\xc6\xf2\xb6S@\x9d\xe2\x8dc\xef\x87S@\xc6/\xe5\x188\xb7S@\xef4\x13\xb6\xfc\x87S@\xec\xab\xbf\xa3 \xb6S@M\xac\x15\xf9\xda\xb5S@\xac\'\xd9I\x95\xb5S@\xff\xad\xfb\x7f\xd6\x86S@\xd8\xfaPS\xab\xf8S@V\xa0\xd7\x19\x0e\xbfS@\xc4\x06e\x06\x9d\xb3S@d\xbd\xab2N\xb3S@\xab\xa6<K\xe0\x84S@\xad1z&(\xb2S@\xef\xacp\x9a*\xccS@\xf8[\xba1\xea\xb1S@\xd8e\x9a\xd8E\xb2S@\x8cH\xc1\xbbR\xb2S@\xc8\xdfE{V\xb1S@U\x83\xc6r?\xb0S@\xb6\xe4\xed\xea\xb3\xafS@\xf7g\xda\x17{\xaaS@g\xbb\x81\x03\xc3\xaeS@\x89x\x8c\xa6^\xaeS@\xe9a"4>\xaeS@\x1c\xfc\xa6_\xba\xadS@A\xc3\x95\xcel\xadS@\xdb\xec2\xee\x07\xadS@\x17\x0f\x9e\xcf\x06tS@)\xd3\x1dB\xa2\xacS@Y\xc9<\xa1\xe4\xebS@\xf9\x1cv\x1f[\xfcS@\x17q\xd3\xc9\xc8\xaaS@\xb2-\xf4ve\x15T@UU\x98=\xe7\xa9S@\xa6\xd0)\x035uS@\xae[\xdeS\xb1|S@?\xe0\x97\xf9\x89|S@\xc2\xc7j#,\xa8S@\x1a\xf1S:\xa2\xfeS@\xee\x9a\xc6\xf2~\xa2S@,\xe5L<2\xffS@\xb3JT\x88\\lS@l\xcar<;|S@\xf7\x8f\r\xef.\x00T@\xd5\xd6\x04u\xfd\xa6S@I\x18\xc6\xa9 \xa1S@\xb6b6\xe3\xaf\xa6S@\xbf\\L\x98\x9f\xa6S@\x03\x03\xcd\x9a2gS@\x13gv\xd3\x8dzS@[\xd6(\x14\xa6{S@6\xe9\x90=\xf5\xa4S@J\xe1u\xd1\xd0\x80S@\xae\x8a\x17\xd6u\xa4S@\x12T\x9d_C\x00T@\xd9\x16\x8d\xe6dzS@\xa1:n\x1bu\xa4S@\x16\xf6\xfb\xd2(\xacS@\xf70\'z\x89\xacS@\xb2\xfbz\xde\x96\xddS@\xe15\xedM\xb6qS@A$\xc2h\xae)T@\x0e\xef\xd4\xaa>yS@y\xe3/\xd6\xa8\xcdS@\xd8X\x93Fk!T@N2\xa0m\x85xS@\x9cx\x8bu`\x96S@/\xa4\xd6x\xf4\xa0S@\xbe\no%\xb3!T@\x12\xe5\xdf\xb0\xdb\x04T@\\\x13\xb1\xcc\xd2\x18T@u\xb6\x14Q\x95\x04T@\xd5&\x03\x02\xa2\x04T@\x9f\xb7\x15\x9c\xa1\x18T@R\x84\x00\xca\x17"T@\xb0\x135\xacKwS@\x08\xae\xa3\x90\xc3sS@\xec\xff!=\x89wS@\x91MP\xc1Q\x1cT@\xa9\xe0\x8fa9yS@\x7f\x9cO`\xadqS@\x96\xf6\x14\x03\x10vS@\xaf\x13\x93(\xe7xS@\xba\x95L\xf1n\x17T@)\x0br\xd4\x99!T@\x8e\x8a\xebA\xadzS@\xd7\x13\x19\xee\xafzS@c\xe4\xd6!fzS@|\xa6D\xd9\x12\x16T@\x11v\xa7Q"{S@\xf1\x86r\xb7\xa5\x15T@\x8b\xd8\xa4#\x92zS@\xd7w\xcc\xb8\x18{S@8\x91iM\xfczS@Nw\xce\x1e>mS@%\xd8\x86\xeb^{S@\x17\xf8\xde\x12\x0b|S@\x9c\x9a\xde7\x91{S@\xf4\xa5\xf62k\x15T@Q|\xa9\xe3\x96\x15T@\x05\xfc\x1d\xa0.\x97S@\xab\xf8\xd0\xb5\xc6tS@\xfaPK\x0c\x05|S@\x0b>1k|\x1aT@\x073!"3uS@t\xe8RM\xd2\x14T@\xf6\x08^s\x10}S@N1s\xaa\xe9rS@\xea\x1b\'|\xfb|S@\xdd\x8d\xdd5\x1c|S@\xc6+dpdmS@\x96R\x94\xe10mS@\x8d\xa4\xac\x81\xf1oS@\x14\x1e\x1d\x14I}S@\xfe:YA\x08tS@7u\xf9K4tS@({$s7~S@\x81\xd4\x1cl\xb7|S@K\xdc\x98\r\xe3}S@\xb3\xfd\xa9u\x85|S@\x89\xd7\xe3>\x04~S@\xf76\xd1\xbcB}S@C\xedOO\x06\x15T@7|\x99E\xaf~S@\x11l\xf9\xe1[oS@\xf1V\xaa\xc5\x81oS@\xaf\xb5\x0b\xee(\x7fS@O\x89\xa6\x9b\x90~S@Q\xf3\xe9\xae\xb1~S@!c\x9a\xaaK\x1eT@\xa0f9\x93\xeb\x7fS@|\xac\x93B\xbe\x89S@7\xdb\xf6\xe7<\x7fS@\x1e\x9f]Ye\x7fS@\n\x8a/nL\x7fS@\xe9\xa1Eq=\x7fS@\xa9\x9c*\x98D~S@\xffb\xb7G\xc1\x7fS@z\xa5Zv\x89 T@\xe9 \x16\xf1*\x81S@\rB[y\xe4oS@d\x95\xab8m\x80S@\xeb\xea\xad\xf3\xe5\x80S@_\xd0\xeb\x06g|S@2\xc52\xbc\x13\x81S@\tC@\x8e\xe9\x80S@\x872PW\xb3\x8bS@\x98\xea<\x1eI\x82S@\xde\x870\xa69\x84S@I,r|`\x89S@\xad\x1b\xc4\xbc_\x80S@xQ\x08\x88\x85\x89S@\xf4\xf4*\x9d\xa5\x82S@\xb0\x1d\x1a\x13.\x84S@(\x86a\xe6\xae~S@x\xce\x81\xa6\xe9\x8aS@\n\x83\xab\xb5~~S@\x8e\x9c+\x12_pS@\x0e$\xe4%5\x84S@\xfd\xe8\x1a\xe8\x89\x83S@\xa3\x89\xd7m\'\x84S@\x9c\xd5\xb7\x83\xaa~S@f\xea\x95\x0bH\x89S@aUp\x0f\x19\x85S@\xfd\xec\x82\xa6m\x88S@3;\x85\xd4\xca\x89S@\x01V\n\xcd\xca\x85S@\xc4\xae\xb4\xea@qS@\n\xb1\xc9\x00\'\x86S@\xfe\xbc\xf52G\x86S@\x0b\x15\xec\x99\xb4\x88S@\x8e\xa41\x1e\x86\x86S@z\xc8\x1esg\x85S@y\x12\xfc\xc9\xc1\x86S@e\x18}\xb0G\x85S@\x0c\xc4\x03\xe1\x0cqS@u59,\xb0\x14T@\x17\x1e\xf0[\xe9\x87S@q\xc7\xdc\x19m\x88S@j`\xbf\xf4-\xfeS@\xab\xb2\xac\xfaH T@\xbd:\xc5T/\xffS@\x10J\xbb\x016\x1fT@\x08\xe2\x01\xb4T\x8bS@\xcb\x10\x93Ub\x8bS@\x8br\xb9\xa7O\x1eT@,\xa0b$, T@\xa6Y\xbc\xfa\xe4\x80S@\xca\x92*8A}S@\x126bo\xfd\xd9S@\x93\xce\xbc\xe4\xbagS@v"\xcc\'\xd0\xb8S@&\x834\x1a\xf0\xc4S@\xd2N\xff\xe2\x07"T@^<\xc0\xf3g\xdbS@C?\x9fWy~S@\x91j\x0c\x82(nS@R\xe2|BB\x01T@00H\xd6\xdd\xffS@M^\xd3\xa9\t\xacS@\x01\xcc2\xc1\xc0\x87S@\xefG#G\x85\xbcS@\x93\xc0\x969\x9c\x03T@\xadK\xe0\xeaQ\xb7S@\x0e\xb2\x9e$\xcd|S@y\xfadT\x1f\xa6S@\xb0\xab\xda\xdd\xc0fS@J\xdf\x8bB\x1e\x80S@/\x88\xe4\xc4\x04\x82S@H\xe9)\x9f\x08\xb2S@\xa1\xa4\xb5\x8ba\x88S@\xedhl\xab\xf7!T@-\x9e\x93\xa9\xa0\x1eT@e@\xcd\xedY"T@\xcf\x02\xa6\x9c\xac!T@`}Q1\xb0\x9fS@\xd7h\xfcT?\xddS@[K\xa6\xa9\xf3\xb2S@L\x9d*<\t\xabS@M=b\x16\xc6\xafS@\xef\xf6\xcf\x88\xe2\xb3S@L\x06P_\x1f`S@c\xd98\x81\xe2\xb3S@OS\x89r?\xb0S@\xfc\xfd\x0c\x95P\xcaS@\xc0 \x9f\xb8\xb7|S@%i!\xbb\x0b|S@=\xa7\xd5G\x98\xc1S@>\x8b\xca\xf4u*T@\x9f\xdf\x0f\xa8o\xa4S@9\x9b\x1ajtzS@\xee\xbfS\xaa\x94zS@6\xab\xd6g\x15{S@\xdbp\xfa\xf3\xdfzS@R\x05\\\xccf{S@\xfd\xf2f\xdc\x1a|S@\x89\xc8\xdc\xfdE{S@`\xe0\x08\xf4\x8f{S@\xb7r\x18D\x0f|S@Z\x88\xb7Y\xe1tS@Fx\x7f\xc8q|S@uF\x14\xea\xcc}S@\x0b\x17\x9e\xd5\x14}S@,CQe\xd2{S@\xf3\x8b\x1a~\x13|S@\xde\xb8\xd8p:tS@\xfd\xc4\xe5\xc9\xb1xS@1j\xd3\x9d\xcd}S@\xf3\xdf\xdb\xbbB}S@\x19w\x00\x18\x1e\x7fS@\xee\xfe\xa1\xa4\xaf~S@7.\x1d\xc2\xa1\x7fS@\xff\t\xf6\x92\xeb\x7fS@\xed\x91\n\xf8\xa2~S@`\x87\x8eBF\x7fS@;y\x1c\x9f`\x7fS@\xb4qO\xa2N\x7fS@\x03g\x82\x0e\x96\x81S@Gx\xbb\x8a\xdc\x81S@\x91D\xdb\x8b\xdc\x82S@\xd2\xf1O\x19\xe2~S@\xb2\xc6;\xb2\x85\xc1S@\xe8\x96\xa4\xb2A\x84S@\x81\x16\xec\x83\x1c\x85S@I\xa6\xb8f\xab\x85S@\xb3\x96\xfc\xef\x89\xc0S@2R\xf3|\x08\x86S@\xb2\xba\xfb\x1a\xbd\x86S@\xdc{N\xafG\x85S@\x86\xe2p0e\xc0S@\xdfR\xc7\x1c\x02\x88S@\xee\xbc\x8c\x03dpS@\xc7\x04W\xaa\xcc\x88S@\xef\xa0\xc1\x00\xe2\x8aS@9\x15Z\x9b\xb2oS@\xe8\x97\x88G\xd4oS@KO\x0c\x9an\xbeS@\xe9\x87\x01\x0e\xa0\x15T@\x00\xd8\xc5\xed\xfa\xfdS@-t\x90\x07\xe2\xfdS@\xc7\xe4\x8c\xde\xf0\xbcS@\xc3X\x16\xb2\x85\xbdS@\xcbY\xf8\xe3\x8f\x15T@\x84\xec}\x03\x85oS@%%\xcc\xd9\x12\x16T@\xa8kZ\xce\tnS@\x96\xbe\xce\xdbl\x17T@$n/M\xe8\x19T@\x9f\xbf\xaf\x96\xc2\xb8S@\xf7\xe6p\x9fM\x1cT@\xe4\xb8~\xd5\x03\xb7S@Rk\x1a\xb7#\xb6S@5\xe4/\x1d\xd0\xb5S@%\xe5l\xafL`S@\xd6\xd7\r\'\x1a\xb4S@Z\x13\xda\xfbN\xa1S@2!\xb6;\x19\xe1S@\x02\xd2\x8fN_\xb3S@\xf3\xec\xaf\x8a\x0c\xa3S@#%\x8d\x9a\x14\xb3S@\x89\xc93\xc5\xc9\xdfS@\x8cQt\xce,\xb2S@\xca\x01\xaeu\xe2\xb1S@h\x9b\x82\x1ei\xb1S@~\x8e\xe9\x91\x93\xb0S@l\xa6\xec\xab\x1a\xa5S@\xc8\x0e\x17\xa78\xb1S@+\xe0\xc0\xb8?\xb0S@/_\xb0\xf6\xb3\xafS@}\xdd\x1a\xfb\x96\xafS@v\x91\x1f;\x85\xa6S@p\x8cm \x15\xafS@>\xec\x8e\xe1\xbd\xa6S@\\S\x98\xcc\xca\xaeS@\x19x\xba\xf6\x1a\xa7S@\xf8\x11\xba\xfcP\xdbS@{C\xee\x055\xaeS@\x975\xe4&\x8d\xa8S@}\xd0\x18\x0bn\xa3S@s\xa3\x0b/\xe9\xa3S@\x96\x9f\xae3}\xa2S@\xc3_4L\xc3\x17T@\x86&\x0c\x8dv\xaeS@\xafA\x01_\r\xaaS@\xabG\xc6\xd3pqS@\rv\xf3\xaa\x17bS@\x01"\xef\x8a\xa3\x8aS@\x03\x96\xf9b2zS@YA)G#~S@\n;\r\xdfk\x80S@\xc2m\x1fF"~S@[\x94\x85\xb5\xe4zS@\x87\xbf\x8d\xe0\x83\x81S@\xde\t"a\xa9|S@K\xd5\n2\xd7\x80S@\x98\x9d\xd7\x13>}S@\xbf\xffg"\x90\x82S@.c\xee\xa9\x8c~S@\xd6K\xeb\xed\x97\x83S@`\xcd\xf9\x12\xfa\xc0S@\\G\xb0\x99\xe1\x04T@\x01\x13\x1d\xc7\xf2\x89S@\xa4\x82\x95HaqS@I\x01}\x1dT\x00T@z\xd4\xd1&F\x88S@\x90\xa8b?W\xbfS@\xb8\xb2[\xfc\xab\xadS@@9\xe0$\xc9\x14T@Y\xa1B\xaecpS@R\x07\x03f\x8a\xaaS@Kn\x83Mr\xbbS@\xc6\xd4TN\xdb\x8aS@|\x9d>\x0bSwS@m\xbbkU8\x17T@\x1e\x13 \xf0\xef\xe3S@\x13\xdep\x9c\xa1\x18T@\xfb\xc3O\xc2\xaf)T@m\xf9])\x9b\xe0S@\xe3\x89\x82\xacp\x04T@\xc8\xf1\xf2e\xc2\xf6S@\xce\xce\x90\xa9\t\xafS@\x17@I\x9dq!T@\x0f\x89\xcei\xdf\xb8S@\xaf/f\xa4\x88\xdfS@\xbb\xd3\xdc\x01\xa5|S@{\x06\xea\x83i~S@\xd7\x16h\xbbh\xe7S@\x83\xd2P\r>\xb2S@\x02m\x15X\xb4\xb3S@\x89\x83\x82\x80\xe5\x1aT@\x9c\x85>\x13\xa0\x1eT@\x80\x93\xd9\xa8\t\xa1S@rAJ\x8f\x98!T@\x9f2\x11\xa3\xcafS@we\xebb\xcdgS@\x91\xc8qa\x01\x1eT@\xde\xd1\xbd\xbe\\\x1bT@6\x83\xf9\x1d*\x1eT@1\xc7==\xfdpS@\x9eYC\xe5\xee&T@\xcd\xd9\x15?~\x8eS@E\xea\xd0\xee1\xb7S@\x06\x08x\xd2#"T@<@\xf9\xad\xdc\x1dT@u\x7f2A\x90\x1eT@\x08\x85GJL\x1aT@\xa2\xb9V\xfd\x8d\x00T@0\xa4\xe9C\xc8sS@\xca\x0b\xb8x\x15\xf7S@\x07\t\xa5\xc9\x05\xceS@5\x8e\xa2\xc9\x1czS@\xc3\x95%\x81\xaeuS@\xe9\xb6\x8c \x02 T@O\xad\xeaNMmS@A\xbdx%\x04oS@\x15<\x19V\t\x84S@\x97\xd7\xe6b\xdfzS@\x80\x1d\xc7\x9d\x8f\x81S@\x89\xfeF\xfb\xdc\x80S@g\x10\x13\x15\x83\x80S@\x89\x15l\xed\x13\x81S@\xde\xee\xe7\xa3T|S@d\r\x85Ef\xfbS@\t\x15\xc4]/\xceS@<\x1e\xef\x0c\xf1|S@I\x02m\x01omS@N\x15-\xc1u\x17T@yK\x19\x90C\xfcS@\xf2\xa1\xf6\x90\xa5mS@i\x06\xfd\xa1\x8c\x83S@z\xbb\xb4c\r\xdeS@\xbf\xa9\xebx\xd1\x05T@\xe9\xee\xef\xc5\x9b\x04T@v\xa3$tj\x82S@!r\xe5r\xb2\x03T@\xeb\x03~\xa0XqS@\xa5\x93f\xe4\xbc\xbbS@\xbf\xd97|\x94\xacS@\x88\xe0\xaeI\t\x88S@\xc4\xf6\xab[\xb3\x1dT@h8Q4l\x85S@\xef\xd7\x072H\x02T@)+\xd9\xd16\x89S@\x85p\x0e*\xf9\x14T@]\x1f\x8e\x12\xa6\xfeS@\xe7\xbc\xe8\x87\x1b\xffS@\xd9\xf8\xb1\xcc\xdd\x17T@R\xce\x13\xdb\xb4\x8bS@\x88\xbcvK\x1a\x8cS@\xb9\xfcL8\xfa\x90S@O%\xca\x9b?\'T@\xc6\x81\xf6\x13\x03\xffS@\xacvn\xb0\xac\x91S@3\xd0\'\xb4v"T@\x9dy \xba\x19\xb2S@\xe4\xcee\xab\xa1\x1aT@\x8b\xcbn\xbe\xa4\xb2S@\xb1\xda\xba\xdd\xfa\x87S@F\xbd\xd3&5\x1fT@^B\x8dL,\xfeS@\x00\xd0\x91\x95*\x1fT@\xd3+\x89\x11\x95\x85S@\xfc\xa1\xfd\x8b\x06\x9cS@7*/p\xbegS@\x90\xbf\xdcN\xdd\xe9S@\x95\x80\xa0i\xbc\x1fT@\xa8\xbbp\x95\\\xbfS@\xac\'T\xd0pxS@=5Ha\xbc\xcdS@\x97&\xf0Y:qS@\xb0\xeb\xb9\x16\x80\xc2S@\x9fK\xa8T\xb8}S@D\xdc^\x17\xe3}S@\xea\x94\xa4\x14v~S@\xfc\xf4\x189\xe9\x86S@\x1a\xa5\xb6\xaf1\xdfS@\xbf\x0e7\xdd\x03"T@\xc6\x03\x80\xb1\xa0\xe3S@\x03\t~\n\xf9pS@\xe9G\xfd\xb59\xb4S@cg\xe0\x8a\x9e\xffS@\xc0a\xa2\xfc{\xbbS@\x93.\x110\xf6oS@\x82\xf9p\x13\xb4\x1fT@\xc8N\xe1\xabEyS@Q\xab[W\xc6\x16T@\xcb\n\x1b\x02\r\xfeS@\x8f\rn\xba\x10\x06T@j\xdc%\x14\x07\x8aS@\x9ae\xf0\x1f\xa5yS@\x17\x94\xc8\xe8n\x16T@\xda\x1eS\x9b\x9d\x00T@\xc3\xdds0=\x01T@\x05\x0f\x88R\x1e\x85S@\x1cd}[w\x85S@\xfd!j}\xd1\x86S@\xf7u\x8d\xdet\xaaS@P\xab,{\x02\x84S@4\xf4\xcc\x96D\xfcS@[\x8c\x84\x97\xd9\xaaS@\xa6\x05\rBP\xfdS@\xe49\x0e\xe5\t\x85S@\x1f\x85X\x98]\x84S@\xe3\x81\x12\xd26\x89S@vR\xdc\xba\x8e\x83S@Lv\xd3\x17\x98\x83S@\xc4\x85\xf3\xab\xfc\x85S@QO,\x87\x93\x83S@+\xfb.2\xf1\x82S@\xb7\xdfR\x9a\xb1\xfeS@X\xe6\x9dW\xdf\xa3S@\xdd\xb2\x93\xcd\x97\x80S@\xe6\xab\xfe\x9e\x15\x82S@+\xb6Z\x84\xea\xfdS@\x04\xd1G\xc4\x8a\x82S@i\xf9\x98d\xe9\x8aS@\xcc*v\xed\x8b\xcdS@\x0f\x9b\x86\xa3\xa6|S@\x81\xa5\x9f\xe6\x01}S@7\x8b\xd6\xa5v~S@\xc5h\x1b\xe5O\xa8S@\x14aH\xf40}S@[]\xfb\x11\x8b\x81S@A~\xee\x8e\xba\xacS@Y\x808<2\x81S@8sg\xe7I\x88S@\x81\xe2\x81\x84\x88|S@\xcdyN\xba\xa4\x80S@\xbf\x1e\xf3L\xb1\x81S@\xaey^\x9dB\xa3S@\x7f,\x14\x9f\xce\x80S@\x10\xf7\x92\xe8V\x81S@\xd0<-\x04\xdbzS@,\x152=V\xc0S@\x0e^C\xfe\xc3\x7fS@?\xf1o\t_\x7fS@\xa7\xe5\xaf\x01\xf4\x7fS@u\x84+x\xab\x8bS@m\x1a\xe7\x05Y\x15T@\x89*\xd5\x97b\x7fS@\xb6:f\xeb\xf4\xacS@\xa39\xe4\t\xb4~S@\xb3+$g\x0f\x8cS@:,"\x94\x06\x7fS@\x96a\x7f\x8c\xcf~S@\xb1\xa3@S\x18\x7fS@*\xde\xa4\x079\xa7S@ @k\xf3U\x7fS@\xd1\xe5q\xbd \xaeS@\x92P\xf9_\x86yS@/\xa7\x85\t\xd3~S@\x13%\xde\x12b\x88S@\xcf\xf1\x9e\xc19}S@\x07\xa7\x0c{\x9a}S@\x97*S\xad\xbe\x01T@q\xd1\xb2\\\xd7}S@\x00N\x98\xc4\xad\xc9S@\xc0A\xe9\xe5\n"T@G\xff\x8b\xf5\xbcxS@\xee\xed@\xdc\xee!T@\xceb\xd0\xa6=~S@\xd8\xa0L-\x8c~S@ftcAZ|S@\x92\x00\x8cI\x1b}S@<\xd8-\xc3\xc1{S@"`\xe6\x0b\xe3}S@\xd9\x9f\x9e.0"T@v.,\xa3\xae\xc1S@6!\xd0\xbf>\xc1S@&\xf10\xf9U|S@F\xfd\xec#k\x04T@\x8e\x06\x8b?/\x04T@Z\xf9\xa1\x9d\xf1\x1fT@\x03\xe4uU{\xafS@3o\xfe\xb6\xbc{S@\xf5-U\xd9Q\x1fT@\xd0!D\x13\xc5!T@\x8b\x04V\xc7v\xc1S@?\x92\xc1\xb8\x96 T@\xd2\xa0\xc1\xbc\xda\x04T@\xb9*\xa9\xd6\xaa\x04T@\xb9j\x01\xe2Q\xadS@\x88\xb3\x07\xab" T@\xa0\xf3\x19\xfbw\x1eT@\x1f\x07)\xb9\xf2zS@\xaa~\xbf\xa5\x93\x1eT@w\xbc\x85\xa7h{S@\x01\xec\xe76\x1a\x1eT@\x0e\xf2\xef\x853\x1eT@\xe6\x87\xc9p\xda\xc0S@\xac>\x7f2\xbf\xafS@p"\x04\x0e\x18\xb0S@\xba}\x08~\xfazS@PB|\xf6o{S@j0M\x89\xc0yS@\xd8\xf1.\xb9\x8dzS@\x8egPI\x0e{S@\x0b@\xd8\x18>\xc0S@\xa9\xf1\x13^\x85\xa6S@Ah\xa3\xf89\xb0S@;~\xf6\x84\xe0\x1dT@\x0b\x8a\x0e\x84\xd8\x1dT@5|P\xdb\xaazS@J]\xc4\xeb\xef\xbfS@\n]\x8e~\x90zS@2;(\x98\xaezS@\x82\x87`\xb4\x00\x89S@\x87\xe6\xc6\x1a\xaf\xe2S@J\xf5^rH\xc1S@S\x9a\xe6\x03i\xbeS@\xef\x8a\x12\xd0\x15\xacS@/G\r\xf6Z\x19T@1\x84\x92\xe5\xa2\x18T@\xd4\x0f\x158\xd7\xb1S@B\x04R\xf8{qS@Kz\xf0\x1e?\x1aT@u\x7f\xddK\xf8\xbcS@\x1e\x9c\xce\x7f\x0fyS@\xae\xf6\xd4\xdd\xd8gS@4bl\x80\xcd\x17T@L\xfa\x15\xa8\xf0\x19T@\xc7B\xb3\xf7\xe4\xb8S@A\xba\xf6\xac\xbf\x18T@\x99\xa9;[r\x17T@6\x9d\xcc\xad\x83\x17T@\xe60~\xed\x84\x17T@c=if\xa3\xe1S@\xbf\xa7\x9fR.\x16T@\xef\x9f\x86v%\xb3S@7\x8a\xd7\x1b\xed\xbcS@\xe29\xea0\xd8iS@\x19\x1a\x04+\x91\x15T@\xef\x95u\xc0\xa1\xdfS@j-\x93 \x8a\xb3S@{\xd5yf \xa5S@P\xb5 d\xcb\xbcS@\xc9\xb8J\x00\xd9sS@i\xedd`j\x15T@:k\xea^\xf6\xe5S@5@%\xa6\xc3\x14T@V;\x1ee\x07\x15T@s=\xfdj\xc7\x15T@H\xba.W\x85\x15T@AGX\x9c\xc6\x14T@#\x97\xfb\x8c\xf8\x14T@\\\xaek\x15\xa1vS@\x1b\x01R\xce\x86lS@\xe9)\x9f{\xe4\xb3S@\x1cM\x82<\'\xb4S@o=\xc7idmS@W\x84\x9b69oS@j\x96K\xa0\x13nS@\xa9H\xbe\x0c\x04\xa2S@\xba\xf0\x16\x818vS@\xef\xb7\x96%O\xb6S@\\b0\x8f\xa7\xb9S@`\xb3\x9aB\xd0nS@\xaf\xae\xee\xc7\xd7\xe9S@t\x0c\xe4\x96\xd2oS@\x83\xd2\xbd\xc6\xb6oS@\xd0\xcdg*rqS@//\x91^\x97\xa4S@"j}\x00\xbd\xb8S@\x16\'\x82(\xd0\xb5S@}\xe0\xea\x1c\x13pS@S\x88\x15\x12\xc2lS@\xf8\x98j\xd5\x04uS@\x1d]\xc2X\x9f\xe6S@\x965\xca\x07\x8a\xb6S@\xe8gD\x04\x1e\xb6S@\xe4\x1by\x16\x9cqS@v\xb5\xbd\x8c\x8atS@\xec\x80>Q\x14qS@{\xe8\x97\x8a<tS@S\x96)rF\xdbS@\x1a\xb1=\xc1\x1f\xb7S@O\xb1\x14\tasS@k&\x00\xb3\xeb\xb0S@CY\xeb\x9a&\xffS@2%s\x80\x04sS@\xbfZ\xed\xd1\x05\xa3S@\xa1>^\xa8\xd3nS@X\xfd{\xc6\x01\xb5S@\x95\x91dr\xde&T@\x12\xff\x9e\x04\xe8\x80S@\xbf\xdc\xdf\x0ff\xb5S@5\x85\xb6\xa0XqS@\x16\xb4\xa2\x90\xef\x89S@4\xa7\xfb\x86\xfd\xadS@\xd2\x02\xd4\xb0\xd9pS@%?o\xc0\xb9uS@\xc6\xb5\xae\xa6\xbf\x03T@/\xe6o\xea\tqS@\xca\xd9\xd7\xacn\x82S@\xed\x0e`F\x82!T@\x11\xcb\x01\x96\xec\x1fT@T\xfez\n\xeb\x85S@*8\x15\x8c\xe4fS@ju\xa7\x96\xa1\x19T@\x80\x07\xd4<\x9f\xb2S@J#\xf4-%\x19T@jG\xd1\xde\xbc\xfbS@\x0e1m\xcaR\xe0S@\xcc\x7f\xbf\xa4\x97!T@\xf7\x06\xab\x1f\xec\xffS@\xb6M\x01\xe4\xfd\x85S@\x83b\xdaYDgS@:\xf6\xe8B\x9fgS@\xd8b\xe4\x07w\x16T@\x1b\xaaa!\xa0\xffS@@\xd2>\xe4\x98\x85S@.b\x93jS\'T@7\xde\x0e\x9b\x84!T@\xef\xdc\xec\x0b\xb4\x04T@\r\xfe\x82(\x95xS@,\xb3G\xc3\x12\x9aS@I\x1d0\t|\xbbS@\xac\xfd7\xd5\x9ezS@'
p22
tp23
btp24
a(g3
(g4
(I0
tp25
g6
tp26
Rp27
(I1
(I1887
tp28
g13
I00
S'\x90=\xa8\xf9\x99{1\xc0Q\xdf\xa3\xc8\x97\xff2\xc0\x8fj\xcf/\x19(3\xc0\x98)\xf3\xe5\xb3\xc22\xc0\x98)\xf3\xe5\xb3\xc22\xc0\x9bj)1\xa7\x1b2\xc0\xce%k\xb38\xe41\xc0O\xad\x9e\xd8\x88_2\xc0T4H\xb3\x97\x0e3\xc0M\xa1o\xe2\x9b\x132\xc0\xe5^@v\x1f\x042\xc0\xac\\\xdc\xbb\x85\xed1\xc0\x12;UC\xcb|2\xc0\x15\x92\xb7\xc1"_%\xc0\xb5a\xc5K~\xfa1\xc0fp\xd9\x91\x07\xf2-\xc0\xd3\x99\x1c,\xa1\xe71\xc0J\x19\x05\xdf\xb7s2\xc0L\x90QI\xce*3\xc0\xdb\xa7\xa2;\x02\xdd2\xc0\x0f\nJ\xbe\xf763\xc0D=\x82`v\x123\xc0s\x11W\xc5b\t3\xc0\x99\xf1S\xbe\x8a-3\xc0QG\xed%\xb0\x142\xc0\xd6\xa8\xb03\x91\x182\xc0\xf0Q0\xa6\xd9\xc92\xc0\x13.%1\xe6?0\xc0P\x85#l\xf4s3\xc0\xaa\x8f\x1f&\xab\xfc2\xc0G\xf3<g\xc4\x143\xc0;\x86\xe8W\xe8K0\xc0\x1c+\xbe\xce\x1e@1\xc0(\x18Es\xec\x0e2\xc0\xcdn\xe6\xf4LV0\xc0I\xe1\xefe\x11)2\xc0\xa0<\x86,\x80\n3\xc0sT0\x9b+V2\xc0HtN\xb2\xa8\x153\xc0v\x89&\xc5\x07\x133\xc0\xf6\xda\xb7\x04\xb8\xf72\xc0\xb3\xd5\xa2\xce\xd9\xa81\xc0\xcf\x85\xfc\xf2p22\xc0\xcb\xe4]\xdd\xe2\'3\xc0\xe1\x95O\xd1u\xa92\xc0\xd7\xfdC"\xb6\xed2\xc0\x9fiR\xc5\xf0\xf32\xc0f\xcf\x1a\xbf\xdaZ2\xc0\xa2\x956\x8b\xe6F3\xc0\x0e.\x04\x8cXf2\xc0\xf0\x9a_\x9d\x14\x193\xc0\x96F6\x0c\xd603\xc0\xe3\x83u!\xba\xde2\xc0\xb1\x94\xd3\xa0\xc4\x0e2\xc0\xa6\xfb:\xfc&\xf41\xc0vJ\x8b \xda"2\xc0v\xf4}}\xc2f1\xc0\xf4\xa8\x8d(\xc8\x923\xc0!\xf0\x86\xc1Z\xd92\xc0\xf0\xae{\xb3Q\xf71\xc0^\x88\xa8\xef~\xf51\xc0\x93\xe9\t]h\xff0\xc0\xd1\xb1\xaa\xe8\x14\x812\xc0B\x05/\xe1\xb7\xf20\xc0I\xc4\x1f\xcf\xb9:3\xc08\xb6\xd2s\x95 3\xc0\xf6y\xff4-33\xc0Fl\xc7\xbb+\xe5/\xc0\x99\xcac"\x83\xd62\xc0\xcf\x80\xffXHu3\xc0J|)\xc4\xc3*3\xc0\x0c\xb6\x86Y%{/\xc0:\r\xfe_\xba\x0f2\xc0\x12%o\x92\x8c\x802\xc0\x1b\r\x9c02)3\xc0\x0f\x8e\xfe;\xe8*2\xc0\xa5;Pk\x1f<3\xc0p6\x18S\'E3\xc0\xfc\xd1\xca\xf7=\xfd1\xc0\r\xb0\x9c\xe4\x96\t2\xc0\xe6\xd3\x10\x85~\x083\xc0\xb6\xe3z^&#3\xc0\x1c\xbc\xdfB\xda\xe71\xc0\xb3U\x1e|El2\xc0\xc8\xee\x84\xbfs\xb72\xc0\xe4\xca\xdfl\xc9\xe5\x1f\xc0\xde\xb2\x80M|\xe61\xc0\x14;\xea\xab\xd6\xf61\xc0\x85\xc8:\xfa\xca=1\xc0\x90\xf4\xc4\xd5\xf4\xb21\xc0\x05UQ,\x8a\xf22\xc0q\xbf\xfd\xff\xc8\xf93\xc0>\x8bL\xd53\t3\xc0\xd3\xc0\xb8\xd1\x13\x123\xc0\xa89H\xe4\xe8y3\xc0n87\xddW\xe61\xc0\xd7S\x18\x1b7!.\xc0P\x19\xf2\xac;+3\xc0\x1c\x18]\x02\xf0A3\xc08e\x96\xde\x04\x9f1\xc0{d\xa9\x94\xdf\x162\xc0z\xf6F\xcb\x12\x0b3\xc0k\x87\x16\xae\xcaS2\xc0\xe7r\xceX8\x862\xc0\xceF\xaa[\x02\xef2\xc0\xd8jj\xec\x0c63\xc0_\x8f\xf6\xca\x1252\xc05\xb0\xd7\x19?\xc82\xc0\x85\x97B)\xcev+\xc0\x17\x0f\x06\xb6Nh3\xc0\x98d\xf7\xe2\x18\x892\xc0,\x9f9joq1\xc0<\x15\xf4\xfc\x11\x043\xc0\xa3\xf08\x9ble2\xc0\xf2\x8a@\xb2\x05\xfe2\xc0T\nW\x19@62\xc0\t\xad\xfd\xdcN63\xc0\x1d\xf5!\xe4\xd9\x163\xc0\x83$\x8aaE\x153\xc0\n\x17\xc4Pb\xbc1\xc0C\x8e\xb4\xcc{%3\xc0\xdc\x13\xde\x1ao\xb12\xc0\xd0R\xcc\x8c\x1c$3\xc0DZ\xdb\xe5.%3\xc0\xab\xec\t\xc5\xc8\t1\xc0\xb1\x88(;#\xf91\xc0\xc9\xbe\xbey<\xc12\xc0<\x16\xcb\xa3Q\x113\xc0\xf11\x9a\xe1\xafQ2\xc0>\xec\x9e\xe0:\xce2\xc0\x7fP\t\xaf\x0b-2\xc0\x18\x8d\xa2B\x0eR.\xc0Kd1 \x90g%\xc05\xc7,>\x8b.3\xc0\x87;\xc5l*82\xc0\x8aHn\xe4n\xc72\xc0\xb6\x00s\xec\x05Z.\xc0{\x0c\xf3}a\xb02\xc0\\\x9a\xdcQ\x11N2\xc0\xb5\x12H0\x96?/\xc0\x8b\xc1HS\'\x173\xc0\x8b\xc1HS\'\x173\xc0\xc2\x100\xd7\xbe\x153\xc0.Y\x8b\x02\xca\xf13\xc0\t\xad\xfd\xdcN63\xc0a\x84\xbfH\xf1\xeb2\xc0\x80r\x81\xb7\xf5\xf42\xc0\xd1\x88Mn\xe4\xb82\xc0uo\x9e\x98\xd2\xd12\xc06\x18\xce_\xc8\xea1\xc0_\x01\xa6\xed\x87s3\xc0X\x13\x7f+o\xd12\xc0\x8b\xff3\n\xe3\xfa1\xc0 \xd9iu\x02 3\xc0\x92X\xbc|\x91\xda2\xc05h\xe21\xe3\xa8 \xc0o\x16\x83\xa5\xc2\xea2\xc0\x87\x98\x83\xae:#3\xc0\x90\x9f\x98\xf9\xe5\x040\xc0)\xae\xd6{\xcf\xdd3\xc0\xa8\xba\xacp\xfc\x051\xc0\xfa}\xaf7\x95\xeb2\xc0\xd8~\xf7\xa2?\x002\xc07\xa0\x97\xe1 \xdd3\xc0>\x1aA\xd7\x95\xe22\xc0\xa3s\xb7\xe3o\x083\xc0\xab\x0f\xeb\xffK33\xc0\xc1\x01\x02-\xa3-3\xc0\x80r\x81\xb7\xf5\xf42\xc0\x8c\xa3\xd4\x96\x10\xf72\xc0\x14\xbe\xa3\xb0\xc8#1\xc0\xee\xac\xdb(\xe1\xc82\xc0\xe5nJj*\xd12\xc0Ay\x85zE\xee2\xc0\xa0Y\t\xc5G\r3\xc0F\xd1\x15)\x0c\x02-\xc0\xca\xe9\x1c\x84z\x842\xc0\xca,\x00\xb1k\x813\xc0>\xaco\x11!\x1c2\xc0\x7f\xa7\xb3\xa4{\xf02\xc0\x9b+\x90\x08j\xff2\xc0\x8c#\x07\x1f\xaa/3\xc0^Y\x15;\xe0\xe92\xc0\x91b\xdd\xfb\xcf\x980\xc0U\x07\x84\xad\xa5\x003\xc0\xb6w\x97\xd6\xe2\xcc2\xc0Y\xd7\xd9J\x05\xee&\xc0>^\x9e\x01\x0f\xbf1\xc09"\xbf\'\x89\x173\xc0\x05-\xd8\x02\x86\x8e#\xc0\x86\xd3ES\x7f53\xc0\x9a\x03\xbdr&;3\xc0\x06:v\xb1\x0f\xc62\xc0\xb2T9\x03\xcf\xd33\xc0!\xc1\xf4\xc7Z#+\xc0\x84\xdf\x87\xb5\x86g%\xc0\xfbW\x9e\xc7c\xd41\xc0u\x0c\x92w\xc5N0\xc0\xfc\xba.\xb5\x9a$3\xc0\xe3w2\x98c\r2\xc0\xac2\xe4\x04<02\xc0\x93\xe2\xde\xb2\xdf\x833\xc0\x01\x8a\x01\x17S\x0f3\xc0bT\x85\xd2w\xfb2\xc0\x1f\xa9\xf4\x18\x02\x8a2\xc0(aKE\x17~3\xc0,\'j\x01\xa6\xfc2\xc0<\x15\xf4\xfc\x11\x043\xc0\xe8\x01\xc4}\xcaJ0\xc07\xfb\x06\xaa\xb1E3\xc0f\x83\xa6\x90\xcd\xd83\xc0\x93\xfe\xba2.O3\xc02d\xc0\xdf\xfa[0\xc0\x1e=\x93\xb3n\x902\xc0\xe8\x9cu[V\xb63\xc0\xb0\xac:\xc1\xb3\xf61\xc0\xd7\x8a\xf74\x89\x0e2\xc0\xa7\x8dr\x08\x19\x103\xc0\xa6\xab\xd1\xcb"M3\xc0\x81\x84$Li10\xc0\x99u;J\x83\xed2\xc0\xf0^5\xa2\xf5\x123\xc0V\xbc0\x8e\x8e\xa32\xc0\xdd\xa8\x80T\'@3\xc0\x9a\x8a\x89\xeaA\xef1\xc0\xc2\xd9f\xea\x87\x132\xc0\x11\'\xd5\xeb\xb0\x7f2\xc0\x8f\xda\x9a\x82OS"\xc0\xd1\xc9\xa7\xda\x11\xec2\xc0\xb1\x9d\xa3G2$2\xc0.\xd6L)~."\xc0F\xe2\x1e\xd9\t\xe81\xc0(\xc2nV\xdeE0\xc0-\x11\x9eU\x93\xe23\xc0\x1f\xbf/E\xcd\xc93\xc0G\xfdm$\xfdt3\xc0\x81\xd8I\x1aA\xeb/\xc0\xb7\x0c\n\xfb\x11\xe62\xc0\x9e\\\xf7y\x96\x85(\xc0\xa0\xfdlsf\xfc*\xc0\xd5\xbb\xc2\xfb|\x9f2\xc0\xc3\xb3\x10\xf1\x01\xda1\xc0\xb1s\xa5\xcd2\xed1\xc0UN\x0e+\x0f\xbc1\xc0\xedXP\x94\x85\xd61\xc0\x89^\x1dY\xa7\xf22\xc0\x01\xe5\xa3Jhs0\xc0#\x9f{\xb0\x0c\x192\xc0F)\x8c\xf2\xeaS.\xc0\xc0\xf2}\xd84<.\xc0"\xab\xba\x89k\x9f2\xc0\x9d\xefCj\xed\x9e1\xc0\x91Gb\xf7\xad\xc9#\xc0\xdc\x9e\x8dRb}0\xc0\xfe-un\xcaG2\xc0\x0b\xf4\xb1\xc3)\xe71\xc0\xda\xdc\xf7\xce\xfa-2\xc0\x95\xc9\xcacGA2\xc0m\xc6\xcc\'^Q2\xc0\x13\xd8:\x06\xf6\xff1\xc0\xe3~)\xb6/ 3\xc0\x99`\x9f\xa7\xdb22\xc0\xca\xd1Bz}\xa11\xc0r`\xc8Lt\xa02\xc0\xa2\xc5\xf2w\t\xca$\xc04Q\x16\xc2\xb8\xa01\xc0$\x17\x18\x0b\xd9%3\xc0\xae\x0b\x9b\x95T\xe01\xc0\x88SJ\xfb\xd4=0\xc0\x0e\x0b\x8fa\xc2-2\xc0j5\xa4\x1b\xcf.3\xc0\x9aC\x86\x07\x93\xf13\xc0m\xee\xee\x88m23\xc0`\xb7\x83\x02\x82\xdd3\xc0\x98\x01\x97\x8f\xaa\xf91\xc0\xd1\xc9\xa7\xda\x11\xec2\xc0B\xe8\'"\xb1\xcb2\xc0\xf0Z\xd2\x1e\x8473\xc0f\x8bp6\xed\xca2\xc0\tV\xca\x0b\x12\xd11\xc0\x19\x0b\xb5?\xf1\xf0-\xc0A\x81c\xa0\xbe\xcc2\xc0\xea\xe3D\x0b\xbb\xf01\xc0\xdaq\r\xdf\xde\xd02\xc0\xc4\x1f\xfbX\x08\xf40\xc0\xdc\x84\x89\xf5\x8d\xce2\xc0\x17\x0b\xb1\x94\x1a\xf41\xc00"6`7 .\xc0\xe3O}\t_\xf61\xc0\x06\x13}_\xaf\xd22\xc0\x05U1\x16\xe6\x0c1\xc0A*\xe5S\x9dp2\xc0\xb3\x07J\xd1\xd9\x111\xc0\xdd\x9b\xd8\x12\x1a63\xc0\xcb\x83l\xc9\xd7\x0c3\xc0\xbdz\xdf\xe9\x8fD3\xc0\x91\x98n\x83XZ.\xc0\x14\xd8\xb9\xf8F\xf01\xc0@*\x17\xb8\x06h3\xc0\x1d\xdb\x01n\xd2\xe21\xc0\xdePN\x93\xd2\x941\xc0\x19a\x88\xab\xf9\x922\xc02\x94SEe`3\xc0\xc2\x94\xe9?\xae\x043\xc0DP\xe3?\x11\xba2\xc0\x08KE\x98W>3\xc0%Q5\xf6\xa0\xbd2\xc0@\xe8\x86(u\x063\xc0\xa2\x8a0\xa6\x029.\xc0\x1b\xdb\xa6pu\'3\xc0V\x8d\xbf\x86\x1d\xc42\xc0>\xf7\x05\xfe\x1bN2\xc0\x0e\x05\xc0C\xf4P2\xc0\xa3R\xb5\xbb\xdf\'"\xc0\xe7\x97\x93v}\x192\xc0O\xbd$x\xff|2\xc0\xfc\xf5\x1f\x85\xe0\xe92\xc0\xc0\xaf\n\xc8$\x822\xc0\x83\xc0\xf9\xee\xbc\x852\xc0^\xd6\x1a\x86\x8f\xfa2\xc0\xb2\xa1\x11\x9e\xfd\x1f3\xc0\xee\xc9uz7%3\xc0\x96\xa4:\xac(\xeb2\xc0o\x00\xa5\xcb<\xee2\xc0\xa7\xcaCT\xcf\xfa2\xc0\x01na\xdcx\x143\xc0\x8eT\xcc\xf9\xc4(3\xc0\xea\x1fB\xd1\x00)3\xc0&\x94?:\xd7\xfc2\xc0\xc9\xcf\x1d6C-"\xc0\xd5\xc9\x8b\x15? 3\xc0\xd1\x86F\xa6\x14\xe61\xc0\x83\xa9\x06\xae\x8f\xaf2\xc0\x1b\x024uB,3\xc0\xad\xcb\xb0\xd4Q(2\xc0\xdf!\xacMh\x003\xc0\xdc\xef\x0c\x89`\xd32\xc0\xf3\xf7\x8a\x00\xe5\xb21\xc0a\x16\xe7a\xc7\xb62\xc0\xb2\x85\xa56\xc2\xcd2\xc0o_\x8e^t\r3\xc0\x7f\x1e\xcb\x06.\xec2\xc0\x00/@\x08\xd7\r\x13\xc02\xb1\x103\xb8\x1a3\xc09Z\xe0S\xe3\xf52\xc0m\rc\x8a\xc433\xc0\xbdBr\xc9\x99\r0\xc0\x08^Xq\xe9\r3\xc0\x14x\xd3<\xec\xf61\xc0\x0btI\xfb}\x063\xc0\x1f\x8a\x99\x05\xd0\t3\xc0\x8b\x1e6\xf9\x0f\x083\xc0\xeb~\xfb\x86\xed\xfb1\xc0O\xd8\x11\xc6\xc9\xd02\xc0\x87\xf8\xf9K\xf9\x132\xc0\xd9:\x96\xf4\x07\x112\xc0\xf4g\xf3\x06\xc6\xf02\xc0R\x03\x1e\t\xea%3\xc0\xe1ab\x11`\x172\xc0r\xd7\x0b\x0e\xa0\x1f2\xc0\xed\x0f\xc9\xf0c\xdd2\xc0\xed\xa6\x99\xf2%\xfa1\xc0\n{\xb2\xab\xea\xf72\xc0\x0c\xbb!Y\xe9\xf52\xc0l*I\xcf\x80\x152\xc0\x92b\xbd\xf6\xb0\xec2\xc0\x02\xd09\xbe\xbc\x073\xc0^\xae\xfc\x1a\xc0\x083\xc0Gh\x0e\xd8 \x0f3\xc0|9\xbe\x17\x87\x163\xc0\xf2<\xd4\x95\x8a\x1a2\xc0\xa4f\xf26\xd4)2\xc0\x96\xaaR\xa2P\x893\xc0\xbbn\x14\t7`2\xc00\xe3\x19R\xc4\xfb2\xc0\x085\xeah \x8a2\xc0\x7fnI(\xf0"2\xc0\xdc\xb5\x18\x03S~2\xc0\x80\x0f\x06\xd0xX0\xc0\x99\xe0\x86\xb2S&2\xc0{\x02\x9c\xf2u#3\xc0\xecV"x\xba\xf12\xc0\xb2\xef\x13\xa7\xa8p3\xc0\xd4bJko\xce,\xc0\x14\xa9\xed4)52\xc0\x06\xef\x10A\x1a\xe5(\xc00\xf0\xe0B\xc452\xc0\xfa\x1f`!\xd6!3\xc0\x1f\xfa&\xafHC-\xc0\x86B\n7|q1\xc0\xfa\x1f`!\xd6!3\xc0\xebX\x12\xc8\xaa\xde2\xc0\x85a\x85\xdf\xa8<2\xc0\xb2\x0ee\x08d\xf92\xc0T\xa2\xfd\xaf#`0\xc0AI(k[X0\xc0\xc9e7\xbeF\xe02\xc0,\xfa\xc0i\x1e\n3\xc0\x14\xbe\xa3\xb0\xc8#1\xc0\x80\x7f\x1d\x17A\x1b2\xc0e\x9e;[0_2\xc04\x9dm\x0eDI2\xc0][O\x97|L2\xc0\x03[\xdd\x04=\x91+\xc0\xf3G\xa3@h\xdd1\xc0O\x81\x89C\xae|+\xc0!hv\x17\x15\x050\xc0\xc7MI\xe1f2,\xc0I\xc4\x1f\xcf\xb9:3\xc0+\x18Q\xb7\xf0\xee2\xc0\x18H\x07\xf9\x85.3\xc0\x81\x7f\x93H\xfdl3\xc0l\x8f\x0f\xd6~A3\xc0\xfc\xb4\xbd\xf0\xd4\xfa\x12\xc0}\xcc\x7f_S\xae+\xc0\xc4,\xe3N &3\xc0P\xfa\x81Z\xe2\x081\xc0I^\x83=\xe4*3\xc0<5\xa1z\x08\xad2\xc0\xe4\xee\xa6,+\xa0.\xc0\xd6ne\x04v!"\xc0\xb8\xf1D\xad\x1c\x163\xc0\xe3\xad\x05,\xde\x1f0\xc0\xd2\xeb\nz\x16C3\xc0\xdd\x9b\xd8\x12\x1a63\xc0\x0f^\xff\xa3\x88D"\xc0\x01S\x9c(\xcan3\xc0\xac\x19\x15D/\xde1\xc0@\x8aM\\d\x1c2\xc0\x1e\xb5Ut\x91r2\xc0\xff_\x84a+\x083\xc0\xa9\x0c\xbbGp\xa62\xc0\x97\x98\x0cm\x9a\x163\xc0\x00\x15w\x84\xa8k!\xc0\x10\xe7m-\xa1,3\xc0~Q\xc5tQ\xe41\xc0\xa0\x13*\xbf/\x9a-\xc0\xf3{\x1c\x1f%\xfe2\xc0)\xae\xd6{\xcf\xdd3\xc0\xe4\\\xbb\x97r\x123\xc0\x97\x98\x0cm\x9a\x163\xc0\xb6\x16\xcb\x00\x9fq1\xc0{\xc78\xf1\xea\x1b2\xc0\xc0\xb23>\xc8[3\xc0\xbb\x8cO+\x7f\xee2\xc0\xc8\xe2\x04\x10E\xea-\xc0?\xf2\xe9%\xa8`2\xc0\\x\xac\xba\n\xdd3\xc0.F*U\xc0\xd51\xc0\x1f\xcd4\x94 \x1b.\xc0.J(\xdb\xbb\xc92\xc0r\x03\xb7\xd2L\xcc2\xc0\x82\x1c\x87\x1d/\xd12\xc0;K\xa1S\x95\x1e.\xc0\xd3\\A?\xa47.\xc0\xba\xfa\xd0`\x91\xde/\xc0.J(\xdb\xbb\xc92\xc0\x1dzj\x9a\xe3V,\xc0\xf2\xfb\n\x14\xcc\x8a2\xc0\x92\x1e|\x13y\xe5.\xc0v\x06x\xe0\xcd\x9b/\xc0\xd0\x13\xba\xddEh%\xc0\x98\xb67\xda\xff\xd12\xc0Z}!\x10\xff\xfc2\xc0\xeclq5*#0\xc0\x81D\xec=!\xfd1\xc0\xbe\xbb2\xe0\x1a%.\xc0\xcd\xee:\xd0\xc1\x163\xc0\x8a\x98m\x08\x1d\x7f+\xc0\x97r\xef&y-3\xc0+\xb9\xf4\xa58\x1b3\xc0\xea\x04\xbbo\x9a\x152\xc0\xe3\xcb\xech\xc9\xc02\xc0\xb3q\xb8\xd3c&2\xc0\xf8D\x020\xd8\x06)\xc0\x91ac\x05i\xa91\xc0\xeedr6\xfa\x01/\xc0\x01\xb7\x0c2\x8e\xb5#\xc0\xd6\xc7\x88[\xb1\x0e2\xc0i\xb8\xcd\x941\x003\xc0\x15\xebn\x05A9.\xc0~<9\xfda\xfb2\xc0\xa2xc(\xe7\xd31\xc0S\xc6\xbe\xfa^\x7f1\xc0\xf6\xb3\xdf\xf2\xde#3\xc0\xb5\xd2\xb8\xa4\xa2\x143\xc0\x00`(\x0f\x80\xf62\xc03Z\xe9$\xd3?3\xc0?\xa85\xa4\xeb\xfc\x16\xc0\x81(\r\xef\x80\x173\xc0AP\x16,\x868.\xc0\xe5\xeb\xc6\xc9\x04\xb8$\xc0\xb5\xbb\x9c\xee\x7f\x020\xc0#"P\xc7\xd5\x9c1\xc0\xf0\xadv\xa7\x07\xff)\xc0\xfe\x97\x15\xe3\xb81"\xc0C\xe3\xad\x92\xa1<3\xc0\xfa\xf4\xfd\x0c\x0453\xc0\x02\x0e!c\xb612\xc0\xb9\x05q\xb81\x173\xc0\xe5\xeemc$q3\xc0\x81\x13\xcb\x88\xc3)2\xc0v\xeb%\x1b^?)\xc0\xa52\xb62\xb4A0\xc0\x87\x9fs\xb9\x0512\xc0\xcb\xbd\xa06\xfa\xad.\xc0\xe0\x12\x9c\xc7\xf3\x0b1\xc0\x03\xcaY\xfd\xd6\x830\xc0\xde\xb5q\xf0\xa4"3\xc0\xe7\x80\xea\xc4i\xe31\xc0\x91\x0f\xc0C\xe7G2\xc0\xdc\xdcF\xa1b\t3\xc0\xeb\xef\xeb?2\xcb/\xc0[\x8e\x7f\xbd\xa5\xfc0\xc0\xba\xfc\x91\xfb=\xbb1\xc0\xbc7\x1f\x93U40\xc0\xbe\x8a\x0b\xd5\xbe\xd51\xc0\x94\xf9\xbe\xf5\x17\xb11\xc0\xdb\xbb\xa1\x0c;\xeb1\xc0\xff\xa9a\x82\x00\xbb1\xc0\xeb\xc6 \xb6\xad\xb81\xc0"\x87@!\xe1\xc11\xc0\xc0Z\xed\x9d\xef%2\xc0\x08\xe4r\x7f\xb4\xe21\xc0\xdb\xd0\xef\x05\xac\xa33\xc0\x1d\t\xb8*\xf1\xeb1\xc0q\xcd\x1f^\x03\xcc1\xc0J\x15d\xd3\x0b\xf80\xc0\xf8l\x8c\xb8\xf0m1\xc0\x90\x9d\x86\x9eU\xbb2\xc0\xbd\xa5\x87\xd9\x18\xfd1\xc0-/\x11\x9a\xca\xf91\xc0\xc8\xdfz5|d%\xc0g\xb7\xe0\xf5`\x9e1\xc0\xd8\xfe|\x84\xa9n%\xc0\xe6\xbe\x93\x03\x8f\xfa1\xc0\x13\xd8:\x06\xf6\xff1\xc0\x12Cxc\x8e/2\xc0\x1b\xb3}\xe8\xd8c1\xc0\xf3\x81a\x17\xb4"3\xc0\x9f\x87SF\x07;3\xc0\xcdad\xe3\x1a\xb0#\xc0\xd1\xd3\xe1\xb5\x08%3\xc0p=\x91w`\x1d3\xc0\x02\xde\xc1\xfd=\x083\xc0\xf6\x91\x88J\xff\xec2\xc0Y\xb4\xa8\xbc\x1e\xf32\xc0\xca\'\xa0\x92\x9e"3\xc0\xed\x0f\xc9\xf0c\xdd2\xc0\xe8\xeb}\x94|\t3\xc0\xf8\x0f\x1b\xc5\xc0\xef2\xc0\x15\xacv\xc6\xb8(3\xc0\x95m\\\xec7\xdf2\xc0\xdb\x94\x89\x8b\x9a\xde2\xc0\xfa\xdc\xd6\xc7\x81\t3\xc0\xf6P\xc0\x9a\r\x073\xc0(\xc4\xaa#\xac\xf01\xc0\x8f\xe0tv\x88\xdb2\xc0\xc7\x93\x8f\xf4\x94\xf52\xc0G\xec\x0b\x05\x94\x143\xc0\x96\xe4\\\xea;\xd72\xc0\t\x9c\xeb\xe5\xf8\x1f3\xc0\xfc\xe0\xee\x96\x17\xf71\xc0\xf9FZ\xf3\xdc\t3\xc0\xa8\x067\x08\x8b\xea2\xc0\xf8\x83\x16\x83;\xd4%\xc0\xa4\xa8\x06\x1d\xa3\x0c3\xc0m}\x18\x1b\x8f53\xc0\x10\xab`\x08\xb5\xcd2\xc0\xdaJH\x049\xd32\xc03\xbdd\x8b\x7f\xb52\xc0\x0c\x18\'\xa11\x023\xc0\xf4\x1b \xf1\xe8\xde/\xc0\x95\x1b\x19\xd24\xe21\xc0S\xd7\x8d\'G\x013\xc0\xb2\x1b\'\x01y;3\xc0A\x1d\xc4\x8cK\xce2\xc0\x19,\xeb\xc8\x9a\x053\xc0\xd2\xd6\xd8\xc2\x1e\xe61\xc0r\xee\xd6(a\xfc2\xc05Q\xb9\xcc\x17\x0f2\xc0\xf1E\x0f\xda\x80\xcf2\xc0j\x86\xc7F<\x023\xc0c\xd4J\xa2\xd8\'3\xc0\x81\x7f\x93H\xfdl3\xc0\xb3\xc0\xf1\x97\xda\xf62\xc0sW\xb8\xb1\xd9\xe62\xc0O\xb8\x87+P\xed2\xc0^\xd6\x1a\x86\x8f\xfa2\xc0V\x99\xcaY\xef\xf12\xc0\x83\xc0\xf9\xee\xbc\x852\xc0\xfe\xb0\x0fz\xb3\xec2\xc0\x82VO\xba\x9e\xe92\xc0\xf6\x91g\x9e\xaa\x190\xc0.v=$z|2\xc0\xb8\xb6H\r\xdc\xe62\xc02A\xacy\xb4y2\xc0\xcbn\xfe\x852\xc62\xc0\x1ba-<1\xc22\xc0\xf5\xc3\xadM\x13\xfd1\xc0F\x15D\xaaI\xa1.\xc0\xd8J\xd6\xed\x9f\xd6\t\xc0o\xae}\xfcR\xc02\xc0\xfc\xe9{\xd8V\xea3\xc0\xa7b\xe8\xc7e\xc32\xc09\xe0\xaa\x86t\xb01\xc0\x18\xb3\xa6%H\x073\xc0\x7f\xff\xd0`\x0153\xc0\xa5\xe4\xfb\x05\xce\xb92\xc0\x02C\xc8\xef\xdf).\xc0R\xbe\xed\x8f\x8b\xd12\xc0q\x9f\xdf\xcb\xd1&2\xc0]\xee^M\xc4\x941\xc0\xf0\xc2\xb9\x9c\xd923\xc0~\xfd\xfdY\x04\x1e2\xc0UT\xef\x00;\x002\xc0Z\xa6\xb3\xc6TP3\xc0\xb9k\xf9e]\xfc1\xc0P\xd1,\'vD3\xc0\x0e\x01\x1c2\x8b\x052\xc0\x08\xf2\xa9+\x01\x132\xc05S\xcf\x80WF3\xc0\x863ps-\xb82\xc0\x89k\x0fr\x9753\xc0CWp\xcf\xba\x9d1\xc0Rq\x8e\r\xd5D3\xc0\xc04t\xfc\x1d\xd22\xc0\xf8\x90\xe2\xd4\xbe\x172\xc0\xcbY\x10\n\xfc\x1e2\xc0\xe7\xe9_\xd0\xfe\xdc3\xc0\xcc^\xa9D}\x182\xc0\xef 1eM\xa7-\xc0\xb0o\xa3cu\xca1\xc0(\xf0\xb7+vJ"\xc0r\xb7\xc8\xe7\xd96.\xc0M{\xee\x85\xa3\x05.\xc0[^\x8f\xce\x8f\xd02\xc0\x93\xea\xd3C\xaa_2\xc0\xef\x7f\x8ekF\xfa1\xc0Z\x0cAb\xd002\xc0\xb9\xa5E\x1c@ 3\xc0\xe1\xf1$j7\xd93\xc0o\x88\x95\xd8\x93\xe33\xc0z\xb6\x84\x1aU\xe92\xc0\xbdk\xf0\x11+\x0b3\xc0]fb\x02\x10P2\xc0X\x90O\x10\xf7\x9f)\xc0\xd6^/L\x1023\xc0\xf4\x04\xac\xef\x14\x1e.\xc0\xfc\xcf6\xb6j-3\xc0+i\xb5\r\xd0\x193\xc0\xaa~\x01\xf7\xa5*3\xc0\xd5&l\x9f\x01\xb82\xc0q=\xb1Xm52\xc08{\xb1\x81q>3\xc0\x83?|CAA3\xc0\xb1\x1d\x822\x07\x932\xc06\xd2RY\xcc42\xc0\xbf\xa2(p\xa6\xa0-\xc0\xf0\xfd\xccd/u,\xc0t\x86\x86\x05\xce\x163\xc0\xac\x0b\x8a\r\xb8#1\xc0P\xa4v\x86\x93\xeb-\xc00\xca\xb5\x7f\xac\x143\xc0\xea.\xede\xaa\xbe2\xc0\xbdY\x0e\xffH|-\xc0\xcf\xaf\x8d\xa2\x87\xc02\xc0\t\x80\x1c~\x88Y.\xc0\xd22\x1b\xd7|P.\xc0\xb7T\xa1\xd1\xd5\xe51\xc0D\xa3,\x93\x90$3\xc0\x18\xc8\x0c\xc1:\xec2\xc0\x97\x86\xe8,\xddL2\xc0\xd5\xb9\x11V\x02l,\xc0\xaa\xff\xaf\x0f\xfe\x16 \xc0\x07\x88Y\x8d\x8d\x153\xc0!\xf8\xcb\xe7\x0f$3\xc0\x16:\x11\xac\xb7T,\xc0\xd1\xbf\xa24;\xde1\xc0\xa6>@\xbao03\xc0\xdb\xa4L\x9f\xe3\x182\xc02L\x16z\xe9\x0f1\xc0\xd3\x94\xae\x1a3\x123\xc0\x7f\xe5g\xc1\xb2\xf82\xc0\xac:\x00\xfb\xa7\x193\xc0\x80\x95\x18\xf8E\xf60\xc0\x11\x8a\xe4:-\'3\xc0\x1b\xeb\x02\x81?\x8c2\xc0\xa3\x16\xda:)\xde-\xc0\xcbg\x10\xa6\x19\xf72\xc0\xd9a!\xaadf2\xc0u\xea\x8b\xa8\xb3\x143\xc0\xbf_|y\xf7\x033\xc0\x9ak\xe7-"_2\xc0\x8eU\xd0\xf2Vd2\xc0\xc5\x0c\xbc}\x0e\x0c1\xc0L1\x8fH,\xd7(\xc0f@\xda\xe8\x8e-3\xc0\x81\xc3\xc5\xba\xb0\x1f3\xc0T*m\xe3\xf0_3\xc0f\xa7\xa1\x93P)3\xc0\x90cS\xf5e1.\xc0(\x88\x1dXb9.\xc0\xe3~)\xb6/ 3\xc0\xe7\xb4\xaa\xa2\xbd\xce,\xc0\xe0\xccRq\x13p2\xc0\x17;g\xc0I\xfe2\xc0pE?f\xf0~2\xc0i]V2\x12\xf62\xc0\x07\xc9T\xec\x91j2\xc0\xe4\xa8-\xe3g\xaa \xc0(\xa1M\xda*\xee2\xc0\xaa\xcf\xab\x1f@\xe4.\xc0\xe3L\xbb\x17\xa5\xeb2\xc0I\x14G\x95P\xfc2\xc0o\xc8\xa7?\xdfG2\xc0f.\x10\xbd\xb7\xf12\xc0j\xbcUI\xb6\xed)\xc0\x14\x0c\xa5~\x13\xfd1\xc0\xb4\xb7#\x05\x90\xa2/\xc0\xe4\x0e\xad\xa4M%3\xc0\x89^\x1dY\xa7\xf22\xc0\x17Gq\xa1@\x15)\xc0$\x02\xb5\xee\xe5\xfa-\xc0[\xaf\x87P\xf6$3\xc0\xcf \x1a\xc2\x07|0\xc0\x01\x0c/\xa8\x91\x0e\xfd\xbfUk\xa0N\x8b\xda1\xc0\x04\xf95\x80W\xc91\xc0\xb9yps4\xc81\xc0\x9c<\xf9=|\xa20\xc0-w\x92r\xba\x96+\xc0H\xbd/\xe0^\x062\xc0}dT\xe6K\xde2\xc0\x9b\x12N\xdf\xbcj.\xc0\xb6\xa7\xe6~\x91(3\xc0:\xff\x04\xa6\nb1\xc0\x88\x03\xf0\xd4k\xdb1\xc0\xb3\x1f\xd4>\x18(3\xc0\xf3\xeb{\xb1S6"\xc0\xf3\x01\xbd\xbe\xc0\xe81\xc0\xad\x0b\xc7\x96\\t3\xc0\xc6\xff\x896\xe0\x97.\xc0\xb8Rw\x8d\xe6z3\xc08\xe8{4\x9a4"\xc0\xbb\xd0\xfc\xf9Z\n3\xc0\x00b\xa1L\x9510\xc0\x03\xe5\x80\n\x1e\n1\xc0P\xb4\x0f\xaeU\xb22\xc0\xaa\x0fW\xa8\x00\xe72\xc0\xd1i\xa6*{\xf1.\xc0\x8e\xa1b2\xe7\x1c/\xc0}Z5\x9b\x14R"\xc0\xd9\xec\xfe\x19\xf0\xef-\xc0\x9d\x8cm\xd5&\x822\xc0\x01g08\x0fb3\xc0\xa9\xd8>\x17\xef\xcc#\xc0D\x1cr\xb8\xa7\xfb0\xc0\xb6j\x0c\r\x9f\xa32\xc0$W<\xad\xc0"2\xc0y*\x8fc\x1aF2\xc0\x08"\x8e\xac\t\xf9\x12\xc0\x1bY\xd51\xb1\xe41\xc0\x97\x81a^\xb8C.\xc0\xef#\xc5S\xdf\xda2\xc0>Q?P\xbdz2\xc0\xbd\xa8D,\xe6\xe12\xc0r\xc1\x84\x8b-\x0c3\xc0\x18\x94\xc8\xb3\xceI,\xc0\xfeJ\x18\xce\x0e\x0f3\xc0\x07\xae\xe7\x00\x8d0.\xc0\x19\xb5\xb9\xe5|\x1f3\xc0\xf2T\x86>\xe3H3\xc0\xa3\x8eLPj\x050\xc0\xc8\xda\xf8\x16(\xa41\xc0A\xccB\xe7\x0e\x0c1\xc0DRP0F-1\xc0\xa6z\xe8\xa9\xe9=3\xc0\x1b>\xf5\x88l\x88)\xc0*)\x08\xe2\x84\x173\xc0\xbe{\xf1z\x98\xa62\xc0\xf50\x01\xac\xc9\x022\xc0\x07\xf3\xf9\xbf2\x9c-\xc0\xb0\x97\xf1\xdb\xa562\xc0\xd6\xcb,\xfa\x0e\xcf1\xc0\xb5\x11H\x82\xae\xd22\xc0\xea\x9d\xb1\xd4B\xcb1\xc0\x0bi-\xd1/\x83.\xc0\xe3\xa9\x1e\xfbmN0\xc0\xc9|\xaf\xf3*02\xc0\x95\xe7\x9a\xe7\xbe\xea1\xc0\x85\xa8\x96\xf5\xd8P2\xc0\xc2\xdd/\xa3(\x990\xc0c\xbd\x06\t\xdf4-\xc0\x03/\x15\xad?\xf22\xc0\xae\xf0G":\r2\xc0>\xc4&\xf1$\xd22\xc0W\x03\xb1\x96v\xe3,\xc0\x0c\x95\xa3\xfax<0\xc0#!\xe2\x15\xf8\xaa1\xc0\xe2\xa7i\xda\xb9&2\xc0[\xb2O&\xa4|1\xc0\xed\x9b\x91\xe6\xda\x910\xc0\xd0\x08\xea-=Q,\xc0r\xe5\xba\t\x84N.\xc0d\xc3\xf7\x1b\x7fv#\xc0\xc2\x89i\xc1\xa6\xca0\xc0\xbf\xaf\x9bs\xb1H0\xc0\x84\x82\x1c\xb8\xbe\x0e3\xc0\x17,\xa0\xa8\xb8\xe71\xc0\xb7\x98\xd5\xee\x16\xe71\xc0\x06$\x9b\x00xy0\xc0\x98\xa9E\x01\xb9\xa71\xc0\xe8\xc8\x95+\xf8\x152\xc0z\xdaL\xa1\xa9D2\xc0\xa7i\xca\x16\x13f2\xc0\xe6\xd1\x912\x1c\xc6$\xc0r\xfd\xdd>]\xf0-\xc0\x7f\xe8\xa5\xf5)-3\xc0\x10i\x84\xcf\x11\r*\xc0n\xa6y\x8eu43\xc0\t\xf6gDM\xdc2\xc0\x08\xc8\x12\x84u]2\xc0\xd9_0\xb4\x06\xef0\xc0q\xf9_\xa8\xb6:3\xc0\xfe\xa2\xfdh\xa9[3\xc0\xc8\x80\xe9\x1a\xd5\x123\xc0\xb2\xc5e\x8bqH.\xc07\x12\x05\xd8\x0e\x0e3\xc0-\xb3\xd7\xcd\xc4%3\xc0\xa1C\xbf\x07bL3\xc0\x88\x83u\xe1\x9f4.\xc0%\x0bK\xa2o\xfc2\xc0a*$\xf1i\xb20\xc0\x03\xe5\x80\n\x1e\n1\xc0\xea4\xefF\x92\xba1\xc0\xd9\x80\xe1\n\xa0&2\xc0#w\x1fi\xd1\xdf2\xc0\x01e\xff\xceo\xf61\xc0\xa6fll\xf5\xc71\xc0PN\xcd\xf2)\xeb3\xc0\xe4V{\xf4\x91Z2\xc0\xa5x\xb6o\xf0\x083\xc0\xac\xcb|(^\xa01\xc0hl\xee?\xeb&1\xc0\xb2\x90/\xb9\x06\x111\xc0,\xa8\xc8\x01n9.\xc0I\x95\xb7E=\x901\xc0\x0f\xa3\xccH,c2\xc0\xa1]\xd8P\xd4B3\xc0~\xdaP=s\xdc1\xc0\xa8#\xecd\xba\xda3\xc0:\xdb\xbcnq\x163\xc0\xdb\xa4L\x9f\xe3\x182\xc0|\xbe6}\xe2\xe01\xc0\xe2C\xda\xf6\xbc\xf0-\xc0\xb3\xe6%a6\xa02\xc0\xf1\x84vx\x17"3\xc0*p\x12yn22\xc07\x7f\xbb|h\t2\xc0\xfa\xe3\x0e\x99#`%\xc0\x8e\x1d\x08\xa9-P2\xc0\xe5I\x16\xcds\x832\xc0\x00\xe8g\xde>n"\xc0\xcd/\xb42\x888.\xc0\xa8#\xecd\xba\xda3\xc0J\xb4\xdc\xd8\xe2c/\xc0r$\xc3K3$3\xc0\x85\xa3\x05o\xa6\xde2\xc0\xb6\x9cg\x9b\xdf\xd22\xc0\xbd\x1c\xe5/P\x153\xc0\xdee\xecG\x12\x863\xc0yV\xe2Kk\xef1\xc0\xa8\xae\xca5H#3\xc0\xd2\x16\x0e\xc9\xfdJ2\xc0Z\xf1\xc1Hl\'3\xc0\x18\xc8\x0c\xc1:\xec2\xc0\x1b\xb3}\xe8\xd8c1\xc0l\xc6\xd8\xe3L(3\xc0\xba\xbb\xef\xf7\x9b)3\xc0p\xf8\xb2\xcc813\xc0\xe0\x06\xfcG\xff#3\xc0X\x0f\x13\xbc\x1b\x912\xc0\x80\xe1\xe5\xd7\xb5\r2\xc0)b\xfd\x87b\xd93\xc03\r\x9e\xe3\xccf3\xc0-\rsi\xf3%3\xc0j\xd5\xa8D\xa7$0\xc0\xea%n\xb5\xbdp3\xc0\xd2i\xd3Tf\x1c3\xc0\xb3\x95\xae\xac.\xf62\xc0\xaa{\xf8 u\xcd#\xc0t!R\x02m\xf90\xc0\xe4\x10\xbce\xff\xec2\xc05\xa63\xd1W\xc12\xc0Ot\xca\xcb\x0e\x1d.\xc0\x8d\x85\xb3\x9a;\xbd2\xc0-dN\xb2\xf1!3\xc0\x8a\xb9\xa7\x0e\x9b\x023\xc0O\t\xb2\xd84\xdd2\xc09\xf8\x85\xb9\xaam.\xc0i4rQ3\x083\xc0\x1aK\xd4\x11\x80\xa0.\xc0ax\x14\x8e\xbc\r3\xc0r*\xff\x1f\xab\xde2\xc0\xd2\xd7\x9e\x9e\xb3\xfb2\xc0\xa0\x08\xa2*\xf3\x89-\xc0@\x12\xe5K{\x073\xc0\xeb\x1ew\xa2\xbc"3\xc0[fl#\xa5\xa02\xc04\x0e\xa72U\x162\xc0\xf9\x84\xbdOb\r3\xc0\xf8\x0e\xa2f\xc7\xd3*\xc0p\xae\xfc\xeaZ\xf42\xc0ie\x06\xc0_72\xc0\x03r~\xa0\x06\x1b3\xc0\x91\x12\x81S\x05\x143\xc0|\x95F\xae\x1bH-\xc0\x7f\x97G\x91\x84\x9e0\xc03m?\xe5\x84\x843\xc0\x16\x9dU\xef\xe6\x002\xc0\xdbU\xe3\x17?{,\xc0#\x0e\x97<\x14\x910\xc0y\xbf\x05\xe4e\xcb)\xc0\xda\xbb:\x9d\x8bB0\xc0pu\x11!\xed\xd62\xc0>\xa3\xf2k!\xaf1\xc0\xbb\xa6\t\xb9\xca20\xc0J\xc3\x82\x8dF50\xc0\x8dj>&\x14\xfa1\xc0\xa1I\xbe\xd4\r\xa3-\xc0RT^UW52\xc0\'\x1d\xf9\xe7\xa2\x192\xc0b\xa7\xd0\xff\x8d\x9a-\xc0\xe0\xdd\x95h(\xd2/\xc0s\x0fR\x08=o2\xc0\x13\xb3E\x11gN3\xc0\xed\xa3H\x10Y23\xc0&\x17\x0e\x97T\x0c3\xc0q`\\\xdc\x1e42\xc0\x05\x18\xd9\xa0\x13\xce2\xc0\xfa\x12\x8c\x1f9\xd32\xc0w\x9e\x8a\x86\x13-3\xc0\x85\xd7\xa6=\xab\x902\xc0v,1_\x8a\x003\xc0\x9d\x87_Y\xd1\xf81\xc0\xee\xc0k(\x80i2\xc0j\xc3\x86y\xeb:3\xc0\xe9m\xc1n\x04+3\xc0K\x1f\x9a\xefK\xb42\xc0\xb7l\xb1\xeaGk \xc0\xdab\xd1R\xccP3\xc0\xd9\x85\xca\x1b\r\x130\xc0\xcc\x83\xb0\xcc1\xcc2\xc0\xb1\xaa\x05\xdch(2\xc0\xdcrd8\x81\xfc2\xc0\x1e\xda\xb3&&\xe42\xc0\xed\xa7\xcd\x93\xdf\xcf2\xc0\x821\x0c\xfd\x90<2\xc0UD\xd9\xd4`\x92/\xc06\x06\x04\xdae72\xc0\x91v\xca\xf2\x80(3\xc05\xad\xd0\xe8O\x013\xc0\xe3i\xc3\xd8Y\xd51\xc0\x0e\xd0]\xda\xfdP2\xc05a\x1c>\xf1\x871\xc0\xb2\t\xad\xdf\xb2(3\xc0\x84\x19:\xe8i\'3\xc0my\xeaNX\xf72\xc0\xbd4Q\xdfq\xb72\xc0\xd1\x08\x0e\xdc\xed\xdb2\xc0\x98?\x00.L\xea1\xc0\x96p\x89\xd6\xd7\x182\xc0^&\x977\x16\xf82\xc0\xf5q\xaf:\x03#2\xc0\xddSY\xee\xa9\xb01\xc0\xfa\x1e\xdd\xf3\xca.2\xc0]\x97cap\xef/\xc0V\xa5\x16\xb9\xec\xab\t\xc06\xf0\xee\x06C\xa1-\xc0;H\xfe}\x01\xed2\xc0\xe2\xe0\x88\x0cQ\xf81\xc0\x07\xbb\xa1|\xcb\x8e/\xc0P\'\x90\x98z$3\xc0\xe5:\x10""\x0c1\xc0\\\xd5.\x8dw\'3\xc0V<\x0c\x04\xf3\x173\xc0\xda\xaezb\x00\x08.\xc0\xb9\xe3[\xa5L\xe81\xc0\x08x\x08M\x83f3\xc0=XG\x1d@\'2\xc0~\xfbt\xf6\xb0M3\xc0\xbb\xfc\xe5\xa1D/3\xc0o1T\x1c\x8f\x173\xc0D\x9e\xd0\x0f\x9203\xc0\xa0\x05\x86\x014\xe82\xc0\x8eS:\xd0\xdaP2\xc0\xc0\xca\x1a\xbf\xa1z2\xc0)I\x16\xa9/-3\xc0\xd2\x17\xfa\x18\x9d{*\xc0e\x95\x11\xd0\x97\xb01\xc0H\xb2\x9f\xb9\xb7\xc42\xc0\x9d\x9f\xc5\x0e\xda\x872\xc0\x8b\xe6\xad\x8e|\xc11\xc02a4\x16!\xf71\xc0\xd6u\xac\xd5\xcc_2\xc0n\xdf\xbc\'\xc3\xc12\xc0\x8b9q\xb9\xcf\xf71\xc0yN\xc1h*0.\xc0\x12\n\x05\x86\xf6\xcb2\xc0\x91p\xe4\xc9\xf5\xe82\xc0\x87\xbe\xcd\xbf\xc3\xbf1\xc0XC!\xcf\xf9#2\xc0\xde\'*x\xa1\xf22\xc0\xb2F Z\x1d\xd72\xc0\xd2\x04!b\xf1\x1e3\xc0\x95\'\x01<h\xeb1\xc0Me\x1bw\x88\xed2\xc0P\xee\x97=\x16\xcb1\xc0\x1c\xca\n;\xf48.\xc0\xdd\x01b\x14\xe4\x023\xc0kp\x17\x07\xf8\xc91\xc0\xe2\x94"\x85\xd1\xb82\xc0\xb7\xf5\x1c\x8a\x17\x162\xc0\xc1\x7f$\x18)\x1e3\xc0~\xfd\xfdY\x04\x1e2\xc0&\x99}R|\xcb1\xc0\xac" \xc4\xc1\xcf2\xc0\xc8\t\xb0\x86\xf9\x1b2\xc0u0\xe5\x9bK\xca1\xc0\x8b\xac~\xbb\xc6\xe21\xc0OM2\xa6n\xe61\xc0\\\xaa\xa0\x7f\x0c\xb82\xc0\xbd\xfb#\xa9=\x8a1\xc0tKRP\x802"\xc0<\xa5\xa8\xae\x9e<1\xc0\xb0O\xb8\x94\xf8\xb72\xc0\xcb\xabs\xa6A\xfe1\xc0\x9dn7\xde\x98\xe7-\xc03\x10-\xff\x90\xe82\xc0\xd7\x05R\x15\xaa4"\xc0\xc3p\x9d\xb7\xf753\xc0\xbf\x1f\xf6jSx\x13\xc0.\x04\xd8\x006\x132\xc0\x19O\xf7\x10%>3\xc0\x0b\x9d^\xd6:\xe01\xc0\x01\xac\xeb\x86\xe3B/\xc0\x94\xea]\xbc\xb2\x180\xc0\xadu\xfe\x13\xf8\x142\xc07\x01Z\xa24\xe41\xc0\xc9P\xc5Z\xc2\n3\xc0\xd5\xaa,\xfdr\xdc1\xc0\xb8\xe1\xa8\x1e\x8362\xc08\xa8\xcd\xe3\xb60-\xc0\x96j\xf2P\xe9\xe61\xc0Ge\x0b\x9a\x14\x173\xc0W\x16\xc0\xb9\xe4r0\xc0\\\xf4\x8d@#\xe41\xc0\x07\xb6\x1c\x0e\'\xf60\xc0\x1f\xd4\x13\x9ft62\xc0O\xca\xd9A\x81%2\xc0d\x02\xc0E.0$\xc0\x8c\xb2\xc7\n{\xdf-\xc0\x0fM\xad\x8c\xd0\xf62\xc0\x1d\xa2\x91\xd0\xe6\x96/\xc0\x1a/\x1f\x90\x85:.\xc0\x85d\xc4\xb4\xcd\xe1.\xc0-\xc4-\xb9\xfc\xe42\xc0\x1c\xdf\xdbD%\xd40\xc09u_\xef\xf8\x1b2\xc0\xb1\xb7\xec\xae\n\xea&\xc0u\xe8\xbd\xb2\xf0\xe21\xc0\xa6\xa1~&j8.\xc0\x9e\xf8i\xd5\xae\xed2\xc0\x8e\x843lt\x94$\xc0^{?\x0el\x0c&\xc0\x9dw\xcb\x9c\xb2B2\xc0\xb9\x90EJ\xbcx0\xc0\x00\x8e\xd8\xc9\xf0w.\xc0\x1f\rW\xff\xc3\\-\xc08\x83\xac|\x01x0\xc0\xcf\xf6L(_\xfa1\xc0\x83V\xb6B\x0192\xc0\x92HR\x83O12\xc0\xac[\xe5\xcf\xf9G3\xc0\x9fP\x93\x17\xa5\x142\xc0\xae\xb9\xd4)dF2\xc0N\x864\x05\xdc\x1f3\xc0\xd1\xee\xbb\x7f\x1a\xb0-\xc0\xa2\xb9,\x8d\xac*2\xc0\x0b\xba\x05X\xe2\x9a1\xc0\xe87\xbaMEB0\xc0\x0bi-\xd1/\x83.\xc0\x12*\xe5(\x04\x903\xc0B\x82K:r\x073\xc0j\x1b3e\x0e\x843\xc0\xa4\x0b \xf7_\x0e3\xc0\x0e\xc3\xfb\xf34[.\xc0\x07F\x96F\xa1\xae1\xc0,\x84\x19\xb1\xce\xa22\xc0\x0eA\xe7x\xfe\xcb2\xc0\xcf\xa0#\xc1\x0c<0\xc0\x92\xa7DW\x88P.\xc0P"o\xed\xd7\x1f0\xc0\x840h\x18\xd0\x083\xc0\xd8n\xd6\x9d\x10\x17(\xc0\xff\xa4\xf3\x9d\xe602\xc0\xfb\x7fa\xf7c\xe41\xc0\xdf\x9e\x15\xd2\xe7\x073\xc0\xcdy_\x136_2\xc0\xb0\xb3\xd4\x9e\xad\xde2\xc0\xd3\x9a\x82\xf5:A1\xc0,\xcb\x9f1\xcd\xb1-\xc0\xe5o\x9c\x98\x83\x053\xc0\xad\xbd*\x1b\x0e\x8b0\xc0q\xbf0{\x02\xf7-\xc0J\xed=\x8b\x83\x7f0\xc0\xc0\xd5G\x86\xf1\xba+\xc0\xc7\x81\xb8\xac7v+\xc0\x88G0\xab*}3\xc0\x9d-zTZ!3\xc0\x99\x04\xfe-\xdc/2\xc0IR\xef\xec\xcc\xa8.\xc0\x84\x19\xbc0xF-\xc0j\x95d\x87\xe5\xb4*\xc0\xc8y\xa8\xa1\x06y*\xc0<\xa8|=\x90z2\xc0\xefa\x00c\xdc\x13,\xc0U\xae\xef\xda\xa0\x971\xc0\xdfB\xde\xc5h3"\xc0\x13\xcb_\x9e\x001"\xc0\xe0\xea\x89\x87\x1b\xdd/\xc0\x1bR1\xe9Z\xd32\xc0\x04\xca\xa3\xc83z0\xc0\xac\x1c5\xaa\x02\n-\xc0qC\xc0\xf4R\x11-\xc0\xcd/\xb42\x888.\xc0\rX\xa5Er\xde2\xc0M\xd6l\x1b\x1b]0\xc0\x10\xdb\x0b\xb8\xf000\xc0b\xed\xd81\x1b01\xc0\x10Z\xce\xb2\xd1\xe5-\xc0\xfad\xe0\x9c\xa7\x8f$\xc04\x96u \xf3\x9e1\xc0y\x1a\xf6\x89\x9aN2\xc08+\t\xb3\xed*2\xc0\xb7\x92\xbf\x90\xa9O2\xc0\xf63\xe6b\xfbO2\xc0\xd2\x14\xe2\xc9\x0e$2\xc0\xfc\x90\xef\x10\x8a\x1a2\xc0j2A\xb2d\x051\xc0\xd6k\xedq9j3\xc0"\xfbd\x80\x92\xfe2\xc0\x9e#\x82\xd1\x00\xa91\xc0sSjj}\xac1\xc0U\xb4=\x13\xfaJ.\xc0\xf9\x82=\t\x14\xd11\xc0\x98?\x00.L\xea1\xc0\xbd\x12\xe2)i\xd81\xc0\xcaF\xe6\xc3\x06\xe51\xc0\xff\xc9\xe4\x89\xd0\xb61\xc0U\x91\x86\x90\xf1\xbf1\xc0\xd1o6/\xa4\xe51\xc0U+U;\x98\xdf3\xc0v\x06\xffy\x89\xde1\xc0\x85\x9e-\xa6\x15\xe11\xc0\x7fL\xe2e!^,\xc0W\x17U\xed\x7f\xe81\xc0\xb8\x859\xa2\xc1\xbd1\xc0R\xfc\x85|k\xc91\xc06\x13\xe37^\xe51\xc0uG\'>\xce\xd73\xc0[Y4/zA-\xc0W\xc6C}\x1a\xe71\xc0\xe0\xa5\xd5v\x03h1\xc0\xeb\x15\xa4\xabO\xae1\xc0:\xf8=\xc6\x80\xd73\xc0\xe2\x12I \xc6\xff1\xc0\x1e\xe9\x8a\xda\xd6\x1c1\xc0\xab#opO61\xc0o\xf4\xf0\x1b\t\xbd0\xc0\xa8\xd1\xb3\x13\xd4\'3\xc0\x86\xc2\xf3\xba\x02\xfa1\xc0\x17\xa4\xd0X\x1c\xfb2\xc0=\x8fq\x82\x9e\x991\xc0<\xc3r\x03\xfd\x043\xc0\xb6K\xb8\xdb\x05\xf01\xc0SVeh\x07\xf11\xc0\xeb+\xd8:\xcb\xde1\xc0&\xf6\xe6\x00\xd3\x163\xc0tfJ\xecM\x082\xc0\x82\xd9\xb5\x1es\x1e3\xc0\xe9\x8d\x01{0\x102\xc0r\xfc\x01\xf0y\x0b2\xc0\x06\xcc\x16G\xc4\x062\xc0\xb3\xa4\xdd\xfa\xe9\x1d3\xc0\xb83\x17\xaa-\xbd0\xc0r\x8eCPF\xe30\xc0\x85N\xd3W \t2\xc0\xc6\n\x93\xc5\n)2\xc0\x84\x05\xba\x8f`\x143\xc0\xec\xcf{\xa4\x06\x1b2\xc0\xdc:\xb5\x81S\xaa \xc0\xf0&\xe8b:\x182\xc0\x95P\xd4I\x1f52\xc0|\xff\xb6\xb7\xcdV2\xc00\xa2\x82\xec\xf5\x1f2\xc0\xed\x82N\xd4\xf2\x1a2\xc0\xe9\xc0\xd8\x85>\x182\xc0d\xcd\xb0D\xb0\n1\xc0\x9b\xf5AIP#2\xc0\xf1`01\x1c\x172\xc0\xfc\x08\xb4\xbfk42\xc0\xad/\xce\xe5}42\xc0j\x08\xb76\x1342\xc0\x0e\xf6=\x02\x0762\xc0B\xf6\x0fO\xdcO3\xc0\x06\xed6X\xd6B2\xc0\xe2\x02\x1d\t]\x85\x13\xc0\xd6\xa8\xa2\xf2\x85H0\xc0b\xa6p\xb6LH2\xc05\x1e\x17\x95L\xb0.\xc0z}Y\t\x87N2\xc0\x88\x92Rv\\i3\xc0\xf1\xa4\xc9:\xe2\xed2\xc0\xb8\xac\x8b\xf1\x88\xf02\xc0\xc1V>6\x8eY2\xc0\x10\xdb\x0b\xb8\xf000\xc0\xe5R\x17\xbbx\'1\xc0|.2\xc7pG0\xc0o\xc6P\xc2]\\1\xc00\xb8\x8d\xb7c\x1b3\xc0\xde\xd5kW\xebs0\xc0\xe6]Y\x90\x95[2\xc0\\M\x9c\xad\xb1\xf70\xc0&\xfd\x11\n\x06]2\xc0\xffj!C\x94c2\xc0V\x80\xb4\xfeN\x8a3\xc0\x88s$\xd7\x01\xde2\xc0*?2?\xbe#3\xc0\x11[\xc9\xe2\r`2\xc0~xv\xfcL\x97(\xc0a\xc9\t\xd5\\\x802\xc0p\\\xf7\x83\x18\xec/\xc0\xc5\xb8\x9c\xab\x9d\r3\xc0U\xc6F!\xa7\x882\xc0\xff\xc0\xff\xfd99"\xc0h\x12\xcd:\xce\x1a"\xc0t\xb6W&nb1\xc0"\xd31\xf3\x83k1\xc0\xb6\xd2/\xdc\xc1s+\xc0E,\xfa\xc3\x9c\xe7&\xc0\x7f\x9a\xde\xb8\xc9\xcb*\xc0\x97/\xa4\xaa\xe9\x9d-\xc0<\xcb~p{\'3\xc0[\xc2\xc0v\x01b/\xc0?\x86\xb3@\xcaj2\xc0\n\xd3|M9\xe7-\xc0TA\xfc\xa1\xdf>0\xc0\xed\x11\xf7\xc5\xd7\xfe-\xc0\x96ms\xda\x17&0\xc0\xb8\xf9\xfb,~\x170\xc0Hz\x06"\xcc\xee-\xc0\xcew\x0f\x9a\xe6r.\xc0\xd0w\xc6\xa3\x03\x193\xc0\xc8`H\x83\x88B2\xc0\xd0w\xc6\xa3\x03\x193\xc0\xa7\x8f\xc2\x03\xa2\x88/\xc0\xa2\xd9\x16\x90\xd1!3\xc0\xde\x9c\xfe\xe5^b1\xc0\xbc/\x94heJ3\xc0~\xa1\x928\x90\xc02\xc0\\\x1e\xa6\xc0\\l.\xc0?\xf2:\xa2\xe1\xb9.\xc0H06\x8e\x8e$3\xc0\xe6\xe4\x13\xd2K\x1b3\xc0\xf8\x93"\xd3r\x073\xc0|\x92\xb5\xb8@\xe5-\xc0\x8d\xb0\x895b"3\xc0\x0b\xcc\xc6\xccT\xe6-\xc0O\xe7\xdc\x06R\xee2\xc0\xb0\xcf\xb4\xe4Y\x083\xc0\xd1l\x97>\x8e\xfb2\xc0\xbd\xf9\x01y\xeac3\xc0\xab8\x07>\x99\x063\xc0\xa0\xb2n\xab\x00"3\xc0\t|3\xbc-\xf32\xc0p\x0eeX^\x15.\xc0]Z\x13/\x00..\xc0Me\x1bw\x88\xed2\xc0\x9f\x92\x13\xd9\x0e:3\xc0 Z(]\xb7\xf62\xc0\xb2\xa1\xc5\x00\x1d\x16.\xc0v\xf4}}\xc2f1\xc0\xe7"v\x85\x1e\x05.\xc0\xab-\x01v\xf6\x0b3\xc0\'\xcdG\xcc"\xdb2\xc0\xcay\xe3>"\xff2\xc0W\xe7\xa3\xef\xbe\xcc2\xc0\x10\xcb\xa0\x98\xfe+3\xc0t)2\xcf\x89\x1e3\xc0U\xb3\xf1\xd3\xea82\xc0\xc3Z\xe3+\x06\x003\xc0\r\x170%\x1f+3\xc0\xb1A\xb2\x83\xa053\xc0k\x9d\xcaJ\x92*3\xc05\xd8\xb1\xa6\xd6\xcb2\xc0\xe3\xebZ5x\x043\xc0\x1d\x96\x17SZ\xad2\xc0\xa3\x0e\x90\x07J\xfa2\xc0\xd18=I%\xcd2\xc0\t\x07F\x18\xf7\x81.\xc0\xc1\x9eU\xd5\xdf\x1c3\xc0\xc4e\xe0Na\x843\xc0\xc4e\xe0Na\x843\xc0\xe0\xf2d{\xfd\'3\xc0\x9f\xd0\xcbU\xa4\xf72\xc0\x08\x0f\xa12\xad\xeb2\xc0\xb5\x8f\x08\x9b\x83\x05.\xc0\xb3OK\xd0F&3\xc0+>g{\xa5\n1\xc0i\xf8\xb2\xdb9\xef2\xc0\xbe(a}\xcc\xe62\xc0\xa8\x87\xf6\xc5O\xc32\xc0\xb1\x8c\xa0\xd6\xc3\xbf2\xc07\x96\x1d\xb97\x862\xc0>\xa3R\xfe\x11\xc12\xc0\xdfJ?\xeeff/\xc0\xb7\xcf\x0fH\x95\xfc2\xc0Bg\xc4\xdc\xee:3\xc0\xa8\x1bJ\xe4&\xb82\xc0\xf3\x1dL\xbe\xcb\xce2\xc0\x08\x8a[l\'\xca1\xc0\xfe\n\xe5J\xae\xd32\xc0\xb3\x98\xf5\xbc\xe6\xb52\xc0Jw\x07\xec\x01\x812\xc0,\xe4&\xf0p\xd92\xc0\xd8h}h\xfaB3\xc0\x11\xc9\x83\xb3Db2\xc0\xe7\x1es\xcf\x84]2\xc0\x87\xdd\x8c\x0e\xadt2\xc0\x92\x13~|\xff\xdc2\xc0^\x8ay\x05\x0743\xc0\x8e\rg\xa7\xf6\xea1\xc0\x85\xf2\x10\x93v\xea2\xc0\xf5\xb9\x1e|y\xc81\xc0\xe0M\x93\xe1+"3\xc0\x96\'\xe9Y\x84\xf12\xc0\xed\xf1\xbak]\xc92\xc0\x8f\x87[p$\xe82\xc0vx\xdd\xa6]\xa51\xc0\xe9\xa0\x013\x00\xe12\xc0\xf28\x8f+R\x083\xc0\xa5\xad$\xb8L\xbb2\xc0\xef\xad\xb0\xd0*\x0c3\xc0\xf5\x9f=\xde\x96,3\xc0\x0cfx8\xfc>3\xc0O\x03\xa0\x80\xa603\xc0\x88\x7f\x8cN0,3\xc0]\xd0\xc2a\x9d\x073\xc0\xecji\xfc\xa3(3\xc0\xf4\xdb\t\x92\xf0f2\xc0\x08\x8e\xb5\xab\'\x133\xc0o\xf27\x87\xda\xb32\xc0\xa0\xf5\xeeJ\x02\x163\xc0\x96~\xcbqJ}.\xc0\xdb\xae\x03Hg\r3\xc0J7[\xbd\xc7\x0e3\xc0\x7f\\"`\x9bO0\xc0\xe5]X"\xdc;.\xc0\xaf"{\x1f\x8fs0\xc0\xff\x08\xd0\xde\x8a\x15/\xc0\xae\xce\xa2C\xba\x153\xc0\xde0\xe8&;\x9f2\xc0\xd7\xa1\xac\xeb(\xd4-\xc0\x0b\x86\x1ax\xccY-\xc0\xfe\n\xe5J\xae\xd32\xc0\xf0\xbfF5\xab\xda1\xc0 \xaa\xaa\xdd\xfdz1\xc0\xa0\x06 \x98~a3\xc0\xfd5^\xe7#\xf10\xc0\xf0\xec\xb0.6\x931\xc0\xeb\xfc\xbd\xb9\x0f\xc2-\xc0w\x98\xebo\x80\x89-\xc0\x0c\x9a"\xd7\x1a:3\xc0Y\x0f\xb7\xc0\x1e`3\xc0\xf3\xa15%A\xba/\xc0\x8eWR\xcb\xc8F0\xc0\x91=\x0c\x87\xf3O"\xc0\xf8\xa9\x9e\x88\xd4\xf32\xc0^\x06\x0e\x17y\n2\xc0\x8d\x0e\xf1Up\x020\xc0[\xb6\xbe\n\x85y1\xc0V\x06x\xcfR\xe21\xc092\x7f%\xca\x8b2\xc0o<x\xc6\xca\x803\xc0\x8e\xa8\x89!\xca\xee2\xc0eGT\x13`\xe21\xc0\xb9Z\x17\xd4\xf8%2\xc0~K\xa3\xfeDR2\xc0H5/\xc7\x1bK.\xc0\xe0\xf3\xb1R\xd2\xa4-\xc0he\xd0\xa9\x05\x89.\xc0\xa7#E2\xe8..\xc0u/\x1b\x7fWj(\xc0\xdc\x98\xcdO\x8au/\xc0Ak\xf2j\xff\x990\xc0\xb0/\xeb\xe1qP2\xc0|\x86\xcc\xea\x0e$2\xc0\x81e6SE\x132\xc0;\xd1\xb5\xbb\xb6\xc43\xc0,\x92\xfe\x12\xa5\x101\xc0\xf0A\xf3\x97\xe6\x1a2\xc0\x80\x80!\xc5\xa2\x9e1\xc0\x95\x91\x16D\xc5\xfe2\xc0\x02\x11\xba\x90\xc8\xe42\xc0\x7f>\xcbk\xc3\xe41\xc0q\r0~\x83\x0b-\xc0a\xc9\t\xd5\\\x802\xc0\x10\xa3\xf4r.\x073\xc0aUG\x83\x8d\xf22\xc0b\x05\xcb\xec\x8d\xfb2\xc0<\xbf\xe7>R\xee2\xc0sy\xf4u6\x073\xc0\xa7\xe5ZS\xda#3\xc0\xaa\x00\x02pa\xef2\xc0\xc6\xe3\x82.\x8f\xf22\xc0\xda\x95\xe8TI\xff2\xc0a\xed\xb5:\xf793\xc0Ad\x00xO\xe52\xc0\xefR\xf3*\xcc13\xc0X\x07cnO\xff2\xc0_\xa6c\x0c\xea\xb12\xc0dEiJ\x89\xb42\xc0\xf7|\xea@<63\xc0\x9d\xa4\x8a\x80\xc9\xe41\xc0\xdc(\x8b\x9b\xa4\x043\xc0\xd2\x91)\xc6\x01\xcf2\xc0\xb34v\xba\xe1(3\xc0i\x98\x07\xa0`\xf72\xc0[\xba\xe5\n\xa8$3\xc0[\xba\xe5\n\xa8$3\xc0\xa1\xa8\xa8\xbc\xff\xd72\xc0$M\xa8\xd8w\xf02\xc0\xfb^\x829\xb1\xc22\xc0\xfb^\x829\xb1\xc22\xc0\x83T\xd1\x1bE\xd52\xc0\xa5y\xc1\xa2d\xb12\xc0\x8d/\x82\xdf\\\xcf2\xc0\x98\x14\xbc\xf7?\xe81\xc0\xc2p;\x9a\xa6\xd91\xc0~\xdc|\xeb\x9a\xf12\xc0\x83\xbbB\xef\xad\x083\xc0\xf6[l\x17\xeb!3\xc0\xab\xf9^\xf0G\xb81\xc0\x8e8l\x02n!3\xc0\xc0 \xbf-\xf9\x123\xc0\xffIK\nh\xb32\xc0x\xac\xdc\x8d\xc6\xdf1\xc0\xb9C,\x92H\x163\xc0\x8e\xfb#\xe9\x14"3\xc0\x03r\xcc\xaaI\xc22\xc0\xd8\xfe%\x9b\xbb\xea2\xc0c\xde\xd2\\-%3\xc0S\x90Z~\xcd33\xc0,\x84\x1dm#\xe61\xc0\xe6?\xa8\xdb\x89,.\xc0\xbe\xc6\x8f\x126\xc9/\xc0\xcc\'\x8b\xd3D\xdb/\xc0p\r\xa8\xd0\xf5\xcb1\xc0\x95C\x1a\xb2\xc0\xf71\xc0#Y1\xc68\xe2-\xc0m\x06s\xd3@\x873\xc0cD\xc2\x0fr\xe6-\xc0le\x9b\xee\x00<3\xc0\x82\x17Q\x8b\xee\x17.\xc0\x98\xcd\x8eb["/\xc0=\xddB0s\xf11\xc0\xa7\x8f\xc2\x03\xa2\x88/\xc0\x91\x91\xd6\x92?\xdd1\xc0HG\xd0{\x11\x112\xc0\xfb\xbf\x12\xba\xd0\n2\xc0;\xd1\xb5\xbb\xb6\xc43\xc0\xc6H\x1c\x10\x82\x192\xc0\x01=\xdc\x10i\x832\xc0k5AB\xcb\xab0\xc0\xaeo\xa6\xe6\n)2\xc0\xe1\xf5W\xdc-\x902\xc0T2\xe1q\x17-2\xc0\x12\xdbO"\x08\xe6*\xc0I\xe5\x8d\xb9-\x1c2\xc0L\xfbST\xd2\x182\xc01+\xec\xadR 2\xc0f\xf8\x03$$\x112\xc0f0\xca\x87\xfd`2\xc06{l\xed\x0bC2\xc0\x05x\xe4\x95\xeb\x122\xc0\x06\xf4Ng%\x182\xc0\xdd\x1b\xc2wK.2\xc0\xd9W5\x7f\xb5d2\xc0\x9bj\x0f3\x98\'2\xc0\xcfsP\xac\xd7\\2\xc02k\xa0\x9b?$2\xc0\xcc\x9c3}\x1d[2\xc0\x9b\x7f\x1b\x16\xa3T-\xc05\xdc\xdd\xfa\xaa32\xc0(\xd4$v\x85r2\xc0;\x12\x1c\xe7t\'1\xc0\xdb\xbb\x83\t\xbc21\xc0\x02\xcb{=\xcd)1\xc0\xd4o3C\xb8".\xc0\x1bx\x8d\xbeb-2\xc0f\xa4\xcc*\xc0V2\xc0\x95\x98\x9b\xddlo1\xc0\xbc)\x87\xdaL"3\xc0\xc1PM\x08\x14\x1f2\xc0\xe4\x8a\xf0gH\xdb2\xc0\xb8\xa5\xd6f\x9f\xfb2\xc0\x94\x05\x1b\xce\xd6.3\xc0\xb9-\x19\x89:\x872\xc0\xfe]\xf3\xf1Y\x981\xc0\x9aL\xe9\xd4\t\x013\xc0=}\xc2\x99`\xe21\xc0(\xbbn\'\xe3\xb62\xc0\xec\xcf\xa9)\x82\xd61\xc0G\xady\xa7\xa9\xdb2\xc0,\xc4)|\xbb\xc81\xc0\x90\x8b\xd6W\x98\xcb2\xc0\xb8"\xb0\xfe\xe3\xe41\xc0\x14\x07\xdat\xb9=0\xc0\xe4.Q\xf8d\x083\xc0\x1fv\x7f\xe7f\x833\xc0\x15\x7f\x85JX\xec/\xc0\x1aW\xa8A^\x1b2\xc0\xa8!\x82\x10\xce\xe81\xc0n\x804\x87h1"\xc0pR\x0c\x85A\x04.\xc0\xda&\xc5\xbd2k3\xc0H\x93m\x08\xf4\n1\xc0 \x1b&\xe8]\xae1\xc0\x04\xbd\xd5\x9c\x8a%2\xc0\xe3F\xd9\xd3\xcas3\xc0\xce\x82\xde\xcb\xe2\xfd-\xc0\xe9\xe5\xad\xae_\xe3-\xc0V!5\xa5\x9c\xef-\xc0\x99\x06w\xb8f\x89+\xc0\xe7\x9e~\xccA\x910\xc0\xc0\x99\x8a|c=0\xc0\xa4\xef\xb7\x85\xa7O0\xc0]V\xeek5J2\xc0~{\x15"\xfe\xa1-\xc0\xbc\xed\xfc\x9e\x1e\xf30\xc02\xa6|\x8fJ<0\xc0k\xb4H.!\xa11\xc0\xfc\x0c\xa4\xe9\x8c\xff1\xc0\xd9"\xf3\xd64\xf70\xc0I\xf3\x83\x80[62\xc0\x81\xf2\x13V*\n2\xc0\\\xf7t\x1bv]/\xc0t;\xb9\xdc_2.\xc0\x18\xa8;kM\x92$\xc0\xbe\xa0\xc1\xa4%7-\xc01w\xca\xd4(\x823\xc0\xc8\xc2\xf1\x9c\xd1\xf72\xc0M\xa1+\xab\x01K/\xc0\xdf]\xb3:\xfa\xf3-\xc0\xe1\x7f8H\xddc/\xc0\xf3\xff\xbd\xa8\x8b73\xc0\xae\t-w\xf4(-\xc0\x90\xbf\xaem\x94/2\xc0\x1c\x0e\t\x814\x082\xc0\xab\x84\x96J\x8eu.\xc0:Ug\x0b\xfd^.\xc0\xa33 *9\xee-\xc0dFY=\x9fj.\xc0\xbb\x91\x80p\xd8a0\xc0\xb3\xf5\\\x86\xcaB2\xc0(S-\xc66N0\xc0\x8d7\x03DA\xc9*\xc0\xa1\x0ff\xd1%\xeb2\xc0\xd4\xa3"\xaf\xb2[3\xc08\'2\xe8\x87\xb7-\xc0\xd9\xcf\tc\x8ce3\xc0\x08S\x8a\xbb\xd7\x112\xc0\xca\xef\xf0\x8d\xa8\x1f3\xc0k\x0cpn\x05\xc81\xc0\x91z\xf869\xf72\xc0bh[\x87\xd2\xcd2\xc0kM\x85\xe6\x81\xb82\xc0;\x9d\x96\xad%\xd32\xc0\x8c\xc7\x03\xc5E\x193\xc0\\\x0e\x9d\x0e\xf3#0\xc04|\x8b\xd3\x81\x15 \xc0^\xe8.!!\xb41\xc0*J\xee\x01a-3\xc0\xa9\xad\xc7\xd2\xf5j.\xc0\n\xbaa=\x94\x1b0\xc0Z\xb6e\xcc\x1d33\xc0s\x7f\x0b\x8d\xd5\xd62\xc0Q(niT\x82.\xc0H\x989\x0e+[0\xc0HO\xf6\x193/0\xc0"\xd8\xecP\xdb\x142\xc0\x90w\x916\x10\x0c0\xc0Y\xb4\xaa\x91\xe4>3\xc0 \x1b&\xe8]\xae1\xc0\xfe\xa3\xdbe\xc3\x1c"\xc0o.\x038G\x1d3\xc0\xfcqn\xe5\x9d9+\xc0;3\x95g4g2\xc0\xb27\x18\xaa)\xe2/\xc0\x9b\xa4>E\x9e\xe22\xc0\xe38Y\xe1\xb2\x83.\xc0RI_\x99\xcd/0\xc0\x0e\xf4\r1HH0\xc0_\x93\x92]\xba\x8f/\xc0\xc0/S]\xd4\x812\xc0()VI\xf9\x8a2\xc0\x01\x88\x16A\x8f\xa32\xc0\x87*.\t\xddC-\xc0\xc6o\x9dZd/0\xc0\xfc\x98U\xe5\xa6\xf22\xc0\x96 \x17\x1b\n\xa0.\xc0\xa9\x01?0s&2\xc0\xe7\xc8\xe2 \x1eC.\xc0\xf8\xb2\x0f\x0fQ22\xc0\xdb\xae\x03Hg\r3\xc0\xbe\xb8\xb7v\x99\x8a-\xc0\x8e\xd2}\xf8\x9fP0\xc0\xff\x08\xd0\xde\x8a\x15/\xc0\x96\x14\xc2u\x18\xdb2\xc0\xea\x8e%\xedE\xf61\xc04J\xc7*\xbfa3\xc0O\xdc\xdbU.j,\xc0g\xf9pE\x15\xa4-\xc0\xd0\xfa\xb1;\x18\x80\x11\xc0\x16\x0f\xf8\x8e\xaf\xea1\xc0\xee\xd6Y\xcc\x8f5+\xc0\xdc\x94&\x01""3\xc0\x93\x15\xed\xf4\xc0\xad1\xc0\x14W\xe1\x1a\xb5\xe32\xc0\xa5\x82\x98\xc7!t2\xc0g\xad\x01!Y\xff2\xc0\xf3=\xc0o\xbb\x1d3\xc0<\x06c\xbc\xef\xfa*\xc0\x08\x00\xf6wC4.\xc0\xa4Y\xd3\xae#R-\xc0&YZ\x13Aj3\xc0 \xa0\x92\x00\x1b\'1\xc0r\x94IM\xe5j0\xc0~\xf6\x91\xe5f\xb91\xc0E\x9eXr\xae82\xc0g\xcc\xa15MJ.\xc0\xa1\xb0\x89\x91\xaa\xe6&\xc0\xe7\xd3\xda\x82V\xf8-\xc0\xef\x83\r\xb9` 0\xc0j\xa3;\x96\xdeS0\xc0\x0b\x15\x8dv\xef\x101\xc0\x1d\x05\x05)\xf4\x112\xc0O>\xcb\xd0\x126.\xc0\xe7\x1e\x03wQ}0\xc0\x9d`*:\x92\xb8/\xc0\xcb\xca!\xfaz\x8c2\xc0\xe6\xad\xf7\x12\xbc\x8d2\xc0\x1e\xd2Fp\x14\x133\xc0\xad\xe8\x9a73J2\xc0\xb2wX\x92B\x062\xc0\x97\xdb\xf1d\x92\x190\xc0\x94\x88j\xc3\x1bH2\xc0Y\x9e\xb1\x06E@0\xc0\xfbw\x15\x95\x08\x083\xc0R\xcd\xee\xa0\xdb\xe72\xc0\xd5\xebN~#\xe02\xc0\xef\xd8\n\xe8N\xca2\xc0A\xa6qI\xdf\xd52\xc0G\xd0y<\x87\x173\xc0\xe1*\x82\xa1F\xee2\xc0\x1b\xad\x800\xc0\xd02\xc0\xf4rQ9p.0\xc0\xb2\x15v\xbeM01\xc0z\x1d\xd4\x17\xee^2\xc0-l-\xe7|\xb62\xc0c\xf3\xa5kF\xdc/\xc0\xc4\x1b\xa5\xef\x05\xdb2\xc0\xae\x0f\xdcq8\xe92\xc0\xeb\x12\xdd\xf7x2+\xc0:\xbd\r\xa24\xa11\xc0\xf7\x13\xca\x9c\xf0\xb21\xc04\xbdooW\x052\xc0\xad\xb8_)\x17^2\xc0\x01\xc2+\xeb\x96\xd41\xc0\xc4\xff\xd5\xb2\xfc\xd32\xc0."}b\x05?2\xc0\xe1"\xa9\r\xcc\xd02\xc0\xf7\xbc\x17\x12Q\x1c2\xc0\rD\xadyV\xcb1\xc0kM\x85\xe6\x81\xb82\xc0\x91z\xf869\xf72\xc0\xf1\'\'\xf4\xb9.1\xc0\xbd7\xffe\xf7\xcc2\xc08\x9e\x97\xafU\xfc2\xc0\x81{\xc9\x9e\xd0\x971\xc0\xb5\xe5N*\x13\xf40\xc0:\x89\x17\x17\x96\xbf2\xc0\xfa\x11:\xc5\xe0\xc02\xc05\xb6\x93\x99\xf5\xec2\xc0R=\xb6W\n\x822\xc0\xe5\xf1\xd19\xd7\x1b.\xc0\xcd\x84 uQ\xec2\xc0\xca\x127h \xfb1\xc0\xd5\xf9\xa3\xcd@\xd72\xc0\xb1L\xd9\x97}\x882\xc0\xb69dG\x01\xfb2\xc0noP\xaf\xcd\xf72\xc0\xc5\xe9v\xac\xe7\x133\xc0\xe1!)\xf8\x8c[2\xc0\xbd6\xc2\xd6[(3\xc0p\xd1\xbeh,12\xc0\xe6\\/\xedY\xe81\xc0\xd4\xef)`v\x1d3\xc0q\xa0\xff\x87\xb0\x1b3\xc0U\x06\xe0D_\xce2\xc0\xc3\xf7v\xec\xa9\xe42\xc0v\x98\xacdh\xc8/\xc0\x9b\xe5\xe8\xc3\xe6\x033\xc0\xd0\x10ldav \xc0\xf8\x87\xd1L\x84\xc3-\xc0\xec\x86\x16q~\xe31\xc0\xbcg\x7f\xdd\xec\xde-\xc0\n\xb8d5\xd2*3\xc0noP\xaf\xcd\xf72\xc0\x9a$~\xbc!\xcd2\xc0\xcf\x97\x8daR\xfa2\xc0z?\xb3\x7f\xce\xb12\xc0\xb8\x88Zb\xce13\xc0\xab\x84\x96J\x8eu.\xc0$\x0e\xe1wA\xd91\xc0$\xb8\x8d\xd4e\xc01\xc0Ad\x00xO\xe52\xc0*\x8a)\x7f\xaa<0\xc0pYD\xbfi-0\xc0[i\xef\x99?\xcc-\xc0\xb9\xa1t(\xd6,2\xc0\xde\xb3\xe9\xb9k\xd52\xc0\xbe\xb8\xb7v\x99\x8a-\xc0\x1c\x15E\xa4"\xbe.\xc0\xce#B\xfe\x97\xe61\xc0\x94\xa7\xe4\x89\x04O.\xc0\x9f\xca\xb5\xe3\x03:0\xc0\x1f\x07\xccp\xdb00\xc0\xa5\x05@\xd3\x91/"\xc0\x11\x9d\xd5^\xe3?.\xc0\x8a\xa0\x89:\'\xa5-\xc0G\xa7\xfceA\xd92\xc0\x8ap\xbb\xe7\x9e\xee-\xc0\x19 \x02U\x92\xf42\xc0W6\x9aj\xac\xca-\xc0W6\x9aj\xac\xca-\xc0\xdc@\xaf\xc4\xf6\xe31\xc0>\x04\xab\x82\xb1\x172\xc0\x1c\x91\xc2\xb3\xda!2\xc0\xb4qT\xd0\xd9\xee2\xc0U\xa2\x11\r\xa3\x073\xc0\x9b\xc1F\xad\x9e\xab2\xc0\xfc\x9e\x0e\x8f+\xdb2\xc0\x92[\xcb\xd6\x03\xf92\xc0$\xf8h\xd6V\xe11\xc0\x85\xe7\x1fP`d2\xc0zP\x0e\xb6\xff\x1a2\xc0,\xd1\x89\xd2zP.\xc0\r\x83x\xa5\x03a.\xc0L1\xd7\xf4\xa8\xf22\xc0\xa4\xc0\x82f\x07\xe01\xc0\x8cW\xb4\x82V\x063\xc0\xab\x92\xc4U\x95\x153\xc0\xc2\x04\x8f\x9eX\r1\xc0\xd3\xa8\xe7aJ\xcb-\xc0L\x8c4ey`"\xc0\xd2\xc7 \xd0\n\xe61\xc0"\xf9\t\xbc;>"\xc0.\x16\x00vv6.\xc0\x9c\xf2\x98\x1c3\xed-\xc0\xeb\xc9\xdcxY\x1b2\xc0\x95\x98\x9b\xddlo1\xc0\xb3\xff\xc95J\'/\xc0\xde! ;\xf7\xc91\xc0y\x9b\xa1\xc8\xa4\x1f3\xc0!j%\xe5\xb6\xf72\xc0\x01\xf4\xdd\xcfR".\xc0\xce\xf8\xe5\xac\xc5$/\xc0\t\x1c\x12\xa3\x1e\xf30\xc0-\x92\xff\xbe\x9e\xae.\xc0\x1fBS\xa1p\x13.\xc0;\x81\xe1st,.\xc0?\x06\xbb\xee\x8ej.\xc0\xb6,d\x8a\xf0\x8b0\xc0\xbf\xe4\x1c6\xd9\xe8-\xc0\xb6\x1bM\x83}+2\xc0|\xa6%\xb0!\xf91\xc0\xcbL\xc3_!\x043\xc0#Y1\xc68\xe2-\xc0\x15\xafT\x85\t\x89+\xc0\xe3~Q\xed\xa6(2\xc0\x80\r\x18\x1e\x88`2\xc0\xb5\xceX\x8b\x1d\x002\xc0\x1e\xf6\xfdj_B2\xc0\xb38\x18\x01\x8b..\xc0\xdaQ\x9a\x1c\x13\x900\xc0\x17!\xf5\x14\x81\x02.\xc0\xaaL\xea\xdeT4.\xc0_0\xb9}\xa0\xa4.\xc0\x1cP2Dp\xa8.\xc0\x83\x96\x90\xad\x1ct.\xc0\x8f\x01\x8fo\xf6\x8e.\xc0\xd0w\xc6\xa3\x03\x193\xc0\x8f\xc1\xcdO5%3\xc0\xba\xe6T\xeac\x132\xc0\xd8#\xa73$\x182\xc0+}\x0eP\x80+3\xc0j\xd7\x9c\x18\x18\x803\xc0[\xb8\xf2`);3\xc0+\xa8:\xe7\x07\x7f2\xc0v\xba\xb8\xf5\x8dM3\xc0\xab\x9a\'\xcac\x171\xc0\xc9\xe5\xcd\xc1\x83\xd91\xc0ha\xa8\xc9q\x0f3\xc0`\xab\x9c\xb0\xf1+-\xc0\xb2}\x98\x88\x0e53\xc0\x8e\x1c@\xab\x81#3\xc0\x1fv\x7f\xe7f\x833\xc0W\xdf\xba\xaa\xc5|2\xc0\x99fsa\x95\xf21\xc0q5cKd\x0b2\xc0i\xb7\xac\xc9}\x143\xc0\xa0*\xb0|\x18e1\xc0\'e\x8c\xda\x83:3\xc0\xb0\t\x95Q\xc2\x071\xc0\xc6\x9c\xc7\xf8\xcf\x851\xc0\x92U(\xdd\xa2\x152\xc0\xd0\xbcA\x82>?3\xc0>\xb4\xb0\x90R73\xc0\xc8u-\xd4\'\x153\xc0\xe8\x1a8\x94\t63\xc0\x0b\xfd\x7f\x1f\x12H-\xc0G\xf9\xbc\xab\xa2\xdb1\xc0\xb4\xd1c\x9d\xf9$3\xc0\x9f&\xa75\xaf\\%\xc0\x05\xf0\x9do\xe2D0\xc0\x1a\x89\xd5\xa8\x8613\xc0o\xb5\xf0O,\x111\xc0\xa2\xf3\xee\xe2\x05\r2\xc0\x1ch\xdc.\xe5v1\xc04}\xa0\xf5\x9d(-\xc0\xf3"$\xba4\xb72\xc0\x8f\x1c\xd7\xd9\xb0t1\xc0\xf3\xff\xbd\xa8\x8b73\xc0\x8f!\xeb\x05\xfb\xfb2\xc0g9\x88\x1fZ\x0e"\xc0\xd2Y\x0b\xce\x16!3\xc0\xd2\xa1j\xa8 Z3\xc0\x90\xa2Bs\xf9)0\xc0\xf4\xcai\x82\xf1g3\xc0l3T\x86\xe4\xd71\xc0`\x18\xb6IgT.\xc0\x04\x1c\x04\xbeC\xb7-\xc0\xe3W\xcaA1c2\xc0)\x03\xed\x18\xce&3\xc0T\xafH\xe7yC.\xc0\xf1q\xa4\xaf\r12\xc0\xb2\xdb\x01\xa1\x9eY/\xc0\x08,\xaf\xdc1\x160\xc0\xd7JK\x0c\x14\x85+\xc0\x8c\xd2s&48-\xc0K\xa7\x18\x19wd0\xc0R\x07\x1b\x8a\xc3\xd72\xc0Ww\xf5HW\x893\xc0\xb5\xcf+$\x10\x853\xc0V\xf6\x9a\xf3\xeb;.\xc0\x91LIYDl0\xc0Rt\xb6b\xb3\xd92\xc0\x0ee\xbf5\x8aD-\xc0u\x88}\x03\x0b\x9b-\xc0\xdc\x08\xb6\x89\xd0&0\xc0\x8e\xa6\x9e]R\xb8/\xc0\xcb\x8c&*\x80-)\xc0\xe5\xb6\xd8\xd8\x80\xba1\xc0:.g\xf1\xae\x152\xc0'
p29
tp30
bg3
(g4
(I0
tp31
g6
tp32
Rp33
(I1
(I1887
tp34
g13
I00
S'\xb2\x8aa!*\xa9S@At\x7f{\x81{S@\xd6\xcfs\xfe\x02\x7fS@\xfd\xdd\xad\x97\xe7\x7fS@\xfd\xdd\xad\x97\xe7\x7fS@?\xdb\xdb\xa7\x9e\xb0S@\xa0+.1\xb3\xbcS@QY\x92\x1a\xfe\xa6S@\xa0b\x99\xc2\xd7\x88S@\xae\xc6\x067\xda\xb0S@7\xe7\\V\xa8\xb0S@\xb8\x80\xbf\x10\x0f\xc2S@\x0e\xe9\x99c\xa8}S@\xaea]\x85L\x95S@e\xbc\xfc\x89\xea\xafS@{\xcc,\xe8\x18\x18T@K\x9fkv9\xc2S@\xe0\x8b`\xf2\x94\xa1S@r\xda\xfb\xe1\xd7rS@\xf4\n\xd1\xeb\xcf\x81S@\xf1M/\xa1\xa0oS@\xce)~\xc3\x0foS@z\xbfa/\x89{S@Y\x0bC\xb1\xd4rS@\x86[\xac\x80\x1a\xb0S@\xe5{I\xc6\x1a\xb0S@D\xf8\xbd \x84\x83S@\xbe\xa6e\x86]\x11T@&x\xd8.}}S@}s\x00\xc5\x08~S@\xbf\\\xb9}\x9e\x90S@\xbcM\x8fJ\x1b\xe0S@]6I}\x9d\xa9S@z\xd6y\xcev\xb6S@p\x0eGC\xf4\xdfS@(\xcb\xddU\xbd\xafS@T\x80#-\xd5|S@~\xb2$\'\xb4sS@\xc1J\xad\xe5\xd1\x90S@\x7f\x03\x7f\xa0\xc9\x90S@j^\xa2}\xa4{S@h\xbd`\x97e\xc2S@*\xaf\x1dU\x9e\xafS@\t\x94"\xe4GsS@\x85\x0f\x8f\x1b\xac\x7fS@\xcf\xea\xaeh\xe5zS@p\x0b=\xfb\x19hS@HOzQD\xa8S@T?\x8f8+\x89S@\x95\xf9]\'u\xa8S@\xa1\x1d\xf04\x80zS@~i\xc0\xb8\xb1~S@\x94b\xa7\xde\xa4\x81S@\x0f\x0e3\xed \xb6S@l\xf3\xc4O\x83\xb8S@\xde\xe7\xacJ\xe6\xaeS@A7\x9c8(uS@\x1b\xc0\x9cR\xe4xS@\xdf\xc6f{1\x82S@\x8c-\x84\xa8\x97\xb1S@\x16#[\xc2\x91\xb1S@7\x83,\xe5\x0b\xf5S@\x08\x02\xe6\x1e\x86}S@\xf7\xde\xdc\xc3\xd8\xc5S@\xb7\xf1yV\xc6tS@\xbet\x85\xd1\xfc\x86S@\x10O\x04\xc9\x94~S@qm\xc2\xf4\x06\x1dT@5.\xc4\xa6g{S@\x99\xb2\x86}-qS@\xd7)v\xdd7xS@\x12\x85M\xdd\x89"T@S4\xae2\xf3\xb5S@\x7f;?D\xbe\xa0S@\xe1\x99Y\x98[\x7fS@=\x19K\xfcy\xaeS@\xa3A\xe5"#zS@\xb8\x8b\xfbn\x12\x84S@X\x9d\xea\xda\xa2qS@\x96U\xfa\x99\xa2\xb5S@W\xea\x17bbzS@r\t\x906\xa0{S@|\xfc\xe6Y\xbf\xbeS@\x90\x87\xe9?@\xa0S@O\xe8G/\xda\x81S@\xef7\x10\xa5\x9d?S@lE\xde\x98\xa2\xbeS@\x9e\xbc\xcc\x83\xae\xb1S@\\\xb2\x19\xf9\x82\xb7S@\xf7\xda#\xa0\x8b\xa5S@&(\x94\x1e\xa6\x98S@\x13\xea9\xb1}aS@H\xba@C\nmS@\x9c6R\xf9\x10\x7fS@\x05\x10\x92g_}S@P\xda\x12\xb7L\xbeS@\xd1T\x0f\xc2i\x19T@\xbc_\xed.&~S@\rO\x19\xaf,\x84S@\x84g\xdb;2\xcaS@\xaf\xa8\xc1\xda\xd9\xbeS@r\x18\xffFF\x8cS@\x05\x8a!\xbb\x9b\xa2S@y V\xb7f}S@[\x1b6\xc00\x7fS@Q)\xee\xa0\xe3sS@\xd5)\xc7\xaf\xa6\xadS@\xb7\xb7\xc2\xads\x80S@G\x02\x04\xa37*T@\xd0t\xc8u\x0e~S@E9v\xe0K~S@\xd2c\xd3\xb8UuS@y)\xd0\x1ae\x96S@G\xf5\xf6\xa9\xec\xa4S@\xe7\xb4\x1f\xddh\x98S@\xd0\r\x88~m\xadS@"\xc0\xe8\x12 \x84S@\xfd9\x1dAzxS@S\xc9\xad\xcbTqS@R\x16j\xb1\xe4\xcaS@WI\x10O\x83{S@\xf54\x9b\x1b\xf8{S@\xb3r\xd7I(}S@\xeb\xf1\xa5\xfb\x04\x80S@\x9c\x9b\xcf\xf0|\xdaS@\xd8\x14\xa7\\\x94\xbdS@\xec\x9bTnD\x7fS@j\xab\x0b\xbb\xba|S@:\x92\x9f\x96\x8f}S@\xa0\xa0N\xce\xe8\x80S@\xd3\xb1\x18,\xa4\xa3S@%L\xb6H,\x1fT@\x17G\x9c1b\x95S@i\xdc\r\x11*\x86S@\xe4dZS\xe1\xacS@\xbd\xe91\xe4\xf2\x8bS@0\xa1"\x9b\xa3\x16T@\xe0\xe1J\t\xd0{S@\xe2\x1c%\xb5\xb9\xaaS@|\x8a\x07K\x06!T@\x92\xdb\xef3\x1eqS@\x92\xdb\xef3\x1eqS@\xe6\x1bZ\x94\xa2\x7fS@O\xbc|=\xeb`S@"\xc0\xe8\x12 \x84S@\xafJ\xd0\x17\x14\x8bS@8\xecrBj|S@~\xb3\xf3|\xec{S@\x8f\'}\x9a\xd2\x86S@\x9f\xb1\xaa\x14\x1e\xbfS@R\x00\n\xe7EwS@ja{\xf0\xfa\x8bS@\xe0\xb1\x8e\xb5\x13\xbdS@\xd9\x1a9\xde\xe1\x87S@-\rX\xc6\x0c\x8bS@\xad\xc2\xfd\xa7\x86\xbaS@m$3a\x8e\x97S@^\x9e\x99\x9e\xa9\x7fS@\xd2\xb23x\xce\x15T@v\xa4\x1bF\xe8`S@\x88\xd7\xfb\xd4[\xddS@\xb8q\x01tK|S@\xd9\xb8\xe4\x19\x00\xbdS@;<Z|\xa9`S@q\xa5\xe0\x1cP\x97S@o\x8a\x9dp\xa4pS@\x97\x02\xc9\x01\x96}S@\xba\xf5\xfce)tS@8\xecrBj|S@\xc6+\xbe0rzS@\xfe](\x95j\xeaS@\xd2\xa5\xfd\xa4\xb2\x80S@\xd7\xe0\x12\xe4$|S@E\xdb=\x8e\x07\x97S@\x0fP\xb1\xb5\x02}S@\x93\x93vx{\xe8S@\xd4/\xf6}t\xa4S@\xad\x92\xd4\x8a\xcdfS@\xaa\xf7VS\xd1\xb3S@\x8a\x05\xff\xd4&\x97S@\xbe\xaa\x91\xa5\xe1|S@N\xf8\xa3\xe2\xe9\x7fS@\xbc\xa5\x17\x99\xbe~S@UV\x05i \x04T@\xd1\xa3D7\xc0\x90S@\xc9\x8e\x87\xfa\xb2\x82S@\x87\x16\xcfnMhS@\xcaY\xe4.\xecuS@~`*\xaaT}S@\xf8\xf8\x19f\xffwS@\xfe\x01\x89\x9c\x8c\x82S@\xab\xa4R\xbb}oS@x>\xe0Sx\x81S@\xd2i\x93\xf5\xca^S@\x07\xc8\x12\xbf;\x8aS@\x07-&\x07\xa2\x95S@\xa1%\xc9\x82\xf2\xc8S@\x82\x8bzQ$\xfeS@s\xed\xd07\x1f{S@\xdbb:\xc7}\xb4S@&t\x1b\nB\xb4S@\x0f\x81\x19\\RoS@\xa2\x82y\xa3\n{S@\xa9\r>JX\x81S@\x15\xa7\x91\x19\x98\x7fS@\xec\xa0\x81\xaa\x1ewS@\xf2\x06\x97\x94\xab\x8aS@y)\xd0\x1ae\x96S@\x9eKpm>\xffS@\xe9\x97=\xa3<rS@*4U\xaa\xd9_S@#\xf3zpAtS@\xf4\xaeS\x92\xf7\xf6S@\x8e\xcbgk\xdd\x8bS@6L/\xfc\xf2oS@\x1aD\xeb\xa4\x06\xbeS@\x8a\x82\x11\xaf\x12\xafS@\x98\xd8!\xe7\xf2}S@\x9ct\x98\xc9\xf2rS@\xe4"\x91\xb6C\xffS@\xfa\x96\xd1ZP\x7fS@\xd4\xcd\xad\x9bk{S@\xddk\x166N\x86S@\xb6`{\xe5,oS@%\xac\xf6\xa7\xb0\xb8S@\xfa04mT\xb4S@J\x9ckP\xd6\xa0S@\xa7\x9dJT%\x99S@\xe0ls\x8ef\x90S@\xd3Hi\xff\x02\xafS@\x9e\xc8XK\x97\x9cS@\x1a\x81\xdej\xcc\xbfS@\xeb\x03X\x8b\xb2\xf7S@,>\x17\x98\x03aS@3\x1f\x19\x1d\xe6_S@\xab7\x83\xd44dS@E\x1b\xbbL\xc1\xf4S@\x8b\xcc\xf9I\x88\x9cS@\xdd\xc9\'\x0c\x1c\x94S@\xb1\x9eU\xcb\xae\xe0S@\xfe\xa4\xc7\x83D\xa3S@b\xa7rSh\xc1S@\x00\x8e\xb2\x99\x0b\xc2S@\xd2"^\xc04\xc1S@\xaa\xcf)o\xd2\xc1S@\xdb\x1f\x8cs\thS@\xda\xce\xc0L=\x04T@\xcc\xdbT\xac\x10\xb4S@\xd7\xae\xe754\x1fT@\xc5\x83\xe3\xe8\x1c\x1fT@bC\xf5\x82|\x8bS@t\xdc\r\xf0j\xc3S@\xcd\x01\xd0\xfa\x0b\x85S@\x82\xa9\xfeYS\x03T@n\x05\xf6*\xfd\xaeS@\xd6\xae\xda\xf7]\xbeS@\xd5/\x81\xa7\x1f\xbfS@=\x88\x18\xf4\xad\xaeS@3wt\xaf\xef\xaeS@\xce\xb7an\xf5\xbcS@\xa3\xb4#&\xec\x87S@5(\xf4\tT\xaeS@MH\x08\xd7o\xcaS@=f\x13\xef7\x85S@o#\xc7\xd1a\x8fS@\xe7`8\xfe\xff\xcaS@%\xca\x80\xb2\xa9zS@D\x9f\x17X\xd9\xbaS@\xfb\xed&o\xef\x00T@\xadP\x8f\x17K\xafS@\xf3\x14r|9\x86S@B4\xbaI\xe3`S@7!~\xd0\'\x86S@w\xbee\xf7\xb1`S@-\xe4\xec\x1d\xf0\xbcS@\xe0ls\x8ef\x90S@\xd4I\x94\t\xc7\x83S@Y\xa5\x07\xb8\xa9oS@\x98h8}{\x83S@\x9c\xd4t\xf6\xff\xcfS@\xb6\xf9\x1dm\xee\x16T@\xb0\x7f\xda2\x1b\x83S@a)\t`\xb5\xb8S@5\x11\xfd\xbc(\x83S@\xee\x02\xe2U\xee\xc5S@\xc7\x95\xb1R\xf5\x82S@\x84\x7f\xb9\x98\x85\xb8S@\'0r\x9c\x12\x1aT@3~\xffFR\xb8S@n8\x14r\xc8\x82S@E(p\xc2\xb2~S@\xd2\x99\x8caU\xa1S@y\x7f\x9d*\x00\x7fS@\x17\x84\x14H5\x84S@5K\xec\xd6\xafzS@\xfcA\x89\xd9(\x84S@\xc9[\x81\x02\xae\x16T@0\xa6\x9c\xc9E\xb7S@\xc6\xfc\xb6\romS@\xba\x1f\x1a\x8d\xee\xb6S@\x00O\xbf\xc9\xfc{S@Q\x80@*\x80\x85S@\xd4e{\x82\x86pS@\xf3Q\xe7\x86\xcfzS@\xb0\xd2\xfcMi\x80S@*\xce\xe5\x99K\x88S@\xb0Sf\xfcA\xa3S@\xf1\xb6\xe3b\x8f\x81S@^1Z\xfb\x04\x15T@|\xc0\x89\xb3;xS@Z\xcb \xd4\xe9\x7fS@\x01!\xaaw\xbb}S@\xfchTH\x99}S@2t\x94\x0bV\x9aS@\xbc\x08\xa0\x8c\xb2\xb0S@"1\x7f&\xba}S@\x83>/\x05\x8b\x7fS@^N\xdd\x05\x91}S@\x9e\x13L\xe8\x7f}S@W\x8d\xfb\xd3I\x7fS@\xf4\t5\x05#mS@\xe7b\xb5}\xe5\x7fS@2\xdd\xdcf\xd1~S@\x1b\x0b\xa9|\xdb~S@Tt\x19\xfb\xf5~S@\xb1\xd6\xb7\xff\x0e\x7fS@\xbd\':\x15_\x7fS@\x01}*\xeb\x16\x7fS@\xa1fr\x0f\x13~S@J\xe7\xc6\x05\x9b\x99S@p\xca\xa4/\xa3~S@\xd8\x8e\t`\x1byS@5\x9c\x9a\x98\x81|S@t\x7f\x04})~S@\x04f.\xd6e\xb3S@\xc8\x0f\x99\\R}S@q\x7f\xeaoI|S@\xb2\xe8o\xa4\x97\xa5S@}\xfb\x08\xd4\xaf{S@\xab3\xef\x96\x19|S@\x05`k\xba\x16}S@SppHR|S@{I\x99)\xe3yS@\xe1\xd8edX|S@\x07\xd4}\xc6\xa5{S@jl\xe1\x87\x03pS@\xb6\\AJ\xcd\xf7S@\x0e\xad\xef/\xd7{S@`\xbfj\x86\xd5\xb0S@\xf4:v/\x93{S@\x92\x861q\x8f{S@h\xc6\xf2\x02\x9f|S@(\r\xfa\xd8\x8d\xb0S@,\xbay]\xbd{S@y\xcclb\xdb\xb0S@\xbb\x0eN\xba\x88\xb0S@\xca\x7f\x92Z\xabzS@\x90\x8c0I\x93{S@\n\x9b\xf6\x9e\xe7\xbeS@\x059\xc0x\x84\xb1S@\x85c \xe60zS@\x9bp\xa5E\x04\xb0S@\x81I\xdfs\x88zS@\xa9\xfcq\xccD\x96S@;/\x95\x00"\xb0S@e?B\x14)zS@U\xb3\x94%\x9fzS@\xdd\xdf\xd2\x15hzS@/\xe8\xceVnzS@\xde\x12\x12\xe4wzS@\x99 \x0b\xd2\x9f\xafS@\xca\xc1>\xd7\xd0\xafS@\x1a\xad\x1d1\xbboS@\xe6K\xb6\x0b\x8c\xb0S@\xd8\xef\x90\xa9\xc7{S@AUM\xc5\x9e\xa4S@\xbd3\xb2W\xb3\xaeS@\xe8\xd8\x0c\x04\x1b\xa1S@4\xcd\xeeA\xcf\xdfS@=\xeeF\x13\x9c\xaeS@\xcf\xe0^qRyS@p\xbe\x0b_[\x97S@\xde\xc14\x92\xee}S@\xe3m\x93\xef\xa5\xd8S@\xc4\xbd\xab\xd7\xab\xadS@\x8aG\x14\xb4H\xe7S@\x8a\xe0\xea\xffU\xadS@\xe2|\xa8\xda\xd1wS@2\xb6PrA\xdbS@\xf6!O\xc1\x0bpS@\xe2|\xa8\xda\xd1wS@\xc9\x99.Z\xce\x97S@&\x86\xd4c\xe8\xacS@\xf7-\xd7!\x97\x98S@ \x1b\xf3\x80\xed\xf4S@\xd4zn_;\xdfS@\x12\xb9\t\xb8\x9f\x98S@2W\xd0\x17\xe0|S@\xfe](\x95j\xeaS@\x97\'\xb5P*\x7fS@\x85\xb2\x02\x88+\xa5S@\xc0\xe9s\xfc\xb8\xaaS@\x96\xdf\xd4\x1a\xa3\xaaS@r\x92\xd8\x90\x19(T@\xffl\x80>~\xb7S@64\xa0\x83\x89)T@Drn\xaa\xc7\x15T@\x9e\x811\xefW\xe9S@\xb7\xf1yV\xc6tS@\xa6{u\x8a:\x9aS@\x89\x99K\xdc)tS@\x87P\x96\xb6\xf7~S@\xa2q\xf0^qqS@\x13_\xe6\xe1@\xdeS@\x98\x9d1\xa3\x0f(T@\\\x15\x9d\xe2msS@\x97\xd8\x94\xfa-\x98S@\xdaF\x9f\x06\xddrS@\rKej!|S@\xd5\x00A_*"T@pP\x99\x03\x92\x9aS@\xe3\xa5\x81\x93WqS@^\xdf[\x83\xe9\xfdS@(_R\xbaBrS@\x17\x84\x14H5\x84S@\xc8Ig\xac\xea\x99S@,\x14LGYmS@\xfc7);\x84\xc1S@\xcaGL\xcc\xe0\xb3S@\x97\xdd?Y]\x8fS@\x08\xdf\x0b\xec/\x8aS@\xf0\x8c/\xed\x86\x81S@\x94\x91\t\x9f\x01qS@K\xdb\xeb|\xda/S@+\x0e\xc0\x11z\x7fS@q\xa0\x0b\xb8\x9e\xc0S@\\\xca\xef\x87\xfb T@\xb6\xf2\xa2A\xf2~S@v\xa4\x1bF\xe8`S@Z\x89E\x9a\xf7\x8bS@\x94\x91\t\x9f\x01qS@f\x84G\xcf\x18xS@\xd4\x91z\x11\xd8\xb4S@\x10\xa6\xae\x0f\xc3uS@k\x87;\x89B\x7fS@\xdb\xb9\xf6\xcc\x12\x1eT@\r\xc4\x12\xa5q\xa8S@\t\xb6j\x93\xcd`S@\xe3\xaf\x9f\xe6\xf8\xb9S@\x91s\x9aU\x00\x15T@\xf3r!\xf0\xc8\x80S@\x19}B\x9f\xee\x80S@\xd7\xca\xd0N\r\x81S@\xe8\xed\xb4\xae#\x15T@\x7f\xd2O\xdbL\x15T@z\xcc*\xd3\xb3\xfdS@\xf3r!\xf0\xc8\x80S@S\x1f\x83Z\xab\xe9S@"\x92\xd5\x04\x06~S@W\x1b}\xdb\xf3\x1eT@fVR\xc94"T@\x1bk\'F\x9c\x95S@B\x87\xdf\x10\x04\x8cS@\xcf\xca\xcd\xb0\xac\x8aS@{i\xe8\xcc>\xfbS@\xa5\xa8\xed\xd9\x0f|S@g\xc0\xb42\xcb\x1eT@\x7f>[\xa3\xdc\x90S@#\xe6\xfd@i\xdfS@;\r\xf40\xcf\x85S@\xf1D\x8e\x15\xdc\x90S@\x86x7H\xf0\x88S@\xc7l\xd5\xf8\xb2\x7fS@\xdb\x1d\xd3\x85\x00\xb2S@\xb0M0uV\xd8S@\x18c\x90cg\xc2S@j&\xa2$\xa1 T@\xf2\t\xbdZo\x85S@\xd2+X\xfb\xc9\xaeS@\xb3\x05\x82V\xf6\x89S@\xbc\xe7-\xe1\x7f\x1fT@\xc6lw\xe0\\\x81S@\x0eqF\xa0\xff\xc8S@=\x16\x0e^\xc1\xa1S@\xc1q\xc4\xe0\x84\x85S@B\x1f\xc8\xa4\x9b\x90S@\xb8J1-\xb3\x81S@o\xceo`\xb6oS@\xacU/Z\xdaeS@\x0f\x8ea\xb7F\x86S@9\xae\x02A\x0c\x1eT@\x9d0\xc50\'\x8dS@\x03]\x17\x9d\x0e\x04T@\x84Rt\xe6\x97}S@\x9f\xf4%u\x00\xdeS@Ce\xad\x92J\x9bS@k\xd9\xd9\x1b?\x80S@p\xdc\xd7\x02\xdcdS@\xb7\x0ff\xe8+\xb3S@\xcd\x95\x93\x8eS}S@\xadG\x8cNNqS@\x82\x04\x95:\x96\xb1S@\xb4\x8aAk\xe2\xe3S@UNJ\xdc\x07\xe0S@\xcc\xf5\xaf\x8ak\xb2S@\x83\x1bO\xd6\xd3\xdaS@\xb6\n\x80M\xa5\xa0S@\x01yR\xa3\x8a\x02T@\xd3I\xb1\xf7\xc6qS@\xd6g-\x96a\xc7S@\xfc\xf6\x1a\xad\xf7\xaeS@\xa2h?\xee/\x91S@\x95K\xce\x96\x01\xfeS@\x1a\xfc\x15\x84\xc3\xb5S@\xd3u\xb8;\xf0\xcaS@\x04\x9d\x1c\x87\x83\xfeS@z\x14\xf3\x1a\xca\xc1S@\xe9\xda,\xcd\xb4\xcbS@\x15\xd9\n,\x0e\xc2S@\xbb\'\xd8n.\xc1S@\x00>\xf7d\x15\xc1S@G\x1a\xc4\xc3\xb7\xc0S@7\xd2\x88\xdd\xd8\xafS@\xa2:\x80\x93\xf5\xbfS@\xe8\xcd\x13.pfS@\xdc\x85\xb7\x97Q\xbfS@\x14k\xea,_\xbeS@\x81\xd1 \xf0\x13\x96S@\xdc\xa0e9\xb8qS@\xb2\xb6xk\xbc\x80S@,\x9e[(\xbf\xbdS@\x84Xc\x8d\x91\xbdS@I\xe5\x0b\xecv\x95S@\x9d\x18#\x8a\xcd\xbbS@I)\xd7\xe3\xb5\x95S@D\xf6\\\x94*\xbdS@\xce\xb7an\xf5\xbcS@\xc8\x9a\x88/"uS@1Cm\x82\xabqS@\x96B\xfeo\xddwS@\xd9\x84\x92\xdd\'zS@\xf8\xed\xcb\x97\xbe\x8fS@\x95\x87\xf0\xb9\xb2zS@\xdc3\n]\xabzS@\x13\x04_\xefwzS@\x10\xdd\xf3\xed/zS@\x15x\xe82\x8azS@_\xc7L\xed6{S@\x85c \xe60zS@3\xf9\xb0\x1c\x08{S@k\xe4L\xac\xb3zS@4\xff\x01\xfe rS@15]\x1f\xa0zS@\x8955$\xc1zS@\xfb\x10\x0eH\x94{S@/`\xf4C\x8c{S@X!\x17\x1e\xb8\xb8S@\xb2\xa9\x87% {S@\rr\x10\x9c\xaa{S@3fSqD|S@\xf2\xf4\xc4\x15{{S@\xbc$\xef\xf4\xe3|S@\'t\xc2\xa7Q\xb8S@\x91T\xe4,\xe2|S@\xf9\xa5W\x94X|S@\x96\xe1=\x9f\xeb\xbcS@\xac\xb8P\xbf\x1f}S@FL\xf0\x91\xd8}S@\xd7cxV\x1c|S@4\xcd\x1d\xb0Q|S@G\xeb\x07+\xba{S@O|\xf1\xba }S@\xf52\x95U\xb7\xfdS@\xc1B\x0e[\xf5\xb6S@%?"HR}S@W\xe2#\xfe\x88~S@\x04N5\x9d\xcd|S@=\x90O\x86\x0f~S@\xc4"\xe9Q$yS@\xd9\xb8\nz\x14~S@\xb1Q\xb6\xaf}\xb6S@\x1a\x90\xe6\xdf]}S@\xeb\xb6\x1f%\x7f~S@\xad\xed@\xf2a\x7fS@\x87P\x96\xb6\xf7~S@\xb5\xc3\x81\x98\xb1~S@\x95\xb7\x96.}~S@z8\x9e\xf0\xc6~S@W\x8d\xfb\xd3I\x7fS@G\xae\x8d\xaa-\x7fS@\x9e\x13L\xe8\x7f}S@\xa5&S$t\x7fS@A\x1b\t\x1a\x8d\x7fS@\x19f\x8aBg\x04T@\xd5\xebe\xf2\xc9}S@1n\x84\x8b\x92|S@Jk\xc6\x1e\xd2}S@\xf9Q\xb8\x10M\x7fS@pq\xa9VQ\x7fS@\xbdo\xe1\x98\x12|S@\xe6\xc5V\xd8X\xddS@?Y-\xac\x9e\xa7S@\xb8\x02~]\xb4\x7fS@\xd6\x0e0\xb4\xc0_S@\t6\x01\x9c\xe1\x7fS@A\xf4H\x1f\x9e\xa5S@v\x9e\xe5\r\x92\x81S@M\xe3\x1f[3tS@\x88\xa3\x86\xbc\x82\x80S@u\xf6\xf2\x7f{"T@\xda\xe4\x17\xbc\x05\x81S@ \x13H\x99\r\xb2S@\xac\xdd4\x86\xff{S@\xc5\'C\xcd\xd4sS@\xa0\xd9\xa0\xab\x99\xb1S@\x855\x10\x0e\xe2\xb0S@P\x1c\xe1$#tS@\xea\x02\xf6B\x8f\xb0S@\xcd\xb76\\.\x84S@O\xc1\x8b\xeb\xac\xb0S@\x1692\xb4\xc6\xb0S@3\xbf"HW\x84S@\xdalU\xa2\xed\x81S@9\xf4\xc0&E\x84S@\xc1Z\xe0\xbcK}S@\x02\xdc\t\xf2\xa9\x84S@YuiY\xcf\x82S@E\xee\\H&\xb0S@\xd4\xfc\xc8d\x1a\xb0S@\x83\xd3XU\xd0`S@\xf4\xd2\xc4G\xbf\xafS@p\xb6tp\xe4 T@\x07\xba\xf7-\x8a~S@\xbc\x86\xad\x0e.\xafS@\x8a\xc5\'g\x04\x15T@\xf7w\x13\xc3\x8f\x14T@.\xc7\x06\xe2!\x83S@~\x1aN)\x90\xb0S@\xb3$\xe2\xf9\xf4\xbcS@\xb1\xa2 \xdd\xa3\xafS@\xda\x8b\x9e\x93\xe4\x84S@\x05\x87N\x8a\x1baS@\xf3\xd8\x90<\x08aS@r%\x14\x0eE\x84S@\xe0Z\xdf\x06-\x85S@\xaf\xd2\xe33F\xafS@y\xa8p\xd3\xe1\xd7S@}\xaa`\xbe#\x86S@j\x1ec\xdb"\x15T@\xce<CyI\x86S@}\xd3%\x82\xf9\x85S@\xfe\x13\xa7&\x98\x86S@n\xaf=\xa8\xf0\x84S@M\xe7\xdcx\xb5\xadS@\xe57T\x17F\x88S@`\xa9R\xc1\x19rS@\x00\x8b\x8fj}\x85S@\xf6\x01\x00Y\x90\xadS@\xfa\xa0dB9 T@\x8f\xca\xee%\xef\xe8S@m\xdf\xa9I\x02qS@\xd6\x8b\tQm\xeaS@\x7f#\xec\xb0o\x15T@\x86\xbc\xe0\xa7\xa3pS@I\xe2\xecI\xb9\x88S@\xe8\xfa/\xef\x15\x1fT@\x16\xc8\xebp\xe2\x88S@q-\xc9\x9c\xb2\x16T@\xde,*\xdd\xa3\x16T@>\xcc$z4\xc7S@\x12\x9a\xab\xfb\x81\x8bS@G9>\x87\x14\x8bS@\xee\x19\x84\x8fL\xaaS@5:\xe6\xe7\xc6\xe9S@\'\x18v\x13\x9c\xbcS@62\x1e\xe4\xe5oS@\x05(\x0f\xdd\x15pS@\xbec\xf9B\xad\xe9S@\x04\x88\x8c*\x8d\xc1S@\x97\xaa\xc0\x13\xe7oS@7D\x05]\x82\x89S@\xc9\x8e\x85\xcd#\x98S@\xae+5\x0c\xf7nS@\xced_\x96\x94~S@\xec\xb8\xeb.\x11\x7fS@\x0b\x8d\xba\xc5\xe1\x96S@\x1d\xa2\xdcY\xa1qS@\x15h\x98\x145\xa8S@\x87\xdc\xce\xbb\xce\x1eT@W\xa0\xa6\xc4\x85zS@lEC\xf5\xb5\xa6S@\x1c\x04Z\x98\xc7\x90S@g\xfc\xfc\x06\xd3zS@\xa7\xf2,G.\xa5S@\'\x05N\xc8\xf8\xa4S@\x94\xe5\xbdj\xbb~S@\rG<\xfc\xcb\xe7S@\xddD\x92\xcbxmS@\x02\xc4\x99\xdc\'mS@\xa7\x0boj/nS@\x026\xe8\xb4\x01mS@\\\xc5\x8dG\'\x1eT@\x98\xf6\xf8\x9a\x10\x1eT@\xa3\xb4#&\xec\x87S@Z)A\x80\xa9\xd8S@\x84u\xa2\x7fY\xa1S@\xa2\xf7W\x08\xb3\x95S@\xd5\x8c\xb3\xc0\xd9\xa0S@\x9b\x04\xc57H\x96S@\x95\x99tcI\xa0S@E\x15gb\x8d\xbaS@\xf7Y\xe5\xe5\x12\x97S@C\xbc/\x03\xec\x1eT@\x0f\xe0\x92\xff\x96\x97S@G\xaeo\x86\x11{S@d\x91\x1b\x8d\xf5zS@\xaaD\x14\xa5G\x98S@\xbf$\x01V\x9d\xcfS@i]\x9e<Q\x9aS@t\x9d\xd1\xc7\x98\x1fT@\xb7{\x0c\x0b\xa6pS@\xdb\x1f\x8cs\thS@\xb5\xd0\xab\x9a\x95\xe0S@\t4\xdf\xeb\x18\x1bT@\x0396\x1b\x91\x85S@\xe1\xf0\xa0u \x07T@\xe0\xd9\xf0M\x9b\xadS@^\xd8\xddI\xdc\x8eS@\xbd\x03\x8d\x9cV\xbeS@`\xd7J\xe2D\x8eS@$&\x16@\x94\x8bS@\xf7nzU\xac(T@\xa3\x11\xaa\nA\xbbS@\xafl\x95\xef\xd5\x97S@9x\xdf\xab\x92\xdbS@T\xbfD&\xaaoS@/\xda\xd3g\x7f\xddS@*\xbc\x10\xe3\xc1\xb9S@\x1d\rC\x9e\xb7lS@\x9e\x8f\x92UF\x9cS@\xf0-\xfc\xcdj\xc6S@9\x9a?\x85meS@q\x16D\xe7\x0b\xdeS@r\xf5-\x10\x01oS@\x8eq\x89\x99\xdf\x9aS@\xbe\x8e\xe3|\x8a\x91S@\xc8L\xe1\xc7\xc1\x11T@\x0c\xfb\xdc\xda\xdf}S@z\x85\x8c\x08\xc9\x8bS@\x13\xbeSJH\x90S@\xe0\x95*\xee]\x8dS@\\\xb7\xa8n\xec\x1eT@\x0bo\xef\x1d\'\x99S@\xab\xde\xee\xc4\xec\x16T@Y`*\xf3\x93\x8bS@\xc7\xbd:\xfc\x88pS@3,Q\x9e\x0b\x85S@o\xf3\xbeI\x02\xe8S@\xe5Z%\x86\xcd\x8bS@\xa8r\xf14\xf9\xb0S@\xae\xfb\xf8\xec\xc3\x89S@C\x87b\tK\xdeS@I\xb3\xd2f~|S@B[\x85(\xd6\x16T@\xbe9\x9c\xeb\x19\x8bS@\x17\x1eP\xd54\x7fS@\xd5x1^`\x89S@\xef<c\x0b\xc9\x88S@3\xcaA\xdbZ\xc6S@A\xe1\xb1\xb3\xf5\x87S@\xf2\xbf\x06\x92"!T@\xe2\xdd\xdb\x9d\x00\x87S@\x13\x1e\xec\x18\xadrS@\xda5\xca\xe8c\x03T@|+\xd74\x97\x7fS@KX\xa3\x8d2\x9fS@\x1a{\xc1\x9c\x9c\xeaS@\xfd\xef\xa4Y\xfdqS@\xc3\xddQ\xfa\xd4\xd7S@~\xa3\xe8\x9c<\x84S@\x0fA:\xae~\x81S@\xb7jf\xc0\x8e~S@L\xfe;\xea\xf5 T@\xa7\x8d=\xc3\xf9\xb1S@C\xc3\xbc\xf2\xe1|S@+M\x04varS@}\xf1^\x16Y|S@\t_\\\x8f\xbd\x14T@\xfa.{\xb0%\xfeS@\xe9\xf5\x9c\xb42\xb3S@\x99\x04\r\n\xd2{S@\xa5\xd6x\xc6\x9e}S@\xedy\xb0\xf6\xd0\xebS@NR\x1b\xc2\xba%T@\xdch\xefR\xa9\x7fS@\x0f.TTz\xb4S@\xf0\xf2}\xfd\xb6\x81S@\xab\xbb>\xf0\xb4\xe7S@\xb8\xb1\x1e\x18z\xfeS@A)\xfc[\xc4\xc2S@\xf6\xf8\xd1\xca+\xafS@\xfa\xe3\x11\'E\xa9S@\xd1\x16\xa4\xde%\x00T@\\\xacN9\xb8\xe2S@\x13ej\xb4\x99!T@\xd2|5\xddKxS@r\x88v\x9c\x9b\xe5S@Aj\xb1\xeb\xbb\xffS@}\xb0\xcfR/\x91S@Ov\xe5.\xc9\xbeS@\xb9\xf6~\x07\xa4\xbeS@\x92Q\xcc\x89\xde\xeeS@W\x90\'\x7f\xea\x7fS@\x84*D\xd7\xf1\xbeS@\x87y\xaeE*\xb5S@\xa9\xad\x0ej\xaa\xa6S@#\xd4P\xaa\xed\x8bS@p\x13o\x869\x1bT@\x1a\x0b0>\x1dtS@\x93*z,\x14\xe4S@\xe1p\xe9\x115tS@}\x11\x9av\xe7rS@G&\x083\r\xa7S@}\x8e\xec6H\x96S@^Q6v\xdctS@(\x03\x1f\x01\xc5uS@\xffih\x01mzS@\xa8\xcb=F:\xeaS@C*{nrzS@\xa0?O\xd2`rS@b\x93\x96\xed\x08sS@\xe81q`A\xe9S@:\xcd\x0by\xb6\x90S@\x16 \n--\xa8S@\x0c\xfb\xdc\xda\xdf}S@\x10\xc5v\x15\xe7\xcaS@\xe8\xc8\xfc\xde\x17\x8bS@5\xf1\x0c\xb3\x94\x97S@t:\x07\x87H\xb8S@l\xf4\x07}P\xcbS@\x08\x1d\x9fX\xbc_S@9\x14W\xcc?\xa8S@\x1d\xf0[\x05\x1d\x91S@\xd3t\x9f\x95\xe8\xcaS@\xbe\x1c\x00\xa2\x8e\x98S@\xad\x8a\xf2\x1c\x16\x98S@\x97\xa0\xeeX\x1b\x1eT@]\x199\x0ei{S@\\n\xb9\x0f\xfc\xa4S@4\x8b\xd2\xe2\x17rS@\xa4\xb0\x84\x12"\xb7S@L;\x8c\x1a\xc2`S@\x1b\x85\x0e\x18\x08qS@7D\x05]\x82\x89S@\n\x9d\x15\x17\xf1\xb6S@"h\x14\xa3%\x1eT@fc\xd8\x9d\\\x8bS@2\xa4\x10p\xd4wS@\xab:{mT\xaeS@\xe0"\x80\xe2H\xb7S@\x18\xf0\xdd\xe9F\x95S@|\x18\xf4\xda\xed\xa9S@\xc3\x07l\x8d{\xa4S@\xbf\x1d%\x1f\xe2\xaeS@,\x19\xcd\xa4\x84\x1fT@L;\x8c\x1a\xc2`S@|]\xc8\x88\x1c"T@\x94m*^cpS@Y\xe3\xaa\xbb\xb6dS@\x87$QD\xbd{S@\xb0L\xa9\x1b\xf3oS@\xeaV\xdbH\xa2gS@4ZX\x02\xc9\xc5S@\t\xdf\xd1o=yS@5\xfac\xd0\x9a\xaaS@\xc2-J\xe0\xb0oS@G9>\x87\x14\x8bS@1Cm\x82\xabqS@b\xc3G\x1c*rS@\xba\xd1r\x1b\xe2oS@1#\xb2&\xe6oS@\xa9*\xde\xb0u\x8bS@\xe81\xcbRk\xa3S@\x90u\x1b1\xdb\xb5S@\xb3\xfc\x11\x9a\x11aS@\xd3CAB\xcf{S@r\x11\xd31\xabzS@\x950[\xbb\x82\xfbS@\x13\xf5\xc8\xf2upS@G\x0c\x960\xb6zS@\x9f\x949B\x8dzS@\\\xa4]\x83\xfa\x84S@%\x9e\xf8\xb7\xd4\xb5S@\x0b\x9cM\xee/zS@\xdfdd\x90\xd3\x88S@\x87O:\x8a\x17\x1aT@"\xc8"\x19\xb1\x88S@\xcb\xd1}:1{S@|\\N\xa6\xc2zS@\x03P\xb4\xcd:zS@(\xe5\x11\x07\x05\x1aT@\xd4\xb5\xc7g\x07{S@\xde7\xf9\xae\xff!T@5YG\x12\xca\x89S@\x05\x88:\xc8\x93zS@\x8b\xc6\x1d\x81\x08{S@#\xf5\x14\xe9j\xdbS@\x8dl\x8a\'\x83{S@#\x8c\'\xda\x05|S@w~}\x99\xd9yS@W\xc7\xc0f\x90\xb4S@C\x07\xe7z\xea{S@\xc5]\xe9\x03x\xcdS@\xf4\xd0\xfe\x90\x98{S@\xcc\xf9j)\x13\xadS@\x13\x85P\xe2U|S@\xc8\x16\xd1\x1d*|S@\x1b\x96\xd1<\x97&T@pR\n\x80\xff\xffS@\x0b\xd1\xc3\xe0zoS@\r\xcf\xfaa\xf1\xbcS@i\x82\xb4$~\xd7S@\x93\xe4\xd8\xf0\xc5\xe1S@\x82\xa1\xef\x0b~\xd0S@\xaf4\xb3U\xb4\xfeS@\xadK\xb0\x96\x8b{S@\x1ea\xfd1o\xc2S@\xbb\x84\x00$\x82\xfeS@d\x9eF\x88\xb4\xfeS@\xed\x1a\xad\xd6\xf0\xbcS@\x99\xa5E/\xe8 T@\xe0"&\xfeu\xadS@\xef\x99\x00X\xf2\xb3S@\x9dk\xcb\xa9\xef T@\xd4\x110z\xe9\xfdS@Y\\\x93PZ\xa1S@\xaf\x82\xe9\xba8nS@2\x9a\xa6@\xb2}S@\x0f)\x0b?"}S@\xdf1\x85I\xb1\xadS@a0\x7f\x8c\x16|S@O\x1ex\xb0Q|S@\x187\xf93wmS@\xf2\xd0\xeb\x95|\x85S@\xb8\xb0\xcd\xdfO}S@\xffq\xff\x14,\xbdS@\x93\x055\x97\xde\xa0S@\xb1\x08E\xb7\x8a~S@i\x1f\xc5\xa5B~S@]\xc7\x8e\xf9>|S@\xf2\xe6\xe3g|>S@\x171:x9\x7fS@\xe3K_\x8b\xda\xffS@@\xe9\xc9\xd1!}S@7\xf8\xf6\xc6c\xb3S@\xa3*+\xe6)~S@f\x81\x01\x08\xb0}S@C\x9b\xb1\x15X}S@)G\x9d\x04\xd2zS@\x96huj\x83\x17T@\xb3\x98\xceR\xeazS@\xf4)%\x8f!\x7fS@\x12\x98\x14\xa2x~S@)e:\xd2\xc1\xc1S@uO2\x174\xafS@\xe6\xd7\xa1\xf8\xe7\xaaS@\xc6z\x94\x9e\xc0lS@=\x85\xb8\r]\x7fS@\x9a\xc3s+\x97~S@\xf2p\xa4W\x00\x85S@n\xd6\x9b\xe6\xa1\x85S@\xc72\x932\x04\xc2S@\xe8\xf62\xa5k\xaeS@:\x1b\x8a\xa2\xc3~S@*\xe4:\x82\xb6\xaeS@\x15\xb1NA\x94\xa5S@\xc6\x02\xe8\xcd#\xb3S@\x1d^\xb2A>\x00T@\xcc\xff\x83\xe1i\xa7S@\xf7qzB: T@*g\xb4n\xc9~S@V\x93a\xe7\x93\xbdS@\n\xdb\xaa\xd9\xd2\x17T@\xd3\x1e\x87\x9b\xa7\x7fS@\x9e\xf4\x94!\xb9\x9fS@\xbc\xef\x179\x05\x80S@\x1aW\xfe\x8b\xfa\x85S@l|E\xfc\x88\x14T@\x9f\xda\x07\x01a\xbdS@w\xc9\x11gLmS@\x14\xd9bx-\xafS@\xce\x15~A\xe8\x80S@\x95\x04\xc5A]\x80S@\xc8\xc0[J\xba\x85S@5q\x9f\x00\x1f\x86S@\x9d\x8b\xd4\xeev\x7fS@[O`O0\xb0S@\x81\xc59\xb8\xca}S@%T\x8eF\xd5\x85S@\xcd\x0f\xc6\xee*\xccS@\xfc<\xeb\xfb+\x7fS@\xb0\x81\x891V\x7fS@\x05\x8c3\xacK~S@l\xb5\x80x\xaf\xc0S@\xa5\xe7\xacx\xda{S@\xcaX\x82\x91\x89\xb0S@\xf1R\xdfgL\x7fS@dK\xa3!\x07|S@\xa4\xcc\xbcBK\x15T@\xb2\xef6\x0f\xb4\x83S@\xc5C\xb8\xd5<\x84S@\x13W_=\x85\xbeS@C\x033\x8f\xcb\xafS@\x18/\xc612\x84S@Z\x18-\x87\xae\x83S@\x0fo\x8e\xe5\xd5\x84S@\xba9\x95\xe4O\xbfS@}v\xf9\xe5\x17\x97S@\xd5\x7f\xcc+U\xbeS@\x19\xd3\xa0\xe7\xd9\x16T@k\x8bBRr\x81S@\xde\xb4\xbao\x88~S@\xfba~w\x7f\x80S@S\x89\xb1\x872\xb0S@\x98\xa3\xafcU\x84S@\xa0\xd9\xa0\xab\x99\xb1S@\x89\xb0B\xfag|S@$\xa9=T\xf5\x80S@/\xeev\x80Z\xb0S@\xa3Dv0\xa3|S@\xd0,\x95H\xf2\xbfS@\xfcl\xbd\x1fX\xbeS@\n\xb9\xb10\xfb\x80S@as\x87\x08\xa8{S@\xfd\xe9\x19\xb4:\x9bS@x\x9e\xd8\x89\x96\xdaS@\xe8j>\xa6K\x82S@\xf6\xb8n\xb4\xe2\xb0S@\x12\x9f\xaa3\xa9\x15T@\x97\x8b\xe15\xc9\x96S@\x9bd\x1e8\xe7\x9aS@\x08\xbd\x02WM\x84S@U\xf9k\xf35\xdeS@\x87\xcc\xc1\xd3\xbc\xb0S@\x86\xfa\xbfQ=\x84S@\xa1<\x1b\xbch\xc0S@\nz\xed\xf9o\x18T@4\xdfi\xb8g\x04T@\xe2X\xb5/\xeb\xbeS@6\xc9\x9f\x87\x9f\xc0S@S\xad)\xc3\x11\x90S@\xac\xf3x=E\xc8S@\xc7\xc7[Y\x00\xb2S@\x86+\xaf\xa0\xda\xe9S@a\x1bU\x8b\x11\xc1S@^\xea\x96\xb2)\x84S@mbG\xe2\xab\x06T@\xddo^\xf7\x7f|S@\x06r\xe56w\x96S@\x87\x99\x13mT\xb2S@G\xc1\xaef\t\xb2S@\x1b\x00\x0eju\xa4S@C\r\x8fV\x9b\x14T@\x90\x14\xfee\x9d\x87S@\x9c2!\x1a\x9d\x1aT@\xfeb\x1b)\x1d\x1fT@\xfd4\x03&\xe8\x1eT@\xdd\xa7\x81\xdaA\x90S@\xab3\x9f\xff\xb8\xf6S@\xfe\r\xc7<?\xb2S@\x14A\xb0\x97\xb7\x95S@\x87\xcc\xe9\x1az\xc7S@\x1ev\x82e\xc8\xe9S@z\xbc\xd8\x98r\x90S@\xa4\xe9\x9b\x01\x17\x90S@\x05\x89]n\xe8zS@]\t3\x8blqS@\x15\xe2s>\xe3\xeeS@\xcb}\xf4U\xbf!T@\xcd\xb9\xefC\xb4\x1fT@\xa8\x88\x94v\xb6\xeeS@\xee\x00-H\x7f\xb8S@\xf4z\xeb\xe5\xfc\xaeS@D\xfcK\xe7\x91\xb4S@,n\xdf\xa1\xa6rS@\xea\xe6\xb2\x81q\x82S@\x9b\xb5\xe1e\xfd\xaeS@\xefZ\x85\xcc\xfa\x86S@\xa6\x14\xa8\x8f\xe8!T@`\x83\x9f\xa0TzS@\x89;zl\xb9\xd5S@\xd5\xf9\xce\xe4(\xf6S@\t_\\\x8f\xbd\x14T@\xc5\\\xb1\xf0\xf7nS@\r\xe8rOl\x91S@6;\xf4A\xffrS@U"\x9c\x04\xfe\x87S@SC\x9e\xce\xd1\x1bT@:\x0e\xef~\xbf\xbbS@\xa0\x8c\xc9\\\xce\x8bS@z\xd8,\xbd\xb7\x82S@D\xe8\xeao\x8a\xfeS@eme\x8d@\x1fT@8D\xba\x83\xf0\xfdS@\xdf\xd4-K\xd3\x88S@A\x96\x19P\xf6\x93S@Ue\x91\xe8l\xb2S@-\x92\xadcOvS@\xa3\x06s\xd5\x13}S@\x85L\x94 ^\x89S@\xd8\xdf\xcc"\xd0\x97S@g~\x008\xf3\xb6S@9\xa1]U\xaa\x1fT@(\xc4\x1f\xdc-\x8aS@\xdc\xebp\x93W\xe5S@\xac>(\xdc\x9a\x1fT@\xad\xef\xf9sH\xe4S@d\x11\x8f\x00\x08\xd6S@\x9d\xc3\xb7\xe2)*T@\xe5)\xecd\xafeS@_\xda\xc7\xf3fqS@<\xad\xad\xa9~\xb2S@q\xe7\xc8k\xf0\xddS@5\x98\xb1X6\xdbS@w\xc4\t\n\x16\xcdS@<\xa9_\x912\xccS@\x1b\x19\x88\xd1r}S@\xfe\'\xd7+=\xcfS@d\xe1\x0e\xa2\xb4|S@\x19m\xe8\xabA\x9bS@\xb6\x82i\x8e\xea\x9aS@\x1b\xc8m\xcf\xf2\x02T@\x15yCX\xd0|S@cs\xc2\xf6s\xe6S@i\x81\x82\xe7\xda)T@\xd1M\xff\x7f\xb3)T@,\x19\xcd\xa4\x84\x1fT@\x96m\xde\x93\xa9\x97S@\xaf\xf2\x88\xec\xa7yS@\xbdc6y\x80\xfeS@\xdb\xa8.\nA\x98S@\xd8XX\xe3\xe3\xe3S@*6y5\xad\x8fS@+\xbd\xa6\x15L\xcaS@\x08\xa9\xc4.\xa8\xacS@+\xed\xa4\x9b{\xaeS@\x1d\xbc\xf2=#\xafS@\nK\xd4.:\xb0S@\x8f\xfd%\x9b\xc7\xafS@\xf2\'y;\x0e\xb0S@\x83}\x07a,\xb6S@\xed\x16b\x12\x04cS@\x9a\xa6\xeeA\x11\x91S@8\xcd5\xdb\x9a\xc2S@\xf6\xe3\xc4\rZ\xc2S@\x16\xfb\xbd\xd9O\xeaS@\x1a\x87\xf7r\xb8\xc1S@\xc72\x932\x04\xc2S@\x97\xdb,\xd3\x83\xc1S@\xdd\x87\\9y\xc1S@\xb1\xdf\x87\x95\x80\xc0S@\xe4?\xa50\xb7\xc0S@\xaf-=\xa6\xfc\xc0S@\xdf;7\xf7S`S@c\xe9\xb0\x92g\xc0S@\x10\x15\xe8\x1f\xf1\xbfS@Q2\xa1\x93\xcf\xe7S@\x93\xee\xc5\x88W\xbfS@\xcf$\x81\x00\x83\xbeS@\xec_\x18*C\xbeS@\x17\xda\xba\xd3i\xbeS@\xab\x0b\xe2\xf0\xbc`S@a\x84^;\x99&T@\xc7\xf2\x8f\xf9X\xbdS@\x93\xd5l\xa8-\xabS@H\x81lu\xbe\xbbS@?\xd0f\xaa9aS@\x1e\xe5\x04=\xf6\xbcS@\x123\x0b\x04g\xabS@+%\x1a\x1d\xce\xabS@p\xe0\xefb=\xacS@\xd8\x00\xbe\xeafpS@/6Q\xf8\xe3\xbcS@f\x1d\x98\xa5\x9f\x8aS@q\x87Q,\xc7\xbbS@I\xddR\xfa\'\x8aS@p\x9f\xfc\xbb\xb6\xb8S@\xd3U\xf8W\x87\xb8S@\xf29\xb6\xa8\x03\xb7S@f\xa5\xc5\xfd\x03\x88S@\x1d\xb2*\xee<\xb7S@\xe2\xc7Y\x15\x03\x88S@u\xef\xe3\x8b&\xb6S@M\x0b\xd8\xea\xe4\xb5S@Il\xa8D\xa3\xb5S@\x8e"w2\xec\x86S@\x13n\xc1\xb8\x93\xf8S@{\xbd\xb2\xe6\x04\xb5S@\x95\xa6\xdf\xdd\xb0\xb3S@\xef\xa0\x16\xcae\xb3S@<\xb9b\xdd\xee\x84S@\xe1?\xdf4<\xb2S@\x7f\xbf\xbe(\x90\xbaS@\x12H\x92\xaa\x00\xb2S@8\x00u\x8dC\xb2S@Y1b8b\xb2S@\x0f\x13u\x19O\xb1S@A\x8a\x1dl[\xb0S@\x16\xc7\xa8\xf9\xba\xafS@)e|\xc5\xaf\x9fS@\x9e\xa7\xb6T\xc8\xaeS@\xfa\x0eD}n\xaeS@\x8a\xa8\x9a\xde4\xaeS@\xc9\x05x\xf8\xcf\xadS@d\x82\x1a\xca\x82\xadS@\xa2\x13"\xea#\xadS@\x05\x8b\x97P)tS@\xc2\x91\x9a\xef\x9b\xacS@\xba@\xc5\x15\xaf\xdeS@@\xe8\x19\xddN\xfcS@\xabz\xc1,\xcd\xaaS@&A,\x10\x1c\x15T@r[\x86\xa2\xfd\xa9S@"M]\x91\x12uS@\xe7\xd3\xb7\xe0\xc2|S@g\xc7\xc0 \x99|S@<Z\xda\xc3@\xa8S@\xbdc6y\x80\xfeS@\x1c\xf6N0\x92\x97S@\xfe\x9a\xb4\x99\xe1\xfeS@\x13\xebXIulS@l\x17\xde\x0cB|S@\xaa\t&#%\x00T@\x0e\xe7F\x0b\x18\xa7S@,H\x9d\xa9\x12\x96S@\x0e\x8e\xd6\xd8\xd0\xa6S@pD\xf9G\xb3\xa6S@\xd7d[\x95:gS@\xed\xf4\xf4\xcc\x95zS@&OD\xb0\xac{S@\xf1\xaa\xe7\xbf\x13\xa5S@dX0pgnS@\xbc\xcc)Y~\xa4S@"\xf6u#\'\x00T@\x1d\xd26\x94hzS@\x00|\x98q\x7f\xa4S@1\xab`\xe5\xf4\x99S@\x1f(YT\x0c\x9aS@\xe1\x96\xd5s\xda\xdcS@w\x11\xb2|\xbfqS@\xbcc\xe2\xd5\xb5)T@9\x04\\\xbdOhS@\']\xa6\xea\x92\xcdS@G\x91\xc0\xc7\xdf T@\x05K\xac\tyxS@[\xeb2X;\x89S@\xd5\xc4\xf1\x0e\x11\xa1S@e%\x96\xd4#!T@\x9f\xfe \x15\xa5\x04T@\xc6\xc7\x19\x19{\x18T@\xdfWDDp\x04T@9\x0b\xa6c[\x04T@]\x936\x17G\x18T@\x85\x95\xd5\xe6\xd0!T@\xd2\xc2eS\x94wS@ @\x9b\x8a\xc7sS@\xd2\xc2eS\x94wS@c|\x9c\xd6<\x1cT@\xba_NyIyS@b\'A\xfa\xb6qS@\x9d7t\xa8(vS@\x12\x03!\x8d\xebxS@\x17|\xb4\xb1-\x17T@\xa2_\xea\xafA!T@\xdbh\x05F\xb3zS@\x01\xcf8d\xaezS@\n&V\xd8\x86zS@\xd8\xf3\x04j\xb6\x15T@\xab\xda\xe6?*{S@\xfd\x11\xbe\xa3Q\x15T@\xf8\xe7\xcfs\xb2zS@\x93Un\x1e!{S@\xd5l,n\x10{S@\xb7\x95@\xc0TmS@\xc5\xf2\xbeD\x80{S@\xcc\x81<\xdf\x0b|S@\x9b\xc6Z\x83\xa5{S@\'T\x8a\x8e\x05\x15T@\xe1-l\xb4G\x15T@}v\xf9\xe5\x17\x97S@\xadgP\x86\xdetS@R\x01\xb3\n\x16|S@\xfdJ\x8f\x8e!\x1aT@A7\x9c8(uS@\xc2\xfb\xfb8\x84\x14T@YGS?%}S@W|\rc\xf4rS@\xdf\xb8\x9a\xa0\x14}S@7\xdcF6<|S@\xac!\xcf;\x80mS@|\x08\xcfs:mS@\xd0\x82\t\x07\x16pS@\xa3\xd9%\xfaI}S@Pb%\x90\x16tS@\x89\xb0\n\xe18tS@,\x8a1\xcf8~S@\xbf\xe6\xdf\xaf\xd0|S@\x89\xe0\xda\xcd\xef}S@\x8d\x97\x82a\x84|S@n\xca\xd3@\x1a~S@"\xa6\xa8BS}S@rjHN\xb7\x14T@9\x0c\x82\r\xbd~S@d(\x80\xd1\x82oS@d(\x80\xd1\x82oS@\x0e.+\x81,\x7fS@\x1d\xbb!\xf3\xa8~S@\xcf\x14d}\xcd~S@^\x189\x1b\xd4\x1dT@\x0c\xed\xc2\x98\xf0\x7fS@\x99:\x07k\xa9~S@4\x01\xdc\x07>\x7fS@\xc0\x8e\x96\x1fn\x7fS@f\x9c1)^\x7fS@\x00\x0b\xeehR\x7fS@8\x17Ap_~S@\xeb\xa9\x1e\xfd\xd4\x7fS@\xb3\xd4\x17\xd9P T@\xac!\x8a\x9d/\x81S@\x0b5\xdd\x04\xdcoS@\xf2Y\x12v\x81\x80S@_t\'\x8a\xe5\x80S@-(}\xb3k|S@\n\xdeI\xdb\x0e\x81S@\xf04\xc3F\xf8\x80S@\xf9s\x15\xaf\xbb\x8bS@\rH>c7\x82S@Q\xeb"\xa77\x84S@_\xe7F\x03u\x89S@\xb6_\xfcw\x80\x80S@\x9e\xe0p5\x99\x89S@\x85\xcaj\xf9\xa7\x82S@\xc3r\xab\xc5>\x84S@\xb83\xe3\x1e\xdb~S@\x18\x16QP\xe8\x8aS@\xad\x8b4\r\x94~S@\x0c\x9b\xdczmpS@\t\xd2\x89\x01L\x84S@\x1f9\xe0}\x96\x83S@\x07\xbc\xbd\xc8F\x84S@^B`\x9a\xc8~S@\x93f\xf8qO\x89S@-\xf3\x19\xc2\x13\x85S@\xad[\x82\xddo\x88S@Cpg\x11\xda\x89S@~\x82\n`\xd3\x85S@k\xd2\xabUcqS@\x1esM\xd9+\x86S@\x1d\xef\x1c\x10P\x86S@\xeazTu\xcf\x88S@yD\x15\x8f\xa9\x86S@\xb1\x0c\x97\xcaw\x85S@a\x8e\x12\xd7\xc9\x86S@\x1f\xe2\xb4\xadH\x85S@\xbe&\xe9\x0f\x0fqS@\x1a\xb1\x06\xe8b\x14T@\\an\x1c\xff\x87S@\x8a*\xa9\x89\x81\x88S@d\xda\x86\xdc\xfc\xfdS@\x94)\xff"\xac\x1fT@mk)\xb1\xf2\xfeS@\xf3X=\xf2\xec\x1eT@\r\xf0\x17\x82r\x8bS@\xf2\x94\xcepn\x8bS@N\xb0\xd78\xea\x1dT@j\xfcP\x87\xa2\x1fT@\n\xdeI\xdb\x0e\x81S@\x9f\x847\x8d>}S@\xf8\xd2\xfdOd\xd9S@\xec\xdf\xb6K\xcagS@C$\x96\x94\x0c\xaeS@\x8e\x1d\x83\xf2\x00\xc5S@\x9f\xf3\x89\xcbl!T@oS\x9e\xcae\xdbS@\xec\xde\xb5\xe7\x83~S@\xa0\x8a[\x19+nS@x\xb9\xba&"\x01T@X\x8e\xebA\xab\xffS@\xb4\x02VB\xb6\x99S@\xc6H#7\xc6\x87S@\xc7\xf0\x93U\x80\xbcS@J\x0bW\xb5e\x03T@B{\x99:\x01\xacS@\xae\xd8%\xc8\xda|S@\r\xad\xc5\x8e6\xa6S@ f\xd7M\xe9fS@\x9bx\xcd\xa7\x1f\x80S@\xb1\x9e\xf1\xdd\x01\x82S@\x07K\xceQ\x13\xb2S@\x0fiv\xect\x88S@\x07\xf2\x0ei\x91!T@l\x00\xad\x1d\xfe\x1dT@6\x90A\x0e\xf4!T@-\x91\x05\x001!T@\x02\x0b\xf0v\x0f\x92S@ \x07:\x8d?\xddS@\xd3\x8cb\x9d*\xa8S@\xda\x88\xcav\x00\xabS@\xe2X\xcc\x9a\xc7\xafS@\xd2\xebhj\xd6\xb3S@2*\xbf\x15%`S@\xeb\xad\x9a[\xe0\xa8S@\xfd\x17(\x9f#\xb0S@\xe2\x87pHZ\xcaS@\xffh!\x8b\xae|S@N\x90\x92`\xfe{S@\x19\x85\xaa\x15_\xc1S@L\xba\xe9\x7f\xe2)T@\xbc\xcc)Y~\xa4S@\xb5a\xbf\xbflzS@m\xe2x\xd5\x83zS@n\x95\x00>\xfczS@\xcc\xb6e\x01\xefzS@\xcb\xde\x85\xf5^{S@\xa9\xaf\xf8\xa6\xf8{S@Rp\x9d\x0c/{S@\xea9\xa9\x10v{S@\x81\xf7l\xe5\x18|S@\xd7@ \x19\xcftS@U|N\xf6Z|S@d\x17u\x08\xcd}S@\xd3\xf6\x80\x1b\x0b}S@=?\xa8\x96\xce{S@\x16\xf9\x19L2|S@\xe7\xb3\'\xbc+tS@\xfc\x06\xd3\xf5\xafxS@q&\xd5\x19\xd2}S@\x86\xa6\xdd+@}S@G\x12\xffr9\x7fS@\xc8\x18r8\xb7~S@GJn\xd0\xa4\x7fS@GJn\xd0\xa4\x7fS@\xa7\xa0Z\x18\xab~S@:Q\x99\xfe7\x7fS@_\x90E\x0eW\x7fS@_\x90E\x0eW\x7fS@\xad\x9b\xebQ\x97\x81S@Y\x81\xb7\xe3\xe5\x81S@\xfa\xd3<\x19\xd1\x82S@\xdc7\xc1M\x04\x7fS@"\xb0h\xf2\x96\xc1S@~I~\x103\x84S@\xb9\xd3\x99\xe8\x14\x85S@\xc5)\xff\x06\x84\x85S@\x0f\xf4\xc0\x17v\xc0S@D\xd6"\xa8\x19\x86S@\xc5R3,\xbf\x86S@\xdf\xee\xca@L\x85S@\x8eF\xa1\xb0z\xc0S@\xc3\ne.\xf8\x87S@C\xb9\xd0\r^pS@\x11\xff`b\xcd\x88S@4\x10\xf3\n\xda\x8aS@\x7f\xdb\xdb\xb4\xb2oS@\xd6\xe6m\xdc\xe2oS@.\xc2|Fl\xbeS@\x0f\x9c\x9f-@\x15T@\xa0\xf0\xcd\xdb\xe0\xfdS@J\xe0Z\x01\xc1\xfdS@B\xe1\xf6\xcf\xe8\xbcS@\xbb9]\x98t\xbdS@\xd6\x8f*\xbaF\x15T@O\x1d\xae\xfe\x86oS@\xcb\xa8\xa5\xa4\xc2\x15T@\xefn\x88\xd3\x19nS@\xb8\x08zE\n\x17T@\x8f\xb2\x91y\xea\x19T@\x93\xa5\x1f]\xc0\xb8S@c|\x9c\xd6<\x1cT@\xeb\x05\x07\xec\x12\xb7S@\x10\xdb\t\x0e\x10\xb6S@\x9aa/\xbe\xdd\xb5S@2*\xbf\x15%`S@Q\xe6\x12\xb1\x08\xb4S@{\x8e)\x81\x92\xa1S@\xabu%5\xc3\xe0S@\xd9\xc4\xbc\xc9e\xb3S@\xc6\x18\x83_h\xa3S@\xd53V\xa6\x17\xb3S@\x0bN\x02\x95\xb8\xdfS@T"\x8e\xa8+\xb2S@\xe6\xbe\xf26\xe4\xb1S@\'\xf6\xc9|d\xb1S@\xba\xabO\x06\x9c\xb0S@\x1ci\xd2\xa3\x0c\xa5S@\x87\x98bb;\xb1S@\xb5\xe5p\xaeF\xb0S@\xa7%m\xb7\xbf\xafS@T\xb9t\xad\xab\xafS@\x07\xb4-\xad\xa2\xa6S@\xec[\x12\xde\x1c\xafS@\xeb\xdc\x97(\xc6\xa6S@3\xedvq\xd5\xaeS@\xb6\x1a]\x97\x1b\xa7S@\x99\xd3\x9a\xe11\xdbS@\x16\xb8xt2\xaeS@\xd5\xd4\x93P\x95\xa8S@5\xf4\x96\xcbx\x98S@w\xe7\xe6f\xfc\x98S@,\xa7\xd49\x9f\x97S@P\xa1\xb32x\x17T@\x01\xff\x95]y\xaeS@.-\x11Q@\xaaS@\xac\xb8\xe3NmqS@\xc2\xc4\xeb\x00/bS@\x86K?\xc8\xb4\x8aS@\xd7\x94\x8a\xf26zS@\xe2\n\x05\x01L~S@\xb8\x16d\xb6\\\x80S@\x8e\x8f\x1d\x00\x17~S@\xb7\xda!\x87\xd4zS@\x8b\x8a\xc3\x81p\x81S@@J\xc3b\xb2|S@d\x8bH/\xd8\x80S@\xc5"^\t?}S@)\xfb\x14\x8e\x9e\x82S@\x14\xef\xb0\x08\x9a~S@\xf9\x98\xea\xc2\x98\x83S@Bp\xc5\x05\xe6\xc0S@\x16^q^\x9c\x04T@\xe3Y\xbdD\xec\x89S@M9\x05\xe4]qS@\xb2=\xb5o"\x00T@\xe4\xee\xbeTH\x88S@\x00;WQI\xbfS@\xb4\x10\x08\xe5F\x9bS@\xd0u\x81\xcb\x82\x14T@\x9fU/\xd4ZpS@nR<\xcb\xb5\x9fS@\xae/\xdb\x18\x96\xbbS@N\x1e\x9a\xc2\xca\x8aS@\xb3@\xc4\x8dDwS@\xed@\xddq\xdf\x16T@\x9b\xd9v\r\xd0\xe3S@\xe2\x0c\xbb\x0c9\x18T@`\x1f\xadL\xa7)T@\xd3\x94\xf8Sl\xe0S@\xf2\xe3Y\xa0?\x04T@\x1b\xf8\xfc\xfd\xbe\xf6S@\xd7\xec"\x9e\xf3\xaeS@;\x85\x870\xdc T@\xe7\xc4)b\x0e\xaeS@.\xcdqsp\xdfS@\x04\xeb\x07\xf4\x9e|S@\x00\xedN\x1a\x86~S@\x9a\x18V\x8e0\xe7S@v\xc4\x8djB\xb2S@\x96\xc9\xb4A\xb9\xb3S@4\x84j%\x94\x1aT@c\xccY ,\x1eT@\x05ZX\x91\xa9\x8fS@\x0f\xddt\x0c\x04!T@]\xa7%\x9c\xd9fS@a\xeaPU\xe4gS@n@0G\xe0\x1dT@\x9f\x87e\xa2\x03\x1bT@\xaf\x9a,\xad%\x1eT@\x97Vba\xffpS@\xb6\xfbp\xc0\x19&T@m\xfc\xbcP?\x8eS@\xf4\xe6\xee\xaaA\xb7S@\x9c\xa6" \xd5!T@\x10W\x97=~\x1dT@=\xbb\xc0\xda\x19\x1eT@\xfa\xe3\xf6\x92\xf7\x19T@\xd1\x180\x8df\x00T@\x91\xc8\x1a\x81\xcdsS@\xf6\r\x1b~\xf7\xf6S@\xca"#\xc4\xfa\xcdS@\tMN\xdd.zS@W\x84\xc0)\xb5uS@\x06d~Po\x1fT@\x94\x19L\xcb6mS@\x1d\x8a\x82<\xdanS@Q\xd2\x9f\xef\x11\x84S@s\x05\x91\xf0\xc8zS@\x8d\xc9\xcd{\xb1\x81S@\x988\x03\x15\xc9\x80S@RhQ\xa2\x82\x80S@\xbd\xff\xb81\x17\x81S@+\x8e\tXO|S@>\xbf\xe4 U\xfbS@>\xd0*7\xba\xbcS@y\t\x9b\x1a\xe3|S@;\x07\x84\xa0pmS@\xa1\xf2\xa5\xa75\x17T@9\xd0\x93\xde.\xfcS@\xa0\x91\xad\xd2\xa1mS@\xa1\xed\xfdL\x9f\x83S@(I\x06u\xf3\xddS@\x83\x9cru\x91\x05T@8\x82\xdf\xf3O\x04T@\xe0\xc1*\x7f`\x82S@w7\xb4\xe7e\x03T@\x92\x9a\xe8\xe7SqS@\xae/\xdb\x18\x96\xbbS@\xba\xdf\x82\x92,\x9aS@\xad\xbe\t;\xf0\x87S@\xccRr\xc1(\x1cT@\xc4\x04k\xbc}\x85S@0\xf3\x18r\x1a\x02T@\xd4Ase6\x89S@|f\x13 \xba\x14T@\xa5U5\xbew\xfeS@(s\x15E\xe4\xfeS@\x16\xda\xf4\x02\xd6\x17T@\x04\x0eu \xa5\x8bS@\xe5\xdf\x17N\x1e\x8cS@v3XPv\xa2S@\x10\xf9\x8aD\xa2&T@\xd7r\xdd\xbc\xf0\xfeS@\xc4/\x14\x93B\x8aS@\xb6h\x8f\x86\x18"T@\xf2\x9d\xa0\xc8\x0f\xb2S@\x8dT<2Q\x1aT@\x96\xc7-\x94\x90\xb2S@\\an\x1c\xff\x87S@\xe3\xc2\xdfp\xcf\x1eT@\xc7\xea\x13F\n\xfeS@\xf3X=\xf2\xec\x1eT@\x0e6\xcd\xb8\x91\x85S@\x91\xf6\xfdA\xab\x9aS@\x12-9\x01\xbcgS@TAM:\xcb\xe9S@\x9d5*\xb40\x1fT@M\xcf\xbd"\n\xb2S@\xe0w\xd2\x97ixS@$\x9bS\x05\xa0\xcdS@\xfdeXLPqS@>\x07X\nY\xc2S@V:s\xcb\xa2}S@\'0^f\xd6}S@.\x19\xb2lv~S@Ni}\x88\xe1\x86S@\xdflu2\x08\xdfS@\xa2\xd6\t\x89\x8b!T@6\xc4\xacK\x9f\xe3S@n0P\x15\rqS@/\xd0\xefN(\xa9S@\x885s&p\xffS@6\xa8-\xa7^\xbbS@JU\x80\xdb\xfboS@\x12:bvH\x1fT@\xfdE\x93\x198hS@\xc5\xb5\'\x06z\x16T@\xc3t\x01\x95\xea\xfdS@.\xf0\x96I\xd6\x05T@\xe0P\x1a\xe2\xf8~S@\xc7\xdc\x12B\x8cyS@\xaaj\x06\x02\'\x16T@Y\xe2\xe5\x10a\x00T@\x04\'\xcej\x1f\x01T@\xa5L\x130&\x85S@r,q&s\x85S@\x1a,lv\xb9\x86S@\xc6\x9a\x89x\x8b\xaaS@\x91\x82:}\x14\x84S@\xd5\xc1\x0ee(\xfcS@;r\x0c\xf7\xf1\xaaS@R\x90rT7\xfdS@\xe2\xaa\xba\xb9\x06\x85S@\x81=\xde\xffU\x84S@I\xfe\xda\xc2X\x89S@\xbf\xcd\x92\xc4\xac\x83S@&\x85\xef\xfa\x89\x83S@\t\xb3\x97\xa4\xc9\x85S@\xb7\xc9\xe9\xe8\x90\x83S@-A\xb4\xd2\xe7\x82S@\x18|{Cm\xfeS@\x9eE\xd4\xfe\xff\x98S@\x1f\xd8uf\x91\x80S@\x8a\xe0\x997$\x82S@\x0e%F\xa4\xc2\xfdS@\x88E]\x1ex\x82S@}\x92"H\xe1\x8aS@\xdb\xf1\xfe\xfb\x9f\xcdS@\xc4\x7fE\x84\xb1|S@\xb5\x9d\x9b!\xf1|S@\\\x85\xea\x80]~S@\xfa!(m`\xa8S@\xcf\x12\x9fiD}S@\xaa\x87\x92V\xab\x81S@O\xce\xc8\x11\xae\xacS@\xa5\x03\xa4\xcf3\x81S@Z\x1a\xe0\xce]\x88S@V \x1a\xdcl|S@RhQ\xa2\x82\x80S@\x8d\xc9\xcd{\xb1\x81S@\xd0\xf2uBC\x98S@\xf2#8\x7f\xde\x80S@[_\xca\xd00\x81S@H\x8eY\xaf\xd8zS@\xcb<\xc4\x80\x83\xb6S@\xa3\xa4\xab\xc9\xb3\x7fS@V\x90\x1bWo\x7fS@\xe4\x85\xf7\x1b\xdc\x7fS@!\xf7\xd5\xf3\xb1\x8bS@\xc8\xc6\x96D\x12\x15T@\x05\xbe\xde\x04m\x7fS@97\xc1h\xf6\xacS@\xa9qh\xce\xba~S@\x98&\xfd\x0b\x10\x8cS@(\x0eo\x050\x7fS@\x92a%\x9b\xb8~S@\xa6\x90Z\xfd\x13\x7fS@\x1b\xdec=5\xa7S@,\xf9\x11\x00V\x7fS@0\x80\xc0\x9b6\xaeS@n\xa8\xe4\x13gyS@K\xcf\xf7\x00\xc6~S@8L\xd0\xe3E\x88S@\xac\xedz\xf21}S@E\x05\xca\xe2\x9f}S@p\xa5)Y\xa7\x01T@\xec\r\x97\xd6\xe1}S@\xa4R\xbe\x84%\xb8S@6\xa3\xcew{!T@D\xff\xda\xb7\xc3xS@6lr\x0c\x83!T@0\x93\xff\x9f;~S@\x92a%\x9b\xb8~S@\xf8-@\xb4S|S@\xfc1G\xf5\x0c}S@?q5J\xd4{S@\xb8\xe9\x96>\xe5}S@\x9c\xa6" \xd5!T@>\xd5\xba6\xc0\xc1S@\xd8s="\xdf\xc0S@U|N\xf6Z|S@\x86\xadu\x1f1\x04T@\x0e\x85e\xed\x00\x04T@\x12!\xfe\xd3\x84\x1fT@\x97\xea\xfc\xcf\x94\xafS@\xc3|\xddj\xb9{S@\xe3\xc2\xdfp\xcf\x1eT@\x1ab\x90qw!T@\x8d\xbe~+}\xc1S@r|\xe0|\x0e T@\xc6\x99;\xca\x96\x04T@\x0c#\xc3\xe0y\x04T@\xf9\x93u\xff\xfa\x9aS@\x05\x95\xd5w\xac\x1fT@:\x9d$\x81\xf8\x1dT@\xc7\x12\x16\x06\xeczS@\xe6mz\xcd&\x1eT@KV"\x83j{S@\xaf\xabc:\xc7\x1dT@\xaf\xabc:\xc7\x1dT@T\xc6\xbc\x15\xe3\xc0S@\x068\xc6B\xbe\xafS@\xa4\xc7\xf7L\x03\xb0S@\x0c\x9d\x0e\xb2\xeazS@y,tX`{S@.\xfb\xa4;\xc2yS@\x14\x8e\xc4R\x85zS@\xa7E\xbd\x1f\x0c{S@\x99\t\xe5\xfcH\xc0S@J\xf7c\x8c\x9b\xa6S@d&v%6\xb0S@\xb8\xf0\x8e.\x9e\x1dT@\x8e)\xa8\x11o\x1dT@A\xfb\x0c\x92\xaezS@o# \xf0\xfb\xbfS@+\xdf\xb11\x82zS@b\xb9C\xfd\xb3zS@\xa6\xc5\xb3x\xde}S@pmd\x15\x95\xe2S@\xc1\xf3\xafTg\xafS@q\t\x15\xbfY\xbeS@\xbfL\xd4\xa8\xc7\x99S@\xc7Hj#\xd8\x18T@\xd3e\x12;;\x18T@{>\xc3\xe3\xc7\xb1S@\xac\xb8\xe3NmqS@\x05\x83;\xb35\x1aT@\xa5\x94=\xca\x00\xbdS@\x06\xc6\x9e\x1d!yS@}\x84\x8fE\x02hS@\xdb/v@k\x17T@g\x00\xab)\xe8\x19T@\xba\x9fsa\x0e\xaeS@\xb5>\xcb\x9e\x98\x18T@\xd8n\xd1\x0b\t\x17T@5S\xce\x0f2\x17T@\xeb\x83\x00\xb7(\x17T@\xc9u\x7f;\x86\xe1S@\x94\xd1Nw\xc0\x15T@\x02\xd5q\xb1\x1e\xb3S@\'\xdd\xd0\x9b\x05\xbdS@\xf7\x0f\xa4C\xe0iS@\xd6\x8f*\xbaF\x15T@\xe1\x89\x86\n\xa3\xdfS@\x8d\xb3\x05J\xa7\xb3S@\xc9N\\l#\xa5S@K\xb1\x19\xe4\xd2\xbcS@Gs1\x0b\xccsS@\n\x04t\x061\x15T@\xf9\x1a9e\xdf\xe5S@\xc1\xd4\x0e\xbfy\x14T@Pj\x96\xdc\xcb\x14T@\x8bHp\xf3\x82\x15T@\x02\xfb\x91p?\x15T@7\xac\xc9\xbc\xa0\x14T@\x0eq~\x96\xa7\x14T@\xd2\xc2eS\x94wS@\x9a\x13\xa1\x9colS@(\x8f\xcd\xb9\xd0\xb3S@:\x96|S\x04\xb4S@\xb60QR^mS@_\xc3\x9f\x85\'oS@\xfa\xd7\x1a\xdc\xfemS@\xa6BM\xab\xf7\xa1S@\x8a\x05\x98\xca*vS@\xa9\x17\x91\xd4A\xabS@\x0be\xe2E\xa3\xb9S@-V-r\xd9nS@Q\xd2\xf8\xe2\xd6\xe9S@\n,\xdd\xfa\xe6oS@\xf2\x81$1\xadoS@M9\x05\xe4]qS@L\xb1\xc2g\xa3\xa4S@N-\xf9"\xd0\xb8S@;\xd5\xc8\x83\xd9\xb5S@\x90P\x1c\xcb\x0cpS@]~{\x07\xd1lS@\xf3\xf5\xbai\x13uS@\t\xebF\xd2^\xe6S@\x95\xb1I\xd9(\xabS@dv\x19\x9b\x1e\xb6S@\xd8\x9fq\xdf\xbbqS@:_\x07(\x9ctS@T^;>\rqS@\xef\x7f\x87aOtS@\x12;\x04\xb1E\xdbS@\x9a)7\xdd\x19\xb7S@+\xb6\xed\x11bsS@\xc0\xb5v\x81-\x9fS@x\x1e/(\xfe\xfeS@h\x1f\xc4\xfb\xf9rS@\xae:\x1d\x89\xfe\x97S@\xa4\xaa\x0b\x8f\xednS@<N~\x88\xad\xa9S@\x08\x9b\x1e\\\x1f&T@\'`\x0eM\xdf\x80S@<\rT\xb7\x13\xaaS@\x97Vba\xffpS@\x80\xa41\xb5\xd6\x89S@\x9bu\xdaV\x87\x9bS@\xb2_\xda\xf5XqS@\x92\xdb*=\xc2uS@\x9e&\xcb\xf6\x87\x03T@\xf3E-\x8a\xf9pS@\xb9\x98\r9s\x82S@\x8dN\x99 \x19!T@\x15\xc3\x10\x7f\x87\x1fT@\\\xebo#\xbf\x85S@\xe2\x96^\x93\xecfS@\xfc";\xf4[\x19T@]\x06\xb8\xc3\x9e\xb2S@\r8;U\x15\x19T@>\x07\xcaW\xaf\xfbS@Yx\x96\xadU\xe0S@T\x99\xe1\xcb\x05!T@\xa7\x13uS\xab\xffS@\x97\xf9M\xee\xf9\x85S@[>\th3gS@4\xa2\x0c>\x92gS@\x82Y\x16J$\x16T@\x84dF\x91z\xffS@\xfe\x9dW;\x93\x85S@\x8aO*\r\x97&T@;\x1b\x17\x9b\xef T@`\xa6\xb0\xc8~\x04T@\xd1\xa7\xfe)\xdbbS@\xe2`(Z\xcc\x8bS@\xdb~D\xb2\x86\xbbS@\xb7\xb3\xe8\xc4\x98zS@'
p35
tp36
btp37
a.
