# Supplementary material for: Sea ice drift data for Fram Strait derived from a feature-tracking algorithm applied on Sentinel-1 SAR imagery
Source: Data Brief. 2018 Apr 19;18:1410–5. doi: 10.1016/j.dib.2018.04.034 (PMC5999601; doi:10.1016/j.dib.2018.04.034)
Supplement: Supplementary file 2 — Supplementary material [file mmc2.zip › fs_s1a_data/HH_filter200vec/FramStrait_HH_20141019T162608_20141020T072036.dat]

(lp0
S'S1A_EW_GRDM_1SDH_20141019T162608_20141019T162708_002901_003492_A746.zip'
p1
aS'S1A_EW_GRDM_1SDH_20141020T072036_20141020T072136_002910_0034C4_27CC.zip'
p2
a(cnumpy.core.multiarray
_reconstruct
p3
(cnumpy
ndarray
p4
(I0
tp5
S'b'
p6
tp7
Rp8
(I1
(I450
tp9
cnumpy
dtype
p10
(S'f8'
p11
I0
I1
tp12
Rp13
(I3
S'<'
p14
NNNI-1
I-1
I0
tp15
bI00
S'\xbd`\xc4#j\xaf\x00\xc0\xa4\xbf\x83\xfc\'\x9a\xfc\xbf\xbe\xcaM\xea\xef\xeb\xfc\xbf\xc7\x97\x9d\x02\xfc\xd3\xf0\xbf\xac\xb2\xf8\xb6\xa1\x9f\xee\xbf\x82o\x11\xa7\xea\x1d\xfc\xbf\x87\xa33@\x14t\xf9\xbfy\x81\xed\xaf>X\xf5\xbfB\xc7yc\xc4r\xf5\xbf\x16=W\xe0\xa6/\xf9\xbf\x96m\x05\xf1\xc1E\xe8?-@}C\x10\xd7\xea?\xd8\xe3\xc4\x08\xf0\xf0\xd2?\xe97\xecT\xeeQ\xcc\xbfB\xf8\x99}\x85\xb1\xb6?p\x11\x93\xad\xf9\xec\xc5\xbf\x8b\xc6K\xab-}\xee?\x8e\xd5\x9d\xa5\xd0\xf1\xf6\xbf\xf5=6\x9c|7\xf7\xbf\xe6\x18f\xb4\xe8\x12\xf8\xbf\x0c;K\xa7\xeb9\t\xc06\x95\x89<\x10\x18\x0f\xc0\x0619\xff\x06\xea\xf6\xbfHjU<\x8e:\xf7\xbf^M%B\xd3\xaf\xfb\xbfz\x03i\xe3<+\xf4?\x8c\x96\xaf#\x9f\x14\x11\xc0\x11oN\xe3\xe3\xc2\xff\xbf/\xeb\x99T\x12\x99\xf1\xbf\xa3d\xec\x9fw%\xfe\xbf\xff\x9f\x0b\xfc1\xb1\xe3\xbfJ\xd1|\xb1\x1b\x7f\xcc\xbf\\\x7f\xf1w\x14\xb2\xfe\xbfKxi\x94\x9e\x9e\x0f\xc0\x9dx5\x01 \xac\xc9\xbf\xb2\'j\x0cg\xc7\xfd\xbf/)\x06\x15b\x9a\xf0\xbf\x95#\x13\xf1\xbf\xbe\x03@\x8az^\x81\x1d\t\xf7\xbf|\xa0R\x88\x19\xf1\xa1?\x16\x07P\xdeD\x04\xfc\xbf\xec}`|h\xbc\xbc\xbf\x8b\xbd<^R\xb1\xf6\xbfX\xafA\xd3\x8d\xbf\xf7\xbfq\x8d\xcbHk\xb7\xcf\xbf-\x1fR9\xdd\x8a\xf7\xbf\x16\xaa\xe6m\xac\xf4\xc7\xbf\xbe\xd3r\xd2\xa0\xef\x06\xc0\xf9\x80\x93\x0b\xb4\x9a\x10\xc0\xbf\x19\xa9P\\\r\x0e\xc0\x96\x7fi\x9bI~\r\xc0\x17\x13[l5\xbe\xe4\xbf\xba\xc3\x89M[\x0f\xc7\xbf\x96]\xddV\xef\x08\x11\xc0\xc6\xc2\x8dL8b\xfa\xbf\xe2\x18>\x97\xfc\xe4\xfc\xbf\xb9\x94\x1bFaq\xf6\xbf\x95$\xfb\xd6\xfa`\xf2?\xfe\xaf^\xa0P\x80\x03\xc0\n\xe7\xef\x88\xd7\x9a\xfc?\xbd\x08\xa9c\xf6W\x16\xc0\xaf\x1e\xa1\xe8(\x07\xe0\xbf\xd9\xee"\xa2\xb1\x08\xff\xbf\xbc\x10\x0c#\xaa\x19\xf7\xbf9Y\x7f\xfd\x15S\xe9\xbfN\x82\x11\x99\xfb&\xf5\xbf\xba6~=M\x07\xf7\xbf\x053\xd1G\xb1Q\xd1?\xdf\xfa1T\x86]\xf6\xbf\xf51\x10\x05\xd8\xfa\x9c\xbf\x1e\xe7\xf9\xe1\xd5W\xf5\xbf\xa6p\x8b\x940\x1e\xcd\xbf\xf0\xf5\xc7\xae\x1e|\xf5?\x9a\xf3\xa0\xf7z\x99\xf9\xbfL]\x04\x0e\x8b\x7f\xd5\xbf\x0b\xf0\r\xb8\xd0\\\xd4\xbfXM\xaa\xeb\x17\t\xcc\xbf\xd7\xca\xb9\xce\x85\xf0\xce\xbf\xbe\xdb\xd9xw\xbf\xf3\xbf\x16MWk\xca\xad\x00\xc0E\xadW\xd8\x05\x19\xe5\xbf\x90\xa5\xfaZ\x9e\xa7\xff\xbf\x95\xf3\xb9\xe1/9\xa5\xbf\x00\x04s\xc1\xac\x9b\xfc\xbf\xf6\x86\xef\xe4\xb5\x16\xf6\xbf\x92\xb1AT\xdbb\xf5\xbf6h>\x0b\xa9$\xf9\xbf\x91\xdc\x98qO\xa9\xf5\xbfT3\xa30\xf2H\xe9\xbfh\xde\x8cD7y\xc3?\xd3F\xf9\x8eJ\xd3\xf7\xbf..62"\xac\xf8\xbf\x11*\xf1\xf3\x8ef\xca?\x8eS\x1d\xdfH\xb0\xe3\xbf\xc3J\x11\xbd\xf5`\xce\xbf\xc0[]Q\xa0\xac\xe9\xbf:7\x11\x11on\xd1\xbf9\xcd\xa7\x99X\xfe\xe8\xbf\xe5=&\xb0\xf8\xe8\xf3\xbf(v3*.\t\xf7\xbf\x0e\xa8\xd5\x83Y\xfd\xee\xbf\x91\xe9\n\xb5\xa8\x86\x11\xc0Y\xfe3W\xd7\xf3\xf6\xbfF\xd3u\x15I\x80\xe3\xbftX\x91\xff\xb4\xf5\xf6\xbf>\xab\nM|\x01\xe2\xbf\x97;\xc2\x16\tp\x0e\xc0\x1b\xc7\xe1"a"\xf1\xbf\xd3bA.\xd0\x9e\xde\xbf\xf3\x82\xc3\xde\r)\x01@\x91\x9d\x02\xef\xe0\xbf\xf0\xbf3h\xfe\x88\xd4A\xe7\xbf+\x99J\x0e\xd1\x03\x11\xc0@\xc6\xe90\x7fF\xe6?Y\xab\xf3\xf6\xee\x9b\xad\xbf\x0c\x02a\x13\xe3\xa5\x10\xc0\x0c/{\x01\x08\x1f\xc6\xbfF\x9c\xdfW\xc3\'\x0b\xc0f\x14:\x12\xb1\xf9\x12\xc0\x0b\xd1\xe4\x18\x8eg\t\xc0*\\F\xf1,\xd7\xe2?\xde\x1d{#\x14\x87\x12\xc0\x10\xa5\x9cF\xba\x0f\x0f\xc0B\x8d8\xf0\x89\x01\xf8\xbf\x85sFK\'?\x01\xc0]|\r\x07\xc5x\x0c\xc0h0Z\x86\xfb\x8a\xf2\xbf\xfeD\x80\xf3\xd6\n\x10\xc0\xf2j\xe4\xa7\xf8\x0e\xf2\xbf\xe4\xf1\x80\xff\xa7\x00\x05@\x04\xc2\xdd\xce\xae\x1d\xf9\xbf\xacW\xd5\x0b\x16\xf2\x03\xc0\xde\x00\x15\xfc\xec\xbd\xf8\xbf\xb2C\xd7\xf2\xc5\x19\x17\xc0@\xa1\x05\xb4\xb9s\xf1\xbf\xc5\x9f"RE\x12\xfb?\x99+\xf1\x88\x16\xd5\xf8\xbf\x8c\xf4\x08$}\xb7\x16\xc0\xdc\xa768\xc8l\xed?Da\xf9\x9c[\xde\xe3\xbf\x9d\x1fq{\xc6\xdb\xe4?qgk\xc7Q\xc6\r\xc0K\xba\xb6\xed\x1dK\xd0\xbf!\xddh\xacg\x17\x02\xc0>\xd5\xd9j\xd0GR\xbf\xe8\xc8\x9c\xe6\x1f\'\x13\xc0\x1f\xc6\\i\xf6?\x8b\xbf\xf0.\xe0\xb9\xf4\x13\r\xc0\xbd\x81Sc\x0fe\x11\xc0*|\xa8\x1a\xfb!\x0e\xc0\xc4\xb8W~\x14\'\xf5\xbf\xdd\xd0\x91\x08\xc6\\\x05@E\xe46\xd9|\xe1\xf5\xbf\xd5\xd3\xee\x82!\xef\x0e\xc0\xf7\xc6\x82>c\x80\xe3\xbf\x07\xab\xd0T")\x00\xc0#%\x0c\xa0l\x16\x13\xc0\x9c\xa4"\x16\x00\xba\xfb\xbf_\x83\x7f\xc7\xa4W\x10\xc0\xf6Jz\xf4\x9e\xb6\xfb\xbfG\x12o6\x96d\xe0\xbf\xc4\xd9+\x8d\x0e2\xf8\xbf\\\xd3\xd17\x11j\xf5\xbf\x01S?\xcfz\xb9\xff\xbf\xc8\x83&&x\x17\xed\xbfi\xaf\xd2\x91,\xd3\xed\xbfF\xd0\xc1\x8e]\xed\xf2\xbf\xa06pF\xdew\xf6\xbf\x0e-i\xd3\x14%\x0e\xc0a\xa4\x9b\xadrM\xf9\xbf\x0c\xca>f\xfd_\x11\xc0\x02\xbf\x96\xed\x8c,\xf0\xbf\xdec|*\xac\xcc\xd4?\x1f\x89\xe2\x10+\xc0\xf3\xbf\x17t&\xdb\xcdL\xf8\xbf\xbc\x8f\xf5h"\xfe\xe1\xbf\x1c\x15Y\xabj,\xf6\xbf\xb4U&\nvl\xe2\xbf\xae\'\xd6X\x9d\xde\xf7\xbfg\xd3\xa0\x9d^y\xf3\xbf,\x0e\x8eGP\x1b\xf7\xbf\x82\xb0\xb3*\xe8\x89\x02\xc0AHY\xf0\xedk\xf6\xbf2\xf25\x97)\x06\xd0\xbf\x1e\xc2N\x81\xdfx\x04\xc0|\x1f\xc5\xe2\xc9U\xee\xbf2\x08\x07g:\x83\xfc\xbfi\xa9\xda\xbe\x94\xae\xb6\xbf\x8a\xf5\x88\xab.#\xcc\xbf.\xde\xa3\r\xcb-\x0f\xc0\x82\x98m\x80\xde\x13\xf8\xbfDo\xb2\x01]\xe7\xfd\xbf_v\x06\xf9r\xbd\xef\xbfZ\xae\x91\xadB\xcc\xe9\xbf\xafR\x8b\xf0T\x99\xf0\xbf2}\x02\xea\xc4\x81\x0e\xc0\x0f\xc1\x11\xe5!k\r\xc0\'\xc2\x16\xe1#\xc0\x16\xc0\xcd\xf5h\x1bo\xaf\xd1?\x85\xd5\x04\xbb\xe7\xb7\xf9\xbf\xab\xd5\n\xbcO?\xbb\xbfB)\xf8\x89\x18\xa0\xf8\xbfbP3{\xf7\x1a\xf1\xbfe\x98)N\xe4\x00\xf6\xbf\xf5R\x82v\x08Q\x16\xc0\xb7C0\x80\xfe1\xef\xbf\x8fS\x14\x9cPY\xf8\xbf\xc0~\x12xi\x84\x12\xc0d\xbf\xfe\x13\xa1R\x11\xc0\xdb\xd7V\xdc\xed\xa6\x0e\xc0\x1a}"v\x1c\n\xe0\xbf\xa3r\xee\xd4\xdc\x12\xef\xbf\xf5\xc1\xea\xa8\x17@\xf1\xbf\xcf\xdaO\xefy\x01\xf9\xbf\xc2\xdd8w\xce\x00\xf7\xbf\xc3\x1e\xc1\xe7\xa8\x1b\xf8\xbf\xb8\x01;B4\xaf\xf5\xbf\xf3\x82\x14\xb2Q\x17\xd5\xbf\x140\r\x106.\xe3\xbf3\xf4\xe5\xbb\x9d\xcf\xd3\xbf\xd1\x95\xfb\xc9\xfcm\xf6\xbf\xb9\xd1\x90\xaf\xc3\xf9\xf6\xbfyY\x95\x8f\xf9p\xf6\xbf\xefWMu*\x16\xf4\xbf\x02\xed?-w\xe7\xf3\xbf\xfc\xe0\xa7\xc5\xfb,\xe5\xbfi\xc5h\x05\x98(\xf0\xbfB\x1d\x0c\x069\xf5\xf2\xbf,\xe3\xfd|\x06\xd4\xec\xbf\x06t\x87\x97\xac\x87\xf0\xbf\xd2\\p\x91i\x16\xfc\xbfc\x14)\x1e\xb7q\x11\xc0\x12\x9c\x7f\x7f"\xba\xd9\xbf\xfcL\xc95\x1c\x85\xf3\xbf^\xf5\x1d\xf6&6\xfc\xbf\xfa\xe3V\xdd\xd1\xcf\xf0\xbfi\x16w\xc7\x160\x04\xc0\x10\xc8A\xa1,\x06\x04\xc0k\xc6S\x87x\xe7\xfd\xbf\x1d\xc5\x0c\x9bK\xcb\x02\xc0+\xf9\x8b\x1d\x0f0\x00\xc0h\x8e\x10\x94\x99\xd9\xf8\xbfi\xfa)\xef\xf5\xf2\x0e\xc0mS\xe9k\xfd{\x00\xc0\xc9\x7f\x80\x7f4#\xe8?\x86 \x9f\xd0;\xef\xe4\xbf\x11)\x1d\x9a\x84\xcb\xf0\xbfq[\xbd^ \xbc\xf9\xbf\x87Z\x8e\xb8c:\xa9\xbf5\xebHNz5\xf0?\x95\xbe\x07\xb3Q\x1a\x11\xc0\xa3\xcc\x95P\x16\xdd\x10\xc0\xe4\x8fT\x16{\x7f\xcf\xbf\xf1\xd3\x8e\xc8C\xf5\n\xc0\xfaM\x93\x86\xf0\x8b\xf0?~u\xe3\xeaP|\xc9?(\xea\xdf\x0e\xa6<\xc5\xbf\x8a\xe8\x90\xd0\xef\x17\x10\xc0\xeau\x89O\'\xe3\xe0?\x81|t\x14F\xa6\xdc\xbf,\xa2I\xc18\x07\x12\xc0\xbe\xb0h\x8d\x98\xae\xf7\xbf\xf1\x07+\xbe\x81g\x12\xc0o\x88\x91\x7f\x06\x88\xe4?W\x8c"E\x8b\x16\x0f\xc0u\x8f`\xbd\xc9\x9a\x02@b\xf5\x80ZZ\xe8\xcd?\xd8\xfc\x1cae\xbe\xfb?\xae\xe3\xfa\xc0\xfd\xd7\xfe\xbf\xc7\xd4f\x9a&\xf9\x13\xc0\x89P\x93\xdb\xf5\x9d\x15\xc0\xb3VD\x133u\xec\xbf\x88\xe6j\xd5\xff\xaf\xdc?\x9eR\x19\xa4\xf2\x90\x0c\xc0\x89\x94\xd4y\xda}\xe6\xbfx\xb6\x05\x17\x8c\x0c\xf0?\xca\xc5\x1d\xf4\x11"\x02\xc0\xc4~z-\xf4\xb1\x01\xc0\xe0>\xe1\x05J\xf4\xf8\xbf\xcb\xee:C\xff\xf4\xec\xbf\xcb\x18\x82\x8a\xafF\xf9\xbf\xc0\xc9~-M>\xf3\xbf\x04\xb0\xba:+\x1d\x0c\xc0\xec\xb5+\xea\xb0\xae\xa5\xbf\xf0\x83\x9f\x9e\xaa!\xf4\xbf\x9b\xd6\x07\xb7\xcd\x0f\x04\xc0\xdf1\x00A\xb7\x98\xf9\xbfT\x08\xed\x8b\xd6\xba\xed\xbf6\x14\xc5\xb91\xba\r\xc0BZ\xb2?-\xc8\xe1\xbf\xe7\xdf\x80\x8f\xbc\xf9\xae?\xec\x0e[\xff\x1b3\xe8\xbf^\x18bn\xcf\xed\xe7?\xad\xa6>\xb8\x1eJ\xfc\xbf\x1dC\xac\xc5\xadu\xe0?bd\x0e@aK\x10\xc0\xc0#\xc0X\xd6s\xec\xbf\x03\xdf\x07\x0c\xfc\xfa\xb1?~\xf2k;\x9eB\x0b\xc03\t\x8ar7/\xfc\xbf~a\xcf\xd6\xd6g\xf0\xbf1\xe3\xe8j\x8a\x08\xde?\x9d\xfb\xd5\xd4\xfam\r\xc0\x1b\x82\xd3\xfa\x81\xa1\xfb\xbfdC\xed\x9ez\xa4\x00\xc0\xfc2)\xc8\xe9\xe7\xfb\xbf$`\xde\xa3\xe8\x06\xe2\xbf\xa0\xe2U\xe7\x82C\xf9\xbf:>\x97\x03\xee\xbd\xf4\xbf.\x01Ygi\x12\xab?mP\x0eM\x1f\x83\x0b\xc0,J~+\x156\xf0\xbfV\xe1_\xec*\xbe\xeb\xbf0~)\xdf\x8a!\xf0\xbf\x03?\xe8\xa8\x18\x8a\xfd\xbf\xce"\x81P\xbc\x04\xe5\xbf\xb7\xebe\xbe]\xa7\x0e\xc0\x11\xd2_\xb3+w\xf0\xbf\xd4\x95\xb7\xcf*\xc0\x9f?mp\x1eX\xea"\xe8\xbf\x07JE\xca\xa8x\xe2\xbf%\xf2\xf6\xf5g\xb8\xb1\xbf\x9a.\xb8\xf0BA\xf6\xbf\xe87\x1fJ\x00\xc7\x10\xc0\x7f\xb6\x06\xe0\xde\xbd\xd6\xbf\xf6\xa5\xd4I\x1d\xd0\xf4?%\xde)\x03p=\x12\xc0r\xb6\xd5\x1c3E\xfe\xbf\xaf\x04\x15\x87:(\xe5\xbf\x96\xc8B\x80?\x08\xf7\xbf\x08!\x01\xcdy\xbc\x16\xc0\xb61F\xa6S\x9c\xf5\xbf\xde\x9b\xfb\xf5\xa0a\x11\xc0mRmCy\xc4\x8a\xbf\x85\x0e\x9dDn(\x86?\x93\xfb\x96\x07\x88)\x13\xc0\xf0Q\x8d+~\xbc\x12\xc0L\xff#B\xee\xb2\xd5?Z\x197\xec\xe1w\xf4\xbf\x94\x05\xdf\xc9\xd0\xdb\xef?\xaf\xfa~z=n\x11\xc0\xc9\xd0\xef\x81$Y\xf5\xbf\xad\xc3vK1\xb1\xf7\xbf\x9e\xfe\xa2D\x96\x17\xf0?\xb6O\xe6\x9b\xe9}\xf2\xbfLd0\xc7\xe6\\\r\xc0F\xf7\xf4\x9d5}\xe3\xbfx\x02\xf2\xd0\x035\xfd\xbf\x1b\x16\xdbrlK\xee\xbf9\xdcV\xc9\x94K\xf0?+\x10\xc2\xa6\xb8\xb1\xf5\xbf\xa6[\x89\xf9\xcd\x9e\xf3\xbf\xe1\xedX\x82\t\x00\xfe\xbf\xf6\xf6\x85\xe6\x1c\xe7\x04\xc0\xfc\xc0\xb6\xae*;\xfd\xbf\xa6\xc9\x96\x81\x95:\xfc\xbf\xc4\x82\x15:^-\xf0\xbf\xde\x81\x10\x0bIk\x11\xc0\xf0\xe1\xef\x19)~\x11\xc0lAv\xb3&\xa2\x11\xc0\x80\x86\xba\x9c\xa8\x97\x96?\xf6\x85Q@\x0c@\xf8\xbf\xea\xfa5\xf0\xbc\xe0\xf7\xbf\xfd\xebw\xf6\r\x19\xfc\xbf\xd4\xab\x11\xed\xfd\xd2\x11\xc0\xcb*\x81\xbbV\xc8\xea?N\xa4\xc5\xe5\x9dP\xbb?\xe0L\x86\xcc\xbem\x12\xc0a\xa1D46o\xf6\xbf\xbe\xe3\xfb\xb6\xed\xfe\xb0?\xf1\xbc\x19O\x14r\xf6\xbf\xa6\x990K\xef\xbe\xf2\xbf\xd3E\xaf\x0e\x18]\xf3\xbf=2\xb7\xe0}x\xed\xbf`8\x85\x85t_\xf0\xbf\xd9Z\x88\xe5\xe1\xae\xeb\xbf"\x12\xb4\xf9Z\x16\xed\xbf\x06\x19\xa2\x04\x9fA\xed\xbf\xce\x88\x02\x1fo\x8e\xa5\xbf\xd2\xfa q{\x1d\xa3\xbfX\xb1@\xc3oJ\xf4\xbf\xed\xb6\xd7\xa8q\x8d\x0e\xc0\xee\xfa\xca\x87e2\x0b\xc0i\xe0\x9f\x95o\xfa\x0e\xc0v\xd7\xae\x0c\x9f\x17\xe9\xbfTJ@:4H\xbb\xbf\xda\x17n\xa3\xae\xf7\xf3\xbf\xe8N\xa2\x069\xdd\x10\xc0VJe\x03oW\x01\xc0u\xe4\x84W\x93\xe3\x0e\xc0\xf8\x14\x84=\x9a\xee\x00\xc0\xa98\x96\xcb\xef\xc0\t\xc0\x9b\x83\xc3\x9c\xd4\xd8\xf6\xbf\x04\xa6E\xa1\x80\x9b\xd4\xbff\xe4\xf4\xab\xcf\xf2\xe2?\x19G\'\xd1\xcd\x9e\x00\xc0{&4\xcd\xa78\xf9\xbf7Y\x86\xdd\x1d3\xfa\xbf\nv\xa7\xc4R\xd9\xe3\xbf\xa3\xd4,\xe6\xe3\x15\xf7\xbf\x0b!\x9e\xe2\x0f/\xfc\xbfK\xfc\xba\xebk\x0e\xf9\xbf<\xe1^9\xa0\xa9\xf8\xbf\xeb\x82\xb6\x1b\xabc\xfa\xbf\xb2r\xceGF\xf6\x00\xc0\r\xf4\xd5\xc5\xc7G\x10\xc0)\x01\x1a\x1d\x9e,\xf2\xbf\xd6\xd4_\x84mu\xf3\xbf\xd7\xe0\x8e\x90\x1a\x89\xf7\xbf\t-\xfe\xdc\x1e\x0f\x89?\'s,:\xf0\xa9\xd3\xbf\x9b}vQ%\x9c\xf7\xbf\x1a\xdfCU<\xb6\xf4\xbf@\xa4\xe8b\xb0\xcb\x12\xc0`\x9bG|)D\xf9\xbf\xa2\xa7\xfa\xfb\x90\x01\x0e\xc0\xcd\xbd\x912\xc4v\x19\xc0\x03\x08JU\xf5\x87\xf4\xbf\x1b3\xe8\x96H\x13\x11\xc0\x8a\xd60H}\xc5\xf7\xbf\xd4r\x84tF\xbb\xfd\xbfN\xdb\xfeV\x92\xba\r\xc0\xb2\x0eX\x84\xefS\x0f\xc0\x9eL\xe8=\x12\xf0\x0e\xc0%\xb7\x05\xaaU\xb0\t\xc0\xb6F\xe4\rT\xfe\xf8\xbfF\xe4d\xdc\x10\x88\x02\xc0;LU\xff\xf5\xc4\xf5\xbf\xf9}Rbp\xc9\xf0\xbf\xbf*\xb1!\x1aM\xe2?\xce =L\x0b\xeb\xd2\xbf\x9b\x81/\x1e\x9d\x1c\xf4\xbf{\x8c\x97(\x04&\xea\xbf|F\x9dS#\x14\xd6?\xee\xddQ\xb1\x92\xcf\x03\xc0Z<\x93\xde~\xe3\xe8\xbf*~\xe3\'\xc0\x8b\xf6\xbf\xf5y.\xab\x99\xf9\xf8\xbf\xf8\x14\x12\xb3\x05]\xf8\xbf\xeav\xcc7\x96\xf1\xbb\xbf\xea%1\xa3\x8bn\x12\xc0\xff#\xd61\xc2O\xf3\xbfrHJ\x9f\xff\xad\xd8\xbfF\xd1d\xf0U\xc9\xf2\xbf\xac!\xd6\xaf\xb4\xf9\xfd\xbf\xf3\xca\x1f\xa6\xf6\xfc\xf5\xbfBN\xbf\xcc\xf7"\x11\xc0{\x86\xa6\x16\x80\xc8\xea\xbfo\xb1}\xee,:\xea\xbf\xc8\xe2\xd65K\xa6\xd1\xbf'
p16
tp17
bg3
(g4
(I0
tp18
g6
tp19
Rp20
(I1
(I450
tp21
g13
I00
S'\xdd\xea\x89\x18\xc4\xfbS@\xa4\x93\xfcD\xf1\xb2S@\x11((e\x06\xb3S@\xc6\xef\x14\xe4\x11\xaeS@\xdd\xd2d\xa5\xb6\xb8S@\xfc/\x08\xf1\xea\xb3S@\xc6\n\x1d\xc2]\xb1S@T\xa8\x127\xde\xb2S@\xf3C}\xa2\x9e\xb2S@\x8e5\xdc\x92(\xb1S@\xf0DI1\x1b\x0fT@\xbeX\xb8bK\x0fT@bI\xdeh\xc2\xbbS@\x1d\xbbX\x90\xfb\rT@\xb8\xc0\x86\x99\x08\x1cT@n\xaf\x01rq\x0eT@\xc3V^\xa9\xa5\xd4S@p\xedq{9\xafS@3\x00\x13\x84\xf3\xafS@q\x96\x0e\xf4\xef\xaeS@\xf1D\x13ZE\xa4S@M*<|T\xfaS@L\t\xf53\xdf\xaeS@\xbc\xe4U\x99\xbf\xaeS@\xf3\xdd\xd9\xe3\x97\xb6S@\x92\x12\xf7HL\xe1S@\xf3\xac\xbe\x19\x84%T@-\xa9\x08\tN\xaaS@\xbfe\xe9~\xb1\xafS@\x10V+]\xe9\x06T@\x82\xdc\xbcI\x11\xa7S@\xd9\xc4\xbf\xd8\xf6\xb3S@\xee\xaa>\x9az\xa9S@@\xfe\x82\x84L\x00T@\x1b\x85\x9d\xb8&\xaaS@9{\x0f\xb3,\xa8S@s\xf5\x7f\x95\xfe\x02T@\xbe;\x1b"U\xf1S@\x94\xf6<DJ\xa5S@\x8a-d\xbb\x08\xb2S@\xa4\'m\x1aX\xa3S@=!\x8f\xd1W\xb0S@\xc1Y\xa2\x99\x12\xcaS@\x93?\x1e\xd6\x19\xa6S@]\xa0@\x08\xf3\rT@\xf2\xb7\x10\x80I\xa6S@E\x91\x9d\xbe\x12\xc9S@\xb2\xc3\xb6\x18\xea\x0cT@\xdc\xf7D\xc2\x01\x1cT@N&\x14\xc0\xf9$T@\x80\x8a\x0b`\x8e(T@Ln\xe6\x0b*\xd5S@\xc4\xb3\xe3\xe9\xce\xfbS@\'\xe8\xbe)\xb3$T@U\xc8\x04\x80\x87\nT@\xe7\x9a\x85\xa9\xa2\xb1S@OC?c\x8b\xb3S@c\xac\x99R\xee\xdbS@c\xa1\xf2\xb9\x9a\xc8S@W\xc6\xfd]H\xe3S@\x96\xa8\x0c/\xb9\x17T@W\x0f\xd5!%"T@\x1e<aB@\xc8S@}\xe9\xaa\xde\xe9\xafS@\xff\xfb\xbeM\xbe\xd0S@\xa0w\xd0L\xe2\xc8S@\xdf\xb7r\x0e1\xafS@\x02\xcf\x9d\xa1\xf6\x04T@\x90\xa0\xb7\x96C\xafS@Gx\xedyw\xd4S@\xd1u\x024*\xaeS@=\x8c\x17\x11\x08\nT@=\xfb\xa12\xe4\x12T@\x9d\xdc\xb6\x0e1\x04T@z@Y\xcc\x87\xc3S@\r\xc0\xdf\xc8\xe3\x0cT@\x7f;\x9e\xf9\xf3\rT@W\x0fX\xbe\xf5\rT@\xf6|r\xbe\xea\xabS@C6\x91\xec\xb6\xb8S@\xab\xe6\x872\n\xbeS@\x8e\xa3\xd1\x9d\x9a\xa5S@/aJ\xd4\xf2\x01T@B .\xe9@\xb3S@\x9eR\xba\xbd\x1e\xb3S@\x15D\xf6\xc8\xc4\xb2S@\x88L\xcf\xe0\x1c\xb1S@\xb1\x82\x0e\x1c+\xa8S@\x93\xea\xf1\\O\xb5S@\xf5s\x83\xf0\x08\xc5S@.I/\x0e\xb1\xafS@5\xc0\xc5\xbb+\xafS@\x0fT\x84\x15,\xc8S@\xe5\x02C\x13A\xb4S@\xce\xc63\xf9\xdb\rT@\x9d\xf2\x98d\xfe\xb3S@\x15\xeb\xab\xab\x0f\xb5S@\xa9@\xfb\xbb\x16\xc3S@jz\x9c?\x8a\xacS@\xcd\xbd+\x94O\xa5S@\xd5\x10\xbaD\xa5\xa9S@\xd9\x8c\xfc\xe3\x15\x12T@\x83$(*(\xa6S@\xfe\xd2\xc5Z\r\xaaS@"l\xe8\xb24\xc6S@x\x9b\xebo8\xa9S@7\x0c\xf0\xe4\xa7\x0eT@\x82G6r\x8a\xd0S@\xa8\xff\xe2\xfbd!T@L\xe5/l\xbe\xd9S@\xbe\x0e\xfe\xad\xc7"T@xKeG\x08\x03T@\x8c\xebvD\x9f%T@"\xefV\x18\x8c\tT@\xcd,\x96W\x84\x0bT@\x88\xf5\xdb5\xb0$T@H%\xd6so\x0eT@!-I\xb3\x92\x93S@5 \x0cJwnS@0\xe6\x84\xf1\x9d\x04T@\xa1\x93\xaa*\'\xd2S@\xae\x1c\x19\xde)wS@\x00\xb0-\xc2R\xfaS@\x07\xf4s\xe7v\x0bT@{\xbb\x1fm)\xb2S@\x0c\xf6\x81\xc0$$T@\xf3\x03\xeb4d\xaaS@ \xd1\x9c\x95\xcf\x17T@Wo\x83sT\xcfS@S\xfc\xfe\x94\\\xdcS@\xbd\xa5+\xf0\x86\xb4S@f\xbe\n\x13[\rT@\x10\xb9RB\x0e\xa5S@\x06\xf8\x1eGZrS@\xd3\x8f\x1e\x1d\xe1\xc6S@[\xefM\x9f\t\x13T@-*\x1f\x07\\\x0eT@\xa9(/n\xee\x15T@; \x8cI[\xd0S@\xf6\xe8\xa36\xea\x1aT@`(\x8b:\xa0\xd1S@\x8b\xdb\xfb\xcc\xc5\x13T@Za\x08\xa4\x1d\tT@\xb8\\\xc3\x14\xc1\xbbS@\x1f\xbb\xe9\xe6\n\x03T@1\xc7"\xa7\x7f\x0fT@\x83\xd5\xbe\ny\xc6S@v9\x02\xf2\xff\'T@\xaf2\xf2\xff|\x12T@:\xe4\xd4\xb5\x06\x16T@\x9cd\x8c\t\xef\xc8S@\'\xd2t2\x8f\xeaS@\xd5\x07\x93t\xbe\x9cS@\x19~\x0b,\xe6\xffS@\xc5A\x17\x97s\xbfS@\x13\xb8\xeee\xbe\rT@\xbd\xc8J\xae\x1dnS@\xc6Rm\xf2U\xb7S@b\xdc+\xa1\xf8\xf6S@\x00\xef\xb8\xd3\x96\xb6S@\xc2\x05\xe4\xed\xb1\xa5S@\xfa\xf3}PI\xb4S@|x\xf8\x83$\xb5S@\xb9\xfe\xcb\xce\x15\xb1S@\xd1\xe7\xf1\x19\xef T@\x19?\xe4\xd3\xbc\xb6S@\x88\xf4\x8c\xb9\xfa\xb4S@)\xa5\xff\xdc\x88\xb3S@\xe8a{\xed\xf6\x1bT@\t\xde\r\xcf\x99\xb1S@\xd7\x15mFH\x14T@=BR\xec\xfc\xb4S@4O\xada\xab\nT@\xa6\x90\xed\xafj\xb2S@\xbc6\xf9\xb5\xa4\xb0S@\x92o\xb5\x9aB\xa9S@\x84d98\xe0\xb0S@(\x94cub\xb5S@M\x1aE\xcf\xaf\xafS@\xcc<\x98\xb4\xf3\xb0S@P\xb3"\xd0b\xafS@G\xb03l\xa5\x07T@\xb3\xc1:Z4\xafS@\xb13<\x08\xa5\rT@\xfc\xbf\xd8?\x96\rT@\xf3\xed\xd3\xc2\xf9\xa8S@\xd1&RJJ\x06T@\x0ege\xf42\x08T@!\x18\xb5\xd6\x05\x0eT@[p\xcf*\xd3\xf9S@jD\xba\xb0S\xabS@\x1bqU\xf9e\xa8S@\x7f\xa5\x95w\xff\x02T@<\x19M\x91\xc0\x1fT@\xbb\xe30\x8b\xd3\x02T@X\x97\xa3\x0e\xfb\x15T@(\xc8\xbfu\x92#T@\x8cgN0X\x16T@#b\x91\x04\x0c\xcfS@\xbe\x7fg\rx\xb6S@,A\xaa\xd2\x16\xb8S@\x1e4\xd0S\xcc\xc6S@:Gm\x13j\xb9S@g)\xbb\x1c\xf2\xa7S@\xaf\x90\xdd\x85\x8b\xcbS@\x96\x92\xa4\xb1\xbd\x1eT@\xa9\xe1\xe6\xe9\xc0\xafS@\xf8%ieN\x11T@}$N]\x07XS@\xcb\x1dc\xbe\x9b\x1fT@\rE\xad\xfb0\xa7S@%K\xfag\xa2\xa5S@T\x1a,Z\xf0\xa6S@+\xcfN\x00\xae\xa4S@\xb8\xf2\x8f\xf8\x1b\xa6S@\x80\xb9,LX\xabS@\xa39\x81#\x8f\xadS@\xc5Cg\xc9\x1d\x1eT@\xf1Ud\xd1\xc1\x1cT@\x87sc\x01\n\x1eT@\xa7\xe8>\x10?\xafS@P\xf7S^6\xafS@*~\x01JR\xb0S@\xec\xb4\x88\x0e\x7f\xb2S@3\xa6\xf3"\x91\xb2S@8\rH\x82\xa9\x1aT@\xd8\x15\x8e}\xe7\xb4S@\xdd{\x8a]\xff\xb4S@\'\xa3\x93x\xd2\xb6S@\x00\xb6\xbf\x10\xbc\xb6S@\xaa\xb5\xc8\x13V\xb2S@\xdc\x86^Lb\x04T@\x05y\xaf\xeea\x1aT@\xed\x97\xed\xb5\xc1\xb6S@j\xd5Q\x9b\x17\xb4S@3\x04\x1aJ\xf5\xb8S@\xfe\xa9a\xb0\xc9\rT@\xd8\xc7eT\\\rT@H\xfa\x8d\xe3!\xb6S@\xcdf\xeej;\rT@f\xa9aU~\xb9S@\xa1\x9ab\'b\x0eT@\x0c\x8a\x8f\xd1\xf6\xffS@k*\xf1\xa7\xb4\tT@\xf4\xc6RQ\x05\xd1S@\x15\xaa\xca\x9d\xe6\xc9S@pT\x1e+\xee\xc7S@%\xc8+\xc0\x14\xc7S@\x17>\xf0\x0fy\xd4S@1|_\x9f\xe9\xdbS@\xb1\xe6E\xe7N\xf9S@\x9c])\x1fh\xf9S@<3\xd9\x8c\x9b\rT@\xc87~\xc3e\xfbS@\x90\xc0\xae\x11\x9d\xeaS@\x9a\xe6)?\x18\x0bT@\xfbo\xa0V\xca\x08T@|\xedgo|\xefS@\x15\x19\x81-\x15\xffS@\xfe\xcb}\x93\xff\xfdS@x\x02\xc5\xba8\x11T@\x00My\xc0\xee\x03T@p\xf4\xe8+\x92\x11T@E>\xc2\x9e\x1c\xe0S@\xae\xa4\xb0\xf7\x13\x0fT@\xef\x87\xdf>G\xf5S@\xbc\x0f\xbfK\xc8\xc0S@\x8b\xb4\x91\xa2D\xd4S@\x15;d\xbb\xf6\x0cT@j?\x92\xd8`\xd3S@\xe5\x07\xf5\xfd\xa9\xe3S@\xf5N\xedL%\xb8S@Z\xeew\x00\xb9\xbeS@\x9cZ\xa4\x0c4\xfeS@\x10\xd3\x8bRC\x0eT@\x1e"\xbb(\xa4\xdfS@\x05\x1c\x12S\xc0\xbbS@\x95\xa9&pV\xb6S@\x1d\x17X\xf4\xeb\x06T@ 3\xd3\xce\xd0\xb6S@\xeb\xbe\xb6\x05v\xb1S@0\x05;\xfb\xca\xb0S@#\x97\x17\xda\xed\x82S@\x98E<S\xb1\xb9S@\xa3\xef\x08\x9bc\xb2S@\xf8o\xe9\xb1l\rT@\xf3\x89/\x02\xe7\xb0S@c\x11\xba\xd94\xb7S@o-\x8b~\x9b\xfcS@\xc2\x15\x02\x95\xad\rT@EOFU\xe9\xbdS@\rc\t\x14\xcd\xc4S@j\xba\xbc\xd1\t\xd1S@#r\x0b\x89\xf1\xf0S@\x95\xa0\xc5]\x1a\xffS@\xdd\x9f\x80!\xa3\xe8S@Rv\xe5D\xb9\x05T@d\x1e\x0b\x9ck\xb3S@-$\x96d\xd8\xfbS@\x10\x83\xdf\x18\x1a\x07T@\xff\xbc\n\xe5+\x03T@\xe8\\\x1dD[\x0bT@\xab\x1c}P5\x15T@\xd4\xf8\x0f\x97\x91\xb7S@kS)sS\rT@\x8fK\xe2\xe8m\xb4S@\xda\xf6\xac\x02\xda\rT@C\x1a\xb8\x9cb\xb4S@\xa2\xbc?\x1f&\x0bT@8\xe4U\x03q\xbdS@\x83V\xbcg@\x10T@vxT\x8a\xc1\xc8S@\x80]0+\xb9\xb6S@\xafV\x82\x98\xe5\xb4S@\xdf\xc1\n+\x91\xb3S@Q\xb2\xf8\xb3\xf3\xb5S@\xee\xae\xed\xf9\xe9\x0fT@hM\x0b\x96\xb4\xb6S@#\xf4\xc0=|\xd0S@\x823\xc5\x9a\x88"T@\xbf\xb9\x9d\x19\xb1\xd5S@&\xd03\xb4c\xbaS@\x07\xc0\xcb\xdf\xce\xb0S@x\'V\x1bi\rT@!W\xc2\x12\\\x1eT@\x93T\x04M\x85\xe2S@G\x81\xadk\xce\x15T@{\x9b\xc6g\x00\xc7S@\x8e\x844\x83\x93\x1aT@I\xcb\xb3\xa3\x14\xa4S@\xcf\x87\xdau\xfa\x15T@\xcas&r#\xb2S@\xf0\xdb[\x08:\x14T@\xddD\x80 B\xc0S@\xf3\x8d\xb4\xa9\xdf\xafS@9%\x16\x02i\x0fT@8\xed\xefu\xd7\x10T@z\x9c\xe1\\\xa2\x07T@\xcdqY<V\xb3S@}\x90n.\xfd\xdfS@\xfaW!\x85Y\x04T@\xa8\xd1K_m\xb3S@o\x08ZE\xe9\x03T@\xcad\xd0\xc7\xb9\xdfS@Y\x8d\xd4\x8d\xa5\x0bT@\xdb\x01-\xc3V#T@\xc8\x9aN#\x15\xbeS@\xb4^\xe1\xa3\xc6\xb6S@I\xaaD\xdbT\xd1S@\x8a\x1c(\x00\xf9\xdbS@26\x05eE\xadS@\x83Q\xfci\xe4\xafS@\x01\x8c\x99y;\xaaS@\xd6\xf7\xad\x8e\xd4\xe9S@x\x06dJ\x8a\xf0S@Ye\xe0\x87\xe6\xf0S@\x00\xfa\xafA\x93\xc8S@\x93\xe0\xad\x85\x1d\x12T@\x1a\xd4\xb6\x02\x01\x12T@I\xb1\xc6V=\x15T@\x94W\x92\xe6\xee\xc3S@\xc8\xbel&\xb1\xadS@\x92\x8el\x80s\xb4S@\x86\xda\xe3\x00\x18\xb4S@{\xbb\x8dWn\x12T@T\x83ZV\xeb\x0cT@\xd0~f\x89\t\x03T@\xd4"\xfb\xf6`\x11T@~\xc2\x82\xed.\xafS@C\x81^\xb5\xb8\x03T@\x82\x96\xe7$7\xb0S@\x82\xabb\xaa\xcf\xc5S@\xd0\xfd\xac\x92\xc4\xb0S@\x9agoO\xfa\x01T@7 ,\xbc"\xa5S@\xe1z\xed\x92-\xb4S@\xd6\xc2\xee\xe1}!T@-\x96\xb5\xcd\xd2 T@\xf25\'\xe1T\xb9S@\xa9\x84\xd6\xc0\xdf\x0cT@\r\xb6\xe8\xb6\xb3\xb1S@\xcf\x138\xb5\xe6\x0fT@Z\xba\xbe\xf8\xc2\xfbS@*Yx\xa1\x0e\x0fT@\xc4\x9d*\xea\xd1\x1fT@-\xfd\xd1\x94\xa0\xc5S@\xab\xd1\x94by\xb2S@\xa8\xa9\xd3\x1e\xd2JS@B\x12H`\xc6\x07T@\xb8\xfeH\xaa\xf1\xffS@\xcc\xa1U\x8e-\x0bT@`C\x8d\x89\x81\x05T@\t\xee>Q\xb0\xa5S@f\xf10\xf6\x0e\x1eT@\x7fn\x9c\x15M\x1bT@\x1c\xb1>\xd2\x99\rT@\xf41\xf1\x01v\xb1S@0\xa0"(\xf2\xb0S@\x05\xf15\xac\xa2\x1aT@\xdbF\\\xab\t\xa4S@\xd6D\x9e\x1c\x0f\x07T@$L\xf63\xbb\xb3S@t\xe7\xd9\xa6\xe2\xb3S@atpG{\xb0S@k\x05{\n\x82\nT@O\xba\xda\x8a\xae\xe8S@\x89=\x06\x1ek\xafS@)\xfe\x1cI\t\xcdS@\xf3\xcf\xb4e\x1a\xaeS@p\xc1\xf0{\xd1\x14T@t\xa9\xc8\xa6a\rT@\x88\x0f\x0c\x0f$\xb4S@%\xa3f\x87\x1b\x0bT@\x18skAv\x14T@\xdd\xf8=\'\xa6\xb3S@\x06\x92\xc5\xc6\x86\xfcS@w:\xb2\x900\xa4S@9\xce6\xcb\x8c\nT@\xce\x06/\xb7(\xf9S@\xa4\xf9\xfa\x93c\xb4S@"\xde\r\xd2\xef\x06T@\xd3\xc8\x19\xe8\x1a\xfcS@\xcbV\xef*\xed\xf9S@8\xf9\xc1\xa2\x11\xfaS@>X\x0c\x9aJ\x05T@\xf30\xb8}\xdd\x06T@f\xd6\x15\x1bz\xbbS@\xc5:\xed\xff6\xb2S@\xb4\xc3x\xa6\xda\x02T@\xba\xcd\xa3=\xf4\nT@\xba\xd8R\xfa\xd1\xc6S@\xa4\xe2\x11vd\xb2S@@\xfbZ\xde\xee\xb4S@\xbc\x04%}\xd6\x07T@\xaf,\xae\xe4\t\xb9S@\xa2\xae\x1c\xa3w T@\x8d\xbe\xa4\xbf\xfa\xb0S@\xc1\x10t\x03\xdf\xafS@\xe2+\xae\x8a\x8b\x12T@\xe5bo=\x96\xc5S@\xec\xbc\x86\xf0X\x11T@pU\xd1\xfb\xd6\xb0S@\x1c\xb4\xf3<\x84\xb5S@\x8a\x1c\xcea\xd2\xc5S@0\xd9\x9cYK\xaaS@\xc0\x93.\x89k\xb0S@\r\xf2\xf2\x92\xf9 T@\xfc\xc9O\x15\xd0\xb4S@\xc6\xdbr$K\xc3S@%O\x97\xc3Q\xc6S@'
p22
tp23
btp24
a(g3
(g4
(I0
tp25
g6
tp26
Rp27
(I1
(I450
tp28
g13
I00
S'ZzG\x86\x8e!\x00\xc0\x08\xf8\x1a\xf8\x13B\xff\xbflW\x1e7C\x8c\xff\xbf\xc15S\x0c\xdf\xc8\xf4\xbf\x9c\xe8UG\xdb\xfa\xf0\xbf\xda\xb5\xde\x1b\xed\x95\xfe\xbfdB\xb1\x9d\xc0\x86\xfc\xbf\xb5M\x85D-"\xf8\xbf\x0e_\xc8\xdc^^\xf8\xbf\xaf\xe5\xcc\xb0RP\xfc\xbf]\xe65\xae\xe4G\xe8?\x8b\xe2{aL\xf1\xea?\xbf\xcf?b\xff\x0b\xd3?}\x0c\xd68a\x86\xc9\xbf\x85\xa0\xbd\xf5\x16\x15\xa9?\xddMh\x94z\x11\xc4\xbf\xe1\xf3)\x01\x1c)\xf0?Q\xd4\xe3\x9aB\xa0\xfa\xbf>=\x14b\xe3\xb2\xfa\xbf;]\xe5]\xd3\xaf\xfb\xbf\x85<\\CP@\n\xc0ZF\xdb\x83\xd7i\x0e\xc0t\xbb\x95A\x08\x88\xfa\xbf\xee\xd5eNk\x04\xfb\xbf$Fi\xba\xb5\x88\xfd\xbf\x91\x98a\xec\xc35\xf5?\xacR\x0e\x89>&\x11\xc0\x1f\x9f\x94u\x0c)\x02\xc0\xe6\xe4\xb4r\xef3\xf5\xbfEdKi\xce]\xfd\xbf\xae\x9a\x16_\xad\xf9\xee\xbfBP\x94\x90\xff*\xda\xbfb|\xb8\xbd\xd1\xbc\x01\xc0\x04<\x14\xa1\x8e\x11\x0f\xc0-\xa4\xc9_@\xbd\xe0\xbf\n\xdcWf\xfeg\x01\xc0PdT\xa6\xba\x9c\xef\xbf`6\x1a]\x1d\x0b\x04@\xe8\x198\x9d\x8c\xd4\xfc\xbf/k\xab\xb6\x12\xff\xac\xbfG\xbdA\x95\xf9\x0e\x01\xc0 \xb6\x1cL\xe1\x9e\xd6\xbf\x80\xf1DAc\xcf\xf5\xbfUul\x06\xeec\xfd\xbf\xd2\xa7@\x1f\xe0\xc7\xcc\xbf\xe9\x1dP\xa4f \xfd\xbf\xd7\xf6\xdbsq\x16\xc2\xbf\xb5Da\x1cR\xa4\x06\xc0\xe1S\xaew\xb2\x94\x10\xc0\xe2\xd4\xf7\xff\x8f,\x0e\xc0\x13\xb1\x1d^?\xc5\r\xc0\x80\x9c\x809\x9b\xbf\xe1\xbfzY\x8a_X,\xc0\xbf\xea| \x1dP\x15\x11\xc0\xd8\x86} \x84\xd7\xf9\xbfs\x88\xbd\xbe8\xcf\xff\xbf\xefr\x15=\xc9\x1d\xf9\xbf\xb0\xe2\xd8\rZ+\xf3?Q-\xd5-4\xcd\x02\xc0\x10\xb4J\xcd1\xa7\xfd?\xb5F\xe6O\x08[\x16\xc02\xe4\x89\xbbM\xa4\xe1\xbf\xc1\n\xe4\xb7\rT\xfe\xbf#8w\xe2c\xa1\xfa\xbf\xf6\xcd\t\xd4*\x0f\xe7\xbf\x82[G\xcfvq\xf4\xbf8\x82k\x8c\x9a\x99\xfa\xbf\xb3{\x0e\xc6\x01q\xd3?\x08\x9a\xae\xa0]\xef\xf9\xbf\xb4\xb4\xbek\xfbM\xaa?\xdbfp\xbc\x99-\xf9\xbf4\xf1m>\xaa;\xc9\xbf@\xcb\xfd\xc4\x96\x17\xf5?5;-\x93\xf5\xb8\xf8\xbf\xe3S\xb3\x91\xc5\xcc\xd3\xbfa\xc8\xb49\x99\xb4\xd2\xbfC=\x95\x9ai\x86\xc9\xbf1=\xda\xbc\xf5\x9a\xcc\xbf)\nM\xe6V\'\xf8\xbf\x90\n7\xa8\x19Q\x01\xc0\x95a\x1b\xbb)\xca\xe4\xbf\xec\xfc\xd7q\xe2\x98\x02\xc0\xc2\xfd\xa8\xdc_\xe3a?\x8f\xf4S\xc4\x99:\xff\xbf\xce\xddz\x02\xf7\xde\xf8\xbf\xd9\xc6\xd4M\xa44\xf8\xbf\xde\x00\x9f\x91SP\xfc\xbf\x97%\x00O\x89\xd8\xfa\xbf\xc0\xe0\x0b\x11HD\xee\xbfC\x90\xfdt\x96H\xc7?^\x9af\x80\xacG\xfb\xbf\x9b\xa7D\xb8\xd4;\xfc\xbf\xabM]y6\xe2\xce?\x9f\r\xc8\x8f\xbf0\xe9\xbf1=\xda\xbc\xf5\x9a\xcc\xbfTx\xda\xdd\xfa/\xef\xbf]fO\xe4Q?\xdc\xbf-<\x81F8\x13\xe8\xbf/\xf7{\xfe\x14$\xf8\xbf\ndY\xf0\x13\xd1\xfc\xbfe\xa4\xef\x1c?\x8b\xf4\xbfe\xaaA\xa5\x96{\x11\xc0\xc9\xd3#|\x9a\x94\xfc\xbf\xc8\r&h\x94\x9c\xed\xbf\xe6DR\x10\x93R\xf6\xbf\xa8\xc6\x0e\x06\x89i\xec\xbf\xec\x04\xfc669\x0e\xc0\xaf\xfa\x12UF\xe5\xef\xbf\xb3I\xb5\xda\x9d\xe9\xe0\xbf\xcc \x81xi\x95\x01@rD\xd3\x1c\xcc\x89\xf1\xbf\xfa\x8c^C^\xb2\xe5\xbf\x83-\xfd\xf9\x15\x15\x11\xc0\x01`US\x1f\xd9\xe6?\xec\xe9\x07\xc21\xfe\x9d\xbfMJ\xe5\xa8\xf4\xb6\x10\xc0\xf8\x96\x7f\x87\xd7\x07\xc4\xbfe\xb0H\\g#\x0c\xc0\xee\xb9V\x9d\xf6y\x12\xc0w\x17\xd4\xb7T\xfc\x08\xc0*\xbc\xff\xb3\xb95\xe5?\xb4\xf4Q4\xfd\xa4\x12\xc0\xfa\xcfB\x04\x0en\x0e\xc0\xc9-L\xc0jq\xf7\xbf\xec\x88\x05?\xb8\x99\x02\xc0\xe9\xa2\x8d\x03\xc9\x9c\x0c\xc0D\xa8\xf3\xb9\xb3W\xf7\xbf\x03|"\x92\x9c\x04\x10\xc0\x07\xae\xbd\x98\x1b\xee\xf0\xbf\xd5s\xf2\xe7\xc3^\x05@\xf1\x89\xa8\xd2X\x8f\xfb\xbf\xc5\x9e5\x1e\xc1\xb0\x03\xc0G\x99+\xec\x94{\xfe\xbf\xe6{\x82\xb4\xdd\xe8\x16\xc0\xba\xa0\x8c\xb0\x1c\xc1\xf0\xbf\xa9\x86AW%\xae\xfa?\xd8\x07\xb6\x8cT0\xf8\xbf\xaa:\x0c\x96\x0e\xac\x16\xc0kQ\x88\xcc\xbe\xab\xef?xz\x07\x0b\xe9\xe1\xe4\xbf\x0f0\x99\xca\xc96\xe7?\x83\xd9\x02\x8b$\x9d\r\xc0\x90\xb2\x93c\xd5p\xcc\xbf\xf5\xe3\xe6\x01\x1dN\x02\xc0\xb4\\y(\xc0\x06\xa5?\xcdG\\\x19\xc3\x0c\x13\xc0n#\xd0x<\xd7\x9a?\xb0\xa1\xfd\xef\xfeF\r\xc0\x16\x8c\x0b\xe2\xf9R\x11\xc0\xb1\xd7\xf5\xa9\xaa\x10\x0e\xc0\xf8\xde\xde 9[\xf4\xbf\x9f;\xd4X6\x91\x05@\xd2\xad\xa5\xb6Qp\xfd\xbf\x86\x1c7\xa4\x12a\x0e\xc0Xj\x8d\xf7G\xdc\xe2\xbf\xa2l\xc2\xf2Y\xd2\xff\xbf\xfaF\x95\x15\x0c\x95\x12\xc0\xc1\x169\x91Gf\xfd\xbf\xabn\xbb\xe6\x8c\xfe\x0f\xc0=\xe1X\xcccu\xfd\xbfj_\xd4\x01\x12j\xec\xbf\xd4\xf3\xa1\xce@\xa3\xfa\xbf9}\xb8AY\xa3\xf7\xbf\xe1w\xcd\x05\x05X\x01\xc0\xe6\x8f\xa7\x9aA\xa7\xee\xbf\x94t\x05 G\x0b\xf1\xbf\'cQ\xc2\x1f\\\xf5\xbf\xd6\xbf\xb7\xeb-\x0e\xf9\xbf\x16\x12\xf6\x9c\x1d\x15\x0e\xc0\x8c;D\xf8\x12Q\xfc\xbf\n\x91{<\x9aR\x11\xc0\xd4\x86\xff-\xaa\x9d\xf2\xbf\x99\xedE\xc5}\x92\xd6?\xcb\x14\xc2Q\x1d\xb3\xf6\xbf\xc8\xe0tN\x9e\x89\xfb\xbf;|\xec\x1d\x12N\xec\xbf\x1fb\xe2\xa8\xaag\xf9\xbf\xcb\xf8\x17\x82yP\xe7\xbf\x91\xf9+\x84\tK\xfb\xbf|\xa0\xe9\x98}\xd4\xf6\xbf&\x19h[U\xac\xfa\xbf\xa8\xd7\xc5L\xd6)\x02\xc0\xe9\x16\xb6\x17\x88\xfe\xf9\xbf\xa5\xec-\xcb\x04\xda\xcc\xbf\xe1\x95\x82\xfb\xa5)\x04\xc0\xf8\xc1\xdeT\xe0I\xf4\xbf\xd4\xf6\xcb*\x9a\xae\xfb\xbf\xee\x937\xbc\xbf\x85\xa8\xbf\x83*\x12F^\x82\xc9\xbf\x9dA%7\xee\x86\x0e\xc0\xdb\x19:\xa9\x99\x82\xfc\xbf.I(awl\x01\xc0\x10\xa4\x1fw\x10\x16\xee\xbf\r*\xc5\xd0\xa7\x12\xeb\xbf>\xff\x9a-\xd4|\xef\xbf\xf2):\xfe\xb0W\x0e\xc0\xb7\xed*\x00q}\r\xc0D\xf38\xcd\x93\xb5\x16\xc0r\x82\xd3\xa0\xc3\xc0\xd5?\xcb\xe3\xfd\x8a\x97\x96\xfb\xbfT\x14$\xdf]=\xc1\xbfD\xe8Hq\x11\xde\xf7\xbf\xd6c\x1ca\\\x95\xf2\xbf\xca~\xe3y!5\xfb\xbf\xd3\xcb\xbb8\xcbX\x16\xc0V\x90@\x8c5\'\xf0\xbf\x9aK\xa9\x81\xe0\xa9\xfb\xbf;\xd4\xadf\xf2d\x12\xc0\x18\xf6\xa9\xff"<\x11\xc0\x05\x8a\xd5\xd8y\x9d\x0e\xc0*\xa2\xd3\xba\xe05\xeb\xbf\xc0[H\xc0\x03V\xf5\xbf\x04{\rpW\xb2\xf6\xbfkE\xbe\x93\xa5\xcd\xfe\xbfr\xe9\xf1}\xee\x83\xfc\xbfF\xb6\xcet\x06s\xfc\xbf\xa7>\xdd\x7f\x04\xb0\xf9\xbf\xc5\xbb\xfem\xfd\x01\xd7\xbf\x8e\xc5c\xa1\xa4\xff\xe3\xbf\xc6\xc7}P\xc2\xf1\xd5\xbf|\xaf\x87eb\xea\xf9\xbf\xc0\xda\xa0\xe9\xa6\x84\xfa\xbf\xc5\xc0\xfd`\x91\xb2\xf9\xbf\xa2N\x17\xe8\xcc\x01\xf7\xbf\xa4\xc7\xb1s\x06\xc8\xf6\xbf\xf3:+\x82u\xe8\xe5\xbf@\xa4\x92\xd9\xe4\x9f\xf2\xbf\xa5\x13\xb3\r\x9f^\xf5\xbfx\x9b\t\x89j}\xf0\xbf\x86J@{\xc6z\xf2\xbf\xa0\xbc\x90\xf7\x8e\xc2\xfe\xbf\x80{\x13(\xcd.\x11\xc0\xfa\xa9[i\'\x1a\xdb\xbf\xb1<}\xc7\x05l\xf5\xbf\x134\xdb\xe2ut\xfe\xbf\x94#\xc9h\xa3>\xf2\xbf\x9a\xab\x8d\x9c\xec\xeb\x03\xc0A\xb5C%\n\xb0\x03\xc0\xa9/\x15\x9c[\xc6\xff\xbf\x07G\x8bS\xa3z\x02\xc0\x1e\'\xb8\xaa\xfd\xa6\x00\xc0h\x0cg\x7f\xa11\xf8\xbf"~\xe6\xc9\xefN\x0e\xc0\xfd\xcea\xa5*%\x00\xc0\xd8\xb9S\x1e\x02U\xea?\r^\x82\xe9\x9d\x08\xe3\xbf\xfdq\xa3\xfd3\x03\xf0\xbf\x056\xcdv\xa2\x07\xf9\xbf\x18\xf4\x95\x9f\x18\x93\xa4?\x15\xee\xb0\xdf.\x1e\xf1?&\xbfQ\xef\x98\xc1\x10\xc0@\x99\xb5{)\x84\x10\xc0\x96\x85\xe3\x07\xdd\xcc\xcc\xbf\xe1L\xf1\x15\x80Q\n\xc0\x04f\x08\xf4I\xa0\xf1?\xecu\xccJ\xcb|\xcc?\xe7\xa7\xb4D\xf6\xda\xc0\xbf\x0b\x0b+fin\x0f\xc0\xf4\x85\xd2\x7f\xb4\x86\xe2?\xe3\xe2"\xe6\x93\r\xd9\xbf\xc4\x152YU\xf1\x11\xc0\xc5\\u]\xf6\xcb\xf6\xbf\x19\xa1\xddY\x02N\x12\xc0\xdd\xef\xa2\xe4_\xd5\xe6?|\x85\x0c\x01\x8e\xcd\x0e\xc0\x14~\xb0\x8f\x88\xf4\x02@\xe9\x9e\x18\\\xdb@\xd0?\x8d\xae\x19\xa7@\xbb\xfc?\xdcn\xa6\t\x85%\xfe\xbf\x17\x8f\x16-"\xdb\x13\xc0\xc5\xed%\xb3\x1d\xd7\x15\xc08\xd8;\xcb\x9d\xfb\xef\xbf\x1c\x96%\xa3U\xa1\xdd?\xa47L\xfcX\xf8\x0b\xc0\x12\x19\xb8s\xc1\x9e\xe5\xbfu\x96EZm(\xf1?v\xac\xa1\x0c\x95X\x02\xc05\xd8\xd9\x08\x9e\x94\x02\xc0\xa7g\x1f\xc9\x00-\xf8\xbfKNB\xa8H\x82\xf0\xbf%\xc3\x8d\xcc]8\xfc\xbf\x16\xc7H\xdd\xe4~\xf6\xbfZ\x19L\x07\xc8\x81\x0b\xc0\xc3\x80\x8c\xbe\xf8\xe8\xab\xbf\xb0]]\xad\x8a\xef\xf6\xbf\xd0\xdd\x17\xa1E\xa8\x03\xc0j\x99\xa3\xbb\'\xa2\xfc\xbfk\x8c\xb0\x9b\xae\xb7\xf0\xbf\x11\xc0\xc0\x9c\r\x14\r\xc0\x1b\xb0\x94\xe2\xa3\xd3\xe0\xbf%F\xdeN\x8b\xbe\xb2?\xedJ*\xc3\xe0\xe8\xe6\xbf\x0f\xc0}8\x02K\xea?\x1fS\x9b\x0b^\xc5\xfa\xbf\xc5\xdfkm\x1cH\xe2?]\x03\xd1\x809\xb8\x0f\xc0\xaf\xf6\nVB\x9a\xea\xbf\x8ar\xd2x\xc5\xe6\x7f\xbf\xb3\xa62\xdc\x03\x9d\n\xc0\x8bLy\xfe\xf0o\xfb\xbf&\xf5\xde\xbc\xff\r\xef\xbf\xea\xa6ez\xce\xb9\xdf?\xbd\x8d\xd5 )5\r\xc0\xc0\x90\x1c?/<\xfd\xbf\xf6e\x8b\x07(P\x00\xc0\xdbc\x82\x9a\xe40\xfe\xbf\x1b\xb0\x94\xe2\xa3\xd3\xe0\xbf\xd5\xb2\xc9\x1d\xbd\x8b\xfb\xbfG\x8b\xe4=\x18\x03\xf4\xbf\xabD\x12N\x81\x8f\xb1?2)\xe4/\xc0@\x0b\xc0m\xd6\xea)\n\xa0\xee\xbfNG\xaf\xadm\xbd\xef\xbf\t\x19\x95$e\xaa\xf2\xbf<\x1a\x92\x12\x19\xf6\xff\xbf\xf9/\x12b!\x8d\xe9\xbf\x1fPYJ\rL\x0e\xc0\xe4~\xa3\xbfme\xf2\xbf:\x91.\xed|(\xba?\x8d\x10\xf1^\xe8?\xe9\xbf\xe3]O\'\x1fo\xde\xbf,t#\x88n\xdb\xb1\xbfn\xaa\xcarv\x81\xf9\xbfC\xa3\x9c\x82U\xa4\x10\xc0\xea\x9bx\x8b\xc4\xef\xd8\xbf\xd7\x04\xd23|\x03\xf6?H/z\x11\x88-\x12\xc01\xcb\x88\x0f\xe6Y\xfd\xbf\xc3\xcfc&\xee\xbd\xe5\xbf\xf8\xdf%OS\r\xfd\xbf\x18\x10\x1czP\xac\x16\xc0sU\xbd\x9b\\\x84\xf8\xbf\x8ak4\xb2;O\x11\xc0\x1c|\xc4\x13\x1aNh?#\xbd\x15\xee\xcd"\xb6\xbf6\x1c#\xbe`\x08\x13\xc0u\x01\xec\x95\xdf\xa0\x12\xc0\x84\x7f\x0c\x10\xa7K\xd8?\xea\xe8\x9dm\xf6\x1c\xf7\xbf\xdb\xe2\xcb4\xa5\xf1\xf0?\xb8\xff\xab\x05\xba0\x11\xc0\xa7\xf4{w"\xf4\xf7\xbf\x9b\x9b\x97X\xf2\xc5\xf6\xbf\\\xc6\x0e\xe1U3\xf1?\xbc\x1f\xc7.\xce\xc3\xf1\xbf\x88K\xf2\xb0ML\r\xc0\x8d\r^Yq\x06\xe3\xbf\xa5\xc2\xa8\xd0\xda\xde\xfe\xbf}?\x8b\xd8\xc7\xd5\xeb\xbfoh\x05\xe7l\x1c\xf1?wS\x8eRB\xd1\xf9\xbf\x9ce\xaf\x16\xad*\xf7\xbfk\xd7C\x13\xa00\x01\xc0L\xd4\xe47(\x11\x04\xc07\xc7\x05)\xbd\xbe\xfb\xbf\x93\x7f\xda\x86\x07\xde\xfa\xbf\xd04Mpd\xb3\xee\xbfC=\xf2j4f\x11\xc0C=\xf2j4f\x11\xc0\xad\xda\x04\xcb)\x92\x11\xc0\x15\x08\xac\xe7\x8e\xeb\xa8?\x9c\xf4\x0b\x81/ \xfc\xbf<\xc8_\xeb:;\xfa\xbf.`\x8f.\x1e|\xfe\xbf\x16\xa1\x0b\x82\xc4\xc9\x11\xc0\xcfvr;z\x17\xeb?Z\xebv{\xe3\x9d\xc4?\rX\',`U\x12\xc0\xe0\x92\xdbl\xf8\xfe\xf9\xbf\xb8\x99\xfb\x14\xea\n\xbb?\xb0\x0bhL\xf4\xaa\xf9\xbf\x00\xe9~\xdf\xd9\x0e\xf2\xbf\xd7\xf9&\x85H\x9d\xf6\xbf\x81\x04P]i\x91\xeb\xbf\xe0\xcc\xfe`\xba/\xf6\xbf\x8b\xc5\x1e\x96\xd0\\\xf0\xbf\x87\xd9qE\x87[\xee\xbf4\x950\xeap\xa6\xee\xbf\x86n\x81\xde\xbaF\xac\xbf\x90B\x85V\x9e\xe2|\xbf\x80\xba\x01\x19\x85q\xf7\xbfV=\xbc\xd1rX\x0e\xc0c\x91M\xe4)\x93\n\xc0\xb6\xdb\x07\xe9\xf5\xbb\x0e\xc0\x15\xd3\x16(1\x81\xea\xbfj\xd6%c\x86>\xb0\xbf\x0f\x9c-d\xe8\xe3\xf6\xbf\xb1>\xfd\x0el\xdf\x12\xc0\x90\xee;\x11\xd3\xe9\x00\xc0\xd3\xc3p\xe6eY\x0e\xc0/\x14\xefU\x8f\xa8\x00\xc08\x97\x1fT\xd5f\t\xc0JP\x05\xef\x8eu\xfc\xbf\xa5\x86\x90\xbe.\xf8\xd6\xbf,\xe7;$\x0f$\xe2?\xa4\x0e\xa7\xcfVO\x00\xc0\x11\xd62j\x03,\xfc\xbf\'\x05\x19\x83\x85?\xfd\xbf\xaf\xe5\x84.\xb0\xa1\xe4\xbf\x1e\xadr}5\x15\xfd\xbf.\x86\xc5\xfb\x95v\xfb\xbf\x0eV\xcc|{\x8d\xfb\xbf\xa4Z\x11>\xe2,\xfb\xbf\x1fP\x9ev\x01\x81\xfd\xbf\x81\x81oc\x17\xab\x00\xc0&\x80\xa7\xd6[\xca\x0f\xc01!\xeb\xd9\t\xa4\xf5\xbfa\xa22\xd8\x8cl\xf2\xbf\xde\xce\xff&\xc7=\xfb\xbf\xbb\xa4\xb3\xfb\x07\xbfn?\xdfG^tB\x82\xd1\xbf\xdc\xd0b\x8c\xe2\xff\xf9\xbf1R\xedl\xe7\xfa\xf3\xbf\xe6FEAV\xc3\x12\xc0UX\x00\x95 \x90\xfb\xbf4g\xdb\xfebJ\r\xc0`k\xefA\xc7O\x19\xc0\xb2\x8d\xdfs-\xa0\xf3\xbf \xe5\xa6g\x1d\xaf\x10\xc0*tB\xf664\xfa\xbf\xda\xd8^\xac\xd1\xc6\xfc\xbf`I\xef\xff\xc5\x12\r\xc0"\x93X\xd2\x8b\x83\x0e\xc0\xcbX\xde\xe3\x0b-\x0e\xc0|\x11\x11 eA\t\xc0h[\xd6\x0f\xa7!\xf8\xbf\xff{\xc0\x84\xe2\xd0\x02\xc0[rF\x9c$\x8d\xf8\xbf\xec\xb1f\xba\xe6\xbe\xef\xbff9\xefkc8\xe3?Y\x8c\xe4\xaf\x84X\xd0\xbfv\xfb\xb5D\xe9\xe3\xf6\xbf#\xf4\xc1\xbfr)\xef\xbf\x91[\xceY\xb6f\xd8?\'\xf5\x87S\x8bA\x04\xc0\xe2\xdc\x98f,\xd0\xe9\xbf_O]\x8a%\x80\xf9\xbf\xaa\t\x95\xab\xcc>\xfc\xbf\x85\x1c8\xf8\x8c\xc4\xf7\xbf\r3\x11v\x9c\xb0\xb0\xbf\xeb\x1e\xb1\xe9DQ\x12\xc0\x9f\x18\xab>\xfc\x98\xf6\xbf.\x1b\xf8\xf7\xb83\xe1\xbf\x8b\xef\xe4\x08%\xe8\xf1\xbf\xb7\x8b\xa4\xdb\xc7,\x01\xc0\xcf\x87\x94\x8c\x12\\\xf9\xbf\xd2A&\x10\xdb!\x11\xc0i\xc5\xb5%\xb0\xf1\xef\xbf\xbbz#\xd9\xfa\x1b\xe9\xbf\xfaUb\x9fD\xc1\xcd\xbf'
p29
tp30
bg3
(g4
(I0
tp31
g6
tp32
Rp33
(I1
(I450
tp34
g13
I00
S'\x19)=\x83\x8e\xf9S@<\x02Q1W\xafS@4\x1ch\xa7\x85\xafS@\x87\x15\xcc\x82\xea\xa8S@\x95v\xc4\xa5>\xb3S@\xb7Sc\xf2;\xb0S@8\x94|\x03R\xadS@R\xe5\x8bZD\xaeS@E?\xfd\xf2\t\xaeS@:\xab4N\x1c\xadS@\xc65\xce3\x94\rT@\x9c\x9a\x17\x8b\xc1\rT@\xd0\xfd\xa4\x8dt\xb8S@\xcf\x8bX\x83%\x0cT@b;\x81V_\x1aT@\xdc\xf0\x1f:\x9c\x0cT@\xf7`6\x85\xa8\xd1S@\xa3\x924\xa2\xe3\xaaS@K\x10\xb6\xfe\xa6\xabS@\x83\x97\xbb\xec\xc0\xaaS@\xf6\xed\xa1\xf3\xc0\x9aS@\xa0@\xf4\x00\x98\xf7S@\xce\xd6\x01\x94\x90\xaaS@6\xe8\xd3\x9eu\xaaS@\x90\x96\xe5\xad\xd8\xb2S@\xbb\xe3CMd\xdeS@\x14WJl\xb5"T@\nMR\xb9D\xa7S@^m\x12\x9e\xa0\xaaS@\xbex\xe0\xd3\xbb\x04T@\x14\xd0\xda\xf7\r\xa1S@^E\xc3\x1a\xe3\xacS@\x0f\xc1?\xc4I\xa6S@\x99z\xa4\n\x94\xfdS@\x1a\xf6l\xe8-\xa3S@Q\x12\x91Q\xea\xa4S@\x89\xe1\x17\xc1\x01\x01T@\xe9\x9d\x8e\x04R\xefS@MR]9\x1a\xa1S@\xac\xfa2\xd2\x85\xaeS@\x89g\x96\xd0\xe1\x9fS@\x9af[\x15\x11\xa9S@\xbez\xb6\x00\xa3\xc7S@\xc9\'$-\x02\xa2S@\xbaP\x90\x86\x0e\x0cT@\xcb\xa9\x0c\x9c-\xa2S@\x84\xd3\xbc\xce\x08\xc6S@\xcb\x95Q\xb3t\nT@\xd9\xb7\xfb\x9c-\x19T@7\xe9D\tI"T@\xf7{\xc5\xc4\xed%T@d\x1dP\xfe_\xd2S@\xa3\xed\xa2\x81\xf5\xf9S@\x7f\xf9\x9d(\xe6!T@\x0fl\x14\xe5h\x08T@\xd4\xb8I\xd1\x1d\xaeS@\x86\xaf*\xc3\x16\xafS@A\n\x01\x07\x0f\xd9S@\xed;]Y?\xc6S@\xfc\xddD)-\xe0S@Qr`\'q\x14T@\xe1\x89\x82\x08u T@\xa3\xf1c/\x17\xc6S@\x80}}\xd2\x9c\xabS@\x05^_\x8e\x12\xceS@\x07k\x91\x8ft\xc6S@Q\x8fg8\xe4\xaaS@\xd3{\x9a\x89-\x03T@\x0c\xe1\x06\x02\xe0\xaaS@\x95\xee\x01\xceN\xd1S@}\xccp\xb6\xa4\xa9S@$\xc8\xed\x99"\x08T@\xd5-U\xf8\x89\x11T@\xd9\x02z\x99\x17\x02T@\xa0\xc9\x8f\x83\x96\xc0S@\xfeM\x97,\xfe\nT@8\x1b\x87\x83%\x0cT@\xd3\xf2C\x1d\x12\x0cT@\xde\xb9e\x00C\xa7S@{\xfam<\xb8\xb5S@\x00^#jJ\xbbS@\xbd\xa9#\x1e\xa4\xa2S@#\xc2n\x89\x16\x00T@\xa2\xd4?\xf7\xaa\xafS@+|-5\xa9\xaeS@-\xe2zX+\xaeS@\xe3\xc7uN\x1c\xadS@\xb9f\xb4\xff\xc7\xa3S@\xf2\xec)\x91v\xafS@\xba\xbaJ\x00\xe7\xc1S@\x97\x97\x86Y\x81\xabS@J\xc8a&\x12\xabS@\xd3\xe6\x9cl\xf9\xc4S@\x8d\x88\x8c\xf5\t\xaeS@\xd3\xf2C\x1d\x12\x0cT@\xe6\n!\xe5:\xaeS@\x1as\x05\x90\x18\xaeS@\x11\xf3\xd2\xbb`\xc0S@\x91\xca\xa9`\xe9\xa7S@Z )c(\xa1S@\xd1y\xf4\\f\xa4S@N\x85U\x1cM\x0fT@\x92<>b\xfa\xa1S@5\xb1\xfa\xe1\xf7\xa3S@"\xff\x14_\xc8\xc3S@\xe8\xde\x96_\x11\xa3S@\xac\x1c\xd3^\xf5\x0bT@\x12\x01\x10Z\xea\xcdS@..q\xa2\xb5\x1fT@\x8e"\x8f6\x89\xd6S@\xb6\xcf\xceL\xfb T@U\x97\x03\xac#\x01T@t\x9c\xff\xb1\xe2"T@\xa0\xcb\xcb\xf1\xef\x07T@V\xce\xdd\xd0\xbc\tT@Sa\x8b\x1a\xe2!T@\x85\xd9\x9as\x9e\x0cT@\xdf4\xe4\xdd)\x88S@\xb3\xca\x0f|^dS@\xa9+\xbe\r&\x02T@\x13\x04\x18\x19\xce\xceS@Pj\xd7\xc8=nS@\x8e\x12\xc5\xf5\x94\xf7S@\xed\x99\xa1\xebf\tT@T!`\xfeg\xafS@\xb1\x9f\xd3\x05\x96!T@\x97n\x06\xf1\x88\xa5S@\xdd\x03\x04\xc3\x05\x15T@\xb9\xf2\xaf\x88\xc4\xccS@\x8d\x1fcH\x08\xd9S@\xca\x7f\xd5gm\xb0S@-\x0f\x8a%\xfd\nT@]\xe5\xf8\x0b \xa1S@\x869\xb4#\xa4mS@\xddO\xea\xc1U\xc4S@0\x133\x82\xc0\x11T@\x1d\xde\xeb\xb47\x0cT@=T\x9e/\xa3\x12T@\\[\xbdV\xd1\xccS@\xab\xfeo\xc8\x19\x19T@=\xf1B\xde$\xceS@\xcd\x07\x8au\x19\x11T@\xb6\x93\xfdD1\x07T@X6z,\x18\xb9S@\x923*\x18)\x01T@\xbb8\x05\x82r\x0cT@w\x91q\xa4`\xc3S@\xdd\xe8M\x81a%T@3b\xf3a\xa7\x0fT@:\x14t\xb3S\x13T@\xe7V\xa1@q\xc6S@\x0b\xd9h&\xb6\xe7S@\t\xa5\xf5\xe2\x8f\x98S@h\x8e\x12\x9e%\xfdS@eC\xa6\x8b\xa9\xbcS@z#\x99e\x8f\x0bT@\xe7!b\xb2"dS@\x0c\x83\xcb\x93\x96\xb3S@\xfbu\xc5\x9a(\xf4S@X\x9e\x1b\xda\xe4\xb2S@e\x0e\xb7\xdc\x94\x9fS@\xb8H\xef\xdc\x16\xb0S@u\xdc\x85\x9a\x7f\xb0S@\x94\xd3\xa9\xf2\xea\xadS@\x8d~\xeap\x1d\x1fT@n\xdat61\xb1S@")\xb0\xd8\xf8\xafS@sq\'+\x0f\xafS@\xd4\x05<\x84G\x19T@.o\xb4\xc1\x83\xadS@k\xed\xae\x10w\x11T@\xb2\xb8\x92\xbc\xa8\xafS@\x08\x9b\x88\x9d\xe8\x08T@\xa5\x8c\xf0\x8c\x95\xadS@\x10\xaa\xacy\x81\xacS@\xff;\x05\x9a%\xa3S@\xaf5\xfb\x1ft\xacS@rc\xb8F\x11\xafS@\x89\xf5UT\x82\xabS@$F\xd1%2\xacS@\x12\xd4\x8bY\x1d\xabS@\xd1\\\x18\xeaN\x05T@\xcd\xdd_J\xd8\xaaS@\xdd\xc2!\xdc\xca\x0bT@\xd8\xffj\xd8$\x0bT@+PuF\xba\xa3S@\x12\xd1c\xc4\'\x04T@\xcf\xf5\x88`J\x06T@\x18\xd8\x00\x8d.\x0cT@\x07\x80O\xf3\x1f\xf7S@I\xdab\xa1<\xa7S@x\xae\x18J\x17\xa5S@ixn\xde\xf7\x00T@\xdf>\xc2\x0f\xf4\x1dT@d\x07\xc9\xde\xcb\x00T@L\x99\x9b\x1a=\x13T@\xb1q\xd9 \xed T@g\xc68(\x03\x13T@\x8c\xc0\x1d\x8e\xc9\xcbS@\x0f\x86\xd5\xa1j\xb2S@\xa1O\x08\xe7\xfa\xb4S@\xa2\x0b\xcc\x86r\xc4S@\xb8y9\xaa&\xb4S@\x91@\x01L\x94\xa3S@d\xc9\xab\xce\x18\xc8S@\x82\xbc\xa5\xa0\xe6\x1cT@\xc8\xb2\x97\x83\xac\xabS@h!n*\\\x0eT@\x98\x83\x12O\x96JS@\xb20\xb3\x9a\xe4\x1cT@\xef\x978y\x07\xa1S@\xc9\xec\x95\xd7x\xa0S@\xea\xa3\xe5\xb6\x14\xa2S@h\xa6\xfdN\xe4\xa0S@Q~T\x93\xed\xa1S@\xc1\xc2\x8dLJ\xa7S@\xcbM\xe2~\x0b\xa9S@w\xb2!gh\x1cT@)x\xf3\xcb\x03\x1bT@\x13#\x97\xbfl\x1cT@\x05\xa2\xefc\xd2\xaaS@\x02\x0e\xb8\xa4\xe9\xaaS@\xc3D\xd1w\xf4\xabS@\x0eL\xb9T\xbb\xadS@\xf9P\xb8;\xc0\xadS@\xf6\x02Po\xdc\x18T@VR\x8f\xc3\x9a\xafS@\xdb\xe8\'<\xfd\xafS@\x0f\x9bL\xc2H\xb1S@\\4\xa3\xacr\xb1S@\x1bX\xd8\xb8\xb3\xaeS@\xf9h\xa2\x0b\x87\x01T@\xba\xf55\xd5\xa3\x18T@\x15\x08F\x83\xe3\xb1S@\xa3\x17o\xca}\xb0S@\n\xe33\x8c\xb1\xb3S@\x19\x12\x8a\x8f~\x0bT@\x081W\x94\xf5\nT@\xb9`\xb2a\xbe\xb2S@\x1f!\xc8\xfb\xe2\nT@$\xbb\xdc\xf1i\xb6S@\xb4\xd7\xb7M?\x0cT@4\xbe6^H\xfdS@5\x02\x9d\xd7\x8a\x07T@\xe4`@.\x83\xcdS@j|e)\x19\xc7S@\xcf9\x08Vd\xc5S@{\x16\xc7\xf1\xcd\xc4S@\x12\xf9\xa3\x96o\xd1S@5\x8c\xe4O&\xd9S@\x0b\x80G\x99\x82\xf6S@3\xf1\xb2\x99\x8b\xf6S@\xe4j \xbd\xb0\x0bT@\xff\xbb1\xec\xdb\xf8S@!\xc3/\xa3\xbd\xe8S@C\x1f\x1b\xece\tT@|\x943l\xfc\x06T@\xfb\xbcMm\xd5\xecS@\x9b\xe1zBW\xfdS@\x895\xbfq*\xfcS@\x88N\x03\x08P\x0eT@w\x8a8b\xd5\x01T@\xa5\xc2\xe3`\x9e\x0eT@\xf5\x865-\x82\xddS@\x83\x1d\xa4\xc2G\x0cT@\x88\x85i\xce\x94\xf3S@<\xa1\xa1+\x89\xbdS@U\x9b%~\x16\xd1S@\xe1P\x8d`\xc0\nT@%\xd96Ey\xd0S@p0{^Z\xe0S@A\xc4\xce3\x82\xb2S@\xcb\xb7\x84\xadq\xbbS@\x93\xa47\x0b\x89\xfbS@+\x1fw\xd0P\x0cT@*\x9d\xa6\x01\xe1\xdcS@\xb5U\xe28%\xb9S@\\\xdeP\x86\xa9\xb3S@Q@I\x88\xcb\x04T@\x82\x0c\xe55J\xb1S@3\xfbU-\x8b\xadS@Q\xe8\x1b\xb7\xf8\xabS@KuV\x11\x89wS@l\xf9\xd0&\xa6\xb6S@i^\xb2\xb7\xbe\xadS@\xd8\xab\x13\x8a\x14\x0bT@\xabZ\xd4*\xf2\xacS@\x0c@\x7f@\xa9\xb1S@[\r"\xdc\x0b\xfaS@\xc4}N\xf8\xe3\x0bT@\x18\xcd\x82\x10\xc9\xbaS@\xc9Z\x850"\xc2S@\x90\x82\x9f\xbe\x84\xcdS@\xa1\xa2\xd5T\xdd\xeeS@g\xa9\x0cZW\xfdS@\xf8\x7f\'u\xff\xe5S@\x93\xcfl\x0b\xb8\x03T@\xc2\xb9K\xc3\xfb\xafS@r\xe3\xe2(M\xf9S@o+\x95\xd6\x01\x05T@\xd8\xe1\xe1e9\x01T@ \x0b},\xb9\tT@\xbf\x7f\xc0\x95\x82\x12T@\xd2p\x084\xe1\xb3S@\xd0\x89S\xee0\x0bT@R\x02\x1b.\xc6\xb0S@\xc4}N\xf8\xe3\x0bT@4\xc5\x96\x1eR\xb0S@\x87+K\x07\x0e\tT@/?3\xb0d\xbaS@*\xcc\xdc\xc6\xb3\rT@\x99\xcb\xa1H&\xc6S@;{"\xe7\xfe\xb0S@\xbd\n\xbe\xb6\x90\xafS@B\t\xf35\r\xb0S@\xda\x11\xe1s\xdb\xafS@,\x89\xa3\x98?\rT@\xf1#l\xb9p\xb1S@\xe7A\xd6rQ\xcdS@f\xb0`O\xd1 T@!\x18\xb3\x91\xdb\xd2S@\x9f\x85\x8a_s\xb7S@\xa9\xf6?/r\xacS@g\xde\xc6A\xbc\nT@-8\r\xaa\xb8\x1cT@\x08\xb0\xddt\xa3\xdfS@\xc7f\x05l\xdf\x12T@J\x87\xe5\xc5\xe7\xc4S@\xffm\xe7\xc0\xdf\x18T@G\xbd\x8f\x93\r\xa0S@e\xc6\xbb7\xb7\x12T@0{\xf0*\xb2\xadS@\xdc\\\x08\xeao\x11T@\xd4\nLp5\xbdS@vB\xc7\xaa\x8a\xacS@\xe4\x871\x85y\x0cT@\xc6K.\xb3\xd6\rT@\r\xd9\xdf\xf5\xe2\x05T@\x14rr\xb7\xb8\xaeS@\xbcB\x0f\xa9=\xddS@\nmVN\x91\x01T@\x93N\xc4\x8c\xdd\xaeS@\x8e\x84P\xf0\xe0\x01T@/\xfa>\xe8\xf3\xdcS@\x99?\xa2\xa1\xaa\tT@\xab\xd4\xc7l\xd6 T@x\xea\xe4\xbcL\xbbS@?\x0b\xa7\x8a=\xb3S@\xc4\xb2\xec\xbe\xa9\xceS@\xb8\xc0\xc5\xb7H\xd9S@H\xe4Y\xfb\xec\xa8S@\xa2_D\x859\xabS@\x91\xa5\x19\xdc\x1b\xa7S@h\x0cJq\x8f\xe7S@\xc9\xc4\xa6\\g\xeeS@\xc3C\xf8\x9c\xc9\xeeS@bH\xb9\\.\xc6S@No\x7f\x01I\x0fT@No\x7f\x01I\x0fT@@z\x10\x1fq\x12T@x\xcc\xbf\xd3\xdc\xc0S@<\xad\x0f\xe2\x99\xa9S@\xb3\x1d\x8a\xab/\xb0S@\xeb\xd3\xf3\xa1m\xb0S@\x10\x10Y\x83\xbc\x0fT@/.9z}\x0bT@\xacS\xfeU?\x01T@\xee\xe3\'nd\x0eT@[C\xc7(\xd3\xaaS@\xa2|\xd7\xda\xdd\x01T@\xe6\x90<8\xd6\xabS@\xfc\xb3\x87\x84b\xc3S@>\x84_6\x0c\xacS@t\x90\xb8\xdb\x00\x00T@\x98\xd0{\xa9\x14\xa0S@&\x15M=\xa1\xaeS@\xc5\xa2$\xd8\xa6\x1fT@\xdc-D\xb1\x12\x1fT@}\xc1r\xa7l\xb6S@$\xa2\xabM\x0c\x0bT@\x04\xb8\x08\x91\xe8\xacS@v\x1f\r\xc4:\rT@,[2\xfe8\xf9S@-\xb6\xf9OP\x0cT@y\xb3\x07\xf4.\x1eT@\xaf\x02\xed\x1b\xa8\xc2S@i\x9a\x0eJ\xbb\xadS@\x1d\xc9\xa4\xb5wUS@;\xbc\x1dJ\x9e\x05T@\xd0\x05\xe4bE\xfdS@\xe8qE\xa4\t\tT@\xfa1\xcd\x05\xfd\x02T@\x16)\xdd\xf9\xb3\xa1S@;\x85r\x03\x83\x1cT@f\xaf\x17\x8f\xd1\x19T@\xa4x\xc5\x1fo\x0bT@\xe7\xdaE\\m\xadS@r\xed"\xa7\x1f\xadS@\xe7\xc5\x03\xb4\xff\x18T@\xb4\xaf\xd0\xa5\n\xa0S@\xfaTo\x82\x03\x05T@\xe8\t\xd3.\xb5\xafS@\x8e\xd9\xa37\xd8\xafS@\xb3k\xd99\x95\xacS@\xb2\x10\x8a"O\x08T@]l\xe3\xa2\xfd\xe5S@]\xf7\xad\xb0\x86\xaaS@\x9e\x85\xf8X\xa5\xcaS@\xc5\xd9\x06\xd0\xd5\xa9S@\xe4\x0bCjB\x13T@\xfaW\x9b\x8c\x87\x0bT@U7\x1d\xd2\xd2\xafS@T)\xb8\x9d\x1a\tT@\x1c->c~\x11T@\xa7\xd3\xcb\xa6\xaf\xafS@\xf0\xe0 \xf9\xe7\xf9S@c\x90\xee\x16\xcd\x9fS@"\xce`\x10\x92\x08T@\x97\x8ec\xc4e\xf6S@p\xe4S\xa2-\xb0S@\x19b2|\xda\x04T@`\x9b\x8b\xe8\x83\xf9S@T\xb0e8F\xf7S@\xcb\xf5\xcb\xc8h\xf7S@\x0e\xad\xe1v\xcc\x02T@\xd5;\x8f~\xdb\x04T@uMxO\x02\xb9S@\x81\xd6Q\x9a\xc6\xadS@\x841\xfd\x1b\xf3\x00T@\xb6e\xc6\x15U\tT@  \xc0\x13\xe3\xc3S@\xce\xb6PJ\xbb\xadS@H\xd8\xfc\xacB\xafS@+\xf4\xc6\xd2!\x06T@\x13k\xad?\xdd\xb6S@\r[\xf5;\xc9\x1eT@f&xj\x93\xacS@\x8c\x9c\xca\x1e\xe6\xabS@\xc4\t\xbc\xb4\x8b\x10T@\xa82\x08I\xaa\xc2S@\x9a\xc7\xce\xf7`\x0eT@\x89\x1e\xb6\xa1\x04\xacS@Z\x1dX\xfb\xeb\xaeS@\xef\x12\x93\xa4]\xc3S@\xde\xcd\xf0\x7f,\xa7S@\x05\xbd;b\x17\xacS@\xc9\x81\xe6\xb9H\x1eT@\x80b2\xc6:\xafS@\xa1\xa1)a\x9d\xc0S@4\xe9kcz\xc3S@'
p35
tp36
btp37
a.
