# Supplementary material for: Sea ice drift data for Fram Strait derived from a feature-tracking algorithm applied on Sentinel-1 SAR imagery
Source: Data Brief. 2018 Apr 19;18:1410–5. doi: 10.1016/j.dib.2018.04.034 (PMC5999601; doi:10.1016/j.dib.2018.04.034)
Supplement: Supplementary file 2 — Supplementary material [file mmc2.zip › fs_s1a_data/HH_filter200vec/FramStrait_HH_20141020T072036_20141022T070407.dat]

(lp0
S'S1A_EW_GRDM_1SDH_20141020T072036_20141020T072136_002910_0034C4_27CC.zip'
p1
aS'S1A_EW_GRDM_1SDH_20141022T070407_20141022T070507_002939_003564_67F3.zip'
p2
a(cnumpy.core.multiarray
_reconstruct
p3
(cnumpy
ndarray
p4
(I0
tp5
S'b'
p6
tp7
Rp8
(I1
(I707
tp9
cnumpy
dtype
p10
(S'f8'
p11
I0
I1
tp12
Rp13
(I3
S'<'
p14
NNNI-1
I-1
I0
tp15
bI00
S'g\x92\xda\x18\x10;)@pSl\xf4+\xa4(@\x9b\xf0\xf4Ri\t)@\xcf\x90\xf4\x9a5\xb5&@\x8b\xcdG\xbd\xfc\x03)@j`\xbdda\xd9\xa5?\x8c\x08\xdc\xbb.\x8a(@\xbb\x16\x0b\xf5-\x12)@\xd7N\xcb;\xda2&@h[\r6\xb3d)@M\xe6\xe32\xfeS&@\xe7D\x83\x04\x12\x18+@=\xf0\xe2\x98\x0f\xc9(@K\xa7\x0c\x9f\xf4\x00\'@\xec\xdc8{\x0c{(@hi\x9a\x08]\xcc(@\xc8zl\xa8\xe7\xfe%@,\x07\xd8\x89\x952)@\x05\x91\x15\xf0\xf3\x0b+@?\x03\xd2\xa6\xfd/&@\xc2[\x06v.W&@\xb97*\x8de**@\xcb\xdeQ\xfdo\x00)@\xa1&p\x9e\x1b9)@\xec\xe2#\xda!X(@lz\x17\xe7[5)@\x17\xe9~\x00E\xb0&@YJ]\xbe\x82\xcc%@/)\t\x897M(@\x89{\xf0]e>&@\x99\xb1\x9b5\x10\x84)@\xc1\xa6\xc7\x82\xfbI(@\x12\x8c\x0e\x1d7;)@\xbe\xdc\x11\x00\xb74&@\xed\x8e._v\x05)@\xaa\xde\xd1\xade\xfd%@][\xd7\x98\x88u&@\xf6\xa7\xab\xe7\x9fs\'@$\x17\x08\x0c\xef\xd7(@x\x1fOV\x9d\xe9(@\xb65\xb2\xf4\xae\x85)@\xaf\xc8\xbaB\xb57)@\xca\x08L\xfaY\x00)@\x01\x13\xf3e\x86k%@\x0c\x1f\xb9\x1c1\xb1(@.8\xad\x085Q)@\x16I\xa1\x8d\xd9*(@\xa8\xb5\xb7\x8e8\xa1(@<\x8b\x10\xeb_\x1f+@\x16\x87\xa9$\xb5}(@\xa4d%\x9bc\xef%@M@\xd9D\x12\xa3(@\xf6\'_\x90\\\x1d&@"b\xf3\x7fX\xf0%@A\xe1\x10\xe6\x8f\xfe%@\xd7cU\x7fsk)@E\x11G\xe3\x98F)@&#\xb4\xb7\x0ba\x11\xc0X\xbb\x00\xf1\xfe\xf0%@\x04\x98\xfe\xbe\xa7.)@i`\x17Z\x919&@\xdb\xbe**F\x08)@\xb1\xe6{\xbd\x8f\x81(@\xee\xcc\xe2F\xb77)@\xce\xd5\xf1\xfa\x01\xec(@5\xa0\x1e\x14\xbd\xd1(@ts&\xc7\x87\xd0(@\x05\xb6\x90\xae\xa2\x15&@\x9a\x148\xf0\x15M)@G\xb5\xfexvV%@\xae\x87+\x81\x1df&@;\xaa~\xb18\x1e(@sa2E\xbe\xaf(@\x02\xc6MDvc&@@D\xdbH\xed &@\x94\xc0\x13 \xf41&@d\xde1M\xfb\x95(@\xa4 \x15\x16@\xfb&@dct\xae\x0b\xf6(@\x06xN\xab\x9fv(@\x86?\xa7\xcc\x87\xfe%@>\xf1\xd0\xad\xe7\xfc(@\x14\xbbJ\x9e\xc3y%@1\x94\xfc\xf1z\x0f)@\xd6\xe1\xfc\xe1T\xe9\'@%\xf3\x8d\xd6\xeae)@\xdf\x03K\x98\xb3\x83(@\x97d|\xe3\xb7\xb2)@\x81\xaaU\xb6.#+@\xc1\x14\xf4\x8b\x86\x94&@Z\xebz\x89\xec\xc2(@\x1a\x16:\xc8:%+@\x81\xb8\x1f\x17\x1c\xa3(@\xa4X1\xf3h\xa6(@\xef\xd4\xeb\xcfv\x1f)@\x83\xc1\xa7\x02=B)@I\xa5\x8f\xf88\r)@\xe1R\x0e}\x01\xab&@ZG\xc7\x1d\\2)@\x97\xe7<E\xb7\x80\xd4\xbf\xd6|s,\x85z(@\xc5\x87\xe9\x82\xcf\xe7%@\r\xd0*}\x8bP&@\xff(r\xa35\xbf(@Hn\xf8\xc7v\xa0%@t4\xb5\x87q\xa6(@\xfa2Nl\\|)@\xfex\xd2W3\x8f%@=Z\x86\x04q\x9c&@\x85H\x02^a\xeb\'@\xf4K\x7f\xb9\xf2\xa7&@[\x8dz\xf9\xf3W)@?\xb3cF\x90U)@\x17>x\xee\xcb&(@\x0c\xcf\x06J\xec\n)@aRB\xa0W=)@\xa3>\xe3-\xcb:)@\x92R\x80\xd5\xf86)@\xc7\x92\n\x18\xdd\x02&@-}\xcc\x11s\xb5&@lQ\x9c\x8a9\xc4(@L\x16\x02\x14\xa3\xab&@\x02W\x8b\x14\xcf\xd6(@e\x93\xfc\xc5\x90\xdc%@\x9a$\x9b\x88z\x1d(@\xd1\xf1N\xcc=\xbb(@\x10_!\x18_\x9c(@r\x11AC\x81\xf4\'@\xa4.\xa9\xe4\xce\xb7(@Uz\x9a\xdc)\x13)@0\xa5q\ti\x0c+@\t\xb2\x89\x8e\xba\x94(@\xe2l\x92=\x07P)@\xe6\x86\xc0\xae\xd1~)@\xbf\x07\xd3>\x928(@\xa7\xceS\xf2\xd9\x06&@\x81\x04\xeb%M0(@\xb84\xc9\xb6\x91z\x0e\xc0\xa4\xc5\xa2!\xe3\xdc(@\x1c4R(7@(@kn\xa0\x93\'\x93\'@\x11\xa3I\xca\xccC(@\xdc\xaf\x8f@\x91\xbd&@g\x9c\x0es\x89R)@\xf9\xbb[\x8e\xc8\x01&@\xef\x07u\x97k\x83\'@H\\E\x19,V\'@uZ\x8e\x96\xd43\'@\xb1\xe0\x85L\xa3\x16&@kl\xda\xa8\x1ax\'@\xebR~<\xee)&@,\xd3\x07a\xaaQ&@\x83+\x12\xe2\xfay(@ }\xc6?q\x18)@\xe1\x90]"\xf4@)@\xd5\xaa\xecY3c(@\xc7\xe8\x90\xcc\xa2\x05)@;\xd7Q%/\xfd\x12\xc0(=MN\x0ev(@\xce>\xc5rTn&@o\xd1\xc6>\x14\x07)@\xfd\xd9rv\x8b\r)@\xfe!\xca\xea\xf1\x15)@\xf8\xecQ\x8e\x10\xfc\'@t\xba\x00\x1c\xf0\x1e)@G\xe5\xb3\x85\xa33)@Pd\xfd\xc6p\xe3\'@\xd8\x86} \x84\xd7\xf9\xbf\x83\xe0d\x16\xb1\x99\'@\t\x0c\xee\x04\xa2\x98\'@\xd0\x12-\n\x82}(@=4\xce.A\xcb(@\x8c\x0e\xef\t\xb6\xf0%@\xd6h\xd91\xbd\xb1(@\xf3 \xa5\xfe{\x8c(@cf\x98^\xc5\xec(@\xe6\x1d\xc2\xbe\x96\x00&@\x90\xb4lE\xbe )@\x9fU\x92\x10\xc9\x05&@ 9Tg\xb1u\'@\xdf\xfav${\xca(@,_Y\x8d\x03V\x10\xc0\xa4+,}+\xa4(@\x08%\xfc\xec0X%@\x8b\xce\xd9\xa2\xa0j&@pRS\x8dnw\'@\xb1\x97\xc3\x8f\xbc\xde(@\xc3\xb0\xc3UW>)@\xc7@\x91\xcb\xf66&@\xe9\xa1\x842\x983&@`\x1e\x1e\x07p\x83)@;Y\x18\xf2\x7f\xcb(@\x88\xb4\x0b\x82\x80\x80\xe7\xbfEHH\xcaj\x8c\xf2\xbf\xe2\xb3[\x96\xad\xad&@\xc8\xc1\xdb\xa2\x04&&@2\xa8\xe6\x16\xef\xd3%@\x99\x80\x84\x831\xea%@\xb7\x18 \x9f\xad\xa6(@J\x05\xb2\x9a\x03S&@p\xb1\xa6\xa5\x9f\x82(@\xa7\x1fRb\xe2\xb4%@\x8b\x94rU\xd3 \xdc\xbf\xc4\x9a\xd99Y\xe0%@\x19\xb2\x02\xb6\x1c%)@\x8dJ\x14\t\xd1I(@\xbc\xd1(\xfaM\xa3(@]\x99Q\xee\x12\x8e(@\xf47~\x07M\xe5\'@n\'\xdcf\xee_)@\xe0n\xcf\x02(\x11&@\x06\xef\x01\xb7\x92Z(@\t\x16df\x03\xb4)@\xf7\xaaP\xa2\x91z\xec\xbf[\xf4\xf4\xc8\xe8\t(@WH\xc5\xba\x0e\xb0(@\x8c\x11T\xce\xd2k(@SSCZ\x9f\x8c\xf4?8p%L\xf9\x8a)@\xc5X\x90\xce\x171(@\xc7\xcd\xfb\xf0\x05~(@\xeb`\xe80\xf4\xde%@\x92?\x15\x054\x8a(@^i\x9bOJ\x80\'@?\xd1|\xd4\x8dd&@\x8d\xea\xd8(\xefY\'@\x9fU\x92\x10\xc9\x05&@\x80\x19\xf5C\xbc8(@\xf3\xf8m\x18Em)@e!\xb3":\xae&@\xe8\xd2\x19\x07\xf8\x05)@y\xb5\x9f\x03"\t(@\xe1\x92\x06\xe4n\xb6(@\xb9\xb5\xf2\x12 \xfc\'@Gt\x07W\x8e\xe3%@\x95,.\xe7\x04s(@\xd1\xa2\xe2#\x13\xec%@4\xc8\xed\xde\x13\xf0%@J\xff\xd8\x16\x95\x96(@ \x99sr\xee\xba(@!\x1b\xde\xdbz1&@\x00\x18\xbb~q\xf7\'@4_\xa6\x13\x8c\x0f&@\xf4C|6s\\\xec\xbf\x93hN\xe6\xb2P)@;g\xd8\xc0\x08\xff%@_\r6\xa53\x9a\'@\xb7E\x87\xc5\xbfH)@\x13\xb4$\xc7S,&@\xd7\x84\x14\xbe\xea\x0b+@\xecV\xaf[4\x13(@\xd1&\xa6Y\xc8\x05)@X\'\x0c\'}8(@\xcf-g\x95\x03\x1e(@s\xc69Y\xce\xb8(@j\xadQ\x9eq4%@o\xa3iw\xbb\xd1(@Ni\x0e\xf3\xdd\xfc\'@\xa3\x0c\xc2\xb3\xc0\xc5(@\x8a\xad\x96\x91\xc3\x00)@\xfb\x88\xf1\xe5e/(@:)kE\xeeS&@\xd6rE .\xf8\xdb\xbf\xd3\xea^\xf4,\xd6%@\xb7I\xccK\xbd\x08)@\x08\xfe\xaa\xa1p\xbb%@\xc5Gl\xbfHk&@\x0ci\xf2uq5)@B\xd6s\xe3\x9b\xa2(@\x05\xb7\x01\x9dx\xcd(@\xd1-\xb3n\nS\xf0\xbf\x86\xden\xb5\x05\xd9(@1ec8\xb7\xa5(@\x97DY\xd6\x8e;)@\x84u\x19\x12\xf4\xb0(@\x0c\xf7G\xf0\x11\x0c)@\xe9\xb2\xec7\xccT)@\xd7\x85\xb1\x10@\xcf\xa7?\xb46\xc1\xfd\xa03)@\xa0\x01\x0c\xbcu\xf7(@\xbe\x9e\x00\xfe\x8e\xdd(@Pd\xfd\xc6p\xe3\'@\xdfZ}\xe7\xd6\x97\'@\x88\x17\xd0q\xdd\x7f(@CL\xe0\x81\xf8w\'@?_y\x030v(@J~\xe0U\x1bz(@\xd9\xcdB\xe4\xe5\xd7\xdc\xbf\xf9\xd7\xfe\xe1\x8f\xa9(@\xe0#\xcf\x12\x128(@\xbd\xbc\xdc\xa1ud)@\xder\x81\x07\xb5q\xd6\xbf\xc5\xc3[-\x82N(@\xdb\xfe\x06\xa3;#(@\nTi\n\xc0_)@\xb0\xa48\xd1:\xac(@k\xda\xaf\x02wM)@\\\x1d\xa73\xcf\x9b(@T\xe7\xa2\x93\xd93%@\x9b\\\xdb\xbd\xd2\xd5\'@\x97@\xc7\xac\xeeo)@\xcd\xad\xee\xa6\x05\x86)@\xe7d\xfb\x85G8)@\xb7\xe7\x14w\x92\xcd(@\x18\x8c#v\xd3)\xc6\xbf\xf8\x9fW\x0et\x91(@\x03\xa3Q;\rQ&@\xa3q\xae\xd2\x8d\\(@\xdb\xdb\x82])3)@\x9d\x93\x15~J\xd1\'@\xa9\x1a\xea\x8d\xecW)@\xadr f\xfe\x19)@\x1c\xd4\x12\x04\xa9C)@!\xd5\x1b\xb65\x0b)@\xb6\xbe%\xa2\xe9\x1d)@L\x0cn@\xd5\xde%@|&\xaa\xf7\xb9.\xed\xbfF\xdbV\xff\x00\xb2(@2\xfc/])\xb1(@\x04\x8f\x9a\x11"c&@\x13\xe8\xbfF\xb0\x7f&@8F\x04\xbd?`)@X(\x03\x0f\x9at)@|\xbd\xdc\xad\x0c\x81\'@\xa8\x98E2\x88\x91(@\xfe\xb6\xf4\x02I")@\xf4\xad+\xea\x18\xc2%@E\xa9\xcdl\xf0\'&@s\x15\xb6\x06\xb9\xf3(@\xf3\x99\x81\xf5\\Y\xb3\xbf-#\x13\xf1\xa1{\'@\x06\xa6=-\xc0\x1f\'@\xa9\x14}\x98\x12\x11&@$\xa3].\xfb#)@\xdbvm\nf\x82%@\x8c=\xc2\xff\n\xce\'@\x14\x05\x9f\xf0mO)@\x05tjl\x83\xf9\xc4\xbf\r*\xc5\xd0\xa7\x12\xeb\xbf\xa6(\x181\xe0\x8f(@\xe8q\x15J\x9d!(@\xee\x80\xe1\xf4\xc2:&@B\x9d5\x95L\x07)@U\x08-\xb3\xf1\xe9%@\xcf\x14\x94\xef\x97\x99\'@\xf5\xden\xda\xb6U\'@\x0b\'\xf7$\xd1\xa1\'@>\xa9Z\xe7\xe0\x80\'@G\xa8\xaf\xfe\x17\x13)@.\xcb\x921\xb3_\'@\x04\xc8\xb0v.P(@Z\x8f\x02\x08\xfcu\'@"\xf5Lf\xca\x02)@\xbeU\xe6\x90\x82\x06)@\x01 \x903\xbb/&@\xc2!\x8b\x88\xce\x90(@\xc3\x8f"\xb5\xef\x8f(@\xab\x92\xf0_\xef\x92\'@\x12\x8d|z\xf8\x9c(@\x1f\xd4\xae\xf8\x84P)@\x15R4\xbc\xcbu\x08\xc0\xefO\xbd\x19\xca\x7f\xeb\xbf:\xc3%w\xa4\x0b)@\x9a8\x0c\xa5.+&@\x92\xf5es\x86\xaf\xe0\xbf7\x1d\xf6.\xe7n\xec\xbf]\xdab\x87\x1cU\xed\xbf{\xe6\x89\xc3\x80s(@\x10\xb72\xdb4E)@e\xf2N\x12\xfa\xfd\'@5\xacZ\x01{\xe2(@\x0f\xee\x8f\xd3\x9d\xb6&@\xcfT\xb5\r\xfb`)@\xbe\x8aN\xafJ\xde%@y?\x92\x05v\x00&@\xad\x0baz\x1c0%@\xf9\xb6\xe9\xfdx\x82(@A\xa4rHH@&@\xa5R\xa2\x05\x99X%@\xbe\xb7\xd1\x96\xed|%@-\xcbk[\xb0\x82%@\xc1y\xea\xa7\xed\x8c%@6\xfc<\xba\xb8-)@\xa6\xcfZ\xbf\x05\x90\'@B\xab\xfd{\xda\xfd(@\x1c+\x82\xb5\x9b9(@t\xcai\x11Z\xf8\'@\xc5\xbb\xfem\xfd\x01\xd7\xbf1,\xea\x0eZ\xdd%@\x14\x0e\xec\x7f\xf6R)@\nv\xd0\x88dK(@`]\x8f\x1aR\xff%@\xa1\x1a\xa2wK\xc3%@;V\x16b\xef2(@\xf0\x81\r\x1aq\xc9\xea\xbf\xd5>RAO\xbc(@\xcf0\xbab\n\x17&@Uf wV\xd3%@N\x13\xe0\xf3EK)@\x86|\x0f&\xe2\xe4%@\xd8d\x817e\xb2(@\x10\xc8\x8f\xe1\xa02(@\xf6\xc6\xeaS\xce\xb8(@\xc4\xdd\xa2&\x96\x1c(@`\xd7\xb9\xa8\xe2^(@ZOn\x8b\xf4])@y\xf2\x83\xae\x0f\x0e)@W1\xb2\x17\xb9d(@\xc7]\xa8\x96\x1b\x07+@\xb5\x9aV\x17?R&@F\x16\xe5s\x84\xc6(@\x0e\x9e\x1e\xeec\xd3(@\xde\xb8(\xf6\x9a@)@\x8d\x1d\x8c8\xb5\x03)@UUD\x12\xe7\x10)@\xa3\x8dGQ}")@\x8c4V1\tA)@\xdcUz\ti/(@(~E\xa9\x1fw(@\x8d\xabx\x8f\x94:)@\xa5*~j\xef\x95\'@\x17\xc4\x94o\x87\xd4(@F\xb3\xe5\xe6\xf4\x11&@\x03\x0e\x0b\xba:\x92(@-\x9d,\xaa\xfc\xbb(@\xae\x88\xa4\xd8\x11\xd8(@\x9a\xf0\xea\xbe\xfb\x86(@\x8e\xc5c\xa1\xa4\xff\xe3\xbf\x14\xe7UDx\x8e(@8\xb5G\x80`\x0c)@\xea4/M\x88Y&@e\x0e\xba\xcb8\x86)@I\rk\xb1\x1eF(@\xd5r\xf8N\xc4c)@N\xcb\x90d\x8f<&@\x80m\x84D\xf5:)@\xe1C\xc2\x9a\xa4\x04)@@\xba\xd0X\xc7#)@\x025\x03!\x08\xcf(@P\xea\xbcD\x7f\xe5\'@.\x1c\xc5\xac0\x07)@\xce\x88\xe9\xc1V]&@\xdc\xecb2\x14\'(@\xbf\x8bM\xe2\x1bQ)@4Al\xf0\x98()@\xf4?\xfa\xc2\xc9\x14(@O\x94GQ\xda\xbc(@|d\x1f\xd9\xa3\xe5(@\xa6\x9f\xfe\xa7y\xb3\xf7\xbf\x80\xd31\x8fxC&@\xa7\x88y\xc2\x053(@k\xfe>$\xb2\x8b(@\x9c*\xac\xbd\x04\xea(@\xf8}+\xd6Tc\xfb\xbfW\xb9)\xe1\xd1\xb0\xd4\xbf1\x96\x9f\xa3\xe85(@\x03\t\xfc\x9d\x97\xa3(@)\xccgJ\x1b\xfd(@\t\xb7R\x06}\x9f\xde\xbf\x02`\xf3\xdc,\xd3\'@N\x996\x01\xfb\xdb(@v\xb1z\x7fn\xc5%@1\x17c\x80\xceG(@\x1c1\xbb\x04\xba\'(@\xf0\xb7\x1c\x89\xac\xff%@s\xe6\x8f\x88\x04\xe7%@o\x0eo?,\xe1(@\x01\xe4\x9f\xf9\xdb\xff*@\xdb\x8dp\xc6\xf9\x0e)@\x9a\xef\x9b\xd2\xf3\xe2\xee?\xfe\xa7\x9e\x80s\n)@\x84\xd8\xbb/\xc0)&@|\xf6\n\xce\x1e\\)@rUC\x86\x8b\xbb(@\x94\xd4\xb7\x06\x81?)@0\x89\xe1\xdb&1)@\xe2\x15\x9e\xca8\xcc(@:]\x94w\xc22(@\x0f\x8c\xb7\x16L\'(@\xdc8\xd1pi))@H\x9b\xbdL\xb3\x85(@t\xc5&\xe3\x1a&(@7\xb8|\xb7RH)@${\x14K\xec\x05)@\x8bt\x08\xe0j\xfe(@\x0f\x80p\xb1\xa4\xa9(@;\xc7\r\xf9\x0c\xaa\'@e\x17\x1c\xc56~(@=\xe5o\x85~))@@\x90\xf8\xf71P)@:$\xde\xc4DG)@\xda\xc0>\\aI)@\x05\x8e\xef&\xfd\x03)@\xef]B\xbbI7)@\xdf\x03\xc0vlf(@\xe9\xe7F\x1cg!&@@\x0f"vmf)@*\x06\xa4\xd5\x85:(@\xaf<\xe3\xffih(@b\xd8\xad@\xe9\x12&@\xa7Ba\xe0\x8f\xed(@\r\xcf\x1c+B\xbe(@\xd9?]\xf81\xd9(@<L2J\xd1b(@\x94\xd0\nl\x00\xd8(@\\\x08l\xe6\x8cS&@\x9b\xa9\xb6{_\xb0(@\x90J\xe0\xdbE\xd0(@v\t\x88\xa4\xcbc)@\x10\xd1\xa8\x9b\x9fU)@\xe6\xdf6\xb4#\xc4(@\xd4\x80;4\x1a\x1f\x11@\xae\xf2a\xd0f\x02)@T\xa1\xaeN+N&@\xf7++H\x97!)@\xde\xcb\xfbLd\xde(@\xd4\xe5Q(\xa3\xd3(@\x95\xb2\x9aQ37)@\x1a$\x8de\xda\x13(@^\x0bk\xda\x10\xb8(@\xe8\xb7d\xc2\x98&)@\x03\xb2\xba\x00\x1c\n(@\xe6\xe1\xcc\x8ew8)@yS\xd7L\xd9\xd1(@\xf8\xc8\x95\xee\xe0i&@oY\xa6\xf1m\xa9(@8s4)1\xde(@xL-\x18\xd6\x8e*@al\x0b(\xbde&@w\x90\xba)\xa6h\xde\xbfZ\xe0\xb9&\xc3\\&@H\xc0\xb6\xd20\xe3\'@\xd5pGx\x7f\xd7\'@\xa8Rt\xea\x19F)@\xfa\xd6\xfa\x10\x9aR)@\xc5S\x04cN:)@ez\xd3\xc1E\xf4\xe3\xbf~\xb08)\xd2\x03)@o\x94\xe3\xb5\x970&@\x01=t\x0b\x13I(@\x9d\xee\xe4\x87N2)@\x92-\xa4\xef\xf6\x05&@\x0c\x15T\x06\xa2w\'@\x06\xa0m\xd4F\xe8(@}\x0cUu\xec\xff(@7[\xb0(\xab\xa0(@\x12\xe12\xb9\xe1,)@\xee`\xa3U\xb1\x9a\'@W\xcbnp0\x04)@o\xb5I\x17WF(@\x94\x06Z\xa1s\x0e\xf1?\xed\xaf\x04X\xcac)@r\xe4\x16\xb8\xff\xb0(@*\x8c\xd4\x16\x87\x9d(@V\xcf\x80j5R)@\xf8\x7f?\xd9\xec&&@V\xd8*\x85j\x07(@C\xdeYr\x99\xcc(@\xfa\xcf\xa0\xad\x18\x9d(@\xd3\x1a\x19M\xda\xff%@\xf6\x10\xb0\xa0\xd4)&@\xf6\xf2\x19\r\xc5Z%@\xcc\xd2H&\xf0\x97\xed\xbf\xaa\x93A%\xb6\x00+@Y~E\\\xd6\x0f(@\x13K\xe4\x9b^\x1f)@\xf2\xb3\xd9]\x03\xd6(@@P\xa9\xb8m\xde(@\x18\x00I\xd9\xd2\xed(@\x08\xf8F\xd6/F(@\xcd\xcc\xa6\xcf;\xbf\xac?\xcfJp\xaez\x1b&@\x10\xe7\x1bT\x88W\xdb\xbf#\xbe)T\x0f\xc8(@\xcd\xfa\xbd%,\xfc(@V8\x87\x10\xc3\x8f\'@\xa5\x86\x90\xbe.\xf8\xd6\xbf6=\xff\xc6=\xde(@\xa2"LE\x7f\t)@\x96\xcf\x12\xef\xb4H)@A<\xea\xf6\xf1\x06)@\x1a\xd3N\xb7\xf4\xed(@1pQZ\xfd\x9f(@AT\x84k\x02\xd4(@c\x8a"z\xb3#)@o\xa3\xf9\xe3\xa2\xed(@/\xfc/\xf0\x1eD)@\x9c0o;\xd4-&@6\xb3h\xd6\xb5/(@\xf5\xd2\x83\xe5K\x18(@\xa1"\xadGd\xb9(@\xd5}\xfc\xa8^C\x16\xc0\xd5\x7fL\x03!D)@\x9d\xda\x00\xc1\x98\x08(@\x98\x13r\x92\xff<&@R\xff\xd0\ro[%@\x86\xbe\x92hT\x05)@\x88\xfb>\xa3lI)@\x86\xba+\x8a>\xf3%@\x06W\xf3O\xab\x1e)@\xab\xbdI3Rg%@\x9ez5\x90o_&@\'\xec\x13\xdb\x89\xd4(@\xd4\x9c\xf1y\rh&@\xaaW\x92Z\xa6%)@c\xdbpu?6)@\xe0\x1cX\xc4\x95\xeb(@&\x14\xd6\x03\xf0=)@JZ\xe6}g\xc4\'@\xfcr\xa3\x98\xcf^)@\xd4\x17\x9d\x01j5(@+\xaf\xa9\x8f"X\'@\x02\xc0u\xb0\x14\x03)@\x84\xeb\xfd\xfb\xce\t)@Fg\x8f(\x86e)@\x85\xf6D/\x05\x1b(@#\xf9r E\x80)@sl\x87\xa8\x03\x16\xea\xbf\xda\xb8\xbb\xd9\x03\x80)@J\xa9j\x9c\xde))@\x1f\x0e\xed5\xee\x19)@l;V\xa2\x98\x0c)@\x02\xcb,\xe3=P&@OLk\xbe><(@\x0c\xef?\x1f\xbde&@\\\xc6\xed<\xb5\xa3\xd8\xbf\xc1.\xcdVS&)@\xder\x06\xf7\x18\xec%@\x1c\x8c\xc4\xe3P\xdf(@\xaf\xe5\x84.\xb0\xa1\xe4\xbf\xba\x9a\xa4\xab\xeb3)@-\xd1\xd9T\xbco&@\xee\xc7k\xad\xe1\xe0(@Q\xa9\xf7\xe5\x9c\x84(@$\x8fb\x7fVc)@\xb7\x0f9\xdc\x00E(@\xc0\x99Y\x88\x9e\x9a(@\xf8!\xb1\xfaZ,)@\xd3\xb5\x80\xd8x\xae(@\x90\x02aY\x9f\xf3\r\xc0\x98|\xb7\xaar\x03)@\xec\x96\x8d\x115\x1b)@\x15\xd3\x16(1\x81\xea\xbf4\xfc.\xce\xce\x14(@\x05\x81S \xe8\xb4\'@\xd0.O\x12 \xf6\'@\x94\xfd\x19\n-\x12\xf0\xbf\x1a)W\x17\x0e\xc7\'@\xae:\xb5\x8a\xa0/&@\xfb\xa0)Sz\xc2(@\x85X\x14\xf9th&@p-\'\x84\x8b\x0b(@"v\x8f\xe6\xf5\xfb(@\\\xc9a ?,(@\x8al7h\xbb\xb5\'@\xc3\xe5\xc0\xe3sF(@\x06\x86TdN\xef\xda\xbf\xdc\'\nI8\x81(@\xef\xab\x03\x18\xfc\xfc(@\xca\x19eK0o(@\xe4O\xe3\xcai\x91\'@\x9a\\\x00\xbbE\xe1(@\xf11\xca\xcd\x88\x87(@\xe3\x89\x06q\xdbC)@\xd2\xff\xfd\xab\x07$&@\xce\x0e\xf15\x90\xf2(@\xea\x86\x96\xf0\x9a,&@\xfa\x83\xac\xdb\xe1.(@\xadxSd\xe0\x8b(@\xb7C_W\xd2R(@\xe7e\xfd\xc1k\xd6(@\x0e\xc5=\x92I\xb9(@?l\x9b\xcd\xf0<&@Dd\xf5\x0eN3&@`\xd9\x9c\x98\xea!)@\x86P\xddh\xa4\xd7(@x>\x9a\xb5\xf1\xcd(@\xfd>\xe6\x06\n5)@\xb5o\xf7\xb8Y\x8d\xe4\xbf\r\x0e|9L\xd4(@4\xbf\x82\x95\xddd&@\x81\xf1^]_Q&@\xa1^\xab@\x10\xaf(@\r>\x81\xb2\xb17)@u\xa9\x06\xacf\x90(@\x85\xc1\xc1\x94\xed\x7f&@7\xe0[%\x86e)@\x01\xab\x1d\xf8\xac`)@\xd1r\xbb.\x8b\xf2(@\xc0\x14T\x13\xcd\xd8%@\xe70\x92P\n,)@\xe7\xd7W\xb8\xa1[)@\xe5\x14\xf1\xe7\xb9D(@\x06\x03B\xacx\xc2\x0e\xc0\x1b\xfcip\xae\xc1(@\x86J\xa6\xcbj\x9b(@\xaa:{J\x08-(@O\x0bgb^\x15(@\xdc\xbf{\xa2\r&&@\xf8Dp\xa1\xab\x05(@\xd3\xf8\xca\x1b\xd0\xda\'@\x97\x11\n:\x0e\xaa\'@\x83\x0cK\x8d\x80\xc6\'@\xe1\xa0w\xf0j\x80%@SEj\xa6\x97\xc1)@[\xda\x17H\xb8\xe8\'@\xab\x8f`\xbe\x19\xe2\'@'
p16
tp17
bg3
(g4
(I0
tp18
g6
tp19
Rp20
(I1
(I707
tp21
g13
I00
S'\xb1\xf5T\xad\xfc\xc8S@p\x82\xa7\xdd\xef\xcbS@D\x815\xe4 \xcbS@\xec\n\x8b(@\xcfS@r\xb7\x9d\x08\x1a\xcbS@>\xaf\x86\x05r\x1bT@w?\\h-\xc7S@!p\xf7\x84+\xd4S@tKeG5\xe0S@r\xb1hK\x8e\xc5S@\x90|\xce\xabN\xd6S@k\x8dQm\xef\xcbS@\x8f\xad\xb0R\xeb\xcbS@\xfd\x0c\xb6\xa8\xa9\xcfS@\x19\x8d\xff\xea\xc8\xcaS@\x112\th4\xccS@\x16\x18\xf9\x94E\xa8S@\xad\xe1Z\x96\x17\xc7S@\x9b\xbd\x07W\xd9\xcbS@\xe5\x99\xffu\x16\xdfS@\xf1}m\xb3\xa7\xd3S@\xc8}ds\xef\xcbS@#~\x12\x97\r\xd4S@\x10,\x1b@)\xcbS@v\x83I\xcc\xc0\xceS@\x16b@\xedF\xcbS@\xee\x13\x80\x0e\x8c\xd0S@\x9a\x8bJAO\xe0S@\xee\xef\x92\xcd\xb2\xceS@\xfb\x9f\xb8r<\xd7S@\xc1s\xa0\x14k\xcaS@\x8e%\x95\xe9k\xcfS@\x86\xfc@\xff}\xc9S@\xeb)\x8f}\x93\xdeS@\x9aK\xfb\xba$\xd4S@-\x8c\xa4-x\xd8S@-\xaa\x9f-\n\xd1S@Fd<vp\xd3S@\xb0\x8c\xe4\x9fh\xc7S@@\xf3l}\xd3\xcdS@\x94\x0f\xd1\xbc\x92\xc4S@\xc2\x19\x1f\xcd\xe0\xc1S@<\xb7y\xb0\xaf\xd5S@e\xb2\x07\\\xb0\xb4S@?]\xe9\x0f\xfe\xceS@<-\x12\x80\xff\xd1S@ix\xb1\x1c#\xd8S@3Fo\x99\xde\xd5S@\x05n\xdb\x90\xb3\xcbS@}\x99\xeb\x9e\xd0\xb7S@~\x82t\xba\x1c\xdaS@\x0cm \x97\x8f\xcbS@\x95lE9s\xd6S@\x15X\x85\xc2Q\xdaS@\x04NP\xf7O\xb1S@\xcd\xdf[k8\xd3S@8\xf7\xc2\xed\x98\xc2S@vtD\xab\x87qS@(5\x95\x84p\xe1S@\x0e\xe9\x91\xe4\xa4\xc2S@G\xf7,\xc3F\xe0S@\x91\x0cl*t\xd1S@h3F\x88\xf7\xc0S@}|\xae\x7f3\xc1S@\x83Uv\r>\xcaS@!CQbn\xd3S@\xfazI\xa19\xd3S@\x9f\xe3\xdb\xb10\xe0S@\x17\x10\xb2\xf8+\xceS@\x87\x8a@\x122\xb2S@\x9c/sV\xe7\xdfS@\xb7i\x1ak\xa9\xc3S@\x9b\xa5\x1b\xd4\xa7\xb5S@\x8e\xa6\x17\xd9\x06\xd4S@a\xa5\x8c\xdd\x14\xe0S@\x02]<V1\x9fS@\xe7x\x18\xd2\xca\xb5S@\xab:^M\xb2\xd1S@\xc9\xb2hVM\xd2S@n\x04e\xfb\xce\xcbS@\xdb\x17= \x00\xa8S@\x80\x81\xbc8\xbb\xd0S@3f\xd8~\xd2\xe2S@\x97\xb6\\\x9bW\xc9S@~\xb0\x99\xcej\xc9S@@\xe2\xf0\xd71\xd3S@\xff\xa3\x16\xeb\xc2\xcaS@KW\xe2\xe7\x9d\xc6S@}\xb4\x85o\xf5\xc8S@\xd2\x14m\x82\xcc\xceS@[\r\xfe\xd9l\xd2S@\xe2e]0\xde\xc8S@\xd2v7|X\xd6S@\x12\xd7\xedmK\xd6S@\xb4\xaaOmi\xc8S@\x93o\x0fA\x93\xc7S@\x00\xb8Q#\xc2\xc8S@\x08\xe1-m \xcfS@\xa4\xa4f\xb1\xac\xc8S@\xa8(\xa8\xc3\x05\x1cT@}\x9b~K\xae\xcaS@\x90\xbf\x9e5\xb0\xa9S@\x82\x1d\xae\xe6$\xd3S@\x188J\xe5\x0f\xcbS@PRD\xb9R\xe2S@\xcc\xa9\xeb\x02Z\xd1S@Z\xe8\x9c=\x14\xc6S@\x04%\xbe\xa5`\xb1S@\x1c\xbc\xd9D\xcd\xceS@\xf1-8ah\xc9S@\x05\x1b\xc8@\x07\xcfS@\x18\xea.B2\xd2S@\xce\xc6\'\xcd\x93\xc1S@pQ\xa6[\x0f\xc6S@qjNS_\xc2S@3O<z~\xc1S@\x85\xf4\xd4Uf\xc1S@\xc7\xc1\x8a\x1eB\xc1S@\x16p\xc8\xda\xa0\xe0S@\x0c\x8b\xe6\x8a9\xcfS@LS\xf7@z\xc1S@\xcb\xf8\xac\xa9\xf6\xddS@\xe4\xc6x\xb5\xd7\xc0S@\nE1\xcb\xe3\xa8S@#+\x86\xac\xa6\xc3S@\xbb\x9eH)\xdc\xd5S@_\x1b\xb8Th\xcaS@\x0c\\[\xbe\x02\xc2S@^k\xc4\xbe\xa4\xd5S@\xdc`.\x95\'\xd4S@\xcd\x01gA\xdd\xcbS@\x9do\xc8\xa6\xea\xd5S@aK\x14\x1cg\xb9S@.\x18\x17\xa3\x0e\xd2S@\x14\xf2d1l\xcaS@E\x16\xa3Xq\xdfS@l\xe9\xa1\xd9\xcb\xd7S@\x8c\xcb%\x1b\x1e_S@*v\xa8)B\xd4S@\x13\xac\xac\xa2\xe8\xcaS@\xb5\xe6\x88\xc0\x18\xd6S@QL<\xabI\xd6S@k\xb0\xe0\xbe*\xdcS@|\xa9\xf3\xcc\x02\xd2S@}M-Z\xda\xdeS@\xbb\xe3\xd1\xff\xb9\xb9S@-"E\x84_\xbaS@\xdbUUsO\xbaS@: \x91v5\xe0S@\x8a\x19v\xde\xb2\xb8S@\xb4\xea\x9d\xc2\xef\xddS@gN~\xcb\x1d\xd3S@\xf8C\xce\x96\xad\xcaS@\xa1\xbe\xd0\xe7=\xc8S@\x01\x85c\x82\x98\xc7S@\x98H\x86k+\xcbS@\x9f\xcet\x19\x9c\xd2S@5_\xbc\x1fbQS@\xc6-x\x13\xf1\xcaS@\x0b\x97^\xb8\x04\xd5S@\xa3:K\x84\xb8\xc8S@\x8d0\xaf\xd3\xc0\xc8S@5i\x8fA\xc1\xc8S@\xda\rN\xcc`\xd6S@\x8f\xe6\x13\x00z\xc8S@\x06\xcc?\xd0\x9e\xc8S@\xaa\x01\x0b\xb0\x0f\xafS@\x0fl\x14\xe5h\x08T@7/P\xfap\xb9S@\xe0\xa7xG\xab\xd3S@!\xd4"\x9b%\xd0S@r\xd9\xe3F\xcc\xceS@l\xdc\xefE \xdaS@\xf4\xac\x9c\xbf\xfe\xceS@`B;\xab\x93\xcfS@\xddV>_I\xcaS@)\xb9\x10\xe5\\\xd9S@]\xd8\xd9\x01\xed\xcdS@e\xe1E\xc7\x05\xb1S@\xa6\x08z\xd6\x87\xd3S@\xf2\xa1\xa7j*\xcbS@\xa1/\xb3{xtS@E\x16\xde=\xe7\xcbS@\x00n#\x11?\xb2S@\xe4\xdc\x97\x9a\xac\xd4S@\xe3\xbb\xba\xf3\xe8\xd4S@\x03t\xe9kv\xd1S@4N\xaa\xa8\xcd\xc9S@\xcfPP\x983\x9eS@\x94\xb6\xccI0\x9fS@\xaa+UQv\xcaS@\x18\x1b\xc05O\xcdS@x\xdc%\xeb\x99\x1aT@\xd1\xee\xbd\xc3\x8a\x1bT@\xd2\xd54\xfb\xc2\xa0S@%\xb2\xd4\x1e8\xd7S@\xda\x80oo\xc2\xa8S@\xaf\x10\'\xa7\xe0\xa7S@\x11\xe7\xab\x94d\xd1S@[\x05\xb7\xdeI\xd6S@\x8e\xb2\x99\xf4\xf8\xc0S@\x9e,\x8bh9\xe1S@l7\xbb\xe1\t\x15T@\xbd\x9d\xfa8\xb3\xa7S@\xc9\xdc\x06\xf4{\xc6S@\xcd\x97R\xaae\xd6S@p\xbe\x1c\x10c\xc6S@2\xae\x8c\xe0\xe6\xcaS@\x98\xd2\xcd\x9f;\xafS@\x01$QO\'\xd3S@JFL\xb0s\xd9S@\xc4\x91\x8f\xc1\x81\xb1S@\xb0\xe8I?\xa1\xc6S@g\xd1\x84XB\xebS@\x12C\xfb\x80\x8b\xcaS@\x17,\x9a\x85\xa6\xb5S@xi7\xfak\xd0S@[\xf7\x05\x94\xcc\x15T@\x82$\xc8x\xd9\xc4S@\x99\xffZ\xa6H\xc4S@WrEQ\xcf\xb7S@\x81m\xec\xf3\xe1\xe0S@,\xb7\x1a\xe7\x94\xc6S@2\xfbl\x84N\xb9S@j"\xa9]\x08\xd4S@j\xa7{\xf4\xac\xbaS@e\xe1E\xc7\x05\xb1S@q(\xe7\xa3\xc1\xcaS@sJ\x8a\x99\x1e\xd3S@\xd7"\xae\x07\xd5\xddS@\xb0\xd9\xaa\xe6\x93\xd1S@#\x0c(\xb7\xc5\xc5S@\x15\x92c)\xd0\xd5S@\xcb\xf5\x1d8\x1f\xbfS@\xe3\x8c\xea\x1f\xbe\xa7S@\x07\x00\xa81\xb1\xd6S@\x1c+\x96$Y\xe0S@\x18\x99\x96\x0e\x15\xdaS@\x1c\x809\xc5\xe6\xd5S@\xf4\x16P\x10B\xd5S@p\xc9\x89\x92\x05\xdfS@\x7f\xa9\x17\xaa\x04\xc2S@\xed^]\xa9\t\xdfS@\x08*\xf3\x98\x1b!T@\x8d<\x0f\xbf\x06\xd2S@\xd7\xd5\x93\xbc\xf2\xa7S@M[\x9cyk\xb9S@S\x10\x037\xfd\xd1S@i\xf8\x045\xfb\xddS@\xfftc\xd3\xe2\xcbS@\x0em\xf1\xbcw\xd6S@6\xef\xcdm\xa2\xd2S@\xdf\xd9\xfajL\xb7S@\xa05\x8d\xbe\x96\xc3S@M\x93\xee/"\xc1S@Ck\xdd}\x17\xb4S@\xc4\xb9\xeeB4\xd3S@l\x1f\x1a\xf9g\xd6S@~\x94\xfc^~\xc1S@\xce\x86J3\xb3\xb4S@\xba \xccB]\xc4S@<0S4M\xd6S@\x1c?\xd9\x83\xda\x18T@\xabi\xe8\x1cm\xe0S@\xff\xaa\x14\xbb \xcbS@\xcd\x8b\x99\xb8\x1c\xaeS@\xe4<\xc6\x82\xad\xd4S@w\x8a\xbe\x07>\xc1S@\xf3\x1f\xe6\x83\xed\xcbS@i\x8a\x9d,,\xcbS@H\xf5\xc2D\\ T@\x05 =\xea\xfc\xcdS@\x99\xcb\xa8)\x8e\xcbS@\xe7$\xeb\xf9w\xc1S@\x10&\xab\x88\xa9\xd2S@\xc5\x03\x03\x00e\xc2S@\xe9\\\x18\x90\x8c\xc1S@Vh\x17\x80\x8d\x1bT@F\xe3\xcbu\x94\xc8S@\xdc6\x83[\x13\xd1S@{{\xca"{\xd1S@\xaa\x01\x0b\xb0\x0f\xafS@a!\xee^\xae\xd3S@[O\xbe7\x1c\xd0S@{\xfeU#\xc1\xb8S@]\xeaQ\x19\xed\xcaS@\x8e\xc5\x9f\xfa\xb3\xcaS@\x98U\x8bEE\x1dT@\x0f\xda\xd9\xa4\xc8\xcfS@\xcb\xebD\xf9\\\xcaS@Z\xb7\xc9\x08\x86\xc5S@\x1de/f[\x1cT@}\xa7\xa2d\xd8\xd1S@f RN\xf6\xc9S@\xd2\xd1\xbe\x1e\xde\xc4S@\x05\xbaQ\x8c\xb6\xd0S@\x05\xddJ\xb1B\xceS@\xdd\xb0h+6\xd1S@\xe7\x15\x03$\xf1\xb3S@*\xa0\xd3\x824\xc5S@\xb5u`\x01\n\xceS@ z{6o\xcaS@\x1e$\x86 Z\xceS@\xdf\x12%c\xe6\xcbS@-\x7f\xf0\x1c\xa0\x1eT@I~\xd3c\xd2\xcaS@M\x07W\x83\x12\xd3S@\xc2\xd2\x80\xaf\x99\xcaS@\x83\xb0\x17\xf3M\xc0S@\x9b\xba\x95\xc7\x08\xc5S@\xf8-\x07\xfb\'\xd2S@j\xe8\x82\xf8A\xc8S@\xb0\xd6\xa4\xd5\x97\xc7S@E9~\xbb\x99\xc7S@\x8e\x81\x9a\x1a\x85\xc8S@\xa2A\xdf\x9c\xdb\xe0S@\xbb\x83\xca\x9f#!T@\xcd\xd5\r$\x01\xcfS@r\xfc3\xfc\x17\xc1S@2w\x03\'\x00\xd4S@\xeb^Q\xae-\xd1S@\x9f\xc5o\xc7\x1e\xc1S@!\xac\x10\x06\xf7\xcdS@\xe6X9\xbeU\xb9S@\xbf\xc3r \xce\xb7S@\xc6\x00\xbc\x95\x80\xc6S@\x12-\xe9\xcf\x05\xaaS@X\x10\n\x91\xbe\xa4S@(\xb5]\'\xf9\xcdS@"E\xb6\x02\xb2\x17T@Vt\x99\xd0\xfb\xb9S@|\x1ch\xee/\xbbS@b8\x8f\xe6\xb1\xd5S@7\xfb\xff\xa1\xba\xd2S@\x19\x0b\xed\x87\xbf\xb0S@Y\x01\xfc\xe9\xe2\xb9S@L\x91\x02O\xfc\xc0S@\\\xdc\x99\xdf\x83\x1eT@\xdf>\xc2\x0f\xf4\x1dT@\xb6\r\xa2C@\xcbS@\x1dr>\x14&\xcaS@\xe7\x03x\xa7|\x9fS@Vs?\x01\xda\xc6S@\xab\xf5\xc8\x1be\xe0S@I\xe3\xa5\xb2e\xb9S@\x82\xb6\xb9M_\xbaS@\xaa\xfbh\x8c\x8e\xb9S@\x19\xc0v\xa0\x7f\xb9S@ja\xa3\xf1 \xd4S@\x97+\x0f\xed\xe3\xbaS@\xfb\x1e\xb1\xf6(\xb7S@\x944\xa5K\xcd\xb8S@\xaf\xfe\xad\x89\xfe\xd3S@+\x91\x07\xc5\xd6\xd3S@u\xbc\xdd\xef\x9d\xdeS@\x10\xe3 \xdc\xc1\xd2S@2\xc0@\xf8J\xd5S@\xbaQ\x8d\xda3\xd5S@1_5}\xb9\xc6S@\xb5Y\x97\'\xff\xd1S@\x92\x90\xad\x85\xfb\xa8S@}Q\xeel/!T@yM\xd7\x1c\xe2\xd2S@\xe6$w\x90\x03\xdeS@\xc5\x95\xbb\xaf\xa5\x1fT@\x1df[\xaa\x0b!T@\x10;\x17j(!T@gK\xdc\xeaN\xd3S@gT\xb6\x90\xad\xc2S@A\\\xc2\x82_\xd6S@\x0f\x1e\x13\x02u\xd2S@j\xda*\xac3\xcfS@\x91\xb0\x9e7\xdd\xc4S@\xd5\xd3\xa6\xeaf\xb2S@h\xd9|\x10}\xb1S@\x05\t\xbeK\x9a\xb4S@qxZ\x9cL\xc5S@i\xf2\xf2\xd3c\xd7S@\xf9\xe9\xa3@D\xb2S@\xbd\xa2\xde\x8c"\xb1S@\x7f!$u\xc2\xb0S@\xe1\xcc\xa9\x12i\xb0S@*\\\x88\xfd\x82\xc8S@\xad\x80\x8a\\\x1d\xd6S@\xc9\xce\n=G\xd0S@\xe7\xab\xab}k\xcaS@\xdf\x0bac\r\xc2S@w\xb2!gh\x1cT@\x9a\xaff\x9fU\xabS@\xdc\\\xe2$\x94\xc1S@\xd6\xf6.\xea\xc3\xd2S@\xe2\xbf\x96vg\xdbS@Le\x11\x18\x05\xaaS@\x07\xa1\xebV\xe9\xcaS@\xfc8\xdca\x04\x1eT@`\x81\xbf,\x16\xcbS@]\xe7\x04&\xa6\xa7S@\xb3m\xee7\xb7\xa8S@\xa74\x83jG\xceS@^\x05\xda\x07\xc5\xa7S@\x8b\xa0\x15\xa6\n\xc1S@\xa4#\x8e1x\xd2S@6~\xe7/"\xc1S@\x7f\xafMI\xb5\xc3S@z\xba\xa5\xc0\x9c\xcaS@\xa8\x00\x88\xc8\x1b\xc1S@\xef\x14\x9a!e\xc2S@["FZ\x80\xd1S@[}\x99+>\xcbS@+\x7f\x1d\xab\xd0\xd2S@c\xa4\xcec\x7f\xc1S@\xdc\xcf\xd4\x93c\xc1S@Z\x87|\x1a|\xc1S@\x85\xcd\xc0/\xa1\xceS@\x12M\x0eR.\xc1S@u\xf8\xfe,\xda\xcdS@\xa8\xaf$i\x9e\xc7S@\x8aL\xff\xb9\'\xc5S@\xe70\xa5W\xe9\xcaS@\x82\xdd\xdc\xc1\xd1\xc7S@\x0c\xc3-\xca\xb5\xd3S@\xee\x87L\xb8\xb0\xceS@+\x89g4i\xd9S@\xcf\x1e\xd9\xd5\xdf\xcaS@\xe2\xc7\xb8\xb2\xaf\xceS@\xa7\xd6\x8dM\xf4\xcdS@\x16r\xba\x8dW\xcbS@)x\xf3\xcb\x03\x1bT@\x0cR\xdbUR\xcbS@\x0fd\xae\x91U\xc9S@\r\x95\xb7\xb3$\xd4S@\x0f\xe2\x8a8\x83\xcaS@F\xd3\xba\x9f\x8d\xcfS@\x98vP\x0c\xde\xcaS@<@\x1f\xe4@\xd7S@\x19\xae\xf5rF\xc9S@\xa1\xa69\xb6\x15\xccS@b\x02\xa9\xd1\xbd\xc9S@\x10r\x94+.\xcbS@\xe0\xd6\x11\x9f\x93\xafS@6\xcd|)+\xcbS@L\xbav\x00U\xd5S@\x9e\xa9\xbbb:\xd6S@\xddB\xcd\n\xed\xc0S@f\x88\xd6%\xc8\xccS@\xc3\xc5I\xc5E\xb6S@O(N\xddF\xd5S@\'\xb6\x94K\x01\xcfS@H\x8f\x1awL\x10T@~8\xa2\xbd\xfe\xa0S@8k\xc6\xa3)\xb0S@\xf6G0\xf1X\xc5S@\xeb\x8d\x01\x9cD\xcaS@&N \xf3\xf5\x04T@)\xd6\xfb\x02\x16\x1cT@\x02\xbd\xbc\xb6s\xd4S@\x14RH\xa2\xf0\xc5S@J\xb3\x99\xd8\xad\xd0S@/\x8b\xbdT( T@\xd6\xda\xf6\xdd\xf4\xc4S@\\\xb2\xa2\xe80\xd4S@\xa2y+9\x0b\xaaS@7[$\xb5?\xd6S@\xe3S8\'\x82\xd6S@\xe5\x04\xdeX\xdd\xa7S@\x8ekO"\xcb\xa7S@\xcfj\x8d\r\xf6\xd0S@6:\x88\x0c\x9d\xcaS@\x03\xc3\x0bQu\xc2S@>\xbaM\\\xf1\xe5S@\x01\xea\xb4\xb1\x0c\xc4S@\x91\xc1\xbc\xd8\xe5\xa4S@3O\xc5b\x19\xc1S@,y\xec\xd8i\xd3S@W\xef\xca\xacq\xc1S@\xbc\xd8\xab\xa0\xe5\xc3S@\x85!+[t\xd2S@\xae\x8e\xb7[\xd4\xd4S@\x9c\xf4\xd9\xf5\xc5\xd4S@"=I\x1f}\xc4S@\x85\xe4Q\xae\x15\xd3S@\xd6\x7f\xef0\x8f\xd4S@Ns7\xee\x1e\xc2S@\xc1G\x92q\x8d\xd1S@\x95\x14\xd4\xf8D\xd0S@\xde,yE\x98\xd1S@\x92\xca\x9a\xac\x99\xb9S@\xdf\xc0e\x88\xf8\xb5S@\x05\x92\xac\xe4\xfa\xc0S@P\xf5\x12I\t\xc5S@\x9e\xb42\x89\x89\xceS@s\x11I\x1bE\xceS@\xb9Da\x9e*\xd2S@\x902\x05\x80R\xceS@c\xbb\xda\x9ay\xd1S@\xc7\xfd\xdf\x17\x1f\xdaS@P_\xa3\x9a\x7f\xc5S@\x84O]\xac{\xcaS@4\xefT\x1c*\xd0S@\xdf\xcf\xee\x83j\xd9S@\x17$\xbbi\xf7\xcdS@&\x04\x0c\x83\xb5\xceS@L\xd6\xc1\xc6\xef\xcdS@$\xf1\xd6\xfd\x8c\xcaS@\xb5\x10\xe5\xd9\xb8\xcdS@\xbb\xe9{\x81\xd5\xd2S@\xfcH6\xf1\r\xc1S@\xcb\x9f|n\\\xc1S@\xb8\x0b\xde\xe9\xec\xcaS@\x9f\xf3\xf1m\xa9\xc3S@\xf5\xd5\xc9;p\xc1S@\x18B\x01\xb8\xe1\xe3S@\x85.[\xc7\x1e\xccS@\x99\xe1\x9d\xee\xb7\xd3S@7\xdcr\xc3(\xcbS@\x17\x08\xdc\xb58\xccS@\xebM\x06\x08\xf5\xc0S@\xe5\xe8\xa7=z\xc8S@\xf3\x03\xbea\xe2\xc3S@\xcb3\x910*\xc1S@2\xb7G\xbe\x17\xc9S@gt<2W\xc3S@\xd1\tT\xc1\n\xc9S@\xc0\x8bT\xa9@\xcbS@2\xda\xdd\'\x92\xd4S@I\xf2%\xff\x89\xcbS@\xc3&h\xae,\xcbS@\xa9|\x0e\x85a\xc3S@\x0cM\xc6\xc0\x0e\xd4S@\xfd\x8dS7) T@\xcf\xf591W\xd5S@2G\xdc\'+\xafS@\x17\xc0=\xcf-\xc5S@\xec\x95\x90\xba\xa2\xc0S@\xdc\x13~\xbf\xfb\xd1S@:\xcb\xc7\x1c`\xc7S@\xddp/W\x02\x1bT@\xed\xa8W\x95\x02\xc8S@\n\x99\x1c\xd5\x07\xdeS@\xdc\x16\xc6\xfe|\xcaS@\xe3\xca\xc0\xd8@\xc0S@2% \xd4\xd5\xd9S@\x96}h\x9f\xc6\xb8S@\xaf\xfb\xeb\xac\xfb\xceS@C\xd5.\x82\x9c\xceS@\x0e\x0bk\xaa\xf7\xd1S@k8 h\xe3\xc6S@\xb2\r\x9d=a\xb9S@*\x83\xebu\x83\xd2S@\xec3\xc9\xc2\x10\xc5S@\xa6\nP\xf6\x08\xe5S@BH\xa8\xbf\x81\xc0S@N6V\xb1\xd4\xb7S@I\xfc\xae;\xb7\xc6S@\x1a\x83p~\xe8\xc0S@{\t@+\xe8\xa3S@G\x00o\xe2\xb9\xd5S@\x8fD\xe7kQ\xcdS@N\x0b\xc6\xd77\xcaS@\xe2\x14\xdfS\x84\xa7S@\x99\x10\xa0\xe4\x89\xd9S@\xfa`\x93E\xce\xb2S@\x85\xff\x97\x81G!T@\x8eG\xa0k\x93\xcaS@E\x05\xd8\x9f\x80\xd6S@\xc5\x16\xd5\\(\xd2S@\x9f\x11\xfa\xf7M\xd3S@\xbf\x15\xe6 \xef\xd0S@\xa3\xdcOT\xac\xd1S@D\xf5\xa7T\xdb\xd3S@"NE\x99D\x1bT@O\xbc\x9d64\xa4S@\x99_M/*\x1dT@\xed\xb7\x7f\x8c\xd2\xd2S@|S\xfe\xf7S\xd0S@\x9a\xe16\xec\xf2\xd5S@;\x85r\x03\x83\x1cT@t\nNa\x84\xd0S@\x83\nBe8\xd2S@D\xd8\xdb\xd5G\xceS@\xf31\xdbX\x8a\xd2S@\x93K\xc4\xb6\x02\xcfS@\x9a\xdbKL\xc7\xcaS@9\xd6b\xc8\xb7\xceS@\xff+\x8e\x9c\x82\xd2S@\xe7\xc4r\xe4,\xceS@6\x8ay\xf1\x98\xc0S@\x99\xf9\xe4\x12^\xd7S@3\xb7\xbe\x88$\xc5S@\x15\xbf7o\xd6\xc3S@\xbc\xf63\xc4$\xc1S@\xba.\xe8\x93<]S@3\x9e\xa3\x8dp\xc1S@\xc8\xf3\xa9\x8d?\xc3S@em"\x0eH\xd7S@\xe0\xb82G\\\xb2S@<rD\xe4\x1e\xccS@T\xaf\xe7g\x0e\xc2S@5\xb4W8d\xb1S@\x0f\xd8\x1d\xa8(\xcbS@u\x1d1\xfa\xc9\xb4S@y|\x08\xf3\x1d\xd5S@\x9d\xec\x90\xcd5\xcbS@u\xf1Y8\x93\xd4S@\xdeC\x94\xb3P\xc4S@\x04\xbf \xcb\x19\xc9S@C>\xc2\xa5\xd3\xcbS@\xdb\x8f\xe3\x0e\xb7\xc7S@{\x86c0\xbd\xb9S@D\xe1\xf1!\xf1\xc4S@\x17\xf7\xff\xc3<\xb7S@\xd5\x98I4\xc1\xbaS@6g\x10\x9d\xd4\xc6S@\x1d\xf8\x03`\xb4\xc7S@\x02\x99\xfdYe\xc5S@\x8eK=\xf9C\xb6S@5\xfc\x9a\x14\xf3\xc5S@n6\xa8\xa5\xde\x1eT@\xac9\x0cF\xb0\xc4S@\x96\x89\x87L\x9d\xc7S@ \xe9\xf9\tJ\xc8S@\xf0\xb2;;\xa4\xc8S@8\xa4\xbb\x0b\xb0\xd3S@Kyl\x0b\x96\xafS@\xfei\xcb\xc0\x0e\xd4S@\xe1\xaf\x85K\xbe\x1cT@P\xea\xc0g\xc6\xc9S@\x12^x\x151\xb2S@\x84\x8e0\x1d.\xcbS@\xe7\xc5\x03\xb4\xff\x18T@\x7f\x1c\xef\xa3B\xcaS@Ik\x0b\xebI\xd5S@\xc9\xa3\xf9\x8fF\xccS@\xf6\xe2\xb3\x12\xea\xd1S@\x866\x85\xc9\xe8\xcaS@f=\x1f\'\x16\xc5S@\xc5\xfaF\xd9\xc0\xc2S@\xf3%+\x11\xfb\xc0S@\x1c\x9f\xcea\xdb\xc2S@\xcc\xce\x8f\x86\xcb_S@(\xb3\xf8\xc41\xd1S@J\xc2\xff2\x8e\xc0S@y\xb3\x07\xf4.\x1eT@\xbf\r\x13\xae\xc7\xd3S@0\xd3\x16\x008\xd6S@~\x00f7\xfb\xc2S@\xed`\x17\xdaa\x1fT@P\xaf\x1a/\x00\xb9S@\x85\xeb\x142\xca\xd6S@\xefK\xf4?\x1e\xc2S@3y\xc0\x86\x12\xd4S@\xdbz\xff\x89\xbb\xd5S@ \xdf\xf2\x02\x82\xd1S@_\xeb\xa13e\xd4S@\x91\x1dR\xca4\xd6S@>\xceO$\xd3\xd3S@/\xed\xbaq6\x1dT@\xc5\xfca\xf7i\xd2S@\xdb\x93|\xb4P\xd0S@^2\xdf\x99\x86\xd2S@U\x90\x9b\x83\xec\xd5S@\x91\xef#\xe6\x94\xd0S@\xa34\xcb>\xa5\xd1S@.\xf3\xc7z[\xceS@R\x9f\x06\xd3\x0b\xdaS@s\xaf5Z\xf7\xceS@bXP\xf7\x96\xd9S@}\xe8\xe8\xeb\xc9\xc3S@\x80 \xb1\xee\x90\xcfS@\xb0\x04\xc9\x1cI\xd0S@)5\x85n\xba\xcdS@\xf0\xa4\x19u\xe2\xd2S@-9Vq]\xd7S@\xc2!\x0c\xd9\x02\xd7S@\xf5n\t\x041\xcbS@Fzjy\x07\xccS@.\x98Q\x92.\xccS@\xf0\x90\xb7\x01b\xcaS@\x90u\x9eu\xf0\x18T@\xec\xc7c\xf2h\xcbS@Z\x8c"\xf8t\xd4S@\xa9p\x9d\x03@\xd4S@\x1a\x08\xf61\xd2\xcaS@\xb0\x9f\xdb\x03}\xc8S@:j\xf7\xdev\xcaS@g=\x8f\xaf\x91\xd1S@U\xc4\nZe\xc5S@\xdfO\xbf\xd7\xf7\xc4S@\xe2\xc1V\xbc\xba\xc6S@s~\r\x0f@\xaaS@!\xc7B!\xc8\xc2S@\xfe\x8e<\t\x01\xc1S@fEij\x1e\xc5S@\xf8\xa9\xae\xd3\x83\xabS@b\xf73\x81!\xc2S@\xe5\xf5\x86\x99\xbd\xc2S@\x90\xf0L\xc8|\xc4S@y\x16\x96\x16\xdb\xc3S@\x8dt\xc0@\x10\xa4S@:hX3D\xc3S@V\xcdu\xc7\xef\xc2S@cqwG\x84\xb9S@\x1d\xd5nV\x11\xbaS@\x91\xa7Df\t\xb5S@\x81V\x17\xfe;\xc3S@\xea\x85\xc5\xbfB\xd4S@\xd0\xba\xcaG~\xc4S@'
p22
tp23
btp24
a(g3
(g4
(I0
tp25
g6
tp26
Rp27
(I1
(I707
tp28
g13
I00
S'\xc1?\x06\xfbU-)@\xb4\xcaF\xa2\xb4\x9a(@\xcf\x9aE`_\xfe(@\xe2\x1fZ/h\xaf&@\xceM&\x14I\xfa(@\\s}\x05\xc1\x0b\xdd\xbf\n\x07\x17\x1b\x9d\x7f(@\x0c\xe0\x18\xe2a\r)@(\xcf\xfe\xdb\xfe-&@O\x1e\xf4\t\x9dW)@\xc2-~atP&@5W\x03\xe8\xfd\x0f+@VY\xab\xf6g\xc0(@\xa5t\xc4\x1c\x12\xfa&@\x07W\x9105p(@\xec\x01Z\xd4\xa3\xc4(@5\xd2\x9a\x98\x07\xf4%@\xdc\xab\xa0\xe5\x02$)@\x97I\xef\xc9"\xff*@\xaa-\xbf<l*&@\xc3O\x0fq\x03P&@\xf3\xe6\xbb\xcbS\x1c*@mr\x15\xbf\xa9\xf7(@\x01\x98\xef\xcbg,)@\x9c;\xec\xba\xbfR(@\x13\xc1\xdba\x04*)@\xe2\xef\x83\xbe\x0f\xa8&@l\xdc\x95\xaa\'\xc8%@\xd2\xa2\x9b!GF(@{\xe2\xd0/\x8e4&@v(\xa6\xedPy)@\x87\xe6b\xba\x04B(@\x87\x8b\xbc\xab\xc4.)@~q\xe6\xd8\x8c*&@.\xd9\xc1a\x17\xfe(@\xc8{\x00\x8b\x19\xfa%@5c`\xef\x1bm&@\xb7G\xc3\xc7\xeeo\'@T\x0c\xf1c\xbd\xcb(@c}\xf1\x8f\xdc\xe1(@B[\x82.\x11v)@\x19\xa7\xd1Gt*)@\xda\xf6c\xec\xae\xf7(@\x81$\x80\x8a3a%@Rq\x1b\x0f(\xa8(@\x91\xb7\x18\xb9\xd9C)@\x81D\xdeU\x91#(@=\x82S\x8f\xc6\x99(@\x0cu\xd3z\xa3\x13+@\xda-\x02"\xf9r(@S\x821\xc1+\xea%@l\xea\x17$\x96\x9b(@\x8d\x05(\x94\xd5\x15&@%\xc7\x87\x86I\xec%@\x90\xb0\xb9\x91\xac\xf5%@v|\xe0=7a)@E\x8bf\'H8)@\xf0\x18g~\x878\x12\xc0\xb3\xd0\x94\xe6\'\xeb%@/q\x01\x1e\x17")@d\xc6\xa3\xbd\xb11&@\x9f\x03\x0eX\xa5\xfa(@\xd3O\'\xa4.y(@\x8c`\xb2\xe6b,)@R\x07<$\x92\xe3(@\xd6\x1a\xd9\xfef\xca(@\x82\xb1\xd2\xb9 \xc8(@\xcb\xf3x\xea?\x10&@X\x04=$\xac@)@\xe3@!w?K%@\x0fX`\xe6\xf3_&@HY\x1c9\r\x12(@&T>L\x81\xa3(@\xde\xc0\x99\xafM\\&@\xfb\xb0\x86\xeb\xa1\x1c&@\x90\xd1\xc6\xdf\xa5,&@k\xa4\xb6\xa8\x04\x87(@\x0fiG\xad\xe5\xf6&@\x8dV)Z\xfb\xea(@\xc5\x0b\xa2Z p(@\x11\x11\xa1\xccR\xf5%@\x8d\x90%\x84y\xf2(@\xde\x9b\xec\xb5\xd6t%@\x1ej\x18\x15C\x04)@y\x9e\x14\xff~\xe2\'@4\xa3\xbf\x02\x80\\)@\xff\x94\xb5d\xe2z(@s,-\x17W\xa5)@\xbf\xe6Z\xe5\t\x16+@\xa8\xedQ4\xd3\x90&@I\x91I\x89Q\xbb(@\xbf\xe6Z\xe5\t\x16+@N\x00~l\xd6\x9b(@N\x00~l\xd6\x9b(@\xb5\xb1)7\x80\x12)@\xcbb\x19\xa5\xbf6)@\xe2l\xc0o\x9b\x02)@^Sw\xff-\xa8&@\xf8jo`q&)@\x1eC\x06\xd7F\xf3\xe9\xbf\x07W\x9105p(@\x90\x8788\xf7\xda%@F{p\xcc\xafJ&@\xd5L\r/\xbb\xb4(@\x10\xc6\x1b\xa0\x01\x9c%@\x85d\x19!\xb5\x9d(@\xd94\xa5m\xa5m)@\x16\x1e\xd1\x8e9\x85%@?\xfe\xab\n\x04\x98&@\xe3e\x10\x85\x98\xe3\'@\xfd\xb6\xf4\x8c\xef\xa2&@%\x06[)oJ)@\x9a\r#o\xfcF)@\xcd\x1bL\\\xa3\x1f(@\xb4\xe8\x8e\xc0T\xfe(@\xb0\x02\x80v\xb5,)@\xb0\x02\x80v\xb5,)@.6\x8c\x19J))@A\xdc\xc3\xd1x\xff%@\xfeK9\xb1\xf0\xaf&@\xe4\x9b\xa775\xb8(@Lg\xc9\x9d\xaa\xa4&@\x9b\x96\xe0\xe5\xf7\xc9(@W\x17f3D\xd4%@\xe7j*\xa8:\x11(@\xf1\xa1\xe9\xcf\x17\xb4(@#K\x9a3\xbd\x96(@\xbe\xa8\xc4\xcb+\xec\'@W\xc1\xae\xd8q\xae(@\x13\xc3\x8d\xbfp\x0b)@\x97I\xef\xc9"\xff*@`\xb6\xec\x05\xd2\x8e(@\xee\x80o\xf5\xeaA)@d\x89\x9bO\xa7s)@\xe8\x04S\xd2\r1(@d\xe9>\x01\x06\x02&@\xed\xdc\t\xc8\xc8)(@\xcb\xa15\xf2\xb6\x0b\x14\xc0i]q\x814\xd4(@\xe6\x9d\xee\xafn7(@`W\xa9\xe7W\x92\'@\xf6\xfe\xfb\x15p;(@U\x85\x87\x0e\xca\xb5&@\xb4V\xc9X\x9eE)@\xa8\xe8&\x10\xc5\xe3(@\xbc\x03\xc9\x07\xf7z\'@\xf2r\x99EPM\'@@\xb1cm\x12*\'@\xe8\xad\xb6\x1e\x87\x14&@\x0f\xc7\xb5\xb1\xc6k\'@|x\xf7\x1a&!&@\xe9\x9b\\C\xc4I&@3M;\xa5\xb0p(@\rFq\xd1\x13\x0b)@\xee\xf2\x84\xb1\x853)@\x8cwN?\xc4Y(@\xca\x1f`O\x83\xfb(@\xbbbQ\x9d\xed\xe5\x11\xc0T\x86\xb1\xef\x11l(@\x9bD\xc0\x11\xc4f&@;\x10\x8e:\xb4\xfc(@\xff\xe3"\x8f\xee\x01)@\xa7;V\xed\xa1\t)@_\xc8\xbf;_\xf7\'@\x85\x8e\x15\x88\x1b\x10)@M\xb2\xeb\x05\x8d()@\xa5JAZ0\xd7\'@\xb1\xa5\xe5\xc7\xc9\x1d\x02\xc0\x88\xac8\xfe\xe2\x90\'@\xd0\xff\xde6H\x94\'@q\xb9\xa3\x8cCy(@\xe6\xa1\x94J!\xc3(@\x04\x0e^Y\'\xec%@\xef\xfec\nB\xaa(@\xeb$\xf9x\xc1\x85(@\x14ZG\xc5I\xe3(@\xb8.\\\xa5\xef\xfa%@\xc43\xd3\x08\xc7\x13)@\xf9\xcc\xd1\xbf\xd4\xfe%@\xf8\xf1I\xfb p\'@NH\xf5\xa2\xc2\xc1(@\xb4\xa6\xa8R\x1e\x1c\x03\xc0\xa3\xf7\x86\xb6\x98\x9a(@0\x16/\xea L%@\x98\xa4\xea\'\xebd&@&\x07N\x8fyt\'@\xc5\x8e8\xc2C\xd3(@\x05I\xf3\xec\x0e2)@:\'\n\xe8n1&@|\x92;\xc4\xdf-&@\x01\x06\xff\x8e]x)@c\x9a.\xab=\xc2(@\xbb.\xb9\xf5\xe0_\xf3\xbfX\xa5\xd6\t%(\xfa\xbf\x02\n\x1f\xacT\xa8&@=\x1e\xb1\x1a\xe8\x1f&@\rrR|\x1b\xcb%@O\x8b!\xbf\x1f\xe2%@V\x8coA\xc2\x9e(@\x80}\x19\xb4gN&@0\xbf CTy(@\x022\xf6\x1dm\xb4%@!\xb4\xd0\xcc\xba\xbd\xec\xbf\'_\x03c\xfa\xdb%@\xfd\x19V0o\x17)@>\xc9\x86\x10\x13A(@\xc6\xb9L\xb2\xeb\x96(@\xcb:\xf2\x1f\x1e\x87(@O\xe8\x10\xf6\x85\xda\'@4P\xe2\xcdxU)@b\xe8\x89\x98X\r&@U{\'\x88\xe6P(@s,-\x17W\xa5)@\x00\xbf\x8e\x7fN\xed\xe6?\xf7\xe9t\xcc\x01\x00(@\xa4\x00\x02\xbe\xa4\xa3(@\x9dh\xd5\x84\xdbh(@\xc5G\xc4\x1f\x0bN\xeb?\xf5j\xd5\xbd\x99~)@\xe3\xe6\r\xf2\xf5$(@_\x8c\xb6\xff\xb0r(@\xa9\xd8\x9a\x1e\xd7\xd7%@\x13X\xd9%f\x80(@tlK\x0f\x0ew\'@\xc92\nS\x89]&@\xf1\xe9:\xb1QR\'@\xf9\xcc\xd1\xbf\xd4\xfe%@<\x8d\x19\xa2+0(@\xe5\xf1\xeeE\xa7c)@\xce\xc1\x88.\xae\xa9&@d\xbf\xdbj\x8e\xfa(@+;-\x8a\xb7\x01(@f\xad\xf2\x9b\xa3\xaf(@\x16\xb0q\xb7\xe7\xf9)@\x1e\x9a\x1c3g\xdb%@\x81\x1c\x07\xde\x9fk(@k\x9dx\x8c\xfc\xe4%@J\xe6\x8e\x82\x96\xeb%@\x98\xec\x9aT\xa5\x8e(@\\L\xda\x90a\xb2(@\xc3\xea\x9b\x13\xd2(&@h\xe6\x05\xd5d\xec\'@\xa81f\x84N\x07&@8\'\x8eKGU\xf6\xbf\x8cAw\xfa\xc2E)@[\xa6\xbfB\xeb\xf5%@\xfede5\xfe\x90\'@\xa1\xce\x183\xef<)@\x95\xac\xf7W\xf6%&@\x1a\xbc\x86\xc4\xb9\xff*@\xef&\x93>\x8e\t(@\xb1\xa7}\xbe\x96\xfa(@\x12\xde\xd9\xa0\x91)(@\xfe\x85\xc7\xbf\xc5\x10(@{\xb36\xf8\xdf\xac(@0!\xea\xe3P*%@\xef\x98\xa1\x1a\xb2\xcb(@\xd7J?\xc1n\xf7\'@R\xc1S\xe5*\xbb(@\xe8t\x7f\xc2l\xf2(@\xdd\x969\x17d#(@\xf5\x12We\xaaK&@VVX\tHo\xed\xbfu\xfe1&\x83\xd1%@G}\xdd\xf6T\xfb(@\xfc\xb9h\xc0\xab\xb0%@\xcdB\xcc\xb0\xbbd&@\x90J\x85t3*)@\xe8\x06$n\x8e\x9a(@\x96\x05\xed\xb2;\xc2(@\xb3\xf4\x13GPm\xf8\xbf\xae\x81?\x17n\xcc(@A\x82&\x1a\xa8\x9e(@\xc0Y\xce\xd7\xef,)@\x05E\xa0\x18Y\xa7(@c\xbb8r\xe5\xfe(@.\x02\x00\xcd\xedD)@\xbc\xaat\x01;@\xdd\xbfe\xb4+>\x17))@\x8a\xfdWv\xb1\xe9(@\xfb\x9b\xd53\x83\xd2(@\xfdhd\x9fI\xd6\'@\xd0\xff\xde6H\x94\'@\xbeNg\xb5\xf5x(@\x15\xc7\xc2\xf4\xf2k\'@\x04\xaaR\x03\xd6k(@\x16-|\x08\xf1n(@J\xf1\x94*Gm\xee\xbf\x15\xb6\xacS\x96\xa4(@\xf4\xe5R\x8d\xec1(@\x95\x84\x92\x0clX)@\x1f\xfe4\x81*\'\xeb\xbfh2\xe0h_I(@\x1c\xf8\':\xdc\x17(@\xd6\xc5x\xec\xadQ)@\x1e\xa6\r\xad\xff\xa5(@gT\xe2\x80\x1eA)@}\xcaPM\xa4\x90(@0!\xea\xe3P*%@\xe6\x863\x8c\xf6\xcd\'@bJh\xca\x17i)@"\xc1\xf2+rz)@\x8f|Q8\xad+)@\x03JG\xef\x94\xc2(@5,Q\xee\xde#\xe6\xbfJ\x04\xe7\xd4\x01\x86(@_\xbbc\xa9/G&@\x8c\x90t\x84\x07S(@]\x96\x1a\x1c\xd8&)@%\xdf\xc0\xb7\x98\xc8\'@%\x06[)oJ)@\xbb0\xdb\x98`\x0b)@\x89\xb0\xb8\xbb\xa14)@9\xd7\xb5\x83\xb7\xfe(@I\xbc\x93\xfb\x00\x10)@R\x04\x0c\xd8\x19\xd6%@H\xaa\x0c\xa9\xb7\xd4\xf6\xbf\x82b\x9c_S\xaa(@\x1d\xc9\x14u\x01\xa4(@\x0bLo\xc8B]&@\xb2\xfd\x03Y\xecv&@iH_\xe9\xffS)@bJh\xca\x17i)@\x9b6\x7f]!x\'@\xa5R\x0c\xc9\x12\x89(@\x91\xb3\x11a\x1d\x16)@t\xa4\x8e\x18\xe9\xb9%@#_\xbbr\xb0 &@g\x0b\xfc\xda\xa0\xe9(@_\x10k\xf0\xb3\xed\xe1\xbf\xce(:\x89\x80o\'@\xef\xfb\xe8\xd6\xbd\x16\'@\xbe\t\x87\xc9\xb2\x0b&@\xcd)\xdf\x91f\x18)@\xcc\x92\xdc\xc7\x00|%@\xca\x96\x98\x86\x10\xc4\'@\xf8\xfb\xcf;\x96D)@5,Q\xee\xde#\xe6\xbf3\x8dit\xb8n\xf5\xbf\xdc\x8cm"\xbc\x85(@\xb3\xb7\xbb\x150\x18(@\xf5wy\xfdw6&@\xd4r4\x8b\r\xfa(@p\xc2<\xaf\x99\xe3%@\xcd\xaf\xdf`\xd7\x92\'@V\xc7\x9b\xb2\xa4L\'@x\x1a\xd8\xff\xf5\x98\'@\x1e\xb9\x02\xbb\x02w\'@+\xact\xda;\x0b)@\x17m\x05z_V\'@Z\x05\xdct\x8bD(@\x8b\x14\x99hCk\'@\xe8#Z\xe8(\xfd(@\xe8#Z\xe8(\xfd(@\t\tAa#*&@\x90\xab\r\x1eA\x88(@\xf4\xc9\xc5\x00j\x88(@)\xa8\xcdl6\x8f\'@\x18\x89\xfe\xcd\x1c\x94(@ZF\xb4\xd9\xa8D)@jM\xe5\xd0#\xab\x08\xc0=\x14\xd3aj\xf2\xf5\xbf\xae\xcc\x04OS\x05)@\x10\x18\xe4#\x95\'&@\x00\xe4O\xac\x17\xa4\xf0\xbf\x8a\xe5\xa9(\x1aZ\xf6\xbf;_\xf9G$\xd6\xf6\xbf\x16>\x83\xa5Io(@\xfc\xc6sy\xab8)@2U\xd8\x9f\xb7\xf7\'@(\x18\x0fq\xeb\xd8(@\r\x9e\x8d}\xd9\xb0&@t\x9dL\t>T)@\xc1\xba\\\xf6\x07\xd7%@\xdaq\x8a\xba\xc3\xfb%@b\xd0\xe8\xb4\xf4\'%@\x94\x14\xb6\x8a\xbaw(@]X\xd7\xdb74&@\xe4\xaf\x0f\xa7\xf9L%@QN\xe2\xaf\x12s%@\xa5\xf6\xa1fM{%@\x8ak\xc1j\x01\x83%@\xe0o\x89\x86\xf2\x1f)@\x1ej\xc4O\x9f\x8c\'@\x1e\xb83\x1by\xf1(@\xe1\x88`\x9do1(@\xf5\xd2\xa7\x93\xb2\xee\'@}J\n,|\x08\xeb\xbf?g`]G\xd2%@\x18\xb8\xd3q\xffD)@\x90\xaa\xbdD\xf1E(@{B\x11\x86*\xf9%@1-\x10\x03\xc6\xbc%@.\xf0F\xb5$+(@\xfex}\x8a\xe2W\xf5\xbf\x04l~\x85\xca\xab(@\xc6\x11\xa8o\x15\x0c&@\x1e\x0fo\xbe\xa6\xcc%@\xbe\x97\xa3\xa9y?)@4\x18\x12\x91\xd8\xdc%@\xf2N\xb1\xd4\xc1\xa4(@v\xb02h\xce/(@\xd7o\xd5\x9af\xaf(@\xfe\x85\xc7\xbf\xc5\x10(@\x19l\xc9:+Y(@\x06\xd2&\xb1\xaeO)@\xcb\x1b|\x96`\xff(@\xed_y\xe7G^(@\x0c)\xfa\xd36\xf9*@\xecR\xda\xf9\xf2G&@pq\xce8j\xba(@\x14\x18\xd3\\\x97\xc7(@`b\xc8\xdb@1)@L\xb5\xb7hp\xf7(@\xc9L\xea\xfeK\x05)@\x82\xdf\x98\xfa\xb5\x16)@\x89C\x15\x12\xe52)@n\xdaF\xaf"%(@\x0c/\xda\xec\nl(@\xbf\x88\x16\x15**)@M(\xd3}\x13\x93\'@\xc4[\xcaF\xc0\xcc(@ale\x8f\xdc\x0c&@\xd3 8s\x85\x88(@\x98\xb4\x8b\tG\xb1(@\xa0:\xad\x13\xb2\xcd(@\xf5\x07\xfa8i\x7f(@EY\xa1j\x9b\xd7\xf1\xbfz\xd6\xb40\x81\x86(@\r\x9c\xf9j\x86\x02)@E\xa7\xa5(pP&@Z\xc2w\x05\xfdx)@{\x1c2b]?(@:\x8a{*uU)@]X\xd7\xdb74&@P\x93\xd6\xad\x0b.)@\x18\x88i4\xd4\xfa(@eL\xcd\x06\x7f\x15)@2gl\xb1\xa0\xc4(@\x10\x10\x83[Q\xd8\'@%\xcd\xd8\xb0?\xfb(@\xcdS?\x97\xb5U&@\xa9\x1d\xaa\x05Y\x1f(@\xa9aG\x02;F)@\xb8\x99[\xf7\x1c\x1e)@-\xf5\xa3$=\x0c(@\xf4\xb3t\x1d,\xb2(@d\x00b\xc5>\xdb(@\xd5\xcaV\x15\xf6S\xfe\xbf\x9c\x01\xc5\xa3\x1c=&@7\x83\x846 ((@\xb9\xc4\xe0\x9c.\x7f(@\xfb\xea\nno\xe0(@\xc78\x9c\x96\xcb\xd1\x02\xc0\x91\xefL\xeb\x0eX\xea\xbf\xf0\xbf\xa8\r+-(@\x91s\x0f\xbbh\x95(@\xb7\xfd\xa7c\x89\xef(@`\xb5]7\x82\xd6\xef\xbfv{\x7f\xaa\x8f\xcb\'@eU~\xf7@\xd4(@\xea\xcf\xfa\x1cy\xbe%@\xca\x08:\xd2\x7f@(@\xf8"<\x15D\x1e(@\x15\xa5\xae\x8c\xc9\xf6%@\x87zq\xa3\x9d\xde%@b2h\x8f\x9d\xd4(@I\xc8\xc7\x99\xa9\xf2*@\x12\xed\xf9\x9fD\x01)@\t\xec\x9d_\x8f-\x02@p\xed\xe9\xba/\xff(@\x1e\xcc\xe5\xc3\x03 &@\x02+\xa7\xc6\xcaS)@z\xefC\x0c\xe7\xb4(@e\xdcs\x9b06)@\x8e\x02a\r\xea")@\x17\xee\xbc\xb7\xdf\xc2(@\x93\x9cT&a,(@\xeb\\}\xed\x8f\x1d(@bD\xf7\xe1\xfb\x1c)@\xa1e\x90K\x9ez(@\xa5\x1eK\xbe\x05\x1d(@\xe1\xdd\xd4\x13\x9f;)@\x90S\x04Q\x97\xf9(@\x17\xbfO\x82h\xf2(@\x1c\xa2\xd6\xb1k\x9f(@,\xf1$\x9eS\xa3\'@\x05\xa5\n.\x05q(@lT\x02\x0b\x0b\x1e)@ k\x0eU\xd5E)@\x12\xa3\x9cf\x08:)@\\/\x84\xab\xfe>)@\xf2e\xe1\xf9d\xfb(@\xa7\xb4\x0c\xe3\xc1,)@F\x82\x1b\xbdDb(@\xbf\x1fT-\x1b\x19&@\xa6\xd1\xf9\x96\xdeZ)@\xfd\x8c\x1b\xcc\xb03(@7\x9d\x0c\xe9\xe4^(@\x1b\x90\x05\x17\xad\x0e&@\x8c\xc1\x90\xf6\x08\xe4(@\x9f\xe0)\xd3-\xb1(@\xc2\x03Z\x81H\xce(@\xf9\xfb\x7f\x82\xd8[(@\xa3\xc43,&\xcf(@\xecR\xda\xf9\xf2G&@%\x90\xd4\xe4\xbd\xa6(@\x14\xfc\xa0D\xaa\xc7(@\x85\xda\x12C\xc3W)@"\xe9\x18\xa6\x1cH)@\xb7\xd1\xeeQQ\xbb(@\xc9\xa5\x94e[\xdf\r@EI\x89Q|\xfa(@S\n\xb7\xd9\xe4H&@\xa7=\xa8\xafM\x13)@\xc1\xf0\xf4\x921\xd8(@\xaa8\xae\xb7\xc7\xc6(@\xd8#\n\x89S\')@\x7f\x9fR\xec\xfc\t(@\x19\xeb\x17\xeb\x0c\xb0(@\xc3\xe3\xc3\xba\xf4\x1b)@\xbe"\x9d\xedd\xfe\'@\x18\x9f\x0b\xc5\x89*)@ \x85\x06\xd2\xa0\xc6(@\x80\xc7\x93\xb3fb&@\xdf5\xcf\xe1\x04\xa1(@\xbd\xdc\x80\x0e\xbe\xd1(@\xd8\xec\x1f\xba\xdc\x82*@\xf6\t\xd07\x9f_&@3\x7f\r\xe3u\xa1\xef\xbf\xaa\xd8\xc1{\xc7X&@7$9d\xbd\xd9\'@\xb7\xf6\xea\xc5\xdd\xcb\'@\xce\\{U\x1f=)@\xb1\xfd\xda\xa3\xaeB)@6\xc0L!{-)@p\xc5\xfd\xf5\xeb\xad\xf1\xbf~8\x15\xd0\x07\xf7(@\x10\xd4\x0b\xc4<-&@i\x16\xdc@\xba>(@\x05\xf0@,\xfb&)@\xfc.\xecK\x8b\x02&@\x07#-\x85|l\'@KC\x8a\x8e\xf1\xdd(@\xd1\xa7\xd7g\x1e\xf3(@.\x19i\xe0\xe5\x98(@\xd6\xb2\r\xc7P\x1f)@\xd4\xa5\xac{\xa3\x94\'@{$\xa5\xb5\x83\xfa(@N\x91\xd0\x01\xfe6(@\xc9\xed\xf1\xd3_]\x02@M\rvtGT)@q\\\xdb\xc4\x8d\xa8(@\xc1D{\x08\xf4\x93(@\xd0 \xdb(sH)@\x0b\xb8\xf0\x00\xbd\x1e&@\xe0,\xc9\xd4\x88\x00(@x\xa7\x03\xc0\xe9\xc6(@\x19I\xe1\x86\x8f\x91(@2=\xb4% \xf8%@\x98^\xf9i7#&@\x93\xa9`6\xe8R%@\xf4\xa7\xf0&\xec\x0e\xf7\xbf\xdd\x12\xc2`\x82\xf3*@\x0f)x\xb9\x86\x06(@\x86%M\xec]\x14)@g3g\xb9a\xce(@\xedD\x18\xe2\x89\xd0(@\x8cF\'\x0bl\xe4(@\xe9\xf8\xfb\xcd\x88;(@\x1cLgL\x89\x9a\xdc\xbfI\xee\xfb\xc18\x14&@\xa4YP\x8d\xf2\xba\xed\xbf{\x8b\x1f\xa2\xf8\xc1(@\x05\xf0\x8b\xa9\x87\xf2(@U\x99\x88g\x96\x88\'@\x93\xa4aeV9\xeb\xbf\xc8\xd5\xe8i\xd2\xcf(@\xac5Z\xaa\x9c\x02)@\xe1\xa7\xf0Q\xc3;)@\x99\x8d\xf2I\xcf\xfa(@\xb1\x8e\x02-\xa9\xe5(@\x8en!\x94\xee\x98(@\x07\xcf\xc7\xec\x8d\xc6(@Q\xe9)\xd0\x94\x17)@Q\x9eAAy\xe3(@\xb34\xe7\xf8\x188)@Fb\xa3\xd7\xb8(&@\xfeH:\x0c\xcd*(@=\x7f\x8e|\xaf\n(@i\xae\xb6F\xc0\xae(@]W@\xf9U\x17\x13\xc0*8\xb9h\x108)@T\x1d\nf\xc6\xfc\'@\xc0S\xd4\xc7&8&@\xc7\x06\xccC\x94S%@S\xbd\x86\xc21\xfa(@\xb1\x87\x92K\x9e;)@1W{*"\xeb%@@\xb4r4;\x16)@)\xbf\xbbXQ\\%@\xd2f\x9dz\x81W&@\xf0\xff;\x95\x8f\xc7(@\xd5\xb73\x14\x9aa&@\r\x96du\x91\x1e)@\x84GU\xc68&)@q\xf0|u4\xe1(@{f\xa4\xbb\xc41)@\xebjj?\n\xbc\'@5\xb8Z\xa6\xc2S)@\x02\xdb\x84bH+(@ZN\x9d\x06\xbeQ\'@\xc5\xd6&\xb2\x1a\xf9(@\x8f\xdb\x83\xb6\xac\xfb(@\xb27\x06zAY)@5<\x1eqK\r(@\xee\xeeA\xa9\xc0v)@\xdc\xc5!\xe6\xe4\xf3\xf4\xbf\x8e$gzRs)@\x82\xbc\xe0\xdeR )@\xbe\x9am\x89v\x0e)@8\x19E\x18\x1b\x00)@\x8d\x823#)J&@:\x9e\x9a\xa0U0(@\x02?VbX\\&@\xf5Q\xba\xc1\xd8i\xec\xbfTD\x17\xb5\x94\x18)@\xbfK\xc4l\xda\xe3%@k\xe8\xcd\xc4q\xd2(@\x98\xa6\xca\x15\x08\xf6\xf1\xbf\x9b\xae\xa0\xf1W\')@\xfda\xf6\x12\xc2i&@9N\xe5+{\xd9(@\xf3\xc6\x83p+}(@\x9d\x9fP\x11\x16U)@\x9c\x1f{\x86\n<(@T\x0e5#\xab\x93(@]k\x11\xee\x97!)@\x94\x19\xa8\xa7\t\xa3(@Y\x14\xef\xc6\x02\xd4\x13\xc0\xb6S\x06v\xb7\xf4(@\xcb\xc9\x1c\x0b\xab\x11)@.$\xe63@ \xf5\xbf\x85\xf3u\x90\xfb\x0c(@y\x9f\x87`L\xaf\'@t\xe9t\xe7&\xeb\'@\xc6\xc6w|\xbc\x13\xf8\xbf\x94\x14sL|\xbe\'@\x89m\xfb\xaf!,&@O<\x97\x0e\x01\xb5(@\xdfv\xb7`\xcc_&@k"\x9e&\xa0\x04(@\xdd\\t\xcd-\xf3(@:\xc4\xe4`M&(@\xba\x96\x1f\x80\xa6\xb0\'@P@\xbc\xbb\r:(@T\xa8\xdb,\xf4\x99\xed\xbfC$\xebb\n~(@\x07\x86c\x04\xad\xf2(@\xda\xd0\x1b\xe0\xb6k(@\xdcseX]\x87\'@\xefG\x9b\x05R\xd8(@\xa8jq:\x8c~(@\xf4MDr:9)@\xc3A\x11\xa3\xa5\x1d&@\x92yE 2\xe9(@\x1bC\xce\xbf\xc3,&@\xe9\x12_x\x0b#(@\x18*\x8aO\xc5\x86(@\xe5\t\xfeI\xb0K(@\x8e\xd2\xf4\xfbs\xcb(@\x96L^\xb2\x8f\xb1(@.s\xc5P\x1f6&@0\x83Z(\xac2&@3\xa21w\x07\x16)@\xb5\x07\x194m\xd3(@\xaa0\x8071\xc7(@ o\r\xb1\x8f*)@\xd9?\xb8M\x9c\xc8\xf1\xbf\x94\xd4\xd5\xf4\xae\xcc(@\x90\xff\xba5\r^&@\xb1XoS\x12K&@BA$|\xf1\xa8(@\xe7A\r\xb7I&)@C\xc1\xf5\xb6\x07\x89(@B\x86h\x91\x9fx&@\x0c\x07{l\xf8V)@\x91p;n,V)@\x07\x8b\x83\xac\xb5\xea(@\x92D\xb5\x1fc\xc8%@\xcd\x957x\x9b\x1f)@yR\xfc\xa8nL)@\x00?l\xc4\xfe9(@\x0f\xf6\xfb\xa2,N\t\xc0\xb2\x03\xf3\x0e\xe6\xb4(@\x00z(\x1c\xb5\x94(@\xe1.+G+$(@z\xc4\xbf\xffg\x0e(@\xfe\xbf\x17\x8d.\x1b&@\xb2%\xc8\x94y\xfb\'@DY\xfe\x05\xf4\xce\'@\xf0\xa9\xc5?\xcc\xa1\'@T\xab\xf8\x1a\xb7\xbe\'@\xb6^d&\x9ew%@},\xbb64\xb1)@1G\xd6\x93D\xe9\'@\xa5/*}U\xd4\'@'
p29
tp30
bg3
(g4
(I0
tp31
g6
tp32
Rp33
(I1
(I707
tp34
g13
I00
S'\x87z\x00S;\xc9S@4\xdc\x1b\xe6\x13\xccS@\xe3\x18>4E\xcbS@\x8d\xeb\xa3\x98G\xcfS@?D\x95(a\xcbS@(\xcc\xdc\xef\x1f\x0eT@\xebh\x15&e\xc7S@\xc9"b\xc8R\xd4S@\xb4\x10\xe1\x12P\xe0S@O>\xa5\xb9\xcb\xc5S@W\x9b\xf7\xd8p\xd6S@\xeb\xb8\xe3\xe3\x1e\xccS@\x7fs\xa4\xd2\r\xccS@L\xe3N%\xb3\xcfS@\xea/sq\xe0\xcaS@+\x8bL\xc6Q\xccS@\x98\x01)B\x82\xa8S@H\xe3/\xb1]\xc7S@$\x88\xe2\x06\x16\xccS@\x8c\x0f;\xe80\xdfS@\x88O|b\xbd\xd3S@\x8e\xb6\xd6J6\xccS@\xa29\x05\xf8.\xd4S@}\xc1\xab*f\xcbS@7\x19\xdcD\xdd\xceS@+n\xd1D|\xcbS@\xc3\xfaF\xe2\x98\xd0S@\x17o\x06\x7fZ\xe0S@\xd3"\x91\xd3\xd0\xceS@\xef\xa2\xb3-E\xd7S@M>`G\xac\xcaS@\x07\xc6\xac\xb4\x91\xcfS@}\xc2(;\xc0\xc9S@>\xea\x84`\xb6\xdeS@\xb7b\xdbGB\xd4S@\rK=\xb5\x88\xd8S@\x08\xf1\xc5\xb6#\xd1S@\xa4\n\xdd\xee\x80\xd3S@\xed7:\x9e\x99\xc7S@=,\xf1\xff\xf7\xcdS@\xaf\x02\xb0%\xd6\xc4S@9\x9d \xf9\x1a\xc2S@j@,\xb1\xd9\xd5S@\xee\xd7\xbd\x87\xe5\xb4S@\xebQ,\xac\x1e\xcfS@\xcb\xf8\xd7%1\xd2S@\x1d\xddI F\xd8S@\xc5%\x8d\xda\x05\xd6S@\x08\xa0&\xf5\xe7\xcbS@\x08!-d\xfe\xb7S@D\x19\x8a\xb7)\xdaS@\xc1\xe71`\xbe\xcbS@\xf2Me\x1b\x8b\xd6S@\x91\xf7\xe10Y\xdaS@\x90t\x1a\xc7g\xb1S@\xda\x94\xf0fw\xd3S@{\x04\x81\x80\xe2\xc2S@\xdam\xbf\x07\x15_S@\x91w\xa6\x04u\xe1S@(\xafN\x95\xf9\xc2S@\xeaw`v_\xe0S@\xeda.\x1f\xb9\xd1S@\xea\x05\xdb\xbc\x17\xc1S@\xd1 \xc2\x99n\xc1S@\x1a\xffa)s\xcaS@\xe2;\xe0\x15\x8d\xd3S@c\xca\xfe\xd2]\xd3S@\xae\xa0\xaf\x7fO\xe0S@\x0e)\xa1\xf3h\xceS@\xb2\xb0\xeb\x12a\xb2S@\xb7K\'{\x02\xe0S@\xaal\x02^\xe2\xc3S@\n\x96V\xc3\xde\xb5S@\xc4\xecM\xed*\xd4S@\xb5U\xdb:(\xe0S@\x0e\x8a\x05\x0c=\x9fS@\nZ\x86\xf8\x0c\xb6S@\xf9\xdfHo\xa8\xd1S@7S6\x8bx\xd2S@\xf2\xc1\xb0\xbb\xe5\xcbS@\x00\xe2o>,\xa8S@\xd3k\xb2\xa5\x06\xd1S@sp\xef\x8c\xda\xe2S@\xcb\xf7\xcbf\x93\xc9S@\x18{F0\x80\xc9S@\x8f\xd9\x03J^\xd3S@G\x82~\xb7\xf2\xcaS@\xd8&\xb9\xf4\xe1\xc6S@\xdf\x11\xf2\xe3&\xc9S@\xea7:\x84\xd2\xceS@\x1b\xf0\xe2\xf8\x91\xd2S@\xdf\x11\xf2\xe3&\xc9S@\xc1\xf6\xd8\x8az\xd6S@\xc1\xf6\xd8\x8az\xd6S@\xfc{k\x9f\xae\xc8S@\xb6c\xa3*\xdd\xc7S@~\x8f\xfd\xcf\xf3\xc8S@70\xf9\xf3(\xcfS@\x9a\x97\x19\xdf\xf2\xc8S@q\xf4\x8b\x9ar\x0eT@\xea/sq\xe0\xcaS@SR\xe7&\xe8\xa9S@u\xb0\x90=9\xd3S@\xed\r.9L\xcbS@"\xf3T/`\xe2S@\x9f\xcc\x9d\x0ev\xd1S@\x00\x91\x1db?\xc6S@\x00\x9c\x17J\x83\xb1S@^\xc6\xd9X\xd3\xceS@\x12\xf7\x93g\x87\xc9S@\xf0\xd9\x1fc\x11\xcfS@\xe1\x08\t#b\xd2S@\x92mZ\x84\xdf\xc1S@\xcc1\xcd\xe3\'\xc6S@`\xbe.\x9a\x9d\xc2S@Yocg\xa7\xc1S@Yocg\xa7\xc1S@\xc8\x90O\xd2\x81\xc1S@\xeaY\xbf\x96\xaa\xe0S@Z\x1b\xb1\x8fH\xcfS@\xce*Q\xd5\xa3\xc1S@J\xf2\xc2\xde\x08\xdeS@\x10Gk\xbf+\xc1S@Eu\x17Q\r\xa9S@u\xf1\xd2\xf1\xe7\xc3S@\x00Z\xeaX\xf1\xd5S@\xa8\x14e\x99\x8a\xcaS@\x9c\xcc\x16\xb7\'\xc2S@\xed<=\x06\xd3\xd5S@}$\x9deC\xd4S@$\x88\xe2\x06\x16\xccS@\x05\x96\x90:\xfc\xd5S@\xb7\x9f\xf4|\x98\xb9S@\xb4\x8b.\x83G\xd2S@,\x8d\xc4\x95\x8d\xcaS@\xce\xd9\x80\xa8}\xdfS@\xd5\xe71\x8e\xe4\xd7S@\xc9\x965l_cS@\xb9d\x02\x04[\xd4S@\xc8P\xc9\xf7\x0b\xcbS@X\xb8\x11\xf7\x0b\xd6S@\x07\x1b]>`\xd6S@\x8b^\xa1\x849\xdcS@\xee\x1d\x97\x8f0\xd2S@\xf7\xca\xfe\xd4e\xceS@\x07&\xb5\xf4\xdb\xb9S@\x03z(M\x9a\xbaS@\x87\x86\x99yo\xbaS@\xd0\xe9\x9f\\G\xe0S@\xd48\xe0`\xf9\xb8S@,Uc\x12\x06\xdeS@\x8d{\x13\x144\xd3S@\x1c\x16\xfd\t\xdc\xcaS@K\xc1\xf1\x10s\xc8S@\xb7-0\xb5\xe5\xc7S@\xc9\xe1\x8c\x1f\\\xcbS@\xf3\xd8\x89\xc8\xbb\xd2S@&q<\xb5\x9fbS@{s\x0c[\x1d\xcbS@=e\xc9\xe9 \xd5S@\x12,\x0c\xd6\xf7\xc8S@\xb0$\xf3)\xf6\xc8S@\xee]\x10\xe5\xf6\xc8S@\x8cD\xc8\x02\x7f\xd6S@\xa5h\x18\xc1\xc4\xc8S@\x1a\x0c\xc2;\xe3\xc8S@{3\xb6\x96I\xafS@\x0ex\x15\xe9t\xf8S@\r\x89)\x0f\x90\xb9S@><\x17)\xa8\xd3S@\xc28\xca\xe37\xd0S@\xe9\xad\x83\xa2\xe8\xceS@\x81\x9b\x15\x86+\xdaS@)uB\xf8\x1c\xcfS@\xf5n\xe4\xd6\xba\xcfS@\xfa\xca-\xa6y\xcaS@m^P\xdci\xd9S@\xe3\x91\xb5\xbb5\xceS@\xfe\x83/\xca\x1e\xb1S@\xf0\xb8c\x03\x83\xd3S@\xc9\x1d%\xc6P\xcbS@D\xb1\x1a\x06b\x82S@A\xdeGF\t\xccS@?\x08\xb5\xaak\xb2S@\x1d\xc3\xe0\xbd\xb4\xd4S@\xe6\xf6_\xad\xed\xd4S@\r1\xc7\xc5\xa8\xd1S@\xb13\xbe\x02\r\xcaS@W\xd2\x02AJ\x9eS@L\x03\xea\xceK\x9fS@7\xae\x93"\xb5\xcaS@ZbP\xf9o\xcdS@?\x10\xf0\x01\xc9\x0cT@\xc5\xce2qq\rT@4\x15{\x9a\xef\xa0S@\x91\x0eW\xf6K\xd7S@\xaa\xde\x83<\xdb\xa8S@v\xb6\x14\xc2\t\xa8S@6k\xa6\xb6\x85\xd1S@\xae\x1cQud\xd6S@\x19\xd1\x81y\x14\xc1S@by\x8d\xa45\xe1S@\xc8 .\x87]\x07T@\xeeR\xc1\xac\xdd\xa7S@\xd7Y\xb0\xe5\xba\xc6S@:\xa2\x02\xad~\xd6S@\x08\xabzy\x9b\xc6S@\xfbQ\x82^\x02\xcbS@\x82yE+o\xafS@\x8by\xcf\xe0D\xd3S@\x93d1Q\x80\xd9S@\xd0J\x84\xcd\xa7\xb1S@\xd8&\xb9\xf4\xe1\xc6S@E\xa1*u\xaf\xddS@_\xc7\xb2\xe0\xa0\xcaS@>u\x15\x84\xdb\xb5S@\xcb\x1b5\xc6o\xd0S@\x0fW\x7f\xc6\x12\x0cT@\\\xda\xe63\x1e\xc5S@\xe0\x9a\xe7i\x8a\xc4S@\xf1i\xf8\xe2\x04\xb8S@\xc9\t\x0e\xf2\xf6\xe0S@\xb0\x85w}\xc8\xc6S@\x9a\xfd|\x8av\xb9S@9\x9f6\xa3)\xd4S@T\x1e\xe9\xd0\xd7\xbaS@\xfe\x83/\xca\x1e\xb1S@\xc6!\xe98\xe6\xcaS@\xec\'M\x86O\xd3S@\xe6\xa7\xb43\xf2\xddS@_?e\x07\xdb\xd1S@\x14\xdaM\x80\xe3\xc5S@&\xb7\xccw\xdf\xd5S@\xefwj8\xd3\xd3S@;\x93\xb3\xe9\xe2\xa7S@\xa2<dF\xd9\xd6S@;\x8cf\xedx\xe0S@\xffO\xe9\x167\xdaS@\x0b}\xd8\x1d\x00\xd6S@\xe0\x18\x13-s\xd5S@\xb3\xe7\xb4\xb2\x05\xdfS@\x9c\xbc\xc3<*\xc2S@\xd85$\x0e"\xdfS@\xc5\xec)\x15 \x13T@\x1e4\x83N=\xd2S@\xd9q\xdb5$\xa8S@8\x12\x15\xd5\x9c\xb9S@fA,\xe8G\xd2S@\xdc\xd4\x1b\xca\x10\xdeS@\x9bU\xe6\xc9\x12\xccS@%\xde\xd4\xac\x97\xd6S@\xaa\n\x06\xde\xc8\xd2S@\xc2\xf1\x04!\x88\xb7S@\x7fp\xe6\x9d\xe1\xc3S@\x1d\xf2\xe8\x9bT\xc1S@Ih\xb8C\x11\xb4S@j\xf7^Ni\xd3S@\x8d\x81\xe2a\x85\xd6S@\xcc\x91\xc5I\xad\xc1S@\x16\xe4\xf9R\xfa\xb4S@\xb7\xfdji\x96\xc4S@\x8bY\x07\x0fj\xd6S@\xb6k\x8e\xeb5\x0bT@\x8d\xd1\xca\xd8{\xe0S@*\xff\xc53j\xcbS@f\t\xd1\xd5L\xaeS@h\xf5!\x9b\xb8\xd4S@\xdb\x19\x04\xd8\x8b\xc1S@\x8d\x7f8\xe9\x19\xccS@\xcc\x0c\xc2\xbeU\xcbS@?\\a\x94J\x12T@^Q\x9a\x8c#\xceS@Uv\x8a\x9b\xbc\xcbS@\x0bm\xb5\xe8\xa9\xc1S@a\xba\xa0<\xbc\xd2S@\x7fr\x86v\xaf\xc2S@G1\x9b+\xe0\xc1S@1\x8d\xb5\x93/\x0eT@\xa3p\xd9\xde\xc6\xc8S@Hq\xf3\xa8N\xd1S@\x03 *\xf4\xb1\xd1S@\x08\xa3\xf6\xa6V\xafS@><\x17)\xa8\xd3S@\'\xe1\'\t/\xd0S@\xe2SJ\x7f\xf5\xb8S@\xacT\xca\xdc\x1a\xcbS@\xbf\x06\'\xdb\xd4\xcaS@\xf5\x15\xaa\xee\x9d\x0fT@&\x0c\xbdb\xd5\xcfS@\xb5c\x062\x91\xcaS@\x86\x1d\xd4\xbd\xcc\xc5S@\x15\x1a\xb1\xd7\xb9\x0eT@W[\x1cL\xf9\xd1S@)\xce\xbe\xbc$\xcaS@\xdb \x17\xb7\x1d\xc5S@\xdf\xa1R\xed\xd1\xd0S@a\xce@:\x80\xceS@\xf0I\xc5\xfdi\xd1S@Ih\xb8C\x11\xb4S@2\x05o\xccl\xc5S@]\\\xee\xbeD\xceS@\x1e\xa2^\x0b\xc5\xcaS@\x1b<\x97\x01\x8f\xceS@\xed?\xa4\x90\x03\xccS@[\x8b;\x9c \x11T@\xf3\xc0JK\xfc\xcaS@Wj\xcdk/\xd3S@\xa0\x16\x83\xf7\xbd\xcaS@cg\xa4v\x95\xc0S@\xdbiQB0\xc5S@\xe1\x08\t#b\xd2S@\x08\xe8P\xf1{\xc8S@\xa6\xc2\xd3\xc0\xeb\xc7S@\x8d\xe5{\x81\xf5\xc7S@\'\xbfM\n\xcf\xc8S@\x1eO\xf2\xec\xf5\xe0S@C\x11\x04z\'\x13T@\xcd\xbdrV#\xcfS@=L\xab58\xc1S@8\x05\x9f\xbf \xd4S@wf\xd0\xa5Z\xd1S@&\xf3\xde\'o\xc1S@]\\\xee\xbeD\xceS@u \x00\xac|\xb9S@%\xaf\xab\xbb\xf7\xb7S@\xf2\xd8\\q\xc9\xc6S@K\x1e{$+\xaaS@$\xe7\x19\xd2\xe2\xa4S@\xee\x00&\r"\xceS@\xeab.\xd3I\nT@\x8c\xdd\xeb\xb5\x10\xbaS@\x86m\xad\x00B\xbbS@7\x1b \x13\xc5\xd5S@\x86F `\xed\xd2S@\x15w\xd0~\xdd\xb0S@\x8c\x9dW\xed\xeb\xb9S@K-J\x7f.\xc1S@[\x8b;\x9c \x11T@\xe4\x04\xb0\xe0\t\x10T@u\xa9\xf4.`\xcbS@\x8e\x1a\xb4\x1dK\xcaS@R`Q-\x89\x9fS@B\x81\xb2\xaf\x17\xc7S@;Z\xc1\xcai\xe0S@\xd1y:\x8a\x8e\xb9S@\x83p\x90\xab\x98\xbaS@\xf3O\x82\xa3\xa8\xb9S@XA\xa9\xf3\xa7\xb9S@KA,\x12H\xd4S@\xd9\xd7\xc0\xec\x04\xbbS@\xaf\xe7(\xb1P\xb7S@\xf1\xa7\xfd\xce\xfb\xb8S@\xe9\x0f1\xde0\xd4S@\xe9\x0f1\xde0\xd4S@\x87\x12\xff@\xb7\xdeS@\x04z:\x8e\xf6\xd2S@\x1ab\xa27_\xd5S@\rY\xa8\x8fN\xd5S@\xa3\x9c!\x03\xda\xc6S@\xf0dd\x06M\xd2S@\x7f\x89a\x99x\xafS@\xaa\x81g\x1a7\x13T@,\xcf\xb8\xb9>\xd3S@\x91\xe3 B\x1b\xdeS@\xfd\x9b\xb2\xcc\xe7\x11T@\xe9\xa5\x90\x08!\x13T@\xeayJ6$\x13T@1\x8dP\x07c\xd3S@}\x91g\xea\x01\xc3S@\x1a\x05\x07`\x88\xd6S@p\xe9\xfbZ\xb9\xd2S@v\xecs\xae?\xcfS@U\xf99\x95$\xc5S@\xfe@\x91_m\xb2S@\xcb\xce\xe7\xe2\x92\xb1S@\xc9:\xe3\xaf\xe7\xb4S@X\x93Y\xd0\x8c\xc5S@\x02{\x86\x08Z\xd7S@\xeb\xb0\x9d\xe2\x80\xb2S@\xd4\xe8i&]\xb1S@\xec\x1e\xf9\xc1\xe3\xb0S@\xf8n\xcf\xd9\x9e\xb0S@\xaf)`\x19\xbf\xc8S@\xf1\xee\x90\xbd+\xd6S@hy\xa1n\x89\xd0S@\xdf<K\xdd\x92\xcaS@r$\xf9\t6\xc2S@?K=\xe9\xc4\x0eT@}\\4\n\x86\xabS@\xec\'\xa1\xe0\xe7\xc1S@\xf4\x80\xc5e\xd2\xd2S@\xca1\xd8\xd2z\xdbS@\xfd\xcd\x15,)\xaaS@_\xc6\xb9\xe8\x1e\xcbS@y\x14\x84\x9b\x1a\x10T@I\xc0\xb9`(\xcbS@\xe1\x96\x89p\xe7\xa7S@\xd4\x14\xdb2\xd9\xa8S@\xb8\xe3\x07\x0bv\xceS@\xe0M\xad\xc6\xe5\xa7S@\xba)\xca\x8a9\xc1S@\x1fg\x1b\xfd\x8e\xd2S@\x1d\xa2;\x9e[\xc1S@\x7fp\xe6\x9d\xe1\xc3S@\xdb\xf5\xa1\x8d\xc8\xcaS@\xa5\x9f\x84\x9fb\xc1S@m1*\xc5\xad\xc2S@c\xce\xab\xc5\x92\xd1S@\xae\xe3\xd5\xc2M\xcbS@H\xe0\x13\x9a\xe2\xd2S@\x91g\x88\xf5\xab\xc1S@a\x93\x15\x91\x95\xc1S@\xb2<2x\xb6\xc1S@v\ns]\xe0\xceS@\x14hkwK\xc1S@\xc4\x1ei\x17\x15\xceS@\xba+\xe7\xdc\xed\xc7S@\t\x8d\x04.F\xc5S@\xfc\x82\x1c2\x16\xcbS@\xbc\xb2\x9ck\x0c\xc8S@\x1a*\x85\x1d\xb0\xd3S@\x90\xf2b\xa1\xe4\xceS@\x98\xdf\xc9\x9c~\xd9S@\x03\x9e\x89\x8f\xfb\xcaS@?Q-\xe5\xe3\xceS@\xb8\xed\xb6\'#\xceS@i\x8c5\x9e\x91\xcbS@\x8a\xf5g\xdd<\rT@u\xb0t~a\xcbS@\xa4\xaf\xa2\xc0\x9c\xc9S@\xfb\'\xf8\xa7>\xd4S@\xc1\x94\x1a\'\xca\xcaS@u\xf4C\xdb\xaa\xcfS@\xa5h\xd4\xc6\x16\xcbS@\x02{\x86\x08Z\xd7S@\x00X\xa5$|\xc9S@mP\r\x0bR\xccS@\xfb!j\x96\xe9\xc9S@Y\xee\xd4Ia\xcbS@\xaf\r{\x1f\xba\xafS@+\xa0\x1b\x8eb\xcbS@\x99]oAv\xd5S@\xfd@Agb\xd6S@\x050\xab\xb2$\xc1S@M\xf8>v\xf5\xccS@.\xa5\xb7\x7f\x83\xb6S@\x02\xc5\x19\xd8w\xd5S@\x8c\x1c\xb4\xb0)\xcfS@Z\xc0\xc0\xac\x0b\xffS@\xae\xa3\x17\x0c-\xa1S@\xb2\x8b\xed\x1cJ\xb0S@\x18\x93\x8f\xbb\x8a\xc5S@\x110\xd2Zr\xcaS@\x9e\xcb\xb9S\xf9\xf4S@\xa9bj\xb8r\x0eT@\x95}\r\x87\x89\xd4S@\xca\xf9\x939+\xc6S@9v\xb5A\xef\xd0S@\xf5\x9f7\xeal\x12T@\xa9\xfe\x92\x01.\xc5S@\xee\x0cvxJ\xd4S@\x92_8\\#\xaaS@\x152\xb7W[\xd6S@\xfa\xec;\xd3\xb1\xd6S@\xe1\x92\xb1\xfd\x0f\xa8S@\xc5\xe3\xb5x\xf2\xa7S@\x8bJy\xd0\r\xd1S@\xf0pcz\xd7\xcaS@f\xd7\xcf,\xba\xc2S@\xa5\xfe\x0f\xe2\\\xe9S@\x96\xdf^\x045\xc4S@h\xd6/\xf8\x14\xa5S@\xbbq\n\x99]\xc1S@a\x93k#\x98\xd3S@=J\r\xc9\xa9\xc1S@\x02\x02$\xe0)\xc4S@\x18)t\xdc\xa0\xd2S@\x8c\xc4`p\xf4\xd4S@\x9f\x80\xe6f\xed\xd4S@\xd6|_\x1b\xb1\xc4S@\xd3-\x95\xdd$\xd3S@\xe2u\xcf]\xb6\xd4S@<"/\x80{\xc2S@\t\xf0c\xed\xc8\xd1S@\x1e\xecM\xf9\x8a\xd0S@S\xf5\xd0\xb7\xc3\xd1S@\x12\xda\xecf\xd0\xb9S@Z\x89\x95\xf97\xb6S@\x08\x01\x19\xdf6\xc1S@?\xfc\xcd~?\xc5S@k\xb3\xf7\x0c\xaf\xceS@F\xab >\x81\xceS@\xb4"\xe7\x0fn\xd2S@\xeaFFJ\x87\xceS@V\xc89w\x93\xd1S@\xb4\xac\xebR\x1c\xdaS@\xdc\xbc5\xc1\xbd\xc5S@\x16\xb8\xe2\xdc\xa2\xcaS@\x92\xe89OI\xd0S@D\xb4\xb6\xccx\xd9S@\x0b)\x96F\x0f\xceS@\x8c\x81\xe3\xb9\xda\xceS@\x12m\xed!!\xceS@(\x92Q\x1e\xc4\xcaS@\xe8zI\x8b\xc8\xcdS@H\xe0\x13\x9a\xe2\xd2S@:\xee\x07\xd7-\xc1S@mv\xe6\xd2\x9e\xc1S@\xbe\xea\xf9\x91&\xcbS@\xfb\xa0\xc2\xa9\xfc\xc3S@\x1b!X\x8d\xad\xc1S@\xc6\r\xe7\xa3\xc1\xc5S@R\xe8\x99xN\xccS@m1zI\xca\xd3S@\xf8\x17\xd2\x85i\xcbS@\x10Z\xf2io\xccS@\xd1\xbf\xde\xba/\xc1S@L\xdc0r\xcb\xc8S@\xdc\xa2Mm\x15\xc4S@\x06|\xde\xdab\xc1S@\x15#]\xe9H\xc9S@\x97\xfc\xbd\xba\x92\xc3S@\xf4\xda\x033O\xc9S@\xcc\x9e\x0c\x9fU\xcbS@\x1dJ{d\xad\xd4S@\xc3,\xb1\x8d\xac\xcbS@\xa7\x11\xdcHh\xcbS@\'=,3\xa2\xc3S@W\xed\n\x83)\xd4S@\x1f5\x94\x11p\x12T@\x0c\xb7\xf4\xb1u\xd5S@\xbe\x9e"\xceL\xafS@$\xbb\x94L\\\xc5S@K\xb8/\xf1\xc8\xc0S@\x862\xc2\xc8@\xd2S@ {\xe6\x8c\xb4\xc7S@r\x89\xda\xa98\rT@\x0e\xbd\xf0!V\xc8S@\x1ay(`%\xdeS@\x03G\xb1\x03\xb6\xcaS@*X6\xa8k\xc0S@\xf3\xa5\x7f\x02\xf4\xd9S@\x8d\r\x14\x08\x01\xb9S@\xd24\x8a)%\xcfS@\r\x02\xc09\xdc\xceS@4\x14\xf1\xf4\x12\xd2S@[Y\xc5\xf9\x1d\xc7S@\xb0_\x94\xc5\x91\xb9S@\x1dh\xfa\xbd\xc6\xd2S@)\xc60\x8cA\xc5S@\xfdf\xf3>\xf0\xe8S@\x03Sh\xb7\xcc\xc0S@\xe8EdE\x03\xb8S@\xa8+\xc2\xdb\xe4\xc6S@\xc8\xb2\x13K\x13\xc1S@\x141|@\xff\xa3S@\xf5h\xd8\xda\xdc\xd5S@b\xd5\x16\xc6r\xcdS@X\x12im}\xcaS@\\\xa3\x9d\xcf\xb6\xa7S@\xa1\xd0\x1a]\x8b\xd9S@\xcfy3h\xeb\xb2S@\x18\nAO]\x13T@\xeaQ\xba\xf7\xdf\xcaS@\x9aJ\x1dc\xa6\xd6S@\xbb\xfd\xabCh\xd2S@\xebE\x94Hz\xd3S@\x91&A\xab\n\xd1S@\xda\x80]w\xd8\xd1S@\xfb\x7f\x95\xa0\xf4\xd3S@.\x88x~\xf6\rT@\t\xc6[6\\\xa4S@\xc8\xca\xa1\xd5\x90\x0fT@\x81\x93w\x81\xf9\xd2S@\x8c\x7f\xc7\xf9\x95\xd0S@\xab\xbb\xb6\n\xe5\xd5S@L\x1fG-\xd4\x0eT@k\xe7\x03\xa6\xc8\xd0S@\xc0\x1d\xe7\xb5`\xd2S@=\xba\xc0\xbb\x86\xceS@\xb5\xd7\x99\x04\xc0\xd2S@c\x06\xe2$\'\xcfS@\x8bL\x95{\x1a\xcbS@\xf3p\xea#\t\xcfS@\\\xa0P\x10\xc4\xd2S@=\x92/$a\xceS@\xc3y>\xd8\xc3\xc0S@\xc4o\xe7oy\xd7S@f-Z\n>\xc5S@\xdaNo\x06\x13\xc4S@\xdcyE\xd1r\xc1S@\x00\xbbL8\x81jS@\x07-rS\xb4\xc1S@0\x04\x15/v\xc3S@\x17\x9f\xc7\x81i\xd7S@\xb0:\xe2\xa8\x89\xb2S@\xd1H\x131U\xccS@\x12(\xc4rS\xc2S@\xf67\xe3\xdbv\xb1S@\x9f\x11_\xc7j\xcbS@\xb2\xb1"\xd5\xec\xb4S@\x87;0\xee*\xd5S@5\x18\xeb9i\xcbS@\xcc\x10\x03\xb7\xa4\xd4S@N\xb4\xeaa\x9a\xc4S@\x0e\x93\xb3\xd4R\xc9S@\xe8\x7f\xdbV\x00\xccS@\xef\xc6 \x9e\xf5\xc7S@):\xa6\xe1\xf1\xb9S@X\xf8\x16\x806\xc5S@\x11{\xad\xfb}\xb7S@\xe4\x00\xecX\xfb\xbaS@M\xfeF\xca\xfd\xc6S@\xbfB\x80\x18\x07\xc8S@N\x96\xcd\x89\xac\xc5S@\x93Aw\xa8o\xb6S@\x87\xabq\x0f5\xc6S@\xf587\xf2\xe9\x10T@\x0c\xcf=t\xe9\xc4S@\xf2\xa7@\x06\xee\xc7S@\x17\xa3\x02P\x93\xc8S@\xea#\xe5\xa5\xe7\xc8S@\x98V\'X\xe2\xd3S@\xc4\xa7\xf4\xd9\xcf\xafS@\xf4\xe7\x14\x86.\xd4S@4\xae\x9a,\x12\x0fT@\x9b\xe3\xf6Q\xe9\xc9S@\xc0\x8b\xcaYZ\xb2S@\xc9\x15F\xdbe\xcbS@g\x17{\xf4G\x0bT@\xd2\xd0,\xb6\x83\xcaS@\x19\x89\xaf\xf8v\xd5S@\xfb\xabO\x8c_\xccS@\x0bt\x9a\x13\x05\xd2S@l_\xde];\xcbS@m9\xa3\xe6F\xc5S@\x9f>gI\xe3\xc2S@\xd7\x93\x11\xc55\xc1S@\xc7\xf1\x01^\x14\xc3S@\x83\xb5)\xddSoS@\x8e\xba\xaf\x08\\\xd1S@\xb8\xd1\xd5m\xc2\xc0S@\xd4pFJ\x1c\x10T@t\xd5\xf5\xce\xe6\xd3S@?\xce#\xa1R\xd6S@\xc4\'\x02a*\xc3S@\x81O\xea\x8ei\x11T@;[\xfb\xcf\x1c\xb9S@5\xbcoV\xe7\xd6S@7\xb0\n\xe4n\xc2S@1\x9b\x13M#\xd4S@\x134\xbe2\xe0\xd5S@\x91D"?\xc1\xd1S@]\xf3\x88\x96y\xd4S@G`\xa4\xf0T\xd6S@U\xcd\xbd$\xe5\xd3S@\xedY\x05v\x8d\x0fT@\xe8{\x9b\xff\x83\xd2S@0h\xb3-\xa3\xd0S@\xf9\xb5\xf17\x99\xd2S@E\x81\xa0I\xc0\xd5S@tb\xbc\x7f\xab\xd0S@Uv\xd40\xb5\xd1S@\xbd,L\x86\x8f\xceS@\xbc? \xeb2\xdaS@#\xdc\xaf\xac(\xcfS@\xee\x19\xf9d\xb1\xd9S@>_\xee(\n\xc4S@\x8d\'\xc1\xe8\xd5\xcfS@\x7fu\x17\x17v\xd0S@\x16@>\x16\xf4\xcdS@\xf6$\xd1\xe3\xf3\xd2S@ \xa3\x9bQ\x84\xd7S@\xa2\xab~\xd0\x15\xd7S@\xac;\x04\x0f\x80\xcbS@U\x94"\x8f\x14\xccS@\xe6NW\xe2g\xccS@\xb3I}\xc5j\xcaS@gZ\x8c\x05 \x0bT@\xa8\xc9\xc5w\x87\xcbS@5\x99\t\xb8\xa2\xd4S@\xb6\xdcT\x9bf\xd4S@s\xe9iK\xe3\xcaS@ \x8c\xb7\xf0\xdd\xc8S@\xb6\xc9\x9c\x0b\xad\xcaS@\x13\x8eS\xa7\xc2\xd1S@\x89}\xab\xfa\x9f\xc5S@\x97"\x19XP\xc5S@\xf0\x1b\xfeP\xf2\xc6S@$/[\xd0f\xaaS@\x81\xa1\x89\xcc\x01\xc3S@`\x17\xfb\x01C\xc1S@\xc4\x90w\xcaT\xc5S@3?\xce\x9f\xf3\xb8S@\xd7V\x9b\x8fa\xc2S@\x085\xc7\n\xfb\xc2S@\x12~-,\xaa\xc4S@\x9c\xcc\xe4a\xff\xc3S@\x93\n\xdfYX\xa4S@\xf8\n\x03\xd6s\xc3S@)\x16\xbap\xee\xc2S@]\x86d{\xcb\xb9S@-\xfc\xb6\x963\xbaS@\xd2G\xce\xe3@\xb5S@\x8a\x1f\xd0\'\x92\xc3S@\x9c\x8a\xc9\xeby\xd4S@~\xa5z\xf7\x9d\xc4S@'
p35
tp36
btp37
a.
