# Supplementary material for: Sea ice drift data for Fram Strait derived from a feature-tracking algorithm applied on Sentinel-1 SAR imagery
Source: Data Brief. 2018 Apr 19;18:1410–5. doi: 10.1016/j.dib.2018.04.034 (PMC5999601; doi:10.1016/j.dib.2018.04.034)
Supplement: Supplementary file 2 — Supplementary material [file mmc2.zip › fs_s1a_data/HH_filter200vec/FramStrait_HH_20141020T085911_20141021T080142.dat]

(lp0
S'S1A_EW_GRDM_1SDH_20141020T085911_20141020T090011_002911_0034C8_DFF1.zip'
p1
aS'S1A_EW_GRDM_1SDH_20141021T080142_20141021T080242_002925_003512_6581.zip'
p2
a(cnumpy.core.multiarray
_reconstruct
p3
(cnumpy
ndarray
p4
(I0
tp5
S'b'
p6
tp7
Rp8
(I1
(I392
tp9
cnumpy
dtype
p10
(S'f8'
p11
I0
I1
tp12
Rp13
(I3
S'<'
p14
NNNI-1
I-1
I0
tp15
bI00
S'\xbdv\t\x01\xde\x173\xc0\xa9\x853\x9c\xb5\xce2\xc0(\xb3\xe4n1\xde3\xc0\xe8\x0f\xce\xec\xd4\x0b3\xc0\'c\x98a\x86\xc10\xc0\x9e\x1c\xdb\x03\xfd\xeb2\xc0Q\xc1\xcc]\x89\'3\xc0\xbf.\x13d\xf6\xf72\xc0\xf5\xd1\x829a\xf72\xc0\xff|a\x97\x13_2\xc0\xc3D\xba\\\xd2\xdf2\xc0.%\r,\xd2\xfc2\xc0\x00\x1a`\xd5*"3\xc0\x95\xaf<ha\xf93\xc0\x1a\nX\xd2\x06\xf13\xc0\x0b \xd3\xdc\xa7\xb02\xc0\xb5\xd1G\x13Ip2\xc0h*G\x02,t3\xc0\x01\x17\xfe7\x02\x0e3\xc0\xc6\x01a?D)3\xc0\n\x0e\x0f\x0bq\x163\xc0\xb24\xdf?M\xb11\xc0\xd4\x99}\xc1\\A0\xc0v\xa0\x88T\'\x0b3\xc0l\x0eJ\xfe\xa2z3\xc0mgt\x17q\xd93\xc0\x02EC\x18H\xed2\xc0\xf1\xe2\xa2\x95j\xb52\xc0\xb3,-R\xd0J3\xc0 \x1e\xd2\xb9\x18\x001\xc0\xdb\x9eW,d\x170\xc0u-5\xa7\x12\x012\xc0\xf4\x88\x83$\x03\xfb1\xc0\xde\xd5\xbb)\xef\x023\xc0A.\xd0\xa9\xdf\xfe1\xc0\xd6\x08o}\xaa\x193\xc0@\x1ev\xd4\xf5\x163\xc07\x8a\x1a\xb8\xf8t3\xc0.\x84@O\x02\x003\xc0g P@\x01\xe41\xc0k\xe1mTq\'3\xc0\xd5\xe5H\xa9\x11\xfa1\xc0]\xf3\xf5\x94\x0b\n2\xc0Q\xcc\x93\xa9\xc3\x1e0\xc0\x04\xd5\xa2\x10\x8e#3\xc0\xd3\xba:{^50\xc0\xff\x96\xb0\x9e\xdau3\xc0$ZB\xfe\xa243\xc0\xba\xa1\xdc\x1a,\n3\xc0b9\xfe\x0f\x9f&3\xc0,L8\xbd\x08\x851\xc0\xa0\x15Z5\x89}2\xc0g\'\x1dQ^x3\xc0w\xc3fi*_2\xc0\xc5\xb0\xa7\x8f-\xd93\xc0@~\x86\xdc\x9c\x8d2\xc0p\xe1\xb8\xd8\x06\xf13\xc0\xce\xf4\xbb\x8b:\xf93\xc0\x86\x06\x9a\xda\x07(2\xc0H\x8a,D,\x153\xc0n\x9c\n\x14\x04\xde3\xc0G\\;Z\x87i2\xc0\xa6\xfd\xee\xb9\x14\x0e3\xc0c\xb60F\xc8\xf52\xc0\xbd\xc3\xa5d\x12\xa11\xc0\x97a\xff4\xfa\xa11\xc0\xe5[\x12\xb3L\xec2\xc0T\xf5\xce3\xa5\xbe2\xc0A\xdd\x81\t1\x8a3\xc0\xce\xcb\x06o\x8d)2\xc04\x8a.l\xd7J1\xc0\xfb\x99\tr\xa3\x003\xc0\x00:li\xd6\xcb2\xc0\xe2"\x04H\xb3\xb62\xc0,\\,\x96\t23\xc07\xd5\xf4>\x97(3\xc0\xb1\x98\x19\xab\xe7\xfc2\xc0\xa2_b"\x91\x163\xc0vL\xe1JX\x93/\xc0=D\x04\x8e\t^0\xc0\xd3\x98\x98\x18\x1f\xcf0\xc0\x07\x92\xe5-\xf6\xf71\xc0R\xa9\x19l\xdf\x9e2\xc0\x90J\xba\xc5\xbf\xd81\xc0!w\xf7\xc8t\xaa0\xc0\x0e\xd6{\x80\xea\x0f1\xc0\x9a\x0eH\x18\xec\xbf2\xc0o+\xf8]:\xff1\xc0\x9a\xd5\x89\xb8w\xf01\xc0h@Y\xf5h(2\xc0"N]\xd9v\x083\xc0\x10\xb5#\xa0\xf1\xdc2\xc0\x96\xd5\xcd\xb4\x89\xf02\xc0ozn[#\x9d2\xc0\xa0\x00\x07Z\xd5\xf12\xc0\xe7\xeb\xb1\xd0\xd9\xec2\xc0\x0eA\x90\'\xe8\xf62\xc0\xc7\x93\\\xb2hm3\xc0\x87\x8c\x9f\x887\x063\xc0\xe1Sx+\xa8\t3\xc0\x04=\xca \xc0\xfd1\xc0\x82\xa0\x8eag\x013\xc0\x95J?k4\xf62\xc0\xca\x81\xdc\x86\xd3.1\xc0oDI\xd8q\x1d3\xc0\xd2>\x9d\xc9\x9d\xf0/\xc0\xa8D\xcbI\xc5%2\xc0R@\xfc)\xf6%3\xc0\xf5\xef\xe4\x0c\xfa\xc72\xc0\x15\x90\xe8|\xe0\x162\xc0\xb8Z/&\xbf53\xc0_\x85\xd6\x01>#3\xc0\x0f\x01\xc7L\xe5C3\xc0\x0b\xc9\x99\n\xdb\xc52\xc0\x7f\xce\xc5\xb1\x8d\xd2/\xc0cp\x04\xbf\x02\xda3\xc0>\x7f;\xc1\xc4\xef2\xc0S\x0c|\xb7X(3\xc0\xccq_\xfcS"3\xc0\t\x91\x9e\xa7Q\r3\xc0\x07\xbfQh`\xce0\xc0e\xd3\x87\x0e\xee\x013\xc0\x0c[\xfe:a13\xc0Fr\xdb\x1b\x94\xc92\xc0xge0Q\x1f.\xc0\xe4\xe70m,\xa11\xc0\xc7p\xb4\x12\xfc,2\xc05*\xd3\xe4B\xf71\xc0U\xbe\x90\xfbJ\xd82\xc0\xd6\x0co;J;0\xc0H9\xb2\x91\xdf\xe20\xc0k!\xcb\x83&\xaf2\xc0\xceX\x0c\nA\x891\xc0O\x08\xdf\x13\xbd\xeb,\xc0g\xa8Y&\xd3\xe02\xc02\xf6g\x11\x1e=3\xc0\xfa\xe2\'\xae\x0f\xb41\xc0~x\xc7\xb4\x81f2\xc0\xa3C\x9b\nq\xf91\xc0Y[`\x9fQO3\xc06o\xd5\xca\xa0\x893\xc0\x85\xa5\xdf\xdc\x05 3\xc0b\x12\x92\xbf{\x123\xc0\xcb\x82\xd0\xfc\xcf\xf11\xc0]_"\xed\xea\x053\xc0\xdba\xe6\xe2+\x842\xc0\xf7f\xd7\x8d\x1c\x051\xc0\xa0\xde\x00\xfaP)3\xc07\xfa\x02i3_2\xc0S\x84\xd6\xdbK\x023\xc0[\xce0\xed\x18\x051\xc01\x90\x00\xc6\xa8\xcd2\xc0A\xc9ex\xa3\xfb2\xc0\n\x92guS\x043\xc0K\x10\xbb\xf2~\xe42\xc0)"\x17\xc1\x99:0\xc0]\xe9\xb7\xfa\x1f62\xc0\x1d\xbe\xe5gM\x1e1\xc0\t\xca5\xce\xec\xe21\xc0\x0c\x8c\x89\xcc\x05q1\xc0_\x88\x8fUz\xfc0\xc0x\xda>m\xfb\r3\xc0\xb43\x12\xcb\xb5\xf01\xc0\xcd5^\t\xf2\x011\xc0J!~O8\xcc2\xc0^.\xe7\xf1h23\xc0\xe9e\xdaI\xca\xf12\xc0[\xa4\x85=Tk2\xc0(\x10<\xbd\xbab2\xc0\x87.\x9b\x93q\xb82\xc0\x0b\x9b=\x18\x1bG2\xc0\xf4V\x81\xdb\t63\xc0\xd4\r\xa2\xddI>3\xc0\x8dq*\xba\x88\xe90\xc0\x84\xc6\xad\xcc\xcb{2\xc0H\xd5-\xb6\x88\xc22\xc0\xb0?\x9d[\x15\\2\xc0\x16^\x80{\xf0\xda2\xc0\xd6\xf6\xec@(\xfb1\xc0N\xef\xd4\x91\xf5N3\xc0\xa7\x15\xcez\xe3+2\xc0\x87\xf8\x0c\xe0\xeb+3\xc0\x8e\xf4\xbf8\x18\r3\xc0H\xca\x12Y.\xfe2\xc0\x12\x10\xe2\x19f;0\xc0\xab\xc6\x0c\x98y\xf12\xc0\x97P\xdeL\x8e\xed2\xc0V\x9aZ\xd1\xca\x073\xc0n\xd3\x9d\r&\xfd2\xc09A\xc5\xa4\xe6\xf12\xc0\x85\xfaO\xf3\xa5\xf62\xc0\x1d$\xd2C\xa5\xec2\xc0Z\xd7\xab\xa6J\x0e3\xc0\xdc7-\xa0\x9e\x123\xc0\x1fS\x14\xab\xbd\x1c3\xc0OM\x98*\xf6&3\xc0\x84\xa1\xc2\xf5qC2\xc0\x14\xe5\x93LMZ1\xc0\x08\'\\xV52\xc0g\n\x12o\xa9\x193\xc0K\xff\xb8\xe0\xb0!3\xc0\xa5\xce\x0b\xfd\x10\x803\xc0\xfaxL\xba>\x162\xc0\xcaI\x8c\xb3\xd353\xc0So\x8f\xc7\x02;0\xc0y\xbb\x89+Q\x043\xc0\x86\x0fE\x81\xae\xef/\xc0\x91\x8a\xda\x10\xf1\x8e0\xc0\x1c\xdf\xa2\x99\xa8\x883\xc0\xda\x1f\xbd\x93\x86\xac0\xc03\x83\xc8Q=\x0f2\xc0\xc9[TE\xcf\x8b0\xc0x S\x89\x1c\xe82\xc0\xbeU\xfb\xd9\x9d\n-\xc0@6\xde\x80!\xc61\xc0c\n\x16\xa3\xb0\x180\xc0\x1e\xe5#4=\xfe2\xc0.\xd26\xaaD\x991\xc0\nO\xddT\xe6\xf91\xc0\x0b?u\xca\xa1\x9f2\xc0\x11\xca\xb0O\x81\xd93\xc0\xd0\x14\x83\x8d\x0b33\xc0\xab\xbc\xc8\x7f\xaa\xe32\xc0\x9e\xa8;\xde\xaae3\xc0\xd5\xb0\x08YA62\xc0(6\xde\xa7\x99A0\xc08\xa3%\\|Y2\xc0*\xdf,\x84\xc6\xa22\xc0\xf9_\xa0\x0f\x9a\x822\xc0\xbeM\x84\xc1\xf3N1\xc0\xb2\x83\x15>\x19,3\xc0/\x1b\x9a<i\xd91\xc0\x80$V\xd0\xef\xe51\xc0j \xb6F\xd0<0\xc0\xd9\xab\xea\x01\x0b\x901\xc0\x96\xfb\x96\xb5\xca\xfa1\xc0G\xcd\xf7YFH0\xc0V\xa9k\x8a\xb9\xcb2\xc0\xdce\x8e3\xa4\x043\xc0gZ\xc8\xaa\xa2\x1f3\xc0\t\xe4y}\xb2\x083\xc0\xe9`C\xfa=62\xc0\x1e\x84tL\x02\x051\xc0\xa8\x82\xc7:\xfc\x033\xc0\\\x1f\xc2\xe9\xe1\xe20\xc0(\x10\xdaR\xc3\\2\xc0\x93\xba\x94\x80\xae\xe00\xc0 v3\xd3\x07M1\xc0\xbeAk1\xfc\xbd0\xc0\xbf0\xc3+\xbc\x1f3\xc0\x14u\x07\xa4\xba\xdc2\xc0\xa9\xa9\x98X\x03\x8e0\xc0+?\xee\x8d\x8c\x8a0\xc0my\t\xfaF\xe70\xc0U\xa3\xc6"\tB2\xc0\xc3\xdb\x03z\xc5\x1b3\xc0!h\xb8\x95\xe8\x0c3\xc0\xc0\x81\xbc\xb7\x94\xec2\xc0\x1d\xe9\xe6\xa7\xfd\xf32\xc0\x97\xaay\xbd\xad\xe92\xc0\xe4\xb4\xe8\xbcD\xcc2\xc0\x0f\xb4\x1e\x9b\xc9)3\xc0\x0c\'\x00\xf7\xbb\xcc2\xc0)<MsO\xfc2\xc0aN8\xd73\xcd2\xc0\x98\xf8\xd5\xf0U\xda2\xc0J\x91\x96\xff\xb5\x9d2\xc0\xb7+\xfb\xc7e\xc52\xc0\xda\xb8\xdb\xadI\xc12\xc0\x8e\x04\x96\xdb\x84@0\xc0\x01y\x19\xe9\xc2\xc12\xc0/a2\xe2\\c2\xc0\xab\x05\xbc\x1d"63\xc0\xd93\x11\xb5hU0\xc0\x0e\xee\x94\xd0\x7f\xf12\xc0Q\xd6m\x8a\xdfi3\xc0\xabc\x1e\xbc\xd1\x910\xc0E\xf9\xfbe1-2\xc0\xe3H"\xd2\x1d.3\xc0\xd9\x05\xcemqT0\xc0\xd9\xfe:\xed^Q0\xc0\xa4RK\xa6C\xa61\xc0c\x84}F\x1ea3\xc0\xe0D\xaaP\x90\xfe2\xc0\x8e\x86\xa3\x7f\x88\n2\xc0\xfbkLG\xefJ3\xc0\x12\xb8\xc83\x03$3\xc0\xeb\x12\xe8\x97\xb4\x1b3\xc0\xbb`b\xc6\xb0K0\xc0*g\xc5\xca\xbf\x082\xc0\x9f\x99\xbewe\xdd1\xc0\xb0\xf1\xe1\x1b\x18\x0c2\xc0\xeb \xec\x9f*/1\xc0=w\x02\x03\xa4n2\xc0opC\xa3\xa1\x051\xc0H\xf1\x1b\x0b\x13\xc52\xc0\x18\x81\xef\x9fY\x001\xc09\x16\xfcv\xd9\x873\xc0/\xfc^1\xb2\xf02\xc0\x01\xb47\x94V\x1b2\xc0\xa0\xb6\xd2\x8a\xa8\xa01\xc0\xa4\xd7\x0c\xc6\t-3\xc0\x08O:\xbe5 0\xc0\x18\x81\xf7\x1c~\x132\xc0\x89\x8a\x8e\xab\xd5\x142\xc0>\xe7\xdaD\xcf)3\xc0\xc5\x91\xd8i\xf5\xdd/\xc0\x1cl0-\xe1\xcd2\xc0B\xb27\xf6W\xe72\xc0\xbc\x8e\xe1z\x96\xfe2\xc0\xd2\xd0\x7f\xac\xbe\x872\xc0\xebL\x85\x19\xe970\xc0\xf7\xcd\xa5\xa1`23\xc0t4\xbf\x8a\x0b`2\xc0\x10\xceZF\x9c\xf42\xc0;V\xedL\xe5\xf02\xc0\\\xe5\x94\xa62\xeb/\xc04\x82>\xe9\x1d\xef2\xc0\xbc\x84\xdeZ\xdd\xfa2\xc0\xa2\x0c8\x95I\xf32\xc0<\xe4\x1c_\x9b\xec2\xc0/\r\xe0,\xc8\x0c0\xc0)\xc9X\xa9\x19\xca/\xc0\x9c\xc4({9>0\xc0\xcc\xfc \x18\xc5L2\xc0QN\x8d\x05\xec\xd5/\xc0\x8f/\xc9*\x9e>0\xc0\xfd\x17s\xf6\x9e\xda1\xc04I\x9e=\x97\xe2/\xc0\x84O}\xb5;\xe92\xc0I\xe9{\x81\x03\x072\xc0\xcbw\x96\x81\x0e\xe21\xc0\xeeT7\x01\xd3F0\xc0*J\xdf\xcfo\x7f2\xc0o\x9e#e$\xad1\xc0&\x18EcC\x100\xc0\x82\xa97\xe0v\xcd0\xc0\xa3\x99\xba\x99\x17\'1\xc0p1\xffT:-0\xc0\xbd\xe3\xcetW\x180\xc0W\xb0N\x1d\xa2\xe42\xc0:\xf8\xfb\x0c~%3\xc0\xbb\x94m[\x0f\x113\xc0\x04\xa1h\xbe\xfc\xf22\xc0P\xc3\x19u\x05\xe52\xc0\x85|iY\xcf\x95+\xc0\x1dy\xcc\xd2\xc5\xc7+\xc0\xe7\x03\x0f|\xc7=0\xc0*\xb6P\xa9h22\xc0{b\x84\xe3\x1f\xfd0\xc0\xbdsD\xbd\x12\x900\xc0e\x1f\xb5\x1b\xb2\x0c2\xc0\'n\xc7\x01\x9e\xe11\xc0\xaf\xbb\xa3\x9euJ2\xc0\xc6\xad!\xf7\xe3H2\xc0\xb8\x13Xi\x83Z2\xc0G\xcem\xd6\xd2_2\xc08@\xb6\xc2E\xe70\xc0\x88\xacX\n\x92m2\xc0o\xddA\x9cD\x0c1\xc0Z7\xf9\x1c\xf6}2\xc0\xc7\xf1\x81\x9e\xb1;0\xc0\xe9\xd3\x99\xd9i.0\xc0,~u\xb1v\xee/\xc0\x04k\xe6D\xaa80\xc0\x13\xd2\xc2\xf7\xc4\xdf/\xc0\xe3\xc6\xcf\x8a\x01\x9f1\xc0\x08UI\x01))2\xc0\xfb\xa3\xda*\xaa\x173\xc0\xf7\xcc\xcb!d\xcf2\xc0\xc0\x8b~\x97E\xe12\xc03\x96xts\xdb2\xc0K.:\xd9w\x1b0\xc07s"\xc7\x83A0\xc0o\xc4\x1c\x13\x9db2\xc0\x86~\x90Y?\xc32\xc0\xec^\xa7\xb1\x98m2\xc0sW\xa2C\xf6\xfa2\xc0\x94\xab\x9c5")3\xc0\xed/\xf9\x84m\xcd2\xc0\xbf0a\xdd\xec03\xc0I\x0bG\xc9\xf0\xf42\xc0=\x96\x13\x13\xea\xec2\xc0!\xf2\xa8P\x03\xfb2\xc0#\xff?\x8d7\x083\xc0\x97\x9e\x89\x95[\x1f3\xc0o,\x9e\x89\x92-3\xc0\xc5z\xc4b,\xfb1\xc0/\xb2,P\xbe\xfe2\xc0\xf8/\x1b\xa3\xddj3\xc05KM\xad\xdb-0\xc0p+\x9a\xf8\xb3\xda0\xc0'
p16
tp17
bg3
(g4
(I0
tp18
g6
tp19
Rp20
(I1
(I392
tp21
g13
I00
S'k\xce3@\x8dqS@\x01\xdc\x11s\xec\x82S@\xa5\xde\x91Y\xa9`S@\xfb\x89a7`lS@\xf6\xd6\x1c"\xd3\xbbS@\x00W\xc6\xe7X|S@r\xb6y\x8f"xS@\xc6N\x1d\x02&|S@*\xa5\x8a\x9brzS@\x8a/\x7f\xc4!\xa5S@a\xf1\x89O/\x9dS@\xef2\xaa\xae\x04~S@\xb6\')\x1a\xe2wS@1\x1eW\x82\xb7aS@J\xe8\x1bH}aS@\x0bC\xd8!\xd2{S@-,\xca\x93\xabYS@\xef\xd1n\x86FwS@v\xfb\x88_\x03}S@<\x83\x9b\x86XsS@hd\xeeJMqS@B\xac\xa1\x98\x8e\xcbS@\x10\xfa\xa8"\xf0\x11T@\x1c\x9co\xa4\xeflS@\x10<\xb4\x1c_}S@\x18\x86\xad\xe9\raS@\x15\x1f\xae\xa3\xdb~S@\xd3G\x98\xe0\xf7\x81S@"\x19@\x13\x02\x85S@\xee\xfa\xf8\x9a\xad\xdcS@\x9f\xd8\x01\x19[\x00T@s\xc6\xff\xbf\xf6\xbcS@\xb7\x02\x081\xec\xc6S@\x06\xecI\x13\xb6}S@\x02x4\xe1\x8a\xbdS@\xba^\x03\x99}zS@[{\x88\x18\xc6\x85S@\n\xe1\x13\x99\x86\x7fS@\xdf\x88f\x1d\xba\x90S@\xf3\t-\x92\xd7\xb6S@\xfb\xb5\t\xfa)xS@\xf0~\xff$\x86\xbdS@\x16\x8f\x00\xedC\xb7S@\xab\xe7\xe1\xde\xe7\xfdS@-of\xa9AyS@\xc0\xddgb\xbb\xfeS@\xb5"\xa1\xff\xd3vS@#\x88Ci\tzS@\x92\x9c\x1c\xbd\x87{S@okh\x04\x9azS@q\xda\xb2\x89X\xd6S@\xc7\xc3>#\xcb\xa0S@L[\x9eI\x1f}S@\xf83\xaf\xa9\x1f\xa5S@\xed\xa0H\x06WaS@8[\xc5\x92ilS@{hrG}aS@\xd6e\xdbr\xb6aS@#\x13N\x19yuS@\x13\xb0+v5|S@\xb5\x94G+\xb8`S@y\xbd~/cYS@\x8a\x85\xd4\x91\x06}S@\x15\xe9[\xd4\\|S@]\xbe\xa4\x11/\xcaS@N\x93\xdc\xadU\xcaS@_@\xc6\x15[|S@\\>.\xc6C\xa3S@\xd6\x13\xcb\xe9upS@\x8b\xf6lH\xb4\xafS@\x1b\xb1\x95\xdaW\xd1S@\xc99\xa4qJ}S@\\\xd9\xcd\x81\xc0\x83S@\xad\x1f\x0b\xc3\xa3{S@\t\x06\xcf\xa3!\x86S@\x04\x9az\xb1\x01\x7fS@\xe0\x1c\x1e\x92\x02~S@kdD:\xcf\x90S@6\xff~]Z\xdfS@\xed=4#\xee\xf4S@9$hWi\xe0S@\x18\xa79K\xd0\xb0S@!b\xedY\x84\x8bS@\x99\x8d\x8b%^\xc1S@`\xb8\x8f\x08\x02\xe1S@S\x85\x925t\xcbS@\xe6\x04\xda\x86\xc1\x7fS@2\xb0\xc2\xcd\x87\xbdS@Bs\xb6\x89;\xb7S@\xb5Xd0e\xb3S@>\xe8\x82\xbb\x88{S@\xef\xe4Pa0zS@N\x94\x97\xdc\xa6zS@@\xd8\xe3\x1a[\x8bS@C\xef\xfeMbzS@\x8e9#\xdc+zS@\xb6,\x01\x85rzS@\x89\xe0Y\xbbn}S@$\xbc\xff\xd4|zS@\xee\x04I\x1enzS@]\xc0Q\x89\x91\xbdS@r\xf8\xb6\x90\xf2{S@i/\xc3(\xa4{S@Ov\tD\x92\xe6S@\'\x7f\x10m\x97zS@\xaa\xe2\x9c\xcd:\x00T@]\xe5*\xa1\xbe\xafS@\xda\xd8\xb1\xa6\x98zS@\x19\xd9\x12\xf9q\x80S@\x05\xa1\x1f\x8d\x1d\xb0S@\x02\xae\x13\xcf\x19\x84S@3\x8b\xc5\xa0OyS@\xaf\xf2v\t\x8e\x84S@\xa0\x93\x1b|?\x7fS@\x19\x04\x15\x08\xde\x01T@\x1e\x03&.\x16aS@\xa8\xacm\x130\x98S@=5\xb15=xS@\xd1\xcfm\xfe\xd8wS@T^\x0b\xb9\x07}S@\x83\x85\x84-\xbd\xe0S@X\xb6\x99\xdb\x05}S@\x070\x03\xea\x19\x86S@\xe5\x89\x14\xa2\x86\x83S@1,$\x86\xae\xa2S@\xb2\x1et0\xd6\xcaS@\x9dV\xbb,\x02\xa8S@}z\xa5k\x01xS@\x01F\x9a\xa8/|S@\xed\xe0\x81\xa7\x81\xfeS@!\x87\x9a\xab\xf4\xdeS@\xde4\xc6t\xae\xa3S@\xe8\xfc\xdd\xff\x95{S@\xc6\x8bK\xed\xfa\xe7S@\x86\xaa\xad\xc3P\x89S@\xc4\xc9f\x83:\x88S@\x1d\xdbKJ(\xa2S@D[\x05\xd8\xa2\xa6S@\xf7\xa0~~\x88\xbdS@O \x1d\x00\xdb\x80S@\xa9\xb0t\x0b\xb4oS@p\x027n.mS@\xc6>\x91c\x10\x7fS@\xcaX\xa5\x99\xa4\xc6S@t\x1c\x8bt\n~S@y\x87\x80\xc0s\xa4S@\xfb\xb0\xbc\x05\xfd\xdcS@\xee7~\xa0\x13\x7fS@\xf7\xd8N\xea\x12\xa5S@\xdb\xa3\xcf\x9ae~S@Th\xd7\x99_\xdbS@\r\xe6y\x02\xce|S@\xa9hT_\x10~S@h\x1f\xbf\x97\xd0zS@gT5\xbe\xa8}S@ \x1dSR2\x01T@\x93I\xa8on\xadS@\xfcL\xcb\xa0\xc4\xe7S@s|\xc3\x12\xed\xbfS@\xd7w,|\x1bpS@?\x1e\x92*\xc4\xdeS@\xe9P\x06\x11\xd6{S@\xd7\xe29Sv\xc6S@\x82#\x8e~\x99\xdcS@A\x8eM)\xb8\x83S@\x05]\xde\x16\x1d\x86S@EyK\xe4H\x84S@\n\xa1~X\x0b\xa5S@U\x19i\xf1\xff\xa4S@I\x11Q\x8bD\x82S@\\k\xac\xe6\x01{S@j/i\xe86\x84S@\x1d#\xdf\xf9@\x84S@\x9aH\xa3x\x18\xdeS@\x9dy\x89\xaf\x94}S@\x13{XZC\x7fS@\xa9}g:K\xa8S@\xda\xb2w\xdf\x90~S@\xf0=\xde}5xS@\xa2\x18\xdc"\xe4\x80S@G\x8a\xe3n\x06\xa8S@\xe6\xceJW9~S@\xd4\xb9\xe7\'\x06}S@\x93\xbe\xa8\xec\x9d{S@\xcd\xd6\x1dP\x86\xfeS@?l>\x92-{S@pZ\xd1t\xe3zS@8\xf0\x03\t\x84{S@\xb9S\xc4\xfa\n{S@\xd7\x0fu0vzS@s\xdc\x13;\x80zS@]\x9a\x81\xa5"zS@\x01\x99%\xfe\xdfzS@\xad~r\x9drzS@\xd3\xb5\xa2\x04\xa2zS@\x15\xc8G}\xa3zS@\x95KoF\xc2sS@\x1bI89RlS@\xdd\x00aq\xab\xadS@\x9d\r\x84\xcc\x8cwS@\x86\xdcH\x07\xc5wS@\xa8d\x89\x88kyS@\xc8\xff\xfc\x01%\xb0S@2h\xb4\xac;tS@xH\xa4\xa8\xed\x00T@W\x7f\x1dA\xf7\x89S@\xfa\xb9\x02\xb2C\x00T@2\xf1]W\x07\xe1S@\xc5.!\xfa\x99oS@\xd8\xa6PvY\xe2S@\xb1\x01m\x7f\x17\xb6S@\xf6\xc9b\x9b\x98\xe1S@\x1dpo\x8e\xd8\x8aS@1\x86E`\x8b\xdcS@\xf20\x88\xc0\xc1\xb8S@\xd3?|\xd4o\x04T@YJ\x97\xba\xb5\x90S@\x1b\'\x0c\x83\r\xbaS@D\xfc\x9e\x12"\xbdS@\xb2p\xc5\xa2A\x8bS@\x91\x8c\xaf\xe5@aS@3~\x92\xd3i\x80S@\x82\xad\xa6X\xb6}S@q.\xbc\x821nS@\xe0\xd4yik\xadS@u\xe8|\xd4#\xf6S@\xb8\xf0n\xb4\x14\xb1S@{\x95\xd25\xcc\x8bS@1n\x04go\xa4S@\x1a\x92\xf6\xe2\x8a\xccS@d`IxS\x86S@\x98"\xfd\xbay\xc1S@\xe6\xdc\xe7Nd\xbeS@gjD\xe7\xab\xfeS@\x9ebq\xeeb\xd5S@#\x9f\x1do\xf4\xbcS@\x91\xed\x00;I\xfcS@\x99\x98\xd9!\x0e}S@Z\x85\xb8#\xf5}S@n\x87\xe3J>mS@p\xd4MI\x1f{S@*\xb1\xaf\xb7\r\xadS@\xa9~0=\xc5\xdcS@\xcd\xce\xc6q\xc6zS@\xf4\xfb0d|\x9cS@\xb8\xcbt\x19\xb9\xa6S@\xd0\xe4a~\xf0\xdeS@\xec\xa2\xd3c\xce\xe1S@\xccO_Pr\xf8S@\x1aD-\xcb\xf4\x87S@\xdf\x05O\x88\xebrS@J$\x85b"\xe1S@\xa8\x86>\xb9\x99\xe1S@F\xac\xaa\xc64\xe4S@@\x92\xde%\xd4sS@7\xccQ6\xa9zS@o[h\xf0\xe8zS@hq\x03\'>zS@E\x84\xdc\xc3\x89{S@\x15qb\x02Y|S@\xb4\xb6T\x062|S@p\xb7n\xe6.\x7fS@\x0f\xd7\xceD\xc1|S@\x82\x87\'\xc9*~S@2\xfe\xb6\x84P}S@\x0f\x99\x19\x9d\xa8~S@\xb4gL\xfcp\x8bS@K\r\xd2zI\x7fS@\xbf\xb76\x96H\x7fS@\xbaJ+y\xaa\x04T@\xdf\xb4\xed\xe8\xd7\x7fS@\x8cV\x00\x89V}S@N\xa0`\xc8N\x84S@\x87\xc5\xc7\x19\xf6\x05T@\x14L\x8e0P\x84S@\xc4<\x17"`pS@c15\xf9\xc9\xe1S@jn\xabGy\xadS@\xe7\xd8\x1f\xb6c\x80S@\x88$?\x8f\xf0\x07T@\x1cF\x95\x8c\x12\xfeS@\xd6\x1c\xd2s\xb2~S@aP;s-nS@8=\xea<V\x90S@\x17\xa5\xf8\x1b\x05\xabS@\x83^7\xb8+vS@\xbb!\xf7\x99\x15|S@\xea\xbe\xe7oK|S@tt\x8d.\xee\xfdS@\xa8\xefn9A\xb7S@sf\x80\xf7\n\xb7S@\xa0\x0c\xf3\xbc\xc2\xb5S@j\xe93\x1c\x11\xd1S@\x07\x06\xd8[\xdf\xa4S@\x8b\xb2\x8a\xff\xdf\xdcS@~\x7f}4G\x7fS@\xc8\x91\xceI\x9b\xdcS@,\xcb\xa7"\x8aoS@\xce\xdc\xa1\x07E\x84S@\x00O\x13_\xeb\xb3S@9\x91\xe5MU\xcaS@\xda\xee:\xaepmS@\x14\xc1\x84\xad\xf9\xfdS@\xec\x16\xa27\x8d\xb0S@\xe5v\x8d\r1\xb0S@\xd2\x06\xd6\xe4#\x7fS@yg\xe2V\xcd\xfdS@\x00\xcd\xda`=|S@\xadlN,j|S@\xf6\xd4)\xed\x0c}S@\x14qu\x9f{\xa4S@j)y(\xfa\x00T@bN\xe1\x90\xcd}S@\xb9\xd7\x9eF\x03\xa5S@\x12\x1c3I\x99{S@\xe5\xbay#<{S@\xe9\x94i\xaf?\x00T@\xe8\xd6|\x8c\xeczS@=\xb7\x9d\xe5\xfbzS@/a\x8f\xa6\x83zS@\xb2\x85\xfb%3zS@\x18T\xf2\xc9\x82\x03T@\'\xb3X\xdd`\x02T@$\xe7\xee\xe8\x9b\x04T@1\xadf\xc5(\xaaS@8E\xda\xb2d\x02T@E^S\xffY\x04T@J,\xf2_\x87\xc1S@\xd2d.\x9b&\x02T@k\n\xc41\xe1\x8aS@k)\xef\xfb~\xb5S@el\xd0\xe4f\xc0S@\x0c\xb0`\xbc\xf1\xfeS@\xcc\x8e \xe5\x86\xa4S@\n\xd7bH\x12\x7fS@\xea\x83%p\xd9\xffS@\xbe\xec\xc1R|\xe0S@\xca\xd0,\xbe\x9b\xccS@\x1f\x99\x7f\x99\r\x04T@\xee\xf7Q\x12x\x04T@\x88C\xea\xbe\xa6}S@\xa4\xf8\xd8\x8c\xd2oS@w\xc3\x02V\xf1nS@\xc5\xa1\xeb\x80\xb0zS@\xc9/(\xdfY|S@n\x83\xac\x88E\xe2S@\xaa\x8d;\xa6\x81\xe1S@\xdd\xe9\x17\xfdF\x04T@:\xb99\x19\x19\xaeS@\x15\x852}a\xdbS@^\x13qE\xe9\xb5S@\xb0\'9\x82\xcd\xb5S@\xdeHRe\xea\xbfS@>\x1f\x00~w\xaaS@\xad\xc7\xb3)\xe6\xaaS@\x00\xda\x8d\x7fB\xa7S@\x03\xb2\xcc\x81\x08\xa5S@~\x9e\xd8dd\xe4S@F\xfffP\xec\xa4S@GEW&r\xe6S@WL^\x1f\x91\xa4S@\'\x15\xb0\xe3\xb4\x04T@k\x03rN\x0e\x04T@\xd5\xcb"aC\x00T@?pl[\x1a\x01T@q4\xb58\xd3\xfdS@\xcdz\xb8\xdd<\xcaS@\x8dB\xe9\x06\x8b\xb3S@\x8aH\t>\xbd\x85S@\x02d.\x1e\xd7\x82S@\xce\x8b\xe0\x90M\x89S@\x07,\x92\x1f\x8a\x82S@\xba\xbb\xb5-2\xfcS@"\xae$\x7f\'\xfdS@\x18\xaf\xdf\x93\'}S@8,\x8f\xf5[\x7fS@`\xaa\x11\xe1\xab|S@q\xe5R8\x9f\x8aS@\xfd\xd7@\x13N\x7fS@r\xe6+\x10U|S@\xdf8\x8f\\\xf2}S@\x19\xaf_9_{S@\xdf\x90\xcd\xa0\xfezS@I\xc5\x82\x0e\x11{S@\xc5fJ^\xa4zS@8(sw;yS@n\xd2\xdd\x8e\x88mS@FhR\xb5\x18\xbdS@j\xf2\xfa\x85@\x8aS@;Kh\xe2xpS@\x18\xfe\x137\xe8\xfeS@\xfa\x04nIH\xdfS@'
p22
tp23
btp24
a(g3
(g4
(I0
tp25
g6
tp26
Rp27
(I1
(I392
tp28
g13
I00
S'\xcd\x91\xc8L+\x173\xc0VF\x85C\x99\xce2\xc07\xa0\x97\xe1 \xdd3\xc0\xb0\x8d\xab\xd9|\x0b3\xc0\x02\xe9~zf\xeb0\xc0\xfa}\xaf7\x95\xeb2\xc0\xa4\x14\x1c\x89\xbb&3\xc0\xa1\xc5\x89\xe5&\xf82\xc0\x8c\xa3\xd4\x96\x10\xf72\xc0\x9d\xb1\xcf\xac\xa7^2\xc0\xb6\x0e\x02\x81\xc1\xde2\xc0\xaa\x8f\x1f&\xab\xfc2\xc08Dd\xa9\xd6!3\xc0!%\xe0m\xfe\xf73\xc0\x91\x1dz|L\xf03\xc0{\x0c\xf3}a\xb02\xc0\xf8o\x9aT\xc7m2\xc0_\x01\xa6\xed\x87s3\xc0\xa0Y\t\xc5G\r3\xc0\xcb\xe4]\xdd\xe2\'3\xc0\x83$\x8aaE\x153\xc0\xbd\x98\x97\xb6\xfe\xb01\xc0l\xc4\xff\xeao@0\xc0\xf8>\x92\x7ft\n3\xc0\xa89H\xe4\xe8y3\xc0\xae\x12\xe0\xea\xb4\xd83\xc0\xff2\xd3d\xb9\xed2\xc0Lc\x9c9\xf1\xb52\xc0\\k\n\x0c\xaaJ3\xc0\x17\x99\xfaFC\xfe0\xc0^\x03\x8a(K\x170\xc0\xd8~\xf7\xa2?\x002\xc0\x02\xe4\xb3\xee\xea\xf91\xc0\xc8\xc2\xb7\xc3\xd9\x023\xc04\xe76^\x04\xfe1\xc0\xf0\x9a_\x9d\x14\x193\xc0\x17/\xf7@\xa4\x173\xc0\x83\xd2l]\x88t3\xc0U\x07\x84\xad\xa5\x003\xc0\x1d\xdb\x01n\xd2\xe21\xc0\x1b\xdb\xa6pu\'3\xc0-/\x11\x9a\xca\xf91\xc0\x0fzX&\xfd\t2\xc0\xe3\xad\x05,\xde\x1f0\xc0{\x02\x9c\xf2u#3\xc0\xbb\x0b\n%\xfa40\xc0Bun\r\xb2s3\xc0\xa4\xef\x84\xb0\xe643\xc0\x1f\x8a\x99\x05\xd0\t3\xc0$\x17\x18\x0b\xd9%3\xc0\x15\n\xc5\xbb\x9d\x811\xc0\x11\'\xd5\xeb\xb0\x7f2\xc0\xb5j\x1b;wx3\xc0e\x9e;[0_2\xc09\xcc\xdf?~\xd83\xc0\x18\x06\xa4\xc9S\x8c2\xc0\xe0\xf8[\x9c\x02\xf13\xc0!%\xe0m\xfe\xf73\xc0\xbb*\x90+\xb2\'2\xc0\xd8\x06o\xc4\xd4\x143\xc0\\x\xac\xba\n\xdd3\xc0\x07\xa2o\xef\xa8i2\xc0o_\x8e^t\r3\xc0\x80r\x81\xb7\xf5\xf42\xc0\xd5"\x14q\x01\x9f1\xc0\xca\xd1Bz}\xa11\xc0\x7f\x1e\xcb\x06.\xec2\xc0%Q5\xf6\xa0\xbd2\xc0\xf6j5\xb4\xf4\x883\xc0\xa4f\xf26\xd4)2\xc0\x90g\x87\xa6\xe921\xc0\xdf!\xacMh\x003\xc0B\xe8\'"\xb1\xcb2\xc0\xf49ay\xbc\xb42\xc0m\xee\xee\x88m23\xc0\xea\x1fB\xd1\x00)3\xc0&\x94?:\xd7\xfc2\xc0\xcd\xee:\xd0\xc1\x163\xc0\xa9\xca\x89Y{\x93/\xc0T\xa2\xfd\xaf#`0\xc0I\xe0\xaf\xc9\xdc\xce0\xc0\x14x\xd3<\xec\xf61\xc0"\xab\xba\x89k\x9f2\xc0\xc3\xb3\x10\xf1\x01\xda1\xc0J\xae\x18#W\xaa0\xc0\xc4\x1f\xfbX\x08\xf40\xc0\xe3\xcb\xech\xc9\xc02\xc0\xd8\x13\xe6\x8c\xa5\xff1\xc0\x14\xd8\xb9\xf8F\xf01\xc0\xf8\x97\xae{0)2\xc0\xf6P\xc0\x9a\r\x073\xc0\xed\x0f\xc9\xf0c\xdd2\xc0\xf8\x0f\x1b\xc5\xc0\xef2\xc0\xb3\xe6%a6\xa02\xc0Y\xb4\xa8\xbc\x1e\xf32\xc0\xf6\x91\x88J\xff\xec2\xc0\xcbg\x10\xa6\x19\xf72\xc0\n\x95\xe8\xe0\xd5l3\xc0\x02\xde\xc1\xfd=\x083\xc0^\xae\xfc\x1a\xc0\x083\xc0\x93M\xf5#\xcc\xfd1\xc0\xf8\xb0\xb8K\xef\x003\xc0\xc7\x93\x8f\xf4\x94\xf52\xc0\xd1\x90\xdb#\xe5-1\xc0p=\x91w`\x1d3\xc0]\x97cap\xef/\xc0\xc0Z\xed\x9d\xef%2\xc0\xd1\xd3\xe1\xb5\x08%3\xc0\xfd\xef\xaa\x1bN\xc82\xc0\xf8\x90\xe2\xd4\xbe\x172\xc0\x89k\x0fr\x9753\xc0\xe4\xb9\xe1\xf9\xb6#3\xc0Rq\x8e\r\xd5D3\xc0\xcbn\xfe\x852\xc62\xc0R+\xce)%\xd3/\xc0\xe1\xf1$j7\xd93\xc0f.\x10\xbd\xb7\xf12\xc0\xfe\x1fN\xf6N\'3\xc0\xf3\x81a\x17\xb4"3\xc0\xa4\xa8\x06\x1d\xa3\x0c3\xc0\xb1\xc0\xba\xe2\xd4\xce0\xc0\x0c\x18\'\xa11\x023\xc0\xd6^/L\x1023\xc0\x82\xf8.\xb6\xaa\xca2\xc0\xee\xbeP]\xa2M.\xc00/\xf2\x0bT\xa11\xc0\xa0\x87\x80\x00b,2\xc0Q3\xd5wE\xf71\xc0\xc8\xa2{z\xc0\xd82\xc0\x0c\x95\xa3\xfax<0\xc0\xde8\xe3\xba,\xdf0\xc0\x99L\xd5%\xf8\xb02\xc0d{e\x9a\xcb\x8a1\xc0C\xa1\xa8\xa6\xb3\xee,\xc0\xbd\xa8D,\xe6\xe12\xc08{\xb1\x81q>3\xc0(\xd4$v\x85r2\xc0\xa7i\xca\x16\x13f2\xc0-/\x11\x9a\xca\xf91\xc0\x19\x8dB0\xcaO3\xc0N\x04\rY\x84\x893\xc0\x81\xc3\xc5\xba\xb0\x1f3\xc0V\x93\xe4W0\x133\xc0yQXC\x92\xf21\xc0\x19,\xeb\xc8\x9a\x053\xc0\xe5I\x16\xcds\x832\xc0`?PQ\xab\x011\xc0\x91v\xca\xf2\x80(3\xc0\x9ak\xe7-"_2\xc0j\x86\xc7F<\x023\xc0\xbd\xfdWB\xa6\x011\xc0A\x1d\xc4\x8cK\xce2\xc0r\xee\xd6(a\xfc2\xc0\xbf_|y\xf7\x033\xc0\'\x9fXF\x16\xe42\xc0\x17&_\xd7\xeb=0\xc06\xd2RY\xcc42\xc0#\x17\x9e\xa6\xd2\x171\xc0\x08\xe4r\x7f\xb4\xe21\xc0F\x8dL\xc3&q1\xc0t\n\xa0\xa55\xf80\xc0\x8b\x08\xdf\xb7\x80\r3\xc0yQXC\x92\xf21\xc0\x0f\xc9\xbe\xfc\x06\xfe0\xc0\x12\n\x05\x86\xf6\xcb2\xc0D\x9e\xd0\x0f\x9203\xc0\xde\'*x\xa1\xf22\xc0\x81\x12A\xc0Sk2\xc0\x0f\xa3\xccH,c2\xc0\xb0O\xb8\x94\xf8\xb72\xc0\xf2y\xc8\x9a\xd4F2\xc0\xc3p\x9d\xb7\xf753\xc0\x19O\xf7\x10%>3\xc0\xd4>\x11q\xf4\xe50\xc0\xa4\x0e\x92z\xc5{2\xc0n\xdf\xbc\'\xc3\xc12\xc0\xe4V{\xf4\x91Z2\xc0\xad3\x8e\xa8n\xd92\xc0@\xf5H>\x91\xfb1\xc0~\xfbt\xf6\xb0M3\xc0\x01-\x1c\xfff+2\xc0k\x9d\xcaJ\x92*3\xc0&\x17\x0e\x97T\x0c3\xc0\xafZ\xfbq\x8d\xfd2\xc0\xcf\xa0#\xc1\x0c<0\xc0\x15{{_\xf0\xef2\xc0bo\x02\x9d\x19\xee2\xc0@\x12\xe5K{\x073\xc0\xd2\xd7\x9e\x9e\xb3\xfb2\xc0\xfa\xfc\xfa\xf5\xc5\xf12\xc0\xb3\x95\xae\xac.\xf62\xc0\xe4\x10\xbce\xff\xec2\xc0\x10[\xa2\x17\xb5\r3\xc0\xc8\x80\xe9\x1a\xd5\x123\xc0\xd2i\xd3Tf\x1c3\xc0-\rsi\xf3%3\xc0\x98n\xb2\x9e\xf1B2\xc0\x11\x8bR\x80;Z1\xc0q`\\\xdc\x1e42\xc0\xd0w\xc6\xa3\x03\x193\xc0\xf1\x84vx\x17"3\xc0\xd5\x85\xd9\xd0\x13\x843\xc0\xb7\xf5\x1c\x8a\x17\x162\xc0n\xa6y\x8eu43\xc0Xt\x85\xbc\xd370\xc0\x17\xf6*2\x7f\x003\xc0s)\xbe\x8eD\xef/\xc0\x92\x12\xf0J5\x8e0\xc0\x15\xdf\x8dc\x13\x873\xc0x\x9e\x0f\xef\xfb\xaa0\xc0r\xfc\x01\xf0y\x0b2\xc0\xb3\xf6\xf6^\xd9\x8a0\xc0\x85g\xdf\xde\xc9\xe92\xc03\xcci\xaa\x9a\r-\xc0\x82\rJ\xb8\x9b\xc51\xc0\x94\xea]\xbc\xb2\x180\xc0\x85\xb2\xe9\xba\x16\xff2\xc0I\x80u\xc2S\x991\xc0\x9d\x87_Y\xd1\xf81\xc0\xb3\xe6%a6\xa02\xc05\x19\xa6\x80\xb6\xd83\xc03$K\x99;23\xc0\x1e\xda\xb3&&\xe42\xc0=\x8c\x883[b3\xc0RT^UW52\xc0\xe87\xbaMEB0\xc0\xf1\xc1^\xe5=X2\xc0,\x84\x19\xb1\xce\xa22\xc0a\xc9\t\xd5\\\x802\xc0\xf8\x8c\r\xae\xc0\'1\xc0\x88\x7f\x8cN0,3\xc0\xbd\x12\xe2)i\xd81\xc06\x13\xe37^\xe51\xc0\xc8Qa\x01q;0\xc0\xa0\xb2s\x0f\x97\x8c1\xc0\x86\xc2\xf3\xba\x02\xfa1\xc0\xd6\xa8\xa2\xf2\x85H0\xc0\xadtF\x1c\x80\xca2\xc0\xe3\xebZ5x\x043\xc0t)2\xcf\x89\x1e3\xc0\xb0\xcf\xb4\xe4Y\x083\xc0\x0e\xf6=\x02\x0762\xc0b"\x9c\xae\xba\xfe0\xc0\x8a\xb9\xa7\x0e\x9b\x023\xc0\\M\x9c\xad\xb1\xf70\xc0&\xfd\x11\n\x06]2\xc0_Z\x80\x90\x8e\xdb0\xc0\xe1\xa0\x98K\xfdG1\xc0\xb83\x17\xaa-\xbd0\xc0\x82\xd9\xb5\x1es\x1e3\xc0\'\xcdG\xcc"\xdb2\xc0CF>\xd7{\x8c0\xc0%\t\xe8~\x9a\x890\xc0\x950U\xf9\xf2\xe50\xc0\xc8`H\x83\x88B2\xc0\xe6\xe4\x13\xd2K\x1b3\xc0#\x1e\x92\x04n\x0b3\xc0\xe4\x10\xbce\xff\xec2\xc0\t|3\xbc-\xf32\xc0\xb9\xb3 \n\xb2\xe72\xc0W\xe7\xa3\xef\xbe\xcc2\xc0\xe0\xf2d{\xfd\'3\xc05\xd8\xb1\xa6\xd6\xcb2\xc0\xa3\x0e\x90\x07J\xfa2\xc0\xd18=I%\xcd2\xc0\xf9\x8br\x9c\xbb\xd72\xc0\xde0\xe8&;\x9f2\xc0\xa8\x87\xf6\xc5O\xc32\xc0\xb1\x8c\xa0\xd6\xc3\xbf2\xc0TA\xfc\xa1\xdf>0\xc0>\xa3R\xfe\x11\xc12\xc0\xc1\x9d\xda\x9b`c2\xc0^\x8ay\x05\x0743\xc0\xfcpe#ZT0\xc0\x96\'\xe9Y\x84\xf12\xc03#\xbd\xe1\xabh3\xc0\xe3\x9d\xb1\xea\x10\x8f0\xc0MD\xd2F\x0f,2\xc0\x0e9\xd63l-3\xc0\x98\xce\xb6\r\xe3T0\xc0\x7f\\"`\x9bO0\xc0vx\xdd\xa6]\xa51\xc0Y\x0f\xb7\xc0\x1e`3\xc0\x1d\x14 \x0c\x00\xff2\xc0VB\xaa\x93\xcf\x082\xc0\xbc/\x94heJ3\xc0\xa0\xb2n\xab\x00"3\xc00\xb8\x8d\xb7c\x1b3\xc0\x7f\\"`\x9bO0\xc0\x1c\x0e\t\x814\x082\xc0\x91\x91\xd6\x92?\xdd1\xc0\xfb\xbf\x12\xba\xd0\n2\xc0\x17t\x16.\x0b 1\xc0\xd0\x96`6Nm2\xc0\xebbYc\xf4\x001\xc0\xfb^\x829\xb1\xc22\xc0\xd8;Z\xd8|\xfd0\xc0m\x06s\xd3@\x873\xc0~\xdc|\xeb\x9a\xf12\xc0\xc6H\x1c\x10\x82\x192\xc0\x80\x80!\xc5\xa2\x9e1\xc0+}\x0eP\x80+3\xc0\xef\x83\r\xb9` 0\xc0f\xf8\x03$$\x112\xc0\x05x\xe4\x95\xeb\x122\xc0\xb34v\xba\xe1(3\xc0\xcc\'\x8b\xd3D\xdb/\xc0XZ\xb7\xdf\xeb\xcc2\xc0Ad\x00xO\xe52\xc0X\x07cnO\xff2\xc0\xee,\xf2\x97\xa1\x872\xc0Q\x1b\x85\xc5\xdc70\xc0\xefR\xf3*\xcc13\xc0f0\xca\x87\xfd`2\xc0\xc6\xe3\x82.\x8f\xf22\xc0\xaa\x00\x02pa\xef2\xc0\x15\x7f\x85JX\xec/\xc0<\xbf\xe7>R\xee2\xc0b\x05\xcb\xec\x8d\xfb2\xc0aUG\x83\x8d\xf22\xc0\xa1\x0ff\xd1%\xeb2\xc0\x90w\x916\x10\x0c0\xc0a\xea\xa8U}\xce/\xc0\x14\x07\xdat\xb9=0\xc0|I\xe0B\xc1M2\xc0a\xea\xa8U}\xce/\xc0\xc0\x99\x8a|c=0\xc0\xc2p;\x9a\xa6\xd91\xc0\xb27\x18\xaa)\xe2/\xc0\xd8\xfe%\x9b\xbb\xea2\xc0\xe0\x13\xc9T\xc3\x052\xc0x\xac\xdc\x8d\xc6\xdf1\xc0\x0e\xf4\r1HH0\xc0a\xc9\t\xd5\\\x802\xc0\xe3-\x8f\xadj\xad1\xc0GEjj\x11\x0e0\xc0\xfa8_\xe0D\xcf0\xc0Q\x9c\xac\xdax\xff0\xc0\xe1l^\xb8\x97+0\xc0J\xc5\xdf\xfc\xa3\x180\xc0\x14W\xe1\x1a\xb5\xe32\xc0\x8e\x1c@\xab\x81#3\xc0ha\xa8\xc9q\x0f3\xc0L1\xd7\xf4\xa8\xf22\xc0Ad\x00xO\xe52\xc0\x8f\xd9a\x04\xdb\x95+\xc0w\xb5F\xdeO\xcd+\xc0*\x8a)\x7f\xaa<0\xc0p\xd1\xbeh,12\xc0\x1a\xf1]\xcc/\xfb0\xc0\xa3\xafN\xee\xd8\xa60\xc0q5cKd\x0b2\xc0\xa4\xc0\x82f\x07\xe01\xc0\xad\xe8\x9a73J2\xc0\x94\x88j\xc3\x1bH2\xc0\xe1!)\xf8\x8c[2\xc0\x80\r\x18\x1e\x88`2\xc0\xccv5N\xe4\xe40\xc0\x7f\xa7\xa5K\xa1l2\xc0\xb0\t\x95Q\xc2\x071\xc0W\xdf\xba\xaa\xc5|2\xc0\x9f\xca\xb5\xe3\x03:0\xc0pYD\xbfi-0\xc0\x1b<rk\x07\xea/\xc0\xe4\xcd\r\xc8\xd560\xc0c\xf3\xa5kF\xdc/\xc0\x95\xbb\xac\x0b\x9b\x9d1\xc0\xe3~Q\xed\xa6(2\xc0G\xd0y<\x87\x173\xc0\x1b\xad\x800\xc0\xd02\xc0\xd5\xebN~#\xe02\xc0\xc4\x1b\xa5\xef\x05\xdb2\xc0\x97\xdb\xf1d\x92\x190\xc0Y\x9e\xb1\x06E@0\xc0}\xb7\xa9&ia2\xc0\xfa\x11:\xc5\xe0\xc02\xc0\xc1q\x7f\xc0\x88o2\xc0\x04\x01z\xa8\xb7\xfa2\xc0\xbd6\xc2\xd6[(3\xc0\x9a$~\xbc!\xcd2\xc0\xb8\x88Zb\xce13\xc0\x19 \x02U\x92\xf42\xc0\xb4qT\xd0\xd9\xee2\xc0\x92[\xcb\xd6\x03\xf92\xc0\x8cW\xb4\x82V\x063\xc0y\x9b\xa1\xc8\xa4\x1f3\xc0+}\x0eP\x80+3\xc0|\xa6%\xb0!\xf91\xc0\xe9\xa7\x93\xfeh\xf92\xc0<\xe1\xc9\xf8\xe2l3\xc09\xf2\xb6R\xd910\xc0P*\xa0\x88\xd3\xd50\xc0'
p29
tp30
bg3
(g4
(I0
tp31
g6
tp32
Rp33
(I1
(I392
tp34
g13
I00
S'g\x18N\x8f\x7fqS@\xb5\x8e\x94K\xe9\x82S@;<Z|\xa9`S@\x8cIU`[lS@\x11\x19\xba\xaa\xbe\xb5S@\xb8q\x01tK|S@/\xf8\x0fR(xS@N\xb9v\x91\x1f|S@\xc6+\xbe0rzS@\xe7\x8f\x9c\x12 \xa5S@\xd4\\\xe6\x0f@\x9dS@}s\x00\xc5\x08~S@G\x10\'\x97\xdbwS@*\xdbw\x9a\xb4aS@\x97*\xbd\xe9waS@\xe0\xe1J\t\xd0{S@\xe9\xd1\x13k\xa7YS@R\x00\n\xe7EwS@\x0fP\xb1\xb5\x02}S@\t\x94"\xe4GsS@S\xc9\xad\xcbTqS@\x07\x9en\xc4\xa8\xcbS@\x8a\x0bT \xeb\x11T@8\xea\x03\x1c\xf6lS@\x05\x10\x92g_}S@6k\xd3\x93\x14aS@\xe75\x1b\x8b\xe3~S@Bm>\xb9\xf9\x81S@gO\xf5\x90\n\x85S@~~\x8a\x8ef\xdcS@;{\x8d\xef`\x00T@\xd9\xb8\xe4\x19\x00\xbdS@\x96h\xa2/\x12\xc7S@\x94-My\xaf}S@\xe4\xee8\x9e\x97\xbdS@\xa1\x1d\xf04\x80zS@\x17\x01\xa2\xc1\xc8\x85S@\xb2\xf0I\xcf\x88\x7fS@\xd1\xa3D7\xc0\x90S@\xba\x1f\x1a\x8d\xee\xb6S@|\xc0\x89\xb3;xS@\x84Xc\x8d\x91\xbdS@>{P\xd6N\xb7S@^\xdf[\x83\xe9\xfdS@\xcf\xe0^qRyS@\x13\xde\xd5\xcf\xb1\xfeS@4,z\xc7\xd5vS@\xe5o \x15\x14zS@\x92\x861q\x8f{S@%\xca\x80\xb2\xa9zS@"JrN/\xd6S@J\x9ckP\xd6\xa0S@\xd0\xb5\'\xbe,}S@\x85\xb2\x02\x88+\xa5S@\x85k\x8c\x0c_aS@"HN\x98alS@\xa1\x91\x8en\x81aS@*\xdbw\x9a\xb4aS@\x18\xae\xc0\x95\x8auS@\xdcA\x18\xac6|S@\t\xb6j\x93\xcd`S@$\xe0\'\xa8lYS@\x05`k\xba\x16}S@8\xecrBj|S@sl[\xf6;\xcaS@MH\x08\xd7o\xcaS@SppHR|S@\xb0Sf\xfcA\xa3S@\x83\xad}\xf1\x85pS@\xca\xc1>\xd7\xd0\xafS@\xa0\x82\xe4\xfao\xceS@\xc8\x0f\x99\\R}S@\xd4I\x94\t\xc7\x83S@S\xd1\x18\x00\xa9{S@7!~\xd0\'\x86S@\x01}*\xeb\x16\x7fS@\xa1fr\x0f\x13~S@\x7f>[\xa3\xdc\x90S@P\xe8\x9a\x91[\xdfS@ \x1b\xf3\x80\xed\xf4S@\x90\x0fg\xd9Y\xe0S@`\xbfj\x86\xd5\xb0S@bC\xf5\x82|\x8bS@b\xa7rSh\xc1S@B\x1e\x06\xd9\xfa\xe0S@\xee\x02\xe2U\xee\xc5S@\xc7l\xd5\xf8\xb2\x7fS@\xd5\xf8rt\x95\xbdS@0\xa6\x9c\xc9E\xb7S@\x18g\xd4Nt\xb3S@/`\xf4C\x8c{S@\x85c \xe60zS@k\xe4L\xac\xb3zS@fc\xd8\x9d\\\x8bS@\x15x\xe82\x8azS@\x10\xdd\xf3\xed/zS@W\xa0\xa6\xc4\x85zS@\x7fL\xd1\xe6p}S@\x13\x04_\xefwzS@\xdd\xdf\xd2\x15hzS@\xae\xdf\x83=\x9e\xbdS@M\xb4Q`\x04|S@\rr\x10\x9c\xaa{S@\xbfH\xc8\xaa}\xe6S@\xdc3\n]\xabzS@\x1d^\xb2A>\x00T@7\xd2\x88\xdd\xd8\xafS@\x95\x87\xf0\xb9\xb2zS@Cn\x03\x19~\x80S@E\xee\\H&\xb0S@9\xf4\xc0&E\x84S@\x03C>YPyS@\x02\xdc\t\xf2\xa9\x84S@\xf9Q\xb8\x10M\x7fS@\x04\x07\xfc5\xdd\x01T@\x05\x87N\x8a\x1baS@\xaaD\x14\xa5G\x98S@\xe56\x10\xf6CxS@\x96B\xfeo\xddwS@\xac\xb8P\xbf\x1f}S@\xed\xdb$\xad\xc3\xe0S@O|\xf1\xba }S@}\xaa`\xbe#\x86S@V:\xa0=\x89\x83S@\x9c\xf0\xfb(\xca\x9bS@\x99\xa1\xf7\x99\xe4\xcaS@\x9b\x1c0\x07\n\xa8S@\x83\xca\xddx\x12xS@\xd4B\x7f0\x12|S@\xb8\xb1\x1e\x18z\xfeS@\x95\xd0\xdbF\xd5\xdeS@q\xddq\xdb\xba\xa3S@\x97\x92\x86\x84\xa6{S@\x12\xb6X_\xff\xe7S@\xd5x1^`\x89S@\xe57T\x17F\x88S@\xd5\xd4\x93P\x95\xa8S@\xa9\xad\x0ej\xaa\xa6S@\x84Xc\x8d\x91\xbdS@J\xf9\xf2\xeb\xe7\x80S@T\x96\xb8\xd6\xbboS@\x02\xc4\x99\xdc\'mS@\x902\xb9\xc3\r\x7fS@Hs\xd6\xffw\xc6S@=\x90O\x86\x0f~S@\xc3\x07l\x8d{\xa4S@\xcb\xe9\x08\xd9\xda\xdcS@\xf4)%\x8f!\x7fS@\xa7\xf2,G.\xa5S@\xeb\xb6\x1f%\x7f~S@-\xe6\xc4g,\xdbS@\x04N5\x9d\xcd|S@\xd9\xb8\nz\x14~S@g\xfc\xfc\x06\xd3zS@\xd4FMU\xb3}S@%\xc2\x93\xe2\x1e\x01T@\xf6\x01\x00Y\x90\xadS@\x1dH\xfe\x92\xed\xe7S@\xa2:\x80\x93\xf5\xbfS@\xef\xa3\xa3/\x1cpS@\xb5O\xac^\xaa\xdeS@\xa5\xae\x82\xda\xd5{S@Hs\xd6\xffw\xc6S@\xa8O+@^\xdcS@\xb2\xef6\x0f\xb4\x83S@5q\x9f\x00\x1f\x86S@\x18/\xc612\x84S@0\xb3)\x1c\x01\xa5S@\\n\xb9\x0f\xfc\xa4S@\xe8j>\xa6K\x82S@T\xb8\xd8y\xf5zS@\x08\xbd\x02WM\x84S@\x86\xfa\xbfQ=\x84S@\xeeVi\x9e\xf7\xddS@*\x88\x1c\\\x8f}S@\xf1R\xdfgL\x7fS@9\x14W\xcc?\xa8S@!\x80\x8d\'\x9e~S@bp\xe7F3xS@\xce\x15~A\xe8\x80S@\x9e\xceXc\x11\xa8S@,\x8a1\xcf8~S@\x0f)\x0b?"}S@\xe2\x94]\xb8\xa1{S@D\xe8\xeao\x8a\xfeS@\xde\xbfz\xf15{S@z\x03\xc9\xce\xf0zS@\x8dl\x8a\'\x83{S@\x8b\xc6\x1d\x81\x08{S@U\xc8|\xbf~zS@\x9f\x949B\x8dzS@\x0b\x9cM\xee/zS@I\x89>Z\xdazS@\xffih\x01mzS@G\x0c\x960\xb6zS@r\x11\xd31\xabzS@\xbd\x14.\x1d\x92sS@;\x85W\xccdlS@\xdf1\x85I\xb1\xadS@\xd2\xc2eS\x94wS@2\xa4\x10p\xd4wS@\xb7\'lx\xadyS@S\x89\xb1\x872\xb0S@\xe1p\xe9\x115tS@8oB\xa2\xe4\x00T@\xf6\x96\x03\nL\x8aS@\xa2\x8c\xd9\x85A\x00T@s\xceh\xd0\x12\xe1S@\x17\xaa\x1b\r\x98oS@\x9d\x16S\xf7D\xe2S@M\x0b\xd8\xea\xe4\xb5S@shaH\x9c\xe1S@z\xbdr)\xfb\x8aS@\x10\xb5\xdb\x11\x86\xdcS@\xfc\xec\xa2\xa9\xd2\xb8S@4\xdfi\xb8g\x04T@\x8c/\x8c\xe1\xd3\x90S@S\x9fY.(\xbaS@\xffq\xff\x14,\xbdS@fc\xd8\x9d\\\x8bS@+\xd6WY9aS@\xf7\xb3\x16\xc1f\x80S@f\x81\x01\x08\xb0}S@H\xe8\xe4C7nS@\xe0"&\xfeu\xadS@\xd5\xf9\xce\xe4(\xf6S@0m\xc8\x1a\x05\xb1S@\xa0\x8c\xc9\\\xce\x8bS@\xbc\xcc)Y~\xa4S@\x19\xd5X\xef\xe5\xc7S@\x1d\xef\x1c\x10P\x86S@\x97\xdb,\xd3\x83\xc1S@\x17\xda\xba\xd3i\xbeS@\x82\x8b\xda\xf8\xa1\xfeS@\xa7\xd4\xb8\xb2@\xd5S@/6Q\xf8\xe3\xbcS@@\xe8\x19\xddN\xfcS@E\xef2\xfe\x17}S@\x89\xe0\xda\xcd\xef}S@|\x08\xcfs:mS@\x93Un\x1e!{S@\xa2\x13"\xea#\xadS@\x8c\xad\xd7\xc6\x9b\xdcS@|\\N\xa6\xc2zS@,H\x9d\xa9\x12\x96S@\x0e\x8e\xd6\xd8\xd0\xa6S@\xd5\xf5~h\xd8\xdeS@+\xfe\xb6\x08\xae\xe1S@\x13n\xc1\xb8\x93\xf8S@\xe2\xc7Y\x15\x03\x88S@W|\rc\xf4rS@D\x00(\x1e\x1e\xe1S@)\xf1<\xf2\x93\xe1S@\xc4\xc4i\xa2<\xe4S@ @\x9b\x8a\xc7sS@\x01\xcf8d\xaezS@\x82\xd0\x08\x85\xdfzS@\x0b\x9cM\xee/zS@\x9b\xc6Z\x83\xa5{S@o/\xb3\x0f||S@7\xdcF6<|S@\x0e.+\x81,\x7fS@\xbf\xe6\xdf\xaf\xd0|S@n\xca\xd3@\x1a~S@"\xa6\xa8BS}S@\xd0\xa7\xfe+\xa5~S@\xf2\x94\xcepn\x8bS@f\x9c1)^\x7fS@\x00\x0b\xeehR\x7fS@\x9f\xfe \x15\xa5\x04T@\xeb\xa9\x1e\xfd\xd4\x7fS@\xa1 \x8c\xd5j}S@\xc3r\xab\xc5>\x84S@\x1d\x15\xe7\x11\xe7\x05T@\t\xd2\x89\x01L\x84S@\xfd\xf9\xe3\xb4WpS@m\x9d\x83V\xbf\xe1S@ \\\x01a\x82\xadS@a:\x90Vl\x80S@<\xdc\xfa\xcd\xe5\x07T@d\xda\x86\xdc\xfc\xfdS@^B`\x9a\xc8~S@\xa0\x8a[\x19+nS@H\xf1\'\x95\x94\x90S@V\x05\xed\x8c\x16\xabS@\x9d7t\xa8(vS@\xcc\x81<\xdf\x0b|S@l\x17\xde\x0cB|S@d\xda\x86\xdc\xfc\xfdS@\xf4\xe6\xee\xaaA\xb7S@\xeb\x05\x07\xec\x12\xb7S@\x9aa/\xbe\xdd\xb5S@\x16.\xa1\x7f\x83\xcdS@\xd6=\x0en\xf7\xa4S@\x15\xa7\xf7\xc4\x98\xdcS@_\x90E\x0eW\x7fS@>\xae\xf6\xa7P\xdcS@O\x1d\xae\xfe\x86oS@~I~\x103\x84S@Q\xe6\x12\xb1\x08\xb4S@\xe2\x87pHZ\xcaS@\xb60QR^mS@\xc3t\x01\x95\xea\xfdS@\xba\xabO\x06\x9c\xb0S@\xb5\xe5p\xaeF\xb0S@G\x12\xffr9\x7fS@J\xe0Z\x01\xc1\xfdS@\xd8\xad6\xe2F|S@U|N\xf6Z|S@\xd3\xf6\x80\x1b\x0b}S@\x87\x91\xca%w\xa4S@\xd0(\xa4\xe0\xf4\x00T@d\x17u\x08\xcd}S@\x1ci\xd2\xa3\x0c\xa5S@\xea9\xa9\x10v{S@Rp\x9d\x0c/{S@\xb2=\xb5o"\x00T@\xcc\xb6e\x01\xefzS@n\x95\x00>\xfczS@m\xe2x\xd5\x83zS@\tMN\xdd.zS@w7\xb4\xe7e\x03T@\x17\xe9\x00\x8cV\x02T@\x16^q^\x9c\x04T@L\x96^\x98#\xaaS@\x17\xe9\x00\x8cV\x02T@\xf2\xe3Y\xa0?\x04T@"\xb0h\xf2\x96\xc1S@0\xf3\x18r\x1a\x02T@4\x10\xf3\n\xda\x8aS@\xe6tN\x84r\xb5S@\x8eF\xa1\xb0z\xc0S@(s\x15E\xe4\xfeS@\xbc\xcc)Y~\xa4S@\x08\xb9K\x05\x0e\x7fS@\xa7".n\xd6\xffS@\xe3&\xdeP\x7f\xe0S@c\xe3\x00\xf8~\xc7S@\x90mPd\x07\x04T@7\xc6\xb8"d\x04T@V:s\xcb\xa2}S@\xf2\x81$1\xadoS@-V-r\xd9nS@A\xfb\x0c\x92\xaezS@U|N\xf6Z|S@\xd0{=p5\xe2S@\xfeNp\xa3v\xe1S@\x86\xadu\x1f1\x04T@0\x80\xc0\x9b6\xaeS@\x04P8P\x12\xdbS@\x16\x91\xa8x(\xafS@;\xd5\xc8\x83\xd9\xb5S@o# \xf0\xfb\xbfS@\xc6\x9a\x89x\x8b\xaaS@;r\x0c\xf7\xf1\xaaS@\x1b\xdec=5\xa7S@\xc9N\\l#\xa5S@\x04\xb6\xe5\xd6]\xe4S@\xd2$\xcdd\x01\xa5S@\t\xebF\xd2^\xe6S@L\xb1\xc2g\xa3\xa4S@\xc6\x99;\xca\x96\x04T@\x0e\x85e\xed\x00\x04T@\x98\xdd\xf9\xd0$\x00T@\xfc\xba\xa1i\x1c\x01T@\x0e%F\xa4\xc2\xfdS@1\x88\xb6\xc3D\xcaS@\x8d\xb3\x05J\xa7\xb3S@\t\xb3\x97\xa4\xc9\x85S@-A\xb4\xd2\xe7\x82S@I\xfe\xda\xc2X\x89S@\x88E]\x1ex\x82S@\xd5\xc1\x0ee(\xfcS@R\x90rT7\xfdS@\\Lg\xedS}S@V\x90\x1bWo\x7fS@\xd8\x0c\xf9{\xa9|S@\x957\xb3\x80\xac\x8aS@,\xf9\x11\x00V\x7fS@\xf8-@\xb4S|S@\xb8\xe9\x96>\xe5}S@KV"\x83j{S@\x0c\x9d\x0e\xb2\xeazS@\xa7E\xbd\x1f\x0c{S@+\xdf\xb11\x82zS@\x06\xc6\x9e\x1d!yS@\xb60QR^mS@\'\xdd\xd0\x9b\x05\xbdS@\xc3\x0e\x86\xb3_\x8aS@Sb\x86rxpS@\xbd^%<\xe6\xfeS@X"J\x90,\xdfS@'
p35
tp36
btp37
a.
