# Supplementary material for: Sea ice drift data for Fram Strait derived from a feature-tracking algorithm applied on Sentinel-1 SAR imagery
Source: Data Brief. 2018 Apr 19;18:1410–5. doi: 10.1016/j.dib.2018.04.034 (PMC5999601; doi:10.1016/j.dib.2018.04.034)
Supplement: Supplementary file 2 — Supplementary material [file mmc2.zip › fs_s1a_data/HH_filter200vec/FramStrait_HH_20141020T085911_20141022T084246.dat]

(lp0
S'S1A_EW_GRDM_1SDH_20141020T085911_20141020T090011_002911_0034C8_DFF1.zip'
p1
aS'S1A_EW_GRDM_1SDH_20141022T084246_20141022T084346_002940_00356D_3FC5.zip'
p2
a(cnumpy.core.multiarray
_reconstruct
p3
(cnumpy
ndarray
p4
(I0
tp5
S'b'
p6
tp7
Rp8
(I1
(I13027
tp9
cnumpy
dtype
p10
(S'f8'
p11
I0
I1
tp12
Rp13
(I3
S'<'
p14
NNNI-1
I-1
I0
tp15
bI00
S'\x91V\x08\x1d\x85\xa57\xc0\xd7J\xc8\xa4Vy4\xc0\xc6\x82\xa4\x87\x9f\xf53\xc0\xce\xc4\xa4t*\xe92\xc0\xef=\xe6\xa1:\xf42\xc05<\xccC0\xfd3\xc0/\x8a\xbb\xf7\x07\x0e3\xc0\xb0\xc3\xd6\xf4\xd3&3\xc0\x02\x04\x8e\xeeu\xc72\xc06\xad\xb5\xe1\xff\x975\xc0DK\\\x06\xbaN4\xc0\xd3\x84m\xa1\xbf&5\xc0\x92\xb5\x13"\xd725\xc0$\xcc\xa3\x1a>13\xc0\x18\x9d\xa2\x1bb[9\xc0#5\xb0\xc8\xd7N8\xc0u\x0e#\xf3\x1d\x016\xc0\xd9\xf3\xf2\xe0\xa7W3\xc0\'\n,\x86\xa358\xc0\x82=\xc8\x82\xceC3\xc0;`Wf>\xaa4\xc0t<6e\xa8h3\xc0\xa8y|\x8a\xfd)2\xc0\xd4\xe5\xe7]\xabH9\xc0\xda\x1a\x18\xbd\xf8\t3\xc0\xbdv\t\x01\xde\x173\xc0nf\xa9jX\xb59\xc0\xc8\x7f\x8c\x84\x1f\xbc7\xc0s4\xa4\x9cj\xcc3\xc0R4\xc7\x1e\x8c\xac4\xc0\x10\x1e}]\xb8z3\xc0\x89\xcb\xbb\xd7\x9c\xb46\xc0Y5\xf4\xf9\xf7\x1d9\xc0b.c\xe7Q\x173\xc0{\xb8\xcf\xad\xcb\xdb8\xc0\x86\x01\xc9B\xcc\xdd8\xc0\x08K\xce\x11:\xce3\xc0\xef\x8a\rQ5\xf78\xc0#\xaf8x0\xf58\xc0+\xf1\x9d\xf1C\x008\xc0\xce\xd0\xa4\xbc^O8\xc0k\x80\x80\x9a\x14;5\xc0U\xd7Md\x05\x165\xc0M\xd7\xb1\xc5\x7f\x9d4\xc0\x1c\x91\xa8\xd7\xae^3\xc0\n\xda`}\xb305\xc0\x95\xe4x\x16\x04\x963\xc0\x9d-\x99r\x9bo5\xc0]\x7f\x15\x1eQs4\xc0A\x13\xef:\xd4\x145\xc0\xb86=\x1a\xa6\xe44\xc0;`E\xd5\x97\x079\xc0\x10`\xc6\xbfKX4\xc0[2\n\xa9\x03\x165\xc0vF\x19\xad\x94N3\xc0\xd1WP\x82\xbbM3\xc0y9E\x13\xf052\xc0\xbe\x18\xef\x84?;3\xc0\x0c@\xb2\xa7K03\xc0n-\xfd\xdc\n\r5\xc0\x9a9\xae\xa2tq4\xc0\xf6\xd3\x113+\xb67\xc0\x0f\xe4\x0f\xfa\xd073\xc0}\x15\t\x85\x96\xd99\xc0\x9cw9{=D3\xc03\xed\x91\xa5\x9e47\xc0x\xf8#+a\xe74\xc0\xe2q\x1a\x05\xd9#3\xc0I\x86\xa6-\x93M6\xc0\xbf\xa7\xd2u\xf6\xfd7\xc0\x15\xc8\xfb\xd7\x9d\x1a4\xc0\xcd"2\x90w\xb57\xc0\x19S\'\xc3\x18@5\xc0U\xc8z\xf6\xd3\xe93\xc0\xb4Cnm\xd2\xe61\xc0\x027\xcdK@\xbf4\xc0x\x8e\xf2PX\xe53\xc0=\x96\x91Lo\xfe9\xc0\xf4!E\x0f\x0527\xc0\xc7\xb7wW\x9e\xd96\xc0\xa8S\xb2\xc2\xe8^5\xc0\x1f\x8f\xfd4\x1d47\xc0e\xf1A\x0e\x00\x857\xc0\xa2\xda\xfb\n\xa0g3\xc0L,O\xccI\x874\xc0\x8a\xa7E\xbb\x16\x155\xc0\xef\x9b\xf8\xbc\xe6]5\xc0l\x94\xb8\xd3\xc6\x969\xc0\xa9\x853\x9c\xb5\xce2\xc0\xed\xb1\x9a$\xbeX5\xc0C5\xa4\xc2\x10\xff5\xc0Y\xe0\xfe>L\xda4\xc0\xda\xd4r\xa0\xa519\xc0U_i6\xf4\xb04\xc0\xf4\xa5\x9f\x85\xb3J3\xc0\x03\xee|%\xe2W5\xc0\xba\x90\xb6\xa4\xde\x9b5\xc0\xe4\x9ez\xd9si6\xc0\x9b(\xc7\xed\xdcK3\xc0xuk\xe4\xe7\xf32\xc06\xa2\xb8\xb0\x87W5\xc0\xcbA\x1eH\xa1\xaa7\xc0#d>\xf9;\xd24\xc0\xaa\xc6@GNw4\xc0d\xff\xb89\xd0:4\xc0\x10a;\xdd\x8d\xf67\xc0hs\xae\xda\x97W6\xc0\xee8Wz\x96\xf22\xc0\x90\x9b&\x8e\xde\x0c5\xc0\x00\x06%d\x94\xe54\xc0h&\xda\xdf%|5\xc0Q\nQ\xa7\xe8\xfd7\xc0(\xb3\xe4n1\xde3\xc0\x90\xc6?}\xbbM3\xc0\xea\xc9\x01\x85\x83\xc03\xc0\x96<\xad\x10_\xab9\xc0\xb0C\x85\x00G:3\xc0\x0c\x1cA\xed\x85\xa92\xc0G\xbb\xf6\xfc\xa8p5\xc0\xd1\xa6\x04\xfe\x99\xfc7\xc0\xf5\x81 \xa1\xa5X8\xc0\xce>?D\xbes7\xc0\x04\x86\xd8\xfa\x8e\xc54\xc0\x04\xa8\xe0\x1d\xa0A7\xc0\xe6\xf6\xceX\xd8c3\xc0\x92\xaf\xfdw"#4\xc0r\xe2*k\n\xfe4\xc0J<\xe4G\x17O3\xc0\xa9P\xd0\xf8\x89\xeb2\xc0\xd8%\xc36\x13<7\xc0\x81\x8cu\xb9:P5\xc0\xa2T1W\xcfH5\xc0\r\xd0\x0c\xfbn\xc43\xc0_ \x03(\x11E4\xc0\xa3LS\xb6\x8a\x17:\xc0p*\xecP\xaf\xd99\xc0f\x06\xad\xbfe01\xc0\xc6\xa5\xb5H\xdf\x1c4\xc0\xca\x87\xc3\xa1\xc2\xb14\xc0\x12\x1a\xda\xf1 \x138\xc0\xe1\xaa\xe7\\\x93\xc24\xc0\xfd\xeb\x7f)\xcd\xb17\xc0#/\xe2\xcf\xa0e4\xc0\x19\x1a\x1d\xc2\xff$3\xc0#\xd1\xf1t\xbd\xf44\xc0Ih\xa0\xa6e\xf14\xc0\xdbl\xd1\xc8\x18\x015\xc0#\xdf9\x8f\xedd4\xc0\xab\x0e\x93|\x8a\xfd4\xc0N"\xc3A7\x905\xc0\\f\xb8\xc0\xc1\xda8\xc0\x1b2s\xd3\xc5A5\xc0\xb0\xc4}\x11\xbd\x833\xc0/\xcb\x93\x96o\x0e6\xc0\\H\x1b\xcb\r\x969\xc0\xdbk\xa4S\xe6\x116\xc0\x84\x1dA\x9f\x80}7\xc0\x90\xaa\xea\xb8\xf1&5\xc0\x01\x1d8H\x13P4\xc0\x08\xc1\xd6\x80\xf5H3\xc0\xe6\xa4\xcd\xc5\xec\x1d6\xc0\x1b\xfe\xae\x0c\xd9Y3\xc0\x82\x1e\xf76H\x863\xc0\xf5aN%\xd2\xd75\xc0\xee\x07/\xd4\xbf\xfe5\xc0(_g[\xefT1\xc0\x80\x96\xd7\xfb\xe3*6\xc0$K\xb3S\xbb<5\xc0}%\xd7\x19L\x118\xc0\xce\x02\x89\xf9g84\xc0\xa4\x8c\xb0(\x07\xd55\xc0\x82\x8b,\x8bc\xff1\xc0\xee\x18\xf0\xca\x00y3\xc0\xbd\x96\xccO\x1fz4\xc0`\xd0\xae\xb0\x8013\xc0w[\xacK\xacV8\xc0AZ+(\xc3M4\xc0})\xf8D\xa6\x8a8\xc05\xc5"\xf6\xc7\xd54\xc0h\xd5\xe6\xedL\xe24\xc01\x1a\x0e\xa3X\xdf4\xc0\x95\xa5\xb6\xef+\xc33\xc0\xc1,\xb82\xab94\xc0\x9b\x1c\x1eI!\x1a4\xc0m;U\xffx\x156\xc0\xd5\xc7U?\x12\xe64\xc0\x9dz\xc6\x87\x92i5\xc0\xee%qV]\r3\xc0\xc9I-<h\n6\xc0k*\xbf79(5\xc03e\xa6\xd8Z\xdc9\xc0U\xc4}\xd0YI8\xc0\xc9x\x01\x8eX\x989\xc0\x1aE\xcd\x81M\x185\xc0=\xdd\xc17\xd1\xb32\xc0f\xf63\x83\xca\xf37\xc0\x89\x11!Vf\x008\xc03\x85\x10\xcc(Y5\xc0\xe5\x1a(\xb1\xc1<:\xc0S\x04\xe3\xf99\x173\xc0\x86\xb9F4\xf7{3\xc0\x9e\x1c\xdb\x03\xfd\xeb2\xc0\x8cK\x7fP\x8fi3\xc0]\xd8F\x13\xbd+3\xc0\xa8\xe2Q\xbd\xb0\x855\xc0 F\xb8[0F6\xc0\xe6\xe0d\x9a\x15\xa12\xc0\x0fe\x94\xa9Z\x873\xc0\xf2DXC\xc0O7\xc0cc\x14\x80Ps3\xc0\x8f~87\x17\'3\xc0\x00X6\rS 3\xc0\x9d\nJV\xe0m4\xc0\x1f\xb5\xda\xe7V<5\xc0RmZ\xbf\xce\'9\xc0\xa4\xb7\x08:\xce{5\xc0\xcae\x91\xc1\xa7\x903\xc0\x96\xe6\xb3Z`"7\xc0e/\r\xa4\'\x195\xc0\xbf.\x13d\xf6\xf72\xc0\xf98\xa76a$9\xc0\xe0\xf6\xff\x1d\x0e\x195\xc0\xf0\xde\xf2\xe6\x18]5\xc0\x8f\xb7Z9\x0b\x196\xc0\x93\x1d\xb4}\xeb\x114\xc0\xaa2\xbd\x8fS\xc53\xc0\xff\x08\xfeOM\\9\xc0%\x94\xa8U\xb1\xa95\xc0\x1e\x92n\x96j\xfb3\xc0FU\xf2\x82(\xb53\xc0\xd2Q\x0c\xa2/`4\xc0\xd7\xea+6\xfe\xae3\xc0\xcd\xca\xdb\x1b\xd7x7\xc0\xb5R4\xf0\x7f\\5\xc0*H\xd2\xc0\xdb$5\xc0\x05y\xdf\xb9S\xb24\xc0\xbd\x89\xb8XK\xc87\xc0\xdd\x80]\x1a\xdfF4\xc0\xc6\'\xaf,\xbd\xee4\xc0\x87\xd8\xb8\xf6*N2\xc0\xaf^d\xa6\xf0i4\xc03\xaa\x06;\xd6\x015\xc0\xccg\xac\xf1\xf1%8\xc0\xd1\xc6\x0fe6\xca4\xc06#B\xbfP\xc35\xc0\xda\xdebU4\xb22\xc0\x12\xffs\x04&\xf34\xc0\x9e`\xd8x\xa3\x003\xc0\x8d\xdf\x9e\x84X\r4\xc0\xff\x05CH\x9a\xc64\xc0\tH\x1e<\x05!3\xc0\xb8\x9d\x83\x0b\xb9\x053\xc0*\x86\x98\xf7\xe5H4\xc0D5\xab\xf6\xba\xf04\xc0k%6i\x14;4\xc0\xc2\xfb\xa2\x95\xccZ4\xc0\xa1\xca\xf7\xb1\xabP6\xc0\xc8\xefe\xafx)5\xc0\x91\xc7\x9a\x11p\xa89\xc0.\r\x1e\x9f\xfdp6\xc0\xd2L\xd4zr\xdc5\xc0q\xc6\xc1C.)3\xc0Z\xdaR\xa8\x95\xe62\xc0$R\x1c\x9d\x8e\x196\xc0\xd4u\xaa\xb9\xc0\xe55\xc0&sd\x90\xaf\x834\xc0\xe7\x938\xc3UI4\xc0d~bB\x87`5\xc0\xf1\xcc\x8e|\xa6R8\xc0.\x13\x12\x0c\x19\xec2\xc0\xd2\xc2h\x9fJ\xee7\xc0^<\x1d)CY4\xc0\xa8\xb3WP#T3\xc0\xff\x92-\xf1\x87I5\xc0tC\xdc\x1dcC5\xc07m\xfa\x853\xcc4\xc0o\x13\x11\xe2\xbe\xa57\xc0)\xe0{_h\xd14\xc0\xde\xae\x98(\x8c\x005\xc0\xd8l\xf4\x01\xef\x954\xc0\x1f\xaaz\xf8\xfd\r3\xc0\xad|C\x1fx\xa83\xc0\xf5\xd1\x829a\xf72\xc0\x96*\x81a \x1b3\xc0\xa3Y\xa1\xa4\\\xa14\xc0\x93f\x06l\x8c{4\xc0\xa9\xf27:M55\xc0\x94\xe1S\xc6&X3\xc0f\x17\xa9\x98\xef\xec2\xc0\xe5%v\x14u\x968\xc0+\x9b\xc6\xc2\xf2\x036\xc0v\xdb\x0b\xf3\xa3F8\xc0\x060\xbd\x01H16\xc0\xd9\xfe\x84\x9d\xd3\x054\xc0q\xf4I"v\xe04\xc0\xe9\xc4\xba\xccs|6\xc0g\xaa\xb9u\x80S6\xc0\xdd\x0c\x82\xf1\xb7N7\xc0\x1eY_{bF5\xc0HN\xef\x95\xb1X4\xc0s\xafV/!\xe74\xc0\x8b\xdb\x12\xe3\x8aI5\xc0~\xbf\xe2<1\xce4\xc0L\xd0\xfbk\xd1D5\xc0lK\xf0\r\xd877\xc0\xf1\xb3\x0f\xbf\x8c\xf55\xc0Y]R\xac\xeem9\xc0b\xe6\x13\xa8\xe1\\5\xc0\xad\xb3\xd2\x8b\xb6s3\xc0\x0e\x90\x10\xefR^6\xc0\xb1\x8a\x1a\t\x13H4\xc0x\x88\nvI\xec2\xc0\xf3\xda\xafo2\x1a2\xc0\x84\xd8\x02\xd7/\xd64\xc0_\x07\xef\xfa4(5\xc0\xe8\xaf\xee\xaf\'\xe86\xc0h\xdc\x1c\xdb\xed?3\xc0\xff\xdf1G\x9c\x8e8\xc0\x8a\xcdJ\x19\xcaW5\xc0\xef|l\x87\\*4\xc0\xdd\xb05mf\xf04\xc0\xdd\xa6\x89s\xff\xa24\xc0\xdbU\x9f\x90\xab\x026\xc0f\xfc\xde\xea\x02\x043\xc0*M\xd8\xcbU\xf44\xc0\x92)\xa6\xb7\xe9>3\xc0J6\xda\x8aS>0\xc0\x10\xea\'\x89kl1\xc0;\x88\x1c\x94\xd1D4\xc0\x91\'6\xec\xd7\x085\xc0\x92\xa3\xa2i\xbeh4\xc0\xa1\xb2\xcfM\xe7=4\xc0z\x89a\xb4\xaa\x9a8\xc0\xb2o0\x80\xca\xfd5\xc0\xb6\x02\xb5\x03\\.5\xc0\x9c\xe8+=\x1c\xb76\xc0\x00\x8dOh;\xde3\xc0l\xa9\xfa\x81\xfa\x188\xc0\xd9\xa6<\xa27\x8e9\xc04R\x92V\x00e4\xc0\x9a>\x99\xa7\xe1\xcc7\xc0C\xe1C\x0e\x88"4\xc0\xa3\x15v\x91\xd8@5\xc0.%\r,\xd2\xfc2\xc0\xac<\xc1[=\xe72\xc0\xb0+S H\xd62\xc0\x826\xf0HY\xc42\xc0\x8ef\xf7\xed\xb1b5\xc0\xc7+\x97YI>5\xc0\xcb~\xee\xdd\x03\x00:\xc0\xf3:/Td`3\xc0"\xd0|\xe4c\xcb9\xc0\xaa<\x9fa\xa1\x9a4\xc0X\x836\x9e\x7f\x864\xc0\xd9W\x06\xf1\xcb#3\xc0\xf8\x9a;\x9fy\xa74\xc0JA!\xa3\x8dB4\xc0\\\xe4\xfe\x1b\xd5$3\xc0\xdd n \xc3\xd93\xc0.\xff\xcaq\xc3 5\xc0@\x1d\x7f\x8c\xb0\xb64\xc0\x88\xa4\xfa\x1e\x18^8\xc0YLb\xe5J\xf49\xc0\x80\t\xa4\xf7\x87\x896\xc0\x87\xf6_\x9a\x0e\xcf4\xc0Tb\xd5\t/w3\xc0\x81\x96H![\x884\xc0\x83\xf87\xe7\x1d\x038\xc0;\xcd\xb2\x0e\xb5\xf03\xc0\x1a\xe9\xc6\xa4?o9\xc0\x92\xd0\xe9\x16E|3\xc0\xdf\xc1\xd1\xf3\x07\xe64\xc0\xe65\x8a\xff\xa8V1\xc0\xeb\xecbM;[6\xc0\xd0\x07t][A5\xc0I\xe0\xc6N\xf9\xad4\xc0=\xdf)\xbf.\xcd3\xc0\xdc\xfa\x1e@\x9c\xca4\xc0\xa6\xab\xd7\xd1\xb1\x966\xc0SM\xa3\x05r\x9e4\xc0m\xb3i%\xe8\xb75\xc02\xea\xc4$\xc7\xc79\xc0-\xabs\x8b\xeba4\xc0*u9-JK2\xc0\x902\x1f\x1f,&8\xc0x\xd1\x07=^\xbf7\xc0J~Je$?5\xc0H\xae\xf9W\xb3\x8c3\xc0\xec,\x9cD\xb3\x9f4\xc0\n\xaeaM\xfb\x9c7\xc0J\xf1z\x91+\xbd5\xc0\xbf+\x07\xe7\xccU5\xc0\'\xeb\r\xf6A15\xc0\xfb\x00$;x55\xc0\xf0\x1by\xf3vT4\xc0\xd9\x0b_\x89\xd943\xc0\x802\x1c1\x9f\x114\xc0\xf6Y\xbd\xe8\x01U5\xc0T5y\x87\xbdH7\xc0\x0e\x95\xf4\x95\x11+2\xc0\x8bu\x99\xb2;\xc13\xc0\x0b \xd3\xdc\xa7\xb02\xc0N>\xcc3\xab\x9f4\xc0L2R\xf5F\x102\xc0W2\x8b[\x1f78\xc0\x83\xc0\xd0\xe0v\xf55\xc0\xb4\x80/*1\x9a7\xc0\xb2\xdc\x9a"\x0f\xf17\xc02\xfbm\xff<\xf23\xc0\xae\x1c{\xf4\xfe_8\xc0\xa6\xfcB\x04Wr3\xc0~(\x1e\xf0\xb1I6\xc0\xefp\x90Q\xdc\xad9\xc02\x9c\xc0n\x16\x045\xc0\x91\xcc\xdad\x15s6\xc0\xc2\xb8\x8e\xe5\x03\xad8\xc0\x98\',\x90\x11\x085\xc0\xae\xb8\xa9\x1a\x81u3\xc0\x87"\tD/g5\xc0\xf9\x16\xb4\xb5\xd4\x128\xc0r\xbbL\xfd\xbc\x934\xc0p\xd3\xc8\x0eI\x953\xc0\xb8l<1\x1242\xc0\x81\x95\x9aZ`\x1d7\xc0H\xb0\x10\xf1\xa0\x1e4\xc08f\xad\xd62$9\xc0\xb8F\xdew\xac\xa73\xc0r\xa0\x19*\xe9\x944\xc0\x02\xc9\x80i763\xc0\x7f\x06M]\x9c+5\xc0\xf4\xc0\xd4\xd9\xce+3\xc0>{\xc5\xf5R\xd08\xc0\xe4""U\xdb\xf61\xc0w \x01\x94\xec78\xc0\xf2\x89\x8a\x05+\xfa4\xc0vMx\x91\xba\xe18\xc0F\xa3,\x82\x95\xf82\xc0\xbeT\x9e\t\xc7A6\xc0\x13\xce\xed\x0b\xf1\xab3\xc0\xf5&\xa5H\xd1\x048\xc0qm\xf9\xa8P\xf84\xc0\xbe\x16\x10\xcbn\xdb5\xc0\xa8\xff\xe2\xd1$\x933\xc0\x02\xc2j\xf3\xa5\xd06\xc0\xe7\x8d\x93\xb7(\xa53\xc0\xf2\xd8cC%\xf42\xc0m\xe4x\xd1\xee\x135\xc0fs\xc3\x1e\x87\xd93\xc0\x92\x8b\x1d\xbd\xfe/5\xc0\xb1s\xd0\x99\xb3\xea4\xc0%\xec\xdd\x07u\x8e4\xc0\x06\x03\xa8\xe1\x1a\xf34\xc0\xd7td\x82\xf2\xf12\xc0\xca\x97\xd29\x88U3\xc0\x9bY\x0b\x84}\x037\xc0\r"g\n\xda\xb37\xc0\x02\xb6x\xc8i.5\xc0l\x9e\xb6\x13\x15)5\xc0\x8a8\xc2A\xabf4\xc03\xfd\x15\x86>\xe07\xc0^\xea]a\xeb\x815\xc0\x13\x00E\x06\xf0\xf92\xc0\xf0\xb8^\x96\xf4\x1e4\xc0a\xfaK\x86\xd9(5\xc0q\xaa>\xe9,<3\xc0\x92\xfc\x05\x18\x1f\x9f4\xc0-\xbf\x1as\xae39\xc0\xe1\xd5\x17\xd8\xc1Y6\xc0\x98\xa3\xa6\xa0x$5\xc0l\xe7\xa9=\xbcG9\xc0\xcb\xdf\x99\xc6H\x901\xc0\x9d(\xb6#\xc8\t5\xc0n\x05\x83\xb5\xe2\x994\xc0\xdd\x16\tp[D3\xc0U\x08\n\xfc\\\x1f9\xc0\x88\xc0\x11\xe7\x98\x933\xc0\xe8\x04\xaa\x89\xb9>5\xc0\x9c$\xff\x01\xfe\xfe7\xc0\xddX\x9a3;R4\xc0\xe5\x8d\x8e\x0f\x95\xe77\xc0\xb6d\x97\xdc\xf1\x107\xc0\x9d\xec;\xb9\x91\x169\xc0^\xe0\xd8lk\xab4\xc04\xe8\xe4g\xdf\xf17\xc0\xe5Tq5\xbd]5\xc0[\xaf \x1d\xb9\xb52\xc0\xea\xbc\x8a~Ay8\xc0\xa1\xfc.\xca[\x806\xc0\xe3\xba)b\x0c-5\xc0\x15\xfc\x9a\x19\x14\xcc4\xc0\xbd\\\xf7\x88\x8dO3\xc0i[\x1ae\xd8\xd37\xc0\xdd\xda\xd1\xd9\xe1\xda2\xc0\xf4W\xb9A\xe2\xa54\xc0\x00E6\xb4\xef\x9f4\xc0h\xf3F\x81\x1bz4\xc0\xe8]\xbe\xb9\x97\x965\xc0\x05j\xc0\x98Z\xdd2\xc0G\xe2jx\x0e\x134\xc0\xa9\x8c\xb5\x1a\xd725\xc00\xad\xdb\xd9\xd8N5\xc07q\x10\x04\x1f\xf93\xc0~\xadI\xa7\n\x1e4\xc0\xbf\xfb\xf6I\xed\x9a2\xc0\x14\xf3\n\x16l\x1a3\xc0<w_\x1c\xac\xad9\xc0\xc8\xb2\xea\x81V33\xc0\xa5\xfbr=A\xbb4\xc0\x05\x9f\xf4\xe4\xd4\x1c9\xc0\xbd\xa2\x00\x03T=3\xc0\x81vB\x81i65\xc0\x93L\xc6|_`4\xc0"\xe8\x97\x9b\xf3N6\xc0N\xe7^}a$3\xc0\xeb+\xa5\xc8)!3\xc0\x018\x10d\x92]5\xc06>\x02@\x9e\xe74\xc0\xac\x9a\x92#\xe2>2\xc0\x15\xb4`z^\x9a2\xc0\xfb\xf8@\x95\xd6\xe24\xc0\xf5\x19\xd7\xd1\x9d\xed5\xc0xX\x86Iw\xee7\xc0\xc4\x93_g\xe2\x9a4\xc0\xaa\xef\xc3\xdc\xb865\xc0\x89\x86\\\xbe\xf1V8\xc0\x96z\xfa\x1b\x02\xe54\xc0\xb3>\x87\x18\x8bx4\xc0)\xaeV\x07\xe7D8\xc0\xce\xd6\xd3\xe0?s5\xc0\xaf\x0e\x1d\x18k\xf05\xc0Z\xc3\xc2\x17\x86S6\xc0@\x82\xab\xd2X\x9b9\xc0@\x00\x14{\xc4\xee3\xc0BM\x1a\xb6\xb253\xc0\x16@x(4S8\xc0x\x7f\x14C\xd4\x9a7\xc0\xcbB\xd9\x08\xc4S6\xc0p*\x8e8\x1c)5\xc0\x96\xa2\xe11\xf6&6\xc0\xd1\x00b\xc8e\xe04\xc0O\x14\x8bh\xed\xe74\xc0\rJ\xe2Y\x00C5\xc0\xfb\xee\x96\x19\xcb\x927\xc0R\x07\x84\xef\x94\xdb4\xc0\xea\xf2\xb6~Q\x993\xc0$n\xaf(\xa1)3\xc0}1+\x9d\x14j4\xc00\xb46\xb1\x8d\xd76\xc03\x04h\xea\xad\xaf4\xc0\xc2OD\xf1_\xf14\xc0\xac\x02N\xa3\xf9y6\xc0_\xd9Z\xabe73\xc0\xfb\x1a\x83\xba\xe0L7\xc0\x9e\xdekK3$8\xc0N\x95\xe7\xa3(\xeb3\xc0\x1e\xc9~\xc5\x11-6\xc0R\xfdG\x04\x89\x117\xc0BHYJ+\xd13\xc0\xfb^mL\xb5\xca7\xc0\xfc\xaf\x80\x9c \x924\xc0\xc6\x01a?D)3\xc0g\xc0\xbcb\xe3\xa03\xc0qUo\xbd\x8e\xf94\xc0\x84\ndDD\x987\xc0Z)\x80E\xd3\xf04\xc0\xf4U\xf0\xadYS3\xc0\x8b\xee.\x03YG5\xc0\x8e|\xd1\x115\t5\xc0s4\x08gz\xbd4\xc0,S\nxAy4\xc0\xe1\xb3\xb0\xd9\x87\x802\xc0B\x1d\xc4DY\xbb4\xc0\xc8\xf5\xe3\xbaZ\xe24\xc0\x93)\xb21\x17H5\xc0\xf4\xc5\x99\r\x9es4\xc0Z\xf0\x1f\xd7u*9\xc0&\xdc\x86\xa2Q\x913\xc0\xc0\x00\x8c\x10y\x153\xc0\x7f\xc0\xa2\x88\xce\x9e$\xc0\x7f)\xf1\xaa\xad\x086\xc0\xf0;O\x81\xe9\x1a3\xc0\xfa\x93\x84\xbd\xd4\x913\xc0\xc1cv\n\xcc\xbe5\xc0X^\x0c\xa1\x18\xac3\xc0\x95Xn\x98\x98\xfc5\xc0\x0f\x8b\x11b\xb1\x9c3\xc0%qZ&\x0f\x893\xc0]+}NW\x1d6\xc0CLW\x1c\xe7"6\xc0\xb24\xdf?M\xb11\xc0:\x1f\xa3\xdcZ\x166\xc0\xa1\x06r\xcc\xe3G7\xc0\x99\xfa\xc1C\x92\xe28\xc0\xf0;\x8b\xceY\xa23\xc0\xc5\xb1\xe0\x7f\\\xaa3\xc0\x85\xdcKd\xe7\xf07\xc0"6\xe3\x84\xd1\t6\xc0:\xe4\x0eyL\x106\xc0\xa4B\xf3\xc1l\xe08\xc0J4\x04\x17\xbb\xc54\xc0C&&<\x1d~9\xc0`\xe6\xf2\x8a\xdc\x964\xc0\xc2N\xfd\xe4\xf7\xb93\xc0L,\xcd3\xa3*3\xc05fk\x1bhU5\xc0\xef\x1f\xb3-\xaf\x076\xc0\xaa\xd8\xa6\x9bI\xea4\xc0\xb5dKB\xe6%3\xc0\xf0\x83\x90\xd6{B4\xc0\x99\x11\xe9j\x94n4\xc0\x19l\xe4dI\x046\xc0\xfd=\x90\xe8o\xf25\xc0\xc1\x17=\xd3\x1cv7\xc0.\x13\nJZ\xdc5\xc0N\x10\t\xc8?<6\xc0$XH/[07\xc0\\\xd5\x08\xce\xb7\xba7\xc0h\xa1I\x80\xb2\xb54\xc0\xc62\x02\x08\xdb\x9a3\xc0\x9a6\xfeG\xb2\xe08\xc0V8x!*\xc24\xc0V\xe4;p\x85\xab6\xc0\xd3Bo_`\xbd4\xc01\xcb#n\xf6h3\xc0\n\xcb\x88\xa6\x8f\xd45\xc0\xbf_<P\x1d\xc74\xc0\x14\xe1%P\xb7S6\xc0E\x96\xf1\xea\x15H6\xc0\x90\x82\xe9K\xf8\xd03\xc0\x7f\xf8\xaeV\xbb\xd57\xc0\xaa\x92e\x16\xe9U6\xc0\x93\xa1\x0f,\xb3\xa63\xc0}\xec\xc5g\x1eR6\xc0\x14\x02\xe5Y\xf3\xe31\xc0\xeb\xdc\xb8 \x15\xe53\xc0\x9f\xaf\xe12\xc3 5\xc0\xa9{I\x1e\x9c\xcc4\xc0\xff\xc1%gL\xa88\xc0\xaf\x88{\xfb\xa4b6\xc0v\xeb|\x88\x90\xe13\xc0 o^\x1e\xad\x106\xc0a\xefk\xeb\xd0\x075\xc0\xaa\xd7z\xc1\xf1\n7\xc0\xa5\x99e3\x0cn2\xc03\xcf\x83\xa5\x12\x024\xc0s\x11K2@/8\xc0\x18\xcb\xc8pD\xf91\xc0C$\xb8\x15g\xfc4\xc0\xa9\xb1\x0b2\x9c\xbb1\xc0\x93\x04\xd8\xc1\x9c\x9f3\xc0\xf0\x97O^T\xc53\xc0[\x85s\xb3\x89\xde7\xc0\xb2\x0f\xa1\x03\x0e\xbf6\xc0\x95}\r\x8b\x1b\x8a4\xc0\x9f\x17\xa3\xb2\x06\xbd3\xc0r\xdb\xd7\xc4\x9e\x075\xc01\xe1\x91\x00\x19\xb73\xc0\xac^&\xf8\x86\x0c6\xc0\xb8\xac\xed$\x96\x145\xc0\x06\xdaf~\xa6\x1a5\xc0x\x9f\x83\xd8\x90Y5\xc0a\xce\x97\xc3\xa0\xa86\xc0\x8d%\xaa JQ7\xc0\xfb\xe5\xfbUq&5\xc0@#z%K\xb73\xc0Q\x83S\x9e\xe0\x049\xc0\xec\x917U \xcb7\xc0\xef\xc6\r\xe2.\xce7\xc0\x8a8A\x1d6h3\xc0\x03\xfc\xb4+\xc2(7\xc0\x1b\xd5\x82e?\xb95\xc0\xca\xdf\xb3)\xbe\xd33\xc0\xed\x96\xa7YN\xaf4\xc0\xe5.\x88\xa7\xa0&7\xc0\xff\xd2\xfa\xdf\xbb[6\xc0tuY\'\x90V3\xc0\x80\xc5\xf6gWf6\xc0\xd07\xf6\x1a\xae\x115\xc0\x8e\xee\xfecG 3\xc0\xe2\x99\\\x96X\x964\xc0\xa6\xda\xc6\xd8A\xfb4\xc0f\xde\r\xcd\\\x005\xc0\xba\xc3)\xb6\x84b4\xc0\xe5\x11\xd0\x9e\xe1\\3\xc0K\xdf\xda\xa1\x9d\x8b7\xc0&R\xe8\xb9\x8b\x808\xc0\x1f~t:\xc4i1\xc0\x02\xa7\xfa)\xe9H3\xc0(\x16\xd4\xef\xb083\xc0#\xd6\xc4\x88\xc3s5\xc0\xf6\x8b\xf1\xebl\x8c7\xc0q\x96\x0e\xe9c\xe71\xc0\xa9\x16\xf9*\x90h4\xc0\xb4\x1b\x00\xe2F90\xc0\x84ei\xdd\xb8\xba4\xc0\x7f/M\x86{\xbe6\xc0\xfc_D#8\xbb6\xc0\xc0\x19H\x0b\xbc\xd03\xc0\xdb\x99q\xad{G3\xc0\xce\xf2\xa0\x88\xb2\xf54\xc04A\x84\xda0U3\xc0\xac\xc8\xa19\xb6\x0c7\xc0\xd4\x8a\xa3Z\tj6\xc0\x1c\xd7\x89\xbd\x83\xd97\xc0+\x0b\x94M*\x1a5\xc0\xa6\x0f\xbb\xff5<4\xc0\xf3i\xd1\xd8\x8c22\xc0\x89S.\x96\xea\x084\xc0\x10T8\x9a\x9a\x907\xc0}3\x85\xd0\xe5#3\xc0\xed\xbc?\xf2\xe8\xdd2\xc0"J9\xa5b\xb14\xc0\x9e\x14R\xc3\xc877\xc0D%\xd1#\x02\xd72\xc0\t\x01\xa0[U\xa35\xc0\x82\xe7\x94\xed\xc4\x853\xc0\x93\x17Y\x95$\x8f4\xc0\xeb`\xcflzw7\xc0\xc0Y\xb8I5^5\xc0\xdd&Y\x9b\x99k4\xc03$\x98\xecN\x883\xc0\xad\xf5\x90\r\x04\x039\xc0yK\xb8AW\x8b4\xc0j/ \x9e\x1a\xea8\xc0M\xaf?&9c3\xc0\x9c\xda\x1c\xf67\xb57\xc0TMH\xdf\x1a\xb77\xc0\r=j\x1d#\x8f4\xc0\xaa\xf3\xa4\x94\x84|3\xc0.\xc1H`\xc5?4\xc0\xfe\xe8\xb5\x16#\xe62\xc0\x02\xbd\'M\x17\x0f3\xc0\xbe\xeb\x85\xe8)\x9a5\xc0\x08{RS^\xa64\xc0S\x7fL\x08\xcbh3\xc0q\xe8\x95\xad\x05n3\xc0J\xd5\xf0S\xa0\x1c5\xc0\xd2S\xe3\\bq2\xc0x\'\xa2FH\xc24\xc0}S\xb63\xa7\x8b7\xc0\xc3\x10>@p\xb73\xc0j\xb5\xd8dK)5\xc0\xcb+\xeaT\\\xf24\xc0\x84\xdcj\xfd\x03}6\xc0wG\xb1\x98\x8f\x933\xc0\xcd\xde\xbc\xe8pe7\xc0\t^\xb6%XX7\xc0\xabu\xa59\x93\x923\xc0\xf9{\xf0\x0e\xcd:5\xc0\xdeJl\xae6\x894\xc0\xd8G\xb8j\x88\xc34\xc0vv\xe1\xf3\'b0\xc0\xad\xd57\xe8\xf3\x125\xc0\xa5\x14\xf0\x1e\xe4\xec1\xc0\x8c\xf2zw\x99\x813\xc0c\x03\xde0\xd8\x865\xc0\x1a\x0c\x90~\xe4\xb13\xc0"\xce\xf0\x00\xc6\xe14\xc0\xd0\xbf\xcd\x9e\xcc\x143\xc0\xae\xcb\xc8$\xf3\\0\xc0S\x80vK\xa9\x843\xc0\xac\xfer\xb7\xe4O0\xc0\xf6\x95\x97x|\x1d4\xc0\xd4\x99}\xc1\\A0\xc0\xea\xd3\x1cC\xf5G0\xc02\x186~xU0\xc0cc\xe8\x9bh\xf83\xc0A\xe9\xcb\x9b\x06R7\xc0\xa3\x1a\xee\x80\x80\x917\xc0ep\x08&E\x813\xc0\x81\x97\xc5u\x12q5\xc0\x82\x17L\xf0\xec\xf92\xc0XWo\xea\xc5\xd24\xc0=\x0e#\xe7\x0f~6\xc0SR\x83\xf6\xcbV0\xc0\xe8\xc9\x8b=\x94\x938\xc0\x14j\xb2d.C0\xc0\x138\xe1_j\xac4\xc0\x02\xbdH\xa0_\xb64\xc0}B\xee\xba6#7\xc041\xb4\xbc\xcc\x1e4\xc0\x13\xd6\xc0\x9e\x8e\xbd4\xc0\xf6X\xa9\xfcbR5\xc0\x96j\xf4fv47\xc0|=l/ 93\xc0-\x9e\nP1\x177\xc0X\xb5%\x8d\xd5)5\xc0\xc9\xc9\xa8V\xa2\xcb4\xc0\xe6\xd9GjS,4\xc0\xf8T\x03\x0e$@0\xc0\xeco\xccY8\x862\xc0\x8b+A\x91{\xd75\xc0\x91\x1e\x01_\x0e\xc24\xc0\xa7\xb0k\xc1R\x0e5\xc0\xa81\x8aS8\x816\xc0\x96\xdd\xe6\xa0\xf6\x0f9\xc0\x17\xdf\x90\xea\xd5\x062\xc0\xb0\xa3\xdf\x8bc\r9\xc0\xefs\xe9\x06;\x1b5\xc0Nm\xa9\t\xde\xf82\xc0\xf0m\xcd\xdc\x02\xa72\xc0\xe2\xc9\x7fd\xae/7\xc0b\xdaI\xb0]<7\xc0E\x7f\x0c\x0c#O4\xc0\x16\x1f\xact\xc5\xa23\xc0_\x1eA>|H3\xc0\'\xcbL\xf5J\xb94\xc0\xa7!\x1f\x93\xefT5\xc0w\x88W\x86\x89\n7\xc0w\xcc\xd4\x88\xe6P8\xc0!{\x03\xa9\x98*5\xc0\xd5D\xfbC\x84\x145\xc0\xd7\xb7{\x01\xfd\x195\xc0\xcf\xbf\xfd\xe14\xe78\xc0\xe8\xda\xbeh\x82\x9f7\xc0\xcd\xcc(\xe3\xea\x8f3\xc0" \r\xca\xd7\x0c7\xc0\x16\xe4\xea\x91\xce\xa74\xc0\xe82\x99\xb1\xb1\x067\xc0\x7f2\xb5\xe0\x91\x7f8\xc0\xa5h\x14A\x1cW7\xc0z\xb0/\xa7p\x9f4\xc0k\xd7y\xfe\xacQ7\xc0\x89\x8c8\xc0^s8\xc08U\x85\x10\x8a\x107\xc0 y\xa5\x0b\x9b\xb44\xc0\xb3\x1d\xa0\xd0\x15\x065\xc0\x01\x9f\xa8\xabdA7\xc0\xd3\xf2/\xd4\xe997\xc05\xf0D\xde\x86\x9e3\xc0\xbd\x8f\xb8\xd0\xa1O3\xc0\x9f\xb0\xe7$\xbd\xec1\xc0\xfd\xc3W\x05\xce\xc34\xc0\xde\x0e\xa6\xac\xb4d9\xc0\xbb\x16\x05\xed\x84:5\xc0\x1a\xa4h\x9a\x0185\xc0\x0cA\x9c\xbfF\xd34\xc0\xc9\xab\x9dM\t\xaa4\xc0z\xc8\xc7L\xfb[8\xc0\x19^\xdf\x87\xbb\x085\xc0\x9cx\xbaHVH7\xc0\xce\xd4\x07\x88\xc4\xf66\xc0\xc38\xbfW\x08?5\xc0EIG=\xe0\x107\xc0Lx/\xf2\x9cj4\xc0p\xa0\xcc--g2\xc0\x1f\r\x0f\xbaq\xaa4\xc0\xfa\xce\xb8\xb3Nc4\xc0\xc4\'\x06\x0e\xca34\xc0\x7f\xc0\x051\xf2:3\xc0\x13N\x06t\xfb93\xc0~\xa9\xd9"\x9a#4\xc0\x97 \x928\xba\x9b3\xc0\xddK\x10\xf7\xe5\x134\xc0\x15\xc5\xf6_\xd7\xcd4\xc0e\xd0*\x05N/7\xc0\xc1\xd5bWF\xe94\xc0\x8fi\xe6\xe1\x9c\xa01\xc0\xc6t\xe5\xf5\xcdJ4\xc0\xb6\x0f\x88\x1b\xf3H7\xc0\xe4V\xee\xb8Bk8\xc0\x1bL\x95\xacs\x173\xc0\t$z\xda\x19\xcb4\xc0\xf8Oi\xa6[\x926\xc0#c\xa4>\x02T3\xc0B\xff\xe8\xac\x88\xfe4\xc0!\x8c\xeajO47\xc0\xe5\x99\x1d\xeft<3\xc0\xe9u\xeb\x0e8\xf93\xc0\xfc~/\x84S.9\xc0h\xa7V\xc7\xcbE5\xc0C/6\x7f\xaa\x0c3\xc0Z\x11\xa9\xd8\xe2\xaa6\xc0L\xdf\xebc\x91D3\xc0\xfd=e\x06\x90\xee2\xc0=\x9bn\xbf\xc6\x0c5\xc0\xb4\x8b\xa3\x0c\xad\xe66\xc0\x19\x10\x92\xb0\x1b\xf84\xc0\xa3\xf5j\xe7\x01\xcd4\xc0\xbb\xbb\xfd\xe8d\xe24\xc0\xd8>\xd2\xea\xc283\xc0R\x00\x9d.\'Z5\xc0\x04\xe7J\xb0\xdf\xb23\xc0u\xadX\xcdTD2\xc0\'6o\xfb<63\xc0k\xce\x00\xc0\xe2\xe22\xc0*\xc5s> \x935\xc0\x1c\xf50\x07\x94\xb74\xc0\xd9em\x98:\x9a6\xc0*B\xb5\x0c\xae=6\xc0\x80N0 \x00\xd33\xc0hZ\x0f\xeeh\x7f5\xc0{T\xb7\x9d\x98\x0f8\xc0\x99\xabr\x85\x0e\x9c6\xc0-\xab\xe8\xdf\x1b\x1d7\xc0G.\xcb+\xd4\x103\xc0\xa02\x8d\xabc\xb74\xc0\x1cW3\xcd\x82S7\xc0xv\xc4P\xd5\xef4\xc0\x02\xd9l\xd1\x17\\4\xc0\x19\x1dj\x16=[3\xc0\xb1\xd0\x06wo95\xc0\xba\rQ\xb3\x1bb7\xc0\xcd\xea\x01\x84\x14n5\xc0\x88\xc6s\x03\xe8)3\xc0\xc5\xe3\xce\xdb\xb6[3\xc0\xb2!\\\x18\xec\xb84\xc0\x82\x91\xbd\xda\xb8\x113\xc01\xce\xc4\x97\xe1\xcc3\xc0!a\x99\xcc-\x0c3\xc0\x8e\x00\xeb\xeaT\xb06\xc0\xd8\x8a\x0b\'1+4\xc0P\xc2\xd9]\xb0\xf31\xc09C\x0f\x8eO\x168\xc0\x05\xf9\x128\x1ed5\xc0\x8c\x8b\xef\xe1RH2\xc0:\xcc8W\xac{3\xc0\xab\xd6\xa6 \xe9\x9a6\xc0olB\x06\x9f-8\xc0W\x83\x7f\xb1\'!3\xc0\xbcaC\xb6Lt3\xc0K\xc4{\xbf*r7\xc0\xf5\xe8\xfd\xb6Q\xeb4\xc0\xed\x14\xec\x19\xbf\x914\xc0p\x1b?\x1b\xe5D8\xc0<\xea\xeeE\xca\x044\xc0\x987\xc3n/\x9e8\xc0\x91\x9e\x7fj\x15\x1c3\xc0\x088\xfd\x00K\x993\xc0?f\xf3\x9b\xeb\x8c5\xc0C\xd9jT\xe9/5\xc0C\x07a\xad\xafI7\xc0\xb1^\xaf\xfa\xe3\xe53\xc0\x08\xf7\xfe\x12\xdcP6\xc0L<\x87M\xb0C3\xc0\x8a\xfa\x12\xb6\xcf\xe56\xc0\x0e)\x0e\xce\xe1\xf14\xc0#%h"\x19\x899\xc0\xb5I@G\x98\x1b4\xc0\xfa\xe74\xd5- 2\xc0\xe3\xc9\xa6\xd5\x99\xed5\xc0\xbc\x88\x11n\xfa\xaf8\xc0\xfd \xdex\xe765\xc06\x02@6\xbd\t4\xc0|\xe52\xd0\x01\xbf5\xc0Q\xbc^\x1d\\K6\xc0\xe8:\xec\xa7\x97J3\xc0\xb2i\xb0`F\xa95\xc0\xecE\xec\xd4\xa2\x183\xc0\xcd\xed\xf5\xd6\x16\xf73\xc0R\xaa\x13\xde\xb5\x887\xc0\xc3z\x80\xcc\x08\xea4\xc0\x1b5\xd5}\xfcO9\xc0\xb6(\xb9\x97\xec\xf02\xc0\x01s\x8dm\x82J8\xc0\xfa\x9e[\x0f\xabF2\xc0\x97]\xef\xbcw\xef5\xc0\xc3\xfb $\xd129\xc0<`\xd6\xc99]4\xc06"c\xfd\xfc\xbc4\xc0\xe94\x1c\x15\xcd8:\xc0`AO2(<7\xc0f\x1e2h\xfdq4\xc0\xfcSN8Dg5\xc0\xcd\x10\xed)\xef\x127\xc0;p\xb4\x14\xf5\xb73\xc0\xa9\x11\x98\x02m$3\xc0\xa4\x9c\x90\xf4#\xfb2\xc0\x18l\x11\xdc\xc5\x194\xc01c\xca*\x05\x902\xc0R\xad\xaf\x9b\\\x8b4\xc0/ \xd1\xfe\x1a\xbf1\xc0\x942\xba\xd0B\x1d5\xc0\xca;\xf1)\xec\xfb8\xc0\x13\xed\xe4\x16r\xd09\xc0\xe3\x11/#w\xec3\xc0\xcdR\xf31\xff\x1d4\xc0i\xcd\x0eG\x9e\xec3\xc0[2l\x81\x93\xd64\xc0\x01\xebo2\x89R8\xc0\xb8o!;\xda\x193\xc0\xd5|\xf9\x05\xd9`3\xc0\xd0!\xd6\xfe\x89\xac7\xc0+4\x1d\xf6\r\xc08\xc0\xa9\x0e\x0b\xaa\xcd\x863\xc0M\x16nJ\xa4(4\xc0pmLG}Y8\xc0\xa6&\x0f\xd0\x9d$6\xc0\xa1#\xf4Qe{3\xc0H\xd4\xd0k\x88\x193\xc0\x0e|\xde\x99\xf4]3\xc0N\x86O,\xca\xc54\xc0"\xff\xdeH\xdc\xdd3\xc0q;\x99\t\xdb\x1b3\xc0`\xc9B=\xb8\x028\xc0-\xa3\xa6L\xea$8\xc0\nT\xdc\r\xd1Q5\xc0\x8fh\xfd\x08\xf2\x085\xc0\x0c\x1f;\x03\x94D2\xc0\xa8 &\x92\x8f\xf52\xc0V\x10\x15\x91\xd1\xec5\xc0=\xf4B\xbc\x04\xe68\xc0\xdd\xba kq\xf63\xc0\xc1\x83\xb1\xb4@/7\xc0\xec\xe5\xd5H\x8cg3\xc0/\xc1\xe8\xbf\xa7b3\xc0\x93\xc6\xa6\x04\xed\xa92\xc0\x1c\xa2y\xd2\xf5K4\xc0Q\xb6\x06\xfc/55\xc0\xdb\x93\xa4\xe7\x9eO5\xc0\xac\x07\x19\xfb\xf8k3\xc0\x18\xb1Ul\xe7\x0f6\xc0\xef\xac\x83l\x10\xa97\xc0\xbe\xd5\xf8k\xef\xa75\xc0\xaf9\xc7V\xc0\x019\xc0X`\'\x17\x86\xab2\xc0G@\x07\xaf\xb3\xa03\xc0s\xb0\r\xdd864\xc0R\xeb\x1f\x99\xbeQ4\xc0O\xc0\xde\xb9\xe1r3\xc0~\xbd(\xc79~8\xc0QA31~\x901\xc02l\xc5\xf4<e2\xc0\xfe\x9c\xafP\xdc\x0e2\xc0\x93\x8e{\x9a\x8d\xe41\xc0\x1cp\xe2\xcf\x7fj3\xc0/ln2\x03)2\xc0m\xbc%\x1f\xef\x852\xc0\xee\xb7J\xa9i\xc28\xc0G\xaaP>\x1b~5\xc0`\xa3\xe7\x99\xe5\x004\xc0P\xbf{\x89\x05\x874\xc0\xb0=\xef\x97M\x8e8\xc0?\x1f\xa6\x1eX\xcc9\xc0I\xbcT%\xd4a4\xc0\xf4Z\xdc M\x9c4\xc0b\x80]\xa5\xd6;3\xc0\x806L\xf9Fv3\xc0Pt\x10\x8dW~2\xc0\x927\x90\xb1!\x9f6\xc0B\x9a\xfb=\xcc\x802\xc0\x01\x0f\xf6(r\xe05\xc0- \xca\xf4\x1d$2\xc05\x9c\x92\xe2\xf4]3\xc0@pN\x12%\xa63\xc0\xd1\xf1mB\tl2\xc0>\xeb\xe4^,\xa54\xc0d\xd3e\x91\x8e`4\xc0 \xdb\xd1 Q\n6\xc0\xa0\x03\x17\x8a\x0b\x9b2\xc0g4HA\xde\x914\xc0\xd9>a\xa8*#4\xc0_\xd2\x1c\x8d\x15\x814\xc08T\xbe\x8d\x9cb3\xc0\xb7\xf3\xb1#\x84[4\xc0%8\x92\xd7}\x0b4\xc0m,\x9c\x8b\x07<6\xc0\xc0v\xb6\xfa\xc0\xc89\xc0F\x07ir>F6\xc0\xc8\r\x8c\xe9\xd6\x0b4\xc0\xbdF0\xb4l\xe32\xc0\xfe\xf6x\x99pc2\xc0\xc6\xda\x86\x93\xc5\xe94\xc0u\xa4\xf0E\x02|3\xc0\x82\xd8\xf6\x13\xb9R5\xc0\xdd\t/2\xe0\xcd3\xc0~)\xec]\x9d\x161\xc0u2\xa8\xa6:\xd54\xc0\x87\xc8NZ\xb1\xe61\xc0k\x04[\xea\x1e\xe47\xc0\x08\xfar\xa7-\x073\xc0\x01\xc2v\xe8\xd6\x854\xc0\x1a\xe6\x98\xc9\x8a\x1a7\xc0\xc7\xc2\xaf\x84$\xff7\xc0\xef\xd8\x1b\xebq\x1d2\xc0\xda80V\xe1\x8d4\xc0MJP~V\x9b3\xc0\xe4U\xad\\\xa8\x184\xc0`\xae\xbdRo\xd07\xc0@,*^\x81\x972\xc0u\xaaD\xf2\x8d 3\xc0S(1\xa4+{3\xc0}[BJ\x12\xbf3\xc0e7\xcbp\xe7\xec8\xc0E\xb6zD\x07\x9b6\xc0=\xfdV\x13w\x964\xc09\x865 R 2\xc0\xfbL\xfc\x8b\x14\xd68\xc0e\x82F\xf6\xbdb4\xc0\xef\x96O\xdb*.3\xc0Q\xe0ePO(3\xc0\xcb\'\xccG?\xc23\xc0\xbf\xa7\xe8\x8c\xb1P8\xc0d\xecq\xe4\xa5\x0f6\xc0\xd2\x97\xc0HP(6\xc0\xe9\xa9w\x9d%N3\xc05&\xden\'\n7\xc0Q\x16\t\xdeM\x826\xc0Q\tV\x85d?3\xc0\xfeZ\xa8\xe0\x0e\xa43\xc0\xae\xd6\xcfI]&3\xc0\xeb\x9f\\\x12\xa1\x938\xc06\x13\x02\xb3f\r9\xc0\x08\xf3@\xde\xfd05\xc0\x05\xf9%\xda&\xe04\xc0\xfb\xe6p0\xa1\xf62\xc0\xbe<\xac\x1a=\xb35\xc0\xad\x15\xf6\xf9\xe2g3\xc0!\xbe&H\xe9(7\xc0\xabci\xf7\xf1\x895\xc0\xcf<\xac\xbc\xa7q4\xc00\xb4\xf5\xef\n\xfb7\xc0Ago\xef\x0e\xde3\xc0\xfe\x1ci>\xce;3\xc0\xaa9\xa1:B\x9b2\xc0gj\xf3\xb9\xad\xda2\xc0\x12\x0fF\xc5;@8\xc0\xbb\xe0\xb9\xd8\xf8\x894\xc07\xe5\xd6i\xab\xc35\xc0\xcf>\xf8\xbfyB5\xc0\xd6\x18|_\x1e\x0e7\xc0\xf5\x12ih\x9c\x804\xc0\xef\xcc\xde\xf2\xfas4\xc0\xec\x06\xefy_T8\xc05m0#h\xe35\xc0\xbf~\x10P\xb4{4\xc0\x1c\xac\xa9F\x92\xb97\xc0\xda\x9a+\xb7\x0by1\xc0\x85\xf3\xb3\xdfe\xa82\xc0M=\xb8\xd3\x88\x9a6\xc0\xf5OG\xf6(\xc03\xc0\xf9\x8e5\xe8XH0\xc0\xe6\x9c\x90\xe3\xcd\xbd4\xc0s\x7f\xb8\x97_G7\xc0\xb6\x17J\xdc\x05"4\xc0\xd5\'\x995\x94\xd85\xc0\xbe@\xf3\xacQ93\xc0\xac\xc9LXV\x126\xc0\xe1l@\x08z?5\xc0W\xfb\xa1Y\xea\xe92\xc0T\x82\xb8\x07\xe4\x1d6\xc0\xb6\xe9h\xea\xf1\x933\xc0\x00\x91\x8e\xb4\xb5(6\xc0D\x9f\xca\xcc\x8b\x8e4\xc0E\xd8\xaf\xfc\xf4}1\xc0\xa3\x1c\xef\xdb\xd1\xfc3\xc0\xb3\xac\'\xe8\xa0\x0f3\xc0\xf5Q\xfb5\xc696\xc0\x0e\xa0$L\xceh4\xc0s\xe9+?\xb9\x9f4\xc0\xa5\xee\x9b\xe2F\n3\xc0\x0f\xe3\xf2d\x87W5\xc0\xba\xac\xbe:i\x809\xc00\xa6\x82b\xf5\xc81\xc0\xe6\xd5h\x19\xfc-5\xc0\xb6\xf7\x9b*N$3\xc0\xf0\'\r\xb0\x0cX6\xc0\xb9jH\xfe\'65\xc0\xe6\xb8\xa4\x1e\xc4G5\xc0\xc7\x03\x84\x98\r\xcd2\xc0l\xb5]b\xa9\xed5\xc0\x8fs7\x84>Q5\xc02Q\x96m\xfc\xc55\xc0\\\n\xad:\xb8\xdb8\xc0\xdd\xc5\xa8\xe9\x94J4\xc0\xca\xaeE\x90\xeda5\xc0\xc5\xad\xee\xce\xef\xf32\xc0\xea\xa4uJ\xc8\xac7\xc08F\xca\xe7\xdf\xee8\xc0\xf5\xc0(t\xfd\xf92\xc0CI\x07\x19\xb0\x964\xc0\x97\xe9-\xc3\xe3\xe64\xc0\x87\xd7]\x8e\xe3\xa73\xc0\xa0\xeb\xfb\xeb\xf0&3\xc0\x80\xa1\x15\xf6\xa738\xc0\x10\xfe{\'\x15\xe98\xc0n;\xca\x0eBL6\xc0\xc0\x07"C\x85\x1b3\xc0\xd3S\x99\x85\x19\xe31\xc0\xf4{J\xc2\xfdW5\xc0@$S#\xa9\x8a6\xc0\xd7M\xde\x8e\xbf15\xc0\x19n|C\xeb85\xc0V\x83\xf2WZ\xbd7\xc0\xad\x19\x06\xb7zE1\xc0\x96er\xbc\xb8\xf06\xc0\xf6\x17G(\x7ft4\xc0k\x08#\xf0\x1b\x964\xc0P\xa3<}y]1\xc0\xba6d\xed526\xc0\xa6\xf0O&\xe6d9\xc0\x8a\x9bO\xd0~!2\xc0\xe5E3\xb3\x91\x905\xc0:\xc2\x97\xcb\xb6\xe93\xc0\x17S,\x8f\xba\xcc4\xc0)\xcf\x19\x832\x955\xc0\r\xde\xfe\xf9\xda\xb77\xc0M"\xf8\xf3\xe7V3\xc0\xe0\x98F\xac\x1e\xfb7\xc0FI\xad\xb8\x1d\r8\xc0\xb9{\xd7T\x0b\xb76\xc0\xdc\t\xd4:\xfb\x8a2\xc0\x13\x93[\x9e\x16t4\xc0x\xd7M\xf0\xf0\xd92\xc0\xc0\xf8\xb2\xe4\r\xec2\xc0\x00\xb3oa\xbeU5\xc0\x98\xeb\xeb<\x1c:5\xc0#\xbf\x8b[\xf5\xee1\xc0\xf4\r\xe2\xd6*\x034\xc02\xe0w+H\xcf5\xc0}\x87B\xbf7\xd03\xc0)q"U\x9c\x824\xc0E\x0b3[\x8e24\xc0l\xe60\x0f\x9c71\xc0QV\xf2\x1c\x17\xca9\xc0\x9b\xabz\xd0\xa2\x164\xc0\x84\x87\x9c\xb2\xe0\xaf4\xc0\xaa\x88\'\xcb\x8b\x194\xc0\xa6-\x04\x03\xbd\r4\xc0\xf8y\xaf\x13\x17\x079\xc0b\xf5\xb5\xaf\xd4,8\xc0,Q\x02\x99J\xc95\xc0\xaa\x9d\x0c\xa8)\xff2\xc0ntdw^\xa52\xc0\xea\xd1\x0eq\xca\xa22\xc08\xf3\xf78\x06l7\xc0\x0b\xeaz=\xe7<5\xc0\xaf\x95i\xbf=N5\xc0\xbe\xf8U\xfd}57\xc0\x96\x8f\x9c9\xc6>3\xc0\xcf\x16\'\xd4\xb3\x044\xc0\xfa\r\xe4?\xc5\x123\xc0k\xb5\x93\n\x84\xe03\xc0\x08Q\x0e\x9a\xd6`4\xc0u-5\xa7\x12\x012\xc0\x8c\x7f\xbc\xe7\x90\xdb8\xc0A\xbf\x18>\xe4H3\xc0\x08\x92\xb5\x83\xe0\x0b6\xc0\xab\x8b\x8d\x94\xcb!5\xc0\xbb&\xcb\xf0\x0f\x1d6\xc0\x1e\xafb\x9elP4\xc0z`\xdd\x8e\x01\x9c6\xc0\xb0\x1a\xcb\x01N/7\xc0\xfd\xb2\xcd%\xb8]8\xc0\xdd\t\xad\xe0\xe6d2\xc0\xa0q\xef\x96\x8b-3\xc0\xea\x06\xd5\xd1vz6\xc0\xfc\x1d\x86b\xac\x195\xc0\xe9_\xf7U\x19}3\xc0\x9esA\xf0j\\5\xc0\xa0bz\x88R\xd76\xc0\tE\xf2#\x1408\xc0\x87\xd3\x1d\xa4/95\xc0\xdf9?V\xf4o4\xc0\xbd\xfb\xf9<i\xc34\xc05\xb0\xac\xfd\xf6\x854\xc0\xa9\x80@\xd3\tj9\xc0\x04\x0f\xec\xdd\xa9\x1b7\xc0\xfc\xab\xd2\xc6\x10k2\xc0pM\xd0NC\x1a6\xc0]\x14=\xe3\xec\xe16\xc0\x17\xaaG\x8e\xd2 3\xc08\xa5\x83TQ\xd75\xc0\xde\xd5\xbb)\xef\x023\xc0-\x81\xd8:\t\xd04\xc0\xd2e\xc0=\xec;3\xc0\xe4\xfc\xd9\x87\xd4:7\xc0\xe7cH\xbdx"3\xc0\xd3\xc3hH\xa3\x883\xc0\xc2\xcd\x92\r\xff\xa34\xc0cd\x1b@\x15~2\xc0U\x8b\x98\x02\xed75\xc0E\xca[M\xa905\xc0\xcd\xc0\x97b\xa2\xf95\xc08\x83\xdc^{\xb33\xc0\x9f\xd4Z\ru\x144\xc0h\xb19\x04.\xd44\xc0u\xb5\xcf\xca\n<5\xc0\x06\x07\x8c\xac\x97\xd18\xc0\xba\x81\xe1\x85\x99+2\xc0\xb7\x1e\xfa\xb6\xb175\xc0\x1f\xfbQ-\xdf\x0e3\xc0\x80,\xa1\r\xed\x889\xc0\x99\xf0\xcd\xf1s\x908\xc09\xcc\x1b9\xb694\xc0mC\xb0W\xaf\xb13\xc0\x8eu\xd0S\x1337\xc0\x8c\xeee]\x1892\xc0\xf9\t\x17\x0b\xb9\x7f3\xc0\x1apN\xe7\xf8`3\xc0\x9b\xf7U\x88\x0f07\xc0\x80+(\xa1\xf1\xaf7\xc0\r\x0bQ\xd0M\x954\xc0\x14\x19\xdb\x9e993\xc0\xe0>oi\xdaO5\xc0\xdd\xfc\x9a\x9b\x91K3\xc0\x18\xfd%#;{2\xc0\xc9\xd8\x05\x14+\x136\xc0\xbe=f\x8e\xd6x5\xc0\x82k\xe4a.\x045\xc0\xada:m\x0b\x983\xc0\xaf\x96}\xf8\x9a\xa83\xc0\xb0\x86\xbc(w\xa43\xc0.n\x05\xc0\xccQ4\xc0\xc4"`X]t8\xc0^\xa8\xff\xd2fB8\xc0\x0e\xb5_\xfe\xad\xad4\xc0\xd9U]\xef\xd7T4\xc0\x1b\xe2\xf9Y\'\x1a9\xc0\xdc\x03%\xffH\x1d5\xc0S\x13W \xc5\xa42\xc0\x0e\xa2\xf6\xab\xc5;2\xc0\xa8\xb3\x99U\xcc\xe85\xc0\xfe\xd6\xb2Fz\x0f3\xc0#\x1f\\\xef9\x9e9\xc0\x88Pn\xe0\xbb\x136\xc0nr]O\xeb\xfc2\xc0\xb7Hb\xb7\x00J4\xc0\x8f\x93W\xd8~\xa26\xc0\x7f|\x1c\xd7\xaaK7\xc0\x9aO\xca`\xc713\xc0\xd6\x08o}\xaa\x193\xc0\x8e\xc9\xbc\xf1\xc1\x196\xc0\x89\x82\xb4\x94~\xb24\xc0\xa0\xca|\xad\x01\x122\xc0GdE\x94\x05\x8f3\xc0\xf1#e\xbf\x9e)3\xc0&@\xf6\x1c\x92\x973\xc0W\xec\xb7[iD1\xc0\x9b\n\x15B\xa1\xf22\xc0,\xf1\xd7\xec\x18`5\xc0\x18CDw7\xf49\xc0Z\x9d\xac\xcc`\x0f5\xc0\xf7$\xc0)/\x895\xc0\x93\x97\x1d\xd8a\x125\xc0\x1b\xac\x80+ZJ3\xc0\xf7\x1f\xae\xa4\xe0m5\xc0\xd6ZF3\xdd\x133\xc02q\x9a\xb9W\xfb3\xc0\xf3\xfc\xd9]\xbe\x954\xc0P|\xac\r\x16j5\xc0\xa3\xde~^7\x997\xc0\x10\xf92\xa5\xba^5\xc0\xcd\x94w\x8b\xc2@7\xc0j\x12\xbe.\xa8\x126\xc0\xdd0!\x80\xb8\x812\xc0\x0e\xbeb\x7f\x91\x127\xc0\x83\x1e\xc8\xf6\xeb\r6\xc0y2\xff\xaf+\xc72\xc0\x9de\x9c\x94\x9eg7\xc0\xc9=\xf8\xa8\x98I5\xc0Ck\xb7\xfb\x9ai5\xc0\x84\x02\xfe\xc5\xc9\x9f9\xc0\xb2W~f^?3\xc0V\xc3\x0e\xdeP\xc07\xc0\x18\x95\x8d\xba\xa8\xd32\xc0\xf1T&\xf7\xc7\x883\xc0\xf6\x88\xbbnF\x924\xc0\xe5X\xca\x8e\x95?3\xc0-\x12 \x96\xda\xea4\xc0F\xdc\x0f\xb8\x8c85\xc0r\xcf\t\xfa\xb7!3\xc0+r\r\xbe\x04T3\xc05\x139H\x82\x9a3\xc0N\x9b\xc7H\xa3\xf62\xc0ln\xb17~#3\xc0\x84\x81\x08{/\\5\xc0\x8a?{]i\xbd3\xc0l\xb9\x83\xe8g\x187\xc0\xbc\x18\xf2\xae\x9d\xa86\xc07\x8a\x1a\xb8\xf8t3\xc0\xd4\r\xb9\xf5\xa9u4\xc0\x0e9\xcar]w8\xc0\x06S\xd6p\x8c\xe33\xc0\x9d\x8e\xed\x905\xf87\xc0\xac\xa2\x0b\x1dmu8\xc0\xd4\x83\xe0Q,\x054\xc0\xf3\xd2\x8f\xb0\xa3\xa22\xc0\xa4\xb9Cx\x8dx4\xc0\xad\xd8*u.\xbc6\xc0<\x8e\x11\xbb{]9\xc0C\xd2Z\xe1\x99\xcb2\xc0\xee\xe0\xa3\xea\xcd\x065\xc0-}<\xf4\xe0#1\xc0\xfd\x97\xff\xea\xe023\xc0\xa1\x94_+"\r4\xc0\xd9BQ\xaatk2\xc0T\xd0\xf2\x00.\x1b5\xc0\xae\x07z*\xb3\xde4\xc0\x92?eq\x8e\xfc3\xc0\xa6\xee3\xf0\xc5\x024\xc0\x0e\xebi\xa8a\xd42\xc0V\n\xf4}i\x996\xc0\xa0\xd0\x1f9\x99Z3\xc0|\xf9\x9b)/O4\xc0\xf2\xe4m2\x19\x973\xc0eM\n\xe3\xbc\\2\xc0h\xfd<\xb0\xcc\xb33\xc0\xd5\xf0J;\xf0\xea4\xc0\x07t\x87\xd9\x91\x853\xc0\xe9\xdb\x7f\xcbh\x852\xc0\xe5\xb1\xe8A\xcch5\xc0i\x9f_Z\x18\x025\xc0\xb8D?\xee9m2\xc0\x13\xc8I\x82\xf2\x8c3\xc0H\xf5\x84\xa9\xfd\xf12\xc0.\x84@O\x02\x003\xc0\x8a\x1f\xcd\x98Qr6\xc0&\xf1\xde\xfd\xd7G1\xc0\xc7\xa0\xdd\x9c\x9d\x185\xc0;.E\xf7VZ2\xc0l2jqu@3\xc0.+e)L\xe22\xc0M\x18\xbbM\x9ai2\xc0\x03@\xfd<J\x802\xc0RP~y*\xa34\xc0\xc0\xe0L\xc5[d2\xc0\x1a\x01\xb3\xa5LS4\xc0\xfc\xf1\xe8V\x0e\xa42\xc0#:= \xe6\xb83\xc0\x99\xbf\x95\xe5\xadN3\xc07\xdd\xc1\xcc\x89\xed2\xc0\xe1(\xbd\x0b\xd7\xf24\xc0\xa6\n\xc9\x82\x02\xaa4\xc0\xdeBG\x10\x0fH3\xc0I\xa6\xa5\xfe\xb694\xc0\x11`o\x0e\x8e\xdd7\xc0j\xda\xa2.\xb7\xd06\xc0[0\xc0\x83\xcf\x883\xc0\x90\xb4\xeb\xd6\xabR8\xc0+\xd1;\x85\xbb\xf53\xc0\x87}\xa7l\x83\x884\xc0\x0e\xfd\xfc\xfb\xaeY2\xc0\x92\xaf\x83~m\xec6\xc0\xcf\x0f&P\xab\xd07\xc0\x89\x05\x12J\xb0\xa74\xc0\xcaib\x837\x844\xc0\xe15\xa5\xb4\'\n3\xc0j~C4\x97I9\xc0\xe9\x15\x16M)\xbc2\xc0I\xc7\x1b\xe7\xea\xc99\xc0_\x19~\xcd-\xbb4\xc0j2\xb8\\\x94\xaa9\xc0\x15\x1a\x8d\xa9\xb8\xe74\xc0j\xf0o\x998\xe31\xc0j\xb4\xdd\x88\x89\x7f4\xc0M\xb4\x99\x18\xe4:5\xc0g P@\x01\xe41\xc0\xdbf\xc3\xa0}\x063\xc0\xd6\xb8\x94\xd9\xaa\xfd8\xc0`\xb9\x93\xa3\xaf\x175\xc0\xca\x9b\xe8\xec\x96r5\xc0\xaa=;\x96g\x814\xc0C\xd0\x82\xd0\xdf59\xc0az\x024vp4\xc03\xc7\x06.\x9c\xb84\xc0\xeb\x02\xa8\xcep\xaf7\xc0tP!\x8f8{6\xc0\xd4=!\x87\x11e3\xc0\x81\x97\x93\xb2\xa7\x058\xc0\xff\x1bP\xdc\xf2\xe04\xc0k\xdd\n\xa8\xd2~8\xc0\xfb\xe3\x1a\xd0}\xcd3\xc0m\x9d\xd8\x84\x9b\xd33\xc0\x7fQ8\x8c\x13\x862\xc0\xbdhB&C75\xc0\xf7\xc2$\x89E{7\xc0k!\xb0\xe2\t\xb54\xc0\xd6\xfaqe6\xb95\xc0k\xb5\x89b\x01\x804\xc0 \x7f\xe0\'6*3\xc0\x06\x84\xa5\xcc\x07\x9b3\xc0\xaa\xb9\x06\x0c\xc0`4\xc0\x9e\x1b4\x84\xa3=8\xc0\xda\x84\xdb\xdc\xe6J4\xc0\xea\r\xd9[\xf3\xc45\xc08\xc8\xbax\xc0\xe64\xc0(SP3\xc9(3\xc0\x19#"\xf9B\x803\xc0#w\xae\x8b\x10\x8f3\xc0\xc2v\x11\xea\xf3\xa73\xc0\xac[\x15\xdcp\x913\xc0\x06\xc2U\xaa\xfer3\xc0\x858\xf9\x8alH3\xc0\xd9\x19\x8e\xb7\xc9:2\xc0_I\xa082b8\xc0-\xb6N\xa3*`5\xc0\x0e\xfe\xd7\xe0\x7f\xa35\xc0\xd5\xe5H\xa9\x11\xfa1\xc0\xdd\xc3-\x83Z\xe75\xc0f\x17\x0cY\x90[5\xc0\xa5\x8c\x15\x9f\xe5.4\xc0\xad\xe5\xdb\xb8V\x8a7\xc0\xb8&\xcc\xc2\xe7\'2\xc0\x88OCl\xe5\xac3\xc0h\x9b=@e\xb76\xc0|dz\x9e\xf8\xf14\xc0\t\xe4\xaa\xa1\x1dX8\xc0\xc4\x13\x9a\xea;\xde6\xc0)$CC\xfc\xe71\xc0\xfa\x91\x7f\xae\x92\x9b3\xc0\xb4\xfc,\xd1uR7\xc0\x15\xe4\xeb\xd28N4\xc0\x01\x84\x10\xe9\xf8\x814\xc0{\xf2Sf\x88T6\xc0zJ/\xc3\xa1~6\xc0\xcfz\xea\xd0\xee\x0b8\xc00\x19\x18)\xfeq4\xc0=S\x04\xc0\xc3)1\xc0\xc5\xbd\x8d\xe0\xe8f4\xc0\x8fS\x92\xad\xe5\xb13\xc0\x9fYP~\xc5\xa77\xc0\xc7\xe3dU\xe7\xac9\xc0{\xd4k\xdda 8\xc0j\x90\xdbS\x9f\x1a2\xc0@\xc8\x13\xcb\xb8\xfc2\xc0\x1d\xb50\xd2[\xe17\xc0\xfd){\x828M3\xc0\x07\x13\x9f\x7f\xb4\x923\xc0r\xf7\x07\xb6\xb3\x0b2\xc0\xc42\xad\x00\x97\x072\xc0\xd0q!\x18\xf3d5\xc08\x9d\xd8\xbb\xf8Q2\xc0\xf3\xef\x9b\\\xf0f4\xc0Rp\xc6\x90\xa8X3\xc03\x08\xc7\xee0O5\xc0l\xa2\x7feH\xb84\xc0\xecEsR3\xda8\xc0KL\xd8\x94\x80\x106\xc0\x96z3v5<5\xc0[\xb4\xb4U\xa6\x8a8\xc0\x88\xb1@\x02\xadE2\xc0\x0b\xd8U\x1f\xdf\x155\xc0\x00d7-\xb8U5\xc0\xf57w\x18\x15j2\xc0j\xe4i\xb2}\x1d6\xc0\x81<|\xf8\xb1q3\xc0\x91\x8f\x17\xc7\x02,9\xc0E1x\xba\xa0\x7f6\xc0\x01x\x03\nn\xa43\xc0\xec/\xe1\xe2\xe3\x9f0\xc0\xc9\x9d\x13c]\xb14\xc0l\x0cWo8Q4\xc0\xbd\xe4\x96Q\xfa\xfb3\xc0\xd4\xe2\x08NQ\xc13\xc0\x14\xf9m-n\xde4\xc0\xa9h<\xd0J\xa42\xc0\x93\xb1|\x8d\xf1\x174\xc0?\x7f\x15G\xca\xb99\xc0\x85\x9a\x0e\t\xf3\xe98\xc0\x10\xbe\x90\xc2tH9\xc0\xba\x16\xa5\x10B;6\xc0\xb9\xfbs\x1b\x9b\xd94\xc0\x04A\x85.\x03U4\xc0\xe9\xb6j\x1e\xd0\x989\xc0\xa2\x07yY\xcc\xe14\xc0\x1db\xcf\x8dU\xd88\xc09\x18\xf9\t\xb8o4\xc01\xbf\xbe\xba\xa4\xca2\xc0\xbe\xee4J8\xa44\xc0r@\x88j\xc7\xbe3\xc0\xd0\xcb$\xea\xd3\xaa3\xc0\x9b\xc1\xf0\x9e\x86\xc04\xc0\x10\x06TmG\xde4\xc0\xcbg\xc8\xdc\x84\xa14\xc02r\xfc\xaf\x8f\xe17\xc0_\xff\x9c\xc1\x1bn4\xc0x\xdcqy\xe7\x9b9\xc0m\x01\xb2\xbc\xce$3\xc0\xc9\xdf\x08\xd0\x98\x934\xc0Q=\x98\xd5\xb7W7\xc0\x85\xdb2D\x11\x873\xc0"M3(\xbb16\xc0\x0f\x8b\x11b\xb1\x9c3\xc0\xad8\xa1Q=$3\xc0\x7f\xe0\x83\x89\xbf\xe73\xc0\x88\xe2\xb9@z\xdc3\xc0f\xcc\x8d1dr4\xc0\xe3i\xe3"^\xf32\xc0\xfc\x98\x91\xe7c\xe23\xc0\xe6\xde\xff\x9ff\xb27\xc0\xd8E:\xe4F\xe15\xc0\xc7y\xee;)\x902\xc0\xcc\xd3p\x81~\x978\xc0j4=\xe4\xc539\xc0\xcd\xfd6?\x00\x8a5\xc0\x14@\xf6\xd6\xe9\x085\xc0,\xe8\x99@q25\xc0o\x16e\x1d\x15X7\xc0\x9bw\xdd\xe4\x8a]8\xc0\xfd\x82\xc8\xaa\x10\x983\xc08\x83\xb0\xa4\xbf\r5\xc0\xb5\xb9?E\x8c\xb97\xc0\xc1*2\xaaq\xe72\xc0/\x07\x11h\xb2v4\xc0\x85]\n\x8d\x1e\x115\xc0K\x89\xe8@\xce\x964\xc0+mD\xd4\xb0\x9f3\xc0\xdc<\xc3\xc1+=3\xc0\xff\x96\xb0\x9e\xdau3\xc0M^\n\x03\xf7\x8b3\xc0\x90\xc2.l\xa9^5\xc0\xc3\xb79#\xf1*5\xc0\xf18\xf5\xc3\xd8(3\xc0\x05u\xe4\xfe\xf9\xfa5\xc0\x86}.\x12\xf9\x8b9\xc04\xe6!\x9a\x1b\xbc4\xc0\xf0iT3\xd9\xaf1\xc0/9l\xf7\xe5\xc93\xc0\x91\xe0/b{\xc44\xc0\x03|\xacP/g5\xc0?\xba\x9e\xf0|D4\xc0q/\xd58\x04\xdf2\xc0\xc5\x86\xf4\xac|I4\xc0H\xc6\x9e\xfb\xd643\xc0\x01\x88\x14\xbdy\xb34\xc0J\x8e\xf6 \x83P7\xc02\xa1\xc7\xce\x98\xb33\xc0n\xa0\xee\x03@\x834\xc0\xfa^\xc0H\xc115\xc0\xaa\x00\xe3\xe5?W6\xc0\x12\xa6\xa4U/v8\xc0\xcd^b\x96^\xce6\xc0w(\r\xb3\x07%9\xc0NL\x00\x92\xd8\xfa1\xc0\xabz\x95\x03\xa0$6\xc0\x0fVB\xb5\xdd\x8f4\xc0\xa2\x8dnc\xae?2\xc0k\xe9\x88?\xd0\xfc3\xc0\x9e\xef\xda\x82^\x104\xc0\x87\x90~\xd2\x11;3\xc0g[7<!g5\xc0\xf6\x01\xfc\x0eBo4\xc0Pz\x13\x88*\x943\xc0\xbd\xf7\x0b~<\x050\xc0gA\x81\x12*\x923\xc0\x02z\xf3D\x90\xa63\xc0M\x97\xe5N\xb0-3\xc0mhho\xac\xb33\xc0\xba\xa1\xdc\x1a,\n3\xc0\xb5\x9bv\xdf\x9b75\xc0\x1c\xa3<\xd4\xf053\xc0\x89\tOK\x1fY4\xc0_~\xd8\xbd\x8d+3\xc0\xb0\x8c:h\x8e\xe28\xc0\x94.\xba\xa0\'Z4\xc0\x1bh5\xb7x\xc37\xc0\xfed+q\x9b\xce3\xc0\x12\xdf\xc6\x9aN\xff2\xc0*\xff\x00(\x83\xe45\xc0\x9cG\x97]G\xb53\xc0\xe5\x14>\x00\xa6B5\xc0,a\xce\xc1\xb1 3\xc0\x92\x07\x97\x9dE\xdc5\xc0\xbe\xae\xf0\x1d\xb9.3\xc0\x1aa\x86V\x8a=3\xc0\xce\x87\xedM\xde)3\xc0\xe2P/\xc9\xd8\x164\xc0\xc1\x90\x0c\x181Y7\xc0\x01mV\xf6\x17\x894\xc0\xcb\xb9\xf0\xdcT)7\xc0~\x00N[)\xa63\xc0\xeb+\xfb\x0f}<1\xc0I\xb2\x92\x12\xfe\xfe7\xc0\xb1\xdc\xf7T\xd3<5\xc0.\xdf\x81N0)5\xc0_K>\xdc\x8185\xc0\x92\x9f\xa3\xf6k[6\xc0\xebz\xe8D2\xdd4\xc0b\x92K\xf0\x0e\x944\xc0\xf5I~+\x85\x055\xc0r\x90;\xcal\x916\xc0\xc5\xa2\xf9\x96Ap2\xc0\r^\x1e\x9d\xa983\xc0\ru\xcd\x11\x0e\xfb7\xc0\xb6KhI\x96\x994\xc0?\xb3.\x87y\x9b4\xc0#\x18\x0b\xf6V\x1d3\xc0l\xa3V\x96=\xa52\xc0\xb0\x94\xe5\x95SJ5\xc0\xaf2,]A\x1a7\xc02\xfc9\x07\xff\\6\xc02\xeb\xc6p\xa1X4\xc0\xa3\x13\xa9\xc3\xc4\xf14\xc0\x98%\x97\xcc\x1f\xab4\xc0V\x84\x9a"\xbbk2\xc0\tU>\x81\x8bU9\xc0[8<\x81\xab\x904\xc0C\xfbH\x9c\xaf\xe36\xc0o(Z\x14\x84+3\xc0"\xb1\xf4\x19Q\x0f2\xc0\xdfF<UZ\xf84\xc0\xebx\xfd\x05\x1fs3\xc0\x17\xb5\xb4\xbc\xa3\xf14\xc0#\xecw\xd4=\x084\xc0\xce\xec\xccGvP4\xc0\x9f\xe4\x8b\xef\xcc\x9e6\xc0z\xd7\xa2\xc4\xc8\xd46\xc0\x87\xe0\xd1w\x81\xc54\xc0\xc2\xc27\xb4\xa6]5\xc0\xfdS\x05r\xcb%3\xc0b9\xfe\x0f\x9f&3\xc0\xac\xb6G\xf5y34\xc0\x86\x8c7\x15\xc8\x906\xc0\xc4\x83\x05\xf7N\xe68\xc0\xac\xae\xe4\xaf\xb6\x844\xc02X\x030,+3\xc0\x84C\xbf\xe8\xc1\\7\xc0j\xcc([^\xad7\xc0=\xe0\xf9*\xe6\xd48\xc0\x00e\xa8\xf2\xac\xa83\xc0\x96\x15\xb8\xb3\xc0\xc42\xc0,\xc4\xb4\x80H\n7\xc0}\xb6\x98v\xa5"9\xc0\x96\x1d[6\xd969\xc0\xd9\xdb \xe8\x8aH9\xc0Yn^\x02\xaa\xb53\xc0S\xb2\xffl\xab\x004\xc0\x83\x9c\x10\x8a\xba33\xc0\x00\x87\x81\x9a\x0f\xf61\xc0\xd2\x00\x17\xff\x85\x9b8\xc0\x91\x0b*3\xe6s5\xc0\xbc\n\xa8:\xad03\xc0d\xe0\xfa\xf8\x0ea6\xc0o\xc8\x13\x1b{$5\xc0\x17U\x84 +72\xc0\xee\x97\xa0\xd5\x83\xb02\xc0\xddmK\xa9\x16\xb91\xc0?\x0c\x05`\xdd\xd54\xc0e\x8b\x89\xb4Vu9\xc0:\x08\xa8\x9b\x96\xf44\xc0\xde\x11\xed`H\xea3\xc0>St\xf1Y\xf14\xc0\x86\xd9\x06\x92T\x9f8\xc0\x11\x8c+\'\xac\x8b7\xc0\xc3\xdc\x98\xa60\xaf3\xc0\xa0\x15Z5\x89}2\xc0~R\xc6\xe0/\xb24\xc0)|\x92S\xf9\x055\xc0\xe7\xdbd\xd2W97\xc0a\xe1\xd3\xccZ\x855\xc0h\xdb_\xf4\xdc\x153\xc0]\xb1b\xb6\x82\x064\xc0\\EhP\xbc\xb67\xc0a\x07\xe5G\xfc\x935\xc0*G\xdd\xf7\xe1\xa32\xc0c\x85\xea\xf6\xc539\xc0\xec\xf2^\x19\xa3\xef4\xc0\x83j\xe7\xf9\xf8\x1a3\xc0\xd70\xb9\xbbm\xf13\xc0\xf8\xf2\xa5\xed!{3\xc0\xb0\xe9s\x85\xec%3\xc0c\x9c\xe1\xc1\xe7\xa53\xc08@\xb0[\xea\xa34\xc0\x87\xd4L.\xac85\xc0\x0bBe%\xe1\xe92\xc0t\x83\xb2KL\xeb7\xc0M\xb0a7y\xf66\xc03r\x08\xb4\xban3\xc0\xcb\x19r%\x9f\xa14\xc0\na\x1f\xc4\x91\x153\xc0$\x9cz\xf6\x1bw5\xc0\xac#\xe5\xbc\xc7\xae3\xc0\xe8)\x97\xf7\xa4\x8e3\xc00\xd4\x06r\xc2\x8e1\xc0 \xd3\xe5\xba\x87S4\xc0q\xa4I\xceWS4\xc0\xb7k\xe9\x9d\xb3\x005\xc0\x84\xbcO5\xd1%3\xc0U\xf80\xdfnG8\xc0w\xc3fi*_2\xc0\x9a(\x1f\x14\xee\xb63\xc0\xa3\x1c^\xd2+E5\xc0\xedq\xde\xdd\x87\x084\xc0\xb1\x94\r\x9d\xafe7\xc0?\x95J\xdev\xb74\xc0\xd4\xd9\x0e\xd5\xd0\xf92\xc0\x05U\'\x9c\xe6\x085\xc0\xea\xad\x83\x1b\'\xcf4\xc0\x95\x05\xc5Jf\xde7\xc0\x8a\x05\x08\x83-U5\xc0\xa4xn\xeb\xdb(9\xc0#\xc3IX\x80>3\xc0\x80\xc4\xce\x15\x14\xec4\xc0$V\xa4\x15\xf0N2\xc0\xf2\xe6d\x92|b4\xc01\xe7\xa3\xe0\xb4O7\xc0\x035I\x06\x87I5\xc0\xdb[\xb5aJ\x8d3\xc0\x95\xfb\tQ\x03\xdf7\xc0\xff\xad\x8e\x97\xe4\x8c5\xc0\xe1\x84\x16\xb8\x0207\xc0\x8a\xb6Ia\xfa\x1d7\xc0p-\x0c\xbc\x18y3\xc0Y\x8a~\xa2\xbf\x035\xc0vL\xca\xac\xa6\x025\xc0\xe3\xc0r\x94F\x8a4\xc0j\xb7\x10\xc2\xb0\xc14\xc0\xbb\xf0p\xbe\x96\xee0\xc0\xf8\xd3E.\xbf\x173\xc0\x90\x829\xae?\xce3\xc0\x95dU\x88\xb5\x814\xc0?\xbf\x86\x11\x00\xe64\xc0;\xfc6\xe2\x0e\xa04\xc0\xc2\xa6\x83,W&:\xc0\xa3Se\xa8\x8c\x036\xc0\x0bPz\xfcx\xae8\xc0D\xe8\xb7_\xd4\xa02\xc0\x91\x04\x1e\x0cK\x0e9\xc0\x86=P"\x1c\xb47\xc02\xf6\xf2\xab\x87G4\xc0\x9aH*Q\\\xab3\xc0\x93\x03\xd7==\x153\xc0\x8f\x8e\x97\xcf\xfc\x8a6\xc0\x9d?\xe6v\x1417\xc0;\x8f\xb1w\x02K8\xc0zI\x97\x10\xe4c3\xc0K[N?\x84\x066\xc0\x8e.\x10\xc3\xbc*5\xc0\n\xa2\x9e\xf5\xaf\xb06\xc0\xfe\xf0\t\'\x82\x979\xc0\xaf\x08\x86y\xc5\xbc6\xc0H\x06\x8e\xa1L\xb47\xc0+\xd6\xa5\xc9\x1e\xb84\xc0\x874\xd2J\xa2\xcf4\xc0m\xa5"\xf7\xd0C5\xc0Xi\xcbTG\xcb7\xc0h0\x10\xa8\x0b\xe22\xc0PR\xa9\x0f\xba&4\xc0\xb1\x1e@\xe5\xab\xa13\xc0\xed\x94JiF\x806\xc0\xb6W_+`X4\xc0yb\\\x95\x86\xb46\xc0,Dw\x1ax\xda4\xc0~w5@a\xf72\xc0\xd2l2-\xb9\xf22\xc0|\xbe\xf7\xf24\xec2\xc0:^ \xf8\x1a\x1b4\xc0\x03E_K8\xd91\xc0P.\xf7\xe5U\x138\xc02\x02\x00t\xd2\x0f2\xc0\xe8\xe9|\xd3\x17_4\xc0\xeel\'\xe2\xe0\xb46\xc0$\x19\xf9*\xa2\x025\xc0\xb5\x90W\xb7I\x1e4\xc0\x87\xa4S\x10\xb1\xe88\xc0\xd1hz\x8bj\x959\xc0\xb9s\xb7\xec\xe2m4\xc0\xb6?\xd3\x1a\xcd\xad4\xc0\xa0\xc4A\x80\x17\x863\xc07\xaf\x97\xa4\xfe\x1a4\xc0\x80f(\xc5\xc3|6\xc0t\xbe\x9b\xec\n\xaf4\xc0\xd6\xb3`Gr\x085\xc0\xf0C\x93[\xed\xf34\xc0ux\xf0J\xed\x954\xc0\x94\xd4\xf9\xff\xc9S8\xc0\xe4v\xaa7:6:\xc0\xc1/M+t\xb06\xc0|\xd1\x85\'\xd2\xd93\xc0\xbc\x94\xf4\x00\xd5\x968\xc0\x81\x90_\x1a\xc8\xe93\xc0\x19\xf8\xdf\xa8\xe1\xef2\xc0\x97\xf66\t\xd7\x067\xc0j\x93\xee[\xc0\x085\xc0DO\xb0<.\x969\xc0\r\xc2\xb7\xcb\x10\x184\xc0A\xca\x8e&\x0608\xc0\x99\x94T\xa9\x8c~2\xc0\x00 \xcfU4\xaf1\xc0\xf93#\xf6d\x0f6\xc0\x04;\x87\xde\x98\x055\xc0\xfb\xfa\xdb\xbfSO4\xc0\xcf\x12\x03\xa8o\x0e6\xc0{i\xcb6!\x136\xc0,(\xdb1?n8\xc0\xa3J\xb7`\xd0\x833\xc0\xee\xb0\xfe)\xa2l4\xc0`\xb4a\t\xd2\xff2\xc0\xff\x1f\x8a\xa7\x80\xd95\xc0\xa9\xf2f\xc0\xf5\xb22\xc0F\xe7\xab*B#4\xc0\xea\x08\x15\xaf \xdb2\xc0A5T\xa5\xf3r4\xc0W\xd2\x93\xe8d/2\xc0\xefA\x18\x7f~\x1f4\xc0\x93\xd1\x94\x92\x1375\xc0QX\xd7Z\x1f45\xc0\xda\x90\xc2\xeb\x90\xb66\xc07M\xf7r\xbc\xa53\xc0\x83o\x7f`J\x8c4\xc0I\xc1,\xb4\x8725\xc0\xfe\x99=\x90\x0205\xc0\xaa.\xfai\xb8\xf84\xc0\xd9\xc2$jBg5\xc0\xef\x90\xa4\xdb\xc7\xea4\xc0w\xc4\xd9\x95\xd1\n6\xc0\xf9\xc4\x11\x1a\xf5\x87(\xc0\x02\xbcf\x14l\x087\xc0\'\xeb"g\x0e83\xc0/,\xa1\n8H3\xc0\xc7\x9b\xa1\xc3\xae\x905\xc0\x86\xef\x06\xf6\x99\xd56\xc0\xaa\x965\x1b\x1d/6\xc0\x8b\xa9\xb3u\xb9\\6\xc0\xc0\xfd\x8b\xe6p\x115\xc0\xea\xc1<\x8dH\xa14\xc0\xef\xe9\xd2\x95\xbfm3\xc0\xda\xbb%N\x96\xdc2\xc0m\xe7^y\x0b\x949\xc0\xbb\x86\x03\xa2}\x065\xc0Y^D\x12\xe3d6\xc0+\x85\x16\xe8?\xf44\xc0#\x84\x93\x93i\xf01\xc0\xf8y\x83IV\xf74\xc0\xd9Xz\xd4m`4\xc0o\xbbX,\x92\xe18\xc0j\xc5\xca\xd7\x02\xad5\xc0<4\xfa\xa0I\x036\xc0\xe1\x13L\xd7+Q6\xc0\x94\'\x0b\xea \xbe6\xc0\xe7\x9dF\xc2h{6\xc0.\xe6\x1c`\xbc~6\xc0\xc7\x0f\xa5\xce\x10>4\xc0\xf2\x8aLP\x9fP8\xc0\xbf\x1bQ\'\t\x911\xc0i\xb1\\\x93\x85\x085\xc0\x9bw\xe0\xfd\xa8\x045\xc0)\x02\xb0\xfc.\xf83\xc0\xbe\xd4G\x0f\x07\xfa2\xc0\x98\xc3\x05"\xbb\xe32\xc0\xe0$1:f\xc76\xc0Jw_\xf0*\xfd2\xc0\x85j\x8b\xe8\x00%3\xc0\xcd"}\x19\xfc\xb04\xc0\x0b\x88h\x9dql8\xc0\x1a\x08\xd6R\xf1\xc84\xc07$[\xce\xd183\xc0\x91\xef\xf6\xb2\xdc+5\xc0\xe7G\xc5\xd7\x00P8\xc0\xd2\x1aN~\x0eV5\xc0\xd1\xcf\xe6I\xed\xb93\xc0\xae\x910M\xe0)5\xc0\xa5\xbbB2\x1d\x065\xc0{X\x92@\xfd\xbb4\xc0l".X\xa3\xa25\xc0\x9ag\x8b\xa0\x8dr1\xc0\xa2<\x9drA\xa44\xc0\xb3%\xfa\xb7\x89)4\xc0\xfd\x9a\x11\x8e\xb6\xc54\xc0bs2;\xc8\x163\xc0Bo\xdal\xdfC5\xc0J-Y\xca\x93H4\xc0\x04\xf8\x8cI\x13u3\xc0\xaf%J\xb8\x1b\x060\xc0\x9b\x9aU\xd4\x03\xf52\xc0\x86\xa1\xc9\xee\x01\x1d5\xc0=\xe8\xa9Z\xd3\xf24\xc0I\xcd\x12\xe0^\xca4\xc0\x89\xbb\x8e%r*3\xc0\x0eup\xa4\xa7\x973\xc0\x1f\xb3v\x1c-\xfa4\xc0|B9\xf7\xab\xe24\xc0w\xba>5\x81\x155\xc0#\xefv*\xeaW5\xc0\x91\xbb\x00\xef\xda\x914\xc0\xb7\xbf6\xb3\x1305\xc0\r\xbd\xe2a\xd5\x973\xc0\xc7\xee\xf3:X\x005\xc0:\x93\x8e6\xf5\xce8\xc0(\xe0~\x07\x1c\xd14\xc0^\x84\x9f#\x96\x955\xc0\xc8/z\xf0\xec\xab8\xc0\xbd\xeaX\xb6\xbc\xeb4\xc0<\x82\x04\xe6+\xe13\xc0h\xfa\x8c\x8ev\xef4\xc0\n\xba\xec\xb4\xe7b3\xc0e\xb3\x89z\xf3\x9f7\xc02.5\x0b\xdc\x194\xc0:\xe6\x10X}\xcb2\xc0\xed\'\x90\x0f\xe6!7\xc07uO\x90S\x892\xc0\xe0Q}\xb7\x8fi3\xc0\x11\x08\x98i>\x943\xc0`y\x16\x9ar\xf61\xc02_r\x1c7\xe44\xc0\xa5E\x97S\x19G4\xc0\x11^\xc7A\xaeA6\xc0+!^\xba\x01\x015\xc0:\xda\xe2(5z7\xc0O\x93\x1f1\xbf42\xc0\r\x97\xbf\xfd\xd0\xb75\xc0\xe8t\xfe\xf7z.6\xc0\x92\x0eU_\xaa^5\xc0\xc6\x96Dx\x8f\xe64\xc0\xa6\x15L\xb6i\x17:\xc0\x00\x9e;\x9f\x9a/6\xc0\x91.v\x9e\xeb\x013\xc0d\x89\'\xd9\xcd\x1a5\xc0\xf6\xbd\xa9\xbcL\xb14\xc0\x94\xf95\xa9\xb3\x854\xc0\xb5\x06\xc2\xf8g]5\xc0&\xbf\xa2\xa2\x05\xff5\xc0\x91\x9ex\x93&\x1d4\xc0\xa9fC\x8f\xea\x806\xc0"\xde\xcc\xb7\xf5W3\xc0\xac\x18j\x8e\xb1\xfa6\xc0\xb8\xd1\xb0G\xa7X8\xc0\xa2<\x04\xd08j6\xc0\x9d0\xf0$\xe6\xf94\xc0QUC\x99\xfb\xa32\xc0\x1ew\xa6\x07J\x062\xc0\x17\xc8\xe4\x9a\xf1\x186\xc0#T|B\xa2\x9d5\xc0\xa3:\x1f\xa4\xa7\xea4\xc0\x88Q\xa5\xbavm7\xc0K\xcdI\x9e\xd803\xc0\xe0I\x0f:\xe3$6\xc0\x89\xc9p,\x7fq6\xc0}\xb8Dl\xc0\x1b:\xc0\xfdM\xb5\xf7\xe0\t7\xc0\x98g\xe2\xfa\xb1b5\xc0\xccT>\x90\x0f\x064\xc0B\xa9CAa44\xc0\x02F\x15h\xdb\x153\xc0\x0b\x9f\xb1\x9d\xa3"7\xc0\x83\xc3\xac\x90O\x8f4\xc0\x86\x06\xe4\xb2p"6\xc0\x07\x89\xcf\x91\xb9\x047\xc0\xea\x1d\xa0\x1d\xc3\x027\xc0(\xa4;\xb4\xe265\xc0zN$\xaeXQ5\xc0\xbbKu\xd7\xfaX6\xc0{\x1b\xb1m~\x9f4\xc0\xccF\xe5\x83\xc4_8\xc00k\x8c\xe5\x88\x1a4\xc0\x9f\xe3\xa1\x86\'\\7\xc0aq\'s\x8d\x989\xc0\nxS9\xb5\xa87\xc0/B\x81]\xf5\xff4\xc0\xb001\x88-\xe84\xc0W\x1d!\xdf\x1a\xfe5\xc0\x9c\xb5?\x8bg\xc45\xc0\x00^\x93\xae\xc0\xed7\xc0\xd0\'#=d44\xc0\x0e\x1f)\xa8.\x196\xc0\r\xfc\x8b\x89\xaa\xaa4\xc0\x0b_\x9f\xc09\x908\xc0a\x8bE\xe8\x7fy4\xc0\x1a\xea\xa2\x00u\xf36\xc0\x11\x80\x82\xf0\xe8\x8c7\xc0\xa3\x1f\xff\xdeQ)4\xc0\xea\x9d/Sp:2\xc0\x00\xac\x9a{F\x8f8\xc0\x06\x97\xb6)g\xfe2\xc0\x0e.l\x8e\xd9\x9a6\xc0\xb8C\x02\xfc\x81\xf44\xc0a\xce\xb5\xc3N\xc97\xc0j\xe8XX\xe9\xf78\xc0\xd5\x14\xbd\xc8\xb6}4\xc0u\xea\xdf\xc8\xf4&8\xc0G\xf8)T\x03\xa92\xc0\xb3\xf3[\xc6\x9b\xa54\xc0\x7f]\xb2\xe6P\x062\xc0\x8f^\xfa\xc4o\xf05\xc0\xbe>\xfb\xeb|]3\xc0R\xd4:\xeb523\xc0\xbfyP\x97\xf6T4\xc0\x11\r7\x1f\x95\x059\xc0\xb7\xc7tl\xf9\x075\xc0%^\xaa\xe1\x9b\n5\xc0_\xa2\xf3\x7f\xd3Q8\xc0ie\xc2x\x1dj4\xc0\xf4\xa2\x81\x13\xaaP5\xc0\x05\xec\x92\x18\xcd+5\xc0\xf1\x1ca\x9aP55\xc0\xb2Z\x1d\xfc\xa7\x167\xc0\x87x\xde\xdeP\xbc3\xc0\xba7\x98\r\xfck6\xc0m\x93H\x08\xe1\xf85\xc0Yv\xb7\x02 |5\xc0\xe1V=\xb8-[6\xc0\xd7 c1\xe0\x125\xc0\xb68\xb4RL*3\xc0\xdfF:\xaf\xc8R4\xc0\xd92\xf9\xd0\xc0G2\xc0\x9bGW\xc7G\x924\xc0\x89\xf7\x83V\x95\x197\xc0\x8b*5X\xe2l4\xc0\x91s)wp\\5\xc0{1l\xec4\x186\xc0\xb5\x98[\xc1\x87\xd34\xc0\x8d\xdf0\n;\x826\xc0x\xb6\x03\xb2\xc3\x856\xc0AV\xa6\xdd\x82D1\xc0\xedk,\xd7\xb1\xee2\xc0\xa0\xe3\x05-\xd6\xf68\xc08\x10\xc1\xab\x9b\\5\xc0aF\x9f\x8f\x89\xa89\xc0\xe5\xf61\xa1*d9\xc0Bw\xff\xa7\x98f2\xc0\xa3\x16^\xb5\x9f\r4\xc0Xm\xe41\x0b\xe14\xc0\x03\x9c\xbd}\n\xd74\xc0\xc7\xaa\x05c\xb2b3\xc0\x7f\xe4\xc9\xe1~\xa77\xc0\xd0l\xcc\x08t\xf94\xc0x\xe5\x89\x1f\xd6\x194\xc0\x1fg,=\xbe\x873\xc0>\x02(E\x1aK3\xc0X\x92\x01=1\xe56\xc0\x03\xf8\xe9a\x0f\x8c6\xc0\x01b\x08c\x9a\xa84\xc0\x87\xe8\xf36\x8eH8\xc0\xfb\xf2\xeb\x98]\xd64\xc0\xf3\xe4\x9dW\xffQ4\xc0\xb9K\xbe\x17\xd283\xc0\xf2\xec\x83iw\xf66\xc0\x1e\xb9 \x9az\t3\xc0\x10\xbd[nT\xb13\xc0*5s~\xfa\x954\xc0T\x87wp\xb4*7\xc0\xba\x00AV\xed\x164\xc0\x9e\x15\xf4Y\x03\xb63\xc0\xab\xc4\xa8\xc9\xa6X6\xc0\x07\x8b\x19\xc4u\x1d7\xc0\x1e\xca|\xb7\xc7\xad9\xc0K\x85\xa20\x00s3\xc0^\xc8\xe0\xac]!8\xc0\xf43t\x1d\xac\xa95\xc0^hJZ;\xac4\xc0_\\,\x91\x98~5\xc0\x8e\xcc\xc1E\xf2C8\xc0h\x86>\x02\xd8\xeb3\xc09\x1f\xa1.\x1d\xa74\xc0D\xccT\xb7\xf6\x941\xc0\x1c\xe5J\r\xbd\x9b6\xc0\xe7\x8c@\xe3\xb0?5\xc0\xfb>B\x1dWo4\xc0\x7f\xdd\x9f8)\xe65\xc0\x05kN\xd8\x0b\xd02\xc0\xb0YGE#\n4\xc0\xc1\xde\xcf\xf3\x93\x1b4\xc0\x19_\xb2$.J5\xc0c\xb60F\xc8\xf52\xc0\t:L\x19\xef\'9\xc0\xda\xf8J{\xb3+9\xc0\x83\xdc\xdb#\xfdc3\xc0\xa6\x97\xc1\x95_\xc33\xc0n\xefr\'r:5\xc0\xfc7-zR&8\xc08\xb7\xa2\xb5\xf5\x135\xc0\xef\xa7\x0e\x96@\xce4\xc0\xa6\xd5}\x88-\x864\xc0"U\x8a\x1e1\\3\xc0\x10C\xf9)\xce\xd27\xc0\xcd\x05\xda\x9f\x8bA5\xc0q\x94\x0eI\x8fy5\xc0B\xdeur\xbb^8\xc0\xadN\xe9\x87\xec\x8c4\xc0F\xae\xe8V\xf7\x194\xc0Z\xa8\xdcr\x96"8\xc0\xd6\xcc\xc4\xee\xd2\xaa6\xc0&\x16\xd8\x8e\x0f\x924\xc0E\x87\xd9DU\x044\xc04\xa6W\xb7\x98%5\xc0\x03\xa9e\x19\xc8\xbb1\xc0R\x84j5-\x044\xc0\xb5\xad\xab\x81\xcf\x979\xc0\xec\xf9l\xdd\x8e\xac6\xc0\xdfJ\xc7W\x18\xe54\xc0Y\x10\x89\xbe\xcc03\xc0kq\xa2.\x05\x8a9\xc0@.\xee\x87\x92S4\xc0AP\x92\xc5\xc7Z6\xc0\xfbc\x1b\x94H\x9b3\xc0s\xb0\xdaY\xc3\xac4\xc08\x83\xd5\xcfR\xd69\xc0\xc5H&\xf5?\xf24\xc0M\x12\x0e\x88L\xd17\xc0=}\x15I\xea+3\xc0\x7ff@`\xb8\x023\xc0\xe5[\x12\xb3L\xec2\xc0\xb2w\xd14hq7\xc0.]W\xd1\xca\xad6\xc0\xd0\x08&(]<3\xc0"\xa4\x18\x1e\x9b\xdf5\xc0\xfb\xb5\x8a\xbf\xa2U5\xc0T\xf5\xce3\xa5\xbe2\xc05H\xbb\x1b^S5\xc0\xd3>\xf4\xc5Oy9\xc0\x1e\x89K\x12\x8c`7\xc0\xad\x7f\xe5C_y8\xc0\x8c\xda.\x17v\x1a5\xc0\xafxs\x13\xaa\xfd4\xc0\xb6\x95/\xc4sb3\xc0\x8f4\xe0@q\xf35\xc0\xb4\x98V\xe9\xab\xd37\xc0\xedu\xd4\x00\x1b*3\xc0\x9e\xb9\xa0x#\x175\xc0\xbe\xe0\xe3\xb3V\x848\xc0\x15r\x00k\x0cZ5\xc0\xa4\xf2\xd8;\x0f 5\xc0H[\n&\xb6\x075\xc0\x9e\x05\x12D\xc3\xb06\xc0\xb1\xeb\xd6\xa4v\xfa2\xc0=\x8e\x1a\xf0\xcf\x083\xc0Kk#R\xaf\\6\xc09\x9e\x86#\x0c\x023\xc0]\x8b\x04\xa8\xa3\x053\xc0\xba;~\xb4\xb2\x9f3\xc0\x8a\xb7!\x8e\xa4\xe05\xc0\xce\xcb\x06o\x8d)2\xc0\xcc\r\xcf\xd5\xdfW3\xc06\x99\xaa\x95\xb6\xbf3\xc0\xf5?\\\xb3\x12H6\xc0\xee\x03JF\xdd\xa44\xc0\xd7<\x82\xc0NC8\xc0>\xab\x07\x06U\xd88\xc0\x9bO\xb3\xe2^\x9e2\xc0\xd2;\xeb\xc5V-3\xc0\x94\x8b\xd7\xea\x19f3\xc0\x13\xc9i\x02a\xbc4\xc0\x13Y\xfd\xe0^\n3\xc0\xa9s\x8f\x99\xe2h6\xc0s\x8a\x1c\xcc\x8b\x7f4\xc0_\x1d\xb1\\\xcf\'2\xc0O\xb0\x05\x96_\xac3\xc0Ex\xd9\x1a7\x8a4\xc0\\\xb7\xaf\\\x82B7\xc0\xb7\xd3o|o\x883\xc0\x0fC\x0e\xd9\x1f\xea6\xc0i\x06\x1a]c\xbd3\xc0a\xb1\'\xca\x9f\xfd4\xc0w\x12F\xf5\r$5\xc0A\x1a@\x96\xe1\x195\xc0JK\xedM\x8aM3\xc0\x95Q\xb4\xbe\t%3\xc0\xea\xf9@\xdf\xe5\xbd4\xc0-\xa3\xc5\xc0\x87\xd32\xc0\xda\xa4\x99\xc2y&2\xc0P\xf0\xb1l\xfb^5\xc0\xd3"\x13\t\xaf\x168\xc0\xfb\x99\tr\xa3\x003\xc0\x0eo\xf3s\\ 5\xc0\r\x16\xf1\xe1\xab 3\xc0\xff\r\xfe\xa4\xc2\xdb6\xc0-\x87\x1e1&_3\xc0J\xa1\x98p$\xb07\xc0]JiX\xe7W9\xc0\x8c\x1a\xde\xaf\xa8\x854\xc0.\x13\nJZ\xdc5\xc0\x16f\xf6i\x05\xb13\xc0\xb6\xb6\xa4\x0e\xbe\x8c4\xc0k\x9e\xa9u3\xaf3\xc0\x7f\x8by\xab\xc6R6\xc0\xb6\x1ewb\xe0\xdb4\xc0\x01\x0c\xd9Ox\xc86\xc0\x89Kpu\x9d\xc33\xc0\xd4"\xa5\x84>\xbc5\xc0/5\r\xdd\x8e\xfe2\xc0\x02*\xf6\x07D\xd85\xc0\x1e1\xd3dKr3\xc0Z.\x93\xe9\x8d\x992\xc0\x94J\xcb\x0c\xcbw6\xc00-z8\x94\x898\xc0K\xe0\xddl\xf0\r4\xc0_j\xcf\xcc:/3\xc0\xb0c\xcd\xa6\xdf\xa54\xc0gHjA\xdc\x893\xc0\xc3\xd9\x1f0\x15\xd66\xc0j\\\x90d\x86\xda6\xc0!\x1b\x16!5\xb85\xc09\x85\xfaKBG9\xc0\x9f\xf9\x9b|\xec45\xc0\x13\xceP\xb86V6\xc0\x01Zs\xff&Q3\xc0\xf8]+E\xc8\xfd3\xc0b\xb28\xd8\xe4\xce5\xc0\xfa>\xd8\xa1@\x9c4\xc0\xf7\xf1\xa7\xa1Q\x964\xc0Gd\xf9p\x86\x7f4\xc0\xc0\xf1\xd7r^M5\xc0\x11\xa4mY\xba\x943\xc0\xad3\xe3\xa25h8\xc0\x9dc\xd3\xdd\x04\x1f5\xc0\xb1\xaf\xcd\xfc\x8a\x185\xc0N\xf6\xc5\x9dF\xec6\xc0f\xd19\x86\x0cq4\xc03#\x13\xbbm\xe95\xc0\xff\xe0})|E5\xc0\x14\xd2Y\xfa\xb8\x1d6\xc0\xa5\x1d\x00\x10\xa4\xb66\xc0\x03\xb0n\x90\xc8<5\xc0%f\xe3)\xfa(5\xc0o\xaf\x1cH\xfaM3\xc0\xb8O<\x0b\xe5\xcf3\xc0\xf2\x19\xfbJ0\x1a3\xc0\x01\x19\xcc\x04\xc0"3\xc0\x8f\xc7\xf5\xba\x93\x175\xc0\xe9\x02 b\xfb]5\xc0\x10\xd8\xbfk\xea+5\xc0\x8fg\xd7Q\rq6\xc0\xd2>\x9d\xc9\x9d\xf0/\xc0%\x93BW\x16T6\xc0\xef\xf94\xa8\xe8I8\xc0\xf7\xf4\x92\xc90\xb23\xc0\xe6L\x16\xd5?R7\xc0.\xb5\x02\xd7\x12\xfd2\xc0\xb1U\x84u\x81\x8d8\xc01B\x91N\x08\xe54\xc0b\xdal9g\xbe4\xc0\xb7\xc1\x13\xa2\xb8\x808\xc0\xe6\x08f\x829\xed5\xc0-\xb1\xd2p\xb8&3\xc0\xacQ\x00\x8f\xea\xb53\xc0\xad:f\xed\x9e!4\xc0\xb5\x82\x8e\r\x01\x9a6\xc0\x8d\t\xc7>\xb9\xda4\xc0\xcd"\xd7\xc7\xe2\xf04\xc0\x05\x1db9i\xa64\xc08\x14\xb6\x8c\xc4"3\xc0\x1d\r5\x956\x015\xc0:\xb5\xd3\xac\xdb`4\xc0\xe8\xc9s\x8dS\xef6\xc0\xc7\x06\xc3\xea\x8e\x195\xc0\x0c\x02\xdf\xa8\n\xd74\xc0V\xabK\x94\x84\xae3\xc0\x951\xd6\xf9\xec\xb42\xc0I\xab\xc6\xdb\xed\xdf3\xc0\x8c\xc3\xcd\x1e\xac\xde2\xc0bD\x0b=\xcfk7\xc0\xd26\xda\xe7\x80W7\xc0>-vT\x8c85\xc0N\xf9\xaec\x17f4\xc0\xee%\x14\xd73z4\xc0\x97\xfa\x02lp\x1c6\xc0Y\x8bU\x02\x92\xe94\xc0F&\x10\xcb\x0e\x175\xc0\xfc\xb1%>hH3\xc0\x9a0\x8e\xb6\xb2\x7f8\xc0\xb8\x89\xb9\\\xc6\x1f3\xc0\xdc\x86O8\xfa\xd46\xc0\xf0B=!eT5\xc0\'\xa0\xd4B\xdbC5\xc0N\x9bn\xad\x85L5\xc0\x9e\xec\x93\xf9?O6\xc0\xe2\xf3\xbb\xf0\xb2y4\xc0y\xc65Z\x8br7\xc0\x0f\xc9\x1b\x03{.7\xc04\x80chG\xc37\xc0\xe7\xcdiV\xdd[2\xc0hBB\x17\xf9\x880\xc0;\x13\xf9\x0c\xae\xd64\xc0)\x10]\xf5=86\xc0\x05\x7f\xc3\x7f\xd7(5\xc0\xb95\xbf\xd5\xa6\x0e3\xc0\xffo\xa0p\xd9/5\xc0\xd5\xa6\xf8\xcb\x10A5\xc0\x19\x9c\xdb}\x8bb3\xc0\xc2\xc2\xc7A\xc7\x8e8\xc0,\\,\x96\t23\xc0R<K\x96#G7\xc0\xb2\x0e\x18\x89\xd4\\5\xc0\x198b<\x19N4\xc0\xd7\x04s\x1e\xd1\x852\xc0\xf5 ?)b\xf32\xc08\xc2[\xaa\xb8\xb43\xc0\x0b\xe9:\x1f\xb0/5\xc0!\xec\xf8\x97\xd6)5\xc0\x94\x86\xc8\xe2%\xb73\xc0Mg\'\\\x06\xe16\xc0%\n\xfe\x8b\x0eG5\xc0sE\xa7\x95\xa3N5\xc0\xca\x1a%\x81t\x862\xc0\x06\xedS\x9d\xb9\x0e4\xc0\xab\xc0\xf1\\"90\xc0@_\xdd\xc86Z3\xc0\xd9@\xa8t\xea\x0b3\xc0\x11\x159\xee^\x154\xc0\xfd\xe6\x0c\x9fa\xb37\xc0\xb7\xd1~\x9c8I9\xc0\xbd\xc6\xccr\xdb\xf24\xc0\x98\xcd\xff\x96\xc1\xf22\xc0\xba2\xfb/O\x166\xc0P\x06n\xa1\xaf\xf72\xc0\xe2\x9e\x80\x13\xdf\x838\xc0\xfeo\xf79Ml6\xc0V\x96!wzH3\xc0\xeb,@\x9f\xd0w6\xc0\xa2\xa6\xd5\xdfr\xc34\xc0\x14\xebSP\x9e\xa24\xc0Y\xc4FY\x0fv8\xc0\x9f\xceI\x80\xefu7\xc0\xee\x9c\x00\xf8)\xe54\xc0T"d\xa9%\xda4\xc0o\x13\xb5\xa6\xdf#5\xc0\xeb\xfd9\xd2r)0\xc0\x95$\x12k\xd1\xf32\xc0=B\x90\xfe\x14\xa32\xc0M\xc1\xb3I~\xa16\xc0\xa5\xeb\xff:j\xae3\xc0qO\x9b\x11\xa6\x134\xc0<.\'7\xca<6\xc0d\x88\xba\xaa"\x985\xc0\xbfk\xd5=.\xce2\xc0#\x16\x88\xee\xe6f7\xc0\x96\xc4\xa8\xe1yu5\xc0R\xaf\xe8\x13\x04\x8d3\xc09\x8a\x07m\x08l3\xc0\xdb\xb8\xb3\xc4?\xc89\xc0\xae7\x8d@\xd0\x035\xc0\xbe\xac:\xb6b\xbf5\xc0\x14[\xe8\xed\xe8,5\xc0\xb5\xe5\xa8\xb3%<4\xc09\x17A\xd5\xcc\xb94\xc0\xc2p\xd0\x98d\'4\xc0\xa4\x8f\xd0\xd5k.6\xc0xVq\x10!\xd53\xc0\x0e\xc9\xc8k\x80\xe86\xc0<\x9e\x04;\xe7\x195\xc0\x87\xc7\x01"s\n3\xc0\\g\xa8\x03\x1fB3\xc0\xc9s\xd8\x10\x0f\x134\xc0\reA\xc0\x90\x816\xc0\x08b\xf9\xe3\xac\x966\xc0\x92L7\xfd#\xfc5\xc0\xfaK\xd5E\xc2Q8\xc0\xf7\x0cAY\xf6\'3\xc0\xe1x\x8e\xdf\x1fB4\xc0"\x06\xfe\xf2\xf024\xc0\x0f\t*\xdcK\x9b2\xc0\x88\xe8[\x1a\x1f\x823\xc0,r\x92\xe4F\n3\xc0\xedEC\xe2\xc7=5\xc0\xba`\xb1\xac~\xda2\xc0og\xdb\xc0\xb8V1\xc0,\x18x\rf\x185\xc0\xaf\xe9\xa8\xde\xe2\x023\xc0:\xa5\x8f$:\xce2\xc0\xc7\xed\x03%\x16\xfd4\xc0\xf0G3g\xd7%6\xc0\x03t_@W16\xc0\xbe\x9e\xb2\xf7`\xdc8\xc0\x85\xb0[\x11\xec\x1a3\xc0\xbb\x04]8\xfa\xc75\xc0\xf1K\xe3\xab;\xd76\xc0\xf5&\xb28L\xaa1\xc0\x14\xe2\x8fY\xb2\xe64\xc0[\xd1\xef\x10\x9b\x165\xc0\xf6\x86\x85\xdb\xee\x884\xc0\xfb\x1b\x9e\xd9\x8ai4\xc0\xd4\xd2\xea\xb4m\xcb9\xc0\ty-{`\x159\xc0\xa2_b"\x91\x163\xc0r\xb1\x04|)\x081\xc0\x861\xa6\xe4\xe1[3\xc08\x89\xb90\xfe32\xc0\xaa\x82\xbcU\x8e\x955\xc0\xf1_\x8e_\x10\x844\xc0Z\xb9\xc7\xf0\x18\x853\xc0S\x91\xd4\x1dJ\xbd3\xc0\xed\'%\xf3\xec\xcc2\xc0X9\x9brCD5\xc0:\x8d\x04\xe1i65\xc0M\xb1k\xe7\x11\xff2\xc0{\xcf\xdc\x8c\x06\xd47\xc0i\xea\xe4\xd9\x95i2\xc0|\x13\x17\xfd\xa7Y4\xc0\x0f\ti\x05\x7f\xa67\xc0\x89\xc7\xff\xc8\x9cn4\xc0\xb6\xf2\xd6\xa2jt4\xc0\x86\xe9\xd1].07\xc0\xce\xcdi\x92\xfb<5\xc0Mj\x8d\xed~\x1e4\xc0\xd4\x9fn\x85wz5\xc0t\xfc\x14\xe0\xd8N5\xc0\xaf\xec\x95B,y8\xc0h\xb6\xa37\xdfT3\xc0w\xf9\xb7\xf0\x18\xfc6\xc0}\xe3\xf1C\xdda4\xc0(\x04[\xcf\x02\xd46\xc0b\x95\\0\x03i4\xc0-\xac\xab\x1b0\xae3\xc0\xed\x03\tEI\xba4\xc0\xbcV;\x16j\x0f5\xc0\x9b\x0e\xc2\x84h23\xc0b\xc4e\xe1gU1\xc0\xc1Zo\x00]Z5\xc0\x91\x07\x92\x9e\xfd\xed5\xc0\x85\xf7\x1a\xdb]\x116\xc08\xc3\xf7\xb3\\\xa22\xc0\x8d/F\xa6P64\xc0\xcdF\xe1\xb4S22\xc0\x9d\x8a\xa8\xfe\xbd\xbb5\xc0*\xbd\xdb\x06\x8c\x802\xc0\xe0\xfd0n\x88\xc63\xc0\x0fy*\x0e\xb8\xe74\xc0\x16\x02\xbd\xad\x84\xc53\xc0CA\xc6<k\x9b7\xc0\xd9\x7f\xb7hw53\xc0\x93\x89\xb3TcY5\xc0\xfae\xe6k&!3\xc0\xb7\xed\x97\xcc\xc0#5\xc0\x00y\x82Ai\x166\xc0\xdc\x1c\xdfX0\n6\xc0t}\xaa\xc7\xf1\x8a5\xc0P\xa5\xa5\r\x08S5\xc0\x15\xc1\xd5\x04\x85\x028\xc0\xe7\x85d\x804\xeb4\xc0chi\xe0\xba\xb64\xc0br\xd9\x89\x8ep4\xc0E\xb1\x1f\xf1.\xaa3\xc0\xd8,\xb7\xa2\xa3\xa13\xc0\xd7\xecb\xd1\x18\xd72\xc0\xf0.)\xe1\xe0a3\xc0\x15\xee\x1f\xc90\x873\xc0\x9d\x07C\x0b\xf0\x985\xc0\xc2;\xc7;i\xfd2\xc0Z\xe1z=\xc1\x1d4\xc0\x16OM|\xc4\x089\xc0v\x7f\xd6[>#6\xc0\xb3N\x05\x9d\xae\x1d6\xc0\x9f\x11\xa1)\x87\'4\xc0Ce\xa6\xd3\xe8\xad3\xc0\x14\x8a\xb3\xe15\x194\xc0\xef\x96\x9a\xa3\xab\xe96\xc0\xe5\xab\x838\xbeH3\xc00g\xddw^\x003\xc0\xb1\x80S5\xa0\x1f4\xc0\xa1\xae\'Q}h4\xc0\x92b\xa4S\x96\xef3\xc0P\xbc\xc6+\xab<7\xc0\x08:\xfe\x91\x0b98\xc0\x84{\xea\xa9\xce\xfa0\xc0\xe4\x8cu~\xd9\xa94\xc0i\x9e\x80\xcdo\x984\xc0"^\xeaU\x1cc3\xc0\xbeH\xd5\x8at\xb73\xc0`\x91\x9e\x02\xe0\x146\xc0\xd6\xc7K\xe1d*4\xc0\xab\xc3\x11\x8dh\xa18\xc0\xdfk\xbe\x02!\xa23\xc0\xac?V\xd4\xab\x039\xc0\x1c\\\x17\xdb\x91\x978\xc0\x005\x19\xebhb2\xc0\nko\x84\xeb\xf04\xc0\xa0\x16fZ\xb7\x165\xc0}}\xa4K\xee\xe98\xc0\xa3\xd5\xef\xa1\x1e\xe97\xc0\x86\xde\x9bb\xce\xda3\xc0\x0f\x84G\xebC\xac3\xc0mz\xad\xd7\xf1\xfb7\xc0c\x01\xc3\xa2K\xb75\xc0D\x11\xed<\xd4{6\xc0\x0f\x1f\xdd\x1e\xe4\xc02\xc0\x03\x86^\xbe\x87\xa84\xc0~\xf9!\xbe\x17\xa93\xc0=;\x1f\xa0\x9eE4\xc0\xb6\xedn\xbe\xe0y3\xc0\x92\x1d%\xcf\xe1\xe77\xc0\xb4\x915_\xbe\xe47\xc0Wq\x8f\x85<\xa43\xc0\x9d>\xec\xect\x992\xc0\xab\xa8\xe9\xdb \xca2\xc0_bGe4\xef7\xc0[\xa0~=2W3\xc0\x88x\xe3c\x16\x055\xc0\xf6\x02\x7f\xf21\xcb3\xc0\x11\x1f)\xbf638\xc0\xd8\xe2\xd8\x1b\x10\xca3\xc0\xd9.#\xb2\xb2\xfc7\xc07\xdc\xff$i\xa62\xc0\xc7\xfbZA\xce\xee5\xc0ND\x18\xf1v 1\xc0\r\x99-\x02\xdd94\xc0\xb9\x91x7\x15p4\xc0\xd7\xe4&\x9eK\xf46\xc0x\xa9\x18\x84\x1d$3\xc0\xae\xf0\xce\xb8f\x008\xc0\xf93?\xadG\xa02\xc0~\xb3\x98\x18\xdf\x003\xc0\x06\xb2\xddbc57\xc0\xa0\'\xe8#\xd5\xb47\xc0z\x8dM"\xe3\xb18\xc0\xf2~\xb7E\xc4\x844\xc0\xf9aFe\x86\xb83\xc0\xf8C{\x19\xcc>5\xc0\x87m\x7fw\n\x0f5\xc0\x0c\xb1\x84\xab\x1f\xfe8\xc0\xf7\x13\xefQ"\xe92\xc0\x8d\x91\xbf\xf6\xe9\x9b7\xc0\x95\xe9|\xcf?\x003\xc0\xf0%\x96\xa9x\xfa6\xc0\xca\x9d$\xa8/\xf49\xc0\x9a\x05\x15[,\xe14\xc0\xa2\x9c\x9a\x9b\x01\xe77\xc0>\x14\\x\xb5U2\xc0\xdc\x8cp\x92f\xf67\xc09\xfb>(a:5\xc0\x1cs*\x14\x85\xa72\xc0\xe6J*\x86:\xa92\xc0T\xcak\x89\x8e\xe42\xc0@lv\xf0\xb2\x039\xc0\xefaE\xdf\xa7\xeb2\xc0\x9f\x08I\x12\x8f"7\xc0&*\xef\xc1\x0c\xa93\xc0\x0c\x8d\x89z\xd1\x068\xc00\xed\xd2\x0bJ\xfc7\xc0\xf1;G/\x12=7\xc0%\xb8\xbc\xdf\xe1@7\xc0\x15s\xe6\xc4\x97h3\xc09\x9e\x94*u\xfd3\xc0\xfen\x89\x8dZ\xd32\xc07H\x83q^)7\xc0\xff.\x0bp\xdaO5\xc0\xaf#\xab\x83\x87\xe03\xc0\xef\xb0\xd6+^38\xc0G\xb6\xa6_\x08\xaa4\xc0\x8f\xbe\x07\xee\x99\xe82\xc0\xcalL\xa9d\xf58\xc0~\x9d\xcf\x900\xb64\xc0w\xd7d\xde\xf6\x8a9\xc0|~t\xf7\x83\xb85\xc0"\xd3\xc0R\x8903\xc0\xde{\xb2\xa1\xb5\x1b3\xc02\x94|\x96\xff\xe11\xc0\xdc{\xae\x07\x80r3\xc0/!\xf9\xb7Mu9\xc0\x8e\xb7\xf8C\x85\xb96\xc0\x1c\xbb|\xe1\x87\xc47\xc0.\x95\xabKDr4\xc07R\x00\xc8\xc2T5\xc0\x97-{2\x05\xae3\xc0\x14\xf4%E\t!5\xc0\x92\xe9\x1e\xab\x90T3\xc0\xa8\xb0\x8dy7\x1b3\xc0\x04\x89IS\xe387\xc0\xa7\xe1\xff\xa0{;5\xc0\x02\x8c\xfc\xf4\xd9\x827\xc0\x02\xc7\xe9R\x9a\xce3\xc0\xa5\x8b\xb3)\xb9M3\xc0\xecg\x80i\xc2x5\xc0\xd5\xe6!b}\x068\xc0v{|\x168|3\xc0V=+\xa2\x05\x803\xc0\xdcW\xcd\xc3\x9d\x1b6\xc0\x8dr\x13\xfdE\xcb1\xc0/\x9eY\x889`3\xc0Q\x86\xa3\xb0/%9\xc0 \xeb\x03\xc4\xdc\x875\xc0\xaa!\x12\xcexX8\xc0\x18Via\x02\x063\xc0\x1c\x93\xb4s\xe7\x897\xc0k\x12\xae\xa3\xbe=5\xc0O\x19o\xd0\xcfs5\xc0f\xba\xb8\xda\x0e\xf54\xc0\x98\xd3\xc6\xf9\xdb\x947\xc0\xee\x9a}|P{3\xc0\n\xb7\xd5\x9b\x88[4\xc0\x1cH\x8cfU\xe86\xc0"&t\xd24\xba5\xc0\xf5m\xf0\x89{\xf24\xc0\xbb\x8a\x01\x8f\x90\xf87\xc0H\xe9;\xc8\x92l3\xc0\xb0I\xa4\x8aF\x9f5\xc0\x95\xa6\xec-e\xa15\xc0\xaa\xf0\xc7a\x05(9\xc0\xf3\xde/\xd7Z%3\xc0z\x90\x0e\xfb\xc0\xc22\xc0\xcb\x1f\xce\x02Q\xb87\xc0\xac\x9f\x9f\xe9y,7\xc0u\xe2\x05\x84\xa7\xc95\xc0\xa0l\xc6\x9eoK3\xc0?\xba\x82\xb4\xd1\xcf3\xc0n\x19\xa3\xcas:5\xc0|\xe4\xact\xebx5\xc0\x0b\x17IR\xcdO2\xc0\x89c\xe9\x9e#\x9c4\xc0\xd6\x06sW\xfc\xe66\xc0b1\xbd^\xc8\x9c3\xc0[\xe1\x02\xc9\'73\xc0\x0e$d3\x8fw3\xc0\xc2\xa3X\'\xa6/8\xc0\xc8\xfa\xf1\xedE\x808\xc0B4\x0e2|v3\xc0\xcf\xc3A\xfb5,2\xc0\xeadc\x95\xc882\xc0\xfaJK$w\xa33\xc0\x82U\x84\xf6\x8f\xc86\xc0\xaa\xcd\xe2\xf6i\xcc3\xc0\x9e\xc1\xa1|\xb0\x1a3\xc0+\xa4y\xc5\xce\xe53\xc0\xf7p\xb9<\xf1\xd06\xc0&\xd6\xa3\x81\xfd12\xc0\xc7\x97\xb1Q\x9c\xd09\xc0\xdc\xdd\xff\xc3\xc9c7\xc0\xbe\x85\x80\x1a\xf2\xf43\xc0\xcbr\xe3\x10\xa5\xb05\xc0\xa2\xdc\xe5~\xba\xe34\xc0\x12\t\xd0+\xb3\xcb4\xc0\x19\xe1{\xcd\x8b^4\xc0\x0c\xbc\xa1\x11Y}5\xc0tW\xf3qE\x1d7\xc0\x8d#\x1f\x97\xc1[3\xc0\x84\x80\x08\x9d\xe0.2\xc0\xcf\xe4*\xc0\xe2\xa42\xc0\x81z\x08\xf4\xb5^4\xc0\x8f\x9c\xab\x86\xc288\xc0G\x1f\xb4v\xea,9\xc0~\xba\x0c\xc7\xa9\x163\xc0\xb9j\xde\xfee93\xc0m\x96\xe4,\xb7\xb62\xc0\xe4\x9dL\xd4\x8b\'2\xc0\x95\x87Y\x00\xce\xcc6\xc0\xe4\xff\x1dB\xf9C3\xc0 \xff*EA\xe73\xc0i\x15\x01!\xab\x018\xc0\x97\x86\xe1\xa7p\x043\xc0\x96\xa6;\xa1\xde32\xc0\xc4t9d\x8aE3\xc0Q>a\x9b\x0b\xb76\xc0S\xbam\rf\x1e4\xc0\xd9\x16\xd7\x1e\xeeF5\xc03\xc9\xd0\xdf\xa8\x8a4\xc0\xffT\xe3\xea\x00\x116\xc0\xe9\x15\xe6\xb9\x07\xbd7\xc0<\xdab(5\n5\xc0\x07\xcf!\xb6"93\xc0\xbb\xe0\xb1)\xa7\x133\xc0\xa5\x8c\x04v\x88S7\xc0C\x86@\x83UK2\xc0\xe4\xba\x15\x7f\xd3\xb82\xc0\xd1\x83(91h3\xc0\xa5o\xd3\xa1\xe8(5\xc0\xf9Y\x88\'\xfec6\xc0\xb2\xf2p\xe8v\x137\xc0\xea\xe8\xa3-\x08q3\xc0c\x15\x82\x84_\x884\xc0M\xac\xe8Rr\x864\xc0\xa7\re\x8f\xf8\xca9\xc0\x85w\xe0\t\xf6)4\xc0\xbf\\y\xaeK\x9e2\xc0\x13\x9f\xd3P\x03\xad7\xc0`\xbd\xca\x80;:5\xc0\x0b\xd8\x9f3\xe4\x1e7\xc0V\r_c\x11\x804\xc0\xb8X\xd5\xf4\xabr3\xc0\xbb\x13\xb9\x8bPD5\xc0\x87\x83&^l\xe77\xc0\x01\xa4\xd9\xa5\xe0\'6\xc09\x9a\xd8<\x89H7\xc0\xcfyt\xeaP\xf86\xc0\xd4\xb3T\x90\xb7\xdc8\xc0\xff\xc4\xe2m,\xaf1\xc0\xdctC:jg5\xc0\xedO\xeb\xa4\xf3@7\xc0$EH\x0e\xdc\xc49\xc0\xd3\xa3Y?\xf3Y0\xc0=\x90"\xca\x19U3\xc0\x15u}g\x9cM4\xc0%R\x15\x98\'e4\xc0\x8d\x8c+\xda988\xc0|\x05i*\x1a\r7\xc0O\xbe\xf2\xed\xe9<5\xc0\xe9\xac\xd5\x9a\x1f\x855\xc0\x06\x93_\xd3O\x879\xc0s\xd0\x1d\xd0Z\xe98\xc0\xe0\x03e\x99\xc5!7\xc0m/\x1c\xfea23\xc0\xdb\xc5\xe3\xed\xe8z3\xc0<\x14D>\x8b\xc13\xc0s\x19\xc2\x07V\xfd2\xc0\x1d$l!\xe2_7\xc0/zw\x83\x8d\xbd6\xc0\x1f*\x85w\xdbC3\xc0\x94^\xbc \x13d8\xc0\xf6sr\x082M2\xc0_C\xe0\xfc\xcc\x885\xc0\xdc\xdc\x07\xfebP4\xc0\xbd\x1e\xc4\x018C5\xc0\xdapj\x85OR3\xc0\x89\xaasD\x1f\xad4\xc0F\x85\xd6`\x15\xbb2\xc0\xd7f1\x12\x11\xe12\xc0rj\x8b\xce\x84L6\xc0\x11ax\x9ar%5\xc0\x99\x04\x92G152\xc0*\x8f\xb9\x17\xbc\xaa2\xc0\xe1#\xd4\x1at\x923\xc0\xee\x9e\xe7\x17\\\xc42\xc0Q7|\x05@\r7\xc0\xca\xb4Q\xcc6#7\xc0\x17x\x10M\xc9\x058\xc0\x82\xcaY\x1c\x0bJ5\xc0Y\xb1\xcbw&L5\xc0g\x99o\x02S\x826\xc0\xce\xa6P\x94\xfb58\xc0\xf2|{\x0c\xce\x982\xc0\xc9\\\xfa\x8c\xf3\xf37\xc0\xc8\xf7LhZ&3\xc0=\xff\x83\xa5\xd9\xeb3\xc0]\xc2\x0e|\x93\xc84\xc0\xca\x11\x0c\xd8\n+5\xc03\x94|w\xfbs8\xc0\xca\xb3\x81\xc0\xeb\xac4\xc0\x10\xa34w\xb2D3\xc0\xfa\x87l\x9d\x12\x186\xc0`|&e\x86\xb43\xc0k\xd5\x94\xe0\xad)3\xc0\x0bq\x99\xbf0*4\xc0\xe6#\xd1]N\xf67\xc0&\xf8oY\x1c~9\xc0l\xe1:\xe5\xd3j9\xc0\x9c\xbc\xe7Eu\xbd4\xc0\xe9\xbd|=\xcc\xd27\xc0\xfa8\x83\xdc\xf0U3\xc0\x03a\xa5\xa6\xccn2\xc02nv\xe1\xe737\xc0\x96\xc1\x12*>\x892\xc0\x864PE\xc6#3\xc0\xd8@Lg\x1b\xa83\xc0\'\x87\xf5\x14\xf4m3\xc0\x8c\xe3\\\xee[\x806\xc0\xa5\x1btt\xf2\xb38\xc0bn\xc1\t\xe7\xa15\xc0fz\xa1\xa9\xf8\x116\xc0\x99R\x0ce\xd7T3\xc0\xab\xe3\x9d\xc3\x88B3\xc0\x84\xa8h\xf8g`4\xc0\x9a\r\xa7k\xc6\x016\xc0:\xf8\xe0:\\J3\xc0\xa9\r\xc1w\xd1\x0f:\xc0\xb4-6\x115p6\xc0\x06\x03\xc3\xf7\x0188\xc0\xf0?\xfaMw\xf13\xc0\xcb\xb1\xe1\x8aH\x1c6\xc0\x80\xcd\xbf\x93\xd4W2\xc0<+\x97\xbf\xcdp5\xc0\x12\xe4\xc2\xcb\xb3v5\xc05;\xd5\xceN\xa14\xc0\xf2\xce\x14\xba\tG1\xc0\x04\xf2.~\xa7\'3\xc0)\xcc\xe6\xd1\xbb\xda3\xc0\xf3R\x15XI\xde3\xc0\xb0v\xb4v\xcd\xfd7\xc0\x01\xd3\x86\x03\xcf?3\xc0Tb\x12_\xdd\x126\xc0\xb6\xb9P\x81\x89\xbf3\xc0\xf2s?\xf4\x04\xf02\xc0\xdc\xe2\xa2\xa9\x14(6\xc0 \x8b\xd2R\x90R5\xc0\xff\xad\xa4FQ\xbb4\xc0\xff\xa5p\xea\xe0\xc08\xc0`|\x1fz\x15%8\xc0j\x89\xbe\'\t\xee3\xc0\xff\x88C6+)5\xc0&\xa1\x81\xa61\x824\xc0\x01\xe3\xcd~kV0\xc0\'\x9c[\x00\x15B0\xc0\xa2VX\xa8\x01n6\xc0p\xa1\x83\x89b\xfa2\xc0[\xdd\xff=\xbb\xef7\xc0o\x9ekg|\xe28\xc0(\xf1\x1e\xbe3\xac3\xc0\xe9z\xfc\x10\x1387\xc0y\xbd\xad\x90\x81\xeb3\xc0\xfe\xab\x0c!\xe8G5\xc0{\xb2\x89\x8d\xee\xa62\xc08\x9e\xd6\xe0\xdeL4\xc0)\xee\x14\x87y-8\xc0\x89\xef\x80\x1d\x03e4\xc0\xf5\xe2\x1f\x10\xc0\x022\xc0.\xc9\x8c1\xb7g3\xc02\xb8\x89\x1a\xde\xae4\xc0\x9d5L\xea\x18\xaa7\xc0\xb5\xcc\x0e\xe2zL2\xc0\x92r\xdf\xb4\xd9T5\xc0\xf3\x0b<#\xc8\xdc5\xc0\x8e\x17\xbb\xac\x1bO4\xc08:\xad2\xfa\xe83\xc0\x08\x97\x10\x927q4\xc0\x07\x1b Z\x02\x1e8\xc0\xf6`V\x1a\t45\xc0\xb66\xcd\x98$\x1f9\xc0\x08"\xae\x8cqm2\xc0\xa4\x07o\xf2<\xcd8\xc0\x94\x137\xc6\xb9\xe41\xc0\x7fI\xae%\x8c\x1c5\xc0$\xad\xae\xa1\x11o8\xc0\xf4!\n`M\xcb4\xc0O\x90\xfaC\xf3\xf27\xc0\xc8: \x7fC\xc84\xc0{\xb39\x85\x0e\xb74\xc0a\x10\x8a\xf7\xcb\x9e4\xc0o\xd0\xb5gMG5\xc0\xc2\tN\x9f7\x934\xc0I\xda\xeeV\xefr3\xc0\xac\xe2\x19\x04\xac\\0\xc0)\xc7\x11\x90\xb3\x043\xc0\r\xb3\xcb?\xf7#3\xc0 F[P\xbdI3\xc0\xc29l\xa2\x18C6\xc0\x8a_7Z\xfb56\xc0\x91\xff\xc4\x9d\xcc\xb12\xc0t\x07\xd0q_\xcf2\xc0\xa3#!\x9d\x1765\xc0\t\xfe\xe0C\xd532\xc0_\xd7T4\xaa\xee6\xc0K9\x92\xb6-\x932\xc0\xad$w_tR6\xc0\x86\xef\xbd+\xb5\x153\xc0\xfb\xcc\xf1\x80\x9e;4\xc0p\xba\xc6q^85\xc0/>l.$W4\xc0\x08\xfd\xfc\xba,\x884\xc0\xde\x81\xd1\x0c\x0cf4\xc02\xdc#C\x8bZ6\xc0#\x07\xa5/\t\xdd8\xc0\xce\xb9\xb8\x9f\xe8\x973\xc0\x11\x0edkk\xa01\xc0\xf7\xf9\xce\x81\x85n6\xc0R\xa9\x19l\xdf\x9e2\xc0\xec\x8a!\xd3\x89l3\xc0]d\xe4\x03\x9e\xe58\xc0\x82\x8cA\xcd\xce\x8e7\xc0\xe91\xcd\xc3\x89\xf25\xc0\x90J\xba\xc5\xbf\xd81\xc0IGU\xd9\x87\x896\xc0\xf9\xdb\xe5\xe4\xa0\xbf4\xc0\xfb\xd3\xf4\xbf\xf2\xd96\xc0\xac\x07\x96FZ/6\xc0&?/\xfcA\x823\xc0O\x93\x9d\xef\xf5n7\xc0<#\xcf\xbf\xe0\xf43\xc0\x08\x9a\xad%b\\0\xc0CW\x86\xfc\xa8\x8e5\xc0\xb1\xf8\x85\x7fc\xa48\xc0\x13\x93\t\x1a\xdei4\xc0\xd6E\xa9\x7f\xdeL6\xc0B\xb7\xb5"\x9eK4\xc0\xd5\x92\xbfwWl4\xc0\x01n\xe9\xb6\xadk1\xc0I\x1b\xe2\xfei\xfe2\xc0B\xed{\x00\x0fL0\xc0\xa4KR\n`Y5\xc0.b\x8b\xe3\xad\x8b9\xc07\x8e\xdcB\x9b\xe08\xc0.\x11K\x14Z\x125\xc0\x0c\x0c\x12j\x05\x1b6\xc0\x9b\xbf\x84\xec\x8dX7\xc0mI\xc2\xc2\xc2\x7f3\xc07\x97\x1a\xd8\xac\xdf7\xc0c\xa6,\x91\xef\xb37\xc0@\x0b\xf0\xdf8*9\xc0\xba\xa8I\xba\xf7-5\xc04\xbd{\xc8;\xfe7\xc0T\xbaN\x94dJ4\xc0\x84\xe2T*\x05v3\xc0fKf\xa7\x86\xec4\xc0\\\xd8>`\x84K7\xc05\xaa\x7f\xd4H\x028\xc0U{X\xf2\xe5\xf77\xc0\xac\xd6\x86\x9f\x05\xd87\xc0\xfa~\x92\x9eTZ5\xc0\xba>\xacOh64\xc0\xe12B\x8f1H0\xc0\xbe\xd5\xf8k\xef\xa75\xc0\xc2\xb5\x80\xe3\x0c\x8f9\xc0\x819v\xf0?\xcb2\xc0O\xcc\xb7\xb2\x97\xbb8\xc0^\xea]a\xeb\x815\xc0\x13Sv%\x03n3\xc0\xe4\xac\x86\xb7\xc9@4\xc0\xcc\xe1\xa4f\xf0@0\xc0Ba0\xd4\x1a\x8c7\xc0g\xd5\x981\x02\xb85\xc0\xc2\xf1\x04\xb2iw3\xc06p\x9c\x02\xff\x054\xc0(\xfb\xa0\xeeCA4\xc09\xfc\xe2P\x9b\x7f5\xc0\x18\x9b\x8c\xc1|U0\xc0\xff\xde.\x1b\xd6D4\xc0\t\xba\x9eDFf2\xc0R\xfc\x07g\xcb\xe98\xc0\xa7%\x8c\xbd\xe9\x1d4\xc0;\xac\x8b\x99\xd2:4\xc0\xc2Dys\x8c\x0b6\xc0xR\xe33\tj3\xc03\xf8v.w\xdc8\xc0\x105\x95N\xfeL7\xc0\x9d\x9b\x81q\x05\xc76\xc03\x9a\xa9X+\x193\xc0Uc4>\x9d\x9b7\xc0B:\xab6\x8ew3\xc0M\xdfLR\t\xbf4\xc0Q\xf2o\x1c\x99\x7f9\xc0\xdaU\x13W\xae#9\xc0\xec\xe5\x97\xabu!6\xc04\x9a`Q\xd8#7\xc0\xa7\xbb\x86\x98\xfc+3\xc0xpe\x93e\x842\xc0\xed\xb1\x8c\n\xe5\x135\xc0\xda\xe9\x0f\xdbI\xb78\xc0\xbf\xb3[7\xba+3\xc0\xa6\x11\x96\xb9_\xa78\xc0s\x80\xff\xafL\xf72\xc0W\xf4(\xb6\rG7\xc0\x86\xc1d(\xda`4\xc0Jq\xda6\xc3\xe57\xc0\x02A\xe6j\x7fJ3\xc0+\xcd\x14 \xbc\xf82\xc0\xa6\x05\x04;\xe3d7\xc0\xc0K\xa2\xc1B\x125\xc0:\x99\xae\xab\xe1\n6\xc0\xe3\xed\xbe\x11\xa0 9\xc0\x12\xbaU:\x80`5\xc0Z\xf45\x10\x87\x7f7\xc0W\xd3~\x07\xb2P5\xc0\xb8dQ\x98d\xce4\xc0\t?\x1d%)\x034\xc03\xb2\x03A\x0f93\xc0>\xf2T&\xfa\xe53\xc0p`\x99\x1d,\xef8\xc0\xd8y\xfe\xc1=,6\xc0IN?\xf0<`0\xc09q@1\xf0\x974\xc0Z\xe4\xc3\x11N\xfa5\xc0r\x1a2\xce\xcd`6\xc07\xf4\xac\xc4\x11\x0c4\xc0\xb7\x19\x89G\xba\x196\xc0\x1fx\xbb\xc1:\x944\xc0g\x7f\x14\xcb\xc0\xc85\xc0,T\xcbf*D7\xc0l\xb7\xa1=\x1c\x103\xc0\xe7hj\xae\xd7U5\xc0\x06M\x19\xbd\x80:7\xc0\xe6A_X\x16\x9f7\xc0m:6\x10\x81b7\xc0\t\x05|\x0c\x17u3\xc0,\xb9\x8d$\x83t4\xc0FN\xc2>3\x944\xc0\x11\x1e5"\r\xf93\xc0\xf6q\x17\xbbT\x843\xc0\xe6B{tEC3\xc0xU\xb7\x0cf\xd14\xc0Br\x1e\xe7\xec\xaf5\xc0\xcb\x1eR\xf4\xd5\xc94\xc0\xe7\xa2o\x84C46\xc0p?\xe3\n\xd6\x9b)\xc0}f\xc3\xd8:S8\xc0\x99^\xa4E\xa4P6\xc00\x82\xe6\x86\xc3b5\xc0f\xae\xf7\xbc\xe0=6\xc0\x95\xcd\x07*\xea?5\xc0G\xee\xa2\x1e\xbd_4\xc0Tw\t\x84)\xad8\xc0\x05\xe3\xaa]\xad\xba3\xc0\x99\x1f*+\x04Z7\xc0\xed?\x94\xd2nt8\xc0\xad\x9f\xfc\x95\xff\xb56\xc0\xeaJ\x0f\x19 \x083\xc0\xc6\xd6z\xfeY\xcd4\xc0\xec\xaa\xe7\xa6\xd0I7\xc0\xe8\x90)Z\x90\x053\xc0\x91\xfc\x1a\xec]\xb64\xc0\xb2#j\x10a\x8d8\xc0\xd695H\x1c95\xc0O\xfd\xa8(I\xb05\xc01\x7f`R\x88r4\xc0\x1fS\xc9\xf8\xe3\x0e5\xc0\xa8#\xeeC\xee27\xc0o+\xf8]:\xff1\xc0w[\x804\xab\x853\xc0\x1f\xb3A\xdb\xa7W2\xc0a\xf8J\xea\xb347\xc0\x02jj\xbb\x97S5\xc0\x86a/\xfa\r\x024\xc0\xe6 \x9b\xd1\xff\x105\xc0$5\x8ef2(3\xc0\xa2\x90\xd4\x1e6\xfd2\xc0\x8fU\x13\x9f\xd8\xfc3\xc0\xf0\xa7|*\xb1\xb66\xc0r\xf3W\xaeG\xb57\xc0\x9a\xd5\x89\xb8w\xf01\xc0\x8buE\xb6\x1ch7\xc0\x83\xc1\xb1\xf2\xe8\x835\xc0l\xfd8<#\x843\xc0fX\xact\ra3\xc0w\x92\x03Lj\x1c3\xc0\x86\n-#\x04\xdb1\xc0\xeb\xf3\xf0\xa5#\x853\xc0z\x82\xdeV\xaf\x9d9\xc0\xfb\xd4\xa5!S\r3\xc0H\x17\xdfe\xd5]4\xc0\xefnK\x8f\x90\x084\xc0|\x16\xe2\x02?44\xc0\xe9e\xe4\xe9\xff\xe44\xc0\x03[\x90v\x02\xdf5\xc0h@Y\xf5h(2\xc0\xa0-\xce\x91\x0824\xc0\xf0<\xc5\xcb\x08\xee2\xc0\x9a\xca\xd4\x0c\xc2\x0f:\xc0\xef}?\x0cQ\x8c3\xc0O\xeb]\xc39\xd34\xc0\xaf\xff\xf6\xca\x0b\xfa4\xc0Z\x10D\xee\x89\xd15\xc0\x99dZH1V3\xc0\x0c[~\xee\x1b\xe02\xc0\xd3f\xc6>i65\xc0a\x14\xd1\xe0(E1\xc0\xa925\x10\x99x6\xc0\xed\xd7r\xba\t.3\xc0\xa5\x8fOBQ{3\xc0\xb6Lh\xeb0E3\xc0I\x9f\xef\x8f\xb7G4\xc0?\xfe\x0fJ\xa9A5\xc0#\xd8\xa0+\xb6\x926\xc0\xaedf\xaa\x1f\xee2\xc0\xdc\xa2y:\xa8\x8f3\xc0{5\x95\xa5\xf4\xcf4\xc0\xac\xa8.\x0fV\xcb4\xc0\xbb\xb2\x03V\x05\x963\xc0\n\xb5%/n\x812\xc0A\x7f c\x88\xa75\xc0<\xa5/\xb7\xf5g7\xc0*\x15\xdb\xb9\xaf\x923\xc0\xefY\xdeB\xf0V6\xc0\rb/\xba\xf0/5\xc0m\xca\xf0\x98\x8172\xc0q\x1f\x7f\xa5\xde\xb97\xc0\xda\x18\xea}\x0f\xaa5\xc0\xd0@\x00-\x89\x884\xc0z\x1c_\x16?\x054\xc0\x10\xf2\xf80\xc5\xf34\xc0\x91\xe1\x04>u\xd98\xc0\xc8\x9d\xcb8\xb1$5\xc0\x10\xb5#\xa0\xf1\xdc2\xc0I\x14p\xb2\xa0\x1e4\xc0\xbeX\xb4RB\x7f6\xc0f2\xdcS\xa8\xe45\xc0\x96\xd5\xcd\xb4\x89\xf02\xc0\xd4\x97\x81}\xa1[8\xc0\x83 \x0c?\xee76\xc0\xd4\x01\xc2\xc5/15\xc0\x07\x82\ny\x15H4\xc0\xf3\xb9\xbb?\x82\x075\xc0\xebz\xccA|\xe54\xc0\xd3VQf\xb8\x1a7\xc0\xd7S\x05\rO\'5\xc0\xe3F_\x1a\x7f/2\xc0|\xf1\xa7\xb9,\xd88\xc0\xd69zYR\xcb4\xc0\x9f\xa2n\xd5CF1\xc0\xb6\xbc"5\xa9Y5\xc00s0\x9cx\x154\xc0\r*\x85:\r\xfa2\xc0\xd8b\xdc\x8f\xa8f3\xc0\xd6\x8a\xb9\xae\xf2:2\xc0\x92\x9ceW\x00\xd44\xc0\xf1\x80\x0e\x9f\xa9>4\xc0\xefx"\x1alW7\xc0{a\r\xbb\\\xcf6\xc0\x97\xee\x94\x93\x92e4\xc0\xc2?iH\xaf\xb34\xc0 !b\x0bD\x1f5\xc0}N\x94\x15 S4\xc0\xdd\x17\x84\xf7.\x854\xc0\xc7\'nd- 3\xc0\xa0\x00\x07Z\xd5\xf12\xc0\xa8\x87\xe6\xe5K-7\xc0\xd9i\xa1\ns\xdd5\xc0\x04\xb9!\xaa\xf3\xef2\xc0\xc9\x08\xb5\xd1\x07m4\xc08E\x08\xe4\xee\xcf4\xc0C\x05\xc7\xcbc\xd33\xc0\xd1\xe3,\xf0p\xdf4\xc0\xd1.\x9aF\xa8T3\xc0\xe7\xeb\xb1\xd0\xd9\xec2\xc0\x0b\x12\xbe\x91\x8e\xd72\xc0\xd2\xef\xff\xd8\xc5f2\xc0\xb8\xbf7\x852W7\xc0\x00y\xae\xe3\x0c\'3\xc0\xff\x87\xf2Wx\xb38\xc0\xc6\xb9\xd2]\xdef4\xc0\xcf\xb7S\xc0\xb064\xc0M5\x00\xae\xe1g4\xc0\xd6\x0e>\xdc\xd6\x8b5\xc0%\x91\x07t\xc7\xd84\xc0\t\x1c\x96\x9dg?:\xc0\x0f\xbb\xf9V5\x8e4\xc0\x84\x90\x93Ma\xc54\xc0\xa6\x1dd;9:3\xc0"\xd1\xe9}\x06W3\xc0\xc1\xeb\xa7\xfb\x01&3\xc0=`\xf4\xb1\xac\xc83\xc06\xa9\xd2\xfa\xe2\xbf2\xc0f\xd6\xd9[\x94\x1f6\xc0\xc7\x93\\\xb2hm3\xc0U\xdb\x80`\xb6\x804\xc0\xb5\xa1\xf3\x1b7\xcb6\xc0\xee\x81\xb4ku\x934\xc0\xd0h\xfe\x93R\x035\xc0Q\x0b"\x83\'\xfe5\xc04\xf8\x12\xa6M\x005\xc0\x17\xea\x96\xea\x92\xc58\xc0>\x87\xbb\xe7\xfc-6\xc0\x88\xd2\xde`\xaf\xb05\xc0\xbf\xb0\xb7z]\x075\xc0O\xc6\x9bU\x1b<3\xc0S7EKX\xcf4\xc0\x8c~:\xa8\xc1\x145\xc0\xe1Sx+\xa8\t3\xc0\x02\xd4S\x16\x8f\xf40\xc0P\x917\xbai\xfc1\xc0X\x1c\xd1u\x16\xca3\xc0\xaf\xe8\x93\x9fu\xc43\xc09Q*\xc8\r)3\xc0\xe1\xeb)\xea\x9485\xc0\xbb\xa6\xfe1\x99\xe13\xc0]\x8c\x05\x86\xca\xfb8\xc0( \xe1\x7fp\xb26\xc0\xf3-\xd5\xa4\xf2\xa25\xc0\x82\xa0\x8eag\x013\xc0\x99\x11\xc24b\xb22\xc0X8\xd3\xedt\x884\xc0N\x9e\xe2B\x17L4\xc0\x9aJ\xa7\x92\x9e~3\xc09\x00L\x19>\x054\xc0*\xcaA\xa3\xd9\x1d4\xc0P0\xbcUB\xbf2\xc0\xbc\xfb\x13j%$7\xc0\x00\x1aN\n\xdd?5\xc0\x1d\xc7\x1e \xb8\x027\xc0S\xf5{~-E5\xc0\x8a\xf6\x9cM\xfc\x8d8\xc0T\xc3\x05\x11K\x075\xc0c&k1\x04\x045\xc0\x93\x05\xc3\xa9\x00\xff3\xc0qE\x8bY5\xf54\xc0\x99\x0c\xf4\xf4\t<5\xc0\xe5t\xce\xf3\xb6\'4\xc0\xfc\x87\xc4L\xea 8\xc0\x1f\xc3|\x11&\x9b6\xc0\x93p\x8dHe\xe5$\xc0?xZ\xe2\xde\x106\xc0|i\xa2\xab\xda\x035\xc0\x8bQ\xb2I\x1c\x8c5\xc0\x0f\x16t\xda\xa903\xc0t{\xbe\x08\xa3C3\xc0d\xcdo\xac\xd0\x814\xc09\x0b\xcb\x9d\xed\xa04\xc0\x9fQ\xcc\x0f|D3\xc0,&\xc11\x14e2\xc0Np\xed\x00\x19\xd54\xc0\x01\xbb\x14`"\xbd9\xc0i\x97\x04\xbf\xce\x867\xc0\xc4\rM(102\xc0\xed"\xcd?e\xf94\xc0{(C$\xc7/3\xc0-2J\x87\x16\x9c5\xc0\xa3\x19\xb0(&H3\xc0d\x03;#\xdb\xa94\xc0\xd8\r\xef\xe0B\xf83\xc0X\xf1\xda\xba\t\xf14\xc0s\xd4,\xa9)\x0c4\xc0\xe4\x83\x06{\x04\x074\xc0 u\xff\xdd\x03\xe33\xc0\xdd\'&*\xe183\xc0:\xd8y\xa1\x1dr7\xc0\xe6F\xb6-nG3\xc0\xcd\xb5*i\xfe\x822\xc0\xd9\xf9Tx\xb2u4\xc01PcuK5:\xc0\xb5\xb6\xdf\xac\xb0\xf51\xc0\xf89D\xef\x9d\x7f4\xc0\xe6\xf3\xcc\\\xaaK3\xc0\xc8#\xefzv)2\xc06\x93v\xee1\xe15\xc0py!\x85\xd5g3\xc01Z\xb6\xc8EE5\xc0\xed\x94C\xc6\xbal3\xc0\x0e\x81\xcch\xb6\x9e6\xc0\xa8D\xcbI\xc5%2\xc0\xb3\xdf14=88\xc0\xd9\xc0{(i\x036\xc0U?k\xab>~3\xc0C\x9a8a\xea\xea3\xc0q9\xd9\xa8\xfcM3\xc0\x98\x0c\x18a\x9393\xc0v6q\xd9b\x816\xc0Xu\x1b7\xa7i1\xc0\xbe\xdb\\H\xab}7\xc0\xefiY5\xb0t7\xc0q>o\xa2\xf9"4\xc0\xfd\xd5\xbf{\xb7\x9e4\xc0d\x01\xf4^O+3\xc0\x8b\xa1-\xd4\xa7\xac4\xc0i*\x9e\xb6\xa0\xdf5\xc0\x98\xd1\x872\xc9\x026\xc0\xa6\x16\xcfX\x97\x939\xc0\xf8\x95aV\'\xc89\xc0\x9c\xb0\x0f\x94\xf1\xe48\xc0\x9f\xc5Q\x91\xa4I3\xc0\xf8Y\x84\x9b@G9\xc0\xa4\xf0\xfd\xfd\x86\xe74\xc0:E\xb4T\xfew9\xc0\x9f\x8cC\xf6\xce\xf13\xc0\xda\xfeHW#D3\xc0\xe0\x10>\xf9\xbf#6\xc0\x07rmL\x89$3\xc0\xf4%,x\rv6\xc0\x94\xc1\xc4\x94\x85\xd93\xc0(\xd1\x1c)\x1d\x8f4\xc0\x19\xc1\xf8<H\xfa3\xc0\xf5\xef\xe4\x0c\xfa\xc72\xc0a\xb6\x0f\r\xd0(5\xc0/\xde\xed\xc1\xea\xac4\xc0\t\xda\xdc\xe0<p5\xc0\xc3r\x89:\xba\xfc7\xc0\xcaU\xbf\x07\x92\x125\xc0\xf8"l\x0b\t^4\xc0\xec\xdf\xd1\x0f\xe1\x069\xc0\xc7\x1fbW\xe5\x822\xc0f\xf0\xab\x8d5\xc69\xc0\xf2\xd2\xbe\xdd\x1e\x0f4\xc0\x90c*\xa9\xdb\xe25\xc0\x86\xb0\xe9T\x9a\xe04\xc0\xdd?\x97\xfeX\xef8\xc0\xcem\x01\xe9;\xe43\xc0\xd5N\x950~\xd42\xc0\xfe\x95EV\x86\x924\xc0M2\xd1\x82]\x0b\'\xc0k\xd9\x8a\xb2\xd7\x9f4\xc0\x97X\xce\x07\xe9\x8c4\xc06\x8eO0\x9c\xbe5\xc0\x1f\xc48\xdd\xde\x1e5\xc0=z\\6I\xdc3\xc0\xe4B9\xdd>\xf73\xc0\xb1\xac\xee\xca\x96B5\xc0\xf1J\x92q\xcc\xef5\xc02F>GD\xfd7\xc0q\x11rHF\x015\xc0.\x16R\x97{\xad3\xc0]~B\x05\x88\'4\xc0\x8c7\xdfte|3\xc0\x1f\x84-"\xd6C2\xc0\x9b\'\x1e\x86Kt3\xc0\x19:\xc0\x92\xfcm2\xc0\x7f/\x9c\xe4x\x8e7\xc0\xd6@\xb2v(&8\xc0N\xd2Y\xf1#J3\xc0\xdfh\x0b\x80\xf3\xc39\xc0\x06H\xac\xed\xff\xc09\xc0\xd5\x17\xaf\x87\xea\xfe7\xc0\x8d\x1e\x9dd1\xd82\xc0{v\x83\x9c\x99\x1a6\xc0\xe3\xbeI\x05\xeaV8\xc0\x7f\x0c\xba\x8by\xbf5\xc0\x99p\x8d\xf1\xc0F5\xc0\xe1\x14$s8\xd84\xc0\xe3\x05ku\xc8\x176\xc07\xcd!\xbaQn3\xc0!\x1b,E\x00\x974\xc0+\x02\xbf\xc1\xb5\xe34\xc0\x87\\\x18\x16\xd8\xce2\xc0\x1b\x16\x99\xdb\x0fz3\xc03\x80(P\xe6F3\xc0jn\xf9\x1a$\xfe5\xc0n\xee\x85V\xd6\x0b6\xc0C\xb1Dy\x11\xef7\xc0\xd3Wg\xe0\x17\x928\xc0\x9f\x96\xce\xb2s\x073\xc0\x04&~\x03B/2\xc0#5-\xe5%\xc02\xc0\xe0\xbe\x11\xbc;J4\xc0\x13\xe8\xfe\xd0\x07u5\xc0=\x03i\x0c\tC6\xc0\x9f\\\xd8\x92\xc8)4\xc0!\x99?\xc7/\xf57\xc0\xc9\x02\x10\xed\x98\xf77\xc0F\xf3\xee\x966*3\xc0\xe2!\xb6\xac\x8a\xff7\xc0\xab\xb0\x16\t\xb8H4\xc0\xa6C\xaf\xba\x12p4\xc0\xd8\xbc\xb9\x97\xe6D5\xc0\xc6\xd4#\x95k\xe74\xc0\x7f7\x9e\xbaM\xcb4\xc0\x92\xfb\xae~\xa8\xf01\xc0d_W&\xdc13\xc0\xd9\x8f*f\xaa\x876\xc0u\x14\xbd\xfe:o8\xc0 \x00EV\xc2\xd68\xc0\xc7B\xe9\x98!+3\xc0\xc4\xcf\xf2\x13\'\xcd7\xc0\x158O\xb6\x9d\x0c7\xc0E\x96 \xf0\x8al5\xc0\xef\xea\xc2fc\x075\xc0Y\x95\x7f\xb5\xa3\x899\xc0Y\xab\xd9\x90K+6\xc0\xf2\xac\xca\xb0SI9\xc0\x11\x9d\x1b\\\x80\x9d4\xc0\xa2~?\xe7\xaf=3\xc0\x99\xb7\xfe\xcd\xe4S3\xc0\xf1\x85#0\xba\xbd3\xc0W\xb9\x07o\r;5\xc0"\xda\x7f\xbd%\xa73\xc0\xa6\x9c\\\xb9\x19D1\xc0\xf6\xa2\xd2\xf0\xe1\xf64\xc0{\xe5k\xb3"\x0c3\xc0i\xdd6-V\xbb6\xc0\xa6\xd2\x10P\xf8\xd24\xc0\xa6F\xac*o\x907\xc0\xf4\xc64\xaa\xef\xc79\xc0\xb5\xfb\xcds\xa2#3\xc0\x8a\x16\xaf\xf7=(9\xc0)a\x84\x9a\x0eN3\xc0\xc2\xb16d\xedH4\xc0Q\xa8\xf7\xfeZ\xcb9\xc0\x13$\xe8\xa5\xbb\x984\xc0\xbe\x06\xf6\xa8S\xa42\xc0\xc3\x8e\xa2\x901\xe64\xc0\xa6\xd7J\x0c\xb9\xce3\xc0\x05\x9b\x98\xb8q\x969\xc0Y\x92\xc4\xe2%B4\xc0\xc1\xc8\xae.\x94\xe24\xc0\x9e\x9cI\xfb\xc9J4\xc0\x1c\xf1\x18\x99~\x075\xc0\x93ARL\x05\xd64\xc0\xd2U\x94\x8c\x9a\xa04\xc0\xce6\xb7)\x1d/3\xc0G\x10\xadp]%3\xc0l\xdd!diy2\xc0\x9e\xa0D\x86;22\xc0\t\x80i\xb2\x1b15\xc0\xa0\xa5T\x9a\xb6\x025\xc0\x8b\xb7\x83\xf2\x9ed3\xc0\x9b\xde)7q;2\xc0\x14\xc2`\xc6\xd1\xc92\xc0\xfc\xc7n\x91\x9e;4\xc0\xf9@\xc1\x82\x01{3\xc0\xb1(\xe9\xed\x1cN3\xc0\xca\xfa\x01\x82\xc4\xaf4\xc0\xea\xe9[qH\xb74\xc0\x9a\xd3_\x11\xee\xc56\xc0x\xb8\xf9\x86\xe8t8\xc0*\x1a\xb8\x98\xc4\xab3\xc0\xd1Q\x18\xaa\xdf\xe03\xc0\xbc\xd3\xd8\xdd\x02M4\xc0\x96l\xf5\xe0\xd8+9\xc0\x1c+C\t*\xc28\xc0\x0b\xc9\x99\n\xdb\xc52\xc0\xda\n\xc0l\xe4\x9f7\xc0\xb72\xa8\xf3\x93\x056\xc0\x97B}\xb3\x13\x923\xc0}\x9d\xe4=\'\n0\xc0\xd5\xa6.Q\'05\xc0\x9c\xedb\xad\xf7\xe44\xc06\xb3\x8d\xb7\xc6f4\xc0\x91H\xf0\x83\x19\xcb4\xc0\xd95z\xe2\tm3\xc0S`1\x19\xaac4\xc0\x86\xe3\x0b\xeap\x125\xc0\xbd\x96\xa9p\x94>2\xc0i\xf1\xea\x1ak"4\xc0e\x03\x96\x9c\xcfP9\xc0\x1fO6\xe0{Q5\xc0\xbe\xcf\xa9\xfaF\xad9\xc0\xe1\xd0\x1d\xbb\xdc|5\xc0D\xc5\xc4\xf2O05\xc0\xe32(\xfb\xda\xc64\xc0\\\x06\xe4\x99\xbc}4\xc0\x8bT\xa0$\xc8\xaf4\xc0c\xf7W\'\xcf83\xc0\xe3\x90\nr$k4\xc0\x04S"\x07}\xeb4\xc0s\xf1[\x14\xf0l2\xc0Yr\xcei\xc7\x978\xc0\x11MJ|@\xaf1\xc0\x88\x85-\xbd\xcb\xaf3\xc0\xc2\xe5\xbe\xd7\xafH5\xc0\xc4 \xa7\xb6\x1d\xf34\xc0\x0cZV\xd7\xbdu4\xc0\xb4\xb5\xb8\xd8h\x008\xc0\xac\xf3\xa8\xc1eK4\xc0\x10D\x87\x9f\'a3\xc0\xd8\r\x7f\x80,\xa75\xc0{LfV\x86\x174\xc0\xe1\x8f\xff\xf0\xc2A5\xc0d\x15\x18h\xa4!7\xc0E9`o\x1d_5\xc0\xb7I\xb5\xee>\xeb5\xc0Bw\xdfm\x04\x185\xc0\xed8\xd1\xb7\x01x4\xc0\x84n\xc2\x12\xb0~5\xc0z9S \x8a\xe92\xc0\x93|b\xf0\x9185\xc0a\xe5\xb73\x81N4\xc0rB\xe2\xf6\x97\xfb3\xc0\xf4{\x03\xf6\xad 3\xc0\xc7\xe3w\xd4\\\x8f4\xc0@\xc7\xbc\x1c\xcc\x054\xc0\xe6hL \x12\xb03\xc00\xc3\xab\x88\x16\xb47\xc0AEx\x1dz^7\xc0k\x8f\xa1\xd2\xedV3\xc0\xe5q\xc0<\xd6P4\xc0\xec(\xe3Y\x1c\x066\xc0 \xbf\xae\x8c\r\xa93\xc0\xdb\x83{c\xb9|5\xc0),\x02\xad\xffJ3\xc0\xa4\xa4\x96\x05T\\5\xc0\xfdJX]\xe3h9\xc0\x1b\xb8e\t\x1d\xd07\xc0\x8a\xf4u\xc4\x89Z4\xc0K\xf1\x02\x99\xae\xbf6\xc0Po\x17\x90\xef:5\xc0X\xa3D\xbb\xe8\xa65\xc0mVu,\x10\xf34\xc0\xa5!jZ\xfaI3\xc0\x84D\x18\x9c_\xf82\xc0\xd8\xcb\xee\x87\x1c\n5\xc0\x00d7-\xb8U5\xc0\x86\xf6\xd1\xe1\x99|2\xc0\xf9\xb4B\xea\x92S3\xc0\x86\xfe|\xa1\xf7\xf44\xc0\x18\xfa\x7f\xfb\xfb\xbe4\xc0!\x16\xae\x14\xba\x954\xc0\xbb\xab"B;:5\xc0\xcc\x82\x861Q-5\xc0A\xbeN\xd7%\x995\xc0\x16\xba\x0c\xe2>S8\xc0\x17q\xe6\xaf\xef65\xc0\x87\x01\xe6\xbex\xb55\xc0?s\xbf\xd3\x8d\xac3\xc0\xe4`kf+\xab4\xc0\x9c\x159\xc7]\xf65\xc0\x03w\xf3Z\x89{6\xc0\xc4$U\xe5\xbd_5\xc0O\x86\xe4\xc8c\x953\xc0b\xf9\xd3\x16[-5\xc0\xb3Ao\x0e\xec\xf07\xc0\xbf-\x1d\x8d\xe8[7\xc0\xb7X\xad\xd4N\xe44\xc0y\xbaq\xb4\xdez3\xc0\xd6\x7f\x1c\xfftO3\xc0\xc8":\xe2\xbd\x8d5\xc0\xdco=\x91\xe6\x1f5\xc0\xfc\xa6\xfc\xe6\x9e\xad9\xc0M\x17\xcd\xfb\xc2\xd94\xc0\x04O\xbd\xe9\xe4-3\xc0j\xc0\xfa\x1bkB3\xc0p\x97\xc9\x1a\xe0\xd58\xc0)\xd5\xc9\xbe=35\xc0>\x7f;\xc1\xc4\xef2\xc0\x06\x7f]p\xe0\xf04\xc0qv{wj\xc97\xc0\x05/F<}\xf78\xc0\xb9\xb9\rp\xcd\x884\xc0,H\x82\x86\x00\xd97\xc0\x94\xd8\xcc\xfb\nQ1\xc0\xb7\xb2A\xc9C:5\xc0\xc3:\x8a\x82\x99\xdb4\xc0+\xcf\xa7 \xdds4\xc0\xe9\x0bn\xa2g<5\xc0\x1f=)4*\x032\xc0\xec\x05\x91\xb2%\xdb7\xc0\xfd\xddJ\xa1\xbc\x049\xc0^\xf5\xe4\xcfi\xac4\xc0\x16\x97~\x0b\'E4\xc0Q\xeex}\xf7\x8a8\xc0[+\xf1/\xb0\xf92\xc0\x06\xc1\xda\xfe\xe4c3\xc0\xdcFj\x11f\x8e2\xc0^\xe4J\x1df\xa53\xc0b|\xc0\x93\x9c\xcc8\xc0I\xe0!\xa5\xcb\x845\xc0F\xc5ky\x8cJ8\xc0\xff\x8c\xc8\x88Ae6\xc0\xa4\xf0U\xbd\x1b\x924\xc0\x9a\xba\npQ\xdf7\xc0\x08\xf6\xd8\x13\x8e\xab3\xc0\'g\x9a\xc6\xa6L9\xc0m}\xa4\xe3\x97\x143\xc0\x8f\'\xa5b\xc7\x863\xc0\xe1-2+6\xc42\xc0|\x9b\xf8\xc6\x0f\x8f9\xc0\xc8Q\xbfC\x94{8\xc0\xe5\xa3\xeb\x17b\x0c6\xc0\xc4kz3y;5\xc0\x95=80\x18\x8d5\xc0\xd0\xb3\xb4\x05JX3\xc0\xa5iz1\x16.7\xc0\xa2\x1b\xb9Hw\x033\xc0b\x9d\x91\xa4\x9b\x143\xc02\xab\xf6\x1bV\xb41\xc0w\xb0\xeb\xbb\xa4\x079\xc0\xadJ\xa7e@\xfd2\xc0P\xe7L)0\xe44\xc0\xceCb\xb4\xab\xe14\xc0\xfe*N\xbd\x11F5\xc0\x1d\x1fVzn 4\xc0\xc3[O\xf3P!3\xc0\xc2\x987\xfe\xd9\x949\xc0J\x0b\xd6,\xe2\xb24\xc0\x9e^\xfbJ\xac\xde1\xc0\xac\xf9\x03\xd8\xa3\x943\xc0i\xd8\xe24Io3\xc0\xafP}\x9e\xcaF3\xc0=\x89\xdeI\xff\xe98\xc06\x02\xb8\x84\x7f\xb45\xc0\xe4WU\x19\xdc\x893\xc0\xb3\xb5\xbb,\x07\xa65\xc0Oe;\x89\x85\xd97\xc0\xd3\xdf{\xce\xe1\x837\xc0\xdb\xd0\x8d3\xe6\x0e6\xc0\x06/\'\xbf<\xca9\xc0\xb1\x07\xe7\xea\xe7\x183\xc0\xccq_\xfcS"3\xc0\x8e99(Gs3\xc0p\xfa\xbeW\xee\x0e3\xc0/\xc5\xe6\x96Q\xcb7\xc0\xba\xff\x8c\xb0\x1cn2\xc0\xcb\x80Lx\xfd\xed8\xc0\x84"\xa5D\xa9\x956\xc0\xd7\xa2<\xe3\xe8O7\xc0\x18\xf0\xfa\n\xa9\x126\xc0\xea\x1e|\x1cW*8\xc0\x91FLp\xf0\x1a8\xc0_\xd3\xc4\xb3\xaf\xf04\xc0\x0e.\xb7\x89g\t3\xc0\\\x94\xb8\'q%4\xc0\xf7\xb9\xd60c\x02-\xc0\xdf[\xfd\xb5m>5\xc0\xdb\x01\xa2\x08Bc8\xc0\xd9\xb2\x93\x195H6\xc0D\xa7\xbbV\x8418\xc0vrN\x84\xadI4\xc0\xf2\xb9\xfch\xdbD1\xc0\xb2\xc7Y\xd6\x8cf5\xc0\xe0\xb0\x1d\x04\x10\xa35\xc0\xcf\xae\xedE\x81\xe08\xc0\x8f:\xc3\xb4\x1bp5\xc0CZ\xaa~\x1fJ7\xc0\xffS\x0e\x16\xed\x0c4\xc0\xe6\xfd\xbbY\xd1J8\xc0\xa7\xb0x\x8bzx8\xc0\x14\xc62B\x8eQ4\xc0\xdc\xdb\x08Rj\xf57\xc0\x0f"\x91\xcc/03\xc0/\xc2\x84\xa3\x1dr3\xc0\x1c\xab<\x16\xfc\x904\xc0\xe8\xffI\xeb\xb3,6\xc0\x04\xb8r\x07~\x045\xc0:"\x89\x16\xe6(5\xc0\x83\xc5\xd5:s\xe43\xc0IA\x94\'L\x845\xc0\xbd\xaf\xcf\x90\xa3?5\xc0\xe4\xd4\xa5.[\xd27\xc0g\x10\xee\xb4\x12\x848\xc0q;\xf1\xaa\r\xfb9\xc0\x8a}GfA\x8a4\xc0"p;W8\xdc8\xc0\x19\xda0\xbd||5\xc0\xbdz\xb2\x9b|\xdf3\xc0h\xb9\x7f\xd3\xf9\xc04\xc0\t\xa4\xeb\xda ?8\xc0\xac\x88\xda:\xc3\xf04\xc0tV\xe4&9\x8b3\xc0~#n\x9c\x05\xc74\xc0\xac\xe9\xd0\x92\xff=9\xc0L\x83U\x90\x97.9\xc0\xf1\x04\x8a\xdf(\xcc6\xc0\x88j35\xc775\xc0\x1f?\xf2n\x13\x133\xc0\xf0\xdb\x8e\t\xf1\x188\xc0\xdc\xc19\xd7\xa6,5\xc0A\xbf\x05JW\x123\xc0\xb2\x89_\xfb\xc5\xb46\xc0t5u\x0e\xbc\xe81\xc0l xr\x9c\x1a2\xc0\x1b[\xcb\x89X\xce4\xc0\xb0h\xd36\xbd\xf53\xc0\xd23\x88\xbc\x01O3\xc0j\x18x\x90\xd3\x163\xc0\x1e\xbaL\x85w\x894\xc0"\xbc\xc0\xcd\xb8}6\xc0\xcb\xe2\n\xa1\xde\xb14\xc0>\x1b\x05*i\x175\xc0\x92*`\xf0\xf6\xf72\xc0\xac5\x85\xd6\xb0\xf44\xc0+6\x1f7\x0229\xc0\xcf\xbdp\x1b\xe1>8\xc0\x8d\xd1\xf4\xd2\x84x5\xc0\xdb"|d\xe097\xc0(\xa9u\xcdP\xcf6\xc0\x0f\xdfd\x95W\xdd3\xc0t\xe8\xe8%\xb7\xeb4\xc0/\x81Sj^\xe25\xc0%t\xcc\x0f<\xf25\xc0Xu\x11tb>2\xc0\xdc\xd9\xdf\x02hI3\xc0\x15\xa9\xe7n\x98*5\xc0\xd1\xc9\xd8\xed\xdc\n6\xc0\xd7\xf6\x9e\x14\x1bF1\xc0\x1b\'$\x8bi\x843\xc0b\x12\xbb-G_5\xc0\x13\xef\x06\x0f\xd8\xb04\xc0\x05\xa5\x9e5\x15\xe32\xc0x\xe9\x9f\'iE3\xc09NG8\x07\x1f3\xc0\xf7e\xf8\x1e\xd7\xfd2\xc0\n\xbas\xae\xfe\xfb4\xc0\xdf&f\xb7f\xe53\xc0%+\x9b\xe6!T,\xc0)8_\x1c\xf8q4\xc0\xad\x18\xdc\x02\xd8\xd95\xc0R\x02\xf5\xdb\xcb\x888\xc0\xd4GA$a]4\xc0M\x1a,F\x9463\xc0\xd3{H\xc2\xacy4\xc0\x93\xb3a\x8d\x1f\x1d5\xc0L\x02I\x98\xc1\xb87\xc0\xd3\xdf\x05\xc2j\xfd3\xc0\x055\xb4\xb4\xf3#5\xc0\xf8#\x88\x8f\xa0L7\xc0\xe1\xc35X7\x195\xc0,\xd8.\x81\x9c\x9a6\xc0\x81o\xf4&se8\xc0\x17p\x86i$}3\xc0\x87\xa8\xcft\xbb42\xc0(Q\xb25\x08n4\xc0\xe3\x14\x8a\x99\xba\x1a3\xc0\x86\xf3\xad\x01:\x875\xc0\xda\x9e}\xac\x06\xa97\xc0*\xde\x96w9\xe88\xc0(\xf5\x19_H\xe67\xc0;\xe3M\\\xc7!6\xc01\xc2\xce\xb7<c4\xc0\xa5\xc5\x0b9\n;5\xc0\tK\x97\xf8it4\xc0B\xbc\x1d\xba\xc4\xd94\xc0\xb4\xda\x06\xb6S\xa14\xc0P\x955\xecw<5\xc0\x18\x06\xca\xb8\xca\xb44\xc0\xa7\xc1\xd8\xc0\xff\x0e2\xc0\x97\'\xba\xe8\x05\x8b3\xc01\x00\xa9\xce\xca\x0c6\xc0m9\xf5\x0e\xa0p4\xc0\xac\xcf#\xab\x1ei7\xc0\xa2P\x9f\x82p\xbc7\xc0 \xc8\xe4H\xb8\x8e5\xc0\xb1OB8B\x854\xc0\x18.T\xd2\x05\xa43\xc0gg\xa2\xf3\x1d&:\xc0\x9b\xa5\x0c\x7f\xdes4\xc0\xf7_\xc9\xb5Ji5\xc0\x83\x86\x04\xeb\xbd\x166\xc0\xe6\x16\xbf\xc9\xf5\xf14\xc0\xc9\xf7\xe1\x91>\x8f3\xc0\x9es\x0f\x0b\xb0\x146\xc0\x92\xfd-\xfe;\xf02\xc0g\xec\xee\x9f\x0c\xe84\xc0b\xdd\x00\xe2\xd5R8\xc0-\x8e\xfaM\xb9\'5\xc0\x0b\x16hqzQ3\xc01i&}~\xa13\xc0\x8c\xa6n^\xa255\xc06-\xdeu0\x814\xc0\x8aW\xcb\x1d)\xf66\xc00`\x18\xf4\xb2Z7\xc0\xef.h\xc1\xd0\x8b7\xc0P\x0b\xc0\xca\x95\xd37\xc0\x88\xa5L\xca\xce[4\xc0_\xd0\xcaf\xd2\x7f4\xc0\xcbzQ2{\xb68\xc0\xeeL\xcdT\x15\x922\xc0\x9f<^%\x92"5\xc0l|\xbd\xc3,\xa84\xc0\xd4\xa91\x84\x10H3\xc0\xad\x0e\xb155L2\xc0\x96r\x14\xedK\x0f2\xc0\xdbz\x13\xef\xeaO5\xc0|\xe1\xdbO(\x933\xc0pY\xfc\x00*;5\xc0"G\x9f\x8fk\xbf5\xc0\xb7zA\x90w\xde6\xc0\x86y\xf3\x88\x87\xa13\xc0\x87\x10\xa1\xc5\xac\xb94\xc0\xa2a\x01/\xc0\xd28\xc0\xb3M@u\xc7\x7f3\xc0\n\x82\x12,v06\xc0\x8ai\x1c)@\xc54\xc0\xe1\x97[\xd3\x07\x862\xc0\xeb\xd6\n\x19K\xae4\xc0\x10\x06\x16\xab\xfd\xed2\xc0bU\xdaQz\x106\xc0\xbf\x9b+P\xa7\xbd5\xc0\x15w\xe7\x81(\'6\xc0\xd4`\xec\x97W\x9a4\xc0\x9f\xfa\x85\x0e\r:5\xc0Z\xca;sVM9\xc0\x1fB\xf4Cm\xdd3\xc0\x0b\x95\xfe\xb9-\x194\xc0\x89$\xbf0\x95c6\xc0=\xec)\xa9\xd4\x804\xc0\xa7\x9f\x8b\xd3\x81/2\xc0X\x9fH\xe5}80\xc0\x9f\x83\xe9r^\x135\xc0\x05"\xab\xc8\x00\xac6\xc0\xf3\x84?\xdcD\xf44\xc0\xc7\xafz\x01\x8f05\xc0\xd2\xa1\x94\xee\xf4B5\xc0\x84hl\xad#\xf32\xc0\xb2\x0f,\xe0\xad\xb77\xc0\x9f\xbfw\xce\xcc\xde2\xc0l\x02\'C\x94\xd73\xc0D\x1e\xb5\x96\x91\x036\xc0W\x922\xbd\xf4(0\xc0\\\x1f\x06[S\x1d1\xc0p\x93\xd9A$h4\xc0\xd8P\xbc\x12\xf7\x954\xc0\x90*\xdb\x8b\x9b|8\xc0\xd81\xb0\xd5\x97\xa22\xc0\xd5L\xd7\xbe\xfc\x146\xc0\x15[\x02r\x8d^2\xc0-\xbe\x9b`\xe3v6\xc0U:\x1b\xa9\xe8\x9f2\xc0F\xeb\\\\4\x827\xc0k\x1c\x15g\x17\xb94\xc0\xfc\xb3\xae^\x18e4\xc0\xa1\xe9\xb1\x17p\t5\xc0}\xcc\xd1\x10\xff\xea3\xc0[\x15-\xb1+>0\xc0\xed5I\x9c\xb3\xb23\xc0\xd6Ji\xdeg\x824\xc0\x02\xd3\x89\xcb\x9f\x106\xc0\x81\xef\xd3\x89(07\xc0\x82[\xd9\xee\xf5\xa14\xc0\xf9\xc1\xcd9!\xe54\xc0\xe4\x9b\xc0w\xbd\x9f7\xc0\xb4\xbbz\x9b\xc6i9\xc0P\x7f5;\xf7)3\xc0^\x88\xfe\xa2\xd4#3\xc0\x9f\xb0.\xcdW\xd37\xc0\xd8MG\x92#A7\xc0\xc1\x93yF\x11\x145\xc0$\xf7\xfd\xed(\xe34\xc0\xd4b\x87\xc7%\xd84\xc0\x9d\xbc\x8f\x83\xf7\xef8\xc0B\\\xbb%\xaf\xd83\xc0\xa0\xfec\x88\x81\t6\xc0\x13q\x9c\xde\x00-3\xc0\xff\xf3\x00E\x11\xca3\xc0\xb6uR\xa4\x1e\\5\xc0\x9a\xf1L\xee\x1a\x865\xc0\x9d\x15\xbc\x9b\xf0\x1d4\xc0\x10\xcb\xac\xb4t_4\xc0\x1a\x93\xfa\x84\xf5\xd87\xc0\t\xf2\xdd\xd2\xa4a4\xc0\x986\xe3P\x00A5\xc0L=\x04\x14\xa9N5\xc0\xa0R+\xbb\x14\xcf8\xc0\xbf\xc3\xa8\xf6\xc5~7\xc0{\xfe&\xbb\xc4\x847\xc0\xf1/\xa4\xb9]\xa93\xc0\x9b\x93S\x01\xac84\xc0Vcs\x85\xf0\xa82\xc0pm\xf3O\x82L8\xc0\xbc\xd6>Zg57\xc0]\x08W\xb7\xcbR2\xc0\xc9\x9eI\xb0d\x116\xc0\xad\x16\xf8"\xec\x116\xc0\xbaL<|3\x1f5\xc0M\xaa\xb2S\x7f\xa04\xc0\x9fWnh\xaaD5\xc0\xf2\xd2^tG>3\xc0\xb3\xaeE*Y\x072\xc0\x9en7(\xb0<6\xc0\xd0\xc0{_q\x955\xc0\xdbb\x1f\xa9\x95P2\xc0\r^\x7f=\x86\xe98\xc0\x99/\xa3\xe7\x8f\x1d4\xc0\xb8\xd7\x98\x15\xd1s4\xc0\xaa\xcd\xe0\x98|\x194\xc0\xbd3S\x0e\xdaN9\xc0`U\xa9\xe7\xd1~4\xc0+\xb6\xdeld\xc75\xc0\xdbHr\xfc\xd4Q4\xc0\xc2\xab,\x8bP\xed7\xc0\xf2\xff4-v\xa03\xc0\xe4\x96\xda\x1b\xedS5\xc0W\xf5g\x1c\xad\xc92\xc0e\xd3\x87\x0e\xee\x013\xc0E_\x13}<\x136\xc0Z\xc5/\x1f\x82\xeb2\xc0\xe9%J]:~8\xc0\x04m\xde+\xb6\xce3\xc0\x195*$\xc3!3\xc0\xda\xd8\x96\xf6\x13\xf77\xc07\xf5\xcb\xf37\x8f3\xc0\xd5\xe3L|1\xfa2\xc0\xbf\x97\xc0\xf4\xcc76\xc0\xf4v\x03\xb0\xd6+6\xc0\x0c[\xfe:a13\xc0}\xea\x18X\x04\x903\xc0e\xee\xeb\x17=\xc02\xc0\xbfRn\xef\xd7$4\xc0\x04\xeew\xe5\x08\x8f4\xc0\xb0\x0e\xfc8\xd5\xa34\xc0\xe8\xf8\xee\xfbe\x8e5\xc0+\xb0a\xf4\xf3\x0c3\xc0\xba\x93I\x98\xe2\xf57\xc0\xf8\xfb\xdfE){2\xc0\x03K"\xe9\x9fG5\xc0\xd4\x1e\xef\xc7~}4\xc0d\xac\x07\x90nR4\xc0h\x80\xf2\xd9r\x992\xc0\xa4\xdc@c\x8c$7\xc0\x8f\xa3\rA=\x003\xc0#\x02A\xb5\xaa\x044\xc0\xf4\x0b5\xf1\x84\xd52\xc0\xd9\xb24d\x82\xfe4\xc0Pd\xdf\xa0[\x056\xc0\xe5\xac\x93`\xcc\xe05\xc0+\xccN/\xff\xe22\xc0a\xae9\xc7#\xe71\xc0I9\xafr\xa1@7\xc0\x0e\xe8\xdap\x0b\xe67\xc0\xee\xb8\xd6\xff0\xb68\xc0>]\xd5\xc7\x1f\xee7\xc0p]j2<H9\xc0\xa09\xca\xe0|\xb54\xc0\xa6\xbd\xb2\xea"\x8c4\xc0\xf4\xc9*\x02\x17\x0c8\xc0/\x03\xae\x96\r\xf57\xc0\xe1iZ:~\x884\xc0\x91e\x96_\x17\xa82\xc0\x15p\x97\x9f\xd9\xe72\xc0\xb1\x93[z\x0b\xeb2\xc0\xe5#\x83\xc5EG5\xc0\xa0\x1d\xdb\x92G\t9\xc01l.d\x92\xfc5\xc0S\r\xe3\xf7\xec\x106\xc0Z\rP\x9e\xea\xa76\xc0\x06\x9fJ\x8b\x96<7\xc0\xc2 \xacg\xf053\xc0\xd1\xa1\xa5\x9f\xdee3\xc0\x1c\xf4u\xdfm^0\xc0\x11?\xcd4\xd6\xe45\xc0\x87\xb3\xaf\xfd\x94\xcc2\xc0\xb2\x00O\xc7\xcf\x053\xc0\xbd\xe7\xca\xa1Bb3\xc0\xef\x10t\xe9i\xb95\xc0\xd9\x1b\'Z\xad34\xc0m\xa2\x9f\xda\xb5\x125\xc0\xdfmG&K]3\xc0\xd33\x86\xac\xfb\xe31\xc0\x9e\x8b\xfe\xae\xabk3\xc0\xec\xe5\xee\xear{4\xc0\x90\x1d\xe0\xcb\x19\x1d4\xc0\x07w\x17\xf6\x1d\xb34\xc0u\x18\x97\x88(m4\xc0L\x0f\x96X\xaa\xe47\xc0\x15\xbd\xa4.\xad\x976\xc0\x08\xff\x08|!\xf77\xc0\x98\xae\xf2eY\xbe4\xc0" \x06\xe4\xe7\xe15\xc0\xe4\xc4\xb9#\xfd\x033\xc0]\xc8*\xe8!27\xc0$\x89\xe4\xfe\xae\xab6\xc0|c\x86\x90\xc6\x9a6\xc0 \xb3\xb0\x10\xdc\xe67\xc0tt\x19+\xdd\x933\xc0D\x820`L-3\xc0\x0c\xa5\'\xc5\x11#3\xc0\x95,7o^N5\xc0\xb0@~#j\xbd4\xc0uV8\xa5\x02\xec2\xc0\xa2xB_\xe8F4\xc0r\xd6\x04\xfc\\U6\xc09\r\xc4\xc7:\xa84\xc0\xbd&\x06\xcb\xe0<7\xc0\xfa\xeb?\xaa\x9029\xc0o\x80,\xd7&51\xc0\x90}\xaa\xf0{\x0c6\xc0\xb2St\xee+<5\xc0&\xfc\xc4q\xd0\xc82\xc0\xbc\xb5\xd9\xc2\xa3\xa76\xc0|q\xc5\xd4\x81\xfe7\xc0p_"X\xe3B2\xc0}t\xa0\xbc;\xa94\xc0\xb5\x0b\'\xc6`^3\xc0)\xffi3\xd4\x165\xc0G\x8978b\xe53\xc0$\x19.\xdf^~2\xc0\xde\xcf\xda\xe4\xfd(7\xc0f\x90\xdd\x04y 7\xc0\xcd\x82\x85\x88\xbd\xfa5\xc0G\xac\xca\xc6\x92R6\xc0\xdfTThT\x976\xc0\x0f\xd9S\xab0{6\xc03\xb8X\xa0\x03)5\xc0i\x91r\xfb\xc1\x8a4\xc0\xa1i\x0e\xbe\x81\xbe8\xc0\x0c\xec6\x07\x11\x966\xc0*\xb4\x87&\x9e62\xc0\x1ee\x15)\xe432\xc0\x8c)\xaa\x8d\xf7\x076\xc0T\x19\xb7G\x80\xa76\xc0\xa2\x80\x87\x10\xe9\x016\xc0f\x0eap\xe3\xe25\xc0-V5\x14\x88S5\xc0\xa7\xa6|\xacA\x994\xc0\x062\x91I\xdd\xe71\xc0\xf3$\xdcSos4\xc0}{\xbf4\x89\xbf2\xc0hN\xcc\xf8\xd3e7\xc0\xc6V\x04\xa2\x93\xf36\xc0\xe4\xed\x1a\x99\xd3\x161\xc0\xc6\xa0Pf\x9c\xd57\xc0\x1d\t\xb13\x95Q6\xc0o+\xf7\x81A#3\xc0\xb8\xac\xc8^\x98\xec2\xc0\x8f\x0e\xc36\xf6\x8d8\xc0\xe6\xcd<9\xeeb4\xc0\x91\xe0TQ\x8c)9\xc0\x82\x8d9\xdb.\x806\xc0\x8bm\x98\xd7\x03\xb06\xc0qZ\xbe\rST2\xc0\xcdp\xff\xa1\xec[4\xc0\x7f\xaen\xcc\xe2\xe34\xc0\x7f\x8f\xf7\xa6U\xdb4\xc0\x1emD\xee\xd4\xde3\xc0\x9a\x1f\\\xe6\xc8\x024\xc0\xf9\x03\xa8fG\xa68\xc0\xa4\xfe\x99\xcb+\x183\xc0\xd5w.\xc14c2\xc0:\xce\xfd\xc9\xa5\xc99\xc0\xf4\x88\xdb\x7f\t\x8c4\xc0\x05\xf7^x\xf9"5\xc0\xac\x1c\x8f\xb4\xb7;9\xc0*Z\xbb#IY4\xc0\x9f\x96R\x8b\r\xea7\xc03\xf7\x9c\x04\xca\xce7\xc0\xda\x11\xcf\x1e\xa6\xfd7\xc0E\xb0\xd2\x9d\x00c3\xc0Z7\x82\x10\xe1\xff4\xc0\x9el2Max7\xc0g\xf6S\x83\x85(5\xc0I\x0e\x85bh?3\xc0;\x9eO\x8c\xf3\x1c6\xc0@n\xdav\x12\xd74\xc0\xb3\xb1qB7\xe33\xc0.]W\xd1\xca\xad6\xc0\xac4\xa4\x9dM\xc71\xc0\xe8!\xa0\x08\x88i9\xc0\\L\x86\xccp\xd37\xc0\xd15\xaa\xa1\x11\xef7\xc0V\xab\xbc>\x90\xd43\xc0X\xcc\xe0\xe1\xb5\xab6\xc02M7N\xadY0\xc0\xe9\xcf\xff\x07#\xf83\xc0t\xb3^\x16-\xb91\xc0\x11N\xd4"#h3\xc0\x15NX\x00\xab\x0f4\xc0[3~\xf6\xc2(4\xc0\xa1\xea\x87\x1fu\x1e4\xc0B\x8e^m\xf7f4\xc0H\x86\x1cmNB5\xc0\x9dt\x9d\xa6\x1b&3\xc0k@byi\xf27\xc0\\\xc3\x88tV\x1a4\xc0\x97R\x8f\x13\xe919\xc0u]\xf0\xe4\xca\xe54\xc0\xee\xbc\xa9\xd8\xb2x5\xc0K\xe2\x13\x9dH\xda2\xc0\xd2^I\x12\xbf\\3\xc0\xe9\x1f\xe6a\xe1K4\xc0\xf9\x85\x0f/\xfar2\xc03\x9fex<\xd36\xc0\x8d\xbe\xa1\r\xb3o7\xc0\xcc[\xb5\xa4\x19\xa54\xc0G\xa5\x05^\xd0t3\xc0\x1a\xae\x8e\x85*x3\xc0J\xcf\xa4\xe2\xce\xee3\xc0\x0f\x03\xae\x88\xc0u4\xc0g\x16\x0f\xa2"\xae3\xc0&\x98\xef\xa8~\xfb1\xc0\x8d\x85=\xe8\xb1\'9\xc0y\x1cH\x07\xa3!9\xc0\xea09\xdb\xcfD5\xc0\xc8\x12\xda\x87J\x163\xc0N`t`):4\xc0M\xc1\xb3I~\xa16\xc0\x06\xb1NXr\x129\xc0u\x08}"%\xa24\xc0\x1c\xa0\xc0\xddWB4\xc0\xaf<(\x13\xbf\x934\xc0J\xd8\x81\xe1\xcf!5\xc0\x15\xael?\x96b3\xc0\x19\xbb\x05\xbf\xbcy4\xc0J\xc8\xf2P\x03\x8d3\xc0o+ef\xc1\x8f4\xc0\x9cx\xc7?j\xba4\xc0\xc7@n\x83\xfe\x8d4\xc0\xdf\xebN;\xeb\x873\xc0\x90\x80\xe9\xe2\xe0\xc73\xc0\x89~\x172\xf9\x974\xc0A|\xc9\xd0Z\xc45\xc0,wt\xf3\xfb\xb09\xc0\x05\xd4\x8ae\x06E3\xc0\xb3\xf9\x93\x16\xf2\x8c6\xc0\x92\x1du\x9b\xb0\xeb9\xc0"G\xb4\xdf\xe7c3\xc0\x8f]\xff\xf6\xca%3\xc0\xc3\xa1S\xbd\x17V5\xc0E2\x19\xe5\x92\x1f5\xc0\xc7W\x92\xc2_\x1d8\xc0\x1b\xad&o\xf3\x939\xc0\x05\x01\x08&\x0e\xef2\xc0\x83A\xdc<v\xc23\xc0m\x9c\xb63\x9b]3\xc0\x82\x02\x08\r\xd9\xc45\xc05\xda\xa8\x07\xf0@8\xc0\xd8+\x82\xdd\xb1>8\xc0\xf4\\<7\x91\x9a9\xc0\xa8~q\xb2k\x9c2\xc0,\xe9J/\x96\x8c7\xc0\x93!\x1e\xaf5\xd36\xc0\x8fe\xc4\xc9\xd1\r5\xc0\x88\n\x9cW\xbbF6\xc0\x11\x1cZ\xcdX\xa34\xc0@\x99=\xf6\xe7\xf64\xc0\x04X\x1b\x06\xf4\xe44\xc08\xf9\x07\x84+S5\xc04-\x93\xa9Ee3\xc0$kG\x1d\x0f\xa86\xc0Q\x8f\xefpSJ4\xc0\xe00@\xdf\xc0]7\xc0l\xcf\xd5r\xeb\xf99\xc03\x10\xc0g\xd0\xc27\xc0\xf6\x02\xdf\'\x84\xff2\xc0`\xf8\x8d7\x89Z0\xc0u\x18v\x8c\xe7\xcf6\xc0\xb6\xc3*B\xd9\xe62\xc0\xa9\xde\x80|\xd7\x911\xc0\xc7L\x87\x01\xe7\xe21\xc0U\xbe\x90\xfbJ\xd82\xc0N\xc0\xb5)\xf6\xe02\xc0I\x13X\x92\xa0\xb93\xc00\xc8\xc0\x8eS\x0f4\xc0\xbc\xb7\xe8[?n5\xc0p\xc5F\xc1X|5\xc0)|CaT_4\xc0\xea+\xf2\xe5\'\xce7\xc0\xfe\xf8\xf6\xa6r\x985\xc0\xc2\xa1\x13\xd2:\xbb4\xc0\x91\xe4\x9b`:s7\xc0!\x88\xcdO7_4\xc0)O\x93\xd0\xf7`3\xc0\xe6\x14\xda\x8cn\x9e8\xc0\xc97\xf8\xa6\x0e;3\xc0\x0f\xfb\xb81m\xb14\xc07\xd1/\x0ePD5\xc0t\xe7$\x97\xed%3\xc0\xe0K\xa8\xbbf^3\xc0Y\xc3\x8d3_!3\xc0Ihih\x80\\1\xc0\xec\x18\xe1.j+5\xc0\x85\x08\xef\xa5\x03y6\xc0\xc0\x04\xbcL\xd9<0\xc0\\\xaa@\xf8\x90a0\xc0\xc5*\xf3|\xbe48\xc0X\xc2a,\x7f\x075\xc0`9\x12\xcf\xae\xbb4\xc0\xfdBv\x08\xf7\xd88\xc0\td\x8d3p\x917\xc0\x160,2<\x827\xc0\x98\xb2\xe3\xce\xd1\x868\xc0\xe1Y?\x8e+\xa54\xc0\x8f\xc6\xae\xc6\xc9\x017\xc0\xf9\x13m3\x89O6\xc0\\\xdd\xd3\xe2\xe9\xea4\xc0\xf1\x01\xdcV\xbdi7\xc0\xe1\xffK]"\xe32\xc08\xea\x89Aw?3\xc0\xbb[_\xba\xffb3\xc0P\xd8N\xbf\x17|7\xc0*D$G\xf2x6\xc0Mw\x17;:\xc53\xc0QO"e\xdc\x016\xc0\xd2w\x04\x9adS8\xc0}\x13\x1e\x81\x03\xd16\xc0\x85\xb7\x009\x1f\xe22\xc0\xc5[:\xd9w\x157\xc0"\xd9BN\xf3\xec2\xc0\xe0\x8b\xfc\x12q\xad7\xc0\xc1Qh\x85j\xe95\xc0pT\x1c\x14]48\xc0k!\xcb\x83&\xaf2\xc0?\x98\xd1jRc3\xc0R\xdb\xf4\x9b{g2\xc0\xaf\xfdZ\xa3\n\xc83\xc0\x06o\xe1\x03PK6\xc0Vp\x8a%\xfaY2\xc0\xdbr\x0e"\x9a\x018\xc0\x8b7}L\xb3\xf74\xc0|$#f\x1d\x105\xc0\xc5\x1aHw\xca95\xc0\xe5\r\\<\xca{5\xc0\x8b\x1b\x93\x85488\xc0i4a\xd7\xcfr4\xc0\x9d35\xc2\xcaZ6\xc0\xb0\xec\x7f\x9f\x06s3\xc0\xc5Uy\xf1\xb7\xe84\xc0\xb3\xfe\x1cX3r3\xc0\xef\xa5\x92\xbbRY8\xc0C\xe2aL\xa5I5\xc0U\xbe\xd0<\x1bu3\xc0E\xd3\xb9\x085;5\xc0v\xf2}5P\x004\xc0\xe6\x82\xec\xdd?\x956\xc0\xe2\xcf\x16\x98Z-3\xc0\t\x9f\xb0A\x0b\x1c7\xc0\x7f>\xd0\xca\x10]8\xc0\xd1\xde)\x82\x16,5\xc0\xac\xddFtX\xb77\xc0\xba\x08m\x9a)\xae2\xc0s\xa1|P\xcd;4\xc0*\xb8=\xc28\x987\xc0W\x1b7f[\xb37\xc0\xc7\xf9p\x90\x04\xc57\xc0\x97.\xe8\x8c\x0b\x0f6\xc0DuY\xee\x84\xb41\xc0\x0e\xc6Ri\xfc\xa28\xc0\xdc\xbb\x860\xc746\xc0\xb9\x14\x16%\xb953\xc0\x04~\xd0\x9afp5\xc0\x04\xdd\x8f\xc71i5\xc0\x05\x84\xa2\xe1b\x978\xc0\x1dl\x0f\xcda\x7f5\xc0\xdd\xb6u\x895\x058\xc0w?\x83O7m3\xc0f\x07[7%\xb45\xc0F;Z\xae\x9c\x143\xc0\x90w\x9fy\xea\xd91\xc0\x00\x0b\xa7\x8d\x14\x9c4\xc0\xe8~WK\x8f\x906\xc00_\x9e\xba2\x087\xc0\x0f;6\xf0M\xfc3\xc0p\xd9X\xc6\xe6\x078\xc0\x8cV\xc7\x04\x7f\xbc7\xc0;f\xbe\xb2l\xd87\xc0\x01\xfcT\xb1\xafL9\xc03y\xef\xca\xc4\xc94\xc0g\xa8Y&\xd3\xe02\xc0\xf2\xcf\x89\xf57\\0\xc0X\xfb\xe9\x82W\xbf3\xc0\xff\xa5\xaam\xecA8\xc0\x0e\xc2\x87\xf3\xa1\x014\xc0\xe28K7\xb0\xbc5\xc0\xd1\xe0Q\xa2\x14\xe64\xc0\x8cN\xcd\xd9\xe0~5\xc0!\xee\x0b\x1bw?5\xc0\xf8\x14\xee\x87\x10D5\xc0\xea\x83\xf1\xe9\xce\x176\xc0\xdd\xae\xf5\xe7j\x156\xc0\xe2\x1b\xf7\x1d\xb0[3\xc0\xee!\xeb\x92\xd428\xc0\x05\xa1\xa9}\x92P3\xc0p}\xbd_\xc4l3\xc0\x11\xd0\xf4N\nT3\xc0\x81MM`\x94\x1b4\xc0b\xbe\xeb\x06\x7f\x165\xc0\xe4&\xbek\xa8\x028\xc0\x93\xf3\xa2\xaf\x1e|6\xc0\xcb\x11\x1d\x98+\xb06\xc0}\x9a\xc65\xaf>5\xc0\xd4R\xf3l\xea{3\xc0\xf4D\xe6/\xcd\x083\xc0n\xfc\x14\xae\xb6`5\xc0\r\xfe\x00\xcc\xba\xc93\xc02\xc7\xe9_\xc7\xb46\xc0\x13\xd1su-\x1d:\xc0\xf5\xfa\x9d\xeb\x86&2\xc0\x07\x17a\xee\x98\x075\xc0\xc04W\xc0\xd9N0\xc0:\xbc\xd0\xd9\x14[0\xc0\xfev\xbb\xe7\x15\xef4\xc0\xcd\xf2d\xa8\xda\xb64\xc0\x04&(n\x0ch6\xc0p\xfb\xa8\xce\xa8\xdd6\xc0\xc7\x96\x85\xfa\xf0\x977\xc0\xcb\x8ch\x066\xfe5\xc0y\x8f\xe5>\'\xa07\xc0W\xd2Z\x85\xee\xe87\xc0E\xad\xe6eo%3\xc0\xd6G\x8e0\x83b2\xc0\xc4\xe2\xb1\xa3\xf4\xcf4\xc0\x82H\xc3\x15\xc8\xcf3\xc0j\xac\xa5\x16\x83\xfd2\xc0\\\x14\xb1\xf10g3\xc04\xb0\x84\x8c\xd6\x833\xc0\xf0\x81\xd0\xd9\xec&3\xc0\xae\xf6q\x03\xfcK6\xc0\xdf`\xbe"\x83\xa77\xc0\x98\xa1\xbd\xe3\xc0y3\xc0\xe8@\x81I\x80\x843\xc0\xaa\xd1SW4\xa67\xc0\xe1k\x97\xf0|\xb06\xc0l\x8aq\x1c\x96\x988\xc0y\xbe\xc2\xe5\xafT9\xc0(9\xe6e7D0\xc0\x7f\xfc\xe4;\\L0\xc0\x9e\xb9\x9f\x12\xd1\xf22\xc0\xf9\x92\xac\x1c\x16q6\xc0\xda$T\xcf\xa6/8\xc0\x1a7\xe1l\xab\xbe3\xc0\xday\x1aGK\x128\xc0p0G\xb1\xf1\xca2\xc04\xed\xf3=l~7\xc0T#\x9c2\xf9\xcd2\xc0\xf4\xa2\x81\x13\xaaP5\xc0\x98\xcd\x8c\x80O\xe13\xc0n\xde%HW\x025\xc0\x1de\xe1\xb2\xab\xae7\xc0\x05\x95\x85o:I4\xc0\x89@ez\xabK4\xc0\xa3\x9c\x00c%\x982\xc0]=X\xb4\x8b\xec3\xc0e\x93\xe1\x1a\x8c\n7\xc0h( "\xd373\xc0\x1d\x18\xd5\xe6\x96\xe88\xc0\xcd\xf0f\xe4n\x9e8\xc0%F`\x08\x9d\x8c3\xc0q\x17\x17Pf\xab4\xc0S\x9aU\x8b\x85\x9f4\xc0do\xa1o<\x886\xc0\xdf\xfa\xc8\x80\xba\x946\xc0\xdb\xb3\n\xc1*\xb05\xc0\xd7\x9a\xc3\x8c\xc7\xe21\xc0n\x9d\x1by\x93\xfb5\xc0>\xfbU\xf7\xbcd2\xc0\x1e+>P\xad\xbb7\xc0[_\xf4\xf7\xef\xa83\xc0\xf8\xce\x93\x87\xf2\xae4\xc0\xedz\n\xb9\x03\x813\xc0\x86K\xcaF\xdc\x0c3\xc0\x1f;3\xbc(\n3\xc0\x14\x8bv\xf4\xbd\xe52\xc0\t\xd8U\xd1\xbf\xe68\xc0P\x98\xff\xd1uZ6\xc0\xd2c\x1c\x01\xa7\xe38\xc0\x9az\xaf<K\xf82\xc0\xa9\xadg\xee\xe7\xcd3\xc0G7\x86\xea\xce\x8f3\xc0\x05\x90V\xaa\xd6V3\xc0\xbe\xd4+\x19h\xe2,\xc0\x83\xc3\x0c\xb88>5\xc0,#\x02\xc5{\x967\xc0\x9aqy)\xd7<1\xc0\xb0\x0e\x932\x17N5\xc0\x8fa\x91\xc0\xb9\xfc2\xc0\x93V\xd7\x94H}6\xc0\x0b\x8f\x8f\x15b\xab8\xc0Nqa\x0bc\x035\xc0\xe4!\xb0\xac5\x1c4\xc0\xe5\xa0\xbe\xbd\xbd}6\xc0\xeey\xc3\x8f\\\x0e3\xc0\xaa\x9e\x1d_/]3\xc0|\xf2\xb1\xb9\xaa\x966\xc0C(\x98tiW4\xc0g\x89\xa1>\xf3(8\xc0\x82\xb1\x1aL\x17\x9d3\xc0P;\xa7\x85\x8c\x1a3\xc0\xd5\x9d\xae\x0fn\xbb6\xc0\x1e\x16\xf3+$\xec2\xc01Z\xe4D5\x848\xc00pAY\xc7X3\xc0\x11\xaa\xacm\xa1\x189\xc0\xc1\xa9\x0c\xb4\xdd\xae2\xc0\x81\x9a6\xee\xe3\xee4\xc0\xea\x16\x1f\x93!\'3\xc0\x05L\xbd\xb8\x94R5\xc0\x98\x91\xa4\x1c\x83S3\xc0/}\xe9\xec!N6\xc0\xf1\xc1\x15\x06^P6\xc0-\x0b\x199\xde\x919\xc0\xde\xbd\xca&\xc7\x813\xc0P\x99\xd8\xa8\xe214\xc0\xf7\x9e\xb4\xc8\x85}2\xc0\xbe\x0f:\x81l]5\xc0\xa0\x97*\xb2\r\x186\xc0\xb5\xa0\xe4kFN5\xc0K_\xd6A\x8e\x945\xc0\xdd\x1d\xb3\x06\x1d05\xc0\xb8\xc4\xfe,\x19\xea7\xc0\xaa)\x87\xb1\x93\xdb4\xc0\'\xaf.-:\x174\xc0@\xa9\xdf\xf3V[6\xc0\xba\x1b\xb2Q\xb9\xa07\xc0\x91\xd31\xcfI\x0f4\xc0\xf5\x19\xbf\xdd\xbft9\xc0\xacz\xce\xfb\x94\t8\xc0g\x9as(633\xc0{\x10\xe8@\x83q4\xc0N\x06\x02H:F6\xc0\xc6\xe7\x1bYh(6\xc0\xb2Y]\n\x89H9\xc0>X\xaa\xc3 E0\xc0\'\xac\x0bPj\t5\xc0\xebn<Z\xe3e3\xc0-!@\xf6[\xac4\xc0\xb2\xee \xdaV{3\xc0/\xa8\xb2\x9dw\x934\xc0\x15\xb4{2\xc7\'5\xc0\x87\x8b0\r\xb7\x023\xc0Eq\x15\x11\xf6\xfe4\xc0QC \x99\xdc\xf24\xc0\x83\xc9\xc4\xe2r\xa73\xc0\x17\x1bSf\xe3\x034\xc0\xaa\x02\xee+\xcc\x184\xc0\x81~7\x91]S7\xc0J\x8e\xf6 \x83P7\xc0f\x90\x9b\xa4\x07\x806\xc0X\xd5?{\xcaQ4\xc0K\xee>\x17\xbbm3\xc0<\x84\xa6\x1a:s8\xc0\xf5\x88\xb6\xd8\xd0\xf91\xc0e\xa8\x0f@\xf8\xa95\xc0\x828\xea=3\xe92\xc0\xd3e\xf5=\xfe\xad3\xc0XQ6\x9d:\x9a3\xc0\x18\'\x12\x9d4#3\xc0}G\x94!\x95\xb01\xc0\xaaf\x16\xbd\xe6\x154\xc0\x99M|\x0e\x92\xa14\xc0p\xb2\x9d\xf3"\xe07\xc0i\x05`6K\xd84\xc0\xfa\x0cR\x9fy\\3\xc0\xf8\x8c\xb8;>\x964\xc0\x9a\xa6L\xcd<\xae3\xc0\x0fq\r\xc3\xbc\xab3\xc0C\xf8\xa8[/{6\xc0\xc3\xf7\x04\x83\xd6/3\xc0\x8c\x8e\'\x98\xc5\xe84\xc0\xe3[\xeb\t\x03f6\xc0\xd2\xe9\x12n<\x197\xc0\xef\x17\xde\xc0\x18\xb03\xc0P)\xfcJ\xb4\n5\xc0\x91\x97\x1c\x1b}\xbc3\xc0&KJq\xf5W8\xc0Y\x00U\xa5\x8d\x0e7\xc0H\x1fWO\x85\n5\xc0\x17\x19\xa5\xdeW\x925\xc0\x16\x9a\xd5\xdf\xc6,5\xc07L_m\xf3\x863\xc0/\xf1\xa3\xc1.<6\xc0\xa8\xc1\xacv\xb5T6\xc0\xc8m\xf4\x95\xb7\xcb4\xc0\x11\xa6\xa7\x16h\xa34\xc0\x1d\xae+\x01B\xbc5\xc0-\xa9Rw\x10\xb03\xc0\xc7\x0c\x87\xb6\x1fx3\xc0\xa3C\x9b\nq\xf91\xc0\xb8I\x9e\xc6\x17P3\xc0Y[`\x9fQO3\xc0\x10o\x8e\xd3\xce\xb28\xc0\x86\xa6\xc7\xbb\xd5\xaf8\xc0\xbbQVg\xee\xe94\xc06\x0c/\xf6^U8\xc0\x03\xe6\xbc\xd3\x84A0\xc0~f\xf7\xc1\xa2\x9c3\xc0\xf6\x94\x89|\xe8]8\xc0\xa7\xf6\xe7\x97d\x147\xc06\x89\xcf\x9c\xe8^9\xc0\x8dF\xc0T\x9e\xe11\xc0s\x80\xd6*\xbc67\xc0\xbb\xb1z\xce\x88\xf34\xc0\xfen\xf8\xa3y\xdd4\xc0\x07\xcf\xb5Z\x92\x194\xc0\x8e\x19Qs\xdaa8\xc0\x03\xc5\x0cJ\x1907\xc0\xde\xe4:\xdeZ83\xc0v\x0b\x1d\x07\xfbQ5\xc01\xb7\xe4\x96\x98/3\xc0\x91\xba\x94\x17\xb9z3\xc0\xe7\xaa\x95\x84Y\x9b3\xc0{\x14\x9b9\xaf\x886\xc0\xce\xa2\x05\xb3\xdc\x1f3\xc0\x8e\x97\xea@\xb6E5\xc0\xd3\x0c\x8e\xc5\xfaM9\xc0\xbc\xc03/\tA4\xc0M\xf6\xc2\x06\\\x9f7\xc0N[\x0be6\x9d4\xc0 9\xc0\xe5\xe7\xd95\xc0=*\xac\r\xa2\t3\xc0\xd1x6\xc2\xae\xd74\xc0\x01\xa2\xd4\xa9\x8e\xe66\xc0\xa94iB\xfd\xa37\xc0M\x9f\x18\xf5\x8bM8\xc0\x18\xce\xe5\xdcv\xaa4\xc0\x80\xf0\x80\x86\x9d\xef4\xc0\xed(\x07R\xff\x9e3\xc0y\xf2\xa9\xb9\x8f\xbf3\xc0/e\xa11\x97\x033\xc0\xc0x\x8aT\x19\xd25\xc0A\x9a\xded@\xbc5\xc0\x87\xf9\x06\xbfK86\xc0\xa8\x92\xfe\xceh.3\xc0\x83y\xc3\xe1\x00\xfa6\xc0\x90\xf2\xb7q\xfd\xeb4\xc0\xba-%o\xef:5\xc0\xfcV\xb7\'\xd9Q6\xc0i~\x1f \xf7\x036\xc0J\x8d\xccf\x84Z8\xc0\x85\x96\x9d\x81\xb2\xe64\xc0\x96\xdd\xc3\x85\xa8e3\xc0"\x10\xb1\x14;J3\xc04\xcd\x8e\xd8H\x023\xc0\xda\xb2\xf0\n\xfb\xc03\xc0kH\x96\x80M\x863\xc0Y%\xf0\x18\x19K4\xc0\x1e\x9ag\xeeR\xcd4\xc0\x901\x96\\\xe9\xd75\xc0\xa0\x0ej;PM3\xc05\xb4p\x141)7\xc0s\xd8x~t\x806\xc0\xa73\xfb\x88Q43\xc0\xc5\x97\xb7\xe3b\xb56\xc0\x15\xb1\xb9\x1f\x8aF3\xc0\xd5\x03\xb2X\xf7P9\xc0\x9ar\xf0p\xca\xc58\xc0\x85\xa5\xdf\xdc\x05 3\xc0\x11P\xfd\xdf\xf9s4\xc0\xaeiB\xa2\xb8\r5\xc0\\\xa8\xd4\xdezt3\xc0\x82z?`M_8\xc0G;\x14n?\x946\xc0_78E\xd5\xde6\xc01\xc5\xde\x86\x17$3\xc0\x07\x1e-\x1e\xe5\xc33\xc0\xf4:\xa69\xe9l7\xc0\xd3~\n\xdd%\x105\xc0\x96\x0csv\x0332\xc0)c\xb7\x0eTX4\xc0\xeeq\xae5\xb524\xc0x\xf4\xb5\xda\xc0 3\xc0c\xf8P\xfd@\x892\xc0u\xc5\xc9q\x9e_6\xc0\r\xf6\x82\x94\x94\x9b8\xc0\x1b\xf7\x12\x81W\xbc3\xc0\xba7\x98\r\xfck6\xc0\x8f\x18r\x88\xd5\xb93\xc0\x9d\xd2\x08Z1$4\xc0H\x05\x9bA\x9cT3\xc0\x06 2\xc24;3\xc0e\x93e\xc5\xe5\xdc7\xc0\x9c\xb4%H\x1967\xc0\xeb\xf6\xe8BK\x007\xc0\x0cC\n\xa2\x02\xeb5\xc0\x8c\xd4\x9bt\xee\x872\xc0\xba\xe5\xad\x03\xdep4\xc0mn\xa4\xc0\xfdr7\xc0\x91\x10\xe4o\x9112\xc0\x1aX\xe0OVx8\xc0\x99\xbc\xea>\x1a\x9d2\xc0\x02\xc9\x0e\xd6\xa7x7\xc0@\xd0\x01\x103t2\xc04\xae\xa2\x18\x0b\xc94\xc0\x1cE\x91T\x03\xa38\xc0\\\xaa\xb3\x88J\xa44\xc0\xe2\xebq\x0cWu9\xc0\x92\x12\xdf\xd5\ti4\xc0\x9ev\xf0\xb4\xf6\xba7\xc0D.+\xb3\x02\x974\xc0\xf5%\x9f\xa4qx2\xc0\xf8\r\xfa\xc1\xc7\xd42\xc06\x94\x8cd\x16\xf14\xc0\xa4X\xea$S*3\xc0d\xd1\x9a\xb7|]6\xc0\xec\xe7\x0e\x15Z\xb61\xc0\xbdb\x8e\x9e"\xb91\xc0;\xeb\x9cj\x8bh6\xc0\x98G*\xcd\xf2G8\xc0t\x0f+t\xcf\xd19\xc0\xfb\\\x1f8|\x963\xc0M\xdb\xad\x14\xf3\xc45\xc0\xbflQE"\x8f6\xc0\xa7\xa6vc{O8\xc0\xe9g\x88\x8d2@5\xc0 \xa8\xc4\xe3\xfeL3\xc0B\x8d,\x8dk*7\xc0oU\xd77\x8c\x9d4\xc0\x0c\xa1\x998\xf6\x1e3\xc0\xe4o\x925\x9e&3\xc0\x16.\x88MTQ3\xc0\xf7\tI`\x8e\xc34\xc0\xe2\xb8X\xb0\xd8\xa22\xc0\xd9@=+v\x065\xc0\xd8\xd1\xdf\xeb\xac\x063\xc0r4\x8e0,S3\xc0\x8f\x8b;HP\x1a5\xc0O\xfe\xed\xae\xdd\xb07\xc08\x9f$\x02\xe3\x197\xc09\xb0mNb\xf14\xc0n\xc5\xcb\xfd\xce\x964\xc0s\x19P\xfa\xca\x813\xc0d\xa4\x9aV\x1a\xb24\xc0\xe4\xf7\x19gX\xcb4\xc0\x9b%\x04\xf0%#5\xc0B*\xc8\x1f\xd0y3\xc0w\x83(\x9b\xc7r7\xc0\xb5>\x08\xb4W\xd56\xc0\x04p\xf40W\xd96\xc0\x13\xf8&\x0e\x19(7\xc0\x1bM\xfc{\xcb"7\xc0\x13\xc1\xb5rs\xe88\xc0"v\xfe\xcc\xdfa9\xc0\xd0#!\x9d\xed\xb65\xc07\x95\xae\x1a\x1652\xc0C\xb6\x13\x06\xf5.3\xc0\xb3tK\x14 \x9f3\xc0\x9bi\xee|\x9e\xef4\xc0\x95\x8f|I"\xc47\xc0]_"\xed\xea\x053\xc0\xe58"\x84N 7\xc0\xfd7\x04/#\x077\xc04\xb4\xf3\xb1\x98\xa67\xc0w-\x92\x14n\xa53\xc0\x10DB\xf3\xf0E4\xc0Q\x93\x8d\xf6\xc3C5\xc0]s\xea$\x7f\xec8\xc0xq\xea4\xa9+7\xc0p\xa9\xca6\x02\xab4\xc0\x1e\xe0\x04\xb5\x90\x903\xc0\x9c\x17\xc2\xb2^47\xc0\x04l\x12\x9f\x8f\xdd7\xc0\xc3\x8a\xb6\xef3&3\xc0\xfb\xa7~\x11{[4\xc02\x14\xce"\xf563\xc0\xa99\xfb\x08Xk8\xc0\x9e\xbfO\x9d\x9a45\xc0\xb7\x81;\xc4@\xe14\xc0\xf5\x95\xbe\xdd5\xee1\xc0N\xabR3*\xc63\xc0\xa7;\xbb\x95\xe0k4\xc0\xb0,$?\xca\xb67\xc0\xc5\xea\x99j\x16]6\xc0Y!\xb4I\xa6C5\xc0\xf8(\xc3\xf3\xbf\xb47\xc0\x99y\xe1>g\x817\xc0\x80\x96\x07\xf1\xa1a7\xc0\xa7\x9f\\\x97\x1683\xc0\x82\xac\xde~\xa4\x036\xc0\xd2p\xff\xaf\xe1\x882\xc0\xdba\xe6\xe2+\x842\xc0\xd0ZL\xf9?\xa44\xc0\xdc\x90\xc2|\x88\xe92\xc0\xa4\xc4\x1fO\xdb\xcc4\xc0J\x9bq\'\xcd\x9f2\xc0\x16\xaa4{\x0fT3\xc0ll\x11\x9amS6\xc0\x97\x99M\xefp\xd56\xc0\xcd*\xe55\xbd34\xc0\xb2\xb9v\xe1\xc3c5\xc07\xbe\x0c\x7f\xe6\x0b7\xc0\x11\xb5\xe6\x96\xcbc3\xc0\xe0\xe0A\x14\xac\xb66\xc0\x9d\x9b\xb2\xe8\x89:5\xc0\xc9\xc6U\xb7AT4\xc0\xa07\xbe\\=\x8c3\xc0B\xb8\'\x0e\xbc\xab5\xc0\x19\x15\x12~\xc4\xd35\xc0,\xf2\xad:l\xb43\xc0\xea\xe8\x8e\x991)1\xc0\x8a\xec3\xd7jM5\xc0\xc2m\x1d:\xd2\xa05\xc0["oD\xde\x034\xc0Rw\x10"\xedT3\xc0\x12S\x00Zzd4\xc0\xdf\x92\xbfo\xf4\x037\xc0\x0c\xd7\xb7\xf5\x8ep8\xc0\x06\x84\xc8\x01U\x993\xc0=\xc4\xb8\x8b\x11Q3\xc0\xcd4q\x93-.6\xc0\x16\x94\x08\x97\xf8\x195\xc0Z!\x1a\x1b\xe0\xb19\xc0&\x8a\xf1\xf9\xd7\x1a3\xc0\xaeF\xb9\r\xa9\xd04\xc0F\x02\xf1\xab\xf2\xd26\xc0\xe0S3\x96\x81T3\xc0@\x84\\\x98\x9a\'3\xc0\xcb\x84/\xe1\x1e\xd84\xc0\x13sc\x88YZ4\xc0\xb2\xa2\xb22J\xa74\xc0\x1052G\x0cC5\xc01/\xab\xc5)h7\xc0\xa5V\xba\xc2#\n7\xc07\xfa\x02i3_2\xc0q\xd2,\x89\n\xac9\xc0\x9c_~\x8b\xf4\xc13\xc0s\xf0\xda\xb8\x9dH7\xc0)\xc7\x1e\xa5\xff\xa24\xc0\xfe\xfd\x06BSv3\xc0\xe8\xee\xd3\xf8\x1bo5\xc0\xac\xa1x\xbfy\x195\xc0\xbd\x1e\xc5\xc5\x9c\xab8\xc0\xa2\xcc\xdf\x16\xceS3\xc0\xc3\xcc\x96If\x065\xc0k\x13\xe5\xb8\xb4\xf07\xc0\xab\x1c\x0bN\xcdP1\xc0Vd\xe9\xec\x1e?8\xc0\x1d\xc6\xe7\xe9#\xae6\xc0\x8d\x83\xabK\x01P3\xc0\x12\'p4#M3\xc0X@\xdfl\xe6\xb24\xc0\x91\xba\x83"R\x1a9\xc0\xb3E \xd0\xe9!9\xc0\xf25\x9e*\xec85\xc0q\x98\xf7\x1e\xb8P8\xc0\x9c\x97`+I\xb06\xc0\xf5\x8d\xe4~|%7\xc0T\xec\xe5\x9b\xc7\xca9\xc0\xab\x03\xda\xc0\xe7 3\xc0\x0c\x8a\xcc\xc7n\xb17\xc0\x1d\xe7A\x8b\x00\xd46\xc0\xf7^\x0f\xeb\xdd\xbc6\xc0/80\xa9\x9e\x053\xc0%Z\xe8\xd6\x8d\x973\xc0\xa2.\xfcA\xf045\xc0\xe7\xf6\x83$\xce+5\xc0\xb2\xf5h) /6\xc0\xf0\xe9\xe0\xa6q\t4\xc0I\xcf\xa4\xd71e4\xc0\xe5\x90\xaeY\xe0h3\xc0V8\xcb\x82\x0e\xc82\xc0\x90)Bx&35\xc0\xdd\x17K\xc2\x16P7\xc0\x85)\xf5C\xfa\x8b7\xc0&\x8b\x1e\'\xea&4\xc09\\J\xb9\xf5Q7\xc0\x81/\xd0\x95\xfe\x1a4\xc0\xf6\xff\xbc~OW4\xc0u8\xbf\xa0:83\xc0\xcd\xf9\rb\x89E3\xc0\xad\xc9k\xbb\x7f>3\xc0.\x80&M\xf4\x169\xc0\x01\xd2S\x07w}5\xc0d\xaft\x8e\xca04\xc0\'*eS\t\xb71\xc0\xb1\xae\x1ad\xe4\x847\xc0\xe2~\xa5\xca\x03\xa57\xc0\xb3\xc9q\x14\xdev7\xc0\x7f\xb8\xbb_|\x016\xc0\xf4\xb1PV\xcd@7\xc0\xdb\xd1X\x96\x8dR4\xc0\xe0\x13{\x80VW5\xc0\xe8\x8b\xc3\xd3 \x858\xc0\xee\xf8\x1aX\xd8\x135\xc0\x90\xdbi\x92T\x9a7\xc0\x12\xfa\xac\'\xdf\xce7\xc0"\x8d\xb8\xde\x8fY7\xc0\xe0\xa9\x90\x92:\'7\xc0\xa4\x1e5l\x8d\x913\xc0U\x1d\x04\xfd\x19~8\xc0\xd4\x009hZn7\xc0o\x00\xec\xe5V\xe96\xc0\x1c\x02\xedcA\xbf1\xc0\xce\xfcXBO\x053\xc0;\x8b50\xe8\x069\xc0p\x92\xe3\xc6\x97y4\xc0i\x0e\x05q4\x9b3\xc06\x8a\xd1\x92\xe8`5\xc0(\x17\xca\x88q\xa53\xc0\xd0n\x00_[\xec1\xc0#J7\x83\xde\xa83\xc0N\n\xf7\xd7353\xc0\x7f\x0b\x9f\x8d\xe9\x045\xc0\xb5\x0cU\x97\xa4H3\xc0\xf7\xfb\xb6\x9b\xdf\xfb3\xc0\xc3p\xfe*\x8677\xc0|SD6\xc0\x8e4\xc0\x1d8\x0f*\xb2\xa44\xc0\xb8\xefhO\xb3*9\xc0\xbd}Uf\nh3\xc0\xc7>*Q\xb0\xc25\xc0\xb2\x1e\x921\xbc\xca2\xc0\xfc\xc77\xe6\xe5k5\xc0\x9c*\x842\xecW4\xc0\xed\xb6*h\x99\xd51\xc0\x1f\x18\t\xb6\xf1\x9b8\xc0\xac0\xec\x10i+7\xc0[G\r\'M\'8\xc0\xc4:\x10\xb2\x98\xaa3\xc0\x90\xc9\xc8~\xc7\xe41\xc0q\x16\xd4\x06\x0c?7\xc0\x8b\xd0\x15R\x88W5\xc0\\OeQ\x9e^4\xc02\xaf\x03\xed6\xaf9\xc08|\x82\x9e8\xbb4\xc0&<\x8a,U\xb73\xc0\xcf\xaf\xfeq9M8\xc0\x0e\xbb\xac\xc1\xedx5\xc0G\xd1\xff\x14X\x8d2\xc04\xb7\xc9W\xcf\xe96\xc0\x97\x99*\x0f>\x817\xc0?\xda\xa8Vw\xef4\xc0gvk\xc5\xb7C9\xc0\xacW\x17c1S3\xc0m]L\xfa.\xb34\xc0\xe6\xac\xdf.\xd6_4\xc0\xb6\x1f\xda\xbcC\xd34\xc0x8/L\xc5c4\xc0\xd1\xeb\xc02\xdf\xc29\xc0\xca\xf55n\xd6\xa29\xc0(.nV7\x825\xc0\xc9f\x8aWJ07\xc0e\xbe\xe96\x16c3\xc0$p@\xbd%\x933\xc0\x87f\x00\t[\x015\xc0\x16\xc2 \xf41\xaf7\xc0[`M\xb2@\xdf7\xc0\x90\x7f\xb4\xaf\x0b\x8a4\xc0\xad\xdd\x1d\xd7vf3\xc01\x90\x00\xc6\xa8\xcd2\xc0A\xc9ex\xa3\xfb2\xc0\x19\x06L\x9a*Q8\xc0\x06\xa0l3-\x8b7\xc0\xed\x1a\xf9[\xeed6\xc0}\xcb\xcaO\xcc\xdf7\xc0+P\x91\xfc\xb5\x133\xc0\xbb\xb6\x00\xa5\xe1P8\xc0\x8c\xa4c3\xfc\x854\xc0\xaa\xe3\xc0/| 4\xc0yU\xb6\xae\xed\x9e7\xc0\x806+B\xd5\xc82\xc0\x9f<.\x826\xeb2\xc0&\\\xf5|\xac62\xc0c\x89U\x03\xb9\xbd3\xc0B\x87\xcb\x05#%9\xc0<\xe3\xb1p\xadJ9\xc0\xa2j\xb3\xf8F%3\xc0\xb9\xe0\x1b\xd8\x04\x105\xc0Xl\x97f\xa0\x813\xc0\xde\xaag\x16%\xca2\xc0\xad\xaf\x91\x95u\x974\xc0\x16\xce\x07\xaa\xec\x155\xc0 W.\x1af\xfd3\xc0*\xc9\xab&\xb0\x076\xc0\xec\xb4\xe8\xed\x16|5\xc0\x86\x96\x97\xd9\x88\x183\xc05\x10\xcb7;\xa98\xc0\x9d\xaeX/\xb8/3\xc0\x12y*\xfa+\xf77\xc0%\x123\xee\x01%6\xc03\xe0\xdcY\x01\xdb3\xc0\xa7\x1e/\xfc\x94/5\xc0\xff,\x9f\x14K\x8d7\xc0l>\x90\x9ec\x8b2\xc0\xc1\x8b\x05\xa0\xa3r2\xc0\x9f<\xc3L]|3\xc0N\xde\xdafB\xe05\xc0\xaa\xa0X8\xc1\xac7\xc0\xb1\xc8\xccU#~9\xc0\x95\xac\x86\xe3\x06,3\xc0\xb6\x88{\xc9\x0c\xbb7\xc0Z+\x8d\xde\x0b\xd32\xc0D]\x11\x89\x08B4\xc0\xda\xfcv\xfa\x87L3\xc0\x80\xa7zg\xd2\x962\xc0}\'\x1e\xc3?\xc93\xc0\xb4t\x04\x08\x1cp3\xc0\xc3\xfd\xf4\xf3L93\xc0\xe4\xda@\xcf`?7\xc0\xef \x90\xe4\xf9\x9e8\xc0M\xa5\xe1q[*8\xc0p\xa1^\x9bs\xf82\xc0\\RZ\xa1\xd2R5\xc0J\x1f\xdaTI\xed8\xc08\xa8\x1c\x94H\x196\xc0*C\x10q\x8fw5\xc0\xa7\xdf\xa3M"(4\xc0gN#\xe0Z=5\xc0\x1e\x12\xd1S\x1fY7\xc0#l\x8c\xa1\xe4|5\xc0#}\x88E\x0f=3\xc0S\xdb\xd2\xdc\x98\xe92\xc0\xe8\xa7\x9b\xfb;\x0f4\xc0#n\xe9\x14E\xf23\xc0\x8f\xdd\xea\xc6\xe2\x9b3\xc0\xe7ko#\xb8\xdf6\xc0t\xa9C\x8b\xa9\xef4\xc0PC\x1d\'2\xb63\xc0\x9dU\xf5\xb6\x88\xb18\xc06\n\xf0\xcd\xaf*3\xc0;\x10\xe8\xb4\xdf@4\xc0u\x88MGz?3\xc0\xa5\xa8\xa5n\xa9\xb27\xc0\xf2\xf9S\x81\xcbC3\xc0\xe2D\x1f\xe9L\x826\xc0Z\xf74\xec\xab\xe93\xc0\x93\xc6\xff\xb4;?5\xc0D\x0c\xect\xa4\x059\xc0\xd1\xc009\xc5\xca2\xc07[\xa5\x12\x86\xe07\xc0\xb7\xb3D \x8f\xe03\xc0\xf1ci\xc6\xebQ4\xc0\x94n\x1e \xa3l1\xc0\xd2\xabC<\xef\xcc4\xc0]\xe9\xb7\xfa\x1f62\xc0\x92{\xa3\xfa\xb7\xec5\xc0NK\xc1\x0b@=4\xc0\xc8\\\xce\\\xad;7\xc0\xf23\x1a\xac\x84\xc62\xc0\xc3\xf0\xa45\xf7,3\xc0\x89\xb3g\x91\x89\x105\xc0\xaa\xf4\x88\x1f\x8c\'3\xc0\xee\r\xfd\x8dO\x973\xc0\x1e\xcd\xa4)\x1e-3\xc0D\x8d\xfak\x8a\r7\xc0\xd5\x8c;\x17c\xb74\xc0\x05\xc8\x0b\xe4\x1e%5\xc0\xcau_\xfa}\xf82\xc0ID!\x1c\xadc4\xc0\xa6\x0f\xbf\xc1b\xcf4\xc0\xf5\xb7\x9c\xe0\xe1\xac4\xc0\xd9]t\x9a\x9c"5\xc0\xcb\xfeU\x9a\xda\xb84\xc0c\xc6\x82{7O6\xc0\xdd&{\x88\xbb\xf67\xc0\xf4\xd3\xbf\x1f\x82l6\xc0vC\x81\x93\xe785\xc0\x14\xd3\n\xaa9\x013\xc0\x96\xfd\xf8\xc8\xbb\x974\xc0\xab\xd7\x84U/s8\xc0\xc62\x8c1\x80\x814\xc0\r\xdciZ\xbb^4\xc0\x8f\xceM\xe6\xfaa5\xc0jx\xe6C\xec\x0b5\xc0.\x81\xb58\xadz3\xc0\xe1\x13A\xbeh\x0c5\xc0":\x0b\x94+\xc92\xc0.\xfe\xca|]\xe41\xc0\xf3\xd9i\x0c\x10:4\xc0\x80\xb9"\x90\xe7\'9\xc0&\x065\\\xbc*3\xc0#D\x9cG\x87}3\xc0^\xa2\xb0x\xa1G4\xc0\xb1\x04\x11\x17\x83\xf82\xc0\xa2\x8a\xce\xfcV\xc06\xc0\x7ft\xb0\x1c"74\xc0\xbe\xf7\xf9\x97\xa3I5\xc0\x81\xeb\xfc\x95\xee(5\xc0T\xc3c>RZ4\xc0\x14\xedt2Bl3\xc06\xe4\xe4TZ\x0b4\xc0\t\xca5\xce\xec\xe21\xc0\x14,O\xd4\xec\xf68\xc0\xc3 \x97\x80e<5\xc01\xdaa3\xcc\xb32\xc0\xf6\xa3\xbf\x1d\n\xf73\xc0\xde\x87\xa4\xc3\xfcb2\xc0Npu\xdbm)3\xc0\xbf\xdb7\xaf\xbf\x872\xc0\x99"\x94\x0b\xee64\xc0=b\xa9(\xd7\xc24\xc0\xa2{VY\x14\xe03\xc0sZ\x1b\x92\xf6\x854\xc0Q\xe9\x80\xb9\r\x9e2\xc0\r\xa6\x13mO05\xc0\xba\xe4\xff\xe5\x06\xe12\xc0\xc0\xa6\x80Y\xb4\xb06\xc0\xdaS\x01\xd7\xb1\xbd4\xc0\x0f\xd6\x87\xe1\xba\x974\xc0\xc4.\xfaj\xae\x034\xc0~\xd5\xbfq\x9d\xe11\xc0(\x07+$-\xb05\xc0sz\xdbC\xbd\xa85\xc0\x1cj\x14\xf1\xe4\xc35\xc0^\x02-\xf5\x1d\x874\xc0\xbd~\x01\xf4\x93\xbe5\xc0\xde\x8a\x03\xb4\t.4\xc0e\xbc\x02\x8cn\x842\xc0c7\xbc\x1aS\x0f9\xc0>\xd2\xb3\x89\xfc\x803\xc0\x0c\xa3\xa4\x15)\'7\xc0\x80\x01\xaa\r\x18\x086\xc0\xaef\xfeF\xc4f5\xc0\x9f\xb4-\x97\x81\xa66\xc0\xc1\x06\x89\xac\x8c\x134\xc0S\xf5\xc1\xf1\x19\x0c9\xc0\xa7\x7f_Ma\x0f6\xc0D T>\xcc\x186\xc0\x12+\x0c\xad\xdd\xf48\xc0\x8ff\x0ch\xea\xdf3\xc0\xe1\xa6R\x196\xd26\xc0\x1b\xcb&$ol5\xc0\xb1\x9bD\xdcu\xc2)\xc0{\x91\xa0\x18$,7\xc07\\\xff\xfb\x95\x134\xc0\xd7\xc7.\xc3\xd567\xc0\xf6\xee\xd9,\xfb\xd84\xc0>\xf0VP\xc8}4\xc0\x9f\xf7#Ct"5\xc0^\xacEi\x85\xa14\xc0\x0c\x8c\x89\xcc\x05q1\xc0u\x0c\xd8\x86\x05Y6\xc0\x8d.\xee\xffZ\x018\xc0*\xc2{n/.8\xc0\xe8K\xf1>\xf6\xea2\xc0}\xa5nY\xb6k3\xc0\xa8<\rv\xed\xa13\xc0\x01u\xf4$\xe587\xc0\x9f\x1e\xaf\xab\xc8U7\xc0\xa3\xaa9\x9f,\xe22\xc0X\xfb=)\r\xda2\xc0\xc7\x97\xb1Q\x9c\xd09\xc0\xf7\xbdk\x9f\xb4+3\xc0x\xda>m\xfb\r3\xc0\x96K>(P\xe31\xc0\x1a[\x83\xeb\xec]5\xc0\xe4\xb6\x0e\x06\xaf\xd65\xc0\xce\xdad!\xdb\x845\xc0\xb3gim3\x1c3\xc0\x0e\xd9\x7f3\x0185\xc0\x8ev\xdc\x01\xfd~4\xc0\x8f\xb0\xb5\x10\xc5g3\xc0\x93\x9f\xd4D\xc9\xd73\xc0\xfb\xbeVaT\x954\xc0%\xefB\xecsN3\xc0[q>\x95\xda\xa04\xc0Y\x9a9\xa7\xd4\x843\xc01h\xf3TC\\5\xc0;J\xcc\xba\x1697\xc0\xdcKTH\x1f\xc65\xc0W\xb5+\x82\xbb\xb72\xc0x<#6\xac\xc33\xc0\x11\xd8\xadZM\x0f3\xc0\xaaQ\xe1iW\xfd2\xc0SO>\x8c\xfc"2\xc0\x00\x9a\xca\x95\xb4\x9b5\xc0\xf5\x96\xe4\xf1\xac\x995\xc0(\xbd\xf2\xb0\xbc\x114\xc0X\x8dY\xf7><3\xc0K\xf4\xc43\x82\x9a)\xc0\xb4\xef\x8fX\xab\xd52\xc0q\xc7U\xe7D\xb66\xc0{&h{@\xef5\xc0\xc7\xcdZ\xb2\x80\xe22\xc0\x86\xba\xe2\xc1\xcd\x9f5\xc0\xf1\x9c\xd16\x15\xe03\xc0\x8a?\x00\x10O\xee5\xc0\xcb#\x90\xb8\xdd*2\xc0\xfa\xcd\xeb\x02\x11_6\xc0\x14\xc8\x1f<\xcfO5\xc0\xe7\xd2\x97\xd6\xff\xd88\xc0\x86\x041\x81\x9cF3\xc0.\x0f`\xf3g\x7f3\xc0\x93\x8b\x92\xc2"&3\xc0\x96"\x8c\xb0\xef\xa69\xc0\xb6}\xd8\x168\xdd7\xc0\x8b\xf1{\x0c\xbe\xcf5\xc0\xbe\xd0\xd8\x0b\xc4V9\xc0\xd1i<\x82\nh3\xc0\xf6\xb9&\x98\x19\xe84\xc0\xb0\xdd\xb5z\x8e>4\xc0\x9e\t\x98\xea/\\6\xc0Qo\xb7\xd9i\x9c6\xc0\xeb\x88\x05\xf5\x1125\xc0\xcc\xa9\xb5KC\xd37\xc0\'K\x82W\xd8\x8d6\xc0\xf6\xc5>\xcc\xdf\xfd4\xc0\x0cz\x1a\xeeoY7\xc0\xe7$\n\xd4\xa9a4\xc0\x1a\x94\x1a`\xbe[5\xc0\x84<\xb9W\x87\x965\xc0\x86\xb5\xde\x9d\xa6\xb38\xc0V\x1e\x96\x1e\xca16\xc0D;\x92\x07\xec\x916\xc0\xb8\x07\xf2\x08\xc0\xd44\xc0\xb5/G\xf3R\xeb2\xc0Z\xb8;\xd7V\xc94\xc0\xcf\x87\x93\xdd\xe5\x8a6\xc0\xe256(\xef\xee2\xc0d\x17\xaf\x0e\x15X7\xc0J!~O8\xcc2\xc0LQ\xd7(\x16E5\xc01;=\x87\xbdq4\xc0\xf5,\x1e\xe3\xf6#3\xc0\x17\xcb&\x1b\x83-3\xc0\xc4D\xc2j9\x986\xc0[\x85\xad*\xa9^5\xc0\x87_\xa2p\xd9/6\xc0!\x01\x88+s}4\xc0L|\xf3\x84\xbd^4\xc0\x0fYRN\x94\x933\xc0\xc2/\xb8\x00z\xd22\xc0\xd3\xf9\xec"B\xc93\xc0\x85\x1e\x9bHJ\x0b3\xc0\xe5\x1d\x9a\xf1\xd9\xd43\xc0\xf1[\x12\x8e*X4\xc0\xc7>\x89v\x81\r7\xc0^.\xe7\xf1h23\xc0\xd6\xef\n\xcac86\xc0L(\xd3\x0f\n\x8c8\xc0d,;%N\x818\xc0\x80\xc5z\xe2\x1es4\xc0\xee\x85@j\xe5k4\xc0~.\x0c\x088\n4\xc0\xedP\xfa0FJ6\xc0[\xa4\x85=Tk2\xc0\xff\xbfW{nW4\xc0\x1dEZ\xa0-\xa84\xc0x\xf7\xc5qw75\xc0\xcf1\xa6\xd2Y06\xc0eiC-XQ6\xc0\x8b\xf3\xb3:\x8d\xeb3\xc0\xb0\xf4\x0f\xb7\xea05\xc0\xc9\x1fT\xe4M\xe87\xc0\x92>\xf4\x11d29\xc0un~O\xde\x166\xc0\xe4\xa4$\x90\xd3\xb04\xc0OX\n"\x1cx9\xc0b\xa7F\xd8*/1\xc0J\xb7f!<\x808\xc0\xf2\xf4\xc3\x93E\xae3\xc0\x96{E\x1e\xf5\x107\xc0gyXL\x1e\xcc2\xc0sXO\xa3\xf5n4\xc0\xba\x8e\x9b\x99B\x854\xc0g\xf7F\x08y\xd04\xc0i\x8d(\xb3\xe0\xa24\xc0\x07v\xb8S6F3\xc05\n\x1b\xc6\xc9\xfb8\xc0r\x8b\xaa\x7fP\xe35\xc0\xca\x06N\xeb\x00\x924\xc0\x90F\xe5\x92\xc0\x1f3\xc0b7\x19L^K3\xc0m%\xde\xad|\xc83\xc0\x0b\x9b=\x18\x1bG2\xc0\xb2\x18\x02X\xde\xf64\xc0\x98,\xcd\x87\xe4\xe13\xc07`\x04\xa3\x1f\xfc1\xc0d\x86_=cp5\xc0Am\xa5\xa8r\x894\xc0\x15>\x93\x0eJ\xf24\xc0\x94\xec\xb5\xc3-\xb83\xc0\xb2^\x8b\x85.\xb14\xc0g\xb7\xc6\x0c\x98\xe24\xc0\x14;\xd4\x01Vb3\xc0Tn\xdf\x85P>5\xc0\xfb\xe4"\xb8-<5\xc0?\x19St(\xe04\xc0\xcb\xba\xca\x7f6s3\xc0\x00j\xb7!\x0ez3\xc0\xdb5I|\xdds4\xc0\x81A%R\xa3c5\xc0\xff)2\xbd8\xe07\xc0E\xb3\xd7\xac\x85\xb37\xc0\xa4Q\x0e\x80\x0f\x884\xc0V$\xc1\xfb\xac\xb04\xc0CvO0\xa0\x9b6\xc0D\xc5v\x99\x08\x017\xc0\x7fd\x9e]R\xa24\xc0e\xd4L1\xec|4\xc0\xf9\x99V\x0b\x0b\xc44\xc0][\xa4\xe1\xe9\x974\xc0.\'\xc7|sw3\xc0\xf4V\x81\xdb\t63\xc0\xbf\xd6\x04%\xbdE3\xc0:\x1d\xe2N\x8dL3\xc0\xc4\x06\x91\xc7I\xf74\xc0\xd4\r\xa2\xddI>3\xc0\xb2)\xf3\xe5\xf4\x189\xc0+\xbc\xa1J,\xa54\xc0V\xa41\xe2#\x7f3\xc0\x1a9\xa0\x9d@\x0b3\xc0\xcf\x17\xc8\xa6\x12\xdd7\xc0\xb0\x99\x15O\x15[5\xc0\xe0W\rJQ$1\xc0\x1b\xbc&\xcb[G2\xc0\x87\xa2\xc6=\xd2{3\xc0\x91f\x8dt\x13\xab4\xc0\xa5\x13\xc7\x7fVZ4\xc0/\xaf\x18\x9fBp4\xc0\x959\xb7\xcd&$7\xc0\xb5\xc7\xa5M0\xce3\xc0\xc5\xdc2\x07]\xba4\xc0D\xcc\xfd\r\xf8e2\xc0\xae\x06\xa4[\x10\x176\xc0\x0c\xa0\xb1#\xb1\xef4\xc0\x95\x95\xc3p\x80\x025\xc0\xfb8\xa3\t\x1bO3\xc0\xae\xae\xc5\x05\xc9\xae4\xc0\xe2Tg(jX3\xc0\x89<+\x96_\xff6\xc0\xa7\xea\xf3\x11\x1387\xc0-\x12<\xde\x04{7\xc0\x9d\n)\xf9\x04o3\xc0\x9a\x80\xad\x7f\xe6$5\xc0\xd0\x9f\x1ee\xba45\xc0h\xbd\x97\xcct"9\xc0\x83M\xd1<\xb2\xb36\xc0:\xffo`\xfd\x053\xc0\xcb\xbf\xe0+GR4\xc0\x0b\x8b)\xbb\xb6\x083\xc0\x94l\x9e\xe8\xbf05\xc0\x88\xf7K\xdb\xac\xe54\xc0\x8a\xd5e\x93\xc0\x969\xc0\xa7q\xe9\x16\xd9i6\xc0\x88\xab\x1e^\x8cX6\xc0\x0c\xe3u\xb1JZ4\xc0\x19\xdc\xf8W?\xd67\xc0\xd7\x8e\xf2\xbaeo2\xc0\x0f\xa6\xd4\x06\xbf\xba9\xc0\xf8\xdbUEF;2\xc0\x8d\xf3\x15\x18\xab\xf87\xc0K48<\xa2k4\xc0\xe5Z\xbd\xe8\xbdB5\xc0\x8b\xe881\xe8\xb82\xc0\x00\xc1\x06A\xbe]2\xc0\xbc\xcb\xbe;e\xfd4\xc0\x00\xc9\x85\xfc\xc2t3\xc0\xc4RX\xa1.\xb68\xc0\x8d\xc0x@\xfe\xcd6\xc0H\xd5-\xb6\x88\xc22\xc0\xdf\x0eOC\xf2\xb74\xc0z\xf3\xd1&2\x079\xc0h\xe6T\xa8~\xfe4\xc0\xcb\xd2\xde\xb2Up4\xc0cc\xcbr\xf5\xc52\xc0\x9fOz\x81f\x9f4\xc0\xaa\xde-|\xf8\x8c3\xc0\x198\x96\xb85\xd45\xc0\xe8\xd9\xa8\xc2\x01H4\xc0\xb03O\x95\x0fi1\xc0\xb9\xbd\x86\x17q\xee6\xc0\xe8\xaf\xb13\x8b\xe44\xc0\xb9\x9b\xeaRG\t7\xc0o\x8f\x02n*F3\xc0\xbb\xe5|\xcb\xb8\xb65\xc0\x7f\x00\x8f\xd5^\xdd4\xc0\xdb9k\xf9\xecM4\xc0v7jl\xebE6\xc0\x99\x14\xea\x9f\xa052\xc04\x08\xa4\xff\xdc{3\xc0s\xfcQ.\xe5&1\xc0\x00\xbe\x0b\x18\xd7@6\xc0RROQn\\3\xc0Y\x99H\xbb\x98Y7\xc0K\x88d\xb7\x08q3\xc0\x9b"\x8f\xd4\xad\xdb2\xc0\xabv\xe7\xfe^\xd92\xc0\xb2\xb9:\x94\\\xf04\xc0\xb1\x00\x9f\x9bK\xf97\xc0h\xf0a\x0b\x82\x022\xc0\xba\x85\xe6\xe2\x9d\x963\xc0_-\xaa\x7fU\x196\xc0\x87\xcc\x9a\xbf{\xe72\xc0L\x7f\x91ub{3\xc0)+5\\\xa4z3\xc0K\x1fz\x0e\x81\xa85\xc0\xf1F\x9d*\x96Y4\xc0`\xac\xb7juW5\xc0\xa8\xef\x11:\xa9\x8f8\xc0\x00V\xbe\xd6\xf0o6\xc0\xb0?\x9d[\x15\\2\xc0\x13\x83I\xb6)V2\xc0\x16^\x80{\xf0\xda2\xc0M\x1f\xe3lR\xf42\xc0\x10s3\xf9\xab\xd75\xc0\xa5(\x98Z.\xf71\xc0\xd6\xf6\xec@(\xfb1\xc0\x9f\xcd:\xf24I8\xc0\x1f\xfd.\xe8eW7\xc0v\x06R\x88#\xa44\xc0\xa4x\xe5\xee?\xca4\xc0\xaff\x06\x10\xf0]4\xc0(\xcf\n\x11-\xe72\xc0a\xa4{\x16$\xf82\xc0\xe8\x06\xf0n\x14\x1c7\xc0o\xc4t\xb2<\x067\xc0\x85\x8b\xa7fS}5\xc0\x1d\xb2#\x0cv_4\xc0\xe4:\xceT\xaft3\xc0f\xf6S\xa2\xc6\xdb2\xc0\xf9\xc5*\xce2\xe15\xc06\x9e\x88\x88#\x0e9\xc0\x97{\x08/\xf5\xa34\xc0\xba0n\xf8XR6\xc0\xcc\xb2&\x8e\x06\xbd6\xc0\x18]\xb6\x98\xec\xd46\xc0\x1b\n\xd4\xf6\xa7\xd06\xc0oDg\x1d\xfe\x944\xc0\xc2\xb8q\xcd\xd2E5\xc0\x9f\xdd\xd7\x1e\xf2D3\xc0F\xb2\xf0\xaf\xea\xc74\xc0\x8e\x99\xe6\xc1B.3\xc0\x90\xbf\xe8\x95V\xa28\xc0@\x12V\x98\x9bd4\xc0\x06\x1a\xf2\x9a<\xd33\xc0\xef\xbf\xd8\x06v`5\xc0\xaa\xb2\x13e316\xc0v\x0en\x99\x86x8\xc0\x18AMPoh6\xc0\x85=-\x9d@m8\xc0\xc1\x9f\xbf/\xaav8\xc0\xd4we\x8f\x8186\xc0\xaa\x84\r\x9c\x03_5\xc0\xbc>=\xc2\x15\x037\xc0\x04-<\xbf\xac\x964\xc0t\xa4o\x98\x99\xe44\xc0\x00\xde\xfa]\xd6G5\xc07\xdf\x9c\xa8}\x0e3\xc0\xa6\xeau\xbd\x0639\xc0\xbf\x89dL\xed<4\xc0\x05N\x95\xfb\xa5?3\xc0\x8a\xc6\xfb\xf3\x18\x955\xc0\xb8\xe7-[\xab\x8b4\xc0U\xb9\xe5\xd2fL7\xc0(L\xa3*\xe2\x1a6\xc0\xc4/h\'/\xcc2\xc0j);\\\xec\x016\xc0\xacS9\xe3\xedH3\xc0\x1dD\xcfpC@3\xc0^OT\x1fR[5\xc0u\x9c\xe1\xb3\xfai6\xc0\x93\xad\x06\x80\x06\xcd2\xc0o\x97>/|\xa48\xc0\x00\'\xb0\xf9\x15\xb87\xc0\x87R\xa2f\x02\xb16\xc0\xbb\xa8(\xe17U8\xc0\x10\xddDt\xf9\x988\xc0\xc1\xfdXb\xff\x048\xc0\xc5[\xee\xf0\x81s4\xc0\xdc\xb0\xecJ\x93>5\xc0-Uo\x0fG\xb61\xc0\xd8P\xca\xd9\xcc\x0f8\xc0\xd6u \x90\xac\x1e3\xc0\x188\x9f#\xcc]3\xc0\xc6\xba\x8eC\xcf\xc13\xc02\x97\xe7\x07\xdc\x113\xc0\x982a\x84A~:\xc0\xfb\xecphQ\xc07\xc0\xb4\x04\xbe\x8bs67\xc0\x8bb\xdbg\xbe;5\xc0\x0b\xbdL\x8e\\\x137\xc0\xf4\x99\xa2\x86q\xfb5\xc0\'\xfd\x95bl;5\xc0V\xfb\x01KK(3\xc0\xab\xd5\r\xcbLm8\xc0\x07\xb6Z\x15\nH8\xc0k\x1b2E\xd9\xa83\xc0&\xdd>~\xcen6\xc0(\x1ad\x8e7+4\xc0\x17[\xbc\x1a385\xc0@\x18$\xc5\xf2\xff2\xc0\xa0!y\x07\x91\xbb4\xc0\xdb{\xedNCH5\xc0\xa6>\x14a\xaf\xdd6\xc0\n:w&\x90\r8\xc0A\x96\xcc\x147\xb56\xc0C\x9aa\xa3@\n4\xc0\xc4\x882\xacJ\xbc7\xc0\xf9\xd1\xa0\xfc\xd8$3\xc0\x0f\xfe\xd6\x9eo\x954\xc0D\xddRD\x00\x9c8\xc0\xa3Xu\xecYz3\xc0\x921Q,\xc6\x003\xc0\x17\xe3\xff\xb0a\'2\xc0\x08\'g\xc2\x9a\xda5\xc0\xd1\x14\xa5w4H5\xc0\xbc2\x81}\x00R5\xc0\xfa\xa95\xea5L2\xc0\x86\x1e\xaaO\xa1\xea2\xc0?6\xcc\x04\x1d\x134\xc0|a\x05?\xc3\xee4\xc0\xaf\xa4\xf2\x13\xbc\x123\xc0F\xed\xdf \xfc\x9d3\xc0\x1c\xff\xfe\xa9=\xbe7\xc0@\xd6q\x07\x8b\xe74\xc0g\xaf\xa2\xb7\x90\x865\xc0\xb6aI\xb2\xa0\x8e4\xc0\xd5~00\xab\xed3\xc0\x1fT}\x8c\xc498\xc0\xd9\x00\'j\x03/5\xc0o\xe0\xb3\xa9g\x978\xc0\xb0\xf6}\xc9\x07\x835\xc0\xf8\x11\xfdFB\xa08\xc0F\x82\xafSb13\xc0i\xd1\x07\x96%\xf42\xc0\x8f\xc5\xedAP\xd13\xc0\xcd\xbf\xcb\xcf\xe7\xa14\xc0\x8a\xbe0\xdd\xcd?4\xc0\x06\xbf\xaa\x0c\xce\x8b8\xc0T\x00fv\x1914\xc0\xe8<\x0b\xbfT^5\xc0U\x9b\x86[ \x913\xc0Q{\n\xca\xc3\x944\xc0-)?\x0b\xb5\xd62\xc0v\x8e\xc2a!\xb73\xc0\xf4_\xe90\xe6e7\xc0\xa6\xf9\x86\r"Q3\xc0\xd9\xa2\xc5!\xab\xcb7\xc0\xd4|\x03\xbcg\x02:\xc0\x0f\xc4\xb0\x8c-\xf88\xc0 \xce\x88\x89\x90v3\xc0\xcaw\xa1-\x1d\xf92\xc0\xa1/U\xcd\xcc\xaf4\xc0\x83U\xb6^=\x807\xc0y\xf1}\x96n84\xc0K\x96.\xb7^22\xc0\xaf\x826\xe0\xd6N8\xc0\xb8+V\x11h)4\xc0\xf3\xbc\xd2\xb3\xc4\x1d4\xc0\xd0\xb0X\x12\xc8\x9c5\xc0\xdd\x8c\x00E\xb0N5\xc0\x84\x97KPK\x175\xc046\xc8%\xbb\x1b4\xc0\xcbw\xda\xe0\xab\xa15\xc0\xbe\xb9\xfe\xd5\x85{4\xc0\x0b\x18\x01\xbb\xb3\xf14\xc06IX\xef\x89\xee3\xc0\xf1\xa7X\xcc\xb9\x938\xc0Q$\x00\x1b\x04\xf62\xc0r\x99\xf4N\x85\xe53\xc0n\xbc\xbd\xfb`+3\xc0\xc3\x9c]u<\xa75\xc0\xcc\xef\xfbZ5\x9f2\xc0H\xca\x12Y.\xfe2\xc03\xb9\xden6\x023\xc0\x86\xfb0}\xbb\x194\xc0z5\xe0\x92s\xcb4\xc0\xe40T\xe9\x9b\xcf4\xc0rn,\xa4\xcd\xfe4\xc0oY\xde\x1eW\xe06\xc0\xd7\xe8\xc1\x8d\xdf*7\xc0\x01\xba\xd58\x1a/8\xc0#*\xc4\x93\x06|8\xc0\xab\xc6\x0c\x98y\xf12\xc0\xd5\x03\xfd\x814\xba6\xc0A\x11\xf8\xf1z44\xc0\xd3\xc9\x16\x04\x9d\x9a9\xc0\xd7\x90\xb4\x93>\x948\xc0\x99\xdd\xc6\xa3\x06G4\xc0\x97P\xdeL\x8e\xed2\xc0\xf4\x19\x13`\x9bC4\xc0oe\xe4\xbe\xfb\xc74\xc0\x15\x8e\xb0\xbf\x8c;4\xc0\t\x11\xe9\xb8\x81\xd27\xc0\xf7\x168x\x91h7\xc0\x81\x82Uq8)5\xc0\x85\x82\xa8(X\x086\xc0V\x9aZ\xd1\xca\x073\xc0\x90\x06q\xa2\xa2C5\xc0\x1f\xd4\xdfT\x80\x085\xc0\xfa\xde9z\x85\xb65\xc0\xfc\x84\xaa\xddc\xba8\xc0n\xd3\x9d\r&\xfd2\xc06\x91\x91\xe4\xe503\xc0\xca\xec\x1e\x9f\xdf\x993\xc0\xb5\xb1<8\x8b\xdf3\xc0\x9f&\x19\xfco\xcb4\xc09A\xc5\xa4\xe6\xf12\xc0\xba\xea\xa0\xad\xb7\x083\xc0|V\x88\xa6\xbat5\xc0\x8e\xb8uQFG3\xc0\x08T\xdc\x9f4>4\xc0\xfc\x18\xa9\xa0a\xaf5\xc0LF(\xf1\xa0w8\xc0\xdd\x86\'z \xb67\xc0\xf3\x8d\x0e\\\x8bz8\xc0\\\xd2=\r~\xf14\xc0\x85\xfaO\xf3\xa5\xf62\xc0\xfdF\xe5\x08H\xf57\xc0f\xb7\xe1\x06\x9bm4\xc0{,z?\x96\xcf4\xc0*\xed\r\xa3\xb1\x1e5\xc0\x8f\xf2\x8714\xdd4\xc0\x1f\xbf\x9f\xa70\xf56\xc0\x1d$\xd2C\xa5\xec2\xc0\xe2 \x0f\x80\xee\x1f8\xc0s\xc4\xe25_\xb33\xc0Cd\x13\x17\xfa\xd27\xc0\x88\xa6\x98\xe9\x04\x9e9\xc0\xb5\xf5\xf6\x83\x12\x039\xc0Z\xd7\xab\xa6J\x0e3\xc0\x88\xdcc\xb5\xfb\x199\xc0\x8fq\xb8 \xa8\xd14\xc0\xab\x1f}`\xe7\x943\xc0\x91|\xcb\xda\x06B3\xc0\xe0Ny\'\xdc\x025\xc0\xf5\xbc\x03C\x8c"3\xc0\xbc\x0cM!\x95&3\xc0\xa5p\xa9{\x19r3\xc0\xa3\xce<k\x1c\xde4\xc0@L\xa9\x01\xb6\x075\xc04\xc9\x94\xce-Y3\xc0\xbcV)\x9b@O6\xc0\xe8b~\xd1\xd976\xc0;<\xdb\xd6a\x834\xc0\x8b}iX\xbe\xf48\xc0\x88\x18t12A3\xc0\x98\x80\x05\xc5Z85\xc00C!t\xf3\x863\xc0\xb4m\xcc\xc2\xe9l8\xc0t\xc7\xac]\xfc\x988\xc0\x0fN\xf7#\x0f\xbe8\xc0\x14\x0c\x16\xd8\xde\xca4\xc0y\xb3"=\x1av6\xc0\xfbM\x9fG\x03y3\xc03N\x97s\x90\xef4\xc0\x8d\xbc\x8f\xa4\x10\t5\xc0\x1fS\x14\xab\xbd\x1c3\xc0\xd5\x1a\xcf\xca\x9a\x826\xc0\xc0\xfe\xec\x97+)3\xc0\x01k\x18\x82\xf5\xd57\xc0\x8a\x7f\x1e0B?5\xc0OM\x98*\xf6&3\xc0\xeeSiU\xda\x888\xc0\xcb\x1e\x88\xf7n%3\xc0*n\x88\x02:\xb78\xc0\xb7|\xa4\x9a%\n3\xc0\xab{\xeelc\r3\xc0\xf8b\xb3\xc0\xc3\x894\xc0\xc5\xb8\xf0B\xc8\xa83\xc0\x98\xa1Ms\x11\x9e4\xc0\xbe\xb8\xaf\x94\x17#4\xc0v5H\xfd\x18N9\xc0\xda\xf4c\x8b\xec\x015\xc0\x19\x01\xce\x83\xfcM3\xc0\x83\x1e[\xaa\xe8\xf67\xc0\xeaL\x16CP\n9\xc0\xb6\xe5\xcc\x9a\xc9\xe55\xc0\xb3\xe6\xeeH/\xe44\xc0\xcfU\xf9W\x92\x824\xc0\xecY\x8c\x1e\xde\x9e3\xc0\xe5\xd4J7\xa4\'9\xc0\xb9k\x92\xc1\x10-3\xc0\x1cZ\xc2\xdf\xc543\xc0Um&\x91\x92M4\xc0\xf59\x05Sq\xbc6\xc0\xc1]&\xa1\xb8f4\xc0?;m\x1dM>4\xc0\xa2\xd1\xa4f\x80@5\xc0\xd5Fwe\x7f\xa04\xc0\xee\xd7\xa0\xac<\x964\xc0\x8f\x00\xb4\x01"B6\xc0\xb0e\xbf\xad\xed\xac3\xc0~\x9e\xd1v\xfa\xd63\xc0*\xa6\xc7\x1a=*3\xc0\xef=\xff&\xf0\xf34\xc0\xff\xf1\xd6F\x07\x028\xc0\xb4\xc3\'<\xe2\x0f5\xc0\xe7\xde2\x05\xc6;3\xc0\xaf\x0e\x194\x8646\xc0v\xc4#\x81\xbe\xd47\xc0\xd7D?\x8b\x00\xc63\xc0\xb6\x96\x01\xe3K!4\xc0\xa65\x852\x08\xe34\xc0S\xb8\x8eM\xfeD3\xc0\x9b\xed?\xaeH\xc75\xc0\xe0\x07IAY\xad9\xc0}\xadd\xb33<3\xc0\x166\x81\xa0\xa5\xc15\xc0\x08\xbfI\x9c\x95\xc89\xc0\x9dB\x9f\xef+\xdc3\xc0\xa0\r7\x06$\xe54\xc0\x08\'\\xV52\xc09F\xbd\xc7a\x006\xc0\xc3Z}\x9d\xecD3\xc0lG\xa2g\x03\x075\xc0\x90\xfa4\xbdy\xf13\xc0}\xebC\x0c\xee\xfb3\xc0\xaev5]\xbb\x024\xc0\xa1\xacCA(\x813\xc0\xfd\xb9\xd9(~P4\xc0\xb4F\xd5w5\xff8\xc0\xba\xa5*\xa7\xb0\xc06\xc0y\xdb!9}\xe33\xc0|\xe2\x18\r\x17\xf08\xc0\x17?\xdcA\xe4\x877\xc0-\x92\xe3`\xdcB2\xc0\xf5Y8\xf9\xe6"9\xc0^\x83\xf2\xa1\x8c\x9d8\xc0pkIu \xcd5\xc0|\x1d5\xee\xce-9\xc0\xacY\xaf\xd9\x04\xd83\xc0\x80\x1e\xe7s\x9fZ3\xc0m1b-\x90\x8d2\xc0}\xa2\xd1\x88\x19<3\xc0\xe1\x9c\xd9\x81&\xae4\xc0\xd4\xfd\xcck\x08\xc65\xc0*9P$H\xd47\xc0\xa90\xf69\x06!5\xc0\xd3\xf7\xe1\xf1Us5\xc0\x01\xb17\x03\xa5\xe84\xc0"\x9ab\x1c\xe0\x9e4\xc0\x96\xa4\xaee\xaf\x9d3\xc0E\xf6M\xee\xed\xfe5\xc0\xc8\xf4\x8fC)#2\xc0\xb3\x9fv\xdb"W5\xc0)\x0c+i[62\xc0\x9b\xff\xab\x9a\xba\x8b5\xc0\xdb\x97\x96\xd1\x84)0\xc0\x90\xf9\xb1,880\xc0\x99sy\x82\xad\x106\xc0l\xbe\xe5\xb3F\'3\xc0\t\xa1\xacy\x1bH3\xc0\xc3\xcd\xdc\xd7\x04O2\xc0\xba\x88N\xb1:\xfb4\xc0\xa2Q\xd1\xa2\x10P5\xc0\xb1E\x96\x86\xe4B7\xc0K\xff\xb8\xe0\xb0!3\xc0\xfee\xc3\x08\x9e\xd13\xc0\x9d*\xc8)\xc0#5\xc0.\x9a\x90\xedd\xc63\xc0\xf8n\x91\x17\xb5\xfe2\xc0\x9a\x8e\x8b\xe5H\x1a4\xc0\x1fUC\xba&\xec4\xc0\xc4\xa3\xfc\xf2&\x8a4\xc08G\xec\xbc\x08?0\xc0\x17l\x9d@\x07\x8a8\xc0\xef\xf8v\n\'?9\xc0\xdeH@\xec\x91\xbb6\xc0r\xce\xe7D\x1c\x1a8\xc0:\xa1:SyK4\xc0\xd8y,\x02|,3\xc0;\xcb\xc5\xad3\x1b1\xc0w\xaf\xbf\xb70\x912\xc0\x1c\xe4\xba\x98\xff\x0b4\xc0\x9a\xdc~\x0bz\xa12\xc0\xeb\x13\x99\xcfX\xd97\xc0k\xb8\xb2\nf\xf87\xc0/KIC/I9\xc0\xda\x9e~\x16O\xb85\xc0\x9c\xba\xf8\xb4\xf939\xc0\xe2\xe0`\x8b\xcc\x0e9\xc0\xae\x89\x19?\x8cz3\xc0\x85\xfd(T\xb2\xdb2\xc0o\xec\xcb\n*a4\xc0\xb2\xc2\xf1~\x0eF7\xc0C[z\xa5I!3\xc0y\x01\xcd\xf7.\xa48\xc0\x93J\x97\xe4*a2\xc0\xeal\xc6n\x94\x7f3\xc0\xfc\xbc\xf7M~\x071\xc0\xffi\x1ex\x1d\x8e4\xc0\xa0\xfc\xa9\x91\x1d\xcb7\xc0pq\xdb\xf2\x12\x1f7\xc0\x19"\xa4\x02s\xb53\xc0,\x05\x1dP\xd8\x065\xc0}\xbf\xd0\x08G\xf24\xc0\xbb\xed\xee\xe6c\xd84\xc0\x81%\xba\x96\x91(2\xc0y}\r\xe6\xdaD3\xc0k.\x95;\xa2\xb24\xc0\xad \xe7\xa6\x02$5\xc0>\xcf\x11yU\xd35\xc0\xf1O\xa3r\xda\xd67\xc0HK6\xea$13\xc0t\x9c\xfd=\x1f(7\xc0m\xc2o\xf8\xc2.2\xc0%:\x87\xdd9\x105\xc0\xb8\xd8\xf4\xe4>C4\xc0\xddu\xaa\xb9\x11Y4\xc0\xd0\xc41\xf8\xa7\x9b7\xc0\x97\xe9l,\xbd\xa44\xc05$\xd2q\xa4\x155\xc0;\xb6\x03to\x8f5\xc0\x94\xbc\x98\xd9463\xc0\x96h\xf1\x18\x8c)2\xc0\x18\xd0B/\xbeD7\xc0:\x9d\xff(\x8a\xb22\xc05E<\x83+N3\xc0\x85\xab\xb2Gn"3\xc0\x8e\xf7y4\xee^0\xc0\xbcgb\xf7\xa5\x1f3\xc0\x06\xe67\x10,m3\xc0gPF\xd5\x1d%2\xc0\xf7I\xe3\xb3\xecl4\xc0\x96\x9f\x18\xa8\xd2\x1a6\xc0\xf2@\xdf!\xb2\xe15\xc0\xd4\x84D\xf3\x85\xc95\xc01\xed^Q\xa3\xba5\xc0\xd9\x99\x94\xc7\x14\x864\xc0\x19)b\xd8\xdb\xd08\xc0\xa4\x85\x07!\xc8\xcb9\xc0\xbco\xde\xc9v\xd64\xc0X\x8a\x1e\x19\xb7\x0f5\xc0\x1b(8up\xa24\xc0\xde\x02*\xe7\x7f\xe43\xc049\x80\xe6VM3\xc0\xe0{x\x89\xc8+3\xc0d\xfc\x07vN\x8a4\xc07#\x1bt1\xb55\xc0p\xb8$\xcfI\x0f9\xc0\xd9=\xd2Pkr4\xc0X\x7f\x077\x89\x955\xc0\xf5\xf3\xa5K\x82D3\xc0\xe9\xe6\xc6\xe8k$3\xc0\xffZ\xd5\xd2\xb451\xc0_z\xb5\xdd\x14\xe84\xc0\xd4+x\x01\xed\xa38\xc0\x0f8\xf0*\x8dz2\xc0e\xb1\xb16\x91\x025\xc0>|\x15\x86\x19\xc92\xc0\x073\xba\x8f%L5\xc0o\xaf\xb1\x12Pk9\xc0W\xea\xbf\xc0H\xe84\xc0@\x8f\xae\xed\xddF5\xc0\x8cZ\x13n\xe6\xe33\xc0\xe0\xd9\xaa\x12A$7\xc0R/iJ\xa3\xea4\xc06$\n\xc4?t3\xc0T\xe4\xfb\xbf\xf6\xe55\xc0\xe0\xa9\x08E;\x937\xc0o\x01\x88\xa7\xc7^4\xc0\xbd\x87\x9f\xe4\x8bv4\xc0\xdb\x91\xbc\xf7\x8dO5\xc0\xcfUt\xa5\x8325\xc0o\xf9?p\x15\xc85\xc0e\xeb\xe0E\x96\xc34\xc0\xfaxL\xba>\x162\xc0\xb8\xd0(\xe0\xd9\xe82\xc0\x94\xad\xc3\x11`h3\xc0\x03*\x8b|N\xff6\xc0\x97tb}\x98V4\xc0\xa2B\x88\x0c!R6\xc0x\xb9\x88Z\x05\xf07\xc0\xde\x94\xfbI\xc8\xcd7\xc0GON\x82\xc9\xeb5\xc0\xed\xb0\xeb\xce\x84(4\xc0\x85\xc6*srJ5\xc0\x02\x89\xcc@\xf7\r4\xc0\x8a\xb4\x02\xc3\xff\xc31\xc0\xeeTX\xee\x0085\xc0S\x0f9!\x9b;3\xc0\x80\x12-\x0b\x9105\xc0\x1a\xdc\xe0`\xe8\xd44\xc0\x80T\xd6\x02\xcf\x972\xc0\xd7\xa5\xed@7\xa68\xc0\xf7D\x8dw\x9a\xaf8\xc0O`=\x82e33\xc0\x87U\xcf;\xbb\xe55\xc0 \xee\x18\xfc\xf9\x9a5\xc0\x9ch6\xd8a\xbd4\xc0\xce\x8d\x03\x81\xef\xbb7\xc0}\x0b\x86\x9d\xf975\xc0\xa1\x98#\xfc\xd9\x159\xc0P\xd5o:\x94\xdb4\xc0\xb8\xc7~\x182}3\xc0\t\xe3\x86\xfe_\xe44\xc0]\xdfE\xd6\x1d-3\xc0\x9d\x10EB\xf3\xd04\xc0\xfc"\xef\x12\xb5\xe44\xc0\x0c\xe6\xef\xe9\x03Q0\xc0\xcaI\x8c\xb3\xd353\xc0\x878\x00\xb6\xeaF5\xc0~m\xcc\xa1\xc3(8\xc0_99\x08\nM8\xc0\x1b\x8e\xe5\xbc\xc6\xe38\xc0\xaa\xbb\x97\xdda\xd98\xc0\x8cU"\x1bL95\xc0\xbf8\x19\x85\x9e\xbc5\xc0\xf3\xba\xbaa\xda\xb57\xc0#\xb6Sq\xcb\xf85\xc0\x13h\xf0H\\\x9e8\xc0\xfb\xad,d+\xd68\xc0gZ\xaa]\x84\xee7\xc0a\xc1\x05r\x89\x947\xc0*\xb9\x1d\x05\'\x8f7\xc0\xa8\r\xfb\xef\xbb\xbf2\xc0(\xf4\xd9\x86@|3\xc0\x83\xfe\xf6X\xc9\xb65\xc0\xb8\x97i\xfb\xefZ4\xc0\xf4\xd8\xedE\xdc<5\xc08*\xd7\xe1\xecB5\xc0\xdf;\xad\x0b\x99\x936\xc0\x9c\x97h3j\x966\xc0Xt\xccb8\x028\xc0\xbc]w\xfe\xc8%8\xc0[)\xcc=U\x8c4\xc0\xa7\x96\xa5\xba\x10K3\xc0\xa4\x0f\x13\x08\xbc&3\xc0*\xbd\xf8\x12:\xa85\xc0S0\xbe\x99\xde\xd29\xc0\x93\x94\x9f\x8b\x9f\xf32\xc0y\x96\xfc\xb1\x19\xcb2\xc0\x06\xe1\x84\x0e\x03\x164\xc0\xf4\xdc\xcc\x95\xe4\x034\xc0\x7f\xd2t\xec3Y2\xc0\x06\xd8r\x7fKF5\xc0\x1c?]w\x0b{6\xc0\x0e#\x1fx\xc4P9\xc0wT\xbb^\xdc\x8c3\xc0\xdan]!\xa413\xc0K\x85\x9a\xb3+\x8b4\xc0z\x938"bd3\xc0{\xa3\'N\xb8\xe16\xc0t\xbex\x97\xf8R3\xc0\xe3\xfa\x81\xa9n\xca8\xc0\x9d\xfb\xd6\xcb\xcf 5\xc0\n\x96\xf5\x1b\xaf\xa33\xc0\xb5f\xd1\x0e\xd1\x133\xc0\xf9\xddN)M\xd44\xc0\xfc\xfc\x18\xe7E\xbe4\xc0\x13n\x14\xf1\xebz4\xc0\xbbW%EZ44\xc0\xfb\x9d\xb7\xd0\xa7A3\xc0\xb1\xa4\x99\x99\xcf\x863\xc0.f\x07\x8e\x0b\x1b3\xc0\xcdHP\xd0~\xbe6\xc0\x1c\xde\x9b\xaa:l4\xc0O\x89k=)S3\xc0\xc6\xd3P\xda\'\xb95\xc0\x8c\x16\xdar\xee:5\xc0\\\'\xe1\x07\x9f\x972\xc0:d#C\x14\xa02\xc0\xe6&d\xd5\x11\xe83\xc0\xd8\xb1\rL\x08"3\xc0u\xf4\xe0\x8c\x1bT4\xc0\x1f\xc1\x84U}\x1a7\xc0i\x92\x92Z\xec\x8c2\xc0\xf9\x9a\x8e\xe9\x9b\x844\xc0\x16\xf8\x17\xffb=3\xc0\xf4F[\x16\xbe%3\xc0\xc2\xd86\xa9\xc2\xb44\xc0cM\x16H\xd2:3\xc0\xe2\x10@\x0e\x0c\xc14\xc0\xe1\x86\x906=15\xc0WY/\xbc\xfb\\4\xc0|\x03\x99\xdf\xe378\xc0\xcd\x139\xd4\xfdY0\xc0/\xcc\x92<l\x035\xc0C\x8a\xcd\x04:G5\xc0\x98D\xa1\\BE3\xc0\x95.\x962\x19+9\xc0%\x81\xa2\x11\xe7\xe21\xc0\n\xf9\x07\x0f\xc0\x877\xc0;\x17\x81\xc6\xd2d4\xc0\x06\xca:\x17\xf9\xe11\xc0\x99\xba\xc5\xc6\xaf\xa95\xc08\x08\xc1\xa6\x99\x975\xc0fu\x93\x03*\xb74\xc08/\xa4n\x8f34\xc0\xaf\xdeh\x0f/\xd85\xc0\xee\x128\xd4\xc5g4\xc0K\xa8\xbfc\x92=0\xc0X\xe9\xbe\xd1\xfe93\xc0>0\xdf\xdb\xb3&8\xc0\xf8\x8e\x19\x10\x88\x823\xc0tx\x0c\x93\x8d\xc46\xc0\x19\xff\xc6\xe6=Q5\xc0\xb4\xcd\xb9\xbb\xb0L5\xc0+\xf4\x9bY\x93\xd34\xc0H\x1e\xd1>\xbc\x834\xc0\x03\xae\xb0S\xce\x065\xc0R\xc59ip\x183\xc0\xa7\x18&T\xc2\xbd4\xc0\xe6\xae\xd1\xaa\x1b)5\xc0)\x0c^\xb2\x05j4\xc03\xe7\x1a\xdd\xaa\x045\xc0\xea\x1c\xfc\x17FV2\xc0\xd0\xfd\xb5\xb8"B5\xc0\xe4\x026\'\xf2S8\xc0~\xff\x87#\x06\x0e6\xc0$\xf0A\xf0\x13\xb75\xc0_\xe0\x04\xae\xed@2\xc0\xd5T\x7f\xbd\xf4\xa34\xc0g\xa8\xc8\xe9pD5\xc0\xf0\x8e\xf6f\xdab5\xc0:\xd6\xc9\r\xbfg2\xc0\x19\xfc\x92\xad&\x923\xc0\x02\x97\xa0\xd8\xd5\xba7\xc0\x7f\x0c\x96\x85.V6\xc0\r\xb7l%7\x8e5\xc0\xda\xfcm\x11\xd8\xd04\xc0\xc9\x15\x07\xa1\xdf\xb47\xc0E:\x9f.a\xf84\xc0\x8a\\\xdd<(W1\xc0>7\xecRaN4\xc0&s\xed\xebu\xa75\xc0\xabm\xe4\xe7U\xb76\xc0\x81\x8e\xbe\x1a0\xfb8\xc0\x8dY@\x9d\x02(0\xc0\x97\x87gxI\xeb2\xc0r\\Ep\x8dd4\xc0\x9a\x8a\x96Q\xd1_4\xc0\x81\xb5\x80>\x0e\x065\xc0>\x1b\x8cI\xa4\xb07\xc0G\x8e\xc9/{c5\xc0}o\x84\xdd\x11\\5\xc0\x8f\xcc\x9a1\x92d4\xc0\xca\xd4\xcbh2Y8\xc0\xf4r\xb9*\xb1\x115\xc0\xe7\x17c\xc1\x13\xbc6\xc0\xbc\xe6V\xdf\x1c\xee7\xc0\xa6Ur0\xf9\x0f3\xc0Y\xb9"D\x02b0\xc0\xf9$\x1ds\xef13\xc0\xcf\n\x86\x02\xfaS3\xc0\x84X\xfa\xf3\x02\xa77\xc0\xdb\xc6\xea\xca0\xa02\xc0-\xdf\x88\x9e\xb8r4\xc0\xbd0\xca0\xc468\xc0\x01"\x7f\xe5\xe6\xac5\xc0\x08\xea`{\xe6\x827\xc0\xec\xfe\x8f\xbdqU3\xc0"+V@\xf4\xa74\xc0bJ=\x13\xb0]8\xc0`7c\xcb$\xca4\xc0?%]\xf1=\xd84\xc0\xf2P0\xef\xcc\xea5\xc0"U"c\xef$3\xc0\r2\xdc%\x82.5\xc01\x84\x90\x93\xe5\xfe4\xc0`\xca4\xfc\x04!5\xc0\xb7\x8d\xb7!\xf5\xe27\xc0a\x84\xcc\xa5\xe8\xea4\xc0\xc9\x9a\xed\xf4V\r5\xc0\xa5*\xac%\xfe\xb05\xc0\xb7\xe7y\xdfb\x104\xc0)\xe4\xa6/7\xcc4\xc01_\xd1\xd6\x17:4\xc0\xb6B%\x02\xa0V5\xc0\t=\xd2\x81[b5\xc0\x9b\x98\x08y\xbe[0\xc0F\xb3\xb6\xb7\xcfU2\xc0FJ\x00\xccq\x138\xc0\xae\x00/G\xc6!2\xc0Wo\x83\xbe\x91\xd36\xc0\x8c\xa1wp\xeb\xa15\xc0\xa0\x04\x95\xf90\x854\xc0\x9bhOC\x98F8\xc0S\xc0\x86\xd9\x1f\xd04\xc0>\x03^\xdbK\xe12\xc0\x86\x0fE\x81\xae\xef/\xc02\x88\r%\x1b\xe77\xc0\xd5\xfc\xf7)\xf4$5\xc0\x8e\xfd\xee{E\x195\xc0\xde\xc2\x00;D?5\xc0d\xa6]\xcf\x8e\x864\xc0\xf7\x8a\x8e\xe1\x19r3\xc0\x83\xd6<\x7fUM0\xc0\xc8\xfb3#aZ0\xc0\xebx-\x1a\xe6\xb24\xc0\xdc!\xa5b>r7\xc0\x8d0\x0e\xad\xba\xa34\xc0R\x9a\x1c\x8b\x1c\xe44\xc0\x8aoU\x8a\xd5\x133\xc0\xc1vI\x06\xef13\xc0w\xa4\x91\x99\xeem3\xc0\x87\xef\xf3\x81\xf6\xbe4\xc0\xfa\x1b\xb6\x86\x8eT2\xc0y&\xd4\nn\xa97\xc0\xaf2\xaft\xb4y4\xc0O\xdd\x1b\xc5\xfa\xdc7\xc0\xf9\xacp1\xb6\xb17\xc00\x97\xf1\xba\x88\xe34\xc0\xe3\xa9\xaehtF5\xc0\xb3\xfa\x85#]~3\xc0\x18\xe8\x99\xb5\xf4\x135\xc0\x92\x0f-\x1f\x8bi4\xc0\xe72*\x85\x16\xa77\xc0\x14\xdef\xcfR07\xc0h*\xb9\t\xbd\xd92\xc0\xb1LOD\x89\xcb2\xc0\\Yt(\x8b\xe95\xc0\x8eA|\x8f\xe5%2\xc0\xedv@\x91\xe4w7\xc0\xde\xf3\xbcG\xf3\x175\xc0b\xf4\xb1\x93\x0f55\xc0-\x1cH\xd9\xc3\x194\xc0\xc0\x9d\x84:\xaa\xdf3\xc0c[\xdf\x82\xbay4\xc0\xb4B\xbd\x94\xe8\x856\xc0\xb0\xdaES\xdf\x8e1\xc0N\xca\x17\x14\xd5C0\xc0\x16S\xf9\xcc\xf9K0\xc0\xc5\xef\x8db\xe9U6\xc0)\x0b\x83\xec.N6\xc0\x17\x9d\x81\xfb\x9c\xe58\xc0\xe7\x1a\xf8C\xd6!2\xc0\x88\x0cs\xa8KG6\xc0\x02+\xe1\xb7\x84\x018\xc0Z|dEs|3\xc0L\n\xca5\xd9\xec2\xc0\xba#Wg\xbc\xf84\xc0UE\xb41NP8\xc0.\n`6RD5\xc0<5 Q]\xb84\xc0\x90\xcb\xab(\xee\xfa4\xc0\xfc%?\r\xb4\x853\xc0W2\x02\x00j\xed7\xc0\xe2\xec\x0c\x1e+\x962\xc08\xe3\xd8yn\xaa7\xc0\xc0\xfe\x9el\x07\xe07\xc07\x1f`Zta6\xc0WE\xa3\xf5\xb7\xd65\xc0f\xadj\x95%\xcd9\xc0\x1d\x047\xe6\xfa\'5\xc0\xb6\x96DS\xfas9\xc0\xe8\\\x8c@\xbaT5\xc08\xc03\x04\xa9\xf87\xc0}\xb0\\\x9d\x8a\x964\xc0h\xa3\xe5\xf1\xac\xf43\xc0\xdc\xc2:}\xdd\xc14\xc01!\x94\xed%\x883\xc0\x8c\xda\xfe\x19\x9b\\8\xc0bo\xf0\xd1\x80\xa59\xc0\x06\xe5_\xd5\xd3\xa27\xc0\r\xd6\x7f\xd7C\xf08\xc0\xb1\xd4\x81\xe9\xabP6\xc04\x8a\xbe\xd6\\\x916\xc0\x9a.\x08\x05I85\xc0\t\xe1}!L\xc25\xc0\x97\xb2\xac\xe1\xd8[4\xc0\xd6\xfb\x80\x01\x98\xb47\xc0i3\x97LR\xff4\xc0RZ\x9d\x92&$5\xc07\xd1\xf9\xbeE\x962\xc0\xdc|X&\xc6\x9e2\xc0K\xfd8\xc0\xe0\xd86\xc0\xbf\x11\x81[\xfa\xce4\xc0fK\xf6\xb8\xe6\x964\xc0\xdf\xd9\xc1\xf7p\xd74\xc0:{d>$\xfd7\xc0\xe9a\x83\xc8\xedE2\xc07<\x8a\xad1\xf82\xc0cm|\x9av 3\xc0=\xa2\xf9\xd5:&4\xc0\x8e`Sy-\xe44\xc0\xaaG>\x87\x0f57\xc0!\xd7M\x12\x88\xba7\xc0I\xd4\xd4\xf2\xe1\xe54\xc0q\xb3;)\x0f-3\xc0ko`\xd2<,5\xc0\x85\xc1\x9cN\xd6\x913\xc0k\xfc\x80\x92\xad\'5\xc0>\xb1\xf4Jb\x175\xc0\xb6\x943\x08\xaa\xba5\xc0\xa7\x10\x05\xa3|\xc74\xc0\x13\xef\x06\x0f\xd8\xb04\xc0\x12])\x9a\xb7\xf50\xc0\x80\xa4\xb4(\xa7D0\xc0\xcc@\xee\xd1h-3\xc0\x95`\xa9BM\xe42\xc0R\xb2\xb5\x16S/3\xc0U\xc2I\x8c\xaev6\xc0\x9c\xff\x9f,\xcd86\xc0\xdd\xa7\xbd\xc6h\xed3\xc0\xc0U\xea\xec\xa1?6\xc0\xba\x7f\xe1r\xdc\xd95\xc0\xa5v\xe1\x05\xa5\'4\xc0L\n6>\xa3\xfb2\xc0\xb5H&A\x1f88\xc0<\xd8\xa1\xbc\xbc\x0e2\xc0n\x8bZ\xd7\xf5\x005\xc0\x11\x16\xac\xbe\xd3\xf75\xc0.\xa7\x1b\xc88\x897\xc0\xdc\x16\xa3\x9e\xee\x8e3\xc0\x19\xa1\x13\x1d\x1b\x8f6\xc0A\xd6\xf6lJ\xc34\xc0\xe0\xd5K>m77\xc0\xdb.\xd1\x9fQ\\3\xc0{)7\x0e\x18D1\xc0Q\xe6\x02\xbb\x86\'6\xc0\xf3\xc8\xdc>\x9b\t5\xc0+\x99Q<\x99\r4\xc0\xb1O\x85\xc5-=5\xc0]_\x81\xdc\x93\x877\xc0}\xdf\x85\x0c\x03\x872\xc0\xdcy1~o\x974\xc0G5"\x85\x9e\xd17\xc0\xf5\xb7\xb0\xdd\x0c\x193\xc01\xa5&\xd0b65\xc0\x06.T\x82~}5\xc0#q[\xbb\xf2A0\xc0FN\xfa\xb9\xda+3\xc0\xa8k\xd0\x99_X5\xc0\xb6\xdc\xbdq`\xfb2\xc0Ei\x8bt\xf0\x019\xc0\xb2\x1dlD\x12\x027\xc0x\xc1\xd9F\x18v6\xc0\xcc\x90w\x8aL\xb74\xc0\xd3M\xfd\xa7<{4\xc0\xfa/\x92\xc7\x9a\n6\xc0$\xe8\xf0\xa3\r{1\xc0\xbb\xcbs\x7f\xcdb2\xc0\xdb\xf7@(\xe1\x177\xc0\xd4\xd0\xecZ\x80\x943\xc0b\x050\xfe\x00\x187\xc0CQy\x95;*3\xc0N\xe9/\x1cN\xcd6\xc0~\xf3\xcdi6\xf23\xc00\xe5-\xaf2\xc12\xc0nH\xf4\xfa\xd456\xc0\xc7\x1a\x9e\x90L\xcd3\xc0\xbf*\x11\xa7\x93$3\xc0\x81\xab\x81{\xfc|4\xc0*\x99\xa8\xa3>\xdb6\xc0,y-5\xa1\xa57\xc0c\x8f1\xe4\xe9\xf22\xc0\xce\xbe\r\xba\xbe\xae7\xc0V\xadF\xa9A\x122\xc0:7\x1f\xd3\xb2\xba7\xc0\x1e\xf7\xf53\xdb*3\xc0_M\xa9g\xce\x017\xc0b`%!\xa4\x1c5\xc0u}\x16\x85\x8do5\xc0\xbc\xe3h!H\x884\xc09\x0c\x04a\xb8"3\xc0\x86*\x15\xfc\xa5\xd74\xc0\xff\xb5:\xf3(\xbf4\xc0\x0c\x860%A,3\xc0V\xa1=\x0fC\xf26\xc0\x96\xa7\x17\xf7\xf4N6\xc0\xa77\xb7\xbbB\x816\xc0D\xdf\xa3\xb2\x85\'9\xc0\xdf*\xe4\xde|*5\xc0S?y|\xbc\xf77\xc0\x8d-\xe7\xf4\x88\xe02\xc0\xb3G\x14\r_\xb06\xc0:\xa4\xf1\xfb\xa6\xd13\xc0BLY\x8fq\x082\xc0\x8b\xcc\xfeLs77\xc0\xd2X\xdc\xa0\xc5\xe71\xc03\xb5\x82\xda\x10X6\xc0&e\x04\xeb{\xa34\xc0(\x1d9\r\xde\xd05\xc0\x14J\xb1\xad\x0e%4\xc0\x89h\x99!b\x9f2\xc0\xcf\xb8\xbaL\xc9m3\xc0\xe7e\xfb\xd5\'\xb55\xc00\x0c\x1cH4T5\xc0\xaa\x93 \x92\x8cP5\xc0(\xa9u\xcdP\xcf6\xc0\x83\x1d\xe9t\x9b+9\xc0R\xec\xa73\xd6\xc28\xc0\x0f\xcb\x05\xd5308\xc0\xa9\xd5\x8dGm"4\xc0\xdbX\x980\x84\xaf1\xc04\xac\x8d>\x12\xe23\xc0\xed\xbc\xab\x1b\xfc@5\xc0\xc9^\xb6\x10/`5\xc0%\x12`q\xc2t9\xc0\x90Z\x11\xb8}+8\xc0\x9fY\x9e\x17=\xe53\xc0O\xd9m\x0b\x0fG2\xc0_D^ \t[7\xc0\xca\xb5\xc8N\xff\x1b5\xc0L\x07!\x9c0)3\xc0\x9a\xa4\xb4\x80,\xc95\xc0\'t\xf5\x1d{\x086\xc0*\x03\xcd\xd7\x04\x885\xc0\xf34\xd3\xb5\x98\xc53\xc0\x94\x87U\xa7\xcb\x066\xc0s\x08\x83Y>\x146\xc06`\x11\x03A\x065\xc0\xc1\xb4b\xa2\x0cp7\xc0\xbf0{\x9b-\xb64\xc0\x11\x7f\xff\xa2#\x8b3\xc0J"\xbfn\xd2\x923\xc0x\x0f\')\xa9\xc28\xc0\xfc\xf7\x8f&VP8\xc0\xa6\xd3\xce\xaaT\xe21\xc0\xc2\xf7\x04\x94\xab\x054\xc0\xe6S3\t\x1f\xa94\xc0\x9a\xef%[\x92r4\xc0\x80k-H\xd0\xa89\xc0\xcdxK\xadVT7\xc0\xe9\xc1\x87\xf1=\xa23\xc0\x86\x9b\xb2*U\xb93\xc0\xf4\xbfm\x83\xb4|4\xc0H\x82\xa6\x02\x18\xa94\xc0\x94v\xcc\xfarJ5\xc0\x07\x92U\x0f\xba}9\xc0=\xea\x04\xb7\xbe~2\xc0\x8cU\x88\'\xc1s5\xc0\xba_\xdat\xb9\xaa3\xc0*\xab+\xce\xc244\xc0\xa5F\xca\xd0\xe8\xa83\xc0\xbeC\x96<9x3\xc0\xac2*\x17\xe9\x016\xc0\x84\xd3"\x8c\xbd!6\xc0:\xb95\xb2\xad>5\xc03\xce\x80Fm"5\xc0J\xf7\x81>\x84\x9a4\xc0\xeb\xcd\xc7B\xd5\x804\xc0\x16\x99\x16\xd8\xa1T3\xc0\x81\xb8\x9a\xb7u/3\xc0!\xb3\x1b2\x86f4\xc0lX2N-\x194\xc0\x9b^\xf0\xb6$\xe71\xc0\xda)A\xb3\xe0\\5\xc0\x1a\x1a\x0e7\xd2\x0c6\xc0\xfe\xc8\xd6C\x08P5\xc0\xccK\x1f\x862C5\xc0\xfd\xd3\xea\x97\x88\xb42\xc0\xeb\xff\xb5\xaf\xa0g4\xc0\xc5*\x07\xa9\xbb+3\xc0o\x1e\xd2\xc9\nO5\xc0W/\x08\xbd\xac\xaa2\xc0\xa2=\xfc*w+6\xc0\xefz\x07\xe3S\x9f2\xc0-\xfej\x87c`8\xc0\xe6\xf6\xc8\xa8]\xfa7\xc0\x1c\x17\xfe\x98\xc9\x156\xc0m[\\_\x88\xb36\xc0\x04"\xbc.\x1a\x8b4\xc0\xf5\xb1\xcb\xb72g4\xc0\xd9\xc1\xbb\xdeFd3\xc0\x94B\xee/\xb9\xd23\xc0\x91\x7fk\xd3\'\xad6\xc0\xe9\xa6`\xa4\xe8W5\xc0\x9aU\xd6G!\x106\xc0\x82^\x83>\x92\x0f5\xc0F?I\x0euS4\xc0\x04\xcco\x8dF\xac3\xc0F\xc9\xba\x956j8\xc0\xeei\x00\x95\x14f8\xc0:\xbe m\xa2.4\xc0\xd9\xd7\xc3D\xf7+8\xc0\xa9\xb9\xfc\xe9bt3\xc0\xca\xe9\x81\x1c\xbcq4\xc0,\\\n4=\x8c4\xc0\x0ej\xe0\xf4\xde\x086\xc0j\x8a\x07{\x16\xce4\xc0k;\xec\x85\xe8\x198\xc0385\xf0oG9\xc0\xea\xaf.\xeap\xb18\xc0{\xc9\xb2\xd2\xf4\x939\xc0\x89\x01\xb4\x93<]7\xc0\x8f axU\x8e3\xc0\x0c\xce\xc8wQ%8\xc0\xfa\xb2}\xcd\xc6\xae4\xc0>\xaf\xf9\x0e\xa7l5\xc0\x1b_8\x1d0Q8\xc0\x1b\xb3khoN8\xc0\xf7\xa5\xd6\x11T\xf44\xc00HM\x182+5\xc0\xa9g\x9a\x82\x9a%3\xc0:>\x19d]\x156\xc0\x08\xf2*\x08n\xdc8\xc0\'^\xdd\x83\x0cl3\xc0\x94\xc6\xa7$%\xa43\xc0\xdf_\x99\x89_\x016\xc0\xbfZ\x81\x8b\x80\x106\xc0\x10\xb4\\\x9d\xcf\x136\xc0j\xbd\x81\xb84\x1a6\xc0\x117L\xa7\xcbb3\xc0\xf5\xd9\xb4\x95\xbf\xa13\xc0\x13\x91q\xf0\x9715\xc0d\x12h3\x12\xcf3\xc0&\x07cA\x99\x145\xc0\x8fKRv\xbd/6\xc0+\xaf\x16\x04\xbf76\xc0\x7f\xaa\xf4\x16,\xea6\xc0\r\xbb\xb4\xf0\x1f\x903\xc0\x0e-\x04hV]8\xc0\xda\xfb\xab\x99G\x058\xc0\xc1\xaa\x03]"\x896\xc0\x1b\x8fH/s\xfe5\xc0\x19f@\x1d\xac\xe97\xc0\xc9A"\x93\xf6g3\xc0$\xdc\xb1g\x06N5\xc0\xd0\xf8^\xd2=a4\xc0\xfd\xceo\x1e\x86\x8e7\xc0\xa5I\xbe\x11\x81\x0c5\xc0\xaap\xa4\x9b<b2\xc0\xa8\xf3\x88T2\x8a3\xc0\xca\x11<\xcf\xaf\xf14\xc0\xa2\xb4\xb1E\xcb{4\xc0\xea\xe9\xa1\x92\xd8\xdf7\xc0\x08\x18\xcb\xfc\xfe,5\xc0\xda\x86@\xaa\xae\xdb4\xc0.?\xd5\xc1[u5\xc0\xc0\xa1B\xb9\xea\x949\xc0\xea\xed\xc2W\xbc\xda3\xc0\xee\xc4I\xefHA1\xc0\xcb\xef\x18\xbd\xa7\x0e5\xc0\xc2\xbb\x90\x1a \x974\xc0D!1\xb9\xe8\xb24\xc0\x14\x81\x965\xc9*6\xc0k\x8e^@\xda\xb34\xc0P\xfe=%X\x138\xc0xg\xab)[J9\xc0\xbdv\xf2vW\x085\xc0\xfe\xa4\xf4^\\\x986\xc0=\xbdY\xc1\xc7\xeb2\xc0cZ8\x95\x1e\x943\xc0\xacB7\xc4\xf0:5\xc0\xd7\x8ej \xae\x944\xc0!M\xd0\xb7|95\xc0!v7\x0b\xc517\xc0\x930\xde\xcb\xc9P8\xc0\xc5jl8\xf0\x9a2\xc01O\xd8z)k9\xc0\xfe\x8e\x1e\'3l4\xc0v`\xba\xfc\x1b\xda5\xc0ac\xc8\x816\xcc3\xc0{\x96oK\xd4:1\xc0<\xddo\xaa\xc3:3\xc0\xbc]g\x8d\xf7J4\xc0/\xc9\xb0\xae\xb5\xe85\xc0c\xd6\xf5\'\x81\x8a4\xc0\xac8\xb4\x16\xa0\x914\xc0h\x08\xef\xda\x03\xb06\xc0\x0ewO\x92\xd1\xea2\xc0k)+\xb6\xcc\xb31\xc0\xd4q\xdc\xaag\xb86\xc0\xe6\xca\x90\x00\t\x873\xc0\x1b9\xd1\x93\xbe\xaa3\xc0;\xc2^\xfcG\x047\xc0\xfe[\x89U\xb6\x0c6\xc0\x11^0x\x9a\x054\xc0\xe8i\xedM\xbe\x0e6\xc0\xc4]c\x14wJ7\xc0\xccq\xecR\xf6\x0b5\xc0\xbc\xf6\xbf\xbd\xfcP4\xc0\xbeU\xfb\xd9\x9d\n-\xc0\x05\x13\xcd~$O6\xc0l\x11\xcb\x9b\x01\xab3\xc0,\xc8\xce\x05\r\xf87\xc0\xf4L\xe3N\x85\xa66\xc0*5\x9bj\x9a}9\xc0-Sv\tsL3\xc0-\xed\x16\tfc3\xc0\x16\xd2]\xea\xea\xe65\xc0f\x1c{\xa0\xac\xc06\xc0kuV\xca\x04\x156\xc0\xb6,\\P\x9a\xfb1\xc0V\xbb\xc2\xd9\xd0\x1b5\xc0\x97\x90\x81\x19^:9\xc0\xa5*\\\x830\x186\xc0gi\xdd\xc5\x8f\x026\xc0\xce\xfb0\x93\x9b\xea4\xc0@6\xde\x80!\xc61\xc0\x15\xb3n\x9e<\xdb4\xc0\x15\x87\xad\xcdx\xab4\xc0a{\xcf\xeeQ+6\xc0\xdb\x99\xae\x85\xa4\xff4\xc0\x89\xa5\x1b\xfe\x1aP8\xc0k\x15RP\x94F5\xc0\xdf\xfb\xca\xe0\x9f\\3\xc0C\x1f\x8b\x19\xfdp5\xc0\xcd\xe1\x83]\x17h3\xc0X\xaf\xca\x8f\xfe\xc32\xc0\xf2P\xc7\x9dQ\xff7\xc0\xc4-u\x8d\xbd\n6\xc0\x8e\xe0\x8c~MK8\xc0\x8e\xbe}O\x84\xaa6\xc0\xf6\xe5\xf4.\x13\xf76\xc0M/u\x1e\xbc\xac9\xc0\x8fx\x86L229\xc0\xc3\x1e\xaa"\t\x053\xc0\xb9\xf8s\xd2oJ3\xc0\xcb^\xbe\xf8\r\xf87\xc0Xg\x11\xe7yE3\xc0\x91Xk\x930\xdb6\xc0I\x9d0\xf4\xec\xda3\xc0\x18\xabP/\x1b\xf95\xc0\tNc\x9ff\x1b:\xc0G\xa9$dJ&5\xc0\xa2(^\xa9\xc3\xda8\xc0\x95\xea\x14\rT\x135\xc0[\xd0\xb0\xfe\x00\x1e5\xc0\xbc@\x04\x82\x91\xf32\xc0B\x84\xae\xc0\xc7\xb86\xc0\xb4\x0eL}\xfa\x954\xc0\x9dk\xb7J\x97\xff6\xc0;\x14S.ua9\xc0\xca\xfaf\x0b\x08\xd94\xc0\xeb\xfe"\xae\x98]3\xc0\xe3\xc5q\xb1WT6\xc0O\x82c\xd0 \x1f6\xc0\xfa\xa1W\x95\x84\xdd6\xc0\xa9zF\xb1s\xd56\xc0\xd4\xe8\xa8\xa0m\x136\xc0\xaeeyc\x94\xfc3\xc0\x0e\x00\x18\xba&\xd53\xc0\x9c\xa1cj\xd3r3\xc0\xde5\x08\x87\xaf\xbf1\xc0=%6\xed\x9d\x897\xc0\x96\xac\x17L\xc7\xee7\xc0\xd8uE\xe5\xedV3\xc0\xdbS\xae\xa1\r42\xc0m\x96"\xb6\x9fJ8\xc0(\x02U\xd6\'\xfe5\xc0\xa4\xebQ\'km0\xc0#+\xf5\xdf\xc2+5\xc0>\xa6\xc8\x860\x1a6\xc0#\xdf\x1f)\x06^7\xc0O\xacg1G\x163\xc0\xe4\x9d\xde\x12\t\xdd7\xc0\xe5i\xf7\xee\x95E9\xc0K\xde\x18o\xa6\xa71\xc0\xa8\x96\xf6\xffM\xd82\xc0\x10\xa5\xeb\x0cZ\xfb4\xc0\x9a\xbf\x19==38\xc0\xbe\x86\xb2\xe7m\x965\xc0V:s\xb5HS3\xc0/\xbf\xc2\x9f\x90e3\xc0\xcdz5z\x16*8\xc0\x02\xb3l\x00l\x974\xc0\xbfO".2\xc04\xc0e\xe6%\xa8\x91\xc25\xc0v_\x8a\xea`~6\xc0l\x05\xff\xa1"\xc33\xc0}\x0c\x13<\x93\xed5\xc0\xb7T\xc6\x07\x82\xaf3\xc09\x06\x12\xeb\x97\x917\xc0\xeb}\x16\x88\xdfi7\xc0\x14\x99+\'\x01\x088\xc0\'\xad-c\x94\xce2\xc0B\xec\x97\xa4X\xa4.\xc0\xc7y\x87\xde\x0e\x155\xc0\xb2\x04hu\xcd\xfe1\xc0\xfdH\x7f\xbb\'65\xc0\xf9\xd0KH\x13\xc02\xc0aI\x10\xcf\x88\x924\xc0\x16\xa3Fa\x99"5\xc0V\x88\x07\xd9\x92\x1b5\xc0\x1d.A\x0e\x0bQ2\xc00\xff[F\xdb\xb33\xc0K\xf6\xef\xd3\nQ9\xc0z\'\xd1,q\r3\xc0\xdb\x95Z\xf7\x97P8\xc0H\x01\xba\xb6B59\xc0B\x82\x17\x00\xc6\x048\xc0\xb7\xa37\x0c\xc1\xe64\xc0Pu\x16[_\x0f6\xc0-\xfa\x9e=\x03\x032\xc0i\xe2\xc6~\xdch4\xc0\xd2_\x83\x802\x036\xc0s_`\\\xaa\x054\xc0\x08P\xdc\xae\xcb\xa83\xc0\x80\x02:\xde\x8e\xe23\xc05\xd5\xa4\xc6\xf7\xe05\xc0\x9e\xcc^\xf4\x7f\xfb2\xc0<\xdbn\xee\xa3\x977\xc0\xd2D"\x8dH\xb55\xc0\xc8ea~k69\xc0\x03\xf4\x0f]\x03!4\xc0\xdb\xaf\x83#\xf6u3\xc0\tZ\xe5\xe8+\xed5\xc0\x03\x974\r\x8b\x176\xc0\x8eF8.cT8\xc0h\x93\x01;\xf9\x0f6\xc0bx\xf6\x81\x80\xf75\xc0\x88\xd1\x06\x8an\xbf7\xc0\x97\xf3\xbc\xc3@P8\xc0\x1d\xc9\xd0\xc6\x90A4\xc0\\\xcc\xc1\xc6Q\x9d4\xc0\xb9\xf7LWW\t8\xc0\xe8\x94m4q\x028\xc0f4\xf94d.5\xc0Dt\x02\x02\xc5\xc83\xc0\x8b\xd7\x92]\xed48\xc0k\x16\xb1S\xe4\xd94\xc0A\xc1A\xcd1\xa14\xc0Qu\xaa\xb0\x0c\xf74\xc0(\x91\xea\x1b8]3\xc0< SB\x0fD8\xc0`\xa1\x9e\xfa6\xe54\xc05\x9d\xf4\x17\x06\'6\xc0\x81\xeeVv<G5\xc0z\xb3\x0e-i\xaf4\xc0\x11z\x9c\xc8\xcf\x9c4\xc0\xad\xde\x8apg.6\xc0\xbd\x08\x933\xbe\xcf4\xc0L \xb5\xb8\xd1\x002\xc0\xe5\x03\xbf\x92Fl2\xc0\xdd#\x0c(\xc0{0\xc0;tr\x92QW7\xc07~\tv\xe9\xc24\xc0N\xb0\xcc\xccco8\xc0\xc2\x99\x1b7z\x934\xc0\xedO:\xf5\xd1\xa73\xc0\xd2\x03\xf4*k\xae1\xc0\x1f\xd3\xf2\x9fM@8\xc0F\x84g\xccL\xc64\xc0\x99\xb0\xb2d&{3\xc0\x80\x7f`\xad\xa7)5\xc0\x86\xc5\x16=o\xeb4\xc0\xc4\xa0\x10\xd0\x9d48\xc0X\xabe\xf1\x93s2\xc0\x8f\x95\xbb\x9e\x1f\xa04\xc0\x0c\x89\x88\xa7]r3\xc0\x13\xdf\t)\xed\xd78\xc0\xf8^;\x83\xda{6\xc0{\x8aA\xdb|\xa34\xc0^Q\xc486\xb56\xc0\x0b\xdaG,9\x9a7\xc0\x05\xe0\xb6xm\x939\xc0KpR\xef\x0cK3\xc0\t\x87D\xf5\xf7\xaf3\xc0\xbb\x9a\x92~\xc3F3\xc0\x91\xb8$CU\xe65\xc0\x9a\x01\x1eq\r\xe56\xc0(\x1c\xb0\xee^d7\xc0_|][\x18\xd04\xc0\xf1#I\x91\x95\x195\xc0\xe1w\x13\x05|\xa14\xc0\x12\'L\xecz\xef8\xc0\xcf`\xd0\xa6@\xe68\xc0\xa2x\x9fhT\xbe4\xc0\xab@\x0f\xba\x99\xf91\xc0\xc8\x07\xa1\xab=84\xc0\xca\xb4\xe4\xe6=/5\xc05i\xd4\x85\xa1\xca3\xc0\xddQ\xdb\xc1\xa2\xbb5\xc0\xbf\xac\x01\x10\nF6\xc0\xc6\x19\x99\x9eq\xcf7\xc0\xb5\xc4\xe0\xd29y6\xc0\xa4g\x1e{\xd0\x8a6\xc0\x17Uxd\x8f\xa36\xc0Ye\xd1{\x1746\xc0\x8fJ}\xfa0\xb01\xc0~\xe5\xe2\x07d\xcf8\xc0\x02\xc8g\xc0Z\xa86\xc0y\x95\xdc\xd4b\x9c3\xc0\x80\x87\xb7B\x16l8\xc0zB\xa7\x0fo\xa77\xc0\xce\xb1I\xd7\x8b73\xc0I\xcb&\xcb.\xc84\xc0\xe9\xd6t\xfe.O4\xc0\xdb\xe9q\x81\xd5\xcd5\xc0\xbd\xcc\xb9K|\xd54\xc0\\{\xf1\xe8j\x175\xc0Z\x98N\x0f\x16\xb16\xc0u\xdf\'!\\/5\xc0i\xc3i\xb5\xb0V6\xc0\x87\xb7\xe8\x01\xbf\xd64\xc0b\xb5J\xa3\xb3\x053\xc0 \xe53GA\x104\xc0\x9e\xc2\n\xce\r\xed8\xc0\x82k6}l\x018\xc0\x96,\xc8x\'\x135\xc0\xa4\x02\xbc\x19\x95\xb27\xc0\xcdK\xd0\xfb\x1aS5\xc0\xf3\xbfR\xd7\x15\xd34\xc0\xfb\xbc\xc9\xbd\x1d\xf46\xc0\xda\x12o\xe3\xe4v3\xc0\xc3\x17)Z\x1185\xc0\xe9\x19\xb2\xf4\xea\xb06\xc0\xc6\xbc\xac7C\xcc8\xc0yuG/\x86\x814\xc0\xbbT\x91\x10\xf2\xdd5\xc0m\n\x99tT\xfe4\xc0\xec\xaa\x9e~\xd4\xb83\xc0\x81\xc4\x19\x12\xb9c2\xc0\xc9.\xf3\x03\xb4a6\xc0\x87l\x0ca\x04\x1b7\xc0\x9f\xea\x15\xd2~H7\xc0\nf\xa4\x06\xa8\xc78\xc0(\x84\xb4\x91\xa6l2\xc0Rq\x93\xaa\xf9\xba4\xc0\xbf\xbfBS\x1d34\xc0\x03\xf7&\x07\x15\xf95\xc0\x94E\x9bM!"5\xc0,yW\x85I\x904\xc0\xa5<fv\xaf\xc29\xc0\xa9){t\x01\xe23\xc0\xee{\xaa\x884\xf25\xc0\x96\x19\xf3ZuB4\xc0\x0bY\x17\x1e~63\xc0$\x8d\xda\xab\x1aJ8\xc0\xab8\xf3\xf2\xe3X8\xc0=\xf63_\r\xe34\xc0\x02\xa3\x0cH\x1aa4\xc0\x16iu\xc3\xf194\xc0\xa4\x01\xff\xfd\xd0\xfc2\xc0\x06f\xfe\x95%32\xc0n*\x18\xd1\xc7\xf54\xc0\xdb*\xda\xccT\x913\xc0\xbd\x9aoO\xd1\xdf5\xc08\xce\xb0\xe7h\xed5\xc0\x86\'VG<b7\xc0\xd9\xdb\x9f\x98G~6\xc0b\x08;\xc8{\x967\xc09\xf2v}\xae\xf77\xc0h\xa3\xdd.$R5\xc0|g\xd7/)\xa57\xc0\xeb\x887|\x00=6\xc0\xf5l\xc6D\xf5\x187\xc0\x80\x050\xa8\xda\x8f3\xc0\x10\xeb5\xf8\xec\xbc3\xc0\x93\x97Z"\xbb]4\xc0\xcd\x00\xee~t\xb93\xc0\xda\x8c\xbb\xa6\xd1#5\xc0\xfa\x1a\x13\x81\xaf25\xc0wc\x86.}\x193\xc0\x05YBdW\x173\xc0\x97\xb82\xecNO8\xc0\xc3J\xbe\x8d=\xf56\xc0\x9b,P\xd7\xd7~4\xc0\xd1\xd3mK\x05a2\xc0T\xc7\xd4s\xdd\x9b4\xc0P\x16\'2\xbeW4\xc0\x06\xa8U\xa00\xbe4\xc0bk\xf6\xf6\x86t3\xc0\x1bvcHB\xe61\xc0\x83\x8f\xfd\x9b\xf3\x7f3\xc0\xb8\xa3PS\xda\xda8\xc0\x8e\xd9\xbb\xa6\xdc67\xc0\x94\xaa\xa6{\xe7y6\xc0\n\xb3\xda\x1bt\xa07\xc0\xf3n\xe8<\xfe\x145\xc0dg\xd14\xea\xbe9\xc0C\xb2\x86\x98\x93x2\xc0l\x89\xder7q2\xc0\x1a0\x0b\x9c\xb3\xde1\xc0\xea{\xa4\xfa\x9ef3\xc0\xb2\xfaZ\x18\xf1\xf75\xc0c\xf6F\xd4Z\xb03\xc0\xdc-c\xfe\x1a\xbf4\xc0\xa2\xb2k4\xae\xd57\xc0\x94\xe8Sl\xeb\xd27\xc0\x83\x87c}\xac85\xc0\x07\xee\x153O\xc45\xc0\x9e\tUbp\x9a4\xc0?\xc1\x06\xb1\xa8\xd46\xc0kp\xf6\xe8\x9dL3\xc0\xc2E\xd2\x14)\xeb7\xc0\xb9\x80\xda\xa2(B3\xc0(G\x9a\x85\xda\x806\xc0\x13Xm\x07t*7\xc0\x15{\xdesg\x9a6\xc0\xa6\x1c\r.\xb5\xbd8\xc0\xdc\xad\x08I\xf9l6\xc0\xe7\x8f\x00J\xd1Q3\xc0>$4\x8b\xd6X4\xc0Y\xfc\x1dE[c2\xc0-f\x99?\x0b\xca7\xc0w\x0fT\xcf\xc3\xe57\xc0g\xc4\xa6\xf0\n\xd17\xc0\xb7\xdf\xdc\xc1(34\xc0kH\x96\x80M\x863\xc0\x8c\x0f\xdd\x08\x87\x1c6\xc0x\xa6L%\xf6P2\xc0\xb5\x1e&\x9cm44\xc0\xbf\xe6\x08\x0eV\xed4\xc0-\x1e\xb2R\xbd\xbf5\xc0\xcfm\xec\xbc\x90\x985\xc0\xd5U\\\x8f\t\xcd1\xc0\t\x11\xe9E\xa2|6\xc0\xab\x93\xb9\x96\xe3[4\xc0.;}\x92\xb1\\4\xc0`9O\xd3\xb5\x194\xc094\xf84\x06T2\xc0\x8d\xc66\xf3\xca57\xc0\x1c\xe7\x82U\x94\xef7\xc0mYl\x8ax\xda4\xc0"_\x1f*"\xe37\xc0\xf06\x98=1z3\xc0F\xca\x8f\n\x14X4\xc0\x98(,\x1cvU4\xc0&t\xa5X^\x1b3\xc0\xc2O\x1a\x13Vg7\xc0\x9e\xe2C\xf4A)7\xc0\xd4$\xbb\xcf\x1f\x1a5\xc0\t\xbd\xfe&\xa3\xb13\xc0\x06wt|\x94j2\xc0I\xc9\xedOT\x1a4\xc0\x17\x1d#\xbaJ\x048\xc0\xd1>_\x96\xfa\xdf2\xc0c\x0bH\x8a\xa3\xc37\xc0q\x9d\xe8\x7f\x83a2\xc088\xcc\x8ai*7\xc0\x1eA\xbbQ]y3\xc0\x8dp\xe3d0 7\xc0\n\xc2\xf5iwO4\xc0N}\x8d.\xd6\x9b6\xc0\x07\xb0\x80\xd1\xceY5\xc0L\x8c\xbf0o.3\xc0s\xf5\x00\xd8w\xd34\xc0\x14\xa3\xa4\xe32\xfd2\xc0P(\xa4s\xca\xa04\xc0S\xee\x80\x9e\xa2\xaa7\xc0\xc3,\x8e\xa0c\xe02\xc0\x91|\x99w\x12\x8c6\xc0\xf3\x97b\xee\xd5\xeb7\xc0\xee\xcc\x00\x9c4\x886\xc0ur\xce\xa1I\x984\xc0\x90w8R\xcf\x9b7\xc0`\xfc\xf1\xfe\x0c\x9f7\xc0"\x9aTf\x1b47\xc0\xc0k\x83o\xac\x077\xc0\xab\'\x028q18\xc0\x08\xf3\xf3s\x01\xed2\xc0\x96\rp\xfd=}8\xc0\'\x87]\xd1-x4\xc0\xc6k\x82<\x04=7\xc0\xee\x90"\x80L\x803\xc0\xf1yw-\x91\x137\xc0\xc8\x1c\x03\xd51\xe77\xc0a\xccM\xbd\x12<9\xc0\xf0\x06\xedxFI5\xc0\x84\xbe\xb26\xc0\xa62\xc0\xee\x1f\xe8z\x84\x816\xc0\nh-\xaepT3\xc0f\xce`\xfcP\xf13\xc0\x9f\xc8\x19\xb2\xba\x1e2\xc0\x07\x1aU\x9a\t\xc22\xc0/w\x97\xbe\xe4\xde6\xc0!;\x9d\xb0\xc0W8\xc0/m`\xbb\xd4j7\xc0K\x18\xebt\xf3\xf77\xc0\x188\x98\x92\xc2/4\xc0^\xdeg\xd1\x00\xb34\xc0\x01\xe1\xea\xe9BV5\xc0_g\x89z\xa1+3\xc0\x8b\x89\xfey\x10{3\xc0#\xb3\xa3\xaf\xb6\x8f2\xc0m\xac\xd9\xa8|i6\xc0\xe9\xf6-\x1e\x07B8\xc0g#\xe1m2\t5\xc0\x11\xe7=I\xaf\x0e7\xc0\x1f\x80 8\xd6`4\xc0fd\xd6\xc7\xcdp8\xc0$\xca\xec\xf8\x8f\x957\xc0\xb9\xdd\xd4\x9e\x1f\x1d2\xc0K_v\xa7\xbf\x9e3\xc0P\xd8nY\x0fB7\xc0Xs$[H\xeb2\xc0\xb9nc\xcf\x9d\xe32\xc0\xc9\x8eK,\x12q7\xc0|\xd9\xf6\x84\xf7\xa82\xc0\xaaOD94=5\xc0!\xb3{\xa3B\x7f5\xc0\xcf\xc4\xa33\xc4\xed7\xc0\x03\xc9\xc9\xdfE\xfc6\xc0\x89h\x11 +\'4\xc0\x9d\x8e\xa2[\xbc\xe62\xc0Dq?\xf9\xd4\xe47\xc0\xb6\xc4i\x97\xca\x027\xc0\x87E\xf9\x0b]\xca9\xc0\xe7\x94[\x8c\x1a\x9d8\xc0\xc7yYag 2\xc0\xa8\xf4+cz\x8e2\xc0\x8ei#\x88)\xa69\xc0\xc5\xeb\x82\xfd0\xd33\xc0\xd10\\p2\x045\xc0\x88\xd6\r\x8a\xf2S5\xc0\xae\x12\xf7\x89\xa1{5\xc0\xa4S\x99\xbb\x02f6\xc0UL1\xff\xe4\xeb7\xc0\xd2\x94\x87\x98~{3\xc0\x84\xacC\xff\xcf\xef1\xc0\xfc\'\x89\x14\xd8+3\xc0\x9aA\xadW$u8\xc0\xec\xe6\x17\x19\xc3;9\xc0\xf7\xa9av\xc7\xc92\xc0\x85\xdb\x99\xedp$5\xc0y\xd4\xb7|\xbf\xf77\xc0h|\xa2\x96\'\xdc4\xc0\xa5=\xc2e@\xbb1\xc0\x17\xe5\x96\x8cVl5\xc0\xe3\xf8\xfd\xc8\x83\x8b2\xc0\x86!\xa0\xe2%\xfc1\xc0\x81\x87_0k\xed7\xc0\x11.\xd4\xc9\x06\xe01\xc0\xed\x8f\x8f7\xdc\xee1\xc0\n\xf9\x85Y\x83p5\xc0|\x9e\xae\x8d\tC4\xc0[\xf8f^\xf5t4\xc0\x03\xbd\xb1\xfcq\xa08\xc0(\x8ch\xb0S\xb09\xc0\x18\xab\xdd\x7f\xc2\xaf6\xc0S\x0c\xf0\x97\x1d\xf41\xc0\x9e\xd8\xb4x\xfb\xb27\xc0$\xe5\xfeS\xb7\xff5\xc0\xd4\xee\xc4\xaf\xf7\x066\xc0\xcb9q\x8f\x8e\xb86\xc0\xdc\x08\xd5\xb1\xa9\xcd2\xc0 x_\x04K\x063\xc0\xa1\xa4O|\xf0\x164\xc0K>\x9ds\xc6\x087\xc02\x81\x98\xed+\xf83\xc0\x82$\x82\xacZP3\xc0\xf5e\x9b{J\xc02\xc0\x83\xcbq\xd0%\xaa2\xc0~\xff\x8f\xf7\xab\x1c3\xc0,U3\x02\x9eA8\xc0\x8e\xa2\xe6\xd0H\x047\xc0\xa4\x82\xd0\x05\xd2P9\xc0\x9a\xc9\x05\x92\xa3S4\xc0\xce\xd1\xe0Y\xe0\x1e3\xc04\x9c|.M"2\xc0\x0c\x95\x8f7\xc2a4\xc0~\\\x1fY\x13U4\xc0\x0e\xefa\x02\xb486\xc0\xcb\xf6bv\\K7\xc0\xdcl\xf2\xa8@w5\xc0X\xf6\x99\x07\xcf\xac3\xc0\xcd\x14\xcb\xa1\xe6M7\xc0\xbat\x08\xebP\x913\xc0\xda\xe7\x8f\x8f\xa4t4\xc0\x92\xb7\x1e\xd3\x12\x858\xc0\xbc\xb2L\x86\xa8D5\xc0v\xef\x12FAh3\xc0\x92]/\xc4yD7\xc03\xd2R\x9a\xc9r1\xc0\x84B\xdax!x6\xc0y\xb4\xa1\x90\xb7\xe61\xc0\x93 \x17\xdcP\x8d7\xc0Jh\xf0@\x80\x195\xc0\xb94\x01@\xed#5\xc09\x03\xf1B@\n3\xc0\x1b\xc1B\x16\x85\xe74\xc0\xdf)\xa4\xc8\xc3\x113\xc0\xe3\xe0^\xdf\x9d\xe04\xc0\xf4\xa0\x80\xa1Q%3\xc0\xdb\x8bV\xaax~3\xc0\xd3\x00\xe3\x00V^3\xc0\x87i\xd7\xbeD\xbf4\xc0\xa0+2\xb7V\xd94\xc0\x7fD\x0b\x96\xb6W7\xc0p\xa5Q. \xa54\xc0^?\xfdT\x10\xfc4\xc0\xcd\xce\xa1U\xae\xac8\xc0\x9f\x00\x1fpy\xed1\xc0\x89~\xafGL\x8b3\xc0\xab\xcb6v7B7\xc0\xcf!2r\x8c\xf35\xc02Y\x93I\x02\xb71\xc0\xf88\xf6\x8a 27\xc0\xcf\x08\x18\xc8\xed\xd63\xc0\xa4\xa1\x072\xb1Z6\xc0n\xd4G\xf3\x1e\xa38\xc0I\xd0\x82\x91\xe5\xd91\xc0I\x99f\xaf5\xfc5\xc0\xb0\xfeU\xdc.C5\xc0\xee\x9a\xe2K\x14\x8d7\xc0\x13\xb7\xbb\x0f\xdc\x8c3\xc0tI+\xac\xd4\xb24\xc0\x80[\xce.x76\xc0\x01\xf2e$\xe3#5\xc0\xb52\xa6\x81\xb4\x864\xc0\xce\x0c\x1f\xf1\xd3\xd35\xc0\xb3\xe0\x1e\x07\x14f4\xc0\x94\xf7x\xf7\xa4\xdc3\xc04n\xdf]6\x124\xc0hy}\xf0\xe5\x8e2\xc0rbn\x8e\x0e\xa68\xc0\x8b8\x00\x0f\x08h3\xc0\xcb\x81\x08\xbe\xf1z7\xc0\x1ac\xe5Wq,7\xc0B1a\r*;5\xc0\xb7\xeb\xa5\x17\xb3\xec4\xc0\x9f\xd9Xf\x82\x923\xc0\xadv\xe1\xbb?\x9e8\xc0-\xb9\t\x97\xd4\xbc9\xc0\x16\xee\xc5 \x8c\x052\xc0m\xb2\x0e\xba1\xd51\xc0X\x95x\xa9n\x149\xc0\xebxz\x0f\x96b6\xc0s\x16\xeaP\x1bs7\xc0\xdc\x18\x16\xf4T\xaa3\xc0\xffn\xc9\xcbA\xf85\xc04|j\x178\x086\xc0\xc5\x84>\x91\x12J7\xc0\xb2\x95\xff\xa2\xcf\x8f3\xc0z\x9fKo/\x0f7\xc0?\xa4EqIx5\xc0\x1a\\\x83\xcb\x8eU5\xc0o\xb2\x1b\x03\x83\x8e3\xc0*5\x1be\xe8\x843\xc0x#\xda\xf5h\xde5\xc0g\xe9\xaf \x1aL5\xc0\x01j\xae\x8a\xf8`7\xc0t\xfd\xa07d\x1f5\xc0!\x0c\xf0\xaaV\x988\xc0\x96\xcc\x94\xb00\xee5\xc0\xfcAz\xd4\xd0\x817\xc0@g\x1c\xc1\x03\x085\xc0\x9b\xfd\xa8<\xfb\xe74\xc0\'\x97:\xa7\xf6\xb06\xc0\xd7E\xc4`\xc5\xed6\xc0\xbb\xd1\xb57\x89\xc87\xc0C\xee\x1d\xd2y\xfb1\xc0\xfa\xb3\x1e\xcf7\x9b4\xc0\x0fRhE\xc3\xa34\xc0\x1e\x0fK\xd7\xb3\x1f3\xc0^\x81\xac\x8c\xdei6\xc0E\x14\xeb\xfe\xe8\xd74\xc0P\xc2\xff\x0c\x15y4\xc0\xc6\xd0\xfe3\xac\x167\xc0\x83u\xc4\x02<47\xc0>-{\x9c\x9b\x7f7\xc0\x96s\xc7\x15m\xbb6\xc0\xc4+\xed}N\x8a6\xc0\x17`&\xe7!\xc76\xc02\xaa\x91\xbc\xdc\x803\xc0\xf9\xfa[\xf1\x9f\x875\xc0\xe8\x9a>\x96\t\xa54\xc0\xb93\xb8;\xdeV5\xc0\x9b~\xca\xce\xaa\xb82\xc0\x1a]\xbf\xc9\xac\x913\xc0\x8dA\xdbWD\xc32\xc0\x98\x9f\x10\x80\x94\'9\xc0\x9bM\xb9\x85\xf0%7\xc0g\xb3\\\xa2\x82]5\xc0\xa6\t\xfa3\x1a\x8f4\xc0m<\x8cWy\x9c7\xc0\x94Q\xe2\xf7Vs6\xc0\x86\x1b\xd570W7\xc0\x98\xb2K\xbf\xaa%6\xc0\xc1\xac`\x12L;4\xc0\xbf";\xc3\x12\x8f6\xc0"0\x1d\xb6\xf8-7\xc0\x8b\xbc\xf6K\xca\x005\xc0\x1f\xa8\x89\x96FI3\xc0\xe0\x87\xc9(\x94\x124\xc0Ifl\x96\x86\xfd3\xc0\x89CN\xf4c\xff5\xc0\xe5\xc5\x8aXH\x904\xc0\x04#C\xfa\x98^4\xc0\xbd\xa1\x13\xbe\xd0\xb24\xc0\x88i\x9e\xcd\x84m4\xc0\x92-\x8a\x1c\xf2Z7\xc0\xe9hl\x87\xe7\x8b7\xc0Y\xe9,\xcc\xfdA5\xc0\xd9\xe3\xeb\x00\xbd\xc54\xc0(\xb3\xa7e\x1c\xba4\xc0\xb7\x0e\xa0)x\xb76\xc0\x14\xabN\xd1i\r6\xc0\xaa\xd4\x98\x1e\x9cN6\xc0\xdek\xb5\xde\xe0\x947\xc0\xee\xb4\xdff\x9d\x9b4\xc0\xa66N\x85=\xac3\xc0\xaf\x0c"\x02:G4\xc0\\^\xd9\x9d\x00\x988\xc0G\x8d\xb5\x07*;4\xc0a\xcf7K\x92\x9b4\xc0}\xf0\xb3\x01\xe0\x063\xc0\x07\xa4\xa9\xa2LP7\xc0*\x97\xa1h\x93\xb18\xc0w\x9b\x15\xca\xc6\xfa4\xc0\xdeF\x8fT?\xb36\xc0\x91/@\t9\x089\xc0z\x95N0\x10f4\xc0\x9e\x9ew\x11\xcd\xb37\xc0o\x99\x97E\xc6\xdd4\xc0\xed\xb1\x96\x0c`\x9b6\xc0\xe9\x9d\xab6-\xc42\xc0\xf9A:\xfa\x84\xf78\xc0\xe9\xa7k\xf3\x15_7\xc0T!s\xbfM\xb83\xc0\xe8<\xa2\xa6\x03)5\xc0\x07\x05\x84\xcf\xc8\x989\xc0\x8d\x02:\x13ql4\xc0\x10\x852\xbf%@3\xc0\xb7\x98\xad\xb6>e3\xc0\x1a\x85c\xb0\x8bt7\xc0\xd6\xbe\xe2~Q\xf45\xc0%]&b\xad\xe04\xc0\x1e\x1d\xb54\x06\xef5\xc0\xde-;\xae\xd345\xc0\x03N\xc7\xe4\x00\xea4\xc0\x9b\xdf\xe0\t\x07p6\xc0\xac\x98\xc0/m\x923\xc0kI\xc8\x85\x0c\xd29\xc0Ji`\xbd\xc8\xce4\xc0\xbd4ZIm\x9a3\xc0\x9b%\xea\xaa\x1fm7\xc0Q\xbb\n\xc9\xb1#3\xc0@6d\x9cU\x925\xc0\xab\xbc\xc8\x7f\xaa\xe32\xc0\xcd?\xa6\x05\xcb\xb66\xc0\xde\x1coSA\x184\xc0\xa7\x86\xcd+g?3\xc0\x94[l\xac\x94\x1a3\xc0\xc2\xbd\xa8>\x1f\xfc2\xc0\x12\x14\x1b\x8bS\xc76\xc0L\xbe\xa4\xec\xd4C5\xc0\xf1\x1d\xc5\\\xaf\xba3\xc0\x08\x0bP\xd3\xd4\xea2\xc0\x17;\xa0\x9e6u3\xc0\xf4\n-\xc9\xd0-5\xc0\xc5\x02\xbeL\xe0)8\xc0\xa6\xa7\xa7\r\xb2*3\xc0\xb6\xed\x01\xc6b\xdb3\xc0\x7f\xe6\x94,\x8f\x973\xc0\xe2\xb1\x18\xd1^\x105\xc0\xac]\xaa\xf6\t\x0c5\xc0\x99\xba\x05\xba\xe8\xb74\xc0\x0b\xa7~\xc1\xd914\xc0X\x9a>\x04#M4\xc0Zp\xe1\x88u84\xc0f\xdf\x14\xa7\xbfP3\xc0`IN\xf1X\xf93\xc0\x94w\x94\xdd+s3\xc0$\xd0\xc9\xc3\xd8Q1\xc0\x87r\x0b\xa0\xb3\xca2\xc0P8\xe0\x13\xb7\x015\xc0\xd0\xe5\x197\xcd33\xc0\x8d1\x97D%\x145\xc0|@H\xf8\xdf\x143\xc0j\xa5>\x94\xe2\x9b6\xc0\x0f\x14\x06A\xc5Q4\xc0\x1dyyO\xcb\xd38\xc0\x8b\xc7\xd2\x13\xd3\x063\xc0$i\xc4\xf1\xe9d3\xc0}\x8b\xb2\xed\x1e\xab6\xc0\xe4!\xd0\x9a\xd5\x956\xc0Q=\x04.A\xe41\xc0\xaf"\x02\x16\xc7w5\xc0\x08_\x01\xf7\x96I8\xc0\x0eIc\x03\xec\x915\xc0\xcd\xb2\x9f\r\x08S5\xc0\xad\xa9\x06\xb7\xde\xa85\xc0gfC\xed\x93\xf17\xc0\xf5\xe6P\xe4d35\xc0\xa4\x16#\'\x1a\xff3\xc0u\x9f\xdd\x1ct\xab3\xc0\x8c\x08k\x9f\x0e$7\xc0\xf6\x07\xae\x90V\xdb2\xc0\x03V4\x90sG2\xc0\xab\xe3\xaa\x1d\xd7\xf33\xc0&\x97O(\xa1\xd95\xc0\x88Bh\xa6S\x082\xc0d\xd0S*_Y6\xc0^\xcb\xcc\xa2\xb8\xfb2\xc0\xa2\xc0\xc1\x9a\x81$7\xc07\x94.\r\x1c<5\xc0\xb3\x80s\xb9\x95\xd64\xc0?/\xb3\xc8._3\xc0\xd5\xb0\x08YA62\xc0\xfb\xc7\xc5\xb0!\x968\xc0\xb7\xd1\xa5%?\xcf2\xc06\xdd\xacH\xa664\xc0\rl\xda\x82\xbf\x865\xc0\xb2\x93Vo\x0f9:\xc0A\xff\xdd9\xebH0\xc0\t\x9d{\x82[-4\xc0\x057\xb6\xc9i\xf12\xc0\x08\r\xc6\xcb\x08\xe82\xc0\xfe\x9b\xbe\xce\xfeH3\xc0(,6\xa3\x91\xb74\xc0\xa8^\'\x8eh\xec4\xc06\x01P\xe7T\xfa7\xc0\xdc2\x95\x88\x0e\x806\xc0\x18V{\x84\xceG1\xc0\x7f\x84q(h\x076\xc02\x13\x06\xe0\x0536\xc04\xb1\x0f\xd7S16\xc0\xf8&_\x9a\xf4\x8f1\xc0\x08\x86\x81\xc9\xdb\xe52\xc0\x9d\xb3I\xf1o\xfa6\xc0\xb3\x9eu^\xc4*3\xc0U$\xce,\x81p3\xc0,\xe5~\xf1\xf0#3\xc0\xbe\xb4\xaf\x03x\xea2\xc0#\xa2\xf47\xc7&3\xc0\xa8\xad\xb7\x85\xfaj5\xc01\xec\x8f\xaa;\xe12\xc0/\xfd\xcb\x0c\xa3m3\xc0\x9b\x1eL\xda\xc2\x963\xc03\x99*,)\xe04\xc0\xf8\x1dD\xa2b\xfa6\xc0\xa5\xabP\x19\x9df4\xc0\xf2\xc5\x7fP\x84\x922\xc0\xc1\xdfE\x83 x4\xc0\xd71NB\x01\xbd3\xc0\xdf|\x05?{~3\xc0\xeb\x82cC4,7\xc0\xd20\xee\xe4\xce!3\xc0\x7f\x0e\x91\xae\xd0\xba4\xc0\xcd\xed\xf0\x06\xde\xc45\xc0\xc4\xe4\xb9\x806\xed8\xc0\x87\xae\xbc\x1b"m5\xc0(GY\x10D%5\xc0|D:\xcc/\xc46\xc0o\xc2\x8a\xd2\xe5\x039\xc0u\xd9B\x12\xf3q7\xc0\x8f[\xb6,\xe5i3\xc0p2\xb16*\x193\xc0h\x93\xcd\x8b\xd9y8\xc0\xc90`\xd4\x9b\xb55\xc0\x1f\x85p\x82\xa2\xcb5\xc0napN\r/3\xc0\xfd\x04\xdb\x14\x9d\x8b2\xc0\xa3\xcf\x93\'i"6\xc0\t\x1e\x19\xc1\x0171\xc0\xa3\xed\xf0b~63\xc0\x8e\xde\xe5\xd6A;5\xc0\ty\x1b\xf1\xe0\x994\xc0\x13\x9b\x0friy2\xc0\x1e\xb8\xf3\x15-\xf80\xc0\xab\xb9\x0c\xdd/\xc18\xc0QAG\xe2bc2\xc0*\xcd\x01\x04\xd5s4\xc0H\x08\xac!k73\xc0:W\xe4\x11\xb1\xe44\xc0\xc4\x81qZ\x02Q6\xc0*\xdf,\x84\xc6\xa22\xc0\xd1\x9b!\x02\xe4\xa14\xc0\x89j\x8f1R]4\xc0\x90\xe0\xab\xff7\xe41\xc0\xc4\xd0R{V-6\xc0w\xd8\n\xd8\xc1r6\xc0\xc4%0f\xe9\xab4\xc0\x02\xa6\x01n)\xa03\xc0\xd0B|t\x17\x803\xc0_\x116\x1aX\x136\xc0[\xed\xa1\xd12\xc52\xc0\xf3\x06\xfc\x86\xcb\x8c3\xc0\xd2\xdcYW\xae\xc23\xc0\xfe@-\xc8\xe224\xc0\xb1\x16V0\x9c\x813\xc07/o\xa9\xe3q4\xc0\xd2\xc0?\xad\xees3\xc0\x9d\x98\x97\x95\xa5_2\xc0k\xcf\xcdsG\xda3\xc0\x922\xd99\xf4\xb82\xc0S5\xc7\xd3\x1b|4\xc0\xe2p^\xb2WT6\xc0\xe7n\x9b\xe5\x8eh4\xc0N\xd2\x9f\xd3\x8ed3\xc0\x10\x82\xb8\xe9\xd9*6\xc0\xc0T\xa9\xbf\xcb\x136\xc0\x98\x00\xa0\x99\x19x3\xc0\x81O\x9a\x05\x16k3\xc0J\x01\xe8\xa5\xfd\xd03\xc0\xc3\xb7iu\x04\xb75\xc0)\xeaxp\x81\x986\xc0\xa0\x19_\xac\xf6\xa76\xc0\xa7wI\xc7&\r6\xc0\xd6+\xfd\xdfd\x076\xc0\xd3\xc9\xaa8]\x944\xc0\xd4\x8d\x9f\xd4\xffS6\xc0\xe1\xd0\x88D\x0b03\xc0\xden\xcd\xfd\x85\xf46\xc0C\xcb\xcaPS^3\xc0\x83\x9c0)\x97\x906\xc0\x80|\x83Us\x946\xc0&/\xc0\xf3\xc5d3\xc0\xd0\x1f\xd9\x05\xc1%6\xc0\xca%k\x00\x19\x1e5\xc0j\x01P\x8a/\xa93\xc0\x9f\x86[\xd4(\xb06\xc0!S\x0e\xe7r\x966\xc0=\x86\xe5\xc7\x04\x166\xc0\x1bC\x183\xb1\xd55\xc0>\x99\x1b\xeb\xdd\xb83\xc0\n\x91n\x82\xda\xa03\xc0\xb9\x93\xd4\xd3K\xcd8\xc0S\xa9\x85\xbb\xc1\x154\xc0\x16xc\xbc\x9b\xbd5\xc0A-\xc0b\xc5\xe04\xc0\xfd\x97\x82V\xf3q4\xc0\x1a\xf2zR\x87\xb81\xc0\x1c\x7f\xa8\xb0\xd2\xcd6\xc0u|\x9a\nNN7\xc0\x96\xb9\x18#\x84\x079\xc0\xb2\xa01\x01\xcd\x066\xc0\xad7\xe5+\n\x923\xc0kH\x12\x10\xd2\x883\xc0FDH\xd9\xe1\x046\xc0\x8f \xc8\x9e\xd7\xd72\xc0\xb37\x0e_y\t8\xc0b\xca\x91\xfc\xd3\xaa6\xc0\xac\xf0\x0e\xd5\xbb]3\xc0\x07\x1f\x8c2"\xde4\xc0\xc0a\x1bx\x0b\xa26\xc0D\xd8\xf4\xfcx\xce6\xc0tT\xc6\xb6-\xb43\xc0\x8f\xa2J\xba\x16\xa93\xc0\x83g\xccwm\x922\xc0i\xf1\x9f\x00t\xbb4\xc0\xb8C\xf1\xf1\xfd_3\xc0\xd7\xab\r\x19\xe6T7\xc0O$p w\x195\xc0\x98}[\xd2\xb0\xa17\xc0^q\xe1_\\X4\xc0\x843\xa6\x08q\xfe6\xc0q\x1c9\x163\xd21\xc0\xceaB\xfa\xc5\xe04\xc0XP\x82\x85\x84\xf77\xc0\xc3\xf4\x0ez\xac\xaa3\xc0!\x8df\x1c\xe3\xe26\xc0\xff+K\xf6\x0c\xe54\xc0\xc9 \xf6\x1ax\xcc6\xc0\xc4W\x15\xc3\x06z8\xc0\xc3\xe6\x1b\xed\x8f}6\xc0\x94w\xbaz\x19\x196\xc0\xcc\xe2\xa4Dc\x9d2\xc0)t\x19}8\xcb2\xc0\xaf\xf3D\xb2,\xe71\xc0\x1e\xbf\xc9i\xee\xfa7\xc0\xfd\xb1b\xbd\xab\x8b4\xc0\xef]\x96\xc3-\xbf3\xc04\xe1\xa8L:f4\xc0\xd9\xe1\x9e\xacQ\x8f7\xc0y\xd43\xc9\x96\xe92\xc02f\x8eu\x0e\xc02\xc0%X\n\x18aq3\xc0\x10\x94\x0cp\x03\x967\xc0\xc6d\xc4c\xeb\x087\xc0I\xe6x\xa4\xcf\xc37\xc0YH>\x1a\xf9\x0c5\xc0t\x0b\xe822\x0f7\xc0d\x11\xb6\xf7\xe8l3\xc0\xe46h\xf1\xc1\x8f7\xc0\xd5\xea\xeb\x14o\xb86\xc0\xb7\xa5g[\\\x997\xc0\xf9_\xa0\x0f\x9a\x822\xc0\x80\xfaP\x8cL\xad2\xc0\xa5\x1f\xd5*\xbf\xeb4\xc0\xaeA\xd0$\xb8z6\xc0\xe8\x90\xc5\x83\n\xb46\xc0\xe3\t\xfc\xa2\n56\xc0\xbe=.\xf5"d2\xc0\x07\xef\xee\xc2zy8\xc02\x15]\xfc\x8c\xd04\xc0\xc6C\xfbr\xddr6\xc0c\xcd\x9bO\xce\x8b6\xc0\x1aI \xc0\xa7\x9e7\xc0\xac\xe2\xea\x18\x82\xed4\xc0M\xb1$O\xf1\x0c6\xc0x\xe93\x8cK\xa77\xc0\r$gi\xc4p6\xc0\x9d\x86\xa1\xe2\x1f\xb06\xc0B\xe48\xb2\x90\xcd3\xc0\xa4* \x85\x83\x063\xc0&\xad\xe4O\xa5\xd06\xc0\x9f$\xeb\xba\xed\x8f3\xc0\xfaz\xd3\xe5E\x193\xc0\xd4*\x96\xad\xc0\xfb2\xc0\x1b\x8b\xc6\x9a\'O3\xc0\x8dR`\x84\x0b\xf24\xc0\x08\x0bq\xec\xd0}6\xc0\xb7\xc9\x0f\xdd4\xa12\xc0\xfa6\xa2\xf2\xdd\xa95\xc0\xc6\x01\xa5\xae\xae\xcf3\xc0\xe7\xf8X\x92\xe6\xe31\xc0\x8a,\x9fF\xce\xff6\xc0\x89\xd9m\xd3\x03\n4\xc0\t1\xdb\xaf3\x9f7\xc0\xe25\x80XK\xf92\xc0\xe9j\xe2\xbfU\xbc6\xc0\xfe\x94\x8e\x84\xe5v3\xc08\xb3\x1f\t\xf6\xab7\xc0?Ze\x1f\xd2n6\xc0\xfd\xb3\x90\xe0\x9079\xc0\xe28\xec,+\xfc6\xc0\x11\x00\xb7\x9b\\\xd36\xc0b9u\x90\xf8k8\xc0a\t\xac\xc3\x11\xc83\xc0jR\xe5\xbb\x15\x7f3\xc0\xe7\xff\xd8\xe1\x8c\x8d6\xc0a\xeb\xfd+\x06\x816\xc0\x8e\xf7n/=\x926\xc0,A\xd8\x1e\x0b\xdd6\xc0i\xc6\x9f\xe1Q83\xc0\xd9\xe1\x80Xx\x957\xc0!\x00\x14g\xf6\xcb8\xc0\xf4\xc0\xa3\xcc\xc9\xbd3\xc0\x0c\x0b\xcb\x12@\xc83\xc0\x87\'b\xdc\xecx7\xc0c\x86d\x8b\xdb\xc33\xc0\xa8Pb\xf5\xb8\x843\xc0\xd1\xac$:.64\xc0\xd3\x9d\x94K\xf4*3\xc0B\xc7;$EB4\xc0\x94\xacX\xf1\xbe\x988\xc0l1\x15\xbc\xc6\x824\xc0[\x9b\xe8!\xf243\xc0 \xdak\xcev\xe05\xc0\x01=\xc9\xc8\x08\xa54\xc0\x18\xebX\x88B\xda6\xc0\x11\x8bd>\xef\xa32\xc0Qf\x1e\xc3\xc6\t3\xc0\xb7\x15iM\xd3B7\xc0\xc6\xe8\x89H&\xed1\xc0\x06\xe0\x03I\xfd\x0c2\xc0\x00\x81\xd7K\xf0\x113\xc0\x8d\x00\xf9Xx\x893\xc0\n\xe0\xf2\xc4u\'2\xc0\xa1*\x94[\x1dk8\xc0\xa9\x16\x05\xd6\xc0$5\xc0\xb3\x0c\x94L\x99A6\xc0#\x06\x1c=\x92\xbf2\xc0\x9a\xe5\xd8\xdc\xfa\xa12\xc0\xdd\xbdaa\x1dH7\xc0\'VS-{#6\xc0N\x15\xfc\xef\xa4\xd88\xc0\x7f\x06\xd7\xdd\xde\xb56\xc0\x0f\xb9\x8a\x02\x99S2\xc0\xe6\xc9e\x00\t\x1d3\xc0\xb9\x04\xd8\xa0\x82\x027\xc0\xaeG\xea\x875\x8e3\xc0\xb9\xe3e\x93\xbb\xcf3\xc0\'\xdc\xf3\xa3\xf8\xb65\xc0\xcc\xa6H\xf3Za5\xc0v\x1a\x8d\xf9iL5\xc0Uu\xb5@lY5\xc0\xfa\xfc\xad\xce)\xcc7\xc0\x8e\x06\x01\xd9\x11\x913\xc0T]\xa45\x86!2\xc0(\xfe\xaccR?3\xc0\x172VnL%7\xc0\x9f\x03 \x15\x12\x997\xc0\xb4?inx\xc05\xc0\xbf\r\xb0\x14\xe6\x8e6\xc0\xba\xcb\xb8\xef\xdb\xf05\xc0\xf6\xa3\x95b\xd5]4\xc0j\xb9\x90\xf7\xadI3\xc0\xdd\xf3\x00M\xb7\xa28\xc0R\x14\x03wZ&4\xc0\x8ag\x90\x85\xb6\x104\xc0\xf1\t\xe0\xe4tS5\xc0k\x8d\x1a#\x07\xc05\xc0t\x86l]\xf8\x7f7\xc0\x00\x0f\xc6PN\x967\xc0\xcb\xa9\xc4L\x8a\x918\xc0#\xd3$\xdb\x9a\x897\xc09W\xd5\xd2\xc4\x839\xc0r\xd3.\xe2\x9b\xf07\xc0\xaf\x82\x0e\xa0%\x026\xc0I.\xd9\xb57\xde5\xc0\x12m|5\x86\x814\xc0\xba\xe0\')\x12r5\xc0\\5,\x86\x95w5\xc0\xf1\x15r\x0e\x17\x873\xc0\xadU{Z">0\xc0\x8e\xd7\xd24A<4\xc0\xed\x7f\x07\xbeL+7\xc0\xea\x0e\xf2I@m5\xc0\x93\xc3\xe4C\xe6\xcf7\xc0*\xb2\x14\x95\x9f\x052\xc0 \xba\x19\x9d\xa8P3\xc0\x99\x0f}\xef\x87\xb85\xc0+\xb7\xe5:\xc7q5\xc0\x03\xbfe\xbf\xb4Z3\xc0:\xd5\x84\xfaM\x0e7\xc0\xe5I\xf2\xff\xa1\x817\xc0\xed\x0e8\x81/y8\xc0\xb5g\x10\x06\xbat3\xc0lV\x1dXk72\xc0\xe5s\x83\xcb\x15x8\xc0\r\xaf\na\xbd\xd41\xc0z\xe7\xc1\x93\xf7\xb96\xc0\xea\x15\x9f\xc9Cd6\xc0\xc5\xf9\xb9\x0e\xa3\x934\xc0I\xf1\xcd\xe6M\xad6\xc0\x87p\x8e\x10\xc4\xd17\xc0\xd2\x11\xd4.\xc5:7\xc0\x81\xaa\xfa~\xde\x019\xc0/\x1b\x9a<i\xd91\xc0|\t\x1dI?_2\xc0;Z4\xcbjl4\xc0\xde\xcb8\xa7\x11Y8\xc0\x99\x99a+H@7\xc0U\x90\x7fE\xe2\x7f4\xc0,\x9e\xc5\xb9\x81&3\xc0!y\x80\xba\x12W7\xc0\xfc\x01\xeb$\x84[7\xc0;r6\n\x12\xe61\xc0\n\xe6\xbei\xc6\x8d7\xc0\xebO\xe6\xe4\xa3t4\xc0B:\xc8\xf6\xae\xa04\xc0\xa5\x83\xab\r\xba\xe66\xc0;`\xb8\xe5\xdc\x9f4\xc0\xc7\n\xf1Jx\xe51\xc0P\xae\x98\xb8\xa5\xaa4\xc0\xc6\x8a\xddiS\\7\xc0\xc0\x91\'<\xe9j9\xc0H\xc6:\xe8Ie7\xc0\xda\x91\xb1\xdd\xd3R3\xc0\xc0\xf2\xd4\xaf\xaa\x9e8\xc09O%\xcb\xdb\x104\xc0\x18\xec\xb6\x8a\xb5\xdf6\xc0c\xfe/\x8dL\xab3\xc0\x10\xf6W\x0b\xd0\xee4\xc0\xd1\x97\x8cj\xc6\x057\xc0\xfb\xea!$\x95\xb23\xc0\x94\rQ\x12\xa5V3\xc0\xd0\xff\xc9G\xb0\xeb4\xc0U\xbd\xbe\xa62\x0c9\xc0\x02\xad \x98\xebT3\xc0\xec)U:Z\x964\xc0\xc3\xebi\x83=\xf32\xc0@\xba\x90\x0b[g3\xc0\x01y\xcd\xd7\x1d\x127\xc0\xdepi\xe5g\x856\xc0\xb7\xd9w\xd4\xc0\xdc7\xc0\xdc\x1c=\xf3*\x119\xc0yS\x8fg\x9063\xc0\\\xb6Zah\x9d8\xc0G6{\x91\xc8\xc75\xc0\xffeS\x9a\x8f(7\xc0\x8a\xe3\x0e\xe1\x1b*3\xc0*\xe5\xb8(N}8\xc0\x84)\x811\x98[3\xc0x\xe7daz12\xc0\xbd\xe0`\xe5\x90/3\xc0J\x85\x1a$\xf4\xcb2\xc0\xeb\x1dS\x1a\xa0@3\xc0\xc1l\x06\xf5\xfe)7\xc0\x15%\xe3\xbc\xc562\xc0\xab\xafi\x83\xff\xc35\xc0|2\xc0\xcf\xc2@4\xc0\x8c\x08\x9cn\x9bC0\xc0\x96)\xe3\xaduK3\xc0\xec\xfd\'J\x04G3\xc0\xc2\xdd\xddo\xd6\r6\xc0\x917/\n\x0b\xed5\xc0\x80$V\xd0\xef\xe51\xc0\x1dq\x8fZ\xf0\x852\xc0.\x15\x93O\xa2\x858\xc0\xa4\x0c4h\xe5\x1b9\xc0\xf3\xbaC\xfd8\xc77\xc0\x94\xe8\xe9\xf9\x19B7\xc0/\r\x18\xb3\xe0\x862\xc0>J\xbcS\x01\x8c4\xc0\x1d\\\xd2\xc0 \xab4\xc0&a\x08\xd9932\xc0\xd74\xac\xcc\xa1r2\xc0\xbe\x1b\xd8\x9fR\xb93\xc0/\x8b\xf4Eb)0\xc0d\xa8\x08\x08)\xa32\xc0y\xc3\xea\x1d\x1c\'3\xc0\x03a\xbc\t\\$1\xc0\xd6\x96\xceu/H3\xc0\xba\xca\xe0z\x8e\x026\xc0\xb6\xe7E\xa2-\x812\xc0\xdc\xa2O\xb7\x17\x039\xc0;\xb5\x05A\xa5\x9f6\xc0*\x80"Q>\x199\xc0\xcb\x83=\xcd\xb1<4\xc0\xfaD\x18\x9d\xdc\x9a2\xc0\x81[\xd0z\xe1\xd82\xc0z0\x11\xbcy\xbe3\xc0q\xa7\xf47\x80\xfc7\xc0\xf9\x8f8\xb2\t\xfb1\xc0?\x80*\'\x91\x8f2\xc0\xe4\x1dM=\xf3\x898\xc0\xc8MN\xcf\xcd\x9b3\xc00\x01\xad1{\xdd8\xc0\xa1_\x03zn\xaa5\xc0\xef(\xf9\x86R\xaf1\xc0&3\xfc\xe1\x1f\xe84\xc0\x98\xferq\xc7\x8e2\xc0j\r\xd4\xc9\x8c\xd77\xc0\xadM\xad\xaf\xc6\xae3\xc0J\xed\xd2A(\xf61\xc0\x03\xce\x87\xedS\x988\xc0]\xa4\x19\x8cj\xb12\xc0Iu\x05\xc6\x1a\x053\xc0\xe7V\xef6\xa5\x0b4\xc0\x96\xfb\x96\xb5\xca\xfa1\xc0X\x0fa\xe1\xafC7\xc0]\xfd\x9a\xc8R\x934\xc0(g\x03/5\x002\xc0|\x13\x95\x97\x0f74\xc0\x00\xec3\xd3X\x179\xc0\x9d,\xf8\x05h\x9c4\xc0]\xddHg)\x071\xc0{\xdb\xc0Y\x93\xb57\xc0\x84\xb3\xa8y\xbc\xfb5\xc0R\xbek\xb2\xcb\xa83\xc0\xe4\x0f\t\xa8\xf0\x884\xc0/}\xaf\xd4{\x884\xc0\xfcD\x96\x14\x7fg4\xc03X\xb3\xbe\t\x1f6\xc0\xd1\xcb\xf9\x1f\xc9\xd52\xc0w\xb7\xa3f\xe2\x8e5\xc0\xfb\'\xd0\xcc-\xe06\xc0H\x93\xea\xf4\x12\x808\xc0\xd7\x9b\xa1\xa3\xf6\x9b8\xc0\xd4\xe6\xf7\xf8{\xed8\xc0\xa4\x97\x0bhVV6\xc0\x97\x9aD\xe9\xc8\x988\xc0\x0bU\xad\xa3\xf0\x841\xc0D\x15\xf3J\xf7\xcb2\xc0y\xb3\xed\xa1j\xa59\xc0\xcd($\xae\x90\x119\xc0\x9cL.\xe4\x0e\x923\xc0\x1c\xa94%m\x895\xc0Ef\xafL\xb1\xd62\xc0\x05\xd9L[\xa4\x019\xc0\xbb\xdc\xa4D\xca\xe65\xc0\xf1/\xd2\r\xfe\xd43\xc0|`\xcd\xe7P\x914\xc0a\xad\x05\xfaQ\xc93\xc0^\x88\xfe\xc9\xbaY0\xc0^\xd8\xd5\x018\x974\xc0\xa5\x0e\x94\xb54l7\xc0\x12Cp\xa2\xafy3\xc0`\x87\xdb\xbd\x95\x8e4\xc0\xa9\xbe\x9a\xf4\xdb\r9\xc0\xf8\xc9\xb9\xa6\x9734\xc0\xb7\xc8\xc1\xfc\xfa$9\xc0\xf8S\x92?\xc0\xf48\xc0\x1a \xe9\x85os3\xc0\xfaZ+CU>1\xc0e\xe9\x9c\xf8\x8451\xc0\x9d9\x98\xa1\xcaM8\xc0\xc9\xf81\x19;\xfe7\xc0\xebx\xb4\r\xf5@5\xc0|\x93\x94\xba\x93T9\xc0\xa2\xaa\x06\xf1"\xaa9\xc0\xff\xf8\r#NT6\xc0v\xf0\x82)\xb4\xdd5\xc0\x93<\xbbXa\xdf2\xc0\x9f1\\J\xde\xf14\xc0\xa2\x92\xb3\xb9T\x0c6\xc0\xe6\xcd!\xf6\x1c\x9f2\xc0\xa9ex=\xcb\t9\xc0\x19\x98O\xdb\xdf\xe14\xc0\xffAC\xc7\xb1\x025\xc0t}\x8ft\x07\xf77\xc0`\x9c\xe8\xa3$\x1d3\xc0\x91\x96\xf7w\xd3\xe25\xc0-8*\xfe^\xe92\xc0)\xecgC\xf0\xa73\xc0X\x9cC\xeb\x7fB3\xc0\xa8\x91\x0bW\xac\xca3\xc0\xe5\xe2\x9d\xd7(\xef4\xc0\x1ed\xe9\xbe\xda\xa75\xc0\xdf3\xce\x89\x10\xdd6\xc0\xee[\x1a\xae\xeb\xaa6\xc02\xc7\xf9\x9eO\xa24\xc0\'\x8f\xc8\xb9B\xff7\xc0h\xdd\x00O\x1b\xd28\xc0\xd3_oe\x13\x083\xc0\xdcT\xa8V\xeb\xbb4\xc0>\x9b\x8c\xba*\xe34\xc0$\xb3\xcb\x9cg\xe42\xc0\xfb9\xd8C\xd9\x843\xc0\xddty\x8du\xf87\xc0\x9aE\x95Co\'9\xc0\xd9E\n\xf9\xe9%3\xc0\xac"\xf3d\xbf\xe07\xc0\x8c\x18\x00\xd4.\xf14\xc0\xe9\xb8\xceb\x96=4\xc0\xd0\x11s\xb1\x1a\x814\xc0u\xd1\xe6\xe6\tI9\xc0!\x98\x7f\x8b\x82\xcb7\xc0\xd9\x12\x07\xe7\xb4(3\xc0\x89*\xb8\xe8\xec\x109\xc0\xc7U\x8f\xb8\xb9\x035\xc0\x99A \xe0=T5\xc0\x01\x86R\x08\xaa\xe61\xc0\xa3[iC\x82-9\xc0\x7f\x98+!\xef\xff5\xc0\xdaA\xdfW\x89k9\xc0\xe0\x84\x84\xc1j$3\xc0\x19\x18\r\t\n/3\xc0\x06uy^\x15\xfd5\xc0{HP\x83\x9e\xe21\xc0\xf3\xc1q0\x0125\xc0\x1dJ\xf6\x14#|4\xc0!M>.a\x834\xc0\xc2\x97>\xc2\x13\x146\xc0\x94\xfc\xcd\xbe\x18c7\xc0\xcf|j\xc1\xc6M9\xc0\xa0\xe7e/\x18Y0\xc0\xe65\xfd\x02+\xf55\xc0\xdce\x8e3\xa4\x043\xc0\xf0EN\xc0\xf8\xd47\xc0+,\x89\xed\x87\x9b5\xc0\xf5o\xd7J\x05D4\xc0\xe2\xb4\xcf9gv3\xc0\xec\xea\xe2\xd9\xb6\xe44\xc0P\x1f\x0ei\xdd<0\xc0\xbb!]\x95K93\xc0\xeb\x12\xda\xea\n\xc26\xc0\xf9\x8f^3\xbe)5\xc0\xfd\x96\x91\xf2\x8d\xfb5\xc0\xa6\x7f\x81\xabLZ6\xc0J\xb7a]\x99\x1f6\xc0_Bp\xc6\x83g9\xc0o\x84\xe0\xf9AL4\xc0\xe1<\x97fE"3\xc0\x14\xa6\x91\xfc\x90?2\xc0\xa7\x9f\x12\xee\xdb\x136\xc0\xc8V\x99w\xca=8\xc0\xbf\xee\x85`\xfc\xe21\xc0\xf1\xc6{\x8c\x0b\x9f6\xc0\x0e\x97\xf7\x0bU\x1b4\xc0\xbd\x19n\x1a1w3\xc0;\xb7y\x10\x8fq3\xc0\xc4#\xcf\xf6\xf1V8\xc0O\xb3\x82mI\x9c4\xc0\xfd\x1b\xee\xccOk3\xc0\t\xa4\x08\xf5<\x0e6\xc0\xbaK\xa8$\xbd\x132\xc0\xde.\x85\x93?[7\xc0t\n"c\xd7\xfa5\xc0W\x84\x05\xc2\xf1\xb07\xc0\x9c\xcamZ\x9a\xff7\xc05\xdem7\xdf\xae1\xc0\xf7l\x9aO\xfbA0\xc0\xc4\xbe\xf8\x81.\x122\xc0AC\x03xH\x0e8\xc0\\\x98\x8f\xcb3\xb06\xc0\x90*/zA 6\xc0\xce0~\xad_<3\xc0t\xf7\x1b\xa0\xe5\xf53\xc0\xa2\x96\x95\x14\x0eH4\xc0R\t\xc6QnY6\xc0<\xf7\nuh$4\xc0@\xa0-\xd1c\xd95\xc0Q\x98\xb1\x96\x0c\xfc5\xc0K\x90\x0e\x9fk\xe42\xc0\x07h/\xe3"\xc64\xc0+N\x9f\xd2^\xf25\xc0\xfa\xe9\xe7g\x0536\xc0\xd4\x87,\xfd8\xa84\xc0\x0b\x01\xcc\xff\xa5[8\xc0\xca\x9c3\x99b\'5\xc0\xca\x8cZU{z6\xc0\x1d\xb9\xd0\\\x04\\0\xc0U\xe7\x04\xb68\x199\xc0\xb2g\r\r.\xb24\xc0\xc8\x99\x85S\xe9+5\xc0*jE\xc5\xc2\x036\xc0>w!\xcbu.6\xc0\nA\xbc.6;3\xc0\xfaB.\xa0\xe6\xe75\xc0\xa4\xfc\xac\x10\xb4@6\xc0wO\x1dB3G4\xc0\x15 +\xa9-86\xc0\xd6\xdaBp\xf1\xb21\xc0O\x17gg%R5\xc0\xe5\xec\xf2\xc9\xc965\xc0\xdf@\x84\xb5z\xa65\xc0\xb1\xd5\xd8%\xc1%6\xc0J\xf8\xfe\xb6MK8\xc02\xc28\xe8\xa6S7\xc0B\x97j\x8f7m3\xc0i\x90H\xb7I\x053\xc0\x94\xdf\xe1\x83\xefW4\xc07$\xe4\x96)G8\xc0[\xba\xb9\x02\xab&5\xc0e\x1cz\x15\xde-6\xc0\x01\xca\x0e\xa5\xaeL0\xc0O\xa5\xc0#aZ0\xc0\x16\xf8>\xef\x0e\xeb2\xc0[\xd8SW4Z5\xc0\xdf\x86v\x88\xce\xaa5\xc0OY@I\xf4\xeb7\xc0\xf6\xac#\xfd\x0c+5\xc0\x1e[\xe5C\x95\xea4\xc0L;\'\xd4\xa3\x866\xc0\xc7\xd4\x8f\x0e]x9\xc0\x91)0\x06|\xfa4\xc0\xef\x11\xdc\x1d>\xc34\xc0W,\xd5\x99c\xa25\xc0\x91\xf4\xe4\x0f\x0f\xa65\xc0\xe8\xd8\xcf1\x16\xaf9\xc0zHmI\xec\x7f3\xc00=N<v\t4\xc0d\xb7\xdciA\x8d5\xc0\x06\x94\xbc\xf2\xa5.7\xc0\xe1\xac\xdb\x92\xad\xfe7\xc0\x82\xc6\xb0\x92\xf3%1\xc0\xd2\x03\xf4*k\xae1\xc0\xcdsPWj\xe34\xc0Y\x88\xbd\xf84\x065\xc0\xa2\x18\xe0\x93\xea\xd93\xc0\xa3\x86\xa9K\x99\xf34\xc0\xff\x9a\x9e\xf3d{3\xc0\xbf\x9f\xcb\xa5P\x884\xc0\xaa\xe5\xb3\xf5\x01M0\xc0\xcd\x81\x10\x88\xedX5\xc0G\x93ZI\x0b\x1a2\xc0\xfc>,\x93\xbf\x9a5\xc0\xee+Nm\x01B6\xc0_\xe5{B\x03\x1a5\xc0\x11\xa6>gX\xdd8\xc0\xf3\xd6\xff0\xcbX6\xc0\x9b\xe0\'\xe3\xbfp7\xc0o\x92x\x83\x10\xaa5\xc0L\xff\x04;\xb0\xeb4\xc0\xe8\xc2\x1b\xd3i\xa32\xc0\xffH\xfemr\x028\xc0\xa93\xf31*V8\xc0\xd4\xed\x8c\x97\x9cA0\xc0|\xf9\xbc7\x8f\x858\xc0\x11\xab\x91\xdd\xd2\x9f1\xc0\xe8 \x19Mj\xa34\xc0\xfb\xcd\x04\xfa\x85F9\xc0\xdfM9\xcb5\xd45\xc0`\xc1A\xc6gV2\xc0u\xf5hw\x12\xf25\xc0I4\xfa&%`5\xc0\r\xf9z\x07\x8c\x8c7\xc0qU\x03\x01\xedW0\xc0\x89x\xb6\xde\\\x186\xc0\xef\xf8\xb5\xb7\xc7K5\xc0 \xdfX>-g4\xc0\xd83D@I\xad4\xc0\x89\xc0\x01 \x03<9\xc0\xb6\xbbs7-_3\xc0\xa2\xa4\xda\xc3B34\xc0\xc6\xed\xee\xf4\xc0\x9d2\xc0/(\x1e\xa1D\xb64\xc0qB\xdb|\xe5\x063\xc0\x1b\xedc\x8aN15\xc0\xb2\xadC\x11\xfb\xa44\xc0L\x8a\xb4\x9ds\x8b8\xc0\xa9Z\x0b#\xc3\xa33\xc0\x0f~Ys\x83\xd86\xc0\xfd\xf1\x05\x16,F5\xc0\xe1\x86\x906=15\xc0\x16b>\x99?\xec4\xc0.\x8b8\x13c^6\xc0\xe8-\x12\x03\xd1!3\xc0s\x07\x7f\x07\x19.3\xc0O@\xa4\xbac:3\xc0\xf0\x98\xf9\xa6\x9f\xb85\xc0U\xd7\x91gH\xaf3\xc0q!+i\x89\xd57\xc0\x06\xef\x12\xb6\xac\xba9\xc0\x11\xdc\xd6\xbcyU0\xc0\x84\x00K\x1egQ3\xc0\x12\xee\xec\x9a\x0ch4\xc0O\xee\xc4\x82\xc1\xf25\xc0IM\xbf\x0e\xf0)3\xc0W*\x04 \xc6\xdc7\xc0p N7\xe4\xb16\xc0R\x86\xa9\x0f-\x0f9\xc0\x1fW_\xb5f\xf54\xc0\xe2\r(\xb4\n13\xc0\x80\xc8d\x86\xc1\xca7\xc02\xdf\x0f\xfb\xfe\xeb3\xc0T$N\x1d\xc867\xc0\x92\xcb\x1d?\xd3\xe38\xc0\xe3*\xbb\x8d\x10\xbf6\xc0$\xa0Q\xc0\xc0\xb91\xc0\x1e\xa3\xc4`p24\xc0K\x15\xa9nc\xd74\xc0\xf2\x99\xa7\xcbi~4\xc0\xef8\x01\xc5\x99F5\xc0Z\x13\xd0L5U3\xc0\xc6\x99\xe7,\x0ef4\xc0\r\x90j;\xc8\xae7\xc0\xcb\x1cL17O4\xc0\xe0\xc0\xc5\x04\x8b\xa57\xc0\x83\xb2(X\x14\x132\xc0\xeb\x1f[\x9aG57\xc0\xf1\xea\x05?;\xfc7\xc0\x1d\x1a\xf6\x16\xed\x168\xc0(\xb4\x10\x0b\xfb33\xc0\xc6\xe4\xf2\n\x8a.3\xc0\xa0\x7f\xca\xa6$\x152\xc0\xe8\xbfz%\xf3\xd95\xc0\xd18\x01@\xe5\xf02\xc0L\xe0k>\x13\n3\xc0\xbb;\x9a\xda\xb1\xa04\xc0ZFC\xcf\xf3\xdf8\xc0#\xc5%\x91\x94p2\xc0\xd2{\xd8\xb8K\x113\xc0\xcc\x99\x18\x96,C3\xc0x\x9b\xf7D\xb1\x0c6\xc0\x917R0@\xae4\xc0\xda\xf0\x16\xb1\x04L3\xc0\xbc\xe8\x1b\x80\xdfX4\xc0;7\xfd\xe7\xac+3\xc00\xc0\xa9\xe4\xa5@0\xc0\xf8\xff\xf2\xa8d\x966\xc0S\xd8\xa4QqB3\xc0\x81\xde/\xb1mJ3\xc0X\xcf7%\xf3\x083\xc0d\x8c\xfc\xae\x9843\xc0Ms\x97\x810.2\xc0\xfe|\x84\xdd)\x054\xc0\x14\x8a\x13\xb9\xe2y3\xc0\xecv\x11Ow\x085\xc0\x10H;\x1e{\'5\xc0\xa2\xe3:V\x82[3\xc0>\xa4;\xb7\x1a\xff3\xc0\xc2\xea\xf21w\xc14\xc0\x8d\x88K\xf8\xcd\xf24\xc0!\x9a1\xf3\xe1\xed4\xc0\xdc\x02\x18R{H9\xc0\xfd\xdb\xb4O\xc2\x883\xc0?3\x98\x1a[)3\xc0\x10\x9b\xef\xbd\x9b;3\xc0s\x13\xfc\x02\x89[8\xc0\\\xd490\xca\x7f9\xc0=\xe5\xc8\xb7\xec\xa35\xc0Gebg\xaf\xfc6\xc0}q\xa6F\xe5h5\xc0\xf5\xcb\x0e\xac\x17p5\xc0\x00\xd4\xe8_v\x106\xc0k46\x0c\x0b\xcf3\xc0F9\xd6L\xdc!7\xc0\xfc\x1e\x84\x15\xd7\x076\xc0h@\x12\x83j\xb38\xc0\xb9\x87\xf1\x83\x99@3\xc0\xa1\x8fD\xb4\\#2\xc0\x8a\x13K\xb0|42\xc0Ei)\x13E\xba5\xc0\x8a;O\\A\x175\xc0=\xa6\x0b\x00i\x055\xc0\x8d\x04c\xd1\xc1\xe84\xc0\x90?\x04\xef#Y3\xc0\x9a*P\x1c\xa5:7\xc0\x13\xad\x90\xf1H\x9d2\xc0gZ\xc8\xaa\xa2\x1f3\xc0m\x08\x96p\x88\xc13\xc0|$\xc3\xf3\xb8\x8d9\xc0Z\xcdI\x8c6\r7\xc09\xd4\xb0\xdf\xc8\xdd3\xc0\t\xe4y}\xb2\x083\xc0\x82\x94\xd632\x0b4\xc0\xc7uCA.\xfc4\xc0\x00[4R\x11/6\xc0\xe0\x94\xf3\xee\xc0\xf43\xc0\xe9&\xa7\xf6\x9054\xc0_\x93p\xd9\xdc*4\xc0y3\xe63\xb8\'3\xc0Xcu\x91\x8177\xc0q\xfcM\x0c\xb0A6\xc0l\x1f\x16\x8b\x97D1\xc0\xe9`C\xfa=62\xc0\xbc`\x04S_K4\xc0\x07t\xa7/\xbbr6\xc0b\x03\x1589N3\xc0c\xf2\x1c\xe8\xe6\xfb3\xc0\x0c\xd9\x05\x7fC\x194\xc0\x97@\x1f9\xbd\xdf7\xc0\x81c\x17[z(3\xc0\xc3nUdQ06\xc0\xcdX\xec\xe5\x94?5\xc0\x8f\xee\x00\xfdg\xbf5\xc06tX\t\xe6\\8\xc0\x10\xd2MdX>2\xc0\xba\x9e\xdaT\xe5s9\xc0\xf1\xb4!"\x0e]6\xc0\xb7\x90\xb1\xbd\x9d@3\xc0\x8d(6\x00\xfd\xb13\xc0\xa97\xabg\x00Y3\xc0Ld\xbb7\xf8C4\xc0\x84oba\xec*3\xc0\x89\xdaD\xba\x07\xd37\xc0\xca`\xef1[\x953\xc0c\xfb\xc6\x0c\x00n9\xc0\x18}\\Y-\xe02\xc0R{j/l 2\xc0;b0\xbcL\xef7\xc01\xd0?\xbd\x83\xaf4\xc0S\xbe\x15\x99\x03H4\xc0\xc9\x08\x1a\xcd\xd0\xd28\xc0>\x9c\x10\x03\xe1 3\xc0\xadHy\x0f\xe6\xa74\xc0\x1d\xd9z\xd2\xb3\xcc7\xc0\x80\x0c\xb9N}\x173\xc0\x96i\xee\xf2|\x125\xc0\xb2b\x01\x17\xa6*3\xc0\x98\x8c\xebNXO5\xc0(\xf2\xed\x98\xc1\x8b4\xc0y\\^E\x9ay4\xc0\x17c\xd8R\x16\x843\xc0LB\xc7*\xceJ3\xc0\xf8\x8b\xa8\x8c\x8575\xc0\xff\\\xc8\xc5Ft4\xc0r\x8b\x14\xd8\x1e\x8a4\xc0\x89N^\x11\x17\x045\xc0H,\xcdB\x86f4\xc0\x00\x80b\x0eGK2\xc0\x1f~K\x95\x90,3\xc0p\x1do\xe06?4\xc0\xa0\xb8\x13\x98A]4\xc0\x02\xb2|\x84\xf103\xc0\xee\xdc5\x9a\xeb\x123\xc0\x9e\x87\xc8\x9c\x9a\xeb3\xc0\x01=\xf1\x06.^5\xc0\x0f\x95\xa4\xf0\xda"3\xc06\xecW\x0c\xe3\xd44\xc0{!\xec\xae]L2\xc0S_,\xee\xca:6\xc0\xe2=\xd0r\x00L3\xc0~`\x9e\x82\x8e\x917\xc0t\xcdy\xf5\x19\x973\xc0#\xdc\x01.\xa4\x8c8\xc0\xcd+\x99\xd2\xce*4\xc0\xf2\x18E\xc5\x86\t4\xc0\xa6\xdf\x1c\xd9<m4\xc0a\xfbz\xf5\xa6z4\xc0K<\xd4\x87\x12\x128\xc0\xa7\x83\x81 \xcc\xe33\xc0\xd5{\xe8]\xa5Y9\xc0\xe0\x1a=\xc3\x16P2\xc0\xeft\xd8\x1e\xe7\x1f3\xc0\x1cU\x9c8)\xb59\xc0\xf0\xe4`\xf3S\xbb7\xc0\x1f!>W\x06\x1c4\xc0M<\xa6E{23\xc0k\x0f\x0b<\xf0F9\xc09\x18\xa6A\xe9G3\xc0Gv\xa6\\N\x1a4\xc0#j>\xf0\x03\x864\xc0\x19>3"h\x994\xc0W\xaf\xe4\x16\x16<4\xc0O\x18W\x14p\x994\xc0\xe2hE\xb1\x1f:6\xc0\xe8B\xa7{d(4\xc0-\xae\x83\x94\x1b/7\xc0\x98x\x94\xb0LN9\xc06\x8c\x17~%#3\xc0\xd01\xdf\xb5\xaf\x9e4\xc0f\xa5\xaa\x8ac\xb57\xc0\x97\x99\x00@8\xe04\xc0\xfd\xf4\xf3\xad~\xed7\xc0\xbd?\x8d\xcaGD5\xc0hc|\x14\xe9&2\xc0E\xac [kG3\xc0\xe8\xc9\xed\xf3o\x953\xc0\xfb\xaeG)y\'3\xc0\xbe\x97\xf7\xf9\xa4A4\xc0r\xae\x05\x98\xaas3\xc0\xf9\xec\xca\x0c\x19q3\xc0X\x9al\x9c\xc8`4\xc0\xbb\x8aAz\x1a70\xc099[\xf1\xb7%5\xc0\xc0\xe8\xb2\xa9\xbbY4\xc0\xc7\x10\xa1@\x9e\xbe7\xc0\xdb\x95\x12\xe6e]2\xc0\xba\\\xa9f\xc4\x916\xc0\x95[|\x98\xf1N3\xc0\xb0\x85}0yi3\xc0\xe5t=\xe0$\x115\xc0#D\x8f\x06\x1f\t8\xc0\xfd\n\xd2\xb8\xb0[3\xc0r\xee\xac\x94\xf7/6\xc0\x15\x84\x0b\x07\xc2c4\xc0\xee~\xc7\xec\xc9a3\xc0\x12\xa1Q\x95594\xc0\'\xb6c\xdc\xcbb5\xc0c\x00\xd4\xe6\x85j3\xc0\xbc\x0f\xdam\x08I4\xc0\x1a\xc2\xaf\xaf[O4\xc0a\x99\xcb\xf0vT4\xc0@\x84\x10[\xd0\x1c7\xc0\xf6\xa6\xde\x19\x13\x9c6\xc0\xf6:))\xae_4\xc0\xb1H^\xa1\xbfo4\xc0\xf2\x9cBU\xaf[2\xc0p\x19F\xdf\xbc\x898\xc0\xef&m\xd0\x81\x1e9\xc0\xfb\xc1\x84I\xbcc4\xc0tN\xd3\xbd\x13\x153\xc0\x8b\xb0?\x02\x1b\xb66\xc0(\x10\xdaR\xc3\\2\xc0\xcb\x18`\x0e\xd5\x813\xc0[m\x97\x8c1\xd16\xc0\xd6/\xd7\xc7\x91M7\xc0k\xc3\xeb\xe7\x11\x1d7\xc0\x16\x85\x82\x13h-3\xc0\x1e\x81\x9dB\xb6\xc24\xc0gru_\xb1J9\xc0\x91[\xf0\xb4\xf8\x017\xc0\xcf=\xa2>v\xad4\xc0f\x1c\xd8\xbfs\xc44\xc0\x90\xed^\x1d/\x878\xc0\xaff&\xfc\xa1d2\xc0R\xaf\r4\xce\xd46\xc0\x8b\xd4\xbd\x08>Q8\xc0\x05\x84[\xf9\xe7\xa94\xc0\x0eDL!\x89\x065\xc0{\x7f\x081\xff\x9f2\xc0N\x84u\xae\xd7\xf99\xc0\x87\xb3\x16UZ\x127\xc0\xe3=\x80\xff\x12)9\xc0\x04\x95k\x8e\xec73\xc0\x13@K\xb3-\x173\xc0i\x1ed\xd6n\xab1\xc0\xfa\xe3\xd6\x9e\xd4J4\xc0\xde\xe9\x1bvK\xf65\xc0A\xc6\xc9o\x12\xa76\xc0\xbc\xd4\x08\x16\xa6\xa33\xc0\x19\xa1h\x9c\xa7\xc37\xc0d\xb7\x82${\x1b9\xc0\x06LO\'m05\xc0\xd9+c\x8a\xdb\x9a4\xc0\xff\xbe1\x91\x19\x045\xc0\xfe\x9br\xd9\xc2\x9c4\xc0\xfd\x10\xb5q4\x984\xc00\x8a\xf9\xe5yl4\xc0\xed\xea\xf1Q\x00\xe25\xc0\x0b\x00\x8f\x94Z]5\xc0ZM$\xf0\x13\xc03\xc0\x1el]c\xd407\xc0\x86\xc3u;\xfb\'5\xc0`\x8e\xff\xff\x9d99\xc0\xb4\xc0\xaf4\xc8\x157\xc0Q77s\xd8$3\xc0\xa7\x8dU\x1f\x82\xa44\xc0P1\xa2\xa4\xe0\xc44\xc0Fi\xfb\x08\xa1\xff7\xc0\n\x00\xb3O\x97\x187\xc0j\x00\x1b\xbd\x04:9\xc0\xce1\xc0\xab\xa6Q4\xc0\xd3A\xc2\xd8&v6\xc0=(l\x96\xd4\xb04\xc0\x85\xfa\x02\xa5\xf4z4\xc0\\z\x0b\xe9T\xc49\xc01\xb9\xb0\x9e4\xf43\xc0p\xbb\xdc\xf0oP4\xc0\xe9\x1ad\x82W\xa08\xc0\x94\xa5\xbf\x82O\xd96\xc0\x81\x17\xcc\xa7\xdd-9\xc0\x11\xcb\xf0\xaa$W4\xc0\x98\xc1\x14<CF5\xc0\xb0\x8c$\x18\x8d\x913\xc0[&\x01\x10\xbb"4\xc0\xc6\x812 (^4\xc0\xd4\x14\xa4\xf2\xb1o4\xc0\xdf\xf4m\x8fi\x008\xc0e\xb1\x19\xc0\x8dl8\xc06\xba\xb1\xb0\xd9\xea2\xc0\xc9hJ \x98\xbb4\xc0\xc4\xbeuq$R3\xc0\xc8\x07qs\x92\xd26\xc0\t;\\\x0c\x8e\x163\xc0Mz|\x1b\xa4#:\xc0\xccn\x11y\x04v8\xc0p\x8e\xb7^\xce\x816\xc0!\xb758\x8ab4\xc0.\xf0\x01\x86\x11\xdb7\xc0`Z\x90c\xbfY4\xc0C\xedy\n\xf8!6\xc0\x94k\xff\xac+\xc89\xc0[\xa22\xbe\xb2<3\xc0QW\xd8\x12"\xf87\xc0!\xc2`\xfdGA5\xc0\x16\xd1\xf28\x8fp4\xc0\x81S\x91D$17\xc0\xdd=\x0e?\xb0\x872\xc0\x15\t\xc7\x94\xf3\xb97\xc0\xa4?\xdbi\x9c\xcd5\xc0Zt\x95\xf9\x91\xf94\xc0P\x9f\x92A\xe6z8\xc0\x07\xba\xb6\xb0i\xb47\xc0^;#8\xa8\xd66\xc0!!\x1a\xd1Q\x1e8\xc0\x8b\xd2I\xf5@J8\xc0y\xacj\x115\xbb4\xc0\x19\x8a]\xc1\x9f\x1c6\xc0\xf0_\xeb\x06@=:\xc0i\xdeyl\x8dp4\xc0\x1a\xd1\xeb\x06\xe6\xda4\xc0\x126\x1b\x0c\xb8\xb07\xc0\xc0\x08}07\xfe4\xc0\x9e\x06\x01\xf4\xc4\xb64\xc0b\xa2:f\'\xd12\xc0\xb7\x1c\x9eR\xc4\xe64\xc0D\x97\xcdD\xbe\x7f4\xc0~\xf83\x08mY8\xc0\xef\x117Y\xf2\x146\xc0\xf4\x86H\xda\xa6\xa14\xc0\xae^\x9e6X\xc84\xc0/w\xc3\xf1}\xdb2\xc0\xc5\x9f#\xda\x7f\xd02\xc0\x06Z\xc0$\xcb\xc23\xc0\x98\x18\\\x1bw\xee7\xc0\x86\x1d\xda\xd0/v5\xc0!4+\x8e\x8049\xc0\xb8M$\xd7=\xfa8\xc0\xe5\x84\xbc<\xcf\xdf2\xc0D\xaaQ_?\xa21\xc0\xff\xccs\x94\xc7\xa67\xc0\x01\r\xae\xc87(7\xc0\xfa\x855z\t\xf83\xc0\xa8F(\xaca\xc04\xc0e\x8f\xc0\xdf?\xed5\xc0\xd4\x89<`\xae:3\xc0Q\r\x88vm\xb42\xc0\xb9\x8aPmG\x064\xc0Wf\xcd\xafl\x864\xc0\xe2w\xed0GV3\xc0\xce\xf77@\xdd\xb47\xc0\xd3\x8dh\xec\x15*7\xc0\xb5\x89\x8e\xbe\x1b\xee4\xc0\x8bHt\xb8\xfd\x8e3\xc0\xc1}\xdd/\x99\x995\xc0\x9c\xec\xaf\x98\t\x894\xc0-\x18\xe5\x9f\x9c\x005\xc0X;\xe0\x9b\xac\x075\xc0U\xee\xad\xe8t\xe27\xc0\xf3*\x8a4N@7\xc0/\xe7\xaet[\xf34\xc0z\x80\x94\xb7\xa7\x0e4\xc0\xa0\x87\xf6\x0fl\xb75\xc0&\x9e\xb9&\xab.5\xc0\xc0\x83_IR;3\xc0\x7f\xd1\xaa\x1d\xb9\x7f2\xc0\xfb\xe9\xd6\xd8\xb4\x9e5\xc0\xdc\x12\x16\t"\xfc7\xc0\xd1\x9e:\x93\xc1\xad4\xc0\x89w/9\x9c^4\xc0\xf8\x19\xabt\x10/6\xc0\xe0A~\xda\xb4\xa55\xc09\xcd\xac\xe0\xdb\x8e5\xc0\xcax\tI\xecA7\xc0\xa4"\xbd\x10%g7\xc0,\xf1\xcbD\x04N5\xc07n\xe6|\x11\xe15\xc0uf\xd7y\xd6\xb92\xc0\xca\x81\xb6\xd7\x80\x0f3\xc04\xb8\xe6\xf3N\xd54\xc0]V\x13t\xae\r5\xc0\x1f\xad!<\x9eq8\xc0"\x82 \xcbB$6\xc0&\xa5e2\x0c<5\xc0\xa9\xb7?\x8f^\x048\xc0\xf2\xaa#\xec\x8d\xbf2\xc0\xdd?\x9c\x99\xccn8\xc0T\x8c\x90\xd9\x90\x9b3\xc0\xa0\xe5\xc5\xe5\x8c\xda4\xc0W5~uX\xe34\xc0\x9dU\x90P\xa5\xca2\xc0\x1c\x80v\x04\xa1:5\xc0\x0cn\x86\xe2ri2\xc0F\xa7X\xf2\x08\x972\xc05\xe7\\D\x10\xe83\xc0\xcc7^G\xdb\x894\xc0\x07,z\xd4z~3\xc0\xc8\x91\x1c\xc0K\x8d9\xc0\xd5\xd9<\xf3\xe5x3\xc0\x14u\x07\xa4\xba\xdc2\xc0x\xeb\xe7y\xbb\x834\xc0\xcb\xd6\x9d\xd9\xc6J5\xc0\xacU(\xdb)n3\xc0\xba\x11\x84\xc2~\x033\xc0\x00\xd5zr\xa0\x9f2\xc0Q\xd1\xf7\xb1=05\xc0\x9c\x1b@aXj3\xc0\x0c\xad\xae,\xda\xe36\xc0{\xc2\xbb\xc8\xc6m3\xc0\x9c"eXqb7\xc0\xc1\x0eG\x02\xe1\xba4\xc0u\x9f`\xd3_\xe24\xc0\x9f \xab\xc3\xee\x128\xc0#B\xe0xp\xf45\xc0z\xf5F\x04\x89\x145\xc0\x8cJ!+\xf7\xb94\xc0\x13\xccx\xa2\xef\xa74\xc0p\xa92\x86dg4\xc0\x9d\xdb\x9aE\x00r4\xc0\x9c\xb1xf\xc7\xab7\xc0\xb6\x84\xca\x8dt\xe06\xc0\xf4\x8cv\xfe\x89\xa87\xc0\xef<}\xe2\x96v5\xc0\xdf\xd6\x17\x95\x8c\xb54\xc0,\xa8\xbc\xba\xf0\xa02\xc0\xecW\xab(\xf0\xaf7\xc0\xe8\x05@FcC9\xc0\xea<\xf3H\xab\xdc7\xc0\x00\xbd\x18\x02p\x854\xc0\xc6w\xd0`g\xec4\xc0W\x01\xb3In\xa67\xc02\xa2\x1c\xaa1I5\xc0\x93\xe1\xffC\xaa\x8a4\xc0<&\x92\x00\x9e\xad4\xc0{\xb2\x8a\x9c\x84!5\xc0\x93\xe8\xab]U*5\xc0\x83\x10\xa0\x0f\xff58\xc0{O\xb3\xb45\xac7\xc0\xc9XR\x96\x95\xd82\xc0\xa9(\xf0wQ\xfa2\xc0`\xfa>\x99\xf5\xb14\xc0OW\xdcW\x9a\'5\xc01}\xa7\xf5\xc0\xf36\xc0\xf2F\xeac@D5\xc0\x0b\x08\x0c\xf0\xc6\x187\xc0\xac8\xb4\x16\xa0\x914\xc0\xf4\x0c\xc3\x98\x84\xcb8\xc0\x96J\xa0\xb3\xee\x134\xc0\xa94\x08\xe9\xbd\xd18\xc0\xba\xff\x15\x1do\xbc4\xc0\x1b\x86\xc7U\x1bh4\xc0)f\x1b;\xb8q5\xc0\xca\x8f\xc8\x14\x14J6\xc0\xc77d\xd5\xbd\x9f2\xc0\xc9^A,\x83\x115\xc0\x96\xde\xd9\x9c\tX5\xc0\xf2\x83H\xceXY4\xc0\xd6\xd9\x81J\xf8\x954\xc0\xf6pv&\x8fG7\xc0!4RS2r3\xc0n\x08\xbc\xa4\xe8\xbf4\xc0\x84Z7\xee"O5\xc0\x9c\xd7\xc2rf\xae4\xc0\xc6\x97\xcdK\xda\xa13\xc08\x99\xc0\xd6\xad\'9\xc0|\xa5\xe54\xe6\xb45\xc0F\xa9H\xb2\xaa\x9e4\xc0D\xdf\x079\x82\x105\xc0\xb3\xa7&\xdb\x90\x926\xc0c.K\xd1\xc7d4\xc08R\xd7\xc6\xa5\x984\xc0\x89\x81\x91|\x93N4\xc09\xbb\xf9\xfe\x1385\xc0\xcer8\xc0\x82\xf43\xc0\xba5\xc5b\x89\xbc5\xc0\xdc\x92\x0ej\tJ8\xc06\xd9\xd9\xd6.#5\xc01\xf0\\L\xc8\xce2\xc0\x83S\x8a\xa2\xf475\xc0\x85\xf8\xc9+\xcd\xdd7\xc0\xfa\xc4_\xed\xc3\xec3\xc0<^\x14\x06\xe3\x0b8\xc0\xa4\xad\xfdm\xe5\xc85\xc0\xaa\xaa\x00\xe9\x8fv7\xc0\x88\xdc\x9f\x04\xb3\xef8\xc0\xc7\x0cx}\x07\x863\xc0\xa4\x88\x04xO\xdb8\xc0\xb8\xc2\x85\x8d\x9c\xa25\xc0\x84\xa5\x87\x99\xf0\x8c6\xc0\xaf\x19\xd0E%~4\xc0 \xab\xe8\xc1\xad\xec7\xc0\x01I\x85\x06\xb5\xbf4\xc0\xf3\xacgt\xbf\xa05\xc0\xba\rJ\xc9NV4\xc08\xb36\xbf\xf3\x087\xc0Eh\xfd\xf7T\xbb4\xc03d\x18b\t\x035\xc0@>\xe0\x05\xda\x8d2\xc0:\'\xbc|,{3\xc0js\xe4\x7f\xf8t6\xc0\x16\x16\xf43\x81\xf33\xc0Cq\x94\x8c\x94\xd65\xc0\x0b\xa7\x18\xdd\x17\x025\xc0m;\x8c\xe5+\xdf7\xc0 \xa4\xa9@\x04\xb07\xc0\x0f\xadYZ\x9c\xc64\xc0\'\xa2\xff\x82R\xd64\xc0\x02\x85\xfeN\x8d\x055\xc0\x88\xa0\x93\x9c\xe9\xf67\xc0\x96\xd9\xb9\xe8\x19\xf15\xc0d\xf2>\x08\x93\xd36\xc0\xbf\xd0_\x8c\xc8\x185\xc05\x0e\xfe\xab|p7\xc0,6\xd3\x9bE\\8\xc0\x9a\x1f\x9dY\xc0\x865\xc0\xa1j\xca\x11[\x806\xc0\x1cp\x93{($5\xc0Y\xa9\x80\xe0\x1eF5\xc0$\xac\x9f\xf1\xd5\xdb6\xc0]\x84\x92)\xde\xc03\xc0\xf2\x7f\x15\x92\xf7f4\xc0\x03\xb5"%+\xf94\xc0!}e\x1c\x95\xfa5\xc0\x89\xd0\xc5_i\x1a4\xc0\xfev\xbe\x99F\x145\xc0\x99\x8e\xe1\xc0o\xa37\xc0=\x07\x1f \x0fU4\xc0W\xb2\xde\x94\xd0\xb44\xc0\xf3\x98]\x14\x03\xaa0\xc0\xab\xb8\xc9h\x07\xcb4\xc0\x196\xe4\xd5\xbf64\xc0\xac\x0f\nM\xa8^0\xc0\xb0N\xa7\xf2\x1a\xc94\xc0\xe0N\xf5#z\xfd4\xc0\x99\xc0\xf4\x03V\x8a3\xc0\xc2\x89*U5w3\xc0 \\\xe9\xdc!S4\xc0\xb6\xff\\\x10?\xa49\xc0\x057\xcc\xdd\xaa\x0b5\xc0\x84\xaf\xbe\xfak\xa52\xc0\xae\xf2\x8cA\x9a=3\xc0\x8d\x1c-\xf1\xa5,5\xc0lm\x98\x17\x8195\xc0\xe43j\r\x04i4\xc0[\x98\xaa\xa3\x98\xeb2\xc0iZ\xe0\xdb\xa0\xd03\xc0\xe2\x9a\x90O5\x067\xc0,/\xa7\x98U\xdb4\xc0\xd8\x02\xbb\xae\xe5\x1a6\xc0[:\xf4t\xf4\xfc8\xc0\xa1J\x82!\xc0O2\xc0z\x1e\x87\xba\xe8\xe44\xc0\xe0U\xd9K\x16)5\xc0\xd1\x83\xe8"?b3\xc0\xf3\xb4\xdd\xac-\x135\xc0\x95\xb1\xd1c{\xfd2\xc0wo\x13\xa8\r\xff4\xc0\xdc\xecnT\xe2\r5\xc0u8\xa6\xf8\xb8|8\xc0\xa3\'\xeb\xfa\x9ch3\xc0Xj\x187\xf6\xbf9\xc0\xc3\xf0\xce\xc9}\t5\xc0F\xdaD\x7f\x81\xa16\xc0\x90\x99\xde#\xfe\x062\xc0<X3\x8d\xf0\x0c5\xc0\xef}\xc63o\x105\xc0\x0eV\x13B%\xc92\xc0\x07\x17\xd1\xe3N\xd83\xc0\x17\xeb\'\xd6C\xf67\xc0\xfcb\xaa\xedu\xd33\xc0A\x89,?\xba\xcb3\xc0\xe4\xb38\x8a#\xf87\xc0\x02\x8c=Cu\x085\xc0\x06\xa2\x8a}\x18\'6\xc0\x00\xa1\xa5\x9d\xe3\xb82\xc0F\xa55\x1e4\xa13\xc0\xb5\xf8\nwd\r7\xc0\xb1?[\x83a\xc46\xc00\xf6\xff]\x93F5\xc0 \x05m\xc4\xb4\xf14\xc0\xc2[\xb4\x02\n*6\xc0;\xb9\x80\xfd\x84\xd03\xc0\x9aju\x98\xa1\xf61\xc0\xeau\x11\xc8a]7\xc0\xc6\x9b\xb3K:\xfb4\xc0S\xa0i\x07\'\x166\xc0\xb2V\x14\'\x98\xf84\xc0\xa1\xcaXn|\xa95\xc0Q6_\xc0\xc4\x107\xc0P0\x1an\x15W3\xc0\xe9\xedL5^\xeb7\xc0\x1d\xed\xd2\x01\x14\x175\xc0"x\xc9\x83 \xb35\xc0_\xf1\x8by*\xed1\xc0z\xf3\xe6\xcex\x887\xc0\xa0\x96\xabY\xe0d5\xc0\xd7\xa2j\x1b863\xc0\x0b\xb8\xba\xff\xf038\xc0\x9bf0\x84{\r5\xc0r\xfe\x01\x8c{\xeb4\xc0<\xfd\xfd\xb6/\xa35\xc0\xb0\xabaL\xea-4\xc0\xdd\x17~L2w7\xc0\xde\xfc\xf8XP\x808\xc0\x9a\xf6\x9b\x08\xbee3\xc02k\x84\xd4\xe9\x8f3\xc0\xc9cF\x97\xec\xcd2\xc0\xc0\xac<{\x1ec9\xc0\xa1\x83rYK\t4\xc0\xa3\xe5^\x01\xbb\x154\xc0W\xc6\x85\x1a\x80w4\xc0\x89\xb6\x93\xa1:45\xc0\x88}\xfa\xa6,\xa66\xc0\x05o\xec\x1e\x15;3\xc0\xa3\x8b\xcc\x1a\x88\x077\xc0\x87)!\xbc\xc8[3\xc0\x07\x83\xb1\x8b\xbe]8\xc0\xbdp\x80\xe84C3\xc0A\xb2{=\xfaV7\xc0\xa6&\xd5\xc74\xbd5\xc0\x0b\x8c2\x82\xae`5\xc0\x13\xb8c\xcf\x82\xd73\xc0\xf7\xa4\xd0\xcb\x0f\xb56\xc0\x86\xb1\xa3\xc2/\xad3\xc0\x96U\x15\xb07\x877\xc0Z\x96]\x08,\t5\xc0\xf8\n\x926E03\xc0\x0b\x90o\xce\x8543\xc0\xae}\xd4 \x8e\xe47\xc0=\xac$\xf4}\x8d7\xc0\x80\x9f\xd9\xc1wI5\xc0\xb5v\xba=j\xd17\xc0\xf6\x92\xa9u(\xb08\xc0\xd0\xf53R\\Q9\xc0\x11\xcf\x0e\x98\xf9?5\xc0\x1d\xe8\xa9f|\x965\xc0\xb5\t9y\x9f\xe62\xc0\xbf\xfa\xa9\xe3\xb8\xa92\xc0@\x15\xc0\xde\xfa04\xc0}\xfaa\x91\x8f\xaf2\xc0\x1a\xac\x08\xe7\x88\xe46\xc0\x0ffO\xd0\xe7\x027\xc0\xad\xb6.a\xe7?7\xc0A7ZA\x9d\xed7\xc0\x9b\x847\xa4p\xb78\xc0^\x8d\xa6Uv\xa17\xc0\xdb\x02\xf6\x0bt\xdf4\xc0\xd6\x8flt\x05h3\xc0SE)\x86\xf7\x832\xc0G\x19\xd7C\x14\xec2\xc0\xe4H\x95\xd3\x0fH8\xc0o\xe8\xa2x\x1b\x0b9\xc0\xa3\xd5\xc8yJ\x0e5\xc0\x1et/*\x0e77\xc0\x88\x8e\x8aH\xe7r5\xc0\xa7j\xa6\n\x00\xb57\xc0\x01@\xac\xbb~\x9c8\xc0[\xa0\xd4m\x18E5\xc0]\xd3l]A\x9f3\xc0\x83\xc0\x04\xea3\xb24\xc0\x96,\xab\x0fq\x165\xc0g\x9c\xcb\x9eB:7\xc0H\x855\x06\xee\xcd5\xc0\xa0\xae@\t$/7\xc0\x91\x89\xce\xb7\x8cb4\xc0\x9d\xbay\xbcl\xf77\xc0\x08\xd6\x99\xa2\xc6<5\xc0\xd6\xe6\x14d\xf0\xe24\xc0g\x9a\xf7\xe8RJ5\xc0\xd9?p;>\x035\xc0\xbc\x19\xfd\x88K!6\xc0\xdd4#j\xba\x113\xc0\x186\x11U\xab:9\xc0(\xd4\xd5Z0\x175\xc0;\x0e\x01\xb9 \xda7\xc0\xbb\xc2\xe4$\x11v4\xc0\xea\xff\xf5n)\xfd7\xc0\x0f^\xc0M\xc5\x055\xc0\x8d\xd0F\xd2\x17P8\xc0K-\xa0\xf0\xd5\xdd4\xc0\x8f\x98\xe7\x1f\xdc\xf34\xc0,\xc3~\x8d\x9d\x015\xc0r\x06P\xf1\xcan3\xc0w\x06\x9d3\x02\x978\xc0;\x93L|hP9\xc0\x1cf\x8f\na<7\xc0\xe3=BSM\xe87\xc0\x01X(\x13-_3\xc0!h\xb8\x95\xe8\x0c3\xc0\xb8\xdc\xbe\x07r\x853\xc0[\xf1\xa3\xb6vH3\xc0Pw\xbf\\\x1e\x923\xc0\x88\x86\xc6no\xec2\xc0\x90\x87Q/\xd5\xaa5\xc0vKt*\x83m6\xc0cm\x971\'\xf25\xc0\x7f\x90(\xf8f\xe16\xc0k\xb4(\x8bE\x9c7\xc0\xc0m<\xf9\xaeu6\xc0hgT\xfe\x81g6\xc0O\xcb\xab1*\xa44\xc0N\xfd\xb2,\xe5\xce4\xc0\x08\xc8(\xbf\x9fH9\xc0\xe9\xf6\xfc\xa1W\xfe8\xc0y\x10\xf4\x94\xba\xf78\xc0\xa8\xf3T\x0cZ\x904\xc0\xc6\xb2\xc3u\xda74\xc0!\x8b[\xab\x19\x1c5\xc0\xc3\xa1\x1f\x1f&\xfe7\xc0\xc0\x81\xbc\xb7\x94\xec2\xc0\xf5\xf8w]\xf4\xaf5\xc0\xd0\x81u\x17\x1ad4\xc0W\xd8\xd7\xca\x8d<4\xc0:\xa3\xc1\xc1\\T7\xc0\xca\x8c\x17\x9d\xb986\xc0\xd6\xce&\xd9%\xf22\xc0\xd5\xa3\xb56\xcaK3\xc0\xbd\xc6I{\x87~7\xc0\x8c\xb3q\r\x08\xba6\xc0+@\x9ct\xb6\x034\xc0\x0f,.^\x8b%5\xc0`\xb1F\xe4\x7f\xf34\xc0\xec\xbe\x150\'=5\xc0\xe0\x87\xc9(\x94\x124\xc0\xc0\x10\tn\xea\xc94\xc0O\x9d\xc5Q\x9b\x043\xc0\xa3_\x9a\xfa\xa9^5\xc0\x9c\x05\x11\x8c\xfc\xcb3\xc0\xa3/\xc3]g93\xc0\x0b{\x9a\xb1\xae\xfb2\xc0\xd3\xf0\x17\xc5NV5\xc0\x05f\xb3\x9e\xbeQ5\xc0u\t\xf6\x863\x074\xc0\xe2e\xe1e\xc8M6\xc0\xb7\x11\xfd\x9b\x08\x836\xc0\x14g?\xa6`\xb45\xc0[\x14\x06\xc2\t\x978\xc0l\x82\x1e\x11h\xae5\xc05\xc1\x99#\xb2\x065\xc0\x18\x9f\x89\xcdC\xab3\xc0\xe6\xbc\x98@\x15u3\xc0\x10\xc4\x8fb\xbe\xe06\xc0e2<\xbf0\xbd8\xc0\x8az\x92\xaa\x0b87\xc0\xe9\x108\x08\x16U7\xc0"d%\x1d\xdcf5\xc0\x0b!\xb5#\xde\x005\xc0\xda|\xbePt\x7f7\xc0T\xb2\xac\xbc}\xd92\xc0 R\xfdg\x99\xc64\xc0\x12q8\xc8\xe7k5\xc0m\x8e\xd9\x14\xef>4\xc0\x97\n\x0c?\xb2\xdb4\xc0g\x1c\x82,\x00Z3\xc0\xe8\xe2[b\xdcN5\xc0EF\x1a\rAE7\xc0:r\x95\xaf\x8c\xea7\xc0\xfdz:1V[5\xc0\x8c\x85z\x85\xcd\xed2\xc0\x12\xe1\xa7\xce\xcd\x9b6\xc0[3\xb6\x08\x18\xba8\xc0h\x01*\xf4\x95\xbf3\xc0\xc6\xf1\x85\x07\xcd\xfc2\xc0\x87\x18\xe8\xc1\xd2`7\xc0;\xadm\x86M\xe76\xc0\n\xff\xdc9*)8\xc03\t\xf0\xf0\x96g6\xc0\xbf\x8f\xd0V\x04\x9a5\xc0\xe3\x92\xb8\xa9%K9\xc0_\xe7\xa7\x8e]\xdb6\xc0\x1e\xbb\xf9H\xa0\x023\xc0\xca\xd8\xe3Es\xee3\xc0d\x9e\x9f\rxr7\xc0\xc6\x12y\x08\xd5M5\xc0\x99\xc9\xa6\xf39\xde6\xc08\xd3,\xbd\xbd\xd44\xc0\xa7\xd8\x81\x0b\xc0\xcf4\xc0\x1c\x12\x04\xba\xc2\xca4\xc0>I\xb8[\xb0\xa06\xc0\x1d\xe9\xe6\xa7\xfd\xf32\xc0\x99\t\x8b0\xc403\xc0l5\xbc\xfe\xed\xe35\xc0\xbb\x9f@t\xc2\xa93\xc0`\xcf:W^\xef7\xc0\x01\xb0\xb9"\xfcR4\xc0\xd2u\x17\xd6\xfdh2\xc0\xaa\x99w/\xbd\x1e4\xc04\xbc\xa8\xc97P8\xc0y\xd0\xcdmb\x157\xc07\xb2&\xc7Lm5\xc0\x9d\xb1\x08\xca\x89\xcc2\xc0r3\xc7\xdbA\xff4\xc0\x01\x92\xe7\xd4i)4\xc0s\x01\xc4\xe4\xbf\x1f5\xc0R\x06\xc1\x1d\xde\x923\xc0\xfb\xc2f?\x0e\xb09\xc0s0\xbc\x15\xeeV4\xc0\n\xb1>\x18d\xc23\xc0\x0e\xdf\xda\x1e{G5\xc0/_\xfc\xa5\x1fM5\xc0\x0fV\xc8\\\xb4?5\xc0\xc0o\xc4}\x9933\xc0\xfc\x17_p\xf2.5\xc0\xbe\xce\x14\x19\xb2\xa03\xc0\xae\xab/\xde|U3\xc0+\xb5\x86\x94\x8b\xed7\xc0iAs\xef\x87c8\xc0\xd47\x9f\xfe\xf2H5\xc0\xf3\x1a\xaa\xde\xfcS2\xc0E=)Ly\x9a9\xc0\x81\x8a\xadB\xe6\x083\xc0th\xe7\x0f\xce;3\xc0\x83\xd1\xbe\xfa\xa4\x8b4\xc0\x1c\xa9z\x8a\x0c\xf37\xc0\xd2\x15n\xf4\xc2\x944\xc0\xf7\x193\xd0xw9\xc0\xda\xe8\xfd\xa5\xabF3\xc0\x9d\xac\xd3?#o5\xc0<\x87\rS\x96\x855\xc0\x9b\x9d\xae\x87\xe8U-\xc0\xe4Y&\xb6\x12\xe42\xc0\xc8\xc8\x10Yi\x964\xc0(\\\xc8\xad\xc6\xa66\xc0\x9c3]\x00\xe372\xc0\xc0L\x8a~\xceY4\xc0\x03@\'/\xedY4\xc0\xad\xd1\x15\x04PP2\xc0\x1bm\xab\xb7hz3\xc0S\xc9Ot\x12j2\xc0\x15\xf4\xaa\xe3\xdal6\xc0]DBt\x88F5\xc0/\x99X%\xff\xc73\xc0\xea\x1f\x1c\xc45c3\xc0\x05\x0c\x89\x89\xb9\xe04\xc0\xb20\x95k>\x036\xc0~\xe9l\xa61\xd17\xc0\xbc@WRS\xfc7\xc0n\x93{\xea!\xf24\xc0\x83|\xb7\xb2\xe4`8\xc0\xfb\xa1\xbc\xbd\xe6\x003\xc0\x81{\xaffx,4\xc0C\xf4\xd3\x96Z>6\xc0\x9a\xf7\xbabi\xe53\xc0\xde\xde#K\x0cs4\xc0d#\xad\x18\xf5[5\xc0\xcf\xe0\xbe\xe3\xaa\x045\xc0\x8a1\xed`\'\x9a4\xc0g\x0f0n\xf7$+\xc0\xcf9\x19\x12\x18j8\xc0\xec\xb7]\x85"e8\xc0\xa6A\x07\x06\xb2\xd27\xc0+\xb7^\xcdk}4\xc0+\xf8\xeb\xd6\x8f\xeb7\xc0\xb0on\x12\x9b-6\xc0\x9bQu\xa2I\xf17\xc0d\xeb\xc4\xd9\x03\x125\xc0c\xe9\xc3}/$4\xc0L\xbe\xa7X\xdb\xe08\xc0\xab\xac<\xc4a}5\xc0\x90>V\xb6J67\xc0P\x8f\x1e\x84a]5\xc0\xbb\x81%\x19\x10-5\xc0\xd9%\xf4i\xe8w3\xc0\xcb(+\x95\xb8m5\xc0\n\x0f\x808\xd1\xb64\xc0\xf8\xd0\xc1\xe8\xc5\x085\xc0#g\xd4\xb2\xadr4\xc0\xf5\xbe\xa0VpW4\xc0\xe2\xd9.\x0fjW8\xc0\xcbn\xaa~\x9e\x9c4\xc0\xaf\xa9\xad\xa8>\x014\xc0\x0f\xb4\x1e\x9b\xc9)3\xc0\xfc\x8ec\x08\xe3\x855\xc0\x93\x1d# \xee\xf22\xc0\x1d\xf5\xc5k\x8b\xf34\xc0\xd0\x92\x0fAh\xad5\xc0\xf8!\x19\x067\xc66\xc0a\x87t\x9c\xc3r5\xc0zr\xe4\xd6\xba\x822\xc0\x1e\\\xff#\xc2-6\xc0\xf2\xb7\x07W\x83z5\xc0 \x8eO\xd2\x04Q8\xc0\xde\xab\xc5%6(5\xc0&%? f\xf64\xc0\xfa6Y\xf0>|9\xc0)<MsO\xfc2\xc0G\x90\x10\x1c\x95\xb35\xc07&b`n"5\xc0\xf5\x80\x1b\x8a\x0cp5\xc0\xca\xbbh\xa9?\xa93\xc0}gJ\xe2\xe3\xad3\xc0P\xb3\\\x0c\xd2%5\xc0\x99\xad\xb5\xe1\xe2\x8b5\xc0\xab\x97$\xf8_e4\xc0\xee\\([\xe2\xc68\xc0SrN\xb0\xe6$6\xc0\xaf\x1c=\x94\xea@5\xc0\x1a\xa7\'\xac\x08\x068\xc0,e/\x1b\x82\x814\xc0\x1d]\x11\x19\xcd\xae3\xc0t\x0f\xf0S\xa6\xf95\xc0\x8b\xea \x05\x01\x1e5\xc0\x00\xa1K\xdf\x98\x945\xc0\xe5\xae\xeb^`F5\xc0\xc1]o3h 5\xc0\xc9\x98hE\x87\xfa4\xc0v)\x19)P\xdf4\xc0\xe1\xe0\xca\xec\xa3\xe44\xc0X=7\xe3\x88T8\xc0\x058[\xc0Y\xfe2\xc0`\xad\xc7lK\x97)\xc0\x88\xd2\x84\xe1\xe1\xdf3\xc0\xbb\xa5\xc40k/4\xc0\x85,\x98(\x9ei9\xc0\xa3\x02\x9c\xdf\xc1\x1b:\xc0aN8\xd73\xcd2\xc0\xa6\x86\xac^\xa8\xe74\xc0\xbb\xbe \x9b\xf5\xf72\xc0\n\x834]\x17\xf97\xc0\xbf\x07\xaa\xb0m\x7f3\xc0\xd7\xdf\xbc&\xfe\x886\xc0Q.(\x81F\x943\xc0\x9e\xe7\x99\xeep\xf94\xc0\x9b\xcd\xb6x&\x165\xc0\x88\x17\x84\xa4\xa464\xc0\xfdJY\xfe\xfeh7\xc0\'\xb0\x9e<\xe5\n6\xc0\xf7\x18p\x13\x8c\xae3\xc0\x95\xfc\xb3\xd1I!5\xc0q\xa9\x85a\xfd\xf53\xc0l\xfdem\x88\xa34\xc0\x19\xa3\x00\x97\xbf65\xc0o\x93\xc3\x16\xd9\x038\xc0P)=(\xcfa5\xc0\xe1\xf2m\xf2\x84\x043\xc0\xb4\x95m\x148\x143\xc0\x99\xd6m\xbaa\xc12\xc0\xa4\xd8>\xf9\xef\x1d6\xc0\xc7\x85\xc6\xa0,\x136\xc0\xfe^O\xe9\xd0s5\xc0r\x19q\xa7 w7\xc0\x1b\x1e;\xa3\xa9@3\xc0\xc8\x0f\x8d|\xca;5\xc0$\xbe\x06\x8aq\x119\xc0|\x1d\xdb\x88!\\4\xc0z@_[\xf6\xb44\xc0\xb1\xbe\xdd\xe1V]7\xc0\xbbr)\xd6s\x8a3\xc0-\xe2p\x87\x9bV8\xc0\x8ej\x98da84\xc0R-L\xe4\xff\x943\xc0\x901A\xab@\xab3\xc0\xb7R\xec\xf1;\x0b6\xc0\xaa X\x1a\xd7r5\xc0\xb4>t\xb3\xd3\xb58\xc0p\xf1\xe7\xfc\x1d\x066\xc0\x04@3\x10PV4\xc0:w\xd5&\x08A4\xc0#\x8f\x81\x898J4\xc0\xd4\x82\x1b\xf8\xaa\xa84\xc0\x9f\x9c\xb4\xfe\x1f\xb24\xc03[\xfa\xb7\xa5\xa33\xc0\xf9\x83rG\x03\x183\xc0o8\xae\xf2\xfd\xf02\xc0\xabo\xe0\xb8\xa6\x075\xc0i\xfflu:\xd62\xc0\xf0ho\xbd\xe5\xf81\xc0+|9\x933{3\xc0\x7f\x8an\xf6[\t6\xc0\xc1\xe1\xff\x18\xaco3\xc0\xea\xa4,\x1dY54\xc0\xa0\xbc\xda\x88L\x904\xc0?\xd36Z\xbd\x994\xc0\xa0c\xf0\xc2\x06\xe72\xc0\xf9\x19,\xee\x1e03\xc0(0\x08\xbe\xae\x033\xc0\xcdn,l\x1836\xc0\x08\x04=\xe4\xb5\x853\xc0\r^\xcdA\xb5@5\xc0\x8b\xb4\x84_\t~5\xc0g\x8ddWy24\xc0\xb0\x19RM\x02s3\xc0;\xf3n\x03\x08{3\xc0\xbd!|\xf4\xc2\x905\xc0\xeb\x95W4\x86h7\xc0\xb2QY\x00\x85\xbe8\xc0{1\x1c\xdfH\xf05\xc0\x93\xae\xfb\xbd.\xe85\xc0\xf6\n\x84y\xae_3\xc0\x11\xdb;\xa2\xa8\xe53\xc0O"\xd94/(6\xc0\x03\x02N\x11\xac\xa73\xc0\x01\x85E\xe7j\x066\xc0J\x91\x96\xff\xb5\x9d2\xc0\xf7\x18\xf44\xeal2\xc0\x02\xc5\x05\x96\'\x8e3\xc08\xcd!\x1d*\xb76\xc0k\xfe\x1a\x12.04\xc0\xb7+\xfb\xc7e\xc52\xc0/1\xf4;\td5\xc0\xda\xf9\t)\xa1E5\xc0v1\x05\x04\xa3\x9a9\xc0\n\xcb\xab\xb8\xaf\xa28\xc0\xda\xb8\xdb\xadI\xc12\xc0\x05\xaaW\x7fw\x813\xc0N\x9dbQ\xc9u3\xc0\xdd2v\xfc\xbb\x0e5\xc0\xb5\xee \xab\x02j3\xc0eJ\xa0*\xd6\xe84\xc0\x11\x9eW\x96Fx4\xc0\x0b\xfc\rpb\x154\xc08J8Q\x07-6\xc0\xeb\x1f}E\x9bN6\xc0\xd5h\x8a\x1d\xbe\r5\xc0\xb4\x93-\x19f\x9b6\xc0-\x19=\xfen%3\xc0\xa9\xf9O\xe1N\x1a6\xc0\x7f\xbdm\x90qm4\xc0Z\x98\x88\x9c\'\x128\xc0q\r.b\xe2\xf83\xc0?\xaa\xdb\x91ll2\xc0\xdd\x81.\xa6\x93\xfb7\xc0\xebGG\xd4zA5\xc0]\x984\x95Q\x1e5\xc0ME\x05\x96\xeet4\xc0\xd9\xbb\xa8\x9d\xc0\x023\xc0j"\x1f\xfetY4\xc0\x01y\x19\xe9\xc2\xc12\xc0\xf5\x86\xd7\x06f14\xc0t\xac\xb0\x19\xc8=4\xc0\xf5F\xb3\x89\xb3\r3\xc0\xda\xcb\xc2\xd4w{5\xc0\xfa+E\xe2l\x0c6\xc0`\xe7u\x9bP\x1b5\xc0W\xc9\r5\xfdY5\xc0<\xd6\x81\xfb?\x9d7\xc0^\xcad\xb2"\xa38\xc0\x02\xd1\x1aX\x8a\r5\xc0\xa0`\xc0\x12\x1a\xbe4\xc0\x8a\xbes\xc0\x91I7\xc0\x03\x81\xe2\xf9|l5\xc0S\xe0\xe61\xefh3\xc0\t\xf3\xc3:\xbcL5\xc0/a2\xe2\\c2\xc0\x84\x96kh@\xdf4\xc0\xe2Y\xc4i\x85k5\xc0\xce\xc6\xfe\xda\n\x7f1\xc0i\xcc\x1cT\xb9B4\xc0\xb3wWf\x84\x163\xc0j\x9a\x1dP\x84A5\xc0\x83\xc9efQv3\xc0\xba\'\x17\xa6\x13e5\xc0\xbf+\xdb:\xb9\xea2\xc0\xb9\x0c\x1cMI\x9d5\xc0\xfd\xbd\x8fo\x8f\x064\xc0\xb8N<Wrz3\xc0\xef\x14E\xd5*C5\xc0\xa3\xea\xb7^\xb0\xa93\xc0/V\xee\x87\x92@5\xc0Bgt\x91{\xf54\xc0"\xb4\xb6\xed\x1a\x023\xc0!\x9f0\xa09.5\xc0\xfc\x924\xed283\xc0-\xb4o\x136<5\xc0a\xc0\xebKeX5\xc0K0\x87\x85\xf8\x066\xc0\xeb\x12\x97\x86\x17~5\xc0\x87\x84n\xae\x8f\xcc6\xc0)\x19uQ\x8764\xc03.f\xaa\x0f\x853\xc0\x07\xc1\xa9\xda_\xff5\xc0\xd4\xbaXa\xa0&3\xc0M\xb5\xd1\x06t\x965\xc0x\xd4\xca\xa8\xb4\x123\xc0[\xe5\xc8q8\xcc8\xc0lSr\x92\x8a\xc02\xc0\xcd\xd7\xc6\x17\x01\x883\xc0)\xf4J;\x05T5\xc0\x84\xd4\xb0,q\x875\xc0\x1a\xd8\xa8\xb9Hz3\xc0(e\xc6\x14\x0c\x106\xc0\xdd\x8b\xec\xdf\xa9 4\xc0s\x07F\xb7/\xf85\xc0x\\@\x13d\xe95\xc0\x8fd\xdaj\xe7V6\xc0\x9fVy\x0c"\xb92\xc0\x86\x02\x9f\xfe\x9e\x173\xc0\x8c\xd6!nOW5\xc0\xb9Qi\x9c5\x028\xc0\xdbE\xb8\x8bm\xe22\xc0ihS\xe2\xd155\xc0\x83\xeb\xa1G\x17\xea5\xc0\x1c\x8c\xfa\xc0\xbf\xe98\xc0c\x1e8UD~3\xc0|\xc1R>\xc4<3\xc0\x03\x02\x87\xee\x10Z3\xc0J\x86\x9d\xf4\xc7J4\xc0\xc9N\x10\xdb7/8\xc0\x88\x85\x1f\xf1d\x9f7\xc0\xfa\x82p\xa16\x194\xc0xi\x13\xb8\x16\x185\xc0\'q\x84|\xbfI3\xc0\xf5\x13\xd4\x81\xf6J4\xc0\xc7\x9a|\xe3\xf1\xae5\xc0f\xf7\xcb\x88\xe1-5\xc0\xab\x05\xbc\x1d"63\xc0\x04\x9e\xaf)\xc2\x063\xc0+\xbbO\xae\xec\x9e8\xc0\x93\xcd\t".\x0f5\xc0Q\xbfU63}4\xc0>v\xaa\xa1d\'7\xc0\xe3\xea\x05\x11\xad\xdf2\xc0gq\xbeI\x0f18\xc0\x80\xdf\x80\xa4\xd7\x055\xc0Au\xc6\xc8\x95\x8a4\xc0]\xad\x1cM<x4\xc0\xbfM\xf0\xe1\x0b\x1b5\xc0\xd0`&\x93y\x155\xc0\xc1|u\x9d\xb8a3\xc0\x12\x9f8r\xecY3\xc0e0\x0c\x89-\x810\xc0\xdc\xcc\xb9\xaf$\x1a4\xc0\x04\'\x83\x18\xee+5\xc0(\xec\x90\xb2\xf9$8\xc0\x8e\\\xe6i-t3\xc0\xef9\x9fl\xe9\xdc7\xc0\xf7g\xec\x13\t\xb38\xc0\t\xc1\xf7\xc6\x12$5\xc0wp\x17\xe4\x1f\xbb4\xc0E\xe5G\x02C\xdd3\xc0\xac\xe1\xder3\xb96\xc0\xbeCV\x1a2;5\xc0x\x94\xbbm*28\xc0\x1bI\xc6\xc78\xc16\xc0x4\xaf\x9f\xc8 2\xc0D\xb1\xe7\x98\xc0\\3\xc0\xe8a\xcd\x1a\xed%4\xc0*%T\x96]\x816\xc0wrz{I\x877\xc0\xb4\'{\xe4(\x8d4\xc0\xff\x8a\x9e\xff\x10w8\xc0\xd4\x14+\xdb\x82?6\xc0\xcb:\x07\x93\xee\xdc2\xc0\xa1\xeb\x8a\xf6\xef<5\xc0\x03\xd8\xcb\x0e\xa7\xb96\xc0_\xae\xa2\x00EA8\xc0\xad\x0c\x88\x04M\x078\xc0\xbd\xe7\xe5\xc1\x11\xfa7\xc0.\xea\xb3\x07<+5\xc0o\x82\xf7\x1c^\xa55\xc0/\xb9\x1d\x05\x1cO4\xc0t]\xa5\\t\x843\xc0\x9f\x95\xd9O:\x1d3\xc0T,\xe5\xba^48\xc0\x13\xd9u\xa0&\xad7\xc0_\xcd\x0b-/+5\xc0\xd5E\xda\xe9\x1d\xd48\xc0\xd7Q\xddj%<5\xc0\x97\xef%\xfe\x9f\x1f3\xc0\x01\xb8\x89^HI3\xc0\x93\xf3\x80\x08\xf7\t3\xc0\xbb\xad\x08:b\xd93\xc0\xee\xa3]\x8d\x8f\xd74\xc0\x83c1\xfc\x14\xe04\xc0\xe1\x96s\xe2\xb4\xb43\xc0\x1d-\xce\x9d\xcaR6\xc0\x9b]D\x07I\xde8\xc0\xb6\xad\x82D\xdc\xc81\xc04y\x17\xa8\xbbP9\xc0\xe1/\xc5\x8f\xa3\x827\xc0\xe4a\xad8u\xc13\xc0\xa7\xb3bkl\x038\xc0\x867\xf4?\xd1\xd73\xc0-\x02\xdf5y\x884\xc0g\x99\x9c2Lr4\xc0P\xce\r)\xb1\xd38\xc0\x04\xb0\x04\xc0\x81\xbf3\xc0\x12K\xdfisH5\xc0\xea\x8c+\xc4\xb5S4\xc0X\xd4\xff\xb5\xde\xb55\xc0\xdbOa\xae\xe0~5\xc0\x8e/\x8bKM\x8b5\xc0\xd7\xccl\xc5)\xe84\xc0\xaf\xbe~\t#\xd04\xc0\xfe\xae\x03l_#5\xc02\x11\xb0#\xf6\x106\xc0Rt\xcb\xa2\x01i6\xc0\x08/\xa3\xed>#7\xc0\xd2\xee\x1b\x1atO6\xc0\xb3\x15Ec\xef)5\xc0D\tc1\xee\x166\xc0\xe0z\x95&\xd9-5\xc0\x8fw\x89\x17048\xc0\xd5Tw>w)5\xc0\x96h\xa6\xd7\xce\xf37\xc0\x97R\xd1c\x1aM8\xc0\xcf)\n5/75\xc01p\xe1\xc0\xcfx3\xc0\x9dd\xe6\xe5\x90\xec6\xc0Vy\xd6\xe2\xecE6\xc0\xce\xb5\x96f\x82*5\xc0\x95w\x97R\xbd39\xc0"\xcfv\xc3\xde:4\xc0\xdf<%\x0c\x9b\xb43\xc0\xe6A0$4*5\xc0\x82A\xac\xb9KJ6\xc0m\x82\x9eeM\x116\xc0\xe7M)\xebp\x9b6\xc0I\xfc\x87\xd8Z76\xc0\'\xaa\xc0i\xa2\x8c6\xc0\x84~\x1a\xc0\x14\xd75\xc0\x0e\xee\x94\xd0\x7f\xf12\xc0\xeaO\xe0\x85\xac\xab3\xc0\xa8\x15\xe2\x1d\xb6\xad3\xc0\x9cp\x8f9y\x814\xc07\x08\x90l\xa9\xbf5\xc0\x10\xa0\x12\x95(\xa96\xc0\xcb\x04\x10\xe9\xdbx5\xc0hS&\xd9\xdf\xfd4\xc0\xe6\x05\xfe.\xb9\xb18\xc0f\x046k\xfd\x078\xc0\xf93\xca\xd6V03\xc0\x88W\x8c_\xfe35\xc0Ba\xf5\xe9\x86\x916\xc0u\xdaC\xdb[\x976\xc0\x17\xc6\xe2emL9\xc0\xdb\x0fQSa23\xc0N\xb8\xe8_R\x005\xc0\xa9\x1ct~o\xe44\xc0%\x02\x86\x9c\xb7\xc73\xc0+\x0e\x16\xc3Z\x1a6\xc0<\xd7\x0fc\r\xcb2\xc0_i\xed\x0f\xe535\xc0 \x0e\x00A\xa7\xb46\xc0\xc4`\x08\xa4V\x1c5\xc07\x84x|\x8a\xf96\xc0\x96\x07\x80\xdfH\xc86\xc0\xcb\x8c(\x9c\xdd|4\xc0\x9eK.\xc3\xb0\x137\xc0\xa3\x91\xad\xfa\x8ej9\xc0\x10d\x16\xb0\x83\xcc5\xc0\xc6\xf2\xa1i\xa6s4\xc0\x13\x99\xbb\x03\x8cP5\xc0\xf8\xa8\xcc\xbaE53\xc0heU\xb11\xab5\xc0\xc2\xd9;\x83\xc4I5\xc0.\xc2imE85\xc0\x06JVP\xe8\x892\xc0\xb2J\x8c,\xe8\xc15\xc02\\Q\xa5\x11\x9a4\xc01\xde\xe7\x89U\xa04\xc0\n\xc2\x014\xb1\xf92\xc0\'\x8f\xc4\x7fh\xcc6\xc01\x8d\x87QY\xde4\xc0\x95(\xd4\xc0z\xbc4\xc0\xd0\xc1G2\xfd\xdf4\xc0iI\xe8\x1c\xc1\x0b7\xc0\xc1\xa0\xb0w\xbaH4\xc0iP\xc0v\xbf\xfe6\xc0\xaa\xb3\xf8\x0f\x95\x854\xc0\xdd\xe6\xc5\'\x8fm3\xc0E\x1c<\x1d\x16\x971\xc0Q\xd6m\x8a\xdfi3\xc0h\xf6\xef8\xd6F8\xc0\x03\xce\x8eFZ\xac3\xc0<.\xb5\xc0L\xb33\xc0O\xbc+Q\xc0\xd25\xc0M\xb3\x99(\xb3\xf74\xc0\xb7\xfc\xf1Q\xd5S2\xc0\xbbI\xd8\xed\xbaO8\xc0\x07\xad\xe9a\xff)8\xc0\xca\xf3\x85\xb8mm3\xc0\x04\xa9\xee\xbf\xfa\xa97\xc0!w\x18Q\x9aT2\xc0Y\xd8\xf7\x10uP5\xc0\xf5k\xdd\x99"-3\xc0Y\x07\xa5\x7f\x03\x7f6\xc0|F\xeb\xf3\xdd\xa52\xc0\xbc\x00\xde\xacD;7\xc0Dw|\x143\xfd4\xc0Dds\x1csz8\xc0m|\x93b(\xe54\xc0\xc9<\xb8\x05Er3\xc0T$2\xfb\xad\xea7\xc0/\x83\xd6J%~8\xc0\xdb\x93\xec\x1alN6\xc0\x8a\x16B\x08\xc5\xb76\xc0\x1dt\x1d9\x0c\x0b5\xc0\x97\xa9\xd1\xdfW\x1b5\xc0#\xca\x99__R4\xc0\xb7(s\xd5\x8845\xc0\xb8\xf6\x85\x9f\xfc(6\xc0E\xf9\xfbe1-2\xc0OW:8\xe2\xd94\xc01t\x10Q\xe5\x075\xc0\xe3H"\xd2\x1d.3\xc0d\x99\x99\xa8`\xf36\xc0\x9a\x06\xcc\x9d\xd3\xfc3\xc0\xfc\xdf\xff\xe5\x92\xb32\xc0\x98!\x91\x05}\x933\xc0GM\x9e\x10\x1a\x894\xc0\x9a\x98\x0c\xe5\xf3^5\xc05]\xb5\xa1\xa1Z6\xc0\xc3\nW\x86Z\xe42\xc0\xf8\xbd\xc0\x88\x01\x914\xc0>\x9e\xda\x00\xd9\xa16\xc0\xfa\x98q\x84\x0cz5\xc0\x05\xac\xf6}j\xe44\xc0\xa6\xf5\xce\xe4\x86[6\xc0\x90^\xb9\x98\x1b^4\xc0%]\x0f\\\xca}7\xc0-\x92\xacJ\x1c\x144\xc0\xa7\x157L.\x1b5\xc0}XJ\xa4\x1f\x103\xc0$.\xcf\x8d\xb3\xde5\xc0\x8f\x86\xa9&>\xe44\xc05f\xffx\xf7(6\xc0\x8a\x81\xdb\xfdc32\xc0\x8d\x96\xd1u\x81\x804\xc0\xff\xce\xf2\x0ff\x945\xc0LX?}\xd0Y7\xc0\x04S\xe7\x86\xe7H5\xc0\x92\xc4\x08v\xbf\xb76\xc0\x82\xf9A\x14\x8f\xc79\xc0\xf3S\xf8\xefBP5\xc0C\xe2\x8b\xb5\xed\xf86\xc0\x93<)\xfa#\xc37\xc0\xc2\xab7nR\xaa5\xc09Pv0\xf4\xb18\xc0\x84\xd13\xa9\xd0\x0e5\xc0U\xe0\xd1\xfd\x19\xcd1\xc0F\x0f\xcdbO\x1b4\xc0\x84\xcf\x0e\xa6\x99x2\xc0\xaf\x1c\x08\xb4\xf1O7\xc0\xd6\xeco":>5\xc0\xf0o\x80\xc3\x04t3\xc0#\xd8S\xef\xef\xba7\xc0\xb3}\xfcT\xb4\xba5\xc0\x9f\x8aB\xdf\xf7\xb02\xc0\xa6\x99\xcb\xc1@\xdb5\xc0\xa1\xc1k\x96\x9a\x027\xc0I\xee\xa7\x16/z4\xc0\x1e\xaa\xd0\xb5\xf8n4\xc0\xa55Tzt\xdf1\xc0m\x14\x19e_\x979\xc0\x7f\xb6\xdeC\xa3\xdf5\xc0Toa\xa8H\x8c2\xc0\no\x0f<\xa9\t5\xc0\x8e\x18\xfa\x15\x9e\x916\xc0\xe6\x98\xe6\xc5\x8e\xdd7\xc0\xd7\xe8o?\xd1\xf84\xc0\x11\xac\xd7\xf9e 4\xc0\xa4RK\xa6C\xa61\xc0\xc6\xfd9\xbcI\xd86\xc0\xc4Q\x0cQz\xe63\xc0O\xe9\xa9\xc2\x9f\xc85\xc0\xb6p \xc2\x97N3\xc0,T\xa5\n[\x8e5\xc0\xc0{\xb7\x15\xb8\x184\xc0\xbc\x08u\x9ayv4\xc0\xd3:\xe5!\xc7\x844\xc07\xb6\xe3\x9fr95\xc0\xfe\xc6\x9c\x9c[!9\xc0W:lq\x1ci2\xc0\x0b[\xf5x\x9e;5\xc0\xa4\x0c\xa1\x05\xc9\'4\xc0\xab\xdb\x94\x81\xab#3\xc0_V\xd6\x81\x08\xf35\xc0\xa6\x15.\x1d\xda\xb26\xc0\x9a\x92\xe3\xbc~\x184\xc0\xbb/\xaf\x01\x10\r4\xc0\xb3T\'v\xf5\xa95\xc0\xc9F\x165\x93\x176\xc0WN\x8c^\xd0\xb14\xc0z<\xf5\xc5M\xf35\xc0\xa1\x10\xadH\xea\x143\xc0\xfduX|b\xdd6\xc0\x1fi\xb1d\x1c\xeb6\xc0\x1d}p\x03\xec\xeb4\xc0\xd2\xaf\xdc\xe9\xebd4\xc0\x98\xc5\xaa.Hj8\xc0\xa5V\xe4P\xf3\x0f9\xc0\r\xe5\xc2x\x0f\x9b4\xc0$Cp\xcdsZ6\xc0_\xdb\x11\xcf\x8a\x066\xc0\xd0\xd8\xca[\xb4\x9c3\xc0]\xc6\xff\x08u\x065\xc0\x99U\x03L\xdc\xd34\xc0\x94\x81\x82\xd6p\xb46\xc0|\xe1\x07\x1a\x9c\x0b5\xc0\xd1]\xfdn\xf3\x056\xc0\xf1\xf3\xbd\x97\xbbu5\xc0\x07\x10\x1a^F\x0b5\xc0kRW\xd4H\x028\xc0$\x1by\xbc\xfc-4\xc0\x99\xf7q2\x08a6\xc0(\xf4\xb7K\x82z5\xc0\x05,*\xdc|\x063\xc07\x8d\xc3B\xa2\xd56\xc0%m\xe5\x903`4\xc0\xef}<0f}5\xc0\xf4\xdd\xa3\xdc]H5\xc0\x0f7\xdf\x80:\xf53\xc0\xcel\xf2\x07D\xb23\xc0\xa8\x03@X\x91a5\xc0\x0b\xd5E%\x8ef7\xc0q\xb20\xb2@\xf03\xc08+{\x9c\xaf\x123\xc0\xfc3\x8f\xd9\xbe\n4\xc0\x00\xdc\xbcZ0\x902\xc07w*!\x96+5\xc0\x8e\xd9\xf1STR7\xc0\x94\xb9\xd7\xd6"~3\xc0\x81=\xaa\x16\xdd#2\xc0\xd7,\xe6\xcd\x0f\x983\xc0\xef\x0b&\xdd\xea)3\xc0\xe2%!\xa7\x0f\xf45\xc0v\x8c\xbb\xda\xb8\x173\xc0\xcd3,yx\xab3\xc0\xb4n/\x89\xab\xca6\xc0 M*\x85\x19\t3\xc0\xfcy\x080\xe2\x103\xc0\x05\xf1\x01VF\xdf3\xc0\x16uD\x9d,\x044\xc0\n$\x8eAI54\xc0\x14P\x1a}J*8\xc0\x98\xb0dT\x9a$4\xc0\x9c\x1c\x95^\xae\xa42\xc0\xeb\x12\xe8\x97\xb4\x1b3\xc06V\xa2\xd9\xc3!6\xc0\x88\x0c\xb6\xaf\x07\xaf3\xc0/\xe5\xb3\xabZ76\xc0\xb3|8;\xb8=2\xc0\xc4\x88\xc4\xb9\xcd\x9a6\xc0\xc1 \x96q\xc5\x1b8\xc0[Xg\x96\x83\xb43\xc0\x9d\x13t\xd9\x97\xdf3\xc0p8\x12\xd6\x0fB5\xc0q\xaa\x965X\xe24\xc0\xdd\xc3\x13\xe7\x0b\xa03\xc0PX\xe8ARy4\xc0\xe6\xdc\xde\x0b\x9576\xc0:\xe2\xe7\xe5\xfd\x056\xc0\xd5\xb8\x9b\xc5\xb2x6\xc0\xbfh\x95\xb9\xc8\xfc4\xc0;\x9a\xfb\xe0\xe1\x9b5\xc05\xbdL\xc6\xc6\xbb2\xc0\xe4T\r\xf5\x03\xba6\xc0\x973\x8d\x99{\x064\xc0\xdc\xbf\xda\xea\n24\xc0\xa0\xe0\x9a\xdb\x9b\x9a9\xc0\x86gi\xa8F\xed6\xc0a\x03\x0c\xce[/6\xc0+&Hr\xd565\xc0\x9e \x06\xa7\x05\xe06\xc0\xc1\x0b{k?\xd85\xc0c3\xbe\x8b.V6\xc04\xfa_\x14\x84=4\xc0\xb6\xe3\xeex\xef\xe32\xc0\x91\x1a\x0f9\xfd\xdb5\xc0o\xfe\xb1\xaf [5\xc0\xcey\x82U\x81\x8b7\xc0\xbf\xa3V\x81\x0c\xe94\xc0\xfd\xb6\x06\xff:\xf96\xc0\xa7\'\xe1\xd9`o2\xc0\'\xac\'\xe5Ok4\xc0v\x92:q5\xa84\xc0l\xe1P\x91\xcd\x893\xc0u\x8b\xecm\xe6}3\xc0\xb32$\x15>\xc46\xc0\x8a\tue\x80n4\xc0\x9br\xd9 2\xeb6\xc0\xde\xa0\xf22s\xd16\xc0\x9be\xfd\x06\xe3\x104\xc0\x02\x06\xaf\xb1\xdf\xea6\xc0A\x10\xec\xc1Z36\xc0\xb1\'l\xc2\x19\xf89\xc0\xdeS\x8eU`"3\xc09J\xc5f\x83,4\xc0ju\x9d$\x12(3\xc0\x19\xff\x04\xc9q\x8e6\xc0\x117,\x19\xe4\xe64\xc0\xc0\x93\x0c\xc2\xb5M8\xc0(z\x00\xcc@\xfb7\xc0S\xee\x96D)o3\xc0uY\x1cu\x92\n5\xc0q_\xac3`\xde7\xc0\x19\xfew\xe3\x19E4\xc0\xda\xfb\x1a.\xa5\xda5\xc0E\xeb\x05c\xfdR3\xc0Z\x8c\xe0\xf14n6\xc0B)\x93\x7f\xf4\xe85\xc0\x12\x00@m\x05V2\xc0\xbe[\x86\x06*I2\xc0\x0e2\x8f~\xd6O7\xc0~7\xe3\xa8H52\xc0ex\x80\xd8vj9\xc0?\xcfJ\xf8\xe5\xc23\xc0\x051\xb8\xeeQ\xbe3\xc09h\x9c\x17%E8\xc0>\x87\x81\xb40\xa65\xc0\xea\xc4\x08\x8d\xb6\x1a5\xc0\xff\xd3MO\x80\x0b4\xc0\xc6\xe80\xfe\xc938\xc0F\x13\xdb\x99 \xae6\xc0*g\xc5\xca\xbf\x082\xc03\xe7\xaa\t\xcdS2\xc0*\x8f\xcd+\x87\xf44\xc0\xf1\xf6\xd3P\x81(3\xc0$\xa2\xc5H\x8bP8\xc0\xf4\x1d\xa0\xf0<\x976\xc0\xbf\xe0\x18\x87\xc4\xbf5\xc0\xf5q\xc0C\xbe\x914\xc0\xd6\xac\x81\x1dRE5\xc0\xc4(\xa5\xcb"*5\xc0\xd8\xc8\xd1\x83\x9d\xd86\xc0\x07\xa4\x9db\xbbd3\xc0\t\xa8\xf1D\xfa\xf85\xc0*\x108\xf8\xfa\x966\xc0P\x12\xfb\xc1\xf8\xe64\xc0\xa9\xc7\xb9\x87\xc9\xfa5\xc0\xb4\x0c\xd4x\x11\xff7\xc0\x02\xec`\xb4\rC3\xc06\x06\xabTc\xe62\xc0_\x9c\xf0\xbe\x8c\xef5\xc0\r\xe2Y\x1c\x9a\x995\xc0\xcf\xbc\xfe\xa2\x1f,9\xc0\x0fbI-\x80.7\xc00\x986\x90\x15\x7f4\xc09[t%1\xed6\xc0\xab?\xfb^\x9e;9\xc0\x02\xfc\x7fa\x8d\xd24\xc0E6\xf7\xe0\xb9\xd03\xc0\xad23\xf7\xcd\xef4\xc0\xa2*I\xeb\x93\xd35\xc0\r\xa4\xa1\xc2\xa8[6\xc0\xe3\x81\xd3\xc3\x03\xee6\xc0\x1a0G\x08P\xdf7\xc0YF\xcb\xc4\x06\xe35\xc0\xff\xd81\x1f\'\x984\xc0/\x8c\xe1\xe8z\xe92\xc0#\xbf\xf0\xf1c26\xc0\xd6\xbfw\x8e\xf0~3\xc0M\x0e\x14<\xe6G3\xc0MA\xa8\x838\\7\xc0]\x03X\r"<3\xc0\x807\x82Y\x1d12\xc0\xddio&\x8bJ9\xc0\x94N\x03f\xa0 9\xc0]\x03\xb2u\xa3\xf87\xc0rdRK\xca\xa83\xc0\x86(O@\x0e&3\xc0\x15t]1U\xa89\xc0\xe9h\xca&\xa2\x894\xc0f\x98\xe0;c97\xc0\xfe\x1c\xc8\xc4\nN3\xc0\n\xf0\nw\x9f\x0e5\xc0\x0f\x08\x1d\x89\xbb<3\xc0Y\x10\xca\xe1\x00\x8e3\xc0\xc1\xb2\xd8\x19\xcd\xe34\xc0\x05\xff\xb9X\xa7\xfd5\xc0M\x93\x05/\xa9\xb11\xc0g\x86\x80\xa5:"6\xc0\xbbN\xe8O\xf2\xd26\xc0\xafI\xf5\xca7\xd76\xc0\xf0Htr\xa7\xa94\xc0>\r\xcc\x94\xa0\xdd6\xc00a\xfeS>\xee4\xc0nh\xd4\x8b\'l8\xc0\xe3\xda\x04\xb9\xa7\xc75\xc0s\xf7\x9e\x1b\x85A0\xc0\x15\xacn:\xbf\x1d5\xc0i\x97\xd2\x96\xd1\x8c3\xc0\xab.\x80\x89\xbfI3\xc0;\xe4\x18\x19\xed\x185\xc0\xf9O>D\xb2x3\xc0\xaftwo\xdcC3\xc0@\x02\xc1[O>7\xc0\xd3\xd0\x04\\f\x123\xc0\x99\xf9\xb8*"63\xc0\xe4\x9a\x8fM?m4\xc0\xb4H\xce]\xf6.4\xc0\x88\x1e@\xd8\xe0\x143\xc0\xb0\xe2\xb3pqJ8\xc0\xda\x0b\xbc\xa5\xf5_3\xc0(\xcb$\x00V\xef4\xc0\xee\\\x99Q-\xeb4\xc0\x7f\xd8F\xeew\x0b3\xc0\x14ID\xa3\\\x038\xc0P\xe1&&\xfaC8\xc0\x81\x19q#&\xca4\xc0b\xb5\x9d\x9d\xeeu3\xc0\x83\xc4\x90H\xcc\xaf7\xc0\xbb\xf6?\xa1\x19\xf64\xc0\x02\xc2^\xcb\xb7\xee4\xc0\xcd\x12\xb3Y\xf5\x165\xc0+u\xfc\xa5n\xdf4\xc0\xcc\xc9lz\xe0\x9b4\xc0\xdd\x04\xb1\\\n\x075\xc0\x1b\xd9\x90\xff\xcf\xc22\xc0\xe6\xaa%\x88g\xab2\xc0a\xf8\xcd;4\x7f4\xc0\xec\xf1\xe7i\xc0~3\xc0ci\x8c\x06]\xde6\xc0\x13\xf9\x9c\xceu\xda8\xc0?\x95}\xa0\xfa\xad9\xc0\xd3\x83\x18E=\xa27\xc0\xaeK/\xed\x0b\x132\xc0\xb7&+uJZ4\xc0C\xdf+\xaa\xdc\x013\xc0J\xca|\x8d\xc6\x7f5\xc0\xf6\xa6\x86\x92g\x0f5\xc0\x1e\x05e\xa7\x7fA5\xc0T\x1c\xd4\xf5\x8c\xae1\xc0\xae\x10\xe6@\xb2\xe34\xc0\xdc\xda\x86\x14q\xa28\xc0C_\xaa\x12\x18@3\xc0\x1c\x8aI`\x95+5\xc0\x84Q%\x7fNT8\xc0\x1d\x8aAh\xd8&3\xc0\xfeY8\x8bS\xce7\xc0\xeb\xb6G6sz9\xc0\xeb\xf3\xef\xd7\xd3\x8d8\xc0z\xf7\xe5\xeb\xd5u3\xc0e\xfc\xa9\xf7;\xdd4\xc0v\xfb>\xe4J\xee4\xc0+\xc9U\x10\x95Z8\xc0\xe4\x16\xb1J\xf0\xe45\xc0\xc0i\x88\x14\xec\xf67\xc0\x00\xe0"\xba\xfe\xa93\xc0\x96\xc5\xa1\xbd\xf2\xfa4\xc0\xe7~\xde\x87\x16x3\xc0\xc6\x0e<\x06\xd0(6\xc0\xcfz\x01\xaaIL3\xc0v\xa0\xa9\xea\xe2=6\xc0\x17-\t\xf1F{4\xc0\x8c\xf5N\x15\\N5\xc0\xb8\xf3\n\x91\xb284\xc0\xa2\x9d\xd4\x8aDu4\xc0\r\xcc>\x10X\xe65\xc0|.g~K\xd26\xc0| \x9c@#\xcc5\xc0\xe8\xa3Qo\x0e\x088\xc0J>\xf0\xaf\xe2\xcd7\xc0\x97WHv/U9\xc0\x13\xcb$\xb8\xb3\xf76\xc0v\x03\x00\xd9+u4\xc0\x8d\x08w\xae~\'4\xc0\x18\x92\xaev\xb0&3\xc0\xd3(\xc9e\xf3+6\xc0\xb4\xf8.\x0bt\xa67\xc0\xa2v\xb6@\xb9\xd18\xc0s\xea^\xdfGn4\xc0\xd0\xbb*\x91/,7\xc0\xb9$\x0b\x18\xe6\xf46\xc0\xbfh\xf0*\xbc\xd97\xc0\xf5\xc1^\xcc2"5\xc0h%\xfd\x0f\xf4\x848\xc0\xa0\xae\x86\xb7\xabY3\xc0\x8f{nS\xb8\xe41\xc0E\xedSj{E9\xc0\xc8\xea\x0b\xba\xe9\x977\xc0\x9b\x84\xdc{\x86|8\xc0\x885 Xp\xf31\xc0\xda;R\x83\xa7d2\xc0\xb5X\xa2-je7\xc0\xb3K\\\r\x86\xa47\xc0\xd5-\x83\xbf\x95\xe42\xc0\xc2j/\xbb\xc6\xfb2\xc0\xe1a\x02M\xbe\xdc6\xc0\xd8\x91V\xaav{3\xc0\x08\xfe\n<s\xaf6\xc0\x13\xa4%\xef>\xd17\xc0K\x1aZ\xafB@2\xc0g=\xea\xe7\n_6\xc0\xb8D\x82fm\x979\xc0S\x93i%\xe1\x898\xc0\x0c\xde\x97\xd6\xd6z2\xc0(r\xb7\xceT25\xc0\xd6k\xde\x86i\x053\xc0\xd31P\x80I\x933\xc0\xf3\xc2\x88\xfd\xc3\x0f6\xc0\xf8\',\xd7\x16\xdd7\xc0[T\x9b\'|\x843\xc0\xa9Bb\x0c\xafu6\xc0d\xe3\xdd\xd0\x9d|4\xc0&\x07\x87X\xb8\xb24\xc0a\x9bes2\x852\xc0\xd4:\x0f\xf0\x88\xcd3\xc0\xf2\xae+}\x8125\xc0iq4\\\xc1(3\xc0\xfa\xf3\xabJ\xf7\xd65\xc0$<\xa4#\xd1,5\xc0@\xd2\xe5s\x03`3\xc0\x04\xae\xe7\x18\xc5\xc65\xc0H\xf1\x1b\x0b\x13\xc52\xc0*\xd6\xe77\xd8\xd87\xc0U4\xa5\xa1^_8\xc0\x07\xd7dM\xfct8\xc0\xdd\xc9\xe9~\xe0J3\xc0\'\x08\x94A\xc0z6\xc0\x8f\x10~!on6\xc0EsJz\xf3\xb14\xc0\xc1.\xb2[\xbd\x839\xc08\x07\xb6\x86\n\xa13\xc0\x90\xb8\x7f\xb8iC5\xc0\xc2\xb3\x9b\x01a\xa18\xc0\x82&XY\xdf$6\xc02\xa2C\xc5\xab\x806\xc0#\x89\xe1;\xc9A6\xc0A/z\x93\x1d\xc24\xc0@.\xfc\xddc\xed5\xc0)\xfa!\x9cD 3\xc0\xec\xbb\xe2\x08\xa8\x035\xc0\xe8\xe1Hv\x11\xf22\xc0b\xc4\xc2\x0b"\xf26\xc0\xcfu6\x04\xae75\xc0\x08x\xa6\xf2\xdd\xed4\xc0\xec@\xa5\xea\xbb\xa75\xc0\x99K"\xad\x9b\x168\xc0\xa1\x18 dF\x8d8\xc0\xaa\xa3KvK\xec4\xc0\x0e(\x9c\xc0:\x946\xc0\xf3\xefoyC\xad3\xc0\xb3\xcf\xe8\xe3\xd4\xe85\xc0\xfd<4\x08K\\6\xc0S\xbbg\xb3=-5\xc01Eo\x9e\x9e\x882\xc0\x9e\xc0\xd4\xfdx\xef5\xc0\x8f\xf9\xd0e\x9516\xc0g\x0c\x1c$\xac\xfb7\xc0\x80\xac\xfe\x19"\x9d7\xc0\n\x19\xd1C\x03\x086\xc06\xf2\x83\n\xffF3\xc0>\xc8\x16\xe8\xc7]5\xc0\x0fj\x82\xd1\x8b)0\xc0I\tt$\xdf\xba1\xc0\x05C\x102\x83+3\xc0\x81#\x1bb\x88\xa22\xc0\x07\xb8\xa1\x1bf\xf64\xc0Z\xdc\x9e\xc7HA6\xc0\xcc*\'\xce\x11\x9a3\xc0{\x92\x0euz\xae4\xc0\x0f)6\x1c\xbfC7\xc0\xed\x0e\nXUD9\xc0\x91\x0b\x95?L\xa25\xc0\xe6\xd9\x01}\x08\xb47\xc0Y\xb1\xc26\xd6\xec6\xc0\xbb\x9a2\xdb\xd4\xd02\xc0H\xdf\xfb\xad\x9f\x185\xc0KkR\xb1\xb2\xc13\xc0?\x17\x9b\xd6\xe8#5\xc0(M9\x8b\xb8=4\xc0\xa3\xc3}\xffw*5\xc0\x8e\xa9\xdf\xec\xdd\xdc7\xc0\x84\x1cy\xf4\xfc\xd82\xc0\xb5\x0f\xb2\xecb,6\xc0G\xbc!$ o4\xc0M\xc1\xdb\xd0\x06\xe61\xc0]\x92\t\xe42\xb15\xc0.B\xffJ;n2\xc0\xac\xad\x96`\xf6\xf14\xc0\xbd1?V6g4\xc0\xa1\xc2\xfe\xc2~\\3\xc0\x8d\x05\xbaO\tk4\xc0s\xe6g\x80}44\xc0\x92_\x14\xed\xa0\xd87\xc0`\xe9\x1d\xe5\x88\xa44\xc0h\xafhz^\x8f8\xc0\xc0\x9d?E\xfd\xff5\xc0\xca\x1c\x19\x9e;\xda2\xc0\xc7\xc70nw\x8e2\xc0-BY&\xc6\x063\xc0\x84\x8d\x12\xf2KV3\xc03\xfa\x1b\xd76\xde2\xc0-\x12\x91O#\x0e3\xc0\x14\xe2[\xfd\xb2\xde5\xc0\x93\x81H$\xe3\xbe9\xc0O\xefJ\xb44\xee5\xc0\xa8\xdd\xd2D\x1e\xa87\xc0\xbc"\xcby\xbf\x886\xc0\x01\xc2\xd8im*7\xc0zk\x1cw\xf9\x016\xc0!\xe4\x9c|\xec\xeb2\xc0\'\x13\x07bmM4\xc0\xf6\xba{m\x17\xae5\xc0\xc7d\xc3\xd1y\xde6\xc0k\x1f\x07\xf6\x1bI6\xc0\x01\x03\x8b\xe6vV6\xc0\xccl\xd3_%]6\xc0\x915\xfbY\xb9\x1d9\xc0\xa61@\xa8\xfa\xb42\xc0*\xc0\xfcSj\xd52\xc0\xe9\xe5\xa2\xb52\x046\xc0\x89\xbd\xf1\xf3[\xee4\xc0Y\xc8s0\xe3,3\xc0G\xaf\x9c\xf8\x15\xc43\xc0J\x7f\xb5\xd1kX6\xc0\xc2\xdc\xc4\xf6vz5\xc0u\xa6a\x9e\xd2\xac4\xc0\x16\x15\x01\t\xf5\xd96\xc0(\x98&\xc6\x96F6\xc0(m}"\xdf/6\xc0X\xe9V\x97)\\0\xc0O\xbfL\xf9\x1er4\xc0p/\xfa\xf1\x19d3\xc0=\xf9\x00\x0f\x8f\x9f4\xc0,\xae\x8f[%L6\xc0!\xb7T\x03[\xa33\xc0\xa5\x07da\xc9\xe65\xc0\xf08\xe6\xeeN\xfa4\xc0\xbe\xa6q\x83]\xbe4\xc0\x04\x02\xddt\xbe51\xc0\xc1NQ\xdf\xa562\xc09\x16\xfcv\xd9\x873\xc0\xa8_,3\xa5\x861\xc0E\xb4A\xeb\xad\x843\xc0O\xfdY*\xc4I6\xc0=\x89\x845K\xe92\xc0,,\x02\xd5(\xf22\xc0\x8dF\x1cb\xf8U7\xc0\x96n\'\x04\xc7\x916\xc0A\x89\xe8\xe8\x0655\xc0\xd55\xfc\x81\xc9\xa15\xc0h\xc6d\x9cA90\xc0\xc3\x01\x85l\xfc\x9a3\xc0\xc1\xd5\xd0\x89T\xb42\xc0\xd2U9c\xd1\xd13\xc0\xaeY\x1e\xed\xc7\xf04\xc0i\xbb\x10\xefV\xc05\xc0\xef\xd8&E\x99d3\xc0\x05\xb2\xfb\x1b\xfa\xfe5\xc0\x9a\x8b"\xa8\xcd\xbb7\xc0\x14J\x97\xf4Wi4\xc0V\xc4%\x13\xe3\n9\xc0\xccG\xcb{\xa843\xc0\xfbww\x9bL\xbf4\xc0\x13\xc1\x0b\xf1\xbf\x918\xc0\xb8\xf2\x93\xd6\xa6\xd28\xc05\xe2\x9a\xc1M\x076\xc0\xdf\xa8,\xa0+K7\xc0/\xfc^1\xb2\xf02\xc0]t\xd6P\xbdt4\xc0\t%o\x9eH\x035\xc0Q 2\x81hH9\xc0\xf6Yi\xe5\xeb\xf65\xc0\x86\x80\x11+b\xbe0\xc0\xe1\xb8Z\x93\x9d\xf27\xc0\x02\xedD\x19\xca\x969\xc0\xc1\x1cW+2\x166\xc0+P\xca\xc2eX4\xc0\x96*\x15\xb1\xef\xc77\xc0\x9d\x13w\x7f\xa4\xec7\xc0\x19\xec\x97%B\xfc7\xc0`\xf6\xad&A\xe74\xc0/\x9ct\x91g\x883\xc0\xf5\x9f~r5\x9e4\xc0DB\xd5\x85S\x0b6\xc0e?\xe1p\x85h3\xc0o\x1aH:J\xcd7\xc0\xb7v\xbe"`\x085\xc0uD\x050y\x109\xc0-\xbe\xcc\xe3V03\xc0\x19\xbd\xbb]4\xc54\xc0\x97\x06q\xf4yI3\xc0A \x96\xa3W\x917\xc0\x90\x13wjR\xeb4\xc0a\xf29\xa8\xab_0\xc0\xb5W\xd1d\xc9\x908\xc0?=\xaa2\xc3\xd96\xc0\xecj#7\xf9+6\xc0\x0e\x1c\x0c\xc3f\xc32\xc0\x93\x16\x07\xa3p_5\xc0\x87\x8fstid3\xc0\xd7\xfbv\x82\x95\xb97\xc0\x00\x8c\x17\t\xa7&4\xc0V[\xda<\x1c\xa37\xc0&\x00@\xbfw\x009\xc0\xbf\xb8\xcd\xa8b96\xc0\xa1\x9a`<g\x9a8\xc0S_B\x14\xbb\x197\xc0\x19{x\xf9\xfeg5\xc0\x13iB0\xf8\x804\xc0Of\x174\xffv3\xc0v.\xf2\x84s\x883\xc0\xbce4@Vv4\xc0\xc1\xd6{\xba0\xd27\xc0,f\x83x\x95\x887\xc0\x98\x0ei\x03\x02\x1b4\xc0\xfam\xcbW\x87\xaa3\xc0\xda\x19\xb3\x83Qd3\xc0E\xf5\x0f\xb7\x1eZ3\xc0\xe9\xb9\xbcaj\xfe6\xc0y;g\xf0\xf3\xf82\xc0y\xbd\xc5r\xc5\x146\xc0\xf2\xb6\n\x88<\x9e4\xc0A\x9bm\xb3\xe4\x0b5\xc0"\r\xeea\xe3\x135\xc0\x11\x90\x83\xc9c;3\xc0\x85M\xa2\xa2\x08|3\xc0/\xb1"\xa0\x04\x813\xc0a\xe5\x03\xec\x0e\x162\xc0-\xccB\xb3\xf4T8\xc0_\xe58\x02\x86\x1b6\xc0x:4Z\xe3\x037\xc0\xab\x14\x99\xd3C>3\xc0\xdb|XT/h4\xc0\xbf\x8f\xf1\rF(6\xc01z\xd5\\\x1e\xff5\xc0\x8f\xae\xe7r\xac#5\xc0\x83\xf3\x10\xf9y\xa35\xc0_\x97AS@\x1f7\xc0\x06h\x8b4f&3\xc0\xa2\n<|\x9f\x903\xc0l\x8e\xba\xe0a\x8c4\xc0\xb2\xeb\x1f\x19>63\xc0\x01\xb47\x94V\x1b2\xc0\xff\xa6\x86e\xce\x045\xc0\xfb\xfd\xfa\x1cS\xa94\xc0\x98\xe82V\xac\x954\xc0\xcbY\xba\xa0or3\xc0\xac\xa1U(+-5\xc0C\x8d\xe3\n\r\xce7\xc0\x0bEy^\x83t4\xc0\xedX\xe4\x07\xb1M5\xc0-J\xac3\xbfE5\xc0\xa9\xbe\xa82<\xed5\xc0\xe7X\x9b\x0e\xc5r7\xc0\xd8\xf1\xda%\x11\x8e3\xc0w \xf5\xc2/\x075\xc0\xd8\xf2\xf9\xf7u\x843\xc0\x03\x05V\xfb\xb5\x946\xc0=rw\xed8\xf53\xc0\xf20\xdb\x01h_4\xc0M\x8b\x05\x1b\xc3\xde4\xc0M\xc3A.B\x8f3\xc0\x13X$\xf6\xc7\xfa7\xc0\xcc\xaf\x80+\xd8\r6\xc0\xa3\x9e\xf6\x8di\x1c5\xc0\x92c\xb2K\x99\x0c5\xc0\xdb\xa7\x8f\xd0r+6\xc0DW\xc6\xc3\x03\xb35\xc0\xbfn\xe5\x1cQ<3\xc0\x84O\xe6R.\xfc4\xc0\xc9F\xc66(\t6\xc0\x1f\xfev\x02ox2\xc0E\x0ePwT\xfd4\xc0~S\xf3\xdea29\xc0\xa8tl\xc0U|4\xc0\xb8\xa6j\xd7h\xf26\xc0z\x9b\x0c@\xba\x1a5\xc0\xd3\x9d_\xf0=F9\xc0\xc0\xa6U\xd8\x06\xd57\xc0<\xf4\xe5.tU0\xc0\x17\xa4G\xdf5\x9d6\xc0\xd6vi\xf2\xf5\xa87\xc0R\x95H\xe0zn3\xc0\x98`\xb1\xb9\xdd\x106\xc0\xb7\xe2<\x95\xfd\xe97\xc0\xa8\xb9\xbb\x95`\x1c6\xc0$\x0c!em75\xc0N\xf9\xf2\xc7?\x175\xc0\x03o\xa5\xe1\xd7\xf94\xc0\x03I\x11\x9c\xa4\x028\xc0E\x95\xc2\xeco\xbb4\xc0\x04X\x93B\xdf\xf22\xc0^\x9eu\xfcI17\xc0w\xa0\x932\xc8\x984\xc0\xc5\x07\xf7\xfdZ\xb14\xc0wp\x80r\x0cf9\xc0\x19\xe7\xb2%\xf0\xfa5\xc0?\xc0\xb9\x08\x13\xcd6\xc0 \xcc{\xa3\xb4=6\xc0\x00\xcd\x9bq\xba\xd16\xc0h\x1bP\xc9\xb4\x127\xc0\xdd\x8eR\x0f.t4\xc0]\xee;\x8d\x8c\x008\xc0t\xec\x969\'\xd44\xc0\xc7\xb3B\xde\x9a&5\xc0#\xa8\x03\x1d\xb2\xdf4\xc0+K3\xf6*P0\xc0\x80qe\xe9\xa7\xc84\xc0\xbf\x11\xd4\xedl\x823\xc0\xaac\xf6M\x8856\xc0\xba\xd3h\xb6(\x9c3\xc0(Y-\xa6\\\xb85\xc0\x9e\x81W\xc5xW4\xc0\xf7\xaa\x88\x0b\x0364\xc0\x05\x0fM\x84oe5\xc0\xb0\xee\x85u\xe6-5\xc0\xa1\x90\t\x97y\x195\xc0\x84-\x7f\x8eQ\xd86\xc0\n\xdb\x0ecUE1\xc0D\xdb\x86\x0f\x04\x982\xc07e\x1a#.{4\xc0\xa7y\x11J\xf9\x153\xc0\x11h\x99\xa6]x6\xc0\xbf[I\xe4\xcf\xd35\xc0\xd2OC\x8c\xb0\xf25\xc0\x02<%\x11\xfa17\xc0w\xb1\xb1\x01Z\xd74\xc0\xb6\xf3\x00P\xa0\xd03\xc0D\xec\xc3M\xbf\x894\xc0\x1c+mn\xa3U6\xc0Z-{"\xd1\xa11\xc0\x904P\x94v\\4\xc0\xb5:\xda0\xabt9\xc0\xfa\x89\xfaFx\x834\xc0\x9a\xdb|\xaf\xfa\x035\xc0\nK\xb3\xdb\x17\xd76\xc0\xf4J\x92\xe3nS4\xc0\x81\xb2Dh\\\x849\xc0\xff\x08Q/:\x065\xc0l\x02V{\x9a\x065\xc0GI\x8b\xb9M13\xc0\x1f.d\xbd7%3\xc0\xa2"\xa6\x93\x0f\x8e4\xc0z)\x998\xc3\x8c6\xc0s:\x8e\xe7\xfa\xb06\xc06\xb8\xdfVs\x9c6\xc0\xe5\xc5\xe7a\xe287\xc0KK\xa06\x0e\xb85\xc0+\x95E\t\x16k3\xc0\xcb\xa4B\x89\xa2U0\xc0o\xcbN~\xb3\x839\xc0\xc2\x81s\x9b\x9f\x116\xc0\xac\x96\xb4\x0b\xbf?1\xc0\xfa\xf2+ \xacS3\xc0~\x06\xfa\x8cj\xfc7\xc0\xa1+\xd2g)\x946\xc0l\xac\x1b\xcd^M2\xc0\xc2\x7f\xea\xd8{J5\xc0Cd5\xafk\xcb7\xc0\x0e\xbd7\xf0Fx3\xc0\xff\xfcp\xe6\xe1B5\xc0]\xc8[\xab\x81\x025\xc0vy\xe7\xc4\'\xbb4\xc0\xfd\x99\xd2\x95nU6\xc0\xbc\xaf\xb9\x82\x81\x986\xc0\x8ar\x0f\xdd\x9bu3\xc0u\x98\x84g\xac\xd26\xc0\xb3\x08\xb0\xf3k96\xc0\x9a\xed<\xc8\xbf27\xc0D\xe0\xf5\xce\xc5\xed7\xc0E\x0e#\x19\x94V3\xc0\x0b\xa0\x01\xbc\x9fG3\xc0\xfb\xdc4\xc38#3\xc0-\xa49\xcbb\xf86\xc0Q\xc8b\xa6?\x8d4\xc0\xa6\x8fzW\x1cV4\xc0\xc3r;\xd7g\xc04\xc0=@\x7f\xb4\xd4/7\xc0\xb5\x91\xd3\x86VQ4\xc0\x9cL}1\x13\xe37\xc0K\x0c.@!\x9b9\xc0b\xbc\x93\xe8\xf8\x076\xc0\x03Z\x08\xf5GU3\xc0\xea\x0e\x1b\xd5\xf4\x956\xc0\xb0>\xb0B\xdb\x9e4\xc0\xffwA-\x7f\xa74\xc0\xb5\xe3\x17\xfb\x08\xaf5\xc0Ahb\xfa\xa0\xb64\xc0g\xa1\x88\x1c\xa3\xc04\xc0\xb5\x01\x1c\xb6F\xa25\xc0\xedbo\x9ae25\xc0M(\xe6\x85\xfd\x8b7\xc0N<p\xe7`C6\xc0\xae\xd1\x03M\xeb\xdc3\xc0a\x87\xe0\xfe\xbdh6\xc0l\xd4\x95\x7f$\'7\xc0\x0fo\x1d\xb0\xee$7\xc0My\xc7K\xd5,7\xc0D\x02\x86%U 6\xc0\x9a\xd9\x14@P\xb48\xc0`\x98\xa2\xfd>73\xc0\x83\x93\x87\xc8\xa8\xee4\xc0\x1d\xb1\x86\x85D\x123\xc0\x8a\x03"\xe2;\xd73\xc0\xc5\xd9\x80B\xf2\x9f2\xc0\xc3I\xcc\xf2\x0f\xe75\xc0#C\xc8Sca4\xc0\xd0z\x98\x84\xdf\xf61\xc0\x8a\xe4HE\xf2\x065\xc0\xea\xb5eq]\xfc5\xc0\xdd\xe2\xdbp\xef\x947\xc0\xa2\x1dOc\xe7\xd62\xc0\t\xc5\xf3o\x9f\xa36\xc08\n&\x0e\x06\x002\xc0\x14"<\xf3]\xa75\xc0\x8bj\xd9\xcd\x1cm5\xc0\xf7%\x9c4\x9b!7\xc0{\xb5\xbe\xc9\x88\xf73\xc0U\xe1\x93M\xac95\xc0\x9a\x00\x05\x1e\xbf]4\xc0u\xc7M\x16YA5\xc0\xf7I\xbe\xa1\x99\x833\xc0\xa2Q\xd7\x8e\x17\xc44\xc0[\xa3\x19\x913\x968\xc0;,\xc7\xf5\x92\xc55\xc0Y\x91\xaf\xa3\x00/3\xc0\x83\xc1\x7f\x1e\x9fO4\xc0\xa0$\x93\x91\x8993\xc0;\x0f\xb1)\x92\xb26\xc0\xbet\xd8D~\xaf3\xc0\xfa\xe7\xf5\x14#C4\xc0!\xb2\xeb\x99\'\xcc2\xc0hl\x9b\x80\xed-5\xc0M\xd0\x0eC\xe2V6\xc0\x1f\x9b\x08\xdb\xbe\x0f4\xc0o\xafQh\\\x9a3\xc0\x87.\x05\xb4\xe2\x119\xc0\x96\xb9kh\xe3\xb96\xc0\x12\xc0\x12s\xc1\xab4\xc0\x8f\xe8kdx75\xc0\xbc\x90\xd2w\x8d\xae4\xc0d\xc6:\xad\xcbh5\xc0\xcc/\x10\xf8\xa5z3\xc0\x10\t\x92\xbd886\xc0\x1c\xc1T/P\xe46\xc0$\x15]uL\xbe5\xc0\x7f\xa1,J!G9\xc0\x83\xca\x99b\xd195\xc0\x83\xdfl\x1e[@5\xc0>Y5F\xb1\xd38\xc0\xf2\x8ap`aY9\xc0Vg \xdc>F3\xc0sH,T\xfbT3\xc0\xc6\xa8M+\x8b75\xc0\xab\xd5#P\xc0(5\xc0nKr\xe7\xe8\xb24\xc0\xda9g^\xf5\x085\xc0\xe3y\x81\x0c+\xce6\xc0\xb9\xec v&\x0f5\xc0\x0c\xa5\x98\xfb\xc5\x0c7\xc0\xac\xd6s\xa43\xf95\xc0\xe0Ms\xc3\xee\xeb3\xc0P\x810\xea\x12\xb86\xc0\xb0\x8cm\xd7\xd1\xf54\xc0\x88i\xf1eEV5\xc0\xea\x0e\x12M\x11.5\xc0\xf9B/M\x82\x105\xc0\xbb\xc0\x05\x8b\t\\3\xc0\xe3\x8e\x99}\x04g3\xc0\xcc\xeb.\xe3t\xd34\xc0\xf1\xbe\x07\x87\x14\xe64\xc0\'*\xd2\xf5]\x134\xc0\'H\x14\x0b\x0c;7\xc0\xe1\x11\xa0l\xeb:5\xc0R\xfff|\xe2\xf55\xc0]Y\x82\xaf\xc6\xe96\xc0\xa5\xe1\x02\x08M\x851\xc0Zi\x95R\x13\x159\xc0]v*&\xe6\x113\xc0^\x14\x98\xa6m13\xc0\xd5\x1f\xc8Hib4\xc0\x1bE6$>\xae5\xc0\xe2\xfd\\\xbb\xbf\xc22\xc0\x1f%\x87\x0e\xcd\xd94\xc0\x9f2\x01\x9e\x0c\xb73\xc0g\xdb\x19;0\x848\xc0:,\xbf\x1b\xa7\xd18\xc0\xbb9\xc2\xb1\x1f\xd65\xc0}`\x076\xdf\xa16\xc0(\xd5\x94^"\xab6\xc0\x8d/q \xack5\xc0t\xb7\xbfxx\xcf3\xc0\x8b28\x08\xfbN5\xc0\x1e\xbcF\xca\x8d\xbf4\xc0#\xc9\xf7\xda\xb2|4\xc0\x19\x99mX\x9e\x954\xc0\x80\x87sV\x15\x835\xc0\x9c+RM\xdcg4\xc0?B"\x0e\x94\xe84\xc0\xa1\xba\xf4\x08r\xe96\xc0`A0\xe9f\xa46\xc0!{\xee\x88&t5\xc0FJD4\xe5\\5\xc0"&\xfe\xd2\xf1\xdb4\xc0\xe5\x1a5\xf7(f4\xc0\x9d\xa1v\x9aQ^3\xc0\xf0\xe3\x9a\x96\xa1\xb24\xc0j\xe1\xdd\xdfy\'2\xc0}+\x8aYx&9\xc0\xdf@\x94\xbd\xafy5\xc0A\x82\x0cu\rM4\xc0\xe0\x0e\x1c\xd0m\xd06\xc0\xfc\xcd\x13\xe1|(5\xc0\xc7\x15v\xc4\xd4\x1e5\xc0so\x0e\xf6{\xbd4\xc0i\xe9\'\x815r3\xc0>_\x0c\x9eU\x9f5\xc0\xaf\xc0\xf7\xf4\xe9\xd13\xc0h\n\xb7\xbc\xfeT5\xc0z\xe0$}\xec/7\xc0\xe4\x1a\xe6+\x07N8\xc0\x19\xa0\x85\xdc+"9\xc0]\xe9\x98L\xe8\xf76\xc0\x85\x8eQ\xd0\x02\xbc4\xc0\'\n{\xcb\xd0\xbe3\xc0\'\xce\tk\x89\x033\xc0\x06\xa6=\xa0\x9b 3\xc0\xbdU\xd4\xcb\x1c\x106\xc0\xc3\x85\xdcP\xb6\xa53\xc0\xaf\x07\x83\xbc\x02\x915\xc0\x1cW\x19P\x89\x824\xc0j\x86\x16~\xed]2\xc0\x1fE#\xd7\xe8&5\xc0vH\xea\xcb\xab\xb43\xc0.N0\x1e\x1c\x0b9\xc0\xbe\xa8\xe2\xe3\x91\x9a4\xc0\xbd\xd22\x96\x82\x9a4\xc0"\x0b\xabQ\xe554\xc0\x07)\xa7&\xfb\x837\xc0\xd2\xddtn\xb8\x977\xc0\xdf\x94z\xc5Y]3\xc0\xe5\xf5\xa8\xdb4P8\xc0l\r\xd77r>8\xc0\x90\x86\x15\xed|\x199\xc0\xe7ji\xf4V\xa86\xc0u\xfbR\xf7-\xfe6\xc0\xb7"W\x8e\xfd\x0f5\xc0\xb1\xfe,\x0c\x15e5\xc0u\x8cz~\xa2\xd64\xc0&\x0f\xa1\x10\xd7\xae4\xc0#uB 0\x8b4\xc0d\x8a\xd7\xf3#55\xc09\xc7\xd2\xf2\x8d\xf03\xc0\x01?\xcf*\x18\xda4\xc0.\xc1\x9a\xebS\xec7\xc0\xbcp+}6\xb43\xc0\x00\x15\x1f\x06Dg3\xc0\xf5\xcc\xb8\xee\x89e4\xc0\xb2\xfc\xb45\xf9\xa61\xc0uT\x88\xedR\x878\xc0\xdeG\xb1\x9b\xb9\xb42\xc0\xbd\xa3Z`N\xc73\xc0\xed\xf6\x907\xea\x844\xc0\x9cA\xd9``38\xc0X\xa2+\x998\xd43\xc0\xd2\x1f6\xc7OE8\xc0\x18HOG\xfd\x012\xc0\x03~8\x7fD\xe64\xc0\x18\x81\xf7\x1c~\x132\xc0\xa7\xa2 B\x97-2\xc0\xf8\xfd\xaa\xf1-V5\xc0J\xbd32\n\x7f5\xc0\xf1\x1c\xab\xf1\xd6\x1c3\xc00\x14\xae-\xd943\xc0b7\xe0\xa1\x9e\xcb2\xc01\xf6Np@D5\xc0J\xa0\xb3l1G6\xc0\x9f\x0e\x84\xa0\x9c\xd44\xc0\x99\xaf\xe3\xd6\xea\xc04\xc07[\xfb\x95\xa4S6\xc0\xc5\x94\xdc"\x9b\xfd5\xc0\x8fTS\xf1K\xb74\xc0\x1a\xa2\x16\xbd\x8eL8\xc0\x99\xd9p,\xce%9\xc03\xb1\x83\xff\xb6V2\xc0\x03\x878\xe4\xe6\x9f4\xc0\x8fZ(!\xd3\x949\xc0\xee=\'\x84\xa1t5\xc0\x7f\x90\x16\x1e\xf7\xcd4\xc0l\xf9\xc5\xc96\x184\xc02\xbb\xa6\xa9z\x1a5\xc0\xcd\x1d\x90\x01\xc1\xd63\xc0\r\x1d\x93p\t\xfe7\xc0[\xb8p\xb2\xd8\xa53\xc0\xc4a*BC\xb86\xc0U\x9aKB1\xfb7\xc0>&\xdf=bt3\xc0\x95^\xd9\x7f$%5\xc0N\xea\x11h&\xf77\xc0\xa9\xbc\x06E\xe5\xbf3\xc0\x89\x8a\x8e\xab\xd5\x142\xc0\xa8\x04\xa3\x83m\xe64\xc0\x8asl\xa2\xb4s7\xc0\x12g8\xb8#\xf72\xc0aJpu\xaf\x818\xc0\xe0\xf5\x94\x8b\xce\xc04\xc0/\x9f\xf4-\x04\xd42\xc0x\xed\x7f#p\x0c8\xc0\xe0\x89\x94\xccuh2\xc0\xc6S\xf2\x121\xd22\xc0i\x9cK\xda\xe9$7\xc0\xbd\x85\xc9\x93\xa7!5\xc0\xf8C\x90\x8f\xac\xd66\xc0\xecvhs1\x145\xc0m\x85\x03z\xd6\xbd7\xc09Dxd\xff`6\xc0n\xb5\xb5d\x8d\xeb6\xc0\xab\xbb\x15b\xd2O8\xc0\x9e\x10O\xd7\xdb62\xc0M\xf6H\x9d\xdd\x824\xc0>\xe7\xdaD\xcf)3\xc0\x1f\xf6?\xf1\xb1\xaa3\xc0I>B1YJ3\xc0\x9bVn\xd5\xd9\x036\xc0\xdd\x1a\x0c\x16\xaf\xb02\xc0\xf7\x83\xca\xb3\x8f\xe24\xc0\xc0\xec\x1f\xe8\x1dK5\xc0\xff\x1e:\xdb@/5\xc0t\xf5\xa5C\xa3\xdf6\xc0\x95ZT\xce\x01\xa12\xc0K\xe1\xc2\xd3\n\\4\xc0J>\x93\x85\x03\x967\xc01\'\xc5H\x84q4\xc0.ew\x02\x01\x805\xc0q\xeb\x95\x86\xf344\xc0\xd64\xec\xe8d\x199\xc0\xb0\x01\xe7p\xa6\x8c4\xc0^c\x1b\x10Ft3\xc0yu\xb3\xc6\xcbD7\xc0d\xbe-\x96\xf4\x844\xc0\x00\x022(\xa8\xc33\xc0\x05|\xaa(+\x195\xc0H\x80Y\x06\xec\x115\xc0\xed\xaa\x04\xbe\xed\xf51\xc0X\xcf3Cdf7\xc0\x9f\x1a\x8a\xc6\xcc\xae4\xc0\xf0\xe6>\xc87\x038\xc0ZL\x8fk\x83s4\xc0\xbc\x84\xbeU\xb383\xc0/H.5\xa2]6\xc0$\x8cR\xf5\x10\xe44\xc0\x90\xd0\x00\x92\x91>3\xc0=\xe2\x87\x10t\xd67\xc02A\x1b\x93\xaa13\xc0\x8a\xe1\xe5WJ57\xc0\x8f;\xbe\xf1\xd2h3\xc0ZZ\x0f\xdaW\xb64\xc0\xa7\xd0\xac\xe44\x8a4\xc0\x98\xa6\xd9\x15ip8\xc0\xc6\x02\xf7Tz\xaf3\xc0\xb5[\xa5\xcd\x02\x8b6\xc0T4T2\xa9w3\xc0\x94p\xcb+\x8e\xcb2\xc0;\xa3\x9f\xe8IT6\xc0C5)\xe8C\x0c6\xc0\xc0\x93\xcc\x7f=\xdb4\xc0\rf\xf2\xed\xd7\x1d6\xc0\xcc\x9cF\xcb\xf6\xf81\xc0\x05c\xa1\x11\xe0C3\xc0]\xb07\xca\xd0*9\xc0\xe6\x9b\x04\xc3\xc5|3\xc0\xba1\n\xde\xef(5\xc0Y\xc4uhH\xc02\xc0\xdf\xf3,\xb1h\xeb4\xc0F\xcb\xb2\x7f\xf3\x833\xc0\xeaF\x07z?\x822\xc0\xca\xb5\r#\x1b\'3\xc0\xa6:\xe41\x9b\xec4\xc0\x92\xfa\xf2\x94\xfa\x9b3\xc0G^\x07z\xdd\xf36\xc0\x02\x93y1I\x8a7\xc0\xb0u\x0e\x92\xce\xca8\xc0(\x11\xe5\xea\xb9\t7\xc0\xa7\x10Z\xeb)K5\xc0\x0f\xbde\x07a\x145\xc0~\xb0kS\x06\x0e5\xc0\x91\xe8D\xa6\xe3\xbb3\xc0\xc7\xd5\xabm\xd1\xa12\xc0\xb0\xce\x14k\xd8\xfa1\xc0\x12\x88\x07o\x07h2\xc0\xf8\xc0X}\xccs9\xc0R\nS\xafm\xf76\xc0\x84\xb7[\xca\x06\x997\xc0z\xfd\xee{\x08B5\xc0\xa9\x10\x0b\x1eK\xb44\xc0vuf\n\x8f\xa54\xc0e\xdbN\n\x08\x864\xc0\xf4\xac#\xbd>\x828\xc0[;\xa5\xe9\xb3\xd07\xc0\xeb\xba\x0c\x9bbL3\xc0@\xfduh\x04\x9a2\xc0\xcb\xa97=Z\xb86\xc0\x7f\x9b\xfe\x96,\xdf4\xc0\xb5\xe2 \x9b\xba\xa16\xc0q\xd6;\x10\xe8\xb35\xc0?\x1biB\x1eJ8\xc0\xf5\x86\xe20\xc3\x915\xc0,\t\xf1\x08\x89(5\xc0){\xfa\x9a\xb6\xd01\xc036\x12\xa0\xebp3\xc0P]\xe7\x81\x89\xe84\xc0\x82g\xc3\xce\xf9-3\xc0\x93\x01\x8a\xf2\xbc\xe24\xc0\xb2\x18H\xabD\x9f4\xc0\x08\x9d\x1du\xfa\xd13\xc0s\x1a\x94\xe3F\xef4\xc0\x08\\\x95c\xdd\xf08\xc0^K\xf2E@~3\xc0+\xa4(\xc9\xe0\x7f2\xc0\x00z\xa1<^\x952\xc0\xd5-\x9cUx24\xc0*.+\x9d\xf4=7\xc0\xe0\'\x87\xb1\xb1\n7\xc0U\x9c\xe7\x9aDt3\xc0\xd0\x8f\xd2pv\xf04\xc0\xa7V\xbbz.\x955\xc0<\xcc\xb1\xa8A\\8\xc0\xd8\xee\xdd4\x8e\xea5\xc0^~5m\xf2\xa23\xc0\xbclHOa\x003\xc0_\x1f\xa8\x9c .4\xc0HuK\x95\x19\xc59\xc0\x87L\xb4\xa6\xb3\xf34\xc0:\xa9\x00\xbeP\x804\xc0\xfd,E\xb7\x8d\x9d3\xc0\xc3\x82\x02\xaaA\x8a4\xc0}\xcb\xeb\xad`\x9e7\xc0$\xa0\x03}\xe1\xc33\xc0T\x8f\x85\x01eO3\xc0z\xb5\xc85\x80\xe64\xc0\xdb\xe7{q5Y4\xc04\x1ct\'\x9c\xed4\xc0\'\xb7\x8f\xc4\x9b\x035\xc0r\x0f=\xc74\xea4\xc0\x12y!S\x86d2\xc0J6\x99\xb3\xf9\x0f9\xc0\xac\xb1\xdd\xd5\xaa;:\xc0V\xe0\x06M\t\xd24\xc0\xda\xc45\xb1\xf6\xec4\xc0\xa8\xc6D6}\xb28\xc0\x105f\x1c\xa2\xa08\xc0\x03\x89\xe8\xb2\xe3\x938\xc0\xcbU\x81\xb8\xfas6\xc0<H\xf5\xa1\x9c\x148\xc0\xc8\x17\x81\'\x1808\xc0\xa2\xdc\xcb\x10\x9bh4\xc0\xe6\x9a\xba\xd2\x16\xab7\xc0]{\xeeFg\xed4\xc0\xa4\xcd\x1c\xae:\x016\xc0\xe11\xcd!\xaa\xf22\xc0\x97\xb5\xa7\x15\xbfT4\xc0_\xe6bz\xd9\x0b5\xc0G@|q\x8a\x8f3\xc0N\xd6$\xbb\xa4\x1a5\xc0A-B.\x95\x8c4\xc0\x8b\x8fC\xa9.\xd45\xc0\xb3xg\x11\x01\x175\xc0\xa2\xee\xb5E\xef\xb06\xc0K\xb80?\x1e\xb37\xc0k\xc0\xcb\xa9\x8d\x1d3\xc0,\x84\xf5s3\xb44\xc0\xd5\xd7\x868vq6\xc0\xa7W\x87&\x0f\xb03\xc0F13S\x0b\xab6\xc0~\xc6\xed\x94Y\\6\xc0\xbbl\xbf\'\xe0}8\xc0\x93I\x84\xb0e\xc74\xc0\xb0(\xdd\xd7o-2\xc0\xe8?\xb4C\xcb\x156\xc0x\xfa\x08a0\xa84\xc0\xfeQO\xa9{\t3\xc0 X\x8a\x8f[\xac8\xc0x<\x93\xcfz53\xc0\xf6~i;\n$9\xc0\x93\x04v\x19\x07\x8e5\xc0\xc3\x7f\xd3j{\xff4\xc0W\xea\x91\xd1\xfa\n5\xc0\xbc\x8e\xe1z\x96\xfe2\xc0\xe2\\\x88\x07\x92\x8f4\xc01x\t\x1e\xda\xca7\xc0q\xb3\x88\xba\x8e\xa62\xc0\xd5{\xbb&O"5\xc0<\x91\xf1\x01\xca\xf77\xc0\x06\xeayC\xa8\x902\xc0\xe7\xe4HgP\xb74\xc07\xddd\xe9\xc8\xd72\xc0\xc4h\xd5\xe7F\x0c7\xc0\xdd%\xf9\x10\x08\xd16\xc0\x0b^\x05w\x03\xba9\xc0we\xbcI\xd1G4\xc07\xfbB\xb4\x18\xc14\xc01\xbe\xb0D\x17\x826\xc0\x80\x18\x00o\xef75\xc0\xbaI\xd9+J\xef4\xc0\x9eB\xffT8X6\xc0\xfd\x8cf4Wc5\xc0\xe0 \xb5\x92\xd8\xce4\xc0\xc0\xd5\x8eE\xd2\xbb7\xc0\xa2\xd8\x05\xa3\x04\xef1\xc0\xad4\x1e\x1e\x1f\xf57\xc0\x1a9w\x91\xf2\xda7\xc0\xfc\x97(\xf0\x89\n4\xc0gj\xdd\xa2\x9b\xbb6\xc0\xf9C5Z\xef\x063\xc0\xd4d6\xc1\x9d\x0f3\xc0\xd1\xa5\xab\xd5\xe8_5\xc0\xa0\xbc\xb1\xe0\x1d\x085\xc0S\x01\xc3\xea\xfc\x045\xc0\x85\xfd\x1am0B8\xc0X^E\xcf@\xfe6\xc0\xe8D\xcf\xf0\xf0\\8\xc0\xc1+\x1f\x9bw\xc74\xc0\x0eL\x11jz\xa14\xc0\xf50\x16\xfc\x1b\\2\xc0%!e\x98]w4\xc0k\x0e\xa9\x9a{\x903\xc0@T(\x98 \xf85\xc0\xc0\xe7i\x17\x14l5\xc0\x90Kb.\xba\x154\xc0*\x85\xf2cg\x984\xc0f\x15\xf0\xfe"\xbb3\xc0\x05\xe4\x12\xb1\x7f\x0b5\xc0el^\xda\xaf\xeb2\xc0\xa0,\xa1\x87\xbd|6\xc0\xd9\xd1\x90\xdb_E3\xc0\xe44\xfe\t^\x035\xc0O\xb2\xfc@q\xaa4\xc0(/8\xe2E\x875\xc0\xa0E4+\xd1\xde2\xc0-\x02\x8bp8\xfd2\xc0\xa0\xb9B\x1b1y9\xc0\x98\xbd\xdd\xf3_l3\xc0\\G\xf3\xd8\x16\x808\xc0\xf5\xc1c\rz\xe58\xc09i\x8b9|?5\xc0\xc56oh\xeb\xed4\xc0\xbfH\x7fc\x80\x016\xc0\x7f\xc1\x0b\xd5A\x1b5\xc0N\x88\xe3X\x9e\xdb4\xc0\xd2\xf7<aY\xc44\xc0\xde\xf5l\xa9B\x874\xc0_\xb8\xad\nl\x872\xc0s\xad\xf2\xb8Z\x967\xc0 /\x97\xa1C\xbb5\xc0\x93\x8a\xea;\x14f5\xc0\x11\'\xc4\xc3\x1c\xa83\xc0\xd8"Q=\x9b\xf17\xc0.\xde8\xfb(38\xc0\x0e\xf9WN\x8a\n5\xc0\x9c\x8f\xc9k\xcd55\xc0\x872yl\r\xe34\xc0\xdcv\x89\xe8\xf7\xbc4\xc0c\xea\x8b\xcbkR8\xc0\xf2?\xd4\xbd\x18\xe71\xc0>\xa7\xf9\xea\x99\xe02\xc0\x13\xa1?.\x08\xf03\xc0\xaf\xd5x\xb1\xc5\xcc7\xc0o\xd7\xc6\x0e\xf0\xab5\xc0\x1d\xa2\x17o4[5\xc0\x08\xee+V\x1f\x1c5\xc0X\x08pC)\x805\xc0\x04\xa8\xa2\xd1\xac\xfc4\xc0B\xcb\x8a\xfd\xd8\x823\xc0\xcaL\xcb\x15s\x173\xc0\xd2\xd0\x7f\xac\xbe\x872\xc0+\xc0\xb2\x06Vv3\xc0\x94\xaf\xaf\x13D\x863\xc0#\xa1\x9b9\x9d\x903\xc0\xf8\xf4u\x99\xa5\t4\xc0b\xf8\xf7\x1f\xb1\x918\xc0a=;\xd3\xfd)9\xc0\xa6\x08\x05\xdb\xe8S7\xc0\xd7\xa7\'&\xfbn4\xc0+<r\xf6^\xa07\xc0\'\xd7\xea\xe2\xe7\x8e3\xc08\x84\tY\x0fg7\xc06x\xed\xfa\x9b\xe62\xc0\x95PM\xdaO\x956\xc0\xf8\xf3\xb8\xe4\xadl6\xc0\xa2Yf\x96\x9dS7\xc0s2(\x90\x12\xa08\xc0\xbb{\x98\x97\x07\xf63\xc0\xc0\x16\xe6\xd1\x90$3\xc0\xc0]\\;\xe7\\5\xc0E\x93`!\x84\xe52\xc0b\x8f-\x94n\x944\xc0MI\x082CP8\xc0\x80\x8aJ\xf0\x81\xd05\xc0\x17\x0f\x80\xaf\xcc 8\xc0\x05\xecr\x14\xf4\xfb3\xc0\xe2k\xf0F\xc0\xa62\xc0@\xda\x90\x89\xf6\x8b4\xc0\xafl\xee\xf7\x99\xdf7\xc0\x8aVk\xd7m\x9f2\xc0\xe0\x9bfOy\x0f4\xc0=(\xe4\x08\x13\xa18\xc0:U\x03w\x91\x978\xc0~\x9b\x98\x86\xaa\x976\xc0\xef\x04>\x1av\x953\xc0`\x18\x1bn\x8f\xbb5\xc0#l\x1f\x97\xf4\x062\xc0\x95yM\x85t\xe94\xc0\x8e\xdf\xef\x1b\'\x805\xc0?Q2\x10\xe1L3\xc0R\x84\x86T\x0b\xa87\xc0\x8c&l\xf6\xd418\xc0z\x16l$_\x076\xc0\xdf\xff0\xf39\x974\xc0\xcd\x0f\xf6)\xbd\xe67\xc0\xcd\xfb\x11W\x91\xcc3\xc0HL\xb1i]b4\xc0\xb2\x13\x8f\xa58\x8c5\xc0Nr\xf4D\x04`5\xc0A\xd2\xc9\xe1Hc2\xc0\xc0@L\xf8\xb0\xf93\xc0\x95\x7f\xeb-\xb7t5\xc08\'\xe1\x04J\x965\xc0U\xcc\xc0\x92e\xeb2\xc0\x89\x82$\x92\xbeQ5\xc0R~\x98+x\x934\xc0\xda\x04\x84\xcf\xd3\xa38\xc0k7\xa9\x07\x97\xb53\xc0@\x19/\xbc\x16\xaf3\xc0I@\xf0\x9f5\x187\xc0<K\x7f\xe5\r\xd85\xc0\x18\xe5\x9e.\x7f\x8c5\xc0\x13\xd1k\x12\x8a\xdc6\xc0\x00\x0cN\xec\x93-3\xc0]to\x16\xd9\x1c3\xc0L\xd4YC(^4\xc0%\xad\x7f,k\'7\xc0\x99u\xf0\x04\x8c@5\xc0\xcb\xf9\x9d\xcc8`5\xc0\xee\'F\t\x18Q3\xc0m\x12\xef\t\xe4\x164\xc0&\xf7T0\x03\xeb5\xc0\xb6\xc5G\x1d\x07B3\xc02\x8f\x0c\x94\x15\xed5\xc0G\r\x1an\xd5\xe54\xc01<\xbc\xb45\x1f5\xc0h\x8d1\xe4\xe5X4\xc0mtt\n\xda\xb85\xc0\xff\xf1\xe2\xe3\xa2v3\xc0\xc4\xb6m"l\x923\xc0D&\x86i\x9cJ5\xc0%\xaco[\x1f\xfe4\xc0\xd2\xa4yS\x0c\xd54\xc0\xbb\xe3\x1a\xe8\xff\x945\xc0v\x1d\xefOtT3\xc0\xb6\xb4!\'\xac%4\xc0qe\xde\xd9\xbc!3\xc0\xb4\xde\xfd\xdd\xa0\x856\xc0\xd2\x98u\xfb\x01P4\xc0Jf\xaf\xb02\xa16\xc04\xbc\xbc\xcf\x01L4\xc0\x95\x9c)\xd3\xf358\xc0\xb7)*\xcdm\xcf9\xc0OKr}\xb0\x9d7\xc0\x8c\x0e\x17\x9a\x0b\xa85\xc0l\xae\xee\x82\xb4\xf43\xc0\x88P\xc3k\x94\x118\xc00=\xe4j\t\xe56\xc0\x06\xc9\xb9\x85j\x817\xc0\xe5\x92\xbb\xbey63\xc0g67\x15\xde32\xc0\xcd\xd0)\x96XJ9\xc0\xb8\xfb*\xe1,\x865\xc0k\xef\x05\xe6<\xea3\xc0\xec\xda\x1bl,\t6\xc0\xc2\xdaCF\xff\xb35\xc0n\x167~\xd4\xdc6\xc0\xceJr\xa9Y\x943\xc0t4\xbf\x8a\x0b`2\xc0\x99d,\xc5=84\xc0\xde4#\xa7\xc306\xc0\xfdt\x14\xb9\x85\x053\xc0\xb5\xfa\x98\xf0 \xa74\xc0l\xe2\xf4-\xcch7\xc0\xf8\x8c\xe2\xddc\x827\xc0\xad8/\xf4\x88d4\xc0\xd9\x9bP\xa2E\xd04\xc0\xc2\xfc\xd1\x12A\xac4\xc0\x06\xcc\x1f\xd1\x06\x957\xc0\x8d\x86\x19\x9d/\xf35\xc0\xf6\xc0N\x95\xfd(7\xc0Z]\x7f\xc7\xad\x1e8\xc0\x13P\xa9n|\x857\xc0\x94\xa4\xb4\xe35\xf14\xc0:\r\x98Y\xadT4\xc0\xc3\xb8\xcc\xc9\xfc.3\xc0\xf5\x1d|lz\xb33\xc0Y\xf7\x9e^r\xf83\xc0\x12\x9aW\xbe\x03\xb78\xc0\xff\x8dU\xdb\xec\xe33\xc0\x0c\xf4$\x9b\xc4:5\xc0\x10\xf1\xd1G\x87\x1c7\xc0 \xe1\xe2Ri\xbd7\xc0y\xc3\x8aD{%7\xc0\xeaM\x90(\xc2x7\xc0\xd8\x10`\xa8j 3\xc0\xa1\xacso\xa1/4\xc0\x10\xceZF\x9c\xf42\xc0\x11Vk\xb0\x9e\xdd3\xc0\x97\x1b\xcdK>\x005\xc0S\xaf\xd9\xf5$\x974\xc0y5P\x984\x8b5\xc0\xf5\xda++\x16\x853\xc06\xc0\x8f\xb5\x8fR4\xc0z\xc0\xf1pr17\xc0\xa9\xb1=~Z\x117\xc0\x8aX\x82\x8f\x8f43\xc0$\x91vm\xab\xf13\xc0\xe8U\xf3\xab\x9144\xc0\xa0\x90$h\r\xf74\xc0% \xdc\x1e\x16%6\xc0\x04\xfc77e\x9b4\xc0\xc6+*l8R6\xc0\x941\x03\x071C4\xc0\xbf*\x17\xdd)\x974\xc0\xe1\xe0\xf9I\xcb>3\xc0\xcc\xdd\x91\x0e#U3\xc0A\x10s\x16}c2\xc0)z\x85\xd0\x8cD5\xc0\x00\xb7\xe6\xacI\xa65\xc0;V\xedL\xe5\xf02\xc0\xf0!\xc6:I\xec2\xc0\x9eK\x9f \xfc;4\xc0\x90\xe4\xf5\xd6\xa2\x1e2\xc0\x1b]\xf9,w\xc86\xc0\x94V{\x1aYg7\xc04\xc2\x1b\xe7\x0456\xc0\xcc\x14B\x1f\xbdO4\xc0\x9f\xff%\xf5\r\x063\xc0r\xe5\xfd\xc3\xe4\xf67\xc0z\xbb\xb6\xb5\xea\xec7\xc0\xc1\xb0\x0c\x91\x1fJ4\xc0[\xcb\xb7\x87B\xca4\xc0S\x1d\xd5\xf7K34\xc0C|\x84\xfa\xdf"5\xc0\xe6\xc5\xa2a?e2\xc0\x9bJDgn\xbe8\xc0\x067+\x17?\xd04\xc0\xf3sZc\xf1A6\xc0\xce~\x82\xd6eI6\xc0\x1ft\xa3\xd5\xbdi6\xc0 \xb1\x83C;n5\xc0*\xddn\x84\xb9\xf44\xc0\xf9\xe7\xa6*\x0866\xc0\x84\x0e\xee\xces\x894\xc0m\xba\x97\xb3\x85\x8c6\xc0\xdd</\n+\x057\xc0\xe1\xe4$X\xa3\x125\xc0CM7\x17_\x845\xc0\x812fr\x7f\n3\xc02\x06\x00m\x15V3\xc0\x03\xe4\x8a\xaf\x87\xf23\xc0\'\x1cP\x05-:3\xc09\x85\xffRv\xad4\xc0\xdaB\xb7\x0e\xf5E5\xc0\x95\x9d\xec\x1d\xda\xf27\xc0\x8b\x02\xa8\x00D\x084\xc0\'\xd9\\\x86\xe8\xc69\xc0\x1c]\xdb\x88pB7\xc0\xe6G\xac\xdbg24\xc0\xfd\x7f\x9a\xcby\x0c2\xc0\x15\xcb7,\xf694\xc0\xf9\xc7\x9bF\x07b8\xc0jJ\tE\xe6\xe32\xc0\xe3-\xcc~\xed\xef1\xc00\xe5\xf0|\xbd\x166\xc0\tS\x11]\x0b\xb23\xc0\xc7\x02Q\x905\x015\xc0I\x06U\x12\xfa86\xc0\\\xe2\xdfe\x17\x8d3\xc0\x02\x10i/\xc704\xc0f\xb3\t@uI3\xc0\xfba\xbfr\x94\xf14\xc0:\x993^&\x7f7\xc0\xcd\t\x1en\x0c\xc84\xc0\xc6i\xf6\x0b\xd5\x1d4\xc0RUnN\xfb\xc78\xc0z\x19\xa1\x06W`5\xc04\x82>\xe9\x1d\xef2\xc0\x19RcD\xc9\x039\xc0\xf5\x9a\x17IE?4\xc0\x9ds\x074\x0f*3\xc0,\xf1\xd0\xb6\xb9\x893\xc0\xae\x85\xedlWC4\xc0\x18A\x04\xc7\x8c\\2\xc0o~,\xa3\x7f\xf75\xc0d\x7f@\xee\xc2\x135\xc0\x1e\n\xdfzn\'5\xc0g\xb7\x91)\xbdN3\xc0>\xac\xd1*\xb554\xc0}7*\x8d\x15\xe32\xc0\x0f\x00\xb0\x0b$\xc28\xc0\xefR\xa8g\x19\xca8\xc0\xdc\x02U\x17\xa0\xec8\xc0J4c\xc8\xafG5\xc0\xae\xf5PE\x02P3\xc0y\x88\x8d\xc9\x1ew7\xc0N\xd8\x92B\x8d\xc66\xc0A\x97k-\x1aK7\xc0\x19\x84VtA\xc94\xc0\xef\xe7\xb5}\x00\x974\xc0\x0fmxt\n\xe47\xc0\xca\x9f\x18\xbd(\x058\xc0Y\x18\x96\x98\xf1\x074\xc07H\xe0\x18g\xf23\xc0G\xc9nnbS6\xc0ZE~j\x0fz5\xc0X\x87\xe9\x11\x8eu6\xc0\xe4\xa7\x8d \x08I4\xc0\x01\x17\xe5\x8a\xfch3\xc0\'\xc4\xe4i\x98@5\xc0\xe2\x118\xfaB\xf73\xc0v\x12\xed\xb90\x075\xc0T\xb97;694\xc0%p\xc0\xbfy\xab3\xc0\xf4~\xe3\xa9O\xb65\xc0*\x8c\xd9y\xbb 2\xc0\xdb\x18>\xbaC\xa07\xc0|\xd8\xd5\x97\x86Z9\xc0^\x06\r?i\xac8\xc0\'X\xf2\xd1\xb3}3\xc0\xcb\xdeP\x1d\xf4\xbd3\xc0M\xcf\xec\x96\xa9b3\xc0\xaf\x9dKz\x90h2\xc0*c_\x1e\x1fk6\xc0\xbc\x84\xdeZ\xdd\xfa2\xc0\x91\x9bg\x97\xc5+6\xc0\x8c\x86\xd7\xe37G4\xc0\x83$Y\x0eux3\xc0c\x8c\xbb\x96\x0c\xb26\xc0\xa0\xce\xcb}`{3\xc0q\xbb\xdf\x9d\xe8\x068\xc0u\xf3f\xc8 \xaf6\xc0\xe6O`H\xcfh3\xc0\x00\x19h\xf1\x96&4\xc0\x86\x04\xad\xd7z&3\xc0eC\xb6\xa9+W4\xc0.;\xa3,0x3\xc0f|\xd0\xc5\xd4\xb38\xc0\xb3\x8b& Qk3\xc0FcY\xcf\x1c\xd94\xc0\xa2B\x89\x9c1\x0f8\xc0s$)\xe25%5\xc0\xea\x06\xb5}If7\xc0\xed\xaf-LY\x997\xc0`\xa7V\xf9e\x8c6\xc0\xfd\xe4q\xbd\xd1z4\xc06<\xad\xd5_\x823\xc0Y:{\xc8\xb0\xd48\xc0\xfaH\x00\xa3\xcf58\xc0\xda\x86\xac\x11+S-\xc0}\x9dkV\xb5S5\xc0*R\xf5n|\xf95\xc0\xe9\xf3\\\xddyc3\xc0<E\xb1\xb5CX5\xc0\n\x05\xfd\xcdbk2\xc0\xfb\xc0\xb0\x06\xb5v9\xc02>#\xea\xca\xcd8\xc0\x9e\xd5\t\x93r59\xc0~M\xde\x8f5\x8a3\xc0\x9d\'\x93\xc5m\xc22\xc0\xa2\x0c8\x95I\xf32\xc0\xbd\xa1\xe1=\x1a\x965\xc0\xd8,9\x1b>h8\xc0\x08\xdc\x08m2_4\xc0\xc8\xee\x10\x9e\x0e\x0c9\xc0X\x19\xce\xee!\xa44\xc0!\xa4\xc1\xc0\xed#7\xc08$]6\xe8Y4\xc0\x04\x0c\x83PYI3\xc00\xd9\xddp/T5\xc0]"\xc4\x81\xe6\xc68\xc0\x8a9\xd4\x08\xc7\xd53\xc0h\x93:if\xb48\xc0#\xcd#\xbc\x1d%3\xc0&\x8a]\\\xf1\xad5\xc0V\xbf$\xea\x19\x906\xc0\x1a\xfe\xbf\xbaM\xfe8\xc0\xa05i"\xf1#3\xc0\x7f%\xdb\x83\x1f~0\xc0\xf7\xe3\xb9\x83:"6\xc0\x16\x86\x85\x9b\x1eV2\xc0\xfd\xc767\x80D4\xc0X\xe8\xeb\x8f\x05Z7\xc0\xe8n\x8f\x98\xc9\xc84\xc0\xc6\xb4\x8f\x86\\\xa74\xc0\xd6\x03\xd1<)\xd68\xc0\xdb\xb3,\x04\xa3T3\xc0)I\x11\x1b\r\x0f5\xc0\x1e\xc3\x022\x14+6\xc0\xe8_\xa7\xe4\t\xb72\xc0<\xe4\x1c_\x9b\xec2\xc07c\x10\x1b;\x173\xc0\x96.)\xfatS5\xc0P\xbe\x91d\xaa\xd48\xc0TW\xaf;E<9\xc0>N\x1e\x8a|X3\xc0\xc0\xf2U\xd6\xa8\xb87\xc0\xb2\xc5<^\xc4\xd36\xc0\xb6g^\xe4\x9df3\xc0}\xc8\x1b\\\xe4G1\xc0\xfa\xea\x0f\x18\xc3_3\xc0y\xa4\xdeKw\xe86\xc0\xf3b\x16r\xcf\xd63\xc09Q]=\x1e\xde4\xc0\r\x13\xbf\x05:\xcf4\xc0\xad\xcc\x8b5\xab\xdd8\xc0\xc2\xf9\xb9\xab\xa3C5\xc0-\x7f\x1c\xd0O\xde8\xc0\xde \x02\xf1*!5\xc0\x91\x89$\xe5\x04\x987\xc0\xe8a\xc0\xb3\r\xa03\xc0\x04\xa7S\xf1M\xa17\xc0\xd9\x88\xf2\x1b\xa7V8\xc0\xc4+\xf5\xd8\xa5/5\xc0\x84\xac\x95\xaaTx3\xc0\xb7i\xc5\xed\x06T6\xc0\xedCm\xb4\x19\xc19\xc0\xa1m\x15"\xf8;5\xc0Z\xfa\x80\xed\x04\x013\xc0Mo\x05J\xf655\xc0\x80\x8b0\x11\xdfF3\xc0\xdb\xa4\xef\xd4\xbb,3\xc0\xb4K^\xf2\x8f\x0c3\xc04\n\xab\xa3W\xfe8\xc06T\xea\xbb\xf6X5\xc0\xee\xf4\xf6Up\xe92\xc0\x1d=\xfd\xdcS\x9c7\xc0\x87\x07v\x90b?9\xc0\x98\x83wv\x99\xe51\xc0\xe7\x07\x14e175\xc0\nL|L/b6\xc0\x95\x94\xfd\xd1:\x9d7\xc0\xef\xd8;\xb3\xca\xb57\xc0HE\xa6\x97*R2\xc0b\xa9\x0bJ7\xc45\xc0\x8d\x85\x00o3\xf47\xc0j\x1e\x1ca7\xec7\xc0\x8fp4\xc5\xe7\xa22\xc0\x83\xad\x82es~5\xc0:\xd7\xb6\xdbaW5\xc0\x1e\xff%\xf8Q(3\xc0\xa5\xeeb\x14g%3\xc0\xef\xe7\xb9\xc9\x86w3\xc0=g\xc9\x89\x00M4\xc0n\x94\xee\n\xa8Q6\xc0\xa6l\xe6#!\xe07\xc0\xcc\x1b!\x7f\xf6\xd86\xc0A\x16!\xa7\xach1\xc0x\xd8\x82x\x90\x9f2\xc0 \x95yY\xb7;5\xc0\x102\xef\xf1G\xfc4\xc0o\xbf\xd4{\xc2p3\xc0\xc1o\xca\xebmU8\xc0l\x0c\xd6B?F9\xc05\xa1\x17\x86pw3\xc0\xd1\xe8\x90\xfb\xe3\xc78\xc0a\xc8#\xeb\xda\xa59\xc0\x85\x8a\x1a \xd7\x0c5\xc0\xb1\xe1\xf2\xce\xc3T7\xc0\x1b\xac\x0b\xd9\xf8E3\xc0\\\xb5\x84\x11+\xde4\xc0\xca\x98\xa4\xc8\x1a\x125\xc0\x11\x838\x97Zm5\xc0en\xd5\xad\xbcK5\xc0\xa3Kb\x16\xe7x4\xc0\xf3\x9e\xd6<\xd3\xd08\xc0\xb2\xd0\xdc\xdf~\x1b6\xc0\x07RE\x84\\H4\xc0:;8\xa4\x9c\xf55\xc0\xcdu\xe0x=W3\xc0\xcc\xfc \x18\xc5L2\xc0`U\x96`\xb4\x058\xc0\xab\xb01\xe9D\x953\xc0}\xbbW\\y\xa58\xc0\xde\xe1\x1f(\xc7\x9d8\xc0QN\x8d\x05\xec\xd5/\xc0Fx\x1e\x13\xa6\x988\xc0\x04\xbd\xff\xd5\xab\x156\xc0Nj\x90\xda\x95B7\xc0\xd24\xd06\x07#3\xc0\x08NLE\xf6\xeb3\xc0`T1\xb9\x17\x055\xc0\xd7l\xb3\xef[\xe92\xc0C\xc6\xb5\n\xaa&6\xc0\x98\n\xe3\x80\x18E5\xc0\xcd\xecf\xec 15\xc0\xab\xca\xe2\xb3 \x815\xc0\x8f/\xc9*\x9e>0\xc0\xb9]\xc6\xec\x84Y4\xc0L6\xbf\x1e\xffK5\xc0\xdc+M{w\xea3\xc0H\x0f\xd4j\xe7H4\xc0\xa4\xa2t\xee\xbc\xf33\xc0\xa2b\xbc \x13i9\xc0\x7f)\x9c+\xc9;5\xc0\x03\xdd\xb0[d?4\xc0\t\xbd\xfc\x1e\x84\x847\xc0V\x86\x08R{#6\xc0A\xc1\xeb\x9cf,3\xc0\xc9+d\xd4\x13j3\xc0G\x1c\xa8.\x1e\xcf5\xc0FR\x97\xcb2\xa22\xc0 \xce8\xa78~7\xc0w\x9f\xc1\xee\xec\xf53\xc0^P\\\xd1vK2\xc0K\x8b5p9\xe03\xc0}oN\x0f\x18<5\xc0j\n\xb6\xdd\xcf\xe28\xc0\xfd\x17s\xf6\x9e\xda1\xc0\xe9}}N&\x936\xc0\x86\x92\x1e{\xcbP3\xc0\x83\xbd)\xd6o&9\xc0#\x08\x9b\x9f\x96L4\xc0L\xea\xeb\x9d+Q9\xc0%/\x1f\x0bgI9\xc0m\x8d2\x16\xb0\x886\xc0\x1f`\xe7!\xfb\xb88\xc0\xfbD\xff\x1c\xd2\xaa5\xc02 \x87\xc5\x0e\x019\xc0\xfa\xec\xb3)\xef\x058\xc0\x86Ru\xbc\xf374\xc0\x8d\xd4G=5\xe81\xc0\xa9U\x0b\xfdf\xc32\xc0\x9a3\xcc\x86\xf5\xa72\xc0\x88\x17\xadb\x1d]8\xc0\x94\x1e\xf3u\xe9\xf62\xc0\x943H\x0c\xe5Y4\xc0\x97K\xc1i\x14\xa54\xc0"\xf8\xf5\x0fG-3\xc0\xa1\x1bIp\x13\xd41\xc0\x11\x1f\xbc\xf3=\xb08\xc0y\xf4!\xe5\x1bH2\xc0\x84O}\xb5;\xe92\xc0r\x9b\xeb\xcb\xd4g3\xc06H\xd4\x80YI3\xc0\xd1T\x9eA\x86z3\xc0/\x8dQW\x88i6\xc0\'\xfenS\xe9\xa47\xc0.d\xe6\xbd\x05\xf46\xc0\'\xdcb\xd6\xd0\xff5\xc0\x92\x19\xcd\x01Q\x185\xc0\x80\xdeZ;5s6\xc0\xd3}|n\xebt3\xc0\xe6\xfd@jtt4\xc0\x02\xccsZ\x86Q2\xc0_<\xaf\xcef\x9a4\xc0\xa4\xf2E\xa7b\'5\xc0F\xce;\\\x01[3\xc0\xc2\xfaV\xd5{\t5\xc0\xb6S;\xefM\xb34\xc01\xd9N\x02\x8c]3\xc0\xb0\xf7=\xca3_4\xc0\x07\xd0Z<Lu4\xc0\xb9\xdc\xef\x03\x7f\xb04\xc0\xfe(\xf6\x1a\x02\x029\xc0\xefI*7b53\xc0\xa9b\x90\x968\xac8\xc0\xdaW\xac\xdapA3\xc0>\xf7A\xecH\xe67\xc0\xa3\xd5E;\x98\xf64\xc0\xf2\xffv\n\xcb\n9\xc0\xc9\xeb\x10/J!5\xc0\xf0&\xca\x8a\x86q4\xc0\xd8\x10C!\x05\x148\xc0O\x7f\x1a\xc1\xda+5\xc0;\x10\xa6m\x1b\x858\xc0?Y\xc03\x9d;5\xc0\xddm\xac\xa9\x19\x085\xc0\xaeu~Xsk3\xc0\xda\x08NOc\x8c5\xc0\x9d\xf7\xfajP\x876\xc0\x0cx\xc1[\xd615\xc0\xaeCI\xdf\xa2\xd95\xc0\xe0\xc7\x12\xc9\xb8\xf34\xc0/\xe9\x1bt3\x1e7\xc0\t\r!\x00\xb4?1\xc0\x1c8\x94\xed*\xf75\xc0\xa1\x99\x06\xe1\xa2#3\xc0\xa8\xcc\xbfW\xba\x891\xc0\xe5x\xb9\xd3\x17,5\xc0\x9d\xbf\xfe\x1a\xeb\x044\xc0M\xd6>+\x1005\xc0C\xae\x86$$\xcc6\xc0F\x0f\x97\xf0m\x194\xc0\x11\x8d\xdd\xc28\xc06\xc0j\x95+{\xe8\x9d4\xc0\xea\x04\xdb\xc3\x8aj3\xc0U\xeb\xde\xf4)\x176\xc0\xb5Q\xdb\xa5\xf3\xd68\xc0-\xeeS\xa4\xa1\x961\xc0\xc3\xe1q\xd7\xa9n8\xc0\xa8\x8e]/\xd2\xe51\xc0\x03~\x99\xa3\r\x056\xc00\x96k\x1eBY7\xc0\xbd\x82\x1b\x0c\xe4W6\xc0K\xf4\x18\xce\xf9W5\xc0g\xd7Hp\x85Q6\xc0\xb3\x8c\xa1\xf6\x97b5\xc0T\xf0[\xad\x83\x976\xc0]\x8c\x826\xe3\xfe1\xc0qe\xe3\x9cv\xd75\xc0\xaa\x83\xbej\xd0\x9f3\xc0\x02\x98\xaf\x03\x82\xe58\xc0pe1\xe6\x0c\xa59\xc0\x12\xdeg\x1c%\xab5\xc0\xd1\xc3X\xb2\xdc\xd13\xc0\r\xb78\x1a1a6\xc0\xe0\xf90\xbb\xc9\xfd7\xc0%\xf8k\xd1\xda\xdc8\xc0G\x84\xe1\xe5\xf5\xec4\xc0\xf0ZhI\x80\x933\xc0\xd9\x07\x12\xb0\xebS2\xc0.\xd5\xf0@\x07\xe64\xc0q\xf2\xbb\xd6\x9a45\xc0\xb6i\x7fr\x83%7\xc0\xf3\x12T\x89\xee}7\xc0\xad\xa0r\x1b\xe8\xb11\xc0\xa9w\xb7\x100N6\xc0\xf7\xb5\x87\x87,\xf45\xc0^\xebT\xa8\x9d\x887\xc0\x8fYt\xaen\x136\xc0\xd0\xb9>\x0cnM3\xc0\xcbw\x96\x81\x0e\xe21\xc0A\xce@\x0e\xbd\xe24\xc0\xe1\x16<8\x8fm3\xc0p\xa4e\x1br\xfc3\xc0\xe1X\x17\xa8a\\5\xc0\x0c\xa8n\x07\x13G5\xc0\xa0\xa6FB\xc3\x136\xc0\x10\xa6\xa6M^\\5\xc0\x97\xbc\xdd\x88m\xca3\xc0\xfdZlK\x0707\xc0\x1f\xf5*\n\x10\x085\xc0\xf5\x07\xb8xc\x103\xc0x\x1b\xf1\xb7\xb0\xfa1\xc0\x04\nn\xac\x83G3\xc0\x88\xf7\xcd\xf6s\xfa5\xc0\x98\xaf0\x96x\xe35\xc0\xad\x1c\xac\x96\x83N6\xc0|\x88\xac\xe8Sk5\xc0-\x90\xd5\xe5\xce\xae4\xc0\xa8`\xe2\x96\xe0\x103\xc0\xd0\x03\xa2GN\xc46\xc0^\xba\xf3\xcc\x9f\xd16\xc0Q\xc4<\x06;\xac3\xc0\xad\xd3\xbc\x90Y\xf84\xc0\xfc\x97T\xd5\xad|4\xc0\x90\xde\xec\x99\xe7*7\xc0\xa4\x1f\xb8\x95}\xb12\xc0\x8f\x11\x1c\xf8\xef\x066\xc0UOTT\xe8\xd82\xc0Z\xca\xc5t\xf1\xed7\xc0&6e#\xe6\x195\xc0|[\x07\xc22^4\xc0\x0c\n\x9b1\x83\xa86\xc0\x87\xea\x04\x1a\x95}5\xc0.8S\xec\xe9\xcd6\xc0Xb\x08\xe7\x0e\xda8\xc0\x0f\xb6Th\x8b\x834\xc0\xd6b\x84\\j95\xc0M\xb7:\xa9|\xf48\xc0\x03[\xddOD\xd01\xc0\xb7\x06\xfc\x9c0"5\xc0|\xf4\x07K\x9e66\xc00\xec.s\tE9\xc0n\xa8\x13`1{4\xc0\xf6\xc2\xaa\xa95+5\xc0\x92\xda\xbai\x8b\xbf2\xc0\xa4\x1b^\x1a\xe9\x193\xc0\x0c\x8d\xb3z4c5\xc0\x9d\x89\x99\x05\x87K3\xc0u\x19\x1f\x1a\x06^6\xc0F\xaa\x9b|\xcc\x052\xc0\xba\x82\xa69\x02\x1f2\xc0\x92\xf3(n\xcb\xba2\xc0\xd9H\x0b:\x80\xf03\xc0f\xab,\xe3\x93\xdc7\xc0>\xb4\xf9V7\x136\xc0X.\xcdqq,3\xc0\x8b\x1da\x00I\xc96\xc0\xd4\x11R@\xeb\xbf3\xc0q\x95\xca\x95t\x827\xc0\x94@\xe9r$\xc81\xc03 VN\xd4\x974\xc0\n\xa9^?k\xfd2\xc0q\xc1\xf4"\xcb\xa81\xc0r\x97#\xdf\x85\xca3\xc0\x15\xc3\x12\x92/;5\xc0\xf6\x90{\xb2\x07j8\xc0y\x9d\xac\xf5\xe5@5\xc0y\xce\xe7\xf7TO8\xc0\xbc\x1c\x0e\x95\x8a\x8a3\xc0\xb85\xdf\xcf\x0f\xc94\xc0w\xf7g\x87O!3\xc0\xff\x86\x98l\x10^5\xc0m\xda\x1e\xf9s\xaa9\xc0\xb6\xed0%_\xe73\xc0G7\xf1+\x9c$7\xc0@\x8b\x8c\xd8\xac\x086\xc0\x91\xb5\xb6\rM\xce5\xc0\xfc=\x17\x83\x14\x045\xc0\xdaqf\x1d\x84\x025\xc0\x0e\xb3\xcbV\x0043\xc0\x94\xef\xd4\xb5\x15\xc67\xc0r\x082\x95a~6\xc0\xf2\xf4\x07\x02\x9f\xab4\xc0-\x82\xbb\x05\xbe\xc45\xc0\x8c\x1d\xab\xa1_\xb47\xc0\x1d\xaf\xb8\x8d5\xac3\xc0Frrm\x92\xac5\xc0\xef\xca-\xf6\xf5b2\xc0H7E*Gj7\xc0\xeb\xef\xd2\xf0?\xf13\xc0\xe0\xceykTI5\xc0\x80\x8d\xc7\x8be\x964\xc0\xd3\xb0\xefe\xefm6\xc0\x83B5\xe6\x87\x054\xc0\xab\x1d\x03\xb5r.5\xc0\r\x97y\xb0\x8fy8\xc0\xb2\x8e8\x8dKr5\xc0v\xbc\x8a\xa5\x08\xcc5\xc0:I\x94\x10\x8e\x167\xc0\x7f\x949G\xb1$5\xc0"6Me\x18\xe13\xc0j\x1d!\x80\xc8\xa84\xc0\x91\xd2\xa7v\xf1\xa33\xc0\xbdI\xda(t\x1a7\xc0\x88\x1dx\x8f\xc3\x0b6\xc0(H\xb3J\x8c/5\xc0\xa0<\xa3\x13\xe1d2\xc0\'x\xdb\x84\x07\x084\xc0\xdb\xda\x99jFs5\xc0 +\xa5\x91\x7f05\xc0(\xcb\xd0\x91e\xe36\xc0M\xbd:\x83N\x8d7\xc0\xb7\xa9xg<\xdd8\xc0\x8d_s\x8e\xb5\xdc5\xc0m\xfcn\x88\xaa\x7f2\xc0\xd37\xc6Z\xa785\xc0\t:\xffq\xd3r5\xc0h\xce\x9c\xd8\x8f/3\xc0\x03\x9cJ\x89|D6\xc0/N\x98\xceN\xa35\xc0\xa2\xa0\xd3\x98\x95\xd93\xc0\xbfkF\xff\x88\\5\xc0\xbd9_\x03eX2\xc0p\xad\x94\x8a\xc2\xf54\xc0\xa9\xe7d\x80b\xdd3\xc0\xec\xf0\x9c\x9c\xf574\xc0\x04\x88\x9b\x1d/k7\xc0\xa3*\xc4Zt\x816\xc0\x92\x10.\x17!r4\xc0,\x10\x9b\xd6y\x9b4\xc0UyQ\xef\xab\xdd1\xc0o\x9e#e$\xad1\xc0l\x9dD5k97\xc0{\x02\x7f#gX5\xc0\x16\x12\xdd\xcb=g6\xc0\x9a]\xb6\xabK\r5\xc01\xfd\xef\xa3VQ5\xc0\n\xf9\x11\x93\x0e\x0b3\xc0}\x7f\x02g\x94\r9\xc0\x8cdc\xec\x9c\xeb7\xc0\xe5\t\x8eW\x1a\x154\xc0_d\x17LDW7\xc0\x99\xc8\xa2\xc2Ry5\xc0\xda\xb6\xec\x17\x90k4\xc0z\x9c\x91\x18\xfe\xe13\xc01\xd0c$to2\xc0\x18\xa0\xa6vZ\xc25\xc0f<\x95\x08T\xbc4\xc0\xbb\x84\xec\xd1;`4\xc0\xd6\xad\x14\xcb\x11\x0c4\xc0j\x1dq\xfc\r\xb17\xc0]\xe5\x93\x0f\x02\x014\xc05\xb4\xfb\x08\xb2q1\xc0\xcc\x9f+R\x94\xf18\xc0\x10x\xe6\x12\xad\xc17\xc0\xad\xdb$Y\xf8\x182\xc0\xe4\x88\xf2<\xfaG5\xc04uo\xb8\xd4\xdc2\xc06\x11_\xd9\x9b\xaf3\xc0K\xe7\xc4\xb2\xde\x193\xc0\xbf\xa5\xc4\\\x00\x8e7\xc0g\xdb\xd7\xc1\xdf\xdf3\xc0\xbb\xda\xf0\x1c\x8786\xc0Q\x0f|\xd5\xd6k4\xc0\xfc\xf6w\x01\x06v5\xc0\xdd\xa1\xeej\xb6\xa14\xc0BQ5\x04|=8\xc0\xf2U{\x98&\x9c6\xc0\x9b/9\x11\xf4Q7\xc0B\x8aCzG;5\xc0\x997\xab\xdd`\xaf3\xc0\xb7\xecSn\xaf\x8f7\xc0.\xf6Y7\xb1w3\xc0\xf8\x13\x94\xfb\xd1\xcf5\xc0\x82T\x98P?\xc37\xc0\xb2\xf7\x11\xe3\x1b\x894\xc0rg\xe1)\x8c*5\xc0\xd3\xd0\x030\xae\xe26\xc0\xe8O1\x91/\x1e9\xc0\xdcV\x0c\x0f?\xb26\xc0\x00\xb5}\xd3\xa8|7\xc0\x15\xc8\xdc\xe8e\xfb5\xc0X\xa9\xfa\xc3\x10\x927\xc0\xf4\xb2n\x8e\xfc:4\xc0\xc7\xa3&\xc2\x19\x8e4\xc0\xa6f\xba\xcep\xcf3\xc0\xd5C\xcd\x1a\xd8\xf83\xc0E\x1fG\xc0\x92Y6\xc0\x03\x0b\xd8\x11\xc8\xed5\xc0t\x02u\x17\x0f\xe36\xc0\x1e\x92\x1f\x05}\xeb4\xc0KT#\x0fl\x196\xc0i\xb5\xb5\xb8\x91"5\xc0\xcfg{\xbbW>3\xc063)\x82+`4\xc0\xe3\xd4G\xb9\xfc\xdf7\xc05\x14\xe3\xdbOS3\xc02\xcd\xb3\xaf-m4\xc0\t`\xb7\xa1\xd4\xe95\xc0\x94\x86\xf4\xe29]4\xc0\xdb+\x0f\xdc\xc136\xc0\x83\xec\xb4\xb5\x0b%4\xc0\xc0\x05T\x8aU\x134\xc0W\xb6\x102\x82\x1e7\xc0\xd8\xd64\xe0/S5\xc0=u\x15\xf8Ui4\xc0\xde\xae4r\xef\x073\xc0,A0:\x8c\xde2\xc06\x84;\xd1\r\x9f3\xc0\x1a\xce\n4\xe7\'3\xc0E`\xd1\xd2\xe3\xea7\xc0GK*.Ij5\xc0\x84\xa2\x01\xb1O>3\xc08\xec\xdc\xe8\xb462\xc0\x07\x8a\x9c\x03\xf0\xd46\xc0n\x0e-\x8e(45\xc0!\x7f\xaa\xe9n\xbc5\xc0~3\x16\xc9\xca\xfc3\xc0\x90\xba\x8c\xf7\xdc\xdc7\xc0\x9d\xe0\xba\xab\xc5\x056\xc0\x19\x7f\xd3\xfc4\xb34\xc0\x97\xf8d#\x99%4\xc02\xb1\xcc\xff\xe3\xfe4\xc0\xa2\xf7\xde\xb3h\xdc2\xc0\xa7\xd1\xc5\x0b%\xa92\xc0\x96P\xb1\x80Y%4\xc0a#_\x9fZE4\xc0\xa4W\xdb\x07\xd7\xa93\xc0D\x1aE\xdfK\x0f4\xc0\x0b\xe6\xdc/E\xa46\xc0"\\\xda\xe4\x90\xb95\xc0\xccEs\x1c\x8c\x1d5\xc0\x8e\xdc\xb5\x1e\xb4=5\xc0\n\x0b9fd\t3\xc0\xac\x17\xaeT\xec\xa34\xc0hQj\xf8\x92"6\xc0\x81\xb1~\xfcz>7\xc0p\x94\x999:\xb56\xc0C\xa2@\xe2D\x105\xc0\xa2\xe2/\x00\xb2y3\xc0;oQs\x81\xc72\xc0\xdc\xae\xae\'d\\8\xc0\xf2\x19R\xf0\x83\x025\xc0\xdf\xbf\xf7\xc7\xf1\xc33\xc0\x04\xa7I\xdf^D3\xc0\xd3\xe5\xcb\xe7\x8d$3\xc0\xeaPE\xb5F\xc83\xc0\x9d\x81\xa5:\x92\x193\xc0\x8d%?\xe1\xb2Y7\xc0\xb2\x1b\'9\xda\xd12\xc0\x9b\x9dZI\xc8z3\xc0p\x94\xb9\xfe>"4\xc0\xc4,pn8"2\xc0E\xfdK\x1d\xdd\x163\xc0zOT\xe5\xc2\\6\xc0k\xee\xf3&\x1c\x178\xc0\x87\xf8X\xc3T\xb33\xc0\xb5\xf9f\x07\x16\xb52\xc0z\x8c\xb5\x1b\xcd\xc83\xc0\x9f\xfe}/"\xbd3\xc09jy$%\xb72\xc0Y\x8d\xd1T\x80~4\xc0\xf9\nq\x84N\xb85\xc0\x0cuL\xd4\xdfB3\xc0\xb3\xb6\tl5\xff5\xc0\xa4\x0e\x07\xd5.$5\xc0\xa7\xd2\xa5}\xbd17\xc0-zfR\xa4\xbb7\xc0\xdb\xa1\xf1\xf1\xcd\x144\xc0l\xc8L\xca\xa214\xc01\\\x9a0\xc1\x1d3\xc0\x91\xb7\xcad\xe2\x026\xc0Bm\x81\x19\xb1\xd25\xc0b\xbf\xf2\xfc"\xf01\xc0\xa8\x94<+\x8a\xa44\xc0D\x1b\x1e\x85\xb0|4\xc0n\x9f\xf7\xf3\x99-4\xc0\x9a\xd8\x06gn\xeb2\xc0\x19F\n\xf3\xa2\xd14\xc0\r>A\x07\x86\xbd4\xc0v\x1da\xa7\x06\x823\xc0\x89\xb8\x1f\xc2\x06D5\xc0\xfa\xd4\x1bx\xf3\x827\xc0@2\x84\xc4\xca\x037\xc0\xc18\xea>$-5\xc0\xe5\x8f\x8b\xec\x12\xdf4\xc0\xe5\xe0\xbe/@\xc75\xc0\x89\x98\xb6/6\x1a3\xc0\xa9Gks\xd9\x8b2\xc0\xd9\xef\x9c\xdf`\xf17\xc0\xe5\xe5\xb8<g\xc24\xc0\xe3\x9f\xb9/\xeb\xac8\xc0_gZ\xa5}\xa97\xc0\x8f\xdc6\xb4\x01\xa68\xc0\xa8\xfch\xfe\xc7\xe92\xc0\xc1\xc1\xa0\x90\xd127\xc0$[\xd8\xbc+\xc43\xc0\xd1{\x1bo\x86\xf04\xc0Bz\xe0(\x9f\x922\xc0O\xb2\n\xbf\xe6{7\xc03X\x0eM\xdc\x809\xc0\xa2\xd5\xc9\xd2\xc9\x953\xc0\x9cV\x85\x8c\xc5\x974\xc0k\x96`\xad\x9ap3\xc0\xc7\t\x8a\xfa!\xb12\xc0\xca\xe2T\xbf\x1f\xf92\xc0Z4\xf8m!\xa95\xc0\xf6\xf9\x850#\xa88\xc0\x81\xd5d!V\x8b2\xc0[\x16\r\xbcU\xbd3\xc09j\xad\xa7:\xb96\xc0F\x02E\x87\x9e 3\xc0\x1dle\xc2\xe7{4\xc0\xe3/\xc6\xb4\x86\x194\xc0&9\xf14w\xba4\xc0\x9b\xfd\xf8\x9f\x90M3\xc0\xc6b\x9f\xbd\xc8d7\xc0k\xa32M\xc1Z4\xc0=\xcf]\xa7oa4\xc0\x9d}\xebj%O8\xc0\xbeq\xf7wW\n3\xc0r\t\xe2$\xaf\x169\xc00\x0c\xeb\x9f\xe9v5\xc0A^Q\xd6\x98m8\xc0\xab\xeb\xef\xb8pd5\xc0\xf1\xdc\x95VFP5\xc0\x0cS\xd78u\x915\xc04\'\\\xd2B\x107\xc0\xecw\x97\xcb}\x1b4\xc0p\x86\xc7<\x0f<3\xc0\xd9\x152>F95\xc0\\\xb9|X|54\xc0\x13\xd5\x1a>R36\xc0\xcb\xf6H\x1c\x93y2\xc0\xe7.\x035\xac\x076\xc0\xdc\x0c\xcf)\xa0\xab3\xc0\xe2\xf6\x9fia\xa43\xc0\xd8o\xd9U\x97\xfd2\xc0\x0eU\xba\x86\x0b:4\xc0\x01/\xef\x16,\xc38\xc0yP\xc9\x8cQ\x054\xc0e\x9ae\xc8)<4\xc0\xef\x00\xb4\xee\xa6-3\xc0\x12w\xfcP\x9b\xa07\xc0\xf0\xd3^r\xe0\n6\xc0\'\xa0\x83\xa3Cm4\xc0-45gN\x953\xc0\x97wK\x885\xd66\xc0\xf2)3\xd9n\xc42\xc0q\xa2:\x1f\xd2\xfb2\xc0\xda\xa8\\\x17\xcc85\xc0\x1a\x0b\xa6)\xae\x071\xc0\nw\xf5Ba\xba4\xc0_\xb8\xb4\x9b\x9b\xae4\xc0l3\r\xfbz\x912\xc0\xf1\xeceJ}\xcd1\xc0\x8eg\xe1G\xea\x974\xc0\x8e$\xdc\x08\x96\x8e5\xc0\xe8\xa9\x17\x04C+8\xc0\xf4YiB\x9e]6\xc0\xa0\x88\xa0\x00\x87G4\xc01\x1b6\x92\xd6\r4\xc0\xf5\xbb\xb0\xc8,P5\xc0RX\xb0;(\x8c2\xc0\xd8\xe6\xb4\xf9C\x856\xc0\xf9Yxb^\xb66\xc0\xbe\xdaJ\x13\xc9\x944\xc0hI\x7f\x92\xcfR4\xc0&;\x8a\x99\xd0\xe04\xc0\x14\xbfZ\x81\xed&6\xc0\xaf\xec:\xeeY\xcf6\xc0\xceb\x81\xddp"6\xc0\x08\xe8\xc3[\xaff6\xc0\x8d?\x97\xdd \xf33\xc0\xdap\x1b\xa7\xa4\x8f4\xc0\xbbl^1~i3\xc0\xc5h\xd0f_\\3\xc0nI/,U 7\xc0$\xa1\x1d\xf3\xd1\xea4\xc0BC\xd8\x9d\xefV8\xc0\xc4"\xc1$\\\xf64\xc0:\xf8\xfb\x0c~%3\xc0H\xad\xda\x91\x18\xee8\xc0\x8fy\\{\xe5\x864\xc0\xbb\x94m[\x0f\x113\xc0\xc2\xff\'j\xd3\x7f4\xc0\xac[\xf7\x9f\x9d\xe68\xc0\xe6\xe5\x92;\x8a\xa02\xc0\x04\xf7\xf4\xbc\x93\x025\xc0\x8d\xd2\xedlt\x158\xc0\xf9\x9f\x900\x91\x054\xc0\xd1\x0f\x1e\xc4\x1d`4\xc0\x86\x17\xaaKau4\xc0\x8c\x8a\x02\x89\xcd\xa92\xc05\x0e\xc1\xbf?\xb42\xc0\xc4/\x93\xd5\xe2\x015\xc0M\xd0!=\xff\xea4\xc0TR\xb5\n\xa2/7\xc0\xdd\xeb\xa9Zj\xfd4\xc0\x8b.\x1eE\x84E9\xc0\xc5\xa6\xfa1z\xe74\xc0W\xf5O\xd8L\xbf4\xc0[f\x9d\xebg\xdb8\xc0A\x89\xdc:\xda\xf74\xc0V\x0b\x9buY\xa93\xc0\xfd\x11\xddN\xd2A5\xc0y;G\xe3\xfc\x055\xc0\x8e\xac\xc2\xbd\xeeL8\xc0\xbd\x99\xa1\x07\x9c95\xc0tA\x1a\x18\xfd\xed4\xc0\x8c\x99\xc0\x13\x9cU2\xc0\xce\xc1(SP\\5\xc06\x85t\x14\xf045\xc0\x9bj&\xfe\xc4^5\xc0H\x0e\xb0Fd\xc74\xc0\xfe\xe2Y\xe2\x96J5\xc05\x8c?,\xfeh4\xc0\xbf\xb5\x185C\xe54\xc0\xd4\x0c_\x12\xa7\x1c9\xc0\x94O_\xc5\xff\xca6\xc08pG\x0c~\xcc7\xc0\xf6\x1d\xe8w>\xfa3\xc0\xa9\xf3\xba] \x8b4\xc08\x90l\x15\xe8w5\xc0F-\x1au\x05\xf82\xc0\xc1\x88OU\xc0T5\xc0\xcf\x1b\x98\xe3\x83\xfb7\xc0 \xfd!\xb0\xaaz6\xc0\xfc\xd1\xc3g\x1a`3\xc0w\xd8U}\x96:5\xc0l\xe5\xb5\xe4S\xde4\xc0<4\xae\x99\x17=5\xc0\x9cH\x1d\xe3S\x0e5\xc0j\x16\xbd\xde(\xa64\xc0.Y\x1b\x02\xd4\xce4\xc0\xc0_\x91\xd2\xcf"5\xc0\x04\xa1h\xbe\xfc\xf22\xc0\xac\xf5\xcb\txu3\xc0\xd4_\xb48\x06\xed4\xc0\xf5Jw\x86\xa9\xc74\xc0\x168\x85#U\x1c4\xc0\xbd\xe10<\xc6E4\xc0\xc8\x0b\x96\x97\x0f\xca4\xc0\xe4\xad\x7f\x03\x0b\xfa4\xc0\xa1?\xd4\xdc\xa4\xaa3\xc0+\x9f\xaf\xb4\x14f2\xc0Sgi\xd2\rH4\xc0\xce\xa9\x06Z\rE5\xc0\xc1ahnI\x884\xc0\xe0\x94\x91\xb42\x9a4\xc0\x14\x16\xb7w\x08\xa43\xc0P\xc3\x19u\x05\xe52\xc0\xe2\xbc\xb2g\x0f&6\xc0h\x9b\xf7%m@5\xc0\xc2?\xe3L\x87e4\xc0\xd5\xfdO0\xffK5\xc0\x08K\xd50\xe1[4\xc0\xad\x19"\xfd\xe2\x978\xc0\xb8\xc8\xfa\xb6\x1a\x9b8\xc0\xf8\x1dS_\xe8\xb98\xc0\xb4\xdbz\xfa@H9\xc0\xdd\x1bm\xfa6\xc13\xc0m\x1b\x90uM\xde4\xc0\xbc\xabv\x15e\xc48\xc0}\xf4.\xe2\xde\xd17\xc0\xbbl\xda$\x9dN5\xc0\x11\xfe\xaby\xdbU5\xc0\xa3\x05c\xff\xadm4\xc0\x0b& \x97\xc8\x9f4\xc0q\xfe}Er{4\xc0s\xd4d\x9e\xc6\xa34\xc0\xb77L\x00\x02\xe14\xc0\tY>\xa6\x94\\2\xc0*\xe1\xe13\x87\x913\xc0E\xfaM\xd7\xdb\x116\xc0\xed}\xb8\xdf\x95\xec4\xc0\xfck\xab\x08\xe8\xa04\xc0\xb8\rg\xcd\x8fs4\xc0+\x1d\xb5.\x8f<5\xc0\x93\xb6\xbb\xbd)\x956\xc0\xca)m\x8a\x00n5\xc0\xfe\xa2r\x84q\x7f4\xc0\xd7?d\xe8\xfcL6\xc0\x1f=\xa4\xa4\xd4m5\xc0\xd1\xe5o\xb1\xa4>4\xc0\xcc(\x9e\x96\xfa\x156\xc0\x10\xe9\x80\x97\x9326\xc0\\\xdb\xd3\xabr\xd09\xc0\xb3m\xfeSc\x033\xc0\x9f\xf2j!\xcc\x036\xc0\x90v\xfcY\x17:4\xc0\rX\x16A\xfd\xda7\xc0\xd8\x17/\x05\x03\x9f8\xc0\x01\xd8D\xc3\xa343\xc0Hz\x95\xab\x00\xfe5\xc0\x1a\xd8\x14\xa5\xfb`3\xc0_t@ *\xfe5\xc0\x9c\xddY\r\x8c\x843\xc0\x02\xc7"\xf5Zy4\xc0\'\xb8\xe1\x08\xd0\xe64\xc0\xa2!F>\xf3\x195\xc0\xee~\xa1\xb3m\x814\xc0:\xf4\x0e)\xa0\x1f5\xc0\x85\x80\xc9\xec\xa5?5\xc0\x03!\xb4p\x13\xea2\xc0\x16\x14\xbd\x89\xe9\xb45\xc0\x1bi\xd9kf\x872\xc0\xc9\xbe\xc7Q%\x0f4\xc0\xc5\xc6=#c\xb16\xc0\x00\x12\x9en-\x989\xc0\xb7\xcb\x9e\x1fe\x104\xc0wp\x06\x08\xde\x189\xc0`\xa8\x91\xcf\x8ff3\xc0\x87"\\r,\t6\xc0\xeb\xd4mA\x95\xb33\xc0\xfd]b\x9c\r\xa84\xc0#\xd0\xf7\x89<\xb65\xc0;a\x18r\xf5\x934\xc0cx-(B\x035\xc0\xde\xd0\xae\xaaY\x8b7\xc0\xd6\xcd\xb3\x7f\x99i4\xc0R^7\xd1fU3\xc0\xc2\x01\xec\xe7S\xed4\xc0\x04\x06{\x0e\xceA4\xc0\xd6\xefq\x0b\tl3\xc0\xc7Vp\xf7\x85w4\xc0\xc2\xe3\xab\xd8\x95\xbe4\xc08\xe5\xe1\x0f.\xa86\xc0\xccT\xa3\xba\xe0\x183\xc0\xbdR#\x9a\xb3\xc64\xc0o\xec\x8bTv\x8e8\xc0\x8a\xe5\xe2\xf5\x9b\xf13\xc0&+\xf6\xdb\xe1\x943\xc0\xdb\xce~+\x87\xd15\xc0\x06\x19\xb6\xee\x1f\xdb6\xc07U\xe01\xbe44\xc0\xc3I\xcc\xf2\x0f\xe75\xc0\xf1I0t\xca\xd66\xc0m\xe3u\x06\xba\x1d8\xc0\x9f\x9a\x8fL\xbd\xdb2\xc0\xc43%\x07\xa1\x8d4\xc0\x06\xa6\x7fK\xda\t6\xc0`9\xdc\xac\x1d\x7f2\xc0\x9a\x99\x95\tE\xed5\xc0,\xa0\x8b\x0c\x9e\xfa4\xc0\xfd\xf4\xb9j{\xde7\xc0d\x85b~\xf3n3\xc0o\x0c=\xf4\xb2&4\xc0*\xb9\x9a\xbf\xac\x947\xc0\xa5\xd3\xed\xadu\xbd5\xc02\xd0\xeaO\xc7\x0f9\xc0\xad\x92)\xb5y\xfb8\xc0a\xe1\x1c: \xac5\xc0\xca]\xc4\xdfux6\xc0m\x19\xef:\x82\x855\xc0\xafe\x1c#\xf6\x065\xc0\xb7#g\xa4\x05\xaa6\xc0OuPFU\x855\xc0\xcd\x0fP\xd0\x1e\x0b7\xc0\xf6\x9b{*\x8b\xf97\xc0\x8d\\}\xac;\x1d4\xc0\xf5L<$\xa6\xf72\xc0\xa7\xb9\x10\xca8\xfd4\xc0}\xb4\x92\x96!\xe07\xc0\xca\xfe\x91\xce\xb9*5\xc0St\x9b\xb0\xcf\xe12\xc0\xa7\xb4\xe9\xf2\xc604\xc0\xb7\xac\xe5\xc7\x9c\x165\xc0\xb8F\xd28\xe3\xfa4\xc0\x03\x17\xe8\x1f\xc1\xf67\xc0h8\x7f\x1c\xe0\xeb2\xc0Y\xf6\x0fY\xf9\x013\xc0t~\xd1X\xee\xef4\xc0\xdce\xb3A4\xd54\xc0=\x89\x845K\xe92\xc05$\x13\xd9\xa1\xd22\xc0M_P\x89A\xc84\xc0\xfb\xe88d\'\xe87\xc0\xb7R\xe7\xbb\xa3G4\xc0@\xc9\xfd\x0e\xc2\x165\xc0\xbd\x9d\xfe\xf5\xd8\xeb4\xc0\xa3\xe4*R\x87\xd64\xc0\x1b4.\xdf\xaaC7\xc0\n\x88\xe0\xc0(\x055\xc0\x81^z6\xa9\xce4\xc0\x1eH\xae\xd4\xfe\x035\xc00\xc1\xf1\x18\xdc\xee7\xc0\'\x1dv\x8d\xfc\xe37\xc0\x9fjc\xbc\xf3\xd5/\xc0P\x19\xcf\xbc\xb5|6\xc0\xf2\n\xfe\xd8\xeeP4\xc0B\x0e\xcc8\xd465\xc0\xb0T\xa13D\xf97\xc0C\xa2\xf3H`\xb57\xc0}\x855>\x0b\xd34\xc0v\xec\xeb\xbb\xdb\xf17\xc0\xb1_\xe1C\x17-4\xc0\x05\xf3\xdc\xce\x1a\xfa7\xc0\n\x8c\\\xdf\x0c\x115\xc0\xd3\xed\xe7\x88D?9\xc0\xb3\xc4\x9d\xe9\x87\'4\xc0\x92I\x1a\xda1\xbb4\xc06\t\xcc\x8c\xc4q5\xc0Q\xb4\x91\x0f2\xf53\xc006F\xff@\xb64\xc0\x99-\x8dZ\x82\x9f7\xc0\xef\x08p\'D44\xc0\xcd\x81\xeb\xd6M\xe14\xc0\x8f\xbe\xf9\xb1i\x906\xc0\xe8\xc9&\xbfa\xee4\xc0f\xa2\xa5\xb0q|6\xc0u\xdb\xf7>\xe6\x853\xc0\xf4\xddMn|\x957\xc0\xdd\xeb\xa3TO\xbe4\xc0%H<|H:9\xc0\xdc\xa3\xb3\xd0\x0c\xdb4\xc00\x9e\x01s,\x145\xc0e\xc2\x89\x9d\xc5\x085\xc0\x8e\xdaY0\x80\xd34\xc0E\xe3,\xc8~N4\xc0fR\x8d\xc8z\xbb4\xc0\x81RO\xc4\x14\xd64\xc0!\xae5\x9b\x1d\xbb4\xc0\x11\xe1K\xd5\xcaY3\xc0\xf64\x1e\t\xfe\xcb4\xc0$\xbb\x19\xa5e77\xc06\xc1\xa5Ln\xb14\xc0\xeb\xce\xdf&\x0ch5\xc0W\x977\x83\xbc18\xc0A\x1a\xa6\xa2\xb1\xc04\xc0E\xa7kj\xa8\x9c4\xc0\x00vQb\xf8\xa17\xc0\xe3qu\xf2(\x856\xc0\x984~\x06!\xb94\xc0\x1b\xa1q\xd4R\xe44\xc0Kh\x90\x10\xe0\x038\xc0\x89RC\xe9\xfa\xba7\xc0\xef\xa7z\xf6\xdc\xd63\xc0\x1fy\xa1\xf0\x8c\xc08\xc0\xcaU\xeb\xbd\x9e\xd97\xc0\xdd\xff\x082]}7\xc0^#\xf7\xa8G\xd04\xc0e\x04\x0b\x96\xce28\xc0\x00\x0e\t\x8b\x85\x024\xc0\x19\x01\x13\xb7\xf9\xef3\xc05B\xc5\xf3\'\x916\xc0\xb5\xb5\xa8\x00\x11\xe46\xc00\xc3\xa0Lo\xea3\xc0\xc0#\xa5\xfcch7\xc0s\xf1\xed\xd3\xd6c2\xc0\xf0\xb4I=\x18\x937\xc0E\x98\x8c\xa5\xc1\xfd5\xc0\xce\xad\x85\xcddj7\xc0\x0b\xd9\x8b4\x84\xc24\xc0\xe3\x85\xfa\xfd\x87\x109\xc0\x89\x92\xf1\x04\xd5\xd52\xc0\xa2\x0bX\x19aa3\xc0\x01\x96\xff\xbeBf3\xc0\xbb\x02\r\xfb\x03T8\xc0\x8b@\x84q#\x886\xc0\xb2\xf0J\xa9\xd9\x975\xc0\xa2s"U\tc8\xc0\xa9\x95\xa3\x1f\xcaU8\xc0\n*\xf0\xdf\xba\xe53\xc0\rH\xf9\x1a`_0\xc0d\xa0\xe4r{N2\xc0\xa4p\xd4\xfc\x9e\x8d6\xc0\xa9F-\xb1#f8\xc0\x15~L\xb7E\xa18\xc0\xf0A\xc4\xf5\xd6,3\xc0\x1f\t-\xff>]7\xc0I\xa7\x9edqc8\xc0\xc3\xc6#\xc9\xddZ3\xc0\x061\x8b\x1f\xe8X4\xc01\xa5\xeb\xaalW7\xc0O\x9a\xd1,\xc1Z3\xc0\x97~9|\xc9F3\xc0W\x03\xeb?\xc8::\xc0\xe8\xef$k\xc6a8\xc0\xe0c \xb7\xb5B4\xc0\x9ffW\x9cs\x847\xc0x\xdf\x86\t>\xa18\xc0\xbc\x0be\xd3\xfb\x8f8\xc0\xb2\x07\x1a\x83\x19=3\xc0\x8d!\xfb\x88\xd8\xee1\xc0\xa3\x82X\xda\x1a\x913\xc0\xfa\xb2\xb1\x0f)\x047\xc0*\xb6P\xa9h22\xc0\x0e\xbc\xbak*\xec3\xc0\xeeLL\xce\xb2\xf13\xc0\xac\x91\xfe\xa6\xda34\xc0R>\x90\xfa\xfc\x124\xc0\x9d\x93\xee\xa5\xbf\x963\xc0>~La\x1dE3\xc0<\xc1\xfej*F5\xc0\xbd\xf5=\x11\xeaI7\xc0\xe8\xe1\n\x02\xb9e7\xc0\x19A\xd8VrP4\xc0\xbf\x0c~\x01\xa9~8\xc0\x93\xda\x881\x0b\n4\xc0?4\xce\x81\x13\x044\xc0\x1f\xf6l\xa3\x99H3\xc0S\n\xc8\xcc;\x0b7\xc0\xb4\x1f\xf6:\x8eT0\xc0)v<?\xfa}8\xc0\xa05b\x93\xb7L5\xc0\xf5\x84v\xcf\xccT5\xc0\xb1\x9b\xcc*}.3\xc0\x95\x020r\x0bN3\xc0\xfa\x02\xe9v\xba!3\xc0f\xf5\xe1t\xa0\xa64\xc0\xaa\xd0\xaa\xb2\xebJ5\xc0o!\xd8W\xaf\x987\xc04w\x82"\x1a%5\xc0u)"*8\x8a5\xc0z\x9b\x0c@\xba\x1a5\xc0\xfaMnj\xed\xb15\xc0\xee7\xd2,\xc6\t5\xc0\xbe>\x87\x7f\xe3f5\xc0\n;*@N\xee8\xc0\xaa\x9a\xb2\x98\x05\x8c5\xc0K\x80@:D.7\xc0\xc6\xb6Z\xe7y\xf38\xc0\xb3BjX\xa0\xc98\xc0\xcd\xf0P\x8dK\x167\xc0\xda\xeb\xc8:\xfb\xeb4\xc0\xa5\xdc\xd6\xa0\xdf\xe97\xc0\xaf\xb9\xceJ)\xdf7\xc0b\x98\xb1\xeb\xef,6\xc0t\xbdl\x85\r\xed5\xc0\xb8\x1bx=\xa7\xdb6\xc0\xfd\xfe\x99\x87\xc6\xea4\xc0\x9d\x19\x9c\x17!@5\xc0=?\x8d\xe8z\x997\xc0\xdd\xf2s\x88\xbbB6\xc0 \xc1\xee\\\xb3\xfb7\xc0\xf8\xe2E.\x18K3\xc0\xa6;\x1e\xa8"\xa97\xc0\x05+\xc9\x9c\xa8\xde6\xc0\xc7hS\xa9\xae\x987\xc0\x94\x10\xabvzY0\xc0mX\x9bi\x8f\xa87\xc0\x03\x0b\xb8^E\xf97\xc0*yx=\xe4\xad7\xc0\xa9\xf3\xcbN\x17M8\xc0\xfb\x81\x0f\xdf\xdd\xb77\xc0=\xc5\x077-\x897\xc0\xad\xe8\x9c\x15\xc4\xf87\xc0\xd6\x10w&g\xff7\xc0f\x08\xb5\x91\xc1\x972\xc0\xb3l\xd7\xbf\xf5L8\xc0Y\xbe\xb4\xa6\x18\xd33\xc0:\x83u*\\\xb67\xc0g\xde=jeA6\xc0\x97\xc0\xcb\xa6\xcf\x867\xc0X<\x9f\x00.u3\xc0\x07\xaf\x13)\xfd\xeb5\xc0D\xe3\xf0\x0eE\xf91\xc0\xc7k\xceZ\xe6\x028\xc0\xeaj6\x05\xcb(7\xc0iHj\x91"S0\xc0\xf8\x85F\x12\xee\'7\xc0\xdc\x92\xe4\xbe\xa2a4\xc0\xef\xe5\xa6X\xf8\xd11\xc0\xc7(\xb1v\x85\x0f7\xc0\xdb\xcd\x9c\xe5\xab\x1f2\xc0\xc9\xf5"\xe9g$7\xc0\x8f\xfeeO\xec17\xc0\x01L\xb6S\xa0\xcf3\xc0\xbd\x0f\xcf\xa7l\xd81\xc0b""\x02iU3\xc0zX\xa2m \xe96\xc0\xd1\xdb<\x13\xe9V7\xc0m0\xfb\x03\x13\xa07\xc0 \xb4\x8f\xc3i\xba1\xc0\x94\xd3\xa5R\'g7\xc0M\xc4\xeb\x0c\xfe\xfe7\xc0\x1c\x13\xf1\x0e\xbb\xe61\xc0\x1bO\xd6\x03\x8b+3\xc0\xd6\x1bB\xfdb\x8c7\xc0\xccd\x0f\xd6\x0e\xb67\xc0\xe4 o\x05\xa9i3\xc0\xac\xc3I\xbav\t6\xc0\t\x03\x04q\x98\x1a8\xc0\xa9\x087D\x1aT4\xc0\xba\x86g\xd4\xd6\xd26\xc0]\x1f\xa9\xd1V\xe31\xc04H\xd3<\xbds4\xc0eK\xa4Z\xd8\xf84\xc0+\x81\xee\xd9\x14\xe11\xc0\xe1H\x93LH 6\xc0\xf1z\x831|\x183\xc0\x03 M\xed\xf9\'3\xc0\xeb\t\x08\x9f\xa6p5\xc0\xbf\x8c\x85p\xbd\xc61\xc0\xc5P\x9b\x04$p4\xc0\xf2\xa4\xeb\x95\n\xab3\xc0>\xf77N\xe5\xa61\xc0C\xc0\xe2S)\x9e2\xc0\xc2\x8bo\x8d\x10c2\xc0p&"\x17\xcd\xb26\xc0^\xcc\tv\xc6\xb38\xc0@3#\x03_\xad9\xc0\xd3\x05\xe1R1\xa75\xc0[e\xef\xba\xe4\x108\xc0\x04\x10\xd3\x9c1\xe71\xc0G\xff/<\xa8\xc27\xc07m\xac\xf1\xc6\xa77\xc0\xb5\x9e@\x9d\xc0\xfa5\xc0F\xadoj1\x863\xc0~\xcc0\x9e\xbf\xab3\xc0t\x897w\x8ak7\xc0\'B\x1c\xb4\x94/2\xc0\x1a\xde\xce\x03\xa7c4\xc0Z\xa4\xa9\xdb\xd0\xbc8\xc0\x8c\xec\xa4N\xd6\xb16\xc0W8"\x81\xbbl4\xc0\x87xO\xd6\xea\x134\xc01}\xfe\xea<\xb33\xc0\xa0\xa7%RX\x862\xc0P\x00\x9c\x08\xd9\xf65\xc0<\xb2\xd0\xf5\x0c\'7\xc0\x8f\x8arK\x1f\xc56\xc0nU\xb1\xb0\x81\x979\xc0\\\xb9"\x0e\xfe\xc93\xc0\x92\x96\xef\xf7\xd6\x942\xc0\x17\xc5W-\xda\x812\xc0\xcc\xafy\x08\x92g4\xc0\x9b\xb9\x9c\x1dB\x833\xc0\xb2\x17\x86\xd8\x0f\x1a8\xc0\x9ca\x02\xe8\xe7\x9a3\xc0o\xdb\xef?\x05\x837\xc0\xc3,\x84ia\xae3\xc0|<\x96#{04\xc03\xb0|\xf7\x92\xa55\xc0\xdf\x81\xf9=\x08\xb02\xc0\x17\x1b\xb23j\xa53\xc0\x82\xbc9\x8e\xb9G8\xc0\xa6\x97\x92\xfd\xd7\x012\xc0K^Ae!\xa05\xc0\x90t\x12\xdcF\xba7\xc0zS\xd1B`\xf85\xc0bK\xe8\x06\xc3\xa72\xc0\xa3\xe8O\xa5\xa1\x1a7\xc0\x83c\xe9\x0f\xa3\xb95\xc0<\x80\xbb\xe4\xea23\xc0\xab\x86=\xe5j\x804\xc0;\xa2O\xb2\x04\x943\xc0<\xb3\xcd\xcd\xad\x953\xc0\x16\xdbb)6\xdb7\xc0\xeb\xbd-\xae\x97\xc67\xc0\x9a\x14\x02l\xe3\xb43\xc0\x06\xd79\xc9V\xfb1\xc0u\xd6\xbc7[\x002\xc0\xbd\x9c\x8c\x04\xba\xd42\xc0\xf3\x0e\x06\xd2\x07\xd65\xc0j\x17\xdd\xad\xca\xc83\xc0\xa6\x1b\xa8~ML4\xc0R\xffG\xe5\xb9\x0b8\xc04\xcb\x1a?w\xe41\xc0"<33\x95e5\xc0&M7\x90\x13u8\xc0<\xc1h\x90\xd7\xea5\xc0\xad\xa6|\xbfw;4\xc0\x8a\xc6\xc3\t\xfa\x125\xc04\x98}kj\xc22\xc0y\x13\x06\x84/\xf02\xc0\x9a\xf8"iy\xa43\xc0\x85\xa5\x9a\x99\xf1\x159\xc0\xcd\xf0S\xb1?\xeb2\xc0\x914\x08yI+4\xc0\x8d\x03\x18\xb4hk2\xc0\xe2S5F \xda7\xc0\x02\xc6H\x83&\xdc2\xc0E\xa1\xd4\xfd8\xa01\xc0Bz\x9e\x84\x10\xb04\xc0\xf8\xe4[\x96\x86\x9a7\xc0\x16\x1b\xd0\x9b\xeb\xa12\xc0\x83\xaf\x12B\x08\xf21\xc0\xba\xb2C\xb5(&3\xc0\x99\xc9\xdb\x93\xa658\xc0:\x89\xf2\xdfW\x075\xc0\x19=\xe5\'p\r7\xc0\x9cT\xe9\xe4\xfb\xc02\xc0\xe4\xe4)u\xc4\xd56\xc0\xa3\xd6\xd4C\xa6\xb04\xc0\x19\xc4\x13=\xc7\xee2\xc0\xca\xc7\x87O\x14%3\xc0\xfe{\xafa\x0eb2\xc0pM\x8b\x11@X7\xc0|iz\x19`\xfb4\xc0(T0\xe9\x96\xaa7\xc0&\xf8C\x01\x1c\x134\xc0eQ\xf9wL\x042\xc0\xc2^\xdeb\x10\xda6\xc0\x9b\xaf\x8efN\xcb3\xc0]E\xc3:\x8765\xc0\x07\x10}\xfd\xd6b6\xc0h\x95\xd9\xee\xec)8\xc0$\xb3L\x837g4\xc0 \xa0\xfd\xf0\x02\xb06\xc0h\xd9Z\x9f\xb4i2\xc0\xfb\x009\t%`7\xc0h\xe47\xe9\xc7\xd86\xc0\x8b\x0b\x18j%\xfe6\xc0\xfb\x8b\xf2c\xdb\xe25\xc0fvM/tI9\xc0-\xf02wU`5\xc0\x81\xdc\xb7)3\xb27\xc0*\x1e\x04\xc0\xdcV3\xc0\xbb\xe5KN\xf0#6\xc0@\x8fC\x1b\xe3\xd22\xc0\xd0"\x93\xeap\x062\xc0\x805D\x08\xd9\xbb7\xc0\xb00\xe7\x07\x0c)5\xc0pq\xe7\x12\x81L8\xc0\t\xeb\x87LV\xfa5\xc0#\xfai\'5\x894\xc0*w\xf4{QP5\xc0\xa3\xfc\x03\x1a\xe463\xc06\xcc\x19\xcdS\xee6\xc0\xc9\x01\xc7\xe9\x99\xcf4\xc0\xfd\x19m\xf2\xc2\x874\xc0s@\x0c_\xcc\x964\xc0\xbfK\x91\xf7k\xe23\xc0w\xeb5aQC6\xc0\xf8\x97\x84g\x8f\xfb7\xc0\xae`\x81\xf0\xa7$5\xc0en\xba\x18\x1f*5\xc0\xcc\xbaYN\xad)6\xc09\x0b\xce\x98co6\xc0x\xf4\xe5\xd0\x7f06\xc0k\\J\xb9\x1co8\xc0Wtd5C\xf43\xc0\xbe\xfb\xa2\x97#v4\xc0\x8bA2\x9e\x12\x9b5\xc0\xa0\xf3|iE\xec5\xc0\xc1\x7f\x02\xed\xe0\x023\xc0\xbb$\xb9\xc1\xea\xc33\xc0\xe8H\xb0\xf4\xc7_6\xc0\xb3ff\x0f\xce\xc63\xc0e6)\xae\x06\xf52\xc0\xeb\xb7\xaf1\xb8\x8b1\xc0\xc1\xf3\xaa\xd8\xca\xd37\xc0\x97\xaa\xd9u\xfe\xf36\xc0q\x0b\xc0\xae\xb5z6\xc0\xd2c\xc9m\xff\xfd1\xc0\xea\xa6N\xa6\xe0\xa65\xc0\x80\r\xac\nA\xa24\xc0\x9e|-\x14\x10A6\xc0\xaa\xdd)\xa5\x06"7\xc0k\xef\x1e%\xb0-8\xc0\xd7K\xbf\x05<\xf47\xc0H\xa6\xd1\r\t#5\xc0\xc2\xbf\'8H(5\xc0EI\x0376V6\xc0\xd5C\xf1\x02\x90\xee6\xc0-\x0fDt\xe5I3\xc0e\xc3\xe2\xf6B\xad5\xc0\xe7o\xe1qgG6\xc0g\xf1\xeeS\xc7\\6\xc0\'n\xc7\x01\x9e\xe11\xc0#\xb6!lJ\x8a6\xc0\x9a"\xd3\xcf\xa6\x123\xc0e\xc0EC\xe1\xcc3\xc0\xbb9H4cJ3\xc0\xadE\xf5\xef\x98\xed4\xc0i\xa5\xaau\xcc\xf36\xc0`\xed\x8d\x8b\x94O5\xc0-\x1d\xb9\x1bR\xfa4\xc0\xae\xeeq=w\xd55\xc09\xe7\xa8w6\xea7\xc0\x90\'\xb3bq]4\xc0\xb13\x1csH\xf87\xc0\xd5\xc1\x12-\xbb\r3\xc0\x03\x16\x18\x96\x08\xf11\xc0\xe3\xdebH\xccF7\xc0\x95/\x03{\xbfJ8\xc0JvC\xf7&\x803\xc0}\xb4\xb1IS<2\xc0\xf9j,\xf0\x9e\xbd3\xc0\x9a}\xc1&m\x024\xc0\xc9j\xfd\xf5\x81\x074\xc08|\x93{\xdf\x912\xc0N\t\x1b\x94\x1eW5\xc0:#\x95\xb9\rq4\xc0\x920\xdd\xf3\x81U3\xc0\x13\xbd\x1e\xbf\x17\x8a5\xc0\xbfY<\xf89L4\xc0\xdd\xea\xa2\xbc\xd0\x065\xc0+\xf0\x1eTR]8\xc0sY\xa6<\x18z8\xc0\xc5\x99a\xb6\xf3s6\xc0l\x93\x08\x9b\xabd4\xc0\x80)\xb2\x13\'T5\xc0\xffS\xe6\x04\xaeK3\xc0-.\x81\x9c\xb4[3\xc0\xafO\x1c\xe2\xc2\xa27\xc0\x0c\x05\xe2\xa9\xe9\xb44\xc0/\xbe\x14\xe7\xc4c7\xc0\x87"Q\xc2^c4\xc0L\xb8\x10\xe7_\x8d3\xc0R8\xc5\xd1X\xed4\xc0\xd8\xee\xdd4\x8e\xea5\xc0\xed#5+\\.3\xc06\x14Z\xee\x00\x916\xc0UH\xcc\xc7\xc6_8\xc0$\x9d\xcf\x863B3\xc0\xd9\x9f]\xbd\xb7\xae6\xc0\r\x93=\xdfH85\xc0\rM\xa9{\x03W7\xc0\xb0\x8e(k\xad\x113\xc0\x96(\xdc\xe0\xf1/3\xc0\xb4\xb6cr\x93\x1f2\xc09\xde\x18\xe6\xb1o3\xc0\xe6W[\xb4=\x9e7\xc0\x9f(mz\xb923\xc0pDB\xc7Zl4\xc0\xe7\xfaq\xac\xc1\xd34\xc0\x13(f\xf0\xfd\xf05\xc0\xdb\x1f7^\xe4t4\xc0\x896\xea\xc4\xd5\xf89\xc0\x7f2\xa2\xa6\x89\x9f1\xc0gE\xdd\xdb\xae\xc43\xc0\rM@p\x8b\x945\xc0\xf9)\x10O\xb7L7\xc0\xe4\xf7\xd5\xaa=\x1b7\xc0X\x12h\x18$\xf81\xc0\x06\xaek{\xc2\x804\xc0g\xa2\x8cn\x03\xd23\xc0\x04\xddzG\xc3\xe07\xc0\x89\x8f<\xfe<C5\xc0[=\xdd\xb3@35\xc0\x8bp\x97S2.3\xc0\x15\xfa\x89\x0c\xfe\xc26\xc0\x8e\x9b\xf0$\xaf93\xc0m\xa7\xa8O\x0c\xae4\xc0\x10\xcf\xb5\xa7"\xd58\xc0H\xf7*\xe1\xec*2\xc0\xae\xc8\x91\xde\xe053\xc0\xaf\xbb\xa3\x9euJ2\xc0\xe7\x8c\x00l\xf2\x8b3\xc0\xda\xb6\x11\x92U\xb34\xc0\xf1w\xf5\x03\xa0\xed1\xc0\xb4c\xc9+\xf3\t3\xc0\x80C\xa1\xbd\xa5\xee4\xc0\x07\x15\xff:\x0f*3\xc0j\x8e{z1\xe26\xc0\x0c4\x85\xb7\xd7\\8\xc0\xea\xc3\xe7\x8a\x94\x045\xc0C\xf2hls16\xc0iaSS\xfd\xb24\xc0\x03|a\x10\x11\xb86\xc0\x9d\xeaC\'_\n3\xc0\x17\xba\xf5N\xba\x0c5\xc0\xdaO\x92\x9dC96\xc0\xad\xe3\x9f\xac\xdb\x858\xc0\x0fV\x1f\x0b\x8bU6\xc0\x03\xe0\x1agM{4\xc0\x07Z\xa8S\x92\x9d4\xc0he\xd5\x89W\x7f8\xc0\t\xa4\x97\xbaP53\xc07d\x951\xc0\xe83\xc0;\x91\x86m\xb0\x046\xc0\xf9\x03\xd6uzM8\xc0\xc7t\x86\xa5N\x824\xc0\xe0%\xa7\xe6g\x904\xc09.\xba\x7fN\xd92\xc0\xfe\x94\xe1\x14e\xdd3\xc0\x16%\xaav9\xdd4\xc0#\'YW\x13\xde4\xc0\xf3\xa4\xd6\xb0\xfc\x8b4\xc0s\xc5G-0)8\xc0\x88\xf5Y\xe4\xc7]3\xc0.\x14\x94%\xb256\xc0OM\x1a\x02\x8a\x123\xc0G\xe2\xe2\xdf\xc7\x104\xc0\xc1P\x93\x88tA6\xc08\xb1\xbfW\x02\x0c2\xc0~/\x92\xb1?#8\xc0\xed\x9a\x88\xb7m\x078\xc0\xf4\xc0\xcc\x01\x04\xfc3\xc0\xb2\xf2$\x83\xa0M4\xc0\xe08\xd5amr4\xc0O\x88\xc7\x83\xe5\x8e3\xc0\xd1\xf6\x08\xde4\xa14\xc0T\xca\xa6\xaca\t3\xc0\xeb\x93\t\xbe8@3\xc0\xfd\x9f\xbaBNE5\xc0\x19\n\xefK\x99Q7\xc0\x95\xdfg\xed&S3\xc0&\xdcS\x1b\x00+3\xc0c\t(i\xf0\'9\xc0\xb6\xb7R=\\h7\xc01\xfc\xc8BRa7\xc0\x8e\xdce\x11+W7\xc0i\x18\xc1\xc62f6\xc0\x82\xc1R\x0f\xacN4\xc0\x8e\x0b\x05\xc0\xd4\xda2\xc0N\x8b\xbb\xb0\xe3\xef7\xc0\xa0v *\xe0\xac5\xc0?\xa4\xee\x10W\xcd5\xc0\xbc\xe2S3{\x0e4\xc0\x8f:\xc1\x05\x16 3\xc0FyC\xbezH4\xc0\xdc`\x11\x0c\x96$4\xc0\xd4\xde1\x08\x8553\xc0(\xfd\xa6S\x87I3\xc0?t\xaaue\xdb2\xc0\xa0\xb1M\xb1\xf5/8\xc0\x91\x84\xbc:--6\xc0\xc6\xad!\xf7\xe3H2\xc0~\xf3\xba\x9e\xe8|8\xc0\xef\x8d\x8d\xa8E\xab5\xc0!k\xd7\xf7\xf474\xc0\'\xed]\x97\x0bY4\xc0\xf1\xfd!p\x0c\x043\xc0BU\xf3\xb6\xbd\x9d5\xc0\x83\xfe(L\xd1s4\xc0\x15\xce\xbf\xda\x13\xcf5\xc0\x12\xfc8\xf0\xf5O3\xc0\xf9\xfb\th\x0e=4\xc0?\xf7\x9e2PB8\xc0=\xe6I/$^4\xc0w$~\x0eH\xfc7\xc0\xde\x88\xc7\x1ccu7\xc0~\x06\xaa2\xf627\xc0\x822\xbd)(\xb46\xc0/\xc4y7cV3\xc0\x8d9\xf7<\xeb 8\xc0:\xeb\xfe\x8e`(3\xc0z\x14M\xdcNZ3\xc0\x06\x02OP\xec\x124\xc0\xd9\x1a\x98\xb5\x02(8\xc0\xccY\xb4\n\xf8h3\xc0[\x8ae\xa7^44\xc0\x13\xd5\xff\xcdG?6\xc0f\x90\x9d\xcf\xcf\x8d9\xc0}\x83\xdcy\xfc\xf87\xc0\xa0\x87\xf1A\xcc\x9d4\xc0\x83%O\nz\x0f3\xc0\'\xd1\xb9q\xce\x013\xc03z\x93\xe9\xdd\xc54\xc0!\xect+l\x118\xc0eH\xf6\xd4\xf9 4\xc0\r\x11M\x8c>%3\xc0\x03\x06j5\x1aH3\xc0\xcb\xdb0\x94\xd7s3\xc0\xbd\xc2\xbd\x81x\xde5\xc0\x11\x0f\xe6\x8f\xe558\xc0\x15h\x01\x10UZ4\xc0\x07\x1f\xe1\x90M\\2\xc0\xf3\x04\x10O\x01\xf42\xc0\x03\xc3\x02\x9cY\xfd1\xc0\x88\xee$4]\x983\xc0\xfa.#D+\xc73\xc0fc\xd2\xc3V\xd07\xc0W\xc3\xccY\nu2\xc0\xfb\xdd3:\xad\x824\xc0)3\x81\xe9\xc2v7\xc0|\xd7\x8d\xbedU8\xc0\xee\xff\xfd\x88\xaf\xd94\xc0L\xce\\#\xef\xe82\xc0t\xc1\xd9\x8b\xed\x863\xc0\x082\xe2\x826,5\xc0i}\xaf\x88\x18\xdf4\xc0\xe0\xadp,a\xa42\xc0\x14\x82L68\xae3\xc0\xb8\x13Xi\x83Z2\xc0XsFdyQ4\xc0\x95\x15\xb4a\xa2\x9d4\xc0\xe8\x04\xc1=5E6\xc0\x1cO\x17\xa2\xb3\xfd5\xc0\x82\x13k\xe6\xb2=2\xc0\xc1\xb6"F\xbb83\xc04\xddH?\x82k6\xc0\xe0\x80&\xf5\xe9\xc84\xc0\x95,\xc9y\xdc\xdd2\xc0\x04\xa3\x02,p.5\xc0\xe9C\x89\xe5j<5\xc0\xc74\x94j\xba\x807\xc0\x9f\xe7\xe1\xb8\xbd;8\xc0\xfe}\x88\x90+\xe44\xc0o\xa5;R\\\t4\xc0\x17(Z<\x93v3\xc0\x89\xa5\xf0\xeb\x19\xae4\xc0\x08q\r\x8dN\x148\xc0\x96\xe2\x8a\x94\xe8I4\xc0\xc5\x16e-\xc7\xa59\xc0K\xa3\xd8L\xa2\x916\xc0\xe7\xbb~W#\xdd7\xc0\xa6=\xea\x99\xc9\xa92\xc0]\x14\xa6\xd0>\xeb1\xc0#\x01\xc3-\x91)5\xc0*\x15\xc7E\xcc\xa58\xc0\x98R\xf9\xd1\xd0\xac4\xc0\x17\xd4\xb8\xc5y63\xc0=\xb8x\x98y\x8a3\xc0L\xa5\x03~\xde93\xc0\xce\xf0\xe8Kv\xea3\xc0\xd2\x9cY\'qC4\xc0E\xb9\xf2\x13{<4\xc0\xc4\xf2E\xe1\xe1\\4\xc0B\x7fx\xa3H\xfa1\xc0\xde\xa7/_\xedt6\xc0\xe6\xbbVX\x88\xfa5\xc0\x83\x0c\xd6\xe9\xb4\x994\xc0\xf8\x87R\x00\xfc*5\xc0*\x07\xbe\\\x0e54\xc0\xcb\xd3\xc0\xae\x98\x907\xc0\x9e\x1ac\xa1):3\xc07\x13\x17\xb5i\xa74\xc0\xc2\xfd$3?\x9d5\xc0\xf6\xcd\xd8\xb8\x86\xd25\xc0XTc\x05\x82Q4\xc0\x05\xf2(6\xa4\xc34\xc0\x7f\x84R\x8fv\x0e9\xc0\x83\xcd\xe4>\xef\xa23\xc0H\xd2n\xe8\xde\xd75\xc0\xbc$o[\xb7\xbf3\xc0\x12\x1b\x00\xa2q\x1e6\xc0\x1b\x84v\xf8\xea\xee4\xc0\xe8\xadzo\xa7;5\xc0\xf4M~d\xd4.8\xc0K!\x1d\xfa\x13\x945\xc0jE\x93\x19\xc9\xe13\xc0a1P\x8e>\x823\xc0S\xf8\x12\xa9\xdb\xf55\xc0\xc1\xe21\x11}d2\xc0\xf6\x87\xa3\x11\xc5_3\xc0W\xa0k\xb7*\xdd3\xc0\xd3S\x14\xf9J\xae3\xc0X\xe84\xa0)\x984\xc0\xb5?\xbf\xe4I\x0b3\xc08\xc2\xc6n\xb3\xc32\xc0+\x8eLdh\xf14\xc0\x049\x1fkIg2\xc0G\xcem\xd6\xd2_2\xc0\xd8\x86\x12\xad\x94\x1a4\xc0\xa3\x9bej6=6\xc0H\xb3(_\xf9$4\xc0J\xc2@\x86\xa3\xc02\xc0\xb7M\x069\xda\xc06\xc0D\xccU\xe6\x83\xf03\xc0\x08\xe2O\xbb\x00\xfe5\xc0?>\x84\xb0\x0cl4\xc0\xbb\xf3\xdf\xfb\t\xea7\xc0)\x08x%\t/4\xc0k\xfd\xe8:\x9f<8\xc0\xb6\xad(\xb0\xc3\x058\xc0\xf1W)9\x88\x903\xc0L\xfd\x03M\xb0,5\xc0@\x84\xf6\xcf\xa5\x8c2\xc0v\x90\xab\xa1\xc4\xea2\xc0\x92f1\x98\xe2\xb37\xc0F\x12\xfc\x0f\x81\xb23\xc0\xa5\xe9\x98\xd6\xb6\xb03\xc0\x96\xec\x12\x86\xb3\xc72\xc0[\xb6\x9aC\xafn6\xc0\x9a\xf0\x85\x19\xfef4\xc0#\x13\xd1\xba\x9aq3\xc0\xb5\xac\x18\xf1\xbd\xa32\xc0@\xac5\r\xa2\x0e2\xc0\x05/\xb4\x99\xb6\xb53\xc0H\x01\xee\xae=\xeb8\xc0\x92\x19\xfc\xdaf\x984\xc0Q<\x11\xfdf\xe22\xc0\xfc |\x9cLm4\xc0Nu\xdf<?W5\xc0.h\x11\xd9:\xc96\xc0\xef\xaa1\xa94\xdf7\xc0\xd7\x17\x05m(\xda4\xc0b=\xf00"\x882\xc0n\x086\x12\x7f\x994\xc0\x99\xa1(l\x01\xd43\xc0r\x9b^GQ78\xc0i\xecU\x95\x0c\x974\xc0\xe9"\x02\n?\x005\xc0U@<O\xed\t2\xc0\xce,E\x9b\x0f\xa14\xc0u\x18\xefd\xd7\xdc2\xc0)4\x90)\x99\x0b5\xc0\x08\x03lv|P5\xc0\x06k\xdc\xc7\x91\xfd4\xc0\x92\xda\xc3e\x1f}5\xc0\x9b\xea\xe88\x7fH9\xc0\xe5\xba\xe6\xa3U\x997\xc0\xf5R\xc1\xb4\x1c"8\xc05\xa9\xb2\xd4\x03\xca7\xc0\x96\xc8\xdc\x9f\x9e26\xc0\x90\xa8\xb14\x0b\x193\xc0B^\xcc\x1b\xc5\xcf3\xc0\xcb\xb8\xbd\xd6f\x903\xc0\xf7\xa5])\xedJ6\xc0\xa8\xa7\x06`\xf5$3\xc0\x93\x19\xe1 l\xea4\xc0\xa4<[\xb75\xf64\xc0\x0e{\x857\xa1v0\xc0\xcf\x04\xb6\x85\xc6\xaf4\xc0>\xe5\xef[G\xf34\xc0\xc833cg\x7f2\xc0\xad\x86\xc2\x12]Z4\xc0\xac\xec ~~\x8f4\xc0})\x13"<q3\xc0\x01\x1e\xd4S\x97\xb97\xc0SP\xb1\xdc%\x193\xc0\xa9y5\xa3F\x126\xc0L\xc8\x05\x9b1\x854\xc0\xf0OG\x93u\xa34\xc0\x9e\x96Y5$\xb54\xc0\xde,\xb0\x8afi9\xc0;\xb6$\x0f\x07\xb08\xc0\x9c]\x94\x8bC\xc68\xc0\xe6\x9a/;^U6\xc0\xbf\x0e\x1f\x1d\xde\x9e3\xc0\x1d#\xb8\x06Wr2\xc0k\xb8\xe4\xd9\xed\x802\xc0\xa8\xae\x95\xd4\x90\xc86\xc0\x0b W\xb6\x96\xe14\xc0G\x8a\xa3\xa6\xadG3\xc0*.@\xbf0\xbf2\xc0q\xc5M\xaf\x1b\xb54\xc0mF2EO\xcc7\xc05\xcfN\xe3\xcf}3\xc0\xdd\xa6C\xc4\xf3\x884\xc0X\x826\xaaf\x844\xc0\x94\x8e\x9cU\xe7\x834\xc0\xfd\x8f\x05R\x99\xb04\xc0\xd9\xbf&\xc5\x9f\xc58\xc0\xd5\xfd\x9c\xde\xb748\xc0N\xfa\xcf-Y?5\xc0DT\x14(\xe2.6\xc0\xb0TVb\x04F1\xc0\xfc\x07m\x08\xfb\xd06\xc0\x97j\xd6\x8d\xd4u5\xc0\xd3\xa1fR\xb9\x928\xc0\xf3\xb3pI_\xe44\xc0\x80\x97k\xf9a\xad4\xc0L\xa2\x9c}\xc3^5\xc0\xa6\xa9.\x0c\xb6=9\xc0\xf9Q\xc1{e\x8b4\xc04\xe1\xf8\x16\x9b[5\xc0!\xad\xd4^>\x903\xc0\xd3\xb3{^ \x8f5\xc0\x9fp\xc4f\xb9\xf92\xc0D\xcc\x07d\xb1\xc43\xc0\xa0\x82S\x1e|*5\xc06]\xc0\xbc\xed\xea2\xc0;\xd3G\xe6\xb4\xda4\xc06\xf6i\xdcm\x173\xc0t\x081\xf2`\x053\xc0\r.\x1d\x9b\x9a\x7f4\xc0\x86\x04\xee>r\x8c5\xc0\xfa\xac\xf8\xcaX\xf82\xc0\xc0\xe3\xcf\x98\xd3#6\xc0\x8d\xd3\xecX\xa6\xfa2\xc0Z7\xf9\x1c\xf6}2\xc0PQP\n\x07w3\xc0\x1c\x83\xff\x9by&5\xc0\xc7\xf1\x81\x9e\xb1;0\xc0\xbd\xb0\x00\xe0cU5\xc0i)\xae7\xb4\xfb1\xc0o0\xf1\x05\x82\xdc2\xc0\x0bLB\x90\xb8p4\xc0^\xce\x9d\xf7L90\xc0)\x13\xcd\x12\xe8\xd27\xc0\xb0\xfdS\xe5P\xf12\xc0\xec\x8c\xda9\x97[5\xc0\x0e\xd9\xd7\x8e\x1e\xc45\xc0q\x88\xbd\x88\xabq6\xc0\x15M\xc7R\x7f\xf42\xc0\x99O\x85\x9f\xbcg5\xc0\xf78\x82\xc3\x99s4\xc0R+\x01n\xd3\xf44\xc0\x87\r\xe7yN\x936\xc0\x8d\xcb\x87%.s6\xc0\x91\xb8l\xf9J`5\xc0{\x84\xf2>X04\xc0\x9b\x1e\xa6(rz3\xc0\xce\x937\xad\xf7b3\xc0\x04$\xa5\x88\xbf\xb94\xc0j\x12\x9fy\xb8f2\xc0w.;\xb1\xbc\xb05\xc0\xf4{Y\xffg\xd02\xc0s\x84\xa9W\xf5v4\xc0\x04\xc5-\xff4\x100\xc0\xe0R%\x8e\x15\xa05\xc05\x9d\xcb=\x01M6\xc0\xa3\x1f\x05\n\x8dn4\xc0\x97\xb8\x0e\x16!\xb56\xc0R\xff\xb3<\x96\x085\xc0\xf7\x9df\xc1\xbb]6\xc0\x02\xa7\xda0\xd6\xab3\xc0\xaa\xf9\xe2G\xdb\xfe5\xc0\x15B\xc3\xd3\xa1I4\xc02\x87\x17\xa3\xe5y4\xc09]\x7f\xd1a\xf15\xc0\xe1j^\x15\x1e\xe36\xc0\xb2\xd5\xbf\xd5\xd6M6\xc0\xac`^\xf3\x18l5\xc0[F\xb7\xef\x06\xde4\xc0i\xd7\x98h\x10\xee7\xc0\x00G#\xd6Jb3\xc0\xe5\xd4\xf6\xce\x9b\xb37\xc0\xc8r\xb4\xb1i`4\xc0Pu_\xc8\xa5\xb58\xc0"k\x83\x1f\xe4\xf85\xc0p1\xb3f\xa9E8\xc0\xeb\xb6\x10<\x90\x1c8\xc07$ c\xd280\xc0\x0b\x97\xaf,\x98\xbe3\xc0\xa1.\xeb\xd6\xd3\xf24\xc0P\xd8\xba\x0b\xe4\xb66\xc0&\xc0\xc9k\xdd\xa66\xc0\xeb7Z\xdf\xbd\'4\xc0\x15\xf78\x9fK<3\xc0X\xdb\x9bL\x05\r6\xc0\xa0Z\xa6\xb2 \x812\xc0:0`\x07W)9\xc0\xc7\xdf\x1fI\x13#5\xc07\xc3\xec\xed\x18\xab2\xc0!\x92\x1b!\xe3Y3\xc0\xb3\xb1\xb2\xeeG\xc92\xc0\x14\x97\xc6\xa5E\xdb6\xc0\xc6\xa70\xd9\xc1\x136\xc0v \x94\x08s\xc84\xc0\xe7\xbc\x9dn\x8c\xe64\xc0\xf8\x11\x10\xc8\xe9\xb86\xc0\x89y\xda\x089u5\xc0\x95Q\x82\xd9\x95l5\xc0\xb9`\xd8\x14\xcdY5\xc0S\xcf\xfc:<\xa24\xc0\x87\x91\xd2|\x8ef3\xc0\x8aT\x07i\xb7_5\xc0N~$\xc7\\:5\xc0S\x16\x9b/\xf3\xa56\xc0%\'\xa9\xb9\x7fd4\xc0\xd1A(\x1b\xf6_4\xc0\xd9\xc2\xb6\x19\xdeD4\xc0\xbd\xf0\x00\x88\x0e\x8b6\xc0\xb3eZ[\x19\x0b3\xc0\x80\xb8~8\xea\xea5\xc0ue\x15\x1eN\xe64\xc0\x02\xcd\xc9~\x03\x135\xc0N\xec\x0b>\x98c3\xc0la\xa8\x9a\xe5\xd48\xc03\xefsD\x87i4\xc0\xcdA\xeb\r\x92\xff2\xc0\xbbA\x9f\x86\x02#7\xc0\x1d\x89\xa0%0\x175\xc0\xcb\xf3=F\xeb\xd35\xc0\x17\xfa\x1cDpD5\xc0\\\x9cc\xd7\xf4c5\xc0\xe3*\xbe\xa8J%6\xc0\x80AYsqV4\xc0\xc2\xa6\xe9`\xedo0\xc0\xd1\x92\xa0\x9f\x98]5\xc0\xf9\x96\xa6\xc0P!3\xc0\xbf\xea%9_48\xc0\x8cKK\x9b\x82\xf04\xc0\xccO\xd73\xff74\xc0\xfa\xffz\xbb\xa9Y5\xc0\x17\xf2\x80\xd2\xf8\xd45\xc0{\x1d\xdf\x1a\xd0?5\xc0\x9f\xf3\'\xf7\xb1\x8f6\xc0/\xd5tk\x15\r6\xc0\x8b\x8eI\xd1\x0105\xc0lc\xd1\xa3\xfe\xc95\xc0\xc3",\xed\xda\x025\xc0z\x9a\xaepB\xe98\xc0\xb5lv\xfc\xb8`4\xc0\xae\xe9\xdd\xa1\xfd\xe34\xc0\xbcB\xdf\xd0\xf8\x853\xc0F\x81_A\xe8\xaf5\xc0\xc2\r\x80r>\xb07\xc0\xcf\x1b\t\x82-\xb36\xc0|+yR<93\xc0#\x1d\xd37\xee\xf65\xc0\xc5\xd0\xd4v\xe7*5\xc0r#\x03\x1a\xbcj5\xc0\x13\xae\x8d\xda\xd4\xb32\xc0_\x9c\xf4\xe1\x8b\xde5\xc0\x8a#\xee\x01\xce)5\xc0\x8dW8\xff\x0b84\xc0\x1f\xb10\xa0\x0e\x848\xc0\n\x8b\xbf\xf3\x9dB7\xc0\x8f>\x19J\x0c\x008\xc0\xfb\x8a\xbau\x8d\xf28\xc0\x8d\x06BG\xfa\x126\xc0\xf9R-O\xbf(5\xc04J\xcbK\xbe\xea6\xc07\xf3vq"\x812\xc0\x95\xd11\xac\x8b\xde5\xc0\x8c!`\xcf\x17\xe45\xc0\xf4S\xf6x\x1b\xe63\xc0oq\r\xf2\xe7\x885\xc0Y\x04\xb5[\xf0\x1f5\xc0\xfb\xbf\xc8\x9ep\xf25\xc0\xbbS\xe8psv7\xc0F\x8f\xee\xc7\x9bj4\xc09q\xdaDl\x194\xc0\x0c\xa4\xae\x98\x8d\x165\xc09[y\x81\xd2\x126\xc0\xd3\xe6\xcbj\x96\xa32\xc0?TS\t\x81\xee4\xc0\xe9\xd3\'\xf2\xb2\x175\xc0\xa1\xf6\x93<\x8di7\xc0\xcb$\xda\x16\xb4\n6\xc0\xef\xe1\xe8\xf9*\xf75\xc0\xe6N\xc6]\x0806\xc0\xa8\x966\xbe\xef\xe14\xc0z\xd9\xfb_G:4\xc0\xf4_O5\x8a\xe56\xc0\x14>\t\x99M\xe35\xc0,~u\xb1v\xee/\xc0Q\x1a\xd6\x86\xae\xb94\xc0\x06\x05\xacj\x00\xff5\xc0\xf2\x1296$\x8a3\xc0F\xef~N\xf2<4\xc0\x10\x9ekS\x95\xf85\xc0v\x10 1\xe7,3\xc0\x0f\xc6\xb3\x00\x9c>6\xc0u\xb8\xad\x99\x07\x195\xc0\xdb\xbc\xb4\rN@4\xc05\xb7\xc7\x88;\xe95\xc0\x14\xc7\xa0l\xef\xa23\xc0\x92dS\xb9\xcc26\xc0R\xc4\xdd\x89\xd2\xf88\xc0+\xde\x08!6~2\xc0\xa5!\xe7k\xad\x846\xc0}\xd02g\x90I9\xc0\x8e\x9c\x07\xb3qW7\xc0Z\xc9(\xe6Bo6\xc0K\xc7\xa6\xfc\x94s3\xc0\x14]\x96\x07H\x083\xc0#\x0c\x85\xd3\x0b\x857\xc0\x8c\xb7\x90\x1bZ\xdd7\xc0Q\x18\xdc\xe7\xf9\x984\xc0\x8d\xa99\xf4\x8212\xc0\x8a\xdcy\xdb\xe1\x989\xc0\x17l\xc2\xcfHJ5\xc0\x81\xef\xe5\xee\xb8!5\xc0\xc6?\xcf?\xa7\xb07\xc0\xc13\xc4\xe2\xcb\xec4\xc0\x997\xdc\xd8\xdb\xdd4\xc0\xd1\n\x96\'%\xd16\xc0\xfbW\xed \xa0\xf83\xc0A\x97h\x06\x8c\x919\xc0\x96,\x10\xa2%,4\xc0\x8a\xd2W\x8ePx5\xc0\xbd\xc9\xec/\x1aJ5\xc0\x9dM[\xe4\x15q6\xc0\xcbw\xaa\\\x01L5\xc0\xcd\x90^\xd5\x06\xa13\xc0\x96zE\xf0\xa1|8\xc0\xecoz\'c\xd97\xc0\x99=\x95M\x91\xde6\xc0\xf9\x9b\x85c@\xab3\xc0@\x96\xa8yg@3\xc0M\xe1.\xf6\x99\xb43\xc0\xc8\t\xcaO\x84\x845\xc0ik\xaa\xaa\x07\x8c5\xc0\x93\xcc\xad;\n\x969\xc0\xd8\x0e\xa9y\xd9\xde4\xc0=\xd4>\x00W"5\xc0\xd6\xf9\x9e\xcc:\xa63\xc0AR\xc6Q\xb6\xe84\xc0\xb6+\xd5\x89\x1c\xef6\xc0[|Q4\x97\x805\xc0\x94\x8b\x08Y\x0c\xe38\xc0\x86\x10\xb1d\xcel4\xc0\x8c\x00t\xf44\xef7\xc0\xc3\xa7\xedx\x05\xf26\xc0y\xe0\xb1\xf1\xc0\xc26\xc0\xc2@\x16\xc1\x82\xf01\xc0\x00\x9a\xea\xcf\x88\x8d5\xc0}\x8bG,\xf2%3\xc0|_\xf7i$\xa24\xc0\xb3\x12\x95\xb2$56\xc0\xcaqn\xe8\x89\x025\xc0\x1d1\xb2\xd9\xa0\x085\xc0$\xd6\xbd\xd9e\x853\xc0|\x87\xdf\xaa\x05,6\xc0\x8aQa\xfd-l5\xc0\xce!\x86\r\xf6\xfe6\xc0\xf9\xc79\xe9\xa486\xc0\x1a\x1b\xef\xb1W\xae8\xc0rgS\xd0b\x076\xc0V\x9f\x00\xd3Cg5\xc0\xe2\xc0-t"N3\xc0\xec\xa2\xbb\xd6\x93\x085\xc0\x84\x93\xc084Q2\xc0\xfeD\x1fLJ\x825\xc0\x91Y\xfc\x0e\x15\x874\xc0\xa6\x9e\xcf\x93\x85t5\xc0mp6Q\xee\x9d5\xc0\xd7^\xb6\xe1-\x8e4\xc0\xc4\xbc\xa3\x13\xb8\xe45\xc0I\xabK\xb5\xc4\xbc6\xc0R\xda\xdb~\xea\x173\xc0\t\x9dp\x1a\x9d84\xc0\x85\xb8.oH\xb36\xc0[\xb2\xa2j/\xd76\xc0\xba\xf9\x9c1\x8d\xca7\xc0\xf7]|V\xb2\xb44\xc0t\xe0\xa8}\xda\xbd7\xc0\xa6\xf5\x08\x93\xfa"3\xc0\x06\xd9\x80"\xf9U7\xc0\xbd8\x19\xb9\xea\x077\xc0\xf6\t\r)804\xc0\x8b\x0e\x94d\xf1\x8b4\xc0N\xbd_\xe5+\xce6\xc0A[u;\xcf\x0e9\xc0i[M\xd7\xf3\x965\xc0\xa0vt\x13\xaa\xa16\xc0 \xd45\x8d\xa5\x992\xc0C\xeb\x02#\xe0\xa55\xc07\xf8\xd7\xaf\x18`5\xc0\x83\xfd|\xe9\xaf\xa33\xc0\t.L?Q?4\xc0\x0c\xb0\x80\x19z97\xc0U\xeb\xfb\x12\xef\x0e3\xc0;W\xcbo\x08\x0b3\xc0\xbb\xa5\xa9\xbe^O3\xc0.!\xa2\xcf\x08A5\xc0\x1c\x1c\xed!(l3\xc0,-\\-\xfa\x143\xc0\x8d%\x18\x01$\xcc7\xc0\xb60\x12\x9a\xd2\x8b5\xc0\xff\xaeZ\x95\xcd\xe04\xc0\xf5\x0e\x16\'q\xb84\xc0|\xb6\xd9W\xa8D6\xc0\xc7l/\x86\xf5\xd18\xc0\xa0It\xa7x\xad5\xc0*\xa8c\xd5\xcb^5\xc0_[p<ow5\xc0\xe9\xdf\x87~`\x815\xc0\xae"\x98;m\x1c3\xc0\xfb\xf3\x9eB\x1a=5\xc0\xe1S\xf5\xf9\xb8#4\xc0Y\xaf\x14\xe1\x9b*9\xc0\x88\xde>\x9eH-3\xc0I\xa2\xf3R\x1a}3\xc0\x8a \x9b\xf5\xab\xe64\xc0O}u|\x9d\x9b7\xc0\xb7\x7f\xb8&"\xd42\xc0O{\xf8`5\x1c5\xc0C\x01p\xef\x9a\xef6\xc0Ay,\x88\xa2\x943\xc0\xf5ET\xd8\xcc\xae4\xc0\xda\x03\xab\xdd\x7f\xbd6\xc0\x9e\xe0-[|\xdb2\xc0;\xa9+\x99S\xd14\xc0\x93F\x9e\x90\xf0F2\xc0\xb9\xd1Rk\x0c\xe45\xc0\x90\xa0\xd5[\xeee6\xc0YQ\x0b\x8f\x84M6\xc0M\xd85u\x9a<7\xc0"\x821\x9a\x9d\xb94\xc0\t\xc9\xb8h\x02\xb61\xc0\xf6|\xcc\xab\x80\x807\xc0\x97\x1a\x98\xe6\xaf\x867\xc0?],\x8eW\xe44\xc0\x1e\xdf\xfc\xc7A\xdb5\xc0\x84[\x1c\x04\xef{8\xc0\xc5\t\n\xbbZ+6\xc0\x8e\xff\x9a\x00f\x037\xc0\x93\x9b\x80\x9eF\xd13\xc0T\xa1\xaa\xfa\x13l3\xc0\xab\xd3\x08\x86\xc9\xa33\xc0UN\xea\xdaK\x884\xc0~!\xfc%6\xef6\xc0\xef\x80\xde\x87\xd9\xa72\xc0\x12\xdc\xe7\xb9C"5\xc0%\x0bi_{\xe54\xc06Nj7jE3\xc0\xaa\xa53\xeb\xc9(7\xc0\x98\x04\x89\x01yx3\xc0\xc9\x01*\xc2N$6\xc0\xec\xe0\xfb\x89\xa4\t9\xc0\xed\xdf\xb3*6G5\xc0\x8c\xaf\xd9\xf0Y\xe65\xc0^\xbbA\xe6q\n4\xc0\xf2\xaa?\x04\xd4\x1b6\xc0\xe0RO\x83\xeff3\xc0\x8b\x94\xc3\xa4\xb9\xeb5\xc0\xd3\x02\xe8\x0b,\xf74\xc0\x8a\x07kx\x04|5\xc0Rgg\xe6\xff\xc97\xc0\x84\r\xc3\t\x93\xcb6\xc0\x137ls\x8349\xc0\xb8\xe9\xcb\\\x8e(9\xc0\xa8E}\xf1\xd9\xb61\xc0\xf89\xc5\xd00\xd75\xc0\xe6CES>q6\xc0\x018}\xbf*S5\xc0\x88*6\xc9\xd5a6\xc0\x14U@\xf5\x9c\x946\xc0\x87\x8e00\xf1\x9c3\xc04h]_\xdcv5\xc0\xb7\x1e\xad\x8e\xc4S6\xc0%VY\xf0\xaa\x924\xc0\xfb0j\xaa\r\n5\xc0CaU\xee\x01\xfc2\xc0\x8eu\xbfw\xb5\xf02\xc0\x05\xd0\xea_\xf4B5\xc0\xe7p7q\xb1\x9d4\xc0\x9ef\x9d+h\x123\xc0\x8e\x82\xa7H\x94\x013\xc0,H\r\xb3>\xdd5\xc0\xa3q\xb5\x13\xa9$5\xc0\xec\xa9FZ\x0cZ3\xc0\x02cp_\x8bS6\xc0\xb7\xc8\x9csH\xde6\xc0B?,X\xc3\x0f7\xc0\xe6\xdb\xa3k\xfb#7\xc0R\xd0\x19\xf4cd5\xc0U\\\x98X\x98\x1b5\xc0\x1c#\xdb\xab\xab\xfb4\xc0\x1f!~3t\xa63\xc0\xea\xb5A\x15\xe2M5\xc0\xef\xfc\xf9\xbc\xec}4\xc0\xdeF\xab\xa7\xe5\x173\xc0 "^\xfb@\xb86\xc0\xe5\x03\x92\xac\x12P5\xc0\x03\xdaN\x07 :7\xc0\xd6\x1e7\xa7\x04\x826\xc0YE\xecv^\xa86\xc0\x91\xa0\xe9\x19\xac\x976\xc0\xd8\x02\xdb\xebp\x8a6\xc0\x1a\xe5\xae\xfc%\x917\xc0X\xe4b\xd3\xfb\x033\xc0\xf8~\\D\xf7i3\xc0\xe4t\xfc\x1eXx4\xc0\xab\x13\r\x93\xfbQ6\xc0C\x1b\xfd\x80\x14\xd84\xc0\xb1do\xd2\x7fd9\xc0\xa0n\xe8}QA3\xc0mW8n\\S5\xc0L\xdb\x91\x98lU6\xc0>\xd9\xe2f\xcf"7\xc0F\xb6\x87\xae\x06\x843\xc0\xc5\x93it\x03`3\xc0\xbe\xfeE\xda.\xd03\xc0\x1eg\xee\x9e\xe8\xa36\xc0\xce\xa8r\xf9V\x1a3\xc0\x08UI\x01))2\xc0\x98w\x88\x16\x8c\x986\xc0\xd7\xc4\xb6U\x9a)5\xc0\x84x\x92\xdf\xfa/9\xc0P\xd5\x1e7\x16\xe87\xc0R6i\xa1+\xac6\xc0\x89\x826W\x1a_6\xc0\xae!C\x08\xc8D6\xc0z)\x998\xc3\x8c6\xc0G\x96*\xe7\xb7>5\xc0|0\'V8\x015\xc0\xd24kG\xbeE6\xc0N\xe2\x90\x0f\xc4\x1a5\xc0\x13\xdd\x9a\xce!\xd39\xc0+\xdb\xf5\xcb(35\xc0\x19s\xaa\xd5v\xbd5\xc0\x0f\xa45q8\xf95\xc0J3\xf9R\xcc%3\xc0B\x9e{z\x1a*6\xc0\xca\xc6\xa7\xa5\x82\x819\xc0b\xbfM~;!3\xc0:8Rs\x1d\xf12\xc0-\xd9ic\xb8V5\xc0g|\xde\xa9I\xfe7\xc0\xd4\x0f\x99\xbeQr4\xc0\x9c\x06\xbf\xa5\xd7\xe08\xc0\xa2\xb7\x9360E6\xc0\x7f\xa4\x9dy\xf8\xbc4\xc0\x8a\xc7\xe4\xac2)5\xc0\x15\xa2S\xc5\x83m4\xc0\x7f}2\x1b\xb3|9\xc0\x04\x18o\n\xe4\xe07\xc0\xf7\xcc\xcb!d\xcf2\xc0\xc0\x8b~\x97E\xe12\xc0\xe4%Rp9\x894\xc0\x99\xd9\x8f=\xe7R6\xc0\xda\xd7\xc3\xb9\xe1\xf24\xc0\x0e%\xb9ak\x1b6\xc0$G~\xc5\x1e$6\xc0\x85C\xf8\x99h\xfa4\xc03\x96xts\xdb2\xc0\x93%y\xc9\x8ei2\xc0\xeb\x9e\xff\xcb3\x196\xc0\xb6\xa6\x14\xd8\xbf\xea4\xc0h*.o\xe2\x927\xc0\xd0\x0b6\x97\xb1\xd64\xc0\xbc/\xf1\x0b\x0b\xf96\xc0\x032o\x1c\xfc\x877\xc0\xc0\x8b\xcb\x9c\xcd\x089\xc0\xf5\xf0K\xf0k\n3\xc09\'@\xc00*5\xc0p\xa0\xfd.,\xff6\xc0\x89\xb2xx\x19s4\xc0\xcf\x82\xf32d\xb54\xc0\x05\xef\xeeG;\x0e5\xc0\x10<\xfd\xb0\xe9|3\xc0\x99\x92t\x141C3\xc0\xd4kUsc&9\xc0\xafw\xd4\xb9\xed\xae3\xc0v"V\x82F\x9e2\xc0\xce\x14\xe3u4\x173\xc0\x94*u@\x16\xb97\xc0H\x90\xae\xff:;5\xc0r\xe6\xf9\xa0uq3\xc0}l\xad\x99\x89x3\xc0I\xb1\x83\x85\xa0\xf33\xc0n\x982\xbf\xf1\xcc5\xc0\x92V\x85\xbe\x1cP9\xc08\x0eG\xb5\xa4\x182\xc0\x81\x1c\xe0\x8f\xd2>2\xc0E\xd9\x92\x9a\x16X4\xc0\xfd\x17\xfe\\\xa1\xfd7\xc0\x15\xfeb\x95\xc8 4\xc0\x86((\x8f\xda\xa15\xc0q]a\x90\x1fB5\xc0\xf8\xd7 ^Eo9\xc0B\xfaF\xeb\xb326\xc0\xb9h\xe6a\x8cH4\xc0@mq\xaeL\x8c3\xc0\x98\xed\xff\xcd\xa8\x1d6\xc0\xe3 rJ\xb8\x196\xc0H\x08\t\x18\xe8\\4\xc0\x86~\x90Y?\xc32\xc0\x8aZ\xb1\xa3\x90\x8d7\xc0U\x1c!%\x07\xf26\xc0\xe4\xb5\xc6\xc3\x16\xbf9\xc0\xc5\x94\xb3HW\x986\xc0{\x00\xa4{\n66\xc0K\xb0\x8d\xec!53\xc0\xe9w\x1eI\x16\xba3\xc0\xfc\xd7\xed\xec\xc3\xe51\xc0\xfd\x08\x82\x9d\xf5"1\xc0>\xe4[%X45\xc0\x1f\xba\xa9\xb7\xd6?7\xc0\x95w\xe3\x14\xff\xd96\xc0 \x04\xe3\x00d\x0e3\xc0\xe9\'\xcc\xa5lR6\xc0\xa0Ag\x1c\x1e\x987\xc0\xc05K\x9c\xcd\x163\xc0\xc3\xdd\x9e\xc5\xa5 9\xc0J9\xfa hq2\xc0\xe4\xc2\xc5\x11\xc6s3\xc0\xb1\xe5^k\xb3\x955\xc0o\x8b\xf1\xd5\x9e\xfc2\xc0\x12W\xf7GC\x9b7\xc0\xe8?\x1d\xbc\xaf 7\xc0\xbf\xdf\xa3=\x8f\x1e6\xc01\xf8\x9c\xf4\xc8 4\xc0\x87\xb4\xcb\xd3\xf3z3\xc0\xaf$\x17I\xf3P3\xc0F\xa8\x89\xd8\x03\xef2\xc0\x07r\xb3m`k4\xc0\xc4\xf9\x83B\xf7\xd82\xc0\xefr\xafkJg4\xc0\\\xfb_\x91\xca\xbe7\xc0\xd9]|_%*7\xc03\xd9\xa6\x00Y\x176\xc0\x7f^\x07\xb2\xfb*5\xc0\xf0\xc1\xe14\x80\xbb5\xc0\x94FiG\xb5\x996\xc0J\xce\x02\xeb\x80\xb28\xc0q\x15\x0b\xd2\\\xf57\xc0\xba\xdc\xeba>\xb12\xc05R\x18\xaf\xd7\xcc2\xc0!\xcf\xd8\x91\th9\xc0\xce\xce\xa1TR,6\xc0\x14\xdf\x9cP\x05\xe32\xc0\xf1\xf4 \x96\xf3\xe72\xc0@\x10gz\x1e\x895\xc0d\xdc\x88\xf1lc5\xc0\xa7\xc6cY\xf9\xcb2\xc0\x7f\x7f\xc3!)45\xc0\xac\nM\xc3\xef\x9f5\xc0\xba\xc8)\x06N\x9b5\xc03.\x85)\xceY4\xc0/\x8b\xf6\xf3?\xa02\xc0\xeb\xadv\x03B\xda5\xc0\x90\xcdv!I05\xc0\x8dEc60)3\xc0\xbc(\xd5~\xfc\xb42\xc0\t\'\xd8F]!3\xc0u\xe3W\xea\xe3\x804\xc0\xa0\x0b\x86\x9b\xc2s3\xc0\x0bz\x1d\x91\xc1\xfa4\xc0\xc0"?$\xbf\xa35\xc01\x0fx;`\x1c6\xc0\x1b7\xa9\xf7\xb8-4\xc08\x9e\xad~\x02\xfb2\xc0\xfb\xc1\x15A\xea\xb64\xc06\xec\xd9\x92\xde{8\xc0Z\xe1\x00\xf7\xb8\x1e6\xc0\x9e\xb2\x95\x1b\xeb14\xc0_;\xb3\x1blR6\xc0Ap\xfcQ\x1c\x1c4\xc0\xbc\x8e\xd6S\x08\xd62\xc0\xca\xe4\xc5Go.3\xc0\xc8\xb8\xbbMv\xb44\xc0\x7f\x13\xb04\x15\x1e4\xc0\n\x7f\x7f\xcf\xf9~5\xc0\xf8gX2A\x865\xc0\xbf0a\xdd\xec03\xc0\x9e\x13\x9a\x85\xa3I5\xc0\xc0\xca\xd9\xfc\xbd\x9e4\xc0\x19\x15\x19X\t\x176\xc0\x9b\xda\xc35\xbc\xa25\xc0y\xef\xe4\xf1\xd1\xcb4\xc0Vyx0]\xf67\xc0\xbe}\xddfi\x833\xc0U\xb1[\x8a"T9\xc0\r\x8c\x8foq\x013\xc0\xcf^\xf7r4)4\xc0$\x03\xe8X\xf7L3\xc0\t\x01G<\x93I6\xc0I\x0bG\xc9\xf0\xf42\xc0\xb7\x82\xc6=\xef\xe35\xc0. x*z\x862\xc0\xfcU\xbbu\x9614\xc0JT\x8fm\xdc_3\xc0=\x96\x13\x13\xea\xec2\xc0k^"-=Q7\xc0\xc4\x04\xb2"\x90i3\xc0\xe5\xf3\xa3\xd9,\xc34\xc0\x041\xaf\xa6\xc3S6\xc0\xbf\xf3\xad\x14\xe4.5\xc0!\xf2\xa8P\x03\xfb2\xc0\x83\x16\x87K \xff4\xc0Z\xb0\xf7Y`\xce3\xc0;\x8cf-\x82\xb75\xc0\x06u\xaf8\x8c\xba3\xc0\x19f\xd6[\xd4O6\xc0F&\x02\xc1\xbd\x019\xc0p\x87\x13R)\xd64\xc0\x7f\xc3\x91\xe7\x1f\xfa3\xc0\xbcV\x13\xde-\xd18\xc07\xfaD\xd1\xdbk4\xc0g\xd2\xad\xbd\xd8\xa85\xc05\x16\xb4\x928\xec2\xc0\x9e\x99=\x0f\xc8R4\xc0#\x8cHnw\x9b5\xc0{\xcd\nemZ6\xc0\xecx\x11T"W7\xc0@\x8a\xe5\xa7\xbeo3\xc0\x00\xf5\xeam\x81\x976\xc0+@\xe5s*\xe34\xc0\x80r\x8a\xb5\xd1\xa95\xc0\xc3\xce%b\\&6\xc0\xa5\xdb&\xe6c\xa24\xc0\x80y\xb0\x8f\x87\xcd5\xc0i\xd7\xf2\x85I>3\xc0\x91\xfb\x94`_\xf18\xc0mX*\xc7\x81\x076\xc0mH\x0b\xc2k 9\xc0\xef\xfc\xe1\xdf\xa3!4\xc0E\x1e\xef\x05pL9\xc0\x97\x9e\x89\x95[\x1f3\xc0\xdf\xd1\xd9.\x8bT4\xc0@\x88\x9a\xb2\x8049\xc0E\xc9\xcb\xf6\x1a\xab7\xc0W/\xc2^\xc5\x8e4\xc0\xa5F\x14\xb6-\xc49\xc0\x1a#\x8f\x7f\xb8T4\xc0\x10\xfa\xcb\x03\xcen5\xc03cqj\xf0J4\xc0\xe1\xec\xc9\x80A\xaf7\xc0\x00\x8a\xea\xe89\x075\xc0\xfao\xb6%\xc3m3\xc0\t\xa5l\x83&~4\xc0\x87\xe7bC\xd2I9\xc0\xbes\xc4\xa2Ki9\xc0=\xb9\xbc.\x9ft3\xc0jg\xe1gS\xdc5\xc0\xd8l\x9b{\xdf 7\xc0\x01M91\x0b\xb25\xc0=\x99\xe5\xc0\x8a\x966\xc0__\x81m\x00\xb66\xc0#\xdf\xc1p\x03(7\xc0\xfe\xcd\xd0\x8f\x13\'4\xc0\xcb[h\x96\xbe\x982\xc0\x15\xe2`\x8f\xb4>6\xc0\xb2\x9eY#\xc2F5\xc09\xc1\xc3\x9c\x1dG9\xc0\x80\x14\xed\x9c9\x824\xc0\xa2\xe1eT#\xe23\xc06 \xe2\xe4\xec\x104\xc0\x94\tq\xba\xe3\x955\xc0\xe5\xe1<\xd8\xe2t3\xc0w\x18I\xe3\xb7\xa63\xc0\xfe;\xa5\xeam15\xc0\xae?R\xa5\x8b$7\xc0q\xd7\x15\xa9=]7\xc0q\xdbU\xcds\xf13\xc0RK\xe65\xea\x1d4\xc0\xba\xc0\xd4\xb0T\x175\xc05\x0b\x1bnr(2\xc0~\xaf\xea\x1c\xf9O5\xc0\x01H\x8b&\xe0z3\xc0\xb4+\xa1\xcc\xa0\xe18\xc0\xcd\xf9\x9b\xa5\xe5!1\xc0\xf8\xb2\x85\xdb\xea\xb11\xc0\xff\xa6\x93\xcd\x9cp5\xc0\xe2^J5\xe9\xc25\xc0\xab\x9b \x1e~\x175\xc0\xd9`\x18\x16\x07\x873\xc0?\xca\x15\x8b793\xc0\x13<\x9b\x1b\\\x0f3\xc0\xf4\xbe\xf6\x94\xa4\xb25\xc0\xae\xd7\xc1\xf1\xcbl3\xc0P_P\xeeKG3\xc0d\xad\xcc\xf9]\xf63\xc0\x06\x81\x83\xe6g\xb26\xc0\xf5\xabl\x0e\x10\xf75\xc0D\xfd_z\x8aP4\xc0OV\xc9<\t\xbb5\xc0\xcbF&\x05\xaf>0\xc0o,\x9e\x89\x92-3\xc0\xf5\xfc\x18\xa0\x84F9\xc0\xdd\x8cpr=l9\xc0\x1dt\x92LEG9\xc0U\xe6\x08\x93\xa5\xac1\xc0\x1d\xc3\x07\xa2i\x946\xc0\xc7\xd2EW\xe646\xc0\xd7:\xc1\x042\x964\xc0\x9b\xca1\x14\x08~3\xc0?\x08\x13\xcf\xb5+3\xc0\xaa\xa1\xb7.7\xfa3\xc0K\xf9C\xc8\xe5v9\xc0?\x1b\xd6\xbb\xd4`5\xc0w\x04\xd3\xa6\x9f\xd38\xc0\xb0\x0f\x83>7D1\xc0MB\xfb\xaa\xb6>1\xc0\x9c\xe5\x0b\x8f\x0eS4\xc0\x10\xca\xba\x06b=5\xc0\xd7\\\xeay\xe1\x823\xc0\xe8T\xd6F\x99q4\xc0b\xf0\x89\xe3\xab\x115\xc0\xe8\x95w\xa1x\x858\xc04\xd6"\x17\xe6\x8a2\xc0\xb2\xc2\xb7{\xdb^4\xc0Pz9R\xa0\xdd8\xc0K\xea\xca\xcd(\xf41\xc0$\x9a\x1b\x8f{\x817\xc0T\x01\xf5\xc4\xb6\x153\xc0D\xb3\x8fH\x17\x824\xc0\xde\xd3-hg77\xc0s>\xe3\x00\xc113\xc0\xf5\x0b\xbf\xe1\x14\x105\xc0\x10P\xc8\xc8\x08\x843\xc0\xe5\xdf\xb0\xf23\xdd3\xc0\xf3\x1b\xf9*\xe5\xca3\xc0\x0e`\x87eVI9\xc0|A\x86\xd4<55\xc0H qj\xa7\xe14\xc0\xeb\xcf\x91eL\xb76\xc0Y\xd6%\x89\xbcb5\xc0(~v:\xbd\xee8\xc0\xbb\xf2%\x12\tl9\xc0\xcb\xa7a\\1\x859\xc08O<\x987\xe78\xc0\xd3\xd0\x05\xca\xf8\xbb4\xc0\x14i*\xedcT5\xc0\x9f\xa3!\xb6\x04+3\xc0\xd9\xb47\xb4|^3\xc0\x0e\xff1\xad\xc4x8\xc0\xf3\x96\xca\xc6\x10\x982\xc0Nq\xa9\xcet\x8f8\xc0a\x00\xda\xdbc33\xc0\xc5|k\xb3rD9\xc0\x1d$f\xc0\xf8A3\xc0.\xb2\x8cg\x0c\x9b8\xc0\x06\xf0\x9c-\\\x996\xc0\xe8b\xaa\xba\x0573\xc0@@H\x98\x94\xdb0\xc0\xe2\xd2\x82\xe1\xd3\xdc7\xc0>\xd4\x87\x9c\x1a\x026\xc0\xff\x82\xd1j\x94\xc05\xc0\x89$\x1e\x9dd\x7f9\xc0\xe9M\xdb\x11\xe9\xfe4\xc0(B\xafv\x99\xc06\xc0~\x8bEP#:3\xc0\xb5\x0ft\x9fP\x843\xc0\x7f\xfb@\xbae\xb58\xc0\xcaE\x02\x12\x8e,7\xc0Y\x1b\x92\xb1\x8193\xc0=)\xb2\xd7\x87l7\xc0Ux\xd8\xa1\xd1`4\xc0\xe9NP\xa9\x84$6\xc0|\xf8 \x02hF3\xc0IXL\x07\xf1\xff4\xc0\x0f\xf4\x15\x9c\xab\xd55\xc0\xab\xdaV#\x08\x956\xc0t9\xf9\x1fQq7\xc0P\x0cN\xa7\xe2\x7f9\xc0a\xa2\xcf\xbd\x16B3\xc0\x08\x1fr\xc5I\xda6\xc0\xc2p\\[\xbc\xdb8\xc0z\t0\xdc%\x975\xc0\xc2G\x13O\xcc\x104\xc0\xb6i\x93\x037\x8d4\xc0\x95.a~}e5\xc0a\x07\x89N\xdf\x805\xc0o^3\xc7\x8a\xb85\xc0\xa38p\xc18\x8d5\xc0q\x16\xc0\xb3\xb5\xc85\xc0\xf7Y(]\x02\xf95\xc0\x1b\xfc\x90r[\x088\xc0\xb7j\xde\x14\x99\x965\xc0F\x06J\xee\xac\x026\xc0F\x06O\x1a\xfe\xff4\xc0\x85~\x13\x7f\x92\x036\xc0)<\xd7,\x8c$6\xc0\x15,"hJ\x945\xc0\x9c]\xe4\xdc\xec_8\xc0\xfd\x9d\xf8k8\xf75\xc0\xb1\x0fX\xa6\x1f75\xc0\xb1\xfa\xa1\xaf\xcf\xdd5\xc0=\xc0TL\xbd\x086\xc0y\x12\xb7f$\xce3\xc0(;\xab\xe5\xdes5\xc0i\xf1\xe8)\x0f\x905\xc0\x18\xb8\xaa\xab\xc8\xb37\xc0\x89\xef\xa7\xd1\xa9\xa93\xc0\x16\x8d\n\xe9\xb5i9\xc06\xa5e\xf3]#5\xc01Z\xd1zJn5\xc0\xfc;\xb9\xe7\xf5\xaf3\xc0\xfa\x9d\xc9&\xb6Y8\xc0R\x15\xc2\xe9(u3\xc0)\xdd\x93a\xa7\x8e7\xc0l\xee\xd0\xf1\xcd\xf48\xc0\xd0ZR\x05\xc1\xb12\xc0\xe4N\xd0\xaf\xc9E8\xc0\xa3,!B\xf9\x115\xc0n\x16\xa4\x9b\x90P2\xc0/\xb2,P\xbe\xfe2\xc0\x17\x96\x16n\xdfm8\xc0H\xc1B\xbb\xad\x872\xc0\xa2\\#l\xfd]5\xc0\x19\xc2\n\xf3\xfe\x953\xc0R\x7f}\x11\n\r6\xc0\x19\x04x\xe5\xf2\xd25\xc0@\x1a}\x9e{i7\xc0\to\x18\xf1^\x846\xc0\xb3\xbb\xd2\xd1\xbd\x8a4\xc0\xa5\x97\x07\xd6eD5\xc0\xf8/\x1b\xa3\xddj3\xc0\xbf|I\xa8\xa7\x1e3\xc0u\xe8H_\nl4\xc0\x9fS5\x0c\xb6\xdd8\xc04\x90g\x0c\xff\xb24\xc0\xc1<\xb0cM\xd56\xc0\x86#\x8d\xe4Q\x033\xc0\xd8@0z\xca\xe24\xc0\x05\x16U\xb1\xc0\xf97\xc0\xcbrB<Q\x94)\xc0\x90\xbd\x8bu.\xd83\xc0\x8f\x01\xaey\xd1X7\xc0l\t\x81-S\x1f3\xc0\xb8\xd2\xec\x06\xbc\xb24\xc0d\x91p\x13\xb2\x182\xc0\x0e\x903f\xeb\x8f5\xc0G=\xe8:YE5\xc0\xf1<H\xba>G5\xc0F\xec\xc3\xcd\x11U2\xc0\xd57\x8cN\xe9\xbe5\xc0\xa0a\xbe\x8f\xd9d7\xc0\x89\xfd\xfb\xd9\xe9\xa79\xc0\xbf\x89>WO\r6\xc0\xb1\xbd\x0f\x88\x9a\xa74\xc0\xa8\xb5*\xce\xd2\xac3\xc0V\x84\xb5w\xa7\xdc7\xc0\xf7 r\x9f\xefg5\xc0\xbb\x9cL)\x89z5\xc0b-\xdf\xd6F\x1d3\xc0H_\xfc\xa0\xf1~5\xc0\xc5\xabv\x19\xf6\xb82\xc0\'\x96\xe4\x9c\xa7-4\xc0\x9c\xda\xedp`!3\xc0\xd4\x04&\xb1\xe026\xc0'
p16
tp17
bg3
(g4
(I0
tp18
g6
tp19
Rp20
(I1
(I13027
tp21
g13
I00
[truncated: 793,125 more chars]
