# Supplementary material for: Sea ice drift data for Fram Strait derived from a feature-tracking algorithm applied on Sentinel-1 SAR imagery
Source: Data Brief. 2018 Apr 19;18:1410–5. doi: 10.1016/j.dib.2018.04.034 (PMC5999601; doi:10.1016/j.dib.2018.04.034)
Supplement: Supplementary file 2 — Supplementary material [file mmc2.zip › fs_s1a_data/HH_filter200vec/FramStrait_HH_20141021T062313_20141022T070407.dat]

(lp0
S'S1A_EW_GRDM_1SDH_20141021T062313_20141021T062413_002924_00350D_A179.zip'
p1
aS'S1A_EW_GRDM_1SDH_20141022T070407_20141022T070507_002939_003564_67F3.zip'
p2
a(cnumpy.core.multiarray
_reconstruct
p3
(cnumpy
ndarray
p4
(I0
tp5
S'b'
p6
tp7
Rp8
(I1
(I1629
tp9
cnumpy
dtype
p10
(S'f8'
p11
I0
I1
tp12
Rp13
(I3
S'<'
p14
NNNI-1
I-1
I0
tp15
bI00
S'6\\\xc8(d\xcb%@\xa2E\xb7\x0bt\x01\'@\x14\xd7\xbe\xc1/\xc5&@\xc4S\x95=l\xe3&@G\xbc\xbc\x1bL\xf9\'@$\x85\xea\x05\xd3\xb1,@a@^\xe9]\xae,@\x11\xed\x16\xc8U\x04\'@\x98\xc3\x98\x8c\xb8y%@c\xaa\x7f\xa8\xa6()@U\xf0\xd1O\xfd?(@\xb8\x193;\xda3)@\xe6\x1e\x84\xaf\xcf\xc4%@^\xc7\x93\x97\x00\x91%@\xf1\x8c\xbbLj\xba%@#gs+\xa0\x0c&@\xb6\xb3\x18\x07\xcbS\'@\xa3\\I\x9d\xd4\xfe&@\x1c\xfb\xde1\xe4\xba(@nr\xee\x82m\xad%@\x1a\x84\x97\xd3\xd6r%@\xec`\xc1\x94\xfd~\'@}f,\xf7\x12;,@\xfe\xdb\xae\xff\xdb\x92\'@\xcbm(\x0e\xa7\')@\xcd\xf3\x95\x97\xd4h(@>Bv\x01?\xd3(@l\xd7\x82\xf3jQ(@\xe84r\x92\xd9\x97%@\x19\'\x12\xc8\x02\x83+@\xa9P\xf0XPu&@\xb9U\xc4C\xb1\xa3(@\xeb\x94w\xd5[\x9d(@\x95\xa3\xa67\xa6\xd4(@6,*\xd5\x15\xcd&@z\x1b~XqV.@92\xde\x82|\xde-@R\xde\xa6+g\xd0&@v\xb2_5\x85o)@\xb9\xdd\xc0\x13\xe5&(@\xbeL\xc2\x0e\xe9"(@\xa5\x97\xe9\x8f7\xb6\'@\xeb]:\xa3\xe6\xbf,@\xaf\xd3\x16"\x81\xe1(@#\xf7\xbb\xd4\x1f\x95.@\xd6\x9e\xb2>\xa6\xec\'@\xfc\xff\xebk\x12\xeb&@1\xc6\xa4\xec\x98b&@\xa7\xeb\xb9\t\x05}%@Q\xc0\xec\xe0\xc3>\'@C\x98)4\x13\xa6*@\xa8\x9f\xb3\xcf+\xe7,@\xa0\x8e\xbb\xc0J\x9a\'@\xe9\x18\xff\xa2u0&@e\xa6Q\x1f\xa2\xa7*@_YT\x10QR.@4\x96l=\xa4`\'@t\xfdz\xc8\xd2\x03\'@\xf6\x07\x1c\x84\x1a]\'@\xa8\xc9\xfek\x0f\x93\'@F\xe2u\x95\xa7\xf9)@\xb1\xdfU\x8b]\xf1%@\xc1\xda\'\xae\xde\xcd*@\xdbg\x98\xd2\xbeR(@K\xd0\x92`\x91\xbd*@\xcf\xa2\xd5\xc4GR-@\x9c\x8c\xe1=\xf5"/@\xbaJ\xb3\x81,,)@Q\xa3k\xd7E\xd5\'@\x8e\xba\xc16\xc2\x92\'@s:L\xfd\xdd\xe7(@\xe3\x99\x82r\x85\xe2&@GL\x9fb\x12\x10\'@\xe8)\xa0\x8eX\x1f+@\xf3I\xff\x1f\x8c\r\'@\x87R\x81DE\xc4-@-\xc8\xe7\xb2\x19l\'@\x81\x91\xe0\xb7J5)@\xec\x93bfx\xe6&@\xa4F\x0c\xe8\x9e\xeb%@\xc0\x9a-\x8aC\xaf(@m]Td\xef\xcc&@+Br\xc4\xc9\x17)@\xb76+\x16\xb1:)@b"\x97\x1cx\x12+@\x8f\x9fF`\x96\x99\'@\x91[\xb2\x15\\\xab-@\x0cE`G\xdb\xef(@\x17\xdc3\x11H\xff-@\x0b!\xf8\x03\'c-@\xcf9+\x89 \xbb%@\x84%\xbf\xe9K\xca+@6~\x06O\xcf\x1b*@?5i\xd6\xc5\xe5*@Pa\x0c\x82\'\x08.@\x1f\xf4\x86\xdc\xacM(@\xd5\xd8n\xed\xd8\xdd*@\x9d\xeb\xf6\x1e\\c(@(h\xeb\x0fg\xbc(@\xd3F\xa5\xa8u\xf8%@\xdb\x867\xd4\x1d\x1c,@\xd2\xfd;$\xe6s+@\x9f\xd0\xc6/|;)@\xe8\xd6\xb7A;>*@\xe7\xf4 f%\x1e+@J\xf1\x91n5\xe9+@\x98F\x7f\xe7\xdbp(@\x08\xb0\xcd3\xba\x92.@\xb8p2\xa3L\xcd/@\x017\x96_Qq)@\xad\x8b\xb5\x9c\x9d\xa8\'@g\x96Y\'\x8cV-@\x8e\xaa\xe7\xb5\x04\xee+@\xd3;\xf3\x93\x12\xda(@\xf1\x1e\x8d\x9b\xe0Y&@\xf8\x89\x81\x95}\x13*@\x9f\\\xcc\xa9\xbc\x18+@9\xe4J\x87\xbb\x99-@F\xc6W\xb5n\xa4&@\xe5?k\xf2}\xc7)@@\x7fI\xcb\xeaw-@-\xa5J\xf4\xd0j&@\x82I\xb9)\xd1\xa8%@\x18A\xca}\x10\xc6)@!\xdc\xed\xacM\xae*@\x19\xcfx\xde\x0cr-@-k-\xafO\x9b(@k\xff<x\x9d\xdc0@/\xa3\x0f6f\x9f1@_\xc8\x01U\x01\xdd,@\x03\xd84\x9a@w+@\xbcI\x04\xab}7+@\x14%f6\xdc\x8e%@\xf8\xda\xd7\xabY\x12)@\x87\x93a\x0c\x9e\x9a\'@\xcd\xe6\xa6Q\x05w,@\xd2I\x083U6,@D\x08D=\x01d&@\x1c~\x06\x9art\'@z\xd5X\x15Bg-@\x96i\xf6q\x8b\x1a+@p.\xdf2\xc69&@9\xe9\xe7\xfbC\xbb(@\xdbU\xe6W\xd4C)@\xbe\xc6\\\x13\x0e\xb8&@E\x1ddf\x1c#.@9\x80\xf5Zw\t)@\x1a\x1e\xb6\x9a:\xcb&@\xee\x05 \xe7\xe5\xbf/@lR\xb3\xb9\x0bO)@\x80\xf7\x06\xe9\x87\xdf&@S\x1e\x15\xf5\xb5\x1b+@q?\xb5\x022/,@\\4\x1f.\xf7\xac(@\xaeJ\xaac7T*@\xa8!\tO\x811-@E}ql\x1a\xb3*@7\xbc\x81=%6/@\xb7\x86\'5G/,@\x8fN\x1b\xd1\xde%)@<\x9d%\xb3Kd(@\x0f\x17BlU\x021@\xfd\xf3f\x08\xc0\xfc\'@\x14\x84\x8a1\x03\xc1,@B:l\xe5\xeb\x80)@\xd61\xd6zq\xe9*@u\r\xe2\x1c\x83\x16)@\x86\x8a\x92\xf3\x06\x1d+@N\xa9\x03\xb1\x10H\'@\xe1U=\xd5o\x11\'@`0\xff\xba{}(@\tt\x7f\xf7\xa7\xec(@^w\xaf5\x86%(@\xdf\xe5\xcd\xc8ha)@\xb2{\x89R\x19H.@\xf7\x1c~\x96q|\'@5\x8b$[$X)@\x9b%\x1c#\xed\xd2)@\xb1\x81\xf9c7\x19)@\xc1,\x10\xc2b\xdc0@B\xb5\x9b\xe4\xbb\xc9(@\x12"\x91kV%\'@}\xcd\xb2\x01\xa5\x00)@S\xf6\x89e\x93A\'@\xee\xc9\x15\xd9#\x98(@\x94\xa6\x08&\xfe\xda,@\x8a+\\=;B\'@a\xfc\xc4\xc2p\x00)@\xea\x83R\xecl\xeb*@\x89\xbf\x9d\x95\xbc\xb1)@\x98e\x14\xdd\xc7\n.@\x86a\xf4\x94\xdcR)@$\xcc5\x8b\'?)@\xd5\r\x9e\xf2\x1d\x04)@\x1bd{GL<.@\xbe\xf9>\x8c)\x19+@T\xb4\xd2\x17:\xd8-@\xd2\xd1c\xd7K\x05&@\x12\xff\xbea\x06I,@o\x02#\x9a\xa1\x93+@M\xa0k\xc4\xe6\x80-@\xef\x16+\xd9\xcb\xeb\'@\x87?\xa2\x0c\xe5\x04)@\xc3*\xe4\xd8:\xac%@?\xf9\xc9\xccF\x8d*@\xa3\x8bLO\xdc\x0b(@\xc0\xd2\x02\xaaP\x9c,@\xb9x\xa42\xfd\xde(@\x96\xab\xfc\xb1!\xa3&@Ed\x0e\xa0\x13\xb7,@=\xe1\xe0Q\xde +@\xa8w[\xab\xfe\xe5)@`\xa1\n\xc0\xfd\x8f+@\x91\xb8\xab%c\x08&@3\xbe\x88J\x86\x1b\'@\\\xdezE\xf6\x86\'@(\x10\x03F\xe0\xb3*@\x06;\xf6\xb5\x00J.@@p\x94\xb6o\xee\'@\xef\x05\x9b\xa7\xdb\x1a+@\xe3H\x04\x93q\x87%@B\xae\xab \xe9\xc2(@\xb4\x11x\xfbJ,-@\xbe\x11\xa0\xd3I\xe1\'@.\x94\xc5\x1f\xc2|/@\xf8\xd7\xbcF"\xdc&@\xc3\x90U\xe5\xbb-)@\xben\x1b\xa7\r\xa9,@e\x91\x89\x0e\xac\x03\'@1A2\x9f\xb2\x9f\'@\xf2\xcf\xc0\xb1,\xbf(@\xca`\xc8(\xaez)@\x92\xc7\xcd\xbd]q(@1\xfd\xf7U\xb7r%@\rQL\xf5O\xd0&@f\x91\x98aQ\xa4\'@\xd0\x8a\x9b\x85]6)@2\xa0\xb8\x9e,\x90\'@\x8bnW\xf9\xbd\xdd(@T\xa5\xd25\xdd\xa6%@\xdb\xda\xfa\xe6\xdd:,@f7wb\xa9u&@* E9A\xa0%@9\rtj\x03\t\'@\xe9=\xf7\xa4\xd2\xad0@M\xf3\'\x89\xc7\xd1+@\x9c\x1fk\xb8\x1bv&@\x96$ \x07r\xfe&@)\xb8srg\xa1%@\xc2\xed\r\xea\xde\xb1%@\xce\xd1&~?\x80%@\x0f\xe6\x83G\xbd;,@\x0f\x9fM/\xf1\x11(@\x1a\xa2.\xbc\x9a\x7f%@\xc9)\x95\x06h\x9e\'@\x07\x97\x9d\x00\x1e\xe3(@\xfa\xe6\r9\n\xe70@\x8c\xb6\x1e\xff\xc1\xe1-@\xdd\x93\x91]\xcb6,@\x01\x18\x14\x9a.\xe7*@\xf0\xadt!\x86\xbb%@\xf8\\\xbd\x89\x82\xea\'@\xe0\xcd+\x7frV)@|ZUr\xeb\xf7(@\xb0\xd8\xe5\xad\xcb\xae*@\xa6\xe7\xab7\x19\x19\'@7S`\xbd\xdd\x1d*@\xe7\xferH\xe8A&@\xd7Z \xe24\x93%@\xa4_\x03\x1d9\xa9\'@\xa2IR\xb5(>,@\xa4\x12\xd0l\xf1\xd2(@0T\xc7\x94[-)@\xd3\xc7\xc7nu\xbb-@\xa1q=\xcec\xf3\'@-[\xb3\xa9w\x92\'@\xb6\xce[}\xec\xf3\'@g0$\xd5\x1f\x19(@#\xdfve;\xd9(@}\x06%\xd07\xff&@\xb0<\xc8\xc1\x00\xa5(@s\x94\xd2\x8b\\\xa9)@\xfe\x8b\x8b\x1b~\xeb(@C\xc9\xb3Q\xb5\x0c\'@n20\xb8\x80\xcd%@\xac\x10\x0b\xfd^\xec\'@\x1c\x90`8o\x03+@_\xb6\xc3\xcc\x85t-@t\xf3s!\xc3\x1e(@\xd2`\x13\xa3u<&@)\xa5w\x14\x05\x02)@\xd8#\xfb\xa2\xefa(@\xe1\xab\xe0\xb1\xb1\xb70@\xad\xc1O\xd0]"&@=\x9e\xdc\xf2un,@\xfd\xd9\x1a8\x1b\xae-@\xe2\xdd\xe4\xa1\x0b.(@\xaa\xf7B\xf53\xd1&@\x96W8\x8cl\x10&@\xb2\xbd\x0e\x88h\xb2(@*\x0fQ\xd1\xc9\xea(@\x82\xa8\xee\x80\xcdg&@\r\x83\xd4$\xf7\x02)@\x92AT\x04,7)@\xa4\x98\xb4\'le&@\x83f\xb0\xf8\xf0\xd8\'@\xc2\xe5\xe5\xc7,\xf1*@H\x1d\x10\xf8\x07\xdf\'@\xf6MF\x90\xf1\x97\'@\x98<\xeaE\xe1\x18\'@\x04\x8e\xcf\xcdP]*@C\xf6\xc2D\xf7\xe7+@\xb8\x17\xe6\xd2\xbc\xed+@\xc7\xeb\xf7\xef\x81%(@\xbd\x9cC}\xea:)@\x94~x\x05!\n&@\xc0`\xa8\xe7\x1db\'@\x88\xbe\x86\xf2\xceO(@a@^\xe9]\xae,@\x07\xc8x\x15vu-@\x18\x04\x9b\n\x9e-+@]P\x17\x86\xa0w(@l\x8b\xc9H\xbd>\'@E\xe0z\xf0.~%@\xa9\xb8\xc2;\x95\x96.@\xb9g\xa8\x89D\xeb%@Q\x91\xb3\xa3\xc9\xff.@p%\xf0ZK\xae&@\xc3\xd3\xbd=\xf8z&@Q\x04-\x0e\xf2\xaa\'@4\xd0\x81\x8c\xa8\xe5%@{\x00\x0e\x15o\xd1&@\rQX\x94uc*@\x0e\x06\xf4J\xa0\x7f*@b`m\x8dq\xb0\'@D\xa5\x01{\t\x02)@Q;\x96\xd99]&@\xba0\xb9\x1e\xe9\xa4\'@\x13\xe3\xef\xf0\xdeR\'@Q\x04\x02\x88H[\'@Z\x90\x1cl\xe3\x80(@c\xd1\xb4J\x1db&@\xa4\x1c\xc9K\x18\xce0@\x81\xec\x15<7\xec&@=\xb3-s\xf4\x1c(@\x7f\x04P#\xcc\r\'@\xd9ZB\xc8h\x87-@\xe5\xe6\xa6\x13)\x0e*@\xfe^\xd5\xfdn\x12)@F\xa2\xd38\xc4\xf5&@\xcd\x95;,\xed\xb4%@,JU8\xb4\xef&@5|\xc3\x07\x83\x00)@\x0b\xe0\xc1\xce]O\'@\x1dGL@]\xbc)@U^<E\xac\x1a+@\x08\xd7K\xbe\x81\x9c.@\xdc\xb3;\xc8\xf0[\'@cd\xcd\x14\xc2U)@pm\xfa\xa5\xb2t\'@h\x15Qm\x99%*@\x02**\xd0\xa9\xb2(@C\xe2|5o\x9b&@\xfa.\x1d~\x99k-@"\xea\xdc\x114\xe5*@\xa8\x1es\xc7\x9c).@\xb5\x11\x9d\x19\xbb\xcb\'@-m\x83\x08\xc0X(@D\xab]\xe8o\x951@\x89\x94\xf7\x89>\xc6&@u\x8ew\xf9N7/@\xff8\x91\x8b\xb0\xc3)@,\x7f\xcf\x9c\xc5t(@\x08qc*V\xa5%@\x0b\xf0\x1b\xc1\n\xb1%@7V\x85P\xef\xe8&@\x85n\x02\xc0\xbb4/@\xc0#\xe8\x9f\xd9j\'@\xac"\x91\x97\x13\x19,@J\xdb\xfcq1#)@\x98}\xcdbw\x1e.@t\x9c\xc5\x90VG.@\xc5I0\xea,\xe4&@\x8a\x1d\x10\xd7\xa1\xcb%@|U\x0c\xa1lw\'@\xf9\x8a\xa3\x07\x8c\xf3.@<1\x01;1\xaf(@\xf9\x04s>\x04$)@\xc8\x04\xae\xbd\xaa\xbf)@\x96\'9\xc5\xa5\x02)@\x92@\xdf\xa5\x17?(@}\x96\td\xcd4,@f\xb3\xda4\x18\xc0,@Yf8\xff\x06\xfc+@\xff\xd1\xf7\xaf\x86\x0c.@\xd4\xc0\x1c\x9a\xa2j-@H\xca\x00\x10\xb5}-@ 1\xa8H\xba\x9d-@\xe3)S$\xf2c(@\xc5\n\x82I\xf0\x081@\x8bfho"\xeb*@\x1e\xf0(\x94-\x03-@\x18x\xd481\xca0@\x15d\xc9x)\x8e(@\x84\xe8Nn\xcb\x04.@\x85O\x9b\xbe\xb5\xc1\'@\xb2\x99\x08x\xdcR)@\xf9):\x12\x99\x1c,@\x07\xe6%2\xe0,,@5\x8e\xbd*_\xe5*@u\xd7\x0c\x00\xa6B\'@\xe4%>5\xa0\xf9.@p[$I5q(@\xce\xfd]\xe7\xe5\xc7)@\xd4\xf5yj\x96=*@\x07P/e\x88!+@u\xfb\xafC\xc1\x1f.@S\xa2^I[\x98(@\x94+\xa3{y\xca,@5(\xb41(C\'@o\xe0D\xd8\xe3>.@\xfaa\x9a\xfa5\xb4+@\xc0P\x12\x07\xad\xd1&@*v\xb4[8e.@\x03s\x15\xb7pU&@E\xba\x88rG\xb0(@cw\x02\x8a\xaa\x9b0@\xfb\xfd=Gy\xf5\'@\x84\xf8\xd3\x82\x86\x9a%@p\xb7J\tZ\xc6)@\x08\x04\x85#\xeeu)@\x8e\xe0\x16Y\x86Q&@\xd9\x15\x8a\x9a\xa6]0@\x96\xdc\xa0\xfa\xf7\x04&@\xf6\x9a\xa0\xa3m\xa90@f\x92\xda\xf7\xd3\n(@!\x84o\xbb\x01q(@x\x93\x0c\xbb\xf7~(@\x82"h\xa1\x07\x0c(@\xd6q\x11$\xe3\xd6(@\x0c\xc9\xc2\xc2*\x9c(@:Ecd\x16c\'@}\x18\xa43\x8b\xa2%@\xa9R,\xf5Eb\'@\xec!\xb3V/\x87,@w\x96\x0c\xc4\xaa\x9a-@\xc5\x12\xcc\xb0\x08T-@\xd7\xab\nU\x03&&@\x90\xc6\x001<\xa2\'@h\xb7\xbfB\xdf\xa3\'@o\x94L\xd9\x8a%(@\x97\x97y{\xa7V+@!C\x01\x9e,\xdb%@-\xe1f\x96PK,@\xe9g\x17\xc9\xcb\xf3&@\xc9~\xb2\xdb\x197&@5\xe3\xa4[Td*@\x81}\xf4L\xf4\xf1*@6\xc5\xcdJ\x8e,+@\x92\xfb\x1b\xe9y\xb9%@\xf73\xbf\xfb\xc5\xef(@R \x82\x0bB\xa9%@\xce\xafF\xf5H\x03&@\xb8\xf84`\xca2+@\xdc\xa8\xc2\r\xa8z-@f$\xbe\xb8 >&@g@\x94\xb1\xeb\xe7)@\xd4\xa7}"\xd2\x1f-@\xa2\xac\xbd\x9e\xa5\xb4*@\x04\x0f\xd2\xf7Cg)@.7\xa0G\x95\x08+@\x85ld\x19z\xa1-@\xb7\xf8\xd1Y\x91\xb7&@\x7f\xe8\xf8\x19Ir&@.\xd2\xe6\xcff\xe4\'@Jm\xecG\xc8G-@A\xa1\xeeE\x87\x84+@\xae+0X(\x98\'@\xc2\xf8\xc0@0\xda\'@\xe9\xaa\x93U\xc8\xe5*@\xd2.|]\x97?(@\xc1\xe3f\xb0\x1e\x9b\'@\x12\xce\xd6f>\xd2(@:\xc0\x0fC\xc9\xd3&@(\xdbU\xc0%\xe0\'@h\xbf\xca|[\x001@\xe3\x06x&\xa5\xcc%@\xa4\xdb\xdbF\x9f\x8e\'@N\x8dB\x85\x9b\xe1(@+\xe1\xeeO3m&@\xc5\x8a\x0f2\xc4\xb4\'@\xda.\xde]\x95\xd0&@\x81W\xda\xdc|\xad\'@\xd9\xb6\x80\xd2\xc3\xb7)@\xb8m_\x87}U&@\xeeV^|.\xb80@\xcf%k+\xdc8-@g\xfc\xfc\x97\xe0\xb6(@\x96\x11v\x94\rn(@1\xeb/\x0f\xd5\x80%@\x11\x8dJt\xd6\xb2,@\x80\xa6\x84;\x1b\xf1&@Yo\x82\xc6z\xa5,@T\x1ec\xa6\t\x05(@o\xce\xf1@*n*@`\xc1\x91\x19m\xb5,@v\x87T\xc6!\xab0@\x15\xa2\x14\x8b6\xb2-@\xc3c\xe8"\xach(@\x88D\x06o\x99q(@\xf2Qq\xe8"I*@\x0bO\xa3s\x1c\xb7,@"\xca\n(Q\xb2%@1OK\xa3,\xec*@d!\xc7\xd0\xe1\xea*@\x9c`\t\xe1\xd3\xab%@\xb8\x89\xa7\xdfB\xd5(@@!-\xf4\x97\x16\'@1\x8f\t5\xedL\'@\xcbf;\xbfh}(@\xcdQ\x04\x0b|\xb8-@\x93\xe3\xdbE\xd1\x1a)@\xb0o$n<\xa7%@b\xe4$U\t\xc6)@\x80\x19C\xb1\xe8\x85%@\xe03m\x18\xa3\xb6-@\xd9\x1aJ+\x8cl\'@3\xe8>(\x8a\x8c-@6\xd9y\x16I\xa9%@6\x96\x96lV\xda&@>H\xb2\xaf\xc4\x17)@\x8aPx\x19X\xc9.@<Hk\x8c\x9d\xdd(@\xdc6k\x8b\xb3\xfe-@\xe9\xde\xe6*N\x8a\'@9\xbdB\xfb\xb4\xdd,@\xa1\xe0#\x81\xa7\xb3-@k\xee\x17\xd1\x07\xa1%@\xd5\xb4\x9e\xae\xb3\xd2\'@v\x98x\x14]\xef\'@\x89\xf4$\x9b\xdc\x03)@\x1cM\xa8 E\x1b*@\xed\xfd\xdbD7\x06(@|\x9c*\xaf4\xbc%@f\x81\x11\\\xf8\xcd%@\xf0(\xe9\xe7\xd1P\'@\x17\x03\x8f\x16\xf4\xb2%@<\x99q^\xf6\x87%@\x0fT\xc3\xec\xc8\xa6\'@\xb9\x8by\xa87U\'@\xe5?\x14\xc3~\xf2-@\x04\xee:\x0e\xafI,@b\xac\xa9\xfa\xd6\xf4&@\xd4\x11!F8\xa6(@\x11\x9f\xde\x05\x7f\xa5(@\xee8bP\xd0\xca(@\xfd\tu\xd3(\x97(@\x04w\x1b%d\x85*@K\xde/:F\xa4%@\x91\xaa"\x9bx\xbf%@\x8d}$\xe7\x83\xcd%@\xbe6t@R*.@Z\x0cm\xf7\x8d\xb5(@\xbf\xcb\t\xc3$\xb6%@\x12\xdd\xc5=\x7f\x9f\'@S\xd9L.c\xd0%@1x\x84\x16\xea\xc6&@\xd5$\xb3\x1a}u(@\xf1\xa0\xfc\xe1\xe1.)@\xfa@\x9b\xe6\x88G\'@\xf2hk;\xbe\xd5+@p\xfb\xd7\xce\x1f\xa9&@\xc2,\x08\xfa\xfeY,@\xdd\\&\x9e\x15\x0b(@\xbf\xee\xb8\x0bi00@ \xb9\x16\xf0\x06\x16.@\x9b\xed\xf7\xf6%\x9b(@\xe1SW\xff>\xae,@\xb0p\xb7\xa7\x16\x11\'@{\x16\xd3\'\xd7\xaa,@\xc2\xb2T0\xae\x84%@\xa0rE\xf81\xe1(@\xd2/\xe9\xf0\x90\xb5,@\xc1\xd1\xb1\xdb\xd2\xc2,@g\r\xe5}\xc1t%@`\x11\xc5\xee\x82\xf0,@\xc1Tyx\x87w)@\xd7k\x16\xaf(\xdd(@\xc4ZF\x80\x07\x81%@\xfb\x07\xf0\x857,)@\xfb}s.\xa0\x87%@O\x89\x061\x94k.@!\xc2m\xe6\x8c>&@\xda\x0f\x1b\x0c\x97m&@b\x90s\x14\xb21&@\x1e>\xf2\x99\x88\x8b%@\x8f\xb1\xca\xcdr\xd8&@\x91\xf6T~\xedm(@\xab\x82+\x1c?\n(@\x08\xfd\x8e\xba.\xc1(@\xdf\xc6\x02>\xf7\xf7%@6\x0b\x94\xf2\xea\x13(@\xe9\\{z\xbf\x08(@\xb6#oC\x9fc)@~2V\xc0M\xa6-@s\xb5\n\x96]3)@\xe8\xaa\xde_\x9b\xd2&@\xda@\xdc\xcc\xcbq)@\x00?0\x01\xf7Y)@\xd4\x94\x9bW\xc1\x951@7I_\xe6Ss)@!n\xf5jxL\'@\xb6\xc2\xa2\xa9K=)@\x07\x15,\xf0\xa2!0@\x12w\x89\x12\xa4\x97*@k\x1a\xe1\xaa\x81\x04)@\x05o\xc4\xbc\xb1\xd2\'@\x99\xcb\xb6?1\xba&@]\x80e\xfb\x94q&@\xcb\x92\xce\xa5\xe0\xab\'@\r\x92N\xccg\xa8-@\xfe\xed7b\xd8U\'@\xd0\x1aV/\x16N*@0\x8e%\xce\xc0C\'@;>\x85=\x8fx(@\x91\x93\x96mn\x94%@\x11#\xcd-,\x9a(@ko\x84\xd1 \x05(@Ox\xef\xbc\xd57)@\x88|KU\xa9V*@\xd7T\xf9\x8fE\xab-@\xe2\x82\xd2\x81\xa2\xa80@6\x8bkZoy&@G\xae\x90n\xbc=,@\x8cM\x15\x7f\x05],@\xf8-\xed\x88\xbb3(@4\xa2 U\xd9\x10*@\x1d6<\x7f\x9c\xa8%@\xce\xd2\xbcP;S)@\xc7\x92\xc6\xf6\xda\x03\'@\xe6&6[U\x1d+@H\xbc\x9e\xa5\xb2\x18)@\xcbx$|3>.@\xdc\xa7q`\xd3I,@;\xcf\x00$1b,@a\xeb\xb7\xc5\xea\xd9(@]\x14v\x84y\x15+@/\x89\x8d\xb1Z\xba(@o\x0f\xe5\x1bS\xff(@\xb88\xbe.}\x05.@\xbf\x0c\x05A\xb1\x9a,@\'=_W\x8bJ,@P\xc2\xf9\x90\xc8U(@\xcb\xc0u\x1f0$-@r\x10\xa5%k\xc6.@\xb1O\x8cc\x08/)@Z\xa1;{Q\x9f-@\x0e\xb7\xa0\xe0\xec\x8b+@t\xdc\xb4\n\xa2\xb7\'@E\n\xc8H\x80\xe7)@\xe0\xbeLe\x8a\xc1.@\xbd\xfe\x0b\xc8\xd8|&@\xa7[\x7f\x8e\x86\xbe)@y[])b1.@\xc4\xb2\x17\xa2\xd1\x17)@\x1b\xd5\xb4wS\x0e,@\xb7r\xc0\xc8\xd5\xc5)@sR\xadrC\x04-@\xb1\xb5\xc9\x05w],@\x9c\xc3J^\xf4l-@\xa1\xcb&F\x13\x94-@jO\x16\x0e\xdd\x16)@\xb2\xb2\x9f\x16\xab\xae*@\ru\xe7A@\xf2-@`g"2\xbb\xfa)@\x84.\xaa\x02\x94\xd4+@\xc8\xd7\x00\xf8^\xee0@\xe3\xe7\xf2\x8am\x86-@\x9bX\xec\xf7/[&@\x0eR)\x8e\xab\xf3-@\x8d\xbc.N\x88\xa5.@x\x1bO\xff\xf4;-@*\xad9X!u&@VXQ\xd4\xb9X&@\xf0<2\xd6\xces-@\x1a\x1f\x10\x8f\x0bF)@\xf4\'\\[2\xd6(@\xa8\x03\xfd-\x94\x90-@\x9b\x8fg\x0bu\n&@\xae\xd2\x19\xa3\x92\x14\'@\xe3gbc[\x90\'@e\xaa\xe6\x02\x99I-@\xdb\xa8"\xbaO\x0f*@X\xed\x93\x14\x1a).@\xeb\xb2s/2\xda(@\xc3E\xf8,\xb5\xce-@YA<k\xdf\xcc-@\t\xe6\xe9\x98\x95\x171@\xbe\xa5\xd5\xd7=\xb90@\x02\xc31I\xfc\x05)@\xfd\xa4\x8e\xca&\xca-@\xc8\xf5}\xe4\xc4\xbb(@I\x85\xaf\xc8\x8bi&@\xe2\xcc@\xd7\xa2t(@\xd9lA\xd2\x9c\x86(@\xddA\x18?!\xb1-@pB\xfe,\xb1+-@\x16HZM\x80\x940@\xb5\xd7kM\xde\xa3&@\xcdK\xbc\xaaf\xea(@6_9\x15\xc6\xe3*@%W\x83\xc3\x87\xa5-@\xa3WIa\xa1\xdc)@\x01]\xf4\x8e\xfaO(@sZ\xeb\xd3\xce[(@\xb5\x11/\x91\xb3\xb8-@\xac\xd0)\xac\xef\xf4%@G\x9f\xa7\x17w\xb0-@\x97\xc7\xeea\xe5\xec*@{.\xe6\x01\\B(@T\xc4\x93\x1a3\x13)@\x8d\x94\x16\xe2\xef\x00)@\'\xe8!Wl\xf2&@\x94\x06\xa7\x92\xd2v(@3Dx\x83\xda\xb8-@1mL\x113&0@\xcb\x05\'6M\x94-@\xb8M\xe0hK"\'@\x0e\xfc\xf4\x0c>\xd9(@\xcf\x98\x10G\xbc\xb7,@\x0f:\xf6\x0e\x97\xad(@q\x1e\x15\xe9\xab\x9f(@s\x81S\x7f\xa0\xe0/@\xf5\xffpj\x00\xe1(@CX\xac~p3)@\x7f~\x9e\xa7\x8a\x98(@\xa0\xee\x99\x94>\xa6-@\x95\x7f\x99,\xacM\'@8"\xfb\xd8\xf3\xa2\'@\x96\xd4\xe3\x7f\x14\xb5(@\xa1NL\x10<\xd50@\xedy\xbf(\xee&)@\xc5\xf3@\x1a\xf4>&@-\x83\x07.\xb2\x02.@\xc8\\\xda3C\xf4.@\x1b\xf4\x14L,\xc7-@&n\xac\xad\xe9\xde(@\xfd\xd7O$\xeb\x081@4\x82\x0f\x1a\xa5\xb9(@w\x98\xe7\xc8\x9b\x8e\'@\xf0\xd1:\r\x94\x16/@\xad\x1c\xc0\x7f;\x85%@\xfbH$\x98o\x12&@.<\xf1%U]0@\xe8\nE\x00\xd3\x0b(@\xe8\x16\xb4\xb6c\xab(@+\x13G}\xdc\xc3*@/(\xb54\x18\xef0@B"\xa9r\xae\x8c*@_\xcffw\xb1\x96*@L\xc3\xbbX\x06\xcc*@A\xa1\xbcF\x95\xb7-@\x07\x9e\xe9X$\xc10@HgP\x96\x1e\xc8-@\\$\x8d\xbe\xf9U&@\xdb\x16\x00\xa8\x8d\x0e(@\xbc\xc7m\xaa\xf5\xef-@\xbc]\x7f\x16Q\xbc&@\xa4\x831 \x8c,\'@%e\xba^5\xbd&@\x1f\xd8K!\x95\x08.@\t\xbe\xd1\xf8\xd0#,@\x9c\xaf\xde\x81\xa5\xcf%@\xa8\xb6\xdb\x9bfS/@\x02\xa1\xaa\x1a\xbb!(@\xa6\x8c\xac\xc0BD)@\xa32\xe9\xf7\x08\xbd&@\xe8\x86\xc1Cs0,@m\x93\xd4\xd6s\xfc\'@;f\x97\xf2\x1e6)@"\x18\x0f\x82\x0b\xbe&@\xb4\x81\\\xd3!~(@\xe9.\x1f\xfd\xd1A&@\x91\x9fA\xfa\x98\xa81@\x02\xd2\xe1\x17\xae\xc2(@a2\x8e\x9d\xaa\t(@\xcbZ\xda\x95\x84\xb7,@\xb0Y\xe7\xb7%\xa2)@\xed\x876\xc0\xa4\xd5/@\xe1I*}\xc1\xad\'@\xd6\x8f\xf6\xc6\x07\x90(@\xd5\xadt\r\xfa1&@\x1c\x11\x06\xb1K\xe2.@\x99\xa0T7Tm)@\x08~:\x1f\xd1\x85+@\x84.\xee\x9c\xc2|.@\xb8\xfb\xf3.\xff\xfa0@\xf7\x98\xb0\xaa\x0c\x81)@I\x91cT\xca?(@?\xfdYw\xb4J,@1p\xaes\x98\x1d+@.\xd2;\xff\xd6U(@\x04\x10\xf5\xe9\x9d\xe6&@\x89\xf1\xd7\xc4\x01!+@B\xd7\x1f[}\xbd,@\x05,\xbf\x01m\xa1(@\xdf\xbb{>\x95\x99(@\'oBK\xf5\xe9+@\x01L\xc4\xa3\xd6\x11&@\x11\x1a\xec\xe2\x91W&@Q\xec\nQ\x13\x8b)@d*\xafi\x9c\xc5)@\xce\xb8j\x979O-@\xb3\xbb\x93\x17\xf4\xa8%@h\xcf[$\xd0\x1d\'@\xf6 \x9bH5)&@\xa7\x08\x89\xe5\x03\xbc%@]\xa9\xd8\nH\xf7)@y\xc0\x92\x08\xe2=-@\xd6\xea\xcc\x98\xe0z(@\\%\xee\x1e\x01\x8c(@\xc0\nzsc\xf6%@\xd3\x96!\xe6\xbe\x03(@\xfc\xc7\x90\xde\x1f\xa3\'@N\xdb\xa9cS;&@\xfb\t\x84\x94\xa47,@P\x05\xf1\x9b|\xfb)@w\x9eJ\x0c\x0f\xab%@\x04\xe3+\xe3\xa7{%@\xb9n7R\xe3<,@\xac.\x89.\'\xb3\'@\x01\x06\xa1\xe8Y\xf5&@J\xe3_\x0c\x0f .@\x97\x87\x10\x14q\xb7%@bT\xcd\x03-O,@\x03FD\x9ch\x0e)@=\xca\xe9\xbc\x06+(@aH2@\xed$)@\xb3\xf7\x19\xbc!\xee*@\x92b$:\xa5\x89%@h\x9fbedC(@@,\xee\x8b\xd8\x13\'@\xd0\x8eY\xe2L\x99\'@\x17\xdeyjU\xdb\'@\xb5\xd9>n#\x7f\'@(\r !l\xe6\'@|\xb7[r(\xa2/@a\xcaY\x037Q\'@\xe5\r!m\xbft%@LE\t\xdf\x19\xe0\'@\xce\xb6\xc9\xb3\xae\xc3)@\x0c\x87\x0fb\x84\xa70@\x8b\x94D(\xa7\x180@\xe6q\xb7\xe1I\xe2*@-.c\xd5\x90)-@\xcf\xee\xb5\xd6\xf9\xe5*@\xc6\x9cI\x9a\x1av&@\xbd/\x95P\x10\x02(@\xbb2\xf42\xaf~\'@\xf9\xf8x\x1e\xdb\xb7-@\rw\x96\x9a2\x980@\xb4\xf9\xb54\xe2\\+@\x87!\xec\xddpo-@\x8a\xc5j$\x01\xca,@\xca\xed\xa5s\xa2\xa6%@&\x0f\x18C\\C(@\xd3[\x8f\x88\xd9\xc7&@9\xf03\xf3\xbd\xe8+@`\xba\xbd~8\xe0(@FUrt\xb1\xea%@Z\xf3ey\x9c\xee&@H\xe6\xbbj_\x14\'@\xc2\xea\x9fgG](@\x921\xcc\xad\xb3s,@\xe6\x1d&\xe8\xf0\xed+@n1>1\xb1\xa9%@Kq>b`{*@\xa3\xb6\x02\xdb\x83-.@i?WT\xf4\xaa%@,)\xf5%\xc3\x8c-@O\xa3\x16|\x813/@p\x1f\xab\x10\x98\x06.@$L\xfd\xac[\xe1)@\xfb\xad\x88g\xe9\xee+@\xde\x80\x83)\x01\xb1.@b }\xec\xfeX)@~>\x80\xa2\xa6\xcd,@\xea\x06\x9a\xa6\x98\xc4,@\xf0-\t\xc5\x98\x90(@\xf5\x9a"\xa7\xa2-/@A!\xf9MJ\xad)@\xd1\xfaNq\x19\x06\'@\x8cy\x16\x8b\x1c\xbc,@XD\x9f\xb7m\xfa%@\xca\x8f{\xde\x14\x14*@63\xabh\xd8\x93\'@\x0e%\\\xdd\x9c\xd0\'@\x83\x04\xa8N5\x12&@I.\xee\x89\x8a\x83&@\x97CG\xc5z>(@,\x98\xe7->\xa2)@\xe3\xfe\xde\x87\x84h*@\x8dx\x997\xc0((@yV~l\x89\x99\'@*\x8d"\x1a\xe4\xdc\'@06\x93\xbb\x8b,/@*\x12\xbcGS\xcf)@\x01Rva\x9e(\'@l$#\xa6:\x90(@\xee:\xefC\x94_(@\x13\xd8\x1cs\xb1\xea%@ \x15\xf3\x1f\xf8{(@m\'\x8d\xeel\xba(@\xe4\xe9\x93\xbd\x01\xe6*@\xa6\x9bMs\x80\xb3-@:\x00\x14)\xc3#(@l\x12Q\xd9\xd4\xb3-@\xa2\xc4\x1a5D\x9b,@TF\x15c\xa4-(@\x9e\x17|\xbdX\xb8-@\x01\xc32\x00\xbd\x8e-@-\x1f|\xe9:\x10&@y\xfa\xb5\x1f\xb2\xa5,@\x86\xff\x05\x82\xce\xdf*@\xa6\xf1\xcb5C\x9f-@\xfe\x8eHy&\xd1-@\x87\x8aab\xca\xe8%@\xfe\xbf&\xa8\x14*.@\xeap\xe5\x05\x98\xef%@\x05\xe9%M\x86>&@\x16\xebu\xb4\xfe\xf1-@\xceo\xa3\x1a\xfe\xf8%@\x1d\xe3\x14\x1f\xcf\x86-@]/\x8b\xb6\xa3\xb4-@\x03\r\x12A\xa61&@\x1f&\xc0\xbcW..@\xf8\xfb8\xe8\x1az,@\xdf\xb0t\xda\xccq(@\xe6=\x05\xad\xac\x9a.@}w\xccc\nK&@\xa2\x1da\xfc\xaf!0@*\xf0\xb5K\xc1i\'@h\xb6\x97\xbc\xdfI)@\xd9\xf2\x0c\x91\x95L&@\xdbm+x\x1d\xe9,@\xca\'?\xa8\x9c\x92-@\xb6\xef\x8c\xe7\xaa\x91\'@\x0e\xa6\x0c\xc3\xd6P\'@\xfeu(9\x8b\xcf%@\xc1_h|=\xb9(@\x13{\x0e\xc4\n\xa7\'@\xb6\x07\xc4s\x17-)@Y\x08\xc29T\x9a,@\x02\xd0\x1b4/\xfc0@\xcb\xb8\x98\xeb\x19\x95)@Db&P\x94k-@\x85\xa5`-\xa5\x98(@r\x06\x8c\xdb9\xa1\'@\xa6Nut\xf7\x97,@op#\xc7\x02\xbd&@yp\xbc21>)@?@\xf4P/\xde,@\xa6\x8c\xa6\xb8\xc6\x9f,@WE\x03\xcc\xb9C)@n\xa2\x03\xe1\x04s-@\xccH2=J3)@x\xa4\xf2\x91%u-@e\x14\xd3;\xf4\xa6)@*R\x89\xc8\xe7\xf60@\x16Z"l\x8d\xcb&@z\x84o\xaa\xb2}-@&\xc3\xbe\xa0a\xf2.@\xafY\xe3\x0fZ\xe3(@I\xb1\xfa\x15a\xd8(@\x9c\x8aK\xd6\x9d\x19&@\x99$m\xd1j\x88&@S+\xe5\xcbP\x12&@[\xc3.\xfb\xf5\xc4)@\xdb\xca\xa6\x9e\xaa\x00(@{\xc3bg\x00)&@D,\x9dh(8-@\x83)1\xc1\x9f3.@\xb3\xda\xa4\x89\xf3\xa4,@\x96\\\x00_\xe8#&@I\x0c\xec\x8a\xab\xa1\'@tz}\xfc\x03\x9e\'@\xfc\xee\xc5}\x93\x80(@\xbb\x05\xb6\xa2\xc9\x16)@\x02\xa3\x89\x89R\xf0%@\x1a\x06v=\xc9j\'@B\xabV]-s&@A\xc4\xf3o\x16\xcf0@\xb7\x87\xb2\xc3^\xe60@\xea\x92.\x05!\xa4-@\xcefM`\xad+\'@\xe0>\x9d\x811\xb2&@5\x17\x82\xe9;\xd0\'@\xaf\xcc\xc1\xf9\xb3\xe4(@\x12\x03m\x19\xe2\xb8&@\x05\xce\xb7\xaa#I\'@fB\xc9.\xae\xb3\'@\xa0\\\xe5\x11]\x96&@)M\x1a^\x1b6\'@\xb8\x14fY\x93\x02\'@"\xbe\x00\xafm\xd70@1\xff\x8f\xe0S\t+@\xccR\x02\x19\xc7\x0e\'@z\xcd\xeeQ\xb6\xe5\'@\xa0\xe1\xe4u\xe9\x12\'@\x8f\\\x81\xa7I\xa4,@|\xf57\x19S\xa6%@n/\xdb\x1c\xb3\x8c,@!\xf3\x13\xfa\x9c\x93%@\xfd\xcf\x88\xbd\xf4\xaf\'@\x9d\x96%\xe3\xb1\x19+@\x9c\xa7A\xb0\xbd\x15)@\x9f\xf46\x18P\xd6,@91\x80\xa5\xa2\x86\'@\x85|\xfc\x9c\xf1\xa3%@\xd1\x86\xb1\x84~\x80-@\xf2\xa1O\x89\xcc\xa5(@r\xdc\xbd\xa5(\xb4%@\xbc\r\xf8\x0b@u,@{K?Gv\x94-@\xce\xdeV\xe9\xcew\'@\x12\xb5\xf1\x96mZ*@\n\xf7\x19\x14}\x97&@\xa2\xac\xdd\xc8\x11\x89(@\xba\xe4{0\x08"+@\x8b{F\xf6\xaa\x8c(@\x9c.\xae\xfd\xba9&@\xcb\x1b\xf6\xe1m\xad-@\xdb\xfb)Y\x92\x8c&@\xd0{TY\xf4\xaa(@\xe2\xe5\xd8\xb8\x93}(@`\xbc\x05~\xd0\xbb,@Ai\xa7\x1c\x8ax(@F\xa0\xad\xfbE\x01.@1\x1fH\x07\x92\xac(@RN\xb6\xb5\xa9G(@\xb9\xc7\x9f1;\x1d(@qw\x8c\xaf\x10\x93%@\xa3\x0e\xec\xd8\xa5\xb0,@N\x06f\xe7:\x1d(@f\xcaGO\xefx-@\x06\xf52\xa5\xb1\xdb(@\xfd\x8fw\xcbk\x03/@\x15\xdbord\x84%@\x86}\x94\xe7\x97\x19(@\xea\xd2f\xe4\xbf\xe0\'@:g\x18\xf6D\xf6*@\x95\xb2S$z\x9b/@\xa7)]\xffR|%@\x0f\xd7\x8c2\xcd\x87&@\xe6F\x99|\xb0\xdc+@\xb8\xdbO;\xbf\xab/@c\n\xbeC\xb1s)@f&\xb5\x03\xe9\xc0)@GUM\x87\xa9\xcc&@(\x00$\xe8w80@\xf0\xaf\xf7{w6,@\xba(\x80\x80\x07\xc3)@\xfb\xadQ\x1d2\xb5%@\xc9\xfd\xa9k0-(@l\x16SA\xf4%-@\xb98`\xc9\x87G,@t_,2D\x05,@\xe5\xb7=\x03\xd4q(@\xcc\xd5\x01H\xd4`-@\x1aF=E}\xe3+@\xc2\xabu\x9b\xfd\x1c+@\xebP\xb9\xdc\x82\xb1\'@f\xd3\xa8\x8cM\xcf(@w\xd25\t\xa6\xe3.@I\xd6r\xea$\x82-@\x85"T\x8b?\xa1.@]\xffa\n\x9b\xaa(@\xb4\x8b9MG\xef\'@*\xd7\xf6\xacA4&@d2\xd9\x06[\xac0@:\xfe\x1f\x94\x8br&@+\x9e\x14\x95\xe9\xa6/@\xc99\xe79 !.@\x83i\xad~\xcf\x08+@\xad.\xecS\x14P-@+}\xf3\xa2\xcfU.@So\xd1U\x1c\xc4(@n\x06z\x17\x1au(@T_\x17\x1cO\x81(@\x10\x7f\xdd\xa9\xc3\x8f-@\x8c\xd0\x94\xe3j\x9c/@~?N\x83&\xc3\'@\xc7\xf2\xfc\x0bo\r+@\xd0\x89M\xd2\xe3H&@\rF\xf0\xd1\xb6\xf6-@w?\x9a\xe4\xcd\xb2)@8\xf0\xbc\x8a\xf3~\'@Q\x99\x93\xe8Q\')@\xd0:\x07\xfd\x07\\&@\xed\x14\xe0\x84\xafT&@\x130\x05(\xd7\r/@\x8ewYZ\xean-@\xf3\xdd\xbaZ6\x7f(@\xb7\xf6\x8f3\x89\xe2-@ae\x01\n\x1f\x9e-@\x1b\x05A\\\x83\xa5\'@\x88M\xf6\xa8\xe8b&@\x03\xce\xd9f\xf1\xb3&@r6\xca\xed\xff\xe4&@f\x9f\xd71\x0b\x83)@\xc1(\xc4\xb9\xdf,/@\xa1\x84\xbb`\xf3"-@\xd6\x92\x97\x1f\x85\'\'@\xf9I\xf3\xc3\xc2\xe5,@\x04G7\xfdf\x1e+@\xcf\'Wh\x1a\n.@\x96\xed\xdbC\x94\x98/@e\xcd\xb1\xa1\x9e5\'@[D\x92|\xe4\xc1\'@\xf1\xd8^\xc7\xac\xc8,@\x1c\xa5\xc7u(\x900@\xf6dDc\x04\xf0\'@\x03\xde\x92j\x8a\xf5&@\xbb\xe7\xc8\xb1s\xb5%@\x86\xa0\xf8\xc5:L\'@I\x00k\x0e\xf6\xcd-@c\xa2\r\x81K\xe0(@\x98\x00\xd8\t\xc8\x1e\'@\xf8\x11\xfb\xe6~\x160@\xd6\x03\xdb\'\x1fx,@\x9b\xb36!3\xd5.@\xec\xf2BZ*#&@xf\\5 \xd8-@\xd4\xd7\x864I\xab*@3p\x8b\xe6\xed\x9e.@\x10F\x99s\xf8\xac&@\xb7\x96j\xa5\x1f\xde+@\xe8\xea\xc1g\xc6,-@\xbf\x8a\\{+\xa9%@\xc0\xde\xd3\r\xa8\'*@\x0eq]K\xc2\xac+@\x95\xbb\xcc\nQ{)@\xf5\xb0\xe3\xe1\xa1_/@,\x1d\xba@\x00\xdc-@\x81|\xd7\xdec\x1b+@\xb4\x81\xaf;\x1e\xd4(@PA\xc4\xe5\xe7R(@q\xd2\x13*1\xf2&@\x9a2\x18\xb0X\xcf&@\xa6\xbe}\xd4\x1e?)@\x1d67\x9f\x0bx&@\x93\xdfbU\xd8\xa6)@\x837\xdaw\xf9B)@S\xecE\x112\xa6)@\x01"g\x90\xfcu-@\xe2\xd8fb\x06{-@\xfdVR?\xdc?.@\xbf\x85y[r\xa6&@EW\xf0If\x061@MA\xd3\xf3p\xac,@\xf8\xcd~Z\xbe\xed.@\xa3\xed\x08\x11Pn&@"L\x88\x1d\x14"&@\xf6\x07\xe1\x11\xbf\xb8&@Z\x89R\xb9!\xb6-@y6d\x95\xe9\xbe&@\xc3\xa4=\xe8\x04\xd8)@t\n\x98\x04;\xa0)@\x81\x9a\xb4\x0f$\x1f-@\x8a!\x01\xdck\xe7.@\xe5\x9b\xf0Nmk\'@u\x11W\xc2\xa8W.@ \x19\x11\xd1a:/@j<\xf3\x01\xc1\x96,@\r\x9a\xb3\x17\xbe!&@rH\x9e\x13fI-@\xda\xa8\xf4?\x1d\x80)@P\xb5T=S9&@\xf8U\x00\xfc\xb6\xe3*@\x1b\xf8,\xc8q\xf0%@\xa9\xd0\x87Z5\x8c%@\xa7>\xb6\x93?\xa0-@/\x0e\xb1/\x17t&@\x01\xe1\xe0T%+&@\x86\xca\x0fAE!)@l\x12H&@\x90\'@\x17W\xa6\x9aW\x9b\'@5\xd3\rt\xb7.)@\xa7H\x0b|\x99\xfe)@\xd1\xd7\xd2\x04\xea\xce,@M\xc6\xe6\x8b:\xd4)@\xc0\xf2A\x12\xe2\x9f\'@\xec\x10\x89\xb2B\xba,@\xe5Q\xc1\xc4\x8f\xbb(@\xd7\x02/\xe9]\x80(@\xf4\xb0\xd0n\x04\xde.@s\x9c\xdb\x9a\xdd\x97/@\xa6\xbe\xff\xbd\xe9,(@{\x06\xc6Z\xd6\x9c(@A\xd5\xcd\xbce\xfc)@\xcc\xe8\xc0\xe4\xd5\xbf,@O\x1fO\xa5\xdbL&@`0Z"\r\x05)@jw\xab\xd7K\xa4\'@\xeb\x0c&\x95\xdft&@<\xb6\x82\xbe\xbb$)@\x7f\x0eU7\xfb\xb8-@\n\x8aB\x9e\x9f8&@\xb5\xae\xd198\xcf\'@\x99e\xa6\xac+r-@\'u/\xff\x82\xcf)@\xc6\xee\xa7\xb6\xd1c-@\xebSx\x06\x90\xc9-@\xb1s\xd34\x8fd&@1\x85\xf6\xce\xfcp-@L\xde\xd1_\xf4\xb8%@+=\xd0\x8c+|-@x\x85v\xb6w\xef-@\xf9 \xf3\xb2\xab\xff&@\xa1\xc7\x0b\xa7"\xed0@\xb4i(\\\xddk&@\x9c\x18\x87|\xff-&@\x81\xb5\xca\x0e\xf8\x7f-@\x91\xa0\\x+\xb7-@\xf0\x03\x01\x89dQ&@\xf7bl9\x1a.\'@\x15`\xf5=\x8d\x1b\'@\xa8\xc5\x8c\\\x9aL\'@\x0bKW\xbc\xb3r(@*=\xa9\xfc0\x84%@\xbb\x87]\xd9\x86\x97%@\xe2\xd8\xfcP\xd4\xa2%@]\xcb\x18\xfc\xc7z,@f\xc42\xf2\xfb<&@\xb0\x7f\x1c\xba\xe6\x01&@|\xd2\xa9\'\xd2\x81-@4\x955g\x86\x9d&@8!\x0c\x8c\x8e\xfa&@V\xbc\x0b\x8f&\xf5%@S\x1b\t\xb1!\xcd\'@\xa8=\xce \x8c:&@\x112\xc1m\x0b\xa0%@\x8a.\xa0\x136\xd9&@\xe0\xc5\xcf\xfc\x17s-@\x08\x9f\xc3\x98\x80\xb1\'@"\xf0\xb2\xb1\xbb\xed0@\x0b[\xd0\xbf\xc1\xf6(@\x8c\xfb \xa8\xd0\x07\'@yq\x90\x9a\x04\x15*@P\xd9\x83\x1c^\xa6-@N\xcat ]\xa6%@\xdbN\x8b\x93\xe4\x87\'@\xda\x1cb\x8b\x89\x9f\'@:\xfb.l\x1f\xfe%@\x91\xf4\x92~?\x0c&@\xbe\xb9\x90\xf6|\x87-@\xde\xfdK\x07M\x0f)@8@l\xd3\x99\x18+@7\xea\x9d\xbf\xd6\xce%@1\xb9\x1e]\xe0\xa5(@E\xe5K\xe9\x10\xd7+@\xe5w\x89\x07j\xa7-@\xee\xe1\xca\x7f\xb4\xc7&@I\x8a\x13l`\xaf-@ \x87\xf9\x83\x91\xbb%@\xb1v\xb1"\xe9\xce&@\x19`3!\x9d*.@,\xb2\xb7\xb7l>.@\x9f\x81\x0f\xde\x1e\xb80@_\x10\xc6\xd5h\x980@D\x82\xf3<0\xeb%@\x8d\xfb\x972\xf2\xb0(@\xdc\xc7\xc2\xc5\xc8\x04,@\x81E5y\x1a\xe7-@\xc7\x9aY9\xfa\xeb(@\x94@Id\xa6\xab%@\n!\x0e\xcbY\xcc*@\xba\x84\xe5\xacF\x93*@\xd3\x97\xca \xc5N.@(|\xbf\x94\xfb\xd7&@\xffY\xdc\xfcL{(@\xbd\x00\x00\xe1\x96\x9a&@-\xad\xa3\xff\x06\x0b(@ze#\xa6uH(@&\xcb\x84\x15``(@\x93}%\xd4\xb5\r(@\xdd\xa43-\xddl&@\xcdn\xa47?\xde+@\x84?o\x84>H)@hg\xc8(F\xd2(@\xe5\xf9381F&@\xea\x95\xe9w\xbf\xa7%@\xe4\xa4\xcb\xb7j\x99,@\x96dL\xd05!*@l\xf2\x14\x85\x0f\xf7,@~\x18P\xddn\xa70@v\x88\xba\x0cS\x8c(@\xbb8t\x1e\x91\xce(@\xab\xa7\x93.\xb3\x83-@\xae6\xc0x\xc8].@#\x9d\x04\xea\xd2\xaa(@\xbd\xb5\x97m\xd9\xd5.@$\x8fz[\xa3\xb8(@T\xfd\xba\xc7p\x95(@\xe6\x8cpd\xdd\xba.@N\xf6Y&\xf4B.@t\xa7\xc12\x9b\x88(@\xc2\xec!\xe3f\xbe)@\xa3s\xd0\xca\xd0\xe4(@\x1d\xf5\x14BD\xc40@M\xbc\x05\xe9*\xb1%@\x1568G\x9d\x98&@#-c\'v\x1f)@\xd0\x10lm\x00V&@\xcd\xa8\xe4\x05\x8d\x820@\xe1\xce\xef\xebr\xc0,@\xa9Kf\x95\x9b\xaf%@\x0cE\x12\x1c\x00\xdb&@\xf1Z\xc8c\xf5\xf90@\xa0?\xc9\x00\r\xad-@\n\xf3E\x91SF-@o\xf8k(\xcb\xa0(@$\\5kOm-@\x0f\xa2\xd5\x12\xbd\xb7,@\xcc\xd7\x8d\xf3\x1e\xec0@U\x15^\xb4\xb3n(@\xf8\xc8<\x1b\xdf\t+@\r)\x01\x98\xe3\x82-@\x93\xc1\xd8mf \'@\x00p\xcbZ\xb3\xa7/@\x91\xce\x0e\x01\x92r-@n\x9a\x01e\xb7`+@{?\xb9eo\xbd,@\x82P\xf5\xeb1\x990@E\xcef\x1a\xfb\x8d0@\x15\xf2iW\x88\xb6%@\xddag~\x7fq)@/[v\xbd\x9d\xa4\'@\x08[\xc5\xde\xc2\xc5(@\xb3_\xf4\x99\xbd\x9e/@(F\x19\xa7\x9b*.@\xb9\xf4\xbd\xb1:\xa0/@sV@\x86\xee\x8a,@"\xac\x0c\xdb\x07\x8f-@]\'\xad<\xa9j/@\xfb{_\x1c3\xa7-@\x14\xbc\xd1]\x01Y,@\xbc.\x9f?\x91\xfc(@\xf0\x15<\x9bpq)@\x14\x97t\xb5\xbf|-@\x90\xf8\xdew@\r\'@\t\xa3\xa4\xe4\xd3\xba-@\x87,H\xc2\x0cR-@\xb2\x80/Hf\x9d,@\xe6\xa2z8\xe39&@eKv\xc2\xf82+@\\\xddk\x01\x9d\xfe(@o\xd5\xf5\x8dn\xcc&@w\x1b\x7fu0\x1c+@\xcb\x97Ph{_-@n\xc9\x9a\x99\xf9Y&@\x08\xf4\xfar\xcbr,@\xab\xa5K\x82U\xdc(@\xda\xee\xee\xa15\xc4*@rG\x98\xff\xb3@&@\x1d\x15\xf8c\xd3s&@\xcf)}#\xbe\x99,@T\xa6U \x8cH(@\x90\xe1\xa7Q\xdb\x950@\x82\xe9\xcf\x89\x07\x01-@\xf6\x8aK\x1b\x9f\x190@-\xa8p\xc9\x10\xf9(@\xdbP\x95S\'\xb2+@\'\x0f\x19\xe0B\xbd,@\xce\xc7\xc6\x90\x7f\xe0(@\x08E\xe1\x9eR\x97,@\x06Y\xd2\x12E\x17)@\xef\xdep\x11!K\'@\x7f\xaev~\x85\xd9-@\xd16\x85\x1f\xa5\xae-@\xd6R\xd1e\xb5\xd3-@\x9bo\xe2\xe5n\xef0@\x1a\x8b<\xf1\xff\x81(@`1\x0c\xa2/\x89-@\x94c\'\xf8\xf2\xf0+@\xe8\x11\xc9\x81q\xc2,@\x99\x98\x7f\xc3\x96u(@Z|\xd3\x89\xe1\xb6&@\xbbh<\x99o\xed(@(\x93\xff\x00)\xec&@\xb3\x8a)\xb6\x9d\x8b/@\x95\t:r\xf7\')@\xe3\xa9\x04\xdc+\\/@C\x0b\xd02v\xaa/@\x87\xdc\xe4BT\xe0,@\xb6\xf5\xf1\xd6\xab\xac%@= \x03\xecp\xec0@B\xd6\xd9\xa3\x82\xa2-@u\xc4\xa7.\xd5\xc6/@\x85L\xc1\xb4\xc6\x9b/@ne\t\xec\xf3\x91,@\x12<\xba\x089\x91\'@\x9d\xbf\xb64f\xa9/@q\x0c\x0f\xc5\x18k0@4eZ\x96,\xc3(@B\x92\xf1w\xd7\x95-@\xf6\x17\xd7w\xd5L\'@S\x04D\x901\xee+@\nz\x02\x84/\x89-@]\xfa\xdc>]x-@\x80\xcf\xa5:\x1dy)@\x1e\x8d\xd4\xca\x94\x89\'@\xc7\xee\xbc\x12\x15p-@\x14\x1590\rD.@\xd8,\xa3\xf2:9&@\x12I\xf9sG\x01.@\x15\xddm\x0esK,@#c/[\x9a\x93(@\rn,\x90\x9d\xf4-@=\x8aSV1\xe6+@\x01\xc4\x8f%n\xed&@~#\xf3\xc7\xb2\x08\'@\x0c\xcfb\xc4j/\'@8&\xcev\xdf\xb6(@/\x0b\xa882N\'@i\x1b\xc0R\xe3\xd3&@_l\xad\x15\xb7\xb6&@\xe9\xc851e\xe1*@\x9e\x16\\b\xd4\x1e+@8 M\x8d\xd53+@\xb7\x91\xa28)\x080@\xfc.\xb8\xb0\xef(+@\xb6\xfc\xc7`,Y\'@[6R\x85\xa6\x07\'@\xa1\xf6S_o\xcd&@b\x83\xd8jEU)@\xcc\xe9\xf2y(a+@\x93\x02\xac\xbdVK\'@g\xee#\xe1mY)@wa\x89\x85Li/@\xc9\xc5\x1b_ \xcd&@\xbe\x9a\xbc\xd1\xd2(.@\xb6XM\xd1\xaa\x96&@mh\x98\x04\xc5\x9d-@@b\x9f\xad\xf1\x07(@`K\x82a\x1f\x81&@O\xeelX\xfa\xc3\'@\xec\xf2\x1a\x0be\x88-@\x86\x06\x0c\xba2\xf5+@\x8b\xd4#\x90\xfc\x11)@k\xcf\xc3\x8d\x80\xa1-@\xdc\x8c\x05\xca\xf9+)@\x18\xbd\n\x13jq&@@(\xb6]\\\x1f+@\xcaG\xc1\xe12"0@y\x8cS\xd2\x12\n+@aH\x06\xce\x83\xa4(@x\xed\xbe\xd9=\xf3-@*8M\x16\x92n&@5\x87(\xd5\x0e\xd4&@\xb9\xac\x06\x81\x06\xd2(@\xdd\xa4\xf8\x81\xdf\x9a/@\xa8\xc3\xf9\x94v])@+\xf81\x11\xe8\xbb-@\x96c\x15[\x84\xc8,@\x8fv\x96\xa4&J)@t\xf0o\x96G\xb8%@\x1b\x100>\xa0\x16)@\xa28\x04\xfd\x90r,@|7y\x1e^\x1b(@!\x8a)Sv\xcb(@\xf3\xa19\x16V\xd9/@\xae\xf7\x9fD\xd12,@\xae\x1c\xdc\xfaG\xe3/@\xea[}\x92\x17\xb8(@O\x05nRD\x89.@P\x11\xf9\x8bS\xa60@N\xa3\x1f\xca\xb8\xac,@h\n\xcf-\x01Y&@\xdf\xd5\xcd\xf5\x0e\t(@\rGF\x85\xc1\xc6,@\xd8\xb2\xc6\x7f\xe7\xcf(@\x90\x94\x84\x7f3\x03\'@l\xbc|\xdfc\xdc(@\x07\xe8o\xe2oj&@q\x14{v\'j(@cs\x02\xc7\xccb,@7\xf7I\xbb\xad]\'@\xe6g\xf4\x96\xc8\xc8%@\xbd\xb5\xbe\xf7\xda\x80,@\xd7@d\r\xb8n&@\xf5pB"\xdf\xf2+@]#:m\xc0+&@\x8d\x06\x94U9w(@\x02\xfb\xcd\xa3\x04f(@au$\xfe\x91\x84-@(\'\x17\xb7\xe8\x96-@q\xfe\x84\x8f\x9bP.@\xa3u\xba\xb5z~(@\x0fh\xac\xee*y/@$\xfc\x9f\xb7\nE&@\x7f\xe3\xa9d\xba\xb3%@\xe1\xda\xc0\xaex\xa7-@\x84\xd6\xef0\xa0\xec-@\xc8\xd6\xfd\x9d\xda\x8a%@\x17J\xf9\x9e\xd3\x17&@\x96\xb4\xa5\xef\xff\x970@\x97\x89W\x850\x8d.@Q\xa0kt9\x15*@\xb0z\xadY29&@TH\xc6R]7.@\x9c\x92\x91\xe0\x9a|\'@\n\x9b\xe3\x04\x96\xcf&@\xd8\x0c\x98\xb6\xa0\x87-@\x01\xbbR\xde\x9f\x1d.@\xf7PFL|\xa5%@\xc6M\xf1\xbe}\x10)@M`\xeaj:\xb7%@\xf7Mm\x16\x02q(@<cY\xba)\xfb(@\x02\x18\x8c\xe0F\x87\'@\x94zt:1\xe0,@\xc8\x98\xf8\xfe\x8a\xca,@:7\xe5i\x98\x04\'@\xaef\'\xf6\x165&@8\x17\x17\xd6\xf1}-@\x97I\x12\x8a\x02=(@\xc5\xcd\x94\x01\x03\xe4%@\x93\x13>*V\xae(@\xcc\x06\xf9{\xc6\xde-@\xb4\x13\xf1\xc3y\xfc&@>h\xeb\xb3\xd0W\'@\xba\x90c"A\xa7(@\x05eVJ\xc2\xb2(@\x17\xec\xc1\x8f\xc2\r(@4@x\r\x1d*,@)\xe5\xe1g\t8&@Y\x1f\xcd\xf4~\xc7-@\x9c\xa3*3z`-@Z\x84\xff\x13\x98\x1a\'@\xa1\x83i\x85\xc8\x05-@!.m\x12\x96\xea\'@\x94r\x9c\x03\x0c\xf4&@"\x9a\xd0\xf96\x96-@pu\xc9\xfc(K/@c\xff!\xfb\x91\xe2.@\xbb\xc9W\xf8\xc1\x0e\'@\xb1\x16\xd1\xae\xc6\x920@\x8f\xa4/hd\x9f)@`\xae\xdd\xd4\x81\xec-@D\xf4\x05\xeasH-@}w\tN_\xcd(@Z\x80\xe9\x9eb=&@\xd8\x98d\xcc\x8a(&@\xe6,QD\xc7o-@\xd6\x05K9\xb7\xd0\'@\xdd\xa8dM+$&@\x0b\x8ei\x7fiV&@\x96^\xccW\xbc\x19.@\x9d\x03\xc72\\\xb8%@,\x8a\x95\xab.s&@!\x8bI\xdc\xc0\xf1%@\xc7\xa6\xb0\xdc\x07s)@\x9d\xb8\x06\xdf\xf7o&@\x99\xe8v\x0f,\x01-@\xc9$\xdc\xd8\x8c\xa6)@\x7f\x07\xbex[\xb7)@\xef\x01\x98\x13\xa9\xa7%@\xb7~\xb2\xf7_\x7f&@\xca\x06\xca\xfdY\xa9&@\x0c\xf3.\xde+\xf0,@\x05\xa6\xd0\xfb_\x0b\'@\xea)\xa0\xc4\x8a\xc9(@\x17\xa8\x9d\x07\xa3\xa9&@\xe121\xa7\x13\x0c/@N\xd3\x16\xc6\xc2\xe8&@\xdf}\xf1\xdc\xeav-@\x8d\x8c34\x80\xc8&@\xad\xea\xb5c\x8c\x89(@\xee\x18\n\x7f[?&@\xf2!\xa6\xfdn\n&@\t\x82V\x86\xfe\xdd.@\x8e\x18\xc4\x99w\x9f*@p\x04%DL\xdd(@\x1b\xaf\xaa\x0e\xe8\xc5.@\xbe\xcb\x18\x81We\'@[\xd4Hm\xf0~)@:\xcb\xaa\x0b\xb3\xe9%@9\xe2xE\xce\xfa%@f=\x08\xdc\xcc(&@\xc4D\'\xe0\x00^\'@{7{\xb9f\x000@\xd6\x90x!\xf2E-@\xcb~\xf7_P\xd6%@\xec\xef\xb7\xb6\xb9\x0f+@e*\x86\xef\xe7\xc2,@F_\xaa\x82\xff\xe6,@\x9f_*P\x1f\xa1&@v80\xc4h\xfe&@N\xe8\xdf\xa0\xcd\xca0@f\x10?\xda\xe8\x00\'@|-\x0c\x9cT\xec.@\xb0\x8a\xba\t\x10\xf8.@$\xa0\xd9+\xb1\xfd)@\x86\x83\xc3\x18W\xd00@>\x85\x93mw\xbd(@\x04\x03\xb8\xc9\xbf\x87-@\xfb8\x08\x1d\x8dw,@lA\x0bu\xf4\xeb(@\xd8\r\xf7\xa6\xfc\xa0-@\xcdO\xc1\x82i\x0b.@\x07\xb2w*\x7ft)@\xfaP\xdd\x83\xda~&@\xb2X[\x84\x1f-&@\xfa!\xc0\x14\xa6#0@\x16\n\x0bRAl.@\xa3\xe2\xd1\xba\x92\x9c(@\\R\xd6\xb4\x85\xf2+@_\xc2\x9b\x8e\x8e\xbf-@\xa9\x9a[\xbe\xbe-0@\xb8\r-\xf1\xde\xa3-@Ge\xa7\x1f\xda\xee.@\x8e\xc9\xe6\xa7Z#*@\xbe:\x00\xf3\x86(&@\xfdp\xce\xc7\xa0\xb3&@\x9d\xef\x03\xba\xbe\xa9\'@\x97l\x9f\xc7&I-@(\xe94\xe7\x9e\xce&@\x98/\xd2\xb9)\xae/@'
p16
tp17
bg3
(g4
(I0
tp18
g6
tp19
Rp20
(I1
(I1629
tp21
g13
I00
S'\x9e\xbb\x85\xb7M\xecS@w\xc0f_\xa5\xe5S@Y\xad\x89Y\x8c\xefS@\x9aj\\\x88\xce\xefS@\xc6Y\x90\x99\x1c\xedS@\x91\xc9\x19t\xbf\xa9S@\x8a\xc2Q:\xc8\xa9S@r\xbbl\xa2E\xeaS@-2(\x14~\xedS@\xfb\x17+0=\xe6S@M<\xc1*\xf9\xdfS@9K)\xa3d\xe6S@\x8e\xc6\xcc.M\xeeS@\xa6C\xc56\x92\xe9S@D\x87\n\xe8\xe0\xe2S@^<\xc9f\xb6\xd5S@\xf2\x911\xa9\x9d\xf2S@\x83\x83\x19\xf8G\xe7S@\xd3\x9c\x85\xc0\xaf\xd0S@\xfc\x18\xa5\xc9K\xe0S@;\x05\xc8\xe0Z\xb1S@\xbc\xf5Mgo\xe8S@51\ta\xf9\xa1S@Y\xae`?\xf1\xf3S@\xb2\xa3A\xdb\x00\xc9S@\xb4\xf7\x14\x1e\x9d\xf2S@\xbcQ;r\x99\xd2S@\x80\xae\x9c\x9a\x18\xd6S@\x1eL\xe2\x83R\xebS@\xa9\xaa\xe0;\xe5\xcfS@\xbb\xe6\xc3\xa5\r\xeeS@u \xcc\x19\xf4\xd5S@\xecb\xa5B\x86\xf3S@\x8f\xaa\xf7sy\xd3S@\x13\xa7V\x80\xa2\xefS@\xeb\xd7f\'\x8c\xbeS@\xb2\x98G$\x87\xc9S@\x8c\xed\xeb\x0f\xb5\xefS@\x9d)\xfcQc\xeaS@6|\xcb-\xfa\xe2S@\x14\x97\xbb\xad\xdc\xe2S@\xdb\x14>\xa3\xbb\xe3S@\x04\t:k\x91\xccS@\xda\xae\x90\xa9\xc6\xcbS@v\x1dH\xcb\xf6\xd3S@!\xa1wdA\xe8S@\x8b\x83\xdd\xf8\x16\xd0S@\'\x91\xbd\xd0c\xeeS@\xd9\x99\xe1E\xee\xb0S@\x8b\xe9R\x9b\xec\xebS@\x15?\xa7"\xa2\xdcS@Br\x9f\xaeI\xe3S@\xdf\x96\r\xbe\xb0\xe4S@_C@\xcf\xe2\xe5S@\xef|\xa3\x99x\xdcS@\xfd+\x93A\x98\xbfS@\xd9F\x18\x07\xbe\xe7S@w\xb6:`z\xd0S@\xa4\x9a]\xa3\x1d\xe3S@>\xe2\xa7\x15\xc6\xf4S@\xe1\xc3\xe6~E\xe2S@C)\xce\xe0\xd3\xe5S@Qk\xebb\x90\x9eS@\\\xf3 \x17\xb8\xe5S@\xf3\xc1\x92\x9b\x85\x9eS@^{\x10\xbf5\xe8S@G\x9b\xccIU\xb7S@\x11\x1f\xc6Q\xc4\xc8S@c_\x01\x87%\xe8S@\xc3K\xcck{\xf4S@B1\xc3\xc7-\xd2S@e\xd6\xe3\xadx\xefS@5\x96\x1a\xa3\xfc\xe2S@\xafc\xa1\\s\xa3S@\xc36\xa6\xe8\x1b\xecS@!\x0b|\xe1\xdc\xe6S@\r\xb1y\xea\x02\xb9S@\x9dat\xe2\x15\xe6S@\x97\xd5\xe85\x11\xe3S@\x1f\xe5\xc0:\xa5\xa8S@e\xdc~\x1a\xbb\xcdS@\x1e}\x07\x927\xe3S@\x1c\xce\xcb\x8e_\xafS@L\xa1XV\xda\xc3S@Oe\x9f\xb1y\xb6S@\x03rT \x16\xf4S@\xddfo\xcc\x88\xe2S@[\xcf\xb94m\xc6S@xi\xfe\xc5\xf1\xc5S@K\xd4\x94\x97@\xe3S@;!A\xc8:\xecS@\x1b\x9f\xf0\xcc\x96\xa1S@D\x9a\r\x8f\x1e\xd5S@\xe0\xda\xa3\xca\xb8\xcfS@+\x17+r\xde\xe1S@@\xd0\x86oo\xf2S@\xc9,\xc6K\xb7\xd9S@\xa5\xacM\xb7\x02\xcfS@\xa5C(~h\xf1S@\x1b\x0c\xd6\xdaB\xdaS@\xae\xae\xffe\xc5\xe3S@\x96\xf7\xac^"\xa2S@cV\xea\x83T\xe6S@\x89\x89\xf5<t\x9dS@\xf8\x1f1\'p\xd3S@8\x13\x94Ez\xa5S@\xf2h\xcf\x90\xc3\xf1S@!\xfej\x1f\x9c\xe0S@\x07\xaal\xaf\\\xb1S@\xe9\xbd\xee\x8a\x97\xe1S@\xa0uP\xeb\xd2\xb9S@\x01\xb2$k|\xc9S@\xd7\xc0\xd1\xc4\x87\xa5S@\x96;|W\xf2\xd8S@\x16\xb1\xfa\xfa`\xd6S@\x05:[\x8d\n\xe3S@\xe3k\xb9(\x17\xb2S@\xf7\x0c\x87\xfa\x07\xc6S@q\xed#\xdd\x99\xceS@\x11\x9c<\xf3\xd6\xdaS@\x14\xed_(B\xc6S@`\xfao\xe8\xe1\xe7S@\xeb\xac\x13\x83\n\xf1S@\x96d\xb6\xc4\xc0\xdaS@wPH\xba~\xa2S@\xe4\x89\xe7.*\xc6S@*4\x82f\xef\xe7S@\x89\xc9y\xc7\xf6\xc6S@\xc4\xe3\x88m\xac\xc2S@\xb6\x12-\xa2\xa4\xd0S@\n\xcc\xba4\xee\x98S@y|\xb8;\x99\xa7S@\xe8\x96\xa0y\xf6\xe2S@\xcf\x948\xb4\xd4\xefS@yL\x98\nI\xf1S@\xf4\x992\x1b)\xe1S@\xf1\x1d\x16[\xb2\xe0S@\x1aW\x11\x92$\xdfS@J\nm\xd7\xc6\xf1S@\xceL\x08|\xea\xe4S@\x9cI\xb0\x8a\xb4\xa1S@\xc2N\xe4pF\xe1S@\xe7\x0b(2\x0f\xdcS@\xed-\xddv\xb4\xe6S@y\x0f\n\xe1\xee\xceS@\x8e\x9b|\xfbY\xc7S@\x88\x1c\x1c$\xc5\xeeS@;\x16\x9a\x1c\x08\xecS@G\x99b\xe3\x11\xe0S@E\xb1\r\xdb\xdb\xe6S@\r\xd2\xa4\xe1S\xc9S@\xb1\xc0\xf8\xd8\n\xa2S@O\x14,C\xa9\xe0S@\xcb\xb7\x19e\xcf\xefS@\xc3\xf7\x12`\xbf\xd7S@\xfbx\x0c\xfd\x0e\xe6S@=\xd0X9\xf2\xa2S@\x15\x1d\xe5\x02\x97\xb7S@m\x10\x03\xa0(\xe1S@o\xad\xfc\xfb}\xabS@5\x96mX\x16\xd6S@\xa6Io\xa74\xc1S@\xda\xf7\x08;\x8a\xdcS@y8o\x84X\xa8S@\xbc~E\xcf\xf6\xa5S@\x0f$\xc2c\xb0\xcfS@{h\xd4K\xc3\xeeS@\xc9\x98!\x14!\xa2S@\xd2\x95\xb4V\xd1\xefS@\x8b\xac&,\xbe\xccS@\x8a\xc7\x8dLg\xd7S@\x9c\x8ew\x941\xe9S@\x7fH\x0f\xc1\x11\xc4S@\xc5w\xed\x8aj\xcbS@\xed\xa1B\xc8\xc0\xc9S@e\x95\xa0m\x94\xeeS@c\xb0\x15\xdf\x9a\xd2S@+\x14j\xac\xb8\xe0S@\x16\xde\xbf\x1e\xcf\xc6S@\x19\xf9\x9am\x1a\xceS@\x8f[\x9d8\x7f\xeeS@\xda_\x04\x14\xab\xcfS@,\xb4\xa3j\xd0\xd5S@Gr\xe3+"\xefS@\xc7\xd9\xb1\xd9\xe0\xefS@\x13\x83\x8c")\xd4S@\xc2j\xb6\xbd\x10\xf2S@\xf7\xb8\x10\xa1m\xd8S@W_[4\x00\x9aS@\xd7h`\xb0\xcb\xc3S@n\xd3\xf7\xdd\xaa\xafS@\xe9\xdb\x1b\xe1\x9d\xc1S@\xfa\xa1\n_\x94\xc2S@$#C9L\xe9S@jq\xca\x19I\xdeS@#5\x94\n\x11\xb2S@\x19\xc1\xcc\'p\xc9S@~\x05qWP\xdbS@\\p\x8fOw\xa0S@R6\xa9-\x8e\xcfS@O^\x06\x85\xf1\xcaS@\xf3\x1a\xb0z\x82\xd6S@F\xbc7\xad\x1c\xd4S@\xa9pv\xe1\x93\xf0S@\x97?h\xec\x89\xd0S@\xa5\xad3\xab\x9b\xc3S@Z\x1a\x15\xc4\xbd\xaaS@\x0e\xa0\x05\xb6\x92\xe5S@9\xc3dc\xca\xeeS@\x86QC\xa6\xcd\xb4S@\x97\xb5\xf8\x1a\xfe\xa1S@\xed\x8d\xbf\x81\xfa\xa4S@6\xa7Dh\xdb\xcdS@\x83\x17\x86\xd8h\xe7S@\xf2\xab\x96\xf1\x16\xf6S@\xf1\xd8\x99cd\xe8S@\xe1\xf9\x91?\xeb\xa2S@\xbbC\x0c\xbe\xd5\xc9S@\x11\xe8\xb1\xb7\xec\xe5S@G\xf6\xcb\x81\xc0\xa1S@\xda\xfd\xac\xdf\x14\xf1S@$\xban\xb3\xeb\xe5S@\xb3E\xbe\x82z\xb6S@\x9d\xddQg\xe9\xe5S@\xff\xec\xb6"]\xadS@\xceLl[\x97\xeeS@\nb\xdd\xb1\xe4\xe9S@@\xd0\xaa/\xb3\xb4S@\x12KnT\x1d\xedS@\x1d&\x03\xaaP\xe8S@t\xab\x0e\x9f\x02\xe6S@\xbc\xff\x85\xe8v\xe4S@aTt\x9dz\xebS@\x8a\x9f\xf7 `\xb1S@\x07\x92\xcd\xfa\xfc\xe9S@\xc8\xef\x8c\x96\x80\xd5S@\xca\x9c0\xdc\xf0\xe9S@f\xae\xe5D\xc9\xf4S@\x19\x7f\xc5}\xf4\xe9S@\x99\xf3\xf5\xaa\x15\xf1S@\xf4\x85\x9fv\xfc\xa1S@&\xaf\xb9ik\xf1S@\r_\xa0]W\xecS@\x07P\x81\xc1\xf4\xecS@\x02=\x06\xa9;\xcfS@\xe9\xa3(L\xa9\xd0S@\xa3\x1d)\x9c\x13\xeeS@;\x12\xf8\xbbH\xe7S@\xa4\xa2e\xdb=\xf1S@NBy\xdc\x1e\xf1S@V\xc3\xd6\xeen\xf0S@\xd7:s\r}\xe3S@\x84\xe8\x9d\xd83\xc3S@\xc3\x17\x8c\xc5\xb2\xadS@\xc0\xe1\xf5)\xf6\xd4S@\xa5\xb5\xfd\xea\x87\xd7S@\xf39Y\x08*\xbcS@\x8ct\x14Ez\xdeS@\xddK\x9b\xfe\xa6\xe3S@\x82\x824\x111\xb3S@\xdc\xbb\xbc\x82A\xecS@\x9d\xa3\x1bW\xf5\xe7S@1\xb6\xc3b\xc1\xc0S@\x82\xf3\xb0\xbe\xbc\xd1S@x\xf3\xfb\x01z\xa1S@C\xa5&@\xa9\xe9S@\x89p\xb7\x1e$\xd5S@\x18&\x00\x16E\xd7S@=3\xe2\xcb\xfe\xf0S@\xf9\x1c\x90ly\xe5S@\xdfm\'\xd7U\x9dS@@\x9e\xcb\xe0\xa2\xd1S@/0\x90\x02\x97\xc1S@\x87v\x11\x16b\xb1S@B\x7f\xed\xeb\x11\xedS@J\x1a\x9d\x05\xf2\xf3S@\x1c\x1a\xd2g\x0f\xe8S@\\Ly\x90\x07\xdaS@\xddJ0\xa5P\xf1S@\xc1\xb2\xb6CU\xe9S@f\xf7c\xcc\r\xd9S@4\x05\xc4:}\xdcS@\x1f\xaf\x84h\x86\xd8S@\xf4]\x7f[\xb1\xecS@E\xb6\x01!j\xecS@N\x0f\xde\xee<\xe8S@!\xcdS\xf8H\xb3S@-\xa7\xf3\x82\xd4\xc5S@\xf1\xf1\xb7\xa2\x82\xc4S@"\x9d\x0e\xdd\xe7\xd5S@:\x16\x98,\xc0\xf0S@\x0c\xacK\xdaQ\xf0S@\xf1~db\x0c\xbbS@\xbb+v%,\xe3S@~\x87\xefv\xd9\xc7S@\t\x00pe<\xe6S@\xd1m#t\x96\xe3S@\x16\xf8\xd1\x02\xbb\xefS@V_i\xd8D\xdfS@y\xd8\xe6>\xf8\xeeS@\xf8\xa2\xf8\x18w\xf0S@\x85W\xc8\x8bF\xd4S@J\x82\x81\x9ap\xc3S@)\x86l/\xfc\xc2S@\x14\xd9BN\x1e\xd4S@\xc6\xb4\xe1\xcf\xea\xe3S@\xcc\x1e1[\xd0\xb3S@\x92k,@T\xdcS@\t\r\x08P\x8d\xeeS@\x81\xe6X.N\xecS@>\x08\xe4\x83h\x97S@\xd9\x99\xdd\xf0\x7f\xa5S@H\xf3\x82#\x90\xa5S@\xecD1\xe4\xe3\xe2S@\x8b(\xf2N\xd7\xc3S@\xb0\xceP\xf9\x8b\xe0S@\xf5\x12\x01A\xe8\xf2S@>\xb0\xaa\xe5\xc7\xceS@\x8a\xc2Q:\xc8\xa9S@|Z\xba\xb3\xc6\xd6S@+\x13\xd3e\xc8\xa7S@\xa5\xd2\x95\x9b\xad\xf0S@\xd56O#\xe5\xebS@P6\x1e\xfb\xb3\xedS@\xa7fA*\xf3\xd3S@\xd2^\x1a\xfb\xa5\xa8S@(HbH\xd0\xccS@\xa9f\xda\x0f{\xebS@\x95La3\x16\xf1S@\xc8\xc5b\xb6\xc1\xeeS@>5x\x03Z\xe1S@i\xde\xf3{\x88\xdfS@\xaf\x12vk\xa0\xddS@\x06\x1b\xad\x8d\xcb\xd7S@\xeb\x16\x0b\xc8\xc5\xeeS@\xbb\xb8\x99WD\xccS@\xa9\x89\xd6\xd7=\xd4S@\xf3[\xfc\xd1\xfa\xf1S@\x04\x08\xd4\xf7\x9c\xf2S@\x08\xff\xc9\xe5\xcb\xe3S@r-T\x99\x8a\xdcS@X8W\x1b\xbb\xd4S@\xb0s\xbdb\x9c\xc6S@\xeb\x95\xf5"\x1c\xd0S@\xf1\x91\xc2\xdd\xf8\xe9S@kT\xf8\xe8\x18\xecS@\x01\xcc\xc0%O\xceS@&~\xa7\xcfn\xd9S@\xdcP\xf0\x87j\xcbS@\xed@\xd8\\\xea\xcfS@w\x18\x0f0\x8a\xe2S@\xb12c\xc7\xd8\xcfS@\x17<\x18rd\xcbS@E\xd2\xe3\x95:\xf2S@\xbf\xa2\xfc\x0c_\xdaS@`\x9buD\x82\xd3S@\xc1\x96\xa1\xb0g\xb8S@I:\x9f\xe3n\xebS@\xbf\x01=\xdd4\xc5S@\x90\xcf\xd3\xd6\xc3\xf1S@Q\xa3\\\xdc\xc3\xd9S@\xd8+\xca\r%\xefS@j1q\x97|\xf1S@\xbf\xec\x9b5\xa0\xe4S@\x176\x05.4\xaaS@\xd8*\xbb\xa1\xcc\xe2S@K,\xef\x94\xcb\xf0S@()\x81:Q\xe9S@\x06\xffC\xe2M\xd4S@\xca\xdb\x833\xc5\xceS@Lc\xa0\xb2\x9b\xb7S@A\xda\xbdK3\xadS@\x06\xbac\x9f\x1a\xcbS@6S\xc9\x99\x0e\xeeS@\x85|oq\xf8\xedS@\x04\x7f\r\xd3:\xe0S@r\xec\xb0\x89\xe0\xb7S@b\xc8\xc31R\xe2S@e\x82CN\xcf\x96S@\x1f\x80\xa6\xdf\xb9\xc8S@v\xb7\xa9\x1f\x10\xadS@\xde\xb0x\xc8\x94\xd1S@\x8ab\x0b\xca\x15\xe3S@\xf5\x1c\xb4\xdd\x01\xeeS@\x89\xe5\x03J\xcf\xe1S@K\x9e\xde\x92\xbe\xd0S@G>2Rb\xe8S@\x0e&\xcd\xdf\x88\xc7S@\x96\xc7\xef\x9b\x98\xdcS@\xe6/\xbf\xfd\xf0\xc7S@\x97\x12`\x84\xf8\xdfS@\x18.\xdfZ\xa7\xe2S@\x04m\xb1\xf1>\xa9S@\xe1\x90\xfc%\x03\x9fS@\xeb|\r\xad\x9f\xe6S@\xfbll\x9e\xda\xe3S@ZFT\x8e\x8b\xdaS@H;I\xdbK\xc7S@\xe2\xcc\xab\xb5\xf0\xebS@\x97*\xd4\x88 \xc7S@~!\xe8\x91\x08\x9aS@\xef\xc6\xf3\x0b\xf0\xb3S@\x01-W\x1a\x0e\xbcS@\x0b\x8a\xb5\xb5\xf1\xd7S@}\xb8\xbb\x93\x15\xe3S@\x95\xf6\xa6\xef\x10\xc9S@\x85\xde\\\xe1\x9d\xc1S@K\x1fU\xd4\x90\xb1S@\xb8\xa4\xe8\x97+\xe1S@3QT\xcdY\xd0S@W\xf2\x95p\x17\xf2S@\x1b\x02\xc2\x9b\xb8\xbcS@\xd7\xbe\xffN\xbb\xf1S@\x16\x8f\xb6j)\xadS@U\x82?m}\x9dS@\xc7\xb5\xcd\xb6\x00\xa7S@\xd4#\xc4\xe8v\xc9S@\x8a\x92X\x03<\xcfS@(\xee\xbes\xfa\xccS@N<N\x91&\xefS@\xdb\xe1`S8\xc9S@\x83\x91\t\xaf\xd9\xc7S@\x9ad\xda}9\xe5S@\xfcl\x1f\xc9\x92\xc0S@\xcc\x14\x8eA\xe5\xd2S@9\r\x13\xda\n\xeeS@\xb9S\xb6\xa3\xa2\xc1S@\xc2\xb2\x03_\x9e\xdcS@\xcbs\x10\x12\x19\xebS@^r\xff>F\xe0S@.\n\x80\x1f\'\xa8S@\x93\xaeA\xca\x18\xe5S@\x86#\x006\x9c\xb2S@x\xc1\x1cED\xd9S@`$\xf1cr\xcfS@:\xfe\x11\xb5\xc1\xe5S@q\x91\xb2\xb4N\xd9S@\x98\n"~\xf9\xe8S@\xeb"\x97\xb1\x9e\xdaS@\xcfc\xa3C\x91\xd1S@\xed\x1aP\xe3\x0f\xd2S@U5~\x9bC\xf3S@NSl\x01\xc5\xeaS@\xa8%\x04J0\xe3S@\xcd\xba\x87\r\x8e\xeaS@\xc2f@\x02\x13\xc6S@B\x1dyF\xaf\xd5S@\xe8Et\x9d!\xe6S@r>\x9f\xc5\xd2\xf4S@\x8bf\x00\xc5;\xe3S@\xd2m\x80\xe0\xf3\xaaS@D\x1b\x15\xca@\xa3S@\xcc_\xbfa\xe8\xe6S@\xfe\xe7_\xc2}\xa0S@Lo\x06\x97\xd4\xe4S@]\xe1\xf8\x9b@\xd6S@\xf1\xe6A\xb5\xad\xddS@b#u\x07]\xa3S@\x10\x836\xc5\xbe\xa7S@\x9d8dp\xe3\xaeS@\xfd\xb4t}E\xadS@t\xef\xf6y\xf3\xaeS@\xe7\xd4VW\x0f\xe5S@\x0bn\x87\x9bT\xa8S@\xb1\xf2\xee\xcc\xfa\xd6S@\x1aEM\x86\xea\xd5S@o\xdb\x9e\xde\xf2\xa4S@R\x9b\xfe\xa3\x86\xd5S@\xb6F\x8a4\xe0\xa2S@\xee\xd3|\x8e\xda\xa5S@=S\x04D\xdb\xa1S@s\xc5\xa0\xe1N\xc7S@X\xb4m\x82S\xe3S@^\xc3!\xb4]\xd5S@\\\x7f\xa6\xa9\xfa\xb0S@\xd7\x85Se\x02\xc6S@\xd1\xcaU\xc8\xef\x9fS@oxX\xcet\xe4S@RA\x99J\xee\xe3S@zk-\xd45\xaaS@A\xaf\xb4\x89\x00\xe0S@\x16OE\x05\xa5\xe4S@Hf\x90\x97\x99\xd2S@\xe2V\xff@\xc1\xe2S@\xe2\x0b\xd3\xa6N\xe4S@{\x1e\x91\xfa>\xccS@\xbah\xf7\xb1\xd8\xabS@F\xdb\x93\xcf2\xf4S@\x13\x1a\x06\xb9\x9c\xd2S@\xae\xec\xed\xc1\xa1\xd4S@3&\xd0\xdfI\xe5S@\x1b\xbc\x0f\\%\xe2S@\xe9[\xa3\xbdj\xe5S@\x8d\xdf"\xe6\x05\xdcS@\xcb\x8b4\xfb\xf4\xe2S@d\'f/\x0c\xbaS@\xbb\x9cRg\x96\xe7S@gj+\xa9`\xf1S@}\xf8\xd9\t\xf5\xf1S@H\x80\x92\x95-\xeaS@\xc57\xfa\xfe\x1c\xa9S@\xbc\xbak?u\xe7S@!q\x14\xb1\x88\xa9S@x\xc8\xb9\x9a\x97\xb4S@\xe6\xe7\x12\x1f\x07\xdaS@\xbb]\xe4\xa9r\xa9S@\xfc\x02\t\x8bo\xcfS@\xaa\xf4\x91\x13B\xe6S@\x02W\xd9\x88\x96\xcfS@\x8dsd\x9c\xc9\xf1S@\x10\x00\xf2\xcf4\xdaS@\t\x19kl\x14\xaaS@\x1c\x97\xe6\xbc\x90\xe3S@\xafd2gR\x9aS@K\xe2#A\x0c\x9aS@\x8f\x05\xb8l\x8f\xeaS@\xccT\xee\xdeZ\xd3S@I\x02((\xdf\xe7S@ZD\xf9o\xdb\xf3S@\x85\xd5\x8e\xa1\x05\xe5S@\x15\rm^\xe9\xe5S@\xb5=H\x04&\xf0S@\xd7\xe8\xbc\xfe\xdf\xeaS@\xdc\x9dA\x93\xd5\xdaS@\xcb\xbf*\x86D\xe3S@UW_\xde\xa3\xe5S@|Pg\x08C\xf3S@\x10\xf3\x1d\xf8\x8f\xdaS@c\x99\x16\xa1\xa1\xebS@o\xedg\x17a\xe0S@\x83\xe3\xe9\xbd%\xd3S@\xa2h\x84D\xb3\xc5S@/l\xf2\x96\x95\xe5S@\xe2\xab\x8e\x9a\xfd\xd9S@\xfdQR\x10\xc0\xf2S@dl\x95\xf5\xd4\xd2S@\x17\x05\x87\x97N\xe5S@\xfe\xc3\t\xe7R\xecS@\x86_L\xbc(\xe8S@\xce\x93k\x91\x00\xe8S@X<tnI\xccS@j\xbe\x86\\\x81\xe3S@\xceTP\xe4Z\xddS@B]\xd4\x16y\xecS@h\xe7\x0c=i\xecS@>Q\x15\x97\x9a\xe9S@1o\xc1v\xe4\xecS@\x0c\x19\x9f\xbfY\xedS@\x9f1\xe8\x18\xf7\xf1S@\xc4\xc92Z\x98\xf2S@\x08;\x17ci\xcfS@\xe0!\x18\x18\x04\xe8S@Y\x05\x96?\xe3\xcfS@\xbb\xa5\xda\x8f\xbc\xe7S@\x07\x02\xa5U\xe2\xe7S@s\xac,\xc4Z\xcbS@\xb9a\xca\xee\xa5\xefS@\x7f\x00\xe2.\xfa\xd0S@W\x01\x80\x861\xeeS@\xf0m\x92\xee!\xeeS@q\xaf\nE\x07\xeeS@\xef\xf1}\xb1\x08\xdcS@\xa1\xc6\x1c@1\xefS@Yys\x87W\xeeS@1\r\xfb\xe8P\xf1S@\x8b\xc6\x88\xb37\xeeS@\x01\xae\xb2\xdf\xd8\xceS@\xc3\xd3\x05\x0c\x16\xcbS@W"\xce\xfd[\xc9S@;\xdd(\xa5\xca\xebS@\xa00\x8f\xc9`\xceS@\x93\x8e#\xcc\xa9\xceS@\xedH\xa2\xd1\xfa\xe0S@{\x0ch\xc1U\xdbS@)\x7f\x00\x1dQ\xb7S@\x94=\x0c\xb1\x10\xc9S@Wn\xa3\xca\x0e\xcaS@\xbb[\x88\x17\xd4\xd0S@$#?\xbe\xb4\xecS@\x84]A\xf2\xb7\xb4S@\xa6\xad\x0e\x11\xd4\xefS@g\x94m\x1b4\xeeS@\xc6\xc1\x84~\xd4\xb4S@5v\xe9\xb2\xea\xb4S@\xfb\xb2Y\xb99\xf0S@\xb1\x12I~\xd4\xb4S@\x9c\x9d\x13/X\xbdS@z\x89|\xd6\xf6\xd8S@\xc5\x13\xfbyj\xf0S@2\x1b\x81\xd9\xe3\xc7S@\xef\xe6"\np\xf0S@,r}\xaa]\xddS@T\xfc~\x14\x00\xdeS@\x82\xec\xdb\x0e\x14\xefS@\x01\xeb\xf2w\xf5\xddS@?=\xcd\'\x1c\xf1S@j\xb65\x95\xb0\xeeS@\xc1\xf3\x97\xce\x96\xebS@\x93\x11\xf1\x8dG\xc3S@t0c\xc6\xb6\xc1S@p\xab\'\x18\xfb\xddS@\x08Mk\xde\xe7\xc3S@o\r\xb8\xb0q\xd9S@\x08G\xc4rM\xeaS@\xddp\xdd>)\xcbS@\x84\xbc\x08\xd9\xff\xc1S@`\xf0=F\xb8\xefS@Gz\xde\x17f\xeaS@\xc5\xefi\x7f\xaa\xeaS@_\x06\xa8FO\xd4S@\xcd|\x83\xfe\x10\xc5S@\xdb\xcc\x1f\xf7C\xf0S@\xad\xe1\xb1\x9c\x9f\xc2S@\xfd\xa7_\xda\x1f\xb4S@\x92\xc6cM\x87\xd3S@\xf0_\xe4\xea\x93\xebS@V\x89|\xba\x02\xefS@\xef\x89\xc4\n,\xf1S@$\xe2\x8bF(\xf1S@\xa0\xae\x91\xd9\xbf\xeeS@\t\x1b\x90\xd9\xf2\xe1S@`#\xb0+\xd4\xbaS@\nPl\x17\xf3\xd9S@\xca\xeb\xb8F\x18\xf2S@6\xae\xb9\xb5\xab\xf0S@\x0fl$<>\xeaS@\x8fH=\x01\x90\xcaS@P\x81\x7fH$\xb7S@\x00\xba\xb6\xd5\x06\xc3S@:/\xda\x98\x11\xe4S@<\x1dQj^\xc8S@\x8cR\xb7tk\xd5S@\xf4\x00\xaf,m\xeeS@\x00\xa9,\x9d\xb6\xa2S@=\x14\x98\x0f\x13\x9dS@\xc9Ra8\xe1\xd8S@\x07\x8a\xbb\xe1h\xd9S@Q\xe6Q\xbd\x8b\xf0S@=&S\xf1\x93\xc1S@\xb9\x1cs|\xdf\xe2S@\x19\xd2\x16d\xba\xa1S@\xb0\r\xd2`k\xc7S@\xc7\x8c\xef\xbcM\xdeS@\x826\x86\xea\xc7\xe3S@\xc1\xc4\x9c\xca\xde\xcdS@\xef2\xcb\x85R\xd2S@/;\xf4@\x85\xa2S@\xf8Jiji\xc2S@\x93\xde\xf22$\xc7S@C\x9a\x12\xdd\x1d\xc6S@\xfdGJ\x01J\xaaS@\x99\x8dz\xf6\x00\xe7S@\x8d\xfeX\xfc\xb6\xe3S@\xbc\x1d?\x05\xba\xd8S@xCK\xab%\xd8S@\x949\xe5(\x8a\xc1S@/\x93\xfd\xea\x0f\xc9S@\x1d\x05LC\xdd\x9fS@\xc6\x1f\x94&]\xb9S@\xea\x91\xd6\x15@\xf0S@,\xc0\xdbt\xd8\xd3S@g\r\x87\x95\x12\xf1S@\xc1\x80\x87)\xe4\xacS@\x89\xe81\xaf>\xcaS@\xbd8\x10\xa4\xec\xc7S@\x94\xf7\xfe\xdf4\xb2S@\r\xea6B>\xe0S@n%k<\xea\xb3S@\xaf\xf8\x04\x14\xfd\xdaS@\x116\xf83c\xd6S@\x91D2kO\xe5S@>\x85\xa2b8\xd4S@/\x03\xe8\x0f\xa5\xa1S@\xee\xe3\xe7\xe2\\\xc6S@\xf0\xda\x14\x95\xf6\xefS@\xb6\xc4\x80\x81X\xceS@]\xd5LtG\xbcS@\xff.\xf2a\xdf\xe7S@\xd7\x01\xdc\x04\xc2\xd6S@\xb5gH\x1d\xc7\xe6S@o\xdd\x9d\x9d3\xc5S@,n\xf1Qa\xe8S@r\xbf\xe0s\xfd\xd7S@\xb8\xf0\x94\xe2Z\xd6S@\x95\xab\xf0\x824\xc6S@\xce\xfb\xd2\xe7\x14\xf0S@\x01\xcd\xf5\x1d`\xd3S@?DRop\xc8S@\x06\x83\x1e\xe9O\xe6S@vJF\xb6r\xcfS@!\xe1\x0c9:\xf4S@\x0c\x12\xef\xe3\x81\xb6S@\xbb\x079\xae\x1d\xd1S@\x9b\x8acSc\xc7S@^\\I\x1b\xcf\xe9S@^\x81\xfcqm\xe6S@`J\xb3u\x8c\xc8S@\x8d\x1b\x15\x0c%\xbdS@\xbd\xe0X\xf2X\xbaS@\xba\xfe\x9cA\x14\xd4S@\\\xc5\n6\x02\xc9S@\xd0B\xdd\xe6]\xf1S@\xcc\xf8\x7f\x97\x1c\xd4S@\xda\\\x12i\xc5\xcfS@\xe4\xd8C\xfa\x88\xcfS@#\x19&\xa3D\xe6S@\xe8y\x1e\xce}\xe7S@\x8d\xd5\xa3\xb5\x96\xc0S@\xce\xf9F\xac\xd7\xe7S@\x12\n;\x07l\xe9S@\x88\x08\xc9(q\xd9S@\\\x88\x93\xd4:\xcaS@\xda\xe6^\x84k\xeeS@\x96\x90C\xdc\x0e\xcfS@\x86\xd5\x9a?}\xd0S@\x96\x1c\xcd\xb9\xb8\xc1S@*u\x00*T\xe8S@\x1euJ\x9ch\xe5S@2\xa1@\xefA\x9aS@P\xf1\xb7\xd4\xd6\xd7S@+_1\xf0q\xcbS@\xa4Jkkn\xcbS@\xb2\xc2}\xf5\xce\xcfS@S\xc1\xd8_\xa4\xf0S@(\xe6\x83E\x84\xcbS@\x188T\xa4\x88\xb9S@\xf7Zz\x93R\xe5S@\xa5\x9c\xb8\xea*\xcfS@\x19\xf6\xf8\x1en\xcbS@,\x887\xbbM\xc2S@N\xc2\xdf\xb5\xa1\xcbS@h\xd4E\xe0\xfb\xcaS@\xc1\x13\x00@H\xdfS@\xadZ2\xd8t\xd7S@\x99<\xee\x99\n\xc2S@A\x132\x9b\xb1\xefS@\xee\x1c\xd1\xe7\x16\xcbS@:\x9d\xe7\xb03\xf2S@\x18T\xcd\xb8_\xf1S@|\xeck\x17 \xefS@J\x85\x0b\xfa\xfb\xc5S@\xd0\xe1\xa8\r\x86\xc7S@\x9b9\x85H\x11\xdeS@\xd3\x86\x15\xac\x15\xe3S@)\xa6H\x11!\xd1S@\x0b\x82\x02\xb3\x8b\xcdS@i\x8d\xfe\xd1\xeb\xd8S@\x90VW\xe8g\xc2S@\\Nt\xb9\xf7\xe8S@t:\x99\xcd\xfd\xb8S@\xfa\xbe\xef)\xf3\xb7S@\xf1\x1d\x07\x96\xca\xedS@\xb4\x87\xb0\xe5@\xdfS@&\xf5\xd1\r\xbf\xb2S@3\xdf\x90\xd5W\xdbS@\x81_\x7fKI\xdaS@\x97\x10\x90~\x85\x9eS@\\9\xdd\x11I\xc4S@\x1e`5\xdd"\x9fS@T2\x89W \x9fS@\xf7\\~a\x9d\x9eS@\x9f*\x0b\xa1W\xcfS@\xd1\x97;\xb6\x9e\xc5S@%QR\x92q\xcfS@\xe6\xf8\xd5\xab\xd4\xdfS@\x8fy\x9c\xd5\xad\xdcS@6\\.>h\xcfS@\xc0\x8a\xf5\x0f\x8b\xdfS@@$\xfc{\x98\xf0S@\x1c\xfdf\xd9q\xf1S@K\xd0g\xd4W\xcfS@\xdc67H\xfe\xe0S@\xc4\x82NK@\xeeS@\xea\x10\x0e[/\xc1S@C\xe7\xf3Y\x91\xc4S@\x15\x9e\x03\xbe\xfa\xc1S@\xa3\x10\x12V1\xf1S@<\x06+\xbcc\xe6S@\xd0\xe6\xd5c;\xdcS@\xd9DH\x13\xc3\xc1S@\xed\xcd\x95$\x04\xf1S@`\x16\x8c\xd7\xc4\xe8S@\xe5\xa0\xaa\xf7G\xd6S@\xc4O\xcf\x8f1\xd3S@6\t\xc3\x8d\xa8\xc1S@\x7f\xfa\x1a\xef=\xc3S@\xcc\xb7\x04\xc5\x1a\xaaS@\x03\xfd\x8fE\x9d\xbfS@a(d\x8aM\xdfS@\xed!\xa1\xb5\xbf\xeeS@\x88\xdf$\xca\xdb\xd2S@\x1e\xa65\xa5\xce\xe2S@r|A/\xf5\xd0S@h\x81\xe4\xe0\xbb\xeaS@\x06O\xa2\xe1\xe8\x9fS@\x12(X\xbd\x11\xdfS@\x98\xee\xa6rY\xc8S@\x8c\xdb`\xd0\x16\xbdS@\xc4\x98-\xbf\x03\xe0S@\xc7\xed\xd0\x98\xd4\xe3S@V\xa4\xcbk\xc8\xa1S@-L\xc8N\x01\xe0S@p\xda\xf6J\x04\xe3S@4#-\x0b\x02\xa2S@\xcc\xd1e\xa8t\xd6S@S\xcf\xaa\xeb\xa0\xebS@\xf3\xd9\x02\xf5\xd5\xeeS@j\xf9\x8a%0\xdfS@C\x17f2T\xe5S@\xec\x8ap&\xcc\xe4S@\x8do;\x08K\xdeS@\xd8(\xb7;\xcc\xddS@\x80\x89^rl\xc7S@\x02\xe2M{%\xf1S@w\xe4@\xbb\xb0\xe9S@P\xa4\x7f\x7fg\xe5S@\xc8\xed\x08\xdcu\xecS@\xacB%1\xe3\xddS@c\xa2^\xfca\xd6S@fW\xd5\xfcW\xebS@y\x86z\xf7\x0f\xd3S@\xfb\xcc!\x086\xe6S@\x00\x16\xc3\x95\x1f\xecS@\xd4$\xed\xac9\xe3S@\x85C\xd7\x1b\x1c\xe6S@\x01\x023\xc8\xf7\xe2S@!\xccm<]\xdeS@\xf5\xe8\xc1\xb7\x8a\xf0S@\xd5\xf1\xd8\xcb\xe3\xf0S@N\xa8\x81\x90\xf3\xa0S@#\x84l\xdd\xc4\xd4S@\x01S\x99Y\xee\xe4S@<\x03z\x1c\xa8\xdaS@\xec\xe5\x94\xd0]\xf0S@A\xc8\xc3W\x07\xa1S@\x10\x1e\x1e\xc1\x8d\xe9S@B\x9b\\`\xe6\xe2S@\xe78\xa78"\xe6S@i\x12K/\xbf\xaaS@\xd4#"\x92V\xedS@:\xbf\xe1J\xf0\xeaS@\xdaj\x10{\xa4\xecS@\x80(\xfbT}\xe4S@\xa5\x12\xb4\xcd\xf6\xe3S@\xd0SHx\xb1\xe9S@H\xc89\xd2\xf5\xe3S@\xff\xba\x9cE\xa4\xa7S@\xb6\xfc\xeb\x05\xa1\xe9S@\x00\x1cn\xf9.\xf0S@\x97\xea/\xe4C\xe4S@Yp?\x0e`\xe0S@{\x81\xf0\x9e^\xd5S@\xbei6\xc7F\xd8S@E\xc01\xf3m\xaaS@d\x8e\x08U\xfe\xd8S@*C\xdd\x059\xaaS@\r\x82?\xd1\xd8\xedS@\xc1\xd9\xe5\xdb\xc4\xb8S@\x8f%\x16+\xce\xb9S@h\x0f\xd3\xb9U\xdcS@\xba0\xd9\x9cB\xd2S@\x99)\xd6?y\xa5S@\t\xc8\x94\x1b\xf2\xd8S@\xa1R\xb2L\xd8\xa7S@\xaf\x80\x9fEH\xecS@p\x83\x0c\x04\xa8\xe4S@\xf4\x90\xaab\xee\xe9S@\xba\xfd\x87Ah\xaaS@\x7f\xc5\xd4c\x97\xe5S@\xd0\xb8}\x83M\xeeS@\xa6\x99M\x93\xdb\xe7S@\xc9\x17\xa9;\xa6\xe7S@\x07MP\xbcI\xe9S@;\x8c%\x1de\xdcS@\xbap~\n\x87\xa5S@\xf40\xff<\xff\xeaS@\x7f\x01\xb4\x06W\xa9S@\xb1%2\xed\x00\xdcS@\x91\xcc\xbe\xae\x93\xebS@t\xb6\x9e \x93\xdaS@\xa5\x1b\xceEP\xa3S@\x1f\x9c\n\xaf\x13\xc6S@l\xe9\xe5\x91H\xe3S@Ks5:T\xcdS@\xd1n9\x11\n\xc0S@A\xc6@D\xa5\xeaS@Thg\xad\x86\xc2S@,\xfe\xa2R\x0b\xe7S@\xa7\x82\xf3\x0e\xf1\xcaS@\xff\xb3p<`\xa3S@R\xecNjX\xdeS@\xcf\xb9\xec\xd8\x9d\xe3S@\x1b\xdct\x86z\xe0S@\xc3#\x08\x1d\xdb\xd9S@\xad\xc2Pk:\xd1S@\x1d\xc7\x16XM\xf4S@U$\xc8\x96P\xdbS@\xd66\xa8\x06=\xdfS@\x9e!\x19a\xec\xe2S@S\x8f)y\x06\xe0S@7\xae\x9b-\xaa\xbfS@\xbaE\x9d\x8c\xbc\xddS@\xc7E\x03\xb1\xd9\xe2S@Zz\x9a0\x81\xe4S@\xf5\xcc\xaa\xf5\xf7\xe3S@\xfc#\xa7Rv\xb7S@\xb4\xe4\x06\x87\x95\xe0S@)rBy"\xe8S@\xf1O\t\xbc\x9e\xe7S@\xf4;{fV\xe9S@~Ng\x83M\xeeS@\xce\xeb!#\xcb\xb6S@"Q\xf8\xa6`\xf1S@\x17w\x7fFi\xdbS@\x82G?\x88\x8c\xdcS@\x0bU\x93\xe9\xd0\xe9S@\xf9\xcc\xa0b5\xe6S@1\x96ou\xb6\xaaS@\x9d\x95Vy\x02\xd8S@\x9f\x96\xdc\x83\xf5\xe5S@wE\xecg\xe4\xccS@_\x83=\x03\x9a\xd2S@\xd9>\x1bn&\xe8S@z\x1f\xf3\xd7\x0e\x9aS@)\xcbB\xb5\xdc\xcaS@\x9ec=T\xab\xccS@3\x86\x02\x82=\xdeS@X>\x91]N\xc9S@\x8b\xd0\xbe\xa9\xb1\xdeS@\x10\xefas\x16\xdeS@\x9fKJ1\\\xe6S@*y\xad\xd9\x06\xdfS@\xf3\xf6\x1fTl\xceS@\xab\x1e\xb0\x80\x05\xc2S@\x13\xfe\xbas\xb1\xdeS@\x81\xa6\xa1U\x0e\xc9S@\xa6\x14\x8a\xf6\xc7\xe9S@xu\x1b\x189\xd6S@\xcd\xbd\xdb\x88\xd8\xbfS@\xeb\xe9\xd8\xca4\xdfS@H\x19\xa8X\xc2\xb2S@\xe6\x86(B\x86\xf4S@\'\xa5\xa3\x86\x07\xc4S@1\xa8\x95p\x99\xdfS@\x80\x1f\xd2\xfdx\xd1S@<U\xff\xfb&\xcaS@xK-r/\xf2S@\xbcZ\xc6f\xaf\xf2S@4\x02\x15\x92C\xe1S@y\x00\x15+\xa7\xefS@\xf4\xa3t\x01\xd1\xf1S@\xab\xea\x94\xd0\xdc\xc7S@T\x12\xdec\xe4\xa9S@\x0c\x85\x85\xf6\xd1\xc5S@\xaeYL\xf6\x9f\xdaS@\xe3\xbbXk\x01\xe5S@H\xb3\x94\xa4\x9b\xefS@\xa4\x93F\x7ft\xf1S@\xc9\xeculg\xd4S@\xa4\xb7\xfa\xe7v\xe1S@\xdb\xc7\xffK~\xc2S@\xc2\xb1\xac\x16\xfc\xe5S@\xc4\xfegr\xd9\xd4S@\xb9n@\x0c\t\xc2S@ms\xce\x0ek\xe4S@\xcd\xc1\x93\xab\x13\xc2S@\xe1/\x9c\xd6\xd3\xb7S@\xf2Y\xde}\x85\xdcS@\x8b\xf5Z0\x93\xbdS@Bj\x823G\xe3S@\x90\xf5\xa6%\x02\xe4S@\xe6\xc3\x01\xcf%\xd1S@s/3\xca;\xafS@\xe0\x99e\xdeT\xafS@*k\x83\xa8O\xd9S@\xfd\xda\x92\xd5g\xe4S@\x80\xb14\xdah\xe5S@J\x0cq\xa5\xcd\xddS@E}\xdf\xed|\xc3S@\xfb\x91\x07\x89p\xe5S@"\xda\xf0<,\xe8S@`\xfaj~\xeb\xc6S@q\x9e\xb0\xadD\xa9S@\x9bo(\xf9\xfb\xe5S@\xb2W?TR\xe3S@\xc3\xc5c\xdb\xa7\xe3S@b\r\xff\x19\xef\xe1S@\xb1W\x82*\x97\xd2S@\xb8\xb3\xa6\xf0H\xe7S@\x9e-\xef\xbb]\xe4S@\xc3\x8fi_\x01\xd8S@)\xc9\x82\x11\x98\xccS@2G\xaa1\xc5\xbcS@ET@\x0e\xb2\xc7S@aIm\xda\xa2\xf0S@H+)\xd7\x8f\xf1S@\xea\x07\xac\x10\x94\xe4S@7\xb2\xf1\xe1\x0e\xedS@\xabj:\xf1h\xf1S@!m\x81\xe14\xf0S@\xcf\'\xa5kP\xe5S@,`\xec`\xa4\xe7S@\x89\xecIl&\xf0S@.\xdb\xe8_j\xe7S@\xd8:\xd8\x9dZ\xbcS@\xd6g\x80\x02\xb4\xa1S@\xb1\xd0\x93\x0b\xa0\xe7S@\xc8\xbdg\xf8\xee\xe5S@\x8b\xeco\xa27\xf0S@d\x9cO{{\xa9S@\x16\xf3\xa6\xb6\xf8\xeaS@\xf9\n\x84\xbe_\xdcS@\x14\x87\xb9\xa9\x83\xebS@\\\x81\xea\xa2\xb2\xeeS@>\xae\xc6\xa0\xc8\xa2S@mt\xee\x8d\xa3\xebS@[3#8\xbc\xdcS@s\xe9\x9f9j\xe8S@*\x10\x7f`M\xecS@\xaa\xe7s\xf6w\xdbS@\xe1kR\xe2\xce\xd1S@>\x15\xa6+|\xecS@\xd0\xcd\x85\xa1X\xdeS@\x06\x99\xf9]\x14\xc6S@\x85\xe5&+\xc0\xe9S@\xd4\xc3\xe6\xb7\xcf\xe3S@\xc0N\xef\x9f$\xf0S@")\xe5\xfd\x01\xd0S@\xa3\xa5\xf1\xe2X\xa7S@\xfb\xaa\xe3m\xf4\xe7S@\xcf\xf0r\xe89\xd6S@\xb6\xd4\xc5\xb7\xb5\xdcS@\xb8s\x0e\xe4\x05\xf0S@\t\xcbL\xa3T\xcbS@\xce\xbf\xde<\xb0\xe8S@r\xec||\xa9\xc2S@\xc1\xcd\xf0\xd3\xee\xe8S@\xbd\xfc\x10\xddQ\xacS@\xe5\x9a{\xa2\x92\xebS@K\xab\xb9|\x87\xe9S@(\xfbjM\xf8\xe9S@\x0bW\x85\xf6Z\xefS@r4"\x80\xfb\xa9S@\x12]\x93\x04\x17\xebS@x\x7f\xd1\xf2F\xdfS@\x10\x8d\xc7G\xc3\xe9S@\x94%8\x82L\xc1S@\xcfF\xea\xfax\xf0S@\xc0=\xff\x9al\xebS@\x1e\xfc\x11\x13\x05\xd2S@:\xb0\xf4&\xe7\xcaS@\x98"x\xe6\x91\xa8S@I\xb9\x18\xa0\xd5\xf0S@p\xf5!\x05\xd8\xeeS@\x94\xc6?w\xbe\xe3S@\xc9\xd4H\x8e\xce\xbbS@U\x1e\x87\xbd@\xe1S@\x945i\xda\xdd\xdaS@\xcc\x82\xed\x96\xd1\xe6S@X\xdc\xb0\x06\xe7\xb8S@\xd8\x9ew\xa9\xf1\xe2S@\x0fh\xf1wa\xe0S@"\xb7\'\xacj\xf0S@a\x9b\x1ex\xd2\xddS@\x86#2\xcf\xc1\xc4S@\xa5\xcbo\xad`\xe2S@\xd6\x89Jn\xf8\xe2S@\xfc\xe6\xc7\x9f\xf4\xf1S@\x1fb\xee:\xb7\xd7S@\x8a\x1f\x12\xf4>\xdfS@h\xd5\x9aB&\xa9S@\xd3\\.\xa9\xd9\xd4S@\x871@\xa9\x8e\xe9S@\x1b \xc4g|\xd3S@?\xa3\x1d!\x81\xc7S@\xf4\x89\x9bb\x83\xb9S@\x12\x8b\xcb\x16>\xe9S@\xf03\xdaW{\xcbS@\xc6\xebtG>\xdcS@\x9cy\xd3\xff8\xcfS@\xd4\xa8\xfe\x0f`\xd5S@k\xa1Y?\x07\xa8S@ \x01a\x03\x03\xbbS@\x84\xc8\xbc\x0bf\xa1S@}K\x1c\xba\x83\xdeS@\xcdF*\x03\xc1\xcaS@W#bMR\xe8S@x\xdbx\xaa\xb4\xd6S@\xa1\x07\x11_\xd9\xd8S@\xd8=\x021\x84\xc8S@\xf7\xa6\x83\x82b\xbcS@\x87;\xb9\x98\x00\xb9S@\x01r3\xa0\x99\xb6S@\xe5\xe2\x8aQ2\xe5S@\xef\xbe\xea\xdaY\xb9S@\xa0<\x89\x98\x9e\xc3S@\xf0x\x8f\xe83\xeaS@\xf5%\xa9\xd2\x80\xc7S@\xec\xda\xf6W\xdf\xdeS@rj\xe1z\xcd\xe4S@\xab\xbf\x8e\xc50\xd1S@\\\xd5\xdd\x88\xfb\xdcS@\xf7\x84\x1d\x0e\xe7\xe4S@\x9e\x12(\xde_\xceS@\x97\x9e\xdc\xe9\x95\xc8S@\xf2;z\xfe\x85\xd3S@\xcc34aS\xdfS@\x15\xa5\x05\xf5\xc3\xe3S@q\xa7nzw\xf0S@\xb72\x87X\xd9\xddS@:\xc92(w\xd0S@\xea~\xdaf~\xd5S@\xd7\xd0\x1d`\x12\xeaS@\x8f\x9d\xa3\xf3e\xe5S@\x10\xecH\x13\x04\xa2S@\xb3\x91\xb3\x82X\xcfS@\xe4\x83\xa8Z\xf5\xabS@\xbb\x15G\xdf\xb0\xf2S@\x15\x1c\x84\x89\x81\xf1S@l\xca\x01X{\xddS@V\x0c,\xa7\x8c\xd2S@\x11\xdb\xd3\x10\xfd\xe7S@=\xa8\xb9\x90\x8b\xe2S@\x97\x8f\xcb\xfdE\xecS@\x8e\x1e\xe4\x8a\x1c\xf2S@l$\t\xf2\x0e\xc9S@\xc3\x1d\x8bM\xa4\xe5S@\xb7\x885\xe49\xe9S@\xae6m\xa0P\xb1S@E\xfaI\x1c~\xddS@W\x06\x8e*I\xd0S@G\xe0>\x1f\xf2\xd9S@\xa5\xffi\xc0\xa5\xc8S@\xd7S(y*\xe1S@\x00\x19\xc7\xa6\xb6\xd0S@\x8f\xed\x0e`\xc0\xedS@^\x11\xc1\xe7\xf3\xcaS@\xd8\xa7x\xf9\x8c\xe7S@$\xb2\x1au\x1c\xf1S@\x07\xaf4\n\xbb\xe3S@0\x05\xd3|\xb3\x99S@z\x02\xb1E\xc1\xbdS@\xe9L\x08\xfd\xaa\xb7S@\xfa\xf9\x92\xbdk\xe5S@>\x81\xb1\xd0\x93\xa9S@\x17%\xfe\xd0\xb3\xedS@\xb3x\x8f\x81x\xe0S@J\x0bK\x1a\xcb\xcfS@LA#6A\xe2S@@\x92n\xbbq\xc2S@\xd12N2\xcf\xe2S@\x84\xa8:\xffu\xdcS@e\xb9i\xbb\n\xc2S@\x8a9\xbc\x05\x19\xdcS@A\xed\xb0\x0f\xc7\xb7S@)\xeb"gz\xb7S@\x12\x8eVFB\xb5S@uk\xf9\x18\x0f\xe3S@[*\x96\xf6:\xc7S@\xfeIh\x8c\xf9\xd5S@\x82\x98lIv\xd0S@(\xf3\x1a\x08\x85\xe2S@\xa16\x0f\xa5\x1a\xe3S@\xe9\x0b\xf3u\xd2\xe1S@\x97\x07\x89\x1e\xf0\xe5S@9\xed^\xe2\x87\xe1S@:\x80\x8b\xdc\x9a\xeeS@\x89\xd9\x1c8i\xdbS@\xa1!\xf9\x87\x87\xd5S@\x8c\xd5\x1f\xc3F\xd1S@\x12vxio\xf3S@\xd5\xceI\xc1\xc6\xb9S@C\x08\x1aVw\xb7S@\xc2J\xd8\x98o\xd4S@\xa7\xba\x9a\xc5`\xe2S@\x0c/\xa0\xb5\x81\xd5S@\xdd\xc2\xcf-3\xbdS@\xfa\xabc\xcc\xfd\xe4S@\x08\r\x94\x16T\xdbS@Z\x0e\x82\xd3\xa1\xe2S@\xd5\xaf\x00\x86c\xe3S@\xf4d2<\xa4\xe5S@&m\xb4\xaa\x80\xe1S@\x8b\xbf\xbd\xb8v\xe5S@\xb8sm>\xfc\xc7S@\xc5\x95j\xe5\xa9\xf2S@\xf8\xff\x8d~U\xf2S@R\xce\x8b"w\xc9S@\xba\x0bv\xee\x8a\xdeS@!Z-\xa6\xcb\xd2S@\x12ah\xd2F\xb7S@Hp\x07D\xa9\xe3S@)\x81\xb3\rS\xc2S@\x89X\xe8\xbb\x92\xefS@Q\xa8Y\xfb\xf9\xe1S@\xac\x18\x05\xbf_\xd3S@\xd7\x7f\xa0\x19\'\xbbS@\xd4\xbc\x8e\xa8\xc6\xe2S@\xb6\x88>c\xb2\xefS@?\xba\xec\xb7\r\xdfS@\x17\xfc}\xf5\xa4\xc2S@k\x91e\x15\x9e\xdfS@\x7f\xa1\x89p\xbc\xeeS@\x15\xeaRi\x88\xf1S@9\xb8\xc8\xc4(\xe0S@\xae\x17\x8cq3\xc8S@\xcd \x93\xaf\xba\xc1S@d~wza\xe0S@7C\x9e\x8d\xa0\xe4S@U\xb9\x15}R\xe4S@\xc1\xe7\xe0\xa1\x8a\xe0S@\x0e\x85\'\x9c\xae\xc3S@\xdd\x14\x0f>\x82\xe5S@>\xd0\xb8:o\xdfS@Q+A\xa1\xf5\xe3S@3W\xc8\x92<\xe9S@CBn\x8d\xa4\xd8S@\xb9\xe2\xe3T\x89\xe2S@{\xab^\x07\x1d\xe7S@J\xa3U`\x17\xc4S@\xd5\xc6*\x11*\xd5S@\x8f\xab\x1f\xcfA\xd6S@\xd5\xd4f@\'\xc6S@\xda\xcd<\x07p\xe2S@\x0c\xe7*\xcc7\xdfS@[\x83,\x16\x9e\xf0S@\x1f\xa41\xf5\xde\xe7S@:H\xaf\xa6#\xf0S@!\xa7\x93\xe1\x8a\xd2S@_\xc2\xd1L\x15\xebS@\xe2\xbf\x08\xa2\xf0\xeaS@\xed\xf6\xee/\xfa\xeaS@\x86\xd6Dp\xc3\xc9S@\r\x19\x133\x99\xd7S@.\x04K\x7f\xdb\xdeS@~\x1f\x80\x01>\xceS@\x7f\x16\xea<\x1c\xf1S@\xa3\xa2\x92\x82\xdb\xe8S@\x8e\x15fR\xb6\xdeS@\xe2\xb2\xce\r\xa7\xeeS@\x8f\xc2]\xc1\x0e\xdeS@7&Z\xe5\xef\xecS@@%\x0b\xe0z\xe9S@$\x91\xc8B\x02\xceS@\x87?\x0c\xee\x9f\xeeS@\x07\xb0\x9c\xd8Y\xbdS@)6\xe0\xefN\xd1S@L\xc4f\x13]\xe9S@\x01\xae%\xd1-\xd1S@c\x07\t\xa9\xe6\xc8S@.\xcd\x11\xc9H\xecS@\x1e\xe3\xc1\xba\x9b\xe8S@\xf4%\x10b\x85\xeeS@\xf1\x17\xbc\xe0d\xdaS@\xd7\xee&\xf8H\xdaS@m\xa2\x85\xa4\xd2\xc9S@B\x0c\x8b\xfa\xd3\xe5S@}\x94\x8f0\xb6\xa2S@\x80\x86b\xf7w\xecS@\x87\xf1\x93\xfek\xd5S@j\x99\xac\xccB\xceS@\t\xf60\x8a#\xcaS@\x7f_u\x94:\xdcS@\x83\xee\xad\xef\xc6\xdbS@\xad\xc7\x04\xbf\xf9\xecS@\xb2\x85\x08\xc4\xe5\xeaS@\xc6\xc4W\x06=\xc9S@\x16\xd4\x1c\\+\xc9S@\xb7\xd9G\x14\xca\xc0S@\xcf\x9b\x98jN\xd3S@\x93\xcf9*\xb2\xddS@\x18$\xcd}\x9e\xebS@\x07c\x8a\x8cF\xe4S@*\xce\xd9I\xe0\xdbS@_\xb8\x8aM9\xedS@\xe8.\x00.\x10\xeeS@lD\xd6U\x9e\x9eS@\xac&x\xd0\n\x9fS@B\x9f\xdbW\xa4\xdbS@\xfdfTj\x99\xeeS@\xe0\x86\xfa\x02\xfe\xe8S@*_\xb3^\x9e\xf1S@\x04\xe3p\xe7\x16\xecS@\x07\x1c\xb8\xda\x85\xe9S@\x16\xa2\x8b\xc3T\xe9S@5\xfc\x15\xf7\x1a\xdaS@y1\x84\x1f\xc6\xe2S@\t\x82\xac\x83\xa0\xe3S@.Ao\xafH\xe9S@\xc5\xff\xfa\xd7\x05\xe9S@A1\xaf\xdb"\xe5S@\x0c\xc5\xe1\xecM\xebS@\xd6\x1e\xe8K|\xdcS@\xc0\x00\x88_+\xdbS@\xfd\xd1\xee\x0c\x0f\xe8S@\xe08MCf\xd5S@\xc9o99\x10\xdfS@\xbd\xfc.\xab\xc9\xe9S@\xd3\x8bO\x1e\x9c\xc9S@\nm\x91\xba\xbf\xdcS@\x8b"\xebl\x96\xe9S@\xe6a\x839R\xd0S@\xa79\xfa\xc4\x1b\xe9S@\xfc\x89>UE\xe9S@\x84\xbd\xd3\x84v\xd1S@\x10\x92"\xe0{\xb9S@n6+\x0f\xd4\xdfS@\xbc\xd4S\x8b>\xddS@\x9f\x9f/!\x81\xe8S@\xa0\xf9\xd3\xb7I\xcaS@\x13\xa8\x1fL\x91\xf0S@\x08~6J\xe5\xe3S@N>4-\xfe\xefS@\xfdS\x9a\xb7\xc5\xe4S@\xe2U\xe9\x92c\xd4S@k\xb3\xcc\xfd\xf2\xb4S@s\xb3UI\xd2\xf0S@\x9d7\xe3y\x05\xecS@~\xacSH:\xc6S@?\n\xa3<&\xe5S@?1\xba*\x88\xd6S@\xe8[\xaa{\xa0\xebS@\xdbmg\xc9\xe4\xdcS@t)+*2\xdeS@^\xdbr\xcf^\xbcS@\xb5\xb63\xad?\xd6S@\xaa\xe1\x1b;\xbd\xa1S@\xcfYdI\x7f\xc7S@\x9e|\xf7Y\xe7\xe9S@\xdc=\x95X\xfa\xa7S@8\xac2lH\xc6S@\xd5\xc8\x81V\xd0\xd1S@A\xa0\x12\x9d\\\xe3S@\xb3\xa9x8G\xd2S@\xf7\x801\x96\x82\xd2S@\x1d)\xe9\x1bI\xecS@\xe2Dn\xe7\xc8\xeaS@3\xe6\x14\xd9a\xe8S@\xe1\xb8\xc5\xba\xf0\xe5S@\xcfu\xab\x93\x16\xbcS@\x03[\xac\xe2|\xc7S@\xa4\\(Es\xbcS@a\xcb\xc9\xc6|\xc9S@\x98B(\xa8\x95\xdaS@ \xc4;\xdf\xd8\xb7S@_\xa70\x10\xc5\xc7S@\x17M\x034\xdf\xe6S@=\n\xc81\x8a\xefS@\x1c\x8a\x81HU\xe1S@\xccWgF\t\xd0S@\xbbSH\xbbB\xf0S@\x88\xdf\xf7\x96\x86\xe3S@\xaa\x1fa\xfc\xc7\xdaS@\xdd\x84\x00\x8cQ\xddS@\xdb\xeb\xef|\xc3\xdfS@\xc8\xe9\x97cG\xa8S@H\x15\xf7\x8b\xb4\xecS@\xcd\\\xfbAD\xe7S@\x1f\x8b,\n]\xa9S@Kw\xaas\x08\xdaS@W\x17\xd95f\xd6S@\xc8\x16\xe5\xb8&\xa7S@\xaeu\xd9c\x98\xedS@!+\x84\'J\xadS@\xc9\xc7\xd2d\x1c\xd6S@\x15(dJX\xd5S@\x87 5\xe4\xa1\xa8S@\x1b\x0c\xd5\xed\xdd\xeaS@\x83S\xc0.p\xcfS@D\xc4\xf5 ~\xe3S@~|L\x80\x9a\xb3S@\xb7\xeb\xf5\xcdW\xeeS@h|\xa5\x04\x86\x99S@\xce\x8c\x1aBI\xc4S@\xafF\xd2k\x99\xe5S@WC<\xa5\xe6\xc3S@\xd0t\x8b\x91\xe0\xcbS@c\x9eo\x82\x19\xf2S@\xfb]^\xa2\x87\xc8S@\xb4\xad\xac\x0f\x12\xc9S@\xccM\x85\xf9\x15\xc9S@(\x8f\xb4\x1c\xb1\xc5S@\xe5s\x1f<\xc8\xd8S@\x05\xaa\x80i\xfb\xe4S@QL/w\xd7\xe2S@\x8f\x95\x8c\xfb!\xd8S@\xfcV(h\xae\xd6S@Z\x11E\x83\xc8\xe3S@\x87P?\xc8\x01\xebS@\xe3\xf9\x01\x00\xf8\xe8S@^\x84\xfdC\xcd\xabS@S\x8bz\xabo\xc7S@0\xa7*\xb2\x9e\xb7S@\xf3\xc6&\xd7\xb8\xbcS@\xa3\xbc\x7f]\xca\xe3S@!O{\xa8\xa1\xebS@\xe0\xf5o\xda\x93\xcaS@cPGE\xa5\xe5S@\xa0n\xcbu\x9c\xa9S@U\xb4B\xef\x8e\xa8S@\x17\x0c\x1d\xb7\xf9\xe7S@^\xdb\xb7\xf8\xa7\xf2S@\xeb\x03e\xb5\xf5\xa7S@\xdf$!y\xa4\xd4S@\xb8\xd6W\x86\x19\xf0S@~\x0bI[P\xe5S@m\xb5n\xf8\xe3\xf2S@\xd3\x83*n\xf5\xe0S@E\x8f\xc7i\xfb\xe4S@\xcc\x1c\x10\x14#\xe5S@\x90\xa0\xfd\'\t\xeeS@\xdf\x1b\xf2\xb0\x0e\xe3S@\xb0!\x13\xd4\xa4\xcbS@n\x97\x8dOK\xdbS@X]\x13\xcd\xa7\xd6S@M\xfe+\x0c\xf8\xe2S@\xd1\xcb<\xd0\xf7\xe6S@\\\xd3\x7f\xcb:\xe7S@57\xf9X\xa3\xe2S@\x13\x90r1\x9c\xb9S@QG\xbc\xa2\x06\xecS@\xabI\x05\x11\x13\xf1S@#\x8a\xb0\xbc\xa1\xf0S@4\x9c\xd6\x16\x00\xe9S@\x8d\xb7\xdbD\x1a\xf0S@\x8c\x1e\xf1\xf4\t\xf1S@\x86\xdc*\x9bB\xf1S@p\xcc\xd3\x80>\xaaS@\xbcP\xd3\xe46\xa9S@"\xef1FE\xa8S@ \xdc\x1b\xa0\xb8\xb3S@g\x81\xff\xa5/\xa7S@\xb2L\xc1\xda\x0b\xebS@\x1a\xbb\xb2\x9b\xc4\xefS@<ZIU6\xf0S@3\xae\xac _\xc5S@\xbd\x07\r\xabt\xa5S@l=o\xf2\x19\xefS@\x1f\xaf\xc2U\xa1\xc5S@\x17"\xcf\x08o\xb7S@\x96S\x80\xd8\xc6\xefS@KK2\x82A\xc9S@EN\x9e?\x0b\xf0S@\xbe\x1c\xa1\t\xc1\xe0S@\x83\x9d\x10\xc7\n\xedS@\x9c\xe3\x98>\xea\xefS@\x8f\x0f\xa9"\xe5\xeeS@\x86P\xceQ\xa7\xe0S@.\x0f\xe6\xa2P\xe4S@\xbd\xa8\x1b-\xe7\xc8S@\x0f\xf0\x9f\xa2\xde\xcaS@-L\xe0*\xf9\xc8S@\x9c\xd0\x0c\xeb\xbd\xefS@\xf7\xcb\xe2\x9f\xed\xa1S@\xd6z\xc0\xea\xdc\xb7S@\xc6\xad\xc9\r\xb0\xa1S@Y\x052\xf3\x0e\xebS@\xc3Z\xba\xcbi\xdaS@\xf6\x84x\xdd@\xd0S@\xcfx+f\x8e\xeeS@\xf2#IK\x83\xcbS@\xf3o\xda\x93%\xbbS@\xd9\xed\x8c\xa5A\xe9S@&\xb4\x00Bw\xe3S@\xf2\x1b]\x99|\xc2S@\x0b\xdb\x8d\xabD\xe9S@\xd3\xb1\xe1\xd9d\xf0S@\xd6\xdc\xee\xb6\x83\xcbS@\'\xac\xb05\xe2\xc6S@\xa9\xe8\xe7\x1fl\xebS@\x91A\xc6\xd0\xe4\xe5S@\x88\x04J()\xbcS@\xe1)\xf1;G\xe2S@\x8f\x90\x84\x14\\\xbcS@\xb6\xd5\xf1\x0f\xcb\xcdS@\xa3\xa4\x93l\x95\xdcS@[\xab\xb5\xa2e\xd5S@2\x10\x01,\xbb\xe0S@\xd1s\x10\xd3\xc7\xd3S@/\xe6%/\xb0\xeaS@\xca%\x9f\xcc\x19\xc3S@\xcb= \xb1\xf1\xe8S@s\x1aV\xb9\x96\xecS@\xab#/\t)\xccS@\x14\xc5`\xd2\x84\xd4S@\x9c\x13\xa2m\\\xd0S@H\xee#*\xf4\xe0S@Y%\xa9\x11\xbe\xebS@\x90\xbf\xe1\xc9\xc7\xecS@L\tEkX\xc7S@?\xda\xca\xfe6\xd5S@-\xd78\xa1q\xe3S@\x19\xf0\x1bi-\xd6S@\x83i\xcb\xf1\x12\xe9S@!\x85\x0e`6\xe9S@\xd8\xec\x01\x13\x0f\xc6S@a\x0c\xca\xe6\x07\xc6S@r\rB\xdb\x9f\xdbS@H,\x89\xd0\xb8\xe8S@a\xe9Q2"\xc2S@2\xf5M5p\xd7S@JL\x13x\xf4\xedS@\xea\x8f\x1e\xd4\xaa\xc7S@|\xc9J\xf0\xd2\xdbS@S\x9a\xdc\x12\xd2\xedS@\xb6\x18\x16\xa7\xb4\xdaS@A\x8f\r\xa2C\xd3S@\x8f\x15,c\xfe\xd9S@\xe0\xaf\xcb\xbe \xd1S@\x9dB\xcf\x83\x92\xd9S@\x1c\xc5\xa4\xda\x9c\xc7S@H\xad\xb1j\x99\xe9S@\x158u\xe5\xf0\xeaS@\x0f\xc3|\x86\xc5\xc9S@|\xb11E\x9c\xdaS@\xbfk\xee\x04L\xebS@j\xe4\x1a\xeb\xc4\xe5S@i\xdd\x03qy\xecS@\x8a\x19A\xd9S\xd6S@Ho\ny\xa6\xe5S@\x9e\x1dp6\xa3\xe8S@\xbc\xe4\xaa,)\xcdS@3\xef\xeb\xe0e\xe2S@=\xfb\xb88]\xe9S@\x1dD\xf1\x8d:\xdcS@Du\xfc\x99\x11\xdbS@NL\x89\xcb9\xd8S@Ce1\xe3\xcd\xe1S@-\'$\xc2\xb0\xe5S@B`\x00\xb5\x15\xbdS@`3\x87\xb5\xd7\xe8S@\x96\xba\xf4\xed\xf6\xdaS@\xba/K\xb1\x9f\xebS@\xf2}\xf7\xf1\x87\xebS@UC\xd4\xf0\xa3\xd9S@\xe6\xdb\xd3\x13\xfe\xe3S@F{\xf4\xee\x19\xdeS@\x85\xc5\x90^Y\xcdS@~\xb5\xa4\xf5%\xdaS@f\xd9H\xdd\xe0\xe7S@}i\xc7\xb0\xd7\xdaS@\xe8cM\x91\xf2\xe5S@\x8f\x93\x00\xa2\xe2\xe7S@Pl\xef\x172\xd9S@\xeb`\x9c\xe0\x7f\xb8S@\x7frY{\x92\xb9S@\x7f\xa1//\x88\xe7S@\xf4\xec=\xd9\xba\xcfS@\xd6\x7f\xc8\x94K\xdbS@\xf2\x13\xf7;\x0c\xc2S@\xf15\xfaV\xa1\xb6S@\x80\x1a\x06w;\xe3S@Y\xbd\xfc\xd5\xf9\xe0S@\x00\xae\xbf\x13H\xe1S@E?\xaf\xd6T\xd1S@bs\xe9\xc5 \xe5S@5;\xaa+&\xe0S@\x01\x98\xf7\xe1]\xe1S@\xb8:\xad\x14\'\xd0S@\xa2\r\xd4\x90\xb7\xe2S@Q\xa7b"\x95\xe1S@\x0f\x10\x0c#\xb8\xe2S@\x1e\x08\xf5\x1d\x8d\xeaS@\x15\xb4\xce\xe2\xa0\xe2S@\xb1\x1e\xe9=\x1d\xbcS@\x8cGO\x8b\x1e\xdcS@\x95\x8d@\xfe\xf9\xdbS@R\x1e\xc4\x87L\xecS@\xe9\xe2).\xcd\xe2S@\xb0+\xb1u\x9f\xe2S@/\x9f\xd9G\xec\xd4S@7Zy\x97\xa8\xe5S@Hy\xed\x0f\x8e\xe8S@\xe3XY\x00\x0f\xe3S@\xa9\xaf\xef$}\xd0S@!I#\x92\x01\xe3S@|\xef\x14\xd1\x18\xd7S@\x00\xc3\xe0:g\xe3S@\xe8\xf8\\\x15\xd2\xdfS@\x82\xdf3\x94\xe5\xe4S@\x9f+\x87\xd6\xe6\xe6S@!m\xc8\xe32\xd3S@\x99\\:b;\xddS@=\x83n\xfb\n\xe1S@Mj\x99\xb9H\xd3S@V\xc0\xbd\xaa2\xe3S@\xc8S\x1a\xc3\x8c\xdfS@\xeb\xd6\xad\x89\xdb\xe6S@;i\xd7\xa7J\xe6S@2I\x96k\xf1\xe5S@\xb3}\xd9h\x8c\xe3S@\xfe\x9a\xb2\x9b\xe2\xb3S@\x01(7\xb4\x82\xd6S@\x13\x81\x13\xd5k\xe6S@\xc4\xba?%\xcb\xcbS@e\xb7\r\xb2n\xd7S@\xac\xfcR\xba\xdf\xd1S@\x1a6)\xba!\xf1S@B\xb4\xf6Al\xf0S@\xb7~\xb9\x17\xe3\xccS@\xe9Y\x16\x19\x0e\xe7S@sL\xa3D\x80\xd0S@\x96\xd5\x07A#\xd1S@\xd6=\x971\x11\xdfS@\xbc\x86\xf4Xw\xccS@\xf1W\xc3R6\xe8S@W\xb5\x9d\xfd\x8b\xe4S@\x0c"\n\xe3\xce\xdaS@q\xfb\x1b\x86k\xedS@\xc3\xc1\xe2P\xf4\xb3S@\xac\x82\xde\xe48\xe4S@:L\xbb(B\xe1S@\xea\x1d8\x1c\xee\xe1S@\xb7\xa0\x9c\x86\xd9\xe2S@nm\xd1\n\xaf\xb2S@HajaB\xd9S@On\xc6\xd13\xcfS@\xb5.\x00 J\xcdS@\xd0\x04n\x05n\xcaS@\xd0\x02\x07\x1dp\xb4S@\xe2\x1d\xea\xc6\xce\xdcS@)\xaa\x15\x00\xae\xd1S@$\x11)Z\xf0\xdbS@\xe6\\\x91\x9c#\xdaS@\xdfi\xbes\xa1\xe6S@3o\x0e\xbd]\xe8S@\x05\xd7\x84\x147\xbaS@\xceC:\xdf\xb6\xe6S@\x13M\x99h\xda\xbbS@'
p22
tp23
btp24
a(g3
(g4
(I0
tp25
g6
tp26
Rp27
(I1
(I1629
tp28
g13
I00
S'\x1f\x16\x18"\x85\xba%@\xd2F\xd7\xc9\xd9\xf2&@\xc9"\xa24\xfb\xb4&@\x8cr\xc7\xdcz\xd4&@\xd8\xf2~\xfd\x9a\xe6\'@\xc0\xce\xf0\xa9\xb6\xaf,@\x1ct\xe9\x7f\xfb\xa9,@\x16>J\x92\xb5\xf5&@V\xbau)\xd4d%@\x06\x17\x80M\x08\x16)@\xf0\xa8\x90)\xb34(@\xeey\xf0\x88\x10\x1d)@\x83w\x13nA\xb1%@=\xac\x80\xee\xf4\x7f%@[\xfe\xff\x9da\xab%@\x9f\xc0V\xcc\x82\x00&@\x1ea_R\xa3D\'@\x0f\x1e<l\x85\xeb&@gpz\xaf\xce\xb2(@\x81\xdcp\xd03\x9b%@\xfd\xc3\xa03\x91r%@\x99\x040\xd8\xe1p\'@\xad4\xd6\xe4l8,@\n\xa1j\xff\xb2\x82\'@\xf8jo`q&)@i\xe2\x0e\xee\xf1W(@\x161n\x8c\x03\xcd(@S\xbdu\x1a*J(@\xb9\x11\xedre\x84%@\xbeU\x00%Dn+@5\x83\xfc]\xafa&@=\x82S\x8f\xc6\x99(@?z\x12\xffg\x8f(@\xd6\x1a\xd9\xfef\xca(@\x13\x9f\x950\xeb\xba&@\xa6\x96;\xbf|R.@\x85\xe4>\x9e\xc1\xd7-@sN`\x06g\xc2&@\x0b?9\x1b\xa8b)@\xdb\xc8H\xf3\x86\x1b(@V+!\x8f\x81\x19(@*\xa9\xf3Z\xca\xab\'@\x0ep\xd9\x84\xea\xaa,@\xf6\x80\xce\xb7\xd0\xda(@\n\xc9\x02f-\x88.@E\xcf\xe4\xc8\xa3\xdf\'@\x06\xc9\x9d\\\x82\xdb&@\x87[P\xc5\x10N&@\\\tH\x9a\x13}%@|\xb8\xef\x07\xe92\'@\xad`\xe4:#\x91*@e\x07\xbe-\xd2\xdd,@\xf3\xb6\x0f\x92l\x8d\'@\xd3\xbb`\x12\xd6#&@^\x14#\xe9|\x92*@\xb0i\xcf\x96\tK.@@E\xb5ULO\'@\xf0\x08\x8b\x01L\xf3&@`\x99\xa3o\xd0O\'@B\x9e\x82\xebI\x83\'@i\xce\xd2\x1cm\xed)@Dq\x91.Q\xe2%@\xe2\xd3\x875X\xcf*@"\x08x\xcc\xe0C(@\xeaU[\xf0;\xc0*@l\x1aA\x06uH-@\xe6*\xe59\xa7\x1b/@\xa5\x10\x1e\xc7\xf0*)@\xb9r\xd2[1\xc9\'@\xe5\xc3\xb50\x93\x80\'@\xc8!\x8e\x16\xb3\xe3(@\x11Mi\xf1i\xd3&@\xc9\rC\xa2>\x04\'@\x01F\xc5\xcd(#+@T:\xca\xe4\xab\xff&@\xbd9#\xd9n\xb8-@\xb8\xc9\xa8\x9f\xebk\'@\xb0\xca\xb0\xa5\xc7\x1d)@\x16\xac\xde.\xc1\xda&@5\xd2\x9a\x98\x07\xf4%@\xfd\xc5\x84\xab\xc9\xa3(@\x08\xcam\xd1\x94\xc1&@\x0bH\x924\xf7\x1c)@\x8b\xffZN\xe56)@\x9aT\x19\x84\xd7\x15+@\xd1\x07)\x95\xbc\x88\'@\xb6\xe3\xe1\xfb\xe8\xa3-@f\xe9t\xcbr\xec(@\x17\xb5\xdfeW\xf8-@\x94\xd6;\xfcMZ-@\xb4\xdf\xc3c\xb7\xaa%@\x8b\x85\x1c\xeb\x1b\xca+@\xf8\xdd\x085t\x17*@\x10\x02\x1aa\xd9\xda*@Z\xbf\xc8\x08\x05\xf9-@sRi\x82\xa3;(@\xd5\x97\x02\x08k\xc7*@\xca\x88Z\xb7\xb1V(@i8\xda\x99\x0b\xac(@%\xc7\x87\x86I\xec%@[\x8e\r\xa0L\r,@\'=\xe3\x96\xc5u+@\xd6\x9b\xa9.\xec&)@\x83@D:m@*@\x96+\xb0\xb5\x95\x10+@$\x9b\xc9n\xf2\xe7+@[\x84\x81\x80xa(@Xu\x81b\xb3r/@\xa8\xe6\x0b\x9a\xd1\xc3/@M\x84\x8c\xb0\xd2a)@\xe9\x1d"\xa9\xea\xa2\'@U\x00"}\x0eI-@.\xbe\x05\xb1\t\xef+@\xd5=\xec>\xa7\xd1(@\xc2-~atP&@\x05ck\xd4u\x06*@6@=\x7fKW+@X\xd8RO\x85\x94-@N\xe1\x15\x1e\xeb\x96&@\xc3&\'\x03x\xbd)@\x0f\xec\xff\xe2\xe0l-@\xbdW\xc0\xd1\xd9W&@\xe8\xd7\xd0\x1b\xdb\x97%@\xc3&\'\x03x\xbd)@ \xad\x06\n\x85\xaa*@P\x1e\r\x98\xfek-@g\xc1\x15\x1f\x7f\x8d(@\xf8oS\xb4\x18\xd80@\xb8\xed\xb5i\xd3\xd51@\xc2\xe3\xca\x01E\xd4,@\x19\xac\x0b\x9a\xf6y+@\xfdLc\xc4\x8e<+@Y\xbf\xea\x9c\xdb\x81%@\xacR\x05\xdc\x91\x00)@h\x14\xf0}b\x90\'@\xd6E\x86\xd3uk,@\x96\xa3qr\x90(,@\xb9\xd9\xf5\xd7\xd7[&@\x9f3\x11j\x02d\'@\xbar`t,[-@-[\xe3\\n\x1f+@j$}\xc0\x9c/&@\x18\x82\xdd\xeeR\xad(@\x180\x9d\xc9_/)@^Sw\xff-\xa8&@\xca\xfa\xfb\x8b\x8dv-@\xc9\xc2\xc5$V\xfd(@\xfb\x93\xf8\xffG\xbb&@\xf7\x16\xad\xbb\xc5\xad/@\xb3\xc8\xf1\x9c\x10<)@\x08GP6\xac\xd6&@Ex#\xcb\xd5\x1e+@\x13\xb7\xd0LO",@f\xbb\x9e:\xf9\x99(@\xc5iF\xbe\xbeM*@&G\x1c\x1d\x12)-@\x959\xbb\xe5F\xae*@\x8f\xf5i\x98\xa6//@\n\xe7\r\xe8\x1c#,@\x15\xf9\xffrD\xca)@U\xf9^L\xeeY(@h\xe7G}\x13\xfe0@\xc2Y\xeb\xf9A\xf4\'@<4\x85x\x1b\xbc,@\x90\xdfc\x10\xb1\x82)@K\x00\xe3\x97\xee\xe0*@\xad\x87"\xe7x\t)@Ex#\xcb\xd5\x1e+@\x02\xca\xd7\x8d\xea8\'@^\xd5\xe7\x14\xda\x04\'@\xa5+\xec\x1b\xc9r(@\x80|\xde=\xd9\xde(@\xdf\xfaJW\xfe (@e^d"\x8a])@wHzd\xf9C.@G\xe1Kc}n\'@K\xb2\x9e\xd9LQ)@\x1b$\x8fx@\xc7)@\xb3\xab\xf7\x19\x19\x17)@\x80\xc5*\xb8_\xda0@\x9ds/\xea\xc1\xb7(@;\x85x [\x17\'@\xda\xf6c\xec\xae\xf7(@\xc8I\xc7\x12\x8f2\'@\xaal>:b\x87(@\xeax\x91\xcf\x19\xcd,@\xc0\xc1\xbb5_3\'@\xed\x9cu$\xa2\xf7(@\xa5y\xf3\x17\xa8\xee*@\xa7\x1f\x1c"\xac\xb0)@"W\xd3\x81\xad\x04.@\xa8\xce+\xd9\x8aU)@\x05\xe3}h\x90<)@\x96/)\x1e\x99\xf7(@>\xa0[\xf9\x93,.@\x07\x05\x82D\'\x1f+@A\xdf\xa9\x8dV\xe0-@kT\xdb\xf1\x14\xf9%@\xdfMO\x9bxD,@E\xb3\xe8\xa9x~+@\xc9m\xe0\xd7\xb4x-@/Z\x17N=\xe3\'@\xf8B\x12\x94\x17\xf9(@Vw\xc3\x04B\x9a%@\xcf\xec\t\x9e\xba\x8b*@\xac\xa4\x89\xf1e\t(@\xc6)\xf3\xe1\xa3\x9a,@\xdf\xc1\xcaQ\x87\xcc(@\xd4\x11n\xad\x9d\x92&@r>\xa1\xbe\xfd\xa5,@\xdb\xe61\xcd\x1f$+@\xaf\xf48\xb6\x94\xe5)@\xefU\xd8\xe4d~+@p\xd6A\xff$\x00&@H\xea\xd0\xf9\x11\r\'@\xfa\x88\xbc\xd5sz\'@\x19\x88<\x06\xac\xaf*@U$\xa4\xaa\xeaD.@\xc4\x0e\x10C8\xe4\'@\x84n\x1d\x15\xaa\x1d+@\xb7\xd6%\xab-t%@\x08\xb1B\xea\xd2\xac(@6\xb7-\x1aP&-@\x16\xa1\xe6\xae\x08\xd5\'@\xf7Xe\xdc\x06r/@\x1f\xf0920\xcf&@\xcb\x85\t\xaa0\x1f)@t\xe2\\\xc5p\x96,@V\xdc\xa9=\x85\xf3&@\x13b\x80\xa0s\x90\'@\x08\xb1B\xea\xd2\xac(@\xb2\xbb,\xe7af)@I\x13KH\xfb\\(@0\xa5\xd3\xc8Zq%@\x14\xe5{\xda\xd3\xbf&@\xaf\xb9d\xd1\x0e\x92\'@\xaei\xb1G\x1e()@\x896\xb2\xc9\xed\x81\'@\xddx\xeaC\xb0\xd2(@J\xb9\xc9\x19\xdb\x97%@Y\r\x8f\xd7%8,@"\xa0%\xe1\xacg&@\xbc\xa87\r,\x8e%@!H\xbf\x0c\x0f\xfd&@\xacIk?\x87\xac0@\x8d\x08N\x10\xa0\xbb+@6#3\xd7,c&@\x0f\x1e<l\x85\xeb&@\xc1\xc8\xcbG\xbd\x93%@\x18\x01!\xa8\xe8\x9e%@?\x8d\t#an%@\xbc.([\x05-,@tX\x9bxJ\xe9)@\x02\'re\xfd{%@\xccX\x17\xec\xcf\x8e\'@\xec{\xfdDw\xd9(@Zo\x1eM9\xe70@;\x0es\x89R\xd9-@{\x14\xf6\xfes),@\xc4\xc6\xaf\xa9\xe7\xeb*@\x94\x16\x96\xbem\xa7%@\x1b\xd9\xf7X\xaa\xdd\'@\xc1\xea4\x1b\xd1U)@\xc4"\x8a\x80"\xf5(@\xb1\x93C\xa4P\xae*@\x8e).\xf3D\r\'@WN\xf9yP\x17*@v\xa0{nJ5&@\xb3`G\xaf\x86\x81%@\x18\x8b\x804!\x9d\'@\x11\xc1\x84_\xba=,@\xc5\x8e8\xc2C\xd3(@.6\x8c\x19J))@\xb6n\x91\xd5\x15\xb6-@\xae\x86-\xbe\x0c\xe5\'@\x94\xbd\x08 \x1e\x84\'@]\x16\x96\r\x00\xe9\'@\x0b%7\x1e\xde\x12(@?Z\x19\x7f\xb4\xc9(@\x1ccR\t\xef\xef&@3\x99f\xaa.\xa0(@\xd4\xe5a\xa8\xf8\x99)@\xb7\x94\x155u\xe3(@\xe3\xfd<\x03\x94\xfe&@\xe4%\xc0\x05\xc8\xbc%@\xeb,X\'\x95\xdf\'@\xe8_\x0f\x7fl\x07+@\xb9\xb5\x1a9Fl-@\xfb\xd8\xbb\xa2\x84\x19(@\xfc\xe7\x8e\xf6\xe21&@\xba-R\xb6\xf8\xef(@W\xb1\xd9\xc3\xbbP(@\xc1X\xcd?\x82\xb60@\x9a6_w\xd3\x13&@"\xcc\x14\xbfpj,@N\xf5\x1cs\xf5\xa3-@\xcd\x1cG\xfd\x10$(@\xd2\xa1\x1bK|\xc3&@\x97\xf1\xcb\x0e\x1c\x05&@\xf0\xfb\x8a\xbc\x02\x9f(@\xa8\x95\x98\xba\x15\xdd(@\x96\xb5}\xcf\x11`&@\x03\xc6&\xdf#\xfe(@\xdd\xc6\xe2y\xda7)@\xc92\nS\x89]&@&\x999\xa2\xde\xd1\'@9\xdf\x96j\xdd\xf5*@\x1e}\x9b\r\x89\xd4\'@\x95\xa1\xf1Y\xd2\x8b\'@)\xads\xab\x02\r\'@0\xb6\xe4n\x19d*@>A|\x90\xe7\xe7+@J\xc4J\x04<\xef+@n\\\x7f7\xb5\x19(@[\xd4\x95\xc7\xc06)@A\xdc\xc3\xd1x\xff%@.\xc7-\x8a\xebT\'@\xba\xb0\xb3/\xf7D(@\x89\xfa\x88\\I\xab,@P\xa4E\xf37n-@--(v\x872+@`\xe7\xed\x97\xb6e(@e\xafL\xfb\t4\'@\xeb\x16/xll%@\x9e\x0f\xe8 \x10\x8d.@\x8e\x98\x05.\x91\xf1%@\xe3\x8d\x98D\xc5\xf4.@\x1d\x0f7\xab\x8a\x9d&@\x05\xa4\x10\xa5?i&@\x154?\x9d\xfd\x9b\'@\x96\xd0\x8b\xb8\xb6\xd9%@\xbeI\x04\x9c\xdc\xc8&@\xee\xd8\xf2\x00bM*@_\x89\xff\xf0iy*@\xbd\x16\xfdJ\x8f\xa1\'@\xff\xed0d\xd7\xfd(@\xb1\xfc\x1c2 S&@\xd6\x16\x92\x8ey\x96\'@X\x19\x85e\x92E\'@\xb4O\xdf\xce\x00O\'@`s\x82\xbdBy(@dN)HXY&@z\x17\xd8\x8b\xb8\xc80@\xa2\xb2\xb5C\x03\xdb&@\xfe\x9bK\xaa7\x0c(@n\xa2\xf2:\xe5\xff&@\x94\xc7?\x19\t~-@\xad\xfa1yU\x05*@p-3\xe1\x96\x0b)@?\x8ca\x8f?\xe6&@\xac\x95\xf1\x9a[\xa9%@\xf4*\'\xe5\x94\xdf&@\xab\xd0\xe2_\xd6\xfb(@\xdfc\xdd<\xa9=\'@\xfaj\x96\xce8\xae)@=Jy46\x12+@\x9e\xa3\xf7(\xbe\x87.@c\xe4\xa2\r\x19R\'@J\xb1\x82\x0e\xfcS)@8\xc8$\x7f\xf7e\'@u\x8c~\xec\x18\x1d*@\xe7\\r\xee\xfe\xa4(@\xd2\xbc\xbf\x96\x86\x89&@\xd2\xb2\x90\xf8\xa6c-@\xdc.\x13^5\xec*@\xc8^\xc6\x83\xfc\x1d.@8\x13\x9c\xec\xe5\xbc\'@\x84\xdd\\\x03\xabD(@\xa6\xaf)\x98\x1f\x921@-\xa1\xb3\xbf\xb1\xb5&@U>\xc0\x00\xf9//@\x93+8\x9e\xef\xcb)@T\x86\xb1\xef\x11l(@\x14\xea\xbd\xa5Y\x93%@\x88\xe5_nl\x9f%@W\xf3\x10b\xb2\xdd&@\x11 \xf5\x94\xa9./@\xc3)\xba"v_\'@#A\x00\xc9d\x11,@V\xa0i\x89\xfd\x1f)@\xb70H\xcan\x18.@k\xa2%DB>.@\xd6^\xba\x17>\xda&@\xa6b\xac1\xff\xb8%@ yb\xdc\xbfm\'@\xcd\xe5K\xf3\x0f\xe6.@$\xb3K>k\xa0(@0E\x19\xbb\x98$)@\xa2t\xa8X\xde\xb7)@`W\xf5\x95/\xfe(@\x06\x9d\xd6\xef?5(@q\xbe\xc4\xc4\xac\',@B=h\x99\x1c\xbc,@\xfd\x80\x07\xdf\xa6\xfb+@jt\x8aN\xa3\x03.@+TN\x14\xf4a-@\xc2\x8a\xc6\xefCw-@A\xc4\x89\xd6\xf2\x98-@\x96\x83\xc8\xa9\xcdN(@\xc3\xd7\xfd\xcd\xdf\t1@\xe6Pv\'\x85\xf0*@\x81\xd6\xde\xd8E\xf1,@\x19\xef\xdf%\xf3\xc70@\xd1\xa6\xdc\x17\xf4\x85(@\xf7c\xa6\x1cM\xfc-@\xdb\xa6\xfe\xdd\x82\xb5\'@iH_\xe9\xffS)@{\x13I\x84\x9f\x1c,@  \xc4!\x9e#,@\x87gv\xd0\xee\xdd*@\xfc\x04C\'_3\'@g\xd0\xde\xef9\xf1.@O\x16)\xdb\x9aa(@\x18\xc5`K\x1a\xce)@\xd2\xf9\x07\x03\xcc>*@\xad$\x9a3\xd7&+@@\xe6\x8fT\t\x19.@\xca\x98hm_\x91(@\x7f)It\xac\xb4,@\xe1\n\xbc\xd1\x1c4\'@\xee\x96\x92U\x9f9.@9\x9d\x96\xc3q\xae+@\x94V^e+\xc4&@\xb0\x12>\x80D\\.@\'{F\xf0EJ&@\xe6;+F\xfb\x9c(@N\x93\xf9\x10\xd8\x920@Q\t+\x0e\x06\xef\'@\x9e\xd7T\xe5\xd4\x88%@=Q\xe38\xa9\xb9)@\x1e\x89\xc5\xc38\x84+@\xfa\'\xfchUE&@-xq\x9f\xbcW0@\xb8.\\\xa5\xef\xfa%@\'T\x15*[\xa70@s\'\x17\xe67\xfc\'@\xb3\x9f*\xe2\x0ci(@g\xd2\xb4\xc4\x0bh(@\\\xa1\xb63B\xfd\'@\xfb\x9b\xd53\x83\xd2(@\xfc\xfd\x19-\xa4\x92(@r\x14m\x08\x0fT\'@wM\x14\x8bG\x92%@t\x14%\xc1\x8cS\'@\xe4VS\xfe\xfbu,@\x12\'\x01D\xb4\x93-@4-\x8f\xf6\xb7O-@ \xe00s\xcc\x14&@i\xf0-\xb6\xd4\x92\'@\xde\x99\xb4\x83\x0e\x99\'@x\xee\xef\xdf\xe0"(@\xd7\x8d)\x10\x83\\+@\xc8\x97\xd8\xb4\xc7\xc8%@t\xf2\x9b\x11\xe0E,@\xf3@\xbe"w\xe6&@zQ.\x9c\xdb(&@\xee\xd8\xf2\x00bM*@k\xbd\xfbe\x11\xf4*@\xe3\xe4\xc2(\xb01+@\x9b\xe6\xc88H\xb6%@\x95\xd2`\x9av\xf1(@\x98\x85\xae\xbf\xc1\xa6%@H\x03\xa1=\xa2\xf7%@\x85\xc9\\\xb4\xfc5+@\xfc\x9d\xf7\xbc\x1as-@Z:p\xe6\x9f2&@20\xdba\xb8\xe7)@\n\x7f\\\xd7\xfb\x17-@\'\xe4\xf5\xbb7\xaf*@FP\xc9qvl)@\xfd\xbd+<t\x08+@\xdbKU\x1fX\x9a-@\xdc-\x12\x9c\xfe\xa8&@\x9c\x88`\x9b\x9eh&@\x81\xabEk;\xe2\'@\x91\xa0\x98\xfe\xcf<-@\x1e\x89\xc5\xc38\x84+@\xc1o\xd41G\x8d\'@;\xdd[I\x93\xcd\'@\xdc.\x13^5\xec*@W\x87\x80\xc5:4(@\xb2QkJ\x85\x8c\'@?\xd9\xa12\xdd\xca(@\xf97\x95\x9a\xff\xc9&@H(\xe6\xffJ\xd6\'@PH\x88\xfb\xe8\xff0@%\x93\xef\x17\x8c\xcd%@\xe9\xe5\xe1\xf6W{\'@\x18\x84\xa1wQ\xda(@\xcdB\xcc\xb0\xbbd&@\xf8\x9c\xd6f\x92\xa5\'@@`\xdb(\xdb\xc4&@\xe4\x8bDAH\x9e\'@\xe86\x87\xc5s\xae)@\n\xd4\x87\xd5\xdfB&@-\xa2\xa8\xf9@\xb20@Mi:\x07\x1b+-@k\x8ek\x00\x1d\xa6(@p\x83\xc4\x19\xca](@6y8n\x8ci%@s\x10\xbe\xbfO\xaf,@\xbeM\xf3\x07\'\xdc&@\xe9\xcf]O[\xa5,@\xd5\x92\xdf\x9a\xae\x00(@\x1a\x9d\xcd\xa6eb*@^7w\xc3N\xb1,@@\xcc)^~\xa70@dMP\xc8\xa6\xa8-@\xebU\xf2\xca\xcd](@\x01\xf2\xce\xf9ma(@\x05N|]\xd79*@\xedx\xe24s\xb0,@ \xba3\xf1\x82\x9f%@\xf6\xf4\x8c\xb5\x19\xef*@\xe6Pv\'\x85\xf0*@\xaeF\xf040\x98%@\xef\x98\xa1\x1a\xb2\xcb(@\xc6#\x01\xefs\xff&@\xcf\xefsti=\'@\x0fW\xdd\x1d*j(@\xa4\xf7 _\xc7\xad-@3\xfe\xb5\xe27\x0c)@wM\x14\x8bG\x92%@;\xef\xcf\xc6\xac\xba)@\x04J,\xc2>u%@\x0e\x0c\x0e\xe1c\xab-@\xc4E\xd5{\xcaZ\'@\x00X\xd8[\x9e\x81-@\xf0{\x01\xa7>\x97%@Q\x99\xfb\xed\x12\xcc&@\xd8p\xa7\xe3\xf9\x0f)@\x15\xcc\xfeL\x16\xc1.@S\x12\x1aM[\xcc(@{\xe1ZS\xcb\xf2-@\xa9\xcb\xa5\x7f\x1ex\'@\xc8;\xd7\x95i\xcb,@\xa48\x1c1\xdb\xa9-@\x8aQL\xf9\xa1\x8c%@\x97\x0b\x8f,\x04\xc6\'@T\xe8\x1e\n\n\xe4\'@\xff\xed0d\xd7\xfd(@\xf8\xd7r\x8d\x9b\r*@ts\xce>\xde\xf7\'@\xed\xee\\\xf9k\xa7%@Xq0\xa9\xe5\xb9%@\x8b\x1f\xaaP7@\'@\xf2\x95Z~ \xa0%@\x1c\\\x9f\xc0\x97w%@\xd6\x16\x92\x8ey\x96\'@\xe1f\xfdlfC\'@\x0fZ\xd0\x01s\xea-@Q\xffW|\xa53,@,\xc0\xbe\xa8Q\xe4&@^8\xc5\xf1\x1f\x95(@^8\xc5\xf1\x1f\x95(@\x96\x05\xed\xb2;\xc2(@\xf9\xe0\xf4\xa9\xda\x84(@\xaa\x07\x11c>\x7f*@\xf9&\xa5\x97\x99\x92%@\xdc\x86:\x13]\xaa%@k\xbb\x16\x80\xd9\xb8%@\x0f\xd9\x1b\xd1}\x1c.@\xa2\xab\xf5\x9a\xc2\xa2(@\x05\x0e\x1f\xa83\xa0%@\xfa\r\x19\x00\x16\x8f\'@\x9d\xfc9\xa4/\xbd%@\n\xa2St>\xb7&@\x04\xaaR\x03\xd6k(@*D"\x80\xba+)@\xf1ou\t\xcf9\'@:\x84\x05p\x0e\xcb+@kk\x8eTu\x97&@\'\xda\xc0[\xdeK,@\xb9\xab1\x96\xed\xfe\'@(\xbe\x18\xac\xf9*0@\x8e\x7f=\x8b\xbe\r.@\xbd[\x99\x9e\xc0\x92(@\x1d$\x8d\x8e\xe9\xa3,@\xa3\xc1\xd4\xb7h\x01\'@\x88\xc1\x9d\x9c\xd3\x96,@\x98\xb5\x18\xa7\xeco%@\x08\xab!E\x16\xd1(@\x01\xc9&`p\xa3,@\xf0p$\x89\xc6\xb0,@*v#\xd0R_%@SC3H\xf0\xda,@!i\xcetFk)@\xad7\x0c\xf6\xc2\xd2(@OcB2mn%@&\x95{_\x8d+)@OcB2mn%@c\xf3-j\xd8^.@P^\xbf\x03G4&@\x06\xa0\xf8\x16\x8f\\&@\x95\xac\xf7W\xf6%&@{\x07\x7f\xb9\x19u%@1\x04\xea\xcd\xbe\xca&@zq\xb4\x0c\xfbV(@\xe3\xb2\xbe\xc0\xd3\x05(@R\xc1S\xe5*\xbb(@\xc1\x9f\x8c\xfb\xae\xe6%@/:u\x86{\x0f(@\xf5\xed\xe8\xf8z\xfe\'@\xe8\xe9\xb9\xf8\xffT)@/\xa8\xafhY\x9f-@1\xcf\x10&b1)@\xd9\xc2;O"\xc1&@\x06\x94\xd2\xbc\xd0c)@\x0b\x8fe~TJ)@\x00\x7fL\xc1\xe8\x911@\x9d\x1b\x98\xcf\x91l)@\xae\x91\n\xc6\xb6<\'@\x7f\x10\xda\xca\xbc=)@y\x90\x85\xff\x84\x1a0@t\x0b\xfdsD\x8c*@!R\xf2\xd3\x87\xf5(@\xe9.;\xd0\xcb\xc5\'@w\x1a;\xbb>\xab&@\xb5\x02\x9a\xe90h&@{\xaf\x02%\xbd\x9b\'@l\xd2A\x17\x1b\xa2-@\xf1\xe9:\xb1QR\'@*\xcd\x97\x9dCC*@\x86Z\x84s03\'@+%\xa5L\xcbe(@z\x00\xe7\xea\xbe~%@\xbe\xef\xceI\xd9\x92(@\xc9\xadv\xf3\xd4\x03(@\xa3\xbd\x9c\xc6\t1)@\xb4\x9bh\x1e\xdcF*@\x03\xe3\x0f\x1f\x92\xa6-@\xc9\xc3\x1b\x11\x86\xa50@\xd9\xb8\xb9\xa5ud&@\xfb8<w\xe5;,@\x92\xe5-\xe8EX,@ld\x1c^d+(@\xaf\x14D\xa0(\x06*@\x02\xcf"\x90\xdc\x96%@<\xec\xc2\xa6\xceL)@\xa4\xa0}\x99\xde\xf8&@\xe7\xcc\xf4>\xba\x1e+@6$\x88\xb98\x16)@>\xa0[\xf9\x93,.@A`D\xadH=,@g\x80L\xd8\xf8J,@}7\xecS\x98\xd5(@\xe5=B\x7f\x18\x1b+@\xc6\xe5_T)\xb5(@\xd4r4\x8b\r\xfa(@\xbd \xea6l\xfc-@\xfaS\x92&\xa8\x9d,@\xee\xd4;\xfc@8,@j\xfc\x95\xb67H(@&\x8e\tz\xcf\x14-@\xee\xcc`\\\xea\xb1.@\x90J\x85t3*)@\xee\x06\xe0\\(\x93-@\xa8\xb4\xd7\x8d)\x8e+@\x8c\xbe\x12zW\xaf\'@6\x03\xcf\x86<\xd9)@\x9eG"=\\\xb2.@\xb5\x02\x9a\xe90h&@\xf84\xdf\xc1\x15\xc4)@\xb8\xe9\xd0\xdb\xec(.@\xf5k\x9a\xadY\x16)@L\x8eH\x01\xcb\x0c,@=Q\xe38\xa9\xb9)@\x19\n\xfb\x93\xcc\xf0,@\xba.\xc1\x05\xbcH,@\x8cs\x9e\x8b\xf2d-@~\\\x0e\xd0\xdf\x89-@\x13\xc3\x8d\xbfp\x0b)@9\xc8*\x8a\x12\xac*@w\xd5\xbc\xb3\xb1\xec-@\x1b=,r\xa2\xed)@\xd5k0\xb5\xa5\xcb+@\xe0\x82Ek\xf3\xed0@h\xc7\x9e\xc6\x9b|-@k\x8a\xa5vTM&@)\xfb\xb5\'\xa3\xe6-@\xf0t\xa3\xeb`\x9f.@\xe3\xb5\r\x0cB/-@\xc6@6\x12yk&@\xc4\x189\x1f\xabL&@k\xaeD\xdb`j-@\xce\x15\x84\xf5G4)@}D\x94\xcc\x91\xcb(@\xfd\xe55\xd3\xe9\x88-@D\xbc\x01B~\xf7%@\xfd\xab0\x9f\xbd\xfd&@\x89\x0em[+\x80\'@\xd84\xa8\xcc\x0f>-@U\x19dz\xf3\n*@yD\x97\x86O\x1e.@V\x1e\xad\xb6=\xcc(@\x8f\x16\xf5\xef?\xc3-@\xc9\xd3P\x13\x9b\xc5-@b\xc2\xf6E\xdf\x151@\xc5G\xb2\xb0\x15\xb40@\xe8#Z\xe8(\xfd(@0H\x9d\x15\xf1\xc7-@\xd7\xc70\x82\x1a\xa9(@ 5]E\x17^&@[\xd7\xa4P\x8bj(@\x9bu\x06\xc9>|(@\x1a\xe4\xd4\x95\xad\xa7-@\x9e\xedOy\xf6 -@\xd4\x0f\xdc\xc3y\x8d0@9\xe2\xc6\xa2\x8e\x94&@\xd8\x12m\xc9\xb7\xd9(@6\xb1\xac\xb3:\xce*@]`\x9b\xd5\x84\x9e-@>\x7f\x91\xd9\xb6\xd0)@\xa7\x0e\x1b\xcd\xa6B(@\x82o\x97\x1f\xb2L(@g"\xaa\x0b\xd8\xb2-@\x89\x97W\xae|\xde%@\xd0\xbf\xf6\x8a\x1b\xa4-@\xdfO\x9a\x87\x95\xee*@\xcb\xe5\xe3\xe4\x0b9(@\x1e\xf7Z&\x02\x0f)@%\xcd\xd8\xb0?\xfb(@$\xbb\x07tV\xe1&@+%\xa5L\xcbe(@\xd4\x9aE\xc2\x03\xb4-@1d\x8d0\xbb\x1f0@\xaa\x07\xa2\xc6\x8c\x8b-@\x81\xde\x8f\xc8/\x12\'@]\x042\xeb\xd0\xd0(@\x8d\x8c\xe8e*\xb1,@\xdf5\xcf\xe1\x04\xa1(@\x07\x0e%\xf4\x9b\x97(@6\x93wL\x95\xcd/@\xc7\xeb\xf4\x9eo\xd9(@\x0fV\x0e4l0)@\xf9\xe0\xf4\xa9\xda\x84(@3\x92~l\x99\xa1-@\xf5\xac\xe2\xca\x8b<\'@-\xacy\xbaV\x91\'@Td\x16\xe8,\xa3(@\xf3\xd5\xd5\xb0\xda\xd10@\x17\xf6}\xf9\'$)@N9t\'V/&@\xd5\x98\xb1\xa5M\xfa-@5x\xe1\xa6)\xe4.@\xb8t\x8d\xd2\xa1\xbb-@\xde\xc6\xc0cy\xd2(@-\x03BpR\x041@\x8eqx\x9aW\xab(@"\x8b\xa5HT\x8a\'@\x10<\xa8\x08\x9d\n/@\x83\xf0LU;p%@\x10\n\x07\x9f\xd3\x05&@\x04\xaa2\x93tX0@\xf1\xc9\xab^\xa0\xfe\'@D\xffDK\xc3\x9c(@\xf9${\xcbz\xc3*@\xe0\xcd\x8dYb\xee0@\x0c\xb4 \xb7B\x8f*@\xedm\x96\xf8\n\x99*@\x12N\x07\xd7\xdc\xce*@\x9e\xe7,\xff\xf3\xac-@\xbc\xcd\x911\x1e\xbb0@$U\xd3\xca\xc6\xbe-@\xc7\xf8\xc5\xc5\x90I&@^]\x86\x98\xa7\x03(@\x13W\x07\xf9r\xea-@v\x9c\x9f\x8c\xb3\xb7&@F\xd9\xf62\xfe\x1a\'@VU\xcd\xcf\xe3\xaa&@\xb3\x86\x90\xb2\x15\x03.@w\xcf\xba\x84T\x16,@l\xe0\xd8L\x85\xba%@\xfe\x91\xc29\xb7L/@\x10\xbaU\x82\x01\x1e(@\x18\xb8\xd3q\xffD)@\x12\xb7\xf1\xb3\xfa\xa9&@\xc9\x8f\x03\x9b\x04%,@t\xefw\x9b\xc0\xed\'@`b\xc8\xdb@1)@s\x9f\xdf\x18\xa7\xac&@\x19\x1f~\'wi(@\x04\x00T\xd1E7&@\xa7\x99\xdc\xe4(\xa41@pq\xce8j\xba(@\xafrf\x82\xcb\x06(@\xbc\x9bg\xd1.\xb3,@\x1b\x89\x0c2\x10\x9e)@\xf3\x83\xf8\xea\xcd\xc3/@\xfe\xfe\x81\xecC\xa0\'@\x90\xab\r\x1eA\x88(@\xda\xf3\xd3\x81\xa8"&@[\x91L]\xfc\xd2.@d\x94\xaec\x01[)@\xbfW\xfc/\xda\x84+@D\xdat\x8eDl.@\nI\x8a\xf7\xb5\xf90@\xf8Qg\x8a3t)@\xd0e0\xa7\x133(@U\xed\x8aJ\x19>,@@S\xe0\xce\xbc\x1f+@\xab\x05\x11]iJ(@\x00A\xc6W\xe4\xd6&@\x00"N\xaaM +@\x9d\xf3=1\xf1\xb5,@G:\xc1\r\x83\x8d(@\x95\xcc\x9d\x1d\xbf\x83(@\xd3&\x02\xf5\x86\xd1+@\xcb0\xa5.\x0b\x01&@\x13}\xae4\xcdI&@\xf6\xaf\xb5\xbe^\x7f)@\xca\xca\xef\xaf\xd7\xb8)@\xa6\x96\xf4\xeb\xd0B-@\n\'\xe6l\xe9\x94%@\xcc\x10-\x91\xbb\r\'@\x81\x0eW\xc4S\x1d&@Q/_\x032\xa4%@\x98G\xaf0\xc3\xef)@\n\x11+l\xc53-@\x8c\xc8\x0bL\x0ee(@\xf8\xac\xaa\x85\x14\x81(@V4o}\x83\xe7%@\xd1\x13\xff|O\xf0\'@U\\\xcf\xf8m\x99\'@\x01k\x08\xa1g)&@/\xb8O\xc2\'&,@-F\xc1\x05\x8d\xee)@\x9b\x19IU;\x95%@\xfcY\x03\x8f\x05l%@_f\x1c\xfe\x868,@*\xaf\xf5\x8ej\x9f\'@\xae\xc4\x86\x1e\x81\xe5&@\xd2_\x81\x95\x1e\x14.@E\x17\xff\x88\xef\xa4%@%E\xa5\x0f*L,@\x01\'9\xf4h\xfe(@X\x8fn\xed?\x1c(@\xb5I\xf4\\]\x0e)@|E}\x8d\xcc\xf1*@\xb2\x81\x9e\x84Nw%@\x15\xe5b\xe3\x95+(@\x1b>a\x0f\x87\x00\'@\xd8\x95\n\xe6\x9d\x8c\'@U\xb0\x9e\xaf\xe1\xce\'@\xed\x1b\x1a\xeb\x89p\'@2\xac\xa4\xd3\x82\xdb\'@J"\xcf\xf3/\x9d/@\x96\xd1\xcc|o@\'@\xda\xebb\x05\xa5b%@N~\x12\xae\x99\xd7\'@u~\x01\xf0&\xb6)@\xc9\xc3\x1b\x11\x86\xa50@V\xe4\xce@\x0b\x110@\xb1=\xae\x00\xdc\xe3*@[$E\xe3\xcf\x1f-@h\xb1\xd6\n\xc9\xe8*@\x9d\x9d\xf9\xd3\tb&@\x00\x19\xfc"_\xfe\'@A$\xa8P\xe2{\'@%\x89r\x17\xd8\xad-@\xb6\xc8:\xda\x04\x970@ps\xe5(\x91c+@~\xe4\x99Xld-@\xa8\\\x94\xda\xda\xc5,@\x8b\xe5\xaa\xcb\xf8\x93%@\x1fJ\xa6@(4(@\xe5\xb0p\xdb\xd8\xb3&@\x84a\xf7\x82\xe1\xeb+@L\xd4L\x98\xa4\xcb(@\x1a\xab\xbb\xe4\xfc\xd5%@\xc9\xe1FZ,\xda&@\xdce.\x920\xfe&@\xaa\'f~KH(@\'\xb6(\xb1Vc,@{7\xa6\x81\x18\xeb+@\xad\xdb1a]\x93%@X>\xe9\x14Dx*@\x05\x03f\xd9\x91\x1f.@"\xe2.\xaf\xeb\x95%@m\x16\xfd\xa0\xb7\x83-@\x82\x91>\x87\x87./@\xd4\x9b\x96\xc9\xaa\xfd-@\x86c\x9c\xe6\x1d\xd2)@\xe2U\xf6\x06\xd2\xe4+@\xd8\\\x84\x0f\x0f\xa2.@]\x85.\xdblJ)@\x9d/>&G\xc8,@?"\xcb\xa7\xa5\xb5,@\xd3 8s\x85\x88(@\x01i\x85\xa3.)/@}\xbe\xd7\xda;\xa0)@\x0f]4\\.\xf7&@\r\x89%\x97`\xa9,@t6\x8ap\xff\xef%@\xd0Hk\x18I\x0b*@E.S\x0b\'\x82\'@w\xf0\xa5\x0f \xc7\'@\x9d\x04.\xe7a\x04&@)h\x86\xaf\xfcr&@\xe4\xa8t\xa7b2(@\x1b\x89\x0c2\x10\x9e)@\x9b\xear\x88eO*@u\x18\xc9\xc14\x1d(@Z\x15Q\x87\x1a\x8e\'@\x08\xe1\x95_\xa0\xd2\'@\xf5\x06\xb1\xd4\xf9#/@\x19\x11C}+\xc2)@\x1fO2h^\x15\'@\xf3\xc1\x92\xbfO\x82(@\xb4D8\xf4\xa7H(@\xe1\x81v\'\xf6\xd6%@\x08\xa3K \xd5|(@\xc7\xd8\xbe1\xf9\xa9(@\x85\xd4Mo\xf8\xcd*@j{lJx\xab-@H\x85\x112B\x12(@\x04\x81=\xa1{\xa9-@\xc1\x1b\xdc\x10T\x94,@\x15\xc6@\x89s#(@\xad\xff}W\x82\xaf-@\x88\xdc\x96"\x00\x85-@\xcd}\xe4[e\x01&@F\xd8X\x18{\x9b,@nLER\xe7\xe2*@5\\f\xfd\xcd\x97-@\xc8\x0c\xe6W{\xcc-@U\x00\xd9\xbe\x13\xd6%@\x07;n\xbb\x87$.@\xbbX\xf5\xe9\xbc\xe3%@\x10\xd4\x0b\xc4<-&@\xa6\x1f>\x89\xf8\xe6-@\xe3\xa8\x03@\xbb\xe9%@]\xe0\xfdC\x95{-@\x16\xceHR"\xaf-@\x9f*\xb8\xec\xa4(&@\xb1\r> /(.@d\xae\xbfL4h,@\x0b\x8eI.\xf1j(@f\xea\xf6si\x93.@\xfesl/\xa3C&@kt}\xab\\\x1f0@|\x17\xc6o\xbdY\'@"\xe9\x18\xa6\x1cH)@\xfd\xb3\x96A\xad@&@\x9f\xa5[\xf5\xde\xdb,@\xe2O\xbb\xa9\xdc\x89-@"\x98b_\xdb\x81\'@u\x8d\x07D\xcfF\'@\x0cz&\xa1\xd4\xc3%@\x1b}9\x84\'\xaa(@ .\x0f8\xe2\x99\'@6\xc0L!{-)@\xc5u\x9aml\x96,@pIJ\xc62\xfc0@fP%\xbaS\x8c)@\xe4\xa5c;?d-@\xd2\xe6\xb9$T\x87(@\x9eB\x90\xc0\xb0\x92\'@i\xc0\x033u\x88,@\x80\x08\xad\xb7E\xae&@\xe1\xdd\xd4\x13\x9f;)@B\xf9&\xf5\x90\xd3,@\x13\x07u\x1f*\x99,@\x83\x05)\xb9\x8aA)@\xa7\n^H\xe2f-@\x0b\xfa\x1c\xfe\xbc1)@\x04\tz9\xd2l-@\x90&\x15\xc4\xc6\x9c)@\xa1\x83d\xa6A\xf60@2\x10\x82\x8fb\xc0&@.\xa4\xf8\xc7Fu-@8\xaf^\xad\xe1\xe5.@\x7f\xda|\xd3\x89\xe9(@:\xe9Z\xfdr\xdd(@\x1b\x90\x05\x17\xad\x0e&@\xa9Yzt3y&@\xad4\x0b}\x15\x06&@g\x02\x1eI\x86\xba)@\xbe"\x9d\xedd\xfe\'@\xe9\x8e\xa1\x96\x9d\x1e&@\x02d\xf5\xc6a--@\xa4\xb9\xacA\xae).@\xdc\xb4\xcbI\xad\xa0,@l^\x05\x01:\x16&@\xc6\xf2\x96\xfe\xa4\x96\'@\xa0\x07\xc1\xf7\xe1\x91\'@\x07\x02B\x82\xffr(@\xc4&\xd7\xf4\\\x13)@\x86f\xb5\'`\xe3%@e\x9c\xe0\xf4\x9f`\'@-\xe6\xf2\xc5zl&@\x11\xf4\xc98\xe3\xcc0@\xcfV\xe4V7\xe30@\x06H^\x1d\xbd\xa3-@\x860\xc5\xa3V\x1c\'@\xbf\xb2\xec\xbe\x0c\xa1&@\xa6q\x1f\xaa \xc7\'@\xd5$\x87\xba\x9e\xdc(@\x1f\xbf#@Q\xac&@\x04Y\xb4\xfe\x01>\'@\x87\xf0\xfa\xef\x12\xa5\'@\xde\xb6ve\xb9\x84&@\x92\xb60*\x8d(\'@\x92\xbc\x8b\xfde\xee&@\xef\xb2\x15\x8cB\xd50@\xcbF \x87:\n+@\xfe\xb3\x84Z\x07\xfc&@3A\xeb\x8c\x94\xd9\'@\xfcy\x86\xc1d\x00\'@\xdc\xb4\xcbI\xad\xa0,@\xd6\xf02\x1e\x80\x97%@A\x94\xc3$w},@2\xba\xae5+\x87%@\xd3\xc5bq \xa2\'@O\xfb\xdd\xb2\xa7\x1e+@\xde\xc9\xb71s\x04)@\t\xd8\x17\xc48\xca,@\x15M\x17\xf4vy\'@\x7f\xdaD\x93\xd8\x95%@\x0b\xf8\xf3\x7f\xa3y-@\x1c\xa2\xd6\xb1k\x9f(@\x815)P\x82\xa3%@\xfd\x90\xe5\xdeLc,@svZ\x99\xf8\x8f-@I\x86c\x10\x91o\'@o\xc9\x06\xe3\xcaN*@\xee\xb2\xc7LA\x86&@A\x94\x97HY\x7f(@ @\xac\xa2\x12%+@"}\t\xe3\xce}(@+T\xa7\x90@,&@D\xbc@\xd3<\xa3-@(\x07\xe5\xa0{z&@ur\xb2\xa2]\xa2(@\xbfx\xab\x83\x1ai(@\xa5\xdf\xc0\x9f#\xb7,@b\xf9-\x8c\x17f(@s4\xe1\xd6\xa0\xfb-@J\x01\x0cH\xb4\x96(@\x88R\x9e\x0f\x134(@\xe7\xab\xb4\x14\x0e\t(@\x98\xc0\xc5r\x9fz%@\xd9u\xcc\xbd\xf8\xac,@\x064t\x14\x06\x0b(@\x02\x8e\xde\x04V\xd6*@\'\xe3\xd0\xa5\x8c\xcf(@\xf0\xaf\xe2\x91\x10\xf4.@\xba}\xaf\xd2\x04s%@\xbc+\x12=F\x04(@\xbd\xf3\xd8\xf89\xcf\'@I\xc8\xc7\x99\xa9\xf2*@\xae\x03E\x1e\xb5\x97/@\xfcY\x03\x8f\x05l%@m\x9f\x7f\xcaG}&@\xfb\xbd\xd8\xef\x0b\xc8+@\x94F\x16\nh\xa3/@X\x10\xe11\xceb)@g\x8d:\xb3#\xb9)@\xeb\x9e<\x9fp\xbf&@\xcc\xb7\xbb\x00n10@+\x9b\xad\xc2!\',@\xe2\xde\xe1\xbb\xae\xbb)@\x83\x03I%\xdd\xa4%@OV\x88\xeb\x94%(@\x99\xd8>\x12\xaf\x1a-@\xb0or\x8eq3,@\'\xa3\xa8\x97=\xf9+@\xd8*rDQ`(@ \xeb\x80\x93\x11U-@\xb4"k\xe2o\xd2+@\xe7E7QS"+@k\xf0\xa4\x80Z\xa0\'@\x12\x94\xf3a\x9f\xc1(@\xb0\x043\xc9_\xd1.@\x85GfuWy-@\xc13X\xc5\xc7\x8d.@\xb85\x02\xa1\x97\x98(@\xcdg\xe7N\xbd\xe0\'@X\x94\xbf\xcb\xa0&&@\xcd\x1drO\xee\xaa0@b\x19*13k&@\xac\xf3\xd4ea\x9d/@\xce\xb0m\x19\xf9\x14.@[NWV\xd5\x0c+@AR\xce\xa2NF-@\xce\xf0\xce\x80{O.@x&\xb0\x96\x11\xb6(@-e+\x0e\x07l(@\t@n\xca\x89x(@\x8c\xac\x87\xdd"\x88-@\xdd\x9c\xa5W\x1c\x96/@\xde\xa8\xbeN\xdc\xbf\'@h\x9c\x02\xbc\x08\x12+@\xe0G\xb3*\xcd6&@\xef\xbf\x13\xdd\x16\xed-@\xd5\x81\xa9\xf8\xa3\xb0)@\x00\x1c\xec\x1e\xb2p\'@\xae\x8b\xb2T\xe9#)@\x82x"\xdd@P&@\xc1\xe5\x0f\x85\xe8H&@\xbe\x16\\\x17;\x00/@5\x0e@\x87i_-@\x03\x15\xf5E\xf7q(@\x9f\xf2\xfd\xb0\x08\xdc-@\xf94\xda\x87\n\x92-@p\x97\xe3\xa7\x18\x94\'@Z:\xe8\xb9HZ&@\xf7\xed\x96\xa4\xb6\xaa&@m\xb6S6\xba\xd0&@%\x9f\xea\xc5\xdaw)@\x94g\nk\x1a\xac.@\xb4z\xda\n\xf7\x15-@S\xef:YU\x1a\'@\xfc\xb7#\xc0\xa3\xd8,@E\x95K?$#+@\xaa\xd8l\x143\x04.@\xc5\x14\xdd_\xf6\x93/@\x7f\xcf\x8c\xc9,(\'@\xa4m\xabs\x11\xb4\'@n$\xf7\x8d\x18\xb8,@\xcc\xe5\xa0\x7f\x9f\x940@\xd8\xeb\xd8\xc7\xfb\xe2\'@\xd4\xacT\xbfU\xe6&@\xbe\xc3\x98\x98$\xa3%@R\xa2O\xe9\xab?\'@\x1e\xfa\xe07q\xc6-@\xb6\xd4\x13C\xf1\xcd(@rO\xf0\x1d\xd8\x10\'@\x10"\xfd\x0c\xac\x110@V\xd7\x15\x0c\xaci,@H\xb9\x9cO"\xc8.@\xbf\x1fT-\x1b\x19&@1\xa3\xac,\xf9\xd0-@\xa0\x1eo\xb5\xaf\x94*@\xd6\x9fJ>\x83\x93.@\x11Q\xce=!\xa1&@\xe9\xc3\xa9J\xda\xd9+@\x99\xc8\xa4\x82\xf2!-@\x86\xe9\xce\x94\x13\x97%@.\xd5*t\x1f\x1b*@s\xc6\xc4\x157\xab+@5Zr6\xcdr)@\x98`\xcb\x01\xe2Z/@2\x0eVoY\xd1-@\xe1#\x0c\xeaw\x1e+@-r4\x118\xc4(@\x1a:\xaf\x04\x8eD(@2\x14{\xeeD\xe1&@\x8f^\xd3@\x8e\xc4&@\xb1\x87\x92K\x9e;)@\x9b\xc0\x94\xba\x89k&@\xac\x81A\x80\x0f\x99)@\x91\xc4s\xf3+?)@\x92\x9a\xf7\xce\r\x9a)@X\xe1\xfa.\xd2l-@\xea\xb3{\x97\xeau-@A\xa3\xcc\xac\x055.@\xac\xac\xb40\x8b\x94&@\x82\x8f\xac\x16u\x041@|\x99\xfbt\xda\x9e,@\x13K\x90_\x16\xde.@^\xb4\xa4QId&@\x0c\xafkAb\x14&@\r\xaa;\xc7\x9b\xaf&@\xb5\xcc\xf69T\xae-@\xfaFo\xd8\'\xaf&@T\xbd\xbf\xc5)\xcd)@\xaaT\xb5fw\x93)@\xb2\xc8\xa8\x11\xc4\x14-@\x1c\xa1^\xe49\xd7.@,8\xd47pW\'@\xc8\x98\xca\x03\xa7G.@\xc20B\x11\xb00/@\xd3"\xdbh\xcc\x84,@\xca\x89\xb1\xc26\x13&@\xdew\x86\xfd\xd2<-@\xc6\x8b\xddL\xbbv)@\xb6\xf4\xeaU\xde&&@\xaf\xeeO\xb6\xe9\xcc*@\xec_\x01"\xcd\xdf%@\xa6\x94\x13\xd9\x03\x80%@@>\xc6M\x92\x9a-@Y\x9e\xcd6\x04e&@\xce\xe1\xa5\xd7e\x1c&@\x82\xbc\xe0\xdeR )@\xa6\x07ta\xbbz\'@\x0b`\xbe\x9a\xda\x84\'@\x84GU\xc68&)@\x1b}\x17A^\xf0)@1F\xeb\x9ce\xc0,@3H\xb52\xe0\xcd)@wG.\xb63\x94\'@\xb5\x95\xa6\xc7\x96\xb3,@`\xd8\t\x19\xf8\xa8(@\xf0\x1e\xb5\xc9\x8dv(@\xceM\xc2\'O\xcc.@\xc5c\xdcD\xf1\x8c/@o\x8f\xa0\xeb\x8d\x1e(@\xed\xe7pd\xbd\x8a(@\xd5C\x01P\xca\xed)@\xf6#,"T\xbb,@\'\xd9\xf2\xcbxB&@km4\x05\xff\xf8(@hk\xfcAP\x95\'@x\xa20}\xe3d&@\x8e\x80\x1a\r?\x1f)@\x19\t\xb0\xde;\xb2-@`k\xe5\rO-&@\x10od\xb7\xe4\xc1\'@3T\xb5b\x1fh-@V\xcc\x9c\x08\xdf\xc0)@\x9e\xf2\xdc\xb9*[-@\xe9]\x92o\xe7\xc0-@\x81\x04\xb4\xda\xd3Z&@\xe3Y\xcf\x8fNh-@|ed\x1bM\xa3%@\xbe\x85xixr-@\xf6p<h\xba\xe3-@y\x88\x99x^\xeb&@\xfe\x97\xb2\xefL\xee0@\xd2f\x9dz\x81W&@!p\xb8\xfa" &@\x10M\xa9>\xafw-@\xaf\x80\x08\xc9%\xae-@\xbby\xeb\xac\tD&@&\xcb\x10\x82\xf9\x19\'@\x9a\xd1\xd8\x13D\x06\'@Q\x8e\xc5J\xe3=\'@\xa0\xda\xe1\x0e\xffj(@\xba\x10\xc6Z\x00m%@\xfc\xae\xfa\xb5g\x81%@\xae\xc5i\x7fP\x91%@U\xf4$\n\x02x,@\xae0c?\x88-&@\xb5\xd6\xe0\x0e\x87\xec%@\xd6\xcc\xca\x81Dy-@\xa1\x87\xe1\x9a\xb9\x8d&@\xd4T\xa1\x96\xf9\xe1&@y|\xc3;\xf0\xe2%@\xf6\xaf\x8c4\xd0\xbc\'@0\xd0U\x8e\xf7-&@\xa4J\xa8\xc7=\x8b%@V\x8a)\x1c\xd3\xc9&@\x02\xee\xa6O\xffd-@\xa2b\xf7\xa2@\xa2\'@\x81\xfamO\xd2\xe90@\xb6S\x06v\xb7\xf4(@Fy7\x14\xef\xf4&@xT\xe0\x18\xfd\x0b*@\xf9qd\x8bo\x9d-@\x95\xd7br\xd8\x95%@i\xd7#\xcf\x1ez\'@\xa2__\xfe\xe0\x8e\'@\xae#\xdb\x14\xed\xef%@EL\xfa\xcbl\xff%@\xebH_\x1d\xed\x82-@\xeb[\x87H\x8d\xf6(@bma\xcb\xa8\x19+@\xd1\xf2\x8b!-\xbd%@\xa5k\xbd(:\x9a(@,\xd7\xc4ex\xcd+@\x0b\xd6$\x1c\\\xa0-@\xf2ro\xe9"\xbe&@\x8c\x0f\xf6_\xa7\xa7-@\xd2\xfc\xb3\x1f\xaa\xa4%@\x1f\x04\xean\xe2\xbc&@&\xc6\x08\xeb\xe5#.@\x880)(?4.@\x9dt\xdc\xb4\x92\xb00@\xd7\xf7g\xef\xf7\x970@\xd4\xe5StO\xe1%@\xabm\x0e4\xd8\x96(@\xd52\xc4*%\xf5+@\xe7\xfej\x7f0\xde-@\xd5$\x87\xba\x9e\xdc(@WB\xc4\x84\xfc\x98%@\xe1]N\\\xc6\xcd*@\xbfe\xf3!\xde\x93*@\xc2V_&\xecB.@\xfd\x0f\x05D%\xc8&@8\x94v\x190e(@1\xaa\x9a\xb1\xdb\x89&@\xb9\xe05\x80\'\xf4\'@:\xdfP\xff\x124(@\xc3\xb7\xaf+\x82L(@\'\xea\tB{\x01(@\xbc\x10S\xd2\xe1[&@\xda_\xd3M\xbe\xc9+@\xd6\xcaIH\xa3=)@>\x0f\xf2 \xa9\xc0(@\x1d\xc8\xa3\x14\xff6&@s\x8d\xb3\xea*\x94%@\xe0\xd1\xc7\x17W\x8b,@\xf6\t"\xbe1\x1d*@\x02\xf1\xf1\xa4\xc0\xe7,@\x12Zd\x01v\xa30@[4\xb5QS\x81(@\xeboK\xeab\xba(@\x16\x06\xb4\x84\xba}-@\x9c\x94\x82\xd3\xa8S.@\xbc\xcc\xb2I1\x97(@\xb5f(%b\xc5.@\x99\xe5k\xf6a\xa5(@\xf1t\x9a]\x18\x82(@d*\xa8_:\xab.@}\x12Y\xf9\xa9..@B$\x91\x80Zw(@\x0c\x07c\xd1\xbb\xb1)@\x02\x1e\x00\xd1\x0c\xd4(@\x03\r\x0cp\xd3\xc30@mR\xa7ch\x9b%@\x8fW\xeb\x03\xa2\x88&@]\xedZ.w\r)@5\x1b\xb96JF&@\xce\xf3\xe1\x12\xb9\x810@\x94@\xd5\xe5R\xb1,@\x0b\x06\xbb\xa1\xec\x9b%@*\xab\xca\x9eK\xc6&@\x1bu;\xd9\xb7\xf70@\x1c\xaf|yG\xa3-@T\xd1u-\x996-@X\xd0\x84%&\x8d(@d\xda\xa4Q\xb3[-@\xd4b\x99\x82\x10\xa6,@\x9f\xc4`y\x1c\xea0@\xcf\n\n\x8eKi(@\xa3\x18\x90\xce0\x0c+@1\x1e\x06\x7f\x17y-@\x9f5\xbb\xfd\xff\x0c\'@zt!\xa5\xf6\x9c/@\xfc\xb9\xcd\x80\xd9h-@\xe77\xd9\x96VQ+@\x8a\xbc\xff\x9c\x01\xb5,@\x027~\x8a\x1c\x960@\x97UE]\xe4\x890@\xd6\x04\x88;N\xa1%@y\xfc\x1cVwa)@\xc6\xec*\xb0"\x99\'@\xa8\xb3\xb4\xfcX\xb2(@\x1c\xff\x97\x12p\x97/@\xd2BuS\xde\x1f.@\x1c\xff\x97\x12p\x97/@\x19\x8fL\x8e\xd3\x81,@\xdd\x13x62\x85-@\xd0\xb3\xe8\xfa\xbff/@i\x1aV\x96\x99\x9e-@\xcc\xa0R\xa0hF,@\x10\xe2\x0e\xc3\x1c\xf0(@<\xc8\xda\xef_b)@y\xac\x9f6\xads-@wj\xd7\xd7r\xf8&@T\xf9}~2\xaf-@\xeeKl^\xa7G-@9\x00v\x92\xb7\x8a,@\x81\xc7<s~.&@\xebL6e\x854+@,#b\xac\xe2\xf1(@\x7f\xfd\xf2M\x97\xb7&@\t\xbf\x16\x0cc\x1f+@4Oe\xca\xf2U-@|+a0jL&@x*\x12\x17\x14s,@p6dqR\xc7(@\xa3\x07\xcat\t\xce*@\x89CS\xbe\xcf5&@\xfda\xf6\x12\xc2i&@\xee\r\xa8\x97\x1c\x94,@\xc8HX\xb6\xe0.(@a\x0c\x04b\x94\x920@\xaf\x19t\xef\xf2\xf5,@r\x80\xa6#\xb2\x130@\x11\x82\xc6\xea\xe6\xe9(@@F\x9fhh\xad+@\x98\xb8[\xca\xe1\xae,@\xa6g\xaf\x9a\xa4\xcc(@\xa2Ix\xf4\x8a\x90,@`\x11H\xbe\x02\x11)@\xb7$\xd5c\xf09\'@\x81\x1fIa\xab\xcf-@\xf9qd\x8bo\x9d-@\x8e\xe82\xdd\x1f\xc7-@c@O{A\xef0@\xac\xaf\xbeA\x06t(@D\x87x\xc9\xed\x7f-@\x08\xbe\xfa\x19\xca\xe2+@\x94\x97\xf23N\xb4,@\xec\xbe\xf2\xf1\x98j(@\x04\xc1r7\xfa\xa9&@\xc1\xc9v\xf6\xdf\xe2(@\xd4T\xa1\x96\xf9\xe1&@\xec\x8e\xeb\xd3\xab\x82/@_\xcd\x05\xc6\x99%)@\x0c\xebD\x12\xeeV/@\xb6\x92D\xd7Q\x9f/@R\xbbG\xd3\xec\xd0,@\x8fM\x05\xc1\x08\x97%@\xd6!>\xc0\x1b\xea0@\x97g\xa5\xb3\x98\x98-@L\xb3+Nt\xbf/@\xb5\x19VI\x03\x95/@\xe6m\xd4\x9cN\x86,@\t\xcb\x14p\x8e\x81\'@\xb1\xb6\xa1\xe6\x8d\xa1/@\x02y\xdf\xcbMi0@\xd2\xdf\xcaA.\xb2(@{8\xb6\xe3\x86\x8e-@\x17\x9f\xd2\xb9\xf3>\'@\xe0\x8e?T\xc2\xdb+@\x86yL\xe8U\x7f-@3\xdd\xbd\x0e=i-@n\x84\xb6[\xc4m)@\x8bR\xe4\xce\x05\x81\'@/\xbdh\xc5ll-@\x16\x96\xea?\xba9.@\x827s\n\xe8,&@\x81A\x0eo\xe8\xf6-@\xe80U\x9f\xf16,@\xd6\xa8;\x16\xce\x82(@14\xdb\xed\xfc\xe5-@N\xe74\xdd\x12\xe1+@\xab\x9a\x8f\xb4\xf4\xdb&@\x03\xaa\xb8\xe0S\xf7&@\x0e<<\xad{"\'@+\xa3\xcbsb\xa8(@\xdc\xa91\x9e\xae?\'@\xa0\x98%\xc2\x17\xc5&@\xb3\xcd\x19\xd5\xf7\xa6&@\xad>\xa1\x8bL\xe6*@k\xeca\x1en"+@[\x1a\x04/F2+@\xaa22\x8b\xa5\x010@\xe9)\x84\xdbH)+@\x197n\x05\x06M\'@\x07\n\x96\x1d\t\xf4&@\'G#T\xd2\xb4&@\x91p;n,V)@\x0c\xeb_\xd2\xb7d+@m\xdbRl\x1b=\'@\x0c\x07{l\xf8V)@a\x10p\x838a/@\x7fb\xad\x82\xd3\xbe&@%\n\xa7\t\x1c\'.@e\x91\x97"\x9e\x7f&@\x9fp\x82/R\x95-@#\xd8~\xe4\x08\xf1\'@\x82\x94\xa1\xa4\xabn&@).\x0e\xe9z\xb0\'@p\x1a\xf8c\x06|-@\xab\xddV1\xad\xe2+@%Y\xffBN\x04)@]\xe3\x18M\xca\x9d-@\xe7A\r\xb7I&)@h\x9fEw\xbb]&@\x1c\x10\x04\x82_"+@v\xa0\x9d\x95t\x1b0@$\xc6\x18\xa8\x99\r+@\xf8l\xdeg\x9a\x8d(@\xcbB\x12_\x11\xe6-@\xa2\x1e|\xc2\x95^&@\xcaf\\\x1f\x8e\xc9&@\x94\xd4\xd5\xf4\xae\xcc(@\x9e\x1d1\x7fx\x8d/@\xabp\x00\x06]Q)@d8f\xc4G\xb6-@&2\xd0\xc33\xc1,@\xaf3\x9a\x91Y>)@\xa9\xf9\xc5m\xa0\xa1%@3\xa21w\x07\x16)@Q\x04su\xc8y,@*[\xa1\x01\xf6\x07(@\x90\xce/\xc5\x9e\xb4(@7y\xcde\x82\xd6/@n\xe3U)V#,@7y\xcde\x82\xd6/@x\xccvI-\xa9(@ \xf3\xf1\xaa\x12x.@G\xe5\x9ah\xb4\xa30@\xc9\xa1q\x95\xbb\x9c,@:\x1f\x96D\xd7L&@\x1d\xe2!\x81\xc4\xf4\'@\x7f\x9bg\\\x03\xba,@j\xb5y"\xd4\xc3(@P8\xee\xc6\xaf\xf3&@\xb5\x07\x194m\xd3(@\x90\xff\xba5\r^&@\xcf\xc8\xac\'\xf6](@\xe6\xe7\n\x03\xfdX,@e\x0f\x93\xf5\x14W\'@"L\xff0\xd8\xb6%@Q\x04su\xc8y,@X,\xf8?0_&@\x10^\xc8\x93\xea\xe6+@\x9c\xf6q]d!&@\x08%\x1b\xb5\xc8c(@\xb8\xad\x8f#\x97N(@\xd3\xe9\xee\xcf\x05}-@\x9c\xdfW<\xd2\x8e-@\x85Ha\x94\xc4C.@ iu>\x1fh(@\x81\xdc.\x94\xcdj/@.s\xc5P\x1f6&@\x98u6\xd9~\x9d%@\x0f\xd7\xbf\xeb{\x9d-@\xfd\xce\x98\xf2\xb6\xe0-@_\xec\x82W\x83v%@\x06\xcc\x8e\xcd\t\x04&@\xb1_\xa7r,\x960@\xe5\xeaXs\xcd|.@\xd8\xae\xf1\x9a\xdc\x0e*@\x1bC\xce\xbf\xc3,&@\xce\xd8&\xe4\xf81.@\x9d\xb9en\xacm\'@\x19\xec\xa0o\x91\xc0&@\x85@\x1d\xc7\xbd|-@)\xf4\x8d\xa0\xef\x14.@\xd4<fc\xbd\x98%@d>nn\xd3\xf8(@\x18Z\xdb\xd7,\xa0%@\xeb\x8f\x85\x08\x13h(@\xfe<\xe3\x9d\xab\xdf(@U\xcd\x96$3x\'@\xeb\xe6G\xadi\xc9,@\x9a\xac\xed\xa3\x03\xb5,@G\xad\xf9\x03\xd5\xf6&@_JY\xab\xab)&@#\xe5@cIr-@\xbe\x84+\xbfs2(@*G\rph\xd4%@\xb6\xa2\x8b\x98g\x98(@H\xf9\xd8k\xf3\xd3-@\xf5\x872bi\xe5&@\xdc\xea\xc5\xc4\x13K\'@\x82\xe6\xe8;\x9d\x8f(@\x9e(ze@\x9b(@\x1b\x8d\x0b\x871\x00(@;.j\xc3\x01\x1b,@\xf1\xdf\xd2\xce</&@\x11 \xe8\x1b\xb3\xbd-@-\xa2zr\xa5Y-@o"F\xa9P\t\'@\xb5\xf4\xd0\xcc\xcb\xf9,@\x8a\xb6\x1d|\x10\xdf\'@\xac\x97\x10\xd7\x08\xdb&@9\xc8\x14\xe1\x17\x8c-@\x91\xea=}\xd4G/@,\x06\x9dE\x8c\xcd.@\xcbW\xb6\xad\xfb\xfa&@\x9b\x8c\xa4\x11\x81\x8f0@\xb63\x83Gc\x95)@;g\xf4\xdfc\xe2-@\xa9\x9d\xa4V\x99B-@\xe6\xf0\xb5\xe6\x8f\xb7(@SJ\xce\xfb\x996&@\x9a\x04T\x1aV$&@\r\x08I\x12\x84j-@5\x8f\xb8\x8b\x8b\xc4\'@o\x86\xbd\xba\xdc\x17&@\xf6\xa5h\xc6\x9bO&@q\xc3\x97Hx\x12.@\x00\x08\x8a\xfb[\xaa%@;BL\x1a$h&@\x1c\xb7o\xeeZ\xe0%@y\xfc\x1cVwa)@\xd9+H\xe5\xf9a&@\xf3\x84\xa1\x00,\xfc,@\x05\x94\xb3\xa9K\x9d)@\xd8\xbc\xba\x06\xc6\xac)@ \xceN$\xdc\x94%@ )\xaf9wo&@\xf5\xb5\xec\x1c9\x9d&@$d!Z`\xe5,@\x8b\xa3\xb4>\xbb\x01\'@\xd7\xf1f\xb2\x85\xbc(@\x96\x05\x8c\xf2a\x9b&@\x1c\xc8~t\x01\xfc.@\x9f\xc1\x89\xea\xf6\xdb&@\xf2\x94\xee\xc0\xb5k-@\x1e\xe0\xd0\xb1\x85\xc1&@G\xb3\x7f\'sz(@\x7f\xceG\xe7h/&@\x04H\x9a\xaf\xc7\xf6%@\xf5\x82\xe2\x1eO\xcc.@%\x05Q\xed\x06\x84*@\xef6\x0c\xbe>\xc8(@\xdb\x19\xf7\xe3l\xb8.@\x0c\x16\xf2\x8b+V\'@9\xb1D\x0c/w)@\xb9\xd4f\xa6\xb4\xd8%@9\xce\xfc\x18?\xe8%@#\xac\x03\xa9\xef &@z\x83\xd1\x94;O\'@G]\xad\xea\xe3\xf9/@\x1e\x8c\x05\xb0\x848-@\x8bT_w\x1b\xcd%@\x9e\x81\xabZ\xb2\t+@@t\xdd\xf7F\xbb,@\x99\x15Y\xe7W\xd9,@\x8c\x9d\xbc\xdc\xdf\x92&@]:\xc8r\xad\xe4&@\xb7L\xe4\xa7\xc8\xc50@>V:\xfb\x05\xef&@:\xc0\xcc\xee\xa7\xe1.@\xf0\xdc\xc8\xa1D\xe8.@\xc6\x8e\x83GW\xef)@\xf9\'#P\t\xcd0@\x8f\x81i\xcc\xd1\xad(@\x17Dj,jz-@\xd4<\xa2NBf,@+I\xe7\xcf\x07\xde(@\x02\rZK\xa4\x98-@\xae\xcf\xd6\xd7g\x02.@\x0f\x0e\x88\xb1\x05b)@uoi\x0f\xd5p&@\xf5E\x9f\x13i!&@\x8a>\xa0}\x91\x1e0@\xcco\x93\xd0\x01].@\x19\xa1\x95\x1aZ\x97(@\xb4\t\xb0\x06T\xe0+@\xb4\xbf\xfa\xf59\xb8-@\r0P\x91\x84\'0@\x81\xc5\xc5Z\x86\x91-@\x847L\n\n\xe0.@\x97\xca\xe5\xda\x93\x14*@\xc3A\x11\xa3\xa5\x1d&@\xb0\x1c\xb6\x9er\xa4&@\x9b>\xa5\xc5\xe4\x98\'@\x9f[\x1f(\xfa;-@=I|!F\xbd&@\xa5\xfeA~C\xa5/@'
p29
tp30
bg3
(g4
(I0
tp31
g6
tp32
Rp33
(I1
(I1629
tp34
g13
I00
S'\x03\xac\xa7\xf9\x85\xecS@\xafk\x1b\xf7\xc5\xe5S@\x83\xf5\\\xdc\xad\xefS@@\xa2\xa5\xdc\xfb\xefS@$hE\xa5E\xedS@\xfa6r\x1f\xbf\xa9S@|\xd9\xc8y\xc7\xa9S@\xec\xcfT\x02k\xeaS@\xf0\xa3#\xef\xb5\xedS@p\x0fo\xdd~\xe6S@(g\xa0v\x07\xe0S@G>\x93@\xac\xe6S@-\xda\x0b\x93\x89\xeeS@\xf2\x95s\xa4\xcb\xe9S@-~-\x92\x08\xe3S@\xad*%\xd0\xd8\xd5S@q2c\x15\xc1\xf2S@Ram\x9a\x8b\xe7S@\xabR\xeb\xfa\xbf\xd0S@8\xf6\xd4\x95{\xe0S@\x8c\x08-\xa3U\xb1S@\xa8\xec\xa8\x05\x82\xe8S@F\xb4Sm\xf6\xa1S@\x9b8\xb8\xb1\x1e\xf4S@\x9a\x97\x19\xdf\xf2\xc8S@\xe9\xb5\xb1V\xcc\xf2S@X\xf6\xeb\x8a\x8c\xd2S@\x86\xad\xc6\xf26\xd6S@\xc0\x8b\x84\x93\x89\xebS@Z\x17\x97\x92.\xd0S@\xef\x01\\iA\xeeS@\xc5%\x8d\xda\x05\xd6S@[\xe5; \xa7\xf3S@\xe2;\xe0\x15\x8d\xd3S@%L\xf2\xa2\xd1\xefS@Zw\xb2\xa8\x8d\xbeS@\xf5\xff\xe6ol\xc9S@\xb4\xb3\x9a_\xd5\xefS@\x87\xe5\x8f\xaer\xeaS@<e\xa1\x91\x07\xe3S@\xef\xa2\x16\xd1\xf2\xe2S@\xe5\xb9\xfd$\xc3\xe3S@\xb7\xf1\x16I\xe9\xccS@0n\xc6_\xc0\xcbS@\xb40\xba7\x05\xd4S@\x8e\x10|\x8cV\xe8S@-\xec\x13\xbcN\xd0S@\xd2B\xea\xaf\x99\xeeS@^\x8dH|\xee\xb0S@\x07`n\xd1\xff\xebS@\x9f5\x93\x01\xdd\xdcS@\xfc!\xec\x12V\xe3S@t\x01\x18\xbb\xc9\xe4S@\xbf,\x96\xa0\x00\xe6S@1kC\x8d\xbc\xdcS@i\xff=\xbb\x8d\xbfS@B\x7f\x11\xb1\xea\xe7S@\xae\x87X\xf4\xbe\xd0S@\xac{\xe9\x998\xe3S@\xc3@\xf4%\xf7\xf4S@\x85B\x99\rP\xe2S@\xe8k\xe5T\xf5\xe5S@\xd6\x93#by\x9eS@\x8a\xe6\t\x8e\xd4\xe5S@2+\x17\x1bh\x9eS@\x7f\xba\xe6\x14C\xe8S@\xbb?\x1ecb\xb7S@\xb9\xf0\t\xff\xab\xc8S@oxC\xea1\xe8S@\x90\xed7\xd9\xad\xf4S@$\x18.\x9d\x15\xd2S@\xc9A\x92e\x92\xefS@\x81(\xb2\n\x0e\xe3S@\x84,E\x1aR\xa3S@50U\x8a5\xecS@B\xa8\xf0v\x02\xe7S@(~\xe0$\xf6\xb8S@n\x83\xf2FW\xe6S@\x1b\xe3\x8eQ&\xe3S@\x98\x01)B\x82\xa8S@\xa5e\x1c\xe9\xd5\xcdS@\xbeY\x17}@\xe3S@l\xd4\x8a\x116\xafS@\xc4\x98q(\xc4\xc3S@\xfa\xa9q\xc2Q\xb6S@\xc0b\xeb1B\xf4S@\x96\xc7\xdb#\x90\xe2S@a+#\x1fY\xc6S@wl\xf6\x99\xe5\xc5S@m\x14\xa0\xc79\xe3S@I\x81.\x17s\xecS@#\xb6E\x98\x82\xa1S@a\xfd};\x19\xd5S@\xfa\xfe\xe0G\xb1\xcfS@\xd7:\xc2\x1a\xf3\xe1S@P\x12\xf4\x15\xac\xf2S@\x9a\x9e\x86\x82\x1d\xdaS@\t\xb0\x8c\xbd\x06\xcfS@\x18\xab\xf0K\x93\xf1S@\x91\xf7\xe10Y\xdaS@\x8e\xd2`\n\xf2\xe3S@\t\xb9\x98\xea\x05\xa2S@\xf9\xe4\xb0&\x99\xe6S@\x82\x89P]f\x9dS@\t\xca\xdc\xben\xd3S@FF\xc7\xaba\xa5S@2\xbcq\xc6\xed\xf1S@\x85\xe7y\x91]\xd5S@\xe7d\x1a\xddm\xb1S@\xaf\x9b\xf2c\xbc\xe1S@Xq\xf4\xa1\xed\xb9S@\x08\x02\x84\x06\xaa\xc9S@\xf2\x0b=7~\xa5S@}"F\xf9\n\xd9S@W\x9b\xf7\xd8p\xd6S@J_\xcd\xed*\xe3S@\x13\xbd\x98\x06\xcb\xa3S@\x1f\xe7\x07\x97\x02\xc6S@\x12\x1a}\x12\xcc\xceS@5K9\xe7\xda\xdaS@\x84,(\x10S\xc6S@\xee&\xe8\x19,\xe8S@\x1e$X\xf97\xf1S@5K9\xe7\xda\xdaS@\xa1\xe1\xd3\xca\x8f\xa2S@\'\xbet\xfd\x1d\xc6S@Cji\xe1\x0b\xe8S@\xc2\x8a(\xb2\xfa\xc6S@\x01\xf3\x83K_\xc9S@le\xc4\xdb\x97\xd0S@@_\xeeb\xc7\x98S@\xbf\x90\x80\xcbi\xa7S@n`\x0c\x1e\x1e\xe3S@\xd9di\xbc\x11\xf0S@\x9fJ\x1d\xe4q\xf1S@\x04\x93\xef\xcbR\xe1S@6\xb9\x83\xcf\xb9\xe0S@\xab9\xaf\xb3(\xdfS@\xc4\xd0\xa1\xf1\xf0\xf1S@h\x1aGV\x07\xe5S@\xfe\xf5\x9e\xaf\xa1\xa1S@\xcc\xacwSZ\xe1S@\xd9O\xd7&\'\xdcS@\xa9\xc4\xc5\x1b\xeb\xe6S@70\xf9\xf3(\xcfS@w\x01~\x91\x1c\xd0S@>\xc4\x8d\x10\xe0\xeeS@I\x87/\xf43\xecS@\x8b\x80\x15\xceV\xe0S@\xe4l\xce(!\xe7S@#\xd9j\x92e\xc9S@v*&\xbd\xf7\xa1S@Z\xda\xf0\x1e\xc2\xe0S@\xad4\x04\xcf\x16\xf0S@\xee\xd3}\xa7\xb6\xd7S@\xe0\x7f\xd7\xd5\x10\xe6S@\x81\xdb\xb8\xd4\xfe\xa2S@<D}i\x92\xb7S@\xa0 \xec0!\xe1S@Qe\x13\xaf\xfb\xacS@\xd4W\xafK\x1d\xd6S@\xdb\x02\x95\xad:\xc1S@\x9b\xde\xb9\x7f\xa2\xdcS@\x91\xf2\x14\xf7f\xa8S@\xf0\x1a\xdb8\xd1\xa5S@\xb8\xa4\xecs\xa9\xcfS@f\xa4\xbd{\xe1\xeeS@v*&\xbd\xf7\xa1S@\x82\xafh\xe5\xea\xefS@\xa76\xd2\x81\xe5\xccS@p\xaf\x7f\xcb\x80\xd7S@:\x1ez\x9c@\xe9S@\x19u\xa7\xe1\x0e\xc4S@\x930\xd0V`\xcbS@\x1b_\x92D\xaf\xc9S@w\\\x18.\xc6\xeeS@;\xdc\xa7\xa3\x8c\xd2S@g\xb4\x80\xf5\xc4\xe0S@\x9bnC\x13\xbc\xc6S@f\xe8\xe1\x97\xe8\xcdS@C\n\xcc\xf8\xb0\xeeS@iO\x06\xc7\xcc\xcfS@j@,\xb1\xd9\xd5S@1S\xc1\xdbM\xefS@H\x1d\xfaL\x1c\xf0S@\x85\xfa\x08\xa5\'\xd4S@\x84E\x9dVF\xf2S@`n\x8a(\x8a\xd8S@\xb2\x84\x9d\xc1\xdc\x99S@\xa3\x13\x84\x83\xa5\xc3S@\xc9_\x16\xaa\xb0\xafS@\x14y5Az\xc1S@\x1ah\x9e\x95\x80\xc2S@\xa9:\x84Ix\xe9S@\xdb\x9dw\xbfy\xdeS@j}>\xd8\xd8\xb1S@\xa8\xa1[\xecZ\xceS@\x13\xd4\xe87h\xdbS@\xb6\xc8\x99\r\x84\xa0S@_\x18e\xb6\xdd\xcfS@b\x0f9\xfd\xfc\xcaS@\xcb\xcam\xf3\x90\xd6S@\x05\xbe2\x96/\xd4S@\x14z%\x11\xbf\xf0S@\xa0\xb7\xf6\xc9[\xd0S@\xa4\x056\xb7\x8f\xc3S@\xb4\xe5aO\xba\xaaS@\x92\x80\xbe\x9d\xcb\xe5S@-\x98\xbe3\x04\xefS@\xd0\xc7\x16\x93\x1a\xb5S@\xd1\xb5\xb5\xdc\xcf\xa1S@\x15/\xb8\xcd\xf6\xa4S@`y\x14\x19\t\xceS@\xce\xfe\xdaq\x95\xe7S@\xba2\x05\x99Q\xf6S@\x0bW\x86\xe2p\xe8S@\xfe\xe4a\xbc\xf6\xa2S@i\xbf\xc1\xa6\xbc\xc9S@ \x96\xbfA\xf3\xe5S@t\xbbb\xaf\xa5\xa1S@m\xa6\x93\x85C\xf1S@`\xc5_\x9d4\xe6S@\xa2\xf6\xa7\xad\x8f\xb6S@xbW\xdd\x03\xe6S@\xe6\r\xfb\x15t\xadS@\x85\xd3\xe9s\xb8\xeeS@\x0e\'\x0b\xd1\x02\xeaS@\xa2\xdb\x08\x01\x02\xb5S@\x84C\xfe\xb1@\xedS@p\xa6\xec\x8fk\xe8S@`\xc5_\x9d4\xe6S@\xbb\xfe\xb0\xa5\xc1\xe4S@\xc5!\xd6I\xbb\xebS@{]()L\xb1S@\x9b\xdc\xcd)1\xeaS@u\x91\x99\xb0\xb2\xd5S@\x9c\xd3\x8a=\x06\xeaS@V\xb7\xd3@\xf3\xf4S@1\xbc\xd9*\x08\xeaS@\x7fLC\xf97\xf1S@\xe4\x93\x14\x8f\x05\xa2S@\xce=(i\x93\xf1S@\xea\x8a\xd7\xe8\x94\xecS@z\xe8\x993\x12\xedS@^\xdbj\xac\x19\xcfS@^\x89\xe7\xfa\xf6\xd0S@b\xb971B\xeeS@Ram\x9a\x8b\xe7S@E^\xfe\xfdd\xf1S@\'0\nQc\xf1S@5\xb5v\xa8\x92\xf0S@%\xc2\xb7\x1a\xb1\xe3S@\xef&\x00x\x84\xb4S@\xc3(;\xd9\xb9\xadS@u\x90Y=:\xd5S@\xf6\x99\n\x17\x93\xd7S@X\xcfQ0\x03\xbcS@\xac\xdd\xd4\xe5|\xdeS@c5WY\xdf\xe3S@A\x1fJ#\xfd\xb2S@\xfcX\xf6\xd0w\xecS@\\\xaeTk\x05\xe8S@\xda\x00\x15s\xb2\xc0S@\xa1\x9c\xfa\xb8\x97\xd1S@\x07h&\x81{\xa1S@$E\x9fd\xce\xe9S@\r\x04\x10}\x1c\xd5S@I\xea\x07=H\xd7S@\x98 \x19C;\xf1S@\xd0k`)\x92\xe5S@\xf8H\xc4\xeaB\x9dS@\r1\xc7\xc5\xa8\xd1S@\xc8\x90O\xd2\x81\xc1S@\xee\xe2\x03\x1d\\\xb1S@If\xc5\xb6?\xedS@\xa9^8\xdb\'\xf4S@\xcf\xf8\x1aH"\xe8S@b\x8e\xfd\x98\xfd\xd9S@X\x008\x83\x8d\xf1S@?\xad\x98O\x88\xe9S@\x15{\xack\n\xd9S@e+\xe1\x01\x85\xdcS@#\x14h\xd9\x89\xd8S@(/y\x0b\xcc\xecS@}\xdb\x95\x96\xa7\xecS@\xf2 ICQ\xe8S@\x9b\x82\xd7U\x0b\xb3S@\x83z^\xbc\xd0\xc5S@\x1e\x894u\x80\xc4S@\xf4\x9e\xf9\x10\xfd\xd5S@*\xe5\xd2\xc3\xef\xf0S@fi.\xa2\x93\xf0S@gb\xb3\xdc\x17\xbbS@?\x1b\xc0\x01g\xe3S@\x15\xf7\x1d\x89\xe4\xc7S@ \xdb\xae\xd22\xe6S@+\xa8K\x1b\x98\xe3S@h=R\xfa\xd1\xefS@\xfe\xd8s\x9ac\xdfS@\xbe\xe8\xbd\x133\xefS@\xf0\xa7I\x80\xa9\xf0S@\x03\xe6\xd1\xa3b\xd4S@\xf5#V\x95x\xc3S@\xaa\xe3\xf9J\xec\xc2S@9\x9f6\xa3)\xd4S@H_^*\xe0\xe3S@4\xe2\xf0\x98\xa0\xb3S@:\x7f\x98#g\xdcS@\xb7\x0c\xb0\x0e\xc0\xeeS@.\x04/\xf6\\\xecS@\xad\xe1\x81\x7fE\x97S@\xe8\xa0\xd3>j\xa5S@/\x8amA\x80\xa5S@\x87\x12n\xe4\xf4\xe2S@&\xe0qk\xc7\xc3S@\xeaY\xbf\x96\xaa\xe0S@\x13\x991\xf8\x02\xf3S@\xd8\x00\xdb\xc7\xda\xceS@?n\xfdq\xd0\xa9S@\xf2\xd0.\xd0\xc6\xd6S@\xf2T9\x1c\xa8\xa7S@i\xef\x1bj\xd3\xf0S@\xd6\x1f\x81\xad\x01\xecS@JV5\xb9\xd4\xedS@\xbb\x15\x86x\xf5\xd3S@2\xae\xe1\x03\x88\xa8S@\x81\x8d\xf9<\xcf\xccS@\xd9\x0c`]\xa2\xebS@\x18(\xbc`M\xf1S@\xb3\x00\xad\xc0\xee\xeeS@\x8e\x1d_Y\x83\xe1S@z\xdfG\x83\x8e\xdfS@\xa5\xb4\xca\xbf\xfc\xddS@>\r.\xad\xcc\xd7S@\xce\xb0gZ\xed\xeeS@4\x03(\x8bO\xccS@\xc6\xc4%tK\xd4S@\xa9\xbdQ\x1e#\xf2S@\x00\x96\x8c\xdd\xc0\xf2S@\xd24K\xef\xde\xe3S@n\xeb@,\xba\xdcS@M\xd7W\x04\xca\xd4S@\x1aO$,\xa0\xc6S@\x89\x99\'\x19S\xd0S@\xc6*fA\x12\xeaS@\xbe\xa0\x8eK.\xecS@\x97\xe4\\WH\xceS@\xa9\xf8\xee\x93q\xd9S@\xe8M\x17uY\xcbS@\xe8\\m\xa1\x1d\xd0S@\x1a\x02\xf38\x9d\xe2S@!\xc4\xcc?\xf2\xcfS@4\xa1\xae\x87^\xcbS@\xe6@\xd6\xf7V\xf2S@\x08\x11B\xd6|\xdaS@\x00\xf4o\xf1h\xd3S@\x18,\xa7\x1d\xc1\xb8S@\x0b\xd16\xf7\x8a\xebS@x\xf8W\x87\x1f\xc5S@oB\xc4\x05\xe8\xf1S@>\xb6\xcb\xf4\xd5\xd9S@I\x07\xc7\xffP\xefS@\x10\xdcl\x8a\xac\xf1S@\xa6\xc7\x1f\xa2\xaa\xe4S@\x87;p\xde\x08\xaaS@\xc6\x8b\xabK\xcc\xe2S@8\xcc\x93\x8b\xf4\xf0S@\x07\x903\x9e\x83\xe9S@B\x8a~\x92G\xd4S@c\x01o;\xf4\xceS@\r\x12\xde\x8f\x88\xb7S@b4\xa5\x83\xfd\xacS@{s\x0c[\x1d\xcbS@\xf0\x95!EK\xeeS@}\x08\xa4l6\xeeS@\xad^\x84\xc9P\xe0S@i\xc8\xc5b\xe3\xb7S@\x973\x19/b\xe2S@D0\xa1D\xf8\x96S@\x878|\x18\xab\xc8S@\xc2\x7fa\xa0\x0b\xadS@\xcdY\xad\xfc\x86\xd1S@\xb1\x1a\x85\xae*\xe3S@\x0f\x97\xfc\xef8\xeeS@?|\xfeJ\xf2\xe1S@\xe51\xe5\xd9\xe5\xd0S@z(\x01\xcd\x8d\xe8S@\x07\xfb\xae\xeac\xc7S@\x94F\x83\xf6\x9f\xdcS@e=g!\xea\xc7S@z\x8ftb\x08\xe0S@\xd0\xea\xfbA\xc8\xe2S@\xcb\xee\xd6\x1b:\xa9S@z\xc9#[\x00\x9fS@E^F)\xb0\xe6S@H\x14\xd0\xfb\xe5\xe3S@d\xca\x93g\x8b\xdaS@8\xcd\xf0\xac3\xc7S@\xe3\xd3`:+\xecS@\x89\x07\x08\xf8\xe6\xc6S@=z\xd1|\xe3\x99S@B\xc4ixL\xb4S@F\xd83\xb4\xf2\xbbS@\xfe\x17\xde2\xf8\xd7S@\xe2\xf7\x04\x7f\x04\xe3S@C\xc1\to7\xc9S@&\xf3\xde\'o\xc1S@\x8a~\x02\x85\x80\xb1S@}9\xaa\xfa2\xe1S@$\xa4\xd5\x10[\xd0S@d\xdc\xcaVF\xf2S@\x99b\xc4n\xc9\xbcS@\xd9\xd1\x95N\xf8\xf1S@O3c\xd9\xf8\xacS@>e.\x01g\x9dS@V\x98\xf2$\xe0\xa6S@8\xd9\xe7\x1ef\xc9S@\x1a\x8a\x8b-Q\xcfS@Ri\xcb\x91_\xcdS@\xfa\xc7}\xd7S\xefS@\xed\x98\x16\x01\x1c\xc9S@s(q\xd8\xea\xc7S@eu\xd0&[\xe5S@r\xa7\x07\x0e\x9c\xc0S@\x7f\x8b|\xea\xe0\xd2S@\xcck\x93\xa4B\xeeS@\xda-Q\xff\xec\xc1S@z\xf6\x93\xd1\xb3\xdcS@f\x86\xb3\xa7P\xebS@A\xa6\x9c\x9d^\xe0S@\x9a\x82?E\xfb\x9fS@M\x12\xa4\x14%\xe5S@\xcd:\x1d\xdb\xc0\xb2S@m^P\xdci\xd9S@\xd0w?\xb2T\xcfS@\x08z\x1c\xb0\xe6\xe5S@\x95\xed\x84\xcfX\xd9S@c\xc6\xfe\x89C\xe9S@\x8d\xf7M\xb1\xae\xdaS@\x03 *\xf4\xb1\xd1S@\x1dQ\xea\x0f)\xd2S@x|\xf7\x1dk\xf3S@@\xfd\xf3\x8c&\xebS@m\x07\x8b\xe3<\xe3S@@\xcc\xfb\x1f\xc1\xeaS@\xdc\x08\xf0\x89\xfb\xc5S@\xafh\x92\x1f\xbd\xd5S@\x07{Z\xedI\xe6S@\xc3K\x83\xef\x05\xf5S@\x13-\xc3\x05[\xe3S@\xd5\r\n\t\xf4\xaaS@\xecO\x95G\x19\xa3S@\x0e;sF$\xe7S@|-t\xc1\x92\xa0S@\xd6\x88XX\xea\xe4S@]\xb3\x81\x99Q\xd6S@\xa5\xb4\xca\xbf\xfc\xddS@\x08-1R@\xa3S@o\x9elA\x9f\xa7S@\x80\xc2/\xe9\xdf\xaeS@\x1e{)\xcc;\xadS@\xcbI\xf2\x05\x01\xafS@\x83ef\x9e2\xe5S@O\xeb\n\xddO\xa8S@\x83 \x95\r\xe4\xd6S@~\x91\xe9\xf9\n\xd6S@\x08\xd4s"\xf2\xa4S@/\xca\x86\x8bo\xd5S@eM\xa4\xc7\xf1\xa2S@\xd1\xf5\xdaC\xb9\xa5S@\xd2\xf0\x03\xe8\xc4\xa1S@l\xce\xc1\xe9;\xc7S@mj/\x8fv\xe3S@\xde(\x8d\xb5o\xd5S@\xf4q\x9f\xb8\xf2\xb0S@e\xc0\xe9m\x19\xc6S@\x9a\x82?E\xfb\x9fS@dm\xcf\xfe\x80\xe4S@\xcb\x04\xbc\x96\xfe\xe3S@\x87;p\xde\x08\xaaS@p\xd2\xd3\x0c\x0f\xe0S@\x96\x93at\xbe\xe4S@DtL\x16\xa2\xd2S@\x9a3Y\x8b\xf5\xe2S@\xcdK\xb8QX\xe4S@}5\x155\x0b\xccS@\x04^\xa2\xe1\xd0\xabS@\x1a\x8f$Qd\xf4S@\xc2\x12\x17\xa5\xac\xd2S@h\xf5!\x9b\xb8\xd4S@\x13\x13\xf4DY\xe5S@\x15\x11\xd1\xfcE\xe2S@\xeb\xdc\x13C\x98\xe5S@P\xbc\x8c?\x03\xdcS@{yG\xf73\xe3S@,]\xdc\x85"\xbaS@\x06\xb9\x82S\xae\xe7S@\x96\x96\xedn\x94\xf1S@i\x82k\xa3\x1b\xf2S@X-\x80\x9cl\xeaS@\x98\xeb\x93\xf8<\xa9S@\x15W\xc5\xaf\xa5\xe7S@Db\xeb3x\xa9S@E\xba\x18;\xb2\xb4S@;\xf79\x0c\r\xdaS@\xab\x04\xb0\xf3q\xa9S@:\x06\x8a\x0cW\xcfS@?Yl`v\xe6S@n\x99\xd74\xa2\xcfS@\xa8\x8e~)\xfc\xf1S@\xb8$\x1fGJ\xdaS@E\x87\x99\xb2+\xaaS@\xdfw\x92\x92\xd6\xe3S@\xd1>\x90Y9\x9aS@=z\xd1|\xe3\x99S@\xe5,l\xf3\xb2\xeaS@j\xf7^Ni\xd3S@x\xdd\xdcv \xe8S@bT\x8b\xeb\x00\xf4S@X\xec}\xd3%\xe5S@?u\'\xdd\xe9\xe5S@\x15\xea\x84=[\xf0S@@\xfd\xf3\x8c&\xebS@z\xf8f\x95\xea\xdaS@\xb6\x7f`\xb5p\xe3S@\xecV3\xa0\xb5\xe5S@w;|\x85i\xf3S@S\x00\xa7*\x91\xdaS@\xeb\xfe\xd5}\xc6\xebS@\xa4\x10\x04\xb2\x7f\xe0S@e\xe7\x0b&\x1e\xd3S@\xbc\x8f\xdc\x97\xa9\xc5S@\xc4\xfe\x19|\xcf\xe5S@{\xd3$\x82\xf5\xd9S@\xc1\xe9\xac\xf2\xd1\xf2S@\x94Y&\x01\xfb\xd2S@mA\xd9\xf7i\xe5S@4\xbc^f\x96\xecS@\x83\x1a\xb5c>\xe8S@\xdc+\xdb\x1f\x18\xe8S@4\x03(\x8bO\xccS@\xb3\xce<%\xaf\xe3S@(B)\x00_\xddS@\x1e\x1a\x98\xc3\xb8\xecS@\x1c\xd9\x9e\xbf\xa6\xecS@E\x12\xac\x90\xc5\xe9S@R*i"\x1d\xedS@(C\xff.\x86\xedS@\xa9\xbdQ\x1e#\xf2S@\x96X\xef\xb5\xc7\xf2S@\xc3\xcfXuX\xcfS@\xf7\x99\xe6hH\xe8S@\x06\xdf\xea1\x1a\xd0S@Q\x7f*\xc3\xfd\xe7S@Q\x7f*\xc3\xfd\xe7S@\xcc\x0c\xc2\xbeU\xcbS@\xf9Q\xa6\xe5\xea\xefS@b\xed\xe0P\xfe\xd0S@\xc4\xd5K>~\xeeS@\xff\xbd\x866\\\xeeS@\x83\x8b\xca!C\xeeS@\xaf\xfa\xaa\xd5"\xdcS@\x05\xd0s)b\xefS@\xd6s\xe7a\xa2\xeeS@R\t|\x04v\xf1S@&\x87\xaf;p\xeeS@\xe6x\xf4u\xff\xceS@\xacT\xca\xdc\x1a\xcbS@G#\x08\xa9H\xc9S@R\x01\x01\n\xec\xebS@\xdc"\xe2\xd2_\xceS@\x12\xf5\xee\xfa\xde\xceS@,i\xc3\xc2\x04\xe1S@\xe8\xedP\\n\xdbS@V\xd2\x9dKu\xb7S@_TN\xed\xd9\xc8S@\xed\xa8\x19v\n\xcaS@\xf6\x88W\x05\xdd\xd0S@Q\x16\xd1Y\xc6\xecS@\x81\x087\x85\x00\xb5S@E\x8e*\xcd\xf8\xefS@\xa9&\xe7\x10h\xeeS@\x85\xff\x1a\x04!\xb5S@\x8a \x82\x81.\xb5S@<\xd5\xd3\xc4e\xf0S@R\x1e#\x8eR\xb5S@\xb8\xd5Np\x89\xbdS@&\xa3\x88\x12\x0b\xd9S@D6\x9e\xff\x98\xf0S@\x0e=E\xf5\xcf\xc7S@D6\x9e\xff\x98\xf0S@ivrrz\xddS@\xa9\xea\x88\xc8\x1d\xdeS@\\\x85\xd3UA\xefS@\xdc\xd4\x1b\xca\x10\xdeS@\xf5\x01r2G\xf1S@6U\x81\x0e\xe7\xeeS@Q\xff\xccG\xdf\xebS@\xffK\xf4\xbbI\xc3S@\xcc\x91\xc5I\xad\xc1S@\xf2t\xf7!*\xdeS@\xe0gZ6\xda\xc3S@5\x16*\xcc\x82\xd9S@\x0cJY?v\xeaS@]\x18\xf4N\r\xcbS@VD/\x89\xfd\xc1S@\xeb\xe4\xdc\x9c\xdc\xefS@\x98\xec\xb9v\x80\xeaS@\xa1\x95L;\xd5\xeaS@\xb6\x17\x14TW\xd4S@\t\xdc\x81\x96\xe6\xc4S@Y\x8e\x83\xcdh\xf0S@\xe5\xc0\xe7\xb7\x84\xc2S@\xb0\no\x92Z\xb4S@0\xf7|\xe1w\xd3S@\xbfo\x9b/\xc6\xebS@.\x0eU\xd3\x16\xefS@K.\x9e\xb3F\xf1S@\x91qc\xebS\xf1S@\xbdg\x9dG\xec\xeeS@!%N\xee\xdf\xe1S@T\x1e\xe9\xd0\xd7\xbaS@\x85\x12b\xa3\x01\xdaS@&\xd6\xff.J\xf2S@\xeb\xd9\x96\xbb\xd9\xf0S@^\xb4\x90)y\xeaS@\xbd\x13\x95\xb4\x94\xcaS@\xc53\x9a\x80\x1f\xb7S@\x06\xa5C)\xed\xc2S@e\xf4\xc0|*\xe4S@\xc4I.\xbeR\xc8S@f\xb2TxR\xd5S@\n5\xe3\xe9\x9f\xeeS@9\xb3%\x99\xb3\xa2S@\x97\xdeT\xbc \x9dS@>\xa7\xe7\xf8\xec\xd8S@\x1f\x9f\xa9\xb8n\xd9S@\xd3\xbd\xcb:\xb9\xf0S@wB\xf3\xa4\x88\xc1S@\xb0l\x8cS\xec\xe2S@\xca\x8c$\xa6\xab\xa1S@\xde\xb6N\x08T\xc7S@\xdb\x9dw\xbfy\xdeS@P\xb7b\x01\xd2\xe3S@\xb40\xc3\xac2\xceS@\x1b\x1f\xae\xbaY\xd2S@\xbb\x8du\xd1g\xa2S@\x13\xd4\xf3\xdd`\xc2S@B\x81\xb2\xaf\x17\xc7S@\xcd\xc5\xae\xe0\x15\xc6S@i\t \xa1L\xaaS@\x833*_F\xe7S@\x9c\xda2~\xcf\xe3S@"\x01\xaar\xe2\xd8S@\x14\',\xdb\x1b\xd8S@\xdb\x19\x04\xd8\x8b\xc1S@\xf6\xd0P\x98\x16\xc9S@ \xe9\x12\x81\xc0\x9fS@X\x86*\xadn\xb9S@\xfa\x1fP\xa9\x80\xf0S@\xd1\x9b\xce\t\xf3\xd3S@\x91qc\xebS\xf1S@\xa4W\xb3\xa8\xca\xacS@)\xdb\xc2\xea\x1d\xcaS@\xd7\xbe\x98\x8a\xde\xc7S@\xed\xfa\x1c\x19,\xb2S@A\xa6\x9c\x9d^\xe0S@\xac\x84\xe1\x8aG\xb4S@\xa9\xa6w\xc0;\xdbS@@\x8b\xe4\xe3a\xd6S@\x11\xf4J}d\xe5S@}$\x9deC\xd4S@\xb4\xa1\xe2\xda\xb4\xa1S@\xebu\ncV\xc6S@^p\x90\xc14\xf0S@\xf8M\xbf\xb8e\xceS@\xf4\xe6W\xf9\'\xbcS@\x95\x11Tq\xfd\xe7S@\xbf\x07\xda\x91\xc2\xd6S@_\xc0\x02\xca\xdd\xe6S@2\x88>8+\xc5S@6.n;\x82\xe8S@\xb2\xadM\xbd\x07\xd8S@\xf3\xd1\x86\xd0f\xd6S@\xc2\x90\xccO/\xc6S@\xe5aM\xb2F\xf0S@\xd4\xa23\x9fu\xd3S@\x87\x13\xf2\x06f\xc8S@*\x91\xb1\xe5z\xe6S@R\x9a\xf0J\xba\xcfS@\x83\xe2\x89qx\xf4S@\xb9\xf8\xbe\x00\x91\xb6S@\xaeK\xd3\xfa\x18\xd1S@#\x05\xf2\xfaO\xc7S@\x16\x92)\xa6\xe8\xe9S@\xe1\t\x15H\x83\xe6S@R\xd8a\xfer\xc8S@\xdc\x98\xf6\xc2\xff\xbcS@\xde\x174\xc7n\xbaS@\xe9\x0f1\xde0\xd4S@\xa7s|\xa1\xfc\xc8S@\xce\x0b@\x96\x96\xf1S@E)\xd3\xca)\xd4S@!\x06\xd0\xb8\xd5\xcfS@\xf8%\'\\\x99\xcfS@\xd7D\x08\xbbm\xe6S@0\xef\x97\xfb\x91\xe7S@Z\xc4\xbc\x81\xaa\xc0S@\xd6J\xba\x9b\x07\xe8S@\x90X\x15v\xa4\xe9S@\xb3\x8bX\x8e\xbf\xd9S@\xf1\xa70\x1dE\xcaS@\xdc\xd8\xd2\x15\x88\xeeS@\xd5\xdfk!)\xcfS@\xe1B>\xd9\xb1\xd0S@\x10s\xbf\xf4\xc3\xc1S@\\.N3\x9d\xe8S@<\xd6\xf8\xa6n\xe5S@5\xe5\x019\x1f\x9aS@3\xb8\xfaw\x15\xd8S@/\x81\xadde\xcbS@+\xa0\x1b\x8eb\xcbS@\x8d\xe3)\xb9\x00\xd0S@\xeb\xd9\x96\xbb\xd9\xf0S@v\x8d\xe2\xa3a\xcbS@\xc7\x7f\xc1\x9d\xac\xb9S@\xcabz)N\xe5S@\x0c\xd4\x91VG\xcfS@g5\x0e\xbbf\xcbS@\xcbx\xa4\xd9E\xc2S@\xc3,\xb1\x8d\xac\xcbS@\x85^\xc9 \xf7\xcaS@\x15\xe8\xcbP\x91\xdfS@\xec\xddf\xed\x8b\xd7S@\x99\x15\x97\xed\x00\xc2S@\xf9Q\xa6\xe5\xea\xefS@\xe8\x89\xed\xa4\xfc\xcaS@\x1e^\x93\xca[\xf2S@Kn\xa7\x95~\xf1S@.LS\xe7X\xefS@P\xc8\x9e\x0c\xf4\xc5S@:{\x84\xa3z\xc7S@[\x11z\xfe\x19\xdeS@\xeeio\x8e\x0e\xe3S@h\xb1\x88\x9f,\xd1S@\x15\'\xe4?v\xcdS@\xff`s\x15\x08\xd9S@\xdb\xcej[w\xc2S@\x0cf;j \xe9S@`\xc1?v\x06\xb9S@Z\xdd40\x16\xb8S@\x8cCW\x97\r\xeeS@rT\xb1\x84Y\xdfS@Zt\x947\xce\xb2S@\xdc\xe5\xc0\x06\x87\xdbS@\x93\xf7\x05\xa6c\xdaS@p\xb6o\x0fq\x9eS@\xe3\xde\x86\xb9\'\xc4S@\xeb\x0f\x15\xc5\x08\x9fS@\xe6\xcd\xb5v\xfb\x9eS@&\x9e\x1e\x8bu\x9eS@\x06\xf1\x08\xa0L\xcfS@1\xea\xaa:\x83\xc5S@\xb0\x84\xc5n\x83\xcfS@=(\xc1\xe3\xe1\xdfS@L\x11\xeb\xde\xcf\xdcS@\x17\xcc]uX\xcfS@ \xf2<\xc5\xb2\xdfS@\xe0#\xa4\xa4\xbf\xf0S@v#\xec\xa7\xa9\xf1S@\x96\x0e\xa7\xda\\\xcfS@\xa0\x00}e\x12\xe1S@8\x83\xa3\xa4p\xeeS@\xca\x18\xa12)\xc1S@\xbc\x99j\x11\xa1\xc4S@\xec\'\xa1\xe0\xe7\xc1S@\xc3\x9c\xfc\x90N\xf1S@\'1-\xa6\xa0\xe6S@\xca\xc9\xff\xe9L\xdcS@\xb2<2x\xb6\xc1S@\xc66|@\x17\xf1S@\xc3P1\xd9\xf3\xe8S@\x81\xdb\xc6\x03}\xd6S@\x163\xb5BB\xd3S@\x91g\x88\xf5\xab\xc1S@b\xe6\x0efF\xc3S@O\xc5\xa9\x01!\xaaS@k\x18\x8dH\xa9\xbfS@\xa70\x82Z\x85\xdfS@Q\xe0*\x9f\xe9\xeeS@\x04z:\x8e\xf6\xd2S@\xd6\xc0\xf8\xf4\xed\xe2S@\xdd\xb8\x82\xf1$\xd1S@\xd41\xa8 \xf1\xeaS@k\xd3\x98\xca\xf4\x9fS@}\x9fQ\x166\xdfS@\xf6\x84\x08\xcd\x16\xc8S@\x8b\xe2\x8f\xc2=\xbdS@s\xf8|\xb4\x1e\xe0S@\xf68\xad#\xd3\xe3S@1(\r\xe9\xc3\xa1S@\xaa-\xa0\x84\x18\xe0S@\xc41\x17P*\xe3S@\x17\xe8m\xfb\xf1\xa1S@k\x1a\x06\xd3f\xd6S@\xf7\xde{\x8f\xbb\xebS@\x94\xd0\x08*\x19\xefS@\x85W\xb2\xe6z\xdfS@W\x96\xbe-\x8a\xe5S@\xb0\x05\xb1P\xeb\xe4S@U\xe9\xccV]\xdeS@<\x12?\x05\xc9\xddS@\xfe\xad\x84a\x88\xc7S@\x1e\xc2*\xecZ\xf1S@+\x04\xbdj\xd5\xe9S@d\xd8M\x00\x8f\xe5S@\xfd@\x80\x1f\xb3\xecS@7\x86\x82\xca\xe3\xddS@\x04\xd4\xde{e\xd6S@\x7f\xf94\xbc\x99\xebS@\x16\xa8\x13\xaa&\xd3S@\x1cq\x1fFO\xe6S@|\x1f>\xd7\'\xecS@[}\xfa\x11J\xe3S@\xf4\t\xba\xee;\xe6S@\xc2\x08\xe3=\x1e\xe3S@\x0eqsUw\xdeS@Y\x95\xf3l\xb6\xf0S@I\x08dz\x05\xf1S@\x87\xa5\xb4#\x18\xa1S@, \xb5\x0f\x01\xd5S@\x82X*\x8c\x18\xe5S@\xa1\xfc\xad1\x92\xdaS@\x88\x8cn`\x86\xf0S@\x92\x8c\\{\xfb\xa0S@0\x1f\x1a\x01\xa2\xe9S@Zf\x0f@\xe9\xe2S@\xf5A\xaa\x83\\\xe6S@9d\xa8G\x8c\xaaS@M#\x1f+\x83\xedS@J4\xd9\xed \xebS@k\xedl\xd3\xd8\xecS@GF\xdb\xf0\x8e\xe4S@\x8b\x05\x12D\xfe\xe3S@ \xb0\xbeq\xe3\xe9S@\xf0\x81\x0fQ\x04\xe4S@\x8e\xa3w\x16\xaf\xa7S@\xbbx\xc9\xef\xc0\xe9S@\xa2+K\xfbO\xf0S@&~*\xfeW\xe4S@\xd1h\x80t~\xe0S@f\xb2TxR\xd5S@\xe2B\x95Ph\xd8S@\x81\xc3\x1e\x8fH\xaaS@V\xb3\x0c\x1d\x0f\xd9S@\x9a\xec\xd1\xc2\x05\xaaS@#\x004w&\xeeS@\xed\x12\x05\x82\xd5\xb8S@(\x19\xd0\x07\xde\xb9S@&m\x1fOW\xdcS@\xbe\xd5N\xd9\x0b\xd2S@1\x1d\xc9\xfa]\xa5S@WPF\x9b\x05\xd9S@\xe6_7\xf0\xd8\xa7S@,2B\x9b\x87\xecS@&\xf44\xe1\xd2\xe4S@V:\xf9\xe7\x1e\xeaS@\x13\xcd\xd9\xf9N\xaaS@UQM\xcf\xd5\xe5S@\xba\x88 \xf4\x90\xeeS@I\xf7~\xce\x15\xe8S@\xec\xe5~\xa9\xe9\xe7S@\xf9\xb3x\xae\x8f\xe9S@\xd1\x02K\xa0\x97\xdcS@\xce\x13\xad\x9af\xa5S@\x9d/\xe6\xfd*\xebS@\xca\x99\xa7\x12\x8e\xa9S@\xa0\xf8\xf2\x82\x1f\xdcS@BI\x81\xad\xc6\xebS@\x15*E\x89\x91\xdaS@\n-L\xc1L\xa3S@\x1eU\x02+\x15\xc6S@\xa5\xd3i\xd5j\xe3S@N(\x18\xb3`\xcdS@\xe5\xa7T\xb1<\xc0S@\x9d\xb6\x91\x03\xc9\xeaS@\x82o\xe5\x00h\xc2S@\x8b\xd3\x05@Y\xe7S@\x03\x9e\x89\x8f\xfb\xcaS@\xe0 \xff\xdeb\xa3S@\xe6\xdaQ\xa8d\xdeS@Y\x8e\x96\x07\xae\xe3S@"\xe2m\xa6\xb7\xe0S@W\xac\x15\t\xf7\xd9S@\xd6G\xc1\x844\xd1S@\x7f,\x8c\x9c{\xf4S@!\xb5\xec\xdb|\xdbS@\x93\x01\xe8\'l\xdfS@\x82\xb4|\x8c\x1b\xe3S@\xd3\xf1\xa6\x84\x17\xe0S@k\x18\x8dH\xa9\xbfS@\x83\x13\xd8\x17\x01\xdeS@\xaeY\x05\xd7\xea\xe2S@e\n\xede\x85\xe4S@X\x9e<\x80\xfb\xe3S@\x1a!leu\xb7S@7\x90\xf5\x16\xa5\xe0S@E\x93\x1a\xfa[\xe8S@\xc8\x16\xa0u\xd6\xe7S@\x8el&=\x93\xe9S@b)\x0c\xa1\x92\xeeS@@&\x98<\xb9\xb6S@\xc7\xf7\xf7\x04\x8f\xf1S@9\xdb\x91\x18\xaf\xdbS@\xe5\xd7\xf7W}\xdcS@hP\x11\'\xef\xe9S@\x1b\xa6\xba\x8bX\xe6S@\xfe\xacHK\xc5\xaaS@\x05\xbc8\xf7\x11\xd8S@g\xccd \x08\xe6S@\xd5\xa1Q\xd7\xd1\xccS@\xa0v\xba7\xb7\xd2S@\x02\x0b0\xb5P\xe8S@=h\x96\x8d\xdd\x99S@\xd6\xab\xb2\xb1\xd3\xcaS@\xa0T\x87\x0cs\xccS@\xb1\xa6x[u\xdeS@\x0e0\xc6\x9bM\xc9S@\x86\xa3\x17\x9b\xd6\xdeS@\x1ay(`%\xdeS@\xd1\t\x97\x8fb\xe6S@\xd6F\xcc\xef\x17\xdfS@\x7f\x8fG\xaaq\xceS@\xfe_\xa1\x13\x03\xc2S@"r\xc8\xb2\xc0\xdeS@\xc5\xfa\xd5w\xe7\xc8S@}&r\xdc\x0b\xeaS@\xb5\x1d\x99\xafZ\xd6S@\xb9\xf2 \xb3\xec\xbfS@\x90&c\xdeK\xdfS@5OFv\xbb\xb2S@\xcd%#.\xa6\xf4S@\xfb\xa0\xc2\xa9\xfc\xc3S@\xa3\xd1\xef\xe5\xc5\xdfS@\x82\xc3\x01\xbet\xd1S@\xe3\xba\xd5Z\x1e\xcaS@.-\xaf\xf2b\xf2S@\x863H\xbd\xc8\xf2S@\xa2Rk\xfeP\xe1S@9\xc5\x96y\xe3\xefS@\xf9\xc9\xe2h\xfa\xf1S@ {\xe6\x8c\xb4\xc7S@\xb3%6\xf7\xf0\xa9S@\xa8\xc3\xa9\xbb\xa4\xc5S@\x94\x1c\x1e{\xc3\xdaS@\x12\x96;\xa7(\xe5S@~T@\xdd\xe2\xefS@\x8dD\x98\xb9\x83\xf1S@\xabm\x93\xafy\xd4S@\xa1(\xc9\x0e\x99\xe1S@<"/\x80{\xc2S@{\x97\xc4d\x0e\xe6S@\x84\x921\x15\xeb\xd4S@\xbb\x88D\x1a\xf4\xc1S@&d\x13\x0f\x8d\xe4S@|\xd4LZ\x0f\xc2S@\xce\xfcW\xe3\xcc\xb7S@\xc4:\xc9\x80\x8e\xdcS@\xe5FZ\xd3c\xbdS@\x0c\xec4\xd8Z\xe3S@x?K#\x01\xe4S@\x0cS\xfd\xc04\xd1S@\x83\xfc\xe3f\x11\xafS@\x02$\rz \xafS@D\xb4\xb6\xccx\xd9S@(\xfc\xb33\x92\xe4S@\xe4\x113\x17\x8d\xe5S@\xf2\xae\xe6\xb7\xb9\xddS@\x97\xfc\xbd\xba\x92\xc3S@,\x12!R\x94\xe5S@_\xd1&\x81S\xe8S@\xe0\x89\x06\xfa\xd0\xc6S@\x13pgbq\xa9S@\x9b\x80\xf2I;\xe6S@L\x87\xc0gN\xe3S@\xef*\x1d\xdd\xb2\xe3S@\xf8O[\x11\xec\xe1S@\xd3.\xfdmq\xd2S@\xfe\x1c\x06%\x83\xe7S@\xe6\nX\xcan\xe4S@\x08\x94\x1d\x93\x12\xd8S@L\xb6\xe7\xa2\x8c\xccS@<0\xc9\xd7\xb8\xbcS@\x10k\x05\xfb\xac\xc7S@\x94\xf3\xd8\xd0\xc4\xf0S@vK2A\xba\xf1S@>\xc2\x01\xc6\xae\xe4S@U\xe8\xac^Z\xedS@\x0c\xbe\x7f\x1c\x97\xf1S@\x95v`\x81Z\xf0S@^\xfc\xd8~r\xe5S@\x92lK\x0c\xd7\xe7S@\xf0\xea\xce\x8bI\xf0S@v\xf9\xd1\xaa\xa1\xe7S@u_\xa6g=\xbcS@\tr\xba\xc3\xa2\xa1S@\xb9e\xb3\xe7\xca\xe7S@!~\xa1\xb4\xff\xe5S@\xe8j\xaals\xf0S@\x13pgbq\xa9S@\x1b\x0e\xd9@,\xebS@F92Mx\xdcS@\xc0kU\xb3\xb2\xebS@~t\xce\xac\xe3\xeeS@\xe0Y\xfd\xa5\xaf\xa2S@\x05\x86,\xbd\xd6\xebS@A\xa2\xe3g\xbf\xdcS@\x19\xd2\xc3\xbb\x8a\xe8S@\xee>x\xd6\x81\xecS@\xb4\t\xa5\xbc\x9b\xdbS@S\xf5\xd0\xb7\xc3\xd1S@\xef\xd9u\xe3\xab\xecS@\xecx\x93\x89\x8a\xdeS@\x97\xcc\xa7\x87\x06\xc6S@*s\xb4\xd8\xe1\xe9S@\x1f\x06\xdc8\xec\xe3S@>\x10\x9b\x1bK\xf0S@\x82&b\xb5\x13\xd0S@\x02\xfcB\xd69\xa7S@\xdb\xf7\xb1\x9c:\xe8S@\\vO2Z\xd6S@]3\x14\xff\xb8\xdcS@\x18\x0fE{7\xf0S@\xc4nv\xa1`\xcbS@\x11\xb1;K\xf0\xe8S@2\x81\x8d\x07\x9f\xc2S@D;\r\x073\xe9S@\x17|\xef\x1bR\xacS@jv\x15\xec\xcc\xebS@\x89\xac\xb3\xf0\xb9\xe9S@\xf7\xda\xc9\xccE\xeaS@\xe4\xdb\x1a\x15\x92\xefS@~\xf8\xf7Y\xf0\xa9S@\x0cM\x08<[\xebS@d\xe4\xe0\xd8\x82\xd8S@\xa3A\n\xff\xd8\xe9S@o\xef\xcd9\xaa\xc1S@\xbc\xea#t\xa5\xf0S@\xb1\xf9\x17\xd8\xa9\xebS@sz\xf2\x06K\xd2S@\xf0pcz\xd7\xcaS@\xdd\x85\r5\xa9\xa8S@I\x08dz\x05\xf1S@\xab\x8c\xfc\x07\xf9\xeeS@\\\x15\xa9\x14\xfc\xe3S@/\xee\xbf0\xd1\xbbS@&\x18\xf1#v\xe1S@\xb7k)\x98\xd5\xdaS@\x08\x19=\x8b\xe4\xe6S@\x7f\xdc\x04\xcf \xb9S@\xa3\xe0i\x9b\x1f\xe3S@Se7Ae\xe0S@\xc2\x14\xd4?}\xf0S@\x820\xf4\xb7\xd0\xddS@:Z\xb64\xcc\xc4S@\xc3@i\xc4\x7f\xe2S@e\x8c/f\x14\xe3S@\xb9\x89\xe2\x02(\xf2S@#>"\x0c\xaf\xd7S@\xa9\xc1\x96\xfa\x8a\xdfS@\x06\xa2\x88m\xf6\xa8S@\x08w\xc0\xaa\x02\xd5S@Z\xa1\xc3i\xb1\xe9S@\xca\xb9X\xeb\x95\xd3S@:\xfeUi\x81\xc7S@J\xf7\x85\x96\xe9\xb9S@\xd2\xd24\nq\xe9S@d\xb7^\x04\xa1\xcbS@\xaa\x0e\x00;x\xdcS@&xs\xf2\x15\xcfS@\x9d{\xb8Jr\xd5S@\x9dg\x90f\xfd\xa7S@\xe4\xfcA\x062\xbbS@\x0c\x82\x08\xe4^\xa1S@\x83\xf5\xb4/\x83\xdeS@+`E\x8e\xb9\xcaS@\x8c<,\xad\x81\xe8S@5\x9e\'\xe4\xc8\xd6S@J&\t"\xd8\xd8S@%|\x81\xdbm\xc8S@+E\x10\x93_\xbcS@\x03\x806\x07\x18\xb9S@\x94-\x98\xd0\x88\xb6S@\xa2\xb1+Dd\xe5S@\x81m\xc2\xc2\x82\xb9S@I\x82\xd2!\x8c\xc3S@\x93\xc9EjO\xeaS@Rs\x7fB\x80\xc7S@\xc3\x07\xfdy\x07\xdfS@\xec*\xfd\xd3\xf2\xe4S@f#\xd8LE\xd1S@>\x8dih \xddS@x\x8c\xb4\xa8\xef\xe4S@rnF\xacG\xceS@N/\xa6\t\xa0\xc8S@\'\x89\x1e\xe4\xba\xd3S@\xe0$\xa1Bt\xdfS@\xa5\xfb\xa1x\xd8\xe3S@\xd1s\xfaz\xb4\xf0S@\xe9\xf0\xc2d\xf1\xddS@\xdf~\x97\x8f\xf4\xd7S@j\xd7\x94\xcaf\xd5S@\xf4\x82\x1bf,\xeaS@=\xec\xaf\xc0\x87\xe5S@6$\xde\xb8\xf0\xa1S@3\x18;Kg\xcfS@P\xdeq\xbf\x14\xacS@"\xaf1\xad\xf0\xf2S@\x9eK\x03\x1e\xa7\xf1S@,\xc9u\xd3\xaf\xddS@F\x80\xfb\xb6i\xd2S@2\xe4;f\x18\xe8S@\xa3n\xdc\x8f\x8c\xe2S@\x14\xfa\x9d\xect\xecS@\xac\xa0\x0b\xf0Q\xf2S@v9\xefv\xfd\xc8S@6 \x99n\xdc\xe5S@\xdd\xa8\x89\xa5h\xe9S@\xc1\xf6\xacgP\xb1S@r\xd9tV\xe2\xddS@5A\x89\\\x80\xd0S@\xb4\xac\xebR\x1c\xdaS@\xdeF\xd3U}\xc8S@\x14\xe3\xd2<i\xe1S@\x80\xfb\xde\xd8\xb6\xd0S@4\x9d\xea\xd2\xdf\xedS@ip\xda\xae\xd5\xcaS@\x0e=\xf1M\x93\xe7S@\xf14y\xa3O\xf1S@\xa2\xcc\x19\xec\xd3\xe3S@\xe5\x9f|\xfc\xa4\x99S@\x1f_ B\xcd\xbdS@\x1eZra\xc0\xb7S@J\xccS\xc0\x8c\xe5S@\x0c\xc8y\xe9[\xa9S@\xb38\x9dM\xe3\xedS@D(\xd6`\xa2\xe0S@\xd2lj\x87\xf7\xcfS@k\x0b\x9f6U\xe2S@\x12(\xc4rS\xc2S@CM2\xfe\xe9\xe2S@TA\x03\xc1\x8f\xdcS@\x85Hn5\x02\xc2S@0\x17\xd6I%\xdcS@\xd5OH\xe3\xcc\xb7S@@;\x19\xf2n\xb7S@\xa3{`\xa1k\xb5S@5BeV2\xe3S@\xc9\xfe\xdc\xea\x16\xc7S@\x9eE\xe5\x8e\x10\xd6S@_m\xf1\xbf\xa7\xd0S@C6}\xa6\x9b\xe2S@\x82C\xcf\'U\xe3S@\xf3$\xa6\x08\xef\xe1S@\x1e\xf1s\x92\x06\xe6S@Gm\xcb\xca\xac\xe1S@%<\x8e\x85\x87\xeeS@\xbb\xaa\x86\xb2m\xdbS@\x1f\xbb\x16\xe4v\xd5S@\xe5I\xaa\xf6r\xd1S@\xca&\x80\xb8\x92\xf3S@*B\xcar\xf5\xb9S@\x93\xe2L\x9d\xb8\xb7S@\xf8Q\x9e\xfc\xa9\xd4S@\x9d\x16\x18c\x8e\xe2S@\xef!M\xd5n\xd5S@\x10\xfc\xf9\x0cX\xbdS@\x99[@\x16\x15\xe5S@w\xc2s\xf0~\xdbS@\x80L\x89?\xcb\xe2S@\x16\xa0\xa5\x1f\x92\xe3S@\r\xa9m\x14\xc2\xe5S@\x98\x8e\xc2\xbf\xac\xe1S@`\x06\x19L\x9b\xe5S@\xf2\xa7@\x06\xee\xc7S@d\xcaC^\xdf\xf2S@\x0b\x82\xe8rY\xf2S@\x0e\x93\xb3\xd4R\xc9S@\xc0\xef\xac\x06\x9e\xdeS@\x0e\xf3\xe5\x92\xfd\xd2S@\xb0\xafu\xb6F\xb7S@@\xc3*\x00\x8f\xe3S@\xb1+{\xa5`\xc2S@\x18i\xc4\xa3\xe1\xefS@\xcb\x881\xbc\xfc\xe1S@/\x96s\xd4\x8b\xd3S@F\xce\x0b\xe4 \xbbS@}\x978\x0b\xdb\xe2S@(\xa4Iz\xdd\xefS@\xa1\x10\xa4\x810\xdfS@\xeeG\x91\\\xac\xc2S@\x95\xa9\x18\x8d\xba\xdfS@\xb4\xac\x11&\xdc\xeeS@(\x89\x8c[\x9d\xf1S@oj\x92]9\xe0S@\x87Sy\xb7X\xc8S@\xfc\x9c\x81\x88\xbc\xc1S@\xf0!-\xf0\x84\xe0S@g\xff\x90y\xb4\xe4S@L"\xbfZk\xe4S@\n\x82US\x98\xe0S@\xfa\xc7(\xb9\x96\xc3S@l\x85\xbb\xca\x9f\xe5S@,\x0e\xf6\xaf\x8e\xdfS@A[r\x88\x01\xe4S@\x1bS$\xe9s\xe9S@\x06\xaes\xf4\xa0\xd8S@\xc2\xc2\xca\xfa\xa7\xe2S@\x87\'x\xb2E\xe7S@\x10\xbfVf\x01\xc4S@\x87;0\xee*\xd5S@\xfd\xa3\xf9\x1de\xd6S@"\x8f\xe0h.\xc6S@\xcf\x1b\xc3\x8cv\xe2S@\xd4\xf0\xdf8P\xdfS@\xb8\xef6\xf8\xc0\xf0S@l\xf7\xb9\xd9 \xe8S@\xf2\xe5q\x94O\xf0S@\x8e\xa2_R\xa9\xd2S@/![<J\xebS@\xec\x19&\x14-\xebS@9\x81\xe0\xaf\x1d\xebS@\xff\xad\xe4X\xaa\xc9S@\x82\x87^\x81\xad\xd7S@\x19\xa1\xa1m6\xdfS@F\xb2\x80\xde?\xceS@\xb5\xc5\xaa\xd2G\xf1S@\xe9\xdf\xc9\xc6=\xe9S@\xcfV\x82\xe5\xcd\xdeS@\x19J\xdb\xf8\xc6\xeeS@u\x83\x8c\x0c#\xdeS@\x987\'b\x07\xedS@+p\xe1=\xac\xe9S@[\xec\x1a\xca"\xceS@\x8a^\xb9\x99\xee\xeeS@\xfd\xab+\xbaA\xbdS@\x8e\xba\xaf\x08\\\xd1S@\x11\x04\\\x03\x89\xe9S@\x1b\x99\xde\x0c2\xd1S@\x87\xea/\xd6\xe9\xc8S@\x05b\xa7\xd6\x81\xecS@\xda\x90,\x8e\xcc\xe8S@\x9by\xb0\x8e\xa4\xeeS@*\xe8$\x13\x8f\xdaS@\xd6P\xf0V\x7f\xdaS@\xb1tl\xfc\xda\xc9S@\x89\xdd\x95\xb7\x11\xe6S@\xd9\xd4\x02\x16\xa0\xa2S@\x1a\xb9\xe7\xe3\xb0\xecS@\xaa\x13\x94\xd5\x81\xd5S@\x9bn\x80\xc0K\xceS@\xfd\xbdv\xfc\x1a\xcaS@b\x06\x03;T\xdcS@\xef\xb8B"\xf9\xdbS@\x9ex9\x1f\x1e\xedS@\red\xc3\x05\xebS@\x9b\x98ai>\xc9S@\xfa\xf2/\x9e\xff\xc8S@\x81\x99\xde\xa5\xf0\xc0S@\x7f\xba\xd0\x18\x1a\xd3S@4N<K\xc5\xddS@\xf5e\xcc\xd8\xd7\xebS@h@w@m\xe4S@\xc0L\x08\xff\x01\xdcS@U\xe8\xac^Z\xedS@\xc6\x89\xb9:O\xeeS@\xf6\xe3\xcb\xb7y\x9eS@\x9dn\xc2y\xef\x9eS@\x8b\xbb|\x8f\xc7\xdbS@;1\x81\x9b\xb7\xeeS@\xf7\xf9"\x0cG\xe9S@\xa7\xac\x16t\x97\xf1S@\xb6)\x17e-\xecS@$c\xcd\xf0\xb9\xe9S@\xc5s \x9cu\xe9S@2\xf3\x88y-\xdaS@%g\xff\xee\xf9\xe2S@\xa0\x80\xe9O\xf0\xe3S@\x8d\xa1\x1a2m\xe9S@N\x01\x98\xd8+\xe9S@\xbf\xa8\xf9\x83G\xe5S@H\xb0x\xd4y\xebS@\x90Pqa\x9d\xdcS@\xb8\x81{\x8d0\xdbS@\xde\xfb\xed\xc9#\xe8S@\xf1\x11\xdc\xb8C\xd5S@V\x90=\xdf-\xdfS@\x90\x88R\x98\r\xeaS@\x8b is\xa8\xc9S@w.\xea%\xc6\xdcS@/\x05\xe0h\xd6\xe9S@\x1c\xde\x0f\x9a\x9c\xd0S@\xcf@\xc6NA\xe9S@\x028\x9c)\xb5\xe9S@\xaf\xb1\xe3;\x8e\xd1S@\xf5\x03\x98P\xa7\xb9S@\x8b\xde\xc4\xd8\xf9\xdfS@\x8c*\xfaJN\xddS@\xc0\xba\xc0\xad\xc9\xe8S@\x08\xa0o\x84I\xcaS@\xb8\x85\x87\x0c\xc7\xf0S@Y\xa5\x110#\xe4S@\x93\x03\xfcn\x11\xf0S@\xb7\x0e\xecx\xf5\xe4S@\x12C\xa0\x107\xd4S@\xc3o\x06\x88\'\xb5S@h\x0f&\xc1\x08\xf1S@I\x94\x9a\x9e\x18\xecS@\x90\xccT\xe1;\xc6S@\x19J@!9\xe5S@\xb2n\xca%{\xd6S@\xaf\xb2\xfdB\xb3\xebS@\xb3\x95\x95\xd0\x10\xddS@\x8f5\xbfFk\xdeS@\xb03\xdb C\xbcS@\xc6\xd2~wI\xd6S@\x03\x1f\xff:\x9b\xa1S@\x17\x8dE6\x88\xc7S@\x05\xe5I\xc3\x07\xeaS@\xd7=|1\xf9\xa7S@fM\x80\xc0C\xc6S@|\x82\xe1B[\xd2S@p\x1b=Id\xe3S@\xba\x02\xcb\x00.\xd2S@\x08:I\xb9\x8f\xd2S@\xe9\x01\xcf1\x80\xecS@j\xc0^\x0f\xcf\xeaS@\xf2b\xb4\xa6h\xe8S@@hs\xbf&\xe6S@\t\x84\x8b=Z\xbcS@ \xdb7\x80`\xc7S@\t\x84\x8b=Z\xbcS@\xa8\xfex\xe7b\xc9S@\xb0(\xf7\x0b\x8d\xdaS@\xa8&#\x99\xd7\xb7S@"|\xcb!\xa9\xc7S@\xe3%\x93`\x1c\xe7S@\xd4\xa0\xb4O\xa4\xefS@\xb3Ch\xe0q\xe1S@\xd9\x15\xdf\x0c\xfa\xcfS@\x9fU\xb0B_\xf0S@S\x9d\x82\x90\x8b\xe3S@4\xba\xb1\x96\xe3\xdaS@\x85\xec8\x02q\xddS@\xfeZ\xe3X\xd8\xdfS@\xa5\xc6x\xbe1\xa8S@\xfep}\x19\xd0\xecS@\x8cj?\xdb\x84\xe7S@G\xa19\xa1R\xa9S@\xaf4\x15\xcb"\xdaS@\xd8\xe0\x11N]\xd6S@\xacb\x06g\x10\xa7S@\xac\x9d\x91\x8a\xe4\xedS@\xd5=\x12O\x19\xadS@\xe8\x1f\xd8.\x1f\xd6S@\x19\x89\xaf\xf8v\xd5S@\x032U\x02\x9c\xa8S@\x102;\xfa\x08\xebS@\x0fj\xe3\x82Y\xcfS@\xfa\x80\x8c<\x92\xe3S@\xd9\x8b\x9d\xa9\x86\xb3S@\xd9\xdd\xbc\xcf\x84\xeeS@j0\xc2\x8e\x96\x99S@y\x17y\xfe[\xc4S@\x04\xdbm\xa4\xcf\xe5S@\xdcqa\\\xd9\xc3S@\x9b\x0cj\xcb\xe3\xcbS@\xcc\xb8\x01\xcc6\xf2S@s\x82\x82\xb9p\xc8S@\x87\xea/\xd6\xe9\xc8S@\xb4\xa1\xb1\xdc\xfa\xc8S@\xe3u\x8b\xac\xa9\xc5S@\xb6ik\x89\xd0\xd8S@\x85+\xbbN\n\xe5S@fl\r%\xea\xe2S@m\x90\xd2\xcfY\xd8S@\x1c\xe4\x0b\xb6\xcd\xd6S@=\xf4v\xd1\xda\xe3S@r\x05\xf8\x98"\xebS@\xe9\xdf\xc9\xc6=\xe9S@\xae\xca/U\xdf\xabS@\x8e\x1f\x8c\xa0t\xc7S@\xe2\xfab\xc9\xac\xb7S@i\x1d\x8b\xef\x0f\xbdS@[\xbc\x81\x87\xf4\xe3S@\x1c\x039\xf0\xd5\xebS@\xce\xa2>4x\xcaS@D\xe3\x15:\xbb\xe5S@\x98^:C\xab\xa9S@\xa4\xd4\x81\xe4\x84\xa8S@\xd7\xbe\x00\xb4D\xe8S@\xdb\xa5\xeb\x8d\xd0\xf2S@\x0c\x1b&\x89\xfb\xa7S@\x97\x00RB\xaa\xd4S@"f\xd4vE\xf0S@H\x05x\x8ba\xe5S@\xb0|\xc5\x04\x00\xf3S@u\'\xcaH*\xe1S@\\\nC}\x1a\xe5S@YG\xf7\x8d\x16\xe5S@a@A\x91/\xeeS@\x0e\'n\xfb\x0e\xe3S@&:\x9a(\x8f\xcbS@\xd1\xd7\xb9\xf8U\xdbS@Z \xbdS\xd7\xd6S@%\x9af\xe2\xbc\xe2S@\xb4O|+>\xe7S@\x0b\x9ejY\xc0\xe7S@\xe2\x01#\xb5\xa6\xe2S@\t\xd9\x97\x9f\x9d\xb9S@\x18E\xe6\xb1\x1e\xecS@Z\xa6\x92\x9fV\xf1S@Y#\x9d\xd0\xce\xf0S@\xd3\x97\xab\x990\xe9S@\xcc%\x88\xe7I\xf0S@{83\x98Q\xf1S@\x0e\xc26\x1d\x87\xf1S@\xb8$\x8cJ\x16\xaaS@M\xc6O\xe4[\xa9S@]\xda\x18x%\xa8S@\xb0@\xedL\xc5\xb3S@!\xb6\x04J\xfa\xa6S@\\-@\xd8\x08\xebS@\xa2#\xbb\xdc\x1b\xf0S@j\xcfNWh\xf0S@\x97"\x19XP\xc5S@W\x80\xf2\xc5o\xa5S@\xa2\xe8\xf9\xde]\xefS@\x89}\xab\xfa\x9f\xc5S@U\x89xP\x83\xb7S@@@m\xd4\xf7\xefS@\xaa^7;G\xc9S@\x10\x85-\xa3C\xf0S@\xf3\xf1\xe2\x03\xd8\xe0S@\xa6D?\xc5G\xedS@i\x15eW\'\xf0S@^\r\xb7\x1b\xe3\xeeS@"\x80\xb9K\xb6\xe0S@\xad\xcc\x83\xc4}\xe4S@\xd7\xb8a\x04\xd9\xc8S@y#\x19m\xd4\xcaS@ \x8c\xb7\xf0\xdd\xc8S@$\xc5c\xfb\n\xf0S@W\xe6v\xd4\xde\xa1S@A~>\n!\xb8S@\x00Ol\xed\x87\xa1S@Y\xbe>]"\xebS@\x1e\x11\xeb\xffh\xdaS@\x7f\xaa\xdd3Y\xd0S@c\xd4%\xf2\xb9\xeeS@\xa8\xc9\xc5w\x87\xcbS@7YS\xe0%\xbbS@\x07\r\xca:i\xe9S@\x06p\xa4\xb7\x7f\xe3S@?SG2l\xc2S@\x95\x9a\x87c\x7f\xe9S@\xf9\x0f\xad\xffi\xf0S@\xac;\x04\x0f\x80\xcbS@X\x1a\x1e!=\xc7S@3\xcc\xd3\xe2\xb6\xebS@\xe2\xb9\x83\x10&\xe6S@\n;\xedCU\xbcS@\x02\xd0l\x98t\xe2S@\n;\xedCU\xbcS@\xd0\x94\xd9\xb3\xee\xcdS@\xd1\xca\r\xba4\xddS@;\x00\xdbm3\xd5S@\xbeQ\xc3S\xec\xe0S@\xbd\xaf\xeb)\xe7\xd3S@&\xfb\x0b\xfd\xd6\xeaS@\xdc\x1a\xec@/\xc3S@``P=(\xe9S@\x80n\x83}\xc7\xecS@U\x94"\x8f\x14\xccS@5\x99\t\xb8\xa2\xd4S@\xc2D*\xfa`\xd0S@Q\xc6t\r\x0e\xe1S@\x15[\x10V\xb4\xebS@\x88\x0e\xd2\x07\x01\xedS@X\x1a\x1e!=\xc7S@\xc2T~XA\xd5S@\xea\x8c\x1a;\x9e\xe3S@6\x92\xc1PZ\xd6S@\x10\xf0 \xd1D\xe9S@\xea\x96\x98\x18\x8a\xe9S@\x82\xa4\xb8,6\xc6S@\xf5\xee\x91{\x1c\xc6S@\xbaY&B\xaf\xdbS@z\xd0e\xb8\xe4\xe8S@E_\x8f_/\xc2S@ \xa3\x9bQ\x84\xd7S@s\x0f\xf7aA\xeeS@%wAi\xb4\xc7S@d\xafF\xa0\xf8\xdbS@i\x84\xac~\x17\xeeS@\x06\x8a\x1a\xd8\xd5\xdaS@\xc3\x7f\xf5\x1b\x1a\xd3S@l\xf4\xe2\x080\xdaS@\xbd\xbf\x04\x13!\xd1S@\xee\x19\xf9d\xb1\xd9S@\\\x1ct\xc2\xa0\xc7S@BlJ\xad\xd4\xe9S@\xbe\x9f\x00\xaa\x07\xebS@\xec\xd8\xe4S\xd6\xc9S@O\x81\x90b\x8d\xdaS@e\xa0\xc10y\xebS@z7\x85\xff\x10\xe6S@h\xb2\x9aT\xa5\xecS@\x1e\xe5\x82jT\xd6S@\xb3\xee;l\xe9\xe5S@\xf0\xb3I\x98\x95\xe8S@\xc3\x0c\xbd\xacs\xcdS@\xb1\x8f1\xc3\x8b\xe2S@$\xca^\x87\x90\xe9S@\xf7\xe46Bl\xdcS@}\xdfS\xfe\x18\xdbS@t\xcb\xbeTP\xd8S@\x0c+\x9e\x9c\x10\xe2S@\xe6e\xd7R\xdf\xe5S@\xe4\xc1z\x9b(\xbdS@\xc3\xeb\xb7O%\xe9S@\xec\xa7M\xa4%\xdbS@7\x8f\r\xb0\xbf\xebS@\xf2?\x8a\x94\xeb\xebS@\xa8\x92Q\xcc\x9b\xd9S@B\x92q\xd53\xe4S@\xe8j\xa4>\x18\xdeS@\x00"Y\xb0R\xcdS@\x9cL5\x1f\xf9\xd9S@\xab\xdbKW\x10\xe8S@c\x99-\xe4\xda\xdaS@\xe0\x8d-F\x02\xe6S@,[`\xd4)\xe8S@Wg\xe0\xb7>\xd9S@\x9a\xd1Y\xfa\x93\xb8S@\x16\xc82\x99\xd2\xb9S@\x95z\xf1\x12\xc4\xe7S@\xd7\xfd<>\xc8\xcfS@Z\t\xd7\x81R\xdbS@\xe0\xd2\xb8J\x0e\xc2S@4\xef\xa4r\xcb\xb6S@2-\xda\xf7\x8b\xe3S@\xf8\x9b\xcf\xc1\x02\xe1S@\x04V\x196e\xe1S@09t\x10.\xd1S@\xb8;\xe1\xbb:\xe5S@\xef*\xf3\xb7H\xe0S@\xc2\xab\x1c\xf7}\xe1S@\x08a\xc3\x061\xd0S@\xd1\x19Uo\xe5\xe2S@+G\x81\x8f\xa9\xe1S@\x97\xf7\x8d\xbb\xdd\xe2S@j\xc0^\x0f\xcf\xeaS@\xb5\xd1\x1e\x10\xd9\xe2S@\xde/\xb7K!\xbcS@rR=\xd0.\xdcS@\x91s\x83\xd1\xf9\xdbS@\xa63\xeaiw\xecS@\x02\xcbo\xbe\xd6\xe2S@\xbaG\xcd\xb1\xbe\xe2S@\xe1\xad\xfe\xc0\xc0\xd4S@J\x84\x7f\x83\xc6\xe5S@U\xfbm?\x9c\xe8S@\xc7\xaf\x1d\\>\xe3S@\xf9j;a\x82\xd0S@O]cV\x12\xe3S@n\xb9\xfd\x13\x15\xd7S@\x0f\x9cf\x01g\xe3S@)|\xd2\t\x04\xe0S@f\xca\xb2j\x0e\xe5S@8\x01\xb80\x04\xe7S@B\x1cy\xd4\x8b\xd3S@.\xd7\xc0\x81\x98\xddS@$\xd8DuS\xe1S@\x1f\x03{\x96X\xd3S@\x02\x10A_H\xe3S@\x0e4\xd4y\x96\xdfS@\xb6\x1c\x03\xda\xe8\xe6S@\xafszbg\xe6S@z"\x9a\x00/\xe6S@\x8a@>\x05\xd9\xe3S@\x03U\\\xd8\xeb\xb3S@sk\x88\x10\x82\xd6S@\xa4\xb2\x97Sk\xe6S@Di\t\xed\xb2\xcbS@\xdf\xb4\x19\xc0R\xd7S@\x02h*\xac\xf9\xd1S@\x89\xf34\x0fL\xf1S@\xdf\x08\xf8c\x9d\xf0S@#\xca\x0c;\xb9\xccS@\x97\xfa\xef\x97G\xe7S@W\x03$\xf2\x92\xd0S@\xac\xbes\xc6M\xd1S@n7\xc1m\x1d\xdfS@s\xe0M>~\xccS@\xe5\xb9\xc1\xaeQ\xe8S@\x97\xf3i"\xae\xe4S@z\x85\xf7\x1e&\xdbS@X\x80\xcd\xf9\xa0\xedS@-\x04\x14u*\xb4S@[;\xde\xccb\xe4S@\xea\xda\xca\xedy\xe1S@0\x8b`\x92\x07\xe2S@\xf3\t]\x86\x03\xe3S@\x81\xa9H\x95\xac\xb2S@J\xde-\x11U\xd9S@\x99IQ\x1e"\xcfS@m\x8e\x99n\xb3\xcdS@\x07\x9bW\xe0E\xcaS@4\xc2\x03\xf2\x8f\xb4S@\x01\x1a\xb3H\xf3\xdcS@F&\xc2L\xc2\xd1S@\x9c%\xe5\xae\xb5\xdbS@\xbc? \xeb2\xdaS@@E\xfb;\xc7\xe6S@\xb4\x16\xc9\xd2}\xe8S@J\x90qu/\xbaS@b\xfd\xde2\xf2\xe6S@t\xfb\xba\'\xc6\xbbS@'
p35
tp36
btp37
a.
