# Supplementary material for: Sea ice drift data for Fram Strait derived from a feature-tracking algorithm applied on Sentinel-1 SAR imagery
Source: Data Brief. 2018 Apr 19;18:1410–5. doi: 10.1016/j.dib.2018.04.034 (PMC5999601; doi:10.1016/j.dib.2018.04.034)
Supplement: Supplementary file 2 — Supplementary material [file mmc2.zip › fs_s1a_data/HH_filter200vec/FramStrait_HH_20141021T080142_20141022T084246.dat]

(lp0
S'S1A_EW_GRDM_1SDH_20141021T080142_20141021T080242_002925_003512_6581.zip'
p1
aS'S1A_EW_GRDM_1SDH_20141022T084246_20141022T084346_002940_00356D_3FC5.zip'
p2
a(cnumpy.core.multiarray
_reconstruct
p3
(cnumpy
ndarray
p4
(I0
tp5
S'b'
p6
tp7
Rp8
(I1
(I1328
tp9
cnumpy
dtype
p10
(S'f8'
p11
I0
I1
tp12
Rp13
(I3
S'<'
p14
NNNI-1
I-1
I0
tp15
bI00
S'\xcb\xe4]\xdd\xe2\'3\xc0w\xc0\xd7z\xab#3\xc05\x9a\x0f\x96\xe3\xb72\xc07\xa0\x97\xe1 \xdd3\xc0\x12Y~\x07r 2\xc0\xc1\x01\x02-\xa3-3\xc0\x99\x87\x97\xcb\xae\x1c2\xc0\x96\xf9;%W/3\xc0\xdc\xf6\xd4\xd9(r2\xc0G\xf3<g\xc4\x143\xc0r"\xd4\x11\x1cZ3\xc0\xf4f\x19\x12\x91=3\xc0\x83\x89\xfe\x17\xda\xf32\xc0S\xe0\x16\x97\xf9a3\xc0\x13ra\x91\x82\xe92\xc0\x1f\xbf/E\xcd\xc93\xc0&\x11\x8a{XO3\xc0\xfdIn\xd5\xea\x1a,\xc0Z\r\x1a\xd9\xb1\xdb$\xc0\x0e.\x04\x8cXf2\xc0\xc4E>\xff\xb3`2\xc0U\xf1\xcbb\xbc\x123\xc0\\\x9a\xdcQ\x11N2\xc0\xe3L\xa5h\xa4\xe02\xc0\xf0^\x94\xdd_\xc02\xc0\xc1Ih\x8b\xf7<2\xc0T\nW\x19@62\xc0\x0f\x8e\xfe;\xe8*2\xc0,d\x91\xd0\xf4\xfd2\xc0\xeb\xd4\x83\xddjR2\xc0\xb1\x9d\xa3G2$2\xc0\x99\xdf\xb1\x84\x1f\'2\xc0\xcf\x85\xfc\xf2p22\xc0sL1\xd1W\xfa2\xc0I\xe1\xefe\x11)2\xc0`\xbb\xca\x81\x89&2\xc0<}\xfaq\x15\x192\xc0\xb5a\xc5K~\xfa1\xc0\x9bj)1\xa7\x1b2\xc0\x9d\xb1\xcf\xac\xa7^2\xc0\x82}\x92F\x12\x183\xc0\xdf\xcc..\x9b\xf61\xc0l\xc4\xff\xeao@0\xc0\xf0\xae{\xb3Q\xf71\xc0\x1b\x9dc \xcc\x043\xc0\xf0\xd4P\x94h!3\xc0r\x18\x9f(8\xc82\xc0J\x8aF>G03\xc0\x1c9#q\x0f\x1a2\xc0^\x86\xa1\xefc`3\xc0\x7fP\t\xaf\x0b-2\xc0\x06\\\x02Uj\x0e2\xc0\x0b\xacza 3%\xc0\x1d\xf5!\xe4\xd9\x163\xc08\xb6\xd2s\x95 3\xc0}\xfb" \xb9\xf91\xc0\xa6\xfb:\xfc&\xf41\xc0\x9c\x83\xfc\xcf\x04+3\xc0\xd9/YU4\xdf1\xc0\xa1\x1a\xcd\x1f\xdc\xb92\xc0\xd8~\xf7\xa2?\x002\xc0 \xf1\x12\x82B\xe81\xc0\xb1\x88(;#\xf91\xc0\x0f\nJ\xbe\xf763\xc0\xa5\x9e\xbau]?3\xc0\xb0\xac:\xc1\xb3\xf61\xc0\x9aWfmn\xf31\xc0n87\xddW\xe61\xc0\xa4\xb9+u\x14%3\xc0\x1c\xbc\xdfB\xda\xe71\xc0\x8f\x10Y\xeeH\xdf2\xc0\xd3\x17\x03(%\xe01\xc0\xac\\\xdc\xbb\x85\xed1\xc0\xa5;Pk\x1f<3\xc0>G<\xfc\x9c33\xc0%\xebN\x8cU\xa12\xc0\x0c\xb6\x86Y%{/\xc0\x16\x93\x8d\xd63M3\xc0e\xa2o\x85\x7fA3\xc0\x12%o\x92\x8c\x802\xc0\t\xad\xfd\xdcN63\xc0P\xd2\xa3D\x8eG3\xc0\xf7\xa7CJ\xc2\xd32\xc0\xbb\xb2\xaf\xabA\xd22\xc0\xf2T[\xea\xbc\x163\xc0\xf0\x9a_\x9d\x14\x193\xc0\xe6\xd3\x10\x85~\x083\xc0S\xad\xc5"\x98\xa11\xc0\xd6\xcb.)C]3\xc0\xe6,\\|\xdc\xec2\xc0\xbd\x98\x97\xb6\xfe\xb01\xc0?\xd1F\x92\xcc\x063\xc0\xf6\xaaw%\x87\xad/\xc0v\x0e\xe3V\x8b\x0c3\xc01\xfb!\xf9\xc9\xb82\xc0\x8c\xa3\xd4\x96\x10\xf72\xc0-\xee\x04\x1e\x1d\xf62\xc0>\xec\x9e\xe0:\xce2\xc0e\xad\xf3\xe1Hx0\xc0\xc0\x8a\xee\xda\x16f3\xc0\xcac\xc2\\\x01\n3\xc0\x98)\xf3\xe5\xb3\xc22\xc0C\x8e\xb4\xcc{%3\xc0\xd4\xf0\xbe\x1ft\xfd2\xc0\xad\xb4N}\xc3\xdd2\xc0YL\xad\xb0\xbbC3\xc0\xa6\xab\xd1\xcb"M3\xc0]\\|\xa1\x0ch3\xc0\xb6\xe3z^&#3\xc0\xc9\xbe\xbey<\xc12\xc0\xe4\xfc\xd5\xc4;\xc42\xc0\x8b\xc1HS\'\x173\xc0\x8d\xd6nz[y2\xc0DZ\xdb\xe5.%3\xc0\xceF\xaa[\x02\xef2\xc0\xebl\x1c\xdc\x16{2\xc0\x12;UC\xcb|2\xc0\xcd\x91\xc8L+\x173\xc0\x99\xf1S\xbe\x8a-3\xc0\xd1\xb1\xaa\xe8\x14\x812\xc0^Y\x15;\xe0\xe92\xc0\xf6\xda\xb7\x04\xb8\xf72\xc0"l\x95\x82\xf3\xf42\xc0\x97\x86G}\x86\xe72\xc0\x8e\x17YJ\x01r3\xc0\x7f\x94\xbbPt\x003\xc0\x8fj\xcf/\x19(3\xc0\x99\xcac"\x83\xd62\xc0\xab\x99\xbb\x90\xa3\x133\xc0P\x85#l\xf4s3\xc0\xbbu`\x0e( 3\xc0\xaa\x8f\x1f&\xab\xfc2\xc0\x83\xd2l]\x88t3\xc0\xa1\xc5\x89\xe5&\xf82\xc0\x05P\xc7V\xc2\xfe2\xc0P\xc9\xe5K\xec\x033\xc0H\x92\xa7\xfc\xdf\x8b2\xc0\xc2\xe9\x82\xf7\x18f3\xc0G1i\x9e\x95\xd42\xc0\xd3\xe9\xfa\xd8y\xcf2\xc0Z\xbe\xf8\xcf\nq3\xc0<\x16\xcb\xa3Q\x113\xc0\xfa}\xaf7\x95\xeb2\xc0y\x9e\xdf\xa3\x1f\xa92\xc0\x19(\xf0B\xc8i3\xc0C\xba\xfe\xd0\x03\xb42\xc0\xd3\xd2#\xa5\x8e\xa92\xc0\x03\x0cp,\xf6\xac2\xc09"\xbf\'\x89\x173\xc0\xdc\x13\xde\x1ao\xb12\xc0\xab\x0f\xeb\xffK33\xc0 \xce\xc7\t\xee\xd32\xc0\xa0<\x86,\x80\n3\xc0{\x0c\xf3}a\xb02\xc0\xd1\x88Mn\xe4\xb82\xc0\xa0Y\t\xc5G\r3\xc0\x90\x91;\xbb\x81\xd32\xc0\xe5nJj*\xd12\xc0mC\xdc\xd7\xcb\xeb2\xc0\xa7\x8dr\x08\x19\x103\xc0\x96F6\x0c\xd603\xc0\x98D\xa6\x01V\xf92\xc0\x14\xe5\x12\xd9e|\x1b\xc0B4\xd9O\x1d\x9c\x1b\xc0\xdb\xa7\xa2;\x02\xdd2\xc0z\xd9N4\xaf\xe02\xc0\xc2\x100\xd7\xbe\x153\xc0\xcd}\xb0\x92\x06b3\xc0\x941\x8bfr\xc21\xc0\x89J8\x9d$^3\xc0\xad90~\xeb\xce2\xc0\xf7\x8d\xf1n\x96\xc02\xc0J\xa5\x06\xdd\x04u0\xc0\xc6\xf1D\x15[\x8f2\xc0\x06:v\xb1\x0f\xc62\xc0\xf4"\'\x0e\x01\xab1\xc0\xc8\x97 \xd2\x1d\xa02\xc0\xe8#\xb5\x91w\x1c3\xc0\x85E<C\x19\xf82\xc0\xd9;/u\x10\x86/\xc0\xb6\x05\xf9\xfbk73\xc0M\xa1o\xe2\x9b\x132\xc0\x17}T*\x8b\xc82\xc0V\xbc0\x8e\x8e\xa32\xc0p\xbb\xdfe}"3\xc0\x9b\x89\xe8\xe4\xcfR3\xc0C\xa9\x1cVg8.\xc0m\x9f\xd0t\xe6\xfa1\xc0\x94\xd8x\xe4\xbbV2\xc0\x1aM\x0fi\xed~2\xc0\xf0\xa1\x11Kg!3\xc0M\xc8\x8fO\xd2.0\xc0AP\x16,\x868.\xc0E\t`,\xac\xda1\xc0r`\xc8Lt\xa02\xc0\x8eT\xcc\xf9\xc4(3\xc0\xd8\xef\xcf\x19\xbf\x023\xc0\x1b\xdb\xa6pu\'3\xc0)<V\x94D\xf92\xc0x-\x19vRQ3\xc0?\xf2\xe9%\xa8`2\xc0\x82U\xfed\xb343\xc0\xa7\xcaCT\xcf\xfa2\xc0\x13\x03nCG\x0f3\xc08\x95\xac.\x7f\xe42\xc0,\xe3y\x8bCO3\xc0\\xc\x0bzo3\xc0\xaam\x07\x1d\x82\x9e1\xc0o\x00\xa5\xcb<\xee2\xc0\x83\xc0\xf9\xee\xbc\x852\xc0\xf6O\xa0\xeb\xf1\xf72\xc0q\x03V\xc0\x1e\xd92\xc06\x12s\x9e@+3\xc0\x88\x1f&3Q+3\xc0\xec\x87$w$#3\xc0\x07\xda\xd7\xb2 \xd62\xc0\x15\xebn\x05A9.\xc0\xc0\xaf\n\xc8$\x822\xc06\xf2 \x08\xffP2\xc0=\x8c\x883[b3\xc0UN\x0e+\x0f\xbc1\xc0\xf6\xa0\xf9h\x9c\xaf0\xc0\xb5\x1ec\x96\xe7L3\xc0\xdc\x84\x89\xf5\x8d\xce2\xc0W\x13\x8f7j\xad+\xc0\xc3\xb3\x10\xf1\x01\xda1\xc0 \xc5\xbb,[\xd32\xc0Vh\x19\xc9T\xfb2\xc0n\x7f\xca\xc7\xcei/\xc0O\xbd$x\xff|2\xc0\xcd\xee:\xd0\xc1\x163\xc0\x92[\xbd6\xb943\xc0\xdf!\xacMh\x003\xc0C\xcf\x91x<T2\xc0\x14\xbe\xa3\xb0\xc8#1\xc0\xb2\xa1\x11\x9e\xfd\x1f3\xc0M\x05\xc3\n\xed\xb32\xc0+\xb9\xf4\xa58\x1b3\xc0C\xe3\xad\x92\xa1<3\xc0<5\xa1z\x08\xad2\xc0Z\xd8\xda\xf6\xff\x113\xc0\x10|\x81\x96\xf0\x973\xc0\xe8\x19\x98\xc8\xc4&3\xc0\xf2\xfb\n\x14\xcc\x8a2\xc0\xce\x1a\x1b\x9a\x82\xab2\xc04\xfaV\xf3\xc4\xb72\xc03Z\xe9$\xd3?3\xc0\xe8M\xf4\xf0\x1c92\xc0\xb9\x05q\xb81\x173\xc0\xb5\xd2\xb8\xa4\xa2\x143\xc0\xe7\x97\x93v}\x192\xc0\x920\xbbu\x1e\xf32\xc0\xb5\xca\xdd\x0f\xd5\x183\xc0\xf0\xa9\xa5*#y2\xc0%Q5\xf6\xa0\xbd2\xc0\x88MJh[43\xc0\xe8\x99l+\x0262\xc0\x86\xbd\x88\x05\xbb1.\xc0\x14\xa9\xed4)52\xc0\xfa\x1f`!\xd6!3\xc0:\xc8\xe7\x92\xa2\xb02\xc0\xdc\xef\x0c\x89`\xd32\xc0\xc4,\xe3N &3\xc0\x95\xe0\xd4,`"3\xc0D\xc8d\xf5\x03I3\xc0\xb2\x85\xa56\xc2\xcd2\xc0,\xfa\xc0i\x1e\n3\xc0a\xda\x02)\'\xc12\xc0\x91\x98n\x83XZ.\xc0\xa1\xef\x13U;03\xc0(\xed\xfb\xe5\x94S.\xc0\xfa\xe7\xb7\x8b\x9a\x053\xc0\xc8\xfc\x8f\x11wg2\xc0\xf0T\xee\xa99c3\xc0G\xe5\x89\x10jb3\xc0\xc2Q)H\xe6\xe12\xc0a\x16\xe7a\xc7\xb62\xc0evnl`w3\xc0G!.\xd6\x15"2\xc0A*\xe5S\x9dp2\xc0\xc8\xa2{z\xc0\xd82\xc0\x7f\x1e\xcb\x06.\xec2\xc0\xfc\xf5\x1f\x85\xe0\xe92\xc0\xc4\xe3p\xe45\'2\xc0j5\xa4\x1b\xcf.3\xc0b\xec\x93\xf6\xb0\xc6\x1b\xc0\t\xc9\xa7U\xde\x1f3\xc0\xdc\xb5\x18\x03S~2\xc0\xa4f\xf26\xd4)2\xc0{u\xd0U\xee\x851\xc0w\xfd\xdc\x8cf\x192\xc0\xef\x96\xd1\xd9R\xea1\xc0\xc6\x8ePj\x95\xd02\xc0\xe5i\xb5?\x11\xe72\xc0\x11\'\xd5\xeb\xb0\x7f2\xc0\x80r\x1f\x95OY2\xc0l*I\xcf\x80\x152\xc0\xaaf\xad1\xb9\xfa1\xc0\x9d\x9e\xa0\xc9\x80\xcd2\xc0r\x03\xb7\xd2L\xcc2\xc0\xd9:\x96\xf4\x07\x112\xc0m\xee\xee\x88m23\xc0\x9d\xc7\x0c&\xacu3\xc0\x06\xd6i\xe6$!2\xc0\xfc\x16\t\xfdP\xb4-\xc0\r\xf3nu2i%\xc0\x87\xf8\xf9K\xf9\x132\xc0-/F/\xb7\xb2-\xc0\xe5\xeemc$q3\xc0\xf4>\xdclk\xfe2\xc0\xcb\xe9\xd6|\xaa\x183\xc0\xd7\xad\x10\xb8\x15\xa9\'\xc0\x96\xe4\\\xea;\xd72\xc0\xc9\xb7\x85d\xbfm3\xc0\xfc\xfe\xf5\x1f\xa3\x062\xc0\xd8\x06o\xc4\xd4\x143\xc0\xd7\xfb\x7f|r%3\xc0\xc2\x84\xebS\xfb\x173\xc0Lk[k_\xa11\xc0\rAy\x05\xb9\x1c2\xc0z\x03\xe5\x1a\x93@3\xc0\xecV"x\xba\xf12\xc0\xe0\x87\xa1\xbaw\xe2#\xc09Z\xe0S\xe3\xf52\xc0!hv\x17\x15\x050\xc0\xf8\xc4ZA\x8d\xeb2\xc0Yd(\xcd!\x9b/\xc0\x15^\xc5`\xccj2\xc0\x08^Xq\xe9\r3\xc0\xbb\x0e\xbdfr\xb82\xc0\x0btI\xfb}\x063\xc0\xcc.^\xce\xdce%\xc0I^\x83=\xe4*3\xc0\xf3P\x17\xc0\x9743\xc0\x1f\x8a\x99\x05\xd0\t3\xc0o\xccL\x06$\xde2\xc0\x1cD\x9c\xd6,.3\xc0\x96r\xe1\xd6\xad\xb72\xc0\x1d\xb4\x9b\xfew\xd52\xc0\\x\xac\xba\n\xdd3\xc0\xbdz\xdf\xe9\x8fD3\xc0q\x01C\x93\xc3\xa21\xc0&/\xee\xaa\xe1\xd02\xc0\xd3\x92\xaa0%\xde2\xc0R\x0e\x00*\xa0\xf52\xc0\x97\x98\x0cm\x9a\x163\xc0\x863ps-\xb82\xc0B\xe8\'"\xb1\xcb2\xc0&\x90\x86_w\xa62\xc0\x98\xb67\xda\xff\xd12\xc0\x99H\xb2\x81\xad\xdf2\xc0\xe19yCE\x0b3\xc0\x06\x13}_\xaf\xd22\xc0&\x08\xee\xc6\x87\xcd2\xc0S\xe8\x1dh\x10x.\xc0\x84_\xfa"\xcd\xee2\xc0IG\xe5\xfc\xa5\xf92\xc0\xf4g\xf3\x06\xc6\xf02\xc0M/N\x89\xfb\xfa2\xc0\x9e~\xae%i\x0f3\xc0V\x8d\xbf\x86\x1d\xc42\xc0\x1c\xc0\xaa\x05\x9d43\xc0\xf9xX\xe2\x16\x852\xc0\xd1p;/\xb8\xd42\xc0\xb8\xf1D\xad\x1c\x163\xc0s\xaa\xa4\x8e\xf1\x14%\xc0\x1d\xdb\x01n\xd2\xe21\xc0\x14\xd8\xb9\xf8F\xf01\xc0E\x19\x00;\x90=3\xc0\xde\xa5w\xa1{%%\xc0\n{\xb2\xab\xea\xf72\xc0>\x9f\xa5\xac\x9eg3\xc0X\xa7\xa3r\xb1j3\xc0\x01i\x91\xa8\xc3=3\xc0\xb5\x07\x9b\x08\xa4\xca1\xc0\x02\xd09\xbe\xbc\x073\xc0\xdePN\x93\xd2\x941\xc0\xe3O}\t_\xf61\xc0\x92b\xbd\xf6\xb0\xec2\xc0\xea\xe3D\x0b\xbb\xf01\xc0\xa9\x0c\xbbGp\xa62\xc0\xc3y\x19\xe7\xac:0\xc02\x7fi\'\xf2\xc72\xc0^\xae\xfc\x1a\xc0\x083\xc0Gh\x0e\xd8 \x0f3\xc0H\x04?"r\x1e3\xc0\x13.%1\xe6?0\xc0|9\xbe\x17\x87\x163\xc0$\x17\x18\x0b\xd9%3\xc05u\x1b88\xce1\xc0\xc0\xb23>\xc8[3\xc0\xa6\x97Lf\xea\xa53\xc0\xbd\xc22\xc6R=.\xc0\x80&\xbd{)03\xc0R+\xce)%\xd3/\xc0\xb3\x1f\xd4>\x18(3\xc0\xdc\xdcF\xa1b\t3\xc0\x85k\xa9\x96l12\xc0\xa6\xabm\x0c\xe9$.\xc0\xa8\x13k\xd2\x0e@3\xc0\x84\x82\x1c\xb8\xbe\x0e3\xc0\xaf{\x13\x81\x10]/\xc0$\x1a\xf2\xc4\xea\xfa-\xc0"\x0f\xae\xa1\xc0\x05.\xc0\x90cS\xf5e1.\xc0\x88^(Y\x89\x003\xc0(\x88\x1dXb9.\xc0f\xa7\xa1\x93P)3\xc0F\x8dL\xc3&q1\xc0\xd8\xdb%l\x80\x8e1\xc0c\xa3\xe3\xdeJ\x852\xc0\xa9L{\r\xe3\r3\xc0\x80\xe7\x0eh0\xf92\xc0P\xb4\x0f\xaeU\xb22\xc0\x99\xaf\xa6\x03J.0\xc0\x88\xc5Yy\xc8\x9e1\xc0Re\x03\xa9\xb2\x983\xc0\r\x8c\x1e\x9a\xc6\xa12\xc0\xb6\x08\n\xe6\x86\xa52\xc0w\x89\x9b~\xa7\x132\xc0@\x93\xb2\xc5\x02\x8e1\xc0\x81\xc3\xc5\xba\xb0\x1f3\xc0\xcda\x0e&\xd6\xe71\xc0\xbe\x8a\x0b\xd5\xbe\xd51\xc0\xac\xc4\xc2Q>\xb21\xc0f@\xda\xe8\x8e-3\xc0\xff\xa9a\x82\x00\xbb1\xc0\xeb\xc6 \xb6\xad\xb81\xc0`\xc1Q\xb1\t\xf12\xc0\x9eK\xaa\x8c\x10\xa63\xc0\xf3\x81a\x17\xb4"3\xc0\xe3L\xbb\x17\xa5\xeb2\xc0"\x87@!\xe1\xc11\xc0Bc\x8aq-\x0f3\xc0j\x11*\xb0\x15x2\xc0\x18\xc8\x0c\xc1:\xec2\xc0\xfe\x1fN\xf6N\'3\xc0\x12Cxc\x8e/2\xc0\xa1d\xd66\xaf\x1d3\xc01\xb2p\x9c\xbbm2\xc0\x08\xe4r\x7f\xb4\xe21\xc0\xe4\xad\xfe\x92\xe992\xc0\xecF.i\x89\xfb2\xc0\x1d\t\xb8*\xf1\xeb1\xc0*\xfff\xf9\'\x1c2\xc0\xd1\xf3#4\xdcM3\xc0\x17,\xa0\xa8\xb8\xe71\xc0\x07\xae\xe7\x00\x8d0.\xc0\x0b\xf4\xb1\xc3)\xe71\xc0-/\x11\x9a\xca\xf91\xc0\xa6Q\xf5\xc1\xca\xe81\xc0\xba\xbb\x9czeM%\xc0\xbd\xa8D,\xe6\xe12\xc0\xe6\xbe\x93\x03\x8f\xfa1\xc0\x9f\x87SF\x07;3\xc0\xa4\xef\x84\xb0\xe643\xc0\xea.\xede\xaa\xbe2\xc0\x9a?8\x19\x0043\xc0:\x16\x8cs\x91\xbe2\xc0[r\xd6Z/\xbc2\xc07\t\x9co\xe8<3\xc0\xd1\xd3\xe1\xb5\x08%3\xc0\x0c\xf8\xab\xe4\xab\x0e3\xc0\x02\xde\xc1\xfd=\x083\xc0\xf6\x91\x88J\xff\xec2\xc09-V!\x89\x0c3\xc0\xec\x88*\x887i3\xc0\xcbg\x10\xa6\x19\xf72\xc0\xed\x0f\xc9\xf0c\xdd2\xc0(\xc4\xaa#\xac\xf01\xc0\xfaW\xba\xae]]2\xc0\x925\x9c\xfe\xd3 %\xc0\xd0\x1f\xf6X\xb8\xf41\xc0\xf8\x0f\x1b\xc5\xc0\xef2\xc0\xfc\xe0\xee\x96\x17\xf71\xc0\x8e\xfa3)%\x843\xc0!\\N\xe9\xe0\x083\xc0\xe0\xce\x1e\xd2\xb4\x0e3\xc0I\x14G\x95P\xfc2\xc0\xdb\x94\x89\x8b\x9a\xde2\xc0N\x04\rY\x84\x893\xc0\x8cDOw\x81$%\xc0\xcb\xd4\xacQ`\xf72\xc0&\x1bw\xb8\x9d\t2\xc0\xf6P\xc0\x9a\r\x073\xc0\x8b\x08\xdf\xb7\x80\r3\xc0o\\\xe9/\xf7\xda$\xc0\xf8\xb0\xb8K\xef\x003\xc0\x96\xe4\\\xea;\xd72\xc0g%\x0c\x8e\x04\t2\xc0\n\x95\xe8\xe0\xd5l3\xc0\xf77\xf2\x97\xa7\xf82\xc0d\x13\xa4\xa6\x93J%\xc0\xebj\x07\r%\x8d2\xc0\xd2\xeb\nz\x16C3\xc0O\xd8\x11\xc6\xc9\xd02\xc0P\xa4v\x86\x93\xeb-\xc0SJ\xdb\xffA\xd82\xc0\xe7]\xad\x92\x08\x133\xc0\x19\xb5\xb9\xe5|\x1f3\xc0\xd1\xd5\x81Ya\x10\'\xc0=\xb3\x15\xb7c0,\xc0\x16:\x11\xac\xb7T,\xc0\xd5\xb9\x11V\x02l,\xc03\xbdd\x8b\x7f\xb52\xc0=w\x93c\xe6\x192\xc0\x10\xab`\x08\xb5\xcd2\xc0\xc9 \xc1^\x1e\x163\xc0E\xe1!<\xfd\xf02\xc0\xaa~\x01\xf7\xa5*3\xc0\xdaJH\x049\xd32\xc0\xf8\x97\xae{0)2\xc0\xaa\x0bcI\xe3\xb02\xc0\xd2\xd6\xd8\xc2\x1e\xe61\xc0\xa4\xa8\x06\x1d\xa3\x0c3\xc0\x02C\xc8\xef\xdf).\xc0\xfc\xcf6\xb6j-3\xc0$;_\x9d\xf29\x1b\xc0m}\x18\x1b\x8f53\xc0\xd6^/L\x1023\xc0\xf4\x0b\x8e\xe1;\xb42\xc0\xb8\xca\xed\xdb\xf443\xc0\xd6\xda\x1c\xcb\xef`1\xc0}\x0c<\xdd\x88&3\xc0S\x02k`qt\x1b\xc0\\I\xe2\xf3n\xd42\xc0A\x1d\xc4\x8cK\xce2\xc0;\x91\xfe\x00\xabX2\xc0\xe0\xccRq\x13p2\xc0\xfc/\x058\xa4\xc41\xc0\xb0\xcd\x155]\xb2-\xc0\',\x97\xc7\xb1\xbc2\xc0\xb9k\xf9e]\xfc1\xc0\xe0\xa9\xad\x81\xdc&3\xc0\x08\xf2\xa9+\x01\x132\xc0$W<\xad\xc0"2\xc0X\x06eQ\x11\x112\xc0\xf8\x90\xe2\xd4\xbe\x172\xc0\xcbY\x10\n\xfc\x1e2\xc0z\xb6\x84\x1aU\xe92\xc0\x19,\xeb\xc8\x9a\x053\xc0\xb9\xa5E\x1c@ 3\xc0\'\x9fXF\x16\xe42\xc0:\xe14o5\xcc2\xc0Cv\xd2\xf40\xeb2\xc0\xcc^\xa9D}\x182\xc0\xb1\xb0\x9eZgQ3\xc0r\xee\xd6(a\xfc2\xc0\xc0Z\xed\x9d\xef%2\xc0\x93\xea\xd3C\xaa_2\xc0~\xc7\x83\x0e\xcbj3\xc0DMJe9?3\xc0\x9d\xc3\xd5\xf2\xc4\xce1\xc0\x1ap\xd3\x11\x12\xce2\xc0\x83)8\x87d\xe42\xc0\x84d\xa7\xaf\x1a43\xc0\xe2\xa7i\xda\xb9&2\xc0\xeb]n\x86\xda"2\xc07\xb4\x0f\xa6\x0e)3\xc0\x87|5h/%2\xc0\x7f\xe5g\xc1\xb2\xf82\xc0%E\x89\xb4\xca)2\xc0\xb3\xc0\xf1\x97\xda\xf62\xc0sW\xb8\xb1\xd9\xe62\xc0\x99\xe3\xb1\xa5\xadG-\xc0\x1a8&o\x89\xcc2\xc0c\xd4J\xa2\xd8\'3\xc0Rq\x8e\r\xd5D3\xc0[^\x8f\xce\x8f\xd02\xc0O\xb8\x87+P\xed2\xc0\xf1F\xd3\x03\x8b\xea2\xc0\xa2\xfd*CO\xd92\xc0\x83\xc0\xf9\xee\xbc\x852\xc0\x89k\x0fr\x9753\xc0YK)eo#3\xc06\xd2RY\xcc42\xc0i\nQ\xc1:\xd62\xc0\xd8)\xbc\x14+\xcd2\xc0\xc04t\xfc\x1d\xd22\xc0V\x99\xcaY\xef\xf12\xc0P\xd1,\'vD3\xc0\x01g08\x0fb3\xc00\xca\xb5\x7f\xac\x143\xc0\xc9\xd1\xed\x19q<2\xc0.v=$z|2\xc0\xe1\xc4F\xc14\xb81\xc0Z,\xf4\xcc\xa8D2\xc0\xfe\xb0\x0fz\xb3\xec2\xc0&\xf9\xbf0\x92\xbb2\xc01Qf\xe6\xa833\xc0\xe7\xeaR\xfb\x00+3\xc0\xd70H\xddv\xc91\xc0\x85\xa8\x96\xf5\xd8P2\xc0\xb0o\xa3cu\xca1\xc0\xcbn\xfe\x852\xc62\xc0Ck\x8c\x8a\x7f\xe9#\xc0\x1ba-<1\xc22\xc0\xd5\xe7\xdb\x11\xd6\xa11\xc0;(\xd3z\x8a\xd52\xc0>\xc4&\xf1$\xd22\xc0\xea\x9d\xb1\xd4B\xcb1\xc0o\xae}\xfcR\xc02\xc0\xaa\xbe9\xb65I2\xc0X\x90O\x10\xf7\x9f)\xc0][O\x97|L2\xc0\xa7b\xe8\xc7e\xc32\xc0!\xf8\xcb\xe7\x0f$3\xc0\x07\x88Y\x8d\x8d\x153\xc0CWp\xcf\xba\x9d1\xc0-9\xb9\xf8\xaa%1\xc0]\xee^M\xc4\x941\xc0\x1e\x8e\xa5\xeb\x9ct3\xc0\xd4P]\x93\xb0l2\xc04\xa7\xa2\xbbcp3\xc0\x90\x9d\x86\x9eU\xbb2\xc0R\xbe\xed\x8f\x8b\xd12\xc0\xfd\xef\xaa\x1bN\xc82\xc0\xc6\xb6\xbdo\x00`2\xc0\t\'x\xfa\x8e\xd52\xc0H\xce+)\x87\xc92\xc0\xb1\x84s.\xa2\xe51\xc0\x8b\xac~\xbb\xc6\xe21\xc0\xfa\x12\x8c\x1f9\xd32\xc0\xa8\xae\xca5H#3\xc0\x1b\x9e\x9c;\xaaj/\xc0\x0b\x9d^\xd6:\xe01\xc07\x01Z\xa24\xe41\xc0\x0f\x98\x1d\xc1743\xc0\xba\xe2\xc4\x03\xbe\xfc2\xc0\xf2y\xc8\x9a\xd4F2\xc0\xe4V{\xf4\x91Z2\xc0n\xa6y\x8eu43\xc07\xa6\xd5\xee\x0c\xf12\xc06\x06\x04\xdae72\xc0~\x8a\x89\xa6}z1\xc0\x89q\xba\xcbF\xda1\xc0\xe9m\xc1n\x04+3\xc0Y\n\xc2};\xb91\xc0\xe3i\xc3\xd8Y\xd51\xc0\xcc\x83\xb0\xcc1\xcc2\xc0\xbe\xd5v\xa3\n?2\xc0\xb0\xec\xdbkIc1\xc0\x1e\xda\xb3&&\xe42\xc0\xb7\xf5\x1c\x8a\x17\x162\xc0\x05\x18\xd9\xa0\x13\xce2\xc0\xdab\xd1R\xccP3\xc0\xdcrd8\x81\xfc2\xc0\xb1\xaa\x05\xdch(2\xc05\xad\xd0\xe8O\x013\xc0\x91v\xca\xf2\x80(3\xc0\x99\x17\xb9W\x85\r3\xc0^&\x977\x16\xf82\xc0;H\xfe}\x01\xed2\xc0\x04\x8b\xbc\xbb\xc0\xd9.\xc0\xbf\xf0[\x13H\xf41\xc0yV\xe2Kk\xef1\xc0\xa4\x0e\x92z\xc5{2\xc0G\xb3q\xea\x8e\x182\xc0\\\xd5.\x8dw\'3\xc0\xb1I\xf9"0\xdd&\xc0r$\xc3K3$3\xc0\xcd\xf5\xf4D\xdb33\xc0\xbb\xfc\xe5\xa1D/3\xc0\xa0\x05\x86\x014\xe82\xc09u_\xef\xf8\x1b2\xc0.\x04\xd8\x006\x132\xc0\x80&Iy\x0e\x0f3\xc0n\xdf\xbc\'\xc3\xc12\xc0"H\xfc@\xd9:3\xc0\x8eS:\xd0\xdaP2\xc0PN\xcd\xf2)\xeb3\xc0&\x99}R|\xcb1\xc0u\xf4\x9a\xaf\x9e02\xc0yN\xc1h*0.\xc0\xb6\x9cg\x9b\xdf\xd22\xc0\xe2\xe0\x88\x0cQ\xf81\xc0\xcch\xcb\xf7\xa2\x1b.\xc0\xff\xe4\x02mN33\xc0\x8e\x1d\x08\xa9-P2\xc0\xd7!\xc6\xe4>43\xc0\xeb\xd4\x04&\x843.\xc0b\x18\x074\x10\xfe2\xc0\xba\xbb\xef\xf7\x9b)3\xc0\x9d\x87_Y\xd1\xf81\xc0NL\x12\xe4\xef92\xc0p\xf8\xb2\xcc813\xc0\xaa\x10\x17W3\xd42\xc0\xac" \xc4\xc1\xcf2\xc0 `\x84C\x12#3\xc0\t\xeb%\xd4/~$\xc0\xa3F\x19 \xeb\\%\xc0\xda\xaezb\x00\x08.\xc0\xea%n\xb5\xbdp3\xc0\\\xaa\xa0\x7f\x0c\xb82\xc0q\r\x82\x9e#\x003\xc0C\xe9\xeb\xae \xf22\xc0\xbe\x90\x8fv^\x0f3\xc0\x1d}%x\xea\x1b2\xc03>\rC\x13\xd32\xc0\xd2\x16\x0e\xc9\xfdJ2\xc0\x1c\xe1\xd7\x99K\xd52\xc0\xfaT\xbeqT\xd22\xc0\xf5q\xaf:\x03#2\xc0\x91\x12\x81S\x05\x143\xc0bV]v\xda\t.\xc0\x83\x1dS\x96\x8a(2\xc0\xa5*YZq\xdd2\xc0\x028\n\x99V\xf82\xc0[\xaa\x06\x14\xe0^2\xc0\xf3\xc0\x1d]\x9a\xe9#\xc0\x0bi-\xd1/\x83.\xc0J\x14\xafa\x1a]2\xc0\xc3p\x9d\xb7\xf753\xc0p\xae\xfc\xeaZ\xf42\xc0[\xea\n\xa2\t\xc2&\xc0\xf1\x84vx\x17"3\xc0-\rsi\xf3%3\xc0\x08\xa0\xbcjk33\xc0\xb2F Z\x1d\xd72\xc0C\xe5\x1b\xa09\xcb2\xc0\x15{{_\xf0\xef2\xc07\x7f\xbb|h\t2\xc0\xde\'*x\xa1\xf22\xc0\x12\n\x05\x86\xf6\xcb2\xc0a\xea\xaa\xfe\x01\xfc2\xc0P)\x86\x19\x7f`3\xc07\x12\x05\xd8\x0e\x0e3\xc0\x15\xdf\x8dc\x13\x873\xc0\x91p\xe4\xc9\xf5\xe82\xc0|\xbe6}\xe2\xe01\xc03m?\xe5\x84\x843\xc0\x0f\xa3\xccH,c2\xc0\x9e\xdb\x9a\x96\x96%%\xc0\xd2i\xd3Tf\x1c3\xc0\xd7\x17\xe4/\xd0\x073\xc00{\xear\x180%\xc0\xe9\xf1\xd4\t|\n3\xc0\xf6.\xb8<5\xbb2\xc0\x99\xad\xa0\x989\n3\xc0\x9a\xb5\x13\xee:$3\xc0\x0e\xf7\xf9\xa5E02\xc0\x10[\xa2\x17\xb5\r3\xc0\x00X\xcbb\xc2=3\xc0\x81\x12A\xc0Sk2\xc0\xbe\xe92\xdd\xb5\x1b2\xc0\x0b\x9d\xc7\xb8>\x1d3\xc0D\x9e\xd0\x0f\x9203\xc0@\x12\xe5K{\x073\xc0\xe0\x06\xfcG\xff#3\xc0\x96\xe0\xd7Y\xda,3\xc0V<\x0c\x04\xf3\x173\xc0\xe5\x18\x14\xe1%\xe41\xc0\x99\xddc5i\xfb2\xc0\xcd>a\xe1\x87)3\xc0\xd1\x08\x0e\xdc\xed\xdb2\xc0q`\\\xdc\x1e42\xc0x\xdfH\xd3\xf3]3\xc0\xf1K\x1f\x81o\xda2\xc0w\x9e\x8a\x86\x13-3\xc0\x01e\xff\xceo\xf61\xc0\xaf\x0ec\xc4\x8f\xdd2\xc0\xcfP\xbb`\xf8\x1e3\xc0RT^UW52\xc0\x85\xd7\xa6=\xab\x902\xc0bo\x02\x9d\x19\xee2\xc0\xb3\x95\xae\xac.\xf62\xc0\xfa\xfc\xfa\xf5\xc5\xf12\xc0O\t\xb2\xd84\xdd2\xc0ax\x14\x8e\xbc\r3\xc0\xfeYd\xb0\xde\xbc2\xc0\xd2\xd7\x9e\x9e\xb3\xfb2\xc0\xf2\xeb\xf3\xd7\xea51\xc0aW\xb6\xccP\x82*\xc0\x9c\xbe"\xfc\xa1\x86%\xc0\x00} \x18k\xf52\xc0\x08x\x08M\x83f3\xc0\x82\rJ\xb8\x9b\xc51\xc03\xbd\xe50\x8d\xe72\xc0"\x18J\x1e\xf1\x083\xc0(~\xed\xfe\x1c^.\xc0\xd1\xee\xbb\x7f\x1a\xb0-\xc0\xa2\xb9,\x8d\xac*2\xc0\x04\x12\xc3\x90\xb6\x1b3\xc0\x85d\xc4\xb4\xcd\xe1.\xc0\xadg\xd6n\x1d\xfc0\xc0\xf2\xcb\x99\x8bg[3\xc0\xf4\x9d\x06\xaf\xf1\xd32\xc0\x9c\xe8!\x17oX2\xc0f*\xd3\x14\xd4\x0f%\xc0\xe4\x10\xbce\xff\xec2\xc0KB\x81\xdf\xaf\xcb2\xc0\x96j\xf2P\xe9\xe61\xc0_\xf5\xb5A\xces2\xc0o1T\x1c\x8f\x173\xc0 \xc1\x0e>\xe8w2\xc0\xd1\x9aXh\xa3\xe51\xc0\xad\xad\x03\xc4\x92\xeb\'\xc0,\x1f\xc5\xd8\x97\x88$\xc0\xeb\x1ew\xa2\xbc"3\xc0\xad\x19\xce\x14P\x941\xc0_\xad\x9e\xdb\xcf\x9f)\xc0\xafZ\xfbq\x8d\xfd2\xc0@\xf5H>\x91\xfb1\xc0\x06kN\x90\x00`2\xc0,\x84\x19\xb1\xce\xa22\xc0\x0eA\xe7x\xfe\xcb2\xc0\xd9\xa2\x83\x19\xe3z2\xc0!R\x16\x95\x0f\xb22\xc0\xd1F\xb3\x89K\x93%\xc0C1\x86\xf8\xda\xa52\xc0)8\xe6\xf8\xb733\xc0\x03r~\xa0\x06\x1b3\xc0s\xfc\xca\xe3_T$\xc0\xf1\xc1^\xe5=X2\xc0+O\x15\xc1\xc5L3\xc0)\x96-y.\xf52\xc0\xda\xbb:\x9d\x8bB0\xc0E\xbc\xf7s}\x053\xc0\x91o\xc5\xfc\x9bv3\xc0\x8c\xa7\xd7\xb9\xf7\x1f3\xc0|e\xee\xa7\xe7L%\xc0]\xd7sa\x1a4%\xc0\xb9\xe3[\xa5L\xe81\xc0\xb3g\xd2$\xe7d/\xc0e\xa8,\x02\xdf\xe3$\xc0w\xd1Q\xa8E?.\xc0A\xea\x95\x110\xf22\xc0F\xd0\x11\x1d\x80\xf21\xc0\xdb\'n\xffJn3\xc0\xcdy_\x136_2\xc0\xa8\xf5BM\xb5?3\xc0\x10Z\xce\xb2\xd1\xe5-\xc0\xf0&\xe8b:\x182\xc0#\x1e\x92\x04n\x0b3\xc0\xc8\xebZ-\xf7\xf02\xc0q!3o\xcf\xdb2\xc0J-\x9c\x9a\x18\x1c2\xc0\xf8\x93"\xd3r\x073\xc0w\xc72,\xfa\n3\xc0O\xe7\xdc\x06R\xee2\xc0\x87\xfdz\xd24i3\xc0\xb0\xcf\xb4\xe4Y\x083\xc0\xcf\x02\xad\x0c9\xcb3\xc0\x88s$\xd7\x01\xde2\xc0\xd1l\x97>\x8e\xfb2\xc0N\xe4Y\xc1\x9cE%\xc0*?2?\xbe#3\xc0z\x1f\xee]\xff\xec2\xc00\xa2\x82\xec\xf5\x1f2\xc0\xc6\n\x93\xc5\n)2\xc0\xab8\x07>\x99\x063\xc0t\xe7\xd2_\x07\xda2\xc0\xa0\xb2n\xab\x00"3\xc0\x86\xe6\x07\x98m^1\xc0\x85N\xd3W \t2\xc0\xc8\xab9]vD2\xc0\t|3\xbc-\xf32\xc00\xb8\x8d\xb7c\x1b3\xc0\xbd\x07\xae=\x8c\x123\xc0,\xe4&\xf0p\xd92\xc0\x93\x8c\xd3\x1d\xfe\xff2\xc0\xcf\x9cd\x97\x19\xf1\'\xc0 Z(]\xb7\xf62\xc0D\x1d\xff\xb6V\x0b2\xc0\xd0\x81\xf6s 7.\xc0\xed\x82N\xd4\xf2\x1a2\xc0\xfc\x90\xef\x10\x8a\x1a2\xc0Bg\xc4\xdc\xee:3\xc0\x0cfx8\xfc>3\xc0\xb8\xac\x8b\xf1\x88\xf02\xc0\xeeV\x96\xf2}\xbd2\xc0\xe6\xfa\xd8\x7f \x182\xc0\x87\x18\xc5[\x8e\xb72\xc0\xe9\xc0\xd8\x85>\x182\xc0\xf63\xe6b\xfbO2\xc0S\x14J\x8c\x1023\xc0\xed\xb2y+\xae\xb22\xc0\x06\xcc\x16G\xc4\x062\xc0\xc3Z\xe3+\x06\x003\xc0\x8a\xa6>N\xf7.2\xc0\x1bR1\xe9Z\xd32\xc0\xce\xd6\xf7\xae\xa642\xc0\xe9\x8d\x01{0\x102\xc0\x8b\x15W\xcap\x1e3\xc0k\x9d\xcaJ\x92*3\xc0\xe3\xebZ5x\x043\xc0\xd18=I%\xcd2\xc0\xbd\xf9\x01y\xeac3\xc0\x17\xe0\xbe\xa3\xef\xe12\xc0\xdfJ?\xeeff/\xc0\xa3\x0e\x90\x07J\xfa2\xc0\xe5]X"\xdc;.\xc0\xa2\xd9\x16\x90\xd1!3\xc0MA\xa5\x95\x1dH2\xc0Y\x0f\xb7\xc0\x1e`3\xc0\xba5o\x08o\x11%\xc0\xeb+\xd8:\xcb\xde1\xc0\xacm%|vM3\xc0\xa21)\xb1)\xde$\xc0\xe0\xf2d{\xfd\'3\xc0\xc8\x9f\x00\xa66\xe9.\xc0\xfc\x08\xb4\xbfk42\xc0\x08\x0f\xa12\xad\xeb2\xc0\x93\xbc\xa2\xfe\xea\xd7.\xc0Ti\xe5\xd9\xd9\xf51\xc0SVeh\x07\xf11\xc0i\xf8\xb2\xdb9\xef2\xc0Y\xb6\xfe\x05\xd5\xf71\xc0d[\xaf\xd9\x8aW-\xc0\xceh\x19\x9c\x1fx2\xc0\x84\x19\xbc0xF-\xc0\x96<\x94\x1c]r2\xc0\x0e9\xd63l-3\xc0\xa7\x86\xc1\xf0\xbc\'1\xc0<\xcb~p{\'3\xc0J\xf7\xd0\x14Y>3\xc0\x0e\xf6=\x02\x0762\xc03#\xbd\xe1\xabh3\xc0\xa8\x87\xf6\xc5O\xc32\xc0\xb1\x8c\xa0\xd6\xc3\xbf2\xc0\x14\x8a\xdf\x8a\xf7\xc7$\xc0\xd8\x86VO\xcc13\xc0\x8e\xa8\x89!\xca\xee2\xc0\x98C\x91\xa6\xf5\r3\xc0\x08\x8a[l\'\xca1\xc0%\xa9\xc79\xc9&1\xc0>\xa3R\xfe\x11\xc12\xc0V\x06x\xcfR\xe21\xc0\xa7\x8f\xc2\x03\xa2\x88/\xc0\xf1\xf7R\x7f?\xae&\xc0\x0b\x89\x1e#\x9b\xfa$\xc0\\\xfb\xf4\x92\xd313\xc0\xd0}\x83\x8a&"3\xc0\xb7\xcf\x0fH\x95\xfc2\xc0\x85\x9f\xea\x9a\xe8\xd41\xc0\xb3\x81l\xfaO:0\xc0\xc0\xec\xc1E\xed\x183\xc0\xc0\xd25\xc8G\x163\xc0\x9e\xa1e{\x07\xf42\xc0\x8e\rg\xa7\xf6\xea1\xc0\x9a\x1e\x8b\xab]\x9d1\xc0\xe2\x12I \xc6\xff1\xc0\xf5\xb9\x1e|y\xc81\xc0\xb8\xf8\x9fc\xd8C0\xc0\xddb\x06\x86\x1dx0\xc0b\xa6p\xb6LH2\xc0\x92\x13~|\xff\xdc2\xc0"\xb0\xa5\xf2Y\x0e3\xc0\x7f\xe3\xba9F\xb92\xc0X\\^\xa6$K2\xc0\xeb\xa2\xb1\x8f\xf7\xd02\xc0vx\xdd\xa6]\xa51\xc0%\xf3}\xf7\x8f\xca*\xc0X\t\x85\xc9\xf0\xab1\xc0^\x8ay\x05\x0743\xc0\xb6;;\xef\xc0\xb01\xc0[\x05\x84\x8bi\xf82\xc0|\x92\xb5\xb8@\xe5-\xc0W\x17U\xed\x7f\xe81\xc0\xae\xccx,L\xd62\xc0p\x0eeX^\x15.\xc0\x06\xda\xbe`\xc4\xb81\xc0\x8a\xe00\x92\xae0.\xc0\x85\x9e-\xa6\x15\xe11\xc0\x8f\x87[p$\xe82\xc0\xe3F\xd9\xd3\xcas3\xc0\x84\x05\xba\x8f`\x143\xc0U\xb3\xf1\xd3\xea82\xc0\x87\xdd\x8c\x0e\xadt2\xc0Do7\xb8\xfc*0\xc0\t\x07F\x18\xf7\x81.\xc0%\xb3K/8\x1a2\xc0v\x06\xffy\x89\xde1\xc0\xa5S\xd7\xc6\x0730\xc0\xf28\x8f+R\x083\xc0m\x14\xb6Q\x7f\t3\xc0G\xb6"\xab\xfa(0\xc0\x17\xa4\xd0X\x1c\xfb2\xc0\xf5\x9f=\xde\x96,3\xc0\xc76\x1d/\xa2#3\xc09\xa8\x84\xf7\xeb$0\xc0T^\xca\xcd\xf3,0\xc0\xec\x82\x88TG\x023\xc0\xb5\xc3\xcez\x1f\x083\xc0\xb1A\xb2\x83\xa053\xc0\x1a\xc1\xdf\x18I\x122\xc0eGT\x13`\xe21\xc0\xbd\x12\xe2)i\xd81\xc0\xc1V>6\x8eY2\xc0|\xe7\xda\xd5\x05:3\xc0\xa5\xad$\xb8L\xbb2\xc0\xf9\x82=\t\x14\xd11\xc0\xecji\xfc\xa3(3\xc0\x16N\xd7\x82\xd7\xd92\xc0\x93\x8eO\xce\x07G0\xc0\x08\x8e\xb5\xab\'\x133\xc0.\x07\x89\x1b\xbb\x8e2\xc0\xffj!C\x94c2\xc0\xf8\xa9\x9e\x88\xd4\xf32\xc0m\x1eD\xa5\x93A3\xc0&\xfd\x11\n\x06]2\xc0\xdeL\xbb\xfd?Y3\xc0\xf9\x83&\xc4\xc4$0\xc0*\n\x94\x8e\xbe 0\xc0\xe6]Y\x90\x95[2\xc0UW\xf1\xfc\xe9\x0b3\xc0\xb3\x98\xf5\xbc\xe6\xb52\xc0L\xe6\xec\xadt\xff1\xc0t)2\xcf\x89\x1e3\xc0\xcf\x86A\xe0\x18N3\xc0\x12)~0\x8e\x961\xc0\xde\x8b.\xabD\xcb/\xc0\x1c\xab\x0c\xed7\x163\xc0\x9c\x16\x17\x91223\xc0\'\xbav\xea\xacu%\xc0wKF\xfcO\x983\xc0?\xf2:\xa2\xe1\xb9.\xc0\xae\xce\xa2C\xba\x153\xc0\xcew\x0f\x9a\xe6r.\xc0\x9eK\x98l\xcc\x9b3\xc0\xb05\xf2\xb1#\xdd-\xc0\xde0\xe8&;\x9f2\xc0\xeb\x15\xa4\xabO\xae1\xc0\xa7#E2\xe8..\xc0:)\x94\x1a\xc6O0\xc0MD\xd2F\x0f,2\xc0\xc4\x04b\xd5\xd9\x1f3\xc0RwO\x99K<2\xc0\x8d\xa9\xf5i\xf5\xf02\xc0|\xe4\n\x97\x84=.\xc0\xcd\x17\xf2\xe4\x1dr0\xc0\r\x170%\x1f+3\xc0\x8dh\xed}\xc2\xde$\xc0W\xc6C}\x1a\xe71\xc0\xc8`H\x83\x88B2\xc0H6)rAl2\xc0*\x01\xc0V\xcdN%\xc0\xbb\x91\x80p\xd8a0\xc0\x9a:\xc6\x94A\x11)\xc0\x15\x7f\x85JX\xec/\xc0\xe7\xc4\xef\xf6\xe3D-\xc0\x9b\x7f\x1b\x16\xa3T-\xc0\x82\x1b\x9d\x9eK:0\xc0\x14\x96\x97\xcd\xad00\xc0Y\xb4\xaa\x91\xe4>3\xc0\xa7\xe5ZS\xda#3\xc0\x17R\xa2\\\xa7M0\xc0\x00F\x1db\x1d\r0\xc0!\xacM=\xad&0\xc0\x19_i&\xe3\xb61\xc0\x8e8l\x02n!3\xc0\xa5\xb3\xd0\xb3\x1c\xb41\xc0\xd1\xa0\xc3\x08N\xc01\xc0\x9c\x0b.\xa4P\x1f3\xc0*J\xee\x01a-3\xc0le\x9b\xee\x00<3\xc0,\x84\x1dm#\xe61\xc0\xb2\xe0R\xa0>w%\xc0m\x06s\xd3@\x873\xc0\xa2v\x18\xd9\x8c\xfa1\xc0\x95C\x1a\xb2\xc0\xf71\xc0b\x06\x1e\xd0m8%\xc0\xda&\xc5\xbd2k3\xc0c\xde\xd2\\-%3\xc0$PT\xe8\xdc\xac&\xc0NH\xf0\x87\x18\x163\xc0\x02\xe0R\xd9\xa2\x152\xc0\xe0\x13\xc9T\xc3\x052\xc0\xa3\xda|\xd4\xe0"2\xc0\xc6H\x1c\x10\x82\x192\xc0\xaeo\xa6\xe6\n)2\xc0]o;\xb4\xd1#3\xc0T2\xe1q\x17-2\xc0I\xe5\x8d\xb9-\x1c2\xc0L\xfbST\xd2\x182\xc01+\xec\xadR 2\xc0f\xf8\x03$$\x112\xc06{l\xed\x0bC2\xc0\x05x\xe4\x95\xeb\x122\xc0\x06\xf4Ng%\x182\xc0\xd4\xa3"\xaf\xb2[3\xc0\xdd\x1b\xc2wK.2\xc0\xe38Y\xe1\xb2\x83.\xc02k\xa0\x9b?$2\xc0,\xde\xe7\xa4\xb1:2\xc0bh[\x87\xd2\xcd2\xc0pR\x0c\x85A\x04.\xc05\xdc\xdd\xfa\xaa32\xc0\xcd\xb5t\xc3~L3\xc0\x9aL\xe9\xd4\t\x013\xc0\xe6?\xa8\xdb\x89,.\xc0\xf7\xc5\xacP\x1e>2\xc0\xa8\x83\xdd\x8c\x05H2\xc0\x0c\xc3\x19\t/I2\xc0\x8d\x86\x04*R^2\xc0\xcc\x9c3}\x1d[2\xc0\xcfsP\xac\xd7\\2\xc0\xd9W5\x7f\xb5d2\xc0f0\xca\x87\xfd`2\xc0\x10\xa3\xf4r.\x073\xc0\xb6\xcc\xd9\xe8\xee 3\xc0g\xe5\xa0\xe4\xe3\n3\xc0aUG\x83\x8d\xf22\xc0\xe4\x8a\xf0gH\xdb2\xc0b\x05\xcb\xec\x8d\xfb2\xc0<\xbf\xe7>R\xee2\xc0sy\xf4u6\x073\xc0(\x0e-Q5\xda2\xc0>\x07\x94\x0c\x81>.\xc0\xc6\xe3\x82.\x8f\xf22\xc0\xb1\x80\xcd\x8b;\xdd.\xc0l\x82;\x97\x03\xd72\xc0\x8dYp(\x9fd/\xc0\xb0/\xeb\xe1qP2\xc0cD\xc2\x0fr\xe6-\xc0XZ\xb7\xdf\xeb\xcc2\xc0\xefR\xf3*\xcc13\xc0\xee,\xf2\x97\xa1\x872\xc0\xd8\xfe%\x9b\xbb\xea2\xc0\x03r\xcc\xaaI\xc22\xc0\x9b\xa4>E\x9e\xe22\xc0\xdc(\x8b\x9b\xa4\x043\xc0\xf2\xa5s\xb7M\xbb2\xc0\xd2\x91)\xc6\x01\xcf2\xc0^\x03\'\xf2a\x8e2\xc0W\xd7\xd1\xb2\xf1\xd82\xc0\xc0 \xbf-\xf9\x123\xc0\xff\xe9\x97\xac\xd6\xb92\xc0\x96\x14\xc2u\x18\xdb2\xc0\xb8\xa5\xd6f\x9f\xfb2\xc0\xf6[l\x17\xeb!3\xc0~\xdc|\xeb\x9a\xf12\xc0\x90\x8b\xd6W\x98\xcb2\xc0s\x7f\x0b\x8d\xd5\xd62\xc0\xe3-\x8f\xadj\xad1\xc0\xb34v\xba\xe1(3\xc0\x8d/\x82\xdf\\\xcf2\xc0\xd2/\x0czW\xb72\xc0G\xady\xa7\xa9\xdb2\xc0i\x98\x07\xa0`\xf72\xc0\x16\xe1Lo\xb1\xfb2\xc0\xa1\xa8\xa8\xbc\xff\xd72\xc0%\x1b\xc2\xe0$\xcb1\xc0\xfb^\x829\xb1\xc22\xc0\x94\x05\x1b\xce\xd6.3\xc0M\xe1\xcb\xacS\xef\'\xc0\xfe]\xf3\xf1Y\x981\xc0|\x86\xcc\xea\x0e$2\xc0\xf0A\xf3\x97\xe6\x1a2\xc0 \x1f`\xceN\xf4&\xc0N\xa2\xccp\x1c\x981\xc0\x9c\xbc\xd7A\xf5\x0b3\xc0\xd8\xef\xa7Fm^2\xc0\x81e6SE\x132\xc0\x815\xfa\x13\x0eG2\xc0\xcbC\x04\xab\x1a\xa61\xc0x6ABl>3\xc0z1\xe4\x86\xc6"3\xc0\xaa\x00\x02pa\xef2\xc0\x1fv\x7f\xe7f\x833\xc0g\xad\x01!Y\xff2\xc0\xf2(\xb0\xf2Y(3\xc04\xfap\xdb\x95:3\xc0 \x1b&\xe8]\xae1\xc0\xab\xf9^\xf0G\xb81\xc0\xd9\xcf\tc\x8ce3\xc0\xadJj\x1b\x15\x981\xc0\xc8\xc2\xf1\x9c\xd1\xf72\xc0\x80\xb0B)1a2\xc0\x9e\xeb\xb8\xf3t\x172\xc0\xbd\x18q\x8e\x84\xe01\xc0\t,\xfb\x1d=\xba2\xc0\xc6\xe9\xfe\x00\xe5F%\xc0\x8eg]\xfeB\x88$\xc0\xd6zL\xcc0\xc2.\xc0\x18\xd69\x11\x8c\x03/\xc0(\xbbn\'\xe3\xb62\xc0\xde\xd5kW\xebs0\xc0\n\xa8\x03\xfc\xab\x1d3\xc0\xc11T\xdb)\x133\xc0B^\x1f\xa0fM3\xc0q\x12\x84\xf9"\xcc1\xc0\x08\x18\xb4\xb4\xbdL.\xc0\x00\x8d/i\x97\x81%\xc0Jzm\xd7G43\xc0Y\x88\xee\xdb\x92\x911\xc0\x01QgS\xcc\xf72\xc0\xb3\xf5\\\x86\xcaB2\xc0\xdd\xa0\x05\xee\xa4\xf42\xc0&YZ\x13Aj3\xc0fD\xc7<\x8d\xfc2\xc0\xa1\x0ff\xd1%\xeb2\xc0\xb2\xc6\x0c\xd5d*+\xc0\xf1\x15\xf3\x15\xa4(+\xc0."}b\x05?2\xc0\xcb\xca!\xfaz\x8c2\xc0\x969\x1b\xd7\xc60.\xc0a\x83\x9dT\xc0#2\xc0\xcf\x97\x8daR\xfa2\xc0S\xdf\xb7\n\x15:+\xc0\xa0\xd6g\x1b\x12\x0c3\xc0\xcbL\xc3_!\x043\xc08\x97\xee7\xa7\xf5-\xc0+}\x0eP\x80+3\xc0\x8f\\Z\xc7\xc8E3\xc0[\xb8\xf2`);3\xc0j\xd7\x9c\x18\x18\x803\xc0ha\xa8\xc9q\x0f3\xc0<\xe1\xc9\xf8\xe2l3\xc0\xb2}\x98\x88\x0e53\xc0\x8e\x1c@\xab\x81#3\xc0\xf4\xcai\x82\xf1g3\xc0i\xb7\xac\xc9}\x143\xc0V;\xa8C"\x153\xc0\xd0\xbcA\x82>?3\xc0\xc5\xc3\x0bT\xcce/\xc0\xe5\xf1\xd19\xd7\x1b.\xc0Z\x99\x07/\x8d\xdd-\xc0\xbf\xe4\x1c6\xd9\xe8-\xc0\'e\x8c\xda\x83:3\xc0$\x0e\xe1wA\xd91\xc0[\xff\xee\x03\x8b\xb41\xc0\xdc@\xaf\xc4\xf6\xe31\xc0$\xf8h\xd6V\xe11\xc0\xa4\xc0\x82f\x07\xe01\xc04%\xd8\x96\x81#/\xc0W\xdf\xba\xaa\xc5|2\xc0\xa6\xb5\xe5\x99\xe5c1\xc0\x80\r\x18\x1e\x88`2\xc0k\x9a\x97\xb0\xd6\'3\xc0\xd2\xc7 \xd0\n\xe61\xc0\x12\xd7\x07r\tv%\xc0\x16\xc6\xfd\xa5d.2\xc0\xf4f;\xd4\x89\xf71\xc0y\x9b\xa1\xc8\xa4\x1f3\xc0\x85\xe7\x1fP`d2\xc0\x01L(k\x08\x07%\xc0h\xda\x04\x81\xc8\xec%\xc0\x12\x86\xa4\x8a\x9f]2\xc0|\xa6%\xb0!\xf91\xc0\xb5\xceX\x8b\x1d\x002\xc0\x89v>\x9c\xf7\xbf2\xc0\xab\x92\xc4U\x95\x153\xc0\x03z\xc3Ek\x0b3\xc0\xf7\xbc\x17\x12Q\x1c2\xc0\xf4\x14\xebt\xe8\xd92\xc0\xae\x0f\xdcq8\xe92\xc0\x80\x15\xf4\x82P\xf3$\xc0L1\xd7\xf4\xa8\xf22\xc0\x8c&\x80}\x04\xd12\xc0\x92[\xcb\xd6\x03\xf92\xc0\xb4qT\xd0\xd9\xee2\xc0"\xf9.\xa4N\xba&\xc0G\xa7\xfceA\xd92\xc0\x19 \x02U\x92\xf42\xc0\xc9\xe5\xcd\xc1\x83\xd91\xc0t\x91\x0b\x05\xfdN2\xc0\xfbSi\xfc}\xf31\xc0\xad\xe8\x9a73J2\xc0\x9c\x87>\x99\xbf\xc12\xc0\x94\x88j\xc3\x1bH2\xc0}\xf4\x16\x9c\x8d %\xc0\x95\x91\x16D\xc5\xfe2\xc0Ad\x00xO\xe52\xc08\xa3\xd7\xac\xc7\xf61\xc0\xe6\\/\xedY\xe81\xc0\xb8\x88Zb\xce13\xc0\xf0\xac\xd7Y\x1742\xc0\x9b\xe5\xe8\xc3\xe6\x033\xc0U\x06\xe0D_\xce2\xc0p\xd1\xbeh,12\xc0\x1e\xd2Fp\x14\x133\xc0_u\x8f0\x00\x06%\xc0Y\x88\xbae\x83\xb92\xc0\x91\x8dx\x96$\x832\xc0q5cKd\x0b2\xc0\x1b<rk\x07\xea/\xc0G\xd0y<\x87\x173\xc0\xb9\xa1t(\xd6,2\xc0\xfbw\x15\x95\x08\x083\xc0\xfa\x11:\xc5\xe0\xc02\xc0\x07\x0bv#\xf1\x1a1\xc0\rD\xadyV\xcb1\xc0R\xcd\xee\xa0\xdb\xe72\xc0\x9f\xca\xb5\xe3\x03:0\xc0\xdf\x0cw\xf4\xd0\x163\xc0\x00\xf5\xa0\x1a=m%\xc0>\x04\xab\x82\xb1\x172\xc0\xef\xd8\n\xe8N\xca2\xc0\xd8#\xa73$\x182\xc0\xba\xe6T\xeac\x132\xc08\x9e\x97\xafU\xfc2\xc0\x01\xc2+\xeb\x96\xd41\xc0\xe3~Q\xed\xa6(2\xc0\xe1*\x82\xa1F\xee2\xc0\x11\x9d\xd5^\xe3?.\xc0m\xe1\xd1\x98\xf4\xac1\xc0\x1b\xad\x800\xc0\xd02\xc0\x91z\xf869\xf72\xc0\xb3\x85\xb7I\xb8\xa61\xc0\xc4\xff\xd5\xb2\xfc\xd32\xc0\xeb\xc9\xdcxY\x1b2\xc0\x83})Ca\xea1\xc0z\x1d\xd4\x17\xee^2\xc0\x1ah!\x99\xb8D3\xc0\xed\xee\x82\xa9\xadY2\xc0\x81{\xc9\x9e\xd0\x971\xc0;\x81\xe1st,.\xc0\x1c\x15E\xa4"\xbe.\xc0}\xb7\xa9&ia2\xc0RU\xf5\xe9\xcf\xa11\xc0qB\xad^\x84?3\xc0\x8cW\xb4\x82V\x063\xc0\x9b\xc1F\xad\x9e\xab2\xc0\xb69dG\x01\xfb2\xc0\x88lzWds2\xc0\xd5\x12:%\xe8$3\xc0\x86a\xe1B\x9d\t3\xc0\xa0\xf0W\xc5\x9e\xda2\xc0u\x88}\x03\x0b\x9b-\xc0\x01\xf4\xdd\xcfR".\xc0\x99\x19{"\xc13.\xc0\xc3\xe8\x00\xf8D\xe4/\xc0\xc3\xf7v\xec\xa9\xe42\xc0O!\xb3\xaa+\xf52\xc0\xf3"$\xba4\xb72\xc0\xf1F\\\x01 \x122\xc0\x0b\xc4\x1cU\xfc\x12/\xc0'
p16
tp17
bg3
(g4
(I0
tp18
g6
tp19
Rp20
(I1
(I1328
tp21
g13
I00
S'\t\x94"\xe4GsS@\xa7Ng\x0e:sS@\x95$\xa1\x9e\x95oS@;<Z|\xa9`S@\xbc\xb5\x88g\xfcyS@\xba\xf5\xfce)tS@\xb8KW\xa2@\xb2S@\xf2\xc6\xb1\x96_tS@\xf6/\x82\xc3\x83\xa1S@\xbf\\\xb9}\x9e\x90S@\x07\xd5Ac\x94uS@C\x8dL\x8b\\uS@\xa9\x90i\x8dvtS@\xab\xb3C\xbe.nS@\xea\x02%\xb2\xc1tS@3\x1f\x19\x1d\xe6_S@\xee\x0e\xcb\xc9.nS@\x13\x10\xcd\x8ds\x17T@\x04\x0fJ\xb2\xab\x96S@\x95\xf9]\'u\xa8S@\x80W6[o\xa8S@|\x19\x1f/zvS@\xe2\x1c%\xb5\xb9\xaaS@#G\\kj\x89S@\xdd\x1c\xc4\x10\xdd\x88S@\r\xdec\xbc\xb3\xacS@\xd0\r\x88~m\xadS@=\x19K\xfcy\xaeS@s\x0f\xd2\xaa\x80rS@\xbe\xf8\xea\xfd@\xafS@\xd3Hi\xff\x02\xafS@\xa7:\xe3\xf70\xafS@*\xaf\x1dU\x9e\xafS@ \x9c6Y\xe5\x95S@(\xcb\xddU\xbd\xafS@U\xa3\x1a\xd1\xd9\xafS@\xb7\xb9:?\xd3\xafS@e\xbc\xfc\x89\xea\xafS@?\xdb\xdb\xa7\x9e\xb0S@\xe7\x8f\x9c\x12 \xa5S@\xc4R\x80\xbarwS@Y\xef\x13\x0f\xd2\xb0S@\x8a\x0bT \xeb\x11T@\x8c-\x84\xa8\x97\xb1S@(\xc9\xd2\xf4WwS@U\xf7l\xdf\xc1wS@CD}t@\x87S@B\xab\xe6\xe7\xeboS@&dJ\xeb\xd6\xb3S@\xe0\x159\xc7|pS@\xd3\xb1\x18,\xa4\xa3S@\xdc\xdcN\xd2\xa5\xb5S@\x83El\xc1\r\x99S@\xfd9\x1dAzxS@\xbet\x85\xd1\xfc\x86S@/\xd4\xdeQd\xb8S@l\xf3\xc4O\x83\xb8S@I\xf5\x97\x1f\xc8xS@1>3\xcf\x1b\xb9S@c\xae)\x82\xed\x84S@\xd9\xb8\xe4\x19\x00\xbdS@0\xd8\xb6\x1e:\xbdS@\xd8\x14\xa7\\\x94\xbdS@\xf1M/\xa1\xa0oS@\xf0\x87C*\xbcoS@\x1aD\xeb\xa4\x06\xbeS@\x9f<\xd1\xac\x14\xbeS@P\xda\x12\xb7L\xbeS@\xe2HM\x05\'rS@|\xfc\xe6Y\xbf\xbeS@\x88\x94\x12q\xcb\x97S@\xae\xc6\x88\xd4\x82\xc0S@\xb8\x80\xbf\x10\x0f\xc2S@\xa3A\xe5"#zS@\x0c\x15\xe0\xa8\x07zS@\xda\xb7\xaeA&\xa2S@\x12\x85M\xdd\x89"T@,\xf7\x8fo\xb1\x84S@\xca\xbag\x17\xbazS@\x7f;?D\xbe\xa0S@"\xc0\xe8\x12 \x84S@\x14K\xfe\xbfV\x84S@ 4R\x89\xc9\x82S@\x0e\x0c\xf2o\xb8\x82S@\xcd\xa4\xc8jlzS@\xa1\x1d\xf04\x80zS@W\xea\x17bbzS@\xd1\xd5\x16\xa3F\xcaS@1\xb2\x82i\x8c{S@\xe8\xaeJ\xe8\x1fzS@\x07\x9en\xc4\xa8\xcbS@q-,|\x8dzS@A\xfe\xb4\x0b\x86\xc7S@qylo\xaczS@\xadf\x98d\x03\x81S@\xc6+\xbe0rzS@`\xc9\xd2Z\xb4\x81S@\xa0\xa0N\xce\xe8\x80S@\xad\xb1G\x86\xe8\xccS@\xb2I\xb4\x05.|S@]\x86<n\x05{S@\xfd\xdd\xad\x97\xe7\x7fS@WI\x10O\x83{S@\xf1\xcc\xe3\xd3\x00{S@\rs^\x8f\xa4zS@\xc6\x1bUcA\x81S@\x9ct\x98\xc9\xf2rS@\xef\xe2\xcdP6nS@r\t\x906\xa0{S@\xec\x9bTnD\x7fS@\xbe\'i\x016\x7fS@\x92\xdb\xef3\x1eqS@\xd4\xc3\xd2\x87\xcd}S@\xeb\xf1\xa5\xfb\x04\x80S@[\x1b6\xc00\x7fS@\xdej\xec\x9d\xa2}S@\x0e\xe9\x99c\xa8}S@g\x18N\x8f\x7fqS@Y\x0bC\xb1\xd4rS@\x08\x02\xe6\x1e\x86}S@\xbc\xa5\x17\x99\xbe~S@j^\xa2}\xa4{S@P\xb2\xf5\x91\xa7{S@\xbe\xc4V\x0bz~S@\x14x\xf8\x9fR}S@\xc1\xbf\xf3\x9c\xe5{S@\xd6\xcfs\xfe\x02\x7fS@5.\xc4\xa6g{S@2\xb5\x98\x86<|S@&x\xd8.}}S@g#.P\x94~S@}s\x00\xc5\x08~S@\xb2\xf0I\xcf\x88\x7fS@N\xb9v\x91\x1f|S@\xdd\xb4>`A|S@\xbf\xd5\xf2t\xd7}S@Z\x0f\xf2\xd4SlS@Hn\xba\x19\xee~S@\x88\xa9\xd4\xd3\xce{S@\xc5l\xb4\xe2\xbd{S@\xf5\xd4V[\xed}S@j\xab\x0b\xbb\xba|S@\xb8q\x01tK|S@\xfc\xe5\xc2\xd3\x00|S@\x83Eb\xb5\xee}S@9\x1d\xaeH\x9f{S@\xb4\xb6\x8c\xe9\xe9{S@\xf5h\x0eR\xf5{S@~`*\xaaT}S@\xf54\x9b\x1b\xf8{S@\x97\x02\xc9\x01\x96}S@\xd8{\xde\x92R|S@T\x80#-\xd5|S@\xe0\xe1J\t\xd0{S@~\xb3\xf3|\xec{S@\x0fP\xb1\xb5\x02}S@`\x83\xf0\xd28|S@\xd7\xe0\x12\xe4$|S@\xd1\x9a\x11\xae\x02}S@\x98\xd8!\xe7\xf2}S@~i\xc0\xb8\xb1~S@6R\xfa\xbd?tS@\xe0\xe5\xe5#E\xf7S@D\x89\x1c\xc1@\xf8S@\xf4\n\xd1\xeb\xcf\x81S@\xde\x08\x80\xed\xc4~S@\xe6\x1bZ\x94\xa2\x7fS@\xf4\xf1\x0b\x7fBsS@?;#p\xaa\xc0S@\xff#o\xc8\xbf{S@RP\x8d\xafq\x7fS@\xdc\\\x87\xd0f\x7fS@Tv\x8e,\xb3\x04T@\x198\x90\xe1\x9d\x7fS@x>\xe0Sx\x81S@|\xa8&\x19\x8a\xccS@f\xc7\xa0c7\x81S@\xd4\xaa\x1e\xc3\x81vS@R\x80bVh\x90S@h\xfd2\x1b\xdb\x1eT@\xbd\xb1\xe1\xa4x\x84S@\xae\xc6\x067\xda\xb0S@\x94\xbb\xff\x92\xf9\x83S@\xddk\x166N\x86S@\xbc\xfc\'\x80\x1axS@\xa2\\\xb1u;\x86S@\xec5\xd5\x82~\x1fT@W\x03\xe8\x8a\xfb\xbdS@\xb7+cJh\xa2S@J\x14\x9am\xa3\x8eS@-}\x06#\xf8\x86S@4&\xf3EP\xbeS@9\xae\x02A\x0c\x1eT@\xc2\xebo8\x95\x82S@=f\x13\xef7\x85S@\xbd\':\x15_\x7fS@\xc7\xba\xf4Ko~S@|\xc0\x89\xb3;xS@\x7f\\&\xc0\xd3~S@\x02i\xd2\xf4N\x7fS@\r\xc4\x12\xa5q\xa8S@\xf2\xa6K\xb9\xfb}S@Tt\x19\xfb\xf5~S@\xf8|q\x1f\xdewS@G\x16h\xae\xb4}S@e\xa9Ya3nS@\x9900\x17\x9cnS@\xb1\x17\x84\xb8E}S@\x1b\x0b\xa9|\xdb~S@\x9e\x13L\xe8\x7f}S@w\xfb\x9b\x1e\x97\x87S@\x1b(\xb9-~\x83S@\x9b\xe5F\x93`~S@\x82\xb9\x17\x85\xcbxS@\x1a\x96Hy\xa4\x7fS@\x98l}w\xa9~S@\xbc\xe7-\xe1\x7f\x1fT@^N\xdd\x05\x91}S@\xaa\x97\xda\xb1\xe7\xa9S@H\xe8\xe4C7nS@\xd2"^\xc04\xc1S@=C\x1e\xb72\xd5S@\xb2\x88\xd8\xc6\xb7\x84S@\xc7\x95\xb1R\xf5\x82S@\xa14\x1e\xc2|\xe6S@b\xa7rSh\xc1S@\x04d\xce\xac\xf8|S@\xb8\x88\xa1AO\x7fS@\xb4,\xc3^ "T@"1\x7f&\xba}S@\x7f>[\xa3\xdc\x90S@EM3\x9bWoS@\xc8\x0f\x99\\R}S@\x85\xfe\x9f\n\xa2\xa2S@\xfe](\x95j\xeaS@\xf4\t5\x05#mS@\xc1x\xb9\x17G|S@\xf1D\x8e\x15\xdc\x90S@k\xd9\xd9\x1b?\x80S@\rKej!|S@\x90N\xf3\x0f\x02oS@\xb0\x11\xf3\x06\x9bnS@\xcc1\xf9\xa5\x07\x80S@"\x92\xd5\x04\x06~S@4\xe78\x13\xff{S@,\xd3C\x13(|S@o\xceo`\xb6oS@;*\xe8\xab\xeb\xacS@\xcd\x95\x93\x8eS}S@B\x1f\xc8\xa4\x9b\x90S@\xbc\x08\xa0\x8c\xb2\xb0S@\xcb\x82\xfc\xd9n\x7fS@\xe2{l\xdd\x10pS@\xfd9\x0c\xfb\xd8}S@\xb0Sf\xfcA\xa3S@\xbd\x89~\x16\xd0\x84S@\x8a\x1b\xb3\xa9\x82\xadS@\xac\xb1f\x80!!T@\xc4\xbd\xab\xd7\xab\xadS@\xe2|\xa8\xda\xd1wS@\x81SM\xc2\xd5{S@q\x7f\xeaoI|S@\\\x15\x9d\xe2msS@\x82\x9a\xe9x\x9eoS@\xe9a\x07\xde\xa0\x80S@\xab3\xef\x96\x19|S@2W\xd0\x17\xe0|S@\x8aq\xc7y\xe4\x88S@\xc9[\x81\x02\xae\x16T@L,(\xba\xdaoS@u\x0c-*\x94\x16T@\x1b\xd7:\xc6fwS@\xa9\xf6\x1aRa\xafS@\x1f\xdcSd\x9atS@k\xc3\xbb\x0b\x8dpS@\xf2_7\x0cl\x89S@}\xfb\x08\xd4\xaf{S@\xac\xf7\x84<\xdfpS@&2\xd4\x82\xdc\xaeS@\xd2\x99\x8caU\xa1S@\xd4B\x7f0\x12|S@SppHR|S@\x83>/\x05\x8b\x7fS@ \xbe\x07 6\xafS@\xf3\x14r|9\x86S@%4\xcac\xce\xf2S@\x87\'J\xc9\xdd|S@\xe8\xd8\x0c\x04\x1b\xa1S@\xca\xc1>\xd7\xd0\xafS@O\xd1\x89\xfb\x04\xc4S@\xc5\xd6D\xb4\xd6\xafS@w>\x96\xbd\x17\xbfS@\xb2\x18\xc2\xaf\xbc{S@\x99\xd8+\t\x07|S@J\x9ckP\xd6\xa0S@T~\xf0\xdb\xf9\xb0S@;/\x95\x00"\xb0S@M\xd0Q\xd7\xe8\xafS@\x18/\x9f(\xa1\x83S@\x19}B\x9f\xee\x80S@\xbb\x0eN\xba\x88\xb0S@7!~\xd0\'\x86S@S#\\\xbd?qS@\x88}\x82\x15\xcb\xb0S@\x8e\xc3tE\xd8!T@aK\xb7\xa8\x1f\xa1S@y\xcclb\xdb\xb0S@<\xbf\x02X\xf3!T@\xadG\x8cNNqS@\xfcy\x00\xa3\x84rS@\xf1\xcbv\x89ywS@\xdalj\x80l\x98S@\xf2\xf4\xc4\x15{{S@\xac\xd7\xaaNb}S@\xb5K\x06\xba\x9a\xb1S@\xdcA\x18\xac6|S@\x04\x1aj0v\x8bS@P(\x9ae\xb6\x85S@\x95\x1e+\x9b\xc5}S@\xdf\x85\xe4\x13H\xb2S@\xd0\xefq+\x08zS@p\xbe\x0b_[\x97S@3\x1e\x0c3\xfc\x8fS@\x07\xd4}\xc6\xa5{S@Drn\xaa\xc7\x15T@\x92\x18\xe8D\x15\x8bS@\xd3;\xce\x18\xee\x14T@\x0b\xf5\x97}T\xb4S@\x0e\xad\xef/\xd7{S@\x9c\xcau\x14noS@\xf4:v/\x93{S@\x9e\xa9\xf7dw\x95S@\xdaF\x9f\x06\xddrS@n\xb6\xd1@\rzS@\x92\x861q\x8f{S@\xa3\xdd\x9aE\xf1zS@x4\xc51\xd9rS@G\xd2\xc7V\x97oS@@E\xabQ\xb7zS@\t\xb6j\x93\xcd`S@\xfcA\x89\xd9(\x84S@\xc3\x06<\x7f\xda\xcaS@\xee\x8b\xca\xdd\x8azS@bR\n\xdd\xb6zS@o\x1d4R\x04{S@\x94\x91\t\x9f\x01qS@\xdalU\xa2\xed\x81S@\xd4I\x94\t\xc7\x83S@\xc5j\xe5\xc5g\x8bS@B\x87\xdf\x10\x04\x8cS@\xa7\xf6}\xb9\x9ezS@\xa3\xaa<\x85\'\x85S@n8\x14r\xc8\x82S@g\x90\xbe\x86\xb7\x82S@;\x0f\xdb\xdbq%T@Q\xf9\xc38\t\x97S@\x1b\x9d\xbd$GvS@\xca\x7f\x92Z\xabzS@\x7f\xac\x83\xec\xcczS@a\x9a\\\xc8\x0f{S@Z\xcb \xd4\xe9\x7fS@O2\x1a\xa7GzS@\xfb\xb9\xd7\xddn\x8bS@#\x80\xe6Y1zS@\xe3\xa5\x81\x93WqS@\xed\x9aB\xb70\x98S@\xba\x1f\x1a\x8d\xee\xb6S@0\xa6\x9c\xc9E\xb7S@\xf9\xf9\xe4\xceRuS@p?\x98\xd7\xc6\x98S@\x81I\xdfs\x88zS@;!@\xc2\xe2{S@\xc0\x00\xbd\x81\xec{S@\xe1\xbe\xe5\x9c\x05rS@<G\x90Cv~S@U\xb3\x94%\x9fzS@\x00O\xbf\xc9\xfc{S@3~\xffFR\xb8S@e?B\x14)zS@a)\t`\xb5\xb8S@\xf0\x8c/\xed\x86\x81S@\x8e\xdc\x17\xfa\x04\xc4S@R\xb7\xa6\xfcy\x80S@\xdd\xdf\xd2\x15hzS@/\xe8\xceVnzS@0Gl?\xa0zS@\xbe\xa6e\x86]\x11T@\xde\x12\x12\xe4wzS@%\xca\x80\xb2\xa9zS@<\x8b1\xc50\xb9S@\x10\xa6\xae\x0f\xc3uS@D\xf4>\xbc\xedaS@\xd7+Yy\xd3\x1fT@\xe2D\x93\x8fitS@\x04\x07\xfc5\xdd\x01T@\x1d\rC\x9e\xb7lS@\xa2h?\xee/\x91S@r\xb4\x97\xc1{\x8bS@\xa8\t`\xf4\xc4\x1eT@\x8b\x7f\xd5RouS@}\xb0\xcfR/\x91S@`\x1fH\xe9} T@*\xe74\xc09\x1eT@\xb5N\xf1b\xf2\x1dT@\\\xc5\x8dG\'\x1eT@h\xf9\xe5\xf6\xcd\x90S@\x98\xf6\xf8\x9a\x10\x1eT@\x026\xe8\xb4\x01mS@\xef\xa3\xa3/\x1cpS@\x1fC\xd3w\xfd\xc3S@\x1a\xb3p={\x8bS@\x07\xe4I\x00\xf5uS@\xc0\\\xbc\xc6\xf6uS@z\x85\x8c\x08\xc9\x8bS@\xad}svH\xbeS@\x0cF\x8f\x90\xe3\xc2S@(q\xd7\\\xa0nS@\xec5\xa8=^\x8bS@\x88\ro\x8aj\x8bS@u\xee\xd6\xb2;\x89S@\xe5\xdd6\x97\xc8\xc1S@\x02\xc4\x99\xdc\'mS@\x12\x86~\x97&\xc2S@z\x14\xf3\x1a\xca\xc1S@\x04\x15"\x835\xc1S@\xddD\x92\xcbxmS@\xbb\'\xd8n.\xc1S@\x00>\xf7d\x15\xc1S@\x13U\x83rP\x97S@\x13\xe9\x0c\xcf\x10oS@\x96B\xfeo\xddwS@\x0f\xe0\x92\xff\x96\x97S@G\x1a\xc4\xc3\xb7\xc0S@\xb9/+\xa1\xe3wS@\x91\xa1G\xa0\x98\x89S@G9>\x87\x14\x8bS@\xe56\x10\xf6CxS@\xc8\x9a\x88/"uS@\xaav\xd38\x8f\x8bS@\x92\x05R\xabT\x8eS@\xa2:\x80\x93\xf5\xbfS@\xdf\xfcWc\xeaoS@3s\xf3\x04\xa8\x8aS@\xdc\x85\xb7\x97Q\xbfS@#H\xf8p\xe9\xbfS@be;u:nS@Ov\xe5.\xc9\xbeS@\xf2\xbf\x06\x92"!T@\xd6\xae\xda\xf7]\xbeS@\x84Xc\x8d\x91\xbdS@\xb0\x0f\xa5\xf8I\xbdS@\x15\xf6\x02Xr\x9fS@\xd5x1^`\x89S@D\xf6\\\x94*\xbdS@\xd9\x84\x92\xdd\'zS@\xe5o \x15\x14zS@I\xe2\xecI\xb9\x88S@\x9f\xf1\x05\xacEzS@\xe4B\x044\xc3xS@\r\xb86\rk\x88S@j*.\xe7\x96zS@\x95\x87\xf0\xb9\xb2zS@\x91o9q{zS@\x13\x04_\xefwzS@\x10\xdd\xf3\xed/zS@\x07Q\xa3\xff\xa8zS@\xc1@\x80c\xf6{S@W\xa0\xa6\xc4\x85zS@\x85c \xe60zS@X!\x17\x1e\xb8\xb8S@\xe2\xb9U\xb6\xfb\x86S@ic\x98\xc3\xe4\x99S@\xb8\x14q\xc8~\xb8S@k\xe4L\xac\xb3zS@\'t\xc2\xa7Q\xb8S@\xde)\xdc_}sS@\xa9\\?&){S@W\xa4m\xb0M{S@G\xaeo\x86\x11{S@\x8955$\xc1zS@T\x96\xb8\xd6\xbboS@L\x11\xd3e\xc7\x98S@\x8a\xdb\xb5\xb7\xa9\x87S@\x19\xea\x0f\x02?\xb7S@/`\xf4C\x8c{S@\xa5\xae\x82\xda\xd5{S@\x80\xe5\xc0\xd2\xaa\x96S@M\xb4Q`\x04|S@\xf2\xf4\xc4\x15{{S@\x03P\xbe\xee\x85\xb5S@\x7fL\xd1\xe6p}S@n?\x93\xce\x1d|S@$\xdfz\x146\x96S@\x90XeJX\x85S@(_R\xbaBrS@,\xbay]\xbd{S@\x7f#\xec\xb0o\x15T@\xc9\xbd\x10\xa5,\x86S@\xe4?\xd7\xdb\xd8\x86S@\xe2\xdd\xdb\x9d\x00\x87S@0\x86\xd6S)\x9aS@?\x07\xf8\x10i\xe9S@\xbec\xf9B\xad\xe9S@5:\xe6\xe7\xc6\xe9S@G\xeb\x07+\xba{S@\x15x\'0\xf3\xb3S@\xd7cxV\x1c|S@\xea\x00\x1d\xb6y\x86S@M5\xb8T\xa2|S@\xfe\x13\xa7&\x98\x86S@4\xcd\x1d\xb0Q|S@\x18g\xd4Nt\xb3S@K\xe7}_\xdf{S@\xc4"\xe9Q$yS@\xac\xb8P\xbf\x1f}S@u\xf6\xf2\x7f{"T@\xce<CyI\x86S@\xf4\x84/\xa7\x85\xf1S@FL\xf0\x91\xd8}S@}\xaa`\xbe#\x86S@?\xb4PFB|S@\xef\x08Q\xa0\xf9}S@S\xed3b\xacwS@\xa5\x8f^\x9b\xca\x85S@\xa9\xd8\x0c0b\xf1S@\x1cC\x17\xf1\xe1|S@\x04N5\x9d\xcd|S@\xfaP\xd6\xe6@{S@\x84u\xa2\x7fY\xa1S@\xc2\x91\x14\xff\xef\x80S@\xf7R\xc7\xcd\xef!T@\x1eOk7?\x84S@\xea\x02\xf6B\x8f\xb0S@2\x1b\x1d\xc8kqS@\x1692\xb4\xc6\xb0S@\xa8r\xf14\xf9\xb0S@\xcc\x14\xc5W\x9d\xb0S@E\xee\\H&\xb0S@\xd4\xfc\xc8d\x1a\xb0S@r%\x14\x0eE\x84S@=\x90O\x86\x0f~S@\xda\x8b\x9e\x93\xe4\x84S@\xd4FMU\xb3}S@TV\xe5\xe3\xc2\x83S@>&\xf6\x0e(\x84S@\xf4\xd2\xc4G\xbf\xafS@}5\xb2j&\x7fS@\xd9\xb8\nz\x14~S@7\xd2\x88\xdd\xd8\xafS@~\x1aN)\x90\xb0S@\xbel\xc2\xc7MpS@\x02\x9c\xe0\x13\xc0oS@\x91\x81\xa8Z@\x80S@\'\xa3\xfd\xf0\xa5\x83S@\xab\x7fw\xea\xe8}S@\xae\xab\xbc\xdb\xdd\x84S@\xf6\xf8\xd1\xca+\xafS@\xef=\xc6\x1f\xd9\xaeS@\xc4\xb8\xce\xd6\x1f\x7fS@\xbe\xa2\r\xec\xab\xaeS@\xced_\x96\x94~S@\xa1m\x07\x94\x97\xaeS@\xb5\xc3\x81\x98\xb1~S@\x95\xb7\x96.}~S@3\xae<\xc0:\xdbS@\x19\xfcA5&\x83S@\xad\xed@\xf2a\x7fS@\x02\xdc\t\xf2\xa9\x84S@.\xc7\x06\xe2!\x83S@z8\x9e\xf0\xc6~S@\x8fD\x1ab\xcf~S@\x0f\x15<\xbe\x96~S@\x9e\x13L\xe8\x7f}S@9\xf4\xc0&E\x84S@U\x1e?\xb9\xaaoS@\xf6\x01\x00Y\x90\xadS@<\xda\'\xa5\xaf~S@^\x84\xa9\x1a\xbf\x82S@YuiY\xcf\x82S@G\xae\x8d\xaa-\x7fS@\xcd\xb76\\.\x84S@\xc7\xbd:\xfc\x88pS@\x86\xbc\xe0\xa7\xa3pS@\xe7\xaay\xb1\xe7\xacS@\xd5\xebe\xf2\xc9}S@uj\x91\xaa\xc4~S@\xd7\xf1)/\xaa\xacS@\xa5&S$t\x7fS@kVBd\n\x82S@\x15\xd2\xab\xd2|\x80S@\xda\xc0\x1e7\xf8oS@\x0b\xa3\xee\x84\xbb~S@\xa5\xd6x\xc6\x9e}S@\x07\xba\xf7-\x8a~S@\xf9Q\xb8\x10M\x7fS@\x9c8\x9b\xeb<\x82S@pq\xa9VQ\x7fS@\x1e\xfb\xd0S\xc4}S@\x9f5\xdd\xab\xd3\x81S@\xf0\xf2}\xfd\xb6\x81S@}\xf1^\x16Y|S@\xb8\x02~]\xb4\x7fS@\t\tf\xbb\xbb\xaaS@y\xa8p\xd3\xe1\xd7S@\x96\xdf\xd4\x1a\xa3\xaaS@\t6\x01\x9c\xe1\x7fS@\x05(\x0f\xdd\x15pS@62\x1e\xe4\xe5oS@\xc1Z\xe0\xbcK}S@\x9fs\xa0K\x1b\xeaS@\xac\xdd4\x86\xff{S@\xc4\x1e\x93>?qS@\x14G.\x05o\xa8S@X\xaa\x1f\xa1TqS@\xb2\xb6xk\xbc\x80S@\xda\xe4\x17\xbc\x05\x81S@Cn\x03\x19~\x80S@~\x10W@{\xa8S@7\xef6g\x01\x81S@%\xb9QB\xc8\x80S@(\x93\x9a\x97"yS@\xd0,\x95H\xf2\xbfS@O\x1ex\xb0Q|S@\t\xdf\xd1o=yS@\xfc\xeb]\xf0= T@\xa1<\x1b\xbch\xc0S@6\xc9\x9f\x87\x9f\xc0S@\xf7\x01\xdf@\xf7}S@\xb8\x91L\xf9\x83wS@T\xb8\xd8y\xf5zS@9\x14W\xcc?\xa8S@\xe1p\xe9\x115tS@Z%\xf0\x06\x9f|S@\xb3\x98\xceR\xeazS@*\xd9Q\xf4^xS@\xf80)\x19}\xc1S@i\x1f\xc5\xa5B~S@",T\xdd=\xc1S@)e:\xd2\xc1\xc1S@@\xe9\xc9\xd1!}S@=\xdeS\x12D{S@f\x95\xb6\xa6 wS@f\x81\x01\x08\xb0}S@S\x89\xb1\x872\xb0S@a0\x7f\x8c\x16|S@\x171:x9\x7fS@\xa3*+\xe6)~S@7\xf8\xf6\xc6c\xb3S@\x12\x98\x14\xa2x~S@\xf4)%\x8f!\x7fS@R\xe3\xe3\xc9\xecuS@:\x1b\x8a\xa2\xc3~S@*g\xb4n\xc9~S@\xb4\x13\x91t\xef!T@d&\xcd=\xd8\xc5S@4ZX\x02\xc9\xc5S@*\x88\x1c\\\x8f}S@X-\xe5\xfc\xbb\xafS@\xbc\xef\x179\x05\x80S@?\\\x13\xbd\xad\x95S@\x94m*^cpS@8\x14\x0f4\x06zS@\x95\x04\xc5A]\x80S@\x9d\x8b\xd4\xeev\x7fS@\xfe\r\xc7<?\xb2S@\x87\xcc\xc1\xd3\xbc\xb0S@<\xd3\xf9;\xeawS@\xf1R\xdfgL\x7fS@\xe9\xf2\xe6\xc71zS@[O`O0\xb0S@\x08\x1d\x9fX\xbc_S@\x89\xb0B\xfag|S@\xee\x885\xbb\x9f\xafS@\xa4\xcc\xbcBK\x15T@\x87$QD\xbd{S@V\x93a\xe7\x93\xbdS@0r_\'\x14\x15T@\x17\xe9@EtsS@|\x18\xf4\xda\xed\xa9S@yAnuFzS@^g\x86\xb7\x10\x15T@\x92\x90i\x9c#\x81S@\xba\xd1r\x1b\xe2oS@\xffq\xff\x14,\xbdS@\x8a)\xff,\x11pS@1#\xb2&\xe6oS@\xfdyt\xf2\x03\x81S@$\xa9=T\xf5\x80S@\x08\xe5\xfc\x83\xa2oS@\x85\xe4\xe0\x10\x10\x88S@\x8eF\xa20\x15\x9fS@l|E\xfc\x88\x14T@\x13\xf5\xc8\xf2upS@\n\xb9\xb10\xfb\x80S@6\xa7=H\x13|S@\xbej$z%vS@\x98\xbd\xe6\xfb\x85vS@i\xac\x02X\xdbkS@\x8715{\x93\x81S@5\xfac\xd0\x9a\xaaS@\xc5\xfc\xd7\xd6\xc4\x81S@\xaa\x14\xc3\x19\xbb\x81S@*\xe4:\x82\xb6\xaeS@\xc8\x16\xd1\x1d*|S@\x17\x84\xf3W\xce\x1dT@"\x06,\x1a\x9e\xaeS@L\xa6\xcc\xd7\xb1\x82S@\xf4\xbb\xec\x04%vS@\x10\x01(s-\xa5S@~c\x9d\xafb\x94S@\t_\\\x8f\xbd\x14T@ \x0fS\xe4\xcc\xa6S@\x08\xbd\x02WM\x84S@\xf4\xd0\xfe\x90\x98{S@\xe3\xc2\xdb\x97Y\xa1S@2\xa4\x10p\xd4wS@r\x11\xd31\xabzS@\x96l\xe6.\xd8\x84S@Z\x18-\x87\xae\x83S@\xea\xb5\n\x91\x87\x83S@\xde\xbfz\xf15{S@\xe0"\x80\xe2H\xb7S@\x18/\xc612\x84S@\xb2\xef6\x0f\xb4\x83S@\xce\xdb\xba\x80WwS@\xe2R@I|{S@C*{nrzS@\x17\xaa\x1b\r\x98oS@\xc5C\xb8\xd5<\x84S@\n\x9d\x15\x17\xf1\xb6S@\x0b\xd1\xc3\xe0zoS@\\n\xb9\x0f\xfc\xa4S@\x11v\x02 \xbf\x98S@G\x0c\x960\xb6zS@\x978\r\x07szS@\xaf\x08\x84C\xf0\x98S@\xa9\xf2\x8aS\'\x85S@\xf6icQ:\x84S@\x0c\xaa\xdb\xe0\xa2uS@5B\xc9\xc3\xb8\x85S@\xb8\xf5\xf4i_\xafS@I\x89>Z\xdazS@\x1d\xddd3,nS@0\xb3)\x1c\x01\xa5S@\xc6\xaf\xc6O:\x88S@\r\xd2\xfdS\x8a\x8bS@5q\x9f\x00\x1f\x86S@\x8dl\x8a\'\x83{S@\xa9*\xde\xb0u\x8bS@WK\xba.=\x86S@\x1aW\xfe\x8b\xfa\x85S@C\xb3W\x15\x08\x82S@\xea\x14o\x9c\xa0\x8aS@\xd5/\x06\x98\x9b\x86S@n\xd6\x9b\xe6\xa1\x85S@\xdf1\x85I\xb1\xadS@\xa4w+!\xb3{S@\x90\x98\xb2%\xf1\x85S@\x187\xf93wmS@t:\x07\x87H\xb8S@\x06\xe8\x0b8\xcfzS@g\xa8h{3mS@\xe0"&\xfeu\xadS@\xf2\xd0\xeb\x95|\x85S@z\x03\xc9\xce\xf0zS@\x9f\x949B\x8dzS@U\xc8|\xbf~zS@\x03P\xb4\xcd:zS@5YG\x12\xca\x89S@\xbc\xe7\xf0\xcbp\x88S@\x8b\xc6\x1d\x81\x08{S@=\x1e \xa3\x18\x99S@}\x9c\xc2\x12\x19\xcfS@\xd2\x8e\x9a\xa5`uS@\xe7\xa5\x10\x93\xc3vS@w\xc9\x11gLmS@\xfc\xec\xa2\xa9\xd2\xb8S@\x15\x91\xf6\xd9\xc6tS@\xbc\x97\x82\xdc3{S@Q\xa2\xed\xed\x80 T@\xa6\x14\xa8\x8f\xe8!T@`\x83\x9f\xa0TzS@RQ\xff\x08\x86{S@\xfd4\x03&\xe8\x1eT@\x9dQ\xe3\xb5\xa0\xe2S@\x0b/\xd6)\x0fnS@5\xca\xc9L\xd2|S@\xee\\\x93\n2{S@\x94w\x06\xc2\x0b\x99S@\x0b\x9cM\xee/zS@\xb0Y\xba\xe2\xd2\x80S@a\x1bU\x8b\x11\xc1S@\'G\x13\xbfc\x89S@\xc8\xc0[J\xba\x85S@\x19\xbe\x9ay\x86\x89S@\xde&g\xc5L\xc1S@\xb8&\xa4\xfa\xb1\x9fS@I%\x82DO\x9bS@#\x8c\'\xda\x05|S@!\x1dv\x12\n}S@P\x81\xdbD\xda\xd7S@\xe2\x94]\xb8\xa1{S@bp\xe7F3xS@ \xfd\xfb?{\xa8S@\xa0\x8c\xc9\\\xce\x8bS@z\xd8,\xbd\xb7\x82S@}B\xaf\x97@\x81S@ti\xf4\xe5\xe3\x81S@\xe5\xe8\xfa/\x9c\x8bS@|]\x1e6|\x81S@\xfft\xb7N[oS@\x13\x85P\xe2U|S@k\xed\xab\x8c\xf8\x87S@0m\xc8\x1a\x05\xb1S@\x98\xab\x8eX\xecoS@\xb1`-\xe3\xae\x81S@\xaf4\xb3U\xb4\xfeS@\xf6R\x9e\xc1\x8f\x81S@H){\xc3\xdcpS@(J\x9d\x08\x9d~S@\xa6e\xc2\x17q\x9fS@\xab\x07\xd8"H\x9fS@\x9f\xda\x07\x01a\xbdS@\x13y\x13W!\x1eT@B24_\xbd\x9eS@yQ\xc40:!T@\xb6I\xa7\x9f\xac\x7fS@r\xa4\xe1I{\xc6S@\xa0\xfd\xb5k\xa0nS@\x85L\x94 ^\x89S@\x88\x8f\x19\xa8\xc1oS@\xd8XX\xe3\xe3\xe3S@\x12H\x92\xaa\x00\xb2S@\x82\xd0\x08\x85\xdfzS@j\xeaj\xb3\x88zS@m7k\xcbBzS@\x0f\xcec\xe3\xa7\xb1S@\n&V\xd8\x86zS@\\\xe04c\x92zS@\xf8\xe7\xcfs\xb2zS@\xc5\xfc*\xb5\tqS@\x93Un\x1e!{S@j\x03\x16\x8c\xe4_S@\xed\xf4\xf4\xcc\x95zS@\xd5l,n\x10{S@Z\x9b\xc3\xcb6\x9fS@&OD\xb0\xac{S@I\x11\xfd\xc9\xf9zS@\x0f\x13u\x19O\xb1S@\xef\xa0\x16\xcae\xb3S@\xc5\xf2\xbeD\x80{S@\x9d\xb6G\xd3\x06{S@\xcc\x81<\xdf\x0b|S@\xbd\x8d\xc0\xd6\x07vS@\x95\xa6\xdf\xdd\xb0\xb3S@z\xea\xbc\xedD\xb1S@\x9b\xc6Z\x83\xa5{S@l\x17\xde\x0cB|S@\x0el\x84Q%|S@\rH>c7\x82S@\xdf\x9f\x816\x1b|S@-\xf4\xbdn \x95S@R\x01\xb3\n\x16|S@\x14y\xe6\ti\xb4S@_\xc9\xca\xb4W\x1fT@A\x8a\x1dl[\xb0S@\xf2\'y;\x0e\xb0S@\x0b5\xdd\x04\xdcoS@k\xd2\xabUcqS@g\xc7\xc0 \x99|S@GG\xf9\x01\xc8xS@\x08\xc4\x9f\xfb]\x89S@\x80\x9d\x0b\xaa\xf5{S@\x16\xc7\xa8\xf9\xba\xafS@\nK\xd4.:\xb0S@\x02ee\xef\xd2}S@\x9e\xb4\x8b&1|S@Il\xa8D\xa3\xb5S@\xa3\xd9%\xfaI}S@\x00r\xc6\xa8\x9e\xafS@\x15yCX\xd0|S@\xf51\x8e\x98\xb6zS@u\xef\xe3\x8b&\xb6S@O\xd4L~\x9b{S@,\x8a1\xcf8~S@\x89\xe0\xda\xcd\xef}S@"\xa6\xa8BS}S@\xb7\x95@\xc0TmS@\xb1VK(\xb1}S@\xb3\xd4\x17\xd9P T@n\xca\xd3@\x1a~S@\x94)\xff"\xac\x1fT@\xba_NyIyS@\x81\x12\x04L\x0b\xafS@\xa0\x8a[\x19+nS@v\xa0yhD\x98S@\xf29\xb6\xa8\x03\xb7S@S\xa4u\xda9nS@\xebM\xd5\xf6)\x98S@\x0e.+\x81,\x7fS@\x0b\x930\xc8\xa5!T@\x8a\xa8\x9a\xde4\xaeS@\xcf\x14d}\xcd~S@k\xa1\xe8E\xd7!T@\xe2\xe1\xd5+d\xb8S@\xd3U\xf8W\x87\xb8S@4\x01\xdc\x07>\x7fS@\xb2n=M\xf6{S@\x9cldr<\xdbS@\xd7\x95\xe9\xa5\xca}S@5\x98\xb1X6\xdbS@\xc3\xb6\xe9g\xd0}S@a:\x90Vl\x80S@@P\xee\x18\xa4\x97S@\x05K\xac\tyxS@\xec7\xaa\xd5\xd4\x80S@\xa2\x13"\xea#\xadS@\xfd\xf9\xe3\xb4WpS@f\x9c1)^\x7fS@\x00\x0b\xeehR\x7fS@\xe6:8I\xe5\x8bS@\xd0e^=\xd7oS@\x9bx\xcd\xa7\x1f\x80S@\xec\x9e\x8f>\xf3wS@-(}\xb3k|S@\x80Jf\xad\x85\x98S@\xeb\xa9\x1e\xfd\xd4\x7fS@\xae\xd8%\xc8\xda|S@c|\x9c\xd6<\x1cT@\xd8\xa7\xda7@\xa0S@\x0b\xcdAH\xfa\x9bS@*\xa0\xef+<pS@\tcg\x8c\x08pS@\xac!\x8a\x9d/\x81S@_\x06.\x86C}S@\xed\x18\x00\xb24\x01T@\x0f\x9a2\x16\x99wS@\xb4\x97\xd5\xfd]wS@\x89\x8c:\xc5\xbavS@\xb83\xe3\x1e\xdb~S@\x90\xb7\x93P\xc7}S@\x1e\xe5\x04=\xf6\xbcS@\xad\x8b4\r\x94~S@j\xc61\xb6\xbc\xfeS@k\x11\xc0\xda\xda\xcbS@\xabz\xc1,\xcd\xaaS@\x85\xcaj\xf9\xa7\x82S@+\x05\xc2\xac\xacvS@\xda#\rjVpS@\xfd\x06a\xb8\xa3\xaaS@4\x9c\x81E\xcc\x82S@^B`\x9a\xc8~S@#\xf5\xdd\xac\xd6\xe1S@eo\x9a\x84\xf9~S@\xc3r\xab\xc5>\x84S@4\xc6g\x17$\x7fS@\xf5\xce\xbb\xe01vS@\xd8\xf3\x04j\xb6\x15T@\x93\xee\xc5\x88W\xbfS@\xb2\xb8\xc3\xa5\xa7\x83S@\'T\x8a\x8e\x05\x15T@\xab3Z\xd4\xe9\xcaS@)=\xec\xde\x18\x15T@\x10\x15\xe8\x1f\xf1\xbfS@\x07\xbc\xbd\xc8F\x84S@\xb3@\xc4\x8dDwS@<\xb9b\xdd\xee\x84S@\xd0\x82\t\x07\x16pS@\x9e\xe0p5\x99\x89S@\x9c5D\x02\xee\xc3S@rjHN\xb7\x14T@\xca\xb9?65\x88S@c\xe9\xb0\x92g\xc0S@\x14z^F\xa4\xc3S@-\xf3\x19\xc2\x13\x85S@\xc6\x939\xb3\xb9uS@\xd9\xba\x81~\xe7\xc2S@f\x1d\x98\xa5\x9f\x8aS@~\x82\n`\xd3\x85S@\xf5\x05\x07\xdc\xb6\x85S@\xc18qz\x8c\xc2S@\x15\xa2\xa0\xc9B\xc2S@\x94\xc2\xb7\xe5\xec\x89S@\x11t\x8c]\xe6\x89S@\x89\xb0\n\xe18tS@\xeb\xd9\xa5\xaf\xa8\x82S@\xb1\x9e\xf1\xdd\x01\x82S@\x97\xdb,\xd3\x83\xc1S@<Z\xda\xc3@\xa8S@]\xab\xd8\x9aytS@\xad[\x82\xddo\x88S@\x1a\x87\xf7r\xb8\xc1S@yD\x15\x8f\xa9\x86S@\xe5y-\xec\xab\x85S@\xf06A\xe1\xb9\xc0S@a\x8e\x12\xd7\xc9\x86S@_6=\x8f~\x85S@pD\xf9G\xb3\xa6S@\xc6H#7\xc6\x87S@)\x06\xdbU\xa7uS@\x0e\x8e\xd6\xd8\xd0\xa6S@\x7f\xa2\xc6o\xc1uS@\x89\xfbe>\xdb\xbdS@\xd4\xfe\n1\x80\xbdS@\x0e\xe7F\x0b\x18\xa7S@\x0e\xeb\xac}\xf6{S@\xf04\xc3F\xf8\x80S@M\xc0m\xd8\x8a~S@|\x08\xcfs:mS@\x9d\xfa\x85\xa8\x1apS@ig\xc0B\x1a{S@\x15?_\xed<\x02T@\x03\xe0\x85f\xbe\x85S@\xf3!\x8a\x80ZoS@\xd0\x89A\x12\xd4\xa0S@\xb3\xe4\x7f\x9a+oS@\xa2_\xea\xafA!T@\r\xf0\x17\x82r\x8bS@\x85\x95\xd5\xe6\xd0!T@\xee\x14\xec\xb76oS@\xd4\xe7\xc7\x8b\xa8\x14T@\xf2\x94\xcepn\x8bS@H\x81lu\xbe\xbbS@-\x91\x05\x001!T@\xba(\xb3H\xba\xf6S@ \\\x01a\x82\xadS@\x82,\xa1\xc2\xe7|S@\xab7u;\x87pS@\xdc\x10~l2vS@\xc4\x82\r\xd8.!T@\xfd\x0e\x8d\x81-\x04T@Pb%\x90\x16tS@u?@p9\x9fS@\xc7\xf2\x8f\xf9X\xbdS@ @\x9b\x8a\xc7sS@MC\xab^|\xa8S@\x01\x877\xa7h\x9fS@\xd1\x180\x8df\x00T@\xd1\x9d\xbe\x81\x17\xf3S@\xb2=\xb5o"\x00T@0\x00\x1fe3\xdbS@\x99\xd3\x9a\xe11\xdbS@\x81\x07\xd2a\x05\xc4S@\xe7\x07\x7f\x17U\xc2S@\x92\x9a\xe8\xe7SqS@\xa9\xaf\xf8\xa6\xf8{S@\xde\xf3\x00Zu\xc0S@\x84N<\xd13\xbfS@x\x83\x13\x10\xe2\xbdS@\xf0CY\xfc\'\xc1S@D\xd6"\xa8\x19\x86S@j\xd6K\xe4\xc3\xc0S@z\xe2\x8e\x9a\xcc\xc0S@\xd9G\x1e\xcd#mS@;\x07\x84\xa0pmS@\xefn\x88\xd3\x19nS@.\xc2|Fl\xbeS@\xe32\xe2!\xc8\xa0S@O\x1d\xae\xfe\x86oS@\xcc\x94\xce\x88\xd8\xbdS@\xbb9]\x98t\xbdS@\x17^@z*\x9fS@\x9fU/\xd4ZpS@\x7f\xdb\xdb\xb4\xb2oS@IFj\x89\xd0\xa0S@:\x85\x15M\nqS@\xb4d\xd0\x9b\x1e\xb6S@\xe6tN\x84r\xb5S@\x96?\xa4\x83\x00\xb0S@Q\xe6\x12\xb1\x08\xb4S@\xd9\xc4\xbc\xc9e\xb3S@e\x1a\x7f;XsS@\xd53V\xa6\x17\xb3S@T"\x8e\xa8+\xb2S@\xe6\xbe\xf26\xe4\xb1S@\'\xf6\xc9|d\xb1S@\xba\xabO\x06\x9c\xb0S@\x87\x98bb;\xb1S@\xb5\xe5p\xaeF\xb0S@\xa7%m\xb7\xbf\xafS@W\x84\xc0)\xb5uS@T\xb9t\xad\xab\xafS@|f\x13 \xba\x14T@3\xedvq\xd5\xaeS@[}}\xe5\xdc\xacS@\x988\x03\x15\xc9\x80S@\xd0u\x81\xcb\x82\x14T@\x16\xb8xt2\xaeS@\xf5\x92<H\x1bvS@\x8b\x8a\xc3\x81p\x81S@\x0f\x9c\x9f-@\x15T@w\xbd\xf8.\xab\xacS@M\x1f\x18:\xc7\xaaS@fW\x92I\x8e\xaaS@1\xd8\x8a\tU\xa8S@\xb6\x1a]\x97\x1b\xa7S@\xeb\xdc\x97(\xc6\xa6S@\x07\xb4-\xad\xa2\xa6S@\x1ci\xd2\xa3\x0c\xa5S@\xb5a\xbf\xbflzS@\xe3m@s\xccwS@,\xe1\x05%\x97zS@m\xe2x\xd5\x83zS@\xd7\x94\x8a\xf26zS@n\x95\x00>\xfczS@\xcc\xb6e\x01\xefzS@\xcb\xde\x85\xf5^{S@lb\xca\x1f\xe9zS@\xb8q\x7fc\xb0\x1fT@\xea9\xa9\x10v{S@\xbc1Y\xa0\xdf!T@\x0e\x00LJ\x94{S@:\xad|\xb2E\x89S@\xda\x88\xcav\x00\xabS@\xcb\xa8\xa5\xa4\xc2\x15T@\xd8\xad6\xe2F|S@d\x17u\x08\xcd}S@\x87\x91\xca%w\xa4S@4\x10\xf3\n\xda\x8aS@\x11\xff`b\xcd\x88S@\xd4Ase6\x89S@q&\xd5\x19\xd2}S@\x80\xbc]\xad[\x88S@\x86\xa6\xdd+@}S@\x83\xf4M-i\x85S@Q0\x8f\xd5\x03\x86S@\xc5R3,\xbf\x86S@\xe5J\xa2na\x85S@\x0e6\xcd\xb8\x91\x85S@\xe2\n\x05\x01L~S@\xc5)\xff\x06\x84\x85S@~I~\x103\x84S@\xf9\x98\xea\xc2\x98\x83S@\xa1\xed\xfdL\x9f\x83S@\x08\xb9K\x05\x0e\x7fS@G\x12\xffr9\x7fS@\xfa\xd3<\x19\xd1\x82S@T\x9cR\x0c\'\x82S@)\xfb\x14\x8e\x9e\x82S@\xc8\x18r8\xb7~S@\xa8`\x9d\xa0"\x81S@\xa7\xa0Z\x18\xab~S@b\x9c\xd6\xfd_|S@_\x90E\x0eW\x7fS@\xb8\x16d\xb6\\\x80S@\xf3\x17\xe2*1\x95S@\xb7\xda!\x87\xd4zS@\xe2X\xcc\x9a\xc7\xafS@\xfd\x17(\x9f#\xb0S@\x05\x86\x91\xc3\x82\x95S@\x9b\xce\xfa\xf5\x9c|S@\xcfb\x1c(\xd7zS@dk\xcf0e\x80S@\xd2\xebhj\xd6\xb3S@\x03\xce\xe0\x1c\x15_S@\xa9D(\xed\xb6~S@\x1b&\x99\x94\xe9qS@<\xba\x88\xab\xb8{S@Rp\x9d\x0c/{S@M9\x05\xe4]qS@.\x19\xb2lv~S@\x9a?\x04\x97\xdffS@\x91\xe1\x88\xdf\xdaoS@\xae/\xdb\x18\x96\xbbS@\x0f\xf4\xc0\x17v\xc0S@\x94\x19L\xcb6mS@\x8bU\xffS\xab\xc2S@a\xeaPU\xe4gS@\xba\xf8\xacgq\x89S@\x03\xfc\x8d7\xb1zS@\xc5\xb2\xb82\xe5\xbfS@\xbc\xea\xae\x98\x1b\x88S@\xc6x}r/\x9fS@Z\xad\xcde\'\x9bS@,f\x08\x08Y!T@Q*\xb8N\x16\x8dS@d\x8bH/\xd8\x80S@\xaa\t&#%\x00T@:\x90\xf8\x93\xba~S@BJ\xf9\xa0\x95\x89S@\xdcu\x12b\x18pS@\x7foj\x9d7\xbeS@\xdfJ\xffMu!T@Ri{\x8e\x84\x9fS@\x9e\x91[.MoS@\x9e1\x85U\xff|S@\xb8d\xa3\x9c\x16vS@\x91\xc8\x1a\x81\xcdsS@0\x0eA\xd8\xc1vS@n0P\x15\rqS@\x0e=\xf0[swS@\tMN\xdd.zS@\xb4iO\xb5\x1f\xd4S@%\xc4\xc8\x86\xd1\xd3S@O\xce\xc8\x11\xae\xacS@\xa5L\x130&\x85S@\xdb\xdd=gJ\x1fT@BOps\xbf\xb0S@\xfc1G\xf5\x0c}S@\xee\xc8\xe7\x0f\x1a\xcdS@A\x13$\xe3\x01{S@\xf7\x0f\xa4C\xe0iS@\x8c/\xd1\xba\xf5\x13T@\xb60QR^mS@\xd7\xfezn\xfdmS@\xfa\xd7\x1a\xdc\xfemS@_\xc3\x9f\x85\'oS@-V-r\xd9nS@Sb\x86rxpS@\n,\xdd\xfa\xe6oS@\xf2\x81$1\xadoS@\xf3E-\x8a\xf9pS@\x90P\x1c\xcb\x0cpS@\x9e\x06I\xe3{pS@\xd8\x9fq\xdf\xbbqS@2]}\\T\x89S@\xc8\xc6\x96D\x12\x15T@_\xc6\xe9G\xab\x14T@\x94\xd1Nw\xc0\x15T@\xf3\xf5\xbai\x13uS@>\xd5\xba6\xc0\xc1S@\xf6\x15<\x97\xdd\xc0S@T\xc6\xbc\x15\xe3\xc0S@\x99\t\xe5\xfcH\xc0S@o# \xf0\xfb\xbfS@\x9c\xaa\xb7Hy\x1aT@L\xb1\xc2g\xa3\xa4S@\x0f\xa7\xe5S\xaaqS@\xc9N\\l#\xa5S@"\x05\xa2I\x86xS@q\t\x15\xbfY\xbeS@\xa3\xcb\xd0;\xeb\xa0S@\xee\x15\x9c\x12P\x8bS@\x10s\xeb!\xdb\xbdS@\x06\xc6\x9e\x1d!yS@J\xf7c\x8c\x9b\xa6S@*A\x91\xae\x9f\x9eS@j\xae~:\xe4\xa0S@R\x00d\xb8\xce\xa6S@\'\xdd\xd0\x9b\x05\xbdS@K\xb1\x19\xe4\xd2\xbcS@\x94\t]}\xe3xS@b\xb9C\xfd\xb3zS@\xf9\xb7\xfa\xd0\x92zS@Z\x1a\xe0\xce]\x88S@\x11\xd2\xebq8zS@}\x92"H\xe1\x8aS@3\xbf\xd4\xba/\x9cS@A\xfb\x0c\x92\xaezS@\xe8\x8d\xc0\x9fczS@\xa7E\xbd\x1f\x0c{S@\x0c\x9d\x0e\xb2\xeazS@\xa2a\xef\x8b3\xa0S@\xc7\x12\x16\x06\xeczS@KV"\x83j{S@\x0be\xe2E\xa3\xb9S@\xcb\xdf\x08\x9a-\xaaS@\xcb\xe0\xb1\xdbExS@\xc6\x9a\x89x\x8b\xaaS@\xe5\x97B\xae\xd1\x88S@;r\x0c\xf7\xf1\xaaS@v\xdfoS\x1a\x9aS@\xffh!\x8b\xae|S@U|N\xf6Z|S@j\xc4\xa4\xaf\x94\xb8S@n\xa8\xe4\x13gyS@\xb8\xe9\x96>\xe5}S@\xe1\xbdy\xb2\x1c\xadS@\xec\r\x97\xd6\xe1}S@\xac\xedz\xf21}S@0\x80\xc0\x9b6\xaeS@\x1a,lv\xb9\x86S@\x994\xbe\xab\xff\x96S@\x90\x8a\xb1\x89r\x85S@!W[\r\xa2}S@;\xd5\xc8\x83\xd9\xb5S@\x98\xdd\xf9\xd0$\x00T@\t\xb3\x97\xa4\xc9\x85S@\x97\xea\xfc\xcf\x94\xafS@\xe2\xaa\xba\xb9\x06\x85S@V\x90\x1bWo\x7fS@L\xed\xba\xd9)\xacS@V \x1a\xdcl|S@\x81=\xde\xffU\x84S@\xc6\x99;\xca\x96\x04T@\xd6\x97\xbdO\xc9\x84S@6+\xe3\x9e\xa6\x95S@\x068\xc6B\xbe\xafS@\xbf\xcd\x92\xc4\xac\x83S@:\x96|S\x04\xb4S@(\x8f\xcd\xb9\xd0\xb3S@[_\xca\xd00\x81S@\xcf\x12\x9fiD}S@\x8d\xb3\x05J\xa7\xb3S@\xb7\xc9\xe9\xe8\x90\x83S@\x05\x95\xd5w\xac\x1fT@\x901\x02\xc0$\x7fS@-A\xb4\xd2\xe7\x82S@\x8d\xc9\xcd{\xb1\x81S@\xfa>cQ\xc5~S@\xaa\x87\x92V\xab\x81S@{>\xc3\xe3\xc7\xb1S@\x97\xc7\x1a\x14\xda~S@\x1f\xd8uf\x91\x80S@\xe8)\x15\x00\xf6oS@\xc0\xb2DC\xcb}S@H\x8eY\xaf\xd8zS@5S\xce\x0f2\x17T@\x1ab\x90qw!T@\\Lg\xedS}S@\x93\x84K\xfc\xc7\xbcS@\x13\xbe\x9a/\xf3zS@+\xdf\xb11\x82zS@.\xfb\xa4;\xc2yS@(\x0eo\x050\x7fS@Shn#\xa8\x89S@\xc1\x8bfc?rS@\x8a\xe9\xe4\xe1>}S@\n\x1a\x95q?wS@;\x1b\x17\x9b\xef T@\xdb/v@k\x17T@\x82`U5(\x1eT@\xb7\xa3\x06\xe4\x8a\x01T@E\x05\xca\xe2\x9f}S@qc+\x88\xbdvS@\'`\x0eM\xdf\x80S@\x19\x0c\x04Z\xb1yS@\xed(\xffA\xf8\x1eT@'
p22
tp23
btp24
a(g3
(g4
(I0
tp25
g6
tp26
Rp27
(I1
(I1328
tp28
g13
I00
S'\x9cJ\x0c\xf9\x13(3\xc0h\xd2G3\xe5$3\xc0\x0cK\xe74\xdb\xb72\xc0\x14\xe9\xfb50\xdd3\xc0\xfc\xa9\xfc\xd5\x9f 2\xc0\\R\xb4\x03H.3\xc0\x94J|\xc5\xa6\x1c2\xc0\x8c\xfa:g\x0e03\xc0\x18\x8a\xe3b.r2\xc0,\xa8\x17\x9fT\x143\xc0\'\xf7R>1Z3\xc0\x81\xbe[\x81\xd0=3\xc0\x06F\xc16\xf3\xf32\xc0a\xcdT\xdf\x19b3\xc0\xfe\xee\x8f\x7fM\xe92\xc0\x97+\x87g?\xc93\xc0\x1f&\xf6\xb8zO3\xc0\x8d\xb9\xde\xc4}H,\xc0\x90n\x18\xeb\xa3\x13\'\xc0\xfad\xf9\xd3|g2\xc0\xad4\x15\xfe\xc4`2\xc0`<\x0e6\xfe\x123\xc0\x82%\xf2\x1cHN2\xc0\x04n_\r\x95\xe22\xc0\xa5\xa5}8\x15\xc02\xc0\x0f4\x8ev\xca<2\xc0d\xd3mY\x9862\xc0\xa4l\x9b\x9f7*2\xc0\xa9]\xa8\'z\xfe2\xc0\'\xe1\x8c\xd3]R2\xc0\x956z&\x1a%2\xc0zG{\x84\xe1&2\xc0\x9b&\xf8\xab\xc012\xc0\xe7\xe0]\xb3\x08\xfb2\xc0@\xa0\xfcW\xca)2\xc07\xda\'a\xe5&2\xc0\x82\xad8\'\x8b\x182\xc0)\xc2\xa5Y\x81\xfb1\xc0\xf9\xfcKT\n\x1c2\xc0@p\xa4ne^2\xc0uIe\\\xef\x183\xc0\x10\xe8\x99\xffb\xf71\xc0[T]m\x02A0\xc0&Z\xbc|G\xf81\xc0D\x80\x9f\xfc5\x053\xc0 \x94A\x0c\x06!3\xc0m[E2h\xc82\xc0"\xa8\x7f\xc1i03\xc0d\xc8Iy\xe4\x192\xc0\xaf\xfcb=Gb3\xc0\xb0\xd2\xca\r@-2\xc0P\x12\x9aW=\x8e0\xc0\x84\x8aU\x1dRi\'\xc0%\xa8<Fk\x173\xc0nW\xd9\x0b\xfc 3\xc0\x9d\x844\xd1>\xfa1\xc0x)\xcf\x95`\xf41\xc0\x8f\xa2\xd7Z[+3\xc0\xe7#\xb5f\xf3\xde1\xc0\x846\xeb\x1f>\xba2\xc0\x9b\xa6l\xf8\x90\x002\xc0D\xa6Q7\xf6\xe91\xc0\x8aH\xe1\xc1\xa5\xf91\xc0\x02y6h\xd563\xc0\xac\xf8\xdf\xaf\xcf?3\xc0\x8f\xed^\xd0Z\xf71\xc0\x10Q\x1bW\xcd\xf41\xc0M\xe5\xede)\xe71\xc0w\xb0\xc3\xf7\xf2%3\xc0c\xb3\xc9\xb6H\xe81\xc0\x0bb\x9a\xa1\xb0\xdf2\xc0\xe5\x1d\x84b\xba\xe01\xc0\xfd\x9c\x02<\xbf\xed1\xc0>\xa1\xcc\xa0\xe1;3\xc0\xe3\xa1\xe0\xb8\xd933\xc0L@a;C\xa22\xc0\x01\xa8\xa8\xa4\xeb|/\xc0\x9d\xd2\x13r\x93M3\xc0\xbb~\xa0\xe6\xafB3\xc0\xc2\xfb\x9diR\x812\xc0\x83\x86\xf0\xc5R63\xc000k_\tH3\xc0`\x03\x90\x1f\x00\xd42\xc0`\x03\x90\x1f\x00\xd42\xc0\xfd\xa8\xc3kW\x163\xc0Yr\xc0\xee\xbf\x183\xc0\xab\xba\x90G\xf6\x083\xc07\xfa!\xcc\xdb\xa21\xc0\x8d\x15h`\xe3]3\xc0wx\xb4\xc4\xca\xec2\xc0\xec\xd3x\xfb\x9a\xb11\xc0^\xeb\xc1\x8a\xe3\x073\xc0\xa3\x91\x90n\'\xe1/\xc0\xfa\x88u\xe1\x0f\r3\xc0\x01\x19\xe4k\xe1\xb82\xc0QP\xf2wL\xf72\xc0F\xf5\x94\xd5\x8f\xf62\xc0<\x8b\x9f\xd35\xce2\xc0\xe1g\xb2\x19\xa0\xdb0\xc0\x17\x96\xe0\x01Xf3\xc0\xb5KI |\t3\xc0\x9a6\x90\xedY\xc22\xc0[\xf34\x81<&3\xc0\x9c\xaee\xdbj\xfe2\xc0\x19AV\xe9\xa9\xde2\xc0\xa4\xf4\xf1?\x99C3\xc0\xe9x\x1d\xf9.M3\xc0J?\xcb3Wh3\xc0S\xd9\x8fV\n"3\xc0\xa2\x85\x7f\x96o\xc12\xc0i\x04u\x82\x94\xc42\xc0\xe9\xf5\xacv\x0b\x173\xc0\xb4\x85r;\xa5y2\xc0\x16\xb5%\xf2S&3\xc0\xdd\xb1\xb0\xc2L\xef2\xc0\xf9\x8ew\xcd\x1c{2\xc0\xf9\x8ew\xcd\x1c{2\xc0KF\xe5Vd\x173\xc0\xec4.s\xe7-3\xc0,t\x12\x8e\xc2\x812\xc0x\t$A5\xea2\xc0\xb6q\xbf\xad\xdf\xf72\xc0V\xce\x96\xde\xbe\xf42\xc0\xac1\xbdX\x9f\xe72\xc0\xcaf]\x1c\x18r3\xc0\x1a\x07\xeb6(\x013\xc0j\xb3\xb2\xb3\xe7(3\xc0\x97X\x80\xcf_\xd72\xc0\xfa\x974\x87^\x143\xc0\xce\xb1C7Dt3\xc0\xe4n3\xcc\xd6\x1f3\xc0\x08\xfc\x8f9l\xfd2\xc0"\xb7\xde\xd5\xb0t3\xc0|b\x17\xe3\xda\xf72\xc0h~\r\x1f\x17\xff2\xc0a7\x95\x19T\x043\xc0\xb5\xed?\xa7\x90\x8c2\xc0\xb1\x037,\x9ff3\xc0\xefX\xd6A\x91\xd42\xc0\x15\xb0{\x83\xc0\xcf2\xc0\x7fd\xe1P\x16q3\xc0\xac\x15\xd07f\x123\xc0\x18\n\xe6\x948\xec2\xc0\x9e\xadd2\x92\xa82\xc0P\x00X\xb8\x03j3\xc0<\xfcD\xd1\x11\xb42\xc0-\xfb\x99_\xa9\xa92\xc0\xfe<\x87w;\xad2\xc0I\xa2\x1e3\xdf\x163\xc0\xf1v*\xf3\x9a\xb12\xc0\x92\xdbR\r,33\xc0\xe1Y`$\x16\xd42\xc0E\x04\xd0\xe1T\x0b3\xc0\x03\xf3l\xe5I\xb02\xc0\x87\xf0"\x11\xd6\xb92\xc0\x7f\x10>\x02H\x0e3\xc0\xe1Y`$\x16\xd42\xc0\xd05\rc<\xd12\xc0\xa6\x08="\x8f\xeb2\xc0J\xc2\xf2o\x0c\x113\xc0\x0fo\'-\xf803\xc0\xf6\x93>\x00\xea\xf82\xc0x\x06j\xc1#\xc1\x1e\xc0\x95\xd0\x91C\x8d\xe5\x1e\xc0\xdbo\xab\xf2\x9d\xdd2\xc0B;7\xff\x81\xe12\xc0\xb4\xa1\xda*Y\x153\xc0\xdcu}\xc7\x00a3\xc0\xdf|`]\x01\xc31\xc0^\nK\x95\xfc]3\xc0U\x18\xf3\x08\x0f\xcf2\xc0\xee\x0b\xde\xa7&\xc12\xc0\xb0\xeb\x9a\xe3\xe0\x850\xc08\xd31\x1f\xd4\x8f2\xc0\x81\xaf[<\xb1\xc62\xc0y\xc9;r\xa0\xab1\xc0\xc6\xf7\xa7\xa62\xa12\xc0\x89^\x04\xa7f\x1c3\xc0\x00\x9a\x9a\x0e@\xf82\xc0\t\xa6\x8d\xb38\x86/\xc0.`\xe0Yl73\xc0K\xa5\x19v!\x142\xc0s%\x8dS\x9e\xc82\xc0b\x01\xe4\x1a\xb9\xa32\xc0\x88\xf1\xf1\xc4\xe4"3\xc0\x91W\xf7g\nS3\xc0\x98Q\x1f\x87\x8e@.\xc0w\xf3\xef3\xe8\xf91\xc0\xb5\xb5\xb0\x14\xacV2\xc0\x86Y\x00\xa4]\x802\xc0\x1dbl\xb0\x87 3\xc0\xb7K\x1b\xc4\x97\xaa0\xc0\xbd\xbb\xc3\x87=?.\xc0\x0e\x86(\xca@\xd81\xc0.L\xb8\xa6\x16\xa12\xc0c&\xc0 \x01)3\xc0Dq\xfb\x0b\xaf\x023\xc0\xaa\xf7Q\x9a\xe4\'3\xc0\x13/\x04\xaa\x8e\xf82\xc0\xe2n\xc2\x97FQ3\xc0\xbd\xfc)\'\x17`2\xc0\xf0\x99j\xf9\x8c53\xc0\'\x18\xbd\xd7!\xfb2\xc0\xa5%P\xce"\x0f3\xc0\xac\xcf\xf6V\xb6\xe42\xc0}\x1c\xfd#\xb0N3\xc0\xee9G\xb40o3\xc0.\xa6\x0b\xb6\xf8\x9d1\xc0)\x10\x03\xfe\xae\xed2\xc0\x17p]\xd5\xbb\x852\xc0P\x13\xae:@\xf92\xc0\xab\xda\xa1\x19\xa4\xd92\xc0\x19\x15\x01Rt+3\xc0\x8f\xa2\xd7Z[+3\xc0\xe3\xf7\xc9\xfa\x15#3\xc0\xd5E\x9bJ\xcd\xd52\xc0\xf1\xcd:\x01&C.\xc0v`!D\xf7\x812\xc03W\xc4\xd0\x91Q2\xc0\x01+\x03\xffXa3\xc0\xf8\xc0\xf0\x14b\xbb1\xc0\xf8K\x82\xe8\x8d\x891\xc0\xec\xaf;\xaa\xf1L3\xc0\x98\xf0\\36\xce2\xc0/\xa9\x01\xdb,\xae+\xc0UA\xbd\x12\x8f\xd91\xc0{\xa4\xd8\xf0\x92\xd32\xc0\x19o\xa6\xe2V\xfb2\xc0\xc3\x828\xdc%k/\xc0\x9aFf\xc0f}2\xc0C\x1e~\xa8\xaf\x163\xc0r\xbdo2\xc943\xc0\x08n\xe9\xa2\xea\xff2\xc0\x17\x9b\x97\xc6|T2\xc0.\x97\x95hZ71\xc0U0\xceN\xcb\x1f3\xc0\x0c8\x89\xd44\xb42\xc0\x92e\xeb\x13\x1a\x1a3\xc0\xa6{\x1f\xe1\xe5;3\xc0\x89\xfe\xc1?\x08\xad2\xc0\xb8\x067\xb5|\x123\xc0a\x05\xc8\xa4%\x973\xc0)\xe6H\r\xc2&3\xc0\x85\xfe\xbdo+\x8b2\xc0u\xe7\x8b\xc0\xfa\xab2\xc0\xdf\xd4!-p\xb72\xc0D\xafK(N@3\xc0\x91\x1a\xae\x81u82\xc0\xa8\xd3Kh\x1f\x173\xc0\xc3\xa6\xab\x9e\t\x143\xc0zs\xe5\x01\x13\x192\xc0c\xf1N\x9bQ\xf32\xc0\xd2\xa6\x04C\xdc\x193\xc0\x93\x8f\x18H\x98z2\xc0[\x18M\x99x\xbe2\xc06\xe7\x93\xd0\x1c43\xc0\xbeo\xe2&\\62\xc0\xce\xb2\xa2uV7.\xc0w\xe3:\xc9\xf242\xc0\x0e\x1f\x00\xbb\xe9!3\xc0\xceZS`\x92\xb12\xc0\xe6\xf0\x1f\x92m\xd32\xc0\x87\x82n\x95\xfb&3\xc0m\x1b\xef0\xd7"3\xc0\xe8\xdd\xdfP\x81I3\xc0n\xc8d\xc0\x14\xce2\xc0\x16\xd1\x90\xcaX\n3\xc0y0hH\xa1\xc02\xc0\x89[\xb62\xb6\x82.\xc0w\'\x8cd\x9203\xc0\xa5\x02`\x1a&x.\xc0k\xbbJzU\x053\xc0\xff7\xe9\x1d\x1ef2\xc0"\xb6\xaa\x13"c3\xc0\xff\xd8G\x80\x95b3\xc0`\xc3\xf9{\xbf\xe12\xc0]\xb4\xee\xf9\x98\xb72\xc0\x19T\xc9%\xddw3\xc0?\x99Q\xcc\x88"2\xc0\xec\x0c\xf7\xb7\xe9p2\xc0\xf1\xdf\x00T|\xd82\xc0!\x016\xa1\xa1\xec2\xc092\x1b\x1dk\xea2\xc0\xac\xdd$]\xcd&2\xc0\xb3|Ky\xbf.3\xc0\xb9\x1a\xae\xeeG\x00\x1f\xc0\x1e\xdf\xbe\x1d$ 3\xc0\x8a\x18?\x19\x94}2\xc0\xd6\xf3\t>6*2\xc0\x00C\x92\xc0\xb8\x851\xc0\x8d\xe2|S\x8b\x192\xc0\x02\xa02\x9e\xcf\xea1\xc04\xe9\xc6\xdc\xae\xd02\xc0\x11\xbdh\x0c\x14\xe72\xc0\xd5L\xa3yi\x7f2\xc0\x9d@\xe6\xf1AY2\xc0\xf4\x888\xf12\x152\xc0&w\x16\x83\xc1\xfb1\xc0\x96=\xd9\x02C\xce2\xc0or)\xc4\xa8\xcc2\xc0\xacE\x82\x04`\x102\xc0X\xea\xf2\x92\x8c23\xc0\xc0\xb8\r\xea\xe4u3\xc0\\\xf0\xc2\x8eM!2\xc0\xd9\xcfX\xbb\x9d\xbc-\xc0M\xda|nY\x91\'\xc0\xdc\x11s\xda\x9d\x132\xc0\xd9\xcfX\xbb\x9d\xbc-\xc0\xe29\xbb\x8a\xd2p3\xc0WHd\x7f~\xfe2\xc0uIe\\\xef\x183\xc0\xbf\xa2\xad\xfbF\xc5)\xc0\xbc\t\'\x04\x00\xd82\xc0\xbc}\x14-\xf7l3\xc0\xa9=\nZ\xd6\x052\xc0=\xc0\x83^U\x143\xc0\xe0\xf3\xda,"%3\xc0Y7\xb2\xb2\xd6\x163\xc0\x11\xcd_\x12}\xa11\xc0\x94J|\xc5\xa6\x1c2\xc0\x9dS\x1a\xdb\xa2@3\xc0\xa5\x11\xef\x1b\x86\xf12\xc0\x18m{X\xc65&\xc0L\xb0\xdcs\x08\xf52\xc0\xba\xf2\xac\xb7\xd7\x050\xc0\x89\xf3G\xceS\xec2\xc0\xceI\xd5q\xd0\xae/\xc0\xb5\xdcV7\xe4j2\xc0-\xcd\xcbe\xcb\r3\xc02\x088\xd4\xf4\xb82\xc0C\x89[\x14\xf0\x063\xc0x^\xae<\xba\x9b\'\xc0\xff\xa0\xe4HA+3\xc0Ys\xfa\xa1\xde43\xc0\xc4\xd6-\xda\xb9\t3\xc0%\xd1\x10+@\xde2\xc0\xec4.s\xe7-3\xc0\x0b\xe5^\xbc\xb8\xb62\xc0\xa5\xb7\xf9\x08\x10\xd52\xc0\xe9\x0c!\x1d\x02\xdd3\xc0\x88:1I4E3\xc0h:\xefvM\xa21\xc0\x0f\x07(\xfe\xaf\xd02\xc0\x8d_:c\x04\xdf2\xc0\xd0|\xe4e\xeb\xf52\xc0\xb0D}\x12w\x163\xc0\x97\x92\xd2x\xef\xb72\xc00\xc8\xb4\xd1\x82\xcc2\xc0\x96\x03\x1e\xe3!\xa62\xc0\x00\x1c+\xe0\x84\xd12\xc0\x8d_:c\x04\xdf2\xc0\xa95\xe1\xc2T\x0b3\xc0\xbae{\rP\xd32\xc0>Q<\xa2\x0b\xcd2\xc0TF\xea\xb3\xc2u.\xc0\x08|\x1b\x15O\xee2\xc0na\xcf\x02\x82\xfa2\xc0\x91gW\xe6x\xf02\xc0\x18\x91\xd9\x07\xf6\xfa2\xc0\x8bb~\xa1\xf2\x0f3\xc0\x17\xf9\x12\x95E\xc32\xc0\xdao\x07\xaa\x1753\xc0\x96\xb2\x0f\xc5b\x862\xc0\x05\xa3{\x85\xad\xd42\xc09q\x986\xd3\x153\xc0\xd3\xce\'e\x81J\'\xc0\x1e\x06H\xbdf\xe41\xc0\x89\x1e\xf8t\xdf\xef1\xc0\xc1CFO\xc2=3\xc0+\xe87!\x08Z\'\xc0\xf5\x03I\x00\xe8\xf62\xc0\'33\xfe\xd7h3\xc0\x9e>;A j3\xc0%\x19t\xc5\xa2=3\xc0\x1d\xe8l\xf1\x12\xca1\xc0\x80Y\xe5\x97u\x083\xc05m-5\xf3\x941\xc0\x9f\x9b&\xe1\x95\xf51\xc0p\xee\xddD/\xed2\xc0\x17\xc1\xac\x8d,\xef1\xc0\x13\xbf,\xcd\x03\xa72\xc0lz\xe9\xf2G\xa50\xc0B\xe9T\x92~\xc82\xc0\xedc\xedcQ\t3\xc0\xdcxN{k\x0f3\xc0L\xff\xefC\xba\x1e3\xc0\xf8\x0cC\xee\xe3>0\xc0Pa\xab\xf9\x04\x173\xc03z\x04\xf4\xc1&3\xc0\xd9A\xd4\x88\x1b\xce1\xc0\x92\xd2\xa1\x92?[3\xc0{\x1f\x91\xb8\xf0\xa53\xc0G\xf4\x88g\xa8C.\xc0y>wy\xa803\xc0\x06vk"\xaa\xf7/\xc0`\xb4Wd\xf3(3\xc0\xc0\xf3^J\xce\x083\xc06fSn\x1512\xc0\x1fE\xe6+n-.\xc0I-%\x1dA@3\xc0\xd2\x9f\x96\xa1\x18\x0e3\xc0\xb0P\xe0\xa2\x0ea/\xc0\xbdG\xcb\xdej\x01.\xc0"\x1e\xcf$\xe0\x12.\xc0\xd6\x01=`G9.\xc0N\x1f\xf9(X\x003\xc0\x03i\xe9\xbcn@.\xc0e\xa29\x97\x92(3\xc0\xf0)\x08\x99\x8cq1\xc0\xbbr\xb8%}\x8e1\xc0\xda\x11\xe1\t,\x862\xc0\xca(J\xc2\xf4\r3\xc0\x00\x8b+\xb1\xa6\xf92\xc0\x94\xd2)\xc44\xb12\xc0\xb7K\x1b\xc4\x97\xaa0\xc0{\xf5\x1f7\'\x9e1\xc0\xb7\xfe\xf7u\xca\x963\xc0\x80\x1c?\xc7\xb5\xa02\xc0$\xc1\rg\xf4\xa52\xc0\xe6\x04\xdaE.\x152\xc0\xb7\xff*\x81f\x8d1\xc0\x18\xf8s\xcb\\ 3\xc0\xafGW\xceI\xe71\xc0\x01"\x9eK4\xd61\xc0\xad\xf8T\xb0}\xb21\xc0Z\xb8)\x0f\x02.3\xc0\x1f\xd1QU%\xbb1\xc0\x1f\xd1QU%\xbb1\xc0!%$\xd2\xfd\xf02\xc0\x89\x80\xf4%\'\xa53\xc0\xc7\xd3f\xb8%"3\xc0\x05\xe8\xc6 t\xec2\xc0Pp\xc4D8\xc41\xc0\xb6\x80\x87F\x12\x0f3\xc0\x93\xd1\xb13\x90w2\xc0\x89\xf3G\xceS\xec2\xc0o\xc6\xbe\xb0\xa8\'3\xc0\xf2QY\xeb\xb602\xc0\x92\xdf\x92\xb0\xef\x1d3\xc0\x02\xacggXm2\xc07\xdd\xb9\x83>\xe21\xc0\x0e S{\xa9:2\xc0\x85\xc09\x9a\x8e\xfb2\xc0\xfc^\xffA\xc5\xeb1\xc0\x11\xfa\x0e\xe9V\x1b2\xc0\xc5\xaa\xbaXdN3\xc0Y\xf1\x1c\x17\xba\xe71\xc0c\xdf\xbd\x9aR7.\xc0\xf7c\x14\x05u\xe71\xc0xv\x99r\x8f\xf91\xc0\xbd\xc0`\xb8V\xe91\xc0\xfc`\x8b+\x1dy\'\xc0\xf6\x886\xff\xa8\xe12\xc0\xa5\xcb\x10\x06\x89\xfa1\xc03\xb2=\xb7v;3\xc0\xdb])|+53\xc0\xa24l\x9f\x81\xbe2\xc0e.\x13\xbd\xca43\xc0;C\x03\xbdw\xbf2\xc0\rSd@\xed\xbb2\xc0@\xc26k\x89=3\xc0\xedhYlj&3\xc0\xbc\xa8I<\x8c\x0f3\xc0\xf0\x1f\xee}\xbd\x083\xc0\xa0\xaa\x16TE\xed2\xc06\xec\xa3\x13\xd9\x0c3\xc0\'33\xfe\xd7h3\xc0\xd1\x17\x05u\x1c\xf62\xc0DL\xc7>\xd6\xdc2\xc0\xc8\x1d\xe2\x15\xcc\xef1\xc09\xac\x0e\xd9\x93]2\xc0\xd1P\xee\xef\xa1S\'\xc0=\rm\x18[\xf31\xc0\xc7\x9a\x1c|\x18\xf12\xc0\xec`\x86\xc0U\xf61\xc0\x16\xd6*\xb8]\x823\xc0N\xf6%\x00\xba\x083\xc0/f\xdf\xaa\xaa\x0f3\xc0\x84\r\x7f\xd1\xc5\xfc2\xc0\xa8\x84\x0c\xa1u\xde2\xc0\xaa\xa6\xbb\xb0e\x893\xc0\x11\x9a}|$Y\'\xc0\x04%\xbf\xb4\xd5\xf72\xc0\xf9X\xd0\x91U\t2\xc0\xc4}H\x08\xca\x063\xc09\x14A\xfc\xdb\r3\xc0\xe1R\x98\xaf\xf9\x13\'\xc0\x99o\xd5\x9a\x80\x013\xc0jtt|\x13\xd72\xc0\x85n\x9c1\xdf\x082\xc0\x0bS\x1f\xc5\xa1m3\xc0\x83\xe1\x0eP\x9e\xf82\xc0\x95\x1c\xcc\xeaW\x7f\'\xc0\xd4\x85\x8b\x0e\\\x8d2\xc0\x97xh~\xc5A3\xc0=\x80\xd2\x8f}\xd02\xc0w\x9cJ\x00\x95\x13.\xc0p(L\xbaJ\xda2\xc0\x1bP\xa46d\x133\xc0\xd086\x01\xe1!3\xc0\xc2[\xf5\xff.7)\xc0f~3|\xeb2,\xc0\xd0ng\xedCZ,\xc0\xe0)\x08\xf3op,\xc0H\xe0\x03\xcd_\xb62\xc0(\x0b\xce\x8f%\x1a2\xc0\xfadao\xe3\xcd2\xc0\x06\xce\xa1\xe4\xdd\x153\xc0xg\xd0\xf70\xf32\xc0/\x80\xcc\\\xbd*3\xc0\xe6\xf0\x1f\x92m\xd32\xc0$\x0c\x8fS\x19)2\xc0<Y~\xcaW\xb12\xc0n\xca\x05m\x81\xe51\xc0\xc8\x9a\x1f\xef\xae\x0c3\xc0P\xa1l\xffF/.\xc0R\xfb#+V-3\xc0\xf8\xd8WP\x1ep\x1e\xc0\xbcx\nu.53\xc0\xfd+=\xc3j23\xc0`\x89q\x1d\x81\xb42\xc0\xbcx\nu.53\xc0 \xb2\xdd&\xc3`1\xc0\xd9XK\xc5;(3\xc0\xe1\xf1\xd3d6\xad\x1e\xc0\x8a8\x96\xff\xc4\xd42\xc02s\x08qv\xce2\xc0\xb9l\xad\xcapX2\xc0\x16\x04\x02\x17\xe5p2\xc0\x82\x84,\xafm\xc61\xc0\x17=\xac\xd5\xbd\xb9-\xc0s\x80\x8a\x9f\xc2\xbc2\xc0LH\xbf\xc3\x08\xfc1\xc0\xb5]q\xca\xd5\'3\xc0;N\x9f\xd8H\x132\xc0\x03\xed~\x94<#2\xc0\xf8PZ\x14\x0f\x102\xc010g\xcd\x82\x162\xc0\x9e\x99\xd9Z\xf3\x1e2\xc0,0\xa1X\x80\xe92\xc0\x07\x8e\xec%\x17\x063\xc0\xcb\xe3t\xc9\x86 3\xc0\xd0KA\x9e\xd1\xe42\xc0\xa0\xdc\x11J\x0e\xcd2\xc0\xc7P\x7f\x87\xb7\xeb2\xc0_\xea\x12\xd9\xb0\x182\xc0\xa9D\x93\xd8\xa7Q3\xc0\'\xef\xab\xb2\x92\xfd2\xc0\x9e\xf1\x1d\xd9\xb8&2\xc0\xd0^o\xc55_2\xc0\xc0\xfbQ\xe7\xa8j3\xc0P\xa5\xe9\xb8\'@3\xc0#R\xb1 \xa9\xce1\xc0*\x91\xb22\x1b\xce2\xc0\xa1\nA;\xf0\xe42\xc0\x0f\xafO\x02\x8833\xc0vi\x98\x8d\xe5&2\xc0\x13\xd3g\x9ap"2\xc0"#\x0f\xf5\xba)3\xc0\x1d|+\n$$2\xc0u~\xeb\x92\xc8\xf82\xc0\xfd\xa9.\x93\x88)2\xc0\xf0/p\x8c\xde\xf72\xc0\xb0\x04\x91\x0e\x19\xe72\xc0\x01\x11\xad\x9a\x01I-\xc0\xf2A\xf5\x0f\x1d\xcd2\xc0\x9e 9%\xd5(3\xc0\xe7\xd3\x9f\x86\x91D3\xc0\xc2\xa1=e#\xd12\xc0x\xfa\x16\xce\xa9\xed2\xc0m\xef\xfd7\xd2\xea2\xc0c\xb8>D_\xd82\xc0\xd4\xd4+\xac\xa9\x852\xc0\xd7c\xeb\xc5\\63\xc0\x8a\x14\xccd&$3\xc0\xd1n/4\xf142\xc0\xe0\x1d\xedI+\xd62\xc0\x88\x98\xe3\x81\xc3\xcc2\xc0\xd8\x0f<\x12\x98\xd22\xc0\x84\xe8,P\xe9\xf12\xc0\xdb\xd0\xd0/\xaaD3\xc0\x16\x00\x9eOnb3\xc0\xddu\xfc\xccN\x153\xc0\x88(\xa0R`<2\xc0D\xbd\xe9\x07\xb8|2\xc0\x84\xc0\xae=\xec\xb81\xc0\xeb\xa1\xf9\xdfgD2\xc0\x0c\xc27\xf4\xfc\xec2\xc0\x15U\xcd\x059\xbc2\xc06\xb3\x8a\xdb\xf423\xc0\xc4aL?\x1f+3\xc0T\x89J!\xed\xc91\xc0\xa3E\x01\xf0gQ2\xc0\xfc\xa1\xde\xc8\x02\xcb1\xc0\x12\xdd\x91\xefA\xc72\xc0O\x1d\xb4\xa3\x1e\x1b&\xc0\xc3\xaa\x90\xc1\x91\xc12\xc0\xd1\x938X\xc0\xa11\xc0\x82m<[\xf4\xd62\xc0\xf1\xad\xcb\xb2\xd1\xd22\xc07\xba\x06\x9d\xc6\xcb1\xc04s\xaf\x879\xc02\xc0\xad\xc2Q\xe1\xcbH2\xc0Fe\xdb,\xb5\xac)\xc0A\xe8\xa0\x97^L2\xc0\xc1\xb4\xf6L\xb5\xc32\xc0\x96\x82\x83\xde\x87$3\xc0\xab\xcdd\xc0\xd3\x153\xc04\x80\x9c\xcb\x96\x9d1\xc0\xf9\x96\xb0n!81\xc0w"\x14\xa8\xb6\x951\xc0W\x02\x12\xfc\x05u3\xc0\xb9\xe3\xf4\x08fl2\xc0\xe29\xbb\x8a\xd2p3\xc0s~\xa7\xff4\xbb2\xc0\xf5\x0c`\xa8Y\xd22\xc08<\x9c\xd2,\xc82\xc0\xc2\x02"z\x7f`2\xc0\xedwcG\xb9\xd52\xc0\xe8\x0eR^\x91\xc92\xc0\x9e\xd4\x15\xfae\xe51\xc0\x9f\x13,\xc5;\xe31\xc0\t\'\xb3_^\xd32\xc0\xd1\x05\x91\xbf\x0e#3\xc0\x03\xa1\xe9\x0bji/\xc0\x85\x8f\x80\\\x88\xe01\xc0P\xe0L\t-\xe51\xc0B\xee\xd9i\xed43\xc0\x9f\xb16@\xb9\xfd2\xc0\x87Xd\x90\x8fG2\xc0%K\x86\xd5L[2\xc0\x8f\x86\xd9\xe3\xac53\xc0\xe2M(y\xe1\xf22\xc0:\xfa\x8b\xb4;92\xc0\xfe\x9a\xfcFdz1\xc0\x0e"\x94\xd3j\xda1\xc0\xc10{{\xa5+3\xc0\xb7\xebo\x9er\xb91\xc0\xd4\x10\x88@\x16\xd61\xc0\xba$\x14\xca\xba\xcb2\xc0\x13\xd9AI~?2\xc0\xdfcC\xb1,a1\xc0k\xce\x85\x96\x1f\xe42\xc0\\\x00B\x9d8\x152\xc0\x9f\xe7\xf9>\x0e\xcd2\xc0\xacsd4YQ3\xc0\x11\x01X\xbf\x07\xfd2\xc0\xf9\x90\xad \xe4(2\xc0\xd8 m\xa3\xc0\x023\xc0\xcf~\xcam\xa7)3\xc0|\xc3\xb1N\xa5\x0e3\xc0\x15\xf3=m\r\xf82\xc06\xd4\xf2\xf12\xed2\xc0\xb1\xee\xbd\x84\x8a\xdb.\xc0sW\x05\xb1\x9c\xf31\xc0\xbb\xab\x80\x9aU\xee1\xc0S1Iz\xea|2\xc0\xba?\xd1\x0fQ\x192\xc0\xab\x85\xc9o\xa8\'3\xc0\xd2,\t\nM\x08)\xc0\xfb\xae3\x17:$3\xc0l\xbd\xfb~\xc843\xc06\x1do\x86\xf8.3\xc0\x80\x01\xd8\x97\xf9\xe82\xc0m\xa2\xd81\x19\x1d2\xc0\xf4\xc7\x15\x06\x15\x142\xc0z\xe9\x9ck\xaf\x0f3\xc0\xe8b\xeb\xc6 \xc12\xc0\xf4\x18\x15\xe2\xb8;3\xc0s\xf1\xce\x8f\xc6Q2\xc0\x17Z\x85(\xe5\xea3\xc0rWK\xb6\xb1\xcb1\xc0h\xcc>\x07\xd6/2\xc0@qU\xb14T.\xc0\xe9\x96\xbc{\x93\xd32\xc0\x07\xbcSMP\xfa1\xc0e\x87\x90e\xcaA.\xc0\x971Q.\x0f33\xc0\x8bh\xb6%\x15P2\xc0\xe4\x90,bT43\xc0\xd4\xa4p}#[.\xc0SN\xef\xdc\x8e\xfd2\xc0HQ\x95\x0e?)3\xc0e\xc3n\x0c\xe3\xf71\xc0\xdco\x10\xbfe:2\xc0\xdc\xf1\xf7x\xea13\xc0gN\xbd\x84\x9e\xd52\xc0\xa5\xaeM*\x92\xd12\xc0\xe5\xbf\x0c/\x9e#3\xc0\xa2!\xdc\xfb\x98\xde&\xc0\xdb\xd9\xbf\x0c\x10\x8b\'\xc0K\xd2%n(,.\xc01\x0c[\xbc\xc7p3\xc0m J1\x18\xb82\xc0Z\xb8y;j\xff2\xc03\xa1o\no\xf22\xc0\xc4\xf7\x9f\xff>\x0f3\xc0\x9c\x94\xb42s\x1d2\xc0^\x07\x19\xf9\xc2\xd22\xc0\xd3\xf3\x92\x19\xe6J2\xc0J\x8c\xfem\xf4\xd62\xc0^\x07\x19\xf9\xc2\xd22\xc0\xfd\x05\xdc\tU$2\xc0\xcf\xe8c\xe3\xf4\x133\xc0\xc2\xae\xb7\xf4\x94\x12.\xc0\xc2\x0b\xf2\xa6S)2\xc0UiQ>\x85\xde2\xc0a\x1e\x88\x18\xf1\xf92\xc0K\xf1VJ\xfc`2\xc0\xde\xed\xcaZo/&\xc0>\xcc\xd1zD\xa7.\xc0q\xc5#\x8c\xe0]2\xc0\xc23\xc7a\xd153\xc0\x8c.e\xe2(\xf42\xc0WGJX\x0e\xe3(\xc0\x823\xbaZ3!3\xc0l\xb1%w\x14%3\xc0jB\xda\x90\xa933\xc0\x1ew\xd9\xc4\xbf\xd72\xc0,\xc6\x01\x11H\xcb2\xc0j)E\xf4\x17\xf12\xc07\x8d\xe6\x1c\xd6\x082\xc0\xa5\x14s\x04e\xf22\xc0t\xe2\x1a\xe7k\xcb2\xc0S-\x14\xad\x93\xfd2\xc05\xbdI\xe9J`3\xc0X\xf1\xcc\xe8j\x0e3\xc0\xb0\xdcIhH\x883\xc0q\xe48\x0cY\xe92\xc0J\xfb.\x10\xa9\xe11\xc0i\x96k\n\xfe\x833\xc0w\x86\x818\xc7c2\xc0\xf5B\x82\xb4I[\'\xc0\xd7\xe28o\xe8\x1c3\xc0|\xb5\x1a\xd3@\x083\xc0dM\xb34Oc\'\xc0\xaf\xb1\x08\xaf4\x0b3\xc0\xb5\x19\xe3\x86\xee\xbb2\xc01\x16\x10?\xbd\x0b3\xc0\xcbi\xc80Q%3\xc07\xc2\x95\x97<.2\xc0\x08\x0fOQA\x0e3\xc0\xac\xbc\xd1\xf5\x1d=3\xc0)\x16\xa7*\xbfk2\xc0/\xec\xd0c\xc6\x1b2\xc0_\xab;V\x18\x1e3\xc0Fn7\xb3_13\xc0a\x0b"&&\x073\xc0\xe1\xb4\x91\xd9\x06%3\xc0\x8a\xaa\xf5\xaf\xaf,3\xc0\xb6o\\\xed\xb6\x173\xc0\x0cR\xeb\xfd{\xe31\xc0\x9d\xe9\xea\xf5V\xfd2\xc0c=\x85_1*3\xc0ep`\xf2\x02\xdb2\xc0\xdf2+c\x1a52\xc0\xa4\x1b\x12\xc6A^3\xc0\xee;`\xff\x9c\xd92\xc0m\xe1X\xb7,-3\xc0\xc9\x88\xe9\x83L\xf61\xc0\x03\t\x1b\xca\xaf\xdd2\xc0\ri|G\x87\x1f3\xc0\x81V\xdf\xfb\xa852\xc0\x07\xff\x86\x86)\x902\xc0*?\xdf\xd3,\xee2\xc0\xae\xddh>\xad\xf62\xc0\xb5\x17\xe4\xe4\x84\xf22\xc0\xf6\x1a\xfeq\xe1\xdb2\xc0\xf1F\xf9Y\xe7\x0f3\xc0\xf4\nBuk\xbc2\xc0\xa4\x12\x06[\x84\xfc2\xc0H\xe3\xdc.\xa5A1\xc0i|C\x89\xe0\x8b*\xc06\xd9\xfeAz\x80\'\xc0\xfa\xdc\x0b\x92\x9f\xf52\xc0\xc3\xf5\xc7\xae\x82d3\xc0X-k\xf3f\xc71\xc0\xb1\x12J\x92\x8f\xe82\xc0-\n {<\x083\xc0h\xb90<\x9ea.\xc0\xed\xf1\xaaX\xbb\xb7-\xc0\x1a\xbfl=\xfc+2\xc0\x19\xf7a\x8aK\x1c3\xc0\xc7\x1b\x07\xd78\xe5.\xc0\xca\xc3\xec/\xe3S1\xc0\xc7\xd1\x15^\x87\\3\xc06i\xc4/i\xd42\xc0\xfe\x884\r\xa7X2\xc0\xba\xd7\xef\x136D\'\xc0\xab]\xf8T\xd5\xec2\xc0\xa7\x95\xd5u\x9d\xcc2\xc0\x9c\xc6_\x85\x9b\xe71\xc0\xac\xd9\'\'\xbas2\xc0\xf2\x92cV.\x183\xc0\xf9\xfc@\xf5Nw2\xc0+\x83j\xc5O\xe61\xc0A\xb3M\xcc\xa8\xff)\xc0R\xf3\xaai\x81\xbe&\xc0X\xd3\x92\xa0\x8e#3\xc03\x94,we\x931\xc0\xc6\x03\x01R\x7f\xab)\xc0Ew\x9c\x11\xf8\xfe2\xc0\x9ab\xc6\xfb\x08\xfc1\xc0\xd7\x7f\xd8\xec\x07_2\xc0R7~\xae\xf4\xa32\xc0V\x9aj\xbea\xcd2\xc0\xbe\x97\x8b{\xa2z2\xc0\xcc\x8br4\xaf\xb22\xc0\x10;y\x8b\xa0\xe3\'\xc0\x0b\x80\xcd_\xc0\xa62\xc0<\xec\xdc\x0e043\xc0N\xd3\xab\x8f\xe8\x1a3\xc0wd\xc2tX\xb6&\xc0g\xb6Gg\xe7X2\xc0\x8e\x83-\x9frM3\xc0x\xc8\'\xfa\xc9\xf72\xc0\xae\xc6\xfb\xc6;U0\xc0\x16Q{Q\xfd\x043\xc0zE\xd1\xe1\xfcw3\xc0O\x0bh*X 3\xc0\x05\xafm\xe44y\'\xc0n\x7f\n\x05\xb1d\'\xc0\xfc\n\xa6U\xaa\xea1\xc0 \x84\x87s\xd5b/\xc0@\x81\x0c\x8b\xf3\x0f\'\xc0\x92\x11\x89\xce<B.\xc0\xb7\x85\xfb\xe4W\xf12\xc0KEn8\x04\xf11\xc0\xc6I6V}n3\xc0\xd9\xc5w\xbb\x06a2\xc05i\x99\xc8\xe7?3\xc0\xd2\xe3\x1f\xc0\xea\xe9-\xc0\x0b\xca,p\x8a\x1a2\xc0\xeao\x07\xf5w\x0c3\xc0?\xa4%\xe1\x05\xf22\xc0|!\x88B\x96\xdc2\xc0\xa2 \x85\xf8\xdc\x1c2\xc0\xb9\xa4\x99>\t\x083\xc0\xe7\xefxA]\x0b3\xc0o\xd7W\xf6\xde\xee2\xc0oO\xa8\xb2\xe6i3\xc0\xc7^T\xd9\x93\x083\xc0\xfcj,!\x1e\xcb3\xc07\x03\xf2.U\xdf2\xc0\n\x1c\xa3\xe6o\xfb2\xc0\xae0\x1c\xe8iv\'\xc0\xe1\x8a\x94F>#3\xc0H,\xca\xa6L\xee2\xc0\\k\xf9\x07\x1a!2\xc0\x9b\x1e\x1c\xc1\x8b(2\xc0\x18\xd0\xac\xdfE\x073\xc0\x04\xca\xedt\xef\xd92\xc0\xfc+p\x8e\xf3!3\xc0\x7fc%-W_1\xc0}#\x10n\xf3\t2\xc0\xb6\xc2e\x9f\xefD2\xc0A\xcb\x9f\xc2\x8f\xf42\xc0\x12\xc0U\xfe!\x1d3\xc0\xe6\xda\xd3\xb6\x0c\x143\xc0\xd9\x12\xed^\xf0\xd92\xc0\x88\xd4\x1e\x07g\x003\xc0\x03aa\xd0\xfe\x0e*\xc0\t\xca\xba\xf9>\xf82\xc0\xa2\x14O=.\x0b2\xc0_\xee\xfd\xc6\xd2;.\xc00Z\xaa\x7f\x07\x1c2\xc0+\xe9\x1b\x13\xe4\x1b2\xc0:\xae\xc8\xb2\xa1?3\xc057\xa6\xcf<@3\xc0\x03/\x1d\t\xda\xf22\xc0\x9c\x15\x02\xac\xfa\xbe2\xc0iXN\xa5)\x182\xc0CC\x1c\x84\x91\xb72\xc0\xd2\x95\ne\x05\x192\xc0\x14/f\xe3zP2\xc0\xa0\x91\t\x02"23\xc0.{\x8flf\xb42\xc0\x84\\\xbd\xdc\x8d\x082\xc0d\xfa\xdd\x13\xcf\xff2\xc0^k+\x1e\xad/2\xc0f\x02R9\t\xd42\xc0\x90Gq\xf6\xe242\xc0\xd3i\x1b\xd3\xae\x112\xc0\xe1\x8a\x94F>#3\xc06\xdf\xfbU\x04,3\xc0\xb7\xbdsB.\x053\xc08\xa1\x06M\x9e\xce2\xc0\xa81\xeb>\xeec3\xc0n\xa4\x0b\x99b\xe32\xc0u\xa4\xed\x08\x02g/\xc0\xde\xea2s\x83\xfb2\xc0\xda\x9a\x14\xc0\xa9?.\xc0dJ"b\xa8"3\xc01\xce\xda\x12\x9cH2\xc0\xde\x99\xaf\xa1\xff_3\xc0\x8bx\xbd\xa6\xe5F\'\xc0J\xfb.\x10\xa9\xe11\xc0\xb3\xe3\x8f>jM3\xc0\xf4r\xa6b\xf1\x19\'\xc0\xd0\xbbqM\xb1(3\xc0\xf8\x08\x08\xee\xa3\xee.\xc0\x11\x06C\xfc\xfc32\xc0\xa2\x1ag\xfe\x19\xee2\xc04\xaft\xcb\xd6\xd9.\xc0T\xac\xd1\x16\xe2\xf51\xc0\x00e]v\xed\xef1\xc0f\xb0<\xfc\x1f\xf02\xc0\xa2\xe2\xbeT\xf2\xf91\xc0\x13R\xbb4\xcfV-\xc0\xf7\x96\xd6\x7f\xf2x2\xc0\x08B\xb3^\xe2G-\xc0\xc8,;\xe3\x18t2\xc0\xa0B,6\x9f/3\xc0\xae\x07tp\x8dC1\xc0\xc3\xc4\xb3\xd5z)3\xc0H\xaa~\xd7\xfe=3\xc0$\xbbiz\xa962\xc0\xd0\xc4\xf3g\xaak3\xc0~\xc8\xa2\xb8\xbf\xc42\xc0\xffB!\x1dh\xc12\xc0\xa5mrn\xe7\x1c\'\xc0\xfe\xb6%9713\xc0\xcd\xeeS\xa0\x14\xf02\xc0\xc4.J"\xff\r3\xc0R\xff)\x91\x94\xcb1\xc0.rR\x84B<1\xc0\xe26\x8d\xaf\xa6\xc22\xc0\xd5\n\xe9\xb6\xa2\xe21\xc0O\xd1\xfed{\x8a/\xc0\xf1\xe7\x8cqq\xd0(\xc0J\xc8\x9d\xda\xcc+\'\xc0\xe3\x16j3Q23\xc0\x12\xff\xc5\x8fp$3\xc0\x8f\x91\x80RG\xfd2\xc0\x9a\xc1\xa2\xf3\xea\xd41\xc0\xc7(\xdf\xdf\xc4H0\xc0f8\'\x85R\x183\xc0\xbe;\x878\xfd\x153\xc0UU\x91g\x87\xf52\xc0\x1d\xca\xa2Z\xa0\xec1\xc0\xf1\xd7\x9c\xc4|\x9d1\xc0\x16\n\x12\xdc\xb8\x002\xc0\xadY\xe0ep\xc81\xc0\rm\xdcM@T0\xc0ai/9h\xe00\xc0?h\x85 &I2\xc0^\xfd\xaa!\xb7\xdc2\xc0r\x0fMF\x92\x0e3\xc0:\xf7aE\x99\xb92\xc0\xa6\x8a\xe0\xb5\xc3J2\xc0\x0c\nB\xcfL\xd12\xc0\xd3g\xd2?:\xa51\xc0y\x07\x99\xb4\xe2\xd5*\xc0\x10\xbcU\xe2\xb1\xac1\xc0\x8e\x9c\xb8\xd6\x9153\xc0\x0b\x16\xb3\xc0\t\xb01\xc0\x15e6\x97$\xf82\xc0\xad\x81u\x9a\x97\x11.\xc0D\xd9\x14r\x1a\xea1\xc0\x92l\xae\xf2\xd9\xd62\xc0E\xba_\x04\xc8>.\xc0\xb5\xe7+\x1c\x13\xb91\xc0\xd9\xb4\x14\x1a\x1e[.\xc0\x19\x0cH\xc2_\xe31\xc0\xf8\xb2\x18P\x88\xe92\xc0\x9c\xb8i\xd5&s3\xc0\xc7\xbdj\x83|\x133\xc0\x1a\xa0OHO92\xc0\xb3I\xb3\x9cuu2\xc00#\xfe\xef\x1d\x970\xc0\xe6\xebn\xffU\xa6.\xc0nw\xe7\xc9\xcd\x1a2\xc0\xe3\xd3\x11\xbe\xf9\xe01\xc0\xb2\x05\x18\'\xc6\xa00\xc0fl\x90\xd2|\n3\xc0l\'\xf25\x8b\n3\xc0\x8b\x7f\x08\x82\x98\x990\xc0\xa1`\xd5\xa7[\xfb2\xc0\xa34\xa7\xee\xf3-3\xc0\x9f\xe3\x0e\xff\xcf#3\xc0\xe3H\x88g\xef\x960\xc0\x88\xe4q#\xd6\x9e0\xc03{\xeb\x0c\xce\x043\xc0<\x01`b\x03\x083\xc0\xbeSD\xa9\x9f63\xc0\xbf\xba\x86\\\xcd\x122\xc0=\x11(\xcd\xa6\xe21\xc0\xb2\xf2)&\xaa\xd81\xc0\xfe\xc1a\x98kZ2\xc0|\xba\xa1\x0f\xc6;3\xc0\x84\x99qs1\xbb2\xc0I\xce\xe7\xf7~\xd21\xc0\xa4\xf8fa\xa9)3\xc0ep`\xf2\x02\xdb2\xc0\x115\x91\xb5\xac\xbc0\xc0k\x88\xb1U\x8e\x123\xc0\xd1\xba-@\xaf\x8e2\xc0\xa6\xf8\xa0\xb8Ve2\xc0\x82\xc8\xb9!X\xf62\xc0\xd2\x14\x86u[C3\xc0\xb3\xbe\x0b\x93\xdd\\2\xc0\xee\xd3I}\xe4Z3\xc0p\x0bw\x9f\x86\xa30\xc0\xbdu\xba\x96 \x9f0\xc0\x1d.\xf2\xc9\x04]2\xc0\xe8}\xf5\xfa`\r3\xc00\x06d\x92(\xb72\xc0\xa6\xed\x90\x94V\xff1\xc0Kn\x98\xc4\xb5\x1f3\xc0EbS\x97nN3\xc0HH\xeb8W\x981\xc0\xbae\xe9\xcc(\xf8/\xc0Oy\xe6\x1c\xae\x163\xc0\xb2\nI\xd3633\xc0\x1f\x8e\xe7\xae5\x9f\'\xc0\xa9R\xee%k\x983\xc0,\x1bYG!\xbf.\xc0\xfa\x08\xff\xe4\xcd\x153\xc0\xc7gi\xc1\x89z.\xc0\xa9R\xee%k\x983\xc0}Q\xec6D\x02.\xc0\x9bBq\x82y\x9f2\xc0J\xa8\xda\xea\xf7\xaf1\xc0\xbc8\x1d\xc7e2.\xc0\xd3\xec\xb1u<!1\xc0\x1ai\x11\xfdm-2\xc0H\x86\x8b{\xc6!3\xc0k!\xa6Z\xb1=2\xc0\xd5m\x05]\x9d\xf22\xc0-\x86\x10\xa3\xdd@.\xc0\t\xfc\xd7\xf1t\x820\xc0\xe7D\x1da\xfa+3\xc0\x8d\x8d\xe2\xf3S\x0f\'\xc0\xc6hh\xe7\xe6\xe91\xc0\xd5p\xd6\xd0*A2\xc0\xd2\x9f`u\xc6l2\xc0w\x9f/\x05\xf0z\'\xc0\xe5\x8f\xee\xf4*q0\xc0[\xd1\xbb\x0f\x16%)\xc0 \x11"\x89\x9a\n0\xc0\x19{\xc2\xb3BK-\xc0\xd2R\x92jkV-\xc0\xdf\xe3\x9c\xa3=\xa50\xc0b\xff\xacT\x8d\xa20\xc075xL\xfa?3\xc0\xe2\x01]\x87\x8b#3\xc0\x0b\xba\x81\xa9\xfb\xc20\xc0\xcb(S\x94\x87\x880\xc0A\x8b\xb1\x1e\x02\xa30\xc0\xa5\x9c7\x80\xcb\xb81\xc0qS\x91\xf8\x85#3\xc0\xecZ\x1a\xdf\x83\xb81\xc0\x8c\xb7\xea\xff?\xc31\xc0\xb10<\tg 3\xc0\xad\xb4\x079(.3\xc0<\xf1\xa4\xdc\x1d>3\xc0\xd8c\xaati\xe71\xc0_`\xaf\x18\x15\x9f\'\xc0\xb2\xf2\x82\xf0\xd6\x863\xc0\xe8\xb9\x0b\xfdz\xfc1\xc0=\x08\xc4\x0f&\xfa1\xc0GB\x17j\xc6d\'\xc0\xcb\x91\xf1|\xa7l3\xc0\xd4\\\xb7\xbfl%3\xc0\xfc\xd5Xe\x80\xca(\xc0?\xac\x97\xd9+\x173\xc0%\x0c\x86?J\x132\xc0\xefV\x8d\x8ca\t2\xc0`P\x8b\x9bX#2\xc0\xdaJR^^\x1a2\xc0|\xb3k\xb6\xd2*2\xc0\xad\xd1s@\xa9%3\xc0\x17G\xebZ\xea/2\xc0\xb2\xfc3kR\x1c2\xc0kx\x1a\xc5\x04\x1a2\xc0\xfds\xcb\xf7\x12!2\xc0#\x96\xe5\x01\xf1\x132\xc0\xb6r\x0f{\xb4C2\xc0?+,\x04\xc3\x142\xc0\xa7eY \xad\x192\xc0\xe2+\x87\xfc)\\3\xc0s\x94\xad\xd5\xa3.2\xc0\x96\xb9\x06\xb1\x93\xa7.\xc0\x0e\xc6\x15\xfb\xa1$2\xc0\x9c\xc2\xd3L\x0e:2\xc0J%eL\xef\xcf2\xc0|\x95\x9b\xde\xa7+.\xc0\xees\xe2\x0e\xf742\xc0\xf3\xf0\x8c\xb9\x14N3\xc0\xd2\x9fd\xd5\xb8\x023\xc0}5C\x17}T.\xc0J\xeb\xbc\xd0c=2\xc0\xec8\xb0\xe9\xa9I2\xc0\xffCS)\x9aK2\xc0<\x17\xbaH\xbe^2\xc0\x9bXE\xd3\xdb\\2\xc0\x91I\x8ab\xc8^2\xc0\xee\xcd\x00\xb0\xe1e2\xc0\xb3\xa2e\x16\xb4a2\xc0>>\xa6F\x8e\t3\xc0\xd68j\x03\xb9!3\xc0M\xe9;\xe4\xa8\x0c3\xc0\xf3\xf4\xc6\x99"\xf32\xc0\x19\xd7\xf9\xa7f\xdd2\xc0\x89\xd4\xc1\xc7T\xfb2\xc0Z\x84\xf3\xaa\x90\xed2\xc0\xa7\xff\x8c\xcc\x88\x073\xc0\x13\xe6V\x94\x04\xda2\xc0s\t\xa5\xdc\xccH.\xc0@\x1c\xb6}\xf9\xf32\xc0P\xeaz\xa5;\xdf.\xc0;Z6^\xa0\xd82\xc0\xa6\xa8Y\xef\x1c\x80/\xc0FQ\x84s+Q2\xc0\xf3\xee\x18\xe0m\x12.\xc0\x19p\x90\xed=\xcd2\xc0\xa0\x91\t\x02"23\xc0_\xe3\xbb\x84y\x892\xc0!v\xed\xda\xe6\xeb2\xc0\xb3\xd5\xa9\x03K\xc32\xc0DR"\xc2\x81\xe42\xc0\xebq(P\xb3\x053\xc0a\xe41\xe9\x00\xbd2\xc0\xa0\x12\xe5\xa9"\xcf2\xc0\xf3\xa3\xdf\x91\x0f\x902\xc0\xb6\xc6FO\xf6\xd82\xc0\x9f\xc2k\xb05\x143\xc0\x8d\x92\x9f\xf6\xb6\xb92\xc0\t\xa2\xe3`\x80\xdd2\xc0\x15\xbf\xb6\xf3\xff\xfc2\xc0;\x18!L\x0f#3\xc0\xad4\x89\xeeB\xf22\xc0\xca\xd6\xcfx\x1c\xcc2\xc0\xbc[\xa0\xf1\x02\xd82\xc0v\x94\xf5I\x08\xae1\xc0\xa9G\xe1,-)3\xc0\x9f\x1d\xce\x9cq\xd02\xc0\xdf\xac\x87\xc6\x18\xba2\xc0M\xd1K\x1a$\xde2\xc0\x0e\xd5\x0f\xa3j\xf92\xc0\xe8\xc7\x18\x0e\x94\xfd2\xc0Y\xca\x80O\xf4\xd92\xc0p\x95\xd0\x9bq\xcb1\xc0\x0f\xfa1U\xe6\xc42\xc0!\r\x17f?/3\xc04\x11\xb3\x11\xeb\x0f*\xc0<\x9cD\x0f\xbc\x991\xc0\'@\xed\x91($2\xc0h)\xde\xd7\x1e\x1d2\xc0\x1a=x\xcc\xd6\x1f)\xc0\x1e\xe3D\xa3y\x991\xc0O\xe4\x1a_\xfc\r3\xc0\x19\x0c\xb5\x98\ra2\xc0\xd2\xcd(-\xee\x142\xc0\xe5\x15u\x1dL\x123\xc0\xa0f\xa2\x07\x06\xa71\xc0\xfc\x97H\x14[=3\xc0\\\x95N\xea4$3\xc0=[*|\xdf\xf02\xc0\xc6\xc0\x9d\x15\xe9\x823\xc0\xc1\x92\x0b\x0fU\x003\xc0\xcdO\x1d`\x87&3\xc0gG\xdb\xd0\xdc<3\xc0\xdd\x88\xae+n\xb01\xc0S\xc3\xfa\xc8\x8c\xba1\xc0"R\xe1\xd6\xd1e3\xc0\x1b\xb9\xfe\x04c\x9b1\xc0\xf6j\xd4\x83\xae\xf72\xc0\\(#\xb2\x05a2\xc0W\x1d\x94\xed\xe2\x182\xc0\x08\x0b\xf7k\xfc\xe21\xc0\xa0r\x15\xc0\xc6\xba2\xc0j.$^\x1eu\'\xc0Q\xde\xea\x84H\xbd&\xc0\xad\x01Kk\x8e\xc6.\xc0\xdb\xab\xca9\xa2\x0c/\xc0H\xd6u\xb37\xb82\xc0\xb0C\xf0\xca(\x850\xc0\xeaCP=\x02\x1e3\xc0qD\xe8M\xa6\x123\xc0\xf4\xf7`\x8fCO3\xc0C\x9d\xe8C\x82\xcb1\xc0<8\xc14\'T.\xc0!\xbbZ\xa0%\xa3\'\xc0\xe6\xdf\xf1\xb8\xa633\xc0\x88xm\'\xc2\x911\xc0_L\x1dwQ\xf92\xc0\xb0@\x86L\xefB2\xc0-`\xdfA\xf9\xf52\xc0\xb3.\xc2\x80Kj3\xc0\x0b\xa1\x84\xa9Z\xfc2\xc0AG\xe8<\xf1\xec2\xc0jt/5$8+\xc0\x9dHYd\xe5=+\xc0`\xd2\xee\xb8\xd2>2\xc0&\xca\xdf6\xc7\x8e2\xc0\xa5>\xc4\xfb&<.\xc0\x92*\x14\xafP"2\xc0\x9cg\xd9B\x90\xfb2\xc0\xe0\xaa=|\xb8D+\xc0\xe9\x86\xad\xa8\xc3\r3\xc0\xde\xd5\x98\xffB\x043\xc0\xdak\x06\x10\xf6\x1a.\xc0x\xe0\xe4\r1,3\xc0\x90\xcf\xc6\xdf\'F3\xc0\x1e\xfc\x13"\xfb<3\xc0\x80\xc1\xde\x92\x02\x813\xc0C\xdb\x1f\x83\xbe\x123\xc0S,\xc8\xebqm3\xc0\xf0w\xf5{\x1943\xc0,~I\x0b\xdb$3\xc0&\x80\xcd+Hi3\xc0\x7f#\x18W"\x163\xc0\xa3\x073kd\x163\xc0\x14\xa1"\x03\xf0>3\xc0\xd5)\x05\x12[}/\xc0\xb7LT\xd2$A.\xc0\xf7\x9dX\xa5 \x00.\xc0\xec\xec\x11\xa7\xdc\x13.\xc0f\x86\x9d\xae\xd4:3\xc0\n\xb2#$\xab\xd91\xc0\x83\xa8\xb7R\xde\xb71\xc0\xe0\x99\xa9\n\x93\xe31\xc0\xee\xafBO\xfd\xe11\xc0\xa7\xddn[\x04\xe31\xc0\xcep\x15\x8d\x12+/\xc0C\x98\xf9\xc8\xed~2\xc0\xa2F+\\\xfcd1\xc0\x83+^\x1a\xb3b2\xc0\xfb\xf4\xfdk\xe6(3\xc0\xeb\x80\xcdE\x83\xe81\xc0M\xcea\xe4\x03\xa0\'\xc0\x84A\x03+w.2\xc0\xd3\xb7\x0b\x9c,\xfa1\xc0s-Mo# 3\xc0\x19\xf1\xad\xc9\xf6d2\xc0\x98!U\xc1\x002\'\xc0N*\xa2\xe4\x01\x15(\xc0\xec\x10\x07\xa4\xf9^2\xc0\x83>g\xf9\x97\xf91\xc0\xb8`\xdc\x9d3\x012\xc0\xf1\x93\x8fo\xf9\xc02\xc0\xb3\x06\xeb|(\x183\xc0\x02\x9a\x8c\x02\x1b\x0b3\xc0\xf5/\xe6V\xba\x1a2\xc0\x1f\xa8Y\xf4\n\xdd2\xc0\x16t\x1a \xad\xeb2\xc0\xe2`\xcc\x8a]&\'\xc0\xd2\x901\xfb\xa8\xf32\xc0\x9eJ\x0eY\xa3\xd22\xc0\x01\xbe\x07.,\xfc2\xc0\x1a\xda*-\x0c\xee2\xc0K\xb9\xb7\x11@\xda(\xc0"%#n"\xdb2\xc0\xf7\xc0\x16<}\xf52\xc0FTW\x1e1\xda1\xc0\xf0.\xc8\xf6\xdcO2\xc0G@&\xd3\xbb\xf41\xc0\xbdfn3\xd6I2\xc0\x9fZ\xd7v\x85\xc22\xc0#"Yj\xe3H2\xc0\xd4X|CuQ\'\xc0\x95\x96\xd0\xc4\xda\xff2\xc0\xa7?\xb1=\xb3\xe52\xc0A\x962Y\xb8\xf51\xc0R\x19\xa3o\x9e\xe91\xc0\xd7\x9d\xd2\xf0M13\xc0\xd1y\xb6J\r52\xc0\xf04[\xeb\xc5\x063\xc0{=Qa\xea\xce2\xc0"\xc8U\x0b\xc802\xc0\xcc\xbe\xaf\x80o\x143\xc0!\x11~ *C\'\xc0\xbe\xf9\xf1\xc4\xef\xb92\xc0dp\x94\\\xb9\x832\xc0\x9fg\xeb\x86h\r2\xc0\xfc\x82B\xc2]\n0\xc0 8\x14dH\x1a3\xc0\xe3o\x8d\x93\xb4,2\xc0\xe2T\x034[\t3\xc0\x97\xff\xa6\x1bd\xc22\xc07\xd1\xbcMFc1\xc0Jf\xf3\x9cl\xcc1\xc0r\xc8\x85\xd9\xb8\xe82\xc0\x86*g?>P0\xc0\xfa\xc8\x93I\xf6\x143\xc0 \x13\xe3\x0b\x86\xa0\'\xc0K\xd2\xd3<\xa9\x182\xc0\x0b\xb5H\xfcP\xca2\xc0\x18\xe2\xc0\xf6t\x1b2\xc0\xcb\xd7GA\xee\x142\xc0\xe8\xc7\x18\x0e\x94\xfd2\xc0c\xb5\x82\xfa\xf7\xd41\xc0\xabo\x14cD*2\xc0\xed\xef"\xb2:\xef2\xc0\xa4~\xef\xb2\xc8G.\xc0\x17\xf5.A\x81\xac1\xc0\xfab\xafg\xc2\xcf2\xc0(_x\xfa\xf7\xf72\xc0Y\x19!\x04\x9c\xa71\xc0\xec\x89zZ\xca\xd52\xc05\x0fi\xc5;\x1b2\xc03*uH&\xec1\xc0\xfa\x8c-\x80+b2\xc0\x97/\x99\xb8eD3\xc0\x9f/k\x0c\x82Z2\xc0\x89/$\x0e\x06\x981\xc0\xd7J\n;eP.\xc0z\x11\xael\x00\xc7.\xc0\xd6Vh\xbeLa2\xc0\xe9\x08\x0b\x92\xc4\xa41\xc0\x9b\x93%\x7f\x1f@3\xc0\x02\x9a\x8c\x02\x1b\x0b3\xc0\xbc\x05, g\xac2\xc0\xea\xe4\xec#\x08\xfc2\xc09a\x85\x8fNu2\xc0\xeb\x05tJ\xdd$3\xc0\x01i\x96t\x0f\x0b3\xc0\x03\xcbX\xb5\x03\xdd2\xc0<?E\xacF\xae-\xc0.*\xe8w\xbeA.\xc0\xa2\x10\xa4\xc9\xdf9.\xc0%\r\xe9Q\x91\x070\xc0\xa7\xcf\xb4M\x89\xe42\xc0\x06g-\xe7-\xf52\xc04o\xaa\xfe\xd6\xb82\xc0\x8d\x94I\x11\xe7\x132\xc0\x0f\xe1\x03\xb8.\x1b/\xc0'
p29
tp30
bg3
(g4
(I0
tp31
g6
tp32
Rp33
(I1
(I1328
tp34
g13
I00
S'g\xa6\xfd\x81?sS@]\x05\x83\xc2,sS@Rp+.\x91oS@)\xe6\x11\x16\xa2`S@\x8dP\xe2\x9e\xf4yS@\x98\'\xc7\xba\x19tS@\xec^F$<\xb2S@Vi\x1e\x12XtS@X\xc3\x99\x04{\xa1S@9\x80K\x81\x8f\x90S@\xd5\xa3\xb2*\x8fuS@\r\xc9\x94`QuS@\xbf\xe9\xc8\x06atS@\xd76~ %nS@{\x86:\xdc\xbdtS@\x1b\xc4\x95\xcc\xc5_S@,\xcau`\x1fnS@e\x82\n<s\x16T@$\xfd(\x84\x91\x8cS@\x00I\xd5\xa4x\xa8S@\xcfK\x05\xc5l\xa8S@\xdd<\xeb\\wvS@s\x87\xc2,\xaa\xaaS@\xbaV\x10\x82\\\x89S@9\xeet}\xd5\x88S@7\x19\x8dS\xac\xacS@\x14L\x94&t\xadS@ERznt\xaeS@\x174\x9buprS@\xb4\x12;h<\xafS@j\xcaH2\x01\xafS@v/\x8f[%\xafS@c\x16H\xf7\xa3\xafS@\xc3\xa6r\xad\xe1\x95S@\xf0;\xf6N\xb8\xafS@\xcb\xf0f \xcf\xafS@\xb4?QT\xcc\xafS@)\xcb\xf5\x8a\xeb\xafS@\x83\x80\x9e\xf6\xa3\xb0S@\xd1h-"\x1d\xa5S@r<|\x13wwS@\xf2\x02Xz\xcc\xb0S@b=\x8b\xd2\xe6\x11T@\xef\xc2A\x9e\x95\xb1S@>\xe4:\x06QwS@\r\xab\xebz\xc0wS@\x07\xaf*\x8c1\x87S@x\x17\xc4\xf4\xd6oS@\xe0\xf7>o\xdb\xb3S@\xf0<,ompS@\xae\x94\xf5*\xb6\xa3S@\x7fAN\xc0\xf0\xb4S@!s\xbb\x08\xe6\x8eS@\xe8\x92y\xe8qxS@\x7f?)\xc6\xf5\x86S@\xa4\x94\xfb\xafP\xb8S@\x07\x03\xc6\x1d~\xb8S@\xf3*\xe0\x9b\xccxS@$\xf2\xfd\x06\x18\xb9S@\\\xca\x9dL\xe3\x84S@\xff\xefT\x9c\xf1\xbcS@uI\xfcl7\xbdS@M\\\xd4\xfb\x8e\xbdS@`\xfb\xdc\x02\xa2oS@\xbf\xb0=\x07\xb0oS@=\xfew\xd7\x04\xbeS@E\x87\x01\xbf\x10\xbeS@<i7RG\xbeS@eP-O"rS@\x92\x8at%\xb6\xbeS@1+-N\xc3\x97S@\xc3\x98\xf9\xb2|\xc0S@\x9a\x80N\xb8\xfe\xc1S@l\x8d(b#zS@s\xe5\x7f\xac\xf4yS@\x1e\xdcR7\x16\xa2S@dU\x83\x1f\x8f"T@\x01\xc2\x89\x17\xaa\x84S@\xda\xc6\x91\xa5\xb2zS@!\x1fu\x89\xb2\xa0S@f\xccD\x18\x18\x84S@\xb1\xc4V\xa9I\x84S@\xb83\xd2b\xae\x82S@\xb83\xd2b\xae\x82S@:\xd3\xd1\x0cfzS@\xbc\xa8\x81!tzS@\xb5ZK\xa3ezS@\x9a\x92\xc0r;\xcaS@\x18\xdf\xfc\xba\x90{S@\xcfK\xc5\x05\x1bzS@\x19\xd0\x19\xd8\x92\xcbS@x\xbb\xe6Q\x86zS@\xfe\xea\x91\t\xcd\xb8S@\xf3\x01T\xa4\x97zS@\xd1\x0f\x0c\xe6\xfd\x80S@z\xe7L\xe1rzS@q;#\x06\xb1\x81S@\xabRv%\xdf\x80S@\x00x\x8e@\xdf\xbeS@O\xba\x1b\x0c)|S@\x84\xd3\x18\x97\x04{S@\x8d\xb6\x857\xe3\x7fS@\x85\ro\x8ex{S@\x88\xe8\xee\xac\xf7zS@\xd8\xbbs\xc3\xa4zS@c\xd0\xa2t@\x81S@\xd5\xd8\x9b\xee\xe1rS@\x90?\xd8\xcd/nS@5\x9c\x83\x03\xa1{S@3\xc2\xca\x994\x7fS@\xe2\xe5\xdb\x1a-\x7fS@\x8a\xcdD^\x14qS@`\x9dCF\xcb}S@2\xbbi\t\t\x80S@\xbd4\x03\xd0#\x7fS@>\xca\x03\xdd\x9f}S@>\xca\x03\xdd\x9f}S@\x9cu>Y~qS@\xe1m\xba\x07\xc6rS@\xeb\xbd\x8dd\x86}S@\x91\xf9\t\x01\xb8~S@\xb9\xed\xa24\xa1{S@1\x8d\x80\xd5\xa8{S@\xa3\xfa\xd0\xd7t~S@p\xeb\xf9\xa3H}S@\x82\x91\xcc\xa3\xe4{S@b\x00\xc3\x83\xed~S@\n\x1c\x82\xe2c{S@\x05\xcf\x9a\xfd:|S@\x9e\xe6\x02\xec{}S@\xb8\xa6\xd0\t\x85~S@\x93\xbb \x80\n~S@t\x11\xdf*\x84\x7fS@s\xda\xd8\x11\x16|S@\xd3oi{@|S@@\x8c\x94\xe7\xca}S@\xb8i<jLlS@f{\xc9\x07\xe6~S@ \x10Dk\xd5{S@\'\xdf\xc8\xf7\xb8{S@\xb3\x874=\xde}S@?\xa2SZ\xb1|S@S\xd1\x15\xc1S|S@Y\xf6_\x1e\t|S@\xa1)\x8d\x83\xe9}S@\x19\x0b\x82\x1a\x97{S@/\x1c\xec\x84\xe8{S@\xa70t\xba\xf0{S@\xf9\x181EM}S@\xcdX\xf5\xb0\xfd{S@E\xcb\x11\xcb\x96}S@U\xd1\xf2\xab:|S@y\xbf\xf6\x0b\xbc|S@\xbb\x1e\x14\xca\xce{S@\x8a\xe2Yo\xed{S@n\xb0Z;\xf4|S@U\xd1\xf2\xab:|S@sa\xf8\xd3\x1c|S@\xe7n\xc2\xe2\xf8|S@\xd9\xa0E#\xe1}S@{\x92\x90n\xa7~S@t\x0b\xaev=tS@ci\xf4\xc2\xd6\xefS@\xe2\xc0\x1f\x9b\xca\xf0S@S\x12\n}\xc8\x81S@\xc6\'\xc2\x00\xb9~S@\xd2L`\xa0\xa6\x7fS@\xcf\x13\x81\xc3;sS@\x99\xd2\x06\xd6\x9a\xc0S@\xf4%\xd05\xab{S@\x90\x96\xfb\xccj\x7fS@m\x8d\x14\xf9Y\x7fS@%H\x90\t,\x04T@\x91p?\xab\x95\x7fS@h&\xaa-i\x81S@j\xf6\xe1\x04\x82\xccS@\xad\xb6\x11r(\x81S@{\r\xd9\xb9zvS@=\x8a;\xbbd\x90S@\x8e!\x10+\xe0\x1eT@\xe0\xe7\xac3l\x84S@\xf9`h\xa9\xd2\xb0S@\x8d\x0en\x15\xe5\x83S@\x87\x01\x18\x0bA\x86S@/\xa0wS\x19xS@\xec\xf9s\xfe3\x86S@\xf6\xfd\xe0=e\x1fT@\x95\xf1\xa1\xee\xf8\xbdS@}\xd3\xd6:e\xa2S@\xe3\xfd\x03\x86\x8e\x8eS@\x18\xd9\xb90\xe6\x86S@\x06\x9f\x87/\x17\xb0S@\xd3\xbe\xf4\xe2\xf9\x1dT@\xffh=\xf5n\x82S@\xccL<n*\x85S@\xa8\xb6$\x1bN\x7fS@\x07\x04-\xcb_~S@\x14\xe1=\x98)xS@\x00\xf1\x1e\x93\xc0~S@\xf8\rk\xde-\x7fS@\xc5\x9a\xab\xeeh\xa8S@aN\xd8c\xf2}S@\xe7B\xced\xfe~S@\x14X\x8b\xc7\xd6wS@)"\xa2R\xb0}S@\x04\xe3\x8b\xb6\x1anS@oD\xb2\xc0\x8bnS@\x12\xb6CjC}S@\xc8\xfaU\xf5\xce~S@\xfb\x90G\xcaq}S@\xa3\x9do\xb0\x89\x87S@{\xb6\xfekx\x83S@C\xedM\x9aS~S@\xf3*\xe0\x9b\xccxS@\x15\x9f\xa2\xd5\x98\x7fS@r\x1f\x05v\xa0~S@gd\x005d\x1fT@\xc3rm\x93z}S@\xf3C\x94}\xdc\xa9S@\x17\x89w\x12+nS@@\xf4\x0c\xcf1\xc1S@\xb1\x19 \xa9\xc7\xd7S@\x18\x12\xbd\xaa\xab\x84S@|\xb9\xfa\x92\xe7\x82S@\xf4\xa8\xd5xb\xe6S@\xbf\xc9\xa1\xd3\\\xc1S@\x8c\x88\x8ek\xfd|S@J\xf0n\xf9=\x7fS@\xffe3\xc53"T@\xca{O6\xbd}S@\xdf%b\xee\xd5\x90S@g\xf8.\x05UoS@(\xbaL-V}S@o\xa0VX\x97\xa2S@\x0c\xac\x17\xc0~\xe8S@j\xf1\xd0\xb9\x14mS@/\xcb\xc954|S@Y~m\xb4\xd9\x90S@\n&&\xbd7\x80S@\x03\x9f\x01:\x19|S@S\xb7P\xd2\xf6nS@:\xc8w!|nS@"\x8b\x9b\xf3\xfb\x7fS@\xd1\x81\xd2\xca\xff}S@\xccz\xd4\xb2\xf3{S@\n\x92\xac\x81\x18|S@\x07i\xc3 \xb8oS@O*fJ\xda\xacS@\xe2\x96\xb8SQ}S@2\xb7}8\x98\x90S@1c\x82B\xa0\xb0S@\xde\x9a\xf8\xb2l\x7fS@d\xee\xd9\xdf\xfcoS@\xfe\t\x0f\xbc\xcb}S@u\xd2`]9\xa3S@L\xd9\xc2-\xb9\x84S@\xcf\x88\n\xa6z\xadS@\xe6\xf4\xddC\x14!T@:~K\xa5\xa1\xadS@\x1b\xd6RI\xc8wS@\x87\xf4]i\xd6{S@BG\xfb\x931|S@I9\x91\x9eUsS@P\xcd\xb3=\x96oS@\x82\x97;\x06\x86\x80S@,{\xc7`\x02|S@\x18\x9afz\xc8|S@\xc0\x92a\xdd\xd0\x88S@\x96\x14kV\xc2\x15T@\xf9v\x06\xe4\xd7oS@\xd0\x02\xff\x9b\xb5\x15T@\xda\x06|\xbd^wS@\xb7\xcd\xa5\xb8B\xafS@\r\x84\xc8\x80\x96tS@\x06\t\xcd]\x81pS@\xa7%Y|R\x89S@\xdeS\xd0\r\xac{S@?\xa8h\xee\xcepS@F\xbd\xf2\xba\xd0\xaeS@R\x9d8\x86T\xa1S@\xb8\x11\xac\\\x01|S@\xe7-\xe2\xc3X|S@p\xefq\x0bw\x7fS@\x14\xf4\xce\x85\'\xafS@Y<\xee\x0c/\x86S@7\xe8\x01\xabj\xebS@f\xb9\xb9\xe1\xca|S@\xfe\x9a\x03?\x00\xa1S@\xb4J\xfc\x12\xb8\xafS@\xfe\xc8\xc3S\xf2\xc3S@\xae\x0b\x9e\x8b\xc7\xafS@|\xef\xae\xcf\n\xbfS@\xe3\xc5X\x0f\xb4{S@\x0e\xa0\x0b\x18\xea{S@\xfdh\xc1%\xcc\xa0S@\x9a\xdcEp\x0e\xb1S@\xfe\xa22\xa5\x1c\xb0S@\xf5:\x03Z\xea\xafS@\x8c\x8e"\x99\x93\x83S@\xb1\x80q\xdb\xea\x80S@8\xa0\xe9\xb7~\xb0S@\xfc\xe5"\xb0%\x86S@\xfav\xe1B0qS@\xe7\xe5\x10\xbb\xce\xb0S@\xf5\xb8\x82&\xaa!T@\x0f\xa5&b\xf7\x96S@\x1b3\x10\xc1\xcf\xb0S@\xf5\xb8\x82&\xaa!T@uNBXAqS@\xd3\x12C\xc2urS@r<|\x13wwS@,\x11\x16\xe9\x18\x8eS@Q\x92\xe3_b{S@\x81\x04\xdf\x08_}S@\xa90V\x90|\xb1S@\x0c]\x97\xc3G|S@\xe2%v\xd6p\x8bS@c\x19\xaf]\xb5\x85S@\xe6D\xdc\xa9\xc7}S@\xec^F$<\xb2S@\xab\x05)\xc0\x00zS@\x98WK\x92P\x97S@\xe6`/~\xfc\x85S@\xd9\xc1k\x1f\xa0{S@O5\xe0\xb4\xc1\x15T@dF\xcf\xe3\x08\x8bS@\xcdR\xc9\x0f]\x14T@F\xb9h\x93?\xb4S@\xc1\x02u\xa7\xd3{S@8\xf4\xd8|^oS@k\xb5\xcb]\x8c{S@D\xf3Z[J\x8bS@\x8cL\x88`\xddrS@9er,\nzS@\x97G\xf8\x82}{S@\n\xa0\x14+\xebzS@\xe1m\xba\x07\xc6rS@\xed\x0b-\xe7\x7foS@~oTD\xa5zS@[\x18]\xf4\xad`S@*}\xc2\x94\x12\x84S@w"\xcdw\xd5\xcaS@\xa7\xde\xd6\xc2{zS@\xe6{\tA\xb1zS@Q\x92\xf3\xbf\xf9zS@\x1d\xb9\xec\xc0\xf1pS@\xf4\xc6\xecE\xd8\x81S@>\x98"\xce\xc7\x83S@5\x98K=S\x8bS@K-\xb3\x91\xe1\x8bS@\xe6{\tA\xb1zS@\xdf\xab\xc5(%\x85S@\xba"$^\xb7\x82S@\xe9\x18\x84L\xa2\x82S@\x9b\x18w_y%T@)/?\x14\x00\x97S@\xc9[\xef\xe74vS@\xb6F\x01\xea\xaazS@\xf7\x81?c\xc9zS@\x9fz\xb0\x0c\x06{S@\xa7pO\x04\xd9\x7fS@\xda\x16P\xbdIzS@\'G\xe8\xb3t\x8bS@\xb4\xb4:\x12&zS@\x88\x07\x03\x7fKqS@L\x120\x0c\x08\x8eS@\xacS\x00\xe2\xdf\xb6S@\x89\x90\xc5\xff?\xb7S@f<\xb3{AuS@\xba\x8c)*\xa8\x8eS@\x18\xf3\xd4+szS@\x08\x93y\x96\xf4{S@U\xb3\x84O\xe9{S@\x99\xbf\x1f\x11\xf8qS@\xc4\x0b\xc1\nt~S@=3\x0eC\x8czS@R\xc0"J\xef{S@\xa7\xe3\xbb\xb9;\xb8S@\x0f\xb0\xc0\xbb\x1azS@#\x1bB\xd1\xa4\xb8S@\x98\x0f\xb9%\x84\x81S@\x9a\xd9ir\xaa\xb5S@I\xd2\'\xb2t\x80S@\xf0\xb4G\x1drzS@\x84?9\x1agzS@\xea\xa9co\xa1zS@\x15\xab\x0eTZ\x11T@Zq\x80ftzS@b\xde\xfc\x8c\xa1zS@\x19Z\xbb\x80\x14\xb9S@Kj\x13:\xafuS@\x95p4\xd8\xe6aS@F\xcb\xa4\xeb\xbb\x1fT@\xdaS!\xe4UtS@_\x04\x863&\x01T@\x98\x9a`\x8a\xb5lS@\xd6R\xab]\x13\x91S@x\x15\xd2\x9cr\x8bS@\xc0-\x19\xd9\x99\x1eT@\x14\xdc\x96\x18luS@L\x0eH\xb0\x1e\x91S@\r\xc3I`\x85 T@D\xb8\xae\xcd\x0f\x1eT@\x0c\xfb\x9c[\xa5\x1dT@\xad\xcfN\xd2\xf9\x1dT@a=\x01\xe9\xbd\x90S@\xd2g\x03\xe6\xf9\x1dT@\xc0\x017d\xeblS@\x0c\xd4\xf8\xb5\x08pS@\x1d\x9b|\xe8\xfd\xc3S@\x95\xbf\xc41m\x8bS@d\x0fU\x1b\xe0uS@$pw{\xd8uS@F\x12[\xa7\xac\x8bS@\x06\x9f\x87/\x17\xb0S@\xe9\x85\x90\x99\xdc\xc2S@*\x0b\xc7E\x80nS@\xde\xd2\xf1\xa4L\x8bS@Q\x1dctX\x8bS@\xeaO<\xce-\x89S@R\x1c?\x9e\xc1\xc1S@\xd2\xb6"\x1b\x18mS@\x896\x80\x1e\x1a\xc2S@\xfb\x16\xefE\xa8\xc1S@t\xa5\x8e\xc8>\xc1S@\x91\x13\x15%imS@\x9a\xea\x82\xea#\xc1S@\x9a\xea\x82\xea#\xc1S@\x02\x04o7D\x97S@\x0e/(9\xe6nS@?\x84\xe4\x13\xbawS@\xa5L#^u\x97S@\xb2B\xfa%\xad\xc0S@+\xec\x9d\xc0\xdfwS@~N~#\x8d\x89S@dF\xcf\xe3\x08\x8bS@\x12f\xe9\xcd7xS@`,\xfb\xd9\x13uS@Xr\xeb\xc2|\x8bS@:\\\xe0\xe6\x15\x8eS@\x1e\x7f\x9d\x16\xef\xbfS@.\x8c\xf9\x14\xccoS@$O\xf5\xad\x92\x8aS@7TpWB\xbfS@\xe4\xc4qZ\xd9\xbfS@e.A\xdb\x15nS@\x10x\x9c\xe0\xba\xbeS@]\xa6\x1c\x9f\x1a!T@M8\x90rH\xbeS@\x95\xdd\x90c\x80\xbdS@\x93\xe03wK\xbdS@\x91f\xb7eG\x95S@\x9e\xcc\xf4\x18U\x89S@\xdc\xf55\xf5\x14\xbdS@4\x0c\x05\xf4 zS@\x86\x8c\xb8\x08\x0fzS@]\xefA\xa5\xae\x88S@/\xb7\xc1\xe0DzS@\xaeP\xfb\x19\xabxS@\xab]\xc5\xa9T\x88S@P\x1eUb\x8azS@\xa6\x14O\x04\xaczS@M#\xed3qzS@\x948M\xbanzS@\xda9\xee\x1e\x18zS@\x82\xc9\x94\x80\x99zS@\x08\x93y\x96\xf4{S@9\xeb\xefT\x84zS@J\xdfb\xc2\x14zS@\xee\x0e\x97R\xa8\xb8S@\xd8\xaf)j\xe5\x86S@[\xa5}\x12\xa4\x8fS@\xcc\xa9\xf5\rq\xb8S@H\xa8\x9e\xfb\x9ezS@\xc1\n\xf5XI\xb8S@5+\x86kZsS@t\xd8c\x02\x17{S@\xf4\xb7\x99\xa0?{S@\x98s\xe6\x0c\t{S@N\x03\x884\xb4zS@V\x08\x8b/\xa7oS@\t-td\xa1\x8eS@[_\x89\x1b\x91\x87S@\xcd\xe5\xc4\xcf;\xb7S@W\xf5F\xe8{{S@)\'\x88\xae\xca{S@\xbe{Y\x98\x90\x8cS@\xda\xfey\x9d\xf2{S@\xfd\xf4Phi{S@\xd7{o\xa3\x88\xb5S@+\x02l\xbf_}S@\xad\x92\x01!\r|S@$\x8a"\x8e\x15\x8cS@\x15\xd8\xa93I\x85S@\xfe\x0f\xea\xb2\x19rS@\x9b\xdb\xf2\xeb\xb2{S@\x87\xa2V\x87\x7f\x14T@\x86\x13\xc3\xa7\xf2\x85S@q\xf6\xee\x93\xcc\x86S@S\xe3\xb6\xb2\xe7\x86S@G\xeb\xdb\x18\x0b\x90S@\xee\x06{\x1cN\xe9S@\x1f\xa5\xea\xf3x\xe9S@/\x14\x0bG\xa9\xe9S@\xb8x\x86+\xae{S@\xb4\xf2\xd6K\xdb\xb3S@\xc7MG=\x01|S@\x8a|\xd0\xfaW\x86S@\xf7q\xbbH\x7f|S@\xc5M\xe7\t\x85\x86S@BG\xfb\x931|S@\xbc7\xf6\x8d`\xb3S@\xa8\xc4\x1a\x8c\xc8{S@\x0f\xa3\xf9\xc0\x16yS@\x0bLJw\x14}S@\xca\x7f\xe1\xb5q"T@\x8d\x1e\xbc\x876\x86S@0\x1f;\x15\'\xeaS@\x06y{v\xda}S@0\xaf\xc4\x97\x1b\x86S@\xb3e\xce\x1a9|S@\x06y{v\xda}S@\xdd\x0fr*\x9ewS@\xf1\xebX6\xa9\x85S@7v\x1fN\xf8\xe9S@\x86\r\xa9\x81\xd2|S@\xfd\xe5\x86\x07\xc0|S@\x10g\x86\x86+{S@7\xaf\xc3*N\xa1S@\x1a\x06?\xf0\xf2\x80S@4\xb4R\xc9\xa8!T@?az<-\x84S@Kj\xcd\xe9\x8b\xb0S@\xf6\xeb<\xecHqS@\x8c*Lx\xc4\xb0S@e4K\xf7\xf8\xb0S@\xe8b(\xcby\xb0S@!\'\x1c\xab\x1a\xb0S@\\\xbbA0\xff\xafS@nDS0,\x84S@\x0c\xcf\xff\x8c\x06~S@\xe8\xfb(\x1d\xc2\x84S@\xcb\x86\xc2\x11\xb4}S@\x8d\x03y\x80\xbe\x83S@\xe6\xc6]\xa2\x13\x84S@\x1e\xa0\n.\xb6\xafS@\xb2g\xe0\x0f\x14\x7fS@\xca\x9c\xb6\xef\x0c~S@\x9fIk\x19\xcd\xafS@c\x12\x0b\x94\x99\xb0S@\xa6\x829\xb8CpS@\xb9\xec\x8f\xac\xa7oS@\x90w\x8a66\x80S@\x90`n-\x9f\x83S@\x10A\x838\xda}S@\xe0\xae\x06\xdb\xd1\x84S@\x1e\xf2\x92\xec$\xafS@#]\x1aT\xd3\xaeS@5\x1c\xa1\xcc\r\x7fS@r\x16`\x8e\xa4\xaeS@?N\x00\xeds~S@\n\x1df\xab\x8a\xaeS@\x17\x97\x7fo\xb9~S@\xd4m\xd8\xf6i~S@\xd8/\xa1\x8a%\xdbS@\x88M\x90:\x16\x83S@3\xa7\xe0VS\x7fS@\xad\x10E\t\x9e\x84S@\x83\x08\x0c\x0b\x1b\x83S@\xd4W\xa6\x99\xc8~S@X\xf9\xff\xac\xca~S@\x87v\xd1\xdc\x83~S@\x95,\xc7\xc1z}S@r\xb1\x05\\\'\x84S@\x87\xf7\xbf\xc2\x97oS@\x12a\\\xe6x\xadS@l4F`\x9c~S@kan\xc5\xa3\x82S@>L\xdb\xe5\xc5\x82S@\xa7z\x9c\x9b\x19\x7fS@EZ\xc8\xf0\x1b\x84S@\x85\x96-\xebppS@\xf8=$y\x90pS@\xbd\xe0\x04@\xd4\xacS@l1\xb4\xff\xb5}S@y\xb2\x02\x97\xba~S@\xd7\xcbr\x8a\xa0\xacS@\xa04dfZ\x7fS@M\xc9\xe1\xbd\xf7\x81S@\x13\xf3\x15\x04n\x80S@\xa1\xfe\x16k\xe6oS@7J\x04S\x8c~S@"s\xb4\x7f\x93}S@\x02io8m~S@\x8c\xfa\xfb18\x7fS@2\xaa\xed\x98\\xS@\x05\xcdg\'<\x7fS@\xfa \x83\x87\xb9}S@\x98I~r\xc6\x81S@\xaa\xb7\x97\x7f\x9b\x81S@\x85\x96\x7f\xf9M|S@<;|q\xb7\x7fS@\xd5\x81\'\xa3\xae\xaaS@\xc7\xc5\xe9\x11\xda\xd6S@\x04G\xc6G\x9d\xaaS@\xcfb\xed\xf7\xcb\x7fS@\t\x05r7\npS@\xab\tlx\xd8oS@\x861\x15\tA}S@\xd8ve\xf7C\xe8S@Kh\x1f\x0e\xf4{S@\x80(\xbd\x14(qS@\xaa\xb0R\xd6=\xa8S@uNBXAqS@\r\x82fR\xa0\x80S@Yen\xe2\x02\x81S@\x04\x86\xdfri\x80S@ic6<k\xa8S@\xaaO|2\xf1\x80S@\x93\xfb\xf1\x97\xbc\x80S@\xf5\xe7\x95\xdd\x19yS@b=\x7f\x12\xed\xbfS@\xaeI\xf9\x12V|S@\x00\xa8~\x0f*yS@\xbf\x9fq\xb5R T@\xaeT\xc0\x8ae\xc0S@\x9c0\xa1\x93\xac\xc0S@Qo\xf9#\xf3}S@F\xf1\xcf\xd7\x84wS@;\xb2G\x98\x01{S@uf\xaeQ7\xa8S@\x8a\xa7\x01\x95(tS@A\xdd\x9a\xb0\x88|S@\xb2A\xc2j\xeezS@\xf0\xdf\x04\x16SxS@>\'x#i\xc1S@\xeaC\xf8\xe5C~S@w$\xd4\x8d8\xc1S@\xed\xa7\x05b\xab\xc1S@\x93\x97\xe7\xd7\t}S@=i\x17\x06+{S@I\xf9$\x01\x1cwS@4)T\xfb\xaf}S@\x0f\xf5\xd3\xb1-\xb0S@\x15\xe4ML\x1a|S@4(f}\x1d\x7fS@X\x93\xdb\xfc\x14~S@\x9a\xbbFkn\xb3S@\xe0a-Oc~S@_\xfd\xac\x90\x18\x7fS@\xe4\xb2\x1a+\xe4uS@e\xf6\xd6\x87\xab~S@\xfdo\xeb\xe0\xc5~S@\x17\x11\x81\x84\xe9!T@\xddkR7\xd6\xc5S@\xee\xcd\xd8\xb3\xcf\xc5S@]\xd3\xe2\xcf~}S@@c\x14{\xbd\xafS@V\xd0\xc79\xed\x7fS@\xa9-x\x98\x94\x8bS@\xd3\x81\x81\xf4VpS@\xdf\xdcI\x92\x01zS@\xea\xca\xde(q\x80S@i\xa3\xb8Tw\x7fS@\xdd)W\x014\xb2S@\x03\xe9\xbc\xa6\xae\xb0S@\\\x98l\x94\xeewS@\x00\x8ci\x0cA\x7fS@$1\xed\xec)zS@\x87MVo0\xb0S@<\xdc\xd3\xcd\xa8_S@n#\xb3\\`|S@\x8d"?\xcb\x9e\xafS@\xef:tb]\x14T@\xa1\xfb\x92\xe8\xb9{S@\xca\xda\x89\x95\x84\xbdS@|\x0b4\xf5\x13\x14T@\x0eM-@|sS@*sL\xbb\xe3\xa9S@\x9dx]/BzS@\xe8\xa4a6\x14\x14T@\xe9\xbf\x12\xdd)\x81S@\xff\xab\xa4\x04\xeeoS@\x82\x94\x13V3\xbdS@H\x0c^[\xecoS@ \x91\xc3\xf5\xddoS@\xef\x06(T\xf4\x80S@\xf7`(\x8d\t\x81S@\x00lh\xd4\x9foS@O b\x89\xc5}S@(*\x8a,\xf4\x94S@k]\xd1}\x93\x13T@\xa2\xb3\r\x88XpS@\x94\xa3\x868\xe4\x80S@\x8bRA\x10\x08|S@\nw\x07\x18\x1evS@~$\xc0J\x9bvS@\xdb;,I\xddkS@\x1f\x99\xe2\xe3\xad\x81S@j\xc0b\xf7\x94\xaaS@\xd2\xf9\x1br\xc6\x81S@\x1f\x99\xe2\xe3\xad\x81S@w\\]\xf4\xbf\xaeS@\x83\x08\xd2e&|S@K\x88\x96g\xa8\x1dT@[*\xee\x88\x98\xaeS@\xf5UPu\xa6\x82S@\xd1A\xb8\r4vS@a\xd3!%\x16\xa5S@\xff\xeah\xa2M\x8aS@T\x04Q\x88\xe6\x13T@\x8f\xaf\xaa\xfe\xc6\xa6S@\x86\xa9\xefo/\x84S@Y~\x1e\x1e\x99{S@]\xc0F\xb36\x97S@\xea@\xe0\xb3\xcewS@\xf3\xff&-\xb3zS@Oh\xf2V\xd6\x84S@\xce\xbdX\x10\xa3\x83S@\x1a<\xb4(\x87\x83S@\xbbh\xfc=-{S@\x00\xd6\x81\x049\xb7S@\xae{\xe6)>\x84S@\xa2\xe8\xc4\xf0\xb4\x83S@@\xfb\x95\x0fWwS@\x0e\xbc\x00rS{S@\xe0\xda\xe6\x0frzS@\xc3\x02A(\xa8oS@\xc2@\xfc\x0f \x84S@\x95\xbc\xa3q\xfa\xb6S@W\xaf\xbdqboS@\x16p6\xf4\xf8\xa4S@\x13\xd0\x13\xb1\x9d\x8eS@\x91\xa8\x90[\xb0zS@3\x944cdzS@\xfeX\x16\xb4\xbc\x8eS@\xc0\xb1\x9a\x1d\x11\x85S@\x16\x1b\x8a\xa0$\x84S@\x9c3Y!\xa6uS@>p3\xd5\xbd\x85S@\xe5\x7f\x9d\xadh\xafS@\xc4\x8a\x8a8\x0e{S@\xfcz\xd0K\x1cnS@2\xe0<\xa2\x0f\xa5S@\xfc\xc9\x14s/\x88S@\x8f/%\xdf\x88\x8bS@%\x99\xbbZ\x19\x86S@\x0b\\\xf2\xc0\x81{S@s\xe4\xba\x86\x83\x8bS@\xf7\x9d\x95\xbeA\x86S@ \xa9\x905\xf6\x85S@\xc7\xb4\x9dV\xfe\x81S@[@,\xa7\xa0\x8aS@\xd3\xf0\xf5\x1c\x8d\x86S@\xb4\x12tr\xa4\x85S@\x8bj\x99\xee\xb5\xadS@\xa8\x14KV\x92{S@\x85\xff\xc61\xf6\x85S@q\xf8\xb6\xa2zmS@\xda\xb0\xe3\x16:\xb8S@\xa5\xc4\xce\xe0\xbazS@\xc3>\x9d\x96)mS@\xeb\x80`pu\xadS@F\x1a\xbb\x05\x83\x85S@\x17J\x88$\xefzS@{\xe4\xf4\xe8\x83zS@\x7f\xf6;skzS@@\xbd\xe5T)zS@KK4,\xa4\x89S@]\xad\x12\x07_\x88S@\x8e\x98\xc3\x0f\x00{S@\x9da\x9f\xa1\x85\x8eS@\xd6\x9d`j}\xceS@`\x079r\x9djS@\x93\x03\xfc\xc4\xb7vS@V\x88\xfb$DmS@o\xbd/>\xc8\xb8S@\x08\xbe\x80`\xbftS@p\xb1LS.{S@\xfb\x81\xdb\x9b\x8e T@\xee\xbf:2\xa7!T@\xaa\x89\xe9\xfcYzS@.\xea\x1f\x1f\x8d{S@\xd0\x14\xaa\x83\xdf\x1eT@z8U\xc9\xbe\xdeS@\xf2\x81f\xa8\x0bnS@\xe4d\xdb\xa3\xcc|S@\xc9H\x81G%{S@\xb1\xbe}c\xd4\x8eS@lQ\xe0\x07\x1dzS@K\xc5\xf5\xfb\xd5\x80S@\x84EC\xdb\xfd\xc0S@M\xa8x}X\x89S@\x9b}\xb2\x9c\xb5\x85S@\xae\x99\xb0\x1f\x84\x89S@\xc5\xc0\xcb\xfaP\xc1S@\xa7\xf1\xc0_.\x95S@\xe1\x9e)\x96\x1e\x91S@L2R)\x11|S@>,Q\xe9\x0c}S@\xb2#\xcd\x1b\xd2\xd6S@\x8aaK\xb9~{S@\x86\xb5\x81,;xS@\xf9\x1e\xe5\xf0b\xa8S@\xf7\x8c\xf0\xd1\xc4\x8bS@\xec\x87\x13\xa1\xb2\x82S@\xaa\xae\xe1\x91:\x81S@\xfe\xe6S\xda\xe8\x81S@\xeaVf@\xc4\x80S@\xd2\xf3\xbc\xf7\x8b\x81S@\x1a\n8\xccdoS@\xbcd3\xf1N|S@\x97M\xa6\xc6\x84}S@\\]\x0f\xf2\xf5\xb0S@[\xb6\x0c6\xe3oS@\xc3\x012s\xa5\x81S@\xb5\xc2;V=\xfeS@\xe9\xe3mAo\x81S@\xac\x8a`\x15\xdcpS@j\x11\x06T\x9f~S@\xdbv\xe4\xc2?\x95S@\x84\xfb:<\t\x95S@\xa5\x9fB\xfep\xbdS@\xd1\xfa6\xa7\x1b\x1eT@(\x16D\x98\x9b\x94S@\x1f\x0f]\xd5 !T@S\xa4xF\xa8\x7fS@1.\x8dy|\xc6S@c\xfb\x97\xc5\xa1nS@:\xcc\xde\xd4Z\x89S@V\xff\xe5Z\xc0oS@\x1d\xa1\x8b6\xad\xe3S@[\xdez\x0c\x18\xb2S@\xc1\x91\xd9\xd9\xdfzS@\xcda\x1b\x80zzS@\xc6\x1f9\x002zS@n\xca\x88\xc8\x9d\xb1S@l\x1a\xa5\x12uzS@{\xed \x94\x88zS@U\xc6\xcd\xdc\x9dzS@n\x12\xeeN\x07qS@\x04La\xdf\x19{S@\xc3\xe1\xe9c\xdb_S@\x1b\xd8\xdc$\x93zS@*\xf9\\\xb3\x02{S@+\x92\x9b\xb7\x0e\x95S@\x90:\x83\x9d\xb5{S@\x96\x8be`\xebzS@\xd0\x95\x90yd\xb1S@\'\xdaVqZ\xb3S@\xd0D-\xfc}{S@\x02\x05\x81%\xfazS@T\xf5\x96\xc0\x19|S@\x8e,\xb6\x8f\xf1uS@L+\x96\xea\xa1\xb3S@\xf0\x0c\xa3j:\xb1S@\xcb\x1c\t\xfc\x96{S@,\xaf{\x853|S@I\xd8\x08z\x19|S@G\x9fVI?\x82S@\xb7\rQV\x12|S@\xb9^a\xcd\xd2\x8aS@\xab\xec\xc8j\x18|S@\x15\x86\x1bF0\xb4S@5c\x01\xe29\x1fT@\t\xe3W3T\xb0S@\xa5J\xefD\x1d\xb0S@\x16\xb4\x1f\xbd\xbeoS@\xa2\xc5j\xddUqS@\xdat.\x88\x7f|S@f\x85\x13q\xc5xS@s\xabd\xd5c\x89S@]\x98\xe4\x84\xf9{S@\x1fE\x02\xce\xbb\xafS@\x1d\xa9\xd6\xb06\xb0S@\x1d\xa6\\\x9c\xba}S@\xc7$\xde\xb9\x1c|S@\x88ux\xaa\x9c\xb5S@\xa2\x05\xec,R}S@\xcf\xb4\xc1a\x99\xafS@\xbeP\x8b\xeb\xd7|S@\xf3\xf1mZ\xb4zS@,-\xba-\x18\xb6S@\x90:\x83\x9d\xb5{S@\x17z\x9e\x978~S@\x90\xb47R\xdd}S@5\xd3)\xdf>}S@ut\xc6\xc67mS@\x83\x16\x81(\x9e}S@\xabeq\xd4G T@\xd6%M\x9c\x10~S@\xa9\xb9}\xbb\xb2\x1fT@\xc2\x95(5,yS@\xe3\x00\x9b4\xfc\xaeS@\x93\xde\xd3y-nS@\xf2\xea\xcdV(\x8eS@\x95\xbc\xa3q\xfa\xb6S@K\xc5d\xd8\x10nS@9m]\xe6\t\x8eS@\xb0\x8a\x0f{\x17\x7fS@\xf0\xa7H\xf3\x9f!T@`\xcd\n\xea6\xaeS@\xdc\xcc7\xb2\xb4~S@\x92\x19\x05?\xd7!T@\x85\xaerLE\xb8S@O2\xd9O\xab\xb8S@XK\xe2Z,\x7fS@\x8a\xfe\x05\xe8\xf2{S@\x97\xe1\x81/\x18\xdbS@\x80|\x0e5\xaf}S@\\\xfe~\x18"\xdbS@\xb6\x0fPH\xc8}S@\xe9P\xe0wg\x80S@\x97\x8b\xf7+\xf3\x8cS@\x92i\x99\xab\x97xS@%so4\xd5\x80S@~\xcf\xf5Y\x01\xadS@P\xd9\xdf\x88UpS@\xdc\xfa\xe8cV\x7fS@\xe7=F\xb0B\x7fS@0\x03\xe6\xc2\xb0\x81S@\xa0\xc7lU\xd5oS@e\xa9u\xab\x1e\x80S@\xe8\x9e\xae\xac\xdbwS@\x83a\xe8Bm|S@\xbe\xb9\xd3\xf0\xbb\x8dS@d0L\xfb\xd0\x7fS@LA\xa1\x06\xc5|S@\xa4Vn\x19>\x1cT@G\x13(\x15 \x96S@<w}\x97\xe9\x91S@3\x90\xd6\x96,pS@\xe0\r\xd9y\xf5oS@\xb8s\xfe;(\x81S@\xa2\xf4\xb5\xeb.}S@\xbb\xdd\xf1X\x8b\x00T@t\t\xc0\xa9\x91wS@\xd5T\x18\x0f`wS@\xab\x00=\xb0\xc4vS@\xcc5Vz\xd0~S@g\\\xb7\xd6\xc1}S@A\x9b\x19\xa5\xd8\xbcS@\x0f\x97\xedJ\x95~S@N\xc8\xa2\x078\xfeS@Z\xa5Ij\xdb\xbdS@\x85\x00\x10\xa9\xc5\xaaS@\xb2\x89\xe3h\xa0\x82S@\xbc\xc7\xb9\xce\x9bvS@\tPveOpS@\x82\xcd7\xb6\x98\xaaS@o>\x8f\x8f\xc9\x82S@\xb1W\xba\x9e\xb0~S@HGv\x9a\n\xe1S@Ac\x96\xf8\xe7~S@\xe2B\x13\xf96\x84S@\xc4O\xfa\xd0\x0e\x7fS@\xf5|n{\xfcuS@*\x12\xf1\x10\xd7\x14T@\r\xd5\x02\t6\xbfS@+\xdfc\xd7\x8b\x83S@M<\xfb\x1a\x07\x14T@\x83F\xd4\x97\xdb\xcaS@\x973\xc0]\x1d\x14T@\x96\x8aUV\xe9\xbfS@Pz/\x9c.\x84S@/Y\xdd\xf6RwS@#\xe7\xbe\xa1\xeb\x84S@P\x11w\xa4\xe5oS@\xaef\xc3N\xa6\x89S@S\xcb~t\xa3\xb5S@3\x91>\x9a\xba\x13T@]*\x9f%.\x88S@#G\xc3}c\xc0S@}\n\x9e9T\xb5S@\xd3\x96Xz\x08\x85S@f\xb3\xf8\x8b\xacuS@]\x11\xcc\xe2M\xb4S@\xd8\xa4\x8bE\x95\x8aS@\xaf\xccVu\xd4\x85S@q\x1e\x9eJ\x9a\x85S@\xafv\x1d}"\xb4S@\xb9\xf7\xb9\xac\xff\xb3S@\x0f,1\x18\xf4\x89S@\x950\x9b\xa8\xd0\x89S@<\x17\xc3\xa8)tS@\x96ErQ\xb1\x82S@i\x19\xd4?\xf9\x81S@\xe2v\xdd{z\xc1S@q\xdfiV2\xa8S@\x05gO\xa8}tS@i0#_e\x88S@\x1e\x065q\xa9\xc1S@c]&\x08\x93\x86S@\xb4\x12tr\xa4\x85S@J2\xac\x86\xb7\xb2S@\tuo\xd8\xaf\x86S@\t\xc6`G_\x85S@e\x05\xb1\xa8\x89\xa6S@:\x0c\xff0\xa1\x87S@\xe9y>\x00\xb7uS@\x07E\xa8\xc3\xc5\xa6S@\xd2XN\xb8\xb9uS@\xcb\xd9R\x7f\x9c\xafS@$\x7f\xc4\x85f\xafS@)\x80B\xb1\xfc\xa6S@`YY\x83\xf2{S@\xd1\xfbv4\xec\x80S@o\x92q\xb9\x84~S@\xd52`!8mS@n\x0e/\xd0\x15pS@5\xc9#i\xf8zS@\x14\'"\xc0}\x01T@o\x92\x00n\xba\x85S@2\x8f\xf9\x8eZoS@\xcbY\xd6(\xad\x96S@M\xa1\xff?&oS@u*\r\xe9=!T@M\xbf\xf4\xa2G\x8bS@\x8b\xf5H\'\xb7!T@M\xa1\xff?&oS@\xb5\xf2\x81&\x98\x13T@\xc7\x16<\xb1Y\x8bS@D\xe27\xd0\xb5\xbbS@\x12\xcd]\x06\x12!T@\xd2\x00r#p\xeaS@\xac\x8e\x87\x8b\x8a\xadS@\x11\x022"\xd5|S@\x91\xaebM\x88pS@\x8f\xe5\xe0\xa4,vS@R\xfd\x02)\x1d!T@2\x9b\xbb\x92\xac\x03T@\xecu%\x0f\x06tS@\t\xa70L\xf9\x94S@\x99\xa5U5h\xbdS@\xc6\x9e\x8dG\xcbsS@?M\xb4\xfbl\xa8S@#\x88F\xc9<\x95S@\xe1\xf6\xc6E\xf0\xffS@\xbfU\x1b\x80\xc7\xf1S@#\x0e\xff\xf1p\xffS@:\x89\xdc\xbe\x1b\xdbS@\xa2,\xb5\x8e\x1c\xdbS@\xfd\x1b\x87+\xc1\xb5S@\x91\xdd(g&\xb4S@\x80\xaf\xf5m9qS@z\xf0\x90~\r|S@\xeb\x95\xca\xebw\xb2S@\x8b\xcd\xd1\x9a\xcb\xb0S@@\xb7\xba\xd1\xa9\xafS@\x18\xbchQ:\xc1S@y>\x96<\x04\x86S@y\xe9fz\xb6\xc0S@\xc4\xb8g\x82\xb1\xc0S@\xa6\x96M\x89\x16mS@\x95\xe8\xdc8hmS@\xd8\\\nI\x07nS@@l\xd25N\xbeS@\xdf+\xebl\x9b\x96S@f\xf1\x9a8qoS@qi\x83\x99\xbf\xbdS@\x18\x1e\xb8\x9aq\xbdS@\xfd\xcb\xa6D\x10\x95S@}[fM[pS@\xeeVQ]\x9aoS@\x03\x02\x16\x1c\x93\x96S@\x98\xefzg\nqS@\xf5\x08\xf8c\x1f\xb6S@\xcay\x9f:\x86\xb5S@\x81a\xb9\x01\x01\xb0S@\xbcD\x8f`\xfe\xb3S@]\xbcf\xfcV\xb3S@\xf5\xbb)\xc0DsS@\xbe#z\'\x12\xb3S@Y\xdb&\x16"\xb2S@\xad9\x00 \xd4\xb1S@Vc\x9c|Y\xb1S@8h\x0e[\x8d\xb0S@?\xbdg\xeb8\xb1S@Q\xfa[\x810\xb0S@\xeb\xf1\xe6\xd8\xa9\xafS@.A\xfb\xfb\x85uS@\x9c\xdeI\\\x9e\xafS@\x8aa}j\xad\x13T@t\x10\x96t\xc3\xaeS@\x88Qbm\xde\xacS@\xc6S\xb1\x94\xd6\x80S@\xa8Q\x1d4\x85\x13T@t\xde\xc2\xf5\x1b\xaeS@\xb0\xee\x11\xcf\x15vS@\x83B\x8ao]\x81S@\x9e\xea\x1f\xa1X\x14T@\x1c[\xd6\x85\xa5\xacS@\xe0\xba\x91(\xc3\xaaS@c\xc8\xb17\x8d\xaaS@\\E\xce\xc2/\xa8S@~w\xb0/\x01\xa7S@U\xac?8\xcb\xa6S@\xd2kq"\x92\xa6S@\x9cv_\xb6\x15\xa5S@\xfa\xb0F\xe0RzS@\x93\x123\xa1\xb8wS@\x14|ec\x85zS@\xff\xb0\xa2\xddpzS@\xc23\xabi1zS@L\x81\xb6\xbc\xe1zS@9nJ{\xd1zS@i\xdf\x1a\xf6i{S@\x94\xe9\xde\xa6\xdfzS@\xb3Q=\x0c\x9f\x1fT@\x85\xd7\xb8\x93x{S@\np\xf8\xf4\xd4!T@\xd1\xcc\r\xac\x99{S@\xddzb\x99\xceyS@b\xb4\xfe\x00\x0e\xabS@(s\xbaK\xce\x14T@#\x10\xf2\xb1\x18|S@\x1d\xa6\\\x9c\xba}S@\x16\x11\t{Q\xa4S@\x05)\xfe=\xd3\x8aS@\xa6\xee\x0c\x17\xc5\x88S@\x06\xdc\x99\x8e$\x89S@\x13\xd0\xb0\xbc\xe5}S@\xb6\xed\x92\xb9_\x88S@(\xad8PG}S@(\xbb\xbb3r\x85S@\xc3f{\x97\xf9\x85S@\xdd\xa2\x84\x95\xae\x86S@\x132\xe4\xa1c\x85S@o3+7r\x85S@\xda\xd7\xd8\xe7\x13~S@\x93yLq\x80\x85S@Z\xc2#\x08&\x84S@\x18ouh\x88\x83S@\xa6Xu7\x8d\x83S@\x04L\xc9\x81\xf7~S@\xd9#\xb6\xe5\x14\x7fS@\xa0\xc3\xb6&\xbf\x82S@\x04\xa0\xf5F\xfb\x81S@U\xdb\n\xc4\x8d\x82S@-#\x06L\x80~S@\xe78\\3\x1f\x81S@\xbd\xca\x9b\x01\x8a~S@\xb26\x82\xbd||S@T+\x7f\xe0Q\x7fS@v\x1a\xff\x8aZ\x80S@\x13\x9b\xe5\xe2\xdb\x8aS@\x8a\x0c\xd5%\xc5zS@\xc3\xa8\xf8%\xa4\xafS@\x17\x9e\x1e\xcd\x1e\xb0S@\x04\xa3\x88\x83\x81\x8bS@4u\xa8#\xae|S@\x13V/\x1d\xeezS@g\x99\xc3\x19L\x80S@,\xc9 K\xbf\xb3S@\xfb\xa1W\xb1\xf5nS@\xc1\xe3{h\xab~S@\xa4\xbcT\xde\x8aqS@\xc9\x0f]u\xb0{S@\xbc\t\xdd\xffE{S@\xf4\x1a\x96\xd7]qS@\r\x983\\\x88~S@\xe2\xac\xfdQ\xaafS@rM\xb0:\xe4oS@@c\x85h\x92\xbbS@\xb3\x94\xfb\xc0\x80\xc0S@r\xaf\xe3]-mS@\xc6-\x82\x92\x9e\xc2S@g\x8b\xff\xd5\xd6gS@\xb2\x1d\x1f\xa6n\x89S@\x83k\x05d\x86zS@\x95a\xc2S\xdc\xbfS@\xb0,\xad\xf9\x11\x88S@\x95\xbao\xc3\t\x95S@\x0fv\xeeU\x0c\x91S@"ql\x94Q!T@\xa8\x0b\xcc=7}S@;\t-\xa4\xcc\x80S@\xf9s\xa95\xb7\xffS@\x83X\xe8\xdb\xb3~S@Y\xf0\x91!l\x89S@\xfd&\xfb\xaa\xefoS@\x132\xe0&4\xbeS@\x0ey\x12al!T@\xef\xfc>8c\x95S@\xc7\x18Q\xfcLoS@\xb3m\x18\xc8\x0b}S@\xd4\x1b\xf5\xd2\x08vS@\xa5\xee\xb6\xd5\xc5sS@\xb3+\xcf#\xb7vS@\x1b\x13\xd1\xbb\xeepS@?9J6^wS@p\x0c\xa1\xb0\x0bzS@\xe6;\xd5E}\xd3S@\xbf\x87\xf7\xde>\xd3S@$-a$\x9a\xacS@@n1U\t\x85S@\n\x04I\xc4:\x1fT@5!\xbb\t\xff\xb0S@(3\x94K\x0f}S@\xd4\xbc\x0c\x1b\xaf\xccS@\xfe\xfb\xfeY\xe6zS@^\x1a\x11\xdb\xb3iS@\x11\xb9\xfbC\x0e\x13T@\xef\xdc\x8e\x8f\\mS@L\xa3\xc5,\xf6mS@\xd5\'\xe9}\rnS@\r\xe5\x0b\xf0\x01oS@\xa9\x99\\\x99\xbdnS@(:\xb1\xea_pS@\x0e\x02\x12\xd3\xd0oS@\x1c`\x95t\x9doS@\xc4\xbdm^\xe2pS@\xf6\xe9\x02\x1c\x08pS@\xba\x95\xad9WpS@ \xf90*\x94qS@}\xe2\xe95\xd9yS@^\x844\xb2#\x14T@`\xd1HU\xdb\x13T@]\xe3\xe8\xde\xd8\x14T@\xfeT_^\xd0tS@\x01\x1c\xaf\xd4\x89\xc1S@\x80\xc8\xaf\x11\x1b\xc1S@\xd84G\xca\xd6\xc0S@\xff\x06\x19\xe0X\xc0S@]\x98\xaf\x82\xe9\xbfS@1T ^\x96\x1aT@?\x05\xaf\x81\x97\xa4S@\xad\x0f\x98H\x83qS@+<\xe5\xe7\x07\xa5S@\t\xcc\xc9\xe9VxS@y\x89&\xdcZ\xbeS@\xb6\x0fG\xab\xb3\x96S@\xf4\x91-]U\x8bS@\xc0Z\x13B\xd3\xbdS@SE\xa7=\x0cyS@H\xa7\t\xffr\xa6S@o2\xdf\xffh\x94S@O\x08lP\xd1\x96S@\xd7\x18B\xd2\xc5\xa6S@\xcc\xa3\x04\xfc\xe5\xbcS@\xe3\xc9\xf4e\xc2\xbcS@\xb3REx\xd3xS@\x03\xaaX\xcf\xaezS@&Q\xa45\x89zS@Y\x03\x05\xbaG\x88S@\x961\xc2=<zS@\x1a5\xd0y\xcb\x8aS@\xe8\x00$,\xf7\x91S@m`\xc8\xc5\x9azS@U\xfc\xe5AszS@\x1dkF\x9c\xf3zS@^\xa8\x963\xeezS@\x9c\x1d\x90!)\x96S@qZ\xa4X\xcczS@\x01\x07x\x98g{S@\xbc\x1a\xee_\x9e\xb9S@ry@\x8b\x16\xaaS@\x83D\xf3\xc2AxS@\xd07\xf8Ei\xaaS@\x9ei\xb2\x8c\xcd\x88S@\x06\xa6\x89\xbb\xd8\xaaS@\x085ve\xdc\x8fS@\xd4\xbd:7\x8d|S@\xba+\xd5WA|S@T\xecR\xef\xb2\xb8S@8]t\x97\x84yS@\x8d7r\xef\xd3}S@\x9c\xe9e\xbc\xfe\xacS@*\xfbg5\xc5}S@\x1a5\xda\x89?}S@\xc4\x0c\x9cM\x1e\xaeS@\xc8x"W\xb6\x86S@\xb1\x920\\\xba\x8cS@\x12\x1bmhk\x85S@\x9f\xba<\xbd\xa1}S@\x11\x0bE\xde\xdd\xb5S@>FH\xe2[\xffS@\xb5\xa5 \xdc\xae\x85S@j\xc0\xa7\xf3\x8c\xafS@\xab\x03\xd2\xdc\xf2\x84S@\x8dB\xd2zc\x7fS@\xe2\xa1\x8b\xa86\x9fS@\xbag=D||S@\xc8\xb9\x8f\x90\\\x84S@\xe0\xad9\xab\x12\x04T@\xbcm\xc3\xc5\x9a\x84S@\x0e\x91Fnc\x8bS@\xb6J\x97\x98\xb7\xafS@\x17\xc42a\x84\x83S@LQ\x92\xfd\n\xb4S@\xd0$\xc1J\xbf\xb3S@\xe78\\3\x1f\x81S@\xbf\xa1\xf8\x85&}S@\xae.\xeeTt\xb3S@eM,\x89\x99\x83S@\x8f\xfd#\x95\xa9\x1fT@*\x8c\x92D\x15\x7fS@`bX\xfd\xe1\x82S@\xe4,\xb8\xde\x7f\x81S@Re+\x80\xa8~S@>\'u\xdd\x80\x81S@J\tx\xfc\xc0\xb1S@\x8c\x04\x91\x07\xc7~S@\xdf\x03sE\x80\x80S@\xcc\xf7\xa5h\xe3oS@\x87\x06\x1cj\xbb}S@^JB@\xe8zS@\xba\x92\x0e\x93E\x16T@JX\xc6\xd5s!T@\xff\x1c\xbeIH}S@^o\xef\xc0\x8f\xbcS@\x85P\xf6\x0b\xafzS@&Q\xa45\x89zS@o]\x95\t\x90yS@i\n\xdfp\n\x7fS@b\xa2\xdb\xe9\x9e\x89S@\xbd\xbe\xc7nWrS@"jD\x17C}S@^\x7f\x84 3wS@\xa1\x0b\xcf \x96 T@W\x97\xeekE\x16T@\x10\rj\x10\x1e\x1eT@\xcb\x1dm\xec\xd7\x00T@\xe4\xca0\xcd\xbe}S@\x12\xa8\x82p\xb2vS@\xaa\xf4X\xc9\xd6\x80S@\xd8$\xb7\xe8\x9dyS@\xe0-\xfe\xc0\xe9\x1eT@'
p35
tp36
btp37
a.
