# Supplementary material for: Sea ice drift data for Fram Strait derived from a feature-tracking algorithm applied on Sentinel-1 SAR imagery
Source: Data Brief. 2018 Apr 19;18:1410–5. doi: 10.1016/j.dib.2018.04.034 (PMC5999601; doi:10.1016/j.dib.2018.04.034)
Supplement: Supplementary file 2 — Supplementary material [file mmc2.zip › fs_s1a_data/HH_filter200vec/FramStrait_HH_20141022T070407_20141024T064744.dat]

(lp0
S'S1A_EW_GRDM_1SDH_20141022T070407_20141022T070507_002939_003564_67F3.zip'
p1
aS'S1A_EW_GRDM_1SDH_20141024T064744_20141024T064844_002968_0035FB_0E10.zip'
p2
a(cnumpy.core.multiarray
_reconstruct
p3
(cnumpy
ndarray
p4
(I0
tp5
S'b'
p6
tp7
Rp8
(I1
(I3774
tp9
cnumpy
dtype
p10
(S'f8'
p11
I0
I1
tp12
Rp13
(I3
S'<'
p14
NNNI-1
I-1
I0
tp15
bI00
S'\x16\xac\xde.\xc1\xda&@uS\xbb\x88\xc8\xe2%@\xfc;\xc4QG\xbc%@\xb5\xc7\xda\xba\xe0\x8e-@\xdeu\xe5\x83\x04\xfa&@\xf9F\xd5\x91\xa4\xe1&@>\xf7q\xa8\xf4\xa5&@\x88\xa3f>\x13\x96,@!fV\xaaX\xfc(@\xa3\xc36\x9a\xb1\xcd0@\x08\xcam\xd1\x94\xc1&@\x1c\xc1\xfb\xf8\x01\xe4&@?\x0f\xea\xa8\xa7\xb0&@i\x1bR"\x8d\x8b-@T\x03\'\x8b?\x8f(@/q\x01\x1e\x17")@\xb2A*\x95\xa3\xed&@+\xd95\xba\xc6\xdd%@\x178G\xfc@\xb8%@l\xa3\x1d\xaa\xd0\x07(@/\t\x1bm1\xeb%@4@\x9e\xce\x98\x87(@\x11V\xc2fp\x98-@wHzd\xf9C.@\xef\x1a\xf0e\xa0\xe4.@\x9e\x9a\xcb\xa8\x99\x160@\x0e\x12\x92)\xb1:*@}y2\xa2 \xa6-@\xf3\xab\x9dh\xfcG)@"e\xf0\xfa\x82z*@$)wz?\x9f/@\x96/)\x1e\x99\xf7(@"\x94\xea\xf8M+&@\xc0D:?\x14\xd70@p\xf8p\x81\xe6\xdc.@\xe7\xf8)\xbd^\x8d0@\xe1\x90\xea\xaf\xc7Z.@5\xfc\xa6\x86\xdb\x7f-@\n\x02\x11\xed\xe0(\'@\xda~\x98\xb7\xf5\x9f&@\xef\xf0\x1f\xf2\xbf\xa9\'@\xa0\x87zh\xc5\xac%@\xc9\x12,:\xb2\xe6(@Ex#\xcb\xd5\x1e+@E\x8bf\'H8)@\x04\xb1\x04\xbd\x0e\xb3/@\x9e\xab\xbc\xe2\xc1\xe70@\xe5\x0f{\xfagN.@\x04\x9a\xeb\xe8\x0f\xd6-@L\xaa\'\xae\xcd\xda.@\xaa\xe39\xcc\x7f\x91&@\x9c\x0c\xb0\xafw\xb1(@\xcf\x9d1F\xc1\xad/@\xf0\xa8\x90)\xb34(@c\x11\x0c\xc2\x92\xf6%@\xe7*\xe1\xbdr0(@5UmW\xaf\xd8.@\xfc\xf6?g\xab\xee0@.\xc6(\xe6\x8e\xb3,@\x0e\x195\x96\x1bK&@\xc1?\x06\xfbU-)@e\xe0\x98\xb5sH(@\xed\xc0*\xd7__-@\xe4V\x9f\x81\xb4\x9b,@?z\x12\xffg\x8f(@\xea@<8\x89f.@Dn\xb8\xb51\x12)@\\\xf2\x04\xfd\xf3I\'@hs\xac\x83p\x1c,@\x1cLp\xfbM\xab,@wu\xed\xbf)\xa5-@e\xec\x14\x07J\xbe,@\xa24\xd8\xc9;\xe20@\x1ej\x18\x15C\x04)@\xf1r/\x87E\xd5,@\xa7r]\x92\xaa\x8c(@~\xa0\x83Q\x19\xc8,@\x02\xf4\x8d\xee$\xe7&@k\xa4\xb6\xa8\x04\x87(@\x0f\xd7g\xc2\xb3\x8b-@b\xc3\xb1n\xaa\x95(@F\xb3/\xec`P&@\xc2\xe3\xca\x01E\xd4,@\x96\x17\xa0\x91\xb4G-@\xe2td\x932\xe3(@Q\x83!\xb6\x8e\xe6&@J\x17\xf4\\\xf3\xcf(@\xc3O\x0fq\x03P&@p-\xc2p\xfb\x1f,@\xf8jo`q&)@%4e\x1a\xab\xc8/@2\xb8\xf5\x83\x97\xd5(@\x98\xa3\x97u\xfd\xbd)@\xa8\xe6\x0b\x9a\xd1\xc3/@\x86M\xfez\xcb\x90&@K-!\x8a\xa3C&@\t\xe5CxW\x95&@\xd4\x93\x9c\xe5\x94\x86-@\x8c?r\x12\xe4\xeb%@\xc0\xc7XwQ\xd4,@\x87\x11\xfeQ\x1a!)@\xf6\x80\xce\xb7\xd0\xda(@\xbff\xc5|\xe5\r&@\xde\xc0\x99\xafM\\&@9Z\x01\xa9\x9c\xed(@\xc5\x9c\x11\xac\\O+@\r\x04\x83\x0c>\x9c\'@y\x8bi\xc3O\x01&@Kh\xd3U\xb0\xee(@\xdbi\xcc\x95p\xdc(@i\xe6\x9e\xd2_\x1a.@\xd9s\xff*{\x96\'@B\x9e\x82\xebI\x83\'@L\xf6\xf2.\xea\x18)@\xd9\xd6\x10|\xefj%@\x80\xac\x82\x18Q\xa50@[\x84\x81\x80xa(@r\xe2\xaa\x8a\xa3k(@\xd4:Q\x99\t\x18&@\xd1\x16N$\nI(@x\x8e.\x96\x84\x91(@&\'\xd3\xd1\x01\xeb-@\x8a\xb4\x13\xde9N\'@\xaa\xc0WK \x97\'@\xd1\x07)\x95\xbc\x88\'@\x85\xbbK\xea]7+@\x8c\xd9\x15i\xfez\'@A\xb2\x8c\xa1\x83\xaf,@\r\x07\xa2k\xa2O0@\n\xa1j\xff\xb2\x82\'@q\xfa~RR\n&@t9@\xb2}\xb1,@*\xa9\xf3Z\xca\xab\'@\xe2l\xc0o\x9b\x02)@;\x0b42A\x140@2\xd9;\xf2\xe3\xde(@N\xb6\xc8\x11\x89\xc7%@R\xf5v\xa2\xfd\xa2(@\x0bH\x924\xf7\x1c)@\x96\xa3i\xfb\xe8\x9e,@\x1ct\xe9\x7f\xfb\xa9,@\x9c;\xec\xba\xbfR(@\xb5\xb1)7\x80\x12)@\x07W\x9105p(@\xfd\xc5\x84\xab\xc9\xa3(@\xc0\xce\xf0\xa9\xb6\xaf,@\xad\x87"\xe7x\t)@\xc4\xc6[\xc3n_/@E\xd1\xe8-e\x151@\x9f\xc6C.\xb5\xd7(@\xc9\xc2\xc5$V\xfd(@\x13Z\xd8\xe88\x18)@\x83\xa4\xb1\xfa \x0e0@\xfb\x98W\xb1Q.&@\xb8OK\xc6JM-@\x10?\xb9R\xcf4(@{X\xaaWa\xcc,@\x1fGu@\xfdN,@s\xbaJ\x80\xa5A,@R\xd9\xe0u9\xfe*@\x8f\x8a\xbf5j\x8a&@\xf6\xfd(_\x1c],@V\xb9P\x8f\xf9Y,@w}\x04\x1c\nw&@\x9af\x0cW\x02b,@7\xf5\xc0\x18\x06\xcc\'@\x83}\x9c\xa7\x00\xe2(@\xf9\x90\x8cU.\xd4(@\n\xe6,\xc7\n\xfd\'@)\xb0\xfa\xd1;\x95-@\xf3\xb6\x0f\x92l\x8d\'@\xc1\x19\x16 \'\x03.@\xa7d\xfc\x92\xc4D,@Nw\x8d\xe5*\xce(@\xbar`t,[-@\xe1\xe7\xd3\xcd\xcf!(@\x04\x90\xbd\xeb\x8dP-@8\x0f\x83|\x01t.@\xcd\xc6\xbd\xe0\x0b\xc5)@:p\xea\x84b\xaf*@V\xacF"\x86\xa60@\xecU\x9b\xffIT\'@\x8a.+\xf7~\xb6)@\r\xd6\xec\xd7\n(-@Ru\r\x00}\xd3\'@\xc6\xc7\x7f\x11!\xbc\'@\x8f\\\xe8\x1d\xd0L/@\xd5=\xec>\xa7\xd1(@\x13VA\xca\xa6\xbc%@\x04\xf0\xa2G`\xb2\'@\x94*cw\x9bq-@!\x7fb\xa5#\xc5\'@wO\xa0\x04V\x85(@B\xa0\x89;\xe1\xa90@b\xcb\xeb:\xc4$,@\x0c\xdd1\x89\x1c\xd6\'@\x1ea_R\xa3D\'@wdm\x87\x14]+@|J+\xc9\xcf\\-@6\x95\xf8\x8d\xd8T+@\xd6E\x86\xd3uk,@!Uz\x03_\xc9&@I|\x12<\xf8m%@\x14\x05j\xccdz(@O\x8d\xe4\x8dDV(@[(\xa4\x9eN\xfa-@[\xfe\xff\x9da\xab%@&G\x1c\x1d\x12)-@A\x05nF\xd7\xe3(@\xb5\xf7&\x80/\x83.@\x18\xf5\x98\x94t\x9a\'@g \x89\xba\xd4\xb9\'@h\x14\xf0}b\x90\'@\x9f3\x11j\x02d\'@R\x96\xc4z\xb5)(@\x95\x93~\x14\xf2h(@_\xad\xdeyrC.@\xf8f\x93\xe8\xc8{,@\xa6\x9b\xda\xd4u\xb5,@z;\xa4AM)/@\xbeC=A\x08\xc9.@_\xecy11\xb2.@\x17\xb5\xdfeW\xf8-@\r\xff\x07\xfbL\x88%@\xd7Ax\xb7\x8c5(@\x08\xdf\xbc\x88\x08\xf3,@\xbc$f\x1b\xda\x92(@\xd2\n\t\xb3\xe0j+@\xd8\tE\'n\xf6-@\xa5\xba\x83Y\x87)/@PpDoN\xc70@\xf0\x12\x8d\x8c\x139,@PJ 8wh,@5\xc0o;3\xfc(@\xd7+\x0fMtA(@\xba\xee\xa7\x99\xf7\x9c(@*\xeb\xbb\xe8v\x1a+@\xbf\xeeQ\x81P\x8a,@f\x86\xca=\xfe30@S\x93UZ\x12\xcb+@\x99\xba1\xe9.\x07/@\xb8M\x11\t\xa0],@l\x8d\xbbO`60@\xf5.\xe6\xfcl\xdb)@\xf6\x81\x95\x80\xdd\x86%@\xcbh\xbdM2\xf1(@!w\x18\xcc\r40@\x07\xbcV[JY/@\xa6\\\xcbK\x9c\xdb0@8\x96\xd4[s[(@i\xcb\x94\xa2\xe2x)@\x98\x82(\xc3\xb4\xd8\'@c\xf2\x94\xc9\x1bZ%@\x8c&;\x8fP$.@}\x9ba\xe6<f,@\xd8\xf4\xea\xf6\xe0w-@\x96\xc6~\xb8\xf2\x82%@g/\xf1\'$\xde\'@\x18C\x1b\x10\x92\xf2%@F\xca\xa8\x1e<$.@\x7f\xff\xe22\x13x)@\xf8\x87rL\xac\xe0\'@\xe1\x056\xfa\x11$+@\xd7Jg\xd2\\\xcd*@\x9f\x8e\xd3\x19\xaam(@\xfd\xfd\x19\xdc\xf7\xac(@\x92\\\xf7k\xe9\x10(@(\xcf\xfe\xdb\xfe-&@%\xd7\xa9!\xc2\xb3%@\x8720]B\xaa%@\x9e$\n\xb3\xa6 &@\x9d\xe2\xf5\xaf\\T%@_\xe9\xc4\xeb\'<\'@\xc5\x8a\xb3h\xaa\xd4\'@z\x84\x1db\x9bY*@^\x14#\xe9|\x92*@\xa2|\xac\x99\x1b\xa6%@V\xbau)\xd4d%@\xd9&\xdb\x8f\x95\xa0%@\x87\xc9\xc0\x9b\xa4\x9a\'@R\xae3\x84<\x89\'@\xb6Bl\xb6\x07z(@\xad`\xe4:#\x91*@\xba\x1f\xffC\xe5\xb9\'@\xa5y\x85\xaa\xe1\xdc(@\x9f}\xaf8\xa1\xaf&@\xeb\x16/xll%@@E\xb5ULO\'@\x95,\xdf#9\xad(@\xc9Z\x0c\xb1\xc0\xdb\'@;h\xebM\xbb\xb8*@\x1b\xf0],\xf6\xe8(@\xb7*\x91\xe3[\xf90@qv\xd9>c\x85\'@f\x04x\x9e\xd5\xdb+@E"\xa6A\xe6\xcf&@\xfd\xda\xac&\x18\xb9)@\x0f~\xdf\xd0\xc8W(@\xb1-t\x057\xe7-@\x88\x89\xbd#\xf7\xf60@\xe2\xd3\x875X\xcf*@\xc8I\xc7\x12\x8f2\'@7\xe7\x99\x10\x02\xdc&@E\xcd\xc7\x02R~-@\x1a%\xfb\xf7\xecd0@\xfc\x92g\xd9\xfd=/@\x92\xe2G\xa1\xa0?(@\x0f\xec\xff\xe2\xe0l-@\xd8N\x9f\xfb\xba\xbe*@\xfc\xb3,\x87J\xd4(@!\xa7\nL0w%@=\xf6qJ\xb0l(@K\x00\xe3\x97\xee\xe0*@\x1a\xb7\x16\x89\xec\xad(@\x126\xe8\xd7\xf8\x1d-@\x8e\x16\x82\xcc>\xed&@\x04!\xc9[\xcf\xde&@d \xe6\x8blb(@\x8a\x87\x9f7\x9f&(@{{;\xa3\x13\xd3*@Uu2\xea\x13g-@\x1a\xf8sE\x9a`&@d:\xea\xac\xb7\x8b,@\x84\xce\xb2\x05\x9f8\'@P\x1e\r\x98\xfek-@N\x80\xd9|s\x08,@\xf4c\x05\xe6\x06D(@M\x11{\xaa\xcbz*@!\x10\xc1M_\xd1&@sN`\x06g\xc2&@U\xfb1\xd1\x18c-@\x9f\x03\x0eX\xa5\xfa(@\x13\x9f\x950\xeb\xba&@;\x7f\xe0,U\xc5&@]S\xc5#\xab\x1d/@\xb3\xab\xf7\x19\x19\x17)@\x96K$\xc3\xe7\xa1&@\x10\x93\xcd.\x00\x84(@\xef\xe7\xaaW\x13\xd6.@([K\\\xe9)(@\x00FV"\xf7Z)@\xa4j\x95\x94\xd4{\'@\xad7\xadW\xfcg-@\xa6\x96;\xbf|R.@\x86\x1d%g0\xd30@\xab\x9d+|\x05\xd5(@\xd4!\xa1y\xb8\xb8(@\x8dV)Z\xfb\xea(@5\xef8h\x7f\xef0@wO\xd4+ \xcb&@\x01g?\xf0\x94\xe7/@S\xbe^j\x89\x13-@\n\xc9\x02f-\x88.@\xa5y\xf3\x17\xa8\xee*@\x14+E\xe4\x1c\xa5-@\xe4\x0f\xa3\xc2w\xce&@\x16>J\x92\xb5\xf5&@\xeaW\x05B6\x07,@\x82\xb1\xd2\xb9 \xc8(@\xd5\x1f\xb7H\xe4\x9c(@@\xed\xa0r\x02\xd1%@\x12\xe1i\xb3\xb8\x92&@\xcf\x91<\xbc\x83T(@4\xca\x9fD\x8e\x05*@\x84\xdd\\\x03\xabD(@\x125\x8a\x0f_4(@\xd8z\xf4\x1b\xf4\xe30@\xae\xea\xeb\x1f\xf4>-@\\UU\x05\x12\xe1-@\x0f7\xf8\xba\xcd\x17.@o\xef\xf6L\x9e\xd0*@\xd39zy#U/@\xe9\x8c\x0f\xa4\xd3\x8c(@\x91\xb7\x18\xb9\xd9C)@\xb0\xca\xb0\xa5\xc7\x1d)@4\xb4/_\xca\x18(@\x07\xb8O\x8c\x96\xf1(@\xfa\xfb\xac?\x9c\x0e\'@\xe8\x17R\x8dU\xbf&@\x05ck\xd4u\x06*@\xef\x15\x13\x18\xa6\xf2&@\xe0\xda9\xfa\x1bh/@\x10\x01\x1a\x06\x82\xd00@\xe6\xff\xc6F\x12\t0@\x9dz\t4V\xa6-@j\x0e*B\xc9\x90%@\xd2fz\xdec!+@\xcd\xd2\x18\xab$\xc1\'@o\x84+^t\xff&@q@;\xb7\xe3\xf2&@\r\xc7pV/6/@7^p\xff(\xeb-@\xc1\x04\r\xaf\xec3,@k\xb4\xf6:_+)@\xa4\xcb\xddaf\xb9(@X6-c-\x86(@4\x19\xd01\x89R/@|\xb8\xef\x07\xe92\'@&\x18\x8a\xf2\x03W%@\x0c\x1a\xc3q\x85\xa8.@LEk\x08\xee\xd50@K\xb2\x9e\xd9LQ)@\xcc\xf1\xb3t\xc1\xb3+@\xad#[\xa9\xca\x1c\'@\x8e\xcd\xc2_\x1eb%@Uo\xc3\xacw\xcc0@\x81\xa0<\x04A\x11)@\xfc\x1c\xebm7\xaa%@\xb6V\x98\x14\xa7s%@)\x81\xe1\x1d(\xc3&@\xd0N\xcf\x1d=C\'@\x9b\xe6< \x8ey0@\x0c\xe0\x18\xe2a\r)@\x9erd\xde\xd8\x07/@\xd9?\x91\x8dTh%@T:\xca\xe4\xab\xff&@>\xc9\x86\x10\x13A(@\x89\xf9\xa7; 4/@\xa3\xe5\xcf\xbf\xac\xe0&@\xbfd[\x9f]\x1f\'@w\x9e\x19(;\x02(@\xc6>\x0f\x80tC\'@r\x9e\x0f\xab!\xa3%@\xf1\x01\x1b\x00\xf8\x820@\x92\xed\x88\x10]\x9e0@l\x1aA\x06uH-@Id\xe4f&\xc1-@\xed\x15\x92\xacj\x8a&@\xe5\x94@\x89`\x88&@\x91KL\x91\x1e\xf5(@\xf0\xfd\xcf\x02\xccz*@\xc1u(}\xdbP\'@\x01\xca\x8fr(R(@HY\x1c9\r\x12(@s\x9d\xcb\x8b\xfa\xe3)@?E\x8b\x0e\x85\xf7.@\xc5iF\xbe\xbeM*@\xbf\xaeVH-\xbc0@y\xf7\x8e\xcd\x92Y.@\x9c2\xc7>6X-@\x89\x89i6\xee\xdb.@T\xddQ~\x1b\xd8\'@\xbf!\xb84\xcch(@\x01\xa0({\xd4\xcf-@\x8e\xa5*;\xcb\xdf-@\x11\xebV\x94\xa0\xd2\'@\x17\x14Z#\x18\x18.@F\xb6\x97UL\x87(@\xefk\xa4\xc0\xaf\x93,@\xb0\x05\xda\x95\x0c]&@mxgA\x95\x98*@\x10\xa9+\xc7\x81\x93*@\xb3S\xbc[\xc3,-@^\x9f\xe2\x01\x197\'@\xd5\x07\xa2\xa0SW&@\x0b\x0c\x91\x03/\xde\'@\x04\r\xcb\xabK\xd4%@5\xd2\x9a\x98\x07\xf4%@\xa7P\x05\x7f2\x10.@i\xeck\x95\xeaQ.@\xec\xfc\x02F\xc4h(@\xadz\x96G\xbf\xe8(@\xc3\xf9\x9f\x14\xd5\xf0&@\xdb\xc5W\xba\x98w-@\x88J-\xe2\x07:&@\x8fa{\xc3\x17\x8f-@\xd1J\x97\xa8\xf8\x90(@I\xb3\xf9a\xf5 ,@\x8f\xf9\xae4\xafK\'@\xf9\xfcz\xd1Y@&@^\xd9\xab\xbe\x1a"+@x\xdcEf\x0b<,@\x99\xb9h\xaa\x14\x11)@\x97.[Uj\xab0@\xe1\x93\xf2\xc5\xa7\xea0@`E\xb4\x1bA\x870@\xcc\xb3n\xce\xc2\x110@\x10F\xed\x86G\x84-@Qg<\x9e\x17T,@\'d"gx\x0b/@\n\xa4;s\xef\xd90@\xf2\ru>\x04~(@\xc7\xd3\x86\xe4\x0e\xb4,@[\xdaG1\x8e\x84(@\x9d\xb3\xab8"\x9a.@\xe6\xd3d\x02\x9c\x91(@\xceQ__!k0@\xe1\xdb\x84\xe8ba-@\x92yV\t\x18\xd7%@\xde\x9b\x816\xe7\x1f+@~\x86\xfb\xb0;\x0e.@\xe0\xdc\x9bu9\x1c-@\x95_\x12{\x943-@\xdf\xfaJW\xfe (@N\xfb\xccBw\xb4)@\xb2Q\xd0\xb9\xc9\xec0@i\x94\xe3\x0fY\xeb,@\xc8n\x85\x81\xec\xbe,@\x84\x02\xf6 \x8c\x11*@\xa6\x84j\xee\x9c?-@yn\xa0\xf8\xf3]-@\x80|\xde=\xd9\xde(@\xcf\xc1\xb7E\x10,0@\x14%\xd3\x1b\x0cn-@z\\.o\x12(*@\xc9~5\xf1\x10\xa2,@\xa9\x0el\xd9?a0@\xd7\xf8C\x1a\x12\x91-@\xd2(\xe9n\xba\x14+@\x1b\xd9\xf7X\xaa\xdd\'@\x14\xe5{\xda\xd3\xbf&@\xd7\x01\xf6\x88\x80S,@\xed\xcb<w\xf8\xae&@oi\t\x1a\xf4\xe30@\x1d\x0f7\xab\x8a\x9d&@]\x16\x96\r\x00\xe9\'@\x1d6\x7f\xa9\xc5\x940@\xf9\\\x12A\x7f\xf7&@\xdc\x91\xe1M\x0c&.@\x97\xc9l\xd7\xb3\x8c&@\xb3\xdf\xfe~\xf8\xfe%@\xfa\x88\xbc\xd5sz\'@\x8e).\xf3D\r\'@\x88\xe5_nl\x9f%@\xb4]X\x8b\x93\xf6%@s\xe6\xd7\xc6\xa2\xb2&@\x08\x98H\x14(\x83,@7v\xa4\x05\x19d(@\x97\\\xfa\x12\x8d\xaf&@\x9d-\xe91\x9c\xd50@\xf77\xe0n|:\'@<\xfag\x14\x89\xbb&@R\x81b0\xdd\xff0@\xdeY9\x9c\xac\xd9\'@\xcf|\x16\x06"\xce0@\xe6`\x1c\n*\xab.@\x99GO\xa5\x03\xad*@\x06C\xb1\xf9\xf6\x1c.@\xfb\xccBD\xd5`*@\xe3\x8d\x98D\xc5\xf4.@\xa6\n\x9c\xd3\xbeS0@\xba\xd8#{\x02\x8b-@ >\xcd\x9d\x12\xdf-@D\x1dC?\x8f\xf7\'@\xa5\x14D\xa0\x0bc(@\xe7KC3\x17^%@\xd9\x05q(\xfc\xff%@?\xd1D\x18.l0@t\xef\x9c-\xd2\x85(@\xf4f\x8f\x81\xe3\xe1(@\x14%\x0c\xcf{G(@\xfb\x8b\x91\x01\xcd\xda)@U\xaa\xb7v\xc4\x13.@\xde\x84\xd7u\xdd\x84-@\x9d\x0c\xcc-\xf5\xaf)@\xe1\xf9\xfd\x88<\x92&@\x08\xb1B\xea\xd2\xac(@\x04\x0f\x03\x81O\xf3)@\xc0\x9f*r\x86s%@=\xab\x1eF\xfe\xfd-@\x98|\xd2\xb0*\x8b0@\x18\x8b\x804!\x9d\'@\x9e\x0f\xe8 \x10\x8d.@\xc7\x08\xf3\x96\x03j%@?\x8d\t#an%@\'#x\xd0\x03\xcc,@\x97\x03z\x0fQt%@T\xa6Y8/\xec-@\xd8\xf2\x99/\xe0\xe6)@\x0f\x1e<l\x85\xeb&@[\x0b\xef\xfe>r%@\xc70=\x9c\x88\xd8\'@\x0f\xee|\x98v\xba&@\x0f\x8bA\xbf\x18\xc9\'@ri{$\x10\xe70@\xe8\xa4\xf4\xae\x1a\xc8*@\xb3\x08O\xc4\r\x89+@\xdc\xf5\n\x18\x0f\xdd\'@\x94\x95i0[\xbc,@\x9d\x83(\xdd\xc1`\'@Q\xf3\xc7\x82_v%@\x95\x14\x8c\xd0}\x7f)@&\x999\xa2\xde\xd1\'@x\xad|\x84\x9fz,@\\\x80\xe1\xc4\xfbj&@\xc7\x8dbc\x95\xdd+@\x84c\xff\x95,\x800@B\t\xef\x13{\xeb&@\x82\xad\x85\x98\x99\x151@UO\x1e\x99tx0@}\xf3MD\x8fw%@.\x1d;b\xbcl%@\xdf\xc1\xcaQ\x87\xcc(@\xbf\x0c\xc2$H\xaa\'@\xaa\xe4\x1fp\xafB\'@\xbd\x94\x18\x8f\xa6\xcd,@Ct-7]\xa9-@l\xff\x86\xcd\xdff%@\xa2r)\xaa|\xa2%@i\x84\xfa\xb3d\xc2%@\x94\x104\xc2\xdb\x890@\x12\x1e=q3\xdb*@2\x7f_\x9a\x81\xdb,@R\xe1e\xbe"\x97(@\xb2\x08T\xfb\xd8\xbf%@k\x84\xaa\x1e?D\'@\x90\xc9\xfc\x94Jb\'@M[\xe2\x99\xab\x920@\xd1\x07\x18M\x7f\xb6(@-_g\xa9M\xad)@\xf8\xd7\xb6\xf0\xa3\x9f)@\x13c\xe3e\xd5\x98(@8+\xed"\xe6\xf30@\xee\xab\xb91\xe8\xd6,@\xf7\x1b\xa2O\x11v(@\xed\xde!e\x84\xe6&@6#3\xd7,c&@\x1a\x9a[\xe8\x97\xe00@\x94V^e+\xc4&@\xb4\xdc\x1c.\x9e\x8b(@[\xf6{\xb0\x8a\n\'@U\xc3=\x98\xbd\xaa%@\xb0\xf9\xbe\x11\x98\xb5&@\x8b\xfcd\xd8p\xd1&@$\'J\xcfZ\xcc0@\x82\xa7m[\xfc\xc90@\xc6U\x9b\xe2\x91\xa6&@8\xe8\xf7?\x94\x9b(@\x03j(\x84\xa0\xed0@3\x91a\xef\x1b\xf9%@)\xads\xab\x02\r\'@\xfc\xdd\x86\xb2\x1dt\'@C\x03\xba\x8d\x0f\x98)@\xcd\xe5K\xf3\x0f\xe6.@\x1b\x83\x0eQ\xad&-@\xf2\xae3*!>*@\xc6\x93&\xea\xeb\x92&@\x7f\xaa\x83\x98\x9c\xb2)@Q\xc3\x03\xfa\x06\xf70@Zo\x1eM9\xe70@b\x08\xfc\xd9\x9c\x94&@\xd2\xbc\xbf\x96\x86\x89&@\xc3)\xba"v_\'@\x0bd\xbe\x8c\xba+&@\xb0\xf709\x96\x12.@&^Q\xb6\x95\xb5,@\xac\xf6\x9b\xd3\x05\xf3&@E\x17L\xd1\xb1M0@\xc2\x8a\xc6\xefCw-@ yb\xdc\xbfm\'@u\x86\xc8\x8b\xb1\x91,@\x01\xe5\x9b\x10\xcc\xd30@K\xfe\x1f\xce\xcd\x86(@\x04N.I$\x1e*@\x8e\xfc\xff\xc9H\x020@\xb85\x1b;X\x8f(@\xe3\xfd<\x03\x94\xfe&@\xef\x1f\xc2\x88\xfa\xbb&@\x02\x87&\x135\xaf&@\x87y\x05YoB&@\xa3\xc36\x9a\xb1\xcd0@\x896\xb2\xc9\xed\x81\'@\x1eQ"\x825\xf8&@\xcb66\xdb\xec>&@\xeaP\x0c~\x89\xee&@\x1f\xaaaP\x1ds&@\x19\x07\xad\xb4\xb1](@3M:\x89\xf3\xa4%@j\x83\xcf\xa6\xe3\xf2&@\x8e4>\xddX\xb5/@\xd6^\xba\x17>\xda&@^\\a\x87\x86\x1c&@\xb1A\t\xdf\xb2\xc4%@\x10\xb2\x06\xdc\xf7\xb9%@%\x99\x02)\xad\xc7(@\x93\x99\xc4\x8ff\xb1&@#\xf6`j\xb4\x0b)@\xd0#O}\xd8\xa9&@\xda\xf6pF\xb0\xee(@;\xb6\x01\\\xfb\xf2(@\xa7A=\xc3\xcd\xc2-@\xa7<\xbb\xdb]\xe2,@v\xca\x9e\xceht(@\x07\xe9\x98N\xa8\xec&@>\xcb.R\x0f\x9f-@SO$\xcd+\x04(@\xee\xd0\xd3\x196\xc6&@\t\x86D\x94\xe1\x1d&@\xc1\xc8\xcbG\xbd\x93%@\xcc\x04\xfcan\x96(@O\x16)\xdb\x9aa(@^\x9eG\xe0\xefy\'@\xda\'9\x97\xcc\xee/@\'\xf061\xc3\xf1\'@"a\xfe\xf3\xc5\xe6&@!H\xbf\x0c\x0f\xfd&@x\x04\xba\x06\x1e\x0c)@\xde\x8da9\x826+@sQ\xa5\x98m\xfd%@\x7f\x17\x8er\x90\xcf0@\x18\x01!\xa8\xe8\x9e%@V\xdc\xa9=\x85\xf3&@!\x7f\x82\xd8\xb5<\'@\xc9m\xe0\xd7\xb4x-@\x9a\xea9\xb6\x05\xa6(@0\x8d2\xbf;h\'@K\x8aA/\x9c\x0e\'@\xdc.\x13^5\xec*@\xd4v^V\xe0\xf0\'@P\xf8{\xab|r(@\x869C@\xeb\xa7-@\xa03\xce\xaf\xcb\xda&@\x8d\x08N\x10\xa0\xbb+@\x9e\x04OW\xf6\xca-@\xd1\xd5L(\x13\x90\'@\xf5u\x8d\xf5J\xd90@\t\x9d\x98{\xd1\xd5,@\xdd\x05\x1dm\xa2\x12/@FN\xcc\xd4)p,@\x9edk\xdb\x02\xfd,@K\xebD\xbe\xadO\'@\x88\xe1\x0e\x00a\xe10@\xaf\xc7\xac\x7f\xff\x80(@\xed)\x14=\x00C.@\x9a6_w\xd3\x13&@\x9e\xe5Az%8+@\'\xee\x9d`\x0bp/@\x7f7\x8f\x11\x044(@jt\x8aN\xa3\x03.@\x01\x8b1\xb7\xf3\x9d.@r\\\xfcw\x80$&@\xba-R\xb6\xf8\xef(@\xb1\xdaX&\xf7\xdc*@1\x97\xa5\xb2\xa8\xcb%@h5\x0b\x93"\xb5,@W\xc6\xc0\xb7\x04\xe1(@c\xc0+N.\xae0@\x9fG\xdf\xc2\x89\xc8,@f\xad!\xc0n_/@Q\t+\x0e\x06\xef\'@\xfdZ)\xf6\xb2\xa2&@\x7f+\xa3\xedpE(@\xe3orpH\x05*@?Z\x19\x7f\xb4\xc9(@}\x8f\x0c\xa4\xb8\t0@\x8b\xc7\xf2^\x01[/@\xa6\xee\xdc\xc9\xc3`&@\xd4\x11n\xad\x9d\x92&@\x14\xd1m\xaapq.@\xf1\xaa\x1d6 0&@;\x0es\x89R\xd9-@\xf5tD\xf1<\xd90@\x94\xbd\x08 \x1e\x84\'@\xc4b\xf9\x12,v.@]\x02\x8e\xda\x89\xab%@q` \t\xd7N/@\x87\x85\xb8!\xd4\xbb,@\x8bf\xb8\xeel\xcb&@\xcf\x9c\x98XW\xec-@$\xb3K>k\xa0(@V\x8do\x88\x8e\xa90@\xb7\x94\x155u\xe3(@t%\x93n\x06\xab%@\x04#\x8e\xacC\xdc,@\x07\x00\xc5\x0b\xd3\xa6&@V5\xf5.\xc4\xe6-@\xc3\x84\x8b\xcc\xfd\xc3+@\x10\xa4\x12\xca\xeco,@Q\xf9\xfa\x08zJ/@\xbc\xa1\x98U-\xd0-@\xf5\xf8\xf8\x1e\xdc\xf9-@\xbc$f\x1b\xda\x92(@\x91\xc3Lh\x8e\xad(@\xf8\x89\x12\xad\xa2\x86,@A\xc4\x89\xd6\xf2\x98-@3\x99f\xaa.\xa0(@\xacyQ=\xfdN,@^\xa9\x1b\x93\x84\xd80@\xac\x95\xf1\x9a[\xa9%@V\x8c\x96"\x07\xb0,@\x07\xbe\x9d\xbew\xf90@\xfc>\x9c\x87;\x9c,@2\x1a\xeb\xf9J\xe0+@\x13\x96F\xdf\x15\x99%@x\x1dU\x1d\x91\x9a-@\xc5\x168\xdaJ &@"\xfdz\x86\xa3\xcf0@Y\r\x8f\xd7%8,@0\xef\x0f\x06\x1a\xe2-@XQK\x82\xb6\xa3,@\xbb("\xa6\xb1c,@\x89\xfa\x88\\I\xab,@o\x8b\x19\xe7f]&@\nSE\n($&@FQ\xe7\n\xc9\x93,@\xfe\xe9\xff\xc2Ky(@\xec{\xfdDw\xd9(@\x93\x0c\xdf\x11\x93.&@\x1f\xf0920\xcf&@\x7f[\x89>i\x0c&@\x02rMn\xa3\xe7-@\xb9\x03d{\xd4|(@\x82\x1d\xe1p\x03C*@d\xbd{\xb6\xf6\xbe,@\xaa\xd0h2B\xb3(@\xe1\xb0?\xfb\xdd\xb2,@\xc6)\xf3\xe1\xa3\x9a,@\xaf\xb9\xf5i*\xd9(@K"\xf8]\x9f\r0@k\xfe\xb7\xd6\x0bZ&@_l\x15\x97\xb5>,@ZD\x9e&fn-@d\xb6\x99-\xba\xc8.@j\x91\xf7)\xf3\xf3.@5<k\xfe\xdb~-@`\xe7\xed\x97\xb6e(@\x91\x11f\x967z,@^\x0c:\xc2\x90\xd4*@\x8f\x1b\xdcrK}*@\xe2pe\x1d>\x0e0@\x90\x00\xd6\x16\x8fi.@\x0e\xfc\xf2\xf9_\xd5(@\x01\xbb/\x9bc\x90.@\x12u\xa1\xf3_\xcf+@\xcf\xe3B\x11Bx(@\xca\x82\x14\xc3\xb0\x06+@\xcbj\xcdG\xb8(&@6\xb8\x06\x0c\xa2\xc2-@\'\xb5\xeaS\xa6\x06&@\xbf\xee_\xf6\xa7\xb20@\x13E\x0fUm\xef*@\xb9\x06\xce\xe6\xd2T/@\xec\x11\x99\xa7\x1d\xf2,@\xb8=\x99\x89\xa5\xc9.@\xb2\x1bd\xe9H\xfe.@\x8cq\x1f]\x0c\xdb+@\xf1\xa1\xe9\xcf\x17\xb4(@\xbc.([\x05-,@|\xb8\xb9\x11\xc9\x98/@\xe9\xac\x92\x08\x19-.@\xe2$8O\xb9\xd9-@\xfbP,q=w+@al\xa8b\xa9(/@\x13\xc3\x8d\xbfp\x0b)@_\x9fZ\x02\x9bQ(@\xb0\x12>\x80D\\.@\xf8B\x12\x94\x17\xf9(@6tM@\xe9\xfe.@W\xb1\xd9\xc3\xbbP(@(\xf1\x89\xdf\x0c\x08/@\xe1\xfe\x06u\xbb\xbc,@\x88\xb6\x17:,C.@d\x89\x9bO\xa7s)@Y\xfe\xebS\xa5</@\x8e\xbb@7=I*@=\xfa\nqa\xac.@-\x1e\xfb\xae\xc4\x10)@K\xb2\x9e\xd9LQ)@&\x12k\xddf.)@\xd2\xa1\x1bK|\xc3&@\xc3\xd7\xfd\xcd\xdf\t1@\xae\xf3\xae%\xcd\xdd.@\xbc1\x0e/\xae\r)@\xe5=B\x7f\x18\x1b+@:\xcf\x80\xd8%u,@\xd9\xd2sM\xa7W.@\x85\xee\x02\xa1\x8e\x030@\xc8\xf5\x14U6<)@_\xc8\xbf;_\xf7\'@\xae\x06\xc7:\x97\x1f+@\x93B\x95\x16\xcaX,@\xdb\xe61\xcd\x1f$+@\xe5\x1aev\xbb\xed0@!^E\xb6\xc86/@{\x13I\x84\x9f\x1c,@\x02\x12\xa5O\xbd3,@\xfc\xcd\xfd\x14\x9a\xb5,@\xd9\xbbO7*\xff0@\x00\xc2\x93\xf5G\xb8-@\xdb\xbf\x8c\xa4\xb6\xf6(@@\xfc\xd7\x01\nD.@\xd3\xca\xbe\xdb\x86\xd4&@\x85\xb1\xe5\xca\x1dh.@\x1a\xa65\xd39K.@v\xf8m\x98\x90\xae*@\xb8\xc0\x9a\x0f\xc2\xbc+@"<0\xaelW\'@\xeeLn\xa3\xfb\x8e-@\x96vV\x03\x86\x8b,@7\x86\xc2\xaf\xc1\x8f(@3"\x14\xf0\x15\xbd(@\xcc\xf8\x0b\xb5\xa9\xc8/@\xd5\xc4}(\n\xfe(@\xd1\x0b\x068\x9ex(@\xc7[\x9c\x97j^(@\xca\x1bA\x9b\xb3p(@\xc5+\xc9d\x99\x8a-@\xb1l\x8c\xd2\xfc\xae-@\'T\x15*[\xa70@yN\x979\xd7%(@\xbaR8*\xa1\x8a\'@.\xc7-\x8a\xebT\'@q\xbe\xc4\xc4\xac\',@`\xd1\xb5\xfc\xae\xea(@3\xc1\x04)\xed^(@"\xa0%\xe1\xacg&@3\xef\xf3O\xd5\xa3\'@+\x04}\x18\x95\xf4(@\xec\x07\xa4\xccG\xd2%@ \x0cR\x0b\x96\xf2+@\x8b\xb2\x90\xdf\xec#&@\xddf\xc5\x00\xe8\x83/@\x17X\xc5\xa6\x16\xda(@\xae\xccC\xfc}\xe7.@F\xdb\xa8\x7fG\xd5\'@\ts\x86\xef-l)@\xdc\xac\xdbO\x94\xf4\'@x\xc58/\x03\x05,@K\xc5\xd7Fl\x9e(@[\nd\xcaNp.@W\xeb\xd3(.Q(@\xad\xd2\x84\xe1\x94\xb3\'@\xd7\xa2\xce\x8ex/,@\xe7>\xf8\x05\xc4\x13/@\xe8\xd7b\xb5\xec\xb1(@\x81\xe7-S\x12\xa9,@\x14\x84j\xfd\xd7\x98/@\xb70H\xcan\x18.@\xb3\xcew \xdaH(@~4\xce\xe2\xf4](@r\xd0\xa8A7\xf6\'@X\x19\x85e\x92E\'@\xe7j*\xa8:\x11(@\xd8P\xcb\xab6F/@\x11 \xf5\x94\xa9./@\xc2\xa5\xee\xcel\x960@m\x8f\x19\x95\x99H-@\x1fK\xee\xd8]\x17)@\xb7{~\x10\xf9\xcc*@x\x87\xb0P\xe700@d\x0c\xd3\xbd\x9e)/@T\xb0\xe1M\x9b\x9b/@e\xa8\xd8%&\x89(@\x9c$\xe7\xa1\'\xce*@\x9dh\xd5\x84\xdbh(@\xddc)\x92\x06\xab*@\nI\xa8\'\x92\x9b\'@\xf3k\x8d~u\x1c)@&@+P\xa2\x0e-@T\xadKL\x83{(@hm\xc8$7\x9e*@v\xa0{nJ5&@\xb8~\xbe\x19\xe7\x88&@\x02\xea$\x1cR\xdc\'@\xd6bf\x9b\xf7m*@\t\xb70"\xcaU-@\x92\xf4\xc5\xcf\xff\x93(@8\x13\x9c\xec\xe5\xbc\'@+TN\x14\xf4a-@\xff\xdfs\xc8"j(@Q\xa5\xa3l0u\'@\xeaE\xdd~\x89\xaf\'@\x83e\xf4N\x9fR(@r>\xa1\xbe\xfd\xa5,@\x83\x17\x1f\x07l\xaf&@\xa0`F8J\x9c0@\xac_"\x1d\x08\xab,@\xd7\x1b\x18e\xb63&@\x11J\x0e\xaf\x00\xa2.@\xdfc\xdd<\xa9=\'@\x9a\r#o\xfcF)@\xb0V#\xe3\xe8\xac0@\xcc\xc1\xe0\xce\x1fT)@s\x0811t{*@\xe3\x8e\x03\xa2\xeeS(@6\xe8\xa0I#>)@\xa0\x19\xadc<#)@\xba\xb0\xb3/\xf7D(@\xb8\x99\x9eN7\xd00@\xbd\x93\x04\xe3(7-@%\xe97\xe3\xb4\xee(@\xcb\x85\t\xaa0\x1f)@\xacp\xbd<\xea\xde+@\xdd\xc6\xe2y\xda7)@\xf4\xbbDjbT(@\x97\xaa\xc7l(0/@/\xccI\xa6\x06\n&@\xd4\x85E\x18\xba\xb0.@\xc5L\x08\x87)\xc6\'@\x80\x1d\xb3\xe8\xdc\x07-@\x8a\x82i\xceO\x19)@JxO\x8b\x8bL,@\x96\xb5}\xcf\x11`&@\xaei\xb1G\x1e()@p-3\xe1\x96\x0b)@b\xf7Y\xb0\xdb\xf8,@\xd2\xf9\x07\x03\xcc>*@\x91U\xa4\x84v\xf8%@\xab\xd0\xe2_\xd6\xfb(@\xc92\nS\x89]&@\xb1\xfc\x1c2 S&@\xee\xba\xc7t\xfb\xc70@]\xf4\xd9\xa4\x80|-@D\x02\r\xf2\xfc+-@=\xd3\x19\xfc\x1f\x1e,@\xd3HOP]9\'@J\x7f\xff\xc9\xe6c,@J\x841\xf5\x1el,@\x97\x80r>\xa1\xeb+@\x14\xf2\x047\x0e\xd5(@{\xac\x97\xa0\x80\xd1(@\x13\x9d\x17\xdb\xc8\xe10@n\x17\xd0\\dV.@\xcf\x03\xcb\xaf\xe1\x01,@\xf6I\xee\xffp\xa6(@NH\xf5\xa2\xc2\xc1(@\x00RR\xa92\x00-@\xc0G\xc9\x87\x9b\xda-@C\xd1\x86u\x8e~(@27M\x1f&\x07.@\xd3\xa9u\xb6\r\xb4(@\x8b\xa1L\xa7\xf9\x13\'@{%\xd6\x98\x80m-@\x94\x18\xe03\x7f\xa5(@;\x97\x93\x87\xe1\x89(@\xe9\x9b\\C\xc4I&@8aT\xe2Q\x1b/@4\xe8\x04\x04,\xa5(@\x94\xda\xf4)\xf5\xb2(@\xa6\x0f\xd1\x178\x9b(@f\xaa\x944\xe4\x86(@y\xa3\x19\xe7-0&@fA\xcd\xf9\xb0\x97(@$:-\xdb5j.@\xfe"TiwI-@N\x8d\xa9\x8e\xcai(@\xb4\xaf\x88\xf6\x84o&@\x82\xd7\xd2\xd0<*)@c\xae\xc2\x03\xb4\x90&@\x9ai\xf1\xaf\x9c\xfd,@.d\xb2\x86\xa5\x1c&@\x07\xb2\x15e\xd3\xf3(@Cn\xfbw\x7f\xec-@#K\x9a3\xbd\x96(@[\xc4\x90]\xad\x92(@T\x86\xb1\xef\x11l(@C\xd3\x0e\xda,@(@\x8c\xfb|\xd4\\\xbf-@w\x12\xd6\xab@o-@|H\x90rf\x87,@@\x13\xcf*+\xd8-@\x8c\x90t\x84\x07S(@\xa1\xf3\xc7\x14\xfd\xef(@\x18\xcaF\xcf\xe6\x03&@\xc4Xh\xb1\xe8\xf7-@\x89B\xbc\xb6\x04A(@\x9b\x13s\x94\xe2x)@\x8ef\xdd\xf0[~-@$\xb5\xcbl\xa9\xab0@v\x06a\xe3\xcf\xaa,@\x01(_\x17\xce\xa5-@\xc8\x17\xa2\xc5y\xda.@0T\x87,\xc8\xcc.@\xbcX\xd8\x16a{-@\x05+\x136\xf9`,@%_\xec\xf8\xac\x18&@\x90J\x85t3*)@u\xb9\xeet\x97~(@\xe1K\xca8\x11N-@\xa6\xf1\x12\xf3\xcc\xa2.@\xd2Y\n2\xb5\x9c0@\x01\xb6\xce1D".@\x02\xe9\x1a\x02l\xec&@\xb9\x85\xbb\\\x9b\x9f,@i\x923C\xf5\xf0\'@\x0e\xbe-\xec\xfb7,@\x92\xe5-\xe8EX,@\xfb\x9b\xd53\x83\xd2(@y\x19C\x10\x98\x84-@\xe7\xcc\xf4>\xba\x1e+@\xb4\xa30c\xd8`&@p\x94vk\xed\x15/@\xbbY\x96\xda\x0c\xf8%@\xbd\x8a\x9dXa?,@\xb4\xb3\xbf\x97\xf8a&@\x88\xb9\x82\xf4-\xf30@\xe8\x8c\xf4\x98K\x97%@}\x8e\xd0\xf2\xf47)@\x1f\xf3z/\n2&@\xb1Mb5e{\'@\xa32\xb1\xd3O\x1a)@\'\xdea\x0b\xcb\x1f,@A\xf9\xe2\x87\xd1 -@\xf1\x00\xab_hD.@\xd5\xac\x18#\x16\x9b*@/]\x1c\xa66\x8c&@\x04\xfcP\x80\xc9\x7f0@Q\xed9#F\xa4/@G}\x08\xf5\xd1\xac,@u\x12\x90"!\xc1*@\x86d\xd0\xaf\xc4\x9d*@\x82\x16o 2\x8b*@\xe4}\x84\xaefW.@\x9c\x83\xbaN\xc1O(@\xd8p\xa7\xe3\xf9\x0f)@\xa3\xc1\xd4\xb7h\x01\'@\x19\xdc\xd2\xee;\'.@\x07\xb5\x99\x83}?(@zf!!\x19D.@\\\x98~n1\x02-@\xadQ\xd2sU\xb9&@\xe6Pv\'\x85\xf0*@\xf5\xa2\x97g\xf2\x02.@|\xb8\xb9\x11\xc9\x98/@\x90\x06U\x83\xf150@{\x10\x97\x95C\xf6,@\xea/\xe0w\x0fs-@4\xeb\x7f\x14st\'@\xb7sa\r37/@\x01\xde\xb7\xe4f\x18.@N\xa7\xd5\xf7\x98\x03&@bm\x10E\n\x98&@J\x96\x847J\xce/@\xdd\xcf\xb9\x98\xc3\xd00@\xde\x8ac\x1b\x19m-@\x8d\x85\xa2\xb3\xdd1/@f\xe2b\xf0e\xce/@\x1b\x1ffJ\xae\x82,@\xf4\xabl\xa6\xd3\x92\'@\x81o\x9d\x80\xa1O&@\xb3~G\x1a\x99\xd9+@\x8cz\x7f\xaeA\xac&@B\x0e \xcc\xdb5&@p\xad\xbb\x8f\x00\x9f&@\x95\n\xa2\x17\x07\xec&@\xf4;7_\x06\xd9+@E6\xaa\xa3\xca\xd7(@\xd1\x85G\xe1\xd0\xad/@A\x0cM\x06\xda\xda,@\x15\xe1\x04\xa7\x19\xe90@\x92>5\xdf\xfe\x1a/@2\x91%\xd9\x97\xe9%@eL^o\xc2\x98%@/\r\x9e\xb8\xf6h&@?\xbdw\xcd\xab\xc3+@\\\x13\xbe\n\xafT(@\x18\xf6\xd3\xc6\xeb\xeb-@:\x84\x05p\x0e\xcb+@i3x\x8a\xabS)@mA*\x04\xeb\xc7&@\x86 N\xfb\xccK/@\x14\x84\t\xcbk\x13.@\x97N?\xe4]\xa9%@\xbd$\xff\x1e\x00i%@\xca`\xe7\x06A\x9a/@\xf6#aSlN&@>L\x89Q\x19w)@\x7fv0%.\xec\'@\x1c\xb6r\xf9\xbb\x89-@\x93{\xa4\t\xb5\x9f/@ \xba3\xf1\x82\x9f%@\xdc.\x13^5\xec*@\xe0?\x17\xe4\xb6\xce*@\xba\x8f\xae\xc1\x05l.@n\xa5}d.^/@\x9ak\xf7,5\x8e*@QJ\xe9\xae\x7f\xe3*@Q\x99\xfb\xed\x12\xcc&@\x87\xe6C\xa3V\xa8%@\x10\x02\xdb\x15O\x89,@\x1b\xa5\x9a\xe3\x19\xac0@\xa4\x1b\xad\x1b\xd8\x9b0@\xfd&\xacX\xde!&@\x19\xbf\x19\xa0\xe0h/@\xc4E\xd5{\xcaZ\'@\xbf\xabp\x86\x7f\x98&@\xe2;\xf9\xf1\'\x1c.@\xcbl\x04#\xf5\x1c\'@>|\xd9\xbeQq/@\x8b\xe8\xa87[\xac.@!\xeba[pb*@\xc0\xa2z\xb6\x91\xcd+@\xd8D\xd3\xf5\x96F&@\x80\x80z\x03\xc4\xec/@7\xe1\xff\xa6\xb2\xac0@\x92\xfa\xe0\x10C")@\x14\x8fx\x88^2&@U$\x8d\xcc\x91\x84%@=S\x0c\xdf\xf8\x8b-@\x94\x7f\xa1\xe09\xbf,@dMP\xc8\xa6\xa8-@\x9fc\xa9?\x04\xed&@\x1b*\xf2\x0c\x01\xa5-@\x8a\xe3\x94\x1e\xa2V(@\x05\xf3\xcb\xd9\x84\x9e-@\x9d\x1b\x98\xcf\x91l)@\xf5\x12We\xaaK&@\xc2\x1b\xfe\x82\xc4\xfc%@\x7f\x10\xda\xca\xbc=)@x\xa4;B\xee3(@\xf4\x96\x1e\x94\xbf\x97/@R\xc1S\xe5*\xbb(@\x17F\x1d\xb9.t)@\x88K\xee~\xb1W\'@\xecfhH\xfdp&@\xfd\xaa\x86\xf6\xa9h(@{/\t\x8a&j.@po\x84\x9a\x81\xb4,@\xad\xc1O\xdc\x9c\xde%@\xdc-\x12\x9c\xfe\xa8&@A\xddr\x91\x0f\xb2&@0\x85Y\xbc\xfc\xc8(@\xef\xa0\xc3\xa3M\x89%@\xcesJ\xa4Yx-@p\x927\xba:\xc0&@\xc6\xb3\x0b\xabw8.@\x94\x16%\xe0%\xb80@\xc0\xfa\xb2\xc5\xf8`(@\xc5{AY\xb1\xdd&@\xee\xcc`\\\xea\xb1.@(2l\xa7\x81\xcd,@\x92-\xebO\x99\xbd%@\xe6\xd2aL\x0e@,@O\xe5\xeb\xa4#\xc80@\xc2\xf2\xa5\x1d\x18t&@\xa48\x1c1\xdb\xa9-@u:\x8b0\xd3\n.@\xf9$\xae\x10g\xd0)@:#\xcb\xbd\x1a\x8f(@\xe1;S/x\x8f(@\xfcu\xcf\xc9\xea\xb7%@\xc8\x97\xd8\xb4\xc7\xc8%@\xbaN\'_\xec\xf5,@ \xe00s\xcc\x14&@\x05%\x8b\x93\xf0\xb3)@@DoN\x06\xc2-@\xcaH\x7fJ\xa2\x92)@\xd9J\xd6\x14$\xd70@i\xf5\x0c\x1a(,&@3\x17\xdbc\xd1\xc00@9[\xecG\xf3\xad&@\x88\x87\x1d\xcc\x9a\\\'@\xac\xd2:\x96\x13o.@p\x83\xc4\x19\xca](@\xaf\x05\x85ZR\xed0@\x01\xf2\xce\xf9ma(@%:gf\xd9\xfe-@\xfb\xff\xf8\xa9\xba\xc3-@(\xc9k\xebmf*@}g\xc1Ugz(@c\xe79\xe36\xa9-@0\xea\x15c\x02\xdc-@\xa1\xd0O\xdc\xbe\x15,@\x90\x96\\c\x8f\xe3&@\x8fOL\x8dnU&@\x9b\x82\xe4\xe9\xfd\x880@$\xf3I\x93^j,@aL\xa7\x9dV\xc9-@C$\x03i\xf23\'@\xe86\x87\xc5s\xae)@\x12\xde\xd9\xa0\x91)(@\x9cS\x89\xa9\xd3\x0e0@A`D\xadH=,@t\xd2\x823\xf0--@\x10\xe5\x0f\r\x06\x0c&@\x13b\x89\x9aX\xca(@+%\xa5L\xcbe(@\t\x1a\x0c\xb03E(@\xde\x99\xb4\x83\x0e\x99\'@\xf5\x1d>\xc7\x06V*@\x1a\x9d\xcd\xa6eb*@6\xdb\xa7\xdcQ\xa9,@X=<\xacw\xee&@z\xc3\x00\xd2\xca~(@d\xf5\x9a\xb0V\x84(@\xc59\x91\xebD\xc7(@\xcft\xbd\xd6\xac\xa9\'@\x86\xf4\'\xc2\n8.@\xa2\xab\xf5\x9a\xc2\xa2(@E<\x87`\x00\x89(@\xf2\xa2\xe3\xc0+.)@6\xab\x11\xe8\xdc`(@q\xa1\xa3\xbd\xf5\xbe&@\xd3\xb2V2@r)@\xb0\x08\x1a\xc2\xd0m,@\xc1o\xd41G\x8d\'@EyP36T(@\xcdB\xcc\xb0\xbbd&@i\x07\x9c G\xda0@\xa0\xa0d\xf8C}%@\xb2QkJ\x85\x8c\'@uu\xd1\x05\xf4\xac-@\xbd\xee\xe6\xb1\xc5\xb1,@;\xdd[I\x93\xcd\'@\x8f-\x16f\xee@0@wM\x14\x8bG\x92%@\x01\xc9&`p\xa3,@:\x96\x9c\xfc\x9a\xb2*@\xcf\xbe\xa9F!\xda0@\xacIk?\x87\xac0@.j.n\x10\x7f\'@\xc8;\xd7\x95i\xcb,@q\x9c\xda\x00\n\xc7\'@H(\xe6\xffJ\xd6\'@\xd2!\xee\\\x1e@\'@p<\xa5\xb5\xaf\xc5,@\xe4VS\xfe\xfbu,@\xf0{\x01\xa7>\x97%@\xe1\x92n\xb7\xdd\xeb&@\xe1f\xfdlfC\'@\xf8\x9c\xd6f\x92\xa5\'@B\xeaj\xa7\xfa\xb0,@\xf4\xa8\x9d\x0bOz,@\xe4\x8bDAH\x9e\'@.\x02\x00\xcd\xedD)@\x1aPy/\xa6\xf2)@\xa7\xea\x85\xed\xc6\xea(@ P@T\xd9n+@\x86Z\x84s03\'@\x8aQL\xf9\xa1\x8c%@\xc6#\x01\xefs\xff&@\\<5j\xfb7\'@\xa1\x13*X\x16\xcc0@\xcf\nNL\xa1\xdb(@\x98=\x86\x1f\x80\xea+@\xed\xee\\\xf9k\xa7%@\xd3\x14:\'^\x04)@\xa8{\xcf\xb6\xfc,,@!R\xf2\xd3\x87\xf5(@\xe9\xcf]O[\xa5,@\xbc\x9d\x04\x990$,@O\xccM\x8dV\xd7+@\xf2\x95Z~ \xa0%@\x88\ns\xed\x8c\xe3\'@\xa5\xee\x02\x98\x81()@\xed\x99\xa6\\-_*@4\xb1u\xcc\xba\xac0@o\xac\x9f\xd8P\xf2-@\xe94c\xcd3\xa8%@N\xd2\x1dSG\xbb,@\xb5I\xbe{}\xcf0@wNz\xba.\x8c(@!G\xbb,\xe5\xad,@<@\x94P\xa6\xc4,@\xd9`\x16\x86\xd2\x05-@\x1c\xce\xec\x18\x0b\x86(@\\\xcbw\x8b\x87\xd5(@:\xba\xd9\x1a\x1c\x8f,@}\n\x96\xa4\xf0\x94%@\x04\x13N>_7\'@,\xc0\xbe\xa8Q\xe4&@z\xfb\nU\xf4\xac\'@\xedx\xe24s\xb0,@\xcb\xfa\xceA\x0c\xdf\'@M_[\xa1n\x8c\'@w\x1a;\xbb>\xab&@k\xbb\x16\x80\xd9\xb8%@\x01\xa6\xb9\x9d\x1e\x940@T\xe9pt\xe1\xe5\'@;\xb7\xaf\xd1\x02|\'@\xfe\xf7\x99z\xebj,@\x04\xaaR\x03\xd6k(@\xbe\xef\xceI\xd9\x92(@\x0e\xe4\xe6\x80 \n)@\xc0\x1aW\xce\xca\x95&@\xd1R\xc1\xeb \x97\'@\x17\x9d\x98\x00a\xf80@\x13\xbcFA\xc0\xb2%@\x89\x81O ^\xf3\'@\x8b\x1f\xaaP7@\'@\xe3E\xde\x1e\xb7Y(@\x97\x0b\x8f,\x04\xc6\'@:i\xa8lE<\'@\xb7E\xd2-x\x8f,@g\xf2\xe9[\x7f\xd7+@\xb7\xbd\xe4ZF0(@J\x04\xe7\xd4\x01\x86(@\x14\xa4\xa3\xf7#*,@i\x8b\xc3\xbf-\x04(@\xf1\xc5\xf8\x97T\xf7\'@-\xed\x98I\x9e\xef\'@\xd9\xc2;O"\xc1&@A\x82&\x1a\xa8\x9e(@%\xab\xa7!\x1b//@\x81\\B\x91H+(@\x93q<\xcdt\x97(@\xce\x02\xaf\x05P\xca.@\xbe>\xa5\xf7\xe8\x06(@\x00\xfaI/?<\'@OcB2mn%@\xe6\xa9\xf2\xc2\xb3\xd4(@\x10\xa5\xd4\xf5\xb1\xc8.@\x9f\xb0bVvA\'@r"X\x94Z\x9f0@\rZ1\xcd+\x04/@_\xac\xad\x89<\xeb&@1\x04\xea\xcd\xbe\xca&@#\xd3\xee\x0c\xac\x1f-@=B\'n7]%@\xf8\x94\xb5\x18\xfd\xbf&@\x01\xd8\xcd\xa3\xed\xfb\'@c\xe4\xa2\r\x19R\'@A)\xb0\xb5\x92s\'@\xf1ou\t\xcf9\'@\xd6\x04k\x8b\xf4\x85(@K\x00\xfcu^F(@/\xba\xa9\xc5Y\xd9.@-\xcb\x13\x9c\x98\x96%@B\xd1\x81\xf7\xdf\xc8&@\xb0\xf5\xe7\x1f\x1a\x1d*@\t\x11!|\xa8\xf2&@C\x8c\xee\x8d\x00\xfd&@z\xfeW\x07\x89\x0c)@\xba.\xc1\x05\xbcH,@\x85\xceA\x15l\xeb\'@\x06\xa0\xf8\x16\x8f\\&@\xac\x8c\x84\xb1\xf7s&@M\xec\xda\x0fx0&@\xf8o\\v\xf0\x88(@4"I\x0b\xff\r\'@n\xb8)\x154R\'@\xb9\x04\xd5\xff\x91=\'@(4\xd8\x1bK\xaa)@\x1f\xfc\xa2f\xfa\xa7(@-\xb5\xbc\xccD\xa80@\x03\xe3\x0f\x1f\x92\xa6-@\x80\x9b\x82\x95\\h&@\xbdA\xac._\xec%@\xbb \xf6w\xe5\xa6,@a\xea\x0c\xf4?\x9e-@><*\xaf\x80A*@\x9a\xe05\xbb\x8d<.@\x9cS\xcd\xbb\xc1`\'@\xd7\x94\xdaB=\x14)@\x050H:zH0@\x00\x02\xa5\x0e~\xef0@M^b\xf93\n1@i5\xa5X\x14y&@\xe6q\xff\x9d\xf7\xc6&@\xa1\xa2\xb2\x81}\xa4-@\xb7}\xbc\x1a\xf7\xbd(@\xd2\x12c\xc1\xd8\xbc/@\x83\xe1\x80y\x1d\x08-@\x06\xfc\xabW\xf7u&@#\x8d\xe9\xc7y\xe4+@\x9d1K\xd3[\xe30@\x14\xe3N\xcc\xd3\xce(@\xfa\x8b~\x06\xd0Q\'@\xfc\xfd\x19-\xa4\x92(@\x15\x81\x02\x92\xb0\xc5+@\rl\xaa\xdbw\x0f/@\x8d#H\x89P".@\x1f\xbf\xaa\xb7\x91\xfb,@\x8b\x05\xc1\xc1[\xf90@x`\x84\xb7\xd5X(@k\xf9\xa8o\x80I,@\xea\x91\x8a\x8fs\x011@\x97\x86\xef\x06\x98\xe0(@\xb8m\x99\x8d\x9d\xc90@\x96\xd2\xf7\xa6CF\'@;?r\xae\x97\xc6\'@\xa0><\xcd9\xff,@\xb2\xfd\x03Y\xecv&@\xef\xbc\xca\xca^S,@\xc8\xdd[\x15\x9e\xda,@\xd5\xba\xac\xab\xa5G.@T\xae\xa6%w\xe5.@\xb0O~\x06\x0c/\'@\xa2P7\x03Y<,@\xf3\xad\x98,\x0b\xab-@\x0b\x85\xdb|\x0bV)@\x1c\\\x9f\xc0\x97w%@\th\xa2iU\x91&@\x12u\xec~\'\xed0@\x8c\x90t\x84\x07S(@{\xe1ZS\xcb\xf2-@F`5\xe1:\xa80@\x8f<Q\x97\xc6x-@\x8e\xbf5KX\x02-@G\xef{\x18f\xb40@\x03\xa1\r\xf9\x1b0-@\xaf4\x19\\OK*@j\xfc\x95\xb67H(@\x8cMg\x13\xca\xaf)@\xf7\x86\xa2^\xec9*@\xf3\xa3\xb1\xe5\xfac\'@\x8a\x90\xc8\x9a\ni,@\x1e\xa9\x86X\x8a\x95(@\xfb\xb7\xa5/I3.@\xcd\x97\xe4\x9a-\xc20@\x0fZ\xd0\x01s\xea-@\x82x\xd8\x0b\x1bq,@\x84\xc81\xf9\xb7d-@@\xcc)^~\xa70@?R\x92\xc2\xcd{-@\xaeF\xf040\x98%@su\x1a\x9e\xfa\xf00@5!v\n\x84\xa30@\xab\xc66\xf21z)@\xf9\xa44\x98)k&@\xe4\r\xfe\xacy{&@z\x00\xe7\xea\xbe~%@p\r\x96w\x87\xf1*@7\xb4\x81\xc38H,@H\x0b\xd6v\xfe\xa4(@2.i\xf7{\xbe*@*\xcd\x97\x9dCC*@\x9dq\x88\x85\x15\xd1-@\x8c\x93\xac\n\x0f\x7f,@\x8b\x8e\xd0\xd06\\-@\x01Q\xb43\x1f\xde0@`%U\x120y(@\xb7\xb8\x08,\xd1\xe2+@X#\x88=\xba\xbc/@\x10\x1e\xc3K(\\-@\x05\x08\xc5\xb1\xd7q*@pn@\x90\x14\xcd/@n \xf5\xf1~\xc0)@\xaa\xa5\xe0Ay\x9a0@\x942\xd0\xba\x1cA&@\xa4\xa0}\x99\xde\xf8&@U\x97\xaa\x81\x8d1.@\xf4\xeb}\xf8M>&@\x17\xa4\xbf\x82\x06K(@r\x8a\x9e\xbc\xef\n0@{\xc2`\x05\xca7.@\x03\xb6 \x82+t(@\x18\x9df\xd9\x94\x8f(@-\xd3\x07K\x1f\xdd-@\x1c\xf6UMW\xc7&@\x1e\x89\xc5\xc38\x84+@\xc6\xe5_T)\xb5(@D\x97D\xc2\xe4_-@\xfav\x9e\xca\xc8\xb10@6\x03\xcf\x86<\xd9)@}7\xecS\x98\xd5(@\xd4r4\x8b\r\xfa(@Km\xd4\x87\x88w(@j\xde\xb7\xe4\xa0\xa4(@\x98\x1d\xe3A\xc1\x9b0@\xd8\xed\xf6\xc47w&@\xfb\xf9|\xfc\xe7\x00&@\xaf\xb9\x84j\x88\x88,@\x00\x7fL\xc1\xe8\x911@]\xaf\x9e\xbe1"-@\xeb\xba\x88#\xd2\xf2*@\xad\xbaYc\xe7n,@xt\xc4\xc5\xf1\x8f(@\xb0U\x17\x82<k(@[I0\x8f=\x9f.@\x0f\x9eZ\x82a\xce-@\xd4F\x00\x0f\xd5\xf5.@\x8bV\x19f\xada&@FP\xc9qvl)@\xe9\xd6>\t\xa0\n0@\x0b\xe6\xb9\xd5\xf0~(@#\xafC\xf4\xd6z-@\x9c\xe4G\xf9\xb8v-@\xbd[\x99\x9e\xc0\x92(@\x8f|Q8\xad+)@\x8ea\xe5\xcc\xd6\xcb&@c/\xea\xdaF\xf2,@\xb4\xaa\x8d\x90\xeas-@\x9b\xde\xcc\x1c\xd5\xa6-@\x8d\xb8\x86\x9c>\xd5\'@\xfd\x9eb\x1f\xe0J&@Rw\xe6\xec\x00\'-@\xf10}\xc7\x0fe+@7\xd5\xab\x0e\x8c//@&\xaf\xa7\xbcxr)@\xae\x00\\\x9cL\xcc(@\xf2.\xc8.\xecO-@\x85J\xab\x8d,g*@\xb3\xbd\xc4\x1d\xf3\x96(@\x1b\x7f\xa6\xf3&\x1c0@\x01Z\xe6\xfe\x00Z*@\xe3W\xf2]\x19\xac%@J\xcc6Q\x9a\xd80@w&\xa8\xd9]!.@\x1b\x1e\xf0\xf5\xdb\n0@\\\xeb\x8e\xe7>\xbd,@\xdf\xb0X\xf1\xcc\xf9-@[\xcb\x031-\x0c*@7\xea\xc6v\xaa\xbf\'@\xa2\xc4\xe0\xd8\xf2\x83(@\xffG\xd5r\xfa])@\x89\x18\xbd1\x88\xbf,@\xb5\x81\x8b\xcc\\\xe7,@Z\xd0\xbccuB-@\xa4\xf7 _\xc7\xad-@\xda\xefx\x08\xdf\xaa*@m\x86\xdc\xf0%\x990@5n?".\xa6,@\xa1\xce\x183\xef<)@A\x02\xc5WA\xe00@kf\x91KGZ&@\xff\x06s\x8cw\xe5%@y\x90\x85\xff\x84\x1a0@ld\x1c^d+(@\x8f \x08c\x14\x98/@\xcd)\xdf\x91f\x18)@\xc0eEjQp-@\x07\x93-\x1b\x9d\xa3,@G\xe6\xfeT\x16\x8e/@$B\x88\x9f>\x10,@\x00\xfbp\xa5R\xc4-@\x1c\xc7!\xd0\xd2\x18,@\x1a\xf2<\x92\xa4\xe7.@c`s\x99\xc2\xaa+@\x8c\x01\xff\xe9"\xde-@\xb6\x95\xbd=\xf7u-@%\xb1ae\x87\x93\'@QT\xb0\xdf\xecC-@v\xb3\xa3\xee\xe2\xee0@zm\x7fR\xe8\xb6-@s\x92\x1b\xb9\xb7\x18-@\xc3f\xda\xe6\xf4>,@J0\x9ck\x93\xdd.@\x99\x94\x97\xa1>L.@V\x0c\xbb\xfa\x19\xc9&@\xd5\x8a\xbf\x0c\x11\xf0-@\x14\x88\x85v\xba\xa2,@\xc5\xc1\xa8A\x85\xf8(@\x93\x03-W-\xef\'@\xf6K~\x13|,(@C\xd3Y\x90M\xab.@\xda\x11\xdf$\xbf\xe2*@\x0e\x0c\x0e\xe1c\xab-@\xef\x12\xd4`8\xa4,@k\xbd\xfbe\x11\xf4*@$[\x8cF\xdf\xa5(@o\x84\x13\xc3M\x82)@M\x1a$}X\xbd&@\xb6\x88\xbf,\xaa\t&@=\xe6\x85\xd0\xac^\'@R+8\x82\xc4?-@S\xfd\x88]\x88D0@\xd7\x0f\xd2r\xb9\xd2,@\x14\x99W\x8d\xc1\xbf0@\xed_y\xe7G^(@\xdc\x1am*\x02\xf5\'@\xba\xf5_\x7f!\xc6\'@W4\x84\x82\x97V\'@_\xbc\xe47\xfdO-@4sR\x13\x0b0&@\x8cwZ\xd8\x93\xe4(@\x1c\xdb\xe6Y\x03]-@\x9e\x1dq\r\x0b\x00-@Q\x90\xfc\xe6Yx&@\x80\xed\x97\xf1QF0@\xd8\xeaz`\x1ba0@\xd8\xd4\xac\x0e\x8e\xed%@\x07\xdf:\xba`Q\'@F.\x99X\xc8,0@\xf6\xaf\x1f\x03\x14\x1a/@R\xf0^\x03\x9e\t,@\x17\r\xdf&ba(@\xfc\x92\xa5\xac\xc2\x1d/@*\xe3\xc2\xc0g5/@\xcbzC\x81U\x84(@\xdd\x93rG\xfet*@\x98\xb4\x8b\tG\xb1(@k\x8a\xa5vTM&@\xd4,\x10\xb5-\xf9\'@\xf3\xed\x94\xe8\xa3\xd4,@W\xb8TW\xee\xe1,@\x11\x9e\x08\x00\x16\x8b,@\x07\xac\x98\xfb\x91\xee/@\xa0:\xad\x13\xb2\xcd(@C\xb7Yl\xd5N.@\xc4\x189\x1f\xabL&@\xa9V\xb2\x0e\x8d\xf30@F\xe4\x84\xaf\x0e|(@\x91\r\x8d w\xf8,@\\\x87\xe2y\x08\xa7,@{j\xf3|\xdf\\(@\xf8w-Su\xd7/@*\xaf\xf5\x8ej\x9f\'@\x04\xe82!\x10h&@\x87\xab\xda|\xa0\xdc\'@\x89\x9b&\xb2f\x110@)\xa8\xcdl6\x8f\'@5fa\xdcc^&@"\x9e\x84G\xcb\x8a\'@\xad\xc5\xf1\x02N\x9a\'@\x94\x8bs\xf7\xbe\xbb(@\x93\xe0i\xfe\xc4-)@)w\xd4sk\xd3&@\xba\xc0\x89\x9d\xbbc&@\x8e\xae5\xdc\x93@-@W\xaf\x96\xf3\xbdX&@\x1e\xf7Z&\x02\x0f)@PY\xaa\xe3\xe9*\'@\xc6\xe1\xf0\xc6\xb5\x0f(@\xc9\x16d\x98\xc1D&@\x07F\xc4/\xcd\xe8/@%\xcd\xd8\xb0?\xfb(@\x11<\xd3\xbd\x08{%@G:\xc1\r\x83\x8d(@\xd0\xefP\xadS\xdd(@E\xa7\xa5(pP&@\xe1S\xcdP\x95&)@jC[k\x1fJ&@\xab@4\xd9\xdf\x96(@v\x95\x9d\xbeH\xc0(@\xc705*\x0e"\'@\xddT\xc1j\xf5\xef+@m\x16\xfd\xa0\xb7\x83-@#\xca\xf2\x9c\x06\x8a,@\x98\x0c\x9e\xc8\xbf\xe3-@\xb5m\x9f\x12w\x93\'@h\xc7\x9e\xc6\x9b|-@1O\x1e\x1f\x93\x19-@=0\xc3\xd1L\xe3%@G\x7fq\x8bQ\x99\'@$\x80d:\x8cz\'@4\xf0$w\xd9\x92&@-29\xd1\x03\x04/@W\xe0\xe8nn\x920@\t\x1bBH\x01\xd3(@\x10\x18+\xf5\xa3\xea(@*\xd3\x07\xd7\xf0!/@\xe3\xc2\x1a\xb12\xa7&@8\x99&\x85x\x15.@\xd2\x98HR*\x0e\'@pcY\x07\xd1\xb3,@d^\x95UbD+@\x04l~\x85\xca\xab(@W\xbd\xdb\xcf>\xc0&@\x9d\xf3=1\xf1\xb5,@\xee8\x1a(\x9f\xdd.@z\xd6\xb40\x81\x86(@\x96\xd1\xcc|o@\'@Jt\x0c_\xa3c\'@\xb9qj9\xd7z-@\xc2Mr\xc3\xa5\xe6%@\xcb\xd2\xbc\xab\x1d\xe40@d\x0f\xd2v\x13\x14/@\x07\x0e%\xf4\x9b\x97(@\x8a\x1e\x94B4\xc1-@\x89\x0be\xb5\xeb\xea&@\xd3 8s\x85\x88(@\x0eqlH\xe9Z(@\x12M4\xe2R\xdb,@\x85}\xcb\xce\x8a\xcc0@\x9a\x8d\x85\xc1\xb7\x06-@Y\x1d\xf3\xd3U\n1@\xf8\xac\xaa\x85\x14\x81(@E\x06[d\xf6\xba)@U\xe3Bi\x84\xbd&@\xd9\xc8\xa6\xd7\x84\xee,@nD]\\\xcc\xc9+@\xca]WT\x82\x03-@\x15\xe0\x17\xcdX\x10+@\x8f\x16\xf5\xef?\xc3-@\x18}\x0c*\xec\xfd\'@Iv\xe9\xd9\x0c@(@\x86\xabDY\xe8\xd8&@\xe5\xb0p\xdb\xd8\xb3&@\x98\xa4N\xb6\xc4\xd5-@$\xbb\x07tV\xe1&@wj\xcb\xaa\xb0\xb9,@\x96*N\x04\\\xc8\'@M]\x99\x96\xe2,\'@\x7fr\x1e\t\xd9\xd70@\x16O9U\xf4\xaf(@\xfd\xa6D\xe7\x92\x02(@-{`\xc6\xd0\x0b)@\xfb{!X\x07\x10\'@\xe3\xb5\r\x0cB/-@-\x03BpR\x041@\xe1\xeb\xc2\xc9H\xf8.@\x02\x06\x8czz_*@o\x8e\xcf\x17\x10\xbe&@&\xa2\xc8\xcc\xb4\xcc0@\x05\x9d\xde\xeb\x9d\xd8\'@\xc9\x84\xf2\xef_\xc0-@\xb2\x81\x9e\x84Nw%@ S\xfd\xdf\x10\xc1-@\x8am\xaf\x80\xf4\x19*@\x1fO2h^\x15\'@\x0c\xfc-7qu,@{\x14\xb8\nM\xc6/@\xe0D\xf8U\x86w)@\xe1\xa9\xf7!\xfe\xdb0@\xb83Cv\xbb\xf5)@Q/_\x032\xa4%@\xb85Rm\x88\xed0@!G\xa6&\xac\xff0@\xb6\xa9\xfc\x11\x8eh,@o\xe5\xfe\x85f\xe1\'@%<\xf1\xb0\xe3\xa3%@\xee\xafp\xd4\xc0D-@X\xc8\xaer\xa7!,@\xe2\x1eB\xf7\xed\xd6*@\xa9\xbft\xeb\xfa\xed-@\x8b\xe5\xaa\xcb\xf8\x93%@O\n\xf7\x11\xba\xad-@ \xc8\x0f2\x88p&@r\xdb\xf3U\xc5\x9e-@+\xed}\xc1R\xc7+@\x16D\xdc1\x0e\x84%@\xa2\xdd\xa1\x08s%-@u\xf2Cl\xc9#-@{wi\xc4R\xb7+@\x98G\xaf0\xc3\xef)@~\xe4\x99Xld-@\rk\xb1\x15\xce\xf3*@\xd5gn\x86\xd4\xad-@\x15\xe5b\xe3\x95+(@I\'\x8c\x06Y+-@\x13W\x07\xf9r\xea-@s!/\xce\xc5u)@\x04.xL\x13\x87,@R\xdabl\x18\xb2\'@\x0fNV$\xdf(-@"\xe2.\xaf\xeb\x95%@\xc9_\x060z\xaf*@\x83\xbe,\x1a\x05\xeb)@}\xbe\xd7\xda;\xa0)@n`\x1966\x81%@\x9e\xedOy\xf6 -@$U\xd3\xca\xc6\xbe-@Bj\x07\xf6m6-@L<1\x9b\xbf\x83,@5V>b\x9ej,@\xb5N\xd8\x83\xca\xb4*@+\x0b)\xf1\xd1M*@\xa2\x98\x81i\xd6\xf5(@z\x1c\xe4\xa3\xa1o%@<\r"\xdd\xaew(@\xad\xdb1a]\x93%@\xb0\xdaZ\x80\xa2\xa4,@}D\x94\xcc\x91\xcb(@\x18\x0c\xd0\x81\x95\x15)@\x91/\x81:\xa0@-@qv\x1b\x06\xe4\xb4-@\x13\x94\xc9\xa5$\x9d-@\xf6\xaf\xb5\xbe^\x7f)@\x1d\xaa\\\x00\xe0o(@U\xb0\x9e\xaf\xe1\xce\'@\xa7\xb4M\xdc\xe0[)@6\xb1\xac\xb3:\xce*@\xb4{jG\xf3[(@X\x8fn\xed?\x1c(@\x18"L\xdf\xb6\xd0)@\xd0\xbf\xf6\x8a\x1b\xa4-@\xb4 \xe5\xe7\x1fN-@Bb\x9eX\xd3\xe0-@g"\xaa\x0b\xd8\xb2-@c\xe9\xc3\x0e\x92{%@\xd8\x95\n\xe6\x9d\x8c\'@\x1e\xdey!k~%@b\xc2\xf6E\xdf\x151@\xf5\x83\xc8\xec\xba\x02)@\x1c\xad\xc4\xadX\xfb,@\xa3\xc2\xf0\xe26\x9d/@t\xed\xb6y\xf4+,@\x89\x8f\xbf\xbc\xa8r-@\xa1 \xd9,\x8b\xf90@T\x84\'\xb8\x9dl%@\xd9\x0f\xcf\x1c\xc5k-@\xc0\xaa\xc5A\x90\x98/@\x97\xe4\xc6ml\xa3,@?>\xa3\x97\xcc,/@\x03`\x10\xd1\xba\xb3)@\xb2\xb5\xd4h\xdc\xa8(@\xaf\x1ewh@\xf0%@\xaa\x07\xa2\xc6\x8c\x8b-@\xdc\xe8\x18\xfd\xbf )@1$\x8eu\x0c\xd7,@\xa3\xb3\xdc\xf5*\x11)@}\xaeoUy\x90*@\x19\xd98\xa1\x03a*@\xb3\x83\xf7\xfc\xfc\n,@\xbb\xa5\xefG \xe20@\n\x11+l\xc53-@*\xc6\xd9b\xa6\xaf)@U\\\xcf\xf8m\x99\'@\x18\xb8\xd3q\xffD)@\x85\x11\x8d\x1a\xc2\xcc0@\xf0p$\x89\xc6\xb0,@+r-+\xbbL+@9A\x182\x8fT*@E\xcb\xa9{\xdf\xb7%@\x83\xe9Bs\xaa\xb1%@\x9b\x96\xb2\x04\xce\xe6,@\xfb\x80\xd6W\x00>*@\x89\x97W\xae|\xde%@\xa1j\x92%7\xbc-@\x06\xd2&\xb1\xaeO)@\xe0zy.j\xa4,@`b\xc8\xdb@1)@H\xdf\x13k]\x04)@\xec\x9ez\x08\x91\xf40@\x04\xfe\xc2J;:\'@\xc2\x83F&\xf3C(@]\x84\x91b\x89G\'@\xae\xc4\x86\x1e\x81\xe5&@\xb6\xdd\x88\x1e\xca/-@\xd2_\x81\x95\x1e\x14.@8Yyw\x1f\xb40@\x8e\x94`\xe9(\x12)@b\xe3\x18\xb5\xac\xf20@?\xb0\x1a\xc8\x05\x89(@\x81:1K\x02 )@~\x1c\xec\x1dXc.@\x9e\x15{\x1a\xd4\x94/@U\xbc\xec\xa5\xc3\xc1%@H\x9b\x8c6\'\xe30@\xcee0\xdf\xf9i*@)]\xb1d\x0e\x01&@\xab\x05\x11]iJ(@4\x0c\xb6V0\x16)@\x81l\xe1\xe8\xac).@\xa5\xfa\xceP\xf9\xc3+@\x99\xf0xqm!/@3\xf0dG\xd4\xdb-@\xe0\x82Ek\xf3\xed0@pq\xce8j\xba(@\xd7\x05\xd6\xd9\\\x83(@\xad\xb0\xd8\xe11Z.@?\x01 gnc/@\xe5\xd51\xbd\x13\x0e*@\xfe\xee\x92W\xcf\xb7)@\x827\xf2-\x03\x97)@\xe0\xe0\xad \xe4\xdf%@(\r{\xc4&\x9e(@\xf7\x9d\xbf\xfa"a.@-\xacy\xbaV\x91\'@v.\x97\xb7$\x80(@\xad\xf8G\x10c\xd3(@g\x81r\xf5\xb2\xdf(@\x8f0\x86\x7f1\xbd/@h\x05\xe7tQL+@\x8cG[\xd6)\x8f/@\x9b\xbd\x0bg\xea\x15,@\x1c\x0f\xc95\xf3\xad&@k:[q\x80c-@\x97\xf9\xf31U\xf8%@\xde\xb3\x98\xb3\x10i(@\x98F\x1e\xf0\xed),@\xecXF\n\x13\xbf/@\xfc_R\xe2\'\x97.@\xa8\x8b\tn\x82\x86-@\x18F\x0ej\x92\xfc/@\xe4^\x99q\xb4t*@.\xcc\xfa\xc4\xd8\xde-@7\xb4\xc5_\x82\xed-@>,\xd1g\x1c>.@\xc7n\xda\xba!z,@w\x9c\xb4\x8d3\xce%@+\xact\xda;\x0b)@b\xb1\x05\xf9\xb1\x930@F\xd6\x19=\xff^&@\x1bC\x89\xa2\xa9\xdd0@\x1b=,r\xa2\xed)@\x0c#\xbb}%\xcc/@o\xa7Nw\x16\xb4,@\xa1xO\x9e5\x8d)@\xe5\xe3\xd9\xc3<\x01.@\xb00Q\x0f\x03\x98/@\xa7\x8d^u\xff@+@G|Y\xcc\xfc\xbb&@O\x9b:&%\xa40@=hM5)A&@\xfb\xc1\xdfO\xafk(@1d\x8d0\xbb\x1f0@\x9ccI\xaar\xca&@\xd4\x9aE\xc2\x03\xb4-@BU\xf5\xb5\xc4\x080@\x05\xf5[!\x1eu&@\xa6Lj\xb3\xe4_-@\xf6c^\xaa\xca=&@V4o}\x83\xe7%@\xc9\x11NC`\x8d(@\x9b\x19IU;\x95%@E\x17\xff\x88\xef\xa4%@\x81\x0eW\xc4S\x1d&@1\x96\xa2K\xfc\xc80@\xc5Iw\xc9\xcd\x9b/@\x00A\xc6W\xe4\xd6&@\xc8\x00\xfcju\xcb%@\xe4\\\xf5\xc90\xc2%@\x82js\xa6\xd5\xc2&@\x96\x87\x14\xb8u\xb0&@\xaa4~i@)(@D\xeec\xf9Jt(@\x95\xcc\x9d\x1d\xbf\x83(@B\x15\xaa\x1c\x8e\x16.@$\x93\xbf\xe6:\xa4/@\xcb0\xa5.\x0b\x01&@\xf97\x95\x9a\xff\xc9&@\xc0]-!=!&@\xc0\x15\xb5\x04\xa6S\'@3\x92~l\x99\xa1-@\xfem\xf8\xe9\x98;(@\x82\x91>\x87\x87./@\xb7}\xe4\x81\xc3T,@\xc1\xc3\xa1L\x94],@\xf8\xdd\xc3=#\x8e(@\xa4_\x0e>n_(@^a\t9\xa0\xce/@\xcf\xa1\xab\x01O\x99-@\xd9\xd3\xb0\xeb\xaf)(@\xaaY\x9d\x03\xd5\xb3,@\x11\x0eHU\x99\xe1/@\xf5\x07X\n\r\xdd&@\x1d~\x9b\x10~\x02/@eYc\x02\xb9^%@\xf6\x87\x9d\xa38N/@\xeaF\x80\xe3"9\'@\x8f2}3\xe1Q\'@\xba\x0f>\xe7\xdes\'@\x83~\x8f0\xe0\xb7,@\x86\x0c_\xe6\xaeT*@\x8a\xec\xce\xbc%\xce/@\xc3\xec(P\x9f\xf2+@\xcfY\xb3*Y\xa6-@\x95C\xc2C\x95\x97-@]`\x9b\xd5\x84\x9e-@jP\xcd\xa4\xa7e,@\x9eu8i\xc9\xf0*@\xf0\x14\x0f\xfd\xa7\x01,@.\xc5!\'\x01\x0f,@\x8bz\x0b\xa9\x7fD/@V\xe4\xce@\x0b\x110@\x17\x97ZM\x9e\xce.@\xec\xf6\xf0\xb8\x08\x84(@j\xfd\x04\x0bea(@\xd2j\xec\xbe\xb3\xe2+@^yU\x9a\x1f\x8d.@\xb5@^\x1a\x10\x98(@\x93dH\xe4\xd5\x810@B\xdbs\xb1o\xa0(@\x16\x93\xb8\x06\xa0h*@Td\x16\xe8,\xa3(@\xa0&\xc5\x11\xfc\xe3(@\xea\xec\x8e\x183\xd0&@8\xe5?\xbf\xc9\x91.@\xde\x7fSQ@\xd1-@k\xc9h+\x12\x8a-@@\x08\x06\xb2>\xac&@"\x83\x19\xe0\xda8.@C\xb4\xc3{]\xf8-@\xef>\xbd/\xc6\xad0@5x\xe1\xa6)\xe4.@\xb6\xf8\xc5Q\xa8s\x14@\xcf3\xae\x80\xc0\xb5+@2\xaf\x9a(\xa8\xab+@0H\x9d\x15\xf1\xc7-@\x07\x8b\x03frp(@#\x15x\x16\x95\xca.@\x02\xc2S:\xe6z.@\xbf$\x06he\x8f*@0\x8b\x93&\xef\xc4,@>\xca\xdb\xab[\xac,@\xa5\xec\xce\x0b{\xd2+@rj\x0e\xcc\xb7\xd0-@\xedm\x96\xf8\n\x99*@\x9b\xadg\xf1\xe6\xfd\'@ts\xce>\xde\xf7\'@Q\xa4\xd2X\xe1\xa9*@\x12N\x07\xd7\xdc\xce*@\xaez6r\x18l(@\xf9\xe0\xf4\xa9\xda\x84(@:\xb0\xfbV\n\x8b(@yD\x97\x86O\x1e.@&W\xbe\x90\x1c\xa2,@\x88\xbe+.C\x1a.@\x95\xe2\x1b\x9d\xed\xf7%@F\x01b\xdf(\xa30@f\x00G\xa3\xe2;,@\xf0t\xa3\xeb`\x9f.@\xc9\xd3P\x13\x9b\xc5-@\xa8\x1d^\x13B\xd5,@e\x8c\x191\xe6\xf5&@D\xbf\x82\xc4\xbdO\'@\x97\x1a\r\xd6s\x89(@\x94\xc0\x99\x1ao\xc4)@\xb6\'\x9f\x00Q\xcc-@\xbd\xda\x8e\xb2e \'@)\xbf>tln-@\xeb\x9aJ\x8a\x88\xe1+@*@2\x0c\x82](@\x9eC\xeb|\x08\xdf0@\xbb2\xe6^\xa6+)@\x91\x14\xfb\xc1\xe7\xbc+@FV\xfeh]\xbd,@m\xc3_!\xbb\xaf,@\xb5\xd0jz\x819,@\x10l\xf9\xc5 k)@5y\xa3\xd3.o,@\x8f\\\xdb\xf0\xca)*@\xa8\\\x94\xda\xda\xc5,@*\xa9`5\xb2\xc0)@_\xef\x8d\xf5\xd8\xae0@@\xa3`\xdc,\xc7,@\xe86O\x82\x1b\xb4,@\xce\x15\x84\xf5G4)@\x16\xab\x99T\x9a\xb20@AV\xb3\xbb\x1dz,@\x97\x13\x9e@\x02\x90,@\x85zX\xc0\x9e\xe5*@\xfe\xd8\xf2\x99\x99\xbd,@\xfaO\xa9eJ\xd8.@A%]K\xa8\xa1,@K;\x02\xe7\xb6W(@Y\xc4\xe7\xb6\xb0\xfd+@T5\xac\x926\xfd\'@@S\xe0\xce\xbc\x1f+@\r\xa0\x07\xd0u\xb8,@\xafHm>_V,@\x00"N\xaaM +@\x07\xa9\x94\xda\xe0\xc6+@o/\x96e\x1c`,@+\xf9\xd3\x10\x0b\x970@yjb\xf05K,@x\xa7\xef\xb9m\xa8,@Z\x05\xdct\x8bD(@x\x1a\xd8\xff\xf5\x98\'@7,\xb0+RY,@).W\rV\x0f*@\xe4\xcc6\x1c\'L&@\xf1\xa4\xeap"9(@\x16O\xf7\xcbw\x8c(@\xef\xb9\x86\x10\x8eD&@"\xc5\x9e\xe2\xd3\xa7%@t\xc4\xc9\x13\x086\'@U\xed\x8aJ\x19>,@\x0cw\x15\xd70\xa90@\xfe\x91\xc29\xb7L/@\x1c\xf4\tM\xa7\xea-@\xb0\x1d\xc4\xa3\xca\xa3-@;|j\xb2J\xd1(@\xa1\xa6\xac\x94\x14\x820@\xea\x88\x81\xdaG\xca&@9\xaa\x8c\xb8\xa1\x96-@\xd5k0\xb5\xa5\xcb+@w\x94\xd7\xa3\x05\x13(@\xaa\'f~KH(@\x1b\x8d&Xl\xb6&@&\xa4\xd8`\xc5\xe9.@\xd4\x9b\x96\xc9\xaa\xfd-@w\xd5\xbc\xb3\xb1\xec-@v\x9c\x9f\x8c\xb3\xb7&@N\xec\x06\xa2\xde\xd70@\xd2k\xb4\x0eBI(@\xc7\xf8\xc5\xc5\x90I&@\n^\xc4\xe5v](@\xdft\xd8`I=,@N\n%w65\'@\x16\xa1\xf0\x9f<\x7f&@\xe3\xaehS\x97\x880@\xea\xbc^2\x97f*@p\x9c\xecX!`,@\x960/\x8d\x89\xe20@ps\xe5(\x91c+@r/ \xf1M\x1e\'@\xe7\xab\xb4\x14\x0e\t(@b\xd4\xf2D+\xa6&@\x0e\xca\x07\x1f>i&@\x83~0\x8b\xa83+@\xb6\xc8:\xda\x04\x970@|E}\x8d\xcc\xf1*@\xffT3\xf1\xdb$+@\xe2U\xf6\x06\xd2\xe4+@\xfe->\xa6\x8f\xb6+@\x81\x00\xe4x\x82*+@Gf\xa3O\xd2\xe8+@\x19\x1f~\'wi(@\x82o-&y\x1a-@\x89\x0em[+\x80\'@\xb1=\xae\x00\xdc\xe3*@\xec\xb4\xa1u\x82\x99,@h\xb1\xd6\n\xc9\xe8*@\x94\x1c\x0e\xb3\xa6\x820@\xa9.\xb2\xc6\x16Q.@\xd84\xa8\xcc\x0f>-@E\xe1\xbc\x00\xd8S,@\xecq\x06\xd8FA0@\xf3\x89\xd6QS\xd8(@\x82(>\xf6r\x9e,@\x01\x14\x88+\xff\xa7,@7\xfcu\x9f$\xbb/@\x8f\xc5$\x13\xed\x14.@\xa7\xe0\xfe\xec\xb3\xa4,@\xc2e\xb3\xe9\\\xab0@.-\xdd\xb9\xde\xb30@[\xd7\xa4P\x8bj(@\x1e)s\x8d)\x7f(@\x9b\xaaq$\xe7\xd7/@\x81\xc3.\x87\xbbf/@\n\xe0\xc0G\x8e\xea(@\x13}\xae4\xcdI&@&\xe1\xe8\xb0r\xf8/@HLM\x8a!\x9c0@.|b\xba\r\xa3-@F]\xa3\xfc2h(@A ;\xfc\x8e6-@\x8bH\x9eW\x88\x94,@\x82\x91O\xfd\x8cf.@\xb8\x1b\x84\xa5\xf7O,@\x8b_\xf0\xb6\xaf\x191@\x1fJ\xa6@(4(@A\xc1"\xfa\xb6\xba*@\x90q}YdL)@\xfdq\x05\xc8\xb8",@\x01\x8d\x8b\xfb\xce\xfc0@\x1b\xc0nf.\xdd)@\xcd\xe0\xd4\x15\xad\xe8/@\xe0\xdb_\xa7O?.@Ul\'\xa9)\xff,@\xf6\xf6\xab\xbe"\xa70@\x04^ t(1-@\xb6yP.\x9e\x9d-@\x07\x96\xf5\x01$<(@V]\xb39\xcd\x7f)@&\x83$\x87\x8d\x11(@\x82\xad\x9e\xc2~\xd5(@;\x84\x9c\x98\x07\xa4-@\xb1\xadq\xce\x94I,@\xd2"Ug\x86\x9c%@\x15\xc6@\x89s#(@o\xc1]\xc5\xfd\xc3\'@\x87BC5\x95\xfe&@\xc5\xdc\xd4\xf1S|0@\xb0\xb4\x98\x1al\xa4-@\x1a\x07Oj\x04\xfa,@\xc5u\x9aml\x96,@\xa8\xbd\xb6(M\x970@r\x8f\x97\n\x81\xe6-@\xe0i\x9a\x9c[\x90%@\xfe3kg\xf7p-@\x84\xb5E\xe3\xb5\x9c-@\xc3i\x858\xc5\xbd,@\x95\xfdn\x00=\x0b*@{\x95\xd5\x00\xc7\xcc%@\x9b\xe5\x9fW\x11\x08\'@{\xc5\x86\x1c\xcaz0@\xa8@\x94\xe9\x89\xf1%@0yX\xc0\x02\xc9*@\x81\x07[\xb4\x1e\xfb-@\xddn\x81\xcc0~-@M\x1e\xb2\xd8J=+@\xa6\x1f>\x89\xf8\xe6-@\xb0<\xec\x991\xaa&@\xe1\xe9\xcb\xc3\xe1\xd6*@k\xe1\x7f\xef%\x91&@Z\xfb^\xc3l\xcb-@e\xdcs\x9b06)@\xe8\xd6\x14\xfb\xe3\xba-@\xd1\xdf\n\xcbR\xaf,@5Rr\xbdL\x96&@\x83w\x19\x13\x7f\x84-@\x0b\xca\x7f-\xd86-@\\\x16\x8f(\x00\xc7-@\xbc\x0b\xee\x08\xc7d&@H\x85\x112B\x12(@\xbfx\xab\x83\x1ai(@u6~t\x14w,@,n\xb3\x1b\\\x83-@\x1aS0\xce\xfd{,@\xb85\x02\xa1\x97\x98(@A\x94\xc3$w},@|\xd2\xe2\xd6En-@\n\xc0\xb0\x01\xce\x87,@V\xc6}\xeaw\xe5+@\x90\x10\x0b\xeb2h(@\x14Dz\xb9\xbd\x04(@\x1d\x08\xbb?,\xbd(@\xf1\xc7;\\F>(@\xa4\x9fPu~|(@\xad\xff}W\x82\xaf-@\x97/L\xfe\xe9\x95-@\xb8\xb7\x92.\x91\xee\'@\x15"\xc6\x86B{*@\xfd\x90\xe5\xdeLc,@\xaej\xe2\xd7)\xd8-@\xa1@\xdc\x84n\x1c,@\xb0\x8f\x1cE1\x1f+@\xea\xc7\x1a\xe8\x83\x8f&@Kq\xe4\x08\x91O(@\xcd\xc8\x1c|\x8dx-@\xd5\xedq\x9a\xff\x90,@u!\x18Q\xb7\x18+@:<\x88\x86\xd9Z/@O\xfb\xdd\xb2\xa7\x1e+@f j\x94\xc2\xf2%@[\xa9?P"j(@\xf5\xd0\x9f\x811\xd0(@\x99\xc8\xa4\x82\xf2!-@\xf0n\xd1n^\xae-@ \xe3$\x10m\x9a-@\xa1\x90/\xdb\x19\x9e-@Ee\xc6\xa6\xbf\r(@2\xadY\xfe\xbb\x00)@E\xe1\r\x98P\xb3-@\xc7\x0f\xc0\xeb^9\'@z\xfc\x9f\xc3M\xa0-@\x8b\x17\xa7\xa5\x02N&@\x0e\x06\x08\xcdv\xe7*@\x91\x1a\xa5\xae\xd9\xe2*@ .\x0f8\xe2\x99\'@\x9e5\x9a\x91\x95\xa0(@\x08\xa3K \xd5|(@9L\x0b\xc9)\xb10@\xd2\xe6\xb9$T\x87(@tT\t\x0f+\x99(@\xcc\xf9\x9c\x99J?,@\xd7\xc7\x86\x1dMg.@\xc8\x1c\x84\xb5\x9c\xb2,@\xbaD\x91h\xa9[.@\xb0!\x0boi\x8a(@"\x98b_\xdb\x81\'@-r4\x118\xc4(@\x9eB\x90\xc0\xb0\x92\'@.\\\xdb.9\xaf.@\x11\xf4\xc98\xe3\xcc0@\xde\xc9\xb71s\x04)@7_b\xf3\x1d~-@\x0c\xde\xe8A\xa9\xf8(@37O\rA\xd30@\xb3\xd3\x8a`\x0b\x01-@\x860\xc5\xa3V\x1c\'@J\x01\x0cH\xb4\x96(@|\x17\xc6o\xbdY\'@a\x9eo\x93\x905)@\x1f\xbf#@Q\xac&@\xc5\xf9u\xef\n\xe0\'@\xe7\xb5\x18DB\x8e\'@\xef}\xabDE\x1a,@b\x93\x01\xa2\xa3\xe4\'@[\xa1"R\x089/@\xdf\xabC\x8a\xe5\xa00@x8\x91 \xba\x99\'@\xa9\x8f=D\xd1P\'@\xb7X\xb1\x93t\xf3&@\xb4"k\xe2o\xd2+@\'\xe3\xd0\xa5\x8c\xcf(@\xdd\xd7J\xee,\xf2\'@\xdf\xde\xcc\x0fOA\'@\x12\x94\xf3a\x9f\xc1(@F\xd8X\x18{\x9b,@VB\x98\xb5f\xd4&@\x87\xd3\x98\xc4"\xc1&@\xbc+\x12=F\x04(@\xee\xb2\xc7LA\x86&@\xa3\x10S\x92\xccM0@\x118\xe8\x96\x9d\xa3(@(\x07\xe5\xa0{z&@=\x19G\xb9u\xec-@T\x91\x12\xf56\xa5(@E.S\x0b\'\x82\'@b\xf9-\x8c\x17f(@\xb4D8\xf4\xa7H(@\xd7\xe1\xc7\xe9\x93\xd2-@\x03\'5M\xfc\x97&@s4\xe1\xd6\xa0\xfb-@\xc6]\xe7\x08{L,@\xce~\xc4\xff\xd0\xf5&@\xd39\xf8\xfc6\xee,@G8h\xdaT\x970@\x83\xb43j/b-@\xf3\xc1\x92\xbfO\x82(@\x8d\xb4u1\x83[%@%Q\xc0\x10}\xc70@[\xe8\xc49gF&@\x1b\x89\x0c2\x10\x9e)@\xf0\xc3\xc0K\xa5A\'@\xe4\xa5c;?d-@\xfa\x01/,\xc9\xc8-@\xfb\xe0N\xa9A\x19,@\xe2\x08\x11\x91\x85V%@\xb6\xfc\xbdR9\xee0@_S\xd8\x88\x18\xe80@\x12\xed\xf9\x9fD\x01)@\x83\x05)\xb9\x8aA)@I\x86c\x10\x91o\'@\xe1\xdd\xd4\x13\x9f;)@\xd8\xeb\xd8\xc7\xfb\xe2\'@y\xe3/\x04.i\'@\xe1\x81v\'\xf6\xd6%@\xc8\xf2m)p\xa2&@\xe1\xf1b\xe0av(@7\x8fO!\xac\x99\'@\x9a\xd1\xb4nR\x910@S\x0c\xff\xf6\xcb\xc0&@\x8d\xc60\xb1\xa6\xa8%@\x15M\x17\xf4vy\'@\x96\xe3.\xa2\xe7\x9a%@\xe3@==\xee\xc0&@\xe2\xde\xe1\xbb\xae\xbb)@& \n[\xb6\xf2&@\x8b\xd1\xe3\x17h\xd00@\nvm\x00J\xbd,@k&K\xd7\xef\xb6&@4\xe7\xb7\xe6\x98\x04(@\xce\xe6\x91\x80H\xc5&@\xda\xbb\x19\xe4=\xe9\'@\xc9\x96\x97\xfdG\xee0@\x7f\xdaD\x93\xd8\x95%@\xfe\xb3\x84Z\x07\xfc&@\xd6K=\xe8\x9es&@\xfft\x06v\xc6\xaf*@\xb3\xbc\xc6\xed\x10\xb7(@g\x02\x1eI\x86\xba)@\x06\xaeYNj\xbb,@\xae\x8b\xb2T\xe9#)@\xcf&\x08\xf8\xd6\xdf)@\xee\xf1\xda\x19\xe1~)@\x08\xe1\x95_\xa0\xd2\'@u\x18\xc9\xc14\x1d(@\xde\xb6ve\xb9\x84&@\xc9\xa8\xe3\xe8/\xae0@\xd6\xe8\xd8a\xa1k-@\xeb\x9e<\x9fp\xbf&@qU\xb0\xd0\xd0J-@(\x96\x8c;ol(@J\xa4\xb97H\x8b)@\x80\x96\x96\xbe\x11\xef0@\xb9\x0c\xd87\x1a\x8e*@*\xa1%j\x92V*@}eA\x04?\x0c&@\xa3w@\xe79\x9a(@\x18\x9f\x0b\xc5\x89*)@\xd1\xcd\x1c+\xfe\xd6,@\xabP\xf2u\xc2H\'@\xa4\x1d\xf1\xc4/\xe9&@/\x97\xce\xe9Fk*@\x87{\xaf\x02h\xa4&@ \x85\x06\xd2\xa0\xc6(@\xe0,"d\xbb\x01&@\xcfV\xe4V7\xe30@Ob\xc0]t\xcf%@\xbd\xdc\x80\x0e\xbe\xd1(@\xa3\xe6\x8e\'\xbfH+@\x86f\xb5\'`\xe3%@g\x8d:\xb3#\xb9)@$\xa7\x87\x87I\xf9%@\x02a+\xa5\xf6\xbf0@v\xa7\xce~\xdb\xd1%@\xa7=\xa8\xafM\x13)@\x80\xc7\x93\xb3fb&@\x01\xc2Y\r\xad\xb5-@\xa9Yzt3y&@\xeb\x85\x1fS#\xe9%@M\x8c\xb6\xc2bV&@\x88\x92\x9cAi\xe3-@\xf7\xed\x96\xa4\xb6\xaa&@\xe9\x8e\xa1\x96\x9d\x1e&@|d\x87G \xdc&@\xcc8>\xee\xc2\xc3%@2\x10\x82\x8fb\xc0&@\xd4S\x8f\xbaFN.@\xc5\x1a\xf5\x9e\x8f5.@A\xc3B|\xb8v,@\xad4\x0b}\x15\x06&@S\xf6`\x88QA+@\x8a\x1c\xf6\xe7R%&@\xd4\xacT\xbfU\xe6&@\x05\xac\xd5\xd8_\x0f.@\xef\xc1n\xa3zI.@\xb9\xbax\xd0R\xa30@\xf2Z\xb8F\xd3v,@\xe7\xb6)\xc0:\xa0-@\x14\x8e\xf6d\x90\xcc.@)h\x86\xaf\xfcr&@\xfa\x9d\xbb\x85\xf10.@A\x94\x97HY\x7f(@\xf5\x06\xb1\xd4\xf9#/@~\xa6$\xc6\x06\xaf&@\x1e\xfa\xe07q\xc6-@\x80\x08\xad\xb7E\xae&@]\xa5((\x8bp/@ph\xf9\xc2|\x92.@\xe0\x95\xb2"S\xe9%@\x88\xb5\xac\xe4\xdc|-@L\xfaz\xc2\xc5\xf9%@\x0c\x9c\x92\x8a\xe0\xaa0@\x04#\x80\xba\x1a\xdf&@\x1e\xf1\xb9\x96\xcaC(@FC\x12\xf7x\xc7%@N\xd7\xac\xc5\x10\xce&@\x1b6P\xdaX\xfa+@m\rk\xd0\xb0\xb0,@\x14\xdbg\xed\xa7y/@t6\x8ap\xff\xef%@\xd1_J\x1e`\xf0%@\x06H^\x1d\xbd\xa3-@i/\x9a\x95\xc6\x86\'@\x84\xe4\x9b\xedj\xda/@.\x9dO\xb8\xa7c(@$Sh\x9e1\xb4&@"\x9aS\xa7\xac\xff%@\xbf\x1fT-\x1b\x19&@\xb1-0f\xdf\xaa&@3\xc5\x87 \xb1h&@\xffq\x8f%8\xf3.@w\xf0\xa5\x0f \xc7\'@\x7f\xd1\xb7\xffBw%@\xd2\x0e\xaa\xc8\xfe\xd3+@\xaf \xaf\xe7\\~%@\xfd\xb3\x96A\xad@&@\xaf\xed\x15\xa3\x8d\x90-@\xa3\xd5c\xa7iy-@e\xab\xc4\x02\xda\xc3(@\xc4&\xd7\xf4\\\x13)@\xb3\xad#\xe6Q\xa0.@:\x88\xac\xc0\x9e\x010@\xed5\xdb\xf4\x02!0@\xdd\x9c\xa5W\x1c\x96/@-e+\x0e\x07l(@^\x02\xaa&^\x9c(@L\xd9\n\xd9\xbb\xe2%@\x8c\xae\x93\x89yz(@i\xc0\x033u\x88,@\xdf\xf7\xbd\t\x91\xfc(@\xb4\x1a\x80\xb6Ym\'@\xa2 \xaa\nW\x920@tA\xec\xc6\xd1"-@\xac\xe3\x88\xa6\xb9\\&@\xc6z\r\xb8\\w,@q\x9e\'\\\xbbD-@\x15\xbd\xdc}\xcfj(@E\x95K?$#+@\xb0\x1d\xb6\x05\xdaY(@\xa46\xcf\x91\n\x16)@\x96_)\x9d\x7f\xe7,@\x12z-\xd3f".@a`\r\xb8\xa9\xa3,@\xbd\xbd\x90\xa5\x14\xf2+@\t\xcf\xd3\x13F0,@\x9e\x1ab\x1e}\x0c0@\t\x96\x01S\x9b{\'@}~yxh\xbb,@\xec\xdaL[\xe6+\'@\xe1\x8c]a\x99\x8a0@3\xc0\x1d\xc6\xc6\xf2+@V\xd7\x15\x0c\xaci,@\x8e\n\xfcR\xed9-@\xb5\xe37\x04\x9fP\'@\xae\x03E\x1e\xb5\x97/@H\xd51\xb3&3-@"\xea\xac\xaeT\xd4-@\x9b\xad\x04\xe6,\xcf,@\xef[\x15\xafDA(@\xaaI\t\xf3r\xcd0@\xce\xb0m\x19\xf9\x14.@\xed\x08\x12\xeb\x81\xef)@\x87\xf0\xfa\xef\x12\xa5\'@4\x10\x87\xca\xdb\x1a-@@\x05%\xa3\xfb\xa30@\xcd\x06\xafl\x1a\xfb,@>\xb0\xdf\xc8\xef\xbc-@\x88\xdc\x96"\x00\x85-@5\\f\xfd\xcd\x97-@9zt\xf2\x99^.@\x9f\xd7.i|\x070@\xa5\xf1\xbf\x13T1.@\x07;n\xbb\x87$.@b\x19*13k&@\x8bt+M\xcd8+@\xa9\xf1\xc0\xc4lS.@z=\xbe\xa6\x1f\xb8,@\x8f\xfa\r\xfem%0@\xcaB5\xe8\x13\xde*@sIng\xf5a,@l^\x05\x01:\x16&@\xc8\xbcmJ\x8c}(@\xf3\xe1\x9akW\x140@\xefG\xe8\xce#/(@ZW.=\x97\xfb(@.\x1c\xd6\xec\xdd\xd40@\xe4\xa8t\xa7b2(@N\xab\x10ef\xec0@\xea\n\x81\xd4\xbc=.@\xb0\xbe\x9a\x028\x1a)@\xabyT\xe1\xe1O.@<o\xde\'\xd8\xda(@z\\H{\x0fo-@\xfb\xcf>O\xf0<*@e\x9c\xe0\xf4\x9f`\'@?7*\x13\x13\xfc-@Y\x02\xf8\xcd\xc6\x8a0@\x8a\xed\xefd\x93\xff0@r\xa3J:v\x81%@m\xb6S6\xba\xd0&@\x18O,\xb7\xe30,@\xa9\x97\xb3\x7f\x95\xbe*@\xd6\xf02\x1e\x80\x97%@/(q\x84fm,@Su\xdbnM\x07\'@\xe8\xaa<\xa4\xfb\xc8&@#\xbe\x97\xcc\xa0\x84+@<\xc6\xf7\xba\x85\xef)@\xb9b\x0e\xa79\xdb,@\x93~\n\xd7\x11g\'@t\xa3,\x87\xa5\xcd(@\xaa\xd8l\x143\x04.@\xad\'WY\r\x85(@&p$\x9e\x08p)@(4\xa3\x1a\x95\xbf,@\xe48\x8f\x05\x9b\x9d(@\x8b+E\xe6\xd9\xb5\'@\xbf\xd97\x9f\xe0\x13.@\xfc\xb7#\xc0\xa3\xd8,@\xd4\xc3\np\xc4\x08.@$\xbe\xdb\xa5j\xb6,@\xc5\x14\xdd_\xf6\x93/@;\xff\xb8\xfdM\x11+@8\x9b\xdf\xa8R])@\\\x11h\xb7o\xdc,@L\x0c\xa9\xe5\x11\x1a/@\xf9\xab7\x8d\x0c5.@\xc15>\xa3\xda\xd50@\x0cB,\xf4~A\'@\xb2\x03\'\xdb\x92R\'@s\xe7 5\x9e\xc8\'@\xe7\x17\xb3\xa5\xcc\xb4.@\xd8*rDQ`(@\x00\x1c\xec\x1e\xb2p\'@\xb6\xd4\x13C\xf1\xcd(@\t\xac(\x98\x85|,@\xdb\xa0t \xc1^,@X\x94\xbf\xcb\xa0&&@s\x84K\x01\x17\xdc0@\'\xb3\x1a\x0esj/@\x86\xe9\xce\x94\x13\x97%@\xafU\xe1\xe7,\xf0+@\x7f\xd5Bq1\xeb\'@.\xd5*t\x1f\x1b*@\xccji\xe4\x82\x18)@P\x88(\xf2\x88\x19.@\x94\x9a\xf6\x95VM(@\ns\x82*\xa7d-@a\xf9\xd5\xa5\x1aG/@\xc1t\x11oc\t1@\x9b\xa5\x9a\xc5\x00\xeb.@\xea\xaf\x07?\xf7\xb6&@\x02_\xa8-l\xe5,@\xa3\x19\xf2\xd9\xc7x&@\x1c4\xe1\xce\x9f;\'@\xca{N@+P/@\x04Y\xb4\xfe\x01>\'@\xa1\xda\x80>V\xbe.@#>\xba\xa4\xaf\xe90@*\x90\xb9\x8f\x1b:)@H\xbe\xe5\xf8\xab|,@g\xe1\t(\x07\xea,@I5at\xf8\x17-@\x91\x19o\xab\x90\xc5/@3D4\t\xf2\x8a0@\xb3=\x8a\xbdQ;\'@R\xa2O\xe9\xab?\'@z\xb8\n4\x13\x08\'@\x95[AX\xa2X0@\xcb\xdaM\x03\x80{&@\x9a<\xe4\x92k\xdc+@\x93\xc7n\xad-\x9b/@\xbe\xc5c>*\xd9,@\x9f\xc4\x04Lw\r)@\xe4\x7f}&\xf9z(@%c2\xaa\xcf\xa6&@\xffg\xd8A\x8a\x85&@\xc8\x9f6!\xc7\xc7+@T\xb1\x89T\x9f\x82.@\xb3\xeb\xace@S.@(A\x19\xa4=\xa5,@d=+\xf1\x12\xd4&@\xd9\xd59\xe17\x81,@\x05\xa5\n.\x05q(@T\xe0\x05\x82\x8f>\'@@\x84l\x83\xd0\xc4.@]\xe0\xfdC\x95{-@\x00\r\xe7\xf6u\x8b0@\x1a\xbb\xab\xafd\xb4(@(\xd8\rm\xe5\xb8,@\xec\xdc\xd2\xf2\t\x03(@\xa1\xc1\xd3\xa7\xea\x98-@\xb3\xa3\x17\x8d5\xdb+@\xba\xfc<\x83\x9ai/@`\x03\xc6nq\x9b0@J\xbc\x9d\xa1\xfcn(@\xf0\xb2\xa3\xd3\x86t,@\x15\x98\xac\x15\x03\xfa-@ \xbfH\x9e\xae\xcc0@\r\tX\xa5\x1c\xa4%@%\x9f\xea\xc5\xdaw)@\\\x88O\x8f\xbb\xda0@\xf7\xdf\x07;\xe6r(@\xf6TK(\x05}-@\x84\x1etOC\xf7-@\xa3D\x05\xd8\xc9]+@\x1d\x80\xbf\xcel\xfc/@\xe1#\x0c\xeaw\x1e+@G\x92{\x88\xeb\x150@\xc2\x12\x0c n\xb0*@\xac\xd8|\xc3\xe2\x15.@ItNt7\x880@\x94F\x16\nh\xa3/@\x0f\xc7\xcc\xad\x83\xcd+@x\x07\x8b\xda\xaf\x03,@\x81\xfc\xca\xdb*\x8a/@\x99\xd8>\x12\xaf\x1a-@j{lJx\xab-@\xf3mP\xd2\xe3\xb9(@*\xd1k|\xb4\xf3.@\x8ci\x08pN\xe7,@D\xbc@\xd3<\xa3-@\x18\x80\x90$\xe4\xa8-@\xc4\xdeQ\xed\xf6\x0e-@\x90\x8a\xb9\x12\xb2&&@\x99\x886}.\xf4&@\x98\x03\xf8\xe2\x85@.@?\x01\x03\x9bf\xb6)@\'\xa3\xa8\x97=\xf9+@^t\x16\xfd\x14-)@\xe7E7QS"+@r\x91\x9e\xfa)f.@\xb5C[S\xfdm,@Ud=\x80\xf2N(@\xe9\xd6D\xbd\xddm\'@\x14\x82I\xa1\xf7[)@\x9d\\\xc5\x0b\xca\x9a.@\x01T\x80=\xf1\xca,@\xacn\xb1g\xa2\xa1-@\x0b\xf8\xf3\x7f\xa3y-@\x9d#\x0cy\xf4\xcb-@\xd1\xd4\xea\x8d;\xc7+@Ji,\x8dyV,@\xa9n\xadj\x90\x18(@J \xeb\x88k\xfc\'@\xfb7\xc6\x97S\xfd,@,\x7f\xbap\xf3\x01/@,p\xd5BN\x87\'@&\x83\xda\xdc\tW\'@\x80n\xb2\x87~\xdf0@\xca\x88\xeb\xcbCZ.@\xda\xdbY^\x11\xb40@\x95\xaf{\x10\xeb@-@\xc7\xa3\xe1\xb6W\xd8(@\xdb\xe8\x97|\xae\x020@\xa1\x03\x91\xe5\xbb\x00)@\x04X\xe3\xbe\x82U\'@a\xe7\x8a\xb1P\xc0,@\xcd \xb1\xa1\xaa\xed*@OzJ20<+@rjHKy\xe0(@\xaaJ\xce\xf2\xaf\xd5\'@\x1f\x8c\xb4\xef\xb8\xae/@ \xeb\x80\x93\x11U-@\xe1\xdd\xf5\x80s\x88,@{\xdd\xfe)\xd6l-@5>\xa1nB\xe30@\x07\x86\xc8\x15#\x140@\x1a:\xaf\x04\x8eD(@\xb8t\n^\xbd\xec\'@\x10*\xc0,\x8f\x1b)@\xd6\x9fJ>\x83\x93.@Z`\xc9\x87#\xdf.@\xcayls\x98\xdc(@\x88\x9b\xf6\xa8\xd3o)@x\xa7\x03\xc0\xe9\xc6(@\xe7\xb7\x84w\xdb\x1e1@\xf0R\xb9#\x14\xea-@[\xeb\xf43\x88\x98%@dr\x90Hv\x9c/@\xda\xd0\t\xd9\x9aD,@\xf1A0)\x1eZ(@\x05\x9f\x00Wb\xf3&@i\xc1\xef\xdc\x7fb-@M-\x05\t_\xe9*@O\xa1\r\xb45((@\xe9\x08\xbef\xed\xd7+@\xb1\xfd\xda\xa3\xaeB)@\x187\xa7x\xc6\xfb0@.\x9a\xe3 *=(@\x0b\x06\xfe\xa4\xd7\x12-@\xfc\x05Z~\x8a\x85,@\x9ed\x85\x0eh\xb8&@}\xe7\xfd\xe7\x87\xcc+@\xd2\x1c\xb6(\xfd\xab%@\x9b\xc0\x94\xba\x89k&@\xa4#\x1b!\x85<,@71\x11~\'\x97,@Q\xcf\xaf\xa6\xba\x8a-@(dC\r\x7f2.@y\xb6%\x90}\x81-@b;s\x9d\xf0\x08-@,\x9bR\x83\x14\xda&@\x0b\xd6$\x1c\\\xa0-@\xb2>\xb3\x91m\x8f/@\x15~\xa0!\xcd\xe9-@\xe1;\xafk}\x9a&@A\x96\x99\xbf\xfd\x85,@\xefhR\x9e6m/@\x96Z\x93\xd1\xf2w,@\xd3\x19\xf5\xda\xa4\xa5,@zU\xb4\xfa]\xeb-@\xfaq\xdf\x88p\xde-@\xf2\xfba\n\xa4\xb3-@\x1e\xb1\xfd/\xc9\xa6-@\x04\xb3:oZ\t,@\xab\xe8f\xf09\x11.@u\x86(\xbaa\x92/@\xeb\x0e\x1a\xff\xdf\xba-@\x8e\xd3\xff\x01\xdc\xb3&@\r\xf9\xd1\x9f\xe0\xdf%@\xb6\xf4\xeaU\xde&&@\x96\x91\x03\xd6\x84\r.@&\xc6\x08\xeb\xe5#.@\xa4\x80o)\xd0\x05&@\x8fW\xeb\x03\xa2\x88&@\xed\xc7\xd22\x0c\xd8&@\xf0\r\x01\x97\xe1\x1c.@b9\xf3d4\xd3-@\xce\xe1\xa5\xd7e\x1c&@\x04\xc1r7\xfa\xa9&@\xd5\xb73\x14\x9aa&@k\xe8\xcd\xc4q\xd2(@\xdb\xa4\x99\xc0\xef\x9c/@\x18\xe6\xa6R\xee\xc80@\x17\x0c~n\x8a\xe9%@-?z\x95\x81\xc0&@\xd9\x08\xc5Z`\xab-@;/\x85\xfb\xe5},@Dn8\xa1f\x92%@\x81\xd4,\xe3\x07;+@W;\xf7:\x93\x08-@\x97\xd6\x16u\x17\x80*@/K\x88\x1c\x1d\xd6%@\x18@\x1b\x85\xc30)@\x96\x191\x97\xf4\x1f)@R\'\xa2\xd4\xf9\x89&@i\x1aV\x96\x99\x9e-@\xf0\xff;\x95\x8f\xc7(@l\xde\x12\xc0\'\xa5-@\x06\xf8\x0b\x163\xd8/@w\xf6\xbd\xd7\xd0\x92+@\x81\x04\xb4\xda\xd3Z&@\xb5\xcc\xf69T\xae-@\x9a!\xf2\xbd\x01\x97)@\x1d\xc0h\xfc\x08W&@}\xb8\xc4\xc1\x94\xb7)@\xebL6e\x854+@\xaa\x91\t\x8a:\xe2%@\xaaT\xb5fw\x93)@\x9f\xbf_\x14nJ+@\x06!><\xe4u,@s\x92\x9cCG%-@\x88\xb6\x87\xc7\xa7\xe10@\x02\xee\xa6O\xffd-@@>\xc6M\x92\x9a-@\x1a\xac\x92\xeaAm,@\xe5\xc7mN\xb9z/@\x19`\x9b\x0355,@TD\x17\xb5\x94\x18)@\x10M\xa9>\xafw-@\xb9\x9e\rr\xe1@-@\xb4u\x91\t:J\'@\xd2f\x9dz\x81W&@\xd6\xc6\xc5~c\x83\'@X\x83G\x0e\x14x(@\xcc\x92\xd3\xe0\xb0\x8b0@\x81\xfamO\xd2\xe90@\x08\xd2\xea\x8b\xa7\xb9%@\xa4\x0700q\x86\'@\xe4\xe8\xc4\x11B\xd8*@Y\x9e\xcd6\x04e&@wG.\xb63\x94\'@@\xa3\xc3\xfbac*@$\xa2\xd9\x1dV\xdc/@\xb5!\xa2\xb8\xd0\xda,@Fj\xe6\xe2\xc5\xe3*@\x8c$\xfb\x87:\xa6%@-\xb2\xb9\x18\xb0\x8f,@\xec_\x01"\xcd\xdf%@\xd7n\xccUZY/@\xad\xb4\xcaix\xef+@?\xd1[\xbe\x12\xdf&@\xb9\x82.{m\xa4(@\xebR\x00\x98\xfaW&@\x8c\xc5\xb4\xcc\xb5\xad&@[\xe79\xf9\x01\xbb&@D\x87x\xc9\xed\x7f-@y\xac\x9f6\xads-@\xfc^\x92\xf6\\0(@o\x8f\xa0\xeb\x8d\x1e(@j\x16d\xfa\x01P.@\xcb\xb5\x8d\xd28G-@\x8a\xeb\x10\x7f\xa5\xf6\'@\xa4\xef\xcd6P\xaf&@\xf0\x1e\xb5\xc9\x8dv(@\xee\xb7\x1e\xf3\xfe\xc4(@\xa7f\xe51\x91\x7f)@\xeb\x9c\xb0<3\xd8-@\x84~\xd1\x1f\xaf\xcf-@\x7fZ\xaa\xc6\xf5d-@1F\xeb\x9ce\xc0,@\xa7\xb7`\x8e\xf6\xb2*@\xcdE\x97\xa9\xac\x82,@\x00_5\xf8\xa2\xb8(@\xff\xb9\x84\xe8\xe5\xa1.@^>\xf8\x89\xbd<-@\x05\xa3\x9ai\x12e-@4i{\xe8|\xb0*@\x96\xd3:\xc4\'\xdc*@\x95\xd7br\xd8\x95%@3T\xb5b\x1fh-@b\xbe\xb9\xf2\x02!0@\x1b}\x17A^\xf0)@A\xa3\xcc\xac\x055.@\xfa\x9eNwo\x97.@xT\xe0\x18\xfd\x0b*@1\xa8\xbe\xd6zI-@\xa4J\xa8\xc7=\x8b%@\xd1\x1es\x9a\xc3\xb6*@\x12Zd\x01v\xa30@\x16\xd2wp\x19\xb6&@E\nG\x12\x9a\x06(@|\x99\xfbt\xda\x9e,@\xce#\x82\xa8T\x92(@\xbb\xab\x07\x8b(m(@\xda\x02l{\xe4y(@t\x8e\x8e\xdbjj(@\xcf\n\n\x8eKi(@\xa5k\xbd(:\x9a(@\x1f\x04\xean\xe2\xbc&@\x1b\x85\xda<\xdc".@\xaf\x80\x08\xc9%\xae-@\xec\x88\x12\xc8\xbb\x9b&@i\xd7#\xcf\x1ez\'@\xc6\xec*\xb0"\x99\'@A\xcd\xf6Q!V(@\xc8\x98\xca\x03\xa7G.@\xe5\x8f\x17L\xd8\xbb-@O;0\'\x0f\xa0-@\xdew\x86\xfd\xd2<-@\xdb\xcaP\xc4e\xdb0@\xdb4\xf6\xc8]\xa8&@\x86\x97\xadF]j\'@C\xc6)\x11\xccs.@*\xab\xca\x9eK\xc6&@N\xa3+\xb1\xe2F(@\xc5c\xdcD\xf1\x8c/@Z\x8cA\x9e\xf6h&@\xc5\xd6\x04d;\xdd&@\\9=\x84\x94\xe3.@`L\x991\xeb\xcc-@.\xa5\xfaUun/@\xfc|\x826\xdf\x8d-@1sE\xc2)\xc20@\xe9+\xca\x16!\xcc0@dQ\x97\xd2q\x17.@\xc5\x92h\x91\xc6.\'@\xb2Kc\xa8\x96@\'@UU\xf2P\xd2\xd0)@Q\xe9)\xd0\x94\x17)@X\xb7\xb6A\xef\xda\'@\xd3\x82!\x82\x8e\xf3&@y\x83l\xba\xeb:\'@\xf8T\xe7\x16\x8el-@d\x0f\xa9\x98>\x85(@Uq\xaf\\\x03\xc7)@6\n\xbf\xe8\xc4\xf6&@\xad\x84\x05wR\xe10@+\xf3\xa5\x19\x86Z&@\x86%M\xec]\x14)@\x88\xf5;\xf82f(@\n\x8c\x01/\xb7\x04(@\xb2\xd3\x9eg\n\xf80@\n\x18L\xb1p\x84(@\xe7\xff\xbdy\x05\x9a&@\xbe\xdbp\'\xa4\xaa(@\x8c{d\x03j6(@\xc3\xb7\xaf+\x82L(@8\x94v\x190e(@\x1d\xe2!\x81\xc4\xf4\'@\xc5\xd6&\xb2\x1a\xf9(@\xac5Z\xaa\x9c\x02)@\xd7\xf7g\xef\xf7\x970@\x00\x02\xc5\xf0A?(@\xf8h\xa6\x91\xdf<*@\xe7\xa2\xc2\x93(\x18)@$F\x01\xfcAX(@L\x14\xfa\xf2d\\(@\x07\xcf\xc7\xec\x8d\xc6(@\x99\xe5k\xf6a\xa5(@!\x01\xcb0\xdcQ*@\xf7)\x7fm.\x82&@\xc8HX\xb6\xe0.(@>\x0f\xf2 \xa9\xc0(@u\x82:\xaa\x1d\xf8(@\xaf\x0cZ\x17v0(@U\x88\xaag[\xc2(@l\x00m\xc5\x99\xc6\'@\xeboK\xeab\xba(@(\x0b\xa1c.\xc40@\t45\xec\x97\xf2&@\x18 0:\xad\xf3(@\xa1\x87\xe1\x9a\xb9\x8d&@\xca\x9d1UQ\x96\'@J\x15\xfa\xeb6b0@\x10#\xe5q\x80\xb50@\x06\xafj\x1d\x16\x8c-@W\xa4\xda\x9b{\xf6\'@\x8cF\'\x0bl\xe4(@1\xaa\x9a\xb1\xdb\x89&@\xad]^%\x8dj/@\xa2__\xfe\xe0\x8e\'@W\x1f\xb7Cn\xf5\'@!n\xf3\n\x97\xcb,@\x88\x13\xaf\xab!\xa8&@~I\x85\xack\x9a\'@.\x01\xcb\xc6G\xac\'@\xc4\xfbb\x81=\xc1&@\x027~\x8a\x1c\x960@\xd6\xcaIH\xa3=)@\xc1\xf8\\\xe7W\xad0@\x0b[\xbeQ:+\'@\xbb:\x07\xca+=\'@\xab\x8aR\x11{M)@+\x0c\xbdU\xb9\xe9(@\xa2b\xf7\xa2@\xa2\'@\xabm\x0e4\xd8\x96(@>\xa0f\x1e\x15\xbd+@/-\xd2\xbc\x9c\xa3,@\xab\x94nP\x84\x97/@&\xcb\x10\x82\xf9\x19\'@u!\xc7\x03+\xf5\'@\xf0U}\xc2L\xc1(@\x81\xd7\xd8<\x00\t)@\xc7\r\xce\x8b\xc6\xa7\'@\x10\x93\xb2"4\xf2&@\x1aY3KI\xc8%@y!u\xe8\xb6y-@%CF\xc5i\xb9,@]\xf63\xfe\xd6H(@\x9a\x87\xfb\x1e\xb0E)@\xe4\x97\xe2\xf9\xf2\x9f(@\r\x87#\xb5\xcb((@\\\xa7Zu[S-@\x9fp\xf8b\xe8J(@EL\xfa\xcbl\xff%@\xc2,\xba\xd4o\xf1,@\x91\xc4s\xf3+?)@\x93m]y@Y(@\xae#\xdb\x14\xed\xef%@\xb1\x87\x92K\x9e;)@;rZH~\xfc(@\x95\xf4lc\x9f\xea-@\xc3\xbcH\xdda\xfd(@^p\xdf\xc0%\xd5+@\xd1\xc1\x17Y-\xa6/@\xb6\x19\x02%\xf90,@\x99I\xe7\xe9\x01\xab,@\x19\x8fL\x8e\xd3\x81,@\xaa\xb1`a\xea\xb10@\x1d\\\xe4@\xeb6-@\xce\x8aIZ\xa1\x8f/@(\xc2VA\x93K(@\x87\x96I\x16\xf3\xb6-@\xed<\x02\x99\xe0\xb10@\x9c\xa3\x84`s\xed(@s\x96\xc0,\r\x8b(@\xbd]z\xb6\xe06\'@hk\xfcAP\x95\'@k\xd5aZ\xb2a.@aGC\xde\xabu,@\xf3A]\xef:2.@\x00\t\x1b\x19\x18i,@\xd52\xc4*%\xf5+@\xd8LZ\xe1\xe0\x93-@\xaf\x05\xd3HB|.@\xbd]M\x01\xbc\x9e,@\xfa\xda X6:\'@\xf8\xca\x03\x8d\xc2f/@\x1b\x1c\xc9\xa0\x0070@\x0b`\xbe\x9a\xda\x84\'@*\x8e\xb8\xcb\xa2\x8c(@i\xbcNa\\|-@\xa7\n\xaf+\x86].@\t\xe6\xbc=\xf8\x1c0@\x12\x82\x96\xdd\x8ea(@\xa6\x07ta\xbbz\'@\xa7\xe2]\xcb\xf1\xd2(@+3\tX\xa1\x03.@vI2\'\xedj\'@\x85K\x101\x91\xe5,@\xa7\x85\\>\ny&@\xb06\x92rl\xb1-@6\xafkmk\xda0@\xb2\xc8\xa8\x11\xc4\x14-@\n\xc0uY\x1bw,@Z\x1f\x8c8J\xe6+@\xd7Dm\xf4Q\xe2,@r7\xc8\xbd\'e/@6\xd9\xbe:2X-@\xc4\xaa\xdc\xdc\xb2\xbd,@\\R\xffl\x8em)@T\xd1u-\x996-@[\xd4\x15\xfam\xc1,@\'\x19\xc6\xe5Q\xce,@\xde#f\xbc\t\xc5,@\x07\xaf\xdb\xc2\x1a(&@)\x95\x18EJ\xf1.@e\xc8[&\xad\x18,@A\xb6j\x1a\xc9X,@vo)\xf7x"+@\x88\x9c\xd2\xa2\x7f\xc4)@5\x1b\xb96JF&@\x90\xe0\xbe0\xd8\xf0+@\xcb|\xa4u>\xd9-@d*\xa8_:\xab.@\xaer9\xf7\xefg/@z\xa3C#\xad`,@.cb\'\xa3\x95-@)e\xb1\xb3N ,@|ed\x1bM\xa3%@<\xc8\xda\xef_b)@k\xb8?\xca*\xb40@\x04\xea7\xc4\x03f(@\x06O\xb8\xdaa\x8f-@\r\xbe\x8f\xf7\xce}.@\x04Z\xc7\x80B\x9c0@O\xf3\xd27\xcf\x96-@19\x03\xd4\x18\x82(@\x8a\xda\x8d\xf3\xed\x011@\xcf\x93\xed\xf4Yq,@\xef-\xef\n\x9e\xbf,@\xa70\xc3}\x86\x05-@\x18\x04.`,\xf2)@\xd3\x17\xb5\xe1n\xaa-@\x08\xb4\xdb\xf6\x1c\x92,@\x17\x8f\xe9>\x128-@\x87I?h+\xaf(@\xd7r$;-\x08*@\x1a\xc2\xa7\xa5\x8f\x94+@\x02\x1c\xf6\xf1\x06\xe2+@|5\x9ba\x85\xb8/@\x89\xaa.\xfd\\z-@\xe5\xc4+-)\xe4/@p\xfe\xc9\xe7\x80v.@\xf6p<h\xba\xe3-@\xedQ\xc1\xad\x13\xfb-@\t\xbf\x16\x0cc\x1f+@\xd2BuS\xde\x1f.@\x02\x15h\xf0{R,@O\xf4}\xd8[\x001@\xd5\xccF!Q\x99,@\x04\xb0.\x17\x16\x82(@\xe2\xeb\xce\t\xc8\xfb/@\x0e\xe1\x1f\xee\xf0Q\'@\xd3"\xdbh\xcc\x84,@\x80\xfe\x96\x06h\xd8\'@\x88\xd5T\xcb5",@\xbdU\xa4\x89<\xd5-@\xdbdu.\xf8\xe0(@\x9c\x1f{\x86\n<(@\xefd\xb3\xf8\xdaf,@\t\xf6\xf7^M\x11/@\x9d\x16l\x96\xe2\xa3/@\x15\xb8\x8cWL+,@\x81\xc7<s~.&@O\x94\xbb\xca\xd0\xc7+@y\x88\x99x^\xeb&@\x9f\xc4`y\x1c\xea0@[;\xf9_\x89C+@k\xf8q|b\xd6+@{S\x1b\x06\x1a\x9f-@\x95\x96\nJ+~-@\x8dj\xe5\xec\x07\xac&@\x97UE]\xe4\x890@\'\xad\xdak\xe4\xf7+@\x13"\xac^W\x0e)@\xda\x86\xbe\xba\xc8\xd30@\x9b\x18\xbd\xf9\x94\xaf0@w\xc0M\xaa\x99\xf6(@\xde\xb4v\xa1\x94U/@i~\x9bo\x9d\xf5-@\x10\xa9\xd9 \xe4\xc40@\xdd\x13x62\x85-@\x7f\xfd\xf2M\x97\xb7&@\xf5\xe0>\xa0\xcb\x17\'@\xd5\xceMa}\xb6(@\x92z\xee\xf1H\\-@kzT\x03\xe3B&@\x11\x82\xc6\xea\xe6\xe9(@:\x8cJ\xce\\G,@:N\xd8\xd6\xd0\xb8,@\xc2V_&\xecB.@\x90[\xcc\xd4\xf2\x030@\x9eH\xf7\x92\xcb\xd4(@\xd5\x81\x05\xd1\x08\xee0@\xf4\xdf\xa7\xc4p\x9e&@\x1ar\xe1\xbc\xda\x9f-@\x8a\xbc\xff\x9c\x01\xb5,@i\xe4\x1e\x0b{p-@\\\x9cB\xf0\xb3\xa8-@}\x12Y\xf9\xa9..@L\xb1\x88\xd0\xdb\xfd\'@\xc7\x90Ih%\x010@\x0e\x8a\xd4\xce\x04\t0@\xec\xee\x16\xd6sT\'@R\xeb\x17L \xdd\'@FJWW\xe2\xcc-@F}\xce\xe0_\xf1.@\x8e$gzRs)@0\xc8\x81\xe9\xc9\xc5/@\xfd\xb9\x03I\xc5\xb2&@\x98\x05\xc1\xac\xbd\x04,@\xc6\x81C\xb7\xfa\xc4,@\xae\xe2H\xe8G9(@\xe6\xd2\xce\x15\x02\xad,@\x17\xb6\xd2u=\x87-@u\xfb0\xed\x9f\xfa0@\x93\xef\xd6A\xaf\x04.@1\xd6\xc0\xc8\x0f\xc3/@~\x9fc\xbb0L-@6X+\x94Ix&@s\xca\xfe\xbb\xbf\xfe,@\xe7\xf0\xff\xbf=\xfd,@\xb0\xb3\x93z\xd8\xb5/@\xb3\x178B\x00v\'@\xf2\xb4^\x17k\x99.@%\x0f\xb1\xfb\xb2\x93\'@]\xedZ.w\r)@\xad\x8d\x92\xd2\xd7\xea*@\xabHJ\x9c\x0fz(@\x0e\x01\xc3\xbd\xc1\t0@\xf1t\x9a]\x18\x82(@\x99%\xd1\x0b\x1b\xeb,@;t\xf8[\xc1\xc0(@pp\x1b<n\x9b.@\xf7\x92\xce\x9ef{*@n\xc1&\x87\x9at-@\xc5\x03\xb3:l\x92-@G\x86\xe2\x9dvf+@P;\x11/=h/@\x89CS\xbe\xcf5&@\x18\xbeC\re\xe70@R\xbbG\xd3\xec\xd0,@\xb7$\xd5c\xf09\'@\x01[\x02\xbd\x1e 0@\xce##\x80a\xf0)@"5\xe9Y\x8c\xaf+@,#b\xac\xe2\xf1(@\xaf\x19t\xef\xf2\xf5,@\x10\xe2\x0e\xc3\x1c\xf0(@7\xc8\xed\xe9\x92N-@\x90\xc6\xd5\x9a\x90\x830@\x1d\xea\xc3\xf4Dx-@\xe1\xb3\x89\x05V\x1b-@,\xf6k.od-@\xc65\xado\xc9t\'@\x8fM\x05\xc1\x08\x97%@qT\x86\x8c\x85@*@}\xa5\x0f\xc2\x81\xb0,@u\xd0\x87\x94\x9c\xbd%@\xe7\xfej\x7f0\xde-@\xad\x8e\xad\xd9\xdcC,@\x9f\xa3B\xe9~\x1a0@\xa4\xe1U)\xba\xbf/@sfI@\x84\xf2/@0\xcd\xc3\xfc\xd6\x13*@Q\x9b3\xd5V$0@\xd1\xe3\xb1\xad\x8e\x9a-@9\x00v\x92\xb7\x8a,@\xca\xd8\x9e\x14L\xba-@\x86\r\x8di\xbe\xed/@\xa0\xdf\x96\x8a\xf6\xae/@L\xf9S\x0c\x7fh*@\xfc82\x005\xe7\'@H\x96m\xcf\x13\xae.@\tj\xb5\x18U\x95.@-\xfeS\xa0\x93\xb5-@b[\x0f\xa3\xed\x1c&@\xcbG\x9b\x94fA.@\xe0y\x14\x1fDt,@\xa6\xa7C\x80\xbc\xfe-@\xe8^\xa5\xb0\xe4N(@\xc3\x8e%rF\x80-@\xa3\x99\xc7\x97\xa7},@\xd7\x90?\x8a\t\x96,@\x00Z{\xdd"s(@\xa6\xd3\x9d\xd4#\xe2%@\x01D\xc0`-\xcc-@H>+`\xfb\x85-@:s\xb3\xe9q\xfa,@\xed\xff\x8c \xa8R(@\x97g\xa5\xb3\x98\x98-@\x8al\xfc\x98\x96\xf5,@#\xf8\x90]\xc4\x80&@\xb3tD(\xef\xce*@\xb1\xb1N\xa1B\xd6-@C\xcdN\xd2\xa3\xfc0@$\x0b\xcd3HY&@\xd4<fc\xbd\x98%@\x8c\x9d\xbc\xdc\xdf\x92&@i\xa9R\xf4k\xfb,@\xdf!D\xcb+\x99,@\x8bT_w\x1b\xcd%@M\xdc\x8d\x81\xd8\xaa-@<h\x0ff\xb9T(@\xe6m\xd4\x9cN\x86,@\x9c\xba\x04\x8e\x94\xf7/@x\x034\xceg\xb3,@\x97\x84\xe5S=\x17-@.I\xdb\x9c\xee\xed+@\x8am\xbc\x1eQ\xa1\'@m\xb2\x19\xa8\xd46,@V5\x1cc\x91\x8c(@\xaec\xcd\x99i\xe6%@\xc8D\x80\xd7f\xf0)@\xc9E\xe1\x0e\xa3\x16&@\xd4<\xa2NBf,@ iu>\x1fh(@$\xc6\x18\xa8\x99\r+@\x07\xfaL\xc2\xb8W/@\x1c\x10\x04\x82_"+@\xd6\x93\xcf\x8d\xeb\x1a+@6%\xf3-\xbb\x9a.@\x0c\xeb_\xd2\xb7d+@\x9e\x81\xabZ\xb2\t+@[\x1a\x04/F2+@\xbf)=\xd8\x96U,@\xad>\xa1\x8bL\xe6*@1\x91/\xcf\xb6\x80/@mG\xc6\x14\xcaI,@j\xb5y"\xd4\xc3(@\xabG3\x1a\x94\x99(@\x8d\xcd.K\xfc\x86(@\xf3\x84\xa1\x00,\xfc,@\xa2k\x8cVo\xde/@\x18.\xac\xa3M\xc7.@\x87\x1d\xe1P\x01\xd3)@z\xc4\xbf\xffg\x0e(@G\xc2\x90\xbd\x85e/@\x90\xf2\x87\xefy\x85(@\xb5\x19VI\x03\x95/@3\x04\x14D\x8b\xec,@b~\x01\xc2\xfcX(@\x02\rZK\xa4\x98-@7\x9d\xab\xa4P\x92(@j\xdc\x04&\xa7r&@Q\xf9u^f\xed%@enW\xe4\x196.@%Y\xffBN\x04)@\x8a\xc08\rlN-@\xc4\x90\x04\xaf\x95\n/@B\x86h\x91\x9fx&@\r/\x8c.r\xf5(@x\x02\r\xc2\xe57,@"L\xff0\xd8\xb6%@\x89\xa5\xcd\x19\x96v(@\x94\xd4\xd5\xf4\xae\xcc(@v\x828g\xd1$.@ o\r\xb1\x8f*)@;\xa5\x06\xf62\x8a/@\xdfv\xb7`\xcc_&@\x05M\x9bV\x94\x0c.@\x90\xff\xba5\r^&@3\xa21w\x07\x16)@n\x84\xb6[\xc4m)@\xd0\xa4\x13\x83\r:.@\xff\xc7\x06f(w(@J\xd0\xafe?W(@\xe5\t\xfeI\xb0K(@\x8a>\xa0}\x91\x1e0@\xca\xa0i:\'\x8e-@.s\xc5P\x1f6&@\xcf\xc8\xac\'\xf6](@$\xb2\x17i<\x10,@}\xcc8\x18\x05F(@H\xf9\xd8k\xf3\xd3-@*5\xaa\xd9o\xe2-@\x9bS\x80\xb9E*(@a\x10p\x838a/@\x80\xaf\x01o\xdc\x1a0@\xa6\xcc\x11e\xa0\x0e&@K\xf3N"Pf(@/\xe35LB*.@V\xef\x06L\xb3](@A\x8al\x82\x80\xd8.@[\xbc\xdc\xe5\xe8R/@+I\xe7\xcf\x07\xde(@\xa1!\x1da\xf7\xa3%@\x0c]P\xb4\xdc\x98,@\x7f\x9bg\\\x03\xba,@\xd3}O4F\x1b/@\x1f\x1f\x1b\x9e3\xbc%@]\xe3\x18M\xca\x9d-@\xc3Z\xed\x8b\xa9$0@lZZ\x90fq\'@\xb5\xa1\tE\xe7$(@R\xde\xa32R\x0f)@[\x15\x10\xac\xe4\xe4%@\xe5h\x00\xfb\x98\xad-@\x89\x15\x00\x95\nT.@v\xa0\x9d\x95t\x1b0@\xd8\xdf\x84\xb3\x88"0@\x1e\xe0\xd0\xb1\x85\xc1&@\x9e\x1d1\x7fx\x8d/@\xeb\x8f\x85\x08\x13h(@v\xf5w\xc0\xd1k(@\xc1@\xe6Q\x08\xb0-@P0\xb5P\x85#0@\xa9n\x02\xd4]\x8b.@ED\xaf\xdc\xfd\x82,@\xbe\x84+\xbfs2(@7y\xcde\x82\xd6/@\t\xcb\x14p\x8e\x81\'@\x9d0\xcaBJ\x12)@\x97bXGP\xe3.@\xaf\x99\xd5\x00\x9f\xe30@\xa8\x9a\x07\xb4\xe9\x0e(@\x9dV3-\x01\xcf\'@3g\xe6\xaa+\xe9+@)\x18\xee\xcc:t-@6\xeb@\x82\xd3\x820@\n\x95H\xc3B\x04\'@\x1c\xb7o\xeeZ\xe0%@\xb5\x89\n\x84\xa2\xb9&@y\xa9\xf2m\xf5Z/@;BL\x1a$h&@\xe5\xeaXs\xcd|.@\xa0\xb2H7\xa4\xa8\'@\xb1\x8a\x15\xdb\xaa\xc6%@\xdd\xac\xa4\xc0\xcd\xfb%@B]*\xc1\x10\xe70@\xb0\x8cA\xd9\x03\x07/@*\xa5\x86[\xdc\x95,@\x81\xdc.\x94\xcdj/@\x05\x94\xb3\xa9K\x9d)@\x85@\x1d\xc7\xbd|-@\x03k\xf9\xb3)\x83,@\xdf\xe9\xe2>\x8e\xb6&@ )\xaf9wo&@\xfaX\x1bZ\xe5\x05.@\xce\xd8&\xe4\xf81.@\xaf\xc5(\x8b\xa1\x93.@\x03d\xa3\xf9\x99\x8f/@\xd3>\x87^\x0f\xa0-@\x1bi\xd3\x00\'\x1d/@\xeb\x88\x90-\xe2r&@\xf5\xb5\xec\x1c9\x9d&@\xd1\xb4\xc1}j\xca&@\xcc\xa6\xbc7\xaf\x84\'@\xc8Ju\xb4\xd5w,@\x05w&\xbc\xb3\x10.@\x96\x05\x8c\xf2a\x9b&@_$\xdb\x1b\xf5\x900@\xf2\x80\x8c\x84\x84\xaf%@\x7f\xceG\xe7h/&@%\n\xa7\t\x1c\'.@\x93\xc9\xe8l\xbf\x07&@\xfb\xa8\nE\xcd\x99\'@\x9f\xc1\x89\xea\xf6\xdb&@hu\x95^x\x80,@d\xa8\xc4\x92\x89\x1b.@\x03j\xae\xa5\x9f\x1a&@\x91\x1bg\x8e\xccO&@EXa\xb0\xa8\xb2/@9\xce\xfc\x18?\xe8%@&\xf0\xb8\xc02\xb2&@@\xb6\x85\xe3\x1f\xf20@\xe9\xa0\xb1\xac\xccz&@\xb9\xd4f\xa6\xb4\xd8%@\xb3\xb6\r\xaf=\xc6%@\xa5a\x9a\xdc\xba\x8f+@F\xf0g\x15\x9e>-@V\xaa\x96m\x88r-@\xec\xa6H\xc7Wq,@y\x8e\xf4\xdc\xed\xf1%@]V\'\xaa!\x1e*@`D\xf7g\xd58+@\xbe2]^\x08=-@\xb63\x83Gc\x95)@:\x9f;7C\xc4%@l?WM+\xe20@#\xac\x03\xa9\xef &@\x0c\x16\xf2\x8b+V\'@\x02\xd5h\xb0\xc4\xa7,@,Y\xeb\x99\x1am-@or\x04@\x86\xad+@\xc1a\xf9_\xd7G+@z\x83\xd1\x94;O\'@G\xb3\x7f\'sz(@\xd8\xbc\xba\x06\xc6\xac)@\x11 \xe8\x1b\xb3\xbd-@E\xcc\xab"V\x92(@\x19<@\xe8Y\x9f/@\x0fc\x9a\x82*s%@r\x8e\x1b\xa1u(\'@~HKg\xa0_*@))-\x0c$G,@\xe3\x92\xd6t\xdb\xf6%@)\xf4\x8d\xa0\xef\x14.@\x96\xadk\x812\x95\'@\xa3\x0fpu\x9f\x08-@\xd8\x80\x08u\xe3\xe3,@w$#im\xa4(@=I|!F\xbd&@\x9dn\xc6\x0f\x1e\xed&@\xce8\x88\xa8A\xa4/@z&\xb5~\xc5`-@\xde\x96\xd5\xb1\x8a\x8a%@\x92>\x05}\xc1\xe00@p\xeb\no?\x98%@\x14\xbf\xf9\xccY\xd7\'@\xa5V~4\xcft(@\xa1\xac\xb8\xf7@\xc3(@_\x8dE\xf9\xb3~)@\xdc\x97W\xac,\xc3*@\xf9\'#P\t\xcd0@j1S\xdf\xc0\xb8&@A\xb2\x884\x1a~(@\xb9\x94\x98\xfe\x05\xc3\'@\xdd\x18\x05\xa5>\xa9,@\xb3\x85\xdb5\xd3\xb0*@\r\x08I\x12\x84j-@U\t(\xe3Gt(@\xb59Of<l,@\xcc`\xf5\xe8\x7f\xe80@\xd6\x838&\rq*@uoi\x0f\xd5p&@\xf5E\x9f\x13i!&@\x18Z\xdb\xd7,\xa0%@\x16OF\xbaL\x88\'@\x10^\xc8\x93\xea\xe6+@\xbd\xa8\x1b\xa2\x07\xe7,@_\x16\x8d\x1eZ\xe8,@\xdd\x96\x8f\xbe\xb0\xbb%@\x94U\xa74g\xa5&@\x8a\xb6\x1d|\x10\xdf\'@\xc6\x8e\x83GW\xef)@*\xd3\xdcJ\xa5\xa6%@l\xfb\x9dg\x13\xac*@\x99\x9b\xd0\x8d1\xd10@\xafQ\xb7\xfeG\xbb,@qv\xbd\x12c\x99\'@\x0c\x87f\x1b\x1d\xb9&@\xcbB\x12_\x11\xe6-@\xe8\n\x97(\x9f\x1d&@&\xb4\xa1\xbe\xc1i(@\x9dp\xb5 XG&@U\xcd\x96$3x\'@\x85\x9b\x99\x96\x8dq)@#\xc1\xca-Rf-@\x19\xec\xa0o\x91\xc0&@\x9b>\xa5\xc5\xe4\x98\'@\xbc\xab\xd8\x92`\x16-@\xdb\x9a\nZ\x13\xad.@\xb7\x04\xab6\xad\xdb0@\xb6\xa2\x8b\x98g\x98(@\x9d\xb9en\xacm\'@O\xa5#\xe3|\xd50@~\xdek?1\xce&@\xcea\xd8\x96\x04\xa90@\xb0\x7f\x92\xeeL\xee0@\xab\x9a\x8f\xb4\xf4\xdb&@\x8b\x1d\xa3\x0f\x100,@\xde\xbdYI\xe7c,@\xbb\x14\x98\x89\x8d_&@\xd9\x93\xd4\x9ce\x0b\'@\xdd\xa5\xac\xdd\xc3\xeb0@\xd6\xa8;\x16\xce\x82(@\xc2\x11\x0b(\xb0\x840@\x94\xdf?\xe7\xaa\xd5,@C\xdev6\x9b\x93(@T\xab\x92\x18h\x19,@S/M\x1ak\xa4(@D_Z\xac\xb8,0@\xdd\xe1\xae\x9c\x00\xf90@\xb8\xad\x8f#\x97N(@\x08%\x1b\xb5\xc8c(@S\x8f-A.<*@\xc1)\x10\x8e\x9d\xf70@\xad\xcba\x8a\xe9\xf9%@h\x9fEw\xbb]&@\x804\xb7\xf9B\xe6/@\x82\x94\xa1\xa4\xabn&@+\xa3\xcbsb\xa8(@\x0e<<\xad{"\'@\x03\xaa\xb8\xe0S\xf7&@\xf7B\xcb^\xdfx%@e\x91\x97"\x9e\x7f&@Y\xf86\xb8\xf2\x80(@\x94\xf4#\xecf\x0e/@*[\xa1\x01\xf6\x07(@\x7fb\xad\x82\xd3\xbe&@\xa3\'\x05\xc1\xf3\xad(@#\xe5@cIr-@(\xb3\xea\xb9\xe1\xc8\'@;.j\xc3\x01\x1b,@\xdf\xf2][2\x1b/@\xdc\xa91\x9e\xae?\'@$\xed\xe9&\x10\xc40@F^\xeb\xc6\x8e\x9a\'@h\xbc\x1eC\xde\xa00@\x96\xfd\xc7>Q\x87,@\x8f\xf4|\xf7\xc9\x13,@5\x87\xaesX\xc40@F\xf5\x08\x96\x16\xb4&@#\xd8~\xe4\x08\xf1\'@\x1d\xacA\xa3\x9f\xa2\'@?\xea\xee\xa7\x81\x8e\'@X\x1ezqjj.@\xa0\x98%\xc2\x17\xc5&@\x8b\xda\xe7\x86n\xac\'@\xf5>\xb9\xe4\xac.\'@\x9d\x18y\xbdp9\'@\xaf3\x9a\x91Y>)@\x91\xea=}\xd4G/@\x07s0\x8b\x1870@p\xd8\x8a\x96\xfd\xc5,@\x1b~bT\x1130@\xe6qnLW\xbf.@4\xf1\xc8\x9a\xa8\xed.@\xfb\x10+\xa3\x88\xbf-@\x04\xe2\x00\xaf\xf8\xda(@=\xf6\'\xb8\xc63)@O\x84\xdf\xbb\xef^)@*D\xf8#\r\x1f\'@\x1d\x8d\xf1\xf3\'\x8b0@\n\x99r7\x07m0@\xc6s\x9df\x0f\x840@\xf1\xd3T\x9a\'}-@\xed\xbc:\x12:\xa0,@\xb1_\xa7r,\x960@\x10@\xa8\xb3\xa6\x8b0@\xd1H\xa7\x02f\xe5(@\xdf\xc4\xf9i\x8bZ\'@\x9e(ze@\x9b(@\xc0\x1f\x13\x00\xdc\xce)@\xc5\xf4\x1c\x08\x17\xc6,@P\xa3\xe4\x13\xb5\xd4(@\xec\x18\x11\x92\xf8\xca(@\x8b\xf2\x9e~\x96\xa0-@\x90\xce/\xc5\x9e\xb4(@m\xb8O/}\xf7&@-\xfc\x1dG\xe6\x89&@\xebU\tj\xe2\xc20@=IV\x9b\xde\xac.@):\xa9p\xe0\xb70@P8\xee\xc6\xaf\xf3&@I\xe9\xc2\xe6*\xc2,@\xe0\x8e?T\xc2\xdb+@`2hQ\xea\x1d(@ \x90\x10\xa6$P*@\x8f\x81i\xcc\xd1\xad(@\xd6\xa2\x03uuJ&@\x8f\xd9-&\x8er0@\x02y\xdf\xcbMi0@u\xa7\xcb\x0e\xb9\xb4/@\x85\x03\r\xf2\xe4--@I)\xcbO\xaf\xab(@_W<\x02q\x95/@\xb4\xbf\xfa\xf59\xb8-@\'G#T\xd2\xb4&@\x9a\x13\x07!E\xf6-@v\xf3\x07\xd9\xd8\xf00@^v\xa8\xfa\xb7\xa5(@\xfb\x8aU\x90\xa6\x190@\xa8;\xa5-q\xd4,@\xdd\x99\x05\xf6>j/@\n\xba@`\x12\x9e-@5\x12\xe8z\x1d\xf0(@y;\x96\x9ch\xc1.@{\xd1\x8bw\xeda0@\x04\x158\xa4\xc2\x0e,@{8\xb6\xe3\x86\x8e-@\xf7\x80\x9dQO\xd2(@Q\x04su\xc8y,@\x9b\x122P\xef\xb4/@\xb1\x82\xd3\x19r\xfd,@R\x14\x8c\x85q\xb5(@\xdf\xde"\xc6\x9b\x9e/@I\x95T\x0bI\x0f/@\xfe*A\x88Z%\'@\\\x1e\xfb!\xcf\xc1/@+s\xf7\xf2\xef\n,@\xe8n\xc8\xce4\x80(@\x9c\xafY\x87\x89\xa90@\xf8\xcc>\xe1\x0c\xef(@\xec\x86\x83\xc4\xcd\xe9,@%H\xd4\x1el\x05*@Qt\xc1`s\xb9)@Q~(\xbe\x92\xae&@\xfa\'_6\xcbr.@\x8c\xfe3"\xd8?*@\xa0\xb0\xbe \xb5\x17-@\xf6R\xcb\x960#(@\xc5d\xd3\xd9\x18\xb8&@\xb8\x95\xd4\xf1\xaa\x9a(@a\x9f\x06\xf9<\xe2,@\x1f\xf9\xc0\xdf^\x89-@x}K\xae\xc0\xb4\'@\x0f\x0e\x88\xb1\x05b)@%\x05Q\xed\x06\x84*@Se\xc1A\r\xde(@\x823\x0eb\xf6\xe7/@\x1dg/k\xba\xc1/@\xaa22\x8b\xa5\x010@\x0f\xb5m\xb7=\x94)@\x85Ha\x94\xc4C.@3\xeb6.\x0e\xc6)@e\x0f\x93\xf5\x14W\'@\x01\x83g\x04U\xa4-@>V:\xfb\x05\xef&@\xef(\x831\xea\x9d)@\xbbI\xad\xf7\xe7\xfc&@\xdb3\xb8\n\x0b\x82&@X\n\xc5_\xfc\x1e*@\xc8\x9ej&\x08\n0@v%\xb0@\x8a\xf60@}y\x17)p\x180@\xf6\x9a\x8d\xd3\xa7\x030@\x8bh\x18\x16\xbc\xcf&@\xb8\xb6y\xeea\xd30@\x02\xbc\x85\xd1u\x8b/@\xcd\xc9\xe5\x95\x10\xde,@\xb3\xda\xbf\x17\xa6\xf7%@A\x7f\x13^9D-@\xd7\xf1f\xb2\x85\xbc(@ \xfc0.\xd9\x84(@^\x1b0\xa3; 0@\x0f\xf1\x02:\x00\xfa/@\x9a\xac\xed\xa3\x03\xb5,@\xeeYp\x7f\xc8n,@\xa4]\x02!\xa7\x10&@\xa8\xbeLH\xec\xbf,@m\xdbRl\x1b=\'@\n\xaf\xa7#\xd0\xdf)@\xc0\xe8\x97,\xba\xec0@\x14uq\xb4S\xd90@d0&\xef\xe2z&@\x89\x80\x85*\x9fB(@Q\xc6\xb3@\x87l&@)P\x8c\xd5\xd8\xfc-@\x19\xa1\x95\x1aZ\x97(@\x02\xe8\x1cewf-@9\xc8\x14\xe1\x17\x8c-@\xa8\xfd\x8e\xaa\xcf\xef/@\xe2!\xadB\x83A0@\xe7\x91\xe6\x9a\xe3\xae-@},\xbb64\xb1)@>$X\xec\x9f\xa90@\x81\xc5\xc5Z\x86\x91-@{\xe0\xa2\xdd`j/@\xa9\xf9\xc5m\xa0\xa1%@\xf5Z\x14Tjt.@\xb0\x1c\xb6\x9er\xa4&@U\xd6Q\xec\xdd\xb6)@\x90Wv\x13N\x07&@\xe7\x9d\x90"\xe5+\'@\xe9)\x84\xdbH)+@l\xbc9KK\x07-@\xf5G$\x9b\xfby0@<WF\xe1\xbd\x031@0\x84\x9d\xe9f\xfd+@\x18\xc5\x13\xf2=\x88-@9\xf9E\x98\x02\xcd%@k\xeca\x1en"+@\xe7r\x84\xd1o\x89.@\xe8\xff\xaf\xadQ~)@~d\xad\xfb\xe5\'\'@x2H\xab6\x00.@\xfb\x91jP\x89\xe0,@\x91\xcb\xe4h\xd8\\(@W"~:\xb30-@j\xae\xafo2\x970@\xdb\xcf\'\x17\xceD0@'
p16
tp17
bg3
(g4
(I0
tp18
g6
tp19
Rp20
(I1
(I3774
tp21
g13
I00
S'\x1b\xe3\x8eQ&\xe3S@c\xe1\x05&E\xe6S@\xcc\xc1\x1f\xd6\xaf\xe6S@\x06{p\x9d\xca\xeaS@\x8be\xd6\xd0\xea\xe2S@\x0e\xc7\xc7\x00\xf5\xe2S@>\x16\x8f\x84\x05\xe4S@`\x9d\xc2\x96\xfc\xddS@\xf1\x8f\xb6\x8cp\xc3S@\x18r\x18\xda\xf6\xbbS@\xbeY\x17}@\xe3S@\x86\xa7\x19\x92\xc4\xe2S@\xbet\xf2\xfbh\xe3S@\x87e\xe3\xf8-\xc1S@\xad\x01.\xd7\xfe\xddS@(\xafN\x95\xf9\xc2S@\x01\x98n\x06\x98\xe2S@lY\xb3\xfe\xf5\xe5S@\xea{5+k\xe6S@\xb9\xb1n\x1d\xf3\xdeS@%\x93\xa5\x9d\x98\xe7S@~\xdf\xfd\xc7\xd2\xcfS@+\x80\xdbW=\xccS@\x1b_\x92D\xaf\xc9S@\xc7{V(\xdd\xd0S@\xd4\x95\x9b\xa2\xe5\xdaS@F\xe2\x90\xd8R\xd7S@\x84\xb3\xcd\xc8%\xccS@\x8d\x81\\\xfa\xdb\xc1S@\xc7t\xe4\x81\xc0\xd7S@\xf3\x8dA\xc4\x8c\xc4S@\xa9:\x84Ix\xe9S@`\x94\x8db\x1f\xe6S@\xb6;c$9\xbcS@\xabc\x85Im\xc8S@+\xd7\xc1\xb4\x08\xbdS@Y (N)\xddS@_H\x93o9\xcbS@G}!\x11l\xe1S@\xe1\x02I\xc7\xbb\xe4S@\xd4\xc2\x8b\xef\xac\xeeS@3\x85\x99\xf5b\xe3S@\xc3\xc5qb\xdb\xc6S@v*&\xbd\xf7\xa1S@{\x04\x81\x80\xe2\xc2S@\xc7\xbe\xb3a\x18\xaaS@\x12\xfeC\x83\x04\xbcS@\xa1\x16\\9\xe6\xdcS@\x1b\xe4\xe0\xd3w\xb0S@,b\x8b\xcc\xca\xc5S@\xabL\xb6\xe9H\xe5S@yV\x15hZ\xdeS@\xae\xeeF\xb7\xd3\xc4S@(g\xa0v\x07\xe0S@\x1bB\xc4eL\xe7S@\xa4\xd3\x8e;#\xe0S@a\x10\xb9\xa2\xb6\xc5S@\xb5\xd3\xc3\x86\x04\xbcS@\x9d\xa3T`\xb5\xa7S@\xd8%\xe3\xf0\xf3\xd2S@\x87z\x00S;\xc9S@\xe4\xc5\x81\xe5\xfc\xdfS@@\xb6\x96\x9bQ\xe3S@\x04\xe8\xb9!=\xa8S@[\xe5; \xa7\xf3S@^U\xdcrP\xdfS@\xa72\x07\xed\xde\xc9S@<\x1e\tzt\xe3S@\x81aQ Z\xa9S@\xc7\xdeQ5*\xa8S@\x11\x19\x0cH\xe2\xe1S@\xa3nc\xef\xa2\xd0S@\xef)\xc3\xe1\xee\xbcS@\xcb\xf7\xcbf\x93\xc9S@k\x1a,\x0f\x17\xa6S@\xa2YB6z\xdfS@&\xd3\x04M\xd5\xa7S@$\xb1\xd5\xb7\xe8\xe4S@\nZ\x86\xf8\x0c\xb6S@KT\x1b\xfd,\xeaS@\xd6]\x87\xa9w\xdfS@k\xa79\n:\xe3S@le\xc4\xdb\x97\xd0S@\x8b$\xa4$\x18\xe4S@\xd5\x8d\xfe\x1b\xd7\xf1S@\x86\x82\x0cp\x13\xe5S@{\x10\xfd\x86N\xcbS@\x88O|b\xbd\xd3S@\xd4F\xb7\x1e\x95\xe6S@\x9a\x97\x19\xdf\xf2\xc8S@\xa0\xa5\xdeHx\xc5S@\xdb(\xf0\x13r\xcbS@2\x82\xa92\x8a\xeeS@\xe7d\x1a\xddm\xb1S@\x9e@\x02\x90h\xe6S@\xee\x89=\xa5D\xd4S@\xa2\xfdE\xbcg\xe6S@_\xe1\x180\x15\xeaS@2M^\x88m\xd5S@<\x84\x1e\x1e\x08\xd1S@\x9dj\x85\xf1\xe9\xc8S@0n\xc6_\xc0\xcbS@\x15_\xa8\x97-\xe8S@\xc4\xecM\xed*\xd4S@\x8e\xc2\x00}\xcb\xf0S@\xd7\x1e\xecr\xb2\xa9S@\x066\x17\xc1Q\xe3S@R\xf7\xfb\xfdy\xd5S@\x8e\x8a\xc7\xfc\x90\xf0S@\x07\x9bR\x1a\xb1\xf0S@\x11\xd8\xff\x0bD\xc7S@\x85>u+\xc8\xf4S@\xc3@\xf4%\xf7\xf4S@\x8a\xbe\xa4AW\xcbS@\xee\xb9\xb2\x8ex\xeaS@\x00\xab\xf6\xb2T\xd5S@2\xbcq\xc6\xed\xf1S@)x\xfb\x13\'\xcbS@$U\xb52\x13\xe3S@\xdb\xb3\xe1\xcd.\xf2S@\xda\xea\x98`\x04\xc3S@\x12*ok\x9e\xdeS@\x82\xee\xab\x82#\xf5S@$e\xfdX\xdd\xe3S@\xc0b\xeb1B\xf4S@\xae\x94\xe87\x17\xa8S@\x9f\x9e\xde\xf6_\xf4S@\xd1\x1b\xb7\x89y\xa9S@\xc5\xb5\x07\xb0:\xafS@\x9b8\xb8\xb1\x1e\xf4S@\xde\xbc\x1d\xaf\xfa\xe2S@\xf9\x12\xe3\xf1\x8d\xa9S@\xe5\xb9\xfd$\xc3\xe3S@~\x8f\xfd\xcf\xf3\xc8S@\xcd\x8f\xf3\xbbR\xb1S@]\x9c\x03\x7f\xac\xd9S@\xa0y\xcc \xbf\xe3S@!V\xc2\xe4\xbe\xf4S@l\xd4\x8a\x116\xafS@T\xd7b\xc4\xf2\xa9S@|\xd9\xc8y\xc7\xa9S@7\x19\xdcD\xdd\xceS@\xfc{k\x9f\xae\xc8S@\xea/sq\xe0\xcaS@\xa5e\x1c\xe9\xd5\xcdS@\xfa6r\x1f\xbf\xa9S@f\xa4\xbd{\xe1\xeeS@\x7f\xf0\x81\x1a\xb1\xc1S@\x8fIf\x92\xf4\xbcS@\xb3\nFK\xa9\xd9S@>\xc4\x8d\x10\xe0\xeeS@\xeabA&\xd9\xc0S@xs\x1etH\xd5S@^\xfb1\x17E\xe2S@C\xda\xfe\xf8\x04\xb9S@\x8b\x95\xbbg\x95\xcfS@9{\xf7k>\xecS@\xff\xc3\xdd&\x00\xa2S@\xea\xd8\xa5^\xfc\xa1S@\x08y\xf9\xa5\xa5\xe7S@\xb4ye\x15\xde\xe7S@K\x19\xa7/X\xa1S@\x14\x8eF\x88d\xa1S@\x9b\xbf\xc4:G\xd1S@\xb5\x95\xf8\xb9\x1a\xa1S@\x92m\x18\x81\xf0\xe3S@PU\x00"&\xd9S@\x12w\xa6\xf1T\xd9S@S>t\x8d%\xdcS@\x89%\xe6bS\xe9S@t\x01\x18\xbb\xc9\xe4S@fB\x82V\x90\xc6S@gzTd \xcdS@\xcc\x9b\r\x15.\xceS@h\x1aGV\x07\xe5S@\x1c\x1de\x9b\x00\xe3S@\x16\xda\xe8G\xd2\xd0S@a8\xdf\x92\xb1\xc4S@d\xe7|E\x9d\xddS@\x81\xff\x95\xc6q\xdaS@P\x1d\x93\xc0R\xcfS@\xd5\x01\xce\xc7\xfc\xf2S@\x8f"\xd2\xde\xdc\xddS@?@\x0cH\xdc\xe5S@}\xea\xee\x98j\xdcS@U\x0c\x95\x01\x84\xe4S@\x91#\xb4\x92A\xc1S@}"F\xf9\n\xd9S@WnK&\x16\xe3S@\xa9\xa6\xbfM\x8e\xf1S@2]z7\xab\xd0S@\xff\xc7|\xd2D\xf1S@d\xd0r\x8a\xa3\xcfS@\x82o\xae\xe7\xe5\xb8S@Y\xc3O\x0fy\xe2S@s\x1aP]X\xe4S@q2c\x15\xc1\xf2S@\xba\xa1\xb3\x06\r\xa3S@\x0b\xdc\xc9q\xe6\xe9S@\\\x81}\xcd\x10\xa3S@\x04\x93\xef\xcbR\xe1S@\xa9\x9e\xcb&\x8a\xdfS@!\x9aN\xc5\xd5\xe3S@\xb0\x98\x88\xb5\xb8\xeeS@:\xd9jc\xa2\xcaS@,\x86D\xce$\xc6S@-~-\x92\x08\xe3S@\xe0\x7f\xd7\xd5\x10\xe6S@\x1c\xfd>\xcaz\xd8S@#f~m\xec\xb9S@\x18\x8c\xcc\x87_\xf1S@[\xee\xd6\xef\xed\xf0S@\x9fJ\x1d\xe4q\xf1S@\xc4\xd0\xa1\xf1\xf0\xf1S@k /\xbe\x98\xe3S@\x03\xd3c;\xc8\xe2S@\xc4\xbbZ\x12\x04\xbbS@\x91\xac\x87,\xb6\xe0S@gK\xdeb\x1f\xecS@\x98\xa7\xbc"\x81\xb7S@\xdb\x01\xe29\x10\xb9S@\x18\xc4\xee\xecb\xd8S@wl\xf6\x99\xe5\xc5S@\xdc\x08\x8e\x952\xe3S@\x12F\xe9\xe8\x9a\xe3S@\x96K\xe8\xc36\xebS@5\xf8\xbb\xd5G\xd9S@\xe6\xbf\xe1@z\xa1S@1S$\xe8]\xe3S@\xa9V\x9dZ"\xc1S@e\xeb\xdf\x9f\xe0\xccS@\x9f\xb8\x89\xe3F\x9eS@\x90`\xbc{}\x9dS@\xca\x8a\xbf\xdb\xd9\xceS@\xe9\xe1\xa9\xc9\xb2\xcaS@\x16\xbeSE\n\xd9S@\x05\x8a\xd2=j\xa2S@\xc8Ls\xc4\x8e\xe8S@o`xn\xd2\xb2S@\xfa\x05\xafp\x83\xe2S@\x96\xf8\x9f$D\xa2S@\x9bO{\xf57\x9dS@\xf2\x7fa\xcf\xe9\xb2S@\xa0\x99J\x0ce\xdeS@G\x8b\x06\xd3\x82\xecS@O-Nw\xea\xebS@\x97\xde@\x1d(\xb3S@\xed#)O\xdb\xa7S@\xea\x08W0O\xb6S@\x82/\xd5}\x89\xd1S@\x9d\x89~l\xf1\xe9S@r\xa9qva\xe5S@c\xc9\x08\xca-\xe3S@l\xe6O\xdf\xa7\xbcS@\xf9\xc9\xbbP\xb6\x9bS@\xba\x19p\xcd\x97\xdbS@\xfc\xce\x15z\x93\xe2S@\xe2<\x12d\xc4\xeeS@5\x8c\xf9\xab\xd8\xd9S@|\xa4\xf7\xb3\xd2\xbcS@\xd2~M\tx\xe9S@<%\xb9\x96\xae\xeeS@Z\x9c\xed\xc82\xa0S@\x10\x02\x9a\x93\x7f\xa1S@\x99s\xccx\xb9\xd1S@\xc0\x83\x88\xb3\xe1\xd0S@\xb9B\xb6\xea:\xdaS@\xb4\x10\xe1\x12P\xe0S@Cu\xee\xdc\xd6\xdaS@\xa8\xf5\xa1"\xb8\xecS@\x87\x11\x0e\xdfl\xe0S@\x94\xbe\x80\x95\xee\xe2S@\xff\xca\x8f\xeeh\xf0S@5\xc9\xb2\xc3g\xeeS@\x988"\x13\x82\xddS@1kC\x8d\xbc\xdcS@\xfeLqH\xd4\xe1S@\xf0\xa3#\xef\xb5\xedS@P\xc3\xd1\x83\xfe\xecS@\x82\x14\xfe\xdc\xea\xeeS@\xbf\xce (4\xd5S@vR\xe0\x0b\x0b\xd2S@\x9f5\x93\x01\xdd\xdcS@Vb\x9eCy\xeeS@\x05\xf2\xdf\x83:\xa7S@\xe7\xdf!R\x9a\xf1S@JV5\xb9\xd4\xedS@B\x7f\x11\xb1\xea\xe7S@n\xc1\xfa\x08t\xe3S@\x1b\xa4:\xf0\xac\xedS@\x9bc}Y\x93\xcaS@4V\x9fg\xcb\xc7S@q\xf4\xe1n\xbc\xc8S@0.U+\xa6\xeeS@<\xea\xee\x82\xef\xdfS@[AG\t\xbb\xf0S@\xe3T\x19\x06\xb8\xc2S@r\x02-y\xc9\xebS@\xc8\x16\xc6\xa7\x1d\xe7S@2\x82\x05\xcej\xc8S@\xd6\x93#by\x9eS@1S\xc1\xdbM\xefS@\x99\xb4\xd1\xa7^\xf0S@\xda\x07v\xc6\x1e\xc6S@\xb4h\x04\xe5\xfe\xccS@ux\xaf\x8a\r\xa3S@\x00z\xcd\xbeK\xe5S@\x84,(\x10S\xc6S@aG(\x83e\x9eS@\xab\x81\x01B\xa5\xd1S@\x0e\x87]]-\xeeS@\xc3\x19\n*\xc5\xe4S@\xb8\xa4\xecs\xa9\xcfS@\x1f\x9b\x84-6\xd2S@8n\xfdG\x8a\xe7S@\x96+\xa3\xdc\xd6\xefS@z\x96U<\x04\xf0S@\xd3\xca!n\x02\xe5S@*X\x97C\x1c\xd4S@d\n\xc7!\xbf\xcfS@\x93\xcb\xca&\xd2\xe8S@\xd3b\x13\xff\xc7\xdeS@\xf2=\'`\xc3\xdcS@\xae\xea\xf3\xa2\xcd\xeeS@\'\xbet\xfd\x1d\xc6S@\xba@,V\x8e\x98S@5+\xd2\x88\x8f\xe5S@$\xc6\xd35\xdd\xd0S@U:\xe3\xcf\xdc\xefS@\xb4\xb3\x9a_\xd5\xefS@\x811\x07W\xc4\xe8S@\xeda.\x1f\xb9\xd1S@%L\xf2\xa2\xd1\xefS@\xcb"R+(\xd9S@\xbb\x10\x9a\t\x07\xbbS@\x9bnC\x13\xbc\xc6S@\xaa\x05\r\xc8\x14\xcfS@\x86a\x93\x85w\xd3S@\xd5\xff\xf2R@\xbcS@\xc7\xaaz \x08\xebS@8YS\xea\xbf\xc5S@"\x91\xf6\x19z\xe8S@\xea,@|\xca\xc5S@Zw\xb2\xa8\x8d\xbeS@\xa4\xa4\xca\x8bZ\xc3S@\x05 1)\x85\xe8S@\x9a\xf7\xb0\x8e\xe2\xe8S@7S6\x8bx\xd2S@v\x8a\x8f\x1c\xf6\xc6S@\xb4\x0b\xffk\xe0\xeeS@\x9agk\xe3=\xdfS@\x15\xb7\xe5\xd2\xb7\xe9S@\xb40\xba7\x05\xd4S@\xb2\x84\x9d\xc1\xdc\x99S@a]\xc64u\xc1S@\xb8\xe6\xb7\xb7\xba\xeeS@\xec\xcfT\x02k\xeaS@\x92\x90\x07\xee\x10\x95S@c\xca\xfe\xd2]\xd3S@\x01\x0c\xf5\xad\x8b\xe8S@\x04\xb5\xf8\x93\x86\xabS@\xce\xfa\xa6\xb8\xfb\xeeS@~\xaa\x84\xb94\xe6S@\x1f\xb9\xa4\x80\xaa\xe3S@\x07\x903\x9e\x83\xe9S@\xda\xa0\r[\x9d\xe9S@\xbd\x85\xdb\x95`\xc3S@c\x12\x15\x95\xd8\xe7S@\xcaW[\xdf\xa6\xe6S@\xab\x88\xf4\x1b\x9a\xc2S@\xf0\xc9\x0b\xc7x\x92S@"\x99\xce\xfb\xab\xbdS@\xecD\xf2\xe5\xbf\xe5S@\xcb\xf8\xd7%1\xd2S@n\x83\xf2FW\xe6S@\xe5\x97#\xf5\xa4\xe9S@Fu\x88\x88;\xd5S@Y2\xf5P\xfb\xecS@9\xbe)\x8a\x87\xdcS@J_\xcd\xed*\xe3S@P\xa9\x14,F\xedS@\xd7@\x9b\x8el\xbbS@\x13\x0b\xf8\x97\x8b\xc6S@\x94J\x1de\xcb\xb8S@\x11\xdf\xce\xe4\x8c\xe6S@K\xa9\x16\x9ah\xf1S@\x0f\xecq\xec+\xddS@\xdb\x8br\xfe\x9d\xe8S@f\xc5\xda\x9b\xd9\xecS@\xc3q\xc8Z\x01\xedS@\xeaV\xebJ\x13\xa5S@a\x97+\xc1\xa8\xabS@\xef\xd3\x17\xff\x1b\xb1S@\xa0t\xfa\xcc\xf3\xd2S@\xc9\x1bj\x02\x1b\xe7S@]\xa3\x11\xe3\xc3\xe7S@\x84\xe7y\x80R\xbdS@\x07`n\xd1\xff\xebS@K\xb2\xd9`h\xf0S@L%6*}\xd0S@\x98\xe8\xd2\xf9\x81\xc4S@;\xdc\xa7\xa3\x8c\xd2S@\xaf\x93\x12\x86\x11\xcaS@\x10\xcb\xa1\x8a\xf1\xeaS@j\xefz\x93a\xf0S@\x1f\xea\x1dG\x1c\xc6S@\x1c\x1b\xd4\xe2v\xd3S@\xaeL\xd0\'\xa1\xf0S@\xfa\x04Y\xd3G\xf1S@q\xc6\xe0\x1b+\xedS@-w\x13\xa6\x87\xebS@\xa3\xdc/\xf9\x94\xc8S@\xc9"b\xc8R\xd4S@p\x90\xc7\xd4\x97\xbdS@\x89\x99RE4\xf1S@50U\x8a5\xecS@:\xa2\x02\xad~\xd6S@\xcfp\xd59v\xbdS@\xd7\x17\x9d\xec\x01\xecS@\x82\xab\xb7\x18;\xebS@\xc9\x04\x0f\x82\xdc\xe8S@\xa1?:\xcaB\xebS@\x882\xea0X\xf0S@\xf14Q\xf2\x9b\xc7S@\x8a\xb9\x10\xe1\x19\xb5S@\x7f\xba\xe6\x14C\xe8S@d\xf4\xf9\x16\x8e\xe6S@\xb9G\x97\x99p\xedS@^\x11\xc4\xd2[\xedS@\xc7\x89\x1b=\x8e\xe9S@\x1f\xdb\x9d\xf7`\xdbS@d\xf8\x93\x8b\xd2\xeeS@ \xd0N5\xbe\xcaS@\xaal\x02^\xe2\xc3S@\xa5\x07\xf4\xf38\xe2S@\x87\x06y\xaa\xb0\xccS@\xee\xd3}\xa7\xb6\xd7S@\r\xd2\x08\xd2\xec\xd2S@Lk\xc5\xa9p\xc0S@{\xdf\x0b\x1cS\xd6S@\xd9O\x1b\x81x\xa7S@!\x87\xb0O\x90\xe6S@\xa9M\xa9\xde|\xaaS@\xd6\xd1\xdf\x15\x89\xb6S@K\xd9\xe0{\x1c\xe7S@\xaa\xb1a\r\xf1\xb7S@iky\x1a!\xe8S@\x07\xdb\xe4+\x1b\xd6S@=\xee\xe6\xe7\x19\xd4S@\xb6\x89\xb3\xff\xe2\xdfS@\x9b\xfb\x16|\x81\xd0S@\xd1\xd2\x8e\x80\x93\xd0S@A!\x98@\x9e\xe6S@\xc2i\x05\xfb\x99\xf2S@\xfc\xcbo\xfc\x97\xeeS@\xb8\xcf\x96\xa0b\xdcS@\xfc\xfb\x10#C\xe1S@\x98\x01)B\x82\xa8S@o\xe8k\xc1\xe8\xdeS@\xd2&8,\xcb\xbaS@\x17\x9d\xf4$M\xf1S@x\xee\xdc\x9dN\xd8S@\x1d{\xa2\xa2\xec\xecS@\x13\xe9\xbb\'\x11\xbdS@\xf1\xde\xd4*\xad\xe5S@%Y\x90\x07K\xeaS@P\xe4GZh\xd6S@\x100\x85\xa0:\xb1S@\xd6\xbd+\xd5\xa1\xefS@j\xe9_\xce\xa6\xe5S@$\xc0\x06\x96\xbc\xa2S@\xcd\x16\x81#"\xe3S@\xe2Q-Y\xc3\xc6S@\xeb\xd4-!D\xc6S@\x87\x0f\x0f\x08F\xc3S@\xcdKH|\xf5\xc1S@/\xbaQB\xdf\xd1S@\xb3\xe8\xedY\xed\xd9S@\xab)\xf0\xc8\x97\xa1S@\xc7\xf8m\x87a\xc5S@\xf3\x1c\xca\x1f\xdd\xc6S@8\x8b\x9d\xa2Z\xf4S@\x8f\x84\x85\x8f\x02\xaaS@\x99\xa8\xf3\xe1\xae\xceS@5\\4xL\xd8S@L\x92\xa6\xc6\x96\xcaS@\xa9\xd5}:\xaa\xd4S@\x88N\xe59\xe5\xe3S@v\xb3\xde&\\\xe6S@\x7f9,\xff\xd2\xa2S@\x11\xc3\x1a\xd18\xabS@#\xd4\x08\xb6\xce\xdbS@1-\xd8\x07\xfe\xb5S@\x19u\xa7\xe1\x0e\xc4S@\x1d\x13Cm\x96\xe0S@\x03\x19\xa4\xb0\xfb\xccS@\xe0V\x1d\x15F\xe6S@\xc1\xd1p?\x02\xaaS@\x0cM\xd6\x07%\xccS@\xdf\xb9]\x96x\xb6S@\xb5"8\xb1\xf1\xe3S@:\x1ez\x9c@\xe9S@\xc4\xa8\xc4\xbf\x92\xb2S@"\xc8&\xa9\xd2\xe9S@\x9f\xe6\xd5\xcc]\xdfS@\xce\xda\x90S\x05\xa9S@-y\x91\xf5\xad\xd3S@\x99\x07\x9c\x13\x7f\xeaS@!>\xc6\xd19\xddS@\\\xaeTk\x05\xe8S@\x9b\xdc\xcd)1\xeaS@"m\xc9\x9b}\xdaS@\xfa=\xa7I\xfe\xebS@nv\xce\x95`\xc3S@\xd9\x0c`]\xa2\xebS@\xcf\xf8\x1aH"\xe8S@\xa5\xaf\xc7\x89\x94\xc5S@\x19\xed\xe5Te\xeaS@\xf9\xcf;&"\xcaS@\n\x11\x83\xcd\x85\xebS@\x9a\x8cU(p\xe5S@\x0bW\x86\xe2p\xe8S@$E\x9fd\xce\xe9S@}\x08\xa4l6\xeeS@^n\xc0\xe5]\xe6S@\xbd\x1dC\xaf#\xecS@\xfa\x88\\\xb3\xdb\xd6S@X&.%\x05\xe5S@\x1f\xecy\xb6=\xecS@:\xda|\x9c\x84\xc4S@\xc5\x1ah\'\xed\xebS@8|r\xbc>\xeaS@ \xed\xe5\xe6\x0b\xc1S@\xb0\xf4!{\x88\xe6S@\x02\x8dr\x8et\xc2S@I\xcd\xd2\x12\x84\xd0S@[e7\xeb\xd1\xdcS@\xa9k\x8a;j\xc7S@q\xc9\x88\xce\xa8\xddS@\x81\x8d\xf9<\xcf\xccS@\x9e\x10\r\xea\xc8\xc8S@\x11\xa9v|/\xeaS@\xf8v[^\xce\xadS@L(6\x15b\xe5S@E`\x82Z\xe0\xe3S@\xc5\r\xb4Tf\xf1S@&\xb7\xd2N(\xe8S@\xdeP\xb20\x82\xc4S@f\xbb\xcc\x90\n\xe3S@\x1c"\xd9\xbe/\xedS@\x10 M\n\xc8\xe3S@\x0c\xfb\xd1\xb7l\xdeS@\x81G\xf1+\x0c\xe8S@\xba\x16\x9e\xec\x12\xeaS@\xd3k\xb3\x96\xee\xdeS@\xabW\xb3\xb3\xfb\xecS@`\xc5_\x9d4\xe6S@|l\x1fy\xf7\xddS@\xc2\xe5\x16z\x85\xecS@\x8d_I\xea=\xcfS@,\x1fd\\\xe3\xc0S@\xd0k`)\x92\xe5S@\xbb\x15\x86x\xf5\xd3S@&J\xb3\xf6\x9f\xf0S@5\xb5v\xa8\x92\xf0S@"\xf4\xa4\xb4\x96\xecS@\xdf\x92\x03fR\xecS@Fk5~N\xcfS@\x7f\xd3Q/\xcf\xddS@Ram\x9a\x8b\xe7S@\xe6>f\xed\xd7\xf0S@\x99\x19\xee#^\xe4S@\tl\xd1\xb3\xfe\xdcS@\'w\x06\xd5N\xe4S@\xca\x04\xe4p\xef\xbeS@=3\xeb\x19\x1b\xdaS@\xa0\'\x066=\xd7S@6s\x01K\xfd\xe3S@A\x86\xcd\x9c\x8d\xa9S@\\5*l\x80\xe5S@>\xb2\x13\xeb\xaa\xf0S@,\xb2\xe9\xf3X\xdeS@H_^*\xe0\xe3S@{\xa6c\x91\xf6\xa9S@%\x8b\x8f\x14\xc8\xedS@VgT\x9d\x91\xdeS@\xbc\xc8\x8a\x8e\xfb\xc1S@\xd3cgtD\xecS@\xb0\x03j\xf2\xef\xbcS@\xb1\x8cX\xcd\x06\xc2S@\xb4W\x02m\xd3\xeaS@\xb8\xb4\xd6\xbc\xf4\xeaS@\x92\x80\xbe\x9d\xcb\xe5S@\xc1\x11\xca\x1e\xbd\xe3S@>\x93\xab\xca?\xebS@\x9d\xa7x\xb9<\xecS@@\xaf\x99\xdcb\xe6S@\xab\x8a\'\xb2\xb5\xeaS@\xff\xd5\x8e\xfbd\xf0S@\x13%\xb53j\xe9S@\xfd(\xa4\x82\xcb\xc0S@\x9fS9\xb6y\xd8S@\xbf\x1f\xbf*.\xd1S@Q\xb7\xbf\x87-\xe0S@\xaea\x02#1\xe9S@\x99\x16\xc6\xe4k\xebS@Qd^\xed\x0b\xebS@\n\xf7\'\x13\n\xc0S@v{\xf6iQ\xdfS@\xa8\x85t=\xfd\xdbS@\x90\x08tt\x1b\xdcS@_\x1d\t\x8c\x93\xdfS@\xb1\xba\x01\xac\x9d\xbcS@\x0b\xc8\xcf\x85\x96\xd0S@\x961\x9f\xe0\xf6\xdfS@\x05\xb7\xe3\x1e\x0e\xe5S@b\xb971B\xeeS@&\xef\xffj\x1c\xbdS@eu\xd0&[\xe5S@q\x00\xff\xb4}\xdfS@#\x87\xf6\x1aD\xecS@-ce\xd8\x9c\xf0S@2\xc0J\xa9`\xedS@\'K\x08(\xdf\xe4S@\x1f(cP\x1a\xc6S@c\xceR^_\xbdS@\xa0\x98\xa8.G\xe5S@\x95\x19\x90\xe2h\xccS@\x98\xff\x16\x0e\x13\xbcS@:\\h\xe2I\xe7S@.\x04/\xf6\\\xecS@)o\x8d]\x14\xebS@\xe67\xfa\xfe]\xdbS@\xe51\xe5\xd9\xe5\xd0S@\xefNr~\x81\xe7S@=\x99\x98\x1c\x10\xd9S@\xd6\x13\x10eD\xe5S@\x8b\x1d\xd6\xcd\xe1\xdaS@:\x91\x80\x9e\x98\xc8S@X\xcfQ0\x03\xbcS@\xe29\xdc\xc6\xfd\xe4S@\x10\xdcl\x8a\xac\xf1S@\x973\x19/b\xe2S@\rp\xe1\xe6(\xe6S@j\xfa{\x014\xe7S@\xf6G\xf7#\x1c\xecS@\r\xa5TD\x9f\xe3S@\x0f\x01pLR\xcaS@d\xca\x93g\x8b\xdaS@?|\xfeJ\xf2\xe1S@4\x90[\t\xb4\xd7S@R2\xae\xaf\x1a\xbcS@\xd3\x04?\x0f\xca\xe7S@Z\xeb\x8c{\xc8\xd8S@\x07\x91H\xd6\'\xb3S@\x8b\x879G\xf6\xddS@(/y\x0b\xcc\xecS@T\x1b\xf2)\xdd\xe3S@\x99\x1c\x83\xee\x05\xe4S@\xaa\xba\xfe\x16_\xe5S@\x18r\x18\xda\xf6\xbbS@V\xb7\xd3@\xf3\xf4S@\x9c\xd98.\xeb\xe2S@\xaa\x852P9\xe5S@\xa3\xea\xf3\xe8\xf9\xe2S@\xabw\x9f\xde\x83\xe4S@\xfa\xa1/\xd0%\xf2S@Z\n\x83\xef\x0f\xf1S@\xce!\xe1Z\x01\xedS@\xf3B\xe3\x9fo\xc3S@\xb1\x1a\x85\xae*\xe3S@\xe5\xc6\xe1\'\x85\xe5S@\x1c\xa6.J\x98\xe6S@S\n!\xbe\xb9\xe6S@\x06\xa0x\xfc\xc5\xdcS@P\xd7\xe6\nl\xe3S@\xcfB\xfa\xafC\xe6S@\xaaz\xce\xd7s\xe3S@\xfc\x14\xec\xfc\x90\xf0S@E\xb6\xab\xf3\x82\xf0S@\xa7\xb2\xc4$\x13\xe8S@<\x1b\xbc\xe89\xebS@\xe9C\xa1\x8c\x8a\xddS@\xd7\x12\xb2\x8f\x8d\xe2S@\xb7R\x1c/\x15\xcbS@\x81\xc4\xac\xb9\x17\xb7S@i?\x982\xe8\xe2S@\xc79\x94\xb2\xfe\xe4S@E^\xfe\xfdd\xf1S@2\x12h\x84\xd8\xe7S@\xd9\xd1\x95N\xf8\xf1S@\x0c\xef\xe4\xf1M\xf5S@\x8a\x10\xef\x15\xcd\xc1S@\xcc$\xa7\xa7\x89\xb7S@\xf2\xbe!\xc4N\xe2S@z\xe8\x993\x12\xedS@\x83b\xa7Vc\xe6S@S\xb3\x1f%\x9f\xd3S@\xfeM\xee\xad#\xe5S@#x\xce\x03\x9c\xc6S@\'0\nQc\xf1S@\x84C\xfe\xb1@\xedS@\x88\x9a\x1a\x93X\xecS@b\x0f9\xfd\xfc\xcaS@\xfb\xe3N\x9c\x9e\xf1S@,\x1d\\1\xba\xb9S@\xee\xfa\rQ\xfb\xecS@\x87;p\xde\x08\xaaS@~\x11~\xd7\xe9\xb4S@\xa3\xc9\x1c\x887\xb6S@\xc81\xa5[\xf5\xc9S@\xa7hG2\xb1\xe1S@^\x89\xe7\xfa\xf6\xd0S@\xb8\x98\x98\x94\x17\xdfS@\xf9\x9f`Pd\xf4S@\x93\x94+\x18\x80\xc6S@\xdbGbD\x0f\xa6S@\xeb\x7f?\xb7%\xc4S@\x1f\xa6Z(\xc0\xa7S@*\xfc\xb3\xc0\x86\xeaS@\xdeq\x0b\xf2\x1e\xf5S@\xef\xf5k?`\xc6S@m\xb0{\xa9\xb9\xb6S@\xcb\'p\xa5\xc6\xc6S@?\x1b\xc0\x01g\xe3S@\xd4$\xc1i\x1f\xa8S@%\xa7\xa3\\\x1a\xc2S@\xbdQq\x83\x9e\xe9S@E^F)\xb0\xe6S@\xb3\xfcF\xc7!\xc5S@\xa6U\xb6>\xf1\xe2S@*\xe5\xd2\xc3\xef\xf0S@-R\xab\x7f\x15\xa9S@Eg[\x1e\xd8\xe3S@\x8c\xea5/\xaf\xa7S@4\xc8-\xcb\xaa\xd9S@\xce\xd0\xc1\xa2\x9a\xb9S@\x05\xd7\xa9\xb6\x84\xa7S@?\xc1\x8e\x1a\xb1\xc1S@z\xf6\x93\xd1\xb3\xdcS@,\xc5v\x8e\xc1\xeeS@\x86\x86\xa0\x93\x86\xe9S@\x10\x81\xf9\xf6\xb0\xe3S@X\x008\x83\x8d\xf1S@\x95\x120R\x9b\xbeS@\x83\xb1\xb3\x14m\xc1S@`\x06h\xba\x9f\xefS@-\x98\xbe3\x04\xefS@\xfe\xbe\x93\x7f\x02\xc5S@\x97\xcb\xfe\x17\t\xe2S@\xac\xdd\xd4\xe5|\xdeS@\xda\n\xeb\xfc\xf9\xc6S@\xa9^8\xdb\'\xf4S@\x89\xbfz\xfd\xab\xc4S@\xd5\xa9\xc2\x85i\xe3S@\xe5\xb8\x81\xcaG\xc1S@\xd3\xd7g\x9c_\xa8S@\xaf +\x97\xc7\xdfS@\x83=\xb4^\x9e\xc6S@z(\x01\xcd\x8d\xe8S@\r\xa5r\xef\xdf\xb8S@#\x14h\xd9\x89\xd8S@\x1cx\xa5\xaf\t\xe3S@\xcfQ\xf7\xa04\xa8S@R\\KC\xdb\xdfS@\xaa\xae\xb8\xe7M\xc6S@e\x85\x17\x9aJ\xceS@-\xab\x93`\x0f\xaaS@\xf7^\x870\xd0\xc0S@\xb4Q\x91Y\x06\xe7S@\x1c\xd0\x92\x97\xe2\xc5S@5\xf8\xbb\xd5G\xd9S@\xac\xbc\xb8~\x83\xe8S@1\x1f\xa0\xa76\xdbS@8\xcd\xf0\xac3\xc7S@\x15{\xack\n\xd9S@\xbf\x1a\xea&\x00\xa2S@\xa9g\x97L\xba\xb6S@\x1a\x02\xf38\x9d\xe2S@t\xfe4Wz\xa9S@]!5*G\xc6S@K\xab@\xe2\xa7\xcaS@\xf1\x067\x1d]\xcdS@\xf8\xdf\x04r\x9f\xe2S@f\r\xd0\xc5\xd8\xc6S@Xx\x00c\xe5\xe0S@n\xc1\x908\xae\xb6S@\xe4\x93\x14\x8f\x05\xa2S@\xcc\x1a\xd2\x1b\xa3\xe6S@7\xa5\x11Sj\xcaS@cE\xdc\xc3\'\xa1S@?n\xfdq\xd0\xa9S@\x91\x0b\x88\xdf\xe1\xdfS@\xd7\x0f\xc9\x03\x98\xe0S@.\x86~(=\xaaS@<\x90\xfd\x90\xe8\xd8S@\xf6\x99\n\x17\x93\xd7S@\x0e\xe9<`V\xe0S@\x85\xd3\xe9s\xb8\xeeS@DN1-\xa2\xe0S@\xc7\xf4\x80\x00m\xe6S@3g\xae\xc4\x9a\xd8S@J\x13E\x8bs\xe3S@\x9e\xc3\xd3\xa4\xf9\xa9S@2\xf3w\x98\xb1\xd7S@\xba\xb3\xe7\xe29\xaaS@\xb4\xe5aO\xba\xaaS@I\xf7%\x92\xce\xf1S@\xd0\xe1\xef\xa0q\xd5S@\x16\xe0\xf3\x01)\xdfS@\xc6\xcco \x9f\xdcS@P\x0e\x8f\x19P\xc6S@\x06]\xdf\x161\xa2S@a\xe3\xc4\'\xa1\xa1S@\r\x17\x00~\x00\xc6S@i\xef\x1bj\xd3\xf0S@p\xd9\xa5\xa6\xc4\xc9S@\xae\xca\xd6\xf0\xc4\xcfS@\\}C9\xfb\xd0S@^\x07VmJ\xd5S@v1[D\xcb\xdbS@\xf3\xbe$\xfe\x83\xe8S@lNG\xeb,\xd4S@@\x03a\x9b\xa3\xcbS@\xbd<\x90B\xd7\xe9S@\xbd\x19\x9c\x16I\xceS@\xee\x8a\x1fY\xb1\xdeS@\x1f\xd8HU\x8e\xe6S@\x95\x96+\x16\xfd\xdeS@g\xe8[6\xfd\xcfS@i\',\x8a\xce\xb2S@\xf13\xc9\xad\xa4\xbdS@\x98\xff\xe0\xb6y\xdaS@\x8et\xc1\xb1\x96\xd3S@\xf0\x82\x04)\x11\xa3S@\x86\x83\xc1\x07\xd1\xcaS@\x00Z\xeaX\xf1\xd5S@%\xc2\xb7\x1a\xb1\xe3S@\x1f\x18\x17\xe3O\xbcS@f{%\xda\xec\xc1S@\x95\xb9\rX\x1e\xc3S@E\x00C\x05\x11\xa2S@?\xfb{3\xfc\xa2S@}$\x9deC\xd4S@?\x94[=\xf8\xf3S@r\xa7\x07\x0e\x9c\xc0S@\x05\xbe2\x96/\xd4S@\xa8gn] \xa4S@fi.\xa2\x93\xf0S@S\xa6Sk\xa2\xbdS@b\x8e\x96*\xe8\xe9S@\tA\xb6\xd1\x97\xc0S@\xb4\x8b.\x83G\xd2S@n\x16e\x13w\xa3S@\xe4\x03\x01J6\xe4S@\x1cv\x98\x9e[\xd4S@\xc6?\x98N{\xd3S@;\xdc\xa7\xa3\x8c\xd2S@\xbay\x16\xf1\x04\xd3S@h=R\xfa\xd1\xefS@\x89\x07\x08\xf8\xe6\xc6S@]\xb3\x82%\xb0\xbdS@\xe0D\x17\xb9"\xd3S@\xbb\x8du\xd1g\xa2S@\x1dJ\x04\x14\xc4\xeaS@=\xe8\x88\xb0\x9d\xbfS@\x86\x16\'\x10\xd3\xb8S@\xe6.2x@\xd2S@\x8cD\xc8\x02\x7f\xd6S@\x1dj\xc2\n\xf2\xa1S@\xa6\xb8RQ\x1b\x9dS@\xd1\xb5\xb5\xdc\xcf\xa1S@\xbf\xd8\x8c\xc5\x81\xcdS@\x1f\x9fpb\x19\xa5S@\x8a~\x02\x85\x80\xb1S@\x8a\xd1\x03\xee\'\xb1S@g\x9cr\xe3w\xe5S@z\xb3r\x06\x85\xc7S@\x93\xcd\x89Y<\xc1S@\x0b\xb0A&\x8a\xd2S@[&{\x0c\xfc\xbeS@u\xec\xfe\x1c\xee\xefS@_\xe3=\xe4U\xdfS@h\r\x00\xec\xbd\xbeS@\x02d\xc9\xac\x96\xa2S@6V\x9a\xfc]\xc8S@\x83V\xaf\xf4`\xeeS@\x0b\x04\x0b\xa1S\xc1S@\x84\xb8t\xdb\xb8\xdcS@\xbd}S\xb6\xb3\xf3S@\x94\x19r\x0b!\xf3S@\xe9\x9c\xd1\xe3V\xb8S@\xb7\xcb\xd4;\xbb\xd1S@E\x1dj\xdbd\xaaS@Z\xd1\x07\x8d"\xebS@&n\xec\x13l\xd3S@\xc8\x06\xee05\xd9S@Yg\x8b\xc6\xf9\xe5S@\xd0w?\xb2T\xcfS@YM\xe3\x1e\'\xd4S@G\xfb\x11\xc2-\xd6S@\x13\x991\xf8\x02\xf3S@\xd0\xea\xfbA\xc8\xe2S@\xe6\xdd\xe2\xf4G\xd1S@U\'/\x81$\xd3S@\xce=(i\x93\xf1S@\xc0b\x98\x05\x88\xd5S@\x8c?4\xe9\x04\xd1S@\xcf\xebu\x9da\xdbS@U S\xbas\xe3S@\x90\xec\xef\xeb\x1b\xdaS@\xd0J\x81X8\xb8S@\x7f\x1f|G\r\xd1S@\xbd|\x9d1\x9a\xbaS@r\xe9\xf7\xd40\xedS@\xdfmoZ\xb0\xa5S@\xac=\xe9l\xdc\xecS@\x19\xf7F\x80\x11\xdfS@\xac#\x9d\xdee\xd1S@x\xd6\t\xc0;\xdaS@\x10\xd6\x13\x01\\\xd2S@\x1f\x8c.d\x95\xf1S@Y#\x0f\x8f\x8a\xdeS@\x89\xcfVu\x1c\xb9S@},\xe0?\xc0\xd0S@\xebD\xc9/o\xc2S@\xacmln\xe2\xb6S@\xc2\x7fa\xa0\x0b\xadS@\t\xb9\xb2\xf0\x04\xd2S@\xd7U{\xf7\x8b\xd1S@a\xc3<e\x08\xedS@\x00\x96\x8c\xdd\xc0\xf2S@u\xf1\xd2\xf1\xe7\xc3S@d\x01z\xf5\xa6\xb7S@i\xc8\xc5b\xe3\xb7S@\xef\xb6LXA\xcfS@\xd1\x95\xa0) \xe4S@%\x0e\xa4i\xd9\xc0S@\x86\xc1\xb0\x07\xbd\x9eS@\x1c\xe4@\xae\x98\xb2S@\x89,D\xdb\x7f\xb7S@g\x01\xfd\x01)\xa8S@X-U\x9fm\xf4S@\xf2V\x0b\x96u\x9eS@\xcb\x1b5\xc6o\xd0S@\xd4"\x92\x82\xeb\x9eS@I\xab\xda\x18o\xf1S@\xe01A\xd3K\xc1S@l&k^\x94\xe7S@\xb7\x01\xa3\xcc\xdd\xcfS@\xf2\xf7\x99^\xea\x9eS@I\xea\x07=H\xd7S@+\x03\xa3^\xdf\xf1S@\xc0\x81\xa2\xd8\xad\xedS@\xcai\xd7J&\xe5S@cU\xdaB\x83\xe6S@1\xa9y\xfb>\xeeS@8\xcc\x93\x8b\xf4\xf0S@H\x14\xd0\xfb\xe5\xe3S@c@\xca\'\xb6\xcfS@\xd7x\xde\x03\xef\xd2S@3=gQ^\xeeS@\xe8\xe4\xd7\\\xa3\xcfS@\xd0\xc7\x16\x93\x1a\xb5S@X\xcfG@\x98\xf1S@BQ\x96\xbak\xd5S@K\x03\x89\x0e\x18\xb5S@\xc6\x14h9i\xd6S@\xf7T\x0f\x1e\xc5\xd8S@\xe6@\xd6\xf7V\xf2S@\x92mZ\x84\xdf\xc1S@\xe4m\xd6x\x92\xcbS@};p\x8e\xc1\xc1S@\xdc\xd9\x19`\x10\x9eS@\xee\xcd\xed\xb5\xe9\xceS@\xb0\x98\xc0M\x83\xc2S@\xf5\xe5y\xc9\xf2\xc2S@\xd8\x00\xdb\xc7\xda\xceS@\xd70\xf8\xc0\x95\xcaS@bL^_\xd7\xddS@\x14O*%\xb3\xecS@\x0e\'\x0b\xd1\x02\xeaS@P\x95\x10\x9a\x94\xe0S@\xaa\xe3\xf9J\xec\xc2S@\x89N\x88pC\xceS@\xa3V\xe5\xee:\xacS@i\xe5\x11v\xca\xd5S@\x85\xb4\xe3>I\xd8S@\xbe\xb2\xf67x\xeeS@k(\x02\xc4x\xdcS@%\x06\xabc[\xcbS@\xad\xc3\x05\xb4\x05\xe1S@\x03\xe6\xd1\xa3b\xd4S@\x9c\xd3\x8a=\x06\xeaS@\xe8M\x17uY\xcbS@\xddP\x89\\\xc0\xdcS@>e.\x01g\x9dS@\xf4\x81\x17\xc5\x80\xd5S@4\xa1\xae\x87^\xcbS@9\x9f6\xa3)\xd4S@\xc6\xc4%tK\xd4S@_\x02o\x93\xcf\xccS@\r[\xaa\x7f\xee\xdaS@\xc4\xbdt\xfa\x92\xe6S@\xc4D\xdd\x99t\x95S@g\t\x8d\x94i\xf0S@}0\xa0\xfe\xfc\xdeS@N\x93Eu\xdf\xdeS@\x1c\xccG6,\xe2S@\xdcV\xf1-q\xcbS@\xf4\x1d\xe1\xe9K\xcbS@\xa3\xf4\xc8\x9b\xda\xcbS@sN_\xf7\xc9\xb6S@f\x9b\xfa!o\x95S@G\x96\x988\xc4\xf4S@\xc9\x1d%\xc6P\xcbS@\x9b\xc4\x93\x16\xe9\xdcS@\x14\xb2 Zs\xb3S@f\xa1+Nc\xc7S@\xccm\xfe\x90\xad\xb7S@Nr~\x8fN\xcbS@\x0fD\x9b\x95\x10\xf1S@f#\xb7ui\xdbS@"\x8e\x97\xbe_\xcbS@l2\x07J\xae\xcbS@\x8d{\x13\x144\xd3S@\x85\xd9\xe5\xcd\xd5\xaeS@@\xfe\xfd\xdb?\xcbS@\x98\xc8\x973\xcd\xf4S@\xf5|\x8c\xa6\x0f\xcbS@-B$\x9cU\xcbS@.\x8d\x18[%\xd3S@~\xd5\xbeN\xea\xcaS@\x9eO\xf1\xb3H\xb5S@)\xa1y\x9c\xb4\xb9S@S\x0c?\x97w\xcbS@\xac\x1b\x93o\'\xcfS@\xca\xf83>\xbc\xc8S@\x89\x90\xd5\x14\xdb\xceS@9j8\x8f\xef\xddS@\x08YdV\xe2\xd2S@{a\xee\xcd\xec\xebS@\x11q\xd0\xb2\xd6\xd9S@\xa8\x14e\x99\x8a\xcaS@\x06S\x83\x98\x98\xcaS@{s\x0c[\x1d\xcbS@\x84{9:\xa3\xcbS@`\xe1\xee\xd5\x05\xe4S@\x17=\xc9\xa4\xab\xb8S@\xc9\xe3wz\x8a\xdfS@\x0e\x85\xcfD\xce\xb6S@\xa0\x16\x83\xf7\xbd\xcaS@\xd9\x8eZ\xf2\xc7\xebS@\x9e3\x8c\x05\xec\xa8S@+Zc\x02\xf0\xd9S@\x14\xda\x94L\xa9\xcaS@o\xb7\xadl\xf1\xe9S@\x9b)\xef\xbca\xb7S@\x9dd\xfb\x96T\xcfS@\xa3n\x13\xea\xcd\xd2S@\xf7}\x97[\xbb\xc8S@-\xf6d\xe4\x12\xcdS@\x13\'\t\xfd$\xa5S@\x1e2\xe4JZ\xeaS@\xcd\x94]6\x19\xddS@O\xa7\xcf\xad/\xdaS@\xdb\x19\x04\xd8\x8b\xc1S@\x1c\x19k\x15\xf3\xceS@=\x0e\x83=\x1e\xeaS@]\x80bM\xf8\xbfS@e\xaa\xda\xcb\x00\xd3S@\xc55\xe5\x15\xee\xc1S@\x86\x92\x9a\x0c\x8b\xe2S@\xe2\xd2\xe3\x1dB\x9cS@\x02\xe8c.\x8c\xecS@\xb3\xe04\xa0\xb4\x9dS@\x97\xdeT\xbc \x9dS@\x03 *\xf4\xb1\xd1S@g\xa5D\x85\x10\xeaS@\xca\x8c$\xa6\xab\xa1S@\x96\x83UC\x01\xe0S@\xe4\xd70T\xbf\xbaS@t\xed\r\xc3n\xdbS@f\xd24\x13\xa0\xdcS@qG\xb3\xdb\x1e\xeeS@\x11@\xbb\x9ah\xbcS@\xca\xc8\'\x88\x9c\xecS@1\xcc,-\xc3\xc3S@\xa5\xf5\x87\x9fn\xd6S@?k\xf7v\x0e\xd5S@E\xea:\xbc]\xc9S@B\xcf\x00\xe8\x96\xe6S@\x17>\xd9\xd19\xebS@\xce\x82\x8f\xd1\x04\xbfS@^\xb6Z\x8b\xc7\x9eS@q\xf8\x11\xe5\xcb\xe7S@\xdc\x15\x94\x05\x80\xd3S@\xcb\xc9D\xfa\xd2\xb6S@TlM\x89n\xc2S@n~\xa1\x0cr\x9eS@[X e\xe5\x9eS@\x82d\xaa>\x04\x9fS@\xbe&\x86E\x9b\xbfS@\x04\xee\xecC\x1e\xecS@e\xe7\x0b&\x1e\xd3S@Q\x16\xd1Y\xc6\xecS@\xfde\xf50M\xcaS@\xd2&\x91\xf3\x1d\xd6S@g\x82j\xc3&\xddS@\xa7\xbf\xff\xedA\xebS@y$\xb7\r\xf5\xefS@=z\xd1|\xe3\x99S@7\x9c\xeb\xcf{\xc2S@\x1f\x18\x17\xe3O\xbcS@\xd8\xa6\x04\xa5\xe7\xb2S@\xbb\xcb\t0\xcd\xdcS@!A#}H\xb4S@\xe7\xf9\x17W\xf6\xe9S@)\xda\xb6\xab\xbd\xb7S@\x84\x99\xd4\xea\xcb\xc2S@%A\rG\xa5\xa8S@\x06d\xf8\x89\x8c\xebS@\xc3\xfe\x17\tU\xdfS@\xcf\xf0\x93&\x9f\xcaS@\x9a\xb7\xcbp\xc3\xc5S@Rm\xc0\x06\xaa\xb7S@N\xa3\xbeO\x92\xdfS@\x90S\xf08w\xdcS@\xed1\x87\x8a\xc0\xd5S@\x97p\xe7K\xff\xdeS@\xa1\x83cC\x1f\xccS@\xaf\xd6\x1c\xbf\xae\xebS@b\t\x9c\x97A\xe7S@\x89q\x99V\xb1\xebS@\x7fK1\xcd\x96\xeaS@\x93\xd1br\xf5\x99S@\xa1\xfd\xa8\xa9\x81\xd7S@\x12\xefLM1\xc6S@,\xc5\x847-\xd1S@^\x0c\xa2\xcdi\xcaS@\x1b\x00 \xa8\x8a\xb7S@\x13qeqH\xd5S@\xb3\xdc\x8e\xf2\xb3\xe2S@xeI\x985\xe0S@i\xbc\xb4\x19\x16\xceS@\x8a\x13j0o\xd0S@\x0c,\xf4GU\xc6S@\xdc"\xe2\xd2_\xceS@ \xfc\xad\xbb\xd3\xc1S@<\x0c\xf8\xe1\xa1\xdfS@\x7f\xce\xe6\x81 \xc1S@-\xab V\x87\xe6S@*\x154\xd2i\xe3S@\xf5_j\x7f\xf6\xeaS@Dg8\x82L\xc7S@\xb6\xa6\xee\xd0t\xe1S@\x13\xf0\xdb\xc4\xf0\xe9S@T|u;J\xdcS@\xb6\xdd\xe5\xc6Z\xc8S@v>:\x13`\xc7S@\xdfw\x92\x92\xd6\xe3S@\x87;p\xde\x08\xaaS@f\xff\xe8\x19\xc6\xdbS@\x16uf\xc72\xc5S@m\x8a\xe0g\x90\xc1S@N\xdf^\x00\xad\xd3S@[\x11]\xf3Q\xaaS@\xa4\x10\x04\xb2\x7f\xe0S@\x0b\xff&\x81{\xecS@\x83\x08\x91\xf9\x86\xdfS@\x86\xc4"\xce\xed\xb9S@\xd6\x00\x97\xc0\x89\xbaS@\x89\xc7\xf8\x8b\xec\xe2S@bA\x83\xc1\xf5\xc1S@w;|\x85i\xf3S@jh\n\xe2\x06\xe8S@V?x\xf4G\xc7S@oVjfz\xf4S@\xd5\xf8\\l&\xc2S@\x08\xfb-HB\xc5S@T\x8b{\xd7c\xdcS@\xd5`\xff\x86\x12\x85S@+\x07U\xa6\x14\xe3S@\xf1E\xa8 \x7f\xb3S@\x1f\x86!\x8a\xcd\xbaS@\x00\xb1d\x87\xf9\xc2S@\xd8\xb3T\xbd{\xe3S@\xa6\x9aB#\xb2\xebS@\xd9\xbc\x93z\x11\xcaS@\x07J\xb0\x009\xa6S@?Yl`v\xe6S@\x8e\x93X\x9av\xe1S@q\xe5\x0f\xd2\x03\xcaS@\xcbc0\xa9\xb6\xcfS@\xb2=Y\x1dE\xcaS@\t\xdc\x81\x96\xe6\xc4S@\x8bY\x07\x0fj\xd6S@\x06\x05;\x80"\xe5S@\xe5\xc0\xe7\xb7\x84\xc2S@)&f\xee#\xc6S@,(\xbfK\x14\xc3S@\xcc\x91\xc5I\xad\xc1S@\x0eJ\xdav\xf3\xc4S@KI\x83\x9d7\xf4S@\xc9N[\xc7I\xcfS@N*\x17\xf94\xf4S@\xbc\x0e\x9bNN\xdfS@\xfb\x86\x9bpx\xe5S@t\x9c\x16\x16\xf6\xe5S@mj/\x8fv\xe3S@\x0b\x9a\xc22m\xe3S@\xfd\x18\xe0\x89-\xc1S@\xcf\x05\xe3\xb0U\xebS@\x1a\x9aro\xf0\xe7S@k\xc8t\x81S\xe3S@\xddw\xf1=\x16\xc9S@\x10\x9d\xbd\xd27\xbcS@\xcf\x08\xde\x07\xeb\xf3S@c\xb1R\xc0\x08\xe3S@\x14\',\xdb\x1b\xd8S@\xfc\xb65\xcc\x17\xe1S@\x1cO\xe6-\xab\xe6S@\x06\xbdw\xf8\xc5\xdcS@]\xd0\xf2\x1f\xf1\xbbS@\\-\xadR\x94\xe4S@mA\xd9\xf7i\xe5S@\xd1n\xe7[\x01\xadS@\x95\xbd\xd6%\x85\xeeS@\xc7N\x10\xc9\xf3\xddS@\x99)\x95\xe8\xd4\xc5S@\x99U\xe8OE\xe7S@\x0e;sF$\xe7S@\xf6*D\x7f!\xe3S@\x07{Z\xedI\xe6S@\xc3\xc6{\x8fb\xdaS@\xd5<\xcf\x92\xbc\xe6S@zzw\xb9\xe8\xdaS@fQ\x1a^/\xbcS@\x81\xd5#\x8e\'\xe6S@\xf9\xd5<\xff\x12\xbdS@\x00C\xe4?\xc7\xe4S@\xd4u\xda\xe9u\xf5S@\xf0\x0f+\xef\x14\xddS@i\x82k\xa3\x1b\xf2S@\xca\x05\x8e\x90\x1c\xbcS@\xa8\x8e~)\xfc\xf1S@\xe7\xdb0\x15e\xacS@y\xa3;\xba\x8d\xe6S@\xaa[\xb5p\xe7\xd8S@:\x8e\xb0\xec\x88\xdfS@\xf3\xc2\xabm\xa5\xadS@g?\x1f\xdf\x94\xdeS@\x1a\xbfYa\xff\xe4S@AJA\xf6?\xf6S@\x15C\x0f>s\xd5S@\x946\x96\xe8\xea\xd1S@\x11k\x18\x13\x9a\xa7S@\x89\x91\x86v\x88\xdeS@\xf99\x91v\xf6\xf4S@P\xbc\x8c?\x03\xdcS@\xc2\xf1\x04!\x88\xb7S@\xe2\xa8\x97\x86r\xd5S@P\xb7b\x01\xd2\xe3S@]\xb9\xf1\xeb\x82\xe8S@\x0f\x03np&\xe8S@\x90K?\r\x93\xefS@\xeb\xd9\x96\xbb\xd9\xf0S@!R\x1eE\xdd\xceS@\x13-\xc3\x05[\xe3S@\x16\xd4u\x1f8\xdaS@;\xf79\x0c\r\xdaS@\x0cQM]\x84\xaaS@\x8a\xe8\ti\xa8\xe5S@\xb4\xd9\x86-\xbe\xb6S@^\x7f\xfa\x91\xec\xefS@\x965\xd1:\xd0\xb5S@\xe4:\n`\xc2\xe3S@~\xf1*\xce\xe4\xdbS@\x05\xd0s)b\xefS@\xbf(\xc5\xec\xb5\xefS@\xce\xec\xc0\x02\x80\xcbS@olY\xb5C\xceS@\xad^d\xab\xdc\xe6S@Ks\xa7\xeb\xfa\xddS@\xa8\xecny\x7f\xa8S@dm\xcf\xfe\x80\xe4S@\xf9\xeb\xaeRG\xceS@h\xf5!\x9b\xb8\xd4S@R\x19\xcfS\xe5\xcdS@\x8b\xa4\x05^@\xebS@\x96\x93at\xbe\xe4S@\xe7\xe5\xef\x9fL\xcfS@\x99/\xb3@\xb2\xa7S@\xcb\x04\xbc\x96\xfe\xe3S@\xb6\x0e6\xd2\x13\xdeS@@\xfd\xf3\x8c&\xebS@\x85\xff\x1a\x04!\xb5S@S\xa5g~p\xdaS@\xf6\xcc\x15\x15\xa8\xcdS@^\xdbj\xac\x19\xcfS@\x93\xd6\x83^m\xf2S@\x94Y&\x01\xfb\xd2S@\x1a\x9e\x8d\x0b\x8a\xe4S@\xcdK\xb8QX\xe4S@\xdc\x80\x8d\xec\x0c\xf3S@\xb0NH\xa8\xdd\xa7S@@\xcc\xfb\x1f\xc1\xeaS@\xeb\xfe\xd5}\xc6\xebS@\x1e1$\xd7\x9a\xe7S@\x96X\xef\xb5\xc7\xf2S@\x13\x13\xf4DY\xe5S@\xd8\x8e?\xc6k\xa8S@\x11\x8e(\x0e\x14\xe1S@\xeb\xdc\x13C\x98\xe5S@G1\x9b+\xe0\xc1S@\xdc\xb6\xfd\xd3\xe5\xddS@`4L\xf5\xea\xecS@\x96\xc8u\x10O\xd0S@&\xd6\xff.J\xf2S@4\xbc^f\x96\xecS@x\xdd\xdcv \xe8S@\xef\xbb\x8e\xd6\x13\xf2S@&i\xfc\x97\xb8\xccS@\xae\x9c\xe8\xfc\xd7\xcbS@;\xf0R\xeb6\xe2S@\x1e\x1a\x98\xc3\xb8\xecS@\xd0\xa5,\xac\xd0\xebS@\xa77\xba\xec\xe5\xe0S@\xbfo\x9b/\xc6\xebS@Db\xeb3x\xa9S@\xa6\n\xd2\xb3\xb4\xe0S@\x91F\x9a\xb6\xc5\xe1S@R*i"\x1d\xedS@\xc7\xeeB\'\xf2\xe5S@\xbc\xbar1\x16\xc8S@\xd6\x13\xdf\x8a\xae\xddS@Z\x81\xac \x94\xccS@\x88J7N\xdc\xb8S@\x8ak\xa09+\xedS@2H\xc4\xf5\x80\xd5S@\xf4\x0c\xb1\xbfs\xc2S@\xd3yA\x8b\r\xefS@LO\xd2^\xd0\xa9S@\xa5\xcd\x18=w\xa9S@\xd1\x15}6\x80\xdcS@\x99\xf3\xa0\xd4\xc9\xe4S@Ar\xbc%v\xcbS@\x86Rb\xa7\x99\xaaS@\xb8\xf4\x19 P\xeeS@\x8c\xbahS\xf0\xefS@\x06\xdf\xea1\x1a\xd0S@g\x16f\x95f\xeeS@E\x87\x99\xb2+\xaaS@\x887\xdf3\xb2\xedS@*\xa0[\xd5\xba\xeeS@K.\x9e\xb3F\xf1S@\x83\x8b\xca!C\xeeS@\x98\x00u\xf1\x92\xc5S@\x04\xa0\x11sM\xedS@s\xb6\xe2\xe0\xca\xe8S@\xbcoRZ\xd3\xddS@\xacT\xca\xdc\x1a\xcbS@\xbd\x13\x95\xb4\x94\xcaS@\xe6\xb8M`\xf7\xc8S@\xb9\x04\xa2\xbe\xba\xebS@~\xf7\r3\x87\xe8S@\xe1\xc9\xdb*u\xc8S@#\xbb\xceV\x90\xeeS@\x92\xb6j\xe6\xe6\xecS@E\x12\xac\x90\xc5\xe9S@\xca\xbb\xd2\xc6l\xcbS@\x83\x1a\xb5c>\xe8S@r\x1ap\x0f\xce\xeeS@\xc5\x81X\xf4\xad\xdcS@~$\x10IC\xe3S@~+\x1e^p\xebS@\xf3\xc0JK\xfc\xcaS@g\xd1\xf2\xe4\xb5\xddS@%\xdey\xdf\xd7\xebS@\x9a\x9a\xeah\x01\xecS@9\xa99Q\x1a\xecS@\xeb\xe4\xdc\x9c\xdc\xefS@Uv\x8a\x9b\xbc\xcbS@\xc4\x05\xd1\x97R\xa3S@7\xfeC\xf7\x1d\xebS@\x90U\\\xd1\xe7\xcaS@\x8f_\xbb\x8e\x97\xd3S@\x9a\xfb\xa5\x7fl\xebS@7\x89\x87t\xd1\xeaS@D6\x9e\xff\x98\xf0S@\x9c\xadn\x84\xe5\xedS@\x0f\xafw\xe9K\xd3S@d\xc5\xae<J\xebS@\xa2\x85\x1f\x8d)\xc7S@\xbeY6\xb6\xa6\xb3S@\'[\xbb\xb0o\xecS@6U\x81\x0e\xe7\xeeS@><-l\x86\xe7S@~7\x11\xfdh\xf1S@X\xf5\xbe\xac\xe1\xeeS@:\xf9\x11\xb4\xde\xeaS@\x0b\xd16\xf7\x8a\xebS@t\x10\x18\xee\x1f\xebS@R\x01\x01\n\xec\xebS@9 \xbd\xd9\xcc\xe7S@\xc5\xfa_ \x8a\xe9S@\xdb\xa2\x97\\^\xd1S@\xc44\xc5OB\xf1S@\x95Bp\x03\xa0\xedS@T\xdaj|>\xe3S@$\x83\x96kC\xedS@GQ\xbd\xb7"\xedS@\xe2q\x9eur\xe6S@\xa9\xa6w\xc0;\xdbS@\xf1Y\tn;\xeaS@\\\x85\xd3UA\xefS@fuKa\xf8\xeeS@u\xb6\xd4\nR\xd3S@\x90H\xc9T\xa4\xcbS@Qq\xb1\x87\x00\xedS@s\xfa\x01\x18\x14\xecS@G\xa3\\\xd6U\xecS@\xb7e\xc9EM\xe4S@M\xb3\xf9\xe0\xab\xe7S@\x87l\x12\x06\x95\xc8S@\xc4I.\xbeR\xc8S@\x10@\x0e\xf1\xb8\xefS@\x9e:\xbb\xb7\xa9\xdaS@\xf87\x07|\xa9\xe2S@U\x92b\xd3\xbc\xe5S@\xf2\xcc\xfcdu\xe3S@\xdc\x90|e\xfb\xc9S@\x84\r\xcd\x8f\r\xebS@A\x9f\n\xff\xe9\xc9S@:WM\xb07\xcdS@\xdbef9/\xc4S@\x96>\xaf\xb9\xe7\xc6S@\x1a\xbe\xd3\xac\xdc\xd1S@|\x07@O\x03\xd2S@\xb8\xa6\xa8\x00\xc3\xdcS@\xf5\xda\x98\x18\xf0\xe9S@\xf4\x86B`\x1f\xb1S@\x84\xe8\\\xe1l\xbaS@=a\xa7Ow\xf1S@\xd9\xcd\xf6J\xf8\x94S@\x80od\x17[\xc3S@\x85K \xdcQ\xcbS@\xf8!\x0c=\xd8\xeeS@\x1dQ\xea\x0f)\xd2S@\x96\x0f\x96\x1fK\xceS@\x04h\xfd&\x8e\xa4S@\xbd\xb7\x9d\xb1\xb9\xb7S@9j\x00\xa9\x03\xdcS@0\\\xba}\xc0\xc8S@\xc8\x11\x88`\x86\xe5S@\xc6d@\x8e:\xa1S@\xe8\xe8\xea\xd9{\xc1S@\x04$\xaa\xa2\xba\xeaS@\xb5X\'\xec5\xc3S@\xa7\xa8\xc1\x12\xfc\xefS@L\xcb\xd0\xd6v\xeeS@\xcef\xb2\x8b\x02\xecS@wf\xd0\xa5Z\xd1S@]\x1f|^\xa1\xa1S@\x00\xa5\xb8\x84J\xd5S@O\xe8\xba\x8c=\xd8S@\xcb#\n\x01Y\xcdS@zsy\xd9\xce\xf0S@\xf2\xefA8E\x9eS@\xe0\x95}+\x82\xdcS@\x16\x003\xf4\xb4\xc0S@(C\xff.\x86\xedS@y|\xd4./\xceS@l!t\xed\xaf\xbcS@\xa0\x16\x83\xf7\xbd\xcaS@{\xd3$\x82\xf5\xd9S@,\x16\xe8\x8a\xc6\xcdS@V}\xe5v\xfb\xe6S@y\xcd)\xccr\xdeS@\x90m\\\xa6\x8d\xcdS@\x98MV>\xe0\xddS@\x8a\xa7\xe2\\\xf3\xe3S@\x9c\xda2~\xcf\xe3S@y\x9cEz\xf2\xdeS@\x90!\x0b\x0e\x04\xd7S@%\xc95\t\xeb\xf1S@\xa9\xeb\xf5E/\x9dS@\xb63\x1aA=\xeeS@\xd3\xb4\x93\xd1\xc4\xdaS@M\x18\xff\xc5,\xc1S@\xc3\xcfXuX\xcfS@q\xb6*\xcb/\xddS@\x82\xd9\xa3\xd3\xd5\xd0S@:\x06\x8a\x0cW\xcfS@\x7f]vLh\xb7S@\xe5,l\xf3\xb2\xeaS@kZ\xf4\x11\x0e\xc4S@O\x1bHG\xc8\xc0S@}\x81\x13\xa1\x07\xdeS@\x95G\x10\xc8q\xf1S@\x92\xa31(M\xd0S@^\xb4\x90)y\xeaS@\xe1\r\x1e\xa0G\xdaS@\xc9\xd83\x134\xd3S@\\\x82\xc4g\xd3\xb5S@ms\xa9\xa0}\xb8S@\x85\x12b\xa3\x01\xdaS@\x17\xe8N\x92\xb5\xacS@}"\xa9\xbet\xe3S@\x0el#\x8c\x06\xceS@\xa5\xa0\xe3\rr\xbcS@\x84\xf2\x12Mw\xddS@\xb5g\xa3y\x8e\xe2S@\x04\x1c\xf4\xfbn\xc4S@0\xcbjh,\xb7S@\xb5\xdd\xf4\xcd\x0b\xd8S@\x8c8\xd9xt\xc3S@\xc4\xa6[j\x92\xeeS@\x0c\xa9J\xecP\xd3S@\x89\x9b5\xc0\\\xe5S@\xb0l\x8cS\xec\xe2S@ \xc8\xfeW\xb8\xc6S@\xa7\x9f_\x87>\xe5S@\xf9\xc2\xf9F\x9a\xb5S@S\xb9&\xe1\x07\xb7S@\x15\xc5\xa9\n\xf0\xc8S@\x9a\x04\xc3\r\x88\xddS@\xf3\x84\xd8\x91\xb7\xf3S@\x9d\xfe\x12t"\xcaS@\x8c\xc7\xa8`\xee\xe2S@\x9a\x82?E\xfb\x9fS@\x13\xd4\xf3\xdd`\xc2S@\xb7\xa4\xa6v\xed\xe3S@z\xbbl\x93I\xbbS@\xfa\x1fP\xa9\x80\xf0S@\x1b\x1f\xae\xbaY\xd2S@B\x81\xb2\xaf\x17\xc7S@6\xec\x03\xe4\x12\xaaS@\x85\x99\xab|\xc3\xf4S@\xe3\x80\xfej\xb5\xd2S@\x94;<\xefb\xd8S@\xf5\xc5\xf0w\xdf\xd9S@\x92^\xb8B~\xd4S@\xb6\x17\x14TW\xd4S@\x08\xf2?\xdee\xe1S@\x80b\x00r\x90\xaaS@\xb9W4\xb9\xf3\xdeS@\xbd\x9f\xafEB\xcfS@\xe3\xf0\xce\xba\xc3\xb3S@F\x03\xb5\x93#\xc5S@w\xb3\xac\xfd4\xc8S@\xf4\x90sZ\xcf\xbdS@3\x83\x0c4\xba\xefS@\xd1\xf5\xdaC\xb9\xa5S@P\x14\x16\xe8\x9a\xb7S@oQ0H\n\xa9S@\xbd,\x9b\xfa\xb9\xe9S@m\x0f\x01}\x04\xcbS@\xed\xa8\x19v\n\xcaS@\x1b<\x97\x01\x8f\xceS@\x0e\xae\x14\xf2F\xeeS@\x9c|\x05\xd7\x8e\xebS@\xb5\xf9\x90\xb7\xa2\xe8S@\x05zg\'|\xc1S@H\\\xe6\xa5n\xdcS@\xca\x8bB\xbd\xef\xe4S@\x9f\x03\x030\x91\xe1S@S \x96\xe8\xdb\xd5S@\xfd\x8e"\xf2\xf0\xb7S@\x899\x88\xa7\xc4\xe9S@\x87\x11\x06\x9fS\xf1S@\xd0>\x8d\xb7\x90\xb6S@\xcb\x87_\xec\n\xd3S@\x17\xd3\x1a\x84J\xd9S@\xbb\xbc\x94\x8a\x8b\xdeS@\xbb\x8aXk\xe9\xd2S@g\xe6\xee,\x9f\xf0S@c\xd0\x80\xb5\x8c\xc6S@\r\x15\x12\xe2\x99\xc7S@\r6J\xdd\x90\xb3S@\x03\xc3\x87\x15\xf3\xd5S@r\xad\xecD\xda\xbbS@\\\xf4\xdf\x0c\xa8\xdfS@\xd1\xef\xf6\x03g\xdbS@Y\xc9\x04G\xf8\xe4S@\x0f6\xaf\xc4$\xa4S@\x86\x11\xfb\xee\x04\xaaS@g|\xad\x1f>\xd7S@\xfeO\xfe\xe6n\xcfS@?u\'\xdd\xe9\xe5S@\x0c\xab\x9bq\xef\x9eS@\x88\xb0\x1e\xcaM\xd2S@;\x96\xce\xe3\xa4\xaaS@fA,\xe8G\xd2S@\xe31\xdf\xef_\xc3S@\xbd)\x7f\x86+\xdfS@\x1c%U\xd5j\xddS@\xb0\no\x92Z\xb4S@>\xa7\xe7\xf8\xec\xd8S@\xfd\xad\\<\xdb\xb6S@\x86F `\xed\xd2S@\x9eJK\xdc\xa2\xc5S@cJ\xbe\xc6\x1a\xd1S@\x87\xa6W\xda\xea\xbbS@3g\x08\x91\x8d\x95S@\xf8\\\xe2\x0e3\xd4S@\\\xca:MC\x98S@\xc9D\x81O\xf4\xcfS@\xb1\xa4j\x80\xcd\x99S@70\xa6\x0b=\xe3S@\xb9;\xa8\xb3\x8e\xe9S@\xe3\x94\x87\xf3\x0c\xd6S@y\xe7\xa6!o\xd5S@0\xb2\xe1\x06\xcc\xc3S@\xca\x89\xd7\xfc\x9f\xe5S@ \x16\x9e\x8e\xf1\xeaS@U\xc1kw\x14\xb0S@\xa9c1\xb0\xf3\xa2S@\x86\xc9yM\xfe\xd2S@\xad6\xdf\x08h\xdbS@\xe4\xf09|N\xacS@\x05\x94\xe5e\x16\xe5S@q\xddJ\x8a\xe5\xd3S@\xf5b>\xbb\xfc\xc7S@\x95d\x9esN\xddS@\r\x97\x03\xe9u\xd0S@\xdf\xe2\x18:L\xddS@\xecV3\xa0\xb5\xe5S@!\xea\xcc\xf9@\xd1S@\x08-1R@\xa3S@\x8fg\x15\xe5\xbe\xe0S@kW\xeb\xf1\xdf\xa5S@\x9ao{\xdb\xe5\xe3S@g|\xf3W\xe6\xdbS@\xe6S\xb1\x14\xd3\xf3S@n\xd9w\xeaU\xddS@M\xfew9c\xdeS@\xbf\x1b\x0fh+\xecS@\xf3\x02$\xfc\xd8\xc9S@c\xce\xab\xc5\x92\xd1S@Tlk\x82\xa6\xecS@\xb4)v3\x0e\xedS@\x9e7Q\xa8r\xeeS@\x98\xa22\xd0;\xeaS@\x0f\x07v/\x7f\xe3S@\xfa=\x00&9\xcfS@\xd1\xe9v\xb2\xf4\xe9S@)#7\x80A\xebS@\xd9\xa1\xb8\xces\xf1S@R\x07y6\xf2\xddS@{bh\xc0\x07\xcdS@Z\x0e\xd7\x00)\xdaS@\xee\x15\xfax\xe1\xeeS@\xf0=\x1bFy\xb2S@\xa9\xfe\tV\x8e\xb7S@4\x9fW\xb4\xfb\xdeS@\xda\xa4\xcb\x8bk\xd0S@\xd8\xeaK\xeef\xb7S@\xfc\xda#.\xdc\xb8S@\xe4\xcc\t\xf8\xc4\xcfS@\xb8\x10w\xc1\x9b\xe4S@?Q-\xe5\xe3\xceS@\xbf\x07\xda\x91\xc2\xd6S@\xf6 e\x9d\xf7\xecS@LG\x9a\xd2\xa6\xdbS@Q\xfdH\\ \xdcS@Li\x0e\xb0\xb1\xdcS@\xc3\xdf\xa9[k\xb3S@\xb8\xed\xb6\'#\xceS@\xc3\x91}\xa6\xc0\xb9S@\xf3\xd1\x86\xd0f\xd6S@~\x9bw\x99\xc6\xc8S@\x1f\xaf\x14\xd4\xf3\xceS@\xc2!N\x9b\xb2\xeaS@%m\x9c\r\x16\xc3S@\xc5\xb6\xcazF\xcfS@3U\x0eR\x97\xb6S@, \xb5\x0f\x01\xd5S@\xcc\xb0\xa6\xafi\xd5S@$\x83#|\x9a\xedS@\x90<\x19\xa4R\xb1S@\rY\xa8\x8fN\xd5S@\xe9\xc5\xfe#+\xd5S@o\x9132\xb8\xeeS@\xd4l=\xae\x86\xeeS@\x1f\x8a\x16\x04\xc0\xe9S@\xe4\xdf\xc3Y\x89\xcbS@M@9\xeb\xe1\xefS@\x94\x04\r\xdb\xbb\xd4S@j\xe7\x94\xb5g\xe9S@N\xc5\xf6\x18\x99\xd4S@/\x81\xadde\xcbS@SN\xb9\xb5\x17\xf0S@\x94\xba\xb0`\xd0\xd3S@\xcd\xb3\x15\x80\x93\xd4S@\xce]\xfayZ\xdfS@+\xa0\x1b\x8eb\xcbS@\xc0\x0b\xcft\xd2\xeaS@\xf7\xde{\x8f\xbb\xebS@}~L\x91\xb5\xeaS@\xfb\'\xf8\xa7>\xd4S@O\xb4SH\x9c\xcaS@\xf5\xf4>3$\xd4S@ \xf0\xf8\x99\x1e\xd2S@\xec?\x84?\x91\xd1S@Y!\xab\xc2b\xf0S@b\x8f\xf7\xa6H\xe0S@\x15*E\x89\x91\xdaS@f\xbb\xd6\xc7\x14\xc4S@\xee&\xd3 \x9f\xe6S@\xf8f[+\xce\xd5S@\x95\x11Tq\xfd\xe7S@Z\xba\xa9\xc5q\xd5S@\x0f\x8cd\xc5b\xdbS@\x05(\xaeUt\xe8S@Z\xeaor\xd7\xe8S@C\x8d\xf5A\xb8\xebS@\xdd\xbf\xb9q\xab\xb3S@\xdb\x1a\xa7\xdc\xa4\xc5S@\xb2]/D\xb0\xd1S@N\x00<;_\xd1S@\xc1\xe9\xe7\xc5Q\xbaS@\xad\x8c\x10\xb4\x8f\xebS@H\xf5(\xffH\xb7S@i\xe1\xe0\x1c\x03\xeaS@\xef\x82 "\x9f\xd6S@)\x9cw\xc2\xc8\xdbS@I\xc0\xb9`(\xcbS@\x9e\x08\x91\x0f\xef\xefS@k\x1a\x06\xd3f\xd6S@Z\xda\xd3\xae3\xceS@u\xb0t~a\xcbS@\xbbx\xc9\xef\xc0\xe9S@/\xb6l\x95\x93\xe8S@\x01\xba\xa2e\xfb\xdaS@M`\xc0\xbdD\xedS@GXd\xa8P\xc3S@SuV\x07\xd3\xbaS@\x85^\xc9 \xf7\xcaS@=\x0c2\x7f\xbb\xe6S@m\xbe.\xfd\xe5\xe9S@\x03\x9e\x89\x8f\xfb\xcaS@\xae5\xf7g\x80\xcbS@.\xe3q@d\xd5S@dVn\xb2\xce\xc2S@{\xd6\x12@r\xbaS@F\xa4\xb6H\xde\xc6S@\x16\xa8\x13\xaa&\xd3S@\x95V\xfb(^\xe0S@\xb2\xd2\xa6T/\xeaS@I\x9a\x06\xf3C\xc3S@\xbfq\xed\xadH\xe1S@\x81\x93M\xbd\xe1\xdcS@\x06\x014\xd1\xa7\xdbS@\xe1\t\x15H\x83\xe6S@\x80y#9\xe4\xebS@\x96B\xf39"\xe5S@\xe0\x8c\xa4\x91\xa9\xe9S@V:\xf9\xe7\x1e\xeaS@\xad\xca\x95\xbe\xec\xb6S@\x8d\xe3)\xb9\x00\xd0S@\xe8\x9d\xcf\xb2~\xd5S@\x87\xe7\x19\xbd:\xe8S@}\xc5F\xd3\xcd\xf0S@\xfe[\xd5P\r\xc2S@]\x89l)\x81\xe3S@\x0e\xbbmA\xbc\xe5S@\x1aBrB\x8e\xc8S@ \x19\xf0.\xcb\xe8S@6.n;\x82\xe8S@\xdb\xcej[w\xc2S@\xb6W\x85\xc9\xd6\xccS@&0\xa0}\xb1\xddS@\xbcj2\x1a\xb8\xe9S@*c\xae\x86\x1e\xc2S@\xd1\xe6?\x1d\xfe\xe5S@NR\xb1\x9aD\xe6S@M#\x1f+\x83\xedS@9\xa6\x96\xbf\x92\xb6S@S\xeb\xcd\xba\x97\xe0S@E\x93\x1a\xfa[\xe8S@\xcb\xb5\x16$\xcf\xeaS@\xb4\xcdR\xb6h\xb8S@\xb4\xd9\x0f\x13\x8c\xe9S@&\xb4&\xcf\xde\xc3S@\xf4\x13\xebJ\xbe\xdeS@\xfd@\x80\x1f\xb3\xecS@8\xf2E!o\xcaS@B0ol\x1d\xc7S@Bv\x136\xcc\xeaS@A\x7f\x89\xcf\x18\xe8S@G\x9clR\x85\xecS@\xd3\x94\x07\xf3c\xd5S@T\xca\x0c0q\xe0S@\x877\xdbAQ\xdbS@f\x885w<\xe5S@,2B\x9b\x87\xecS@.1\x14\x9d\x0e\xe6S@\xa4+\x7f\x84\xcc\xcfS@\'_\x81\xdaM\xc1S@k%H\x13\xca\xe1S@B\n\xe9\xd6\x89\xecS@Ff\x9a\xc6\x9c\xd2S@\x06\x85\r\xbb\xd0\xe7S@\x8f\xb6\x17\xb6\x1a\xe2S@7\x86\x82\xca\xe3\xddS@WPF\x9b\x05\xd9S@\xabQ\x00\x9eC\xdaS@\x19\xa1\x9b\x1d\xc5\xe5S@J4\xd9\xed \xebS@\x9a\x94IM\n\xb7S@\x17\xcc]uX\xcfS@\xb9[\x839\xf1\xe9S@A\xc0|\x98\x83\xd4S@h\xc4-\xfd\x18\xe5S@\xa3\xd1\xb0\xda\x8d\xe7S@BI\x81\xad\xc6\xebS@p\xd2\x95p\xbb\xdaS@1N\xb6\xb1d\xddS@\xe6\xdaQ\xa8d\xdeS@*\xfc=]\xc0\xebS@0\xef\x97\xfb\x91\xe7S@\xb0\x84\xc5n\x83\xcfS@J\'\x08a\x1c\xb6S@\xac\xe0>\x98"\xdcS@\xab\xc3!AZ\xd4S@\x18\xb0\xeb\xd5x\xdaS@^p\xff\xc3\xea\xe3S@\x10gM"\xc9\xebS@\xd9\x04\xf8\\\xb0\xebS@c\x7f\xa0\xc3\xea\xe1S@\x9d/\xe6\xfd*\xebS@A\x807V\x14\xdfS@\xd4\xa23\x9fu\xd3S@\x9f\xf9N\x14x\xd2S@\x9e\xb7\xc0\x97\xd4\xd5S@W\x14\xb5\xe2I\xe5S@\x93\xb5\xdc\\\xa0\xe5S@U\xe9\xccV]\xdeS@\xe0#\xf1\xee\xec\xe1S@\x8b\x05\x12D\xfe\xe3S@\x9e\xb1\x125\x03\xc4S@\xb3\x8bX\x8e\xbf\xd9S@\x96\xda\xa11\x17\xe2S@Zf\x0f@\xe9\xe2S@\x19C\xdcQ!\xe2S@<\xd6\xf8\xa6n\xe5S@\x9d\xa3\xe2\xea\xba\xd5S@\xe7\xa1\x80J\xd6\xb2S@\x10s\xbf\xf4\xc3\xc1S@\xb2\x8e\x89:.\xebS@GF\xdb\xf0\x8e\xe4S@\x88\xa1\xce\xbe\xf6\xeaS@\xdc\x98\xf6\xc2\xff\xbcS@\x923\xf9&\xce\xebS@\xe7%\xae\xcc\xb7\xe7S@Q\x1b\xe6]U\xc7S@4Z*\xb2\xf5\xe0S@>m$\xda=\xb4S@\xbe\x93Db\x89\xbdS@\xa3\x0b\xf4\xc8\xb8\xeaS@\x93\x93\x81)\xf7\xb3S@\xaf\xadW\n\x05\xc7S@\x1f\xa9kN\xce\xb6S@F\x93\x08\xf3\xab\xacS@\xa8\xa9A1\xa4\xdcS@0\xbc\xea\x08X\xe9S@e\xba\x08\xdc\xda\xe8S@\xcabz)N\xe5S@ydN\xe9\xf6\xc2S@\x9dX\x12&/\xd1S@\xbc&\xb8\x16\x16\xd3S@\x98MY)`\xd9S@,\x84\xdf\xe2\x05\xdaS@\xdeH\x1d\x90\xb3\xe1S@\xcbh t\xdf\xcbS@\x04\xd4\xde{e\xd6S@Je\xad\xafR\xdcS@[}\xfa\x11J\xe3S@\xec\'\xa1\xe0\xe7\xc1S@|\xd01\xa7\xa6\xccS@\x8a \x82\x81.\xb5S@\xcf8\xb5 \x97\xd6S@!K\xb5X\x01\xdaS@\xdf\xccC\xa8,\xe9S@&(\xd9\xe9?\xe9S@\x08\xa3\x95\x14\x8a\xdaS@\xb8\xcc\xf5\xd67\xdaS@\\.N3\x9d\xe8S@U\x07\xd7\xf2\xea\xb0S@\xa5\x9f\x84\x9fb\xc1S@_\'o\xdd\xfc\xb4S@\xb2<2x\xb6\xc1S@\x8c"\x05\xf4<\xc2S@\xd4\xb9\x93\xb9\x9f\xbcS@\xbe\x0e\xa4q\x1c\xf2S@|6Za\xa4\xe0S@spb\x83\xdd\xe3S@\x82X*\x8c\x18\xe5S@g\t\xa6[\xdd\xddS@\xa1\xfc\xad1\x92\xdaS@l\x90\xbc\x81\xa0\xcdS@\xa5\xdaD\xe7q\xd3S@m\xd4g\x85}\xbcS@\x15r9\x95\x8f\xdfS@\xfbMh\x87L\xc1S@\xdd\x0e\xd9\xe3{\xcaS@\x16\x11\xe1\x04f\xa8S@\x16\xcde8j\xe8S@\x8f\xa0\xa9`\xcd\xbcS@\x91)p\x03\xf7\xd8S@\xf2\t\'c\x8d\xe7S@\xaa-\xa0\x84\x18\xe0S@\x88\xc8]8\xe0\xc0S@X\xce<.\xb0\xadS@EE\xda\xa9\'\xe3S@\x0fk\xa2\xb26\xbdS@\xca\x1at\xa4M\xe3S@\xf4\xe6W\xf9\'\xbcS@\x91g\x88\xf5\xab\xc1S@\xd6}\xca\xd3+\xdfS@Y\xea\xabo\xf4\xd4S@\xf6\xa0\xac\xec\xf0\xa7S@T\xcaO\xeb\xbe\xd9S@\xef{\xb1|\xe8\xdaS@\xd5\x83D\xf8X\xdbS@\x0b\xdd\xa6\xfa\x7f\xe7S@\xbfr\xc9\x87t\xd5S@\x1d\xa9\xb3\xa6v\xc0S@Kn\xa7\x95~\xf1S@\xac\x07\xb8\xf4~\xeeS@\x10\xed}\'o\xedS@\x02:;\xc4F\xedS@\xfb\x1e\xdf m\xc4S@)\xba\xead/\xd5S@\x00\xc2\x8di\xe2\xbbS@\x03\x0c0\x99F\xb4S@\xbf\xa6\xe7?\xc7\xe4S@c\x96\x10\x11\xa3\xe4S@\xa3/\xbd\xc3\x04\xe7S@\xbc\xa9\x02\x87W\xd6S@K\xf8Z\x8d\xb1\xb3S@+\xe8a:4\xc4S@pm\xf7/\xd4\xbfS@-\x00L\x06\xd1\xccS@#[\xc1 A\xbaS@=Q\xfb\xcb\xf9\xd7S@\x85\xd6\xce\x8c\xa7\xacS@\x00\xac\xed\x9bT\xacS@\x8c\xff\xc3\x93\xfd\xc9S@\xd6\'\x0e\xba\x18\xe1S@\xaf\x10\x08*B\xe7S@KA,\x12H\xd4S@B\x11.\x87T\xcfS@\xe6P\x81VK\xf0S@v\x99T\xba\x16\xcdS@^p\x90\xc14\xf0S@q\x1dU\x8e\x84\xc3S@6\nW\xaa\x88\xe6S@}\xe5S\xd5\xa3\xdaS@\x9a\xac\xabX~\xc2S@4\xd5\xd3t;\xc4S@\xa8\x9f\xc04\x97\xd4S@\x13k\x11q\xde\xe3S@\x96\xb5\x02\\#\xd5S@\xabG\xe1id\xe5S@IGrM\xc5\xd6S@\xc7\x7f\xc1\x9d\xac\xb9S@\r\xfa\xf3\x12\xe4\xeeS@v\x8d\xe2\xa3a\xcbS@\xec\x9f\xc2Z\xd1\xd9S@X\xc7[\x13\x91\xe4S@\x00}\xcev\xed\xe3S@\xd6\x83\xc1%@\xe5S@\x1cq\x1fFO\xe6S@\x8c\x82wtp\xf4S@Y\x95\xf3l\xb6\xf0S@\x88\x8cn`\x86\xf0S@d\xd8M\x00\x8f\xe5S@\x96\xe9\x00\xfd\n\xc6S@\xc4\xc8\xbe\xa5\xc9\xc3S@\xc41\x17P*\xe3S@\x17\xc4$&x\xe6S@_s\xe4\x10\x95\xe6S@,d\xa6\x02S\xe3S@\xed\x02\x0b\xbb\x8d\xe3S@\xf4\x11Y\x9a\xeb\xd7S@\x01\x80\x84XK\xefS@\x94\xd0\x08*\x19\xefS@\x9b\xa3]\xb8\x8d\xc2S@I\xca|\x0e^\xc3S@W\x96\xbe-\x8a\xe5S@\x9a3Y\x8b\xf5\xe2S@\xa0\xbe\xcd\x82\r\xe5S@uX\x1c\x08\x16\xf3S@\xe8\x89\xed\xa4\xfc\xcaS@\xa3-\x04\x86\xdd\xd7S@\n-L\xc1L\xa3S@\xa3\x8a\x99\xf6n\xdaS@\xbc\xc5\xf8\x17O\xdaS@a&\xf6`\xb0\xf3S@\x80\x9f\xbc\xd0F\xf4S@P\x82\xa7C\x0b\xbcS@i\xe3\xbc\xdf\xd2\xcaS@\x84a\xe7\x17\x1d\xdeS@\x0e\x04U\xe4~\xe5S@\xb5\x9d`\xac\xd4\xc1S@oi\xd1\xdbB\xe2S@\xf7\x97_ \x0c\xa3S@\xabj\x05\xa3\xa2\xf1S@\xea\xa0E\xe4\xb9\xa1S@\x8b\x81Dz\xde\xebS@t_\xf3\x96\x8f\xebS@\x0b\x972\xe8"\xebS@\xe1\xf1\x16.X\xe5S@T\xc8\x89X\x06\x9bS@\x05\\qh\xd8\xc1S@\x8b\x868\xf3y\x95S@\x05\x14\x83\xa6\xe0\xe1S@\xbd\xbeY\xac\x16\xe2S@\xf1\xa70\x1dE\xcaS@[\x8ft\xe3\xd6\xceS@cS\xefx\xe6\x99S@\xff9\x83\xb1\xcf\x95S@\x8c\xfd\xe5\x96\x9a\x95S@y\x07@n\xca\xc3S@\xe2B\x95Ph\xd8S@\x07\x07\x81\x9a\x99\xc5S@,\xad\xc3O\xc7\xe7S@\x81X\xd0\xc6\xe1\xf3S@\x03;\\\x86\xab\x96S@\xd9\x9a\xab\xa1\xb8\xd3S@\x91k\x1f[e\xefS@E\x9f\xf3\xea\xb2\xc8S@\t\xf7\x80\xf1\xb5\xe8S@\x87\xe3\x7fR\xd3\x9dS@.LS\xe7X\xefS@\xd9H\x7f4\x85\xeeS@\x8f\xcav\xf0Y\xedS@R\x18\xf8p$\xc6S@\x01F\x94\xf8\t\xc9S@\xe1\x10\x82\xaf\x18\xcaS@\xd6\xe7z\xa9\x0b\xe2S@\xd9\xd9<\x9d\xd9\xdbS@\xeb,\xba,\xad\xd4S@\x91o58\xd5\xbaS@h\xb1\x88\x9f,\xd1S@\x84q\xdc\x1d\xfb\xe3S@\xba\x8e\xaa\x8a\xc8\xd0S@\xb1\x0b\x9a\xfa\xc9\x99S@\xa7s|\xa1\xfc\xc8S@\xc3\\P_\x15\xf0S@/\x7f\x11\x0c\x93\xc0S@\x864C\x9b\xfa\xdaS@d\x11\xcd\xf9\x8f\x9eS@\xf1\x90g-z\xa9S@\x9e\xba\xcbo\xda\xa9S@\x9a\xf1\x9d0\x0b\x9aS@+\xcd\x07\xdb\x91\xc8S@\xe6\xcd\xb5v\xfb\x9eS@=5c\nK\xddS@(B)\x00_\xddS@\x9d\xf3D6\xeb\x9eS@&\x9e\x1e\x8bu\x9eS@\x14\x9bm(;\xf0S@\xf9Q\xa6\xe5\xea\xefS@\xbcZ\x11\xd0\xd6\xefS@#\x05\xf2\xfaO\xc7S@\xe0\xef\xef\xa2p\xa9S@S9%\xcf\x8a\xdfS@\xfan\x94\x92\xa3\xe3S@\x18\xb5\x86\xdc~\xbaS@\xa9\xea-\xac3\xdcS@2\x88>8+\xc5S@R\xd8a\xfer\xc8S@\xa3\xe1Zgw\xa8S@\xf7\xcfG\xf9\x11\xedS@\xb8\xfa\x0f\xac\xf4\xebS@h\xab>\xa2\xfc\xe7S@xh\xc6\x07\xb1\xeeS@Ua\x99\xf2@\xc8S@\x0f\xe3\xc3\x8as\xf4S@\xae\xe7\xe3\xf3\xa5\xc9S@E?i\xfe\xe1\xabS@ \xbf\xee\x99\xdc\xa8S@\x0b?\xf3~\x04\xc6S@\xfag\xc3\x9f\x92\xf0S@\xe9J\xc3\x00p\xccS@8\xd3\xf9GC\xa8S@W\x1aB\xc6x\xa8S@\xe7\xe6\xdb\x03\x0e\xceS@+\xb89H\xaa\xa5S@_m\xde\xcd\\\xa9S@fOS\xa7+\xd2S@\xe6_7\xf0\xd8\xa7S@0C\xaa\xc5\x8d\xeeS@\x13\x16\xaa\xdc\xa0\xb9S@\xe3\x90\x89jr\xa7S@\x07^ Z\xbd\xa7S@\xe5aM\xb2F\xf0S@\xb2\xcc\x90.\x03\xd0S@\xc0\xeb\x9a\xd6o\xa8S@\xf9\x82J\x9e\xab\xe4S@\xb6\xe3\xda\x16\xc2\xcfS@O\xb5%\xc06\xa7S@\xef6+\x8f\xf0\xc0S@\xfe\t\x08\xdas\xa7S@Ibp\xc2\xe4\xf2S@@\xb8\'.X\xceS@\xdb\xf33\x07I\xdcS@1(\r\xe9\xc3\xa1S@\x85\xae\x86\xfa\x01\xa7S@.\xcf * \x9dS@\x17\xe8m\xfb\xf1\xa1S@\xc4\x02\xa90\xac\xccS@\xb6WS\xe1\x11\x9dS@q\xc4\x14\x9e\x04\xd3S@!4\xbc-\x95\x9dS@\xe7\x89g\x02\xf8\xa6S@\xaf\xe7(\xb1P\xb7S@\xf3O\x82\xa3\xa8\xb9S@J"\x9c\xee\x8d\x9dS@\xa7#\x160\xb9\xe3S@ZZA\xf1\x7f\xe1S@\xd8o]\xc0J\xe9S@\xb0A\xe7\x08\x0c\xdaS@\x92\xec\xe4x\xab\xdfS@\xc5%y\xa2n\xe3S@q=N_\xa5\xf4S@\xf68\xad#\xd3\xe3S@\xc3\xf6\xc3u\xef\xb8S@\xca\x18\xa12)\xc1S@\xca\x1b]\x1d\x8f\xc6S@\xb4\x9fm"\x9e\xc7S@!/\tC`\xd7S@\xdfJ\xddqH\xd3S@\xba&A\t\xa6\xdfS@\x1b*J\xdd\xb7\xc7S@\xf8M\xbf\xb8e\xceS@4\xab\x99z\xde\xe9S@\xf9\xb3x\xae\x8f\xe9S@\xd1\x13R\xfa\x95\xeeS@Q1\x8e\xa2&\xc1S@\x1eU\x02+\x15\xc6S@\xebu\ncV\xc6S@ \xf2<\xc5\xb2\xdfS@\xc0\xd16d\xa3\xc6S@\xc1\x8f\xdc\xa6\x94\xb5S@=(\xc1\xe3\xe1\xdfS@\x88\x06]y,\xf2S@\x9aeA\xe6\xd4\xa0S@"\x14\x92\x91\xee\xf4S@\xec\xe0\tO\xfc\xeeS@"\x9d \xf7\xe9\xd1S@\xf353\xfd\x04\xd3S@\xac\xd3\xcf\xdcV\xa1S@\xd38w\x97d\xc6S@1\x1d\xc9\xfa]\xa5S@\x83\x8b\x00\x17\t\xdeS@\xf7\xda\xc9\xccE\xeaS@[]\xf3\x8fu\xdfS@\xd0\xb8\xd4\x9d8\xe0S@R\x1f\xb2\xd8\xee\xa6S@\xbe\xd5N\xd9\x0b\xd2S@9d\xa8G\x8c\xaaS@\x907;z?\xa7S@N(\x18\xb3`\xcdS@\x8c\xc3\xe5z\t\xceS@,\x11\xe2\x85\xa2\xa7S@\xbb\xae&\xe59\xcdS@\xc3P1\xd9\xf3\xe8S@/\xeb\xc2\xd3}\xe1S@\x83\xe2\x89qx\xf4S@\x81\xc3\x1e\x8fH\xaaS@\x19\x9e\x12\xb5\x95\xcaS@\x9a\xec\xd1\xc2\x05\xaaS@\xae\xf1\x86\xea|\xd2S@\x85s\x0b\xa1\xd5\xdcS@\xb9\xf8\xbe\x00\x91\xb6S@\x02\xa9>\x82\x1f\xd2S@\x1b\xca\xf6\xb0\x88\xb7S@\xd1M\x0c\xfa\xff\xecS@\'\x12\xe5+y\xdbS@\xd1\xec\x9b\xbc\xb9\xe2S@+\x93\x19\xa7\x16\xbeS@Q^\xf4\xba(\xe7S@\x91ZN2?\xd1S@\x99\x94\x8b\x91\xb7\xc9S@\x98\xad\xb6J\x06\xceS@!\x06\xd0\xb8\xd5\xcfS@\xd4w\xf7\x13\x10\xf4S@\x82\x17.\xde\xe0\xb3S@qt\x02%\xa9\xc0S@\xa8C\xfe\x17\x90\xcdS@\xb0\x05\xb1P\xeb\xe4S@\x8f\x8e\xb2\x13\xc7\xb2S@\x1ce\x0c\x1b\xaa\xd2S@M"P\xec\xaf\xdcS@{\x19sj\xf0\xceS@Y,\xca/\xa6\xd2S@]\xdc[[\xe0\x9bS@\x1b)\x86I\xfb\xd8S@\xa0\xc0\xc74M\xe8S@<_\xa0\xf1C\xbdS@&\xf44\xe1\xd2\xe4S@\xb5\xabg\xe6\xda\x9eS@\xff\xf8\x17&&\xa4S@){0o\xee\xadS@\xf3\x9c\xe0\x1b\xa0\xbdS@\xc3\xd9\xa3\x13Z\xdfS@-\xe9\xea\xa8)\xafS@\xbb\xfe\xed\x03\x97\xc9S@\xcb\x0bt\xf1R\xceS@ku\xed\xcfz\xccS@\x01\xd2\x99\xbdz\xd7S@M\xab!\xbe\xf3\xe6S@B\x98A%\xb4\xe3S@\xb83M\xd41\xc5S@ \x86\x9di\xe7\xb6S@\xac\xbe\x97U\xc4\xa9S@\x9cX\x96|`\xc8S@\x08+\x0e26\xa1S@\xbdQU\x91\x19\xe4S@\x05\xbc8\xf7\x11\xd8S@L\xa7i\xb0\xf1\xe4S@I_\xe7x\x17\xe8S@p\x81\x0b\x83I\xd3S@\x7f\xb1\r\xa17\xe7S@B\x0b\xa7}\xc0\xeaS@\xb3%6\xf7\xf0\xa9S@7/\x1c\x14\x00\xc0S@\xd8\x81U\xaf\xc2\xe3S@\x1bP\xe2[z\xebS@?\x0e\xa1\x9a\xaf\xcdS@s\xabJM\xba\xe5S@$GMB\xf0\xd3S@V\xe3\x8cf\xba\xd9S@\x8f\xbf\xa7x\x91\xe7S@\xa5\xec\xd4s\x15\xe8S@\x87AsD\xaf\xd3S@"\xc13\x83\xe6\xe6S@\x8eI\xd0F\xdd\xdbS@;\xd0S06\xe6S@\xcfGo\x97\xfc\xe7S@\xee\xfc\xd9g\xd9\xd4S@\xd1\t\x97\x8fb\xe6S@\x95\x83\xbf\x96Y\xeaS@i\x87\x1b6\x93\xdcS@\xfa+\xa9A\x19\xebS@(\xac\x87\xc9\xb0\xe3S@=J\r\xc9\xa9\xc1S@n\x00\xf5\x01\xd0\xe3S@\xaf8\x95;/\xb5S@\xad\x9e{\x1a\xb2\xebS@\x9d\x96\r\xd3\x01\xb4S@\xa6\xff\xf0\x038\xb6S@\xb7\x89\x06_\x7f\xe6S@\xbc\xb8\xca"\xcb\xd0S@hP\x11\'\xef\xe9S@\x11\xb1;K\xf0\xe8S@6\x08]\xad\xbf\xeaS@\xd1\xfam2\xdf\xc9S@\x1c\xd8\x10H\x91\xeaS@\xd2\xd24\nq\xe9S@F92Mx\xdcS@I\xc5\x8e\xc5\x9c\xc9S@ [\xb6)\xaa\xdcS@\xfc\x11`\x18\x91\x95S@z0xj\xf0\xceS@\xabno\x12w\xdcS@\xac\xd7U\x84\x15\xeaS@\x13\xf9\xb6\n\xb8\xcfS@1mi\x94\x00\xcfS@g\xccd \x08\xe6S@-\x95\x9b\xab\xd3\xe1S@a\x873\xb9\x87\xdcS@\x13\x86lG!\x9eS@\xecx\x93\x89\x8a\xdeS@\x8a\nH~\'\xbdS@\xf2a\x12w\xb2\x9dS@e\x8f\x01\x01\xc6\xa1S@\xf2C]B\x00\xf7S@)\x86uJ(\xd2S@\x02H\xb3Fe\xdbS@9+M\x9fv\x9cS@g\xbeJ\x9co\xa2S@\xf00A\x1ar\xb8S@\xe0Y\xfd\xa5\xaf\xa2S@#\xe5\xa5\xc9z\xdaS@J\x07\xa9\xffx\xd2S@\x92}\xf2\x90r\xd1S@\x0e=\xf1M\x93\xe7S@A\x07_q\x81\xe2S@\xb3\n\xbcSh\xc1S@a\xb8\r6\xf0\xe1S@\xa9\x0e\xa3\x19\xaf\xdaS@r\x06\x86\x13\x07\xd3S@\xba\xcd0\xc1J\xe5S@\x7f\xd9*\xd2\xd6\xf2S@1\x17\x9e$]\xe2S@\xd1\xd5\x8a\xe1\xef\xdfS@\xe5?k\x93\x0f\xaaS@\xa8\xf3<\xec=\xaaS@\xf9\xc9\xe2h\xfa\xf1S@R\xd8n\xdaW\xefS@@&\x98<\xb9\xb6S@\xbf0x\xd5\xff\xcfS@~T@\xdd\xe2\xefS@\xb5\x03\xf3\xfco\xefS@\x93\xf3I\xe6\xce\xe3S@jQ\xf0%\xe7\xdaS@B\xe5~\xf3\xcc\xa7S@\x064\x9d\x0f\xd8\xdaS@\xfbv\x88\xb8\x11\xefS@.-\xaf\xf2b\xf2S@\xb38\x9dM\xe3\xedS@\x8dD\x98\xb9\x83\xf1S@\xdf\x08\xcc"<\xd8S@L\xb6\xe7\xa2\x8c\xccS@\x05\x86,\xbd\xd6\xebS@\x8f\xe6\x9cf\x1d\xdcS@uI]\x94\xc4\xebS@5\x9b\x82;\xd3\xcaS@?N\x94\xda\xc3\xdcS@\x94\xf3\xd8\xd0\xc4\xf0S@jv\x15\xec\xcc\xebS@\xcd%#.\xa6\xf4S@y\xe4f|k\xe9S@\x0c\xbe\x7f\x1c\x97\xf1S@I\x94:\xda\xab\xedS@C\xb1\x1d\xdc\xb1\xeeS@\rI\xab\x17\x1c\xdfS@3WQ\xfeG\xedS@B\x8b*\x1bz\xa3S@\xbe\xdb\xec\x8dA\xcbS@\x84\xcbb\xac\xff\xedS@v,\xae\xb0\xcb\xeeS@\xaa\xbe\xd5\xca\xf2\xefS@\xa9\xc1\x96\xfa\x8a\xdfS@\xa3A\n\xff\xd8\xe9S@\xfa\x14\xf6\xeb\xaa\xecS@Kv\xff]\xc4\xeeS@Z\xa1\xc3i\xb1\xe9S@\x02\x0b0\xb5P\xe8S@\xcb/\xd3\x89\xe3\xefS@(\xe6\'\x92\xe7\xefS@\xb1\xf9\x17\xd8\xa9\xebS@>\x10\x9b\x1bK\xf0S@\x12@0Mx\xccS@\x18\xc6<\xd0L\xe9S@\x18\x0fE{7\xf0S@\x85\xf3&@\x86\xabS@\xc4\x82\xd8\xb9\x9c\xe8S@\x7f,\x8c\x9c{\xf4S@D;\r\x073\xe9S@\x8el&=\x93\xe9S@\xe8\xa3\xc0\x11\xe6\xdeS@\r\xf7\x08\xe2\xdd\xeeS@\x17|\xef\x1bR\xacS@\xd4\xc2\'&;\xdbS@\r\xf4\xdc\xc1)\xedS@Gp\xaa\xb2\x9c\xb1S@D\xbe\xc4H\x18\xd2S@\x07lRe\xec\xd6S@\xc8\x16\xa0u\xd6\xe7S@I;\xb4\x0ey\xf1S@\x87\x99KK\r\xc6S@\x82u&\xa2\x8a\xeeS@k\x18\x8dH\xa9\xbfS@\xd2iN\x00W\xebS@\x12\x96;\xa7(\xe5S@\xa7\x1a\xf4aI\xd4S@\xe1zW\xdew\xe5S@\x13\xe3\x05;\xe0\xf0S@\xd0\x12\xee\x04\xde\xc3S@\xf8Hz\xbc\xf2\xc3S@f\xd7\xcf,\xba\xc2S@\xbb\x88D\x1a\xf4\xc1S@*s\xb4\xd8\xe1\xe9S@<"/\x80{\xc2S@2\xe4;f\x18\xe8S@\xa1\xc8\x97r\xa1\xe9S@b)\x0c\xa1\x92\xeeS@3\x8f\xe9\xa2\xfc\xebS@\xba\xbb\xed\xb9\x9f\xc5S@\x91\xf5\xd5\xe9w\xe8S@qR!\xe8\xad\xc5S@\x99\xefz\xf7\x0f\xebS@\xdd\x10\xfe\xd8x\xeeS@\x19\xd2\xc3\xbb\x8a\xe8S@\x9a\xb1\x88\xf2N\xeeS@\xc2\x9b\xe0"J\xeaS@Se7Ae\xe0S@\xad\x93\x97\x13\x90\xe9S@I5\x98\xd3|\xc2S@\xb4k\xf1\xc2\x89\xd5S@\xda\x1a\xb2#\x15\xeaS@\xc5\x0e\xc4\x91\xc8\xe5S@\xc2\xbaPX\xaf\xe9S@\xb3*6)\xa1\xc9S@\x8f\xd3\xef\x1d\xb3\xc0S@\xee>x\xd6\x81\xecS@\xb9e\xb3\xe7\xca\xe7S@vb{1\xd5\xcfS@\xc0k\xd8\x94\x15\xdbS@_!50_\xe1S@\xf2\xae\xe6\xb7\xb9\xddS@\xe0\x8f\xc8\xcc\xf2\xd2S@Rs\x7fB\x80\xc7S@\xd9+\x91-\x1d\xddS@\xfcX\xd5\x8bh\xdeS@X\x9e<\x80\xfb\xe3S@\xaeY\x05\xd7\xea\xe2S@\x92lK\x0c\xd7\xe7S@\xae \xfd\xabn\xc0S@\x102\xe6\t\xd2\xcfS@\x08\x19=\x8b\xe4\xe6S@\x00~\x13g\x00\xb9S@:\xf6\x01\xa1\xe0\xcaS@\xd0\x81\tV\x01\xefS@g\x861\xe8c\xbdS@\x8a\xd8\xb8uh\xd9S@\xf8\x86\xc7\x80\r\xdaS@\xb0d\x04{8\xe8S@\x81\xa4F\x9f\n\xcbS@\xf4\xda\x033O\xc9S@$\x1e\x9c\xc5\xba\xd0S@\x1b3i\x90\xd9\xe3S@\xa0\xfa\xd2\xc4\x0c\xe5S@\x8b\x94?\x0e\xfc\xd8S@\xbe\xd1\x01\x81\x93\xe5S@\xcc\x9e\x0c\x9fU\xcbS@\xb6;\xcc\xa3\x94\xe7S@<0\xc9\xd7\xb8\xbcS@\x896!\x82\x15\xe8S@\xa7\x11\xdcHh\xcbS@my\xcf\xc1z\xd5S@\xfe\x1c\x06%\x83\xe7S@\xb7k)\x98\xd5\xdaS@0\xa1\xd7u\x06\xe7S@5\xe3/\xd2\xee\xbcS@u\xd9\xb6f-\xe7S@\xf8\x17\xd2\x85i\xcbS@\x1dJ{d\xad\xd4S@\xabG}\xfbi\xcbS@(\xfc\xb33\x92\xe4S@!0b<X\xe6S@\xc5\xa1\xa0\xed(\xd5S@\x92\xbd\xe6\xb8\x9e\xcaS@\xa5\xfb\xa1x\xd8\xe3S@,\x12!R\x94\xe5S@\\\x02d=\x1e\xe3S@\xe2\xf8\x1d\xd8\x94\xe6S@\x0c\xec4\xd8Z\xe3S@\x1d\xe2\xa4\xfe\xef\xb8S@\xefr\xf41\x0c\xc9S@\xe9{o\xc7\x9d\xcfS@\xe4\x113\x17\x8d\xe5S@\xef\x1b\xd7\xe3\xe3\xd3S@jX`\xb4\x0e\xe5S@\xa3n\xdc\x8f\x8c\xe2S@*5\xd8\xf0\x0b\xc9S@5\x8c*\xd7\xd0\xb9S@:MZ\xdd8\xd5S@\x154{\xae\xb4\xceS@\xb3\x8a*\x9f>\xcaS@\x1bX\xf9\xb6\x9c\xc5S@\x82\xb4|\x8c\x1b\xe3S@\x83\xb5\x7f\x05\xa0\xc7S@\x82&b\xb5\x13\xd0S@\x1a!leu\xb7S@rv\x07v\x07\xe2S@v9\xefv\xfd\xc8S@\xa1(\xc9\x0e\x99\xe1S@^\xbd\xc8S*\xc2S@\x0e"\xeef\x93\xc5S@\x80\xf3\xf4\x95\xed\xe3S@O\xe9\xf4\x06\xa0\xc9S@w\x94\x94\xc4\x9d\xe3S@\xbb\x13\x1b\xb19\xbaS@\x088\xd5\x9d\xa7\xe0S@Y(\xed[\xde\xd1S@\xd2s\xaer\xe7\xe3S@\x01l\x0b\xc1\x89\xe0S@\xdc\xd4\xdd\xf0\xac\xceS@8\'\x01\xee_\xc2S@\xb7\x8a\x1dv\x7f\xb7S@W\xac\x15\t\xf7\xd9S@<{\xa3\x0e.\xdaS@\x10k\x05\xfb\xac\xc7S@\xe8;Z\x00\x1f\xd5S@\x04\xf8q!\xe4\xbeS@\xb7v/\x8f\xc7\xf3S@\xe6\x1f\x8a\x88\xa6\xdfS@\xe9|\xd1\xabm\xdaS@\xb4\xac\xebR\x1c\xdaS@\xc4\xd8\xb4D\xa8\xdfS@\xa0\xeb\xb2\xc3C\xe0S@b\x06\xe8\n\x90\xc1S@!\xb5\xec\xdb|\xdbS@\xaa\xddM%\xe9\xe2S@\xcd\x05\xc0\t/\xcdS@\xe7\x16M\xe9\x9a\xe2S@\xa3\xd1\xef\xe5\xc5\xdfS@\xd1\x0c\xa9h6\xc1S@\xc9@\xc4=?\xc6S@\x9d\x82\x94\r\xe6\xf2S@\xd3.\xfdmq\xd2S@e\x8d\n1\xc3\xc0S@k\xec<)\xe9\xb8S@\xca(\x0f\x1e\xa7\xb9S@+E\x10\x93_\xbcS@5\x9e\'\xe4\xc8\xd6S@\xb3@\r\x94z\xd5S@n\r^/1\xdeS@\xc6I\xacz\x9a\xe2S@\xabm\x93\xafy\xd4S@\'\xdb\xed\xe52\xd4S@)\x86\x99\x94\x06\xe9S@0\x86\xd0\xd6i\xc5S@\xc4\xc8r\x9c\xa3\xe1S@\x19\xa4\xcb^r\xd1S@\xd9^5\xf5&\xcaS@!\xc1\xd2A|\xc7S@y$2\xf0<\xcfS@6$\xde\xb8\xf0\xa1S@\xee\xb6\xfe\xbd\x93\xd2S@}\x07\x05\xee\xbd\xd2S@gbq\x85*\xe8S@\xe2\xd6\xff80\xc1S@,\x95\xdc}?\xe5S@{\xea6|l\xe4S@\x9a\xa6[-s\xe3S@L\x89(\x87\xa4\xd4S@\xb1|\xb3\xea\xe7\xf2S@{I\xc4\'\xfb\xddS@\xee/\xd19\xcc\xf0S@\xd9r\xbf\xd6\xe8\xd1S@\x84\xfb`\xd7\xff\xdfS@r\xd9tV\xe2\xddS@\xf8J\xa2D\xa5\xd8S@N\xf5\x0b\'\xed\xebS@\xdd\x85\r5\xa9\xa8S@\x8c\xeb^_v\xd6S@r\xf4\xf5D\x9a\xb0S@\xe7\xb1w\x96q\xd7S@!\xc1w9\x1e\xe5S@!\xdc\xcba\x1d\xc2S@\xe4\xfcA\x062\xbbS@\x0c\xe9\xc1\xd4x\xdeS@^\xfc\xd8~r\xe5S@k\x93\xee\xe2\x1c\xd1S@\x18*U\x86\xb5\xbfS@\x82\xa5\xe3\xb59\xe3S@\xaa\xab\xe4\x13{\xcdS@\xd5\xa1Q\xd7\xd1\xccS@\xd6\xab\xb2\xb1\xd3\xcaS@\xc0p\xee"`\xb9S@\x92\xfe4W\x19\xb7S@\xde\xf2\xd8\xd6\x9c\xb9S@\x0e0\xc6\x9bM\xc9S@\x9d{\xb8Jr\xd5S@.\xf4\x15\xc9\x8e\xd3S@p\xb2G\xe6\xcc\xdcS@p\x8f\xa4~\x03\xcfS@h\xe9{\t\xfa\xb9S@\r7\xbf7s\xdaS@\xad\xb3\xbc\xcdJ\xa1S@\x9b\x80\xf2I;\xe6S@\xb1J\xb8\xa3Q\xcdS@\xd3Ik\xba\x88\xd7S@\x0c\xc1\xba\xbb@\xd0S@\x95\x93\xee f\xcbS@]\x97\x1e\xa7\xb8\xbcS@\xd3\xf1\xa6\x84\x17\xe0S@\xc1\x91Q\xf6/\xbcS@0 \x13\xf0\xe4\xb6S@\xf3\xdf\x86{\xfa\xc9S@?\x98RX\x8a\xddS@\xc2\xf4\xa6\x80\xa4\xd2S@Q\xf5\x89~\x83\xceS@&\xc1\x96*-\xdaS@\xe6\nX\xcan\xe4S@\x9bO\xa7\x0f\x1d\xe7S@\x14%\x16k\xfc\xc0S@q\xbd\xfa\xc63\xbdS@\xbe2\xee\xe6s\xeaS@\xd1s\xfaz\xb4\xf0S@L\xaa\xa70\xae\xdeS@\x82\xf0GK\xfb\xd9S@\x1b\x0e\xd9@,\xebS@\xb7\x148\x0bJ\xa8S@[\xe7\x1e6%\xf0S@m|\xf7\xaf\xea\xe2S@J\xa5\xd30%\xd8S@\x1b>\ne\xe9\xddS@"\x14Q1U\xe3S@\xda\xe8\xe2\xa4s\xe6S@\xe3(o\x7f7\xf1S@3\x18;Kg\xcfS@\xeb\xf7\xb3\xbb\x05\xe3S@x\x8d\x8c\xe4\xe3\xc4S@\xa7\x0c\xbc\x7f\xe1\xe5S@Zs6\xb6\t\xe3S@\xee\x07[]X\xe5S@+\x00\x17]\x8b\xe6S@=\xec\xaf\xc0\x87\xe5S@\x9dPo\xc2\x08\xadS@\xb5\xc1\xbd5%\xe7S@P\xdeq\xbf\x14\xacS@4n\xce@\xa9\xdbS@(\xd6\x1bJ\x98\xeeS@\x01\x1b\xcc\xban\xd5S@\x1c\x92\xbd%\x9d\xb7S@ \x07G\xc9\xc1\xbfS@*\x85\xaa\x9c]\xc3S@\xc7]\xbb\xae\xcb\xe9S@\x13Xrd/\xf4S@\x9b2\x04-5\xe8S@:\x89\x04\x0e\xa4\xcfS@\xb9\x89\xe2\x02(\xf2S@\x93\xc9EjO\xeaS@6 \x99n\xdc\xe5S@=U\x15\xb7j\xd9S@6\xbf\xce\xd7J\xdaS@\xaa\x0e\x00;x\xdcS@\x7fT\x9f\xcc\x9f\xc5S@\x06\xa2\xb6%\xc5\xa7S@\xf14y\xa3O\xf1S@o\xa58\rC\xe0S@\x81\'\xccqQ\xeaS@\xa2\xcc\x19\xec\xd3\xe3S@\xb5]\xb4$\xbe\xc2S@\xb4\xd8\xc3\x80\xd0\xc2S@\xa2j\x82/L\xd1S@\xb8*\xa8F\xf1\xd8S@zW1<\xb7\xb7S@\xb2\xa4\xc5\x1a\xdc\xc6S@\xf9\xae\x91\x82\x1e\xa6S@b\x04#6(\xeeS@\xc3Q\x1d6"\xdcS@\x99\xf1\xbb\x14\xe3\xf1S@\xea\x1f\xaf\xf5\x7f\xefS@=\xb4[\xbb\xb6\xa1S@\x95v`\x81Z\xf0S@\xfdP\xb5m\xe9\xa2S@&t\xf8\xaaW\xcaS@+\xdd\x1c\n\xb3\xeaS@C[x/\xcd\xc7S@\x85\r\xdd\x12;\xdeS@:a\n\xd8\x93\xddS@\xe2f\x8d\xcea\xb8S@\xe1p]9\x99\xd2S@J\xed\xab$\'\xf2S@\xac\xa0\x0b\xf0Q\xf2S@|\x13\x16{>\xcfS@\xd97\x10Md\xb2S@\xedU\x1d\x00v\xe1S@\xb0\xa5\xf4-\xfd\xceS@\xdccyp\x0e\xc7S@\x14OI\x08\xf9\xe0S@\xb2\x80\xa8n\x11\xf0S@\xc5\xae\xd5\xbd\x96\xd7S@\x9e`\xad.\xde\xe6S@I\xf1\xa5z\x16\xe4S@\xb1\xb7\x13\xc7V\xccS@\xf4\xd9N\x86\x17\xc4S@\x8f\x02U\x1a\xb6\xb7S@\xb37\xf5\xd7\xf3\xe7S@\xa7\xdb\x94\t\xbd\xe7S@\x1e\xc9@S\x8e\xceS@Z\x89\x95\xf97\xb6S@\x9e\xea\xebN\xfd\xf3S@\x92Y\x1e{>\xbeS@\x7f\x8fG\xaaq\xceS@\x0b\x8d\xf9\xd5\xa1\xd3S@\x9f9\xf0\x8d~\xd5S@\xd6\xd6;\xd4J\xe5S@\xff~x\xe4\x0b\xdaS@A\x80\x03\xcbC\xc7S@H\xcd0\xb2,\xccS@\xd7h\xa38,\xa9S@?\xf7Q\xeb]\xd3S@\xe0\xca&\xf3\x14\xf3S@\xe6|a\x0c7\xc6S@\xac\xd5\x01\x1c\xce\xacS@\xca|\rp4\xccS@\xb5\xf0\xed\x9e|\xe9S@\xe9\xf0\xc2d\xf1\xddS@\xb5\x86u\xad\xcf\xccS@\xed2\xb1Mh\xb3S@\x97\xf2\xeb\xdb\xce\xb4S@x[\x8b3j\xc2S@\x83\xe3\x0bb\x18\xa3S@\x92\x01\xb0p\xa0\xb7S@\x0c\xc8y\xe9[\xa9S@}\x08\xda\x1b\x8f\xdeS@\x07\xbf+\xe7\xbc\xdaS@vH\xd3\x8d\x9b\xc1S@@\x95#\xc9?\xd5S@/\xee\xbf0\xd1\xbbS@\xf3\xe7$\x94h\xceS@\xca\xf0\xe6\xe58\xcfS@\xb9W\xed\x00\xe2\xc1S@:Z\xb64\xcc\xc4S@\xe5\xd7\xf7W}\xdcS@k&\x9a\xa7\xaf\xedS@\x8c\x14{F2\xcdS@F\xea0\xf4\xf7\xdaS@]3\x14\xff\xb8\xdcS@\xa9+\xe9Fk\xc1S@\xb2\xe8\xf5*\x9d\xe7S@i\xb0\x13d\xeb\xe5S@_&\xf2D\xed\xe2S@\xbf\x8dy\xf8t\xc9S@:\xfe`\xe3\x04\xc3S@e\x8c/f\x14\xe3S@\x88\x86.6\x82\xcbS@\x06\xa2\x88m\xf6\xa8S@*\xdd^\xd8\xf7\xd8S@\xc5R\x9dA2\xd0S@z\xbaO"\x0e\xd4S@\rn;6\xd5\xe1S@\x114yo\x0c\xc4S@H\x85\x9a\x12\xde\xa1S@ \xae\xe2^,\xe1S@\xe4\x04\xffk3\xe5S@\xb4\t\xa5\xbc\x9b\xdbS@nT\t;\xac\xb9S@\xebg\x00\xba\xaf\xccS@J\xf7\xf8V\xb6\x9dS@n?\x12\xbe\xe1\xb6S@\\+\xcd\xe8\x93\xd9S@\x01\x90\xc5\xdc(\xddS@\x81,\xcb\xe4\x86\xc3S@\xdeG\x19\x88\x8f\xd4S@\x1a2+\xa0\x06\xf3S@\x82\xa8:\xc8 \xcdS@\xbe\xc9(d6\xb9S@\xf4\xce\x81\xad\t\xceS@\xd5g\xbd\xf3r\xddS@\xe4\xcf\xdf\xc9\x80\xa9S@\xfay\x97j\xa7\xb3S@*\x06\xdf\x92\xa8\xe9S@Q\x85\x89\xf4g\xeeS@\x96T\xa2W\xdd\xdbS@\x00\xda\x13Z\xdf\xaaS@\xe2\xf2\xcd\x1b\x1b\xd6S@\x0c\xd2\xfa$/\xe9S@\xbd\xf8\xde\xe6#\xecS@\x00tN\\\x90\xa9S@#>"\x0c\xaf\xd7S@\xbd\xb8\x837b\xdaS@#\x99\xd75m\xd6S@\x01\xe6\xfd\xbeH\xc3S@\x8a\xfc\x16\xee\x8e\xb3S@D(\xd6`\xa2\xe0S@\xe7Lw\xaa\xdb\xe8S@\xcc\xb7\x19\xc78\xf0S@\x80\xfb\xde\xd8\xb6\xd0S@\xf8$!\xbd2\xceS@\x94\xe4dl>\xeeS@,\xffz\x81b\xdeS@b\xd5\x16\xc6r\xcdS@\x81j\xeb\xd1\xe0\xbeS@\xcd\x12A\xf9T\xcfS@\xa1kwR\xd1\xebS@\x10\x0e&Y\xb4\xbeS@\x99o\xb3W\x8e\xd5S@\xfd\xd0\xb6Ow\xe2S@\xd7\xedm\xb2\x80\xe1S@\x9f\xb6#\xcfL\xb8S@\x95C\xc0\x03\xf5\xd9S@X\x92\xfaSV\xddS@\x93\xe0\xfe@\xfb\x94S@\x862\xc2\xc8@\xd2S@\xda\x87e\x0e\xf4\xc4S@G\xf4\xf4\xd3\x9d\xe3S@\x19\xcd\x80\xff\xdb\xe9S@\x9f\x9b\\\xa9\xb2\xcdS@\x8d\xd9\\\xdc\xd2\xe1S@\xe5\xda \x9c\t\xceS@WU\xfec\xc5\xe2S@CM2\xfe\xe9\xe2S@\xf1\x14\x985\xef\xa0S@%_\x0bU\xb7\xcdS@\x93\x0f\x82\xc6&\xcaS@\xba\xe7\xf4\xca\xa5\xc7S@KX\xfd\x07\x08\xe8S@\xa6\xa7Px\xb9\xe9S@e \x99m\xcc\xe1S@\xfd\xbdv\xfc\x1a\xcaS@\xa8eS\x13z\xb2S@\x10\xd0\xab\xcai\xe6S@QJ\xdc\xe2\xb9\xe2S@HF\xd5\x98_\xceS@F\xf4\xd0\xcc%\xc2S@xt\x01[\xb6\xceS@\xe9\x80+j\r\xceS@\xa6\x11i\x03r\xb9S@\x93\x03\xa6$p\xe6S@\x8c\x02\x02\x0b\x0c\xe7S@\x01\xc6\x81\xbe:\xe7S@\x9a\x0b!\xc5\x12\xcfS@\x9d\xc6\x0e\x19\xf9\xc8S@\xa4\x0b\x19\xdc\x18\xc3S@\x8e\xebp\x86\xab\xe6S@V\x8b\x85\r\x12\xe3S@\x93\xdd\x02\x00\xf4\xe5S@\x99[@\x16\x15\xe5S@x\xec=fZ\xe5S@\x9b\x98ai>\xc9S@T\x02\x16\xce\x9e\xe5S@Y\xa5\x110#\xe4S@\x0e\xd2\xd1\xaa%\xe3S@$\xec{\xce\x9f\xc9S@\xb1\xff\xdc\xa0\x0c\xe6S@`\x06\x19L\x9b\xe5S@=\xf4v\xd1\xda\xe3S@\xcc\x10\x03\xb7\xa4\xd4S@\xc9\x15F\xdbe\xcbS@\xc4\'\xf2\xb3\xe7\xc3S@\x89\xda\xfbY\xf0\xbbS@9W\xdf\x97\\\xe6S@\\\x84<\x96\xd6\xe3S@v\xaa:\x82W\xe6S@\x06\x0evZ\x90\xeaS@\xa7\x1aY\xcd)\xe2S@?RB\xec\xd5\xd4S@\xce\xfdg\xbe\xea\xbbS@\xf5m\x9eN\x1a\xd3S@\x92\xc5cl\xfe\xe6S@\xdd\xb0J\xeb\xfb\xc9S@Qw\xb4\x886\xcaS@=\xfck\xd1\xe9\xe4S@"|\xcb!\xa9\xc7S@5\x18\xeb9i\xcbS@\xfd\r\xe2\n;\xccS@*\x04\xaa\xfc\xf2\xbeS@\xedo\x9dk\x03\xd4S@,\x0e\xf6\xaf\x8e\xdfS@\x1e\xf1s\x92\x06\xe6S@e\xe0F\xdd\x1c\xdbS@\xd94\x85\xd5\xe8\xd4S@\xeb6\xad|\xcf\xdaS@\xa5\xc6x\xbe1\xa8S@\x8f\td\x1b\x81\xe7S@\xbb\xaa\x86\xb2m\xdbS@\x8e`\x9a\xf7n\xd5S@\xd0\nv\xe0=\xcaS@53\xe8)\x8d\xe7S@\x8cX\xe6\xe0\xad\xbcS@[\xec\x1a\xca"\xceS@\r\xa9m\x14\xc2\xe5S@\x9d\x81\x98\x03\xfa\xe9S@>\xfb\xab\xfda\xc1S@\xa2a\xa8\x9d\xe6\xcdS@\x9b\xe3\xf6Q\xe9\xc9S@"\x8f\xe0h.\xc6S@x\xc1\x80\\\xf0\xceS@\xe77=\xd3\xd4\xe3S@\x87;0\xee*\xd5S@\x99\x83\xdf\xaf\x1b\xe3S@pKjo\xf7\xdfS@\xe0\xc5\xdb\xb7)\xc0S@\xfd\xab+\xbaA\xbdS@\xaf%}\x9c.\xe9S@\xc0Jj\xb8w\xe3S@\x13\xa0jJ^\xd8S@\x98\x8e\xc2\xbf\xac\xe1S@@\xc3*\x00\x8f\xe3S@I\xbd!b\x1a\xdaS@\xa9\xd0\x02Ya\xbcS@\xa8\x1enTa\xd1S@\xbd+\xee\xa64\xaaS@\xa7_m\xcb\x7f\xe3S@\xcai\x06A.\xaaS@\x80L\x89?\xcb\xe2S@Q\x10\xd9\xa1\x9f\xc1S@%P\xf21o\x95S@\xdbP7S\x9e\xdfS@\xedG=>\x97\xe0S@p,\xb1\x04m\xd5S@>J7\xde\x1c\xe7S@\xc0H\xfd\xa1\xf2\xe6S@\x85+\xbbN\n\xe5S@\xd9\x15\xdf\x0c\xfa\xcfS@\x84\x05\x01&^\xd8S@}\x978\x0b\xdb\xe2S@[\x91y\xb3\x00\xb9S@\xd5o\x1f\x8a\xe6\xd0S@\x89_\xcb\x95P\xdcS@\xf9\x97\xe0\xa9{\xe0S@\xcb\x881\xbc\xfc\xe1S@2\xb6\xb8\xb3\xf7\xe0S@\x9c\x81G\xd1\x82\xdeS@\x7f\x80}\xfd\x81\xe3S@\xda\xf7\x051\xa1\xe3S@j:o\x11&\xe5S@\x0e\xf3\xe5\x92\xfd\xd2S@,>\xaa2\x80\xdaS@\x1b\x0e\xdd\xb8.\xe8S@\x93+\x12Ye\xe1S@\xf8{a\x1b\xb7\xc0S@Y\x8a\xef\xb9\x18\xc6S@*q1\\&\xd1S@\xf5D_\x16\x13\xdbS@qZ@%\xbf\xdaS@\x05b\xa7\xd6\x81\xecS@L"\xbfZk\xe4S@\xf4,\xe7\x1d\xa7\xb9S@\xc0\xef\xac\x06\x9e\xdeS@\xa3{`\xa1k\xb5S@\xfe\x85t\xbdR\xc0S@\x1b\x99\xde\x0c2\xd1S@\xfe\x87\x7f\x92\x05\xb9S@\x987\'b\x07\xedS@\xbe\xf4?$4\xdcS@\xf1\x11\xdc\xb8C\xd5S@\xd1\xd9\xf8\x81\x0c\xeaS@\xe7?n\r\xd3\xe5S@\x9eE\xe5\x8e\x10\xd6S@\xfbgH\xf7\xe0\xd5S@y\xfdM\xb6K\xcfS@>\n\xe5@ \xcfS@\x9d\x1f\xcc\xca\xf1\xe4S@\xc6\xd2~wI\xd6S@\xaa\x13\x94\xd5\x81\xd5S@\red\xc3\x05\xebS@\x06\x04\xebV&\xb5S@\xcf\x1b\xc3\x8cv\xe2S@\xf8\x8a\xca\x19\x90\xebS@\xda\x90,\x8e\xcc\xe8S@\xf2b\xb4\xa6h\xe8S@\xb9D\xbdR\xbc\xcfS@*B\xcar\xf5\xb9S@\x1f4{\xaa\xc6\xe3S@g\x0e\xfe\xe2c\xe2S@\xef!M\xd5n\xd5S@a\xbb\xb5\xb8\xe9\xc3S@\xf9\x1a\xdfo\x11\xecS@\xc33.\xeb\xca\xe9S@Z\xeb\x07g\xa0\xbfS@I\x94\x9a\x9e\x18\xecS@\x9c\x8b\x14\x04g\xcbS@F\xce\x0b\xe4 \xbbS@i\x9e\x8eJ\x81\xedS@\xedO\x08\xe4\x13\xecS@Q\x0b\x81\x1b\x05\xd0S@\xf6\xcdCvK\xd4S@\xb5\x88L\xd5w\xbbS@~m\x18\xeb\xf6\xe1S@4c\xd3\x18\xfd\xc5S@`@]@\xab\xc5S@\x08\xf7l\x97\x1c\xbbS@o\x1b\x08\xc7\x98\xebS@\x9f\xd3\x9d\x06`\xebS@\xc4\x9a\x88h\xe2\xeeS@\\\xa0P\x10\xc4\xd2S@H\xbcL\xcc\xf3\xd6S@\x9c*zZ\xba\xecS@\x83\x7f\xf6\xd9\xd7\xebS@!\xad\xaf\xa3\x85\xd6S@\x96\xf1\xb9\xd0\xcc\xe7S@\x96\xfc~b\xbe\xeeS@6\xbb\x03\xcf\x15\xedS@\x0f\x12\x96\x9f\x1c\xc6S@\x89\xcc\xa1\x9aC\xefS@\xbb\xfd\xabCh\xd2S@\xe5\xb2u^\xdd\xe8S@/\x06\x8a\xbcz\xd1S@F\xdc\x87\x1a\xa9\xc5S@\xc7D\x89Z\xc9\xcfS@\xfc\xc1\xb2\xf8\xc0\xeeS@\xbdU\x1d\xb0F\xcfS@\xa7\xa8\xec\xad\xbd\xe9S@\xc5s \x9cu\xe9S@\xf7\xf9"\x0cG\xe9S@&\xfb\x0b\xfd\xd6\xeaS@M\xfeF\xca\xfd\xc6S@\xc0\x1d\xe7\xb5`\xd2S@\x7f\xba\xd0\x18\x1a\xd3S@\x7fo\x1e/\x1b\xd1S@0\xb7\x91\x02\x83\xe3S@\xb6\xdc\xd6Hw\xf0S@\xd3\xb9\x7f\xcc\xe6\xf2S@\xce\xa1\xbc\xf8s\xd0S@\xf3p\xea#\t\xcfS@\xcf@\xc6NA\xe9S@\xb9Wp\x83\xa2\xe3S@\xcc8.p]\xf0S@\x102;\xfa\x08\xebS@N\x01\x98\xd8+\xe9S@\x03\x87`\xc9\x9b\xf0S@&\xbd\xbe)\x8c\xebS@x\x15]\xfe\xae\xe9S@\xad\xaf\x9e2&\xedS@\x90\x88R\x98\r\xeaS@m-\x90\xe0\xb6\xc9S@\xda\r37\xea\xefS@\xd8\xde\xf0c\xc6\xd1S@\xb5\xc5\xaa\xd2G\xf1S@#4\xc4\xe8\x04\xeeS@n^\xc8\xb9\x16\xcdS@GZ\n\xa5i\xbdS@\xa0\x8e\xcd\xb7\xef\xc0S@\xaafe \xf2\xecS@\xda\x80]w\xd8\xd1S@\xa7\xac\x16t\x97\xf1S@|\xda\xc6\xf6\xec\xadS@\x9by\xb0\x8e\xa4\xeeS@R1\xf9\xa3[\xedS@C_\\\xe8\xcb\xdcS@\x00h"\x89\x9e\xf1S@\xb7z<\xae\xa1\xeeS@\x98\x93\x1d\x95h\xeeS@#\xaa\x1e\xf1q\xf1S@\xba\x02\xcb\x00.\xd2S@\x8d\xa1\x1a2m\xe9S@\x96ro\x0f\x90\xcbS@\t\xbdD\xbeF\xf0S@\x9f\xc2D\x05\x0e\xf0S@pr\xca\xbcZ\xe9S@<\x9di\x85_\xd1S@\x8a^\xb9\x99\xee\xeeS@\xf5e\xcc\xd8\xd7\xebS@\x16\xcb\xf2\xbb \xe1S@Dm\n|\xe8\xddS@S\n\xef \x9e\xa8S@\xb8\xef6\xf8\xc0\xf0S@\xd4\xc9\xde\xae\x06\xeeS@\x8d\xf9\x90\xd8n\xebS@\x9f\rG\xf4t\xefS@\x8f\x8ckA\xe8\xf3S@\xb7\x0b\xc9\xcc\x81\xf1S@\x81\xbex\xbdX\xe8S@\xea\xf6\xe0\xd6f\xdbS@_\xa71\x82?\xc3S@}z\x17\x01\x1d\xd3S@VZ\xd6\x99d\xeaS@\x17P4\x04\xd3\xd1S@8\xb5\xe2\x99\xcd\xd1S@\x84\xd4gmU\xe0S@B\xd3y\x1eZ\xd1S@\xd6P\xf0V\x7f\xdaS@\xa5(\xaaT\xa4\xc0S@\x85Hn5\x02\xc2S@\x81\xa7\xac(\xa1\xd2S@*\xe8$\x13\x8f\xdaS@\x12(\xc4rS\xc2S@\xc1\xe37\xde\xdf\xebS@J\x16\xd9\xc5\x08\xbdS@\xb6\xe2\'a!\xecS@\xc5\xe7\xf9\x96l\xe2S@\xe0\x95N\xb6\x0c\xaaS@\xdf\xda\xd4\xc4\x01\xe4S@G\xb1G\xef\xe9\xc2S@\xa8\xfex\xe7b\xc9S@\xb5\x94:f\xa9\xcdS@/\x1fG\x93\xdd\xddS@_j.\x96y\xb7S@\x7f\x93p&\x9c\xd1S@Z\x11.\x10M\xdcS@\x08\xff6\x06\x0c\xd0S@\xdd\xff?\xcb\xdf\xeeS@\x87\x14\xf3Do\xd1S@\xc8{\x04\x11\xc8\xf2S@(\x89\x8c[\x9d\xf1S@w\x90W\xd8\x9a\xdbS@kf\xec\xd7$\xe1S@\xc6\xa1\xfe\xed\xc8\xdaS@\x83m_e\xd1\xe2S@h@w@m\xe4S@\xaf/%3;\xc1S@E\x88\x0c\xe0\x13\xdbS@\xca\x065\xd1\x12\xb7S@\x9drmI#\xf3S@W=t\xf9l\xb7S@QZ\x90\xbc9\xb3S@\x0b\x82\xe8rY\xf2S@\x009\xf4|\n\xefS@\x80,\xca\xd2D\xb4S@\r\xfd$\xf3\xd6\xdaS@r\xbe~;4\xb4S@s\x9b\x9b\xe0\x95\xd1S@d\xcaC^\xdf\xf2S@\xa6]\xeaXZ\xd4S@\xd2\xbdnU8\xe5S@\xdd\x1b\xabW\x1f\xe9S@k,&\xdd\xe4\xe4S@Bv\x87\xc0\x8e\xe1S@\xaf;\x12\xccK\xe5S@\xac/a\x07\xc8\xcdS@\x1f\xbb\x16\xe4v\xd5S@F\xcc\x85%9\xc7S@\x84IkY\xae\xe3S@\xbd\n\xb1\xd9f\xceS@N\x16!\xaa\xc0\xbbS@,_I\x15\xbc\xceS@\xa4\xbd$\xff-\xe5S@3f\xa6\xfa\x19\xe2S@\xb2n\xca%{\xd6S@\xbe\xed\xe6+\xf2\xe5S@\xd4\xfa;\x07\xc4\xe5S@plR\xda\xcd\xe4S@\nh\x94\xb4\xdb\xe5S@s\xf5T\x0b\x17\xd0S@\xf0\x12\xa0M\x13\xa4S@\xbf\x1d!.\x91\xd2S@\x8a\x9eVq\x01\xa9S@\xb3\xc3\xef\xbb\xf6\xe2S@\xb7\x0e\xecx\xf5\xe4S@m`]\xf5\xfd\xe2S@]!\x90\xb4\x86\xd4S@\xaf\xb1\xe3;\x8e\xd1S@4\xfaCa\x1b\xa9S@\xcbIeD8\xdaS@\xb3O\x93\x13\x9e\xc8S@~\'\xf6\xed\xd3\xd2S@\x1bS$\xe9s\xe9S@\xb3Ch\xe0q\xe1S@\x91B\xaa\xe3\x02\xceS@\xedX\xe8\xbd\xec\xcfS@\x81\x1d\x92o^\xe5S@N\xb2\t\x023\xc3S@8\xaa\xdcVc\xd3S@qA\x07d]\xc7S@{\x9a\xa7\xba^\xe0S@\x9a\xf8\xb3\x81\x8d\xc0S@\x11T7\xe1\x9f\xd2S@\x88\x0erU\x84\xe6S@\x08\xe6y\xadn\xdeS@\x8c6\xf4jT\xf0S@\x99\xb5\xcf\x0fq\xc1S@\x94\x98l\xa3\xb2\xe4S@\x9e!RD\xa6\xd8S@\xeaBm\xcf\xe5\xd5S@\xb5\xfd\xee\xa4t\xd9S@S\x7f\xf2Z\x10\x98S@\xa8\xe9\xd0\x07?\xe2S@\x1e\xf2X\xbf\xf1\xbcS@\xcf\xe7C>\xd9\xb4S@\xcf\xef(\xeb\x7f\xb8S@\xe2:\xd0\x98"\xbcS@\xc2\xc2\xca\xfa\xa7\xe2S@\xe4\xb0i\xbc\xcf\xacS@G\xa19\xa1R\xa9S@ \xdb7\x80`\xc7S@\x02\x83\xff\xc8c\xccS@\xff\xdf\xbc:9\xbdS@\xd9\xaf4\x9a\xc7\xd4S@\xfe\\\x9e\xb6\xe7\xe2S@\xcd@\xa0\xe2\xb4\xb7S@4\xb6W\x1a4\xe3S@\xf8Q\x9e\xfc\xa9\xd4S@\xb4\xeb\r\xf1\xec\xecS@\xf46\xae?]\xdeS@\xe8\xa8\xcf\xcf\x90\xb0S@\x0e\xbd/\x05\xa3\xf0S@m9\xa3\xe6F\xc5S@\x90c?\xb2\x1c\xe9S@\x96\n\xb9\x93"\xb6S@Z9I\xf4D\xc2S@4\xaf4\xdf-\xceS@\xfeZ\xe3X\xd8\xdfS@Z\x1f\xc4\xfc\xbe\xccS@\x87\'x\xb2E\xe7S@\xb03\xdb C\xbcS@\xeb\xfcX\xed\xd4\xd7S@\x9f\xe0bl/\xe1S@\x12&Z\x0b\x82\xdcS@\x12\xd9\xe5\xc8Z\xcdS@\xbbVOr;\xf2S@\x08:I\xb9\x8f\xd2S@\xf10\xa8\xa0\n\xe0S@\xe4\x95\xc0\xe1\xa7\xefS@\x8b\x18\xc2\xea\xc2\xcaS@a\x89\xf4\x97\xe9\xcbS@k\x0f\x93\xc6\xec\xceS@\x0f\xc3\xccF@\xb8S@\x1ap\x94\xa7o\xcfS@\x9ei\xf6\x82\xf4\xcaS@\xb0(\xf7\x0b\x8d\xdaS@\x8cj?\xdb\x84\xe7S@\x1bD\x94\xc6\xb0\xeaS@;\xc0\xf6\x13\xb5\xedS@9\xc9p\xa8\xd8\xc3S@\xfc\x0b\xc0\xbe\xc4\xd4S@\xd9\xdd\xbc\xcf\x84\xeeS@9\r\x9f\x1f\x19\xacS@33\xf6\xed\x00\xcfS@\x8b\xbb|\x8f\xc7\xdbS@\x8d=\x8fU/\xb9S@,"`\x95a\xeaS@\xad&\xb5D"\xbcS@8d\xe1\x1fo\xe7S@\xc0a5\x90\xc7\xe6S@p\x1b=Id\xe3S@q;7\x11\x07\xdaS@\xec\x08\xf9I\x19\xd5S@\xf5\x03\x98P\xa7\xb9S@\x17\xfa\xeb\x1e\x8f\xd9S@\xaa\xe8B\nS\xb7S@P\xc1\x92\xc2\x12\xb7S@\x0b&\x1f\xf9p\xeeS@\xddL\xb1N|\xe6S@*\x88\xe2V\xb4\xacS@\xc5aa\x91\xe1\xb7S@\x0c\xcf=t\xe9\xc4S@\xdb=\r\xc4l\xb8S@\x18l\x83\x03\x81\xe8S@\xc7D\x1a\x84\x10\xc8S@\xc8\xf1\x9d\xebd\xc2S@\x8c\x9c\xfc\xf7+\xe9S@\x8a5\x1c\x81\xaf\xe2S@\x91\xd7\xa6\xe9\xb6\xdcS@-F\xebc\xa6\xc0S@\xc2G\xca\xb7Y\xcfS@\xc8\xa5\xecp\xc0\xbdS@\xc9C\xba\xe0\x7f\xceS@\n0<\xb3P\xd1S@\x9d\x8e\xa0\xe7M\xcdS@\xd3@\xc1\xfe1\xe3S@*\x94)\x11a\xa9S@&\xbc\x1f\xf24\xe4S@\xdc\xb4e\xa3*\xd8S@V!7\xc7\x17\xd3S@\x93\x03\xfcn\x11\xf0S@\xb0\x01s\xe8\x15\xdbS@\xc6\xd3/\xe6\xaa\xd7S@=\xc7F\x0e\xbf\xb7S@\x028\x9c)\xb5\xe9S@1\xc1\xb9\xa9\xd4\xb4S@/=0\x9c\x80\xe8S@\x97\xac\xb6p\xdb\xa1S@\x9f\xdfBO\xe3\xd7S@*,<\x92|\xd4S@\xf8\xae\x16\xc1\x13\xe1S@\x9eQ\xbdi\xd1\xa5S@\x1f\xf0l\xee\xb2\xc0S@\xe8\x1f\xd8.\x1f\xd6S@O\x95M\xd2\x11\xbcS@[\xbc\x81\x87\xf4\xe3S@\xcc\xb8\x01\xcc6\xf2S@;\xfb\x16\xc2g\xb3S@cV\xde\xea\xf1\xddS@.\x05\x9f\x7fI\x96S@\xfep}\x19\xd0\xecS@\xfa\x80\x8c<\x92\xe3S@\xd4\xa0\xb4O\xa4\xefS@\x1b\xbd"\xf2\x9c\xb6S@\xb3\x7f\x01_\x8a\xcfS@\xe0\x1d\x86\xa2\xe6\xbeS@\xf9\xb2\x15\x18\xc9\xb4S@\xb1jk\xdcV\xb8S@5\x16S\x07\x1f\xebS@\x1c\x039\xf0\xd5\xebS@r\xe9\xdf\xe7\xf5\xd8S@\xa1\xc3\x86J7\xd0S@\xe2\xcd\xbe\x9f\xb6\xe5S@\xc0L\x08\xff\x01\xdcS@\xcc\xd5\xf88%\xcdS@\x10\x9f\x10\x9f\x84\xb0S@n\xf6\xfa]&\xb1S@\xcf\x8da\xc8U\xb0S@\x0f\x0f\x91e\xc1\xdfS@\x1e\xb3\x0f\xbf\x1a\xbaS@z\xbbl=\x1c\xd3S@\x85\xec8\x02q\xddS@^\xf6[\xaa\x8b\xdfS@\x1a[\x07\xa2y\xb3S@\x11\x87\x9a\rz\xb4S@\xe8\x9co\x18\xfa\xdaS@u\x96\xc2C\xe4\xafS@\x84.\x88\xa7h\xd0S@N\xf2\xa8m\xc7\xd0S@\xba\x1btZ\x16\xd4S@\xe3\xb6p\xc8\xc9\xdaS@\xd3(\xb1Y}\xc9S@~J\xe4<|\xddS@\xe3A\xba\n\xc6\xc6S@UD\xa6\x0c\xb3\xd1S@\xef\xbbP\xec\xe5\xe6S@NE(E\x83\xeaS@\x1e\x86Y^\x17\xadS@\xd4@\xf98\x97\xf0S@\x98\xa9\x9d\xba\x93\xdeS@NJIV\x02\xe4S@\xaa"\x04EK\xdcS@\x83\t<\xc7I\xe8S@\x85\xc1\xb8;!\xd2S@D\xe3\x15:\xbb\xe5S@t\t\x7fQ\xdd\xe7S@\xf7\x96u\x94=\xedS@|\xe4\x1ci\xed\xdbS@4\x0c\xb1\xe7[\xe4S@\xb1\x0e\xf16\xab\xc0S@t\x91N\x08{\xe2S@e\xa0\xc10y\xebS@\x89\xf34\x0fL\xf1S@v=G^\x13\xd6S@\x1a\x9a\n\x90+\xe8S@\xa4\xb2\x97Sk\xe6S@\x18\x1fZ>>\xc1S@C\xc6\x07\xc2$\xe5S@\xd7\xbe\x00\xb4D\xe8S@"\xbcp!\xcd\xb7S@*\x05L\x88P\xe7S@\xd9\x8f\xb9\xd4\xc0\xe5S@\xf0\xa1\xd0Mu\x95S@o\xdd\xed\x8b\xf7\xe2S@\xf80\x17\x19)\xd3S@\x1d\x04\xbf\x8a\x00\xd2S@.\xd5\x99\xe6\xba\xdaS@5\xc5VSZ\xf0S@1\x00\x0c\xe7\xc2\xdaS@z\x85\xf7\x1e&\xdbS@z\xd0e\xb8\xe4\xe8S@\x00Ol\xed\x87\xa1S@\x07\x93\xe9\x98\xa9\xb7S@W\xe6v\xd4\xde\xa1S@\xff+\xb31\xa2\xa2S@\xa6\x9b0l\xf2\xb9S@W\x80\xf2\xc5o\xa5S@Di\t\xed\xb2\xcbS@]\xda\x18x%\xa8S@\x04\x16\xc7#O\xe7S@\xb8$\x8cJ\x16\xaaS@\xba\xaf!x\xae\xbbS@c\xa1\x9dO%\xe7S@``P=(\xe9S@R~\xe5\xe0\x04\xcdS@\x99X\x14\x1f8\xf3S@\xde/\xb7K!\xbcS@\xf6]\x075\xe0\xbcS@\xa7\xef\xf6^\xa3\xd0S@\xba\x92\x81\xe7z\xeeS@\x9c\xcc\xe4a\xff\xc3S@\xc3\xd3\xe6\x8ds\xa8S@S\x07;\x08f\xefS@\xa4\xd4\x81\xe4\x84\xa8S@\xda\xf4#\x9dT\xb3S@\xa2\xd5\x9d\xcf\xd6\xf2S@-\x04\x14u*\xb4S@\xb0\xfc\xfeS\x13\xefS@\xad\xfc\x0bQ\xc6\xcfS@\xaez\xb98\x8c\xe2S@\x9a\x90\xe3L`\xb5S@\xd7\xb8a\x04\xd9\xc8S@"@\x80\x8c\x15\xb9S@\xb5\xd4\xcf\xa7\xac\xc2S@\x13\x8eS\xa7\xc2\xd1S@\x01X\xe7\x19`\xf0S@VE\xb0\xab\xea\xcdS@\x88\x0e\xd2\x07\x01\xedS@K\xa7w\xbd\xaf\xccS@\xa8\xc9\xc5w\x87\xcbS@\x0e\x99\xca\x00\xcb\xb7S@\xb3I}\xc5j\xcaS@\xb6\xcb\xd4C\x88\xb2S@1\x9b\x13M#\xd4S@z.tO\xa9\xb8S@5\x99\t\xb8\xa2\xd4S@\xac;\x04\x0f\x80\xcbS@a@A\x91/\xeeS@\xe0\x08-\xcd\x9d\xb9S@\xafcz\x10\xec\xceS@\xe1\x16\xfe\xd8\xd3\xcfS@\x7fu\x17\x17v\xd0S@\x81\xa9H\x95\xac\xb2S@\xa0k\xa8\xeb<\xcaS@ \xa3\x9bQ\x84\xd7S@\xc2D*\xfa`\xd0S@\xa8M!<\xd7\xe4S@)\xc7\xe93V\xd1S@\xe4\xc1z\x9b(\xbdS@pe\xf0G\xf0\xbcS@\xfa\x90l\x15\xdd\xd1S@U\x89xP\x83\xb7S@\xa42\x7f\xe1!\xb4S@\xbb\xf4VrG\xd9S@W\xf3[\x8f\x8c\xd1S@`\xf5\xc9\xd1\xd5\xbcS@\x07\x0e\x83\xc4M\xd2S@l\x89\xdc}{\xbaS@\x89\xb6 \xa8\xbc\xb8S@X\x80\xcd\xf9\xa0\xedS@\x83\x06|\x84!\xe6S@\xd6\xca\xed\x9f{\xceS@\xdc\x1a\xec@/\xc3S@7\x15\xf4\xe0\xf0\xb9S@?\xf7\x07d\xfe\xe5S@y#\x19m\xd4\xcaS@\xd0\x10\xe5\x01T\xb6S@\xee\xe3C\xb7%\xe9S@\xc9\x01^\x1c\xf9\xd4S@\x11\xb5\xb2SW\xd2S@\xed\xb6tV\xf6\xdcS@\xd9$vq\xdc\xc1S@j\x7fc\xa2\xab\xbfS@A~>\n!\xb8S@\x9b\xb6\xf0\x19\xe7\xb7S@\x0f\x9cf\x01g\xe3S@7YS\xe0%\xbbS@\x1e\xe5\x82jT\xd6S@y\x14\x99\xc2\xc2\xd6S@:\xf0\xd4L\x04\xdcS@\x9e:\xd4Q\xb6\xb9S@\x0e\xf8\x9e4\xfa\xc0S@\x98\xc8\x91\xd0\xe7\xc8S@t\xcb\xbeTP\xd8S@\n;\xedCU\xbcS@\xdb\xa5\xeb\x8d\xd0\xf2S@iZC\xe8\xa5\xf0S@A\x14\xe2W\xf4\xc0S@Z\xe5\x06\xcf?\xbcS@\x1a;JQ7\xdaS@g.\x1e\xfe\x85\xdbS@\xdd\r\xea\x93?\xcdS@\xdd\x18\xa2wi\xdaS@Y(Gr5\xd4S@\x98\x10X\x9e\t\xf4S@\x97\xf7\x8d\xbb\xdd\xe2S@\xe7\xeb\xb1c|\xe0S@\x1e\xc0\xa9A\x99\xc1S@+G\x81\x8f\xa9\xe1S@l\xf4\xe2\x080\xdaS@\xcd\xd4i7\xda\xf1S@\xaa\xba>#\xd0\xe3S@\x83\xa8g2)\xe3S@\'\x0e\x8e\x1c\xfb\xbcS@\xf3\x1a\x97O\x8f\xc3S@I\x94\x9et\r\xcdS@E_\x8f_/\xc2S@rR=\xd0.\xdcS@\xec\xd8\xe4S\xd6\xc9S@\xde\x1d\xff\x80\xa6\xcdS@\xd6\xc8\xb8?\xcb\xe1S@\x02\xcbo\xbe\xd6\xe2S@\xf0C%\'J\xc8S@\\\x1ct\xc2\xa0\xc7S@\xce\x1e\x03\xe5&\xc6S@-\x99"\x91G\xc2S@\xaf\xe9\x02\'#\xcaS@\x87\xefp\xdda\xc4S@\x15\xc9\xa1\x91E\xe3S@\xbaG\xcd\xb1\xbe\xe2S@\x93=r\xbfV\xe2S@\xc0\xc4>m}\xe3S@\xd3\xb6\x0f\xb8\xcb\xceS@z?\xe3\x0f\xf4\xc8S@\xc7\xaf\x1d\\>\xe3S@o\x0b\x01\x8cf\xcfS@\x93\xe3\xb8*\x9f\xe6S@f\xca\xb2j\x0e\xe5S@\xaa^7;G\xc9S@\xd4\xc6\xec\xb6\xb3\xe5S@\x17\x96\x90\x17\x8f\xf1S@O]cV\x12\xe3S@\x9a^\x1d<\xa7\xcfS@\xee\xd0.\xe9\x9d\xc9S@\xcf\xd3\xc1\xe0\xa0\xe5S@p;\x901\xf9\xe4S@\xe3\xbf\'@\x91\xc3S@\xafszbg\xe6S@\x95\xaf\xc42\xe9\xe3S@6f\xbc\xce\xc9\xbcS@q\xfb]\x17\xc2\xe4S@\xb6\x1c\x03\xda\xe8\xe6S@\xcd\xb8F\xe1J\xe7S@\x91\xc7\xa8\xd8\xe4\xd3S@\xff\xdag\xda\x06\xcfS@l8!\xab\x9b\xcdS@\x1a\xde\x07\xff-\xd1S@\x06J2Hd\xe7S@\xa1\nn\x8d\xa4\xd9S@{\xfb"\xf2\x98\xd5S@\x9f\x94ZE\xff\xddS@Z\t\xd7\x81R\xdbS@\x05:\x81O\xca\xe7S@\xf4)\xd0a\xa2\xbcS@z"\x9a\x00/\xe6S@\x02\x10A_H\xe3S@\x96\x94\x18V\xe3\xd0S@u\xb7\xe5n.\xceS@fxx\x1a\xc7\xd4S@Q\xf6\t\\\x93\xd4S@\x8a@>\x05\xd9\xe3S@)|\xd2\t\x04\xe0S@\x91s\x83\xd1\xf9\xdbS@\x00"Y\xb0R\xcdS@i\xd20~\xdd\xdfS@Y\x98\x05\x1a\xde\xc3S@\xdfe$\xfa0\xeaS@\xfd\x1aNn\xf5\xf2S@\xc8OW\xde\x0b\xdaS@\xcf\x19u@A\xd3S@\x90\x14\x88\x01\xc1\xe8S@O\x81\x90b\x8d\xdaS@P\xa4\xea\\\x99\xe3S@\xd11jgj\xdeS@\x9eZ:\xbaT\xd1S@@\x7fB>\x97\xe0S@b\xfd\xde2\xf2\xe6S@X\xa8\xc1\xc1Y\xe6S@\x11]\x8c\x97J\xc3S@\xa1\x02\x834\xfe\xdcS@\xa5\x84\xda\xd6+\xebS@\xe4\xed\xe2N6\xbfS@[\x0bV\xf2)\xebS@\xd0\xeaYq\x08\xe4S@\xff\x85M\x84\x02\xe2S@l)$\x85\xfd\xe0S@v\xcbt\xc1\x85\xdeS@*\xc4q\xcc$\xdaS@s\xe0M>~\xccS@\x82\xe5g-\t\xe3S@\x90\x1e\x95(\xda\xeeS@-~\xeca\x9c\xe4S@\x93\x8a\xb1\x8d\xd0\xd3S@\x11c!\xff\n\xdbS@09t\x10.\xd1S@\x8f\\\xa0"\xd1\xe2S@{\xd5\xe0\x9e-\xd5S@\xcezM\xc3z\xc0S@\x9a\xea\x04\xc6t\xdaS@0\x8b`\x92\x07\xe2S@\xf3\t]\x86\x03\xe3S@h\xb2\x9aT\xa5\xecS@\x00 \xc3\xf0@\xf2S@\xea\x8c\x1a;\x9e\xe3S@3\x18>\xa3<\xdeS@\xd6D;%\xc2\xd1S@\xa3\x05:F\xa1\xecS@\x07%%\x11\xf0\xe9S@\xe0\x8d-F\x02\xe6S@n7\xc1m\x1d\xdfS@\xda\x8cC\xf22\xedS@\x83\xa9M5\xba\xdcS@f&\xf3*?\xc2S@5M\x94z\x85\xd5S@\'\x8b\xf2<\\\xf2S@=\xfe\xfe\x94+\xeaS@\x1e\x11\xeb\xffh\xdaS@\xba\xecqu\x87\xe0S@\xc2z\x86}\xdf\xe4S@T\x847\xc9\xb1\xdfS@\xf0\xb3I\x98\x95\xe8S@\xd2\x077W\x13\xe2S@\xb8\xa4\xcfmb\xc6S@\xbe\x9f\x00\xaa\x07\xebS@\xb4\x16\xc9\xd2}\xe8S@\xcc\x99\x86\xf2\x85\xd5S@;\xde\xc4\xc0\xb4\xcfS@4\xa5\xf3\x9c\xee\xc3S@\xe6e\xd7R\xdf\xe5S@BlJ\xad\xd4\xe9S@\x17\xd8\xc2\x08x\xc4S@\xcd\xf2\x08\x8b!\xecS@9\x08qV;\xc6S@\xeb\x1dCf\x01\xc4S@\x18E\xe6\xb1\x1e\xecS@\xc4\x87g\xcdk\xe3S@\xe8\xca\xa7\xb7\t\xdaS@\xaeO\x00\x13p\xeeS@\xad}\xcf\xc0S\xecS@\x0eMI9\x80\xcaS@\x0b\x9ejY\xc0\xe7S@\xc3\xf5\x0eC\x90\xc8S@\x17\xbd\'\xbb\x0e\xc6S@\xceGk\t\xdb\xe7S@%R\xed)O\xe0S@\x89\x8aU\xa7\xf5\xe7S@FE>\xb7h\xb7S@t\xfaf\x8f\xaf\xc5S@\xea\x96\x98\x18\x8a\xe9S@\x10\xf0 \xd1D\xe9S@\x15\x8e>\x1e\x17\xe3S@\xe4\xb1"\x7f\x11\xc6S@\xdd\xed\x16\x87\xb3\xdcS@$\xc5c\xfb\n\xf0S@\xd2\x1b\x07!i\xb8S@i\x15eW\'\xf0S@\xd3\x97\xab\x990\xe9S@Y#\x9d\xd0\xce\xf0S@Z\xa6\x92\x9fV\xf1S@\xa7\x91\x11\x08,\xecS@\x10\x85-\xa3C\xf0S@z;62~\xe2S@V\xe8T\x06\xf9\xbaS@3\xcc\xd3\xe2\xb6\xebS@@@m\xd4\xf7\xefS@lH\xb0?\xd8\xefS@}\xdfS\xfe\x18\xdbS@FKN\x0b\xd4\xecS@B\x92q\xd53\xe4S@\xe1\xeb\xb4\xdbp\xbaS@\xcc%\x88\xe7I\xf0S@Q\xe57\x07\xbf\xc9S@\x97\x11\x91\xbd\x0b\xeeS@[=\xf2n3\xcbS@\x14\xf1\xc4\xc4\xa0\xd4S@\x0cP\x9c\x12\x15\xdfS@*\xa1\xb5\x17>\xcaS@\xe5\x1c+\x925\xf1S@\xa6D?\xc5G\xedS@\xae>I\x9e\xe6\xeeS@@<\x1c\x8a\xac\xeeS@\xe3\xc2\x0e\x15\xd2\xd6S@{83\x98Q\xf1S@:\x9c\x88\xb1u\xeeS@B0~J.\xf0S@j:\x03B\x0c\xf0S@\x95\x9a\x87c\x7f\xe9S@\x9a\xd1Y\xfa\x93\xb8S@\xe6\xc2\xed\xa6\xb9\xb3S@\xd4\xe92s\x00\xeaS@2\xab\xbea/\xb3S@\x9a\xab\xba\xa2\x8b\xb9S@\x90{\xca\x97\xfe\xb7S@a\xaa\xbbXT\xe6S@Q\x06[:M\xeaS@\x9a\x82UD\xf8\xc9S@{\xe8\x8f\xf3\xb2\xeeS@\xb3\xc9~\x9b\x92\xd0S@\x85\x9e\xc3\x1f\x9b\xd2S@E\x92\xe7\x0e\xb6\xd3S@=\xeb/\xb8T\xd3S@W\x005t\xea\xb4S@8\r\xa4\x84\x12\xd6S@\xc3\x7f\xf5\x1b\x1a\xd3S@\xb8:\xa6&\x99\xd3S@/\x8e\x89\xbca\xf1S@\xdbr\r\x1f\xcc\xe8S@\xf2?\x8a\x94\xeb\xebS@\xe0\x87\x9b4\xdb\xeeS@;JW\x02\xed\xe4S@N\x88\xbe\x9eB\xe9S@\x10%\x950\x1c\xecS@SM\xf4\x07~\xe2S@\xe2\xb9\x83\x10&\xe6S@\x90=|\xde\x18\xecS@\x1a$\xc5\xa5\x9a\xedS@*\x9b\xf4\xed\x13\xc6S@=\xeb\x8cY\xb2\xd1S@\x99A\x88[\xc4\xc6S@\x80n\x83}\xc7\xecS@\x90\xb4$\xa5\xf0\xddS@u\'\xcaH*\xe1S@\xe4n\xfe\xe4\xd6\xe9S@8\x11#\xc6N\xe3S@\xe5\xb9\xc1\xaeQ\xe8S@\xc2c\xbeX\x1e\xf0S@\x86\x18_y\xa2\xb2S@\x97\x00RB\xaa\xd4S@Y\xca\xc2x[\xb4S@!\xa6\xae\xe9~\xe1S@0\xde\xb2)\xc9\xd0S@\xc2\xae\xf6O\xb0\xb7S@\x07\x9bW\xe0E\xcaS@j\xcfNWh\xf0S@\xab\xb6\x8c\xd4x\xddS@\xa0\x11\xf6\x86\x9c\xc5S@\xd1<\x12\xdc\xae\xd9S@1p}\x82\x83\xb6S@on\x80"V\xdeS@A\xc1\xa8\xa6\n\xaeS@\x88\xd4$<\xe8\xb4S@H\x17u\x0f\xd7\xeeS@rL\xf7$\xa9\xbdS@\xa4\xa9\xff\xad\xe4\xd4S@t\xbd~\xa8\xa0\xc8S@H\x05x\x8ba\xe5S@\xffS\x90\xf8G\xd4S@X\x1a\x1e!=\xc7S@\xfa\x06`\xdb\\\xbeS@7s\xc2:T\xe3S@\x84\n\xce\xd8\x96\xefS@\xb3\xb5\x1f\xbe\x8b\xbeS@|\xb5\xb0MH\xbeS@\xceu\x8e\xf9\xaf\xebS@Z\x7f\xdfv\xd3\xbcS@\x7fn\x19-\x88\xdfS@\xeb*\xd9\xe7[\xcdS@l\xe4\x8e\xc9!\xcfS@\x89+:t\x88\xeeS@}Oo\x9c\xea\xe4S@\x0bM\xae\xccL\xdaS@_V\xfa\xd0\xd6\xdaS@\x13\x8dRk\xe8\xe4S@\xb3X\x9a\xb9\xe0\xd4S@g\xe2\xd8\xaa\'\xdaS@f\xc0b\xafK\xcdS@\xff\x82\xc0\x11\xe7\xe2S@\xbf\x15\x1c"p\xe8S@\xea\xc82\xd9\xf5\xe2S@^j\xe1\x01p\xd6S@\x0f\xce\x90i\x7f\xc8S@M \xe3\xc0\x8b\xe6S@\xea\xda\xca\xedy\xe1S@.\xd7\xc0\x81\x98\xddS@\x0e\xa6\x17\xb8\xd3\xecS@:\xe1\xc3\xf89\xbdS@:\x86w\n\xd4\xbdS@\xb0@\xedL\xc5\xb3S@\x88\x96\x0c*\xd0\xeeS@\xbaY&B\xaf\xdbS@\x9a\xeb\xb5\xb2\xe3\xe2S@\x15[\x10V\xb4\xebS@vRnF\xdb\xdbS@\x97\xfa\xef\x97G\xe7S@\xf3\x92\xe8\x9d+\xefS@\xb1|eF$\xedS@\x06\xf5I\xac\xf7\xeeS@"X%\xa7Q\xe3S@\xa2\xbbmW\xd9\xb7S@\xde\xb7\xab\x87\xf2\xc6S@\x89EHN\xb5\xb3S@\xc5Gw7b\xb7S@i}o}\xfc\xe7S@\xe0\xdbN2\xc6\xcaS@\xc2\x01}},\xa9S@8\x1f\xda\x8c\x83\xd5S@\x06w\xefw\xcc\xeaS@8]\xf7XL\xe4S@U\xfbm?\x9c\xe8S@\xef\x91\xef8\xec\xe2S@)\xac\x89BJ\xb3S@\xeaR\x85\xbck\xb4S@\xb1\x8f1\xc3\x8b\xe2S@\xcb\x08^\xe6\xde\xd1S@\xfd\x86e\x03\xf8\xeaS@q\x1b\xf2A|\xe6S@\xa2\xe8\xf9\xde]\xefS@X\xdb\xa8\x99R\xdfS@V6\x9f(\xfd\xcbS@\xbd1\x1f\xba\xc9\xcdS@\x07\x8b3c\x96\xe1S@\xf6|""\xfb\xceS@\xf5"\xf4-\x19\xd8S@\xc4\x95]\xc6\xd6\xacS@\x99IQ\x1e"\xcfS@F\x88\x11\x81\xb4\xdfS@Wg\xe0\xb7>\xd9S@%*\x13\x94\xc2\xb8S@\xb1\x8a\xc0\xc9\xba\xb4S@\xc5u\x19\xf9?\xe5S@\x8a\x1f\xd0\'\x92\xc3S@\x8a\x91\xc5\xf5D\xccS@\x01\x1a\xb3H\xf3\xdcS@@F\xf2V]\xbcS@\xf9\x0f\xad\xffi\xf0S@\x9d\xda\xb4H\xa8\xd8S@@E\xfb;\xc7\xe6S@1\xcfRz\xa5\xdcS@#K\xc5a\xb1\xdcS@}\xd5\xb7\x080\xf4S@!\xb6\x04J\xfa\xa6S@}\x81\x8a\x9d\xbd\xd5S@\x17"\x9b\xb2\xd1\xd4S@w\xc23\xf4o\xc0S@\xcb\xce\xd1\xd4Y\xe1S@\xba\xaes\xdd\x9d\xdaS@\xdb\xaa{\x07\xe5\xe9S@M\xc6O\xe4[\xa9S@\x98\x96\xdf\x1e\xec\xcdS@V\x9e1\x0b#\xe0S@\tbY\x8f\xc2\xf3S@M\xe3\xafz\xe0\xb5S@\xaa\xaf\xfa\xc6\xe9\xc4S@\x8d-\x1b\xe6(\xe2S@\xff\xbe\xfb\x0c\xe3\xe5S@.\xe7\xa8\xbc\x81\xcbS@q\x8d\xad)v\xb5S@'
p22
tp23
btp24
a(g3
(g4
(I0
tp25
g6
tp26
Rp27
(I1
(I3774
tp28
g13
I00
S'\xe9\xd6k\xff\'\xdd&@\x95\xdd\xed\xda[\xe9%@RV\xe7\xc1Y\xc3%@1c%\x11r\x8e-@\xff\x9e\xbd\x95\xff\xfd&@?\xbb\xdfN\xa6\xe4&@\xf90\xc8\x0f\x1c\xab&@"\x9a\x0b\xbd\x7f\x97,@\x82\x1e\x00\xc0\x84\x02)@\xa1gs\xfd\xfe\xce0@C\x9bU`\xa2\xc4&@D\xa5\xb5\xb0\xa2\xe7&@\x82\x10\x0fd\xf4\xb5&@\x99z\xcf:\x91\x94-@n\x1fI\x87-\x95(@L\xdd\x84\xea9%)@\xf2@\x89Z\xc9\xf2&@r\x93\xbf\xc2D\xe6%@\xa2\xbcSY?\xbf%@L\xa5\xff\xfbX\n(@[c\x83%\x12\xed%@\x18\xe5\xbe\x9a_\x8d(@}\xc0\xbfV\x0b\x9c-@\xf0\xcby\xbd\x8fF.@\x12H\xf0\x8d=\xe9.@\xfe1\xe5\xa7+\xe90@\x1b\x85\xb1x\xf1;*@i\xc1b;M\xa7-@\xa5\x14L)\x93J)@\xdew\xdc\xeey~*@\xf4\x85\\\x8e\x9c\xa8/@\xae\x9a\xe3\x91`\xf9(@\xc0\xec\xb4\x94\x021&@\xc0a*\xb6T\xd80@;\xf3\xb5\xe5\xd4\xe3.@\x98\xcb\xdf%\xb8\x920@o|p\xee\x8aW.@\x02\nH1\xee\x84-@PHn\x90A-\'@\x1e\xe7Qci\xa5&@\xbf$\x18\x96\xf9\xa9\'@\x17\xe0\xdd\xf9N\xb1%@\x18`\xb29]\xe7(@p\te\xb8`\x18+@\xcbV\xce\xf0\xf69)@nDB\xab\x82\xb8/@#*k\x98\xce\xe80@\xc4\x10/\xc7$M.@-\x91\xd8V\xb5\xd8-@\xfa\xe0\x9b\xc9K\xdf.@\xda\x8a\xb2\x18\xd7\x97&@WPX\xcf\xe7\xb6(@\xec\xc9K\xff\x84\xb4/@\t>\xb5M\xe47(@\xd9A\xd8\xeeB\xfb%@\x80T\x95<(4(@\x83m\xef.i\xdd.@\xd6\xb71\xa6\x8a\xee0@\xee\xf5p\xc5?\xb3,@\x9aVN\xa5]Q&@\xa2\xf2\xea~\x970)@\x80\xec\x0e\xb1qM(@\xdd\xea\xdaI\xab\\-@`)\x844\x8e\x9c,@B\x1d\x16\xdcC\x91(@\xd7\xe2\xb2U\xbag.@\xbbq\xd5E%\x17)@\xf1Vq\rLO\'@;\xdf\x8b\x85\xed\x18,@\xc7\x96\xa7\xe1\xc4\xaa,@\x1e`,\xd1\xb7\xa1-@\xbc\xac\xc9\x1c\xfb\xc0,@WZ.\xf3a\xe40@[*G\xec\x87\x07)@\x88\x14&\x0e-\xd7,@\xf7i\x08\xd2I\x90(@\xfe\x96>D\xb5\xc6,@\x92*XP\x98\xeb&@T\xa5\xa5P\xf0\x81(@\x1bN\x01L\x05\x89-@\x8dc\x16"\x1b\x9a(@\xdd\xf74u\xadW&@w\xe4\xaccl\xda,@\x1c\xb1\x02\xa9\x0cG-@\xad\xa0\xaeC\x96\xe5(@=\xf0\xda\xa1\x1a\xed&@\x01\xdf\x9fv\xf0\xd6(@\xd2\xc9\xc1e\xb2U&@C\xe9\x9f\xed\x9b\x1f,@\xfd\x0b\x84t\xcf()@(\x8f\xbc#\xf6\xce/@E\x85\x15\xd6\x85\xd9(@\x84\xe3\x11\xc5\xd0\xbe)@\xf4\x89$\xb0>\xcb/@\x10\xf8\x01\xb5\xbe\x98&@m!\x13\xa3\x95I&@\x10\xf8\x01\xb5\xbe\x98&@\x1c\x81\xe8\xb8\x1d\x85-@\xe4\xaa\x96\xa89\xf1%@\xc4\xdew\xc5\xbc\xda,@\xfe\xf9\xcf\x8f\xd8!)@F\x97\xc4\x87\xa9\xde(@\xd6\xf6\xa2\x8e\x17\x11&@!\xdf\xf9,\x80a&@\xa7\x11\x05E\x81\xef(@\xc8\xcb\x92\x1c\x83J+@\xa6Z\x10\x0e\xcd\x9e\'@\x00\xd0g\xc9?\x07&@\x7f\x1e\xf7\x827\xf2(@\xb1D\xff9\xdb\xdc(@\xfb\xf9\x80\x9c1\x1e.@\xbe\xcd=\x96\xef\x99\'@\xdeUi\xdas\x82\'@\x0e\xa9\xe7\x1b\r\x1c)@(\xe1#\xde\xabr%@\xc0\x1fY\xc87\xa30@cJ\xed`\xfbc(@\xe8p?\xf6\x8dq(@\xe6\x94\xe8\x85!\x1e&@rq\x1a\xa0\xf6H(@m\x7f\xbf\xccb\x98(@\x01\x0b\xb3+\x95\xe8-@B/hQ\xa1Q\'@4!u*J\x9b\'@4J\xa7\xb9 \x8a\'@q.E\xe5\xbc3+@\xb8\x80\\)\xfb|\'@\xa8\x15\xbb52\xaf,@BA\xf2\xdeSS0@\x18!)\xec\x8e\x84\'@\xa5\x83\xfa!\xca\x0f&@\xf5q\x83Y\xff\xb0,@x\x06mPr\xad\'@ej\xd8d\xf6\x05)@\xa5\xdeT\xc2\xd6\x170@D\xc3\xd7\xb6\xfe\xe4(@\x90W\x90\xde\x1f\xd1%@k\x80\xc8)\x8e\xa5(@\x07\xc5y\x9b\xa3\x17)@\x1ao\n\x82\x07\x9f,@\xe8T\x0b\xd6\xd0\xa9,@5\xb4\xb2\x8b\x1aW(@\xf6\'\xd1\xd0\xd5\x14)@\x0c\x95z\xb1\x08v(@\xfe\xe4\xc8F8\xaa(@\xaf\'P\x8d\xa8\xaf,@\x1e\xa4{n\x08\n)@P7\xf1\x1a+e/@\xa8\xe6\xf0\x8d\xc6\x161@\xa2\xb3\x88*\xf1\xdc(@<\xd3\xf1 \xfb\xfd(@6!\xccZ\xf4\x1d)@k\xe3\xff\x81Y\x100@\xb5\x9e-\xabT2&@!\xaf\x08\xbb\x93Q-@\xf9\xfd\x1fP\xd88(@\xc3\xbe\xaf_^\xcb,@\xf5\xeb\xf1d\x02L,@kL\xc0\xad\xa2>,@~\xb7\xe2\xd1\xbfa*@\xa9;\x8c\x9f\xae\x90&@@\xc65\x9fsX,@@\xc65\x9fsX,@\xd9\x1f9\xf0\xf8|&@\xc4\xf7\xb6\x92\xaa^,@\x8d\xef\xd6\xb2\x84\xcf\'@\xfd\x85\x92u\xe9\xe7(@&\xd0\x9c\xb2M\xdb(@\\\xc6p\x8dY\x00(@Dj\xf5e\x8f\x93-@\xcb6\xd4b\x00\x91\'@\n<H"\x8f\x05.@8Z\xb3\xefpM,@\xd2B\xc1\xe5\x08\xcf(@Tu\x8cnJZ-@\x92b\xd6\xa8T%(@\xcf\xa8\xd8\xfb#Q-@\x9d\x04,O\x91x.@O2]\x9b4\xc7)@\xbc\xff\xc2\xf2\xd3\xb8*@\xb7\xc7h\x81x\xa40@\xd2\xc6\xde\xb1pU\'@\x08\xabu\x90\xc6\xb8)@\xf8^\xc9\x8f\xf4%-@\xa9\x88\xc7z\xab\xd9\'@\x7f\xa8\x8c\xf1X\xc0\'@=\xca\xd9pJR/@\xe7\xf1\xc9I\x1e\xd6(@We-.\n\xc2%@\x99\xe8\x14\xeb\x1b\xb5\'@\xbd(T\x156s-@3\x976\xc5\xdf\xc7\'@\x1c\x16\xc4\x82\xc4\x8a(@\xdbZ\xff\xaf\xa9\xad0@\xd4\xad\x82\xfb\x93&,@KY\xef\x98\xae\xda\'@\xac\xb6\xac\xfe\x91H\'@_\xe8\x97\xd9\x18V+@\x8e|\xd2\xec[Z-@\xa9\xc7\x1a\x81\xa5N+@\xfcS\x07\xaf\x17k,@~\xfd0\xdd\xb7\xcc&@\x7f\x19\xa8\x8f\xe5t%@`W)=]}(@Q\xd2$Y>Z(@\x01\xde%\x98\xd4\xfe-@\xadW\x95\x19\x07\xb1%@\xaa\x07F\xcde\'-@\xe3\xcb\xf0@\xf8\xe9(@O\xc1\x80?5\x90.@\x18\xa8vR:\x9b\'@:gp\xea\x04\xbb\'@\x10 m\x91\xfb\x90\'@v\x13\xed\x80\x01e\'@\xd4YS\xb6\xeb+(@\x7fc\xa4q\xc9l(@\x93\x1d\xfb\xf5\xbbI.@\x10\xe8\xbe\xa2J~,@C\x05\\\xf2\xc5\xb3,@\x00\x94\x18h%./@\xf4\x93\xed&\x1a\xd3.@WJ\xe4K\x91\xb6.@\'\x00\xb8\xfe\xad\xfb-@\xe2\xfe\xbe[E\x8f%@\xde\x95\x96\x13\x9b7(@E\x82`\x16\xd0\xf0,@\x0e\xb6l\xbf\xa1\x96(@\xe3G\xcdi&d+@kOo\x1e\xb5\xf2-@|\xb1\xeaX\x96./@\x81\xdb\xc9!E\xc70@u_\xcc\x11\xc67,@\xff\x95\xed\xc9\xf1d,@\xad\xb0\x9d\xf9\x15\x01)@\x86\xed\x11\x8f\x81C(@\xa1\xdc\xa8eu\xa1(@\xa1\xfcj\xac\x82\x14+@\x8b\x8f\xe9\xb8\x07\x8b,@\xe8\xde\xc7\xc6370@\xb8\xb4\x04\x9a\xd7\xcc+@`B\xb0\xd0`\n/@k\x99\xa0\xf3\xe8Y,@\xe3H\xfb\\\xbf80@\xc5\x87\xc2\xf1\xef\xde)@a\xd3\xb6X\x11\x8f%@\xbf\x0c"G\x14\xf3(@\xc04\x0c\xd1\x9470@\xdfom\x15H^/@\xc9\xcb\x98\xa0\x10\xde0@\xefp\xe0\xb4pb(@\xe8\xb5\x92\xdcPy)@\xed\xbd\x93A0\xdc\'@J\xb2G\x0e\x1ea%@\x07F]\xa9\x80,.@\xc3\x14\x1fz\xfa`,@\x1a\xdf\x14>\x1cv-@\x93\x91\x03\x1bW\x87%@\x98q\x92\x87@\xe2\'@*VV5\x9c\xf9%@My^\x80\x9a-.@\xd15\x97+px)@\x98q\x92\x87@\xe2\'@\xaf1)Jo\x1c+@\x12\xc3\xd0\xa7|\xc6*@\x89\x81\nl\rt(@\x1c6\x8f\xb6\x0b\xb3(@Q\x9f\x02%\\\x16(@\xeb\x8bt\xea\x852&@{\xb5\x06nl\xbc%@5\x03N\xfbw\xb1%@\xb2hB\x8d\xde%&@\xb3\x06\xfa\xdbMZ%@\x07\x0e\xb6FP>\'@\x00\x07x\xdcG\xd8\'@\xfbZ\xb3\x16\xafb*@o\x1e\xe3\x880\x9a*@\xfeyr\xb8\xc6\xaa%@\xe7\xb8\xa1\xaeOn%@P;(\x00\xd4\xa5%@\xc3\x80 o\xf4\x9c\'@\x95\xb1\x98\x8c*\x92\'@\xc8\xcf\xe7\xfd9\x81(@\x04\x19\x99,\x98\x96*@P\xe7\x1e\xec\xac\xbb\'@\xec\xb2\x9fx\x83\xd5(@\x90I\x1d\xca?\xb2&@r\xddd\xaa{s%@\xac\x92\xbbo\xafS\'@\xc8\xb5\xbb\xa63\xb4(@\x0eH\xc7P;\xe0\'@\xf3r\xf3q\x00u+@\xeb\n\xf5\xb8\xf8\xed(@\x91\x8b&\xfeX\xf70@\xab\xf9\x08.\xfb\x86\'@\x80\'Z<\x92\xe1+@\x80\x8e\xfc\x7f\xb3\xd2&@\xa8\xfe+`\x16\xbe)@u\xa5\xd2b\xa9[(@q^}\xd85\xe5-@\x9a\x99\xf7\xce\x1d\xf50@Z\t7\xc7-\xc6*@\xf7\xc2\xe4:26\'@p\xb3\xe9d*\xdf&@\xeaa\xab]\x05\x83-@\x8a\xda\x03\xb1.h0@d\xa2\xa5\x14`=/@)`\x0eZQC(@\xa8\xc4\xc5}\xa3s-@\x0b\x1e\x96p\x82\xb6*@\xba0Y\xc2\xc9\xd9(@\x9e*\x06@\xebz%@\x12u\xe2\x8b\x02q(@\x1c\x16\xbb\xa1)\xe4*@\xbb\xc5E\xe3\xde\xb1(@,\x87\xaf\x9c\x8d\x1e-@\xbc\x1b\x8e\xee7\xf3&@v\xa2\x7f\xb0\xb8\xe2&@[\xfa\xea\xd6\xf1e(@#d\x12!\x1f.(@\xd5\x95\xcd\xa8\xd8\xd7*@a\x9d\x80H\xbed-@\xec>\xbe\x96wd&@\x9e\xf1\x83\x03\x92\x8d,@$@\x9aTV<\'@t;3\xb1\x9fq-@d[\xd4/L\x00,@\xc2\x1b\x9d\x04\xa5F(@j\x04X\x8a^~*@\xa9C\x94&\xf3\xd0&@7\x84E:\xdc\xc6&@\xfbW\x06\x92\xd4_-@m\xe2HP(\xfd(@E \xd2?\xc6\xbc&@t\xae\x06\xad\xd0\xca&@}P\x96\x91g"/@\xa5\xb6\r\xb6|\x1b)@\x12\x15\xde\x8f\xf5\xaa&@=JB>\xcc\x88(@Ff\x9c\xb8w\xdf.@A\xe6z\x03\'0(@)A\xd0DF`)@\x06n\xac\x10{~\'@t\xdc\xbe\xb3\xe2k-@\xc6\xc0\xe6q\x19U.@\xecq\xa2\r\r\xd50@D\xb1\x9ba#\xd7(@<\x86\x98\xc9\x9b\xbb(@G\x17\xabh\xc9\xef(@~D\xa0\x16\xc4\xee0@\xa8X\xef4\x8b\xce&@p}\x89\x84}\xe6/@\xfb"&\x90Q\x13-@qF\x1d\x118\x8b.@\xce\x8b=\x0f\xe3\xe5*@q\xb4\x0fw\x1a\xa7-@\x87\xa1\xa1{\x8c\xd0&@I\x9fy\xec\xb4\xf8&@KTG\x96(\x00,@\xf6\x1c\xf2\xf5\x16\xcd(@3\xb6\x08\x9eo\xa1(@\x17\xc4\xdb\x06;\xca%@\x1bf\xc5j7\x96&@i\x8a\x99\r\xecY(@CG\xe3\xa2?\x06*@\xc6w\xfc\xbd\'J(@Q<\xd8\xe0\xc85(@\xbf\t"~e\xe30@\xb7X?\x9c\x07<-@\xa6\x94}\xaaz\xe0-@\xad\x7f\xd3\xa3\\\x1b.@\xbc]\xe5zV\xca*@\xe1\x1f\xac\x1f\x01Z/@\x9f\xff\xc6\xcb]\x94(@\xa5\x9f\x9c\xfc\x8fF)@\xb7\xe5G\xc7\xee#)@\x87\x0e62h\x1c(@\xe8)\xc5\x16t\xf6(@-\x8fT\x9ei\x10\'@\xec\xe9\x9b\x96\x03\xc2&@\x8a\xc90:K\x07*@\xdb\xfb\x11\\\x81\xf5&@\xb9\xb0\xb6>Nl/@\xd7t\x8f\x141\xd10@y\xc9g*\x9d\x0c0@\x8d\xe1\xa0\x1a\xf9\xa4-@b\x0e\xbf\xd7\xd3\x94%@\n\x85\x8c#h%+@#\x15a\xf9$\xc5\'@jE\x97\xb3\xcf\x03\'@\xfe\xf6\x86\xdd6\xf3&@l\xa1$\x12#:/@\xdf\xae\x7f)\xdd\xec-@\xc6\x02\xa6\x04+3,@\x17\xe3\xdc\x8d\xd8,)@\x97\xad ]\xf0\xbb(@\xf8gf\xd6_\x8a(@\x13\x8a\xc1\xb3\xa5W/@\xfc\xd6\x94d`6\'@\xd2\xe53Q\xba\\%@C\xf8\xd656\xac.@BH\xa8\xac\xed\xd60@\xa7\x1c*\x9f\xb6T)@-\x9b\x19o\xec\xba+@\r\xa7\xf6\xa6\xce!\'@\xc48+-\xa2h%@\x14Eu\xa2\xb9\xcc0@!^pt\xfd\x13)@\xf4\x9di#\x16\xaf%@\xa1\xffi\xf5\xa8v%@\x05>\xf5d\xd6\xc6&@U\xbdx\xd5\xc2C\'@\x16\xef\x1fs\x8ez0@2\xc0\x05/\xe4\x13)@>\x96\n\xc1{\x0b/@%\xfeFV\x9cl%@IW]|\xf4\x01\'@\n\xde\xab\xfd\xd5F(@\x97\x18x$-7/@\xdc6\xb2\x96\x1e\xe3&@\x95\xb38\xad\x84 \'@ah\xf0$\x80\x05(@\x07\xdb\x1c\xef\x04F\'@:w\xf2H\x98\xa4%@w\xcdR>\xd5\x840@2\x1cF\\\r\xa30@\xfd\\\xd1\x19xC-@\xf1\xf9\xbbx\xa6\xc0-@\xcc!\x84\x8d\x89\x8d&@D\x0e\x8ds\xd6\x8b&@\xfa\x9e]L\x7f\xf7(@\x1a\xd5\x9b \x98\x80*@y\xbf\xe6\x11?S\'@\xb1\xfa\xbdo\x93W(@R\xb8\xf2\x98\\\x15(@~\xa3tgS\xe5)@?\x19M\x94\xaf\xfc.@\xa7OI\x08nO*@P>\ta\xc2\xb80@\x9a\x8b\'\xc3.`.@\xf9\x8a\xea\x8e\xbfV-@~\xa5&\xd2\xb5\xe1.@2\xa4m\xd2T\xdd\'@\xbb\xf0\xb4\x97\xfea(@\x01\x03Z\xac|\xd6-@]i\xd1\x80\xd6\xdf-@\xba\xb6\xd1\xaf\xae\xd1\'@G\x8f\xa6\xa6\xd9\x16.@\xb8\xaa6\x85\x19\x8f(@Az\xf3\x88\x12\x98,@\x1c\r\x95\x05\x14a&@\xa4\xce\xcb\x88?\x9c*@\xdc\xef\xad\x1e\xbc\x98*@\x1a\xf7\xf4}R+-@,\xd0zt\xe87\'@8\xf2\x93\xc5FY&@\xcb\x1d{8\xc0\xe1\'@\xc9\x8eY\x8f\xcc\xd9%@\x9a\t\x1a\x1c}\xe7%@L%\x9d\x04\xdb\x10.@n\xd9\x18\x12=[.@\x82\xdd\xf6~{j(@\xe3i\x12\xf0\xf6\xea(@\xfe\xf6\x86\xdd6\xf3&@w\xec\\\xd4\x10{-@#{\xf2\x80\x81?&@\xc6V\xa1z:\x8d-@6X\x8c)\x1a\x96(@a\x88\xba\xf9\x96!,@\xd4\xa4\xcf\x80\xd3M\'@\xab\xda\x1e8\x05D&@\x87N\x13\x9b"\x1d+@-\xab\xe5\xfc\xee=,@o7\x1d\x81\x84\x14)@\x9f\xf5P\x13P\xad0@\xban1\x8c\x08\xeb0@\xc7\xe8\x10\x17\xa5\x8b0@\xc7\x99\x1a\xb2\xa2\x120@\x0e\n\xd42f\x82-@\x9a\x18\xe5*rP,@\x90\x19\x9eU\xd3\x15/@\xc2;\x1f\x14\xb3\xda0@qZ\xe1\xc5\xde}(@\xf1\xca\xe1\x1d\xf6\xb5,@\x0c\xea+\xe3t\x88(@\x81\xe7"\t\xa9\x9c.@\xa6\x1fla\x86\x96(@\xff$lz\xbcl0@\xb5\xafH\xa6\xb5\\-@b%\xe5"l\xdc%@\x1a@\xe2B\x14\x19+@\xf8\xd7\x05\x03+\x0f.@7\xfe\x07\xab\xc9\x1c-@C]\xad\xad\xd19-@\xf3S\t\x13\xb3%(@?\x8e\x86\xc1\x89\xb5)@\xc9\xfay3\xaa\xea0@\xd9\x87d \x0c\xea,@\xc1\x16\xd7D\x00\xc0,@n\xe7\xd2\xa6\x13\x13*@|\xcen\x13\xc7F-@\xb5\xafH\xa6\xb5\\-@d]\x1fc\xf9\xde(@\xf5\xd1\xd3\xb7\x81.0@|#\\\xf8\x1dj-@\x98\xe4N\x10m,*@\xcf\xd28$\xff\xa1,@%\xd7x\x1c.a0@;tp%\xdb\x8e-@\xfb6\xcb`\xfa\x14+@\x1d\xab\x00V\x07\xe0\'@\x0e\xbd\x86\xe8=\xc1&@;\x81]\x8b]X,@\x90\xea\xfc\xa6{\xb3&@\x07\x82e\xaa\x10\xe50@\xc1\x83\xa1\x03q\xa2&@\x9f\x10\xdfl\x89\xe7\'@L\x7fF\x03\xc3\x960@ar|\xfe\xe5\xfa&@\xf6\x00A\x8cJ\'.@gd|d=\x93&@\xc4\x1c\x83\x07t\x00&@u\xf3[\xfef}\'@1\x84\x8d~t\x0f\'@VY\x8dlx\xa5%@\xc4\xdei\x84\x92\xfd%@N\xf9\xb8\xe2\x91\xb8&@\xaf\xbfu\xd8+\x82,@pj\x9e\xa3\xd3f(@N\xf9\xb8\xe2\x91\xb8&@\xacRnC`\xd60@\\\x98\xdd\x11|:\'@\x0e\xbd\x86\xe8=\xc1&@\xfb\xd8\xc0\x96%\x021@\x82+=Bh\xdd\'@\xf7\x95\'\xc5\xc7\xd00@\x8c\x14zN\x87\xac.@\x12\x13/*v\xb2*@\r\x83\x8363 .@\xda\x1c\n\x92\'e*@\x18\xcb<\x92I\xfa.@}*\xfb\x02\x8fU0@ &z\xe3p\x89-@\xac\nk?\xd4\xe0-@\x131\xb5\x18\xb1\xf7\'@\xe5\xe8\x7fb\xc0d(@\xe1z\r\x14\x18_%@\xf6dj\xbe\x06\x05&@\x7fGU\x7f)p0@8W}QE\x89(@\x9f\xb2\x03]\x83\xdf(@\x9e\x1b\xbc+\xb7I(@\xf2\x90\xac\x88\x86\xdb)@\x80\x85(\xff\x05\x12.@\x89\x9cO\xc4~\x83-@\xf6\x18}\xc3~\xb2)@\x9fq\xe8g|\x97&@v{\x04\xdaN\xb7(@zb\x07\xbai\xf4)@\xe5\xf6a|\x90v%@[\xd5{.\xff\xfd-@k\xd8\xd7V\xa4\x8d0@=\xd9\x13\xf1\x9f\x9e\'@\xbd\x9f\xab\xab\x99\x8f.@\xd2B\xb9N(q%@\xd2B\xb9N(q%@8\xe7\xbc\xf4\x8b\xc9,@\x82_\xc7\x9eUz%@\xeb\xfc\xf4\x12\xe2\xee-@\'\xef84\xbf\xe9)@\x94\xc9-\x8eA\xf1&@=,\xb44-u%@\xdaq\xa7<\x9c\xd9\'@\x85t,\xb3\x89\xc0&@Oa$\xf8\xc5\xcd\'@\xcc\xc0\xf3\xdaN\xe90@y\x13\x8c\xb0\xb3\xd0*@\x192\xc3I\x17\x8f+@\xa4Er\xec|\xdf\'@<)\t\xa6\xd5\xbc,@,\xc4\rY8e\'@\x19\xa1\xa2\x072|%@\x80\x87T\xb4\x99\x83)@\x9a"(iI\xd0\'@\x1a\xe6fI\xf9w,@\xb1\xc9\xdc \x99n&@\x8d\x1cG\x95\x8b\xe4+@4A\xa8\xb9\xe2\x830@!\xeb\xabM\xaa\xf2&@\xa0O\x97\x06\x11\x171@\xf8\x8e\xb7ZF~0@\xec\xa7\x13@\x90\x7f%@\xc7V\x9d\xe3_t%@\xa9\x14\xa5\x9am\xcf(@.Z\x05k\xf7\xac\'@#\xee6L9E\'@\xe2\')e\xfe\xcb,@\x8c=\xcb*\xe2\xa5-@\xdbj\x912|n%@Qu\x91V\x90\xa5%@J\xab\xbd-\xa6\xc7%@\xfdo`\\}\x8c0@\x96\xe5\xae\xc5\xc8\xe0*@\xca\xaf\x97\xc9\xc8\xdc,@\xa1\xf5"\xa7X\x9e(@:\x8b\xc3\x1a\xec\xc6%@<\xe2\x88\xb4\x17F\'@p\xeb\xc3w5e\'@JY\xf4b\xdf\x940@d\x13\xd7\xa7\t\xbb(@\xf5U\x877\xcb\xb0)@\x93\xf3\xf5W\xd7\xa2)@\xf6\xab\xe5\xd5\xbc\x9c(@\xae\xa5\x9fQ\xa6\xf50@\xeb\xf0$=Q\xdb,@\xe0\xa2\x93\xad!|(@=\xf0\xda\xa1\x1a\xed&@\x1b-\x06\xd5Ih&@\x11\xfb\xd1"5\xe30@\xdd@\xe3\x9dJ\xc8&@\xdb\xf9L\x06\xed\x8f(@S\x9eD\x9b\xde\x0b\'@\xc3\x19\x12\xfe\x1f\xaf%@Y\x1a\x10\t\xdf\xb7&@\xf6\x9e\x14\xf0$\xd9&@}GU8j\xcc0@\x1b\xe9\x94\xab\xd3\xcd0@\xca\t\x9a\x95\xca\xa9&@o\xa7\xeeJ>\xa0(@\xa8m\xb5\xab=\xee0@\xd4\x18\xeb\x87\xdd\xfc%@\xf1f\xe3\xb2\xed\r\'@\xa9\xbf\xf0h\xa3u\'@\x86\x8b\x0e|\xab\x9a)@\xfe/{s\x0c\xe8.@\x83\xfa\x84k\xd5%-@gZ*\x16\xe9A*@JrZ\x90\x8a\x98&@\xec\xd6\x17y\xa5\xb6)@P\x0c\xc8\xf6\xa2\xf40@5\xb21n\xf1\xe70@\xc6"\xa7\xe3\xf5\x98&@}\xb4\x1ej4\x8b&@\x07\x9d\xa4\x82\tb\'@\xf9\x7f\xfdy\xd3/&@\x9ch\xaf\x1d\xd3\x12.@\x84\xdd\xa0\xb7\x19\xb3,@\xb2\x9f F\x8e\xf9&@\xbe\xc7h\xa6FN0@\xa9\xee/\xbfOw-@L\x85\xd9\xa0\xb4o\'@\xb2]\xbf\xca\x94\x91,@\xfc\xbf\x08\\\xfc\xd40@\xf0U\xc9[J\x89(@~\xa3\r\xb67%*@\xee\xd4\xa0\x91\x9b\x040@0IE\xf8o\x94(@\x8a8\xa5z4\x00\'@\x92o\xdc\xea\xe1\xc1&@\x18x\xcd\xcct\xb2&@\x15\x188\x08\x14H&@D3\xa6\xde\x17\xcf0@\xae\xf0\xa3Q\x12\x82\'@U\x9c&%\xb3\xfc&@Oz\x81\xf5\xe3A&@#F\x95T\xe5\xf2&@\n{\xb9\xd5\xe7t&@\xa5U7\x01\x19](@Z\xd8R\xe5k\xa6%@\x95\xdfS\xcc\xd7\xf3&@\x97\x83\xdf\xc6\xc2\xbd/@\x91\xda\x8b\xbf\x16\xde&@K\x9b\x04\xa2\xee"&@\xbbb\x12\x83\r\xca%@\xb7N\x04\xfb+\xc1%@\xd8\xf1\xa1!I\xce(@\xca\x1bg\xe4\xa7\xb6&@f\x04[\x8a\x94\x12)@(K\x03\xb8\x0b\xaf&@\xb5\'\x0b\x12\x95\xf2(@\xb5\'\x0b\x12\x95\xf2(@\xab\xb3\xf5>\xe4\xc2-@\xb5\x91\xf2e\t\xe1,@\x98\xe3\x82;\xd9w(@\xeeD\x10\x8a@\xf0&@;"\x14\x04x\xa3-@s7\xa53\x99\x03(@\xfa\x8f\xfa\xd5\r\xcc&@\x16\nK\xac\x0e%&@\x96%ef_\x95%@\x9e\x8a\xca\xb3\x7f\x98(@8"\x7f\xc1\xcbc(@\x93\x0e\xa8$\x81}\'@g\xafj\xc7V\xf5/@\x05Z\\\xc1\xfb\xed\'@Z\x91\xf4^8\xeb&@)"AD\xa2\xfd&@\xe6a=W\x90\x13)@\x95\xcf;`|:+@\xf5?[y#\x02&@\xe0\x8ab\t\x9e\xd00@9\x9a\xed\x12\xb1\xa2%@\\\xc7%\x00\xc4\xf6&@\xbd`\n]W?\'@\x14\x9c\x04\xc8\xa2~-@Ca\xd5\xb3\x08\xa7(@\xb8\x19\x95-\xd4g\'@\xe1\xca\x16\x94[\x10\'@sqP\x84\x7f\xe5*@\xaa\xf6s\x81T\xf1\'@\x8ci\x03%aq(@@\x10)\x8cv\xa9-@\xcc\x0b\x1c\xb2\xee\xdb&@U\xbc\xbe\xb1\xb9\xc4+@\xcaz\xf9\xa0w\xc8-@Z`\x89\x10\x94\x8e\'@S]e\x82d\xd80@\x06\x8b\xb5{\x89\xd5,@\x11(B\xa9=\x1d/@M\xc6\xc2U\xaco,@Nt\xb9VI\xfc,@\xd7.&\xd9\x83P\'@\n\xfa\t\xbbn\xdf0@>\x88\xf1\x0c\xb6~(@\x19\x84\x1eS\xc8E.@\x01\x8an\x17\xaa\x18&@6\xc9\xdcX\x1f3+@\xb8\xb1\xb86Ex/@5\xde\xa0\x86\xb27(@?\x0e\t\x16\xa2\x01.@\x0c{Cm\xda\xa1.@\x12\xab\x91I\xb6*&@!\x9dK;\x98\xf1(@\xcd\x88\xa9\xdcj\xd6*@\x0c\xeeN}\x15\xce%@0K\xc2\x00\xe7\xb1,@\xbf\xd1x\xd0\xc3\xe5(@\xed\xc3\xc8.S\xb10@DQ\x8f\x03\xc0\xc9,@\xc0d\xd6\x00\x99d/@4I\xffL\x04\xee\'@\xfas\xd0\\R\xa6&@NA\x076\x8fI(@\xa8\xb2\xaeB\xc3\x06*@\xdc\xe8}\xb2\xa1\xca(@n\xaf\x82\x18M\r0@{\xf1+q,a/@Q\x9a\xa4R\xe1b&@\xf0/\xb1\xf5w\x95&@$\x84F<\xd4t.@\xf5?\xd1^\xba3&@W\xaa&\xbd\x9a\xd7-@\xb0E\xc6Ho\xd90@\xd7\xcc\xa1\x90\x86\x84\'@C\xa9\x11Etx.@\xa2Oy\xe4\xbc\xb0%@\x06k\xf6=?R/@(\xb6\x82\x11\x00\xbe,@rb5\xef\xbc\xd2&@\x7f4\xb5\x0c\xce\xef-@,\x1b\xcaJ\xdc\xa2(@$\xa0nM\xb1\xad0@+\x1c\x96F6\xe6(@\xe6\x90,s0\xaf%@Z\xc2eW\x07\xdf,@\x1a-\xe5\xf5\xcb\xac&@2\xc1_\xa4\x1c\xeb-@\xee\x814B7\xc8+@!\xd4\xc7\x9e\xfan,@\xb0a\xe8\x96LN/@x\xbe\x02\x08c\xcd-@\'\x00\xb8\xfe\xad\xfb-@b\x1a7\x9b\xc6\x98(@^"Q\xac"\xb1(@\xc9\xcc\xf2\xdb\xe9\x87,@\xeay\na\xe4\x98-@e\x88\x8cs\xa8\xa4(@\x0e\x92\xe9\xf6\xd6I,@kp*\xcb\xe7\xdb0@\x89\xe7\xe3\xbc\xa0\xad%@\x97\xd0(-\x9b\xb0,@]\x1f\xc1;\xea\xf70@\xcb\x18\x8e\xea\xdc\xa0,@\xa9\x0c*\xe0\x11\xe5+@z&\x8f\xefg\x9d%@x\xfcd\x1b\xae\x9e-@\xe9\x13\xb5:C%&@\xb4>\x07\xeb\x0f\xd40@\x16\xc6\xa5\x1a\xca3,@\xe6\xf8\xa0\x14$\xdf-@\xd6\x9b((\xdb\xa8,@\x06\xcfy;\x87_,@b\x1f\x8a\xa1\x0b\xab,@f\t8\x02\x14a&@,u\xd7K\x11)&@\x1a[\x06%\xb5\x98,@\x1f\xfb\xf8p\xf0z(@\r\xef\xed\t\x15\xdf(@\xc6to\xd4\xfe2&@\xd0h\xe7\xd4w\xd1&@\xa4q \xa3\x0b\x10&@\xb9\x13\xcb\xfb$\xe6-@\xa3\xcff\x02U~(@\xea\xc8\xa1=xB*@\xf1\rZ\xc9x\xbe,@\xca\x179F\xf3\xb8(@\xa9\xbe\xb6S\xaa\xb5,@\xb4\xce\x12\xffV\x98,@X_P\x99F\xd9(@\xf3\xd2]\xac\x0f\x100@MX\xcb%\xe0^&@W\x19\x013\x14A,@\xc0\xc6h\xfc\xfas-@lJE\x97i\xcd.@\x986\x01Da\xf8.@\xa0\xc6\xec\x823\x84-@7\xe9N\tbi(@8H"\x91N~,@f\x1d!\xe5e\xd8*@f\x12\x17w"\x82*@k\xe3\xff\x81Y\x100@\x8fc3\xf9\x19i.@2\x1d\x1cN@\xd6(@\xdb\x03\xbd"\xe8\x90.@\x08K\xfa)\xcc\xd2+@H\xad\x0f\x12\xb0{(@\x90|Y\xceb\x0b+@R\xe2\x98\xc5\xdf-&@\xbb\x89\xf9@\xba\xbf-@q\xb2j\r\xcb\x08&@\xc7\x8b\x98\x19R\xb00@\xdf\xcdy4\\\xec*@\x0b\r\xd5k\xf5Y/@\xee \xeb9i\xf2,@N1\xa8\xe2F\xcc.@\xf3ZE5x\xfe.@\xaa5\xde!\xbd\xe0+@\x82Si\xea\r\xb8(@\xde\xe1\xdf\'Q/,@\xfd\xa9\xf6\x19\xaa\x9a/@\x0bXl\xe3\xb5/.@\x0c4\x10\xaa\xa6\xdf-@\xe7\x04\xd7\xd8Co+@#5\x14\x84p,/@\x88\xff"d\xd2\x0f)@b|I\xe62R(@tJ\x00B0`.@]Z\xb5l\xfc\x01)@\x97&[\xd1\xdb\x04/@y\xf9\xcf\xb5\x1fS(@\xd5\xc0\xc6;z\r/@5\x93V\xd6\xfa\xba,@W\x9d\x1a\xbdGF.@\xf8i%\x86\xfdu)@W\xc8A\xf1\x8d?/@\x8fA\x97\xa0\x1aK*@\'w\x11\xf0\xdc\xb0.@6\xd8\x01+;\x15)@\xa7\x1c*\x9f\xb6T)@h0\xf3j\x0b3)@F\n\xa0\xb0\xf6\xc4&@g\xfc{5\xdd\x071@\x07\xc8\xd4\xb39\xe4.@i\xfeA\x1b\x03\x11)@\x01W\xa2\x97\xdf\x13+@z4\x930\xf0x,@\x9b\x16\x1f\xb6/Y.@]\xd5\xe3Q/\x070@x\x83\xe1P\xc5>)@\xe9xm9\xf5\xfc\'@p\te\xb8`\x18+@\xb2\xb4\x92\xd7\xe0Q,@\x88\xc6_[I\x1e+@\xfd\xb6\xf3pp\xeb0@^\xb1\xeaf\xd4:/@\xd1\xbb\x12\xf9\x1c\x1c,@a\x07m\xb9\x143,@\xd1\x8f\xcb\x85\\\xb6,@\xf3\xber\xd8 \xfc0@\x02\x14\x91\xa6\x04\xb8-@\x7f\x133>\x83\xf6(@vs\xb0 \x8cH.@\x0f\xa9\xea\xf2P\xd3&@7\xfc\xffv\x8ah.@\x9d\x08\x1f\xc1jP.@[\x94\xc8\x06;\xac*@.\x98F\\\x06\xc0+@\xad63yPU\'@\xb1\xb5u\xf8\xf6\x95-@\xb6\xa2y$w\x8e,@\xaf\x82\xcd\xef\xf8\x8f(@\xdb\x16Qy\xe4\xbe(@\x80\xe2\xf1\xe5\xb8\xd3/@i[]\x95\x19\xff(@#\xef~\xa9\xf0o(@p\xd2\xa1b\xb2b(@\xa7\xc9i,\xa8u(@wb*\x81\x1a\x8a-@\xe4m\xfb:\x9e\xac-@\xfc`\n\x843\xa40@\x01}&s,/(@\xee\x12\xb8\xb6\x0e\x95\'@\x1axM\xfc\xdbT\'@\xaaz|\xbb\x9c%,@\xbd\xa0K\x82\xfe\xea(@\x96\xc5V[\xdff(@ksd{\x1ck&@\xe4~\xc7\xd4\xc1\xab\'@\xd1x\xb3Q\xa3\xf5(@\xd7F\xbei\xd7\xd7%@?\xe6\xe2\xa8\x18\xf4+@\xf9ng \xf7)&@\x03\x15\xff\xd4\x86\x85/@\x00t!8k\xdd(@f\xe3\xaa\xbc\x8a\xf0.@}\xea\xfc\x92Q\xd5\'@\xbc\x91JP0f)@A\xa8\xcf\xfc\xd3\xf7\'@\xa3\x01)\x1dh\x08,@\xc80\x05t\xab\xa3(@\x9e\xdbh\xc8\xb6o.@\xfb\xb5\x02\xcbFX(@+\x8d-&\x8b\xb4\'@\xaf9\xe3\xef\r1,@/\x9e\xaf\x87\xbe\x1b/@_\x9d\x98\xc7!\xb7(@.\xe9\xd8$\xf5\xad,@V\xc1\x1d<i\x9c/@\xde\xacLR,\x1f.@@X\xa5m\xc0M(@\xda/F\x97$c(@\xabB\x8f9\xcc\xf8\'@\x81\x0c\n5\x80F\'@\xf1\xa8k\xdf\xcf\x13(@J\x10a\xad\x1eK/@\xac"\xd6;\x134/@\xff\xd8\\\xa9?\x930@\x02(f~7F-@l\x17\x9buD\x1d)@!c\xb0\x1ez\xc5*@\xc4\xecB\xaaR40@\x1a0\xd8\xed\x19//@3|\x936\xee\x9e/@\xac\xf8\x16\xab\xc8\x8b(@9t\xa6\xce[\xc6*@\x8d\xf0\xd8\x9c\x1dn(@%\x12\x7fQ\x04\xa3*@\xfe0\xc1\x1c\xd5\x99\'@\xfe\x1a)\xe5M!)@^\x87\xd1|I\x0c-@\xfb[\xdbQ>\x7f(@3\xa3OL=\x93*@\xa9\x127\x06<;&@\\\x88\xb5\xc7\x19\x8c&@nHr\xd5\r\xe0\'@a\x98l\xfc\xf9m*@\x9c]\xd51^U-@\xf4\xfe~\x8b<\x96(@!\xd0\x16\x19\xe6\xbe\'@\xe7\x14P\xfd\xdd\\-@Y\x8cK\xe8Jm(@_s\xb6\x94\x1a|\'@/[\xcfk\xe9\xaf\'@\'\xed.\x04\x12V(@\x0f\xa5$\x871\xb0,@\xda\xd4\xd6y\xf9\xaf&@\x00F\x81zm\x980@\x0f\xa5$\x871\xb0,@\xd2\x81\xa6\xc0?;&@\xdfN\xbf\xbe\xd6\xa2.@S\x7fS[,A\'@\xe2\xda\xd6\x86\x8aI)@\xb0\x9b\xb5\x94|\xad0@\xd83\xbd\xd8\x03W)@\xee\x961\xbcLr*@"\r\xe3\xd7\x8aY(@\x90\xb9\xb5Y\x14@)@SS\x11\xab\x1b\')@{\x1d\xedo\xaeH(@\x03\xd4\x8a\xcc\x91\xcd0@A\x97\t\x0b~5-@q\xe4\xa9\xd0\xf5\xed(@]\xa9\xddD\x06\x1f)@id\x14Uv\xe1+@L\xa3\x891\xd0:)@\xae\x9f\xaf\x04\xceX(@\x1a9\xcc\x0f\xc04/@\xdf\x1f\xa5\xed=\x10&@\xf1W\x1e\xf2K\xb5.@\x8b\x17\x07\x19\x16\xc7\'@C\xfd82l\x03-@\x87\x0eg=\x92\x1c)@^\xe3~\xec\x03K,@{a\x9f\x8b\xd5b&@\xaeH\x08\xc0\x01*)@\xf9\xca\x80\x9d\xec\x0e)@\xcf\x99\x1a\xe5\xcf\xf6,@\xc7\xd1\x83\x90\x0e3*@\x06<\xe5\xfcp\xfd%@\x91}\'\xf2+\xff(@G4\x92i\xf9`&@,\x8c\xdf\x83[W&@\x81\xdb\xc9!E\xc70@\x9a\xcb\x85U\xa2v-@_n\x84\xf6Z*-@;x\xb0\x82\'\x15,@d\xdd\x96\x0f\xfd:\'@l\x8e\xef\xb8Af,@\xcf@\xfc\xb6\xd1o,@f-B\x85\x81\xec+@\xc3(D\xe0W\xd9(@}\x86Q\xbaF\xd7(@\xd7\x89~b\xb8\xdf0@\xe3\x8a}[Db.@\xb7\x7f`\x0e\xd2\xfc+@\x14\x13\xe4k\xcb\xa4(@\x8e\x11\xb8\x0eG\xc2(@\xca\x1e\xd0~R\xfc,@F\x8c\xa8pA\xe3-@n7m\x17V\x85(@\x93\xffD\x14\x7f\x0e.@U\x81k\xad\xbf\xb6(@\x07\x81\x94{]\x12\'@\xd9:c\xf3hj-@k!\xcdQ$\xaa(@e\x9f\x04\x1e\xac\x8d(@x\xcfd,#P&@\xaex\xe1\xe9`$/@k!\xcdQ$\xaa(@3lnN|\xb3(@\xdc\xff\xff\xa6\xc1\x9f(@\x80\x10S\xea\xc3\x8c(@\x84o\xe3\x19\xcd6&@a\xe8m\xbc\x8a\x99(@b\xb6\xc7\xa2Cu.@+M>\x9fNM-@\xd0\xe3[+Do(@\x95&\xd5IUw&@6\x8e\x10[\xd2+)@{\x81)6\x8b\x99&@\xd0>\x90jN\xfb,@UHt?\xca &@\xe1\x8c("Q\xf0(@\xb0\x17\xcbq\xf4\xe6-@u:YB\xb7\x99(@\xa6\x1fla\x86\x96(@\xca\nR\x8e\x93q(@6\x1b\x06S8E(@\xb2\xf9H\x920\xc1-@\x96\x855\xda\xdfq-@\x18\xa1\xb1%\x1e\x86,@\xea`\x1dI\xf8\xdb-@\xb1\xfa\xbdo\x93W(@\xca\x87\x8d\x89X\xf0(@\xe9\xe8"\x01\xd2\xf8%@\xdb\xa5(x\xf4\xf3-@\x80\x1d\xe4q\xbfE(@\x13\xc6I\xaa\xeev)@\xcf\r\xe3\xf8\xf8\x83-@w\x17\xe4\xa3t\xa80@I?\x16{@\xb5,@v\xabM\x11\xce\xa9-@\xb2\x908\xba|\xdd.@\xa4r\xd9\xc0\xda\xd0.@O\xc4\xa9@\xb7y-@\xa9x\xec}\x07f,@\xd7\x9f\x8c\xc2w\x1f&@\xa5"\n\xb7\xab-)@XdW)\xce\x80(@\xf2\xcb_\xe3\rN-@\x0bL^\x7f>\xab.@A\x1c\x02\xf6\xca\x990@\x85\x96\x0baq(.@\xe0;\xc2c\xcf\xf1&@0\x8a\x1d\xcb4\x9c,@>[T\\\xb7\xf8\'@C\x9ek\x9ez4,@\x84\x92\xaeVRP,@u\xbc%\x1e\xd7\xd7(@\xe1\xfd\x8d\x08\xad\x83-@-@\xd9\xbb{\x19+@\x11\xf9\x17\xb5\xbcf&@ar\xec\xb7\xf4\x18/@k\xa5\x07(\xc7\xfe%@7\xa8\xdf\xd9\xb9A,@GK\xaf\x8b\xacg&@f\xc4\xd7\xfb\x1b\xf40@\xe6\xb3l \x98\x97%@Nd@\xf3\x11<)@\xf7j8\x1c\xfd:&@\xfeuB\x8a{\x85\'@\xa9\xdf<\x95\xa9\x1c)@\xfaY\xe7\x06Y ,@\x9a\x11\xa7\xd6Z\x1f-@\xc0\xda+;\xaeH.@\xa9\xb4#d\xf8\x90*@Z\x8d\xb0+\xc7\x94&@\x15\x1fQ\x94\xfc|0@\xe3SW\xf96\xa8/@E*\x08\x99\xb8\xb0,@^\xf8n\x94\x19\xb9*@\xf7\xeam\xee\x9b\x94*@\xe4\x10\xdf\x84\x1a~*@V\x9f@\n\x9aX.@-CC\xab4T(@\x8fN\x81\x9c\x90\x13)@s\x16\x08\xbe\x1e\x04\'@\xa6Q\xc9\xa8\xa9).@L\xb3\x17)\xe6D(@s\t\x9e\x06\x99C.@[\x1c\xad6\xcb\xfd,@\xeb\x84\xa8<\xc2\xc1&@\xc5\td\xbf{\xe6*@\x00hw>\x8a\x06.@\xfd\xa9\xf6\x19\xaa\x9a/@\xea\x96\xfb\xe9\x9670@\xe8;?&\xb0\xf7,@\xb0{\xdfj\xdbz-@\xe0M\x8d\xb5\xb2{\'@Td\x90\x8a\xcb</@\xf5\x0e\x01e\x8f\x1d.@4\x0c\x0b\xad\x06\xf6%@G\x1f\xb2\xd0\xe3\xa5&@\xd9B\x1d\x0fA\xd0/@\xa3\xd3H\xa9*\xce0@\x81\xae\xcc\xf9\xddq-@_\x83\xc2\x83^6/@i\x0c\x8cJ\xbd\xcf/@j\xb7\nr$\x87,@\x96\xb0I\xc4U\x9d\'@C\x96\x8c\xe6\x8cS&@xY\x98a!\xde+@\xc7K\x07P\xe4\xae&@\x04\xc1t\x13\x02=&@\xcfc|r\xc0\xa1&@\xa5\x16\xe0Q/\xe9&@%\xb1\x99\xfa\x89\xcf+@y\x87\x92k;\xde(@\xbd\xbe\x87\xd4\x97\xb9/@\xb1sNaT\xdf,@\x91\xdd1\xfeV\xe60@ef}\xb4N!/@\x08`U\x8c\x0b\xf1%@\'\xa7\xe9\xd6\xaf\x9e%@\x9a\xce\'E\x00m&@1\x94r6\xf0\xc8+@\xa8\x0f\xc7\x02\xca\\(@\xf3E\xb4\xf1\xea\xee-@M\xbf>\x80~\xcf+@A\xa6Y\x8c\x13Y)@_#\x17~\xf5\xce&@i\xa5$M\x82O/@l$\x83\xb9\xe6\x11.@@\x8f^\x03\xa8\xaf%@\xc3\xdd\x04\xf3Lr%@\x91l\xf9\x8e\xf5\xa3/@y\xd8By\x89R&@\xe7\xb8)\xab_w)@<hf_\x80\xf0\'@b\x955\x0e\xfd\x8f-@\xad\x80\xba\x97\x1d\xa9/@\xd0\x94\x0e\x8f\x83\xa4%@\xdat\xb7\xb4m\xe3*@^~\xca\xde\x04\xd2*@\x11X\xb5r\xe1q.@S{\xe8(\xbca/@\xb4\x04\xa7\xad}\x93*@*\xb1\xa6\x93\xab\xdd*@h\x1cf\xf6\x00\xd3&@T\xe84\x0c\xcc\xac%@,&\xbe\xc2\x18\x8b,@\xfe\r\x7f\x0fR\xb10@@\xde;(b\xa10@\'\x9a`\xedE)&@}~\xbe\xe1\x1do/@\xf5\xa09\xdf\x9a]\'@9\x82\x14\x04q\x9d&@"\xde\x9d\xab\xea\x1e.@\x9e\x1a\xad\xab"\x1f\'@\x90\xdf\x0f\xad\x13x/@n\x82[&\x9a\xb0.@\r\xa4g\xb2\xced*@CJ\x8a \x02\xc3+@[\x91\xa6qKM&@\x86\xf4^A\xc6\xf2/@\xa2>S\x04S\xae0@\t\x1d\xcb\xea\xdd%)@\xce\xab\xf7\xd6V9&@\xacY\xcc\x8cc\x8c%@\xe1f\xbe\xb7?\x90-@8\x93a\x7fq\xc0,@H\xbec;\xb3\xa5-@\xb1ZE\xbe!\xf2&@Ag\x97\xe4\xc7\xa7-@\xe9M$\x1f\xc5[(@Wf\x99\x02\x8f\xa0-@\xd4\x9c\xce\x01&p)@B\xbb-\x1c\x95T&@X#\xecK\x0e\x01&@z\xc8R9\x91B)@\xa6X\x03\xce\xad<(@\x99\xfd\x03\x93;\x9e/@\x82\xd5\xf3\x15\x0e\xbf(@\x9cn~\xfeav)@\xa8\x02K+\x8cZ\'@\xe7\x8c\x00\xe9Ax&@7k\x17\x8c\x02k(@>\r\x0f\xa0\xeci.@\xd1\x8f\xcb\x85\\\xb6,@\xe5\xe2\x81:\x04\xe8%@\x1c\x0b9\x10 \xae&@\xb0\x13\xd2\xeaA\xb7&@}i\x9e\x07\x1e\xce(@\xce\x8e\xf7_\xb8\x8f%@\xc5\xc8\x0e\xad`x-@\x1cyGJx\xc4&@\x1b^:\xadp9.@\xd9\xd34x\x07\xbc0@+\xd8bswa(@\xe8j/\xee\xe1\xde&@<\xdf\xa9\xfb\xc3\xb4.@\xcb\xf8:\xb6\xa8\xcc,@\xad\xa6N\x96W\xc3%@7\xa8\xdf\xd9\xb9A,@\x15$~4\n\xca0@^\xdcc2at&@\xd7e\xc1r\'\xa7-@ou08,\x0e.@F\xe0g\x12\xb6\xd1)@l@C\x96\x0f\x94(@\xae\xa4\xc5\x13{\x9a(@F\x11}\xbaG\xbe%@\x94\xc5\x93K\xf2\xd0%@T-\xe2\x04f\xf4,@\x043\xba\x82{\x1b&@7GB\xaaZ\xb8)@\x19-+\xf6\xf4\xbf-@\xfal\x1e\r~\x95)@\x82\x9f\xf3?\xb8\xd80@\'g\x08\xa4w0&@\x00\x9dH\xbfv\xc10@\x93Y\xe0@=\xb1&@\xae\xb4f\xe7}_\'@9\xa2@E\x86j.@\xd3\x9b\x84\xdbp^(@\xb8v9\xfa:\xee0@8"\x7f\xc1\xcbc(@\x86?\xa2~"\x02.@\x19-+\xf6\xf4\xbf-@\xea\xa0\xd1p6m*@O{,\x08\xb6~(@]\x03\xb5\xdf\x14\xae-@R.,\x92H\xda-@\x84\xe1\xb8\xf9\xb5\x17,@b\x87t\x890\xe4&@5\x1bC\xa8_]&@\x0c\xe0\xb3)\xe4\x860@\xde\xc2o\x06\rg,@\xf9\x04P\xaaV\xc9-@>L\xc5\xe2\x888\'@:\xbf\xc0U9\xb1)@\xe3\xd36\xa7\x1e)(@zh\x132\n\x110@\x1e\\\x9aq\x19;,@r\xef\x86\x1fs,-@Db\x81\xaf\x0b\x10&@\x0c~\xa0#\xbf\xca(@\xeb\x9f\x96\xb6(i(@\xbe\x13\xaa:\xd8G(@\x8f\x1d9\'\xf0\x9b\'@\x07\xbb\xa4F\x0f[*@\x0e_z\xf4\xa0f*@:\tps\xd1\xa7,@\x83}\x0c\xa1;\xf2&@6\r\x8f\x98\x18~(@r\x8b\x18o\xa2\x86(@\x7f\xb0\x90z\x18\xc4(@{)\xa4N\x93\xad\'@Z\xdd/}\x178.@e\xda\x80\\`\xa5(@\x97th\x8f\xfe\x8b(@}\xd9\x1d1\x8e1)@6\x8d4\x86\x03i(@\xbcN\r\x0e\xba\xc2&@\xeee\xd3\xe4\xe8x)@:\x99\x8b@\x1dm,@3\xf7\xeb/\xf9\x8f\'@e\xbdW\x96\x1e[(@u\x0b\xb4\xe5gh&@d_7\xb4\xb3\xd70@\xde\xf1[\xdd@\x80%@\x9aK\xf07\xfc\x90\'@\xa6s\xa7\xb5\xaa\xb0-@\xf4\x87n\xdf\x15\xb3,@\x07B\x18\xb2\xaa\xd1\'@h\xb2\x92\xd5\xd8@0@\x19\xa1\x93\xe3\x18\x98%@(*3\x19\xc6\xae,@\x866\x8b\xc1\xd2\xb9*@\x97\x95\xc0\x8e\xc5\xd60@\xfa\xf0\x8b\x90\xf3\xa90@\x9a\x93_%\x00\x81\'@\xd7]\xd7\x1a\xa0\xd2,@\xef\xd5:]i\xca\'@\r\x07\xb2\xba\xff\xd8\'@t\x14^\xdd\xeb>\'@\xbbgh\x08i\xc5,@\xcf\xdf\xec/\xe1w,@$2q\xe6\xde\x9b%@k"\xfbe:\xf3&@\xb0\xa6\x8bW\xd1E\'@f\x8c\x86#+\xaa\'@\x19\xd0h\xfb\x91\xb0,@t\xb2!U\xb1z,@2\xb2\xf2i\xd3\xa0\'@\x7fH\x9d\x0e\xadG)@~\xb1\xfa?$\xf3)@f\xaf\xffr\xd3\xea(@\xbcj\x95p\x0bx+@o\xd65-\xbe4\'@\xe6\xb3l \x98\x97%@\xb9SBSM\x07\'@\xa0\x8b:_@:\'@\x06K9S\x8f\xca0@\x03_\x16\x03\x87\xdf(@zV\'\x8c\x97\xed+@7\xb1q\xd7\xac\xad%@\xa3\xa2\xf7\xbb\xdf\x02)@\xb3\xa5\xaf\x8f\x95),@@ J\x17\xa4\xf5(@\xfc\x19r\xd2S\xa1,@\xc5R\x1e\x8eN$,@y\x8b\x08\xdc\xb1\xd9+@\x97\xbcokJ\xa2%@\x9b\xa2\xc50\xf2\xe3\'@\xad$\x97k\xfa+)@\xab\xf83\x80\x14g*@\xabg\x88\xf3\xea\xad0@)\r\xd3Y\xce\xf6-@\xfe\x93\xe9\x9e\xf0\xad%@E\x01R\xe1\xe4\xbd,@[[`<.\xd10@g?U\xe2i\x91(@G\'\xaa\x93\xd9\xad,@e\xfa\xcc\xbb\x90\xc5,@\x06{\x10\x93E\x04-@\xcf\xb9h7\xac\x8a(@\x15\x80t\xfe\x13\xd8(@<\x1b<\x0cW\x8e,@U\xe4\xf6P\xef\x9b%@\x1b\x88w&\x168\'@\x15\xc8\xecHk\xee&@\xbc\xa9\xdfwa\xae\'@\x1dT\x86\xf5\xa0\xb5,@PK\xaf\xf2\xaf\xe2\'@cE\xa3\xc4\x04\x89\'@\x90k\xfb\x80\'\xac&@"\xddQ=\x94\xbf%@9X\x8a\xfe\n\x960@\xed\x01\xf2\x91\xf9\xe6\'@*k\xa5\x17y~\'@o&/\xa8an,@\x0b\x0e\x19[7r(@\xf9\xb3\x12K\xf5\x96(@K\x93\x11u\xea\x0e)@\x99(~\xab\xbf\x9b&@\x1e\xd8\xd2.>\x9a\'@\xaf\xb2\xc0?\x83\xf50@\xee\xf1mR2\xb7%@\xd3m\x102|\xf8\'@\xa3\x98&8\x96C\'@\\Q\xa0\xbde`(@s#\xaf\x9a\xc7\xc9\'@\xe2c\xcb\x9cA=\'@Dc\xe0\x16_\x90,@%M\xdf\x83\x92\xd9+@7\x82\x18\xf3\xb83(@\xd3X\x953\xb1\x8c(@*\x8d\xc6v$+,@i\\\xd25\xf6\x04(@\x89wp\xe2\xdc\xfb\'@\x1a\x80p\x18{\xf2\'@\xeb\x84\xa8<\xc2\xc1&@\xe9\xe1elO\xa4(@\x9b\xf6[\xdb\x172/@(\xc8\xc0\x96J1(@k\x9c\xf5r\xcf\x9b(@\xdc{>\xe4\xb1\xce.@rs\x8d\xee\xce\n(@=0\'?}?\'@\x8a\x1c\xd2\xfc(r%@\x89\xd1.g\xca\xd6(@2\r:W\x86\xcb.@\x17GJ_vE\'@\x05o\xda\x85\xc2\xa10@,q\xbd\x14g\x0c/@\xa6\x19\x8d\x85\x83\xf3&@\t\xb8f\x8ep\xcc&@U\xc5B\x1b\xb9 -@\'\xb3\xb7\xad\xe8a%@\x00\x89\xe2\xfc \xc3&@E#\x97M+\xfe\'@<R\x1dd\xe5T\'@hGs\x89\xe5t\'@]\x11\xb2\xb3\xad<\'@\x12v\xf8\xe5?\x89(@\xd1\xc0\x03\x1c\x84K(@)mN4\xe0\xdb.@\xbb\x13\xebQ\xb4\x99%@p\xe1\xca5+\xca&@E,\'\xa1\x84\x1e*@\xc2+\n\xa6Q\xf6&@\xac\xdfq\xb0\x1e\xfd&@\xe6a=W\x90\x13)@_\xf0\xfaHfL,@@\x95x:\xa1\xe9\'@d~\x93\xcc*_&@\x98\xa3\xaa\x15\xddx&@ju[\xdf\xe85&@\xfb!\xa0\x94\xf0\x8e(@x\xa7\x14\xff\xab\x0f\'@23K\xca\xd3V\'@\xb4\x93\x08WtA\'@\xbc\xcf\xc9u\xb0\xaf)@<\xce"\x89q\xa7(@/\x8c\x8fHj\xaa0@\x88 \xe4\\o\xaa-@|/\x84q\xf8l&@\\\x1e\x88\x06\n\xf3%@\xa0\xf6\x99(y\xa7,@\xe9\xfe\xea\xe6\x1a\x9c-@\xe3\xcf\xb9T4D*@\xdc\x1d\x1dL\xe5?.@\xd3\xad\xbe\xfb\x9ab\'@\x17\xbb7`\xb7\x18)@\xd3\x9d\xc6\x0f\xfeL0@\xf9GSQ\xf6\xef0@\xb2<_\xd5=\x061@\xe2E=nb\x7f&@\xbf\xb7\xe8\x9d\xc4\xcd&@\xfe\x13\x02i\xe1\xa4-@\x94\x9e\xf7\xd6=\xc0(@rU\xf9"\xc2\xc7/@\xf1\x11\x92\xd0\xfe\x0c-@\x86\x16_\x82\xf6w&@\x86\xfe\xde\xa0\xcd\xde+@\x99\x05;\xd5\x8c\xe50@q\xe07\x1a\x99\xd5(@\x89Z\x13k\x84Q\'@W\x8f\xe6fM\x99(@\x7f\xefL\xf2\\\xca+@\x84<\x1f\x1bx\x15/@$\x01\x16=\xa7(.@\t\xea\xb5T\xe8\xff,@\xbd x\x1c\x9d\xf60@\x95+\xb7c\xe3^(@\x9c)\x801[E,@\x8cJ}\xcdg\x031@\xbf\xf9\xcf\x15\xd7\xe0(@p\x1c\x1c\x0fj\xcc0@\xa5\xef\x01\x95lF\'@\xe7,\xbe/\xe8\xc8\'@\x8bS\xc9\xe8\xcc\xff,@\xc2\xaa\x98\xcfz~&@j\xd7\xea\xecYN,@\x19\xf4S\xa1Y\xd9,@\xabu\x86,\xe4F.@4\xdd\xc4\x00\x07\xe9.@`T\xdcwO/\'@m\xd4\xb3\xd54;,@4r\xe0~[\xa8-@F\x82qnAY)@;\x1d\x8d#\xe3y%@\x8bS\xc7\xd0\x1b\x9d&@\xbfyz6\xac\xed0@^\xd9%\xae\x87Z(@\x1d\xc7m\xa1p\xef-@\xdb\x8bP=\xb8\xa60@?\xc6I\x15\xcdy-@_\x94\xce-\xf0\x03-@f\xf0/\xa1\xea\xb10@\xe1\xfas\x16X/-@F+5\xd3\x96N*@i\xae\x17:\xa5J(@\xb0t\xc5\x15\x95\xb3)@k\xc0e\xdc\x93;*@\xfb\x07\x82\xb3,i\'@\x8a\x8a\xcf\xd7\xbbe,@\xfd\r\x8ax\x8f\x99(@\x17\xe3\xe6\xff81.@\xe0\x03\xb3\x0c\x8d\xc50@\x11\n\xa4c9\xed-@\x15?\x9bd\ts,@--\xf9r\x1ae-@\xc6@\xffO\r\xa50@NFF-K\x80-@D\x13\xc6\xb2\xc9\xa0%@\xc1\x9f\x98\xfe\xf9\xf00@\x819\x8al\x11\xa50@\x13e\xe71\x98\x80)@\xe7\xa4\x15\xf9\x9an&@u\x10\xd3\xb0\xff\x80&@\x17\xd0r\xf8\xbe\x85%@\x9a\xc6\xcd\xf1\x95\xf8*@\x1e\xbf)\x97\xd5N,@\xed\xbdQO\xef\xa2(@Z\x80\xbf\x80\x91\xbc*@w\xe2\xe75/I*@P\x7fog\x91\xd3-@\x15\xeb\x81\xa7g\x81,@\x06#\xdc\x82\xcdd-@\xbd\xbdR\r\xef\xe00@\xa4\xe4\x08\x9d3z(@\x84.V\t\x1dK(@\xafN\x1b>H\xc5/@\xa9\xf0\xc5\xf1\x9cb-@\xdd4\xfe\xb7Hv*@\xdf\xb1\x8f\x12\xd3\xd5/@nb-\xd4\xae\xc1)@\xe7\xea\xaa\xa2\x83\x990@uS\x84\xb7\xcbF&@\xed$\xc6\xab\xe6\xfc&@\xf6\xf56\x9au9.@\x1f_\xc9\xdfhD&@n\xc0\x97\x925I(@\xc0\xac$p\x1d\x0c0@\x1b^:\xadp9.@\xa4\xe4\x08\x9d3z(@\xd3\x94\xcfA\xa6\x90(@\xcb\x80v\x15\x1c\xdf-@\x81\x99^\x8c\xdb\xcc&@\x00\x0bp\x9b\x7f~+@_z\xad\xe9\xd9\xb9(@_`\x9a\x80\xc6]-@\xff\xd1M\xf8\x9e\xb40@\x1fmZ\xc1\x9c\xd8)@\xec\xcag\xf1r\xd6(@\xc7Y\xde9s\xfb(@^\xf3/\xa1cv(@\xfc\xf6\x0b\xe5\xc9\xa6(@\xc6\x03\x1fH\xe5\x990@\xc2t\xe8\xe2Z\x7f&@\x0f\x93VS\x84\x08&@\x86\xf7\x8e\xf8\x11\x8f,@\xaa\xad.\xb69\x901@F\x8f\x96\xd1.\x1e-@l\x05\xb1a\'\xf0*@Xv}\xac*s,@\\U\x10\x99\x07\x95(@7\x9a\x08F?j(@\x9f\xe6f\x90|\xa2.@\x03\x82l!\x8f\xd2-@\xaf\'\x06\x109\xff.@i\x10\xf6\xf6\xdec&@a\x15^\xb2\x94f)@\xce\xfc\xe3\xaa\xef\r0@C\xf7\xd9\x0f@{(@\x8bbP\t\x88y-@\x97U\x1d\xfc\xf3|-@(\xc7)cx\x98(@\xb7\xde\xa0\x83\xec/)@V\xdb#\xa9\x02\xcc&@c0/{\xa9\xf2,@\xd5\x08hu\x94o-@O\xe0\x96@u\xa8-@W\r\xff\x17\x8a\xd7\'@\x8f\xb1\xac\xfe\xbcP&@\xad\x1e\xd8kc"-@\xbc\xa0\'\xa5\x9ch+@V\x9d\xd5h:3/@\xe7\xb8)\xab_w)@(\xc7y\x9e\xa7\xcd(@\x02s\x8eO\tX-@-\x84\xd1\xebGi*@3G\xfcij\x99(@LK\n\x94R\x1d0@~jZ\xedT`*@\xfb\x1dLPz\xb0%@DN&\xa9\x80\xd70@\x84\x13Q\x9f3#.@\xa6Y2\xa0\xdf\x0e0@{\xd1\xecm\xfc\xbe,@9o\x85S1\x00.@\x11\xcb\x17\xc9Y\x11*@\xee\xe3\xb3cU\xc6\'@\xa6);\x92E\x85(@\x1b1\xc0\xaf\xeeW)@\xc6\xbd\x8c\x1e2\xc0,@\x05\xce\x9f\xce\xd6\xe9,@\'I\x17\xdb\xa8F-@o\xca\x0cR4\xab-@\xc9\x1c\xee\x99\xd3\xa2*@\xd3I\xce49\x960@:\tps\xd1\xa7,@\xa3{\xee#\x88A)@\xa8\xb0\x96\x1b\xf2\xe10@MX\xcb%\xe0^&@T\xe1#\xd8\xec\xf1%@Q<\x12\xb3+ 0@\xdc\xa6\x04\xb1\x8a1(@\xc0\x85\xe5\xb4\xf5\x9b/@\xefPC[\xf5\x19)@\x81\xae\xcc\xf9\xddq-@\xa0\xf3\xaa\xa0\x92\xa7,@\x01dF\'v\x93/@\x85;\x1cw\x12\x08,@\x11\xe2\xb5\xaf\x00\xc6-@}\x94\xb5\x03R\x12,@\x19\xf8\xc83\x0b\xe9.@\x87\x90(\xa9\xdf\xa3+@+3\xd7\x9e\x02\xdb-@\xdf}\x159\x1av-@\x9d2\x04\xf1\xe5\x9b\'@\x89\xde\x8a\xc37D-@^\x8f\xe4\x87\xe4\xee0@>`,\xe8"\xb5-@\xe7\xc0L\xc0\xd5\x17-@u\xf3\xa0\x9b\xf6=,@\x1c\xf7\x84\xae\xfe\xe1.@OL @\x05O.@\xd4^W\xd1\xc1\xce&@\x9c\xc22A\x00\xf0-@s\xbb\x90XE\xa3,@\xe0J\x15\xcb\x7f\xfc(@(1\x84U\x14\xf6\'@\xd0\x16e\xa5\xe30(@\xa8V\x85\x9ch\xae.@&B\x88KR\xea*@S\x95\xdd\x8d[\xa9-@\xa0\xf3\xaa\xa0\x92\xa7,@\xbbC\x8f_&\xeb*@\xfe\xcd\xb27\t\xae(@\xd3\xdf\x10\x1cA|)@\xc0\x10\x91\xb9R\xc2&@\x8c=\xaa\xda\xf6\x12&@\x84T\x80\x18\x17`\'@\xe8\xafn\xbd\xfbA-@\xea\xc0\xceY\xb6A0@\xf2\x19O\x9f \xd2,@\x97Li\xc1\xdf\xbd0@\r\xd5\xc83\x08f(@\xd2\xa1\xc8c\x9a\xf7\'@\xeeQm\r\x97\xc7\'@\xa6q\xe2\x00\x11W\'@\x1b\xdb\xec\xec\xd0P-@_\x07\x9b\x9b</&@\xa1\x8f\xaf\x05K\xe8(@\x87kf\xa0{[-@\xb3\xaf\x0f\x83P\xfe,@\xf1\xf6\xe9+\x96z&@\x16dX\t\x0fD0@\xbf\nP\x90\xcfc0@P\xba\xe3\xde\xac\xf6%@~6{\x03\xbfN\'@\xc2\xdfc\xaa$/0@+\xbc\x8f\xd0Y /@\x0b\xd0=\x1a\xf6\x0e,@#\x05E\xef\xe5d(@r\xf92\xc7z$/@\x0c^\x86\xd3k=/@\xceF\x9fL\xae\x89(@\xc7T_\x86Yr*@_h\xe1 \x97\xb4(@8\xec\t\x01\x1cT&@\x86\xc3\xf0\n\x87\xfa\'@\xf5\xf7\x7f@c\xd7,@\xb8\x8b\x1e\xecV\xe7,@\x07I\xda\xae\x8b\x8f,@\x1a\xd8\x1e\xfb\x0f\xf4/@\x1bj\xa8k\xb6\xd1(@\x7fg\x82VwW.@\xae\x01]R\x0fS&@\xb50\xc00\x93\xf10@\xf7&\x1e\xbcO\x82(@\xf0$\x99A\xa8\xf6,@3\x93Y\x07\xb3\xac,@:~\x01\x99\xbf`(@\x9d\xc0\xd7\xec\x00\xde/@b\x92\x05\x89\r\xa8\'@\x87\x10\xc7\xa1\xd8o&@\xf26\xdd\xcd,\xe2\'@x\xb9\xce\xbf+\x140@\xe3\x81\xe3\xa8\x96\x98\'@(\xb2Y\xe3\xd2c&@\x93\x83\xc2 ]\x8b\'@`&\xa1go\x9b\'@\\~e\xf1\xe1\xc0(@\xa4U\x0f\xfaP3)@\x9d\xda\x95\xf3\x9d\xd7&@Nd\xd3JVg&@\xc9u\xc9\xbc\xd3>-@\xfc\xd9\x10\x8aq^&@q;hY\x11\x12)@\x1e\xc3\x95\xfbP/\'@<\xd1qd\x11\x14(@)y\x81*\nL&@Fh\x07;~\xe9/@\x8f\x00\x8b\xc0j\xfe(@\xc9\xed\xa6\x82\xee\x83%@n\x1b)9%\x95(@#\xefK\x00\xb7\xd9(@\xfbr\xd3X\x90U&@\x97,\x92\xbfj*)@\x96\x9a\xc8\x10\x94O&@\x17\xe9QfK\x98(@\xb1y0\x11G\xc6(@\xee8n\x10\xfb&\'@\x84\x1b4\x81R\xf2+@\xa9\xcdS\x04;\x83-@\x11*QY8\x90,@\x85\xaa\x8c\xa0\xcc\xe2-@;\xacK\x9d\xd1\x9c\'@\xe0\x1br\x003{-@\xc1\xbe\xa5\xd4\xf6\x18-@\xcb\x1eJR-\xea%@V\xca3;\xa0\x9b\'@\xab\xfd}\x9cMz\'@b\x12k\x9f\x86\x99&@\x8c\x11\xc3\xd8\xae\x0e/@\xe4\x89\xe4\x0c\xe7\x940@QQ\xa6\xde\x97\xd8(@\xf6\n\xb4\x0f\xef\xe7(@\x88\xd7.\xb6f\'/@\xf9tX\xf7\x0b\xab&@9\xfbfCs\x1b.@~\xaf\x06Z\xe7\x13\'@qI\x9c\x9c\xfc\xb4,@\xe6\x94\x1d\x87\x9aI+@\xaa\xfc\x006h\xb1(@\x8fB\xbfI8\xc1&@\xabv\x8c\xdd\xe8\xb7,@a\xda\x84\xca5\xe3.@\x08\xf5\xacs\xc7\x8d(@V\xe4\xc6\n\x0fE\'@7\x9e]y2f\'@z\xb7\x86\xd7\xeax-@6\xa7\xe5\xb2\xbb\xed%@)\t\'L\x08\xe50@\xef\xba\xa5y\x1e\x18/@\x86\xfe\xe8\x88M\x9c(@\xe1~\x88\xc8\xb3\xbc-@\x17\xdd][\x88\xf1&@\x84\xc8a\xc12\x8d(@\n\xab\x1e~*a(@\xb69\xc5\xbb\xee\xdb,@K\x17\xdcU@\xcd0@#\xc7\xba\xe6H\x0c-@\xc2\x98\xb3\x81\xa0\x071@9\xa1\xbc\r2\x87(@\x10:\x92\xc8\'\xbd)@\t\x8bG\xf4\xaf\xbb&@\xd9\x04\x8c\xb3\xd2\xf4,@O\x9a\xd7\xfb\xfd\xcb+@\x0c.\xddX\x98\x02-@\xf9c\xae\x19U\x18+@x\xfb\x1f\xfej\xc2-@i\\\xd25\xf6\x04(@9I\xfe\x80sB(@M\xa3\x9f\xaeq\xdd&@\t\x8bG\xf4\xaf\xbb&@\xc3P\xfc\xcd\x9a\xde-@\xa4\r\xd9{\xb5\xeb&@\xbb\xfcvp\xf4\xbb,@\xa9\xea\xb9H\x1f\xcb\'@\xe4Od=\xb11\'@\xf1\xcdt\xee\xc6\xd90@2\x91d\xa8\xf8\xb5(@Y\xd8\x12\x95[\x06(@\x848\xd81\x8f\x11)@\x0cHv\x84\xb4\x1a\'@<~\x1cN\xdc--@\x1c\x9a\x91l\xb5\x041@\x98\x19\xa7I\xf4\xfd.@\xf5\xc3ws\xcff*@\xf1\xa9j\x10\xe2\xc5&@\xb5\xe5\xed:_\xcc0@8c\xddof\xdd\'@\xd6\xa0\xb3\xa1*\xc0-@t?\x94QD{%@E2ft\xc3\xc6-@\xb8\x05r\xaf\x82\x18*@M\xb9\x8a\x88?\x1b\'@\xa3I\xa2\xec\x84w,@\xbd@W\xcd\x17\xd0/@\x82O\x13e\xc6y)@\xbdL\x90p\xd2\xdc0@2\xc0b\xf9\xb8\xf8)@y\x8a\xb1\xc0\xe9\xad%@Q\x86`U\xe6\xeb0@ph\x85\x86\xf1\xfe0@=\xfa\xb9|\x9cj,@\'M\xdd\x8d\xda\xe2\'@\x19\xaf\xfb\xd7\xa1\xa9%@_\xbe\x9a\xc5\xb6C-@\xc6\xf6\x16\xdc/!,@Z\xa3\xe2\xdb\xf2\xe0*@(\xa07\xb3\x16\xed-@@\x01y\x00\xa5\x96%@(\x0cN\xbc\x01\xae-@bb\x98\xe8\xbcy&@\xa5\x83Q\xc5\x11\xa1-@]0\xfa\xd6\xa8\xc7+@\xbb\xb6\xe8\xc6\xc3\x8e%@\xd6#\x90:\x96*-@\x0c\t\x84\x8e($-@r$\x8e\xf9K\xb8+@\xb6J\xa3\x87\xcc\xef)@\x85\xba/\x90\x0eg-@N/\x13\x9e\x9b\xf9*@A\xb6\xb0\x9d\xc9\xab-@\xb8\xff+\xf4\xf64(@]_\xbb\x87\xe52-@\x071\x14\xa7*\xeb-@t\xbc\xdf\xd8\x00u)@W\x04<\x93\xfd\x8b,@\x14\xe1I\xfe\x85\xb7\'@t\x85r>\xf7)-@N}w\x9ee\x9b%@Ad\xfa^\xf2\xb5*@\xbf\x0b]8\xef\xec)@\xd7<#\xe2\xe7\xa3)@\x8ed`#=\x8a%@\xd8%q\xcd\xdf\x1e-@\x98\xdf\xa6\x0c\xf4\xc0-@\xd3\xe5\x96\x95\x96=-@\xcdU\tOh\x87,@%\xe9!\x16op,@\xabh\xbaG4\xbf*@\x9f\xa1[`\xe4O*@\xf0\x85:\n\x16\xf9(@bN\xe9\xaewu%@\x8cK\xceJ&y(@o\xc0\xa7G \x9b%@\xb4]zs\xc6\xa2,@\r\xdct~-\xd2(@|\xf4\x8c\x1b2\x17)@\x7fhK"\x93B-@\x83\xac\x03K,\xb4-@\x90\xfb\xfa%[\x98-@\xf8\x19\xcd\x1a\xe5\x81)@\xed\xf8Z\xc0bq(@\xafl^\xe4s\xd3\'@\x94\x01\xf1\xa9\xdc^)@o=Hz\xd8\xd7*@7\xfa\n\xd5\x87^(@\x10\x02\xa28\x12!(@\xbcrA\x1a\xb7\xd6)@\xf4\x19dt\xd0\xa7-@\xba\xb9\x89\xc1\x14M-@ g\xa7L\xca\xe8-@\xb8X\xd8P\x1e\xb5-@\xce\xf2\xb3\x1b\xf5\x84%@l\xb2\x89\x97E\x91\'@\xc9\xed\xa6\x82\xee\x83%@\x1dT\xa7Bv\x171@$\x0fU\x91\x99\x02)@\x85\x00\xc8\xa1|\xfa,@C\xe7\x1e\nK\xa6/@\xd4\x03\xc4\xd7\x88,,@\xba\xf8\x83\x91\x83~-@1\x85\xfa~\x1e\xfc0@\xbf\x84y\xcc1s%@\xae\xb0\x1c\xdc\xd7s-@<\xea\xdc\x7f\xc6\x9f/@`r\xb4\t\xd3\xac,@\x02\xea\xae\xbe\xda//@-\xe8\x13\r\xe6\xb8)@\x96\xf2\xd7\x08\x9b\xac(@\xc9\x14\xf7A\x15\xf8%@\x02\x0b\xe5\xf7!\x8b-@\x91N\xbd\x9c]&)@rQ\xbf,\xfb\xd8,@>\xd0\xfa\xde$\x17)@\xe9\\g\xeaN\x94*@*\x13\xbaq\x1af*@Hl(u\xf0\r,@\x8b\xa5\x15\x98\xb3\xe00@\xe58\xa7d\xc56-@>\xfe\xc1\xa3\xe0\xb2)@\xbd\xce_\x9e8\x9c\'@\x13\x14\xdfT\xecE)@\x06K9S\x8f\xca0@\xe9_8EO\xbb,@\xde !/\xcfP+@\t\xaf\xe4:\xd1Y*@P\xb3\xd5\x92~\xbb%@P\xb3\xd5\x92~\xbb%@\x9f1X\xa3\xe9\xe8,@\x01\x81b\xbe\xb9B*@.I\xe1\x0f\xc7\xe8%@\x95\xb9T\xbc\xa7\xc1-@\xa3K\x1b\x80\xedT)@(*3\x19\xc6\xae,@3,\xf8\x9c\x945)@Xb\xc0\xa9.\r)@\xb0*\x1dWY\xf60@\xe3\rA\xc64:\'@\x8d/\x7f\x98hJ(@\xc8\x03XP\xa4M\'@\x1d\x13\xf2\xc0\x08\xea&@\xec\x08\xd9Q+2-@:\x9a\x8a\xf1\x91\x14.@l\xd0}Y#\xb20@\x97\n\x1a\x8c\x1b\x17)@\xd1\xc6\xa0X\xab\xf40@w01\xb1\xac\x8f(@h\xc6I\xb9\xd2 )@l\xe0\xd6j\ng.@\xd9\x80V\x98\xa8\x99/@\x0ed\x08\xa5\xd1\xc9%@\xbd\x9b(\x08\xb6\xe40@\xecU\xea\xf7\x0cq*@\xf5\x9c\x87\xe47\n&@\x99\x9d\x97\x86\xf4J(@\xb0=\xef\n\xee\x1a)@\xa1ct\x98^/.@\xcb\xab\x1f$\xa9\xc5+@\xa6P@\xd5R)/@\xa1\x0cB\xbd\xce\xd8-@\xf1\x92\x83\x89\n\xef0@\xa4}A@R\xbe(@\xe6L`\xaaB\x88(@}\xd7\x92\x91\x16_.@\x92\x94\x06\xba\xdah/@\x0e\xd0\x7f\xd6\x9a\x0e*@WJ=i\xd3\xbf)@\xf7\r\xd8^\xb7\x9a)@7P\x07TQ\xe6%@:\xf6\x80N6\xa5(@\xb0n\x87:\xd5d.@m\xb6R[\x81\x94\'@\xa6\x1dE\xfb\x9d\x82(@\xbfcTY\xc8\xd5(@\x85\x99v\xf3\xc6\xdd(@%\x8b\xea\xd8F\xc3/@\xa5]\xb8\x9c\x94P+@Twj\xd6%\x94/@P\xff\x86\x08&\x19,@\xcc\xfb\x9b\xf4N\xb3&@\x18|P\xc38c-@\xe2h\x15\xbc@\x00&@,\xf8\xdd\xd7\x1do(@\nOA\x9c\xb3+,@Mk-K\x1c\xc7/@\x08\x14\xab\x08\xed\x9a.@\xcb\x9f\x06s\xa5\x8d-@\x1fm?,d\x030@\x93\x13\x9d\xe6az*@\x99\x14\xee\xe7%\xe2-@\xf2(\x07:\xa2\xf1-@\xabaf|\x9d@.@:\x08{G[y,@\xef\xd9$\xc4k\xd2%@4\xb3\xa8\xd3h\x12)@\x93?c\xd0P\x910@ew0Y)a&@\x98i\xb6D\xfd\xde0@[+\x028\x9f\xea)@pD\xc7P\x94\xd4/@\xcc\x04\x1a\xdf|\xb3,@p#Hfr\x96)@\xd0\x1b\xdc ?\x07.@Z\x82\x8d\xa3\xbc\xa1/@\xe0Q\x14\xf7<D+@e\x87\x9d9\xe6\xc2&@y\x8e\xd5\xcc\xa3\xa10@\xb2}\x9dm\x18H&@H\x9a\xf5\x86\xfdq(@\xben-\x13\xce$0@S)3\xcd\xcd\xcd&@\x18\xd8z\xb98\xb6-@\x82\xf7\x15DR\x060@\'\xf7{\x1a{~&@\xfc\x01\xe5\xe9\xb9a-@S\xe4\xa9\\;E&@\xe9K\xf5\x06\xd5\xee%@)\x18\x01\xc2\xef\x8c(@+!\xc6\xb3Q\x9c%@\xfa\xa7\xea&\xdb\xa7%@\n\x86\x0b)\xc6 &@\xba\x11\xb5\xbaD\xc80@6E\x98)\x03\xa1/@\xfcSg\xaa\x8c\xde&@\xdc\x16\xf0$p\xd2%@\x0b\xb7\xb6b\xa7\xc5%@\xb7b;\x1f1\xc5&@\xc3\xa2\x07\x02V\xb5&@J-M\x89\xb5-(@\x8a?\x19\xabBw(@0S\xfc\x97H\x87(@\x91\xfd\xda\x99s\x19.@ir\x8e\xbf\xaa\xaa/@\xee\xa1k/\xc3\x04&@\x9f\xf2\xfb\x97\x16\xcc&@\xa1\xdfZ\x10^&&@\xbc\xd0\x06z\x87V\'@\n\\\x7f2\x13\xa5-@Q\xedMA\xb5>(@\xe6lzG\xb20/@J\x96\xd2\x18\x9bY,@Ig\xb2s2a,@\x17!\xf4\xe3\xd2\x8f(@KX\xa0\xadLd(@D\x17\xb2@b\xd4/@a\xd2\xe4\xf7L\x9d-@\xbb*Cse/(@\xd6Gl\x89\xe8\xb1,@\xf0\xb7Ca&\xe9/@\x08u\xe1hZ\xe1&@4\xc6\x9c\'\xd4\x04/@JN`\x1fUd%@\xd2\xbe\xcb\x9f\xb3O/@\xbd\xbd(\xb8\x7f=\'@\x15\x17\x8b\xcf\xa3U\'@qf\x97\xae&t\'@&o<\xc7\xcf\xb7,@\x10\x03\xcd\xe7\x8dJ*@N(\xf8Yk\xd4/@v\\\x86jv\xe7+@\xec[-\xa0\x98\xa1-@\xd1\xd8\xe3\xa5L\x95-@A\x9d\x82\xa4\x89\xa2-@o\x9d(\'Pq,@\xda\x1d^\x9f\x8e\xe5*@\xdeE\x82\xed\xbb\xfc+@\xd9\xf1m\xdb\xd9\x07,@\xf5\xf4(\xf5\xa1R/@\x00\x9da+P\x120@\x06\x07\x05\x0bc\xd1.@\xc8\xcf\xc9$\xf7\x87(@W\xb8pe\x88b(@\xc7}\x9ac\xd0\xd8+@\xa3!\xb2X[\x8e.@+8\xc5/o\x9a(@R\xfc\xe2\xff\x84\x820@D\x12\x12o4\xa5(@j\xc6\x99y\xbaa*@\x96\x06\x01p\xa4\xa5(@C\xc1S\x8b\xaa\xe5(@}\t\xe3\x07\x88\xd1&@\x05\xca\xe6\xb5\x06\x99.@\x19\xd6\x13\xcf8\xd4-@\xe1f\xbe\xb7?\x90-@qm\x9b\xc1~\xb1&@A\xe1\xd2i\x10:.@\x95O\xf3\xd0u\xf8-@\xcb\xf7\xaa\x9e6\xb00@j"\xeb\xef\x92\xe7.@K\x86\x02\x86\'\xb7\x10@L\xdaM\xae\xca\xc0+@\xb9\x86\x9c\xee\x12\xa4+@\xf7\x8f\xf3\xc1\x13\xcb-@Z\x98\xec\xc0Kr(@\x9c\xe7\x1cGS\xd6.@\xf2\x9f\x13\x04\xcdy.@\x9c\xb1\xe0\xf2\xa8\x82*@A\xc3\xd8I\x17\xc5,@\x05\xfe\xa0K\xe1\xaf,@\xde\x11\xa8&\xcf\xcb+@%<\xbf\xb1\x0e\xd5-@\xed=\xadZ~\x92*@>\xf4\x83\xd76\x01(@i\x86_\x9aY\xf5\'@e")\xda\x18\xa2*@\x95\x085\xe8O\xc8*@Z\x98\xec\xc0Kr(@x$\xfa\x89\xc6\x88(@\x97th\x8f\xfe\x8b(@\x9b\xfb4\xcd\xfe".@\x03\xc2`\xf1\xb2\xa3,@i\xf1J\xd6}\x1b.@\xf62\xaa\n\xc9\xfe%@k\xad\xec|{\xa70@\x80(P\xb7\xd9>,@\x9f\xe6f\x90|\xa2.@\x0f\x8e\xe2\x97W\xc7-@\xd6\x1e\r@U\xd6,@\xb9F\xb4\xdfe\xf6&@d\x1e)\xa3\xfdQ\'@\x81fbg\xac\x8f(@a\xe7\xcf\x9c\xc3\xc2)@\xa4\x86D\x89\x92\xd1-@U\xe6\xb6\x02\x17"\'@\xe4\xef!y_q-@;\xa7<\xcd\xa4\xde+@N\xbbZ\xf9xZ(@+\xc1\x7f/z\xdf0@M{\xfah\xb9,)@\xde\xb4\xae\xc7X\xbf+@/i\x98r\xc6\xbe,@\xa8\xc4\n\xe7\x91\xb0,@\xc3T\xf1\x07\xf9<,@\x9f\x90\xcc\xfb"e)@*\xbc}\x99ho,@\x96#!\xb9\xe8+*@B\xd0\x10\xeet\xc5,@a\xe7\xcf\x9c\xc3\xc2)@\x1a\x9f\x17\xb7\xf6\xb20@\x17[\x9e\x7f\xbb\xc7,@\xf2z}k\x95\xb2,@:\xeb\xad\xd0\xd27)@\xe5/\xc9a\x17\xb00@\x90\x94?b1x,@\xd3g\xa5\xc0)\x8f,@\xdd\xea\x8b\xc7\xce\xec*@\xad\x0f\xd9\xeb\xa7\xbe,@L\n\x99\x81\xf4\xe5.@\xa8\x88\xb94\xd6\xa4,@w\xdc[+\x9cX(@\xff\xe2sk\x1a\x02,@E\x973|\xb3\x08(@\x01\xa0\x99\xa2\xd0\x17+@)0\x02\x17\xfa\xb9,@\xffwI7\xcdQ,@f\xea\xbbi\xd4\x1d+@\xeb\xa1\xd8\x8e\xa8\xcb+@j9\x11\xb84Z,@0\xb9\xf7\xf6\xc4\x920@\xe7u\x18\xfdXH,@\x81\xa8\xec\x0b\xf4\xa9,@\x83\x1a#c\xb1F(@:\xff\x82\xdb%\x99\'@\x19\xf1\xa6 \xe3W,@9"\xbe\'g\x11*@e\r\xec\x89BS&@\xb1\xfe\xa5\xb4Q>(@F\xc0\xf0\xb7\xd1\x93(@\x85\x1d\xeb\x13\xf4J&@\xd7\x12k\xe5~\xaf%@dx\xf2\xbf\x137\'@\xd4\xa5\x85~\xc1=,@\xb8\x8c\xdc\xf1\xd2\xac0@\x9d\xe2\xba\x84\xc0P/@x%\xd9\t(\xf0-@\xc0\x91\xba\x9b\x85\xa9-@\xfc)\x0c\x84\xe8\xd8(@\xd6\r\x92\xb8\xe0\x7f0@\x9d\x9a\xdbt\xbd\xd0&@L+\xda\x03\t\x9f-@\x15\xb1\xe1\x14\x86\xd1+@\xf1\x17^\x8dx\x16(@\xcd\xa9\x81\xe8\xe9M(@\xeb\xef\xea\xebq\xb9&@\x97n\xcc\xde\xf4\xf1.@\x81\xbe\x98\xbaD\x01.@\xf3j\xc8Q\xa2\xec-@}*\x0e\xdb\x95\xbc&@\xad\x14\x13e\xae\xd80@9%\xf7b\xb3I(@\xe5#\xbd\x95OO&@\x06\xd1\x8dW\x97`(@!\xc8\xf6D(:,@N\xafY~\xe86\'@\x13m\x86\xa6\xd2\x82&@\x81\xef\x10c[\x860@i\x11AmDi*@\xc8\xb4Y%\x04\\,@`\x1a\xa5\x90\xd1\xe20@\x83fZeMX+@\xc9\x01\x91s\x0f"\'@\xe9)\xfa/C\x0e(@\xd2\xd8\x8eF!\xaa&@\xbbl\x83znl&@-<A\x7f=-+@\x95D\x0f\xf9i\x940@Q\x14\x06\x98\xe7\xec*@\xa8F\x87T| +@KO\xd2\xd6\x05\xe9+@\x9cjjSx\xba+@\x07@-\xba\xcc&+@o.\xe4\xcct\xed+@\x94\xa4\xe9\xcb\xd8m(@\xfc\x18\xe3o&\x1b-@\x02i\xa3\xe7\xea\x7f\'@\x08\'\x1c+\r\xe1*@~\xfd\xa7\x17\x8a\xa3,@\x86K6\x837\xe2*@D\xf0Q\xbe\xf2\x800@\xac]\x7f\xc0^S.@\xa1\x12JX\x07D-@\x8b\xa4\x90\xb6[X,@\xe8\xcd\x17\x88\xe5D0@\xea\x8b\x8f\x9f9\xdc(@\xa2\xde\x1e\xb8\x9f\x9f,@\x17MMk!\xaa,@f\xa8_\x03\xfe\xc3/@\xb5\xf8\xbd\x7f>\x14.@\xa2e_\xf5\xd7\xa9,@\x00\xdd\xa1\x9a\xe3\xaa0@\xb8v\xf0\xfa&\xb10@\xb7s\x01\x18Dq(@oR\x8a\x1e\xa7\x84(@\x84\x15\xb8\xb4\x8c\xe0/@\xad\xe2\x88g,l/@\x07\xda\xcd\x07<\xf0(@T\x15w]\x18O&@\xeb\xbbA]9\xfe/@\xc6\x03\x1fH\xe5\x990@\xb8\x81\x19S\xbf\x9e-@\xda\x890\xfe\x0cm(@o\x0c\x8f\x1fY8-@\xe1!\x08\x89#\x90,@\xd1\xd2^\xca0b.@\xbb\xa8N>\xd3P,@\x99\xc4b\x12\xd0\x1a1@\xdb\x11\xe6\xdb\xe17(@\xfd\xc9\rK\x86\xb4*@\xdeT\x93\xe7\xb4F)@`qdJ\xd7#,@1\x85\xfa~\x1e\xfc0@\x01\xf0R\x19H\xe1)@[\x17\x17\xa5}\xf3/@\x08\x9dT\x05\x1a@.@\x8f;\x82z\x8f\x0e-@\'\x1a\xc1\xe2\x1a\xa80@"\xdf\xf2\x1f\x176-@\xe5Z\xa8BB\x9d-@-\x17\x93\x14\xb4=(@W\x13f\xab\x0f\x84)@CJ\x85\xad\x0f\x10(@\x11\xbf6IX\xce(@\x1d-\xe6B\xf4\xa8-@)\xa6E/\x90H,@[\xa9t\'b\xa5%@\xedl`\x16\xfd$(@q\xb0-\xb9\xd1\xc4\'@=\xa1R\xeb{\x08\'@\xb0\xb3\x95J\xa8z0@\xbc8\xf3\xfc&\xa3-@\xf9P\x89\x9bP\xf5,@\t\xfck\r\xaa\x99,@\x99\xf1\x87~\xae\x9a0@#_5\xb2\r\xe3-@\x9bE\x9d\x0b\xef\x97%@\xc3\xfd\r":s-@C\xb7\'\x16\x80\x99-@\xc8\xaee\xea\xa7\xc0,@\x0e\xd0\x7f\xd6\x9a\x0e*@\xfe\xb8\xe1\xb5E\xd1%@=\xa1R\xeb{\x08\'@\xb6\x17\t\x04;z0@6\xf7(g\x14\xf8%@\x13G\xdc\xe5\\\xd2*@\x97.\xdf(\x8e\xf8-@\xb8\xfde\x85\xe4|-@8tIe\x1a?+@J0\x7fc\x04\xe6-@\x8d\x95h0\xea\xaf&@\x04\x1c\x1db\xc5\xdd*@8T&j?\x94&@\xd3\x80oc\xf7\xcd-@%i\x83\x01{6)@\xff\x15\x05\xa8J\xb7-@\xe9_8EO\xbb,@cs\xf8\xd4\x03\x97&@m\x80\x84ap\x8c-@\x01O\x84c*@-@\x18{=\x07\t\xc4-@\xcbbqW/j&@D\xcc\xd8}\x96\x19(@\x01\xfe\xbb%\x8bm(@\xdch\x02O\xaby,@\xc1\xaa"\xb2q\x84-@\xdch\x02O\xaby,@\xd9`\x98\xcaR\x9e(@=xDK=\x80,@D,DM#p-@g\x96m\x95[\x8d,@\xea#\x9f%\xdb\xde+@\x89\xc9\n5\xe7j(@Z\x9b\x8cJ\xca\x0b(@\xe0\xc7\x0b\'+\xbe(@\xfc7\x80=>D(@\x14kg\x7f\xf4~(@\x05\x1b\xeb8\x88\xab-@\x02\x9b\xe3\xab\xd8\x98-@\xc3x\x9d\x9d\xcd\xef\'@|a`\x99Zn*@\x8b\x14)}\xdce,@\xc2-\xa3\xbc\x1d\xe0-@\xa4\xad\rG\x13\x14,@z\xc4\x14,s\x18+@N\xf8D~\xc8\x8e&@\xe7Y\xfb\x94\xa1U(@q}\x06\xa6\x1ft-@\x19\xe9\xad\xe9c\x8d,@\xd8T\x80\xd3B\x12+@\x0fV\xd6\xb9\xd5a/@\x00\xd0\x12(\xb0\x17+@\xa9\xc8\x87\xc3\xd7\xf6%@<?%\xe43o(@\x93"\x11\xa4\x82\xd2(@Y\x0e\x08\xe1\xa8\x1f-@\x17\xa7\x7f \xfd\xaa-@\xdfb[\xc8\xf0\xa2-@\x02\x9b\xe3\xab\xd8\x98-@Y\xac{\xaf\x1e\r(@y7j\x02W\t)@\x15\x01\xd2PY\xb1-@\x96p\xf9qr8\'@\x11\x8a\x92\x13g\x9d-@N\x87\x94\x8d\xc8L&@\xcb2\x0b2Q\xe4*@\xa4\x1d\xbavA\xdf*@8)\xde\xfag\x99\'@\x15\xa6=\x1e\xb8\xa3(@\xe0l\xad\xce\xfez(@F\xdcGu$\xb00@\xbf\x96\x83\xa9\xc5\x88(@+8\xc5/o\x9a(@\xbc\xfd\xc1\xb6b<,@\x91\x1d\xc8G\xcbd.@\x96\xfa\x95\xf7a\xb2,@l<t%\xddW.@\xb4N;\x02\xa3\x8e(@OJ\x135\x05\x80\'@\xb0\xe0\x96\xa3~\xc4(@\x8aAe\x18\xe1\x93\'@Q\x074\x9f\x8c\xb3.@m\x1f\xe5\x028\xcb0@/\x01\x87\xc2\xf4\x01)@~Xo\x98\x8e|-@\x8d\xa2\xb3\xff[\xfa(@\xb4Y/\x05\xfd\xd10@\x0c.\xddX\x98\x02-@\'r7\x82W\x1b\'@1\x15\xd5L\xd9\xa0(@s\xe1\xf4k=\\\'@\x19]`\x89\xa29)@\x02N\xa7O\x1d\xa9&@\xfd\xdaM\x13:\xe1\'@\xedn\x9e\xfbO\x8c\'@pFiG\xe1\x19,@\xdf\xb8\xea\x12=\xe7\'@\xf0%2\xa7\x96:/@\x1d\x94%\x0c\x96\xa10@\x03B\xac\x99m\x96\'@\xaff\xe4 \xfbP\'@\xc3)\xc2\x18\xf1\xf5&@X\xc1>=\xeb\xd8+@^\xffica\xcf(@\xddd*\xbe\x19\xf5\'@\xfd\x94s6\xc0A\'@\xb4+/@?\xc0(@5\xe6V\xd8\xf2\x98,@\x1d\x07\xee\xfa@\xd9&@\xa7\x1e\xc2\xf9`\xbe&@\xc4x\n\xf6\xcb\n(@M\x96\x1b\x1eU\x88&@\xdc\x8d\x81\xe8\xbcM0@\x1e&\xde\xe3\xeb\xa7(@)\x9dh\x8a\xfb|&@\x8b\x86fA\x90\xf1-@\x97\xdcD\x12Z\xa8(@\xb3\xfe\'\xb3\x0f\x85\'@v\xacS\x11\x8fi(@\xcd\xa9\x81\xe8\xe9M(@)y^s\xe4\xd2-@`\x9a+\xdc\x8b\x9d&@w\x16\x07\xcc\x1f\xff-@\xa3 f2\xe1R,@\x1eo\xcc+w\xf9&@!I\x00\xf7\xc5\xf7,@\xa8.\xf0\xf4\xb2\x950@[\xa2\x1b\xd1\xa8`-@W\xcd\xc3\xe9\x18\x85(@\xd8\x91\xf1\xd5\x97]%@\xdeQ\xd06Y\xc80@j\xb9\x9a\'\xd6M&@\x18\xb8>\x15\x1a\xa0)@t\x90 \xe86@\'@\xe4\x90.\xeb\xc2\\-@,\xe4DWA\xc8-@\xc6\x8b\xcbj\xb8\x18,@I\xca\xf8NAY%@5\xd4\xf5%\xe9\xef0@\xb0\xa5T\xb5\xfc\xe80@#b\xde\xbc\x1b\x04)@\xf7\xe0\xf7\x1a\xbcD)@\x04ifM\x99m\'@\x16\x9f\x97\x82w=)@\x9dA\x89\xe3\xcf\xe2\'@76\xcfG\x1bl\'@y\x99]\x07\xce\xdb%@\\\xeb\n\xe8\xa0\xa3&@TY\x1cC8~(@\xf5.\x86\x81\x9a\x9c\'@\x10\xbd\xdf]\xe8\x930@\xcb\xb6\xa2\xbe\x97\xc5&@\xff\t=\xd8U\xac%@P\xb7\x87\x1d\x8c|\'@\x80\x96\x88\xdae\x9f%@\x14\x06\xb3\x05\xa2\xc6&@\xa4\xc0\xa0-\xfd\xbe)@a\xd0Zj&\xf7&@\xe3Vt\xb0\x91\xd00@|9\xc2\x01\x1c\xbe,@\xeb\xc4Af\xf6\xb7&@XG\xab \x1a\t(@\xaf\xd3wk\xaf\xc7&@\t\x91\xa4\x9d\xe6\xf0\'@%\xe7B\xdcJ\xf00@7\x030V\xa3\x95%@\xb7\x1dI\xc7?\x03\'@Z\x87\x15\x95\x1dz&@\x87\x8cw \x1e\xb7*@\xa2\xa1\t\xd5)\xb7(@2\x10z\x90\x9a\xbc)@\xf2\xea\xa0\xb5y\xbc,@X\r\x13\x18k()@D\xc5\xf2\xcb"\xe0)@\x12\xed\xa1\xca\x1a\x7f)@+\x8a\xd1b\x11\xd3\'@\x10\x02\xa28\x12!(@\xf9\x0bU\xa5\xe0\x8a&@!\xfa\xc9\x04y\xb00@\x99\xa6\xfd\xa4\xb0j-@\xa5 \xeaT\xef\xc2&@n\xfb\xc6\xae\'P-@\xb7\xe3h\xeaXr(@Y\xd8`\xf6\x85\x8a)@\x1e\xe4\x97\x128\xf20@\xa9\xca\xc4\x9dM\x94*@\x1eH\xf7\xf0\xe3\\*@\x06t$i\xdd\r&@\xb5\x99@\xee\xc7\x9d(@\xde\x0e\xd1d1/)@\x1eb\xf9\x90\xf1\xd9,@S\x8cW\xfa\xc4L\'@\x95\xc8\xaa\xd5\x8f\xeb&@\xd5\xdf\x86#Xq*@\x9b\xd4t1B\xa7&@P8\xda\x90+\xc9(@\xb5\xd9\n\x18\x94\t&@\n \xc8|\xbc\xe50@\x8b\xa4\xa3 \x81\xd5%@\x01\xb0FI\xac\xd7(@\xce|9\x1f4J+@\xee,Z\xae\xe1\xe7%@\xaeK\x12\x1b\xd7\xbf)@\xee\xf5\xe60T\xff%@\x17\x07\xf2nO\xc00@i5\x7f\xf9\xae\xd7%@]\xceOv\x8e\x13)@\xab7\xfd\x89\x16g&@\xbf\xa3\xc7H\x80\xb7-@\xadZ\xdb\xf1\xecy&@=\xfa}\xe6\xd6\xed%@c\xba\xa4\x83g]&@\xdf\n\xfb\xd9\xa5\xe3-@sKb\x13\x8d\xad&@;\xd6-,\x01 &@\xde#\x05I\xa0\xdd&@W\x1b\xf0\x18\xa1\xc9%@H\xde\x15\x16\x00\xc3&@.\x92\xbc\x06=[.@K\xdb:\r\xfa;.@\xa8\x82\xbdS\xf5{,@K\xa5U\x84\xbf\x07&@\x90\x88\xd1\xeb*F+@9\x1f=\xf6n(&@\xc5\xfeC\x1d8\xef&@\x1e\xa1Z\x9aT\x12.@\x0b$|2\xd3Q.@\xcc\x18X@\xc2\xa10@f\x1b\xd1\x13w\x82,@\x92\x0eB\x06=\x9e-@H\x98o%\xce\xcd.@\x07U\'\xb7\x9ax&@n4\x96\xe8\x7f4.@\xa4oc\xf0A\x82(@d\xa3\xa2\x10\xae*/@\x9cD\x8f\xdc^\xb4&@0~\x12\xb6\x8c\xcd-@\x01L\xf8\xeb\xf3\xb2&@\x19\xdad/\x03w/@\x12\x19\x02\x80\xe8\x95.@P.2c\x8d\xf0%@\x02g\x81\x97\xab~-@\x81)\x89w^\xfc%@n\x98\xc6?M\xaf0@\x1d\x0cG\x9e\xe4\xe4&@\x8f\xe0\xc7\x8f\x8aL(@8o\x8d\x1b,\xcb%@m\xe38\xbd}\xd0&@\x1e\xa5\x13\xd4&\x01,@zlx\x9a\xb1\xb5,@\xf1\xacSh\xfb}/@U\xfc\x12.\xe8\xf3%@^o\xa8\xe8_\xf5%@^p{\xc0\x98\xa5-@D\x89|&m\x8f\'@\x04^\x00\xd3\x17\xe0/@\x062\xb0\'xd(@\x84\x11\x1b=z\xb9&@L\xe8\x07\xa9\xe6\x05&@m\xc8r\xfd\xfb!&@Q\xac\xadng\xae&@\x7f0@\\\xfcm&@\x8djEdN\xfd.@\xf4\x9c\xf1\x06\xd8\xc9\'@S\x85\xb3#\x1c~%@\xefe\xf0\x1c\xe5\xd7+@\xcc2#\x87\x1e\x86%@p\x8f\xf9\xf5\x81E&@@c\xad\xf2 \x96-@\xd4\x9aP\xd1B\x7f-@KTPD>\xc3(@\xf3\xea^\x94q\x14)@|\xd3#%}\xa9.@B\x0f\xee!\xbf\x040@T\x8fB\x11\xce$0@\x05\xab\xd5\x8b\xbb\x9a/@\x95=`\x1c:s(@\xfe\x80\xcd!\x81\xa5(@i\x97\xe2\xc9x\xec%@\xd4\xf7R\xa6\xca~(@\xe2k\xb4\xe2\xd3\x8d,@<\xd2\x06\x85\x08\x00)@\x00V*\xe6\x80p\'@\x8e:iRg\x950@j2\xf2\xe3\x94\x1f-@\xc9\xab\xbf\x1e6`&@\xfd\xbe\xb5\xd0zz,@\xfby\xde\x83\x95L-@q\xf1\x97[Gp(@g\x83\x96\xfd\x0e\x1c+@l\xec\x83\xd1\x19a(@Mt<,@\x16)@u&o\xfd#\xe7,@\x93\x01\xe9e\xf0*.@\x1a\xf7](\x80\xa2,@J\x10;)]\xf5+@\x98JA\xfa\xb70,@\x8d\x1atQ\xb3\x0c0@%v!W\x07|\'@\xddcW\x83\xf9\xbc,@ \xd0a\x89>4\'@\xe2\xd7\xd4\x9c\xa3\x870@$\x8c\xc4\xec\x03\xf9+@\x9f2\xe3j\xe4l,@\xd5*Ov\xa49-@\xae\xdaLCUR\'@\x8e\xe1\xbe\xde5\x9e/@\xbb\x18\xb2%\xd95-@\xe2\xcfQT}\xd8-@\x19\x07\x93\x19\x91\xd1,@9I\xfe\x80sB(@\x90\x98%\xc1N\xcf0@Sk9\xb7K\x1b.@F\xcf\x95\r\xfb\xf1)@K\xea\xe3<T\xa2\'@\xd7\xae\x97YS\x1f-@n\x12&\xcd\t\xa50@f\x86\xbf\xfaP\xfc,@\x9b3\xe6@S\xbf-@1]\x83\n\xb0\x8d-@\xa5\x1e\xd9\x86\x84\x9b-@\xde\xf2i\xa9\x9ff.@\xec\xdd0\xc3Gd,@\x10e\xfb&\xed6.@\xf7T\xa19\xba$.@\x0f\xecf\x0f\x8eo&@!\xa3K\xc2\x10[/@#\xe0\xe05\'R.@\xdd\xab\x12\x1b\x95\xc2,@\x81\x8b,l\xc8(0@\x0f\xf8M\xf0)\xe7*@\x1fN\x1eR\xf6[,@\x89\xf1\x1b\xb0\xcd\x1e&@,\x1e?\x80\xac\x7f(@?j\xcf\'!\x150@\xc2\x9e\xfe/\x943(@(\t6\xcf\xd1\xfd(@f \xd0\x9fj\xd70@\x10\xd4\xc8\xf4\xbe6(@\x17T\xbdp\xb4\xee0@a\xb7\xec\x93!I.@\x96\xcf\xbboa\x19)@\x96\xfca\xaa\xbbM.@kQ\xfc\xbf.\xdf(@YF\xa3\x8b\xaan-@Z\x13\xf9\t.A*@N\x10\x04\x10\x14d\'@\xd89S2\x99\xfb-@ef\x95\xab\xa1\x8e0@\xc6e\xcc\x1b:\x001@\xd0W~\xcc\x17\x89%@\xde\xd6\xa4\xae\x1e\xdc&@6-\xe6\x16\xd51,@\xad\x95\x87`\xda\xc7*@\x8f\x1a\x84\xfe\x8e\x9a%@\x9en\xf3\xb7\xfbk,@\xb5\xc2\xcd\x93\x89\x0e\'@\xa0\xb4\x1d\xcd\x02\xcd&@k\xe6\x11g\x0e\x89+@.kI\x10D\xf2)@\xc0\x97x\xd6\x93\xda,@$\x95PX\xacj\'@gC\x14\x0b\xed\xcd(@\xa9D\x1d*\x86\x06.@\t\xc7\x03,x\x8b(@5\x7f$\xac\x89t)@\xb3K\x97\xf6\x1e\xc2,@\xeb\x11\xd3%\xb1\xa3(@\xed\x86$-W\xb5\'@\x93|\x07"\xc7\x12.@\x16\xd1\x15\xeax\xd8,@\x1f\xf8\xfa\xfcR\x0c.@R\xbd\xabP>\xb7,@g^:\xc4\xf8\x9a/@5\\\xba\xbb\x19\x17+@A\x03T~\n^)@\x94\xff\x95\xa5S\xdb,@\x00\xca\xd2\xbbY /@&\xcbi|\xaa6.@\x99T\x1c[\x14\xd70@t\xf3\x07\x99\x06D\'@\xe6\xc9\xee\xc9\xb6T\'@\x1c\xa6\x93\x88%\xca\'@\xfb<\x96\xf54\xb5.@\x00\x1dJ\x8dD`(@!\x98\x1cP\xa8r\'@\xcd2\x03\x00\xdb\xd3(@\xd5\xd7\xd7*\x99z,@\xefC\x0bp2a,@!\x00iJ\xe4/&@`^h\x07t\xdd0@\x94\x99U\xf6\xd2k/@\xd8{9\xee=\x9b%@\xb3EPO\xe6\xed+@\xd1\x18\x91\xa7\xb8\xeb\'@3V\xbe/6\x19*@u/\xcc@`\x1b)@*@FI\x9b\x1d.@<L=\x96BR(@\xfd\x03W!\xd8i-@W\x0crL\xe4L/@\x94\xda\xd9\xb0\xac\x071@\x0e\xd9Eb\x8b\xf2.@\x84_\xec\xe8\xd3\xbc&@z\xfdh\xe8\xcf\xe7,@D\n\x86\xf2\xaez&@\xa3\xfe\xee\xe2Y9\'@\xb0\x07&\xc1~P/@\x16.\x81\xad9>\'@s\xb6\x05l\xa0\xbe.@-\xd2"7p\xea0@\xa6p\x8d\xd7,=)@\xc5\xeb\xfd& \x84,@\x00I\x99h\x0f\xea,@\xfe\xb1\xd8//\x16-@\x93\x0c!\xfco\xcf/@\x9fJ\xfe0T\x8a0@\xd1\xd0\x84\x97\xcb<\'@\xd1\xd0\x84\x97\xcb<\'@\xd7((\x15[\x10\'@\'\\\xb6e \\0@\x9d\xf5\xf3\xd5\xc0~&@\xf4\r.\x95<\xe4+@\xa3\xd1g\x15\xb4\xa2/@\x95\xdd\xe8\x8b\xd1\xd8,@8\x03h\xcd\xcc\t)@y\x03\x9e+\xcf\x7f(@\xda\xdd\xc3\xab\x86\xa8&@?\xc0\xb5\x9c\x14\x86&@\x0bE\x81\xffx\xca+@\xaa\x18\x90\x89\xa8\x86.@)t8\xc4\x03^.@\x1a\xa5d\xf0\xa8\xa1,@\xc4\xad\xa3}\x1b\xd8&@f\x1b\xd1\x13w\x82,@\xcb\x99\xa5\x19]p(@\xdf\xcf\xd3\xe6p=\'@h\xfb\x19y\x9e\xcd.@\x1d\xf9\xf7\xbd\xce\x80-@\xed\x0f\xec\xd5\x07\x880@\xa7\x1b[\xb1\xef\xb7(@n\xf3mZ\x8d\xb9,@Ol\x88h\xa1\x0b(@P)\xa2{\xee\x9b-@{0=3\xfa\xe1+@f[\x94\xfc\x94n/@\xd6\x90\x81\x93b\x990@G\x13\xa1\xa0\xbau(@\xc3\x9a \xc0{x,@\x1d\x1e\x81>\xd8\xff-@\xa6lB\xc7\xa9\xcb0@\x04\x83\xef\t6\xad%@\x1f_y\xcf\xd5y)@\xf1\x10\x1f\x06\xe0\xda0@\xdf\x1a\xaf]#p(@#\xcd\xc1t\xb2\x86-@\xdc\x00\xb5E\xe4\xfa-@\xd27_\xc8\x8fT+@\x96\xd9t\x1a~\x010@P\xef\xc5)\x92\x19+@\xf4^\x1aD\xa1\x150@Q\xc8\x86v,\xb7*@Y\r\xd3\x9cP\x14.@\xa9\x98\x10U\x15\x870@\x82"\xe2\xeb\x93\xa7/@\xe16\xf1\x06\x86\xd1+@a4\xe3\xbd\xdd\r,@\xb5g\xbd\x91t\x8f/@\xfc)\x99\xa3l\x1f-@\x07\xc2\xe1I\xab\xa9-@\x8c(\xd4\x80\xdc\xbc(@K\xd9\x92\n\x84\xf6.@LF\xd9\xb8\x8d\xe8,@\xa2\xc3\x9d\xbb\xae\xa0-@\xd9\x90\xef\x83\xd4\xad-@\xfa\xa8\xbaS\x81\x0c-@\xf2B\xb0\x07\xaf*&@X\x83\xeaN,\xf6&@\xa9X\xe3\xb3\x18B.@$~\xcf\x7f\xda\xc1)@\x7f\xaa\xd7_\xc7\xf7+@DQ\x81\xfc84)@/y/\x92\xf0\x1a+@|\xb61\xbd\x18e.@\x14\xd9`\xc5Ts,@gg\x04\x1b"S(@m\xb2\xca\x0b\x11s\'@\xb7Z\x95q(_)@\xd6\x80X\x18\xbf\x9b.@\x9f\x17\xda\xbe\x06\xca,@}\xd7~\x9d-\x9c-@q}\x06\xa6\x1ft-@T\x8f\xb5\x87\x9c\xd5-@\xdd\\\x00\x9a\xf0\xc8+@\xc0\xc7\x1eX\xe0T,@\xa9\'\x83\xf72\x14(@2\xee\xa1\xfd\xce\x02(@\x9eWG\xafp\xfd,@|JO\xa5\x16\x0c/@\x12W\xa9\xbe\xdc\x8f\'@\xd8\xc5\xa8\x15(W\'@\x98i\xb6D\xfd\xde0@\xfb_Si\xe1`.@\x17\xd6\xed;\xfb\xb00@x\x8e(\x07\x82B-@l_\x19\x0f\x13\xd2(@D\x9b\xbc\x07\x89\x060@\x92\xed?\xf7\xb4\x00)@ \xa2``\x1aW\'@\xff\xa0\x96B\xde\xbe,@\xff\xc6I\xa5.\xe5*@H9T\xe2}=+@\xcd\xbfm9\xaf\xe0(@\xd8\xbe\x99\xfb\x9d\xde\'@0{<\xd1c\xb1/@v\xc2\xd4\\\x13X-@\xc0\x89\xf0\xf5\xac\x8b,@ k\xba\xc8\xc8n-@\x13\x02\xfd\xa3\xba\xe00@\xc4\xbcog\x13\x180@\xc4\xc1:\xaf\xaaJ(@\xf3Y{\xefI\xed\'@*\xfa?\x08\x03!)@\x04\x97\x93\x05\xe2\x95.@n\xf4}\x1f\xf5\xe5.@\x99S>\xf8]\xdd(@\x01aQ\x98\x08t)@\x8b\x06\xcf\x83O\xca(@P\x93\x8e\x92\xdb\x1e1@\x8c\xbf\xb4G\xf5\xec-@\x83Y\xd6\xa9\xc0\x9e%@\xc8\x9dAk\x1b\xa5/@\\`\x8b\xf1\x19P,@\xa1\x9e:\xbe~[(@\x9cO\x9f?\xcc\xf0&@\x9ec\x1e+\xf6g-@\xfc\xd3\xb6\xdeg\xf0*@\x13O\xd5\xd3\xa4((@_\x84il\xb7\xd2+@\xaaY\xad\xf7XB)@:P\xf9\x963\xfb0@\xb31\x87\xf5\xe3?(@\xb8Q-\xb8\xc8\x10-@J`w\xe5k\x8b,@d\xc9\xeeF\x93\xba&@\x96$3c\x0c\xd2+@\xfc>R\xb43\xb0%@t\xe9k\xd2\xb5n&@\x98o\xc6x\xfb9,@d\xa8\xfb\xa9B\xa1,@\xc4\x8f\\X\xfd\x8e-@\xb3\xc2FC\x8b4.@dG\'\x9c\x15{-@\xa0g\x00K%\x07-@;\xf2\xe2\x9b\x16\xda&@1\xa0\xfe)\xb5\xa4-@\xb1\xf5b\xc3\x08\x95/@m\x98I_A\xe9-@\x8f\xa5\x19\x8b\xde\x99&@\xd7\xedP\xbfw\x90,@\xabq(\xd5\xa3r/@\xe3\x81\xfdJp\x81,@\x94\x98\xaa\x13\x08\xb3,@\xf5\xfc\x9f[\xfa\xf1-@\xe9\x9bt\x80\xe7\xdb-@\x7f\x84\x00\xd9|\xb4-@|a\x7f\xd4\x86\xa4-@a4\xe3\xbd\xdd\r,@r\x01\xf0\xda\xc0\x11.@\x05\x03\xa3\xcf?\x99/@o\xe9\x0e\x9e&\xba-@"\xde\xecl\x9b\xb8&@e\xe4=\xe4-\xe7%@\x14\x08\xce8\x8b.&@\xed\x9b\xb6u\xd6\x0f.@\x13t\x000\xe3%.@\\\xdcl\xf4\xe9\x0b&@\xa3\x97m\xf5\x17\x8a&@\x80\xd7\xf8\x93<\xda&@z\x01\r\xa0\xfe!.@wQF\x12\xbe\xcf-@x\xe7\xcc\x1e\xca\x1d&@r\xa1?u*\xac&@#M*xvc&@A\x99\x88\xf1$\xd9(@P\xa7\x92\x1c\x99\xa5/@\xf4\xb5\xb2\xf2\xeb\xca0@\xa0\xfe+\xfb\xc5\xea%@\xc9#\x85I\x99\xc2&@\xb7\nb`q\xab-@\x9cW\xde\xcb\xe6y,@\xa5N\xde\xec\xa7\x9a%@D\xf0\xdc6)<+@\x89\x80O\xdco\x0f-@\xb2\x80\xf6\xb9\xde\x82*@w\x07\xf1\xa2\xf2\xdb%@\xfaD\xd5\x84\xd64)@iH\xaf_j#)@\x07W#\xb5r\x8f&@S\xfd\x9b3g\xa3-@E\xafY\x11\xe2\xc9(@\xef\xbc\xd4"V\xa7-@\x15[\x1a\x07\xca\xe1/@\xbe\x8eI%D\x9a+@\xf36\xa0\xe3Y]&@j0\x05\x10\xca\xaa-@\x1d\xad&~\xe7\x97)@\xc7%^\xda\x9b\\&@\t\xdb3]h\xbb)@\xf6T\xb7O\x171+@!\x85\xefE,\xe6%@&\xb7\x8d\xc6}\x95)@\x86\x1ew\n\xdeM+@\xcb\x1c\xbfO\xaax,@\x16\xa8\xd3\'9"-@\xaa3u,r\xe40@\xd7g\x02\xc3$h-@\xf8\x81\xd13\xb2\x97-@\xb9\xcd\xce62j,@"\xfb\xdae\x1d~/@\xa0O\xa1\xfe*?,@s\xfb\xe7L\xd2\x1a)@\xc0\xd7l\x93\\|-@\x96\x95R\x00\xfaC-@\xc8\x93\x13\xb0\xc0M\'@#\xddQ\xaf\x03\\&@\xca\xbe\x9c\x80\xae\x82\'@\xba\x81SK-~(@\xd5v\x00\xf5\x16\x910@:\x0b\\x\xb0\xeb0@\xf8\xb8\xd9\x14D\xc5%@\x08W\xc4]\x86\x86\'@\'\x88\r\xb2\xe6\xdf*@\x96\x1e\xf3c\x17j&@"\xfa\xb4\x1b\xee\x95\'@M\xca,#\xaaa*@\x12&\x91e\x10\xde/@>\xd1\x1b\xc8r\xdf,@G\x7f\xdc\x94l\xdd*@d\xf7U\xb6\xc7\xac%@\xc6\xd7\xcc:\xe7\x94,@\x82r~\xaf\x9a\xe1%@eR}\x15@`/@\xc4\xf05\xe7|\xe8+@\x1e\x16\r\x0e\x9c\xe3&@d\xc4\xc7\x06\xb3\xac(@#\xddQ\xaf\x03\\&@\x9b\xcejK\xd0\xb1&@\x121,\r\x19\xc2&@51\xc7\xbf\x14}-@\xa1\xc4&\xabny-@M\xcc\xd8K\xc91(@\x80\xa0\xe9\x8d\xd3!(@.\x92\xbc\x06=[.@\x12"\'\xfb2J-@\x86\xfb\x9e\x0e:\xf5\'@\x03\xef\xd2d\xcb\xb5&@\x94\x17\td\xe4w(@\xadEs\xe7\xee\xc4(@;\xd6\x01V\x03\x82)@\xba\xcc\x07X\xbb\xd4-@\xba\xb1z\xe1\xdd\xcb-@\x1d\x87\x85\xcc\xc2\\-@\xf6y\xdf\x93\n\xc4,@\x80\x17\x93S\x95\xbe*@\x88\x07^\x0f\x98\x82,@\xa2\xa1\t\xd5)\xb7(@\x10\x0c\x157\x88\xa7.@\xa9\xe8\xc3q\xbdA-@\x94\xfb\x82[\xdbf-@\xb627\xdf\xd9\xb7*@@!\x0461\xe4*@\xa1\x1d\x95\x9b[v&@\xd5N\xbdI\x10g-@im\x8f\x8dl$0@\x9e\xa6+\xc6s\xf3)@u\xd2\xf7\xa2\x1d<.@\xca\xa1\xa0V%\x9e.@\xdc\xd3&Y\xf2\x0f*@\x99\xf3\x98\xc6BP-@\xb1\xff\xd8[\xbf\x8d%@A\xfe\x8a\xe7\'\xbc*@\xf9\x9c)\xf5\x1d\xa10@\n+\xcd\x89O\xb8&@\xd7\xeam>\xa8\x05(@\xe1\xc6\xa4\xf2\xad\xa0,@M\xd8\x08\xcd\xd3\x98(@\x14L\xab\xb0\xfap(@ \xc8Nj0~(@J$NF\xf4k(@h\t\xb4\x9b0j(@\xedr\x1b\xab\xca\xa1(@(#\ny\xda\xbf&@A>#@\xe5(.@;\x9d\xf8i\xe8\xab-@\xf2\x1c\xc1/\x13\x9f&@\xf6mH\xb4\xd8z\'@\xf4\x02\xbc\xcb{\x98\'@C\xc5\x16\x1f\xb5X(@M\x9e.s\x06J.@\x83vc\x9d\x9c\xb7-@Q+\xab\xc2\x99\x9b-@\xdc\xb9z\xb1x<-@\x1e\xb8$5q\xda0@\x17\xce\xe93|\xa7&@\xdc\xbd1\xb5Np\'@\xfe\xc1\x8c\x9c\xa0z.@SJ\x04M\x94\xc9&@\xae\xfe\x9c\xfb\xabK(@\xac\x1c\xf5\xf3\x84\x94/@\xec\xad\x9b\xcb\rl&@n\x93\xf5\x83\xf0\xe4&@0\x9b\xefQ\x15\xea.@\xad\xb58\x9bK\xcc-@\xb2\xf1\xdd\x1e\x1fu/@`\x05\xcc\xe6Q\x8b-@\xd8\xb0\x01\xb68\xc40@{\xbf\xd45]\xcb0@4/\x11>\x00\x1d.@\xc0\x00\xa7E\x9c0\'@\xea1H\x00\xed@\'@\xd7\xbd\x95\xa0b\xca)@J\xfa\xb2\xf9Y\x17)@c\xfb\x82\x95\xc0\xe2\'@\x86\x8f\xeb\x1c\xd4\xf3&@a\xaf\xfa\xb1\xa3;\'@\xa0\x8f\xb6\t\xb7m-@T\x87\xa2\x8c\xd7\x7f(@\xd7\xbd\x95\xa0b\xca)@\'\xe0\xe8\x9f<\xfa&@\xfe\x13\xa5\x8b/\xde0@\xce\x95\xff\x07\x9d[&@\xc7\x83B\xa9.\x15)@\xf0\x9ea(\x87j(@\x8b\xfa\xa7\x96c\r(@\x1c\xf6\xa2\x9c\xb4\xf80@\x854\x07F\x92\x84(@\xbc_\xefEZ\x9c&@:\xa7j\xaf]\xae(@\x883F\xa6\xf27(@\x9cq\r\x7fnS(@\x82\xaa\xd4}\xbee(@A\xe8\xde\xae\xae\xf9\'@X (\xa6*\xfb(@5]\xb5\xcc&\xff(@\xbb\xaf\x96\x00\xd5\x920@D\r\xf1o\xd3H(@D\xf2\x92m\xb8;*@\xc6\x13\xf5\x84\x10\x12)@\xe0\n\xe8(\xfeX(@\xa4\x82|\x1ccc(@\xd7\xeaC#\xc4\xc8(@\x82}E\xf3\xcf\xa9(@\x94o\x98\'8R*@u\xbf\x1a\x1b\xea\x87&@\xd8\x8f\xa17P2(@\xf3k\x1e\x9c\x15\xc5(@j;\x11\xd9\xe3\xfa(@\xd8\x8f\xa17P2(@\x00tG0\xcc\xc4(@(\x03\xd2a\x0c\xca\'@\xfe\xdb\xff\'\xbb\xbd(@\xd6\xd0\x015U\xc20@\xd7G\xdb\xc9\xaa\xf6&@\r\x8aA"m\xf6(@yl@l\x0b\x92&@\xed\xcf\x1b,\xcb\x96\'@\xa0?>h)d0@\x7f\x15\x96\xf7\x85\xba0@\xcd\x86Y=v\x92-@n\xba_\x89$\xfa\'@\xb0\xf3\xc7Jk\xeb(@\xaf\xac6\xbb\xe1\x8a&@\xaf\x06@\xb0\x90r/@\x8f\xa3\xe7m\x15\x8d\'@\x13JB\xc0\x8d\xf7\'@\xb8\x1c\xd2vg\xcd,@\xa3E\x96\x16\xc0\xa8&@o\x03\x83\x13\xf8\x9a\'@$\xd1*>\x0e\xab\'@B\x8d\xc4\x87C\xc2&@\x9a\xfeT\x1b\x92\x920@\r\x1eY\xaf\';)@\x1e\x01)\xbd\xb3\xad0@mC/;.+\'@\xd00\xc2O\xc5=\'@\xf7\xe2\xea\xad\xe6Q)@SD\xc4\x81E\xe9(@\x0e\x0c\xc3\xd5\x97\xa1\'@7\xa2@\r\x9d\xa1(@\x19\x02\x06\x95\xc6\xbf+@_\x88\xa8Q)\xa6,@\x07\xb7\xcc\x82\xce\x9b/@ \x18*\x15\x86\x1a\'@\xb9@\x02\xa4\xcc\xf4\'@\xd0\x94\x00hb\xbf(@\xa6\x84"\xc3\xdd\x03)@\xeeE\xfc\xdc\x1eC(@\xb7\xa3t\xf9\x01\xf5&@\x82\xc89\xd3r\xc9%@\x04N\xf6\x8abw-@\x9a7O\x8e5\xbc,@Ib(\xd2\x0bH(@E\xe6\x88^\x11D)@\x11\xb1\xae\x11\xf7\xa4(@\xa7\xf4\xa9\xb1\xf6+(@\x85\x95\x1a\xd5\x9aQ-@\x90\x00!%\x8eQ(@;\xfb\xfe\t2\x06&@\xe2#M\xce\n\xf3,@\xc7\x1a(\xe2{A)@\x9b\\\x95\xd9C^(@\x85\xd6\xd6\x9d\x1f\xf4%@J@\xa3\x1b\x1f=)@.?c\x11I\xff(@\x8f\xc2\xbb\x98\x05\xf1-@\xf0\xe3\xf0\x15\xa7\xfa(@\x85\xee\x8cb\xba\xd2+@A\xc7+\xb0\xf0\xa4/@\xc9\x81^h\xf90,@\xd6\x9a*&\xd8\xae,@\xee!R\x86\xf4\x86,@*\x9b\xb5p\x93\xb10@J\t\x8b\xa0%:-@w\xe7\xe0F\x1a\x97/@\x8a,\xdf{4O(@\xd9\x88p\x81\xe8\xb4-@N\x8e3\x90\x8e\xb00@j\x7f\xef6T\xf1(@\xc7\xae<Pp\x88(@\xc8]Px99\'@z{\xb7\x08\x8e\x96\'@oU\xfb!\x89[.@\xb3\xd8\xc6gyq,@\x99X!\xb7"+.@t\xa8d\xe0\xf9g,@\xbd\x84\xbaI\x8d\xf6+@\xd39c\x9dd\x99-@q\xf0\xfb\xfb\xcb\x84.@\x80\x9b\x9c/s\xa8,@\xe1.\xdfwM;\'@P\x02\xc8j`j/@\x19\xd7\x12\x9d\x0f:0@5T0\x89\xeb\x85\'@E\xf5N`A\x8e(@\x05/\xbb\xf31\x85-@\xcc\x1b\xcb\xa6\xdbb.@\xa3\x18|G\xaf 0@vV\x9c\xe6\x9ci(@tI\x10\xb8\xbc~\'@\xcd2\xe2\x88]\xd9(@\xe5\x14\x1a\xa4d\x04.@\x8c\xa2\xe8\x06\xbcl\'@\xe8\xf7\xf8/M\xe1,@\xa6}\x04\xc6g~&@\x98\x137\x96\xdd\xaf-@ \x1e\xa9\x0c\x1e\xd80@\xe7\xfe\x06\x95;\x19-@\x86E\xe4\xf2\xf6},@c\xbb\x1a\xfd\x13\xe8+@Z\xf1X\x89\xc8\xe7,@\x12--\xfa>i/@k8\x85\xbayW-@\xee\xd0\x1ed\xa9\xb8,@\xee\x97\xb2\xbe\xf2m)@\xdc\xe4WS\n;-@K\xa3>hx\xbe,@/\xb7\xf0\xa0\xe2\xcb,@0.\xc0\x94\x9c\xc3,@\xa0\x91)\xfd\xf4#&@\x9c\xd6\x00,\x07\xf3.@(\xc8\x84K\xfd\x14,@..He\xea\\,@\xc5\xd8\xabQ\xec\x18+@&\xc6-\x07$\xc7)@\x05\xb91\x9a(N&@[^"2X\xf7+@\xff\x96\x13\xac\x8a\xd7-@\xa8"z\xd9\xc9\xaa.@\xc7\xe8l/\xc8n/@<*\xd2\xc57e,@\x82\x97c:\xfe\x9b-@\x1a\xae\xbcGU(,@\xdbC^p\x19\xac%@\xefko,le)@{A\xb7$\xcf\xaf0@@(>\xc2\xfag(@\xc3~\xe5\x00\x8f\x8d-@\xf2\x12\x14\xf1B\x83.@\x03\xec\xc3\xd0\xde\x9a0@\x83\xf0\x91\xddq\x9c-@\x8fzU9\xf4\x86(@\xad\xe6N\xaf9\x041@\x06\x82K\xfa/w,@*\xc2W\x97s\xb6,@%is\xe5t\x00-@\x11\xc8P\x9c\xa9\xf0)@=\xd5~\x19N\xaf-@_wI\x88\xd0\x8e,@\xbf\x1c\x98@}8-@\x06\x17\x99\x00\x95\xb5(@\xf5\x00\x13G\xbb\r*@\xe5*m\xb7\x13\x8b+@R\xdaE\x8d\x1d\xe0+@\xed\xe8\xc3/\xdc\xbc/@\xbfV\xb0W\xfd\x83-@=\x1eM\x87\xf2\xeb/@\x8f\x9f\'\xf2|z.@3\xf0\x14\xbb\xcd\xdb-@R\xe8\xdfl\\\xfc-@\xf4]A\t4\x19+@9\x9b\xa1&a\'.@\x191_\xe6)Z,@|\xe8\xecx\xea\xfe0@\xb2\xaaDY\x8f\x9b,@\x18^\xddD\x95\x86(@\xdd\xbe\x0bN\xdb\x000@}X\x15\xa2\x9cW\'@\xe4\x15\xbei\x12\x8c,@\x0b\xfb\xa4\x80E\xd3\'@\x85\xec\xda\xf0\xf9$,@\xb2\xa8(j]\xd6-@y\xd0\x03\xf3\x1b\xdf(@\x90(\x84\x04\xe3;(@\x1dS\x90\xdd\xa6f,@0AeE(\x19/@g\x80\xec6\xf0\xa8/@\x8f"@2u4,@.\x9e\xff\xe2S2&@\x02\xcb\x13\xc2j\xca+@-\xa9\x18\xe7\xcc\xf0&@\x98;\xb1\xa4v\xeb0@\x01\xa8f\xc3eE+@b\x13A`\x8a\xd8+@\x92lE#\x93\x9a-@,,\xd3\x14\xa3\x83-@Y\x85Em\x04\xaf&@\x1f\x801\x06\x0f\x8a0@\xb4\rZ\xb7%\xf7+@\x84\xa2z\x8ez\x0f)@\xde\x7f0\xfd\xc8\xd10@\xcas\xbe\x1c=\xaf0@\xdb\x89\xe9_\xd7\xf6(@\x1d\x19.yba/@\x9e;\x12\xbba\xf9-@\xe0{5\x17\xbe\xc20@\xed\xcd;\x9c\x88\x81-@Q\xae\x94\xec\xa3\xbc&@\xf2\xe1oH\xf9\x1a\'@Z\x1e\x8aG0\xba(@\xe2\x14\xd6\xb9Gc-@\'F\x82\xe3\xf3H&@\x9c\xc9\xe6\x88\x18\xe8(@2\xd1\xf1\xfa\x0cH,@?a\xd9\x00\xd0\xc4,@\xda\x1c\x8c[\xd2@.@,\t<\xf8\xd3\x060@\xea\xb4\x91\xd8_\xd4(@\x15\x0b\x1f\xc3\\\xee0@\x10cP\xd8\x83\xa1&@h\xc8Q[\xd3\x9c-@\xe4\xf2\xb3QZ\xb1,@\xb0\xf2\xf8\xd3\x1ao-@\r*\x05T\xcf\xa7-@]\xb6Fx;6.@\x1bj\x1eD \x00(@\xa7:o\x81\xab\x040@q\x84\xc1\xd1\xd7\n0@\xec\xa7\x9b\xdb=V\'@SS\x9d~\xd8\xe0\'@0\xb7\xf8+\n\xce-@\xaf*\x95"L\xf2.@\xd1.`\xe1^r)@\xf6l,?\xdd\xcd/@\x8e\x9bc\x82\xd1\xb8&@?\xe2+\xdd\xb7\x0b,@\x1b\xee\xf9\x90\x0b\xc6,@$\xe2f\xbf\xfa<(@\x01$\x1eF>\xb0,@\xaa\x8a\x8a,\xa0\x86-@l\x17\xc6\xd4\xd3\xfc0@\x9dh\xa5,\x93\x08.@L\x8fY\xbb\x95\xc7/@\xa9\x97\xa4\xa3XN-@\xaf?\xc5)~{&@\xa1\x0b\x9c\xebc\x07-@ETM[c\xf7,@/\xdf\xdf/X\xba/@\x1dD\x89+\xe1y\'@\x03\\\xf8\x0eC\x9a.@\'\xef\x01\xa6;\x9c\'@\xf8K\x10^G\r)@4z\xe9!t\xf1*@\xb3\xdd\xf8\x07\xcf\x7f(@xQ,\xdc\xb3\x0e0@\xb0$n\xef\x02\x83(@u\xc7XT>\xf4,@\xff0-\xd9\x8d\xc5(@\xafd;_\x85\x9e.@\xf9\xe7\x90~\xf2\x80*@\x8e\x00\x85\x81|r-@\x90\xac\x91j8\x90-@\xd6\x18\xa6\xeaQ`+@c\x19\xa78\x87m/@p\xa2#\x85\xfb9&@*\xae\xda \xc7\xe50@`\x02\xee\xba-\xd4,@\x072\xd5\xa9\x04<\'@|3\xa6I\xfb"0@\xed\x90\x80h\x80\xf1)@\xf4<W(_\xa4+@t\xf6\x1a\xaad\xf1(@\xec\x80X\x89]\xf3,@\x80Y\x1a\x08l\xf1(@b\x0f1\x94dU-@D\x8fx\x9b\x99\x810@\x1b/aG6o-@6d\x91?\x07\'-@\xc2\xaf\xcc\xff\xa7h-@\xdf\x05\x12\xe7mu\'@\x14\\\x12\xee\xd6\x9b%@$\xfc\xe7d,E*@\x16cV"\x06\xb5,@\x83\xc5\xef\x06k\xc3%@\x1b\x96\x13\x1b\xc2\xde-@]\xc0\xd0\xcf\xb6M,@Q\x1c\x99dv\x1c0@\xcb. \x9a}\xc4/@#\x99\x88\xb7\x84\xf9/@\xa9A\xff\x8dr\x14*@R\x9a\xd3#\x01(0@K\xcao\x8d\xce\x98-@rh\x13\xe0H\x8d,@h\xbd\xd0\x88n\xbc-@\x8c+\xb2|\x8b\xf3/@\xbel@\xf0\x9d\xb6/@\xd1T5}Qj*@HL\xde\x18F\xe3\'@\x98\x8eB}\xa5\xaf.@\x95\xec\x9c\x943\x98.@\x84\x85_\xe1\xc2\xb1-@\xc9\x840\x1f\xc1"&@1Ui\xca9@.@9\xdb\xfb<qp,@\xfa\x85:\xc7\xe8\xfe-@\xe6%\xa0F\xa1V(@\xe0\xa0\x95\x8a\xa9\x82-@\xb5\xda\x17!\xaf~,@\x1f\x05h\x13l\xa0,@X\xb3m^fr(@%\xd3\xa5\xdb\xab\xde%@2\x96s/4\xcb-@mK\xa6\xf1\xda\x86-@\xc3T?\x05@\xf6,@\x19\xa9\xf0L\x85V(@ \xb61\x18\xca\x95-@\x92\x03\xf1\x9a\x87\xf2,@\xee\xed\xb51\xa8z&@rJ\x91\x11[\xd6*@\x92C\x19UN\xd4-@;\xc1\xa0\x0e\x8c\xfe0@\xa8\x11\x0c\x82n_&@oMg{\x92\x9b%@\x98\xdcs5\xd9\x92&@,\x0c\xe0xT\xfe,@\xfbKw,!\x98,@\xf6\xda\xcc\x84\x08\xc9%@\x8f\xff\x02\xe9F\xac-@rL\xb0\x06\xdbX(@,\xa3\xeeI\xfc\x84,@\x89Um\xf3\xbd\x000@\x05\xfa\xaa[\xd1\xb4,@3h]\x05\xe0\x14-@\x04(D5\xf4\xe6+@X`~\x8c\'\x9c\'@=\x03\x17\\\xd1>,@Hi\xda\xf2\xa6\x90(@\xc9\xa8\xb1\xeb\r\xec%@\xf0\x7f\xa5-9\xf2)@I\xf4\x82\xc4\x12\x1c&@}_G\xf3Ue,@\xd4gJ)tp(@u\xe8\x1d\xf3U\x02+@\xc6\x93d(Pe/@\x97\xf1x\xe2\xb8\x1d+@t\x08\x1c\xfd\x84\x14+@\xdcn\x1c\xe4\x85\xa8.@N\x88\xe4fIb+@\xd4\x93\x7fe\xb5\x0e+@T\xdcu\x87\x8f.+@\xcb\x1d\xf9\\\'W,@\x97_I\x06K\xe0*@N;\xa4\x1dv\x85/@\xdd\xc7\xbb\xf5\xe2K,@\x04\x86\x1eVb\xc7(@R\xf3\xf2\x18\xb1\x9c(@\x05\x87;<:\x86(@y\x7f\xd8\x8b\xf4\x00-@\xd6D\xb3\'\xdf\xe4/@\xb3l\xd0\xb2u\xc7.@\xe7R\x94vN\xcf)@9\x94\x9a\xc5\xae\r(@1H\xa7=\xf9\xc4.@\xc7B\x9a\x83\xad\x88(@\xae\x89y\x8b\xda\x99/@/\x94o\xf2U\xf9,@\xd2\xf3\xfd,C\\(@\x89*\xa1\xde\xc7\x9e-@MsG\x8e\xcc\x93(@_d\x9c\x82*y&@\xe3\x90\x8f\xdd`\xf3%@\xba\x8a\xc5\x1eZ8.@D\xce\x17R\xe5\x0b)@5TrY{Q-@\xe9\xd0\xb1\xf5\x94\x18/@\xec\x0c\xb2<\x13\x81&@\xc1\x03\xe2&O\xfa(@.\x14\xcc\xde\xd8=,@\xf9\xa9YU\x1f\xb9%@;\xf4\xed\xc1\x7f}(@bq\xc5.}\xcc(@\xac\xdf>z\xd9\'.@e\x00\xa6{^-)@rY\xe5=\x7f\x95/@\x83?m\x92\xa6c&@?\xc7\x89\x8d\xdc\x14.@C\xfd\xa8?\xc9e&@\x98\xa4\x10\x96\xa7\x15)@\xf2\xbe\xbb\xab[k)@\xe8\x88\x17\x8eD?.@\xe7n\xd0\x17\xd8y(@w\xdd\x87\x0e\x9a\\(@\'B\x18\xe9}T(@\xd6\xe4\xc8\xde\xe6 0@SNy\x96\xf0\x92-@\x7f\xd1LtO=&@<\xa7}Y\xf3f(@\n\xc92\x07\\\x0f,@\x90\x00!%\x8eQ(@\xbd\\\x14\xe3\x1a8,@|\x85\x0c\xa9C\xf0-@W)U\x0f\xbe)(@\xc6\x93d(Pe/@\x8d\xce\xcd\xcb\xea\x1f0@\x00\x03\xaf\x12&\x13&@@\x9e\x0f/\xd4k(@tb\xb8\xa1\xd3*.@"\x10\xc7\xac\x05a(@\xb0\xcf\r\x86\xe1\xe3.@\x9b\xa7Y\nR]/@\xbd\xf6phy\xde(@{\xfe@%6\xac%@*c\x05\xf86\x9a,@\xc6\xa8\x96\xdb\x88\xb9,@\xc7\x1f,*\x04#/@+\xe5\xfd4\xbf\xc4%@\xfd\xeaQ#\xa6\x9b-@a\x8df<\xd7\'0@8dC\xd3\xb1p\'@[\xff+e\xbd-(@qk\x0f\x97t\x0f)@\xce\xbby\xdb\xc6\xe8%@2\xff\xe1\xb6\r\xb0-@\x04\xdeZ|\tY.@\x8a\xc9vv\xef 0@L \xaaV\xdf%0@\xf3\xe6{o\x15\xc4&@\x8860\xaa\xb0\x93/@\xabh(\xea\xdbl(@I\xdc\x1ekWo(@Hm\xa1a\x8f\xae-@i\xbb\xbb\xe2\xb9%0@\xd0P\x8e:\xb3\x91.@\xa9\xec4\xa5\xc2\x84,@\xd7\xa3\xd6\x93\x084(@\x01\xed\xa2\x83\x8f\xdb/@\xc3\xca,\xe0\xf1\x82\'@\xf9\xab\xbfZz\x13)@y\x8a\x04U\xf1\xeb.@\xdc\x83X\xe9\x95\xe50@JbbK\t\x18(@\xf4J3\xadG\xcf\'@O\xef4z\xa0\xee+@\xe3\xcb\x1f\x80\x1ew-@\xbb\xf1>\xc6%\x7f0@\x07\\8\x04C\r\'@H\xe9r\x84\xee\xe2%@\x9c\x94oO\xc4\xbd&@H19\'\x0c_/@\xbb\x12Z<Wk&@&\x1f\xa7M\x18\x7f.@:\xe7\x14\xe9{\xa7\'@5\xcf9\xcc^\xce%@\xde\x1d\xed\xceL\xfd%@1\xa8\x971\xe6\xe70@H\xa6\x82-\x83\r/@\xc7B1\x1c\xa2\xa0,@"\xed\x08XFr/@\xae%\xed\x1f\x8f\x99)@+\xb2%\x9d\x7f\x85-@\x1fq-)<\x8c,@xx\xf9\x11\xfb\xbb&@\xd9R\xed\xec]q&@\x1a#:\xdfj\r.@\xaf\x00\xa0\xaby3.@\xcf\x89\xfb\xe0\xad\x98.@\x83Rcm\xd1\x9b/@\xb1\xfa\xe0\xb9\x19\xa5-@\xfe;i\xf0V&/@\xe4\xaas\xf6\xd3{&@$\xa2\xaaJ-\xa2&@\xbe\x08\x1ey\xf7\xcd&@\x11\xca\xdbn\xe4\x85\'@\x10\xf4\x02\xf1\xb6\x82,@|I\x03Ru\x13.@\x9a\x07\xeb\'6\x9c&@\x04\xa4\xdb\xf0Q\x8f0@\x16\xa2\xd6\xcdk\xa5%@\xe6s\x94\x05X2&@C&\xf2\xa8\xd5(.@\xcaw\xee\x17H\x0e&@\x16\xbc5l\xc4\x99\'@\x1c\xf4IR\xf9\xdc&@\x15\xa1}\xcb4\x86,@G\xe0\xb22*$.@\xd1&\x86\xedD!&@\x01\xbf\x9b\x16PP&@\x86\xfa/\xbf\x10\xbb/@\xa8\x91\xc3\xca\x11\xef%@L\xa2\x89(+\xab&@F\xeaG\xa79\xf30@\x14{\xc2f\xc0~&@^w\xb2\x81\xe4\xdd%@\xb85\xb6\x85;\xca%@\x87\x83Vid\x99+@\xd3:"[\xe3D-@\xfa\\s\xda\x18u-@3\x80Yh\xfbt,@\x13\xder\xbaJ\xf8%@\x8a9\x80\xebb\x1f*@x\xc5U\xbdB@+@\xc0\x97]\xc87>-@\xe0\n=$F\x97)@4\x12\x07?\r\xcc%@\x8b{\xc5"\x05\xe60@ \xfa)\x91\xa6\x1d&@\x8e\xca)\xd4\x85X\'@k\xb3H\xd7\x81\xae,@E2\x89P\xdem-@\xb68\xe1\xc7\xa4\xb6+@>B\xc9\xc4\xcfG+@k\x05&\xc3\xa6O\'@\x87\xc3\xfbo\x07\x81(@\x03\xf0\xe3\xf1\x92\xb1)@\xca\x00\xb0Z\xaa\xc0-@vy\xfc\xf3:\x99(@-=\xc5\x19\xe9\xa6/@;\xc8\xf6\xb5\x86u%@n\x0c\xd4\xdb\xa3,\'@\xe5.\xea\xe0Pd*@\xe8jM\xa7\xe3M,@\x84\x1e\xd5x\xab\xe7%@\x7f+q\xb5a\x12.@^\xec~\x03\xcd\x98\'@^e\xcd\x1fV\x0b-@\xaa\xee {\xa5\xe8,@\xce~\xb9i\x07\xae(@\xa8\x9f$\xc5\x01\xc1&@\x1c\xb4\xca\x05\t\xf3&@`\x1fQ\xf1\xac\xaa/@:\x1f \x10\x86_-@\x00P\xab\xd7\xaa\x96%@|sN@\xf4\xe20@\x00P\xab\xd7\xaa\x96%@$\xebg\xaa\xb4\xd8\'@:\xf5c\x83\xefv(@\xbb-i\xd4\x8a\xc8(@JI\x83f@\x80)@A\xb5\xb2v\xe4\xcb*@\xecu_\xcb\x82\xca0@\xb1{<\xb7\x18\xba&@\xc8\xd7Q\xd9\x85\x80(@\xe1\xc8\x14J\xfd\xc4\'@C\x1fi\xa3#\xab,@\x08\x94_\x83/\xb9*@\x81\x05\xe3\xe8\xb9k-@$s\xda\xe7o{(@\xc0\xd5!Pio,@\xbc\xa27Yc\xec0@\x90\xee\xd2\x94\xdbv*@p\x13\x11\x87Tu&@$#!\xc6)#&@\xad\xecB\xfe\x8e\xa6%@\xa6\x03\x0cO\xf9\x85\'@-\xafa\xab \xe8+@\xb8#\x8dF\r\xe3,@\x8dG\xb4\x08\x14\xee,@N4/VU\xbf%@K\x84Q\xe6;\xa9&@\xa0G\x88?\xed\xe0\'@\xeb!\xb5\x05\xc4\xf2)@RV\xc7\xc2a\xa8%@M\r3\xe6\xa4\xb3*@A\xbf\x0b\xfb\xa6\xd30@\x8a$\na+\xbc,@B\xaf\x06\x12,\x9c\'@\xcbWFa\xd4\xbb&@7\x14\x98\xdb\x9a\xe4-@\xf27uV\x9a!&@\xb7;Xu\xaen(@\xfd7}\x13<K&@\x87Lz\xba\x1e|\'@\x98+\xd5\x11\x8fp)@"\xfb\xd4\xd8\xcek-@\xf6?\xa9u\xda\xbf&@\\]\xda~\xaf\x9f\'@\xcdT\x8b\x91\xbf\x15-@\x94\xb5\xab7\xcf\xae.@{\xf2\x01\xda\xeb\xda0@\xb9e\x16\xd64\xa1(@\xeb\x91\xa6\x9f\xe1o\'@\xf9\xf36\xa3O\xd60@UZ\xe1\x84\x8c\xce&@\xbf\x15\xea\xf6\x07\xaa0@}\nr\xa6$\xed0@\x12\xdb\xa7\x9f\xbd\xe1&@\xd5\xe7H\xa7w.,@\xd8\x97"\x18Xg,@C`\x98\xe6lh&@\xb4\xf6\xb4\n?\n\'@\x9c309\x1a\xeb0@^\xeb\x86\x0f\xab\x81(@\x04h\xfd\n\xc0\x850@\x1a\xab\xdcF\xd2\xde,@\xe3\n\x08\xd0S\x97(@"\xf9\xe6*\xf6\x1d,@\x1e\xed\xbd_\xe6\xa4(@\x01\x17\xf2\x8d\xe2,0@\xd4\xa3\x18\x82\xf9\xf60@v\xeb\xe9\xdb\xbdT(@\xd6\xad,\xb9\xb7j(@f\xa9\x16Ta?*@\x19c8\x9c\xd1\xf80@m\xf4q(\xf4\xfe%@3\xaeGar`&@\xfe\xb5\xf3>l\xee/@\xa1\x1d\x95\x9b[v&@\xaf\x8eO\xe6%\xac(@a;TG>#\'@\xb9\xe2\xf0>-\xf9&@*\xb2\x0e\xb9\xc9x%@m\xdf}\xbf\xb1\x86&@\xd9\x0eC\xab\x9c\x86(@\xc0\xe8\xf0\xa22\x13/@RhE\x18\xcc\x0e(@3\xfc#})\xbe&@\xa0o|\xee(\xac(@\xb9\x1dE%\x9dr-@l\xde\x88\xfa\xe1\xce\'@\xcbr\x91&<\x1c,@\xf8I\xd9\xe8\x83\x1c/@.\xf3\x19+\x15B\'@\xe2w\xa4\xcfa\xc40@\xe8\x08-E\x91\x99\'@\xfa\x9dv\x8d_\xa00@q\\\xa2\xfcl\x89,@\x8buT\xa4@\x1a,@\x97\xd3\xf1\x0e@\xc20@\x9f\xbc;\xe8s\xb1&@3\x10[\xa7\xdc\xf4\'@~\xcf,\x1c\xe3\xa3\'@\xe8\x97&\xeb\xd4\x90\'@y\xdfj\xf0.l.@\xbe\xdf \x18{\xc7&@\xb20\xebC\xb0\xa9\'@1\xf8\x84\xa7\x934\'@1\xf8\x84\xa7\x934\'@\xce)\x8dnD?)@\x974\xbb\x8a\xa0K/@\x83\x92l.\xcf80@\x06g\xc6\xba+\xc0,@\xe51\x9d \x9a50@\xf9\x82|\xe0\x96\xcd.@\xees\x0bO\x96\xf3.@\xb5L\xed\x04V\xbe-@\xa0A%\x9e\xe3\xd9(@\xe27p|\xe17)@!\xe1\xd9$p`)@\xbdO\xb0\xcb\xf5\x16(@\xb7\x14N\xfdt\x8a0@\x0bQB\xd3\xc1n0@L\x9eC\x1c.\x820@}\x9e\xbb\xf4\\\x81-@\xd8\xc5\x1az\xf9\xa1,@U\xf8\xdc\xd8\xfa\x910@\xb6\xd6^\x1b\xd1\x8b0@\x96\xc6ZEf\xe4(@\x8e\xdf\xd4\x9b\x7f[\'@X\'c\x81|\xa2(@~hz\xb5\x86\xcf)@\x99\xa5t\xcb`\xc6,@\xd1[\xd5\xf5\xa9\xd7(@+Km\xa2\xcf\xc8(@S |;\x8b\x99-@@\xde\x1a\xea\xf9\xbb(@\xce\x16BL\xee\xf4&@e\x16\xbd\x06f\x8d&@\xfa\xb4\xde\xce\xe0\xc40@\xab\xdd-\x0b\x8d\xae.@>u\x1c\x1d\xa7\xb70@\x8bH\xaa\xe6\x9a\xf6&@P\x80\xf1\x99\x12\xc5,@\x07\x96r\xad\xe2\xdd+@-\xceE\xa4\xa4 (@\xeb5\xd4|<R*@\xa7\x94h\x14h\xaf(@\x86\x9dFL\xabO&@\x96\x0c\x9eO(y0@z\x13\x1e\x8d\xf2g0@\xe5C\xd2\x08K\xbf/@"sc\xf6++-@\x8f\xceN>\xa7\xb0(@\xcdD{S\xfc\x9a/@\xf2\xc3U\xec\xcd\xbc-@k\xaa\x1d~\xc8\xba&@<\xde+\xe1\x18\xf4-@ \x99\xb6\xb6\x16\xef0@\xbc\x0c\xb6^y\xa8(@R\xa8J[\x91\x1c0@;\xa5\xde|\xa0\xd5,@\xd9\xc5\xd4-\xadu/@+\xae\xee\x8dU\xa2-@G\xe8?\x95\xc9\xf1(@US\xe8\x05e\xc6.@\xf8\x97kM?`0@\xae=\x17\xb6\x99\x16,@\xa2vM\x03\xab\x8c-@%\xd3I\x1d@\xda(@o\xa1\x11\xe5Sm,@i#\x82\xa7M\xbc/@\xee\xe5x\xc7P\xfa,@/\xe9\xae\xde\xb2\xb7(@\xda\xe1\x8d\xdbw\xa5/@\xe8\x90\x87\xba{\x12/@\xa8\x0b?%\xf3(\'@D\xae^\xd3_\xc8/@,\xefI\xda{\n,@K\xadX=\x0b\x85(@xx\x92\xb0\x15\xa80@G\xe8?\x95\xc9\xf1(@\x19\x8e\xd8\xf3\x0e\xe7,@\xfc\x82\xcf\xad\x9c\x0c*@\t\xdb3]h\xbb)@\xbe\x18Lo\xa1\xb1&@\xb8;$\xd3\xb5v.@#Z\xbc\xeb\xceA*@.\xab\xe4\xf8\xae#-@,A\xeboe%(@\xd6\xdf\x17\xbbh\xb9&@\xb9\xa1HH\xbf\xa3(@puzH\xeb\xde,@\xc6X\xed\xb4\x0c\x8e-@\x8fgT7\x17\xb5\'@#\x1c\xf9\xacRf)@\xbb\xa9\\c\xdb\x88*@4\x03\xe1\x9eV\xe1(@\xd6D\xb3\'\xdf\xe4/@\x1c,\x9e\xcf\xb2\xc7/@\x8e\x08o\x82H\x060@\xb8K\x98^Y\x95)@\xb4\x9d\xbep:D.@\xf1.E\xf6\xaf\xcb)@\xce\xcd\n5\xdaT\'@\x94B\x87+U\x9e-@\xed\x19\xeb\x9d\r\xf4&@\x16  \xf2`\xa0)@\xf2Q\xa3\\L\xfe&@\xc4R\xca\xb4N}&@eG\xa9\xbf\xf4\x1e*@p\xb5\x1e\xa0\xe3\x0e0@\x99+\x98\x9f\x9d\xf40@\xdd\x1c\x17\x0f\xd3\x170@\xed\xeb\xf0_Q\x050@\xed\n\x03\x7f\x01\xd8&@\xb8\xdc\x14\x98\t\xd00@\xae\xe0nl\xf9\x8b/@\xca\xc7\x9d[\xc7\xdb,@\xf4;pB\r\xff%@\x91\x87\xa4\x12,C-@\xc8\x9b\x03\xd0\xcb\xbc(@g.\xcb}\xdf\x88(@7-\x85\x94\x15$0@\xeaf\xb9\xcb \x030@\xc9RD\x89\xf5\xb4,@\xd5H\x83\xfa*p,@\xab\xde3\xfd\x94\x11&@\xceR\x86<l\xbb,@J\xe421\xc4:\'@\xcf\xae/#\x06\xe0)@\x9c3\x95\t\xb9\xea0@\x1e\xe0`!\xc7\xd60@\xa6}\x04\xc6g~&@V\xf2\x10\xb0\xdaG(@\x1d1\xb9\xcd\xd4q&@?%\x01\xb1t\x07.@\x86Jha\xbc\x96(@G\xba\x9f\x8d\xe2h-@\xabQ\xf1\xbf\x05\x8b-@)\x0e\x06\xb4\xf1\xf6/@\x16[Q\xed\x94E0@!]h\xc9s\xad-@\x82B\xea4\xe0\xb7)@\xd9\xe4%\xca\x8d\xaa0@\xe3&\n\r!\x95-@\x9a&w\x8d\x15p/@+\x88Qp3\xa7%@\x99l\xdf\xa2\xd3t.@\x19g\x00\xfd\x01\xa9&@!\x05\x18\xae\x9f\xb6)@jhC\xe8L\x14&@M\xffu\x80!)\'@\xc8\xbaS\x13;(+@\x9c\x05\xf0@\x10\x06-@\xd6\xda3\xe0>x0@\x81P\x93T\x81\x031@\xf3{\xf3\xbam\xfe+@\xa5\xbd\xcc\xdbA\x87-@f2#J\x1f\xcd%@\x96\xb7\xcd\xb6\xca\x1b+@\x15\xbf1\x0e\x00\x95.@\x13\x9b\xe7\xa0\xe4\x81)@M\xffu\x80!)\'@\x9a5f\xc8\xa9\x06.@\xdet\xd7\x08\x15\xe5,@\xf9\xf3\x89_6a(@-!ZGQ0-@\xabn_n\xd0\x940@\x98\x16\xd5A\xccG0@'
p29
tp30
bg3
(g4
(I0
tp31
g6
tp32
Rp33
(I1
(I3774
tp34
g13
I00
S'\x98\xafU\xf2\x1c\xe3S@\x7f\x86\x92=)\xe6S@.$\x06\x06\x9a\xe6S@x=\x80\x1e\xca\xeaS@\xa6\xa5-f\xde\xe2S@\xd9\xaeg}\xee\xe2S@\x0f~dC\xf2\xe3S@j\xcaL9\xe7\xddS@\t}\x8b\x96c\xc3S@\x9d\xf2\x14\x8f\xf6\xbbS@\xf7A\x9f\xb97\xe3S@\xeb\xb9\xf4\x14\xbf\xe2S@\x17?\xcd8_\xe3S@\xe1\x14\x8b\xea$\xc1S@N\'RB\xe7\xddS@\xd0\x9aC\xbb\xe1\xc2S@(\xe3X\xb1\x86\xe2S@\x8b\x10(\x06\xe3\xe5S@\xa9\xc6e\x86c\xe6S@4\xc3\xb1\xf3\xe8\xdeS@\xd9G\xdd\x08\x80\xe7S@\xf5\x9d\xea\x1c\xbe\xcfS@(\xdd\xb9\xd5A\xccS@G\xd3t+\xb8\xc9S@\x81\x97Z\xc6\xd1\xd0S@6\\\x89\x0c\x1e\xcbS@\x86J\xfb\xe2P\xd7S@\xc5;\xd3\t+\xccS@\xb8\x8b\xe8!\xe0\xc1S@\xadkj\x08\xbe\xd7S@\x03sz\xdbu\xc4S@T$-Ct\xe9S@\xf3A\x12\x18\x16\xe6S@&\x19H\x130\xbcS@?\x1a\x90\x18a\xc8S@\x87*\x10\xbf\xd4\xbcS@P\x94\x9e\xfe9\xddS@\x1f@\xd2):\xcbS@\xeb\x07}\x8cW\xe1S@D`2\xd4\xab\xe4S@\xa7\x9c\x88E\xb3\xeeS@\t\xc2.\nE\xe3S@\xa8\x1dy\xf4\xce\xc6S@*y$\xd9\x14\xa2S@@|T\xdf\xd8\xc2S@[q\'W\r\xaaS@\x83\xcc\x87\xfd\xfe\xbbS@A8}-\xfc\xdcS@\x04\xb8,\xc3{\xb0S@D\xb2\x93J\xc7\xc5S@\x98\xbdG\xec8\xe5S@\xf9\\\xaa\xde@\xdeS@\xc2\x9d\x1am\xc8\xc4S@\x0b\xc7\x16`\xf5\xdfS@\x92\x8d\xba\x953\xe7S@\x93\xb1b/\x1a\xe0S@ZL9Z\xb2\xc5S@\t(\xae\xee\x1a\xbcS@Zmk\x7f\xb4\xa7S@\x0b}\xa9\xc3\xe3\xd2S@&xc\x9f9\xc9S@\t\x8d\x13\xde\xed\xdfS@p"\xce\x0cz\xe3S@\xbcK>K6\xa8S@\xb6ZR\x0c\xa9\xf3S@(pZ\xe7M\xdfS@N\x13s\x8b\xe1\xc9S@3}P\td\xe3S@Sx\xf0\x88q\xa9S@\xa3\xac\xcdQ/\xa8S@lT\xeb\xe5\xf3\xe1S@R\x00o\x8a\x9e\xd0S@\xf7\xc3U\x84\xd2\xbcS@mz\xb6\x06\x8b\xc9S@\x10t\xbf\xf1\x12\xa6S@@J.\xf3f\xdfS@\x12c\x9d\xdb\xd1\xa7S@M\x03t)\xdb\xe4S@]K\xf9\xf7\x17\xb6S@\x8bM@\xb38\xeaS@\xcf\xff\xff\xe8r\xdfS@\xf4\xc6\x07g\x14\xe3S@y\xd2\xb2\xba\x91\xd0S@\xd6\xf6\xc3W\x1b\xe4S@\x95\xa4\xd9\x03\xc7\xf1S@\xd7\xcb\xa1\x8c\x0b\xe5S@`\xaf(IJ\xcbS@\x19\xc4%c\xa9\xd3S@\x8b\x11\xad4\x84\xe6S@\xa61|\xcf\xf3\xc8S@\xa6\x08\xebTr\xc5S@\x92r\xdbqj\xcbS@\x02\xcd_j\x88\xeeS@\xb7`\x8c\xb1H\xb1S@\xcb\x97\xc6~I\xe6S@\xc4\xa6\xb7\x1a&\xd4S@\xcb\x97\xc6~I\xe6S@\x94F\xe8\xae)\xeaS@U\x9f\x0cgJ\xd5S@_\xf9\x1b\x93\xfc\xd0S@\xca\x10\\\xe0\xed\xc8S@\xd0\xe6\xdfS\xc5\xcbS@\x88\xd7\xfd\x8d\x19\xe8S@\xa8\x19\x10;&\xd4S@^\x97\xc1\xf2\xca\xf0S@\xef\x0e\x80\x0f\xc5\xa9S@\x8b\x97\xc2\xb6B\xe3S@\xf3\xafnRj\xd5S@dr$[\x81\xf0S@}2V\x1a\xaf\xf0S@\xa6YJ\xa4D\xc7S@\xd8W\x1a\xc5\xb8\xf4S@\x06\xe5\x04&\xea\xf4S@\xd2\xba&\xba`\xcbS@\xa6\x8c\xff-`\xeaS@\xefgtGx\xd5S@\xb9\xa1\x18\x02\xe0\xf1S@\\\x0b\x89\xc0\x19\xcbS@I=\xbe}\xf6\xe2S@dz\x08U\x1c\xf2S@|U\x83\xc2\xe8\xc2S@\x9a]Z\xe6\xb4\xdeS@\x02\xfbK\xe5\x1c\xf5S@q\x89R\x05\xdd\xe3S@\x12\x0f\xbd\x138\xf4S@\xadT\xee\xae9\xa8S@\xd3\x994\x13[\xf4S@\x9dY\xca\xebq\xa9S@\x1e\xa1\xac\xb2\x1a\xafS@\x8a\xeb\xba\\\x12\xf4S@\xd7HQE\xe8\xe2S@\xa3,K\xe7\x86\xa9S@\xc1\'\x08\x8a\xc5\xe3S@j\xcb)\xa3\xf0\xc8S@[\x98\xa9\xa7=\xb1S@[\xd7 \x8f\x9b\xd9S@\xb2\x883\x06\xa8\xe3S@\x08-\x8a\xb1\xbb\xf4S@\x04\x01\xaf\x82Y\xafS@\xd7L\xbb\xc4\xdd\xa9S@\xf7\xab\x0eU\xc7\xa9S@\xde\xa0\xe3)\xce\xceS@\xe8\\\xe1\x82\xb7\xc8S@b\x1a\xff\x19\xe5\xcaS@\x99\xbb&u\xc3\xcdS@\xd2\x0b\xdcY\xc1\xa9S@+\xe7\xc2\x92\xe7\xeeS@\xcd\xc6\x0e\xe2\x90\xc1S@8\xce\xd13\xf9\xbcS@\x990\xb6a\xa5\xd9S@\xc8\xe6\x85V\xe1\xeeS@\xf7\xa02\xb8\xd7\xc0S@\x94\xf0\x97\xe3-\xd5S@\xea\xceW\xfa0\xe2S@9L\xc9z\xf7\xb8S@\xbc\xf0|\xba\x8e\xcfS@\xa6\x99~\xaa6\xecS@\x9e\x90Y(\x0c\xa2S@\xa6\x18\xc1\xfa\x02\xa2S@\x12\xc8\xb2\'\x04\xe6S@\xb3\xd8\x18\x97\xcd\xe7S@\'x(\xadv\xa1S@\'x(\xadv\xa1S@\xaa+V\xd8>\xd1S@\xc1?\x1c\xeb+\xa1S@\xfbO\x85\x80\xeb\xe3S@o\n\xcb\x1a\x1c\xd9S@\x8bCN\xb0Z\xd9S@xuk\xd0"\xdcS@*O\xfe+[\xe9S@\x0f\xe6s\x96\xcb\xe4S@\x97^\xb2\xc3\x93\xc6S@H\x05Z\x81\xfd\xccS@\x17H\x91#,\xceS@t\x0cN]\xfb\xe4S@P\xa2\x1eQ\xfe\xe2S@\xa7r\x8d\xc3\xd6\xd0S@\x81\xe7>\x91\xab\xc4S@_\xd3\xbc\x01\x96\xddS@\t;\xd2NK\xdaS@\x9b\xd8\xfaet\xcfS@\x87\x02\xf3\x9d\xf8\xf2S@X\x1a,a\xda\xddS@\xac\xc0d\xea\xdf\xe5S@l\xdf/Pg\xdcS@nu\xa0\x7f~\xe4S@\xd3,*\xca:\xc1S@_\x03\xa3\xb1\xff\xd8S@\xb9\x15u\xeb\xfe\xe2S@\xf5\xc6~\xf1\x8f\xf1S@\t\x041\xb2\xad\xd0S@\xce\ro\xe3(\xf1S@\x18\xcc\xe4\xfa\x9d\xcfS@\xdegg\xed\xbd\xb8S@r\xb4y\xa6\x80\xe2S@2\x0b\xee\x96]\xe4S@\xcaW\\\xcc\xb1\xf2S@\xf8\xdf*\xc1-\xa3S@o\xa3tR\xe2\xe9S@\x04\x80\x1d\xbb8\xa3S@\xf6\xc6Y\xb1R\xe1S@\x12\xc4k9\x7f\xdfS@\xca\x92l3\xaf\xe3S@\xcb\xf6C\xaf\xaa\xeeS@)\x0f\xbb%\x97\xcaS@\xa4\xf2\xe5\xc9/\xc6S@\n\x18Yr\xea\xe2S@\xd8\xe0\x03\xe9\x1e\xe6S@\x83\x8c>ew\xd8S@\'\xd7\xdf\xc3\xae\xb9S@\x01@z\xebQ\xf1S@\x05\x88pB\xe2\xf0S@No\x1e:`\xf1S@nt\x91\xdc\xe2\xf1S@\x9f&\x16;\x8a\xe3S@\x83i\xd3\x03\xae\xe2S@\x12\x8e\xe5c\xfb\xbaS@\x9e\x7f\x16\x97\xac\xe0S@\x17\xd1\x80\x99\x1f\xecS@D#\x1b6y\xb7S@`G\xf1\x0c\xe7\xb8S@\x9e\x99\xb5>m\xd8S@IW\x9e4\xdb\xc5S@\x8d\xc9\x93\xf3\x1b\xe3S@\xe7\xfc\xf3W\x91\xe3S@\xcf\xad\x1e\\1\xebS@\x16\xef\x0b\xf1=\xd9S@\xb6\x08\xf6e\x95\xa1S@{w<\x8fr\xe3S@\x03qR\xb3\x1d\xc1S@\x8f\xd7\xc6\x9e\xe2\xccS@q.\n\xeeO\x9eS@f^\x97\xf6\x81\x9dS@\x9f\x02\x8c\xc4\xca\xceS@\xc3\x05\x82$\xa4\xcaS@\xa9\x9c)\xab\x04\xd9S@\x9f\xa2)\xaa\x8c\xa2S@<=\xb4\xf3\x8e\xe8S@w\xea5\xb5\xbb\xb2S@v\x92\xdc]u\xe2S@\x0e<\xcc\xb83\xa2S@\x19W\xda\xccH\x9dS@d\xfbRr\xf5\xb2S@\xf1\xef\x07!h\xdeS@Q\xc5.Nn\xecS@\x83\xb2\x102\xe6\xebS@\'~\xd7s\x0b\xb3S@g\xa2)\x1b\xc5\xa7S@\xc7*\xef\xc21\xb6S@\xa9p\x96\xd0v\xd1S@\xb1\x8f\xecP\xe9\xe9S@\n\x11\x11\x98S\xe5S@\xbd\x88\xc4_\x1f\xe3S@\x11\xb0\xa4\x8az\xbcS@\x02kk\xdf\xc4\x9bS@\x84)c\x05\xad\xdbS@\xa9j\xb50z\xe2S@\xb3\x0f\x82\xe8\xab\xeeS@E+\xf8\x06\xcc\xd9S@\xea\x0f\xbc\x99\x9f\xbcS@\xcd1\xec~t\xe9S@\xb3\x0f\x82\xe8\xab\xeeS@A{K\xbdZ\xa0S@\xe9[\x12\xfc\x9a\xa1S@-\xb3\x8a\xef\xad\xd1S@\xefJ~\xba\xd0\xd0S@J\xd4\xf4\r2\xdaS@\xfbd\xef\xa8L\xe0S@\xad\xe0Z\x1d\xb1\xdaS@\xcaj\xc0\xbd\x97\xecS@\x0ex\x94JT\xe0S@\xfd\xb4\xe8\xfa\xe2\xe2S@:\x12\xe1<d\xf0S@\x8a\xaa\xd2\xcaj\xeeS@\xc2\xc4X _\xddS@\xbf\xc4\x06\xe8\xa0\xdcS@\x82\x83\xa0\xd0\xce\xe1S@\xd2m\x1f2\xa0\xedS@\x93\x1bI\x04\xea\xecS@i\x1a\x14X\xd6\xeeS@u[l\x16\x0f\xd5S@\xbf\xee\t\x01\xff\xd1S@\x07\x90\xdf0\xc6\xdcS@\xe9%#]v\xeeS@\xaf\xeb\xd6\xcaU\xa7S@A\x08\xd3\t\x88\xf1S@N\x07\xd2\x03\xc7\xedS@\xe5\x89\xe6\xfd\xdb\xe7S@d\xb8\xef\xc2W\xe3S@,\xacR\x01\x9d\xedS@\x0e\xd6\x9e\xb3B\xb3S@\xa2\xc4Bc\xc4\xc7S@\x16y\xafB\xef\xc8S@\xf2\x13\xa4M\xa8\xeeS@VW\xc3\xc1\xdb\xdfS@\xfa\x96?\xa9\xaf\xf0S@\x1b\x19.\x0c\xcd\xc2S@"\xee\x98\xf3\xba\xebS@\xda\xd4\xb7t\x0c\xe7S@Afjd\x90\xc8S@k\xdaJ\xd2\x93\x9eS@Xa:\xe9>\xefS@v\\\xdf?M\xf0S@\xc5:{\xa3\x12\xc6S@\x83J\x93\x1a\xe2\xccS@5\x818m\x0b\xa3S@\x1ff[h>\xe5S@\x1b\x1f\xfe\x96D\xc6S@\\&\xc0\xf1\x83\x9eS@7Ai"\x9e\xd1S@\xb7\xd5\x1d))\xeeS@I\x97{f\xbf\xe4S@\x97\xdaD\n\x9e\xcfS@/\xfeJ\xc8\x1e\xd2S@@?\xd3\x14\x8b\xe7S@e\xb0\xd9u\xbc\xefS@\x19\xf5\x81\x9b\xf2\xefS@\xa2\x84\xdb\x9a\xf8\xe4S@\xa7\xa9\xed\xf5\x01\xd4S@\xaek\xb4\xae\xa8\xcfS@\x93V\x98\x89\xea\xe8S@\xe9\xe2"\x0f\xb4\xdeS@\xd9\xd6\xb8\xe2\xc2\xdcS@\x9c~\xa9I\xab\xeeS@\xc6\x97=\x07\x15\xc6S@\xe4\xb1\x84w\x9f\x98S@\x8e\x85\xbaP\x84\xe5S@\'\xc9\x18`\xd1\xd0S@\x03\xf2\x8a\x93\xd5\xefS@\xe4\x08c\xe9\xc8\xefS@k\xbc\x13 \xd1\xe8S@\xe3\x89\xb8\xe7\xbb\xd1S@\x15\xdc\xfb8\xbc\xefS@\x1a\x84vQ\x10\xd9S@(c|\x87\xef\xbaS@\xadOa_\xb9\xc6S@\xf6)d\xf8\xf4\xceS@\x94\xe4\x03\x81h\xd3S@\xd7\t7\xc4E\xbcS@\x9f\x9e\xa2^\x10\xebS@*\xdfzz\xaa\xc5S@\x0f*+\xd0n\xe8S@\x1a\x086u\xbb\xc5S@\x9avkz\x8c\xbeS@\xf1P\xc9{Y\xc3S@S\x95R\x9a\x96\xe8S@\xef\x18\x89a\xe3\xe8S@l\x87Y]t\xd2S@\x12ya\xd4\x02\xc7S@\xdcN}\xec\xd5\xeeS@\xc5^\xb0\x8cC\xdfS@\xfc5\xfd\x8b\xc8\xe9S@H\xaf.\xcc\t\xd4S@\xe7e\x16Y\n\x9aS@\xbfZ(\xf6a\xc1S@\x86<6k\xb6\xeeS@:R9cZ\xeaS@\xf2\xa5F\xc34\x95S@\x0b\x99\xa0\xdaO\xd3S@[\x9b:{\x80\xe8S@\x07\x193\x85\x9e\xabS@\'\xb4\xe8\xa7\xf4\xeeS@Z\xc0Z\xe7!\xe6S@\xdbCa/\xac\xe3S@\r\r\xc8\xe9d\xe9S@a\x97Y\x8b\x8a\xe9S@u[_\x1bp\xc3S@\x04\x93~\x1e\xe0\xe7S@\xaf\x92\x1f\xec\xae\xe6S@\x8d\x01!\xbf\x88\xc2S@\xb61\x19n\x8c\x92S@\xf6\xbd\x9aQ\x9b\xbdS@W\x92\xeb\xad\x99\xe5S@\xa3(xV1\xd2S@\xc0I\xcec?\xe6S@\xd2\xf5(\xa6\x93\xe9S@\xce\x15\x93\x01,\xd5S@\x80\xd4\xfey\xf9\xecS@>A\x99}o\xdcS@\x89\x93\x89\xf2\x16\xe3S@J\xa2j\x0c4\xedS@\xda\x0f\x89>c\xbbS@\x04\xa8\x16\xcf\x95\xc6S@-\xf5\xfb\xe8\xac\xb8S@\x87\x17FE\x8f\xe6S@\x19<#\xbcO\xf1S@\x9aF61\x19\xddS@|\xe0\x07B\x9b\xe8S@\x8e\xcdDd\xcc\xecS@\xb7b `\xde\xecS@\x88\xfc\xec7\xf5\xa4S@\x01\xd6\xe4\xe7\xb5\xabS@E\xe7\xec-\x19\xb1S@\x8a\xfe\xae\xa4\xf3\xd2S@pL\xc9\xfa\x13\xe7S@\x97r\xbb{\xb8\xe7S@\x04\xc5\xc5mQ\xbdS@\xcd\xc5\xef\x80\xf6\xebS@\x1e\x99\xablK\xf0S@?\x9c\x00C|\xd0S@(\xddr\xe8\x89\xc4S@\xf2L4\x99\x8c\xd2S@\xa3G\xd4\xca\x0e\xcaS@\xeb\xc2N\xb1\xf2\xeaS@+NN\x11T\xf0S@5@^d\x1d\xc6S@\xbfe\x9d\xe8p\xd3S@\x85(\x90\x01\x97\xf0S@\x04\xefM\xaf\'\xf1S@Q\xd6U\xd0\x1f\xedS@\xe6\xa9\x17\xd4\x83\xebS@\xcc\xcfg\xd5\x92\xc8S@E\xadU%E\xd4S@\xef\xfa\xb4\x17\x88\xbdS@V\xfb\x08J\x1a\xf1S@\x0f2#\xde&\xecS@#{\x14%w\xd6S@+\xac\xb1Hn\xbdS@\xdc\xc9U\xf0\xf5\xebS@H\xceJ\xc07\xebS@\xc3Hg\x01\xcb\xe8S@Q\x8b|\xfd.\xebS@\x07\xdbJ\xaeI\xf0S@\x87\xd7YS\xa6\xc7S@\x8c\nt_\xf1\xb4S@v\x8d\x9b\xb8B\xe8S@\xae\x01c\x91\x8a\xe6S@\xc4\xd6?\xb2h\xedS@\xa1\x03W\x00S\xedS@\xe1H\xf3\xf8\x93\xe9S@7\x918YO\xdbS@\xe9x\xd2\xf1\xc9\xeeS@l|h\x16\xac\xcaS@\xb3\xda\xce@\xd7\xc3S@\xa0\x99\x03\x1a:\xe2S@37\xed}\xaf\xccS@\xb1Ug\x03\xb7\xd7S@\xf7\x98i\xee\xff\xd2S@\xaci\x1bD^\xc0S@LI\xefTj\xd6S@\xe8\x92\x84dX\xa7S@;\x1bg\x96\x99\xe6S@,\xb8!\xe7\x94\xaaS@\x13\xfe\xfb\xe5\x7f\xb6S@1\x1d\xc5)\x1d\xe7S@\xab|>M\xef\xb7S@\xd3\xadG\x17#\xe8S@\x8c\xea\x14\xa9\x05\xd6S@\x16\x80P{\x03\xd4S@\x93\xae(\x16\xdd\xdfS@\xd4\x89C}w\xd0S@Y\x12\x97\x12\x82\xd0S@\x10\xaa\xb53\xa7\xe6S@\xe2/}H\x8f\xf2S@\x98n\xd9\xe8\x81\xeeS@\xfeT*\xf3]\xdcS@~6\xba\x83+\xe1S@\t?\x0bu\xa1\xa8S@\x8by\xf1W\xf3\xdeS@\xe6\xab~\xfd\xb2\xbaS@;>\xa55=\xf1S@`\xa1\xe1]2\xd8S@\xb7b `\xde\xecS@\x99\xf4\x0ct\n\xbdS@\xc6\x1b\xa4-\x94\xe5S@H \xad\xcca\xeaS@\xb1\xe0{][\xd6S@\xda\xe6|\x14E\xb1S@\'t\xfc[\x9d\xefS@S\xa5 H\x95\xe5S@\x97nG\xbe\xdb\xa2S@\xf9\xfb[;\x1e\xe3S@W\n\x1a\x04\xce\xc6S@\t\xaaa\xccF\xc6S@\x00\x82\x1f\x81U\xc3S@\xac\x7f\xd5\xdc\xd0\xc1S@\x15\xecN\xfd\xc7\xd1S@+\xb7<\x02\x0c\xdaS@Y\x96xs\xac\xa1S@\xcc3 \xc8T\xc5S@\x0bx\x03\xb7\xea\xc6S@>\x01x\x9cT\xf4S@Z\xf4[\xce\n\xaaS@\xf8j{\x80\xa9\xceS@\xfc\x82\xf8\xd5N\xd8S@\xd4\x05r\xd5\x93\xcaS@\x0b\xa1\x96\xc7\x99\xd4S@\xae\xfd.k\xf3\xe3S@\xfev\xee:K\xe6S@v\xfeE^\xf6\xa2S@\xf5\xf0\xf8\x9a%\xabS@\x83\xfa\xa5p\xd1\xdbS@R\xef\xca\xbe\xf4\xb5S@n\xd75\x12\x04\xc4S@1*x!\x96\xe0S@\x9dn\xce\x19\x10\xcdS@\xe9\x03\x11sF\xe6S@de\x97O\x04\xaaS@+\xa90\xb7$\xccS@\x17\xde<ii\xb6S@\xae\xfd.k\xf3\xe3S@\x99\x96\x86\x06G\xe9S@\x9c\xa4\xe4p\x8b\xb2S@\xf1 T\x85\xda\xe9S@\x10\xc6\xa6\x0bX\xdfS@\xef\x8a\xf2\x81\t\xa9S@nm\x956\xac\xd3S@\xc4\x13\xf5l\x8d\xeaS@\xbc4\xb7\xd84\xddS@|\xfd`\x8b\xfd\xe7S@\xfeb\xc1!\'\xeaS@\x89\xaf\xd0\x96R\xdaS@\xd3\xf8\x80\\\xe4\xebS@C\xefcBd\xc3S@\xd2wd\xce\x93\xebS@\x10\xcdEa\x18\xe8S@{{\x13"\x8c\xc5S@\xc3\\\x94\xc5Y\xeaS@\x1c8\x82\xc7\x13\xcaS@/\xb0}4}\xebS@J[\xee\x88W\xe5S@gE:{l\xe8S@#K\xf4J\xc4\xe9S@\x92\xef\xcd\x13)\xeeS@\xff\xf3\x9e>J\xe6S@Z\xc7Wu%\xecS@\x06\xd9\xe4\t\xdb\xd6S@l\x17u\x11\xfe\xe4S@Z\xc7Wu%\xecS@_\x80\x8a\xc3\x82\xc4S@\r\xe1\xbe<\xe6\xebS@\xfeb\xc1!\'\xeaS@m!\x00\x92\x06\xc1S@\xd7\xa2\xbf\x94\x89\xe6S@\xbb\x8f\x06\xd5v\xc2S@cN\xf8\xc8u\xd0S@\xf1\xf5.\x1b\x99\xdcS@m\xc1 \xe6n\xc7S@\xfa\xa1W(}\xddS@a\xadFp\xb7\xccS@\x1f\xe3\xdd\x15\xbc\xc8S@\xa9\xb7\xba\xcf<\xeaS@\xac\x03.\xdd\xcc\xadS@\xb5\x8c \xe6s\xe5S@6\\A\xf6\xd6\xe3S@@T\x89\x05O\xf1S@\x1fT\x97\xdb\x0c\xe8S@\xdcz\xdc\xdcg\xc4S@<\xadX\x0e\x02\xe3S@F\x16\xca\xa3\'\xedS@\xe4\x82$\x12\xd3\xe3S@\x9d#\xe6^o\xdeS@\xf1/\x1eW\x14\xe8S@\x12J\x9et\x1e\xeaS@i\xc75\'\xe6\xdeS@\x15\xd9\xf2\xf9\xea\xecS@\xae\xd0`\xc8\x08\xe6S@\xaf(\r;\xf7\xddS@7\xc7\x13\xf3n\xecS@\x86\xc9\x9a\xcf@\xcfS@.\x8a\x1d$\xd3\xc0S@p1\xa7+\x8b\xe5S@\xf9o@\xb8\x03\xd4S@\xe4\x1b\xaa;\x94\xf0S@\xe4\x1b\xaa;\x94\xf0S@2\x91H\xfa\x94\xecS@\x0c\x16\x93S6\xecS@\x1d\x11M\xb4^\xcfS@\x1eL3t\xd6\xddS@\xe0\x96@\x91p\xe7S@\xf7\x9e`z\xc8\xf0S@\x93\xb1\xd4E[\xe4S@\x94\xb9\x15\xfa\xf3\xdcS@\x069\x17rL\xe4S@\x15.l*\xe6\xbeS@yA~\xdb\xde\xd9S@\xdb\xe8\xca\xf9\x1d\xd7S@Ac\xa8\x16\xfc\xe3S@\xefS\xf3c\x95\xa9S@\x9f\xb0\xb0,z\xe5S@\x81k\x9b@\x97\xf0S@\x97\xcb:\xc8N\xdeS@\xad\x19\xdaX\x06\xe4S@\xa5\xa8\xf9C\t\xaaS@3\n7\xe2\xb4\xedS@\x1dX\x9c\xd2x\xdeS@\x88,R;\xd0\xc1S@\xe5\r\xc2\x078\xecS@\x89\x98\xe6i\xff\xbcS@\x15R\x0bD\xce\xc1S@{\x02\xb3\xcd\xd0\xeaS@\xed-c\xb6\xed\xeaS@\x80b4=\xc5\xe5S@\xbf\x0eY\xb3\xb9\xe3S@\x85Q\x84\xa1;\xebS@\xc4q\xd5\xda<\xecS@\xdd\x95\xf8Ni\xe6S@\x01\x914\x1c\x9f\xeaS@\xed\x08^\x0c\\\xf0S@\xd3\xc5\x941J\xe9S@\x0c=z/\xba\xc0S@\x97\xd5\xf7m^\xd8S@\xfbsH\xf3#\xd1S@5B}H\x1d\xe0S@;Y\xd2\x1d\x1d\xe9S@\\\xfa:\x8fh\xebS@G\x00q\xd1\x14\xebS@x\x9b\xec\xdf\xfa\xbfS@\xeb\nykM\xdfS@\xb6\xe9\x9cD\xfe\xdbS@\xd5\xeb\xdb\xcc\x16\xdcS@\x86\x08VE\x83\xdfS@\xd1fb\xf9\xa3\xbcS@\xb2e\xff\xfe\x96\xd0S@\xd4N\xf3\x10\xdf\xdfS@\xd7\xcb\xa1\x8c\x0b\xe5S@\xcf\xda\x95R3\xeeS@\x96\xef\xcd\xc6\x17\xbdS@\'\x9b\xcc\x1d:\xe5S@,\xdd\xa0\xf8g\xdfS@\x9c\xa6\xc3|C\xecS@`\x1d\x00\xb1\x91\xf0S@hK\x83\xecQ\xedS@H\xa7A\xa3\xdd\xe4S@@\xdb\x99\x19%\xc6S@\xc2\xc3\xd7;M\xbdS@\xc5\xdb\xa1\xffL\xe5S@W\x8a\x84\xa7S\xccS@Q\xd9x\xa0"\xbcS@q^C47\xe7S@\x13\xe1\xc8w]\xecS@\xef\x04\xa1\xcb\x17\xebS@L\xdf*~O\xdbS@~V0j\xd8\xd0S@II\x1bv\x92\xe7S@\xbcB`\x91\x06\xd9S@\xad\xbcCI<\xe5S@\xf8\xec\xd5a\xde\xdaS@)\xfaf\x7f\xba\xc8S@\x9b\x8a\x80~\r\xbcS@\x9dQ\xe2N\xfc\xe4S@\x1d\x80\x13\x1b\xa5\xf1S@\xc9t\xca\xb0^\xe2S@g\xf31\xaf#\xe6S@\xaaB\xaa\x91>\xe7S@\xde\xa3\x8f\x01\'\xecS@\xcdIvt\x8a\xe3S@x\xdc3]H\xcaS@\xfb\xde\x93l\xa0\xdaS@\xef\xd7\x1e\xac\xda\xe1S@\xf8\x99i\xdc\xcd\xd7S@\xd1\x94rW!\xbcS@\xb0\x80\xb56\xb6\xe7S@\x01;\x7f\x87\x8b\xd8S@\xfe\x8aI\xc6\x00\xb3S@\xbc\xf8\x9a\xa2\xee\xddS@\xa3\x17\xcf\x05\xc1\xecS@\x9aA\xda\xe8\xd1\xe3S@\x02\xa4\n]\xfb\xe3S@D\xe0Z4V\xe5S@\xb0(3\xa0\xf8\xbbS@*Utj\xf0\xf4S@\x92\x1d\xb0\x89\xe4\xe2S@a\x7fp\xdb\'\xe5S@S\xcc\x80S\xef\xe2S@\x80\xdcK\xb2\x80\xe4S@,\xe2C\n\x15\xf2S@\xa6\x15\xfd\x91\x15\xf1S@\xa4\x0b\x85\xad\xf1\xecS@\xe4\xac\xd0[n\xc3S@h\xe3\x9e\xce\x17\xe3S@\xbf\xce\xfd\xe2y\xe5S@\xccg"?\x83\xe6S@\xd0M4\x82\x9a\xe6S@\x04\xb6M\xe5\xbb\xdcS@\x0f\xe5\xc8\x93b\xe3S@\xf1\x0b\x931&\xe6S@\xfd\xe5\xfdNg\xe3S@:\xa2\xb8\x0e{\xf0S@:\xa2\xb8\x0e{\xf0S@\x1b\xc3\xb8\x98\x16\xe8S@\xe9l\xab\x97K\xebS@<N4Iq\xddS@\xcd6\xeeM\x88\xe2S@\xc9\xd9\x8f\xac\r\xcbS@\x1b\xcb/S$\xb7S@fW\xf6U\xda\xe2S@\xee\xe8^\x1a\xe7\xe4S@M\x05\xb5\xf1P\xf1S@z\xe2%P\xcb\xe7S@\xbd\x8c\xfb&\xe3\xf1S@\xa8\x84U\x9a;\xf5S@\x9f\x05\xaa\xbd\xb9\xc1S@B\x01q\xd5\x93\xb7S@\xf6\xe8]:G\xe2S@\x84A\xaf\xcf\x06\xedS@HX\r\x11S\xe6S@\x87]\xd4\xdd\x9d\xd3S@\x1b\x8d\xc0\xb5\x04\xe5S@\xcd\x96\xea\x9d\x9c\xc6S@\xe5\x02\x94\x12N\xf1S@\x807\x9e\x8f8\xedS@\xd2\x0c%\xfaf\xecS@\xc8$\xda|\xf2\xcaS@\x91\x1a\x05V\x92\xf1S@\xee\xc3\xde\xc5\xbb\xb9S@\xe9\xa3\x90\x1d\x04\xedS@\x86$\x94\xec1\xaaS@ n^\xcb\xe0\xb4S@\xb8\x80\xdc\x80,\xb6S@\x12@\x19\xa4\x06\xcaS@(H\xc3\x04\xa4\xe1S@\xc4\xebet\xd5\xd0S@\x06\x88\xe9\xd2$\xdfS@\x87PC\xc6`\xf4S@\xd9\xeb\xf1\x86\x97\xc6S@,\x15\x8et\x18\xa6S@\xbd-\x17(\xfb\xc3S@L\xd6\xc2J\xce\xa7S@u9d\x06\x98\xeaS@\\]\xe2X\x15\xf5S@;{l\xd6e\xc6S@\x87\xcac\xf5\xd2\xb6S@\xfe\x914d\xc2\xc6S@{\x01D\xcdP\xe3S@\xfd\xcaHfF\xa8S@\x97,B\x87\x01\xc2S@\x1f\x98\tn\x9b\xe9S@:\xcf\x036\xb1\xe6S@\xa2\xf2>?\x1f\xc5S@4r\x85#\xe2\xe2S@\x89~}\xd6\xec\xf0S@H\xfb\xf4RA\xa9S@~\x9b\x0e1\xd7\xe3S@\xd6\x9dx\x9a\xb3\xa7S@\x9fZ\x86\xe3~\xd9S@E\x05&\x88\x80\xb9S@\xe1\xd0\x8a&\x84\xa7S@kp\x9b\xa0\x8a\xc1S@\xf4\xdd\xaba\xaa\xdcS@\xac\xe7\x13\xf8\xa2\xeeS@\xd9!\xfa\xbds\xe9S@\x8f\xc2\xa7B\xcd\xe3S@%\x1f\r\xc6\x87\xf1S@\xb4\xa6l&\x97\xbeS@\xb3\x04\xf1\x18e\xc1S@\x86!\xf7\x0f\x8b\xefS@s9\x8a\x9f\xf6\xeeS@\x94\x8b\x94_\x01\xc5S@\xc8e$/\xfe\xe1S@\xd9+Z\x88\x83\xdeS@\xbe\x0f\x945\x04\xc7S@\xbcO\x0f\xb9,\xf4S@\x93_t\x19\xb4\xc4S@S\x11\x04&I\xe3S@%5\x17z5\xc1S@\xbf*\x91\xb6]\xa8S@]\x92\x9a\xb3\xb5\xdfS@T\xef\xecF\x97\xc6S@\xf3\xb2|^\x8c\xe8S@\x9c&\xd7;\xc3\xb8S@\x06\\<\x88\x7f\xd8S@.Y\x0eH\xef\xe2S@m8\xbe\x1b@\xa8S@J%\x82\xbf\xcd\xdfS@M\xf7\xb3\x0bE\xc6S@ o\x84\xc66\xceS@\xb2\x19\x1e\xec\x16\xaaS@\xfcQ\xef3\xd0\xc0S@(\x12\x8d\xd8\x12\xe7S@IW\x9e4\xdb\xc5S@d\xf6\x8d\x1f=\xd9S@\xcc\xbc\x9f\x7ft\xe8S@\xb5\xb3\xa5\'#\xdbS@\x00\xd1K\xcb0\xc7S@Yp\xaeh\x0b\xd9S@\xa4\xcb\'T\x0b\xa2S@\x86\xbf\xd7\xfe\xaf\xb6S@\xf8\xbb!s\x95\xe2S@\xdc\x8f\\i}\xa9S@K\xbbB\x14o\xc6S@\xb9\xb4\xfa\xe6\x9d\xcaS@X\x7fnj\\\xcdS@\ns\x85!\x91\xe2S@5\x00"\x02\xdd\xc6S@\xe7n(B\xdb\xe0S@\\\xb5\'\xb5\x95\xb6S@VHZ\xcc\xfe\xa1S@}\'\x9a\xf7\xaa\xe6S@`\xcbw\xe4C\xcaS@Ghu\x1d1\xa1S@\x14\xaef\xba\xd0\xa9S@\xc6\\\xfd\x15\xdd\xdfS@7\xe1\xd93\x9a\xe0S@L\xc3h\x1c;\xaaS@ \xdaUq\xf3\xd8S@t/\xd6\x0b\x86\xd7S@\x91\xe1RyX\xe0S@@\xabH\x9b\xb6\xeeS@\x13\xf4\xb8K\x96\xe0S@\x1b\x035td\xe6S@\xf9\xe0\xac\x8a\x9a\xd8S@\xcc\xa1\xb5;p\xe3S@\x9c\x959P\x01\xaaS@t\xe9E\xdf\xb3\xd7S@\xec"?\xe2.\xaaS@\xde\xf5\x17@\xd1\xaaS@/\x84\xa0z\xce\xf1S@\x7f\x93\xd3\x1ca\xd5S@\x88\x9bs!\x1d\xdfS@\xc7n\xcd\x1c\xae\xdcS@\xf4g\xdezC\xc6S@\n\xdd\x90\xc8M\xa2S@\xc3\xcb\x94\xde\x98\xa1S@\xe9\xcf\xe5T\xee\xc5S@\xe5l\xbe\xdd\xc6\xf0S@0\xac~0\xc8\xc9S@\x97>>]\xb4\xcfS@\x1a\x88,\xbb\xf8\xd0S@\x94\xf0\x97\xe3-\xd5S@\xb2\x93\xba;\xe2\xdbS@\xb8a<\xdc\x8b\xe8S@\x87\xcf\xb6d0\xd4S@a\xbbH\'\xb2\xcbS@\xa1\xf6\x04\xfa\xc6\xe9S@\xd6\x8b?\xdfH\xceS@\x94\xfbk\x1b\x9f\xdeS@\x1c\xfa4\xba\x8a\xe6S@\x9c+\x9d\xd4\xe2\xdeS@\'J\xd5<<\xd0S@\x85\x92\x11\x13\xf4\xb2S@0v\x02\x03\x96\xbdS@\\D\xf4\xcfz\xdaS@\x06\x10\xc9R\x7f\xd3S@\x05=\xb8#\xfc\xa2S@\x87C\x02W\xd2\xcaS@V\xd5\xd0<\xea\xd5S@\x91;\xf8u\xb0\xe3S@q\xb9k\x98R\xbcS@T\xf8,\xa5\xe3\xc1S@\x16\xe5c\xd1\x1c\xc3S@9]\xa9\x12*\xa2S@V_b\x9c\xfd\xa2S@T\xdd\xd3\x80.\xd4S@\xa1\xc7\x9d\xa3\xed\xf3S@\xd0\xedD+\x8f\xc0S@tL\xf0\xe8&\xd4S@\xb8\xf7\xf0\x0b\x13\xa4S@\x11\x17\x94\x00\x85\xf0S@\xa1S\xedi\x94\xbdS@E\x19\xbfT\xea\xe9S@\xee\x1fF\xf4\x93\xc0S@|\xec\xcc\xb4E\xd2S@\x9f\x92\xa1\xb7~\xa3S@Zt^\xbd6\xe4S@A\xbet\xf7J\xd4S@\xeb\x07F\xf4o\xd3S@\xf2L4\x99\x8c\xd2S@~\x94\xd1r\xf9\xd2S@\xb5\x9e\xa4\'\xd3\xefS@\x8b\xfb\xa8,\x18\xc7S@\x1e\x8e,`\x9d\xbdS@\x0f[_\xd3\x1c\xd3S@\xecF\x97\x19\x94\xa2S@\xcd\xe6\x03\x82\xc1\xeaS@\xafd\xe1O\x91\xbfS@\xaa\xda\xbda\xb7\xb8S@\xcc\x03\xc7\x16H\xd2S@\xe3\x1a\x08\xa0r\xd6S@*y$\xd9\x14\xa2S@S$#X3\x9dS@\xa9\x90\x01\x8f\x01\xa2S@\xa5\xa45\xd0\x9e\xcdS@+\xd0m<\xf8\xa4S@3\x13\xe4\\\x87\xb1S@\x9d\xd7>N,\xb1S@W\xfc\xcb\xc3m\xe5S@\xed{\xd0\xc8\xad\xc7S@\xa4\x85\xf5\xf9$\xc1S@\xa3\x19vW{\xd2S@\x1f\xb2(\xe3\xf4\xbeS@y\xeeSm\xdc\xefS@A\xb8\xb0,C\xdfS@\x92\x0c(\x03\xba\xbeS@\xf1)6F\xa3\xa2S@\xb7\xfe\xe9\xfaV\xc8S@h\xf5\xef?c\xeeS@#\x88\xe8\x87C\xc1S@\x9fxk\xd2\xc2\xdcS@I\xc3\x84}\xb4\xf3S@\x87\xcb\xcd\x91\x14\xf3S@UoQ\xc0:\xb8S@"\x85\xf1\x80\xc3\xd1S@)\xb9H\x8a\x87\xaaS@\xc1i%M\t\xebS@\xc7\t\xc3\xf6_\xd3S@\xe5\xf8\x89\x84Q\xd9S@\xe7\xf0\xccS\x03\xe6S@;x\xd3\x80s\xcfS@~\xc1\xf7\x85\t\xd4S@\xf7\xf4\xe8.\x0e\xd6S@-\x83Z\t\x02\xf3S@ \x0bV\r\xcc\xe2S@\xd9J\xa4\x1cO\xd1S@[\xf4\xa8~\x0b\xd3S@p\x1e\xd8\x1a\x8b\xf1S@\x94\x1e.\x14X\xd5S@\xca\xcd\x7fj\x10\xd1S@U\xfe\xdds;\xdbS@\xf8\xa3GSa\xe3S@\xeb\xfa\x8b\xa0\x10\xdaS@\xc8\x8e\x8a$"\xb8S@\xd4\x1e7@\x0f\xd1S@\xefx\x9eF\x83\xbaS@\xda\xad]\xa39\xedS@=\x10N\xdb\xd0\xa5S@\xce\xd2\xef\x14\xcc\xecS@\x08F|\x9a\xfd\xdeS@\xfd\x17\x81Ze\xd1S@\x95L\xe2\xd15\xdaS@\xd3Ip\xb67\xd2S@\x0b\x9fk\x17\x94\xf1S@<\xac\xd1\x0e\x82\xdeS@\x06\x81\x8ev\x07\xb9S@Xz~\xae\xb7\xd0S@OJ\xd0\x87^\xc2S@\xc6\xb2?\xc6\xdc\xb6S@\x96`=\xda\x08\xadS@\x11\xe4\xd5\xc4\xf6\xd1S@\r#\xe1\x14z\xd1S@e\xf8\xe4\xd7\xf8\xecS@\xb0\xf0\x05\xeb\xb9\xf2S@\x17!\xfe\xd7\xd3\xc3S@\xc9\xd8@\x96\xa3\xb7S@\xd0r\x07n\xe2\xb7S@\x0cV\xd60o\xcfS@\xacT%\x02&\xe4S@\xdbA"x\xd4\xc0S@\xa6j\xc2P\xce\x9eS@\x02B\xfe\xef\x85\xb2S@%\xa4Txp\xb7S@\x16\x1eia#\xa8S@\xb2\xb3k@^\xf4S@\xcf\xc2\xddC\x9b\x9eS@\xaap\xdc\xeb\\\xd0S@\xe0S\xec8\x0e\x9fS@\xdf\xaf\xe9\x16}\xf1S@\xad\xd6C\xb6G\xc1S@\x9b\xb0\x80\xb4\x8f\xe7S@\x8bZ\xe7r\xcc\xcfS@\x19ggR!\x9fS@\xc9A\xaa\xee>\xd7S@\xf0\x02e\xdd\xd1\xf1S@,E\xd2\xda\x9a\xedS@\x87\xda%\xf00\xe5S@ZJ\t?\x8f\xe6S@Pn\xd7\x871\xeeS@\xb1`\xfb;\xea\xf0S@J\x0e;;\xf0\xe3S@\xbb\xbb\xe0\xe4\xb0\xcfS@ij\xc8I\xdd\xd2S@\xb8\x07\xd1\x08l\xeeS@~\x0e!\x9a\x94\xcfS@\xbd\'\xf0.\xf1\xb4S@]g\xab?\x93\xf1S@\xc0\xd5E8\x83\xd5S@\xbd\'\xf0.\xf1\xb4S@\xa26\xa6_S\xd6S@\xccd\xeb\x1e\xc7\xd8S@!t4\xd3Y\xf2S@\xf3\xc6\xe8\xeb\xdd\xc1S@(\x11\xbe\x94\xa5\xcbS@F\xcdBr\xc5\xc1S@\x08\x95\x135;\x9eS@\xf6\xd3\xa8F\xdc\xceS@\xdc\xe8\x1a\x8f\x89\xc2S@\xb7n\x1d\xfd\xf3\xc2S@~xXd\xcd\xceS@\x8f\xe5\xbb\xee\xac\xcaS@\xaa\xa6\rF\xe6\xddS@zZ[3\xb0\xecS@\xee\xd4\x9d\x86\x0b\xeaS@\xc5\x9bA\x05\x85\xe0S@[\x8b\x9a\xe8\xe8\xc2S@j6]\r0\xceS@\x94\xb5\xd4p)\xacS@e\x18\xf6.\xbd\xd5S@\x0fG\xbe\xbaP\xd8S@\xa5\xfb\xef\\|\xeeS@\xf7u\xc2?\x8c\xdcS@\xa1\xe6H&g\xcbS@\xa2c\x80n\x18\xe1S@NZr\xd1^\xd4S@\x01\xe0f~\x0c\xeaS@\xd0k\xd8\x90_\xcbS@\x98\x12k\xc0\xd3\xdcS@\xb8\xb3\x11\xea\x86\x9dS@\xc6\xd2u\x90r\xd5S@*\xdf\xd2 ^\xcbS@\xef\xf8\x1b\r%\xd4S@\xc6\xc7\xc0\x9f/\xd4S@\x8f\xd7\xc6\x9e\xe2\xccS@#\x19\xb9\x9f\xf3\xdaS@\x81\r\x90\x13\xa2\xe6S@\xf8\x84s\xd3\x89\x95S@4]\xe9\x97b\xf0S@\xd9\x10\xec\xcc\xf1\xdeS@\xa3Dcm\xc4\xdeS@\xec\xac\xf0V6\xe2S@^\x8e\xfc\x9dm\xcbS@~!\xd7\xe3S\xcbS@\x88eL\xf7\xe4\xcbS@O\xab\x8b3\x87\xb6S@u{\xccw\x8b\x95S@\xe4\x18\xbb|\xb8\xf4S@\xa2\xba\xee\xbaQ\xcbS@\xef\x91\xac-\xf3\xdcS@\x08\x1c\xecq]\xb3S@.\x07O]M\xc7S@\xb4J\xf3^\x91\xb7S@\xdf"(\xbeC\xcbS@HG~z\r\xf1S@E\xfcnH{\xdbS@\x1b\x93\x11\xc1H\xcbS@Tae\xbd\x8b\xcbS@\x8e\x97\xc9\x94(\xd3S@\t\x9b\x8b\x12\xa0\xaeS@\x1b\x93\x11\xc1H\xcbS@\x15z\xcf\xef\xbf\xf4S@L\x02\xbe\xc6\x07\xcbS@v)\x8e\x0b?\xcbS@\x98\xbd5\x8f\x0f\xd3S@^\xce"e\xda\xcaS@T\x03\x88\xaf\x10\xb5S@#\x11\xec\xdd\xa7\xb9S@\xae4q\xf7t\xcbS@!O\xba\xe8\r\xcfS@8\'\n\xd3\xbd\xc8S@\x9d)\xc0B\xaf\xceS@\x8bW\xec\x1f\xf9\xddS@.\xb4%\xae\xdd\xd2S@;\x10\xb3=\xeb\xebS@\xfc2\x81\x1a\xf2\xd9S@0?\x93\xaaz\xcaS@\xd4\x05r\xd5\x93\xcaS@\x83\r\x88\x1d\x0f\xcbS@d\x85\x10\x88\x8f\xcbS@\x82o\xddD\r\xe4S@\x8a!\x8c\x01\x84\xb8S@4\xf3\x19W\x82\xdfS@\xacqdT\xc4\xb6S@l|h\x16\xac\xcaS@Pe\xdbl\xcb\xebS@\xdfK\xac\xf2\x16\xa9S@,\xbb\xc7\xcb\t\xdaS@9\x86H%\xb0\xcaS@\xe0\xab\x11\xb3\xf2\xe9S@\xee\xb6\xe1\x8bW\xb7S@\t4\xf00w\xcfS@\x1f\xb4\x03\t\x96\xd2S@\xd94\x18\xa7\xc0\xc8S@\xa9\x1d\x06\xb7\x16\xcdS@\x8cU\xff\xb5\x04\xa5S@J\xa7\xda\x1f`\xeaS@\xd9\xf8\x81\xb2\x01\xddS@&\xb7\x19d\n\xdaS@\xa9\xa7m:\x82\xc1S@\x12\x90I\x98\xf6\xceS@h\xeb\xc6\x81#\xeaS@\x19\xb1\xe8]\xe2\xbfS@>8\x89e*\xd3S@k\xde\xbf\xec\xe4\xc1S@Fu\xd4\xf0\x80\xe2S@\x89\xef\tWK\x9cS@\'\xc9i\xfb\x80\xecS@\xba\xe7\xeb\x17\xbd\x9dS@\xe7|3\x978\x9dS@\r\xbdA\x12\xa0\xd1S@:\xca\xca\xa8\x1a\xeaS@\xcb\x99\xaeD\xc7\xa1S@\xf9\x91{\x02\xfd\xdfS@\xab\x112\x8d\xad\xbaS@i(\x06\xc4i\xdbS@\xca\xe9\x98[\xaf\xdcS@2\xd9D\xfd\x08\xeeS@g9m\xa3l\xbcS@\r\xd3\x1a\xb2z\xecS@\x81\xa0\x13|\xba\xc3S@wfP\x80]\xd6S@\xa7\xe0\x95\xe2\xf1\xd4S@\xef\x9f\x8cA*\xc9S@_NC5\x85\xe6S@5\xf2\xe4\xdf9\xebS@\x91\xbe7\x01\x08\xbfS@s\xf4\xdc\xb5\xeb\x9eS@jq\xe2C\xae\xe7S@\x04[\xa1\x0e\xa0\xd3S@\xd2\xebi\xa9\xd4\xb6S@cq-Kl\xc2S@\r\x1a8\xd9\x8f\x9eS@Kt\xec\xab\x19\x9fS@\xd7\x11\xd9\xd5(\x9fS@\xfa\xd0@\x86\x96\xbfS@w\xddW\x95\x0b\xecS@O\xd3T\xc5\x1b\xd3S@\xb2\xa7Tx\xc9\xecS@Q@\xe6\xa2F\xcaS@\x15\xf9\xf6\xdc\x18\xd6S@B\xa5\xfa\x91-\xddS@\x14\xcf\xcc\xcc>\xebS@\xb3\xf7m.\xe8\xefS@-\x92\x05\xf5\x10\x9aS@h\x1d\xfd"|\xc2S@q\xb9k\x98R\xbcS@\x9c\xbd\x93\xe1\xde\xb2S@\xf0l\xd3\x80\xd7\xdcS@o\xc6\xec\x8a"\xb4S@\xa5\xf96o\xe8\xe9S@z\x1a\xa9\xea\xbd\xb7S@\xba\x93Uc\xcc\xc2S@\x9b\xb0\xb5M\xcd\xa8S@6.R\xf5z\xebS@?\xcc\xa5hL\xdfS@\x14\xdb\'\t\xb1\xcaS@\x80G\xdd\x87\xae\xc5S@e\x85\x8f\x05\x99\xb7S@K\xa1b \x89\xdfS@\x1a3!Fu\xdcS@k\xd5\tf\xa5\xd5S@\xcb\xf1fU\xdd\xdeS@\xfd\xc7x\x05#\xccS@QK<\xab\x9b\xebS@\xe4=\x90V\x1e\xe7S@%\nm\xc6\x98\xebS@\xdb]\x96\x83|\xeaS@\xc4\x01\x98i\x10\x9aS@6c\xdf"\x82\xd7S@\x16\xe6\x84]\x10\xc6S@\xc6y\x88\xdd(\xd1S@\xd6i\xa2\xf2j\xcaS@Jf\x9a\x12\x7f\xb7S@\x8e\x141n)\xd5S@\xbeR\x06\x07\x94\xe2S@\xab)s\xbb$\xe0S@\xe7C\xac\xe7\r\xceS@\x84l\xe1\xa5B\xd0S@\xed\xbf7\x19L\xc6S@o\x8f\x96,Z\xceS@Y\xd0\x82`\xd2\xc1S@\x9c\xed\x1d{\xa0\xdfS@\xe0\x11\xffs\x17\xc1S@\x8dX\x08\xad\x8e\xe6S@\x85\xde\'\xdcH\xe3S@\x9b\xed\x17N\xe0\xeaS@\x95\x91\xd0M2\xc7S@T {\x9d`\xe1S@\x10\x8f\x17\x17\xeb\xe9S@6\x85u\x94D\xdcS@QV\xd6\x86D\xc8S@\xa6b\xb87H\xc7S@\xddhAC\xb1\xe3S@W\xd2\xeaL%\xaaS@\x85\x94\xc2\x97\xbe\xdbS@+\x0f\x88\xd18\xc5S@x\xe9\xeb\xdav\xc1S@\xb1\xe7_\x8d\xb1\xd3S@\x02\x82\xd7\x97q\xaaS@\x820g\x12x\xe0S@\x11\xc2Dii\xecS@\xd1k\x9a;\x83\xdfS@\xd6\xaeon\xc9\xb9S@\x85\x1f\xb5\tO\xbaS@n@\xa7F\xd6\xe2S@\xc3oL\xb9\xe6\xc1S@\'\xb2H\x86b\xf3S@mW\x93x\xf5\xe7S@$\xf4\xc4\xc7H\xc7S@_\x82\xe5Ny\xf4S@\x8eTXG\x03\xc2S@Pnu[S\xc5S@6<j\xe6T\xdcS@\xcc\xd3;\xe8C\x85S@f\xac5\x08\r\xe3S@\xc0<_4m\xb3S@\x10\x92\xc4i\xb9\xbaS@\xf7\x13]S\xf1\xc2S@k\x8b\x10\x00U\xe3S@\xe5&\x19\xdd\x90\xebS@\xeb?\x000\x1b\xcaS@m\x87\x16k8\xa6S@ \xa1\xc9\x1em\xe6S@\xdag\xf3\xc0d\xe1S@\xc4\x99\x18\x98\x05\xcaS@\xc6\xe9\tg\x9a\xcfS@\x0fD\xc7\xf5C\xcaS@"\x80\t\x89\xe9\xc4S@\x9a2tLc\xd6S@\xc0\x8e\xd9n\x04\xe5S@\xce\x1c\xb0|\x88\xc2S@\xd3W\x82\xd7\x12\xc6S@\x14q\xf7Z\xf7\xc2S@\x8e6\x90N\xad\xc1S@\xcc\x97s\xff\xe9\xc4S@\xb6\xad{\xb0\'\xf4S@xa\xeb\xa7\'\xcfS@{\xd8;<\x1c\xf4S@\xde\xef\xc6\xccK\xdfS@W\xfc\xcb\xc3m\xe5S@,4\r\xdc\xdc\xe5S@`X\x18\x12p\xe3S@\xf5\x85\xe0dj\xe3S@7\x1f\xc8\\4\xc1S@\x13G\x00+=\xebS@\x06\x11\'\x04\xf6\xe7S@,\xd3\x9e\xd8F\xe3S@\x0f\xff\x97W\x01\xc9S@\xfd\x00\xf3\xbc \xbcS@\xb01\xfd3\xd7\xf3S@.\xed*\xa3\xff\xe2S@_fX$\x04\xd8S@{L\xd5\xe1\x12\xe1S@j\x93\xcd\x16\x9b\xe6S@\xca\xe9\x98[\xaf\xdcS@\xa9\xf2\x8aO\xf8\xbbS@\xee\x9a\xe6\xa9\x8e\xe4S@.\\C\x94k\xe5S@(\x98\xa6\xad\x01\xadS@\x87\xae-t\x84\xeeS@[\xed\xa5\x93\xf8\xddS@\xa3\xc0\xe5\x02\xd2\xc5S@F|\x9c\xdc+\xe7S@\x84\xb6i\x00\xfb\xe6S@\xe8\xe8eJ,\xe3S@\xb7\x1e\xcb\xf26\xe6S@\x8a\'\xac\xbcV\xdaS@\xa4=\xb9\xec\xca\xe6S@\xb4\xb3\xdfc\xf5\xdaS@\xb9\x82\x8aX8\xbcS@6\xa2\x01 %\xe6S@\x163]*\xef\xbcS@\x13\x9b\xf2H\xbb\xe4S@\x8e\xd1\x98\xdan\xf5S@AZ\xca\xae&\xddS@\r\xbd\xae\xb6\x17\xf2S@\xf8\tSM3\xbcS@\xbd\x8c\xfb&\xe3\xf1S@\x15\x19\x10\xa1S\xacS@\xa4=\xb9\xec\xca\xe6S@<\xf4\xe7\t\xf0\xd8S@\x82\xc4\xc8z]\xdfS@\xd4\xd85\xb7\x84\xadS@\\\xcb/\x95\x8e\xdeS@\x9bR\xb9\xf0\xf9\xe4S@\xbeyxW/\xf6S@\xaa\x96! i\xd5S@,@\xd8\xa0\x0b\xd2S@\x8c\x1c\x8e\xbc\xb0\xa7S@t\x98\x00x\x89\xdeS@\n\xeb\xd7=\xe0\xf4S@\xb8G\x0c\x05\xfd\xdbS@\xfe\xf74\x0b\x96\xb7S@34-md\xd5S@/\xd6\x19k\xdd\xe3S@\xdfR5I\x91\xe8S@7\xa0\xef\xa5\x18\xe8S@\xc0\xca\xfa\xc9\x85\xefS@h\xfd\x97\xa4\xca\xf0S@\x01vzu\xc9\xceS@\xf7|kYZ\xe3S@\x04HLB2\xdaS@&HO\xe9\xfc\xd9S@\xf5tUA\xa4\xaaS@\x03\xfev\x00\x99\xe5S@\xf0\x035\xa0\xd1\xb6S@\xb0\xfc\x12\x05\xe2\xefS@\x01\x03\xf5\x15\xec\xb5S@\xd4NW\x80\xc1\xe3S@\x8a\x0b]/\xdf\xdbS@F\xa1\x87\x93T\xefS@L\xe8\x1cP\xad\xefS@\xfc\x855\xd1\x88\xcbS@\x99E\x12\xe5C\xceS@\xb2e\x02p\xc2\xe6S@uA\x0c\xaf\xe4\xddS@\x19#$\x80\x85\xa8S@\xc9E{<\x84\xe4S@\xb4\xea3\xe42\xceS@\xae\xfd\x8c\'\xb4\xd4S@\x18\x02\xb6\xea\x00\xceS@\x07\xf2\xe6\x15\x1a\xebS@!\x8feF\xba\xe4S@\xcaf\xb59d\xcfS@\xc2\xa8Z\xa5\xaf\xa7S@\x87\x94\x9d\xe9\xf5\xe3S@,;\xae7\x17\xdeS@\x8b\x1co\xf0\x01\xebS@\xad\xf8\x1e\x9a\xf2\xb4S@\xadN\xbc\x9dL\xdaS@\x13\xa5\x14\xc2\xcb\xcdS@\xa6R\xa7eR\xcfS@I\xa8f\xf4l\xf2S@\x9ft\xa2o\xe8\xd2S@v N\x8c\x8e\xe4S@^W\x03zS\xe4S@\x9c`-\xdf\t\xf3S@5.\xe9\x80\xd3\xa7S@\x02S\xac\xe9\xc7\xeaS@\xfc\x84f\xe8\xb3\xebS@1\x1dpkn\xe7S@\xe7\xea\x94\xe1\xbe\xf2S@\xe5\xb2H\xa8X\xe5S@v9W\xf9f\xa8S@e"}\xa58\xe1S@\xe8\xa9]\'\x85\xe5S@\xd72BS\xe0\xc1S@p\xd0l+\xee\xddS@\xcd\xd5\xe3\x06\xf2\xecS@sz#\xe1(\xd0S@V%\xa1!B\xf2S@\r\xd3\x1a\xb2z\xecS@\x91x\xd5Z\xf5\xe7S@\x9d\xb5\xd0\xb8\r\xf2S@\x94t\x1a\x1a\xbf\xccS@z\x01\x12\xeb\xcd\xcbS@\xed\xf1\x94I6\xe2S@\x0b\xf9Wy\x9f\xecS@j\\K\x95\xca\xebS@~:I\x1d\xd3\xe0S@\xa65\xa6_\xc9\xebS@Zd\xdd\x01\x83\xa9S@\xd8\x04^t\xbc\xe0S@a6al\xc4\xe1S@/\xc7#\x05\x08\xedS@\x0e=Ne\xfc\xe5S@\xdd-\xd4\xe0\x17\xc8S@\xa1\xed\x94\x16\x81\xddS@\xe6\x8c\xc4\x1a\x94\xccS@\xe3c\'\xc8\xc4\xb8S@\x97J\xe8<"\xedS@\xf9\xf54\xbb\x8f\xd5S@\xc1\x03\x92\xfes\xc2S@\x9e\xa4Vb\x06\xefS@#a\x8b\xdb\xcd\xa9S@\xd9\xfd\xbd\xb5~\xa9S@,G_\x9c\x89\xdcS@\x80\xe44~\xb3\xe4S@\xd2]cQq\xcbS@\xcb\r\xa8\xd5\x97\xaaS@S\x03N\x052\xeeS@\x13\r\xeb}\xef\xefS@\xc2&x\xaa\xf0\xcfS@\xb9U\x88\xb2f\xeeS@\xc8-\x1a\x87(\xaaS@\x85abX\xa0\xedS@X\xabkt\xa5\xeeS@\xcdRJ\xe0;\xf1S@"-\xe3\xe43\xeeS@^\xbf\x80\xda\x8d\xc5S@\x88\xd8!\xf05\xedS@\xc9]\xff\x0c\xc5\xe8S@j{\x8bd\xd0\xddS@\xb5\xbeD\x16\n\xcbS@D\xbf\xfa8\x8c\xcaS@\xfb:\xefc\xf3\xc8S@lP\xad\x86\xa5\xebS@\x92\xfe\t\x94\x8c\xe8S@\xac\xeb\x14\xc3\x99\xc8S@\xb9)\xec\x1do\xeeS@\x89\xe6\x1et\xcd\xecS@\x8d/\xd4\xdd\xaf\xe9S@B\x0be\xccc\xcbS@m\x96@\xe90\xe8S@c\xc2|;\xc6\xeeS@\xec\xbba\xba\xb9\xdcS@\xcbi\x08\x873\xe3S@|\xc1[\xf4G\xebS@\xa3F\xb0E\xf6\xcaS@\x9cR\'\xb5\xb5\xddS@\x92{\x12\xb8\xb8\xebS@Kt!\xb7\xe0\xebS@hW\x04?\r\xecS@\xb3\xf7m.\xe8\xefS@M\xf9u\x1b\xa9\xcbS@\xdar\x88\xa8_\xa3S@: n\xb3\x02\xebS@\xd4\x81\x98Z\xf0\xcaS@\x92\xbb\xb0G\x8e\xd3S@)\x19\x91\x17Y\xebS@\x98\t\xf6\x8f\xc3\xeaS@\x84\x81\xf2)\x85\xf0S@\x07\xcc\xc9\xe7\xd4\xedS@&\xab]\x18#\xd3S@2\xc4\xae\xd67\xebS@-\xdb\xb6(\x18\xc7S@^M\xaaH\x8e\xb3S@\x96\xf5g\xf7d\xecS@\x85hu\xc5\xd6\xeeS@t\xbdd\xec\x91\xe7S@\xf8\xa2\xa6wW\xf1S@\x11\xb04\x84\xdc\xeeS@\xa1v\xdb\xf8\xbd\xeaS@N\x1bJ\xc9\x7f\xebS@\x05\x0b~\x90)\xebS@\x18\xca6\xa7\xe6\xebS@\x1f\x0ce\x00\xc3\xe7S@\x9a]0\xd8w\xe9S@r\x8a\xbd\x10R\xd1S@i\xdf\x82\xdd^\xf1S@\xafm\xea\x15\x9c\xedS@\xc1\xdc\x8eo2\xe3S@\x0fF\xe0\xbf9\xedS@\x1a\xf5j\xc4\x14\xedS@HX\r\x11S\xe6S@\xce\xde@\x11\x1f\xdbS@\t\xaa\xc2u8\xeaS@ih\xf8\xc39\xefS@\x86\xda<\x94\xe3\xeeS@|\xa4\x93\x19A\xd3S@l\xd0X\x0e\x88\xcbS@F\x9d\xb9\x17\t\xedS@J\xa8K\xdf\x11\xecS@s\xe3\xd7AK\xecS@\xe17\x9c*8\xe4S@\xc6\x9d\xc0\x0c\xa8\xe7S@\xe2 \xf99\xa4\xc8S@\xf0\xfcY$P\xc8S@\xd9\xc8O\x1e\xbf\xefS@p\x0e\xfc\xc9\x81\xdaS@\xaa\xdc>!\x94\xe2S@\x03\x06\x7f;\xc8\xe5S@\xe2\xde\xcd\x95q\xe3S@5_\x17\xd2\xfd\xc9S@Y\xd1\x969\x0f\xebS@\'\xe8\xa2\xaf\xe1\xc9S@r\xed\x12\xa1@\xcdS@W\xbdk+>\xc4S@\xc6yAq\x0c\xc7S@\x0bd<\xab\xda\xd1S@\xb2iF\x1d\xeb\xd1S@\x92\\%\xca\xda\xdcS@mb\xb0\xd9\xe9\xe9S@%\xcb\x8b\xc1\x02\xb1S@\x8e\x1a\xf6 l\xbaS@i~\xf2ef\xf1S@8\x1dM\xe9+\x95S@\xbe&&\x7f]\xc3S@\xd7\xa4\xd9qR\xcbS@\xf3\x17\xcd\xb2\xdb\xeeS@\xf7\xdc\xf4\x8c\x1b\xd2S@\x9f\\ppC\xceS@\xf8\xcd\xa5w\x89\xa4S@\xacO0=\xa8\xb7S@Q\xd86H\x0f\xdcS@@\xabT\x8c\xf5\xc8S@\xaa\x9b\xe1{\x8c\xe5S@-\xc8{\x97N\xa1S@T\xdfS\xd3q\xc1S@\xd2\x8a\xf9\x97\xac\xeaS@\x1b\xaa\xfa\xf7 \xc3S@:3\x91\x1f\x05\xf0S@\xfbm\xdd\xcfj\xeeS@\xf9`\x11\xb2\xfa\xebS@\xfeF\x1d\xa59\xd1S@i\xe2\xc1P\xb8\xa1S@\x03\xd64!g\xd5S@\x88J=~T\xd8S@/\x1a\xfb\xff>\xcdS@\x1a6\xc5\xcb\xc3\xf0S@\xde\xeb\xae\x1bU\x9eS@<\x0f\xcen\x95\xdcS@\xd0E\x81\xd8\xbf\xc0S@u\x94I1p\xedS@n<\xa4\xe7\x04\xceS@\xe2\xe0p\xd2\xae\xbcS@\x9ei7\x87\xa3\xcaS@\xbd\xe3$\xe5\x07\xdaS@\xc7\xcb\xe2\xdf\xdb\xcdS@4\x7f\x90\xd4\xf4\xe6S@\x06\xcb\xcb_\x83\xdeS@\xach\x91\xf9\xb5\xcdS@t\x88\x88\xa4\xfc\xddS@o\x93\xaf\xbe\xec\xe3S@V\xd9)\xd2\xc3\xe3S@\xdc\xa5n\xd3\xdf\xdeS@\xb8h\xd2\x13\n\xd7S@b\xf1tb\xef\xf1S@Q0\xe4\x07>\x9dS@m\x8f\xa1\xe21\xeeS@u\x1d\x1a\xba\xe3\xdaS@t\x90[\xfb\x10\xc1S@`\xb5^\x10d\xcfS@\x12^%=\'\xddS@\x89S\x85\x7f\xde\xd0S@\xaf\x19\n>t\xcfS@o\xbd\xe9\xc5V\xb7S@\xc5\xe3\x87P\xa0\xeaS@\x97\xa2\xf3"\x0f\xc4S@\x0c!6\xab\xe0\xc0S@\xb4EZ\xbf\xf4\xddS@\xd3q\xec\x02l\xf1S@\xd4X\xb1j=\xd0S@\x11\xccR\xf9b\xeaS@V/\xcd\x00\x18\xdaS@7\r b\'\xd3S@\x8aiK\xa7\xf0\xb5S@\xd8\xb7\x170\x8b\xb8S@\xb1\xcf\x1f\xef\xf3\xd9S@\xe48c\x84\xb7\xacS@=\x8eJ]|\xe3S@\xb1\xf3\xbb\xe9\xfb\xcdS@S\xf3\x85\xf1j\xbcS@B\x14\xfb\'t\xddS@Y\xdbP\xdcZ\xd3S@\xfa\x17\xa6\xa6^\xc4S@\xb7n7[\x1d\xb7S@\x7f\x08n\x13\x02\xd8S@W\x81\x9dqM\xc3S@\xe1,my\x8b\xeeS@Q\xee\xf2\xc9g\xd3S@\xd9\n\xbbTS\xe5S@}\x12[$\xe7\xe2S@\x0e\x8b\nP\xa3\xc6S@\x9d\x04l\x004\xe5S@a\x066\xbb\x93\xb5S@\xd7L\xd0s\xec\xb6S@\x0f\xff\x97W\x01\xc9S@B\x14\xfb\'t\xddS@\x1e,\xdc\xcf\xb5\xf3S@\x9e\x82\x9d\xbf+\xcaS@v\xe4\xce\xc0\xe4\xe2S@4\xbf\xab\xc0\x07\xa0S@0\x19B9U\xc2S@\x1a\xaa\xfd\xe6\xf3\xe3S@\xa4\x1f\xeeS?\xbbS@\xe0\xee\xe5\xf0a\xf0S@\x8c\xc8\xef\x9dO\xd2S@\x9bD\xef\x8d\x16\xc7S@yN\x13\xfb-\xaaS@\x8e\xca\x8d\x8b\xa9\xf4S@\xde&t{\xce\xd2S@bx\x82\x12]\xd8S@y\xdds3\xd7\xd9S@z \xe8\xc7}\xd4S@Z\xd9\xa7\xd4c\xd4S@\xebh\x8e\x08u\xe1S@(\xee\x07(\xbd\xaaS@\xa7w\t!\xe4\xdeS@d\x1cG].\xcfS@9\xd1\xd9\xe6\xc6\xb3S@\x95\xc2Qg \xc5S@[\x111\x96B\xc8S@\xe4\x0e\xd2\x0b\xc8\xbdS@\x83\x98lp\x9e\xefS@\x19\xf0\xb1>\xc9\xa5S@bl\xf8\xf7\x80\xb7S@\xa4\xdb\x98<\x14\xa9S@\xe2\x1f\xac\x95\xd8\xe9S@I\xe1\x0bl\xf1\xcaS@\xf8C.\x82\x02\xcaS@\r\xca\x19]\x9c\xceS@\xdb\x01\x82 .\xeeS@l\x99"\xbb\x9a\xebS@ugU\xa1\xac\xe8S@\x89W&Yh\xc1S@pH\xe3\xa6W\xdcS@\xdf\xb7W\xc0\xda\xe4S@?\xc5EL\xa2\xe1S@\xf0q\xd41\xc4\xd5S@EAO\xc9\xde\xb7S@\x10\x8f\x17\x17\xeb\xe9S@2\xf2\xcbU \xf1S@!\xe8\xa1\x97}\xb6S@+\x19t\xe2\x0f\xd3S@,\x1e\x11y>\xd9S@O\xf9\x05\x80x\xdeS@\x0c\xc0\x88\r\xf1\xd2S@0\x86N6\x8e\xf0S@+\xd8\x89\x1e\xa1\xc6S@\x8f\xc5eg\x9c\xc7S@8\x7fr\xe5\x87\xb3S@\xfbx\xa5\xc3\xf3\xd5S@\xd5\xf9\xbe\xf2\xb2\xbbS@\x8b\xef\xa5W\xae\xdfS@\xd7O\xdb4X\xdbS@\xfc\xf8\xb3\x98\xe8\xe4S@j\xc94\xfdQ\xa4S@\xfb2W\xd7\xf1\xa9S@\xe8hD!,\xd7S@3\xf3\x98.Y\xcfS@+\xc1%\xbc\xfa\xe5S@\xb7\xbd\xca\x0c\x12\x9fS@\x00\xfa(\x99|\xd2S@\xf5tUA\xa4\xaaS@\xb2P>\x93I\xd2S@\x0bD"\x16w\xc3S@\x88\x9bs!\x1d\xdfS@_\xf85\xb9O\xddS@\xb4\xaf\x19j6\xb4S@\x98\x89\xe6\xc1\xd5\xd8S@\x90\x9c\xfc\xc5\xd7\xb6S@\xe7\xc3\x96\x1d\xf6\xd2S@\x80G\xdd\x87\xae\xc5S@\xf0\xe7OM\x16\xd1S@\xd5,y\x87\xe1\xbbS@\x81o\x9a\x17\xc3\x95S@1=T\xb79\xd4S@\x8fH\x10u^\x98S@\x0er\xee(\xed\xcfS@M\xf2%<\xf4\x99S@\xc8(:\x04X\xe3S@$S\x08W\x95\xe9S@\x93\x1aVH\xe2\xd5S@L\x85`\xb8t\xd5S@\xf2\x17<5\xe2\xc3S@\rj\x90\xf9\xb4\xe5S@\xcb\x13\xc5\xb3\xef\xeaS@\x97S\xd9E\x06\xb0S@\x8dt\xfe\x17\xf1\xa2S@\x12/\x04\x96\t\xd3S@\xd2rv\xf0Y\xdbS@\xd5\xb48\xcbV\xacS@\xa1r\x08\xde\x0c\xe5S@N\x94M\x19\xd1\xd3S@\xd2w\xbb\x0c\xe0\xc7S@\x94\xc4\x9cLK\xddS@\x1f\x99\x8f\xe4r\xd0S@\xf0f\x8bn0\xddS@\xffr-\x11\xc6\xe5S@\xf0\xe7OM\x16\xd1S@N\x05\xd8#l\xa3S@\xc2\xe9\x9d|\x9f\xe0S@nS;0\xf8\xa5S@"\xd6v\xb9\xd0\xe3S@\x90\x95\x045\xca\xdbS@\xb7\x1a\x06[\xcd\xf3S@\xecg`oa\xddS@A|1\\h\xdeS@\'\xe0ID7\xecS@\xb9\xaa\xb8\xfb\xec\xc9S@I\xb2\xd5\xdcv\xd1S@|=u.\x93\xecS@-t\x96\x97\x15\xedS@\xe2t\x9c\x18r\xeeS@\x80M \x9a*\xeaS@Cd\rcw\xe3S@\xf1\xb1\xf8\x9d0\xcfS@\xcc@\x04\xa3\xf2\xe9S@\xbd\xe5_8=\xebS@\x9c4\xd6\x9bn\xf1S@7o>\xf6\xf9\xddS@\xc4p\xbe\x8d\xeb\xccS@\x05I\xed/\x16\xdaS@/\xde@l\xcc\xeeS@\x1a\x8f\x1d\xa0p\xb2S@)\x9b\xdcZ\x82\xb7S@\xb4\xf3\xa5\xa5\xeb\xdeS@\xc2\x10\xedaQ\xd0S@\xe5\\\x86\x9a\\\xb7S@\xd1\x07\x97%\xc7\xb8S@ixU\xc1\xb9\xcfS@\x0c\x07\xa8\xb8\x9c\xe4S@@\xb6.1\xe2\xceS@]\xb3_$\xce\xd6S@\x8c[\x07;\xe6\xecS@@t\x17\xb9\xb3\xdbS@?\x9e\x85\x82<\xdcS@\xa1\x0b\xaf\xe5\xa8\xdcS@\xae\xee\xc8\xe5X\xb3S@\xaf\xa0\xa0<\x1b\xceS@qj#s\xb7\xb9S@\xb4d\xfb\xe6_\xd6S@\xd1J\xf3I\xf1\xc8S@\r\xf4]x\x01\xcfS@2\xc4\xda\xca\xc8\xeaS@e\xd9\x80\xd5\x08\xc3S@\xfe*\xe1\x944\xcfS@\x11\x95\x99\xaa\x9b\xb6S@vV\x96\x19\xe8\xd4S@3\x848f\\\xd5S@O\xe4h\'\x9a\xedS@\xd4\xb2\xeaY=\xb1S@U B\x81\x13\xd5S@*V\xf3\xb9"\xd5S@k\xa3\xd5\x12\xb2\xeeS@dd\x88\xd4\x86\xeeS@\xb0a\x0b\xca\xb2\xe9S@\xa0\xdbM\x15\x8f\xcbS@$z\x97\xc1\xdb\xefS@i\x8f2\x9e\xbe\xd4S@\xa6\x00\x0e\x82x\xe9S@0\x16ij|\xd4S@\xaa:\xf7\x7fg\xcbS@U1\x7fd\xec\xefS@\xdcS\xba\x00\xb7\xd3S@\xb7\xff\xbaj\x81\xd4S@\x8f&\x93(\\\xdfS@\x8c\x964\x87\\\xcbS@\x8a|a\x07\xdc\xeaS@\xbc\x94E\x13\xb0\xebS@\xa5\xfd\x7ff\xad\xeaS@\xc1\xdf\xb8-:\xd4S@\x04\xee\xc1a\x96\xcaS@\xfe\xde+H\x1d\xd4S@\x00\x85\xf58\x0f\xd2S@\xb9\xc5\xf7\x80\x8a\xd1S@2\x07\x96\x94F\xf0S@\xae|\x10bA\xe0S@q\x1f\x8e\xb4\xb2\xdaS@"\xef_\\\x10\xc4S@\xf1\x04\xf3\x92\xac\xe6S@\x86\x92D\xd8\xa6\xd5S@%\xa4k\xa9\x04\xe8S@\x8f\xacC"q\xd5S@\x8aX`1]\xdbS@\xe0:\xabt}\xe8S@3X\x1d7\xc1\xe8S@\xe6XE=\xa3\xebS@\xfd\rb\x12\x9a\xb3S@\xa7\xa8\xde\xb2\xa5\xc5S@\xb1\x12\x92\xf2\xb0\xd1S@\x86K\x04\xb9V\xd1S@\xea\x06\x152E\xbaS@\xc0\x932v\x8b\xebS@\x9e\xbfEN4\xb7S@\x1fum\xaa\x02\xeaS@I\x9eW8\xaa\xd6S@\xd4\xa0\xeaK\xbb\xdbS@\xdc\xf7Ft\x14\xcbS@X\xe1\x15\x9a\xe9\xefS@)\x9e\xb7\x91r\xd6S@\xa7DS\x1d\x1e\xceS@\xf6\x88\xabOR\xcbS@\xbd\xdb\x9b\x96\xc2\xe9S@\x83P\xf0&\x86\xe8S@\xf0\xf2\x862\x19\xdbS@\xf2\x9b\xa4#"\xedS@\x95o46Y\xc3S@\x14f"\x1f\xc0\xbaS@\xed\x1fO\x89\xf6\xcaS@\x07\xe1\xadq\xc5\xe6S@\x9b"\x08\xbb\xd6\xe9S@\xa6\x92\xd8\xcc\xf4\xcaS@\xd4\r4\xc4]\xcbS@c\xfdOTv\xd5S@\x90\xc9\x01\x80\xcb\xc2S@V\xaeZXr\xbaS@I\xa1y\x90\x0e\xc7S@\xd9\x96\x0e\xf3\r\xd3S@U:\x965J\xe0S@s\xd1\x8e\xc8\x0b\xeaS@\x98\x80\xc8Y8\xc3S@\x95\xa5\x9f\xc7(\xe1S@/\xb74$\xda\xdcS@W\xfc\xa8#\x96\xdbS@\x04F\xc6\xf8\x84\xe6S@\x92{\x12\xb8\xb8\xebS@OD\xa9\xaa\x19\xe5S@7\x81\xff&\x9b\xe9S@s\xd1\x8e\xc8\x0b\xeaS@\x90\x1e\xbd\xaf\xcf\xb6S@C4i\xc0\xdd\xcfS@q\xf2\xc5~\x94\xd5S@%\xd9\xd7s)\xe8S@k\x1d\xaf\xcc\xc8\xf0S@\xdf\xad$.\x13\xc2S@\xfe\xbe\xe6/e\xe3S@\x04\xba\x9e\xd4\xbf\xe5S@\x9bNk\x14y\xc8S@H\x07\xd8U\x9c\xe8S@\xfe\xcf\xe2o}\xe8S@9\x07y\x91w\xc2S@\xf4\xe9\xc7\xd3\xc2\xccS@\xc9\xbb~c\x8d\xddS@\xb4\xb9\xec\x13\x96\xe9S@\x99\xa1d\xd3\x12\xc2S@.\xc3\xab\xff\x02\xe6S@\xe2\xfe\xad\xdbE\xe6S@\xb3\xc9\xce\xe3h\xedS@\x00\xc1u\xe4\x92\xb6S@\xe82\xf5 \x9a\xe0S@lu\x19.@\xe8S@\x1a\xf9}b\xbd\xeaS@r\xc6\x0b\xb4F\xb8S@\x8d}\x19\x80\x8c\xe9S@\xc9f\x0b\xfb\xf2\xc3S@2\x8d\x8d$\xb8\xdeS@Aa\x0b\x9d\xa2\xecS@\x99\xfd\xe8\x85\x87\xcaS@\xa5\x8b\xea\'L\xc7S@\x98c3\xb3\xb5\xeaS@S>\xadI\xff\xe7S@\xc7\x86\x93\x17j\xecS@\x82\xf7|Ov\xd5S@\xb9\xa1\xad\xffl\xe0S@\x18\x1a\x00\x86&\xdbS@}\xa5P\xb7-\xe5S@\xb0\x9c\xd7!n\xecS@\xc7\xd2\xc3f\t\xe6S@\x97\xaf\xae\xd3\xc5\xcfS@\xc4\xe2\xe9\xe5M\xc1S@\xcd-\x01\x97\xa9\xe1S@fcu\xf5k\xecS@\xc2\xb1D?\x95\xd2S@\x80;\xb1k\xc9\xe7S@w\x1e)\x03\x06\xe2S@{cNh\xec\xddS@\x05\xd2ld\xf2\xd8S@\x01\xf0\x0eU$\xdaS@\x93\xff\x165\xca\xe5S@\x15F\xa6\xce\x07\xebS@8C\xaa\xba\xf0\xb6S@s\xe7\xe1\x19[\xcfS@\xa6n\xa2\xb2\xde\xe9S@\xf8]\xbc\x1fp\xd4S@\xe2\xca]\xc4\x15\xe5S@3\xc3\xa9\x0b\x89\xe7S@rg\xa5\x9f\xad\xebS@V\xb7\x18\xc5\x91\xdaS@\x115D\xf1j\xddS@\x86\xa7\x13\x9aU\xdeS@\xe4Z\x89k\x96\xebS@\x19%\x8c\xb2\x93\xe7S@\xb08}\x99\x85\xcfS@\xd4K\x8at\x12\xb6S@\x1a\x02\xa3;\x1f\xdcS@\x1cfOp:\xd4S@\xe6%\x01#H\xdaS@\\4j\xcb\xec\xe3S@;$|\x95\xc3\xebS@\xf1\x19P\x87\xb5\xebS@\x91h\xbf\xf5\xeb\xe1S@\x7f7<\x9f\x10\xebS@\x818\x8a\xff\x0f\xdfS@Ao\xb1\x1e_\xd3S@t\xa9,;\x80\xd2S@4k\xed\x90\xee\xd5S@S(\x82\xb9R\xe5S@\xc6.\xbf\t\xa9\xe5S@\xaf\x04\xa5\xf8[\xdeS@C\x1c\x81\xe2\xea\xe1S@\x9a\x00\xd2^\xfc\xe3S@3\xa2P\x9c\x11\xc4S@^\xa3hw\xa2\xd9S@+:\x88\x9b\x1f\xe2S@\xce"f\x89\xe1\xe2S@d\x89%J\x10\xe2S@\x00I\x17\x1ay\xe5S@\xa5K\xaf\x10\xb6\xd5S@\xc4Z\xe2x\xbd\xb2S@\xcb2.\xe4\xaf\xc1S@\xf4\xfe\xb4\xf0\x1c\xebS@\xf6\xd5\xdfx\x84\xe4S@\x8a|a\x07\xdc\xeaS@\x0b\xd6U\x8e\xfc\xbcS@c\x9e\x8d\xc6\xd6\xebS@\x0b\xff\xc9\xfb\xbc\xe7S@\xfaz\x83\x16>\xc7S@\xedK\xe8\xf6\xec\xe0S@\xda\x9eG\t"\xb4S@1/v\xbf\x91\xbdS@\xc0k\xec\xb2\x96\xeaS@>\xc1\xd1\xaa\xd0\xb3S@\xe5\xbd\xf2\xaa\xf5\xc6S@\x90\xac\xc8\xd2\x90\xb6S@\x93g\xcc\x9f\x84\xacS@Y\xcbS\xd6\x92\xdcS@\x90\xfd\x06`K\xe9S@B\x9ew\x9c\xb5\xe8S@cb\xfa\x9at\xe5S@\x88\x98v\xd6\xef\xc2S@&X\xa8\xb4!\xd1S@=w\xc3\xbd\t\xd3S@\xda\xd1)\xe4V\xd9S@LLH\xcf\r\xdaS@F\xf3\x98Z\xa6\xe1S@\x1dQ\xe3\x1e\xc0\xcbS@~\x98\xc9\x16q\xd6S@#Uv\x86H\xdcS@\xcb\x85\xe3\xc8U\xe3S@\x18NO\n\xf1\xc1S@\x94t\x1a\x1a\xbf\xccS@\xc9\xf4t\xbf\x03\xb5S@\xf3\x08\xd8\x05\x80\xd6S@#u\xe3\x0f\x04\xdaS@;\x8b4\xdf&\xe9S@;\x8b4\xdf&\xe9S@d\xd7\xa7{\x94\xdaS@\x85Q\xf6$1\xdaS@\xc7\x02Yw\x83\xe8S@\x19\xe5\x1ax\xf7\xb0S@i\xde\x8dPh\xc1S@\xad\xf8\x1e\x9a\xf2\xb4S@P\xc1\xceT\xaf\xc1S@\x8f#&\xe2>\xc2S@\x1f\x0erI\x9c\xbcS@\xeeUT\xf5\x1c\xf2S@aM\xcb\xd3\x8f\xe0S@]\xca|\xa0\xd1\xe3S@\xaef\xda!\x05\xe5S@\xa82=\xbd\xf7\xddS@:\xe2\x02O\xba\xdaS@8;FJ\xc8\xcdS@\xd8\xb7\xe7je\xd3S@A;r\x8cx\xbcS@\x88\xf3Q0r\xdfS@\x99jZ\r6\xc1S@\t5Q\x89{\xcaS@\x05\x1f(ec\xa8S@t\xd1\x01 M\xe8S@&\xf1J]\xbb\xbcS@\x82]`.\xf0\xd8S@S^7%w\xe7S@\x9d\xb6j\x82\x05\xe0S@\x12\x1b\xcc\x01\xec\xc0S@Q\xddi}\x96\xadS@\xf1j-\x0f"\xe3S@d\x11\x95\xbdH\xbdS@\xc0\xdc\xe0\x97j\xe3S@6\xf55})\xbcS@Zc\xc2\n\xa4\xc1S@\xcdR\x05\xf4\x14\xdfS@\xd1\xb4Y\xa1\xd9\xd4S@#\x8d\x83\x9c\xdc\xa7S@V\x8d\xfaw\xb6\xd9S@5\xb86\xa2\xe1\xdaS@7\\CrM\xdbS@\xf1]5\xa1d\xe7S@\xda\xd7\xfc\re\xd5S@8\x81a\x1bl\xc0S@\xc3\xce\x9a\xf1\x86\xf1S@\x7fXq\x94x\xeeS@\xee\xb3\xbd\x82e\xedS@\xa3\xc6\x89\x828\xedS@\xbf\xac,\x9b]\xc4S@o\x18@\t=\xd5S@\x98\xab\n;\xdb\xbbS@\x7f\xea\x9d\x03,\xb4S@fi-H\xbd\xe4S@\xe1k\xdaY\xa9\xe4S@e\x1a\xba\\\xf3\xe6S@#4L9D\xd6S@\xedY\x8d\x04\xaa\xb3S@\x1b\xdfG\x9d\t\xc4S@\xff\r\xc6\xa9\xce\xbfS@*\xaf\x9f\xe5\xe0\xccS@Tz\x9db\x1f\xbaS@\x01$3;\xee\xd7S@O\xf3T~\x99\xacS@\xf5\xfb\x8aRM\xacS@L8=\x8d\xf7\xc9S@N\xc2,\x1b1\xe1S@\x13M\xe8\x00(\xe7S@h\xff\xbf\x11A\xd4S@|\xa3%\x8ei\xcfS@>=\xec\xde0\xf0S@\x0b\x9cM\xd0#\xcdS@{\x9d\xd74\x18\xf0S@\xd8r\x10\xc2M\xc3S@?\xba\t\x06~\xe6S@\xc3/tj\x8b\xdaS@\xd4-\x89\xe5u\xc2S@\xcb\xa2[\xbb\x12\xc4S@\xea\xe4\x0e\x8b\xa9\xd4S@\xc6\x8b\\\xa0\xc7\xe3S@\x8f (\x8aK\xd5S@\xde\x83\x9f\xa5S\xe5S@f>\xef\xf9\xc4\xd6S@\x97\x04\xa2\x01\x95\xb9S@T\\\x04d\xcf\xeeS@}s\x9d\x18t\xcbS@jt\xaf5\xd8\xd9S@&\x98`\xa0\x95\xe4S@x\x07iX\xf3\xe3S@\x03\xaer\r.\xe5S@O3F\x83?\xe6S@\xef\x7f\xba\xf2j\xf4S@A\x86\x91<\xaf\xf0S@\xf7Y\x80\x13{\xf0S@Ax9\x11x\xe5S@%\xfa\xcd\xe1\x19\xc6S@.[\xda\xb2\xb6\xc3S@@\xd7B\xdd\x0b\xe3S@P\x9e/\xf9\\\xe6S@\x9c\x93-|~\xe6S@Ol\xa29P\xe3S@)N4\xe1z\xe3S@\x97\x14\xe0\x06\xe2\xd7S@\x94\xaf\xe2X7\xefS@H*\xbee\x0b\xefS@\xfd&u\x87\x97\xc2S@_~\xa1\xf2N\xc3S@\x10\xbc\xff\xc0g\xe5S@H\x0eH\r\xe3\xe2S@\xa0DUV\xf8\xe4S@A\xf8\r>\x0f\xf3S@\xaf;R\xd4\x07\xcbS@\xde\xe0.\xb8\xc8\xd7S@>es\rI\xa3S@\xbc\x9f>Jg\xdaS@`\x1d\xe7\xb48\xdaS@\xce\xa13\xa9\xac\xf3S@e\xad\xd5\xd89\xf4S@,\x1b \xd8\x01\xbcS@H-?\xcf\xda\xcaS@^\xad\xcd\xcc\x18\xdeS@Kt\xfaQ\x9a\xe5S@\xe9\x07H&\xbc\xc1S@\xc5C\xd6^8\xe2S@f\xad{\r\xf8\xa2S@\xc6\x97\xc1\x8a\x98\xf1S@h[_\xa2\xbf\xa1S@\xbe\xcc\xeb\xab\xe0\xebS@\xc4^\x94!\x89\xebS@\xaf\xdfK9 \xebS@\xf3\xa7\xca\xd8Y\xe5S@5]\x84\xac.\x9bS@B\xa82\xea\xd3\xc1S@\x19L\xfdn\x92\x95S@\x19\rFx\xfd\xe1S@\x04\xb0L\xcd#\xe2S@\xe3\xfa\xad\x8d=\xcaS@Q\xf3\xc4\xa8\xad\xceS@65w\xb7\x1b\x9aS@\xdb\x1e\x84X\xed\x95S@4e\xa8\xb7\xc7\x95S@U=\xdc\x1fv\xc3S@\x19a\xb3\xael\xd8S@meED\x9e\xc5S@_\x94\x8b)\xbb\xe7S@\x1ect\xb6\xcc\xf3S@\xbe\x9c\xf8\xa4\xc3\x96S@!Z3\x9f\xb3\xd3S@\xf2(4\xa6_\xefS@\xad`\xf98\xa8\xc8S@\xc7T^\x87\x92\xe8S@2\x94+k\xf4\x9dS@c:\xbf\xa5W\xefS@f\xfa\xb1Dy\xeeS@>0_\xa7D\xedS@\xa40c\xe5\xfb\xc5S@I*F\xdd\x0f\xc9S@\xeb?\x000\x1b\xcaS@\xa9"\xf6\xac\xed\xe1S@1\rY\x16\xd1\xdbS@\x81\x81|\xab\x95\xd4S@\x18\xe5k\xcd\xbf\xbaS@\xf7\xcaN\x93/\xd1S@\xa4\xd71\x97\xd1\xf0S@c\xa8!C\x8d\xd0S@_\xb6\xcf\xf3\xe7\x99S@@\xeb\x9e\xcf\xfe\xc8S@\xcf\x0b\x10\xb5?\xf0S@W~\x0b\xefg\xc0S@\x8e\xf4\xe6E\x05\xdbS@\xa4\x11;\xfe\xb5\x9eS@\x8a\x05\x18K\x80\xa9S@\x83\xd7lh\xde\xa9S@ukh\xe8\x1c\x9aS@Wj\xa1\x16\x98\xc8S@\xab\x88Ma$\x9fS@W|\x00\xd4K\xddS@\xed8\'\x96N\xddS@?\xe1\x81\xdc\x08\x9fS@\x9e\x1aD\xac\xa3\x9eS@\xcf\x0b\x10\xb5?\xf0S@i\xa9[\x8c\xd4\xefS@L\xe8\x1cP\xad\xefS@u\xfa\xcb\xd4R\xc7S@\xf7\xef\x84\x1a{\xa9S@!-\x88u\x8b\xdfS@\xc8\x91\xf5\xec\x86\xe3S@\xf0\x8a\xb83W\xbaS@\x94\xd8\xa4\xe0,\xdcS@\x95\xc2Qg \xc5S@{P\xec\x87~\xc8S@T\xa6g\x99t\xa8S@\xd4\x18\xd2Y\xf9\xecS@\x86\xe6\xf8\xb4\xed\xebS@>\xf9`0\xea\xe7S@\x07\xa2Q\x11\x90\xeeS@\xbf=8\xcdE\xc8S@\xaaX\xdd\xd7|\xf4S@*\x86:4\x95\xc9S@\xdb\xfc?l\x05\xacS@\xdb\xc0\xb7w\xe7\xa8S@x\x06\x8a:\x1d\xc6S@#O\x0c\x95\x8f\xf0S@\xbc<\xbd\xda~\xccS@\xbf\x18\xb4z7\xa8S@tM/\xf9f\xa8S@#\x00\xce\xd6\xdd\xcdS@]\xf8<\x1c\xc6\xa5S@a\xf7\x14\x92n\xa9S@wG\x02P\x19\xd2S@fI\xc1\x1f\xdb\xa7S@\x07\xa2Q\x11\x90\xeeS@P\x9e\n\xfc\x8d\xb9S@\x94>\xd5+v\xa7S@u_\xebN\xd4\xa7S@\x03\x8a\xad ,\xf0S@=\xc4B\xf9)\xd0S@\x0e\n\x9e\xbb\x7f\xa8S@"Z\'P\xa7\xe4S@\xc8?\x9bA\xbe\xcfS@W\x87\xd3C7\xa7S@(\xdd#\x8a\xc0\xc0S@\xfb\xa9\x8b\x07_\xa7S@\x13U\xd2@\xd6\xf2S@\xdd)\xdf\xe3O\xceS@Y\xe2\xcfSb\xdcS@\x13l\xe7\xda\xc8\xa1S@\x06\xe6\xcf\xf4\x00\xa7S@\xe0K\xb4!C\x9dS@\xc1\xb3\x97\xd8\x11\xa2S@\xdekIX\xb5\xccS@\x03J\xb0\xcb&\x9dS@\x83~\x0e\xe4.\xd3S@\x8b\xcb\xca\xd8\xa8\x9dS@&\x05\xaa\xa3\xf0\xa6S@\x82\xf5\xdc\xb9k\xb7S@\x0547\x8f\xb0\xb9S@`\xbf\x14\xcd\x8b\x9dS@\x8a\xbbb\xee\xbb\xe3S@\x95\x1a\x1e\xfci\xe1S@\x93R\x88C=\xe9S@%\xdft\xaf\x0c\xdaS@\xd4o\xe2|\xa5\xdfS@\x83\xcf\x9a\xd3_\xe3S@\xf5\xce\xfch\x89\xf4S@\xc3\xd6\x84\xdb\xe4\xe3S@Y5^G\xe3\xb8S@\xcd\x001*\x17\xc1S@\xc1\\\x91\x07\x9a\xc6S@\x9b(U[\xaf\xc7S@;u\xfe\xa3P\xd7S@\xa6k2\xafh\xd3S@y#\xc8\xfa\xa6\xdfS@xk\xca\x0c\xba\xc7S@\xf1\x07.\x9c[\xceS@~~\x1a\x8e\xc1\xe9S@\xfd\x8c\xd0om\xe9S@G\x88\xc2\x05\x94\xeeS@\xfafQ\xfb\x05\xc1S@\xc1q\xd53\x04\xc6S@@t\xda\xddG\xc6S@\x11\xf2\x07\x9e\x99\xdfS@\x83\xb4V\xb2\xac\xc6S@\x0e-s\xe0\x99\xb5S@\xbc\xa0:\xa1\xdd\xdfS@\x8e3\xf3\x0c!\xf2S@\xb1\x90@\xdc\xd8\xa0S@\xbf\x97\t\x8a\xe4\xf4S@\xbc\xd6\xe7\xa4\xf6\xeeS@Sv)\\\x07\xd2S@\xf2\xc4\x9d\x92\x00\xd3S@\xc1Z\x0e\x99g\xa1S@\xdf\x01\x04!e\xc6S@\xa7\x9do\xb5|\xa5S@\x140\xe2i\xfd\xddS@QzbY\x1c\xeaS@\xa1\x18P\xf4p\xdfS@\x97\x85\xc0\xcc-\xe0S@\x17\x00;\xbb\x07\xa7S@\xe1\xf4\xcb\xbd5\xd2S@-`\xe3\xe5\xa4\xaaS@D\x18>AH\xa7S@\x84\x08,$Y\xcdS@\x04\xd7\x99\xc6\x00\xceS@o?%\xb8\xbe\xa7S@|\xfa\x17\'4\xcdS@\x1aO\xc7\xa6\xe7\xe8S@>\x8d\x02+\x86\xe1S@>\xab}\x04g\xf4S@}\t\x0bsn\xaaS@O\xbb\xd8\xael\xcaS@=\x9f\x18V%\xaaS@\x06r\xd3r\x8b\xd2S@\x1d\x18\xfc\xf8\xdf\xdcS@\x0c\x9e\nW\x89\xb6S@D\xd2\x02\xef\x11\xd2S@*\xb2\x8e\xfc~\xb7S@\xd1\xdb*K\xf8\xecS@\xdf6\xaf\x94w\xdbS@\xb31\xf5\x82\x9b\xe2S@\x82\xde\x10\x1e\xe4\xbdS@\x9a\xb6\x9b/+\xe7S@\x19(\x86\x0c\x13\xd1S@\xa1Kq\xb1\xca\xc9S@\xe6\xff(j.\xceS@\xf1Sdz\xd2\xcfS@\x1c\xcd%\x7f\x0f\xf4S@x\xe6K\xa6\xcc\xb3S@!\r"Y\xa2\xc0S@C.\x01y\x94\xcdS@\x82\x1d1\xa7\xe6\xe4S@\x1c\xc9M\x18\xa7\xb2S@\xde&t{\xce\xd2S@\x9fdWt\xbb\xdcS@a\xb3\xf7z\xe3\xceS@\xd3p%\xa6\xaf\xd2S@S\xc3D\xc9\xfb\x9bS@\x1d\x9c\xe3\x9a\x06\xd9S@-J\x83\x9c3\xe8S@7\xa5\x01\x1fD\xbdS@0\x9d\x87\t\xc5\xe4S@#l\xf1\x17\xe4\x9eS@e\x0eK\x11C\xa4S@kju3\xdc\xadS@1/v\xbf\x91\xbdS@\\L\x95\x13A\xdfS@\xe3\x9f\xa7f\x19\xafS@\xa3\x02\x07h\x9b\xc9S@hE\x87s1\xceS@\xb8\xc5\x18\xf9x\xccS@/\xfd\x16\xces\xd7S@+\xb3\x03!\xf8\xe6S@\xb3\x1f\x827\xba\xe3S@\x99a8M(\xc5S@\x83tT_\xe5\xb6S@N\xbcx\xb3\xd7\xa9S@b\x01\xa8\xf3T\xc8S@\xcb\xe6.\xbb\x13\xa1S@\x83\x02\xec\x1a\xf4\xe3S@Z\xb6\x8d\xe8\x0c\xd8S@\x8d7\nL\xf1\xe4S@S\xac\xcbI\x01\xe8S@>gc\x81N\xd3S@{\xf78OC\xe7S@\xd9\n\x17\x8e\xc3\xeaS@\xeb\xbe\t\x1b\xf5\xa9S@\xc2\tI\xba\t\xc0S@XN\x96\x8b\xdb\xe3S@=O\xc3\xfa`\xebS@\x9e\xe0\xe0E\x93\xcdS@\xd6\x9c\xef\xd7\xbc\xe5S@\xad\x03\x81\xdc\xd4\xd3S@V\x8d\xfaw\xb6\xd9S@\x99\x88\x12)j\xe7S@S\xac\xcbI\x01\xe8S@ma\xa6\xf6\xa6\xd3S@;er.\xce\xe6S@#\x81 \xde\xc9\xdbS@T\xc6R\x03:\xe6S@\xdf\xff\x91r\r\xe8S@\xedB\xca\xb9\xe2\xd4S@\x93=C\xcas\xe6S@]v\xfbLO\xeaS@0Y\xd8\xaei\xdcS@h\x073J\x05\xebS@\xa5\n\x94=\xc9\xe3S@\xc8\xce\xa6\r\xa8\xc1S@\xf6\xb4\xb2\xda\xd7\xe3S@\xc9\xf4t\xbf\x03\xb5S@1\x17\x93\xd5\xa0\xebS@F\xe1>\xc3\xd2\xb3S@b\xfe\xdc>\x05\xb6S@\xd04;W\xa5\xe6S@f\x10ii\xbc\xd0S@["S8\xcb\xe9S@B\xa1\x1d\xee\xe3\xe8S@&\x112H\xb2\xeaS@\xa7\x1d7|\xda\xc9S@&\x112H\xb2\xeaS@\xe7\x83d{n\xe9S@T~\xcc\\v\xdcS@\xca^\xc3\xd7\x8f\xc9S@\xdf\xf6\xb9\xae\xa1\xdcS@\x18\xd1\x89&\xb4\x95S@U\xc5\xd6<\xee\xceS@\x15\xcf}\xcab\xdcS@-M\x19\x89\x0c\xeaS@\x01i\x8e\x97\xaf\xcfS@5\xb4\xee\x97\x06\xcfS@+\xeb\xbe\x13\x11\xe6S@N\xd4\xd7\x10\x06\xe2S@\xb4\xa6\xa4\xb5\x95\xdcS@(S\x97S_\x9eS@\xe2\xe9yui\xdeS@\x7f \x19~\r\xbdS@]i\xe1\x08\xd6\x9dS@J\xe2hN\xd9\xa1S@\xdc\x82\x7f\xea\r\xf7S@-\x84\xfd\xdb\x0e\xd2S@4\xd5\\\xa3w\xdbS@\xe7\xcb\x90\x0cu\x9cS@\xbe3s5\x94\xa2S@\xb0J\x88Ff\xb8S@t\xe5h\xdf\xd5\xa2S@\x9e\x05\x9f\x0fp\xdaS@\xc9\x9e\xe3\xe7i\xd2S@`\xc8\x81\x88\x82\xd1S@\x059U\xee\xa3\xe7S@\xf7\xdbN\xb7\x91\xe2S@M\x8f\xedyZ\xc1S@N\xd4\xd7\x10\x06\xe2S@\xc5\x00\xa8\xb2\xa9\xdaS@\x05U\x9f\x8e?\xd3S@\x81\xdej\xd3V\xe5S@\xf7$\x9e\xe0\xc4\xf2S@\xd9Mh\xf9g\xe2S@1\xfb\xe8f\xe4\xdfS@\x12\xd9\x17\xb75\xaaS@\xf8\xf3\x97\xb6a\xaaS@\xbcD\x18\xff\xf8\xf1S@x\x12\xcd\xef\\\xefS@\x19\xa1|\xc3\xc1\xb6S@\xf3l\xc4%3\xd0S@U\xcc\xf1\xad\xdd\xefS@\xf2(4\xa6_\xefS@\xb7\xbd\xe9\'\xcd\xe3S@S\x12"\x16\xe6\xdaS@\xec\xc0:\xf9\xe2\xa7S@\xc7Y9W\xf3\xdaS@\xffF\t\x03\x0e\xefS@0\x1e[\x98\x8e\xf2S@\x92\x86XK\xd5\xedS@s\xf6M\x89\x7f\xf1S@\xab\x8f:\x06B\xd8S@o\xa1\x9b2\xac\xccS@GVo\xb6\xe1\xebS@w\x95\xb5L=\xdcS@,\x90+\t\xc0\xebS@\xfcOG*\xec\xcaS@/\xb74$\xda\xdcS@\xa9h\x1c\xa1\xbb\xf0S@\xa6\xe0C\xea\xc1\xebS@hsQz\xa1\xf4S@=\xfe\xdeJs\xe9S@\x9d\xbcK\x8e\x97\xf1S@\x0cE\x84-\x98\xedS@\xaa9\x8a\x10\xb4\xeeS@\x1a\x82\x93\x83\xfd\xdeS@\x0cb\xb9\xfa5\xedS@].pRv\xa3S@>\x0b\xca\xd8X\xcbS@\xae\x82\x81\x92\x10\xeeS@\xdb3\xaf\xfb\xca\xeeS@\xc2\x94\x9e\x85\xd8\xefS@\xfa\x1a8\xcen\xdfS@\x8e\xfb2;\xc1\xe9S@~\xbd\x12\xcb\x87\xecS@\x00\tv@\xbd\xeeS@Fz\xa2\x8e\xb4\xe9S@e\xed\x02_B\xe8S@\xe6Q\x1a\xe7\xd2\xefS@$9\x86\x83\xe3\xefS@763y\x8d\xebS@\xd7\xa2 U;\xf0S@\x02\x99o\xb2}\xccS@\x81\x13Ap8\xe9S@\xf1\x82Q\xd3"\xf0S@\xef\x8e\x8d\xe5\x91\xabS@c\xba\xa2\xe7\x92\xe8S@]=r\xba\x86\xf4S@@>7\xac%\xe9S@\xfd\x8c\xd0om\xe9S@\t\xdf\xf6T\xe7\xdeS@\xa1"\x94\xec\xbd\xeeS@F\xc4"\x06a\xacS@\xbbw\xd7\xf2\x0b\xdbS@\x05\xa3\x06_\x0c\xedS@\x16\x14}\xd3{\xb1S@\x14L\x8f\xf5?\xd2S@C\xf2\xa5Z\x1c\xd7S@?\x88\xf5\xb0\xc7\xe7S@\xf2\x07e\xb9s\xf1S@ r\x86\x01\x0b\xc6S@\x06\xc1\xcb\xe9\x7f\xeeS@\x19\x18\xb8Q\xa9\xbfS@\xb0\x94+"?\xebS@A\x9a\n\x9e\x0c\xe5S@\x1e1|\xafJ\xd4S@\xc9\xea\xd6\xa7\x86\xe5S@\x95\xb15\xca\xc1\xf0S@\x1b\xd8\x13F\xf1\xc3S@\xb0\xf3^r"\xc4S@V\xef\xda\\\xac\xc2S@Y\xf21m\xeb\xc1S@\xa0\x90\x15\xbf\xcf\xe9S@\xa3\xea\x9c<o\xc2S@\x88\x83O\x80\x08\xe8S@_\xc4\xd2\x0c\x82\xe9S@l\x80\x16\xd3c\xeeS@\r7N1\x07\xecS@F\xdb\xac\x1a\x81\xc5S@s4\xae@v\xe8S@\x0fa\x1bj\xb1\xc5S@\x1aX\x0c\xf9\xee\xeaS@\xf2#\xcaSW\xeeS@\x0fF\xfb\x8a{\xe8S@\x9d\xc1[\x97\'\xeeS@\x97r\x993I\xeaS@SQ\xf0EW\xe0S@8:\xc4!v\xe9S@T\x90@\xf1u\xc2S@\x06<\xbe\xba\x9b\xd5S@#\xcb\xe4\x95\x03\xeaS@\x94\xe0\x18\x08\xcf\xe5S@\xbd\xb8\x00c\xa3\xe9S@]\xfc|.\x91\xc9S@\x10\xc1W\xed\xae\xc0S@\x0b\xe8\x93<u\xecS@\x18\xf1m\xc2\xbd\xe7S@\x99\x7f\x1c3\xb7\xcfS@\x96\x08\x8a\'\x06\xdbS@047\xba=\xe1S@\xc0U\x0eX\xc9\xddS@\xdf\x91j\x80\x02\xd3S@7\xc20\x8e\x83\xc7S@\x029\n\x94\x0f\xddS@\xd55\xf6k_\xdeS@\xa4\xf8\xdb\x13\x0b\xe4S@\xce"f\x89\xe1\xe2S@\x89\xd3\xf8\x86\xb9\xe7S@\x81\xd3bxT\xc0S@\x85\'\xfa:\xdf\xcfS@{\x11\xf6{\xd2\xe6S@\xba\xd4\xea\xa4\xfd\xb8S@[\xef\x8a\xe1\xe2\xcaS@\xd4\xe02s\x00\xefS@\xcf\xcawRa\xbdS@gT\x07\x1f`\xd9S@z\xc9\xcf1\x04\xdaS@s8u,+\xe8S@@\xc1\xf2\x15\t\xcbS@\x19\xfc\xecm^\xc9S@\xa0\x10\xec\xd1\xca\xd0S@hx\x0cb\xc6\xe3S@\x1b\xf3k\xd8\xe8\xe4S@\xc8\xa4\xdcU\x06\xd9S@\x1e\x0b\xc1\xe8i\xe5S@\xd9\xb6\x94\xffe\xcbS@\x0f\xb2\xfc\xd3x\xe7S@\xe9J\x02\xca\xb8\xbcS@\xc9r\xca\x87\x1c\xe8S@:\x0bO\x80r\xcbS@o|\xfa\x7fg\xd5S@\xab4\xf4\te\xe7S@\xf7\xd65i\xd8\xdaS@m\x88WG\xf1\xe6S@\xc2^z\x18\xb9\xbcS@\xfe(!+\x08\xe7S@\x0f\x96\xce.\x83\xcbS@%\xc3\x88\xb8\xb1\xd4S@z\xc2\xbe\xab\x82\xcbS@V\xa2k\x1f\x82\xe4S@\xc2 \xdb\xa2F\xe6S@\x8dQZ\xa0\x1d\xd5S@>}\xd02\x9f\xcaS@\xdf-\xc8\xc3\xdc\xe3S@&\xb0\x17+\x8c\xe5S@\x19\xea*\xd3\t\xe3S@\xb9\xf0\x95\x9e\x8a\xe6S@\x00yV\x98Q\xe3S@y\xa7X\xab\xc2\xb8S@\xbb/( \x0e\xc9S@\xc7\xeb( p\xcfS@\xda\xb7\xce\xf6z\xe5S@\x0e\x13\xe1^\xef\xd3S@\xeb\x00\xafs\t\xe5S@\xf5Y\xa0\xb4\x88\xe2S@z\xff\xc6\xeb\t\xc9S@z\x10\xab\xf3\xb2\xb9S@\xa0\xa3X\xf7E\xd5S@\x12\xac\xb3p|\xceS@<+\xcdg/\xcaS@\xcd\xf4\x89\xcf\xa0\xc5S@\x80h{\xaa\t\xe3S@\xa4\xc1\xbb\xc7\xb8\xc7S@\xea;\xf2\x1e\x0f\xd0S@\x15\x05q\xe5^\xb7S@\x94\xf0Xf\xe1\xe1S@!1\xbe}\t\xc9S@\xad%]\xb5\x93\xe1S@9\xff\xae|\x13\xc2S@\xe4\xdd\x07s\x95\xc5S@\xf3\xe5\x8f\xa8\xd0\xe3S@\x93\xbaj\xff\x98\xc9S@\xbc\x19\x16B{\xe3S@!\xaf\x03\xa0\x1a\xbaS@\x165\x1f\xf7\x9f\xe0S@\t%\xc1\xbd\xd6\xd1S@-D(\xec\xc6\xe3S@(\x1c\x85\xab\x85\xe0S@\x97E4a\xa6\xceS@\xb6\x8d\'\xe5H\xc2S@\xab\x88\xc6xw\xb7S@\xaa\xdd\x00\\\xd5\xd9S@4\xa2\x9b\xb5"\xdaS@\xc8\x9d+\x15\xae\xc7S@z{\xbc\xb5\xff\xd4S@z\xfeR\x00\x91\xbeS@\x17\r&t\xc7\xf3S@\xd6\xca\xe0\xf7\x98\xdfS@\xec\x95+\xa3G\xdaS@?\x0f\xef1\x17\xdaS@[\x89\t\x92\x80\xdfS@BE?&.\xe0S@\xd1\xda\xaaR]\xc1S@\x8a\xcc;\xeee\xdbS@\x80\x9e\x02u\xe0\xe2S@\x9e\\x\x9f1\xcdS@\xe7D\x08g\x95\xe2S@b\xdef\xa3\xc1\xdfS@\xa9,\x1bG0\xc1S@>\\\x07\x8e1\xc6S@\x19\x8fH2\xe0\xf2S@\x1eD\x8e\x7fz\xd2S@\xa6\x1a|G\xb3\xc0S@d\x7fT\\\xca\xb8S@\x05\x8bx\x01\x95\xb9S@qR\xaeCe\xbcS@\x0e\xb4\xe7s\xc1\xd6S@&?\x84\xecq\xd5S@~Tr\xd4\t\xdeS@\xc3\x9d\x0fn\x80\xe2S@\xb1\x12-\xb3s\xd4S@\xd2\xa2\xc5\xc3\x1a\xd4S@\xd5\xbc\xe9,\t\xe9S@\xf0U)\xd2m\xc5S@\xf7\r\xdbb\xbe\xe1S@\x1ev\xc0\x9d_\xd1S@\xfc?\x0c89\xcaS@d[\x1f\xe0a\xc7S@\x9c\xb6\xda\xee0\xcfS@\x8fi\xaa\x19\x05\xa2S@\xe3\xdcX\x10\x80\xd2S@\xb4\xa3n\xa8\xc7\xd2S@\x9b\x92:\x82\x18\xe8S@y\xce\xadU#\xc1S@\xce\xb8\xed\x81\x18\xe5S@\x00\xfc\xa0xk\xe4S@\xccn\x9f\r\x81\xe3S@\xc0\\\xfd\x99\x8a\xd4S@X\x87#\xb9\xcf\xf2S@\x81\xa9\x7fj\xe9\xddS@/\xe0*\x15\xcb\xf0S@\xf0\xc3\x82\x9a\x11\xd2S@v\xef\xd3\x10\x08\xe0S@6\xf1\xf6p\xe4\xddS@\x9b\xd6\xd1.\xaf\xd8S@\xd16\xb2?\xe8\xebS@\x93$G\xf8\x9e\xa8S@\xd4\x8d\xa4To\xd6S@\x06\xbbh\x07\xa1\xb0S@\xd4\xea\x91\xc9U\xd7S@OD\xa9\xaa\x19\xe5S@7B\xa9\xf7(\xc2S@6r$\xe0\x12\xbbS@\xaf\xe7\xc9\x9c\x94\xdeS@\x92\xf4\x9eX\x86\xe5S@T2\x0e\x1b\x07\xd1S@\x11\'O\x90\xc0\xbfS@-\xac\xcd\x89B\xe3S@4;\xe5\xcb~\xcdS@\x83\xf7\xfc\x1c\xea\xccS@S\x91y\x92\xe0\xcaS@_\xed\xeb\xe2l\xb9S@s\xee\x95,\xff\xacS@\xe2\x8e\x0b\x85\x80\xb9S@\xad\xdf\x8c7>\xc9S@\x8f\xba*\xabX\xd5S@sH\xe1\xfe\xf8\xccS@u3B\xda\xe3\xdcS@\xa0\x1c`\x9f\xe5\xceS@Z\xcau\x00\xeb\xb9S@\x13\xb1y\xbf?\xdaS@\x97\xb0\xddu^\xa1S@?\x97\xac\xf01\xe6S@\xa7\xf8\xe8\x01N\xcdS@\xcd\xdf\xd4\xb0\x89\xd7S@GO\x92{1\xd0S@<\xee\xa5\x1fU\xcbS@\xceg\x15\xbf\xac\xbcS@rm\xc1\xfa\x14\xe0S@\xe7a*X"\xbcS@\xbc\xa6\xb3\xd2\xc0\xb6S@\x84]\x1e\xcd\xd5\xc9S@\xbe\xa3\'\x95~\xddS@\x1c\x95\xd1\xb8\x8b\xd2S@\xedU\xdb f\xceS@\xba\xd9(L:\xdaS@\xce\x0c\x9f\x15|\xe4S@:n\xbf=I\xe7S@\x85&\xdc\xfb\xe3\xc0S@}\xc75\x046\xbdS@\x94\x7f\xc1\x0f^\xeaS@\x17\xfaQ\xaf\xa4\xf0S@\x0c\x01\\\xd3\x98\xdeS@\x91nba\xdb\xd9S@\xe4\x01\x87\x14\t\xebS@\xb83\x92\xbay\xa8S@5A\xad>\x1f\xf0S@\xca0\xea\x17\xe5\xe2S@\xd5\xe4,\xfe \xd8S@\x8f\xd7gk\xee\xddS@x\x8aG+r\xe3S@1 \xed\xd3o\xe6S@\xe4v\xb4d#\xf1S@\xc3x\xc3\rs\xcfS@\x91\xeb\xe6\xd6\xe5\xe2S@\xa6\x05\x95\xa2\xe8\xc4S@\xdcZ\x1cI\xcf\xe5S@vV\xc3\x1a\xf4\xe2S@\xfe(nPR\xe5S@\xae\xe3\xe0\xb3\xac\xe6S@F|n#\x8b\xe5S@\xce\x99{\x1e\xf9\xacS@\xc9Q\x8fR#\xe7S@\xb3~\n\xea\xfd\xabS@\xd75\x12\x0f\xa3\xdbS@\xd52>\xc4\x85\xeeS@\x85\xea\xc59x\xd5S@%\x97\xb6Z\x82\xb7S@$\xa6\xc6\x83\xaa\xbfS@O\xa6\xcd:f\xc3S@[%\x8c\xfb\xd2\xe9S@\xc7\x97K\x1d\x12\xf4S@\xe4\x0f]\xaa0\xe8S@d\xdb\x8fN\xa5\xcfS@=*\x9d_\x1d\xf2S@\xec\x81\x02LJ\xeaS@\x10\xb6\xa8\x88\xbe\xe5S@s\xc3<\xddz\xd9S@?\x96\xbc\xb48\xdaS@\x94\xfc\xf2{a\xdcS@\xc8d\x1da\xaf\xc5S@\xa7\xb6\x91\xf1\xc3\xa7S@\xaa\xc3\xeb%B\xf1S@\xc3\x1d\xa6\xaa)\xe0S@z\xce\xab\xbdH\xeaS@cq\x1bV\xbc\xe3S@\xeb\x03\x1b\x88\xb9\xc2S@\t\xfc\x9fa\xbd\xc2S@f\r8v=\xd1S@\x80p\xa9\x9e\xf7\xd8S@\x96\x86\xd3r\xaf\xb7S@f\x87\xdd\xca\x17\xc7S@\x908\xcc\xfb\x1c\xa6S@@\xee7\x165\xeeS@\x83\x17\xcf\xc9\x15\xdcS@\x1d\x93d\xda\xda\xf1S@\x9deP\xf5v\xefS@IM\x04\x16\xb8\xa1S@\xeb}\xfb\xe2^\xf0S@\xf5\x03>\xeb\xd8\xa2S@\x8f*T\t\xa2\xcaS@a#\xe5\xd4\xb2\xeaS@\xfa\xd1\xf8\x97\x98\xc7S@\xd0E\x91\xa3=\xdeS@\x16\xf8m\xe5\xb4\xddS@\xbfc*\x84?\xb8S@\xb3l\xcfe\xaa\xd2S@\x80[c\x15\x16\xf2S@\x80[c\x15\x16\xf2S@\xb6\x89l\xbf%\xcfS@\xbbE\x19\xde`\xb2S@\xa1\xaeS(}\xe1S@\'\xa7\x05.\x00\xcfS@\xff\x7f\x0f\xc1\xeb\xc6S@\xcb\xe3\xa1E\xf5\xe0S@\x0c>,\xfb\x14\xf0S@\nF\x89!\x94\xd7S@\x1d:y\xc1\xe2\xe6S@\xffi]\x10\xf5\xe3S@ZJ\xa1\xef`\xccS@{\xad\x18/!\xc4S@)\x13\xaaLr\xb7S@\\\xb9\xa2Y\xd4\xe7S@\x9d:\xd7\x8c\xa9\xe7S@\x12\xac\xb3p|\xceS@\x16\xd6\x91\x01=\xb6S@}\xdeGZ\x19\xf4S@\xa1\xe8\xa2[!\xbeS@\x9b\xed\x7f\x0bd\xceS@\xdbQ2`\x9e\xd3S@B=X\xdes\xd5S@\xe9,=\xf1A\xe5S@\xe2\xd4o2%\xdaS@s7!)A\xc7S@T\x95\xec\xa43\xccS@\x8c\x92\xfb\x87\x0e\xa9S@\xa6\xef\x1aK}\xd3S@\xe2\xac\x04\xc6\x0f\xf3S@ey2\x17M\xc6S@\xdf\xb4*1\xcf\xacS@:\xc4\xa2=S\xccS@\xa1\xe7\x8f\x18^\xe9S@F\x1f\xac\x12\xe5\xddS@\xb5\xfa\xc0\x04\xce\xccS@\x02\x1e\xd1jt\xb3S@\xc2|k\x99\xc6\xb4S@{q\x88\x1bk\xc2S@\xa3\x02\xc3\xd0@\xa3S@1\x7f\xf7\xff\x8b\xb7S@\x19V\xb4vn\xa9S@\xcd\xa9%\x12\x83\xdeS@\x15d\xf5W\x97\xdaS@\x88rHs\x8a\xc1S@\xb8V5Om\xd5S@p\xc2\xf4\x9c\xc7\xbbS@\xd7<Y\x9c[\xceS@"\xe2\x18\xa0\x0f\xcfS@=\xf3\x17J\xc0\xc1S@\xc2~,W\xc7\xc4S@\x91\xe1\xdd\xbe\x8f\xdcS@\x7f\x08\r\x9b\xb3\xedS@H\x7f7\x89\n\xcdS@\xdf\xbf\xcd\x1d\xe0\xdaS@\xc4cQ\x0f\xc8\xdcS@t\x97\xe5\xe3n\xc1S@\x8cs\xbe\x95\xa6\xe7S@t8\tU\xdc\xe5S@!\x00\xa2\xae\xe2\xe2S@\x1cK\x07\xc9\x86\xc9S@\t\x8aqH?\xc3S@4\x03\x07\x85\x16\xe3S@j\x1b\xaa\xfe\x90\xcbS@\x9d\x05\xf0\xb4\x16\xa9S@<\xb5]\x81\xea\xd8S@\xc13\x99\xac\x16\xd0S@\x00x<w\xe7\xd3S@\x10mj\x19\xc5\xe1S@\xbe\xec\xf6O\x15\xc4S@[|\xe5\xd7\xe3\xa1S@\x18@\xb1\xb8"\xe1S@\xba[\x8fsD\xe5S@4\xd5\\\xa3w\xdbS@\xc3\xfdq\x9c\x90\xb9S@\nC\xab&\xb9\xccS@*\x8fx\xec\xa3\x9dS@d\xc0-7\xe2\xb6S@\x940\xa7\xa3~\xd9S@\xd0\x82\x8a\xff=\xddS@\'\xcc\xdc\xd7`\xc3S@\xd8\x8a`\xc3Z\xd4S@\xc7\xe5\x07\xa6\x16\xf3S@\x0b\x9cM\xd0#\xcdS@\x12\rb\xad+\xb9S@-\xf7\xa8\xd5*\xceS@\x85F\x82\xe8b\xddS@\xe7\x84Z\xd2\x99\xa9S@u\x009\xb9\x85\xb3S@\xf8IT2\xa5\xe9S@\xd7F\n\xech\xeeS@\x8bHy\x07\xed\xdbS@\x0b\xf1\x1c\xf0\x10\xabS@\xc9m\x07\xb2\x18\xd6S@oA\x07\xbd>\xe9S@\xc3\x00\xfc.!\xecS@\xff_P\xf4v\xa9S@\x81\xf6(y\xc3\xd7S@2\xa7\x14*A\xdaS@\xed\xfc\xef\xa7\x7f\xd6S@\xcaY\xbaq>\xc3S@\xa5\xb9\x84\x04|\xb3S@f\xdd\x90\xc8\x9c\xe0S@8\x91\xd0:\xc6\xe8S@\xc8]\xcbVB\xf0S@\xee\xde\xd0\x02\xb5\xd0S@\x91D\xa6)#\xceS@o\x13\xc6z\x19\xeeS@\xacxEGH\xdeS@E\x05\x82\x1bl\xcdS@\x8f\x12\x8c)\xd1\xbeS@f\x19\x17PU\xcfS@pU\xa8w\xbb\xebS@\x1b\x195&\x95\xbeS@%\xfc8Ek\xd5S@\xac\xdb:@Z\xe2S@\x18\x965ut\xe1S@\x95\xea`\xb8>\xb8S@Y\xd4\xe6\x12\xd1\xd9S@4b<\x0eZ\xddS@\xf2\x07\x8a\xd2\x19\x95S@aS 1G\xd2S@\xeb\xb0`\xde\x15\xc5S@\xbb\x9c<\xb2\xb8\xe3S@\xe1\xf1\xffa\xe4\xe9S@\xca\xe3\x0b\x8b\x86\xcdS@\xe0\xc0h\xef\xba\xe1S@\xf3\x1c\'7\x17\xceS@\xe1g\xba\xef\xb8\xe2S@\xfb\xe8\xf4k\xe8\xe2S@\xc00\xc5{\x01\xa1S@\x18t\x8f\xb1\x84\xcdS@\x8dB\xdb\x9b(\xcaS@X\xaeg\xf8\x85\xc7S@\x85\xaf\xe7\x9d\x18\xe8S@\xc3\'\xc1\xa8\xbe\xe9S@{R\xca\x10\xa7\xe1S@\xca\x91\xe8\xaf%\xcaS@\xc5\xa3\xdcco\xb2S@\xecW\xd7\xcd<\xe6S@I\x14nX\x95\xe2S@\x05\x9e\xcd\xa4?\xceS@\x18,\xfb\xaf\x0b\xc2S@44\x1ei\x90\xceS@S\x90\x9e\xa6\xd2\xcdS@X~\x8aMY\xb9S@lb\xd4_f\xe6S@|\xb9\xfb\x10$\xe7S@\x1f\xef\xed\xd83\xe7S@"\xe2\x18\xa0\x0f\xcfS@\x9bn\xb7n\xe4\xc8S@Bb-f\xfe\xc2S@\xd0\xc2\xd5\x94\xad\xe6S@%pZN\x06\xe3S@0@s/\xd6\xe5S@\xd2z\x1dC\xf9\xe4S@\xcf\xde\xde\x8e=\xe5S@;\xba&LK\xc9S@\xb2\xefubu\xe5S@\xce\xf1\xc6y\x05\xe4S@\xab<\xb6\x88\r\xe3S@\x15\xd8\xc3\x90\x9b\xc9S@\xa2\xda@7\'\xe6S@,Qd/\x87\xe5S@t\xd5\xfa\xbf\xca\xe3S@\xc7\x02\xf6\xe7\xa5\xd4S@\x86\xb1T7c\xcbS@\xb0z\xa2\x7f\xc2\xc3S@\xb3SdM\x04\xbcS@\x82kx\xb2N\xe6S@\xcc\xf6\x13\xae\xcf\xe3S@BXp\xa0T\xe6S@\xac\x08&\xdd\xa0\xeaS@L\xe5\xa2\xd2.\xe2S@\xcb/\xdbt\xd5\xd4S@\xf0#\xdb\x97\xbf\xbbS@\xbe\xf4\x12\xdc\x1e\xd3S@t\x8e\xce\x92\xf7\xe6S@\x13<\x9c\xb9\x13\xcaS@\xd8\xe3\xf8$G\xcaS@\xea\xf7\xba6\xdb\xe4S@f\xa6\xd4\xfb\xa9\xc7S@\x14<w\xe4n\xcbS@\xe6\xbd\xbf\t8\xccS@sG\xe3\xf9\xd4\xbeS@\xf7\xa9\xa4(\xd8\xd3S@\x0fA+"\x87\xdfS@ho^a\x13\xe6S@E\xa2;]\xff\xdaS@\xd0Hy5\xd9\xd4S@(dDK\xda\xdaS@\xf1c\x80\xc6T\xa8S@\xc5q\xa8-\x7f\xe7S@\x87\xc5roi\xdbS@e\x19\x19|g\xd5S@D\xc9q_9\xcaS@\x8d`\xe4~\x96\xe7S@\xeb-\xea\xd6\xb0\xbcS@-\x0b\xeb\x81\x10\xceS@W\x80\x93\t\xc8\xe5S@l\x1bY\x93\xc4\xe9S@\xba\x9e\xc2\xaa\\\xc1S@l\xff\x12\x9b\xce\xcdS@\x88\xdc\xbc\x8b\xdc\xc9S@x\xa8\xf8\xbf/\xc6S@\xd3|\x05\xfd\xe8\xceS@]P6\xf1\xde\xe3S@\xce\xe3\x1d%]\xd5S@k\xce\xdbX\xec\xe2S@R\xdd\x1b\xe1\x11\xe0S@\xcf\x04}7\x14\xc0S@\x9eREXK\xbdS@vo\xab|:\xe9S@Q`"\xb0d\xe3S@U\x8c\x1b\xe6A\xd8S@\xd4\xef\xc6\x8e\x8e\xe1S@t@\xa7\xa9\x9c\xe3S@\x89\xd2\n\xc3\x1c\xdaS@\xe7D\x1fxZ\xbcS@\x13\x92S\xfdU\xd1S@\xa7y\x9d\xd7K\xaaS@\x03\x9d:Ad\xe3S@9}\n\x1c\xfd\xa9S@F\x1a\xd6\x9b\xb8\xe2S@Z\xf5vA~\xc1S@^\x82"\xdf\x82\x95S@u\x02v\xd1\xa3\xdfS@@\xa3\xc7\x05u\xe0S@\xce\xe3\x1d%]\xd5S@\x06P\xdf\xba+\xe7S@\xf9\x8ai\x97\xdf\xe6S@\xd09[\x1f/\xe5S@\xb4E\xd9\x04\x15\xd0S@o\xca\x80\xb0P\xd8S@\x9a[\x8cp\xdf\xe2S@y\xa7X\xab\xc2\xb8S@@e\xe0\xed\xee\xd0S@\xbe\n$\xeaO\xdcS@\x81\xb5\xde%a\xe0S@\xf4\xa6\x08{\xef\xe1S@\xab\x93\x19\x19\xd5\xe0S@6\xf0\xbc\rx\xdeS@\x99\xd7\xc0\x0f\x98\xe3S@\xda\xb2\x06\xbe\xb3\xe3S@FAN\x9e\x0c\xe5S@e*\x10\x01\xda\xd2S@{v\x90\x0cU\xdaS@{B\xeb\xb1,\xe8S@047\xba=\xe1S@\xf8\xa3\xf4\x9e\x9d\xc0S@\xdc3S\xa1\x18\xc6S@c\x08\xeb\xc3;\xd1S@P\xd9T\n\x0f\xdbS@\xddR\xd5\x0e\x8b\xdaS@_f\xeb.\x01\xf0S@g\xf7\xad\x02\x88\xe4S@\x14a\xd7 \xb4\xb9S@\x06\xbb\xf9[\x9b\xdeS@\x14\xe2\xd8:5\xb5S@Z\x12\xb4\xa75\xc0S@\xe1\xf9\xa9&\x18\xd1S@|C\x0b\xbb\x13\xb9S@v\x03T\xb8\xf5\xecS@gkt\xd0\x0b\xdcS@\xfa\x103\xc7U\xd5S@2)J\x17\x08\xeaS@\x00SX\xfd\xdd\xe5S@\xe7}\x14E\x08\xd6S@Wm=\xfe\xe2\xd5S@zC\xe3\xd4D\xcfS@\x88`T\xba\x1e\xcfS@\xbe\xcc\xe7m\xe3\xe4S@\x01\x15 OG\xd6S@\xd9*\'\x88\x87\xd5S@\xf9\xa4m\xcc\xf8\xeaS@\\\x1eY\xc7\x10\xb5S@\xa0\x85\x1fG\xa5\xe2S@6G$\xee\x90\xebS@\xc4\x0eX\xdb\xa0\xe8S@\x02\x02\x8d\x18q\xe8S@/8\xda\x92\xab\xcfS@\x8dg\xbc]\xe9\xb9S@\xecP\x91?\xd1\xe3S@\xf0\xb6\xad1s\xe2S@\xb8\x90R\xe7\x90\xd5S@\x1aZq\x8f\xf4\xc3S@\xe6X\x8b\xfb\xfc\xebS@\x86qP\xf9\xc2\xe9S@\'\xab\xa4\xdb\x9d\xbfS@\xc0R\xbaX\x04\xecS@X~&\xebR\xcbS@\xb3\x06\x18\\\x15\xbbS@U\x0f\xcf\xb5}\xedS@gg\xca\xd0\xfc\xebS@\x819\tp\x06\xd0S@\x95U&\x9cN\xd4S@\xdf_\x10O_\xbbS@\xfd\xc2\x07\x02A\xe2S@M\xa2\xa4o\x0b\xc6S@A\xcc4\xc7\xb6\xc5S@\xe1\x83\x9f\x8a\x07\xbbS@W\x16\xed\x8e\x94\xebS@\x02\xadB\x1cH\xebS@\xc4L\xce\xc9\xd0\xeeS@\xab)\xa7\xf3\xc9\xd2S@w\x88\xef\x11\xe1\xd6S@\x87m\r\x82\xb9\xecS@\xb6\xce\xee\xf4\xd8\xebS@x\xd9D\xa4\x88\xd6S@\xd9\x92Qb\xc0\xe7S@\xc4L\xce\xc9\xd0\xeeS@=\x91@Q\n\xedS@z\x0ej\x88"\xc6S@tA\xd6T/\xefS@\xf5\xac_\\m\xd2S@\xf3Z\xbcS\xe1\xe8S@\x85\x14\x842H\xd1S@\xef\xd1G\xf5\xcd\xc5S@,-\xd3\xbe\xb0\xcfS@\x8cV\xf0~\xc6\xeeS@N@\xb4\xceX\xcfS@s\xf6\x94{\xae\xe9S@r\x99\t\xc7b\xe9S@\xcb\x96|70\xe9S@\xbcFN\x83\xbb\xeaS@\xd7\\\xd8\x8f\x01\xc7S@\xda&\x9csk\xd2S@\xaa\x14\xb3\xcfN\xd3S@\xfc+{\xe1\x00\xd1S@\xb5\xbf\x03\x9a\x9a\xe3S@\xcc\x8b\x011\x92\xf0S@\xbbb\x96\xbe\xcf\xf2S@\xc8.\x0f\xf1r\xd0S@&\xe9w8\x0c\xcfS@Z\x02*\xa98\xe9S@\xcb\xd8n\x84\x9b\xe3S@\x91+\xc3\xdaA\xf0S@<\x11R\xf8\x05\xebS@\xc8+\r\x86.\xe9S@\x99\x81-\x84\x90\xf0S@<\x11R\xf8\x05\xebS@6\x8c^\xda\xb2\xe9S@.^\xa6\xa7\x07\xedS@G\xa9.&)\xeaS@+\xec\xb13\xda\xc9S@\xea]\xffx\xe1\xefS@\x11\xf1]\x13\xbf\xd1S@dAmXL\xf1S@$`\xd1\t\x15\xeeS@\xa9\xc7F\xcb\xef\xccS@|\xbb\xbb\xeeR\xbdS@\xc8\xd8\xe5\x16\xe8\xc0S@W\x80\xf5F\xe7\xecS@we\x9c\x13\xbe\xd1S@\x9a\x0c\xf4\xa9\x7f\xf1S@3\xc6\x9e\x97\xda\xadS@\x06l\x8c\xfd\xb1\xeeS@\xa5Ei\x9cP\xedS@\x8b6\xbd\xba\xd1\xdcS@~\xa7\xf1\x14\x93\xf1S@\x02\xf4\xb4\xa0\x8c\xeeS@ V_\xfe\x81\xeeS@0h\xd9\xa1p\xf1S@AR\xdf\xd3`\xd2S@1\xbbF\x04o\xe9S@j.\x05\xf9\x9e\xcbS@L:@\x81:\xf0S@\x8b\x0br\x03\t\xf0S@p\x8f9\xe5p\xe9S@qb\xc8za\xd1S@\x84\xdd\x80\xec\xdc\xeeS@?\x1c\xb9\xcc\xbf\xebS@\x95\x84\xeb(\x13\xe1S@\x16\xcd\x93\xc9\xd0\xddS@\x17t\xa5\xcd\xa1\xa8S@\x84\xb0\xba\xad\xc8\xf0S@=\x11\xc0\xe6\xfb\xedS@\x83 \xec3\x8e\xebS@^1\x04lp\xefS@\xd7\xb7\x86#g\xf2S@\xea\x13oCm\xf1S@\xcf\x8a\x86IL\xe8S@\\\x9f\xaa\xcag\xdbS@h}E\xb7:\xc3S@1\x1a1\xbb\x10\xd3S@\xd4\x00\xc8\x91]\xeaS@<`\x19S\xc4\xd1S@H\x9a\xb1\xf5\xb5\xd1S@\x95\x88\x9fcT\xe0S@\xbd\xa7K\x93)\xd1S@\x91x\x86\x1bW\xdaS@d\xf3\xabT\x92\xc0S@D\xf8\xbd\xac\x10\xc2S@^uQ|\x8f\xd2S@\xe1\xcbO\x9c\x87\xdaS@\x85\x95\xd9\xc2_\xc2S@*(\xe6\xab\xe3\xebS@#:\xd5\xd6\xeb\xbcS@Vg\x1cf2\xecS@\x18\xb2\xdfZj\xe2S@\xdeNW1\xf8\xa9S@Yr\x8cw\x0b\xe4S@\xff+\xf2y\xdf\xc2S@`\xe1~\xa7d\xc9S@!]@<\xcb\xcdS@\xd1#\x9aC\x1f\xdeS@_\x06L\xa1u\xb7S@\xd5l.\xe1\x92\xd1S@\xe5\xdd\x06\x84[\xdcS@\xc0Jk\xb7;\xd0S@s7}_\xde\xeeS@\x1d\xf90\tr\xd1S@-\x9a\xc1\xd0\xc2\xf2S@K3\x92\xb8\x88\xf1S@\xb5\xb4-p\xbd\xdbS@:[d\xfb0\xe1S@\x03\xc5\xab\xb5\xe4\xdaS@\xed4F\xc6\xbd\xe2S@\x1fS]\x96x\xe4S@@\x94Kj6\xc1S@&\'s|\x17\xdbS@\xe57\x96h\xc4\xb6S@\xab\\\x97A\x1f\xf3S@\x7fJ\x86\'f\xb7S@\xf0]hO<\xb3S@_\x90\x0f\xb4X\xf2S@\x98\x85\xda\x95\t\xefS@\x99\x0f$\\.\xb4S@:\x93\xb1f\xdb\xdaS@\xe2c=\xe6\x11\xb4S@AK\x10\xe3\x88\xd1S@\xb7\xc7W\xf2\xcd\xf2S@\x17\xb5A(C\xd4S@\xb4_\xb8\xaa?\xe5S@\xb3\x0bXz\x08\xe9S@\x0cw\xa5M\xf5\xe4S@\xe8\xd5(\xa9x\xe1S@=\x0e\xebn[\xe5S@;\xb8\t(\xf4\xcdS@\xac\xdb\xe9\x9cy\xd5S@\xa1|k\xa9G\xc7S@\xfe\xaf\xf0"\x99\xe3S@\xe5\xb4\xe5\x058\xceS@nA\x00\x0e\xcc\xbbS@\xa2\xc1EY\xcc\xceS@S\xd3\x9eT.\xe5S@\x8a\xf1u\x98\x0b\xe2S@c4\x95\x90\x80\xd6S@\xa7\x84b\x90\xe5\xe5S@\\\xb2\xe6\xb2\xbc\xe5S@i\x9f\\v\xeb\xe4S@`v\x9dp\xd8\xe5S@\xbd\xb5O\xbf,\xd0S@\x1e\x99E\xf4\x1a\xa4S@D^Y\xf7\xab\xd2S@\xfb\x19\xe9T(\xa9S@z\x19\xb7\x19\xda\xe2S@\xf4)\xd5m\xe6\xe4S@\x03\x89\x03$\x07\xe3S@\x1a\x1aq\xb5\x8f\xd4S@\xfa\xc6+(\xa1\xd1S@\x8f\xed\xfa\xce\xfc\xa8S@\xff\xfcU\xc0&\xdaS@\xd4x\x0c\x1f\x8c\xc8S@%\x9c\x97h\xbe\xd2S@qy\x0c\x94[\xe9S@^\xb1+\t^\xe1S@g\xd5\r\x17\x1c\xceS@n#\x9a@\xe2\xcfS@\xf3\x93\xc7\xf3`\xe5S@\x98s\x0b\x8b\x12\xc3S@E\xb0\xde\x89~\xd3S@\x14\xe3\x80\x8e[\xc7S@\xef\x95\xd4\xed:\xe0S@\xa7\x1e\xdb\xdf\x81\xc0S@\xce\xc7q\x03\x9d\xd2S@\xcd\xc0\xaf\xe5\x83\xe6S@e\xe9\xf1=\x8f\xdeS@L\xbd}43\xf0S@\xe6o]Gu\xc1S@zT\x80\xdd\xa1\xe4S@\x1ebX\x02\xa2\xd8S@\xcbm\xbdH\xf3\xd5S@\xffstw\x86\xd9S@\xc2c\x88\xd6,\x98S@\xf4q\xa3\x1dB\xe2S@\xae\xc8j\r\xcd\xbcS@T_\xb1\xdc\xda\xb4S@6\x1cj\xf8M\xb8S@\x0e\x80-\xba\x0c\xbcS@\x0c\xcd\'\xee\xb7\xe2S@*5\xd5\xcc\xcf\xacS@\xee/\xbd\x17j\xa9S@I\rM\xb2m\xc7S@v\x15?\xc9L\xccS@\xb7h+\xeeJ\xbdS@\xa9A\xc1C\xc9\xd4S@\xe7\xb7\\\x0b\xee\xe2S@\x01\xfa\x91\xce\x9b\xb7S@\xb0\x12NUA\xe3S@\xf8\x0f\x80\x13\x95\xd4S@3\xa8R\xa5\xee\xecS@\x8e\x91\xe8\x98P\xdeS@\xdb\x0b"\xf4\x9c\xb0S@z?\xdds\x9b\xf0S@\x9b\x8b\xaff6\xc5S@\x97M\x07\x14(\xe9S@\xf0r(H\xf8\xb5S@\xbe\x18\xf1\xd8@\xc2S@\n\xf3>\x8d\x11\xceS@\xed?\x83\xd5\xd9\xdfS@\xee(\x84\xb0\xbf\xccS@\xd2l_\xb6F\xe7S@\xe3!\xa6\x0e\\\xbcS@fQRJ\xd8\xd7S@\xac;\xd7\xb3,\xe1S@\xe2\xfb\x19h\xae\xdcS@Z| \\S\xcdS@\xdeA\x1d\x84%\xf2S@#"\xfe\x1f\x9b\xd2S@5E\xdc&\x08\xe0S@\xe9\x96\x82\xf4\xb2\xefS@\xe1;v\xdc\xe7\xcaS@\xd1\xe8=3\xfb\xcbS@\x8e3\x9e\xed\xe8\xceS@<\xa9\xc3)/\xb8S@\xd2\xd8O[e\xcfS@8;\xacX\x0c\xcbS@\x82\xdf\x1e\xc2\x9f\xdaS@\xc7\x7f\xe4\x98p\xe7S@0\x9cHX\xc9\xeaS@\x80g>\x8e\xaa\xedS@\xe5\x1d\xff+\xe0\xc3S@d\x107\x1e\xad\xd4S@\xa5\x0e\x8d]t\xeeS@\xe9P\xaf\xc76\xacS@\x1c\x95\x98g\x1f\xcfS@\xc1,\\9\xcf\xdbS@\xefI\xf7n\x0b\xb9S@a\x13\x9a\xb1m\xeaS@\x07\xcbK\xce$\xbcS@\xab\xb5\x90\xd0w\xe7S@D\xdd\x92\xc9\xe6\xe6S@\xbb*\xa8\xd4o\xe3S@\x1eg\x97\x02\x10\xdaS@]\xa2\xf8\x0e(\xd5S@Czz\xd9\x82\xb9S@(\xc7-\x82\xa1\xd9S@\xb0sy\xf4<\xb7S@\xa1\xd1\xe1\xc8\x11\xb7S@\xd7#q\x02\x81\xeeS@\xe7\x91E\xc5\x84\xe6S@.\xc2B\xc0\xa2\xacS@\x0e\xc6\xa6\xd9\xd0\xb7S@_\xc6:"\xfa\xc4S@S\xfe?D.\xb8S@\xb7!f\xfe^\xe8S@\x17\xb3Jv\t\xc8S@\xafN<Vs\xc2S@\xb6\xdb.i\x1d\xe9S@*\x0f^P\xaa\xe2S@\x8a\nCn\xcb\xdcS@\xd4Z9j\x94\xc0S@\xaa\x80\xf0\xecU\xcfS@\x00\x85\r\x88\xb8\xbdS@\xbc\xa6`\nc\xceS@m\xf4W05\xd1S@\xd6\xe0[\xcb+\xcdS@\x18\xb1 \xe9@\xe3S@2\xe8\xda-F\xa9S@t\x1at<l\xe4S@\x84\xe3eS.\xd8S@\xfe\xb6|\t\xeb\xd2S@W\x12\xea\xcb\x1b\xf0S@\xf2\x16^b\xe8\xdaS@k!\x85!\x94\xd7S@\x8e\xd0\tc\xa1\xb7S@\xe7\xc0\x9eq\x83\xe9S@\xf3\x08^M\x9d\xb4S@\x83l\x0e\xe9g\xe8S@\xf1\xc0\xd1j\xe5\xa1S@\x87c\x0e\xeb\xef\xd7S@@ZC \x81\xd4S@\xef}\x98^F\xe1S@\xc8\xc5\xb0\r\xe8\xa5S@\xea\x01&-\xa7\xc0S@\xe3\xadJ\x7f\x1b\xd6S@\xc1\xf1\x10\xa7\x1d\xbcS@/$\xc9\xdc\xef\xe3S@q\xd0\x89%\x18\xf2S@s\x11\x0f\xe9V\xb3S@\xbf\xd5f\xaa\xfb\xddS@\x90)\x8bKh\x96S@\xdfI\x91\xc8\xcf\xecS@\x13\x84\xfcO\x90\xe3S@`\x83\xae\x81\xa3\xefS@\xc4\x89\xc0\x92a\xb6S@\x1b\x97\xc7`\x9f\xcfS@y|H\xe5\xdb\xbeS@@4\xcb*\xbf\xb4S@\x0e\x91\x15k<\xb8S@qd\xed\xc5\x1c\xebS@C\x15\xcc`\xad\xebS@2l\xad\x1d\xc2\xd8S@\xee\xc9[\xbc\'\xd0S@G\x1f\x93.\xb2\xe5S@\x89~_\x06\xf9\xdbS@`\xe1\xf6\xbe\xf9\xccS@M\x06\xa2ps\xb0S@\xc1\xef\x9e\x05\xfd\xb0S@\x02\xfa\xea~B\xb0S@$\r\x13S\xa7\xdfS@p\nd\x86\x01\xbaS@\xe5$\x87T=\xd3S@\xdah)\xe6u\xddS@\xd34\xd3J\x8d\xdfS@\x0e\xe5\xb7\xdeE\xb3S@9\x19\xdb,_\xb4S@\xf3\xd9\x12b\x0c\xdbS@\xe4\xb9\xc7\xd8\xe6\xafS@\xa6-\xfb\xbc`\xd0S@\x053\x1fB\xcf\xd0S@E|<\xab\x1c\xd4S@\xf6>Y\xf8\xac\xdaS@\x87\n\x9b\x08|\xc9S@\xd0\xad\x94\xf5\xac\xddS@1\xa0\x80\xf4\xfa\xc6S@\xefX\x19\xc1\xb8\xd1S@\xbf\xfc+\xae\xed\xe6S@\xdfm\xb9l~\xeaS@\x9d\xfaA"\xd4\xacS@\x90\xdc\xb0\xfd\x83\xf0S@!\xbaf\x11\x83\xdeS@\nj/\xdd\xff\xe3S@\xf8\xda\xe2\xa5Q\xdcS@\xdc\xca\xb1\xb2K\xe8S@(\xb8\xde\xed\x07\xd2S@(\x05y~\xc0\xe5S@e\xea\x8d]\xde\xe7S@\xe6\x96\x03\xc06\xedS@\x91j\x19\xa3\xc4\xdbS@\xf6w\x90\xa7\\\xe4S@x\xf9\x16\xe1\x95\xc0S@g7\xbf\xeaZ\xe2S@\xc5\xd5\xbd5`\xebS@\xca<\xf9Id\xf1S@a\xc2\x89m\xf6\xd5S@Kj\xd9\xd8\'\xe8S@\xb9\x9d\xedE\x80\xe6S@%B\xf6W.\xc1S@\x9dr\xc1\x8d\x18\xe5S@\x18\xaae\x8b9\xe8S@\xa3y\xad\x11\xb1\xb7S@\x00\xdexqX\xe7S@\xf6\xee\x90\t\xe3\xe5S@\xd7\x04\xaf\xd8\xa2\x95S@wa\x8e\x99\xfb\xe2S@q\x16wy\xf5\xd2S@[\xdcD\xd8\xfe\xd1S@$2\xb3;\x90\xdaS@\xbf\xfc\xf3\x0e]\xf0S@\xdf\x03\xd8l\xab\xdaS@\x83\x95\x03\xef\x1d\xdbS@\xaa%}\x7f\xd7\xe8S@\x84\xa8\xd9\xfa\xd6\xa1S@R*P\x06j\xb7S@(\xa51\xa9\xf5\xa1S@\xbe\x92\xf5\xbd\xb3\xa2S@\x05\x00?^\xef\xb9S@\x06\xfeG\xcev\xa5S@1e\x90\x8f\xad\xcbS@\x97\xad\\\xa2O\xa8S@UFl\x892\xe7S@Fz\xf9\xf8;\xaaS@tV\x97\xcf\x9a\xbbS@89\x1dD\x04\xe7S@\xebS\xf8\x89!\xe9S@\xd5i2\xb0;\xcdS@\x1d\xe6\xbd\\:\xf3S@\xf4\xb6\x17\xf8\x1d\xbcS@d\xfb\x1d\xaf\xdf\xbcS@,rR\x88\x8c\xd0S@\x16\xff\xbc\xa9\x94\xeeS@9M\xeco\xea\xc3S@r\x98\xdcn\xeb\xc5S@\xc5U\xa8\x94Z\xefS@5X\xb1\xd7\x7f\xa8S@\\\x94\x8ag<\xb3S@\xc4\x9e\xc4\xaa\xe7\xf2S@\x95\xf3\xc4\x80\x15\xb4S@\xf4P\xfe6\xed\xeeS@\xbe\xbamM\x9a\xcfS@\xbdp\xd6\x1a\x90\xe2S@\xf7\xa4\xfc1;\xb5S@\x96\xfb\xb4\xbe\xdf\xc8S@<\xec\xf0\xf7\x08\xb9S@\xdc\xfb\xbc\xa1w\xc2S@\xc9jo:\xa8\xd1S@G\xaa\x82A"\xf0S@\x86\xa0\x8d\x0c\xcc\xcdS@\x9b\xbde\xf3\xe6\xecS@\x9c\x8bMG\xa9\xccS@\xdd\x10\xf6st\xcbS@\xd4\x9a\xa0\xb8\xaa\xb7S@\xa9\xc3G\x8f\x7f\xcaS@\x00/\x8e\x95t\xb2S@\x89\xe0\xaa\x8a\x1c\xd4S@\xe61n\xb2\x8c\xb8S@\x1a\xf56\x01\x8c\xd4S@\xea\xeb\xe5M\x8b\xcbS@myV\xd8!\xeeS@\x8c@\x7f\xd0\x93\xb9S@\x0b\x97L\xce\x03\xcfS@\x02]uc\xce\xcfS@\x8fT\t\xff[\xd0S@\xbbQ\rS\xa6\xb2S@\x91\xe3\xa7\t0\xcaS@@tD\x95k\xd7S@O\xa9\xa6fN\xd0S@\x8aT\xd9\xe4\xc0\xe4S@\xbd\xa7K\x93)\xd1S@\xd8 ?x=\xcdS@\x88\xd4K\xdb\xfb\xbcS@w\xce\xe3\xdd\xc2\xd1S@R*P\x06j\xb7S@\xa2\xbfq(\xf5\xb3S@\xa1\xac0\n=\xd9S@,\xc5Y\xf3{\xd1S@ym\xa1P\xb2\xbcS@\xb6{*\xb78\xd2S@\xa2\xbb\x1f\x9bB\xbaS@\xf0\x1e\x98Yz\xb8S@`\xaet\xc7\xa8\xedS@\x96\x8f\xda\xee\x08\xe6S@\xc9\x8a\xec\xf4c\xceS@\\\xee\xc3x(\xc3S@\x08\x10$u\xe5\xb9S@(`\xfc\xa3\xef\xe5S@l>\xef\xe6\xdd\xcaS@rEf"M\xb6S@h\xdd\x03t\x1e\xe9S@\x05}\x12{\xcb\xd4S@\x9e.u;j\xd2S@\xa2\xcb $\t\xddS@\xa8\x8a\xd6$\xec\xc1S@\x17\xb6_Y\x94\xbfS@P<\x92~\xee\xb7S@\x05\xb9\xc9\xdb\xcb\xb7S@\xd7\x03\x19`p\xe3S@r\xb8\x137\x18\xbbS@\xab\xa6\xa1\xb3?\xd6S@\x1d\x93\x10\xf1\xae\xd6S@\xf1\xaf&\x18\xfd\xdbS@\xca\xf0\xc3\xac\xb8\xb9S@\xbc-\xe7\xbd\xe6\xc0S@\x81\x17\xcbg\x00\xc9S@\xbe\xc7\xfc\xc4C\xd8S@\x08\x8c\x05l3\xbcS@\x88\xd5\x99.\xbc\xf2S@/\xc9j\x06\xa2\xf0S@[\xac\xb5K\xd4\xc0S@9\x01\xa1RH\xbcS@\xd5-\x7fPk\xdaS@/\xc1\xdei^\xdbS@\xbb\xd1q-2\xcdS@oX\xc8\x8dv\xdaS@\ra\xba\xf7;\xd4S@d\xfb`[\xf4\xf3S@\xa5M\x95\x99\xbb\xe2S@\x91~\x8c\xbcr\xe0S@\\#\xf2"\x89\xc1S@:\xf9\xe6\xbf\x9e\xe1S@\x95+\x00\xbe/\xdaS@2{]\xb9\xe4\xf1S@\xd6%\xb2\xc1\xb4\xe3S@\xeb^-\xdc\x11\xe3S@\xa0\tf-\x06\xbdS@\xbc\xac\xfe|h\xc3S@\x8d\xe2:\xd1\xe5\xccS@B"\xe7\xb9\x13\xc2S@Z\xd7\xa0\xcc#\xdcS@\xa6}\xf1K\xe2\xc9S@=_\x95\x94v\xcdS@\xd9mk\x9f\xb0\xe1S@7f\xf0W\xee\xe2S@\xfb4T\xa0P\xc8S@L6DB\xab\xc7S@<z-\xb6\x0b\xc6S@\xe7bX\x8c)\xc2S@N\xec\xd2\xad\x1d\xcaS@\xc1\xfe\x82\xeb1\xc4S@v\x1d\x89\x86 \xe3S@S\xc7.\xb2\xb9\xe2S@\xd16\xfc\xc6C\xe2S@\\\xb1r"\x87\xe3S@H\xe6\xb6\xb3\x85\xceS@&\xf5\x1d\xda\xde\xc8S@\xfa\xb7L\xef\x17\xe3S@\xa3E\xd0i\x8c\xcfS@\x9aF\x97x\xb6\xe6S@\x18\x83D\xbb\x1c\xe5S@#\x8b\xb4\xe3:\xc9S@\xbf\x05}&\xa3\xe5S@\xa3\xf7\x9d\xbc\x93\xf1S@\x98\xf8\x93%\x06\xe3S@\x98H\x1d\x0f\x94\xcfS@\xd3\x9f\xd66\x9b\xc9S@\x05\x8c\xc7\xff\x97\xe5S@2r\x0c;\xf4\xe4S@,\x1c\x82+\x80\xc3S@\xd1\x9bbdj\xe6S@B4\x1ew\xda\xe3S@T\x8c\x9f)\xde\xbcS@f(\x0e\x94\x9f\xe4S@\xe2\xbb\x7fz\xe5\xe6S@\xae\x93G\xf8?\xe7S@\xaf\xbf&\xd5\xda\xd3S@\xc8\xd86\x86\xf3\xceS@\x04\x15\xb6\x83\x8f\xcdS@t\x0f\xe0\xa63\xd1S@")\xcc\x1c<\xe7S@=[\xa0I\xaf\xd9S@`c\xb6\x12\x8a\xd5S@\xe9\xa2\xf9\xbc&\xdeS@\x0b\xf9\xc0Dd\xdbS@\x9d\xa3z\x1c\xb0\xe7S@G\xed\xed\xc8\x97\xbcS@\x96\xac9\xa2\x16\xe6S@\x04Pi\xd9>\xe3S@\x12\x88\xe4\xb4\xcf\xd0S@\x95\xad\x10\xcd\x1f\xceS@\xa5\xc7\x84i\x99\xd4S@H\x08#\xaa\x0b\xd4S@<\xa33\xb3\xcc\xe3S@\x7f\xd66n\xe2\xdfS@.\x0ek\xd2\x05\xdcS@\x01n\x0fAf\xcdS@OO\xc0\xbf\xc5\xdfS@\xe3\x14\xea\xd5\xc4\xc3S@\x9c\xec(\x8b\x16\xeaS@\r\xd6\x03\xa3\xdd\xf2S@\xec\x9290"\xdaS@Yg\xd7\x11?\xd3S@%\x82\xbd\x9d\xc6\xe8S@\x9b\x87c\xe6\xc0\xdaS@^\x99\x9a\x9dz\xe3S@\xbc\xfb\x1e\xfdK\xdeS@\xe8f\xc2\x86Z\xd1S@\x9d~\xbd\xd9w\xe0S@\x8b\xe5\x0c\x98\xfc\xe6S@\x8a\x0e[\x15(\xe6S@4\xde\x9f\xb1\x14\xc3S@IJpA\xf5\xdcS@\xd4\xbf0\r\x1f\xebS@\x14\x114\x02\x19\xbfS@\xd4\xbf0\r\x1f\xebS@\xdf\xdcqb\x05\xe4S@\x9b~\x9cL\xff\xe1S@_z\xab\xe7\xca\xe0S@\x19\xe0\x01\xeco\xdeS@\x9a@g\x94\x05\xdaS@\xe5A\xd9\x1e\xa9\xccS@\x85\x9c\x0f\xbc\xee\xe2S@\x06\xca\xb1\xef\xab\xeeS@\x05_\xf7\x83\xb1\xe4S@K\xcb\xe0\x17\xae\xd3S@\xf1+\x03p\x04\xdbS@\x19\xf4a\xdfM\xd1S@\x06\x87\xff;\xdf\xe2S@\xefA\x9f11\xd5S@\x9e6\x91{r\xc0S@\xbd4\x10\xbbb\xdaS@\xea\xcb\xcdQ \xe2S@6\xa7Y\x80\xfb\xe2S@!6\x19,\xa2\xecS@\xd7d\xdfg>\xf2S@\xf7\xa1\xe4T\xa6\xe3S@p\xfc5\xf3O\xdeS@\xd5a\xb7\xe8\x99\xd1S@1v2\xf6\x88\xecS@\'z\xe3\xec\xd4\xe9S@\x83\xc4\xe1(\x15\xe6S@\xa3D\xc6A(\xdfS@\x8d\xdd/C\x12\xedS@\r`i+\xa3\xdcS@\x08%\x04oC\xc2S@\x1b`\x99\xd7\xab\xd5S@\x9e{\xe0\x85Q\xf2S@\x9dV\xe4\xcd\x18\xeaS@1\xc1U%\x88\xdaS@e\x9a* \x8f\xe0S@*\xef\xaf\xd5\xdb\xe4S@\x938H\xb3\xaa\xdfS@?rU\x06\xb1\xe8S@\x17\x9b\x11\xb9+\xe2S@\xda\xbe\xb61l\xc6S@s9B\xcc\xf8\xeaS@\x97|\x13\xafw\xe8S@\xc0\x0f\x8f\x93\x84\xd5S@u\xad{\r\xc1\xcfS@\r\x9c\xfe\xea\xfe\xc3S@\xd0,{\xc0\xb1\xe5S@\xa6\x0eJ\x96\xbd\xe9S@-\xcf\x82\x0er\xc4S@}N\x1d\xb5\n\xecS@c8\xe4\xa5N\xc6S@\x82\xa7 \xc1"\xc4S@\xa0\xc5~\xce\xfe\xebS@5\xf8\xb1\xb2r\xe3S@\xa5\xdf\x8e\xbf\xfe\xd9S@\x8c^\x98\x06Q\xeeS@\xdf\x13\x85\x98V\xecS@0\xf9\xe8>\xa4\xcaS@\xad\xb58P\xbb\xe7S@\x90\x15<\xd6\x94\xc8S@:0oO\xfe\xc5S@\xebG\xb0\xf8\xcd\xe7S@\xcd\x1d\xdb\xf1Z\xe0S@\xea\x89\xce\xa2\xcf\xe7S@\xd3sU\x9cH\xb7S@\x87\x81\xf1x\xcc\xc5S@\xab\xcb\xeb\xdar\xe9S@pt\xde*6\xe9S@\xec\x82\xf0\xca\x18\xe3S@0A4J;\xc6S@,\xbd\x10\xdd\x7f\xdcS@"\xd2sk\xec\xefS@\x96b\xdfYE\xb8S@_f\xeb.\x01\xf0S@\x02\t`r\x1e\xe9S@\x7f\xa8\x1d,\xd2\xf0S@\x03[\x12\xc5h\xf1S@\xfc\x1b\x9e\xbdU\xecS@\x9e\xa3\xfd~$\xf0S@\xa0\xb6\x8d\x19q\xe2S@K\x18o(\xe7\xbaS@-y\x95\x1d\x95\xebS@U\xa5P\xd3\xe0\xefS@3\xb7\xdf\r\xdf\xefS@\xcc\x9f\xa6\x17&\xdbS@8\xcd]\x11\xb9\xecS@\xbcy\xee\xf0!\xe4S@|\xb9+\xe5u\xbaS@\xb9\xd9\xeb\xf6X\xf0S@\xb9\xd4\x923\xee\xc9S@X\\\x92\x90\r\xeeS@K\x0c^\xb2d\xcbS@\x83\xc7h\xed\x8f\xd4S@!\xed\xb3~\xfd\xdeS@\xed\x9dF\x84O\xcaS@!J\xe8\x13;\xf1S@\xb7P\xc4\xb8=\xedS@\x9eK\xc5I\xdd\xeeS@8p7\xd4\x9a\xeeS@}Ix\x19\xc8\xd6S@N\xa9\xc1YO\xf1S@\xb5]\xdc"\x7f\xeeS@\xdf\x11pa\x07\xf0S@\xdf\x11pa\x07\xf0S@U\xae\xa2\xdb\\\xe9S@\xa8m\x8el\x8e\xb8S@"\x9e\xe6:\x97\xb3S@\x8f\xcd=B\t\xeaS@4\xb6\xcb\xdc\t\xb3S@\x86\x1b\xd1\xebH\xb9S@\xb5\x88]:\xd3\xb7S@}\xba\xa4\xad\x85\xe6S@\xb9S\x0f.Q\xeaS@l\x17\xd9U\x11\xcaS@C\xab\x89\x8a\x8f\xeeS@\x14O\xcc\x94\xbf\xe9S@\xe007\xa4\xba\xd2S@)Sj\xc0\xc9\xd3S@^m\x1fun\xd3S@q\xa6\x8c\xaa\xc8\xb4S@\x18\x05u\x89\xfd\xd5S@r}\xb8\xa4T\xd3S@\xd9*f\xe3\xa7\xd3S@\xae\xf4\x0c\x9cK\xf1S@\xc11\x1d\xe2\xba\xe8S@\x0f\x90(\xac\xd7\xebS@\xd6\x875N\xe3\xeeS@G\xcd\xb7k\xf0\xe4S@;\x05^\x14C\xe9S@AmyK\x0b\xecS@\x04&\x82\xc7\x8d\xe2S@\xe1\xb4\x14\xb8\x04\xe6S@\x11\x94\x8a\xd5\xf2\xebS@\xfe\xd2C\x9bz\xedS@\xe2\xcf\x13\xaf\r\xc6S@\xbbK"\x8f\x80\xd1S@\xce\xf3\x899\xe6\xc6S@\x1bm`\x1d\xb2\xecS@\xfb\xf7Hm\xe3\xddS@\xf8\xdf\xa4\x9a\x1c\xe1S@\x8a|\xe3\xd5\xda\xe9S@8\xeeq:Y\xe3S@[X\x80\'P\xe8S@\x17\x07\n@\x18\xf0S@\xc6\xadg\x1cq\xb2S@\xcf\xa5\xd9*\x9c\xd4S@\xc4\xdeX\xb8G\xb4S@\x1b\xd9\xe0\xd3\xaf\xe1S@9\xfaj\xa3\xb5\xd0S@\x1dT^\x9a|\xb7S@\x16\xfcV J\xcaS@\xa6\xcfa\n_\xf0S@\x95\x1f\xa9\xb7\x7f\xddS@\xda\xfc\x8b\xce\xb1\xc5S@\xfd\xf0\r\x17\xbf\xd9S@\xea\xef\x12fs\xb6S@)W\xd90Q\xdeS@g1\x8a\xb8\xf1\xadS@0\x96\xd5\xe5\xd3\xb4S@\xcf\xbe\xcd\x85\xd6\xeeS@\xf8b\x95\xbf\x82\xbdS@%Q\xf5b\xd0\xd4S@V\xea\x90Vz\xc8S@\'\x99\xd1\xb5c\xe5S@\x9drE\x9a@\xd4S@>\xa8.\xa1\xc7\xc6S@\xbf\xef\x19\xe17\xbeS@\x16S\x82\'`\xe3S@~2Zp\x9e\xefS@\x8c\x9e\x81u]\xbeS@\xe6\xa5\xdc\xd3@\xbeS@\x8a\x03IU\xdd\xebS@\xf5m\xf0j\xc7\xbcS@{pV}}\xdfS@\r\xdb\x08\xc5X\xcdS@\xb6\x8eo\n]\xcfS@\xcf\xbe\xcd\x85\xd6\xeeS@\xb8\x8a\x9c\xfe\xdc\xe4S@\xe6\x97\xa2\x8f]\xdaS@(dDK\xda\xdaS@\x96\n\xfd\xf3\xda\xe4S@w%\xfd\x0f\xe8\xd4S@\xfe\x8e\xc4\xb1\x10\xdaS@\xba\xeef\xf2(\xcdS@\xbb\x81[\xa6\xe2\xe2S@eS\r\xdcI\xe8S@#\xa1S\x9b\xe4\xe2S@P1h\xd6X\xd6S@\xa6\x8a\x07t\x83\xc8S@Y\xbf}G\x8d\xe6S@;a\x13v[\xe1S@\x88\xd3]3q\xddS@\xe6\xa8\xf0{\xdb\xecS@d\xfb\x1d\xaf\xdf\xbcS@F@\xac\x15\x96\xbdS@\x1ao\xd4\xd8\xb3\xb3S@\x18q\xa6?\x10\xefS@1\x9cH\xdb\xb6\xdbS@\x91j\x86\x96\xb2\xe2S@\xaao\x8d\xe8\xb5\xebS@\x9f\x97%u\xdf\xdbS@\xde\xc74s7\xe7S@$R\xdeB\xf1\xeeS@\xda\x08\xe3\x13\x13\xedS@\tsw\x95\x04\xefS@\xcf\xfe<\xc7v\xe3S@\xf6\x9f?\x07\xc9\xb7S@\xeb\x14\xa0A\xfe\xc6S@>\xaf\xd1N\x8a\xb3S@\xc9\x06\xae??\xb7S@=\x88s\xf5\xd0\xe7S@.~UZ\xe6\xcaS@\xa3\xa8\xd1\xad\x02\xa9S@\x84T\x1fv\x99\xd5S@\x8b\x91\x82G\xab\xeaS@|0\xc3\x12c\xe4S@\x8b\\\xa25\xa1\xe8S@\xa2\x8a\xa7\x0f\xe1\xe2S@\xfb\xa1\x87\xcb3\xb3S@b\xcd\xf2\xd2D\xb4S@\xc2k\x90hz\xe2S@\xb2"\xb1`\xe3\xd1S@\xce\xe1,\xcb\xef\xeaS@vF<{{\xe6S@\xc2\xa7\xdd%Z\xefS@\x89\x1c\xda\xf16\xdfS@\xe4\x97\xb5\x91C\xccS@\x00\xa7e\xc1\xef\xcdS@\xe8\xd5(\xa9x\xe1S@k<\x8el\x1d\xcfS@\t@\x10\x97\x15\xd8S@|\xd0\xb3\xbb\xb0\xacS@\x06\x15\x03\xbf&\xcfS@\xa5\xcbq\xde\xad\xdfS@\xab\xe3\r\xb4E\xd9S@D\xaf\xdbi\xa2\xb8S@\x8f\xa5W\x0b\xae\xb4S@\xd7\xf7{\xbeN\xe5S@\xe2\x82k\xc3v\xc3S@\xbae\xd2\r>\xccS@\x96\xdb\xe2\x9c\xee\xdcS@\x03v\xac\x9a^\xbcS@\x98\xc7\xfd\xccm\xf0S@\xd0\xda@\xd8\xe3\xd8S@*\xfaLe\xc7\xe6S@Ky\xa7\xc3\x95\xdcS@\xb7\xbf\xa1\xc1\x94\xdcS@\xadX\x1d\x1b\xf9\xf3S@\xc8\x951\x06$\xa7S@M\x94v\xe1\xb5\xd5S@\xb1\\"\x9d\xd1\xd4S@\x08NA^r\xc0S@|\x9f$\x9eZ\xe1S@\xd8\xda\xb7v\x94\xdaS@ND\x89\xd6\xce\xe9S@a\x97xf|\xa9S@c\x98\xd4\xe4\x05\xceS@QP\xec\xe1\x1e\xe0S@\xadX\x1d\x1b\xf9\xf3S@\xdf\x92U\xca\xe2\xb5S@\xaa\x87\xde@\xd0\xc4S@\xa3H\xb1\r<\xe2S@\xa6\xc5\xddX\xdf\xe5S@Um\xd6\xbc\x8b\xcbS@p\xd1\xea\x90k\xb5S@'
p35
tp36
btp37
a.
