# Supplementary material for: Sea ice drift data for Fram Strait derived from a feature-tracking algorithm applied on Sentinel-1 SAR imagery
Source: Data Brief. 2018 Apr 19;18:1410–5. doi: 10.1016/j.dib.2018.04.034 (PMC5999601; doi:10.1016/j.dib.2018.04.034)
Supplement: Supplementary file 2 — Supplementary material [file mmc2.zip › fs_s1a_data/HH_filter200vec/FramStrait_HH_20141022T084246_20141024T082620.dat]

(lp0
S'S1A_EW_GRDM_1SDH_20141022T084246_20141022T084346_002940_00356D_3FC5.zip'
p1
aS'S1A_EW_GRDM_1SDH_20141024T082620_20141024T082720_002969_003600_72E4.zip'
p2
a(cnumpy.core.multiarray
_reconstruct
p3
(cnumpy
ndarray
p4
(I0
tp5
S'b'
p6
tp7
Rp8
(I1
(I9908
tp9
cnumpy
dtype
p10
(S'f8'
p11
I0
I1
tp12
Rp13
(I3
S'<'
p14
NNNI-1
I-1
I0
tp15
bI00
S'\xf7\xcc\xc2>\x1e\x1e4\xc0\x8d\\\xd6\x18\x06_6\xc0\x18cB\xee$\x804\xc0\x9a\xe1\x96\x8f\x9d>3\xc0dBj\x07\'\xcd4\xc0\xf0t\xb0\xaa\x8bp4\xc0\xb4U&\\[95\xc0\x99P\xe3A\x01%4\xc0\xefs6\x00\xd4\xed3\xc0z|\xe8\xa2\x11\xf67\xc0)!\x94U\xbe\x146\xc04\xb6\xfa\x1b\r=5\xc0\xa9\x08\xe2\x14 \xde3\xc0z\xf4\xc8)Y\x9f4\xc0[4\xe1b\x03D5\xc0\x15m\xb0\x0bB\xe34\xc0\x16\xd8\x8c\xc0\xa7\x154\xc0\xf7\x18\xe8\x16\xcc\xb14\xc0\x0f\xe6-\xfe-s2\xc09\x06\xb9D\x8c\'4\xc0\x1c\t\xe5yL)4\xc0\xd8\xaeC\xea\x1b\xf64\xc0[\x11\x881zH4\xc0\xbf\xf7:\xe6%|3\xc0)\x08\xeb\xb5\xa4^4\xc0g\x87\xd6U\x1a\xa72\xc0\xf9N\xca%\xbch3\xc0H\x82\xb7\\\xa1\xf67\xc0c\x80\x98\xe9\xab&3\xc0\xadpA~h\x924\xc0\x82%\xf2\x1cHN2\xc01\xca{+\xfdb4\xc0D\x00\x9aD&\xf27\xc0\xd5\xee8\xa1\xde\xc04\xc0h"\xa1\xfc\xd2\x854\xc0\x0c\x11\xf7K!i4\xc068\xebF\x8f\x0c4\xc0\x82\x07\xc6P\x8d\xa74\xc0\xa3b\x0bTX\xc82\xc0\x97\xb8\x90rz\x901\xc0\x07\'\xcf$.s5\xc0>X"3\n[6\xc0\xc7ZY\x88_N3\xc0\xac\xdd\xcc%\xb3 3\xc0\xd1\xb5\x10\xad\xee^6\xc0\x1e\xf4x*2J3\xc0\x1bPE\xc5\xb3\xbe1\xc0\x92\x9cC\xc2\xdd\x086\xc0u\x80p6\xfb[5\xc0\xcf\xf4\xf6\xd2\xd9|6\xc0r\x81\xa9\x19\x0b\r3\xc0\xb7\xe6\xb5\xc4~\x827\xc0\xdaN!\\qc3\xc0\xbb\xbe:\x029\xda2\xc0\xf1*\xc8h\x11j3\xc0\xd8\xca\x18\x84\x05\xfd4\xc0\xf0\xbaV%\xe3M5\xc0\xb8\xa4\xbdk4\xd72\xc0\x0e\x8bB\xb5\xb2\xa94\xc0\x87\x8b\xdf\x9e?<2\xc0:P-j\x7f\x8e6\xc0\x02\x03Yt\xa6\xe62\xc0\xd6\x84C\xd3\xbeb3\xc0\x07\x19\x83\xe3\x91/3\xc0\x97\xefj\xb8u\xc32\xc0\x81\xaf[<\xb1\xc62\xc0M3`0\x95#2\xc0.\x89\x8a\xce\xe4\xd41\xc0\xc0\xdaN\xca\xeb\x813\xc0\xdf\xe3\xcb\x9b\xa4"3\xc0\x941\xe8#\x08\x9e4\xc0\x956z&\x1a%2\xc05\x99\xe1?\xf9{3\xc0t\x18j\xd3\xd734\xc0\xbaq\xe0HfE3\xc0\x00\x1b\x13!my3\xc0\x87\x95\xc44\x0fc4\xc0\x196\x141\xf4.4\xc0M\x98\xba}l\xd36\xc0\x89.\xa8~.\xd81\xc0\xc7\x89V\xed\x86\x964\xc0@\xa0\xfcW\xca)2\xc0\x83W\xe3\xf4\xfe\x195\xc0\xffK=\xd7\xef#4\xc0X\xac\x97\xa3\x1fe3\xc07\xda\'a\xe5&2\xc0\xf9G\xf2G\n[3\xc0\xcb\xfd\xa6\x17\x86\x984\xc0\xb0\xed\x95]R\xfe4\xc04\xa3\t\xeb\xa8\'4\xc0\x8f\xeb?\x97\xc1\x963\xc0Re\x1d\xea\xc4\xad4\xc0\xfa\x11\xbf\xfb\x80\xe15\xc0\\6b\r\x00\xb83\xc0\xcd\x0f\xa6\x1c\xb1\x853\xc0\x93]\x12L\xdd<5\xc0\xeah\xa8\xa2&\x8e3\xc0L<\tiz13\xc0\r\xf1p\xa6\xad\xb14\xc0\xec3\xde\x85/B5\xc0A\r\x9515\xa73\xc0\xc8/\xcdG!\xaa4\xc0\xac\n{%\x02r3\xc0\x98\xef`\x89\x9a\x873\xc0\x85B\xaa\xf6!^2\xc0Y9@\xa2\xee\xf45\xc0\xf1v*\xf3\x9a\xb12\xc0l\'\xe0pi\xbd3\xc0\xbd-\x0cdq\xac4\xc0\xcb\x99&w\xe8N3\xc0\xa8\x00\x87N\xbc\xca4\xc0K\x17=P\xba`4\xc0\xa5\xa1f\xfd\xe0C5\xc0\x84<&\xca\x7fW4\xc0{\x0e2 &E3\xc0*\x9d\xc0D\xe902\xc0\x9b\xf10\xac\x86q4\xc0\xac\xf5\xcc\xde\x9f\xa24\xc0\xa4\xb2\xfd]\x92\x077\xc0\xfad\xf9\xd3|g2\xc0\xce\x9d\xbdO\x9e34\xc0@\x88O\\x\xab5\xc0U\xfe\x00Hi\xa74\xc0Z\xab\xa2Ow44\xc0\xfaH\xab\xe5\xc9\r5\xc0%5oL\xdc\xce3\xc0\x06&[}\xc7\xa84\xc0\xc6\xa2]\xfc\x05\x145\xc0J\xacv\xf0\x9d\x175\xc0"\x07\xc1\xf7C!4\xc03\xf9\xe5\xa32\x9f4\xc0z/\xe7\xc6\xc0y2\xc0\x8e\xcc~/\xdc\xaa4\xc0\x14\xd2\xfc\xee\xfb\xcd3\xc0K\x98\x08H<\x1d6\xc0st|0\xcaC4\xc0\xb3\x8b D)\x186\xc0\xa2\xa8\xc0;W\xda1\xc09\xccYf\x07\xaa4\xc0\xe0d\x05\r\x01P7\xc0j\xfc\xd3Ma\xfd2\xc0\xde\xe0\x93\xac\xecI4\xc0|GY\x1d1\xa14\xc0d\xe6sb\xe6\xe65\xc0;\x1c\x9d\xff\xa7\xba4\xc02{\xd9}\xc0\x8f5\xc0w\xf8b\xb7&\x802\xc0\xd8\xa7\xc7\xea0\x064\xc0o\xf2\xdb@K\xdf5\xc0\x81A\xfd\xc5U\x814\xc0\x8a\xad\xc6\xbd\xa7\xb73\xc0uIe\\\xef\x183\xc0\x1c\x10\xac\xa9\x92\xf01\xc0a\xf8[i\xb1|2\xc0\xac\xad\\\xd6\x81B5\xc0GSP\x8dS23\xc0\xf4\x80\xe5h\xbe\x8b5\xc0@\x02\x9a\x9fKu4\xc0\xfd\xcf\x96\x81\xa4\xe66\xc0\xe4\x0c\x92j\x01\xb55\xc0\x8cs\xdf\x80\x8c\x087\xc0)m.S\xd7N8\xc0\x86\xc7\x02+P\x986\xc0\xceK\xc4fGh5\xc0\x81=\x8f\xea\x13\xcb3\xc0\xaft\xae\xe2)\xbe4\xc0\x17.\xb7@Q\xa94\xc0\xab-\x17\x8f\xb3\xe14\xc0+O\x02\xc2oG4\xc0\x8e\xd87\x13f\xcf4\xc0t\xf3?\x15\xb6\x0b4\xc0JB\x810;X6\xc0\n\xcf\xb7\xbe\xc6\xbc2\xc0\x12\xb8\x92\xe5\x13\xb53\xc0P\\i\x00\xf0\x9d4\xc0lWp\x85,|6\xc0eZh`\xa0~3\xc0A\xc1OVl33\xc0\xbe-\xd9el\x9a4\xc0\xd1\xd64ik=3\xc0z\xe9\xc9\xdb\xb8l5\xc0o/\x02\xaa\x1b?4\xc0\xcc\x9e\xcd\xf9O74\xc0\xf61\x82\xd9\xc9\x0f6\xc0\xaf}\x88\xbd\x87\xf9 \xc0jM\xd6\xc1\x0e\xe14\xc0\xec\xa0\x9e\xa0\xe6\xbd3\xc0pl\xe8\xd3w\t5\xc0\xb2\xa1\xf5\x91t\xd85\xc0\xd3\x8a\xd2\xb6\xb4X4\xc0\x99\xc3G\xf1QV6\xc0\xe0\x0c\xde\xd0\x0c\xcd2\xc0\xfcy_\xab\x98\x8c3\xc0:\xcf\xfd\x01\xde\xf14\xc0p\x1b\xe3-D}4\xc0\x1e\xb6\x8d7\xd2d3\xc0\xe6\xea\x19f\xb7\xb64\xc0\xcd\xbb|\xcfL\xa34\xc0\xa7\xd3\xe6[\xdfH5\xc0\xc69\xf9\xc7f\x176\xc0\x0b\x98\xa4\xd4\x17\x825\xc0\x0f P;\n05\xc0g\nyrTs4\xc0l\x9e\xd7\x9d"A5\xc0\xf1\xc6(\xe8te3\xc0\xd3Hd\x1b\x15\x9a4\xc0\xeb\xb7\xc8\x8cQS4\xc0\x05\x19\xff~v\x0e5\xc0%.\xe9\x87\xe8F3\xc0\xdc\\\xf5%\xb0\xee4\xc0T\x1b\xda\xee\x83\xe04\xc0t\xd8<eq\x844\xc0\xf3i\xf5>\xb5\xab6\xc0W\x8a\x1a\x11\x1e\xe04\xc0\x9c\x97\x1d\xf1_\xb93\xc0o}\x95J\x8c=5\xc0C<\xdf\xa5RF1\xc0o\xea\xd3\x9c/_4\xc0\x94}Q\xed\xd4\x964\xc0g\x01\xbau\xf3\xc96\xc0\x9f\xfd|\xaa\xf715\xc0mX\xbb\xa6\x1f\x985\xc0D>\x17\x84\xf1=5\xc0V\x1e\x82\x9c\xf7[3\xc0\xd2\xd2\xcb\x9f\xb785\xc0euX\n(\xd54\xc0\xd9\xb2\xae\x8bF\xe73\xc0\x81f\\\xd3\xfe\x131\xc0Y=\xd0\x9cJ\x033\xc0?\xc1\xbd0w\xb84\xc0\x97/%l\xc4\xea2\xc0\x88*\xfe\xfdfP4\xc0LU\xc8"\x97\xa54\xc0\x06\x8e\xa5\x00\xb5\xd07\xc0\xf3Wa\xa5dZ5\xc0\xeb\x90r\x08\xcaJ3\xc0\xc4)W\xef\xa3\x7f3\xc0\xf9\n\x10\xcd\xa1\x834\xc0$\xb0Y`\xd5\xd13\xc0@p\xa4ne^2\xc0\xe7\x1eQ8\xbd\xba3\xc0p]\x19f\xea\xc14\xc0l ]\n\xbeg7\xc0W\x1f\xdb\x95\x88\xbc4\xc0\x1b\xb3q\x9a\x03\xd14\xc0\xe5Ew\x8cg\xe44\xc0\x8fN\xdeN\xa2C5\xc0\xa8\x06\xa3E\xaf\xfc5\xc0L\x0eW\x8c\xc4\x0f6\xc0vIz:\x95\x1d5\xc0\xbd\x83a\xd4\x94"5\xc0\x02\x1c\x08h\xb1\xe14\xc0\xa7\xc6cr\xef\xbd3\xc0\xee\x06\xa0n\x89\xd64\xc0\x89\'\xc2\r\x1cH4\xc0\xea\xcc\x10`I\xd44\xc0\xda%d7\xb0\xe32\xc0?k\xef\rR\xed4\xc0@\x94\xban\xa3_2\xc0s\xc8\x066F\x964\xc0\xe4\xcc\x9b:\xb4\xbc3\xc0W\xc8\xc4\xed|;3\xc0r7\xc9\xa4\xf4\xe74\xc0\xf4\x8a`\xf7z\xdb4\xc0l\x90\x88}E\x8f5\xc0\x0bq\t\x08\x96\xf84\xc0\xd6\xc62\xca\xea\x016\xc0\x04\x88n\x96\x1b\x036\xc0\x89\x89\xb0\xe1\xdb\x136\xc0%\xd9dGj\xc84\xc0N\xef\xce\xa3t\xfb4\xc0&\x96r\xb24\xdc2\xc0\x87\xd3\x04\x13\x16\x085\xc0b\x12\xdbo\xd8\xb95\xc0p\xf2\xfb~\xe8V5\xc0\x16\xad2\x1c\x08\x0c5\xc0\x08}\x93\xa5c\xe85\xc0\x9fkO\xc7\tv4\xc0\x9ak\xd1\xe0\xe3.8\xc0\x901\xf1\xbdb\x8a4\xc0\xbcjtu\xf5\xd24\xc0\xbb\xb5\x00\x06>\xb04\xc0VW\xa8R\xe1\r5\xc0?\xc9}G\xceC5\xc0\x0f{\xaePO\x894\xc0\xd0vDt\xf8\xe54\xc0\xd9Q\xbf.\xea\xf12\xc08c\xfe\xf9\xf3/6\xc0\x0b\x00sEG\xcb4\xc0\\L#e\x0eM6\xc0@DuR-\x8c4\xc0\xbe\x931F~\xb14\xc0/\xca\'\x10\x8f\x9c5\xc0\xdd\x9e\xc0\xe9\xec\x0e3\xc0\x9c\xaee\xdbj\xfe2\xc0\xdc>g\x1f\xdd\xb14\xc0\x1b\xdf\x88i\x93\xf24\xc0\x8b\xd8\xa7\xbd\x05\xe95\xc0\xf2(\\\xc8\xf6\x914\xc0\xd9\x86\xd9x\x0b\x116\xc0jJ\x8b\xa4"\xf12\xc0,\xa8\x17\x9fT\x143\xc0\xd8\xe2\x038\xbdR5\xc0\x895ki\xe9\x8f4\xc0\xcc\x81\xbcE\\\xa34\xc0\x94\xc4\xb8\xdazd5\xc0\x86\x0c9\x9f@\x1b5\xc0\x8cHa;Q\x046\xc0\x88w\x1f\x05\xd6\xe44\xc0\xed\xab\xc6i\xf5\xf23\xc0\xee\xcb\xce\xd9\xc9\xc33\xc0U4\x8d\xaf\x92\xa05\xc0\xab\x8dD\xc0\xeci3\xc0\x19\x14\xeaG\x17)3\xc0\xef\xd5\xe8\x12\r\x9a6\xc0\xf1\x81{\x9e\x97\x864\xc0\xae\xfd\x12x\xd2+3\xc0\xd4\x82\x81\x99\xdd\xaa5\xc0\xf2I\x91V\x1a\xb54\xc0+\xa82$\x8c15\xc0t\xc4\x04\x96\xa3f5\xc0\xd9\x0f\x89\r\xf0\xcc3\xc0\xe2[\xb7\x80\xa9\xbd4\xc0\x0b-\xe6I0\x923\xc0o\xb4f\x9dD\xe24\xc05^`\x8d:\xba3\xc0\x87\xbb\xb5\xa38,4\xc0\x1c\x8bc\xfc\x83\x1d4\xc0\xa9\xfbY\xaco\x903\xc0\x972\xc2\xf7B\xb84\xc0\x19\x9a>\xce\x11\xdb3\xc0]c\xbd\xb8M95\xc0\x83\x9c]\xc6\x0b\xba4\xc0\x1a\x8d#e\xba\x9b4\xc0\xfd}\xc15)\xf94\xc0Z\x94\x01\xf5)\x0b6\xc0\xf9zC\x0f\x18\x0b6\xc0\xb0\x89\x18\x1d\xce\xf32\xc0\x1d\r\xf7\xbf?\xd13\xc0\x19\x8e\x85d\xc7R6\xc0Q\x9a\xc4\x1e\xab\xcf3\xc0\xfc\xa4\xc8]\xf3\xba4\xc0\x1ak\xe8c\x8365\xc0`\x12SAV\xb44\xc0}\x95\x08\x83&$5\xc0i\x95\x1dH\x97\xde3\xc0H2\xe3\x07\x9cq4\xc0\xc3up\xfa$:2\xc0W@\xdbF\x88\xb44\xc0\\*\x11\x80\x0c63\xc0\xdcE{\x97\xe5$3\xc0\xe7\xd1w\xd7^]3\xc0`n\xc4\xdd\xfa$5\xc0\xad\xac\x14\x0b\x82\x056\xc0<T\xb2\xfc\xec\xef3\xc0E\xc7\xaa\xe0\xddc3\xc0\xa9\xe2\xaa\x82\x1153\xc0\xb9\xd6\x87\x89XJ3\xc0\xc9W\xb9}\x08\xc24\xc0D\xe6\xd5\xfe\xaf\xc43\xc0\xac\xf8\xdf\xaf\xcf?3\xc0\xdb\xf0\xde\x909\xea5\xc0v9\xa4aN\xd26\xc0\xa1KK\xce\xad\xfb4\xc0\x85\x05U\rx\xb64\xc0h\xf2\xf9\xbe,\xef3\xc0\xc7k\xe7\xba\x1a\xdd5\xc0\xda!V\xfa\xda\x863\xc0;\xaf\xc9^\xfb\x035\xc0\x02y6h\xd563\xc04\xcf\xea\xc2=C6\xc0\x8f\x12\xd9\xdf\x15\x114\xc0\xbd\xac\xc0\x88xl3\xc0\xbcL\x0bd>\xcc7\xc0H\xb3\x8d\xdecO4\xc0\xa7\x7fB\x0er*5\xc0K1\x10\xc1\xb1\x854\xc0\x87\xa8I\xfa\xe554\xc0Gm\xa6\xff\x02e5\xc0\x15n\x0e\xee\xb0\xfc5\xc0\x7f(E\xb4C\x025\xc0\x95V\x1e\xe9\xca\x064\xc0\xd1\xb0u\x99\xe7\x9e4\xc0GF\x8e\xc2\x00<7\xc03\xed\xb0\xb1\xcf+3\xc0>HV\x80T\xfa7\xc0\xedztO\xf6\x834\xc0\x00\xd3\x80\x0b-\xf31\xc0\x0f\x8aO*0\t3\xc0U\x88\xb0)\xc725\xc02KF\xe0|\t1\xc0\x82-z\x95\xd0\n3\xc0\x8c\x9f\xa0\xe45\xa33\xc0\xfa-\x9f,\x9a!3\xc0\x1b =X\x1e$5\xc0\xefbo`@\xcd6\xc05\xe3S\x05\xfe\x995\xc0D\x16\xa7\xa7\t75\xc0\x98\xd1\xf3\xff#\x1e5\xc0sy\nzQ=3\xc0\x98\xa9Gt\xc2\x143\xc0\xdf\xbf\xd9\xf2\xbb36\xc0\xe7\xb7$v7!3\xc0G\xc0d\xa6 \xba4\xc0S\x1f\xbc\xa2Q\x995\xc0\x93\xfd*:T"3\xc0x\xc2\x1c\x890c4\xc0\xe71\x94\xe1\xa8E4\xc0\xbd6T\xd0\xfd\xba4\xc0\xd7\x14W1\xd7\xb34\xc0\x99\xe0)\x10\xf2P3\xc0\x9d2%t\x00)3\xc0\xe9\xf5\xacv\x0b\x173\xc0@\xfd\xb5\x90\x00:5\xc0$\xb6,\xcc\x13\x105\xc0\xd9/l\xe7\xddy5\xc0\x8d{bn\x0e\xd04\xc0&\x1f\x0e\x8fN\x125\xc0\xeaUZ\x9a\x9b\xab4\xc0\xc31Z\x11\x1c\xe65\xc0\xe9x\x1d\xf9.M3\xc0J?\xcb3Wh3\xc0\xf4\xea\xbf\'\xb5x4\xc0\x82u\x1a!a~3\xc0v[\xcb\x13GM3\xc0\x94\x98EYJ\x855\xc0C\x18\x7fH\x9e)6\xc0\x129\xdfAY\xba1\xc0\xb1\x11\xfdU\xc2\x8a5\xc0\x8d\xc8MCq\xaa3\xc0&\xb6\x16l\x0b\n6\xc0\xdcA\x04\x89\xb5!4\xc0\xec4.s\xe7-3\xc0\xc7Z\x88%e\x1a4\xc0\xbf\xf8\xd97Q33\xc0v\xb0!^\x1d\x842\xc0\x8c\r\x90h\xeb\x166\xc0\xa6\xcdAI\x9b\x106\xc0O\x0f\x1e\xf5\x98\x115\xc0\x9cJ\x0c\xf9\x13(3\xc0\xdd\xe1\xed\xfa\x85\xa33\xc0*6\xad\x1d\x8116\xc0\x06\xf3u\xecOl2\xc0\x04\x85\x970\xafC3\xc0L\x02Z\xfa\xcd\xbe4\xc0\xd7n\x01\xb9\xed\x893\xc0\x8a\x1c*)\x15\xf04\xc0Hs\x82\x11\xd8\xdf2\xc0\xdd\xdb>\xcc\xd4\n3\xc0\xcfMp \xba\x9f4\xc0y\xb2<#\x99\xfa1\xc0\x18\xac\xb2\xed\x9d,6\xc0\x9b\xdf\x01ns\xed4\xc0x\xa6\xe0\xc4\xa3;6\xc0^\xeaN\xc81\xc24\xc0\xa9r\xbc\xfb\xc8Z5\xc0\xde\xc9\x00\xca>"3\xc0\xe72df\x0253\xc0\xfe\x1f\xe5\xf9\x00m4\xc0\x82\x909(7\xd24\xc05\x9b\x05hf\x165\xc0)\x95\xf0\x1a\xf1\x822\xc0\xdaw~\xc7\xab\x1a3\xc0\xbc\x0e\xbc\x0f\xd9X4\xc0\x8c\x92L\xe6\xb3\xc75\xc0\x8f\x07@g\xd3\x015\xc0\xcbL~\xc5\xba\x175\xc0\xc7\xc4.\x13\xe3Z8\xc0\xec\x12f\t):3\xc0\xbd.\xf6\x18\xc6\x854\xc0\x12d\xa9\x02\xb3\xc44\xc0o\x9d\rpl+6\xc0\xae\xf7\xfc\xee\xa4\xe22\xc0\x10\xc6\x0b\xbd\x8e\x005\xc0\xaa\x811\x01W]5\xc0\x8a\x02_h\xfc\x913\xc0\xd2\x13\r\xc8|\x1c3\xc0:vl\x10\xa3\xf93\xc0\x9b\x89u`\xa8\x9f3\xc0\xb5\x8f\x0e\xc1\xe9\x9d2\xc0\xe1\x82j\xf8\x12\x893\xc0\xbb\xc1\xcd\xc7\x96\xfe6\xc0\xb8\x9d\xa6\x97\x17>3\xc0&\x7f;\xdf\x8d\xf85\xc0\xd2k\xe5\x81$\xae4\xc0\x1f\x08mdd\xaa4\xc0Z\xcf\x91up\x1e4\xc0&\xe4\x17\xd0\x87\x9c3\xc0\xbdx\xcc\x8a$\xd02\xc0\x99\xbb\xf1\xd3\x04u3\xc0n\x1b6\x02\xcd\x946\xc0\xef\xcfK\xff\x00]6\xc0%\x1d\xf0\xa6\xbe%4\xc0H\xafd\xd2G\xab3\xc0R\x11\xb5\x9bF 5\xc0\xba\xc7\x98\xc7\x82\xf34\xc0\x00\xee\x1fK\x1dv5\xc0\xfa\xad\x1a\xe9\xab\x976\xc0\x86\xa6\xbc3\xb6\x173\xc06\x89\x1a\xee\x85\x1a5\xc0^\xe5M\xaa\r\xf43\xc0\xe5\xe5\xcc\xcd\x13V6\xc0<\\?\x05\xa1\xd94\xc0>\x9d\xa54\xfeD5\xc0yc\x15\xed&x5\xc0\xbbv#az\x195\xc0\xd0\xf3\xca/$n4\xc0\x913U\x9a\xfd\xa93\xc0V\x84Q\x133\xa83\xc0\xff|\xe6\x05\xb9V4\xc0d\xa7k\xc1Lc6\xc0\xff\xcc\xc0\x84@\xf91\xc0~\xda}\xf3\xacC5\xc06\xc8d\x07+\xee6\xc0r\xa9\xdd\xd1yx3\xc0\xeb\xb1\xff<\x95\xf54\xc0>#\xc5\xab5Q5\xc0\x11\xc5\xc2S\xe4\xdb3\xc0MV\xe5\xc5\xe9\x175\xc0a\x8cp<\xba\xf14\xc02O\xc2\x9a|\x1d5\xc0\xbd\xa6\xbe/\xf6D5\xc0\x95\r\xda\x00\x92\xbe5\xc0\xa7,\xdb\x94\xb5\x153\xc0\x0f:\xd6&1\x904\xc0\x9d\xfa\x7f\x88\x03\x9c6\xc0$\xf8\xd1\x07\xf795\xc0<o\xcd=}57\xc0U:\xddy\x83\x933\xc0y\xee\xac\x9c\xca\xd34\xc0\xfb\xe5\rUW-5\xc0S\x16\x8cK\xde\x933\xc0\xeaG\xbe\x83\x14\xac3\xc0O\x95\x84\xb7\x93\x806\xc0V\x17`K<n4\xc0Av\x0c\x0e\xc005\xc0\x8bK\xc3hr25\xc0v\x81\xdd\xae\xea17\xc0\xb3,\x8cS\xed\x167\xc0Xw\x96,f\xa83\xc0\xc1\xa5\xa3-\xd3\xf94\xc0\x11\xa7\x08a_y3\xc0\x01\x00\x00\xbc\xce\x063\xc0}\x81>-\xa8\x133\xc0\xfd\x9f\x81+\x10T5\xc0\xd7IUX\xd6.4\xc0p\x9e+\xfa}\xcb4\xc0t\xa7W#\x8a\xf52\xc0ris\x12\x03b2\xc0\xe9\x18\x84{\xda\xcb4\xc0Y\x97\x18\x18\x83h3\xc0!A\x0f>\xdbg4\xc0\xc0\xc1\xc9\xd0\x1e05\xc0\xee\xef\xb7@\x19@5\xc0\xbbZz\xa1\x1as3\xc0\xe9\xa3\xa5\xdc\xe5o3\xc0=\xc8\x16\r\xe8\xec2\xc0\x1b]p\x11\xc8\x193\xc0\xcf9f\\\x91\x973\xc0!-\xe4\xbb\x7f\x1a4\xc0]\x1e\x07\xfe\xbbr3\xc0\xfbAge\x1aY6\xc0\xe9\xee\x00\xf6\xd7\x087\xc0\xf5\xbcen\xcel4\xc0\x83\xb2u[\xc6\x047\xc0K&{\xe8\xb6%4\xc0\x15\xf5,\xc5\x8ef4\xc0\xda\xe7\x89>\x9a\x950\xc0\xb5\xaa3P\xb3\xd64\xc0s\xdbgL\xa3\xda4\xc0\xdblm<<\x116\xc0y! \xf7}y2\xc0\xef\xf3S\xa6\xf9}6\xc0\xba\xd0\x903\x83\xf32\xc0\xea\x96\xc7\x8c{\xc96\xc0\x9cK\r2I\xc84\xc0\xa7\xd4Y\xe8\xa4\xfd3\xc0\xdd\xdbdh\x0c\x123\xc0\x0f*\xef9\xa1\xfc7\xc0\x8fVMB\xa5;3\xc0\x01h\xd0i\x8dt3\xc0tTe\x17f\x1e7\xc0B\x83xa\xbe\xaf5\xc0,0\xe4up\x8c3\xc0\xbd\xfd\xe1\xb6\x7f{3\xc0\xe3\x0b\x96!\xd5\x046\xc0\x88\xf1\xf1\xc4\xe4"3\xc0W\xd7`\xe9!_6\xc0[v\xcc\xf9\x99W3\xc0\xd5\xf8\x08-\xe1\\6\xc0?8\xf8w\x8193\xc0;\x13\x9e+\xa1~3\xc0\x99[\xd4\xff\x9e\x0e3\xc0\xc7\xf86t\xd4\xf82\xc0\xfc\x8b\x1cW\x18W6\xc0\xfd\xe0\xaf\x0eH\x086\xc06=\xcb\xd5\x05%3\xc0\xa1l&R\xecL4\xc0\x06\x17\x0b\xa0-p5\xc0\xe4\x8d\x87\x8al\n6\xc0\xbf(\x1c\x08\xa7\xf14\xc01\xeaS\xf3|O6\xc0\x95\xd6\xd9\xb3\x96\xe21\xc0\xb6\xbf=K=\x135\xc0\xacHj\x8c\x9f\xbd3\xc0!Y@o\x1a\xc85\xc0\xfc\xb4M\xd3\x1aZ6\xc0]\xa25\x0e)\xee2\xc0\xec\xed)\r%\x076\xc0"\xad\xdcc\xb8\x1f6\xc0\xa7\xe3rSb\xa96\xc0\x12\x94c\xa7\xf6\x105\xc0\xe1\x84\xdd\xc9te6\xc0\x04n_\r\x95\xe22\xc0\xe1z^\x97\xd8\x034\xc0\xe5\xd2=Ll\xfc3\xc0w\xb5\xb6c,q3\xc0\xab\xf7\xcc\x0b\x13$3\xc0\x18\x96\x1f\xf6\xb6j3\xc0aI1\xcaQ\xfb5\xc0\xb0\x1e\xfd\x94\xa2\xb03\xc0\xeb\x95|\xdb\xeb\xe61\xc0\x96\xc7\x97\xfd\xa0\x196\xc0\xe1\xaa\x9d\xe5\x00J5\xc0K\xea\x8cz)\x054\xc0E\x97t\x9a\x88\t5\xc0\xa8\xedq\xf5\xd6\x126\xc0\xd2\x0c\xad\xe00\x0f6\xc0\xf52Q\x05?\xf73\xc0\xc8So=D\xf75\xc0\x07h\x80\x01v]3\xc0\xabq\xd9\xaa\xb2;6\xc0\xeb\'\xe7\xc5rY4\xc0\x93\x07\xd6\xb1N\xb55\xc0\x17\xcd,\xc5\x8d\x932\xc0bO!-\xcf\x0e6\xc0\x12c+\x1d\x84\xae3\xc0\xe8\x10\xb5\x92\x97\x065\xc0\xe6\xe6<\x93\x02h3\xc0\xa5/\x8e\xae\xc3\xf04\xc0\xb3A0u\x99l3\xc0\xfa\x10\x10\xb7\xd7\xeb4\xc0\x9d\xcd\xda>yT4\xc0j\xc3\x97LT\xf24\xc0\x8e=Q\xfe\x16\xa23\xc0L\xa1\x83E\x84X6\xc0\xd2\x888(tM6\xc0gt\xd0\xdd\xd4,3\xc0Yr\xc0\xee\xbf\x183\xc0\x0fx\x91\xd5&\xff4\xc0P-\x05\x17$$6\xc0\xab\xba\x90G\xf6\x083\xc0\xc2\xdb\x12\xe7\x97\x866\xc0~\x1b\x92\x15\xa7\xe13\xc0\xd0K\xc6\x04yg3\xc0-zWB\x16\xf52\xc0\x12f\xcf)vl6\xc0\xf4X#V\xba\x8a6\xc0\xfa\x88u\xe1\x0f\r3\xc0\xc2\xa6\x14%i\xc24\xc0\xb9P\xe1\xcdZ{6\xc0\xeb\xadI\x95\xa6\xfd4\xc0,-\xd3\x14\x9f\xd36\xc0]X\xbd\x03\xf5}6\xc0~\xd8\xbdn`\x0f3\xc0QP\xf2wL\xf72\xc0\xcaf]\x1c\x18r3\xc0\x9c\xbe7\xd9\x1bN3\xc0\x9e\x1fO:#\xe62\xc0\xb5KI |\t3\xc0\x19m\x96\xe6\x06\xa06\xc0\xed\x12\xeb\xa6\xf9+7\xc0\xd2S\x06\x1d#)7\xc0D5j\xd2\x12\xb22\xc0r\xf8}\x0fSX3\xc0\xc9\xe7_\xdb>\xea4\xc0\x8d\x8b\xac\x96-\xee2\xc0\x19Qd\x82\xbc\xdb2\xc0\x1f8/@\x81F3\xc0\xb6\xfc@\xfd.,7\xc0G\x97)pJ*7\xc0w\xd6\x80\xf3\xd4\x0e3\xc0\xbb\xf1A\xe0z85\xc0.?\x0f\x1e5\xbf6\xc0\x85\xaa\x85\xf05\x816\xc0UY\x80\xfbc\x123\xc0\x1c\xcb\xc5\x1b\xeb83\xc085\xba\x96\x03B1\xc0rD\x8c\xf4\xba76\xc0\xbdi\x1f\x9e\x7fh3\xc0\xcc\xd1-\r%)5\xc0\x81.\x06\x13\x9bS5\xc0\xfa\x974\x87^\x143\xc0\xc1\tr\x00#c4\xc0Lz\\wXM4\xc0\x88\xf1~y\xfe\x984\xc0\xbc\xee\xca\xf1\xd063\xc0\x10\x08\xa0\xc17\x963\xc0"\xd5\xb2Z\xf9\x127\xc0\xa0zGJ},4\xc0\xbb\x80G\x98\xbc]5\xc0\xfa{|\x05\x8d\x1f3\xc0\xe0`\xba\xa7\x89;5\xc0<\xc5\r\xd2\xf2X5\xc0\xe4\xc2K4"\\6\xc05,\xdb\x0f:\r7\xc0RW\xf4H\x9bJ4\xc0\x86\xe6\xf1\xe1\x8fl6\xc0T\xf9y(\xa0\xfa2\xc0\x8f\xed^\xd0Z\xf71\xc0{\xe7\xf8j\xa3\xce4\xc0\xac\x15\xd07f\x123\xc0h~\r\x1f\x17\xff2\xc0|b\x17\xe3\xda\xf72\xc0%\x06\xea\xa8\x1fX5\xc0\x01Z\x01\x03\xdfx7\xc0\xa2\xd8\xdf%\xd8]5\xc0QkC\xd3\xa8\xbf4\xc01\xd0&\xc6\x10<6\xc0F\xba\xdd\xde\xdaH3\xc0\xfb\xca/\x9d\x96\x826\xc0@\x8d\xcco\x14\x7f5\xc0\x1d\xfa8\x96\xbce3\xc0\x10\x0e\xa9\xdcQ\x924\xc0J\xeb5\xfc\x88\xf42\xc0M\x10\xfez\xac\xe82\xc0p\xdaGu\xab\x015\xc0\xf9>\xd5\xf4\x8b\r5\xc0\x18\n\xe6\x948\xec2\xc0\xe0\xcd\x9d\x1d\xe545\xc0\'\xca\x18Ru\x825\xc0\xae\x82\xac\x16\x87\x185\xc0\xd0\x1d\xc4\x8a\x1a?4\xc0\x1a\x9b!<a\x865\xc0b\x96\xc7>\xb363\xc0"\xb7\xde\xd5\xb0t3\xc0\x97\x81\xd3\xe52y3\xc0E\xb5\xbf@T\x924\xc0\xa9\xb4\x99a\xc7M4\xc0\xa5y\xd6~\xdd}5\xc0\xcd\x9c;\xba\xaa\x7f6\xc0\xf4\xf5i\xc2\xde\xbe3\xc0\xc5a\xe0\xad\x8cQ3\xc0\xd0"\x19}SQ4\xc0\x8aSc\x7f\xee~4\xc0\x92\x89\'c\x11\xf15\xc0\xdc\xba\x16,\xf6\x163\xc0v!\x8f\xf7\xdc\xf34\xc0\xa8\xaf\x99\xf66\x961\xc06<V\xce\xdd\xc64\xc0\xf1L\x17hgz5\xc0.\xe2$\x06\xf7M4\xc0\x0c\xc7\xe5,b\x913\xc0$\xe8m\xaf\xdc\xf04\xc0M\xf0\xb8\x1d\xcf\xca4\xc0\x98q\xc0G\xa1\x023\xc0\x0f+6\x91Mo5\xc0a7\x95\x19T\x043\xc0\xb0\xa8(H\xaa 3\xc0\xbbp\x8eQ\xfe\xdf2\xc0\x9d\xb5\xeef\'\x8a6\xc0\xf0$v$"\xf52\xc0\x94&\x99\xbf\xe7I7\xc0\xdeg\xff\x91\xc7\xcd2\xc0@l\xece\xbfz4\xc0KF\xe5Vd\x173\xc0\x9e\xadd2\x92\xa82\xc0\xdcX1\xec\xdar3\xc01_\x8b\x12\xaaT5\xc0w\xe2\xa0E\x1ct3\xc0\xbf\xf3\xb9v\x92\x8f3\xc0\x08\xfc\x8f9l\xfd2\xc0\x96\xf7\xfa#!\xa72\xc0\xb5\xe4-\x96\xb8\x854\xc0D\x0e\xafL~\xa52\xc0\xe2z\xe5\xf1\x03\xf25\xc0Wi\r\xab\xd5\x7f3\xc0\xed\'ZU\x1e]3\xc0\xec\xbb\xa0\x9bC\xe66\xc0\xabUr\x15\xa3\x8e6\xc08B\xe2\x9a\xa9\xe76\xc0U\xbaq\x0cu\xfa2\xc0\xd3\xa8K~\x1d\x8d7\xc0\xe5\xe0|&\xcfM3\xc0S\xbd`\xfdqB3\xc0\xf9n\x1c3\x95\xd13\xc0\x83/\x95\xcfWw3\xc0h\x99\x0c<<93\xc0#v\x9c\xf0\x00?7\xc0\xc4\x83RC5X5\xc06n\x18\\\x9b\x8e7\xc0A\xa9v\xee\xc4\xf62\xc0\xa2\xf7ck.\xdb4\xc0gw_\xcaZD3\xc0\xe2\x1f\xff|\x97\xe92\xc0\xac1\xbdX\x9f\xe72\xc0\x15\x0b\xe2<\xaaq3\xc0\x9d\xd2\x13r\x93M3\xc0F\xb7\xe5K=\xee2\xc0\xecOm\xbe\xd9|3\xc0\xd7ya\x0f\x83\xd16\xc0\xedLG\xea\xad\xfb2\xc0\x01\x19\xe4k\xe1\xb82\xc0M?\xec_\x9e\xd44\xc0\xb16\xaa\x84e\\5\xc0R?Q[\x06u3\xc0w\xeb\xb6u\xff?3\xc0\t%[\xe1S\xe70\xc0\x8e\xc5R6\xe5\xe34\xc0\x0fD,\xa7|\xcc6\xc0M0\xb6\xcb0|7\xc0zk\x8e\x8e\xe6\xdd5\xc0\xef/\xd2\xf4\xa2\xc82\xc0B~\x0b\x0b\xbdq4\xc0\x8b\xa1[?\xa9\x832\xc0/\x01t\xf0Q\x1c4\xc0\xff\x001\x13oJ5\xc0IW5\xb0\x1f&4\xc00\xca\xa6^\xb9\xc72\xc0E\xd2l\xdabz3\xc0ik\x8a\x12\x80\xe64\xc0\x03\x9f\xf6\x1cQ\xc82\xc0\xb4\xecS\r\xb0D5\xc0&\x13\x92\xfcM\x823\xc0uV\xc6@\xa0\xb74\xc0v\xeey\x8b\xc9\x807\xc0\xf1"\xc2;\x19\x8c3\xc0{\x83\x91z\xc7 3\xc0M\x00\x0b\xbd\xc4<5\xc0\x06\xd3\xfd\x1b\xda\xdb5\xc0y5\xe9\x8d\xa9\xf91\xc0\x83\xc5\xa5d\x14\xf13\xc0"M\xa0_U\xe54\xc0\x92,\xbb\xfdH\x115\xc07\x8as\x9f\x00{7\xc0\x07R\x1c\x158\x937\xc0;\xe1\xd4\t\x9a>5\xc0\xbf\xdd\x90\tI\xa35\xc0\xf1\xfd\xfdL\xe6\xf73\xc0\x17\x95\xa5\xcd&\x803\xc0\x8f\xf6?\xa1\x7f&4\xc0Q\x0e\xad\xa0\xd6\x912\xc0l(M>\xaf-3\xc0\xad\x10\xe2\x17t\xb14\xc0pEtz\xf9\xef4\xc0\x13j5\xcbP+5\xc0\xf3\xec\xd9\xc3\t\x863\xc0\xab\x025\x95v\xff4\xc0\xd5\xf2\x11\xd5 \xb92\xc0x\xa1\xf8\x03d\xef7\xc0\xdd\x08\xa0u\xa4P5\xc0KiP\xb9\x9292\xc0\xd3\x93\xbc\\\x82\xed1\xc0?/\xe4M&\xa71\xc0\xf8}\xfe\xc3\xd2\x151\xc0\xc0FtL\x9c\x0e7\xc06T\x93?\\\x156\xc0\x8b\x1f!\'K%1\xc0\xc90V}\\\xd84\xc0\xcc|\xed.\xe0\xbf4\xc0\x15\x19\xc7\x8d\x96V5\xc0\x1f\xe39x\x04:4\xc0w\xb0\xc3\xf7\xf2%3\xc0\xd1\xe2\x89\xd6\x1a36\xc0D\xffa\xdb[\xf54\xc0\xbe)\xbe\xc2\x93:5\xc0;\x1e\xd70\xa6\xbb2\xc0\xd1s\x8a\x81\xc8X5\xc0\xdd"\xcbQ\xa5\x175\xc0\x9a\xc3\x9d\xd3\xfc\xe41\xc0\x00\xce\xcf\\E\xa34\xc0\x82\x0f\xb7p\xcfb6\xc0d\x97\xc0y\x0e\xe52\xc0$\x05/\x02\xf5\x842\xc0\xf7\x88Yh\xc6\x8e3\xc0Wht9\xac{2\xc0\x04y\xae\x1d\xad\xcf5\xc0\x16N\xfa2\x03\x054\xc0\x8f\xed\xbeI\x88\x882\xc0XO}\xfa\xb3e3\xc0\x9d\xc4\x04\xa9#M3\xc0\xa63\x1f\x89\xf9\xa94\xc0H@bg\xdb\x8c6\xc0v#b\x1a\x92\xf82\xc0?d\xc5\x06[\xb13\xc0\x00\xc7\x05\xa5\xfd55\xc0\x945\xf4\xf5rM6\xc0\xb3c\xee\xb2\xe1\x9a3\xc0\xd8.\xd9\xb7\xac\xa65\xc0\xc7\xcd$\x1e\x10\xad4\xc0]+\'\xc7\xdcy4\xc0\xe6 \xa4|y\x855\xc0\xd9\x0e\xa2+\x9d\x193\xc0/\x15g\xd4\x0f\x056\xc0X\x90\xa2\x84\xb5h1\xc0\x92\xbb\xf3\xb3\xf7\xaa3\xc0\xb4u\xf5\xe2\xc3\x872\xc0\xbds>\xc1\x0c\xba3\xc0*\x97\xa8\xb7\x0eH5\xc0s\xf2{:\xd1\xf42\xc0\xd5c\x93s\xec\x026\xc0H\x02\x12\xe5\x04I4\xc0\xe4O\xe5\x97\x01\x824\xc0\'\xe6\x02\x95\xf9\x0e4\xc0)QX(\xc0\xd62\xc0\x8bey\xd9\xaa#7\xc0\\\xb7\xd7\n}\xd71\xc06\x7f\x07R\xc0c6\xc0`\xe6:r\xc1\xff2\xc0\x03\x02e\x8e\x12\xa93\xc0\x13\xdc!\x1e\xd8\xd85\xc0\xcfjL\xcf\xaf\x166\xc0\xdd\xc8\xb1\xa3^ 3\xc0\x0b\xfe\x8au\xff\x965\xc0q\x1fRo\xddJ3\xc0\xc0\xf9H\xe3\xb7\x905\xc0\xfa\r\xb9\xb9L\x954\xc0\xa7OF\x88\xf2\xba4\xc0Tq\x8d\xcc"\x805\xc0\xb5+\x91%\x03a4\xc0\x11\xb6\xdaQ\x8fF6\xc0\x86\x17Lh\xa6\xaa4\xc0\xe9y(\x10\xf7\x065\xc0:\x81\x00\xee5\x1e3\xc0\x0b\x7f\x18(*j4\xc0U\xc9\xf7\xd5\x8f(7\xc0\xe8-\xaa=~l4\xc0K\xbc\x90\xad\xef\xc64\xc0j)\xbc\xd7\n\xb94\xc0O\x10\x82f\xaax3\xc0(*F\xb8Ug6\xc0\xb4^\x0e\xb1\x0e\x026\xc0\xd6\xb7\x00\x17\xce\xfa5\xc0\xf1^C\xd4\xba\xfa5\xc0\xfcT\x1bm\x8f\x134\xc0\x15p\xf0\t3-7\xc0\x0ca\x96\x10\x9d64\xc0u7\xfe\x9d\x10R5\xc0\xda\xc7\x7fj\xc5\xd14\xc0\xc3\x8ec\xb1\xce\x034\xc0\x02\xc8\xc3\x9b}Z3\xc0z \x97\x05\x9c\xf94\xc0:\x92\xc3\xf2\xe3\xae+\xc0\n\xd1\x07\x98\xdc\xc83\xc0T\xe5\x1dSoY6\xc0\xe8\x92g\x86O\xc04\xc0R>\x19v\x1f\x8e4\xc0\xdd\xbf\xaa\x93\x9f\xcd6\xc0_*\xf0\xb06\xd83\xc0\xd0\xf7\x12B\xf9\xf33\xc0\xea\xd4\xac/\xc9f5\xc0n\xbb\xdd\xf49\xa44\xc0\xb6\xd2\x91\xa4\x00\x905\xc0J\xf5~\x08\xf5\xa94\xc0\xc1\xd0\x80\x8dvs3\xc0\x8aJVV\xf6l6\xc0\x84\xe0\x8d\x1d\xbb\xa04\xc0\x8c\xa2(\xbc\xfe\xe32\xc0U\x83\r`\xd5\xa82\xc0\xc0I\xaa\xa5e\xde3\xc0W\xd8d\xcavn3\xc0\xc9b\x10\x91i\x133\xc0\r\xd2\xc5\x93r\xf25\xc0\xa0\x1d-K\x82C4\xc0\xe8\xf3@\xa8\x90_2\xc0\xa2\xce\xb0\xdc\xa9\xe64\xc0\xf8\xddP/[;3\xc0\xbf\xf9\x81g\xfb\xfa2\xc0\xd0\x88\xf7)\x15 4\xc0\x8bq0>\xa3g4\xc0b\xbc\xb6= \xfd4\xc0\nPrl%<5\xc0\x86\xf1"\xbe?83\xc0"\xfc\x9d\x0c\x9d\xf11\xc0|\xd9\x0b\xa1\xd2\xcf4\xc0h\x8a\xd1\xd1\\\xa16\xc08A\xb3\xfco\xe95\xc0\xce\xb6}\xb6N\x874\xc0\xa6S\x99\x17\x0e03\xc0\x01\x9e\xda\x15\xfay4\xc0p\xbd-Q\xc9:3\xc0\x14\x16r\xc4\x81\x844\xc0<\'\xc7z \xa44\xc0\xb8\xb2\x1d7I\xb93\xc0\x95\x1e\x85\xed\xd7U3\xc0\xd1\xd6\x8ahG\xf32\xc0!\xa5\xc9\xb2\xeb 3\xc0\xd9\xd3\xda\x95\x01\x015\xc0I\xebb\xb4|\xf25\xc0\x03.\x9c_\x81{6\xc0~f\x80q,A5\xc0;\xa2\xa4Rp65\xc0Q<Bi\x1d\x8c4\xc0|\x8c\x7fzE\xec3\xc0\xc8\xfbt\xfe\xdb\xc51\xc0\x90\xee\x99h"\xf37\xc0\xcc\xa0\xfe5\x06\x113\xc0)\xda\x05\xa6\xd5!1\xc0[\xfd~\x92\x15\xbc3\xc0\xa8\xf5\x17\xe9[\x982\xc0i\xd3\xb4\xc7\xb0\x914\xc0\x87w\xfe\x07v\r4\xc0m\x8av\x9d\xac\x183\xc02Wc\xe9\xf7+3\xc0\xfa\xa6x/l\xd32\xc0TI\xfdx\x1b25\xc0\x04\xda\x0c\x9drz4\xc0\xc9\x86\x13\xdbS\xd54\xc0\xf4\x04\x0c\x86P\n4\xc0J\x952~k\xe45\xc0\x85\xe9\x08\xee\xfb.8\xc0om%\xe4\xb6\xd93\xc0\x85\x7f=\xeb\x8a\x8c3\xc0\xfb9E>\xb4\x974\xc0\xc7X\xc1\xfe\xd9\x0b3\xc0Z\xeb\xc0\xdc\x19\x8f5\xc0\x97za[P\xe73\xc0\xb1(5\xeeh\xbc1\xc0x\x07\xb1\x19\x7f\xd22\xc0\xbf\\/\x9eoS3\xc0\x0e\x06\x1d\x88\\l3\xc0\xff<~\x81\xf5t4\xc0\xc4\x93 f\xc7(4\xc0\x19\xf6\xf0\x97\xd5a4\xc0&\xcf\xc4\x87u\x076\xc0"\xd3C\xab\na5\xc0\xb1SCOOL5\xc0B\x9e\xd9\xa1\xfe\xf32\xc0d\x17\xec\xe3~\xee4\xc0?\xa0\x1d\xa3\xdc\xde4\xc0\x87\xe4(\xdd\xc7\xc03\xc0\xf3\x8f\xb0\xfa\x9d\xfb6\xc0\xbe\xd4cK:\xfe4\xc0\xf8_\x07\x14\xebV3\xc0\xd7\xdck\xa9x{3\xc0\x01\xd3R^\x93\xd13\xc0\x17\xef\xc6\t\xff\xab5\xc0\xf8e\x12\x0e\xa5\x0e5\xc0\x1e\x04"%\x8dz6\xc0vY\xb4\xc4\xfa\xdb3\xc0+\xef\x0f1\x87\x8c3\xc0\xb2\x0b\xce6E\x182\xc0z\x0e\x82\xf2\xc6R3\xc0\xd9E\xeff\x04\xef5\xc0\xc4\xba:o\xa6\n5\xc0Y\xc2\xb2?B\x185\xc0\x9du\x9b\xd2L\xda6\xc0\xc0\xf3+\xd6+\xba4\xc0\x98\xc9\x0f\xfc\xff\xc64\xc0"\xb5|<\xf1\xa82\xc0x\x1c\xd6$\x11\xc33\xc0\x90\x04\x08s\x1a(5\xc0\xf0\x0c"=\xad\x102\xc0\xcc6\xfc\xd6]G6\xc0\xaf\x96\xda\x04\x94\xb76\xc0"AvC\xbc 1\xc0\xdc\x04l.\xa3\xa13\xc0\xeb\x85.\xa5g05\xc0\xe9\x95$\x17\x95\xbc7\xc0\xcc\xcf\xa8! \xea4\xc0\x8bNio\xdc\xa34\xc0g\x94\x10\xa0\xc1\'5\xc0\r\xef\x99\xc4\xf9\xca5\xc0\x06\xca\x9b\xb3|\x805\xc0\x80oZ6V\xf92\xc0fR?\xc3J.5\xc0\x7f"\xc8\xf7\xech5\xc0rF\x94`\xc2\x842\xc0\xef\xd7\xa0\\\xb8\xde1\xc0\x84M\xa3_\'\x9c6\xc0\x8cR\xff\xf24\xd52\xc0\x89<\xcdm\xb9w6\xc0\xff\x07\x1a\xe7jd3\xc0\xc2\x0e.\x1e\x9ex2\xc0\x10Q\x1bW\xcd\xf41\xc0\xf5I\xcda\x1e\x0b5\xc0s\x1a\n\xc7O\x7f2\xc0\x1d\xa7i!\xb7R7\xc0n\xd0\xde\xbfg\xfd4\xc0\x80\xa8\xe5\x19\xba?5\xc0\x99\xcc*\x97\x94x3\xc0\xcd\xd9^Q\x81\xb95\xc0\xa79\t\xc8.$3\xc0\x19\x8a\x19\xc1c\xc93\xc0\xa0dtF\x1a\xf24\xc0i`\xf6\xfe\xea\xc43\xc0En\x90\xa2\xd3.4\xc0\x87\xea\xd3\xf3\x84~3\xc0 \x0eQ\x97\x8f\x1f3\xc0\xc8\xaf\xdf\xa6O\x886\xc0\xd5y5>\xb3\xa54\xc0\xdd\x96$DZ\xb74\xc0\xc2\xef\x0c\xc6\xd6\xe42\xc0\xf0W\\\x99\xb8\x006\xc0\tk\xdc\x9d\x04}5\xc0\xa3\xe0\xfe/w\xfc4\xc0\x150\xad\x85xY6\xc0-\xeekN\xa4\xc53\xc0Xr!\xd4\x94\xf46\xc0\xb8\x8a\xf24\xd4f5\xc09\xb0q\x00\xe7\x893\xc0E\njXr\\2\xc0\x01g\xbc\x9fj\x164\xc0~\x80\xd3g \xd62\xc0/3\x0f\x99\xa5\x1b5\xc0\x9f\xe4D!s\x970\xc0\x11-|V\xae05\xc0\xb7\xc0\x13\xefc\x053\xc0\xaa\x0c\x87\xf2\xa5z5\xc0\xa4r\x94jP\xf74\xc0!\x8fP\x83\x95&3\xc0\x7fn\xdc0`\xef4\xc0\x88\x83\xa7\x82\x90\xef5\xc0\nLc\x8a\x0c\xdc5\xc0o\xee\xbe9&\xf52\xc0+\xaa[\xff\xd8~6\xc0\x81R\xec%\x80\xa75\xc0\xe6\xeb/<\xff\xa34\xc0\xd7c\xf3|\x8b\xaf4\xc0\xf9\xef\x8c\x98\xf725\xc0w\x98\xa1\x1b\x0b\x9c6\xc0\x83\xc7YJ\x98\x802\xc0\x13\xcf\xdc.\xfd\xa53\xc0\xef\xb6\xc0\xff\'\x1a1\xc0\xb9 \x00\xeb\xbf\xce3\xc0\x81\xb7i\xdb\x8b,3\xc0\xf1\x19(@\xbd"2\xc0\x92\xd2\xa1\x92?[3\xc0;^@\xc1=\x873\xc0\xfb\x0b\x80\x13\xe1\n1\xc0\x07\x91\xa7O\x99>5\xc0\x9bj\xd8\xe7\xc0\x086\xc0e)\x00)^\xa25\xc0qq\n\x10\xe9\xf27\xc0\xb9\x83\xe6\x97\xb2\xb80\xc04\xc2GD\xd5#3\xc0 \xab\xc3u\xc2{3\xc0\xbd\x8f\x03\xa6\x92B5\xc0\xa8\'\xed\xfb\x8f\x9f3\xc0Q\xdbk5\x0e\x156\xc0gvBn\xcf{3\xc0\xd8\xaa\xb8A\xd7\x833\xc0v`!D\xf7\x812\xc0\xc6[ \xd1\x81\xc44\xc0\xa0\x1f\xc8J\xed\x8f3\xc0&\xfa\x0e\x996E7\xc0Yhq\x9fV#3\xc0\xf5\x86\xa1X\x07k3\xc0\xb2\x9e\x1c\xb9\x93\x7f6\xc0\x17p]\xd5\xbb\x852\xc0\x88Lv\x7f\xd6\x873\xc0+<\x92K\xc8\x1c6\xc0\x0e\xba\x0c\xab\x98\xa13\xc0!Q\xae\x17\xd1\x9c3\xc0\xcf\xcf\x1c\xd3\xc1\x863\xc0\xaa\x041\xbc\xa135\xc0\x9e\x9c\xe9e>\'5\xc0\xed\xf1S\x9b\x01\xb25\xc0cX!\xde\xac\xdc6\xc0t\xcaNM\xc9\xad4\xc0e\xf7\x94\xb5\xf8D3\xc0\xd1\xef1\x86\xc2\xbf3\xc0p\xeel\x8bH\xf67\xc03O>\xdbT)5\xc02\xf406\xc7g6\xc0\x04\xc5\xd5\xbd1%3\xc0\x88\x88\x1c\x92\xea\x0f6\xc0\xe5;w\xb7r\x035\xc0\x1b&\xf0XM\xf17\xc092\x1b\x1dk\xea2\xc0\xfehy9no3\xc0\xc8\xfcD\xe6\xe7\xa35\xc0\xa70bk\xfa@7\xc0\xc0Z7J\xbfY5\xc0\x86W\xbc\x08\x84{3\xc0K72E\xf6\x913\xc0FM\r<?\x963\xc0,\xb1%\x1c\x9b\x953\xc0\x8f\xe3\xb14\x1b\xab3\xc0\xe65|N\xec\x933\xc0\x03;Y\xdf\xff\xb53\xc0\x10iE\xb39\x055\xc06\x11!H\r16\xc0\x08\xbe\x9e\x1c\x7f\xea3\xc0\x17\xf9\x12\x95E\xc32\xc0\x85A\x15,\xcd\xf53\xc0g\x0b\xfbN\xbf\x8f4\xc0\xaf\x8b2\xf6\xa9\xb23\xc0\xbc\x1fu\xd8U\xf87\xc0M\x9d\xc5\xea\xe3\xa83\xc0z\xb1\xe7\xd5\xad\x025\xc0g\xbf\tbJ\xed5\xc0f\xec8\x1c602\xc0\xa8\xe7\xd7\xef5.3\xc0q\xb5\x07\x190\xe53\xc0@\xecY\x0c1\xf22\xc0r\x14\xf9\xf4P\xb92\xc0S}\x0e\x9a\xba\xe92\xc0\xe9\x0c!\x1d\x02\xdd3\xc0q\x03\x11\xee\x03\xee7\xc0e\\X\xbc\xac88\xc0\xdd\xd0d\xc7\xa3\x842\xc0m\x16\x00\xa2\xe4\xf44\xc0=\xf98\xff\x17\x1d4\xc0\x8e\x97\xc2\xa3m\x933\xc0~4\x93\xf7\xe0\xe72\xc0)\x10\x03\xfe\xae\xed2\xc0\xabR\xc5`\x0fI3\xc0~\x0e\x05\x16}}3\xc0\x12\xa3\xe7\xb6K\x853\xc0!$\x0e\x11T53\xc0\xec\x98\xde\xf9t\xf53\xc05\x9e2o\xaa-6\xc0\x11h\xb31\x0f}5\xc0\x9b\xc7\xc8\x98\xff\xd35\xc0\xb0\x89\x13\xaa)<5\xc0\xffRH\x87\xa723\xc0l`\x8bW\x19\xc45\xc0\xc3\xce\x1f\xbb@\xc24\xc0e\x91]\x06|N3\xc0\x03\x10\x13 =}3\xc0\x92\xf2E\x93\xa9\xda2\xc0\xd6}kG\x0c\xba1\xc0\xf5\x8d\x1e\xea\x15>3\xc0\xc3h\x98\xb3\xe2\xd72\xc0\x84\xd7\xb3-Q43\xc0\xa5\\\xa1V\xaa\xa93\xc0\xe0\xd5GT\xf0t5\xc0\xad\xba\xcceT\xbd2\xc0\xe5\xc2D\x8a2\xdb2\xc0\x9d\xe2\x03\xfe\xec\x123\xc0+\xc8\xa3\xe7\xf0O3\xc0\n\xc7}R\x1d$8\xc0\xa9id\x91\x15&8\xc0\x05\xf1\xd8\xe6\xfb\xd14\xc0w\xe3:\xc9\xf242\xc0Dq\xfb\x0b\xaf\x023\xc0\xbeo\xe2&\\62\xc0\x1c\x8b\xbd\x8c\xda\xaa5\xc0\x10\xe9S\xcb\x0f\xa36\xc0\xb83@\xf4l\x075\xc0\x1a\xf6\xee\x8f|34\xc0C$l\x96\xfd 3\xc0\x89\xfe\xc1?\x08\xad2\xc0C\x1e~\xa8\xaf\x163\xc0\x85\x8d\x10\xa2An6\xc0\x0fV\xe8\xf0d\x1d5\xc0q\x94\xde\xd9\x87C3\xc0\x0c8\x89\xd44\xb42\xc0\xea\x82\xb6\x86\x9da6\xc0\x05\x7f#\'\xf2\x933\xc0\xd2\x98u\x19\xb4\x053\xc0\xe1\xaf\\\xd9\x8233\xc0\x8f%\xb7\x85\xf9\xc23\xc0T\x1e\xe5xk\xbe1\xc0\xa4\x00\x08(\xd8\x156\xc0b\x02\xc0\xf1z\xef4\xc0\xb1T\x88\xab\xa9\xb12\xc0?\x8b\x03\xa1\xa1\x043\xc0.L\xb8\xa6\x16\xa12\xc0g\xb8\x0c\xf9\xe0=2\xc0\xe7\r\xa8a\xc8J3\xc0:\xc4\xc0SR-4\xc0\x1cD\x00\xaeL84\xc0\xfcZ[d\x92\x055\xc0\xd9\xd4@\x1bT\x023\xc0J6\x03\'\xb5\xff4\xc0B\xdc\xb5\x03\xcb\x976\xc0\xa5\x11\xef\x1b\x86\xf12\xc0\x95\x11/i\\\t5\xc0#\xd9\xe3\xfc{$4\xc0?\xa0X\xd5\xebD5\xc0V\xa7\xb4r\xed\x015\xc0\xb3|Ky\xbf.3\xc0*\xea\xdf\x13:\xc74\xc0\xaa\x0c3\x94tX4\xc0"M3\xf8\xd2X6\xc0\xc3\xa6\xab\x9e\t\x143\xc0\x84(\xd2\xc5\x8a$3\xc0\x02\x96S\xd8\x8a_4\xc0P\x1a%\xc1\xb9(4\xc0\n\xbb0\xb4\xccz5\xc0Ad\xbbL\xb8,3\xc0:\x90\x00\xa9Bb4\xc0\x11\xed\x13)Y\xe12\xc0GO\xb2.\xe3Q4\xc0\xa3wd\xe4\xda\x135\xc0\x90e\xe6 ?r5\xc0Q\x17B\xb9\\\xc55\xc0\xf7\xd3*\xc0\xaa\xa44\xc0\r0\xdb\x95xG4\xc0\xb8>Q\x95-\xe22\xc0\xd4\xbc\xaf\x8f\xc3\xe62\xc0\xe7\xff(\x19\x84\xe92\xc0\x13)FEaD3\xc0\xec\x9el%\x94 6\xc0\x11\xc8\xe9\x1e\xd9w5\xc0sY\xd9\xad\xde.4\xc0\xa7\xc2\x8a$*\xa64\xc0\x80\xde\x98\x80\xe7\xa94\xc0\xc2d\xea\xa2\xd1\xfd4\xc0loA\x01L\xec2\xc0\xf1,\xaa"\xb5\x0c2\xc0\xc0\x0f\xbc\xd7?K4\xc0/\xce\x83\xf2~\xbd3\xc0\x98/\x18\xd50\xdb4\xc0L\x8b\xc8\xd8\xa9R3\xc0X\xea\xf2\x92\x8c23\xc0\xab\xc0\xa3\xf0\xc7\xa93\xc0\xb0\xde\x951P\xbb2\xc0\x94\xb3jD\x11\xca4\xc0Z\xa4\x05X~\xd25\xc0\x8c\x0e$^f\xa24\xc0\xd2\x86\x9b\xd0\xf7\x013\xc0"\xd9\x89\x04Qt3\xc0\xcbt\xf3v\xb7\xb83\xc0>\x95\xe5Y\x9d\x894\xc0V\x93\x9b\xb2dj4\xc0\xb4(ak\x19\x065\xc0va\xec\x15),3\xc0\x9d\x03\xe4C!?4\xc0\xb2\xca[\xec=\x074\xc0!\x016\xa1\xa1\xec2\xc0\x0f\xbc\x0c\xb2224\xc0\x17\xf5\xe8j\x14\xea2\xc0\x17\x04\x886\xc9\xf74\xc0.n\xca\x9e\x12\x1e4\xc0\x17\x0e\n\x92=\xac3\xc0Yc\x16\xe4 E4\xc0\x1d\x15\x99\xa8\x13\x8e2\xc0\xfa\xe7\x8e!<\t5\xc0\x01;\xe3\x05\x9ea3\xc0\xfe%\x97\xaa\x93t3\xc0G\xc7\xdf6\xa0\xb72\xc0\xdb\xd3\x18f\xce\xfc4\xc0\x14I\x8b\xf5\xba\x9c3\xc0\xde\x15\xcb\xaf\xe8,5\xc0rR\xaf\xab\xb0G5\xc0\x97\x8c \x93\xe3|3\xc0O\x94\x08V\xa6\xad3\xc0\x0e6\x7f\xed9$3\xc0Wm\x8b\xc8^_4\xc0U2J76q3\xc0\x88:1I4E3\xc0\x1cb\xb9\x8eX\xce4\xc0\xc0\xab\x0c\xe5\xb4\xa93\xc00N\xd4\xe6JK4\xc0x\xe8^\xae\xfa\xdf2\xc0\xd5\xbbg?\xa4\xb14\xc0{\\\x1c\xd0\xd8S6\xc0T\xb0Q\xf5\x1d\x817\xc0\xbb\x11\x7f\xa6N\x1c4\xc0\x1c16E\xb8}3\xc0\xbd?\xc9\xc2\xe1O4\xc0\x07\xcf;4Sc4\xc0\x1e\xdf\xbe\x1d$ 3\xc0>\x17\x12;tM6\xc0\xd5\xb4\xb6\x88\x8434\xc0"po$\x0b\x893\xc03W\xc4\xd0\x91Q2\xc0\'\xd7d3\xce\xd94\xc0m\xf1\x9a\xcb\xa6\xdf3\xc0\x92\xd7\xed\xd2\xc1l4\xc0\xa0\xe3AQ\xcb~4\xc0\x0eD\xca\xcb\x81]5\xc0\xe0O\xba\xacj\x1d3\xc0\xea\xd2\xab\xece\xd03\xc0\nB\x8f\xb4\xce\x9d5\xc0D;!s\xaa\xb63\xc0\xf6oE\x8as\xfc5\xc0\xc2<\xe9\x8b\xef\xfd4\xc0YG\xf1\x81a^5\xc0\xf9\xe8\x13\xda}e3\xc0\x80`W\xf9\xfe\x1b6\xc0\xd0\xe0\x9d\xbe|~6\xc02\xbd\xe0y\t\\6\xc0\xd9\xe0\x90\x8b\x14n5\xc0\xe4\x04\xa8\xfc\x19\xfa1\xc0)Nr\x01\xa7\x813\xc0 [U\x83z\xad4\xc0\xd4\x9e\x04~H\x8e7\xc0(\xa9\xd6\xe7\xa3h4\xc0\xed\xc77R5q3\xc0\x90\xe25\xfa\x84E5\xc0\xcb\xed\xb9*?\xcb2\xc07w\x03\x14*\xf32\xc0\xca\xed\x10\xa6T>3\xc0\xec\xaf;\xaa\xf1L3\xc0\xa9\xcb \xe5-\xef2\xc0\xe2\x8b\rn\xc9P3\xc0\xd3v\xc7J\x1fB5\xc0\x05\xa3{\x85\xad\xd42\xc0\nLZ\x1a\x97\xfa4\xc0\x939]\xa4\x14\xaa4\xc0\xe9,\xf0\x10)Q4\xc0\x91gW\xe6x\xf02\xc0\x03\xb7\x8dzCD3\xc0\x8d\xb1\xbbI\x84\t6\xc0Q|\x823\x1a\xcd3\xc0\xe5u\x98\x8c\xc2\xae4\xc0N^Q5\x13i4\xc0\x00\xd6.\xce\x9aD3\xc0\xc4\xb1\xb9\xd8\xb4\x015\xc03\xf2\xbad=\x8d7\xc05m-5\xf3\x941\xc0\xf2b\xb7\x86\xf5\xa54\xc0\xbbh\xc1\x02\xd1\xa74\xc0\xd9(\xe7\xc1\x05\x9f4\xc0r\xd0\x17\x84\x86\xf22\xc0\xe0\xec\xa80a\xe74\xc0\xc5Q3\xde]\xf91\xc0\x9f\xfahFy\x896\xc0p\xee\xddD/\xed2\xc0\xfa\xe7\x0f\x9e\xfd\x9b6\xc0\xc45S\xeft\x816\xc0h3\xf1\x93 \xac4\xc0\x84:\xfd\xd41\xfa4\xc0bf\x96W\x99\x116\xc0\xebP\xec:]S4\xc0\xd11u\xd1q\x147\xc0\xc0\x0f\xa1\xddO\x0c3\xc0\xdd\x87\x83\x02\x90\x0e6\xc0\x04\xc6\xef\xabd\x136\xc0\x04\x03\x87$o{5\xc0\x8e1\xb9\xfe{\xb24\xc0\xbfWz\xca\x90@3\xc03\xbd\x12\x19<\xd26\xc0\xedc\xedcQ\t3\xc0\x00\xd2/\x9cp\x1f5\xc0f\'4\xf7 P3\xc0\xe14E\xf7\x1e&3\xc0\xb8v\xeb>o\xc23\xc0\xf6dv\x9d\xf1\x1a5\xc0i\x19hJ\x88\xf94\xc0\x97\x92\xd2x\xef\xb72\xc0;\x80\x07,\x13z3\xc0\x85As;+\r5\xc0\xff\x85\xd1\xb0x^5\xc0Pa\xab\xf9\x04\x173\xc0\x87u\xcc\x1aY\xbc2\xc0\xabG\x16\x07p\'5\xc0\xab\xba\'\xab\xf1\x903\xc07\xb4\xe8\xb37e3\xc0\xeb\xf7\xd0\xa9\x02\x124\xc0\x1f\xa3n#R\x0f2\xc0\x85\x818Utr3\xc0\xf5\r\x18\xc7\xbf\x0c6\xc0\xedX\xc4\xe1\x99{5\xc0\x10B\xde\x0e\xc8C5\xc0\x8f\x93\x02(\xaf\x125\xc0/\xbd(,\xa5\xe54\xc0l\xf2\xce\x86\x8cn3\xc0\x97\r\x88\xbc\xc8\x036\xc0\x0bh\x90f\x07<6\xc0P\x01\x8ea\xf9\xea4\xc0\x13?\xc0\xbd\xf3\xbb4\xc0\xd7\x9f\xc4R\xaaD5\xc0\x9b\x10\xbd\xbc"\xe76\xc0\xf4H:\xf8\xb4\xba4\xc0o\xf4"o\x19`3\xc0(\x17\xcf\xdf\x08\xb94\xc0\x8f\x9awUC\xb54\xc0L3H\xe1\x06\x845\xc0\xfc\x12\x0f\xdd\x1a\x0e6\xc0\xf2\xdeC\xc2\xcfn3\xc0\x10\x8c\xd7W\x96Z3\xc0?~\xe9\x8f\xa2\xd22\xc0H\x05\x91\xfc\xc8Y5\xc0l\xfdW\xf4j\x196\xc0i\xe9i\x01\x07\xcd4\xc0x\x8e\x90\xb3#\xef3\xc0,\xa3\',\xe2\xbc4\xc0|\xbbx\x07\xf7\xa83\xc0\xaa\\\xea\x8b\xce>5\xc0\x98\xf0\\36\xce2\xc0\x0e\x92\x03\x88\x1d\x043\xc0D\xbf\x02@\xc1\x8f5\xc0G\xbb\x03d\xa5o3\xc0J`a\x95\x16a4\xc0r\x06\r\xa1\x05\xa83\xc0\xa1H\xf4Mt+6\xc0\xa6\xe0\xbfi+\x825\xc0\xf1U\xc7j\x81\x185\xc0\xf6\x0f\xf1\xed\x98$3\xc0E\xfeI\x8f$r3\xc0\x17\xad\xfc\xee\x85"3\xc0\t\xc1\xf5fC\xdd3\xc0x\xf8s\x99+\xca4\xc0\x11\xc6\t|\xc6$5\xc0f\xafBr\xa7K2\xc0p\xbb\xf9\xa8\xb7\xb74\xc0Wt\x0c@\t\x115\xc0\x1d\x14]6\xfb\x075\xc0`\xc3\xf9{\xbf\xe12\xc0\x04\xfa\x82S\x0f\x195\xc0\xd2\xfbW\x87n\xda4\xc0\xc5\x8cK\xf3R\x8a4\xc0\xef\x8f\xe9\xabM83\xc0d\x1d?\xbf\xa3\x954\xc0w9\xd4\xcd"\x8c5\xc0!\xf6\x98\xd7\x8f\xb24\xc0\xd3+\xa7}\xfe\x016\xc0\x130\x9b\xe3\x9b\x842\xc0j\x04y5\xe6\xd74\xc0q\xc0&6):4\xc0\x9aL4u1\x915\xc0A=\xf3p\x0c\xa64\xc0~>d\x91\xbb\x1a5\xc08\xa1+J\xeb\x075\xc0\xc8He[\xae.6\xc0\xbb\xcc`\xfb\x1374\xc0`\t\xf5\xa3t\r7\xc0_\x9d\xd1\xb7\t65\xc0\xa2S\xa8\xc9N\x8e4\xc0G\x01\xfe\x10\xba\xf23\xc0\xb0D}\x12w\x163\xc0_\x9aT\x18\x91\xf04\xc0\xees\x12\x8c\xedC5\xc0K=^\'\x0f\xf63\xc0~h=\xde[\xed4\xc0_L\xcb\xa4\x95j3\xc0&\xd9\xe8\xa4@i3\xc0\x83]\xa0>"\x7f4\xc0Q\x17oo\x8965\xc0&K\xd3\xf9|\x127\xc0\x94\xe2\xda\x03b\xea4\xc0T\t\xa5\x97\xc3\x9c4\xc09\xb2|{4\xe54\xc0=\x98h\xec+ 5\xc0\x96-pu\xc985\xc0\x13\x0c*?6Z6\xc0\x1b\xc87\x92\x8a\x0f3\xc0\xe6\x0f\xe0\xb8[X6\xc0z\xa7\xc0|\x04g1\xc0\x0e\x1f\x00\xbb\xe9!3\xc0Y)\x04X\xf1\xa04\xc0\x83X\xefL\x10&6\xc0>\x94\x17\xd9\xf8\xaf2\xc0\x0b\xf1K+D\xf52\xc0\xd4\x87\x91-\xa6\xf93\xc0*\x81\xfb;E*5\xc0VR/:Bf4\xc0\xa0\x0b\xcc\x9a\xaf85\xc0\xef\xa1pnZ53\xc0\x16\r\xe6&(\xf83\xc04\x8b\xd6\xd3Z\x143\xc0\x08\xac\xb3p\xa7\xdb4\xc0\x93T\xe9z\x86\x164\xc0\x01:RN\xd8)7\xc0\x02\r\xb40\xb0\x883\xc0Q\xe8\x07<X\xff5\xc0\xec\x0c\xf7\xb7\xe9p2\xc0\x19T\xc9%\xddw3\xc0\\\xc6\x85>\xcd\xb34\xc0\x13!*\x19I\x055\xc0\xdf\xf7f\x8a\xaeC3\xc0\xfe\xb2\x9dh\xe6\xc14\xc0\x98a\xb8v\xb1$6\xc0If\xdf\xafv\xb93\xc0\x0f\x9b\x94=X\x812\xc0\xf3\x9d\xf6\xc4\x04\xd04\xc0\xa8-\nJ\xcd\xfb4\xc0\x9a<9\xb3S*7\xc0\'t\xf8\xf2\x98,7\xc0K\xc9\xa9\xcfTV5\xc0\xcd"\x94\xcfrg3\xc0\x7f\xf1t\xe7\x7f\x075\xc0~1J`\x1a65\xc0+\xcb\xfd\xee\x1b\x056\xc0\x16\xbeV\xc5g:5\xc0w\'\x8cd\x9203\xc0"\xc2\xd8\x01\xa8-7\xc0q\x06\xc6t\xbfR4\xc0\xdd\x18\xb4\xb4\xf0e3\xc0\xca3\x1c\x1c\xe9T5\xc0\xc3E\xf0\x1d\xe0\\5\xc0\x8dY0\xae\xfb\xfd4\xc0\t\xc4/\xb7\xe3q4\xc0$\xae\xcb\xf1\xe9\x985\xc0<\x1a\x02\x80\xf4\x153\xc0\xaat\xd9o\xc8\x9f4\xc0a\nE\xb0\xcf\x135\xc0m\xa0>p\xb3T5\xc0\x0b\xe4\xb4\xa2\xec\x035\xc0}\xc3\xc3\x00Py4\xc0A\xa8c\x11\xf2\xea5\xc0\x9co\xde,@\xb13\xc0G\xc4\xb2\x1d\xdc05\xc0\xc1\x17T\xc5\xb4!4\xc0k\xcc\r\xe7Kl4\xc0\xe1\xbd\xeb\x11j42\xc0\x06\xb4S\t$=5\xc0\x9bD\x01\xc4\xa4^4\xc0\x11\x80\x96\xfa\x94\xb44\xc0\ni\x00\x15\xc4\x068\xc0\x12?fe\xbf\xce5\xc0A\xc6\xda\xd5\x86\xe23\xc0\xb0$\xcc\x90E\xc82\xc0\x01U\x18&\xb1\n5\xc0\x91C\xccu\x8en4\xc0\xa9\xed\x82\xdc{\x844\xc0\x9e\xc8\xc6\xb2\x80q4\xc0\xd2\x142\xa2C\xae4\xc0!\x1e\x1c\xf0\x18\x894\xc0\xa5\xea\xa8i\xb9\x950\xc07\xf2\xc6\xfc\x87\xfb4\xc0\x87"\x95\x97x\xf14\xc0\xd5.\t\x91H\x946\xc0W\x19\x19\xfb0n4\xc0\x11\xcd\xb9$&\xa23\xc0V\xb7Ks\x19\x015\xc0\xf1\x8d-\xd3:q3\xc0%\xfa/\xec\xc1Y3\xc0\xe9\x16\x94\xe1\x82\xb94\xc0\xed\x1a\xb7\x0e]\x105\xc0]\xa6\xc0~5\x867\xc0\xec\x19!!5\x9f4\xc0\x8f\xf0\xa5\x17\x80&4\xc0>}\xce\x8e\xb7\xc14\xc0E,=\x0b\x84\xe34\xc0\x16b?\xa0\xd5=5\xc0B\xae\x8e\xb4Aa4\xc0\x03\xf6l\xe8\x85\xaa4\xc0X:\x8b\x87C:4\xc0\xcc-\x8dGC\x066\xc0\x01\x0b\xd2\xf9\xf3\xfd2\xc0%\x04\n\xfb\x92|6\xc0\xf5\xb3\xa6"\xbf\xfa3\xc0\x81&\xbd\xcd\xf0\xd16\xc0~\xf1\x82?\xe1#3\xc0\x97\t\n\xcc\xc9\xe03\xc0E\xaf\xcaM*&3\xc0\xaaf\xf0\x00w\xb42\xc0=\xa5U\xae\x06\xb25\xc0M\x1cn\xbb\x8b\xaf3\xc0\xd3\x08v\xc2;\xaf3\xc0v\xfa\xbd/\xca\xea2\xc0z\xa9\xd6\x1eF\xf74\xc0e\x8eN\xb9!s3\xc0\xb8\xd7\xa3O\xd6\xb52\xc0\x9cK"\x91\xe5G2\xc0\xd0\x95\xc2Gn\xe64\xc0\x98\xbeS\xe8"\xdc2\xc0\x08\x0e\xd4n`)4\xc0\xb7R\xa2\xf2=|3\xc0\x1dbl\xb0\x87 3\xc0eho=\xa2S5\xc0\x8b\x0e\x10\x1a\xc9v3\xc0\x12\xfe\x80`\x91b3\xc0U\xfd\xe4\xea\xd3D5\xc0\x96\x07,`\xcf\x965\xc0\xba\xfd\x08\xb0/\x8b4\xc0\xe3\xc3\x98\xda\xb0\x115\xc0\x13Ai\x17\x03\x833\xc0\xc8\xa9M%\x08\x911\xc0\xef\xfc\x1c\xca\xfe\xd57\xc0\xe6\x08n\xfdQ\x833\xc0\xbf\xf9\x19\xb3\xda\xbe4\xc0b\xe4kI1\xf62\xc0\x041Lm\xdc\xc74\xc0^\xdf*OW45\xc0p\x82\xf6\xd9\x0033\xc0jv\x92\xc5R\x873\xc08q?\xbd\xa1\xaf4\xc0q\xd7d\xf0\xacI6\xc0y\xfbJ\x0c\x1b\xc75\xc0#\x7f\xe7O\xaa\xeb2\xc0lD\xa1\xc0\xfa\x8f4\xc0\xe1Pp\xad\xe7a5\xc0\x912\xf5\x8a8\xef5\xc0\xaaP\x00\xf3G\xde7\xc0\xb8\x1ecJg\xdc1\xc0G\xc5\xfb\x8f\xffM6\xc0l}\x8e\x90\x82j5\xc0z2\xad\xe0^\xce6\xc0{\xad\x92bg\xc26\xc0\xab\xb4T\x84\x0f\xcd4\xc0\xef\xf5\xa0\xc8\t\xf75\xc0\xd8\xe4\xc5f\x96\xfb5\xc0\xe4\x84\x14\x8f\x81\xb84\xc0\xf5q\xfe\xec\xffS3\xc0\xae\xfe\t\x1f\x1az3\xc0\x9f\xdbx{k<2\xc0\x9f\xe7w\x0c\x15a4\xc0}\xf3I\x8f\xae\xc74\xc0T\xf7q\xcf=\xea3\xc0\xdd\xec\xe6\xef*\xa15\xc0\xaa{\xf3\xd39\xd14\xc0\xe29\xbb\x8a\xd2p3\xc0\x80\x17\x96\x7f\xf6\x981\xc0e\xde\x1b!\x86\xc36\xc0\xd4\xc4\xb2?S\xd02\xc0\x93\x15\x06\x10\xc7\x076\xc0\xb2\x1e\xaf\xd4\xcaM5\xc0\x9eU\xbb\x83\xd7m3\xc0\xec\x04\xf4\xc3`u6\xc0x\xbam\xd5\xe735\xc057\xd4\xa2R+3\xc0\xe8\xdd\xdfP\x81I3\xc0A ,\x84\r:0\xc0\x0b\xb9\xf0M`b5\xc0e\xec\xd6g;\xf54\xc02\\\x15\x978\x014\xc0\xa9\xe6\xd2\x9fW\x125\xc0x\x9f\xaf\x91\xf6E3\xc0\\\xd5\x1c\x1dX\xc83\xc0\x90\xeb\xa4\x13\x91\xb05\xc0\xc1J\x8d\xfe1\x054\xc0\xe1.\xb6\xc4eF4\xc0\xcd\xee\xc6\xf7\x84\xf32\xc0\xca\xce\x9cgI%6\xc0\xc6D\xb8\xa0\xc3G6\xc0s\x86\x9a\x15\xb3\xbc3\xc0\x89\xe6\xbc\x1a$q5\xc0D\xafK(N@3\xc0\x94\xc2\x1b\'\xaa\x126\xc09C\x98\xaa\x81R5\xc0@M<\xed\xb3&7\xc0\x1c\xa3O,%\x934\xc0\x08\x9e\xdb$\x0e\'5\xc0\x9987\xa0\x89k2\xc0p\xe9c\x1e\x08\xd14\xc0\xbc\x81\x1c\xe6\xfbL3\xc0\xf4\xef\xd6u\x18\x833\xc0\xda]i\xfd\xf3\xeb4\xc0KM\x9a2G"3\xc0x\x89\x84t\xbb\xc91\xc0\x96\x03\x1e\xe3!\xa62\xc0\x16\x95\x1a\xe9\x8b\x125\xc0x\xe9{\xc0{g4\xc0\x9b[#\xef.\xd04\xc0\xaa\xb4\xa2\xde\xcf\xc64\xc0\xb9\xed\x95\x8f"A4\xc0u\x89\xa1\xff\t\xa14\xc0\xba\x97\xba\x00xB4\xc0\xfe\x0b\x14\x00\xc7\xfa4\xc0\xab\xb0\xd9\xe1\x15\x8c5\xc0\x89"\x02I\xdb76\xc0\xd4\xab\x88\xf8v\x014\xc0Z\xd1*\xcd\xce\xf44\xc0}\t\x08;\xbe\xf77\xc0\x13\xce\xb0\xa4h\xda5\xc0\x94\xf7\x15\xb6r75\xc0S^\xd4\xeb*$7\xc0\'`\x8b\xee\xad\xf64\xc0\x81C{\xc6\x85\x1a4\xc0\xb3\xed\xc4_\xed94\xc0\x9d\x14\x05^\xd8\xef1\xc0\xce\xf2\xbe\x1d\x03\x085\xc0C\x05\xc0\xbd \'5\xc0\xfd\xfft\xac587\xc0\x16W\t\xfd\x1b+4\xc0H\x05\x1239\xc52\xc0%\x15\x00\xe9j92\xc0\xed\xc8\x86\xc9\xab\x9f4\xc0xf\xfaP:\xec5\xc0\xf1\x9e\xb5b\xc0Y3\xc0\x85\xc5}\xc8j\xdc2\xc0\xca\x84\x1f\xd8\xcf\xe42\xc0\xd1\xc4\xac2\x9c\xdc5\xc0PDn}\xcc\xb43\xc0\xa9\xe9?\xdc>\xa10\xc0\x19\xea\x00\xcd\xf2\x817\xc0~\xde\xc1\xb3\xbe\x004\xc0\xb9#\x8dY\xf7_5\xc0m`\x8ab\x12\x103\xc0\xbc\x98\xba\x81\xe7\xf52\xc0\x004\xb8\\\x9e\x9a3\xc0A\x9ehH&\xcc7\xc01\xb6O\xa9]65\xc0\xad\x98\r\x88\xd9\xa83\xc0\xf8\xd8\x82l \xdb5\xc0!R\xa0\xd2\x91r7\xc0\xdez/\xc3\xe6\x046\xc0>\x8e\xc5\xb3sC6\xc0b\xb4]RvA5\xc0\xb1\xed\x85N\xa5:3\xc0|\x80\xe3\x17\xc4\xe21\xc0\xf9\xe6\x0f~\xc7C5\xc0hG\xcd4\xbb\x9b5\xc0\x19\x9aQ\xa2X\x854\xc0\x15\x1a\x04\x13RK4\xc0B\xe9T\x92~\xc82\xc0\xcc\xf3?|A\x0e4\xc0\xd0\xda\xee\xc3lx3\xc0\x06\x9f\xa7\xee\xab\xd54\xc0\xe0\xf3\xda,"%3\xc01\xfb\x9d3\x1a45\xc0&4\xcb\x93\xf4\\2\xc0\x1f\xa2\xa0\xac-\x056\xc0_6\x1cD\xb4&5\xc0\xe4B\xc9\xcd5\xa83\xc0\xbb9\xb2\xaf~?5\xc0$Am\xd3\x9f<5\xc0Z\xb8\x95jt\xd46\xc0=\xdf\xd3\xef#J7\xc0\xe1\xde\x9b\xd0\x02Z3\xc0\x15\ny\xdb\\\xa42\xc0\x9b;\'\xc4%\xd54\xc0\x9dxe+j\x913\xc0YB\xdd\xf1\x9e44\xc06a\xf3reE4\xc0\xba\x8c\xa7\rT76\xc0D\xa1\xfeb\xfb\x8b6\xc0\xa1Dw\xa7\x03\xaa5\xc0{\xce-\t\xac(3\xc0dE\xd9\xa8\x8d13\xc0DsT\x1fE93\xc0Rr:\x94P\xaa4\xc0\xf5\x0c3\xaf\x1dT4\xc0\x00\xd6\x89\xc6%\x844\xc0q\x891\x98h\xca6\xc0\x1e\xe4\xdeu{e2\xc0\x1e\x9a\x02\xb9>\xca4\xc0\x012!|\x83B6\xc0\xac\x06\t\x81\xb8\x1e5\xc0\xcdOP\x18\x02C7\xc0g\xe4\xfdP\x19\xea6\xc0Lm)\xbb\x80\xd74\xc0E/\x05\xb7\xa7\xc92\xc0#\xa1 \xce\xb6\x846\xc0\xe0\x98\xac\xe3\xa3E5\xc0\xfc\xfb\xdf\x08Fl7\xc0]\x11\xe2\xb1EJ5\xc0G\x83;\xd2\xafP4\xc0\x0e\x82\x01\xc6P\xe82\xc0\x13\xa0q7\x92!2\xc0\xcc\x9dGD\x19\xf63\xc0v\xa8q6\xe8\r3\xc0}\xc5k\xba\x8c\x064\xc0\xa0\xb4\x8dd\xf3v1\xc0\xba(\xbf\xd8\xdd\x954\xc0\xfe\xd1~"J\xb25\xc0\xd0\xc4\x1c$\x00<2\xc0\xc2\xafs\xf9\x8e\x1d4\xc0 m;\xa9\xe5\xd72\xc0\xbcR\x90\x9d\tx2\xc0\x9e\xb66\xf6c\x034\xc0\xb7\xce\xbe-\x0e17\xc0\'\x03\x8d<G\xbb4\xc0\xc1mQG&\x155\xc0\xe2v\xa5\x06\xad$4\xc0\xa3\x93\x06\x88\xa5\x104\xc0\xe0\xe4\x9b/\xa7\x1c4\xc0\xde\x8f\xae\x9b\x8d>3\xc0\xc2|5\x85\xd6)3\xc0:\x7f\xbd8\r\t3\xc0\xd1\xfe\xaf\x03\xac\xa44\xc0\xcb\x97\xa8\xbc\x01\\3\xc0\x8f\x02\x87\x17\xe7b6\xc0\x15\xa9\x1c\x95\xa3\n4\xc04\xd9\xef\xb2\xfb\xb93\xc0\xad,b\xadp\xe15\xc0\xb6n\x18\xd65\x0e4\xc0l\x95)\xedK\xe67\xc0y\xa6\x9a\xfb\x0b\x155\xc0@\xf6/:\xf2\x022\xc0\xd6\xc7,C\xbb\xac4\xc0\xbf\x80\xa6\xbd*T3\xc0\xfd\x9b\x89\x83\xd5\r5\xc0\x99\x0f<\xcfP\xfd2\xc0{u\xc0\xcb\xb5\xc04\xc0-A)\xcc\x0b\x954\xc0`\xce\xb1\x18h\x994\xc0o\xc3\xf5v<$3\xc0Q\xdf3\x01\xc3b4\xc0Y7\xb2\xb2\xd6\x163\xc0=H`?\xfes5\xc0\x15-\xb3\xb3b\xb84\xc0C\x1c#\x88\x90\x7f4\xc0\xc22U\x0f164\xc09o\xb1\x9e\xfe&6\xc0\x85\x85\xae\xd4\xe8\x904\xc0\x0c1\xf8:\x8d\x1d3\xc0\xfd^\xaa\x98m\xba3\xc0\xa4R\x9e\xd2r\xa06\xc0iG\xb5\xf4\x88&3\xc0\xa6X\xa1{\xbe\xe34\xc0\'\x92\xcc-D\x8b4\xc09F[q\x8513\xc0[\x01\x91\xc1\xe6.6\xc0\x1e\x9cX\xd8|v5\xc0%\xe2_\x9d\x83\x0c6\xc0^$[\xb3V\xe54\xc0\xdc\xae\x93L\xda\x0c3\xc0\x00\xab\xff\x87U\xb03\xc0\xe2\x8aV\nj\x186\xc0a\x05\xc8\xa4%\x973\xc0`\xcc\xba\xd5\x1c\xfd2\xc0\xf20d\x91\x91\x135\xc0\x16\x8e\x02\x9e\x83\xe53\xc0\xc0Z:\x1f\xf9\x8c3\xc0\xa2~\x8d#F\x933\xc0\x05\xe9=\x11\xd9p3\xc0A\xef\xc4Y\x91\x8f3\xc0\xc4L\x9a\\\xf2q3\xc0\x9e\xc6\'7\x8bC4\xc0\xcdr\xc6\xbd\xe5B2\xc0Gxk\xb3\xafU3\xc0y\xe6&\r\x00\x191\xc0\x90tT\x1d~\xa96\xc0}\x1eT\x1f\xc3\xa64\xc0X\xdf\x0f\xbef\xab4\xc0<\xa5\x81U\xa2\x864\xc0\xe2L\xb7\x17\x86\xdf1\xc0n\xc0\xe3\xf7e\x986\xc0\xdbUD\xca\xa6\xf54\xc0l\xdd\x0e\x91\xb0L7\xc0\x9f\x1f5#\x89w3\xc0\xc2\xfa\xff\xf1Y\xb06\xc05\xb2\xc3\xbe\x8c\x084\xc0\xd1\x03~\xbb\x97\x806\xc03\x9a\x9e\xe2\xf5\x904\xc0\xee\xd2\xf9\x8d\xbcv5\xc0\xd3mm\xaa\x8f\xc44\xc0\xe2\xc0\xbd+iX4\xc0\xb5\x9f\xe1\xeb\xfa\xb95\xc0\xf3\xafl\xfeV\xfe1\xc0\xaf\xc9\x001*\x1d5\xc0\xcd\xe5b\x9f\x80\x0b4\xc0\x1c\x93\x9b\xa2\x9e\xaa4\xc0\xd0\x18\xe4\xc2>$3\xc0w\xad\x00\xe1p\x975\xc0\xbe\x87\xc73\xb5\xa94\xc0\r9\xce`\xf1\xd12\xc0T4\x88\xc4\x8d\xdb3\xc0\xec\x9bM\xf3gB3\xc0\x84\xb1n\xd6\x1b\x1f4\xc0\xab+\xb0E\xf5`7\xc04u\xf7e\xaf\xe04\xc0\x8bkL\xc8\'\x163\xc0\x98D\xca\x19\xce\xd44\xc0\x01\xe2\xa1\x1b\xefP3\xc0cC\xf3p\x9d\x862\xc0\x8f|r2\xd5\x8b3\xc00\xb2`\xd4\xd2\x045\xc0\x07\xd7\xb3+\xc1\x813\xc0\xfcq\x83Z\x96\xc03\xc0v\xa1\xaa\x95\x08]5\xc0h\x8e\xe4\xafr\x8e4\xc0\xf6\x1a&\xecOe4\xc0\xbe_\xe6\x92\x98\x085\xc0or)\xc4\xa8\xcc2\xc0\xeaY(t?\x955\xc0#\xec)c\xfc\xc54\xc0FRY\x04\xa2\x864\xc0\xc9\xed\x02\x86IC3\xc0/\x89K\xad\xba\xbf4\xc0\t\xe9\xbdi\xda62\xc0yzn \xcb\xdd5\xc0\xe2\xb9H\xd9\x87\x060\xc0,F\x91P\xd0y2\xc0\xccQPB\x8d\x075\xc0\xcfN\xa90\xf7\xd36\xc0+\x02\xc6r\xde\x195\xc0\t@\xedVp\xda4\xc0\xd1d\xa8\xfe?\x0c4\xc0\t\x00~\xb3!\'5\xc0\x01\x84\x08!w\x1a3\xc0\xa8\xe3\x07;w%2\xc0\xb6r\xddZ\xf6!3\xc0P\x13\xae:@\xf92\xc00k\xe7\xd4\xf7\xcf7\xc0\x15:34R\x0b6\xc0\xb5\x15\x00m5r3\xc0\x004u\x12\xd8p3\xc0\xdc\x8f\x1d\xf4\x84v4\xc0\xf3y\xce\xbe\xcb\x124\xc0Oi\x8e%\x00\x015\xc0}y\x82NN\x043\xc0\x0e[z\xba\xcfi3\xc0s\xee-\x97\xfe\xa13\xc0\x1c\xfa\xf7\x8fex3\xc0\x90\x88\xcdC\xaa\x994\xc0\xb9 \xa3\xe5;}5\xc0D\x16\xb3\xd4\xc1\xb34\xc0\xcb\x01\xca\x8d\x0e}3\xc0\xe8[\x0bR\x9ct4\xc0h\xe9\x02c8|3\xc0\x8b\x84B\x9e<\xfd2\xc0\x9c\xa5 \x7f\x8f\xf14\xc0g\x97\xc7\xa7:\x013\xc0eq\x905\xe7\xe72\xc0\x92\xe4S-\x9f\x054\xc0\x121j\x18\xd2\x002\xc0n\x99\xb9\x00\xc5\x084\xc0\xb0(\xb3\xbb\x18\x994\xc0\x9c\n\xba_:\xd04\xc0y\x95\x83\xbf-S0\xc0p\x07\xa1\x94I\x7f4\xc0\xaa<\xa5Z/\x131\xc0\x18\x84\xe5\xc18U3\xc0<\x03\x90\x00\x90\xcf3\xc0\xbd:)\x81e\x085\xc0zD`\xc6\xcap4\xc0b\x8e\xf8\x1c\x0183\xc0)_\xca\xc1/\\6\xc0\x88\xd4\xefr\x14h5\xc08t\xf9^\x9b\x813\xc0|\xb6\xd6\x1ds\x8e5\xc0\xbeA-=+\xf24\xc0\xc6\x01\xe0\xc3o\xa95\xc0>\x18\xb0qR\x9c5\xc0\xd85\x0c\x1c\xeb\x015\xc0\xf6+\x90\xf6\xb1\xa64\xc0\xa5AYt\x0b\x8f5\xc0\xed\xe9\x8f$\xc7\xa26\xc05\xdd\xf8\xf6\xb0\xfe4\xc0A\xef\xdd\x0b\'\x1f4\xc0\x0eQ\x96\xaa\x96\xbe3\xc0\xf5"\xf7\xfb=v5\xc0\x96\x1c\x1c\x07-<6\xc0\xdcy\xb3\x1dc03\xc0\x99"d\xcf\xc0\xb44\xc0\x86\xf1)\xc5\xd2\x8d2\xc0X\x98<\x85\x8cK6\xc0\xeei\xabI@g5\xc0\x15{\'\xabP\x063\xc0\xff\xcf5\xdbp\xdb5\xc0\xd8s\xb6\x18C\'4\xc04\xa5t\xb6\xf5"4\xc0z\x130\xf0\xbe\xef6\xc0B\x85\xe7\x95Kb3\xc0\x8bA\xbb\'\n\xfd3\xc0\xaa\xb2\xa1\xe18\xcd3\xc0\xc7O\xd6\xaaIl6\xc0\x04\x81\xe7\xecT;5\xc0\xa1b\xe2Z\xbbA3\xc0\xb1\n\x18\xdd\xe3\xb46\xc0\xac\xdd$]\xcd&2\xc0p\xb9\x99\xdc\xf5\xe94\xc0~\x14z\xe2\xc9x6\xc0\x99\xff\x17P?\xad3\xc0\x81\x15\xe3\xc1\x9au3\xc0\xddr\xca\xa7S\xc33\xc0m\xc06\xea\xe7\x7f2\xc0\x18,\xdd~8\n4\xc0\x8b\x11\x00\x1c\xb2h3\xc0z\xc5\x19>8\x9b4\xc03\xf9O\xbcI\x0c3\xc0\x94\\.\x0e\x8b\xa95\xc0\x08\xd2\xba{\x84\x942\xc0Rqg\xe1j=7\xc0\x19o\xa6\xe2V\xfb2\xc0\x8b\x98\xf3\x0c\xad\xc24\xc0\xda\xcc\xdag\xd6{3\xc0\x05\x15\xb6\xd6b\x897\xc0\x03g\x9a\x83S\x034\xc0%\xd2+\xf9\t_4\xc0\xdbaR\xf8\xe3\t4\xc01\x82\x94k8Y4\xc0\x1aN\xfd\xbby^6\xc0:\xf5\xc8\x19Q\x0e3\xc01\xfes\xf3\xff\xaa3\xc0\rx\xe6CGi5\xc0J\x9dxHXq7\xc0r\xf9zmd\x175\xc0\x08\xa0\xb44\xb1\xa15\xc0\xb2\xec\x11\xb35@3\xc0\x81n\xda\xad\x15\x974\xc0\xc4\xc9\x946\x9aZ5\xc0\xb9\xc0\x15\xfc\x0b\x1d7\xc0\xfaC\xab\x06\xb2;7\xc0\xa7\xd0\x9f\xe8\xe3\xd94\xc0\\h\x9c\xd6\xa9\x1c7\xc0\x078"q\xab\x073\xc0-\xeeF\x0eG36\xc0\\mk\xbd\xc3?4\xc0h\x1a\t~g\x965\xc0\xe79\xa6\xdc\xec\xc63\xc0X?\xe8\xa1QR5\xc0\x96\x9e\xa27/~4\xc0zq\xc2Yn\xfc2\xc0|9s(\x97&4\xc0\xad\xac9\xb5\x9a_4\xc0\xd04z\xc9c\xa74\xc0\xcdu\xae\x9fs\xaa5\xc0U3\xcej@\'4\xc0\xf5\xa0\xa3\xdef*4\xc0\x16\xd1\x90\xcaX\n3\xc0\xc7\x87\x9f\x19O\x843\xc0\xfb\x02\xde\xdbP\xff6\xc0}\x13\x93\xe2\xfb\xaf6\xc0\x11Mgos\xcb4\xc0n\x00\xa8Rn>7\xc0\xc8\x97\xe7RT\x1a5\xc0\x9c\x00\xcc\x8c\x95\xf71\xc0Rs\x91\xb10\xa46\xc0\x96\x06\xc4>\xc8l3\xc0\x9ecz:\xf5L6\xc0K!Q\xfc:\t5\xc0"f\x86\xbc\xc1\x9d5\xc0\x11\xbdh\x0c\x14\xe72\xc07\x99\xedT\x1f\xcd6\xc0\x9c\x84\x82p$\x922\xc0\xe4\xfd)\xc8\xb0.4\xc0\x96n\xdf\xd1\xca\xfb5\xc0r\x9f\xca\x82\xe6\x9a3\xc0.\x1a*w&T3\xc0\xe3\x10\xedP5\x8b3\xc0\xf2\n;\r\xfc 3\xc0\x82 \x91AM\xa34\xc0a\x8f\xc1\xab\x8c\xc31\xc0\x97\xd9\x06>\x11%3\xc0N\xd9&\xba\x8c\xcb5\xc0\xdf\x824\x9a0S6\xc0\x85\xdf\xd2\xd1\xaf\x192\xc0\x13\xaf\x89#\xda\xff3\xc0\x80\xb8a.\x94\x0f6\xc0\x15\x08d\xf2\xe9\x9e4\xc0j+\xf8\tcr7\xc0\xa2\\vI \xbd4\xc0O\xd4\xa0V\xed=3\xc0\xf1A\xf0\x92CG5\xc0\xday\xbb\x10\x18\x185\xc0\xf2M\xf7\xf5\xa7\xa34\xc08h\x81\xff2j4\xc0\xbc\x15"\xeb\xa9\xd65\xc0\x87\x7f\xf7\xe0\xde(5\xc07\xce\x00*\x7f\xb24\xc0\xaf&\x0e\xf6\xf6\x945\xc0\xbc\'\x0f\x17:\xba5\xc0Q\x0fN\x141\x926\xc0\x83~7\x8a\x95\x166\xc0FGK\xfb\xf8X4\xc0\x04\xc7\xe8\x14\xdc\xcf2\xc0\xbb\x13\xa2\xd8^U5\xc0\xf6M\xc2\x05A\x9b6\xc0\x830\x04\x1b\xd4\x123\xc00\x1c\x99%\x82\xcc4\xc0\xf7\xa6\x92\xe2@\xa94\xc0K{\x8c\x12<\x944\xc0ONp\xb6\x05\x146\xc0\xd4\xff\xac\x86k}3\xc0Ua\xc5\x9ch\xd36\xc0Z&Ye7>5\xc0\x1e\t5\xe6!}6\xc0\xd6\xce\xfe\xb4T:6\xc03(\x8e\xba\x05\x1b5\xc0\xc4\xa9\x1f<[\xc93\xc0k{\x16\xd8\x9f\x905\xc0\xdb\xc9\xfe;L\x044\xc0,\x8d.a\xf0!3\xc0\xb8\xd6@\xd3P\x880\xc0?\x05z\xa7^G3\xc0/\x12\x98\xd7O\x045\xc0r\xb8p\xe3\x9a#6\xc0J\x07=q\xcd%3\xc0`\xf3\x93\x10\x8fT4\xc0\xc9\xfaY\xc7\\\xeb1\xc0R\x17\xe2\x87Y/5\xc0\x18\x99\xdb\xa6\x1aA3\xc0\x05Z\x03\xb1\xfcZ3\xc0\xe5N\x8e\xcfS\xa34\xc08\xee\x7f\xe7Dc3\xc0\x7f\xeb9\xf3\xfb\xfe2\xc0\xb5\xf6\xe0\xd6\xf5\x8a5\xc0\x0b\xa1\x06\x19_\x9f6\xc0\x0e\x19<\xc3T?4\xc08\x8e\xf0b\x17l6\xc0\xce\xcae\xb5\xe5B2\xc0U\xc1\x93\xd8\xc2\xcd4\xc0\xd6QE\x8a:\xa23\xc0X\xb8gh\xac}3\xc0\xe0\xc2-\xfe4\x063\xc0x\xaed*s\xdc3\xc0\x13LyX\x0cM3\xc0T\xb8\xbe\x85[\xe54\xc0\xa9\x86P\xb7\xce\x923\xc0\x03\xddP6\xd7A5\xc0P\x88B_\x11\xfd1\xc0\x1a\xfa\x83?\xef\x055\xc0k%\x8b$\x01\xe67\xc0\xc7JJ)bH3\xc07@\x9e\xc0\xd6s3\xc0\t\xbd\xeeAy\x917\xc0\xc6\x8f;\xf74+5\xc0\xee\x17BL\xccb5\xc0\\\x15\x1e\xcc\xf8\x903\xc0\xdd\xc1\xd5\xc7\xef\xf53\xc0\xc5\x7f\xbdt\xacc4\xc0\xd4/~\xae\xf2\x1c3\xc0\x85e\xfe\xb3\x89\xbe6\xc0\xe3\x811\xca\x97?5\xc0\xc1CFO\xc2=3\xc0\x90\xb2\x05 m16\xc0\x01\xe8q~\x14\x185\xc0!kRC/\xa7/\xc0\xa7\x1b\x04\xa2|N8\xc0\xa4\xda\xf0\xb8\x04Y7\xc0K\x1b\x1a\xd4:\x946\xc0\x82,\x96\xb4\xfab3\xc0\xa6Y.\x1eu\xa23\xc0)m\xaf\x89\xf2u3\xc0\x80@\x19v\x8d\x036\xc0}:; N+3\xc0\x82\xec-\xd6#\x9f4\xc0\xf6\x87\xad\x04\x15\xff1\xc0\xc7R\xc79\xa7\xab4\xc0\'\x0b\n\xe9\x8d\xb42\xc0\x8f\xcb8\xea:*5\xc0\xdb5\x13yb\x8d5\xc0:\x13\xce\x81_\n4\xc04\x81\xc2\xfa\x0c\xf24\xc0\x17\xbe\xab\xf9\xe0\xd07\xc0\x82\x84,\xafm\xc61\xc0\xdaR\xc9\x8cb\x7f3\xc0a\x8f\x10Y\\\xba4\xc0\xaf\xde\x93\x83j\xde4\xc0|\x04)8\xe6\x155\xc0\x04\x18<6\xec\xd03\xc0\xe7\xc9\x86H.\xd75\xc0\xed\x16[e\xdc\xa34\xc0\xdb\r\xdb\x08\xd6\x9a6\xc0\xd9\x89\x8e\x8a\x01\xe05\xc0\x1cD\xa1\xc1YI6\xc0\xc4\xe9\x0c\xcc1Y4\xc0Fy\x8b\xa3\xcc\x144\xc0\x16j\x83x\x0c\xd14\xc0\xbb\xbe(@\xbc\xf77\xc0\xbd\xca\x07d\x0365\xc0\xc0\x0c\xf9\xac\xa2O6\xc0h*\x8a\x9d\xe1_5\xc0\xaa\x0c\x85_I\x007\xc0\x00\x9f\x16\xdc=\x8c6\xc0o\xad\xb3\x9a>G5\xc0\xaeS\xaf\xdf\x9e\xa44\xc0T\xbc\xad\x81\xc5G5\xc0\xdaUWr._5\xc0\xcdz\xf6\x15\x0c\x8d3\xc0\x9d#\x8e\xe0Nu2\xc0\x84V\x08\xf8\x15\xd92\xc0h\xc6\xf1\xc3\x07g3\xc01\x89#\xcf\xf7\xf14\xc0D{\x8ci@H3\xc0\'\xa3]\x92?b4\xc0/\x86o$\xefE5\xc0\x05\xead\xf8\x95=5\xc0x\x9c\xc2^\xa3\x8c3\xc0\xfd\x83\x9cJ\xb9L4\xc0+\x91i\xc6}J3\xc0\x9c`\x91\xfe\xcd\x8e4\xc0\xd5\x1e\xfc:\x9b:6\xc0(\xc1\xc2b\xa585\xc0n\xba\xb5\x0fM\x832\xc0\xe9\xfb6\xcd\xd434\xc0f\x88U"\x90$5\xc0\x9f\xd8e?\xba!6\xc0d;\x0b\xf6\x82\xb74\xc0>\xfe\x887\x92M3\xc0\xbb5K\xd0\xe0\xca5\xc0*<\x1c\xcbv\xbe4\xc0S\x0b\xf2\xa8F\xf64\xc0N+\x16\xa8\xb6$3\xc0\x98\x01^\xb1"\xd61\xc0\xcf\xc2>\x03 \x102\xc0\xcfC\xf6\t\x81\x944\xc0\xc2T\x1cw\x85u3\xc0\xba\x89n\xac\xe8.2\xc0\r\xea\xe4]k`4\xc02&#\xd7\xb8\x842\xc0\xfa\x9a\x01B\xb5\x8d5\xc0\x02b\\pl\x195\xc0FF\xdc\xa4\xd8\xe75\xc0FX\xf0\xe2"\xd95\xc0\\\xe1\xc3E\x9a>5\xc0\xc8\xfd"UT\xb33\xc0\x96\x17\xf6\nq\xf04\xc062\x9c\xe0c|5\xc0\x8a~\n\xab#\xa22\xc0y\xd1}\x1f\x07\x105\xc0m\xd6\x96 I,4\xc0%\xb9\x13m\xa5U3\xc0|\x81\x88\xad\x0cq4\xc0\xaaH\xdbR\n\xc42\xc0j\x90\xae\x9f\xc2\x7f4\xc0]\x11P\xf4;\x117\xc0\x8c\xb0\r\x9a%\x073\xc0\xf5\xbe\xc9\x8c\xe5\xd44\xc0\xbe1\xb8\x86\r\xda4\xc0\x92\x88\xa1\xac\x81+3\xc0\x80\xaf\x00T\xbfF5\xc0|7m\xb5g\xe74\xc0ln\xa2\xb0\xcaI7\xc0\x9e3\xcf\x1f\xa9t3\xc0\xaf\xf3\x84\x1b2\xc34\xc0V\x02\x0e\x07\xf8\xb7/\xc0H\xac$\x04D\xf24\xc0\xe1f\x1b\x96?\xc91\xc0Iw\xf6R\xef\xcf3\xc0l4w\xcd\xb9e5\xc0\x0f\x07(\xfe\xaf\xd02\xc0E\xdc\xb8\x9ak\xba4\xc08\xd1P\xb4\x80\x1b4\xc0z\xde\x15E\xf1\x1e3\xc0\x969\x95\xe4O\x035\xc0CU\x9b\xf5\xc4\xf64\xc0n\xf2+\xb9\xf0\xfc6\xc0\xedd\xa3\xa3\xfd\xe73\xc0\xd9\xd5\xe0\x83\xf0\x123\xc0I\x92-1x~3\xc0\x8a\xe0\xa6\xc8\x88\x1d6\xc05\xb6\xea\xd2\xd7\xb23\xc0\xde\no\xdd\xe2S3\xc0:\x02X\x92`\x025\xc0\x89\xba\x8e\xfa\xcf|2\xc0{)\x18\xf7\x9384\xc0\x1b\xfbPB\x83\xf94\xc0\xb3\xeb\xe4p\xb3\xe14\xc0\xd7.\xc1&\xd6\xaa4\xc0\x92D\xea\xd1\x06\x833\xc0N{u\x9a<K3\xc0\x85\xff^\xea\xd5\xdc4\xc0P\x1f\xe9\xf0\x05\x907\xc0$\x88\xa0\x9bp\x954\xc0xzi7\xf5\x034\xc0f\xa3\xd5?V\x8d3\xc0\x8b\x87!\xcf\xd1\xf07\xc0\x11{\xf3\x84\xce\x064\xc0\x87;aV]\x915\xc0\xd9\x07b\x9f\xfa;3\xc0v\x96\x84\x14\xc3\xeb4\xc0d\xa3\xd6\x92\x15g4\xc0\xa8\xbc\x92@\xd7\x154\xc0\xc2I\xb9\xa4\xa0A6\xc0\x8b\xbd]\xf9\xd6 4\xc0t#\xf5\xddDi6\xc0\xc0\xe5p`\x15\xaa4\xc0\xc4\xef\x98\t~}3\xc0\xe9F\xa6\x1b\xfa\xe35\xc0{P\xf9a\x15\x954\xc0\x0b\x12<{E74\xc0\xf3b_q\xa6K4\xc0\xb2\xa8\x18\xfawe2\xc0\x954\x9bi\xefy4\xc0\xaf\x15\x0b\x1e\x13K6\xc0\xe7\x8f\xe2<\xb5?5\xc0\x8a\xacb\x9b\xcc\x175\xc0U\x9b\xed\x1c\'\x842\xc0\x0cs\xfd\xc1\x0c\xaf4\xc0\xb6\xf4\xd6X\xafX2\xc0\xc1\x15\xf9\\\x0e}4\xc0RmJ\xd5\x10?7\xc0\x1c\xe0o\xd7U\xca5\xc0\xbe\xcdePm\x983\xc0\xebZ/\x97\xe1\x196\xc0\x93E\xd9\x03m\xf36\xc0\xf9\x8fu\xd1L\xbc7\xc0\xd8L\x89H\x0e\xe63\xc0\x13\x9c\xd2X!\xa13\xc0\x01i\x80\xdc\x17\x924\xc0\x12Vr\x07\x88\xd34\xc0\xd8\xbb\x91\'\xa7\x0c3\xc06\xb8q%\x9e\x014\xc0\x94\xc8dR\x82\x895\xc0\xfbA\x9d\xacDn4\xc0\x0cY\x06l)\xf72\xc0\x87\xa0q\t\xb1s1\xc0\xb85\x0b,\xa0S4\xc0\xe2\x92<\xad\xfa_5\xc0 \x17 eoG#\xc0\xc5\x00\xcf\x1d\xd8G3\xc0\xcb\x07^\\e-4\xc0\xadQ:\x08D\xd14\xc0\xf4\xd7\xf6\xc7F\xcf2\xc0\xc5\xe3\xc7~\xd8}4\xc0\x86b_\x00|85\xc0\\\xe0{;d\xd11\xc0S\x9e\x9fx\x7fH6\xc0\x1d5\xc8\n\xc4V5\xc0\x9d1G\xdcFN6\xc0\xf67(\x1ag\xf15\xc0p\xc8:\xc8\x13y4\xc0\xd0\xa0\xe9\x81\xf5*6\xc0P\x9b5\x1d8\xd92\xc0(F\xb9\xbe*\x882\xc0\xa5\xcb\x1f\xf3G\xb53\xc0\xde\xb0\n\x85\x17G3\xc0\xaf\xf0\xea\x88\xc8\\2\xc0\xfd\xec\xa3\xfc\xfeq7\xc0g\x8c%E\xf9%6\xc0\x1a\xd9nz\xaf 3\xc0\xcb\x14y\x00\xafS3\xc0\xeb\x84\x11t>\xb23\xc04\xbe\x7f3<\x174\xc0\xbe\xbe\x0f\xc5\x8am5\xc0\x88#\xfd\xce\xcf{2\xc0\xc3k\x1e\x93\x1a-4\xc0\xda\xad\xb7\xf0U\xa63\xc0\xc3\x13\xc5\x10\t\xf93\xc0Ny\x99\x92d\x173\xc0]xe\x8a/f5\xc0>\'t\x94\x9c\xf03\xc0\xa8\xd3Kh\x1f\x173\xc0\xef\x9b\x94\x8c\x94i3\xc0@\xbd\xaam\x1b\xed5\xc0\xe5\x0c\xe9\x02%\xf42\xc0\xd9\xa3\x1c3\x15\xde2\xc0\x03\x19Sl\xd7\x8f2\xc0\xf6\xd2\x9bL\xa6\xe04\xc0>PR\xb5dZ5\xc0\xef\x18R\x8be\x023\xc0\xb1Y} \x9b\x844\xc0\x13\xce1\xee\x82\xed2\xc0\x97+\xb2\x1b\x11\x0e4\xc0\x9b\x0c3ml\xe22\xc0\xca\r\xf8\x04\x1a\x1f8\xc0\x05,:\xd9F|2\xc0\x85\x10\xc8C\xc4\xf04\xc0L\xf6\xe3\xab\x9d\xd63\xc0\x94=\x9c\x1c\xa1P4\xc0\xba\xd9\xd0\xe9\xd8\x846\xc0W\xa9b\xd4\xad\xe51\xc0\xa6\xd4\xda\xc6e\x8e3\xc0\xa1~E\x19dm4\xc0\x1d\xaf\x1e77\xeb6\xc0\x9flEB\x11\x982\xc0\xc8\xffpe\xaf\x005\xc0WVB\xff8\x803\xc0\x93\x07\xcf\x83\x9e\x062\xc0\x9f\xd0]\xc9\x05\x833\xc0\x9c1\xe0\xa9\x15\xf94\xc0\xb0x\xa1Ek\\3\xc0\x82\xec,\xbb\x85e5\xc0\xd8\xb1\xcb\xac\xcc\xa65\xc0/\xe2\xff\xf8BA5\xc0;\x015\xbe\x1cC6\xc0}\x12\xaf\r\x96\x1f5\xc0\xac\x17\xbd\xb8\xf8\xe14\xc0\x8c+Y:6\x9c6\xc0h=\xa7\xbf\xe6\x7f5\xc0\xceU\xd5\xf2\xd5O5\xc0%\x19t\xc5\xa2=3\xc0\x07\x0f\xf2\xe1\xaae5\xc0G\xa2"TP\xb04\xc0&\xf6\xad\x8f0\xcd4\xc0\x17$\x0bK{\x814\xc0\x19\r\xe8V\x02\x171\xc0//\t\xa1\xd2S4\xc02\x1e\xdb\x00!\x924\xc0\x05q\xd3(#J3\xc0\xb92\x18l\x10\xed3\xc0\xc8SCwT\x0e4\xc0\xe3\xae\xc56t\x8c3\xc0\x91*\xf0\x8b\x0f\x842\xc0^\xda\x12)g[5\xc08\x1b\x10\x81\xf6\xfe7\xc0\xa5P)W\x12\xa23\xc0\xba\xbbB\xba916\xc0\x05\x02^\xee\x01\xe51\xc0\x84\xff\x076M\xc84\xc08Li\xc2\xed]0\xc0\xea3\xafZ\xe7\x195\xc0\xdd\xe9\xcfM\xc5\xbc2\xc0J\x99|\x15%!1\xc0\xf0Q\xfc\x00\'\xfe4\xc0\xb0U\x12\x0e\xc8R1\xc0;*\xfe\xceLE1\xc0\x9eX0O/\x886\xc0\xf2wB\xeb\x96\xd84\xc0?$\xbd\xc2\x01\xc32\xc0\xc1\xac\x97\x82\xbc\xd64\xc0\xf9E\x99\x80\xecL3\xc0\xf8\xf3\x93ns_3\xc0\xbeM\xd0QS)6\xc0,0A\\\x7fs2\xc0\xfa\x10\x10\xe7S\x953\xc0-Q\xfax*\x954\xc0\xfc^\xffA\xc5\xeb1\xc0t3\xdd&\xfe\xaf3\xc0\xb3\xa6\xfck\xd1\xf55\xc0\x00\x1b\xd8\x98@\x945\xc04\x97\xee\x04\xe0\x984\xc0A?\xc8\x9dib6\xc0\xf9\x964\xb5~33\xc0\x11\xfa\x0e\xe9V\x1b2\xc0\x8a\x9cmT\x83\xae3\xc0w/\x11\xcd\x0e\xbe3\xc0i\xd3!\x17\xbd\xe41\xc0\x96\xa9I\x8d{\xac3\xc0\x1f\x1a\xbe\xc9\xc0%7\xc0w\x05\xf7\xd6>\xd53\xc0\xae\xe1Ia\x94u3\xc0!o\xdcpZ\r4\xc0\x06\xa03E\x8d\xe35\xc0\xc1G3\x93\x91\x0b5\xc0\xbc\xc9(y5\xc76\xc0<\x15PYr53\xc0\xb6\x19\xbfS\xcck4\xc0kV\x1a\xa7<\xa83\xc0\xa4$\x96K\x8e\xaa4\xc0\xa7\xa4\xd6yM\xc35\xc0L\xe2s\xe1y\xe24\xc0\x0c\x01\xc0]\x7f\xa35\xc0\x19\xf0\x03^{\x983\xc0}%+\x10\x8fl4\xc0\x05\xb9\xfac\x9a\xf02\xc07\xdd\xb9\x83>\xe21\xc0kx\xc87Gj4\xc0If\xdf\xafv\xb93\xc0\x11\xca\xed.G\xeb4\xc0k\xe7\xe5b\x0ef7\xc0\xc0\xea5\xe1$J5\xc0h\x87\xf8\xa8\x9d\x0f6\xc0$2\xb5\xcfJ\xe15\xc0\xed\xdb\xedL \x125\xc0}W\xad\xc8\x8e\xf64\xc0f\xca\xf7uv\x024\xc0K\xb0\xf0l\xf0\xae3\xc0\x9b\x98\xcf\x8e\x85\x845\xc0\xf4\xf6\xb4\xa3\xc5\xa23\xc0_^\xa5\x96k\xe13\xc0\xf7\x9e\x02\xa7\x07s7\xc0u\x05\xfe\xa6\xd1\x046\xc0\x8f\x1a\xe9\xfbv\x0f6\xc0\x80\x04\xe3\x19[w6\xc0\x99\x17\x9b\xf0\xeb\xd54\xc0\x0c\x18\xd7\'k\xa86\xc0UC+\x08\xe1\xf85\xc0\xa6d\x98\xcb\\\xe53\xc0\xbda#J\xeb\x843\xc0U\x0cp\xc1;\xae2\xc0\xeb\xc8L:\xc9\xe73\xc0h\x00\xbf\x14\x0f(2\xc0`+\x81V\xee\xd84\xc0\xb3 \xf5\x12\t\xc16\xc0\x0e\xc4\xae\xce\x7f\xeb7\xc0Y,\xc1bD\x874\xc0\xaf\x839\xed\x96\xc04\xc0\rN\x7f\x9a\x1574\xc0\x8a\xdc\xe6wPq4\xc0%c\x06{\xe4\xf64\xc0\x83q\xfaT\x90\x062\xc0Hk\xdd;W\xed4\xc0\xfc%\x7f\xb8\xe1b3\xc0:F\xe1ef\xa14\xc0\xa5\xcb\x10\x06\x89\xfa1\xc0c\xc8\x86P\xd8\xcb4\xc0\xe1\x10\xaf?\x0784\xc0p\xc9\x10\xe1\xe4\xd35\xc0%:\xc5Xb\xe61\xc0\xe8\x1a\xe6qw\xf54\xc0cZR\xd5\xd4P4\xc0\xe5h\xebi\xd714\xc0\xfbj\xd0\x03\xa7\x066\xc0\xae7v5\xca\x942\xc0\xbd)\xa9\xcb\x9e\x002\xc0Q\x9f\x07{K@5\xc0\x8d \xc0\x8ea\x032\xc0\xdf\xaa\xeb\xaf\xbb\x854\xc0\x01"\x9eK4\xd61\xc0\xc2=\x08\xf3\xc7\xf34\xc0\x89L\xfb\xf4\xe6\x916\xc0Y(\x1a9\x0bl4\xc0\x0c6\xef!\xe5K4\xc0m\x1d\x80-\xee\xb72\xc0\x91+\x93\xe7G\xb74\xc0;\xa4-\xd3\x8a;3\xc0\xac\xa8\x83$\x81\xce3\xc0\xed\x92\x0e\xff\xc7x4\xc0W\x80\x16\xc7\x10\xf24\xc0\xd8\x0c\x11\xf6\xca\x964\xc0\xc9\xee\xa8\x02\xdf\xb47\xc01=\xa1KL,3\xc0M\xc5\x96@:\x8d4\xc0\xdf\xe6/\xba\xfd\xcb2\xc0\xb52\xecf~\xc42\xc0\x9d\xb6I5)\x126\xc0\x1e\x82\x92\xf4554\xc0y>wy\xa803\xc0\xdepoNj\x035\xc0\xce\xb9\xa2&s\x1f2\xc0\xb6\xde\xf4R\x82\xc15\xc0\xd6\x16\x83\xa76\xea4\xc0\xd1eE\xb6Zz3\xc0\x0c\t\x88\xcb\r\xaa4\xc0\xde\xf5\xe3L^\x994\xc0\x18j\xe6*\x96\xfb6\xc0\xba\xfbs\xda\xc1(5\xc0C\xe0K\xef\x1b\xdc5\xc0\xf8O\x8c:\xd5\xed4\xc0\xd9\x0ca\x13\xf4\xb75\xc0\xca\x1d\xe7\xafx\x964\xc0\xfa\xba\xf0_1;4\xc0~\xa2\xa07\x85\xfb4\xc0.\x04\xbd{,\xfa4\xc0S\x0b\x1f$\x02\x1a5\xc0!\'MU\xb5\xa44\xc0\x08\xd0\x8fg?\xdf1\xc0\xe7\xd8\xb5\xe3\x84\x834\xc0\xeb\xce\xae\xf9\x81=5\xc0\xbe\xf4s`aX6\xc0\xca\xe9([\xb1\xbe4\xc0\xa9\xa9\\\xcd\xab\xf42\xc0\r\x97T:uV5\xc0zlG\xeb\xaa\xa83\xc0\x8b\xd1\x8e\xeb\xae~3\xc0\xf3\xa6k\x87\xb1g3\xc0H:\x08\xe1.\xee5\xc0\xd1+q\xda\xd5\xcb4\xc0\x06B\x16\xa5k\x822\xc0\x90\xd7\xd3\xa9\xf4\xa34\xc0\xa8\x1e\x86\xfd\xc5\xfa4\xc0 n\xfe\xdf\xaeO5\xc0\xb0n\'\x9e\xa7\xbc4\xc0;\xb12N\x89\xdf5\xc0\x06#s\x80RP4\xc0\xb4\xb5\xd1F.*7\xc0o\x9f\xbev(\x9f3\xc0\xb3\x08\x08\\L-7\xc0/\x9c]~\'\xea2\xc0M\xbc\x9fx}P5\xc0\xcf\xac.\x03\xb1)2\xc0\x01a\x81+\xbd\xd63\xc0a4\xa4\xdeTp4\xc0t\x94\xa0\x9d=_4\xc0\xf4\xb3\xda?M\x815\xc0\xba\x8b\x16NMi4\xc0\x8a\xfb\xd9\xee\x1d)7\xc0\x8b\x97_Dw05\xc0p\x92\xdaybi5\xc0\xf1\'\x96\xc0\x13a4\xc0\x9dSTSFK7\xc0\xe8\rB:\x9393\xc0\x04\xd0\xf6\nw\x984\xc0YO\xcb[\x99-7\xc0\xcd\x08\x98\x03\xf8\x1f7\xc0L\xb89&\x84o5\xc0DU\xe9\x00\x8b\xe85\xc0z\xf5\xc10i\x086\xc0\xb2\xe4x\x88-\xd52\xc0m(\xd5W\x94N7\xc0\x85\xb5\xd4\\G\xe03\xc0Y\xdaU=\x01\x115\xc0\x18\x13m\xe5|\x884\xc0\xf5\x00\xf7\xdb\xf1%6\xc0\xa3\x99,M\xa2\x127\xc0\xe3\xe5\xac\xfa\xbd\x9b4\xc0mX3na\xe13\xc0\xc7\xf1\xab\xdbh\x924\xc0A\xf83h\xce\xaa4\xc0jAd"\xa4M3\xc0\xca8\xc6k\xb8\x0b7\xc0@\x01tQf\xc52\xc0\x0b\xbc[\xce\x92@5\xc0r\xfc\x0c\x85A>5\xc0\xb4\xd6\xa9\xff\xdf\t5\xc0\xd8r\xce`1\xd93\xc0\xe7\x10\xb5\xe5\x99-4\xc0\x9c{\xf0\xac\xadc7\xc0.\xd2\\\x8e\xc8\xc32\xc0\xc8n\xe8\xa7\xd1H3\xc0m/\xf0Yc\xdf6\xc0\xa6\x0b2\x17.\x816\xc0+\x8a\xed<\xf1\xb46\xc0j\x1d\xa1\xd1\x91\xee1\xc0b\xc1\xb7\xeb\xde\xcc3\xc05\x8b\xc3Y\x04\xaf6\xc0\xb6\xecu\xb5\x14}3\xc0\x94\x95\xcfM\xf6#7\xc0J5\xfd\x90634\xc0\x93\xa2\xa9\x05r\x184\xc0\x8b\x81-\x9cB\xa04\xc0Z\xb5\xd0\xf7\xce.4\xc0\x10\xfe\xc7\xb7\x8b\xaa1\xc0h\xe4\x1c\xf7\x8f\x855\xc0\x8a\x1f\x15$\x8d\xf43\xc0^\x84\xc9\xd2\xdf\x7f4\xc0rN\x9c/\xc796\xc0\x9f\xe0\xc4\x850N4\xc0\\\xae\xc1\xdb+(3\xc0t\x1e\x15TY\x9b4\xc0\xd8\xd0m\xd8\xa2t3\xc0\x01\xfc\x98a\xf1&6\xc0\xc0\xe08\xde\xd1\x845\xc0\x89B\x99\x16\x8d\xab4\xc0\xd2Qf\xed6\xbb3\xc0\xdeiJ\xc3\x83\xac4\xc0\x83\x88\xc6(@\xd95\xc0q\x943T\x9b\xdf3\xc05\xca\rx \x9e3\xc0\xd4\xcdcix\xa85\xc0\x92\xf9oS5,4\xc0d\x96\xf6pM\xaf3\xc0\xc6\xa7\x93\xe2\x85\xa14\xc0[@(\x9a?r3\xc0<\xc7\xc1\x9b\xa5\xb90\xc0FH\x13\xf0:.6\xc0\xf3z\xb7\x11\xe4\xa23\xc0\x97\xa2\xb0\x07;\x903\xc0\x08H\x97`\x00\xdb4\xc0h\x1dMC8%5\xc0\x1e\x17\n\xb6D\xa14\xc0\x82\xfb\xb9\x95N\xab3\xc0b\x12\x0e\x98\xcew5\xc0\xa7\xa7\x9b\xd3\x0c+3\xc0\xad\xfa\x7f\x81\x8f!6\xc0\xa7i\xc1Fk\x176\xc0\xa3\xc5\x86\xf1F\x7f2\xc0\xc87\'0=\xa14\xc0\xc8U{\xb2^b5\xc0\xcd\xbaO\xde\xc4\xaa5\xc0?\xc8g\x8e\xc1y4\xc0\xde\xc8\xcc\xc9,\x917\xc0\x85\x90z\xe8\x9aA7\xc0\xad\xb2\x7f\x9f\x8b85\xc0\x1a\x02\xbf\xf9w\x8d7\xc0\xce\xe0\xa0?\x9f\x8c6\xc0\xaa7\xa4Y\x19R4\xc0_`P_]c4\xc0+\x1567L\xb24\xc0<\xa9N\xb3\xdax5\xc0\xe4\x0b\xfc\x89\x1d07\xc0m\xea!*u#3\xc0\xbew(\x80\x9e+3\xc0\tBQ ?f5\xc0C\xe7\xa8$\xd3\x8d7\xc0^\xf6{\xd7\xfdZ5\xc0\xabP\xe0\x0e\xde<4\xc0\x1f\xe2:\rw+3\xc0\xde\xba^G[g4\xc0\x03MU\x8e?(6\xc0O\xe7\xa9\x8f0}6\xc0#u\x06\xe9\x92\x0f7\xc0\xb9\x8f\x1c\xb9\xebd1\xc0$S\xcfl\xce@4\xc0\xddE\xe2\xa6\x98\x147\xc0}:; N+3\xc0\xd7\xa2}G\x93\xb84\xc0\xc7}\x9f\x18E\xc93\xc0\xe8\x0eR^\x91\xc92\xc0\x1c\xcf\xdb\xd52\x836\xc0\xf5\xb2E\x16\\G5\xc0v\xd1\xb7\xb6\xa6\xf14\xc0s~\xa7\xff4\xbb2\xc0\x010%R\xade2\xc0\x9d\x94\xfa\xb33\xe01\xc0\x03"\xefUj\xa23\xc0\xf6wL\x06a84\xc0\x85(\xb8a\xbf\x9e3\xc0\xeb_\x00J\xbcS2\xc0\xbf,AR\xbc\x817\xc0\x00\x18\x1a0B,3\xc0\xfe\xa86\x0bH]5\xc0\x16\xf5\xe2\x01^;6\xc0G\xab\xa6\xb5\x14\x195\xc0\xac\\\xb4h\x15\xc13\xc0\x90\xe7T\xc9\xff\x9f2\xc0\x0f\xab\x14\xd2\xc5\xfe3\xc0\xd7\xa7>\x0e\xe0J5\xc0\xf5\x95\xca*_t4\xc0\xed\xf8\xe5y\xa5$2\xc0\xbf\xa5\xe1\xf0C\xeb1\xc0\xbf\xbfM\x98|\xe54\xc0\x8a>Z7:\xb65\xc0\xb0\xd9\x0b<[\x1d7\xc0q,\x1aB\xf0\xa84\xc0\xbd\x0f\x11!\x11\xd15\xc0_\x9a\xdc:e\x134\xc0\xc2\xa1=e#\xd12\xc0o\xc3\x99v6\x8f6\xc0\x03\xcf\x8f\x88\x1cY5\xc0d\xf6\x14\x10\x08\x965\xc00\xa1\n\x14\xb4J2\xc0\xf7;\xf2H\x9fH1\xc0P\xb8\xbe$\xa5\x0b4\xc0\xbf\x95\xd0\xca+\xa15\xc0o\x13\x86,\xb7\xd82\xc0\xe9\xe8~^~\xdc2\xc0Yy\x97K\xd0\xb44\xc0j\xee#\x895h4\xc0\xcb\xb7\xe9\xefd\xa64\xc0\x15\xea\xc81^\xae4\xc0-\x18\xa1Z\xf8Q6\xc0\x02\xe0<\x81L\xa63\xc0\x1e\x11\xa3Q\xd8\xd35\xc0\'\x92\xcc-D\x8b4\xc0\xff\x96\xd5\x12\x82D5\xc0\x0e\x9b\x19\xcd\x85z7\xc0Q\x99\xb3\xeeh\x076\xc0nS\x9e{/\xc23\xc0f\x00\xa0\x800\xf14\xc0@\xe0\xbf\x19C;5\xc0\x83\xb2\xa3\xe5\xe134\xc0\xde\x13\x12\xb6\x04\xd74\xc0Z\x8c\x89\x9d\xf2d2\xc0f\xc7\x08\xbd\x15G4\xc0\x83w\xe6yX\xf54\xc0\xe2\xbe\x17U\xca"5\xc0%+\x03\xdb\xf8\xbb4\xc0\x149c$!)6\xc0\xfdkaX\x12M2\xc0{Z\xc1\xeb=\x973\xc0\xdf\xd4\xa0\x95\xdbJ5\xc0-\xdb\x0c\x0f\x05F5\xc0\x83X\xefL\x10&6\xc0~3\xbc\r+#6\xc0j*L\x90J\xad1\xc0\x1bP\xa46d\x133\xc0T\xb5\xf7\xbfR\xa84\xc0M\xba\x1f\x14\xa4%5\xc0\x0fT6\tu\xf14\xc0\xe30\x95\xe2DX6\xc0\x80"u\xf5}95\xc0\xfa\x15\xe8\x99\x88\xf03\xc0[\xcavc\xb8~6\xc0`?\'\x1ff\xf52\xc0\xdc;Z\xc0\x91a2\xc0\xc0!\x05\xbc\xba]5\xc0\x0b[\x8e\x14\x99\x856\xc0l\x81\xbb\xa2 \x965\xc0W\rr\x8a-\x0f2\xc0\xb9\xd4\r\x15&>3\xc0p(L\xbaJ\xda2\xc0\x1a\\n)\x1a\xc24\xc0RX\xa2\x15\xb6\x824\xc0\x9c\xab\xa7"u\xfa4\xc0\x06\x10(~-<5\xc0!\xedU\xee}z3\xc0\xe5\xc2\x81\xce\x0b.6\xc0U\xf6z\xc9\xc8&7\xc0T\x89J!\xed\xc91\xc0\xa1H\xf4Mt+6\xc0\xb72\xc7\xbf\xf7\t3\xc0\x86\x92\xeb+\xd1\x901\xc0\xcf\x04\x8b\xdc\xe6M3\xc0\x95\xbb\xb4\xe2\xd1\x883\xc0\x0f\xc6\x06\xd7\xe4\x845\xc0\xdb\xc2\xddB\x9bj7\xc0Q_\x93\xac:?3\xc0\x18\x13^\xc6\xfc\xae4\xc0\xd7\xf1\r\xe2\x9c\x883\xc0\x80\xa8f\xa5~\xe94\xc0\x92\x8f\x1d\xe5th4\xc0/\x80\xcc\\\xbd*3\xc0\xc3\x1c\xe0\xc8\xeec4\xc0\xc8\xbb\xf3A\x06\x035\xc0\xa6\x7f}~`\x086\xc0\x03\x93\xca\xad\x94P4\xc0\xd1\x9aPk\xf7\x943\xc0!\xdc\xf9j\xcb 5\xc0\x028{\x95O\x143\xc0\x88\x17\xeb\n`v4\xc0}zg\x94\x16\xb84\xc0\xeb^\x8czq=2\xc0%6\x8b\xab\x86\x1c3\xc0\xc5,\x03F{\x005\xc0\xd6\x97=IUk4\xc0\xe2n\xd8\x8et\x045\xc0F4\x1c\xf3\xdf36\xc0\xd0$:?\x83\x193\xc0\xed\x91pK\x0bM4\xc0\x04"=\x94\xd5\x166\xc0\xca\x1b\xb2\xcb\xb1Q6\xc0\xf6\xb3HvJ\r6\xc0\xb3\xc3"\xf8\x02\x0b6\xc0\xcf\xf8\xf5\xbe\x08\x173\xc04\xe8\x89\x1e\x92\xd74\xc0R\xfb#+V-3\xc0w\r\x13\xcc\x85\xec4\xc0x\xeb\x83\x9e\xb5\xba4\xc0\xda\xf9kL\xbd\xec1\xc0\r\xfa\xc1\xb9\x0ci6\xc0a\xe7\x99Ix\xe31\xc0\x86"1\x89\x05\x1f3\xc0\x06\xa7\xddj\x1dh6\xc00f~\xbf\xd9\xf44\xc0\xba\xfct\xba\xf1i2\xc0v\x17\xb8+\xcbT3\xc0\xa0\xdf\x9a\xe8\x89\xef6\xc0d\x1a,\xec\xc7\xdb6\xc0s\x83j\xcd+\x8f6\xc0\xfb!a0\xd8\xe94\xc0\x1c%#\x9f\x0e@2\xc0_\xb5\xea\x87\x1b\xe54\xc0\x1c\xed\xdd\xbf\xe134\xc0x^\x82\xbf\xa9\x103\xc0\x91\xdd\xdd\x98\xf0\xb72\xc0\xc8\x14\xc3<\xd233\xc0Bd\xcd\x9e\xba\x126\xc0O0$\xb8a\x0e6\xc0d\xde\x15%\x9eZ8\xc0c\xaaF&\x1a.3\xc0\xb5\x9a\x80\xb2\x1c\x826\xc0\xe8\xc2\xc0\x95/\x116\xc0\xf5\x0c3\xaf\x1dT4\xc0\x88\x16\x9a\x11\xb9\x956\xc0\t\x17\x8e\xdbg 3\xc0f\xb7\xab\xaa\xdf\x924\xc0\x1e\xda2@\xda\t3\xc0(B<\x91\x81\xba3\xc07\x1a\xd2\xfbQ\xde2\xc0\xb0\xf9u1H\xdd3\xc0\xf0\x08 \xa6\x11\x904\xc0\x05\x95\xaa\xa9\xbb\xf22\xc0\xba&\xd1c)\'5\xc0\rSd@\xed\xbb2\xc0\x17)\xedp?\xe04\xc0\x9a\xbe\x06}\xde[6\xc0$\x05~\xf2<z6\xc0\x1b\xbf\x94\xf6\x8c\xbb1\xc0\xf6\x886\xff\xa8\xe12\xc0\x84&\xbc\xecF@5\xc0,.\x943\x1a\x176\xc0\xa4H\xd8\x93\x84t5\xc0]\xb0\xd46\x86\xa43\xc0\xcf\xf0\x1a1\x03\x8b4\xc0\xa7f\x07v)\x193\xc0OtG\xeawh3\xc0\xf2A\xf5\x0f\x1d\xcd2\xc0VR\xaf\x8c\xc0x7\xc0x\x8cK\xa46a3\xc0\xe1\xe4\xc5)C\xe95\xc0\x92\x14\xc0\xc0@D5\xc0kWs\x9cI\xde5\xc0\x96\x11\xa93\xa8\xdd3\xc0\xeft\xc2cy[6\xc0~\xf4\xc9,\xdfp7\xc0!|oL.^5\xc0\xd6>\x84\x07D\x144\xc0(\x19.\xf7\xee\xf75\xc0\x03\xf7h\xbc\x90\xe66\xc0\xb7B\xe6\xd3\xf366\xc0\xbb\t\xa6\xb6\x91\xf04\xc0\x08a\xc8\xf8.45\xc0\x17 \xd3\xaa\xcaX4\xc0qch\xefj%3\xc07\xb8\xeeqW\x9c6\xc0\xbc\x99\x84&\x9bW6\xc0*S$o\xf5N6\xc0\xf7j\x00\xd5B"6\xc0\xe2\xd0LX&U4\xc0\\\x1f\xe0{\x18\x1c3\xc0\xa7\x07q\xb7\x9736\xc0\xbe\x0f\xb1\xd4\xd0\x026\xc0\x8e\x89\x86Z\xc7\x164\xc0\x92\xdf\x92\xb0\xef\x1d3\xc0\xa4#\xf9\x07\xc0`6\xc0c\xcfL\xc6\xb2/3\xc0@\xff%e<?4\xc0\xd9T\xab\xe0+f3\xc0\x181\xe2)\x1a\x036\xc0\x13\xe1\xfe\xe1\x1a\x8b6\xc0w-^n\xcd\x931\xc0A\xcd\xe1\xe5\xd5\x075\xc0\xe1\r\xf9\xfa{\r5\xc0\xf4\xfc\x8a\xeaM)4\xc0\xa3\xaer\xe4]\xcb1\xc0\xbaJ\x8c\xc1C\xb72\xc0\x90{O\x0e\x98\xb92\xc0\x97{\xd6=?+6\xc06\xf18~\xdf\x9a6\xc0fAY\xfb\xa8R5\xc0\xa8&\x7f\x14}"6\xc0\xc17\\,Z\xed4\xc0\x11\x8ba\xb4/U3\xc0\x88\x98\xe3\x81\xc3\xcc2\xc0\xd2\xbe\xfa\x04\\{3\xc0\xaeR\xabp\xedB5\xc0\x98T\x17\x02a\x8d2\xc0\x89\xf3G\xceS\xec2\xc0\xc6\\ cOb5\xc0\x8c\x078\xd1\xc5N5\xc0\x89\xd1Z`\x95\x803\xc0*0\xa4+\x1e~6\xc0a\xc6\xdbyG\xec4\xc0\xc6\xd0[\xdd\xcd+5\xc0\x1e\xb3\xa6\x00V\xbc2\xc0\x9c*\xd7.*\x883\xc0\x9a\x82f\x939/6\xc0\xe4\x08&x.?4\xc0\xf5\xe2v0\x8456\xc0|IE\xbf\x04Q3\xc0\xeb\x04\xe4\x06QI3\xc0\xc9o\xdc\x14\xad(4\xc0\x8dj\x9f\xdfxe5\xc0\x13\xb5\xa3;\xa2M7\xc03>\xd9z\xf0\xd13\xc0-\x8b\xe4\x81\xf6\\3\xc0xg\xd9U\x8b\xde2\xc0T\xed\xbeX\x8dx3\xc0i\xa5d\xccBy4\xc0:\xc9\x94\xe8\xc9\x0c3\xc0^\xdf\\\xc5\xb8"3\xc0ZC\xf1\x9eN\xe74\xc0\x0fR`myI3\xc0E\xf5]\x023~6\xc0\x9cVf\x11\x98e3\xc0\xf9*\xad\xea\xb1\xe34\xc0L\x99\x15\x1a._4\xc0vr\x10\x9aD{3\xc0\x9e`\xe5~\x85\x146\xc0\x0e\xa3\x9a\x19d\xe03\xc0KQ\xc6\xc5\x0c\x125\xc0\x9e\xa885\\\xee7\xc0\xb2Cy\xf5\x1a\xf37\xc0\xde\xf9\xa8\xd7A\xa95\xc0\xfa\xbc\xa2\xc60;6\xc0\xe7\xd3\x9f\x86\x91D3\xc0Fz\x8e\x0c\xdd=7\xc0\xb7\xfe\xf7u\xca\x963\xc09\x93\xa4q\x9b\xea2\xc0\xfe\x08\xc0\x03\x00\x813\xc0\xb5\x05\xabS\xb8\xfb5\xc0\x15\x9f\xfa\xf13y4\xc0\x99\xe1W\x9c\xae\xa06\xc0\xd7c\xeb\xc5\\63\xc0\xd1\xf22\xd8G\xf32\xc0|\xcb\xf3,\xc7\xd33\xc0\n\x83\xc6\x00\x95\xf24\xc0\x06\xd3\xe7\xd9\x83M6\xc0\x12\x1ay\xcc\x8e97\xc0\x9eiJ\xb2>\xbf3\xc0\xccx\x81\xaa\xfb\x086\xc0$crM\x1505\xc0\x84\xefsi\xaeU5\xc0\x82m<[\xf4\xd62\xc0[\xaa\x9a\xdb\xbef3\xc0?\x07\xb8\x81,t6\xc0\'\xd7\x955\xa4_6\xc0Xe\xf1;\x97\n6\xc0u\xacl $\xb46\xc0\x99\x8e\xebX\xaaG3\xc0z\x80?\xd3\x86\x046\xc0u\x9b!\xd9u\x8a6\xc0\xdc\xf4\xce,\xa4x6\xc0\xa4tZ\x9b\xe8\xc94\xc0$\xc1\rg\xf4\xa52\xc0u\xddc\xd6\x0315\xc0\xdb\xd0\xd0/\xaaD3\xc0\xf527f\xe5I3\xc0\xef\xe3\xd9]\xe0~5\xc0\xe9ya\xbc\xcf^3\xc0\xed\xb2c\xf8\xbfy4\xc0:>\x18\x98|y5\xc01\x0f\xecB\xc6q3\xc0\xa2\xa0{\xe1 m3\xc0\xc5\n;\xb3\x81\xc23\xc0\xf2\xe2\xff\x917>5\xc0\xb8\xdb\x8e\x9b\x99\xd01\xc0\t\xf8\x03\x0e\xcfo6\xc0\x18\xf6\xf5l;r4\xc0)\xdcr\xaf\xcd)3\xc0q\x93C\xb1lf3\xc0`\xb4Wd\xf3(3\xc0\xd1ZT\x19\xaaf5\xc0j\x19\xce\x14\xe4\x045\xc0\xf9)gW\xd4D5\xc0#k\xeb\x01t\xf54\xc0\xc1\xc4\xf7\xd6\x01F2\xc0\x03\xb8\xa6\x80\xc8\xed5\xc0\xcaw\xc37uO8\xc0!\x8a \xeb\xc7\xfb4\xc0\x8f~\x01V3O5\xc0\x0e#K2P^5\xc0\xe9FRF=\xbf1\xc0h\x87{\xdf\xd4\xf64\xc0\x15\xa7\xf4\xba\x1e\xc43\xc0\xab\xdf\x9a\xce\xce+3\xc0!BJ\xfc\xc1\x105\xc0V\xd6\r\xea\x95.4\xc0\x03\xed~\x94<#2\xc0\x10\xc8\xca\xa0\xf2\x886\xc0\xb6\x0cY\x84\x9c\xac6\xc0\xa6}\xc7\xf7\xed\x085\xc0|s\x8a\xb9\xceN3\xc0\xa9\xd7\xc5\xe5;M4\xc0\xedwcG\xb9\xd52\xc0MLA\xb0\n\x1b6\xc0(\xf3\xd5\xa1\xc1\xb34\xc05c\xcb\xf6<\x1a4\xc0\xd0\x908\x19\xe796\xc0o\x8fY`\xf5h3\xc0\x1b\nI\xe6\xd9P5\xc0\x87_/:\xd834\xc0o$\xe6K>\xef7\xc0\x14\x1f\x96^\x8b\xf77\xc0F|i\xaf\xcb\x1d3\xc0\xd2~\xc5\xdd \xa32\xc0\xf0\xe7\xdagM\xb53\xc0\xc5\xaa\xbaXdN3\xc0\xc25\x8c\x92qz2\xc0\x06\xcf\xcb\xce\xd0\x903\xc0\xff\xa8\xde\x8b-%3\xc01\xdel\xd6\x16\x903\xc07\x07\x10\x8e%$3\xc0\x8427\xc5*.3\xc0F4\xcc\x1e\x89\xad3\xc0\x8d\xc3\x9e\x0c\xa2\x984\xc08<\x9c\xd2,\xc82\xc0\xed\xba+\x1a\xc8\xbd4\xc0\xf9\x1fC\xfa\x85\x894\xc0c\xafw#IS5\xc0K!\xf9\x961:4\xc0W\x0fX\xd8\x9f\x916\xc0\xa8\x18\x1f\xa2b\xb42\xc0O\x01\xe7\xc4\x1b\xe74\xc0\x0cx\n\x90\x00(4\xc0\xe4\xfe\xc3S<\x8d3\xc0\xd2\xed\xc3\x86\xeat3\xc0\xfdx0v\n\x8a6\xc0\x8d\x83\x8f\xad\xcbZ6\xc0\x17=(\xf5\x8bV0\xc0\x06\x8b\xcdE\x16\x9a4\xc0\x88u\x19\xbb\x97>3\xc0g\xc8\x84\xaa5\x945\xc0\xe3\xca\xf0\xc6)\x956\xc0\xbd\x86\xf77\x8b\x183\xc0\x11+p\xe1\x9e\xfc2\xc0\xb8\x0bA\x1a\x92_5\xc0\xbd\xadxI^\x965\xc03\x11\xb7\xfc\xeb^3\xc0B\'\xc2(X\xa95\xc0+h\xf2\x0c\xb3!5\xc07\x90\x8c\xf8"_4\xc0\xea\r\x91?\xdc\xd03\xc0\x1f\xf64\xf4\x0e\xa64\xc0\x1adV\x98p23\xc0\x9d\x03I\xe5\xfdz4\xc0\xe6$\xf2\x02)d3\xc0\x9e\xf1\x1d\xd9\xb8&2\xc0/P\x022\xcd_5\xc0\x8eG\x1b\x9a\xc6\x7f3\xc0\x8f!\xe6\xa3\x0eW3\xc0\xc1\xb4\xf6L\xb5\xc32\xc0\xd2\x88+\xa8R*2\xc0E\xd8-\x91o~2\xc0QV\xcb\x1a\x19&6\xc0\xcf\x9e~\xd4\xce\xab2\xc0\x9a\x9c\xec\xbbE}3\xc0\xc8\xb6Q\xe7v\xa16\xc0\xf2\xaa\x0c\xf7\xb3~4\xc0&\xa3\xd1S\x0755\xc0\x81\xe5<\xe4\x1f\x1b5\xc0\xfb=\x86\x13\xe7\xd93\xc0\x17\xe9\xe1\xfc\xb8/2\xc0\x0cL&\xbb?\x924\xc0\xb0\xaer\x84y?3\xc0\xdc\x07\x90YmU7\xc0\x8d\xd1w8\xb9\x114\xc0\xc9\xf4\x8e\xf2{\xf07\xc0\xa9C\xbf\x01\x99\xf77\xc0\xa3\xc4\'\xe7\x9a\xc43\xc06<\xbf%\xca\x7f4\xc0\xcb\xe0L\x04\xd9\x123\xc06fSn\x1512\xc0\xf1Q\x1a\xe1Yy2\xc0\xaf\x9e\x9b\x1bv\x193\xc0vi\x98\x8d\xe5&2\xc0\x0c\x15V\x84\x02_4\xc0\xff\n\x03<Z\xfe4\xc0\xb0\x9f\xa1.\xb2\xb72\xc0\xbf\x8e\xe0p\xb9\x873\xc0\x80/$\x8b\xed93\xc0\x1d\x1ceJ\x8e\xad3\xc0\x8c\xc9\xa7\x1e+n4\xc0\xe3\xf8!\xe2W\xd03\xc0D\xbd\xe9\x07\xb8|2\xc0\x82\xae\xc9\xdc\x10~3\xc0\n\xfc\x99\x84E08\xc0ul\x81\xe5f\xa23\xc0\x1a#n+\x8583\xc0Jd\xa6T\xccH3\xc0\\\x92j\xfc!*5\xc0j\xc3\x1e\x15|\xa43\xc0\xc3\xaa\x90\xc1\x91\xc12\xc0\x02\xde\xf7T\xca\x863\xc0\xaf&G\xb6\xb0\xb43\xc0\xe5\xda|\xde\x8bj3\xc0\xd1\x1e\xb9\x8e\xd6\xa53\xc0\xd1\x97\xa6\tZ\x8d4\xc0\xb3\xeb\xe4p\xb3\xe14\xc0Ax\xa7\xa5]h4\xc01\x93\xcd\xc4\x84\x9f4\xc0\x12\xdd\x91\xefA\xc72\xc0\x15\x11\x97\xd5):3\xc0F\x18\xb2\x82V45\xc0v7\xda\xa7\x87q3\xc0te\x1e\xfaH\xed3\xc0\xbd2H.\x14\x8e5\xc0\xe7\x89I\xb2\xeb\xa16\xc0\xe2bt\xe9\x9ah4\xc0\xa1\xe1\x93\xe7\x83\xcd4\xc0~J\xcf+\xa4~5\xc0\xdf\xcd\t!\x16b3\xc0\xdb%\xf2\xe1\xeb\x8e4\xc0o\rP[\x88\x854\xc0E\x97\x19n\x0c\xe92\xc0.c]\x04\xbf\xe52\xc0!\x93\xa7\xcbq\xe22\xc0\x8eIK@\xfbd3\xc0.\x19\xef|\x1eJ3\xc0\xael\xce\xcc\xecx3\xc0\x17Z\xbbc\xe1p3\xc0\xe5Mj\xf8LL5\xc0\x19L\xec\xe9I|3\xc0\x8b\xf3g\xd8\x11.3\xc0\xc0\xfbQ\xe7\xa8j3\xc0$\'Nm*\xa36\xc0\xafL5\xdb\n\xe23\xc0\x12\x14\x0c\x1ej\x804\xc0\x85g\xb7k^\xdc7\xc0n\xa9\xa9E\xce>5\xc0\x05\xb9\xc9\xd7Y\xb95\xc0A{\x1c\\\xff\xb45\xc0|\xb2\xbcK\xe0\xe57\xc0\xcf\xa2T[b\x944\xc0p]\xd0\x1d\xf4\xaf6\xc0\x99vR\x13q\xf23\xc0zMXK\x04\x883\xc0A]\x95\xe6\x07x3\xc0\xe9\xda&\xef\xaa\x7f2\xc0d\x82\x8f\x1a8M3\xc0\xa834 \x9a\x906\xc0\xa7\xb0\xd37\xa9d3\xc0\xc8\xa2\xc3\xdbHn3\xc0\xd0\x07\x9a\x88\xc6\xd44\xc0\x1fS\x17\x9e$\xe14\xc0~\x15\x7f6\'\xe35\xc0\x80\xa9\xd0\x82u\x007\xc0\x0f\x8d\x9b0b-5\xc0f\x91\xee\xed{\x067\xc0!\xc7\t\xa4\x9f\xe92\xc0\xd3\xc6_,4\xad3\xc0\x11Y\xdb\xef\xffN3\xc0\xc9(\xe3\x1f\xc6\xa36\xc0!\xe4\x7f\x1a\x03X6\xc0)\x12\x19p\x1fP3\xc0\x13^\xe8r1\x103\xc0A\nQ\xca\x96\n4\xc0\x8eHe8\xb6N3\xc0\x07\x97@\xee\n\xc14\xc0\xc8z\x03Tm\x1f5\xc0xTEmK\xf55\xc0\xd4Y\xa7Nz42\xc0]\xd2\x1c\x08\xca\x974\xc0]\t\xa4\xben\xbc5\xc0\xd1n/4\xf142\xc0\xa2\xa9\x8bJ\xc4\xa23\xc0Q\xa7\xf4}\x92\xdd4\xc0\xc3b\x17\xfc\xedG5\xc0\xa1\xa4\x90\x7f\xf1S5\xc0\x03\xc4\x05cG\x855\xc0_\x8a\x82\xde\x9a\x035\xc0\x08\x1d\xfc\xf4\xd5\xeb5\xc0n\xed\xc84\xc4V3\xc0\x9b\xb5kk\x91\x073\xc0\x8f\xed]|n|5\xc0\x02b\\pl\x195\xc0\xc5!i\x80^54\xc0\xd1\xf7>\xccj\xdd3\xc0\x85\xb8\xf1I\x17\x102\xc0-^\x85|\xe1\x0e3\xc0\x85\xd7\xdc[u\x9f4\xc0TG\xc8\xa1X\x904\xc0\xe8.\xf1j{M5\xc0\xc4\r\x04\xe2s\xbe/\xc0\t\xc3T>\xf6\t6\xc0E\xb8\xde\x0cf\x805\xc0\xc9\xf9\xa0^\xfb\x953\xc00"\xbd\x87413\xc0YM\x0e\xc1\xef\xdc5\xc0\xd6\xb8/\niZ3\xc0y\x93\xd1\xb6\xf4\x175\xc0?\x89\x05\xe6>\xfc2\xc0\x06G\xde@\xde\xe53\xc0I\xa5\xdfo\x95m4\xc0T\xc39\xd1\xad\xbf5\xc0?;?<:82\xc0\xce\xed\xde\xb7?\xb7/\xc0\xc3T\xa1\xf5q\x1a5\xc0\x87!3z\xeb\x195\xc0R\xad\x80\x9a\x0306\xc0\xae\xa5\xa4\xa5\x7f\xe03\xc0[\xe6e\xc5\x91k4\xc0a\x12\\\xfdt\xb91\xc0\xd8T&\xd4\xdb\xe72\xc0x\xfa\x16\xce\xa9\xed2\xc0\x11kp\xd0y23\xc0\x14D\xc8\x8a>~3\xc0\x11\xaf}Vi\x156\xc09\xfb\xfc8\x15\x036\xc0\x82M,b\xbfE5\xc0\xc4aL?\x1f+3\xc0\xa0y2FE\xfb7\xc0d\xf0\x91\x8c\xe7B3\xc02\x95\x1cp*D6\xc0\xecW\xa5^^t3\xc0\xcc[O\xd7B\x106\xc0\xa1!\x9e\x14\x18~3\xc0\xaa\xc0\x8d\xe5\x99\xce5\xc0h\x8e(\n\x11>2\xc0~\x1c\xefJ\x97\xc85\xc0\x96\x82\x83\xde\x87$3\xc0\xd3\xe9$.\xb8\xe13\xc0\xc5P\r\x06\xe2\xbc5\xc0\xed\xf9\xedp\x1bD2\xc0\xf1\xbf\x8aF\x1d\x7f3\xc0\xaa\xf7\xbcM\x94\x1e5\xc0`\x96\xe8\xc5[l4\xc0z9\xa5\xa7C\xca3\xc0\xcc\xc2%\xc4\xdc<5\xc0F\xd0\x81\xc02\x1e3\xc0\xf6\'F\xa7<\xf07\xc0\x8a$`\xe9\xebA5\xc0c\xd4;\x93\xbcC4\xc0@d\xdaq\x90\xd95\xc0g\xfd\x9e\xd9\x89\x146\xc0\xdeL\xe5y\x92\xbc6\xc0q\xf2M)\xff\x9a5\xc0a=\xf9\xb9\xbf\x1a3\xc0\xf69.p@\xb62\xc0\xf3\xb7-O\x03_3\xc0\x9a0\xad\xdd\x9e14\xc0\x14\xdc\xb9^}^5\xc0\x1a\xe3\x06\xb6\xfe\xb44\xc0\xcc\xcd7\xa7V 3\xc0\xc8\xb6\x1e\xe5\x96|5\xc0\xba\xfc@O\xeb\xba2\xc0\x98\xc8B\x92\xdb\xcf6\xc0\x1f\x1d\xaf\xcb\x90\xd03\xc0\x012\xa0\x19\n%3\xc0T\x8a\xefYrp4\xc0zV\xf2I\x1bA3\xc0\xb5+D[ \x955\xc0M\xdd\xcdc\xc783\xc0`\xa5\x05=m\x0c4\xc0A\x94\xb7\xa1,\xa95\xc0\xbc\x86\x0f:\x13o3\xc0\x0b\xfb\xe5\xdc)\x925\xc0LA\x1bp\x9b\x183\xc0\xf7\x15`\xd8\xc7R3\xc0\xc8\xbd|\xd8X\x8a4\xc0C\xd1I\\\xec\xce2\xc0\x9e 9%\xd5(3\xc0%\xf1\x89D#\x1d4\xc0\xb0(\xb3\xbb\x18\x994\xc0\xc3\xfd\xdf\xff\xd9\xe34\xc0E\xae\xfc\xe2G13\xc0\xb9\x00 \x17\x94\xaf2\xc0\xd0KA\x9e\xd1\xe42\xc0&\xc9Y\xad/|6\xc0E<\x9f$\x19\xe63\xc0\x1dc\xd7O\xdb\xcb2\xc0\x03\x87v\xb2%\xc91\xc0\x9e\xa0\x00Kq\xaa3\xc0\\\x18\xef\x89{\xd5/\xc0\xba\xc2\xce\xc5\xd0p5\xc0\xd0@ZY\xdf\x813\xc0\'\xef\xab\xb2\x92\xfd2\xc0\x15e\xdd!\xeb\xb23\xc0\xba\xeb\\\xa5\x93#3\xc0\xa9K\xa3&\xfb\x135\xc0\x1d\xce%\xcc!)4\xc0\x86\xb3\xffz\\\xa83\xc0\x15\r\xedDy\n7\xc0`\x89q\x1d\x81\xb42\xc0\x14F\xd1Wu\xbc4\xc0\x1a\x80=\x1b\x18U4\xc02s\x08qv\xce2\xc0\x07\x8e\xec%\x17\x063\xc0h\xde|\xbb\xb2\x8c6\xc0\xfcL\x86\x80\xe2\xf14\xc0\xd4\xe8)\xb4\xaaz6\xc0.\xb8s\x05t&7\xc0\x0c\xf0\xb57\'\x055\xc0\xa3W\x97\x8c\xca\x854\xc0\xbb\xab\x86\xf6\xf6\xee4\xc0\xad\xc2Q\xe1\xcbH2\xc0\x9b\x87"SQ\x8c4\xc0B\xa5x\xbcf\xa44\xc0\x01y\xe3n\\\x9f3\xc0\x93\x93G\xd1\xf9)5\xc0E\xf8D\xf6z\x1d5\xc0M\xcck\xd5\xa5[0\xc0\x97xh~\xc5A3\xc0\xb1-w\xb0l\xa7/\xc0\xa9\x91\xcek_\x873\xc0vd}\xc07\x814\xc0\xac\xc1\xc8i1\xcc4\xc0\x07\xd1\x83Z\xf4\xd04\xc0\xe1\xa5\xe4\xe5\xcf.4\xc0zT\x8c\x7f\x96\x9c3\xc0\xf5\x02U\xc9\xa3H3\xc0xx\x18\xa4\x84\x033\xc0is\xeck\xaa\x953\xc0Z\n\xf6\x0f{w3\xc0\xb0P\xe0\xa2\x0ea/\xc0\xf5\x99!\x0e$[3\xc0\xa3\r\xe9\x996\xdf3\xc0o\xbf\xebW,\xb24\xc0X\x8e\xfd\xd6\x98\xc94\xc0\xa7\x9br{\xcc76\xc0\xf0l*\xd7\x81\xf44\xc0\xa6\xcc\x18u\x06\xad5\xc0 J\\\xc7-\xa93\xc0y\xf7%\xae\x12\x013\xc0./\x88\x88K\xb23\xc0\xbc\x01m\x85\xc5p3\xc0\xcaw\xdb\xbf\xa5\xa74\xc0Z\xafd\xbf+@3\xc0\xb2\x11\x11a\x95A5\xc0\xca\xf6\x185\xbc03\xc0H\xe0\x03\xcd_\xb62\xc0\x12>C.{)4\xc0\x07\xae\xe0\x0e1\xc84\xc0e\xd6<\x7f\r\x983\xc0\xe1\xae\xa2\x19E\n4\xc0\x8bh\xb6%\x15P2\xc0x\xcd\x12\xee\xc9\xff2\xc0\xb5\xb5q\xab)\xe75\xc0\x97\x14\x16\xb1B\xca3\xc0-}X\xfe\xda\x143\xc0\xf4\xf2f\n#35\xc0\xda\x05Pc\xa2m3\xc07\x8a\xfe\x97\xdaK4\xc0uT{4\xa7C2\xc0\xfadao\xe3\xcd2\xc0\xcfR\x1cL<\xef3\xc0Y\x11\x8f\xa6Ya4\xc0\xe4\x84\xe4\xea\x90\xaa5\xc0>\x8e\x03&\x04/6\xc0\xf6\xd1XG\xdd 4\xc0\x95\x84u\x93\\\xae4\xc0\x80IL\x87;\xc23\xc0<z\xe8z\x08\x943\xc0\xe0\xab\xdfd\xff\xee2\xc0@\xba\xc13\xce\xe72\xc0\xa6Z\xc9A\x84\x885\xc0N\x04:mQ95\xc0\x07\xa01\x04U\x9f4\xc0\xc9\x8c\xf4\x0b`\x023\xc0%u\xa2\xe6\x94e3\xc0\xb8&[@\xbd\xad4\xc0\xe2\xf6\x9fj\xd4-3\xc0\xae\xd7\xf5E\x1d\x1a4\xc0`s\x85\x81~53\xc0!%$\xd2\xfd\xf02\xc0ZX5c\x18H4\xc0\xe1\xfa\x80\xea)\xd84\xc0\x80\x08\xf1\xc3\xc7\xa64\xc0\x84\x8c\x8cg:\xac3\xc0\xb9\xc8j7\x92=7\xc0,\x1ba\x98*^4\xc0\xb5&4\x87\xb6t3\xc0\x1a8+\x9d\x8bk4\xc0\x962\x97\xf6\xfd(0\xc0}\xef\xc7&B\x950\xc0\x89\x92\xc7\x9d\x89\xbb4\xc0xg\xd0\xf70\xf32\xc0\xc8\x9a\x1f\xef\xae\x0c3\xc0\xcb\xdby\x10\x1f\xb04\xc0\x83c\xda{\xd7\xd04\xc0:\x13rZO\xcf3\xc0\xd9\x8c7\x9f\x17\x813\xc0\xbf\x9b\x19\xbeZN5\xc0\xce+\x860\x08S4\xc0\x939]\xa4\x14\xaa4\xc0\xd0S\xa3G=:3\xc01"\xed\xfe\xd3\xf84\xc0R\xe36\x8b\t\xb92\xc0\x95.`\x02U|3\xc0[\r2\xe0\xe9~4\xc0\xa49\x04\xfa\xca\xa44\xc0\x1d\xd9\xd7w\xf9\xe27\xc0\xbd\xc84V\xaa\xed4\xc0+w\xb9\xcd^\xb84\xc0\xb4P2\x1a\xe4m6\xc0h\xe68,\xdaE4\xc0\xa9Yv\x9c<33\xc0\xc2\x02"z\x7f`2\xc0_\xdc\xa4\x13\x93\xf02\xc0\rJ\xdb\xc7\xf1\xc34\xc0\x8a\x87\xe1\xc0?\x1b4\xc0\xe4\xed\x01\t\xcdO1\xc0\xb0\x1d\xf0x\xb8f4\xc0\xc8WWx.R4\xc0\x1f6\x9e1\xda\x171\xc0%\xbe\xc2\x17N\x9e4\xc0\xb0\x88\xdf\x0c\xe3}3\xc0\xdf\xa2\xc9\x88\xb2I4\xc0\x8fA}\xba\xf1^4\xc0\xc0\xdf!\x0bM\xce4\xc0\x99@n\x9cs\xab4\xc0\xb7k\xe9\xac\x8d?3\xc0\x02Lnmf>4\xc0W\x93\xa7\x1d\x01\x963\xc0\x12\r\x87\xb6\x9e\x035\xc0X\xd4O\x97\xbft3\xc0\x1e\xee\t\x11\x05\xde4\xc0\xf1\xbcn\xe6l\xd14\xc0\x99o\xd5\x9a\x80\x013\xc0\xa1\xbc\x8c\xce\'T4\xc0R%\xa0\x18+\xe67\xc0\x81\\\xba\x98\xaa/3\xc0\xd0%\xf4\xe5\xf2\xa92\xc0\xcb\x87\xde*\x06\xff7\xc0\x94\xe3\x16\x0f)\x115\xc0\'\xc3`\xf9d\x055\xc0\x91k\x8c\xc9\x00\xfb3\xc0\xd8Aya9Z4\xc0\xb0\xf8\xb3\x8b\x07\x884\xc0\x8c\x16\xca\x01\xf4\xe94\xc0\xe3\xcfJ\x85\xde\r5\xc0\xee\xd6"9@i3\xc0\xe9K\xc9Y\x17\x115\xc0niF\xf4\xe2\x1b3\xc0%9\xa8!Ja4\xc0\xeb\xdfx\x9a{\xd27\xc0\xab\xb6\xb0\xf9\x99\x833\xc0\xf8\xac\xb6\x91\xceW4\xc0i\x9cvo\x17\xd02\xc0\xf2q\xde0SH5\xc0,\xe0\x0e\xbc\xe9\x954\xc0\x00;O\x00\xf9\xff2\xc0St\xfb\x96S^4\xc0\xdd\x00zj\xb5u3\xc0\x8b\x12U\x08\xf3\xb43\xc0\'l,9\xe4Y4\xc0H\x86`0\xe2\xb24\xc0\xc8\x03\xb8\x1b\x01{4\xc0\xd0 x\xe9e\x993\xc0&\x8e\nu\x0e\xf13\xc0\x1a?`\xc2=\x984\xc0\xb4\xfd\xfc\x95\xa6\xe02\xc0\xebV\xf8\xa2\xcdA5\xc0w]\xb7\xa9\xd5&3\xc0\x1b\xf1\x9d(\x8b\x913\xc0\xe2\xc6\x82rx\xd66\xc0\x0c\xae\xbc\xdf\x06\xef2\xc0y\x1d%^=\x8e4\xc0\x8b\xcc\x0cQ+\xe54\xc0\xb3\\\xac\xf8\xf8\xe04\xc0\x99A&\xc22\xd17\xc0\xfenU\xd2\xf6u3\xc02A\x88\xa1\xd2\x014\xc0>\xf6\x14\xbf\xc9`3\xc0\xbc\xd3\xd0.@58\xc0\xda\xfevG\xc5b4\xc0r\x91\xb3o\xaa32\xc0\x84\r\x7f\xd1\xc5\xfc2\xc0\xbc\x84bP$\xe64\xc0ry\xad\x9fB\x195\xc0\x8cU\xad\x13I\x065\xc0\x1c\x18B{\x85U3\xc0\xc7\x9a\x1c|\x18\xf12\xc0k,\xd5n\x1d\xe74\xc0\xe9\x0e\xea\xf9wn3\xc0N\xf6%\x00\xba\x083\xc0~kj\xa4\xd2\x993\xc0\xa5\x06c\xfa\xa2}3\xc0\xfd\x9a;<\xe5\xda5\xc0\x1a/\x86\xe2Y\xe74\xc0\x158\x10\xfb\xe1 4\xc0~\xc3J$&\xdb3\xc0_#4k\x99\xff4\xc0\xa3jt\x98#r3\xc0\x19\x82\x86E_\x923\xc0k9\x8c\xb7\xce\xc14\xc0r%>@\x1b\x127\xc0\xeda\xb9\xf6\x02\x185\xc0\x93j\x89E\xafp3\xc0\xa3\xb1\xfb\xd7\xe6\x135\xc0\xb1\x92/Nh\x045\xc0}\xb1\xd0dyD3\xc0\x92\xb4\xcd\xd5\x84(2\xc0r\xd0\x17\x84\x86\xf22\xc0v\xc7\xdd\x1f)\xb74\xc0)\xee\xae\xc4@\xde4\xc0\x05Z\x8al\x11\x9e5\xc0\xbd>mG\xaa@4\xc0S\\\xdd\xe7\xa5;2\xc0#\xff\xe2\x01\x98-3\xc0k@j\xfb\xb5\x854\xc0\xf1\'\xee\xe3\x1c\x814\xc0\xd8\xdeE\xb8\xb8\x025\xc0\xacp\xbc\t\xb7\xee4\xc07\xaf\x8bf\x88p4\xc0\xc2\xaa\xa7\xeb\xc5\xd95\xc0\x80h\xe1\xb4\xc5D3\xc06\xec\xa3\x13\xd9\x0c3\xc0\xf2\x87H\xf2\xb0\xc75\xc0\x01=\xd5\x03$\x157\xc0\x12\xa11\xe2\xf9`5\xc0\xf0\x1f\xee}\xbd\x083\xc0\x89\x8dX\xdcmV5\xc0\x9a(Sm\x8d\x8b2\xc0\xdec\xb00^\r3\xc0~\xf6\xa9\xf5*z3\xc0}@Y\xd9\x9e\xba3\xc0F\xe5\xb4\x0eU\xa44\xc0\x87%\xf8zb\x135\xc0S\x8a3\x1e\x9eO4\xc0\x8f\xa0\t\xdd\xaeW5\xc0\xc4\xab\x85[\x0bZ4\xc0<X\xabX\xc2\xbc4\xc0\n\xc7;v\x7fm4\xc0y\xe6}~Ts5\xc0\xab\xb0x\xacW\t3\xc0Z\xea\xc5\x03s\x1e3\xc0\xea\x05\xe1;/\xa63\xc0\xa6ai\xd2\x08\x143\xc0CI\xbc\xd2D+4\xc0\xa5\xbfS\x15Q\xc14\xc0\xfe\xc0\xf1\x1a\xf9\x075\xc0\x1b\xe9\x0e\xf0e>5\xc0\xedhYlj&3\xc0\x1c}\xd1\x13[68\xc0\xc0\x93\xb6\x14\x1cc5\xc0c\xde\x18\xb0\x1f;3\xc0\xc3\x9f\xf6\x82\xd403\xc0\xbc\x96\x12\xba\xf7\x074\xc0?\xf0c~[A5\xc0\xa1h\x96a\xbd\xd57\xc0\xaf3\xeb\xaa\x8ep6\xc0P\xe5*s\xe9.4\xc0\x89\xc8\xa0\xfco\xe64\xc0#m\x1cK\\\x8d3\xc0)qz\x18\xcb\xb64\xc0a\xa9\xa8\x90$\xd74\xc0\xb7\xfd+I\xaf\x035\xc0\x98\x15\x08\xa2\xcf\xd93\xc0\x1d\x14]6\xfb\x075\xc0(\xa2\x8c\x93\x90\x833\xc0\xbffK\x9a\xc5\xaa4\xc0J.<\xd7\xe3U6\xc0\xefH\x8d\xe2\xd1\xcf4\xc0/\tE\n\x8ag3\xc0\xb2p\x95r/C5\xc0X\xde\xfdy_\x8a4\xc0\xdc\x08EI\xfb\xae3\xc0`\xdbI\xc5\x04\xd04\xc0\xa3;)I\xe6d4\xc06\x952\xc6\xb971\xc0\x8d8\x8c\xc5\x0ck2\xc0\x06\xe0\xa1\xfa\xcb$6\xc0r\xf7Q\xa0\xd5W3\xc0\xd0\x06\x00\xb7\xa1\x064\xc0\xabz3>6Z4\xc0\xb7\xaa)\x7f\xbd]4\xc0\xb4\xbe\xf0\xfa\x12C3\xc0b\x0bAW\xde\x0f4\xc0\x88\xba\x8c\xccB\xfd2\xc0\x1c\x0f,\x91C\xb11\xc0_\x92sR\xfd\x1b4\xc0\xe4\xad \xe6\x9b\xb24\xc0\xdd@\xc7v\xce26\xc0\xa3~i\xb4\x07\xfc3\xc0\xae\x89\xf0\x9b?/3\xc0\xd8d\xc5\xe5\x8e\x064\xc0r;\xde\x82\xfb\xcb5\xc0\xff\xc2"K\xd8\xd64\xc0B\x138w\xc1%4\xc0Rt\x93I**4\xc0\xe7@\xda\x91\x7f\x8e4\xc0\x94N\xc6q\x18\xec4\xc0Bwn\xf6\xfa_3\xc0\t\x08[\r\xbd\x1b4\xc0 \x02\xc7g\xbb]2\xc0h\x9cR\xc7d\xbc5\xc0\xbc\xcfA\xdd]\xb71\xc0.,\x89\xad\x7f\x1a7\xc0\x96\xa1\x8f\\v\x194\xc0\x98\x91\x82P\x8e\xa45\xc0\x0f\xe0\xe4\x98\xb7\x175\xc02\xb6\x91\xab\x86\xbe5\xc0\x19s8\\\x8fG3\xc0\xfa\x80\xe2j\xc4\xfb4\xc0\xe0\x83\xf8\x98\x17\x8d4\xc0\x9f"~Xz\xb64\xc0+s\xf9\x88\xd5\xb24\xc0G\xee\x98\xc9s\xb95\xc0M\x92\x94\xdaN\t4\xc0\x0bJH \x86\xbe4\xc0\xf3@\xea\xfc\xff\xa36\xc0<\x9a5\x1f\\#6\xc0lM\xd8\xa5|\xb56\xc0\xccC\x13>\xcb\xcc2\xc0\x03V\xc8D[\x854\xc0\x92\x8a\xaam]\x8a4\xc0\x8d\xf1r\xa5?\xff4\xc0?\x06\x01u\xae\xa44\xc0\x91\xdc\xc1{}\xe34\xc0\xef0\x8e\x85\xd4\xe04\xc0N\xe8\xfa#g?3\xc0\xfe\xb6\x847\xe6\xa45\xc0\xf4+N\x83\xff06\xc0\xec\xa2\xcf\x19\x13C2\xc0\xcao\xac\xfe\xde72\xc0\xb0\x10>\xed\xf3\x933\xc0\x0cx\xdbl\'\xa45\xc0\x0b\xfeIG\x8c\xb55\xc0)g\xddH\xc9\x0b4\xc0FW\x13T7\x1e5\xc0\xb1\x8f|\xb4\x92\x894\xc0<\x7f0L\xf7\t5\xc0[^\xad\xf4\xd8\x8f3\xc0\x02:q\x878\x823\xc0d\xc0\x03\x9b\x01E5\xc0\x89\xc4\xdfA|%7\xc0\xbd\x14\xa9\xb7\x19\x054\xc04[\x10\xc7z\x923\xc0\xae{\xc2\xc9\xd1\xf95\xc0\xc48\x12)\xe4\x1b4\xc0X\xc80\x87N\xe93\xc0\xc8}\xfd\x16\xe753\xc0\xfb\xc4\xb5\xc0\xd5\xb54\xc04\xe1\x8bD\x18*2\xc02\xcdd\xea\xac\xfd5\xc0Z\xdc)\xa9T\xf91\xc0\xf3j\x1e\x08#\xf87\xc0\xdb\xd9\xfd\x9d^\xb74\xc0\xe9\xd6\xa5\xd6J\'5\xc0\xee+QL\x9a\x1c3\xc0\xbc@\xe8&\xa3\xaf2\xc0\xe9S\xf8x\xd4(2\xc0(r\x10\xa0~\x8f5\xc0Yhb\xbfb\xee6\xc0\'\xbd)\xde[\x863\xc0\xb6m\x8c\xf6\x80h5\xc0\x93l\xe04\xa3\xb03\xc0\xe1\xe5L\xe4m07\xc0\xa0\xa2?\xe4N\xf63\xc0\xf6\xb5D\xc1\x83\x0b5\xc0A2\xde\xd8^l3\xc0|\xf4e\xa4\xa3\x975\xc0^]\xee\x8c\x11+5\xc0\xe3\x9a\xb9\xdc\xab\x131\xc0\xea$\tv\xe125\xc0o\xc6\xbe\xb0\xa8\'3\xc0\xe2\xb9\xaf\x7f|\xc74\xc0\xfa\x02\xd3\x11\xf0\xda4\xc0\xa3\x00D *\x7f4\xc0\x12\xb3k-\xac\xaf4\xc0u\xe9\xe3`2m4\xc0\xb4\xed\xe7}vc4\xc0\x8f\x81C\x13\xbfv5\xc0\x06X"\n\xe6\x155\xc0n\x1b\xf1\xd8\xfe\xe82\xc0\xad\x0e\x90\xde}A3\xc0m\x15j\x90+\\4\xc0EsVQ\xf3\x1c5\xc0\x84b\xd0\xee$\xfe4\xc0\xf6b\xc6\x10\x0fn5\xc0#jK\xd8\xcf\xba1\xc0K\\\xe7\x9d@\xb34\xc0\xdc\x06\x0b=\xc6\xbf4\xc0`\xb6\xf7\xbcQ\xd14\xc0\xc2\xcf\xdbk\xa1\x125\xc0\xc7\xd3f\xb8%"3\xc0w\xb64/!\xfa4\xc0"8@\xa8\xe2\xce3\xc0wt\x1a.\x1e\xd44\xc0\x1e\x94\xa4o\xf2\x1d4\xc0\x04wd=\x91\xc74\xc0\xd6\xfb#L\xf3\x1c5\xc0\x88\xf0\xe0\\\xde\xf94\xc0\x0b\xd8`\x98\x94\x1a6\xc0m\xddP\xfab\xda3\xc0\xf7-\xc7\xee \xb44\xc0?vM\xe4y\xb05\xc0\xe9a\x8d\xd7\xc4Y5\xc09d\xad\x14_\xd44\xc0\x9f.\x16\x8e&\xec5\xc0?\xb334\xf0\x195\xc0?H\x15?\xb4M4\xc0}A\xe3[\x0f\xda4\xc0\x11\xc1\xc9z\x10\xc64\xc0\xe6\xc8\xd0\x02A17\xc0Z\xd6=y\xdd!2\xc0n\xab0\xf2\xcbi5\xc0q\xf9Y\xc7\xe0\x075\xc0\xc4\xf8\x11\xf9\r\xc84\xc0A\xf6\x7f\n]C2\xc0\xc2ft\x06g\x006\xc0\xef\xde\x84"D25\xc0\xe9\xe0\x951\x8d36\xc0\xda`^\xbfE\x8b4\xc0\x18\xe8y\xe6\x98\x015\xc0\x9c\xd2\xbf\xe6\x00\x1c3\xc0<\x96\xe2\x8e\xbfj2\xc0\x18\xb9{\xc9\xef\x1c7\xc0]\x89\\Y\x9fV3\xc0X\x83G>4-3\xc0\x82\xac\xdc\t?X3\xc0\x1c>\x1c\x867]5\xc03\x11\xfb\x89\xd4\xa23\xc0\xd4k\x01\xfd\xc9\xf34\xc0\xf4\x0e\xbbB\xc4z3\xc07A\xc6\x1dWq3\xc0\x85xt\xb7t*4\xc0\xd2\xc9\xbf\xad\x8d\xd34\xc0\xa2\xd4\x7fR\x80B6\xc0\xcf\x12V\t,\xa36\xc0\xde\x17\xfcf\xb4\x1f8\xc0(\t%\x05\xb2\xd32\xc0\xebkp\x99\xcb\xd03\xc0T{1EB\xc73\xc0\x81\x1e\xe0\x90\x93\xc95\xc0\xd5\nv\x10\n\xa44\xc0\x06#z\x8f~\xae7\xc0o\xf7DEP\xfe2\xc0\x84\xb7\x01\x15\x84\x175\xc0\x98\xc3\xb9\x95\xb9K2\xc0\xbe\x89\xf6c&\xcd5\xc0\x006\x06\xeb\nq3\xc0\x11\x08\x18\xcd\xc7\xc46\xc0>\x10\xcf\x8c\xf8:5\xc0g\xa3L\x92\xa2\x125\xc0\xf9\xed)`c.4\xc0\\h\x9c\xd6\xa9\x1c7\xc0\xbe\xe1\xb3\x0f=f5\xc02\xc2\xdd\xa5\x8fB2\xc0\x17\x9a\x9e\x13\xbe\xfb3\xc0\x92X\xb8\xfe4q4\xc0\xe8\x16m\xf2\xd4\x1f5\xc0\x1fg\xe5"\x9c\xbf2\xc0\xbd\x0bD\x89N\xed5\xc0\xb1\x8cP\x7f\x12\x1f3\xc0_\xc8v\xa2\xac\x873\xc0\xe9^\xf9\x89\x9a\xaf4\xc0\xf2\xe9\xe0\x9et\x1e3\xc0\x83$\x86\x00\xceK4\xc0\xd7\x07\x08e\xe8\xff4\xc0\xc7P\x7f\x87\xb7\xeb2\xc0/9\xdf\xc6X&5\xc0\xd7\x9b\x0b:\xe4O6\xc0h\x8e*#\xfdJ2\xc0\x1e\xeb\xe4\x90v*3\xc0S,f\x93\\\x1a4\xc0V\x1eM#!\xc46\xc0\xa4k\x1b\xdbX}2\xc0\xa9\x01\xa9\xe0z\xbc6\xc0(\xc5\xac\x071\xb91\xc0>,\x15\xd8\x12)3\xc0\x9fr\xdd\x99\xe7\x864\xc0=\x8e\xcf\x12y95\xc0\xef<\'\xb8\xfbD5\xc0\x89\x80\xf4%\'\xa53\xc0\xdf\xb3\x9c]\xb7(5\xc0\x14h\xf8\xc2)\x084\xc0|5o\xfe\x04&2\xc0\xa0\xdf\x15\xf2\xc4n5\xc0\x86\xff\xbd\xe6qw3\xc0T>7\xd9\xaa\x872\xc0i]\x19\rTF3\xc0\x9e\x10\x0c)L\xd43\xc0\xa3E\x01\xf0gQ2\xc0o#\x03\x9e\x89.7\xc0\xb0\x9bdR\x03\x1d3\xc0\xdeV)/\xb5\xff4\xc0_$zB\xce\xa25\xc0\xda\x02e\xe6I\xbc3\xc0,\x87z<\x0b\x8a5\xc0\x0b\x12<{E74\xc0I\x04n\x83\xbb\x1f2\xc0\xa7\x82N\xcb\xf7\xbd4\xc0\xbco\xb2(1\x895\xc0\x918j\xa6_\xa12\xc0vsx\xadW=4\xc0\xe9M\xfb\xdf\x10\t5\xc0\x9eB(9\xc025\xc0"O\x7f\xb5\x0bt3\xc0\xf6\xf5\xad&Z\x813\xc0\x02]<\xc7J}5\xc0\xa8\xac/cvP5\xc0})\xbf\x89\xb754\xc0\x818m\x1a\xa6\x0c6\xc0\xa7\xb0*\xf7 {5\xc0\xbab\n\xcc\x1a\xcd3\xc0\xb2(\xc1\xd8w\x8f5\xc0\x9b+\x10\xb4w\x143\xc0\x82\xa0^\xb5Pl3\xc0\xa5\xb0c%\xc2\xb54\xc04\\\x81\xaeO>5\xc0\x88\xd1D\xc9\xd1\x825\xc0\xdeTH\xfaW\x135\xc0\xb1w\xacO\xcd#4\xc0mJ\x07>\xfa\x943\xc0i\xcf%v^\xa04\xc0\'m\x13\x1a\x87\x7f4\xc0\x07\xe3\xc3\xc5\x1c\xda3\xc0\x01\xc0,P\xee\x953\xc0\x92mYv\x87 6\xc0\x80\x870\x1dW\x864\xc0L\x94\x91\xdd\x1e\xa03\xc0\x1eYa\xa6\xbb\xb43\xc0nX\x0e\x1a\xb0\xbf2\xc0\xae\x8f\xac\xc6\x10\x123\xc0\x19\x07T9\x9d\xb64\xc0\xf3<{\xcb\x14\xa96\xc0q3\xc8\xc1":2\xc0\x1b\xe5e\x83$$4\xc06\xb3\xa3\x9f\x92R1\xc0\xc3\xefe\xf9\x82H5\xc0\xd1\xa1\xa8\x05\x0b\xb94\xc0\xbf\x9d\x8bA\x17\xeb3\xc04r|\x0f\x07\xb84\xc0\x81\xde]w(\xe61\xc0\xdb\x9b\xb0\x0cw\xd73\xc0j\xcf\x10\xf3o\xb73\xc0\xfc\x19\x02S\x94\x034\xc0\xb9$\xe75&\xdc6\xc0\x1f7\xb8e\x88\xdb2\xc0w\x0f\x87\x14\xf2d3\xc0F=\xc9\x0e\xfe\xfe4\xc0\xdaK,\xe1%\xa95\xc0\xfa\xf9\xc7;\xb6\xe25\xc0\xac\x1e\xdc\x0e\x95\\3\xc0\xc7\x7f\xebn\x84x6\xc0\xf8K\x13\xfds\x156\xc0\x8f\xf0\xef\x10P\xdb4\xc0\xa19)x=\x884\xc0\x01\x90\xd1\x92w\xc22\xc0r<.\x95\x8e}1\xc0N\xd9y\xca"\xc94\xc0A\xc4\x157\x06\xcc5\xc0)\xb7\xd5/\x83"5\xc0\xa31i\xba\x82\x107\xc0h\x9as\x1c{\\5\xc0\xabR\xbd\xb6\x12\xfd3\xc0\x8e\xfa\xef\x10~m4\xc0\xfa\xfd\xe5\xb2\xd3\xf06\xc0\xd0\x1e\xe9\xd3\x91+3\xc0\xbc\xc5g\xe29T4\xc0\xf5x\xc5\x8a\xe4}5\xc0\x1bd\xf5\xd5 -5\xc0\xd2\xf6\xa7R\x9bY5\xc0\xba\xf31\xd5\x7f\x0c5\xc0EKV\xed\xd3\xa95\xc0\xe3\x1b\xbe\xf4\x82{5\xc0\xa5\x14s\x04e\xf22\xc0\xad\xb11j\x90\xf02\xc0\xb2\xf6\x00\xb4y\xb44\xc0\x9f\x8c\xcb7\xb9\x976\xc0\x9d6\xe6\xec\x97\xba3\xc0\x88\t\x931\x0c]2\xc0\xf6\xee\x88 r\xdb6\xc0\xa9\xc1\x83wT\x133\xc0\xec#X>L\xdc2\xc0H\x0e@\xef{\x7f4\xc0\x92#\xad\xe8q\x943\xc0\x93\x92\xc1\xa9\x05G4\xc0sr\xdf\xea`\x175\xc0\xbb\x07\x06fJh7\xc0-l\xbf\x17V[6\xc0\xe5\'\xe8\t7i6\xc0h\x08n\x16\xe7\xf44\xc0\x1c\x8c\x81R\x90&3\xc0\na\xe3\xa8\xbd\xfa4\xc0\xe1\r\xf3K\xb3!5\xc0\xd8\xa4V\x1b\x9dE5\xc0}\x05\rr\x82\xe31\xc0\x88\x17\xcbj\xb373\xc0\xaf\xb1\x08\xaf4\x0b3\xc0+,G\xe0yy6\xc0.a;\x94v\x834\xc0~\xbf*\x95\x81Y4\xc0\xcbi\xc80Q%3\xc0q\x96\x9a\xb81\x9a6\xc0\xe9vH\xa7\x18l5\xc0\xaa\xcc>\xcf\xd1\xb72\xc0g\x12\x971\x95\xd51\xc0\x0f\xfd3H]\xa93\xc0\xd6\xbf\xd7LRK3\xc0\x9d\xa7\xe1\x14\xb6%5\xc0\t4n\xbd&\xb23\xc0n\xaeiY]}4\xc0F\x8a\xa41\x99n6\xc0\xa8\x9an\xe8\x80\xc04\xc09n(W\xf4\xee6\xc0\xd7\x14\x8b\xb0\xa5\x084\xc0\xdd?\x94\xf6M\x0b4\xc0U\x03\xc0\x83\xb0Q1\xc0\x11$\xfah\xc6\xaa4\xc0\xd3i\x1b\xd3\xae\x112\xc0\xb1\x08\x92\xf3\x84i2\xc0Fn7\xb3_13\xc0\xbf\x81\xb2C\'L5\xc0.\xc4D \xf8S5\xc0p0dBZ\x123\xc0ih\x98\xe9U71\xc0\xd7f~*\x1e\xeb2\xc0\r\xb0#\x19\x8b\xc94\xc0t\x85\x82%\xd8\x9e3\xc0\x1b\x03/z`\x862\xc0\xa4jA\xbf\xd5\x123\xc0\xd8\xf4\xe3\xaf}\x824\xc0\x93\xe3\xfb[\xdc(5\xc0\xf0\xf0\xd3OXz3\xc0\x93C\x99\xd5\x95\x0e2\xc0\x9cE1N\xe1B5\xc0\xff\xbd\r\xf7j\xe82\xc0m s\x00\xc3\x806\xc0$\x94\xa5\x02|r3\xc0\xf2\x92cV.\x183\xc0x\xffI\xc7\x82\xb45\xc0\xd6O;`J\xe44\xc0\xf69:m\xbe\xb84\xc0\xcc\x8br4\xaf\xb22\xc0pR\xbc\xfeL\t3\xc0\xf4Sn#\xf9\x924\xc0\x19\x06M\xd0\xf5e5\xc0! \x1d\xc8w\xc75\xc0\x01\xbfQ\xc6tG3\xc0d\xe71\xc4\x9a\xff2\xc0\xff\xf1\x89\xef\x97l5\xc0\xa1\xb5\x95\x06P\xc21\xc0\x99\x17\xce\x1a\xc6w3\xc0\xed\r\xc5^\xdf\x824\xc0\xd0_3\x04Z&7\xc0\xa7\x8f\xa1\xd0y\xcc3\xc0\xb8\xac\x91\x0f\x0f!3\xc0K\xda\xd9\x1b\xa6\x005\xc0\xb6o\\\xed\xb6\x173\xc0#\xcd@C\xfdc4\xc0\xc2f\xc5enm4\xc0\x04\xc5Cy"\xa63\xc0B\xe6\xad\xda\xa6\xd06\xc0H0s\xb3\xa0G5\xc0\xe8\x91\x95B\xca<5\xc0Ez\xf3Gj\xb54\xc0\xf7\x8d\xf4W\x1eM3\xc0\x90\xd3\xd7R\xe2\x7f3\xc0\xf7\xe3\x11\xb4\xc2{2\xc0C\xca\x1cJ\xa9\x0f3\xc0#\xd2P\xb9\xe9\xa25\xc06\xd7\x10\xa8pj4\xc0\xcc\xea\x80$o\xae4\xc0\xc23\xc7a\xd153\xc0;\xba\x13\xa5JE3\xc0\xb4\xa3\x85\xab\xefh4\xc0\xb3!\xebj\xb8\xc25\xc0f3\xff\xc7Z\xb84\xc0\xfa\x1e\x87*\xe7\xa74\xc0\xd6\xc7\x14m*+3\xc0\x15\xf0x\x81\x10\xb84\xc0\x8a\x11!\x9a\xd9\x114\xc0\xfe\xab\x93\xe3!-5\xc075\xfeh\x0co5\xc0c=\x85_1*3\xc0\xa5\xe0\xb1 ae5\xc0J\x8c\xfem\xf4\xd62\xc0;7\x8e\xcb\xb7\xc23\xc0\x07\x10 \xd4\xa1\x8d5\xc0\xff\x88\xa7U\x96\xa32\xc0\x11\xf0\xa7\x19e\x854\xc0\x11\xae\xdd\x0f\xc3\xa16\xc0\x12\xdb\x1c\x12\xe9@3\xc0E|\xd9vV\x994\xc0#\x06\xaf@\xf1\xca5\xc0(f4\xc2\xa9\xee5\xc0m J1\x18\xb82\xc0\xbe\xdd\xef\xe4\xdfZ3\xc06\x8d\xd6<\xd9|2\xc01,\n\xad6\xe75\xc0\xb4m\xdb\xca_\xb16\xc0l\xdf%\xe3)\xae3\xc0y"9v7~4\xc0Q\xe7Q\xf8\xf7\x036\xc0\xf2\xd7;\'Z\x014\xc0\xe3K{M\x0b\x086\xc0\x10\xb5\x9b\xbd\x95\xc81\xc0\xf3\x88\xe3\xa1\xf2J4\xc0PS\xa7\xe5\x8e\x953\xc0\x8b\xb2\xbe\x7f\\\xca3\xc0\xd3s\xdc,wo3\xc0e\x88\xe6\x9a\xf5\x1c1\xc0\x98\x83 -N|6\xc0\x94?Q5\xf6\x166\xc0\x8dG\xb7x\x16f5\xc0\xc5\xe2\x1a\xbea\x123\xc0?\x8f\x12R\xecG5\xc0L\xaeVU\x18e5\xc0\xca\x82\x12\xf2\xba+3\xc0M-\x8a\xa5\xc0a5\xc0\x95\xfb\xe9F2\x146\xc0\xb8\xbb-\xeb\x0b\xe30\xc0\xa0\xfe\x10PXx2\xc0\x9f\x07\xdeW\xf3\x143\xc0$\t\xc5q\xa7#5\xc0\xd7h\x18\x1c\x93F6\xc0\xe1e\x0fM\x18j4\xc0\xe5\xdd\xe7\xbf,m4\xc0\x0f\xc0\x8e:\xa1\x904\xc0gN\xbd\x84\x9e\xd52\xc0\xd4\x1e=\xd8|\\3\xc0\x88\xc3\xb7\xefa\x852\xc0Z^\xfd\xbc\x94O5\xc0\xb0\x86\x80\xa2Fy5\xc0\xab;\x11\x18Mu5\xc03\x14,\xcep-3\xc0\xa7Z0:\x93\x052\xc0\xd2T\xd3\x82l?5\xc0gw!\x00e\xda3\xc0\xe8\xc9\x9f\x7f274\xc0\xaa\xc9\x156\x95\xf44\xc0\xcb\xf1\x08\'\x9dF5\xc0\xb2\xce\xa0\x0f\xa2d5\xc0\xe78\xac\xd9\xb0\xc21\xc0}\xe1\xad\xbd\xfb\x1a4\xc0\xb5%\xbb\xd9;\x0f6\xc0<\xbdb\x07"/5\xc0C,vW\x16\xb24\xc0B*S\xbb\x04=3\xc0\n{~{\xec[5\xc0\xc7\x86V\xe9Y\xb53\xc0\xe3\x03\xea\xe3\x19E5\xc0\x98\xd3\xadw\x86\x893\xc0\x91\x7fQ\xeb\xc1\xa16\xc0\xad?\xdd\xa7y_5\xc0En\xc3\xbb\x12\x955\xc0Q\xe5\x1d\xc5\x89\xe44\xc0\xe80\x15S\xed\xa54\xc0\xdbt\x9e\re\x8c2\xc0\xa4t\xe4p\xde\x8e3\xc0\xb8\xf82Y\x87\x023\xc0T5\x95\xcfxs4\xc0\x17\xd3\xa5\xb9\x9b\x983\xc0G\xcakb\xadz3\xc0Y\xfd\xda\xbf\xadR5\xc0v9\x8a!\xbdn4\xc0\xe7\x17\xab>\x91~4\xc0v\x9a\x0f\xb6\x02\x7f3\xc0\xa6\xd1\x8d\xf2\xc4\xaa5\xc0+\xd6L\xd0\xab17\xc0\xee\x0cw\xa3q\x0e6\xc0\xbd\x1c&\x86n\x933\xc0\x88\x9d\xb1tG?4\xc0c\xbb\x9b\xec\x87b5\xc0`u\xc5|\x13]6\xc0g5l\xf4`\x8a4\xc0\x1b\xb5\xc4\xfc\xf3\x923\xc0\xe4\xac\xd4y%\x874\xc0\x89\x03\xe5\x98\xe9~2\xc0M,\x1f\x93\xea\'3\xc0\xeb\xed\xd0\x0f\xfa\x8f2\xc0|"\x9e\xff\xa534\xc0\xb2\xf3j\x84=_3\xc0\xdf\x0c\x89\xbd\x8fB5\xc0\xaeb@dvl4\xc0\xfe\xd4f:c\x0b4\xc0\xe2_U\xc3\xd3R3\xc0\x12\x05(\xcc\xea\xc21\xc0#\x14|\x90\x17+4\xc0\xd8B!\x1a\x0f\x9f3\xc0\x16wx\xfc\x1d\xc54\xc0\xf9\x90\xad \xe4(2\xc0?%\xcc\xad\xbd\x054\xc0\x97\xaf[i\xcfn6\xc0\xee\x1d\xca\x9a\xfex2\xc0d5\x02\xa8]C4\xc0\xd7\xa1\x849\x06\xf05\xc05\x10\xa5l4;4\xc0I;\xe0J}R3\xc0\xa1\x87fB?\\3\xc0\'\x15\xb4Y\xd6I6\xc0^V\x1c\n\xcb\xbe5\xc0\xe8b\xeb\xc6 \xc12\xc0\xf4a_\x1b\xce+3\xc0\t \xfb\x80*(4\xc0\xa6{\xe7)\xd0F3\xc0nh\xc5\xb1\x13=3\xc0\xf5n\xe4\x93AU4\xc0e\xfe\xe8\xfe\xee\xc52\xc0\n\x19\xd4k\xaep3\xc0\xa0\xeb\x07\x1b6X5\xc0\xf9\xea@\x86\x01\xc01\xc0\xd1?P\x06\xb1A5\xc0\xdcY[\xab\xb4=3\xc0J\'C\xeb\x90]4\xc0\xee;`\xff\x9c\xd92\xc0\x08\t\xcf\x89\x01\x163\xc0\x08\xaf;\xa2\xc1{3\xc0A"z\x1b\xfa|6\xc0\xb5\x17\xfb.\xbb\x933\xc0\xa4\x01\xcc\x1a\x08\x8d3\xc0\xfe`\xef)b?5\xc0\x96\xe6\xbaC\xd5.3\xc0\xc0%\xc7\x03:\x0b5\xc0\x1d\x0bL\x1d\x91\x027\xc0\x1a\xf8\xf6\xd7\xff\xd13\xc08\xed\xacg\xe6\xb24\xc0\'L\xfe\x9f\xf6\xc14\xc0S\x07\xb7\x07J75\xc0\n\xbb\xe5\x15Mg3\xc0)\xf4\xf0\x11\xfdy3\xc0w\r\x14nK\xac6\xc0\'i\x18N\x0f\x154\xc0\x99h\xdc\x016<5\xc0i\xd7@1Yr4\xc0V\xc4+^\xfd\x9f4\xc0\x9e\x90\x92\xe2\x7f`3\xc0\xa4\xe8G&\x05\xd46\xc0\xaa\xb4t\x90x.5\xc0Ds\xa1>\xc5R5\xc0\x13e\x1d\x1b\xb1T5\xc0Q\xb0\x1c\xc1\x12\'6\xc0\x88\xaby=\xf8\x883\xc0$\xe1\x14x-w3\xc0\x8d\xc4?\x1d\x84"2\xc0}}\x1cc\xe0v6\xc0\xabd\xf5ar\x085\xc0\xde\xc8\xac^\xdf\xa35\xc0\xff\x05_\xdc\x14\xab3\xc0\xf4\xf2`\x83\x86m3\xc0\xc73^\xe1\xae\x8f6\xc0~)\x04K\xea\x996\xc0\x89\x0f\xc5\x9a\xd2~3\xc0\x07\xad\x941P\x183\xc0\xe8[d\x7f\xb0\xe72\xc0\xeb\xd1\xc8L.\xd43\xc0\xe9p\x08\xb7\xf0\x953\xc0\xe2\x89\xfdGg\x816\xc0\xe6\x838\xfc!K5\xc0\xf1\xc0\x86a?\x976\xc0\x1bJ\xc8\xbd<h5\xc0<\xb2L\xd9\x84/5\xc0\x99"\xd5pn\x993\xc0\x07=\xfc_k\xd76\xc0\xd3\xc1\r\x03\xf9\xb32\xc0/\x17$GsG5\xc0\xd9R\xd4\x7f^\x1f3\xc0\x9f\x9d\xfb\xc1\x14\x845\xc05\x8fM\x00\x9aH3\xc0:\xcc\\x\xc3[6\xc0p\r\x0c~\xe7\xf44\xc0\xba\xc4F\x11\xcd^3\xc0\xaeF\x99\xcd\xd3\xd72\xc0a\\#\x9a\x9c\xda2\xc0)]\xee\x10\xe7\xf02\xc0\xd6\xdbI\xf3&F3\xc0\xf5\x14u\xa23\x8a6\xc0\xbe\xce\xf1\x84\xec(5\xc0\xf8\'\x9d\xcf\x01\x033\xc0(N\xf7*\xc2C3\xc0a,\xb7Z>\xd56\xc0\x00k\x8e7|\xd63\xc0"\xf8\xa4S\xd8\n5\xc0n#W@\xba\xe04\xc0\x1c\x05\x87\xdf\xe8\xfb2\xc0\x971Q.\x0f33\xc0<=*\xc9\xeb\xa24\xc0\x85\xe3\x8d\xf9\xd2\xcb7\xc0\xa2\xa6\xc4\x91vw3\xc0\x14\xdf\xde\n\xb9p1\xc0\xcb\x00\x0cz\x97\x183\xc0\xa4T\x95i\x9f\xa33\xc0\xce)\xd9\x81t\x874\xc0\xc9\x98\x90g\xa0\xe72\xc06\xd4\xf2\xf12\xed2\xc0L\x17t\xc4N}3\xc0?\x9b^\xd5\xfc\x196\xc0g\xaa\xb0\xf7\x0bw3\xc0\xfdu\x8da]L3\xc0\x99o\'\x1f\xd1|5\xc0\xa1\x93\xed\xdf5>3\xc0:?uO\x7f\x177\xc0[\'\x8fm\x14h3\xc0+\xc8\xf1\xb5\x87\xce7\xc0\x8c\xbfy\xe2i\xd52\xc0\xbe\xd7\xba\xef\x89 5\xc0\xd6\xc8\t\\j\x1c4\xc0U\xe5\x1e\xcduI5\xc0\xf3\x0c\x90H\x8c#4\xc0j\xf4\x05f\x12}6\xc0\x00}F\x13\xe9\x8d4\xc0!\xa3K\x17\xf2\xf33\xc0\xb2\x971?\x00l3\xc0\xfb\xaa\xfa`\xc9\xdc3\xc0\x8bF\x83\xa6\x14M3\xc0\xa9*\x1e\xe9AL4\xc0\xcb\xa6Q\xa8\r\xaa3\xc0\x85\xdc\xfa\xd0\x98\x8e6\xc0\xa5o\xb0\xb4\xb7v3\xc0\xbc\x8eu\x12\x9cJ5\xc0\x15\xf3=m\r\xf82\xc0?\xc7\xef\x80\xe6T3\xc0\x86\xbf\xa6\xa3\xf7\xa06\xc0\xa9G\x85t\xb8\x9a3\xc0k1\x0e\xcf\x80\\5\xc0\x12\x02\\z;\xa35\xc0\xd8\xa0\t\x9d\xfe;3\xc0\xc1\x95\xf6\xbbIH3\xc0+\xf30[\xc263\xc0\x17$\xe8b\x82\xd93\xc0\x9e0G5CO4\xc0}_\x1bd\xb4\x856\xc0\x8f\xec\xed?\xd4"2\xc0\x14\x7f=\x03\xd2\xfb4\xc0JO\rz{\xfb1\xc0\x07\xfc\xdb\x98\xf2\xeb6\xc0\x96\xd2M\xbf\x15\xc35\xc02z\x05\xc3\xb1\xd36\xc0\xc2z+\xb5`l3\xc0\x0f\xe0\x9a\xc7E\xa95\xc0\x16\xfc\x1bO\xa1\x936\xc0\x10\xeb\xb2e\t\xbf4\xc0\xeb\xb4\x05\x1f\xf4\xdb2\xc0!\xf5\xabp\xa5\xe74\xc0?!E\x98\xa8\xd74\xc03\xabz,\xfe\xac4\xc0-\xc7\xedt\x17\x133\xc0k\xce\x85\x96\x1f\xe42\xc0\x8f\xf5,d\x1f\xda2\xc0H\x0b\xe7\xc2\xbcS5\xc0>K\x903\xc2\x027\xc0D\x9a\x1c#\xe5\x8d4\xc0\x86<\x0b\xb6\xc1\x874\xc0zW\xb4\xfd\xf6,3\xc0\x11\x01X\xbf\x07\xfd2\xc0\x13=ow<+5\xc0&J\xbe\xa1\x7f\x9f3\xc0\xe3\xbd\xba\xaa\\\x005\xc0\xc8m\xabE-X3\xc0\xe00`O\xef+4\xc0`\x960\xff\x08\x902\xc0\\\xb57\xb58\x843\xc0K\x15\xba\xd4\xd7\xcc2\xc0\xaf\xf0v\xc5\xdb\x053\xc0\xae\x11\xfb\x152\xa36\xc0\xa4Q\r\xb8\x04\xe04\xc0#\xc4\x04\xcb~P3\xc0B\xc1 \xa0\xfc~3\xc0\x96\x167\x8e2(3\xc0u\xbeB\xabcj3\xc0\x1de\x06\x8f\xf4\xa53\xc0@\xc0\xce\x81Q\xd54\xc0\xbc\xc6\x04\x02\xd6*2\xc0\xb2\xd0^\xc3\xd4)5\xc0\xcfT\xc8\xf0A\xb15\xc0\xc1\x8dx\xe6\xc6\xe63\xc0X\x81\n\xc1\x9f\x164\xc0l"U\x0fD\xcf3\xc0/\xcc_\x95\x1136\xc0*\x85\xcd\x83_\x823\xc0\x07\xff\x86\x86)\x902\xc0\xa9{G\xcbU08\xc0\x02\xe9\'\x88\x1c,8\xc0\xc5\x96"\xe6\xa7\xf44\xc0\xc2\xe8\x05\x10\xe863\xc0\xc1\xaf\xbb\xaa\xe6\xcb4\xc0X~\xf4lqa4\xc0\xd6?\x82\xa5k]4\xc0Rr\xfe\x8b>\x8f3\xc0\xc71\x91\xc2/\xd04\xc0e|^\xa05X5\xc0(\xd5\x0c\xfe\xc3\x8d4\xc0\xf0\xd2\xab\xea \xde3\xc0\xe2R\x18\x16\x10\xf76\xc0\xce+\xbbhB74\xc0\x90\x10) \xf3\x0e5\xc0\x04\x95\x9a\xca\x0c?3\xc0\x04C\xc0\rZC3\xc0\xe7=eub#6\xc0j\xa2\x19(DT6\xc0\x0b\x7f#9=\xb65\xc0G{\xb1\xff\xcf\xe33\xc0\xfb\xe2\x03\x86\xd6\x1e8\xc0\x9a\xdc\xbbj\x9f\x876\xc0\x04\xdcz>5\xb95\xc0\xcf\xfb\xaa=4\xb24\xc0Z=\n\xc5\x7f\x8c4\xc0~\xfe\xad\xd5\xbax3\xc0\t\xaa>\xe8\xba\x833\xc0\x19.\xf6gh\x923\xc0\xf6e\x0f\xee\xc4\xa86\xc0\xe6\xd0\xa1=\x18G1\xc0\t\'\xb3_^\xd32\xc0\xbd\xb8H\x9d\xafO8\xc0\xd5\xe9\xc9T\xa4\xa05\xc0:a\x1dpL\x116\xc0u\xd1\xaeRQr3\xc0|\xfe\xa8\xf1\x86\xc84\xc0\xdcE\x8a\xe0\x9a-4\xc0,\xa9\x1a\x05x\xa74\xc0\xb2d\x11#\x1e46\xc0\xf2\x12soO\x175\xc0\x9f\xe7\xf9>\x0e\xcd2\xc0\xdc;\xe8\t\xb0\xb42\xc0:\xd2\xef\xa5u\x003\xc0\xe6\xa1\x12W\xbd83\xc0\xdd\xfd#\x8a\x1f\xf54\xc0\x92[\x13\x159\t4\xc0\xc10{{\xa5+3\xc0\t\xd0\x93\xad\x89:6\xc0\xce<\x97\xfbp\x995\xc0`\xb4%)\xc6C5\xc0a>\x12\x19Y\xeb2\xc0!\xf0f\x18\x18\x8e4\xc0\x13I\xc0\x87\xfe\x105\xc0\x85\xef\xba\x04\x1b\x055\xc0\x06\x96\xbbj9\x1f4\xc0\xd2-\xc0\xcc\xa8u5\xc0\x90\x0f\x97\xe6\xa7\xa95\xc0\xb3\xf20\x9e\xda\xab4\xc0y\xe1\x19\xc0I\x994\xc0\xad"\xf0of"6\xc0y\x87\x91\x12\xd7\x955\xc0\xf4\x16:vb,5\xc0\x9e\x80\xe5\xd1\xf5K6\xc0\x95\xc8L\x99=:6\xc0a\x8b<S\xee\x003\xc0\xaby\xa2R\xfa\r5\xc0<\x01\xbf\x1f\x0fY4\xc0\xca\xfb\xf4\x88\xb7`6\xc0o\x88\x8f/\xdd\xca4\xc0\x01>\xaa\x8bZ\x114\xc08\xce\t`\xec\xe92\xc0\xa2\xd0az\xf3\x194\xc0\x98\xd7\xa1\xe9r\xb32\xc0\x1e+:\xdb\xa8}3\xc0\xb9\xf6\x03{Y\xf24\xc0\x04\xd8\x0b\x01\x03f4\xc0\x80\x8a\x11\xeb\xa4\x166\xc0\x18\x96P\xc8\x8fc3\xc0\x11\x8f\xe6\x81\xae<3\xc0\x97\xfc=\xbb\xfa\x045\xc0*\xf6<\xcf\x97\xab3\xc0\x9f\x9b\xb8\xa2\xbb\xb23\xc0\xc0\x15\xd22&}4\xc0\xe4g\x9f\x0c\x96(3\xc0\xe2M(y\xe1\xf22\xc0\xac\xa1\x1f\nS?4\xc0\x82\x86\xc3\x8e\x92C4\xc0]\x8cU!\xad\x1e6\xc0\x07\xe4\xea\xf9O\xd04\xc0\x88\xbcR\xab\xdd\xb72\xc0\xb5\x8bn\x8a\x98\x873\xc0`\x08\x1e\xc3\x1d\x966\xc0\xe9\x96\xbc{\x93\xd32\xc0?\x1cW\x8a>\xe43\xc0\xe9\xa2m]\x15\xf32\xc0\x0cK\xa1z\x81N5\xc0\xcfS\xbc\x97\r\x025\xc0\xd8BT$\x87!6\xc0&\xc7U\xe1`)3\xc0\xb1\x80sR\xeb\x984\xc0\x16\x96\x9c\xe4\x85\x934\xc0\xd7\x7f\xd8\xec\x07_2\xc0\x83\xe3\x99<\xf162\xc0\x08\xd4\xf5\xd6\xf3I2\xc0\x83\xab!\x14\xf6,6\xc0@\xe1O[[E4\xc0L\xea\xd1\x87\xec\x065\xc0\x1d+\n\x99\x86T6\xc0\x94\xb6\x06\x8c\xd9\x9c4\xc0\x96\xd7\x14\xfc\x9723\xc0z\xc0O\xb2q=2\xc0\xc5E\xd3\xb7\'\xb06\xc0\xcd\xac\xbe\x038\xd14\xc0a\x81Rzx@6\xc0\xd9\xb1F\x9e}\x0e4\xc0 ~r\x02\x07\x0c3\xc0\xd5\x1d\xa0\xc8\xbd\xf43\xc0DD\x1fT\xa2\xbc5\xc0+\xb4\tH\xb7e4\xc0I\x04MD\x81R2\xc0\xe0\xf4\xee`O\x0e5\xc0\x9d\x1eK\xecot5\xc0\xce\xd4\xf7Y\x1b\xce4\xc0\xd3\xf9\xeaj\xf0\x025\xc0K\x0fz?\x86i2\xc0U\xb4AW\xbeM3\xc0:\xec4\xb9\x19?2\xc0\xc8\xa49;\xa6W6\xc0I \xd1Bo\xa14\xc0\x0c;\xf5`\xd4=4\xc0M\r\xb5rE\xf84\xc0\xa9\xb1\xcbK^Y4\xc0A9\xd9\xbc\x04\xdd3\xc0h,I\xed\xf0\x9e3\xc0\xdf2+c\x1a52\xc0\xbb#G\x04\x86}5\xc0\xd6em\x9b\xdf\x1f4\xc0Z\xb8y;j\xff2\xc0\xe8\xc5B`\xbb\x804\xc0\x8eO\x8a\x99>\'3\xc0mOb4\x0424\xc0A]K\xc5"\xde2\xc0\xfd\x9c\xe0\x0e\xe0\x8c3\xc0\x81V\xdf\xfb\xa852\xc0\x8c.e\xe2(\xf42\xc0\x89E\xdb\x99\xa8\xdb4\xc0\x14\xbf\x13\xa9g\xd44\xc0u\x9a\xaa\xb1\xd1\xdb2\xc0\xf9O\x87\x01s\xa53\xc0)\xa4C\x07m\xfb2\xc0\xd8T\xf7f4N5\xc0q\x06C7\xcd%6\xc0>K\x92\xf4\xea\x8c2\xc0D\x8b\x92\xf7\xf5\xb6/\xc0\xe5\xdf\xac\xf5\xc9\xe92\xc0\xfa:*\xb6\xa6\xf54\xc0,D\x00\xa3\xdf)3\xc0\xcf\xe8c\xe3\xf4\x133\xc0Y\xb4\xbc;\xedW6\xc0\xb6\xc9unQ)5\xc0.\xbf+\xf6\xc6\xc63\xc0[H\xd4\t;\x832\xc0\xd6\xa7\x84H\xa0\r3\xc0\x08T\xa5\xf8\xf5\xeb2\xc0\n\t\xbbw`}2\xc0fk\xc6\xf48\xd12\xc0\x0e\xdfZ\xab\x98\x136\xc0\x1a\xde3mO\xe74\xc0\xa8a@w\x1e\'5\xc0\xc2\x9e\x82/5\xe62\xc0\xea"U\xeb\xc562\xc0\x7ff\x8a{:\xb04\xc0\x87\xc7|\xa8\x8c04\xc0\x9a\xd6D\x81%T4\xc0\xde\xdbF\xa0\xc6\x8a4\xc0\xe3\xf0S_\x13;2\xc0NT\xa3\x14\x1cB3\xc0\xfe\x89\x8b\xa3\xf8u3\xc0\xf1F\xf9Y\xe7\x0f3\xc0\xdc/\xa3~\x17n4\xc0i\xa5\xf9\xcf\x88^4\xc0\xdb\x8a\xbf\xbcb\xce5\xc0\x83U\xd2\xfcP\xe02\xc0\x12B\xa7\x19\x80\x0c4\xc0*?\xdf\xd3,\xee2\xc0a\x0b"&&\x073\xc0n\x17t\xde\xe2L7\xc0\xfe\xff\x028r\x0c3\xc0\xbf\xbfu\x16:\xc85\xc0\x94\xe8\xa4\xfd\xed55\xc0\x8b\x9f\tg\xbf"5\xc0X\xd3\x92\xa0\x8e#3\xc03\xfft\xd6I84\xc0\x03\x0f\xc1\xda\xbcU6\xc0\x17\xd1A\xb9H\x1c5\xc0\x8d\x8b\x02V\xe1F3\xc0\x04\x0c\xf4m@\xd92\xc0\xbf\xab;>\xfa\x974\xc0N\xe3\x9e\xb2\xb8G3\xc0\x1c\x05>\x01U\xd4/\xc0\x05d\xb2/\x14)2\xc0\xe7\x9b\x9flZD2\xc0yVs}\x1b\xc56\xc0\xa5\xc5\xce\xce\xcf\xbd4\xc0@\x1d\xd0\x96\x1d\x135\xc0j)E\xf4\x17\xf12\xc0\xc2\xbd\xb5M\xfd\x124\xc0\xa4\x12\x06[\x84\xfc2\xc0w\x8d(\xcf\xb2K4\xc0\xe3\x9b\x9b$\xe995\xc0\x84\'\xca\xa5\x92\xc13\xc0Xp\x84\xdb\n\x0e8\xc0}\x94\xe0Li\xe53\xc0\x86\xd9\xe0\x92\xde\xcf4\xc0\x1a8+\x9d\x8bk4\xc0!,\xc5\xb8\x1b<5\xc0N\xd3\xab\x8f\xe8\x1a3\xc0\xc4\x07\xc4m#\xaa3\xc0\xe5\xebi\xb43\xe54\xc0\xd6aGG\x98\\5\xc0E\x9e}m\xec\x1f2\xc0g\xdfT\x95\nW6\xc0\xf6\x1a\xfeq\xe1\xdb2\xc0\x00H\xb3R\xae\xb12\xc0-\n {<\x083\xc030^\xf3|>4\xc0\x0b\xa9\xe1\xb6\x9a\x0c6\xc0\x8a@6\xb8hk4\xc0\x14\xcd\xbdX\x14\x063\xc0P\xb9\xbd\x89\xa458\xc0\\\x08\x1a\xaf2\x1d3\xc0\x06,i\x83\x1a24\xc0\xf9^\x17w_p5\xc0\xce\xee>A\xb7\xdc4\xc0\x1dJ`b[\xd43\xc0\xa5\x92\r\xbc\xaa\x113\xc0\xe2j\xb9>\x89+3\xc0\xfb\xfc\xb9\xdc)S2\xc0\xd7\x8aR\x03\xba56\xc0\xb5\x17\xe4\xe4\x84\xf22\xc0\x0fb\xe6\x9a>\x843\xc03\x1em]\x9b\xcf3\xc0\x00}g\xa8\t68\xc0&\x16\x13\x17\x16y5\xc0NRV\xc4\xd1o3\xc0\xbe\x9e\xd8\xc5oj5\xc0\x02W2\x93\x05\xa26\xc0\xe70\xfc\xf4\x9f\xd65\xc0\xb0V\x16a{&3\xc0`\x8c\xc8\xe7\x01\x903\xc0\xff\x03\xefq\xb1\x104\xc0\x0fX\xd3rS45\xc0\xa0\xb7\xcdp\xb6Z7\xc0:\xa8\xd3\x11X\x1d4\xc0\x1e\xac\x07\xe1\x18\xaa3\xc0i\x9aW([q4\xc0\x02\x06\x943\x91\xcd2\xc0\x83\x88\x0c\xd3\xbc\x885\xc0\xab]\xf8T\xd5\xec2\xc0:\x1a\xd4\x89\\\x1c5\xc0\xcd|/\x8e\x85\xa33\xc0\xd0\x9e\xe4l\x86\x0b4\xc0\xf4\nBuk\xbc2\xc0a\xab\xecI\xd133\xc0\xe1\x05\x81Lw}3\xc0N\xe6\xe5\xae\xc5\x814\xc0skw\xbc\x84\xb34\xc0\xc3,o\x0b\x7f;3\xc04HGH9\xc75\xc0\x01:\xf6\x08\xdf\xe12\xc0\xf7T\xfd\xe0\xd7\x914\xc0.J\xfb\xd3.\xfa4\xc0ap\x7fJL\x0e5\xc0\xc3\xdf4\x1ek(7\xc0\x80\x83J=\xfbl5\xc0\xca\x18\xa2i5v5\xc0|\xb5\x1a\xd3@\x083\xc0\xaa\xa0\x9b\xb2\xdbV5\xc0\x80\x9f\xe1\x8a*\xe44\xc0\x05\x00\xdc@\xde\x844\xc0\xe5\xe2\xfd\xe0\xa9e4\xc0D\xf7\xfeE\x8cs5\xc0\xb2%\xd7O\x96\x163\xc0cN\xab)\x95\x002\xc0\x92\xfc\x14\xa9J\x136\xc0\xdd_6)i\'5\xc01U\xfa3Z\xb33\xc0\xde\x1a\xf0D+\xac3\xc0(Ps\xc8q\xad3\xc0\x1c\x0f\xc6\xb8\xb0\x833\xc0\x86\xd9\x9e\x93\xdc"3\xc0Nk\xfb\x87\xa3\x936\xc0\x1fU$\xb2\xc7\xe84\xc0\x89\xcan\x8f0\xc82\xc00,7\x1f*(4\xc0\x1a\xb6/d\xe3\xb83\xc0\x1c^Cg!\x156\xc0\xb4\xa3\xc5\x8c\x8b\xb65\xc0`\xb8t\x82\x8d>4\xc0\xfa\xda\xda\xf1*\xd33\xc0r7~\xc1\xa7\x164\xc0\x97\xe7\xa2\xc5\xfc=4\xc0ar/\x8a\x19\x8c6\xc0\xc5\xad\xb5U;\xeb7\xc0\x1a_aF3t5\xc0\xdeiMRE\xfb2\xc0q\xf9\xd2\x1cGh3\xc0\x03\xb2\x97o\xac\xd63\xc0\x94\x91\xb6\x9a\x16Q5\xc0\xbdU\x86\xc4\xf1R4\xc0\xca\x1e\xdaq\x8f{3\xc0FZ\x84\x07\x85\x9a6\xc0\x94\x7f\xca6\xa0\x125\xc0B\x0bA\xf2rD5\xc0\x1e3\x93\xa7\xa4\xe27\xc0\x9c}\xd0\xd6/=7\xc0\x80\x99&\x00.\xfc1\xc0K=\x04S+\xf91\xc0z!\xf0\x1b\x85\x057\xc0\x93\xd6z\xea\x8e34\xc0M\n\xba\xa7\x91\xd36\xc0\xff\xe8Q\x96s95\xc0f?\x0f\x8f%36\xc0O\xa28\xd1M\xf64\xc0\x84\x83=A{\xac3\xc0\x16\xd3)\xab0\xa93\xc0tZ\xed~\x0825\xc0\x0f\x9d\x10\xf9\x14H2\xc0\x1a^\xe2I[]3\xc0\x0c\xcd\x8d\xe9\rE4\xc0wV\xbf\x9f\xbc\xf34\xc0\xdb3\x7f\x0c\xfec4\xc0#\xb9\xa4\xc2\xe5]4\xc0\x17Z\x85(\xe5\xea3\xc0\xaf\xd0\xd4\x1b\xd5\x946\xc0\xef\xf0Lb\xef\x005\xc0IG\x11\xbe\xa1\xde6\xc0\x87Xd\x90\x8fG2\xc0X\x00\xa6\xda\xed\xaa4\xc0\xc6\xbe\xc5\xa3\x06\xeb7\xc0)\xa8\xe9A\xf1t3\xc0\x1d\xf8\x9d\xf5>i4\xc0\xe1\x8a\xea\t\x08\xe04\xc0\x90V\xb1\xb9<\xa53\xc0\xc1\x88\'F\xae\x8e1\xc0\xaf5\xbe\xba\x93\xfb5\xc0\xa8\x94\x14Wo=3\xc0i\xed}\xe5._4\xc0\x84\xf0ca\xfc\x8e3\xc0!\xea\xec^\xae\xcc5\xc0\xff\x98\x81\xf2|\xf55\xc0\x89R"\xbd+/3\xc01\x1bH\xc3\xb3\xbb4\xc0\x01\xaf/\xad\xab45\xc0z.;\x98\xae\x0f5\xc0\x17j\x92\xb7\x10H3\xc0c-\xde\xf9%\xf07\xc0!T/d\xfe\xeb4\xc0\xa3Q\xe5\x02\x91\x046\xc0\xc7\x05\x84]\x83W6\xc0\x18\xc9T\\\x9eN6\xc0\xef\xb3\x08\x13x`4\xc0)\xa3D)BA3\xc0\xf7lx\x9e\xa1Z3\xc0-[\x16x\xd153\xc0\xf5\x0f\'\xd5\xa2\x9a4\xc0\xae \xa5\r2\xf77\xc0\xb7y\x99B\xb8\x894\xc0\x9c_\xcc\xcd;{5\xc0\x11R+\xe3T\xdf3\xc0C6\xd4\xb2L\xff3\xc0C\x82\x03\x93\xc6\xa54\xc0\xf7^\xc9\xe6\xbf\x024\xc0,\xaa\xb7\xc9\x8e\x054\xc0e\xc3n\x0c\xe3\xf71\xc0\xff\xff\x0c\xd0\x16\xef7\xc0\xbb(?\xe4\x8d\xe67\xc0\xed\xe1[\x0e\xbe>3\xc0\xd9\xc5*P\x8d\xed5\xc0\xc0g\tO\xbfZ4\xc0\x84c,3\xd7K5\xc0\xc8Ii!-\xec7\xc0\xd6\x0c\xf2\xf9\x0705\xc0\xad\x92!\xe7L\xbc5\xc0\x05\xcb\xad\xf2\xfe\xf77\xc0\x0b\xf6D\xd4L\xf27\xc0\xfc\xca\xe1\x89\x07\xee7\xc0NqD\x1f{O2\xc0\xacc[\xa6\xed\xf42\xc0\x0e\x93\xe9\xd8\xb9d3\xc0/?{\r?-3\xc0\xa4\xdc\x8e\xd4\xa2Z4\xc0p#v\xee\x14\n4\xc0c\xeaJ\xa2\xf0!6\xc0\x03v\x1e\xcb\x0c\xef3\xc0\xc1\xe3\xc0\xf6\xe6\xae4\xc0\x9bw\xb1l\xe8\'7\xc0\xa3\x11\xd2i\x15\x046\xc0D|\x05o\xe9T6\xc0\xb5\xfb\xeff]\xb55\xc0\x07\xbcSMP\xfa1\xc0\xaa\xdc\xdb\xea\xe7%6\xc0>/i\x04\xa3\xab2\xc0\xe3\x8c\x089hA5\xc0o\x83\x8f\xee\xb6\x164\xc0\x98/\xc5\xcb\xb183\xc0\xb5y-\xc3\x9f`5\xc0A\xb4\xb5\x8fC\x136\xc0\xc3[ 5DI3\xc0\xa5\x1emO\x89\xe85\xc0\xb3U\x14=\xd3\x9e4\xc0\xe1\xcb\x001\xe355\xc0Q&\x8f\x887\x8f3\xc0\x07:\xdc3\xc4\x925\xc0O\xa1\x92\xa4d\xa45\xc0s\xe0*\x8e\xcd\x016\xc0\xdeM\x08\xb5\t\xb96\xc0U\x19\x8dZ\xdc86\xc0\xe2\x94mU\x91\x175\xc0\x8f\x96\x02\xaa\xa0\xf94\xc0\xebwr="\xd04\xc0t\xeaa\xb8\x8c\x9e4\xc0\x1a\x04o\xd3\xcf\xa44\xc0\xf5ZS_{d4\xc0\xe4jdS=\x8a4\xc0\xabQ6\n\xb9c3\xc0\xde\x11\xc0\x9a\xf1G4\xc0\x84c=\xfc\x98[4\xc0\x19bNt\xb8\x994\xc0\x96\x06\xf8\xa7\x0b&3\xc0\xfel\x12\xd1\x02:4\xc0\xbb\xab\x80\x9aU\xee1\xc0\x9du\x05\xb7\x06$5\xc0\x11\x89\xc1\x98tg5\xc0O\x89m\xb7\xfb\x0f7\xc0\x17\x07\xb9\x91\xdb\xaf6\xc0\xd9A\xda\x8d\xbe\xb46\xc0\xd8\x01\xde\xfcL\xff4\xc0\xdb\x18@\xce\x9a-7\xc0\x90JXj\nD4\xc0\x9b\xf9\xcbn\xa3A6\xc0\xc6D`w\xc8\xe04\xc0&\xf7\r5\xbc\xbc1\xc0\xbd\x1c\x0fZ\xe3\x9f3\xc0#xx\x1a\xe1\xf13\xc0sW\x05\xb1\x9c\xf31\xc0\xfc\n\xa6U\xaa\xea1\xc0\xe55D\xe1\xca\xec1\xc0\x8emDbiZ3\xc0\xdf?\n\xa1\xc5\x046\xc0\xa1\xdb;V\x1f\xf24\xc0\'\x10U\n\xa0_3\xc0u\x82\xba\x18\x00\x9a5\xc0\x13\xe4f"K\x114\xc0\x9bwSx\xc1\xe15\xc02\xfa\x93\xa2,\x007\xc0\xe5\x1c\xd8\xad\x1a=4\xc0\xd3\x1b\xe3\xe1S\x0e6\xc0\xd1\xf4\x98\x9cub5\xc0\xf8\xed\xd3L.17\xc0\x97\xe3y-\x9a\xaf4\xc0]\xb9iL\x9b\x174\xc0)\x06\x83t\xa9\xaf4\xc0\xd2\x1f\x14Q\xea\r4\xc0x\xd4\xc3\xdb|\xc96\xc09\xde\xb8p\xbc\xea4\xc0F7\x15\x95}\xa23\xc0p=\xb7\x15\xb5\xa91\xc0?\xa9\x10\xd6n\x9d5\xc0?\x0c\xbf\x0c\xac\'5\xc0m\xb2j\xe4r\xab4\xc0\xff\x9b4\xfb\xda\xb35\xc0\xf7\x18\xc2\xf1\xe3\xae3\xc0\xb2\x9f\x13\x856\xf63\xc0\x823\xbaZ3!3\xc0\xb0\x1b\x083\xaaX5\xc0\x0b\x18D\xb6h\xe95\xc0\xfc$\xa8\xe6\xe0n6\xc0\xbf\x15\xccY*\t5\xc0q\xd0\x10\xf1R\x984\xc0\x89\xec\x06D&\xd25\xc0\xf3MON-\xf61\xc0r)\x08s\xf4R5\xc0\xce\xd4\xf5\xb9\xde\xc22\xc0c6Wk\xear6\xc0\xd770m\x9b~4\xc0\x1b\xc4\x8fuTe4\xc0E\x84\xa8i\x11\x077\xc0\x90\x17\xc0\x91\xf4J4\xc0\xd7`upV\n7\xc0A\xd4\xc4\x87LG3\xc0m\xc1\xf0a\xe9\xea2\xc0n")\x04=\x1e4\xc0\x0b\x01\x9aB!\x0f3\xc0zR\x9cT-\xc34\xc0\x0b\x05\x81\'\xa2\xeb5\xc0c6p\x91\xf6\\3\xc0G \x83\x80\xe4R3\xc0\x84I(\xc5\x82#6\xc0i\xa08v\x93\xcd3\xc0\xda\xc0\xdc\xfd0\x923\xc0\xeb\x0f\x1a\xdb\xb5\xa94\xc0%K\x86\xd5L[2\xc0\x95]\xad\xc3\xee}6\xc0A\xe6p8\xe6`5\xc0\x92\x90D@\x87\xc24\xc0\x1d\xa1\xdakDM3\xc0V\x1d\xf4!\xe9i4\xc0\xf7v\xf2S\xa0\xf13\xc0\x8d\xaeB&`I7\xc0TTI!\xfa\x964\xc0\x1fu=3*Z4\xc0\x97A\xdfgy 4\xc0\xb8\xad\x85\xcb}\xab4\xc0\x1cc\xb49\xff\x1a6\xc0\xb9\xdc\xfe\xcf\xd406\xc0B\xab\x1bo\x04e5\xc0\xe6)%X\xc1\xcd3\xc06$\x0f\x99\x05\xb74\xc0\xb2\x1c\x1bA\x19\x893\xc0\x05U\xbb\x91\x93\xc45\xc0\xf1\x01~\xd1\x13\xc04\xc0\x7f\\\xcc\xa5\xa3@3\xc0\xaf0[\xcc\xe1\x904\xc0\xe3\xf76n8\xd14\xc0\x86\x91\xe2\xc1\x0e\xa73\xc0\x94\x9dp\xc14P5\xc0\xd5\x8d\xb3\xdf#\'5\xc0A!\xe7e\x90\x143\xc0\xe7\x1f\xc6b\xfc\xe51\xc0\xce\x864!;\x995\xc0\xc3\xc1\xa3K3\x913\xc0w\xcb\xe3\xe9\x8892\xc0B\x8f~\x9d\x93\xf95\xc0\xe3\xe0\xc8\xd5\xd7\xf30\xc0\x9a\xa6\xa4\xfa\x14\xb14\xc0\x82z\xcf|\x94\x006\xc0\xee\x12\x057\rq7\xc0\xb3\x19\xa4\x02y\xb54\xc0\xe1l\xb1D\xfdS4\xc0\x9bH\xbfKO\xa34\xc0\xff>\x81%\xe5\xb27\xc0\x00\x1cK_\xa3`5\xc0\x0ct&\x8bT\x7f4\xc0:\xe5o_rE6\xc0\x1c.\x80\x88\xa7Y5\xc0\x06\xf1\x00w\xf7\xc53\xc0E\xc5\xe1O\x87a6\xc0&"q\xc9:\xa94\xc0\x84\xe0\x88\xa2kq4\xc0\xae\x1b4\x07\x1dI3\xc0gic\x99q75\xc0\x9f\x14.y\xcat4\xc0\xf4F\x80\xb1Fi5\xc0L\xdc\x12<Wv5\xc0\xc2\xa9\xd3\xcb\xbb\xbc6\xc0~w\xc6M\x11<3\xc0\n\\\x8b\xb9E[4\xc0\xd6\x07\x96\xfbC\xe74\xc0\xff%\xee\x93\xfd07\xc0\x042\xae\xbe\xff\x1e3\xc0\xe9\x17|\xb8\xe8\xeb4\xc0\xd9\xfb&\xc7&B5\xc0n\x9aH\xc3\n_4\xc0`\xc2\xfa\xa0\xe7\x193\xc0\x8fJ\xa8*\x03=5\xc0a\xde\x92H\xf2\xd33\xc0U\xed\xe0\xa7)75\xc0\x8dw@\xad2\x1e7\xc0\x97\xa9j\xae\xda\xf01\xc0\xd4\x07\xd8C\x04\xa54\xc0{\xa4\x0f~\xe3\xa04\xc0\xb3\xe1\xafK\xd3m5\xc0\xb2-\x0c\xaan\x157\xc0\xa4(\x05\xe61\xf26\xc0a\x04S\xe0\xc0\x9a6\xc0$g\x8f\xaa\xbeK2\xc0\xac\xaa \xbed\xf03\xc0(D4~\x99\x1b7\xc0\x00\xc9\x86]\x1a\xab6\xc0\x94\xd1_\xfc\xb7\xbd3\xc0\xd1\x04\x1a,\x9d\x1f3\xc0g%\x043\xc2u4\xc0\xcf\x1byJ~k7\xc0\x9fy\xc7\xa60}4\xc0\xdec]\x95a\xa82\xc0a\xd7\xb9r\x05\x8b3\xc0\x05*7\xde\xe9\xfe5\xc0\xc8\x92\xcc\xb1\xb1\xde5\xc0D\x8b\x8ck\xaa\xb43\xc0\x9e[\x81(\x9fY4\xc0\xc1U\x9db\x9d\x863\xc0\xc5\xb26<\x81)5\xc00g\x07O\xff\x185\xc0$\xd3\x05\xab\x0585\xc0\x93\xfb\x1d7\x9b\xd65\xc0\x1e\xed`\nj\xcb5\xc0\xae]\xf7l\x91\xf15\xc0*G\xa1\xe5s\x9c3\xc0\xfd\xa1r\x1f\xb1\x1e4\xc0\xaa\x89/\xd1)\x067\xc0}4\x82\xf8\x8fb3\xc0Q\xa2]tzT2\xc0Wv3Y\xa5r2\xc0_%\xccl\xd9\x9c2\xc0\x8a\xf2\xde\xa6\xc0\xeb1\xc0\x14\x14\xd1\xf2\'W6\xc04.\x96\xf9\xbe\x935\xc0\xea\xeb\x06\xfe\xe0\xcc5\xc0>\x15\x19T\xa4\xcd6\xc0\xe3*\n\x1a\xc8>2\xc0\x9c\xac:\x89\xd8>5\xc0\xae\xb0i3\xd5{4\xc0\xd6-\xc5\xd0\xa3\xaa4\xc0L\r\xd0r\xe4\x8e6\xc0\xc9\xb3\xf9E-)7\xc0\x069\xc7\xd9\xbb\xe54\xc0\x1d\xd8$\xbd\x0bx2\xc0\xb5\x91.\xb3\x94\x9a5\xc04\x9e\x07\xc6\xb6\x144\xc0\xc7\xb3k\xc5\x9de3\xc0}\xb7_n\xbdF5\xc0\xa7uiU\xc5b4\xc0\x8bl\xa4\x9c>N0\xc0\xba\xe9\xe1c\xdc\xab4\xc0w\xce\'\xfa\x9e\x944\xc0\x89\xc3\xbfgo\xc46\xc09\x8b\x12\x1e\xa3\x135\xc03\xacx\xc63\xbd3\xc0\xc8\xa6\xfa5115\xc0\xa5w\xc9\x15"C6\xc0}mo\'\x88\xdb4\xc0<\x05\x81\xe1T\xd63\xc0\xa6\x87\xc1t\x07s3\xc0-\xabOgw{4\xc0\xfb\xcb\xfd\x8e\xed\xa64\xc0\x0f\x19\x02\xc7\xc4\xab4\xc0$\xcc\x1b\xb4\xdc\xc14\xc0~\xda\x1bL\xbdh5\xc0\xf0\xb3\xcb\xf6W\xc23\xc0M!ob\xf9%5\xc0\xac\xd9\'\'\xbas2\xc0\xdc\x10\x7f\x98bE5\xc00u\x01\x0eQq4\xc0\x1a\r\x15\xa0\x93F4\xc0\xf2\xf9\xc8GR\xbe4\xc0\x176\rI4\xc24\xc0\xdco\x10\xbfe:2\xc0\xe8\x1dyh\xd2\xc24\xc0g\xf4\x11F_`5\xc0g\xc3\xdf\x19\xf3\xc35\xc0\x96\xb2-\x07\x1b\x005\xc0\x97}\xcb\xd6\xca57\xc0i\x84*\xe71\x1f5\xc0\xab\x7f\xa9\xc7\x80\xb94\xc0\xdc\x80A\xd1R\x0e4\xc065\x00\xbd\x10\x9a4\xc0\x1e\xe9\x1b\x10N/5\xc0\xc2]\x92\x99n\xed5\xc0\x9d\x81\x07\xec(\xed6\xc0\xb0z\xbd\x83\x0b\x106\xc0\x19\xa9\xeb\x85\xf6\xa14\xc0\xbd\x18\xe4\xcc\xee\xe06\xc0n?\x94\xa5\xff06\xc0\xe4\xc7B\xfb<F5\xc0\xb6\x1c\x1c\x91\x1a\xe15\xc0\xd0&\x17\xa1\xe0t3\xc0\x91\x1e \xcb\x1ca6\xc0\x7f\x8f\xb2\xa9\x9e\xa76\xc0d<"\xe9\x81G3\xc0\x8c\xbe\xc5\nO63\xc0\x1d0\xa6J\xda\xca2\xc0\x01\x84\x0e\x93\xd1\xf21\xc0\xa1\xdb\xe5h\xb9\x8d5\xc0\xfc\x0f\xfe\xd8\x1ff4\xc0*\xd4\x04\x1a\xb6\xb74\xc0|4\x17\\\xf9C3\xc0\xe1\x99\xed)aa3\xc0_\xab;V\x18\x1e3\xc0\xdf\x8d8iz\x036\xc0U*\x9a\xb0Lq5\xc0\xe65D\xdb\tr4\xc0\xbdi)/\x17\xcb4\xc0?\x99\xc0\xa4\xd3\xdc7\xc0\xcdE\xee\xe8z\xbc4\xc0>\x8f\xaajb\x171\xc0\x969;\t\x0c\xbb3\xc0{\x86t\xa2n\xcd2\xc0\xa9\xfb%\x94\x81+7\xc0\xcd\xe4k\x0b\xf7\x175\xc0\x1bp\\\x06\xddm4\xc0\xc9\x14\xbb\xa6\xdc\x085\xc0\xe4o<u\x86\x145\xc0\xcd\x8f\x83\x8bx\xb34\xc0\xea\xc9%\x08\x81\x136\xc0\x94\x8aw9\n\x191\xc0\x9f\x13,\xc5;\xe31\xc0\x95\xddecM\xbc4\xc0<\xd7?\x13xI5\xc0\xb9m\xdf\xc4\xf0\x195\xc0`\xd7=\x14\xdd\xf84\xc0\xb5\xb5/\x81\x92\xd04\xc0\x94_\xb8\xaf\x89\xbf4\xc0\xf4\xf0\xe8\x9c&\xc23\xc0\xca\xb4\x1b_4\x026\xc0\xea\x15g|g\x854\xc0\x10b\xe8\x8c<\xe04\xc0\xd2\x0c x{\xcd5\xc0\xc5 \xfdQG\xb34\xc0\x0bT\xdd>\xb5]4\xc0)\x16\xa7*\xbfk2\xc0\xad\x19\xc9\xf9\xb8\xb93\xc0\xd9\xc5w\xbb\x06a2\xc0\xf0\xe7\xd4)\xa0\x076\xc0\xa4\xa9\xc58\x1a\xf34\xc0x\xde\xca/}=5\xc0g\xc2\x8dE\xf3|4\xc0q\x17\xa5\xec\xd5v4\xc0\x8b<\\u\x12\x0f6\xc0\x99\xb2\x1a\xb5oB3\xc0\x1cN5F<\x153\xc0\x07\xbf\xbab\xda\xab5\xc0\xbd\xcb\xef_Ns3\xc0\x7f\x9b\xf7?\x0c\xc23\xc0\x8f\xeaF\xcd\x12\x8b3\xc0" \xfe\xd8\x02f2\xc0\xfe\'i\xf3bC5\xc0\t}\xba\xe7Z\x9a4\xc0o>\xb40\xef\x085\xc0b\xd9\xf1F"\xab5\xc02\x96\xd1\xfe\x10A6\xc0.\xc0\x90\x95\x89U5\xc0\x83"\xe6\xeb\xba\xc44\xc0\x8ashi\x17f3\xc0/\x84r\xbc\x1785\xc0.\xbb\xd8Ai\xd84\xc0\x07\xf9\xa4\x81j\xc64\xc0\xe5*\xb7\x05\'\xe74\xc0\x89\xb3c\xcc2z6\xc0\xf2\xb5\xd4#X[6\xc0\x1f\xbc\xab\xc95\x9c3\xc0\xb0\x9b\xf0\xc0\xf9\x035\xc0\xcb\xe1\xafNM\xf86\xc0\x9a\xf3:\xf9\x1b\xaf4\xc0%\xc0\xcf\xedU\x085\xc0\x13\xb0-?\xe2\x0c5\xc0\x866\x14&{$5\xc0Bs\xc1\xc8\x9c\xef7\xc0\x88#G\xdb\xbb\xd95\xc0VX\xc4\xc0O\x8d3\xc0\x82\xd9\x86+\xf0\x195\xc0#\xc2\xaa\x86\x0f\x8d4\xc0c6\xcb\xa6~\x084\xc0E\xe3\xef\x0f\x12^5\xc0\xa8\x1c\x0b\xd0=\xa54\xc0\xd2\xcb\x0e\xd1\xcd,3\xc0p\x18.!F\x075\xc0\x7fbNH\xaei3\xc0\xe7\xdc\xf7\xf4\x8a\xa51\xc0@!U\xd3\xd7\xb74\xc0iH\xf4\xba\x19\x815\xc0\x8f\x86\xd9\xe3\xac53\xc0\xa3\xe5\xb0\x8cFR4\xc0;\x1c\xf2\xfa\x97\xd52\xc0\xfe\xd9c\x89\x80\r5\xc0\x94\xe1=\xc0:P4\xc0\xc8s(b\xa5\xae3\xc0\xec)p\x8d\x86\xda5\xc0\x8a \xdfi\xf4\x802\xc0\xce\x8d\xcd\x90C 5\xc0\xe9\x8d\x92J6\xa33\xc09\xbb<\x18"\xbc4\xc0\xf476V\x83\x175\xc0\xf8\x0c\x84k\x9cW5\xc0Ey\x85\\\x90\xf97\xc0n\x90\xc4\xdc\xff\x055\xc0\x8d\xf2\xd1\xc5vc5\xc0q{\xfb6N\xb73\xc0o\x85UaO#5\xc0\x8b\x99P\x19\x9e"3\xc0\xe6\x1a3b\x18\xb12\xc0\x02=\xdd\xd7f\xe74\xc0\xb0v\xd1lA\x018\xc0\x19]\xa2I\xf3\xda4\xc0\x03\x8b\xe99Sd5\xc0\xb6\xfd\xb3\xb9\xcd\xd34\xc0R\xa5\xe9;\x9cs0\xc0\xd0\n\xc2[896\xc0k\x0e\xd4\xd4\xcd\xb24\xc0\xdf\\d\xff\xcb\xe54\xc0\x15!\x85\xdat\xa45\xc0j\x89\xfaH\xbc~5\xc0\x87\x01\x8fn=\xf34\xc0\xde\xefh]s\x025\xc0\xac\xbf\xd1\xa1\x91\x7f5\xc0_\xcf\xb9\xd8\xf6\xa44\xc0\xab5U>\xbe\xd64\xc0\x8b(\xd3\xec0^4\xc0^\x06J\x81\xe3\t6\xc0\x18*H\xe2Wz3\xc0\x8e\xa9\xaf\xea{\xcb3\xc0*N"\xcc\x1e\xb85\xc0\xc6\xf8\x8e9}\x892\xc0\xaa\xb4\x99O##5\xc0r\xb4\x85\xdfk_4\xc0\xcb9Q+5\xfe5\xc0r\xa2^\x8e\x11\x123\xc0\xc7\x10n\xb5\x0c\xa95\xc0"\xda\x12\x86K;6\xc0\x88\xc9\xb1\xb9o\xcf3\xc0\xde\xd3,\xbb4O3\xc0S\xbc\xe0\x0f\xc4\x025\xc0\xc8\xc0\x07\x8e\x7f\xdc4\xc0\x8e\xccy\xa2\x1c\xd63\xc0DY#\xbaAQ5\xc0\x0ckwE\x7f\xf84\xc0 yx\xbf\xdck3\xc0lK\xe3\xd3_\xde3\xc0\xa6\xa1\x1c\xed?\x950\xc0\x98r5hp\xbe5\xc0+\xf1\xfc\x04\xd8\x1a6\xc0\xcc\xaf\xa3Zj\x006\xc0`?\x02\xd4:23\xc0\xaf\xc57\xb1\x8c\xa95\xc0@\xf4\xb9\xcd\x1f<4\xc0\xe11\x1awq65\xc0v,\xd1\xdc\x1f\x9a6\xc0\xc3\xf5\xc7\xae\x82d3\xc0i\xefY\xe2\xf7\xf14\xc0\xa5\x8f\xfa*\x08\xbe4\xc0\xb2\x9dl \x99\xe93\xc0G!\xc0\x88C85\xc0\x96\x0b\xb32\x1a~6\xc0\xe3qn\xe5/\x074\xc0\xdc\xda\x9fy$\xa94\xc0\x1fy\xa8\xfdo\xca3\xc0{\xb8K]Y\xec4\xc0\xf6\xf4\xc0\x8a7\xb64\xc0\xb8-]\x1e_\xf41\xc0\xc5\xad\xba.\xba\xa93\xc0\xf5\x11|+\xf8\xa34\xc0\xe5\xc2\xd14g\xe13\xc0y\x0c\x9b\xc6\xb1\x8c4\xc0\x11\xa9A\xc5\xec\xbe3\xc0\xc0\x1c\x15\xdey\xab3\xc0\x93!\x91\xa2\xda\x105\xc0\xf8\xe1BJ:"8\xc0\x9bc\xa4\xb1/w4\xc0\x96|z\xb1*/3\xc0\xd3=\x01,_\xdd3\xc0\xcb\xa7U\xae\xd0l4\xc0|\x0c\x1fG\xdf\xa34\xc0\xd6\xc4\xb4\xe4\xfa\xbe4\xc0\x13q\xe5\x9d<\x034\xc0\xb6B\xc8h/\xe34\xc0c\xf8\xb9|\x93k5\xc0\xdf\x01[\x1e\xed\x1b5\xc0\xcf\xbb\x01|\xb0\xc95\xc0\xc2E\x08@\xea\x844\xc0;[F5\xf3C5\xc0\xa3\xb2"\x80\x7f\xa74\xc0\xediO\xa8\xd0\xf44\xc0\xec~u\xdd\xab\xed3\xc0\x99\xaf\xe4\xb7/\x1c4\xc0\x10r\xea\x0e\xa2`3\xc0\xc7\xd1\x15^\x87\\3\xc0.\xebu\x02\xc3\xc73\xc0\x83\x1eAkb\xb33\xc0\x81u\xec\\\xd3\x883\xc0\x18\xda@s\xf3,3\xc0p\\J.\xd5D4\xc0L\x98lT\x96P5\xc0Y\xb5G\xf98~3\xc0h\xd7i\x8c\x89\xfb4\xc0\x16\x17%\xdaS\xc24\xc0&\xbc\xe8\xab\x12t6\xc0\x19)\x9d\x03c\xc43\xc0\xbb\xa6?iu\x133\xc0\xce~\xc0\x92:\x0e3\xc0\x18\xb7\xa0\xfc\xc1a4\xc0\x07\xc4\x10\xa1A\xaf3\xc0\xb0`\x7f\x11\xe6z4\xc0\xcf\x97\x03O?o3\xc0\xfb\x93\r!\xb5"5\xc0\xb6z5\xb56]7\xc04\xa1\xe3\xea\xb5/2\xc0N\xe3p\x91\x05j4\xc0\xac\xbc\xd1\xf5\x1d=3\xc0o\xbd;{\nz6\xc0<xwL7#4\xc0o\xe5\xf2\xa9\xd8r3\xc0\xb7\x06{\x89\xce\xd33\xc0\xee\xd4\xda\xc2\xe5\x174\xc0\x1e\xfa\x00\x17g"5\xc0\xa8\n\xa7\x9e\xe6\xf34\xc0\xf4\xec\x88\xb0\xfap3\xc0\xea?-\x99\xd5\xed4\xc0\x80^\xa8\xd0\x06\xba5\xc0H\x02\x18\x80&\x845\xc0\x9c\x94\xb42s\x1d2\xc0?u0\xb8x\xcf3\xc0\xa6\r\x03\xdex\x066\xc0N\xc9\xda\xa3E\xf24\xc0\x98\\\x10\xd9Y\xf35\xc01\x0cE\xde\xaf%6\xc0\xc6\x1bT\'\x90\x176\xc09\xcc\xdep\x1e54\xc0\xe9*\x8c\xber\x8e5\xc0\xde\x1cl\x8e=X5\xc0kL?\xee\x9c\x067\xc0x^\x1b(\xda\x0e5\xc0\x07\xd8\x8dt\x9534\xc0\xbf\x95\x94\xd8\xa8\x883\xc0l\x00E\x14\xb7z3\xc0r\xd0\x9dH:\xa65\xc0\xf4\x11\xba\xd8\xac\xce3\xc0\x89K4\xd4\x05\x114\xc04\x9e\xc3.x\xff2\xc0d\xa7\xea\t\x98A5\xc0\xe8\xcan\xd9\xb6\x0c5\xc0gDb\xcex\xca4\xc0,\xe1\x90*\xba\xd02\xc0\xbb\xa0\x8fc\xd4\x844\xc0Rf\xb4,\x8f\xe71\xc0d\x8f\xc9Q\xac\x7f3\xc0\xb6\xea\x14sS\x7f4\xc0\xa8\xa8\xc1n\xa8)5\xc0`P\x8d\xec7\x7f3\xc0\xbf\x1eg\xb5\x0e\x0b3\xc0\xc8\x81\xbe\xf0\xa4\x056\xc0\x1c\xb0\xe8?\xbe\xca3\xc0\xc2\x9e\x07y?}6\xc0\xc4\x97\x8f7\xec\xac3\xc0\xb9\xa2\t\xa7\x90\x8a4\xc0\xce\xc2\xb8\rh\xc15\xc0\x95y\x05\x0c\x0bf4\xc0F\xfbC\xae{*5\xc0\x8938\x18WV4\xc0\x0e\x94\x03\xd1N\xf43\xc04}^nZl3\xc05i\x99\xc8\xe7?3\xc0\xad\xe9\x90n\xa6\xdd3\xc0\x15^\xf4\xed\xf2\x006\xc0\xfbr\x16\xdfT\x1b4\xc0\x1f\'\x12h\xee\x833\xc0\xfe\xb1\x1d\xd2\xafA5\xc0\x8bI\tv\x86\xef5\xc0\x0csZe\xa0\xc23\xc0wB\xb9\x9d&\xda2\xc02\x00\xf0\xfe\x9en5\xc0!\xf3RIS=3\xc0\xc7\xbf\xacd\xf0\x1c4\xc0\xfb\xfa\x9fD\xda\xe33\xc0\xe3\xab1\x0c\x9bs3\xc0A\xc2\x9cI\xa4\xb25\xc0\x94\xdcN\x14,\xd23\xc0\xc3=\xd5\xc4"O5\xc0\xeb\xfd[\x94\x8f\xf54\xc0\x80\x96J\x03\xac\xd94\xc0\xc5\xf0A\r/\x933\xc0k6;S\xc2:3\xc0>\xe5!Z^\xc43\xc0\xf5\x8d\xbb:\xd0@3\xc0\x05h\xc5\xefpB2\xc0S\xedC\xb1\xf6G3\xc0\xfc\xfa\xef\x035\x9c6\xc0\xe5\xbf\x0c/\x9e#3\xc0.ow\x96\xcf\xb61\xc0K\x8d\x99\xb6\xf2F3\xc0X(\xbd\xc2\x08\x854\xc0\x14\xe6\x1a{\xdb\x8d2\xc0\x03\x98\x02\xd5\xe7\x824\xc0\x1e\xf2\x0c\xa4n&7\xc0HQ\x95\x0e?)3\xc0\xfb\xbd\x9a\xca\x89\x006\xc0\x1c \x04O\xe7S4\xc0\x99:|\xdf\xe2\xa55\xc0\x1e\x81.\xcft\xde4\xc0t\xa6\xcd\xac\xbf\x103\xc0\xb8z_\xfb\xc3\x924\xc0<\xeb\xd7($85\xc0_\xde\xd1\x00O\xbe4\xc0\x8dK\xf7>\x12\xa04\xc0\xe67\x9egDX5\xc0\xe1g\x0e.\xb9\x035\xc0\xbdg\xc1VP#3\xc0\xec|&X\xa2\x8d5\xc0\\\xef(R\xa8\x8b4\xc0\x8dk\x9e\xcd\x07x3\xc0In.&\n\xbc5\xc0h\x9e\xdf\x8aN\xb45\xc0f\xd9Q\x8e\xd8g3\xc0\xfb\xae3\x17:$3\xc0\xd3\xfc.\n"\xcf3\xc0tM\x18\xee\x04\xd44\xc0\x9c.J7\xbc\xdf5\xc0\xc58N v\xb14\xc0c\xa3\xb9\xa1\xb6\x933\xc04>\x84\xa2V%3\xc0\xe2\xb4,:A\x895\xc0e`^p\xf8\xe13\xc0ak[(\xe9\xe24\xc0\x01\x91\xf1`\xff\x8c3\xc0\xcf\x87b\x8aG\xb05\xc0"\x12|\xf7\xeb\xd74\xc0\x1f{\xc4\xd8d\xcd4\xc0\'\xbd\xcc[\xfea3\xc09\xab\x9e\xa6I\xe63\xc0y`@Q\xdb\xa34\xc0\x1e\xe7\xbd_\xbdO4\xc0\xeb\x1b\xe2\xefP\x986\xc0D\n\x89\xc1\xd8\xda4\xc0\x8d\xa3\xb2\xc7+D4\xc0[$\xe0\x96\xe9\x0f4\xc0\xeb5\xc7\x0c}\x875\xc0Y5\xe0\xc2\xba\x836\xc0A\xbc\x929\x0e\xbe5\xc0\xa38$\x81g\xa35\xc0\xcar\xc8\xc5\x9d#5\xc0\x85\xc1\xba\xe1\x87\xd45\xc0I\xe6\x14\xec\x1f\x9b3\xc0YQ)p\xdfE6\xc0q\xe48\x0cY\xe92\xc0\x19\xbc\n\x82\x8aI3\xc0\xf7\x9fYo"Y3\xc0\xe1\xca\x12u<S2\xc0\xcc\x13\xdd^\xdf\xbd4\xc0\x11p\xd5}pO5\xc0N`M\x96\xac;5\xc0>\xb7`\x03\xd3\x026\xc0@\x0b\xd5kS74\xc0\xd4\xd5\xd5\x17w\xa65\xc0]\xb5#s$\xa81\xc0H\x95\xb4\xda\xa0\x046\xc0\xa5\r\xac\xb9\x00\xda2\xc0\rT\x17\xe1~\x105\xc0\xb7!\x96\x86\xd6+3\xc0"k\xf4=k\xee3\xc0\xea\xe3*s[/5\xc0L;E\x87\xf2\xff2\xc0UN\xfe\x99\xa3\x004\xc0\xad5b\x84k\xe61\xc0H\x14<i\xf9\x1d5\xc0\x93\x91vh\xf3@6\xc0\'\xd94J\xe6C4\xc0\xbcyU\x00\xde\xcf4\xc0Jn\x91\xd9\x94x7\xc0\x81\x1a\xc7jf\r5\xc0\x9d\xcc\x7f\x11"@3\xc0x\xad\xa1\x93\xd1\xc31\xc0\xc4\xce\xa8\xfa\x19Q4\xc0\x14\xe9\x8e\x8c\xb3m5\xc0@\x8d\xcaM\xc5\xfe4\xc0\x13<qE\x0c\x076\xc0\xe3\xc8<4\x9c\x971\xc0(\xd0\n\xe6\x7f\xb06\xc0!\xc5\x86\x17\x9dt4\xc0\x15m\x86eVp3\xc0\xd4B\xc7\xdae\x8c4\xc0\x84\x19\x1e\xcd?\xc75\xc0*J\xd0\xef\r\xf14\xc0|\xa0-\x1e\x03\xd84\xc0Mz\xe5>5#6\xc0\x14\xcaAD\x86\x833\xc0\xa6\x06\xaa\x95R\xba1\xc0\xbf[F\t\xcf\xde5\xc0w\xc5\n\x8b\xf9#2\xc0K\xc5AsAj3\xc0\xae?C59\xd53\xc0$\x12\xf9T*Z3\xc0eV]^(\x8c5\xc0Qd\x12\xda\x95\x026\xc0\xd8r\xfaj,b5\xc0{93\x93\xf0\x9c5\xc0\xee\x1b\x96\xf1\xe8X6\xc0\x86\xe7z\xcd\xfeX5\xc0jB\xda\x90\xa933\xc0-\\{\xbfE\xc84\xc0#\xfc\xb8\xc8\xa5E3\xc0\x0b\x80\xcd_\xc0\xa62\xc0 \x83+rsv5\xc0Ff\x08\xa2=E4\xc0S\xcebn \xeb5\xc0\xa6_\xe9\x01w\x063\xc0^\x07\xa6^\xff\x7f4\xc0\xcd\xab\xb7K_\xe64\xc0Qz\xda<R\xd15\xc0\xd8\x069\x15?)5\xc0S\x184\x0e\x11Q3\xc0\xc2>\r\xf7\x0b\x8b3\xc0\x04\xbce\x0fBx4\xc0\xb7\xf9\x85.\xf3\xba4\xc0\xb2 O\'\xc2\x822\xc0\xbaD\x16M\xb7,3\xc0}\x9c\x7fdEE3\xc0a\xad\xd3\n\xba#3\xc07o\x9c\xbb\x90\xdc3\xc0\x04\\Z\x93\x0e\xa67\xc0\xd1\xa8\xa2}\xfb\x155\xc0\xb0\x10\xa0\t\x19]7\xc0\xca,}\xce\x0316\xc0rjz\x00\x89J3\xc0\xaa#\xef\xe8BA4\xc0\xc9\xb5\xb6\xdf\x87\xf63\xc0U\xd9\xb6\x86\xad\xbb6\xc0\xadb\xb6\x19$g4\xc0\xec\xbe&\xe8\x81<6\xc0\x19*\x11\xc6\xbc\x0b6\xc0\x7f\xbeoQ\xbf\xed6\xc0\xdb^\xe0\xeb\xc1F5\xc0\xcb\xa6\x94\x9e\x89\xe33\xc0[\x1f\x13Q\xa1\x175\xc0[N\xbaS\xb4b6\xc0N\x80)c%\xd84\xc0\xdd\xef\x90J\xe6A5\xc0\x9c\xc6_\x85\x9b\xe71\xc0\x91G\xfc\t\xd4O4\xc0\x9e\x12\x9b\xe6\x9d\xa94\xc0Q[\x90\xf9%\x0b8\xc0\xca\x06\x0fr\xae\xe16\xc0\x0c\x04\x84\x82\xee$4\xc0\x8a\xef\xafQ\xa3K4\xc0\x91\x86^\xfa\x88\xc55\xc0\xb4\xaf\x1f\xa6x95\xc0~~\xa1\x13\x88\xaf7\xc0\x82\x9d\xa5G[~4\xc0\x05l\xb8\x15\x9b\x9f4\xc0)\xc7[:\xdf97\xc0N\xf0n\x8a\xb8\xcd7\xc0\x97>\xaa\x19\'"5\xc0\xb6\x04\xf0\xa9\x94\x8d3\xc0v\xbfuc\xa7\x184\xc0[&3\x9f\xca\xb13\xc0d\xa5\xd7\x9f\xa3\xfc3\xc0\x10A5\xe5\xe0o4\xc0m\xfc\x0c\x94\xd6\xac6\xc0j9\x88\x84\xaa\xd34\xc0Nx\xa2\xa6\xdd;4\xc0\x95\x87\xad\xd2($4\xc0\xd9\x04\'Q\xcf.6\xc0\x8a\x9a\xc6\'\xbf\xc46\xc0\xed\x88\x9d\x06\x93\xdf2\xc0\x94(\xb5v\x17\xd54\xc0\xf6\xe9\x7fw\x8c\xe14\xc0?U\xfd\xd1\xc4\xd24\xc0\x8e\x99\x83/\x11A4\xc0\x02\xac\xb7\xdfE:4\xc0\x93\xb3\xd4\xc0\x14\xaf4\xc02%\x84\xbd\x05\x874\xc0\xb4\x95\x94\xf9Y\xc63\xc0\xe0a\x11\x01CK5\xc0sy\xd1\x13\xed\xd64\xc0+\x83j\xc5O\xe61\xc0\x06\x82OH\xbc\x9c5\xc0\x01\xcb\x07n[\xb84\xc0\x8d\x04\x07\x15)\xd94\xc0h\xc4\x1e\x05\xb9&3\xc0V$\xc3\xd4\xe6\xb62\xc0\xef\xc6\xees\x8c03\xc0\x81N\x11\x99\xd0\xfe3\xc0\x9b\x9e\x80\xe4\xa3\x1b4\xc0 \x90\xb2\xad7;6\xc0\xce\xfe\x9b\x9d\xa0/2\xc0(O[\xae\xe8\x085\xc0*s^\xe2\xadL7\xc0\x9f\x8c\xc4%\x94\x083\xc0\x95\xee^\xdct\x1e7\xc0\xab\x89<g\xf9.2\xc0\x07\x8e\xecg\xff\x133\xc0\x80s\xe0\x1c#\x993\xc0\x86\xcf^\x06P\xd23\xc0\xfaF\xba\xbb\x0fx3\xc0\xc1\x85\x00\x0f\xb6\x013\xc0f\xafH>U@3\xc0\x93\xf8\x0bH2G3\xc0\x91:\xb3\x88\xfc\xa63\xc0JZ\x86\x92\x0fI6\xc0\x02\xe3\x8cg\x08\x873\xc0[\xe1\xe7\x1aj-6\xc0\xe1\xeeXwMz3\xc0{\x89\xf3\xb6\xf2*6\xc0\xf8\x93/G`\xc12\xc0\xfa\xf7\xf7\xa0\xdf\xe44\xc0\x17\x99\x06m\xe7\x8b2\xc0\x1c\x03\x9f\xa5Q\x875\xc0\xd0\xaa\xbb\xd1W@5\xc0\xbd.<\x19\x05N5\xc0l4\x9f\x8f\x8c\xa64\xc0\xbdY\xed\xc4\xf7\x805\xc0I2f\tXf4\xc0Z/"8C\x0e5\xc0\x9e\x9eZP\xfe\x086\xc0A\x1cAj\xca}5\xc0\xf7\x90\xb9\x06\xe1\x832\xc0\x14\xbeS$\x9a"5\xc0\xe0\xa4\x14\x1a\x8c\xf93\xc0\xb9\xe2\xfe\xb0\xbaa5\xc0j\xbe!\xa5\xc5\xff5\xc0\xce\xf93|\xd7\xf84\xc0E\xda\x08,\xd3P5\xc0g\x89]\x08i[5\xc0x"SgJ\x806\xc0\xbe\xaf\x14\x80\xba?6\xc0\x1e\x15\x92T\xf8\x155\xc0\xf2\xb9\xf3\xca\xc6\xf04\xc0^\xc0N\x9f\xf0E6\xc0\xe3\x16j3Q23\xc0\xbc\xf3\xf7=\x8a\x1f3\xc0\xec^g\xeeJ\x176\xc0\x03\xe5\x900\x8d\x975\xc0F<h\xf9\xcd_6\xc0:\x04M\xfd\xadd6\xc0\xfa\xb4\x15J\xd8&5\xc0]\x8bUe\xc5Y3\xc0\xf3[,\\\xc8a6\xc0\x04i9n\xf8F5\xc0\xd8\xe8\xbe\xa8\x12$5\xc0\xe5\xa4\xde?7\x1e3\xc0\xfc\xb8\x17\x05\xe5\x9b5\xc0\xe1\x89\xd4^\xb7\x0b3\xc0\xfc\x03\xc3\xa6\xb2\x964\xc0\x06w\xc7\xd3\x9dw5\xc0\x9eb{\x9f\xae~5\xc0\xe6I`\x1e?\x8d3\xc0\xa8\xd2}4\xd9\x055\xc0\xba\xf9\xe0\xb4g\xc93\xc0\xb0\x9a\x07\x8aR$6\xc0H+G\x8d\x9a\x9d4\xc0L[\x1b%\xf3r5\xc0M\xaf\xac\xfeh\x836\xc0\xe6H\xc1\x9e\xb9~5\xc0\x17t9\x88\x0813\xc0\x1aH\xbf\x80\xce\x823\xc0\xb7>\xe6\x9d^\x0c4\xc0\xe9\x05"\xda\xb0\x196\xc0\xb1\xd3\x8d\xad\x00\x0e5\xc0\xdb\xbe2\x92\xe9\x065\xc0zTv[\xcd\'4\xc0D\xf8\xdb\xbf 95\xc0\x10\xb9d\xe5=\x865\xc0\xef\x18mH\x87N2\xc0\xff\xa0X\x8e\xe9d3\xc0\x1d\x84}\x8b\x10V5\xc0\x07\xe9T\xab{L4\xc0m\'\xbc\x8f\x90\xa63\xc0c\xe4*\xdd\x98\xa03\xc0L\x0cp~1.3\xc0@M\r\x98\x03:7\xc0\xf9WV\xd4\xbb\xf74\xc0\xf3S\xd7\xccR\x905\xc0z\'\x1ej\xaf\x035\xc0~\x08\xee\xa9j`2\xc0\r%\x1bU 03\xc0\xb3I\xb3\x9cuu2\xc0\xbc\xc1\xb31\x81\xc96\xc0{0\xfa\xc9\x00\xd77\xc0\xd37`\t\x03j5\xc0E\xabR\xb8\xfc\xda7\xc01\xe2\x96\x96\x0cN6\xc0\xd8:Y\x99\x0e\xe52\xc0\x9d,\nl\x17\x885\xc0\x88T\xba\xb8F\xfd4\xc0.\xe4 \x98\x99\x993\xc0\xbc\xacdq\x84\xa83\xc0\x1a\x8c\xcex\xe0\xb73\xc0\x99/.\x80O\x8d5\xc06\x9e\xc2\x12\xb954\xc0.\x93\x87:\x80\xaa3\xc0\x1b\xbd7\x94\x0c\xa03\xc0\x8c0C\xf0\xe2E5\xc0r\xb2\xac\x80\xa9\xf02\xc0\n\xf3U\x95^j5\xc0\xf15\xd0\xfe\xf8\xc26\xc0!\xb3\x93j\x90.6\xc0\xe31[xX\x933\xc0\x1d\xe1\x8e\x11\x17\xf05\xc0\xf7F\x04*\x93\x8c4\xc0\x81-\x17kk\x123\xc0\xf7\x96\xd6\x7f\xf2x2\xc0\x10\xb4\xaf\xe1\xf9\xff4\xc0\xdeK\x9f\x84\xde\xf53\xc0\xee\xea\x0ew\xda\x194\xc0<f\xf740\xda3\xc0\x13\x99s\x83\xff\x933\xc0\xed\x9b\xf2\xe8\xaa45\xc0\xf2a8\xb05h7\xc0\xa7/\xc9\xea\xefD4\xc0=\xa5\xc79B\x105\xc0\xc6\xa9\xd0IT\x006\xc0\xd5>\xe1LAT2\xc0\xd9|b\x04\xe8J2\xc0\x06\xadg\xbd3\xa73\xc0\x95\x94/e-\xe82\xc0-nsI\xf5\x894\xc0wV7\xcc\xd7_5\xc0\xbb\xf6\x8fH\r\x8f4\xc0%\xe6.{\xf0\x936\xc0\x99O\xb9\xf9\xe0\x924\xc0\xce\x13\t\x88y\xef4\xc0\x1af5\xb2\xee\xe94\xc0\x8bx\x96\r$\xc21\xc0\xe86\xf6\xca\\\xe74\xc0\xab\xca_\xc8\xaa\x9c4\xc0\xae\x80\xdfx\xb6\x113\xc0\xb5,s2\xb8\xe74\xc0HJ\xe8\xe9\xcd\x884\xc0ATj\xe0\xde\x926\xc0\x82\x03\xb4\xb8\xc8\x123\xc0\x02~\xa3\xeb\xb1\x913\xc0(DN\x9f}\x954\xc0\xb7{\xff1.\x963\xc0\xe4\xfb\x02\x89!\x113\xc0&\xc3\xa83)\x0b3\xc0}\x166\xe6>t4\xc0\x05\xc1\xfb]6*5\xc0$H\'\x1bP\x944\xc0\x12\xe9\xb8\xaf+D5\xc0&\x15\x80\xb0\x99\x9d4\xc02`\xe3\x1cD\x046\xc0\xcaH+\x92\xd3\xc14\xc0\xa1`\xd5\xa7[\xfb2\xc079/\xf4,$3\xc0\x11=\x92o\x80\xdd6\xc0\xcc\x0cT?)M2\xc0\xff\xb6\xe2\xa5i\xad3\xc0H\xad\x06\xf5Z\xd26\xc0j\xa3o\x8f\xa7\x934\xc0\xab\xb1u\x00\xe8k3\xc0WY\xe5\xc0)d3\xc0X\xa1@\x8d\x8e\x9d3\xc0\x05\xeb\xafM4\x983\xc0H_\xe4N\x9c\x8c6\xc0|\x94\xae*jZ6\xc0/M\x18JU\xd36\xc0\xa6\x91p\x05\x1d\x9e3\xc0\xaf\x12\xa1\xa1\xd7v3\xc0;\xfcl\xe3Z\xc73\xc0]\xb8#\xf5c\xf53\xc0\x91\x00]\x1a\xd6j3\xc0\xef\x83\'\n\'\xd36\xc0\xbe\x8c\x92T\xa5.8\xc0\xab\xe9e\x11\xcf\x1a5\xc0\xa7\x1f0\xefZT3\xc0\x00\n\x18\xb1\xf0\xf15\xc0\xbaUL\xbc\'\x185\xc0R\x05=\x8c\x0cl3\xc0\xd7D\xae=\xbe\xe24\xc0<\xeag\xb5\x9d\xf34\xc0\xa0\xc8P\xff+\xe74\xc0\x98V\x96R\xc4)4\xc0\x80><\xe3\x0cY3\xc0\xb3\x1b\xd2\xcc\xae\xed4\xc0\xc3(l\xa5M\x1f8\xc0\x84\x99qs1\xbb2\xc0\xee\x10\xac\xd0\x1f\xe22\xc0C\xdb>\x08\x03o3\xc0\xe9\x84\xe9\xfePD3\xc0\xc5L\xf7HUY5\xc0\xba\x9a\'\x1b,\x8b4\xc0\xf0R\\\x1e\x9b\x1e4\xc0tdf\xa1\xfdi3\xc0FL\xeb <\xf54\xc0\xad\xd4\xa1\x7fs\x176\xc0\x1f\xab\xa5T\x88\x9e6\xc0<\x01`b\x03\x083\xc0\x17\x94[X\xae\xab6\xc0-\xf7\x08\xeeU86\xc0@vz\xf2\x98\xed4\xc0\xd2\xd4k\xd8)\x0c3\xc0\x85\xee\x83\xbf\x04\xf64\xc0T~\xc1\x879\x033\xc0\x1f94\x8aoH4\xc0\xce\x199\x8f\xf873\xc02D\x87:U\x0e5\xc0\x06\xd4\x0c\xa2%t5\xc0\x7f\x14qFAa4\xc0\xa6\xbd\x95)\xdeI4\xc0l\xa4|\x07\xd3\xdd3\xc0\x7fh\x1afP\xcd4\xc0\xf5\xd6\x1b\x03\x89\xd24\xc0_d\xc6\xfbA\x045\xc0g\xbc\xd8J\xcdA5\xc0\n\xd7w\xfb\x96\x936\xc0\x13\xe4\xd4A\xc8c4\xc0\x17\x99G\xd8V\xf92\xc0)\x81\x8boo\xd74\xc0\xf3\x1b\xf9\xc4\xd0g6\xc0\x9e\xa3>\r,66\xc0te\xd7Nx\xf75\xc0dr\x88\xdbJ\x084\xc0\x9a\xbe\xedRyV3\xc0\x02\x8a\x9f"Y25\xc0\xd9\xe8>J8\xe95\xc0\xe0\xae\xa7{X\xb41\xc0\xf5_\x82\x9a\xfe\xd93\xc0\xf5J\xf1\x10\xf4:3\xc0<:sj\xa9\x054\xc0\xcd\xa7\x9f\xfc\x18P8\xc0&\xb9\x84\xa7\x9c\xd65\xc0Oi-\xe8g15\xc0[\xa4\xfd\x7fJ\x038\xc07\x12{=\xa3u5\xc0Xi\x9b\xa1\xbf\x934\xc0\xd4\x91}\xd5@\x186\xc0\x93\xa3\xeb\x81\x11W3\xc0\\\xcbhY\x13\xbd5\xc0d\\L/\xf4\xeb4\xc0\x0bC\x02\x96\xeb76\xc0WB,\xc2hK6\xc0q\xb2\x91\x16\xf1l3\xc0\x1e\x01\x02$\x07U3\xc0,Y0rjm3\xc0<I\x12\x8e\xc7\xd22\xc0@\x1b\x80/\x0f-3\xc0\xd6\xef^G\xab\x165\xc0\x7f*|k\xb8b5\xc0\x94j\xcbgC\xba5\xc0k\xf7P\xa5\xff\xfa4\xc0$\xe09\xb7Pf5\xc0m\xa1bF\xa0\xb34\xc0\xe5\xbe+\x0e\xd5\xa84\xc0\xd1\xba-@\xaf\x8e2\xc0\x03I\x1d\x905\xa45\xc0\x14L\xb6\x14\xa5\xf14\xc0\xf9\xa6X\xbfVA5\xc0\x19\xaeW\xb5g\x8a2\xc0$S\x05\xba\x0c\x1c4\xc0\xc1\xf2s\xb5\x1d\xb35\xc0\x9b\x0c@l\xce\xfc4\xc0\x17\x1cH\x9fr64\xc0(p\x99\xc6\xd0\x166\xc0\xf8\x82\xd3\xa9\xf8\xdd2\xc0kg\xa1]v~3\xc0*\xbb\x83\x9c\x9035\xc0\x82?\xe5"\xef\x9e2\xc0\x85nW\xb3\xe7\x075\xc0rB\x8c\xffv\xeb2\xc0\x9ak\xf6~\x12\x883\xc0\x03WX\x97r04\xc0\xabqZ\xd6$<3\xc0\x9d\xee\xed^>$4\xc0\x1f\xebP]\x84]5\xc0\xf8\xcaWw+\x912\xc0\xb3M~\xce\x96F3\xc0\xf9\xb04|\x06\xd64\xc0\xea\x9a\r\'9\xea2\xc0X\xb9\xfd\x0e*\xd76\xc0\x96\x12~\x02\xb2\x815\xc0\xf5\xfc\xac5\x8c,4\xc0\xf4V\xcas*\x105\xc0l\xad\x07\x0fY\xdf4\xc0\x8f)\x89|\x97?3\xc0\xcc\x84\x90\xf2V\xda4\xc01OLa\xff\r5\xc0 |\x12\xcd\xf4\xe44\xc0\xf7\x0e\x1b\xfe\xa0\xb64\xc0\x15\xcb\xa7\x86\x00n5\xc0\x1d\xb2\xac\xf7\x04\xe12\xc0\x01\x93\x05b\t\x135\xc0%&\xb3\x8a=\xdb4\xc0\xd4d;\x13gf5\xc0\x8c\xaa\x81*\x86\xfa3\xc0[\xb7\xab;:\xe82\xc0\xefeJ\xa4A\xf34\xc0&%\xcd\x9f#28\xc0\xb2\x94\x1d\x11\x0b)5\xc0\xab\xf7U\xean%5\xc0\xd6\xb6\'\x0c\xf1d4\xc0\x1e\x93~\x99\xd2\x163\xc0\xfbk\x971\x9dg5\xc0)e ;\xbd-5\xc0\xf9\\\x1e\x19\xb2\xae2\xc0\xb9U\x8f\xe0\xc8\xf73\xc0\x93\xdeD\xc7\x1c\xc72\xc0\x0b\x16\xb3\xc0\t\xb01\xc0\x91\x10Jj\x1f\x994\xc0\xa2\x1f\x85\x81F\xc53\xc0\r\x0c\x01Ik\xc74\xc08P\x1b\xd9\xc738\xc0\x9aM\xe6\x05Q\xf87\xc0!\tu\r\xb8m5\xc0\xf0\x12m\x85\xfe\xfd4\xc0\xb9>Q1O\xd54\xc0\x9b$m\xac\x83s5\xc0\xd3g\xd2?:\xa51\xc0\xb6\x830\xc3\xbd\xd82\xc0Tp\xcc\x99\x8a<3\xc04\x18\x12\x9c\x87a4\xc0\xed\xc9\xeaU\xbe\x135\xc0\x05\xcf!\\\xb0\xf84\xc0mi\x02\xac\xe0\xd24\xc0\xc9\x89\x0fm\xa1\x165\xc0\x93\xdd=\xbe\x08\x1b5\xc0\xdaU\xfc(uu5\xc0k\x03\xbf\xbc\x03\xde4\xc0L\xdb\x98D\x87\x038\xc0\x88\xce\x80\xfa?\x8d5\xc0\xb1_+\xbfS\xb04\xc0\xfa8\x19s\xf4\xcb4\xc0l\xa5\xd3\x8c\'\xd74\xc0`X|\xd1\x84\x1a5\xc0]\x80\x1a\xdf\xe7$5\xc0\x92S\x95\xc4\xff#5\xc0\xcd\xf8\x9c\xcf\'\x195\xc0j\x98\xf1*g\x0e5\xc0\xe7W\x9f6\xf0\x1e5\xc0\xa6\xf8\x90R\xa5\x055\xc0\x10\x86\x812\xae\xbc4\xc0\x85\xa0\x83\x05>*5\xc0z\x1d\xce\x8cA\xa74\xc0\xb7\xc5_P\x95\x005\xc0\xc71\xd4FO_4\xc0k\x88\xb1U\x8e\x123\xc0W]\xf2\xb3~\xfc5\xc0%\xd8\xb3\xdf\\h4\xc0p\xaf\xa3\x93\xca\xe54\xc0\x83\x03-\xbd;\xbe4\xc0\xed\x17z\xdb\x1e\x195\xc0<us\xfb\x8b\x075\xc0\xa8&U\t\x04\x025\xc0\xe0\xe5\xc5\x8f\x07>5\xc0\xf9\x1bc\x11\xfd\x8a5\xc0\xb8\xcb\xccB\xd7\x824\xc0\xcc\xf5\x94\xcc\x00(5\xc0\x11\xe7\x9b4\x85\xe44\xc0\x93\xc9\'oi\xa65\xc05b\xcf\xc02\xb95\xc0\x86\x1d\xd4\x03d`4\xc0\xbd\x8a\x90n\x0c\xe94\xc0\xe8\x13O+\xffw3\xc0/&\x111\xff\x823\xc0r&\x1d?\xa5\x105\xc0k\x1dk\x8b1:5\xc0k\xf1\xc3P\x80\x1f4\xc0\xadY\xe0ep\xc81\xc0w\x86\xfdz\x90.3\xc0\xc6+\x1e\xf4\xd1\xb23\xc0:\x8c\x18\xb7\x8fs4\xc0\xd96Y\xa0\xf2\xb12\xc0\xc4G\xbe\x82\x1a\x185\xc0\xba\xa7\x80"133\xc0,\x8f\xef\\\xda\x0f5\xc0]\x8cf\x06\xe2,3\xc0Ipf&\x1e\x044\xc0\xbb{ \xb8\xa0\x153\xc0\x98d\x0c5bm4\xc0\xf5\xb3@Fg\x025\xc0{ \xf5\xa8\xb8\xaf5\xc0A{\xcd\x1d\xb8,5\xc0\x04B\xba\x90d\x1b3\xc0\xec\x10u\x10X\xd34\xc0\x08\x99.\xa0\x92\xbe3\xc0-\xdb\xbf\x18t\x8d3\xc0\xa4\xf8fa\xa9)3\xc0N{\xfe4@75\xc0\x85\xaac\x93\xe4R3\xc0I\xad\x7f\xad\x1e\x163\xc0U\x8f\x15\x0f\x92a3\xc0\x15\xbdS \xb4\xf87\xc0~pB&\x83V5\xc0\x97+\x0c\xc1Q\x914\xc00\rU\xf5\xc8z3\xc0\x05\x9b\xbe\x18\'44\xc0\x8e\x9a;L\xd3\xbb4\xc0\xa1\x1d\x97\xa3\xcc\xe65\xc0@\xc6\x94\x05\xfaT5\xc0\x16i\x8d\xf0\xfbs3\xc0W\x8a^=C\x046\xc0\xdd\x96\x9e\xb5w\xe44\xc0Z%\xc9\xe9M\x0b6\xc0D)s2\xbe\xfa4\xc0\x1e\xf0\x87K\xc2\x8a4\xc0\x8bhxMB\n6\xc0%-\xda\xcd\xa2\xb22\xc0\x92\x9a1E\x82\x843\xc0\xcc8/~\xd683\xc0[6\xfe\x91P\x974\xc0\xd0x\x95Hg\xf94\xc0X\xf2>O\xbb\xf17\xc0\x1d\xca\xa2Z\xa0\xec1\xc0Q6R\xefQ\xad4\xc08\x00\xcb@\xad\x854\xc0d\x0f\x90\x94\xaa$4\xc0}\x14\x85I\xba\x074\xc0\xbc\xb4)\xd7\xa9\'5\xc0^X\x81\xf7",6\xc0\xear\xdd\r\xb0\xf52\xc07\x02<?3B5\xc0\x90\\\xf6\xa3\x06\xec7\xc0\x9c\xea\xdd\x9a]U6\xc0\xa1B\xb0\x85/\x9a3\xc0\xba\xd5\xe1+\xa326\xc0D\xc4\xd1\xc4\x8f\xb45\xc0\xa0\xb0\x90e\x82D7\xc0\xd7i\x7fv\xcd\x8d3\xc0\x7f\xd0\xe2\xd5\xa2\x104\xc00\x8e\xcd\x92b\xef4\xc0\xea\xc7D\xea:{6\xc0\xc4\xfe\xe2\xf9\xfe\xe74\xc0;n\xd3\x9d\xc8\xab5\xc0\xbcsK\xd8\xf4\xed6\xc0\xf7|\xea\xfeD\xb64\xc0\xa7\x9b\xe7\xfe\xd3\xe27\xc0x\x97\xd8V\x16u3\xc0\xef*\x13\x83\x85<7\xc0G\x03\xc0\xac\xb2(6\xc0\xd9*\xa7Y\xdd\x013\xc0\xd6"B\r`@5\xc0oot\x93\xc895\xc0fl\x90\xd2|\n3\xc0\x9f\xe3\x0e\xff\xcf#3\xc0\xf2\xaap\xe7\xe105\xc0\xef\x93\xb4\x95\x88o4\xc0\xa34\xa7\xee\xf3-3\xc0\xe6J\xb0\x1f@\xa64\xc0\xaa\xd3#<\x98\x8a3\xc0Cq^#\xa9\x834\xc0K0T\xfeYR5\xc0\xd6Ky\xe0v\xbe3\xc0\xa2Es\xff\xac\xee7\xc0i\xa2\xe5\xf56t5\xc0\xcbXi\x1f\xb4\xe24\xc0J\x9d\xe5v\xab\xea7\xc0\xf8\xb2\x18P\x88\xe92\xc0\x99L\xd7s\xc3\xbd4\xc0\x1f7\x1e]\x9f\xfb5\xc0\x11\x8fIB\x88\xd25\xc0*\x0b|\xf8\xca\xb54\xc0\x85\x9e\xeb\xf3x\x9a3\xc0\x84\x1d\x87r\x05\xf12\xc0_4\xbaB[\x854\xc0Om]\xb9U\xf55\xc0\xf6\xd0=\xfd\xa9\xe24\xc0S\xfe5l2\xb74\xc0\xf8\xe0$=\xf1\x9f5\xc0e\xc2\x06n\xbf\x9b4\xc0eQ\xa6\xa7\xe7\x882\xc0\xb3\xdc\xc1\xe1H\xfd7\xc0\xc7\xbdj\x83|\x133\xc0]R\x91\x9bQ\xd64\xc0\xa35p(6Z4\xc0/\x8551\xc8\x9f4\xc0\xdcp2\xd1g-3\xc0Jz\x99\x13\x91\xf77\xc0\x1d\x8f^\x881\xe47\xc0nH\x99\x983Y4\xc0\x94j\xca\xdd\xf8h5\xc0\x1d\xb0\xef\xc9zg6\xc0\xfb\x96\xd3\xa2\xd583\xc0\xfcX\x0c\xdc\x1a\xed5\xc0\xdcNB\xc7U=4\xc0\xff\xf0\xcbD.\x894\xc0\xec\x98\xb0\x98\xe4i5\xc0%\xd58\xe5u\xb74\xc0\x05\xbd\xe2\xcc\xc5\x804\xc0\xb3\xa0\xb7\xf7\xbd14\xc0Ti\xbbZ\xe8\x154\xc0|O4?\x13\t4\xc0\x83\xed\xbf~\x1aJ3\xc0\x8c\x08\xaevR]5\xc0\xa7_\xd3n\xce~6\xc0\xa7W\x81\x9c\xb1B5\xc0k\xa3\xc62\xfaE3\xc0Zm\x9c\xb6N\x8b4\xc0\x17=L\x040\x136\xc06.\xf8iN\x0b5\xc0f\xe8\x14ob\xc33\xc0\xe9e\xcb\xc6\xbf\x005\xc0"\t\xcbWJ 6\xc0Ow\x13\xc5\xf2\x1c6\xc0wo\xbf\x93\r\xf44\xc0\xcf\x00d\xe4\x0e\xbf3\xc0\xee\xa4\x9f_-\x994\xc0\xd8\xc1M\xc2\xbc\xf04\xc0\xb6\xd2jCo\x026\xc0|\xd50\xc9N\x136\xc06os\xb02\x163\xc0\xea\x9cX\xd0Gs3\xc0\xcfF\n\x02\x10z3\xc0u\xce6E$A5\xc0\x95$j}\r\xc04\xc0\xd1\xe3\xefj>\xa14\xc0\x7f\xb2 \xe0\xaf\xbb4\xc0\x1c\xd0/\x9f&_2\xc0\xa0\x9c>\xd6\x15\xa81\xc0b!~x1~3\xc0_\x92\\\xf9lw4\xc0\xb0\r\x0c\x0e\xba\xc84\xc0\x1d9V/Se5\xc0KS\x04\xc2\xd0^3\xc0\xac\xf8t\xda\xa7\xb74\xc0f\xd4%"\xc6m6\xc0\xe0\x1a\xa0\xf0q\xa34\xc0\xf1r\xb0\x89\xb2\xc44\xc0X\x1e\xa7!\x94\x923\xc0\xaajk\x9a\x9b\xd2/\xc0\xa2\x98#\x89\xede3\xc0^\xfd\xaa!\xb7\xdc2\xc0\xce\x90K\x12\xa6\xa84\xc0J\xab\xa9=X\x1e3\xc0\x08w\xc1G\xb2\xbc4\xc0\'A\x11\xbb\xdco4\xc0\xf5\x96\xf0\xfb\xf9\xce3\xc0\x9dc\xcd\xd4{\x8d6\xc0s0\x1f\x05\xe9S4\xc0\xbfh#i\xc5b4\xc0\xe9?Y\x80\xd3\x916\xc0\xf7w\x8b\xed\x0b\xb12\xc0+\xbc7^\xb7]3\xc0\x8b\x12\x18\x1c\x05\xd23\xc0\x82B\xff<\xc4\x115\xc0\x8cj\x13\xab\xc6J3\xc0\x13\xfd\xec\xcd\x89}3\xc0\xe1\xc9\x83#[b3\xc0\x93L,\x00}W3\xc0\x8e\x9c\xb8\xd6\x9153\xc0\xb7 m\x17\xb7^4\xc03\xce 3\xc3D3\xc0\xa9\x94\xe8*\xcb\xb43\xc0}\xc8~(=x3\xc0\xbfr\x11\x06\xbf\xd23\xc0h\x94\xaf\x08\xcf=3\xc0\xb7\xed\xd2Q\xcal4\xc0\x1d.\xf2\xc9\x04]2\xc0E\xe6\xdfZ>\xdb3\xc0\x03\t\x0fNn~4\xc0\xc4\xa0-\x1bU\xb92\xc0v\xe7@re13\xc0a\x8c(\x91\x10\xe23\xc0\xbe\xbf\xb9\xdf=\xd62\xc0ps\x1c\xd3ME3\xc0\xcac\xe2xY\\4\xc0\x984\xda\x15\xfa\x9c5\xc0H\xa2\x99\x11\xd3\n5\xc0\xa4\xc9E\x19\x80\xa84\xc0\x98\x95\x1c\xe5HS4\xc0or\xd2\xae\xf9E3\xc0\x98@Uy\xd9>3\xc0{\xd5\xca\xfe\xbe\x974\xc0\xde\xbc\x1e\x8d\tq3\xc0]\xe6\x908\x00:4\xc0\xaa\xc6\xf9\xd5\xd7\xc12\xc0&\x84\xcb&\x11\xeb3\xc00\xf5\xf8\xa1<z3\xc0\xb3\x9e\xe0\xb5\x8f\xf54\xc0H\x0f\x1f\xad\xb7\xf23\xc0!.b\x00=w2\xc0\x1e\x96\xaa\x91\xeb\xb85\xc0\xf3\x16Z\xf3\xea@0\xc0\x9ew\xda\x1f\x92\x964\xc0\x1e\xa8[\xe1\xdeo3\xc0\x98aqsG\x9b4\xc0)\xee\x0f\xd3RN4\xc0\x9f\xab\x84\x85i\x075\xc0&\xb7\x9d\xfdC\xb92\xc0\xfb&\xdb5\xdb\x944\xc0TU\x07\x8e5\x025\xc0\x01\x05\xfdF\xdc\x1c5\xc0B9\xdf\xbdYO5\xc0\x8f\x9fX\x0b\x02\xa94\xc0\xc1\x0f\xa4)\x7f\x7f4\xc07\x9f\\Y\x8d\x023\xc0n\x8deF\x97D5\xc0tH\xd4\xb2=\xac4\xc0\xe1\xaaz\xee\xb9\x8c6\xc0t0\x83\xe1\x01\x804\xc09!x\xf3u\xc24\xc0\xab\x81\xd9F\xee\x964\xc0\x9f3|\xa4\xd6d3\xc0s\x11Or\x83\xd73\xc0\xac\x944\xaf\n?5\xc0\xcfXfk\xdd\x984\xc0u\x16\xaa\x9e\x82&3\xc0*\x15\xfdn\xd6\x9c4\xc0\x88\xc3W\xbb\x0b\xec3\xc0\x8f\xfa2\xbb\xf3^5\xc0\xdc\xf7l\\Z\\3\xc0,\x1a\x0b\x97m\x903\xc0\xd7.\xf1\x9a\x90\x013\xc0\xb2z\xf2\x8a\xd8\xbc3\xc0\xe26\x8d\xaf\xa6\xc22\xc0\xcb[\xd1OQF5\xc0\xc6\xf9\\\x90\xb6Y4\xc0\xb3\xce\x08\xc0\xcfA5\xc0\x0b\xdc\xc3J@\xbb4\xc0\xfcH\x95(\x85]4\xc0N\xcc\xe8\xbcA;3\xc0\x9e&\x85K\xf7\xb34\xc0H\xa4&I7\x7f4\xc0\x0c\x89\xa0\xaa\x8b06\xc0\xaa\xa9w)\xd6\x882\xc0\xbd\xf5\x13\x06\x8b`4\xc0\x07\xa3J\xf3\xcaH3\xc0\xf1\xa4\x1e\xbdBx3\xc0\x9b\xc74\xa7y\xa82\xc0[\x04n\xa1I\x853\xc0\xe6\xf2df\xce\xa24\xc0V\xa8\xa8\xcc@B4\xc0?h\x85 &I2\xc0|\x82\x0cS\x9e\xde5\xc0~\xc8\xa2\xb8\xbf\xc42\xc0\xa9\xec:Jm\xb43\xc0\xbd\xa1L4\xdd\xa14\xc0\xdb\xd8M\xd2\xc0\x8a4\xc0\x9d\xbf/\xdc\xaf\xa63\xc0\xfa\xda\xa5\xd93_6\xc0A("\x0e\x01\xdc5\xc0\x9f\x04\xeb\xce5\xd51\xc0Z~ JV\xd75\xc0c\r\xd0\x13@\x1c4\xc0\x04]\xccx\x12\xe43\xc0\xda#\x84n{\\5\xc0i\x02\xe9x\x9f\x057\xc0\xba\xf6S\xfe\xa4\xd15\xc0\xb3\xeaX\xdfTQ3\xc0\x0b\xbf\x05}\x89?4\xc0}\'\xf0\x82 \xd45\xc0\xedx\r\x9cgA6\xc0 \x1d9\xde\xe6+3\xc0\xaf\xe1z\x1d]\xaf5\xc0>#\xd8\xc8Q\xcc5\xc0\xf2V\xf2\x1e\xbf\xbb5\xc0\x02\xab\x8f\x8e\xab\x891\xc0(n\x9e\xe6\x84\xe83\xc0\xa5\xd6\xdb4\xc3\xb45\xc0\xe1@\xc9\xc48?4\xc04P\xed\x98\xb9+4\xc0\x1a3n1\xfck2\xc0\xd4n\xe7\n-v3\xc0v\xfc\xc0FR<4\xc0\xe4\xd6B\xfe786\xc0\xed\x16k-\xb1\\4\xc0\xd4\x05\xe61d\x1b6\xc0\xb2K\x0b,s\xdf4\xc0\x94\xdb\xa4\xb3C\xb46\xc0\x89\x1e\x9bhB>2\xc0\x14\xa7\xea\xe7q\xab4\xc0\xb9\x84\x90;)\xd23\xc0``\xec\xf3\x9a\xa72\xc0\xfaO\x8dk\x8f\xe03\xc0\xaa\x8bd;\xd7\xf85\xc0M&\xe5\xfa}[4\xc0\x81\xab\xdb\xa8\xc3\r5\xc0\x88\xbe\xbd\xa7\xc2g4\xc0\x03\xd4\xdb\xf6?%3\xc0\xf0R\xad,r\x875\xc0\xba\xe0\x1fpb\x7f3\xc0.\xac\xa7P\xd8)3\xc0$\xbbiz\xa962\xc0\x7fr\xb7\xb0\xec\x825\xc0\x16ZGy\xb2!6\xc0\x8c\xc9r}l\xf76\xc0\x99\xc7\x85m\x0c\xd72\xc0f\xb0<\xfc\x1f\xf02\xc07\x0f\x1e\x1aXH4\xc0\xe0C\xb1\x92\x82\x8c3\xc0r\xb7\xee\xba\xc2\xe05\xc0\'\xd1\xd6\xa9\xe8&3\xc0\x87\xfc\x8c}\xda&5\xc0xE\xbe\xde\xee\xec5\xc0\xfc\xb0P\xdb\x07\x0e6\xc0\x8b\xbf\xcc\x8d\xaa\xe62\xc0d\x92t~WL3\xc0\xe4\x7f\xfe\xb8\xca\xed5\xc0\t5R\x9b(,5\xc0\x11\x06C\xfc\xfc32\xc0\x0b\x04\xab)\x04\'6\xc0\xb1"\xfd\x00\xa9\\2\xc0T\xa1\x8f\xc0c@0\xc0x\x7f\xf7"\xd0<3\xc0q\x18\x00\x05\xd4\x926\xc02h\tT0W4\xc0I\x01\xc5+\xf5\xf72\xc0;1\xf1\x1a\xbc\xa15\xc0\xc1}6\xbdM\xf53\xc0P\xe1\xdfm%[3\xc0\xe5\xf8\xecUz43\xc0q\x1cp\xab\xe2\xa65\xc0\xc0\xfa>dL~3\xc0a"\xb2\xabNo3\xc0\xf9Iur2V3\xc0_\x81\xac\x1c7\xff2\xc0\x83I@Go\xa03\xc0>\xaf\x8dh\xe1\xe23\xc0\xdd"\x86\xd1A85\xc0^k+\x1e\xad/2\xc0\x8e\xa3\x14\xb8p\xfa6\xc0>\xae\xc4\xefjN3\xc08\xa1\x06M\x9e\xce2\xc0\xbcC\xa4\xac%\xef7\xc0\xd1\x02\xec\xcd}\xae3\xc06rWi\xd0\xad5\xc0\xdd\xe8\xea\xb5\xb7}3\xc0\x18\x06\xf3\xcf\xccA3\xc0#\xa7Uq*\xee4\xc0\x0f\xba\x18a\xb5C3\xc0\x14`\r\x19A53\xc0\x80\xb2\xca"$<4\xc0\x99\xcf\xa5>\xa4&3\xc0\x0e\xc3\x19\x02\xf9\x1b3\xc0\xb0\xc6\x18\x8de\xd44\xc0\xeb\xa3\xd3\tl#3\xc0fR\x96(5\xb15\xc0\x93\xa8\xa7~\xcf\xca4\xc0]\x80t\xfa\xf3\xcf4\xc0\x81W\'ym\x903\xc0\xf5f#\xfc\xb6\x005\xc0\xfa\\i~\x06B3\xc0\\k\xf9\x07\x1a!2\xc0\x8c\xfe\x9cL\x10\xff5\xc0\xa3\xda\xde\xc8@p3\xc0\x11\xd1E\xedT\r7\xc0\xf3 \x98&\x91\x065\xc0\x01\xa6VU\t\xd22\xc0yu\x16{&)4\xc0\xa85\x15\xb7\x0f\xc64\xc0f\xa0\x04\xf8\xad\xd15\xc0k\xde\x9a: \xcc2\xc0d\xfa\xdd\x13\xcf\xff2\xc0\x0f\xfe2\x82\x96\xc53\xc0\x1e\xa2\xde;\xa3C3\xc0q~\xe6j\x0b\xdb2\xc0\xea\x7fG!:43\xc0\xb3\x15Z\xa3bc7\xc06\xdf\xfbU\x04,3\xc0s\x0e\xa9\x88\xc0\x076\xc0I\x17f\xfd[\x146\xc0\xf4\x9cY}\xa9?3\xc0\xd5PJp\x8b\x076\xc0,\x92\x7f1\xfa\x1d5\xc0\x0f\xca\'\xd2\xd1\xa95\xc0\xe1\xf5\x83L[\xe72\xc0m\xa9\x0f\xe7_\x003\xc0\x95\xbel\xce\xecs3\xc0\xd6\xf9\xe1|\xe6+3\xc0Kn\x98\xc4\xb5\x1f3\xc0\xcc\xf0\xe7\xd1\xf196\xc0\x07\x960\x7f\x15\\4\xc0@"\xd0\xcd+=3\xc0g4=\x92|03\xc0\x1b\xe8J\xfb\xbd~3\xc0\xeda\xbez6F4\xc0\xa7\x18\x17\xf5\xd6,6\xc0\x10\xb4\x9a$>\xa96\xc0\xed\x16@\xf5\x0e\\7\xc0\xff\x0e\xe9\xb23\xd32\xc0|\x80\xc3!n>4\xc0C\xa7\xef\xfcc=3\xc0\xfcK]\xae\xd2\x966\xc0\x08^\x1f\xf4\xb7\xa66\xc0\xe3\x03\xe2\xbe{D6\xc0\xa2\x00\xfa\x81\xeeB4\xc0\xd6\xed\xffH%i4\xc0\xf5\xcf\x12\x18\t\x956\xc0_3,\x04\xf8\t6\xc0\x19\xdf\x93\xcd\xa4\'4\xc0\xa8Ha\x01\xf5\x7f4\xc0\xa0\x91\t\x02"23\xc09CMv\xf4D4\xc0\x1f~\x961\xf3\x055\xc0\xab\xbf\x1bw\xefd6\xc0^l.\x9fN\xb06\xc0h\xe7\xb4\x0e\xcb>4\xc0~\xd2I\x9a\xdd!3\xc0]\xe2\xa4\xaar\xd52\xc0\xe3s\xa1\x1a"\xb43\xc0y\x8f\x0e0?\x1b4\xc0 \xa8\x8dK\xc4[4\xc0\xa5\x81\x997\xd3}4\xc0\xd2\x01\xaa\xf6\xa9\xb73\xc0j\xea\x87\x13Ds5\xc0q\xff\xa5}zK4\xc0i\xa5/\tg\xa23\xc0B\xd4q\x0b\xfcg4\xc0\x07\xc8\x8a\xaa\xcd\xa06\xc0\xe7\xf8\x06\x19\xc5\xcd4\xc0\xee)%\xd3f\xfe6\xc0\xb8&\xd3\xdc\x02\x1a2\xc0d\xe4{\xee\x9e=4\xc0\xe7jR\'\x8c]4\xc0\xc0u\x02J\xeb{4\xc0\xb6\x8e\xa0&\xc2\xbe4\xc00\xa1X\xb8\xddg4\xc0\xddN\x10\x15\x90\x185\xc0?:y\xa4\xaeo3\xc0\x1e\xf4R#-F5\xc0\xfad\x02\x9f\\\x8c3\xc0\xd0\xc4\xf3g\xaak3\xc0\xf6IG\xdaq\x7f3\xc0\x06\xbc_\x8a\x16?5\xc0\x04\xca\xedt\xef\xd92\xc0A\xcb\x9f\xc2\x8f\xf42\xc0ag76\x17\x087\xc0k\xf1\x83Z\xb6\x1c7\xc0\x8ar/-\xe2\x914\xc0\x80q\xf0\xben\xaa4\xc0\x9d\xcb\x85\xd1\xcb\xcf2\xc0\x83/\xf9\xd5\xd5\x834\xc0\xbe~\xe3$_d4\xc0\x14\x9bl\xbb\x03\xb52\xc0M\xf14"\x8495\xc0 \xce\x02Ur\x8d3\xc0\xbc\n\x90 #\xf02\xc0\xe7iW\xd1\xbc\xb76\xc0\rc\xe8\xa4o\x823\xc0\x12\x96\xca\xa9 \x0e4\xc0T\xe7\xc5\xd3.\\3\xc0\x8c}\x1eh\x1f\xb84\xc0t\xa1\x17\xbb^\x174\xc01\xe5\x12\x14\xb1M3\xc0\'T\x87\x1ex\xaf6\xc0\xf3.\xf5\x90\x9d\x165\xc0\xf6\x95\x99v\xdat3\xc0D\xf5\xa01\xf7r6\xc0\xfe\xb6%9713\xc0\xf7\xf7\xe3D\n\xd22\xc0H,\xca\xa6L\xee2\xc0\xfc+p\x8e\xf3!3\xc0\x17\xb2\x07\x91\x85e4\xc0\n\x1c\xa3\xe6o\xfb2\xc0{\x97\xae\xa4Xp3\xc0\xa0\xb0\xd4)s\x073\xc0"\x95_C)\xc94\xc0,^\xb0\x08\x8123\xc0\x8d\xb7\x15L\x90\x966\xc0|!\x88B\x96\xdc2\xc0o\xd7W\xf6\xde\xee2\xc0C\xc2\xd9"\x81\x043\xc0\xa5\'\xa7\xc7x\xbb5\xc0+\x84EB\x11\xc24\xc0\x16\xd1c0\x92a4\xc0\xf8\xbb\xb6\xc0\x83\x8a4\xc0\x84:\xd5\x05\x19S5\xc0cZ\xdaf\xe4#3\xc0\xc7^T\xd9\x93\x083\xc0e\x0e\x1e\xb4\xcd#4\xc0\x10rTcy\x115\xc0L\xabxu\x04\xf44\xc0}\xbf\x95\xe0LE4\xc0?\xa4%\xe1\x05\xf22\xc0\xa9\x99\xc2Am\xfa6\xc0\xb5\xe7+\x1c\x13\xb91\xc0\xaf\xf8\xc4\xd7Oz4\xc057\xa6\xcf<@3\xc0\xcc\x10\x9e\xbaV\x886\xc0\xa8{\x0f\x0cE\x104\xc0\xeao\x07\xf5w\x0c3\xc0c\x17k+\xb7\x8c5\xc0\x15bx\xef,B7\xc0\xc3a?\x9b\x0c\xd86\xc0\xba\xc1R0\x13\xbf4\xc0?l#r\x00\x163\xc0\xbb\xd3\xd9\x1d\xaaG7\xc0\xab\x86\xc3\xa7\x81d4\xc0\x02\x84\x8f\x99\xf0!3\xc00h\xe9v\xc8\xc55\xc0\xe5he\x87G$7\xc0\x7f\xc8\xcc\x04\x8d\xb25\xc0n\xdd?h\xa5\xcb4\xc0v\x8a\xf3\x19\xff\xb84\xc0xS\xd8\x0fK\xc22\xc0\xb9\xa4\x99>\t\x083\xc0\x1f\xda:\x03\xad\x082\xc0r\x93\xed)}\x194\xc0\xc8\xf7\xdeMV\x005\xc0\xfdn\xb9\xb1^~4\xc0\x0b\xee\x99\x0e\xa5\x044\xc0\xd4\xc9\xac)J\xe36\xc0\xfbw\x16\xc5\xd6\xb06\xc0U.7\xc4\r\x1b2\xc0\x86o\xecw\x11/3\xc0\xc9\x8cu\xee\x0f\x174\xc0\x94\x9f\x1dK\x80\x161\xc0\xd2>\t\x83g\xe62\xc0\x1a\xc0%4\xdaU5\xc0t\xf4\xe4=xe7\xc0\xe3\x82T\xf2\x1b\x915\xc0\xf0\xab=u\xd2u3\xc0>c\xbb\x9a\xd5_5\xc0O9\xefh\xdaw5\xc0x\xb3O\xfd\x96\x843\xc0\xbd\x16b\x13\xceZ5\xc0\xb7k}\xde\x88V5\xc0/{y\x0b\x96\r7\xc0$\xa8\xb4;\xe6[5\xc0y\xad\x0f\xaaEd5\xc0lU.j\x8b,7\xc0\xc7\xf3\x8bU\xfbU7\xc04\xfeI\xcf\n\x8b3\xc0ip\x01u&z5\xc0"sE\xe8c@7\xc00p{\xee\xb4%3\xc0M\xb1\x17)Zb5\xc0+Z\xf5\t\x84r5\xc0Ne\xb2\xab_\x0b3\xc0\xa1\xa6\xae\x14c\x8c3\xc0c\xbaTDm\x1f2\xc0{N\xa4|O\xc64\xc0\xbb\xfdpst(3\xc0\x8a{\x8a\xa4\x9fx5\xc0%\xf63\xd8+c5\xc09}\xd6C\xcd\x8e3\xc0\x04\xb2\xe9\x0c`\'5\xc0T\xac\xd1\x16\xe2\xf51\xc0\x17\xac\'WZ\xe66\xc0"\xb4\xb2\x80\xca\x037\xc0\xac]\xcd4T*2\xc0@"f~\xecs5\xc0,W\xa5c8\x134\xc0\x18\xccp\xbb\xa0\x854\xc0;\x8c\x81\xdb\xa6\xec4\xc0\xebN%uB\x9d4\xc0#tR\x9d\'\xee5\xc0\xa8%\x10Kv\xda5\xc0\x18;\xf7\x1e\r\x7f5\xc0\xc7\xc3\x95\xb7d-6\xc0t\xd0\xdeh\xfa\xa44\xc0\xbeSD\xa9\x9f63\xc0E\x96\xe9\xcb,\xaf6\xc0T\x90}\x97\x15\xb36\xc0\xb6\x9a3+\xf3\xb86\xc0\xb2\x0c\xcc\x13\x10\xef1\xc0\xfa\xcb\xa1\xe5G\x8a6\xc0\x81\x06\x92^.\xe85\xc0\xaf\xf4F\xe3\x9b\xbe4\xc0\x96\xd2~\x8b=&6\xc0 \xb7\xf1\xa6\x9f\x025\xc0\xe7H\xcc\x85\xf7\xd03\xc0\x01X\xa08\x8dQ4\xc0\xe9\x9bB\xef(\x107\xc0\xf1\xbc\x1f\x80\xd1\xe64\xc0\x87\x0b\\uU\x1d7\xc0\x07\xc3\xef%2\xf11\xc0x\x17g\xc0iA6\xc0\x84y\xfb\xb2\xa9\x894\xc0I(\x9f`\xf3\x163\xc008\xa0\x02S47\xc06\xfd\xc2\t\xcc13\xc0\x17[#\xf8,\xa05\xc0\x93jc\x1d\xae(7\xc0!\x93\xd2\xf1g\xb56\xc0T\xa4\x8ai\x88\x8f0\xc0%|\x82\xd8\xfe\xfa3\xc0\xd2\x19\x83W\xde*2\xc0\xff\xdc\xfd\xde\x82\xbc5\xc0u\xd0H\xcd\xe5E5\xc0\x01\xc8\xad\xa8\xd6K3\xc0\xc8\xd9\xd8\xba)\x0e4\xc0\x00\xe7\x80\xb1\x9cb4\xc0\x00\xad\x9b\xcf*\xac3\xc0N\xafS\xf8)\x183\xc0\n:\xbfZ\xb3\xb03\xc0\x1a\xa0OHO92\xc0dJ"b\xa8"3\xc0\x0ew\xf0S\x8eE5\xc0\xcf\x9dc@\xfe\xe91\xc0\xb2\xf2)&\xaa\xd81\xc0>~\xc8\x85\xd1\x134\xc0\xe57\x84\xea\x82V3\xc0\xd5p\xd6\xd0*A2\xc0\xa7B\xc8\x89\xb1\x9a5\xc0Y\x8a\xf3\x11\x8e\x920\xc0\x11;5\xa7=\xb63\xc0\xf9\x8f\xcf\xca975\xc0\xefM\xeam\\Y6\xc0\xfb\xf2\xab\xcd\xb6\xad3\xc0%\x07\x85\x8c\x83\x032\xc0f/\xe2B{\xc71\xc0\x94wX\rv\x894\xc0\xa4\xe2\x11W\xa8"5\xc0\xe3\xab\'\rY\xb83\xc0\x939\xfa#DX4\xc0\\\xb4\x1d\xa4\x88K3\xc0\xccC\x12\x87K74\xc0\x11aQ\x97\x8907\xc0\xc2Y\xa5BN\x167\xc0\xe8G\xf2M\xfb\xd03\xc0\xcd_\xff\x0c\x1c&2\xc0J\xd4\xc3\xcb\xa4\x197\xc0\x9c\xf5\x87c\xa0\xc83\xc0\xe0!\xec+\xad\xf75\xc0>\xf1\xe5\x1b$]5\xc0*\x93\xe0\x7fG07\xc0+\x02*z@\xce3\xc0\xa8\xa1] 1\xae3\xc0:\x83\x14\x8a\x0bf5\xc0p\x9cH\xe4\x1f\xe51\xc0\x91\xfa\\L\xb2T3\xc0\x03\xe7U!4\x905\xc0\xfc\tr\x96Xf4\xc0\x16\n\x12\xdc\xb8\x002\xc01\xb4\x06\xe2\x84-1\xc0\xe2\xbac\xfa\xd7h4\xc0CH\x185\x06K5\xc0x\x12\xfa\xcbrV4\xc0\x16tj6\x99\xf14\xc0S\x07\xa9\x06\xfe87\xc0\xf9\xcb\x0f7\xf6\x0e3\xc0\xb4\x99*NK\xa94\xc0t_l\x15\x0f\xeb5\xc0\xc2Ck\xa6 \r6\xc0x\xab\x94\xb2CY3\xc0\x03\xb1p\xa2\xd4\x086\xc0\xc6hh\xe7\xe6\xe91\xc0dp\x84g\xfa\xfb1\xc0\x9a\xc7\xaf\xed\x85c4\xc0\xc66%\xe3\x9d 3\xc0\xa0\xec\xfd\x88?.4\xc0\x05jM\x93\x0e\xe95\xc0\xa3\xc1\x95Y\x10\xf91\xc0\x9a\xc1\xa2\xf3\xea\xd41\xc0\xbf\xbc8.|\xbb5\xc0\n\xf6\xcc<C\xa94\xc0b\xcfm\xee@u3\xc0{\x02XV\x18c2\xc0p\xa4\xac\xfdw\xa63\xc0\xc6\xa3\xe8\xc9!\x7f4\xc0P\x0c\xe1g>\x194\xc0\xcbT%`Mv3\xc0\xc4\x92\x172\xe3\xd05\xc0V\xa5\xf6\xd3\xc9g5\xc0\xc2\x99!S\xb8\xaf3\xc0\r\xb0\x0b\xd3\x9bz4\xc0\\1>D\x95\x964\xc0\xd0\x9c[\xdf\x86\xa34\xc0IR\x91\xa8\xd5\xcb4\xc0\x17\x00j4M\x1c5\xc0m\x95p\xd0\n_3\xc0\xaa\x8e\xd5\xc2\x1a\xda6\xc0\x90\xa2p\xfc\xd5P3\xc0%\x19\x00j\xbc\x841\xc0K\xa1\x9e\xfb\x91}3\xc0\x11\x8a\xe4\xdd\xa0~4\xc0\x16\xb7\xbf\xec\x06v5\xc0\xaf\x12\x9c\x96`\x103\xc0\x1b\xba\xd7\r\xf3\x193\xc0;\xf1\x07R\x1836\xc0\xcb\xd3\'\x83\x03\x813\xc0\xe0[\xd0\x19\x90\xba4\xc0%\xa9;\xcf\x9ei6\xc0I\\\x1b\x10\xb9:3\xc0\xd4t(\x05s\x8d5\xc0\xb8\x08\x95\x1e\xfb\x984\xc0\x1c>Xms>6\xc0K\xc9-\x05\xac\xb47\xc0]_\xcb\x81\xbb}4\xc0l\x90~\xd6u\xa44\xc0\x9f\x97\\n\x01w4\xc0\'\xd6\xea\x96^?5\xc0\xd7\x03t\xd0\x95\x9e3\xc0\x81QO\xd2\x95\xea3\xc0,\xd4\x88R\xb4\x934\xc0\xb2\x1e_\x11"\x9a5\xc0\xed\xeb\xcd\x9e\xe0\x9b3\xc0\x10\x91\xd8\xaa+\x183\xc0\x0c\x87N\x7f5\x8c3\xc0GD\xac\x15}\x933\xc0D\xd9\x14r\x1a\xea1\xc0\xaf\x0e\xe6\x98b\xef3\xc0\x12\x7fA<\x1f\x934\xc0\xbdGE\xb4Mc2\xc0px\x90\xe6+\xf35\xc0\xb3+\xc4J\xf0\xa54\xc0HH\xeb8W\x981\xc02\xb0D(\xdd\xb03\xc0e\x1ca\xad\x00\'5\xc0\xd3W\xf8\xb6\x96x4\xc0\xd5\n\xe9\xb6\xa2\xe21\xc0\xfb\xc7H\xbcQ\xf64\xc0\xba\x83\xc9\x13\x02*7\xc0\xb4\x9bM\xd8s\xce3\xc04s\xc3\xc6fV4\xc0\x82\xefTH\x0f\xff2\xc0O]\x9dy\xb8o6\xc0\x90\xf2\x1cJ\xb5Z5\xc0\x961\x859\x9f,7\xc0\x19\x0cH\xc2_\xe31\xc0[H\xc6\xea(\xe53\xc0Qe;\xbdo\x905\xc0\r\x12\xf5D.J6\xc0\xb7_\xfd\xefU\xaf5\xc0\xa1.\xee\xc1\xae\x175\xc0\xd0\xc3\x85\x1aQ\x933\xc0\rc\xb7\xb6\xabP3\xc0\xad\xc8\xddg\x82\xc65\xc0,\x82>9O\x175\xc0Z\xa86\xf6\xe3\xd17\xc0O\xe9\xd9Q\x11J3\xc0\xf3y\x9fd^s5\xc0\t \xbbW\xeb;5\xc0@v\x8b\xd1\x8bE4\xc0/\x06S,\x14\xb95\xc0\x98\x1d\xff\\|\xfe2\xc0\xb4\x08\xff\xa75\xea5\xc0]\xc4e\xca\xdf\xa71\xc0\xf0@\x82t\xf0\xfe4\xc0\\c\xb7z\x11i3\xc0\xe1Y{d\x07\xd65\xc02v\xdf\xf3?\x975\xc0\xce\x8a\xc9z\x19B5\xc0\xd3m0\x91B\xb93\xc0/\xd6xY\x94\x043\xc0\xcak\x85\xab\xe2\x994\xc0\xda\xca\x05S\xcc\xdb5\xc0BZ\'\x07\xb2\x816\xc04\'\xc1\xcfm\x0b3\xc0\x95$d\xce\xa5\x045\xc0:\x1ca\x19e\xa45\xc0M\x1e\xc9\x9f\x17H5\xc0*bDD\xe6\xe94\xc0\x18\xccT\x1f \xcc4\xc0\x90\x02\xf7Y\xc3\x0e3\xc0u\xb5\xff\x99J\xfb6\xc0$\xbd\x7f\xfe,\xeb1\xc0\x95\xc0\xd2X<I5\xc0a\xc6\xe0!\x13?2\xc0%\xde\xc6\x12\xf8\xa95\xc0\xe1K\xca\x8e\xf3\x9f3\xc0\xfc\xda\x0b\xf5j.5\xc0\xf4@\x9b\x82\x0e\xd42\xc0r/\x90\xcb]\xa45\xc0\xf8\x9dy:\x0b\x862\xc0\xca8O\x9e\x97\xbc4\xc0wP<>hr3\xc0u\x90\'\xd9\x81\x846\xc0a\xc7q\xf7\xac\x163\xc0,\xf9\xf0\xd8.\xe13\xc0\x86t\xce\xff\xa6\x123\xc0U\x84rb\xf7F5\xc0\xb8c\x9f\x18\xef\x0f6\xc0\xc1\xaf\xd7\xe5\x88\xe11\xc0\x1c\xad\xf0\xf6\x83`4\xc0\xd3{e/#\r3\xc0j4\x08\xd2\x9a\x053\xc0_Y}\xe9M\xea4\xc0P\x89RM\x04>6\xc0\x90\xe0\xae\xf2B44\xc0\x85gJ\xa1!\xb94\xc0qN\xbd\xfc\xaa\xad2\xc0_5\xd5\xdc\xbcl5\xc0\xb8qf\x1a[`5\xc0\xebS=N\x1c]5\xc0\xd79F\x1a1\xb71\xc0a\xf3`ns@4\xc0\xdb\xd6O\x02\xab[4\xc0A\x10r\x08\x11\t8\xc0ui\xc5\x86\xe2\xf63\xc0\x8f?\x08\x80\xa8t3\xc0.\xd0\x94[I\x025\xc0\xd2\xe2\xeb\xd8\x05I3\xc0\x944\tE\x80\x057\xc0\xce\x1c\'\xac\x10\xc86\xc0E\x82\x13"\x7fX5\xc0wA\x90\xd5\x02\x023\xc0\x03\x9d\x97\xff@\xdc2\xc0P\x08\xca1\xfa\xdd3\xc0B\x0fR\x1eb\xef4\xc0\x7f\xddZ\x97\xa2\x065\xc0\xf5l)\xaeU\r2\xc0"\x11\xbaN\x0eT3\xc0,R~+\xaea6\xc0R\xf0\rj0\x815\xc0\xe8([\xf1\xf3\x856\xc0\x98\x10XS\x8f\xe65\xc0aba\xf2G\xda3\xc02\xacb\x88g:5\xc0}\x8b\x0c\\\xd6\xbf3\xc0\xaf\rRY7\x974\xc0.\xec\xf8\xf5\x80\x8d5\xc0$\xb0a\xa2\x98e3\xc0\xaf\x1d\xbd+<\xac4\xc0\xdc\x1d\x01\xed\xebn4\xc0\xc2zb\x9d\xc1\xee1\xc0\xe7\xa0?\x16rN3\xc0bW\xea\xder-3\xc0\x91R\x10\x04\xdf\xf74\xc00\xd9*\x0c\xb4*6\xc0\xd1\x0c"C\x8b=5\xc0\xa4\x82\xb7\xe0/T5\xc0o\x03I\xd1\xef\xb17\xc0\xbf\xd6\xf3-\x00N3\xc0\xdbG\xe9\x9aqc5\xc0\xa8\xff\r\x17\x19\x936\xc0,\x86\xe8\xafW\xa95\xc0\x0eI\xb1\x9a\xe9/8\xc0\xa9\xd6c\xbe\x83\xaf5\xc0i:>.\xd3Z5\xc0z\x192S"@4\xc0R\xe2\xad\xaf\xde\x1f3\xc0Uz_\xe0%\xe63\xc0_[\x00\x89`}2\xc0\xceD\x9c\xd2\xbdc4\xc0\xef\xe02|.\xb93\xc0R\x89\xa0T\x11\xe64\xc0\x0cN6\xb0\xd2\xb65\xc0\xf1\x90\xa6I\xdc\xc75\xc0\xce\xa0\xccBJ\xb92\xc0\xde,\x06\x85\xba%3\xc0\rf]+\xa2/3\xc0\x94\xa0{\xee\x80\x164\xc0\r\xc4us\xa8\x1b7\xc0\xdbd!`\x8a@3\xc06\xe1\xff@\xe6\x124\xc0\xb3\xd7\xbe\x9c\rE4\xc0\x86\xb9\xefK\xea\xec6\xc0:\xb3\xa4\x85r%5\xc0\x9a|&O\x14\x1e2\xc0N\x0b\xab\x96I\xd26\xc0\xb8\x07dl^(4\xc0\xbc\xbb\xd0\xed\xbb\x994\xc0\xe2\xdb\x1d{\x85A3\xc0d\x0b\xdb6\xab=5\xc0\xd9\x1f\xf2\t\xa2\x9f5\xc0KS\xb1\xadP$6\xc0I\x0bA\xa0\xedZ4\xc0\x82\xc8\xb9!X\xf62\xc0\x1b\xe5<\'q\xfb4\xc0\xed\xcf\xab\xd6\x93\x915\xc0\x0b\xdaz\x0bD66\xc0\xb7\x04H\x7f\xab\xc84\xc0\xa5\xa8\x9c_\xdeI5\xc0\xe4WA\xe7\xc4~5\xc0\x9bBq\x82y\x9f2\xc0\x1fY\xe0Mao6\xc0\x89\x8eT\xa9\xe9T4\xc08\xe7+e\xd507\xc0\xb8\x8e\xec\x82\x94\xf64\xc0T\x1d=E/\x026\xc0\x9f\xf6\x8c\x19J\xf54\xc0}i\x1c\x8d=\x0c4\xc0\xb6\xd7\x0c\x9a$\x113\xc0+\x87\xb9\xc8\xe3y5\xc0^D3\xe8\xd3\x144\xc0S\xba2\xdd\x81\xf83\xc0B\xb9\xef"\x08T6\xc0\xc7\xc1^\xfc\x91\x8e5\xc0\x11\xb2\xb4\xa59\xcf5\xc0\xc1`\xfc\xefVs4\xc0%"\x07\xbdex6\xc0\x15i\xa2\xc7%O6\xc0[\x8aC%J34\xc04\xc6\x07\xbd\x9b\x873\xc0\'\xbf\xafy\xcc46\xc0&\xe5\x9c\xa92\xcd4\xc0!#m\x0cf53\xc0\x9fH09\xcaq4\xc0D\xd8\xb3i\xedj3\xc0\x8f\x114~\x8cX5\xc0\x92\xb9\xdb\xd4\x9e\xf94\xc0\x9c\x81\xf1%\x01\xc05\xc0pQPp\x9b\xb91\xc0\t+\xa7\xbe\x10\xe03\xc0\xc2(\x12\xff.\xec4\xc0\xf9\xfdQli\t4\xc0\xe8\xea\x8d\x8acD4\xc0\x1c\xa0\x87I\xceX3\xc0L\xcf\xec\x90\xb6\x036\xc0\xa8\x86(\xf2\xfcF5\xc0\xd5B\xe7\xb3\xab\xdc4\xc0\x8eO\xe9\xa5\x1f\xaf1\xc0\\\x8d\xa2!\xa7m5\xc0\xdaha\\_\r5\xc0g\x13\xf1\xaaj\xc74\xc0\xcc\xd1<Q\xf6\xd33\xc0\xa0\xe87\x86>\xe34\xc0\xdf\xa4\xa0A0W5\xc0\x03\x02KT\x06\xf03\xc0\xe8nF\xf6\n\xfd3\xc0[p\xbc\xcdMx3\xc0\x8d 1\x04\x07\xd66\xc0\x1dx\xe6\xdf\x19L4\xc0s\xf1\xc8\xb9\x88\xdd3\xc0\xbc\x0b@B\xd1^3\xc0\xea\xf5\x91\xbe\xfa\x026\xc0/\x14|x*\x7f5\xc0.\xa6\xc5\xed\xefL6\xc0\x97\xb0AD\xfc_6\xc0Y\'i\xde\xa2.4\xc0\xfbm\x7f\xde\xcea5\xc0-\x0c\x8f{\xa9M3\xc0k\x01n\x90\xbf\xd42\xc0\'\xb0\xc5\xe9\xc5"5\xc0\xdfYb\x8a\t\x113\xc0\xc8\x14\xf8$Q\x802\xc0B\xf1\xbc|\xf4\xba4\xc0\xa6CZ\xfd\xa1O4\xc0 \x7f`\x85\xea\xd23\xc0*H\xf2\xc0\x98\x923\xc0_P\xff]\xaf\xfb5\xc0\xb5b\x9ep\x12o5\xc0\x15\x96+\x93\xd4V4\xc0\x87\x01\x83\x1d\r[4\xc0s\xa5\xd9Xa\xd74\xc0\xb6.W\xcc0\xf04\xc0\x99P\x0f\xd4\x9a\xe54\xc0\xe6\xda\xd3\xb6\x0c\x143\xc0L\t\xebOFV4\xc0\xc9!\x80A\x03\x815\xc0jA\xf25\xd1\x8f6\xc0\xd2aoK\xca\xfc3\xc0$$\x8a\x05DC6\xc0<\xb1\x1b\x15\xdav4\xc0\xb0u~F\xb9\xb94\xc0\x02\xb5\xf7\n\xbcj3\xc0(\xe2+\x10(q1\xc0\x89\xc4\xdf\x95LW2\xc0p_\xd5\x9e\xcbH4\xc0\xe1\xce\xaa\xa8Nt4\xc0\x8b\x12\xae:\x16X3\xc0\xe3\xe8\xfee|\x984\xc0-\xb2\xe0\x81q\xc22\xc0_\xae\xbc\x98b45\xc0\xeb\x89\xd83B\x8e4\xc0>\xf1\xaa+\xe6\xe64\xc0\xe3\xccz,\x97\xcc5\xc0\xdd_EJ\xf3k2\xc0X:E\xc7?=5\xc0%\x92\xcf\xad\xc0 6\xc0(%\xed\xb8\x86\x0c6\xc0\xcf\xf7\xfa\x1c~\xd75\xc0*:\xe3-\x1817\xc0\x14/f\xe3zP2\xc0\xb5\xb0\xd0\x11\xdc\xce3\xc0\xbew\xd3W\xc5\xcf3\xc0bZ#\x1czZ3\xc0\x1ff\xe3\xa7\xb4d7\xc0{p\xbe\xe7[#4\xc0\x86\x8c\'\xfd\xe0\xcb4\xc0\xbcjy\xe1h\xce5\xc0\xa1\xd5\x03U\xcc\'3\xc0\x9f\xfc\xe0 \xcbk4\xc0\x9d\x8fxG;\xa45\xc0<\x042\x9eIl5\xc0\xce\x98\xcdk\x90\x194\xc0\rL]\xd5,a4\xc04\x02\x1c\xe3\xf2]3\xc0X\x93\xa2\xb0\xe7\xf23\xc0\xc4\x9a\xcev6\'5\xc0\x1a\xfc#\n\xcdh7\xc0n\xa4\x0b\x99b\xe32\xc0\x0f\x84\xce\'\xf2\xfa4\xc0\xd0Y\xdf+\x03\xdc3\xc0N\x8a,7^d3\xc0.\xe7\x18\'.\x153\xc0\x8c\xb7\xc6L\xcf\'4\xc0\x0c\x8b{\x7fj\xe55\xc0\xf7\x9c\xa4!\x97\xcf5\xc0\xc3\xe0\xfb\xc5\xbaM6\xc0\xb3\xe3\x8f>jM3\xc0\xca\xf2\xedK\x8b\x066\xc0\xf3Q>\xd6\x88\xe93\xc0=. \x1a\xbc\xa24\xc0\xfd\xfc\x00\x1a>\x8b5\xc0\x1c\xdb\x1c\xc6\x12[3\xc0\xfa\x08\xff\xe4\xcd\x153\xc0\x92\xdb\xc8\x87e\xa45\xc0\x10\x8e\x0b\xd9.+3\xc0<w\x1c\xd9\xe5\x1f4\xc0\x10\x9d\x07r\xc0\xa35\xc0\xa3\xa4\xb4\xcc\x90\xc95\xc0|L\x05\xcf\'\xf24\xc0p}\x848\xc2\x102\xc0\xa3\xd2\xfdE\xd3\xbe1\xc0\x9ex\x12\xea{|6\xc0(\xecv\'Q\xa44\xc0\x93jS\xae5)4\xc0\xad\xcd\nE\xd5\xb13\xc0\xab\xc2r\x85\x11O3\xc0\xce$&^\xd1,7\xc0#\xdd\xd9\xd5\x14\x0e4\xc0+\x06\xed\xce\x94k5\xc0/\xdd\x13\xc1d\xda2\xc0\x80w>\xd9u\xef3\xc0\x16p\xc9T\x9b65\xc0\xd8\xf6\x84\x92\xdf\x904\xc0\xc6\xee\x92g\\\xc61\xc0v.GC\x15O4\xc0\x90\xe39\xe5\xb4\x105\xc0k!\xa6Z\xb1=2\xc0\xe7\xe6JM\x07\r5\xc0\xa7"K..\x945\xc0\x89\xcc\x16\x0e\x9d45\xc0\xd9<\xa0\xcf-B3\xc0\xde\xdc\xc1\xf7w;5\xc0\x035_\xe6\xa3n1\xc0\xa5m\xbd@\x91&5\xc0>\xb2\x02\xdb\xa1c5\xc0\x85oZ\xf7\x97\x1c5\xc0\xe4\xca\xae\x80\x9ah5\xc0\x91\xf8<\x9fe\xfa4\xc0B\x13\xd3\xad\x15\x075\xc0s\xceg\xd5.N3\xc0_\xe8\x10\xcd\xb3/5\xc0\xff\xe7zAao5\xc0\x06\x04\x83\x02LZ5\xc0\xc6@\xb3\x1c\x8a\xe13\xc0\x1e\xa0\x19\x8cG\x176\xc0 \x1bO\x82\xac\x105\xc0\xe3+\x08\x9cs\xf01\xc0!^s\xca\x03\x9e3\xc0\x996\x9a\xc9\xf3s4\xc0\x07\r/A\x82`1\xc0\t\x91@\xc0\x03|5\xc0\xa4\xe8?\xa2&\xbd5\xc0\xf0~H|\x01\xee4\xc0\x0cO$F\xe935\xc0a\x7f\xbd{\xe2\xf84\xc0\x1bv3m\xce\xa74\xc0\xf8\x0f\x15\x0bGs3\xc0\xc4\xc9V\x88*\xe34\xc0\xe7\xa5+\x16\xf2\xe03\xc0\x1e\x179\xe6!\xc05\xc00pQy<\xaf4\xc0\xf3\x8d\x97\x06^26\xc0:\xbe\xec\xe2\x8eG4\xc0\x85]`\xdd\xa3\xf20\xc0(\xf3I%\x17X6\xc0\xde\x14@\xc1\xa1\t4\xc0\x07\xe2L\xda\x85c3\xc0\x04\x08\t\xa0\x12\xed5\xc0\x9d>\x96\x93n\xaf4\xc0\x8eM\xd2\xc8)\x066\xc0\xb1\xa6)\x04\x14\'5\xc0\x04"%\xbb\x7f_4\xc07\xbfJ\xae\x0f/5\xc0\nB\xf3\xb8\x83\x9b7\xc0,\xb0\xc7\xa72o3\xc0\xc4hKW\xac\xf25\xc0\xde\x02\xd3b\x18\xc31\xc0\x89\xc1\xfd\xe3\xfcv4\xc0+\xf4GH,90\xc0TEv\xf9\xbf!8\xc0yzTt\'\xe23\xc0]\xb5\xf4\x8b\xd3\xf14\xc0LG\x14\xed\xd3\xaf6\xc0K\xd5\nL\xb1\x026\xc0\x9c\x03+K\xcdu4\xc0|\x84P\xac\xb3^5\xc0m\x85\xd5\x7f3\xd83\xc0o ,)U\xb63\xc0\xe4\x85\xd7\x06\xf6\xf86\xc06$R3%r3\xc0\x04\x8e\x0c\x02\x03\xdb3\xc0H\xffY\xeb\xb9\n3\xc0\xc3\xb3\x08\x18\xbd03\xc0\x07\xda\x1f\xae\x1ei4\xc0\x9f\\\x900\xda\xd03\xc0gs#\xca\x0f\x105\xc0\xc9\xee\x8d\r\x1602\xc0X;\x0b\xa3\xa2R2\xc0E\xfc\x96vt\x045\xc0\xac\xcd\x8f\xcb\xd8C4\xc0\x9dh\xcfs);5\xc0#\xaa\xbd\x98\x15\xe75\xc0\xd6\x0eI+\x99\x085\xc0\xb1\x15\xc2\x89v\x196\xc0dH\xa5\xf8\x8dN6\xc0\xaa\xc9t\x10\xf8\xd74\xc0\xff\xb2\x08\x8b\x83\xb44\xc0\xde\xd6\xb8n^\xe66\xc0\x97\x94\xfb<\xca\xbb2\xc0\xca(\xc35VQ4\xc0m\r\x96\x8d\x06\xa43\xc0i\x07\x14\x8aWl5\xc0\x84\xd8\xc9j\xa4\xf65\xc0\n~\xce\x97\xc1\xce2\xc0\x85\xa3\xf4g\xce\xb02\xc0tev,\x13}4\xc0\x93f\x94\x1c\xa1<7\xc0.\x00\xb8\xa0O\xb06\xc0\x8d\x89\x17\xadU\x9e5\xc0ep`\xf2\x02\xdb2\xc04\xa4!\xba\xfa\xd24\xc0\x8fl\x04\xcam}2\xc0q5\x13v\xe8\xd25\xc0\x9d\xf3D\xf0\x0c\n2\xc0\xbf\'\x8f\xce\x86\xd54\xc0\x05\x9d\x12\x8a\x12\x064\xc0\x1e\xaa\xa1>\xfa\x035\xc0E\x7f\xc9\xbd]\x973\xc0\xe6\xc7\xf1\x1b\xd5\xe55\xc0\xb3n\x9e\x83->6\xc0\xcd\xc3PC\xc2\xa14\xc0\xb1\xdd\x8cz{\x006\xc0D\n\xe2\x12\x1c72\xc0\xa69t\x10\x87\x074\xc0\xc73\x9eX[\'4\xc0\xc9$\xf4\xdbe/5\xc0=\x11(\xcd\xa6\xe21\xc0\xb5\x90o\t\xaa)4\xc0\xb1(\xca\xf4\x9f|6\xc0OkG\x1c~\x8a4\xc0\xabH\x0f\x1b\x9f%4\xc0\xc6)\x9d\x98h\xa14\xc0Rdm\x1d\xd7\r5\xc0\x85\x86\xd8\xdf\x92\x077\xc0o\xb7o\x0b\xf0F7\xc0\xbe\xcc\xe7\xdeV=2\xc0\xb5\xe1\x93@\x87\x184\xc0Y^\xcc\xc4\x8dh3\xc0\xb0\xa0\t\x1eD\xbb7\xc0\xae\x1a\xb8\xbe\x15\x894\xc08\xc5\xfe\x00%&3\xc0\x03\x9f\x9f@\xcb\xc71\xc0\xb4\xe0\xe2F\r\xbe3\xc0\x97 \xd4\x07\xd0\xf94\xc0\xe0""\x13L\x014\xc0\x18\xa9\x02\xb0\'!2\xc0\x07\x16o\xc2/\xd67\xc0\xd4\xb4\x05\x06u\x823\xc0?\xe9\x93)\xf1\'5\xc0\xc8A\x8bl+a4\xc0\xfd^\xf6~\x96\xf72\xc0\x97\xf7\xf0\x85\x8602\xc0\x9b\xbf{\x93\x8885\xc0a\'E\x83\x94\x913\xc0\x96\xd7*%\x1dY6\xc0\xb3\xbdj3\xbbA3\xc0\x81\x9f}~\n\xda5\xc0S\'*\xa8Q+3\xc0\xd7T\x80n\x8eC4\xc06\x0b\x93Opz3\xc0H.;,\x19\xf73\xc0&\x12\x93\xd5\xde\x104\xc0\x1d3u\xeb\xf2#5\xc0\xa3vT\xb0\xb1\xdb2\xc0\xf2\x1b\xc5(~\x176\xc0\xfc\x14\x7f\xa0\x0c\x1c5\xc0\xb5\xf3H\xce\xb7\xda3\xc0\xd3\xcci?\xdd\xba6\xc0\x13\xac\x1e\xa8*"3\xc0b\xfa1Aa\x195\xc0\xbb\x9d\x8e\x95l\xb55\xc0J\x18)&\xe6\x8d6\xc0R\x08\x82\xd1g\xac3\xc09\xf3dQ\xa4\xaf6\xc0\xbb\xf1\x13(t\xfb3\xc0\xe7A\xa7+\xbd96\xc0\xed\xafQJ\x0437\xc0\xb5\x86\xd0\xb9.\xa17\xc0\x90\xc3\xc9cDk3\xc0\r\x1e\x0b\x97\x8aW5\xc0\x13jx\xd1\x9b\x1c5\xc0\xe77\xca\xebU\xd22\xc0\xdd\xaf\x112\xf9m3\xc0G\xf5"\'nX5\xc0\xa0\x93R\x95S\\7\xc0t\x04M\n;]4\xc0&6|\n{\x024\xc0\xf1\x86\x0f\x08\xf7\x175\xc0\x1f\xf8\x94\xee\xfe\xbe3\xc0\x1ei\xca\xf1c\xfb4\xc0\x95\x11\xd4V=\xf63\xc0\x1b\x01\x0e\x82\x96\xbe5\xc0J\x0f\xa7\xc1+]3\xc0\xbb\x9c=m\xfbe3\xc0\xda_)\x13\x92\xa04\xc0\xf0\x167[\r<7\xc0\xb8N\xbb;\x05\x003\xc0\xfe]G\x99p%4\xc0n`\xfc\xd1M\xbe5\xc0y\x8aM\x0c\xc2\r6\xc0\xf8.\xc9&\x81\xbc4\xc0\xc9N\xff\xd3\xb2J3\xc0a\x1ep{\\\x832\xc0\x0e\xcc\xa0E[53\xc0\xef\xc8}\xea\x1b"6\xc0n\xed\x8c\x82\x05\x866\xc07\x03\x03\xc8S\xed4\xc0V*\xd3@m\x8b6\xc0\xffv\xe3VV\xf94\xc0&T\xb2\xb4\xdf\xf24\xc0\x9b\xd5\x1f\xd4f\x163\xc0u\x17s\xbf\x9f54\xc0`Q\x92\xaa\xcc&5\xc0\xeb\xa3\xe0\x16\xb4.5\xc0\xa4\x87\x8eQ\x07\x0e5\xc0#\x85%\x9c\xd9\x085\xc0\xe1n\xd0\x9a\xae<3\xc0\xd6\x16\x1bW\xa4"3\xc0\xbfm\x14\xc8\n\xc34\xc0\xc9w\xef\x82\xc1\x063\xc0\x01\x18\x88\xa8.:5\xc0\xc1\x80\x8f\x892\xb35\xc0\xfaA\xe1(\x1b\xea4\xc0J\x04R\x9fM^5\xc0\xff\xfe\x8f\xe2\xb0\r6\xc06\\\xfd|\x9c[3\xc0\xd0\xb8\x82U#35\xc0\xfc\xa5\x8b\x10\x1185\xc0\xff0\x9cG\xde@6\xc0\xc4BR\'\n\x836\xc0\xbc\x98\x04\xd6\x0ch6\xc0T\xf3pV\x8eg3\xc0Hh\xb5\xd8\x0b\xba3\xc0\x13j\x84\x1d:\x823\xc0\x02\xda\x85M\xe5\xca3\xc0\x91+d\'\xdc_2\xc0S\xb7\x86r(\xe84\xc0M)^u\xf5\xe64\xc0\xa1\x0e\x10\x8cL\xc15\xc0=[*|\xdf\xf02\xc0S%X\xeeD\xde4\xc0\xd7\x9c\xc0A\x0cw6\xc0+\xdc\x84)\xbc\x0f5\xc0\x1d\xc6>\x1d\n\xed4\xc0O\xedz\xba5i3\xc0\xb4\x0fW/ \x025\xc0*\xd2\xc5]\x9c\xe62\xc0\xf4jPv\nd6\xc0\xea\x10\xa1Dms5\xc0\xa1(G\xdf\x90\x1d5\xc0\xccJ\x9d\x87\xc673\xc0\xa9l\xc7\x91\xa2\xeb4\xc0\x8f/\x7f\x89\xcd\t2\xc0K\x1d)h2\xcc7\xc0\n\xc2\xa9\xde\xfa\x8a/\xc0\xed2~lka6\xc0&\xf4\xc6\xc37\xcc3\xc0\x9b\xf3\xf4\xbc\xd3q3\xc0\xed}\xe2\x10\x0c\x145\xc0nr\x99\xdbq\xb25\xc0K\x8c\x87\x86\xd7\xd04\xc0\x8eb^>\xe4\xdb4\xc0^\xe6\xf1\xe3\xe1M6\xc0j\xa9\x06\xe9\x94;5\xc0%\x7f\x14MY\x1e3\xc0T"+\xc2\xde\x8f4\xc0\x04p\xc0\x13\xd1\xef4\xc0\xee\xb7G\xdb\xde\xe84\xc0Pz\x81p\x8b\xe23\xc0\x9dh\xef\x01\x93\x175\xc0\xa3\x87\xf2\xb0]\x803\xc0\x014a\x81V/5\xc0\xd6\xf2HW\x11D7\xc0\xc6\xd2r\xf0C*3\xc0\x1a\x11)\xad\x1b\xe71\xc0\xcb>r\x80\xabE3\xc0\xc6!\xedI@\xc44\xc07\xab\xd1Ap\xba4\xc0\x8f\x97C!<#2\xc0\x96\xdb\xcc\xafqY3\xc0LQ\xb04V\xe95\xc0O\r\xb9\xa2\xf5\x987\xc0\xce\xd9\x00>2h5\xc0\xda-\x8fL;R5\xc0<\xca\xa6\xbe?\xcf6\xc0]\x9en\xa08u4\xc0\xe3@q\xb9\x01B7\xc0\xea\x14\x1f{\xb5\x966\xc0\x0ff\x99\x9f\x0cl3\xc001\xa1\\\xd1T6\xc0u\xe8\x8d{)\xfe4\xc0\xe6\x92n\x0f\xdf\x185\xc0\xc2\xbb\xbf\xc7na3\xc0RZj\xd9\xffo6\xc0\xf2\xba\xddH\xdaU5\xc0\xa3^\xfd\xb9\xe0J3\xc0/\xa4z\xea\x90^3\xc0;\xa8H[`\xfa5\xc0\xdd\xfe5\x87\x87d5\xc0WL\xc3\xec\xdfi5\xc0g\xb7\xe5\xf7\xb6\x003\xc0\xf2\x0eA\xabf\xfe4\xc0\xe9|\xac\xd5@p6\xc0(\xcb\xfc;\x02\xda6\xc0[\x02\xa6\xed{\xda3\xc0\x16\xb9\x16\x19lz5\xc0\x11\xa77\xcaV\xd64\xc0\xce\xe4\x07.\x7f\xfa4\xc068\xe5C\x1bY2\xc0\x93\x80>w\xee\x175\xc0\xd2\rh\x0c9\x923\xc0\xaf;.\xa8dz3\xc0\xa4n\x86\xe7\xa2<4\xc04ad1@\x0b4\xc0C\x16v\xbe5\x134\xc0\x16\xcaY\xed\xe9\x1b4\xc0\xfa<p6\xdde3\xc0\x04\xceE\x82\xf8H7\xc0<MV\x08\xd0\xde4\xc0s\xad\x80YV36\xc0\xfb\x1b\xcc\\\xed\xd13\xc0x\xc3\xd7\xfc\xfdD3\xc0P]\x9c_\x0fJ4\xc0\xbdb\x9ej\\\xc72\xc0pH\xf1\xd0\xfbT5\xc0aG\xc3L?%3\xc0\xa3\x9c\x9b_\xf6\x893\xc0>\xda~\xad\xda\xd36\xc0h\xad\x84\x1a)84\xc0\x88x\x12\xebz\xb41\xc0\x8bqD\xf3\x8b\xab3\xc0\xa3\x14"\xfd\xda\xef2\xc0E\x9b\x08\xc3;\xde6\xc08\xcd\x06\x14\x0f04\xc0\x9eh\xa1\xb5\x94\xd64\xc0\xd59p\xa8S\xe85\xc0 \xd4n\x1f\x8f\x006\xc04\x82j\xc6\xf9H4\xc0#\x86\x9eA\xe2\xe85\xc0\xc4\xe5\xb8k\xcb\x185\xc0\r7\x05\xd2k\x7f6\xc0\xca>\xcc\xda\xf0\xcd3\xc0!\xf9\x8dd\x0b\xf24\xc0\xd7L:2\x92\xd15\xc0\xf4n>\x94\xff?6\xc0\xf2\xcc\x94e\xf9t3\xc0(G\x8f`f/5\xc0\xdb\x07\'\xc5\xec\x063\xc0\xdd)*Y\xc4\x8c6\xc0\xf8\xb8\xeb\x07\x8726\xc0\xd1\xbe\xe7\xa8\x0f}6\xc0/`\xc8\x8bTx6\xc0\xde\x9e7"\xf1\x034\xc0\xda;\x8a\xb9\x8b\xe34\xc06\xea\xb4c\xed\xaf5\xc0\xbdj\xcfw\x17\x113\xc0Gx\xd2\x9d\x02\x815\xc0\xca\x80\xb5K\xe6a5\xc0\xb7DP\x93\xc1~6\xc0\'I\xa0N\xa3)6\xc0R\x93_\xa8\xa2\xfc5\xc0\xb492\xae\xb1\'6\xc0\xae\x84V\xacl\x8c3\xc0\xd2\xc5S\x18=\x0e6\xc0\xc2k\xa2\xc3\'\xe26\xc0\x88\xd5\xb5\xc6Q\xec4\xc0\x89_\xd0s_b4\xc0\xe7\x89\xa8U}\xb55\xc0\xb8\xb4\x8e\x04\x8c\xef3\xc0\xb1\x98\t\x8a\x1a\x035\xc0>\xe4\xcd\x9b\xd736\xc0Xd\xe1\xfa\x08h5\xc0\xa7\x11\xda\x92\x85&6\xc0\x1a\xba\xfdf\xfcA6\xc0\x129\x1aggW6\xc0\xa6\x1b\xea\x07w\x946\xc0\x9a\xfd\xea\x90\xc2\x964\xc0\x1bu\xbb\xa8u\x053\xc0\\\xda\x90ea\x863\xc0\xbd\xa9\xc4\xc3\xc3c3\xc0m~\xed<\xce\x8a6\xc0DV^\x1d\x8554\xc037\x9bS\xae-6\xc0\xb8\xb6r+U\t4\xc0;\x8b^\x0c\xb0\xf25\xc0~\x82\xe8\xf1\xe6\xb22\xc0\x99\xc5\xa2bU\xad5\xc0\x0f#\xa0\xa1\xfb\x9d4\xc0DP\n\xd5\xb3\xa44\xc0\x1e\xa8\xf39\xbdW6\xc0\xa90j\n\x9d^6\xc0T\x1e\tg\xf5\x0f4\xc0\xbc\xe9C\x82\xfa\xa85\xc0o\xab\x85\'\x19&6\xc0\xffEre\xb0k3\xc0t\x85\xaf\xe6\xef\xc42\xc0\x8fi\x05Jl.3\xc0\xdcVG\xcc\xd5t6\xc0_\xf5=b\x17\xd33\xc0@\x16[\xa4ZY4\xc0\xe8\xea\x13\x83\x07,5\xc0!\xf2\xe7\xa92\xa74\xc0\xa5\x18?\xa3\x14H4\xc0w\xa6\x88\xc5p\x843\xc0\xdeI\x12\xdbs\xc92\xc0\xb4\xd2\xc6\x99\xe9\xb16\xc0\x94DP\xbe\x03\x1f5\xc0t2\xaapB\n6\xc0\n\xbe\xf1\xbe\x17\xa44\xc0\x1b\xa1\t\xee\xc8\xf12\xc0$]\nD6\x136\xc0iHm\x9c\x97\xb16\xc0\'\x07\xcc\x9b\x93\xf25\xc00<\xf8\xa1\xbd\x134\xc0\x12\x91\x1c\xb5\xd6\x156\xc0\xf3\xac\xaa!\xd4>4\xc0\xc3z\t\xfe\x93\xe44\xc0#\x1e\xc2\x9eQ\x023\xc0\xfe\xe8\x86\xc3\xbd)5\xc0\x8aJ\x0b\xf1\xb9\x916\xc0&o\xb0\x0e\x15\xed4\xc0\x16~q\xa6\xb2\x904\xc0\xb4\x97B\xd3\xb283\xc0F\xf3N\xd8f\xd85\xc0\xd7x\xa9*\xd5\x154\xc0\x89"1\x135\xb05\xc0\xdb\xdf\xd2\xcfs\x0c6\xc0\xf6j\x99\xf3\x81\n4\xc0\xaf&\x1a\xa47\xdd5\xc0t\x8d\xc9v\x8c\xd25\xc0\x05m\xbbE?\x8b4\xc0\x06\xde\xf7\x9d\x12y3\xc0\xec\xb6$\xfb\x03\xa34\xc0\x94s\xf1I=75\xc0\x9f\x15+F\x85\xd54\xc0R\xbb\xf6"\x1dn3\xc0\x90\xdb`MHy6\xc0]\xa4\xcc\xc6\xbe\x953\xc0\xdba\x15\x9e\x0bW5\xc0\xba\xac\xa4\x9b\xf386\xc0\xeb\xb2\xdaG\t\x0e5\xc0W=\xfd\x04\x1d\xb25\xc00\xbf\xda\x96\xe0\xad3\xc0\xd4fW/\xaf75\xc0]qR\x1e\x02\x930\xc0(\x16w2\'\xe85\xc0\xdd\x83\x84\x7fq\x9b3\xc0<\xf1\xa4\xdc\x1d>3\xc0\x18\xcfO\xbbd\xbf4\xc0.\xc1\x1b\xa3\nG3\xc0\xf0\xf2\xbb\xe1u\x053\xc0+\xea\x9f\x18\xa8V5\xc0\x04\xf0\xc6\xc8\xc6v5\xc0\xa3\x1f\x88\xdfp\xd62\xc0\x81ho\x0cC\x035\xc0\xf8\x06\xf5#`I5\xc0b\x197\x1e\x85\xc14\xc0 \x11\x9a#Y\xd53\xc0bZx\xecK\xb44\xc0\xcb\x91\xf1|\xa7l3\xc0>\x19\xdf\xa0\xaf\x814\xc0\x96\xc0\x9d\xcd\xd7\x8b2\xc0J0\x06m\xc3\x9e3\xc0\xba\'\x9f{\x86S3\xc0\xa8\x88\xc71\xa1\xbd4\xc0\xf7r\x07\xc8\xce\xb24\xc0\x8fi(\xa6\xe8\xcd2\xc0\xa0\xe8UB\xae\r5\xc0t\x16\x83\xd8\xbf\x7f3\xc0\x0e\x13$\xd5\x81M5\xc0m\xcfS^b\x115\xc0\x1c\xfc\xb3\xb2\xa3\xa04\xc0z\xf9\xf3\x8f\xfb\xef4\xc0LJx\xc2\x04S5\xc0\xf2\x02Wv\x1943\xc0\xdb&\xc20+\x012\xc0\xe2\xde>\xaas\x855\xc0\x04\xf7\xf6\x8f\xf9\xbd4\xc0qAKD\'M5\xc0`\xee}\xba\xa803\xc0\x1b\x99\x95)\\\x0b5\xc0-\x01\x9f\xd8\xf5\xbf3\xc0+\x8cH\xe2E\x055\xc0~M\x99?\x06x3\xc0\n\x88\xfc\xadH\x8c4\xc0c\x94G\x85\x9a\x8b4\xc0\xbb.w\xec\xa2\xed5\xc0F`\x8a\xb4B\t5\xc06\xdc\x02\xa5\xc4\x115\xc0f\xceb\x88\x9825\xc0\x97\x7fj:\xad\xb03\xc0Tj\x90\xde\x9d\xb37\xc0\x1b4dU\xd4\xfa1\xc0Or~\xd1\xf0\xbf3\xc0m\x9fW\xe9s\x105\xc0\xe1\x17\'\xc9E\n6\xc0\xeb:\xcd\xd6\x9e\x1b3\xc0\x80ce\xe4\x9e\x036\xc0\x06\xee)\xb1aB2\xc0\xd2\x16\xbe\\\xf1\t7\xc0\xcfR\xdb\x8ao\x894\xc0,d\x0f\xcd\xb9\x974\xc0\xa2:\xccEy\x934\xc0\xabc~\x86\xc3h4\xc0EU\xe1\x8fk\xec4\xc0k\xaeLy/\x864\xc0Z\x03\x98\x90=D0\xc0\x0b\x1a\xd9\xbb\xb3\x143\xc0\xb4a+\\J95\xc0\xcb\xb4r\x06G\xf14\xc0\xca?C,\x8d\xc93\xc0\xd1\x1e\xf2\x10\x8e\x123\xc0z\x99\x97\xa9\xee\x1d5\xc0\x8b\x0cG\x18\xa1\x9b4\xc0\xf8\xa0\xeb\x7f/\x853\xc0\xbb\x7f\xa8|_\x8c4\xc0\xcf\xeeB\x0ex\x065\xc0\x10UZ\x1d\xa2\x7f3\xc0\x1b\x100\xb4\xaa\xaa4\xc0\xc8\xdf\xff\xf5\xcf\xa71\xc0D!`x\xc1;6\xc0\xd9\x94\x82\x9e\x16?5\xc0^\xba\x85\xd2;\x087\xc02\x16x\x04x\xe54\xc0\x1f\x0bI\x8af43\xc05\xde\x88\xd9p\xba2\xc0=\x08\xc4\x0f&\xfa1\xc0Q\xad\x9fv[%5\xc0\xa6\xca\x10D]V5\xc0\xfc\xf8\xb8dW 3\xc0X\x0f8t\x13e5\xc0)\x98G}c\x964\xc0\xfe\xf1\'\nd\x894\xc0\xeb\xb3\xc47e&5\xc0\xad\xd1s@\xa9%3\xc0\x1ae\xfc\xf5\xbb\x1f5\xc0x7\x07UmG6\xc0\x92Q\xe0:D\xed4\xc0\xaaN\xa2\x88\x90\xb64\xc0\n\xc58\x926\x9e4\xc0\xf1\xb7T\x1b\xcd\xbb4\xc0\xe8\xb9\x0b\xfdz\xfc1\xc0Kt\xad\xae\x0f$7\xc0\xc6\xf8\x1d\xec~\x1a7\xc0\xdaJR^^\x1a2\xc0\r5\xfc.\xf7\xbe4\xc0^\xc3\xd1|\xd5Q4\xc0\xd2\xaeL\x8b\xf653\xc0\x01H\x94\x9f\x8eE6\xc0\xd6Y\xc4\x12\xab\xf06\xc0\x18\x89\xff\xca\xad\xb63\xc0L\x9d\xd5/\xe0W3\xc0\xa7\xc6\xc3:\t;3\xc0\xfd\xf0\xb2(a\xa32\xc0\xd2\xcd(-\xee\x142\xc0X\x90\xe5\xf2\xce\x953\xc0\xe3\xda\xfaK\x18\xe74\xc0\xcdi\xdd\xfb\x93\xc44\xc0\xbf\xbef\xb5\xa8h4\xc0rf\xac\xe1\xde\x944\xc0\xba\\\x97\xd3X\x175\xc0\xeb\xb9,f\xedc5\xc0\x18\xad:\x17_p3\xc0\x1d@\x9eT\xd1\xb12\xc0g(\x05\xd9\xd0"5\xc0[ \xb0\xf6\xd3u5\xc0\xe5\x8f\xd1<G/3\xc0\xb9\xcd\xd1\xed\xcf\x9b4\xc0\'\xd6\t\x9b\xcbV7\xc0\x9d\xfd\x9a0e\n6\xc0<2\x86g\x8c\x854\xc0\x12\xa43\xa7\xa2\xbf3\xc0J \xbe\xc2\xc7\xb86\xc0d%\xe3^\x1e-4\xc0\x9b\xc0[\xecI\xb13\xc0\x99\xe5\x90\x87v\x9a3\xc03&P\x0b\xa0E5\xc0\xe4\\\xc7\xc8\x15t5\xc0\xee\xf2\x83\xd3Z\xaf6\xc0\xcc\x14\xca\x04&\xa75\xc0\xb0F\xc0\xa7R\xe74\xc0\xcaI\x8es\x0e\xc24\xc0\x1a\x91\xaez4\xe34\xc0|\xabI\xe3\xd2\xa76\xc0\xf8\xe2\xdc\x95X+3\xc0\xf8\x82i\xb6n\x9a2\xc0\xfe\xce\xc0\x08B\x8a4\xc0(\x9c\xdb\xb2Ri3\xc0\xf8*\x0c\x1a\xf2\xd94\xc0vh\xe0\x83\xa9\x875\xc0:\xc7\x7f)\rA6\xc0\xcf%\xbdI\xa503\xc0c\x0erH\xf9\\4\xc0\xa1\xda\xeb5(\x954\xc0\xf9\xfb\x05D\xbe#4\xc0\t\xac\xdd7Ux4\xc0Xp\xc7\xac\xcd\x913\xc0Z\xbf\x83;\x8f\xa84\xc0\xbc\x12\x882\xc5\x9d4\xc04\xba\xd8\x08p\xa54\xc080y=\xfe\xb54\xc0\xe4\xc9\xf45\xc1\x8d3\xc0\xf1\x04\xc6\xf8\xbfq4\xc0\xcejp\x91\xdc\xb45\xc0\xd6\xc9u^\xfbc4\xc0\xeb\xdf`Gh]5\xc0\x7f,\xb1\xa7k\x854\xc0\x98\xd7\x98\xf1\xc5D3\xc0Apy\xc2U\xdb4\xc0\xf8@\x81+\x8a\xb24\xc0V\xca;\xa4\x0f_5\xc0\xb4\xb6(U\x9b\xbb5\xc0\x87\x80\x81\x16))3\xc0c\\\xd8\xff%\xbb5\xc0\xfd\xb5\xccE\xff\xd63\xc0\x08\xd7<\xf6\xd9\xe84\xc0\xc8\x16\x97\x8b"b5\xc0Q\x81G\xe1\x81\xb54\xc0\xfc\xfc\xe2\xb0N05\xc0\xfa\x15k\x04\xde\x1d6\xc05\x16P\'s\x994\xc0MlN\xac\xe7d4\xc0\x9e\x93\x93\xda3\x9e3\xc0\xf1\x84\x9a?\x02\xb36\xc02\x97&]\xbaI5\xc0n\xe0\x15m\x17\xfa3\xc0\x12\x94\x03\x1c\xb8\x155\xc0\xee\xde\x1f\x0c\xa9%3\xc0=\x13\xf2\x82\xf4\xf03\xc0\xf8\x01Nz\xa0\x894\xc0w\xad\xa8\xb3\x98n5\xc0\xbe\xa3\x81\x08\xd2\xe65\xc0\xb3\xb5\xc4\xba\x1b\x1a5\xc0\xf3C\xf4\xda\xa3\x125\xc0o8r\xe7~\xf53\xc0\x89r /\x9eA3\xc0~l\xce\x82<\x814\xc0\xe9|\xafh\xac\x9c3\xc0%\xda\xc4\xfe\xc1\xf13\xc0\x07N&\xf8\x01\x8d4\xc0\xec\x05\xd4b\x8e\t3\xc0\xbd\xde\xc6d\x8226\xc0O\xc2\xddb\xca\xed7\xc0\xfd\x1f\xb2.4C5\xc0\nO\xfc\x9f\x1ft5\xc0\x88\x9d\xca\x18\x00\x8c4\xc0h\xd3\x0e\x03\xd5\xc63\xc0O\xd47\xeet\xcc4\xc0V4<\xec\xef\xed5\xc0\x9a\xeb\xc2\xcb\xa5\xe37\xc0\x06\xdb\x04\xa0!\xf87\xc0\x96\'\'\xc9S\x1d3\xc0\x01\xdc\xd6\xef\xdd\x923\xc0\x98\xd4\xb0\xd8\xb4\xf85\xc0M\xc9\xae\x17\xaa\x1d5\xc0\x17\x16\xa0}y\xb14\xc0\x92n\x0f\x17w\xa43\xc0\xe7\x91;\xb0\xf4!3\xc0\xf4\x97\xa4\x8e\xf4\xbc5\xc0\xaa%,>\xdb\xbc5\xc0\xfd\x00\xc6.^\x035\xc0\x07\'\x87\xbbg\xf54\xc0\x82d]\xee\xf3/3\xc0DM^\x8aB\xf65\xc0\x15\xbb\xe3\xa2\xd7\xe77\xc0\x7f\xf658\x14\xf27\xc0\xc7s\xabx\xceE3\xc0\x1b\x9e\x8c\r\xd6*3\xc0\x01\x19P\xaeE\xf73\xc0\x0c\xde\xb4^\xce\xfb5\xc0\xad\xf4-?\xc2_3\xc09\xb3g$\xd5@7\xc0#\xba\x03\xde\xae\xd63\xc0\x19\xa7\x07\x94L\xd65\xc0\x05t\xbd\xdfd(7\xc0\xb5\x90\xb3\x1a\x0f75\xc0~\xa1\x9d\xc7c\xea3\xc0\xe8UQ\xea\x1d\xd47\xc0\x92;N4l\x1a3\xc0\xf5\xee\t\x89\x7f\xe33\xc0\x15\xb4=\xcc\xbfL5\xc0\\\xf5\xb6\x80\x91\xa24\xc0\x821\x07\xa1\xec\xc22\xc05\nQK\x1d@5\xc00\xeeh\xcc\xfbV3\xc0\xd3tH\x0f\x81\xc14\xc0\xf4\xc9\xcb\x1c\xab\xe47\xc0@\xd4\xe6\x89\xb9\xd52\xc0\xb6\x93a)X\x8e5\xc0\xec}\xf1H\xa0\xe64\xc0NH\x92Sy\xd72\xc0X\xd9\x83\xf8\xed\x8f4\xc0\xd34\x178e\x9a4\xc0\xf3\xf4\xc6\x99"\xf32\xc0\xb4\x1b\xe3\x9fD\xdc2\xc0\xb6\x07\x9cr\x82D7\xc0\xb3\xa2e\x16\xb4a2\xc0\x89\xd4\xc1\xc7T\xfb2\xc0\x19\xd7\xf9\xa7f\xdd2\xc0\xaeM\xeb\xa3zD5\xc0\xb2\xb1+\xc6\xc5\x1c5\xc0\xa7\xff\x8c\xcc\x88\x073\xc0Z\x84\xf3\xaa\x90\xed2\xc0\x924d\x86\xa2\xd32\xc0\xba\xf2\x8bUM\xe14\xc0xWeC\x14\xf37\xc0p\x94U!\xdd\xcf4\xc0?\xa9\xa8\xde\xdbY5\xc0\'#$\xaa\xba%4\xc0_*MHlC5\xc0]\x85P\x8b\xb1\xee4\xc0\x9e\xfbk\xc2#i3\xc0\xb1\xf6$Ng\xfa4\xc0@\x1c\xb6}\xf9\xf32\xc0\x13\xe6V\x94\x04\xda2\xc0\xda\xb5a\xbf\x0e\'3\xc0\xa3\rq\xf2\x8e\xc74\xc0)\xe3\xbe\x8dP\xb84\xc0\xccJ\xabJ\xb2\xf14\xc0\xd0\xf5+@\xc1\xf64\xc0\xea\xc9\xeb\xe8 =3\xc0\xd9!\x0b\xfb~=5\xc0\xf8]\xf4h\x1c\x7f5\xc0<\xe7\xc5\x8bd\x057\xc0\xd0\x129\x03\x07\xdf4\xc0\xe1\xbb`\xa3\xe9\xe54\xc0.l\x90{\xe4~3\xc0\x87\x07\xdff\xb5W5\xc0\x0bs<%z\x1b2\xc0\xd4~\xf4\xa2\xff\x1d4\xc0\xbd\xbf\x089\xd8O2\xc0.\xa8L\xc3g\xfd4\xc0\x16B\xf8\xd4~^6\xc0\xbd\xcfIZ\xcdR3\xc0\xf7y\xba1r\x045\xc0\xedWj\x98\xe7G4\xc0;Z6^\xa0\xd82\xc0\x92e\no\x1e\xe11\xc0sD.\xb9.\xd04\xc0\xc5\th{j$4\xc0\x8bo\xbb\xfb\xb7\xff2\xc0l\xac\xf5)\xbd\x995\xc0u\x03W|\xae^4\xc0\x12\xe4(K\x8b\x8c4\xc0\x80 =0\xf3l5\xc0\xb8-\xff\xde\x8d\x1a4\xc0\x10\xe8\xfb\xf4\xeb\xf12\xc0P+\xa5\xb8\xe3X4\xc0f\x14\x9ew\xcc\x1f4\xc0\x93EY\xdc\x96s3\xc0m\xe4\xb1\xd6\x96\xec4\xc0Q7\xaa\x08df3\xc0\xees\xe2\x0e\xf742\xc0V2\xda\xfeG\xb53\xc0Ucy"7\x1f5\xc0(\xce\x05\x07\xc4\xca4\xc0\xb0u|\xa7\xe8Q4\xc0_\xba1F\xd6V5\xc0\xc20\xe1\xaaH.3\xc0;\x90\xb6A\x94$5\xc0\xb2\xfcn\x8a\xb1\xf74\xc0\xe3\x9b\x03\xb8\xedJ4\xc0\x19p\x90\xed=\xcd2\xc0\xce\xc1\xacZ\xda\x065\xc0\x8b\xfd]\xc6\xa4{5\xc0I3fH]\xbe4\xc0\xa6\xb6\x86\xfbo)4\xc0\xb1\x13\x14\x0b\xa8L3\xc0+\x912qna4\xc0\x8979\x17\x0f\x015\xc0q\rJ\x1d\x83\xcb4\xc0\xd1\x81V\xd4`.4\xc0Y\x9e\xc8\x10\xd5-4\xc0CLni\x05f6\xc0M4\x81.\x8e\xe24\xc0,\xd3Ie\xd9\xed5\xc02\xc7\x0b\xea\xbc\xcc2\xc0\xd3t\x96\xb9\xcd/4\xc0\xdbt\xe0\x0e\xd8\x015\xc0\x15\xbf\xb6\xf3\xff\xfc2\xc0\xbeV\x8e\xa3.j3\xc0\xf0ua\x8a\x85\xb75\xc0\x9c\x92%\x08F\xbe6\xc0\x83\xe9\xe9\x80\xbb\x015\xc0\x18\xf7\xbc\x86_\xae5\xc0\xa0\x12\xe5\xa9"\xcf2\xc0\xee\xe1\x06\x16\xf5\xcc6\xc0\x13\xe8\x19\x9c^\xc36\xc0H\xb9\x08+\x9ef4\xc0\xd6\xf8f9e62\xc0\xed\xd5\xdb\x87|E5\xc0-)\xba\xb7\xfa\xc25\xc0us\x04\xc4\xc0j4\xc0p]\x82\x9a\xbe\x7f3\xc0$\xddX\xc0\x00*3\xc0K "\xd5/\x836\xc0-{yc\xa4&3\xc0\xcdA-\xd4\t\x064\xc0Vlb\xfbda4\xc0z\x1e\x87\xaa\xd9\xf41\xc0VT\x96\x88\x00\xf44\xc0q\xd8V\xecY\xdb1\xc0\x85F\x9a\xa7\xa5s4\xc0Y\xca\x80O\xf4\xd92\xc0\xa6\x10\xb8\xe4F\t4\xc0\\A\xd0\xe7\xc1\x8f0\xc0^\xca\x95E\x0e`5\xc0\xcc\xb6\xdae\x04\x8c6\xc07M\x10\x10\x87\x815\xc0N\x96\xdcB.\x055\xc0q\xce\x86\xd4\xf3\x865\xc0\xb6\xd1\xce\xe5\x06,7\xc0-k\xa1\x189\xee2\xc0\x8aL#\xeb\xb9;5\xc07\xcf:\xe0\xfd,3\xc0M\xc49\xdd\xc8\xd21\xc0!v\xed\xda\xe6\xeb2\xc07\x10\xa3\xb28\xf01\xc0\x03\xf1y\xad\xf8e4\xc0\xf6\xf2\xa9Q\x8bw3\xc04\x84\xf5\xff\x93\x133\xc0\xba\xfc.dBn5\xc0a7\x1c\x84=\xbf3\xc0v3\xdc\xa6\xa1\xb11\xc0UR\xab\xc3\x18\x8e6\xc0\xad|\x10`\xaf\n5\xc0\xfd\xf3\x1e\x85aJ3\xc0uj \x8d\xfb\x853\xc0\x1aA\xd5\xb2^U6\xc0<M\x8aP\x15\xdc4\xc09\xd5\xbe\xbd\xc1\x046\xc0\x0f\xfa1U\xe6\xc42\xc0\x84o\xa03\x91\xd03\xc0\xf94\xc7\x14\x9eV6\xc0\x1d.E\xa1t#3\xc0\xe1\xfd\x1c\xe4j\xf77\xc0}\xcf\xbf\x90\x8928\xc0\x8d <\x97\xce\xd83\xc0\xff\xaa\xe4(\n;0\xc0\x9bXE\xd3\xdb\\2\xc0&\xbe;p\x1e_4\xc0\xb6\x83\xf57(\xe83\xc0\xd5zyM\xe6|4\xc0e\x86\x87W\xc8B5\xc09\xd6\xb3\xad\xaeq5\xc0\xa8\xfd+\x81\\\xdc7\xc0\x7fI\xe0\x9bI\xc32\xc0\xb3\xd5\xa9\x03K\xc32\xc0\xf1\xfb 3I|4\xc0\xe0[^hXd4\xc0K3\xf8\x03\x1fA5\xc0\x04D\x17\xb6\xba\xf51\xc0\xf2\xe9F\xda\x9b28\xc0&w\xc5x\xbb,3\xc0\x9e,u?\xb3\x1c5\xc0\xe95\x8a\xb9\xcd\x9f4\xc0\x833S\xb0\x81\x9b4\xc0\xc8\x1a:M\x12\xeb2\xc0\xb2\\Q\x94\xdeD5\xc0\xd1\xbexX\x1b\x7f4\xc0YL \x1a\x9d\x1c4\xc0DR"\xc2\x81\xe42\xc0G\x07U\xde\xd1\x875\xc0\x0b\x9e\x8f\xd3i-3\xc0\xe5\xb9I\x98\xcd#3\xc0\xe8\xf0o\x86f\x9e6\xc0\x81\xda\x1e\xfc6\x1f8\xc0Dm\x08Y\xe7{3\xc0\xe9}\xf9\xaf\xc0q3\xc0\xee\xa9\xc9\x0c\x98\x876\xc0c\x81\xcbc\xeb\x083\xc0YH\x19\x83\xd8\xe92\xc0#\xaa\xe4\'x\xd52\xc0zEw![A6\xc0\x19\xf5\xb5\xc5\x9dC3\xc0\x82\xd5*\x84\xf3\x910\xc0\x13e\xfe\xea\x8f\xe03\xc0D(\x18E\xc6\x126\xc0P+\x9b\x07w16\xc0T\xc1D\xc9\xa5<3\xc0j\xcd\xfb\xf7k\x126\xc0\\\x1b5\xe2\\\xd14\xc0s\x11Q\x05c\xa52\xc0\xd4R\x15\xfb\xad53\xc0FQ\x84s+Q2\xc0\xd2QB\xca\x12K3\xc0\xec8\xb0\xe9\xa9I2\xc0\xd1\xfc\x9cm\xf8Z3\xc0\x1a\xb3\xe0y\xa4\x1d7\xc0\xac\xed\xc7\xd2\x15\xde2\xc0\x03\xc5\xbf\xdf\x9e\x974\xc0\xa2A\xdb\x968\xd13\xc0wh*\xaf\x01\x9c4\xc0<\x17\xbaH\xbe^2\xc0\xb9r/\x97r[5\xc0\xc9\x16\xec\xd6\xffy4\xc0\xc8\x8e\xc4\x0c\x8b\x127\xc0s2\x01\xe46d5\xc0\x86\x92eYUu3\xc0\':K\xe7\xf9A5\xc0KT\x9a\xeeL[4\xc0\xfa7\xfcI:Q3\xc04\xceNiW 3\xc0\xcb\x03\xdd\xf0\x93(7\xc0\x89\x98G\x84\xa5\xd02\xc0\x8b\x0f\xf8\xcb\x11\xed3\xc0\xe1\xee\xde\xaaT<3\xc0@\'\xd5\xcf\xc5B3\xc00/\xc3\x9e7I3\xc0u&H\xc0\x91`4\xc0\x85\xb9\xa7\xb1}25\xc0p\xeci\x9cR\x0f5\xc0\xd7\x8f\xdf\x906;2\xc0\x88\xb5p\xd8\\h2\xc0\xde\xea\x81&\xf2K5\xc0\x10\x8b\xc1\x1edL2\xc0r\x95\x03\x98\xedZ4\xc0\x89|\x87\xd1\xb4\x944\xc0\xc0\x9d{9\xc2+4\xc0%C\x18M=\x166\xc0\xe4\t\xdf\xa3\x8cz3\xc0\xb5\xe6\xe0\xae\x04#6\xc0\x1b}\x7f\xc3\xfda3\xc0s..R.-3\xc0\xc6\x01\x0c\x1d:/3\xc0;\x18!L\x0f#3\xc0]%\xc1\x08\xba\x083\xc02\xf2pnd\xea2\xc0\xed4\x0fQ\x1266\xc0\x1a\x99\xd6=iQ2\xc0\x1a\x0fz\x0c\xf4>3\xc0\x11\xcdt\xd1$I3\xc0 8\x14dH\x1a3\xc0$\xe6\x02\xf1\xf8\x183\xc0\x8e\x92E\xc5\xad37\xc0\xdb\\\xd5\xb9\xe7\xf95\xc0n\x96|\x14\xb0C5\xc0\x98\xa1\xd2\x8c\xc5,3\xc0\xa6\x88\xaf\xa4\x16\xec1\xc0\xb2m\xbdX\x99#6\xc0_\x9d\xef9\xaa\\3\xc0\x9e^/\x00L\x9b4\xc0\xdb\xc9\x9cS9@3\xc0\xb4)\xbbe~?5\xc0\xa0f\xa2\x07\x06\xa71\xc0\xdc\xc1\x94\x83z\xb52\xc0C\xc9\x9aL\xc4\x935\xc0\x0c^\xc2NT=3\xc0\x9f\xc2k\xb05\x143\xc0\xd8\xfcUm\x93B5\xc0\x12\xce\xa2\xf9\xd0W8\xc0]\x8f-\x10K\x067\xc0/\xf1\x96\xbb\x8b\x088\xc0u\xad\x03u\xa6\xb80\xc0\x93\xefk\xab\xbe\xa74\xc0\xbb\xcbrdSI5\xc0]\xac\xbcv*\xce5\xc08)\x91>\x00\x9a4\xc0\xd0\xa8\xf9\xd16\xa82\xc0C\x12B\xe7\xad^5\xc0zf!\x10\xd1O3\xc0\xf7\xb6|B]%6\xc06\xf7zN\xae\x893\xc0\x92\xec\xb3uU\x026\xc0`|\x02\xfc\xca\xf53\xc03\rI\xbe"\xcb4\xc0\xe6\xe4\x97.\x0b\xc75\xc02\x9a\xaf\xa9l\x863\xc0\xe1\x7f\x9a\x82\xc2\xff1\xc0\x19k\xd4\xe4\xfc\x0c4\xc0O\x10,\x9c\xdb\x174\xc0ef\xc7\x07F\t5\xc0\xef\x80@k\xfd\t3\xc09\xe4;\xfb\xf9*3\xc0\xb9<\x14u\xca\xaa4\xc0\x08\x8f\x89Q\xd8+5\xc0\x90w\xb8\xb3\xd314\xc0\xd9\x1c\x88W\xd0(2\xc0\xd130\x82q46\xc0\x07Unu{\r3\xc0\xb7\x0e5\x8fb\xf33\xc0\x0f\xdf]\xb0\xe3\x066\xc0G"\xe6J:\'4\xc0\xa3\xb3l\xab\x95\xc11\xc0\xd3 u\xf0\xc9\x8e4\xc0\x12%\xd0\x11\x87U4\xc0\xa6\xb71\xe7\xc7\xad4\xc0\x03@\x07>#17\xc0\xf4\xa9\xc1d\xf5\x1c5\xc0N\xa6\xf5\xfc\xa3\xef6\xc0\rn\x99y>K6\xc0\xcd\x89\x18\x8a\xb1i6\xc0\x1e\x00\xff\xf1\x90\xd96\xc0\\\xc0\xd3V`:3\xc0\xda<(\xb3\xeb\x134\xc0\x81\x90\x1a3\x12\x063\xc0\x97U\xebEd\x9e6\xc0\x1c,)\xb4\xe3\xf46\xc0\x93[,^\xa0\x037\xc0p\xae?\xe6An4\xc0\xc2\x02J\x18``4\xc0 \x1e\xea7\xaa>6\xc0\xc03\x8f,L^4\xc0\x95\x8ar\xe7\xc7\xc93\xc0f\xd9\x81\xabY[3\xc00G\xb2\x86<H3\xc0A:\xa7\xca|\xad6\xc0`\x84\xd3q}\xb44\xc0\t6o\x81\xfc`3\xc0\x7f\xc4\xf4k\x86j5\xc0\x1e\xfc\xae\x90\x98\x085\xc0{C\xbf\xec;26\xc0\xbd\xc6\xcb`\xf6\xde4\xc0\xb9\xadf\x060\xb65\xc0\xea%K\x9b8c2\xc0f\xfc\xe6c\xfa\xf43\xc0x\xfa\x8e\xba\x91\xae3\xc0\xd7\xc49\\,\xf74\xc03\t*\x9c\x9dG3\xc0?\x86W\xbc\xb0\xb74\xc0z\xedK\x95o\xc15\xc0$\xf2\x98\xa0\xc8\xcc7\xc0\x88r#\xd5\xd1F5\xc0\xf4\x1f\xa4\x83\x7f\xa17\xc0\x98u\xa2\t\x80\xa34\xc0o\xa5\x80\x9fT\xc94\xc0p\x95\xd0\x9bq\xcb1\xc0\xc0k\xf5A\xc0j4\xc0DSW\xb8)\x182\xc0\xd3|\x8d\x01\xe2F3\xc0Z\nS\xda\xefo5\xc0\xed\xce\xdc\x16\xb3 3\xc0\xe8\xc7\xbb\xd9\x81\xc54\xc0D\x19\xab\xc8\xa0\x963\xc0\x98\x07\x1bX\xc1\x1e3\xc03\x9f\x8d\x95\xaal3\xc0x%\x1f\xdc\xa8&5\xc0\xf7\x8e@\xac\x13\xf52\xc0<\x9cD\x0f\xbc\x991\xc0\x19\x9b\xc0\x9b\x0bh4\xc0\x067}L\xd6\xea4\xc0\xe4c\x86\xc3\xdd\xf04\xc0n\xda\xd7\xaf\xbc{3\xc0C\x85\xb0\xf3\xd1=4\xc0IO\x18\xc1\x0e\xbb4\xc0\xcf\xe0\x14\xbc\x1fS4\xc0\xee0\x8f\xf5\x8ec6\xc0\xe1\x9e\xf9\xe2\x93\x8d5\xc0\xb1\xaa\xf8\xed?77\xc0}\xbfI\xde\x88\x1e7\xc0H\xd6u\xb37\xb82\xc0&\xcb\xee\xb3uH6\xc0R\x91+\xe5#\xdf4\xc0(\xacq\x14\x0b\xfa6\xc0\xec\x9b\xd5\xd9\xaf\xe44\xc0\xba\xa5n\xc8\xa6w5\xc0lO\x9a\xec1Y5\xc0+U\xa1:\xbbZ1\xc0u\xcf\x1a\xd5\xad\xcc5\xc0\x1b\xb1\xfbl\xc5G5\xc0[{\x1ca\xcfS3\xc0n\xcfc-aR6\xc0\x1d\x8d-\xbc\xac\xa22\xc0\xfb\x9a\xb9\x1e\x1ef3\xc04\xf6d#Z\x194\xc0d\xc0\xc7\xc4\xf1\x7f5\xc0\x99\x8e]%+\t6\xc0\xec\xce\xc3\x8e\xf2S4\xc0\xea\x83$\x8d@R3\xc0\xfd\x97\x94\x0eSZ5\xc0T\xec/I\x84\xa15\xc0\xa0*(\xef\x1a\x8b4\xc0\x8f\x14\xd3\xaeV\x184\xc0\xd2\x9fd\xd5\xb8\x023\xc0\xf8\xdf1&\r\xd32\xc0}\xc2\xfb*\xe2!4\xc0\x933\xa3\x1d\x8f\xd54\xc0\xf7\x14\x85\xadM\xa04\xc0\xa5\xa7\xdf,\xd2\x144\xc0\xca\xb05\x9a\x8aF4\xc0a_\xba\xa4\xa3\xd80\xc0X\xcd:\xa5J\x875\xc0\xddpc\xa1(X3\xc0ag\xe6\x96H\x156\xc0\x88\xad\xc1\xaf\x7f\xe45\xc0\xb4f\x98\xf3*\xb01\xc0\xcc\x16:\xe9\xadw3\xc0\x7f+{\xd7\xa3\xf84\xc0#\xed>\x98\xcc&4\xc0\x06\xa5/\x9e\x9e\xce5\xc0\x08G\xaa*\xae\xfc2\xc0m\x84\x06 \xf8_4\xc0R\x03\x9c\xf76p3\xc0iL\x97~8,6\xc0\xc86\x18~P\xe63\xc0N\xafv\xeb\xca\x9e3\xc0\xfc\xc0v\xe4\x05\xc85\xc0\xe8\xcb\x00\x9e\xc3a4\xc0\xe5g\xefH\xc4>4\xc098\xa7\x1a\xe1\n4\xc0{Q\xf5\xc7\xc0\x057\xc0\xee\x98;\xab\r\x7f5\xc00\x9eI\xc19\x934\xc0\xa0\x89\x18@\\\x854\xc0\xf4\xd0\xcd\x06\x03@5\xc0\xcb\xd9\xfb<V\xf54\xc0\x10xO\xb1\x87E5\xc0_}Y\x07\xd8\xc92\xc0\x1a\xa0r\xa2{)6\xc0\xe0\xdeSP\xf6\x816\xc0\xa0J\xd9!\xbf\x075\xc0eD\x84\xa2c54\xc0\xda\x893\xd9\x00)3\xc0\xa2\xab\x11\x92G\xe93\xc0\xde\xca\xe8\xc1 \xb02\xc0\xcc>\xe5r\t\x113\xc0\xa8\x1bqE\x92\x1d6\xc0&\xcf/\xc3\xbd)5\xc0g\xfd\xa7\x08\xe4_4\xc0\x88z\xa4\x93bE4\xc0\xf1\x13C\x8d\x82\xb75\xc0\xb2\x00\xa4^`%5\xc0\x1b\r-\x1e\xed{4\xc0\xa7\x16\x8b\t\xb8\xb74\xc0\x8f?`\xdd0\x026\xc0K>\x95g\xaak4\xc0G\x00t\xe1\x94|4\xc0\x1a\xef\xd63\xd8\xb86\xc0\x85\x141sw\x115\xc0)\xf0i\tOz4\xc0j\x88\xcd\xda766\xc0\x17)P\x9eJ^3\xc0G\xe2\x1e\x8a\xa9y2\xc0\xca\x19\xdf\x8a\xba\xaf3\xc0\rr\xd3\xd5\xbaY3\xc0|[\x11\xe0\xe6[4\xc0\xcb<s3\xb7\xfc3\xc0v\xac\xff\x04\xb3\xc53\xc0\x1e6R\xaad\xe35\xc0^s6p\xa4J3\xc0\xf2n\xf6_\xe1R6\xc0\x0e\x13y/\xc0\x8c5\xc0\xcc\xd90\x93\xd2\xf34\xc0x\x7f\xa9)\xb4?5\xc0\xd0\x1d\x88<5\xf55\xc0\xef\xa5\x82\x86\xe6J6\xc0\x1aq\x0bU\xffI6\xc0^\xe5\\P\xf3\xd21\xc0UN_\x9d\xe8\x876\xc0\x16c\x021\x06N5\xc0V\x9b\xcd\x07 p2\xc0.\x963\x1fm\'3\xc0\xad^W\x1f\xc8\xcd3\xc0\x07\xfdL\x93\xbfg4\xc0\x9aW\x11\xadi93\xc0\xfb\x0b\x84\xfcq\x836\xc0n.\xcf\xf7\x9e\xa35\xc0wAs\xfa\xcc\xf73\xc0\xa69\xee\xa3B\xf06\xc0\x80\x81\x8cl\xb6N8\xc0\xaf>\xf2\x14\xc4\x855\xc0\xbd.\xdb\x94\xcf95\xc0\xf8\xfd`\xe7!\x035\xc0\xb6\x18\x1d\x84\xe3\xda3\xc0\x04\x0b\xa1\x18{R4\xc0<\x86v`\xab\x1d5\xc0\x05\xec\xff\xf9\xbbE5\xc0$>\xdd0%\t6\xc0p\xb8\x08\xb4\xc7y4\xc0Y\x9eOo\xd9\xca5\xc0B*4\xe1\x02&6\xc0|\x8eF&8\xfd1\xc0@\x15\xca2*33\xc0\x1a\x18\xfePv\x9b5\xc0\x80\x86\xfd\xf4\xe6\x025\xc0\x8f\x8f\x94\xe3\xa6\xc84\xc0\xad\xb4\x079(.3\xc0\n\xb7\xc5\x17z\xa54\xc0\xb10<\tg 3\xc0m\xc8\'"\x12~2\xc0\xc8\x00\x12\xd4\xbew4\xc0\xd0/-P\xd8\xaa5\xc0/\xa6c\x9bP\xbb4\xc0\xfe\xf1\xa1\xfe\xbf\x174\xc0RJ1Q&\x9e5\xc0\x82\xf1\xaa\xedG\\7\xc0\xf6\xd5\xb3\xcb\xcdO7\xc0X\x86kN\xda\xee6\xc0&Y\xf4:\x83\x196\xc0g\xee\xf8(\x8a27\xc0\xb6\x98[\x95\x03\xbe5\xc0\x90\x91\r\x96p\x135\xc0]\xeb\xa8?|74\xc0\xbc\xc6\xda#\xa6\n6\xc0\x8f\xb7\xad\x14\xb8T6\xc0\xb5\x82\x06\xc7\n\x074\xc0`\x13vp\x9e\x105\xc0\x1f7^i\xb9u4\xc0\x18\xee\x19\x7f\t\xc81\xc0\xb3.\xc2\x80Kj3\xc0g\xd0\xbb~=\xc32\xc0RK[\x89\x9e\x875\xc0%F\x1d\xb7\xc9r4\xc0\xe1W\xdd\xf7\x85K4\xc0\x08\x00y\xf7B\x1d5\xc0\x86\xa5\xa9xT\xe43\xc0\x00\xd9\xcc\x00\xae\x9f5\xc0\xb8|0\xff\xd3\x833\xc0\x02D\x82F\xec\xe74\xc0\xbe*\xf0qXE3\xc0\xd2#\xd0\x06\x90\xa57\xc0u\x84\xae\x01\xff\xa84\xc08\x91\x90\xf2\xbd16\xc0\x93\xba[\xa6\xd075\xc0T\x8b=\xab\x8a!6\xc0i\xdd\x87\xfa\xcc\x0e5\xc0\xd9v\xa4\x80i\xbf4\xc07\x85\'\'_\xbb4\xc0?\xac\x97\xd9+\x173\xc0\x90\xe0\x94\xe8\x88\xdc2\xc02a>\xacD\x994\xc0\xe01~\x0e\x97\x1e7\xc0*"G\xb8}\x873\xc0\xe2\x01]\x87\x8b#3\xc0W\r\xb0y\xf4\x1f4\xc0\x17\x0f\xd3\xaa\x0e\x905\xc0\x01B\xea\x1a\x90/3\xc0\x8dmW\xd0Lt5\xc0\xdd\x0e\xa8[\xe0\x8e4\xc0\xe3 L\xf3\x0c^4\xc0\x1a\x82&\xa7\xc4\xdd6\xc0Bo\x1b\xea{\x065\xc0\xec\xb5\x81V\x8b\x985\xc0\xd2\xb0\xa9\xcfZ\x185\xc0\xc2d\x86H\xe9\xb33\xc0\x86\x07\xe2&\xb4)5\xc0u\xe5\xf5\xfe\xd3,5\xc0\xcfaK\xc1g\xcc4\xc0\x98\xe9\\<\x9d\xe13\xc0\xf6(\xff\x916z3\xc0J[k\xeb}m3\xc0(\xc4$\xc2\xf0s1\xc0\xf0Q\xa9\xad\xbc\x8c2\xc0\x1c\x94\x0c\x1a\xc7\xa03\xc0A\x9b\x9b\x90\xc2\xd61\xc0=\x95\x8c\x81\x85}4\xc0\x12I\x17\xe9\xa0\x015\xc0\xd1\xd7\x8eZ-\xde7\xc0\xabHn\xa7\xa5\xfa4\xc0\x06\x00\x01H\xbf\xf42\xc0]-\xf0{X\x8d1\xc0\x8b\xac\xf1\xb1B\x974\xc0\x89\xcb\xda\x07u\xba4\xc0o3z\x85\xba\xae4\xc0\x03y\x82\xbf\x14@4\xc0\x94\x12\x1a\x83\xde\xd54\xc0\x9b\xa5#\x8e,\xb67\xc0\x13\xbf\x84g\x07\x7f4\xc0\x1aa\xa8\xe8\x86A6\xc0G\xa1zu\x98e4\xc0<\x94K\x89\xa0\x955\xc0\xbc&\xc1:gA5\xc04\x86e|U\xfd3\xc0\x90\xc93RjO3\xc0R%\xd3w*&7\xc0\xfb\x98\xc8-\xc2\xfa5\xc0\xf2\xce<\xfd\xd3\x027\xc0\xeb\xde\xf0\x9d\xf7_5\xc0\x8d%\xa8\xeb\xc0\x106\xc0\x8e\n\xebT\x07\x034\xc0,S\xfd\x0e\xd5&7\xc0\xa3\xda\xecB:\xb36\xc0\xc6\xe0\xb2]1-6\xc0u\xe2\xec\x89B\xc55\xc0 \x10\x8f\xba3\x086\xc0\xf4bF$E\xdc3\xc0\xc5\xad~^_^4\xc0\x8e\x9bkb\xc5\x136\xc0\x13\x17q\x8e\xf0\xb45\xc0\xd0}\xdb\xa4~&7\xc0\x05\xbeO\x83\xfa\xf63\xc0\x83C\x01\x1fG\xf54\xc0a\xe41\xe9\x00\xbd2\xc0\x8a~"/\xbb\x954\xc0\xb5G\xa6\x1a\xfd\x984\xc0&\x8a\xf8R1%5\xc0A\x9dR\x11\x08)3\xc0\x94\xca\xc7\xbd\x8a\xe15\xc0\x8e\x04wz)\xb45\xc0\xc9xoD\x19\'5\xc0v[\xbcr4\x085\xc0\xa0\xf8\t\x02\xd3N4\xc0\x83\x93\xb3\xe4\xa5\xc56\xc0\xde\x98\xe6S\x03\x015\xc0\xc10\x15<\xa1\x156\xc0\xa3\x85\xc2@\x9cV4\xc0\xa1\x14\x9c\x7fF\x166\xc0(_x\xfa\xf7\xf72\xc0\xc37o\x8f\xdc\xc84\xc0;@\x8c*\xc6$5\xc0(1\xea\xc6\x86\xa24\xc0\x10\xc6\xa6\xc0\x14f3\xc0F\xa5b\x17\x85\xfb6\xc0\x94\x1f:\x12@u4\xc0\x82\x02\x1d\xf3\x8c\xf45\xc0\x8c\xb2\n\xce\x83\x0f5\xc0!\xe0\x9e\x0f^~5\xc0c\xcc\x8a\x99\xf2\xa75\xc0\xfd\x19z\x89k\x9e3\xc0\xfd\xbaY[wp5\xc0\xf5.\xe1\xe7=W6\xc0\xdc\xb7`\x99\xcb\x1b6\xc01\xaf\xf0:\xe9@5\xc0!H\x81/\x11\x014\xc0\xcd~\x1aFU]2\xc0\x1a\\\xab\x08\x1264\xc0\xd8\x11\xea\xc4\xa7\x154\xc0\x0f\xf5\xfb\xebg74\xc0\x01\xc3\x90$\'t3\xc00\xe3\xb3\xa3\xcbq3\xc0\x86|\xe9u\xc1\x955\xc0\xdfV9\xdf<~5\xc0SU\xe3o\x03\xb16\xc0\xb4\x81\x1b#\x0715\xc0\x8e}\x106IO3\xc0\xc0Xeg}>4\xc0\xa3\xba_\xe7\xba\x813\xc0\x07\x98\x999\x96t3\xc0\xc1\x15,fU\x8e5\xc0\xc3\x1e\x03\x00\x81\xdd3\xc0\x1a\xfd\x1c\xd4\xc6j5\xc0\xa8+b\x1c\xa3\x063\xc0;\xf5R\x94~\x9b5\xc0\xe3\xa0n\xe4\x87&5\xc0\xa0\x04{&\x85?7\xc0\x0e\xd4w\xab\xba\xcc4\xc0w\x9f\x99\xf5\x85q4\xc0w\xf8\xa1\xbfa\xdd4\xc0\xec\x9c\x91\xff\x86\xda5\xc0\xec*$\x9f4\xac6\xc0\x19Cu\xe9\xbep6\xc0\x18\xd1*\x82P\xc14\xc0\x9f_\xdaC\xf0%3\xc0\xed\xd6\xf8\xebL\x963\xc05\xbc\xd7z\xdcG4\xc0\xd0\x8d;^\x17A6\xc00\x86\xb1s\x84;3\xc0\xf5\xb1\x19\x0fk(5\xc0\xea^\xeeA\x10\xa15\xc0\x00Xs\xb5\xa156\xc0\xa6g\x80T\xabx5\xc0\x9et\xa0\xfb\xcf\x7f3\xc0\xeaz}\xf7\xd2\x115\xc0\xca\'\x88A\xb4\xa43\xc0p\x08\xc0\xa48<4\xc0\x0fp\xaf\xb0\xc2$4\xc0dwN\xae\xffh2\xc0\xe1\xe6\x99\xe6\xf3n3\xc0\xcf\xb5\x9f\xfb\x94C3\xc0\x81\xa9\x89\xb1A\xb15\xc0C\xfd\x1e\x0e\xd0[5\xc0\x90MF\x0e2\xcd5\xc0\x86h\x1f7w\x8f5\xc0\xf4\xfe\xad=\xaf\xb23\xc0\xa4V\x98H\xf092\xc0fhbI\xef\xa94\xc0I\x97i\xc9\xf775\xc0VG\x9e\x1c\x18\xa16\xc0\t\x97Y\xdcz\xd43\xc0gq7Z\x9a>7\xc0g\x84\xae\xb0Pl4\xc0\x88\x8d\x98]!\xd43\xc05\xd7"\x9ck\xeb3\xc0\x94\x0c\x19\xbe\xd5[6\xc0q@*_\x92~6\xc0hY\x8c\xa1\xeb08\xc0X\xc3\\\x1f\x83u3\xc0.K\x12Q\x93w5\xc05\x97\'<OJ5\xc0\\\x12\x8a\xe2\x9b\xb83\xc0\xec\xe0\xe3e\xd0\xb16\xc0\x7f.\x9e\xccw\xe93\xc0\x16\x03.\x8cZ\x083\xc0\x1aq\x06\xfc\x01q6\xc0\xc2*\x84\x81\xa6\xda5\xc0\xb6\xc6FO\xf6\xd82\xc0~\x9f%-\t\x1b5\xc0V\xf1\xc9\xba+#3\xc0f\xb1)[\xee\x8a2\xc0..`C^\xe45\xc0"<j\x11\xce\x005\xc0\x10\xb7\x1c:\xecI4\xc0ij\t\xb9I\xb63\xc0\x87\'\xbc\t\xd7 6\xc00\x8c\xdf\xddXd4\xc0h&\x91u\x8cQ6\xc0\xbe5\xea\xf5t\x8e4\xc0s=\xaaejl3\xc07\x93\xd9\x89\xd3\xe33\xc0\xee\x98kx\xea\xd74\xc0\xb2\x06\xf3\xd6\xbe06\xc0\xd3\xbc\xb9v{s4\xc0\xadTbw\xb2\xf84\xc0J\n\x88Lb[5\xc0\xaa`ueD\x8a3\xc0l\x8c\x06\x1c[E2\xc0H\n\xa9cR[5\xc0-\x902W\xcfR2\xc0\xdd\x97H\x12\xf6\x124\xc0\x84\xf3\xdf+w\x0b5\xc0\x19\xcc\xfb\'Y&5\xc0\xdd\xfa\x81\xac\xd2\x012\xc0A2V\x90^\xfc3\xc0R\xd7\xb1B\xc5>4\xc0\xe7\x10\xb3\xed\xc9\xf44\xc0\x97\x17\xef\x00RO6\xc0\x95\x9alJ:\xdc2\xc0\x8c\xc4_\xd6\xb474\xc0\x854B\x00\x1b\x995\xc0\x07\x0e\xf2\xf9\x02\xcf5\xc07\xd9\xa4\x8eg~5\xc0^\ru\x1a\xda\x015\xc0N\xf55\xa0\xf5t4\xc0\t\xa2\xe3`\x80\xdd2\xc0\\\nq\x17U24\xc0\xd27u\x83\x94\x7f5\xc0\xa1\xe28\x1e\xa4N6\xc0M\xb4\xf2\x980\xfe3\xc0\x8f\x14\x98\xc5\xfb#3\xc0\xec<U\xee\x98)3\xc0\xa9\r{\x08\n\x046\xc0M\x15\x87\xee\r\x175\xc0u\xea\x14T\x8d\x833\xc0\x06\xd0\xcc\x88\x95\x173\xc0\xc4\x0bc\xbc\xc9\x135\xc0$#,\xd1\x92c4\xc075xL\xfa?3\xc0\xe5\xaf\xc5\xaf\xd5V3\xc0\x1a\x103\xad\x86\xa25\xc0\xda\x96\xa9\xf6\x0f\xf21\xc0;\xda\xaf\x9f\x1al4\xc0U\x94ls\xac\xc85\xc0\x04I\xc3\x8fuU3\xc0\xfc\xb0\t\xdf\xcd\xff5\xc0\xe0\xdb\x19\xc4\xe1\xa04\xc0\xf2\x9c\xfd\xf1%\xc24\xc0\x96\x9a@ $\xd37\xc0(\x10F\xcdKI5\xc0K.\x88\x03_\xe64\xc0\x89,\xc8\x1e=\x153\xc0=(Z\x87\xc1_3\xc0[\x0b*\x1d\x8c\xb56\xc0\x908\xf4\xfe4\xd86\xc0\xfb\xf2_\x97\xff;5\xc0\xa6\x966gYI4\xc0\x89\x19\xefx\x06&5\xc0\xac\xa5\xcc\xf6ak5\xc0\x83\xddd9\xeeD4\xc0\xc0tL\xd5x\xc42\xc0\xcd\xd0\xd6\xf6\xbb\x9c6\xc0S\x19J\x9e%\xb75\xc0\xc7mhm\xe1f4\xc0>\xea4\xd7\x14\xfa3\xc0\xb9\xac\xd5\xe8\x8b\x156\xc0\x02\x82x\xa8\x10i3\xc0\xf3\xa3\xdf\x91\x0f\x902\xc0Z\r\xb9\r\x1e:6\xc0W\x91\xad\xa0Z\xc20\xc01\xfd\x18S\xcd&5\xc0\xa7\xdcOk\x03\x9b4\xc0>(\xdd\xe7\xef\xb17\xc0\xb4.3\xe8\xf2G3\xc0`\x85?-;\x0c3\xc0\'\x18\xb4\xd1\xb7\xb53\xc0k\xf2a\x9e\xc6^5\xc0\xcafQ~\xe2\x036\xc0\xdb)\xc97\xf0\xb33\xc0&\xd0\x9b\xc1\xf7i6\xc0\xa0\xf4B\xce\xf4U5\xc0\x1f\x82\xfa\xf3\xc0\x134\xc0>>\xa6F\x8e\t3\xc0:\xed\t\x00T\x138\xc0PX\n\x88\x04\x805\xc0\xd2\x87y\xbb\x91#3\xc0"1n\xe1t\x883\xc0\xf1 4\x98I=5\xc0GI\x8d\x9a\xdc\x0f5\xc0,\xee\x1fq1-5\xc0\xa0]\x17\xba\x9f&5\xc0^qR\x93\xf6\xe74\xc0\x02\xeak\xf8W96\xc0\xb2\xda\xd6\xc7S\xd23\xc0\xfc\x97H\x14[=3\xc0\xe3b\xa7\x95\xea;5\xc0m\xf7\x04\x1d\xda\x7f3\xc0\x10\xd3l\xba5\x016\xc0\xc9Dz\x10\x1f\'5\xc0Z^\xed0\xae\xf75\xc0\x1c\x13\xf8\x14\xc7o5\xc0\x03\xf8\x94*\x1d\x7f4\xc0P\x02\xcfU\xcb\xe43\xc0\xca\\HWHv3\xc0B\xa7\xe7\xa9\x92Q5\xc0\xce\xc5\xd9\xb0\xc8\x933\xc0\x8ca\x04\xc6S\xe15\xc0\xb6I\xac\xf9g-7\xc0\xad\xd8K\xd0\xeb\xa35\xc0\x841:0v\x1a3\xc0\xdb\xc0}\xb1\xd1\\3\xc0"\'\x13\xd3\xdb\x9d6\xc0\x9cE\xe6j\xdc63\xc0"R\xe1\xd6\xd1e3\xc0"\x93(\x1b\xfcD6\xc0\x1d\xd4\xb5\xbb5\xea5\xc0w^\x8bs\xfe\xb02\xc0\xe6\x89<\xe2\xc5"5\xc05\xfb\xaa\xc5?\x957\xc0x\x0f\xfb\x85\x9b\xac5\xc0\n\x98\tbx\x964\xc0Wi\xbc\xf1\xa2\xbb1\xc0F\x1c%\xce\xc987\xc02\xdf76\xd4\xe65\xc0\x08\x0b\xf7k\xfc\xe21\xc0\xa6cA\x16\x83*3\xc0\xdd\x82l\xe6|\xc96\xc0Q\xc2\xf0p\xa974\xc0\x03\xab\xa2\xa4iw4\xc0b\x8eO\xd9)\x985\xc0dJ)\xf2\xa9B5\xc0\xcdO\x1d`\x87&3\xc0\x10n\xf4\xb0\x1c\xe64\xc0gh\xf0r\x0eL2\xc0\xd0\x93>.4\xa34\xc0\xfbw\xe2\xe7\x99e6\xc0W`\x0e|\x16H4\xc0l\x8ctZ^\xb83\xc0\xa1k\\\x98f\t6\xc0.\x1d\xb08\xe5@3\xc0\x95\xbd\x1c\xf6\xc8,4\xc0\xcc\'\x86\xd5\xd3\x954\xc0@\xb6/Q\xe1\x0c5\xc0,\xbd\x13\x8c\x0e85\xc0Y\xe2*<\xccB3\xc0\x87\x00\'\ry81\xc0t\xaa\x87T\xf1_5\xc0\xfbv=\x13\x9f\xac1\xc0 \xf5\xd6J\xc4;6\xc0\xe6Q;pw\x9b4\xc0a\x90\xee\xe4\xd6\xe94\xc0\x91\x8b\x89\xba&\x893\xc0B\xf1\x0cf\xb8\xd92\xc0\xe1\xd2\n\xb50\xe81\xc0D\xec\xa9\x14\xb1\xb54\xc0\xc2\x1c[t\xf1\x173\xc0V\xc3\x07\xef@-3\xc0\xcf\xb2I\x87\x85j5\xc0\xe2.\x8ch\x9c\x937\xc0\xea\x8e\xd1-\xf9Z6\xc0\x98\xc1\x1b\xdc516\xc0\xfcR\xa4\xc2\xb8\xd81\xc0\x16\xfeJ\xcf>\x0f5\xc0\x08\x94\x93\xfbf\xe66\xc0$9\n\xd7!\x9b1\xc0\x96\x10d\x9d\xf1\x004\xc0\t\xa4Aa\xf6\xe71\xc0\xcf\xf4W?st5\xc0B\x87w]+\xbf4\xc0\xd6\xea&R$s3\xc0!\x9a\x10\xad\xb4X5\xc0.\xde\x1b\x10\x1d\xc44\xc0\x1cu\xf7\x14\x06\x985\xc0=j\x89\xae\xa132\xc0w(\xae\x0e]\xe23\xc0\xd9\xe1\x94\x0f\x99M4\xc0\x85\xe1\x95N\xab\xbf3\xc0L\xf9\xd4\xc5\x0e\xf83\xc0D\xed4\xecO\x884\xc0]\xb4r\xe6\x9f\x043\xc09C\r\x0e\xe56/\xc0\x08#%\x04\x15\xba3\xc0\x1dS\xfa\xfc3\xb14\xc0\x9a\x06\xdf\xa6Y\xdf5\xc0|W\x93P |2\xc08\x84\x7f\x94\xb6l3\xc0\x8a\x1b3\xd46G7\xc0\xb5E\xf5\x96\x15\x0f5\xc0\xf8\xba\xb5\xbb\xc6Q4\xc0xV\x8c\xfe\xe413\xc0\x0fF\x98\xb7\x8az4\xc0Zg\xbe\x1f\xeb\xf83\xc0\xf0\xe6Gb\x01\xb55\xc0\xb9l\x187\xaf15\xc0\x8e\xf9\xa2S\x18w6\xc0\'\x98m]\xb5)5\xc0\x1c93S\xc7,3\xc0\xbd\xe6U\x8c\x89\x953\xc0\x1b\xcb\xc1\x8fl\xfc4\xc0\xb6\x8a\xb4\xef\xbd\xcf4\xc0\xea\t\x94\xe7\xa1\x104\xc0 \xeeF\xfc\n\x866\xc0\x81\x8b\xdeK\x11~2\xc0\xf2tz\xd3\xac\xac1\xc0R\xf0~\xee\xcf\xbb4\xc0\x9b\x83\x93\xcd^\xa66\xc0\xdb7\x91\xcddt4\xc0\x00\x10\xc5\x07[\x0f6\xc0e\x0c\xa6\xfe\x7f\xf23\xc0=%\x90 \xa0\n5\xc0Z\xcc\xed[\x8d\x0f5\xc0\xb1jC\x1f\xe2\x185\xc0\x85\x8aynU\xd47\xc0,\xfc\x18Lq\xfa4\xc0.\x1e\xed\xebG\x993\xc0w\'RR\x90\xe61\xc01|\xf21%B5\xc0)\xda\x15\x9d\xbaZ5\xc0\xc9\x13\x84z\xa6\xc44\xc0uh\xe4i\xf1\xcb3\xc0\x819\xe0\x80\xdc\xc75\xc0g\xb4\x81wE16\xc0\xdaDT\xb6\x88\x144\xc0\x11\xc9\xa9\xe6#\x944\xc0V\xa2\x83\xd5\xd0\x853\xc0-\xc8\x8fU\x18\xdd2\xc0\x9c\xe9\x94\x9c\xe5t5\xc0\xef\x1e\xe4\x066!2\xc0i\x82\xe3@\x1fU5\xc0\xe1c\x8biG\xba4\xc0\x04\xff\xa5*\x14\x9b6\xc0dv\x83;\xcf\xbd3\xc0\xbd\xc1\xe8\xdb<\x804\xc0a\x87@D\x83\xd94\xc0K\xd8]J\x98\x956\xc0\xeb\x7f\x18G\xcai3\xc0D\xac\rr\xcb\x9a4\xc03Y\xbf\xf2\xd1#5\xc0\xb9\x97k\xc1e\x9b4\xc0\x82.V\xde%\x8f2\xc0\xce\xc2\x9e1s\xdb3\xc0\x15\x05\x83`\xb2b6\xc0\x86z1y\x0b|4\xc0\x81\x1de\x80\xdcK5\xc0\xe9\xab#\x0c}\xeb4\xc0\xec\xd3r/\x1e\x136\xc0\xc0\x94\xf7#Jj3\xc0Q\xdb\xcfF\xac^3\xc0\x17\xcdi\xf6^C3\xc0AjmD&98\xc0\x9cs\'s+B6\xc0\xbc\xb9\x8d\xbc\xef\x118\xc0\xb5\xc0\xb7^\xecb7\xc0\x17\xf4\x97Y\xe504\xc0#fw\x8e:\xdc3\xc0\x85\xbc~;K)8\xc0\xbeT\x1d\xcd\xb3\x866\xc0x-\xde\xc7\r&3\xc0\x8epgwpp3\xc0\x82<]>\xcd?6\xc0x\x11\x89\x94\x9a\xfb7\xc0\xbb=\xef[1\xee5\xc0\x1aM\x9b9\xe7@6\xc0\xf63\xf6\xb6\xfb!6\xc0\x850f\xc4\xd6c3\xc0\x0b\xf7\x95\xfa\xe2j6\xc0\x15\x81\xb8\x8a%\xfa5\xc0\x885V#%\x1e3\xc0Oa\x1am\xc3k3\xc0a\x80\xe9\x05\xe5O3\xc0Q\x19\r\xac6@5\xc0\xb1_n\x8b+\xd65\xc0\xcb_\xb7\x80K$7\xc0\x98\x12\xe3GC;2\xc0\xf2|\xf1q8M4\xc0hO\xd7\xe5i;2\xc0\xba\xb6\xc0\xc1\xd7{3\xc0\xcd\xf8\xd8\x9c\xe0\xeb4\xc0\x11\xed\xfc\xe0\xbc\xf44\xc0\xb04>j\r24\xc0\x94\x98\xb1a\xe7`2\xc0\x97;\xe2\x11\x9874\xc0\x13\xd2a\xac\xb844\xc0\x06(\xacyi\x8b4\xc0Eo\x03\x16\xdb\x893\xc0\x8fZdC\x9a\xda2\xc06N\xac\xed}\xd12\xc0\x10\xbc\xed\x96\x9c\xf34\xc0G\xe2\xe2\xe7>\xa52\xc0\x99\xc5\x95\x0c/J5\xc0]\x0c\xf1i$&4\xc0\x9d\xaf\x82\xfe0)8\xc0\xdb\x8d\xe6\xff\x1e,4\xc0\xb9\xc6\x02\xdb\xaa\xd02\xc0!iH\x0e\xb9\x9e4\xc0\xeeK\xe5\xa3\x00~4\xc0cO\xbd\x97\x19\x9b6\xc0l\xd9o\x8f\xf7\xe92\xc0\xeb\xce\xcd\xbfE\xde5\xc0\xffq\x11\xea\x98/8\xc0V\xb0X\x045\xd97\xc0\xe8Ln\x10\xce28\xc0\x9e\xf4-\x87\x11\x823\xc0\x14%\xb8\x86\xaaT6\xc0\xe2gl\n\x86y3\xc0"ip\xad\x05\x833\xc0\x04\xc1\x1b\xfbTu4\xc0~T\x10\xe0X\xa64\xc0\xa1\x1c3Nu\xfa4\xc0S\xca\x16u,_4\xc0\xfb\x90\xd3\t\xf0\xab5\xc0\xb7\xff\xa0:\xadn4\xc0\x82\xd9#\x88\x0ci3\xc0\x96\x86\x84m\xbd\x105\xc0\xd1\xaa\x12>\xb3\x195\xc0*\xb0"\xf1\xc9q4\xc0,{\xafIQ64\xc0\xea\xb5\xaa\xbcV\x823\xc0\xec<\xf6\x14h[4\xc0f\x9b\xd0c Z4\xc0YY\xa1]n\x984\xc0!g\x85(LF5\xc0\x81\xddQ\xbc\x8bx3\xc0i\x02g\xc2h\x1f5\xc0\xb6\xfa\xd2\xea_\x055\xc09C(\xe0k\xe37\xc0N\x98WT\xa4?5\xc0\x85\x9f\x15\xb5\xad\xa34\xc0\xd8\xf2C\x90\xd5\xee7\xc0W\x86[\xeb\xef\x964\xc0F\xbf\xff#0\xa27\xc0#\xbchy\x87\x1c5\xc0V\xfdH\xd5\xec\xa27\xc0H\x13\xee\x1d\xd8\xb37\xc0&\xe5\xd3\xc2\x16\xe87\xc0.m\xe9iC\xe35\xc0\xe3\xaa\x7f\x93p16\xc0\xe0\x96\xf7\xfd\xe9\xe37\xc0\x9d\xb9Y\xfa\xf9\xf65\xc0\xf1T\xc1/a\x876\xc0\xdcQE\x8d\xbc+3\xc0\x0e\x93z"\xf483\xc0DJ87Y\x824\xc0\xfa\xc6\xc9\xd4\xd844\xc0\xb3n\xed\xcb\xb0\xfc3\xc0\xd1\x10\xc2\xd9\xd0\x9b4\xc0\x89@x\x8c#\x8d4\xc0p\xa0 \xbe\n\x066\xc0z\xc5\xf9\xac\xab\xd73\xc0\x1d\xe5Y\xd0\x94\x1d6\xc0\x9fz\xe5\xa4\xf5\x964\xc0]|_Ic\xf15\xc0\x1b\xb2\x93\x81t\x9c4\xc0\xab\x8a\xbbrnB5\xc0\x0cG\xbd\xa2\x10\xb54\xc0\x9c\xc7/\x8f\x90\xb83\xc0\xe6\xcaI\xbe\xb9\xd82\xc0\x1f\x7f\xfd\x84W\xa54\xc0\'B#\xb63#5\xc0<dn\x1b\xba?6\xc0vb\x1a/P\x163\xc06\xb8\xa7\xa0\x91\xc14\xc0\x87\xf0l\xea]\xda5\xc0\xc4\x80\xa7\xc0af3\xc0\x9a\x80]9r94\xc0\xd8\x0bA\x97\x9f\xff5\xc0\xd91PZ\x84>4\xc0U\x11\x94\x82#\xb15\xc0q!\xbe<\x15\xdf5\xc0\x8aR\x91\x04\xbb\xad3\xc0>\xdd\xfb\xe0303\xc0\x87\xc0\xa4\x12\xa1h4\xc0\x95\x96\xd0\xc4\xda\xff2\xc0\x97o\x93\xba\xd2\x884\xc0W\x98c\x1a4\xb43\xc0\x1d,Xo\xf5\xca2\xc0\xd4\x82F\xb4!\xdd5\xc0 u4\xceo\x9a3\xc0>\x81\xf6=\x84\xfb2\xc0"\x14\xd725\xbe4\xc0N`j\xa0\xc0\x9f4\xc0V\xe51\x18\xa4\xb64\xc0\xd9\xb3[\x05]\xa54\xc0\xb7\xd7\xc7\x0f\xfd94\xc0\x1d\xb3~\x87B\x9b2\xc0\xf0\xe9\xdb\xa6\x8a\x1b6\xc0x\xa9\x8e\xbf\x92\xb34\xc0\x85\xf4\xf6\x97w@3\xc0\xb0\x11),&\xa54\xc0\x9f\xba+\xca[V5\xc0\xe0>\xe2\x92]\xd72\xc0\x8dB\n\xbfh\x9f4\xc04\x1et:}\x9e3\xc0{\x03u\xb9\x06\x8c3\xc0\xe4\xf9~t*\x004\xc0\xaeN\xd4\x11\xf4\x914\xc0\xef\xb9a\xfe\x06\x960\xc0\x8c\x05\x7f\xb7z<5\xc0Hm\xe4?\xef=4\xc0T\xca\x93p\xce\xf54\xc0Y\xb03]\x9a*1\xc0&\xca\xdf6\xc7\x8e2\xc0\x90F2{\x05\x86/\xc0\'z\xfa\x0c\x84\x923\xc0\xc1\xba\x14?S^4\xc0\xbf\x8f+K\xff\xef3\xc0]\xe0\xe9\xba\xde\x164\xc0\xa4V\xfa\x92\xf5\x0c6\xc0l\\\xab\xfaV\x124\xc0\xc8\xde/O\tN4\xc0\x90\x9e3\xeekX5\xc0\xe0\x9f\x8fx\x11&6\xc0\xae\xf3\x85\xbdwS3\xc0\xc0\x19?\xa5\xf6&0\xc0N\xa6H\x14Rb4\xc0\xd1gE\x91\xdc\x1d3\xc0\\\xa2T\xbf\xe2\x1f6\xc0(\xea4]\x84`6\xc0\x96v \xd0\x1bj3\xc0\x0f\x18\xda\xd1\x8b\x994\xc0\xbaa\xc2\x92\x1b\x9a5\xc0w\xffEG\x8045\xc0\xfa\xe2\xb5yJ\xa63\xc0\x1f\xa3`\x9f\n\x9c3\xc0C\x98\xf9\xc8\xed~2\xc0@\x01\xcb\xd1\xfe\xd24\xc0J\x04!\x81B\x1a5\xc0\xcbR\x93cd\x186\xc0\x03\xe0\xfc\xb0\x1a"5\xc0\xbdI\x81,I\xa15\xc0#\xca\xc1\xdf\xb8J2\xc0\xb2\xcb\xc2+z?4\xc0=\xda\x80R\xb4\xca6\xc0{e\x8d\x92\xa4\x176\xc0\xdd\xe0\xc1\xc5ii7\xc0\x8a-\x12\xd2\xbcf3\xc0\xd5\xdd\xf7u\xe2Y4\xc0\xd2r9\xb3\xb223\xc0\x15\x8d\x99G\xc1\xd15\xc0\xad\xfc\xcc\xc4Xc7\xc0MR\xde\xa6\xe9\xcb5\xc0\xd5C\xfa\x86Gf1\xc0x\xe0\xe4\r1,3\xc0\x9a\xb8\xf6]`+5\xc0?(\xfe5\xfe:4\xc0\x1e\xfc\x13"\xfb<3\xc0Hq-EWG6\xc0\xff\xc7\xee\xcfWd4\xc0\x03\x95\xf6]\n\x8c3\xc0\x8a\xa4\xf4\x96\xa7\x176\xc0{\\0@\xf3\x1c7\xc0\xe9\xff\x11\xda\x96w5\xc0\xdb|TPc\xee4\xc0S,\xc8\xebqm3\xc0\x1aE\xc5A\xf8\x955\xc0&\x80\xcd+Hi3\xc0+\xca\x16\xe2\xb4\xe44\xc0\xf8j\xa5\x98\x01\x8c4\xc0\xca.w\xd4\xa3\x015\xc0P\xe3a\x88\xb1\xf24\xc0\x88\x8fI\xbf\xf5\xc15\xc0^\xbb\x8c\x13\xce\x085\xc0\xb7\t\xd96\x1c\x165\xc0\x82f\xa0\xae\x1c\xb21\xc0Dm\xf7\xd8\xfb\x854\xc0*\xa6\xca\xaf\xc0D3\xc0\xe9\xcb\x81\xa1\x1c\x025\xc0\xbeai\x1f\x05\xaf1\xc0\\%E%\x83K3\xc0s\xe2\x93\xddI\xf04\xc0\xb2\x06F-\xb7\xad3\xc0p\xbb\xa8J\xed\t6\xc0\xcf\xc7J\xe1\x8bC4\xc0\xeb\x88x\xe4iN4\xc0m\xf0\x00\xacUc4\xc0]\xbd\xbb\x10B\xf63\xc0\xc6\'\xd6\xb9\xca_4\xc0\x84\xa8\x1c\xe7\xb8\xf73\xc0a\x8b\x10i\x10\xa74\xc0\xeffsr\x97\x834\xc0X\xf0\x07I\xb8\xef4\xc0\xd3\xfbw\x17\xe695\xc0\x89\x96\x0c\xc7\xfbE5\xc0{\x1c\xa1DBd5\xc0n\xd1\xa5\x8a\x18\xa04\xc0\x82!\\I\xf7\xf83\xc0\x14uL\xa8\xe4\x174\xc0=\x83\xb7\xc8s@5\xc0\x9eQ\x99\x86\xef\xec4\xc0\xa5}\xbdi\xfaR4\xc0J\xe2\x0f5\x1c\xbf4\xc0\xa95\x14\xc0[\x025\xc0\xd6L\x1d\xdc\x89M5\xc02\x00\xce6\xc3W5\xc0X\x85\x1c\xd9\x85\xe64\xc0"a!W\x9f\xe04\xc0f\x86\x9d\xae\xd4:3\xc0t\xc9\xa4\xa3\xf7\xb55\xc0\xf9\x98a\x15\x94\n6\xc0v\x95\xb6\xcf\x9f\x056\xc0\xf9ip\x15f\xb96\xc0\xa0zF\n\x9d\x9d4\xc0_\xa5\xa3\xa2\xc6\xe14\xc0!:~\x15\xfet3\xc0L\xe1\x96\x87\\L3\xc0\xfb\x06.\x9e\xfc\xd94\xc0\x9c|#\xee\xb0\xf34\xc0`\x06\x9b\xbej\xf93\xc0\xeb\x8a\xbe\xa2\rS5\xc0\xd9)F\xa2sm5\xc0\xfb\x0f@\x97\x15w4\xc0ik|\xc0H/7\xc0\x93)\xff!\xban5\xc0\xc4\xd4$_2p4\xc0\x82x\xe4AX\xfe4\xc0gU\xc0\xcd\xc1\xf81\xc0v\xdaf\x92A\x1c5\xc0\x86\xc56\x19[\x915\xc0\xdc\xbbc\xc7\x81\\5\xc0(\x8e\xee\x97\xf7\x1d5\xc0\x9d\x7f\xe0\xaf\x1f%5\xc0I\xe8\x9f\xbex_5\xc0\x06\xa7\xff\x86lR4\xc0\xfd<^QYh5\xc0M8\x18\x8fFg4\xc0\x94Jh\x13Y\xe94\xc0\x90\x0f\x0c\x07\xe8\x044\xc0G\x92\t\x05\xdd<4\xc0R\x1de\xeb?\xb75\xc0\x88\x08\xacQQI5\xc0\x0f\xdb\xee\xdc\xe5\xfa3\xc0\xc1\x8c\xc7\xad\x95\x1c5\xc0\x88\xce\x18\x14\xa8\xf83\xc0\x08\xb4E\x8f\x83_5\xc0\xc5n\x1b;\xa2\xe65\xc0:k\xee#z\x8f5\xc0\x08\xae\xdf\xe1T\xe64\xc0\x18Sv\xc2/\xf84\xc0\xf3\xe52\xf3a\xf53\xc0\x85\xf4\x0e\xcal\x8b4\xc0n\xd4I\xd1\xf9\xa44\xc0s-Mo# 3\xc0\xd7?\xff\x8br\x1d3\xc0\xc8z\xda\xd0~%7\xc0\x96@\xed\xf0\xb1\xbc5\xc0\t\xcdy\xc2\x1cR4\xc0+.\x82s1\xf83\xc0\x91\xfc\xdc\x05\xd933\xc0\x94\xb5\xb3<\x11\x1d3\xc0\x9b\x93%\x7f\x1f@3\xc0\x8e\xbco5\xb5`3\xc0j3e\xa8e\xbf3\xc0\xb2\xfc\x19\xe2\xee\xd53\xc0\xb8\x86\x9eT+g3\xc0\x86\x84\x9a\x84\xe1#3\xc05\x0f\xa3x\xb6\xa35\xc05\x0b{\xb9C]3\xc0\xf1\x93\x8fo\xf9\xc02\xc0\xe9\x86\xad\xa8\xc3\r3\xc03~N`\x0eW3\xc0\xb2\x8a\xe0\xe7\x15\xe65\xc0r|}\xdeF\x9e4\xc0\x04\x03\xc9\x12\xff)3\xc0\xd2\x901\xfb\xa8\xf32\xc0\x81\xa0x\xec\xea\xed0\xc0\xd0S\x97\xd6\x99o3\xc02\xb9\xa9\x1b)\x083\xc0\x9e\xff\x93!_\x006\xc0\x01\xbe\x07.,\xfc2\xc0\x1f\xa8Y\xf4\n\xdd2\xc0\xdfE\xd5\xa0\x14o3\xc0\xf9;\xe7w\xe6#3\xc0N\x03\x0b\xa9k63\xc0\x1a\xda*-\x0c\xee2\xc0\x9eJ\x0eY\xa3\xd22\xc0\xeb\x97\x13\xed\x82\xe54\xc0\xf7\xc0\x16<}\xf52\xc0"%#n"\xdb2\xc0\xcb\x1e$\x16\xb7\xd44\xc0\x9c7\xee\x18\xc7\x156\xc0$\xdc.u\x1f94\xc0S\x99!\xc7\r\x045\xc0\xd0\x129\x03\x07\xdf4\xc0\x8c\xe7r\xb8<\xd04\xc0\x8b\xd4\x9b\x9f\x02\x0c6\xc0\x06\xf3\xc6\xc7\xdd/3\xc0\xcb\xfa\x03sj;3\xc0\xcd?<A\xeej3\xc0\x82\x04\xfdV\x86\x045\xc0\xa1H\x99\x97\'G4\xc0\xbd\xa6\x9a\x85*\x1b4\xc0\xb7\xc3\xda\xf1s\xe52\xc0\xd4\xa7\xb0\xbb\x11\xd72\xc0;\x08\x88\x17\xfe-4\xc0\xd0HB\xb3\xad\xcf4\xc0$\xba\t\x0eI&6\xc0\xd7\x9d\xd2\xf0M13\xc0+2C\xf0\xe3\x0e5\xc0\xae *\xcd\x8714\xc0\xa7?\xb1=\xb3\xe52\xc0\xacRm \x87+6\xc0-\x99wBd\x1f4\xc0\xc9"\xfe\xb7/\xca4\xc0\x96\xc9\x8b\xde\xbcQ4\xc0\xf9\x84D+\x1b.3\xc0FG\xb2h\xb9P6\xc0)k\xa5\xcb\xe9\xa14\xc0#\xd8\xc9\x86."5\xc0\x0bC\xb4\x91\x16s3\xc0\x99\xdb\xe0\xcd\xe1\xcc2\xc0^\x19s\xda\x15P3\xc0D\xe3\xc1\x83\x83(4\xc0]\xf5\xc6c\xc1$6\xc0\x9b\xd4\xbck.\x8b3\xc0\xa8\xcb\xfah\xa4\x135\xc0b0\x12\x8b\xfb^6\xc0\x81G@\x7f\xac\xee4\xc0\x1d\xda*\xc8\x9f\xc94\xc0HGg\xf3\x88\xaa5\xc0^\xf0\xdd\x0bP\xaf5\xc0\xd6\x9b\xbe\x8e}v3\xc0R\x02\xc6\x99\x14\xbc4\xc0\n\xde\x07\xed\xdc\x141\xc0\xc9tm\xcef\x894\xc0{=Qa\xea\xce2\xc0E\xc8\x87\xd2\x9b\x133\xc0JH\xf3\xc8?\x8f/\xc0G@&\xd3\xbb\xf41\xc0\x027\x95\xcb\xa9\xa45\xc0l|~\x96]\xf81\xc0p!\xc5\xb1=A6\xc0t#\x92\x80\x8d\x8b3\xc0\x85\x16j_x{4\xc0\xb8\x08\xfd\xe0\xdcU5\xc0\xfd\xdc\xfc0\xd5S4\xc0J\xccQr,\xeb2\xc0\x86\x9by\x16\t\xf51\xc0GrU\x94\x8045\xc0K\xcbj\xd2\xd6\x855\xc0\xcd\x1d\xc2\xf5ys4\xc0a1\x12\x0e\x17z3\xc0^!\xce\x97[\xf54\xc0\xd5j\x88\xda~\xd92\xc0_qJ\xe8Xr2\xc0\xa2v\xfa\x08K\x875\xc0\xa8\xcb\xf3CY\xa05\xc0a\x1cP\xec\x15\xee2\xc0\xe7\xce,UuM6\xc0\x0cye&Wy3\xc0\xa0l\xc5\x92\xc1X4\xc0\xe2\x88\x06\xac\x86e4\xc0R\x19\xa3o\x9e\xe91\xc0$\xdc\xd1g\xce\x853\xc0z%\xe1\x88\xefD5\xc0\xadQ\xad6\xe6c5\xc0\xb25\xc7\xee\xe4\\4\xc0\xc0\\F\xd1\x91e3\xc05\x92\xdc\x99\x88m4\xc0s\xa0"8G[4\xc0aJ\x9c\xfd\x8b`5\xc0D{\xd2\xff\xbbc3\xc0D\xe5\xb5G\x92|3\xc0\x18eX\xc8\xb7R3\xc0\x17\xe0\x1a\xf3\xecz4\xc0s7>\x18\x04\x157\xc0y\xeen\xb4\r\xfa1\xc00\x8f\x15\xdd%s3\xc0\xde:qL\x1b\x8a3\xc0\xec\x89zZ\xca\xd52\xc0\xfc^\x89|\x85Z3\xc0\xd0J\xf97\xedv4\xc0\xe6 }\xc5\x14C3\xc0\xa5dT\xee\xad\x910\xc0\x08m\xb9\x01\xabJ3\xc0\x04!\x13\x1e\xc943\xc0\xb4,\xd7|\x99\x9e3\xc0\tG\xe6\x81\xc7\xdd2\xc0\xb0\xaa\x80\xaa\xa7\xe03\xc0\xe2S\x89\xe3,\xd95\xc0_inQ\rf5\xc0\t\xd0\xc1\xae[\xb72\xc0Jf\xf3\x9cl\xcc1\xc0-k\xd8\xfe\xd2,7\xc0\x99\xcb\xda\xb0n}6\xc0\xe2T\x034[\t3\xc0\xbd\xbc\xcf\x0f\x96 3\xc0\xacx~\xe7\x93u6\xc0\xf7\xa8\xaa\xc1\xfet4\xc0\x91q]3\x90\xd23\xc0\xdb\x9bS\xff\xe1*3\xc0\xf2\xbe\xde\xe6L\xec1\xc0v\xd6\'\xc2\x9d\xa63\xc0Cgu\xedh[3\xc0\x93\xce\x8bO0\xd63\xc0jnK\xefD\x884\xc0\x9d\x03X\x9b#\xdb3\xc0\xe6\xa5\x89\xf1\xfa;5\xc0\xcc\xbe\xaf\x80o\x143\xc0<\x99]\x9e8,6\xc0\x142^\xc0\xb7\xb14\xc0\xbf@x\x07\xe0F3\xc0\xc0\x8a\x0e\xce\xa8:3\xc0Y\x19!\x04\x9c\xa71\xc0{\xcb\xff\xee]\x9c4\xc0\xbb\xe6\x9d\xed\xce\xa85\xc0\x17\xf5.A\x81\xac1\xc0z\x1e\xa9\xc9\xf2M6\xc0\xeb\xf4\xf3\xf3\xf245\xc0A\x93\x91\xf7\xe8I3\xc0q\xb7\xa0\x9a @3\xc0\xe3f\x01mk\x995\xc0=\'\x1c\x05\xa3\xc43\xc0\xe4\x929P\xed\x943\xc0\xdd(%#\x85|5\xc0\xf5F\x8c\xac\x9bE6\xc0\xae\x8d\xef\x83\x8f\xa85\xc00\xda3\xf6gQ6\xc0v\xbe4\xc3\x0f\x985\xc0{\x9c\xcf\x0b\xd4\x966\xc0\xf1C\xde)s-1\xc0\x89^\x86\x01\xf2\xd04\xc0\xbf\xca\xcd\xab\xd0\xb85\xc0/\xd1\x03\xeb\x9d\x9c6\xc0\xff\x85\xc9\xd0\x1fG6\xc0\x90!4\x06\x10\xe32\xc0\xdadC\xb9\xaeI6\xc0\xf3\xa1\xab\x96*\xa96\xc0\x95`\xab\xc1\xe3\x9e6\xc0\xe8\xb7\x13\xb3\x9ar5\xc0&P \xf0X)5\xc0\x9fZ\xd7v\x85\xc22\xc0\x84\xf6\x88c\xc3\x816\xc0\x93\xeb2\xcaE\xfc2\xc0)\xae\\k\xdb\x906\xc0]r\x87\xfe\x97\x046\xc0\xb0\xad1\xe8^"3\xc0\x0e5\xe2d\x1d\x163\xc0\x15ccf\xee\xd73\xc0\x12\x96\x1e8\xcfT5\xc0\xa6\x1dt]\xda\x123\xc0"\xe3/\x08\x80\xec4\xc0\xbf\xb4\xcb\xfe1\xec3\xc0\xdc\x1f\xb4\x1e\xa8\x8c6\xc0I}\x8eM\xb7\xfe5\xc0\x15\xb3d*\x17\xf55\xc0)\xfb!.\xac\x836\xc0\x83\xea\xc6\x85\xa4D5\xc0K\xa6\x07\x8c;\x053\xc0\xa6%\xad\x94\x13\xbc6\xc0\x8f\xfb_n\x9a\xee5\xc0s\xc9b\xca^06\xc0\xff\x8c.\xc1\xcc\xbb6\xc0\xff\x8d\xf3\xa1\xf2x5\xc0H\x1b\xac\xb4\xcce3\xc0O6-j\rb2\xc0K\xf9\xe9wV\x064\xc0\xec{\x97e\x01V6\xc0b B\x8e0\x895\xc0\xf4\xd64X\'\xae5\xc0\xd9\xb0\xcf\xe4\x1b~5\xc0\xe1\xec\x9d\x05>\xfa4\xc0E\x8b\xdf\x84\xd8\xb65\xc0\xe1N\x7f\xbd-\xec5\xc0\x12\xf9\xf8\xee\xc3\xb36\xc0\xb6\xa1\xd1\xc6\n[5\xc0>\xae\x8a\xc8\x9d\xf04\xc0\xcb\xf5yX\x19\xf73\xc0\x1e\xd8\x05\xa2\x18\xb16\xc0\xeb\xb8\xe1s\n\x064\xc0\x9b9\xc6\x11\xf2\x014\xc0IIn\xab\x03\xed5\xc0(\xec\xc9\x97~\xbd5\xc0\xeaY\xc9v\x9a\xed5\xc0\xb6\x82GA\x93\xfc5\xc0\x94_\x00O\xe506\xc0S\xb6\xef\x92\n.3\xc0\xd3\xaaF\xbb\xcb#6\xc0\xbc!\x8f!?#2\xc0e\xe8\xf9\xea\xcd\x085\xc0\x9c\x08\xcf\xceN\x173\xc0\xce\xe0%\xcdS\x056\xc0igM\x00(\xcd2\xc0Z\xd97s\xc4\x893\xc0\x9b>pm\xb1\x085\xc0U\x06\x9b\xa0\x96y6\xc0\x07o:\xd6\xf9\xd65\xc0]\x1a\xa1\x1d\xed\n6\xc0P\xc5T\xe5\x1c\x916\xc0\x8cy\x0c\xae\'#5\xc0O\xab@P\xf0\x175\xc0\xae\xa1\x11\x8d\x11\xfb5\xc0RWQ\xa5\xa4E6\xc0N_\xdb2{\xd23\xc0\xd3\x9f\x14d\xc7\xaf3\xc0H\xf7\xe6!%w5\xc0\x04\xb3\xa2\x8dPj5\xc0\xb28\x13-\x88\x065\xc0\x05\xe4(\xba\xf5\xcd5\xc0A\xd2\xa2|\xf9\x825\xc0\x07\xb7\x80\x98\x9b\xdb5\xc0`\xc0E\xfb\x12v4\xc0np\x82\x8ar\xa13\xc0z\xc5J\xe0m\xda6\xc0XhG$\xf1\x035\xc0\xb6\x9d\x04|I\x963\xc0\x91W\xd2\xce;\x9f3\xc0x\xa81\x90\xad\x0c7\xc0R\xde\x06\x1b\x9c\xcc6\xc0\xa6\xc2\xdc\xf0\xad\t3\xc0@%\xaf0|\xc43\xc0\xc2\x13\xfd6>K5\xc0"\xd1\x08u\x84\xcd3\xc0IJ\xd7t\x17\xcd3\xc0X\xf4\xca\x95iL4\xc0_\x1dw\xed\x94\x106\xc0u7\x80[.*6\xc0b2\x95I\x06\x1d6\xc0l\xad\x90\xc7\xd8\xa86\xc0372\x9e#\xd43\xc0\x1c\xa6X\x12\xd4\xdd6\xc0/\xf3+r\xf7\xd46\xc0})tL\xdfD4\xc0\x15\xdcT\x03\x91\xf45\xc0[\xe9N=1\x916\xc0\x92\x7f{\xf3\xc3b6\xc0D\xe9\x98Q=\xf95\xc0\xec\x80C\'\xf9\xb16\xc0\xda\xf2f\x96\xcfh4\xc0]\xb3\xd3\x97k\xf05\xc0\xe46g\x0eM\x195\xc0\x1c\xa1\xfar\x89\xed4\xc0=\x9c\x95O6l3\xc0\xec\x1c\x06\xff\xe4\xa93\xc0\xd2UEo\xcbF3\xc0X\xd6\x85\xec+O3\xc04t\xdf\xfb\xc2\xfe6\xc0&8\na\xb1\x8a5\xc0\x12\x914\xa6\xb543\xc0\xaf\xb3r\xcc\x1c\x8c3\xc0\x0cR\x1aWPr5\xc0\x05I$\xaf\xda\x944\xc0k\x0c\x16x\xd0\x197\xc0\x11\x95H\xf7q#7\xc0\x08S[9\xa8\n7\xc0\xbap}\x94}N3\xc0\x10\xea\xaf5\x00\x0c3\xc0\xe1\xc2>\x1c$35\xc0B\xa6\x857\x03\xb96\xc0\xf0n\xeb\xe8&\x063\xc0\xe0\xd4.\xe3\x0f`3\xc0\x9c\x90\xb9\xb9E\xce6\xc0\xccq\x08C\xc2|6\xc0\r\xebn\xe9\x18[5\xc0\xeb\x03\xd1\xa6\\\xee4\xc0".6\x80\xf7B4\xc0&[\x01\x88\x9204\xc0-\xdb\xb4\xa8`e3\xc0\xe6`H\x1c6]5\xc0\x85\x9b)\x130\x175\xc0S\xec1\xba\x97[3\xc0\x97\xda\xa8\x12\x11\xa45\xc0\xe2uq\x07n\xd44\xc0\x1f\xd0!\x0fi\xed4\xc0a\x19\x1d\x8c\xb7\t5\xc0\xfe)\xfd*O\xb45\xc0\xa2\xc6\xd3\xea\x15\xaf5\xc0tW\xab=2\xe36\xc0\xdd\xc0r?u\xf32\xc0\xc7\xfai\xb4c;3\xc0\xb1\x7f\xb4\x83\x04\x906\xc0\x1f\xa4\xa6\xc7\xda\xf14\xc0\x10\x85 \xbf6\xfa6\xc0\x8c\xf0`\x96\x11\xfe4\xc0\\\x05\x8c-k04\xc0\xecCY\xa4\xb1\x0c4\xc0h\x8b\n\xdbb\x903\xc0\xf4\xa1\x1cE|f6\xc0G\xf8\xc9\xa4\xa4I7\xc0|X\xb0\xb6\x9a\x155\xc0\xcb\x85\x8c\x8c\n44\xc0\xa0\x1a\xbd0\xf1\xd84\xc0v\xd4(\xcd\xe6y3\xc0\xdd\x94\xabw\x94\xb06\xc08^\xfb!\x97\xe36\xc0p\xd9\xf0\xe8n+5\xc0\x05\xee\xa4\xc3)/4\xc0w\xae\x03\x02\'\x175\xc0\xb2|\xc6\x8a:\xd54\xc0j\x9a\xbeF\xc4,3\xc0`m\x1b\xed\xd4A4\xc0\xcd\xeb\xa3u\x8b\xde4\xc0\xf4\xa5h\xe5\xb8G5\xc0\xd3\x91PxF\xe54\xc0\xef\xb5\x10&O\xd84\xc0g\x835\xbc\x88\x085\xc0\x8c\xf2K\x000\x185\xc0\xfa\x00W\xca.y3\xc0\xb8\xef\x82\x96\xc5M5\xc0p\x9aE\x13\xe5\x035\xc0JI>YJ\x8d3\xc0\xf4\xf2\x10\x89z\xfa5\xc0d\x88\x12\x87g\x045\xc01w\x04\x12\xfcC3\xc0\x7f\xfb\xc4\x91\xa3\x105\xc0\x97\x9d\x0c\x94[O5\xc0\xa5\x05\xf9Q1\xf35\xc0x\x15\xd7\xa4}\x135\xc0vg\xca+\x8a[5\xc0\xb5D\xe8\xf1\x0cX7\xc0\xf9\x8a\x8f&\xa2<7\xc0a*n\xc5\x8b\x913\xc0i\xad\xdc\xd3\x9fR5\xc0\xa8\xab\xce\xd5\xafO7\xc0\xa0\xf7P\x7f\xc8\x023\xc0\xbc\x04#\xc5\x99\x104\xc0\xaa\x14\xb2\xcb915\xc0\xa8\xbd\xa8\xfc\xc0\x8b3\xc0\xdb\xf5E\xfe\x96\xfb2\xc0\xbb\x9e\x91b\xfb65\xc0y`*\x84\xf3\xd34\xc0J\xa6\x1e\xc5\x17\xe96\xc0\xe1\x04\xf8\x00\xd4\xc75\xc0\t\x848\x11\xe9V5\xc0\xd7\xe2\xf1\xa3\x8f|5\xc0GU\x16t\xa6\xbf4\xc0\xc9\x13l\xd5\xaa\xb24\xc0\x9c\xfb\xcfyK\xa93\xc0\xd2`\xd3\x81\xc6\x047\xc0Y\xc9\xc5\xea"\xda4\xc0P\xc5\xf8\x93\x88\xbd4\xc0\xe9\xc0(Wm\x125\xc09\xb2\xb6l*\x8b4\xc0\xdf\xd1\xdd\xd0k\xb82\xc0\x8d|\x01U\x12\xd66\xc0IYE\xfe\xf2\x167\xc0\x00\xb3\xd8\x0b\xd9\x834\xc0\x9bq\xb3\xe3\xe9(7\xc0\r\x82\xbe\xa5:57\xc0*L\xf8\xba\xd6~3\xc0$\xe3\xec\xd80\xf41\xc0\xe0\x86\xc7\xc8\xaa\x8e5\xc0\x1e\xefw\x80\x1b)7\xc0\xf9\xda\xb7\x0c\x0bH4\xc0\x91`J\xc4/p3\xc0.\xecV{\xd5\x913\xc0\x83\xd8\x10&W\xbd4\xc0\xeb\td\x12&\x844\xc0\xf3\x8em0\xf1\xbf3\xc0\xb9\xd0\xday\xde\x8a4\xc0:\x9a\xca\xf8+k3\xc0\xa8\xfd?\xc9p\xa84\xc0\xaf\xc1J\x87\x0bu5\xc05\x1fd%Hd3\xc0\x99\x16 \x88\xfa\x135\xc0@\xd7QZS\xe24\xc0\x86\xa3.{}\xb64\xc0g).0i\x872\xc0\x9e\x83q\xe8\x98\xa04\xc0\xd9@6\xbdD\xd64\xc0\x11l\xe36\xca\xbe4\xc0\xbb\x81\x10\xedDD4\xc0\xdc\x1bQ\x93\xb4\x064\xc0\xb1\x82\xa2\xab\x97\x165\xc0\x92\xc6\xe0\xdc\x10\x0b5\xc0\xfc\xef\xff2\xd3\xe34\xc0\n\x0e\x0c\xd5\x07(3\xc0\xc5\xfb\t6\xb4\x073\xc0\n\xb2#$\xab\xd91\xc0\x0e\nNi\xcf\xcc4\xc0E\xebL\x10\x95\xf54\xc0dE\x9e\xec\xa6\xb14\xc0\xa3[~\x1d\x9f\x015\xc0\xb4\xd0\xb9\xc6s\xb43\xc0\x0b\xd1\xb7\x9e\x14\xd44\xc0_\xca\xa9\x04r@3\xc0V\xdf2\r\x04\xc74\xc0&\xea}\t\x03\x883\xc0\xee\xafBO\xfd\xe11\xc0\x83+^\x1a\xb3b2\xc0L\xf0\x18a;\xa24\xc0\x8f\x82\xe3\xb0\x1d!4\xc0\xa3\x91\xcd\x7f\xf5\x1d2\xc0yw\x8679b2\xc0WC\x91]o\x833\xc0P\xf3\xde\xff\xb6\xf32\xc0\xa9\xde\x0e\x00\xa0\x144\xc0+\xe6\x05\xb2\xa3\xc04\xc0\xab6\x86\xa3*m4\xc0\xa1w\x10\xd1\xd3#7\xc0I\x8f\x04w\xac\x9c3\xc02\xcb\xc5j\xad\xa94\xc0\x1c\xff\xd2\x9d\xbad4\xc0\n\xb6\x98L\x85\x076\xc0\xa08\xa0\xbf\x06\x874\xc0\xbb\xdc\xd2\xdc)a3\xc0\x19\xf1\xad\xc9\xf6d2\xc0 uq\x9a\xe3y4\xc0\x95d\x94\xaa\xd487\xc0\x9a\xea\xcb-\x0cp4\xc0g=\x81S(\xb03\xc0\rL^\xa5\xd9K3\xc0/+4\xc9\xb4\x0b6\xc0\xd3\xb7\x0b\x9c,\xfa1\xc0\x99\xe4\xc1\xde\x82[2\xc0TH\x14\x8a\x1cA3\xc0\x7f\xa7\xb7\xc1\xb0\x0e5\xc0:/l\t\x9e\xcf4\xc0Gr+\xfcM\xa84\xc0\xf6}E\xbc\x06Q4\xc0\xaa\xb5\x1ajnA3\xc0\x83>g\xf9\x97\xf91\xc0V@\xad<\xc4$3\xc0\xb8`\xdc\x9d3\x012\xc0\xac\xb2T\xcc\xfdr2\xc0\xa7\xfb\xf1\xdf\xf6e4\xc0<;y\xdb\x8c]2\xc0\xc55\xa6i-M4\xc0\x8dJ\x06\x0bM\xd42\xc00\xb51\x9b\xd0\x012\xc0K\x98\x8d\x1c\xe2\xfc4\xc0\x00\x17\xfe\xe9\xaf>3\xc0\xa1p\xf2\xf7\xb7\xfa4\xc0Qz\xb8\xa3\xac\xe92\xc0\xb7\xf2\xf9F\xa9\xc43\xc0G\xe8JO\xce\'6\xc0\xca\xbfjY\r;6\xc0]\xa6\x7f\xc1\xd2\xc24\xc0\x89\xdc9\xe4V?3\xc0\xd8\x7f#\xf1\xa5C6\xc0\xddk\xe0\x12\xbaz6\xc0 \x94\xb0\xf5\x81H3\xc0A\xba\x15,\xcau3\xc0%q\xf5*\x92^3\xc0(\xadD\xcdy\x964\xc0\x93\x95\x9a\x94\xc7%6\xc0~\xe4\xe8\xe5=A6\xc0\xf6j\xd0G\xd6\x896\xc0\xa2k\xdb\x1d\x0c\x9e4\xc0\xf0.\xc8\xf6\xdcO2\xc0Rn\xb6*V-6\xc0\x89|,\xad\x8aV6\xc0\x9f\xc8V\x17\x85\xa44\xc0\xd2\xcc\x1d\xd1x;3\xc0\xc2\xef\x13u\xd3I6\xc0\xbdfn3\xd6I2\xc0y\xe5|\xc5\x17^6\xc0\xa4\x1eu-\xa1\xa44\xc0\xa2\xff\x99\xc04\\3\xc0#"Yj\xe3H2\xc0\x11\xf9\x04\xe8\xc5S0\xc0E\xc7\x82\x87\'\xa62\xc02\x8b\xd4.\x1e(5\xc0\xb5\x85\xf7\x0f\xaaF0\xc0\xb0\x19\x8f\xdd\xd0\x9e5\xc0\xcd\xa6\xdd\xe8`\xee4\xc0&\xfbDC\xea\xe73\xc0\xa4\xa0@\xf2\xb2*3\xc0G\x9c\t\xd8I\xb25\xc0n\x8b*\x9bYg5\xc0\x8c\x83\xfb\x9e;X0\xc0M\x02w\x1f\xc4\x033\xc0\xaaI`\xe4!W4\xc0I\xbc%\x8d\xfe\x895\xc0\xd3?\x0ei\xc863\xc0\x83\xe0r\xe8Q\t5\xc0\xfb\x97\xae\n\x95\xa71\xc0^\xd8\xa5\xf3\x8f\x1a5\xc0T\xf7\xc7X\xc1,0\xc0X\xf9\x03\x1e\xa5\xf14\xc0\x0e\x9a!~\xcb$5\xc0\xca\xe9I\xe9\xbdS5\xc0\xbf\x0bU\x1a\xb4L5\xc0hQ\x86\xcf\x9a\xe73\xc0\xc3K{n;25\xc0\xf6h\xdfv\xd1\xb32\xc0\xdbP\x02<\x12f4\xc0a\xe3\xd0\x80295\xc0\xbd\xa4\xa9\xd8\\_4\xc0\xa6m\xa5\xb2\x16?5\xc05BIA@X3\xc0\xb2\xfb\xdbI\xdcR3\xc0\xcb\xd7GA\xee\x142\xc0\x05dK\xcewY4\xc0\xb3\xaa\t\xe4+j4\xc0$\xddX\xc0\x00*3\xc0\x08y9\t}\xa43\xc0V\x87z)\x85G4\xc0\xd6t\xe0\x95Jd4\xc0\xd1y\xb6J\r52\xc0\xc3\t\xc2\x1f\xb0!3\xc0\x0b\xdb\x94\x07\x17N3\xc0v\xdf3\x9a\x9b\\4\xc0\x92\x876\xf0;/3\xc0T7g\xe7u%3\xc0\xd5mb\x03OB6\xc0\xba\x01\xf2\x83\xc256\xc0\xab\xf2\x13%\xb9\x084\xc0\x07~-\x96\\J3\xc0\xa5\xd2\xbdG`\x024\xc0M\xb3\x1fJ\x9d\xce3\xc0b\xb3\x7f\xbfw?2\xc0\x07\x931\xa8\x97"3\xc0\xc6\x1d]n\xa6O2\xc0\xb3g\xa9&\x0c>3\xc0\xcf\xf9P\x10\x15h4\xc0\\\xb01\xees53\xc0\x17\xc5\xb4G0\xea3\xc0\x9dv\x1cR\xfcl3\xc0\xb6\xf0\xear\x8b}4\xc0\x9a\x9a\xcc\x1a\x0bh2\xc0\x8e\x13\xfe\xf67\x8b5\xc0\x04_dc\xc3\xf23\xc0\x96\x12\rj\t|3\xc0\xc0-\x94~\xb7\x926\xc00l\xc5\x01zG5\xc0\x08\x7f}~\xc2K5\xc0~NfFhl5\xc0|\xb3$q\xac\x7f3\xc0\xb1\xc7\xfc\xab\x07\x8b3\xc0\x97\xed6b\x1f\x9e1\xc0}\xd7\xed\x89 \x994\xc0\x87S\xbae=\x897\xc0\x18>,\x01s(4\xc0\xbd\x80O\xb3\xcc\x8c5\xc04\xb7\x16\x89r\x8e4\xc0\xbe\xd5\xe7r\x9c\xe45\xc0\xb0\x93\x80\xf8b\x997\xc0\x07\x7f\x16%\xef\x046\xc0\xbeBU\x00\x03\xf54\xc0\xf2\x9fy\xb6e05\xc0/\xd2ST\xdb\xc43\xc0\x86i\x9c\xe5:I6\xc0,\xd8\x9b\xe6\xb5\xdc3\xc0\x14*\xe2\xaa\x02i5\xc0XT\xa2\x8a\xc5\x854\xc0\x8b\x19\x15\x90\x91\xee4\xc0\xfc\xd71Uv\xdd4\xc0|N\xba8\xb7\x9c5\xc0o(x+\xcf-2\xc0\x02\xed\xa7$\x81\x8b6\xc0r\x8a\x03\x80\x93\x044\xc0\x1f\xd4b\x86\xe6\xe36\xc06\t\xaeh\xc7\xd51\xc0\x9c0f\x8f\xac\x904\xc0\x83\x0f\x96\xdf\xcdj4\xc0\x85b"\x13\x97\xdf4\xc0\xe4\xdeN\xb2\xe7Y3\xc0\x86H\xe2\x8d\xbbt3\xc07\xdf\xfe\x11\xab{4\xc0\xab\x12\xe4\x19/\xd55\xc0\xb7|\xa4\x98\xc1c5\xc0\xbco\xfe)\x04\xd84\xc0\x18\xe2\xc0\xf6t\x1b2\xc0\xe3\xc0Z\x17m84\xc0g\x0ff\xc8\xd4U5\xc0V4Hw)\xd56\xc0\xc6]\xd0\x0cE\xb83\xc0f\xfd\xed\x96>^2\xc0u\xfa.\xddB\x884\xc0,\x07\x81\xd2\x14\'5\xc0\xa1WT\x91=\xa04\xc0\x8c8\x05mT>4\xc0\xc2\x8f_\x8b \x0e5\xc0\x94\x9a@V\rj5\xc0\xab\xd4\x87\x0e\x9e\x893\xc0d\x9e\xe4^W\xc84\xc0rh\x90{\x80A7\xc0\xd4\xbf2|W\x842\xc0\xefid`.P1\xc0\xb4I\x9c\x96\n\xb63\xc0\xf9\x8f\xb4(\x8a\x963\xc0\xe0|\xe8\xbb\xdd95\xc0\x87\x00\xe8J\xfbA8\xc0\x06\xee\x84Ob\x8e4\xc0\x7fL\x1b\x1c\xda\x015\xc0\x88\xe2\x8f\xa7\x1b\x1c4\xc0\xfc\'\xa6q\xb5)5\xc0\xe3\xab\xfb\x17\xda\x991\xc0\xa7\xddn[\x04\xe31\xc0\x85e\xaarJ\xf44\xc0\x81\xf8\x8bSH|3\xc0\xc6\x9b\xd2F\x02"4\xc0[a\xb7P\xc5>4\xc0\xbc\x95j\xddv\x1f3\xc0:\xf8\xf5\x13\xe6[4\xc0\x11G\x13\x0f\xb0\x015\xc0k \x86\x8f|-4\xc0y\x9e\xca\t\x0e\x8e4\xc0(\xc3\xa8|L\xe14\xc0\xd9\x050\xc6\x12\xa84\xc0\xfa\xad"_\x97\xe54\xc0\xb6\xa7\x0f\x99v+5\xc0\xaf\x01\x19\xcf\xf954\xc0\xd3|\xd1\xce\xb5\xca4\xc0\xb20\x1c\x06\xd8\x0f5\xc0\x87q\x0c\x96\xd1\xa34\xc05\x9a3\x97e\xae4\xc06W\xa1\x1c\xf3{4\xc0\xd0\x9e)\xc40\x126\xc0r\xeb2\x98g\xf45\xc0\xfe^V\xdd\x03B5\xc0P\xf3eV\xec\n4\xc0B\x1b\x14\xbe\xe1\xd64\xc0b\x16\x9e\x10\x0br5\xc0\xaa\xf5\xd8\xef\xc0\x1a6\xc0\x16D\x1b\x86\x1a\x065\xc0\xeft)W\xa185\xc0,?\xc22\x8b\x855\xc0\xa5\x01\xf8\x10\xe7;5\xc0\xb95\xf1N\xc8\xf13\xc0^_ \x17\x15J4\xc0\x90\xad\xae\xd9E\xa44\xc0-\x9fu\xf7\xa0\xef3\xc04\x08\x0f\xa1\x88;5\xc03\xebH\xa9YH4\xc0\xa7,\xfa\x0e\x8d\xc44\xc0#\t\x91\xb1\xa1>4\xc07s\x10\x17\x84\xd23\xc0\x0c*2\x9d\xb3\xbc3\xc0\x86\x07P\xe5C75\xc0\xaar\xfeTFT4\xc0\xae\xfb\x0c\x0fq\x993\xc0\xb62\x18po*5\xc0\xd6\xabi+\x8f\xcd5\xc0J\xb7?\x04_\xc13\xc03\xc1Tx\x8e-5\xc0R\xc1\xda\xafE\x8b5\xc0\xc9\xac\x87{\xba\\4\xc0\xb8)N.\x84\xb44\xc0\xcd(\xce\x9c\xc8U3\xc0\xe7\xe0w\xfa\x8f\x156\xc05\x0e\x7f\xe3\x8f\x943\xc0\x15\xc7/\xe1@>7\xc0\x8b\x07\xbd\x109\x198\xc0q\xc9\x830\xcc&4\xc0Q\xab\xb6\xc2\xacE7\xc0\xb4\x92\x84j`\xf44\xc0\x03\xdc\xd6\x17g%3\xc0\xd3\x16\xdf\xf7G\x913\xc0\x14b\xe6?\xda/7\xc0C\xda\x82\xa7-d3\xc0{L\xe8\xb2\x1f01\xc0\x13\xd3\x07F\xae\x046\xc0\x1d\xdf\ng\x06R5\xc0 z\x81\xc2{\x9f3\xc0\xdaP\xa83\xb4\x9d5\xc0E\xb4\xe8s2\xa55\xc0S\xffR\x1d\xbe\xe24\xc0yR\xe5K:W5\xc0\xc4"\xfcpZ\xbc6\xc0\xe0\x99\xa9\n\x93\xe31\xc0\xfc\x14\xdb6\x99i5\xc0\xd0m\x92\x8e):7\xc0pB\xfd\x94YO4\xc0\xce\xff\xf4\x8e\x05\xd27\xc0\xd1w\x9c\x9f\xa8\x7f3\xc0\xb4\xbb\'\x8c]\x034\xc0*\xb8\x01\xc9\xba\xdf6\xc0\x0f\xb9!ZN\r6\xc0]\xcfE\xb7\xac\x123\xc0\xd6oQ\n\xc6\x927\xc0\xd7w\xdd\xd3\x9a\xe33\xc0\x89\x8f\xd1\xadb\x947\xc0@\xf9\x08!<\'4\xc0\xda\xa7\x90\xfe\x03\xa34\xc0\xc2IL,]\xed5\xc0\x97\x89@\x0e\xe6&3\xc0\xdd\xcf\xb9\x815w5\xc0k^\xd9L5q5\xc0\xf4\x98\xd8\x00,\x963\xc0\x06\xe3\x80\xfa\x97A3\xc0]\xde\xb2\xaf\xaa\xa54\xc0\xe0\xab\x96\xe52\xf52\xc0\xb2Q\xbf\xe9+V5\xc0\x89\xf3\xb3\x04w\x8b5\xc0\x8f\xef\x82\xb5\x9cJ4\xc0\xe9\x82\x0e3|24\xc0\xecV\xf0\xf7\xe3\xec1\xc0\x1d\x10\xfet\xfa\x9b5\xc0\xa3\xed\x86v\xa9A4\xc0\x00\n\xca\xe1\xf9\xde5\xc0\x10\xad\x93\xb0!\xc36\xc0\xa7\xae\x9b\xa6q\xce4\xc0\xcd\xbcM\x01\xba\x9a6\xc0\x81\xba\xf0\xde\xde\xbc5\xc0}\x9d\\o\x9e\xf83\xc0\xf3M\xb6bx\x995\xc0\xc6\xa3,\x02\t\x907\xc0\x13[3\x85\x82\x9e4\xc0y\x0b"\xd4o\xec1\xc0S>u\xf5\xff\xf32\xc0\xad:;\x06\x98\xb15\xc0M$\x14\x84\x1ao4\xc08r\xeb\xf0\xdeR3\xc0k\xd8\xa5\xc7S\x0c5\xc0.\xdd\xe7\x9e\x96\xb33\xc0\xa9\x87\x08\n\xa9\xef4\xc0[z\xa2@\rU5\xc0$$\xb8\x84\nG5\xc0n\x85\xa4\xc4\xae,4\xc0.D\x11\x1fi\xd23\xc0\'(D!\x94>5\xc0(\x10[\x0bp(8\xc0\xd9\xc2Z\\a\xee6\xc0s~\x17TD\xc93\xc068\xf2Je\x934\xc0\xc1\xfd\xec\xce^\xfc4\xc0\xd9\x8e;@\xc8\x014\xc04U\x9a\xeaV\xad4\xc0?yP\x8f\x82\xd21\xc0c\xea9}\x12\'5\xc0\x11w\x89\x8f\xea\x843\xc0\x17\x81\xd3"\xa3\x076\xc0\xa3\xa5\xca]\x82\xf84\xc0E\xcb!\xa4\x88\xe84\xc0\'\xcc\xbb7+\x0e5\xc0l\xb8\x8a\x02T\x104\xc0\xb8\xa2\xff\x1d]\xec5\xc0\x8b*\xc5%\xddg5\xc0&\x8fS\xb3l\xa14\xc0+\x9f\xe7\x12\xa2\xc63\xc0\xa2\xa5o\xf9\x8b,7\xc0X\xbb}\xa4\xe6V3\xc0\xe0\xd6J\xaf\xae\xc24\xc0g\xdb0\xd8\x99?5\xc0\xc6\xb8\xac\xc6\x89\n8\xc0\x15\xd6X.\x04\xfb6\xc0\x81\xd6t\xf5~\xf36\xc0\x83\x1b\xc7\xa3\x14\x134\xc0k\x03r\x13\x89w5\xc0\xc3\x9a\x97\xb3\xae\xa46\xc0\x9b\xe9\x14\xce\xd6A3\xc0\xc7\xdd}\xbd\xe1t5\xc0T]<\xfbF/3\xc0p*\xce\xb0\x06G4\xc0\x04V\x96\xc7nj3\xc0\xd92H\x0ec!4\xc041`\x04\xc1\x134\xc0\xcd\xcb+\x86SW3\xc0\x1bX\x9b\xb82D6\xc0\x1c\xd4\xcf\xcaE\x1c4\xc0\x92%\x8f4\x90\x834\xc0\x16\x9a\x90nUO3\xc0\xb9\xe0;\xd6\xda:3\xc0\x05y\x05C\xa0/6\xc0\xeb\xb4\xcci#\x965\xc0iq\x88\x1f3\x9b3\xc0J\xf9\xb2[&74\xc0~\xe8\x94\xdd\xa6\xb94\xc0\x81\x03\xff\x94"S4\xc0\xbb\xef$\x0f\xf7l4\xc0\t\xdc)\x8d\xe9L6\xc0Fv\xc8;IN3\xc0<\xf1\xe4}\x96\x1a4\xc0v\x8d\xff3N\xb45\xc0\xf6\xe1\x7f\xcd\xa1\'2\xc0G3\xde]\xd1M3\xc0\xb8\x02\xa2h9\xf74\xc0\xe0\xfa\xd8x\xb6}5\xc0\x97_\x1e;X\x985\xc0\xd2\xe2\xc4\x99\x1e46\xc0\xb3w\xb8\xa0\xc9C1\xc0!^\xf8o?\xe23\xc0\xea\x1c\x1fZH\xb74\xc0\x1b\xbf\xc3F\x7fY3\xc0\xd9_\xb9.\x18\xa16\xc0\x070\x19\xf5\xceL6\xc0#\xea\xd8n\xbc\x964\xc0\xc5\x8b\x0cE\x05\xe83\xc0\xfa;~\xfc\xab\x026\xc0\xcc\xb8"RZ\x186\xc0\x993\xa2-\t\xa15\xc0\xa6\r\xe7\x1f@u4\xc0\xff*+\x95\xd4\x075\xc0\xc6]U\x85)i4\xc0\x97\x1ev\x83\x9c45\xc0\xb3\xf4%\x9e\xbc\xba2\xc0v\xa3\x1a`\xe8\xe85\xc0[\xa79\xb8\x19E5\xc01S\x1cR\xebd4\xc0\xd7\x82]&\xcd\xe62\xc0\xd1C\xdc\xfe\xfe\xe85\xc0O\x19W$\xbc\x006\xc0r\xfblJ]\x137\xc0\x9f]\xf2C\xd8\x9a3\xc0\xc3\xff\x8fH\x84\xe75\xc0\x0c\xcf,\x1fv_4\xc0\x14\xa1"\x03\xf0>3\xc0\xd7\xa8"R\x19\xef5\xc0:\xd5\'\xfbU?5\xc0Y\xa7\x9c\xa0\xb8I5\xc0\x0bT\xf9\xe4\xfd\\4\xc0>\x8a`R\xd5\xd34\xc0\tZ\x05\xb5a\xd06\xc0\x7f\x98\roS\x864\xc0eX\xda\xbc{@2\xc0q\x80To\xd5\xf75\xc0cV\x14\xe4\xd4\xe51\xc0%HEY\xa1\x7f3\xc0?\xf4bXu\x9b4\xc0-*p\x01\x1e\x8e5\xc0\xa8{\x8024r3\xc0\x81\xab\xfc@$\x955\xc0\xad\x02\x00+<\xd34\xc0U&\xaa\xf8;\xcf5\xc0\xc8qg|\xd5\xcd3\xc0\x86D\x9f\xe3I24\xc0_-.\xb0\xa1\x9b4\xc0\xce`v\x03\x1cu5\xc0\x86\xa6.!\xaf\x844\xc0X\xf3f\xc1u}5\xc0F2D[h]4\xc0\xc4Q\xbc5\xac\t5\xc0w\x15"\x9b\xb9Y5\xc0H\x8ejR\x04\x1b4\xc0\'\x86\x831\xbc\x9d3\xc0\xa3\x9cK\xcbb\xe65\xc0G\xb2=\x18\xa8\x9b5\xc0\x06y"l\xe115\xc0\x13\x95\x01\x11\xb033\xc0\xed\xef"\xb2:\xef2\xc0S\x11\xe9\x1eW\xc05\xc0\x17\xe7\xea\xbc\x01\x1d5\xc03\xc5\x98i\xae\xea3\xc0\x1c\xc0\xdcAx03\xc0\n\'\xcb\x87\xd8,5\xc0T\xa9\xd0V>\xbf5\xc0\x03\\\x18\xfd\x18\x874\xc0\x1b~\xc3\x0e\xa9;5\xc0\xd4n7/\\\x8d5\xc0Sr\xd6\xa5\x9cy5\xc0?\xdb=\x0f\r\x196\xc0\x16=\xf9\xcc\xf4%5\xc0\xf43\x07\x81fC6\xc0\xe8\x82\xe2\x8e@|4\xc0\xa6K\xaajDS4\xc0\xd4`\xfd\x9b;\xf12\xc0\xeaF\x0f\x86Ld4\xc0\xa7\x99\xe4\xcch\x136\xc0\xf5\xa7\x9f\xfb1?5\xc0a\xafm\n\xe3\x043\xc0\x91\xf47\x07(\x1f1\xc0z\xea\x03\x85/\xff1\xc0k>4\xac~\x8b3\xc0\xfb\xf4\xfdk\xe6(3\xc0\x03\x86\xeb\x15\xfa\xe44\xc0k\xe8\xa6\x05E\xa35\xc0\x7f\xe2\xd4\xd0156\xc0\xe4\xc9\xb6\x1d^\xd76\xc0\x8e\x90g\xe9\xbd\xbb4\xc0\x81\xdf\xd7\xa7\x94\xb66\xc0.\xa5+\x00\xfb\xfb1\xc0\xa1\xafvf4\x0e5\xc0v\xa4~\xd1\x1c\xdb6\xc0\x84A\x03+w.2\xc0\x84\x97\x96i\xaeU4\xc0\xcc\x0e\xf7\x12\n\x1a5\xc0\xf1k\t\n\xd2\xeb5\xc0\x98\x01d\x8c\xc4\x8f4\xc0\xb6\xc6\x11\xd3\x10\xce2\xc0YT%\xdd\x9c\xdb3\xc0m\xb0+\x98,c3\xc0\xd4\x8d\xbc\x0c\x1e\xf33\xc0\xa2\xd684\x8e\x076\xc0\x1d\xceB\xdb\n\xfd3\xc09\x14\xa4\x17\xd2i5\xc0\xdc\xdb\xd0\xcfg\x8a3\xc0<\xab\xf1\xe6F\x0b6\xc0+\x15\\\xed)\xaf6\xc0\x9f\xa9\x8d\x8b\xf1\r5\xc0\xdeZ\x13A_\x146\xc0\xec\n\xe8m\x13\xc55\xc0nX\x84BGi3\xc0\x12\xd7B\xce\x8f\x1a6\xc0\x9b\x9dqr\xb0\xa75\xc0n\xd4\xa9%Y\xd10\xc0\x89(\xf3r)D3\xc0\xcd\x00\xb7\x1e\xd5X3\xc02.\x08uD\xfb1\xc0\xe0\xf1\xd36\x91\xac6\xc0_h\xb0\xbc\xd1\xf83\xc0\xf5/\xe6V\xba\x1a2\xc0\x90\x89P\xdd\xf4*7\xc0-\x11q]\n96\xc0\x14-\xe8|A\xa94\xc0]\xa9\xd7$\x92p6\xc0\xc9\x90\xf7p%\x106\xc0\xd0\xe2\xd2\xd2\xe9z5\xc0\x071\xda\xd7\xfeX5\xc0\x1d\x10\xb3KK\r6\xc0,y\x12t\xa5\xb74\xc0\xda)\xb8<;\x0c3\xc0gX\xe2S\x19h3\xc0\xc8\xde\xf2\xf2Lx3\xc0r\xe5\xeeB:\xec2\xc0\tdi\xb1\x0e\x974\xc0\xe1\xb3\x7f\xe6\x83\x9c6\xc0\x9af\x1b\xd2\xdb86\xc0|\x87\xcfC\xad\xa27\xc0\x87\xe3\xee\x98K\xc03\xc0\xe9\xbea\xae?m5\xc09a\x85\x8fNu2\xc0L|\xacK\x04\x1d5\xc0\xa2F+\\\xfcd1\xc0\xa1\x14P\xda\xcb\x1a3\xc0\xa4i\xc7n\x85t3\xc0\x01\x18I\x08\xbc%5\xc0 \x08[\xc7d\x803\xc0\xbev\xaa\x92\xb9`3\xc0\xfd\x12\x96.^k2\xc0\xbd\x12\xb3\x8eJ=7\xc0\xe4\x97\xb7\xa1^\x024\xc04&\xe25\xeal4\xc0Q\x9f=\xaf\xf3\xb72\xc0`1y\xf6(65\xc02\x0b\x0b\xe3m\xaa5\xc0\xafw\xa3\xb8.\xda4\xc0\x8a\xe5H\xb3(Y3\xc0\x1d,\xaa\xcd\x07\x945\xc0\xba\xd1&\xf9\x8d\x886\xc0/,l\x90i\xe34\xc0o\xa0p\x84\xef\x0f3\xc0g\xbas\x14\xef\xfd2\xc0\xe3\xa6\x10J\xa4\xcd4\xc0d\x9d\x94\xbc\x84\xb27\xc0\xa0\xe4\x17NR\xd56\xc05s5`\xdc@3\xc0"H\x11\x1at\x0f3\xc0R@\xfd\xa29\t4\xc01\xa2\xa9\xa5\xb4\x926\xc05?\xf8Ed}3\xc0\x9d\xa4\x19\x9dH86\xc0W\x91\x92I\x1c(6\xc0=\xb67\xba\xd0\x106\xc0#\x14\xb4\x9b*v4\xc0-+\xe0\x8a$P3\xc0)[\xc3\xf0\xd1\x9a/\xc0\xb1\xd4+\xd8\x83u3\xc0\x91\x14\xa3\x0c\x9a\xff4\xc0\xb5\r(\x0cS\x813\xc02\x16v9xG6\xc0\x1e\x19\n\xcd\x7f\xc11\xc0U5l\x8a^)5\xc0(\xd3\xc1y\xf3\x9b6\xc0BU\x97`I\\5\xc06\x12\xca]\x04\x9c4\xc0jW\'(?<5\xc0\r\xd3\xeb+S\x1c5\xc0{\xbe]\x93J\xdc6\xc0Ai..#\x905\xc0N\xc9\x92r\x02E5\xc0\xe2&\xd1\xe7\xc8-3\xc0\xc3\xb9\xe2!\xb5\xb75\xc0\xfe\xf2p\xc3Yz3\xc0\xabQ\x8a\xe6\xa4T3\xc0\x96\xcc\x06\xeb\xefq5\xc0{\xe14\x01\xb5\xa95\xc0\x89\xed\xd6\xcbN\xa64\xc0w\xaf\xba\x0fj:5\xc0\xd5\xc5\x8e\x1a[m4\xc0b\xf2\x94_\x17\x155\xc0x\x84\xe3\x87\xed+5\xc0X\x95GO\xf3.5\xc0\xfe\xb7\\\xf5e\xb33\xc0"3*\x06qI3\xc03*uH&\xec1\xc0\xfa4\xfd\x9f\xbf\x904\xc0x.\xfcC\xe5\xc34\xc0\xf2\xca\xc0\xcb\x0103\xc0\xcc\x7f\x7ffI\x1f6\xc0\x14]\xe0\x9c\x8e]6\xc0\x0b\xb5H\xfcP\xca2\xc0\xa4WU\x90TD4\xc0\xb7\xe1\xbf\x19\xf0\x865\xc0H\'\x11\xa3\r#7\xc0;\xb2\xc2\xad\x8eh6\xc0\xcb\xb8(%\xe7\x964\xc0\xef\xe6\x88\x0f\xd6\xaa7\xc0|\xe7\x1f\xa6\xdb\x904\xc0c\xb5\x82\xfa\xf7\xd41\xc0\x1d9\xf7"\xa8\x7f4\xc0(\xeb\xbf\xb3I\x912\xc0\xc3\x1d\r\xc6\xc1\x1f3\xc0\xe9\xaa\xf2\xaf\x18\xbd5\xc0\xe5\xf1\x0f\x88\x86_5\xc0fB\xb9\xaea_5\xc0;\x9d\x8aZI\xd05\xc0\xea\xf9&\xcc\x83}5\xc0\x16T\xdb(H 3\xc0\xb5\xfd\xce6-o3\xc0\nBJ"\xdb=6\xc0p\xb9\x07#\x8b|3\xc0\xec\xe2\x81R|=3\xc0\xa8\xf4&\xa8\xe0p6\xc0K\xb1\xc7\xc6\x9d03\xc0Z\x01\x9d\xee\xd8\xb43\xc0-Q\x8b\xbc\x02;3\xc0xV\x154\x9246\xc0\xa3b\x89\x83\xabv5\xc0\xf2\x1b\x06N\xd1k4\xc0\xe2\xf5r\x0e\x81_5\xc0\x19\x9cp(\x15x3\xc0P\x94\xb8/\xd6G5\xc0\xb5^b\t$L3\xc0\xccUK\xcb\xf5\xd14\xc0\x0b\x96L\x07\xd1\xec5\xc0\x14K8.(&4\xc0\xce\xb2\x97Rq\x9a5\xc0/\xb1Q$\x9b\xb93\xc0+\xe5\xaeQC\xdb5\xc0'
p16
tp17
bg3
(g4
(I0
tp18
g6
tp19
Rp20
(I1
(I9908
tp21
g13
I00
[truncated: 606,828 more chars]
