# Supplementary material for: Sea ice drift data for Fram Strait derived from a feature-tracking algorithm applied on Sentinel-1 SAR imagery
Source: Data Brief. 2018 Apr 19;18:1410–5. doi: 10.1016/j.dib.2018.04.034 (PMC5999601; doi:10.1016/j.dib.2018.04.034)
Supplement: Supplementary file 2 — Supplementary material [file mmc2.zip › fs_s1a_data/HH_filter200vec/FramStrait_HH_20141024T064744_20141026T063124.dat]

(lp0
S'S1A_EW_GRDM_1SDH_20141024T064744_20141024T064844_002968_0035FB_0E10.zip'
p1
aS'S1A_EW_GRDM_1SDH_20141026T063124_20141026T063224_002997_003699_13C8.zip'
p2
a(cnumpy.core.multiarray
_reconstruct
p3
(cnumpy
ndarray
p4
(I0
tp5
S'b'
p6
tp7
Rp8
(I1
(I10611
tp9
cnumpy
dtype
p10
(S'f8'
p11
I0
I1
tp12
Rp13
(I3
S'<'
p14
NNNI-1
I-1
I0
tp15
bI00
S'W\x12"6>\x07.@\x10o\xd6}\x1e\x9c(@\x14T\xf4\xa9\xdd#)@o\xe3F\xe6Q\xb00@o\xfd]+\xf4\x06\'@m\xac\x1b\xddM!)@\xa1\xf2\x03~\xa4\x9e0@%\xf0S\xf4\x07\xdb-@\xda\x02<\xa2I-,@x\xef\x02(k\xf6+@^z\xd9\n\x13\x9b(@a\xbf\xce9\xa8\xc0)@\xbd4\xb9T\x02\x9e(@\x97\xb0B\xc7\xad\xa8%@?\x1a\xa8\xb2\x88\xde\'@ty\xf5qp\xa2(@)9Nb\xd9d)@\x80\xfe\xe6`\xf1\xc6-@=\x1d)-a\x931@\xc2\xff\xe6\x9c\xc2Z.@\xf8\xa7\xb6\xca]9&@\xba\xfe\xe4\x97\xa2\x91(@\xe8\x1doq\xeal2@\x95\x90s\xdcY\xaa(@\xdb\xfeR\x98\xf3i)@$\xe8\xaa\xe4\xa7\xef-@`\x87\xa1\xe6\xe6\x842@?5\xce\x11<\xf7(@q\xc2&,\x92\x921@\xcb\x97\xfbs1\xf0(@\xb7\xb6\xabA3\xd7-@\xd4\xaa\xfe \xa1C2@\x04\xdd\x12\xe0\xce\xab,@c\xa5EZ\xc6A2@\xc9\xc7\x85\x0e\x8b02@\xfc\xc8L\xd2i\xae-@\xe3\xb0)\xf2S\xeb\'@\x11\x96$\xf8\x81L)@p~\xef\xda\xd6\\)@\x82\xde[\x1e\xa9\x07)@Ml\xa6}/)1@z\xe0\xa2(\x88\x1e\'@\xf3$s!\xf3m\'@\x1a\x17\x0e\xaen\xb9-@\x9eYy\xd2\xbc\xe2\'@\x8e{\xde\x04\xe1\xa8\'@\x16\xc9`\x8b\xb6R(@\x03\xc4\xa6Jr\x0c(@\xa2\x89\xd2!\xa4\x920@\x06\t\xd5j\x8ef&@\xcbV\xce\xf0\xf69)@\xf5U[\xc1\x19\xab.@\xc5\x80\x1d\x0e\xf8\xa9\'@\xa8\xbd\t\x01W\xc7/@,~\xf75\xc7\\)@X\xbd\xad\xec$v0@\x05\xd2\x8f\xa2\xa6F(@\xe7\x93\xc2\x08\xa3\x060@\xdc\xbd\x8e\xba\x8f\xad\'@L\xdd\x84\xea9%)@o7\x1d\x81\x84\x14)@\x8f(\xe1\x17-|.@\xc9\x19\xa1P.\x0e-@p\xdd2\x96\xab\xbb\'@\xe4\xde\x81<-\xbc\'@L2 4\xf7\xfc(@+M>\x9fNM-@C\xde\x1b\x871$0@u\xd1}Q\xb1\x07(@\xf4\x89$\xb0>\xcb/@\x89\xfa\x81s/\x192@!\xae\xf1\xc5y7)@\xb7I.\xe6T\x151@\xfa\x92!K\xf7\xd40@\x12k\xe9&0\xd0)@\xb4\xf6i\\\xae\\)@{\xb3\xfe\xc2\xfc\xa1*@\x8d(2\x80\x02\xe7(@\r\xce67\xe6\xe5(@\xf7L\xc8\'\xa9\xf7+@\x90j\xca<\xf8+*@\x0b\xc5`\xd4LR0@\x99$\xfd\xaf\x1c\xdb%@i\x19\x88\xaa\xc4),@\x00\x15F\xde\xf0\x89,@\x85\xa2\x17\xb0\xcdU)@\xee\x84\x1e\x92\x97k&@\xa0\xf2\xef\xbb\xf71)@\xe88\x7f\x1d\x13\xa6)@W\r?\x1c\xf4\x1f(@f\x16\x8f\x1c\x02\xe90@\x12\xda\xc8\x11w00@^pO\xf5_~/@\x18\xa8vR:\x9b\'@\xc4~V\x84}\x1e0@\xe8\xc0V\x16\x07\x96)@\x9b\xdfL\x9d\xd3\x9f&@\xb5\x85\xf6\xdb\xb6V)@?\xd0\xb7\xa2@/-@C\xc5\xad\'j\xb6/@n\x06\x90`F\xef-@H\xcep?\xc2\x91(@\xc9\x1a\xe7\xc8\x8a\xb9-@Q\xe3\nRv\x08\'@\x97\xb8=d\'",@v`\x91?\xb0\x190@\x92\x1f\xae2f\xce-@e\x1f\xfb|p\n-@\x8b\xd8\xbc\x17\x92\xe4-@\xa4\xa0s\xaf\xf8\xa1/@\xb1\x89\xdc\xbe\xf0z-@\x9d\x80=\xa5\xd3v0@\xdb\xc1[c\xf1\xd6(@"\x11\'\x9d\xe3/)@kz]\xb1\xb9\xac0@(>\x14{\xe6\xd7-@\xbd\xba\xcd\xfe\x08\xee\'@\x08\xc3@\x86Wk,@6\xff\xcev\xc2\xde(@,=\x84Ms\x12-@ci\x19`T-)@r\xd6\xb0/\x00b.@z\xb8\x97\xa3\xa3\x1e)@3u\xd0\x9c\xd87-@-\xe2\xb7\x95Kz&@\x18\x1d5\x81!\x95.@\xe8\x13\xa6\x0f\xde0(@,\xb88\x80\xeay*@\x86,\xf6b}3*@\xa5viI\xbd/\'@oO\xf1\x0f/\x9b(@\xedG\xf8\xa3@h\'@U\x97\x1f\xbb\x00\xd7\'@\\\x7f\x95F\xca\xef,@\xdaW:\xcfbl)@U\xda\xe7&Z\xba1@\xdf\x03`\x9a\xaa\x87*@o\xe2\xe0\xe8nY)@\xc4\\\xee\x10\xcf\xf7*@\xf6\'\xd1\xd0\xd5\x14)@&Msd\xaf\xc40@\xdb\x11\x0e\xca\x16-,@\x91\x9ea\x8caf)@A\x15u\xbe\xd8\xa2\'@\x96\xb9t\xf1\x96\x1f)@4\\\n\xf2`D)@P\x93e~f\xe7\'@\xae\x1d\xb7[\xdd\x121@\x0c\x95z\xb1\x08v(@\xfe\xf9\xcf\x8f\xd8!)@\xf8\xa0\xb6_\xe0T-@*\xe8aV\xe2v0@\xf6\x97\x116NK0@\xb7|\x973\xfe\x130@_j\x18t\\[)@S\xb3o\xec\t\xd1.@u7\x80&\xa2\xfd/@\x802}E\xc2\x8d/@`\x9e\x13\xab\x0e\xb9*@\x9eiR\x91\xf3\xf2/@}\xc3\xd7\x10\xd7\x89.@[*G\xec\x87\x07)@\x90\xa4\xcd\xcb\xa3[1@"@z\xef;q1@\xb6\xdd\xa8S\xb4\xc1/@H\xe1}\x98\tm1@"\xef\xf8\xc9_I/@\x1ar\xcfK\xc0\x05)@\x83\xc2s\t|\x9c&@]\x06k\xc3\x96\x06/@R\xb8\xf2\x98\\\x15(@\xf3\xf4\x97\xc3\x01\x8e\'@J\'\x1a\x83hq%@\x1e\x18J\x1a\xb5\xf2/@\xedYm\xb8U\xa1/@\xbb\xa5\x04\xfb\xa8y+@y\x93n)\x99\x83*@\xd3o_|\xc9\x88*@C\x1a\xa9\x1c\xeeA*@Dx\xffb\x05\xb4*@!n\x87\xe5+\x17)@\x13\x97\xcb:\x94\x03)@)#q\xf1\xec[(@?;G!\xcc\xc30@\x97\xc9\xcfE\n\x1d0@H`\xd6\x1e\x9a\xb9-@\xf4\xdanot@(@\x96\x9a\x1ew\x16\xd00@W\xd5F\x8b}\xab1@\x00\xb3w\n\xdb\xd6,@\xf5\xd1\xd3\xb7\x81.0@\xd6St\xef\xbb\xc7-@\xb9\x87\xe4\xd9\x98\xb0-@x[\t\x84\x9cy0@\xc1s\x08w\xc1\x97(@\xfe\xf4\x95CHc-@"[\xd9\x0f\x16\xab+@.\xe0\xa53\xc7\x94-@\x8a4ouJg(@e\x9f\xa7\xaa\x04E-@\xf4T\xf1Z\x83\xeb0@\xb8\x07\xb2\x8a)\xed,@\xd0\x8e\xc8s\x8e\xeb&@\xe8\xde\xc7\xc6370@\x99\x07N\n\xa5\xed)@\xbb\xee7)\xf6e0@\x98\\h9L\xed-@8\xb7\xf7H_\xbc-@\xd2-}\'e\x83/@\x87\xb0\xc3\x02N\xed%@\x1dLI\xe6X\xe3%@\x1d\xc7\x060\xc7D-@3p?\xb9x|-@X\xc1\x0c\x16\xe7\xb8)@\xa8\xcb\xd3^\x94+0@\xc04\x0c\xd1\x9470@9bi\\B\x1b(@\xe7\x00 \xbb\xc75&@+\xc7G\xc6\x10+)@\x00\x94\x18h%./@J\x84\xe6\xbe|\xcd0@\xfb\\\xd9G\xa1\xde%@0\x00\xea\xdeB\xd8%@j[\xd1Ec\x880@\xbb\x05\xb6\x11\x8a9.@ej\xd8d\xf6\x05)@\xb8\xf6\x06\x8d!\xf4&@\xf9!0~1\r)@\x1aJ\xa3>\xd6\xe2\'@d52\r2\xef\'@nDB\xab\x82\xb8/@7Y`I\xb1s0@\x805\x80\x18\xf1\xb61@n\xd9\x18\x12=[.@\xd5\x1c#\xeb\xca\xdb\'@\x81\xa2,y\xdf\xda%@\xac\xb3\x9d\x9b;\xb7,@\xbe\x10E\xdd\xbfI/@dV\xc3\xbdh\xbc-@j\xf2\x14N^\x04\'@\x15\xdf\xf8\xe2[\x1d(@,\r\x1f\xa5\xbd\xe6%@\x15\xa9\x8aG\'9\'@\x1fu\x12\x03\xb6G(@>g8\x99\xcel(@F\xfb\x10\xbe\xb8~/@\x05\x99\xef\xdb\x94\xe3%@\x92P\x8b\xf7\x0f\xcd-@9\nW\x8c\xc4n2@~`\xe7\xde\xedG1@s\xbf\xa0\xbc\xdd\x182@\x8a?\xde!\x00\xd8,@\x19p\x00\xc2\xf2h.@\xd2\xc9\xc1e\xb2U&@a \xc2\x80Y\x80)@\xb4\xc5\x15\xf4\xb9$&@\xa0\xd6\xac$/Q%@\'\x06\xbb\x14d~(@\xe2G\xf0w\x98\x01)@Cy\x84\xf6.\x84-@\xc1t\\\xa4Mn(@(\xe0\xf1\x8e\xa8h1@}\x84\xe8FiJ1@\xc2k\x15\r\xbfk(@\x87S4\xb8+\x8d/@\xf1\x80NhD\x991@2NH\x92\x88\x8f-@\xdf$\xe0\xee\xff\xa6/@X\xc2\xbbe\xda\xe6*@\xdd\x82\xcb\xa1\xb3\xbf1@\x87\x02\xe0C\x0f\x0b(@\xe4\xaa\x96\xa89\xf1%@(t\xd5\n\x82\x0c-@W\xb2\x96p\x0cv)@3\xe4\xee\xfb\xeb\xfb0@\xddO&~g\xb7/@\x88\xa0\x8122\xe0\'@]\x8fA(\x1c\xe81@\x08\x04\x16\x15Y\x01-@\xb5\'FO\x04\r0@\xcd\xfd\xa2\xed\x10\xf5(@ \xdb\x17[D.&@p4\x99\xeb\x0cc&@\'\\\xae\xdcn\x9a,@\xb8$\x0bG4\xc4/@7\x07*\xf9\xbb\x89+@\xd5UV\x93\xfa\xee.@i\x1c\xace\xc7J-@@\x00\xbb\xa7.\xd0-@\xb6\xbd(\x0b\x194/@M\x1c\xf6Z\x1f\xcf&@S\x8a\xc6\xcc\xcd\x05/@F\r#+\xe9\xb40@K}1\xe0\x9e\xc70@\xe2\x06+\xca7_-@\xe8\x1e=v.\xcf0@\xc1%H\xf1mk&@Z\xbf\x95\x9f\x1b{\'@\xb6\x03:\x11\x03!0@\xa3\xa3z\xe8(\xe4*@\xc0\xefSa`Z(@=j\x86\xc9\x14\xcc\'@\xc6q>\x1fi\xf2%@\x9dSF\xa2\xb8\xe5.@mn|vh\xbe.@Uk\xba>\x16*0@\xb3\x156\x7f\xc6\xac,@\r*\x80\x0e\xc6\xf01@\xa0\xdb\xcb\xf3\xc3\xc7(@i\xf6%\x99\x90\xb2,@\x04=\xd5:,\xc3(@\xd8-+\xc5w\x98%@gh5*\xdd\xd7(@P\x11\xad\x12\x8f\xc31@\xf7\xa3p-\r )@\xf9\xf2)Wt\xe1(@\xe7&K\xdd\xcc/,@u\x1c\x95\xca\xad\xcd,@i\xdb5\x06\xc6\xc7,@\xfe\x86\x1c\xf8\xd3\xe7,@\xf3\x85\x10\xf5\xd2h*@&\xc8\x90\x1f8\x18)@\x1c1\x1c\xe8\xec}/@\xaf\xf6\xfb\x1c\xdcS&@\xd0d\xc3\x06\xb8\xb5-@}P\x96\x91g"/@sS\xc2&\xb6\xe1/@\x17x\x16O\xfa\xe20@\xf9\xe37\xf82\xa1/@\x89\xe7\xa6f\xd1\xf7&@L\xc4\x13\x89\xf7h-@\x8b\xc9\xf9\xa5\xcc\xf5,@\x0e\x81\x03\x1d\xb9\xca%@\'Q]\x88\xd2\xdd-@\xd9p\x0e\r\x8f$-@)I\xbfz;\x9a.@\x1dm\xd15\x9a\xb2\'@\xec~1\xe3{\x18)@\xbc>zQ\x06\n.@dOh\x90\x1b\xc50@\xde\xa7\xd7\xc1"u\'@(\x86C\x98%L(@\xccm.\xfa[\x140@\xb5=\x07!\xb2;&@\xdb\xe9\r\xf3\x1b\\-@\xe3R\x9a\x8e\x08\x0b1@\xc2\xa5\x91p\xf4_.@\xc6\xc0\xe6q\x19U.@\xe8O\xea\x00=:*@\xb7\x99\xc0\x9e(C)@\xe9\x8dx\x14&\xdd-@$\xa8\x9b4\xd6\xb81@\xdf\xcdf\x06\xe3S)@F\xc3\r\x90\xf3\xaf1@3\x89\x85?\xe1\xce%@- u\xc7AM(@@\xfb\xad\xd6x\xb7-@\xaa\x8e\xb8\xb5\xebI-@\xd2\x83\xd7\xfb\x16\\)@\xb2\xd5_}\x8f\xd0-@1q\xcej=%(@\x96{<\xec\xca\xdb+@\xda\xe9\xf2\xea\xd8\xd51@\x10P\xe2ze\x04.@\x0f\xca\xf0\x0e\x88c*@\xadU7\xc3\xceD,@\x8f\xf5\xf8\xc0\x1e\x01-@\xefp\xe0\xb4pb(@\x86\x85V\x08\xb9\xa30@\xdeUi\xdas\x82\'@\x0f\xab6\'\t\xb9*@\x04<\xa82\xf9\x90/@h8S\x00\x0c\xdf1@\x7f\x1e\xf7\x827\xf2(@\xf5\x8e\x18t\xcdN(@pQ6\x97\rq/@\xd6b\xa3\x94g\xbe-@?z\x88#Y\x9c*@}V\x19\x088\xf2,@\x0eA\xf3.8>+@\xd2$\x8e\x94\x7f\x8b\'@X\x88\xbc\x90\x83\xc0-@a\xa6%\xf9\xd421@n%\xadL\xdc\xc2(@\x13\xa1\x1c$\xfdN+@"\xac=\xea\xcd\xc3+@Y;\xcb\x0b\xc5\x1b-@\xe0\xd0\x87\xc6\xaa\x12+@\xc3\x1e\x11\xe7`\xa6,@\x0e\xbfR\x10\xf5B(@\xfe\x87^\x11\x9cR-@\xea\xca\xc9#\x92\xc9\'@\xe7\x8a\x12\xbf\x18\xef(@\xfe\x96\xde}\xb3\xa7-@\x01\xa6\xd3\x1f\x84\xf3(@\x1b\x02\xd4\xe9\xaa3.@\xa4y\x80\xb49\x1e,@\x07\x12A,\xd4\xac/@\x10\xd8\xd3\xf9x\xdc(@\x17\xa6\x98x\xa5\xea(@\xbb\xddV\xb8AK/@G\x97X\xa8{\xa60@\xe4m\x10j\x93\xe92@\xf1\xa5\xd9 \x80\x16.@\xcf\x0b\xe7\xdc\xd1\xd1(@f\x85\xc0\x01T\x03)@\xcd\x92h\xd6\x9aO,@\xb3\xc79\xc9v\x95(@v\xaf\x19{?//@\xa2\xac}Sqe(@yy\x8a\xeb>\r(@\xd1\x06e\xec\x83i*@P};a\xc3n*@\xa8X\xef4\x8b\xce&@\xec\xfa\xa2Qv\xf8/@l\xc7\xf1\xd41w(@VV\x8a<\xd9n.@\xf8*A\xad\xd5M/@\tE+Btq*@\xf9\x17Tq\xf6a,@{\xb5\x06nl\xbc%@\xa3\x05\x91\xaf\xf952@\xa1\xdf\x7fTnQ.@\xd8\xb1\xfe\\\x97I.@\xce\x7f*\x91\xdf\xe00@L\xd7\xa7\t\xe9\xc4/@\xd9\xc8\x13\x9a\xce\xa7&@m\xe2HP(\xfd(@\xf3\xdf\xae\xf5\xbd\xbe+@\x0b\xe2ohm\xcc0@\xfa.i\xe3\xee\xde\'@\x18\x1b\xe4!K\x14,@\xc8\x080\x18\x95o,@\xa4\xeb|\xd2i+)@T\x8f\xd4Z\xb0J-@\x92M\x922\xcfP(@\x16\xe8G\xc4\xd6\xc0(@$\x0c*\xb3\x7f\r,@\xa2\x94\xf5@\xbdN/@\xb7\xeb2\xef\xf1\x901@\xde\xb4P\xee(b)@\x14\xb2O\xc9\xc3\x9f+@[>\xf5\x18\xb8\x91(@x}\xc2(\xde\xdf(@6\xab\x18\xf1\x1b\xbe+@\x97\xd3\xcd\x1bM\x7f,@G+\'\xe8\xa3P/@\xf4*\x7fp/N2@\x02\xc4\xec\xba&^+@h\xba\x9a*v\xbd-@-\xd2(\xdf\xd1\xc80@\xcc\x95@\x04Y\xf4.@\xa9\xdf\xf4.\xd1Q/@\x9e\x84\xcd\t\xbb\xc2-@PH8d\xe8\xbb.@\xa1\x1f\xee\xe5\xc5\xa6(@\xf0QKN6\xfe0@G\x17\xabh\xc9\xef(@\xd2P\x8c\x97\x07V-@e\x84\xd4\xcc\xcf\xf8%@\x061\xb6s\xa3\xd11@u$\xe8\x89\x02\xd6(@i\x91\xd4s\xac\xe30@\xb2\xa1@\xeb^o-@%\xc1\xae\xc7k\xeb.@.\xe9Z-\x9e\xcf*@\xb2+\t\xd0\x10\x89)@\x8b\x9c&\xbdYX&@\x15\xb8Y\xcbb\xb40@\xf6\x1c\xf2\xf5\x16\xcd(@\x96\xab]\xd1\xcd\xfe(@\xce\xecQ@a\xcf&@\xfd]\x18\x85\x00\xb70@\x9d\x96\xa3\xb8\x90\x00)@HK.N\\!.@\x07\xd7`\xeaT\xb60@\x9b2\xcd\xf9\xf5\xce0@\xebRpX\x82\xd80@\xd7\xe4Z\xb6\xc2\x870@Y\xa5\xe1\xb7;\xdc0@\'\x9d\x86\xda\xb4\x0c-@#\xf3V_\rE-@\xeb\xf5;@\x7fO.@\xf2U\x81\xb8U\x0c/@,\x0f\x03\xf3\xdf\xf5(@\x1e\x01\x17\xdeEF.@)\x06>\xc9\xdb\x01&@\x1a\xb0V\xe6\xa7\xd6+@\x9fNM\x97\x94\xcd\'@J\x80oD+\xd40@%8\x8a\xde\xe22-@\x17\xe3\xdc\x8d\xd8,)@\xdeT\xed\xb4\x15\xd4+@\x9fY(\xb0\xd9\xe0*@\xc9K\xb7#]4.@\xe1{\x03\xcc\xbcF)@Q. \xf7\xfd\x15(@\xcb\x80\xa9\xfe\xa8\x04-@!^pt\xfd\x13)@\xdbZ\xff\xaf\xa9\xad0@\x1c\xae\xce\xf9\x83\x10(@\xeb\xe7\xf8\xff\x92\x84-@\x86R\xe0\x1b\xde\xd01@\xeaa\xab]\x05\x83-@\xcc\x83vN\xee\xd50@\xaa\xdcZg\xee\xf5.@\xf5\':g\xd9\xf71@\x9f\x90y\x8c\xd5\x06\'@\x92`\x01,\xd7\x840@xB\x1b\xbf\xf1\x1c(@\x12\x97.\x12\x02R*@;\xf9V\x12\xcd\xcf&@\x03.F\xe1o\x8c,@\xb9\xe3w\x9a+\xc3%@+_\xea\x86\xef]1@\x89\x10\x94d<X)@\xaa\xde\xfd{\xfa\x1a-@ Z\xb73\xa7~0@O\x00\x86\x15.\xb4/@m\xd8\x84\x1a\x8a\x0c*@Z8\xcd\xb6 \x12)@\xd6\x01)\xe9R\x9e/@\xdd\x83\x07x\xb0$*@\x8f\x15|Cjq&@8O\xf2H\xa4\x8e*@\x8064\x96b\x8a*@\xc7\xe8\x10\x17\xa5\x8b0@\x96\x87|b,\x15.@,\xc3Q\xfcy(-@{<z\x9b4\x8f(@\x1346\x84\xd8\x97*@\xa61I=(\x91,@\xd7c\xca\xda\xccy*@\xfdi\xfb;\x9330@\xb8\xeb\x89\xcem\xa6&@\xd3\x0e`\xd5^".@(\xd4\x8dP\x9c\xd30@y\xed\x87\xba\xe1\xbb-@q\xcaOF\x1b_/@\xeeV\x8c\x973\xd0\'@\x8e\x86G*\xdc\xd1/@\xb7I\x12\xb45\xac.@\xe6Q\xff\xd2\xe2V/@\xb9\xeb\xe6\x102\x851@\xdd\xb4\xd1)\x1d%-@\x84\x0b1\xafb\x88.@\x92!2{\x93\xfb0@Q\x898=\x02\x8f*@\x87\xa6\xad\ra\xe80@\x02\x96\x8b\x8fQD0@3.\xa3G\xf1\xe6(@S\xa8\x97F.\xcf%@6X\x8c)\x1a\x96(@\x81\x14\xec:\x01\xde*@\xc1\x089\xac\x00\xf1*@\x9ax\x1d\xe1\x94K*@\xb3\x06\xfa\xdbMZ%@X\xe2\xe6\x07h\xbf0@\x03\x92\xe4\xc6\xd4\x90(@j\x04X\x8a^~*@\'\x00\xb8\xfe\xad\xfb-@\nU\xe1\x88\x12G/@d\xf1\xc7\x1f\xcag.@(\x17\xf1Q\xc9\xba/@\xba\x0c\x8fr\xcf\xa8(@[S\xbe\xd3\x18\xc50@\xd0\xb1*M\xa2\xcd/@\x1b \x97\xea\xccL.@\x8e\xf7y\xe7\xf1t*@XAM\xddm\xdf+@\x19\x84\'m\xf6\x81*@D\x13\xb8\x1f$@.@\xe21\x01`\xffU&@^G%4\x8bm1@\x81%\x16\x9d>\x01(@\xf4\x9f\x85\xd8\x00)*@\xda\xd3s\xc0i\x0b(@\xa0U+\x90\xbdu.@\xa54j\xf5l-*@\x06\x89\x14WlE.@Q\x9f\x02%\\\x16(@\x9b\xadf|\xf2\x03.@\x81\xc1\xf1\xc9\x16Q&@B\x88\xb2\x92\x01\x14(@=AVc\xf7\x12*@\xfc\x19E\x99\x97g.@\x9d\x04,O\x91x.@iBC\x88L\xbf*@.\x13\xbfN\x05r(@.\xe1\x0bl\xc5\x9e0@\xf5\xddMKo\xfd(@\xa1\xe7H\xb2\xbf\x96(@,\xdb\x91\xc5\x9f\xd41@\xd33g+\x8cu.@(I\xf9Z\xa2\xab0@\xde\xe5\xa1g\x98Y1@\x16\x1cqk\xae\xb80@\x10\x9d>\xf7\xeb\xfc-@)T\x07\x16,\xa3-@3\xd7\xaa\x9f\x82m/@\xf9*\xb5\x02\x15\xbc)@\n<H"\x8f\x05.@m\xe8\xb0giu-@\xea\xc3&\x8b\x11p.@\xb4K\xe7\xe4kt.@\xbbu\xdcT5d.@t\x1f\xe0\x042H*@\xab\xc7[\x08y\xfb,@\x10n\xdc\xa3\xea\xa20@\xf7|\x86\xa0{\xc3%@\x8f>\xc7\xc9\x8f\xea-@z\x0f,1\xcaD2@\xaa \xe2I\xa4\xb60@\x83\xe6\xa5\xb9N\xb40@\x9a\x94Y\x86r\xc90@\xc7\x9a\x11hg\xeb-@\xc3y\x9c \xe6:&@\xc8\x85o{\x8d\x1f+@\xaaV\x9a\xb0\x98O,@\'t\xca\x13\xe8\n1@\xa6\x82\xf5]\xeb2(@0\xb2\x84t98*@t\xc7!0\xb5B-@\xf44\xef{1\r1@*/\xe6\xfbQ\x0b-@\xcf\xd8# \x11\xba,@y\xaa\xfd\x85f\xff0@\xbcV?\x8a~\xa22@\xf4}G\x0b\x9d\xb01@8\xb9\x10\xf4\xc4\xfb-@=W\xcc\xed!\x7f)@\x04\xbe\x9d\xc6\x96L*@\x1b\x1e=\xf1\xdc\xad/@SK\xeawu -@`+\xfaJ\xaa\xd3+@\xd9bn\xda\xfe\x1b*@\xe3\x12jI\xd7\xba*@\x17\xed\x97\x1c\\\xbe*@\x01J\xc3\x92O\xb1.@\n~kx\xce\xb71@\xe3\xf0\x82\x18\xaeo(@\x9c-C\xd8X\x19*@\xfb\xf9\x80\x9c1\x1e.@BlK\xc2\xa5\x8d0@3}{\x1d=>\'@\x0b\xe3Q\x00p\x94-@\xbb\x1d\xd86\x90\xa30@\x8d\x0c\'<1\xf3,@\x00P\'\xf6\xf8\xb40@\xbb\xdf\xbaC{\x901@\xdd\xa3\xd7\xf4\\\xe50@\xf1\xf9\xbbx\xa6\xc0-@\x1bE\xc0\xb1; .@=Y\xfe\xd6\x8c#0@\xd3%6\xeb\xa9\xc10@<ic\x1c\xd4\xb5,@3\xd2h\x9a(\x1b0@\xb9\xce\t\xe0\xfaw*@\xde}\xc9\x11\xacj%@g\xda\xba3/d%@\xcc\xce\xca\x80Ny(@4\xda\x81]\xd0\x1e0@\xb7X?\x9c\x07<-@\xf5\xd1a\xc6\xed\x901@s\xa9>m\x0b\x190@b\xa3ayM\xd5-@x\xa2^u\xc2\xa90@\xc3\x9c-\x82\xf2\xc10@\xc0\x8b\x88\x00J\x80-@\xe0\xcae\xb2q{%@B\x88\xbc\xa9\xa2\xba1@\xf6-\xd3\x9e\xe96-@\xf1\xa6S\xf9\x06\x03.@2J\x12\xb4\xa2\x161@v\xc9=\x0b\xf4\x18(@}3\xf71\x1a\x9a1@x\xe0\x8c6 \xc5\'@[B\x15\x1c\xf8\x85-@E\xcc\x06\xc8F\xa61@\xe1\xd9|\xd6\xf2\x88%@Q\x96\x86z\x8d\xaa)@\xf5\x92\x1c\x87\xec\xcf-@k\x82\xdc\x9c\xc8\xd6-@\x83m\xef.i\xdd.@q3\xa6" \xa1/@>\x1bH\xf9\x1e\xab1@g"~\xb9\xa6Y&@\n\xfe@~\xeb\xa5(@z/W~d\xd40@\xdf\xb3\xe9\xb9-\x9e1@N\xe6\xaf\xe7;U%@:\x98)\x92\xb1\x8c&@\xabv\x9dx#\x840@,\x87\xaf\x9c\x8d\x1e-@A\x93-\xe1\x1b\xec,@g\xe9\x81\x92\xa2C%@W%\x84\x02U\xb21@\xc9\xb4\xbd\xae\xa3\x8c/@\xd7\xe9\xdc\x90r\xd1*@\x1cB\xac\x14\xc9c%@\xe3\xcb\xf0@\xf8\xe9(@\x0b\x16&C\x82\xd5-@\xa7n}\x02O\xaa-@\xdd\x1c\x8a\xc1\xbfk1@\x9d\xe7\t[&\x14.@D%\x8a\xe9\xa5\x1d1@\xf3\xed\x99u\x82G2@\x98\x13\'T\x84\xdc-@\xffp\xea\x02\xe5\x8c)@\xbf\xb4G\xf8Br1@\x1b\xf3\x9c8\xf0\xe9/@\xd9N\xb7\xd5\xcc\x00.@X;\t\xca\x90\xa0-@%|w\xa88\xdc(@\x17f\xb3\xc3P\xd60@\xcb\x85\x89\xde4\x1b*@&\xf5}\x85\xba\xa81@9\x84\xa0\x92.\x97-@D^\xa7\x1ed\xb4-@\x90\t\x1a=\x8b\xa9-@o\xae\x1f\x7f\xee\xb61@qY\xde\xfa\x0f"1@\xe7\xf1\xc9I\x1e\xd6(@\x11kp\xc5\x93\xcb/@\x1c\r\x95\x05\x14a&@\x86a\x19n5|,@x\x7f\xb53\xb6\x7f1@_8\xce(U\x16,@K)\x18n\xb7\x8b3@\xee8\x04\xd8\xc8f)@\x9d\xdaE<Ti+@\xa4Ff\n\xf2\xca0@\x85O\xcc\xde%\xcc0@*o0\x01\xa4\xda/@\xacp;vu6/@\x985i\xc6\xebl(@RA\x93\x0cV\x11.@)Y\xf3 \xa6\xb60@\xa4\x80N\n*p,@_\x7f\xdcTy\x041@\x1a\xf7\xf4}R+-@\xd48Ap\xa0\x01(@\x9b\x15Z\xd5\xb1E2@=\xac\xfb3\xd1\xbb-@\xe1\x19\xc9\xb8=\x9a-@\xd2\xd2\xfa\xb5a\x15(@\xd0rZ\x06?\x8b,@\xad\xc5\xe9=\x86\x9f-@d\x8a\xef|qW(@T\xa1\xae\x140C1@\x82\x19\x11\x07f\xcd0@w\xbf\xff\x86\x9e\xb71@\x89\xafN\x14\x94\x820@|?s\xe6\xfcP,@w\xb5\x80\xae=\xc41@\x83\x8d\x0b\xbe\xae#-@\xb0N\xf3\x9c\x85\xdd-@\xd0h\xb5L#\xd60@RE,/\x0f\xe9\'@B\x1d\x16\xdcC\x91(@\x95d\x9ce\x15\xf40@\xa9\x88\xc7z\xab\xd9\'@J\xb2G\x0e\x1ea%@f\xb9I\xc9\xdf\xdc-@r\xfeO\xaf\xd1\xbf(@\x15ekM\xf3\xcd)@A\x92\xfc\x17\x86O*@\xdd`\xbb5\x9dV*@\xb4\x0fD\xee\x85]*@\xad\x8f\xa5l\xfen.@\xff\xa1\xfa\x04Tj.@?\xa7\x9d \xf4\xbc(@\xc4\xac\xb9\xe4\x135+@\x7fze\xf0\xf3\xe3-@\xb6\x15\x8bBv!\'@e*\xcf\x81\xe0\\(@y\xba\\\x87\x92\xde0@\xa0\r\xeb`\'0-@\xad\xc8\xed\xbf^c(@\xd0y\xf6\xb5\xd8\xc1-@\x97\xf82\x0b\xf0\xbc+@\xe2\xbc\x7fwY,1@\xbeu\xca\x90\xe842@\xae=H\xd4\xeb\xe70@\xf0\x84\xeeA\xf1\x981@\xa8D\'\xbc\x1f\xde0@\x7fr)\xba\x1c\x90(@:\xfbY\x8e\xe3\xe4&@\xec\x8f\xc2\xa9,\x19-@\xd1]\xfbWK\x92\'@\xda\xf0\xccP7\x971@\xec\xc9K\xff\x84\xb4/@\xdf\xad\xabU\xe482@\xa2d\x03\x0b\xdeT%@\tZ\xd4F\xc5\xe3&@\xe4\xe4V\x1b\xd4\xf0(@e-\xff)\x9a\xbe(@\xc3\xd7\xa8\xd5\xf6\xd6,@\x83x\xb4\x1d\xbeN(@\xf1\x86) \xe4x\'@W\xf8\x14x\x0b.3@\xf8H_\x84\x95\x940@\x84\xd1~H\xd5H1@\xe2\x082iyL*@\x8e\xa7\xef\xa6\x80\xf4(@\xfd\x04\x9f\x1f\xea,*@We-.\n\xc2%@&0\xa2\xa5\xa0d,@\xb5\xb4\xa3\xefMF(@\xd5%\x1b2\xfb].@\xb3\x15O>\x03\xa3+@\xb5%/\xb5\x0772@zF\xc9Z+\n1@\xad\xa0\xaeC\x96\xe5(@v7\xdeI|\x8c%@\x06\xbf|\x19\xa9x-@\x9a;\x1dg\x05\x981@\x14^\x19\xc9\xc1\x14.@\x14N\xc5W\x87\x9f,@\x085V\x12\xb8\xda/@\xfd\x8ar9\xa7>*@\xbd\xadvz\xbaJ)@U\n\xa1\x82\x0c\x06)@\xa6\xb8\xe3\xdf\xb2\xc6+@P\x1fQ\xd1^\xc3+@\xc7\xdc\xe4)J\xf80@\xff"\\\x8fee\'@Wh\xb5\xe0\x04P.@\xd0\xbc(\xfb\xafY.@\xa8\xe6\xf0\x8d\xc6\x161@\x97\x07N\x12\x9f-\'@\n\x1a\xb7\x88;\xc3-@\xf0a\xe5\xf2*\x8f0@\xbd\xd2\xb1\xb0\xff\x9e0@\xeb\xd6T\x06\x1e\x931@\xc6w\x06\x84\xdfi.@\xd7\x85M\xe6\xa9q)@\x0c\xfd\'\x16m\xf2\'@\x02X\xe9F\xd4\xb4,@4\xa9\xa3\xab\xbb\xce)@\xbe\xcd=\x96\xef\x99\'@\x1b<\xe6\xfe\xba%*@;\xd2\x92\xf9I\x97)@\x87\xe2\xee\xc8\xfb\xa4(@\x18\x95\xc9kH\xf3(@\x83\x03\xbf\xbe\xf0|-@\xc1\x16\xd7D\x00\xc0,@\x8bUq\xb2%\x89.@1K\x1e\xa8\xa4\xf60@O\xba\xfa\xacY\x9e,@\xb5\xafH\xa6\xb5\\-@FrR\xb0~\xae(@\x13\x07u\x81\xf7\xd2.@\xf1\xca\xe1\x1d\xf6\xb5,@D{\xd7^0\xb5(@\xab\x1c\x12\xb4\xf75.@\xcd\xc85\x8c7\xc1-@\xcc#\xecL\x9f\x00(@\xa7\x11\x05E\x81\xef(@Ca\xd5\xb3\x08\xa7(@\xa3(N\xfd\xdf\x9b\'@\x19\xb6\x1a\xdf\x1c*1@0\xe0\xf5GX\xdf-@\xc0{%\xf9\xaf=*@\x9c\x8d\x0e\xaao\x93\'@\xe8\x9d?\x12\xc1\xce(@\xc4\xab<&\xbe\x82%@\xd9\xe7e\xa6w\x170@\x84w&c\x07\xb4(@&P|U\x9a\x81\'@\x8d\xc9\xfa\x95m\xb00@D;\x18\x11\xd1\xed%@\t\x15\xb6F\xc7\x1a2@\x8f \xd4\xd2+\x89)@\x8b\xfe\xda\x82rG*@\x88\xb2\xab\xc0\x9b[(@\xeb\xf7j4\\\xf6\'@\xd9%f\x9fZ\xfe0@\xeb\xa4\xd5\xd6F\xb4,@\xb8\x80\\)\xfb|\'@\xd4\xb6\x95|p\xa8)@cJ\xed`\xfbc(@\xa7OI\x08nO*@\x08\xf4p\x0ew\\-@\xd7\xcc\xa1\x90\x86\x84\'@\x1f~:Q\xca\x9c1@e.\x0e3`2-@`\x10\xab\xfb \'+@\x87\x93=\x9f\x9f\xb90@6\x94\x88\x0e_t1@\xeb\x00\xdd\x08)x1@\x18!)\xec\x8e\x84\'@\x8f\xfbyj\xaaM&@^@\xa6\xf6i&(@\x93\xf2\xa7\xe7\xbe\\*@\xf0\xdb\xec\xcf T-@(\x1f\xc9Yp\xb80@\xdd\xf74u\xadW&@\xe0&\x04\x11\xd6$\'@E\xfd\xa6\x1f*\xd7(@\xe3\x97\xe3)h\xa5\'@\xb5\r\xb24\xb4\x03/@\xf5q\x83Y\xff\xb0,@\x08\xdb\x02\xae\xaf}(@>Po\x198O.@\xbc\xac\xc9\x1c\xfb\xc0,@\x03\xc8\x8c\xefMv(@\xeb\x16\xa0\x03y\xa7-@+\xa6X\xbd\x83\x921@=Kct6z&@\xd4$\xd7\xc8\xaeH(@\xd15^A\x07H-@c\x93\xa883n&@2\xa6\xf6H[\xef&@\x9e\xd6AS\x08z1@\xa2j\xe8\x03~\xcf/@*\xc1Y\xf0\x08\x0b)@\xf3U\xa9\x13N\x0f\'@\xb0\xfco%\xdf|%@L\xa5\xff\xfbX\n(@\xaa\x16\xbd\xb8\x81\xe81@PHn\x90A-\'@\x8e\x06L9\xde$,@\xe3XU\xaa\xe5\x172@\xd7\xe2\xb2U\xbag.@\xc9\x8b\x93%dz1@b]\xe4\xb6J\x06*@l7\x17\xe9\x9f /@\xf5\xddS&u\x13-@O\xca\xd2\xe3\x03&1@c\x9fW\xf6\xb3\x9d1@s\x94\xc8\x8e\xd2\x0b)@\xd2\xf1#\x1f\xa6\xa0(@\xf0\xd2\x9ad\xf7\x84)@o\xa3\xc2r\x16\xea0@%s\xefj\xec\\1@\xa0\x1b\xb0 \x8e>(@%\xf2\xcab\x89\x10)@\xc4\xdew\xc5\xbc\xda,@}\xa25\xd5\x87l&@u\x13\x99\xac\x87j-@-\xd1\xf3v\xe9\x83-@\xc3\xbc\x1e\n\xf6\xe8(@\x1e\xa4{n\x08\n)@\xf2@\x89Z\xc9\xf2&@;\xf18\xf0\x89)1@\xd9q]m\xab\x860@\xa3uS\x83!\x850@\xa0\xfa\xe8[\xe4\x89)@\xec\xd6\x17y\xa5\xb6)@\x19\xc4\xf9M/])@p\xc7^K\xd6\x820@n\xa6\x1bA\x14\xb1(@\xec\xe2\xad\xab\x0c\xab\'@=\\\xc2\xea\xb2k*@<\xd3\xf1 \xfb\xfd(@\xc9\xbb\x00:\xd5\x87\'@\xa2\x02\x9b\xfe\xd1\r\'@\xf9X\x12\x94l\x810@\xe3\xc7p\xb9\x19.(@\x98\xc1_\xda\xb8t0@F%\xe1\xdb\x15\x90)@X\x01AM\x11\x1f*@\x05?\xcaIO\x011@\xf5E\x1bb\xe4x\'@\x85\xac]\x1f\xa6\x11\'@\xe9\xd6k\xff\'\xdd&@H\x89\xaf\x0f\xf8L+@m\xc34\x1a\xaar-@\xf8f\xf5\xc5\x8f\xfc\'@\x85\xc2\xd1\x9e\xb2\xdc-@?\xc7\xa8\xf2`&1@\xff\x9e\xbd\x95\xff\xfd&@g\x87\xf0%\x00\xca(@\xe4ZP\xa5\x7f\xe0,@\xbb5\xd99\x9bX/@\xd0\xe6\xe71,\x1a.@\xe4\x1ana\x08x\'@\xaf1)Jo\x1c+@\xb9\x87{\xb3\x0e{1@\x0f\x13o\x0c\x10\x1d\'@\x00\xdd\x14j0n1@AZ\xed\xe2\xd8\x011@|\x0f\xd4\x03\xa9\x01\'@KRx\x91e\xb1(@*1\x0c!< -@PC\x1eI/\xef,@\xc0\x88(6\x87\x08\'@\xd6m\xa5qG\xdf.@\x18w\xbb\xc8\x94\x87\'@\xdc\xcc\x158\x7f\xae-@&[\xd3d\x89\x11\'@G\xa6647}-@RV\xe7\xc1Y\xc3%@\t>\xb5M\xe47(@\x01"\x1at\xd1Z(@\xdb\x07\xafrs\xa9\'@xiCc\x08{\'@\xddf\x1c\xb1;h0@\xbdEC\xe8\xa1\xbb-@\xe3|l\xc4\xd9O1@]\xb9\x1bUb\x1b\'@\xef^\x83L\xd8z(@QEK\xc9q\xf8,@\xcf\xa8\xd8\xfb#Q-@\xc3"\xcaa\x7f\x1b)@\x193`K\xd1N*@\xe6\xc0\xa7\xfaa\x021@\x80\xec\x0e\xb1qM(@h+io\x1c\x94)@Zc\x8b6a\xcd\'@Dv\xb6\xf5\xcf\xda1@\xac\xb6\xac\xfe\x91H\'@,[\x98\xe4\x9e\x86)@*\xbf\xc9\x8c&T+@\x04\xb4\xe3\xccvI-@\x15\xednK\xe6\x962@\xab\xda\x1e8\x05D&@\x968\x16\x8fv|(@\xfc\x07\xa5&J\xb0-@\xa1U\xdd\xc78\xc6.@]wU),\xef0@i\x8c2\xed\x07\xa9-@_]f\x994\x991@\x01\xcc\xe3T\x05\x03*@Ej\xe0%(\x8e&@@\xc7\xd3U\r\x91(@\x96\xe7\xc3\xd7\x18\xf90@\x00G\xfd.\x7f,.@\x90\x9bv\xad\xb3\'3@\x03\xf8U\x93\xc1K0@\xa4\x17U\xca\x01\x15,@\x98w\xc4\xbe\xd2\x9b(@[\xd5{.\xff\xfd-@f\xc6\xfbu\xfc31@M\xa0\x99\xfe}\t(@\x1a\xf5:\x13\x19T\'@n\x9c\t\x81\xc0\x06.@\xe5\xf6\xa1\xea5\xd3\'@:\x9d\xfaO\xb2\xbe\'@v\x13\xed\x80\x01e\'@\x80\x9c\x04\x05\xb2d,@\xcd-R\x0fw\xb9)@\xf1\xfd\xa5S\x8c\xe30@Z#\r\x0e7\x191@\xc7\xd3\xdc\xdf\x0f6,@\xae?\xab\x82\x1f]*@\xe9%\x8c\x14\xf4A&@:gp\xea\x04\xbb\'@A!r\x8c\x9a\xf4&@\xf6O\xf1\x0b\x0b\xad)@44\xf3\x9e\xcd\x13,@\x069\xfe\x7f\xd5\xe6+@5\xbf\x98ZX\xfe/@\x94c\xc8\x0b(\xbb)@2\xd9?\xfd\xcd\xbe\'@!\x87b\xdeze0@5\xa3\x176\xcft*@ \xe4c\x88R\xfe%@yY\xf0d\xe41&@3z\xc5\xaa_\xc60@Y\x9f\xed9\xd501@a\x8dho8\xcf&@\'\xddf\xf4\xb1r0@O\xff\xb0\xe2g\xd1-@\xfc@\x97\x99\xd3n*@Q\xeba|#;\'@\xb1\x8beC\x8d\xe8/@k\x84l\xfd\x1c\x07+@\xd7\xa5\xffm\xdb\xb9-@\xbf<u\xcb\xff(,@\xc81o\xbd\x0b\xe3\'@e\xd0klT\xac(@\x1e\xf4\xcf\x12]\x943@\x960\xbf\xbc\x99:4@\xcf\x03\x9f\xc0qX-@=\xf0\xda\xa1\x1a\xed&@\x83.21A&&@\xe47\x9f\xf8\x886*@,>\xbf\x1e\xd3\xf7&@\x9d_\x80\xadz>(@\x832\x15\xfc\x80_1@\xbb\xff\x17\xbc\xd6\x17/@\xde\xa8\x0f\xb1\xb7),@\xc6\xbb\xe7\xeb\x8a\x9a1@\xff$lz\xbcl0@$\x8fPINh0@\x88\x80}\xb4\'\x1e1@\x0bGs\xfd\xe5\xdc)@\xc5\xf6\xf4\x08]\xed(@\xe1\x9cfj\xdb\x80,@\xfc\xe1\xdb\xa9\x05\xa21@s\xd8m3a\xa10@8\xb4\xa0\xc7l\xbd\'@A\'~@\xba\x1a,@0X\xd7d~\xa9\'@\x0b\xf7\xf7\xea\xd6\xe7(@\xec\xd4E^\x9b\x81\'@\x10\xf8\x01\xb5\xbe\x98&@\xb0\xdf@\xf5\xb0\xf3%@WV\xc3\x07\xf0\x88/@\x0e\x11\xe7\x1d\xbe\xcd-@N\xfd#\x9e+\xb5\'@<\xcf\x0f\x8d\x9e\xef)@O2]\x9b4\xc7)@Hk\xc9\x7f\xc2\xce0@\x1e\xa3\xf98e8.@"\xbf\xbe\xff?\x01(@JP/\xd9\x9aA&@&\x08\xba\xe9\xff\x16+@\xb26\xcf\xd7\xb7\xa51@4!u*J\x9b\'@\xd4q\x163N\x11+@\x94@\x11\x0e\x16\xe5.@&\x9d{$>_\'@\xaf\x0c+r\xdb\xc51@\x01\xb1}\x8c\x01\x171@x\x06mPr\xad\'@\xdf\xb6\x9a\x98R\x0c1@\xe4\x93\x11\x84\xfd1,@R\xdd\x0f\x9b\x98\xf7(@\xbd\xbc\x19%B\x0c.@Z\xbb\x8a\xf8\xf8\xac&@O \xc3=\x1e@1@7\xdc@\x96\xc1\xdc%@]\xf8j\x95Np(@6\xed\xebOK\xc7%@\xd4\x99\xb6\xef\xc6\x19(@T9{X\xd0\x1e3@\xd4\xe4\xb4\x89\xe7k%@.mqh\xc0\x8e\'@\xd0p\x10\x19t7-@\xed\xf2\x94\x92F\xb7\'@9\xa3N\xa5!3-@\xeb[\xd0x\xf95.@\xa1L(\xa3\xb8\xc8%@Y\xe4\xdb"g\xa5&@\xb8l\xf4\x07\xd3&%@Q\xaa\x9c\r\xac\xc10@b\x9eEFb\xd41@\xc7H\xd6\x85VX(@0\xa2\xe2\x1f\x8f\xe9\'@\x8f\xce\xff\x86\xf3\xe10@\x12.S\x14\x06\x1c&@\x19\xde]%\x18\xe70@\xa4`\xb7\xed?M)@\x17]\xf6<N\x1a3@\x1ba\xdd\xdc\x99\xc8*@%\xd7x\x1c.a0@E\xbf9\xee\xc4\'&@\xcb6\xd4b\x00\x91\'@\x9c\rr\xcf"\n)@}\x8b\x0eDy\xde0@\n\xe4\xb2\xc1\xcd\xf2%@\x83m\xf3~1S&@\x8f8\x9a\xfb:\xa8,@e\xcfL:7@-@\x84t\xcd\x99\xcdk%@L+7x\x08\x84%@\xb7\x15\x8a\x1bJc)@\xc5\x87\xc2\xf1\xef\xde)@,\xf0\xfd`\x88\xa61@\xaf\x93\x84x\xb6%(@\x1e2iz\xdeF&@\x7f\xa8\x8c\xf1X\xc0\'@A\xfc\xb8\xa3\x0b\r1@H9\xc6\xd0\xc5\x940@\xff\xb2/&\xa0\x971@\xacx\xb9\xe5\xc7\xdd\'@\xa1\xfcj\xac\x82\x14+@X\x19pT\x1bw.@\xf4\xc8*$\xb2\x931@\x90I\x1d\xca?\xb2&@\x1e\xbc\x1f\xe3\xd4z1@\xef\xf3\xbeD\'y1@\xaf\x88\xf7\x9c=&,@,\x04\xb2/\xa6\x03-@+/\xea\xd9\xeb\xaf)@\xf5Ji_\xd6\xf7\'@\xeaP+hOG1@\xfbZ\xb3\x16\xafb*@\x04\x19\x99,\x98\x96*@-e{\x89\xac\xd3\'@y\xa4[~W\xa3\'@g6\x1bq\x9d\xfb\'@\x18\xa3\xf7\x1e\xd1m&@\xf9\xff\x03q\x82e,@\xd7]*\x08\xfe\xad1@\x8a@\x1dpU\xc2-@\xc3\x80 o\xf4\x9c\'@\xd8\r\xdd\xf1\xb1\xa8\'@4\xbb\x0f+\xae\xd2-@\xae{\x01b\xbcH+@\xc2\xbc\xccnBz)@?V\xd1\x88\xd5\xef*@\xe2j\xd9\x99}\xf1&@?\x93\x17\xfb\x8f\xc8+@Q\xbaZ\xb2\xd3\xdf1@m\xeeP\xa2\x13L(@\xa4i\xfc%\xf1\xa0\'@\xc2\x85\x90L\xb0\xb0\'@$2\xed(\xf7\x8c1@\x9cx\x12{\xc1\x93,@Y] s\xcb\x9c-@LV\x0b;N\xe20@~\xdc\xac*\x07;)@@!wj\x17\xb9\'@\x00`\xc5~\x9c\x8a\'@\xc3\x876\x04\xc5\xef(@w\xec\x8e\x05\x83\x94)@\xbe\xe8~\xa8\xd9 .@s\xfc\x05\x0f\xed\x911@\xac\xb9\nq\xfa\xa6(@\xbb\x83\x1a\x10\x94\x95-@\xe4\xd3\xc6\x817\x1a,@\xed\xbd\x93A0\xdc\'@\x8cr\x8aH\xf1\xf6*@\xfb%r\x97%f(@.(T\xd6r\xfb0@\xe6\xd4\x8e\xbf\x10\x89-@\x90\xa1~\x1ed,)@(P@\xa8\x8e\x88)@y\xf1,\xe6\t\xfc\'@\x0eH\xc7P;\xe0\'@\xb3_\xa3\xd66\xfb&@\x1d\xfa?\xc3\\e&@\xf2p\xb5W\xa4\x06\'@\x82\x95\xea\xbb\'>&@?\xe2\xc00u\x17.@\xb9\x02\xd0f\x0f\x0f,@\x17\x95;\x96\xc0\x0b0@3\xf4\xe6\xe4\xd0<,@F\xee\xd6sL\x98-@\xe6y\x15I}\xa9-@S\xdf\xc4\xcc\x04\x8a1@\x9fDl\xda\xd2\x17+@\xc2;\x1f\x14\xb3\xda0@\xc8\xdb]\x1ct\x8f+@\xc7\xf5|\x8f96(@8\xb2\x0b\xfe\x8bo+@<\xefRR\'\x010@\xb3\xa8X\xd8\xf8\xb4(@\x8bR\xa4n\xf8\x8a1@\x1a\x14q\x91\xd5\x16*@\xbc\x1b\x8e\xee7\xf3&@\xb6\\\xfdAZ!.@\xa6\xe1\xb5\xd8\xee\x14.@\xcf\x93\x99\\\x9c\x9f\'@\x1f\xf3%I\xf8\xcb)@\t\xe4\xcaOa\xa3/@\x12H\xf0\x8d=\xe9.@\xee\xfc6X\xbd\xf90@07X\xae\x082)@sT\xe9\xc9o),@\x83]\x95\xfe\xd3\xf7\'@\x82\xc5\x7f~p\xaa0@6V\xa4\xd2"#,@\x8a\xc8\xd9\xb1\xc07,@\x06@:\x06\xac\xc61@y\x82\xf7\xb9\x0eu\'@\xc2\xd1\xf5\x12\xcc\x90*@\x02k\x97o\x06\x13+@\xf4\x93\x11\x1e\xab\x1c\'@x\xe9\x88\xf5\x99\xe71@\xfa\xb7\xa2n#\x86,@\xdc;5\xdf]\xba+@\xc9\x911r\x97\xc9\'@$@\x9aTV<\'@Xr\xcbS\xe5M.@\xe359o`\r(@\xce\xd5i\xfb\x84\x1d)@~D\xa0\x16\xc4\xee0@b\xff\xd0\xf6$]2@\xbb\xce{\x0b\xd3\x9a0@\xf2\xb4\xcf\x9as\x94%@\x87a3K\x19\xce1@\xa5s\xddZ\x1d\xd2)@\x978B\x90\xf2\xc8)@\xe8\xbd\x05\x84E_2@[\xfa\xea\xd6\xf1e(@\xf6e\xa7N\x9e\x94)@\xf7U\x06\xae\xad\x8b.@\x8f\xd1{\x15\xca\x12,@\x19\xc84m|\x04,@s<W\xc14\xaf%@\x1f\x9a\x90\xfe\x153+@\x19n\xed\xad\x1c\x0f\'@\x1a\xad\xd1Y\xb4\x96%@\xb5\xc0\x8dFM\xf6\'@\x18\xdf\xc5\xf8\xf2\xea*@\xdcz\xc4]\xb1\x1a+@\xfb\xf1\x9fJ\x97X-@\xc7\x1ah\x95\xfc{1@\xa7\xe6\xa4QRD1@\xac\x0e\xb1K[\xf60@\x98\xf7T\x1c\x0b\x9c1@\xa8\xe0\x89\x0b\xc7\xed1@\xfa\x9e]L\x7f\xf7(@+\x87\x97i\xf54)@\xce\xa0\xff\xe1\xdd\xa80@\xb9\x8b\x99\xbf\xc7i0@T\xe4\x8d\xd4\x01\xdb&@\xae\x9a\xe3\x91`\xf9(@\xec\xe4\xfc\xcf\xb8\xcf1@\x94\xe7\x95"7F*@L;^k\\\x9f-@\xe5\xfc\xde\xe4\xd0\xf4/@\xa9\xc7\x1a\x81\xa5N+@\xcc\xf4\xae\xbdl\xaa0@\xc9\xb8\xc0X0O-@\x1e\xf2\xdc\x00\xc4\xbe1@\xd7\xcf\xf9S\x04\x110@\x19\x9d^\x81\xc2\xcf0@\xc4\x95\xa0\x92\xcf\xba+@\x1d\x86\xd0\xf3\xae\xbe(@\xd0%\xd5\x83\xda\x08+@\xef~\xda\xcbIW.@\xa5\xdfu(\x1b\xda1@z>7\n\xde\x12\'@\xbf\xb3J\xcdv\xbd+@5\xf0\x8730\xfc\'@qrW:\x7fk-@\x99\xa9]\xbf\xffn-@-):M6\xf0\'@\xea\x9b\x13\xb84\xb9/@O\xde\xafE\xd2G(@\xf7\x1a9\xaa\x03\xf6*@\xab\xca\xfe\x7fq\xf8-@\xf3\x14\xae\xd52\xfc0@\x1e\xcf\x14~\xae\xb1-@d]\x1fc\xf9\xde(@\xd4\xbe\x7f\xbc\xec\xdc\'@i\x8a\x99\r\xecY(@\xb6\xcao\x0f\x1bb-@Tt,*3a0@\x00eI\xf54\xc5&@\xc9\xfay3\xaa\xea0@\xff\xd8\\\xa9?\x930@\'\xe4\xc1\x02K\x05\'@\xf8\xf2\xfc\x8b&\n,@A\xe6z\x03\'0(@\n\x8b\xe9M\xdf\x1a0@\xf0\xbaN\xf5\x18\xfd0@\x08\x8c\x07\x9a\x17\x1c1@L6\r\x12\xbeo-@\xf2\x832\xc3\xdd\xd7)@\x14\xc4\x93\xa5\xbfO.@\xe5\xeb\xb2\xda\xd4\xcc0@\x94\xd5\'\x15l\x9b\'@\x80\x02M\x85\xbc\xf80@,!k\x0b\x00\xb2.@9\x19\xaeN\xe7l-@h:\xd9\xe6E\xe6+@\xd4`;\xbd\x15\xce%@\xbe\x14g\xba\xed\x01,@\xcb\x1c\xf7a\x98\xfd\'@\xdc\xbe\x0c)|[-@s\xaeQ\xb6\x1by-@\xd8\xfab\xbd\xd2s-@!d\xad*\xe5\x021@}\x1cD\xea4\xf8,@~\xa3tgS\xe5)@^\x93aS\xf5v%@y\x8b\xc5O\x92C\'@BQ\xa8\xf9\x16\x8a,@\x98\x07x\\\xb0\x8e.@\xfa\xab9\xdb=\xc21@nZ\x9b\x87\xb3E-@Ndf\x12N\xa4&@\x1d\\\xc9\xc6\x8d\xe2)@\x91\x0f\x94\xe7\xce\xa1%@\xf0/\xab \x8d\xda0@\xc1T\xa0<WP+@\x030\xa6\x91\x15`.@M\xf0\xd0\xf7\x91Q0@\xab\xb6\xc6\x9e9\xe8\'@\n\xdb\x1a\x95\xc5\xf8\'@7\x9de\x0c\xf4\x060@@\xe0\x8edL`&@";\xac\xc3M\xb8.@,1NXWc,@\xb2A\x00\x97\x83\xb5(@]\xa1Ty\xc3\xb2.@\x93\x00\xf3\x1a\xa0:-@/\x80j\xc7:R)@u\xa6\x1az\xbbL*@J\xc8\xf7\x8c\xe3\xbd%@M\x96\xd1>\x0bv&@\xcb\xba\xb3\xf16\xea%@\xef/\x16\xed\xbeV)@\\{p\xa7\x8b\x86-@\x0eN\xbf\xf7\xf3\xcb1@\x1b\x88\x96\xb4d\xe0%@\xe1\xc0\xdf\xd5\x99\xb00@\xe0i\'\x98~M1@\x11\x9f\x7fTA\x7f-@\'\xd0R#\xb5\xc70@U]9\xc7z\xba)@!sp\x13\xd5\xeb\'@\x9eS\xba\xd9\xae?)@X\xa9\x91M\x99\xb4&@\xd2\xb99\xe1:x)@\xa2b\x01\xe2\xe1",@^Q\xda\xab\xc4\xa1.@\xf2z\x05\xcc\xe1\xa0(@K\x87V\x14T\xc2(@\x88\x08\xfa\x83\x1fe)@-\x8fT\x9ei\x10\'@\xf4\x9di#\x16\xaf%@\xef\xd5\x04\x06W_1@\xc9nQd]P*@\xfb\xda\x026\x07\x950@q\xe2\xb1u~>,@\xe4\xa4;\x91\xc8b.@\x03\xd4\x8a\xcc\x91\xcd0@\x9f\xb8\xaa\xc2m[.@\x86\xe1}\xeb\x11\xba0@\xe4\xdc\xa0\x17\xb1\xad-@\t:\x82G\xf3\xfe&@;\xa7<\xd2\x06f&@T\xd7\xcd\x8f\x9ew.@\x0e\n\xd42f\x82-@\xfbU\xbf, ?\'@-5c\xa9+\xcb0@\xbc\xb8\xcb\xf7`{-@\x9a\x84\xe6\xcc\xec.0@I\xe19\xd5\xfd\xef(@\xb0W\x0fh\xc1\xb3\'@\x9a\xa2=\xd1\xd5#%@y\xbc\xdc\xb8c\t\'@aC\xb4\xb9\xfe\x91.@\xcfE*\xc6^\xca0@\xf0\x9eS9\x1f\xdf)@9\xe9\xbb\x89%j.@\x9e\xf1\x83\x03\x92\x8d,@\x17b"X\x19@*@\xdc6\xb2\x96\x1e\xe3&@\x066\xec\x07\xbd>,@\xc8\xe6\xe5\x1c\x85\xfd0@\xbf\xdb\xa2\x9e\\\x9d0@\x91\xfam$E\x07,@\r\x89{,\n\x130@\xc5\x19>\xb5\xee\x90\'@\xb0B\x05PA\xc90@n\xd8\xc4!\x8fh&@\xfe\x10^\xc7 \x1b*@i\x12\x97x\x07\xdb\'@\xfc\xd6\x94d`6\'@\x8fl^s\x97\x16*@\x95\xaa\\\xa3\'d,@N\xd9\x8b\xbe>\x0f1@\xf4\x17\x90\xf4x&)@kF\xe1\xd9\xf7H&@\x07\xdb\x1c\xef\x04F\'@\x1f\xe0\x08\xec\xfbR\'@\x9b\xd1\xe8\x91\x92R.@\xd2\xe53Q\xba\\%@\x8a\x8d~?Xb2@\xdfdz\xfc\xa2N.@|q\x8b\xc6\x9e\x12)@qhs\xbe\x14\x87,@\xe0^\xba\x0b\x16g\'@\xb7\xe5G\xc7\xee#)@\xb8\xde\xf3\xdb\xd9\xad(@\x8f\x03\x91f\xb9S%@S\xb5\xdeRe\xa80@\xf1a\xfdB\x85?.@RW/\x13l\xad0@D(@\xc6:\x85,@\xd2J\xf0]\xd1m&@\x0fr\xd1\x94Ui%@GD\r\x08\xd9^(@Jz\x14\xc6|\xbc1@\xa5R\xa9\xfa\x9d\x9a.@\xd5\x02a#\xdei.@wR\xbd\xc4K\x12(@\xfc*\x91\x10\x0c\x891@\xd8B3\xa2\xf9\x92\'@\x11!\xf8gU\x032@9a\xcd\xeb\x063(@\xd7\x9f\x1a\x82\x11\xff0@/\xb34\xa2\xfc\xaf0@\xd6L\xc9\x01\x8dC1@\xec\xf3\x1b\x82p\x19*@l\xa3\xff\xe8I\xd5\'@{\xc6\xd6\x96&+2@v\x02\x8a\xda\x8ct0@:\xba$(^\x98)@\xa5Ca\'\x17\xdd0@\xe2(\x84cr\t(@\xbe\x83#G\xc1\x191@\x85L\x9f\xbd\x0b\'3@m\xa6=\x91x\x0e1@A\\\xe0*g%-@<\x86\x98\xc9\x9b\xbb(@)`\x0eZQC(@\x00\x8d\'\n\x06\xec1@{\x1ay9\xb8\x8e0@\x80W*\x03\x04\x160@\xb5h\xc1l\xfe}.@\xdf\xa2b&\xb4\xdb(@\x0c(d\xb7Q\xf30@\x0bT2\xd7\x079\'@f\xadW}\xc3*0@=\x99\xe3\xa8\xa6\x830@p\xccq\x9d\xcbK\'@\nI\x8e^P\xba*@\xc1]D\xff\xc7\xb50@2E9]E\xcd0@`\x94\x91\xaf\xe7>0@o!z\xd3i\x030@wj\xf9dws0@\xf4\x85Q\xc4P0,@\xbb\x13\xf5\xc4\xbd\n1@\x01\xa5\xeb\x1d \x05)@`\xae-\xf0\x04\xd6\'@\xc21\x1a\x9fW\x8c\'@L\xce\x84\'QJ+@QfNf\xc9Q-@o\xe4&\x7f\x08\xff*@\xd3U\xb1\xe9\x0c\xfc0@\x8b<\xb4\xe9\xce\xc3\'@\xa3Wv\x03F\xbc-@\x9f\xfa\x84\xf7e\xe1/@\x93\xf8\xd0\x99\x88s1@\x19\x8ay\xfbsd,@\x16\x99(\xcb\xcf\x19-@5.r\xae\xee\x92\'@\x97</\xcc\xf9\x8e-@8\xc5a\xc7\xf0W\'@\xe7\x9d\x05<\x98\xfa)@\x80Y\x16o\xb8[,@*\xf7;\xc0\xa370@\xe1\xe3\x8e\x9b\xacl1@\x04\xa2\x00\x15P\xa4-@6\xcc\xcd\xcd\xef\xf7*@\xb2\x1au\xe08a(@K\x99Y\xb25o1@\x9f$\xe99PQ*@/\xb3\xcc\xe4]\xe7*@(y\xd8\xfb\xa7M0@8,\xea\xe6-\x82/@\xb4\xf2JoU90@s*Th\x8b[1@"\xf0\xb1y\x07\t.@\x1c\xa3\xc8\xe5\x0e;1@\x17\xd3A\xc1\xc3\xf40@\xe0\x81}\xbe\x10\x19)@\xa4\xf7\x01\xd3\x00{&@\xac\xa1\xab\x05\x1d\xa20@\xd3\xc4!X\xf9{(@)\xb2jN\xd1\x040@\xde`]K^\xc1-@(\xdb\x88\xb1\x08\xb4-@\x06\x9dK\x0b~W&@\x9bu6\x97 ,1@\xfb\xcc\x19\x87\x94\xa7+@0%5\x80\xb1\xaa.@\x87#\x81l\xd1L,@\x1c\xe4g\xf6@\x02*@\xfe\xf5\xc7I\x01\'&@\x83Q\xc3\xc8 D\'@\xbf%^\xb0\xc0D)@E\x84\xf5%\x86\xb1*@\xc20\xb1f\x87\x032@w)M%\x9d\x96)@\x02\x87\xd3>\x86\xd60@vj\\\x01\xd2\xe1,@\xd7\xd7U\xafZ\x1d)@r\xba\x83\xc8O\x01*@Y=\xd8\xef}\xe30@\t\x90\xa5\x94\x88\xc1&@,\xfd\xceN\xf5X+@@\xcb\xc2\xb1\xa6\x13-@\xf0H}\xaa\xb1C*@\n\x11\x0e\x99\xf1\xfa)@\x02P::\x95\x850@\x86>*\x8bD\xe21@\xb9m\xa8\xf4\x983-@\x87,O\x95\xca\xeb%@\x9f\xbf\xeb\xf9\x8f\xa5&@\x98(\xdc\xe3\xf2f1@\x9a\xab\xd9*\xc4\xd8-@\x99\xe9\xeem\xdb\x1d-@\xc04\xa2\x19\xb7\x0b1@\xcd\xf7Y\x16f\x14)@\x98b\x8e\xdd\xa4\xb7)@f0\x10\x19T\xcc0@Pt\x9b\x7f\x97\xb7-@3BUKg\xb2)@\x9f\x12\x11y\x10}4@,\x9d\xf6\x94\xce\x0c0@\x0e\x85\xb1\x19\xc0\xc21@\x8c\xa8\xccN\x00\xb21@\x7f\x1d\xcdMM\xe7(@\xb4\x1f\xdb\xd8\t\x00(@64|s[O+@\x8a\xbaH\xcd\xa0\x16)@^j\\r\xbf \'@e\x9f\x04\x1e\xac\x8d(@\x99\xfa\x9c\x9bi/,@\x9a\xcb\x85U\xa2v-@\xa5\xefz~m\xd3,@\xae\xd3_\x06\xe2\xff(@V\xdf\xc8\xf1\xac\xb3*@O )\x1c\x19\x80(@\xb1\xbeko\x0b\x9d/@\xe7\x00\xc6\xa2/\xdf/@S\xe9\x13J\xf0\x83*@\xaa\x95\x83\xf4\xa1\xe4\'@\x05\xd7\x82\xae|\x160@pl\x80#\xca\xf3/@Mr\xab\xec\xd81.@\xea\xbfAw\xd2\x03)@\x10\xcb\xc1\xd0!\x7f)@}j\x916\x0b)\'@\xee\xd4\xa0\x91\x9b\x040@\x9f(\x01\xf2E.0@*=\x8dr\xbb\xeb0@6\x9cJ{\xd0\x10-@n\xc3\xe8\xb4h$)@\xd5\x9d|\x1a$\xd9,@\xc4\x89\xfd\xf4(\x1f(@\xd0\xe0f8\x16\xa1-@\x8fU=\xa7\xa9\x7f*@E4o\x01C\xb1-@\x9b\xb2\x9a.a\xe1/@\x00jp\xec7\xfa.@n\xe8\xff\xcc\x8c\xdf0@\x93(}n1\xc2&@\xb7w\x88\xa5IW(@8E\xd6\'jf(@\xa2b\xaa\x91-\x1d)@yF\xa4\xf9e\x0c)@\x98~\xf5\x92\xfe\xf3,@\x18\xd7\x9bF\xdb\xe9,@ZT\x07Vo")@[l\xd4\xe8\x97\xcc)@7q\xee)g\xab)@\x8e\x11\xb8\x0eG\xc2(@\x19\xf1\xe9DDO-@\xd7v\r\x12\x12\xb9,@\xf4\x96\xd8\xdb9\xbf1@\xe5\xb2\xf1\x13S\x01.@\x7f\x02XJ\xf3\x99(@\xb5\xaf\x9a\xc7b}+@hF\x88\xff\xf44)@v\xb2\xe1k\xa5l,@\xe89\xa9\x9b\xbe\x9a)@UHt?\xca &@J{\x91qz\xf7,@\xe2E=nb\x7f&@\xbd\xfa Z,\x9c(@\xadQN\x88\xdfo*@\xc6\xc3v?Yy,@\xcf/{\x8a&\xb0,@*\xa3&\x03\xeb\x95(@\xcaG\xd6\x8bg\xf6-@\xbb\xa4L\xe8V9\'@\xff\x16c1e\xa22@\xc6\xf5@\xd1\xe2\xd8,@\x01\x17(\xb3\xafB.@\xcb^\xe0\xbe-\xec-@}\x86Q\xbaF\xd7(@\x06b\xd0\xe4\xd9\x981@\xb8,\xbcjq\x17+@\x15\xdb\x1bTK\x0b-@\x02{\xafz\xb5\xbc-@\xdd+\xd8\x86\xca\x1f/@oq\x06\xc4F90@37$\xf4\xcc\x9f&@\xb8K\x91Z\xb8%,@[\x9c\x9d\x157#0@\xb2\x19\xd3t\x14\xe1,@\x0e}q\xbbq\x93&@\xbd\xc9\xbbRQ))@gk\xa1\xa0u\x89,@\x1a0\xd8\xed\x19//@\x90=rBBs)@\xc4\x08*\x1c\x1d\x190@(\x8ef|\xdf(.@\xee\x020e\x06\xd30@\xe1\xc5w\xf5\xb4\x80-@\x90)x[n\xd5(@\xd1\xa4\xf9E^\x10(@\x9d\x08{\x14\xa8\xc2,@~\r\xd1\xa8*\xc70@F\xb7O\xf4\x13\x92.@\\\xc7\xdc\xee#\x080@\xc6t\x03q\xe4\xc30@\xb1x\x8cV\x0c\x0e-@\xf4\xea\x93]\x9b\x1a)@\xcaz\xf9\xa0w\xc8-@9&\xc1\x19\x13\xe9%@\xeb\xf1l\xe9\x85\x98-@\xdaA\\\xf2R\xea%@s\x06\'\xc3s4/@6\x18\xa9\xfd\xc370@;k\xf6%&\xa70@\xa3\x03\xf7\x04\n\xa0&@~|K5\x02r\'@\xf14\x80\xd0\xa1\xbd,@\x91}\'\xf2+\xff(@@\x97\xf4\xc2\xfc\x81)@\x0e\xd6\xfc\x9d7\xb5(@w\xe9\xc9<\t\x0e-@\xd8\x86}\x0e?\xe8%@\x97\xc3\xe8$\xe2\x9f1@\xa9\xc2\xd9\x98\xc2\xa71@!\x91\xaesN\x11+@\x91\xfc\xc6k\xb8K.@q\x07^\x13\xd6\xee/@+F\xfcN\x8c\x8f\'@;\xa6\xbb\xe5p\xea\'@\xcd\x00\xf3k\xdf=-@\xe6M\xbd\x80\xb9\xad)@\x0b\xbaA\x8f\xbb+,@b|I\xe62R(@f@\x17\x7fMU)@\xd3\xacC\xd8\xbd\x01-@\x1c2\x05\x93\xd8\xb6,@\xc1m\xa3\xa0\x0e\x852@\x161/4\xbaB-@\xf2\x1cy\xaf\x97;0@\xfcF\xaa\x9b\x06\\0@\xa8\xda_\xac<\xda,@MI\xebe\x8bA)@\xba\x16I\xe8\x9f\xed-@\x1cQ\x0fv\x88\x0e.@\x96\x97\x06\x80\xac\x8a0@n\x1b\xeb}\x8d\xa1)@\x87\x0eg=\x92\x1c)@\x00TQ\x7f\xb1B(@\xfc\x0e\xe5\x9d\x10f)@\x1a\x9fn\x9b5+(@\x04\x89a\x197\xe6%@\xf3D4\x8c=\x1f0@\x07\x98\xbas\xd1\xbd\'@C]\xad\xad\xd19-@\xcc\xd6\xdf64\\(@1\xe5/\xfb(m(@.\xe9\xd8$\xf5\xad,@_\xd5{*dd.@8H"\x91N~,@\xa6\x17\xd0\x83M\xca-@\xd6\x9a\xd53\xa5\x11*@\xab\xa9\xeb\xa0\xcb\x8f)@\x8f\x80x\xd4:8+@\x17\x05t\x16\xd1\x9c(@\xea3sZ4J&@\x05\xcb!\xb8]-)@"2&\x83-\xb50@\x96\x7f\xed\xdb,h-@\xe2\x19\x01u$\x19)@\xd8\xdf)d\xaa\t)@\x8d\xd0\xb6N\x87\x8d(@\xb4\x87d\xe4\xf4\xd6,@\xb2\xb4W\x8b6!0@:\x14\xadwWq-@p{\xa8\xbc\xeep2@Y\xd2\xae\x8f,\x8d2@\xe1\x94\x81{iW)@\xa4N?4\xe6\x9a(@\x032\xedm\xbd\x85)@\x86\x80\x04\xcc\x15D0@q+\xa8\xe7\xb1\xcf)@\x80\x07\x08\xd7`\xc6-@\xac\xe6\x96\xc0#\xc71@\x00\x9eP\xab\xf5w)@\xcb\'\xea(\xa8m2@_\x9a\x00@\x949)@\xa4\xec\xb7[\xed<3@\xb8\xe6\xf5z\xd1\xc7+@Y\xa0\xdc\x8fHM(@\x1e$WB)B+@\xde\x9d\x17\xccNb0@\x14\xef\x80o\xd8a(@3\xed\x9cr\xc9\xab,@\n\xab\xc1\xe4\x85\x1e2@_\xda\x0fZ\xc0\xb3,@\xc4ip\xfeR\xdd0@v\x8d,\x82>@\'@6Y\x0b\x1c#)-@\xcfAy\xdf\xdd\x874@\x98\x7f,\'b\xaf0@PXF\xd8y\xdb1@\x9c\x14\x0c\x14Rs0@\x8eb\xfe\x8b\x1a\x9c-@8\x95\x18\x00\x94\xad\'@\xd2\x14MC\x90\x8f-@\xcdg\x8ep\x80\xb9+@\x90\xb9\xb5Y\x14@)@\xee\xb1\xca\x94M\xbb\'@ !\xc5\x142\x98&@\xael%@x\x18)@\x05w`,\x0f\x90-@dD\x99\xb4n\x10+@\x16\x83\xa5\xf7\x8e.-@\x95\x9ej\xb71])@\x1f1Z\xca\xbf5)@G4\x92i\xf9`&@\x02\\\xdf\xec\x1f\x12,@`\xa3\xe8\xc7\xc8g%@\xd83\xbd\xd8\x03W)@s\xb9\xf5\xb1\x07{\'@m\x0c{\xd5\x98\xf6&@:k\x85)\xe0\x920@X\x9c\xba\xaaO\x800@\xf4\x1bh\xb6\xcc\xff(@\x18\xfb\xf7xjE)@\x1e\xf7\x9b\xb5\xae\xd7%@x\x14A\xdf\xf5S)@@\xcf5\xee\x8a\x9a\'@K\xaa)\xbe\x04\x0f\'@g\r\xd5Y\xf9T%@\x12"\x06\xa4\xc0\xb9-@{a\x9f\x8b\xd5b&@\x8e\x81\xde9/\x960@\xe1\xdf\xd1eB\x06)@\\+\xcf\x85|\xa4(@^\xaf\xba\xc4.\x8c\'@\x86,\xc2P\t\xe2.@\xe7\xda\x8b\r\x00\xfa0@\xb9*\xe3\xf8\x80\xff&@)\xa5\xa7\xfb\xb8-1@?\xf6-i\x93%1@T-\xe2\x04f\xf4,@\xed?1-\xf2\xfe-@+\x8d-&\x8b\xb4\'@-\xcd\x14\r\x15\xa10@\x81\x0c\n5\x80F\'@\x06\x19\x15W\xb3\xe6/@\x069O\xbe\xbb++@\xad\x10\xfa\x9e\xf6\xbf0@{Nv\xed\xb5c1@\x16\xbc0\xf5n,,@~\xfe\xac?\xe7\x83\'@V\x14\xe4\x91l\xfd(@\xbd\xe1\x85\x8d\n\xfb,@\xfe0\xc1\x1c\xd5\x99\'@\xbbd\xa19Q\xcc\'@\xca\x01\xe0\xaf\xedG0@Q.\xbc`\xf4w/@\xf7\xb0\xdc\x86\xddh&@\x9cz\x8f\xf1\x9b\x86\'@\x96\t\x95\x100\xc9(@\x1f\x1e\x10O\x80 )@\x8d\x8b\x81\x13# (@\xf8\xa2\x9f\x0cb\xe6+@\x9aw\xe7\x9bKf\'@k\x9ae\x08w\x9b)@\x8a\x1bQ\xa4\xcb\x9b/@!\xd0\x16\x19\xe6\xbe\'@\xe6\xbb\xd1\xd7\xb3\xe8+@\xd9\xb0tb\xe7%/@\xf7\xba]1\xee\x07/@[\x19\x82\xa2\xe1\x14,@\xf1\xa8k\xdf\xcf\x13(@*V\xec\xe6\xf6\xdf,@\xa1\xedj\xab\x84\xa20@\xd7\xadL\x9d\xe0\xbd\'@V\x9ba\x19\xe8\xb1,@Ec\xbd\x14\xc9B-@K\xa1\xb8B=\xf1/@>\xc7\xd8\xa7\xb6o.@N)c\xd9C\xd5-@\x15{\xa2\xf7\xca\xe9/@v7\x11L\xaf\xd1-@\x8e\x1f<H\x13s\'@\x07\nDo\xe7\xc6,@WK\xf5\x89(,,@{U+\xb6|`1@\xbc\xd0+\xad\x0bc0@9\x86\x116\xeb\xf8/@\xbb\x07G\xe0!^.@\xe7*i\xe4\x1eu\'@\x94\x8c\xc0G\xe4\x98(@\x95\x8f\x8f\x87Y\x10)@*l#\x95)\x8c(@\x91\xf9\x0bD.m0@\x83\xcfU\x95\x1bu.@\xdc\xcep\xd6\xce\xec(@!%}(@\xb9/@\xf4\xab\x89o\xf4\xfd*@\xb8\xd7\x98\xbf\xe0\x82\'@i\xfeA\x1b\x03\x11)@v5\xa5\xcf\x15\x1a/@\x16\x82\xc3\xdd\x10\x86(@T !\x12\xbf}(@xA\xc4\x1c\xa1\xb9/@\x925\x98\x9a\x95\xf4(@I#\xe6\x81\xb1\xf0(@\x1c\xcf\x03\xb9Q\xa4\'@\xf5\xd3D%^o2@z\xceKB\xd1\x00)@j\xe3V\xdc\xe7\xe9,@C]\xf0\xb7\t\x1d-@\xe0_\x87\xf7qc2@\x12"\xd0\xed~"0@7\xfc\xffv\x8ah.@\xea\xe0\xe3Im\xe9(@<\n\xa3}\x9a\xe61@\xc2\xe0\x905\xfdC,@\x11\xdd\xfd6\xb8l.@\x18\xe0\x88:\xd9f,@\xb2\xfd\r\xa9Z\x1f\'@\xc9\x83\x1f!\x8f%,@\x19>r(\xaa%0@\xce\xfc\xe3\xaa\xef\r0@\xd6\xeb\xe3\xdf>\xcb+@uv\xa3}\xce\x1e3@\xe2\xe9\xaa\x14\xbd#/@\x8e`\xba\x85\xda\n)@\xbfU\x82\xdb\xe9I0@\x86\x14\xe9\xcd.\xe0\'@\x97D\xa57\x97\x1b3@\x87.\xbc\xe8\xeb\xb0(@^\xb5\xd2J\xd1\xb5-@\x89(\xae*\xbc\xb20@\xc8arlm\xee\'@1&Li\x1cw,@\xc2\x1c\x92\xd9\xba\x02)@\x80\xec\x1f\x8f?\x1f,@<_\xb6w\x82z)@V\x13,\xf7\x18\x94)@_s\xb6\x94\x1a|\'@\xba\xd32C\xfd\xff0@t\x9c\xb5\x0b=\x16-@<\x86I>\xde\n)@\xea.T\xeeW\x1b3@+\x9fh\xb80\xbb-@N\xd8w"\x19a1@\xa1\xc0\xd9isM(@u-?\x01\xdf 3@\xec\xbc\x08\xb7\xe4\n)@\x89\xc0\xecT\xd2\xbc\'@="w\xa6]i(@C\xec=\xf6\xc3\xf5(@\xa0vQ\xbb\xe22,@\x1dy \x81\xf5\x94&@\x82_\xc7\x9eUz%@D\xd0\xb0\x13\xd4\xc5,@O\xc0+\xbc$\xd2\'@\x0chZ\xcb\xa1G-@\xc2\xb2\xeb\x99\x02\xf6,@\\\x88\xb5\xc7\x19\x8c&@F\xe5\xb7\xbfR\xfa\'@\xf7y\xf8#\x8f\xc2-@\t\x7f\xd4\xa4@C-@C\xd8\x03X!e,@\x9a<Y\x14\xdc\x9d\'@Hj\t\xee\xbd(1@\x8b\xc7\xbd-\xbb\x8a)@\x9c\x07\x8d\xb7$g,@\xb6m!\x8bNu\'@/[\xcfk\xe9\xaf\'@\xca\xc0\xd7\xcd\xb6a-@\xf9\xc2\x01\xbb\xe1W,@\xa9\x8d\x9aG\xdax*@:z\x17\xads$)@v\xef\xc0\xf7m\xca1@&\t5\x9b\x1f(\'@1\'\xf1\xefy\x96-@\xe6R\xfb\xe6w?-@\x91.\xfbr\xa9\x10-@\xee@\xda\xda\xdfq-@gu\x8cZ>_.@t"5\xbf=\xe6.@\xcb\\\xdf\xfe<T.@\x89=\xf9\xf4\xef\x8f-@\xd0\x9f\x05\xccH\xec,@\x17\xd9#\x06\xaa\r,@D\x98\x1ecPN+@\x08[2\x97;M)@\xaeH\x08\xc0\x01*)@G&\xfc\xad\xbf\xfa\'@nHr\xd5\r\xe0\'@6\x96\x12\xcdF/-@\x90\x84=\x9b(C)@^\x1cb\xd4\x1a0,@\xf8\x8d\xc6\x0e\xac\xf6(@r_\x14L\xbd\xe5,@\x81\xbb\xe5\x89\x01S)@\xc4\xc3\x9b\x11\x8e\x12*@]\xa9\xddD\x06\x1f)@\x08\x1f\xf4k\xdd\n0@\xb7\x81{\xc0-^/@\x98U\xe3\xd5k\x08\'@\xb7\xf4\x00\xa6\x9d5\'@\xb2\x8dRjmQ,@Oh\xe0\x92{\xeb,@\xf4rJy2\x03)@\xb7\xb5\x8e$\xa5-,@\xb1\xb5u\xf8\xf6\x95-@vs\xb0 \x8cH.@"\xdcyZ,V/@;\x92\xfe\x95\x0862@\x18mO\xe5\x07A)@\x0fbR\xa4\x1e\x1b+@Rx\x1d\x93\x0fi/@Q\x88q&"),@^`U6\xe3?/@}\xea\xfc\x92Q\xd5\'@\xd7\xcc\xa1\x90\x86\x84\'@FV\xcc\xa0]\xa2-@oc\x0f\x81\xdd1)@A\xa8\xcf\xfc\xd3\xf7\'@ \xf0[\xcd7\x8f\'@\x0f\xa9\xea\xf2P\xd3&@\xed\xf3\x03a+\xaa0@\xearE\x97n\xaa+@3\x05\x82\xb7x\xbb+@e\xfd\xe5x\xc8=\'@\xb0\xf0\t\x1dc\x01-@\xbf\x8aw\x02\xbdp/@\x96DW\x14\xbd\x8a/@\xd6\x19\xb0\xc5\x9a\x10,@\x81\xea\xd4\rw!,@)\xa7m\xf6\'\x0e,@\xbf\xcd=\x1f"\xa9+@8\xfbG\xb9%I2@\x8f\xee\x98#\x80\x12\'@8"\x7f\xc1\xcbc(@\x89J=(\xa1\xa8)@b\xf6a\x8e$\xfe-@J,\xb5\x1f]a+@\x14\xd2UX\x8fs.@\xd1^\xd9|\xa2\x9f,@qk\xae\xdc\\\x91+@\x1dm0\x1fk\x05.@\xd1\xdc\xae\x11\x03\xaf%@\xfbo.\xc7"\xea,@}\x03\x92\xe9\xd9\x96-@J\xf3\xa4\xfb\xda\r+@\xf1W\x1e\xf2K\xb5.@M\xd0\x13Bm\xb50@\x0c=\x00\xca\x7f\x172@\xa5U7\x01\x19](@\xb5\'\x0b\x12\x95\xf2(@\xcdq\xfa\xcf\xad\xeb0@w\x17\xe4\xa3t\xa80@\xf2\x7fM\x9d\xa2\x91-@\x85\xfa4\x85E\xfe-@>\xcf\xae\x8c\x8e\xc0-@\xfan\xfb\xde\xa8\xf1\'@\xc1e\x85\xaaN\xb5(@\xc8\xe6\xd8*.\xd80@\xfc`\n\x843\xa40@\x9fE\xc0\x9b\xf2\xcc.@\x80\xb6\x08+a\xbd(@k\xc4\x99\x0e\xe7\xf31@\xf1\x11\xa4vEV.@\xad1&\xae\x06\x8e-@\x04\xb8\xeb \x1e\x1f0@Z`\x89\x10\x94\x8e\'@\xf1\xa6\xa4b\xf3\x840@2\x13/Q\x1a\xe90@PL@\xfe\xd2\xd70@\x92\xf5j\xcfl\x10/@f\x10nn\x95\xd21@\\x\x98h1\xd50@\xd6 \x0c\x9am\xf81@yK\x98\xb0\x7f\xd01@W\xb5\x8cTuu-@\xdc\xb7x!\x07\x8c\'@\x90\xa4EkI\x120@\x96\x19\xdb\x03\xca\xe0(@\x91\x8c\xde-\xec9\'@+m\x1e\xe7)\x82\'@\xdf.^:"\xd21@g\xdb\xc1\xffz\x830@\xa4\xcfR\xfaT\xb5(@2\t\xa69\xbf\r(@,\x972\xdb\x1c\x0c*@\x11\x81c\x8f"\xae+@\xb6\xba\xc0@<\x99-@=\xfbq\xb2\x1a\xb0%@1+\x96b\xfa\xf80@\x85#+}\xeeo-@\xb9\xc3.*"\xdd)@\xe2rL\xbf\xb4\xf5(@\x8bw\xa78n\x88/@\xd6\x84\xdd\xc6\xbb\xac+@\x1a(\xe3\x87@\xcc%@\x84\\:\xd1\xbcM+@\x1a\x89\x9a\x89\x93\n(@\xe3q\x80\x19\xfc_/@\x99\xbcV\x9ab\x11/@\x80\xa6U\x0fe\xcf&@\xeb\xe3\xc0\xd2\xda\xd2)@\xd9:c\xf3hj-@h\xea\x12\xc4p\xef,@\x1f5o\x19%\xdf-@*#\x85\x98\x1d\x08\'@\'\x98:D\xf4\x17\'@\x1e\x11\xac\x8b\xf6u-@":?A \xc0)@\xcf\x99\x1a\xe5\xcf\xf6,@\xc5\x9e\xdfB\xec\',@\xc9\x92\x0ee\xb3\x7f*@\x85\xe9g;T\xfc\'@>`\x18\x01#H/@\xd0+&\xc1\x9a\x0b/@\x18\x98\xaf\x9dF\xb00@\x96ns\x11\xa1\xae1@\xc9\xdc\xf4\xafT\xab(@\x1c=]^\xb0\x86-@\xb1,\xec[\xca\x17/@%\xbe\x04\xf5}\xf5.@\xcf*\x13\xb1\xe9\xd8-@\xb0\xed0b\x07G(@y\xa9\x03\xc6\x8c\xac-@g\x02Z\x87\t*2@\xa7S\x1e\x9bU\xf0(@9\x9a\xed\x12\xb1\xa2%@B\x9f\xc7p\x89P*@\xb2\xb2\xdc\x82\x8d\x9f)@\xee\xc1\xbe\xdaJ\x11.@\x8f\\\x0f\x02\x02y%@\xf8+\xd0G\x94\xeb1@\xb92\x0f\x1cvb/@!\x9dK;\x98\xf1(@\x0c\xfb\xa5>Z\xc5,@\xe0\xa3\x0bqJ\xd3%@"\xc3\xce\x0b1\xb9.@\x986\xec\xceP\x9a&@d,\xaf\xf5\xfc_&@J\xb4\x04x\xd1\x87%@\x0f\xfdH\xbey>2@2\x1d\x1cN@\xd6(@H\x91\xef\xcaVW*@F\x86\x83D~j-@\xf7\xde\xbc\xa5\x0c\xed.@\x91\xf8\xc2\xd7\xf4Q(@\xd5\x0c\xc4L \xe3(@$#B`8\xb10@\xbb\xfc\x07\x94C\x97)@\xb8u\xe1\x00\xe0t0@\xa2\xf8Q\xc0\x1c\x85-@ @\xdb\x9d`\x1b+@\xbd\xa0K\x82\xfe\xea(@\xfe\x00\xe2\xac\x0c\xf4,@\x8fA\x97\xa0\x1aK*@z\xa3\x0f\xe5\xbc\x80-@\xc2\x81\x0e\xc6\xdbl,@\xaf9\xe3\xef\r1,@b\xe0\x88\xa2\xf7\x104@APn\x8e\xae\xa1/@AL3\x93G\xa60@\x05\x1d\x0e\xfa\x0e\x91)@\xc1\x04\x86bnO(@\x0b\x10\xc5\r\x90Z*@\xbc\xd4\x8c\x00S\x13\'@\x96!\x17\xaaQ\xca0@\xb5\x17\xb6\xd7\xa3\xdb0@~D!\xf6y\xcf*@\xb3\xfb\xe2\xb2{\xfb+@\x91\xc8*\x06su%@\x05\xc4\xf7\x00U\xb21@#\x12\xcb\xf0K\x9f.@\x19{\xed/\xcf\xc3(@\xef\x14x{\xbf\x94(@\x7f\xc1S\x8c\x05\x07,@&%o\xbc\x9f\x8f-@\xdc\xe8}\xb2\xa1\xca(@\xd1\x91\xfe\xdc\x08\xa1+@Y\xcd\xe1"f\x82-@\xb8\xc9\xb9\x0e^3/@(\x8a4,\x7f?\'@\xe7(-BIh*@}\ns4.\x8e.@Q<\xd8\xe0\xc85(@\xcbZEJ6\x10(@Qu\x91V\x90\xa5%@\x88)\xf9\x94\xdb\xaa0@}\xa8\xdc#\x87\x8e)@X>D=\xce\xe60@}\xf4_\xf4@62@\x1d\xbd\xae\xce\xe9i-@g\x15\xd2\'\xdc\x89/@\xdd\xeev\xa3\x91\xe0)@eBi\x80s\xb2(@\xb1w\xe0$\x8fQ-@\xb9\xbf\xecP1?*@=u\xb0QV\xc41@\xe4\xde\x95\xbds9/@\x9a\x02M\x9d3](@\xba\x92Uu\xf4\x92\'@\xf2\xd5\rjw\xe7\'@\x1b-\x06\xd5Ih&@!3\xb4\xbe\xce\xf9(@\xb2T\x054\xb25.@\\\x98\xdd\x11|:\'@\xd2B\xb9N(q%@\x96k\xd8\xc7\x19\xd0&@A\xd0\x9fe2\xd2/@\xcc\x8f\xccw\xe3)2@]-0\xfc\xf0%)@\x8az\xcd\xa7:e&@\x0c\xaa\';WU\'@Li\xaf\xf5OV%@wb*\x81\x1a\x8a-@n\xcb\xc5Ipw,@i[]\x95\x19\xff(@b\xb6d\xcbZ\x14)@\x99\xc8Q\xa2\x04\x16,@av\x8f\x81\xa9\x85,@\xa9\xbf\xf0h\xa3u\'@1\x122j5\xac(@\x1e\xf5\xe6\xb7\xff\x93(@Ho\xd6\x90{A\'@\x16\xa0\x07fOT%@\xa7\xc9i,\xa8u(@$\x84\xab\xcfM\xc0(@\xb3\x88\x83\x03\x9a\xd5(@-\x8b\x939a|,@\xf7\x8f\x9b\xad\x90\xad0@\x9e\x8a\xca\xb3\x7f\x98(@^=l\xc6}\xd8\'@<\xe2\x88\xb4\x17F\'@\xc1\xe1\xf6\xd1\xa0f%@\xda\xc1\x0f\xa9\xacI.@\xdf\x80&~\xa8N(@\x92L^\xf4n\x07-@-\xef\x87\xf3\x87V.@\x93f^\xf5\xfb\x8d,@m\xee\x9ey^\x91(@\x0e\xb9\xe1G\xc4\x9a+@\xaa\xdcH]Rp(@\x0c\xee\xa8\xc3\x88J%@e\xc8\x88]\xa8\x012@\xa6\xb1\xf0\x8d\x94\xa70@\xc5\xaf,)\x90\xca/@\x17s4\xdc\xe3\x07*@\xe6a=W\x90\x13)@\xa2\x1b\x11\xc0G\xe1(@\xcc9\xa1\x14\x91,1@\x81Z\x86\xad\xa5\x1f)@a\xbb\x01\x04\x86\xe5(@#\xee6L9E\'@\xb1\xdb\x81\xc8\xd0\x0f\'@5|\x12\xea\xd0\x1f*@\xf0U\xc9[J\x89(@\xa9\xbe\xb6S\xaa\xb5,@f\x04[\x8a\x94\x12)@cB\xaf\x9c\x11!(@\x11\xdc\xb1g\x99G(@4\x8b\xe5D\xd0\xee*@\x1a\r\xe0\x9f\xe8\x8d,@P\xbc\x82\xc8\x04\xb5(@\xc6\x02L\x11K\t.@d\x95/\xd7\x02$\'@t\xa4\xb4\xa6*\xbe(@\x19\x12\x05\x1d{w1@\xbf\x9f\xa3\xc2\x16\xab+@\xa98\x07\x1ae\')@\x81\xb2(@Em(@\xd0\x19| \xda\x971@\xd7\xcd\xd0\xa4\x83\xfd0@\x1a\xbb\xcfD\x03\xf6\'@\xee \xeb9i\xf2,@\xc0H-}\xd1\xae)@8A\x16M\x88V(@u\xfc\xc4\x9cI4(@E\xf4\xec\xeb$\xf0(@f\xa8\x9f\xa6ry)@\xaaz|\xbb\x9c%,@&\x8c\x90\x9fa\x08-@b\x1f\x8a\xa1\x0b\xab,@A5t\xa3\xb1J\'@b`\xdc(\xd2\xdd-@\x14\x08\xc65\xa6\x86/@+"\x95!\x03\x08*@\x7f\x133>\x83\xf6(@\xce\xe3&]fE/@\xf4$\xbec\x01\x1a.@+\x94\xbc\x02Sw)@X\xb1f\x96\xd2\x10\'@\xd5\x84 \xf2\x05r0@\xa6g\x03\xfd\x80\xcc0@U\xd6\xc5\xd32\x12-@\xec\xb3}K~\xd5(@AD\x07[\x94(.@\xb0\x9b\xb5\x94|\xad0@\x06G9\x8a\x0cv-@\x96+\xef\x0f\xd6X)@\xa3\xd2\x11\xecv\x91\'@M&Jm\xba\x182@\xe0\xb8T{#q/@\x89\x94p\xf0\xa7\x92)@b,\x92!\x06\xf6*@\xcc\xdc\xc0\x8aq\x80-@p\x7f[!\xb5q-@\x98\xc0t\x86\xafK+@{\x91\xd4pQT(@\xb2Q\x89\x02\x80\xa1(@\xe3\xd21\xf5c^)@\xde\xe1\xdf\'Q/,@\xd7>\xd1\xc4\x0f92@\x84\xbb\xd5\xccC\x8d,@R\xc3n\xdbr\xb6%@\x08o\x06\xe3\x15\x9b)@YP\x8a5\xda\x19\'@\x1f\xa9u\xa9\xd2\x0b2@\xe4.I\xf2%\xf4(@\x1b\xc3\xc9\xcc\xa0\xb5-@\x05Z\\\xc1\xfb\xed\'@\x92\x97\xf21\xff\n2@54J*\xf2\xc1,@\x15d\xc8\xd7\xf9\xcd(@\r\x93\xe4\xe4\xfa\xfe(@\xc7\x18\x8f28\xa0%@*l\x81\xab\x9b-3@\x86\xaa\x06\xcf\x10e)@>\xa0\xf6s\x06\xcb&@OVe#g\x95(@ncg\xf9\xb2\xb9(@\xa7!\xaaFw\xdb0@\xa3l[\xd8\xe7\xa70@\xb6\xc3\xdc\xdd\xdd\xaa0@\x93\xef(I\xc3!\'@AV$<|\xbd(@\xbbb\x12\x83\r\xca%@S\x80\x08z\x9aU*@\xe6\xe2\xc0{\x1b\xa9\'@Ve\xd3\xb2\xca(2@*\xf9\x95\xe52\xc6,@J\xf6\xbe\xdb\x82N*@\xfe\xd61@\x8bR)@\xa5\x9e\x8c\xb3\xa8O-@\xb0\xebs\xc3\xa0Y)@\x1ct\xaa\x98p:-@\x968\\\xa7t\xb6(@-m\x0fuwm*@kp*\xcb\xe7\xdb0@\xdf\xd7\x04.{D)@\xb6d\xef&\xd5\t(@\xd1-\x80\xceZt*@\x0e\xb9\x04,\x14\xd50@_\xbf\xd6\xe9\x0e\xe3.@\xb3\xe0\x8b6\x1d\x012@\xda1z\x0b\x9f\xd40@Z\x97d*H\x032@\xfe\xf1H\xa2\xc0l\'@\xdb\x03\xbd"\xe8\x90.@;\x9f\xa3\xa7\xf7`.@\x9f\x10\xdfl\x89\xe7\'@\xe0\xe1\xf4\xe2*?(@\xb1H2\xd5\xaaq)@\x1a\x05s\xf6\xff82@\xc3\xd6n\x1f\x97\xa4.@<.\x03\xb9Z\xc5%@\xb6\xf8\x0c\xe6\x87@-@\xa5\xa6\x08\xc2\xe0\xe2\'@\x15>\x9co\xa9\xdd0@2_\xd2Y)?(@\xf0sd\xd3\xd1\x15(@:\x1f[\x18\xa9>-@m"\xbd\xc2G\xbb.@\xec\xc9i4\xf9B\'@\xd18\xbd\xae\xe7\xc01@F\xa8P\x0c\xf1K-@\xf7R\xb6\xbc\xa4\xd80@\xc8\xc8:\xd6a\xcc%@n\xc4\'\xa1\xdc\xb8\'@l\xbd\xcc\x02\xb7\x1c)@\xdft\xec\x9a!E)@\xdc\xf0BK\x14(+@$EI\xefj\x19-@\x08I\xda\x93 r-@\xd45\xf7\xb8\x82\xe9-@T\xbe\xea\t\xb6\x1c.@\x144\x0b\x88s\xdd0@d\x1f-^\xaf\x9a\'@\xfc\x90t%~\xa91@\x19[\x03j\xe8|\'@\x12\xf9\x90\xe0\x84\x1a+@\xd2c\x93\x8e\xf8\x990@\x8a\x15\xe1\x9e\xf5d-@Ov\xfaZ\x82\xd0\'@\x8a\'\xd2\x87\xdd\xb7-@\x00\x8a\x1f\x1e\xf6)(@\xccX\x19\xa1\xde\x07(@EI=y\xe5\xc0*@\xe9xm9\xf5\xfc\'@\x06\xc6\xc5C\xc1B)@1Xu\xba\x00\x9b\'@<\x8b\x1c\x99v\xfd0@l\xd6\xc7s\r\x11-@B2\xf3BJ\xb5(@\xb2\xf9H\x920\xc1-@q\xa5\xcf\xfbY\xf2-@\xa7I\xaf\xf8X\x93\'@\xe6w\xc5"\x9b\x14,@\xb5\xf6\xfexj^-@j4\x85l|\xbb*@\x7f\xfcM\x19\xb2\xe50@~\x95<Z\x9b\xa5/@\x91\xb54\xe2mt-@@\x13 jd\xdc*@u\xf3[\xfef}\'@\xb56\xfc.\xf5|.@/D!7\xc7P-@\xea\xb0\xf67\x0c\x12\'@6\xd8\x01+;\x15)@\x85\x19\xd8\x0f\x90p0@\xabd\x16\t\x91>.@\xf2h\xcb\x80\xc5\xb50@\xf9\xc6H\xea\xc8,,@\xdc\xde\x9cB\xdez(@\xb9\x1cy\xa2D\xe9,@?\xf8LjE.-@E\x03\x9e\xf6\x10\xa8\'@\xd34\xfa\xacY\x8b.@\xfc\xe6\xa0\x03\x86\xbd-@\x07\xae\x92\xf2\xa0p-@:\xc7[\xb1\xffn-@&\x04\xd7S!\x00&@$\xa0nM\xb1\xad0@0#q&\x96\xfa)@G\xc7Y\xc6\xb5\xdc*@MB\x9bY\xe8\xee&@;\x1d\x8d#\xe3y%@sqP\x84\x7f\xe5*@g\xfc{5\xdd\x071@,\xc2\x9a\xc1\xf6\\-@\x12\xd83\xdf~\x1c\'@\xb7\x14f.\xdb\xb2&@\x1cFRq>O-@\x01C\xd1\xfe\x8a\xf3&@G\xe3-\x83(\xd9*@B\xbcrIt\xbb(@\xc0\xc6h\xfc\xfas-@\xa3\x15\xc2\x04\xf3v,@\xee\x03\xaa\xfc\xc7\xe2-@n\xc0\x89\xbd\x8cl-@_eOdQE*@;\xf6\xde\x9f\xb0D(@d\xc0\xc2\xb7$\xf8.@Q\xfc\xac\x81\xca\xa0&@\nW\xb1\xf8\xa2\xcd*@!\xa1\xa6U<0)@\xfc\xd2\xcd\xec\xf6\xdc\'@%\xb0\x19z\xcc\x96(@\x04,fQYo(@vi\xf8\x9f\x18\xf3%@\x973\xde\xc1J\xeb1@\x93\x99\x7f\xac\x1e\x9f1@m\xfeenB\x08*@x\xad!Q$\x9c1@\xcd\x88\xa9\xdcj\xd6*@\xdd\xfdI}]\xdf1@\x03t\xfa\x0bj\xc40@\x13\xe2\xc7x\x8c\xda1@\xdbm6\xd8\x92\xd0)@t\xf0\xa3\x07\xb6k\'@=\xf6!\xe6<\xe3(@\xfe+\xd2[\xd2e0@\\:\xd0E\'\xb6\'@k\xbc\x8f+$\x89\'@]Z\xb5l\xfc\x01)@\x08K\xfa)\xcc\xd2+@UGq\x93\x94\xcd)@\xf3C/\xc1\x01\xcc1@\x08JW\xba6V-@\x89$\xb5\x8f\xdb\xb90@\xd4\xcc\x14\x1d\x85\x97\'@m\xdcp\x9a\xc6\r-@\xd1\xe03c\x05\x0f\'@E\xe3!\xb8\xe9\xc6,@1\xa6\xe1\xb4A}0@\x1fr\xfeY\x0ef)@\xa7\xfd\x12L:),@@\xb2\x16\xe5F\x1a*@\x9d`\xc4\xe6\xe7\x93)@pj\x9e\xa3\xd3f(@\xd1<\xb3]\xbe\xd1)@c\x83\xfc\xdb\x08_2@(\xb9\x8d\xc4\xea\xd5-@G)\xe9\xef\xc4\xf4,@\r\xf0R\x18%i(@\xf2\x16g%\x8b\x0c*@\x8b\xf8\\\x1c\x8d#-@\x9b\x99z\x9c/\xce*@.\xabd\x93;\xde1@\xd57p\x1e,\xe4&@g\xdc\xdf\xf3\xf8\x85)@^I8\x97\x1dg)@\xc8J0I\x9d]2@\xe3\x83\xac\xa6E5-@\xfe/{s\x0c\xe8.@Na\xcfPl\xcb)@J\x96\xd2\x17\xb4\x81)@,\x1d\xe0\x14\xea`(@\xd0\xbd\x15,\x9f\xe4\'@\x05\xa9\xcd\xd4\xbc5,@M;Z\xa8\xea\x9a\'@\xd7\xac\xa5\xd6\xb0\x02(@\xd4p\xfb\x8a\xceJ-@+\x0c\x9c\xb2]t-@\x9c\xd9\xe3\xa1\x9c\xb4,@7:1o\xbf\xcf(@\x04\x84\xa1\xda\xb4\xdf0@\xb9\xb2\xd2\x03\x8f$-@\x9e\x82|\x07\x1d\xbb\'@na\xce\xce\x9f},@7\xdc\xf9V=\xc6%@\x12Ce/\x9fc/@\x13r\xa87\x17\x910@n\x07\x0c\nO@0@\x8dQ\xbc\xbf\xd9\xc40@hS\x95\x0f\xc0\x93(@P&\xf9\x93\xbf\xa2(@\x82EX\xcd\x1cH-@\xf1~\x83\x0f^7(@|w;\xbbs\x9e%@C\'%\xb7lE-@@\xa7\x14*X\x0b.@\x92\x9aL\x99|\xc3(@\xc9\rG<\xcc\xeb)@L\xa5\xebh\xba\x99(@rm:\x08t\xa2)@\xc0\xaa92\xd7f\'@\xf5\x85\xb1\xf9\xff\x03\'@W\x87\xd6=/\xbd)@|\xa9\x1bF3p,@*\x127\xccnx*@\x0c\x1aWK\x86\xb0-@_\xaf\x1a\xb1\xc4M(@u.^K\x15\xba-@\xdc\xabc\x88\xb8\x15.@R=,b\'?1@Z\xc1\'\x8c\xeb5*@X\xd2\xc2\xfa3\xad-@h\x8d\xd4A!A1@\xc2m\xe5\\\xc2\xb90@\xec.e\xda(\x9b-@o\xb2\x81%\x1e`/@ff`\xccZ\xed\'@F\xba\x17\x94!\xfb0@\x9e\x0c\x01\x8ev\xfa0@\xc5\x94\xbc9\xc0\xdc\'@\xa6{\x80\xa3\x8e\xec-@\x0c.$S\x89\x931@_n\x84\xf6Z*-@2\xf2\x86<U\xe90@_Q!Tr\x92)@\x80\x88\xd1r\xa2z*@W\xb2K;m\x9c0@\xa1\xe7\x90\x8dNO+@\xf4\xf7\x0b\x96\xb9\xa70@e\x14S\xf4\xa6\x921@\xd1l4,\xad\xda0@f\x1d!\xe5e\xd8*@.\x97)\xaf\xaf\x94)@} \x8e\xb3\x95\x981@M!\xd4\xad\xfah,@\xe6\xc9\xa4\xdc\xce\x80,@\x90z\xa4W#\xe20@>k\xca\x1e\x05]-@\x02h\xad\x8a\xe6~*@u:YB\xb7\x99(@&\x95\x0f\x0f\x17\xe0%@\xb30\x8a.\xc4\xb50@\xe7\xe5py\x02\xe80@\xb2\x86hzV\x03/@\x08F\x9c\xc0\xc6\x9b(@\x07Z?\xb7=\xc7\'@\x94\xc9-\x8eA\xf1&@1\x9b\xb2.w\x8d0@\x0b\x7f\xb9#\xc9,-@d\xf6\x19\x91;\x850@\xeay\na\xe4\x98-@\xc1\xd5\xf4;U\xfd-@p\xeb\xc3w5e\'@e\x05\x91\xc5\xf9\x18-@\x90\xb3\xe9+E\n-@\xa73\xe3\xe8~\xf61@=\xd9\x13\xf1\x9f\x9e\'@ah\xdb\xee[\x0b0@\xe9\xea6\x98pU+@Z\xc1/\x9c\xef-%@\xd6\x9b((\xdb\xa8,@^\x95\x98(:\xcf1@\x88RV(\x84\xed1@\x1f\xb7h\xcaqD(@LT*H\xe0=(@\xd8\xf0\xaf\x99\xc3}%@\x1a\xd0\xf1|\xcb\xa9\'@2\xc1_\xa4\x1c\xeb-@O8\xb3\xb7\xee>.@\xab\x9f\xcez,K.@z\x06\xcf\xdb\x816-@\xda\x81\xafX\x98M(@.o5\xf0\x02\xe71@+\x8b\x07\xc9\x0fu.@\xc3\xed\xf3\x04\xf5\xb4\'@W\xdb\x05\xfb8\xab0@\xe4k\x88k\tc*@\x1a\xbd\x06\xb1\x9a-*@n`I:\xdf~-@=`\xe2w\xcb\x05-@\x03\x90\xde7\xc9\xff-@\x8c\x97\x86\x93\xb1\xc31@Y\xf5\x07\xf02\x8b1@\x9bC@@\xd1\x80\'@\xe7\x04\xd7\xd8Co+@[Z\xdd\xcc\x03E2@\x91.\x1a\xd6\x98G%@\xcb\x18\x8e\xea\xdc\xa0,@\xde\x03b5\xfdd.@\x15\xe6\xfa\xf4\xfd\x1f-@\xca\x96\x90-\xc7\xe20@P/B\xb2\xa6\xb0*@@\xbe\xf4\xbb\xc4\xb4,@\xbf\xca\x06\x8a\xac\xc5%@wH\xd2}\x8f\xf9)@\xe1\x99\xaa\x9b\x95*(@\xa1\xd0\xb8n\xee\xa8-@\x08\x1d<\x96\x032)@U\xce\xce\xca)\x8e1@H\x00\xed\\\xd7\xc8/@&8\x8a`\xf6\xd2.@6\xc5\xc7l\x8aQ,@\xb6\x99\x0cBt\t(@dv\xbb\xabU\xfb,@$\x01\xe7`\xab\xff\'@\xd3\x9e\xd6S*\xae1@Z8\xf7h$\r1@\x08c`\x8cm\xda+@\xc2\x85\x8b\xaf\x01#/@\x03w\x08e\xcd\x1f-@m\xc7\xfdn\x9d\xc1\'@\x87\xa7\xc9\xc7T\x81-@:AA;\xa0g+@\x88~"\x92\x8b#1@|\xcc~\x119\xed\'@4\xba\xea\x9e\xeb\r-@\x01W\xa2\x97\xdf\x13+@w\n\x06k\xa6\xb60@Oa$\xf8\xc5\xcd\'@\xe1\xbf\xee-N\x1a&@E\xc1\x07\x07\xda\x84%@Dy\x1e?\xb8`(@3\xe3p\xddh\xda,@$\x84F<\xd4t.@\xd5v\x1dk\xe7\xa7,@\xf2\x90\xac\x88\x86\xdb)@\xf6\x18}\xc3~\xb2)@\x1f\x03\xf7\xf7\xa1*%@)\x93\x07\x0f4\xc50@\xc5\xfe\xfe\xaf\xb1\xdf.@\xe4\'#CiJ1@\x88\xc6_[I\x1e+@R\xa4d^sl,@\xa8=&#\x1f\xa9.@\xb9o\xe8\x0b\xeb\xa2.@\x86\x90N\xf3*o.@ev\x90\xfdd\x8f\'@\x80\xde\x81\xcf\x11\xc80@\x00s\xe3\x92u@1@\x9avs3c\xd51@\xdf\xaa\xba)9<1@\x05\xc1;.ax\'@\xbd~\xb0\xff\x95\xe7%@#-\xd8\xfc\x9d\xe80@\x02<\xce\xcb\r\x16+@K\xee\xdf\x95\xb3#(@\xa3L\x8a\x81{\xd7,@\xc7\x0b\xc2{\xceS\'@\xb8\xff\xef\xa9`4-@\x86n)\x13\xea\xec*@\x07\xec\\f\xcd\x18,@\xb0\xec\xac\xd3(9&@J\xab\xbd-\xa6\xc7%@\x1f\x84\xeaW\xa7\xbd%@\xf2g\x06\xe2\xd7].@\x02\xfa{2\x86\x8c\'@Q\xf6,Uc\xf80@\x81\xcdV\x1c\x8dc.@\xa0\xb0z\x8a\x9f\xab1@\xfdc\xb3\xc20z(@\xf5(]\xe7A\x1c(@f \x02T\xd6=&@\xcb\xb4\xfe\x06`\xc2(@\xd1\xc6\x00\x1d\xcc\xff%@\xebbG\xa4op(@;\xaaV\xe2\x07\xc6+@\x19\x85O\xeb<\xf0/@\x95\xbe_W\xfa^(@\xb4t\xe2H\xd9\xa9-@UG\x82\xfc\xb9\t&@V`\xd2m\xc3\xd8-@\x8b\xd8v\x1f9\xee&@\x13\xa3h\x16\xd2P,@P\xbd\xef<\xfd1-@\xb4:\xcb\xe9\x80\x05\'@\xa2\x89h\xe8\x0c\xbb%@\xa5Y\x1d{k\x171@\xacRnC`\xd60@M \xe8T\x1c1(@\xee\x814B7\xc8+@\x8b\xbbj:i\x90-@\xa8\xf0z\xd8G\x82%@\xa80?H\x99i,@\x19\xe1\xba\xb5`\xcf(@\xb9Q\xec!\x97\x14%@Y\x1a\x10\t\xdf\xb7&@Ddh\x1f\x137+@\x8cy\xec\x8c\x97\xc10@.Z\x05k\xf7\xac\'@ \x1f\xbae`\xd3(@%J\x07\x80!\x1e-@\xf7z\xaeqc\x9a\'@\x99@=jw\xac0@\xa7\x85>\xdf\x9d+%@\x88R\xdb7\xb2\xf6%@\xe26\xec\xfek\x171@\xa1L\xe3T\nC\'@\x83\xfa\x84k\xd5%-@I\xdceao\xef)@\xf9X28\x12\xe0*@\xf0g\xf1\x9a\xcb\x9e1@\xed:\xde\xba\x080&@\x16-\x9c7\xf0\xdd0@\x89\x95g\x8a\xbb\x9b*@\x90\x83\x7fQ\x1b\xc5-@\xb9=\x9b%\x98-(@\xca\xb0\x94\xed\xb0-(@\xb1m\xd0\x97k~)@\x12\x11\x0b\xfb\xf0\x0c*@\xbfvKqa\xea0@+\xc9\xa7<\xd7\x97&@\xcfzT\xd8\xcc\x061@\x00\x0b\xd8\x8b@\xaa\'@Cm\xf0np=\'@\xeeB}\x9fPD-@:\xb0\x16\x85\xd5\x87+@\xff\x15\xa6\xecR\xde)@\xc7e\xe8\x18\xcdz,@k\xd1^\xcf\xa8+(@\xe1g\xc9A\x9b*1@<7*\x89\rR.@\x07\x82e\xaa\x10\xe50@\xeb\xe0r\xb2"v(@\x1e\x0cm\xc5\xb8\x08%@\x16\x9aj\xa9\xbc\x1c*@\xc6\x08\xcb\xe3\xc40(@wg\xbemw\x9c1@\x025\xf0dx\xac0@j2RZ\x81)-@\xeb_g\x87L\xe6)@\x96Y\xcd\x8d\xfe\x96%@\x10\xe0fgW\x9b1@.\xe2\x0c\x19\xfb\xa9-@_\n\xa6F\x99\xbf*@\x18\x9er\x92\x8a6*@Tb\x86\'\x1bl\'@\xd9J\\[}11@\r\x83\x8363 .@mN;`&\xe60@^\x19\xc2\x99L\xf4.@7q\x9a\xc4\xed).@X\x08\xd9ky\x1f-@\xd4\x12\xad\xf05B-@Sv\xab\xaa\xad\x9b/@Z\xfa\x19\x1d\xa5\x07.@y\x13\x8c\xb0\xb3\xd0*@\x8e\xfd\xd8 \xa8\xd60@\x18\xcb<\x92I\xfa.@\x847\xc2\xd5b\xd5/@\xa7\x9c\xb8\xe3\x08\xc6*@Xd\xdfz\x89d*@g+\xb8*\xb8\x1a*@\xa1\xf5"\xa7X\x9e(@3\xd3\xa3\x04/\x1b1@\',\xaa\xdai\xcb-@\xe4\x1c\xe0"\xf3\xf9-@\xb5\xe1\x88\x18\xd5\\,@/sHQ\xa76*@\x1f\xfb\xf8p\xf0z(@\xf38\x90\x86;y*@\xf6\x9e\x14\xf0$\xd9&@\xb4\x1a\xdb}\x7f\xab.@\x02\x87\x0c\x07\xaa3-@\x8c=\xcb*\xe2\xa5-@\xc38\x8f\x14\xba\xd2&@3\xd3J\x99,\xa7-@\xa0\xf3\x98\xc17\x07&@vP-\xbf\x85\xf5-@\xef\xd4\xeaWO\xb9-@\x95\x80\xa3\x14Y1*@\n9Q\xcb\xdc\x9f-@\x0fVScI\xf8+@6h\x10\xc2\x08\xb9)@W\xd0\x1c\xbc\x89\xc00@<\n\xf6\xc2Fm)@\xda\x1c\n\x92\'e*@\x93\xde^\x9e\x16\x92-@\x8e\xb8X6\xf7\xc80@\xa9p\xc4\xce\x9a\xfb-@\x00\xfbQ0k\xd00@\xf0\xfa\xd7\x04\xcel+@-d%(B\xc30@H\xb3e\xb9\x1e\x03.@]\xe5\xbe}\xf5\xcb0@A\xed\xf3\x11A\xee0@\xda\xf6a~\xab\xb70@E\xbb\xa9\xff,\xf00@\x89\x13\xb6o\xca\x02.@\xe9F)E\xc0\xcb%@\na\x90\xecGM%@$#\x9a\x9a\x8a\x17(@|\xcc\xac\xf7\x86\x00,@\x15\xc4i\xffc\xc0.@\xe4\xe4\xdc\xee\x8e31@D3\xa6\xde\x17\xcf0@A\xaf\xfe\xbc4\x031@m\x112\x83\xd4\xcb0@\xb5bS\xb7\xeb\x91-@\r\x10\xf0Vl\xb0)@?~%H\x82}-@\xeb\xfc\xf4\x12\xe2\xee-@\xc6"\xa7\xe3\xf5\x98&@U\x8c\xe8h\xab;-@q\xfa\x17/74,@\xd9(\x89z7l0@J\xa1P%M\x911@"e\x96\x8c\xde\x86-@-\xed\xf3\xfc^\x03*@0\x80\x10h\x88\x0f1@\xf9\xe4=\xa6\xeb\xd2%@\xaezt\x98z\xb01@\xd3\xb9\x04O\xbc_%@\xd4\xdf\xa1\xa5\x14\xd0-@\x82\x97\xea\x07\x8b\xf0.@\xf7@\xa6\x80L\xc8-@K,\xad\xc5+\xd3%@\xe3\xc6\xba\x89zS%@\x0fC\x11$8\x8d-@/^\x8d._\xd7-@\x9b\xe9U\x8e\xc8>&@\xfe\xa9\xe8\x1b\xd7\xd6.@\xe2h/\xce\x91O-@cjLD\xd4\x021@\xf7\x95\'\xc5\xc7\xd00@e\x88\x8cs\xa8\xa4(@J|\nFx6*@\xcfy\x9fBj{%@\xf5U\x877\xcb\xb0)@o\x17\x9eO\xd1\x94)@\xc3\xa8\x011\xb9d1@\xfc\xbf\x08\\\xfc\xd40@\x00T\x96\x1b\x08\xc10@bOmQ\x8ay%@GA\x1a\x02\x8bQ-@b\x1a7\x9b\xc6\x98(@\xc1\xeb\x1fW\x0c\xa70@\x95\xaf\xfd\xc9\x9eu%@%v\xe3\xae\x91{(@\xf7\xa6\xd4A\xcb3(@\x07\x9d\xa4\x82\tb\'@\x15\x188\x08\x14H&@\xbb\x82\xe8\xc7\x90B%@H\xcc\xe4\xf6\xdf6&@vD\x0cu\xd0t-@\xc2t\x1e\x1d\xe1\x1b1@l7\x00\xfa\xf5)-@\x84\xcd%\xb8\x83b%@T\x88\xad\xac#\x13\'@\xa9T\xed\xa8\x88!1@\n\xbf\xe6\xf4\xe4\xdf0@\x82\x9f\xf3?\xb8\xd80@\x07\x86^\x02\xa6\x88\'@@\x10)\x8cv\xa9-@\xe9\'R\xdeo\x12.@A\xd9L\x0f\xa8\x1a.@\xb3\xc4\x89\xca\x83\xb61@\x1d4\xcb\x94<\xb4(@\xe0\xa5\x9cf\x8a\xcf0@L\x85\xd9\xa0\xb4o\'@\x9b\x84n\xf4@,1@\x90\xa2\\I\x04\xdc-@i\x02\xfa\xba\x0c\xab0@]\xa5\xfd\x13N\x840@j\xdc\x97\xab\xaf\x7f0@\x03\xe3\xd3\x1f\xbb\x08/@\x1e \xb2\xb2\xf3 .@1|\xf8\xc6VB3@\t\xcd1QR\x9f-@\xa7vm\x00\xb4\xbf%@\xab/\xde\x90\xe6\'1@<X\xe6c*{1@\xff\xa0\xa8y\xc2\x860@\x157Q\xb6\xdcg-@\x1e\xc3#\xe9T\xe0,@\xc6\xf9\x9c\xf3}{*@H\x8b\xad\xaa\xed\x06/@5\xb21n\xf1\xe70@\x89\xf4\xf2\x032"1@\r\xee\xb2\x8fA\xcb(@\xd31\xe7\xcaA\xe3-@\xb4S\xb7\x1a\xdd\xba&@\x9c\xa4}\xc7Pw*@Irg\xd4\xa3b0@%\x95g\xd4\xdf\x1f-@S\xa3\x1a\xb9\x03o%@\xa7\x0f\x81c\xab\xc2&@{\xe1\x95\xce\x15\x82.@\xdb\xfe\x8eW\xb9\xd9-@\xec4I\xdd-\xbf)@\xca\x1bg\xe4\xa7\xb6&@\xc2\xe0b\x9ca\x7f.@\x14\x9c\x04\xc8\xa2~-@\xcc*\x9b\xfa\xd7\xd60@}Z\xc20\xc7\xdf0@kZ\xe8\xa9\x95+-@\x96\\\xb5\xda\x84k*@\x1b\x0e\xfb\xb8@\xc8(@(K\x03\xb8\x0b\xaf&@\xa8m\xb5\xab=\xee0@\x8a\x01\xc8\x16\xf9\xf20@9\x9f\xb5I\xf0\xd71@\x0ei\xadL\xd5G0@=\x96\x99\x89\x80\xec,@\x0c\xb2\x8e\x0e\n\xc71@"\xc2\x03\x12\xf4\xd3,@\xeeD\x10\x8a@\xf0&@\xef\xf4\xce\xea\x90Y%@\xf5?[y#\x02&@9\x1b\xa7\xb3(\x85*@\xc6\xe4\xbc\x1b\xd9\xbc-@\x06G\x06\x04\x95\xb7%@\xee+\x12i\xb2\xfa-@R\xa4 \xfb/\xa8*@0IE\xf8o\x94(@\xfa\x8f\xfa\xd5\r\xcc&@UZP\xa7J\xb11@\x1b\xe9\x94\xab\xd3\xcd0@U\x01HYr01@\xaf\xe2\xc4\xa79\x94/@A\x04\xff\xce\x8b\x8b*@\x0e\xba\\i\x83\xd6+@\x8e\xc8b\xaa\x0cR,@\x00<\x94\x15+\x08*@\xc2g)n8\xea0@\xd3\xaa0\n\x9dg%@\x06Jo\xab\x8b51@\xe5^\xfe/\xf8\xfc0@\xf6\xa1\xf5e8\x83-@UX\x0b\xe7\xa5\x1e*@`\xb6\xbe\x99\xc1>0@v\x116\x8d\xc6\xd8\'@\xb7\xdb\xb7u\xfe\xc6&@u~\xc2~P\x87*@\xc4\xa6\x85\xfa\xe2\\1@z\xa2f\x8e\xe1\xe80@K\xc6\x18\x98)k&@,\x8d\xa6\xc1#\xde\'@\xcfXKDJ\x07(@\xe6\xf8\xa0\x14$\xdf-@\xf9\x05j\xfbY\x960@\xd2\x8a\xbe\x18t\x8b(@#\xe3\x1e\xbf\xd4P0@\x87T\xeb\x18\'\xc01@q\x97\x90\xfb\xaa\xe30@\x01\xa1\xd0"\xc8\xc50@\x89)h\xdbr\xc5&@}\xb8\xec\x92\x1a\xf0)@`*\xbe\xa1Z\x921@\x84\x84\xd6\xa6\xf9\xba/@\xd7vr5\xb1l/@\xfdJ\xa2\x0b%\xd5,@R\xde\xd9\x16E,\'@\x0e\x85\x90\xffMo.@K\xffU*\xb9j.@+\xd1$ `A,@\x8c\xc1\x82\x02\xc0H+@\xbc\xd5G\x8b \xab)@\xd0n\xe9v\xc5\xe90@\xdbY\xe7\xe6Ga%@\x91\xe9i|\x92\x150@\xa9\x12\x0c\xf1\x01\x100@\xd8\xf1\xa1!I\xce(@"Q& \xb9\r\'@9\x0c\rO\xd0\xca%@\xbaoV\xb1@\xa9/@\xab\xf7\x075\xc3\x7f.@\x10\xcc\xec+\xaf\xfe,@\x88\xc02\x87\xaf\xa1.@J\xe1k\'\xb4\xc0-@\xf3\x19\xcf\x00:~/@P\xce>-\x91n&@\xc7\xc4\xae\x1c\x17\xe3&@\xac\x9ch\xf7\x94\xfe0@\x9fD\x88\x83K\x821@$p6\x172l0@\x8c\x90z\xc2\x01\xe2-@\xc7\x0b\x1b\x91\xd0"&@\xd2\xc5\x19\x89\x0e\xc2,@5{\x9e\xd7\x95j*@T$\xe4\x86\xa8\x86&@W\x08\xc8Z`\xef0@\x9c\x19\xf6\xc4\xd2\xab0@\x17\xb1\x11\xc4\xaaj%@\xdd$\xbe|\xca:-@\xefN\x04\x14\xc7\xa6,@\x98\x97\x91n\x8c\xdb1@iu\x99\xec\xe8C&@\xb9\xe6X\xd20)&@\xb1k!;:\xfe&@F\x99\x1c\xa7"\x130@\xfd\xd6,\xfd\xf1X&@\x7f9<\x8f\x8d)(@\xcf-kfNa1@o \x04(\xff?&@GD\\+\x8d&\'@]\x8f\x1e\xef\xc8\xf1/@\x99\xb7\xc0\xbcM\x04,@D&bk\x13.&@\x91\xb5\xed\x1b\x02\xc0&@\x88\xf5\x18}\xfb\xd50@bG\x0b\x8a\xc0\xe90@\xd0f\xb2]\xfa\xf1+@\xac\x98Z\xb1=\xf1%@JY\xf4b\xdf\x940@\xbfK\x1a\x11\xa1\x94/@\xa1\xe3\xf4xs\x1d0@y#\xfcR/\xe60@\x83\xf4\xc5\x14\xb0b&@Nh\xd0\xa8\xbf\xb2-@[\xc0\xc5\x8c\xe4N*@\xd4\xde\xf8\xf3\xfcW.@u\x17\xc0\x83r\xb8/@\x8a>\xca?\x97\x8e/@\xaa\xe5\xda\xc6\xafT1@\xea\xbf\x97\x9a\xcbL1@\xfdBh\x83o\xec\'@A\xdeC,\x0f\x90.@\x84\x824\x85\xdc\xe4%@T\xc5B\x8a\xf9\xec-@!\xc2\xce\xc7\xceS*@D\x18\xe6\xc2\x81H*@\xd7\'\xec\xc9\x96U.@\xadm\x8d\xfe\xa6H1@\x06Yp\xcf\xfa\x891@t\x108\x82\x88\x850@a\xe4^:\xa3=&@%\xe2p\x81hz-@Q\x98\xba\\\xec\xb11@\xfaM\xdc_S\x1b2@\x1c\xf1L\xb1\xfa\xb00@\xdd\xcd\\"\xce\x8e1@g\x8a\xb7\x97sn.@\xc0\xfb\x8d\xe3+:&@\x01\x8an\x17\xaa\x18&@\x89}y\xbei\x8f&@K\x85\xf6\x01\xe6k.@\x86U\xeba\x13L0@\x06\xbd\xef\x9a\xc3\xb1(@[\x94\xf3\x80\xa8\xee0@W\x8aic\t~&@6\xc0D\xdb\xcc~0@\x12\xd96\xa2x`1@\xf0\xfa:?\xdd\xe9.@\xd8\x8b\xf6\x0et7.@\xa7f\x1c\r\xc2\x00(@\xf0\xd1\xca~\x93\xdb0@}\x18AD\xf0\xb4.@\x8dy\xab\x9b\x93O.@\x1d2\xc3\xa8\xc6Y1@\x16\xa9=\x04\xbc\xfc0@\xd5\xeb\xcb\r\x19\xc4%@\xc3J\xb8\x08$\xc1-@hM(fW\x850@NJ\xbe\xff~\x87.@^"Q\xac"\xb1(@\x8f\x1aG\x94s\xb8/@X\xe7\x87+1\x88/@\xfe=\xe2\xf0Bo0@\xbe\x11\x150\x1e\xbe-@\x02i\x8a\xd4\xbc4.@R\xb6I\xa3\x050(@\xba\xb7\xfez7\x9f0@\xb0\xd7\xe5\x17L\xd91@\xfd\x01\xd1<W\xf1\'@\'\xa5\xa84Rk0@\xf1C\xb2C\xc2\x941@\x86\xeeR\x7f\x9fO.@\xa6~n\xf1\x02y1@?\x81,\xb0L\xcf/@\xd7W\xa2\x01L~-@\xca\xac\xe9\x1b\xc3;*@Y$\xc2\xd9\xd4,*@\x95\xc5\xbf\x1c\xd4\xb6&@"p\x80=\x07\x991@El\xc4 P$*@\x03\xd4\x11}#\xb5&@+N\x82\x0f\xe0\xaf-@.\'\xd9k1\x1d0@(EV\xb8\x18\xbf.@\x04B\xef\xc0q\xf4\'@);\xbd\x1e}O3@u\xe3U\xbd/\xcd,@\x06\xe5\x1a\xddB\x04*@V\xc5\xbc\xbf\x04\x8d/@KO\xa6\xff\xcfl0@\x85\xa8y\xde\n\x98.@\xd6\x8d\x05\xca\x9fb1@\xe1\xbe%\xe8\xd90&@Q\x7fJ\xceI\xbb0@\x19\x1b\n\x1f\x9fh-@\x88\xab\xdb{\xf3J-@\xf4\xfe~\x8b<\x96(@<\x9b\xf0\xb5)\xa80@\xf9\xda\xcf\x98@h+@\xdd\n\xef\xcc|\x81(@\xaf\x10<+\xbae&@\x89\x920O\x10 )@\xee\'H!5\x0b0@!\xda\xe5\x13w&&@Y\x87\xd0\xf9\xba\x91\'@u\xafKx\x9d\xbf-@\xb6G\x0c1\xd0?2@"\xc5\xcfCce0@\x1a\x15\x04n[w/@\xbf4\xcbO\xe7\x861@\x0f(knF\xeb,@\xcd\'\xe3c\xc4^)@)E\xb9\xe0^\xd50@\xe4\x05\xc18}\xc60@\xc4\xecW\xbaw\xfe0@\x19\xe8\xa4\x1d\xd3{\'@\x05N\x05\x1bRo0@#J\x8c\xdb\xda\x050@4I\xffL\x04\xee\'@\xa4\xdbo.\xcd0-@0\x12#\xf4e\xf70@\x98prW\x9c\xcd\'@\x07u\x00\x0cP6&@\x94\x0f\x98\xe3\xae\xf00@\xa2r\x19Y\x94\xff0@\x1a\xabe\xff\xd3\x0f)@)\xecA?\xfdg,@\x01G\xc63Pj1@]\x88\xfeI\xc7\xbb,@\xf4\xc6\x1b\x15\xc2\x1c)@\x1c\xfc!\xf4\xb1\xa2)@Hi\xc1G\x83\xda-@\xf5m\xcfr\xce\xc11@u\xfc\x9e\xab\xd1h1@\x82-\xa4,\xd6\x06/@\x9b\xcdw\xd2\xa6\x97)@\xcb\xa6\'0\xf7\xbb0@\xc3\x1b5\xf9\xc7c/@q\xc6\x07\xc3<[.@"\xaf\xcc<\x10%+@\x9ac\xf9\x0c\x9a6\'@\x04:\x8f\x81C2*@"e\x8a\xebG\xd41@\xd16\x88&\xa3X(@v\x1c[P\xdc\xba\'@#\x1c\xa9v\x98\x190@\xa7\xbd\x82K\x87\x91-@\xaf\xc7\xc7@i\xda1@\xdd1r\xa6[\xff)@\xabS\xa9\xf0\xd2\xe00@\xcf^\xd1\xe0\x0c\x06/@g\xe86\x1a\xc3\x7f0@\xb9u\x9b\xd2\x16\x920@\xa9d\xc1\x03K\xb8,@F\x95\x99\xbdiP.@p\xcfy\xf6\xda\x10.@\xea3\xab,\xce\x8e0@\x8f\x13\x82\xde\xcc\xcd-@\xb3\x98\xec\x10\x03\x94(@GS#\xdf\xc89/@\x1a\x10y\x86\xd9,.@\x90\x10\xcc7tK1@\x0e\xf5\x19\xef\xcf~0@\xcc\xfb\xb6\x96\xc1\x9c,@\xc9\xfe\x1a\x86;\x1d2@\xae\xd0\xbe\x91Y{1@sT\x10\xdb)\xdc0@/\x81\xfb\x85=\x92\'@\x1e\xe2\x8cL=\xaa0@\x17\x9d\x9a\xb7uD+@\x93\xa7WH\xc7\xe7-@\xd4\xde\xea\xb7\xe9\x131@j-\xd64N\x00*@\x8a\xb9?b^o1@nj|l\xc7%1@\xd5\xc3\xa4@\xdb\x080@]vY\\\x12q1@\x9e\xea\x97\xbc\xdd$,@\x9b\xec\xb5]\xc2\xf5(@9\xea\xea[^v0@\'CU.\xa0\x1a1@\xc4\xdei\x84\x92\xfd%@W\xdf?B\xa0\x9f)@\xccx\x94\xed\xa6\xdf(@\x03\x82\xfb\xc4\x93\xfd&@Rce\xa54\x831@$\x8f.Mp\x0b1@i\xe7F\x03\xfc\xb0/@\xe2\xdf\xad\xbd\x90k,@\x84\xf9\xf1z\x8dN\'@RL\xe2\xba\xdc\x120@@@\xbd\xa3\xb7\x860@\xbcv\xfc8\xee\x100@\x92m\x07\x0eb\xc2)@\xa4\xd4\xed\xfa\x0c\xef,@\xfa^\xfa\xfdd\x8f/@\xdc\x82\xe6\xad\xd3\xb00@\x10\xc55\x17? *@\xce2h\xf6N\xa7-@\x04\x8cb\xafAk(@\xf9\xef+|<D,@\xe7\xc7.CO\n+@\xe8M\x10\x88\xae\xf4,@\x15\x83\xe4\x9a/\x83,@\x83\xd2F\nc1,@\x11~+I\x85\x92&@\xa0\xdcz\xfdb|,@\x83\xeb_\x8f\'!,@\xa3\xe1"\xd2\xe0\xd0-@;\xfa|G\xdb\xfa1@\x07\xc8\xd4\xb39\xe4.@\xdcG\x8f\xc09\xf10@\xf5|\x1cvy\xf9.@\tr\xa5\x10\x80\xe6&@\x96\xf1!\xc9\xef\xa4-@4\xea\xfd\x03l\xe4&@\xff)N\xb3\x84\x14.@\xf7\xda\x10\r\xba\xf30@\x83\xfa\xfa\x1c\xa5\xdd(@\xadU=\xe1\xce`0@\xe4\xde\xb9\xa6v\xca/@Z\xa1\xde=\x05\xfb-@\\@k\xc2m\xc41@\x1a\x1b\xcb\xa8\xa6\x1e1@\xba\xa7h\x11\x1f\x9a%@\x18\xbb\x9ep8P)@\xc6Ym`T\xee\'@\xf0\xc1L\xfc\xcf\xc40@\xc3\x19\x12\xfe\x1f\xaf%@,\xb9\xf0cCV/@;\xca\x96#\x99\x00+@J=\xb1\t\xee/.@\x00\xe0\x03mp\xea-@q\xa7(\xdc\xde\xec,@o5\xab\x94\x11\xce\'@6}E\xfcX\x032@\x95\xd4N\x1c\xe8\x98&@\xc0\x00\x9b\x9a%\xe71@\xf7/\xe2\x0e\x90\xb2)@\xed}\xe38\xc9\xb80@&w\x87\xc6\xe0\xc5+@\x1b\xb6q_\xb0\x04.@\x13P\xdb,G\xa7,@\xdbN\xafU\xf6\x8a,@\xe2o\\\xe5\xf0J)@B\x02\x8a\x1f|z,@\xcdK\xa9d\x8b[1@<\xa4 \xf7\xcc\xd1,@\x06\'\xbc\xbc\xfd\xaf0@\xb6\xba\x90l"\x1d-@^\xa6\xe0"g\xe00@\xa3\xf6Z\xd9\x8e\xbe1@G$J<>\x1a.@\xbe>Q\xd9\xfb\xf60@\x1c\x8d:\x91\xc8~.@\xee(\x9d6\x04\xc20@\x1b\x9d\x06l.\xa71@=\x80\x18)\x8a\x8b0@\x99;\xa2\x96x\x18-@D\xbcyfV\xf5(@\x9d\xeb\x1d\xd1(//@\xff\x12\xf9\x87\xfd\x850@,\xb741\xfe\x021@8W}QE\x89(@\\y\xddwL\x031@\x0e\n\xeefW\x011@\xf6l\xf2\xaf\x94\xe0.@nJ\xa5\x0fE\x951@T\xab\x84c\xf5\x1a0@\xf8\xa2\xab\x92\xe3\xce,@y\xd7)\x95Ga1@\x81F\xc8s8g,@spnG\x0e\x831@8\x95\xa9`\x904-@b\'\x03\x87\xc3T(@\xb6\xac\x89p\xf0\xeb0@\x8a\x86o\x93\xba\xec1@\x84\x98D\xb1\xbeX,@s\x9cW\xdbF1,@q\x16\xdf\xa4`\xd70@\x0e\x01~\xe2,\xed-@M\xc0\xdb\x14?v%@\xdf#B\x8e[*+@^\xd5\xb3\xe1E<,@\x99\xec\xf9)\xd6\xf2*@i\xb9.(\x05\xb60@m/\xd2\x04H@,@\x82\xf8\xcdE\x92J(@u\xb6\xa9\x9b4M,@\xd4\xc8\xcc\xa0\x84\x1f1@\x08\xd5\x0f\xfa\x1d\xa7,@\xc4\x8fu\xb6\x00I2@\xba\xfe}OM\xb8\'@\xf0=\x89*\xb9d,@\xdcw\x9fi\xd5)1@\xdd6&v\x0b\xd4+@y\xf9\xcf\xb5\x1fS(@\x0cY=^\nQ*@;\xa1\xf6\xac\x16\x8f.@\'\xa9\x1d\x88\x00\x97/@!\xf8\xd21\xfe\xa71@B/\xe0\xd8\xaf%*@F`\x15\xf0\xce(-@+L\x1d\x83\xe5\t0@\x8c\xad\xe9U\xd5\x960@)\x1b\x1d=\x94\xd8,@\x80\xe2\xf1\xe5\xb8\xd3/@\x85\x05\xf3~m|,@\x17Z0;\xd0\xef2@0\xcc\x0b\xb1\x985,@\x99_\xd2\xec\x8d\xf9/@\xdbw~<Sg.@\xc45\x97\xb8\\,1@\xdd\xf3\xbeW\xbca.@+\xe2:7\x14\xb6/@\x1e\xdd\xc3`\x9e\x9d.@\x96va\x03\x04\x0b&@\xab"\xa8\xd3"x1@\xe2P\x0e\xa0t]-@\xb0i\xedd\x10\xd61@\xfc`\xa9 t\x83+@g~b\xdc\xa1\xc5&@<\x0cs\xbf\x88\xc4,@Q\x84a\xf7\xa8`.@U1(\xc5\xab\xe40@<e\x0cYEo.@l8l\xec\xe2\x160@.\xb9\xe1b\xd41)@\x87!\x02N\xfa\xc5%@\x8d\xb5\xe5\xe4\xdc\xbd0@\x1c\xf3QN\xdf|\'@\x1b\xe2\x9f\x80R\x81+@i\xc5{\xb0;s/@\xa28p6iA/@c\xaa!=B%1@v\xf0\x86u\xcc\x1d1@\x1e\x0eo\xccf\x041@\xa5\x97\xee\xfc9\xd6,@\xfe\x93\xbf@D\x96\'@O\xe5\x8a\xe6\xdd\xa2)@\xe4Sl\xd2\x162(@Be\xb2.\xf3+.@\xaa\xc8Bc\xbe\x140@H/\xcem\x87\x9d0@3\x06\x18\xfe\xc2\x13,@\x90\xbbs\xf0\xda}.@\xdf]\xed\x08\x13\x8a.@5_\xb9\xd5S\xa0.@\xd9\xc2\x08\x82)}1@~\xe4\x97\xed\xf9f0@\xd6\xf6w\xec\xab\xb4.@%\x1bY\xd6\xcf\x021@\x18\xd2\xb6\xcb\x80o0@x$\x1c\xca}\xac1@\x84ZFKs\xa60@be\x1b \x94?(@\xb9J\'a\x08\x1b&@\xbcN\r\x0e\xba\xc2&@\x18d\xf3^\nY(@\xf9GSQ\xf6\xef0@\xb6b\x91\xdd\xe5\xde*@7*Z\xff\xfe4-@\xc3\xdb\xa1\x1a\xc2\xff0@3\xf7\xeb/\xf9\x8f\'@\x06-,\x81\xae\xc9%@\xa9\x1a\x8eB\xf2\xf5%@\x95\x15e\xd7\xbb\xad%@\xc89\xd2\x1a\xde\xe6,@\r\xa4g\xb2\xced*@\xce\t ?\xd3_(@\xf1[\x87\x18\xcc<&@\x1cJ\xbdYw\x17&@fp\xceO\x1f\n&@\x07B\x18\xb2\xaa\xd1\'@cP~\x99\xbf\x14+@iz\xb8\xafWr&@a\xbb\x8c\xf3O\xf0&@\xaa\x9d*\x083\xde%@\x18A\xaf\xa3n\xbb%@9\xdeL\x03.\xbc,@\xb2\r\x02\xc4\xee0-@\x12O\xf0A~\xef)@\x04\xd17\xbaXC&@\xfa@zf\xbe\x05\'@J_\xa2\xcf\xc8\xe50@\xdc\x9c\xbf\x1d%\xd60@<\xc5\r\nm\x870@\xcd\x97\xe2\xfaS\xa80@\x8e\x1c\xd0\'\xfb\xe7%@\xedP\t\x05\x170&@\xe0\x89\xc7\x959y\'@\xb0g\xc7\x94\xc6.&@{)\xa4N\x93\xad\'@\xf1u\x7f\x91{\x92&@\xc6#\xe04Kz%@@\x96\xcb\xdf\xfb\xac0@\xeaj\x1e;\x88\xa40@\x0e\x00\x9b\xcd\xbf\x8b,@\xb6i\xba\x06\xe6\xc70@\x0e\xd6\xe2\xd4\r\x98&@w\x90w1\xab\x05&@P\xcd\xca\xc2\xf2@.@\xa0\x0b\x15J|y-@\xe2\x03\xc4\xc4F)&@\x9a\xc6\xcd\xf1\x95\xf8*@r\xbc\xb5\xcbB\xc6)@u\x99\xa1\xc1\xb72-@\xce_\x81Zj\xa4.@N4\xef\xba2\xf70@\xd2\xfc\xder%,&@\x02\xc0\xbe\x17\xad\x9a0@h\x12+\x02\x95@&@Q\x979B\xba\xea0@\xe4\xb5x\xe1\xde~1@C+s\xbf\x81\xdd0@+\xb9"\xc0\xfe5+@\x93\xb4\x11w\xc4\x99&@\xdc\xea\x1f\xbb\xceO&@\xb0t\xc5\x15\x95\xb3)@\x19\xf4S\xa1Y\xd9,@\xf7\x96r\n\xf9)-@\xe79\xc08\xa6\'1@\xf6\'E\xb11?&@\xa3n0=A\xba.@LXf\xc6\xa3\x86-@\x1d\x14)I`\x94,@Ad\xfa^\xf2\xb5*@\x99\xd4V\x83\x93\x8a0@\x8f\x03y\xa6\xae\xc7%@\x17\xd0r\xf8\xbe\x85%@\xc7\xb9u$q\x051@\x93\xba\xcf\xc5\xa6\xce\'@\x93en\x9d\xb2\xa8)@\x8f\x1d9\'\xf0\x9b\'@\xc6\xfdZ\x8e14/@\xd2TIr4\xfe-@\x90E%\x89\xb1\n&@\x8f\xf4\xdec\x88+1@\xb8\xcdPv(\xf5.@\xe4^"I\xf5).@\x98[\xfbJY\xb7-@\xd7\xce\x19\xb0\x88\x82,@X\x8e\xf3s\xb2\xc2\'@\xeee\xd3\xe4\xe8x)@\xf4\xdd\x08q\xa3\xcd%@\xd5\xdf\x9c\xc9Wh-@\xbf\r3sQN,@\x0b\xf7\xa5T\xc5\n.@\xb6\x91G\xb4\xda\x1f-@\xa14\r\x16q\x94\'@\x04\xfeXQ\xb9\x850@\x02f\xd2\x83r\x8b1@\x9f\xfc\xce\x8f@\xdc.@W\xaf$KM\x03&@\r\x07\xb2\xba\xff\xd8\'@T\xa8`=\xad\xc6*@\t\x18\xe6;E\x9d(@\xd3\xf8\xf7/\x90g0@\x0c\xa2\xaf\x87V\xd7*@\x0e\xb6\xdb=\xfdN1@P\xdf\x14>%C&@b\x83#W\xaee0@\xef\xd5:]i\xca\'@V:%B\xab$/@-y\x07\xb9\x9dU\'@Y!\x93\x7fh\xe2%@\x8er,!p\xc80@\xaa\x18~\xff\xa5}0@\x89\x17\x89c\xfc\x98,@\xd3\xc0W%a*(@d\x82\x03\x8c\x8e\xba-@\x95w7\x8a\xa5o-@T\x81Nd\x85+-@ve\xf2\xdd\xc61*@\xe8&\x01\x88\x9a\xb8)@\xd3$\x84\xc5\xddG1@\x192\xc3I\x17\x8f+@@p\xdd\x91\xd4\xa6-@7M[t\xbfI0@\x16\xcf\xa8fQ\xf9)@y\'\xe1H\x16\x8b1@\rb@u\xa6\xfd-@\x0b=ck\xc0\x10.@\xe6\xc768\xec*,@{p\x191\xfa\xbb-@=I\xfa\x82\xc5~0@\xff\xcb\xf4\xd9\xc8\x03.@0\xd8*\xe8w\xcb&@\xbc\xaf\xd0\x82\xdf31@\x9c\xc3\xef\x88)\x8f1@\x1f\xbb\x92\x94\xad#.@\x1f\x0b\xb9\xb0\x9fl,@\x93\xd7]E\x89\x03*@\x00lI\xf2\x99\x9a&@vRO\xfe\xd5%&@\x8cJ}\xcdg\x031@\x11\n\xa4c9\xed-@\xdb\x8f\x86\xb0\xe0l-@G\x15-\xd7\xee\xcc0@\x94\xc5\x93K\xf2\xd0%@D\x13\xc6\xb2\xc9\xa0%@\xe8B\xda\xe1\x9f<1@\x85\xd0\xd7l:\x140@\xf5,\xda\xabK\xc2.@\xedz\xa4\xcc_\xb6,@/\x01\x979\xb2\t1@\xad\xbb\xcb\xf1b\'.@Tkb\td\xc6-@\x07\xbb\xa4F\x0f[*@\xfb8\xe41\xf2\xa60@\x84\x1f\x84Y\xe4w&@-\x80\x80\x1f\xed\xf7)@\x0e_z\xf4\xa0f*@\xc6\xdf\xe1&\xd2\x9d)@N|\x1f\xa3S\x021@[[`<.\xd10@\xa5\x15A^\x03~0@\x1ct\xf9\xc1\xe4\x87.@:\xbf\xc0U9\xb1)@.\xaeL:#\x80)@\x87\xe5\x1c\xf5\xec\xbf-@\xf7\x0c\xb1\x82\xa2\xe1*@\xfb\x88\xd0\xabAW*@\x92:\xc5B\x8f\xdb&@\x1c/D\x9c\x16{(@f\x8c\x86#+\xaa\'@.* \xf0f\x8c(@\xbbs\x97*\xab\x1a/@F\xe0\xc8\x8c\xdeu0@\x97at\xf2\xfe\xfb&@\x7fS?\x0bf\xd90@B{\xe6\xf4+\x01*@b\xef\x19\xe5Cd\'@\xdfQ\x97\xbdQ\x8e1@uS\x84\xb7\xcbF&@\xed$\x0b\xe1\x9e\x16\'@2\xb2\xf2i\xd3\xa0\'@B\xe5\xd2d(D(@\xc4\xf3\x97\x12\x92\xd3-@\xb0?0$\'{-@\xc1\xe3\x8f\x8c\xb5A-@\x1fg\x0e\xcd\x96\x18+@I?\x16{@\xb5,@\xbb /Ax\x15,@\xcf\xc8\x88\xbe]M,@\xf3H\xe4jXn,@\x0fuhb\x08\xe8*@\x9fA\xd2\x93\x9e\xf8,@w\xe2\xe75/I*@\x85J\x07]\xf5\xae&@\x1f_\xc9\xdfhD&@\xa6s\xa7\xb5\xaa\xb0-@\xc07H\x1fd\x89)@\xf6\x049\xb8p\xa6&@=UOm\xcf\xb9\'@\xa1\x19\x1bT\x01\xc7\'@\x1b\x93*\x9e\xf5\xd0%@pw\xc9\xbd\xf1\x021@95\xfe\\\xd4q\'@Y\xe6\x11\xb6\x01,1@d\xf6\xb7*\x1d;*@+\xea\xae,\xfa\xb00@\x87\x1f@i#\xb4&@\xa8\x87\x16\xc5z\xf9,@*\xe0\xac\xda\x18\xc0%@\r\xe0\x83\x00\x8c\xda0@[2a\x1f\xb9\x9d&@}\xbb\xcf\xfd\x14h-@\xb9E\xae\xdc\xf7\xe0,@\x04\xfc\x0c\xa0un*@g6\xac\x94K\x91)@\x0b\x1c"\xb4\xba\xc9(@\xf4)al\xa8\x04.@\xd4\xa4nBg\xf50@!\xa7\xcc\x14\xfeo0@\xd31\xe7\xcaA\xe3-@\xca\x12\xcaYP\xd9-@\x9b\xff~\xec\x9f\x84\'@Kk\xed|r\x04-@,\xe0\x93\xcb\xfc\x911@\x9e\x9fU+\xf9\xff0@\xa4l9\x93/\x1e-@\xea\xa0\xd1p6m*@v\xa2\xf8c\x18\xc1)@\xe8j/\xee\xe1\xde&@\x1cyGJx\xc4&@OW\x1bn8;-@\x1c\x0b9\x10 \xae&@e\xbd\xd3\x1a\xf4W0@\x8aa:]\xc3\x1c0@\xcd\xa0\xa0u\x01\\-@\x0f\xe3T\x13\xdb\xb6)@\t\xdc\xb8\xa5L\xd30@c\xb3\x15B\xed\x0e-@\xd3\xc2iM\x956/@\x81\xe2\x92\xb1\xdd\xeb,@\x05\xbf\x9aT\x0c\xde0@\xe0;\xc2c\xcf\xf1&@\x81\x99^\x8c\xdb\xcc&@\xc4\xf0n5%E1@_\xb6HO\xdex1@V\x14\x19\xfe\x91}&@X#\xecK\x0e\x01&@\'L\xf3\xd0q\xb9&@\x9c\x98\xe8\xc7\xb1\xde&@|\x16\x13\x0e-\xe90@\xedK\xa0\xc4\xf0\x870@\xad$7FKj,@\xcb\xb6`i\xd4\x97-@\xc7\xa87;\x94[1@\xaf\xd2\x84\x1c\x97\n*@7GB\xaaZ\xb8)@\xd3\xd6\xb4\xf2\xe5h,@\x89\xde\x8a\xc37D-@\xcbv\xd9J\xb6O,@{jR\xb8\x11/\'@\x8b\x86Q\xa0\x1c\x991@\'I\x17\xdb\xa8F-@{j`O\x90L+@\x93\xe8\x9e\xd5\x82\x8a)@\x85f\x89\xc5\x81@,@\xadC\xa6\x93XD*@D\n\xf3W\xae\x0f\'@\xcc\xde\x8f\n\x81\x0b1@?\t&\x9f\x9c\x00-@\xf5\xe1\x03\xc0\x9aC1@"}G\x153Y1@\xf6\xdf\xf3\xfd\x1b~&@\x18\x94\xdd\x93/\xb90@Y\n?^\xbfO.@\xf4\x02\xf0\x96\xc8\xef.@0\xc8F\r\x16\x8b/@F\xcc=\xd3B\xc0-@R\x0e\xdf\x06RU-@\xa4\xe4\x08\x9d3z(@\xb2X\xcb\xee\xc0h.@\x0bHc\x92\xc7\xb1-@\xd8\xc2|\xa6(\xa6,@\x1b\xf4\xb5\x8bK\xbb(@\xd5*\xf3\xd0\x86\x8c(@\x14\xeaA\x8b$\x04&@$2q\xe6\xde\x9b%@\xb8\x0en\xd0i|+@\r\xb9\x90\xb7\x18\xa3)@M\xb2\xa1\xe8I)+@\xf0\x96\xf2\x94?\x08&@\x7f\x9e\xae\xb0\xa9_1@\xd1\xc5k\xa2\xc9&\'@\xd0t\xe1\x1e\xc2.&@\xc8\x894\x83\xa7\xb4-@.\x10z\x98\x9eW-@[\x91\xa6qKM&@\x86\xee\x8a\xb6\xd0\x98-@b\xdf\x8c\x91\x8c\xe30@\xcd!}\xcb?\xb10@D\x99\xf0\xd3\xca\xf8.@p\xf0I\x83jw,@g/W@.\xe8\'@\xbf\xb7\ta\xbf\xef%@\x8c\x82\xc6\x04\xb1\x1c0@/\x0e\xcb\xdb\xc9\x1b2@\xa3\xaa\x1b~\xcb*1@\xeb\x83\xc1\x7fwC+@\xb4\xe2\x02\xf3\xe7\x18&@\x9c\x8c\xaarq\xfe%@1U\x92\xca\x84\x1a0@TVN\xcfu\xf70@\xbb\xe0\xca{-\x0f-@j\x1d\x91L\x1b\xef0@\x84,\xe1\xc0\xad\xaf0@\x11\xcb\x17\xc9Y\x11*@&B\x88KR\xea*@\x8b\xb9t\xfd\xfdO-@_O\xf2@\x1c\x8d(@.B\xa6r \x14\'@\n\x02\x8d\x8b[\x9b\'@\x8f]V\xe9L\xa20@]\xde\x13\xe1L\x82-@\x9b\xa2\xc50\xf2\xe3\'@jn\xca\xeeX\x82)@O=\xc7\x97\x9a\x1d1@^\xe7^{`\xd1/@Z:$o\xb8a\'@O\x9ep$U\x9e0@ j\x06\xc3\xbb\x8e0@7Y`\xd7C\x86/@)\x8a \x9b+\xbb/@\xd0\xbe\xfd\xe2?\xec\'@\r\xf1\x13\x95>^2@\x08\xf1\xf83XO.@_)84O\xe7%@v\xd7-|1\xb4\'@\xd0"9\r\x99J(@0\xf1Q\xcd\xa8\x8c0@K\xc8":\x02\xfc\'@N\x84\x1c\xc22\xe6(@\xd0\x94\x0e\x8f\x83\xa4%@6w\xdd\xb3\xaan)@\x12U\xa6d\xb7\xe90@Y\xb8\x19\x97 \xfc+@\x14\x86v\x13,$-@\xb4\x97\xfc\xde\xf0\xcd0@J\x87(\x8b\xf8c1@\xd4\x9e\xf8L\xbc\x16.@.1J\xecD\x9d0@]\xc1\xdf\xfb\xcd}-@S\rK\x9c\xf8|%@N\x1fl\x90\x05j(@w\x1f%o|\x990@\xd0"f\xb3e\x821@\\\x00\xac\x9fj\xb30@\xe1\xff\xe2\x15G60@\xb7l_K\xed\xe6/@)mN4\xe0\xdb.@\xfd\x19~\x1bd\x8c0@\n\x0b\x9e\xda:_2@OR\xcbi\x8c-*@\x95\xbb\xc9\xca\xa4\xfd\'@4\xa9\xadf\x80{1@\xc8\xe3D\xc8{\x0c.@9t\xc0\xea\x04S-@<\x10\x88\x81\xf1\xa1+@\xfa0\xf8\x8b@\xea%@|RN\xfe\xe2\\-@\xb9\xcdjM\xc6\xb8-@^\x80\xc5\x9e\x88w,@\x08\x06\x8av\xe2H(@\x8b\xb5PmOv)@\xf8{\xbd\x85]o-@\xedY!\x83\xe0V-@Xlz\x02+C&@|\x17f\x9d\x16\x9f-@x\x82+\x19\xde9,@_#\x17~\xf5\xce&@\x92\x9aMM,\xeb1@\xa4\xb5\xc2\xeby#0@\x925M\xd5CS(@\xd8G\xfc\xeb|T-@\x97\xc7\xef\x86"f-@S\'\xc5\xef)\xbe&@\xd3\xbb\xfdyH\xf90@u`{x\x8c9/@f\xc4\xd7\xfb\x1b\xf40@\x97\xb5>P\x8c%,@8\xee\xc9<?\x00-@M\x95g\x86\xb6\x8a*@!\x0b\xf8\xae\xe4\xe90@\xc4\xa4:o!\xe50@\xcf\x1cO\xefL\x1e.@\xa6,h\xfc\x88\xe0-@W\r\xff\x17\x8a\xd7\'@BX\xc0\x11W\x8d,@A\xba\xc8\x871Q,@\xf9l\xe6\x84\xd3\xda&@z\x1a\xc2\xc1\x7f_-@\xf8\x94\xd7x\x87\x9d-@$\xb7(\xa5\xf5\x7f,@%yW,l\xa5*@\x0e\x9cqO\xc8~/@H1!\x16\x04O0@{\xbb\xac\x84\xdc\x86*@\xa9\xd1\x06\x0c\x14Y%@\xa3c|Y\xd0\x8f-@GR1D\x8c\x08&@\xbcqFS1\xc0%@\xb8v9\xfa:\xee0@T\x04\x19\xaf\x81\xbd-@\x11\xf9\x17\xb5\xbcf&@\x105\xe2 \xa6\xc52@\xe0\x06\xf1\x1e\xdb\xbd0@t=\xa9\x04\x9bi+@\xbd\xbdR\r\xef\xe00@\x97U\x1d\xfc\xf3|-@O\x12\xf1\x0e\xd8^-@I\xf2ZB9\xd7(@o\x1f\xa3\xd1IF/@\xc2\x08U\xd4\x08c%@;\x1d\x8d#\xe3y%@\x97\xbcokJ\xa2%@\xe1\x98v\xcd\x91o-@\xa4\xdd\x89j\xaf<-@=\xac\xe0\xd5\xf8\xe50@\x8a\xe9o\x89r\xf0-@\x8a\x02\xd96\x14\x94(@\x15\xf35\xef\xe3P&@\xd7\xf9\x0c7O\x12\'@\xd6\xa0ll\xf1b0@\xbd\xa9\xa9\x0bHK*@\xb4\x04\xa7\xad}\x93*@\xda\x1bc\xf5\xb2\x1b*@;%\x9c\x1a\x98\x16*@\xb8\xe3\xe6{(\xd8\'@\x8b{\x89\xda\xcf\xd5-@$\x98\x95\x13\x1d\x8c.@O\xe2\xc1#\xfd\x11.@_\xa8}[\xbf\xd6-@Ag\x97\xe4\xc7\xa7-@\xbd\xce\x04\xe24\xbe&@\xfa\xda7\xb0\xd2~,@\xd6\xb9%\xf9\xdf\xda\'@~;\xb8.\x02e%@\x0b\xbfo\xeea\xdd.@$|J\xaf\xcc\xe1-@\xdb\\p\xd7\xac@*@a\xad2\x0c\xa6\xcc\'@Zn\xd5\xebC[-@\xa5\xae\x97G9-/@\xc3\xb3\x04\xda\x1f"/@#\xa0O\xa3Y\x9c-@b\x81\x08\xae\x98\x9d*@\xe5\xd3\xbex$F-@\x8d\x8a,/}\x11(@\xdc\xf8\x88\xdd5\xe3&@\xd1\x0f\x85p\x18H%@\x93\x9c\x8a\x9cl*3@\x9e\xd1q\xd3\xd6X-@\xf2\x98\x96\x02\x8b\x131@$\x0b\xd3\xa1\xa2\xf0.@n\xe6\x1f\x81\xea\xce-@\x8a\x05o\xf1\xfb\xd4-@\xdf:\x0e\xa2\x83A-@A]\xcd\x02\xa5\xbc0@*\xea\x04w\xfb\x91%@\xefg^\xd9\xa3}\'@=2\xb3\xa3\xa1+3@>\x14\xde\xef\x02\xcf0@L\xe8\x13\x96\x0e\xc90@\xfc\x9d@z\x1a\x071@\x99\xfd\x03\x93;\x9e/@\xd9ve\xe1\x9d\xc0.@w\x7fdZ1|.@\xdbR}\xcb\x1b\x06.@\x81\xacJ\xd7\x9380@\xc1\xd8\x1d~\xfeP0@\xe3C!\x82\xe2\x16(@\xda\xf6a~\xab\xb70@\xe7.\x9f\xa1\x8d\xc9-@\xd8As\x1c\xda\xff+@\x98\xefCrZ\x85*@\xfa\xbd\xc8\xdf\x05\x93)@\x98\xbf$^B\xc2/@\x15$~4\n\xca0@\xec\xb2\x91\x03\\b0@\x03\x10\x19\x1b;\xc5.@\xdf\xa2\xf8\x15\xd2*.@\xd8m9\xffG\xf5\'@\xb8*\xe3#{\x80%@\xb4W\xfa\xcc\xb9`%@\xfd\xd6\xa5l\xae\xd5-@\x84\x13Q\x9f3#.@\x05kcssy(@\x7fx\x10\x04\xbb\x191@s@\x9d\xbdHe0@Nc\x12\x01|\xdb-@M\xc2$EG\x9d)@\x06\xceY\xce\xd7\x15(@W%L\xd8\x0ct\'@v-`\xf3?P-@bs\x15\x82`\xcb-@\x98\xb45\x9eX\xa6-@\xe6/Q\\a6*@\x07S\xaf:\x1bs(@v\xdb\x12]\xa7\xd4-@z\xe9\xfe#a\xa7%@\xea[\xf0xw\xf4%@y\x87\x92k;\xde(@d0_\xca\x80\xaf%@\xd9M\xfa\xe7\xc6e-@]\xc1\x9d\x03\x81R.@a\x1f&"T)1@<\xcb\xb4 \xb0H.@\x03\x82l!\x8f\xd2-@\x15V!e e&@\t\xfe\xd3\xf4\x8f\xc2%@\x9e\x14\xf2\xff\x8401@*k\xa5\x17y~\'@\x9a2\x1f`\x15\'+@\x12\xa2\xc99\xfc\x11*@}\xdf\xf8\xb3\x07\xf70@\xc9\x1a\x11\x1c\xe6\x0e1@\x8b\rVu~\xa2&@\x1e\xd8\xd2.>\x9a\'@Zo?\x14[})@\xa1\x0f\x88\x14\x9b\xd6(@\xc9\xa4h\x82K\'0@\xf6\xf56\x9au9.@Z\xcax\x86\xf0\xae*@\x19n\xc2\xc2\x07\xcd%@\x82^\xc8\xf4p\xfd%@4\x10\xc7\x00\x10\x081@\x7f\xefL\xf2\\\xca+@\xc2\x1a\xb9\xc0H\x950@\xb0D\x08\xb9\x1aX-@WXhS\xe1\x92-@\xdc\xa6\x04\xb1\x8a1(@uz\xf9z\xd2\xeb%@s#\xaf\x9a\xc7\xc9\'@\x0c\x19\xc0F\x87\xcf)@\xfc\xb6\x8f\xa37Q\'@1\x94r6\xf0\xc8+@\x16b\'jr#(@\x9dLi\x90\xefn0@\xa3\x98&8\x96C\'@\xff/G\x833\xf0.@:P\x0e*\xac\x9f0@wMM\x91\xda\xe2\'@\xe9=\x03\x0fb\t/@b\x955\x0e\xfd\x8f-@\xf5D\xf3\n\\\x92.@UvA\x83\xe26(@\x9d4]aPU\'@\xb3\xf7\x03)\xfb\xb70@}~\xbe\xe1\x1do/@\x83?\xde\n\xfdl.@\x103\xe5N\xe4\x8b0@\xf6\xe8\xa3\x87\xeei,@\xdb\xacz\xb9\x05\xc9\'@\xdf\xa1<<\xd6B-@\x00o\x1f\x0b\x0ft.@\xb3\x16xf\xb9\xe3*@\xcd\xdb\x01\x0f\x06\xa4%@W\xd1\x88f\xfa\xe7\'@6L\x13M9\xa3*@\x91\x00_\xb2\xc5\xdc1@v0x\xe9\x12\x90.@\xab>\xb5&e\xef-@\xc2\x9c\xddi\xad\x9b-@\x018\xdc\xad\x02\xda+@\xf5\xbc&h\xd4P0@ }\x0b\xe5x\x90-@\xa2>S\x04S\xae0@\x01\x88b\xa4\x89d\'@\xa6\xce$\xbd\x95i)@\x16v\x94\r\xaf\xa2,@S{\xe8(\xbca/@\xc7$\xc9\xf1\xb1u.@\xf3E\xb4\xf1\xea\xee-@sF\x9a\xb7h\xd60@\xd5\xa5\xbew8\x85&@\x12\xb23<\x86>.@f+\x87\xe1\x8b@/@\x10{\x8f\xd2\xaa\x84*@\xf0\x0c\x8d!\xaa7-@\x9e\x84$\x1cj\xfd-@\xd3\xe8H\x14\x8e\x98-@s\x9f\xb1s\xa2\xa8,@\xbd x\x1c\x9d\xf60@\x9a]\xfd\x93\x1014@2\xf04\x9ax\x04*@\xd2\xfbl\x9d\t\xd0%@\xc7K\x07P\xe4\xae&@pB\x1210W)@!\xb0\x0b\'T\x93)@\x07\xbe\x11N~f.@\x1c\x9dV\x91@\xd9*@Z\xcf\xc8\xdd\xd6\xb1(@\xf6\xf8A<\x80\x9f-@"\x18\x12Nb\x8d*@a\x8c\xac/\xe3\xf5(@\xf1\xbb\xfds\xc1\xf90@Z\xdd&\x18t\xb4(@\xf1akI(\xdc0@"\xddQ=\x94\xbf%@N*v\x82\xe7\xdf%@\xf3\x9b\x84\xe2\xe7\xb4+@`\xaa\x0e\xbb\x8f\x860@!\x08\x01Z\xe8-,@0V\xaa\xcf\x14\xac+@\xd4\'f\x93c\x94(@T\xb3q\x9a\x13s2@\xe8\x9cUSk\xa0%@\xe9\xb4\xd2\x80\x08u0@v\xab\xc8\xca\xc6p0@\xc2#\xaf&)u)@\x04\x8cw\xfav\x87)@!\xdc\xe8\xf0E\xfa)@TWG\x00\xf1\xec-@C?\x87\x19~\xc7+@)F\x9b\xea\xd8m(@\x82$w\x9a\xd3\x14,@w\xbb\xf4\x81C#0@\xbe\xe1\x1dK\x13\x840@rQ\x17\x99\xed\xab0@\xee\xf1mR2\xb7%@\xdb\xb9\x80\xf6\xee\xfb-@5\x9d\xa0{\xdcS0@\xa3.]\xf1\xc7\xa7(@\x89"JS\xaf\x7f,@~j\x85\x975\xb9,@\x18\xe7\x10-q\xbb-@l\x88\xb7\xb6\xb9\xec-@\x99\xed\'5S\t*@\xd4.Kt*\xcf%@\xf3\xaew\xd33\xfb.@\xd7\xb4\xb2\xb7l\x83+@R\xfaH^K\xff\'@\x86\xe3I\xe2\xbfr-@\xd1]\x829\xe2G0@oq\xf5\x88\x18\x85-@\xc7\x13r?\xda\x0e(@\r+[)s\xad0@\xa9/\x1eI\x9bm-@\xbf\xc4i%9\xc30@\x12O\x00t\x02\xe60@\x97n\xcc\xde\xf4\xf1.@W8\x1d\\\x88\x13)@\xac\x96\xb8\xb0>T)@\xac\x1f\xc2S\xabs)@e\x92q\x89\x082/@\xe9xm9\xf5\xfc\'@\xe4\xd7\x17#{\x8a-@z\xdb-\x91$\xe80@\xb3wd\xa8\x17\xa70@\xed\x0c\xbe\x8ap\xcc0@\x03A\xbc\xd8\xff\xdd0@[\x8eS\xbc\x05\x92\'@T\xa4\x12\x18\xba\x85(@\x81\xae\xcc\xf9\xddq-@\xed\xfa\x99\xee%\xc5+@\x8fN\x81\x9c\x90\x13)@Z\xa3d\xae\x8f\xfc(@"$\xd7\xb1\xcfh0@\x9f\xf3A\r\x80=/@\x900\xd0h\t7.@\x87\xb3\xbf\x1f\xf3y%@#O\xd3\x1a\xc0\xc8%@G\xc3\x8f\xb8\x8ad1@HeTx\xc8s1@Q\xaf\x92\xc6\xec\xe4.@HAR\xd3\x1f\xcf,@\xb1KF\x00\xc5F.@\xd0j\xca\x189\xa10@C\x89\x07F\x02D-@\xa9\xc6\xda\xb1.q1@6\x9cms\xfc\x1b+@(YKw\xe7G)@\xe6\'m1\x81\x07(@\xcc\xd7\xdc\x1e\xcc~%@\xc6\xdd\r\xe1x\xe4&@\xa8\x82p\xb7\x83\xb7(@J9\x9cg!\x07*@J\xdf\xf2\xe3\x1aP-@E\xa4l\x85Pk1@\xf6J\xfa\xf3\x8a\x1e1@\xc2\x07L\xb1R\xbc1@*\x12\x1d\x1a\xe2\xcf(@\x0ccP&\n\xac(@i\\\xdc\x18\x9f\xa2)@\xbc\xcf\xc9u\xb0\xaf)@6(\x90<\x99o0@\xbb\x83_\xc91\xff(@\xd5+\x87\xf0\xcf\xd90@$\xaa\xd8K\xa5/(@G\xa8H\xad\x94\xb60@\xdc\xea\xaf\xd6eJ/@\xd0\xb6sX\x90\x82,@Q\x1d\xc0f\xcbk1@\xd0\xb0B\xdd\xf3B(@\x04\x8f\xc7\xee.\xe6-@i\xdf\xa6i7\xb5,@4ru\x82`\xba+@4\xb49J5\xaa0@\xbb\x02;%\xe2\xc1(@\xa6\x91\n\xa0\xa8\xd5%@\xf8\x99#\xde\xc4\x88/@\x8cW\xe0\xed+\xec-@\xfe\xd32\xf5\x15\xb0,@\x8c\x94\x7f\x8eU\xb60@`\x98\\\xf3b\xe1/@\xa3\x85\xdc.T\xc2-@g\x02\x99\x83\x171(@y\x18\xdd\xaa\xf5\xf1*@\xd9$V\xack (@\x1crF\xbf]\x9d+@,\xcf\xec\xf0\x15\x11,@1\xbba3\xf7\xbe+@\xa4\xb8\xa4\x16}\x0f1@\x85\x96\x0baq(.@tSG\xb7\xe8|,@d2 \x9a\x16+,@3\x058\xc6\x1e8\'@\x17GJ_vE\'@\xbb\xa6\x99\xe2\xa7\x92(@\x92\xe5\xdf\x08cd,@Au\xd1\xd0y\xeb,@\xdd\xe3xv_\x07.@>\xecGJ\xf3\xb91@\t\xa7\xca\x9a\xadq,@.\x04\xba\x95\xf6\x0b,@2^n\xd8\x00\xc2(@\x0b\x83BUm\x101@\x00\xfbQ0k\xd00@\xc4\x82\xfcT\xe5\xfb&@M\xc5geN\x19\'@\xc5\x87&\x11\t\xfe(@2\xd8m\xbbx\x89,@#\xa2\x9bk\xe0\xc21@\xf3\xb7\x10_^\xe7-@PSW\xf2,\x90(@\x7f\xa0\xa23\xa3K%@qx\xde\x8f\xab\xdf0@\x11v\xb0\x11pi%@\x92\xeeM\xd6\x88\xd51@\x9f&_\x19\x0eL&@\xaa\xca\xbek\xc1d(@\xf2\n\xf7\x12\x9b$)@\x94/\xf4\x8b\xea\n*@Cm)T\xaa\xa0+@\xb1\x99}\x14\x18\xef*@l\x00A}\xb3\x1c/@\xa3\xc3\xef\x8e\xccn*@\xbbg^\x8e\xe3%(@\xbd\xc3\x12\xd7\x08\x01\'@\xbf\x10\x08\xac\xe6^-@\x84.V\t\x1dK(@Z\xbc\xe6\xd8\x9f\xb5-@\x8f2n\x9ebi1@\xaa\xb7\x7f\xa4Z\x0b,@\xe1\x15Xhc\x06,@\x14x,\x9f\x1c\x94(@\xc3z\xa2\xcby\xca%@\xc03\xf9i\x1cT(@H(\xa7<\xbc?\'@\x15\x1b>\xdd\xa2\x1c)@u\xe7\x01\xd1F\x08*@\x99\xf0\xb0\x8b\xc7\x93%@\xcd\x9c;\xed\xdf\x8a,@\n\xc9y\xc0x\xd1(@\x08-\x0c\x8f\x0f\xde\'@\xba?\xce7\x0fm(@19<\xd8\x19\xf1(@\xbbU\xd4X\xb7j-@M\xb6\x15\xb8\xb6\xf4,@\xa8A\xab\xc5L\x8a-@\xde\xbb\xefI\x8810@{>\xc6\xfa\x01\xe0.@q\xe5\xf2\xf7*\xc9%@,\x87\xa3\xd5x\xb9%@\x91HpX\xef\xdf1@\xe0\x1e?\xb3t&/@\x82\x17R\x07\xb5\xf4+@\xd1\xfa2\x8a6\xf5(@W\x8f\xe6fM\x99(@\xdf\xe1Rbk\xd2%@h\xae\xefOPV&@<R\x1dd\xe5T\'@hGs\x89\xe5t\'@<\xe4Ji<^-@\x1d\xb2\x8e\x05\x1f\xbf)@s\xaf\xa0{\xa4\xa5/@]\xcd[\xf6\xaa\x17/@\xa9\xfe\xcc\xf5\x8a\x86-@\x85\x14\xfa\xcf\x84\xa2+@\'O\x83\xe5\x1e#-@\xc9\xd9\x1dV\xe5M(@\xc4G\x19k6F(@\x15\x11\xe5y0k&@\\\xcd\xa7\x1aR\xe31@\x8a\x1c\xd2\xfc(r%@GK\xaf\x8b\xacg&@\xddz4:R\x0b\'@\x93\xb2\xc50\xb7%)@\xaf\'\x06\x109\xff.@\xc3\xea\x1d\x8e4\x8b-@\x05\x9f\xe9\xbe\xba\xc2+@\x83ON\xf3\x0f\xb6%@5\xb04s\x031.@\xe5\x9a:\x12\xa3\x1f/@Jw\x98\xbb;2.@\xc2\x0b\xe6\xa6\x9f\xa1,@\x8a\x1e\xba\xf2\x15\xb2-@]\x11\xb2\xb3\xad<\'@\xfda2C\x85M+@\x92\xed\x9f\xae,\x89/@\x92@\xe8\xc1\xbbn.@\x9c\xd7\xf9\xf0\x13z%@\x9fq\xe2\xc9\x02\xf4(@.\x17\x94]\x8av(@\xb0\xfd\x9b\xf9\xb3\xbb%@\xb1\xfbSR~x1@{{\xe7\x14c\xb5-@\xac\xfd\xd9\x18\xa8h&@@\x95x:\xa1\xe9\'@\x1b\x89\x9f\xb5\xad80@/3\x02\xe1\xb9y%@`\xd8\x11\x9a\x8c6(@\xe5.=\x1e\xd3\xcd(@\xc2\x929\xf7\x147(@\xb47y\x17\x1b\xc1-@\xdf\xa1\xc1\x98\xfbv%@\xdf\xe0\x18}\x01\xa5%@\xdcpj\x1a\x92\xb1(@\xbdv\xb9\xc6.q/@\x1d\xbd\xae\xce\xe9i-@\xea\xe9(g\xd9p/@,\x81\xcc\xc3\xba\x1c+@\xa3|\xfd\xe4"\xbf%@A\xbcB"n?/@w\x94\xf1\xf9!f(@.\xd9r\x86`?/@\xf6\x05\x87\xe9\xa8A.@\xd8]\xe3S\xdc\x86,@p\x89\xc5\x12,\xc7%@~=\x18Q\x12\xa90@\xb2\x83\t\x1dWd1@\xc0\xda+;\xaeH.@!!i\x91\xd8k%@\x88\x13X\x88m\xa7%@\xb5s\x19=\xd3\x1f1@5\xde\xa0\x86\xb27(@\xd9\x0c7[\xd6\xa40@\x19\xd2\xd9\xe0\xc5U/@\xe4J\xbb\xb4\xdat.@\x7f\r\x91$\xf2\xf7.@\xfe)w<Y4.@\xf5\xdf\xa0\xe8\xdc\xac*@*\xf3\xdc\xd5h\x83-@\xac+\xe1\xd7\xc2S,@@\xef&\xcb\x0c\x07%@\x8d\xe4\xbb\x9b\xd4D0@#5_\xd8\xbc\x050@\xef\x16\t\x9f\x83\x0e(@\x89\x92\xf3\x88\x85\xa5(@\x0c\xf3u\xb06D)@\x9d\x93[{\xa0\xa2-@,$\xd7v\x86\xed,@\xbe\xa4~\xd9O\xbc0@E\xa8\xcc\xaac\xe6,@J\xefA\xcc250@\x92M&0}a.@\\\x9ec\xe4\xf1\x83%@\xde\x83yn\x92\xa4&@\x94-\xa1\xd2-\xd3(@\x9dlC\x97\xf5u\'@\x90\xb2s+\xa7?&@\x00\x97\xc3\x830-0@U\x8a\xbc\x04\xa2\xc0.@\x02\x12\xc2-\xb8d.@\'\xb3\xb7\xad\xe8a%@s\x04A\\\xed\x8f,@\xc1\xb2\x1e\r\xb9\x0b(@7\x7f[T\xe5F(@F+5\xd3\x96N*@\xbbO\xeb2\xa2\xf5,@\xad\xa6\xa5l\tc.@B\xbb-\x1c\x95T&@\x1f\x025W\x9c\xdb1@\x96\x0cc|\xb1\xdf.@)\xdf<E\xe6\xfb(@/\xa0\xb4\x1b\xee\xc90@?\xa0\xdc^\xd0x%@\x85o\x13\xc9\xc2\xc3(@\xe87\xcbu\x8an(@\xe4&SJ\xc58,@\xec\xc4\xf9\x08\x1fl,@\xec0\x95\x9a\x97\x82-@\x13\xe1\x0e\xc4\x88\xe5/@\xc3\xd6\xb4Q\n\xb6-@\xdb\x8bP=\xb8\xa60@i\xfak\x13*\x19)@\xae0,\xa4&n0@\xd5T\xc0u\xd2b%@NH\xfb\x8a\x02\xab1@\r\xa1\x1a\xads\xb60@\n\x9bfK\xa4\xc0-@~E\x8e\xe9\xacr-@\xd6f\xb7\x8203-@cq\xe5 \xffo(@E\x99Z?j\xcd,@\x9c\xe5u\xd1\xe1\xe3(@\xbeV|\xe2\x8b\xb3(@\x1dS\xa0)To&@\x80\x05\xc2xZ\xa42@\xc4\x89\xb8\xaar\xf4%@@I\xce\xf1M\xfe%@\xf81\x1c\xd5;\x93.@\xed\xc8}\x88\x19W,@\\U\x10\x99\x07\x95(@\x98\xa3\xaa\x15\xddx&@\xfa\xd3\xc3J\x1a\x0b0@1\x84\xa7\xc2\xaa\x86-@\x89\xa5f\xdb\x08\x1e1@\x91\xbaY\x18\xfc\x98-@\xd2k\xd6b\xfb\x99%@d~\x93\xcc*_&@a\x1e\xd2\xdf\xb3\xd4(@\xbc\xbe\xad\xb1\x02p0@\x83\xf5\xa0\x8d\xc8\x864@\xac0\xb6i\xed\x12/@.F\xc8\xea\xc5\x89.@\x13\xa2gg\xeb )@DE^\xf9g\x83&@{\xed\x88\xe0t%%@E_\xb4D^\xf2.@\xccG\x00]\x99\x1a)@\x96\xff\xbcd/3(@\x80p\xdd\xe2~\x1e+@p\xc9\xf3\x86\x1a\xdb0@C\xde!D\x12\xf2.@\xac\x1b\x9dP\xd9k1@\xbb\x13\xebQ\xb4\x99%@\xb6\xaa\xbfz\xaf\x13.@Im\xae\x86\x06\x96&@\xf7\rA\x17\xb4\x9b(@\x9a\xe6cx\xc5A0@t\xcf\x0c\x13\x0eo2@\x19\xb4{V\xf3\x874@\x19\x91\xd9\x8b\x0b\xab(@\xcc\x176\x14~\xc90@\xb4\x7f\x07?\x87e/@\xe7\x89\x02e\xd6e,@\x06{\x10\x93E\x04-@\xa1\xdb|\xcd\xc1\xc0-@\xdd\t\x04,\xf6\xa5-@\xce\xf9\xa0\xeb\x00o0@\xcc\xee\x149\x00\xdd/@\xf2\xe8\xf3\'\xf2h(@q\x14\xc6\xa6\xc3d*@\xa1B\x8cios0@4\x80\x19_zu-@=\xeea\xbb\t$0@6\x8d4\x86\x03i(@~\xa9\'\xb6\x9d\xe10@\x81xy6\x9c\xfd0@\xa2\x05\x00\x97\xe0i-@\xa5\xaf\xc6}\xa8\xdd(@1\x12>I\xf3\xc9,@\xf9\x04\xc8B\xafz)@\xdd\tF\x9c\xb2\x17(@RO.\xa2*\x8f1@\xcd\xd8\xa0\x08\x88\xdf1@l&z\x1fu\xd8,@}\xd9\x1d1\x8e1)@\xf8\xdbB\xc4\xf3\x05(@H\x92\xd7\xe0\xad\x94/@\xba\xe0\xf2?\xdd\xc8/@\x80\xe6k\xd2~\xff,@X\x82Ib\xf1\xe2-@u\nJ\xf9v\xc8,@\xcb!\xae\x19<\xfd-@^\x80\x91\x12x\xb81@Yi\xe5M\xc4\xc61@H9\xa2\x86\xb8\x1e0@q\xabD\xf3\x1f\xe81@(\xc8\xc0\x96J1(@\xd0\xe3!\xbdyQ0@\x8fZ\xa8&\xc7p-@\x1d\xc7m\xa1p\xef-@\x8be\xf5/\x9c\x8b1@\xc12\x95\xf9w\xc41@c\x0bL4\xc2E(@\xe1\x7f\x04Z\\\x1e(@&S\xfca\xd7\x9f/@\xa02Xv9(0@\xf4I\x91RFT-@\x92\xbf\x15\x84\xc0@(@\x137&o];0@\x8bj\xdd\x132\x98-@Td\x90\x8a\xcb</@V\x9d\xd5h:3/@v\xae~\x19\x13\x12)@t@\xf3n\xb9\xed0@\xbc\x13\xffGiV(@\x93\xe6\xac\xaf\xd5Y.@v\xd7?\xebO\xe81@\xc2\xa7\x9dDZc0@\xe7\xb5"\xe2\xb6\xf4-@,Y\xf4\xc9E\xc01@N}\x85\xccUZ0@Ib\xfd-\xb3\x01)@\xe0}\xcd8\xf0\x80.@e\xc4\x93\x82\x8f\xec1@|\x12\xc4n\xd0<.@:\xc8\x9d\x04\x18\xae.@\x97\x95\xc0\x8e\xc5\xd60@p5$G\xf470@\xac:\x07\xe5g\xc1,@\xb5\x0f\xe5\x84\x8c20@C\xba>\x86\xf2//@\xb3 /\x88\xa4\x801@?\x0f\x1d\x92\xfe;3@\xc8\xf3\xa3*JB.@V\xab\xcd5j+)@\x15y\x91_\xebP+@\x1e\x16\xcc\xf5X\xbc,@\x1a\x80p\x18{\xf2\'@ef}\xb4N!/@\x1bs\x05\xac?\xf61@U?M\xefr\x8e-@^w\x86tV\xef%@\xb83P\xc8\x13\xe9/@\xea\x96\xfb\xe9\x9670@q\xe07\x1a\x99\xd5(@\xdd\xb9px\xbb\x941@<\xdf\xa9\xfb\xc3\xb4.@\xbc"\xcc\x95E\x8e0@d_7\xb4\xb3\xd70@\xaa6\xd3w\xc7H.@\x88\xe9\xb6\xa6\x955)@\xaa\x1d\x16\x8c7%)@\x94\x00\x03\xa1j\x19\'@q\xc6b\xc1J@3@f\xcdtFIk(@\xc6@\xffO\r\xa50@\xfa\xf0\x8b\x90\xf3\xa90@\xa6Y2\xa0\xdf\x0e0@\x16\x94\x91\x83\xa0\xf3\'@\x07\xec\xa8\xe3\xc2x.@\x80v\x1eJ\x84\x981@\x1d\x1e]\x87\x8140@\xfd\xb6\xf3pp\xeb0@\x86o\r\x83\xf7\xaa-@\xa8v\x9c4\xac\xa0(@\r\xdd\x8a\x9b\xaeY(@U\xec\xc1\x1f\x89\x1b0@\x17\xbb7`\xb7\x18)@-\xe8\x84;\xe7\x921@\x93\x11p\x06\xf8\x10\'@\xf1\x9a\x03\x1d\xf7\xd7%@h\xb2\x92\xd5\xd8@0@\x88\xa0\x865\\\x9d0@\x08\xf5\xacs\xc7\x8d(@\x00\xad\x92g\xd1\t(@\xef\xae\xe8\x82#2,@\xcc\xef\xb2!\xde\x06\'@\x94T\x1e\xf3u\x160@](\x14\x9a)\xe1/@\xedo\xb2\xa5\xe2D0@S\xe9\x13J\xf0\x83*@\x98\xb9\x16\xfe\xb5<(@\xe2\x9dA\xcft\x9a1@\x86\xf4^A\xc6\xf2/@E\xf8\xf2\xba`\xb11@\xa1\xb9\xde\x84\x97\x02,@O\xb8\xe4F{!,@$"\x0f\xd1\xaaG%@\xf4">\xeb\x10\xec,@\x1a>\x1b\x83\xab\x04)@,B\x8c\xcd\x88\xe5-@\xfb8\xb6**{*@\xd3X\x953\xb1\x8c(@\x82(fjt%)@>[T\\\xb7\xf8\'@=l\xaf}\xb6\x04)@\\Q\xa0\xbde`(@\xd9\xf8\xc7\x1d\xaa\xa0,@\x9a\xf3\xd2\xcc\x96\xef\'@\xb9\xd9\x7f\xc2\x01\xa1(@\x80\x84\x07\x01\xb7K1@\xc9$Uv\xa5v.@\xa3\x05\xcc\x9b\xf9\xd5\'@\xaa"\x99\x1a,\x010@\xfdV\xae\x80O\xc7\'@\x18R \xf8t\\(@\x97!\xc7b\x8c\xce(@\xbf(\x93\xbf\x1d\xfe,@\xa3\xdfZmA\x1f)@\x14KC<\xe8\xca\'@I\xb0\x0e]\xe7}1@M\x15\x86$V\xcb+@\xfcW\xc6H\\\x0e,@\x15\x85\xc3\xd9\xb5-.@\xc2\xf3\xd3=_\xf3,@\x83\x16\xcbk\x8bB3@C\xf4[?\x87\x88-@\x93\xc8\x84F\xdas0@\x1d`\xb3\xee\xad\xda+@\xf8\x19\xcet6\xe6-@\xc5R\x1e\x8eN$,@\x92\x9b/\xb3\xcf\x15.@\xd2\xd5\x9e\x88v\xea(@\x8c\x12\xad}\x8e\xa90@(\xc7)cx\x98(@\x8fkV;l\xd4&@W\x1b\xd9\xe8\x0c\n0@\xe2c\xcb\x9cA=\'@C~\x02\x16\xa7\xc0-@\xd3m\x102|\xf8\'@\xcb;\x980H4)@\x98K\x99\xa9\xc3\x04-@[\xbfe\x90\xc8Q\'@\xe8\xafn\xbd\xfbA-@\xfe\x9d\x11\xc7F\xa50@\xff\x7f9\xc2\xf5B%@eE\x18\rx\xa9&@W\x18\x9cJl\xf6,@V\xd6Q\xfc\x0ft0@\xdd\x14k\x93j\x9c(@y\x8b\x08\xdc\xb1\xd9+@\xa8\xe3\x8b\xe5\x80\xdb(@\xe9\xaa\xb3\xf1R\x991@\xeby\x11;C\x0c(@w \x8f$\xdc\xe20@\x0c\xebc\x81?*-@\t\xf9dD1\xe00@\x1c\xb1U\x00\xb5I-@j\xfe\x05!\x1c\xf3&@\xed\x01\xf2\x91\xf9\xe6\'@\xcfjt\\x%.@\xdc\xa2R^\xb8#0@<\xbf\xb6\xb7\x18\xad0@\xf6\xaf\xf8\xde\xec:-@\xa7\x83\xe9)>Q)@\xf0\x13\xad\x97\x19\xb6\'@$\x01\x16=\xa7(.@I\xbe\xeb>P\x19)@\t8\x89\r\xb2\x02)@\xaa\xad.\xb69\x901@\xe7\x8c\x00\xe9Ax&@]\x08T\xc1\xd8\x021@\xc5h\xf9\xc2\xbe\xe3-@\xf6\x98Dxe\x83-@\xb0\x9c=!*\xec(@\xcf\xc3\xdf\xf2e\x06(@\xc7\x8b\x98\x19R\xb00@\xeb2\x82;c\xbe-@\xe0\xca\x02\xbb<\x96&@\xa4\xc2\xf0\xaa\x97\xa3*@Kn7{\x04\x1f)@4r\xe0~[\xa8-@\xcfj\xb4j\xdd\xd6(@\xabAIi\xbfe1@:\x97\x16\xa9\xb6\x1b.@\xeb\x1e\xe5\xbe&\x89\'@\xb2\x90=\xb9\x19\xfc\'@?\xc6I\x15\xcdy-@[\x86vJ\x0c\xa2&@\x19X\xc8{\xb4\xb0+@_\x97\xd4\xc6;\t-@\x99;\xee\xb48 +@\xc8\x07\x9eP\x8bX-@o^\xf5~&y1@.\xb7OM\x9b\x070@XW1\xd2P\xc9+@\x90\x9eSGk\x0c,@e\x91\\\x90)\x8f-@\x9da\xac\xecY\x9c1@\xc7Y\xde9s\xfb(@\x96\x96|+\xa8V0@cE\xa3\xc4\x04\x89\'@[{\xa36C\xb8&@\xa3,\x82y\x16\x11-@\xfe\x13\x02i\xe1\xa4-@,q\xbd\x14g\x0c/@o\n\x9c\xca\x02\xfe(@\xdf\xf3H\x87%T-@\xec\xea\x87Q\x07\\)@E\x02\x85\xad\xf4\xce0@\xeb\xb0q)\x91\x81)@\xba\xa8\xd8\x02^\xcd1@|\xeaF\xfd\x9d\xc5-@\x96\xe8<\xfbzt-@\x04\xac\x86\xbf\x06\xea(@3\x0e\x92)\xb9\xb2(@\n\xdf\xdc\xbf\xfeS.@\xc0\x9b^L\xc8o.@\xeb\xdb\xe8xq\xb90@\x9c\x98\x9e\x8bx)+@\x05\x04S\x96\xbb\x110@c\xb6\x1b\xe5J\xad)@\x05\xf9\xd3\xf4=&3@\xae\x99\x87\n2\xa51@s,\xf0.A\xd7-@_\x8d\xcb\xb3\xe6\x1e)@\xb2\xacL\x93Y\xdf1@\x9cn~\xfeav)@S\x99\x11\xe5"\xae.@0\x87-m\xf0\x050@>\x15[\x0e\x89\x9f1@\xc8r\x0e\x00\xbf\xd0-@\xd4\x9c\xce\x01&p)@x\xc8\x85{\xd8\x9f\'@w>\x92\xe7\xe4K,@\xaa\xe6\x04%J\xde,@}\x1c>Z\xe1\xc5\'@M:z\xf7\n%)@\xb7\x16>\xf4\xf8)+@\x88\xfd\xf5LjX)@8\x1bb=5\xef(@\x8f\xe0\xd7\x02\x18\xed1@\xd7\xaaq`-M)@\x80\xfd\xf5A\x97&3@\x17\x9e0N\xd1\xd5\'@\x14`\xea\xca\xe2\xb9)@;\x1d\xc9P\xd2\x852@\x0c\xe0\xb3)\xe4\x860@\x9f\xb2[r\xa3\xd62@\xc2\x85.\xbb9\x140@\x00\xa2\x7f;>\xee-@D\xd0\xd4]\xd83+@&\xfe\xec\x07uJ.@m\xa5L\xa5h\xea1@\x1b\x88w&\x168\'@\xae\x90}t\xc0\xa0\'@\xe7,\xbe/\xe8\xc8\'@b\x82\xc52|\x8c)@\x1fFg\xf8E~-@>`,\xe8"\xb5-@=\x90#\x0f\x08e)@`&\x93\xeb\xd8\x951@8\xc0\xfe\xd1"\x97\'@I\x96\xd0\xd7\x84h,@k\xcbu\xf8w\x96.@S\x95\xdd\x8d[\xa9-@\r\xd1\x80\xc0\xa4\x0b-@C+L\xd9\xa3\x9c(@\xdb\x00L6\x8e\x8d(@k\n|\xfa\xda\xd6+@A\xf7p\x02\x18\xde\'@\xdat\xb7\xb4m\xe3*@\xa6\x14\t\x8a\x08\x880@\x7f\x0f-4N\x19+@\xadd\x82\xe0\xe4;)@\x90\xef\x87\xd1\xc6\xa9.@l\xa7\xb0\xddZE2@\xc2\x02\xd1\xd8\xbaN0@\xe9\xfe\xea\xe6\x1a\x9c-@;\x08\x00\xc6\x9bq2@2w[d\xe3\n)@h\x9aCo\xe9*\'@\xfb\xd3g\x90F))@\xae\xa4\xc5\x13{\x9a(@\xd2bdWE\x1d0@\xf9\xe0C\xc5e\r)@\xd1\x9at\x83_\x912@Nd@\xf3\x11<)@I\x19\xe4\xac\xe5\xaa(@\xbf\x03)\x04\xbe\xcf*@@ J\x17\xa4\xf5(@l\x05\xb1a\'\xf0*@\xca\x11U64b0@\x813\r=\x16\x99)@H\xe0\xd9\x02u\xe0\'@\x832\xc5>\x17%\'@j\xb3W\x17A\xb91@J\xa5\x9dU\x8e\xd3*@\xc0\x07\'\xb4g\xac,@? \xd04\xd7`-@\xb4F\x12\x87s\xba*@\x89u\x14H\xf4\xf2(@\x91=\xe6i\x89\x931@z\n\xaa\xcc\xc2\xc8/@\xe4\xaf\xce\x00\xe6\x12-@\xa1;T\x1aP\xe3\'@\xb7\xde\x01$>\xa9\'@\xc8\x98I\xa3\x05\xfd\'@l&M\xc7~\x981@\x12\x92<\x94\xd3E2@\x17\xdc\xd1$\xe4-.@\xa2\xc8.\xe2x\xc4*@\x80j\x84N\xcd\xf5-@\xf68\x862>\xc71@\x7f\x08~\xdf\x7f\x05)@Y\x0eM\xe2\xb0\xcf-@\xdfS\xdd}\x03\xac\'@?;\xcc`o\xa4\'@=,ylb\x1d3@\t\x1d\xcb\xea\xdd%)@\x9d8\xe8\x87=\xd8\'@\xfc\xb7\xab\x84T;-@\xb3\x102\xb3=\x920@\x96|\xb3\xcb`\xc5\'@W\x96u+@\xee\'@J\xf4\x19\xd8\xdbj,@\x98\x07\xe16\x9c\x05(@\xb9\xc3M\x8c\x19\xce)@\\ \x80\x9b.\x192@d\xfb\x9a2c\xc4\'@\x9b6.D\x07^)@\xd3\xeb\xbfr\x8b\xea\'@\xcb\xf8:\xb6\xa8\xcc,@]wI\xa3\x95\xb5)@\x17\xcf\x8c\xe2+H,@\xc7\x99\xea\x97\x85\xa5-@>.z\xbaa\xa7)@\xd0\\\xd1\xde`\xf4\'@\x7fH\x9d\x0e\xadG)@c\x14+\xef\xe8\xbd+@\xd8\xee\x99k\xae\xbf-@_\xea\x896\x02\x8d&@\xb5\x94\xb4\xcf"\x9c-@\x96\xa1\xf7\xbfU\x99,@\xc8O\xf0\xdf\xebR)@\xa7\x14\xd7\x85Z\xb9-@\x1c_cn8\x9e1@yU\xed\xa0{K)@\x80\x11\xbew\x135)@\xb0{\xdfj\xdbz-@\x12\xff\xf70Y\x0e,@\x82\x9b\x0b\xad\rE2@\xba\x10l\xab\x7f\xec)@\xfdjg\xfeM\xb8*@\xa5"\n\xb7\xab-)@\x90e\xf2\xf0\xf5\xae3@\xb5{\xc9\x98C\xc9*@\xcae\x99\x0fZ\xd4-@\xcf\x062c#\xf4(@/\xe6\xc5\xca\xa6\xe7+@\xbf\xf4u\x8c\xc0\xba1@q\n8Erj.@\x94=C\x90\x96o-@\xdc\xc5\xc8\xb0\x80\xc6\'@\xbdd\xb4ES\x9f&@\x97s\x15\xb6\xff\x81\'@f\xaf\xffr\xd3\xea(@P\xeb\xe4\x91\xb1\xa1+@\x05\xba\x05\x87\x82\xe6(@=\x8e8\t\xd8\xdf/@\x99\x1f!|F\xc70@\x11\xea\nW\xc2\x9e)@\xe8\xe1\xb8\x16\x8a[.@\xa3o\x03\xe73\xe40@C\x96\xf9#\xaaY1@\xdd#U\xba\xebJ1@s\x17\xf8]\x87\x9d)@\x0fr\x80\x99\xe9\xba(@\x87=\xc0\xc1\xfa\x07(@\xf2\xcb\xdb\x85\xa5b0@\x82\x1e\xc1\x9c\xf4e,@\x97\xdc\x9a@=+,@\nr}\x08\xee)/@\xf2\xd1\x83j\xf4\xce)@R.,\x92H\xda-@\x88\xe8\xa3\xca\x94\x13(@\x01v\x999\xb2\xec1@Ve\xd3\xb2\xca(2@\xf0d\xcf\xf23T*@\x00z*\x9d\xc4\xf9/@\xa0\xc9\xa4\xad\xa2<.@\x98Rznz\x8b,@\xfd\x03z\xbd\xd3(,@\x82\xd5\xf3\x15\x0e\xbf(@\x04\x01\xd7\xca\xbc\xf7/@\x11\x80M\xec!\xa00@>Q\xa7^HT+@\x1b&+ \x8f\xe1-@\'\xf7\xe9\x9e\xdcw,@\x94s\xca\xa9%\xbe(@\xee\x81\xef&:\xcf-@\x94\x92)76\x90/@}i\x9e\x07\x1e\xce(@\xa0\x8b:_@:\'@\x1e\\\x9aq\x19;,@Fb\x00\x17--/@\xdeGX\xb8XJ+@\xbb\n\xa0\xd7\xbe\xec\'@\x14\x87<\xf9\xa7\xd6-@+\xd8bswa(@\xaa\xc8\xed\r>\xc6\'@\xa6\xdd\x93\xf1o\xbf\'@\tuBw\xa4k(@HoGM\xc1\xc2-@g\x88o\xb7f\xca-@\x9f>2\x10\xf7\xe8-@9\xa2@E\x86j.@\xac\xa3O\x1as\xb8/@9\xff\x19]\x18\xfd1@<\xcf\xa8\xe1\xf5\x93/@4\x8c\xc6\x94\x05\r2@\xc8\xab\xb6\xfbq\xe8+@\xa9\xa1z\xfcw\xba/@Z\x98\xf6\xc5\xd3\xc1-@\xf7\xb5\x98\xf9[\xbf\'@\xce\x8f=\x04\'\xfd*@!\x12\xba\x06B\xf1-@\xc5\xb2\xed\xb5\x12\xd6,@F\x8f\x96\xd1.\x1e-@\x19\xf9\\s\xac\x11-@\xfb\x07\x82\xb3,i\'@x`4^\xa5\xbb-@\xa7vD\xc9f\xa5(@\xe3\xde\xab\xde\xff\xb2,@\t\xd1\xdeW\xf2\x9a\'@\x1e\x01i_\xe9\x182@M\xde)2z\xb80@\x04z\x11SF\xe0(@\xe7Y\t) \x19-@ \xc7\xa6\xb9\x029\'@\x7f\xb0\x90z\x18\xc4(@\'\xbb\x87\x11\xa7,-@\x1d\x80\xd2\x88\xb7%0@3\x1e\xf5\x7f\x11\xef\'@6\r\x8f\x98\x18~(@ct%%U\xe4*@+\x19N\\\x88:2@\xb7]\x8a"v^1@g?U\xe2i\x91(@\x89v^\x05\x8f[1@,{\x9c\xb0\xdab1@\x18\x90\xc2\xda\xf5\xbd(@\x93\xeb\x97\xa6\x93\xcc\'@\xa6\xc9\xa6\xfc*\x89(@ \x9f\x83\x11\x1a)1@\x1a[\x06%\xb5\x98,@\x99d\xa6\xfa\xfb\xb5-@}\xa6\x7fk\x8c\x8f,@P\x8e\x1dA\xb8|/@o\xbbw\xac.\xe7&@\xc1\xc1\xbd\xa5\x8a\xff&@\xb0\xa6\x8bW\xd1E\'@\x9c\x87\xe9FP\xb4\'@t"\xc4\xa8Ro(@\xc8\x91i\xb8\xaa\x9a1@\x02\x17X\xc4\xa5\xb6(@\xb9\xd9\xbc\xe0Fs0@C\xd4IJ\xe3,3@\x91\x00@\xfc\x98Q\'@+3\xd7\x9e\x02\xdb-@\x13\xbfU\xa4\x84\xa1/@\xfc\xb7%\x90&\xf6(@\x9d\x89\xe9\xc6{z\'@\xfb\x07\x83\xc1\xb6&0@\x16\xd4\xfdKb~\'@\x1e\x15\xfa\\\r\xff-@\xb9n\xf7Ofz(@H[\t\xef\xb91.@\x92\xab\x1adC\xf51@\xc3\xb2u@\xb7\xa2\'@\x02F\xe2\x8di\xa9\'@\xda\xccO\xff\x1e\\1@\xf0\xa8\x9f-_\x05)@\xf9\xe5P\x9e\x17()@\xd2n\x1c\xeb\xe6a-@\xe9\x12\xbbiY\xe3(@\xff\x01y\xdc\xea|\'@\xbe;\xce\xff7\xa7/@\xbfg/\xd6\xc0\x012@uH\xf3\xf1d]/@\xf3\x8dR\xd65\xff&@F\x9a\xde\xc0\xbeU\'@Q\x9c\x94(<\xec/@\x9a\xbe\xa3\xf6E\x0c/@3\xc9=D@\x042@\'\xfdb8\t\x1c.@\x0e\xdb\xae\xd4\x1a\xff&@=\xe6\xae\x91\xb3\xaa(@\xac\xe2\xf5\xda67(@\xb1\xb2\x96L:\xd9,@\x1c\xb6\x1c\x8a\xdbp-@\x01\n\x10\xd0\no\'@\xafo:\xe7B\xdb(@0.sU\xd0\xea/@gs\x8a\xa0\xffn+@52\x8cKF*2@V>\x9d\xccg{\'@\xf4!\xa6:@\x0f\'@\xce^\xaf\x0c\x8f\x90/@\x96\xaa\xa5U;\xb7*@]\x08\xf4K\xd1\x9a0@\x89\x07\xbe\xbc;\xa20@\xce\x9c\x04\xe1\t\x02)@\xff$\x8dH<\x170@\xe1\xd2\xbd\x18\x18\xfc(@\xb3\xe1P\xbc^\xfc,@\xceB\x93\xfb?\xaf/@\x8d\xd1\x1d\xda0m(@!];_^\xad(@\\|5G\xd8\xd5,@\xcb\xea\xb0"\xed_)@\xfc\x07\x1d<\xd39/@\xd6eS\x11Dg+@\xed\xe8M\x8f\xcc\xd0,@\xc0\x1fY\xc87\xa30@\x98\x01\x98.\x9162@-\x10\xedq\xe3\xc7,@k\x91WN\\\x1a.@\xd0\xb7\x83t\x96\x18/@,\x18\x8a\x7fD\xcf)@\xeb\x9f\x96\xb6(i(@\t\xb1\xf1nxV(@\xeb=I\x1d=]/@\xe3\xdc\xea\xbc\xfc\xef,@-\xce\x92\xb1\xb0\xa41@"\xf3\x97B!o1@Co\xeb\x99\x11.3@]\x0bx\xd3B\x020@ht?\xf5a62@\xe5\xc0\xcb\xba\xb3\xaa(@`\xd1\xf8\x803J1@\x0b\x08Z\t\x8a\xde-@\xec\xd8\x0c\xe8\x19\xef1@\xa1\x9b \x10\x04d+@\xc5\x80\x1a\xd5\xcb03@\x9e\x1a\xad\xab"\x1f\'@\x84T\x80\x18\x17`\'@\xc6\xb8r\x18\xc0_.@>\r\x0f\xa0\xeci.@m\xc8\xfc\xa8\xd4\t2@\x07\xaf!\x1c\xd5\x890@D\x9c\xdc\x16\xb30\'@\x870\xbd\xb7l=2@4\xe4\xf3\xe5/\x0c)@v\xbb\x97\x9d\xcd\x870@\xab\x98Tp\x11\x8b)@\x13\x96O)\xd8\xa7)@(\x83E\x0b\xb5\xc30@?\xef\xdbq[\xc8,@\xfaY\xe7\x06Y ,@\x07\x1b\xae\x05\xa5\xab/@+\x07\xcc\x89\x18U(@\xb0q]M\xc0\x82\'@@ur \xc9%\'@\xbaf\xf1#r\xf3.@\x12\x95\xb9\xfaL\xd1*@"m\xb4@\xc9\xfb1@?\xb9v\xc9L\xf31@\x93\xb0[r{j(@\x12ba\xcc\t\xd9,@\x18\xee!\xc6\xde<-@]\xf1\xf7\xd6\xba\x96-@\xbbD\x0b\\@\x91)@F\xe0g\x12\xb6\xd1)@Uj\xd2\x84\x91\x850@\xfe\x1b;\xe5\x80\xf4(@\xfd\xb8\x07\x1b\xba\xd1(@|{X\xee\x02F-@k!3=\x88\xbc1@\xb6\x8a\x84\xe4X\x97*@_`\x9a\x80\xc6]-@\xf2\x85\xf5]\x80\xc5,@\x02\xf2M\x87\xd2\xb9-@\xcc/\\\x19\xffd\'@F\x06\xc3F\xa1)*@S<\x1f5\xf7\x8f*@\xf6O\xdb\x936\xe0)@\xff\x16\xa9|\x83\x13.@&2\xc7\xa7\xfa-,@\xc4\xa4\xe4nQ\xe4-@d\xbd\xeb4n#*@\x8a\xccU\xb3\xe5]2@\x1e8r\xff\xb7t0@\xd1y\xb7\xf6\xe3\xae(@\xb5\xa1\x8e\x8e\x9f<2@\x8eH\xcc\xfd\xb8\x17\'@\xbep\xd5\xbeo\n\'@p~\xa8\xc0\xc1q1@\xae\x9038n\xd1)@\x15t\x94C\x01\xe7-@]\x98-(\xdd\x0f0@k\xa5\xba\xddm9-@\xd6\x921\x93}\x1f2@N\xe0\x96Z\x91n1@(\xc7y\x9e\xa7\xcd(@\xfar\xdfC.\xa8(@8"\x7f\xc1\xcbc(@\xff\xd5\x0e\xc9a\xf2)@9\xbd\xcb\x9b\xec\xd9)@\x19\xd2T\x12\xee\x182@\x9a\xb7\xe15\xfdd2@!r\xe1\xc6Q\xa4/@\xc1\xf8Ie\xe2\xaa)@\x91\xcf\xb5M\xb5\xbd)@d\x99o\xe5\xd3\x172@\x84\x00\x94m\x04%3@\x97\x16\xeb\xe9\xc9\xae1@\xd0q\xa2\xc6\xec,2@\x9b1<\xa1\xb5~0@\xd3\x9b\x84\xdbp^(@\xdf\x9b\x7fdN*2@\x15\xda\xdd\xda^\xf4(@\xa1\xec\xaa\x99 R\'@\xb4\xe5p\xdf\x80E2@2q\xdf\xc4\xfb\xbc+@\x80\x97\x0f\xb5\xe7\xdb0@\xc4\x1d \x9a\xdc\x0e.@K\xf5\x8f+\xd3\xd7.@}`6F\xe5\xe8,@\x8b+\xdc\x14\xd3\xb41@0E\x03\x0fc\x13*@{\xa6f\xba\xdf\xb1,@\xdc\n\x10{\x19\xde1@6\xb5h\xea\x86\xa7%@\x82\xaaBJ2\xfe0@o\xa8"\x8a0Q*@\x91\xb9=\xbf\xf9\x04/@\x08\x07\xf6S]g*@G\x8d\xe3\xd8\x1e\x070@9\xb6\xfc\x05\x03i1@\xef\xe8T\xc4\xd3D,@uj\xb3\x03\xec\x160@\x98\xb2\x8a\x0b\x91\xd9)@\n\xa3J\xbbM\xe60@\x85\\\xb1\x0e\x93\x7f0@\xca=mU\xe2\xea.@y24-\x81\xa8+@\xe4\xabo2\xef\'&@\x96[Np\x1b\xed,@?\xe1\xfe\x12\xd85\'@\xaf\x96\x99\xe4"\x961@\x16\xabZ\xd4"\xda,@\x01\x9b\xfe\xc7Mf\'@C\r\xb0\xc6>\xae0@`\x92\x07\x8b,\xd0.@\xfb\x93l\x8c&\x1b+@X^\xd9\xaa\xc1\xd8,@\x05\xbdZ\xd2\xc7\x90*@\x87?\xd3\xebc\x9a*@\x1c\xe2\xad\x84\x90\x0c)@\x95\xc7\xc2\xf7\xde\x9e,@"\xe3D\x0e 1,@\xef\x19\xfa\xce\xae\xbc1@\x06\x8b\xf1\x19\n\xc0-@\xbfyz6\xac\xed0@-hJ\x04(t*@\x9a\xf2\xe8\xeaKK0@C\x02T\xa2(\xcf,@\xfd\r\x8ax\x8f\x99(@\xffW\x8f8\xb9\xcf1@\xe5+\xd2I\xfdc1@k\x81]Jgi(@\xc3\x83\xd6\xa3b\xb9,@\x8f\xda\xd1\xd4\x1dq)@@E\xe9=m\xd3+@\xe3\rE\x13\x00\x9c(@W\x82\xbe\x9a\xbe\xe50@\xbfa4\xf1\x9e\xd3,@\xae(\xd2\xa7\xc4k1@\x05\xe5[\xe4\x1f\xb9\'@t\xa6U\xe0a-.@\x87\x97\x12\x8e().@l`df\xbf32@\xa8}\xa8\x90r\x1b-@a?\xb4\x83\x07\xab\'@h\xa9\xd4\xc1\xd2~+@\x9f\x98\xba\xec\x8aU*@\xf3\xce)\x90\x02\xb60@\xbc<\xce=\x0e\x10\'@+\xe9\x1a>4\x81)@\xc4\x08s\x1a\xeb\x180@\xaad\xd1\xab\xc5\x0e)@\x14r\xb0\x94!Y1@\x02\n:\x93p\xe50@\x8b\x95\xdc\xa4\xf5R\'@0n\xdb<\xeft%@\x96\xec\xb0\xe93\xc51@\x83\xee6\xd2`\x12-@f=\xaf\xd8\x15\xfa,@\x197\xaew\'\xe70@\xb9F\xf4\xe7Et0@\xad]\xb4\x0f\xcc\xee0@\xd3\xe1L\xd4\xfb>,@\xbeqM\x9bBM-@\xae\xad\t!r\xba\'@\xb3\xbc \x16\x15t\'@\x02_Cn*\xff0@r\xd6\xa0c1\xf4-@\xaa,\x81\xfb\xb3\xce0@f;RT\xc6c-@\xa0\xdd\x89\xd2*\xcc0@g\x0e\x88.\xb2\x8a1@\x07k6\x86"S%@r\xa4\x86\xd6\x8c`.@K\x04\xdbSOh0@7\x82\x18\xf3\xb83(@\xa66\n\x96kx.@3\xa7\x98o-&(@\x14\x1eP\xcd\x16G.@\xc0B\xd2\xc8\xad\xe41@\xf6\x89\xe2\x9e\xa8\xf51@\xce\x07,Txe0@\xf6\xbd\xf8\x9e\xcd(4@\x82(\xcb\xb8K>&@#\x19\xbc*%\xc00@r\xc5\xc6\x1d\xa2a1@\xeb\xe6\x1c\xc3\x07o\'@\x96z\xc0\xff^\xe80@\xbd\xba\x903\x9d@\'@nb-\xd4\xae\xc1)@\xb3\xcb>\x83\xc8\xf10@\xa5\xe8\xe7\xe9\xe1!)@\x83\x80u\xb3{\x83/@\xe6\x84\xe4\xca]\x131@p\xdd)\xa7D\xaf(@\noPn\x1a\x10-@LY\x07\xf9]N(@dW\x9e\xda\xd4d1@\x85\xf2\x14\x80\xaf+1@\xc55\x10\xfc\xed\xb8,@\xee\x95E\xc0!l(@\xf5\xb6\xf1\x8f1\x83.@\xe9\x98`\xa0K\x14\'@\xc03\xc1\x11\x07\x860@e\xeaZ\xe6D_1@.\xe0\xd8T\x88\xbb-@f\x97R\x82\xb9\x82-@\x9e}^~\xfa\x821@<\xa4 \xf7\xcc\xd1,@\x15\x96\x8e\xc4O\x031@&qz?of,@\x18\x99-FM\xb60@a\xa0\x81\x9e\x81\xac,@9\x83\xe9)\x06\x18%@(\xd6\x8e\xfbL\x01,@{\x8d;\xb7\xbd\x1e)@\xf0g\xd1\xd6o$0@\xbc\x89B\x1b\x94\t0@\xfb\xacY\x95~\xba0@\x92\r\x82\x0c\xae\xff1@/\x12.\xc3\x10e,@8z\xc7\\\xba\xef\'@\xbd\x8d\xa2\xe8U\xa8&@W\xed\x89\x9cF\xd81@=#A\x10~\x8b&@\xb20\xe8;\xb0\x89&@\xd9\xd3\xc2\xccB\x1a+@\xe4\xf8\xf3\xd1\xef\xf1\'@aq\xf5!\x1b\xf1(@\x8c\x81\x9dH#Z(@A\xa4\xb1\x8d\xc3\x1f\'@\xd2V\xbb\xaaG\x9a\'@rJk\xd7f\xc3\'@\xff\x17\x15\xa1\xaap(@<\xb3\xbd\x19H\xeb\'@\\\x16^\xf3H\xcd-@*\xc3O\xcd\xdd\xfd/@\x1d\xf2=y\xb1\xe8,@\x14\xac\x99g\xec\x1e(@r\xb1\xff\xb3\xa4\xa20@X%\xa8\x1c\xa1\x1c-@\xe3\xc3\x97\x9fD>\'@\x8a?\x19\xabBw(@\x88\x832G\xfa\xfc\'@\xda\x08\xabk\x18`,@3M4tE/,@\x86\xb2\xdc\xe2\xa6\xbf1@\xb5h\xb3\xd4\xc9D2@\xd3\xed\xa4\xf7\x90!1@ew0Y)a&@%Z6\xba\xa2\xa40@\x11\xbaz\xb0T\xb3.@\x00\xcf6\xf7\xa9Y1@*a\xf4\xc3\xce\xb7\'@W,.$.\x12+@\x0f\xdc\x17\xc22g.@k\xb1I\x89|\xc5)@\x90\xbc\xc8\x8d\xb8X1@\x0c\t\xd3_y$-@5\x9c3\xc8\xa6J.@\xa4\x86D\x89\x92\xd1-@\x0f\x8e\xe2\x97W\xc7-@\x9b\xfb4\xcd\xfe".@\x9eF\xc11~9,@/C\x80\x84\x0e\xc0*@M\xe9 \xc8K\xe8(@\xb1-}\xf9\x06\xab%@\xff&Z\x84\xef?1@Z\xa4\n\x8c\xd7\xaf.@\xe2\'G\xe0\x80\xa6-@\x8fS\xe4A\x00\xa9.@q\xa1\xe2\x9aO\xc6.@L\xba@\x81\xbe\xe9+@F\x87\xcb[|42@\n\x9d\x16\'\xa5\xa4\'@:l.\xad\xd7\x98\'@U\xf5\x05\xe0Hs\'@\x0046[q\x86%@\xca)\xdf\xb7\xec\x94/@\xf9\xff\x9a\xdb\xdb\xbb1@G\xe1\x90"\xab\x042@\x91\xca\x83t\x83\xde&@FF%\xe5\xcfn\'@\xfc)\x0c\x84\xe8\xd8(@\x1a\xefdox}+@\xc1\xbe[k\xba\xf4,@EI\x111MZ1@m\x10\xc5\xe4z\x82.@D\xb2\xdd\xb1\xf7\xec0@\x15\xb1\xe1\x14\x86\xd1+@o\xab\xda\xcb\x8bz)@\x94\xe0\xb2\xc4O\x8e.@\xe6:\xb4\x00\xc9\x9d)@\xab\xe8\x89\xd4\xeb\xa3)@y\xb6\xad\xa9\x17\xa5.@%<\xbf\xb1\x0e\xd5-@\xf8\x12f2L\x9c.@\x98\x9d\xa1m\xe6$.@\x06]e?\xb5\x9a1@\x99\xb8\xd5\xea*K,@\x856)\xf4<\x1b1@\x03\x05\xcd\x8a\xe1\x061@]\xe9\x1d\x1d\xcf\x7f%@\x8ae\xcd\x07\xa8{*@\xae\x03\x81\xce\xe8\x8a*@\r\t+\xbc.\x97-@\x08\xcd\xc5\x0b[\xc8+@\x1f\x00\x91\x05\xbe\x101@\x90\x8c>,\x1c\x91%@\xa3\xc6\xdbU\xfcV,@\xc3T\xf1\x07\xf9<,@j\xd9\xd0\x11\x17+.@\r\xb3v]\t\xc4.@\x1dC\xdf\xe0\x90\xaa\'@U\xfb\x9a\xe4\xd7F&@\x05\xae\xd0\x0f\x05\x93)@[\xc4\x8cT\xf3\xed1@<5\xe02\xe7\x87*@\xf7\x8f\xf3\xc1\x13\xcb-@\x87\x11O\x80I\x06.@1\xa1*3\x03\x190@\x06\x07\x05\x0bc\xd1.@^\x83\xdfY\xa4\x97.@\x04\xf2\xccI\x17\xb60@S\xf8\x18\x10o\x8c-@<F\xc5m\xaa\xcc+@v\x1c\xbd|1\n(@\xe3\xd9cV&\x18(@\xcf\xa4\x06\x9d\x9e\x9a(@|gbJ\xfdo-@;;\xb05n\xc1.@8\xbf\xb3\xda\x18\xcc0@\xaf\x1es\xbd9\x8f/@\xdc\x0e\xf1E\x1c\x161@C\x05\x87\xc2\xbf,3@\xcc\x10\xf3ssY.@>\xbex\x03\x9d\xcc1@=\x86\x88\x156\x9c)@\x90\xed>\xccY\xa2)@\x9c\xdeQ\xe79q1@\x1e\xb6~\xfa\xfe\x8a*@\xac\xca/P\xb89(@\x19\xd6\x13\xcf8\xd4-@\x904\xa4\x1f\x0f\x9b/@\x80\xddl\x85\xa3\x85/@\xbe\xa3N\xe8\xb4]%@\xc6\x07\xfd}\x06\xe81@\xb8\x91\x00r\xf9\x9e0@N%0\x05\xfe\xe1.@\x92\xf7\x13L\xfcl,@n\xb9\xf3i\xddH%@,\xfd\xa4\xde\xfc\xcb\'@\xee\x1b6N\x04\xca\'@\x8b007K\x13(@i,\xa8\x8aG^*@h~\xd5Q\x12)2@\xd0\xfcB\x16q\xb80@\xd2\xee\xacW\xdft.@\xc0\x91\xba\x9b\x85\xa9-@\xb5\xdb\x0c\xfc\x7f&,@\xe1f\xbe\xb7?\x90-@\xfag\x90f\x1f\x9c-@\xc7r\xc2Q\xae\xc5)@L+\xda\x03\t\x9f-@\xb4|\x94\x96\xc2c%@\xf5\xd1\xd0\xfd+\xdb(@\x85\x1d\xeb\x13\xf4J&@\xf2hda\xd1\xcd+@\xb6\xfbW\':C*@\xbc\x9bn\xd6\x87\x7f,@\xb8 \x8a&\x8d\xbd&@\xf1w8\xbdu\xdc.@\xa1|\xc1\xdbW\xef1@\xec\x0c\x1aO\xb4\x981@\xc7A\xe5\x1e\xbf2-@#\xbe\x18\xdeD\xd8+@\xd5\x91"eD\xa5-@\xa2\x19\x95\xa4\xf8\x0f.@\xc1\x0f5G:\xe81@\xcb\xf7\xaa\x9e6\xb00@M\x19\xfe\xb3p\xd70@P2\xe0\xf9\xc4~\'@\xe7\xde\xde0\xf0\x92-@V\xa8\xfebH\x05(@{\xbc\x8a\xf3\x16\xff-@\x9a\x1b\xa0\xd27\xe4,@v\xf5\x83\xfd\x91\x7f+@\x90\xb3\xee\t\xa3\xbd0@\xacS\xf3\x97\x1a\xc01@l\xd0m\x0f\x8fe.@\x80\x11\x0e\x01;\xba0@\xed\xfc\x05\xe4\x17\xb70@\xa0G\xbeY\x12b/@\xf1\x87H\x92\x0b3+@\xdc\xfer\x9f\x86\x92(@\xa7\xb7\xf4\xf5\xe9\x19*@Z\xe6\xf5\x9a\x11p(@\xc4dn\xd1S\x88+@(\xccg\xfb\xf2\x08,@J-M\x89\xb5-(@\xec\x13J\x91h$(@A\x9d\x82\xa4\x89\xa2-@t\'\xae\xc0\x8c\xd8.@\xa8\x7f\xee\xd3\xf8\xe50@\x8e\x1b\x8a\xb2\xfb\r2@(\xaaY\xe9`\xce0@ \xdb-k\xe1G.@\xf3j\xc8Q\xa2\xec-@\n\x83\x8dyt\xbb*@~\xfd\xa7\x17\x8a\xa3,@\x82\x96\x1f gd1@y\xbaN\xb4\xd1\xbb,@\xc2$H\xe5\xb0\x85*@\r\x92NF\x9a\x181@\xeaC\xd9#\x88"1@\x82?k\x96I\x9b-@\x1b\x98\xaf#\xe8\xa7,@\xd6\x1e\r@U\xd6,@kS\x05_\xf0\xd70@\x89\x89b\xc0\x9c\xa6(@\xdfR\xfb\'t\xa3(@\x07\xccc\x98\xe0\xa1,@\x80\xa2\xa9\xe7\xbc\xd9\'@\xf3Y\xf4"\xd5\xd41@[\xe9\xc6\xb1\xc0}-@\\\x06\xbf\x0e\xfc\x9a0@H\x9a\xf5\x86\xfdq(@\xcb\xdax\xfbj\x07\'@x\xb8A\x9f\x90\x96%@k\xad\xec|{\xa70@\xf2\xc7\nw\xb02.@\x90\xb2\x06:q|*@\xb1ZVnU\xb1(@\x90!\xba\x15\x8e\xd5\'@\xd2\xe6O\xa6\x97\x080@\x7fk\xf3\xd3i\xbe0@\xbc\xc2\x8a`\x82\xfa0@\x02\xa3\x89\x7fb\xed-@\xbe\x0e\'\xbd\xb5\x9d-@\xa3\x1fV\xdc\x1c\x8d*@\x8d&\x97!7\xa2(@\x07^\x89\xec\x85\xa10@S\x1f\xac\x81^\xbc-@\xaawG\xbd\xa1\n)@\x9c\x00\x93\x12\x80\xd0-@x\xa7\xf6\xf4z\xb6+@d\xff\xdf\x97\xd5L.@i\x00\xc6\x90k\xe00@\x83\x1a#c\xb1F(@\xf8\x0b\xc4\xba\xe1{(@\xe4\xd9\xdd\x13\x92\xc5(@\xf17T\xde\x92\x8f\'@\x92f\x98\xd0\xa0\x12(@o\xfe\xaf\xaa\xb2\xa6*@\xad\xe2\x88g,l/@\xc0\x11\xe7:\xf2\xe1+@a\xd2\xe4\xf7L\x9d-@\x9b5\xb1\xae\rr2@\'\x8a\xa8h\x88\xe7(@\xc8\xcc\xdc\xe7P\xaa+@DB\x1e\xecK$)@\xcfr\xed\x05\xae\x95(@\x8ew\x1c\xc3\xc0\xa4\'@\xa7+C\xc5]\'.@\x85\xff\x137\x8a\xb60@A\xc3\xd8I\x17\xc5,@\x844\xd2\xca\xd5\xbd.@\xc09<",h.@\x1a\x9f\x17\xb7\xf6\xb20@\xd9Ld\x17\xbbN/@\xad\xc3\x89h\\\xda\'@\x99:\x0e\x8e\xe1 -@\xf8@S\xf8(\x88*@\x18\x9a\xff\x8a\xc7\xc6+@\xcb\xcd\xea7\xd2Z,@+O\xcb\x8c\xc6\x82-@]PoZ+\xb9(@\xc8`B\xb0\xf1\x900@,\xf8\xdd\xd7\x1do(@\xcb\xd8\x056\xd6\xe90@\xa9 1\x19d\x04(@<*C7\x010/@\xcaG\x89\xf0e\xaa+@\xbb\xd0_\xc8\xbd\x1e.@s \x86m\xe7".@\x94\xd6\x1em\x8bk-@\x9a~G\xc2\xa6\x940@\xa7C%>\xb0b/@TH)kgX1@z#e\x8b*\xf3\'@\x87*\xafU\xa4\xa4(@\x0fI\x152R9(@:\xf6\x80N6\xa5(@\xbbo\x9ec\x1b\x9e0@\x16\x17\x9b\x14+;\'@\x18s\x0c\xfbe\x87+@\xca\x08_)\xc9\xb1,@R\x14\x9c\x1a\xbe\xcf(@g\x97\xe3u\x9e\x0b*@\x86\xb59%$\xfc.@\xba_d_\xea\xeb-@EU\x0c\xd6\xd7\x06-@\xfbT\x82\xb5\xe3\xbc1@\xa9.W+\xaf\x82+@E\x973|\xb3\x08(@\x0c\x10\x18\x84\xfa$,@\xf7\xa7\xb8\xdf\x97\xde1@\xfb\x831m\x86\xe5-@}G\xb5\xba_\x8a-@\x84N\x86/\xc5\x1e1@3#)\xadI\xb80@#\xf7\x92|\xc1\xa5-@Zv\xe86\x91\x94-@&\xafv\x89@\xba1@\x18\xea_\xed\xab\xd9(@p\x1f\x99\xf1\x93l-@\xb0\x8e\x17\x7f\xc5\xd61@\xb7\xa8\x12E\xc3\xe60@\xa6\xd3\xbf\xbd\xb5c%@\xe3\xac\x15\t\x97\xff&@\x13\xd8\xe08\x99\x002@V\xbe\t\xfe#]1@\xd4p\re0y1@\x97\xe3\\i\xcc\x8f0@\x99\x1df\x0b\x0301@^y\xe9\x83Pk1@\x81\xb9hz\xc3\xa10@\x12\xccu\x04\xd9O1@\xb1B!BR\xf2.@\x01\xedB\x9d\x95k1@\x96t\'\xba\xd4\xda+@\xe0z\xc0\xb8o8.@\xbed\x02\xa7~X,@\xa2<\xfa\xd8\xbf\xe5,@\xa4\xe1\xfa\x07\xca\xf00@\xa1\x00\xc4^\x93\x072@nm`\xfa\xffq\'@\xd7\xb6\x82\x8dF9+@\xdc`F\x90\x84\x00(@w1F\x14\x89\x94%@\xabaf|\x9d@.@q!\xacF\xd0\x9b0@o$\xeeE%\x93\'@\xa9\xfei\x91\xf4q-@\xc7\xb6\x83\x07\xab\xda+@\x94D\xd8L\xc5\x0c(@\xd9b\x8b\x80\xa1\xe4%@\x81\x92\xa4\x1b\x8d\x0e2@/ay;\xf8\xd00@Z\xaeN\r\xce>/@\xb6ak\x93\xc8\x01/@\xd4`\x8ff|\x990@\x9f\xe9\xb4\x02 >-@n\xd7\xf5~\x1e\xc7+@\xe6$6@F\x1d)@\xf4\xa1\xf41\xa3\x17(@L\n\x99\x81\xf4\xe5.@\x97\xe3\xf1_\xbf\xf0-@aM\xb1M1\x97+@\x05S\x84\x12]v\'@k-F\xad(\xf60@\xe3\xde\x8c\x98\xbd\xb50@\x99\xd2@\xc6d\xc01@M[C\x0f9\xd1&@\xba\xfdC\xc0\x82U-@\xc8\xf1\x87\x9c\xc8C-@w7g4\xd5\xd6%@}\xbdVG\x18\xa80@\r&\x82\xb8\xf6\xf9.@H\xb4w\xad\xf7 -@g#*\xf7\xc1Q.@\xb8\xa1\xd5\xca\x08%/@\x0f\x844y\xae\xde,@\x8f;\x82z\x8f\x0e-@\xc4\x9a?S\x97\xdd.@\x07p\x1f\x91X\xe9.@1\x85\xfa~\x1e\xfc0@@\x86\xc9\xf6\xa7\xac-@:\x04\x18iJ\xe40@\xca\x18\xbf\xc0\xb1\xaa0@\xc7\x1d\x08!\x95N.@\x1d_\x15\x80\x90!.@/\x96w\x92\x82X1@\x14j\x9b\x1eT<0@|\xf4\x8c\x1b2\x17)@m,\xca\xf0\xad\xfe(@\x1dT\xa7Bv\x171@c\xe8\x8d\xaf\x06v1@\x9c\xe7\x1cGS\xd6.@~\xfav\x06\xa6^\'@\x1a\xc2\x04\xa6&\x881@\x06\xe4\xc4\xcf"\xc6%@n\xb2\xd0U0\xc1/@V\xba\xc9\x8cx\x9e0@\t.\xfb\xf3-C(@j\xe3\x0cta\xd8(@\xf4{?\xd0C\xe40@\x91\xfd\xda\x99s\x19.@H\x8c\x92Mx\xed-@D\xe4\xd7U8\x7f,@\x060\xd9\xe2B\x15+@\x13\xfbX[\x9f\xd10@\x1f\x1d\x1e\xcbr\x0c,@%<r\x9c\xbc\x1f+@\xab\xc3\xce\xef\xa4\x04+@\r\xdb\xd2\x8bF\xd2(@\x14\xb2\x04\xfeVz+@\xf0\xca\x15\xe4\x84\xb6-@"\x9e\x13W\x8b\x80-@z\xd2\xd5\x1b\x08\xc1.@\x119\x1aL\xab\xb30@\x1e\x14\x86r\xa5\x86)@5Y\xdc\x8f~d1@\xcdK\xcdB2j,@[O\x9c\xb4\xa5\xb0,@l\xe0\xd6j\ng.@"4\xae\x1afc/@4%:\xb5z\x0c.@(O\xa9\xc9\x14\xea-@\xce\xa6g^/\xb00@|~m6\xac\xa0+@\xd0|\xeb[\xb1\x94+@\xfc\xfc\x98%v\xf2*@\x07\x15\x89\xee\x83{1@R\xd4w\xb8\xfaG(@\x03\xb0\xbd\xb2Al)@\xd2@\xcb\x06\xe8\x1f(@\xba\x1e\x8e\xcbNK1@\x11w3\x99\xc4\xee0@M\xd1MS\\\xf70@E\xa4&\xdbDY-@\xc3\xd1\xc3\xac7~+@-<A\x7f=-+@\xf62\xaa\n\xc9\xfe%@1|N)0\x18&@8:\x9a\x18\xbf\xd00@\xb2 \xa7\xb8#\x84(@\xf3\xd2\xe6\xe57\x88/@\x9dd,\x81\x0c\x12,@dZ\xa6\x8f\x83;*@\xe1e:\x83\x1e\x06,@iP\xa4@\x92\xef+@<\'=\x87\x85a-@\x12}1\x185N(@Ny\x8e\xf3\xca\xbe0@\xbe\xc1l\x9f\xdd\t.@\x07),P\x9e{,@t\x9c\x96\xfe\xb3r,@\xb6\x0c\x89\xbb\xfb\xfe-@\x0b\xa3B\x99\x80\n,@s\x84\xe5L\x05\xda(@\xc5\x9d\xb9\x84T\xf0%@\x07N|\xda\x16l&@\xcet\xd8\xb4\x8d\xc4(@\xe0Q\x14\xf7<D+@\x10I\xb0\xa7J\xce0@J \xbb\x9d\xd1\xa71@\xad\xda\xcea\xe5%0@(\xd6\xc1\xcd\x92\x1a+@)\xb5\xfb\xc8\x00Z.@#\xba\x9e\xad\x80\xe01@\x95A\xc6\xc3\x00\x08&@R\'W\xe0Y&(@\xe4\x97\xdc\xb5\xbc\x9f.@@\x85J(b\x9a+@V\xe0\xb2\xf7\xfd\x1c-@\x1d \xbd\xbc<\x7f.@\x8d\xc1\xec;\xf3\x93.@\x10\xfa\x16\x84\x8f\x82(@\x8f\xbe4Oz/(@B=6T\x11 (@D\x17\xb2@b\xd4/@\xea{\xd8\xb3R\xe9-@\xc2\x02\xa0`!\xb51@\xaf\x17q*\xa7\xe7*@9\xa1\xbc\r2\x87(@`\x83,\xb8\x1c\xb11@S(}\xaf\x8f/(@\x06&\x87\xf8\xd3\x8b(@\xf5\xda\xc2-\x8a\x7f(@\xf6\xdd\xddgd)(@\x97}-\x90j\xb5-@\x1555\xcd$w+@\xfd+\x8e\x11P\xc1%@u\xbau9\xbc\xe70@8\xd3E6\x08^.@\xcf\xcc\xd0DBu,@\xaf\xbc=e\x8e\xb9+@\x9a\x7f\xec\x92L\x0c&@_\x07\x9b\x9b</&@\xde\x16\x9e\x08\xef;&@\x93\xe4\xdec8&\'@AXz\xd1-\x8b/@>D\xc0\xca\xcc\xa9/@\xc6~\x86\x87k21@\xea62\xe6\xc76/@C\x11$\x80]\x1c/@v+\xba\x9eL\xee-@=2\xb8\xb7\x04&(@\xa9\x88\'\x82\x94\x980@[\xd6\xcd\xb7\x80\x9b+@\xa7E8\x12\x93h(@%\xe6\x17`\x95S+@"\xdd\xf8\x1a%\x9b/@bS\x03\xde\xa3\x840@\xce\xd6\x0b\x93Z\x0b,@1\'\x82\xd7\tU*@[f\xba{\xcf?+@w\x81\x8b\xdc>\xa2,@`\xafg0e\xe6)@Q\xcf(=\xc0\xc1-@kJ\x9b\\N\xe7*@J\xbd\n\xf5v\x8d-@\xb6$\x02f\xe7n,@P\xc2\xc9"9\xbc+@q-\x9d\xa2xh+@G\xc1\xd2;.\x951@(\xec\x02\\g\xdc1@\x13^\xd9\x9e\x1aE1@\xa2e_\xf5\xd7\xa9,@\x95L<\xf5\xb8\x81-@\'\x8f\x86\x9c\x82\xbe/@\xd37\x9b\x04\xb4\xe9/@q\xd1\x15k\xff\x8a,@\xf2\xa3^\xc5\xfdW*@\xc8\xa6XT\x02\xe00@\xfdjjI^n1@w\xb5\x8a(lE2@p\xc7(\xf8\xfd\xc3*@6\xdc\xa7\r\xff\x95-@\x14Gi\xf0\xcf\xff,@l\xa9\xb0\xb4\x83\x12\'@\xabR\x00\\6!*@\x86\x8c\xa4\xcf+1-@\x85\xf7\x92\xc5l\xd3%@z\xa8\x8b\x85Q\xba%@\x19\xf2\xaf\xa1\x17\xe4-@\xcf\xf7Y\x0e\x1f\x04-@1\xae\xc9\xb1\xfd\xe5*@\xdf\x0b\xc48\xab\xb0)@\xc5\x88\x8cs\x94D*@\xcf[\xeb{\xf6P,@\x17\xe9QfK\x98(@\xab\xd8\xce\x88\xa8\x13-@\xf8\xc5j\xc1\xb4J-@\xe0V\xef)\x15\xa7/@\xf5l\xa4\xe0\xb3\x16/@>\x11j\xf0\xc7|.@\\\x91r\xa1\xd7\x8f-@\x85\xd7}N\xbd\xd4*@\xd7\x18\xfb%\x03\xa4+@\xe2\xdb,\x8aZ\xb8)@\xa7O!\xc9=Z.@Twj\xd6%\x94/@\x19\xe1\x81\x1b|\t/@i\xde\x1el\xcb\x00/@`\xa7s\xe6\xf9\xfd,@\xeepX\xde\xfb\xd70@\x0b\xb7X\xee\x85H(@\x0f\x1d\xb7\x0f@i,@ \xf5,\x8f\x97\x98-@\xfa(;\x8b\xe2\x19-@\x98h\xcf\xd1\x0e\xf3*@\x99\x02\xd5;\x8cw*@\x1a<\xd0F\x0bZ+@\xa9\xd3\xe1\x8c\xd44.@\xb8\xd1e\x1e(\xb1-@aEe\x0e;\xae+@W\x9c2\xb3P\x9c+@\xf0\xa5p\xfc\x8d91@\x8f\x89\xc2\xfa\x87\xd7-@\xbd\x99\x94\x19\x84D*@\x7f\xb2\x0e\xe99)(@a\xfd\r\x07\x1bi-@\x12\x0f\x81M\xdd\x05(@\x97\xac\x93\xac\xa5]-@\xc5<\xae\xd9\xca\xf5(@\x19\xde\xd1\x1d\x82\xdf0@?\xbe\xf7\xc2\x0e\xb1+@\xc2)\x99\xd2\x8d<3@\x1ep\xdc\xc2^\xe40@\xd4\xfd^\x9c\xbb%0@\x1a\xd3\x83~\x91\xd30@\xea\xc0\xceY\xb6A0@\x1e\xcc76\xebN-@\xf2\xc9\xfd\x17\xcd|&@\x9f\xf2\xfb\x97\x16\xcc&@\xb0\xffJ\x0f\xee\xee&@\xa4:\x82\xc0\xa9\r-@\xa6\xcc,\x8fN$*@]\xae\x87\x8aLM*@\x88\x07\xad\x8d\x01\xbc1@W\xbc\x11\x86\r\xad0@\x19\x18\x87\x97\xda\xc5(@dp\xfe$F\xe8-@\xae\x84\xa5\xd8\xbc>-@\x13\xd3\x1b~Y\x93\'@\x94\xdd\xea\xdf6\xcd*@\x99s\xd4(\xfd\xe3.@\x95n2\xe6R?3@\xca5t\x14\xde7(@\xc4h{\xa6$4,@\xc9\xa1o\xf8\xfb\x7f/@\xcd\xa6\xf9U!9/@WJ=i\xd3\xbf)@\x9dAQ{\xd9\xb11@h\xce,\x01\xbe\xb0+@\xa1\xdfZ\x10^&&@\xb7b;\x1f1\xc5&@\xfcSg\xaa\x8c\xde&@\xaf\xf2\x8d\xaeF\xd0*@c\xbfV(\x8b\xdc*@\xf5^\x8b\xea\x8b\x140@~\xec\xaf\\\xf9\x1f-@\x92\x7f\x95\xb5.q/@\xdb\x80\xc6\xd7\x178.@g?\x84\xdf\xd6\x11.@{\xcc\x0be\x87\xf5,@\xd0\x9aE\xaea\x84\'@E\x12]\x11R\xca(@\xd7\x9c;\xfeu\xf60@V\xe0\xbd\xad9\x8f/@Jg\xfcL\xf2m*@\xd8C\xab\x8d\xd2E0@\xde !/\xcfP+@\xf6\xc5\x19\xcb\xf7\xe0,@\xa7\x80\xdaf\x13\xe5-@\x97u\x00~\xe9\xea%@\xfa\x9f\x9b&\xff\xb1+@\xb7\xd1\x8c\xc7%\xb0&@\xa9\xf6\xac\xe8\xe0H-@\xc4"\x8a\xd1zZ.@\x04H9\xf6\x89b.@@\xda\xbc9J\xd11@\x8bW\xbfg\xbb\xfa1@\xa5\x17S\x12\xb2\x1e-@\x18s\xb4(\xf7\xf4(@\x80P\x95<\xde\xfd0@\x9e\x82\x95\x91!>/@T\x15w]\x18O&@\xa5\x83Q\xc5\x11\xa1-@/3\xf1\x8a\xb2\xb5,@\x9f\xf1\xcf\xbb\xa5<*@B\x1b\x83C\x12t*@R*\xdeB\xab\x95,@s\xe3\xdb\x96\xb6\x9f\'@\xa0\xc3\xa8\xfc\x85,1@\n\x86\x0b)\xc6 &@\xfd\xf5+Yr\xa90@\x14\xe3\xddR\xfaa/@\x8b\xb78\xca<\x900@;\xdc\n#C\xe9,@+0"\x94\xa1\xb1-@\xd3\xe5\x82\x91WU,@\xd6\xa0\xb3\xa1*\xc0-@Nb\x01hD&(@\x0b\xb7\xb6b\xa7\xc5%@S\xe4\xa9\\;E&@\x83\xc6I\x89\xb9m&@%\xf17\xe4d}(@\xaaa\x9a\x07\xef\x8f1@\xc6\xa7d\xc9cz-@\xc0\xc6y%\x9c\x17-@\xe3I\x8b\xc6\x11\x95-@\x83j[\xe8\x91\xed,@f\xe0\x0c\xa9\xaa\xa1/@K\x9e\xbd\xc7O\xdf0@~\xdaRJ\x9a\x1b1@\xb7\x86\xae/\xa7@)@|r\x04]\xf9:&@N\xd9\x9b\xa8\xac~-@\x9a\x82w\'\x1c</@\x0c3\xc29b\xf31@<{A-\xd2\xdc-@j[7\xca*\xd4.@\xe9K\xf5\x06\xd5\xee%@\xb2}\x9dm\x18H&@\xbe\xeb\x8b|\x8fe\'@\xd2@\xae\x0fU8(@c\xf1\xa6\xcd\x9aC0@\xce\xa9T\x13\xf0S+@N\x8ef\t\x9a0-@\xa0k\x1bAQ\xcf-@\xb8\xf1\x15\x89kz-@\xdd\xd4\xcc;\xc6\xde0@k\xa4\x0e\xe4\t\x860@\xf1\xcdt\xee\xc6\xd90@:\xe1Tf\x00\xe6-@\xfb\xd5b\x7f\x1b\xa51@\xc1H\xf4\x04\xf350@(\x0cN\xbc\x01\xae-@O{,\x08\xb6~(@\t\xaf\xe4:\xd1Y*@\xc0\x8c\xedB\x83b.@\x98\xdf\xa6\x0c\xf4\xc0-@\x00\x8a]wn\x011@\xd8\xd1\xda->\x1b1@>\xa7\xfae>\xa11@\x83N;8\xcd\xaa\'@\x99\x9d\x97\x86\xf4J(@\xdc\x9d8\x82\x91\x95)@\xd8%q\xcd\xdf\x1e-@\xed\xd9\x151\x19\x9f&@*\x13\xbaq\x1af*@\xa2\x86\x07/\xd3\xbb,@\x15\x1d\x06\xdbTp-@\x17z\xaa\xf7\xd6\x081@\xedg\xa0\x14\x935/@A\xb6\xb0\x9d\xc9\xab-@\x19\x1e\xc6fd\xae+@tKY\xeb\xff\xad\'@P!\x08\xbfL[*@\xd4\xc4\xc5\xaa\xe0\xf41@\x00\x84\xb7\xcd\x8a\xde0@\\\x03\xaf1\xe2\x9b-@g7\xebt\xfa\xa1&@7\xfaw`,\x0b1@|/\xc0\x03\xbb\x14-@\xdfFP\xf15\x03/@\xe4\xa7\xb8\xb1\x00R/@\x10\xd1r\x14\xe8\xc7,@\xba\xfaG\xbe\xbc\x92,@\xcc\xfb\x9b\xf4N\xb3&@m\x8a\xaa\x8f\xf8\xe20@\x0f$\xf4\xd5Vf+@\x8fAs\xc3\xfa00@\xf8L\xe0t)\x041@\xbfL(\x05*/1@\xa7n\xaf\xd6\xd4#0@\xef\xd9$\xc4k\xd2%@L\r\xf6\xea\xc9\xf8%@\x1bL.E\xd8\xeb1@\xf4\x19dt\xd0\xa7-@\x90\xfb\xfa%[\x98-@\xad\x81\xf3y\xa9\xb9(@\xd4\x1b,!/\xa0)@\xa4<\xc0+s\r+@%\xe9!\x16op,@\xbe\xbf\x8f\x99\xc2\x9c&@\xd0\x88P\xac\x00f1@_\x0b\x895\xf2\x81(@%g2\xf8\xb0\xf01@\xfb\x10\x8bN8\xf60@\xae\xf2\x93\x14)\xb1-@\xab\xc1F1\xe4\xfb-@\xc2&^\xf9\xd8\x04.@/_P\x80\x04\x9c0@\xcc\xc7\n\xac\t)0@\xf8\xfb\x90\xa2#|0@^\x92.\xf5\x86\\\'@#\x05E\xef\xe5d(@y\xecI\x18;\xd8%@\xec\xd4\xdd\x84ar1@-\xe8\x13\r\xe6\xb8)@<\xccl\xcb\xd2_*@\x94[\xbc\xce\x9ew1@3\x04\x8e\xb4MG2@\n\xfe\xc3\xa8\xa7K2@\xa7\x1a\xa3\x9f\x7f~,@\xc3\x80=\xff\x9cm\'@K\xef\x8a,z\xd3%@\xb5H\x86\x1c\xf1\xe90@\xb1\x10U}_{/@"|\x9d\x0e\x0f3*@g\x94\xd2^3\xb50@\x01E\x18\x05ir-@\x16\x82\xe9\xe5W\xb1-@Iq\xa5\x99R\xba-@9\x81fK\xae\x9d-@\xf6YB\xc3\xd0\x98,@eY\x8f\x1b\x9c?.@=b\xec\xd0z\xb6-@\x9f\x17\x98G\x841)@\xa2\x0b\xa3\x0c{x\'@d\x82\r0y\xd8%@NQ\xd8\x17P)-@x\x04\x9a\xf4\xf0\xa1+@Y\xad\xcc\xc4]2%@\xb0?\xe0K\x05\x9b,@\x0c;\xaez\xc0\xc30@\xe2\x92\x88\x18\r/1@3\x93Y\x07\xb3\xac,@\x1a\xa8\xe6<\xadk,@7P\x07TQ\xe6%@\xde\xe9\x1f@Q-1@\xddTF\xc4Mg0@\xee#2\x12\x1d\xe8/@\xb7s\x01\x18Dq(@\xf8\xf7\x97\x95\xe0\x9a1@\xa0\xed[a#\xa7&@\xfc,\xa0\xc2|\x110@o=Hz\xd8\xd7*@W\x04<\x93\xfd\x8b,@\xb6Xm=\x15(-@\x87\x10\xc7\xa1\xd8o&@\xd6#\x90:\x96*-@$\tY\x17\xac\xc3-@\xb0\xbd\xb2\xdc\xb8\xde.@\xfb\xe3\xd2\x80\x94*3@\x109g\xec\xc2+-@J\xdbG\xd0L\xa21@K\x1c\xa5e\xd4>/@\xa9\x95M\xfa\xa7\xb9,@&\xa0i\xe2h^0@\x18F\x16\x15Wz,@\x89c\xbd\x90mU\'@\x06Gxi\x0b\x88\'@\x8f\xa2\xd9\xc2\xb7?1@\xe4\x97\xdc\xba\xf9\x7f,@\xc9?*\xfa #-@\xb1\xe8\xdbjQ\xe3-@@\xe1\x14\xe8\x17v0@w`\x16A\xaf\xbb0@1\xb6\xd8\xf6\x88Y,@<\xac\tD\xcf\xe40@\x8ab\'\xe9\xa22(@\x97\xa9\xb0l\xd7\xf7/@q\xee\xed\xc4\xe6\x020@\xdb\xba\xd9\xe1\xfb\xc9*@\x12\xed_\x18\xa7\x18-@\xf4\xb2\xfe\xda~).@>\x8d\xc2\xd8\xa91/@\xb2\xb6.\x0f\xa3*1@\xe9\x1e\xfe\xb40\xef-@V\xf6\xf5)\xb2t+@\xf0\xe6q\x84\x97n&@\xabh\xbaG4\xbf*@\xab;"\xd4I\x9f.@\r\xb5\xfd\x1c\x15h/@o\x0c\x8f\x1fY8-@\x9c\x19b\x7fsr4@)\t\'L\x08\xe50@\x1c\x9a\x91l\xb5\x041@\xbd\xce_\x9e8\x9c\'@\x8b\x84\xd1\xd5\xde\xee*@\x7f8\xf1\xbf\x9fu0@V-\xf3i\xc3\x19.@\xbaxW\x96:\xd9-@\xe4\x89\xe4\x0c\xe7\x940@\xf7\x89Yv\xa4\x19-@\x13\n<\xd0#\x98-@\xbe\x82\x82\xfb\x8f\xc70@0\x87\xea\xdd\xb1\xa10@\x8a\xb0\x8a\xaa\xb5\xe9-@\x05#1\xcbN\x96&@=\xf0]Z,\x80,@D\xedi\x9e\xd4\xbf(@\xa3\x18\xe8W\xb4\xb4,@NR\xea\x8a\xc6*4@3\xe2m\xf4\xaf\xf1%@1c\x17\xc6\xf3\x96,@\xa1\x0cB\xbd\xce\xd8-@V\x18WY\xf1\xb6-@D\xd1l0\xde\x0c-@\xc8\xd8$\x90\x1b[.@\x8cU\xf8\xfb\xb3\xa00@\x99t\xcc;\x15E)@t\xca\x85<\x0b\xf8(@B\xddW\xfb\x0c\xcb(@\x91\x86\xd2\x9e\xe2,3@\x8b\xd6\x197c\x15/@&\x0f\x80\xd2\xbf\x0c/@\x9c\xfa\x18\r\xcb\x8a.@\xfd\xba\x03)%\xba0@\xbdL\x90p\xd2\xdc0@\xa0\xde\x1e\\r\x18-@\x16\x9a\xf1\xb7\xbe\x82.@~AV\xff\x08\x00)@\x84\x8f\x87\xd6{U(@\xdb\x1a\x9e<\xcf\x9d&@\t\xb2\x9f\xa6\x93\x98\'@7\x07\x1e8\xdc\xb1\'@\xed\xc6n\xda/\xce1@\r4\x9e<!\x981@-\xe4\xc6L\xb3\xe8*@\xfe%\x81\xeb\xb0\xdf,@\x18|P\xc38c-@\x8d\xa7oqc\x160@\xda\xb4\xd0\xe7U\xb31@k\xd5\xa2\xccd1(@\xeb\xfc\xa0\x94C\xb5*@lib\xd8\xe0\x0f+@N/\x13\x9e\x9b\xf9*@\xb0\x1e\xb2\x90\xa0\x1a0@)\xea\x9d\x10\xd7\xdf(@aT@\xa18R(@\x1f;u\xb7\x87\x8f,@r\xab\xf3\xec\x9a1(@\x1a\xffG\xd2v\xae\'@E\xaf\xcd\xa1\xc3\xd9,@4\xdd\x99\xed\x86\x01)@\x9c2\x8c9Ig\'@}\ti\xb8\\\xa80@\'\xd1\xa4>7\x0f&@\xf2H\xe8\x01a\x95&@j\x93\xc9\xb7&\xc6%@\xcd\xa3{\xaf\x0bB0@\xf9t\x00p\xe1/-@\xf36<\xd1P\x8e.@\xd3\xd0:\x8aL\x8e-@\x15>L\xe3\xbb\xc7%@\x04\x94I\xd9i\xd1)@p\\8,V\x9b\'@uV\x1a\xbb|\xd70@\xd7<#\xe2\xe7\xa3)@\xf7\'M\x8a\x8a\xf4,@>\xfe\xaa\x17Dx0@M{\xfah\xb9,)@w\xdc[+\x9cX(@\xe9\x93\xafo\xcb\xde%@\xe5u\xa9\xa2\x9d\xed/@\xfd\xb7\xefL\xebm-@\xe7\x19\xbd\x9a\xd0\x891@?\xc6\x1a\\\xcf\xca(@\xa9\x1cNi\xbcF1@h\x13\tQ\\Z\'@$\x83@\xad\xa0(,@\xcf\xf5]\xbb\xa9\xeb0@\xdf\x1bQl\x92\xdb-@_<K\x9a \xf6(@\xb2\x1anH\x14\xe6(@\xa2z\xab\x9f\xc6\x7f\'@<z\xd7\xed\xcb\x16+@(\xbe\x84\xc3\xa0\x1d2@\x86\x0b\x0b\x1b$s0@\x91\x87:\xbcB\xec-@\xfc\x01\xe5\xe9\xb9a-@=\xf5\xd9A\x80\xd9,@\xc9\x14\xf7A\x15\xf8%@\xb4\xd0\xb0QO\x0b&@v\x17\xcd\x8b\x85>&@\x10\x02\xa28\x12!(@\x19>\\\x05F\xa5-@\x9a\xeaV\xed\xc7\xb4(@\xffN\xb8#\xab\x1a/@yJ\x06\xa9@g(@P\xb2\xc0\xb9\x0e\xc2,@a\xe7\xcf\x9c\xc3\xc2)@\x7f\x8f9\x92\x1b\xcc-@l\xb2\x89\x97E\x91\'@U\xed\xce-^A0@\xf8\x94\xab*,\xe0,@_\xdd\xcaQ\x8e\xc6,@Ai\xc5\xd7\xaf\xe9,@\x93\'\x00\xf7\xb8=,@\xf5(\t\xa0\xb8\xbe0@\\\xbc\xc0\xba\x89\x91/@gC\x14\x0b\xed\xcd(@\xf3\xd9\xcf\x9b\xdc\x12\'@]\xb0\xbc\xa9\xc3p%@\xae\x02\xc3T\xf9\x1a&@k\xfd\xec\x9b\x08\x9a*@Z\xa3\xe2\xdb\xf2\xe0*@K\x83n\xe5\xcc%3@\x11\xd0X\x12\xe2\xa2/@;\x1c\xed\xd7\xaa\x0f)@\xd5\xafY\xd2W\x93\'@\xa3U\x95\' \\\'@\x88\xd0$\x0f_R\'@\x8bC\xbd?\xa5\xe3&@={R|o\xe61@\xd6\x95\xe79qB0@$\x7f\xa3\xd4\x12\xcf,@\xe9\xc05\x82\x07\r1@\xd6S\xc9U\x1c\xe9%@\xdf\x10\xd4;*\x991@\xb2\x9e`\xf8\x97\xf7(@\x06\xd1\x8dW\x97`(@\xd69A\xcb\xec!4@\xe7\x11\xdbFX\xe6,@\xb6%\\}\xe7>0@\x02i\xa3\xe7\xea\x7f\'@\xd4{B\xc6\xa8W)@;\x83h\xf5\n1&@ \xd7\xcc\x89\x98\xbd&@d\xca\x9d\xdfd$3@l\x0e-\xd4u3-@Q\x14\x06\x98\xe7\xec*@\x11L\xc2\x02 \xa7.@\x1eX\x8eb\x88\x192@\xedg\x82\x9b\x81\x9b0@\x8d<G\xd4\rY1@H\x94\xcc\x92\x91\xaa-@\xd0\x80\x8d\xcc\x0e\x88\'@l\xb8\xbc\x9c_\xf2%@\x9e\x1a\x9aZ\x13<&@Z\xb3^0\xd5_(@b\x9e\xf2\xdb\xd7\xa6,@\x1f\xcd\xd3\x14\x86\x851@\xc6\x18\xbc\\\x9f\x0f/@\xda\xc1\xbf#\xfd\x81(@+\x1b\xf1\xdb8\xb7*@_\xcaJ\x9e\x84\x86%@\'\x0fU\x07\xc6(,@\xb69\xc5\xbb\xee\xdb,@X>\xfbh\x07\x9a-@\x97\xb9\xd0\xfd\xc2X0@\x8c\xe7\xeb\x94\x84T0@\x84\xe2\x8a\xe8yP(@\x1c\xac\xecS\x9b\x0c\'@\xd1\xcbFZV\xb60@D%\xf9\xe4\x17z(@Pc 7\x14L\'@h+|\x05g$1@J\xe2b7)m&@k\xd8\xfe\x05\x82\xdd0@/\xef\x87p\xfe+0@\xd0J\xbd\x9fE\xc4,@\xb7Q\xb58VX(@\xd9y\xa0L\x05F(@\xcd\r}:\xd1\x891@\x9a\xc5\xf7\x91-\xa30@@\xbd4\x8d\x10U-@\xc2\xd6\xe6\xd4\xd3\xbc,@Y\x0c\xe8p\xf5"(@\x8e[\xfb\xa9.\xda%@\'j!\x9a\xdd\xd5.@\x05\xa9JLS~0@S\x1a\xdb\xd8f;0@\x05\xfeC\xca\x8f\x931@\xf7H\xf5@\x90\xa41@q;hY\x11\x12)@\xa2h\x84ryo.@K\xe4{\x87\xac\x11/@\xe6\x99F\xab\xb6\xf7.@\x96\xc13\xd1\xcc\xf8)@ S6\x1a\x87_.@\x1fx\xd9B\xf0+,@\x7f\\\x8c\x00\x8d\x06-@\x01X\xcf\xdcr\x9b-@\xd1\xd8\xe3\xa5L\x95-@I\xac\x95\x9f3\xa1,@p\xff\x1b\xce\x0b!0@\xbdK\x83\xc0\x85\xfb%@\xd2O\xbcm9\xaa)@\xf5\xba\'\xc6\x98,1@\x9d&\xf5\x8c\xed\xac0@\x1e\xbcB\x8e\xd4\xcc0@z\xcf0\xdd#b.@\xbcMy\xa4\xe3\x9d0@\xac\x00Wm\x05\xc1\'@%\xab\x8c\xae\x91\xf2(@n\x1c\xa5bPf)@U\xe6\xb6\x02\x17"\'@\x99\xe7\xad\xf0Z\x19+@\xabv\x8c\xdd\xe8\xb7,@\xbb\x88\x0beS~.@\xa7\xb0\xfd$\x0b\xf90@K\xbb&\xaf\xe7Z0@\xdcNZ@\x82\xa5\'@r\xb7|<[<2@\x98/N7\xc6\x062@\xa2qT\x9c\xf2i1@\x8f\x00\x8b\xc0j\xfe(@_\xc1"B\xaa<1@\xce\xf2\xb3\x1b\xf5\x84%@\x1a\x04-\x96G\xbf(@&|^\xfb\t\xac(@\xc7\xf9R\x18\x1c\xa1\'@,\x81p\xe7\x9d\xaa\'@s\xa2\xff7 ~0@\xf9c\xae\x19U\x18+@qI\x9c\x9c\xfc\xb4,@\x1a\x85\xba\xb9\xd6\t-@\xcd6\x0c\xf0^\x94*@\xc1\xbe\xa5\xd4\xf6\x18-@q=\xb2\\\x16\x11/@\xa0%\xb5\xba\x8b\xb1,@\xb9i\xa2"\xde#\'@S\xfe\xccZQC/@\x04\xc3\xf2I\xeb1/@\xa2\x92\x05\xf2k\xc5\'@\x01\xf0R\x19H\xe1)@$\xe1\x81\x9e\x16\xc2,@\xdd\xa4@\xf8\x15\x0c,@`\xb5\xd0\xd9\x81\x1d(@r \xc0\xf0\xdb\xa0/@dz\xf1j\xa3\xc8,@3\xeb\x1b\x83je(@\xf1\x9a8\xff\xae\xf9*@\x0ep\xacS6\x041@\x97,\x92\xbfj*)@\xd3g\xa5\xc0)\x8f,@\xdb\x88\xc2\x80\xbc`)@\x1fL7\xcd\x83\x88\'@t?\rhd^\'@G\xb6j\xad\x8180@R\xfc\xe2\xff\x84\x820@\xf5\xbf@x-l1@M\xf3\x89A\x18\xf00@\x8d3\xe4T\xac\xdd(@P\xa2 \xf8!"1@C8\'Z\x90\xe6%@\x06|\x82\xae\xb2\xc11@\x86\x00\x12T\x08\xac(@o$S2\xa0\xb7(@y\x8e\xd5\xcc\xa3\xa10@Ft\x0899\x9a0@p\xec\xb1\xa8O\x11%@t\xd7y\xdd\xeb\xa1&@\x0c\xf2O>\x80:-@r\xf92\xc7z$/@i\x90\x0c\xa0=\xfb,@P\x847\x93j\xbb-@\x0f\t!\xe0\xcf`.@"\xf80\xdd}\xc31@\x9d:\xfc\xb9\x08\x860@bN\xe9\xaewu%@<x\xefU\xbc\xb9&@\xa5^<L\x0f\x8f\'@m\xd9\xe2\xc8\x03*1@\x8b:\xc7\x82\xa2\xda,@\xbc\xa7\x02T:\x00*@\'\x1a\xf2\xcdDQ+@Z\x98\xec\xc0Kr(@\xe1\x051sN}\'@\xe4a\xf0\x86\x07\x0f\'@[\xa2CO-\x820@6\xa6\x04\xebU\xf3.@B;\x9a\xbe\x0fp-@\xe3\x12\xe3Qo\xaa(@i\x1fV\x8bd\x01\'@\xed\xc3Q\xe2\xd19&@X\xbc\xd0\x11\xd0\xdf,@x$\xfa\x89\xc6\x88(@\xbc\xd0\x06z\x87V\'@;:\x97A\xe8\xfe&@`\x1a\xa5\x90\xd1\xe20@J\x02\xc7ag\xfb0@\xb3\x1d\xab/\xb7G.@o\x01\r\xd3\xd8q%@2\x8b\xfc\xc7\x9f\xa9(@\xea\xeb\xf6\xff\xd7\x8c)@o\x12\x86\xffb\x18,@\x10oe\x0f\xd6\x10\'@\x9c\xb82\xab\x12\xc0/@"\xf5>f\x9f70@\xa5\xfb\xe3%\xc8\x06%@%[\xd3\x0b\x8d\x8e0@\x96\x06\x01p\xa4\xa5(@\xc7\x91i\xf0\x10\xbc1@\xaf8\xe4\x9f\xa5A0@N}w\x9ee\x9b%@$\x07\x10\x7f0\x100@\xc8\xab-i\x1fa.@+8\xc5/o\x9a(@\xc3\xb2u@\xb7\xa2\'@cid\n\'\x7f\'@]\xd1\xc8\xb8440@\xd2\xeb!\xf9\x12\xf61@aX\x83\x8d\xa1\x00&@]^\x1b\xe7\xbeh)@\xca}L4\x03\xaf-@\xa2\xf67\xca\xd0!0@1\xb4\x98\x98\x02\xfa.@\xa8\xa8\xd1\x0c\xbe\xf10@l\xf1p)\xb9\xa7\'@\xc9\x9a\x9a\xa3J\xea\'@8x\xa1v\x90\x0f*@\xa4\x99\xaf\x058H\'@=\x81\x91\xcb\xc5\xff/@\xebr\x07\t\x80\x94(@\x9a\xf9\xf9h$*1@\xf1U?\x1b\xbe%1@\x97\x12Jipz.@s\xe2\xe4U\x92\xe8&@\x8f\x16\n\xb1AP-@\xcc\xfe\x05\xa2\xa50)@\x12\xa8\x0b\x11|\x1b)@\x80\x04\x0b\xeaX\xdb0@\x06\xa8\xb1\xfd\x0260@\x85\xf3\xb9l\xd1\xe4/@\xab\x0f\x90\x89A\x08&@\x04\xab\x03n[z%@\xca\xb7\xe2\x10\r\x000@8c\xddof\xdd\'@\xd0\x9b\tL\xf6\xca)@f\x02\x04\xe5\x98.*@\xdb\x9cU\xbaUw,@\xbe\x8f=\x1e\xce\xec\'@\xd8\xe4\x80T\x84\xb8*@:\x0f\x00\x0c\x8c\x0b(@\x90/\x1e7ea1@\xe4\xbdgk\xf5\xe2%@\xe5\x84\xb5\x83\xc6F\'@\xeaHo\xc6U\xa5(@.D\xaaZ\xaa\x84)@N\x10\x04\xac\xe7\x83(@\xd8R\xb4\xdaw\xf9&@x\xdd\x05\xcc\x10\xb90@\xc2\x06\xef\x0e\xd5*-@0S\xfc\x97H\x87(@\xb8\xac\x8d\xf3\xedK(@\xe58\xa7d\xc56-@6\x12\x9f|\x15_.@\xbb\xb6\xe8\xc6\xc3\x8e%@\xa4\r\xd9{\xb5\xeb&@\xb2\x95\x8au\xd4`&@m\xb6R[\x81\x94\'@\xf3*\xf9\xd9\x83\x9a,@ \x86\x12\x8d\x04\xd1(@t\xe3\xfa\xd3F/-@j\xba\xe8\xfe,\x84*@\x86\xfe\xe8\x88M\x9c(@\xe7\x93W3\xb5n(@\x12\xb4\x9d\xe4\xdf\x91-@\xe04\xc1\xa1\xc1\xb4-@\x92hu\x91\xcc\xba-@@\x01y\x00\xa5\x96%@/\x1b"\x8b\x1aB\'@\x127;\x84\xd5\x04)@\x80\xea\x8a\xbe\xa7\xfb*@~\xdd1J\xb3\xbb0@1\xc47\x9bw\xaa1@\x05\x18n\xcb5\xed+@\x14\xfa\xb3d\x8b\xec&@noA\t\x0f\xc8/@\xe7\xd0Cq\xb0\xdb/@\xc9\x90d\x8dt\x06)@\x84\xc8a\xc12\x8d(@\xacq\xd0\x8a\x82Y(@\xeb\xba0\x174\xc0\'@\xd9\xd6\xe4\xe1Sv)@\xb3K2\xad\x85\x15*@\x0c\xecd\x82VU-@\xf7\xb2\xb4\x94&\x1d)@M\xbbO\x9d\xcb\x041@1\x1a)\x90\xbcB(@NpK\x9e\xf6\xc1-@\xf1\xa9j\x10\xe2\xc5&@\x9012AqM(@zBf\xd4{&-@\x95\xb9T\xbc\xa7\xc1-@\x181\xe5\x0b\xf5b.@\x11\xfc\xfcV\xce\x821@\x04\xe2\x92gg\xba/@\xd9\x92\xf0\x88\x12k.@X\x19\xd0r\xcck,@\xf2R\xf5}\x1b\xa6-@{E\xbd\rO\x1e(@\xf8\x17\xb2ixR-@\xd3\xa61~\x83\xab0@\xa2\xbay\xf5\xf4\x9e1@~\x9c\x8f\xdc\x18\xa3.@zi\x0f\xed\xb0\x81.@\xe0i\xf2F\xce*)@\x1b\xfbx\xf6\x83\x99(@\xcd\x1c\xf2v\xd7V&@\xe7\xbf\x9b\xb7)p,@r\xd60{v\xdb-@\xf5\xe6\x8au2W.@\x99?\x84\xeaf\xfc0@\xd0\xe13.\x06\x071@\xf8\x9e\xf3|\xcd\xa60@\xdc\xcf\xfb\x7f\x83n0@8\x8b\x8fC\xdcm-@BVK\xc7\xff\xea1@8s\x8b\xf4\xd5\xbf1@)\x8fv\x81\xb7\xec0@\x94]Y\xce\'\xd2\'@\t\x8bG\xf4\xaf\xbb&@\xc6\xc0.\xa5I\xf5&@q\xe3\xf1%\xbcH*@\x9a\x93L\xb1M]-@RV\xe8\xfc\x18\x9a0@OG\xe1\xa7\xb0\xa4/@\xe1\xa1:J&[.@\xc2\x98\xb3\x81\xa0\x071@c\xe3\xd9\x93\x928,@\x1b\xce\x9f\x13\xa6\xba(@t?\x94QD{%@i\\\x00JS\xac)@\xd9\x07\xab\x1f\x18\xa20@\xda\x12\xa9\xfa\x8e:-@\x06\x8d\xd1\xaa\xd9w.@\x13\xfc3e\xe1V(@\xdco\xe1\xf6\xbc\xc9\'@^\xd6\x87p\x8d 2@\x95Hq\xd9\xc6\x11\'@\xc5\xda\'%M{,@\xab\x07\t\x00\x8b`0@\xed\xcb\xa0\xa1\tm.@\t\xf7`=x5)@\x9arE\xec\xb7\x032@\xb3\xdc\xd0\x05\xa4<.@\x16<\xdd\xc5\x9d\x8a.@\xa1\x9b7$\xd1\x9c-@\xbc%\x0f{\x91L+@fq\x7f%=\xef0@&\xa7\xe6\xe6_\xc2-@hx\xb7\x04\xba\xd90@\xe5\x89OAu\xc6&@lX\x99\xe1\x9c@)@\x9c}\x8cR\x8d\xf2(@\xf6\x89C`\xe3\xc2/@\xea\x9a\x94b\xa5o)@i\xb9\xe1!-\x051@\xa3\x80K$\x10_-@\x1er\xcbm\xd5\xff\'@\xbb\xb7\xec[ \xc00@#g\xf4\xdf\x9f\x10%@\xbaN\xe0\xfa5\xb31@\xa8 \xb5\x95\x89\x8e/@\x83d\xff\xa5\xe1H.@$\x1e6]\xd3\x9b)@\xa6\xeb\x98\xdeO\x11)@b\xdd\xb9}S\xbb.@0\xb9\xf7\xf6\xc4\x920@{\xd6s\xa5:_-@\x9c3L\xf7\x8cx+@\xaf\xb8\xe5f\x064)@L}u\x83\xf1\x16.@\xd6\xcf\xdd\xd7\x1a\x0e(@D\xd1\xfb\x91a\x98(@\xca\xfd\xd5\x87x(,@\x81h\xecXq\xbf0@w\x02\x085\x0cT+@(Np\xbeJ\x0f-@\xf2\x929\x9aE\x11(@\xbc\x98\x0c\xb7\x99\xe3\'@K\x94Ef\xf8\xd6,@\x10\xbb\x9f\x9f\xa4\xca,@\xfe\xd6\xf4\xac@\xd5/@\xbb-\xa9\x0f\xc8\x991@\xab\xfd}\x9cMz\'@;h\x9c\x9c:w)@\xe7\x9d]\x88\rg-@\xa3!\xb2X[\x8e.@Y\xc4RT\xc4\xac.@"~.\xb6`r&@\x00\xff\xd3\x87g\xf7(@\xa3\x9b\xdd\xe2\x1d\xc4%@V\xca3;\xa0\x9b\'@8\xa4@\xe4\xa7\x111@~N\x02$r\xba+@/\'\xb4\xea6\xc51@\x10G\xbb\xb2\xf9\x11*@\xe3\xdc\xf4t\xa8\xcc+@rz\x10@*e,@\x8d\xb9\xc5\xf8\x87\x1c3@\x06\xfa\xed\xaa\xdd/)@\x1d\xcb!\xee@u0@\xeeL\xaf\x03\x81p\'@\xe6\xde\xf2(\x16T0@>\x0e\xe7\x0e $0@\x8c\xf1^\xb0m\xd0-@\x7f4\x1b\xb0\xfbN-@\xa5n\xdcj\x13X-@\xd6>\xfd\x9b\xa3J-@M\x84X\xc5\x83\x1a)@I\xd7\x10\xe8\x87\x05(@KX>\t\x13\x83%@\xcc\xb8\xef\x1b8\xca%@\xbfV+\xdd\xad\xd0%@6\xa7\xe5\xb2\xbb\xed%@$\x0fU\x91\x99\x02)@5|8\x06\x01S)@\xd4\xcb\xca\x9d\xb8\xbc/@\x9e\xb8$R\xcf\xf1(@\xd7\xb1\xaf<\xbaP,@[\x9dod\xf7\x8b1@US_"\x956&@\x00\xc7\tT\x1a\xcf.@.\xaa2\x19x\xf20@\x152:\xb1\xbf=.@\x8e\xa0\t?\xdfp-@\xeb\x10\xee,\xd8\xd8,@\xcay\xa3\xd4\x9e&)@\xa2\x98\xa8{\x92\x16*@\x03R\x923\xd1\xa0.@W\xd9"\x1e\xe3\x92%@\x89@E$\x11\xa3%@}r\xd67T\x8a0@\x9c\x01DK}\x91)@?\xcc\xb2sF7)@\xa7*\xcfZF\xc9\'@\x889]Tt\x99&@\xb4\xb5\xf5\xe9\x15\x1d3@\xdeu.\xb0\x8el2@\x873\xea}MN1@\xbf\x0e\xcd1.\x15-@b6\xc9#\x08\xc6\'@v\x9a\xa4\xf3\x8ac)@\xca\xf8?)~\x91(@\xe6\x9e\x9f\x8aw\xe91@\xf2*\xe0t^71@\x95D\x0f\xf9i\x940@\xe7\x9a8\xec\x1d\x8f.@\x97o\xdaV7\x0c)@N\x82+\xd35;.@\x167\xfd\x11\x96\x1b*@\xfd\xe9\xe3\xbc\xbd\xcc%@j\xf3\xc1\x01M\xb5(@\xed%z;\xba\x870@A\xe1\xd2i\x10:.@+\x12\x91\xca\xb4\x1e.@5\xaa\xfbo\xf0\x9c,@\xbf\nP\x90\xcfc0@\x90T\x0c\xaf\x8e\x980@\xaf\x93\x0f\xb1T\xde\'@\xe6td\xdfP\xd70@\x1b\x8fQ\xfb\x9e\xe5\'@\x12\x96G@uW)@K\xbf\x98\x11\x13\x93)@Ysr:\xb1 )@:\x08{G[y,@vt\n\x1c\xebi,@\t\x8b\x1f\xf1?:-@\xb9h\xff\x12^\xd6\'@Cyc"\xad\xbc\'@\\7;\x84\x89C&@\xff\xe2+\xfb82)@\xb8\xb5\x9d\x0f\xf7\xfa&@J\xe8\xd1\x0c\xbb\x94.@;\xa4\x1f\x00W\xa4*@\x7f\x04y\x8cH\xcb,@\xa27\xd4\xec\xbe\xab1@\x170\xda\x0b\xd8M.@x\xda\x1f\xbd8\xe1%@\xb4[tq\x80\x9f)@\xa3\x12\xfar^l\'@\xcd\xa1wo\xc8`)@\xcb\xab\x1f$\xa9\xc5+@\xe2\x08^\xf7S\x8e)@&\xdeSb\xa4\xdf/@\xcbR\xf10\xfa\xa1%@\xe6\xea\x84\x18\xf9\x87)@>vvO\xb3\xf8)@\xba\xdc\xc8\xa0=\xb8.@&\x1e\xfc7\x91\xa1\'@`\'K:K7\'@%\xa5\xcf\xe7V\x0e.@\x8dO.g\x8b\xc0%@\xd9\x13\x14\x8d\x1eb1@\x81\xef\x10c[\x860@p\xa1I\x8b3\xa2+@U\r\x86jL+,@\xa0\xb4O_\xb6\xba,@\xb1\xeaF\x0e\xc6\xfd,@c\xd4\xeaW)\xdb-@D\xce\xbd`\x02\x9e1@\xc9\xce\xa2F}V-@\x1e\xc3\x95\xfbP/\'@\x8b\x17\x8eO\x95\x8d&@\xbe*h\xb5(\xd2%@%&\x87\x10V{)@k\xfd\xbb\x15\xaa\x14.@\x1f\x17y"\x07\xe0,@<\xdb5\xdbK$0@#\xc7\xba\xe6H\x0c-@\xe8#\xa0\xd6\xf5\xe6-@\x0c\xd8\xf9\xb0\x17\'3@\xd9\'%\xcd\xeb\xf4\'@\xbam\x9eEB\xb1-@\xdb\r\x1e\xa2\xa5\x1e(@:\x02\xa5\x81\x1a\x99)@\r\x02\xc4\xd7|\xc5/@\xfd\xb5b\xbfq\x1f)@\xd7(\x1c\xa9\x07\xad\'@!U\xe420V0@\x8c\x11\xc3\xd8\xae\x0e/@\xf7\xf2\x18\x0b\xdc\xa6&@\xaa\xad\x9aIn\xdc)@\xf2\xd1\xc0\xc6\x00\x0b(@\xf9R\xfe\x15\x1c\x94/@\xb81\xb1\x0b\x0b\xec+@\x0f\xc9l\x182\xe0%@\x13\xadN\xde\x0f\xa7.@]t\x8a\xb3\xc2\xfc(@\xd0\x98yz\xce\xeb,@\x15\x8eq\xe0z\x80%@]b\x00F\x8cs\'@\xc6,2|\xdd%.@xw\xfdTQ\xd71@k\xcc\x94\x10\x99X)@#\xe8\xbfW5R&@0\x9dA\xb3\xe1\xeb,@T]\xbe\xe7k\xf4%@d\x07\x99\xb2\xd0\x95)@\xbb\xcd\x1a*\xe9\xae)@3,\xf8\x9c\x945)@W\x84\xfc\x1a\xf1\xaa-@\xb8\x81\x19S\xbf\x9e-@\x9f1X\xa3\xe9\xe8,@\xba\xf8\x83\x91\x83~-@\x99\xcb\xf4\xe9\xb5")@\xbc\x1d\xba\xb6C\xfa\'@\xb0\xfc!eD\xe9(@u]\xc1\xb4\xfc\xb5(@\xf4\xbch\x06"s%@\xa3K\x1b\x80\xedT)@\xec\x08\xd9Q+2-@\x82\xe87C>\x1d,@\xb2\x0b\xf4TN\x89.@\x97\xe0S\x03\\Q-@\xe1\xb1u\xc9\xe1\xd20@\xe5/\xc9a\x17\xb00@\x11f=\xbd\xe3\xb5\'@&\x0f\x9f\x8ah\x1d1@\x87c\x1dB\xb9\x110@\xf6Z\x1fA\x0cp)@.Rm\xfa\\\'.@\xa6\xe6\xa0\xe6\xaf=,@\xee`\xab!/\xe7\'@\x11\xdd\x8a\xaam\x9d\'@\x8f\xb02\xfb\xba\x1d0@\xe4.\xb3\x18\xdc\x18+@!1\xa1\xfd4\xee\'@y%+9\x01\x06(@\xf4\x97Am]\xf6-@%C\x88I\xe3\x1e,@\x02E\xcb\xd0\x0e\x8f\'@\xcd\xf5Yyu\xab-@\xf18\xf4@\x9b\x14*@\x87\xae\xc0\xa2\xfd\x1d*@Q-\xe2\x9c"9,@\xc6\xebxb\xbe\x17\'@\x9e\xf0\xd0\xa0..\'@\xaagUj\xcd>*@y\xbd@\xe3\xb1e,@Xt\tnq\x060@\x0b"\xb6\x01he%@\x13\x14\xdfT\xecE)@_\x16\x8a0\xc7\x03-@\xbeA\xe6\x15q7)@\x88\x87\x07\xd0\x08\\(@\x9d\xda\x95\xf3\x9d\xd7&@\x01\xeb\xe2c)W)@:\x9a\x8a\xf1\x91\x14.@r$\x8e\xf9K\xb8+@^\xcb\x85w\xfd\x11,@w\xc9{\xc3pj(@hm\'R\x89f-@\xb6V\xa3P\xe5\xe9*@\x8a\xcc\xbc\xab\x97\xfd/@\xb8\xda\xb7S\xcc\x930@\x9a\'\xcbl\x86L.@.O9\xcco\xfd,@\t;p\xba\x05\xfd\'@\x14\xee\x83\x9ak\x10,@$\x0fX\xa8\xff\xdb\'@\xa3\xb7\x85\x19\xe6\xee.@[\xf0\xc0Y]\x1c)@\xd0;\xf8\x16\xf5\xd1(@\xe8c\xcd\xd8\x02\x83,@\xba\x92yK&\xf4,@\xb3\x94^\xcf\x7f\xb00@\xc7\xcf_\x07\x82\xa60@%A\xd9\x94\x9f\xf9,@\xfa\x81\xae\x86\x8f\xa2.@]0\xfa\xd6\xa8\xc7+@qf\x97\xae&t\'@\xd2\xa1\xc8c\x9a\xf7\'@\xeeQm\r\x97\xc7\'@\xd1}\xb6\xa6\xb6C)@\x104xz\xfe\xf8/@\x83\x8d\xab\x18\xebZ%@1\xd62\xcc\x9a5&@\x15\x17\x8b\xcf\xa3U\'@5\'\xe6\xa6\xdb!(@\x85y\xc6\xa2`\xef-@p\x0e>\xc1\xcdS,@\xfd\x9b\xfa\xc9;\xa90@U\xa9\x89\xef\x0f\x162@\xa2\x0f#\xea\x1b\xfa&@\xbd\xbd(\xb8\x7f=\'@\xc6\xf6\x16\xdc/!,@B\xaf1\x8aL\x02,@\xa0\xed\xb0\xdd\x9a;*@\xbd\xd3\xd5\xf7=\xe0&@\xbf`\xb8\xa5\xbd\x110@\xc6\x1e F\xc0\x110@\x07\xcb{\x8e\xb8\xa51@*\xdbK"\x0fa%@\xad\x1a\xe8\x01\xd2w%@\x1a\xbe\x8e1\x9aM&@\\|\x91\xb3\xc4\xf0,@\xb1\xfe\xa5\xb4Q>(@\x7fu\xdf\x01\xb9\xea/@\xd7\xe4~\x19j\xec0@\xf1\x17^\x8dx\x16(@R\x1a\xf9\x06p 0@\x117M\xa96\xd5\'@\x91N\xbd\x9c]&)@\x00\xb7\x91\x1d\xa2\x9f-@\xc5k\xb1|\xe22)@.\x0b\x8e\xd4~\xf1\'@\x02*e\xd3\xc1\x82&@z\xb1 9\x90\xa90@\xc3N\x00\x03A\xac\'@\xa7m\xe6\xad\xc3\xe2\'@\x03\xad\x9e#|~1@d\x1e)\xa3\xfdQ\'@d\x07*\x96b\xeb\'@O\x9a\xd7\xfb\xfd\xcb+@%\x05+\x08\xfb\xa6(@1\xa5\xd6\x1f{\x860@R\xffF\xaa\x10\xc0)@\x93Yd\xb5\xa8\xd70@Jvq\xf5\x00\x9a0@\xd1\xd2^\xca0b.@Q\x96\x07\xb1\xe7k%@@&\xea\xdeH8)@BY\x0be[/-@\xee\x08\xbdb\xed^&@\xea\x8b\xeb#\x84\xa8-@~\xb1\xd3\xb2\x08%)@\x1c\x13\xcf\x19\x8e(1@\x82\xbe\xb9c&\x8f-@\n\xf8{\xcb\xb9\xbf%@\xce:\x1c\xa1\x02\xa3\'@\x1b>9CQ\xf3\'@\xfa\xa7\xea&\xdb\xa7%@X\x02\x8b\xeb\xea4.@\xe9)\xfa/C\x0e(@7/sB\xa57(@\x07\xc5m\xdc\x1c\x80.@,\xf5\xa5\x1b\x98=.@\xf8\xf6\x1e\xab\x12\xc3\'@X \x17\xa0\xfc\x83-@\xc7P\x1d\x99\x14\xe4\'@+!\xc6\xb3Q\x9c%@\x9d;\xef\xc2\xb2*0@\xb7\xc9\xaf2\x02\x9b)@\xf3\x98\xca\x9e\xbb\xe3.@\xed*La\xaa\xa40@D\x12\x12o4\xa5(@r;\x08h2\xf3-@\xbc\xdcZk\x04\r(@\x19\xca\xf9\xe3\xaf\xa1-@J\x80\xc4\xa4\x108.@\x06gu\xd8\xfa_%@\x17M\xb3}d\x870@\x9f\xa1[`\xe4O*@\x1b\x9a8aX\xd7+@\xc6\xd6\xb3qq\x99-@\xae\x0b\x95\x0c\x93\xa0.@S)3\xcd\xcd\xcd&@\x06K9S\x8f\xca0@\xa1\x12JX\x07D-@\xb1a\xa5\x0e\xe2+&@\xfc\xe6\xear\xcc\xc4(@$\x17\xec\x12Y\x02-@0\xf8\xe1\x84\xd4\x85-@\x94&!m\xf3\xab,@\xbf\xc2a~_\xf8+@/\xf2S\xba\xcfO-@JN`\x1fUd%@\x92\xe0\x10\xea\xf7\xff,@\x1f\xf6Z\xaf[\xfd\'@(\xd2\xd7\xf4\xd4q2@\xff\x89mM\x8d_&@\r\x08p;\xa3\xfc0@\x03/F\x1a\xf1J0@\xf7\xe36\xb4t\'0@\xbe\xf3\xf2\x15\xef\xe7-@-\x0b<\x8e~?)@n\xe1uV\xe1\xcd(@\xbf\xb1x\xb0[4.@\xc1\xa3Cb\xf5\xd7&@\x0b\x97\x1b\xb4T\xd4/@\x97Z\xbb\xe4\xba\x98(@B\x97\xfcV\xa5\x86(@\xc59\x1d\xccO\xa8%@+\x9d1\x95\xe1z&@\xb8v\xf0\xfa&\xb10@\xa9\xcdS\x04;\x83-@z\xb7\x86\xd7\xeax-@"g\xee\x81\xf6\x01-@X\x19v\x94\x91e,@5`^I\xe6\x170@\xd4?\xb2\xa1\xeeh*@\x1e/\xa0v\xe6\x9f(@P\xa4VTS\x7f&@\x80[\xb6\xd1\xd37.@\x13m\x86\xa6\xd2\x82&@\xa13\xa8h\xf6\xd5(@\xd1={r\xd3\xd0,@\xc2\xaa]\x91\xc3\x902@<\xdc\x90N\xe4,%@\xa4i\xf3\xe5\xae\x97&@\xbf\xeb\xc6\xc5P\xff1@J\xb5\xecw\xcd\x0c1@\x16K\xb2\x0b\xa2\xb50@\\\x90\x8c\xeb\xf9!1@pA\xe3Ut\x81)@\xde\xc6\xaa\xe0\xd8\xa10@>\x7f\t\x99\x950.@*?\xb6ai\xd5-@j\xef\xd0\xd1\xcd\xa7&@\xfe\xa5C\xf0e\xde(@\x19\xf3\x93Y\xca5.@\x80PD\xb6\xd8u.@z\xb2\x91\xb1\xd5\xab,@\x92\x10y\x9c\xfd\x9f,@\x9e\xebN\x13=>(@\x1b\xaf\xba\x80\x1av)@C\x85\xda\xfbt\x94-@s{bBW\x89.@\xb3\xaef\x0e\x07\xe2+@*X18\xf7\xfa/@1\xccG\xfa\xcd\xd3/@\xd5\x84\xafE\x1dx.@\xbck\x0fuWY&@\x9d\xaa\x1d\xea#<(@\xfed\x91\xb8I\xbf1@\x8ddR\xc60\xab0@\x7fN%\xf4\'\xb5(@\x99\xcae\xb8\x1e\xa5-@\xb2\'\xff\x1c\xf6x&@X\r\x13\x18k()@\x9a1<\xf93\x0b-@\xf1\x8f\x0c\xdc!\x181@\xa2Cd\xf8(\xd61@\x8e\xcf\x8c\xcf\x7f\xfb\'@\x88\xeb/\xaf\x17D(@\xa0|Z\xaa\xab"0@\x8c\x16\xafxZ\x150@\x86\x82\x9do\x0ck(@ \x9d}c\x84\xdd-@\x85}\xa6\x90\xe1,0@\xec\xd3<Q #0@B\xafs\x06?\x12(@\xfe\x1d.\x96\xc2-)@\xbb\xe2\x7fi\x13\xd21@xk\xff\xcae\xa3.@\x01\xd4\x98\x8f\xf1(1@\xaa\x89\xd4\x86\x18\x022@\x96\x7f\xb6i%"\'@\xeb\x00\xed\xcc!\xf6-@\x9c]\xd6;\x0bf(@\xdbE\xc9\x9dJL)@\xef\xaf\xaa\x9c\x82\x9a1@\xf6\xf4w\xda\x8f\xc4-@j{\x88\xee\xa7\xbc&@\xb4\x0fd^\x8d\xd6,@\xbat\xc5p\xa6W-@\xfc\x8fJ+\xbc\xf9(@K\xce^\x96\xb2\x9e)@\xf1\xacSh\xfb}/@\xdc\x9c\xa8e\xec\x1e(@\xf7\x7f\x1f\xb5\x8b\x0c(@S\xd5\x00\x9a\xf6\xc6/@\xcdE\x85z\x1b3)@-\x87\x12\x1c\xdc\xa5-@\x12\xa3W\x8f\x19\xb91@y\x8e\xdf^O\x14)@\x1d:\xed\xb3\xac_*@\x86\x82\xad\r\x08])@@KU\x8c\xad\x030@?A\xddC8\xb4-@4h\x9a\x87\xd4\xef-@\xefzs,\x15U(@w\x90>\xc7\xe8\xba1@\x9c\xa6q\xd4\xfa\xc1,@\x18\xde\x99\xd1\x8e\xef,@\xec8#\xe0\x9d\xaf.@\xf4+\x97\x18X\xeb(@\x19\xf2\x92\xf2\xe4|0@\xe3\x0b\xc8\x02\x9e\xc9\'@*\xb1R\xd8d\xfd,@\x81X\xf1\x81\xda\x88.@\xa9\x82\x90\x1f\xff\t1@A\xff\x9c\xa6J\xf00@\xf3\xd9"nZ\xc6\'@\xb1x\xac8$\xed1@\r&k\xb1hM.@\x88\xf0\xbfwu\xd31@\x91\x82>\xfb\xc5\xe9-@\xa7=\xff\xbb\xca\x96(@~H{\xe4\x17()@V\x01\t6\x87o.@\t\x91\xa4\x9d\xe6\xf0\'@(\xf3! {\x1c(@/\xea\x05\xca\x8c\x8f0@\xcf\xaf\x1d\xc2\x87\x821@\xf0^P\xa3$t-@\x98\x8a,`\x02\xd3/@L\xber\x03\xbb\xb4-@C\xcd\xda\x003\xbb*@8\xef\x9bW\xbcM(@\x84\xf7\xfe\xf6\xa7\x1b1@\x15\xd1\xe9S\xac\xf2\'@\xf1\xf4\x80\x08,\xf7-@|0\xcb\x9fUT1@xa\x975\x90\x05)@6\xf1d\x96\xd7\xbe1@\xa8u\xda\xa4\xa1\xb6\'@\x17-i2\xa4\xb70@\xfaF:\xfe\x90X(@\xc9~\xcb\x96\x92\x7f-@p\xdf\x14\x85L\x8f(@\xec\xc0\xb7\xd2Ff.@$ \x86\xb6\xf9@/@g\xcc@h\x96l(@\x11\xfd\x9d\x11D\xc5-@i\xa1\x19\xb3\xe2$/@\xcd44u\x16|,@\xbc\xbaE|h\xa70@w1\xd3\xb2\xf0\xec&@\x91(\xbe\x04\x0f\xe7\'@\xf9\\.\x13d\x04(@\xde\x0e\xd1d1/)@\xb3\x86e\x8d\xb4\xb6\'@\x10e\xfb&\xed6.@\\rb\x10\xc0\x190@\x1fNv\xdd\x8a\xdd\'@@\'ZG\xd0b*@\x81v\xaa\xaal\r(@\x82\xc7/P\xac\x89(@g\xde\xbe\xcd\x1bQ.@\xcb\x99\xa5\x19]p(@E\xf21E[\x08-@\xbb\xb6\xf2\xf8\xf5U)@\x96\xcf\xbboa\x19)@\xdeu\'q\xce 0@\xe0\x98\x1c\x8a&\x0e2@T\x02\x9e\x19\xe8\xc4*@f\xa4]7\x84\x94(@~\x0eq\x1c\x1f\xb0\'@\x9ec\x1e+\xf6g-@\xd8\x98\x8a\xf3\xad\x1c0@z\xd3\xc5\xc8GE&@\x80s\xa7\x02aI)@\xe8\xbe\xc7\x13\xd2\x181@6\xa4||\xc230@s\xf2.\xdf/\xb6-@\xc0\xef}\xc8?\xe41@\xc2F\x02\xf6\x9d\xea1@\x01\xf9r^\x8b\x91.@e\x00\xe8f\xfb\x9f1@[[#\xd7\x7f\x1e&@R\xbd\xabP>\xb7,@z\x04.N|\xd6\'@\xa5\x12\xa17\xa9\xca,@\x90u\x19\xe1\x18\xdd,@\xe7d\xd8_\xbe\x11/@\xf8\xec\xad\xee!\x96*@\xd0R\x82\xc9\xa0\xc1,@\xf7\xde\x86|\xda\xde(@\x11\x86\xd29\xf6%)@\x9a\xb6\xb0\xcbz4)@\t\x82\xb8\x85\x9c\x08\'@H\x07\xe4R\xa0\x0f&@\x9f\xc8\x12d,\xca)@B/`\xf2\ry-@\xb8!\\\x8dj\x961@=O%\xec\x1c\xac\'@X\xd3\xf4`n\xc8/@f\xbc\x8a\xd2\xdd\x9f,@P8\xda\x90+\xc9(@\xe5\x0b\x96\x1a\xd0\x1e-@\xae\x05\x99\x8a\xa9\xe90@\xf8\xa8r\'#\xb4/@\xfeb]#\x8c\xfb\'@\x07\xb5\xcb\xe2\x9d\xd61@\xf4\x1f\xd1 \x140/@h\x1f-\xc9\x1d\x18)@\x06\xea\x0be\x0c\xfa1@sokwO\xbd1@k\x87\x1d\xae\x92\xc9,@\xb3K\x97\xf6\x1e\xc2,@\xe8M\xab\xa4\xf070@\x94\xe94!H\xa9)@\x91Cp\xd6\x1d\x88.@\xf2\x95\x13I#\x1f1@\x9dF\xcfB\xae 0@*\xfa?\x08\x03!)@Sk9\xb7K\x1b.@F\xc7\xbb\xe2\xf06/@&\x8cJ\x86\x16\xf1,@Y\xd8`\xf6\x85\x8a)@\xe0l\xad\xce\xfez(@~\xa0\xe3\xee\xfa7(@F2|2\xaaL/@\x88\xc5[\x82\x82\xe7-@[|L\xc0t\xaf+@?\xf5\x90W"\x0e\'@\xd16\xbcR\xfc?.@e\xfe\x92K\xa8\x83.@\xc5\xc8X0\xc6\xff-@<?%\xe43o(@\x16\\V2{\x9b0@kg\n\xcd\x05\xbc\'@\xe4\x08T:fO&@$~\xcf\x7f\xda\xc1)@\xea\x9f*\xad\xdd +@\x0b\x8e\x9e\xfd\x0c]0@T\xab\xbe\x1e\n&0@r\xfc\xd2E\x1cW.@W\xdf\x9c<\x9d!0@\xb4\x1c\xe9\xedS\xf42@\xb2\xc4\xef\x9b\x85\xc4,@\x81)\xe5\x179\xba1@\x981\x04\\\x87X(@\xb2\xe5\xc5\xdbP\x120@\x8eXY\xca\xe4q(@\x89*je|z1@\x03\xb0gS\xe7c0@\xd4\xf4\xd9\x91\xe9\x1b/@>\xbe\xa5\x0e\x92\x060@]\xceOv\x8e\x13)@<\x19S\xf5\n\xbe,@\xde{\xe9\x9c\xc2\xa50@\xbb\xd1\xd7\x81\xb0[0@\xff\xc6I\xa5.\xe5*@pS3D\xab\x9b)@S\xbc\xc8w0T0@\x08\xc1\x8f\xb0\x95\xb3%@)\xe4i\xe5\xf4<0@iYz\x8c\xf0\xa1.@\xe3\x8c\x98\xbex\xd91@\x08e\xa1\xfbD\x18)@j:\x90X\xd5 3@\xc7_\x7f\xea9\xc7,@\xe5\xfeE\xdf\xd4\xba%@\x87[J\x98\xd9\xe40@\x97\xa1\x81\x98\x89\x193@\xe2\x16\xde\x02\xefT)@\xd8\xb2N\xf65\xd7,@)\xe8\xa0\xcc^\xdd1@2}\xaa~\xf2/+@\xe6^\x06C\x81^(@\x7f\xeeR)aS/@\x0e b\xeaD\x12.@yJ\x1e\xec\x84g-@2M\x03\xfb\t\x80-@\xcd^\x8e\x14\x1b\xf7(@:\x16R\xddf!/@8)\xde\xfag\x99\'@\x08/\xc4\xf6\xa701@\xf6\xa3\xf9_\x9b@0@\x0bO\xb2_\xbew1@5U\x0c\x9az\xed*@\x9a\x06\xb4\xc7\xf32.@\xc1\xb4\x94\xfcK\xec\'@\x00/@\xcaN\x11)@\x95\xaa\x13\xb2\xda\x8a-@qr<\xbe\xdbr0@\xbd_\xa0/w\xfa.@\xf5\x1aR4yv%@\x02\xa7\xa8+\xf9\xa8)@x~\xb7u;m-@\x0fV\xd6\xb9\xd5a/@\xbc\xfd\xc1\xb6b<,@\x88\xbd;\xa4\xbf7(@\x16t?L\x15J(@\xd0\tu6m\xd6\'@\xadR\xde\xfb\x17\xa2-@\x9a1\x12\\O\xa30@y+\x98\x10&A0@m&\xc2@\xa0\xa8/@\x8c(\xd4\x80\xdc\xbc(@\xd6\x90\x81\x93b\x990@\xe4\x8f\x9c\xb2$:,@\xf3\x9d\xc5\xf3\xc4K(@\xdd\x06\xfa\xe94)1@\x98JA\xfa\xb70,@\xd7\xdc\xdf\x84X\x9e(@\xef\xba\\\x04\x16Z.@\xae\x02\x03#2\xdf-@\x9a\xa0\xda\x0by\x1c.@]\x19w\xa4@\x1c/@\x13?T\x18\xf2a.@_N1\xa3y\xb21@\xca\x02\x92Q\xf3\xc5+@\xb7:\x17\xbd\xcc(,@I\xe0y\xf2G\x0f-@C3\x80\x8a0D/@\xa0\x7f\x02\xe4^\xb81@s\x83\x9a|\x00\x170@9\x89B\x19a\xe0-@>3z\xed@o0@,D\x11z9\x18-@\xedUu\r\xc9\x15/@\x18iU\xfe\xf3\xf9+@[_1\x8d\xf8T2@\x91W\x06\x84\xd6\xd3&@\x14kg\x7f\xf4~(@h\xd9 8\xfa\x92(@c/\xe1\xfbNl&@\x7f\xaa\xd7_\xc7\xf7+@zlx\x9a\xb1\xb5,@B\xe8\xeb\xf5\xae\x901@\xa8\x1e\xf5NP\x0f/@;`\x9c\xcc\xefj(@\xe8\xc0Z\x84\xe3\x98-@J\xcdzo\xe1R/@\x9d\xdf\xc2\x17\xa3f,@w\xaf\xe5_\x87\x0b0@p\x0f\xf5Zlc/@\n\x90il\x08\x8f0@&\x19\xda\x83P2/@\xa9\'\x83\xf72\x14(@\x0bE\x81\xffx\xca+@\xfd\xbe\xb5\xd0zz,@S\xd7\xf7\x03\xfc11@#\x19\xadn\'r.@}\x05\xfc(\xdei,@P\xef\xc5)\x92\x19+@tY\xc0d\xef\xa11@,Uo\x06\xa4[1@A\x17OQ\x05\xb5+@qK\x9a\xa3=\xe7(@\x0e\xce{\xef\xd4\xb9-@\xbe\xcd\xb4\xcb\np(@\x85\xb0\x86,~\x86,@\xc8\x95d\x14!0-@\xa7{\xa3_\xbe<.@\xb3j\xc1\xf3\x8c\x8a0@\x03e\x82\xea\xfdk,@\x8f\xc2\xbf\x13\x0e\x90-@\xb4^J\xf5\x1b\xac,@\xb4\xbc\xfc\xd4\x7fD/@\xc25\x1c\x9b\xafo1@C\xb7\'\x16\x80\x99-@\x8b0c\xd4\x9c\x02-@\xc2\x8d\xdc\xd8\xc3\x84-@\xee\xb2)!\xceh.@\xf6\xdf\xebo\xa9u.@6MKk\xe8N(@\x1bg\xca\xa59\xa6-@|\xa2\xf8\xcc\xb3\xd4\'@\x99\xdd<\x07\x82>.@Ib\xad@\x04\x0e0@\xab\x11v\x9e\xca\xc3&@\xf4tE\xb2\x11g,@+acVK6.@pZRN\xa2\xd9.@X/K\x8bE\xab0@\xb84\x13\xe1\xd5\x9a0@\x04\x88\x14m\x90<&@\xa4oc\xf0A\x82(@5\x8e#[@\x1e,@\xb4\xa6\xcf#\xad\x86,@a\xfb\xc7Ts{,@`1E\x87q\xac(@}\xd7~\x9d-\x9c-@\x98\x82Q\xe5V\x8d-@\xa2\x87_\x1a\xa7,-@\x04\xc2u\x1c\x10\x01,@\xf8\xa0\xa1h\xf4 \'@.|\xcc\xd6Q\xd5-@5\xe6V\xd8\xf2\x98,@.\xdd{e\xba1)@q\x0f\x89\x07F\xcf(@\x96\xd0*\xe5\xedh.@\x96~^\x95/I(@\x11*QY8\x90,@\x1d\x8f\x1b\xc1\n#3@^}N3\xab,0@&"f[\xb3P-@Qe^%\x102)@y\xf0\xe7\xcf\xf6Y1@\xb9]\xdc\xb6\xb6\xb1+@\xc6\xc5\x87\x17\xde\x93-@oX\x13\x86\x83\xc1-@@N\xe7\xa5J\xcb-@\x1a\xa5d\xf0\xa8\xa1,@\xf3\x7f\xc5\x18G|,@\xddcW\x83\xf9\xbc,@\x06N\xd7(\xbd\xa01@\xcd\xbfm9\xaf\xe0(@5\xe9)i\x99k-@\xdd\xe6\xe2\xf1\xf8\xcd,@\x08\t\xa8\n\x87\xae,@[\xf0q\xfe\x8d>(@\xfc\x87x^~\xd0.@\x10\xe0\x96T\x90\xec,@\x07\xf4\xa5Vi\xa8,@\xd9\xfb\xcb\x15\xbc92@\xc1a\x183\x9c\xb6*@\xd5\xdb\xe1\xe4\xbd6,@\x96\xf83\x92i`,@G\xca\x159\xe1\xcd(@$:IIP\xd7&@<u6g\xcdy,@B\x0f\xee!\xbf\x040@]eq\xa9}60@\t\xef\xdf\xa8,D0@f\xd0\xa6\x90\x06\x890@\x87\xcd\xf1\x873\x18-@X\xadx\x8d^\xab,@^X\xb3>\xce70@J+\xa1m\xd4>)@xgMe\xc6\x83(@\x91x\xde\xe7\xa52.@x\xdc\xeaF\xee\xba+@@c\xad\xf2 \x96-@\xde\xe5\xe6\xcco</@\x1d\xb5ML2Q/@\x84_\xec\xe8\xd3\xbc&@1\x8a\x99\xc5|\x1a+@\xe3I\xe4\xd7U\n.@\xd7\xe7$1\xa3{,@rl\xfeSp\xc8.@\x0b\x12\x944j))@\xff\x15\x05\xa8J\xb7-@\xef\x95[\xba\x80_/@Z^H\x94\xea\xea1@,\xb5N\x01"\xb40@\xe2\xd8(\r\xa0<,@\xd5\xc3\x11]\xdd\x94)@"\x06;\xf0;\xf9-@\xde#/F\x0ei-@\xdfb[\xc8\xf0\xa2-@\x82U\xe9 L\xd3.@\xb1\xc6\xe7\x03Z\xf40@\xe9\xec\x81\x8d\r\x1c/@\x9e\xbe\xa8\xf1\x95\x00)@\xe9\xda\x03`\x832+@f\x1a\x1e\xd4\xe7\xe9,@\xccX\xc8\xef\x192)@\xc4\xf6\xad\xa6\x07x)@6\x13\xd7R\xa3\xa1-@\xcd\x0e\x9b\xe1\xee\x9f,@\xb1w\xfc\x8eWu-@Ge\x87\x07\xb2.)@\r\xf5\xde\x02g\xbf-@\xd7\xf7\xd2JY\x92/@\x83\x11\x1b\x8e<\xc20@\xc2\x1a-n\x16\x1e1@ !\xdd\t\x98\x14.@\x0c\x16\x8ew\xef\xb4\'@\xf8\xddp\x85\x15/.@\xe2\xae\x0e\t\x1d\xe0.@\x87\xf2p\xeaX\xdc-@\x9a\xe4\xdb\xd7\x87Y/@\x02\xdf\xe9\xabu\xe5(@2\xba\xd4mD\xac0@\xfbD\xc2\xc7\xb3g-@\xfe\xe9\xaa\xac2\xc61@\\/6\xe2\x83\xd1)@\xa3\x94o\xd5\xc1\xf6(@\xa52\xf5\x13\xe4\xb61@\x12W\xa9\xbe\xdc\x8f\'@\xe1\xaa\x15\x99\xfeT.@\xf6\x1e_9\x06\xe4.@8\xa3\xc7\xd3\x0f\xc4)@\x0f\xbc|6T\x08*@\xeao\x80\xdd\x16/-@0\\NiD\xaf+@\x97\xf7\xb4\xfcP\xe6\'@CN_\xed\xf4\x88/@\xe9\xb2\xcbZ\x92\x0b0@\xb6\xb9\xac\xecA\x7f+@\xcdZ\x05\xf9\xa1\xa9(@\x11\xb1\x15\x01IT\'@J\x80D\x1c\x93H\'@xk?\x9d\xba^(@oj \x11$\x07,@\xcd\xc8q-{\xdb.@\xb9\x9b\x03\x8c\x03j-@?W\x92\x1fn\xfc(@WW$\x15\xa4\x94\'@\xb3\xfe\'\xb3\x0f\x85\'@\x9fktdH:/@\xe3D~E\x8a\x9d+@\x9e\x91\xa8\xa8!\xb8-@\x19\xa3T\xe5\xfd\x96.@\x00\x1dJ\x8dD`(@\x16\xa7\x8d\x91\x02%-@\xcd#\xf3\xbaHf%@d\x99\x16\xfc\xd08\'@\x17\xa7\x7f \xfd\xaa-@\xf2\xe4\xbd;o\x84\'@!zd\rM8-@<\xff\xbf\xf0\xc9\xf2*@\xc8\xcc\xcb\xf8\x12\x19-@\x81\x92f\xaa\x81e2@\xb3\x12Tsg*/@?ASp\xa9\x1d0@\xa8\x8e\xde\x02\'\x9a-@Zh\x9e\xdc\xd0\xe0,@\xf33^\xee\x12*,@8\x03h\xcd\xcc\t)@\xcd\x13w/C\xfe(@\xbcj\n\x8f\x19\x87\'@G\xa3\xb6\xf7j-\'@\xea\\`\xb2+\x0e\'@r\xcc_EB\x180@\xc0\xf2P\xf6\x81n&@\xa9\xe8\x94\x84\xff\xd4,@QS\x81\xf9\xabw,@t\xce,\xaa\xddN(@\xdc\xce<\xcc\xd1\x90-@(.\x88\x969\xc71@\x01\x11fA\xb5\xd9/@\x11\x8a\x92\x13g\x9d-@\xd0\xeb\xd6L\xc0),@\xbb\xb7\xe63\xc7\xa6+@\x1e\xf5\x9c\x0b\xa0\x1c+@\x02\xea\x19cs\x91-@]\x02op2\xae,@\x06\x84\xdb\x8e\x93\xd0%@\x82"\xe2\xeb\x93\xa7/@\xc9\x9dS\xec\xac\xda,@\xb2/e\xa74\xa9(@b\xe1\x17\xb6\x05\xb8.@\xa6\xfaG%\x9d\xb3\'@\x03\x81f}\xa3Q(@\xe8\x8d\n:_\xf8(@\x9c~\xd3m\xe4i(@\xff\xc1\xc3\x98J\xd61@\x17\x065\x84\xc0l)@\x02\x9b\xe3\xab\xd8\x98-@\x1e\xe9&+\xa6!,@\xe6\xc9\xee\xc9\xb6T\'@\xf5\xb7c\x00\x16X)@\xeb\xa0Rw\xc4\xa7)@k\xad\xc5;\xcb\xc1,@\x93/*\xa9 \x8b/@\x94kBf\x1a13@\xcd2\x03\x00\xdb\xd3(@#\xc5\xad\xa8\xd1\x8f.@\xd2\xbbB\xad\xa5B-@\x14tfP\n\xe70@y\xbcW\x19\xe2\xe8)@8\xcc\xdf\x98\xa5\xf0(@\x88\xecm8\n$\'@\x7fW\xe8\x90\x87\t,@\x17\xf4m\x91\xffO/@\xe3o\x9e,,\x9b)@\x01\xed\x84\xfd\xd8\xb21@A\x87\x13\x04\xf4\xda1@\xd7\x06\xbd\x80\xb1\x950@J!?\x92\x80i(@\xc5\xe5\xb6\x19g\x9e,@AFb\xa7>\xaf(@\xa9\xda\x83.\xf9\x9f+@\x15TC\x85\xedA.@\x05\xab\xd5\x8b\xbb\x9a/@(x\x159\xbf!-@^\xd03\xcf\x19<1@\x9d\xccU\xbcv\x041@\x83\xe8\xd7\xe1\xbaa)@\xe1\x8d\xee\xe3\xfbg(@xs~\xb1w\xfc\'@\xd1\xe0\xd3%`\xaa\'@\x01\x99\xc4ab\xb7+@\xfc)\x99\xa3l\x1f-@\xba\xef.\xc4+f-@\x82\xfd\x9d:\xe1\x8e,@\xa3H\xbev\xc1\xcf.@1\xb5\xefn]\x1c/@H\xf0\xdc\xd6\x80>,@\xdbM~(n\xf4(@"0\x05iz\x89\'@\xd2\xf5i\xad\xe8\xee-@\xf5\xbf@x-l1@f\x86\xbf\xfaP\xfc,@\xc7\\\xa2\x19\xdbk(@\xfb\xf4\x91\xbc\xc3v,@\x97\x9f\x83T\xaa\x7f1@\xed\x01\xf4\xba\xa3\x9a0@\xf8\xe1+\xa2\x19q)@7\xeb$]-f1@\xb4\x87\xe1\xf4@S,@5\xbdB\xb4K#%@\xf0]\x8c\'\x08\r\'@\xafRW\xad\xc9\x9f.@M\xd4F\xbb\xb7\xe6*@\xf1\xa0\xcc\x8f\xb8\xb80@\x13u\x8be\x94\xe7-@\xdd\xf8\xd1\x19(\x14.@\x91\x90\xdfP\xcdK.@\xcb\x95\x12\x15\xe7e\'@f,\xf8{*#(@P\x08\xc6_/\x83(@\xc7\xb7\\\x90\x07\xf9-@O;\x054\xe1\xea-@\xea\x14o\xb3G1&@c\xbef\x11\x1b\xec(@\t\x91\xc9\xc2\n\x9b+@\xe0\xf77\xfe\xbbY.@\x84\x06\x97\x8b0\x9b\'@\x1c\xd6\xa1\r}|,@a\x97/\x0b\xfb[)@\x0cg\x06\xd4\x15\xa8/@\xfe\xe0\x01\xed\xe5\xd3)@\x15\xa6=\x1e\xb8\xa3(@\x05l\x02d\x1e\x15\'@\x02\xd2\xab&<:+@OL\xc0\x7ff\xfe*@n\xba\xfa\xba\xa7\xb9+@N\x84\xd7\x13G,,@\xe6\x93\xfa\xd9\xb2s,@"\xa39\xf0\xb2\x92-@\x06\xa8\xb1\x0e\x81\xb8,@e`o\xef\\\xff0@\xca\xae\xfc:\x02\x13/@D\x15\xf8\x83\x03\x84\'@\xc2I~P\x11>\'@\x9e\xc67\xf1+W0@\xd7)\xb8GaR0@\x86b\x92"\x0f\xbc+@\xf0\x9b\x8d\xa2\xa5\x1e3@\xea\x00\xc3K\xf4^,@t\xe5o\xa2(F(@\xb6\x19\xa8%\xcbn(@\'\xebz\xea\xd0\xf1*@u\x14>Z\x89\xb4\'@\xdc\xfc/\xa0\xe9\xa8\'@Z\x83\xe8p\x99"3@\xad\x00\xa5\xfd`+1@\xd8\x7f\x9a\xc1\xc4_/@\x95\r\xb2\xd9Zq0@\xb7\xbd\xf3\x93/\xb8,@J^\x9f\x9eg\xee&@N\x0c\xb3\x87\xac\x7f\'@kQ\xfc\xbf.\xdf(@J\x05=\xe3(\x81(@\xd09\xbfn(\xd7-@2H\x9b\xf2\xea\xe1/@\xe4h\x94ph\xd10@\xa0\xfe\x146ea1@\x81\x12\x9a\xdf\xc4\\/@\xb4N;\x02\xa3\x8e(@\xc8\x97\xe3Psv,@\xd6\xdb\xdf\xe0va.@D\x14A\xdfk\xd0(@\xc49\x8e\xe4\xf8\xeb-@N\xac>fLZ.@\xfd\x81\x94\x8e\xbb\x9b,@\xc18\xc7w3~-@~\xd1\xf6,\xd2p.@\xc4\xc9EFD\x12,@\xb3\xc7\n\x9f\x9b\xd9(@f\x0c\x9b\x01\xb4\xe9/@\x8aAe\x18\xe1\x93\'@g=\x9e9\x0f+,@zO\x19\xbc\xcf\x80,@!\x87\xa1\xd9\x0f\x83,@\xe3\x0b}*\xa4\xce0@z\x95\xfdE\xb9+%@\xa7\tx\xf5\xae\x9b0@\x0c\x05\x8ef\x971(@[fX\xdfM\xe5+@WV\x0fv:\xf4/@\xed\xad/\xd7\x00\xe5,@\x81\x91Sf\xa5<,@W\x04<\xebg\xb8(@\xab\xd9\x11\x1ca\xfe(@\xf3\xea^\x94q\x14)@>a\x800\xf3j.@\xf7\xe0\xf7\x1a\xbcD)@\\E\xce\xccA\xe7-@mwr\xe2"\x19,@$\xb5G~$\xb70@\t\x1d\xc3\xdbq\x01+@8p_\xc3/"+@)y^s\xe4\xd2-@Si\x06\r81,@R\x15P\xeecd1@F\x11c\x85\xdd\xdb-@\x90yM\x87\xbd\xd40@\x0f\xe1\x82k\xff\xfe,@\x03A\xda\x8b\x0c\\/@/\xfb^\xa9\x16\xaa-@\x13\xc4\x16X\x02\xfd,@\xf8]\x86\x1a\xea\x04(@//\xb3\xa6-\xba(@\xfc\xa2\xb0\xc0t\xf3+@\xc7\x043\xf1@\xf0/@\xa9\xe8\xc3q\xbdA-@\xafk\xb7\x07xS-@\x7f\xe1Y\xfbxC.@\x00\x10?b\xacx.@\x80\x06\xde\x1e}[.@l\x9f\xeb\xfd\x94\xa00@\x8b\xfa\x85|\xce\xd80@\x94\x16U:\x1b\xb13@\x95l\x122\xbfE-@N~\xad\x91\xd6\xfc0@\xe5\xdd4"/a0@\xbf\x99bXx\xfc(@\xe9\xd1\x87\xe6\x9b\xe6.@\xac [\xc2\xd1=/@\x0b\xa4\xac=<0,@\xee\xa937t\x99&@7\xcc\xe1\x87\x0c\xe4%@+r4\x0b(\x19(@\xc4C\xab[fk(@y7j\x02W\t)@\xd3\xe3\x105\xe3Q0@Z\x89C\x18\xba\x150@h\xe6\x19KNm.@\x17ck^\x0bB-@s\xc4^}t\xf4(@\xbfL\x07.\x05\x01/@\xb7\xc7k\xb7,\x11%@\xa8\x01#\x86d\xf2*@z\x92\xde\xdeSj%@\x97`\x9b\x04U\xdb+@L\x1ez\xcd\xaf\x920@\x1e\x92\xeb\xeb\xd9,/@n/\xfetz\x9e0@\xf4\tr\x10\x00\xe6+@+\x8c\x06z#\x1b&@tp&\xf5#\x1e+@\x08ox\xfb\xd0\xe3(@\xb7\x8f\xda\xaa\x1b3(@\xb9<\xda\xf4\x08\n*@\x99cn^\xd8"/@\xff\'X\xd6\xaa>,@\x9d\xdd\x18\x12\x04$+@-\xb9\xbej\xbb\x88+@\x1c\xc26u\x17{*@\xbe\xf68\x8dW\xe3,@\xf7\x07Nw\x10\xe80@\x8f\xb6\xe0\xa6,M,@\x9f\x17\xda\xbe\x06\xca,@\x8c\xc9xk5\x191@\x9a\xc9}M\xe4\x0b(@\x8f8*p\xdaL0@\xb2C\'#z60@_\x94\x1d1\x03J,@\n \xa4\x0b`\x82-@\x873\x1c\x9f\xcd\x87,@\x88\xeaX\x02V_1@\x88\xbd8QF\xfa(@\xdaAvd\xedT)@\xb6~[^\x92\xfb+@9SX\xf5\xd5\xd4/@\xfa\xc6+\x80\x0190@\'\xd5\x1flf_)@?\xc0\xb5\x9c\x14\x86&@\x11H6\x7f\x92\x83+@\xec)\x8b!d\x8e+@\xd4\x9aP\xd1B\x7f-@\xb3r\x8d\xb3\x8a,-@\x8d\x98k\xfc\x99<,@31\rH\x80\xee0@/\x01\x87\xc2\xf4\x01)@\xec\xfd\xba\x89\xa0\xbb\'@\xde$\xbb1\x9f\xb6%@\x99\xdb\x01\x84\xc6%(@\x88\x11\x9d\x9bs\x96-@/\x08\xb1\x86\xdb\xee-@^\x12\xe0\xac\xbap0@\x8djEdN\xfd.@%=\xf8\x85t\xaa+@\x04\x83\xef\t6\xad%@%i\x83\x01{6)@z1\xbd\xa3\xc5\x96(@v,\xcd&\xc1\r*@\xac\xde\xa98\x91j1@\xd7\xcesq\x03\xd3+@\x86\x8a\x9d\xdb<\x7f,@\x02\xfe3\xd7:o.@\xbe\xc2\xe6\xbe\'\x81.@\xaa\x1f\x832#\xda0@\x13~\xd78\x13G(@\xb9\xd8d\xc3:\x89+@$ x\xa0\x1fe)@\xb8\x00\xb3^\xde\xd8,@\x7f\x99\xaa\xb8v\x1d3@;\xd6-,\x01 &@\xb7\xf3\xb9}\xad\xbc-@B\x10J\xac\x1c\xfc0@\xa8.\xf0\xf4\xb2\x950@\xfe\x80\xcd!\x81\xa5(@U\xe8\xfa\x9c\x01\x13-@\x16.\x81\xad9>\'@\'r7\x82W\x1b\'@6:\xe5Z\xb0\xf4-@\x1e\xf1\xeaA(\xff/@\x91\x03\xd2q\xfa\xef%@m\x80\x84ap\x8c-@3\xc3A4\xe9\xd6\'@6G\x1d\xb5t\xb3)@\xec\xd7\xa5%\xb2\x0b-@\xceM\x01Qm\x1f+@\x13k\xfa\x92#\x87\'@\x81G\x05\xf8\x8e\xf01@uH\xd5\x90+\t.@\xa6p\x8d\xd7,=)@\xf7\xfe\xb5\xc1\x86G/@\xe1\x91\xdb!\xc3\xdc\'@\xa2\xae\x80W\xef\xbd\'@\xd6\xdc\x17\xf5*F\'@VWC\xf7(^0@\xe8\x1b\xdd\xfeFy,@\xf2\x01\xcb|\xe1m(@\xa7\x1b[\xb1\xef\xb7(@jg>\x7f\\\x87)@\xfa\x0e\xc9\xed\x111/@\x8a\xb8Z\x1c\xdc`.@\x00\x98\xa01\xa7\x1e0@d\xda\xadis\x98(@\xbe\xde\xebD\xd9\xf7\'@\xf3M\xa2m\xa7\xc9\'@\xed\x91\xb3a\xdbj/@\xf9\xb4\x91\x1b\x1e\xb30@\xcduo\xe6\xea\xa3/@\xaa\xe9^\x01\x99\xeb,@\xb5\xb1\xc0~B\xa1\'@w\x12k?\x95\x0b(@\xf0\xed?\x9a\xe0\xcd.@\r\xef\x91\xc8@\x97(@\xf4\x05\x0c\xb7\x97\x9f0@\xf5_\xf9#}s/@\x1d\x85\x96\x16\x00M.@8\xdc\x07`\xc4j-@&\xac\\\r\x8e\x14*@\xac\x82\xd5~R\xf61@\xb6\xa1\x82\xab\xbc\xec-@\xc14o\xc6\x91\t,@\xd8\x93\x9d1\x00\xad\'@2\r\xe3\x05\xbe\xda0@\xadW\x87\xc7\xfd\xc2/@\xc4R\xe7\xbf\x8b\x13/@\x89)<x\x1f\xd6,@\xc4S\xc9\xdb\x1f\x041@\x8c\x86`\xb5\xccF1@\x84\x8a.\xc5\xd7\xa9+@C\x11\xa7\xa6r52@\xe1\xea5\x98\xbf\x8d*@\xc9\xac\x9c\xec\xe9\x15.@\xd0\xe8\xf22\x8a\x1f(@\xedn\x9e\xfbO\x8c\'@\xc5s\xa5\xc8[\x000@\xa9D\x1d*\x86\x06.@mb\xd9y\xae\x8e&@\n\x9ca\xe6\x9af1@\xa2\xc3\x9d\xbb\xae\xa0-@\x92\xb7\xe1\xaa\x18\xe9,@e?h2\xaf\xcf+@\xe7:kh\x1b\x050@:Z \xe6\xb0")@\x84N:`\xe4L%@G\xa4c \x0bs\'@\xd5%\x84$\xf511@\x07\xc2\xe1I\xab\xa9-@\xdaR\xaf\x8b\x99\x98,@S\x12\xe1>J\xfa\'@\xd5\xce;\xc3\xa6\xa5\'@\x9d\xf8\xd58\xa6**@\x85k\xbe\xe4\xd8\\,@P)\xa2{\xee\x9b-@F\xdcGu$\xb00@\xeeI\xd4\xde\xbaE.@\x03ab\n\xa2\xce0@l\xa1\x84\x8f/H.@\xe9CO\xc6\xc3.1@\x0b\x1b\xffJEr,@\xb8\xa7\x0c\xc3\x84\x8c+@\xabk\x82#Y.(@8\x1dG\xf2\xae\x06*@\xdf\xca]\xf9\x01\x0e*@\xee,Z\xae\xe1\xe7%@\x9c\x9a\xb8\xcd_\xef-@\xe8\x8f\xa5\xc3\x0f\x01.@\x9d7\xc9\xb7H\xcd.@\xf2$6Cc*,@S\x17I\xd2\xc1\xb60@\xdf\xb8\xea\x12=\xe7\'@\x03B\xac\x99m\x96\'@\xa5\x9d\x84A\x88\x9c&@n;}V\x1fN,@`.S\xcf\xd1\xa4+@\xedl`\x16\xfd$(@#]\xe6\xdcN;(@6\xf7(g\x14\xf8%@\x93\x1a\xcf\xea\xd1e.@\xbb90\xfb\x0eS-@\xdc\xc7\xe6_l\xbb-@\x11\x19\xe3\x91s\xb5/@\x96(\x1fJ\xe7/1@\x88\xf0\x9e\xd9\xeb41@x\x8e(\x07\x82B-@\x17U\xc7)\x10\x04-@\x17\x11P\x1cG^(@\x03\xa2O\xc0.J/@uQ\\\'\xfa\xd5,@\xf9\xf9\xb7\xfc\xf4/-@\xe6\xd1\xceO\x00\xdf/@S\xe0\xbad\xf7\xfb1@\xa6\x99\x13m\xa31.@\xc1^\xb9\x9c6\xb00@\x12\xf4\xd2\xc2\xe2\xe60@\x93)\x84\'\x875-@VZ)=\xcf\x040@\xa1\xff\xd1ru\x88,@\xfc\xbd\xeaw@(,@\x0c\xb5\xd8dq\x0e1@\xbe\xf0\xc6)\xe9g(@S\x8cW\xfa\xc4L\'@\xad\x95\x87`\xda\xc7*@\xe2k\xb4\xe2\xd3\x8d,@i5\x7f\xf9\xae\xd7%@.V\xa9y5\xa0.@+\r\x90+\xb9\x0c-@\xf3\x1c\x1d\x85\x1aI.@\x17\x8f\x08\x82{\x8b-@\xb9Jia\\N-@\xfe\xb1\xd8//\x16-@{f\xbf\xc9@\x87-@\xc9\xf3V\x19v\x95-@\xb2\xb0\xff\xf1Y\xa0,@%y\x1e\x11|\xc4%@\xc5\x1e\xf2\x14\x99\x1a.@\x8e\xe1\xbe\xde5\x9e/@\xa7\x1e\xc2\xf9`\xbe&@\x1abP\x85\xb1\xa3.@}\x85\xd2o\xc9\xe90@\xe6\xfa\xaf\'\xe7\x031@\x90\x16\xf1\xa9\xf8\xf2%@^p{\xc0\x98\xa5-@\x92\xed?\xf7\xb4\x00)@\xf0\x97\xe0v\xd6\xe9%@JS\x9f\xbf^\xce0@\x0b\x1e\x90\xd5\x02\xc7\'@\x8f\x03\xf1\xee \xff%@p\x14\xc5\xb5\xc9\xf2-@=|\xab\t\x98\t1@\xd0\xfe\xdc\xd8\xd8\xa10@e\x19Jyl\xa8-@\xe1Xt`\xa6%,@\xb9\x18\xa2\xdd,\xf1,@9\x97\x98\x0f\x88},@8\xe3\x82\x02`\xb80@\xe1\xde/\xdc\xc3\x11.@c\xf3\xe4|\xf3M\'@,\x8d\x88\xd5o5(@\xce\x93\x86\x90\xdd\xec*@\xf3\xee\x14\xb8\xb7:.@@\xef\'ir1&@=\xff6~V\x18+@\xefpV\xf6\xa9\xde0@\xe98\xce3\x86{/@g^:\xc4\xf8\x9a/@\xde`\xfdeq\xf3\'@\xc5+\xcd\x04\x95\xcd+@\xf2\xea\xa0\xb5y\xbc,@\x88)\xe0\x01\x86\xcb*@R\xc2\x86\x07Y\x8d-@2fh5\x94\xa70@c+\x15\x99\xac^+@\xedY!A^\x860@\xfel\xe8\xdd\xefg*@\xf3\xc6\x80K5~)@yrB\xe6\xdd\xf5(@\xb80\xf2y3\x9a0@\xbe\x13\x95\x0f\x0c\xf4/@7\x81\xc0J%\x08+@w1l\x85\xc0\x8e(@\xc0\xd3\xb6\xb7\xd5T,@|\xb61\xbd\x18e.@\xfc\xda|\xd5\xd2r-@?\xb6\xaaK*\x971@\xb83qU\x15\xa7,@\xac\x92\xa0\xee(\x060@\x0b\xbc\xcd\xae\xfa\x9e&@\xafj\xb0\x13K=2@\x051\x1a~\x9e\xa9.@\x90`\x9d\x18\x9f\xf3\'@\xd9\xa5R1\xe7\x011@\xf8\x88+4\xd1\xd60@\xe3\x84vg\xae\xbb+@\xaf\xd9\xb1\xa1\x96\xbe*@#\x0b$\xfe\xd9\xb31@\x80\xcb\r\x16\x1c\x88/@C(OE\x18M(@\xc2\xbck\xfa9<-@\xa6CT\x01t\xea/@b(\x85t\x9e[1@\xc4x\n\xf6\xcb\n(@\xe3Vt\xb0\x91\xd00@\x00\xd1\x85\xa01\xdd%@\x13\x1f\x08\x83\xe1\x9b\'@U\xbbT\xf6\xd3\x910@\xf1\x06\xff\xd4a\xc3-@\x80\'\xcc\xbby\xc9-@\x02\xebuBx\xa6)@?\xfd\xdf)\xee\xa4,@$\xdcq\x9e\xd5\x011@\xfc\xd3\xb6\xdeg\xf0*@{\x974B\x143(@\xf4\xd6\xdb\xd3\xb2\xae)@\x94N\xfe\x95\xd3\x9f)@\x02P\xa5\xac\xf0\xfa,@q}\x06\xa6\x1ft-@\x0c.\xddX\x98\x02-@\xbeZ5\xac\xda\r(@+\x06\t&\xa6m*@\x90)n\r`\xd5(@\xb6td\xf8\x9ff&@\x98i\xb6D\xfd\xde0@\x9a\x1b=$\x18V&@J\xfd\xe4\xc0\xfa\x0c(@D\xea\xe6\xc7\xc2w0@Xe\xe4M\x83\xfd0@\xa3\xb7\xa3X\x8a\xe8-@\t\x19\xa9/]\xe7+@\xea<\x0e7F\xe20@\xd4\x16!\x7f%\xa7-@\x9dh\xd3\x11\x8f4+@1\x92\x18N~\xb0.@k\xe6\x11g\x0e\x89+@\xd9>nH9\x97,@\x10\xd4\xc8\xf4\xbe6(@=\xfa}\xe6\xd6\xed%@\x17\xd6\xed;\xfb\xb00@\xd894\xaa&\x1c1@\x8b\x14)}\xdce,@\x18\x83}\xfb\xfdg*@`\xd9N\xfb\x84\xfc0@}i\x10\x17\x05\xfa\'@\x89,Q\x98\xae:-@|\xc1\xe7h\x83\xc5-@\x87cH\xdc+\xd0-@\xeb\xb2\xde\x87\xbfO.@\xcf#\x9e>^\x874@\x1aK4\xb1U\xdb0@\x0f&\x0e\xec\xe8\x9e,@\xde\xc4$\xaa\x8c\x99\'@\x1e&\xde\xe3\xeb\xa7(@\xcfA\x83Xk\x82&@\x891\xd5\xcfM\xb0\'@\x12\xed\xa1\xca\x1a\x7f)@\x0f\xf8M\xf0)\xe7*@\xf6\xc8\x9f\x9b \x80(@\xcd\xf7w&\xfb\xdf,@\xcb\xdd\x00\x17ri-@\r\xd6\x8b\xfe\xa3\n.@\xe4\xcf\x15\x86/\xf1-@\xd4\x9c\x0b\xafw\xd0,@\x93\xdd$\x19\x94\xd7(@\x04\xe9=\xb26\xe4-@\xd2v\x03\xf7\xfe\xaa&@\xed\x9en\xc0m\xb10@\xfe?\x17\xed\xec\x81-@\xd6\x91\x85\xc2\xabK&@ \x0bU\xcf(N1@\xe8\x05fx\x04\x921@\x17\\\r\x8c\x95\xe00@\x90\x98%\xc1N\xcf0@4&\x17\xdf[o&@\x1d?\x7f\xb8s\xfb*@o\x8d\x8aB \xab0@\xfa\xc2\x90\x94\x1d\x06-@\x86\xcc5\xb3\xf0\xc7.@\x83\xb3\xb0E\xd7\x1b-@\x9f2\xe3j\xe4l,@\x9d\xe3?jyy-@\xb5\x8bw]\x89\xed0@c\x84\x13e\xee\x9f)@l\xbc\xe1O\xb7\xa6.@)P\x99\xc7\xd0\xcd\'@<\x04\xc6\xee\xe3N\'@\x9907\xf7-n)@\x8d\xd3\xf3Y\xc4\x81*@X\xc1>=\xeb\xd8+@<`\x02<\xd2\xc4(@~\xe7\xfcX\xd1\xc4.@\xd8\xda\x9a$\x90\xe9%@N\x10\x04\x10\x14d\'@\xab?"\xf8\xd9\xed0@m\x1f\xe5\x028\xcb0@\x87\x8cw \x1e\xb7*@\x9c\x08\x91V\x93\x9c.@\xb2M\x02\x8fo\x04.@\xf7\xbcx\xc0m\xb8,@\xcf\xfa\x1e\xb6\'H&@\x97\xdcD\x12Z\xa8(@\x9fL\xa4n$\xaa+@&\xc0\xc1\x0b\xcd\x86%@\xeb\xaf\xf0[`p+@\x17@\xcc\xb4\xd5\x93,@\xe0I\xd1\xc5\xb5;*@\xadZ\xdb\xf1\xecy&@p>\xe2_\xf4O&@H\x98o%\xce\xcd.@v\xacS\x11\x8fi(@I\x11}\xc5\xf27(@1G\t_\xed\r(@\x1eo\xcc+w\xf9&@\xd7\xae\x97YS\x1f-@\xf1?\xdb+!\xa50@0~\x12\xb6\x8c\xcd-@\x0cYk\xb0\xfeK0@F3M\xe0\xf1\t.@n4\x96\xe8\x7f4.@\x1c\x04\xb2\xe4\xb0\xc1.@\xd8\xe1\xe5h\xa1|\'@ku\xb18XS*@z\xc4\x14,s\x18+@sKb\x13\x8d\xad&@K\xfa\xdb\xc7f\xa6%@\xcb\x0c\x8d\xb0\xa0\xfc0@\x8f\x9b\xfd\xd8\xab*3@cgd\x89\xaf\xb3*@zv8ZW\xe5.@\xf8\xa6E\x14\xaa\xd60@\x15rZ_\xe5O+@\xac\xee\xa3\xa4\xfa\x151@\x01\xfe\xbb%\x8bm(@D\xcc\xd8}\x96\x19(@\xd1\x18\x91\xa7\xb8\xeb\'@:U<\x88\x00\x95)@L\xf8\x93M\xd2\xf0%@\xc6!H\x06\xdf"0@\x04\'3O\x9d\xbe(@\xd5o\x8a\xd1\r\xba0@K\xa5U\x84\xbf\x07&@tA!\xa9\xf3{1@E\x91\xb8\xd9T\x15(@#\xbd\xf8\xc2\x96\xfc-@\xc5\x95#cD8+@\xf5\'\xd4(\x05k-@\xb5\xbb\x84\xbba\xbb,@\xf4\x9c\xf1\x06\xd8\xc9\'@Y\xac{\xaf\x1e\r(@g\xac\x97)\x8d\x9e(@\xf2&\x1aH\x87d%@\xb0\xa5T\xb5\xfc\xe80@\xd7\x9c;\xfeu\xf60@+\xbc\x9eg\xd7\xf70@\xf6\x01J\xf3\xa0\xbc%@g\x96m\x95[\x8d,@\xd4c\x94\xd5\x93\xe40@9\xa6\xab\x89\xba>*@\x9a{_r\xc9\x19(@\x1f\xc3u\x92qV\'@\xe8\x10\n\x8e\xa5\xc30@\xd3\xcfd\x8f\xb2\x151@\x97\xf5\xea\xab\xe8m,@\x16\x0f\xe6\xfe\xe4\x860@\xd7Tt\x1e\xea\xdf*@\x9f{\x823\xb1A*@.J\xd7\xff\x93\xe2+@\x99\x984\x80\xe1\xef0@9\x1f=\xf6n(&@\xc9\x02\xdbbn#(@n\xa5\xe8.8w\'@\x0e\x08\x0c\xd0\x9c\xb5%@\xf7i\x826\x97=\'@I\xca\xf8NAY%@C5+\x97W\xa3%@4\xe2\xfd\x1a \xf11@\x06O]\xf4==&@%\xe7B\xdcJ\xf00@n\xc5\xb4*\xf4\x0e0@\x10\x02\xa28\x12!(@\xec\xad>\xd5\xa1f1@\xbb\x18\xf4(\x97\n.@\xe5\xc0\xcb\xdb\x9b\xde.@\xa8Sk\xd7\xa310@\x91\x81\xc1\x90\xa8\xc50@\xd6\x9b\x17.\xcc\xf9-@2\x07\x08\xb9+\xa5(@&1\xf2\x9d\x95\xf8&@-\xcfyh\xc1\xc6%@|\x9e[\xd8\xac\xb00@\x804\xe2\xab\xeb\xdf,@\xfc\xa1z1[\xcf*@\xdb6|\x88\x0c\xfb,@\xe6\xdc\x1e\xec\xbc~1@\x0f\xc8\x93\xb4[\x10+@\xde#\x05I\xa0\xdd&@H\xde\x15\x16\x00\xc3&@\xfc\x83\xe3+l@1@\x1d\x04\xb0>&-1@\xff\xf1k\x12\xac@*@V\x86\xca\xfb\x18<0@{\x9f 6\xcd\x850@\xd1\xfe\xdba\xd5\xd80@\x86~\xb8\xee\x8a\xe60@\xc6\x1b/\xad\xb1\x17\'@\xec\xb9\xe3\x13\x05\r&@xy\xb1\xbcU\x923@\xcb\x82v\x93\r\x94-@o\xaf\xd8\xe0\x91\xe1*@LF\xd9\xb8\x8d\xe8,@\xd9\xcas\x03\x87\xfe,@\xbe\xc8O\xd1\xf8\xbd-@\xc7\x13\xc9a\x0c\x1d*@\x08\xeeeZ\xba\x930@W\xcd\xc3\xe9\x18\x85(@t\x90 \xe86@\'@-y,$\xda\xe3&@%\x0f`\xbc\x99w%@\x92\x10[\xc7\xdd\xf7(@\x87\xf9\xf2\x7f\x90\x9a.@\xc6\xcb\x92\xd6\xaf=,@\xaeK\x12\x1b\xd7\xbf)@`\xeb\xd7\xb2\xd6\x1c&@a\t3\x00+\x05(@M\xe9\'\x88\x8ct%@\x94\xda(\x0b\x93\x86.@g\x83\x96\xfd\x0e\x1c+@6#\xc0\xd6\xcd1%@.kI\x10D\xf2)@\xd6\x8c8bq\xd8-@\x95hI\x8b:-+@OS\x17\x87\xd4e1@\x04\xde\x06\xe1\xbb\xa3(@\xfd\x03W!\xd8i-@\xea\x94<{\x06\x8f/@\xcf\x83\xbcgS\xe40@l\x05[+r\x14\'@2-\xdfd\xb6~-@\'\xd4\x1f\xbd!\x18&@k\xffe\xb96\xf5-@\x04\xcf\x9f\xffsv0@\xa4\x85Mq\xac\xac%@=\x93M\xe2\xdc\xfe(@!\x98\x1cP\xa8r\'@\x1c\xd5sn^%(@\xdd\xe5p\x03Lu,@\x98\x98\x95\xdf7\x10(@\xf5\x93\x87#K\xe8/@\xf1\xe10\x898o+@Z7\x11UJ\xcb(@\x8dH\xe6]<\xbd-@\x90\xbf([]\x8a-@\x06G%\xd8\xa7\xbf0@\xc5\xfeC\x1d8\xef&@?m\xe9\xf0\xbcW)@]\xcd\xe40,\x841@\x04\xd8\xbcu\xb6\xf6\'@6\x92K\xe1\x11\xfb%@\x96\x04\x8d\x14\x10-&@\xa0\xac\xa0\x08\xe5\x1c0@\x05\x02}:\xbf4&@\x7fe\x07\xd1j~1@\x83\x17\xc5|\xe4\n.@k\xd8\x9ea\xc3]1@W\x11\x96\x1f\xa6\xad0@\xa5\x1e\xd9\x86\x84\x9b-@\x9f\x93\xbd\x9e\xe3\xa2,@{\xf6\x82\x91\xa1%-@\xf6L\x80qs-.@\xc6\x98O\xdbl\x851@!j}\x11\xe3\xd5)@^\x89+\xda_\x7f)@R\xbd+\xd5K\xec0@\x90.\x03\xd0\x9b\x991@\xa1o\xb3O\x8e\xce%@[|\xd2\xf7\xd9v%@\xcc2#\x87\x1e\x86%@\x7f0@\\\xfcm&@S\x9e;\xc2_\x89*@N;D\xd9\x9a\xef%@\x0fX^\x1d\xedP,@\x1a\'\xc5\x89\xf7\x11(@\n \xc8|\xbc\xe50@2}\xba\xbd$\x10/@&\x1cR\x98\xd9\x99,@\x94\xff\x95\xa5S\xdb,@Qe3\xc7\r-/@/Q\xe0]\x7f\xfb)@zGK\x8f\xc5.-@\xc87B\xa8\x03\x94-@!\xf9\xd7\x97y\x8d0@K_\x83a\x11\xe3-@K\xdb:\r\xfa;.@\xd7hL\xc4\x81_)@\x04ifM\x99m\'@&\x96x%,\xea0@x\x1cY\xe8_\xdc0@\x7f\x8d\x05x\x94\xc1\'@\xd4\xf7R\xa6\xca~(@\x8d_\x91\xa5\xcc\xaf(@\xec\x86Pe\xeb\xae&@X\xfd\xfa\xf5\xad\xdf*@\xf6\xc7L.\x8e\xa1(@\x99\xa9\xf4R\xd4\x00(@\xe9 \x91{\xcay&@\xff\t=\xd8U\xac%@\x8f;\xce*|!.@\xe6\xe5j\xce!#1@\x1d\x94%\x0c\x96\xa10@96\xb4C\xa5k,@6 Y\xfe\xe0\xed(@\xfe\xf6%|^\xa3)@\x8b)\xfd\xc8\x16\x98)@\xc5pBcU\xaa-@\x12\xf5\xa2Y4\xb6-@\xf61\x8fB<\x10-@Qsp#\xdb\xd60@>\x1a\x18p\x85*&@g-\x9cM\x1cm1@G\xe5TxiC)@\xa5/\x81\xf0P+-@KiJ\x97h\xa71@\x89Z\'\x92\xa8S*@H\x92\x06JL\xf2)@\xe8X\xafJ"M-@\x1eb\xf9\x90\xf1\xd9,@\x80\x96\x88\xdae\x9f%@\xc8H\xbbQ\xbf\x93%@|\xc4\x89\n\xcdw%@\xc3x\x9d\x9d\xcd\xef\'@\xd6\xdf\r\x7f\xd1\xdb0@\x91\x10_\xde\xe2|&@bOzYp+(@:\xe3\x93\x0b\xecm-@\xdf\n\xfb\xd9\xa5\xe3-@Fe:\x93c#,@\xa3 f2\xe1R,@\x95\xda:d_\xd4)@\xcb\xb6\xa2\xbe\x97\xc5&@\x8f\x89Q&`\xed%@\xa9X\xe3\xb3\x18B.@D\x0b.\xc5\xbf\xbc.@\xe2\x89;\xc6\xe1\xe3*@\x11\x92\x11K\xf4\xaf,@\xd7gL\xef\t\x170@\x9fr7\xd1\xfe\x8e.@\x12\nl^h\t(@\xab\xf1^\xc0\x11\x14\'@\x00V*\xe6\x80p\'@-\x86\xfdX\xc8\xc8%@\x89\x19\x86\xb8\xa8E1@0{<\xd1c\xb1/@\xce\xd0\x17,B\x8d.@\xa8\xd0\x1b\x0c(\xdd/@~\xb2<\x11Sz)@\xf5.\x86\x81\x9a\x9c\'@\x8c\xce\xa4X5z\'@\xa8\x82\xbdS\xf5{,@\x1d\xe9w\xda$\x01&@\x010\xef1\xff\xb9/@%\xfd\xc9\xbb-\xe2/@&n+\x06\x85\x80.@\x9cN\xbc\xaeif-@q\xb0-\xb9\xd1\xc4\'@\xc1O@ \x90g)@\xfclB\x9e\x80\xaf*@\xce|9\x1f4J+@\xf3\xf1\xe9t\x1f\xb9,@Hr\xb6t\x06s-@D\x0e+\x02Zt%@:\x14}\xea\xd2\x83%@x G\x17&\xf1&@\x1d\xf9\xf7\xbd\xce\x80-@7{\x00&\x12\x94-@\x06%\xf3&=K(@\xe5\x17H\x97\x82\xe8)@PdW~)\xfb)@\xba\x9dC\x13\x88Z/@\xf5\xdaJ\x0e\x16w.@Q\xde\xa1S\xe2K.@@6L\x8e\xb8L0@X\x1b\x07\xe4\nA+@[\xa2\x1b\xd1\xa8`-@\x06s\x13\x0b\x03_0@RI\\\xda\xe9\x98.@\x94Z\xeb\x83\xbc>+@\xfb\xcaB\xd5a\xd9.@\xbbH_\xcc\x8e\xab0@n\x12&\xcd\t\xa50@\xeb\x98\xc7a\xf1\xf50@\xb4\x01\xbc\x8f\xf4\xf6/@K\xea\xe3<T\xa2\'@\x9e\xc31X\xef\xa9\'@C\xd4\xfcJ\x9d\x1d0@%\xcd\xbe\xd4\xbd\xc0\'@0\xc4\x8f \xab\x11\'@\x95\xa7\xbb[\xb6\xa3\'@5\\\xba\xbb\x19\x17+@K=\xe7\xf8\xe2o&@\x84\x1f\xc7\x93\x85\xc60@\xd9\x10\x98\xab\x91\xc7/@DS\x87\x82\x0b\xea0@\xf3\xa9\xb2\xc6\x1e<-@\xda\xd09\xb1\xe6\x97-@\x9c\xb6iW\x1d\xf1-@\xa5\x8c\xe0\x83B\t-@\x04\x97\x93\x05\xe2\x95.@\x94\xda\xd9\xb0\xac\x071@\xb8\x17\x88\x92\xfd\xfe0@5\x84\xe4\x1a\x03\x8e.@\xf0tGqY\xed-@\x92\xf5\xc7(H\xfa\'@K\xf0E\x8b\x97J*@a\xd0Zj&\xf7&@\xf8\xbd\xfb\x92T\x991@\x9b3\xe6@S\xbf-@\xd2^\xdc\xd9yW-@\xa8G\xe1"A9(@r\r<\x08Q\x100@,\xe7@G\x18\xfd0@\xed*\xe3{\x94\x11*@u\xf5K\n\xa2\\-@\xa4\xc1\x1b\x1a\xa1\xf4&@\xd3\xee\xf6c\x0f\xc3)@\xe1(\x01\xbe\xd8E\'@\x97\xf2i\xb7\xe3\xe9&@\x10\x1d\x98\xc0\r\xc1%@\xafry\xb2\x1e\xf5-@4\xe1\xe7\xdcFt-@\xc822wC\xe6.@\xb1\xbb\xd4\x80\x8f\xb70@\xd6c\x94Oi\xd10@\x19,\t\xed\xbf\xb00@^;\xe1\xcd\xf9\xab%@\xdb<\x9f!\x9b\xcc0@V\xd3\xe1\xf46\x9e1@\x9c\xb1\x9d\xa3\xa3C-@gB\xe6\xfb\xbc\x8d0@M\xe9(\xb0K\x91,@d\x00>\x13\x00\x8f1@[\xa9t\'b\xa5%@s\xe5\xe1\xb0C\xbf0@ \x19\xac\'\x9c\xf0\'@\xd9 9\xa8w\x18\'@o e\xe2\x88m&@;\xa9\\"lX,@i\x112j\xd9\xca-@1]\x83\n\xb0\x8d-@5\xec\\\xac\xaa\x9f0@\xd2\xcf\xc6\x96v\xc8/@\xaf\x0bA\n\xd6\x8d1@\x00c\x1d\\\x82\xab&@\xb2\x1d}r\x0cm+@.\x0bR0\x80:-@\xe1Gr\xa6\xcfK0@\xef\xfb ~\x9b\x14*@\r<S\x06\xd1\x7f0@\x98G\xa3\xad\x05\xdd0@8o\x8d\x1b,\xcb%@\x0f\xa5\x060\xfd\xf10@Z^\x1fx\xba\xb40@\xf6\x10s\xc6\xc6~.@\xea\xc9R\xf7\x1au%@\x18\xf7\x88\x18M\x9d,@~3\xf2T\tk.@\x97d2\xed\\\x99,@c\xa2J$\xbf\xb8&@\xf1O\x13}\x86\x92\'@\x1f\x92\xe8\x99\xf9m)@\xa6Y\x99\xcb\x80N+@~\xb0\xab\x08[(&@\x02!\xcc\xc6\xe8X.@=~h\xbc\xe1\xee0@mr<\x9b.\x8c%@f\x1c\xc2x\xacD-@\xe4W\x99\xd7\x1d\x85-@\xa8\x04\xae\x8d\x12T.@\x8cn\xa6A)\x8a%@\xbb\x18\xb2%\xd95-@\xc4t\xcc+\xf6\xb4*@R\xc8%}(\x10+@\xb7\x1dI\xc7?\x03\'@\xda\xeaS~\xe3.&@\xf7\x12\xe1ta\xf50@\x81)\x89w^\xfc%@\x86\xc1\x05:\xba\x88,@\x11Z\x95]\x08a)@<Df\x9b\xe3\xb1\'@|\'\x82\xdaQ\x12.@\x9cb\x89p\xde\'0@\xc4\x0f\x05\xf4\xd1\xac.@Wr\xa7\xa0\x13e.@\xf3\x90\x93n.!0@\xa7;\x87}.\xc8)@F\xa8\x8f\x14\xc3\x18&@\x84m\xde|\x1c\x84(@*\xbf\x1cA\x8fa-@\xe3\x82n\xfb\x7f\x8c)@\xd5\x80\x13\xb8\xccP-@\x9d\xb7\x07\x8cn\xd0-@\x1215\x89\xecd)@l\x02O\x19\xd3\xbc0@\x81\xe9\xac\x11\xffX0@8C\xcd9\xfb%*@BA9\xb1,W-@uF\x818)2(@bj\x87\xb3~5-@\x86\xf6\xfe\xfa%\t&@\xf8\xff:F\xd0h)@\xa4\xc0\xa0-\xfd\xbe)@\xb3>\xd6b\x83\x991@4X\x04\x0b\x05\xda*@\x06S\t\xb3/\xa4)@\xad\x81\xca\xb5\xfa\\0@=\xab\x8a\xe5\x1c),@\xe9\x9d\xf6\x89A\xd5\'@\xf1\x8c\tP\\\xf0+@\xd4\xf4t\xe4\xddF+@G\xc74\x83N\xaf0@\x15\x8cCR\xa0m&@\xe8L`\x83bD.@\xb8[\xac\xecU9+@\xb0r\x8cS\x96\x96-@\x880\xb7\xa2\xba\xb6,@iH\xaf_j#)@\xfaD\xd5\x84\xd64)@C\xc5\x16\x1f\xb5X(@\xc7\xb8\x82:H\xe70@~\xef-\xe50\x0c0@sG\xaf\x9b\xf7-/@\x8c+q\xfbmO/@q\x84\xc1\xd1\xd7\n0@I\xd9M\xbd\x0f@1@\xdd\xc9\xb9\x8533(@\\\xec\xc9(\x15Z1@\xb3\xb9\xd7\x05\xe3\xf5/@\'\x08\x02"p\x12%@>u\xcaC\x10\x1b%@\x87\xceg\x8b\x86k&@\xd4\xf0\xaa\\E\x96(@\x1b\xee\xf9\x90\x0b\xc6,@\xef\xe9\'\xcc\xbd\x0e/@3\xbc \xfd\xfc00@k@8\xa3\xdb\xf60@\x7f\x85_\x90\x8d\x1d0@\xaf*\x95"L\xf2.@n\xad*\xa9\xb1F-@\xfd>\xb2$W20@{\x9c\xe7\xf1\x92\xd4&@@(>\xc2\xfag(@\x16nv\x95\xfd\n0@T\x18\x7f\xedP\x84,@\xd6\x9a*&\xd8\xae,@x^\x8c\x8bA\xbd-@b\x0e\xd8c\xa600@\\\xbf\xcaX\x08\xbe.@p\xa2#\x85\xfb9&@\x18-\xbc\x15\xf2v\'@\x92w\xa5JU\x8f.@So(Q?\xc90@_B\x13T\xab\x14&@\x11\x82\x1f\x17@\xe60@\xa9\xa7\xfe\xae\xc7\xa00@.\xd8\xc9\x9b\x1f\xb50@\xbd\xae\x8e\xa2w^/@4y\xc4`\xf9B1@=\x99\x13\xf2\xcc\xd4%@E\xafY\x11\xe2\xc9(@\xadq\xb0\x17pM(@s\xfb\xe7L\xd2\x1a)@\xb1\x88#1\x81\xa90@~\x02R\x8es\x93(@\x9d\xa1\x00d\xb5\x02(@\x87\xf8\x93\x1e\x16\xa80@C\xcc\t\xa2Do2@\xc3DJ\x80\xfe\x81.@9\xc2\xad\x9e\x99\x8d.@\xad\xfd\x00W\xe8a+@\x13L\x8as\n\xcb\'@\x1a\x9a)D\xf9v,@\x085L\x98\xb8\x031@o\x010\xac\x0cw(@\x13&\x9cMb\t(@\xa4\x82|\x1ccc(@\xc4\xdb\xef\xe5\xa2\x80,@\x9a7O\x8e5\xbc,@\xc0\x8f\xb1\xe03\xcd,@\xac\xfd\xda\xa7 \xff0@\xc2\x95\xc6\xa3@[(@\xf6\xe7\xa0\xb2\x18\x1b0@\xf8\x88\xd0\x80\xddB/@+\xf4\xeb\xe3\xc9O&@-r\xd5\x84,\xd8\'@)\x15h]\xa8\xe9(@\xd6\x18\xa6\xeaQ`+@\x96L\xae\x93m\x8b0@D\xa1N\xc00-0@\xa6e\x15\xc6\xe4 0@\x9e~\x81\xf1\x8f\x13-@\x87g\xdcG\x19~.@\xf0\xcf\x00\x87\x0c\x95.@\xd4AFH\xbb\xb5/@\xf1\xc9u\xe7J,)@\x06y\xb69\xf8\x91,@\xbcJ\x1dg\xbe\xe30@D\xb2}\xb6\xf7\xf7,@\x02,t\xef\x11\xa5(@W\xa4}qR\x9c(@\xc4\x7f(\x01T\xeb.@\xeb\xb7\xdf\xabs\x8b/@\xb4}*V\x9f\xb2+@\xb8M\xf6\x14\xe6\x1b&@\xeb\x02z\xfc\x1e\xb0\'@\xcf\xe8\xff\xb8\xde/)@dF\x83\xfcl\xad+@\xcd\x86Y=v\x92-@b\x19\xbd<\x06\xd40@\x10\x9fP\x19\x0bj(@5Q\xfd\x05`^1@\xaa\xa2q_\'\xcd.@\xd5\xb79\x0bY\xd9/@\x94\xaa\xb4\xcde\xcf0@\xf2\xb1\xbd\xce\xb3\xc41@\xd79{\x18"D&@d\xe1\xf4]Y\x1b+@\xaa\xb1\x99\xc7!a1@"\x8f\xce\x07\x97Q&@R\x9c\xd5X.\x05)@\x90\x00!%\x8eQ(@\xd0\xe7U\x06\xceW1@\x19Q\xa96\xccn-@\xf9%\x84{ \xc3-@=\xfbB\xa5\x00e1@\x12^\xeb\xba\xaa\xb71@\xca\x1b\x00~\xe6Y.@\xa7\xf4\xa9\xb1\xf6+(@b\x93\xb8O\x1dx/@\xc7\xe0\xed}\x99\xcf,@\xbf\x19G\n,>&@@\xd6J\x1c\x14Y.@K\x0f.\x98*\xdf,@\\\xd8\x0bTkX0@\xd39c\x9dd\x99-@\xb9&\xa3\xf0(^0@\xda\xa88\xcb\xc3//@\xf9\xbbc\xba\xabe%@\xf6\xee\x03T6\xb80@\xa2llv\xc6D.@\\\xfe\x8e\x9f\xf3<&@\xaf\xbc\xc7Fv\x801@\xfe\xf8\xfd\x0bc/(@k\t4\xe3\x1ff(@\xd3\xb2\xa9b\rD.@G\x15!\x05\xff\xa9\'@\xa8\xc2S\x08\x13\x13.@k\x1b\xd8L\xca\xfa&@\x10\x95\xc3\xe8\xf4Z&@<\xd2\xf8\x95l\xb4+@\x16\xc1.G\xad\x8d0@\xf6T\xb7O\x171+@\x96\x8f\x18\x92*\xc8.@\xe1\xe5\xc1\x10\x99?0@\x19yD\xcc\xc7\xa10@\'1\xd6C\xf5\xa8&@\xef\x16F\xb8\x99\x92\'@\x16\x9e\xe7\xe6\xca\xa5/@T\x03\xe2\x81I\xea,@\xb2\xf1\xdd\x1e\x1fu/@\xfcN\xe9\x10\x1eL0@`\xfc\xb4\xc6\xa9\xfe/@\x11O\x88p\xee\xf2-@\xee\xb18\xf3\xb2\xd2*@pSHP\xbb\xe00@O\x067}\xc3q1@\x8bg\xdcAS\xf9,@K1\xb4\xc1,\xc0-@\x17\x88\x07E~\x98.@oU\xfb!\x89[.@\xac\x1c\xf5\xf3\x84\x94/@l\x04\xc2\xffW\xac0@pW\x14m\xda\x88.@\xc9\x1d\xe66\xe88(@\xfb\xad\xfc3\x9180@\xb8>\xbch[a-@\n\x9a\xf5z\xe3\xad1@j3\xeb\xc2\x04\xcb.@G\x7f\xdc\x94l\xdd*@\xd2\xff\xbfXb\xc5-@\xaf\x96,\x15\xa1X1@\xe3+\x85\x9d\xae\xf0,@]\xe9\xffd\x9c\xc6,@\x85Q\xf7X\xe5\x0b)@w\xfb\xfbiB\xb6-@a\x88\xc8\xb5H\x19\'@\xac\xbc\xac\xe2\xe3\xdb1@b\x85\xbf\xb1\xe1\x86/@\xd9\x89$f\x98\x03(@\xa3\xbb2\xe4\xec\xcd\'@bC\xb7\xe7\xbfR&@\xbc <\x04\x18\xa8*@\xf6._\x15\x06\x83/@\xdb\xa5,\xb6}\xee*@\x95\x8a\x8c\x98\xff\xdb*@p\x98B\xf6q\x1a0@\x83K\xb0\x02\xfc\x18/@\xd3\x81y\xf4\xb5\x1f(@\xa9\xc0\xcaF\xc5\xb4*@\xb6\x832\xf2!\xdd%@kC\x8ba\xb38(@%L\xc9\xa5z\xc8-@\x84k_\xf4\x8e,.@\xd1;8\x85\x91L(@t\x94w\x000\xf3*@4:\x88\x0cG\xfa1@\xf7,@\xfbi\x9a1@\x11y\xaf{\xff\xe0\'@\xde\xda\x13o0\x11/@\xa1\xad\x1245\x122@\x06*#>\xbf\xdc(@8u\xb9\xe0hq&@\xe6\x04\xef\xb1M\xb3+@\x1c\x03\x1b\x98\xb9\xfe\'@\x1b\xf9sC\xf4\xda-@\xe8\xf9\xf8R1\xa81@\xabI`\x9fA\xa9/@\x88?:\xf3rk(@7\xb6]\xcf\xa9\xa8+@\xe2-\x14\xf6*\xbe+@\x84\xce\xd1\xb7\x95`-@*\x8f*\xdcf\xd81@\x8a\xe5ME\xfc\xe6-@\x02\xcb\x13\xc2j\xca+@X\x84\xaf\x14L\xf4,@?A\x04\xc2&\xd1/@j\xaa/\xb1\x87_.@\x16i\xce\xb8\xadS.@,2s\xd6<\x8d-@\xab\x0c\xb8\x0fm\x1c/@\xe4ce/\xa9\xcb\'@U\x83Z\xa5\x92\xbb&@L\x84q\rmG(@\x13\x04\x9eo*\x10.@\x10\xe2\x99\x87\xa9Y(@I<FH\xfb\x180@5\x00J\x18>n,@\xfe&\x1d6\xb1\xe8/@\x89\x80O\xdco\x0f-@\x05\x10\xa9\x81\xe3\xbf1@J;\xe3\xfe\x11\xed*@%`\x94\x86]\xbc+@\x9b\xa4B\xc6XQ0@\xd5\xb1jt\x9bw.@v\xe5\xc3M\x9d#-@\x8f\xce\x8bzD\xf7-@\xaf\xed&\xb2\x1c\x97.@\x1c\x04\xdb\xe9\xb5\xa11@S\x7f\x8c\x88\xb8\x181@\xe07\xd2\xab\xb6\xd80@-"\xf9@\x05\x10\'@\xa8\xe0bJ\xfc92@\xb0\xf3\xc7Jk\xeb(@9e\xbb}\x18w,@L\xf1\x84\xb4\xc7\xd0,@]#8\xd8hb.@\\mog\x7f\x1d)@\xdeq\x0eB\xa440@\xa8\xe2`\xf4(\x02/@\xc3\xc6uK\x8752@\xc8]Px99\'@\xe0nQ\x83\x0c\xeb-@>\xd8C\x15\xcdD(@g\x1a\x05\x8c\xab\xb9%@4p\x15\x1f$-(@\x04\x07\x98\xc7a\xeb(@\x807:\xd5\xa5]0@\xa9G\x19\xb47\x91-@\x11\xf1\xa5\xdc\xca\xe6*@Nal\xfdY\r+@\x97\xb8A\xdb\xe4\xa1-@Y;\xd9\xd4z\xee1@|gq\xa9\xc6\xd2/@\x0c@(3\xdb\x9a)@\xc3~\xe5\x00\x8f\x8d-@\x13\xefe\x11\xf1\xb1-@=\xe6\x16`\xdc%0@{\xdaH\xd6\t\x98\'@3i\xa6\x10|<(@\x112\x03\xd5b\xfa*@\x9f&E\xcc\xde\x020@sD`\xa7:\n,@\xf7El:1A0@$\xe2f\xbf\xfa<(@\x0028\xd5\x08w0@\rG-[\x14 -@\xe6\xbbu3\x00\xa0,@9yg\x15\x08G1@51\xc7\xbf\x14}-@\x88\x07^\x0f\x98\x82,@\xdbbE=\xd9.,@y\x1dLHl2.@\xf6\x8d\xc4!b/0@\xb3\xa3\xad\xd8\xcf\xf7,@\xf9\x8bA\x0b\xdc\x06.@6\xbf\xdcj4\x1c0@.\xb08\xb4\t\xc8-@\xecv\rE\xf1\xae,@\xe4[\x9eX\x15}\'@\x16\xbc\x80\xb0i\x0c)@\x81\xe0J30\xe9*@\x01t.m\xdf\x17-@\xc6\x98\x1d\xfc\xa2F1@\x12&\x91e\x10\xde/@d\xd2BI\x1c\x95-@\xc3;\xd8H\x92\xa4-@P\x0f\xe3!\x1d$)@\xba\xcc\x07X\xbb\xd4-@\x1d\x87\x85\xcc\xc2\\-@Ub\x9da\xf9O1@S\xb5\xed\xa4Vj&@\x07\xa7\xf3\xfc\xe0\xfe*@\xb6\x11\xb3\xb7\xee\xe3-@u\t-\x17\xe1\x12-@\xe2#M\xce\n\xf3,@\xd3\xa5\xc0{.b-@\x10\x0c\x157\x88\xa7.@5\x04%\x1aa[/@\xee\xf2\xbc_\xf7\xfb-@5]\xb5\xcc&\xff(@\xd5N\xbdI\x10g-@\xd6Y\xcb\nM\\1@\\\x06\x85\x9e\xb5V1@*\xc2W\x97s\xb6,@>\xed\xc0\x0cMo(@\xecL3i\xce,(@&\xda\xf5\x84\xfa72@X0u\xb5\xd2\xa6.@\x04\xce\xdb\x99\xdc\x80,@\xe7\xbf\xa9\xa3\xf36.@\x9cz\xe3\xfcX\n-@\xdb\x88\xf9\xdd\x8b\xa4.@\xfe\xd4\x1a\xce\xd4\xa3*@\x88AR]\x02\x9b,@\x19[\x8d\xa3\xfd\xb3(@_\xc7\x8c\x1e\xf2\xe3(@#\x07\x82D\xe8\x17,@\xc4+\xc3\x81\xfbe-@\xa1\xb8A\x1b\x98\x0e.@\xb9\xde\xda\x9b\t\xf4/@hAp\xf7\xec~0@\xfc\x0e\x86sK\xd9,@/\xb7\xf0\xa0\xe2\xcb,@&\xcdbc\xcb\xce)@\xc6\x13\xf5\x84\x10\x12)@S\xa0\xfbR\xb3n-@;\xd3\xf5\xa5r\x030@pF\x86\x0b\x80\x93.@\xb9k\x12u\xe5\xfc(@f=!Xp\xe0-@\xabC\xafy\rL,@\xf5u\xd9\xb5\xb2\xa7)@u\xd9<\xbf\x06\xcf(@[\xe1h\xd6"\x06\'@\x14\xfa\x88hi\xf80@\xe5`\xb3!>\x99-@\x86\xb9.\x8a\xe6\xd2(@\xf0\x01=\xe5\xa2\x8c-@\xe1\xed\xbd\xed\xd0G-@\x1b/aG6o-@j;\x11\xd9\xe3\xfa(@\x1d\xed\x88\xe4n\xeb,@;\x9d\xf8i\xe8\xab-@\xfda\t\x1b\xe1_(@\x14\x16\x96\xcf\xfb\x08(@\xeai\xde\xd6\xf4\x80%@k\x84\xbe\xd1X\xe7-@\xe8\xf7\xf8/M\xe1,@\x0f?\xed\xf3H.,@|\x18\xb2\xe6\x1a9-@\x01\x83)\x8b\xed\x08.@\xf8K\x10^G\r)@.\xd1{\xfc\x0b\x1e.@\xa6_\x9f\xb2k<-@\x01\n\xf9`\x17\xfd(@\x95\x82\xf6\x0f\x15$\'@\xafv\xfc\x01\x0e\xff(@Ij\xecI\xa0\xff%@\x0c\xa0\t\x8b\xf0B1@I\x15\x9c\xd9\x8d\x971@\xec\xabN\xdb)\xe30@\xe0\xd2\x9e\xcb"\x84-@\xdbf\xb0u{\x97-@j\xf4?<s\xec-@\x98\x13\x8dn\xee\xd9,@-K\xca\xfc\xfa\xac,@,\t<\xf8\xd3\x060@\xb9\x8b\xbc\xcd\xfb\xd3(@\x84\xa2z\x8ez\x0f)@7\xb7\x88\xc6*$-@\x07\xc5\xfb\xe6p\xfd.@\xad,]k\xcd\xed-@v\xb6\xa0\xbe\xef\xff.@P\x0b!U\\\xe7\'@\x11\xcf\xf0\xd7\x8e\x06(@S\xe5\x84\xcdd\xb5(@D\xf7\xf24+:.@\x8f]|\x02~\xd9,@\xba\x12,^\xef\x9d0@\x06/\x94\xf6(\x19\'@\x15Bf\r\xa1\x17+@9|W]ve.@A$\xca,V[)@\x80Y\x1a\x08l\xf1(@*\xd8\x92g\xde/3@\x9f\xb1"\xd1\xbc\x870@\x82\xf1\xd1\xbb_K0@\'\xd62|\xd9\x16)@D\xc6\xad<$\xef1@4y\xb4G\xf7\x01(@]\xf9\xdd\t\x8d\x8a+@\\\x0bH0\ti)@E\xa1\x10;\xf7\xe90@\xba"\x12\xae\x97\x97-@\xec\x80X\x89]\xf3,@\xcd2\xe2\x88]\xd9(@>\xd4:\xd7\xa7\x86,@+-|s\x07i-@\x97\xfa\x92\xbb\xacE/@3\xe7\xb5\xe4\x16p(@\xdb\xf67u$\x190@\xa8\\\nY\xb8\x08/@\xf9\x9c)\xf5\x1d\xa10@\x8cp\x88\x0e&\x8d0@ETM[c\xf7,@\x90\xac\x91j8\x90-@j\x7f\xef6T\xf1(@7\xd8\xdeL\xb2\x99(@\xe1\xd2xB\xf8\t\'@\x0c?\xce\xfc/n1@2\x12\xf5\xc4\x87Z)@3\xc4,\xd4/#(@\xa9\x83\x8c\xec\xaf\x9f(@\xf1\rN\xa0\xef]1@\xb8pD\x87pr(@\x9c$\xeb\xe1&I\'@\xc6\x89`n\xf0\x93-@\xf9>\r\xfe(\x94-@\xff\xd6>IU\x15,@"\xf4Y\xeak\xa0.@\xfe&W\xa9\xcf\x9a\'@\xb5\x93\x83\t\x80\x13\'@(7\xfeT\xa8\x7f-@\x93\x03\xc1\x89B\xa5(@5T0\x89\xeb\x85\'@\xe1.\xdfwM;\'@\xa9\xd9B\xb0\x86D(@\xe2\xbd\x15@"\xd0+@V\x15\x93<D\x8f-@\xe4\xf2\xb3QZ\xb1,@b\xe7\xdc:\xefV1@\x9c\xc9\xe6\x88\x18\xe8(@\x99\xf3\x98\xc6BP-@ty\x10\xbc\xcdt(@\t\xde4.cB\'@{\xbd\xe1\xe2{"3@o-d\xdf\xf1+1@&>y\x1e\xdap0@\x1a\x06#\xb2C\x031@\x92\x8a\x9ex\xdc\xd5%@B\xd1\xd4\x9eH\xa5(@\xeb\xb3\xdb\xb3+R(@!\xbfe@G\x0c&@\x0fty\xa8Cb)@]\t\x1e}I\xed\'@\x10Un\x80/\xbd1@\x87\x89\xc5=\x04\xe5-@\xd3*\xbe\x8a!\x13,@\xce\x0798\xc1W-@\xa6\xbe\x02\xf2\x14~(@\xec\xf4\xb6\xa4\x96;-@\xac\x16ML\\\xed-@\xedr\x1b\xab\xca\xa1(@\'\x01\x80\xad\r\xf4-@\x80\xac7\x99\xda\x8a\'@}H\x88\xeaY\x0c1@h\t\xb4\x9b0j(@z{\xb7\x08\x8e\x96\'@\r\x9a+}G,-@&g\x95\xa2#\x062@~zVg`\xea-@\xc5\x89/\x87\xda\x18-@\xd20d\x1f\xee\x1a,@h\x9b\xa0\xe37p2@R\xdaE\x8d\x1d\xe0+@\xa6H\x07 \x90\xd5-@9WZV\xd2\n-@\xc9\xe0[\\\xd0n0@M\xd8\x08\xcd\xd3\x98(@\xdd\x9f\xaf\xd1g\x840@T\x98\xc50\xd0\xfb,@\xf4\x81t\xdePV)@mu\xce\'\x81\xc0\'@\xd6\xda3\xe0>x0@\x93b\xc4\xdffI.@\xc9\x81^h\xf90,@\ns\x1aEz;-@\xec\x12\x12\xc20b(@(\xe9\x17\xd4\x96\xa7+@\xfb\xd1]m\x80/(@c\x19\xa78\x87m/@\xba\x18Q(\xdf\xe7.@\x9f\x8b\xf3\x0c\xf0N.@\xe4\xa2(\xe1i=0@\x17\xbdga\xdcJ0@\x85\x95\x1a\xd5\x9aQ-@\xbd\x84\xbaI\x8d\xf6+@\xb3\x96\x88\x91\x0fU(@|\xde\xd4C\xeb\xc01@\xdf\xf4h\xf9\xdf\x14/@\x9e\xe9\x1a\x87\xc3</@\xec\x908\x06\xf25/@\x13\xdd\xd49\xde\x82+@=\xa04$\x95\x1a3@V83L\xecg1@(\x19\xa0\x02Xc/@\xbd\xe8\xa7\xc7\x92[.@\x05\x03\x0f\xa7Jh,@W\xdd\xa3\x1bnn(@\x06\x17\x99\x00\x95\xb5(@\x7f\')\x0c\xf3\x8d/@\xf3wf6\x1bb0@\x9e\xa5\x86\x90\xa2"%@\xbd!\x9dj!e0@"S\xcb~\x93l.@\xe4\xbc/A\xb8~+@t\xa8d\xe0\xf9g,@\xa3l\x14\x07\xfe-,@t\xf6\x1a\xaad\xf1(@u\xd2\xf7\xa2\x1d<.@\xbb\xaf\x96\x00\xd5\x920@/\xb9\x91]mN-@\xf7\xca\xaa=\xf5\n.@~\xa6\xc0\n\x9f(0@K\xa3>hx\xbe,@\xe1\x99X\xb8\x04\x971@@\xeex\x133\xa2,@\x1d\xa0C\xa0(:.@I\x1f\xa9(\xe7,/@\xbecJ\x04&a-@\x90\x01(\x96$\x00.@\xdd\x02\xb5\xc9(H.@:b6\x7f\x1f\xc7,@N\xac3\x10\xc1\xcc\'@-p\x14\x8a\x9a-(@_YU\xdc\xc4\x1c3@\xd3)&\x07\xc8\xd6,@\x83\xf0\x91\xddq\x9c-@\xd0_\x031\xa1\xd91@\xf0\xe3\xf0\x15\xa7\xfa(@@\x03\xf8\xa4\xc4\n)@\xe5\x87\xf8\xce\xd7/-@v\xc3*\xb3\xc5\x83.@I\xb1\xeflz\xd6/@k\xdc\xdc\xb1\xcd\x061@\xe8\xaa\x06K\r\xe4\'@\x00\x92\xc3\xf9\xc3\xd5+@"\xfb\xdae\x1d~/@.?c\x11I\xff(@\xf3\x98\xaa\xd5\xa4\xb10@\x18\xba\xc2\x1d\xa8`0@`\x98\xbc\xdf\xc2\xeb1@H\xa2\xf2\xa1\xb33,@\x19NN\x84\xad\xea(@?\xb9V\x15$\\-@\x18]\xbd<\x88\xfc0@\x9a\xfeT\x1b\x92\x920@\x1f\x801\x06\x0f\x8a0@\x07&\xf9\x0c\xc1\xa5-@\xc0\xe5\xe4\xb3\x9e\x96-@S\xfd\x9b3g\xa3-@\xcc\r\xfc2\xcd\x13-@\xa7z/\x0bk\xf10@[^"2X\xf7+@V\xf7\x1aC\xdc\xca\'@\x96\x10Am\x04l)@\xb8z\x86c\x92G/@\xda\x1c\x8c[\xd2@.@M\xcc\xd8K\xc91(@\x0f\x011\x96In-@\xe8\xc8K\x9cwq.@}\xef\xb5\xe1\x00\xfd,@\\\xb2\x1a\xcbu?)@\'\xb9x\xc6)\xbd\'@\xd8\xf3]Q\x0b\x051@\x9bw\xe7BP\xb5-@\xe8\xd8K/\xd3\x8e0@\xb3\xdd\xf8\x07\xcf\x7f(@\xa7\xfb8\xb7\xec\xe8/@\x99\xe9W\xd18\x86)@\xd00\xc2O\xc5=\'@\x02\xf5\xdb{A\xb71@c\xf4\x00Il\x830@\xca(\x89\xd6,c0@\x9f\x00\x88~]y1@\x89\xc4\x9e=U\xe1-@U\xaa\x17>\xe8\x90.@\x8cA\xe1\x8bE\xb50@{\xedx;O\xeb,@\xb4\xbeV>\xcf\xbc+@E\xe6\x88^\x11D)@\xb9@\x02\xa4\xcc\xf4\'@\x0e\x0c\xc3\xd5\x97\xa1\'@\xb0\xf7i\xb1\xad\x81)@G\x97.\xa0\xd7\x18\'@\xa2\xdf\x99\x15\xae\x9e1@^\xdc>\x9f\x0f\xad0@\xabq(\xd5\xa3r/@@\x1c\xe8\xde\xf3\x16+@h\\\xb5!Y\xe21@\xef\xa2\xa9by\x08,@\xd0\x94\x00hb\xbf(@\x10\x99\x08\xd5\xfa\x13.@\xd5_\x1c\xe62B.@\x0c\x01\xac\xf2h9-@r/NL\x819-@\x88I\x16 \xb4o.@\x01v\xdd\xe2\xea\xb7,@\xb3\x9f+K\x13\xbf,@*\xc6\xb0\x98\xa1R-@Z\x1e\x8aG0\xba(@\x9e\xc7T5\xa2\xd91@M\xf9\xddn\xac\xea,@\x96$3c\x0c\xd2+@\x85\xee\x8cb\xba\xd2+@5\xf36\xaeP\xe7\'@\x92\xf8\xdf\xdc\x94\xfa-@L\xf9}\xf2\xc2\xe3&@k^\xce?%E1@C\xd9\x1c\x93N\xa5)@\xf9\x80\x02oc\x8b-@\x8e\xf7\n\xce\xc3\xae,@\x7fd\xbf^\xe7\x05,@\x13JB\xc0\x8d\xf7\'@"\xc03\x18\xf1\x84/@\xa6\xd1\x9b\x10\xe49\'@\x82\x97c:\xfe\x9b-@N\x8e3\x90\x8e\xb00@\x11\xd3\x04pg\xb21@\x99X!\xb7"+.@\x92lE#\x93\x9a-@\xf7\xe2\xea\xad\xe6Q)@-\xdf\xf0\xee\xd0\xbe&@\xc7Ya&R\x9c1@\t\xb9\x0e`\xed\'-@\xed\xcf\x1b,\xcb\x96\'@f\xbc\xb8h\x1dE-@\xf2+3|\xa8\x94.@\xfeyv#\xd5K)@\xe7T9+B\x95/@\xc5\x84\xeeF\xe5\xfe+@\r\x1eY\xaf\';)@n\xba_\x89$\xfa\'@\xc5^\x8d\xdb\x08\xdd(@\xbd\\\x14\xe3\x1a8,@]\xc0\xd0\xcf\xb6M,@\xb9i\xab\xb1\xc89.@\x1c0\x86"c\xe7*@]\x000\xbcv\x12.@\x7fz\x87\n\x16y-@\xb2[\xe3\x89\xb6^-@ri\x10\xd2\x9f\xa0-@\x16\xf8Ti$](@"\xa4\x05S\xe4\xd8&@B3\xdb\x13_1.@\x98z\xcd\x99-)2@\x8d\x83\xa1n\xfe\xa6-@\xb0t\xf7pXD)@\xcfO8\x84\xb3h(@\xad\x9e\xe5\xcc\x8e\x9d.@\xcf0\xc7~\xfe\xe2,@\x01\x92\xc6\xc79\x9c,@Zff7>\xa2-@\x83\x93\xe3sM\xf2,@\xad\xf6e}2\x86*@\x90V\x1cC,\xd4-@=\x0e\x05_d/0@u\xbf\x1a\x1b\xea\x87&@Q\xdc\xb2M@\r0@D\xcbH;?_*@\x89\x1c>\t\xdf\x02+@\xa4Y\xc7Q\xc7\xee/@\xf9:xSK\x1b,@\xe3K\xa6\x11]m*@>\x82\xa4=\x07Q-@3\x0e\x1b\xf7o\xc5-@9\x9b\xa1&a\'.@\r\x96\xef\xf8\x83\xfb,@\xfc\xb0\x01\x19\x85\xa70@cr\xdc\xfdl\x88%@\x80\xb7\x8aJ\xf3\xf3\'@\x05L\xd9A\xe2\n(@<\xc0!E\xee\x9f)@\n\x9b*EXq&@\x0b\x06+\xb6\xc0\x1c-@YK\x12\xa4\xb5)1@;\xc9\xb9\x164\xf8,@\xc4C\xb5\xde\xbc\xa8,@\xf5Fq\x05\'\x9c.@jo1f)\x0b(@J\x83\x85c\x1f\xb90@z\x04\xde3\\\xc10@4z\xe9!t\xf1*@Mr\xbe<>E&@\xb2\x80\xf6\xb9\xde\x82*@\xe6X\xd6\xe9\x8c\xa9/@\xce\xe7\xef\xfc\xca\xad+@\x1c6\x85z\x89o*@\xdd\xe5](\t\xb4-@\xb3\xc2FC\x8b4.@[\x9c\xc2T\x02?)@\x0f\x1e.\xf0<\xef1@\x04N\xf6\x8abw-@\xd8\x84\x13:\xd7e-@\xb8\x1bh\xad\x17\x170@\xd8k6m q+@\x86\x82\xc6\xbc\xbe\t.@\xa9K\xcb\xa2\xcc\x02-@\x11\x95\x90.\xd5\xb7,@_\x88\xa8Q)\xa6,@\xf3k\x1e\x9c\x15\xc5(@\xa3\x08\x15\xe5\xc9\x83-@\xe2\xec\x1a\xab\xb1\xf6*@\x97O\xbdm\xe5e,@\xb850\xc3\xbeh*@2\x16\x9fc\x0cH,@1H\xa7=\xf9\xc4.@U&G\x02\x87\xb7(@~\x0fm\xcdr\x80&@M\xdf\xb9o\x97\xd00@\x0bX\xc3\xca\xe2\x9f)@\xd8~7f/\xf1-@\x19\xc2UMq21@\x11\x15L\xd6u\xbb0@\x90-s\x17\x90\x84.@*\x9b\xb5p\x93\xb10@\xe3\x95nP/\xb9-@\x15~0\xbc\x00\t.@\xed\xcd;\x9c\x88\x81-@\x0e.\xef\t\x7fy,@cSEu\xbfD-@xOA[\xaa\xc90@\xc3\xb68\xefL\xaa,@\xc4\xf7\xcf\x9f\x83%.@\xc4\x8f\\X\xfd\x8e-@\xd6\x96\xdb\x06\xce\xf91@|\x1b\xd6\xfc\xa4\xfc0@\xff0-\xd9\x8d\xc5(@\x86\xb9\xfc\xf9\xce\xb8%@\x15k\xb0\xa9y\xf6+@M\x19\x93(^\x0b*@\xb8>\x19`\x15\x80%@\xc4\xc7w\xa1\xe8\x80-@\r$\xf9\xf4]\n,@\x9cq\r\x7fnS(@;\xb1(\xd3\xc0\xc70@v\x93\x85\x9b:\xd80@\xd5\xdf(\x8d\xe7\x1d1@\x87\x0fW\'S{.@\x9e\xb8\xd5r\xc3\xee,@r\x01\xf0\xda\xc0\x11.@l\xa9T\xb9\xd1W,@\x94o\x98\'8R*@\x95\x83k\xf3\xb3\xac(@b\xde\x9f8\xdb\x1e(@L,\xb4\xa7\x8a\xea%@.\x1f\xf9\xf1a\xc71@*\xae\xda \xc7\xe50@g(\x0e\x89S\x18+@\xcb\x10\xca\xdbJ3.@\x99\xd1\x15\x98;\xe7*@T\x06\xb9\xdc\xcf7.@\x07\xb9\\\x907\xff-@\xf3\xe0\xd08&3)@\xf0\x9ea(\x87j(@\x1a\x831+;M%@\x16Pv\xf1\x8c\xa4(@\xa0Bc\x0f\n\xd41@\x13\xae\xa9\xf9lm-@r\x1a\x86\xd5\xfa\x860@D\xf2\x92m\xb8;*@3\xeb\xe857v%@\'\x9bO\xc3\x15x*@\xf8\xa5\xef\x10q\xda-@a\xaf\xfa\xb1\xa3;\'@\xed\xfd\xf92\xa0\x7f1@f\x16@\xb3l\xda(@\xe8HdN\xc8&,@\x8c\xe9\x98\x96\xe9\xb7(@\x11\xde2\xaf\xfc\')@`\x03]\xdd)\xc6%@84Q7c\xfd-@@t\xad<a\x84-@|\x80hD3\xc00@\xbbk\x91AE\x81%@\x05X\x8c\xbc\x91\xec1@\x10\x03\xcc-0Z,@\x87\x86\xa88T\x85*@V\x95\x14\xfc\x80\x1a)@\tS\xdb\t\xd9c0@\xc0\x00\xa7E\x9c0\'@\xdaE\xd3\xa1\x83\xd5,@l\x18\x19\\\xed\xf7,@\t\xae\x82\xc9\xbf\xc2*@\x86[\x1d=\xf9\xc2-@SR t#\x9f-@\xe6\xab\x93\xd70\x91-@\xf5\xd0)j\x8a\x1e*@\xea1H\x00\xed@\'@\x9e\x8f\x0e\xb0\xd9y%@c\xa6O\x0f\xfe\x101@05Y\xd9\x08\x8e\'@T\x87\xa2\x8c\xd7\x7f(@\xf0s$\xfaX\xa8+@\xc9<\x90Z\x9c4,@\x13t\x000\xe3%.@ \xfb\xe4\xbd3;.@\xbb\xc2\xefPd\x88%@\xc1M\xab\xd8\xf9\x96*@\x1e9\xaf\x1e\xea\xbb,@1\x83\xf3:\x07\xa8-@\x15\t%\xbf\xa2X,@\xa6P8\x8b\xe5\xe3-@\n\x02\xd2T\x98&,@\xda\xa7\xe8\x87\x03F1@\x8f\xff \x98\xeb\xe80@\x88\xe4\xe0\x96\x03\x11\'@ \xf9\x83\x1b\x83\xa9,@\xd7\xc7\xdfF\xbeL)@\x86\xfb\x9e\x0e:\xf5\'@\x95\x99\xaa\x12\xbf\xe5-@z\x01\r\xa0\xfe!.@C\x88\xd7\x84\xd8\xdc%@\xe8\xb7i\x12^\xf11@\xe0{5\x17\xbe\xc20@\x1e\x01)\xbd\xb3\xad0@?e}R\x1950@mX\xb5\xbfYO,@#i\t:\xbdo-@J@\xa3\x1b\x1f=)@PL\xb3$\xb6\x99)@D\xfe\xda\xe87@/@\xd1\x00\x05w\xf3\xef%@\xfa^x\x16\x0e\xc6%@bEg}`\xf1/@QX\xb2\xca\x04\xb2.@G\xbfmG"\x110@\x17\xce\xe93|\xa7&@\x13\xe5\x902\x19\xa2-@\x8f\x9c,,\xc0\xae.@ro\xae\x13\xe2\xbf-@,\x90\xc1\xf7R\xb3)@s\xddGJ\x1b).@\xab^S\x1fga)@\xdc\xbd1\xb5Np\'@\x91\x15\xe1"\xe0\x00(@\xbf>k\x18\x0f\xf5/@\xc0\r\xab\xd0\xc6\xbe0@\xa0?>h)d0@:\x0b\\x\xb0\xeb0@\xbb\xb9\xc3\xc9\xdfT0@\x1f\xa7\r\x8a\xc9\xa9)@\xf1\xc5/\'&\xb80@\xf8\xa7%9\x08\xdd0@\xec\xc6\x12\x0c\xea\x9b0@\xc7\x1a(\xe2{A)@&\xc6-\x07$\xc7)@x@\xad\xec\xdb11@d\x8a\xa4z\xd6\xf20@\x0f\xe3:6s\xef-@\xf4#N\x80\xc6\xa0.@\xe7\xa6\xd4\x13\x81\xeb&@||\xd4\xfd_\x002@\t\xa5a*\xa4\x931@(#\ny\xda\xbf&@\x86\xb6hE)\xca%@\x16[\xff\xca6\xd2+@\x8fGb\x8b\xe9\x96.@\xa9aR&\x04\x80,@Z\xf1X\x89\xc8\xe7,@\x8c\xa2\xe8\x06\xbcl\'@rh\x98\xac\xc4\x10\'@\x01\x9b\xd6\xe0\xdb\xff%@\xac\x12eGL\x8f-@UE\x8c\xd4\xb7\xdf+@\x00\xf1]a\xd6\xf4&@\xf1\x98?{\xa3\xf90@A7\x95W\xc2x0@\xed\xf9[\xa9\x83\xda&@\xd5v\x00\xf5\x16\x910@\x99\xd5\xa7I\x92M)@\xf4\x02\xbc\xcb{\x98\'@\x82r~\xaf\x9a\xe1%@K\x0c\x99\x1e\xb7\xe2(@\xa5G\x19\xdc$l-@\xa7\xdf\x9df\xae\x051@\xf6mH\xb4\xd8z\'@\xc6\xa7\xc9\xc3\xee1%@M\xb8\xdbnV;1@!\x07"\xfd+\xfa0@XC\x1f\x86\xcf\xae0@\x9f\x12\xbd^\xa8M.@e\x18\xe7F\xb6\x81)@T\x1bD\xb0 \xa60@\x88\xaf3w;\xad%@"Y\x91\x144\xe60@\x06\x98,\xf4\xaf\xf60@\xde\x87G\x83\xa9\xd6,@\xf7\xe1#\xca|\xa6)@!\'\xf2\x12f\xef0@\x8f\xc2\xfe\xd8`E1@F\xf5b6\xd2\xf8\'@V\xbd\xd5)!q,@\xef\xbc\xd4"V\xa7-@\x97b\xb3\xee\xd8\x160@\x82\x19*\xcaP\xf6&@\x19)I\xbc\xda\x91%@\x86P\x95\x15\xd2\xaa+@\x89u\x93\x9bm\x87.@Z\x7f`[\xf6W.@\x00\x96\xb8\xf6I\\-@\x0cu\xb8}L\xbe%@\x05w\xc0\xd3\xaa\xc2&@\x90@\x88r\xfa\xec0@\x13\xfcwXt\xf6-@6\xb1Z\x05\x8c\x03.@\xbc\xcdWR.L.@\xf8\xbeA.\xcb\x0f+@ \xa9\x96\x91I\x8c1@`\xef\x04\x07\x04\xb70@\xe4\xae\xb9:\xef\xcf*@\x95\xa8\xe3\xd4\x0f/*@l\xc3\xe6\x9a\x98\xa7%@\x1e\x92\xda\xf1\x15\xeb\'@-\xe3\xc8\x8c\xb5D+@\xfdB\x0bd\xa1\x89-@\xa5O\x99\n\x13\xca,@\xc6\xd4\xbc\x05~\xa3,@\xfcA\x80F\x0b\xd0-@\xd45\xfd\xdet\xd8.@\x97\xb1\xfdW2\x97,@V\x91\xa0\xa4A\x14*@a\x99\x92\x93\\\xfa1@\x00\xe10\xcd\xba\xa6&@=1m\x92\x98\x87%@/\x87\x05>\xa9\xc3-@\xff\x96\x13\xac\x8a\xd7-@\xdc\xe4WS\n;-@\xa9\xdbb\xee{\x9e0@\xc7\x06\x9cY\xe3\xe60@\xed&\xe8,D\x181@\x91\xf0\xca\xe8\x12\x97,@\'C"[\x15\xd8.@E\xdd\xddWa\xc9%@\xdf\xd8\xfeX\xc5}.@\xcd\xb0>\x17\xf8X.@\xd4V\x89\xe3\xa7\xf3+@\xef&^\xbb|\x0b&@I{da\xea\xdc\'@O/\x05\x14\xce|%@E\xdd9\xb2PN-@\x9c\x05\xb93\xb6\xc3)@,,\xd3\x14\xa3\x83-@\x0b\xac\xf2\x01K\xb2/@\xd5\xb8\x06\x19\xb9\xb8\'@\x18\x03\xba\xa7\xe1\xa1\'@\x94\xdf\xddv%\r&@\xb3\x83]\x8b\xe8\xa5-@\x87\x829\x94,\xa4&@/\xac\xfb\x86\x19-(@\xefko,le)@\xcf\xbd\xffO3\xfd%@\xcc\xbd\xd9q\\\x13.@\x9c\xd6\x00,\x07\xf3.@\xa5\x95\xe8a\x80".@Rm\xab\xde\x15m.@\xcb\xcef\xef\n\xa2+@K\xdbO\xd2\xa6\xb20@\xdc\xb9z\xb1x<-@\xaf\xbc\xef>\xf3\xf0\'@\x93r\x97\xc6\x15\xe2/@\'\xf0\x02-\xce&(@\xd8{\x01\x01d\x9c%@\x10\xd9,\x931\xbf0@\x16cV"\x06\xb5,@\x02F2\x8eL\x90\'@\xfc\x8f\xccc\x99\xdd&@\x8e\x9bc\x82\xd1\xb8&@\n\x82\xce)Bt.@\x07\xce\x99\xfaQ\xad\'@\xda;\xf0\x85\xe8]\'@\xde\xe1h\xeb\xe4\x9b\'@Se\x07\xceL\xf00@uL\x805\xc4\xec0@\xb6G\x92f\x80\xcd0@2\xd9R\xe9"=-@\xa9\x97\xa4\xa3XN-@\xd7g\x02\xc3$h-@\xe7W\xde\xe8\xa9\xa5,@q&X+\x92\x02.@OD\xee\xe0\x9d&+@\xd8?_\xc8N\xe1)@\xde\x1e\xce\xef\x0c\x99&@\xe7\xfe\x06\x95;\x19-@\x9e\xe3\xaa\x93\xce\x07-@\x91\x89\x8f{\xfd\xfb/@\xd5\xfa\x07\xb4\xbd\xc0\'@\xaa\x8b\xb0\x10\x1e\xe5&@\x15\xe3@[W\xd7&@vCG0\x00\xfb0@R\x83\x1f\xddq\xd30@\xd2J\x96\xba\xd7=1@\xb3\xe2\xbe\x98\xc0l)@_\x8e\xd81#\xfc(@B\xb9\'\xf4\xbe\xc7\'@\xc1\xb5\x8d\x994\xa9*@\xb70\x01\xd4\xabt&@\xa1F\xe2\xdb=b&@\xc6\xa6\'B\xa0-(@vk\xdcU(~0@\xa385`\x9a\xda.@\x88\x11\xec\xc6\x94\xce&@@\xc6\x9f\x99\xcf{&@,e=N\xa7z2@6F\x85\x80B\xaf.@6\xedZ\xbck2+@O|\x19\x19\x18\xae,@Z\x98\x92K\xf1!,@\x9e\xa6+\xc6s\xf3)@u\xcb\xfc\xdf\xa7\x1b+@\x16\x88P\x84%,(@t\xe9k\xd2\xb5n&@\x9c\xfc\x91]\x8d\xc1-@\xc1\xe6\x14wS)&@\x82\x18;%9p%@\xc53yq\xd2#1@\xd8\xb0\x01\xb68\xc40@g\x05i\x98\xb5\xdf+@K\xcao\x8d\xce\x98-@\xad\xbfM\xc8\x94\xd9,@=\xb9)\x00&b0@\xe6\x92\xf4\x01tV,@\xef\x01\xe5\xd5\xad\xdf*@\x13G\xdc\xe5\\\xd2*@\xce\x88oR\t~(@{:\x8d\x8eSv\'@\x17\x05xA}\xcf%@\xaa\x19I2\x1a\x10*@\x01\x98]\xb2\xe5\x89/@;$s\xfc1R+@\nk\x98\xb0\xb3\x891@k8\x85\xbayW-@G\xb4,2\x96u-@\x04Z=\x15\xb7\x842@;b\xf9IL\x14-@\x89z\'\x14\x13m/@\xf6\xbc\x01\x1f\xb4\x191@\xa4IlX\xe7\xbb0@\xf0\xa1,\x9c\x17k\'@\xd9\x1f\x9e$\xe3\x1a1@\xa5\xfc$-\x94\x15-@\x1c\x82A\x05\xa1\x040@\xc4\x8fK\x1cWy,@g\xbe\x9cfP\x15&@\xfb !\xc8x\x80-@y\x85[G\x9d\xb8,@\xf8\xbd\xb2f\xa7&.@\xed\x90\x80h\x80\xf1)@X\xbagj\x8fx)@\x98P/%Dz/@+\xf4\x91\xf9\xfc\x0f\'@6Gq\xd9t\xe8%@\x0c\x9a\xcd\xafrM,@\x85\x81X3;\xf5%@\'{\x13\x02\xdc\x83)@\xd2\xd7\xfff\xdc\x8d\'@\xd6\xf9\x956\x95\xa5(@9\xf7g>.\xf00@\'\x85#MOJ-@T}i2\xb6\x06(@\xdb#h\xa4\x0f>,@\x03\xc1\xa2\xdd\x02j*@\x07\xd2\xc4\tLO*@\x94\x17\td\xe4w(@\x80\xa0\xe9\x8d\xd3!(@M\x96 \x8f\x0f\x08&@\x19\xdb6uw\xd8,@\xbd\xaczs\x97\xe40@*\xf8\xbeE\xc4\xdf\'@\t\xa7\x14aU0/@L\x0c\xb2<E8+@\xdbC^p\x19\xac%@Z\xb5\x02@\xa0\xe90@\x89\x1fa\x0cU\x8d1@\t!\x9f \x12c\'@\xcb\x99\xe7\xb6\xa8\x0f&@/\x9dp\x8a\xc5\xdb.@\xc5\xbd\xda\xa818/@\x05\xeca\xf8I\x0f0@\xb1\xa8\x1f)\x84+-@y\xc0\xc2\xa9!\x93,@\xb627\xdf\xd9\xb7*@\xf5\x00\x13G\xbb\r*@\x8et\x92;\xe0\xb4+@\x95\'\xfa\xee1\x1b/@\xdf\x10\xb2\x038\x1c-@\xa6\xba\xb7V%\x02-@\x0c~\r\x04\xea 1@;\xd6\x01V\x03\x82)@\x7ft\x84%Z\x1c1@Fb#\xfd\xceg0@\x7fl\xfcnn\xe1,@*\xdc\xcc1\x04\xb8+@\xb4\x02H\xa5\xd6\x810@x\xa2\x0e\xe05\xe4*@E\xf5sJ\xfe\xc2)@oa\xc71\xd7\xed%@\xbdptw+\xbf1@\xe7\xd0\xfa\xb0\xde=0@\x1e\xb8$5q\xda0@\xd1\xd3\xfe\xf7\xaf\n(@\xces\xb8\xd7\xb0\xca0@\xf2\xbbY\x068\xa70@+\x1d\xa1\x18\x12\x11-@\xb2\xaaDY\x8f\x9b,@\x96|9\x02\x17\x1b1@\xa8B\xa6\x13\xd23+@\xba\xf8\xbdS\xde\xb6&@\xb1\xbb<\xae]\xa1&@\t\xdb3]h\xbb)@]\xd1\x08\x07\x90\xb4/@\xdeDBtM\xef*@\x80\x17\x93S\x95\xbe*@2G\x18] \xd80@\xc2\xd6\x11;\x96O*@\x10\xff\xee\xa6h 1@e\x11\xccE\xb1*1@\x80\xdf\x07d\xd4\x9a\'@M\xe6\xd7Z\xdd\xd9%@\x8aJ\'\x16\x8f).@&\xb7\x8d\xc6}\x95)@\x881\x82\xd4\xac\xc9*@\x08W\xc4]\x86\x86\'@>\xe5\xaa\xca\xc3\x11.@\xf5\x12\xee\x9fvr-@\xe4\x15\xbei\x12\x8c,@\xa6\x17\xd1\xda/\xd9*@\x90\x97\xf4\xa8\xed\xc0&@\x95\xaa\xeb\xcf\x05\xa0&@\x01\xa80\x0e\xc0\xba.@\x10\xc9\x96\xbaZM0@7 \x84\x03Xq*@_\xc5\x84\xfe\xe9\xdf*@\xba\xf3qc,:/@\x0e\x95\xbdnn\xa00@^\xb3\xca`\xa2n,@f\x8bxL\xc4j-@\xbc\xed\xa0\x95A\x9b,@\x06r\x8a\x87\xf4\xa5+@D\xd6\xdb|\x82\xca%@\xf4e\xcc\xec\x83\xc9(@o\xb2\x92\xc1e01@\xd9\x92%\x99\x9f:0@\x1b\x0b\xc3\tr\xaf-@\xee0\x9d\x8f~\xf70@\x8b\xd2U\xb5)\x8f%@\xc06l\xa9\xaf\x9e(@ec\xe5\x83\x87\x0e)@\x8fzU9\xf4\x86(@NP\xccl\xa1\x131@\xcb\xad;r\x10o0@\\\xdcl\xf4\xe9\x0b&@@\xec\x801\xa9`1@\xd2\xc9\x92\xd0\x8e\xc3/@\xca\xbe\x9c\x80\xae\x82\'@\xf8\x9e\xfd \xf61.@\x9dh\xa5,\x93\x08.@<\x7f\x92\x06\xb9\x94(@}X\x15\xa2\x9cW\'@\xc3z\xb1L\x13&1@tJ\x17W\xa9\xfb%@5\xf9\xe5\xc2\xa7\xac&@%2\xf0.\xbfi%@\x05\xb91\x9a(N&@\xe9ft\x13\xc0\xf6(@`s\xc3\xe6\xc3\x03)@\x15$\x19"\x9a\xcf.@\xd9\x80\t;{R+@\x92k\xbd\xc8F\xa3-@\x96\xbc\\\xc3\xf6\x95,@I\xb9,\x1a\xc3\xdc*@1\x196H\x0e\xb0,@~(\x84G\xc9\x8b+@\x01\xa8f\xc3eE+@\xf1\x8a^\xca\xd5\xec,@\xd6\x7f%0\xd2\x9e&@\xad\xe6N\xaf9\x041@\x1f;7\xe5\xb3/1@x\xe7\xcc\x1e\xca\x1d&@E\xc1\x0b\xd5\x02~&@\x7fxd\xf3\xf65+@w\x07\xf1\xa2\xf2\xdb%@\x06G\xdbc\x9bR-@\x85-\xc9 \xce\x972@\x84\xce\x90J\xce\xdb0@\xa1\xc4&\xabny-@\xb7g\n\x9f\xe4\xe7-@\x92\x9fR4\xab\x820@l\x1df\xa3\x99\xcf0@8\xae\xeeT/\xe00@\x06\xb3b2\xc4\xc1-@\x99"\xa5>\xe0\x1c.@\x15\xb7\xd3\xe2\xa7\xe4(@\x1bO+\xfc\xfal-@\xf6y\xdf\x93\n\xc4,@\x8a\xb1[\xab\x90]+@\'\x88\r\xb2\xe6\xdf*@\xa9\x19\xce\xde-\x9d&@\x07W#\xb5r\x8f&@L\x19\x17r<\x18&@\x17\xc3\xb3&L\x13&@\x02`x\x0f\x84{0@\x97\x82\xe8\xf8\xe4\xc0-@\xd8e\xfb\t\xed\x80)@\xb9\xc0\x07\x94I\xba/@\xa0\xfe+\xfb\xc5\xea%@\xc8s\x06\x81^\xd4)@\x12"\'\xfb2J-@w\x00\x7fu\x10\xbe+@\xc4\xd5\x1c\x8c\x9f\xa5%@Eu\xc8\xd6\x97\x831@\xb0$n\xef\x02\x83(@\xb1E\x97M\xe9\xd3\'@\x98\xfc\xe7\x8e\xf7\xf1\'@/d\x94\xaai{&@\x1e\xae\xd6\xe37\x9d-@K\x1c\xcd\xb4\xfa\x840@|}u\xd1]\xf8\'@{\x1eq\xdd\xbf\xc10@G\xbd\xaeR\x0c"-@\x18\x18:\xf6\xeap1@\x0b\xf6\xdaW\xe5\x00.@\xc8+\xb8\x08Y\x012@T\x1d\xc4\x01F\xc9,@a\xb6\x85\x08e@/@SS\x9d~\xd8\xe0\'@\x86K\xe6eP\xb9+@\xaf\x9ft\xdd\x95\xc8-@\xaa\x110[U\x021@\xeb\x85\xe8\xff\xa5\xf2+@\xb5\x10dG\xa45.@@!\x0461\xe4*@Uaao\xe2\xaa+@\x10cP\xd8\x83\xa1&@4\x9b\xb2l6\xee1@s\xa0\x8dr6\x02)@\x8f\x9e4\x05\xd2\'1@\xeb\xee\xde\x95G\xb6+@\xbc\xb0(;\xd3i.@\xa9\x14\xfa\x901\x96*@\xdd\xf8\xc9\xe0\x1a\xa5.@ r\x91\xe5\xd2I\'@\x0f\xe1\xd3"\x99\x8e-@\xf2&\x01\xd4\x10`&@\x91\x8ct\xca\x08!-@\xf2ZQ\xffT?/@\xa3\xef\xd8b\x15\xb50@\xd0nQ\xb9I\xaa(@;/\x98C\n>.@B\xe2D\x8c\xe5\xa8+@\xa1\xcd\x83\xb5\x84\xf2.@\x06I\x85\xe1\xaeK(@\x8bw)\xb366&@\x98H.\xeeH\xfb-@)\t\xccx\xaf(-@/i=\x01\xce\x19-@\x9dr5\xa6\x16\x1a(@\xb0\xc7\x97\xc4\xf27-@\x84%\x8e\xd8Q\x8b-@<\xbb\xba\xd1\xb2\x05(@\xf6\xe8\x02\xff\x161(@\xad\xca\x06\xaep\xca/@\xa5\x9dC\x00=\x84-@x\xe1K\xe4H\x84*@\r\x9d\xf9Q\x13\xbb-@n{$\x05&\xa3-@\x0e\xc2\xb1@(U.@\xa0$%\xb0y\xd3(@\xe9\xbfW\x18\n\xbe*@5\xe1\xa3\xb1_31@\x05\xdf\xf6\xe4\x8f\x90%@{\xdb\xbf\x89\x10\x061@P\xe4\x81\xbfS\x18-@m9\xf6\x89tR)@\x15\xc4\xc0 \xd6\xe7&@\x1b\x16a\x80\x17~0@,c<W_\xfe-@vty`\x0cS+@\xe8ph\xc5ko-@nl\xb1K#\x10(@\xc1\xd9\xdddN\x8c,@~0K\x80$\xde)@5k\x9es\xc7\x1e,@\xe7E\xbdY\x83{%@\x01\xdc\xe6\x8f\xc3\xcd%@\xde\xa7\xff\xa6\x92\xfe0@\x14\xf9\xce\x02\xae\n0@r\xc9\x94\x9b\xeb\xec-@\xe9\x16KE\xd6D/@\xba\xaf\xf1\xa4YF-@\xda\xbcj6?\x9e\'@\xcc\xb9\x9a\xb3\x19],@\xc1,\'\x19\x1b<)@\xd6\xf4%\xf2\xa8\x901@\x03\x0e\x15,\xb8M,@\x83_\x06\xbf\x9f\'\'@\xb68\xfd}\x1f\xa9,@\xf9s\x9a\xf5\xdd>)@\xf0av\xfe\x0b\x16,@\x1bX\xe7\xfdyc0@\xaf3\x0c\xe7\xcd\xfb1@\x16\xc1\xe2\xb5}\x9e1@\xfbR\xec\xc6\x9aB.@b\xd8\x94\xed@p-@\xed\xa0\xbd\xef\xc2\xce\'@\xca\xcb\xdd\xaa\xf1\xac\'@}s\xc2j\xae\xc6\'@\xeb\xcd"a\xa5z-@\xba\xb2\xca\x8e\xdc|.@\xb6\x9c\xa1J\x0b\xb7.@\xf2\xfa\xbe\x8c\x9e\xd9\'@\xce\t\x95\x02*\xcc.@8\xda\xf4\xaf\xb2+.@\xf924\xd3\x84\x9d.@\xd3\x06\xd7\x9a#\xdc.@TC\xf5-if.@\x8dU\xba\xe5\xa6z+@\xcaM\xee\xe8\xb1M)@\x95.O\xe6!\x97.@\xe5\x9eP\x9c\x94[.@\x19\x88bF\xad\xd6-@[\x95.\x9d\\\xab\'@"r\x8f\xa9\x0c\xb4/@\x95 J\x89u\xf2\'@5TrY{Q-@\xe2\x0b\xde\\\xc4\x06)@_gd\x08)\x00/@\x17\xdf\xf6\xdd\x1f])@\x06\x83B\xc1\xca\xc6/@\x16\x8b\x7f\xb9\x83\xdf*@U\xac\xd1\xaf\xf0\x0b-@d\xce\x1a\x8a\xfe\x08.@\xf9\x17\x95,`\x9e/@u\xd0\xbb-\xbdD.@\xd2$\x96[f\xc3*@\xed\xaa\x11\xaa\xbc\x9c&@k\xa9\x9e\x9c`/&@\x1d\x1e\x07\x04\xfaW0@\xd1\xa2\x0eK/\xff(@\xf8\x99\x90\xe6,{2@\xa1^\x07p\xb1\xe0/@\xad\xc4(\x01\xcdg0@&\xd5\x9ez\x1e\x16(@\xaab\x9e^\x84\xe3-@\xff\xc3N\xd7\n(3@\xdb.\xbeF\xf5\xef(@\'\x9f\xc7M\x16\xf1\'@\xc9\x8e\xbag\xe8\x15(@\xd3\xf3\xcb\xba:C(@X\xedQ\xca#\xef,@\x85\x9b1n^\r-@\xe1\xc0@\x00C\r.@y\x7f\xd8\x8b\xf4\x00-@?\xc7\x89\x8d\xdc\x14.@\x01\xc5 $k\x16)@\xefr\xc4\xbb{0)@\x91\xe7j\xa5\x88z-@$hX\xad[X&@D\xce\x17R\xe5\x0b)@\xdcsE?\n\xe2-@\\_9\x8b\xc2_/@\xb6%"\xa2C\xf4-@Grgz\xce\x1f(@\xcb\x81\xb3\x92\x1f+)@\x14\xb1V\xa48\x0c/@\x84n\xbd\xeb3$0@\xfckl\xaa\xbf_&@\x1e\x81\xc5\xadD\x01)@\xc8`\xed\xde\xb3t&@\xff-7e/#)@\xbdU\xa9\xba\xc8N(@T\x85\xabq\xd6-0@\x951\x1f\x9c\xcd\xf11@\xc1j\x05\x8b~\xe2-@\xcdDt\x8c\xee\xcd,@\xe4\x11!Jg{(@\xd5\xd1\x024\xea\x85(@\xe8\x88\x17\x8eD?.@\xd6\xe4\xc8\xde\xe6 0@\xb8\x9b\x0b)\x88k-@\\//C\xb2\xd5,@\xdc\x8e\xb1k\xea;0@\xbb\x00D\xeav )@\x1b\x92\xe4\xc2[5)@W\xb0D\x8c,\xeb1@\x8e\x08o\x82H\x060@\xd1\xea\xa5\xa6~\xda,@\xec\x0c\xb2<\x13\x81&@\x1dR~\x1c$\xb1-@\xaf4J\xa9\xe8\xac-@\x18pg\xbfr\x1d/@\xe27p|\xe17)@\xdd\xc7\xbb\xf5\xe2K,@I.\x96o\x00\xaa(@\x81B}\xfc\x8b\xbb-@F%\xd9\x0f\xbd\xbc(@;B\xef\xc4\xa4\xd3,@;\x0ejls\xaf-@\xb2\xd0\xca\x1fK/0@\xeb\xa6\xddmL\xdf,@\xbd(\xc6\xcbM\x93*@LG\xf1\xda\xf9B&@e\x00\xa6{^-)@\xd5\x9e\xd7B\xde\xb2-@\xa4\x83v\x92\xfc\xdb-@\xeciY\xf8\xb3p-@\x0f\xf5\xe4G\xab\xc7-@\x8bUE\xbc\xf2~*@\xf7P\x91\xb5\x99\xbe,@R\xe53\xa4\xb1\x19/@S\xfe\x90\'\r^*@\xe5\x8d\x1e\x9b\x02Q-@\xb0OZ=\x1a\xe7/@\xf3\x93B\xa7\xa3*,@\x8d\xce\xcd\xcb\xea\x1f0@\x8c\xce\xd8\x1b\x80\xe1-@KFI\xff\xcd\n\'@b\xb5$\xaf\xc9\x1a\'@\xb4k\x873\x85X-@\x8b\x96\x13\x0b\x9bC-@9\x1a\xad;\xe8\x15)@\x83\x86\x16g\x83\x9f(@\x18z\xc3\xae\xfb\x9a,@\x07tl\xae=%2@!\xe1\xd9$p`)@\x02\xdc\xb5Y\x8c/-@\xdb\xfb\xfd\xe4\x8bF-@\x0c\xd8\xe8\x87>\x05)@G>\x80wp\xe6(@\xac\xcb\x8f\xd1\x81\xc5,@}\xf2\xdc\xf7\'S-@L|\xad\xc7\xf0\x04.@\xf2T\x9f\x140\xf5-@K\xadX=\x0b\x85(@\xec\x7fe\xdb\xc5\xc4-@\x1b\xe7\xdb\x00\xc6\x13/@83\x80\x04\xc5\xd81@\xf2\xbe\xbb\xab[k)@\xc3\xa2-\xf9u\x93\'@\xa9%r\xca\xf0p0@R\xf3\xf2\x18\xb1\x9c(@`\xc5\x17\x1c\x17\xd5,@\xad\nY\xacz\xd2,@v\xf2\xb1\x90\xfa_(@\x97\x86\xcc\x0c\xf2\xfd(@\x00\xe0\x92\xbe`\xd9-@\x84\xa2\x84\xaf\x0f\x15-@\x96\x0c\x9eO(y0@\x9fO\xda\xac\x04\xb3/@F\x86\xd1D\x01\xb6-@/\xf6\x865\xfbq)@\xdd\xa1\xfdSw)2@M\xffu\x80!)\'@\xc7\xb2\xb79\xaf\x9f.@\xf3\xd1\xa1;\x15&/@\xf9\x9c)\xf5\x1d\xa10@\xb2\xfe\x7f\xbc\xc8\x88)@\xc9\xb3,\x94\xb5\x1d0@4sf,gi/@\xe2\xe2\x8c\xb9\xe1X\'@\x06\xa0\xc1\xff\xaas0@~\x0cj< U(@G\xe8?\x95\xc9\xf1(@\xc3\xca,\xe0\xf1\x82\'@V\xf2\x10\xb0\xdaG(@\xb2\x04\xdc\xb1\xb6\xaf-@\xb0S!\xc4\xca\xb4-@b\x01 N\xe7\x8b-@\xeb\xc7\xe3f\xe1\x15,@B\xaf\x06\x12,\x9c\'@n\xcc\x91m\x82S.@9g\xef\x94\xf7\xb40@\x96\xf8\xe3\xdf\xb0\xcb(@v\xda/T\x91\xfd1@Ug\xe6\xf60=.@[\xde\x9e\xd7]\xb5\'@\x07XY\xdf\x80\x1e2@\xac=<x&5(@?y\x1c\xe8J\xb6,@\xa6\x03\x0cO\xf9\x85\'@\xad\x93\xe9\xc3;\x16-@\x02\xe2sq<=\'@N%P\xabnl-@%\x19\xb9\xf2\x0cT.@{\xbd\xe1\xe2{"3@\xd14C\x94\xd6\x080@\xec\x03n\x8eD\xc4-@\xba\xfc\xde\x08\x10\xb6,@N_\x97\x16\xcbV(@\xf8I\xd9\xe8\x83\x1c/@gV\xc9Qj0/@\xb3\xa1u26S/@\x10\x07a\xd5\x99\xf4-@\r\xae$\x8c\xdez-@\x84\xff\x00\xb03\x1b-@w\xdd\x87\x0e\x9a\\(@\x86Jha\xbc\x96(@v\xd4\x1a\x10\xba\x8b\'@O\xb5J-2\xb0-@\x16\xbc5l\xc4\x99\'@I\x83\x137Yl(@ \x0f\xee\xb7\xbc\xbb-@\xb2\xe1\xab\xfbv\x1f,@\n\xc92\x07\\\x0f,@\x18vE\xe4\x1f\x9c(@+\xcb\xef\xab]\xae(@\xfa\x05\xe2\x01\xd1|-@\xa8u\xeet~o0@\x86\x15\x9d\x97\xcd\x1d/@\r\x823+i\xaf0@q7\xf2;=\xcd\'@\x19\xd8\x8f\x90\xf4\xc0\'@ko\xe5\xcd\xa6O.@\x8eD8\xf2~>/@q\xa01#\x97\xe3-@\xd2u\x938\x84\xb8-@;\x03D\x01\x11(\'@\x95\xcbV\x83\xcc\xf9,@o\x10\x00\x06\x00\x92-@D\xf7\x9b3SO.@\xcbr\x91&<\x1c,@\xf9g\xc0\x03\xf29)@}\xe4q\xce\xd3\xb4+@\xb2\x88\xc7#p\x7f-@Y\xbb\xec\xa9Cl-@\xb2c,J\x86\x80-@\x0fm\xd41\x95v/@\x8a\xc9vv\xef 0@W)U\x0f\xbe)(@\x0b\x86\x0c\x1c5l,@\x16\xc6j\xcf\xbb\xe0,@\xbe\xe7J7\xd0\xea1@z\x13\x1e\x8d\xf2g0@G\xba\x9f\x8d\xe2h-@\xc9)\xe6\xe9\xf9@.@\xa0r\xee@?}.@\x99\xee3\xf8\x17\xef(@R\xff\xbc\'3#\'@US\xe8\x05e\xc6.@\xa2\x02E\xac\xed\x1a)@U\xf8\xdc\xd8\xfa\x910@\x8a\xa323\xa4\x06)@Luoe"y.@\xed\xf3~M\xb9F(@4\x03\xe1\x9eV\xe1(@s7\xdd\x15\x86\xba+@\xd9\xf4x\xcd\x13\xee,@\xcb]\x99\x11\xad\x90-@\xf6\xe2\xdb@\xfdr/@\x9ar20\x06\xfb,@\xc5\x06\xe3\xb5\xa5\xa2-@\x8860\xaa\xb0\x93/@\xc49%\x98~\xb0+@\xa7\xdd+\xe0\xbbP,@5\x13\xa6\xf0\xc9u)@\xa7F\xb8\xf3\xb7i/@9\xb1\t?\xfb\xff0@\xd6\xc5\xfd)]\xda0@\xaeF\xadR\x06n(@\x1c\xbd^\x93\x03\xb7-@N;\xa4\x1dv\x85/@j\xe8\xe6#\xfe\xbe\'@2\xff\xe1\xb6\r\xb0-@\xb9\xe2\xf0>-\xf9&@*YE\xcac\xb0&@\x0c\xb5K\xc7\xd2k-@\x94\xa2\xc5\xc0\x9e\xcf\'@\xd3K:^2\x1d-@(\x89;0p\x1b0@\xac\x8e\xa2\x9b\xc2\xe9(@\x1d1\xb9\xcd\xd4q&@C\xc6WR\xbf\xfd&@\x8c\x80n\xe6+\x930@\xa5\xcd\xfa\xa6\xa3\xc7\'@H\xe9\xbb\x87\xfd\xff.@\xef\xaeV\xf8q\xfe,@s^\xbb\x19\rM)@\xa9\x10\xaf\xab\xf1B)@}\xefO3\xcb\xc0+@\x83\xdb\xf7\xe9?\x9d,@kz\xc8\x10\x94\xac/@#EB\t+\xdb\'@\x9a\xd82A\x16u,@Y\'\xaf\x95\xdb\xec%@\xb3F\xd9oC\x92.@J2\x14m\\e-@\x9c\xb2\xee\xe9BG)@\xb27\x163\xf7\x94.@LN\x91\x1f\x17\xf7\'@1\xf8\x84\xa7\x934\'@\x13\x15B0\xdf\xa8&@\xd9\xecn\xe1\x87\x03(@5\xe4\xe7\xd1\x82N-@U\xe1$\x1c\xd2\xe9,@\x1b\x0e\xd1\xb0\xddA(@\xfd\xb4SS\x15},@\x9f\xbc;\xe8s\xb1&@\xc3;\xd8H\x92\xa4-@\xbfo\xd1\xf2XV/@\x92\x17\xf9x\x80\xbe1@_\x15\xae\xfb"\x04.@\xe9\xf5\x9c\xa8\x1d\xae/@\xe7\xf5\xcfu\xf0\xcd/@\xb20\xebC\xb0\xa9\'@s\x8a\x11\x95\x94\x1e\'@\x05\xed?\xeb\xd7\r\'@\xfb\xe5\x80\x15\xa6\x9b-@&\x1f\xa7M\x18\x7f.@ \xc3\x84/\xe4\xee-@\xb9\x02\xff{\x1c^.@\x86\x9c\xb3{\xee\xec-@gQ\x10{>m.@\x18\x91\x98\x95\x08\x93.@\xe8\x97&\xeb\xd4\x90\'@\x0c[K\xdc]\xc91@h\t\xa7\x10\x07\x1e(@\x8eF\xf4\x93\x9eH(@\xb7\x8d|\xfdJ\xea*@\xea\xe3\xb0\x8d\x1b\xff*@\xd4\x93\x7fe\xb5\x0e+@\xae=\x17\xb6\x99\x16,@(\xb6~\xcb\xd6\xde-@7`[$5\xaa-@\x1a\xab\xdcF\xd2\xde,@\xfeJ\xf3!U\x070@m\xfc\x88~?!-@\x19\xdeNsr\xec\'@\x0cH\xee\xac\xfew(@\xcc0D\xe3\xdem-@\xfc\n\xfeL\xf5\xaf0@\x96\xb2!\xc3\xd9;/@Dq\xc7\x96\x00\x1b.@\xa7{\xe6U\x94\x03-@o\x96\xcfy\x9dO)@\xd4\xf8\xfc\x84S\xd9&@`\xe8\n#wX(@\x01\xb2\x16P|\x1e.@\xcc\xda\x08bM\xcd(@\x93\x12\xb7\x03j\x01.@\x96\xa6\xb0\xf4.\x83*@\xe8\x08-E\x91\x99\'@9\xf78Q\xc6\xb6-@\x19\xd9K\x80\xdd\xfe-@\xcf\xff2\xa7Q\xc5(@\xc6\xf5\xa6t\x01\x1c+@\xce)\x8dnD?)@\x9a\x96L\x9d\xff](@S\xa6\xd9_Qh(@\xbc\xdc\\\xe4\x89\x8d(@AG\xbf\xc6&\xdd(@\x7f+q\xb5a\x12.@Hm\xa1a\x8f\xae-@\xb4\xd2\x19\x07\x8a\r.@\xa0A%\x9e\xe3\xd9(@p\xfb\xef\xb6\x99\xe8-@\xb0C\xe9Y\xc1\xcd0@qk\x0f\x97t\x0f)@\xc9F\xf0\xab2G/@\n\xd1\x13\xc8F\xde*@\xd6\x815\xd0\xe3\xdd0@\xd5g\xb2\x91e\x9d(@mK\xa6\xf1\xda\x86-@\xb8#\x8dF\r\xe3,@\xd6\x13%\xb3\x0c\x9e,@&\xec1\xe3\xb6\xdb.@4**\x9f\xb2c(@\x97_I\x06K\xe0*@\xf8CT~\xab\xf6/@\x12\xb2\x0b\xd8\xe9\x92\'@\x9dNo\xeb\x17\x08(@\x94B\x87+U\x9e-@\xd8C\xc2\xee\x1f\xf0,@V\x01\xab\xdb\xb2\x14+@\x15\xad\x1e\x7f\xd5\xba+@8\xe4\t\xf2f7-@\xe0\x83M\x1e\xefP-@h\xc7}\x1f\x15\x08.@\x18\xc9f\xb8\xeb\xda0@9M5\xf1\x03\xcb\'@\xfc\x14(\xfa\n-.@S\x01\xca\x00\xcb\x04)@\xa2@\x82\x14L\xbe\'@\xa3\x8fG\xcb\xb7\xe30@\x98VJ;\xd3\xa4\'@\x01\xb0H&R\x17)@\xa2\xc4\x06"\x08\xfb.@m\xdf}\xbf\xb1\x86&@H,d1\xbd\xc8)@\xb3\x96\x7f\x86\x01\x93\'@xx\x92\xb0\x15\xa80@\xdab\xefA\xb5\x89.@\x99l\xdf\xa2\xd3t.@\x87Y>\xb7\x98\x17+@$3\x01\x9f\xe8..@_\xbc{\x9dw\xf8\'@T\xdcu\x87\x8f.+@7\x14\x98\xdb\x9a\xe4-@my\xb3}\xac\xe7\'@\xa9\xec4\xa5\xc2\x84,@\xc4\x0cD\x89X\x8b.@\x83\xc1d$\xf7\x92-@\x05#\xc2\x9a\xdc\xaf,@Q\x08%I\x04\x05(@%\xd3I\x1d@\xda(@RhE\x18\xcc\x0e(@\xc4\xd6\x7fFz\x8b\'@\x04\xa4\xdb\xf0Q\x8f0@\x16hi\x8ew\xde0@"\xfb\xd4\xd8\xcek-@\x828\xd5\x8c\xfdo*@9\xdf\xedP\x88\x8f-@m4\xeb<\xc4\xde0@3\xaeGar`&@m\xf4q(\xf4\xfe%@\\e\x1e\x9fXJ(@\x9b \xc1(\xe8\xcd+@@\xc7\x97t\xdf\x87,@\xa6\x00{\xc1v40@\xb2.lNt\x83.@\x91\x8ek\x01\x0b\xf1-@g\xb2\xfbvB\x04-@\x81.Z\x87\xf5\xc7&@@\x7fd6ba)@sB\x9c\xbd\xac=/@\xb0\xa6)\xbb\xc9\x14*@S\xc8\xe2\x13\x9c\x130@N<#J\xf1\x13,@\x8d\x95/5)\x10-@v\xbe\x0ep>>-@\xb3\x07\x90`UH/@\x04\x86\x1eVb\xc7(@\xdcr\x97\r\x8dI.@G\x845\x19\x06]*@u[\xab\xdb0\xa7-@\xbe\x10R$-S&@\xcd[\x93\xd2\xfcH/@\xbf0\x81`\x97r2@\xb0\xc5\x11\x0f\x8c\x001@\xbc8\xad\x9b\x93\x9c,@\xdb\xf3\xa7\x80Y\x9b0@\x7f\x92\x1a\x0c(\xfc\'@\x87\xa7\xcf\x88\xd6\'-@\x88"\x8eF\x02\xef-@o&X\xe8q\x88+@e]\xd3Eg\xbc+@\xa5\xbd\xcc\xdbA\x87-@\x8buT\xa4@\x1a,@A%\x17A\xcb`.@\xa5\xc0\xaa\xcf\xd4^&@\x9fr\x84\x17\xee\xca0@\xc6\x87\xf4\x82\'^1@\xf5\x1eY\xa4\xe7T*@\xc8\x9b\x03\xd0\xcb\xbc(@\xc2\xba,\xfc"\x86*@\xe9\xc3\x95\xe1\x0e\xa3,@\x94\xb0\xc6\xc64\n0@\xecu_\xcb\x82\xca0@m\x1dm\x9c\xc6$0@\xd8\xf3\xb3;\xa2\x0c,@a4\xd4\xb1iZ1@\xd6\xad,\xb9\xb7j(@v\xeb\xe9\xdb\xbdT(@ne\xc2\x81A9(@\x05\x92P#\x89\xfb0@\xcd\xd2\xf8MA\x021@\xf3~ghT3-@/D\x8dR(\x80-@D\xd2mT\x94\x92.@\xeaW\xe8\xa2r\xe70@\x9c\x91\xa0\x88E|.@\x1e\xbd\xad\x08A\x81-@\xfe\xc3t\x01S\x8e+@+Y\xae\x85 \xd7+@\xa7\x94h\x14h\xaf(@-\xceE\xa4\xa4 (@\x18\x85>+\x10O&@\xc7\x95\xce\x85\xc1\xe6.@\xba\xe11s`M-@(\x05\x19\xab\x1bf1@\x15\x9a\xc7"\x1el-@\x0b!\x03\xd3\x84\xa9-@Bm;\xf2\xc7w%@\xf0\xf8\xd7Y\xe4\xbc/@S\xcd\xc8\x16.\xb8+@\xee\x04\xd9\x02\xfb!-@y\xdfj\xf0.l.@\xeb5\xd4|<R*@E8i\x02\x9f<*@\xce\xcd\n5\xdaT\'@\x8bH\xaa\xe6\x9a\xf6&@\x82\xbc\xc4\xfe\n<-@\xcd4\xa0\xc4\x0c\x8b0@\xb4\xf6\xb4\n?\n\'@\xc1#h\xbc\x14\xee%@f\xbdeU\xe7\xc6%@|"\\O$\xd5+@{\xed\x8c\x1c\xda\xa2\'@w\'\xc4T\xa8\'1@\x06\x80\xa1U88%@\xbb\xd1=\xd5\xd7<.@\xabQ\xf1\xbf\x05\x8b-@\x1e\xed\xbd_\xe6\xa4(@\x1e\xbd\xbe\xb5\xa3D\'@T\xb4\xc5\xa4\xc8\xda%@\x10\xd5\xfea,\x03(@:p\xc4\xbca\x9a.@f\xa9\x16Ta?*@eG\xa9\xbf\xf4\x1e*@A\x07\xed\xcb\xec\x1f)@gG\xdf\xa8\x9a-0@\xbc\\j\x9f\x01o&@A\x9aa\x1c\xda\x930@e=\x84\xf8\x97<1@D>\xb3\xd4\x8d\x0e+@\xddn\xe5\xeex:-@:\x02\x06\x07\xd4\x111@~\xa2\x1e\xa9390@\xa7\xdb\xe7\xa9\xb5;,@s#\x87\x98\xf1\x84+@\x16\x18\x0e\x86x\xbf.@.rN\xa1\xaaS/@]\xc4\xe4\xb5Gz0@xq\xdc\xcc\xec\xa1&@\x0b\xd8\x9e\xe3\xdf\x12(@*\xb09G\xc4\xab/@\xe2s\x1aC\xc6r+@\xb0O\x1b`\x83\x9c+@\xb0lL\x8e\\\x1a+@\x97\xa8\x84l6\xe9*@9\xfbI\xa5Hn.@\x8c\xe8\xb1\x0f\xbd\xc20@\xdf\xca\xea\x7f}\x89*@+\xb2%\x9d\x7f\x85-@_\xf1\x07\xeet\xb5&@\xbbmh\xd9\x98\xff(@UZ\xe1\x84\x8c\xce&@\x1a\xf2\xbe\x99g\xb00@\'\xff&L\x99\xcb0@\xb3:\x00\x9d\xf7\xc10@\x94\x1d%D\xd2\x9e&@t\xf1\x9d\x02\xcbo-@{\x1ai\xbbzY)@\x1a#:\xdfj\r.@)\xa2\xc9W\x99y1@\xf4J3\xadG\xcf\'@\xc29\x1a\xb9\x11\xa6)@\r8\xb7\x1d^\xf0%@\xc6v@\xedC\xc9%@\x0e\xd1\xd8\x0cG\x811@\xb0\xda7ek\xd9.@\x06\xa8Y\x9f\x05\xb2+@o\x06\xba-60/@\xcbdj2O{0@"\xfe\x07\xc3a\xe7(@i\x9a8\xc2\xa4\x8d1@\xb1\xfa\xe0\xb9\x19\xa5-@p;\n\xf3\n\xf4)@\xb0\x12h\x98\x05\xd9)@\xc8,"\xf1\xdc\xd9(@\x86\xd0c?\x96\n,@\xe3\x00\x10\xcf\xff\x97&@\xfe\x82\x1e\xa6\x9e\xb90@\xfa\x9dv\x8d_\xa00@|I\x03Ru\x13.@t\x08\x1c\xfd\x84\x14+@31\xb9\xac\xc0\xbf%@@\xde\x1a\xea\xf9\xbb(@\xd3Iz\xa7\t\xf4%@\x8d\xf0\xbe;\xfd\x961@M\xcb\x8d+l\xdb0@\x97\xd3\xf1\x0e@\xc20@2\xf5w\xdc\xb2\xcc%@0\r\xc8\x17\xbf\xee)@\x07\xe6q1]\xa3%@\xf1\xb1\x9a\xbd\x14\xf30@\x0c\xc0\xc3\xc2Q\x87.@\x0f\x89\xc0\x06c%/@\x19\xd2\xdc]\x1b\xa2.@\xca\x96\xbe\xc1o\x8f1@\x7f\xc3\xc0\xab\r\xef%@\xc1\xcb\x10\x9fi\xad-@\xf2\xc3U\xec\xcd\xbc-@\x8b{\xc5"\x05\xe60@8dC\xd3\xb1p\'@\xd5DG(h\x18\'@\xf6?\xa9u\xda\xbf&@`\xdb\x99\xdc\xb2\xfc0@\x97\xf1x\xe2\xb8\x1d+@\x80a\xaf\xde\xc8\xbc+@N7>\x97P\xe1+@\xd7\x89\x93:\xc2\xf9,@\xb9e\x16\xd64\xa1(@\x92\xe0\xe1]_\x00&@C&\xf2\xa8\xd5(.@G\x95\xb0\x1d\xbci1@\x84\xc8\xb9\x1c\x95\xce)@\x87Lz\xba\x1e|\'@\x12q\xed\x8f\x00\x94&@\xdb\xd4)w\xc2\xef0@\x84t#\x0e\x18\x86.@u\xe8\x1d\xf3U\x02+@\xcbJ\xcf\x9b\x89\x06&@:\x04\x14\xa6\xab\xe6-@G\xe0\xb22*$.@\x960\xc3\xe9\xd4\xfa0@;\x19\xfc\xb2x\xaf0@\x01$\x96O5\x1a1@\x96\xe0rR\x03\xa50@\x8e\xdf\xd4\x9b\x7f[\'@U\xb2\xd9C-\xd7/@\xcfE\xbe{\x90|.@\xd8\x97"\x18Xg,@\x88h\x8b\x03\xd7\x85)@i\x9c\xe8\x1bo?)@S\xbc\x91|\xdcO(@\xf9\xa9YU\x1f\xb9%@RV\xc7\xc2a\xa8%@\xc1\x93Am\x1d4%@\xf0~q\rK\x89.@\xe3\xc6A\x0c\xb8y,@\xc7\\A\x03\x0850@\x19\xa6\x01\x0cV\xa4-@\x92\x13u\xbc\xbe\xca(@@\x8f J\xa8\xf8&@\xf5\xfe\x03\x93*\x95%@\x86\xd6\xea9\x93\xfa*@\x92%u\xb3\xbc\xd4+@]\x9a\xd7l\x83\xb6-@\x0b_\x06/\xf9\x051@U!J\x9fy\xfa,@\x17U-\x96\xb6\xee0@p\x8fyP\xfa\xd4&@N4/VU\xbf%@\x9c}\xe8\x1e\x17\x83%@\x05\xf7\x90\xf1+\xe8(@$\x05J\xb8\xaa\xf7-@SPW\x8e\x95\x8c&@\xad\xecB\xfe\x8e\xa6%@0o\xbbV \x9a.@L\x1d\xde\x80/\x86)@~\xe8\x0baw\xb1.@5\xb99`\x19\xf1&@K\x84Q\xe6;\xa9&@\x99+\x98\x9f\x9d\xf40@`z|\x02S\xb0+@\x86G\xf0e\x1d~.@\x15\xa1}\xcb4\x86,@\xa8\xdaI\x9f\x95;-@\x8b\xa0\xa7^\x0e\x98-@,C4\x9d@\xd0.@/x*\xca\x84\xae%@S\x19.\x08>\x91.@\xcaj\xb3\xa3X\xd5-@\xa8</\xce\x8f\x1f1@\xa8T#V+\xab.@\xd5\xe5\x12\x91=\x8e,@K\xb6\xf5b\xc8Z1@\r\t\x13\xf1\x825*@\x8fgT7\x17\xb5\'@\xab\xde3\xfd\x94\x11&@!\x057]\r\x96,@\x7f\xcdE/\x95\xeb)@H\x054\xd2\xdb\xa7-@>o\xf0\xb13\xff-@\xab\xdd-\x0b\x8d\xae.@\xaa\xe5\xea\x95hk.@\xee\xa3\x98h\x9a\xea0@\xc9\x9f\xba\xe1\xd7\x001@\x19c8\x9c\xd1\xf80@\x8d\x86\xda)\xf3\xb8%@?\xab\xc4\x97\xbeJ-@\xe5\xee\xc4\x83\x11;-@\x9b\xa2\x14\xf7\xaf[1@\xf7\x0e\xb6\xbbE\xbf)@w-\xd3b9>(@e\xb90\x12\xf9\xba\'@\xcca\x95\xbe\x0b\xa5\'@\xc7\xb1\xea0\x18\xa40@\x8d\x1a\x9f\xbe\x9f\xba,@\xc0\xb4^\xab\x14\x86,@\xf4;pB\r\xff%@\xa8\xf0\xcd\x1a\xe9\xd70@\x18\x05o\xcf\xaf\xd91@\xbd\xf1\xc2\xcf\t@-@\xde\xc5\xf5\xec\x89\xe80@\xcdX\xe7\x16\xe8\x191@5\xcf9\xcc^\xce%@u\r%\x958B(@\xd4\xa3\x18\x82\xf9\xf60@k\x03\xb1\x11\xd6\x801@\x1aD\xb1j;w1@\xab.\xe8-s\xe1)@oMg{\x92\x9b%@\xba\xc5\tt\xf4\x92,@\xfa\\s\xda\x18u-@\xd6\xdf\x17\xbbh\xb9&@\x9dA\x121\xcb\x910@FN\xaai\x12\xcc0@`\xa1R\xb7\xe0\xaa0@\xe7\x92gi^\xcf-@E\x00\xc6,\xb0\x1b/@\xeb!\xb5\x05\xc4\xf2)@m\xc4\xf3\xf9\x0f\x7f1@\xed\n\x03\x7f\x01\xd8&@f8\xfc~N\x9b&@\x00P\xab\xd7\xaa\x96%@5)\xc6Z\x9c\xc00@\x9c\x05\xf0@\x10\x06-@\xcf\xae/#\x06\xe0)@SY\xba\xcf\xa9w&@\xb3\xf2u\x05\x89\x05.@\xda\n\xba\xf8,\xfb0@M\r3\xe6\xa4\xb3*@\xc3x]\xf7\xcd\xfa(@\xed\x19\xeb\x9d\r\xf4&@S\xb0\x99\xcd\x97d&@E2\x89P\xdem-@ZM\xbaL\x82\xb81@4\xad\xa7o\tF+@\xa16\xb4\xbd\xa7\xf5)@$s\xda\xe7o{(@R\xc1\xc2\xb1\xca\xea0@C\xd1\xae\x0eP\x8e&@\xbd\x06g\x9e\xbe}&@\x88\xed\x02\xfe\xca\xb90@\x9c\xe0,\xee\x84\x84/@\xa4S\'\xefx!,@?\xb4\xf2\xb6\xd5\xde&@\xb5~\t\xcc\xaf\xc3*@-\xd1o\x00\x85l)@\xca\x8f\xce@\x8bJ0@\xe1\xc8\x14J\xfd\xc4\'@dR\x95\'\xd7-&@k\xb3H\xd7\x81\xae,@\xfa\xb4\xde\xce\xe0\xc40@\xd3:"[\xe3D-@\xb0\xa2\x98\x1d\xac}-@\xca\x00\xb0Z\xaa\xc0-@\xca\xc7\x9d[\xc7\xdb,@8\x1d \xcf-x,@\xd2\x1a\x89\xf1\xa7X,@rJ\x91\x11[\xd6*@\xb2\xf2\xa3\xf7\x08\xb2(@\xd9\x0eC\xab\x9c\x86(@\x9e.S\xa8\x18R&@\xac\x95$j\x1fW-@\x9d\xb9\xdf\x0f\n\x0c/@x\xc5U\xbdB@+@\xd3-\xfe\xee\x16\xb9+@\xd5H\x83\xfa*p,@=V\xa4(\xfb;1@\xca\x9b\x02\xd0\x10\xdb,@\x8a\x905\xc1K\xc50@\xd8\xc5\x1az\xf9\xa1,@\x89\xbf\x9b\xcc\xea#,@$\xebg\xaa\xb4\xd8\'@\xa8\x9f$\xc5\x01\xc1&@4\ti\x06\xa6>1@\xc0&\x8b9\x0c\xe60@X\x1d|\x94\x91\xc00@\xbf\x15\xea\xf6\x07\xaa0@w\xc5*$\x07\x94*@w2\x08\x822\'-@e\xf4\xa4\xbd\xf2\xed)@\xa6`0\xe9\x97\x94\'@\x15\x81x\x042P&@\xdb\xcc \xda\x7f4/@A\xcf\xf4\xb5-\xe10@\x9d8\x82E\x0c\n-@=\x8f\x811e!1@\x00Gp\x8f9Z1@\x95\xfa\xb7K\xc7k*@y\x85\x87\xf4\x04\xb8(@,A\xeboe%(@\x1c\xb4\xca\x05\t\xf3&@\xd3\xff\xbf\x97\xbf\xfa%@}\nr\xa6$\xed0@\x19\xb2\x88\x83\xaa\xaa0@]\x9a\xdd\xe8\t\xcb0@pe\x8c\n\xe0\x1c1@\xfe\xc9\xda\xdf7)1@+\xe5\xfd4\xbf\xc4%@\xfai\xb1\x18\xa8\xaa%@E|\xbdZ"\x97,@\xaa\xee {\xa5\xe8,@Ox\xa7\x87p\xfd,@\x9a~\xd3`\xd4\xf5%@\xf9\xf36\xa3O\xd60@D\x02\x05\xcd\x89x0@\x0f\xa2\x1e\xbapt*@\xff\xe1\xd15J\xd9*@6\xe1\x03X\xaf4,@\x88\xa8\x9d\xbd6n,@\xb0W/6\x88\xff0@3\xcfYAe\x800@\x90t\xc8\x7f\xe5</@\xe6s\x94\x05X2&@\xfc\x82\xcf\xad\x9c\x0c*@f\xaeN\xf8\x7f\xff,@\xe49\xd2:\xb3\x9a,@P\xea\xef\xb4\x9c\xeb)@\xaa\x85K\xba\xb7\xc0)@\xa1Rqb\xb0\xb3\'@y\x92\x1e*O>&@{\xf2\x01\xda\xeb\xda0@\x88\xc7t\xf1\x82\x930@\xe9_\xd2@h\xc00@\x81P\x93T\x81\x031@\xf6<g\x1b%&1@\x0c\x190\xcd\x8e\xb7+@\xfb\xdf0`\xa5\xa8)@\xcaw\xee\x17H\x0e&@\x01\xbf\x9b\x16PP&@F\xb0f\xa7\xeeR+@:\xc8\xaf]\xa8w-@\xba^\xf0\xceC\xc1.@\xb2\xa6\xc4\xb4\xb4\xdf0@\xf6\xda\xcc\x84\x08\xc9%@\x14{\xc2f\xc0~&@\x98\xea\xf68:\xe1*@^\xec~\x03\xcd\x98\'@\x19U\xe2f\xde\xe9.@N\xa4c\'\xdf\x890@\x88\x10QE\x8a\x8a0@"\xf6\x7f\xffQ\xb40@)O\xd5\xba\x1f\x111@\x00-\tP\x95\xbe*@\x12\x84\x98\xd3\xb8\n&@=]\xc9.z\xde%@D\x97\x08\xa5\x1dE0@\x84\x81\xb4\xa2m\x15-@\teD\xdc\xd5\xdb*@A\xbf\x0b\xfb\xa6\xd30@\xe4\xd1\x87U\x1d\x1e1@\xa8\x91\xc3\xca\x11\xef%@\x03\xf0\xe3\xf1\x92\xb1)@\xcfpKm\x90\x91*@B\xcf\\SZ\x9e,@q\\\xa2\xfcl\x89,@ \xfa)\x91\xa6\x1d&@5Y\xa2\xdc\t\x1f*@q\xafd\x90\x8d\xc7,@]\xc1\xdd0\xe4m-@H\xa7j\x15\xb5\xb9-@`Gp~\xeb\xa4+@s5\xdey&<*@911\r\xa7\x9f0@^w\xb2\x81\xe4\xdd%@4\x12\x07?\r\xcc%@\xe8k\xc9\x10*\x012@\x06o\x0c\xbe\xab01@\xee\xcb\xcd\xfe\xf55+@\xa9`\xfc#%31@\xea\x04\xfe`\x8f\x800@\x80\xd0S\x8f\xbd\x86\'@(Q\xed7g\x06&@\x19\xb5\x89>x\xd50@^\xebI\xf4[\xd30@\x1f\xed\xd6x\xdea0@\x98pO\xc8xB,@\xb7Q\rM\xbe2,@/R\xf7\xf6"K+@\xc5\x9b\xde\xb2\xd3\x87+@vy\xfc\xf3:\x99(@\xa9\xd2\xb0(\x94\xcc.@\x1e\xaf\xa1d\xe6\xf8%@\x97"!\xc3\xb921@+\x94|\x9d#\xe5-@\xbe\x18Lo\xa1\xb1&@A\x91\xea\x16\x1e3&@\xcb\x1d\xf9\\\'W,@\xa08\nL\xe4\xbb+@\xe8\xbdWC\xc2P0@\xf6\x06X\xa7!8,@\xcc\x04\xb3,\x11 -@\x0f\xe51\x97F\x020@\xe4\rn}\xf8\xde0@k\x05&\xc3\xa6O\'@Qq\xd2\x1b\x8f;-@\xa4uk&\x1d\x05.@M\xc7\x9bo\xcdl/@A\xb5\xb2v\xe4\xcb*@+[h\xd9\xb2x0@\x92\xa2n\x81\x97\xef+@.[\xe5\xc2\xcfh%@\xebj\x85s%n0@P\x80\xf1\x99\x12\xc5,@k\xff6\t\x81}\'@%\xb6\xe8\xf2\xe1\x7f%@Z\xcd\xcc\xcfL3,@?Zx\xcb\x8a\xcf,@\x9a\x82:\x03Q\x96/@\tKz\x8d9\xcb\'@\xe6\xc4P\xcca\xf5/@\x8b\x92\x1f\x86;\x9a)@\xfa\xfe\xb0\xd90\xce,@\x07\x96r\xad\xe2\xdd+@*\xd6\xa1\x8c\xa8z&@9\xe7i\x9eD\xce\'@\xc9\xd7p\xbe\x94\xda.@\xae\xc8q\xa7\xbd\xd7(@\xe9\xa7\xc7\xe3>\x10)@\xb68\xe1\xc7\xa4\xb6+@\x1e\xbd-\x12\x8f\xc00@MYzL\x19^-@U\x1b\\\x17\tj(@p>\xd9[\x13\x8b/@\xff"\xdb%\xcb;+@\xd2T\xf7\x90\xc7\x9c.@\x91J\xb10\xa6o0@Q\x02\xbbzs\xbd0@N%K\xa6\x8e\x12-@\xf0m\xfer\x05\xc0/@\xc6X\xed\xb4\x0c\x8e-@PR;\xab`\x03(@,\xab~[\x82n1@\x84\xc45p0\xee/@y\xf7o\x8frM(@\xe7\x1f;h\xdf\xb1(@\xff\xf6R\xe4v\x8e0@8\xa4\x18\xd1^5,@\xe4T\xf9v-\xd51@\xdc\xd61_+\xcc-@\xff;;\xbbVf,@\xec\x06D\x12\xa7y0@\x9c\xf7\x88\xf2\x1b\\-@\x0fX\x00\x9dw\xbe(@\xa2~Sd"\xa6/@\xee~0I\xfer0@\x1c\xb3L\\\x007\'@\xaaO\xd7\xe7\x03\'0@zA_@mD-@\xef\xe0\x99.{\x182@\xed\xeb\xf0_Q\x050@\xc1}\x8b\xbf\xc4\x860@\xcf\x89\xfb\xe0\xad\x98.@\xbb\xff\x97\xba\r.0@\xdf\xdb\xce\xf5\xae\xd6.@\xff\x8b\xde\xe8\x05\x9d/@\x96\x9d\x0e\xce\x0c\x1c/@\x12\xdb\xa7\x9f\xbd\xe1&@\xe31\x07\xcd\xbc\x80\'@5\x9c\x8e\xed\xe7\xd8*@A\x9b\x96\xa0Q\xda.@\xb7\xb2L&1\xe3/@A\xdaU\xc3\xcf\xac0@r\\\x17n\xcfz0@cY\xdfG\x1a\x84,@~\xbf \xe7%(.@\xc9RD\x89\xf5\xb4,@\xd4\x83E\x05+\x96,@\xaa\xc8\x9d6=}0@\xe5\x8dtR::2@\xfes\xfb\x80/O,@E1$\x91@(-@\xe0\x9a\xcb\xbe\xb2\\-@[)\xa6\xecQ\x90-@\x9f\xc2\xae\x8eq\xbb,@;\x80\xe0\x91\x87\x031@L\x9da7,\x96)@\xbb\xf325-].@\xfd3\x0e\xfbE\x91(@\xa4\xae]r\x12/(@d\xbc\xf2\xaa\xfa\x1e(@>\x80\x96s\xb0a-@\xc9M\x9c]\xdea)@\x1a\xbc9\xcfC\xed(@\xc1\xa40K\x1ad1@I\x90hx\xe020@@m\xae\xacMA1@{\x11\xd0\xf3v\x06-@\xd9*\xa50\xd4\x15.@\x82\xd3\xb7\xa1\xcb\xc5.@-\xafa\xab \xe8+@\x88\x06\xbc\xe4\x89D+@W1jL\xf7\x08+@v\x8f\xa7\xea!Y,@\\]\xda~\xaf\x9f\'@\xaf\x8eO\xe6%\xac(@\xb1\xf5WC99-@t\xf2\xe1\xdf4D&@\xeaf\xb9\xcb \x030@n\x9c@Z\x8e_1@\r"\xb0\x9d\x85\xa20@\xc6U\xe1N|\xd2,@W`\x9e\xa6\xf5y,@.\xab\xe4\xf8\xae#-@\xfe\x12,\x0e[\xd5(@\xb5Vk\x15\xbd\xb4+@/\xfa\x90\xaf\x82\xb7,@\xc72\xa3\xd9&\'1@\'\xf9g\xd6\x19c1@\xbd\xf6phy\xde(@m\xbbt\xd1+\xa9+@\xe5 \xda\xad\x0b\xf6+@\x91~CC\x9d\xf2\'@\nc\xf7\x1bF\xeb0@\x12\xd1\x0b\xa68\x89-@\xed#}\xfc\xdf\xe5\'@@\xe4I\x87&\x9e,@\x04N\xa7\xc0\x14[/@\xeb\\\x96\xe8\xa4y%@\x8b\xcd\x18?\xfe".@a{)\x14\xe610@;\xa5\xde|\xa0\xd5,@\x06\xf32\xbe\xa8\x94,@\xf5\xc3*1\x90\xd2,@&\xbaY\xf4\x07\xcd-@Ii<\xd6m*,@\x0f(9\xab\xf5~1@nb\x93:!\xf7/@\x9e2r\xb6\xa2\xc4-@\x07\x1c\xe1p\xb7&1@\xba3}\xd9DL1@FHMz\xdb\x120@(\x80\x82\xd7\x07j,@4\x81{\x9d\xd9L,@\xa2\x10\x07\x07\xacc/@~\x06\x81d\xd4\n0@#\x1c\xf9\xacRf)@;\x8dM\x9a\xb1\xee&@D\xae^\xd3_\xc8/@\xed\x07\x04\xd9\xb8\xa2&@'
p16
tp17
bg3
(g4
(I0
tp18
g6
tp19
Rp20
(I1
(I10611
tp21
g13
I00
[truncated: 633,422 more chars]
