# Supplementary material for: Sea ice drift data for Fram Strait derived from a feature-tracking algorithm applied on Sentinel-1 SAR imagery
Source: Data Brief. 2018 Apr 19;18:1410–5. doi: 10.1016/j.dib.2018.04.034 (PMC5999601; doi:10.1016/j.dib.2018.04.034)
Supplement: Supplementary file 2 — Supplementary material [file mmc2.zip › fs_s1a_data/HH_filter200vec/FramStrait_HH_20141024T082620_20141026T080954.dat]

(lp0
S'S1A_EW_GRDM_1SDH_20141024T082620_20141024T082720_002969_003600_72E4.zip'
p1
aS'S1A_EW_GRDM_1SDH_20141026T080954_20141026T081054_002998_0036A1_5B7F.zip'
p2
a(cnumpy.core.multiarray
_reconstruct
p3
(cnumpy
ndarray
p4
(I0
tp5
S'b'
p6
tp7
Rp8
(I1
(I2197
tp9
cnumpy
dtype
p10
(S'f8'
p11
I0
I1
tp12
Rp13
(I3
S'<'
p14
NNNI-1
I-1
I0
tp15
bI00
S'\x8f\xa2\xf19\x10Q4\xc0la\xd2JGN4\xc0\x9eSz\x01L\xca1\xc0\xc9(\xd9j\xd5\xda4\xc0zF\xc76\x00C4\xc0iA\xbezJ\xfd2\xc0\x87`\xd48\x9fE4\xc0\xdd\xa3\n\xf1S\x8c3\xc0\xad\xc5\xac\x1d{H3\xc0v\xda\x11\x18\xfc+3\xc0\rq\xea\xc3\xac$4\xc0Y\xb6y=Zt3\xc0Y\x10\xca"Q03\xc0xk4\x07%\'5\xc0e\x8ex\xca\x99\xde4\xc0\xffM\xc7\xae\xe3x3\xc0\x83cz\x1c\xc8\x153\xc0\x9bD\x00%$\xf34\xc0\xfe\xf4\xee\x02\xb5\xfa3\xc0\x90sY\x925\xf82\xc0\x9e\xbd\xcal\t\x174\xc0\x8aTD\xd2N\xa34\xc0\x88[\xeb\x01\x8b\n1\xc0\xd5\x15\xf9\x83\xd4\xa93\xc0\x1aI\xe4X\xea52\xc0I\xcb\x1df\x81\xff2\xc0\xcf\x95\xcd/\x9b\xf24\xc0\xee=NG4\r3\xc0\x89F\xe1N!$4\xc0\xaf\x18P\xb3\x8d\x853\xc0\xb4\x8c\x08\x9e\x11|3\xc0;\xa1\xd3\xa3R\xe02\xc0\x95\xe6\t\xa8\x8b\x025\xc0~\xc2g\x98\x17\xcf1\xc0\xf8t\x1f\xfeY\xaa1\xc0\xc4\x96@\xb0Dz3\xc0\xabT\x9e\xa1\xb5\x133\xc0\x8a\xbb\x97N\x92\x864\xc0|\x03PC|y3\xc0Zx\x0b\x92\x1bN3\xc0\x99Yy^\xf7\x083\xc0\\u\xdb\x19H\xae3\xc0"\t\xed\xa5\xf9,4\xc0\x12I\xf7"\xac\x143\xc0u\xcc<K+\xf54\xc0BX[\xb2S\x143\xc0{\xfdI\xf3?\xae1\xc0\xf0\x1cy\xd1\xed\x1f3\xc0\x18\x06\xb7-\xee\x8e4\xc0\xf3\xb7B\xbbY\xf13\xc0\xc3{2\xb6\xfe\x9c3\xc0`\xab1/\x0b\x173\xc0\xa4\x10\xfb\xad)"3\xc0W\x90\x83\x90.i1\xc0\xacqq\x11\xa0\x914\xc0\x05\xd6\x1e\xce\x87\x7f4\xc0\x05I\xbd\x13\x9125\xc0lx8#\xac05\xc0\x89\x87\xe8\x0b\x11O5\xc0\xbe\x0e\xd6\xb3\x06Q5\xc0\xe2N\xcdDc\xb62\xc0\xe9l\x07\xaa\xe775\xc0j,\xaf4\xb365\xc0\x99d\xbc2*\x1a1\xc0\xe2\xf7n\xb6\x9eU1\xc0\xf3\x06\xd1\x0b\x8fd3\xc0\x95\xccj\xe5\xb4\x854\xc0\x01\x80\xe7\xeb\xa0\xa04\xc0\xc2)>\x19p 3\xc0TE\xe58\x92D5\xc0\xc1z\xc3\xd1\xb2\xfd4\xc0\x84=Y\x10\x01Y/\xc0^\xe3O<\xb4a4\xc0\x04\xb7\xc2\t\x92>3\xc0\x11\xd3\xd0\xf1\x16[4\xc0\x05\xf3\xce\xd9!O3\xc0\xee\x9a\xf3\x9e\rY4\xc0\x8d\xdf3i:\x135\xc0fF\xd9\xfb\xa2m4\xc0\xf3\x17\xbc\xda\xd4Z4\xc0\x96Xo\xed\xdb\x874\xc0P>\x99\xda\x82t4\xc0m\xec\x86\xbd\x8az3\xc0\xa4nEH]\xdf4\xc0\xc1\x98\x16O\x14\x163\xc0\xed\xb7\xd0\xa9`\xa53\xc0\x17h5\xb5\xdf\xad3\xc0\xf8\xac\xdb)h\xad4\xc0\xbe\x17\x98[\x94\x8a4\xc0P^?\xf4\x04}3\xc0\xc8\xb0}\xe8\xef\x873\xc0\xb7\xc6r\xae\xd6\xa73\xc0\xf4\x99\x03H\x07\'3\xc0q\'\x8c\x99\x07<3\xc0\x08F\xf9cE(3\xc0\x99*\x1c>9\xa83\xc01W}\xbd_~4\xc0\xc9\x9b6\xc0\x0e^4\xc0\xac\x9aU\xbf\xd9\xc33\xc0m\xb7h\xac4x4\xc0e* \noL4\xc0\xc79\xcf7g55\xc0V"\x8e\x1cN\xe61\xc05\x00\xd9&5\x1c4\xc0\x1d\x049\x95\xae\xe01\xc0\xb9\x08\xfc"\xd3O3\xc0\xd0a \xe9V\xfd3\xc0u\xfb\x9bI\xfd\x951\xc0$h:\xf2\x80`4\xc0\xc2\xc9\xa0\xac\x04!4\xc0\xa1\x1a\xf2h/A4\xc0\xe3\xd7\x91;\xc6\xdf1\xc0/\x91\xee\xff\x1f\x194\xc0\x1b\xe3\x83\xa7\x17\x963\xc0\xc2^Y\xdd\xe0~5\xc0i\xab\x9d\xf7\x0e\x0c3\xc0eU\xf94F\xff2\xc0\xdc\xd5\x8f\xdaI\x883\xc0=:\xc3\xa19\xa91\xc0\x1d\x9b@D\xb8M3\xc0\xb5\x08j\xf4\xef:2\xc0\xa4j\x88$.S3\xc0\x10\'\x15\xcaU\x8a3\xc0}Z\xd3\xf6\x96\x7f3\xc0a/k\x8du/2\xc0\xf8\x99\xe7\xd4\x10M4\xc0\xd95;\xb34h3\xc0\x1a\xd3\xf0\r\x12\x115\xc0\xee\xc9\x89F\xcb\xed2\xc0m\xda\x86R\xaf\xfc3\xc0"jP\xf4F\x895\xc0\xee\x16\x15\x9e\xdeI4\xc02\xf45\x06*\x803\xc0K\xd2\xb4\xba\xb0\xe04\xc0\xd1\xda\xc5@\x0c\xb24\xc0i\xaf\x8e\xa4\xea\x1a5\xc0\xb1\xa5\x1bI\xcf\'3\xc0\xf9\x9b\xa2A\xdb\x875\xc0C\x03\xee\xb8\xe0\xf62\xc0\x0cJ\xca\x90D\xba1\xc0a\xd9\t\\\xca{3\xc0\x16\xfe\xf5$\x96\x8b3\xc0x\x17e(*?4\xc0\x9f\xf1\x1ah\xef\x804\xc0\xb9Bf\xab\xac\xb43\xc0\xaf\xd8\x03\x1d\xb622\xc0M}\x02&\x12>3\xc0=55W\x13I2\xc0\xd1n!>Os4\xc0\xbfp\x18\x07\xbfA4\xc0*\xda\xeb\xae\xe2\x8e5\xc0\xdfn\xe2y\n%3\xc0\xb5\x93\xb2c2\xe85\xc0F\xbc^y\xe9\xb80\xc0\xf8w\xe0S\xd883\xc0<tR\xf9\xab\x925\xc0c\xc30\xc1\x9ew3\xc0\x96\xd6\x15-\xae\x824\xc0\xfd\xce:\xb1\xcde2\xc05\xca\xe3i\x0f\xc54\xc0,\xe2\xa7\xf6\xd4\xad3\xc0\x91\x92*\xe6\x96\xac4\xc0\x96\x85\xeb?\xed~4\xc0\xf6=\xe2\xd1\xfbf3\xc0\xd6y\xc7\x10:S4\xc0\x83\xfc\xdd\xe7\xb1\xb53\xc0\xbf\xac\x0fFy\xf62\xc0d\xd9\x92k\xf3\x924\xc0\x94eU\xef\xed\x8e5\xc0Ks\x11\xc0\x7f\x801\xc0\xbb\xa6\xfd\xf1\xa0/4\xc0\'\xe1\xe1\xc8\xb5o4\xc0\xbc\xea\x19T\x95\xe21\xc0Uv\xed"\xe1\x1d4\xc0\x8c\xa0\x14$l\x7f5\xc0[\x15\xe8\xbd\xd0\xc74\xc0\xf8a\x1b\xca\xd7T3\xc0U\x0c\x061R\r4\xc03\x94f\xa6\xe6\xce4\xc0)h\xa7;\xbe\x7f3\xc0FG\x88\x90j\x8c3\xc0\xb8\xba\x0cG\\\xb94\xc0\xcf\x06\xeb\xdb\x84#4\xc0\x0f\xd7\x17k\xf5\x181\xc0\x16\xc4\x06\xdcx*0\xc0(d\x1f\xfa\x10\xfd2\xc0\xa6Cw\xe1\x96]5\xc0\x08G\x8chFg3\xc0\xc2.\xf0\x7f\x9203\xc0\x18\xff\xb6\x96CS1\xc0D\x9eK\xa1\x94G4\xc0&\xe8*(\x95e4\xc0\xad\xfb\x06\x95T\x0c3\xc0\x87(\xd4\xaf\xb4\xe41\xc0\x14\xcau\x13\x9fb5\xc0\xec}\xf0\x95(B3\xc0i\x1b\xd9d\xa7\xb23\xc01\xe3\xc4\xd0\xde-3\xc0\x85\xffX\xde\x94M4\xc0V\x06P\xd9\xf3u3\xc0U\x91\x8cu\xa6\x8c1\xc0Uk0\x1bb-3\xc0\x84\xf6\x0c\xa0\xd4\xb81\xc0\xde\x879f\x9c\x1a5\xc0=\x8b\x04\x94/X3\xc0\x9a\xcf$\xdf\'\xef1\xc0\xa3_\xa9\x92\xc8\xb13\xc0]A\xba\xe9B\x004\xc0\xd3\x840W\x11\xae0\xc0z.@\xe0\x84\x8e1\xc0\xd5\xdbJ\xe4\x12\xe33\xc0\x98R<b\x90\xaf3\xc0U\xe0\xb7Q\x02\x934\xc0M\xea\x95\xc8\x06\xb94\xc0\xd0\x81cl\xd8.4\xc0\xde\x1a\'\x07\xbd\xd71\xc0\x81\x19/\xce\x8b\xe63\xc0c\\\x05qY\xe52\xc0%\x1ccse75\xc0;\x01p\x1ec44\xc0c\xe8\x120\x12\xff4\xc0\xf3G\xd7\x18\x06\xbe3\xc0\xe2YTMz\x1d4\xc0\x0b\x03\x93e\x0f\'4\xc0\xe8\x90Y\x10\x17\xf14\xc0\x13GL`\xbc%1\xc0\x13\xadm\x96_\xb93\xc0\xc9u\xde.\xce\'4\xc0x\x1a\xd46m\x9b5\xc0\xfe\tz\x7f8\x983\xc0j\xde\xec\xe9\x85\x893\xc0\x0c\x11\xa3\x89\x8c=4\xc0\xc6\x8e\xa1\xb9#\xd41\xc0\n>\x18~\x14\xa24\xc02\xfb\xdd\x7f\x1b\x8e3\xc0K\xd3]E\xdb-5\xc0%\xb7[\xb2\xe8!4\xc0\xd6\x94\x9c\xcc\x15\xac4\xc0#8\xaa\xc9*z4\xc0Fh\xedVBv4\xc0\x9f$5\x96\xca\xb54\xc0\xb5>_\xc2\xd1\xfe2\xc0\xba\x16\xabr\x86\xf64\xc0\xf7\x83\xb4d^\x974\xc0\x9a4!\x96\x10\xf10\xc0K\x1e\xf9\xc3v\xaa1\xc04\x18\x06\xf5\xd5\xdf4\xc0B\x9a\xe0\n\x89s-\xc04\x9e\xd6\xd3_\x7f3\xc0\xb6\xfb\xc8^\x8aq3\xc06[\xdb>\x94\xeb2\xc0\x92\xe1@\xe6\xafc3\xc08\x91\x11 \xbe\xff3\xc0\xd6\x08\x0f\xd7_\x803\xc0\xe3\xb9\xa8U\xca\xf33\xc0Y\xb6\xf4\xa8sq4\xc0<\x0e\xf7\x94\xd6\xc81\xc07\x01\x1e\x8c\xd7\xac3\xc0cg\x80>\xc6\x8f4\xc0\n\xce\xe6\x11\xd4{3\xc0\xc3\xd9\x91\x05\xf1\x014\xc0a\x8f6\xa7,\x8c3\xc0\x9d\xf3$\xea\xcc53\xc0\x1a\xac\xc9\xdcY04\xc0\xcf\x16\xf9\x8bHe4\xc0\xd1\xc2\xdf\xbeAA2\xc0\x0e\xaa\x06xhR3\xc0\xcb\xd7z\xb1R\x134\xc0\xe1b\xcc\xc2i\xf24\xc0c\x96\x8d\xfb\xebc4\xc0\x99Q{\xb8\x9d\x183\xc0\xf6c0\xc3\x0fT4\xc0\xc8G\xb7\xc2\xa7\x9a4\xc0^\xc4%\x1c\xb1`3\xc0\x13np\xcf\xa1a3\xc0Y\xeaFM\x00n4\xc0\x90b\xda\x15\x7f$4\xc0\xd2a\xb5\xb0\xc5\x1c4\xc0\xcd\xfd\xc67\xady1\xc0\xba\x1e\xb9+\x83\x1c3\xc0bdjY*_1\xc0\x19\xc0\x9c\xea\x83$4\xc0-,\xba\xcd\xcb\t3\xc0\xdd+\x1eG\x8834\xc0\xac\x10\xd6hH&4\xc0\xa3\xfd\xd0\x1e\xf9\xfd3\xc0\xdcQ1X\xd7\xa04\xc0F 2i\x06\x834\xc0\x9csU\xc5\\\x134\xc0\xa0\xb7S#\x9f\x184\xc0\xd1K\xee\x00\xec\xc41\xc0\x16\xfb\x1b\xbb9+3\xc0\x11\xb2O+\x9a\xd11\xc0\xb6\xa8\xb3\x12\xb3s4\xc0\xf4\x9d\x11ED\xb03\xc0\xe3<\xf0\\@\x864\xc0\x00\xfe\x14\x1f,\xb43\xc0*\xad\x13\xee\xde\xaf3\xc0ol\x84\x83Nt3\xc0\x85"\xc4\xe7\x84K3\xc0\x179(\xcc\xca\x873\xc0\x9b\xb7\x1b\x0b\x1dq3\xc0w\xb4\x07I\xc3@3\xc0\x80\x93\xd5\x9c\x0f\xed1\xc0\x19\x0e\x08N#\r5\xc0\xe3;\xdb\x98\xdc\xdb4\xc0\'V\x1f\xcc\xae53\xc0\xc1\x10\xf8A\x9e\x8b4\xc0\x19 \xdb;xr4\xc0\xbc\x12\xd3\xc1\xdd\x0e5\xc0\xd7\x07]\x91)\xd21\xc0\xee`x\xae\x99\xf23\xc0\x0cgO;\x87\xaf4\xc0!\x15\xedZ\xa9\x9f4\xc0Z\x9e\xd1\xf9\xef\x014\xc0\x8f\xe8\xf3\xc4|\xbc4\xc0ba\x11.\xbb\xe33\xc0/Q\x10\x91T\xb64\xc0V\xa1\xa31\xf4\xee3\xc0M\xf5V\xce\xeb\xf73\xc0\'\xe1+T\xa0\xcf4\xc0\x8a\xe8D\xd0K-3\xc0\xd2\x95\xec\xc7\xa115\xc0\xd2\xbe\xbfKYY3\xc0jo\x17As\xbe4\xc0]\xeb\x12\xcc9H1\xc0\xb0wv`+T4\xc0\x97\xdbH\xcfn\xa64\xc0u\t(\x96\x83\xa33\xc0\x9a\x85!5\x8c\x134\xc0\x0em\xc4\xa57F4\xc0\x83\xbfj\x94\x82X3\xc0\x1d\x19M\xcd\x19\xf83\xc0\x90+2\xc9T\xc81\xc0\xcb\xeb\xdc)*\'4\xc0)\x816\xa6G\x164\xc0\x8b`X1b\x1f3\xc0\x1a\xe9\xd0T=64\xc0\xf3K\x0c\x17\xfe#4\xc0V~\x90\x1a\xf8\xa93\xc0\xfc\xe5|\x93\xf0\xbc1\xc0\x0f\xcd]\xb9\x89\x1b5\xc0d\xbc\x15\x06\xc7\xa41\xc0?3\x03MG\x864\xc0Y.\xb3j\x0c\xe34\xc0\xa7:\xb3\xcf\x19\xe14\xc0\x10\x10\x8ao`\xf54\xc0\xa1\xa0-\xd0\xf4\xa23\xc0\x9f\xc6S\xaai#4\xc0\xc7\x94\xc8\xe8\xfa\xb84\xc0.~\x1c\x93\x7f\xa14\xc0#\xd7?m.\x834\xc0\xeb\xcd\xda\x92E\x804\xc0\xde\x01W\xab\xb4\x824\xc09\xe6\x85\x89gg3\xc0J\x84\\\x00\x1f\x0c2\xc0\'&\xee\x8eA\xe53\xc0\xe8\xc6G\xb4323\xc0~R]\xa45V2\xc0u\xce\xf1\x91\x13j2\xc0WB\xa59\xd9\xe61\xc0/\x8c\xb1J\xcb\xb34\xc0\xd4\xa8)\xa3\x03\x8c4\xc0\'`#\xef\xf383\xc0\xec=A\xcd\xa6#3\xc01!Gy\x87w1\xc0/\x9f\xe4\xbf\xe2\xa83\xc0\xd4\x99\xf1k\x11\x963\xc0\xd7u\xa7?~+3\xc0\xe3#\xe5\xd3M\xd74\xc0\x8e\xda\xb4\xd3\xd2\x844\xc05|\xb1\xe5\xfbV3\xc0\x80e\x9a\tH\xaf5\xc0\xfe\xd8\xf9\xff\xea\x901\xc0\xec\xa7\x1e\xca\xa5\x195\xc0k>D\xfa\xaa\x121\xc09\x87\xebE\xe2\xa95\xc0X\x07\x1d\xd0\x9a\x965\xc0\xa6yAg\xb3+3\xc01\x15\xe9\xdeA\x8c5\xc0\x1c\xc5\xd0:\xff\x885\xc0\x88\xf0\xd6\xa0\xa9l3\xc0\n`\x04\xbfZ\x1a1\xc0\n\xc4\xef\x9d"\xbe4\xc0\xc9p\x0c\xaf$\x1a4\xc0\x13Y>\xe6\x17\x9b5\xc0\xdc\xfd\xb7\xc2\x18\x8e5\xc0\xba\x8c\xd5[\xb9\'3\xc0}RG<1\xc83\xc0\x89m\nu\x0b-3\xc0dN\xaa\x8b\x8bh1\xc0\x07\xde\x9evm\xf04\xc0\xe3\xd9\x82U$\x025\xc0lm\xde\xde\xba|4\xc0|a\xcaSm\xcb4\xc0\x87\xa4\xe6\\\xa2\xa23\xc0E\xeb\xd2h(\x905\xc0\xd5\xf3\x89\xbe"\x875\xc0\xb4\x16o\xa5=$3\xc0\xd4\xd8\x9f\x06<\x153\xc08\xa7\xbb(s\x984\xc0\x7fj\xc6\x0c8\xcb4\xc0\xa0\x80\xd62\x86I3\xc0\x14i\xcb\x189\xa0/\xc0X&\xb6\xb0\xf6*4\xc0\xa4\xf3-\xe5)\x0e3\xc07m\xc7S\xa6=3\xc0\x10xx\xe7\x89\t3\xc0\x8e\xdaY\xf5xB3\xc0\x95\xa4O3\x1cJ3\xc0z\x14\xe3\x84b\xb01\xc0*xF\xb4\xb0}3\xc0r\xdf\x1d\x17s\x892\xc0\xdb,QA\xbf\x923\xc0\xf9N\x87\x03\x82\xb81\xc06\xeb\x17\xffp\x0b3\xc0\x00\xdcF\x97/\x014\xc0\x98-\x1d\xfe\xb5\xb43\xc0p\x9bdV\xaf#3\xc0r\xb8\x0b[\xb075\xc0]\xaeq\x7f\xd5\x972\xc0\x00\x0b\xac2\xa5d1\xc0kw\xf1\x9c\xf0\x870\xc0\r\xff\x90E\xc533\xc0\xc21\xaa9\x1c\x082\xc0\\7\xed\xa9\xafP3\xc0\x1e&\xbc\r\xaa\x172\xc0\xd7\xbd5\xb0\x16\x913\xc0\xe8\x1f\xd9\xc9}\x843\xc0\x83\x83\xc8\xfb^s3\xc0\xcb/\xd5)~<3\xc0\x0e\x9b\x8f\x86\xbc\x115\xc0%\x0b\x80\xbd\xb9\xf00\xc0\x90u[N0\x064\xc0H\'V\xc9\xda\xb60\xc0\x89B\xf7\xa7\x93\xf92\xc0\x1c\x03\xfe\xc6\t\xbe2\xc0L\x17}<wa4\xc0\xab~\x83\xb4\xe8\x1c4\xc0\xdf\x16\x11\\1\xba1\xc0\x1bY\xd5\x0b\x84r5\xc0\xbb]fm\xcc\x1b3\xc0\x84\xe6\x8bGYD5\xc0\x0f\nJ\xc0{ 3\xc0\xfea\x9f\xf3\x97&3\xc0\xda\xbfam\x08>5\xc0\xb0\x07\x96xP75\xc0g\x81 \xed\xd1\x0e3\xc0\xfd\x1d\xa1\x01\x92\x063\xc0f/\xac\xab\x1b/2\xc0\xeb\xf2\xc8\x0c\x9a\xbf3\xc0Go$\xafc)3\xc0\xcc0*\x9bX+3\xc0\xccY\x92_\x93\\5\xc0\x89(\xd0w\xeaZ5\xc0\xf2k\xadL\xe6\x7f4\xc0&^;\xb9\xc4.3\xc0\xcb\x02\xb5\xeb-g5\xc0\xd4\xef\xbf;\xd6N5\xc0\x19T]\x1a\x93D3\xc0\xfb"\xf3\xd8(Z4\xc0O\'f\x96!`4\xc0\xc6\xc3\xd6%\xdd\xb20\xc0\xfeO\xd8p\x8da5\xc0\x88\xe0\x9d\x9d<53\xc0\x81m\x9b\xc6r<3\xc0\xcf\xaau\xad}W5\xc0\x00\xa2/\x14\xf7\xb13\xc0T\x81\x92\xef\xf4^4\xc0n\x17:\x1e\x84X4\xc0\xecj\x88\xdc|\x153\xc0\xb8)Qo0\x0f3\xc0\xac\xa9\xa2\x15K\x9c4\xc0\x00r\xdf\xdba\xec2\xc0Fi\x1e,,\x9e3\xc0:\x82\\\x95\xd8C3\xc0\xba\x15\x9a\x93\x82w4\xc0h\x96/#\xb3\x814\xc0URm\x1c\xee\xd92\xc0`M\xe1\x01 \xe02\xc0\xd7:\xba4\x0fE3\xc0\x8d\x12%\xb3\xef\xf20\xc0\x842\x8a#k\x114\xc0\x98\x82\xb3`\xa6\xbd1\xc0\xd8\x07\x1b\x95\xfd\x064\xc0\xd7!\x85\xa07\x013\xc0\x9c\xf9BV\n\x003\xc0V\xb4B\xe8\x8fl4\xc0\x9b+R\xa2\xd7s3\xc0\x1f8\x0b\xe4\x1f{3\xc0\xd9\x12\xab\x9f\x95\xa24\xc0\xa5}\xe6\xe8\xd7\x013\xc03\xbf_\x14|~4\xc0\x1dTr\xed\xd8C4\xc0\x88A\x87,\xb5\x1d3\xc0\x03*\x85j\xd2\x8d1\xc0j\x82\x82\xb2\xf5\xfc2\xc0\xe3\x7f{>\x19>4\xc0\x12i\xeau;N4\xc0\xb2\xfb8\x11-J4\xc0\xee\xc1z\x00(H4\xc0:\x06\xc2\xbe\xafD5\xc0P\xaa\xf2\x8d\xd5\xfa3\xc0e=\x8f\xbb\x8c|3\xc0 \xc4\xd0~\\h3\xc05\xa9\xd7\xdf;\x175\xc0\xfe\xdam\xba\\\xf12\xc0\xbfzxp\xa4t1\xc0B\x02V\xf8\xc7~3\xc0_g\x8fd\xea\xb24\xc0\x90\x90\xa8$.\xee4\xc0\xcc4\x8fS=\xe32\xc0\x8b\xf6\x93\x83P\x843\xc0\xf5\x0b\xd8\xc62\xb10\xc0\x96\xcf\xd4@KZ4\xc0\xcd\xd7\xba~\xba|1\xc0\xe4\xd1\xde|,\xc81\xc0\xa5=\x94\x18/r1\xc0Zv\xe7>\x92\x0c4\xc0\xdf\xc3L\x1a\x94\x964\xc0\xf5\xb3VHBy3\xc0\xaf\xa5\xfe\x98\xf8P2\xc0|\xdf!\xf5\x89\xd64\xc0{F\x06\xd5\x17t4\xc0!\xf2\x88\xf8\x8d@5\xc0\x9a\xad\xd1$\x13{3\xc0\xb6\xeb\xc8%\xceC4\xc0\xe1\xca\xe5\n\x11k3\xc0\x0e\xa6\xcd\xact]4\xc0\x83\xb1\xaa\xb2\xbd\xd02\xc0vV\x93\xf7\xc1\xcb2\xc0\xb8$5PC\x8b3\xc0\xe2#\x98\xf6\xe3\x873\xc0x;\xaf\xadFU1\xc0\ts\x1b\x9f\xad\x853\xc0\x12n\xffoh54\xc0b\x0epk\xe0X3\xc0\\\xe9\x17y=\x7f3\xc0\x1e\x89b\xba\xb8C3\xc0\xd9\'%\xf4\xffR4\xc0\xc0&\xc2$=r3\xc0\x0e\xf9A\x05\xf7:5\xc0QQ+\xc5j\x8b3\xc0\x15\xb4V\xe7\xfeq3\xc0#b\xaa\xf5,\x1e3\xc0vr\xb9c\n\xea3\xc0%\xf0\xd9\x98k\x0b4\xc0\x90\xaeO,\xa2\xc34\xc0K\x12_Y^\xfa4\xc0\x94\xd7%\x8fc\x953\xc0!\rC\xbc)63\xc0\xf6\xaf\xb0\xa4\xd0B4\xc0t\x01\x1eV\xb6\x054\xc0\xbd\x98\xab\xcbS\xed2\xc0#&?\x8b4)3\xc0\x7f\xde[\x8fO\xe33\xc0\xf2\'\xe4\x9e\x83\xe62\xc0\x82\xa7g7\x8b 3\xc0\xb5\x1b\xe73\xa7\x9e3\xc0q51\x0bo\xa43\xc0\xd8\x8c\xc2d\t\xa13\xc0R"HQa\xda2\xc0\xa7\x85\x8bA\x95\xab3\xc0\x13\xf1Ld\xff_3\xc0\xceTU\x8c_%4\xc0\xac\xc4\xc8$\xba=3\xc0\x1f\x8c\n\x11\x1a\x9f4\xc02M\xbef\xfb\x814\xc0T\xc7\xa5W,"4\xc0(s\xcc\xa8\xf1,4\xc0\x11\xb2v\xbf\xdb=3\xc0QS\xbc-\x9e\xa84\xc0\x1a\x1b\xfc\xa5Pm4\xc0n+r\x80\'\x893\xc0W\xfc\xeeU\x17;3\xc0b\xd2n\xf2\x8ca2\xc0Pw\xcb+\xb3R4\xc0$\'\xe3p-[3\xc0\x0fH\xb9\r\xd834\xc0\xaf\x08\xb0\xf2z\xe54\xc0W\xec\xdc{\xe4\xfb4\xc0\x8a\x9d-\xd2\x88K4\xc0`\xa8wB\xe284\xc0\x7f9Z\xaf\xd3\xa63\xc05\xfc\xa9\xa6\xb8b2\xc0\x8eFcM\xd6\x1b4\xc0\x15e\xdd\x17\x04R4\xc0\xc1kTc-\x185\xc0\xad\x8f\xd4~\xc4c3\xc0V1\xf1\ti\x194\xc0\x06\x1c\xf2\xb3N\x154\xc0\x9b\x85Z\xce\xf5\x113\xc0\xdc\xcf\x83&1a3\xc0q\x11\xcbX\x9b\xd53\xc0\xed[|=\x12\'4\xc0\xf3\x9eM\xd9\xac\xe33\xc0)\x98\x0f\x85b\x7f3\xc0\x0e\\\x12v\xc6\x173\xc0PN\xe6{\xfa\xe13\xc0\xf2^\xdb\t\xf5\xa32\xc0u\xa9\xb6z\xbaB5\xc0<[\x05\xf3j\x1e4\xc0\x13\xf3C\xa0p\xbc3\xc0\xcc\x05\x00o?\xb91\xc0\x08D\x18+U\xe41\xc0\xbe\xe7\x1el\xa1\xe14\xc0j\xae\x8cw\xc9\x053\xc0\xc1\x8c\x1bn\xcb$5\xc0\xc3\x0bE%\x1d\x994\xc0\xc8\xb3\x97\xb4\xdd\x822\xc0\x83.\xf3o\xcb\xff2\xc0Y\xbd\x11\x80\xddM3\xc0\xd0\xaa/Y*\x9c1\xc0\xe5\x0e\x7f\x91\xf7\xa13\xc0\x15\xd3]\xd7\xc4\xd04\xc0\xca]tEF\xf51\xc0\x88L\t\xcb\xbd\xb34\xc0\x9e\x961\x06Z\xa94\xc0\x97\xea9\xfd=\xa24\xc05\x05\xfcH\xa2/4\xc0K\xe8\xff"&D2\xc09\xabdL\x9e\x083\xc0X\xda!\'\xfd\xaa3\xc0\x13\xfb\xe1\x88mL3\xc0\xc7pe\x8a\xaa\xfd3\xc0\xd4\xe7\xd0{k55\xc0a.rL\x86\x864\xc0_ZP\xa7@20\xc0\xf1\xaf\xfeO\x84\x8c4\xc00\x9f4\'^\xa24\xc01\xf67\xb6-^4\xc0\xa7$\xa9\x8d\x88a3\xc0\xe3,/\x01\xb7\xe42\xc0yv\x04\xb7\x81G0\xc0\x07!\xb10\xad+3\xc0\x8c\xa8w\xd4\xc0]4\xc0\x952,\t\x86\xfd4\xc0\xf2\xf8\xdc>\xb1\x184\xc0\xf4HD\x7f%05\xc0\xff>\x0fm\x0cZ3\xc0+\x95y!\xaf 4\xc0"\xac\xc6\x04\xe3?4\xc0j\xff\x15^\xee\x7f4\xc0\xed\x1e\xde\x9c!\xe63\xc0\xa7#h\'\xc3\xf73\xc0\x92\x925\x8c\x14=3\xc0\xe9\x98&\xa0\x04\xd04\xc0\ncWaI\xda2\xc0\x90\x99\xb7\xc3\xebD3\xc0\xcf\x94\xe5V\x8f\xee3\xc0:\xbc5\xe2\x07\xf83\xc0\xfb\x8c\x86n\x8d\xbc4\xc0`2\x08h\xca\x9f4\xc0T\xb5\xf6\xa5F\xb14\xc0+\xea\xf20UM3\xc0+\x1e\xf8k\x98\n3\xc0\x9e\xa8W\xa2\xb5M3\xc0\tU\xda\x9f<\x151\xc0[\x16\xbd\x85\xb5\x0b4\xc0N\x16\n\xf8ls3\xc0g\xd0\xae\xbf\xaez3\xc0\x1bUn6\xf3\x7f3\xc0\xe2\x1e/\xda5\x873\xc0\xe3/\x1d(5\xcf4\xc0\x02\xd5\xb0\x84\xc7v3\xc0d7\xb0\x1c\x8d\xed4\xc0\x1c\x05^\x1aH\x824\xc0\x1fp\xdeK-\xe43\xc0\xaa\xeb\xa2\xe9\x0e\xef1\xc06\xac\x9c)\xd9"4\xc0\xfa!\x9e\x81I\x882\xc0E\x06\xa2\xae\xaf\x1e3\xc0\x86\x96\x988\xcb=4\xc0\x17\x88\xc7\xd4O\x143\xc0@\xfa\xcd\xf5{\n3\xc0\x9cVQ\x16B\x1d3\xc0\xf0\xb7\x9c\xa6\x06\x193\xc0\x99\x16Ae\xc2E4\xc0 \x9dm\x10\x15b4\xc0n\xda*\x95]$4\xc0\xe4\xe82c\x05\xb13\xc0\x17\xd3\xbc.\x13\xc82\xc0H\x1f\\\x18#\x884\xc0\xbb\xbe\x90p\x9b03\xc0\xf8\xc4 \x02\xa9\xa03\xc0\xc5\x9b\x04n\xcb\xc22\xc0\xee\x17\x921\x14=3\xc0\x05\xe6\xb6\\N\xe82\xc0hW\xe1\x04\xb4\x843\xc0\x95X2\xb14\xee4\xc0\x03\xed\xd6\x1c(\xcb4\xc0\xc7^\xc1\xf0\'\x1a5\xc0\x02\xb1M\x92\xa9\xed2\xc0X\xea\xb0h\xd9\x9e4\xc0\x04U\xb3Y\x00\x1e4\xc0T\xb5\x0c\x8d\x00\xf72\xc07\xb7\x7f#\xb8(4\xc0Tx\xb8\x03\xc5\x005\xc0\x04\xe0\xaf\xb8\xf3h1\xc0\xc3z\xed("\x953\xc0\xe7\x8f\x1d)\x86\x8d3\xc0S\xcb\xd2:@D4\xc0o^`\x15\x93s1\xc0\xe4\x0e\xf1z\xfb\xac4\xc0u\x04\xb1\xb3|r1\xc0k\x95\xc0\xe8\xdd\x013\xc0\xaf\x9c\x86A*94\xc0L<3\x87KT4\xc0o{\x04\xe1\x82t3\xc0\x14\x84[r\xfbv3\xc0\x99wZL\xa1\xa23\xc00&L\xe8\x03\x053\xc0\x16Q\x02\x04\xb4\x8c3\xc0%\xe1\xd7JV\xc14\xc0\xeb\t\xfa}u\x083\xc0\xca6\xab\x8at\xf22\xc0\xec\xcb\xb4&\xcd\x083\xc0\xc5\x05\x80\xcf\xfb\r3\xc0\xadu\x9cu(\xae3\xc0\x9b\x08a2\x95a3\xc0\xfc\xc0\xf9\x9fEi3\xc0\xedf\xd4\x0f\xda%3\xc0bU\xeb\x9b\x1d\x834\xc0\xdd3\xcdBN<3\xc0$=\xd8\xe8.,5\xc0>\x06B&\xd743\xc0\xd3\xcb\xe6\xf0\xce~4\xc0\x97\xab\xb2\x87\x82 3\xc0RE/CPQ4\xc0\x98\x19\xa4Ze&4\xc0\xa2vj\xbeT)4\xc0jQ\xcb\xbe\x95|3\xc0\x8b\xd9W\xfb\x8545\xc0B\xfdm\xa1\xe785\xc0st\x1cK\xc5W4\xc0\x80\xd7m\xcf|\xc61\xc0\xa0\xfd\xfd\xe4\xd8g3\xc0]\xed\xa6\xe2U\xb21\xc0\x96\xf4!\xfe\xf6\xc81\xc0\x8am4X\x87.3\xc0U\xaf\xb8\xdf\xaa!3\xc0\x18\x92\x9e\xe5mD5\xc0\x9b\x92\xbb\xa4:\xb61\xc0\xb6d\xc4c*}3\xc0\xa0P\xf6\xbc\xf4H1\xc0.e\xb6e;\x7f3\xc0a\xf7\x14`=\xdf1\xc0\xed\xb3\x08]\x96%3\xc0wR\xb0\x04c\x903\xc0\xd6\xb7s\xa0\xbc\xb01\xc0\xe4\xd1\x8a\xa1$*3\xc0Ku;\xb9\x17T1\xc0(8T\x90\xd8G3\xc0\x17|\xc3\x01\xc5\xf31\xc0\x01\xa2BA\x9c\x045\xc0\xe9\x1f7\xd9\x80\xc71\xc0 =(7\xcc\xdc2\xc0\x19P\t5@a4\xc0\xe9w#\x9c\x16\x8a4\xc0\x06\xaa=\xa4(93\xc036\x8d=\xed\xec1\xc0lq\xf2\x9b\xa0\xd91\xc0W\xb7\xfe9\xd7L3\xc0[\xe5\xe1\x8c\xe6\xc14\xc0\x99\xdc\xbb\x83c84\xc0\x0e\xa8\x1c$\x0c\xac3\xc0WPET2\x824\xc0\xd7\x8f\x97\xf9\xe5[3\xc0\x93!I\x14d\xa63\xc05\x18\x90J`U3\xc0?\x01\x08Vu"3\xc0\x8f\x03\xe2\xaf\xed\x894\xc0/\xc6\x8d6\xb2A3\xc0\x88bq\x1e\x0f\x8c3\xc0"R\x8b\xdfc\xc34\xc0$\xed\xb5\xd2[\x153\xc0\xd15\x11\xc3\x90\x864\xc0\xf8\xae\xb2%\x8e\xca4\xc0\xb9\x08P\x90\xfb\x894\xc0\x9a\x90\xdb\\\x99D4\xc0\x1e\x85.\xcdSF4\xc0\xad\x1b\xcd\x1e\x81\\4\xc0J*j"\x1d\x1a3\xc0\x90\xa13\x9a\x95\xe03\xc0\x10\xa0\xa3M\xb4\x824\xc0\xf2\xe9\xd9@\xa3[3\xc0\xe3\xd5mKu\t3\xc0\xdc\xbe\x7f\xd2\xedK+\xc0\xbf\xb5T\'\xf2\x1f3\xc0dx\x0f\xdd\xe4\xc54\xc0\xfb\xecT\x9a\xe7\x9b4\xc0F(\x83\x96D<3\xc0\x14mw\xe3\xe894\xc0d\r\xf6A\x1d\xea3\xc0b\xd7\xa5\xe4\xf8\xe14\xc0\xfa?\xda\x96\xd6$5\xc0\x81\x9b#\x1an\xbb2\xc0Q\x94\xe7\xa7X\xaa3\xc0J\x8b\xeev\xb1r1\xc0\xb7\xfe\xed\xda\xd1\x813\xc0\xae`h\xcb\xfe\'4\xc0\xe7\x0c\xb9b\xde\xfc2\xc0\x1a\xff&\xaf6<4\xc0gj>H0[4\xc0`\xf4\xcdnA-5\xc0\xaa\xdd\xf3\xda\xd1D3\xc0\xcb\xfbQ\x18ji4\xc0/*\x0f\xaaT\xfb3\xc0\x8e\xe4\xb9\xbanX5\xc0\xc3\xa5/\x83\xaea5\xc0\x9986ptH5\xc0}\xefR\xd3n65\xc0J_\xb0\x93\xd7>5\xc0\x17\xce\xb42\x8e\x171\xc0I\xa3z\xa8\xeaS4\xc0h\x11\x1f\xe1\xa8X4\xc0\xbf&e\xa7\x19_4\xc0\xfeJ\x8e\xc8\xba95\xc0&\x13\x10/\x07U3\xc0\xcb\x86;E\xa4\x833\xc0\xfd\xdbW<V91\xc0\xd2\x91\xc1\xac\x85\xdd1\xc0T\xd3\xb7\xd2\xc9\xb44\xc0\xf2j\xe7]\\\x8c4\xc0le:\xe7\x0e\xa44\xc0uD\xb5\x90\xdd\xaa4\xc0\x1e\x9c\xa0\xa4\xef\x873\xc0\xce\xffV\xe7R\x982\xc0)r\x02\xff\x88)3\xc0\xb2\xf9m\xd2 B0\xc0\xfa\x10\xfd:&%4\xc0\xf6\x01\xe7:\x06\xe51\xc0\xeb\x81@J3\x0b3\xc0&\xb0|T\xb3v4\xc0\x1a8J\xbfZ\x074\xc0\x18Y\xdb|\x90\xf94\xc0V1\xf1\ti\x194\xc0\xab\x8et\xcc\xa3\xdc4\xc0\xe9u&~k\x044\xc0I\x8c\xb8\xa7#U4\xc0\xe3\xa4\x02Q\x9cF2\xc0\xf5\xbb\x9a\x108@5\xc0\xb7\xd3\x9d\xa9\x90\xf73\xc0\xc5^\xc5\xd2v\xc24\xc0\xba\xa2t\xb8\x80\x1b4\xc0\xf8\xdcTd\xb2L5\xc0,s\xef\xbf\x18\xff2\xc0L\xbb\x18\xb5\xf4%2\xc0\xa4\x80\xa7\x10\xc7\x8a3\xc01\xcfwU\xca\x883\xc0\xbea\x94\xe7\xec65\xc0$|\xb5\xe0/\xce2\xc0\xae\x87\xc2\x00\x8063\xc0\x0c#\xc1\x94k.4\xc0\x9e\xcfs\x99\xd9\x0b5\xc0<\xb51.\xba.4\xc0\xb3\xa1\x12g\xce{3\xc0/\xcfUn\xfd\x054\xc0k\\\x08\x0e\xcc\x1e4\xc0+[\x8b\x95\x03-4\xc0\xcc\xd2\xffU\x1c#4\xc0l]\xabb\xca)4\xc0\xc7\x85Kn\xbcy4\xc0e\x0cu\xd0\x9cX3\xc0\xf7f\xb6]k\xf81\xc0\xbe\xe4\xac,qi3\xc0\xe6X\x0b{w\xe12\xc0OL\xd7\xa4p\x183\xc0-\xd8\xf6m\xb4.1\xc0\xdb\x8f\xeac\x84\xe61\xc0\xa4C\xac%c\xea4\xc0\xa8\xa9\xa1X\x18h1\xc0j\x9dD(t14\xc0\xfc\xbat\x1a\x93\x174\xc0lgc\xd1\xc1,4\xc0\xc9\xd4\xedj],4\xc0c\x07Fa\xf9\xe93\xc0\xa2fG\x89\xe024\xc0\'\x06\x0e\x0b\xef\x885\xc0J\xfd\xf7s\xb2\xff2\xc0Z%a \x84\xca3\xc0uX\x87YP\xbe1\xc0\xcd\x17\xd2Ry\xc91\xc0(\xed\x96\xe5\xce\x9b5\xc0\x94\xb3\xe0\xa3\x91\x1e3\xc0\x8f\xed\x8e\x7f^\x0e4\xc0*<\xa9&)\xe31\xc0\xf7;\x9e\xd6;\r3\xc0Ti\xd5N\xed\xcf3\xc0q\x993\x9b:\x981\xc0\x86!P-i\xb43\xc0\xbbZ\x1e$|*3\xc0N\xd3x\xfc\x9933\xc0\x9eKj\xf9\xf6\x163\xc0u\x10C#\x9f?4\xc0\xc4\x94u\xfc\x0410\xc0\xdd\xb1j\x82\xb0\x9e4\xc0\x9bm\xa79\x02\x0e3\xc0\x9e\xc5\x18\xba\xb0\xf14\xc0\xec\x1f\xe9T\x05\x8c5\xc0\xdf\xd0\x91\xbc\xe5\x9a4\xc0k]\xc3\x15MQ4\xc0\x16\xfb\xc0\xb7*\xc04\xc0\x9b)\xff\xbc\tc3\xc0\x1eY\xa9\xcb\xa8N3\xc0V"T\xbf\xd6B3\xc0\x99\xe8J\xc0\xa8^4\xc0\xb2\x1e\xda\x95\xe5\xfb3\xc0\x18\xbe\xd7\xde\x84\x9a3\xc0\xdd\nPx\xfc42\xc0\xdd\xf6<\xf8\x86s3\xc0\xa9\x84\xcd\re\xbb4\xc0\xe1hV\r\xf2>4\xc0J\x89-\x90^J2\xc0\xdd\xbdq~\x0cJ3\xc0U\x00\x07\x02J\x7f0\xc0\x8by&\xd2\xa7t3\xc0\x1c\x94$\x1f \xbe4\xc0X\x9f\xcdV\xaf\xdb1\xc0_\xe1\xd7\x16\xe7t1\xc0\xda\xf9L3\xf2x4\xc0?u\x0c:\'"5\xc0\x15\t\xbeC^u3\xc0\xb4\x1e\x86\xee *4\xc0\xb1\x15ec\n\xf43\xc0\xbf\x90\xf5\x1b\xee\x965\xc0\xdcn\x19\x0b\x9f\xcd4\xc0\xa7$<@h\x1b3\xc0\xd1e\x88\x08\xe6%3\xc0SE\xb7\xfe\xfc\x133\xc0\x05\x1d?j\x84\xf84\xc0\x11O\xbe\x84w\xf94\xc0\xff\xfcB\xcf\xcc\xf32\xc0\x11ra\xc9\x9e\x953\xc0\x8d\xf4bB\x18\xf01\xc0)@z\xd8D\x8b5\xc00\xe9N<\xf8F3\xc0\xa7\xf2U\x15\x01s5\xc0\x10\xd2\xd4\xdcrM0\xc0\x85\xe7\x13\xfcR\x7f3\xc0\x8d\x8a\x0b\xca;\x8e5\xc0j\xd4\x93\x9c\xc1E+\xc0l\x85\x03\xf4:\xcf3\xc0\xadw\xf7~\x8a\xff4\xc0\x06A\xfa\xe3\xb2X5\xc0\x9b\tC\x11\xec\xd01\xc0\\.Q\xcc\x1d\x973\xc0c\xeb\x84F\xd4J4\xc0\xde\xef &\xd0\xb33\xc0<\x1dM\x13\x12\xda5\xc0\x19\x1cL\xe2P\x9f1\xc0\xb4V\xceh\xb8w2\xc0\x0e{{4d\xbf4\xc0\xea^\xbeK\xb6i1\xc0\x98T\xc0:]\x892\xc0\xbd\xc8b^,\xa33\xc0D\x14\xcb,M\xaf3\xc0[\x0bS\xd9\x93Z3\xc0\xe0\xf6\x08\x0c\xff03\xc0\xcf\x1e\xfc\x16\xb8\xb64\xc0\xfes\xf0:\xd9\xe14\xc0\x8c~,\x1e\xae#4\xc0+\x188\xa7\x0e-2\xc0|\xaa\x15\xc4\xa6\x802\xc0\x1c\xfds\x9fp\xdb4\xc0V\xda\r\xfa\x0bC3\xc0\x9f\xf6B\x03\xe9\xa51\xc0\xa4\xbc\xaf\xd9\x83\x0e3\xc0qS\r\xf6\xfe;4\xc0\x1b\xa4\xd5\xc3V43\xc0\x1f\x14\xb3b;\x154\xc0KO\xf9\xf7/.4\xc0|\xe5\'KM\x152\xc0\x1b.\xacD\xa6[3\xc0\x7f7p75\xa63\xc0N\xd9gM\xeaH+\xc0\xe1\xb2\x8b\x84\xba\x803\xc0\xc3\x86\x0cS\xd9T3\xc0.\xc3\xaf\xb2\x9c\xfc4\xc0\xaa\n\t9\xfe\xb82\xc019#\x00\xbb\xa43\xc0\xbef\xd07\xe2\x005\xc0\xd7`$}\xc035\xc0\xfe?\xb9\'D\x9e4\xc0\x95\x12\xf5\x9aw\xea1\xc0\xe0]@$?\xb33\xc0\x82,\x0f\x0f\'\xfb1\xc0\xb3-\x17W\xf0\x1f4\xc0\x89\xf5\xcce\x1d\x8c5\xc0\r@1\x98\x9cn3\xc0n<\nZU\xa64\xc0\x86\x07w\xdb*\x921\xc0\x02\xa4\xea\xd3\x94\xc22\xc0\xd1\xb0I:\x9b\x005\xc0\x1a\x03\x85\xa2\xe8\x853\xc0V(\xfe\x18+\xb54\xc0\x13qqu\xcfc4\xc0\xf6\xbc\x91\x15\x8ae3\xc0\xf9\xf8\x92<\xabd3\xc0\x9fL\x80\x18\xbc&4\xc0\\sc\xb5\x7f\xe91\xc0*T\xfd\xaf\xd0K3\xc0\\\x82\xac\xfa8\'4\xc0\xccI\xefQ\xa0\xf81\xc0\x92f\x07\xab\xca\x111\xc0H\xa7\xa1\xc0J\xf71\xc0\x01l\xdfq\x8e\x053\xc0\x8e\xb5\x8fb\xc6\xee4\xc0[\x82p\x98\xf5\xcf4\xc07\xe2"!\xde>2\xc0L\xb1\xc4\xee\x0b\xcc4\xc0y,\x13E\xc3\x132\xc0\xc7$tv\xa5\x7f3\xc0F,\x88\xb1r\xf14\xc0?\xdeG\x90\x82\x950\xc0W`b\xdc\xc6\x964\xc0\x16V\x8b\x88\xb9.2\xc0m\xc7C\t\x14\x913\xc0\xde\xbf0\\\x97\x173\xc0\x1e{\x89\x17Z\x174\xc0\x81B\xbdm$M4\xc0\xdc\xe35<\x80/1\xc0@]\xf4>\xea\x93+\xc0=\xa4s2\xe6\xb91\xc0\xb3JJ\xb7o\x8e+\xc0nK\xee\x00\xcb\x174\xc0\x83"\x8a8u\xb44\xc0\xf4\x99\xd0Y\x83\x893\xc09\xe3\xc9\xad\xa8\xba+\xc0\xce\x9c\x96x\xd4\x1f3\xc0e\xf8\x9a;\x10\x075\xc02\xff\x01\x94\xe4\xce4\xc0.\x1d.o\xee\xa44\xc0mf\x88\x90\x0e?4\xc00\xefue\xbe\xd34\xc0\xc0\xdb\x18\xde$~3\xc0\xd5@\xc2\x0e\x99\xe54\xc0\x1fb\xc1c\xd8\x834\xc0\xf0J^3.\xae3\xc0\x02\t<\n\xf2$3\xc0\xe4q{O\xee73\xc0 \xdb\x95\x9c\xc1Q3\xc0"\xe5\xd2\x1b\xa1T3\xc0\x11l\x88\xdf\xf4\xd73\xc0\xf6\xe7\xf2\x16\x0e\xb53\xc06*]\xae\x8bj3\xc0r3G\xe2\xb3<4\xc0\xf0}\xd8V\xd2\xf81\xc0P}V\x8e\xf602\xc0\xdbL\x8a\x183~3\xc0\xb3w\xeeE\x9b\xf73\xc0\xa0Q.\xef\xe0\xe63\xc0+=]\x8b\x15\xc04\xc0a\x99>\xb4\xc8\xff2\xc0\xe9[\xec\xdb`84\xc0\x8b\xa3f\x91m\xa34\xc0\xf6\xc7\x18\x91P\xef1\xc0Y\xc6\x994\x9e\xa61\xc0`\x88\tV.\x004\xc0\xa3\x90\xee\xbc\xa7\xb11\xc0\x17\xde\x05\xff\xb4\xb54\xc0\x0c\xe0\xbb\xc6\xc1\xc61\xc0\xdb\x8a\xdd\x08r\x181\xc0\x1c\x9fd\x0b\xc0\xf21\xc02\xf2\x03L\x0fi0\xc0\xc7\xb7b\xf8Wy3\xc0\xd6X\x18\x1e\x08\xaa4\xc0}\xbd\x1f\xd00\xbd4\xc0l\x0b\x93W\xf0\xf44\xc0=\xdb\xdc\x85\r\x143\xc0\xb6\x0c\xdc\x88]-3\xc0T\xce<\x13C\xb51\xc0!\x15\x90\xcc\x7f=4\xc09\xe8R\x18{03\xc0{\x01\xb4\xf0\xfa\xa31\xc06ei\x88=\xb21\xc0\x08\xfcHC\x9c\x183\xc0+m\xd4\x16M\x8a4\xc0\xaf\x04\x9e\xeb\xe2\xec2\xc0\xfe\xec\xdem\xaa\x844\xc0\x97\x13\x8chh\xa45\xc0\xdd\xd7v"\xf5\x083\xc0R\x7f~m\xa2>4\xc0\x10\n\xae\r\x82\x153\xc0\r\x9e\xf9/n\x1c3\xc0\xc4;[y\x18\x082\xc0\xa2\xbb\x03_\xeb\x022\xc0{\xa0\x8a\x96\xbb\x864\xc0\xedf|\x99\xf8\xee2\xc0O\xdeA6wT3\xc0)U\xf7\xc6*x3\xc0\xf6j\xfc2\x8e\xca4\xc0\xe33nu\xaf\xc74\xc0\xb7\xec^ \xfb33\xc0\x8e\xb2O\xeb\xba\x854\xc0\x08S\xec-\xf5\xf12\xc0\xb79_\xc3\xd4\x814\xc0,\x98VF~\xbc1\xc0\x04\xe0\xfef\x9334\xc0\xdb\xa7\xe1\xa6\xba\xa61\xc0k\x8c\xe4\xf0k\x005\xc0\xf2\xf8]\xd1\x7f\x083\xc0\xb9\xbd\xa8\xfb\xae\x933\xc0\xaay\xf6\xc0\x1a\xe62\xc0\x82\xe3\xe9E\xba\xe02\xc0\xd3I\xba/\x9e\xde4\xc0e-O\xe8\xd2\xa54\xc0t\xb5A\x93\xacT4\xc0\x1a \xe8T<\x0f3\xc0-S\xcbi\x8f\'4\xc0\x11{)l\x1b\x833\xc0\xf0\xdcf\nb\xa34\xc0C\x82p\xa6k83\xc0x\xbe\xcf\x91\xb4\xbc4\xc0X\x0c\xc3W*?3\xc0F\xf3\xca\x96&\xe04\xc0\xeb\x8dh\xdd\xbc\x923\xc0i\x19\x04\x88\x8d\x963\xc0?i\xa9{\x97_3\xc0f\xd5\x1ep\x0cW5\xc0\xc4!s\x1a\xf9\xf11\xc0\x95\xd5\n\xb5&4-\xc0\x14\xcd\xe97f10\xc0\'c\x86\xbd H1\xc0\xdd^\xb9d$13\xc0\xad\xd0$;\x8e=3\xc0{\x04Obj\x943\xc0:\x17c:"\xbb1\xc0\xcd\x84\xc8\x97\x06N4\xc0"6&L\xffb3\xc0\x90\xaf@JbG5\xc0\x08>\x89\x10\xc3A3\xc0NI\xb4\xc0\x9c\x194\xc0\x9e\x94DW\xc375\xc0\x9b\x10+\xfa\xe4\xb33\xc0\xc6$\x9a\x13\xa4\xc44\xc0\xc0\x89H\x06;p1\xc0\xf5\xfb\x82\xe5\t\xaa3\xc0\x03M$\xe9c15\xc0\xec\xd7\x9a\xd9\x90N5\xc0\x9b\x17\xa86\xc4a4\xc0I \x98\xaa\\\xbf1\xc0r\xf4\x9d\x7f\xf6>3\xc0\x88\xf0\x04\xb5\x95\x8c3\xc0\xda\x18\xb9p>55\xc0\xc9\xb3m\x8c\xeb\xa41\xc0\x0e\x02\x93RE\x901\xc0\xb1\x9ewk<\xdf4\xc0\xe9Xf\x16\xe8v4\xc0\xb7\x96(\xef\xb6A3\xc0\x1b\xfe\x8a\x81q\xfd4\xc0x\xc8N\x13\xa9L3\xc0{/T\xa1\xc3\x9a3\xc0\xe2(\xaf\xdd\xa9\x993\xc0\xcd\x08\n\x04\x9965\xc0\x0c\x90\x9b\x9b\x05Z4\xc0ND2+\xddT4\xc0\xe6\xcf\x96b\xdd\x154\xc0\x08\xf7\xb2#\xa9N3\xc0\x0f\x88\xe2IC52\xc0\x00\xb9\xd9c1?1\xc0cOf\xc9\xc1J3\xc0F\x08\xa4\xc9\x05\x8a3\xc0&\xe3\xc6\x0c\xb0\x053\xc0\xce\xb3\xdb\xe0\xd5\x0b4\xc0\xb6\xb3\x1d\x9e\x0375\xc0F\xfc\xac\xac\xef\xa24\xc0@m\xcfA\x8d\x1f3\xc0AE\x04\x96\xa4U0\xc0\xdd0{)\xf8Z3\xc0->\xae\xae\x98\x9b4\xc0b\xde\'\xabuX4\xc0\'w\\\xc66D3\xc0hM\x13\xb8\x95\xb91\xc04T\x8c]i\x924\xc0\x1a\x95\x927\xfcw3\xc0\xa0\x86C\x18893\xc0\xad\xc7o\x90\xe4\x105\xc0\x05*\xe9\xddOE3\xc0{\xa5W\x06/k3\xc0\x8d\xc8k\x18\x8cK4\xc0\xa5\xf4{\x97\xd2Q3\xc0\xca\x91\x8a(\x80i4\xc0\x18\xa0\xf9\x06\xf3\xa34\xc0E\xc5M-\x03D5\xc0\xaf\xa8\x8cA\xcaM3\xc0\xe6\x89h6\x08\x153\xc0FqpRS\t3\xc0;V\xb8\xcbl\xa03\xc0\xdbk\x8e\xc6\xc7b4\xc0&1\xb2\xa8\x7f)3\xc0~o\xb9CKR3\xc0t\xff[\xccV\xde4\xc0\x03\xca\xcc\xbe\xe1\xab4\xc0\x87\x9d"\xb7\n63\xc0]Hcl#,3\xc0\xcc\xce\xad;]\x183\xc0?\xd4\xda\rq\x0e4\xc0\x8c(\x87\xef/)3\xc0\xf4\x0f\xab\x9a\xd3\x0c3\xc0*=\x05\xafQ\xc84\xc0\x83\xbe\x84\x7f\xc6\x1e1\xc0\x17\xd0X\x8d\xbeR4\xc0\x03\x16\x19\t=C4\xc0\xd3e-\x03d84\xc0#aW\xda\x8c~3\xc0\xf5\xd6T\xbd\xf414\xc0\x9d\x1c\xaa\x16\xf5,3\xc0=\xff\xdbZ\xee+3\xc0y\xa5\xad\xdd\xa4\xad1\xc0\xd4\x9e\xb2\x97\x8c\xec3\xc0\xec\xcb\x8a\x1dr\x852\xc0\xee\x02W|\xed43\xc0\xa5\x1dS\x10\xcc\x0e4\xc0\xe7\xab\xe1HbW4\xc0\xbe\x1aJ\xc4\x81[3\xc0\xe9\x1d\xf5R}\x143\xc0<\xcam\xfd382\xc0\xc3\xf8K\xa2hB2\xc0\x96\x08\x8f\xdbu&5\xc0I\x1b:\xfa\xb4b3\xc0"0|\x06\x06M3\xc0D>\x19Ud\xcf4\xc0]\xfd\xe1c\x1e#4\xc0|\x9dO\x8c\xd9i3\xc0F\x99t\x87\x01\x8f4\xc0\xccN\x9a\xf8\xcb\x9d4\xc0\xffM\x8a\xfbj\x1d4\xc0\xba\x8f\x0f9\x95@4\xc0\xa9>\x83O\xf6\x044\xc0\xe7\x06D\xbf 74\xc0;TM!4\x193\xc0\xc0\x02\xe6\x05.R4\xc0\x9dm\xd8\xba\x18Y3\xc0\x96\x16\xc1\x9f\xbc/3\xc0\xc1(J;s=4\xc0\xb6\xdf7\xe4\xb4\'4\xc0Q\xb2\x03\x1f\x8281\xc0\xb0c\x8f\xab\xb1.3\xc0\xc5\x81\xfdZV<4\xc0UQ\xe1\x8fs?4\xc0u\xce\xf2\xe0\x90B4\xc0\xd3\xf0V\xdejT5\xc01\xe2\xf5b\xbd\x1a4\xc0|\x1d\xc1\xe1\xfc\xd04\xc0\x8fO\xf9\xa8}\xaa4\xc0\xd4\xcb^uu14\xc0E\xecw\n\xbe\xd84\xc01\x90+\x9b\xbd\x8b4\xc0\x13mO\xa7\xa7@3\xc0\xe8\x80\x1f\x1bnY4\xc05M\xb8\x17\x13\xf83\xc0,\xed%88G3\xc0o\xa3\x97\xdf\x14\xe93\xc0Q\x05F2\xc6d1\xc0\xeeW&\xd8\xad\xf64\xc0\xa2\xbb\xfd\xbe\x1d\x971\xc0\xad\xb8\xeb\xf6\xc7w3\xc0m;*\xfd<\x074\xc0\x7fF\\\xefrf1\xc0\x98\xa4\xe4\x03\x10\x0e3\xc0\x11\x9eq\xe9\xe6c3\xc0\xbb&W\x1a\x0bi3\xc0\xad\xd1\xfe\xf1U\xb73\xc0\xd0M\x97\xbe1\xca3\xc0\xfeD\x01\xee\xabl4\xc0\x1c5\xde\xba\xabo4\xc0\x98\x89b\x07^\x823\xc0:\xd7X\xeeP\xbb4\xc0G\xd8(\xb6{\xb24\xc0.\x11\x9b]\xaep1\xc0\xa8\x11\x97\xd5]J3\xc0\x10\xba\xadx\xf4-4\xc0\xa4\x8dso\xfa\x811\xc0b\x84\xe5\x14S\xbd3\xc0V\xc0,\xbfC\xbd3\xc0x\x95\x9b\x04\xfea/\xc0\xdf\xa6\x8c*\xces3\xc0V\xf8\x0f\xee\xc1\xd24\xc0\xbc\x15\x7fP\xf9@4\xc0=\xbd\xf9,6\x1c4\xc0\x06hsP\x9d\x074\xc0\x1d\xd39\xd7n\x1e3\xc0Y`\xd1\x03b\r4\xc0\xa3D\xdd\xcf\x1a\xd54\xc0\xff\xf3\xbc\xdc]\x9f4\xc0NI\x07\xcay\x934\xc0x\x9d\xcf\xa8\xf8\x0c4\xc0l\xe0\xc8\x9a\xe8\xf84\xc0\xc4\x8a\xc3\xd6y"2\xc0~\xfa1k\xe2\x163\xc0z\x03\xcc\xec\x8f\xe21\xc0\x81G\xb9G\x9a\x96/\xc0\xb2\x13\x87xhc3\xc0\xa6\xc1\x9f-\x90`2\xc0?\xc8t\xb7P\xc91\xc0\x95\x06\n\\\xd0\x1f4\xc0v\x1e\x0b\x17Y\x084\xc0\x90\xbcv\xccE\x1c4\xc0y\x01\xbd>I\xdb4\xc0\x12\x1e\x83Q\x12\xd44\xc0\xd0\xb6?ev\xce1\xc0\x86\xaae\xd1\xee;3\xc0\x06.\x1d\\pt3\xc0\xe1\xe6\x02`Zb3\xc0\xf1d\xb3(\x95\x9b2\xc0\xc6#\x84\xb7\xdb\x885\xc0Y\xa1)[\x0c\xb43\xc0h\xdc\x07\x00\xe8q3\xc0\xfc\xbc\xc1K\x0f\xb44\xc0\xf3t\x83:F$2\xc0\xbd\xfa\x19\xa1\xb0m3\xc0oP\xaa\xfa\x8ek4\xc0\x80b\xefW.\x1d4\xc02\xbe:\x88\xc0\x934\xc0\x99PB\xac\n^4\xc0DS|+\x1be4\xc0lE\x85\xe2i\x8c5\xc0@\xd1\xce\xbc\xf9\xc93\xc0=\x95y\xe9\xf1\xff3\xc06\x08\xf8Z\x10k1\xc0\x997jArL3\xc0g\x14\xfa\x8e\xe1W3\xc0\xc1\xa4\xa3\xe2\xabh4\xc0\xf1)\xab\x1e\xad\xaf4\xc0\x1e\x95\x7f\xa8Y~4\xc0\xd3\x89zFI\x1a3\xc0\xf6\\B\xa8%,2\xc0\x1f\x1a\xcb&\x1a%4\xc0|\x9b\x1e\x1c\x9d\x044\xc0\xe8l\xc4\xe1f\x874\xc0\'\xb0U\xa8\xce\xf40\xc0\x97\xc5+|\xe2\xda4\xc0\x80{4\xca\xec\xc74\xc0\x85\x86!\xfc\'\xd04\xc0\xe9)C\xf1\xdb\x934\xc0G&o\x1d\xdf\xe61\xc0\xcf\xc9\xc68\x8a43\xc08\xcc\x04y\xddS3\xc0}\x94\x97/\xb8\xd81\xc0\x0e\x80\xe2\x1a\x0e\xc23\xc0N\x98N\x12\xb5\xd41\xc0\xa54\xc1\rhV0\xc0\x86\xe1\t3\x9eU0\xc0\xfaaD;B\xa54\xc0\x03\xe2\x99\xb7\x8e\x843\xc0\xefN[\x87j\x943\xc0\x10\x9f\xa3\x8e\xfdG3\xc0\xbef\xcd\xf4\xde\x993\xc0\xe9e\x82\xab=L3\xc0\xd9"\x8d\x9f085\xc0.\x90\xe0\xfe\x99\x8a3\xc0\xaf\x93|\x88\xdea4\xc0\x84\xafm\t\x9d\x143\xc0\xe2\x01\x9b\x1c\x02\xc34\xc0\xc6\x11\x8c\xb5\xe085\xc0wT\xcc\xc4\xfe\x173\xc0\xb1 \x04\xfb\xf0\x1d3\xc0\x96\xbc\xd3~\xba\xc84\xc0\xc0\xc1z\xac\x95;3\xc0\x07\x08\xd8\xdb\xe0\xc31\xc0\xd4\xb50\xf1\xcb#3\xc0T\x1e\xaf7\xe9\xd93\xc0s\xff\xe3\xb8\xb4K5\xc0 \xab\xb5\xbf\xe1\xf73\xc0\xb8\x8f\\j\xe913\xc0o\xd4i\xb9_e3\xc0\x7f\x18J\xeb>14\xc0\xc3\x87\xc2\x10S\x103\xc0\xbc\xcf\xa8\x14I\x8c3\xc0\xcf\x87L\'\xe7H5\xc0F\xea&g\xf5\xab3\xc0\x9f\xca\xe5\xf2\xe4W4\xc0r}\xff\xf18-3\xc0uwR6Fa3\xc0\x81_\xcd\x06\xc1d3\xc0Z\x18\xf2\xdc\xa974\xc0\x02W\x05d@\xd12\xc0\x86U\x89\xaf3`3\xc0w\x80\xa3\xa5\xee)4\xc0\xf7%\xaa-\xf313\xc0\xec\x13\xe3{9"3\xc0\xe0\x87A&\x96^4\xc0*j\x01\x01<\x125\xc0\xcfLvTn\xf34\xc0\xa5q\xc0\xe8\xaf\n1\xc0[\xd1S\x1d\x9d.3\xc0\x8c\xcd\xc4\xf5\x91]3\xc0\x97\xf0c=V\xa74\xc0\x96zuB\x95f3\xc0\x02\xc3\xb5 \x11^3\xc0\x9b\x0bX\xfe\x0f\t3\xc0\xb7\xfeH\xa8\xf0V3\xc0r\xbf\x9e\xfde\xc61\xc0\x94\xfc\t\xad\x15\xed2\xc0\xbb\x83\xc9lrC4\xc0\xa4@\xb8hu\x0e3\xc0\xde\xa6\xca\xeb$\x1c3\xc0\xe6\xce\xf3>gH4\xc05\x19E\x95\xaa#5\xc0\xa4\xe2\xeb\x15\x1092\xc0\x00xA\xd7\xcfD3\xc0\xc2\xc3\xac\xb0\xbe\x811\xc0\x01\xbf\xa8Xq:3\xc0\n\xab\xc2:E\xa21\xc0\x8dW{=\xec"4\xc0\xc7\xac\x7fm\'|1\xc0\xc3\xd7\x8e|$v4\xc0v\xf8\xfd\xc1\xf6E4\xc0\xc7\x15|-\x9d\x054\xc0B4T\xb1\xc214\xc0[\x95\xd7}q\x901\xc0\xce\xe3:ZF\x891\xc0+\xb0\x7f\x0f=62\xc0\x1cZ\xca\xd7;\xf92\xc0x~f\x8d\xf2\xbd1\xc0Kw\x94#\xaa\xb34\xc0^=\xa3\x17\x82\xe14\xc0\xf0]\\3\xbd#4\xc0=6r#\xca;4\xc0\x01\x92\x8b^\x1d\'4\xc0\x1bh\x8e\x1c\xc0B4\xc0\xf8\x12c\xd9lb2\xc0r\x0co\x0b\xbc$3\xc0\xf4\xe5\x81\x10IR4\xc0?Vo:\x1f]3\xc0\x08\x9b\xf1\xcfi\x893\xc0\xdfkE\xf6;\x913\xc0G\xa7\x15u\xa4(4\xc0l\xded69\xe24\xc0\xd8\xf7H\xa6\xcc\xbc4\xc0\xf3}X\xc0\xe7\x9c4\xc0\xf7\xc6\x80\xab\x96\x964\xc0\xaf\xaeZS\xfa\x0c4\xc0\t\xa7j\xd7/J4\xc0~\x13\xb0\xf7\xf1\x1a4\xc0\x08\xcc\xb7\x98\x9a\x044\xc0\xad]r\t\xce\xa53\xc0\xc4@\xb3\x9bQ*1\xc0\x96=\xd2\xde\x8c\xa71\xc0\xe5\x9a\xd0\x10\xcaF0\xc0\xb5\x06\xdcT\xbd*5\xc0\x18\xdf\xca\x9d\xe5\xe51\xc0\xed\xfeB\xa5\xca\x103\xc0D\xa4z\xac\x05x4\xc0Hx5c\x93\xa31\xc0\rL\x17-\'\x184\xc0Y\xd4n?\xf9\x844\xc0\x07\x8e8t\xe8s3\xc0\xcd\x1e\x14\xad\x1a\xde4\xc0\x92\xf2\x0f\xdbh\xab4\xc0\xdc\xcbhT\n\x832\xc0\x1b\xb5\xed\xe3o\xde4\xc0*T\xfd\xaf\xd0K3\xc04!\xf9\xa0\x14\x960\xc0\xa5\xe9\xd9\x90[\xfb2\xc0\x9b\xc0\x1d\x957\xbf4\xc0\x87\xb3\xe2H\xa4\x1b4\xc0\xd5Yq\xcb\xce\x083\xc0\x9e\xcd\x8b\xff\x0f 4\xc0IP%m\x17t4\xc0\x12\xc67\xba\xf3\\/\xc0Q\xf3\xf2\xdf\xd5\xc04\xc0\xae\x86\x12_1\x934\xc0\x81\x1f\xd3\x91\\\xff2\xc0\xcd\xa7\xabRS73\xc0\x07\xff\x97t\x9fY3\xc0\xa4#7>h]4\xc0\x8b\xf8<8\xd2$3\xc0\x85N*y\xd0^1\xc0\x04\xeb\x0e\xebq\xaf3\xc0\x1f\x1f\xaf!Y\xe12\xc0ous}\xcf64\xc0\x8f\x03b[\xa4\xdf4\xc0\x9f\xb8\xf3\xaa\x0c\xfd4\xc0\xc5\xec\xbcPG>4\xc0\x0cY\x80\x8a\x97\xa41\xc0\xfc\x04!^E\x0e4\xc0\x19\xb0\xbb\xdc\x1d\xee2\xc0R\xd6HN,v4\xc0*\xcf<\xf2M\xaa4\xc0f\x9e;x!\xeb1\xc0\tD\xd2\xa5(<2\xc0\xaf\x0c\xda\xb9bA4\xc0h\xb4\x7f\xfb\xba\x111\xc0\xe9^\x88ju33\xc0\xbfRL\xca\x8e\xad1\xc0n.\xf1L\xdfC4\xc0jd\xfb\x08\xa2~3\xc0\x80\xfcO\x94\xc253\xc0\x13\x11\xdf\xed\xbaf1\xc0\xef\xd2eH#O5\xc0\xc3+[\xc6H\xb01\xc0\x9c@\xd5\x82\x01\xc71\xc0\x99\xfa]\x0e\x8c\xd71\xc0\xaa\xf3\x85\xa2\xaf\x1a3\xc0q\x89b\xe5\x9aG4\xc0R\x92\xfaO"S0\xc0\xd9\x8e\xc5\x91\x17\r3\xc0\x818\xbeR\xcf\xb94\xc0cDn\x02*\xfb1\xc0\xd0\x8a\xfde~A2\xc0\x86]\xea\x19ic4\xc0\xf5\x13s\xab\xb4p4\xc0\xd7\r\xc1\x18q55\xc0\x92\xd2\x85D\xbd\xbd1\xc0=A\xc2\xe0;\x803\xc0\xeb\t\x1c\xe4\x90\xb54\xc0\xb6>\x7fH@\xbc4\xc0\x8e\xad\x08wc\x0f4\xc0\x8f\xb5\x12\x1b(^4\xc0\t\x89m\xbe\xda\xa81\xc0\xd3g\xf1?\xc9y3\xc0\x7fP>\xf7\x16)2\xc0\x03,\xa4t/\xfa3\xc0.\xb0\xa8%\x84\x194\xc0\x9e\xc1\xa8\xfdf\x981\xc0\xe4\xad\xc7\xed%\x072\xc0C\x8c\xe4\'\xb8\xe82\xc0\x8cO\xaaK\xab\xb33\xc0\xb0\xfc\x01e\x12b4\xc0\x98J\xde9\xb7\x964\xc0\x91q\xd8\x17\xcc\x063\xc0\xd7E\xf8l\xe1\x963\xc0B\x9f\x10o\xfd\x8f4\xc0o90\xa0\xacT4\xc0\xc5\xd6\x9ey\x0b-3\xc0\x05\x97\x05\xdd\x8e\xb51\xc0p\xa9\x12\x0f\x93)2\xc0\xc8\x8b\x05"\xe6\xf01\xc0U\xbb!\x98R>3\xc0\xe0bH,\xca\xd24\xc0\x80W\xd6IM43\xc0d\xec\xbf\x05\xcbu3\xc0\xe7\x0e\\\xde\x83\xbc4\xc0\xed\xe7Pf\xdfw3\xc0?\x02@n9E3\xc0B$+\x1f1"2\xc0\xfd\xc2\xad\xc1$\xb13\xc0v\xf0SK\xc0\xa94\xc0j\xe6x~\x19\x111\xc0.w\xe7\xd5\xe4\xec3\xc0_\xdd\xb1\x93H\xe43\xc0\xab\xd7\xb3\xf1\x0f+3\xc0\xbf\xd2U\xefv)2\xc0h\n[\xe2\x0c\xef1\xc0\xcdFO\xba8\x9c/\xc0\xdc\xac\x12\x8en\xff3\xc0L\x97\xd8\x10\x85)3\xc0\xe87\x8bG2=4\xc0\x85.r\xfaO\xbb1\xc0\xa1\x0e<koN3\xc0\xfe\x9cHU\x06\x8c3\xc0\xca(3I6\x063\xc0|\x90.;(K3\xc0\x9aM1\x0c862\xc0\xe7\xf5\x1e\xf8\xbc\xa94\xc0\x19\xf8\xdb\xea\xf0\xff4\xc0\xaemZIo\xf91\xc0\xe9\'\x16a\x97\x173\xc0\xe8k\x19zX\x962\xc0{\x1f\x9a\xfb\x98\xb92\xc0\xf8DV\x8b{\x953\xc0a\xa1\xe5\xe9\x1f\xf42\xc0\x17\x90\xe9\x05wj3\xc0*-H\xf1oI3\xc0\xa1\xdc\x88\xd3Qq4\xc0\x81\xcb\xa0r\x00\xca1\xc0\x08w\xa5\x0c\xb3m4\xc02\xcayDu\x952\xc0\xef^.DJ\xa61\xc0\x13\xc7\x07YG\x003\xc0\xaa:D\xed\x82\xea1\xc0f\xe67\xd2Ls1\xc0\xcb~\x98D^\xb84\xc0\x11\xdem\xa6\xf6\xe21\xc0\xebH<Y \x014\xc0\x96\x0bgc\xa4\xc44\xc0s\xe7x\xcb\x1c\x044\xc0\xa3\x82\xb1\x1d\xb9\xfd0\xc0\xa5\xcc2-C\xb44\xc0\x99\xd7\xe40\xa1\x893\xc0\xdb\xd4\x03\xc63\xb43\xc0Mc\xec\xc8K\x173\xc0\xc6E\xcf\xcdG\xac1\xc0\xd0\xb2\x7f\xediJ3\xc0\x8b\xf7\xb4\xc1\xd9\xae4\xc02\x11%@\x19\xb84\xc0\x10\x11mS3\xb24\xc0\x82dDb\x04\xa53\xc0D\x9a\xc7,\x8323\xc0\x8eQA\xb9X\xe04\xc0\xdc\xee\x03\x83D\xc31\xc0B\\\x04i\xce\x943\xc0\rG\x9ao\x0c\x931\xc0\x1a\x17\xb0\x0f\x8fy4\xc0`f\xc1\x9d.P3\xc0\xbd\x08@\xdb\xeb\x133\xc0\x84\xef?\x03\xe2\xa91\xc09\xe5!~\xc7\x1a3\xc07\x81\xe3*V\xd74\xc0\xc76L\x00\xe9C4\xc0i\x1f:%\xaex3\xc0\x90\xfa\x9b\xa2\xe4\x063\xc0\xaa`\x82\xf1N\xdc1\xc0c\xab?s\x06\xb72\xc08F\xd9\x9b\xa8\x920\xc0\x00\x85[\xf8\xc0\xf62\xc0\xfb\x91\x86\xd2F\xd84\xc0g\xbb\xa1\x08q\xb63\xc0;\x8eY+\xc9!3\xc0\xa11\xab\x1a\xdb\xdb4\xc0\xb0\x18\xee|\xc1\x913\xc0\x12\'\x12\xcaM\xac4\xc0H\xf4^2\xc4`2\xc0a\tf\x9a\x9d\x921\xc0N\xfe\xb1Wz\xa34\xc0\xb2\x9f\r|\xa6\xd11\xc0\xe4f\xef"?\xf82\xc0|\x10\xa0\x1dbx4\xc0\xceq\x0fCc\xf40\xc0\xcas\x00#\xed\xe94\xc0S\xe8\xac^\xe6\r3\xc0z\xf7Q(Y\'4\xc0Hh5\x8f\x99\x943\xc0|b\xfe\x16RZ4\xc0\x1a\x82\xb5\x03NW3\xc0\x00\xbc\xf56\xa5E3\xc0\xe7\xa6\x9c,In4\xc00\x16\x12\xe7\xfe\x924\xc0&\x08 \x9a_\x1e1\xc0IwQ\xfa\x0c(4\xc0\xd4-qL\x0fi0\xc0\xe0\xa8\xfald-3\xc0j[<\xb8:\xd81\xc0\xac\x13@4\x08;2\xc0X\xf62\xc5;\xe61\xc0\xc9\xb4\xb5\xa5\x81\xd42\xc0\xf5\x91\xc2\x81\xbd\x981\xc0\xe3EkDAy3\xc0\xf1\xb7i\xd7{\xc01\xc0\xaf9\xcfQ\xed\xec3\xc0\xee\x90\x05\xa5%J3\xc0U\xa0O\xc0L<4\xc0\x0cL\x05q\xfa\x811\xc0\x9a\x1cJ\xb1hO3\xc05x\xf8\x0c\x81E1\xc0\xb9>\xb0j\xcc\xb24\xc0\x11\xe4\xa8]\x91\x1c2\xc0\x9a3\xcd\xc9\x00\x823\xc0\x8a\xc94\xf7\xdeU3\xc0\n\xcf\xc0+\xe3?2\xc0\xad\xc7)\x94\xf1\xbb1\xc0\x13\xfa\xd55`\x1c4\xc0\x19\x8a\xc7j@S3\xc0R`\xc1\x7f\xf402\xc0\xd5S\xb1>\xdb\xbd3\xc0\xce\xf46\xf4`\x194\xc0\xfb\xbe\xac\x9d\xf0k3\xc0\x18\x08\xd0D\xaf\xeb0\xc0\x17 \xa0\x960<4\xc0\x00<\xb6&z#3\xc0i\xff\xc1\x11\xe8\x1e4\xc0Iuq\x81\xd9\x1c3\xc0\xce\xeb@\xdb\xe1W3\xc0t+n\xda\x03c4\xc0\x92\x12\xd5\xee\xb4|3\xc0\xae\x7f\xd8\x8d|)3\xc0w\x9e0\xc6\xe8\xac1\xc0\xb3\x9ei\x83\x1b$3\xc0\xbf\xdf\xa6\\t*3\xc0q\x07\x04@\xe1\xa64\xc0\x83\xa8\xad@\xaf74\xc0\x06\xe6\x02\x13n\x161\xc0R\xb8\x92\xcb\xa5\x173\xc0\x07}\x9b\xb2ym4\xc0\x95P\x9a\xe2,\xee3\xc0\x02t\x96_\xf3(3\xc0\x80{q\xded\x1f3\xc0aW\x8a$;W4\xc0199\xf2\x93\xa91\xc0\xc4\x13\xf1SL)3\xc0<2K\xae\xe9\x9c3\xc0\nK\x1fG{\xed3\xc0\x8f\xff\xc6i\x04\x834\xc0`#\x98\x9c\xfd\x8d2\xc0\xa6Xa\xd3\x12\xec1\xc0\xdc\x07p\xefh\x124\xc0\x7f\xbe\xd8\xa6\xf7W4\xc0\x9a\x04*\xd9\x90\xb23\xc0\xc5%X\xf3\xf1S5\xc0\x12{,d\x1e*3\xc0P\xb6o\xf7(\x133\xc0\x16\xb2\x88\xa8h\xc34\xc0 \x80zFC\x133\xc0\xedB\xaf\xd4\xf1\xc74\xc0+\x1c0i%\xce4\xc0L\xb95\n\x0583\xc0\x1d\xeb\xd4\xb8\xe0x3\xc0 \x9aq\xb1J\n4\xc0\xf0\xbbka\xbb\xb92\xc0\xbd\xf4\xa6\x91\x05\x8c/\xc0\xc6Xj\x8b]\xb33\xc0\x18\xb7@z\xb1\x1a4\xc0\xa4\x8e\xb02\xb8\xf63\xc0\xc0r\xb1\x8c\x0f\xa91\xc0\x89\x82\xfc\xf0\xc2\x8a1\xc0\xc1\x96+\x1b/\xeb3\xc0\xea\x93G\x01\xaa;3\xc0a\xb0\xc1\xadE!5\xc0\xb8\x1d\x1b\xee\x0e\xd32\xc0\xd7\xf1\x1bj\xb7R0\xc0\xa8\x80\xc7~\xe5\xc73\xc0\x8e\xcb\xdd\x9d`\xce2\xc0\x071\xb2q\x88\xab1\xc0\x7f\xd3\x14%G#3\xc0\xf0\xdb~\xfd\x1343\xc0\xe0\xbe>b\xe7%4\xc09;_\xacD<4\xc0\x97\xb1\xea\xce\x81r4\xc0\xb7\xc2![S\xd81\xc0J\x1fL%R\x9a4\xc0\x1aA\x0c\x17\x83\x8f4\xc0\xa8K(3\x94?5\xc0"\xdc\x88\xc4\xf3\x8a4\xc0\x8a\xbf\x0e\xd1@\x194\xc0xF;\x82;\xf72\xc0e)\x8f\xfb\x07\x164\xc0\x9dg:m.\xa44\xc0\x01\x08)/{\xcd1\xc0/C\xdc\x8e+#4\xc0\x8d\xd8f\x96/\xfa3\xc0\x97Z\x1b\xed\xdex0\xc0\xc9\xaer\xfa\x97?3\xc0j\xcd\x05\xb7\xb5\x8f4\xc0\x04\xba0Su\x8f3\xc0i\xf7\xe1\xa5T}4\xc0+\xd3;9D75\xc0\xd8\xc9\n\xe5\xb0(3\xc0\xd9\x8f\tSu\xa21\xc0\xbd0\x1f\x8e\xcc\xa54\xc0+\xd5\x89\xd2\xd0K3\xc0\xfa(\x08\x1b\xcb\xe33\xc0}\xb9\xb1}ue3\xc0\x95A\x08\x03D\x973\xc0\xfd6\x1d2*92\xc0\xa5\xf5\xac\xa62\xa81\xc0\x84\x8a\x93\x17\xb9\xe41\xc0\xd0G\tj}\xfe4\xc0PT/\xaa$\x103\xc0\x02.\x19\xafYs\x1a\xc0oY\xb8\xbeIX3\xc0\xf7\x95\x9a\xbc~\x854\xc0\xe9=K5rv3\xc0\\\xf9\xb6U\x0fS1\xc0;\xf5\xcf\xe9\xc1\x951\xc0\xe6p\x80\xf6sL3\xc0{b6n=\x015\xc0X\xa9\n\x8f\xd6\xba4\xc0=\xe9\xb3K\xacd4\xc0_\xba\xedzu\xaf1\xc0\xdd\xccz\x0f\x0b\xe51\xc0=\xd2I\xe3\xa6\xd41\xc0\xdfd\x1f3\xd5\xed2\xc0\xec\xf8\x95\x92(\x123\xc0Nhe\xdb\xcb~3\xc0\x85\xd0\\\xe2\x98\xc94\xc0\x89*X\xee\xaf\x7f4\xc0\x9b\xb4\x80T\x80!4\xc0\x82\xdc\xd1\xb1Z\x043\xc0g(\xca[\xca\xb54\xc0yx\x05U\xa8\xd82\xc0\xaaT\x1dn\xf1\xbf4\xc0\xbdx\xa5%(\xc84\xc0\xe1\xf3\xcdu\x1c\x9e4\xc0\xdb\x13\x990\x7f\xae4\xc0\x9b\n\x1d\xdbv\x904\xc0\x9e=\x8cd(\xae3\xc0\xfee`0\x84{3\xc0\x9c]\x08\xf8\xbf\x163\xc0\x81\xe6\x9f\xech\x103\xc0\x84rA?j\xe51\xc0\x01\x8f\x8d(\x14\x114\xc0\x08\x84Yi\xdbQ4\xc0\x15R\xf4^P\x981\xc0\xc0\x8a\xe7\x91\x0033\xc0)\x96\xd8\xf0M\x934\xc0p\x93\x8d)5\'4\xc0\x077\xe0:\xef\xbf4\xc0\xbe\xd7\x9e\x9e\xe361\xc0B\xf4\xb8_\xb0=2\xc0\x89\xea\xb6L"\xb74\xc0\x156N\xfe+\xdd4\xc0\xfb\xae\xfe|\x94j4\xc01\xd42\x1b\xe6\x1e4\xc0\x90\x835\x99\xdf23\xc0\x0c8\x1d\xa0^+3\xc0\xe2\xae\xcbM\xf1\xe34\xc0\x91\xde2D$I5\xc0A\xf3%\xd6dg3\xc0{9\x9f,U\x1b2\xc0\xe4\r\xd3v\xe2\xbc2\xc0\xbbd\xd2J\x8eJ4\xc0\x0e\xf2\rB\xb3\x964\xc0\x9e\xe3Rx\xcdI3\xc0pd?\x8f}\xff1\xc0\xda\x8b\xfb\xa2\x98^2\xc0\xfe\x8d\x8c\xb4h\xa53\xc0\xe0n+\x9f\xc4\x0b5\xc07\xbfo<\xac\xcd2\xc0"\x9a\xdd\x83\xe2v3\xc0\x9c\xe9\xbd_n\xdd4\xc0\xe8Z0o.\xaa3\xc0\xf0\x08\xdc\\\xb5\xdf4\xc0\xfcj\'\x07s\x8d4\xc0\x90IW<\xc9\xb34\xc0\x1f{\x84*\xa2\xe63\xc0\x84+\xce\x00G\xfc3\xc0Q\xcfs\xc0-\x854\xc0\x8du\x1dU?\x8b4\xc0)\xb5\x8e\xf9\xb2\xfa2\xc0\x81z\x8bs\xea\x131\xc0\x87\xbd|u\xcc\x082\xc0h>WF\x15\xbf4\xc0\xb5?\xa93Ub3\xc0\xf2J=\x00\xdb$3\xc01@\xf9\xdf\xdeH3\xc0\x99\xc5y\x9bA_3\xc0\xc5\x8a]a\x7f\xb01\xc0@u\xe9\xe1\x97@3\xc0\xa4\x13]\x8c\x81.1\xc0\x18\xb2\xe1\x00a\xdf3\xc0\x1ba/\xb6\xff\xcd4\xc0\x95\xf3\xbe\xe2\xf6\xa84\xc0T\r\x04\x97\x0f\x063\xc0H\xa5\xfd[p\x164\xc0\x91#\x15\tHH4\xc0\xe7\xb0\t\x88i\xbb1\xc0qnG\x90\x0b\x173\xc0\x10\xc2\xe0\xfa\xeb\xa44\xc0\x8b\xb8\xabM\x07)1\xc07\xe6a0F$3\xc0\xf4\xc7\xea$7>3\xc0\xb4;ZQ\xc093\xc0\x05\xc5\xf5\xeb\xe1!3\xc0M\x80N\xe2^\xfe2\xc0\xb3`\xea\xe6\xd4#4\xc0/\x90\xce\xff[\\3\xc0&\xac\n\xd2\x9cR3\xc0\xb1\x18\xf4\xa6\xe5a4\xc0\x1b\x121\x92\xdb\xc54\xc0\xcea\xe0i\xb0\xf31\xc0\x876\xc0\x1a\x14\xff2\xc0\x181\n\xb2O\xaf1\xc0}K\xb6>\x8b\x055\xc0\xf4\x96\x8c\xecG\xa93\xc0\x01r\'jn\x184\xc0\xdc_\xad\xda\xb1m4\xc0i}/\xbaW?4\xc0\x04\xcd\xec\x1av\xd74\xc0\tF-\xe0\'e4\xc0)\xd0\xe0\xd9\x97\xb94\xc0\xe3|P2\xe7~3\xc0\xe2\xca\xe7\xa7\xbc54\xc0\xa8\xceyRk.3\xc0Y#\x87\xfb\xc0\x1c4\xc0\xa3\x88\xd9\x89*\x105\xc0\xa1\x1cG>\xafN3\xc0h\x02O\xbf\xd5\xdf1\xc0\xaa3p\xfe\x02o4\xc0\xef$\xa1y7\xbd1\xc0\x19\xfd\x9e\x01\xfbN4\xc0\xb0\x12\x9a\x97\xeb\x8a2\xc0\x8f7\xb8\x87\xd6\xc64\xc0\xba\xf9\x98\xc0\t\xb90\xc0\xc6\x87\xa8\xff\xd3r3\xc0\x05\x86\xed\xbc\xe4\xe11\xc0c\x94Co\x9c"3\xc0~\x0f\x87\xc0 Q4\xc0h\xd4w\xbd\x19Y3\xc0\x8a\xed\xc0\xfb\xbb.2\xc0\xbd\xa7\x98\x82C\xa24\xc0b\x16\x93\xe0\xab\xe01\xc0\xbc\xae\xc5\xb7\xbf\xb14\xc0\xd9\xa4\x85\xcf\x01\xae4\xc0}\xcd\x16\x01\x13\x994\xc0@\x01\xd0\x9b\x97\xbb1\xc0vo\x86^\xed13\xc0\xaf\xf0\xeeTp_3\xc0\xb6\x8f\xbe\xbf\x91\x850\xc0\x93f\xc1\xbd\x1d\x1f3\xc0\xf8S^2\x8d{2\xc0s@Qf\x8d}2\xc0^\x88d\xa1\x04\xa51\xc0\xdb\xd1G)\xfeS1\xc0\x00\xa2\x98\x9a%64\xc0]l\xea\x87 .3\xc0\xd3\x8fA5C\xf80\xc0G#\x98\xc4\xb7 5\xc0 J\xd4\t\x16\x951\xc0\\\x99\'\x7f\xe1U2\xc0\x86Q\x9eI\x8c\xf13\xc0\xdbc>X^c4\xc0\x9eF\x8800\x933\xc0\x01!vQ\xc6\x933\xc0T\xcd\x7f\x14("4\xc0\xbd\x93 #\xf0\x9a1\xc0\x81H\t\xb9\x18\xb14\xc0]\x1a\xa4\x8a\x87\x8c1\xc0\x93\x82i[\xb7e3\xc0\xac\x9e\xffb\xf7O3\xc0}"\xde\xda\xf7h3\xc0\x91\xaa\xab&\xa8\x943\xc0\x0c\xcc\xfc)\xd2L0\xc0\xe5n\xbej\xbe\xf72\xc0\xc5\xb1\xeb/\x8b\xf02\xc0\xca@h\x04\xa0\x8b3\xc0<\x18\xde\xaf\xe9+4\xc0\x17I\x91c\xc2R4\xc0>\x0b\xa1\x05\x95\xe91\xc0\xe3C\x85\xd6j!3\xc0\xfeO\xd4\xbfq\x012\xc0a\x85\n94\xf52\xc0\xf9\xe1V\x91\x17F0\xc0\x92\x95\x08s\xb6\xb64\xc0\xdc\xd4\xe0ZO\x1c5\xc0o=R"\xaa{3\xc0\xbd\xd9\xd9?Et3\xc0\xe8\xe87\xfb\xc9\x1e3\xc0\xdb\xc3r\x85Wo1\xc0i\xfb\xf7\xf8?x4\xc0j\x1a~\x1f\xbf/2\xc0eK\x82\x99"\x0c4\xc0P\x98\xe2\xd3L84\xc0\xb0\xca\x1f\xf1\xf413\xc0\xe5{Q\xed\xeb\x064\xc0\xc4\xab\xf8@\xa2b4\xc0\xc3""\x04\xe4\x972\xc0\xc5\xd7\x02u\xf8*3\xc0\xd7\xb4\xa8N\'\xc71\xc0\x83Mg\x92|E3\xc0\xfe\xd5\xc0:\x94\x0f4\xc0v\xb8\xea#\x10\xa44\xc0Y\xe4\x0fw\\\x1a4\xc0\xe0\x9b\xc0\x8b\xc0\xb60\xc0\xb1\x17\x0e\xef\xc4H3\xc0\xec\xfd\x1b\x8bWZ3\xc0C#\xa3\xd4\xdb\xa44\xc0" K\xa2\x82\x960\xc0J\xc8/\x14\x10P3\xc0\x08\xb3\x19\x84\x8cV0\xc0\xf4\x14\xea\xb6\x8dT3\xc0\x1e\xaa\xe1`\x7fI5\xc0S\x96\xbf\x10\x0em3\xc0f\xd8//E23\xc0\x06\x10Yky!4\xc0\x9e\x069t\xf3[3\xc0\x7f\xa16\xa1\xfc)3\xc0\x8cB\xe0\xce\x93\x133\xc0=k\x9eA\x83|4\xc0\x8a\xf0\xb3\xef\xb8h3\xc09h\xceg\x87\x0f3\xc0\xc3\xe0\x04\xe5\xb8 3\xc0\xcf\x02\xce\xdb\xa7\x103\xc0\xd44\x0f\x04Fx3\xc06_Ky\xeb\xa84\xc0<\x81\x01\xf4\x1a\xa84\xc0\xc5\x95kXcQ3\xc0\x19)4?\x06o4\xc0\xc00\xe1+/\x143\xc0N\xd9\xe4\x8a\xf6\x133\xc0_p\xbe\xc2\xe8\xd01\xc0\x88\x9c=\x8b\xfc\xd81\xc0\xfd\xaa\xf1m\xb7G3\xc0\x9aAZk\xf0\xbf3\xc0$}\x05\x16\xbaf3\xc0\xce\xe8\x05\xfa\xe1y4\xc0~\xb4\xacx\xd6V3\xc0M^\xe3}\xcdC3\xc0\x0e\xc7\xe3V\xa6c3\xc0}%\xb5\x8c\xe7\xa31\xc0\xe4\xe3\xb3\xa8\x85\x1a1\xc0@\xc1R\xd6\x9bN3\xc0\x17\xe2L\x9b\x0e\xc51\xc0\xfd`:r\xbc~4\xc0\xce\xca\xd5E\x82\xaf1\xc0\x19\x03\xbbHu\xc51\xc0v\xc2\x08\x07\xce\r3\xc0\xad\xa9`\x9ca\x9e4\xc0\xe1\x1c\\\xfdsQ4\xc0\x80{\x11\x15\xfb\xb94\xc0_\xcaL\x82\xfd93\xc0\x03\xc4V\xf4d\xb23\xc0w\xd9\x83\x802^3\xc0\xcd\x18\xcb\xfd@\xa44\xc0\xd9da\xf2\x95\xd53\xc0\x9c-]\xe9\n\xb01\xc0Jz\x7f1\xfd\xc22\xc0|\t\xc7\xc2\x8b\xae3\xc0]\xaf\x8d\x03\xed\xe94\xc0\xdb\xa7\x1c\xc9y\xba1\xc0\x93\xb6\x06\xc7\x1f\x015\xc0\x7f\x89\xd8\x15&\xe44\xc0\xa9r\xf6)\x99\xf72\xc0hJEyP\xc94\xc0\x89\xab\x8c\x1a4\xd82\xc0\x87\xbd\\\x7f(\x164\xc0\xb7\xbc\xb1iH\xc94\xc09:\x0e\x8f\xf985\xc0\xe7\x11\xe3\xac\x95\x993\xc0\xf6>\xdcQ\t\xc24\xc0\x17l\xf2k\x00\x065\xc0\xe0h\xf8\x1e\x13 3\xc0)\x12B\x8bw\x904\xc0i3\xfc}\x9c\xcc4\xc0\x1fs\xfd`\xc905\xc0\xec\x86y\xcc{\xab3\xc0\xae\xe1\x04VM\x943\xc0\x8a?\xcal\x94\x025\xc0\xc0\xad\xb8\r\xf8\xce4\xc0^\xe9r\x9d\x1c\xa44\xc0h\xab\x172\x10\x1e4\xc0V\xdf\x05\xf1p\xdd4\xc0\x90U\x14!\xe4[3\xc0\x95k\x18\xbc\xf6\xa84\xc0\x10+LLY\xac3\xc0E\xed\xf1\x19\xfd\xd44\xc0\x9b\xe7N0\x95"3\xc0\xa9\x01Kd\xb9\x183\xc0\x8a^H\x01\x17\xa90\xc0\xc0\xb6\xec\xbc\xfa\xed0\xc0=K\xfe\xe4\x95\xaa4\xc0\xbf\xc6\xaaV\xe974\xc0\xd3\x19\xe4\x0b\xa2\x143\xc0O*\xbfz\xac:3\xc0\x8dU\x0e\x1c\xa7%3\xc0\xcd\xa9M\x854H1\xc0\xb2{\'\xc5WT3\xc0\x0b\xcbW\xc4\x10]4\xc0\xa5\x14\xef\xbe\xb6[4\xc0\xabt\xb2\xb0\x1a\xfa2\xc0V\x04W\x8f\xbcE4\xc0U\xf4\xa8\xfa\x06q4\xc0\xb4\x81\xb6\xcc0\'4\xc0\xd2\xbf\\E\x93\x8f4\xc0$/\xb3\x96mT3\xc0\x03\xa9\x8f\xd9X\xbc4\xc0\x85/\x0b\xcb\xb4\xf73\xc0^P\x8a\xf8863\xc0\xe2}:\xb98+3\xc0g9\xe1E\xae\xe41\xc0\xa24eG\xf1s3\xc0^\x94!k@\xa61\xc0\x1a\x1d\x95\xff\x8aK4\xc0$\xbd7\t\xf2\x043\xc0\xdf?J*\xac23\xc0\xad\x90\xcci\xc3J4\xc0\xa2\xe0\xa2"\\x4\xc0\x02\xf0Z\xe6\x9c\x813\xc0v\x07|\xd7!A4\xc0Aw\xe7\xb4p14\xc0\x9f\xfd{M\xb8#3\xc0)\xdf3\x9f@\xcf2\xc0u\x0f:r9"4\xc0G8\xed\xe5\xbe\x072\xc0-\xb7${J\x964\xc0:\x02\x85\xef^\xf41\xc0\x8b@\xd6=\x99\x045\xc0\xbf\x06Q\xe2\x97\'2\xc0\x1c\xd9\xd4.5\xe23\xc0K\'\x8c\x12\xcc!3\xc0\x9e\x02\xea\x87 22\xc0|\x87\xf7\xdd1?4\xc0W,\xf8\x08\xc8A1\xc0AXz\x9a\xf5?4\xc0gy\xc3@{M3\xc0|X\xaa\x7f\x88\x834\xc0\xc3\xe0o\x9c\xbbA4\xc0\r\x9e\x93\xf8\x12"2\xc0\xa1Rq\xb5F\x924\xc0\x03$\xf6\xf2\xe2=3\xc0\x18\xc3vB:\x185\xc0\xa04\x1f\x87\xaf\t4\xc0\xf3;\xee\xd5\xb5=3\xc0\xfd\x13\x08\xd2c\x054\xc0`\x8b\x82\xc5C\xe11\xc0bAC\xaeN\xa91\xc0\x98\x1aT\x95\x92\x9d1\xc0$\xff\xa7`\xf3+3\xc05\xa4\xde\xc4\xe0\xa33\xc0f\xfc\xa6%\x00d4\xc0\x9a\x00I=8\xd31\xc0\xb6\x07\x14d\xa9q4\xc0\xeb2\x94tz\xe51\xc0cW\x98\xcb\x07\x934\xc0\x05h\xc3\xfd\x92\xfc1\xc0n\x08\x7f+\xfc\xe80\xc0\xd8h\xd6WH\x9c1\xc0\x93]\r.\xdb\xb64\xc0\xf7\xf2\xee\x02G\xbd2\xc0\x18H\x9c\xe3\xcf\xff4\xc0\xcc\x8c\x0f\xd2)\x8c1\xc0\xb9\xa1\x00\x17c-1\xc06\x81\xc1\xcf\x1d\xcc2\xc0se\x08U\x87]1\xc0\x93\xf4\xc1\x9f\xae\x135\xc03\x85\x04\xd7\xf2\xe01\xc0`\xbb\x832\x16\xb60\xc0I\xd7\xec\x9d\xfe\x121\xc0\xf7&o\x89)#4\xc0\x04\xc2\xf8\xdaN\x9a4\xc0\x8e\xf8\x16\xeb\x9994\xc05FR!\x1b\x064\xc0R\xcc[\x8d\xf2E3\xc0!a>Y\xbd\x962\xc0\x86YP\xcf\xcb12\xc0\x7f\xab\x01\xdf\x83\xc21\xc0\xe7\xf0\xf1j1F0\xc0\xa5j\x12\x06dq3\xc0\xe0\x8e\x0c\x85rb4\xc0\x0bFu\xfb\x10\xb84\xc0r\x18l>\x8e\xe51\xc0\xb9\xc0\xd9\x98\xe3\x923\xc0\xaf_\xaa\xf6R\x883\xc0~\x87X\xe7\xdd{3\xc0\xdf\xcc\xbc\xa0\xbei3\xc0\xc9y\xc2\x84\x93\x944\xc0\x89\x06{\xb2ZR4\xc0\xdc\xcd\xd9\xbc\x1b,2\xc0\x13rC\xccO\xff3\xc0\x1b\xb2\xa8)B\xe53\xc0(\x8ck\x93pb3\xc0\x00y\x8f\x9eh\x044\xc0\x1c\xe4.5\x14\x910\xc0\x0fQ\xdb\x01\xce|3\xc0\xb4\xb00\x17\x13>2\xc08J\xa1\xabF\xfc3\xc0\x84\x12\xcc\xb8M\x8f3\xc0\xe3\xe5\'\xba\x8593\xc0g`;\x14$\xd54\xc0k\xb3GA\xaah3\xc0\xa2\x83\xc7e\xda\xb14\xc0\xef\xaa\xb9\x86\x98\xea3\xc0\xeb1m\xea\xa5{2\xc0\x13Z\x05\xd4y?2\xc0J\x0e\xc3t\x9d)3\xc0\x9ev\x0b\xe9W\x084\xc0\x94\x14\x9cpI\x135\xc0T)\x19K\xd353\xc0?\xa5\xa7\xad\x82\'1\xc0A\xab\x82\xf6\x1f\xe61\xc0\xbd\xa3\x83!\x07O3\xc0\x87/\xd1K\xd0I4\xc0\xe2?H\xf2\xa9\xaa1\xc0\x12Gu\xf3ku4\xc0\x1d2I\xb5R\xfb2\xc0\x16Y@\xa8\x9ah3\xc0\xc3\x8aA7X\x194\xc0\xda\xbcfy\xc9\xa14\xc0\x89\x15\x00-\x19\xb14\xc0\x00\xd2\xd6\x02\xcc\xd51\xc0\xbe\xb3\xa6\xfe^\xc31\xc0\xf4\xd7\t\x1d\x80\x953\xc0\\<\xc1\x15\x99}4\xc0I\xe7\x0f\x87n\x0c4\xc0h\xba8\xca\x03\x924\xc0<\xa5\xf03xg3\xc0\xb9\xbbZfi\x873\xc0F\xd4\xea\xd7\x07\x943\xc0G\xc4\xb1e\x05m0\xc0\x9d\xaa6\xb5)\xc21\xc0v\xbb\xa0\x84\x15\x052\xc0\xab\x12\x7f\x0c7\x014\xc0\xcb\x1d%\xbb\xbe\x864\xc0\xe3\xbd\xec\xd8\xc4\x943\xc0\xa9\x80Q\xd7\x9f\x924\xc0\\\xc3\x80\x0b\xdd\xcf4\xc0(\x80\t\xfb\xc1e4\xc0\xea\xa1?\xa1\x05\xa44\xc0\x92H"\x05\xeb\xc61\xc0q\xaf\x9anO94\xc0\xabM\xddL\xf9z0\xc0\xa5\xe4G^ \xf22\xc0F\xfdK,?\x993\xc0\x85\\\xd0\x8f\rZ4\xc0\xb0F\x99\xf7\x9f\xd54\xc0\xb5\xf9\xfc\xe9%N3\xc0\xba\xbb\xa5\x82\xf2\x174\xc0\xfc\xbch\xe5\xef\xa84\xc0\xb5\r\\\xa2\x8dS1\xc0\x05\xfe\x82\xcb/\x133\xc0\x07t\x92\xa5G32\xc0R5\x95\x1a\xb6p1\xc0I\x85c\x0bVY4\xc0\xbf+`\xbe\xaa\xcc1\xc0\x8b\xd4!<\xdf-2\xc0\x06P9Zl\x1d5\xc0'
p16
tp17
bg3
(g4
(I0
tp18
g6
tp19
Rp20
(I1
(I2197
tp21
g13
I00
S'\x8e\xc2\xa4\xe3\xbc\x84S@\xd5H\x1a&r\x84S@o\xd6{j\x16\x1eT@;{R\xf8\xfc\x97S@C\x0f\xa6\xbc-\xb7S@YE\xa6\xd3\x0f~S@J\xbd\x8d\xfc\xe7\x83S@p\xf5\'\xcc\x8f\x84S@\x8d\x9eB\xc6\xe3\xccS@\x9d\x8a/\x11\x93\xbfS@c\x1b\x12[Y\xa4S@`|\xe0\x16\x84\x7fS@+\xe01\xd3f\xbfS@c\x01J\xceT\x8bS@\xbb\xfa\xdcv%\x98S@\x86iEc\x9c\x81S@\xd4\xf6W\x05\xccoS@Z\x1f\'\xff>\x88S@\x1f\xf7,\x9b\x10\xb8S@\xca\xba\xa9Y\x18|S@\x81UB\xc7\xb8dS@\xdeY\xa0w\xce\xa4S@\xcf\xcd+O>\x19T@\xbc d\x80\xa9\xc7S@\x1a\xe3\x85$\x1bzS@\xcfZ\xe0\x91q{S@\x94\xc6\x98\xf6z\x88S@ug\x999\xba\x89S@\xf0\x18\xbf\x90\x7feS@\xf9Qtn;\x82S@\xcc\xf7\x8b/\x1c\x82S@\xf9fn\xdf\x8fzS@\x87=baB\x99S@)R\xbd\xd9\xff\x1eT@\x84\x1b4\xc5\x16\x1eT@&nX\xd94\x83S@W\x08\x10\xe8\xa4pS@\x1c\xf6\x8aMk\xaeS@\xa5:\xdd\x89\x0b\x83S@\xb3\xc9\xa8Ow\xb7S@:2\xa6\x1bWzS@\x84\xb1x\xb5F}S@ZR\xb9\x1e\x88\x85S@\xcc\x9f\xd6\x9b\xe8pS@\xe7\xcfp\xf4\xa7\x98S@\xf7\x1a\x133#\x94S@\x7f&\xd5\xe9\x0c\x1eT@@\xde\xd8\x11\xdb\x87S@\xf1\xeb\xe2\xc3;\xafS@T5\xf8\\\xe5`S@\x83\xe0\xab\x0e_\x1bT@o\x8c0\xe9\x19qS@\xa8\xdd\x8cC\\qS@z\xe0\x86J\xf1,T@\xef\xd2\x7ft\x91\xafS@\x99\x80A\xc5\x8c\x8eS@@p]\xb9\xb3fS@\xeaS>\xb5\x8d\x82S@\xa9 S\xd1\x0c\x83S@rS?\x8f\x08\x83S@\xf1\xec6\xf1\x7foS@\x8b.\x16\xa0H\x82S@U2^&\xe0\x81S@\xf9\xe9g:\xab\x16T@\xe4\x16\xff\xc9_.T@\xba\xf8C\xc2\x07\xacS@\xae\xc0\xd9\xa8"\xafS@+l\xcc\xed\xf7iS@\xf2\xb6\x89\x1b\xbawS@\xf6\xb5\x88\rG\x81S@\xb1\xf1\xb1\xde\x86\x92S@w\xddW\xeb*(T@,\xb4\x92:\xf2\xb0S@?z\xa0\xd36\xacS@e\n\x84ke\xb4S@\x90v?}\x00\xb4S@B\x1d\xb7\x822\xb1S@\x93\x92R|P{S@\xe3\\\xd1\xf6\xf6\xb1S@\xeb{\xfdt\xcf\xb1S@2V\xba\x7f\t\x9cS@\x14\x05V;j\xb2S@I\r\xf36X\xc9S@2\xd2Q\xdd9\xa0S@\x8a\xe6\n\x9e\xeb\x84S@\x8bu\xa3\xd4\x86\xd9S@\xf6W\xf8\xcb\xa8\xd9S@\x89\xa8\xd7jumS@\n\xba\xb8Z\xa5\xb1S@\xf5\x15>\xfb#\xafS@?\x16\x18(l\xafS@\x91fxK\xed\x99S@x\xccFY9sS@p\xd1,\xb2}\xc7S@\x95\x18I\xa4\'\x7fS@\x10\xc1\x8d:\x97\x99S@\xd4\xc6=W\x92\xb2S@L\xc3l\x851\xb8S@^\xc3E\xf8\xe2\xc9S@\xab"K\xc2\x82\x9cS@\x83\xe1\x9c\xb1\xc5\xb3S@0?\xd6\t\xce|S@&5\x10\x85\xfa\xc1S@ \xfc\xc9K<\x90S@8\x03|\x81\r\xc9S@\xdf\x1b\xe7$HtS@\xc0a\xd1\xa1\x89bS@w\x91\xf3\xbf\x1e\xc8S@x\xae\xfc\xaa\xd8\xa2S@\xb9\xefw\x8b\xa9\x92S@\xb3\xa9\xf60\xd9\xbeS@\xd6\x17x\\\xc3\xc1S@\xfb\x89T\xe0\xaecS@B\xac\x99\xb75\x90S@\x01\xde\xa8\x84\xefyS@\xcdbc\x17\x01\x90S@\xdd-\x94\xa8\x00\x91S@\xb5\xd7\xfc5\xbc\xc8S@|Ze\xb3\xe9\x16T@\xfb\xb0L(\xc8\xb3S@S\xd3\\i\xfa\xaeS@\xfc!\x9ck\xb7\xd1S@\xc4\x0c\xe7h]\xafS@\x98G#B\xc6fS@\xc2\x06,\x04\xde\x03T@\x812u\xcd\xce\xb2S@d\x83\x05\xff\xf6\xafS@\x1a\xa8\xdbv\x9c}S@T\xb7\x1e_\xfc\x96S@}\xc3>F\xf7\x90S@\x95\xbcZ\xe7\xa9vS@\x1d\xe1D?\x8a\x83S@.Jh\xdd\xaffS@\xd0\xe9\xfd\x80F\x9fS@\xb7\x84\x8f\x94\x96mS@\xf8(\\L\xeemS@\xb6\x9cK\x16\xf3~S@\xfcB\x8a\xd9ZyS@i\xc7\x9f\x1a\x95~S@\x9d\xd7\xc6P\x18\x02T@\x8aF\xf3U\xcc\x7fS@\x85\xf9F\x88\x16\x85S@\xc5\xef\xd6s\xe4\x83S@t*\xe21)\xa0S@\xd9LCE\xb7\xc8S@\xba\xc9\x84\xbb$\x12T@\xd0[\x8a\xd2\x02\x88S@\xda@\xe6A9\x10T@\xc1\xb6y\xa2\x01\xb2S@\xa47D\xa88\xc0S@.&\x8f\xfe\xf2vS@\xf5T\xa6\x1f}\x7fS@\xcd\x91\xd5\xb8"hS@~\xa6\'g$\x1cT@\xf7\'\x91\x86\xa7\xcbS@k\x119\xafbyS@\x19\x8c\x84gK\xe2S@\r$\xff\xad\xe5\x9fS@\xb9\x8d\x85\xfe>\xa8S@\xaep\xe9\xed\x8b\x9cS@\xd5\xb5u\xfe\xda\xadS@q\x17O\x15\xe2mS@\xc7x\xc0A+\xb1S@\xa0P\x07\xb4cmS@\x19aI\xb9\xba\xb7S@@\xe3\x05Cz\x81S@\r9\xb4\xbeY\x90S@\xa7\x93.J\xb3xS@\x8e\xbeXf\x18wS@\xff\x1a\x94\x94\xe8\xfbS@\xcb\xd2h\xac\xc5\xb4S@\xeds\x9f\xa0W\xb0S@\xf6\xef\xffo\xc4\x04T@\xb5\x88\x80(v\xb5S@\xb3\xee\xe8*\xedxS@\x1b\x00\xfek\x15\x9bS@sWD\xed\x15\xc6S@\xf0YV\xba\xd0|S@j`\x15w]\x9cS@\xfd\xa9){+\x85S@H\x93\x1d\xdc\x8dzS@T]j\xd94jS@l\xe5&\xb9qgS@y\x9bq\x12\xe66T@\x96\xdac=\xdb\'T@[x\x9d\x89\xf5}S@\xd3\x1d-\x0c\xcd\x82S@\xe2\xfa\xbb6\xc3\xb1S@E3\x87\xb6\xa9\x90S@\x89\x12\x8c\xd4t5T@\x11=\xfcZ]\xbeS@4\x18\x97\xf8\xad\xb7S@\xeb\x90\xf0j\x16\x88S@`\x03E9\xa7\x04T@\x9e\xfb\xad\xce\xcd\x83S@J\xc6m\x195rS@\xa5\xf9\x85\x99\x9e|S@%\xf3\xae\x8c\xfb\xb8S@\xfd\x0b\x05/+\x89S@&B\x03a\xbc\x82S@\xd3\x8d#\x03\x99\x13T@`M\x8dccmS@i\x95>\x18X\x04T@\xee\xb9\xdb\x1fx\x95S@^4\xc9\xde\xaa\xc9S@\xdf\x85F.\xe1\x15T@\x8b\x8fBy\x97\xd4S@Y\x8an\x8a\x83aS@k_]\x11\x8b/T@\x13h\xb1A\xdb\x03T@\x94f\x13\x19\x06aS@\nF\xd5w\xa4}S@\xf4\x8e7\xd7\x94cS@\x8f\xb8F\x00AdS@\x1fH#|\x15fS@\xdb\xc2\x15\xbec\xc9S@\xcf\x08\x02\x88\x83\xb4S@\x14\xfcb\n\x8c\x85S@\xf6\x8f\xdck\xbd\x8bS@>\xdd1\xc6P\xa2S@\'J\x05!4\x99S@14X\xac\xb3\xaaS@\x89l\xce\xafgfS@\xbc\xf8)G\xbfeS@@\x00j\xd6ncS@\n\xc3\xcb\xd2;\x19T@\xf4\xea\xd4\x17a\xaaS@P\xad\xa0\xdfr\xa2S@6F\x18\x88LwS@D+\xc8q\x8f\xa5S@R\x83\x06\xf8\xb9\x83S@\x029\xb1FG\x83S@M\x14w\x1b\xee\xc8S@\x9a8)\x87\xc6dS@\xec\x16\x81z\xa2\x87S@>\xbf\x82\\\xfdeS@\x93N\x9fF\xe3\xa2S@\x11\xd6\xe6QKcS@*1\x06u\x1ddS@\xf4\xaf9%\x1b\xb0S@u\x94\xb3\x808eS@6x[\x058|S@\xa9\xac\x1f\xdd\xf0\x99S@}\x13\x14\x08\xaa\x88S@\x9c\x93\xc3\x1c\xfe\x1dT@d\xf7[eV\x1eT@\x04\x07\xd1]2hS@\xf4Q\xb7=\x8b0T@Q:\xe9\x9a\xd6\x83S@\xb5\xa6%\xe5I\x86S@\xfd\xbb\xff;M|S@\x00\x00\xea-X\xcaS@c\xf8\x0b\x15\xb6qS@]\xf7\n\x1f\xc5\x85S@\x82\x96\'\xb7\xe9\xaaS@nu\tm\xa6\xa9S@G\xc1m\x89\x1b\xfcS@l\xda\xef\x96o\xd1S@\xe8\x881\xb8\xc0\xa7S@[\xc2\xdcx\xe2\x85S@\xe4\x18F\x90\xa6cS@/\tV\x9bszS@\xfb\xc8\x96\x84\t\xb8S@H\xd2\xa9;\xbc\x9eS@\x81\'|\x02\x04\xb8S@\x8d\x1b,\tXnS@F\xe9P\xee\x08tS@\xb7\xb9\x92]\xf9\xb5S@AN`\xba\x12uS@\xc4\x1e\x92\xfc\x1a\x88S@\xc6\xa8\x94\xb1\xa5\x94S@b\x0f([)\xb8S@3\xd3\xd6\xa1n\x9cS@\xfa\x9f\xf4\xba\xa6\xb0S@T\xe4\xe4(\x05\xb1S@V^\xa8\xfb\x9c\xb2S@\x17E/\x18`\xa4S@\xaf\x81\xa7\xce\x86\xb4S@\xc53\xaf\xce\xdc\x19T@\xa8\xbbU\x11l\x94S@\xd8\x07\x18\xc0\x9e-T@\xa4q\xd713\xa4S@\x1f\x9f\xab\xb7\xf7\x93S@\xcf;\xf6\x8fm\xbeS@\x0c\xe9\xe2\xb2\x1c\xa4S@f_\x18]\x8d\xa5S@]\xc1\xc2\xe1\xc7\x9aS@\x8c f\xd1\xf9\xaeS@\x88\xe3q^\x9f\xa3S@\x15\xf8\xc2\xbd\xb5\xa3S@`\t\xfc\xe7\r\x1eT@\xaee\xf2y\xa3\xbdS@T>\xed%\xdd\x18T@O\xa56\x171\xb0S@\xadD#\x8e\x15\x98S@\xd7Z\x06\xae`\xafS@\x82\x07\x04\xb9\xc1\xc8S@\xdav\x83\xf2(\xc8S@\xfc|\x07J_\xc8S@\xd8\xf8\xdc\xd3\xb4\xc7S@\xe5\xd5U*\xbf\xc8S@\x86]~\xfd\xca\xc6S@w~3\xe2\xd2\xc7S@)\x12x\x86\x02\xc2S@\xccI(\xcf\x8adS@?\xca~\x0c\xbf\x9aS@\x17b\xe7_\xd1\xc7S@R\xa8da\xa3\xafS@`\xec\x8b\xaf\x94bS@S\xa6\xdc\x8d\x81eS@\xf8\xa1\xa5>\xca\x1eT@\'\x81@4\xd7`S@\xb5\x0b7\x89^dS@\x9ev\xaa\xadRdS@\x02\x98\x8f\xe0yaS@\x85\xa16\xd6\xe3dS@\x13\r\x0f(\xfa`S@A\x8c\xda\x16\xd7dS@\xfd\xcca`>aS@K\x8f\xfe\xd8\x86aS@\x941M\x9eueS@\x1dy\xd3\xcdq\xc8S@B=\x13\x1a\xf8gS@\x88B\x9a\xf3W\xc9S@\x966\xc6\x19\'fS@\x1c\xa4zq 1T@"`w\xba\xacdS@\xcbF\x03\xcc2fS@\x07\xfc\xd2\xb4S\xa0S@u\x0b\xaa\xf0\xcbcS@\xf4\xf0\x15|\xd5dS@\x08\xcfC\xaf\x9f\xc9S@\xd7\x81HY\x87cS@\x87:\xcbm\xef\x1eT@Hc\xf1\xa6m\xa2S@\x82x\x9bA\xbadS@|Iz\xe1\xfa\xc8S@X\xbdi\xed{eS@\x9e\x99\x8d\xab\xf9eS@?\xe4W\xf0S\x98S@\xa4\x16(\x1e\xf0\x1eT@\xdf\xe3\xbb8\x91jS@?\xe3u\xf2\x9f\x1eT@\x9aQ\x981\x14\xb0S@\x95\x05\x9bQ\x10jS@{\xa6\x04\x914jS@.y5\xf2\xc9jS@+\x07f\xab\x07\x17T@\xce^0\xb9ngS@\xbf\xcf*\xa45jS@\xf7\x01\xabV\xf9iS@z\x93\xf6\x8a\xcaiS@\xe5\x80*U?\xa3S@\xd9\xff`\x98\x14\xb0S@f\r\xdf\xfb\xa0\xcbS@\xed6\xde\xe1\x89\x0fT@H\xc3\x9dCr\xa0S@9\xa3\x08\n\xf0\xcaS@\x06~v$\x17\x10T@\xec\xf0\xde(5\xa0S@&\x080\x19\xc2\xc5S@[\xc4\xb9\xe7\x82mS@IR#Cv\xb0S@G\x99\x82\x03\xb2\xcbS@\xce\xae\\\x07\xfc\xbfS@\x0c\x9c)\xd3:\x0bT@=\xa1\x81G|\x98S@\xfeFw\xeb\x8d\xcdS@\xc76\xe3\xfb\x95\xbfS@<\xd4|\x18\xe1oS@@\x1fF\xca\x8f\xa2S@t\t5+j\x9dS@\x96\x0c\x9b\x14@tS@\xff\x9c\xb3t\x16\x1fT@x\x99I\x97\x0frS@\xd6\xf1\xbbcQ7T@^/\xf3\x00\xe8uS@\x9fC\x0c\x80\xa6uS@\xff\xdab<<\xbeS@\xf8[gUxvS@\xbb1\x1d?\xa6vS@\x02\x8b^\xf6?mS@\xbb,yB#7T@\'\t\xea\xb0A\xc4S@\x9a\xa3<\xe8\x8d\x95S@\xbc\x98\xc2$KwS@\x87\xd4\x92\xeb\x14wS@"\xe4\xb6\xa7\xe5lS@\xb7C\xa4\x12-pS@\x06Y\x12NimS@\xf1\x0e\x87\xce\xee,T@m\xf2@j\xfa\x98S@\x90\xb4\x1f6C\x99S@\xcch$\xff;\x9cS@fs\x0e\xae\xb1uS@\x94B"\xb5\x8d\x98S@\xb8F\xac\xea\x7fyS@\xcf\x1b9RZyS@\xaat\xa3o\x05pS@\xe5\x9dY\xe2\xcboS@\xf2~\xdeF\xfbvS@5\x92\x16\x1a\x07xS@;\xe3\x1c\xc11qS@1\xce\xd6c\xee"T@"w\x04&\x9f\x9fS@l\xf1\xfdM%\xbbS@\x02\xc2\xaf\xb6\xf9qS@\x0cNq\x0b\xf3\xbaS@\xc2O!\'>rS@j\x93\xa2e\xeb\xbbS@!\x8c\x94t\xca\x04T@\xa4\xab\xd3\x97\xaf\xd0S@8\xe4\xe8!V\xf4S@\xcf\xbe_K\xdd\x9cS@\x97y\x91;T\x04T@b\x85;\xb5\xfb\x8fS@\rmV\xfdN\x94S@\x84v\xefd\xe4\xadS@\x90u\xdeV3sS@\xb3P\xe1\xb9\xd2|S@t\x1dh\xb0\xae\xf4S@\'\xf5U\nY-T@]\xb5\x12>\x0c\x1cT@\xe2=\xcc\xc2\x17tS@\x1ei@\x1a\xe4\x04T@\x80\x95\xe9W\xda\xbaS@a\xe5\xdeB\\\xb5S@\x0cX\x1a\xbf\x99\x9cS@\x08S\x10\x05$\xadS@\x05jd\xc4f\xd1S@\xa1-\x9baBuS@W?\xb2\xd5\x97}S@\x13S[z\xed\x1dT@\xfe\x90\x8d\xb7\x1byS@\xc0;U\x87\xc3!T@\xc4N\x96\xcb-tS@\x7f\xff\xc9\x9f4\xa3S@3^\xd6\xbe\xf3\xb0S@\xc6\xae\xdbxl\x0bT@\xc6$\x91\x88\x1a\x02T@\x00\xd7\xbd[\xa3\x80S@S\xeeA\x7fzvS@?(K\x9aH\x81S@\xa6K0]\xbfwS@E\x9a^*(xS@\\#X\x83\x96\x81S@*z2)\x98\x81S@\xca\xa0\xe1\xae\xe3wS@\xd6\n\xb6(\xcbwS@\'C@F\x8d\x02T@Xt\x87v"\xd4S@\x86\xedn4\x90xS@\xf0WW\xf2\xd9\x8fS@u\xf5\'\xd6\xc8\x82S@\xf1r\x0c\xbd\xdf\x82S@6{\x1c\xc3\xba\xb1S@\x0e\x06Q\x9d\xda\x8fS@=\x1b\x08\xfek\x83S@ev:\xe3\x06\x83S@\xcb\xf1\x92\xf5\x87\xb7S@\x89\xb3\xd6\x96,\x9fS@\xa4\xcb\x83\xf4#\x7fS@\x96\x12\xbe\x87\x94!T@\x90t\xaa\xdb\xcb\x83S@\x05G\x1cgBzS@D\xa7\xae\xd3\x82zS@\xf1\x82O\x85\xfb\x83S@V\xdf\xb9\xb4\x9f\xd4S@0\x8c/4R\xb1S@+Sz\xc97\xb1S@\x90\x12\x01\xd7~zS@\xfbx\xc1\xd9ozS@K\xa1\x1a\xea\x08\xaeS@P\xc1\x9f\x80#zS@.UT18\xaeS@\\D\xbc\xd0\xa2\xb6S@\xfb\xef\xe7\xd3\x7f\x9cS@\t\xa5\n\xe1\xfd\xb1S@\x93(1\xd4azS@[\x8ay\x0f\x9ezS@\x81V\xec\xa8M\xb6S@N\xbe\xa7\xf4\x8b"T@\xea\x82I\xbf\x9c\xb9S@\xae\xc4\x1fS\xd8uS@\x9d\x0f\x1d\xd7\x08\xb9S@\xca\x1b\xf8\xff\xf3|S@\x04\x12\x9c&I}S@\x81\xd4[\x93\xf2\xb1S@\x98m\xb0A\x89\x7fS@g\x18\'>\xc9\x7fS@\xccS\x9d7b\xacS@:\xc0\xbf\x88\xac}S@y\xeaZ\x86J\xb2S@Q\xe8d\xa5\xb0\x83S@\xf4"z\xed\x03\x8fS@;\t\xa8\x84(\xfcS@\xe2\xdc\xe6=\x0e~S@Z\xed\xb9<\xe2\x83S@I:\x1csV\x84S@\xaf@\x84\x91q\x84S@=\xfa\xb0\xa9h\x84S@:\xf4l.\xaf\x88S@\x99H\xd6\xa2\x04\xb8S@\x89\xf7Z\xf7f\x81S@\x11\xe9\x8a\x10e\xd5S@%yd\x02\x96\x88S@HM\xe1\x96\x14\x7fS@^\xbd\xf1c\x07\xfbS@U9\x99\xac\xbc\x81S@\xcd\x99*\xd0\xcd\x9fS@\xe6\xf3\x9a\xdeQ\x88S@\xf6\xb1,\xcb+\x7fS@\\\xfd\xd0\xc2?\x82S@\xd1\xf2_g\'\x1eT@*\xf3\xfb\xbb\xd4\xb1S@1\x1e\xd1LixS@\xb54\xe8J\x1b\xfcS@V\x0c\x97\xfaPxS@$\x12)\x1d\xb8\xb7S@\xfd\x0e\xe1l+\x9fS@D\xca%\x01\r\x83S@\x02\xdf\xeb\x81\x92}S@)H\x9ep6\x89S@\xf4\xfb|\x05k\xb2S@\xc2\x9e\x81\x9dZ\x8bS@mpO\x15\x9d\x83S@\xc1%G\x10\x14\xb8S@\xc6\xbc\xb8\x9f`\xd6S@\xab\xef\xbc\x921\xb8S@#S\xafS\x03\x81S@\xa2\xe9\xeed\xeb\x80S@\xef\xb2\x0ek\x8d\x84S@\x842\x8e\xfe\x8c\x84S@.\xd7\x13\xea[.T@Y@\x06\x18H\xa8S@\xadr8\x804\xb7S@Z\x04n\xd6f\xb3S@\xc6\x8c\x17*)\x85S@1\xd2;N\x9d\x84S@\x03\xda\xf4\xaf\x17\xb7S@\r+\r^\x9b\xd7S@\x16\xd6-\x93\xb5\x8dS@\x1e\xb9\xaeK\x1f\xd8S@\x02\x00\xab\xf6F\x86S@|\xc2G.\xd0\x84S@c1\x91\xab\xc1\xb4S@7\xc5\xe4\xb6L\xb5S@K\xadz\xb32\x9fS@\x8ew\xe2B*\x96S@\xd8\xd2\x18\xf0\x16\x90S@\xd1\xbd\x81HA\x86S@\xec(l\x16\xf5\xb5S@\x9f\x8f\xe5\x0b\xea\xb4S@\x95\x993A\xff\x96S@\xb2\x93\x9f\x9c}\x86S@\xe8\xad\x0eq-\xb4S@\x17.\xa3\xa2\xd0\x96S@3^\xa5.\xec\x86S@wH\x90\x97!\x99S@\xebC\x97\r\x83\xd9S@t\xa7\x1bsu\xd9S@\xc6\x1a\x9e\xc1\xec\x85S@\xe5[\xd6\xa7\xbd\xd9S@\x1eL\xc1\xab\x94\xb1S@\xc5\x11+N\xd7\xb4S@B\xbci\xaeG\x88S@\xa2\xa2)\xf5o\xadS@\xa3\n\x1a\xefI\x8eS@\\=\x060p\xb4S@nKL\xa6\x9c\xb4S@\x11{\xde\x12\xc1\x88S@{FL\x9fW\x8fS@\x9f;\xcc\x04\x86\xb5S@C&\x8e\xd0U\xafS@\x16S?\xd3\xe4\xafS@B\xec\x8d\x16>\xaaS@M\x07n\xfd\x83\xb4S@\x81\xa6GP\x16\xb0S@\xaf\xfe\xa8~\x9c\xb3S@XX.\x92\xfb\x9eS@\xe8\x15& \xb1\x92S@;\xca\xb5\xf9\xd0\xb3S@\x91\xae\x12af\xb3S@\x9cwh\x18\xa0\x99S@.\x96\x18\xf3;\xd6S@$\xd5>\xc1\xd5\x90S@0\xbb@\xec7\xb3S@M4\x96,\x12\x95S@\x0ep\xc9j\x0e\xafS@I\xc3l-\x07\x91S@\xcb\xf2b:\xf5\x90S@C\xfcx\xc6\xca\x8bS@\xeeZY}?\xb1S@\xa6J8\xfek\xb4S@\x85\xc4q%N\xa3S@0\x9d04-\xb6S@\x93\xdbe\x1d\xcf\x83S@Q\nn\xcd\x8d\x8eS@HY\x1cF\x9d\xb7S@FG!\xd3\x8a\x00T@\x82`\xad\xdc\x8b\x87S@\x9a\xc8m\x19\xff\xb9S@p\x93=\xf0,\x99S@\xda\x0c\x04a\xae\x02T@\xc9\xa2T\x1e\x9e\x04T@ZQ\x99\xfdZ\x9cS@BcU^\xae\xceS@0,\xea\xe1]kS@rLPB\xe0vS@\xf9h0\x1b\x86\xf3S@\x8f\x82\xc8^\xa8\x90S@-7G\xdbc\xcbS@\x1a\x16\xf3n\xb9\x0eT@@L\x88\x16\x1a\xccS@sI.:\xb0iS@Ee\xf4D\x00\xbeS@\xbeDp\xac\xaafS@\xda\x8b`\xe8lfS@l\xd2\x01C\xc7dS@!\xb4\x04&\xb1\x83S@,<\x9bY\xcb\xeeS@1P\x96\xd8\xda|S@\x9bE\x96\x800}S@\xb4\xf3\xef\xda\x06\xb4S@E\xd7\x9d\x9eZ\x94S@\xc3\x9b \x12\xd5|S@\x19\xcbC\x12\x0e\xafS@bKc\x0c\xde,T@\xbd\x8b\x81\x9b\x02\xafS@~\xb5\x97M\xc2\x9aS@\xe4\x84w\x89(\xb8S@G\\S\xedL\xb5S@\x85t\x1brS\x97S@\x93\xd8U\x15&\x12T@D\xa8\xb5\xedR\x7fS@\xc8\xba\x99k1\xa2S@\x05o{\x12\x94\x92S@\xb4=\xbb\xedO\x90S@4d\xa1\x81\thS@N\x10*\xd2V\xb3S@B\xcd\xc2\x07\xff\x91S@\xe4)\xb4\x9d\xe7\xb6S@\xf7\x9erHCdS@\xab{/`P\xb5S@\x95-_5\xa7aS@d\xe2\x8c\x945\x88S@\xf3\xbfeV\x89eS@\x031\x0fl\xf8\x85S@\x1e\x10\xdbu\xa7\xb6S@7\xf7\x8a\x8aEaS@y>\xda\xb3\x8d\x93S@H\xa7u\x1e\xeadS@\xd8\xdamCVdS@\x00d\x18V\xa5dS@\x10e\x82LJ\xb7S@\xd8\x99\xcbJ\x17\x85S@>\xea%\x12p\xb7S@\x06\x1a\xd8\x1e\x1d#T@\x89\x00\x04\xeaJ\xb5S@\xf4:\xf9\xb7n\x86S@I\xf8\x1f\x18\x90\x86S@G\x92Z2\x96\x86S@$\xe6\xe2}\xb7\x86S@\xef\x7f\x908\x9cdS@\xd7\xdcs\xb0#\x86S@\xf8,\xcc\xe5\xeddS@\xd8\x02\x05\x10\x88\x99S@\x83\x95\x8c\x11(\xb4S@\x1a\xe6\xf5B\xdd\x15T@VY\xb8\x1ayeS@q\x19\x19\x02\x1f\x18T@\x89\x84BT\x0c\x94S@\x92\x9f\xee\xab\x89\xb5S@&\xe9\xa6$%\x94S@\xc6\xca\x88\xde\xf7\x93S@\x87\xaf#\x83r\x94S@@\x80\x98\x93\xa7\x94S@\x7fH\xd0\xd0PfS@\xd3\x07\xdc\xfb\xe7\xb5S@\xe17\\#\xd9\xb4S@\xe5_\xfe\xe6\x1b\x98S@\xa4\x0b\xe4\xacr\x80S@<\x8b\x15/\x03\x9cS@\xce\xcelg\xa4\xb8S@\x9fZ^\x14\xac\x98S@\xe0G.\xf9\xd9\x7fS@\xcc\xa0\xe4Z\xec\xb8S@\xfd\xb4K\xe0\xd2\x96S@\x8ftD\x99J\x82S@I\xf5V\xbe\x87\x88S@\xcf4\xffG\xab\x87S@\x7f\x98\xe1?\x9f\x88S@\x15\xd0\x0cE\xbd~S@9/yr\xbf\x9fS@\xdd\x86\x02#qfS@\x8f\x96@#\x8f~S@\x8fj\x91\x81\xfe\x83S@\xd7=I\x99\x81\x87S@G\xf5yi\x9a-T@\xfa\x85\xc8[Z\x9cS@j\xf0\x0b\x10\xa5\x9cS@\xfd\n\xe0m\xb2\x83S@\xfb\x12z\x04\x0f\xfbS@\x85\xf86c\xc4mS@ip\xd2\xe5.\xfbS@dk\xd9\'\xfd|S@\xeaDi\x80\x7f\xb3S@yn8\xde\xee\xb3S@f\xa2\x89[\x1c~S@`=\xd0\x91\xf1}S@\xd56\x96\xd3r\xd9S@{\xca\xc1\xfa\x8e{S@!q\xc2y\x1e\xd8S@\xa8\nR\xe3xjS@&(\x11Z\xee\xbaS@\nh\xdb\xff[zS@\x9dqw\x80lzS@4\xa4!)szS@=\xc4\xc1.Q}S@\xc0\xfc\xe9nd\xd5S@\xa7\xe7$\xc3_\xd5S@\xa0\xb2\x8b\xa1\xaezS@\xac\xe0\xa7=\xcdiS@\xc5\xf7\x8b1\x88zS@=e@\xf2\x1c\x83S@\x9cVi\x85@zS@\x0f0\x05\xb9\xddiS@\xe7{2\x87/mS@\x8c>\xf2T\xb1\xb2S@\tN\xc0$_\xa4S@\xc5s\x14\x8b\x8f\xa4S@\x05\xf1\x14\x98\x1f\xafS@\x1f\x9e\x17+i\x82S@\x8f\x1b\x93\x11"\x82S@\x15\xc5\xce\xeb\x95\xb2S@\xf7\x04HGJ\xcbS@\x01\xe2\xbcnk\xaeS@L\xfcm\xbf\x91\x02T@\xa9{\x05\x07\r\xcaS@\xf7v\xfa\xae\xc5\xcfS@b6q\x07\xc5wS@uE\xf0\xd9W\x81S@\x07V\xbd\'\x0f\x03T@\xc0-3s\xb0\xd0S@7\x0b\x16g,1T@%ah\xee\xeexS@\xb5+\x91\xa0\x05\xc8S@\xf3\xe0g!\x94\xcdS@\xa7lL\\N\xcfS@h\xee\x91E@\x04T@\xd34\xf6\xec^\xcdS@\xb9\x10\xd9\xa6\xe1\x02T@\xc4Q\xb6\r\xcc\xccS@\x1d\x0cy\x12\xd2\xc5S@\xec\x91\xf1\xc8k}S@\xe4\xad\xa9\x83E\x1eT@\xd8\x8c\xc4\xd1\xd9rS@\xc0\x80\x82\xd7\xfb\xb0S@p\xf8a\x80fkS@\xe8\tNX.\xc8S@n\x15\xcb\xdf\xfe\xc1S@L\xc7\n\x00p\xc1S@\x89\\}`\xba\xc7S@\xe5\x9d)\xa2yzS@\xb5\x1a\x7f\x11\xe7\xabS@\x14\x82\xf7:\x13\xc8S@\x94\xba\xcc\x8e\x95\xadS@\xfc\x86\xb0I~\xc6S@\xe0[D\xd9\xa1\xc7S@/7.\xbc,\xc6S@\xc3\xde|\x12\xa2oS@Ip\x96m\x8c\xaeS@-a\xe6 \x10rS@\xfe\xd1>\xdc#\xacS@>Q\x9a\xc3\x1dxS@\x96`\xf5\x83\xcfoS@\xcf\x90fW\x1b\xb0S@#\'\xd11\x07xS@\xb2\x94W\x8d\xcf\xafS@\xba\x90\x97K\x1a\xb8S@\xd7\xbc\xf8CE\xb8S@\x91\xdaOc\x85\xb2S@\xdaY\xea\x91\x1b\x94S@\xcd,\xafmU\xb7S@i|x\x9e\x0b\xb0S@nA\x8d\xa7NuS@\x03\xbb\x13\\\xbf\x89S@<\xf4\xa0ds*T@\x93\n\x1c6\xe4\x87S@`\x00\x86\xfeIeS@\xfc\xbbk\xa0VdS@\xa3\r\xd3\x81\x9d\x90S@6`\xd3\x9b:bS@`\x92E\xfa\xbe\xb4S@GF\xaf\xa3\xb0\x99S@)\x88\xe9\xcddeS@%Q"\x08\xb5\x80S@\xbc\x16+\xa9\xaf\x99S@\xd0ZU\xb1VxS@x~&\x1dR\x81S@\xd1\xed\x8f\xf6\xae\xbdS@\xb2\xcb\xcc\xe9\x19~S@\x8f\x92\xe9\xdcF\x83S@\xcc\xea\x12\xf5.\xb4S@!\xeb\xa3 \xfakS@\xa6\xff\xdcdq\xbcS@2\x97\xc9\xb2[\xb3S@\x0bp\x06Ni~S@\x7f\xc6Qx\xf9\x83S@\xe4\xbeGo\xc6\x83S@"\x00\xfe\x04\x16\x83S@/@)\x02\xe2\x81S@\x1aJ~\xe7\x99\x81S@\x0fp\xba\xf5\xb06T@\x03D,{\xe4\xb1S@\xf6|\xedc2\xb1S@\xa6Hw\xceL\xb1S@\'J\x9f\x19X|S@=#00\xa0\xc9S@\xfb\x12\xf1W \xadS@\xa1\xda\x12\xc7\xe9\x19T@\x1d\x06\xdd\xd2\x81\xc1S@\x18N\xf0\xb8\x03\x96S@:\x98\x9a\xf3WdS@\xcc\xae\x82\x82\xb1dS@\xbe\xf1\xb5\xb6E\x96S@\xbbyQ\xc4\xc2\xc8S@\xd8\x89\xc8\x9d\xa7\xf4S@\x0b/\xde,\x82\x86S@\xc5\xa5\xcc\xad\x1f\x11T@68\xf4_\xf8\xbaS@\xd9\xc4\xa9\xcd\xe0\x1cT@\xf6\x9e\xc9h\xb7\x88S@\x80\xe4cn"\xb0S@\xed#\xaaX\x04\xb9S@o\xc6\x87\xdbodS@I\xc3l-\x07\x91S@@D\'\xcbM\x9aS@\xbb\xe9\x99\xac\xe4\xb4S@\xbc\x03\xd21\xb1dS@@\xe8,\xff)\xb1S@\xe6\xe2\xf056fS@m4\xa4\xfb~bS@M\x94\x1aM\xee\x9aS@DD*\x9d\xba\xbbS@\xde\xe3p\xb8HfS@\x9e\xf1\xcb\xff\x9e\x93S@\xf3t\x1at\xf9\x0fT@\xc0\x98\xa7>\x97\x84S@\xb6\x920\x07|\x84S@\x88`\xb8\xd6\xd0\x8bS@\xae\xd1\x13\xd0W\xf0S@,]\xc2\x06\t\xb8S@\x08\x98\xd4\x05\x1bfS@-Eo\x06\x9ddS@Pi`\xf1\xcd\xb4S@\'\x03\x06]\x05\x7fS@pH!\xd0\x1ayS@\x02Mu8h\xb4S@\t\x1b\x13\xee\xa2\xb4S@\xc8Ob\x13h\xb4S@\xb0I^\x8e\x02\xbdS@6{\xb4\xb8\x95\xb1S@V&V\x0b\x8b\xc9S@\xbb!\xdb\xe5z\x0fT@\xa6%\x00\x023\xb1S@Z\x89rD2\x97S@\xd6i\x1c\t\xf6\xcaS@\x88r\x86\x82\xf2 T@\x1a\'\xb8\xc0\xcc\xc5S@\xd0m\x02BPsS@\xces{\x1f\xf3,T@\xcfJ\x86\xe4\x00\x9fS@,q\xa6\x084\xa8S@vu2G\xce_S@\xa7\xee\xfa\xc2\xae\xbdS@\xce\xee\x14M\x06\xa7S@\x12\xa9\x06\xe8j\xbeS@\xcd`\x82\xf6\xa8vS@\xd4%\xc4\x8fM}S@\x08h\xa6\xdc%oS@+\xc2xf\xe9\x1eT@X\xa4\x91\xa9\xca\x04T@K\xb0\xf5;?wS@\x02EQ\x8a\xf0\x8fS@\x12/-X\xa6\xc4S@\xbe\xd3\x94\xfc\xd8\x04T@\x82B\x9c\xb9\xec{S@\x90\xfaI\x03d\xa0S@H\xc0\xa3\xb4k\x18T@1\xc6\xcf\x9bY\xc8S@\xbd\xd1#\x8e\xd6\xbdS@\xc0P\xc4\xad\xfd\xbdS@d\x93\xa5E\xae{S@\xee-\xaa\x12\x9a\xb3S@Y_\xb7\xaf\xfd,T@^\x88\x1e\x85\xa6\xa4S@\xd7\xfbu\xaa*\xbbS@\xfa\xeb\xc2\x87\x1euS@\xf5F\xf4~\x03yS@\xaa\xdb5\xb4\xcc\xa4S@\xc8\xc9\xd4\x0b\x1d\xb3S@\x17\xcb9\x90\xa9jS@V\xe0\xc5K\x17\xb1S@\xce\x91*N\x80\xb9S@3P\xea\x81\x89\xb7S@U\xebgm4\xb2S@Ph\xd6@\x98\xa3S@\xda\xe7`\xfd\xd7zS@<%\n\xb9\xb1\x11T@\xa0#\x18ea\xd1S@\x84\x05\xc2\x88\xbceS@\x97\xa0\xe4\xf9?bS@/\x0c$8.\x10T@\xe1\xf1\xdd\xe8\xf0\xb7S@\xd5E\x11\x14s\x14T@\x89\x12\xe4_\xa5\xb3S@\xe3\xd7*\xa5"fS@\xce\xad\x1d\x815\x15T@d\x87\xe5\x8a%\x19T@N\\\x88_#dS@\xb5\x1f\xfa\x81\xd1mS@\xa4\xc8\xb3S\xee\xaeS@\xaa\xbe\xc9(:\x92S@\x85k\xc9\x8a\xa4bS@m\x01\xd7\xe7\xa1uS@%\x897\xa4\x99cS@AL\x97\xff\xd1\x8eS@\xb3z\xc9\xb0\x94\xc7S@R\xb0\xa3O\xf5\xcaS@\x16\xdc\x18^*jS@\xe9\xb3\xb7\xd8\xa3sS@v60\xab\xcd\xdcS@\x12l\x91\x1c9\x90S@\x1b\x13\xb7\xdd\xea\x03T@"y\xbd }vS@\\c\xafH\xa8rS@\xb3\xda\xe3E\xb4\x80S@p\xc6\xf6\xba^+T@\x82\xb4\xcb\xf9K\x7fS@n\x80vw\x18wS@\x17mod?*T@\x8eNgF%\xd1S@\x05^\xe1(\xcbtS@\xe0\xfd \xc6\x06\x85S@9\xe1\xa9\x83\xe0\x18T@{\xfeE\x9b\x8enS@\x86\xca\x0e<\x97\x95S@Lq\x1154\xafS@\x18\xc18t]\x87S@\\\x1f|\x03\xe2\x19T@bil\xa7%\xfbS@FYu\xeb\xffjS@\xf4B\xc4K\xfc)T@\xc9`2\xceX\xf4S@\xf3\x17UY\xe7\xc9S@\x83\x14\x08kl\xc7S@G\x00\xb2\xcdG\xcaS@\x96k\xd5\x81\xf2\xbdS@Y5I\xda\xcfdS@\x1f\x10\xe4\xbf\x10\x87S@~\x90\xab\xf0cgS@\x91\xdbI\xcc\xba\x0fT@\xc5\x8a\xe8\x86\xf3\xf0S@X&zY\xb4\x9aS@WL(\x0b\x1b\xb8S@\x8a\xa48\xe5\xc6\x18T@\xbc\xf9)\x1e\xd6wS@\xfa\xe10r\xeb\x94S@P\xaa\xf0\'UoS@~wY\x16\xea\x90S@\xe6\x12\x91\xf1\x19fS@\x9b\x8f\x964\xae\x14T@\xf4W\x16hr\xc6S@_\xd8\xb8L\xa8\xc7S@\x15@\x95\xd0d*T@X\x14\xbb%\x06\xafS@\x88\x0eW\x84*\xc6S@/\xdb9\xae\x9ddS@\x81\xcf\xe9\xfcy\x80S@\x9a\x8fn\x8c;\xa0S@\xaeb\xab6\x12jS@Y^\xbf\xb9\x7f\x8bS@Mp\xe9/\xa1\xa4S@X\n\x1a\xe1E\xbfS@\xebk\x8d\xbc\xcb\xc8S@5\xa7.\xcc\x15\x13T@\xaf\xea\xcd\x95\x06\x92S@\xdf\xb0\xa3\x13dvS@\xa1\xd1\x9fX\x06\x8fS@\xe0\x89L\x90\x86cS@\x9aA\xcc\x99U\xfcS@\xf4\x03=\x08\xce\x7fS@\xd2|\xe6\xc9gtS@\xdb?sL;\x83S@\x14\xa33\xdbh\x88S@|FA\xb0\xf3qS@\x81\x8b\x83\xa5VmS@\\\xbc\xd8\x9fE\x8fS@~\xbc\x9f\xfa\\\xa4S@\xf9\xf7\x85\xe1_\xbdS@\xaa`\x02d\xa0\xc7S@?\x0b\xd17\x8a\xa4S@\xce\xe2\x11zy\xbdS@Kt\x87\xf8[7T@n\x11Z\xb81\xbdS@\xf2\x1c\xdb\xf5L\x91S@\xe0\xa5\xd8\x8f\x86\x88S@O\xf9JT\xc3\x87S@\xe2\x0b\xd9`\xad\xfdS@xvn"\x9d\x87S@ye5\xc7\xd1\xfcS@\xc1"\x07\x15\xc3\x81S@ei\xb7\xb6\x12uS@\x8a\x100Z\x97\x1eT@\x97\x07\x80\x11\x11iS@`K\xca\x96\t\x03T@8L&q\x17\xc9S@F@\xca\xb0\xbc\x8eS@\x8b\xb4\xc1>\xe1\xa5S@\xb2\x94\xb7\xa7-\x89S@\xdc`<\xcf|!T@\x9a\xfb\xd7\xbb.(T@\x18\xc74\x9c#\xc1S@\xce\x06\xedj\x0b(T@|m(cH\x90S@S\x1b\x17\xec\x05\x96S@\xac\x05\xdc\xf81\xd9S@&\xcd\xach\\(T@Z\xf9\xa3T!mS@\xbb"\x10\xea\xbf\x87S@\x8e\x12\xe6\x11~dS@N\xd1o\xf0\xc0cS@ \xd7\xdf\xde\xdf\x83S@\xfd\x0c\xcf\x8fe\x86S@\x17h\xd8\x89\x14\x91S@\x83n\xfbo\xb6uS@\x07lrxF\x8aS@\x19\x17\xeeD\xfb\xc9S@\xe3\xc9\x81|\xa8\x8fS@\x87PA\x8e%\xc8S@[-\x9d\x0b;\x7fS@Sl<\x80H\x7fS@\xa1\xbbSX\x1e`S@\x8c}\x8d\xa4B\xcaS@;Z\xe4\x1fZ\xc6S@Q\x94%9>\x83S@\xe0\x9b\xbd\xdex\x0fT@b\r\xb8r\xec\x03T@\xe5\x1f\x92j\xce\x85S@\x05\x97\x1a\xdd\x9d\x93S@\xfdnD\xbdD\xa7S@\xa3&\xdb\xe4vjS@\x9b\x99\x81WJ}S@\xe2\xdf\xc6<\xea\x82S@\xf6\xa0\xa51\x0cjS@f\x85W\x1b\xcc\x15T@\x08\xa6\x07\xa8/\x19T@\xcc\xe3_E\xcfbS@\xf3L\xf4\x91\x92\x02T@}\xd4\xa5|MdS@\x04~\xa9\x084\x1eT@<l?\xb1\xc2\x16T@\x922\xc6\xe3\xdf\x03T@\x8e\xbbz\xce\xdf0T@b\xb9\xc7\xdc)\xd1S@\xc6c\xc7U\xf3eS@\x1f-\x84r\x1efS@\xaa\xa0\xf1\xfe\x94\x98S@\xb1d\x88\xcf8|S@\x17\xc3_q\xc4\xcfS@\x9fdi\xcb\x0e\x03T@U\xb6\xb4\x86?\x9eS@#^P\xab\xd3oS@\'a\xd4\xbd\xcd\x18T@\xbb;\xd6\xfe-\x03T@\x14nr\xc9\xb5\x90S@Y\xff`\x179\xadS@G\x93\xba\xac\xe4zS@\x19\'2\x1eM\xadS@AM\x83\xc6ZsS@\x94k\x01a\xfb\xbaS@\n\xfcj#BbS@(d\xa0\xdd\xd3oS@\x03\x86+\xd2\xf6\xc8S@\xff\nHs\xcf\x04T@\xbfE\xbfn\xba\x04T@\xde\x8c\x837\xc1\xadS@PQ!\x84\x97zS@PR\xd2\xd7\xa8\xbbS@\n>1\x87!}S@B"\x0b2\x07xS@\xfc\xc0\xee\xaa\xfawS@z\x85D\xed]\xcfS@\x8d\xb5\x13\\i\xaeS@\t\x91\xdc\x80dzS@\x99\x11\xd8>^\x8eS@\xc6\x0c\xa44\x07\x04T@\x1c\xc9fTq\xbeS@\x13h\x06\x1bY\x15T@[\xa4\xa1\x82\x88\x8fS@\xeb\x15\x9a\xcaczS@\xa2\xe8C\x07\x08sS@-V\xe7\x7f]\x97S@\xc5W\xb4\xd7.\x97S@>\xfd\xee]{\x99S@Z\xe1e\x10!fS@\xcdf\xe9\x0b\xafdS@\xeef2zXzS@\xa4G\xf9\x98\xa9\xbdS@\x0c\xf0\xa5[\xe5rS@f\x9c\x83\xc3\x98nS@5\xd5?\x05\x04\xcfS@A|\x94\xb6\xaddS@$\nL[\xe3qS@\xbb\x86m3\xc2\x99S@\xda\xfa\x99\x84:\xd7S@9i\xc4\x13n\xacS@\x0b\xf6>d\x7f\xabS@\xf7\x94\x86%\xf0\x83S@L\xbc\xbf\xf2\x9e\xc4S@\x01P\xf3\x96\xa9\xb8S@\x15Z\r\xdc\xe1,T@\xf4\x150\xb2B1T@HM\xbf\xdc\x9b\xb8S@f\x05Mz\xd1\xb8S@\x04=\xb9~\xbb\xacS@\xf3\xe3V\x19\xdc\x04T@\xaf%\x881J\x8aS@\xf4>\xf5\xb6\xfa\xabS@\xa1\x1d\xdf\x19Y\x83S@\x87X\x948\xb8\xb8S@y\xba\xde\xbf\xb2cS@ U\x87\xaf\xe4fS@2f\xceI\xda\xadS@\xef\xf4\xa8\xf2\xe6dS@\xb4\x83\xa7P\xfd(T@\xb9m&v\xe4\x99S@>K\x92;|\x82S@T\x9d\xd6A\xf6\x82S@\xca?\xbc-\xf3\xb0S@o\x9e\xf1lv\x18T@\xf2\x90"\xe0\xe8\xb7S@\xcekG\xd3\xc7\xcfS@\x0f\xd0,sa\x82S@P\xfb\x0b\xa0\xed\x04T@\xb8\xee\xf3\xf0\x97\x04T@\xc9\\\xcflj\x9aS@\x05\xea+T\xe0\xb1S@\xdaw\x97D\x88\xb7S@\x10\xd3\xcbQ\x97\x92S@`\xcc\xafev\xb7S@\x96\x91\xc4t4\x99S@\x038.\x8d\xc5zS@\xadj\xc8G\xe6\x81S@z{\x1c\x03\xd6\xb1S@\xcf\x06\x0fh\xd6\xb1S@\x85&\x03\x8b\xcccS@\xf1\xff\xc2\x1ar\xceS@\xcae\xa8\xc5B\xb2S@\x99\xd5`\xc3\xc1/T@\xe7\xfb\xb6\xbb\x01\xb7S@N\xc1\xdc\xa3;zS@\xd8\xb0\xfa\xc8*\xcdS@\xb0\xfdiiA\x97S@P\x9d\xf8\x1f\x92\x81S@\xa9R\x1a\x8c\xe4kS@H\xcb\x07G\x05\xb6S@\x05\xe3D\'B\x12T@\xa4\xc3R\xb5L\xaeS@Nd@=CdS@Z\xdb\xd5\x8e\x91\xb2S@\xfcY%\x03y\xb6S@\xbc\x19\xe1\xc0\xb8\x1cT@(\x93]\xac\x8amS@\xc0`\x19\xb6\x0b\xafS@]\x93\x1f4\xfa\xadS@\x0c{@I\xf4\x8dS@+{\x9e]R\xb6S@\x1d\xf6L\xf0\xe9\xaeS@\x1e\xad\x99\xce\xb2\xb2S@\xe3\xd4\x1e\x7f\x9e\xcbS@\xcf\xca\x9btX\xb3S@\xff\x9e\x18\xe6nfS@\x90\xcf\xf2\xc9G\x81S@\x03\xe7A#\xdf\xb5S@4\x9371dwS@S\xd6I\x0b\n\x85S@k6m2\xa0\x98S@\xf4\xa2\x118\x93\xb3S@\xdf\xa9\xe0\xaej\xcdS@9\xda\xfc\xcc\xcb\xcbS@\xb1\xd2]\x18\x85eS@\xb8\x0f \xe1\xbbmS@\xc4k\xd1\xba.tS@;$lA\xffsS@^\'\xa3z\xee\xcaS@Wa\x04}\x8a\xb8S@\t\xff\xc6\x0c\x8f\x86S@\x80\xe8\x8f\x1a\xb2\x89S@\x9f\x8bRA#\x9bS@g\x08K\x04\x08\x1aT@&\xd7\x05\x85\xe8\xb3S@\x04<\x97\xef\xa8\xb3S@\xa5\x1e\x0eO|\xb3S@\x14\xb6t\x03\xd6xS@\x16q\xe7X\x02yS@%\xb9e$\xc7\x85S@1\x83\x0ePl\xcbS@\xcc\x80\x05\x12\x81\x17T@\x06l\xa6?CaS@\xde\x01\xc4\xa4\x84\xf0S@<x\x08\xc5\xa7\xcbS@\xc8{\xb0k-dS@\xab\x95\xf2o\xbd\xb4S@+\xdc\xd7\x1e\xea\xd4S@F{\x1a\xb5\x1e\x94S@\x94\'o\x88\xd8\xeeS@\x11\x87/\xaf\xc1\xeeS@1GD\x08\xeffS@!\xaf\xc3\xa1\x0e\xb1S@\xeb\xd4u2\xd3\xb3S@$\xa2\x05bmeS@\xaa"g\x87R\xb4S@\xe8\xf1\xe08C\xb1S@\x97\xbfg\xcbJdS@^j-\xe7\x08\x9bS@\xff4\xdc\x1bf\xb4S@RM\xd9\x8e\x0c\xb5S@6I\x91\xeb\x0eyS@\x93R\x7f\xf8+\xb7S@\x83\xfe\xe2#\xa1\x94S@R\x0f}U\xc0\xb5S@\x92|\x07\xeeY\xb3S@\xfe\x81\xa2c\x15\x86S@\xb4\x96\x93\x12\x81\xb5S@\x92\xc5O\xa5\'\xb5S@\x1f\x9aS\xfa\xab\x19T@l?\x86\x04<\x86S@\xe7\xb9\xd8\r\xeb\xb6S@PE\x1c\xcc\xf7\xb6S@;%R\x88\x04\xb7S@\xa9\x13`\xf5\x1d\x7fS@T\xc8.iH\xb5S@\xbdE\xda8\x9f\x9cS@\xf8\xa1\x87\xb0\xe2fS@q\xc3\x1f\xc3}\xb6S@o\x96}\xbf\xaceS@\x9d\x94\x01\x86QdS@\r\xaa\xf1\xb6m\xb2S@\xc4\x16\xa6\xb9t\xb6S@3\xb8\x1b\x10\xa5aS@ \x11\x81\r\xcd\xccS@\x10\xc6W\xa8\xba\xb4S@\xad@/\x1dW-T@\xf8\x9b\xda\xbb^pS@l\xd3\x8a\x86n\x18T@\t\x1b\x11\x96+\x8eS@" B\x96\x05\xa5S@\xfcP\x99W\xf0,T@\x7fvt\xff<\xbbS@\xd9v\x00\xb7\xe4\xaaS@\x006v\x89\x18\xb2S@j\xdcyl\xc0\xd3S@\x8a=\xab\xcf-\xd1S@j\xa0\xfe\x0f\xb6\xa0S@\x92\x00\xbf5j\xb0S@\x1d\xc2D\xd3\x1a\xadS@\x83\xccy6\xaaeS@\x9b\xc1\x9a~mmS@\xcde\n+\x89\x19T@bW\x8cZ\x04\xb8S@2\x9b\xf4\xf8\xbf\xb4S@\xce\xa78\xda\x86\x18T@\xfd=\x9f}1\xafS@"\xed\xe8$r\xafS@\xf7}\xc4W\xa4"T@\x10\xd6+l~~S@\x17\xee\xee\xe2\x8c\x9aS@"P\x07\x0c\xc0\xb7S@\xdc\x1c\x9c\x04n\xa3S@\n`rk\x05\xb9S@\x87\x90\x16h\xe1\x8fS@MFZJ\xb1\xb8S@\x17\x1f\xaa9\x87\x9dS@\'\xf3\x03\x0b\x93\x9cS@\xc9%\x9d=\x99iS@\x9b\x06\x10(\xc2\xb7S@#U\xd2>\x9asS@\xc48\x81\xae\xdc\x13T@\x90\x1a\xd8\x8a#\x86S@_\x1b\x8f\xf5\xec\x1cT@nrY\xeb\x9c\x1aT@j\xd8\x03l6\xcaS@\x0b\x04;V\xa1\xd5S@\x14U,\xf5\x19\x02T@@rX*\xe6\xa2S@5\xa86z]\xa4S@l\xac|\xb4\xec\xa2S@\xc9a\xb8$\x97iS@\x9f\xeehl\xadeS@\x82\x00\xc2\xf9J\xc9S@+\x1b\x0f[\xc8sS@\xe3\xa7x\xb2V\xd1S@\xc0\x94<5\xe4\x8eS@\xb6\x08`\xf2)\xf3S@\x04\xb987\xacvS@b\x87?\xdaJ\xafS@\x9d\xee\x0e\xa5?\xc8S@\x96\x8c4\x04\x82\x9eS@@,B\x0f\xfa\x0fT@\x0f!_y/\xb8S@|\xc7\xa7\x95\xc7\xb1S@\xc8< \x83\xc8\xa3S@.O\x19\xb0XpS@Vf\x0e\xc4Y\x95S@J\xe9\xf9c\xbe\x88S@\xb4\x86\x92\xfa\xfdxS@\xf6)\xc7\x1a\x1coS@\xac\xea\xa7~,\xb4S@\xceG\xedKbxS@^f"u\xfcrS@{\x86\xbb\x0b\x9a\xc9S@{\xb0\xce^L\x9fS@\xff\x84\xcc\x81(pS@\xd8\xc8\xd4`\x9e\xa4S@\x16A{\xba@|S@\xda\xd6m\x16\xc2\x0fT@\xc35\xf3\x10JgS@1L\xa9\xc6EqS@\xe8U\xb0\x88\xbc\xa1S@\x9b\xb3\x0c\xe46\x1dT@\x07\xa6\xec\xfc\x9a\x9bS@P}\xb0\r>\x87S@\xd6\xd8dx\xc8\x87S@\x1a\x05a\xd6\xd8\xa2S@\x8d"\x16 V\xbeS@\xc1e\'\xf2\xeesS@\x9a\x04e\x14\x8a\xc6S@\rj\xa4?x\xc1S@M\xc2\x93\xcc\xd7\xc9S@E\xfc\x08\xb4\xb4\xc1S@\xc6@\x15FN\x12T@\x86\x81\x11\xff\xe0\x11T@;\x17G-lfS@\x1f|5T\xc4\x83S@\xc3\xd1wKf\x99S@\xc3\xbf\x8a\xed\xbe\xccS@C\x1c\xd3|0\x99S@\x07\xd7\x11\xedx\xb7S@f\xd1p\xf1\xa3\x81S@\xd2\xd5\xf6\xa2\xf3\xcfS@\'A\xcf7\xfc\xb0S@z!(sypS@\x93q~>\x1exS@\x80\xb6\xd9\xab\'\x82S@\x02\xacU\x06\x0c\x94S@*\xe1\xba@\r\x94S@\x0f\xe9\xbc\xd4\xcfwS@p\t\x8a\x08-\x84S@\x15"\x8a\xbc\xfb\x04T@w\xd9Ou\xa3oS@p\x02\xa5\xe3\x1eaS@\x88\x04s\xba*\x83S@\xc0\xa2x\xd1\xacaS@\xb1B\xd4\x82\xcdoS@\xacU\x9c\xcc=\xd5S@\xef\x87\xabs\x92\xb6S@-\xd8at\xdcnS@\xc7\xb3\x01\xf90\xd8S@\xc4if\xd3\x9f\x83S@\xb7\x12\xa5\x1f\xbf|S@\xb8\xd8\xa6B+\xb5S@b\xb1\xee0B\x86S@\x16;b\xda\xee\xabS@-\xbe\xa4\xb1N\x8fS@\xff&\xb5\x90\x8a\xb3S@\xde\x9c\xf9\xa5\x9d9T@\'R=\x0e\x82\xabS@\xe7\xa1S\x9a\xd6eS@Q\xe2\xb0\x12$\x86S@8b~Q${S@\xd4\x03\x84X\x07rS@a+\xe6\xcbO\x8eS@\xf0%S\xac\xe7tS@\xdb\xa1\xe39L\x19T@\x064\xd1.\xc6\x85S@\\qk\xa0S\xafS@\x03\xa2L\x11Z\x8cS@,\xebm\xf1RmS@\x18\xda\xbe\xa6E\x8eS@7\xfd\x13\xbd\xfb\x84S@V\xd7\xb3\xa2\xa7\xabS@M\xae\x8b\x9f2\x1eT@\x9aE\xf9\\K\x9eS@\x93P\x87*\xa1\xb3S@\xcd\xba\xccw]zS@[;\xcb\xd8\x9ezS@5\xbf\x10c\xcf\xb3S@\xe8Z\xc9W\xb8\x83S@\xb8P\xd9t\xe8oS@\xa6\xa3E\x9av\xacS@\x15\xdd\xda\xb4)\x1aT@\xdf\x10\xca\xfe\xc1tS@\xd3]x\x0b\xaa\x1eT@\xa5,|\xbd\x07\xa4S@wB:\xff\xf8\x19T@\x1eA~$w\xa2S@\xcf\xeb\xa5}\xd6eS@\xf8\x88\t2\xa6~S@\xe4\x00\xe0\x1d\nyS@\x1bN\xd4\xa9\x00\x1fT@oL\xe3\xff\xde\x19T@H\xae.\x81\xd7zS@@\x17\xf9Z\x90~S@\x7f+@D\xc8uS@\xda\xb7\xc03\x0b\x96S@I(\x95F\x00jS@\x18\xc7\xc6\x17U\xb4S@\x91\x88\x05\xcdr\xb7S@\x0c\x16\xf4\x07\x9b\xa4S@\xf5\xcd\x9c@<\xb5S@\xaa\x1e,\xc8\xfe\xa4S@\xb5\x88c5\xb0\x8fS@T\x7f\x93\x86\xaf\xb5S@\x99\xb9\x87\xe4\x92\xc5S@\xb2\xd1y\xeb(\xd9S@qA\xc3eH\xd9S@\x9a\x81N\x8f\x1e\xb5S@\xe1\xc8p\r\x13\x87S@\x8fw\x0f\xc2\xb6dS@\x08\x1b\x89\xa6&dS@8\xe9\xf2\xd8\x18iS@T|\x9b\xc2\x93\xa4S@aud\xe5\xf5\xb5S@F\xe3\t\x93M\xb5S@29\xd6\xf3\xf0\xb4S@M\xa8\x05\x03\x91\xc7S@+\xc0D\xf3\xa8\x1fT@!1\x16\xbf7\x19T@ncoW^+T@$Q\x9c\xf7\x13\x8aS@\x9d\x08\x06]\xe2\xc0S@\xf1\xe6-E\x8d\x90S@\xe3\x1a^\x0e5uS@V\xaf\x1f;\xd9\x18T@\x02z\x18\xb5\xacwS@r\xcf\xbd_N\xadS@\xab4[\x04\xfa\xc7S@ \x1e\xb2\xea\xcd\x86S@\xe1m\xda\xf2MmS@\xb7\x06\x06\xf0u\xa4S@\x8c\xe7\xb7\x13\x9beS@\xaa`\x02d\xa0\xc7S@\x9b\x08\x7f"\x9e\x1eT@d\x8fu\x8b\xc6\x90S@t\xc2WfrmS@yE\xb0\xc1\xef\x95S@fq\x12\x16\x1f\x91S@8\x0b,\xdex\x83S@\xeeEEF\xd4cS@\xf2X\xdb\xafh\'T@\xf7\xdc\xaa\x9eqjS@\x8f\xfb0\xe9\xa4iS@\xb4\x1b\xe5d\r\x91S@7\x03_@\xcc\xc7S@\xea\xc9\xf6\x87S\xb3S@\x02\xf3@\x1f;\x9fS@\x1b\x90\x0c\xed\xff\xd3S@\x10\xac7\xa1\x04.T@\x83\xdf\xeak\r\xcaS@\xd8v\x1e\x16A\x89S@1l\x94\x8bD\xb7S@k\x84\xdf\xe5\xae\x99S@\x03 \x8b\xfb\x99\x92S@*\xe5\xe9\x10\xe5\x83S@A\xf2\xb7H\xc9\x04T@a\xa6\x9f\xf8\x03dS@\xbe\xd3\x1cf\x93zS@9\xcc32\xe4eS@\xd1\xaf\x98\x96\xd0fS@\xc2\xdc\x9e\t\xbb\x18T@\x1a\x95Z\xf7\xc4\xedS@\x027VI\xd7\xb7S@\xdc\x12\xa1\xdfh7T@9\x8byU#pS@.\x8d9\xfdw\x17T@|\xd0\xe0+\x15\xb8S@\xf4\x9cF\x17\xdfxS@\xe80\xf4\xe4+\x84S@\xe3\x8c\xf2\xb1\xe8,T@kig\xc2\xeb\x82S@\xc7\x1c\x97\nB\x04T@W\xc4\x10\xc0\x9f\x04T@\xcd\x18\x80\xa9\xe3\x04T@(-\xe1\xd0\r\xc9S@\x06:\xfe\xfbq\xb8S@n\x8fgP\xa1\x11T@\xbe\x8f\x8dg\xc0\x89S@\xb6O\x02\xb5twS@w\xc6D\x99[\x13T@\xb8Q\xcb\x96\xc6\xeeS@\xec}B\xa2\xdfnS@\xb6\xe1\xfb\\\xeb\xb0S@\xf73\x8c\x93f\x82S@J_a\xb7\x10\x04T@\xaaV\xb6\xc44yS@\x87-iH\x0ekS@\x8e\xf0\x84\t\xb7eS@\x9c5\xe7}t\xb8S@\x9c\x0e\xcd\x91:\xb1S@\xe5\xef\'\x0b_\x16T@Y-\xbc\t8\xd2S@\x86\x83u\x85\x81\x02T@\x02\'\xcb\xba6\xb8S@K\x06\xca\xa1\xb6cS@\xe1*\xd5\rx\x18T@\x93\x92BS\xd4\x04T@E\xc3V\x16\xc4\x96S@jU\xce\xf6\xee\xadS@:\x1f\x03U\xdc\x88S@\xc5\x8c\xc3q\'eS@\xe8\x82\xa1\x01\xf1\x93S@\xe5\x91r\xfch\xcdS@\xaf\x0e\x1d\xe6\xe8\x9aS@\x18\xf4$\x0c\xafdS@\xf2\xcd\xfd\x1a\xc3\xcfS@\x04b\xdd!\x1d\x03T@A\xbe\xf9\xd6T\xb3S@\xd2\x9c\xc3\xb1\xdc\x03T@\n\x99\xaf \xf3\xb7S@f\x1f\xf6\xbf\x99\x9cS@=\x14\x02C_\xcfS@\x96\xfc\xd2%n\xd0S@\xae\xf2"wW\x9cS@\x12ynU\xd3\xcdS@{<m\xd6\xdc\xb7S@\x10^\xab\xeeP\x03T@\x18c\x13L\xde\xd0S@:\x8c\x92\x02\xffeS@\xee\x88\x01o\xae6T@\xcd^\xe0\xde.\xa7S@\xdb\xf6^\xce\x8b\xa7S@\x813BwN\xceS@f\xd1\x9c\xe9\xd6\x03T@4\xba\xe9\xc7\xd3\x15T@\x0e\xeep\xc9\x06"T@\xb8W\x19i\xd4bS@\xec\x8b\xa5\xc1]\xcdS@\x96n7\xcd*\x83S@\xe8\x028\xb5.\x02T@\xe52\xec\xd5y\xceS@W\x84\x84\xa6w\xcfS@\xfee:W1\xcdS@\xc2\x16\xaa"\x0c\xb7S@\xfc\x0b\xc9\x0e:\xb2S@\xb27\xf1\x1b\xdbtS@\xaf\x1c\x1c4itS@\x01K\x12\x99r\x0fT@\x9b~\x17\xb0\xbc\x8eS@\x9d\x82sdW\x00T@\xe2\xac\x8f\xcfo\x80S@\x9e\x14\xa5\xbb\xb5\xa5S@\xcc\xb8\x9c\x95\xc7\x83S@w\xc1\x9c\xe1E\xb1S@|\xcc\xbd\xd7\xda\x85S@\xdchv|\x86\xb0S@\x9e\x8d\xcb\xca\x1c\x02T@g\xf8\xde\xcd\xa6fS@\xe9\xe6fL\x1a\xf4S@\xa3}\xc5\x99N\x15T@kH3\xfdC}S@\xf3\xb9\xbe\xf28\xbfS@di\xbd!(\xfbS@\xb3_\xcd\x93\xb0iS@\x81\x19*\x86\xe8\xbfS@\xc2;*\xefyjS@\x81t\xd4\xe2\xf3dS@?\xbe\x87\xaavzS@\xc7\xcc\xfbH\x9e7T@\xa9BL(\x87\x9eS@C\x87\x8aM\xec\xc7S@\x7f7m\xa7\xcf\xc8S@\xe5"LN\xee\xcaS@\xc5\nl6\x1a\x1eT@\xfb\x0efw\x8f\xb2S@\x12=\xdf7\xbe\x9eS@\x85\xd5\xf4\xc7\xbawS@\x00\x87\x90:lmS@E~\xc7\xccI\xa0S@\xed#-\xa2bsS@\xfe\xc3\xa03\x80\x9aS@O\xb4\xb6D\x9e\x02T@eW2\x01\xf4\xd2S@i\x9b\xa2.\xf2\x1aT@\x1e\xab\xa1\x99V\x87S@\xe2\x86~\xbd\xe6\xc7S@~\xbc\xf9\xb1\x19|S@\n\x98 \x04\xcc\x16T@\xf8\xf90]:|S@\x93\x1f\xc6\xf1PsS@\xf3\x91\x9d\x84,\xb7S@\xb56m\xae\x11\xc9S@\x93\x19\xc5\x90d\x91S@\xf8(%\x04\x02\xedS@}]\xd1V\xb4\xf8S@2\x8d\xf4\x7f}\x1fT@Hd2@\x9b\x87S@\x04\x08\x82H\xb3eS@\x9d\x8b\x84\xfcC\xcaS@\xdf\xcf\x13S\r|S@\xf7\x83\xcf\x84\xb3iS@\xab?\xbe{\xf3\xa5S@9A0\x18\xaf\x9cS@,i*\x92\xa6\xd5S@\x7f\xbf\x941\xe1\x03T@0\x83\xca\xdd\x94nS@\x06\xb2\x1ds\xca\x11T@\xcd\xb8\x14\xdb\x81\x81S@\x08\xae\xebA\x85\x87S@\xd8\xb7\x96UB\x1dT@\x07\x07q{\x8aiS@\x1a\xf4\xac\xb2\x0b\xc9S@t\x99y\\\xb1\xbdS@W\x1a\x0c\x9e\xcd\xacS@\xd3\xd7\xf7\x05\xe6\xa0S@oE\xad7<\xb6S@\xe3E\xb3\xc0eqS@y>\x96\xa6\x9e\xa0S@\xacs3\xfePpS@\x07\xb0\xc8\xbf\xe1\x1fT@\x03\r\x1bl\xb1\xbcS@\x80\xbbo\xce\xdf0T@\xd6j\xde\xc4^mS@\xbd\xb1\xa349\x13T@{~\xdd\x96H\xefS@\x02\xc3\x17\x83.\x0cT@\xf5\xe0\xdas\x0b\x81S@\x96%\xa3aQ\x1aT@19\xf4\x06H\xc9S@\x17\xda\xaa\x8e@\x17T@\xda4\xef\rm\xaaS@R3\xe0\x14\x0c\xb8S@\xe31\x9dy-\x9eS@\xf4\\\x0c\xda\x86\x18T@-&\xdf\xab\x05\xcaS@\x9f\x04YY\xdb\x1eT@\xea\x98\xda\x8d\x0fpS@[w\xb5\x8c\xd8kS@\x9e\x86uj\xc6\x8cS@\xcfV\x1ag\x1c\xb0S@G\x8b\xeb\xf5o\x0bT@f\xb26\x0b}\x17T@p\x80\xce\xd2\xe8\xa2S@\x96\x189\xca\xcf\xcbS@\xb7AUBM\xeeS@}\\\x0c\x1e\x1e\xafS@\nw\xa4\xbb\xb2pS@U\xaa\xed\xeb)\xafS@^\xf0d:w7T@\x12A"?\xf8\xb6S@\x8fh\xdd\x06S\xb2S@<9\x8e\xe7\x0f\x92S@\x1b\x80\x1a\x15\xda\x8fS@1\xfe\xadhV\xb3S@\x03eA\x8a\xc6\x88S@\xc2\xd3<\x90l\xabS@@\x1f\xe5\xca.\xb2S@\x11\x9c\xdcM\x06\x7fS@K*\x9eU\x94\xb2S@\xf5\x9eY\xaen\x86S@B\xc4\xa3\xd0\'nS@E\x8d@\xf2B\xb7S@\x065\xc6\xc5H5T@J\xbf\x85\xd1\xbd\x84S@%\xfe\x9d\x08\xc6\x8aS@\x9c\x01\x1c3\x7fjS@~\x16IM\xa6\x86S@"\x0e\xe8\x8d\xa3\x84S@B\xd4\xa8\x028\xb1S@\x00Tc?!\x14T@\xd4\xc4\x19\x00H\xcdS@\x14\xd9\xd7\x08\xffxS@\t8Jg\xc2\xaaS@n\xc8\xfaW\xc2zS@\xa2\xa7\xbdl\xc3\xf0S@\x80R\xdd\xfd\xc7\x15T@\xfe\xb9\xf5l\xf5\xa3S@\xba\x12\\\x1ay\xb1S@\xa6\xce\xbb=\xea\xadS@V\xa5\x05\x99<\x7fS@1\x8c`\x19p\xb2S@i\x93v\x90\xbd\x86S@A\x1f\xdbY\x8fmS@\xe9\x96\xef\xe6rpS@\xb8\xd9U\xa1.xS@v\xaa\xba\xadIxS@X\x90\xf4~\x1b\xcfS@\xa7N$\x849\xd2S@q}\x19\x072\xb5S@\n\xb5e^\x17\xf1S@k!\x81\x10\xb9+T@\xc6-/\xf8F\xcaS@\rK\x19\xe3V\xb5S@t#[\xbc\xce\x93S@+\xe0\x1a\xd7t\x16T@\xfch\x03G\xe1\x04T@6\x00%\xf11\xa7S@\x8f\xca\xb8\xe1\x93qS@\xcfV\x97<qnS@q\xf8+\xe8#\x81S@5\xfb\x9d\x81\x9f\x11T@\x07\xcfL\x00\x11xS@E\xba\xbf\x9f\xce\x80S@`\x82\xd6^z\x17T@\xf1\x03X\x88\xc5oS@\xb6`[\x82I\xcfS@vv5\xf9\'\xb5S@\xf83\xb9\xfb\x83\xb5S@\\\xef\xaes0\x88S@X\x13T{\xa0\xc1S@\xd2)\xa5\xde(\x9bS@\xa0v\xf4\x91\xfb\x9aS@\xe0\x1f\x08wp\x81S@J\xac\xac\x14\xbboS@\x9cgO\xa0\xd4\xb4S@KD\xba\xef\xa0~S@&\xf6\xb9\xed#\xa4S@XQ\xba\x96\xaekS@\xc2\\\xb5\xa7\xdf\xbcS@L\xaa\x98k\xfe\xa3S@)$\x8f\xba6\xb8S@\x0b~\x8a\xe7\xec)T@\xb6\xff\xd24\x8c\xc7S@\x8dc\x04\x85\x0epS@\x0c|\xd2l-\xcfS@\x06W\xa4"\xbcoS@O\x8a\r_\xaa\x81S@\x99g\xf10rxS@\x8b\xd3\xc4\x84\xcf\x18T@\x18\x8a}\xbc4\x88S@\x8a\xc5\xcac\xa0\xc7S@\xff\xc7\x1b\xe5\x8e\xa7S@,\x841\xe7Q\x8fS@\x172\x00\xb1D\xa6S@\x8cq\x04b\xcd\xedS@W\xf7\xf4\\%\x19T@\x91\xcc(\x14[\xc1S@B\x9d\x90\xabP\x89S@\x1a\x968 \x8dnS@\xca?\xd6\xce\xa1\x80S@\xbf\xdd\xaa\x14?\xb2S@&{V)\x0e\x87S@y(\xefY\xbb\xaeS@:=1\xf9\xdb\x02T@>\x98\xa2\x83\xf3\x03T@\xc0\xd7\xf8b\xf3\xb5S@c~og\xe0\x88S@\xb32\xd1Sj\x9cS@\xf0\x91\x1a\xed\x96iS@K\x0ci\xa0>\x04T@\xc3\x00\\\xfa\xfd\xc0S@\xfb\xed\xee\xca\xd7\x04T@\x92\xdc\x0c\xaaO\x7fS@\r\xa0\xf8\x84\x9e\x8bS@\x0b\x94\x81T\xf9\x81S@h\x07|\xd9\xb6\x87S@\xa7\\\x08\x89\xf2iS@\x17\xdc\xe9_[\xb4S@%\xa979\n\xcdS@\xc5}\x9c^t\x9cS@Z8\xf1S\xab~S@\x87\x0c\x8f\x1a\xd5jS@\xee\x8dx\xb44\x87S@zBL\x93\x1ejS@\xeb\xf2\xf6\xaeRyS@\x87\x85\x96o\xdf\xa2S@\xd7\xd3n\xc8(\x98S@\x15U&\xb3\x0f\xafS@G\x01\xf6~\xb8\x90S@\x89p\x93*\x9b\x90S@\x83\xd6\x9f\x8a\xdd\x04T@\xd0Y\xe8\xab\x93\xb4S@\xab\\\xa6Y\xa5hS@\x9ev\x98\xa1\x80(T@Wq\x81\x05\xfcyS@h\xe8\xc8\xc4\xafiS@\xd8\x10t<\xfb\x83S@\xbf\x89\xb0\xf1wjS@\x00\xe4\x0f\x84\xb2\x19T@bK\xab\xeb\xce\xfdS@N\xe0\x84\x8b\x12jS@\xbaT\x02G\xd4\x86S@\xe4)\x93\xa9\xa6\xa5S@\xb9\xe9\xe1\xddx\x83S@r\x91$c_\xb6S@\xd1\x0ffP\xc1\xcfS@\xce\xe4\x1dq\x82uS@\xa99`\xf8\xa5\x83S@\xbd\xcb-/N\xabS@\xb6w\x086\x99\xb1S@\xe90\x1e6P\xa3S@ \xbe\xf7}\xb6\xb2S@\xc9\xc8v\xb4#iS@\xdcaA\x15\x01\xb7S@/\x05q\'\xca\x04T@\xafAZ\xc1\xc4\xa6S@0\xac\x0b\xf3\x9e\xc7S@\xb7\xe2\x16&\xeejS@\x8a\x05\x17\x7fN\xf0S@:f*\xdb\x18\xd1S@\xf7y3\x18\xa6eS@\xb9\xac\x8a\xc4\xe5|S@\xbb\xc7\x15\xfa\x0cjS@~\x01!\xd5{dS@\xe3\x1b^\xd7\x99\x9eS@\x03H[\xecm\xa0S@\xd2x.\x02|~S@\x021\x15)XhS@\xd3\xc4\xc2\xa5shS@q\x9cQ\r\x94\x8aS@\xe4,$\x06\xe5!T@\x96\x868(\xb1\x04T@J\x8b\xcb[UzS@\xef\xb0\x9ds\x1f\xafS@_\x1c\xees\xb3zS@\x03\x8f\xd7\x03z\xb7S@\x97\xfeI\x18i\xabS@z\xc1A\xa6\'\x03T@\x0f\xa3\x9f\xc7\x94\xb7S@mQ\xa5[\xf5 T@\xcd\xa4>\xb5m\xa0S@\xb4r\x8d~\xb6fS@\xa7\x1e\xed:/fS@\xbd\xfbp\xede\x91S@\x07\x10\xa7\xea\xa4wS@\xdb,\xca\x88\xc4\xb3S@\xfa\xfc\xef\x9b9\x02T@\xc4/\xc7P\xb0zS@{\xb6\xdb.zfS@\x10\xb8S\xba\xa3\x1fT@\x99\x86\xf9\xb1WsS@-\xa4\x98>\xe8\xb7S@\x0e\xed\xdd\xf4\xd4\xb7S@\x9e\xed\x1c\xaf"{S@d!;\xe9"\x91S@;`^\xac\x9c\xa4S@\xab\xff;\xf2C\xafS@\x17\xa1cx\x96\xafS@\xe1\x80\x8a\xca\xecqS@\xa2\x9ew\x96h\x9eS@#q\x83\x9c\xdd\x03T@\xd6\xe3\x89\x86J\x8aS@\xd9\xf9\xd6\xd3\xa4\x02T@:\xf1\xb4\xf2\xbbiS@F\x7fG\x9dp\xc7S@\x9e\x02\xfa\rLeS@\xfb\t\xa6T\xb6fS@\xdb4\x04s\xe1eS@\xea\\\x1e\xd6zsS@\x08-\xa5\x89@\x97S@\x8d\x97\x7f\xd8\xd0\x9eS@\xe7\xe1\x01\xd0\xd2}S@\x8e\x8c\x9f\xc5JpS@%\xbd\x1c\x9c\xf9\xcdS@\x9f|\xe3T\xcb\xa2S@v\x97\xf3\xb1\xf4\x8dS@\xad\xbd\xb0\x11\x80\xceS@\xd8\xe7\xed\xdb\x87\x04T@@\xc6\x98\xb0\xa1\xa0S@\x0f\xe60R\xd4uS@W\xf2\xcd\xff\xdf\xb3S@QTT>x\xf0S@6gh\xc7wnS@\\\x8c\x0f)\xd83T@ \x8b\x98\xcc\x94~S@G\x88Gq\xce\x0bT@\xe2D\xc4\'\x01\xd4S@\xf5\xe6 \xdb\xac\x96S@\xbc} i\x10\xb0S@\xa9\xda\x00=:\x02T@\xaeS\xe36\xbbdS@^s\x1c\xc8\xed\xbfS@#(\xca\xe9~mS@=[\x03\xe2\xbf\x9eS@p\xaa\xa0\xff\x1a\xa0S@\xdb\x9d\x88q\x84\x1cT@|\xaaEJ\x99mS@\t\'\x89B\x1dgS@\x8eg\xecv\xbd\x1eT@\x05\x80lH%\xe0S@\xd12c\x9aX\xf0S@\xb6\xcb\x14e\r\xd6S@2;\xdb{I\x15T@F\xaa\xd8\x92\xfe\x0bT@P\xf33N\xb3\xa3S@\xd3\xf4\x00\x96\xeb\xcaS@\xe3\xa4\xbc\x81\xe3\x12T@\xf3\x7f-\x94GoS@5V}\xd5\xef\x1aT@\xf9\x010\xd2\xc0\xd5S@\xf8\xe1M\x9a?\xa0S@\xca\xc6\x9f\x87\x14iS@U\xb2\xd9\xb73sS@ \xdc?\xae\xb8\xa5S@\xd5\xdag\xa5V\xb5S@"XGnJ\x1aT@\x1d\xbd\xf5\t\'pS@\x857jL\xf1\x19T@4QL\x81\x1b\xb2S@\xae\xcb\xc7\x9d\x88\xdcS@\x9d\ra\x04O\xb1S@\xde\xbcm\'\x08\xd3S@\xfe\xd6;JR+T@\x03>\x9b_\x94\x81S@\xf2%:*e\x90S@\xdb\xeb/\xaaNsS@!\xed(n\xa5\xb4S@>\xaf6\xdd\xdf\xb1S@\xf0\xcb\xe5\xb2\xaf\x18T@\xf8+)\x0b\xd2wS@\x80\x96jk\xbc\x0fT@\x94\xad\x83\xd8\xa8\x87S@\xa1\xce\x8e\xad\x07\x12T@<T\x97N7\x89S@\x06q\x7f\n\x07mS@\xfco\xbb6\x91eS@\xd0c\xbf\x1d\x0b\xc8S@\xd6\x85\x94\x03A\x90S@EZ\x19\'\xd1\x03T@\xad\xea\x98>;uS@\xa8\x0fn\xe9\x19\x03T@%\xf3\x16\xf8\x80\xb8S@\xff!\x91\xb7P\x94S@\xe1\xae{\xbdZsS@[M\xb7\x90\xcb\xa2S@\xb4F\x05_ \xa2S@P\x02\x94\xee\x96\xf4S@\xc6<\xe0\xfc\x92\x91S@Ea\x87\x1e+\x1eT@\xe3x\xb6\xba\x90\xb6S@\xcc\xa6rQ\xa6\xb4S@EV\xdc?\x1ajS@\x87\xd0\xeb\xf4\x80\xa4S@\xa1\x8a\xeaG<"T@b\x93tVZ\xb7S@\x00$G\xfc\xb7\xaeS@kL\x82\xd5\xb7kS@b\xe3\xab\x93\xe4\x1eT@\xef\xf5\x8d\xd1(\xc8S@97\xb7\xf1a\x12T@]\xaf\xeb#\xf0\xafS@/\x03k\x0e\xf3\x80S@\xf3\x8c\x9d\xf3\x1c\x8fS@\xc0\xdd\xfepT\xcbS@\x15\x13q\xd5\xa5\xb4S@&\xaf\x1c\x9e\xb8\xc5S@\x89\xd5\xf4\x94\'mS@;\x07A\x85\xbf\x86S@\xb4\x13\xc8\xf1\x16\x8dS@\xfb\x1fxl|\xcbS@g\xbfM\xe2\xa9\x90S@\x08$\x12\xbc\xaa\x85S@\x0f\x9d\xf52\xe1nS@\xeeD\x04\x94*\xd2S@S\xc6\x9e{\xaemS@k\x1f[Q`mS@V4\xe5\xe7\xb7\xbaS@\x93\xcb\xa9\xf4\xd2\x8aS@\xf7e\xe5\xe0\xf9oS@\x9b\xaa\xb9\xbeipS@\x0e\x83\x12\xbb\x97\xc1S@\x83\x9dv\xbb\xbc\xc1S@T\xb1\xb0\x1c\xe9\x84S@t8\t\xee\xac\xc9S@\xb93|\x1b\x84\xd4S@\x95\xf9\xeb\xde8xS@\x8fp\xa4"X\xb3S@\xac\x93\x16\x9b@\x84S@\xf4\xdb\x0f\x01X\xd5S@p\xa0\xcd*\xeb\x04T@\xd0L\xe2\xe5\xe8\x19T@\xf7\x1f\xde\x89\x1c\xc7S@;\x85\xac\xad\x02\x05T@\\\xb6\x9e\x18\x07jS@\xff)\xb7N^\x04T@\xf6o\xf1\x16\x93\x04T@(\xc7=L(\x94S@\xf1\xa5\x82\x00&jS@=\xd7.~\xa3hS@\xea\xe9/h|jS@kND\x02\xf3tS@nH$p\x02\xaeS@\xe5w+\x959\xb5S@\xa0\xc2&\x82:\x88S@\x08\xb2Q\x90\x1a\xc7S@\x1d\xd8l\n\xc1\x02T@w\xefb\xa8]\x7fS@&~f\xefO\x98S@,\xfd\xe6\x19\xa0}S@\xc4\x97\xf12U\x02T@\x00SIA\x0b\x89S@7\xa6\xc7\x02\x1c~S@\xba\x07~\xbe\xaa\x95S@\x06\x8b\x19q\xaf\x87S@I\xf8I\xfc\xbb~S@n\xb9\x8e8;eS@\xd0\x7f\xc2\xb5?\x87S@\xf0#n\xa5\xd6\x81S@c\x94\xdd\x04D\x99S@in\xb7\x9e\xdcgS@\x9f\xfe\x96s\xd1\x87S@beE\xc1*yS@\xdeO \r\xf2\xa2S@\x1d-\xa8\x1f\xb9\x86S@\x1e\xccE\x10\xb8\x82S@\x92\x08\x02\x9f\x03\x9aS@b.\xcf\xed\x9c\x99S@\xe5\xad#\xc2x\x87S@\xb5\xd8\x82\xa7:xS@\\\x80)\xce\x9bfS@{2\xc0#u\x83S@\x9b\nWo\xb6\x86S@\xb1Y\x08\xa6T\xafS@\x10\xa6\x93\xdcAfS@\xdc\xcbI\xff\x0e}S@V\xe3C\x14H\x86S@\xf4\xe6R\x83\xd4zS@=3\xcd\x83\xa5zS@^(\x1b\xe8k!T@\xc8\xdb\xd0\xa0\xd2"T@\xc6\x07y\xcd\x8eeS@\xf8\xcc\x0f\xa7\x8d\xb3S@\x03\xc2\xaf\xe9w\x8bS@\xd2\xb9\xfcxAuS@\xc3)\x8a\xf6m\xafS@\x95sqo<\x02T@6L\x05\x89\xd5\xabS@\xf1S\xa4\xb1W\x9fS@\xaf\xccSF\x9a\x88S@\xe5\xdbi\xed\xdc\x90S@\xf4\x8d\x7f\x06]eS@\xb3N\xaf:o\xa2S@.M\x84\x9f-\x9fS@&Pg|\x01pS@U\x81\x03\x12g\xb7S@\xe5V\x12N)fS@\x884\xbd\x85\xdf\x93S@\x05\xdb\xc0\xb1X\xcfS@?\n{\xda\x97\x86S@\xcb\x8c\xd3L(\x16T@\xc1 e\x07\x13\xd1S@,\x16&\xf7\xb7~S@\xbb\xb9\xd7\x9a8\x8aS@\xbf\xf2\xd6|Z\x91S@U\x02P\xc8\x19zS@,\xad\xf1\xa4z\x89S@\x0f?\xc62\xd1\x89S@e\x1cz\x1e\x87\xc8S@\xee\x1e\xdd\x80\x83iS@\xa1\x06\x94\xea\xa6\xb6S@\x00\xf8AL[sS@\x93_\x8aT7\x81S@\x93\x9e\x8eL\xa2\xa4S@\x0e\x1d7\xb9\xbf\x04T@%\xf0p%GiS@uP4\x1c\xda\x03T@]\xa8\x10\xfd\xbdiS@F\x99\x87\xd6\x9a\x02T@2\x1e\xce\xea\xca\xa0S@6\xf4\xced\x1b\xb6S@\x16\xd6%4S\xeeS@\xe3\x9d\xe4\xae\xf9eS@[\xfcn\xa4\xd2\x1eT@.+\xea\xf4GfS@\x11\x805\xa0\xad\xc7S@t>z\x8blkS@\xdb\x19f*%eS@//h\xc3@\x03T@\xc5\xdep\xfa/hS@\xb6\xfa\x86\xd5\x9b\xb7S@\x14\xbf(\x1b\xf3jS@Y,Y\xf9\xec\xb8S@\xadY@\x8f\x0b\xb8S@\xf0a!\x14\xf6\x93S@\x06\xb9\x9e\x9b\xf1\x0bT@\xf1\x8d\x0e\xfe\x8e\x16T@\x13K\xf2\xf1I\xcaS@\xb2\x07\xde\xc9x\xcfS@\xf7~7\xde\x9e\xc7S@\xf2\xfa]\xa2\x8diS@\xe0\xd9\x9e\\\xf1\x04T@\x87\x13\x8bj?\x88S@9m[\xf1\xca\x04T@F!:\x9a\xcdiS@(\x88\xd4\xb3\xdd\x04T@s\x9c\tZ\x98"T@/o\xd1\x17V\x1aT@\xa5\x03_RD\x89S@\x06\x97\x8f\xde\x8a\xd4S@\xb60v\x15\x88jS@\x13\xb9o\x0f\xca\x19T@\xca\x98x\xc5\x03!T@\x8e\x0f\xb8\xe3\xdc\x80S@\xa2!$\x96L\xfeS@g\xf4`Q|mS@)\xbc\x14[\xf5\xbfS@\xcc\xe4\xf2\x13\x88*T@\xbd\xeb\xcb\xeb\xed!T@(\x0cL\n\x11\xa4S@o^g\x18\xcejS@{_M\x12\x95eS@Q\xf1\x1fsU\xa5S@\xa8\xef\x96\xf6\xa9\xaeS@\xad\xb4\x89\x137\xefS@\xdf\x9d\xd9\xd6\xc2\xeeS@a\x1f\xc8\xb7\x9d\x80S@\x84@\x81\xb5\x8f+T@\xd4!\xe1\x0e\xb1eS@H\x97\x96\xed\xdc\x88S@=b\xfe\x0f\x08\x9cS@l\xad\xa6h\xed\xc0S@+\x05\x92\x8f\x9a\xacS@\xdf\xeeA\xe6l\xacS@\xc3Ir\x01\xbeeS@\xd6#I2R\xabS@-\xaa\xd0|\xbe\x9bS@\xc80a\xd2\x9b\x89S@w8\x1e\xafC\x03T@jGS\xf2p\x94S@\xd0\xee\xaf\xed\x8e\xa7S@)\x7fT\xcaj\xaeS@\xe6\xff\xa1X\xf7\xb7S@L\xb2\x99|\xb3\x14T@\xba^\x16\xeb\xf8xS@\x9b\xf3Q\x1f\xf6\xfdS@\x1c.\xc3\x9bE\xb8S@6\xb1\x07dC\xd3S@\x8b\x08\xdd\xbb\xcb\xb0S@A\xd6 \xfe\x06\x88S@"\xd8\xfe_`\xaeS@\xc3\xc7D,\xbehS@\x98E\x94\xa75\xa7S@\x9a\xb6b\r\x18\xd6S@9W\x13\x95\xb0\xeeS@\x8a\x05\xb1qm\x91S@\xa37\xed\xcfB\xb5S@\x90\xa0\xb0\xfamjS@\x19\xac\x9cM\xae\xcbS@\xe0Z\x8a"\xbd\x1fT@\x8f\x18\x9f!wyS@\x9b\xd2\xd7\xf2\xcc\xb9S@o\xe9\x93;\xad\xb2S@(v\xdc\xbe\x12\x14T@\xd9-\xa8y\xfa\x9cS@\t\xde\x11F\x82~S@6\xe6\xbd\xa7\xf9{S@\xfeQ\x87\xf4c\xb5S@wdL\xc2Q\xa0S@\xd1\x1c\xa7LLpS@\x04\xce\xa9\xd1 \x13T@\x98j\x80\xfdy\x02T@\xec\x87\xb76`\xcdS@\xb9\xa9\xf92\xd6oS@(g\x86h\x88\xb8S@\xf7k9>|pS@\xffT\xed1}\xccS@:\xbc\xbdxGgS@\xc9\x81\xcc\xd6\x0b\xd3S@+\xe0"\xe5~0T@\x9f[<\xc5\xc8\x03T@\xd1e@g\x16\x03T@\x98\xd2S\xe0\xff\xb4S@\x15\xb17\xc3\x05\x88S@\xbf\xe1vQ\xa2\xccS@\xea\xa7\xf1o\xd5zS@;K\xac\xc3\x8eiS@\x9c~%\x0bW\x9fS@ag\xd2\x8e\xd2yS@(\t\x9f\xd4\xa1\x13T@Kd\xba\x1cHyS@7\xb4\x1e\xa0\x910T@\xd7x\xa7\x9b\xe5\x87S@\x98U\xaa\x14\x89uS@\x05\xe2\xd8M\xd4\x95S@^\xeb\x94x\xecxS@\xf1-\xad\xde\x00tS@\xac\xe9\t\x04R\xbaS@9"\x1b\x80PiS@ "\x89\x0e\xde\x02T@\xfbi\xc7\x87\x19\x7fS@\xae\xc2\x9b\xef\xc8lS@MP\x88G\xca\x03T@\xf4\x953sW\x93S@\xbf\x9fC!/\x02T@\x85<\xa7LC\x02T@\xa5"\x05=7mS@'
p22
tp23
btp24
a(g3
(g4
(I0
tp25
g6
tp26
Rp27
(I1
(I2197
tp28
g13
I00
S'y\x1e\xeby\xe3P4\xc0\xfc\xf0\xe7\xd6\xf0M4\xc0\x8d0\xb7\xc5\r\xcb1\xc0\xe4:mG\xc1\xdb4\xc0\xcf\x1b~lXC4\xc0\xea\x1f\\\\\xde\xfc2\xc0\x9c\xab\x03;\xa9E4\xc0\'\xdb\xaf-r\x8c3\xc0\xf321\xa1\x9bG3\xc0\xbb,\xce\xd2\x8b+3\xc0+@\xd0\x98;%4\xc0\xa4n\xf9\xff\xa3t3\xc0i\xc0\x9a\xdc\x9c/3\xc0\x99*\xafx\x12\'5\xc0\x7f\x1c\xe2y\xa0\xde4\xc01\xd9\xe9w\x1bx3\xc0K\xe2)\xa9*\x153\xc0\xc5&4j\xb0\xf24\xc0m\xfd\x01\x0f:\xfb3\xc0\xeb3T\xbd\x19\xf72\xc0\rC\x18x#\x174\xc0\xf7\x8bx\xc5\xdf\xa34\xc0md\x94\xaf\x04\x0c1\xc0]\xed\xf02\xc9\xa93\xc0\xc3\xe0f\xdf\\62\xc0V\x94\xbe_\x8e\xff2\xc0w\xab\xbeWy\xf24\xc0.\xc6i\x11\xa1\x0e3\xc0\x0f\xc3{r\x8b$4\xc0\x90Q\xa9\xc3|\x843\xc0\x86\xbe\xf0\xa9\xf3{3\xc0\xcf\x11f\xd5\xd7\xe02\xc0\xbb=\xe4\xcf$\x035\xc0:\xbatR\xf2\xce1\xc0\xfe\r\xa3\xe8\xc5\xaa1\xc0\x0f.C\x96\xedy3\xc0s9\\Cb\x133\xc0\x89\x17<h\x85\x854\xc0k\x18\x05\x9c\xc8y3\xc07\x03)\xe47N3\xc0R\xa9\x8a\xe1\\\x083\xc09s\x85!1\xaf3\xc0e\x07/\xbf\xed,4\xc0\x91gI\xe7\x0c\x153\xc0\x98\t\xe9\x1a\x9f\xf54\xc0\x982\xd2\x90\xb4\x143\xc0\x93\xe3\x1eS\x88\xad1\xc0\xc9-\x86*_\x1f3\xc0\xe2\x08B\xd6A\x8f4\xc0\xa1U\xc2\x94\xcf\xf13\xc0\x0c\xe5\xa4n0\xac1\xc0\x80\xfa\xb5\x13\x13\x173\xc0\'\xd6\\P\x08"3\xc0Cp\x00Ofi1\xc0\xec\xe3\x93\xa7\x83\x914\xc0-\x0c?\xdc\x8d\x7f4\xc0\x01\xd40}\xe825\xc0\xffg\xe0f\x9d15\xc0\xf7\x01_#\xc1O5\xc0R\x84\x13\xe6\x08Q5\xc0\xea\x0fV{\x10\xb72\xc0\xfe\x9c\x08\x80@85\xc0\x1dR,\n\\75\xc0\xbf\xa9\x88\xb3\xc5\x1b1\xc0k!\xd8\xca U1\xc0\xdaMj\x93Wd3\xc0_\xe8H>&\x864\xc0\xac^5\xa9y\xa14\xc0\xefk\xb2y\x80 3\xc0\x90+b\x05bE5\xc0z\xfdP\x00\x01\xfe4\xc0\x0c\xac8\x04tW/\xc0\x8b-@\xa3oa4\xc0\xf3z!f\xe9=3\xc0\xe4\xc2\xd7\x12\x02[4\xc0\x14z\xff\xa6KO3\xc0\xe8~\xa8\xd1gY4\xc0\xfc\xf3\xa5\x8b/\xd42\xc0\x04\x07\x11\xaekm4\xc0(y\xc7\xec\xe9Z4\xc0\x8e\xb1\n\xc0>\x884\xc0\xa5\xc4\x95\xf6\xect4\xc0\xe0\xa6\xc4$\xd4z3\xc0\x15\xd0\x0c\xfb \xdf4\xc0F.&_z\x153\xc0Mj\x01m\xf9\xa43\xc0} iV\xa6\xad3\xc0Yg\x97y\x8f\xad4\xc0^\x9e\xec\xb1\x81\x8a4\xc0\x04\xc5\x82(\x14}3\xc0/^O\xc7\x1f\x883\xc0`^\x0f\x8e4\xa93\xc0\x93\xf5BWq\'3\xc0\xd5\x8c\xccR\xa4<3\xc0\xa73b\xb0\xd8(3\xc01\x0b\x84\xeb\xff\xa73\xc0\x82\xe8j\x1f\xc1~4\xc0%\x89cgh^4\xc0l\xab\xeb\xfb\x1a\xc43\xc0\x9a\xee\xc9C\xa3x4\xc0*\x87\xcdE\xbaK4\xc0\xf6z\xfbk\xd045\xc0&[\x0e\xc5r\xe51\xc0\x9b\xd3$\x8b\xd1\x1b4\xc0\xc4\xdb\xceX3\xe01\xc0\x1b\xfd$\x7f\xfdO3\xc0f\x0f\xca\xd5\xfc\xfc3\xc09\xd8\xea\x80k\x971\xc0e\xdb@!\xdd_4\xc0\xcas\xb2\x90\x1b!4\xc0\xfbg\x84\x03\xeb@4\xc0\xc1\xcc\xc5R\xe5\xde1\xc0\xb2\xe9~\xb1\x85\x194\xc0\xccA\xf2\xe5\x17\x973\xc0\xbf-\xcc\x0b\xd7\x7f5\xc0O\xb1>\xf5w\x0c3\xc0\x9cQ\xe6\xe0Z\xff2\xc0\xee\x85\x7f#}\x883\xc0\xedzK\x9b\x03\xa91\xc0!j+v:N3\xc0\x7f\x1e\xab*\xf4:2\xc0\xf2\xdaG\x14\x89T3\xc0/^O\xc7\x1f\x883\xc0\xc4\xc6\xe4\xae\xdd\x803\xc01n\xb5,\x0602\xc0\xc1\x08\xb9\xbd\xe1K4\xc00#\xfb\x94\xc8f3\xc0\x05\x9a\xba\x19q\x115\xc0+`\x9a\x92\x19\xee2\xc0\x99\xea\x9dKv\xfb3\xc0|\xc2h\n\x9a\x885\xc0\xe4\xff/#\tJ4\xc0\xc4\xc6\xe4\xae\xdd\x803\xc0\xb7 \\\xbf\x1f\xe14\xc0SM\x96\xf1[\xb24\xc0\xf3\x8c+\x06a\x1b5\xc0\xc3\x10x:\x1c(3\xc0\xf6\x91\xfd\x1e\x92\x875\xc0\xe4j\x80[\xaf\xf62\xc0\xae\xe1\x92\xb8\xb2\xbb1\xc0\xc5\xa6\xd5\xbe\xf7{3\xc0)\xb72\x0c\x90\x8b3\xc0f\x14\xe7ym?4\xc0W\xa8\x11\xaa\xa9\x804\xc0\x08\x9c\xaf\x8ax\xb43\xc0\xa8\x05\xd6#\x0022\xc0>\x83\x94\xf7<=3\xc0)g\x9f\xda\x03J2\xc08\x0f\x9e_#s4\xc0\xa2~\xaf\xacdA4\xc0[ IS\xfb\x8e5\xc0k\'$\xe1\xfb$3\xc03\xfa{\x90\xbb\xe75\xc0.a;\xbb\xeb\xba0\xc0r\xfbOM\x9383\xc0\xb5\x18\xc1\x8d1\x925\xc0\x14P\xf3:\xf5w3\xc0D\x0c\x0cc\x08\x824\xc0\xe9\xb4\x8f\xbb8f2\xc0:[Jr\xf9\xc34\xc0\xad9\\\x01\xe5\xad3\xc0\xf6\xc3\xfbHM\xad4\xc0\xc9\xb9\xfb\x9c\x1c\x7f4\xc0\x8c9k\x80gg3\xc0\xd8\xbf\xd49+S4\xc0\x97D\x1f\xccX\xb53\xc0\xe4W\xa6]\xcb\xf62\xc0dO\xc1\xd9\x96\x914\xc0[ IS\xfb\x8e5\xc0\xe9-\xc7\xccD\x801\xc0 \xb4\x1ec\x17/4\xc0\xa1\x0b\x96\n p4\xc0\x92\x91\xb9\x12A\xe21\xc0d\x9a\xe1_\xb6\x1d4\xc0q\xe1\xd9qp\x7f5\xc0\x9eK\xab\x06X\xc74\xc0\x9d\x85s\xb1\xe9T3\xc0\x88`\x00\xaf\x14\x0e4\xc0\x90\xb8\xc9\xd7O\xcf4\xc0\xfaHK\xea\x00\x7f3\xc0p\xb0%\x8fe\x8c3\xc0L\xb2\xb1\xe2\xf2\xb74\xc0\xc9\xe2\x90\x05\xfc#4\xc0_\xe9\x98Qe\x191\xc0\xc7\xcc\xba\xdc\x9d*0\xc0\xea\x1f\\\\\xde\xfc2\xc0\xdb\xbb\xf2`\xb1]5\xc0\xc0\x89-R\x88g3\xc0\x9b\xea-\x0b103\xc0\xd0\x1b\x83\x97dQ1\xc0h\xf5=\xf2\x83G4\xc0|\x0bw\xab\xd9e4\xc0\x1a\x0f\xf9\xc7a\x0c3\xc0*%\x9fy4\xe51\xc0\xb6\xb0\xbe\x814c5\xc0y\xa0\x1e\xe3\x97B3\xc0\x0f\xaa\x1d\xcep\xb23\xc0\xb7R9\xd7\xc6-3\xc0M\xaaY\x0b\tN4\xc0\xa3~..\x14v3\xc0Ph\xa1\xb5\xc6\x8b1\xc0l\xb2\xdd(u-3\xc0\xb0`\xa8\xa2\x8e\xb91\xc0\x833\x0e\xd9\xbb\x1a5\xc0m\xf4\xeaY^X3\xc0\xcb\xaer\xd48\xef1\xc0\x89\xba\xd8\xf5\xc6\xb13\xc0\x7f\x9e\x9ay\xff\xff3\xc0\xbeS\xe8T\x1f\xaf0\xc0\xed\xf9j\xc2\xda\x802\xc0\x81\x11\x88\x85\xf5\xe33\xc0\xe7\x9a\x9b#\x08\xaf3\xc0\xb3]\xb7X\xe0\x934\xc0\x1brK\x9ak\xb94\xc0\x9d\t\x93\n+/4\xc0U\x1f?\x85\x10\xd81\xc0\xd1\xb2\x8e\xf0\xb7\xe73\xc0\xe4\xd2\x90\x19\xd8\xe52\xc0\xbb\xe7\xf1Ni75\xc0\x98\xf6\x08U\xed24\xc0\xd0\rQ5\xef\xfe4\xc0\xe1\xe4\xdb\x94\r\xbe3\xc0\xa3\x06 \xc4\xa7\x1d4\xc0$\xeegu/\'4\xc0\xb1\x7f\xec/\xe8\xf14\xc0~\xb5\xbc\xe2]$1\xc0\x87\xa1\x8e\xc22\xb93\xc0"5u\r\xb2\'4\xc0\xb6\xa1\x0c8\x8c\x9b5\xc0\xb3x\xb4\xcbh\x973\xc0\xa2e{\xc2_\x893\xc0,T\x00\xd2\xc2<4\xc0X.\x1a\x04\xb9\xd41\xc0\xe2\x14\xc3\xb2\x98\xa24\xc0\xa0*\xc0D\xa0\x8d3\xc0/6]T}-5\xc0\x19E\x80b\xab"4\xc0\xe4\xcb"\x93M\xac4\xc0v&g\x92\xc8z4\xc0\x11 \x88\x0cQv4\xc0z&\xf9\xa2\x9f\xb64\xc0H:\xec\x8c\x10\xff2\xc0u/p\xa3\xc5\xf64\xc0O\xc3l\x87R\x974\xc0a\x01u\xd5\x93\xf10\xc0\xfb\xb0\xa1\xfdN\xab1\xc0\x97c\xdb\xf7\xe3\xe04\xc0\xda|3V\x93u-\xc0y\xee\xee\x81\xc8~3\xc0{\xce\xf7\xe8\xbbq3\xc0\xf1\xc1\x80\x7fa\xeb2\xc0\xebS~%1b3\xc0\xefy\xd8\xae\'\xff3\xc0\x84_)\x1aZ\x7f3\xc0\xc9\x86\xe3\x9b\xdd\xf13\xc02\xaa\x98\xf8&q4\xc0|#O,\xb0\xc91\xc0\xb8\xdc};h\xac3\xc0w\xdfZ\xb6+\x8f4\xc0\xf4\xda\xcf\xc35{3\xc0\x95gM\xbc_\x014\xc0p\xb0%\x8fe\x8c3\xc0\xbe \x15\xef$63\xc0\x0f\xf4\x93TX04\xc0\xea{\xb1\xf1Ze4\xc06\xdb\x10un@2\xc0\xa1r\xfc%\x01R3\xc0\x93\xfe9\xa6\xed\x134\xc0\x9a\t\xb2M(\xf34\xc0\x1d\xcb\xe3_vc4\xc0\xb2\x93\xe2\xe9W\x193\xc0\xf2\x11\xb1\x08\xf2T4\xc0\xe7\x1fW4\xb6\x9b4\xc0/d\xc6Vp`3\xc0-r\x1fV\xe8a3\xc0\xc3\xe0M/\xc4n4\xc0h\xf3\x8b\xaed&4\xc0P?\xb1\x17\x8f\x1d4\xc0U\xec(\xe8\x1f{1\xc0\xd7\xfa\x07\r\xeb\x1c3\xc0\x02rI\xc8"a1\xc0\xd4\xe5\xaf\xef)&4\xc08I\x92\xd4\xea\t3\xc0\xe8\x18\xf4\xe3\xc844\xc0\x99\xee\xb33\xba&4\xc0\xa7\\,\x07\xfc\xfe3\xc0\xc6*G\xb1\xb3\xa14\xc05\x02(\x95\xf8\x834\xc0H\xbd\x99Bs\x134\xc0\x0e2v\xa1S\x194\xc0\xdf\x8b\xd6?L\xc61\xc03\xe5V\r\x17,3\xc0iu\xae\x87\xe2\xd21\xc0x\x11\xff\x92Wu4\xc0~\x11\xee\xaei\xb13\xc0<\xf1\xd1>\xac\x864\xc0yz(\x15\xf3\xb53\xc0D\xeb\xf7\xa2\xfa\xb13\xc0\xde\xe9df\xa6t3\xc0\x1a\xf4\xb60\tM3\xc0\xe4!\xff\xa4\'\x893\xc0"\xbe\xd7_\xfbq3\xc0\x99\xb0\xa1\xde[A3\xc0\xc7\xf2,\x87\xcd\xed1\xc0z\x10\xefu4\x0e5\xc0\xa2\x03\x1b\xa8\xc5\xdc4\xc0\xd9\x8c:w\x9c63\xc0\xc77W\x02\x08\x8e4\xc0\x07G\x13\xb2os4\xc0Op\x0b\xcaq\x0f5\xc0\x12N\x9d\xe2z\xd31\xc0\xca\x0c\xfb>\x04\xf33\xc09\x95\x0e\x97c\xb04\xc0\xdc\x11\x84\xff\xc1\xa04\xc0\x14!\xc6\x02\xdf\x024\xc0\xccHn\xbey\xbe4\xc0\xd6\xf1\xca\xe5`\xe33\xc0\\xC\x15\xc7\xb84\xc0.\xdb\xb4\xbe\xe6\xef3\xc0Y\x05>G6\xf93\xc0MK$HR\xd04\xc0,\xd5\xe4\'^.3\xc0I\x15p\x05\x9635\xc0IN\xaeZDY3\xc0\x1at\x85\x1eZ\xbf4\xc0E\xc4\xcek\xd4J1\xc0\x071P\x859U4\xc0\xab\x95\x9cu\xf7\xa74\xc0jgN\xc6\xfa\xa33\xc0\xb6\xb5T\x14\xf1\x144\xc0\xec\xc8p\x88\xc6G4\xc0\x90G\xa8*\xd9X3\xc0t4\x94\xa9~\xf83\xc0UN\x8c\xa7\x8b\xc91\xc0\xf9\xc5cd`\'4\xc0z\\0\x1c\x9f\x174\xc0C\x13/\xb8\xe9\x1d3\xc0\x19\re&\xb174\xc0\x1c\xa2\xcd\x1di$4\xc0\x1e)\xf6Yj\xaa3\xc0\xd7\xaejlT\xbf1\xc0\xe2\xb0\x8f\xed\xf1\x1c5\xc0n\\\x95l\x0b\xa51\xc0z\xd8\x94\xf4U\x864\xc0\xa0\xc5\xd7p\xb2\xe44\xc0`C\xc1f\xf0\xe24\xc0&\xac\xf1\x06l\xf74\xc0\xbe\x15\x8b\x9aA92\xc0\xb3\xa7\xf7 \xbc$4\xc0]p\x98\x19\xb1\xb84\xc0\xac^5\xa9y\xa14\xc0\x95\x8c\xec\\\x83\x834\xc0\x1b9\xc3\x9f&\x824\xc0\x8c\x11\xd1\xb7%\x844\xc0\xe9\x8e7[ h3\xc0\xea\x8dJ\x8d\xec\r2\xc0\x1e\xee0\x00i\xe63\xc0\xd3,\x94\x04\x8b23\xc0\x9d\xef\'\x9c\xe2X2\xc0~3_3\xfcj2\xc0\x15\x96O\x08\x99\xe71\xc0\x0b\x17\x846\x94\xb44\xc0Q\xd0\x8c\x86\xe2\x8c4\xc0r\xfbOM\x9383\xc0\xe5$`%\xa7$3\xc0b\xec\xeb\xda\xcax1\xc0c\xb1\xd1[\xd7\xa93\xc0\x12\xbb\x9f\x0fQ\x983\xc0\xd19\xcb\xb7\x93+3\xc0L\x88u\xadV\xd94\xc0CiY\x9f\xcb\x864\xc0\xa3\x1bdb\xebW3\xc0\xdc\xac\x9eY\xc0\xaf5\xc0\xc2\x07\x9au\x85\x911\xc0\xeb\x8eSJ\x1a\x1b5\xc0\xbb\xea\x8f\x86.\x161\xc0\xb3\xd44/J\xaa5\xc0>\xe7\x1cZs\x975\xc0[9\x04~\xe9*3\xc0-\xcf\x9b\xf4\xb6\x8c5\xc0\xa4\xda=\x91\xb3\x895\xc0\xdf\xe7\xbb\x03\x8cn3\xc0\x0cD\xa0\xcb2\x1c1\xc0\xc4\xa3^\x0e.\x903\xc0\x85\xa3{\xb8\x05\x1a4\xc0\t\xdc\xa0\x87\x9b\x9c5\xc0\xcc\x0f\x8cC\xd5\x8e5\xc0#\xab\xbb\xa4r(3\xc0\x17\x1bj\r\n\xc73\xc0R\x96\xffen.3\xc0\x10\xa5\x94\xb7Ii1\xc0\xc1!\x8d\xef\xad\xf04\xc0\xdc\xd9u\xd4\x8a\x035\xc0V%1%#~4\xc0r\x1f(\x97\x95\xcb4\xc0\xc74p\xd5i\xa33\xc0\xb5\x18\xc1\x8d1\x925\xc0\xf6\x91\xfd\x1e\x92\x875\xc0\xba\x7f\xafj\xd0#3\xc0\x88b."\xd5\x153\xc0\xd0\xa2\xba_\xb9\x994\xc0#\xf2\x83W-\xcb4\xc0\xb6\xaf\x95\xb8\xb3I3\xc0\xb3\x1f\xab\x1c\xb6\xa2/\xc0S\\\xa8F\x0e,4\xc0\xed\x87\x01_I\x0e3\xc0H\xa40\xae+>3\xc0\x89\xf3\x9el\xb2\t3\xc0\xa2\x9et\x95UC3\xc0\xfb\x8e\x19\x19HJ3\xc0\xbf\xae\xa3~\x99\xb11\xc0J\xc3\x18\x92\x07\x7f3\xc0M\xfc\x03\xa2\x00\x8c2\xc0\x7f;c\xc2\xf1\x923\xc0\x19\xaa\xd6=+\xba1\xc0$\x19\xb7\x18\xea\x0c3\xc0\x99\x1f\x9f\xffK\x014\xc0\xc3\x1a\x1d\xe1\x1e\xb53\xc0\xb09\xaf\xeb+$3\xc0\xf7\xa2\xb3Hg85\xc0\xbf\xf0X\xe8\xd7\x982\xc0^M/\xb7\x1ff1\xc07f|\x17\n\x8a0\xc0\xd8\x81ds\xd443\xc0p\xb2\xc4\xfb%\x082\xc0\\\xd0f4\xb1P3\xc0N\xe1g-\x9b\x172\xc0\xbex\xdb\x086\x913\xc04Qp\x11\xd7\x843\xc0e\x19\xcd\xe1\xfct3\xc0\x8d\xf0P\x06\xca=3\xc0\x0e\x17w\xc1K\x125\xc0\x82\xb1\x12\xe0\x87\xf20\xc0\xbfdT\xcav\x064\xc0\x01W\x97\x02$\xb80\xc0Q\xa1\xb9V\x08\xfa2\xc0\xfb\xd6\x06>\xe9\xbd2\xc0\xb1m\x18\xfa\x9fb4\xc0@\x8c\xc4\x00\xa1\x901\xc0]\xa6\xd3.?\xbc1\xc0\x05\x17\x93\xe9\x9es5\xc0\x90D\xab\x14Y\x1c3\xc0\x90+b\x05bE5\xc0\xf2I\xc1Oj!3\xc0\xd5{\xd8\x02\xc5\'3\xc0!\xf87,\xb7>5\xc0\x1c\x94QG\x0685\xc0\x02\x93D2\x8d\x0f3\xc0\x03\xba\xce\x132\x073\xc0\xd0\x17\xe2jf/2\xc0+\x80\xd58\x02\xc13\xc0\x01kP\x1a\x17*3\xc0\x89\x96\x1a\xfdW.3\xc07\xbbx\xa3\t^5\xc07\xbbx\xa3\t^5\xc0[\xd4\x8f\x91(\x804\xc0\xea\xf1\xe0\x1f"03\xc0E\x10\xda\x16(g5\xc0\x08h\x05\xed\xe9P5\xc0%2\x97N}D3\xc0\x9b\xb2\x85\x91\xb9Z4\xc0\xc4;\x9da\xff`4\xc0>,=\xa4\xa7\xb40\xc0\x138\xcb\xe8\x15c5\xc0\xc0]3\xae\x9353\xc0>\xab\xaeP\x1b=3\xc0\\\xac\xb0\xbe\x84X5\xc0\xdd\x139\x0f)\xb23\xc0\xdb\xd8\x16\x05G_4\xc0\xe8-`\xff\xfcX4\xc0\x10\xca\xc6\x84\x15\x173\xc0\x85\xb2\x8c\x07\xb6\x0f3\xc0\x0c\x1f\xd7\x01\\\x9c4\xc0-\x9a\x1fX)\xec2\xc0\xcb\x0b\t+J\x9f3\xc0\xb2\x1f\xe0%\xa9D3\xc0\x91\x84t\xbc<x4\xc0\xc3b\xd9\xefT\x824\xc0\xcd\x8b\xf4m\xef\xd82\xc0\x85\x0bZx%\xe02\xc0\x8f\xda\x91FcE3\xc0p\xbe\xc4_\xeb\xf20\xc0\xa9\xd0j1n\x124\xc0\xea\xd2\xebt\xc7\xbf1\xc0\xe7\xdb\xa0\x810\x074\xc0\x1d\x07\x1e/\x1a\x023\xc0M/`\x00\\\x003\xc0\x89T\xbew\x90n4\xc0\xdeE\x00aOt3\xc0~K\x10\x13\xe9{3\xc03\xf2\x97\xf5\xb9\xa24\xc0f\x15\x8d\xc8\xad\x023\xc0[i*\xc9u~4\xc0\xd8\x80\xc0f~D4\xc0\xc7v\x14kK\x1f3\xc0\xfe\x90\xc3R\x9f\x8e1\xc0\x11gs\x8fI\xfc2\xc0\xdb\xe5_\x90R@4\xc0\x9d\\kc(N4\xc0\xed\xd2\xa2\x8f\xcbJ4\xc0]\xc7\xb2\xe3\xb3G4\xc0K"\x8a\x0f\xdfE5\xc0\xc9\xe9r\xf1\xfb\xfa3\xc0;{%Tw}3\xc0\xa0\xf1\r\x93Ei3\xc0\xcc\xfc\xb1\xb1\xe3\x165\xc0S\x06B\x0b\x14\xf12\xc0\xd2\xf0V\xc3Cu1\xc0\x1c\xc0g\x1a\xd6~3\xc0\'\xb2\x81cY\xb44\xc0\xdcW-\x1b\x1a\xee4\xc0k\xbe;\xf6\xb2\xe32\xc0\x06\xb9nU\xbd\x833\xc0^\x15\x93\xa7\x9f\xb20\xc0\n\xb9\xdb\xd2\\[4\xc0Q\xb0\xb5o\x0e|1\xc0|#O,\xb0\xc91\xc0\x81H\x96\xbe\x0bt1\xc0)\x1f\x1f\x11\r\r4\xc0\x14Z-\xe1\xf0\x964\xc0E&\xd4\x16\x14z3\xc0\xc2\x16{[\xa4R2\xc07g#\xeb8\xd74\xc0\xc2\x9cQ\x8d`u4\xc0\xc4\xe1i\xe6\xc3@5\xc0\xc5\xc1\xa5\xb2\xa6|3\xc0\xe2c\xfc\xb1\xe5D4\xc0\x001\x07\x82\x9ak3\xc0\xfb\xe0\xb6xw_4\xc0\x0c\xd4(7\xb1\xd12\xc0h\t`\x89\x93\xcb2\xc0\xc7\xdc\xe4\xd8y\x8c3\xc0\xcd =\x1c\xad\x893\xc0o\xda\x9f\xcd\xf3U1\xc0\xbds\xb7\x19?\x873\xc0\x7f]\x80I\x8e54\xc0w5\x0e\x1a\xbbX3\xc0\x92\xbc\xd2~@\x7f3\xc0\x8aR\x85;\x93D3\xc0\xc8\x9c\xe4\x0e\x1cU4\xc02\xa7X\xd9Pt3\xc0g\xd4\xf8(\x94<5\xc0\xf6\x91\x08\xdd\xbe\x8c3\xc0\x0f\x01#\xb4\xcfr3\xc05\xaeS\x8f\xf2\x1e3\xc0\xbb\xee\xbe\xfc\xc8\xea3\xc0*\x1a\xddO`\r4\xc0+w\x15\xb0p\xc44\xc0\x9d\x84\xda\x8b\x82\xfc4\xc0\xc8\xba\xe6\x14,\x973\xc0\xb6OC\x01973\xc03\x8cj/RC4\xc0\x9aV\x12\xb4\x06\x064\xc0\xb8\x14\xb0?\xd3\xed2\xc0ks3pL)3\xc0sk\xd8\x90U\xe43\xc0\x02W\xf8o\xd3\xe72\xc0_Q\xd7\xd9\x81 3\xc0\x0f\xe3\x8a\xd70\x9f3\xc0\xfeGB\x91\xe2\xa43\xc0Vjf\xbc\xe1\xa23\xc0J\x01b\x06\xa2\xda2\xc0\xa4\xf7\xb7\x10\x0e\xac3\xc0\xe8-\xd1r\xfe_3\xc0\x84\x10 \xa1\xea$4\xc0"[\xd51$>3\xc0Z\xcc\xb6\xe8\xab\x9f4\xc0\xcf\xcf%\x00K\x824\xc0+8\xc5SW#4\xc0\x9d}shU.4\xc0\xe7\x9f.\xe1\xa0>3\xc0zp\x0ec\xaf\xa84\xc0\xdaG\x10\x99\xb6n4\xc0\xd1\x1e\xf4\xc4|\x883\xc0/\x97\xd9f:=3\xc0x\xba\xdfN\x0eb2\xc0\xf3\x86\xf3~FS4\xc0RZff\x07[3\xc0\xa9\x90qM{34\xc0\xed\xbe]3)\xe64\xc0c\x1d\xbfuc\xfc4\xc0\x81\xd3IX\x80L4\xc0\t#\xb2\x02f:4\xc0Z\x99\xd6D\x08\xa83\xc0\x96\xa7\x8e\xc3\xf9l2\xc0\xdd\x11\xd4kT\x1c4\xc0\xa3:\xdca\xeaR4\xc0\x1b$\x05\x8d\xfe\x185\xc0t\x95\xab|Ed3\xc0\xf5z\xd1\xd1 \x194\xc08\xc5.\x9dC\x164\xc0a\xcbI\xd6&\x103\xc0q\xe4i\xcf\x18b3\xc0`\x86\x83\x817\xd63\xc0\x0b\x80\xe7\xa5\xba\'4\xc06\xdb\xe4\xe5K\xe43\xc0y\xee\xee\x81\xc8~3\xc0i\x064\xa2T\x193\xc09\x05=E\x01\xe33\xc0\x8e\xf0\x89\x91:\xa62\xc0*\x1cZ\xcf\xb6C5\xc0\xcd\x02Rh\x8e\x1e4\xc0\x9an\xe7K\xbb\xbd3\xc0\x1d\xee\xc9\x1f?\xbc1\xc0%\xbe\xfc\x17\x9d\xe51\xc0\x1e\xba\xb6|`\xe24\xc0)\x90\x9b\x15\xa1\x063\xc0\\\x95\r1\xf9&5\xc0\xd0\xa2\xba_\xb9\x994\xc0a^\xb5;\xae\x852\xc0|#;\xab$\x003\xc0U\x11\x03\x89\x9cN3\xc0\x8e\x89N\x92\xe6\x9d1\xc0+\xf9\nN\xfd\x9f3\xc0@\t9\xf99\xd24\xc0\xee\xd4lLI\xf61\xc0\xea\xf4\x14mX\xb44\xc0;\xce\x80\xfe\xaa\xa94\xc0s\xeb<\x8f\xec\xa34\xc0\x0e\xb24\x05\xd9/4\xc0\xd0\xbb\x85\x0e\xd3D2\xc0=\xb6\x06,^\n3\xc0b\xea\x8f%\xb9\xac3\xc0\xa6\x1f\xad1\xadL3\xc0X\x0f\xf1\xd3\x0b\xfe3\xc0p^pvG55\xc0N1\xbf\x11\xa4\x864\xc0d\x06f\xefT20\xc04\xa7%\xff\xe2\x8c4\xc0\x81\\\xd6\x97\xd2\xa24\xc0\xf7o^\xa7\x06^4\xc0\xce\xc4\x96\x1f\x9ab3\xc0N\xf3iOE\xe52\xc0\x8f\x7fLC\xe4F0\xc0I\xa4\x97\x05d,3\xc0C\xa4|\xa5\x91^4\xc0k\x02\x12\x92,\xfd4\xc0\xae\x12Q\xc1\x0c\x1a4\xc0<\xd4\xa0\xee\x0c15\xc0I\x06\xfb-~Y3\xc0\xbf\xe2x_\xe7\x1f4\xc0\x11\x9f\xd1\xdd\x00@4\xc0uS\xf9\xc82\x814\xc0\x9d\xa2\xf4\xf6\xeb\xe53\xc0\xab\x9e\x7f(\x81\xf83\xc0\x83\xfcL\xc9\x8d>3\xc0\xd1\x8a\x9f\x9b\x03\xd04\xc0\xe8B\x98(\x12\xdb2\xc0\x11\xb0\xce\xb3QD3\xc0\xadt\x85\xc3\xd4\xee3\xc0\x16\xdf\xc7W\xea\xf83\xc0\xccHn\xbey\xbe4\xc0\x05=\x80\x07u\xa04\xc0\xc4\xf6!K\xfe\xb14\xc0\'\x1cD\xce\xa1M3\xc0\x8dx\xbc,\x97\n3\xc0\x8b\xcdX\xe18N3\xc0Z<\x1c\xbdS\x151\xc0~\\\xfd\x9eU\x0c4\xc0\x1b\xf6\xae\xe0 t3\xc0B\x17\x99D\x8b{3\xc0\xac2\xf2~\xd4\x803\xc0\x8fP\xac|\x12\x873\xc0\x17\xe9 Eb\xd04\xc0@\xb4TW\x13w3\xc0LF"\x01E\xed4\xc0\xe6*\x89+\xc4\x814\xc0\xf1Q\xec!\x9e\xe33\xc0\x98{Y\x9e\xc4\xef1\xc0\xe3f\xc0\x8b\x9b#4\xc0\xf9\x9f\x96\x00\x83\x112\xc0\x9e\xd9\xfa\x80\x95\x1f3\xc0Y\xa9\xc1\x0c\x94>4\xc0\xd7\x04M\xcc^\x153\xc0\xdd\xe7g$\x11\n3\xc0\xff\xab\xc8z[\x1e3\xc0\x86!6m*\x193\xc0-\xf0\x08\x8a\xb4E4\xc0/\x1a\xd09Id4\xc0\xb5_\xf4a@%4\xc0\xfb\x07\xc6R\x82\xb13\xc0\xc9\x82\xf6\x9b\xa2\xc82\xc0\xf3l\xfc&\xdc\x874\xc0\x8c\xdeg(\xff13\xc0\x04\x8dL\x0f\xb5\xa03\xc0)\x0f\xe5J\xc9\xc32\xc0\xe4\xda\xca\x8d\xd5;3\xc0%w\xd4\x18\x84\xe82\xc0V\xe9\x9d\xd7\xcb\x833\xc0\xac5\xaeT1\xef4\xc0\xf9\xd7\x8fM\x02\xcc4\xc0R\xdc\xfa\x0c\x87\x1a5\xc0\x0b\x7f\x81^\x91\xed2\xc0\x96<n&?\x9f4\xc0X\xaeS\x02)\x1f4\xc0\xa2Q\x02\xda\xdc\xf72\xc0j\xc2\x1cm\')4\xc0w\xdeG=\x1d\x035\xc0\xb9[\xea\x95\xa0g1\xc0@\x9b\xf7\xd5\x89\x963\xc0\xe1\x85\xa4~\x15\x8e3\xc0\x0cR\xf8-\xccD4\xc0t\xd1U\xa0\x90s1\xc0\x14C\xcap\xeb\xad4\xc0t\xd1U\xa0\x90s1\xc0qK\xbf\xdb\xcf\x013\xc0x\xc8Q\x04\x0494\xc0+\xd8\xe9f\x04T4\xc0\xf47\xb92\xd4t3\xc0\x01\xc6\xf9\xb6\x11w3\xc0B:\xbe%l\xa43\xc0\xec\x17M\x9a\xd1\x053\xc0\xd2\x80\x97j\xe5\x8c3\xc0\x15bE\xf4\x04\xc34\xc0\x89\xf3\x9el\xb2\t3\xc0\xd7\xe8\xe9\xb4\xb3\xf12\xc0\xe9\xee\x80\xffJ\t3\xc0!<\xdc)\x7f\x0e3\xc0xn\xb3\xc3\xcf\xad3\xc0e/4\xdd\x01b3\xc0\xa0\xf1\r\x93Ei3\xc0\xe2b7|\xec%3\xc0\xb3\x108\x99\x9c\x824\xc0\x83\xee\xb8\x10\xfe<3\xc0\x83\xc8Y\xf7\x7f,5\xc0\x9eW\xee\x00,53\xc0\x96]\x02\xb9H\x7f4\xc0\xb6\x1b\xecao 3\xc0\xf9\xa8\xf9>:R4\xc0%\x16h\xa9\x94\'4\xc0\x97\xa9\\\x18|)4\xc0\xd9\xcc>\xba!}3\xc0\x9e\xdb\xea\xb1\x1b55\xc0\x15\x9f\xd7sW:5\xc0CA\xbe6\x83X4\xc0d\x08N\xe5:\xc81\xc0\xa6\xd4<`pg3\xc0\x1f\x0e\xe0y\x99\xa32\xc06\xd4uJA\xc91\xc0\x07\xebQ\xc9\xf7.3\xc0\x10\x82\xf4L\xd9!3\xc0t\x8b\xb5\xe2\xc4D5\xc0<\x1d\xc5\xd8\x82\xb81\xc0\xd8\x98"\xf9_\x803\xc0E\xc4\xcek\xd4J1\xc0\xfc1}\x1b\x07\x7f3\xc0{\xe3\x897\xba\xde1\xc0\x9a\xc3\xc3\x128\'3\xc0\x11Z\xc6 \xb7\x913\xc0Mn\x94\xcf\x94\xb01\xc0x\xb5\xf9\xafU)3\xc0\xc2c \'3T1\xc0H\'\x0c\xae\xd1H3\xc0\x84\xf2\xbf\\J\xf51\xc0\xc2\x82\x0b\x18b\x055\xc0\xed;\xf6-E\xc81\xc0\x9f\xe2\x1e\xc8Q\xdc2\xc0\xc2\xff,\x8cIb4\xc0p\xf2[\xeaW\x8b4\xc0\xc4A\xb9)\x1883\xc0\xbf\x84\xb0=4\xed1\xc0\n\xa5\\\xff\x87\xd91\xc0\xd7`\xd0\x8c\xc5L3\xc0\r\xe7\xf7y\x9b\xc24\xc0\xb4,\x03\xdc\xd684\xc0 \x00\x9a\x80\xbc\xab3\xc0\xe7\x890\xed*\x834\xc05\x11P\xf0\x04]3\xc0\x93\xe6\x10]\xc7\xa73\xc0\x0e\xabQ\x86MU3\xc040\x15e\xdd"3\xc0\xcev\x88\xa4\x9e\x8a4\xc0\xdfNY\xf6\xceA3\xc0K\x1e\xbay\x7f\x8d3\xc0\xfa\xc9\xe0\xe4c\xc34\xc0z\x8f\x153\x08\x163\xc0\x83\xd2/\x95\xe1\x864\xc0dQ\x8c:T\xcb4\xc0,\x18\x9b\x8f2\x8a4\xc0\x0eh\xb9W\x1eE4\xc0{Zd\xf5\x15G4\xc0\xdd\x92\xc3\xce#]4\xc0oX\xc7\x19\x1b\x1b3\xc0\xa9s\xe8B\xad\xe03\xc0\x07\xc0s\x05\xf1\x824\xc0\xddL.W\x8e\\3\xc0\xcc]\xd8\xab\xca\t3\xc0+\xd8!\x0f\x85M+\xc0\x1d(\x12d\x85 3\xc0R9*\xff\xe5\xc54\xc0\xff\x16\x14\x9eF\x9c4\xc0\x89\x82\xea ]=3\xc0\x00\x1fep\xf694\xc0\x8d\x14\xe9\xefc\xea3\xc0\xa5\xa9\x8e\xafY\xe24\xc0\xba\x94\xa5\x97\x81&5\xc0\xe74\xfd0\xa3\xba2\xc0U\x0b\x02$\x83\xaa3\xc0K\xeb*\xbd\x00s1\xc0iio_~\x813\xc0\xfa\x90!\xd2h(4\xc0o\xb1\xd9\xab:\xfc2\xc0\n\xf4\x9d\xba\xdc<4\xc0\xe8b\x1b\xfb@[4\xc0#\xdb=i\x82.5\xc0\xbb\x9fb\x01\x82D3\xc0\xbfl\x83\xb1\xe2j4\xc0\x16\x8a<\xec\xd1\xfb3\xc0M\x80\xbb\x800Y5\xc0\x138\xcb\xe8\x15c5\xc0T\xfe\x94\xd3\xd5J5\xc0\xee\x9d{\xc0\x8975\xc0\xe9\x91\x814\x01>5\xc0\x84\xa0^5\xdb\x181\xc0\x96\x1d\xc2\xf5RU4\xc0\xe8.cj\xb6X4\xc0\xf0\xdb\xda\xafH_4\xc0\xc8\xce\xa2Nt:5\xc0\x11<\x10\x9e\xaaU3\xc0\x89s&\xb2\xe9\x833\xc0\xaa1\xd1W\xe6:1\xc0\xc6uo\x92\x97\xdc1\xc0\xa3O\x8a\xfaF\xb54\xc0\x1b\x1d\x1a\x85d\x8d4\xc0f\xc8U\xda\xde\xa44\xc0`)\xdc8\xbd\xab4\xc0\xe4!\xff\xa4\'\x893\xc0\xebef\x12\xba\x9a2\xc08\xb7\xbd\xb9\x17)3\xc0\x8etg{\xc3B0\xc0\x89\x8b\x87Y\x12\'4\xc0\xe1\x05G\x19\xf1\xe51\xc0m\x87 \x00\x11\x0c3\xc0L=\x06\xc0\x1ev4\xc0f\xdd\x9b*i\x074\xc0H`"8/\xfc4\xc0\x10\xe5\xbe\x8b\xfb\x174\xc0\xb2\x88\x87K\xee\xdc4\xc0f3\xf3\xda|\x044\xc0%a/N!T4\xc0}\x88\xfdz\x98F2\xc0\xed\xea\x94%2@5\xc0\xa5re\x817\xf83\xc03\xcct\xac\xb3\xc34\xc0\x19\xbc\x8b\x05\xc9\x1d4\xc0\x8a.+\xb1pL5\xc0{\x83=D\xf1\xfe2\xc0\x1e\x8a\xb8\xda\x9c&2\xc0ed\x133d\x8b3\xc0.=\x80\xe5C\x893\xc0\xaeN%\xfc475\xc0\x8e\xb8\x8c\x1d\x84\xce2\xc0N\x0bVw\xfd63\xc0\x90H:`w.4\xc0b\xec\x1c|)\r5\xc0\xc4\x1f\xc16-/4\xc0\xd8]\x06\xc8\x1a|3\xc0\x8659\x13\x01\x074\xc0\xd7*\x1a.\xb7\x1e4\xc0\xf1_\xe7\x979-4\xc0\x12\xafs1\x04#4\xc0\xb9e\x1d\x9d6)4\xc0\xf2\xcd\xfa4<{4\xc0Tp\xfb\x05\xbfX3\xc0YT\xbe\x16\xb2\xf91\xc0,y\xee\xa4\xbeh3\xc0\xbe\xaf\x82\x136\xe22\xc0\xc9\xb9\xab\'G\x193\xc0\xe7\xabWq#/1\xc0(\xdc+:\x1b\xe71\xc0v\xb1s\xc4\xe5\xea4\xc0"\x992\x1e\xc4h1\xc0\x97\xfej\xb6\xce14\xc0\xf9\x07!km\x174\xc0E\xdeQ\xc3vw4\xc0\x01P\xd1\xe3\x1c-4\xc05\xdb<\xb2A\xea3\xc0\x0b\x03\xc0\xbaV44\xc0\x06\xe9\xd9\xcc>\x895\xc0teJ\xddj\x003\xc0\x14d&\xe9\xc9\xc93\xc0\x13\x83\xd7\xc7\xaa\xbe1\xc0\xe0Q\xb1\xccx\xc91\xc0\xbe7\xc8\xd7\xd9\x9c5\xc0 N\xc3\x17\x84\x1f3\xc0C\xfe\xed\xeb`\x0e4\xc0\x89R\xa3\x88\xfc\xe31\xc0E/f\xbf\x81\x0e3\xc0\xe1o\x84\xa8\x01\xd03\xc0\xb5\xba<\xf1\xb4\x991\xc0L\xd7\x1f\xa9\xd6\xb53\xc0O\x8fJ/\xcb*3\xc0d7\x89\x0e\x1c43\xc0X,\xfa\xa0R\x163\xc0\xc9\xd1\xe9\x94\x9a?4\xc0d\x06f\xefT20\xc0u\x96\xadn:\x9f4\xc0\xd4\xe0OK\xe1\r3\xc0\x84\xc0\xe4!\\\xf34\xc0p\x02F\xd3_\x8c5\xc0\x19l\xf3f\xa8\x9b4\xc0\x937O\x8d\x81Q4\xc0\xf9I\xc9j\x98\xc04\xc0Q=\xd5\xbe\x8fb3\xc0V\xfa\x9c\xf3\\O3\xc0jf }\x86C3\xc0\\\x9e\x95!\xd5^4\xc0\x1c\x07\xacs\xc7\xfc3\xc0\xaf\xbf\xe1\\\xe8\x9a3\xc0u\xf3\x04\x88\x8862\xc0n\xd0\x16|\xb2t3\xc0\xa2\xd5!\xfd\x1e\xbb4\xc0\xa5\x19\x0fU\x03?4\xc0\xcd\xd6t\xd7fJ2\xc0\x8b\xca4)\x9eI3\xc0\xa7_\x8cnn\x7f0\xc0/Mw\x92\xc9u3\xc0\xb2(\xb9\xdd\x0e\xbe4\xc0\x17\x19,^)\xdd1\xc0?\xbcp\x12^t1\xc0\x0b\xc8\xea\xfe`z4\xc0\xcb9\xddnp#5\xc04\x93\xd4\xa1\xf6v3\xc0uiP\x0e\xf9)4\xc0)\xc2U)\xe4\xf43\xc0\x88\xbbFoZ\x975\xc0[\xdcU\xe4\xfa\xce4\xc0\xaf$\x82i\x12\x1c3\xc0\x11\xe26\xb3w&3\xc0\xa5\xc7r!<\x143\xc0h\xcb\xce;\xf1\xf94\xc03g\x02B^\xfa4\xc0!\x81\x02\xec\xef\xf52\xc0wL}\xce\x0e\x973\xc0\x9d9\x12mM\xf21\xc0\x10\xff\xa9\xdd\xa3\x8b5\xc0\xebh)\xea\x83G3\xc0\x05\x17\x93\xe9\x9es5\xc0\xb4\xae\xa2L\xe5N0\xc0\xcaPc9\xa5\x7f3\xc0\xa4\xfcq\x80y\x8e5\xc0\xd1\x03\xa8\xee\xa7F+\xc0\xdc\xb6t\xaa\xf4\xcd3\xc0\xa9_"\xa0!\x005\xc0\xd9W\xc5\x18\xa3Y5\xc0R\x9d\xaa\x82\x8e\xd21\xc0\xf9\xd3\xab\xcab\x973\xc0\xa6\x02g\x8f\x1eJ4\xc09i?H\x91\xb43\xc0\r\xb5c\xee\xca\xc95\xc0\xb8qZ\xde\xba\xa11\xc0P\xe4z\x89\x18z2\xc0\xb2\xda\x7f0C\xc04\xc0\xe9W\xb3\xa0\xeek1\xc0\x18\xe2?\x05x\x892\xc0l\xcc\x15\xfaC\xa33\xc0j\xa5\xc4\xafZ\xb03\xc0\xd8\x1ey\x85\xce[3\xc0\x1aOz\x95r13\xc0\xbci\xf2\x9bh\xb94\xc0d2\xae\x17\xe1\xe04\xc0\xc6H\r[;$4\xc0<\xeb\xcc\x8eI-2\xc0\xd5E\x93\x82Z\x822\xc0\xf8\xcemQ\xf9\xdb4\xc07\xafhC=C3\xc0\xe7\xdd\x1fL\x7f\xa71\xc02~\x8a]-\x0f3\xc0\tM\xd84\xfe;4\xc0@pFH)53\xc0\xc1F\xc1I\x0b\x174\xc0\x19zr9\xdd-4\xc0\xf0\x82y\x9a\xdd\x162\xc0\xa6\xde\x83\x90;\\3\xc0N\xa2\x90~\x0f\xa73\xc0\xae\x92<\x99\xb4I+\xc0<6\xc3\xaa\x06\x813\xc0o!\xdaZzU3\xc0\x03\x7f\x0f5\xcf\xfa4\xc0D\xe75\xbf\t\xb92\xc00\xf5k\xf4\xc2\xa53\xc0`\'h\'\xf1\x025\xc0+\xd0\x84\x0f\xad35\xc0\xb47\xc4D\xff\x9d4\xc0\xda\xce\xcevh\xea1\xc0\x91\xec(\xc6R\xb53\xc0h\x94\xa6\xf5\xfb\xfc1\xc0\xaa[<{\xd6\x1f4\xc0\x02ia\x88\xf1\x8b5\xc0Q\x01\xd7\xbf\x98l3\xc0\xe9S\xe0\xbe\x01\xa84\xc0\x02\x8d+\xdb\x97\x901\xc0\xd0Y&\n*\xc32\xc0\xd8\x07\x0f\xff\xad\x005\xc0MM/\xe7\xde\x863\xc0\x12\xab\xbaH\xf8\xb44\xc0\x021 P\x05d4\xc0"\x80\xa9\x0cof3\xc0\xc5 t\xb0\x84d3\xc0:\xea\x14\x99D\'4\xc0\xcb\xa5\xc3rO\xea1\xc02\x9dW\x8e\x93L3\xc0\xcf\xfc\x89D\x99\'4\xc0\x82O\r\xa0\x8b\xf91\xc0\x9bt\xdb\x9c|\x111\xc0:g\x14\xb7\xcd\xf71\xc0\x90*\xddc2\x083\xc0;\xb0\x08\\Q\xef4\xc0\xc9*\xae\xdc\xec\xcf4\xc0\xdcXL\x13Y?2\xc0\xec!\xde\t\xd2\xcb4\xc0\x19\xe8\xc6@\x9221\xc0\x8f7B\xbd\xb4\x7f3\xc0\xb8\xf3\xf5\x0b\xd0\xf24\xc0\xc3\xef\x0b\xd0\xff\x940\xc0\xe6\xe0\xb4\x07\xbf\x964\xc0i\xce\xef\xa7\xe8/2\xc0\x80\x17\xa1^ \x913\xc0V\x0e\n\xe1\x00\x193\xc0B\x81\x07\xc6\x86\x184\xc0\xf9r|s\xd1L4\xc0\xe6\xaf\xaf\xea\r01\xc0\xd7T6\xa4\xd7\x91+\xc0\xe7B\xd3\xff`\xb61\xc0\xd7T6\xa4\xd7\x91+\xc0\x10\xb4a\xca\x95\x174\xc0i\xc6g\x11\xd4\xb44\xc0\xa0\r \x14y\x8a3\xc0\x83\x87{J=\xbc+\xc0\xd0\xb8}\xd8f 3\xc0\x03"\x9by\xfa\x075\xc07m\xbcV\xa0\xd04\xc0\xce2d\x99z\xa54\xc0\x04\xee\xe6\xd8\xb2>4\xc0]q\x92MR\xd64\xc0\x13\xae\x9f\x89\x15~3\xc0\x1c`\xde\x8d\xc0\xe64\xc0I\x0c\xbd\xe5z\x844\xc0q\xa1q\xb1Y\xae3\xc0\xde#\xb7ER&3\xc0\n(1\xf2X83\xc0&\xc8\xc65\xa1Q3\xc0\xa5\xa0S\x9e\x9fU3\xc0\xc3\x1e\xb9\x1c\xe6\xd93\xc0\xe4_\xbd@\xfe\xb33\xc0\x9cM\xe2D\x90l3\xc0\xc8=\n\xb5\xfa<4\xc0\x8cK\xa5\xfb\x8e\xfa1\xc0-\x95N#\x0f02\xc07=RUM\x7f3\xc0\xdb\x06\xb5\xa8\x96\xf73\xc0\xce\xa6\x1dW\xe9\xe53\xc0\\\x97\xf9\xfd\x08\xc14\xc0\x0f\xa1Z\xfc\xcc\x003\xc0?\xbf\x8d\x08\xbe64\xc0W;\xa7wf\xa14\xc0\x98{Y\x9e\xc4\xef1\xc0\xc8\xb2\xf6R\x13\xa81\xc0gu,\'\x14\x004\xc0\xf4\xa2\xa0\xa9\xbe\xb21\xc0omz\x92!\xb54\xc0 \xd6\n\x91f\xc61\xc0\x98\x9a\xa5\x92-\xc91\xc0,\xc5\xb1\x18\xfa\xf21\xc0\x83\xfe\xb21\x83i0\xc0\xb0HuT\xdey3\xc0=\\\x8db2\xaa4\xc0\x01\xe4\xd0\xaa\x86\xbd4\xc0\x0c9v\xa5\xde\xf44\xc0\x070\x14\xac\x95\x133\xc0\x08\xcd4\xe8[-3\xc01\xe2\x9d\\\xa9\xb71\xc0\x87\x93\x1a\x1cy=4\xc0DO\x17\xffG13\xc07\x0b\x7f2X\xa51\xc0*\xcb\x1d\x86\x8f\xb21\xc0\x0eKP~\xe3\x183\xc0\x8a\x8a.\x9d\xfe\x8a4\xc0;I\xcc\n\x89\xef2\xc0\xcb\x9e\xca\xdd\xe2\x854\xc0d5v\x970\xa45\xc0\x12\x87\xf4\x02\xd4\x083\xc01\x19\x8c\xbb\xf0=4\xc0v?\xa7\x08Y\x153\xc0\x1f`\x07\x8cq\x1a3\xc0\x10\x98\xdaD\xca\t2\xc0\xd9\xf9r\xa55\x022\xc0\xdc\x0f\x89\x9e\xa0\x864\xc0\x9a\x0e\x84\xdcU\xef2\xc0\xe7B\xb7r\xcaS3\xc0\xbe\xdb?\x8a\x1dy3\xc0f\xdf\\\x13\x1b\xca4\xc06\xf1\xda\xb1\x8c\xc74\xc0\x83$R\xbe\x8943\xc0\x80\xd8\xece\xff\x844\xc0\x90\xe4\x95m\x0c\xf22\xc0\xb8\xb8\xa0\xd4\xcb\x824\xc0[\xc7\x1a\x8f+\xbe1\xc0sl\xaeI\xaa34\xc0H\xcb\x02C@\xa81\xc0\xa1#J\xd3Y\x005\xc0N\n\xd4\x11\x1d\x083\xc0\xc2\t\x12S\x0e\x963\xc05\xa2<\xb6)\xe52\xc0*\xdd\xcd)\x0f\xe12\xc0T}\x9b\xda\xdc\xdf4\xc0B\x13\xc9f;\xa64\xc0?:Q\x9ewS4\xc0n89:\xc6\x0e3\xc0\x0b\x14\xc7\xdb\xf4&4\xc0\x15n\x02GK\x843\xc0\x9e\xdb\x085l\xa44\xc0\xa1CW\xe3\x12:3\xc0\x15\x06\xf4a\xbe\xb94\xc0\x18SO*\xf4>3\xc0r\xfd\x11\xf4\xa0\xe04\xc0F\x86\xddS\x8c\x933\xc0\xc8#@\xb57\x943\xc0,-\xae\xd0V_3\xc0\n\xe7E\x18\x15W5\xc0\xf9\xd1d\xa5Q\xf11\xc05\xd6vd\xdb\xdf.\xc0\xd2s\xff\x82t20\xc0\xb7F\xbc\xbb\xdeH1\xc0\xe0\xb3\xa5QR13\xc0Z\x89\x95!\xfb;3\xc0\xae\x99\xb2~\x84\x923\xc0R\xf3\xd9!\xa6\xba1\xc0tS\xfb\x0bvP4\xc0O\x00\x8a_\xfeb3\xc0\xf7N\x935\xa9F5\xc0\xf1\xc3p\x0e\x0fB3\xc0\xb2\xf0\xc0\xdb6\x1a4\xc0Q\x8e\xb5#\xb275\xc0\x84\x02\x93D\xa8\xb43\xc0n\xc0(\xba\x9e\xc54\xc0\x1c\xd2\x9d\xe6$p1\xc0\xb6\x15\x94-\xd3\xa93\xc0~\xe5%\x99\xc615\xc0\xde\x90"a\'O5\xc0n\x18\xcb=\x08b4\xc0\x0b\xd9\x7fP\xfc\xbe1\xc0{\xbd\xb7B\xa6=3\xc0}\xdc\xca5\xec\x8c3\xc0\xd2%\xf8[z55\xc0:\x05^\xda#\xa51\xc0\x80D\x13j\x0e\x941\xc0-\xf8\xfd\xed\xb7\xde4\xc0\x83-\x1d\xd5\x0fv4\xc0\xca7Yj\xdeA3\xc0k\x02\x12\x92,\xfd4\xc05\xcb\xfe4\xafL3\xc0\xf0\xf5\xf4\xf5\x0b\x9a3\xc0\x0fX\x98+\xe4\x993\xc0OO\xdd4\x8b65\xc0~V\x1f\xe2\x99Y4\xc0y-\xfb\xba\xddT4\xc0\x936yi\x9b\x164\xc0S\x8a\xa1\xc7\xf1N3\xc09\xf0l\xc7\xed52\xc0\xb5\xbdE\x9a\x85@1\xc0\xb7\xfe\xdf\xd0\x1fJ3\xc0\xa3*\x18\xff\xf8\x893\xc0\xdfo\xc5\x9d\x9c\x053\xc0\x88\xe4r\xd3\n\x0b4\xc0M\xe8\xd0\xf3\xa275\xc0Z\x11\x8cOQ\xa34\xc0\xb3\xa6R\xf5\x9e\x1f3\xc0E\xec\x0fX\x11V0\xc0DDg\xc3/[3\xc0[\xf4\xce\x8a\xb6\x9a4\xc0vF\xeel\x19Y4\xc0W\x89\xf5\xb2gD3\xc0\xf0\x10@\xd9 \xb91\xc0\xca\r\xa6\x9c{\x924\xc0P\x03\xde\x06\xc4x3\xc0f\x9980^83\xc0\xa4\xe3\x1b\x1d\xa1\x115\xc0\xe8\xa5}\x18\xb8E3\xc0\x8d^-\xeelg3\xc0\xb2:K\xa2<K4\xc0\xddV\xefy4S3\xc0%\xa3\x08~\xa2i4\xc06\n|\xed\xc1\xa44\xc0\xc2\xb8\xd8a5D5\xc0\xaf<\xd1\xcb\xa5L3\xc0y\x97\x19\x84e\x153\xc0\xd6\x81\xf3\x13\xcc\x083\xc0\x88\x94*wh\xa03\xc0\xc0\xe9\x99\xbdCc4\xc0j2\x8ff>)3\xc0\xfd<9\xd2\xdcQ3\xc0\x91\x88\xb0\xf4%\xde4\xc0G\xfe\xa6\xfc\xd6\xac4\xc0\x8c\xad\xb2\x91h63\xc0Z\xc7l\x12R-3\xc0x\x9c\xe0T\x9a\x183\xc0\x99d\xacC@\x0f4\xc0\xe6\xa3\xb1"\xbd(3\xc0\xe4\x8a1\x82\xc0\r3\xc0\x88)\xd3xA\xc94\xc0\xd6\xbaw\x01\x0c 1\xc0A\xbe3\xf6\xc0S4\xc0Z\xac\xe2\x04\xc2B4\xc0f/\xbc\x16R84\xc0Ui\x9b\xaa\x1f~3\xc0\xe8\xaf\xe9O*14\xc0\tH\xebkf.3\xc0`\x1b?\xed\xf1+3\xc0\xbf\xb1\x85\t\x9b\xae1\xc0\xd9\xe9\xf4\xd4\xb6\xed3\xc02\xab\xaag\xac\x872\xc0=2\x13\xb6C53\xc0R\xcc\xb5\x01\xa0\x0e4\xc0\xf1C\xc1\x7fjV4\xc0\xeb\xfc\xa6\x97f\\3\xc0\x15Ng\xee\xf8\x143\xc0f6lM|92\xc01q\xb5\xa0\x86B2\xc0\xcc\xc8Y\xe83\'5\xc0\xf8, \x1bMc3\xc00{)p\xf3L3\xc0\xefTM<{\xcf4\xc0\x84\x04\xf8\x90\xae#4\xc0\'\\\x9c\x85&i3\xc0\x9d\x836rt\x8d4\xc0v&\xb4\x8a\xb4\x9e4\xc0Q\x1cxT\xf0\x1c4\xc0\x9c?"\xcb\x88@4\xc0\xc3\xa4\xbc n\x054\xc0\xe1\xbc5\x91\x9864\xc0\xdb\xd5\x08\xd5\x86\x193\xc0\x15\xded\xcf\xb0R4\xc0\xea[\xe9\xc5\xe1Y3\xc08Q\x1dx\x1b03\xc0\x15\xe7z\x85\xa8=4\xc0\xb6\x13~\xdeJ(4\xc0\x85\xb6 <\xaa91\xc0\xa7\xd2\x02\x9d_-3\xc0o\x8aF\xba0@4\xc0o\x8aF\xba0@4\xc0o\x8aF\xba0@4\xc0\'\xe7\xfe\x18\xe7S5\xc0\x1d\xc2M\x12\x8c\x1b4\xc0V\x86j1\x85\xd04\xc0y:\x16E`\xa94\xc0\xd9W\x82\xc7\xf414\xc0\x890IQ!\xd94\xc0\x9d\x836rt\x8d4\xc0\x96\xfb\x91\x9c\xbeA3\xc0R \xcf:\xf2X4\xc0>\xdbI\x9eI\xf83\xc0\xf6\x05\x9d\xd4#G3\xc0.\xad9\xa6\x0e\xea3\xc0\xeb{7\xf4\x89e1\xc0j\xe9I\x14\xa1\xf74\xc0\xb3\xa3\x8c\x8f\xe3\x971\xc0\x9b\xf1\xbb\xaa\x91w3\xc0 \x85 c\xca\x084\xc0\x93\xe6\xa4\xd3\xf4h1\xc0n\xa5u\xfe\xd8\r3\xc0T\xec\xf8\xce1c3\xc0N\x0f\xddL\x1di3\xc0\x05?\x19\xbb\x85\xb63\xc0\xc2\x90\xcc/\x99\xcb3\xc0z\x04\xd7\xc4\xc6n4\xc0\\\x8d\x97\xf0Lp4\xc0\x07\x8f\xc5\xaev\x833\xc04?\nF!\xbc4\xc0<\xde\x96\xe3\x05\xb34\xc0\x92\xe3\xcf\x07\xe4p1\xc0R\xbc\x8cF\x9eI3\xc0\x0fr\xf2\x8dZ,4\xc0\x05\x8cL\xe7&\x811\xc0\x06.\xa3xk\xbe3\xc0f\xa2\x0c\x8e\'\xbd3\xc0<\x85S\xa2pg/\xc0j\xfa\xb1s\xd8r3\xc0\xaf\xeb\xedx\xd8\xd24\xc0\x7fR\xa0aAA4\xc07x\xa3\xbdt\x1b4\xc0-e\x12\xfe\x8c\x074\xc0\xac?\x9d\x00\x0e\x1f3\xc0\x95\x81%\xaf\xd0\n4\xc0\xf6\x871R\x82\xd54\xc0\x98\x80\\\xce\xbe\x9f4\xc0\x9c\xeeGm\xc6\x934\xc0\xd9\xa2\xab\xc1\xa5\x0c4\xc0RL\x87Z \xfa4\xc01\xe91\x95p$2\xc0\xbd}\xea\x11\xd0\x173\xc0\x16\xa2\xa5\xed\xde\xe21\xc0bi\xac]O\x96/\xc0T?\x889\xd2c3\xc0\x90\x16:\x01=k2\xc0\xba\xeb\xca\xe5\x92\xc91\xc0\x83\x9f\rN\xd8\x1f4\xc0\x8em\x9f\xa4\xf7\x084\xc01\xed\xdbq\xc1\x1c4\xc0\xed\x80\x02v\x19\xdc4\xc0\xcf\xea[\x83y\xd44\xc0:\x11=\xc7\x89\xcf1\xc0h\xb9\xb6\xf1\xef:3\xc0\x0b^\xc9aYt3\xc0\xf2\xb6q+\x1ab3\xc0G\x14m\xda\x87\x9d2\xc0ioD\xffk\x895\xc0\xb5\xc7\x1fj*\xb43\xc0)\xa5\x07\xe6\x99r3\xc0\x1cpA1\xc6\xb44\xc0\xf9\x1a\x0c\x99Z#2\xc08\x17\x96\x11=n3\xc0j\xdd\xb3e\x96l4\xc0\x82\xeeS\xe5w\x1e4\xc0<\xbf\xec\xe6=\x944\xc0O\xeb\x1d\xc3[]4\xc0\xde\x03\x90M\xeca4\xc0p\x02F\xd3_\x8c5\xc0\x1e(\x1e\xd2\xf7\xca3\xc0Q\xb8\r\x0e\xa3\xff3\xc0j\x10@+\x84k1\xc0Cg~\xad5L3\xc0Q0#/NX3\xc0\xdbMQ\x0e\xcdh4\xc0\x19c\x8fn^\xb24\xc0\x98\x00AV\xf1~4\xc0Mk\x91\x14y\x1a3\xc0\xaa\x1cm\x91)-2\xc0u\\\x04M\xea$4\xc0q\x1e\xaf\x1f\xb3\x054\xc0\xd1\xb1*\x88d\x874\xc0X\x05\x15vC\xf70\xc0\x95sJ)\n\xdc4\xc0\xa9N\x00\x00\xf6\xc74\xc0\xfb\x9d\x9a\x974\xce4\xc0t\x86\xc8X\xf7\x924\xc0-\xb60\x12c\xe51\xc0\xe7\xf5\x1fc\xe143\xc0\x96\x06\xe4\x80\xdfQ3\xc07p?\xaa\x0e\xd81\xc0\x88r\xf8\x07q\xc23\xc0\x19ib\xde\xe8\xd11\xc0=/\x84\xfb\x97U0\xc0\xf9\xbe\xd7\t\xf0V0\xc0\xbc\'\xee\x0c\x8a\xa34\xc0#\xdfn\xa7%\x843\xc0\xfc2\xe8\x9b\x01\x963\xc0\xf7&\xe0\xd2\xefF3\xc0\xd6\x1e\xb5\xca\xa7\x9a3\xc0<\xee\x10n\xe4J3\xc0Q\xab\x13\x8c\xed75\xc0e\xf09M\x99\x8a3\xc0\xdfa\xee\x01\x06b4\xc0\x9e\x8a\xbcE(\x143\xc0\xc9\xf6\x1aO\xd4\xc14\xc0\x86O\xc7f\x1675\xc0N7\xe7C\xd2\x163\xc00\x7f\xf3\x9e\x0e\x1e3\xc0\x85\xe2\xb6\x0b\xe2\xc84\xc0\xe87\xd2\xf5\xb8;3\xc0{L\x81\xe0\x1c\xc31\xc0z\x04\x0c5\xed#3\xc0^\x02\xf0\x94\x9d\xd73\xc0\xc4A:\xd5\xcaJ5\xc0\xde:\xe9d\xed\xf73\xc0R\x06\xae\x8e\xbb13\xc0x\x0c\x9b\xbd\x7fb3\xc0\x0bN\xa4\xeb3.4\xc0\xbd\x85\xe6\xf2\xf8\x0f3\xc0\xdb\xd3\x8e\xaf\xcb\x8b3\xc0\xbcJ\xddJdF5\xc0\xad\'\xee\xbd\xd6\xaa3\xc0\x8b\xea\x19\xc5lX4\xc0E\x19\x038\x11,3\xc0\xcf\x8f-UCa3\xc0,lHL^e3\xc0f/\xbc\x16R84\xc0\x1e-\xaeq>\x161\xc0.\xe57\x8f;^3\xc0W\x83\x1f\xddI(4\xc0%\x82\x153Y/3\xc0\xd4\xfa\x04#="3\xc0\x14\xf5\xef\xf4\x1b]4\xc0\t_\r7@\x125\xc0W\x0b\x8d\x88\xfb\xf34\xc0wB\xa7\xa7\xfc\x0b1\xc0\x16\xc6!\xe6L-3\xc0\xe2\x0e\xf7\xcf\xcd\\3\xc0\xe3[\xca\x8a\xc7\xa64\xc0I\xbf\x1a~\xf9e3\xc0\xecm\xed\x00\x13^3\xc0N\t \xe9F\x073\xc0\x83M\xe2\xf0\xafT3\xc0\xcd\x12bD\xe4\xc41\xc0\x94a\xad\x9c\x05\xed2\xc0Z\xac\xe2\x04\xc2B4\xc0\xdb\xb6l\x02|\r3\xc0cA#J\xba\x193\xc0\x95\x02\xa5\xe6\x80G4\xc0\xf5\xe1\x9b\n|$5\xc0i\x97\xb9\x8e\x0292\xc0\xbew\x99\xf9FD3\xc0=\xe7\x0fI\x7f\x811\xc0\xbe\xb7\x83\xe7^93\xc0\xf5\xd7\x83_\xa9\xa11\xc0Y\x9d\x98\xd0\xb3"4\xc0 2]\xc8\x99{1\xc06\xecL+\xbeu4\xc0\x13\xb6[N\x82E4\xc0\xf1\xb9\x9a\x98\'\x074\xc0\xb3\xbb\xc2\xc6~04\xc0#\xa4e\xed\x1f\x911\xc0\xdb1\xc0r\x83\x881\xc0L\x00\x9abI52\xc0v\x16>*\xea\xf62\xc0\x04\xf1\x08\xda\xf0\xbe1\xc0\xc5\x99\x92\xe9\x9a\xb44\xc0`z\x1a\xd7@\xe14\xc0V22/\xcc!4\xc0!>0\\f;4\xc0\x0e\xb6L\x9fY%4\xc0!\xd38t\nA4\xc0r\xefE\xa1@a2\xc0o\xed\xa3\xd9\xbc$3\xc0\xba\xa1 \xa0\x94S4\xc03\xf8\xea\x80Q^3\xc0\x96\x8au\xf5\xdf\x873\xc0\x1e\xa2\xff\xb3\xdc\x8f3\xc0>\x00+\x07\xd3\'4\xc0a\x0b\x8f0\xd0\xde4\xc0\x06\x16\xc0C\x85\xba4\xc0\x1a$G!k\x9a4\xc0\x03\xa7t\x8a\x1b\x974\xc0XiP1\x1a\r4\xc0\xe8\xbb&+\x9aG4\xc0\xc8e\xa6Qn\x1a4\xc0\x88\xf6\xa5\xffS\x004\xc0\xb7_\xa6t\xf0\xa43\xc0Q!\x8f\xabX)1\xc0|\xc7\xbf\xc1\xc8\xa71\xc0D\x16\xb6\x03JD0\xc0\xb5z4\xc0Q*5\xc0\xd6\x84\xa5,\xac\xe51\xc0M%\x12{@\x113\xc0\x8a1|\xc6\x07x4\xc0e\xc9\xf6\x982\xa31\xc0\xe7\x84m{\x1a\x194\xc0\xcb\x9e\xca\xdd\xe2\x854\xc0\xb8\x8f\x0b\x16\xe5r3\xc0\xf7;m\xeb\xa4\xde4\xc0\xcd\xf1%\xfc\x91\xa94\xc0g|T*\xf6\x812\xc0]\xe0\xaaQ\xca\xdc4\xc059|{uK3\xc0\xc3\xef\x0b\xd0\xff\x940\xc0\xee\x1b|\x8b.\xfc2\xc0\xc3\xfd\xf1\x1a\\\xbe4\xc0i\xe4\xb4\xa5\x91\x1b4\xc0\x1b6\xe7\xc9\xc2\x073\xc0]\xae\xa1\xd4:\x1e4\xc0+\xc2\x1a\xab\xbbq4\xc0\x13\xf8+4\xc7\\/\xc0\xea\xa8\x12\x82d\xc04\xc0\x1d\xdc\xa1\xbbC\x924\xc0Y!U\x92\xc1\xfe2\xc0\xdalk\x17V53\xc0\xf3"\xc5\xecrX3\xc0\x18\x96\xad\xdc\xdcZ4\xc0\xcbpR\xf3\xf2$3\xc0\xcb\x89\x13\t\xc1\\1\xc0r]\xa4\xd3Y\xae3\xc0\xed\xdc38 \xe02\xc0W\xcd\xc2\xb4\xaa64\xc0)\x892,.\xde4\xc0\xc7\xec\xd0\x89N\xfb4\xc0\xfd\xa8\x14\x1a?>4\xc0\x10\x0c\x81$\x97\xa31\xc0\x0b\xb3\xe6\x805\x0e4\xc0\xa3A\x1c\xa1\x00\xee2\xc0\xff/\r\x957u4\xc0\xa1\x1co\xf1\x14\xa94\xc0\x01H\x8eO;\xeb1\xc0H\x11\xc4\xd9w:2\xc0\x98\x83c\xe8"@4\xc0\x18\x1a\x1b\xf2|\x101\xc0<vf\x85\xfd13\xc0\x04\x97\xc6\xe7\x01\xad1\xc0\xec\x80\x18l\xf7B4\xc0D*\x9aGi}3\xc0\xa9\xb1j\xca$43\xc0\x8b\x17<\xcb9g1\xc0G\xc0\x89*\xe2M5\xc0+O\xf0\xa3\x06\xaf1\xc0\xb9\xd4\x9a\x9a \xc71\xc0\'\xd6\xd0\xc9\xf0\xd51\xc0T\t\x1c\xab<\x193\xc0\x99\x9c\xcd\xe3\xb8F4\xc0E\x94\xca\xe5XS0\xc0\xe2\xb7\xe6g\xed\x0b3\xc0*VRA\x15\xb94\xc0\t\x141\x06\xbc\xf81\xc0D/\x83X\xc6@2\xc0{n\x12\x0c\xfab4\xc0n\xab\xc0@|k4\xc0z\x10c\xe9\xfd35\xc0\x88\xb2\xe5s\x9b\xbd1\xc0\x99\xce\x80(t\x7f3\xc0\xb4\x8b\xeb\r9\xb44\xc0\x9a\xf9\xd3\xb0E\xbb4\xc0\xc9\xbf\x8e3B\r4\xc0\xfb\xa5\xf4{\xc7\\4\xc0\x7f\xe7\x040\xa6\xa81\xc0\x85|\x14\xe9Sw3\xc0\xa0p\x05N\x16)2\xc0\xaf\xbd\x87=,\xfa3\xc0\xa8\xa4DC~\x194\xc0\x92\xa7\x04\x94j\x971\xc0\x1a\xba\xa2Il\x072\xc0\xe9\xc2\xde\x8dR\xe82\xc0\xe3}\xab\xd6g\xb33\xc0\xde\x03\x90M\xeca4\xc0\xbe\x10;\xf9\xfc\x954\xc0\xcc\x99\\\xc8\x08\x063\xc0$x\x7f\xbf\xfe\x943\xc0F\xf6\x14\xff\x00\x904\xc0\xb3\x86\rd\x86P4\xc0\x80\xc6\xf68\xab,3\xc0/r\x1e\x8e*\xb51\xc0\xf5\x81)6a(2\xc0\'\xd7\xf9\xd2\x15\xf01\xc0\xd37\x9e\x07;>3\xc0\x05c\xc0\xf4]\xd04\xc0\x10v\x1f\xb8Q33\xc0\x9a\x16\xe0\xae\x91v3\xc0\x89G\xa4p+\xbb4\xc0\x16\xe1\x99\xcb\xb1v3\xc0\xb6\xcdc\xbe\xfcD3\xc0<\x94\x18\xc8\xcb 2\xc0\xbe\xe2?MG\xb23\xc0\xf3\xfc<\x02\xa0\xa94\xc0M\x81\n?\xda\x101\xc0\x82\xd2\xc5\xdb\x91\xed3\xc0\x18;\xb8\x98\xfe\xe53\xc06T\x95\xdaw*3\xc0\x8c\xef\x8b\xb1\xc8&2\xc0\xc3\xf4\xce\xf3\x14\xed1\xc06\xb0\x01*s\x9c/\xc0\xc38~/\xca\xfe3\xc0\xbdG\x10\xd6z)3\xc0\x0bo\x81l\xb7;4\xc0\xf7\xb2\x12\x96V\xbc1\xc0/\x00\x7f\xb6tM3\xc0\x02\x94y\xf6\xb9\x8c3\xc0<iqi/\x033\xc0\x80\x95j{\xb8I3\xc0\xbe\xb7\xd2\x00\xd652\xc0\xaf\x9e3\x80\xff\xa94\xc0I\xbd\xd7\xf1]\xff4\xc0\x12\xd7S\xe9\xc6\xf91\xc0,\xc0\xf4vV\x173\xc0Y\xfa\xed\xb1\x04\x972\xc0Xm\x08\x1cs\xb72\xc0_\xff\x0cf\xf1\x933\xc0\xae\xdb\xa5\x9c\n\xf32\xc0\xb2B\x9bY-h3\xc0\xe5\xc5mt\xf1H3\xc01\x97\xda\x1cIp4\xc0\x8b\x84SJ\xc4\xc81\xc0\xa1\xf6\xbc\x95Mm4\xc0\xfb\xd8\x10\xe2b\x942\xc0g\xa8}Zz\xa61\xc0\x9ahK\xa9\xf5\xfd2\xc0\x11\x0bs|*\xe91\xc0\xa35\xe7\xe5\x9ar1\xc0\xd4>\xb2\xaf\x85\xb64\xc0+\x87u\x9eO\xe11\xc0\xefT\xa7\x90\xbd\xfe3\xc0T\xf7\x10\x9e}\xc34\xc0\xa8\x7f\n\xb5H\x024\xc0\xc0@\xf0\xf23\xff0\xc0\xb4\xcd"\x82\x9e\xb44\xc0f:#8\xd7\x883\xc0\xdd\t^\xe22\xb33\xc0$23`\xb4\x163\xc0\xaa\xf7\xc7\xfd\xaf\xaa1\xc0\xc4\xf3c\xc6,H3\xc03+=\x0f\xad\xad4\xc0\xa4\x19\x95\x82\xbd\xb74\xc0\x16\x9f\x97 ;\xb24\xc0\xfe$\x8a"\x80\xa43\xc0!nH@a13\xc0\x8f\xd1,\xe2.\xde4\xc0@\xf1\xa6W\x81\xc31\xc0G\xa9\xe3\xd0Z\x953\xc0\x98\x18"i:\x911\xc0`+WB\x9bx4\xc0A]Y\xd6\xa1Q3\xc0\xb5\x83vd\x80\x133\xc0\x87\x98@\xeb6\xa81\xc0\xed\xdc\xec\xb0\x03\x1a3\xc0\xf9\xddnUL\xd64\xc0\xa5v\x1c\x95\x19C4\xc0\x19\xfbM\x00\x1by3\xc0\xb5Y\x12~9\x063\xc0\x14\xd8\xe1\x03\x1b\xdc1\xc06\x83\x9e}\xc9\xb52\xc0\xbf&\x17\x00\x95\x910\xc0?\xfbjC\x82\xf42\xc0\xef\x04T\xc9\xc4\xd64\xc0\x9b\xf9\xcb\xdb*\xb33\xc0\\\x9e\xec<D!3\xc0\xabZ\xe7l\xa9\xdb4\xc0\xd7\x03\x8f%\x91\x903\xc0\xae-\xce\x94\xe0\xac4\xc0\xc2\\\xc3?\xcch2\xc0.\xe9\xc3\x1a\xef\x921\xc0\xd2i\xa3"U\xa34\xc0\x9e\xbe\x0b\x0c\xb0\xd11\xc0\xcd"A\xb9\x9e\xf72\xc0`+WB\x9bx4\xc0\x83\'2K;\xf50\xc0+Ix \r\xe94\xc0_\x92\xf7\xe5\xdf\r3\xc0\x01\xe6n\x07\x8a&4\xc0~\xb2\x0c\x0bP\x933\xc0\xc8\x9da\x0e\xa5Y4\xc0e\xca\xb4\x94"T3\xc0\xc8\x13\xa2zME3\xc0A%\xdc)\xb0l4\xc0T\x8a\x8c<p\x934\xc0e\x1e(\xa0~\x1e1\xc0wJm\xfb\xb2\'4\xc0\xc9\x10\x91r\xdfg0\xc0\xbd\x91\xe5 =,3\xc0\xbb\xbb[\x19P\xd61\xc0\x92\x1a\xe7\xda!;2\xc0\x0e\xa7\xa4\x8f\xc7\xe61\xc0at\xf8\x86\x16\xd22\xc0\xae~U}\xb0\x981\xc0\x19\xfbM\x00\x1by3\xc04YM\xe6\n\xc11\xc0\x98\xd9\xda\x07\x9d\xec3\xc0\xba\x0f\x83\'*J3\xc0S\xf6\x97\xd7\x89<4\xc0\x05\x8cL\xe7&\x811\xc0:\x97\xf7\xdc\xa3M3\xc0e\xfbp\xbbIE1\xc0\xab\x8f\xd4`\xee\xb14\xc0\xa02;\xcf\xb6\x1b2\xc0\'\xf7\x1a\xef^\x803\xc0>\x1dI\xd6^T3\xc0~\xa0\xf1X\xd5?2\xc0\xb5Q\x8drb\xbb1\xc0f\x92\x83!\xef\x1c4\xc0Px!R0R3\xc0\x91\x19\xf0F|-2\xc0\xbc\xa6gy^\xbc3\xc0\xf5\xec\xc20q\x194\xc0\xd5\xc8M\xa3\xd2e3\xc0&\xa2\x92\x8f9\xee0\xc0\n\xfe\xa1\xfd\x11>4\xc0ZX\xd9+\xa3"3\xc0\xd4\x95}\xf6\x80\x1e4\xc0\x1e!\x8fE9\x1e3\xc0K\xf8\xbdM\x1bW3\xc0~l\x1e\xb5\x90a4\xc0\xfeDJ\xba_|3\xc0\x97\xcb`6m(3\xc0\xe9\xe31R\xf0\xb11\xc0\xc9\x17\xcf\x97C%3\xc0I\t\xc5\xe3\xda*3\xc0\xef\x18\x92.D\xa64\xc0\xfb4yt\xb674\xc0\xb3i+Y\x02\x161\xc08g\x05+H\x143\xc0\xac\x8f\'\xc1Go4\xc0\xd6\xb85\x04\x9b\xee3\xc0I\t\xc5\xe3\xda*3\xc0\x93\x8a\x1fE\xca\x1c3\xc0\x13\xe0Q\n$X4\xc0J\xe7\x9f\x8e\xba\xab1\xc0\x9e.\xec\xce\xa1)3\xc06\x99\xd0\xa6e\x9d3\xc0F\xe9\x03\xef\x90\xee3\xc0\x892lEp\x834\xc0|\xa7\x94\xf6]\x8e2\xc0F\xc2\x02\xeaA\xef1\xc0\x7fo$\xe9D\x134\xc0\x8bK\xda\xf3\x1cT4\xc08h7f-\xb23\xc0\x0c\r\xfb\x82kS5\xc0)n\xd1\xe3\xca(3\xc0\xb3\xc5e\xe0\xa4\x143\xc0#\xc2UO|\xc34\xc0\xe36J\xadl\x143\xc0\x80K\x9c\xf0k\xc84\xc0\xc6&\xfbH6\xce4\xc0\x8e71\xa5\xb383\xc0\xaf%\x94z\x0bx3\xc0\x16K\x07\x7f\xa5\x084\xc0M\x10\x9b\xbe\x08\xba2\xc0\xc3\x96K\xe8x\x89/\xc01\xac\x1e:\xf3\xb33\xc0\x1e\x00>{}\x1b4\xc0\x89[\x80\xea<\xf73\xc0\xc6t\xfe\xdf \xa91\xc0\xaa\x84\xfb\x8f\xed\x8d1\xc0]N\xf2\xcf\xae\xeb3\xc0\xf2\x8b\x079\xba;3\xc0\n\x7f\xad*\xc3"5\xc0\xa1\x05\xcb\x8by\xd02\xc0\xbd\xd1\xd0U\xebR0\xc00\xd4o\xb9\x8e\xc83\xc0\xd7|\xc0?\x15\xce2\xc0\xf5\xf5PDP\xad1\xc06\x91!\xa4E$3\xc0\xfc\xcfW\xb4\n53\xc0\xe4\xdcJ\\\xee"4\xc0\xcc\xe8\x93R\xa1<4\xc0.\xe3\xb8Z\xedr4\xc0*\x9c0-\xfa\xd71\xc0\xcafE\x90\x03\x9a4\xc0\xee\x02\xcc&\x8d\x8f4\xc0@~\x05\'u@5\xc0\xe8\xcbY4f\x8a4\xc0\xd0JRaQ\x194\xc0L=o\\\x84\xf72\xc0+v\xca\xcc\x8c\x164\xc0Y\xaf\x8c\xe3\x18\xa74\xc0\x07xG\xce\xa8\xcb1\xc0\xce\xd2*\x14r#4\xc0[\x88\x02A\xad\xfa3\xc0\x97\x1a#\x9b\x80x0\xc0(g\x83\xe0\xfa>3\xc0\x80\xb3w\xb1\x92\x8f4\xc0\x11\xb9`1m\x903\xc0\x07\x07\xee2q\x7f4\xc0}\xea\x12\x1dy85\xc0\x0f\xdf\xb0\xd3\xfb(3\xc0\x92M\x14\xb2\xe5\xa31\xc0b>%\xdc\x8b\xa54\xc0\x83\x86&\xf4HK3\xc0\x8cEs\x1a\x05\xe63\xc0$\xb2\xdc\xefNe3\xc0Z\xfa@\xfe\x13\x993\xc0%\x04<\\\xb392\xc0\x16\xf2\xbf\x9d\xc7\xa61\xc06\xb1I*\x8b\xe51\xc0\xe5i\x11\x98{\xff4\xc0C\xbc\x0e\xd8\x94\x0f3\xc0J@\x89kX\xe5\x1e\xc0t\xae]\x074X3\xc01\x14iMx\x864\xc0\xd9\x92n\xb9]v3\xc0r~\x8cq\xa0T1\xc0\x9d \xcck\x9b\x951\xc0l\xa1\x96\xaa7M3\xc0\x90\xcfo\x10\xf1\x055\xc0n\xcd\x8a|\xa2\xbb4\xc0\xa2^\x08\xf3\x80b4\xc0W8lt\xb7\xb01\xc0\x02\xfd\xc1\x9eS\xe51\xc0\xd4\x99\xe3\xe1C\xd51\xc0S\xad\xa8\xe3\xf2\xec2\xc0\x89\x0e\xab\xf5 \x113\xc0M\x94r\x10\xbb~3\xc0\xfdgB\xb9-\xca4\xc0\xcd+q\xd1\xe5~4\xc0\xa5N\x0b\xc1"#4\xc0\xf1\xa4&\x99\x14\x053\xc0\x9c\xa1\xa9\xf9\x00\xb54\xc0\xbe\xa9?\xca\x92\xd72\xc0!\xe5\xbaA$\xc14\xc0\xdf\x89\xb1O\r\xc84\xc0\x0eB\xa2\xeb\xff\x9e4\xc0\x13Y\x10T\xfe\xae4\xc0;\xf5\xeec\x93\x914\xc0\xe8\xb0T\x93\x8a\xb03\xc04\xb8E\'\xe5{3\xc0\xb9U\x05\x9a\xc9\x173\xc0\xee\xe0\xcbsN\x113\xc0\x1b\xc6q\x02\xc6\xe61\xc0\x8a}Yo\x85\x0e4\xc0\xf1=9\x85\x18R4\xc0|\xfd\xdb\xb1\x0b\x991\xc0\xfef\xce\x96"43\xc0kf\x91\xea\xa7\x934\xc0&f\xc5\xba\xa7)4\xc07\xec\xa6c\xa8\xc04\xc0ruX\xbbL81\xc0f!x\xdc6?2\xc0\xa7JM\x1b]\xb74\xc0\xf7;m\xeb\xa4\xde4\xc0#\x97"\xd3\x99i4\xc0\xbbX\x87\x86\xac\x1f4\xc0e\xe9L7\x9553\xc0\xbc\xc3J\xf7\x0f-3\xc0\xbb \x9d(w\xe44\xc0v\xa2\xdd\xd3\xe9E5\xc0\xa3\xeb\x10\xcf\x90g3\xc0\x97\x7f\xf6\x1bo\x1c2\xc0\xafzyC\xd1\xbe2\xc0N\'\xfc\xe7aK4\xc0F\x88e}T\x964\xc0\x03\xcc\x1f\x84\xd3I3\xc0\xe0\x84\x18\x97\xe5\xff1\xc0 i\xd4 \x19^2\xc0z\xe7\x8bf\x0b\xa53\xc0X\x85\xa9\xaeQ\x0b5\xc0I\x9bd\x838\xce2\xc0\xbd\xb9\x88\xd2\xb9v3\xc0K\t\x17\xf1x\xdd4\xc0\xacgT\x93\x0f\xab3\xc0wz\xad\x89X\xe14\xc00\x86\x1e\xfd\xd1\x8f4\xc0\xc2\xe1\xf9\x1e<\xb34\xc07o+\xb4s\xe53\xc0\xfc\xf44\x80\xcf\xfb3\xc0\xf7\x17_\x1dk\x864\xc0\x13\xbahu\x13\x8c4\xc0\\]H\xf4s\xfa2\xc0\xa4D\xb9\x06\x92\x131\xc0\xbc:\x15]E\x082\xc0\x14\x1cp\xf3:\xbe4\xc0\xc3\xffNN\xdeb3\xc0\x81\xeb\x9c\x17`#3\xc0\xe9\x8bo\xb96J3\xc0\x886p\x84\x99_3\xc0[\x04\xec\xb9\xbe\xb11\xc0U\xb4\x8e\x053?3\xc0\xae\x1b\x9b}!/1\xc0\xa2\xb5P\xd7\x05\xe13\xc0\x96\xfaP1\xfd\xcf4\xc0\xb4\x03\xc6J\\\xa94\xc0\xc9\x1b\xe2\x03\xea\x053\xc0\x8a>\xdeBN\x174\xc0_\x04\x8c\x9a\\H4\xc0\xd5&\xce\xcd\x1d\xbb1\xc0\xba\x8d\xde\xae\xe0\x183\xc0\xe2\xb0\x9d\xbe-\xa54\xc0\xc4%\x12C\x0f*1\xc0[wMF\xa7$3\xc0C#\xb0\'\x95?3\xc0\xc4x\x83U\xbd83\xc09S\xa5%\x96!3\xc0d\x977n\x0b\x003\xc0=\x0b\xd4\xac\xfa$4\xc0N\xd5@\x95\x1d]3\xc0\xf9\xe6\xb3\xd6\x9bU3\xc0II\n4\xcdb4\xc0i`\x8e\x94i\xc34\xc0\xc8\xa4\x0f\xe9(\xf51\xc0\x9b(\x05\xfam\xfe2\xc0\x08\xc1\xfch}\xb01\xc06\xe5\xb1@7\x085\xc0\xe0>\xe4\x97C\xa93\xc0\xf0\xfeP\x8c\xb6\x184\xc0\x8f\xb4w\xc1hm4\xc0\xa6\xd6\xd5\xa7.?4\xc0"\xd6\xfdO\xdc\xd54\xc0VUi^8f4\xc0\x8ab\xc1\xbbS\xb94\xc0vG$\xf5\x13~3\xc0\xde\xd0\xf0I\xb354\xc0\xa5\xc7\xb2sm-3\xc0\xf1B\x80\xd1Z\x1b4\xc0>\xf1\xdb\xabl\x105\xc0\x7f\xf3@\xb6\xbdM3\xc0W\xb2c\x85\xe8\xdf1\xc0\x03~{Q\xa1m4\xc0\x04\xf1\x08\xda\xf0\xbe1\xc0N\x82R\xa7yQ4\xc0b\xd0\x80\x181\x912\xc0\xb1I\xdb\xc4\x18\xc84\xc0\x98gJX\xbe\xb90\xc0\xfe[\xc4\x01wr3\xc0\x9db]J\x0e\xe31\xc0\xe8\xd2\x97F\xa7#3\xc0\x8eUA\xaf\xe1P4\xc0\xf7\x1d\x95\xcc\xc1X3\xc0\xb7\xc6\x04\x89\xb112\xc0\n\x15\xb2$\xe7\xa44\xc0ze@\x9f\xb1\xe11\xc0\x80\xd5\xf8\xfaQ\xb24\xc0>(\xee:\xae\xad4\xc0\x82\xaa\x84_}\x984\xc0\xd9\x99\x8f`2\xbd1\xc06L.\xc8\x9133\xc0\x87\x93CGM`3\xc0\xb8\xf8\x9f<\xba\x880\xc0P\x11\xdd\xe2\x11#3\xc07\x85\xcf\x16\x07|2\xc0\xa4\x1cF\xf6\xea\x852\xc0\n\xe9"\x84\xbd\xa51\xc0\xcdh\xfa@\xb7T1\xc0a\xec\xcaK\x9974\xc0F\xb6:[\xe9-3\xc0o^\xad\xd9\xd5\xf60\xc0\x12\x7f*r\xb4 5\xc0{"\xf0\xea\x1e\x941\xc0\x81\x97A\xcd\xb9a2\xc0\x8a1\x97(\xb5\xf13\xc0\xc9\xaf!H\x96c4\xc0">\x9f\x82m\x933\xc0\xe3X\x87\xa46\x943\xc0\xe4\xdcJ\\\xee"4\xc0\x83Ag\x8a}\x9b1\xc0\x97\x11\xf2\xd6\x8b\xb24\xc0\t\xd0h\x13\xb3\x8a1\xc0\x1c\xbf\x10b\xc1c3\xc0\xf6\x94]\x1a]R3\xc0fn\xd8v\xc0i3\xc031\xbf\x94\xf5\x943\xc0vq\x9e nN0\xc0\xb3\xc4-\xab*\xf72\xc0h!\xb3\n\xd9\xf12\xc0\xa6\x933d\x1b\x8e3\xc0\xc6\xdcM\xfdw*4\xc0\xf7m\x9e\x84\xa0T4\xc0\xc2d\xcfr\xab\xeb1\xc0^\xa6\x0ff}!3\xc0\xed\xcd6\xda \x012\xc0\x1e%\xcd\x07#\xf32\xc0\xc1\xc1\xa7\x1eoD0\xc0\xbf\xacf\xee\xc8\xb74\xc0\xf2h\xe5h\n\x1e5\xc0T\xc9\xfd/U|3\xc01/\xa1H\x9as3\xc0\xa7\xdf\n\x06\xf1\x1d3\xc0\x8do\xaa0\xd8p1\xc0#\xd9\xf4\xde2x4\xc0\xa1\x18\x044\x0e/2\xc0\xa6\x0e\xab\x1b\xff\x0c4\xc0\x1c\x00S\xf9.84\xc0\x9aq\x99\x08Q23\xc0\xac0q\xc8+\x064\xc08\xe9AF*a4\xc0\xb4Ej\x11#\x9b2\xc07\x13\x0fm[*3\xc0\x87j\x8d\x9a\xad\xc41\xc0h\xc5\xe6\x92\xaeD3\xc0;\x89-*\xf2\r4\xc0\xecg\xa2\x93\xb6\xa44\xc0Od\xd4\xc8a\x1b4\xc0\x07\x02V\xd5[\xba0\xc0\xb7\x87RSWH3\xc0L\xb4\x15T\xcaY3\xc0\xcb\x92\xc3o}\xa44\xc0\xa34\x1f\x05U\x930\xc0(X\xba\x98\xa6P3\xc0\xdc\xd5)aAU0\xc0/\x1a\xad\xb6\x0fS3\xc0G\xe7\x88\r{I5\xc0\xc6\\R:\x7fk3\xc0\x99]}\xc8\xd523\xc0\xa2F\xe1p\x8a$4\xc0\x9c\x956(\xa1W3\xc0\x8a\xc9(\xa8\x10+3\xc0d\xb7\x0c\x83N\x133\xc0f+[\xec\x0e{4\xc0\x9d\xb1\x88\x90\xa0j3\xc0\xc6bo\xef5\x0f3\xc0y+\x8e\x19\x82!3\xc03\xa4\xa1\xda\xd0\x0f3\xc0\xfa\x08\x08IPw3\xc0\xd0\xcc\xf74\x9e\xa84\xc0\x1d\x99\x1f\xe8g\xa74\xc0\xbf\x9c\xc3X\x19S3\xc0\x83Bj<\xb2o4\xc0\xfaU\xd6\x98\x11\x143\xc0\xe36J\xadl\x143\xc0\xbe/\xf0\xd5\x03\xd01\xc0/(,\x96\x1e\xd91\xc0\x805\x85\x14\xeeI3\xc0\xaf\xa5RRw\xc03\xc0\xa5\x8a\xcb\x10Lg3\xc0\x9bP8\x01qz4\xc05\x15\xc0\xa2\x87W3\xc0\\\x04\x1bL\xddA3\xc0\x9d\xc0D\xfb\xb4d3\xc0H]-\x1b4\xa31\xc0\xc2i\x9djJ\x1c1\xc0*\\\xa3\xb1\xa4M3\xc0\x98<\x97\x7f~\xc31\xc0\xca\x06!\xa9b\x7f4\xc0\xf0`\x1eN\xeb\xb01\xc0s\xeer\x8d:\xc61\xc0~-:\x8b_\x0c3\xc0\xb4\x06\xb8Bw\x9e4\xc0\x92\x92\xe9\x84\rQ4\xc0p\xf6\x01P\xcc\xb94\xc0\x8d\x85{}\xf393\xc0\xed\x8a\xed\x17\xd0\xb13\xc0h^\xc5\xd2\x1c^3\xc0\x90M~t\xd3\xa34\xc0\xb0#R\x96\xc0\xd43\xc0\xb3\xd4\xa2D\xf1\xb01\xc0\xc7\xcf\x7f\xe7\xc5\xc22\xc0\xd1\x11\x8b\x1a\x8c\xaf3\xc0Y\xa0e?\xbc\xe94\xc0\xc0\x0fd:\xa9\xba1\xc0\'.\xe0\x01\xc2\x045\xc0\xe8nn\x92C\xe54\xc0\x9f(fFN\xf92\xc0U8\xe6A\xf7\xc94\xc0\x04$\x9e\x01\x16\xd72\xc0g>\xfd\xc7\xeb\x154\xc0\xfd\xdf\xde~W\xc94\xc0}i\x9b\xf4\xd575\xc0)\xb5A\x83W\x993\xc0{\xe6;&\x88\xc14\xc0\xae\xe4\x1c\xc4]\x055\xc0\xb1l@U5#3\xc0`(\xb7-=\x904\xc0\x11\xf6\xf5\xdf\xdf\xcd4\xc03%"\x86\xdb05\xc0\xc7\xe2\xf39<\xac3\xc0\xce\x1f}h\xd6\x933\xc0\xdfA\xbd\xd2{\x015\xc0\xac\xef\xade^\xcd4\xc0\x0e\n\x8e\x93*\xa54\xc0Rp\xaa\x8c\xae\x1e4\xc0y\xb0^\xf2\xa4\xde4\xc0|O\x15\xb86\\3\xc0\xa5\x83+g\x8c\xa94\xc0\xc7\n\xcd\xd8\xf1\xa93\xc0\xcb\xc0\x02E\xa1\xd54\xc0\xae\xe9\'\x08\xe6"3\xc0\xf7\x111\xedL\x163\xc0\\\xa9\x1f\xd1,\xaa0\xc0\xb2l\xb2\xcfC\xef0\xc0\xd4\xaedp\x17\xac4\xc0\x10\x8a<.\x9964\xc0)\xd34s\xa8\x153\xc0\xdb\xefV5\n;3\xc0\xffj\xfa\xb8\x03\'3\xc0\x97&Q@`J1\xc0(;\xac\x10 S3\xc0y\xf6\xb2|E[4\xc0\xeb\xbe\\\xd3\xfd[4\xc0\x13w[\xb9\x1d\xfa2\xc0\x15\xf3]d\xe3D4\xc0\x82\xbb~V2v4\xc0,k\x00A\\)4\xc0P8\x9ev\xe5\x8f4\xc0\x08\x82D\x81\x88W3\xc0N\xe5nvH\xba4\xc0\x8740\xaa\xe3\xf63\xc0\xfc\xcfW\xb4\n53\xc0#qg\xf6\xad*3\xc0\x02\xb5+ \x1f\xe61\xc0\\\x98:\x17\xf6t3\xc0p\x8c\x8e\xaay\xa81\xc0\t\x8a\xcf\xe0(L4\xc0F(\xfa\xc5\x02\x033\xc0\xed\xdc\t\x92\xc733\xc0\xe0K\xd9\xca\x0bK4\xc0\x9dca+\xa2w4\xc0\xe3y\xc0\x1e\x14\x813\xc0\xe5I\xbe\xeb\x16@4\xc0\x1eQ\x92\xdfn.4\xc0F\xd469\xd5$3\xc0\x81,\xaf4\xf6\xce2\xc0<\x9b\xe6Gh#4\xc0\xf2|26\xce\x062\xc04^\xa0\x03\xe7\x954\xc0/\x89\xb4\xc8\xf7\xf51\xc0\x1d_\xbc(\x98\x075\xc0\xb8k\x87\xf8()2\xc0\x83\x94q:\xe3\xe43\xc0K\x89\xd4W/!3\xc0\x82q\xcb\xe5\xc202\xc0\xb5\x06\xea\x06\x81>4\xc0\xb3\x03lB\x84D1\xc0\x00L\xc7\x87!B4\xc0\xfa\xa7>\\\\M3\xc0\xa4\xd6\x8f*\xdd\x824\xc0\xab\x1c\xc3\xad\xf5?4\xc0\x7f\x14\x82C\x8f"2\xc0\xdd!\x02\x83\xd6\x8f4\xc0\xb6,\xb0\x0b\x9e>3\xc0\x90\xdb\xd0\xdd\x86\x165\xc0\xb6\xa6\xcawU\x074\xc0sO\xd4\x90\x13?3\xc0\x99\x15d\xd2\xba\x034\xc0\x9db]J\x0e\xe31\xc0m \xf2\xb4c\xa91\xc0\xad\x07\xcc\x82\xa1\x9e1\xc0\x8f6Q\xfa\x89+3\xc0B\xe9\xf4\xfa\xb3\xa43\xc0\xca\x967\xfe\xbed4\xc0\x01$\xd9[\x8d\xd41\xc0\xee\xec\xc5U\x11r4\xc0S\xfe\x06R\x9b\xe51\xc0)u\xd4\xbaU\x934\xc0\x19\xeff\x89\xc1\xfc1\xc0\x86\x98\xb0\xcb\xe4\xe90\xc0\xb6e\xa62}\x9c1\xc0\x864a\xef \xb74\xc0\x11\xc1\x81V@\xc32\xc0b\x14xY]\x015\xc07Q\x80\xe8}\x8b1\xc0\xa8\x8cy\xf2\x94-1\xc0\xc1\t\x87\x9b[\xcb2\xc0\x92jl\xef2]1\xc0\x0f\x84\nT\x0e\x145\xc0\xa4\x17_\x8c\\\xe01\xc0K\x81\xea_\x0f\xb80\xc0\x8a\x96\xbb\x80\xa6\x111\xc0)\xfe\x00\xfd\xdd 4\xc0\xed\x91C\xa9j\x994\xc0Lf\\>\xe1:4\xc03\xdcW\xc0c\x064\xc0\xb3)y%\x1fF3\xc0\xc5\x12\x12\xe3\xbe\x972\xc0\x19sF\xb9\x1142\xc08DS\x90+\xc21\xc00\x86;W\xe7E0\xc0\xfcjz\xa9hr3\xc0\xd3\xf8\xd5@{`4\xc0\xd9)\x19\x1e\xab\xb84\xc0\\\x8f\xac\xe1u\xe41\xc0\xe2\xb1I\xe6\x1d\x913\xc0\xcc%\xa3\xf2\x05\x893\xc0Q\x19\x86m\xec|3\xc0\xc7^\x97j\xafi3\xc0\x00\x9a@\t\x8d\x954\xc0\xc3\xc0>6\x1eR4\xc0\x0c\x80)\xab\xd9-2\xc0\xc9\xba\x06GB\xff3\xc0Cf\xb2\x1d\x1c\xe63\xc0\xcbb\xd6\x16oa3\xc0\x9cg\xa62&\x044\xc0\x05\x97\xdat\x80\x910\xc0%\xbb?\x047|3\xc0t\x90}v\xfc>2\xc0\x12\x0f\r\x94\xee\xfd3\xc0\nUc\x08\xb4\x903\xc0(\xa4\n\xe6\x16:3\xc0\xdeD\xdb\x9d\x92\xd54\xc0G\x1cqhIj3\xc0\xb6a\x8a\xa3\xe6\xb14\xc0No\xf9\x029\xea3\xc0\xbbA\xf8?\xbf\x832\xc0\x0em\xd7\xfc\xbc@2\xc0\xbb\xa5\xfcsi+3\xc0e\x91\x07Y\x9d\x074\xc0\x8c\x974\x1f\x08\x145\xc0]S\xc26 63\xc0\xec\xbfI&\xb7(1\xc0\xe8q\x89\'U\xe61\xc0;\xb1\x96\xc6\xe6K3\xc0N\'\xfc\xe7aK4\xc0\x10\xeb-p\xb3\xa91\xc0\xe5\x91\x01r\xcat4\xc0\xad?\xdbg\\\xf82\xc0\xde\x9b\x89o\xdah3\xc0\x85H\x94\x98}\x1b4\xc0u\\\xf5\xcb\xce\x9f4\xc0\x98\xed\x8c,\x93\xb34\xc05\xf5"\xb1q\xd81\xc0\x11\xee\xc5,\xc4\xc31\xc07\xcb\xc7\x7f\xc2\x953\xc0o\xeee\x8bd~4\xc0\xaa7\x05v\xf2\n4\xc0\xd0\x87$\xdf\xcf\x8f4\xc0\x9d\xe8\xce\xdfJg3\xc0\x9f\xbb\xf5EJ\x873\xc0\nUc\x08\xb4\x903\xc0L\x83\x1a\xe7\xebo0\xc0\xebCj\xdc\xb1\xc41\xc0(\x1e8)X\x022\xc0B\xcc\x05\x16\xdd\x024\xc0\x8d[\xc1f\xe0\x824\xc0\x13\xb8\x9f.\xeb\x933\xc0A\x97V\xa8\xc3\x924\xc0\xcd\xba\xc9\x1e\xe6\xd04\xc0\xd1o"\x99\xefc4\xc0\x92\xf0q\xdaj\xa34\xc0k\xd3\xb9\xfbA\xc81\xc0\x95\x169d\x9594\xc0\x9f\xec\xb3\x18\xacy0\xc0\x7f\xee\xee\x12\xac\xf12\xc0\xc4\x82\xd3\x1bX\x983\xc0\xfb(\x8f\x9b\xe7\\4\xc0\x9c\xfb\xa0\xba\x1a\xd84\xc0\xea\xa9\x1e$\x82M3\xc0\xb8\xe28)\x96\x174\xc0\xa8\x81\xfb\xd7\x10\xa64\xc0d\x7f\xc8\xe4\xa9P1\xc0\x02f\x02\xb06\x143\xc0\xb91\x00\x80+22\xc0\x19\x89^RGr1\xc0\x1b\xf1K\xcb!V4\xc0e0\x8f\x89\x8f\xcc1\xc0\xa6\xcd)X\xdd.2\xc0\xaa|\n\xba\xab\x1e5\xc0'
p29
tp30
bg3
(g4
(I0
tp31
g6
tp32
Rp33
(I1
(I2197
tp34
g13
I00
S'")\x8a\x13\xc9\x84S@\xf2\x07\xc5\xcdu\x84S@G\x01\x10\xea\x17\x1eT@\x1b\xeam\x8c\xfd\x97S@C{L\xc45\xb7S@E\x80\x0f\x85\x05~S@\x0b\xcd\x1d\xaf\xeb\x83S@\xb6\x99+\x9f\x96\x84S@\xcd\xf3u"\xeb\xccS@\xe9\xbdDR\x97\xbfS@\xa7[\xbaIe\xa4S@*>AE\x8f\x7fS@\xe0\xb5\x80\xabg\xbfS@\xf0\x95hmW\x8bS@\rp\xe9\'+\x98S@\xc0\xf3C \xab\x81S@\x009\x07\xd1\xc7oS@\xc3\xb4\xed\x8cC\x88S@\xdd\xbc\x05s\x07\xb8S@}j\xfb;\x10|S@\x90]Z\xb0\xbadS@\xeey\x0eo\xd8\xa4S@\xf3\x02\x7fbM\x19T@s%\xd2I\x9c\xc7S@\x9aj\xb6W\x1czS@Z\x9c\xae\xfb\x83{S@\xee:S\xae\x7f\x88S@\xca\xcc2\xeb\xc0\x89S@\x9c\x1a$n\x96eS@\x84\xbf\xf94F\x82S@\x02\x7fPb\'\x82S@\xbc\xcc\xcf\xf6\xa0zS@\xdf\x01\x1a\xa8T\x99S@\xbd\xbe\x03w\x01\x1fT@\xbe\xca\xef\xb6\x15\x1eT@\n\xbc\xd7\r:\x83S@\xa8\x98\xbbT\x9epS@8u+\x87\x81\xaeS@\xa1\x95r\xc0\x14\x83S@V\xfcg\xacz\xb7S@\xc58k\x84ezS@(D\xa4OF}S@k\xd3V\xa6\x8b\x85S@<\xb7h\xbf\xfapS@\x1bH,y\xa4\x98S@!D\x04\xc1\'\x94S@\xb9\xc1\xa8\xb9\x05\x1eT@\x0e\xb1\xae\xef\xe1\x87S@\x02y*H>\xafS@\xb3\xb0\x13\xba\xe5`S@\xb9\xfcB-\x8e\x11T@\xba\xaf[\x0b\x1bqS@(mx\x91iqS@\xca)\xeb\xde\xed,T@\x88|\x00^\x8e\xafS@\xf8?\xb0\xe1\x97\x8eS@!w\x049\xbcfS@`\xbc\x15y\x8c\x82S@J\x1776\x1d\x83S@\xcc\xa2&\xfc\x08\x83S@\xb8\xf0\x98\x18\x90oS@\xb4\xbe\xe8\xabL\x82S@8\xf9\x9b\x9a\xe8\x81S@*\x8d3S\xb4\x16T@\x9cc\xd1\x87^.T@\xecMq\xea\x18\xacS@\xc1$\xfb\xc6!\xafS@\xdb\x1c\xe7%\x01jS@\xcd\x90\xaeT\xc6wS@a7d\xc6\\\x81S@\xf0\xb8KE\x86\x92S@\xcc\x11G\xaa1(T@K\xf4}\xe3\xf6\xb0S@\xa5N\xa8\xa24\xacS@b\xb262h\xb4S@\x81\x1e0\x16\x00\xb4S@\xd9\xc3\x9a\xcc2\xb1S@\x9b\x83\xd1\xc9\xbe\x86S@\xe4\x14\x9b\x14\x04\xb2S@\xaby\xf7\xf7\xd5\xb1S@2\x14Y\xb9\x14\x9cS@\x0e\xe6\xbc\xdfp\xb2S@\xa0\r\xfd*P\xc9S@\x87\x9d\xdf8@\xa0S@n`\x93\t\xf5\x84S@9-ng\x8a\xd9S@\xde\x89\xd3Q\xa5\xd9S@Im\x86\x81{mS@_H\xb5r\xa8\xb1S@\x9cl\xae\xa5&\xafS@\x00\x16\xdd\x81p\xafS@-\xe6\x98\xb9\xef\x99S@\x9a<x\xc8DsS@Y\xf6Hj\x84\xc7S@b\x0f+\xef0\x7fS@hP\xc8#\xa2\x99S@\xf7\xcf9\xca\x9b\xb2S@\x94\xc1w<5\xb8S@yj#\x9f\xc2\xc9S@q\xbb\xf7\xc7\x8c\x9cS@\x16\x91\xafW\xca\xb3S@\xcd\x10\r4\xd8|S@6\x99\xd3O\x05\xc2S@\xcd\x9f\x0e\x7fJ\x90S@\x06\x1a\xfc\xa7\x14\xc9S@M\xf78\xa5KtS@>3\x9bV\x8abS@\x82\xcaY\xce9\xc8S@\x87\x83\xc9\xb0\xda\xa2S@\xa2gT\xd0\xb2\x92S@\x9b\xb1\xd05\xd8\xbeS@\x07\x8fD\x8a\xc8\xc1S@a\x02\x049\xb6cS@W\x1b\xcah,\x90S@yp\x97\xd2\x1ezS@\xb2\xadS\x8a\x0e\x90S@\xda\xc8\x9f\xda\x11\x91S@\xf4\xc4\\>\xdd\xc8S@\xb8\xf0^\x85\xf1\x16T@A\x80\x9c\xb9\xd7\xb3S@\x00\xe4+\x93\x00\xafS@\xf4k\xf8\xdb\xab\xd1S@\x00\x16\xdd\x81p\xafS@KH\xfe\xbe\xd1fS@A\xce\xba\x81\xe7\x03T@\x82\xb7\x90\x14\xd7\xb2S@L\xe2\xe37\x01\xb0S@\xa5\x85\xc4w\xa1}S@\x94\x12f\x18\x04\x97S@\x19\xc4#^\xf5\x90S@\xe8\xc4\xfc\t\xc7vS@n\xf2\xc4\xf6\x98\x83S@KH\xfe\xbe\xd1fS@\tWU\x1dG\x9fS@\xb3\x8a\xf7,\x98mS@1"cm\xefmS@w\xb5\xbf\x11\xfd~S@\xf7R-L_yS@2@\x88\xb5\xa6~S@"b\xc0.&\x02T@cM\xfa1\xe7\x7fS@\x9e\x8b\xecA\x1a\x85S@\xfb\x8a\x90\x92\xe2\x83S@\xde\x00R[,\xa0S@\xaa\xb1%\xf0\xbe\xc8S@\xde\xb8@f"\x12T@e@<_\n\x88S@\x96~\xdd\nD\x10T@\x81\xff\xa2\xd8\t\xb2S@\xd4\xe6Y\r;\xc0S@B\x8aB\x96\xf3vS@n^\xad&\x91\x7fS@_\xff\x8c\x8e.hS@\x94\xcc`?D\x1cT@\xe31\x87\xba\xac\xcbS@\x04\x9cQ\xa3hyS@.\xfbQ\xebL\xe2S@\xe4\x0e\x08\xab\xe7\x9fS@\xfa\x8cI\xa0A\xa8S@\xfb\xd2\xb8&\x97\x9cS@x\xc0\xe4\xce\xe0\xadS@Z\xbe\x1cW\xe8mS@Q\x86\xc7\xcf;\xb1S@\xd5;\xda\xd6qmS@\xa6\xb1\xb6\xcc\xbc\xb7S@\xb8\xf2\xde\xdb\x85\x81S@\xbc\x96rhk\x90S@-m5w\xd3xS@B\x8aB\x96\xf3vS@J\x85\xf8I\xef\xfbS@mqQ\xd9\xc4\xb4S@\x840\x8aIb\xb0S@\x90:r\xa4\xc1\x04T@1\xc2\xb2+u\xb5S@<b}\xa8\xfcxS@Y\xe61\xa6(\x9bS@9\xc0\x1ba\x1b\xc6S@\x05\xbaK\xa6\xde|S@d\xa6(\xebe\x9cS@\xcb\xbc\x10\xb56\x85S@\xa1\x81\xd3{\x88zS@\xc4\x01\x9e\x891jS@\xf7F\xff\x86}gS@\xbfVx\x7f\xd96T@\x05)\'\xed\xe4\'T@E\x80\x0f\x85\x05~S@Mn+\x13\xdc\x82S@\xcb\x97~\xd4\xc8\xb1S@U\x93\xa8\xd3\xb4\x90S@\xba(.\t[5T@\xc4X\x8e\x86Z\xbeS@i#\xf9K\xba\xb7S@\\\xc9\xe04#\x88S@\x84"|@\xa6\x04T@HRk\'\xd4\x83S@\xbf|\xfe\x89:rS@LKU\x81\xa6|S@\xa8D\x1d\x92\x03\xb9S@t\xcc9x.\x89S@\xc6\t9\xcb\xbd\x82S@\xaeU\x7f\xd6\xb0\x13T@\x8f\xeb\x89\xb7gmS@\x88\xa6\xc2Jb\x04T@\xdc\xf0\xa8"q\x95S@\x9an\xe9h\xb0\xc9S@\xe5{\xebK\xe2\x15T@\t\x16\xf3\xd0\xa3\xd4S@\xadtGP\x94aS@b\xc8\xfbq\x81/T@\x8c\x8ai\x0e\xe1\xf3S@r\xac\xe9R\x08aS@\x9bT4\xba\xa7}S@\xc4\xfe\xddX\xb3cS@\xc6\x1d`\xddNdS@\xf5}\xa9\x86\x1efS@p\x85\t\x89f\xc9S@\x8b\xa2\xdc\x82\x96\xb4S@Z\x97\x9e\xde\x8f\x85S@\x02\xef^\xd5\xc7\x8bS@H\xcbU\xa9T\xa2S@\xb1r\x85N;\x99S@\xa0\xc7\x1c\xc0\xbe\xaaS@\xa7&;"rfS@\x14\x8f~\xa4\xc4eS@\x03U^k\x7fcS@\xef\x17a\x8bF\x19T@\x11H\\/e\xaaS@YY_\x08y\xa2S@D\x16\xae\rXwS@\x9e\\\x14j\xa6\xa5S@j$\xc7\x81\xc7\x83S@\xca\x9a\xbd\x1eS\x83S@Q\xfe\x87\xcd\xf7\xc8S@\x85w}\xeb\xdadS@\xaa\x07\xdf\x19\xab\x87S@\'DI\xba\xffeS@\xed1\x81\x8e\xe2\xa2S@3\xa1\xc9\r^cS@\xc3\x89\x93s*dS@K\xeep\x81 \xb0S@M\xe8";EeS@\x849\xa5\xdbF|S@\xb1\x16\x01W\xf0\x99S@n\xdf\xc0\x1e\xb6\x88S@%\xbb\xcd,\x15\x1eT@R\xaf\xe3\xf4T\x1eT@\xed\xc4jUDhS@\r\x18\xdcN\x890T@\x1e\x03a\xae\xde\x83S@\xff\xcb]\xf5Q\x86S@\x9bf\x14\xed^|S@\xdb\x130ko\xcaS@\xd1E\x1e/\xb9qS@@V\xafO\xd7\x85S@\x12#\x00V\xfc\xaaS@Ihu\xfd\xaf\xa9S@\xc8=D\x9f(\xfcS@5x\xf2,y\xd1S@\xf3\xb2\xba\xa0\xc6\xa7S@\x08\x9b\x843\xed\x85S@\xd7\xaf\rn\x9bcS@\xa1\x81\xd3{\x88zS@\x16$\xcb@\x12\xb8S@Si@q\xd1\x9eS@c#L\xd4\x01\xb8S@\x11Y\x06\xfdenS@\xc2\x8a^\xc7\x15tS@:\x9e\x8b\xae\x00\xb6S@\x95\x06\x08%$uS@\xf4?\x86?\x1c\x88S@\xa0d;\xba\xb5\x94S@\x7f\x9d,S7\xb8S@\xb3(\xe7\xd8|\x9cS@\xd2\x1a\xe8\xd5\xc0\xb0S@\xc8\x95u\xfb\x1d\xb1S@\x83J\xe9\xa2\xa6\xb2S@\x805\\\xf8m\xa4S@\xf6C\r\xb7\x80\xb4S@\xf1\x82\x07P\xf4\x19T@\xee\xee\x93\xf1x\x94S@o\xe3\x05\xb1\xaf-T@\xaa\x13VIA\xa4S@\xdf\xea#\x1a\x08\x94S@8\x81?\xfbr\xbeS@\xdf]\xde\xd8%\xa4S@Rd\xe3 \x95\xa5S@\xd8\x0cs\xb5\xd9\x9aS@\xd9\x7f3w\x07\xafS@\x1f2\xf8\xe6\xab\xa3S@\x9b\xac=\x8d\xdc\xa3S@4 \xce\xd1\x1c\x1eT@5\x0f\xd1\x80\xac\xbdS@z_\xea\x07\xd8\x18T@\x97^H\xd9F\xb0S@\x99\xba\x87\t \x98S@\xe8\xe0o\x98g\xafS@\xfe\x01\x8f/\xd7\xc8S@d\xa1f\xf9\x0b\xc8S@\x857\xe7Bl\xc8S@\x04\xac=\'\xbf\xc7S@~\xad\xd1~\xda\xc8S@+\xd5\xe9\x96\xc8\xc6S@\xdeJ\x01M\xe2\xc7S@,\xb2\xe2\xa7\x19\xc2S@\x87\xbb\x8a\x06\xaadS@\xfb\x9f\x10\x8d\xc9\x9aS@\xd6K\x82S\xdc\xc7S@\xc4\xc0\xd3\xa7\xc7\xafS@Z\xd1\xb5\xac\x9fbS@\xe0\x08\xd3`\x89eS@\xb4#\x8f\x9c\xca\x1eT@sR\x90\xec\xdd`S@\xb1\xd2\x03\xe0ndS@Q\xda`BddS@}X!\x05\x7faS@v\xad\xb59\x06eS@\x97\'B\x13\x0baS@*\x10\xc7\xd6\xe3dS@\xaa\xbb\xf2\xfeGaS@]\x017\xa5\x87aS@\xf6\xe5?f~eS@8\x08D\x88q\xc8S@t\xb04\x0c\x02hS@s>\x05\x02e\xc9S@j\x11\xee\xdb-fS@\xd8\x94\xc8N/1T@\x8c.\x81\x1a\xb9dS@\x85\xaa`\x884fS@\xae\xc7\xcb\xe6Q\xa0S@=D\x03\x9e\xd1cS@l\xd5O\x05\xe1dS@\x815#\x13\xad\xc9S@[\xd4\x8d\xdc\x95cS@\xcb\xc8\x8fg\x04\x1fT@\x87\xa2\x1eN\x7f\xa2S@\xef\x08m9\xc6dS@0\xea\x11H\xfa\xc8S@\x12\xbd\x88\x04\x92eS@\x940`U\x0bfS@?\x89\x07\x05`\x98S@\xfd\xe7\xd5\xaa\xe4\x1eT@\x9d\x13[\xba\x9ejS@p\xb0E,\xb0\x1eT@\xe36\xc3w$\xb0S@<\x9e\x1a\xe3)jS@h\xe5\xf5\xbfOjS@Y\x0f,\xe6\xecjS@\x17\x95T\xb9\xf6\xfbS@\xb3X>U{gS@\xcd\x9dS\xb8BjS@\xdb\x1c\xe7%\x01jS@\x92N\xa7f\xd3iS@\x19\x96d\xd3M\xa3S@\xc6ga\x9e\x1d\xb0S@`\xc7\x1b\xd1\xa5\xcbS@\x0c \xa9\xbf\x97\x0fT@xG3\x96\x82\xa0S@cs\xd6\xc0\xf9\xcaS@j\x05M\x7f\x19\x10T@\xdf\x16\xb1\x07J\xa0S@\x89l\x80\xa8\xc5\xc5S@\x11\x12\xc7\x99\x93mS@\x9e\xf1\x83]s\xb0S@\xe31\x87\xba\xac\xcbS@n\x83\xbe7\xfd\xbfS@\xcdx\xda\xef=\x0bT@\x0c\xab\xc3i{\x98S@\x12;\xa2x\xa0\xcdS@W+\x87\xc6\x9e\xbfS@\x82\x9a\xc7W\xf3oS@D\x11\xfe\xa9\x9e\xa2S@\xe1!/s\x83\x9dS@\x98\x8aW"ItS@I\x9b3\x80\x15\x1fT@\xdc{hz\x1frS@\x15\xbb\x109\\7T@\'\xdex\x1a\xfbuS@\r4]k\xa2uS@@^\xf3PJ\xbeS@U{<\x01\x95vS@\x7f}z\xad\xc5vS@r\x03\xe8;OmS@z/$\xce$7T@e\xc0\x82\x1d\xd1\xc6S@\xf7\x88\n\xbc\x9e\x95S@\xc0\xdc\xfc\xf8XwS@\x83\xb2H=\x10wS@\xdd\xd2\x019\xf7lS@\xa2SiN#pS@ \xcfD@umS@\x04 \x8a\xd9\xf9,T@\xef{\xb0\x9f\t\x99S@\x82\xfc\xbfxS\x99S@\x91L\xeaMI\x9cS@\xf8\xe2\x10\xd7\xc3uS@\xd1HI\xf7\x9f\x98S@\x04\x9cQ\xa3hyS@\xf7R-L_yS@\x0bl\x1e\xce\x10pS@hI\xb7\x91\xdboS@4\xf7\x9c\x00\xefvS@\x85\xe2\xe2\xd4\x19xS@\xb1\x0f\xa8$BqS@7\x92\xa60\xef"T@.\x8d7\xd8\xa3\x9fS@\x86t\x01*6\xbbS@7\xec\xc9\x98\x02rS@%l\xfee\xfa\xbaS@\x9a<D<BrS@\x91\xe2f\xba\xf1\xbbS@\x1f\xca\x0c$\xdc\x04T@\xdd\n\xfa\x0c\xc0\xd0S@\xccGr\x84z\xf4S@\xea\xeeD\x9f\xef\x9cS@qW\x88Jd\x04T@_\x10\xc3?\x0b\x90S@+\x11k\xfcQ\x94S@\xd6=#\xbe\xe7\xadS@\xc0\xc5\xcfT=sS@\xe8\xa0\xdc\x84\xed|S@v\x11E!\xb2\xf4S@\xce\n\xcbaf-T@\xe4\xad\xccD\x06\x1cT@\xbar\x8a\x17-tS@\xb5\x9de\x9c\xdb\x04T@?\xda\xcd\x86\xd2\xbaS@%c"\xf3d\xb5S@\x8f\xfa^/\xa0\x9cS@\x07\xd4E\xb1(\xadS@E\x0f\x8fsm\xd1S@\xd6\x7fy\nXuS@\xfb\xdd\xe2@\xa4}S@O\x03\x8f\x82\x04\x1eT@\x83n\x89\xb1\x1dyS@\xed\nG\xac\xd9!T@Y>\xedV:tS@\x16*t\xb0B\xa3S@`\xab7\xc4\xf5\xb0S@ar\x81C\x85\x13T@\xd9\xa1\x16r*\x02T@\x9d\x86\x9c\x02\xcc\x80S@s\x03\xe4\xe8\x85vS@a7d\xc6\\\x81S@n}\xce\xad\xcewS@k\x99\x9e\x00?xS@@c\xd8\xf1\x9e\x81S@\\\n\x83\xaf\xa6\x81S@Q\x91\xef\xde\xe3wS@\x9eo\x15\x0b\xd3wS@\x87;:\xc7\x94\x02T@\x8bZ\x91\x1d2\xd4S@\xc5\x87\x94)\xa0xS@l(\xf8h\xe2\x8fS@\xdbY4*\xdd\x82S@\xdbY4*\xdd\x82S@\x1c\xb4\xe3s\xc7\xb1S@5\xcc\x95\x99\xf7\x8fS@O\xce\xc3\r}\x83S@Q\x97F\x9a\x19\x83S@\x10\xc0\x99\xcd\x8f\xb7S@\xea\xed\xd2@5\x9fS@\xd6\xe5j\xb7\'\x7fS@\x05LJ\xc2\x92!T@r\n\xbd\xc5\xe4\x83S@B7\x89\x10YzS@o\xab\xca\x8e\x92zS@\xbc\x1c\xb5E\x0c\x84S@\xd1\xbe(\x03\xa5\xd4S@T\xce\x00)`\xb1S@\x01\x83T\xa9=\xb1S@V\xa4\x836\x89zS@\xab\xd1\xe6A|zS@\x86\xea\x94\xfe \xaeS@+;b\xf60zS@(\xa5d@F\xaeS@P\xda7\xda\xb3\xb6S@\xd6H9\xeb\x8d\x9cS@\xe8\xfeB\xae\x08\xb2S@\xcc\x1a\\(OzS@<v\xeb\xed\x96zS@\xee\xee\x9d\x18^\xb6S@6\x9d:\xd1\x99"T@\x06\xe2\xf4\xf0\x9f\xb9S@\x0e\xf2\xfe\xa3\xe6uS@\xe4O$\x9f\x15\xb9S@X\xeaLj\xfe|S@pN\x05aP}S@U\x0e\xf0;\x05\xb2S@\x18dO<\x9f\x7fS@\x8e\x84\x89E\xd8\x7fS@\x18\xb6\x1e&p\xacS@\xf0\x16%\x9d\xb1}S@\xc0\xa5~@T\xb2S@\xae\xf9\x8b\x9f\xc0\x83S@\xd7w\xb0U\'\x8fS@\xad\xd3\xbfk$\xfcS@\x02\xd1V\xa1\x0f~S@qo\xf1\xf4\xec\x83S@\xa0hq\x19t\x84S@\x14\xe1\xf8Iw\x84S@\xc8\xecC\xbdl\x84S@?(\x8e\x8c\xb9\x88S@\x83li\xdf\x12\xb8S@k\xa1\x10&k\x81S@\xf8X\x13\x9ek\xd5S@/q\x8e\x95\xa4\x88S@\x84Y3W\x1b\x7fS@\x89\xf1{\x92\x0e\xfbS@\x95\xd3i`\xc8\x81S@\xdfF\xf1\xf5\xee\x9fS@d)\x1e:j\x88S@KB\xf6\xf1#\x7fS@q\xf0\x81\xc4O\x82S@Z}OB.\x1eT@\x15\xef\xba\x01\xe6\xb1S@p?.\xb5wxS@\xc8=D\x9f(\xfcS@_\x15\x12ZVxS@\xa7\xb6k\xf3\xc8\xb7S@U\x9c&\x9a9\x9fS@\x1d-\xe6C\x18\x83S@\x07F3j\x89}S@\xfbrK\xf8C\x89S@G\x9d\xa1\xe6\x80\xb2S@\x15\x91@\xafp\x8bS@7\x9a\x9a\xf5\xa5\x83S@L\x1eW6"\xb8S@X~\xc3\x8ci\xd6S@\x87e)\xfa:\xb8S@\x95\xcf\xff)\x02\x81S@\xa3a\xff\x02\xeb\x80S@\x07\xf8\xc8\x13\x9e\x84S@\x84wPT\x85\x84S@\xa2\xd4B\xf3j.T@\x7fv\xa3UP\xa8S@\x95\xd2\xecLB\xb7S@\xff\x03\xa1T\x94\xb3S@\xa5\x83\x94\x80<\x85S@\xf9\x0b\x05\xb3\xa2\x84S@\x17\xc2\xefo\x13\xb7S@\x16qa\x8e\xaa\xd7S@\xc6\xcd\xb5\x14\xb9\x8dS@\x9d\xac\x03f#\xd8S@\x0c\xc0EbS\x86S@\\\x12!\x1e\xd8\x84S@\x1f\x88\xaa\x88\xc7\xb4S@0*\x01eT\xb5S@\xdc&\x91C8\x9fS@l\xceh\xae)\x96S@\xce\xf0~\x951\x90S@l\xdfG>I\x86S@Y\xc9\xd5\x1b\x00\xb6S@\xcd\xdc\xdd\x8f\xf3\xb4S@\x06\x11\r\x03\x08\x97S@\xba\x0bz\xd9\x9a\x86S@\x14\xf8\x02\\=\xb4S@]\x86iv\xe3\x96S@\xef\xb6\xf34\xff\x86S@W@+\xf32\x99S@\xb2?i=\x85\xd9S@\xeb\xf2!\\p\xd9S@\xed\x03\x80\xf9\xfb\x85S@\xe5\xef7s\xc7\xd9S@\xd6v]y\xaa\xb1S@\x91\x9c<g\xe1\xb4S@\xc6\x01(\x93H\x88S@f\xf2\x1e\x14|\xadS@\xcc\xa5\x0f\xcdW\x8eS@\xa9L:\x8f\x84\xb4S@\xbf*\xae\x9b\xa7\xb4S@\x9dK\x9a\xe5\xce\x88S@\x95(\xc5\xa2Y\x8fS@\xc7\xd1\xa2\xce\x8f\xb5S@!\xa1B\xb9q\xafS@\xeeU[\xcf\xf0\xafS@\xf2{\x98\nD\xaaS@FN\xa6U\x8a\xb4S@\xee\xa3\x83\xd3\x0c\xb0S@\xcd\xdb>\x9d\xb0\xb3S@G\xb0T]\x10\x9fS@B\x8fO\xef\xbd\x92S@HH\\\x19\xd4\xb3S@\xdb\t\x98v}\xb3S@M\x01\xfc\x97\xa9\x99S@\x08\xac\xf6\xb1\xad\xd5S@\\\xa9\x07w\xd7\x90S@!\x17\x1a\x81G\xb3S@\x91\x06\xfc6%\x95S@\xd0\xfb\x0c\x07\x10\xafS@\xbc\xdew>\x07\x91S@`E,\xdf\xee\x90S@\xbc\xf22\x00\xf0\x8bS@\x82\x0b(\xb6J\xb1S@C\xc9\xc9\xfdu\xb4S@\xc2\xd5PzM\xa3S@m\x91\xd5~/\xb6S@\x1e\x03a\xae\xde\x83S@\xb8\x8f\xcd\xc6\x9b\x8eS@>\xf7P\xf8\xb6\xb7S@\r\xbb\xd5\x7f\x96\x00T@\x1e\xd9\xceR\x8c\x87S@\xaf\'\xb3\xfd\x00\xbaS@\xf8,\xe6L5\x99S@\xc8\xe8\xccM\xbe\x02T@\xf9\xfe\x90\x92\xa7\x04T@\xa5T\xf1De\x9cS@TO\x02@\xc4\xceS@\x06skeokS@4\xf7\x9c\x00\xefvS@x\x84\x0e\xdb\xa6\xf3S@\x9a\x0b\x99\xcf\xb9\x90S@\x86\x9d\x16mp\xcbS@?(\xbc\xe0\xc6\x0eT@`\x93\x8b\xd12\xccS@H\xcb\xe4\xa1\xcdiS@\x94Y6b\x0e\xbeS@\xfb\xaeFS\xb7fS@\xf0JR\xa0\x83fS@\xeed\xdd\xca\xd5dS@\xa9\xddmp\xb4\x83S@\x8c\xd5\xdd\xdf\xcc\xeeS@8\x87\xe0r\xe2|S@p\xda\xc4\x17D}S@\xc0(\x8f\x83\x01\xb4S@P\x1f@\x13m\x94S@\xa8G\xe7X\xe6|S@\xa2\xcb\x1fJ$\xafS@L\x85\r,\xf6,T@\x8a\x94\x92@\x03\xafS@{\xc4\x07\xb3\xce\x9aS@7\x06\x82S<\xb8S@\xc2\xca\xe5\xbd_\xb5S@\x91\x1a\xab\x7fv\x97S@\x94\xc3\x96B7\x12T@\xc4\xe1\x9c`e\x7fS@\xd4\xa6/\xf3N\xa2S@\xf9\x0c\x84T\xa0\x92S@~\xc2<\x9eT\x90S@BY\xa7\t1hS@\xeex\xefr|\xb3S@\x90\x05\x03\x87\x0e\x92S@b_\x9c\xfc\xf9\xb6S@\xb0\x88_*SdS@\xf8;J\xd0^\xb5S@\xdb\x1e\xdf\xfd\xb6aS@\xdf\x96m\x13J\x88S@D-\x1c\x97\x9aeS@\xb9T\xaax\x06\x86S@\x0e)Z\x94\xb8\xb6S@\xd8\xe7\x11\x81^aS@\xb4\xbd1\x0e\x9a\x93S@v\xad\xb59\x06eS@\xe18U\x10idS@\xcdyX\xc7\xb7dS@\xbf6\x87vS\xb7S@uUdK \x85S@\xa1\x9d\x86\xb9x\xb7S@\xa3\xd3\xc2\xdb\x0e#T@m\xfdz\x1fN\xb5S@\xe4\xec%a~\x86S@\x91\x9b\x00\n\x99\x86S@-B\x06\\\x9a\x86S@\r\x15\x9a\x03\xd4\x86S@\x02\xb3|\xb2\xb7dS@3J\xb7\xb50\x86S@\x99\x00\xce^\teS@\x05N\xb9^\x91\x99S@\xcfc\x07\xf6=\xb4S@?s\xe7N\xd1\x15T@\x97\x16\xeb\x1b\x90eS@\xd1\x97i]"\xfdS@\xef\xfd\xd2\x94\x12\x94S@\xf8\xff\xfc\xfb\xa7\xb5S@\xd8:\xc0w4\x94S@\xc4F}\x97\x0b\x94S@\xcb\xc9i\xe9\x89\x94S@\x10\xfa=\xed\xbd\x94S@\xb3\x10\xc8\x9cbfS@j\xf1\x9e\x86\xfb\xb5S@\x81V/\x9e\xdc\xb4S@\xd3\xec\x11>&\x98S@\xa6\x85\xbdb~\x80S@IGC\xbc\x1c\x9cS@w-\xeeN\xaf\xb8S@\xaf0\n\xbd\xbf\x98S@\x87zo\xe5\xef\x7fS@\xc8 \xf0\xd2\xf3\xb8S@\xeb\x9a\xe5\x05\xe3\x96S@\r\x17\xfa\x06M\x82S@\xdfL\x0f\x8f\x99\x88S@8\x05zO\xac\x87S@5\x8b\x80b\xaa\x88S@#{\x14\x17\xd3~S@q\xacz\xbb\xd4\x9fS@\xfc;\xb8\x96vfS@\x88\xef\tL\xa1~S@\x1c\xb5\x88\xf1\x06\x84S@\'\x1f\xc4\x9a{\x87S@\xffg\\r\x94-T@\xa3\x9f\'*f\x9cS@\xe3\xc8\xe1\xc6\xb2\x9cS@\x1a\xdb\xa7\x85\xc7\x83S@1u1u&\xfbS@\x13\xb6\x9e]\xdamS@1u1u&\xfbS@\x06\xa5\xbf\x12\x0c}S@"p\\\xb2\x87\xb3S@`\x1d\xacL\x00\xb4S@\x9a<\xe0c(~S@?p\xd3\x93\xfb}S@\x88s\x81\xcd\x83\xd9S@\x08\x9an\xac\x95{S@}\x1f\x1d\x892\xd8S@\x88^\x9c\x8c\x80jS@%l\xfee\xfa\xbaS@\xd9\xaeQ5uzS@\xc4\xed\xb3\xceuzS@d\xb5\xa1\xb0wzS@\x0f\xd1c\x10O}S@\xa5u\x83\x1ef\xd5S@\xf8X\x13\x9ek\xd5S@\xc9\x15\xe7\xd8\xbdzS@\x9d\xa0C\x1b\xd6iS@\x82\xf1\xf0\x06\x98zS@M{\xd397\x83S@G\xa2D\x8eWzS@\\)^0\xffiS@\xbb-\x152.mS@g\xeb\xe9\xcb\xbe\xb2S@c\xd7\x8a\x00l\xa4S@GDM`\x95\xa4S@\xd0\xac\xf5j"\xafS@\x9d\xc4\xfa\xd0\x80\x82S@NRr\x15:\x82S@\x9a<e\x02\x9e\xb2S@e\xfb\xca\x19Y\xcbS@\x9e\xd8\x1e\xf3\x80\xaeS@\xe4\xe8\xa54\x1b\xf8S@\xb8\x01\xbd\n\x0b\xcaS@\x1d\x98\xc6\xcd\xcc\xcfS@\xef\x96\x12\'\xd9wS@\xa8\xe8\x17zf\x81S@\x06\x9en\xbd\r\x03T@\xb3\x12\x1b\xcc\xaf\xd0S@\xd8\x94\xc8N/1T@\x1cgC\xe2\xfdxS@\xcej\x13\xbb\r\xc8S@\x86\xb4\xed`\xa2\xcdS@\xfa\xbapOu\xcfS@Vq\xbb,3\x04T@\x06\r\xa8\x08\x86\xcdS@\x88q5b\xcb\x02T@4_\xd1L\xe4\xccS@)\xbe\x12"\xdf\xc5S@\xceg\xe6\xb2b}S@\xa6\x88PpC\x1eT@\xc2\xa5T\x18\xdfrS@we`>\x06\xb1S@BC\x1a\x1cwkS@\x9bGW\'E\xc8S@9\xc6\x02\x88\x14\xc2S@\x07\x95R(\x86\xc1S@\xdff1y\xb5\xc7S@i\xa3\xd4\x8cwzS@K`\xbf\x19\xea\xabS@n\x13\xbf_\x15\xc8S@i\xdb\xae1\xa9\xadS@]5\x01\xe2f\xc6S@\xc4\xf0NX\xc2\xc7S@}\x93\xf3\xfd;\xc6S@\xf2 \n\xff\xa2oS@rT\xf6\x80\xa4\xaeS@T\xc3\xf0 \x19rS@\x0cc\xdd\xd6.\xacS@t,Q\xb0%xS@\x01\xab\x85T\xdcoS@\x95\x80\x84\x04,\xb0S@\xff\x19\x87D\x1dxS@\xc7u\xe93\xcd\xafS@\x89\x85~\xe8"\xb8S@\xecd#1L\xb8S@\xa4\xfd\xbb\x84\x89\xb2S@\x92]g\xcd%\x94S@\x99 \x17`]\xb7S@\xcdo\xcf\xaf\x1f\xb0S@wY\xbf\xb1cuS@^Y\xd4<\xe2\x89S@\x1a\xd4G\xc0v*T@\x89oP\x03\xee\x87S@*\x90\xe9\x94TeS@\xc0\x81\x97\x92}dS@\xfe@)\x02\xa0\x90S@3S\xb64MbS@\xee\xb8\xaa\x0b\xcf\xb4S@o\x03\xd0\n\xc0\x99S@\x1a\x92\xc9q\x85eS@2\x16\xf4\xd1\xa1\x80S@\xd3r\xfa\x12\xb5\x99S@\x10\x11\x96\xd9fxS@X\xb1\x17\x0cJ\x81S@m\x8e/\xc6\xbf\xbdS@;s\xff[\x12~S@\xb8\xe1\x18\xdbB\x83S@"?\x1a/:\xb4S@@E\x93\xc0\x0elS@@\x93\xa2\t\x83\xbcS@\x06\x17\xc2(d\xb3S@\x84l\x97\x04v~S@\xbb\xc9\xc0y\x0b\x84S@r\n\xbd\xc5\xe4\x83S@0\xda_\x1b/\x83S@4\x85\x08\x9d\xfc\x81S@\xc4Ks\xd4\xb9\x81S@\x8b\x9amb\xd36T@k\x1f\xb6w\xe4\xb1S@\xb2\xcdo\xb7?\xb1S@\xcb\x91%|T\xb1S@B\n\xc0\x8bY|S@\'\x00\x98u\xae\xc9S@\xea\x84\xa4\x80(\xadS@\xe4\xd6\xc5\x1a\xf2\x19T@tg\xb1\x80\x7f\xc1S@A\x8f\xcc0\n\x96S@\xfd\xa4\x9c\x85ldS@\x8b\x0f\xffP\xd0dS@\xcf\'E\x9fT\x96S@~\xad\xd1~\xda\xc8S@\xa2\xc37H\xaf\xf4S@\xc4\x82\x1a\x18\x9a\x86S@\xd8\xc2\x03\xad\n\x11T@\xa5Q\x8b]\x19\xbbS@\xba\x12N\x92\xe4\x1cT@\xcasJ\xd6\xbd\x88S@\xaf\x17L\x10,\xb0S@\xc7\xb1\x1eT\x16\xb9S@\xe2;\x0f\xe6\x8cdS@O\x16\x9f~\xfd\x90S@Fo\xf1\x87L\x9aS@\r\xaa\x86\x9c\xee\xb4S@\xc3\x16\xf0\x0f\xbbdS@\x1d7\xeac>\xb1S@\x88\xa0\x9e\xadDfS@\xfeB\xfe|\x89bS@\xab\x18yD\x03\x9bS@Ub\xc88\xc4\xbbS@\x0eKf\xf7[fS@\x07\x03\x91y\x9c\x93S@\x9b\xf5%<\x0e\x10T@\xe0\x8e\x93!\x9d\x84S@3Q\xa0\xda\x83\x84S@\x10\xb7\x9f\xd9\xd2\x8bS@\x0b\x7f\xe3\xa0m\xf0S@\xdc\xf2\x18\xb8\x0f\xb8S@\x98p\xa3~2fS@\xed]\xf1\x19\xb5dS@\xabM\xe8\x1d\xd9\xb4S@q\x14\xde\x1a\x05\x7fS@\xad\xa8bG.yS@B\x1a\x98|\x81\xb4S@\xed\xec\xdd\xc8\xaf\xb4S@\x1e\xde\x02\xab}\xb4S@\t\x8f=\xbd\x12\xbdS@\xf3\xd4\x90\xd3\x9a\xb1S@\xeb#8\xde\xa6\xc9S@\xe0s\xedo\x81\x0fT@c\xf7\x84\xb6F\xb1S@U\xd1\xc5\xf7G\x97S@\xdf\x9a5\x08\x0b\xcbS@\xab\xbd@\\\xf3 T@\xf4\xbb\x1b\xbc\xcf\xc5S@E\xcb\xb8\xc9csS@\x8f\x9a\x12<\xf8,T@\xec\xf8\x8a\xdb\x0f\x9fS@x\x8f5\xfeC\xa8S@\x11\x8b\x8c\xaf+fS@:]\x92m\xab\xbdS@\xa3\xc3\xe2\xa0"\xa7S@\xee7U\x96q\xbeS@\xe5\xbd\x80$\xc7vS@\x16BQ\xa6M}S@\xbc\xc3\xfe\xe8MoS@\xc1\x8e]\x83\xe8\x1eT@\xe8\xae6\x18\xe0\x04T@\xbfk(.KwS@>Sn\x93\xed\x8fS@\x9f\xd91\xda\xa1\xc4S@h\xd9\xcbq\xda\x04T@&H\xb3n\xeb{S@#\x9d\x13\xc5w\xa0S@8\xa2\x1b]\x7f\x18T@\xf2\x00\xcb\xc4X\xc8S@\xd2\x1b\xff\xe9\xe5\xbdS@ i\xba,\x05\xbeS@\xfd\xce\x15A\xb0{S@\xb4\x0e\xdc\x9f\x9c\xb3S@L\x85\r,\xf6,T@e\xa0\xb7c\xb1\xa4S@\xc6a\x8e\x9c=\xbbS@\x99\xbc\xcb\xd1$uS@E\x03\xee\xd7\xeexS@\xa9<\x9c\xac\xda\xa4S@A\xe8\xaf\xcd%\xb3S@\xc8JNl\xbejS@?!\x881 \xb1S@\xbb\xa6\xf9q\x99\xb9S@ZP\xaf@\x9b\xb7S@\xb6\xc3\x91"7\xb2S@?"c3\xaa\xa3S@U\x88H\xdf\xe7zS@|\xac\xe3\xd5\xc4\x11T@\x81Ryuo\xd1S@\xc2\xb5@\xbc\xbbeS@\xfalC\xceMbS@\xe5\xe0\xcb.H\x10T@\xdf8\xe8\xfb\x07\xb8S@\x05\x13\x85\x8c\x83\x14T@d\xeb\xa9W\xb8\xb3S@\xc6g@</fS@\x05\x0f+m>\x15T@\xdbD\xa3\xcfG\x19T@\x92\xf5\xac\x82)dS@E\x9d\x84\xc7\xe5mS@\x99>t\xfe\xfb\xaeS@G\xcd\xa1}0\x92S@\xdbEP*\xb2bS@\xd1\x94B\xef\xa7uS@\x96\x02b\x8f\xabcS@\x1d%>\xd9\xd7\x8eS@\xb0\xf6\x81|\x8f\xc7S@Ba\x8c\xb7\xe8\xcaS@\xd1\x8a\xbf\x984jS@g<\xfe\x05\xa9sS@\x9b\x92E?\xca\xdcS@\xdf\xb1\x84\x0f7\x90S@x\xf6+\x17\xed\x03T@\x17\xbf\x0f\xd9\x88vS@CyP\x0b\xbcrS@\x9d\x86\x9c\x02\xcc\x80S@;_#\xadc+T@\xf58\xf7\x93X\x7fS@h\xed\xad/\x0cwS@\xbarN0E*T@\x00\xd0\t\xa4:\xd1S@\xf0\xcbT)\xe6tS@\x82\xf7j)\x13\x85S@\xeeR\xe6\xf4\xd9\x18T@\xa5H]\xe0\x94nS@C2\xe0Q\xa1\x95S@\x01\x88\x98;=\xafS@\xab\xd6\xfc\xa82oS@\x0fA\xb1\xd5\xe9\x19T@\x8a\x08\x99\xd0.\xfbS@\xdck\xd7\x07\x15kS@\x03\x9c$\xe2\x06*T@A3\xacRx\xf4S@PQ\xbfe\xd5\xc9S@\xad\x92Z\xc7\x85\xc7S@\xcbl>\x0ca\xcaS@;A\x18@\xfc\xbdS@\xda\x96\xae8\x06eS@\xc2\x04k\xab/\x87S@l\x03"d\x7fgS@\x8e\x0c\r\x90\xca\x0fT@s\xee\x8ek\xff\xf0S@?G\xe0\x1b\xc4\x9aS@\xea\xe73m\'\xb8S@\xdd\xf2\xe0H\xe0\x18T@\x99B\xa2O\xebwS@\xcf\x8c\x17K\xf7\x94S@\xb9-p\xdeZoS@u\t\x04\xcb\xf6\x90S@\xe4+\xde]7fS@BwDk\xb7\x14T@\x1a/\xad\xfa|\xc6S@~D\xedr\xae\xc7S@\xa5\xc9 $h*T@\x84=\x13\xda\x16\xafS@!M\xe5i\'\xc6S@!\x1c*\xd3\xbcdS@"\x80\x83\x00\x8a\x80S@]\xa0\x1e\xea5\xa0S@\xcfK\x82\xf1/jS@\xedo>\xba\x8f\x8bS@\xe5\x01\x81\x02\xb8\xa4S@\xf6N\x8c\xfaX\xbfS@HZ L\xd9\xc8S@\xdb\x85>\xe6\x12\x13T@M\xf3\xd7\xd1\x11\x92S@`Z\xf2P\x86vS@\x18\xb9!>\x10\x8fS@\xfbjJ\x12\x9fcS@\xafrO@V\xfcS@R\x0e\xb5\xcc\xdb\x7fS@\xe4|TT\x82tS@(\xe8T\x9fD\x83S@gh\xe5\xbb|\x88S@4\xc7\xd6\xe6\x03rS@2vS\nqmS@\x97$>e]\x8fS@\xc8\x8a\x7fn`\xa4S@\xec+k\'n\xbdS@\xa6\x86{N\xb1\xc7S@~\xc8$\xc6\xa0\xa4S@\xdb\xa6p\xe9z\xbdS@t!\xb2\n`7T@Qg&\xa14\xbdS@>>\x06^v\x91S@\x82(D\xf4\x92\x88S@\x82\x82\\\xae\xd8\x87S@\xf3T\x91^\xa8\xfdS@\x97\x8e\x985\xb6\x87S@\x88\x98^\xd4\x8f\x16T@PL*\x0f\xed\x81S@]\x94\x9c\x80&uS@K!\x9e|\x9a\x1eT@\xea\x0e"c&iS@>\xad1!\x1b\x03T@\x11\xe4\x1e\xbd1\xc9S@\xef\x91\xb0w\xb7\x8eS@\x02\xed\x0e\xfb\xea\xa5S@\xe9\xfa-\xe8D\x89S@\xce+\x9a\xf5\x80!T@\xfb\xcc\xef\x85\r(T@L\x8c\xae\xf8\'\xc1S@\xfb\xcc\xef\x85\r(T@\xc9h\xb0n\\\x90S@\xe0\x81RI!\x96S@s>\xb9\xe99\xd9S@fI\xc2Nb(T@\x18Js:<mS@\x1c\xe79N\xbc\x87S@G\xd5g~\xaadS@S\x1e4{\xd5cS@)\xa6]\xe1\xe3\x83S@Q\xaeH\xff\x87\x86S@\xb1\x12.S5\x91S@\xab\x0c\x03\x96\xbbuS@\x02\x8e\x95\xe3>\x8aS@snY\xdd\x14\xcaS@\xf8\x0cv/\xd1\x8fS@\xf3\x08mK-\xc8S@\x01\x12@\x8dH\x7fS@\xf1\xf79il\x7fS@{\xda\x1fn=`S@P\x16\xab\x03Q\xcaS@\xff\xbe\xfd\xb2]\xc6S@\x7f\x85\x02KJ\x83S@\xf0\xd4#\x88y\x0fT@\xc8W\xf6\xf8\xef\x03T@\x96\x98\x88]\xe4\x85S@1\xd8\xd8\r\x99\x93S@wQ \x8dS\xa7S@\xb8&\xc1G\x8bjS@Rb\xbc\x01H}S@\xe7\xf3\xcb\x93\xf5\x82S@a\xb0E&\x1ejS@?s\xe7N\xd1\x15T@\x94f\xa0\xe2A\x19T@D\x19\xd6\xa7\xd7bS@r\xeanK\xb0\x02T@0\x95\xcdX`dS@\xd4\xcfp\xfe2\x1eT@\xfbpc@Y\x00T@\x0b\xac\x81\xb8\xeb\x03T@\xb5\xc8!\xe3\xf20T@\x19L\x8a\xd3\x19\xd1S@B\xf1\x0b\xf1\tfS@\xd5f\xbc\xdb"fS@\xe3\x1e\x83\xc2\x91\x98S@M\xf4\x12j%|S@\xbe ss\xb9\xcfS@\x9b\xc8K\x9a\x15\x03T@\x83\x82\xfc\xbf<\x9eS@[.\xe5U\xe4oS@j)\xe5\xd4\xce\x18T@\x90\x01\xca\xc2D\x03T@\x1f\xee,\x8c\xc9\x90S@+\xd4\xf2\rG\xadS@\x0b)O\x9b\xf3zS@W\xb8\x9b\x0bL\xadS@\x1dZ\xc4\x9c\x8csS@\x13\xf5\xa1\xf7\xfa\xbaS@\x0f\xc9\xb1\xfaPbS@c\x85\x04W\xe4oS@+\x9e\xd3B\x1d\xc9S@\x8c\t\xb9\xd7\xc9\x04T@\xb4\xc8\x90\xcd\xc6\x04T@\xc9\xa6~\x9c\xcc\xadS@:R\x8c\x15\xb3zS@\xee\x1d\x7f\xf8\xa2\xbbS@\xc9\x18\x93\xa82}S@M\\Q0\'xS@Y\xdd*\x8e\txS@\x91\x9c\xf8\x08g\xcfS@D,C\xcfo\xaeS@\xbf\xf9\'\x9a}zS@4C\xe8\x99k\x8eS@g\xb8G\x1a\x15\x04T@\x16\xeb0\x80v\xbeS@\x9d\\M\x18Z\x15T@~\xa5\x13\x0b\x9a\x8fS@\xeaa\x9f\xfb{zS@\x7f\xd9\x13\xe6.sS@c8{\x06o\x97S@T\xe29\xdaJ\x97S@\x1epO\xa3\x8a\x99S@\xcc\x89\xd5^;fS@<\x98\xfc?\xc3dS@N\xdb\\\x93jzS@W\xd1:$\xa6\xbdS@&6/\xaf\x02sS@oo\x9ds\x9anS@"\tfA\x0f\xcfS@\x1d{\xcb\x94\xafdS@\xf2\x17\x80<\x00rS@\xad~c\x18\xb7\x99S@)LZ\x9c[\xd7S@\xe1B\xebi\x88\xacS@\x8f\x80q\x9f\x80\xabS@\x8e\xbe2\xce\x0b\x84S@\xad3\x8f\xce\x9b\xc4S@Z\x14\xa1-\x91\x9dS@\xb0/\xb6\x8f\xf9,T@\x85\xa6is71T@2\xcfy\x14\xb4\xb8S@B\xd3VB\xed\xb8S@\xe4tJF\xd7\xacS@[\x96\x83\x81\xde\x04T@-9e^c\x8aS@\xce7\xa0\x16\x0c\xacS@q\xfe\xf6\xc8\x83\x83S@G\xc9\xb49\xc2\xb8S@\xfcS\xec\xcb\xb5cS@\xec\x9f:\xf8\x04gS@\x07\x04:\x86\xf2\xadS@\x92\xe4\xcf\xf3\x1eeS@\xd4\xbb\x19y\xf4(T@\xbex\xef\xb8\xfc\x99S@_)\xaa"\x99\x82S@\xf8p\xd4\xd9\x0b\x83S@]\xe4\xfff\xf7\xb0S@\xa5\\@\xce\x8a\x18T@Q\xa4\xaa\xfb\t\xb8S@\xb4 B\\\xef\xcfS@Yi\xc9\xffz\x82S@\x86\xa6\xe7J\xed\x04T@\xfc\x00"\xcc\x9f\x04T@\xea\xb8\xa64n\x9aS@\x1b_\xf2\xd4\xf3\xb1S@0)\xcb0\x99\xb7S@\xf9\x0c\x84T\xa0\x92S@k\xa3m!~\xb7S@\xcb)\xfdXG\x99S@\xcfS\x1e\x98\xd9zS@\xef\'^n\xeb\x81S@\xe1\x80Vz\xee\xb1S@f\x14\'\x82\xdf\xb1S@o\x94\xd2\xf7\xd2cS@?x\xdcu\x7f\xceS@\xf2\xdc\x85\xbdD\xb2S@\x0e\xcc\x1c\xe1\xdd/T@k\xe0\xe8\xab\x0b\xb7S@\xf0\x88\xb3\xfaJzS@\xd4\x85@\xcc:\xcdS@\xe9\x80\n\xb6Q\x97S@s\xfb4\xf0\xaf\x81S@==\x1f`\xf4kS@\xe2\x19{\xd0&\xb6S@`\x14\xd4\xc8K\x12T@\x16G\x96SW\xaeS@\xed\xae\xf7M.dS@=8\x95c\xaa\xb2S@K\xa9\xcf\x86\x8e\xb6S@\xbc\xd8SO\xb5\x1cT@\xbf\x88e\xce\x89mS@\\[\xe7,\x10\xafS@\x02\xfd\xc7r\xf5\xadS@\x08\x88\xb1\xd6\x02\x8eS@\xcaf\x87sS\xb6S@\r\x93\'\xb5\xea\xaeS@\x89r\xf5\xba\xbd\xb2S@\x8b\x04_\x13\xa9\xcbS@\xbb\x89\t\xba\\\xb3S@\xae\x01\xc6\x8a\x8afS@\xb0\xe0\xea/Z\x81S@\xb0\xe4\x0c\xfe\x00\xb6S@\xfa$l\xa2qwS@\xd6\xf2\x94.\x1d\x85S@q,\xd3\x1f\xb4\x98S@\x84\x1e`\xeb\x9c\xb3S@\x16\x1e\x05\x91p\xcdS@qbL)\xe4\xcbS@\xca#Y\x99\xabeS@%1\xc8\xa1\xcfmS@\xc4,\xffn2tS@\xc2\x89\xb3u%tS@~\x8a\x1c\t\xe9\xcaS@|\xc5\xe3\xbd\x94\xb8S@C\xc5w\xb8\x91\x86S@G\x02KC\xbf\x89S@\xb7\xf7\nr&\x9bS@\x92SgT7\x1aT@M.\x00x\xff\xb3S@qUh\xab\xb4\xb3S@R\x8f\xf2\x86\x93\xb3S@\xe1W\xe7\t\xf7xS@\xbd~<\x0b\xd3xS@|\nzL\xd2\x85S@\x10\xa1?p}\xcbS@\xbbC\x9fW\x82\x17T@\xcd\xb1\x06\xdcVaS@Vh\x0f\xb8\x8d\xf0S@ \x9dm+\xb1\xcbS@e!\x9c\xca4dS@1\x19\x88Z\xc5\xb4S@\x8a\xce\x01\x9b\xf1\xd4S@\x9fW\xc1X!\x94S@~5\xcf\x98\xe5\xeeS@5\xdas\x0c\xee\xeeS@\xea\xcc\xa6\xc1\xf7fS@v\xd73\x1c\x18\xb1S@T\x08\x19\xa1\xdb\xb3S@\x81\x84\xa78\x8eeS@f\x9d\x1a\xc4x\xb4S@\xbf\x80\xf5\x06A\xb1S@\xdfJ\x008idS@^h\xc4\xae1\x9bS@\xa4\x98\x12Jx\xb4S@\x9a\x11\x9b\xb4\x13\xb5S@Q\xe0\xb9\xab!yS@\x9c\x8a\xfd\x13B\xb7S@O7\xb1K\xc6\x94S@2\xb43X\xcb\xb5S@\x07\x15>\x03^\xb3S@\x9f\x87\xe95\x18\x86S@#i\xbe\x0c\x9e\xb5S@t\xd7&\x120\xb5S@\xd9\xba\x985\xb5\x19T@\x07\xfd\xb0\xd7M\x86S@\\#\xf3\x1f\x0c\xb7S@\\#\xf3\x1f\x0c\xb7S@\\#\xf3\x1f\x0c\xb7S@v\xacH\x8bU\x7fS@\xae\x8bk\xb5[\xb5S@x\xd6\x15\xdd\xa2\x9cS@\x9f.\x05\xd5\xd9fS@\t\x86\x83\xd9\x8a\xb6S@c\xd6\n{\xc4eS@\xdfJ\x008idS@\xd5\xbfH/\x8d\xb2S@fqBk\x87\xb6S@8w\xae\x17\xa8aS@\xc6\xce\xe7B\xd4\xccS@I\x1f\xefz\xd1\xb4S@f\x8d\x1d\xf0f-T@\xb2\xc4\xf1\x88\x87pS@H\xb4\xae\x96y\x18T@X\xfb\xdb\x179\x8eS@(\xd1l\x8d#\xa5S@\x8a\x80Z\xb9\xf1,T@\xe5 \xa9\xa0K\xbbS@b\xeb\xc0\xd9\xfd\xaaS@y\x9f\xe3\xa6)\xb2S@\xbd\xb7\xe2\xcc\xbe\xd3S@:~\xccbH\xd1S@2\x07\x88\x08\xc2\xa0S@\xd2\x19\x9d\xf9{\xb0S@#\x1d5u#\xadS@\x14=\xdb\xc2\xc9eS@\xee[*\x88{mS@\x04;^\x9b|\x19T@\xdb\xf8J\xfc\x07\xb8S@\x04\x0c\xda\x91\xbe\xb4S@\xd5\xc9\xba\xa3\x9b\x18T@\x8b\xe9!\xae:\xafS@g\x14\x15\xdcu\xafS@\x14V\x8a\xa9\x8e"T@\xeb\n6q\xae~S@\xd2I:\xac\x87\x9aS@-\x17\x8b\t\xcd\xb7S@\x1c\x85\x7f\xda{\xa3S@Z?\x8b\xbf\x0f\xb9S@P\x08Z\x82\xf6\x8fS@\xe4$\xb7\xd5\xc5\xb8S@\x18\xd8;\xd5\x99\x9dS@\xe8\xd6\xdf\xbd\x9a\x9cS@\x18\r\xf1\xad\xc4iS@s\xce\\\xaf\xce\xb7S@A8\xb90\x9asS@\xa8W\x19\xb3\xe2\x13T@\x19\xc9)\x04)\x86S@\n\x1cQ\xa5\xb7\x1cT@\xd2d\x12\xa7\xa3\x1aT@:\xaeW@M\xcaS@\x03:~%\'\xd5S@O\xcc\x8b,&\x02T@\xf7?\x9e\xa7\xf6\xa2S@s\xa0lX{\xa4S@\x8f\xc0!}\xec\xa2S@nnz\x1e\xaciS@^\x02\x81\x88\xc9eS@\xe8\xb1U\xaba\xc9S@dAG\x8b\xeesS@\xcc\x1fA\xdeq\xd1S@&\xc9\x97\xd7\xea\x8eS@0;\xca\x9a:\xf3S@\x9e\xb7\xf46\xbdvS@@y\r\xf0B\xafS@\x7f\x17\x00\x87W\xc8S@\xf6\xc7\xd7\xa2\x97\x9eS@Y\x0bi\xb1\x0e\x10T@\xd0H\xac\xfb-\xb8S@\n\xb1!\x19\xd6\xb1S@}\x13\xca\x1f\xda\xa3S@\x8a\xaa\x9a\x84\\pS@9\x8aP3\x82\x95S@\xdbO3\x15\xf0\x88S@E\x03\xee\xd7\xeexS@P\'\xc0\x839oS@c\x05\xccPD\xb4S@.\xa6\xb0XkxS@\x12!\xa17\x06sS@u\x0b\x92\xce\x93\xc9S@;\xd5\x7f\xb9]\x9fS@\x99\x0cRl0pS@\x0f 2f\xa9\xa4S@V\xef\xdcnT|S@\xcc|\xd2\x18\xc3\x0fT@5\x07\x153igS@B\xea\x12\xf4_qS@4\xfbY\xa2\xb9\xa1S@{\xab\xeamH\x1dT@t\xfd\x1e\xff\xa0\x9bS@N\x1cM\xbb3\x87S@]\xf1\xd6\xac\xdf\x87S@\x14\\\x9d/\xf0\xa2S@7!\x89\x9aS\xbeS@\xbe\xee_\xef0tS@\xbb\x11\xf7\x95\x89\xc6S@\xb7\xd0\xea\xbao\xc1S@\xa1\x98^\x13\xeb\xc9S@X4\x99\xc3\xbf\xc1S@\xfbPznN\x12T@R\x88A\\\xd2\x11T@\xfd}\xc1\x82\x8afS@\xbb\xa4x\x8d\xd7\x83S@\x0b\x82\xe9!l\x99S@lD\x8bq\xbe\xccS@\xd1XDtI\x99S@\x08\xedV\x7f\x91\xb7S@@\x16\xa5\x11\xa0\x81S@\xfc\xcb\xcf\xdd\xf8\xcfS@\x01{<7\x08\xb1S@\xa8i\x86\x83\x85pS@\xf3{\x02o xS@J8\x18\x904\x82S@\xdae\xd3\x0b\x17\x94S@\x99\x89\xf9#1\x94S@\x18\xd5?\x17\xd3wS@L\xac\xc5\x8d/\x84S@$\x8bQ\x1a\xfa\x04T@\xa6\xe3\x1b\'\xa9oS@u\xee\xb7\xb43aS@\r\x00\x0e\xf6<\x83S@\x066\xc3\xfe\xaaaS@\xaa;\xbc\x8c\xddoS@\x99\xc5o\x7fj\xd5S@\xa7\n\x8dp\x9c\xb6S@\xf8\x96\xf9\x92\xddnS@Xm?\x024\xd8S@\xb9\xc7\xfb\x17\xc6\x83S@\xe7\t\x9d\xb4\xd7|S@\x85\xe2\xa0N(\xb5S@7\x8b\xbbD^\x86S@T,\x83\xa7\x0e\xacS@\x94x\xb1\xb5S\x8fS@R\x8f\xf2\x86\x93\xb3S@\x1da\xa0\\\xbd<T@\x13V\xceN\x85\xabS@\xd0rdZ\xeceS@\x14\x95\x9d\xe9\x1d\x86S@\xed[\xbe\xbd.{S@at\xc2W\trS@\xbc\x96/\xd4X\x8eS@n\x9e\xb5\xbd\x08uS@\x9c/OsS\x19T@\xadl\x04\x05\xca\x85S@\xf5\xd1"\x0e_\xafS@M\xd9:Jf\x8cS@l\xffC\x1bZmS@\xf0k\xc9\xb2\x87\x8eS@\x97\xf5A\xce\n\x85S@\x83\xf8\xe7I\xca\xabS@\xb9,\xa3\x8a!\x1eT@\x90\x95n\x8cX\x9eS@qUh\xab\xb4\xb3S@\xb9\x1c&\xf5zzS@;\xca$\xf3\xa8zS@?"J\xb3\xc3\xb3S@\xa2GC\x83\xbe\x83S@\xbc\x11u\x0c\xf6oS@X\x98e%\x90\xacS@vZS\xb65\x1aT@\xf4\xbe\x98)\xc1tS@q*\xa7\xd0\xb2\x1eT@\x91`\x1b\x1d\xfd\xa3S@\xf4\x86\xb2[\t\x1aT@\xa5\xf8\xb7gy\xa2S@:+\xfd\xdf\xefeS@b\x12\xb8\xd7\xb7~S@T\x12\xa6&%yS@7\x9e&\x9c\xfe\x1eT@\x95\xd2\x0b\xcf\xe5\x19T@Tt\x1a\xc8\xe8zS@\xbc\xdd\xc6D\xa1~S@\x01)\xee\x1c\xd6uS@qR\xc2\x86\x0b\x96S@\x19%%\xb8"jS@\x8e\xc0\x10\xe2a\xb4S@\xee\x94\xa8r\x90\xb7S@\xfd\xeaL\xa0\x9d\xa4S@\x1e%\xab\xeb\\\xb5S@\xf7\xab\xe8\xd7\x07\xa5S@l\x95r\xb1\xcf\x8fS@\xcb4\x91\xaa\xb0\xb5S@\xb9X~\x05\x86\xc5S@\xf5n\xd7q>\xd9S@\x14<\x18oW\xd9S@w\xd2\x7f&&\xb5S@}\xa8J\xbf2\x87S@:\xff#Y\xc7dS@\r\n\x92#>dS@\xf3o\x9cm#iS@\x9e\xfdh.\xb3\xa4S@e\x04FI\t\xb6S@\xea\x00\xa5\x91`\xb5S@x2\x98}\xf3\xb4S@D\x96\xf9\x1a\xb0\xc7S@\x05,\xe4\xea\xb3\x1fT@,\x96!\xf0/\x19T@\xd8\xff\x8a\xe9i+T@\xff\x97\x1a\xfe\x1d\x8aS@f\xd66\x04\xee\xc0S@\x1fEz\x9f\x87\x90S@\xc5S{\xbcDuS@\x8fM)\xce\xd4\x18T@k8f\xa9\xd5wS@W\xb8\x9b\x0bL\xadS@<7\xcea\x0c\xc8S@<Y\x7f&\xc3\x86S@\xef\x16\xd1\xd5VmS@\x18N\xe9d\x80\xa4S@\x9b\x9b\xc8\xb9\xa2eS@?\x87\xd7-\xa5\xc7S@K!\x9e|\x9a\x1eT@{\x04\x14\xae\xd3\x90S@\x8e\xdf\xad\'\x9emS@\xf5u\x1e\x1e\xf4\x95S@\xfb=\x9c\xda0\x91S@\xb4"X\x9f|\x83S@Ep,\xba\xfacS@\xd9(\x99yi\'T@\xf3|\xb1p|jS@\'\xe5\xce\xa1\xc3iS@^\x91\xe8\x08\x10\x91S@_\xed\xedi\xdb\xc7S@.\xe8{\xa3a\xb3S@2\xa4\xce\x7fE\x9fS@,\xefe\x07\xf3\xd3S@\xe6\xf7\x83/\x07.T@6\xbd\x02\xdd\x14\xcaS@r\xc6)vZ\x89S@\xd2\xa6\x87\xf0N\xb7S@\xc0R\xe9\xf8\xd0\x99S@\xf8\xf6`\xcf\xb0\x92S@\xff\x07\xbe\xc4\xea\x83S@\x15?W\xaf\xdf\x04T@\xe3Aj\xd1*dS@8\x11\x9d\x87\xb6zS@{0=\x18\xe8eS@2\x0f\\\xa9\xe9fS@C2\xb4\xba\xb7\x18T@\xb0a\xc8\xd7\xc7\xedS@\xed\x07\x97\xef\xd1\xb7S@\xa1\t\x00ze7T@\x07pr\xf6*pS@\x12(\x03\xc5t\x17T@&\x83\x02e\r\xb8S@p\x05\xda\xf2\xebxS@\xb7\xa1u\xdaP\x84S@\xcaX\xcc\xe2\xf4,T@s&t8\xfb\x82S@D\xe8\x83\xb98\x04T@\x88\x8d9\x8c\xba\x04T@\xf2>T\xac\xea\x04T@\x8a\xf4\xf4\x06\x15\xc9S@\xef\x9a\x04J~\xb8S@\x14\xa3\x18&\xac\x11T@\x82L\x8e\x88\xc9\x89S@\xf5*!\xe6\x9dwS@\xce\x9d\xd9Ug\x13T@\x0f\xbf\x9d\x8d\xdb\xeeS@\x08\xd1?\xa5\xf3nS@^\xf8\xee\t&\xb1S@g]\x19=v\x82S@\xef\x08\x84\xc7\x1b\x04T@\xc1\xa4\xc1\xb7?yS@.\xd7f\xca\x1ckS@t\x08\xd3\xc8\xc6eS@\x92rf\x99\x92\xb8S@\x8a\xfc\xd1qC\xb1S@a\xa1\xfb\x8cg\x16T@S1\xbcK5\xd2S@\xee\xc1R8y\x02T@\xe4\x0b{\x83U\xb8S@Z\x93c\xa1\xbbcS@\x08\xa2\x1eX|\x18T@\x02\xdaD\x02\xbe\x04T@\xe2\x0f\xde\x9d\xd0\x96S@\xbe\xc3\x8e[\xee\xadS@\xdbO3\x15\xf0\x88S@\x93M\xa1\xa0+eS@(S1\xc6\xf3\x93S@n@4\xa8m\xcdS@\x196\xc4M\x02\x9bS@tV\xbd\xdb\xcddS@G\x05O!\xc8\xcfS@\x92~\xf7\xa4\x00\x03T@f\x1bL|}\xb3S@\x06ZM\xe2\xd9\x03T@0ex=\xff\xb7S@zV\xcb\xf7\x99\x9cS@t\t=\xd5^\xcfS@\xcf\x9a\xb4\xd8\x83\xd0S@\x03\xe6v-\x89\x9cS@Qn\xc5\xf8\xf0\xcdS@\x83\xf7\xa77\xe3\xb7S@\x18\xbe\x0c\xab]\x03T@\xb8xL\x9b\xdb\xd0S@\x0e\xf5\xcd\xf3\x07fS@\x95&\xfcu\xb36T@r-\x85\xb5B\xa7S@\x0by\x02\xf0\x8e\xa7S@8T\x08e]\xceS@W\xe6\x8e\xb8\xd6\x03T@x\x04Yh\xc0\x15T@R*rG\xfe!T@\x89\xb6\xc1d\xdbbS@\x8d|A\x92u\xcdS@\x18\xd9\x82-J\x83S@$@\xdd\xbeK\x02T@3M8\x19\x83\xceS@\xa2b\xb2@\x9a\xcfS@\x8d\xd5\x16K*\xcdS@;\xcd\x03\x8b\x0e\xb7S@\x85\r\xfa\xa8H\xb2S@\x15*B\xf0\xf2tS@tQ04\x97tS@\x15\x93y\x11\x88\x0fT@\xafx\xf9\xe4\xb9\x8eS@\xd5\xee~\xbaX\x00T@\xcc\xfc.p{\x80S@\xeff\x91\xf5\xc9\xa5S@\xb2\x0eg\x15\xda\x83S@1\x8b5\xabN\xb1S@\xa7qq*\xfc\x85S@\xe0\xe1\xd5\x99\x9d\xb0S@t\xc2\x97\xca\'\x02T@\xa9e$Q\xc9fS@\xff\xd9\x90\x1a1\xf4S@+=\xc28a\x15T@\xc1\xd1I\xd0V}S@\xf8\x13!Ca\xbfS@\xf1\x87"\xa2$\xfbS@\xb0C:\x1a\xdciS@t\xce \xda\xf7\xbfS@\xc4;\xb6\x85\x96jS@>\x1e\xa9D2eS@\xc3\xc2!\xcc}zS@\xe2\xc8\xef\xc8\xaf7T@\xb5\x835\x8e\x9f\x9eS@uTo\xf79\xc8S@,\xda\x01\xfa\xda\xc8S@\x0bG\xeaw\xef\xcaS@\xee\x86+W\x1c\x1eT@\xc0=\x06\x82\xab\xb2S@\xeet\x9c0\xd5\x9eS@q+\xdb,\xe5wS@\rx|\x99tmS@\xafl\x83K3\xa0S@r\xa4"mqsS@\xdb\x0f-\xbf\x9a\x9aS@\xa0\x05FO\x96\x02T@\xc1z\\\x7f\xe0\xd2S@\xd0\x86\xc1\x00\x01\x1bT@\x14\xad\xa3\x02u\x87S@\'\xccJ\x8c\x05\xc8S@\x08_sX)|S@y8\x0fV\xcc\x16T@G\xeb\xcb6[|S@\xe1B\xb6CvsS@U\x00\x0f\xa2C\xb7S@\xa4\xfbu\x11U\xc9S@O6\'\xaew\x91S@\xc3\x90\x99+\xf3\xecS@$]\x8f\xc4\xc6\xf8S@\x1a\x00\x15\xa3\\\x1fT@\xec\xce@\xc9\xc1\x87S@#\x856\x92\xc0eS@H1\x14\xd5V\xcaS@iw\x9eg\x10|S@\xc1e\xbe\xe2\xc3iS@]Ba\x9e\n\xa6S@w\x05\x7fR\xa7\x9cS@V/\xb1[\x16\xd5S@\x85z\xbb\xe0\xf5\x03T@\x0e\x88\x89W\xa3nS@#\x05\x97-\xed\x11T@\xf5\xaa\x9e\xcf\xa0\x81S@\x14\xad\xa3\x02u\x87S@\xd6`\x8b$W\x1dT@t\x9f\xc0\xbb\xa5iS@Z\xbb\xb3\x91;\xc9S@/\xc0H\xe5\xb9\xbdS@\x93\xe8\xc6|\xd1\xacS@]\x89\xfa\x9b\x08\xa1S@\x96]\x8f\x05M\xb6S@@`\xcb\x91rqS@W\x16q\xeb\xc7\xa0S@\xe4*\xc1dfpS@\xe6\x00g\xc4\xdd\x1fT@\xf0O\x07\xb9\xc0\xbcS@\xddU\xe7\xf8\xe40T@\xfe5\x8f\x1cemS@\xe0_\xfd\x95G\x13T@\x03S\xe5\xffa\xefS@M\x01C\x0e5\x0cT@\x8cZ\x7f\x1e-\x81S@+\x8cp>L\x1aT@\xa4\xfbu\x11U\xc9S@[@\xaa\xf1M\x17T@\xe3\xcb\xc9\x19j\xaaS@\x0bFT\x0e\x0e\xb8S@\n\xb3\xe0\x89J\x9eS@\xd5\xc9\xba\xa3\x9b\x18T@\xdbg\xad\xee&\xcaS@\x014Tx\xda\x1eT@+ffY7pS@m\x84\x1d\x9d\xe4kS@\x9a(a\xb4\xd2\x8cS@:T\xd5\x02\'\xb0S@+(\xfe\x9fi\x0bT@U\xceT\'o\x17T@\x08\xed\xbf\xc3\xd3\xa2S@\'\xd2\xe17\xe5\xcbS@a\xf0O\x0bi\xeeS@\xe7\xac\xdfU<\xafS@/\x99\xccz\xb5pS@\x91\x18\xc0C%\xafS@/B\x18\x81k7T@S\xa1\xe5a\x10\xb7S@b\xdfy Y\xb2S@<\xce\xd2\x04\x04\x92S@\x98\x00\x03\x18\xf0\x8fS@d\x1d\\Bg\xb3S@\\\xbcd\xdf\xee\x88S@\x8b\xf1\xd6\xf6q\xabS@\x96\x9a\x85\xf4/\xb2S@2\x7f\xa2\xba\xd6~S@\xb2YT\xab\xbd\xb2S@T\x85\xdaGs\x86S@\xd3\x83\xab\xc7\x1anS@\xdc\xab\xf8KW\xb7S@+\x04\xc5Jb5T@]40a\xb1\x84S@HQ\x1a\xd1\xc5\x8aS@\xfe\'\xfd\x84\x7fjS@T\x85\xdaGs\x86S@\x8c\xcb\x15\xd0\xd0\x84S@e\xb1n\xd39\xb1S@\xa5Xa\xac\x1b\x14T@k{T\xab\\\xcdS@n\xb1)S\x0fyS@\xba`\xf2\xb5\xcb\xaaS@ve\xe6\r\xcczS@\xafW\xd6\x07\xd1\xf0S@J\xbc\xb15\xc7\x15T@X\x1bc\xbb\xe8\xa3S@\xe0\xb5\xb2\x0b\x88\xb1S@s\x0f\xdfV\xef\xadS@\xba\x87\x1e\xe9^\x7fS@\x88\xab\xab\xbc\x8c\xb2S@ZT\x16j\xba\x86S@\xfb\x82\xd3J\x8cmS@u7A0upS@\nH\xa5l\'xS@\xb1k\x9a(YxS@k.\xaa\x05\x1a\xcfS@\xb5\'$](\xd2S@\xc7\xd1O\xbe6\xb5S@Z\x92\xc6\x1c\x15\xf1S@\xef\xd4\xa6\x91\xaa+T@E)tPY\xcaS@\x03\xa5j\xc6T\xb5S@n \x83f\xc0\x93S@?V~ex\x16T@\xd66\xcf\xf8\xdf\x04T@\x816\xfc\xb8P\xa7S@\x94\x9cr\xbc\x90qS@m\xcf\x10prnS@\xb4\x98\x8381\x81S@|A$\xa9\xaa\x11T@0r\x0b \x1fxS@\x08\\*N\xcc\x80S@\x9a\xa5Y\xd8z\x17T@j(\xd2u\xaaoS@3j\xc5\x0bK\xcfS@J\xe0\xe3.N\xb5S@\xa6Am\x83\x81\xb5S@>t\x8ec6\x88S@!\x13,\xea\x83\xc1S@\x03E\x94\xbb1\x9bS@K\xe4J\xae\xf1\x9aS@2\xfa\xce\xe5~\x81S@\xfd$X\x97\xbeoS@\xdc\x9a?h\xd4\xb4S@S\xcb\x93\xa1\xa8~S@g\xa1\x80I0\xa4S@\xa5\x84X\x7f\xa0kS@\xd8\xff\xa4\x94#\xbdS@\xe2\x0b\xd4\x8b\xff\xa3S@^\xef\x08\xd2=\xb8S@\xfb\xcc\xb91\xeb)T@\x1f\x83\xda\x81\x90\xc7S@z\xc5\x0c-\rpS@n\x9d\xc9\xa2@\xcfS@\xd7\x03n\x00\xb7oS@\x1c\x1e\xaf\x0b\xc0\x81S@\xde\xca}rtxS@\x0bev\xcd\xcc\x18T@\xc3\xd1\xba\xfd(\x88S@=(\ts\x9a\xc7S@\xcd\xaf$\xc0z\xa7S@\xc7\xd8F=D\x8fS@>-\xac\xd2;\xa6S@\xcc>\xa8\x9c\xd4\xedS@\x10\xde\x84\xde1\x19T@\xe7\x8f\x8c\x05Y\xc1S@\x0e/\'\xc0l\x89S@\x07S!a\x85nS@\x1f\xb4\xb4\xfbe}S@gQ\xf6\xa8X\xb2S@\xf2\xd1#\xb4\x0b\x87S@\x1f\xcbW\x9b\xb2\xaeS@\xb63B`\xcf\x02T@\xaa\x84\x0cq\xc6\x03T@\r\xdb_\xe9\x02\xb6S@\x8e\xc7D{\x08\x89S@\x01\x88\xc7jq\x9cS@\xf3\xd8\xd5\x0bciS@\xdd\xeeaC>\x04T@\xb0Y\xd9\x1c\xfc\xc0S@q\'\x9a\xb1\xf2\x04T@\xf1\xf2\x9a\x0fW\x7fS@RN\xda\xc6\x92\x8bS@\xda\x0c\x109\xeb\x81S@\x8a\x95\xf8"\xaf\x87S@\xe9\xce\x948\xe5iS@\x98IA\n\\\xb4S@\x893\x90O!\xcdS@\x1a\\\xbbJ\\\x9cS@H\x0f\x0ex\xaa~S@d\x07\xaf\xd1\xcajS@\\A\x14\xfa.\x87S@\x1f\xb1\x00Z\x18jS@\x9c\x85\xf6\xaa=yS@q\x9fz\xb3\xe6\xa2S@\x95\x8c\xc1\x00F\x98S@XR:.\x02\xafS@w\xebw\xa1\xae\x90S@\x0c\xe2r\x18\x97\x90S@\x97\xb69s\xcf\x04T@ _\xa4n\x93\xb4S@\x96\xcb`i\xafhS@\xfc\xd9\x14\x80^(T@,A\xc8\x7f+zS@\x18\xd9f<\xb4iS@\xf8\xf5&\xc3\'\x84S@\xa39\xa3.njS@\xb7&{\xbe\xd9\x19T@\xf5\xcd\x85\xc3\xca\xfdS@\xc0\x82\xc8\x8d\x11jS@<Y\x7f&\xc3\x86S@\x9d\xe1\x9aE\x99\xa5S@\xfcD1Wm\x83S@\xac\xf3=gK\xb6S@d\x0c\xf9h\xc9\xcfS@\x83\x9e\x8c\xbe\x8fuS@W\xbd\x18\x02y\x83S@@\xc7\x89\xb6I\xabS@\x98\xcbx\x93\xb3\xb1S@\x86\xbcp\xf8^\xa3S@\xd22\xa3\xf9\xb9\xb2S@IW\xb6\xc5%iS@\x1cc\x8a\xd0\t\xb7S@\x19b\xdaz\xc4\x04T@\xef\x1a\x05\x14\xc8\xa6S@\xfa1\xdd^\xab\xc7S@C\x9dL\xb6\xf2jS@\xe4\x92U#k\xf0S@[7\xf8U\x12\xd1S@\xdf\x12\xa6E\xb9eS@\x97\xde\t\xe7\xf1|S@F\x8f\x87\xc5\tjS@\x0b\x93F[\x8ddS@\xde\xdc\xa4\x1a\x96\x9eS@\xdf \'\xf7v\xa0S@\x961>\x88l~S@\xa0\xcd_nVhS@\xe8\x8c\xcc\x94\x88hS@\xf6p\xec\x8b\xa6\x8aS@pu\\\xe7\xe8!T@\x8ebR\xb9\xc0\x04T@\xa5]\xfb4EzS@bpAp\'\xafS@\xf7\x00\xc4\xe3\xc2zS@\xb5\xb1\xa0\x91f\xb7S@\x0f\xf4\x0b~k\xabS@;\xdd\xf8ML\x03T@Q\xc9\xa8\xe0\x9c\xb7S@\t\xb4\x93~\xef T@\x9a\x880\x19h\xa0S@\xa3\xe1:*\xbafS@t\xd0 3\x16fS@\xfc\xddO*b\x91S@\n\x7f\xcd\xd3\xabwS@1\xe5\xb6[\xc1\xb3S@\x0e\xb0\x7f\x11W\x02T@\x9c*\x0e\x91\x9bzS@\x86\x16\xd0\t\x81fS@\xf7cq\xf8\xab\x1fT@Q\xae0\xf7_sS@\xd2\x8c\xb0\xa2\xf9\xb7S@\x91T\xae\x85\xe2\xb7S@&)\x81\xea\x17{S@h\xc135.\x91S@>\x1e\xbeg\x9c\xa4S@\x0c\x99F\xdeP\xafS@\x85\xfc\xf7\xcd\x92\xafS@\x89~\xde\x9c\xefqS@\xc5M\\\x89i\x9eS@\xa1J|@\xea\x03T@\x96i\x0cxY\x8aS@k\x8e\\\xd9\xae\x02T@\x8d\xe2\xb2r\xb9iS@w\x1a\xc9\xa7]\xc7S@D/$\x0c&eS@\x08\xdb\xc5]\xb0fS@\xa8\xce\t\x17\xcfeS@+p\n\xd7ysS@9r\xd8\xda\x19\x97S@\xa6\xedO\xbc\xc7\x9eS@\x0cF\xcf\x13\xbd}S@\xa8|Q\xc0?pS@\xe1\xd4\x81z\x01\xceS@\xe0\xf2\xdb\x9e\xd3\xa2S@D\x1b\x08]\x02\x8eS@0\x8d\x8c\x18\x89\xceS@ue\x17\xa0\x9a\x04T@dO\xb6\xa2\xac\xa0S@\x01)\xee\x1c\xd6uS@\xa4\x18\x9e)\xde\xb3S@\xee\xa3\x16\xf0_\xf0S@%\x11\x86DpnS@\x1d_\x0e1\xc53T@\x14\x9f\x97k\xa5~S@=\x80\x17*\xf7\x0bT@\xcdm\x08\xe7\xf3\xd3S@\xc9\xbd4\x1e\xb5\x96S@\xdcW\xe5l\x17\xb0S@\xb6E\xe40H\x02T@}\xb1\x8d\xce\xb8dS@\x13\xf7\xb5=\xf9\xbfS@\xdf\x9c\xb6\xd8omS@e/\x1a\x02\xc1\x9eS@2L\xa1\x8b%\xa0S@\x8c\xfc\'Nv\x1cT@\x9a.\x99\x91\x9fmS@x\xe2\xdcw\x1fgS@\xf0\r\xf7iq\x1eT@\xfe\x83\xe6\xde\x15\xe0S@\x9d\xf4\xad\xeeX\xf0S@\xc2w\x84\xfa}\xd5S@W\t1\xc3Y\x15T@#WnM,\x0cT@\xc9\xe3\x8d\x0c\xc8\xa3S@\x0e\xa8?\xa6\xea\xcaS@^\xa9\xc1\x1a\xe2\x12T@\xe4\x8f\xb5\xbb]oS@\xb4h\x12\xf1\xff\x1aT@\xbb$GP1\xd5S@N\xcbJ3c\xa0S@\x1am#\x1a*iS@F\xa7\xf8\xc92sS@\xea\x17\xf9\xf2\xcf\xa5S@J\xe0\xe3.N\xb5S@\x9a\xcbSS_\x1aT@\xc3\xdf\x98G*pS@+.Y\xc2\xec\x19T@\x19\xa1\xe1\xcc\x05\xb2S@N\x9d\xba\x05\x82\xdcS@(\xe7\x9a6c\xb1S@\xc2\x961?\xdf\xd2S@M\xc6\x9b\xa9G+T@Y\xa2\x026\xa4\x81S@R\xdc,ka\x90S@\xce3\xdc>\\sS@\x999\xa9y\xce\xb4S@\xfe\xfb\xbc\xa3\xe4\xb1S@c\x04\x87\x17\xb9\x18T@\xeb;\xe9r\xbfwS@\\}\t9\xd2\x0fT@\xc2/3\xfc\xcb\x87S@]\xf8q\xcc\x12\x12T@\xf7\xe8W\xff\x1a\x89S@\x82\x85Z\xc8\x15mS@\x83\xbb\xb2\xd1\xa0eS@m\xad\x86t\xff\xc7S@\xe1R}Hi\x90S@\x1a\x8bc\x10\xe6\x03T@Z\xf6\x08oOuS@\xd3\xe0\xd9\xdc\x15\x03T@>}7vx\xb8S@\x99\xd3\xc3n@\x94S@\x18\x12\xee`VsS@.\x12\x1ff\xca\xa2S@\x04\x97\xd9\xee,\xa2S@\xf6\x95EW\xac\xf4S@u\xdd\xa6\x8c\x8a\x91S@\x03\x1a\xf8d:\x1eT@Y\x98\xcb\xce\x90\xb6S@\xb1\x86\xdf\xa7\x97\xb4S@\x9fI\xa7\xaa\x01jS@h\x1c\xbe\x11\x89\xa4S@7!\xaa\xe9h"T@\xa6\xff\xdd\xa4x\xb7S@\x19\xa7\xacB\xb3\xaeS@\'\x06 \xd4\xb5kS@\xa1U\xf3\xea\xde\x1eT@_^\x0e\xdf%\xc8S@\xbf\x87\xb8oS\x12T@y5W\x96\xe5\xafS@-\xbb\x9d\x92\x04\x81S@\xc4>\x04\x11\x11\x8fS@\x80{;\xac1\xcbS@\x8a=\xc6\x92\xbb\xb4S@J\xf5\x97\xb6a\xc5S@\xe7#\xea\xd25mS@\xd8\xd2\xc5\xef\xcd\x86S@\xcf\x82\x90\x16\x03\x8dS@,\xb4\xa5\xa8y\xcbS@\x89\x07\xf2\xcf\xa1\x90S@\xdf\x08?%\xb8\x85S@~@\x0c\xb6\xcfnS@\x95n\xf632\xd2S@TG\xd6_\x9dmS@\xa2&$dPmS@\xad\\\x9b\\\xc1\xbaS@Rt\x94{\xdf\x8aS@\xf7(\xbd\xb0\x05pS@u7A0upS@D\xd2g\x86\xaa\xc1S@#U2\xc8\xa6\xc1S@;t\x1c\xa9\xdd\x84S@[\xa6\xe5\t\xe9\xc9S@\xca~\xcb\xefk\xd4S@B\xce\xda\xf8;xS@\xe3\x02Q\x04>\xb3S@\xf1\x06\xadAR\x84S@\xc6\xa1pRc\xd5S@k\x1b\xaf;\xd6\x04T@\xf0\xaa]\xb2\xff\x19T@\xecCB%\x1c\xc7S@Q\xf10<\xf6\x04T@\xaa\xc6\np\x11jS@\x9c\xb5%1K\x04T@\xdd\x9b\x81\xcb\x90\x04T@f\xdc\'Z,\x94S@R\xe2\xc7\xd84jS@?\xbe}\xdd\xb7hS@}*\xe9A\x93jS@P\x85\x04\x93\x06uS@\xa1\xe2\x9da\x00\xaeS@\xddT\x16\x9e/\xb5S@\xc4@\x93L#\x88S@b+\xe1Z\x19\xc7S@yy\xceD\xdb\x02T@\x9c\x1c&9u\x7fS@\x1e\xc5\xb9\xa9H\x98S@\x9f@G=\xad}S@\xd0\xfc\xf4\xf8g\x02T@\x12\xb6\xf7\xd3\x16\x89S@(\xa7i\x86\x0b~S@=\xcb\xf2\xf8\xbd\x95S@\xbf\xda\xcdR\xa2\x87S@\xe3\xae\xfd\x1d\xc1~S@Md2/.eS@>2H53\x87S@[\'\x0c\x1a\xca\x81S@\xe7\x82\xdf\xe6D\x99S@[~\x85\xfa\xd5gS@L\xd6m\xfb\xd1\x87S@\xe7\xca\x8a&GyS@\xc7\xb2\x82p\xe2\xa2S@\xe3\xee\xef\x00\xd5\x86S@\x84\x16\x9b\xbc\xb1\x82S@\x87BB\xc1\xf3\x99S@\xda\xff\xe5\x12\xc4\x99S@\x90?\r\xd6|\x87S@I\xa7\x08UVxS@S\x91~F\x99fS@\\3\x9dP\x88\x83S@\x17\x89\x10%\xc3\x86S@G\x159\xceM\xafS@\xfd\xd8\xcfD;fS@i\xe1Mv\x12}S@4\x8bH\x00]\x86S@H\xa3&\x8f\xd9zS@\x8e\xa6\xf1Z\xaazS@N\xb8O\xb6U!T@\x08+\x94\xe3\xcb"T@\x97\x8a\ts\xb2eS@\xd8]\x01\xfd\x88\xb3S@\xbf\xbb\xb8Wl\x8bS@\x95Z(\x03TuS@V\xa0\xc0rs\xafS@<\rC c\x02T@V\xce\x8b\xdf\xc0\xabS@\x9cMt\x1b`\x9fS@\x19t\xb4\xce\xc3\x88S@?\xa4\xf3\xa4\xe7\x90S@\xd9\xca\x1ddEeS@F\x88\x00\xb0j\xa2S@H\xaf\xe1\xc7)\x9fS@\xfc&\xe8\x13\xfcoS@\xbdR\xbf\x96b\xb7S@m$S\x1e\x08fS@\xac\xferu\xd1\x93S@3j\xc5\x0bK\xcfS@\xb9\xc9\x101\x91\x86S@\xbcS\xceK1\x16T@\xab\x97\x11\x9e\x06\xd1S@\x07GB[l~S@\xee\x1a\xb9\xa0C\x8aS@o]\xb0yQ\x91S@S\x00\xda\x81<zS@\xce\xd5Q3e\x89S@\x18Jb\xb3\xd6\x89S@r\r*\xb1\x9e\xc8S@SB\x9f\xe8ziS@Ok\xf6l\xb4\xb6S@\xba\xb5\xa3\xdflsS@\x07\x84\x0f\xbe7\x81S@T/\xcef\xa3\xa4S@rwVd\xce\x04T@U\x1e.\x91<iS@\xe9\x9dW\x9b\xe0\x03T@\xd2\xbb\x99v\xc3iS@|\xd8pT\xa7\x02T@S\xdb\xc8`\xd6\xa0S@\x07\xf3\x10P\x18\xb6S@\xd0\xd0l\x82b\xeeS@\xed\xabl{\tfS@ ^]\xe7\xd3\x1eT@K\x167r_fS@\xa5*ep\xad\xc7S@l\xf5\x10\xf7\x89kS@5\x86\x94\xbb3eS@\x92\xacV\x18%\x03T@\x9c.\x83\xdbLhS@\xb8TH\x02\xa1\xb7S@cW!X\x18kS@d\x91^e\x10\xb9S@3\x9b\x9cQ\x10\xb8S@\xb9\'\xf3E\t\x94S@=\x80\x17*\xf7\x0bT@\xa9\xb8\xb9\xdf\x97\x16T@1\xc0\xad+T\xcaS@\xf1\xf2\x89}\x87\xcfS@\x82`\xab1\xa4\xc7S@\xf5o\xb4j\x8fiS@n\xc5\xf6\x1f\xe4\x04T@\x0b@\r\x803\x88S@9\xcd\xb4\xce\xd1\x04T@\x8e\xec\xc1S\xc5iS@Hu\xbc\xe2\xd2\x04T@\x00\x10b\x86\x95"T@\xfcTx\x17P\x1aT@y\xe1\xc44=\x89S@\xc0\xa5\xdb\xd0C\xd4S@\\g6\x7f\x88jS@ib\xa4\x9c\xd0\x19T@W\xb6\xf8\xf4\xfc T@!\xc2X\x99\xe0\x80S@\x17\xecv*P\xfeS@%I\xfbLUmS@\x143\x9d\xd2\x06\xc0S@\xbf\xa6\xf9\nw*T@\xa2s\x7f\x02\xef!T@\xd9\x8c\xe6M\t\xa4S@\x05\xadz\x00\xb5jS@\xef\xf9\x00\x7f\xb3eS@\xe3\xff\xb5\x1fC\xa5S@\xc5\x8ag\xc1\x94\xaeS@z\x0bp\x99C\xefS@\x98:5\x96\xdb\xeeS@\xe6\xa6Z\x95!\x80S@\x1cc\xdbsu+T@\xbd\x88\xbf.\xaceS@n\x0c^]\xf7\x88S@\xf7\xf4\r\x01\x01\x9cS@=\xa2~\xfa\xcd\xc0S@n\xed\x16K\x93\xacS@\x11u\xae\x07x\xacS@\\\xadfB\xafeS@Q-n\x07W\xabS@\x1d\x07B\xd3\xb4\x9bS@^h\x7f\x8b\xa1\x89S@\x94\xf9:\xc6m\x03T@\x91\xb0Ed[\x94S@\t\x82\xe4I\x8d\xa7S@k\x02\xd8\x85_\xaeS@\x98 \x01(\x07\xb8S@\r\x1cY\xfe\xb9\x14T@\x99T\x9bO\xd9xS@\xf7\x84\xfd\x9b\xe8\xfdS@\x11\x7f\xec\xab\x17\xb8S@\xab\x11,\xb5\x14\xd3S@\x85\xcfE&\xb5\xb0S@\x08D\xf9\xfb\x10\x88S@\xa5$\x04\xfeX\xaeS@\x8f\x19\x1f\x9e\xe7hS@\x8c\x04\x94\xf6Q\xa7S@\xd7\x01\xc6\xe3\x82\xd5S@L\x9c\xaf\x87\xe0\xeeS@\x93\x1c*\x91\x9a\x91S@\x13\n\xc7\x7f9\xb5S@(\xee\xbc\xa8~jS@\x01Iv*\xaa\xcbS@\xee4v^\xc6\x1fT@\x81\x008\x13|yS@O\xf1Yj\xf2\xb9S@\xd22\xa3\xf9\xb9\xb2S@\xcd\xd7N\x99\'\x14T@\x9c\xd9\x89g\xf9\x9cS@;,I\xcc\xab~S@\xe0\xfd\xfcT\x01|S@\x9fi\xc8\xc6T\xb5S@\xbdB\xadAa\xa0S@4F*1RpS@\x88S\x1cFL\x13T@\xd7\r\x88\xca\x85\x02T@\x8d\xfe\xa7\x19q\xcdS@\xc2\x11\t\x81\xbfoS@xG\x0e\xc5e\xb8S@\x00\xa6`{\x8dpS@R\xb0\xe7\x1d\x93\xccS@&Yi\xa2DgS@\xab\x11,\xb5\x14\xd3S@\x1d$\xd0\x9f{0T@\xaf\xf1=\xe2\xd3\x03T@]uxK\x07\x03T@f\x99\xb4\xc6\x05\xb5S@on\xbf\xf0"\x88S@/u\xa2\xc3\xb4\xccS@\x1c\x0c\x1e\x19\xfazS@O\xcf\n\x0b\x9biS@\x89\xd1\x1f\xdfW\x9fS@\x81\xc1\xa2v\xc6yS@\xaa\xe84\x17\xac\x13T@\x11\xb2\x16"ZyS@\xf99\xae[\x9b0T@\xfd\x94d"\xe5\x87S@\x0c\xb6\xdfm\x88uS@\x92\x9f<\x82\xb9\x95S@Y\xe3\x0b[\xe7xS@\x98{F\x1e\xe1sS@k\x8bA\x8fg\xbaS@\x01\xca\x8e\xe0+iS@|\x9e\x91\xf0\xe6\x02T@\xa6t\'\x1a\x14\x7fS@\x1f\x83\x97\xc0\xb1lS@\xa7\x03 \xfc\xc5\x03T@\xa7|/\xeb7\x93S@\xda\xb5\x9c/4\x02T@\x01\xdf1iK\x02T@\x9a\x1c\x14iTmS@'
p35
tp36
btp37
a.
