# Supplementary material for: Sea ice drift data for Fram Strait derived from a feature-tracking algorithm applied on Sentinel-1 SAR imagery
Source: Data Brief. 2018 Apr 19;18:1410–5. doi: 10.1016/j.dib.2018.04.034 (PMC5999601; doi:10.1016/j.dib.2018.04.034)
Supplement: Supplementary file 2 — Supplementary material [file mmc2.zip › fs_s1a_data/HH_filter200vec/FramStrait_HH_20141026T063124_20141027T071221.dat]

(lp0
S'S1A_EW_GRDM_1SDH_20141026T063124_20141026T063224_002997_003699_13C8.zip'
p1
aS'S1A_EW_GRDM_1SDH_20141027T071221_20141027T071321_003012_0036EA_85F5.zip'
p2
a(cnumpy.core.multiarray
_reconstruct
p3
(cnumpy
ndarray
p4
(I0
tp5
S'b'
p6
tp7
Rp8
(I1
(I379
tp9
cnumpy
dtype
p10
(S'f8'
p11
I0
I1
tp12
Rp13
(I3
S'<'
p14
NNNI-1
I-1
I0
tp15
bI00
S'uJ\xd6\xa1*\xf7(@\xb6l\xd7Nt\xe3,@\x15"[\x81\x1el&@\x1e\x9fF\xf7\xd1z,@\xddn\xba\xd0\xb4\x0f,@t\x0eyt8=&@MT\x8e\xb2x\x97(@\xb6{\xeb\x8d\xb5\xed&@\xc9\xa9\x18\x0c\xfd!)@d~\x19[`\xb2&@X\xf0\xfa\xa6\xe0L\'@\xfdu;\x14\xecQ.@\xa7"\xe52\x92h)@u\xfa\xe7\x10\xca\xff%@\xa0\xc37\x81\x87\xaf)@\x95\x92s}72\'@I\x9d87\x01\xf6%@wB\x83\xfd\xe1\xde\'@\xd5\x95\xd8\xf5\xa2\xe1&@\x94\xdb\xd6\xf8\x0c\xb9%@{$\x8f\xf2{7)@\x80\x9c@*t")@nf|\x8c\xda\xfb&@\xb88\x1e\x8b\xfaJ(@z\xe73\x85=v(@l\xe9\xfe\xdc7A\'@\x9a\x15\\\xe4\xcd\xeb-@\x87U\x19[f\xd1(@(o+\x08\xc21\'@\xe9p\x0e\xbak\xc8%@D\xc1\xcbw.\xd8-@\xe5\xa9/\x88\xdc\x8f+@\x8f\x84%M\xec0&@\x85g\xc8@\xa0\xd9(@f\xb8t\xf02n)@G\xf9\x9e\xdd\x0e\x9f&@\xf7\xc0uo\xdb\x06)@H\xf0\xe2fkZ-@\x10\xbd\xb4\x95\x93\xd3\'@@~Uf\xe3\')@`\x88\x0b\xa5\n\xaf&@\xf4\xb8?\x9b%\x17&@\xe59Lv7\xb7*@\xd9x(D\x0c\xc6\'@\xcc\xdb\x1c\xaf\x8e\xdb\'@\x1e\xb6\xb9%\x15\xb2*@\xea\x8c7\xa2\x87\xe3(@sw6M\xdc\x0b)@\xdf\xa1\xbd\xe2UA&@\xa4k3\n\xa3\xbb*@on\x93?Ws-@6\xac\x16\x87VR(@X\x06\x8bmE\xf0*@O\xbf \xc9\xd2\xc2-@\xe5\x84Y\xaa\xbeK(@\xc0\xcb\xa8\xd4\xe9`%@\xf5\xc0,\xaaH~\'@\xa0M\x07\'a\xa5&@GJ\xf4N\xd8\xe1)@\x14Kf\xd0\xdfI*@_|l\x1ec\xd1+@\x14k?!^~%@\xa4t\x7f\xb8T+)@\xf9\x82Mf>\xd5&@ \xb3\xbf\xf2nx)@\xb6\x83B\xa7\xd3\x0b\'@+p[\x83u\x02\'@\xf6\xcc\xcd\x03\x10\x1c\'@[\x18\x18vr\x91*@\xe6J](V\xe3\'@+P\x0f\xa6\x85\x86(@t\x8bA\x93r\xd6(@\xeeX\x1b\xc5S\x03)@\xc0\xd23_2\xb5&@\xd8E\xce[\x1b\xd2%@_\xf8\x14F=\xb2*@\xb31\x15\xdb\xfe\xae%@\r=\xbc\x8e\xee\xa0%@t\xdb\x01x\xe3\xac)@P\xeav\xc8\x81H)@&<\xf7*\x04\xef%@\x87\xa4c?a\x98(@\x83\x14\'/(\xe5(@\xa1J\x0f\x9e\xe6\xca&@\x9b\xc2=\xb5\x83h)@\xffw\x01\x97\xc3\xad(@4\x914\xa8\xd9(&@\xe5E\x01/\xa8\xf4*@x\x99\xfaI\xa0\xc2\'@X\x1f@2-\x03)@\n?>\xf3\x9b\xfc*@\xb5\xd2l\n\x92\xa6\'@\xc2\x89\xd3\x9a\x8a\xd1\'@z\x03\x97\x18\xac\xd4\'@\xd1\x0b\xbbSz[-@],\xdb\xc3\xf9\xd5\'@g\x82h\x1c,\xd1(@\x10\x96J\xe6\xf1\xe0)@\xa9Z\tx\xca\x88,@\x01 9w\xdd\xd2(@\xa1w.Y\x05\xfd-@\xf3l\xa3\xf5\xf4\x9d\'@@\xf1\x0f\xd8\x17\xb6%@\xe7\x97\xf1\x17\xdf\xa6)@\xce\xb4x\xe7;\xad%@w\xc0\x91\xacDo)@\x94\xb0v3\x04\x9a)@\xd7\x12\xde\xee@\xee\'@\xca\xd4\x9b+\x80\x11)@\x99A\xabb\x890&@V2\xbd\x9b\xa1\xf4&@\x1d\xd4\x98\x04!q(@\xe6[!}\xcf\xc2)@V\xefx\x8c\xcd%*@\x94^\xb6\xebQ\xcd%@\xaf\xdbgJF1)@\xd0H\x8c\xafE\xdd-@\x123{\x0e\x9c\xd2%@\xe1\xc2\x18lY\n\'@\xa0\x87D\xa0r\xdc-@\x9dr\xcf\x9e\xaa\x1f+@\xf1\xcb\x1e\x0f\x93\xe2(@\xc3w\xba\xcd\xfa"+@+WB\'\r\x17+@z\xb1\xa7I\x8d\x1c+@\xb2\xac\xfai\xb8%&@\x1a{\xf7\xbb\xaf\xb4\'@;\xf1\xf16\xc7\x0c-@\xa2\xe8\xaf\x8a\xb5\xd9(@\xae1\x92@BF-@>\x8d\x88hs\x00+@!G\x03\xb9ZM\'@|\x9b"\xe1\x92c(@\xb8\x9f\x9c\xbbx\x18\'@\xd8\xd8+\xeb}F)@\xc7_\xeaV\x82\xd8(@\xb7\xc7Z\xdfFL(@\x85\xd9\xe0\x13\x1f\xe0*@\xb9\xe3\x0f\\&\xef-@.\xb0\x08\xba\xaeI&@\x8b\x82H\x9bu\xfb-@\xb5_^\xee\x1d\xbb)@\xb9\xd1v\x1e\xb0\xe6*@!\x84\xef\xd1\xac]*@\xa9\x9f\xff\xdf\x05\xaf%@\x1d\x84\x9c\xb3\xe7\xb3)@\x0b\xe3\x04\xb4\x12\xc6(@\x16\xefo\xf8\xbc#+@f\xd9C\xc50s.@s$\xb0T\xc2v\'@\xb1`ZF\x906.@\xc8\xcbA\x7f@\x92,@\xa4\x88\x9b\x88xS,@\x07\'w\x99\x1b &@~\x0b\x1c /\xd5,@i\xb2\xbaaej&@j\xa0+\xd1\x1ez-@fd\x077\xd3\xce%@pm\x13\xc0(\x1b)@|\xe4\xcdC\xc0\xd6&@4\xbb\xf7"y\x9b-@\xc8\xde\x08\xcb\xe4\xd7%@\xc6\xd1\xbe\xa4\x15\xff(@\xed9cm\xa0\x1b-@\x1bx\x82\x11\xda\xe5.@H\x9c\xb4U\xfb+.@\x1e]H\xf2?\x8e+@\x82\xf38\x97C\x15&@\xc53\xdfU\xfeX\'@\xe4\xd1\xa2e\x96\xee&@\xf5\xbd\x06,\x15F-@u\xde\xec9o0)@7t\xb4J\x01D\'@-\xc3\x0ei\xccW(@\xbe\xdf\xdb\xb6O\xcf(@\xb9\x99\xdc\xff\xc5G\'@\x9b\xd5V\xf3\x9e\xf9&@\xdfs\xd2\x01\x04\xe9(@+\x95\xa3M\xe3\xfb(@w\x0b\xe2\x84\x17\xc5\'@&\xdeQQ\x84\x93%@c\x94\x85\x02>\xd2%@\x03\x9f}P\x9f\xcc%@4f!Z6\xe2(@\xd9\x0e\xbc;(\xf6&@\xb9\x0bs\xe8\xb65+@\xec\x12\xcb\tW\xaa)@h\xcc\x01c\x03\xc8%@\xc0\xd2\x01\x92\x05])@\xa2k\xef\xdbX~(@\xe4q_\xa9\x01$)@\xbac\xfb\xfb\xebi-@\xd4\x8e\xfa\x06\xeb\xa1%@&n\xa7\xc7\x80p(@\xbc\x10\x95\x0c\xb0\x91%@d\xef\xa5\xe9O\x8d(@\xe1v\x1a\xaa\x94/&@6_.\x7f\x10\x1e&@\x84ph\x18g\xfb&@\xc7\x12\xdb\x86P\xbd)@\xf3V~\xfc\x83}.@\x9c\xcb\xbd\x92\\\xb1-@\xb3\xe0\x0c#\x0c9)@wgWs\xe6j-@(\xa9bq\xb9\xc3&@\xd4\xfd\xd7\x19\x02\x00(@y\x16\xcb\xf6\xae.&@@X\xe6\xbd\xbbv&@\xf8i\xa9\xd6\xc5\xf1*@\xb1;:\'Z\t(@\t\xb7\xc9\xc4\x17{\'@\x1f\xa4\xca\xf6XF\'@\x93\xc8&d\xe6\xd9%@bCQE\x06\xac%@\xd7\xde\xa8\xbd^\x9b%@\x10\xbdd=|\xcd%@\xde\xf7\x05\xe9$\x88)@\x85\xbcq\xa6}\xb0%@\xd2=\x99O]&)@\x1e\x9c\xa9\xb1\xd7\xcf\'@\xa9*\x86\x03P\xb5%@p4A/\x0c\x9e%@\xb1\xe7\x95\xe1\xcba)@\x9a\xe8\xb5\xf6\x8f\x9f%@\xcb~\xbb\xf0\xb5\x8f%@[Hd\xa6\xfe\xb1-@\xcfU\x9e\xa0\x7f\xe5\'@k"\xd0h\x99\x9b&@\xc7\xc1\x9e\xcb_\xf7&@\x96A\xae\xfd\xd3\xf7%@\x80\xea\xf1\x8c\xd6\x8f-@[\x8a\x04\x02\xaa\x81-@\x90\xe9\xb0\xd1\xaf\xd6\'@\x0b\t\xab\xdd:6-@\xe4\x85\x9dM\xf1\x81(@\xb9S\xa4>C7&@\x94\xff\xac\x04\xb8?-@8~\xfc\x9d\xbfW,@#\xa2\xbf\x8dx\x82.@\x96\x88\xa0S\xeb\x9b-@\xa1\xf9\x18\x1c^\x1c+@\xe7N:o\x8d\x1f)@\xac\x97tc\xae\x92(@\xc2\x90\xa5\xff\x8cU(@\x84\xc9\x9d\x01\xd4\x06&@\xf3f\xf2z7\xf4&@e\x92\xa9\x13T\xc1)@4\x16\xb2\xb5\xa5\xe4*@\xf2\x1c\xa8#\xa8^*@\xc0\xca#\xd1\x9b*.@\x99\r\xc9~\x8f\xdc-@5\xbc5\x9e\xd8>-@\xe0\xcd`q\xa0\x9c%@30\xb0\xa8\xe0v&@5\x9c\xce\x0e\x19\x9a&@\x0f\x1aF\xf0\x0c\xf6\'@\xb2\xe4^\xdc\x83\x05\'@\xd2\x88\xa3x\x10\xe2\'@\t\xdd!e\x8b\xd0%@\xcat\xb5~6\xa7%@\x021x\xaez\xd2%@\x15\xc6\x9d\xdd\xc2\xb6%@\xb5I\xc3\xef\xf3\xc6%@\x15:}x\xca\x14&@\xae\x0b\xc8\x8dy\xb1%@L\xae\x0f\xb4\xe0\xa4%@\x84\xa43\x9d\xd8\xe7\'@\xf8\x8b\xc1\x91Yy(@m\x12S\x94\x11\x19+@\xb6\x9f\xbe\xca\x1b\xb6%@\xfb\x9d\x8e\xb3\xccQ+@\n\x8c\xc4S\x8a\x93\'@\xe0\xef/\x1a&\'(@\x12&_\xd0\x9dQ-@\x8c5\x93\xf6\xc1w-@n\xe1\x9e\xa9>9)@\xa6\xf3\xcc\xc7}A-@\xa4\xf0)*\xf2K\'@v%\xfee\xe0S)@q\x9di8\xd7\x99.@O09#\xa6/)@\xae-(I\x14\x1a-@\xfa\x7f\xc5M\x81\xf3*@\xa4\xfc!\xe8\xd5\x8a,@O!\x05\xb3.\xad,@I5\xc9\x1e6*(@d\x7fTD\xf9\xd1-@NA\xb6\xa0\x08\xcc-@\xab\xfaQ\xda\t\xa8-@\xc5\xd6\x0c\xd5\xa3+.@\xdc\xfe\xf4\x1b~\xe5-@\xd5A=\xccb\xb6-@\xa5&\x126\xf7z-@3_\xe4\x9d\xbbS.@\x8f\x055\xe3\xe0\xcb\'@\xf5\x14\xa45}\xc0-@\x1c\x98WX8m&@\x9dc\x00w\x12v-@8jej9\x9f%@\xd1N6\xe0;\xc7-@,+\xd2\xd8\xd5\xa7-@4x\x015\xe8F)@\xdc#A\x9b\x83\x89+@f\xbd\x96\xca\x92\xc1+@\x06\x0er3:\x92-@\xb8\x0fJ\xcb\xfc\xb20@\xc4\x9b\x17n\x0c\\\'@>\x13+\xd5\xbe\x17+@\r\xac=\xb6\xc4\xfd\'@\x02\xdf\xb53(}%@\x83\xac\xa0^,\x14\'@\xb3\xa3\x06\xabs\xb2%@k\xb3S\xb3V\xa3%@\x90\x02\xc1\xba4\xe7\'@}5\xb2\xa5\x18\xf3%@_RH\xab\x94\xcb\'@T\xae\xc9,\xb7Y+@\x07\xeb\x03\xa4@,-@\xff\xd2\x02\xb0\xbc:)@\x8aL\x16\x19m>)@\xdd\xc4kFFC-@P\x7f\x90\xea\x8fM-@O\x98&\xcboA&@\xeaVR\x0c\xd4\x9c-@&\xd2v\xb0\x02\x8d+@O/@n\xf9\xaf&@b\xd4\xb0\xc2\xbf\xbc)@\xa4\x9a2M\xd3G&@e\x10a\x9b?!*@\xcb\xba\xb3m\xa0\xe5-@.\x0f{\x88\xb5{-@N\xb1\xf1De\x80-@\xb4\x01iBOX-@\n!:\xdcr\xc3-@\x93\xd72\xe1\xe4\xd1\'@p\x8fR\x83\xb3\x93-@_\x93\t\xc5\xd7\xcd-@e[\x9b\xf9i<,@3-\xe14\xaa\xc3+@g;\x0c\x1a\xef\xd2-@\x02\xbd\x1b\x08\x13\x9e-@\x9d1V\xce\x99\x81-@\xfbW\x12_i\x80,@\x05\xee-\xbe\x1cw-@\x92[@Jg{,@8\xa0\xb2i\xb5\x86,@\xaa\x88\xf3\x14\x93\xcb(@\xc1+\x82\xf8\xaem-@DPx\x90\xc8\xc6\'@\x1b\xb8S\x16R|\'@\xeb8\x84\xf6}\xf4*@\xbe\xfa\xb0dO\xd3%@4\x06i\xa1z\xb1(@,\xfc\xd4\x07\xec\x83-@\x91\xdc\xd6\xd0\xf0\x9d%@ \xaa\x92\xd1\xde\xa6-@\'y\xd5\x00\x07r-@\xd7\xc4\xa1\xbf\x8b,(@\xfe\xddH\x9bda*@4a\xc559B(@\xe6\x10\x07\x0f\xd2\xb7\'@ K\x9dv\x08\xba(@\xf5\xa0\xa3X\xc1>+@h77|\xb6\xc7)@\xc5\xf6\x8b{a\xd6%@\x1a\x8b\x8d\xe1d)(@\xdcR\xc9\x8bY\xb4)@\xb2=m\xd8c\x9d*@\x15\xf7\xb69h\x05-@!\x8e\xc6Y\xcf\t-@\xcbX\x02\x96\xf4\x8e-@\xcc\xf3\xac7\x8a\xa2-@\xd4\xc24\x95\xa7\x85-@Q\xd2\xa0\x90\x17\xae&@\xe9~\x03\xbe\xff\x16,@\xc3\xed\xec\x88\x1d\xdc,@\x16\n%-\x1b\xbe-@\\\xc6<\xbc)N(@\xa6\xf3\xf4\xa0\x81\x18-@'
p16
tp17
bg3
(g4
(I0
tp18
g6
tp19
Rp20
(I1
(I379
tp21
g13
I00
S'f\xa8\x10:u\xd2S@\xc8\x15\x9bs \xd1S@\x91*\n)\xb1\xd4S@\xe1g\x84\xbar\xc7S@\xa3"\xba\xc8\xc1\xc8S@&\xf8\xa5>\xde\xaaS@\x1b]\xff\xb74\xcfS@\xdf\xdf\r\xd3z\xceS@5\xc8\x14L\xf1\xc8S@\xba[^\xb07\xceS@\xdbVo\x151\xdbS@\xc4\xe8g\xe5\xb8\xbfS@\xe9h5\x18x\xe4S@_W\x8er\xaf\xb1S@\x9ca\xbdVC\xe4S@\x94\x10\x7f\xf9V\xe1S@q\xed\x857.\xb1S@\x8e\xad\x13\xfc\x8b\xc7S@\xabJ\xd4\xf9\x15\xe3S@\xafj\x1aoo\xf0S@\x1e\x86\xa2\xb2\x9e\xc0S@\xa2\xa8^:\x07\xc3S@\xf9VY)\x9a\xe3S@_`\xf2\xcfg\xd6S@\x91\x12\x07\xdf\xa9\xd1S@\x9b*%\xe9\xe2\xebS@\rD\xd2\tY\xc6S@\x80\xab\xa2Cv\xd3S@p\xe7\x1frF\xebS@\xdb\n\x9cU\t\xeeS@[7\'Yj\xc9S@0\xffE\xc1\x84\xcfS@\xc3C\xd8\x07\x96\xaaS@\xc4\x99\xcd2\xef\xd8S@\xb8\xe8\xa5\xccj\xe4S@fe\xc2\xce\xf5\x9fS@\x94X\xa2k\x8d\xc9S@"S\xe5nZ\xd6S@:\xa2\xfd\xf6\xfd\xe3S@\xc7\r\x03J\t\xc9S@\xed2\xafs\xe4\xceS@\xf4-\x8f%\n\xe8S@\xd2\x8f\x80~\xf9\xc4S@D\t\xec\xe0u\xe4S@(Qk\xc3Q\xe4S@\x9fY\xea\xd8\xec\xc4S@\n\x04\xd3\xe5\x8a\xd7S@\x86`5\n\x01\xc9S@\x07jh\'[\xa7S@[rO\xf6\x86\xc4S@\xb5x\xd3\x0c\xda\xc5S@q\xb5\xb8\x82\xc1\xe3S@}\x1e!\x87\xcd\xb3S@\x11O\x96\xbc\x84\xcdS@s\xb8S\x146\xe5S@\x9f\xb3\xb6\xc9\xdc\xb4S@\xcb\xbf\xf2h\xd8\xe4S@\xe3\xf8:j\xb0\xa1S@\xf9?^m`\xdeS@\xa4Hb\x10\x92\xe3S@u\x84T\xf6a\xc8S@R*e\x9e\x0c\xe3S@\xb8\xc9\xcdP}\xc1S@\xc7\xf7\xaf\xb8\xfe\xe2S@\xd25E\x85I\xd2S@\x95\x99\x94/\x04\xe3S@\xfe\xb9\x95\x90\xd9\xe2S@\x97\xa83\x96\xc2\xddS@\xd9\xd6\xbb?\xfb\xe0S@\xed\x12@"\xef\xe7S@\xef\xea]q\xc1\xd6S@\x15\x9c\x7f\x97C\xd8S@\x12\x17\\\xab\xaf\xc9S@\xef{\x08\xdd\xf4\xceS@*\x9a\x95t`\xe6S@\xea\xe7d\x06\xef\xc4S@t\xb0\xad\x15\x05\xeeS@\xd8n\xe9.\xe6\xaeS@\xe9\x9c\x9a\xe6Q\xc4S@yQG\x9c\xe9\xc3S@1\xde\x9cs\xfb\xd4S@\x8d\xfb\xcf\xe3A\xcfS@\xec\xe8RO\x04\xd2S@\x8f\xc7\x1aF\xeb\xeaS@\x93\x9c\xdbZ}\xe4S@\x87i=Nq\xe0S@\x08\xc0Bkj\xe6S@?\x0f\xcf\xf1\xdc\xcaS@\xde5\xd28\xfc\xc8S@\xa7\xb8\x92\x85\xf7\xc8S@\xc7-K\x05\x92\xcbS@\x08\xdc\xcb\xb8~\xe5S@\xc4\xc26\x8f\x84\xe4S@/ \xa6H@\xe4S@w\xb4\xd3\xd6\\\xd6S@8ri\x92\xe1\xe3S@\xe2\xe4m\xca\x9f\xd2S@\xc4\xcd\x98\x07`\xdeS@*"\x1c\xc7\xd0\xd6S@\x08\xf8\xf3\xc1r\xd3S@\x10\xac\xb3M9\xc6S@\xffS\x89\xa5A\xe8S@E\xab\xdd \x99\xecS@\x81\xf8Kh\xbb\xe3S@\x90&xq\xd9\xecS@\t&Ofm\xe4S@\xf8@\xdf"\x08\xe4S@\xfcR)\xda\x06\xe8S@\xca$&\xe6=\xd4S@L-\x91GU\x9eS@q\xe4\xc1\x93\t\xebS@\x02\x83\x9c\xd06\xd6S@\x16\x8dx\x04\xde\xdaS@j\xb2\x9f\xf2\xbe\xd9S@5a*\xe07\xb6S@\xba\xb8\x8b\xc02\xe6S@;\n\xbc\xf9\x85\xceS@\x94 \xf6\xaeN\xb2S@\xc7\xeb\x16\xdd\x19\xecS@\xbc&\x1c5Y\xceS@\xa0G\x1d\xe6g\xa3S@\xcdYe\xbb\x8f\xd7S@\xd7\x82\xe6-\xea\xa1S@zA\xb2\xa8\xeb\xa1S@Y\x968\x13\xae\xa1S@\t6m\x05\'\xaeS@\x133R\x1bO\xaaS@A;+D\xb2\xceS@\x8b\x85\xc9\xad\xf6\xd8S@=<\xc8?7\xd6S@\xb8\x92\x045\x8e\xb1S@\x06\xb89v\x11\xdbS@\xd4\'\xe6n|\xe5S@\xc1\xb1\x10\x84\x0b\xe3S@C[\x01\xcd\x99\xd2S@\xb0/[\x07j\xcbS@\xbev\x18i7\xe5S@Q\xe3#[\x80\xaaS@\x98\xbb\x90Ci\xcfS@\xb6\xaeI\xe3c\xafS@`I-\xb3\xb8\xcfS@\x18\xc9\x02\xf9\xd7\xdaS@E\x15\x8c\r\x15\xb3S@\x14nJ\xd0\x04\xdaS@\xfd\xc62T\xf6\xadS@\x03\xb5\xc1\xaa\xfe\xdbS@\xd9\x17\xde@Y\xcbS@IQ\'R\xee\xa1S@\xfd\x01\x10\x01~\xbfS@B\xb7\xaf\x02\xdf\xe1S@\xcb\xf4\xbf\xc6\xb4\xc6S@(?Y=J\xd1S@\x00\x1e\x1fP*\xccS@\xfe~\xd0-\xa2\xa3S@\xa3\xc6[}m\xd5S@ \xc2\xc8f\xff\xdfS@7\x13\x17\xe2\x87\xc9S@\xb8b\xe2\xc2\xdd\xd5S@_\x98\xc1\xde\xe6\xd2S@m\x93\xaa\x9f\xc4\xeeS@\xd0.t\xd1D\xc7S@\x9e|\xad\xef\xdb\xd5S@\xa9\xfb\x9c\xb5\xe0\xd2S@\x9c(g7\x82\xd5S@\xbe\x8b\x04\xea\xab\xd0S@j\xd5\xf1\xb3\'\xc1S@\x8e\xa2a.\xa0\xcfS@\x86\xdf \x0b<\xabS@e\x9f\x02Z\xef\xebS@\xa9\xf3U\xca\xd9\xe4S@h\x9e\x1b\xb6o\xd5S@\x8ew\xb4\xad\xc0\xc1S@\xc4V\xe7\x9b\xd4\xebS@d\xcb\xa6]V\xe9S@\xd9\x8f\xdd\x08\x9b\xd2S@Cz\xa0\n\x83\xebS@\xb4\x9f\xd1\x18\x1d\xecS@\xf5\x14@\x0e&\xd2S@_\xa8a\xc4\xd3\xd1S@\xc8\xce\xe5\x91\xdb\xc6S@q#\xec\x91I\xadS@\xa6\xf6\xdb\xabX\xb2S@JaD\xa2:\xedS@\xc7uns\x8a\xd7S@+Y\xda\x1e\x80\xeaS@(\x14\x8fJ]\xa8S@\xd1)4\xeb\xa9\xe3S@c0\xc4\xebi\xecS@\xa4\x1dey"\xc4S@Qw\x00\\\xe5\xd8S@\x1a\xd7|2\x92\xc7S@\x19\x0f\x18\x13u\xd6S@\x1a\x93*\xab\xdb\xdfS@\xef~\x82\xa0\xce\xe4S@\x10\x83\x9fF\x16\xebS@bv\x1f\xb8\x85\xa7S@\xe7\t\x11~|\xa0S@\x8fSD\xd65\xe6S@\xab\xd5\x02\xa0\x98\xe3S@\xeed\xbe\xe9K\xc3S@\x16\x9e\xbcd\xac\xbfS@\xf1BQ\xba\xfb\xc1S@_0\xe6\n\xce\xc3S@u\x82H\xcd\x00\xceS@C\xa8\x97qu\xeeS@\x1a\xf5\xcc-U\xb4S@k\xf8\xc5\x9eR\x9fS@\xfax\x14\x87\xd6\x9fS@\xa3Bl\x1c\xae\xaaS@\xb6\xbfl\xaf\xbf\xdcS@\xf2\x81\r\xb5\x14\xebS@\x7fN[\xdc\x89\xebS@3o\xca\xef\xc5\xedS@\xe6B\x91\x99\xfb\xedS@\xdf\x1d\x9d\xd2\x1e\xeeS@\x8a\xec\xd0]G\xedS@\x18y2\x03\xa5\xe4S@\x1e\x11\xae\x04\xec\xecS@\xd2\xa0\xe0)\xbc\x9eS@xa\xc0\xb00\xe8S@\xb5\x86\xccf\x8a\xecS@q\xa4\x85\xc0\xbb\xecS@/\x1f\xa9R8\xe4S@0\x10B/a\xecS@/\x19\x9f\x16W\xecS@F\xa4\x99\x17^\xcfS@#.\x19A\x05\xe6S@\xa3\x8b\x0c~\xad\xceS@\x850\r\xef\xda\xcdS@\x1b\xa8\xba\xb3\xb0\xe6S@N\x13Y\x88k\xc8S@\x9d\xc9@\xad\xd5\xc8S@Z(?Z\xea\xe3S@\xdfM\x9f\xd8\xa3\xd6S@-L\xb5j\xec\xa7S@\x97\xed\x86:)\xaeS@\xd6\xa8\xd4Of\xd5S@*\x8c.\x9d \xc7S@\xac\x81\xb7\xca5\xd1S@x\x11\xaa\x975\xd3S@?\xf79\xe8k\xa3S@No\xeb|T\xc9S@\xa8f\x11\x9dw\xdfS@K\xf4\x18\x08c\xabS@)\xc2\xfb\xf9\x17\xb1S@\x0b}6\xeb\x8e\xe2S@\xdf\xc8\xd8\xbd\xd7\xdaS@=x\xcf\xcc\xed\xb2S@\xe4\xaf.\xd0\t\xdaS@u*s\xf8\xf7\xc8S@\xba\x0b\xf1Lr\xcfS@[\xfa\x83\x9b\x01\xd6S@\xce)Gp\xea\xecS@\xf2\xe6\x1cb\xcd\x9fS@K\xfd%\x03\xfb\x9fS@\x06\xeel\x8e>\xeaS@\x10\xc1@\xb0!\xecS@A\x7f\xc2\x86\xe7\xe9S@\x0eP;4T\xeeS@\x12\xf7\xe3\x84\x0e\xeeS@Nxc\x14d\xedS@G\xa3\xcf\xe0\x1b\xedS@ge\xed_v\xecS@\xee\xbc0\x140\xb1S@W)-\xd0\x89\xecS@6N\x8c\xe9U\xecS@u\xb0\x02rr\xe6S@\xd8\xea\xc6\xa9\xf0\xe4S@\xe0d\x960\x9d\xddS@*\xc1J\x9e\xce\xecS@M]\xa9\xc2\x98\xdbS@\xf65\x04\x81\x82\xe4S@J(\xb6&\xe3\xe2S@P\xee\x1e\xec\xcf\xd5S@\xdd#\xa8\xe5\x85\xb7S@Q\xcb/\xd2\xbb\xc3S@\xb4{:\x9es\xd5S@-\t\x0e(7\xebS@?nf\x14>\xc5S@\xbf\xc7`\xde\xc3\xd0S@\xab)\x9e\xe6T\xc9S@r\xb6\xea\xee$\xc4S@\xbf\x9f\x862\xf5\xcaS@\xae\x8e\x84K\x1f\xc9S@\x10\x8d\xe5?\x9b\xd3S@i\x89:o5\xdeS@\xd5E\x0c\xa6\xa1\xc8S@t\xcf\xa8\x1e\x03\xc9S@\xa0\x12E\xb5"\xcaS@\xff\x04V\x13]\xc9S@\xde\xe2\x9b\xbcS\xcaS@\x8b\xd6\xc8\x9c\x91\xcbS@V\xc5\x89\xc3\x1a\xd0S@\xf9hx\xb1\xbb\xcaS@\xf3\x80\x9a5W\xdbS@\x8c\xb6\tex\xcdS@G\xbb\xe1{.\xe0S@\xb2\xdfikw\xceS@\x95\xb3\x0f\x8f8\xe1S@\xdc:\xe2\xdd\x88\xc8S@\x86\x87\xd7\x9d\xf9\xc8S@yO\xd7\\\x04\xc4S@\xca\xbd\xf8K\x0f\xd9S@1\xbe\xa6lp\xceS@\xf4\xd4\r\xdb\'\xcaS@\xfdhx\x8d\xa1\xd3S@\x89\x1f\x12\x93$\xe3S@n\xdc+}\xff\xb1S@;\x93E\x13\xe0\xaeS@\xf0\xc5\xd3\xf1\xce\xb0S@dW\xa9\xbbU\xecS@}&\xa8@}\xecS@\xa4v\x95\xf7>\xecS@\xf9\x03ySi\xe6S@\xe5\x0c\xcc\x055\xa8S@\xe3\x9c\x04~+\xe5S@\xc1\xa3\x85\x9fp\xdcS@\xca\xf1a\x89\x18\xb7S@V\xdex\x01\xd4\xc1S@\x98\xd3\x98\xae\n\xc2S@@g\xb6\x18\x7f\xd5S@\xb2\x92\x0b\xab$\xb9S@\xca\x8fsfB\xe5S@\xbe\xb26\xf2+\xd3S@LH\x7f\xc4J\xd8S@\x1e\xf6\x94\x88\xd1\xe3S@*l\x048N\xc3S@}\xc4k\xa1\xc1\x9fS@/|\'\xe4\x12\xdbS@iY\x94\xe9\xbd\xcfS@\\%\xb6\xc4\x18\xd0S@d\x9b\xd4tf\xceS@^M\xd0"\xd2\xceS@z\x91\x85^p\xcdS@j\xb3\xb2\xeaS\xdbS@C5\xbb\xda#\xcaS@\xaeE\xd3\x96\x03\xc9S@\xf9\xfb\x14\xb9\x15\xcdS@P)\xa8*P\xceS@S9\xeb\xb1s\xc8S@v\xba\xe0\xe2]\xc7S@\xad\x1fr\x03\x8b\xc7S@\xed\xd0\xc6\xc3\xf7\xc7S@\xf9\xbd\xb51F\xc7S@\xcd\xb0\xd70\xa9\xc9S@\x97=+\xe5j\xc9S@\xaf\xd8\x1bY\xb4\xd2S@\x10\x9c\xf0\xd3;\xc6S@\xc2\x9a(\xdd\x97\xe4S@\xe4y\xec\x992\xeaS@\xd0\x13\n;\n\xcbS@G\x81\x04\xbeA\xeeS@\xfa\x8c\xa8\x0bm\xd2S@?X((\xfd\xc8S@\x91\xf1\xb7\xae\x13\xedS@><\xd5\xb7#\xcaS@~\x13\x84]\x0b\xceS@\xee\x9etS\xc5\xa9S@\xe2\x02\xb5\xd6\x8f\xdcS@\x8be\xa8\\B\xa9S@\r\x95\x8e&p\xe3S@\xf8X\xd1\x88\xdc\xe1S@\xe9\xc5\'\x0f\xd1\xd9S@Y0`\xb0\x90\xe0S@\x18\xfe\x14\x11C\xb2S@W_\x96\r\xdf\xe2S@\xf1n:\xa9\x89\xc3S@\xbc\xe3P\x9aV\xddS@\xe0\x12\xaaZ\xc2\xd1S@\xbfI_\xb9\xa8\xd5S@\xfa@\xe8F\x91\xc8S@<\n:"\x99\xc7S@\xd5F\x04\xe4\xc0\xc7S@D\x9b[\xb1\xd5\xe3S@\xcf\x9dlU\x8d\xc8S@\xee\x04i\xf8N\xd4S@4\xf1\x0ceY\xcaS@=\x02\xabI\xec\xe4S@5\xf2\xf8\xb8\xbf\xd4S@'
p22
tp23
btp24
a(g3
(g4
(I0
tp25
g6
tp26
Rp27
(I1
(I379
tp28
g13
I00
S'\x91\xf2UE\x98\xf7(@\x1e\x97\x01\x14\x03\xe3,@9\xee\x90\xd7\xb8j&@\x81c`\xad*{,@\x85)Vhb\x0c,@\x84\xa7\xaa\xd7\x89\x9a&@c*\xfd\xc0\x12\x95(@{\xa0\xff\x1a\xc8\xe7&@\xaa\x8bqO\x10()@\xcf\x89\xac8\xb6\xa9&@\xb2\xd4\xd1\xc6)\x06(@\x1d\xc8>=\xa4O.@S\xf2\xf3\xd3^Z)@*\x17\xd5\x06\xb5\xfe%@J\xf4\x18g\x00\xa2)@\x99\x14{\xfd\xae,\'@\xa1\x0e}o\xca\xf1%@S\xfc\xe3\xd8\x91\xd9\'@\x90\n\xb3\x1dI\xda&@\x02\x8b-\xc1\x01\xad%@\xcb~\xads\x14:)@\xc1\xba\xb2b\xeb()@\xff\xbe^\xc0\xea\xf6&@\xaf\xb0ieNC(@\xe3\xb7C$\xb8n(@\xb1\x80)-\xbc8\'@\xe0\xe3\x14zz\xec-@\x0c\x9d\x08\x97\xd7\xcb(@\xc1\xae\x03\xf8\xe5+\'@\xbb\x9a\xfbi\x08\xbb%@\x0f\x1e\xbc\xe80\xda-@\xd1\x92.\x0cN}+@\x0c\xa8\x97\xa2A2&@\xca\xc9q\x06\xf4\xd1(@\xfb/X\xb2\xa2`)@\xab1\x8a\xc7\xdf\xa6&@\xfd\xf7\xdc\xdcs\n)@\x9eg\x86\x0c\xac_-@g\x03\x18\xe0"\xd0\'@\x81n^\x88\xbf,)@\xceC\xb7\x1e[\xa6&@\xfev\x88.J\x10&@\x91\xc1\x80\xf8X\xbe*@Y\x0cn\x80\\\xc5\'@Nc+$\xa7\xdb\'@\xdb\xe0\x00H\xe1\xb8*@\x92\xebUn\x96\xdb(@\xb7\x12\xa8\xa0i\x11)@\xc7\t\xfd\x82\x90C&@\xd3/)jO\xc1*@\xe3\xb4l\x00\x16q-@\x93iv\xda\xa3M(@`l*\xed_\xfb*@9\x7f\xda\x89\xdb\xc8-@zvGA\xf6F(@\xa9\xbc\xf59\xbcb%@\xa6\xd5\xc9\xfaiz\'@\x87 k\xf3\xa0\xa9&@g\x81\xa2\xb5\x18\xe1)@\x86\x10\x19t"E*@\r\x07\x00pl\xcd+@>\xaa}\xfa\x9ft%@Q]\xeb"*2)@f\xf1H\x83\xac\xd4&@v7\x90\xb5\x84v)@I\x7f\x97\xcf\xb3\x07\'@bv\x8b\xf0\x10\xfc&@\x1b&\x98\x14D\xf5\'@\x13/\xf2\x9e\xd2\x83*@\xecA7\xb0:\xe2\'@\x9e\xd4\xc7\x91\x9f\x7f(@a\'@\x9c\xb1\xce(@:/@\xbc\x86\x06)@3>\xa9\xceF\xad&@\xfd\xaeQ\xae\x02\xca%@g\xcc&\x07\x19\xbb*@\xd3\x12\x80\xba\xc7\xa3%@\x11!\xfd\xea4\xa4%@R\xb1\xf2\xba\xcb\xb3)@\x11>Q\x87\x10Q)@\xb7\x1e\xa9\xc4f\xe8%@\xa4\xcf\x8f\xb0g\x94(@\xed\x95\xcc8S\xea(@\x15\x13&@\xed\xc2&@g\xcf\x9b\xdeDZ)@\xd1jfi\xc1\xaa(@\x0fj\xf4\x1d\x8a\x1f&@\xe9\xab\xc1:\xfa\xf3*@\xa5~\x96=w\xb7\'@>\x15\xb3\x98\xdf\x03)@`GW\xca\xe5\xfa*@\xd9#\xadB0\xa3\'@\xb7+\x98\xa4\x1b\xd0\'@\x01\xe0(\xf7\xcc\xd5\'@\x07F\x99\xbd\x03_-@13\x94\x12\x0c\xd0\'@\xd0\x8b\xc2\x0b\xaf\xce(@\xcc\x8e\xf8]5\xe0)@\xe4_\xd1\xd6@\x89,@\x8c\x15f\x997\xcc(@-0\x95\xd9\x05\xff-@b\xcc\xa4\xe5\xdc\x95\'@\x8d\xd7@U\xaa\xa6%@\xd6\xb0\x1a\x94\t\x9c)@P\t\\(\xf1\xa2%@\x1cv\xe3\xdb\xb9_)@\xeet$\xaaO\x8d)@\xc4S\x01\xbe\xf7\xeb\'@\xf2\x01\xc17\xca\xf7(@\xf2\x10)\xde\xd04&@\xe9\xfc\x83\xbaT\xeb&@\xa0a\xfbH5h(@>\xd0\xbf\x8f\x98\xbe)@\x18<T\x05\xa6!*@\x99F>\x83{c%@\x1dj=>W\')@V\xf0\xd2\x15\xb6\xe0-@\xb4\xbd"D\xba\xcf%@"\x9boo\x98\x04\'@bI\x8ds\x89\xde-@\x08\x85\xeb\x97\xf7$+@\xd1\xf85(\xe5\xdb(@o\x80\xf4\x1ab)+@5F\x87n\t\x1f+@l\x01\xa9&d#+@O\xb9\xcf\xd9\x18#&@\r\xcax\\\xcd\xa5&@\xedBo\x1at\x0b-@\xca\xc9q\x06\xf4\xd1(@z\xba\xec)\x86I-@\xeb\x91&{Y\t+@\xb5\xe6\x1b\xa3\x06H\'@/\xe80d"^(@\x81\xf8\x8ep\xdb\x11\'@w\x04\x14U\x07F)@:\xfd\x08\xfdg\xda(@\xd2\x89{\x90eF(@\xec\x8ap\x90g\xe6*@\xb5L\x1a\xdb1\xf2-@P@\xe1\xc6\xa4D&@\xd6\xa8z\x9d\x13\xfd-@\x9e^!\xc4K\xb6)@0\x82q\xb9\xdf\xf1*@\x01\x06u\xa3\x04Z*@\xb7\xcf\xc6\x9d\xb9\xb4%@\xbf}\xd6\xcd%\xb0)@x\xfe\xb2\xab\xd5\xc5(@\xf9\x8a\t1g(+@\xd4\xca\xe4\xafZn.@ \xba\x99\x90qp\'@\x98\r\x01W\xb88.@\xc2s\xa0\x86g\x8d,@\x9e\xf3V.\x86Q,@\xe3\x11\x93-\xb3(&@\xa9\x05\xa3l4\xdb,@\x01\xcdz\x11\xbaa&@\x08o\x97|4t-@\xb6\x9d\x82`\x14\xc2%@\xf8\xe2F\x97\x15\x1b)@\xfe\xb2\x0f\x8a\xdd\xd0&@\xad\xea\xa14\x90\x9e-@\x0b\xb7\xf3\x03\xe2\xca%@\xac\t\x0f\xc7\xf2\xfc(@\xd0\x8ar\x9b\xb1 -@*\x96\xe5\xd1f\xe2.@ d\xbe\'\',.@\xa6^M\x7fr}+@5\x10\xfbo\x90\x15&@uP\xe6\xb7"W\'@\xff\xb5\xc6+p\xea&@\xaf:\xe86\xeeK-@\x19\xba\xf4\xcbH1)@)\x85V\x82\x89>\'@{\xbb\x18}\xf3H(@\x10\x95\xadI\xb6\xcc(@\x97l\xb5j\xcfC\'@\x93\xe7\x0fp\x8d\xf1&@r\xfa\xada\xee\xea(@\x0cB/85\xfe(@IF\x10\xed\xc5\xbf\'@\xd7H\x92y\xf3\x9a%@\xa5^\xea\x97K\xcf%@\xb8v\xa9\xf8e\xc4%@!~iVi\xdc(@Eb\xa9\x9d\xaa\xef&@\x97\x16\x9e{\xc69+@v\x7f\xc8r\xd8\x9d)@\xfcU\xfeoz\xbe%@\x15\xf1\xa2V;c)@\xac3\x8aaKz(@\x99\xdb`*W+)@\x08\x8f,\xcf\x16p-@\xe3\xc5:\x9cx\x93%@\x17\xab\x8f\x88\xc9i(@\xef\xe7\xf0\x8f\xdb\x89%@Z\xdeiMG\x91(@\xa0\xbf$\xa9x6&@\xb8)\xa1?\xbc\x14&@g\x8d%\xa9d\xf9&@CX*fb\xc5)@)Q\xffr\x01x.@\x00\x14\x8f\xad\t\xb2-@4\xf9k\x07\xf1@)@\xdd\xae\xdd\xca\xf9c-@\xf4\x127\x80\x11\xbe&@\x1f:J\xff\xb7\xf7\'@53\xf3]\xc56&@\xfeB\xb8\xfe\x89}&@\xaf\x8c&`$\xf8*@G\xa3\x8d\xe3\xf0\x06(@b2\xe48\xefy\'@\x97l\xb5j\xcfC\'@&\t\xb9\xe5H\xce%@K@a\x1c\x17\xa2%@\x90z\xda\xec\xd3\x8d%@\xb8v\xa9\xf8e\xc4%@XK\xc8\xd8\x89y)@$\x0cu\xd5?\xa3%@\x9ci\x12rf()@c\xa1o\xc1\xf1\xca\'@\xf8-\xd0^\x1f\xa8%@>\xab\xc3 \xc8\x8d%@\xc8!\x11V\x81T)@\xf7\x02\xfd^\x82\x94%@\xa9\x96\t\x97\xa4\x87%@\x8dh\x94n\x05\xb6-@\xbf\x04o\xf8\x18\xe0\'@1\x85\x9d\x87\xb3\x94&@\xc0\r\xbbP\xf5\xf0&@G%\xcd\t\xf4\xf2%@\xde\x06\xea\x08\xad\x8e-@"\xef\xca\xda\xf2\x7f-@\xc9\x9b\x9d\x8c\xba\xd2\'@MNW-\x05=-@c\x85\xa19\x83\x83(@\x9eVA\xc9"8&@\x8a\xb1\x93\xdd\xc3B-@\xe6\xaa"\x1a!],@\x15o-h\x13\x87.@\xe9\xfd&\xee\x1d\xa2-@\xbf@\x94\x03\xfb#+@\x97\xdb=\xdbO")@\x0cS\xa5\xa2\xf7\x8a(@\xc6iG\x9fh\\(@\xcfp=\nF\x05&@\x8c0\xe0>\xd9\xea&@bHt\xcc\xb7\xbd)@@\xc4t+\xad\xf0*@r\x1f\xaa\x9a\x80Z*@MR\xf1\xedY,.@\x1e\xeb\xf4\xc3\xe5\xdf-@+\xa7qw\xd1A-@\xee\x06W,\xa9\x8d%@\xe3\x92g\xa0\x15~&@\x9c/\xb9\x04\xcd\x9e&@\xff\x06\x1b\xbb\xc6\xf0\'@\r\xe3\xcf\xd3\x02\xfd&@0u\xa3\xfc\x0b\xe4\'@\x07\x83\xe0\xb1\xcb\xc2%@\x86\r\x0f\x1dd\x9f%@\x86\xd3\xbd9\x1a\xc7%@\xc9\x11L\xfd\x19\xab%@\x00\x13\xc3\xa1+\xbe%@J\xa0rd\x15\x10&@\x97\xb82\x8fb\xa7%@J\xfc$/h\x99%@_\x0b\xec\xc13\xe2\'@\x04\x17if[r(@\xab6\x16\x83w\x12+@\xe3-\xaa\xf0\x05\xae%@\xdb\x82(\x11\xc3G+@j^\x11\x0eP\x93\'@}tos\xcc%(@\xbf\xf8\xd35CV-@N\xac4m\xe1\x7f-@\x0c\xec\x1b\x97\x1c?)@In<\xb2\x8eC-@d\x91W\xadrD\'@\x17\r\xb7o\xff[)@xTc\xc1*\x9c.@i@%\xf0\xbd6)@f\xd5\xd15\x15\x1a-@\xfbMG\x98\x0f\xf4*@\xb8\x9c.QQ\x86,@\xf9\x85\x9c\x92,\xa8,@\x01\xcc\x1e\xf9\x9d)(@[e`\xaa\xd0\xd3-@\x89\x02\xcf\xbb\x8a\xcd-@\x8crP\xa5\x95\xaa-@\x15\xd6\xa9\x94\xb7,.@p[\xc9\xab\xc7\xe8-@2\xc2\xe2-\xc7\xbb-@\x98\xa6e\x0e5|-@e\n\xb9\x0fQW.@\x17\x97\x19\xfd\xc1\xc7\'@[\xd3\xb1\x0c\xc0\xc4-@\xdf)\x84<Gj&@8i\xad9\x17u-@\xb9\xd86\xfa\x9a\x93%@.\xcd\xa0hx\xc8-@\xd0L\x94\xb4z\xa2-@\xd4|\xf2\xb1cP)@\xb4\x85\x82F|\x83+@\xfbD\x94\xc5\xa9\xb6+@\x9c\xc15.\x7f\x90-@9c\xd0{yV/@\xfeM\x05\xca\xc7V\'@\x93\xf1\xf7\xdfa +@\xaaD\x9e{\xf4\xfa\'@\x8e\xcd\x12\xe92\x7f%@\x07\xbd\x92\x06\xb0\n\'@\x92\xael\x92Y\xa6%@\x86i+\xf6:\x98%@\xb3\xdf@\x95\x8f\xe3\'@\xb5\xa1\x98\xb8D\xfb%@}\xe2\x0cI\xeb\xc8\'@\x91\xf6V\x10-b+@\nWR;t1-@\xce\xacxvu?)@`\x89\xc6\xf3\x1bK)@\x17t\xa2\x83\x92D-@\xab\xfc\x8f\xf8ZW-@/\xb0\xc1\x0f\xc35&@\xfc\x842l\xb2\xa2-@\xce"\xf7\x92\xa8\x85+@w\xcf\x92\x19\x8b\xad&@\x08\x93?\x1a3\xc6)@\x89\x84\x9f\xc2"M&@B\xc2D\x16W *@+;!\xc3D\xe9-@\xe2\x1d\x91?\'}-@\xbcImL/\x85-@\x0fK7G\'[-@\x84\x14\xc1$\xb2\xc5-@\xa5\xe1\x9a\xb5\xf0\xca\'@M\xfe\xa8\xba\xe5\x8f-@(\x9c\xea\x14%\xd1-@H\x8b\xd07\xa8\xdc*@\r\x1cFn\x18\xbe+@\xbe\xd9%\xef\t\xd3-@\xf8A\xd7\x87\x9d\x9e-@\xc0\xd0\x8d]\xdf\x7f-@\x11\x12tF\xd3\x80,@\x9c\xb8~\xc6\x81s-@\xfdG\x9ezuy,@\xb2\x95\xa4=\x8f\x85,@\xcb\xc4#\x03\xa0\xc8(@\x93\xba\xc9\xa16m-@]d\x11\x04\x01\xc4\'@\xa8\xee\x8a\x05\xadu\'@\xd6\x8d\xc1\xb8z\xf6*@.\x0f3\t\xa3\xc5%@#\xbaW\n\xef\xab(@\xa4\xd44#\x87\x81-@\t\xe3\xb8u\x8c\x91%@h\xb3\x9c\x9b|\xa9-@,\xf0\xcb\xbf\xafo-@nt\xad\xa6\x8d*(@\xd0\x0e\xf0\xbf^V*@pIe\xdey<(@\x9a\xfd=\x13p\xb3\'@t\xef\x1f\x95Z\xa5(@\xb0{\xdf\x18$8+@C\xb4\xd5\x94\xae\xc4)@(\xfd\xfe\xe40\xd2%@\x04-\xa4q\xd7((@\xda\xca)\x05-\xbe)@\xb3\xd1\xba\x92+\x8a*@\xf2s\x1e\x14\x0e\x03-@\xe7\x1bZ\\\xde\x07-@G\xf8\x82\xc9\x03\x8e-@\x9a\xd5\x96\x07\x7f\xa5-@x,\x8fS\xab~-@i\xfcH\xbdh\xae&@D\xdd\x805W\x12,@\xad\x82\x99++\xd5,@&\xe0Z\xd4\xa1\xc0-@\xc6\xf9\xe1\x18\\J(@\xf1J\xdd\xd7\x91\x1c-@'
p29
tp30
bg3
(g4
(I0
tp31
g6
tp32
Rp33
(I1
(I379
tp34
g13
I00
S'b\xd7\xe5\x10H\xd2S@\xa1\x11\xe5\x14\x05\xd1S@\x01\xa7\xe7n\xae\xd4S@\x8e\xd9\x13.M\xc7S@#\x9c\xb5_\xc1\xc8S@\x18n\xe7F\xed\xb0S@\xc0\xf4\xa0h4\xcfS@\x10\xbb\xa5\x06\xa2\xceS@D\\\xda\x01\xb7\xc8S@\xf9\xa7^\xe3S\xceS@\x05\xa9m\x9e*\xdcS@\x15\xd0\xe9\xc8\xb5\xbfS@r\x0c\x89\xbc\xaa\xe4S@K\x83\xf3g\xb8\xb1S@\xd1\x89(Ey\xe4S@\xad\x07\x8dhU\xe1S@"\xfb\x0e\x83A\xb1S@\xef\xa7\xbb\xeb\x9d\xc7S@QBa\xe2\x1b\xe3S@\x8c}V\x1c\x94\xf0S@R\x15v\xec\x83\xc0S@\xb2s`<\xc1\xc2S@\x94\x01\xb2\xc1\xa4\xe3S@\xf4\\\x17\xefY\xd6S@\xa6\x15PV\xbb\xd1S@\x97\xcf\xe7\x91\xf0\xebS@C\xb6\xaeh3\xc6S@U.\xaf\xc4\x84\xd3S@9\xe6\xcb\rL\xebS@\xfc-"\x08=\xeeS@\xc6\xa2\xa2\x94D\xc9S@\xca\xbbJ\t\xd5\xcfS@4T\xf4\xae\xa0\xaaS@\x03\xa7\xa52\x08\xd9S@0\x97$\x0f\xa2\xe4S@:\xcf|\xcf\xd3\x9fS@\xc8\xabu0m\xc9S@`\x8e\xe1\xcf\x1b\xd6S@\xa4t\xa1\xbf\xef\xe3S@\xdcU\x9d\x96\xcf\xc8S@XsN\xb2\x06\xcfS@H\xfd\xdd\xf7%\xe8S@G\xb1n\xb3\xa7\xc4S@\x13vC\x9di\xe4S@qxS\xd2D\xe4S@\r\x1c\xc0T\xcb\xc4S@\xd5\tCq\x93\xd7S@\x0e\x8b\xa1\xfc\xd6\xc8S@\xf7n\xd8oc\xa7S@F\x94x\xf8T\xc4S@\x9e\x8f\x03\x10\xc2\xc5S@\x95\x85\x16\xf2\xb9\xe3S@\x1dsow\x93\xb3S@\x89\x11S\xa9U\xcdS@\xf2\xee\xde\xf4K\xe5S@X/\x18\xfd\xcf\xb4S@tl\xd4\x95\xe5\xe4S@\x9c\xadl!\x95\xa1S@\x04\xb8+dS\xdeS@\xacb\x18\xad\x82\xe3S@\x7f\x8fb\xfbU\xc8S@\n\xee\x94\xe4"\xe3S@\xe2\x08\xd7\x96Y\xc1S@X\xb0\xae\x92\x13\xe3S@\xb8\x9f*\xd3?\xd2S@\x1fk-\xec\x08\xe3S@\x83\x83\x9a\xfe\xdd\xe2S@o\r!\xb1\x1b\xceS@\xb7\xb5\x19))\xe1S@h\xa9\x1f\xf6\xe3\xe7S@\xdb.F\x9b\xdc\xd6S@\x00\xa9QYO\xd8S@\xa3\x0c\\%\x98\xc9S@\x05\x0b%\x08 \xcfS@\xbaG\xd7L|\xe6S@\x1av9m\xb4\xc4S@\xb9\t\x05\xba,\xeeS@\xc5\x0c\xbc2\xd7\xaeS@`\x87\xd1\xbe\x1b\xc4S@m\x1euG\xb1\xc3S@w\xdeQ#\x17\xd5S@\x0e^\xed\xe16\xcfS@i\xe8gz\xfd\xd1S@p\r\x0b\xf1\xf7\xeaS@e\x00(x\xa5\xe4S@\x04\x158 \xb5\xe0S@\xc2G{kc\xe6S@nU\x00\x06\xb5\xcaS@\xcd\x03\x8ac3\xc9S@\xca\xa7\xdbS\xd7\xc8S@\xaelJ*x\xcbS@\xa5\x83)\xe3\x83\xe5S@\xe5czep\xe4S@\xb0\xae~\xc1:\xe4S@<\'}q\x1e\xd6S@\x95\x15Yy\xea\xe3S@$\xd3g\xa0\x85\xd2S@\x8a)}_K\xdeS@\xb9f\xb3i\xcd\xd6S@Z\xf7\xa7\xf2z\xd3S@x\xab\xfc\x92\x03\xc6S@zS"\xae?\xe8S@f\xff\x1b,\xc7\xecS@\x92\x0fb\x91\xe8\xe3S@#7\x1c\x83\x1c\xedS@\'G\xff\x8b\xa2\xe4S@\x9a\xd1\xdcn9\xe4S@h\r /\r\xe8S@\xb4\x88z\x02\xda\xd5S@\xa22\xf14<\x9eS@Z\xbel\x1c\x14\xebS@mC0.;\xd6S@\xc1\x12#\x88\xdf\xdaS@\x82\xc7\xc1\xa7\xa0\xd9S@\xf5\xb4)R\x83\xabS@\x19\xc05:l\xe6S@f\r\xf6\xa2O\xceS@\xa3\xa2\xed\xe9N\xb2S@\x03,P\xb2\x1b\xecS@\x87;\x12e$\xceS@\x08\xf2b\x19=\xa3S@\xd2\x1a\xb3\xbf\x9a\xd7S@Ar\x96\xd9\xc2\xa1S@\xc4\xb1QA\xa9\xa1S@\xb8D\x93\t\x86\xa1S@\xea\x9b\xbc\t.\xaeS@\xda\x9e\xdf\x1a\xf0\xb4S@q<\xc3N\xd8\xceS@\x03\xa7\xa52\x08\xd9S@\\u"\xd7\x1d\xd6S@\x9f\xdf\x1d\xf1S\xb1S@\xd0I~;"\xdbS@\xef2\xa2[l\xe5S@\xc1\x91\x87B\x0f\xe3S@\x06`\xd7x\x81\xd2S@\xc5\x86\x91\x0eL\xcbS@\xec\xc4N*K\xe5S@\xf2$.GJ\xaaS@P\xf155%\xcfS@W\x89|0\x84\xafS@>\xd69\x9f\x9f\xcfS@m\x8e\x8eJ\xd2\xdaS@\xff\xb1m&\xd9\xb2S@\xc8U\xa8O\xf1\xd9S@a[\xb9\x93\xd9\xadS@\x80\x89\x02\x84\xf1\xdbS@\x983J\x1b7\xcbS@\xa1\'/~\xc3\xa1S@j\x03\xec\xefj\xbfS@\xde\x96\x9d=\xdb\xe1S@\xc5\x1f\xc8f\x96\xc6S@\xc8\xf6\xea\x91E\xd1S@6\xbc\x9fQ%\xccS@4m\x8d(\x7f\xa3S@\xae\xd8\xac<R\xd5S@\'\x14\x8d\x07\xfe\xdfS@\xbb\xb4\xa7\xcb\x81\xc9S@N\xe5P\x03\x14\xd6S@\x9aHF\t\xd7\xd2S@\xe1\x1e\x85\xa8\xd1\xeeS@sHP!\x1f\xc7S@\xb46M\\\t\xd6S@\xc0^w\x1b\xbd\xd2S@*\x03\xd5{6\xd5S@\xc2\xa4\xd1\xd8\xac\xd0S@&it\xd5\x13\xc1S@rj\xdd\x9c\xe5\xcfS@?\n\xae03\xabS@g\x84\xcfv\x00\xecS@\xe6\xeb\xb6<\xdc\xe4S@\xf5\xe8h\x8bD\xd5S@du\xe3\xd8k\xc1S@\xdd@a\x1b\xdd\xebS@\x16Ddu\x86\xe9S@e\xf0\x8b\x04\x95\xd2S@\x15\xd3\x1a\xba\x86\xebS@P\xb5\xec\xac)\xecS@xKy\xbc\x08\xd2S@\x90\xa5\xc5)\xc1\xd1S@"9\xc1Y\xf8\xc6S@\xe7\x07(:!\xadS@\xac\xc8\x10"a\xb2S@\xaa\xec\xcc\x8fo\xedS@\xe2\xb5\xf3\x99\x9f\xd7S@\n\xae\xc1\xc2\x7f\xeaS@\x16\xc3\xe8m;\xa8S@\x06\xc1\xdei\xd4\xe3S@\xd0\xaal\xa4\x98\xecS@\xeb\x04\x8c\xcc\xe5\xc3S@\xe6\xc1\x0c\xf8\xdd\xd8S@\xf73\xca\xddX\xc7S@R\xc9\x19\x82>\xd6S@\xaf5 \x9e\xf4\xdfS@\xda\xe1r\xb9\xee\xe4S@$e\xd3\xc6C\xebS@\x1c\x90U\x06\x85\xa7S@\x00\x9bk}f\xa0S@]\'\x82\x0fS\xe6S@3\xac\xb4\xee\xa3\xe3S@\xfeb\t\xf7\x1b\xc3S@h$\xda\x7f\xa2\xbfS@\xe3e\xfe\x89\xfd\xc1S@\xa8\xf3\x90_\x91\xc3S@\x02\xce\xad+\xf9\xcdS@\xb1w\xb4\xb2\x89\xeeS@\x92\x99\xb8aq\xb4S@#l\'\xaeZ\x9fS@?\xcd\x1a9\xc4\x9fS@\xbcN\x9c{h\xaaS@9\xb8\r\xd3\xaf\xdcS@\'\xa20\x88\x13\xebS@\x15\xd3\x1a\xba\x86\xebS@\xc8\x01\xe7\x99\xf5\xedS@\x0e\x89\r\xbf)\xeeS@h\x05#cU\xeeS@\xaa\xec\xcc\x8fo\xedS@\x86\x8b\xd4\xb8\xd2\xe4S@A\x10/v\x1f\xedS@\x83\xde\xb0\xbc\xaf\x9eS@h]\xb3\n%\xe8S@\x1a\x02U\xbe\xaf\xecS@\x141`\xd9\xef\xecS@\x05R\xa4\xe1e\xe4S@\xde\x87\x05\xda\x91\xecS@\x15\x82\x83\x18\x8d\xecS@\xeb\x01\x14H5\xcfS@\xe8\x95yJ\xe9\xe5S@\x00\xd3\x1e\xef\xbc\xceS@\xbf\x92@\xb6\xee\xcdS@\xab\xf8\xbd\xd3\xd9\xe6S@1_\xf0\xdbQ\xc8S@\x96\x1ag*\xa7\xc8S@\xccgN\x12\xed\xe3S@(\xed\xd8xG\xd6S@x\xa4\x14\x9c\xe7\xa7S@o]K\x89N\xaeS@T\x86a_7\xd5S@\xb0<\x1c\x06#\xc7S@\x0e\xdf\x05n\r\xd1S@C\xe7\r\x82\xd7\xd2S@(\xb1\xa6\xd0?\xa3S@\x11\x0fSM)\xc9S@O\x12\xa0\x89\x8f\xdfS@Ky\xc6\x03A\xabS@\r\xf8\x12\xc5\x1a\xb1S@T\xb4)\x10~\xe2S@\xc98\x01\x0f\xcb\xdaS@T\x90\xd1\xee\xb4\xb2S@-j\x0b}\xef\xd9S@\xa1*\x90\xf5\xcf\xc8S@x\xac\x87\xb39\xcfS@\xc9Uy\x9f\xda\xd5S@J\xe3\x89\x8f\xfe\xecS@\xfc\x07\xa0#\xc2\x9fS@\x19\xe7\xfc\x80\xd5\x9fS@\xb4\xd1,\xb4:\xeaS@\xc3\xa8O\xc4\x10\xecS@\xd3d\x86k\xf3\xe9S@\xads\xcc.m\xeeS@k\xa6\xb9\x837\xeeS@a\x8cN\x9cy\xedS@\xff{\xc0g+\xedS@_q\xcb\xb1\x95\xecS@\xbd\x86\x00\x9e?\xb1S@\xbcYI\xaa\xa8\xecS@\x1c\x89\x8d~\x81\xecS@\x04s\xaa\x9aw\xe6S@\x93\xe0fx\t\xe5S@xxk\xe6\xa9\xddS@W\xd7\x0c_\xe8\xecS@\x11f?\xce\xb7\xdbS@`\x15\xa9T\x7f\xe4S@\xeb\x17H\x04\xd0\xe2S@/\xf5@\xdc\x88\xd5S@x!\xf8\xffH\xb7S@7\xee\xc3\x9a\x8e\xc3S@1}\xb7+>\xd5S@G6\xb6\x857\xebS@9\xbf\xa2\xca\x11\xc5S@\'Otb\x98\xd0S@\x17\x1e\xe8\x0f*\xc9S@\xf6\xd0\x16\xce\x06\xc4S@q\x88r\n\xc0\xcaS@\x1c5\xaf\x97\x0c\xc9S@\x98B|\xfe\xb1\xd3S@\xbcc\x02\x02\x1c\xdeS@\x10\xc1D\xbdk\xc8S@\xb9\xf3\xc1\x9e\xdf\xc8S@kg\xe9-\x05\xcaS@H\x04\x92\xa8\x19\xc9S@\xd3\xd3\xa1\xe8\xf5\xc9S@$w\xc2\xc1D\xcbS@7[\x88\x03\xcb\xcfS@%\x13&\x12\x87\xcaS@\xd1\x9f\xf6kf\xdbS@\xfdPD4<\xcdS@\xfb\xdf\xc8S4\xe0S@yL+wb\xceS@\xd4R\x87jI\xe1S@\xdc\xa8\xeah^\xc8S@\xd6&\x19\x85\xbe\xc8S@BzZ\xef\xde\xc3S@IIA\xa4\xf9\xd8S@"\x16\xe9\x1e\x98\xceS@\x10\x85\x08\x0b\xf8\xc9S@\xac1jN6\xccS@\x06\xf8{T.\xe3S@\xb1\x91\x12\xd5\xb3\xb1S@\xe5\xa6\x07\x83\xee\xaeS@\xee\xde\x99<\xca\xb0S@\xa7\xb8i^O\xecS@R4d8\x95\xecS@\xac6-\xb3\x7f\xecS@\xf2\x92e4\x84\xe6S@u\x88e|\xfe\xa7S@\xb1S\x1e\x18\x1e\xe5S@\xd0\xa4\xe9\xd1R\xdbS@\xa3uF\x10\x13\xb7S@\x80\xe7\xb7%\x96\xc1S@\x10\xc2\xf2\xe0\xd2\xc1S@q+c\x03X\xd5S@\xbe?\xa9\x8a\x1f\xb9S@"\x81R\xc2O\xe5S@\x10\xbd\xc4&\xe2\xd2S@\x80\xbb\xab\x0co\xd8S@\x17\xdb\xfea\xd6\xe3S@\x90\xc4h\x99"\xc3S@\xf4iH]\xa1\x9fS@=\xfe\x1a\x05\x1c\xdbS@\x9f\x0c[\x96\xa7\xcfS@\xda3!*\xd3\xcfS@\xa5l\x1e\x18K\xceS@\xa1\x01+\x98\xad\xceS@\xcd\xe4/XD\xcdS@\xcc0g7r\xdbS@\xf6I\xdbz\x0c\xcaS@\xb8\xff\x86\xcd\xdc\xc8S@\xc1\xfa8\x91v\xd8S@\xdfse\x8cE\xceS@L\x9dn\xe1 \xc8S@\xf9ZS\x94$\xc7S@&\xeb!\xd5~\xc7S@\xe4\xd4\xc4\'\xc3\xc7S@d\x85\xa5\xaaE\xc7S@\x84=>\xb0\x8d\xc9S@\xcfT\xdc\x18]\xc9S@\x8d<o\xf5\xa9\xd2S@\x99\x91\xae\xe9?\xc6S@\r\x90v\x9f\x81\xe4S@\x05\xf23&S\xeaS@b\x81\x0b\x93\xea\xcaS@\x16\xa2\xa6\xa0\x82\xeeS@u\x16I\x0es\xd2S@QQ\x8d3\xf5\xc8S@\xd3\x85m\x83\x18\xedS@|n\x9b\x16\xd6\xc9S@\xd7\xe9\x93\xed \xceS@\xe8\xbc\xacT\xc4\xa9S@\xacJ\xb9\xc3\x8c\xdcS@\x1f=r\xc4*\xa9S@nO\xf7E\x83\xe3S@Hz*\xef\xe9\xe1S@UT\xc2"\xb5\xd9S@ae\x0e\xf9z\xe0S@Ac\x13\xa6K\xb2S@\x18\x1c\xba\x8f\xdd\xe2S@\xf5\x80y\xb8d\xc3S@\xc4\xe7"=\x9c\xddS@\xbc\xa9\x8d^\xb0\xd1S@\x86Q\xeeBz\xd5S@f\xa9\xa2\xbfk\xc8S@\xee\x9b\n\xd7\x89\xc7S@3\xd3\xdc\xb8\xa7\xc7S@\\\x92`c\xd3\xe3S@o\xb4\xa0l`\xc8S@\x9b%\x1d3@\xd4S@M\xf1R\xfc#\xcaS@\'\xcfNm\xd9\xe4S@\xe37\xa9\xac{\xd4S@'
p35
tp36
btp37
a.
