# Supplementary material for: Sea ice drift data for Fram Strait derived from a feature-tracking algorithm applied on Sentinel-1 SAR imagery
Source: Data Brief. 2018 Apr 19;18:1410–5. doi: 10.1016/j.dib.2018.04.034 (PMC5999601; doi:10.1016/j.dib.2018.04.034)
Supplement: Supplementary file 2 — Supplementary material [file mmc2.zip › fs_s1a_data/HH_filter200vec/FramStrait_HH_20141026T080954_20141027T085100.dat]

(lp0
S'S1A_EW_GRDM_1SDH_20141026T080954_20141026T081054_002998_0036A1_5B7F.zip'
p1
aS'S1A_EW_GRDM_1SDH_20141027T085100_20141027T085200_003013_0036F0_1B7A.zip'
p2
a(cnumpy.core.multiarray
_reconstruct
p3
(cnumpy
ndarray
p4
(I0
tp5
S'b'
p6
tp7
Rp8
(I1
(I303
tp9
cnumpy
dtype
p10
(S'f8'
p11
I0
I1
tp12
Rp13
(I3
S'<'
p14
NNNI-1
I-1
I0
tp15
bI00
S'%<\xc0\xb2\x9b)4\xc0i\x05$t\xdd\x8f5\xc0\x98\t\xe9\x1a\x9f\xf54\xc0\xe2\x08B\xd6A\x8f4\xc0\xd5\x8c\xccR\xa4<3\xc0\xb4K\x82\x80\x00%3\xc0g\x9f\xe8C\x11\xdb4\xc0"\xf3\x1dS\xdd*3\xc0\x8c\xc6\x03\x90\xede3\xc0T#/\xf1\x94C4\xc0Os#\xca\xc375\xc0\xb3$"T\xd2d4\xc0"\xb7\xecG\xff\xa04\xc0z\xd5\xf4"\t>3\xc0\'2\n5S\xf83\xc0\xb7R9\xd7\xc6-3\xc0\xb8\xf6\xdc\xb5!\xaa3\xc0\x164\x94\xcb\xd9?4\xc0\xe7\xc0\xdca\xd4\xfc4\xc0\xdb\xbb\xf2`\xb1]5\xc0\x15\x07\x004\x1c"3\xc0\xf8P\xeb\xe9\xd8\xc43\xc0\xbb\x10\xff\xfe\xf8\xd34\xc0\xdf#L(\x86?4\xc0\xc77W\x02\x08\x8e4\xc0\xfd\xadl\x9b\xaff3\xc0z\xd8\x94\xf4U\x864\xc0\xc8\xc9z&\xb8 4\xc067U\xabO\x194\xc0\xe9\x81J\x9f\xb824\xc0\xca\x8c\x0e\x11X\x1a3\xc0\x9d\\kc(N4\xc0]\xc7\xb2\xe3\xb3G4\xc0|\x83\xbbo\x04\x9d4\xc0\x19\xf69;,\xfd4\xc08_o\x023N3\xc0j \xdcz\x9d\x8b5\xc0\xf9j\xa0\xd6a>3\xc0\x00\xc8\x843\x0e$3\xc0\xab\x95\x9cu\xf7\xa74\xc0\x8cf\x96\x0cb\xd83\xc0\xbf\xa6#\xadY/3\xc0=\xcf4\x0c\xf0\xc64\xc0\xcf\x05\xb4x\x03y/\xc0\xbb3\xe8\x04\x12\xf13\xc0U\xec(\xe8\x1f{1\xc0\x9f\xf4\xbc\xe9\xa2\xe14\xc0u\x80_\x88\xc6|4\xc0\xfeGB\x91\xe2\xa43\xc0\xd3\xcc\xfd^\xd905\xc07\xbbx\xa3\t^5\xc0\xf4\xcda\x01v\xde3\xc0;\xce\x80\xfe\xaa\xa94\xc0!\x1b\x8d\xce(\x8f4\xc0[9\x04~\xe9*3\xc0|\x98\xa6\xa9\x00`3\xc0\x0c\xca\x84w\x1dg3\xc0\x90+b\x05bE5\xc0\x88\x186\xf8\xaf.3\xc0\x1c\x94QG\x0685\xc0Y\x03\xcf\xaf\xc4\xab4\xc0\x83\xd2/\x95\xe1\x864\xc0\xa0\x193-nR3\xc0\xc2\xda\'P\x13\xac4\xc0\x10\xd9\xe32\xc5G0\xc0T\xe0\xa9/\xc603\xc0:\x17\x1fu\x1c\xf63\xc0\xf6\xdeI\xe5\xaay4\xc0\xe8.cj\xb6X4\xc0\xcev\x88\xa4\x9e\x8a4\xc0\x154\xb6\xca\xe2\x8d4\xc0.H\x97\x19\xaaG3\xc0.\xc1\xec\xa3e33\xc0e/4\xdd\x01b3\xc0\x8b\xcdX\xe18N3\xc0\xe0\xac\x94\x9d\x0fH4\xc0uS\xf9\xc82\x814\xc0\xd2\x80\x97j\xe5\x8c3\xc03\xa2x\xd4D\xaa4\xc0\x86\x83]\x7f\xc3\xdd3\xc0"/\xed\x8c/*4\xc0\'\n\xd5\x14\x07\xd54\xc0k\x02\x12\x92,\xfd4\xc0\x80\xa0hL7y3\xc0\xa7mV\xe9\xba\xc64\xc0\xa5 \xa4\xc0\xac&5\xc0jw\xad$\x81A4\xc0\xf3l\xfc&\xdc\x874\xc0\xbf\xe7\x98"j\x085\xc0\xa3\x93a\xbbM\x055\xc0w\xdeG=\x1d\x035\xc0u\xd4s\xc2Q\xa91\xc0\x14\x13\xfd\xb5\xc8\x165\xc0\xd6\x98}\x9ep\x193\xc0\xb2\x96\xffU\x0c\xfd1\xc0\xee\x9d{\xc0\x8975\xc0\xd5#\xd4\x83\xc6\x994\xc0d\xe9q\x97&_2\xc0)\xe1\r\xac\xd7y4\xc0\x92\xc1\xc2\xda\x11\xa74\xc0\x8f\xde\x17z`]3\xc03\xcct\xac\xb3\xc34\xc0Z\x89\x95!\xfb;3\xc05#\xaf\x92\xad94\xc0\xdeM\x06\xee\x1b\xd93\xc0[\xf4\xce\x8a\xb6\x9a4\xc0P\x03\xde\x06\xc4x3\xc0\xb7\xfe\xdf\xd0\x1fJ3\xc0\xb98T\x9d\x1eX4\xc0*\x00*i\xd5^4\xc0n\x18\xcb=\x08b4\xc0\xf6\xe0D\x17\xc6\xc44\xc0\xe5P\xdb6\x1cE3\xc05\xcb\xfe4\xafL3\xc0@\x8a\x07mY\x183\xc0\x80\xd8\xece\xff\x844\xc0\xcb\x9e\xca\xdd\xe2\x854\xc0\xa0\x1e\xe8=\x8cI.\xc0\xd4\xfe\xbb5\xe2M2\xc0\x03\x7f\x0f5\xcf\xfa4\xc06\n|\xed\xc1\xa44\xc0omz\x92!\xb54\xc0\x12\xb7\x1b\x9f/\xae3\xc01\xe2\x9d\\\xa9\xb71\xc0\xa5\x1d#a\xbfY-\xc0\x82N\xedgE\xe34\xc0T}\x9b\xda\xdc\xdf4\xc0\x0e\x81\xe7\x905G4\xc0\xec!\xde\t\xd2\xcb4\xc0]M\xd2\xa2\xe9R4\xc0I\x0c\xbd\xe5z\x844\xc0\xf6\x05\x9d\xd4#G3\xc0j2\x8ff>)3\xc0\xb2I\x82@\x0c^3\xc0,E\xed\xa6hb3\xc0\xc3\x15\r\xb5\xab\xfc4\xc0\x0c9v\xa5\xde\xf44\xc0\xbaI\xc7~\xec\xc04\xc04\xec.\xb0e\r5\xc0K\'f\x85n\x993\xc0_\xbf\x1d\xb6wE4\xc0>?q\x0e\x08\xd44\xc0\xd9,\xf4\x8d\xbd\x055\xc0\x03"\x9by\xfa\x075\xc0\x87\xa50\x8d\xf7\r3\xc0M\xe8\xd0\xf3\xa275\xc0F\xb0>\x18\x03\xeb2\xc0OO\xdd4\x8b65\xc0F\x86\xddS\x8c\x933\xc0B\x13\xc9f;\xa64\xc0\xcb\n\xa4_\x9913\xc0\xcc\xd2QpyE3\xc0B"\xe4\x8d\xf6#2\xc0\x04/\xaf>\x8a\xff2\xc0\xed\xe5\x91"\xdf\x8f1\xc0\xde:\xe9d\xed\xf73\xc0^\x02\xf0\x94\x9d\xd73\xc0\x1a$G!k\x9a4\xc0i$\xd9\xa3\xae\x804\xc0V\njy{\xa63\xc0\x9a\xf9\xd3\xb0E\xbb4\xc0\xe5H\x07OB\xb33\xc0\xf3\xfc<\x02\xa0\xa94\xc0\xbc\'\xee\x0c\x8a\xa34\xc0dx\xc7\x8cV;4\xc0\x13\xb6[N\x82E4\xc0\xa3>\xd2\x80\x01\x194\xc0tJ\xdd^\xf844\xc0\x03\xa7t\x8a\x1b\x974\xc0\xb4\x8b\xeb\r9\xb44\xc0\x9a\x84)?C\xbd4\xc0K\xf8\x12\xec\xe405\xc0\xc4A:\xd5\xcaJ5\xc0\xbf3\r%\xe6D4\xc0C\xd0\xc1$\x0fG4\xc0\xc7\xec\xd0\x89N\xfb4\xc0"_\xa4A|\xb74\xc0\x04|\x1f\xc2Yr4\xc0,\xf8)\xe3\xdd\xa44\xc0e\x89\xb3\x13Ac2\xc0\x0f{\x15\\\x9dV4\xc0\xb2B\x9bY-h3\xc0p\xddB\xd1\xa3\x163\xc0\xc5\xe9(~\xf1\x103\xc0\xbe`\xdc\xfbH=3\xc0,\xba\x9f\x11\xf7/3\xc0D\xf0\x9a\\\xfe\x1f3\xc0,\x94\x8d{\x8d 3\xc0V\xab\x91&w\xef2\xc0w\xf1]4^\xa33\xc0\x8a\xbe\xbf\x8fe\x82-\xc0D\xf5&{ 53\xc0/P\xd7M\xd8"3\xc0\xf7&\xe0\xd2\xefF3\xc0\xadd\x9b\x84<a3\xc0\xa8\xb1\x0e\xf7\xbcZ3\xc0\xff/\r\x957u4\xc0xs\x8c\xebRZ-\xc0\xe2\xe2\x97{\xc372\xc0\xc3\xf4\xce\xf3\x14\xed1\xc0\xe5}\xf0u3\xb61\xc0\x94q\x80i\xa8>4\xc0\xbaF\x13\x81\xda.3\xc0\x0b:\xa8\x9eR~4\xc0\xec\x0f\xcd\xe7X\x1f3\xc0\x03\xd4k\x03\xfa\x814\xc0\xb4\x03\xc6J\\\xa94\xc0T\x19\xf1=\xbaH4\xc0\xe2\xb0\x9d\xbe-\xa54\xc0\xa6\xd6\xd5\xa7.?4\xc0K\xf8\xbdM\x1bW3\xc0\xc5@o%.\x1c2\xc0F\x88e}T\x964\xc0\x89\x0e\xab\xf5 \x113\xc0\xa7JM\x1b]\xb74\xc09H\xf5\x9a\x03\x152\xc0\x9b(\x05\xfam\xfe2\xc0\xe9\x8bo\xb96J3\xc0\xacX\xb5`\xa8\xb44\xc0H\x19\xac\x13\x94\xf7.\xc0R\xe5\x04Y\x8b33\xc0\xb0\xba$\xf4\xbb/3\xc0~\xebc\xc1"!3\xc0\x1d\xea z\xb1\xfb1\xc0;\xf5\xeec\x93\x914\xc0\x1c%Y\xa1\x8e\x134\xc00\x86\x1e\xfd\xd1\x8f4\xc0H\xcb\x90\x01[h3\xc0\x04v (\x11b3\xc0\x13 1c\xc5#5\xc0\xd0\x1c\x9f\xa4\xeeb3\xc0\x01\xe8z\xed\xf4\x82-\xc0z\xe7\x8bf\x0b\xa53\xc0\xf90` \x89E4\xc0@\xe9\xd5A\xb0H4\xc0o\xe3(\xf6\xd7K4\xc0\xf7;m\xeb\xa4\xde4\xc0P"\xa0\xf36\x993\xc0\x83\x86&\xf4HK3\xc0Y\xab\x0b\xd2\xb6\xb73\xc0W8lt\xb7\xb01\xc0l3\xa3\x91qd4\xc0\xfda\xfa3]x3\xc0\xe0$6\'\xfaF3\xc0\xd5\xba3\t\x90\xe9.\xc0wB\x1bpZ\x153\xc0@\x16P&\xab\xfc1\xc0\x8a\xe7\xef\xc8 \x025\xc0*/y\x1c\x97\x971\xc0\x92M\x14\xb2\xe5\xa31\xc0\x03\x99\t\xcb\xb464\xc0\x14\x8c\t\x18\xca\x1f3\xc0\xe5\xe1\x9d\xefT<4\xc0&f\xc5\xba\xa7)4\xc0\xd4\xaedp\x17\xac4\xc0\x04O\xa2\x95\xfd\xb23\xc0\x9f\xa3q\x12\x05\'3\xc0\xe1\xe7\xeb\x11OD4\xc0\x15\xf3]d\xe3D4\xc0\x13\xf9\xf0\'\xda\xa11\xc0\x99]}\xc8\xd523\xc0\x9c\xc3\xad\xfd\x16*3\xc0eZ\xd0_\xaf\xf61\xc0/(,\x96\x1e\xd91\xc0\r\xbb\x05\x9a\\\x823\xc0\xb5\x06\xea\x06\x81>4\xc0[]\xf2\x93\xa5%3\xc0\xab\x1c\xc3\xad\xf5?4\xc0\x00L\xc7\x87!B4\xc0x\x1d\x85\x0f\x0e(3\xc0\xa3\x9a/\xb6\xf6%3\xc0\xd2\xf1\xe1=\x9d*4\xc0{v\xfa\xdf"(3\xc0\xd1\xd3r\xc0\xffG3\xc0y\xb0^\xf2\xa4\xde4\xc0\x11\xf6\xf5\xdf\xdf\xcd4\xc0U8\xe6A\xf7\xc94\xc0p\xf6\x01P\xcc\xb94\xc0\x7f\xc6\xcer=#4\xc0\xf2\xc0i\xd7M"3\xc0]&\xdetQ03\xc0=>\xf1\x86&<4\xc0F\xe2\xca\xcc\x87Y3\xc0%\xdd\x08\xa0\x86L3\xc0\xb7\x87RSWH3\xc0\xeak\xd6|\xa7\xfa2\xc0h\xc5\xe6\x92\xaeD3\xc0\xcc\xf9\'Q\xfe\xc42\xc0\xd9\xb9-\xba\xb2^-\xc0b\xc2\xae\xc0\x8943\xc0\x9d\x0c\x87\x86Z\x084\xc0\xeb\x82\xebt\xf1\xe7.\xc0\xe3\xbeM\xee\xd6\xd8.\xc0\xe1]\xb1\xd7\x04\x1e3\xc0yT\x0fC\xaf\x012\xc0S\x124\x8c;\x173\xc0\xaf\xb2\xb5"rW3\xc0\xdd!\x02\x83\xd6\x8f4\xc0\xdfA\xbd\xd2{\x015\xc0\xae\xe4\x1c\xc4]\x055\xc09\xbd\xf5B\xbda4\xc0\x16\xf6}P\x9263\xc0R\x8d\xeaI\xfa 3\xc0'
p16
tp17
bg3
(g4
(I0
tp18
g6
tp19
Rp20
(I1
(I303
tp21
g13
I00
S'P\xe3w\xaf\xb5fS@\x83\xe6\x98\xee&wS@\x1bH,y\xa4\x98S@\x02y*H>\xafS@Y\xf6Hj\x84\xc7S@\x949\x931\x08\xc0S@\xe5\xaf\xe3K\x91kS@k5D\xd9\xc5\xb6S@\xf6\xe66\x97\xf1\xd3S@\xdc.M\xa5\xbceS@\x9c\xe6q\xfe\xa0\x81S@\xdar\x13\x1d\xc4\x87S@\xa3\x8e\xfa\xbcsdS@\xc6\xff\x00\xa0\x8d\xb7S@\x07F\x98[\xb5aS@\xa8D\x1d\x92\x03\xb9S@G\x8fn\x0bWaS@\xe9\xdd\xae\x0c5\x9eS@;\x7f\x8a-\x8cdS@Mn+\x13\xdc\x82S@c]\xbbw \xbeS@\xab\xb3\x1e_\xf3\xc9S@\xf2T\xd9\x06\xf8\x87S@\xe7O\x0e\x0b>bS@\xc4\xc0\xd3\xa7\xc7\xafS@\x9a\x86\x121\xc7\xd5S@\xe36\xc3w$\xb0S@J,a\xba(\x92S@\x01+\x98\xf9W\x90S@\x98\xeaUZ\x92\x83S@\x8a\xd1\x01\x88A\xb6S@\xa0hq\x19t\x84S@\xc8\xecC\xbdl\x84S@\x0f\xe71\x19\x83dS@0\xa3\x80\xa7\x94\x92S@Q3\xf5g\x84\xb7S@\xdb\xaai,\xf5xS@%\x98m\x98\x98\xb7S@}\x13\xf8T\xa6\xb7S@\x85\xaa`\x884fS@l\x80#\xf6WaS@\xfd\x03\x9a5Y\xbeS@\x9d\xf2v\x15g\x87S@Lo\xdax-\xb6S@xN\xcdbxaS@\xf1\x82\x07P\xf4\x19T@\x98\x1dN\xc4CkS@\xba\x81\x8dv\x0bgS@\xb2?i=\x85\xd9S@\xf7*)\xb0$hS@\xdbY4*\xdd\x82S@s\xb3S\xe0\xf8`S@\xf0JR\xa0\x83fS@\xd8\x13\xb0QV\xafS@@^\xf3PJ\xbeS@\xb5\xa4W\xf5\xdd\xd5S@\xa3U\xcb\xc4F\xb2S@a7d\xc6\\\x81S@\tg\x13.r\xb7S@\\\n\x83\xaf\xa6\x81S@\xb7C\r\xab:iS@\x95\x80\x84\x04,\xb0S@{\x89\xfe\xc6\xbc\xb3S@[\x9bl\x9a\xc3fS@\x0f\x83]\x92u\x11T@\xef\xce\xdbW\xab\xb6S@\xa2\xc78A\xec`S@\xfe\x9a\xe7\x07\xd5\xb0S@\xb2\xcdo\xb7?\xb1S@rT\xf6\x80\xa4\xaeS@\xf2\xca\x90\xca\xd1\xaeS@=\x9f\xe0\x08c\xb5S@\xde\xecv\xea\xf1\xb7S@\xa5u\x83\x1ef\xd5S@\xa1\x9d\x86\xb9x\xb7S@;f\x8f\xe3p\x84S@\xb0\x88_*SdS@}\x1f\x1d\x892\xd8S@u\xa4\xa0r\xe0fS@\xce\xd1h,\xfc`S@&\x1e\x0c\xe9\xfd\xb4S@W\xb8\xefc\xfe\x87S@\xf9\x0c\x84T\xa0\x92S@\x90\x7fx8\x15\xafS@A\xd9\x1cgf\x87S@]\x82l[g\x90S@\xf6\x1b7\xc9vfS@IGC\xbc\x1c\x9cS@dZ\xf27\xc1\x87S@#Rg9\xda\x87S@\'\x1f\xc4\x9a{\x87S@\x136\xeftP\x19T@!\xc8|i\x9e\x88S@\xa83\xd16J\xb6S@\xbe\xd7"\xb2\xb3\xb4S@4\x85\x08\x9d\xfc\x81S@\x05\xbd\x1f\xa7GeS@\xe4\x1c\x80\xfe7\xa4S@\x00\x83\xa3\x9en\x87S@\xddn\xe6C7fS@\xa29\xf8\xac\xed\xd4S@\xab\x18yD\x03\x9bS@B\xd3VB\xed\xb8S@\\W\xcd\x9cAbS@7\x89\xcc\x035aS@\xed\xae\xf7M.dS@\\[\xe7,\x10\xafS@k\xe0\xe8\xab\x0b\xb7S@bfOXA\xb1S@"h+\x84A\xb1S@]\xe4\xfff\xf7\xb0S@2\xc0g"?eS@\xb0\xf0j?\xbb\xb6S@k\xa3m!~\xb7S@\x89\xcf\xe7\xc9\xb5\xb7S@D,C\xcfo\xaeS@W\xb8\x9b\x0bL\xadS@dt\xf6i\xcd\xb3S@+\xff\x82\xa4\xaa\x0eT@!\x1c*\xd3\xbcdS@\xae\x01\xc6\x8a\x8afS@0\x95\xcdX`dS@a\xdap\xe5C\xc8S@\x9b\xc8K\x9a\x15\x03T@\x96\x18\xf7\xda\xd3\xd8S@\xd3)\x1b\xc1\x18jS@\x1epO\xa3\x8a\x99S@hX\xc5\x14\x16\x84S@\x97\x8e\x985\xb6\x87S@\x86\xabfn\xa1hS@\x02\x8e\x95\xe3>\x8aS@\xc6\xce\xe7B\xd4\xccS@\x16\x1e\x05\x91p\xcdS@\xaak\xbd]\xdf\xd5S@\xb0\x82Xpn\xd5S@\xdb\x94\xe4\xbc\xac\x92S@\xe3\x1e\x83\xc2\x91\x98S@\xb8J\x93\x03\xfegS@2>~\xb0\x89\x93S@\xae\xbb\'\x16\xcc\x8bS@\xd1\xf2\xe0\xc1afS@7\xaf%#\xfb\x87S@\xa4j\xdd \xdf\x87S@\x1c\xe79N\xbc\x87S@\xab\xd0\xb1\xb8\xbc\xb7S@s\xfb4\xf0\xaf\x81S@B\x00a#x\xefS@\xef\'^n\xeb\x81S@)LZ\x9c[\xd7S@\xcc\x89\xd5^;fS@\'\xce\xcfWw\xb7S@\x12\xfaP.\x90\xb7S@\x8c4\xef\xb1m\xb2S@\n\xa3\x0b\xe4\x1a\xbbS@\\\x8aX\xbb\x1c\x1fT@\x066\xc3\xfe\xaaaS@u\xee\xb7\xb43aS@\r\n\x92#>dS@\x93\xa8\x14\xe6HdS@\xbem\xba7.aS@t\x08\xd3\xc8\xc6eS@\x04\x99\xbe\xeeBbS@\x0e\xf5\xcd\xf3\x07fS@\xfd}\xc1\x82\x8afS@\'sK\x11feS@:+\xfd\xdf\xefeS@:F\xff\xb0OeS@\x8a\x12I\x11\xb2fS@\xf3o\x9cm#iS@.\xd7f\xca\x1ckS@u\xed\xfd\xe9<zS@\x00\xad1\xe8\xb7\x82S@\r\x00\x0e\xf6<\x83S@\xb8\x181\xd8\x1a\x84S@\xfd\xcf\xc2*n\x84S@\xf8\xf6`\xcf\xb0\x92S@V_\x05r}\x9cS@\xce\xd1I\x90\x9b\x9cS@\xf2\xe3\x89BCfS@\xcc\xc1\x0f\xeb\xa7\xa6S@\x030\x9e7I\xb1S@1\x8b5\xabN\xb1S@\xae\xc0\\%\xc5\xb7S@\xe2*~\xb2\xb1\xb7S@\x87FN\xb7\xe0\xb8S@i\xdbu\xb9\xb3\xb8S@\x08\xff\xff\xab\xfc\xb8S@\x15\xa3\xf1\xae`\xbbS@\xbe\x90\xa0\xa1\xd4{S@\\\t\xc8\x17\xf7\xc7S@J\xe0s\x91\xa1\xd6S@s\x02\xc8P@\xc8S@\xeb\xbc\xd1\x92\x15\xccS@lD\x8bq\xbe\xccS@_\xd9\x83\xa6\xfe\xd5S@\x95]\x1aR\x03\xd6S@{0=\x18\xe8eS@*Z~\xe9\xfa\xdfS@\xe2\xf7\xa6\x1b\xb1\x0fT@x\x04Yh\xc0\x15T@\xad\x86\x0e\\*\x19T@D\x0e\xa0Y\xd7eS@``=\x9d-\xc7S@\x03\x13Gj\xa7\xa4S@6\x13N\n-\xd4S@\x1a]TE>dS@t\xd0 3\x16fS@Tc\x00-\xc1dS@\x86\x16\xd0\t\x81fS@\xa8\xce\t\x17\xcfeS@d\x1d\\Bg\xb3S@\xc1t\xa6\xb0#\xb0S@IW\xb6\xc5%iS@RN\xda\xc6\x92\x8bS@\xc0\x82\xc8\x8d\x11jS@e\xf6\xcb\x07\xb7\xb1S@\x96i\x0cxY\x8aS@\xb5\xb1\xa0\x91f\xb7S@6g\xea8\x19kS@\xa8L\xde\r-\xd6S@\xbb\xf3~q\xef\xb7S@\xb6W\xd9\x86\x99\xb8S@\xc4/j\x8b\x00\xb9S@\xc8mvM.\x13T@q\x9fz\xb3\xe6\xa2S@\xc2-H\x9c\x87cS@\x0b\x93F[\x8ddS@\x08\x02e#\x99\xd6S@py\x15\x00\xed\xd5S@\x10\x81\xef6\xbc\x83S@o\x10Q\x96W\xd5S@\xde\x96\x00P\x98\xd6S@\xfa1\xdd^\xab\xc7S@\x9c\xe4\x1e\xd3\r\x84S@\x8e[hXU\x84S@\xba\xf3\x8b\xdc\x9c\x84S@<Y\x7f&\xc3\x86S@P6\x11\xad\xac\x8eS@=(\ts\x9a\xc7S@\xe2\xfc\xc9\xe5\xae\xc9S@\xdd\xeeaC>\x04T@\xc5\xbd\x1b[\xe7\x87S@\xbd\x12\xe5\x0e\x93\x89S@_B\x8aC\xaa\xccS@t\xe4@\xc1\x10\xd6S@&\xc3t,m\xc1S@k[\xd8\xb3{\xb4S@\x1a\xed\xf0\xcfr\x87S@ \xfa\x87\x1d\x87\x18T@\x0bev\xcd\xcc\x18T@\xc3T&\x02\xa4fS@y\x14&\x19^\xbbS@\x8a\xf9n\x94\xd6fS@\xf8\xf5&\xc3\'\x84S@\x97\x8a\ts\xb2eS@\xf9"\xf08TbS@\xa7\xaa\xe2\xe8,\xb9S@C\x12\xc2\xe7\xbf\x84S@\xd9\xca\x1ddEeS@s\xd1\xde\x04\x16\x19T@\x80{;\xac1\xcbS@\xd4\xdcQB\xa7\xcbS@\xb0\xa6\xd6\x85\xe5\xbdS@#U2\xc8\xa6\xc1S@\x0eA\xc4\xdb\xeb\xc8S@\xed\xabl{\tfS@\xae\x89:m\x97\xc0S@5\x86\x94\xbb3eS@K\x167r_fS@\xd3+\x00\x8d\xe9\xc8S@.\x02y\x1b\x06\xc0S@\xb9\x11l\x0eTfS@\t\xd8\xd0q\x9f\xbeS@\xa0\xfba\xdd\xbf\xccS@\x17\x89\x10%\xc3\x86S@\xe3\xee\xef\x00\xd5\x86S@\xbf\xda\xcdR\xa2\x87S@}*\xe9A\x93jS@\xaa\x14;\xa1D\x92S@\x05X\xdcN\xf8\xb8S@\x1eX\xf4f\x95\xb8S@\x1cqc\xcdGjS@\x84\xfbTc?\xd6S@?p\xc3\xef^\xd6S@\xa6\xff\xdd\xa4x\xb7S@t6\n\xbb&\xb6S@Y\x98\xcb\xce\x90\xb6S@\nhlR\xaf\xefS@\xd8vW^\xdd\xd8S@\xe43\xbb\xeb\xa1\xafS@\x8e8\x99\xa0\xae\xafS@\x1b]*\x9f,\xd6S@\xd5\xf30\xd5X\xd6S@\xf0\x9b\xdd\xa9\x9f\xb5S@\xf3D\x04\x03L\xb8S@\xd4\xb4\xe8\xb8e\xbbS@\xd8/\xf5`\xab\xb0S@\x9c.\x83\xdbLhS@\x90?\r\xd6|\x87S@L\xd6m\xfb\xd1\x87S@\xa4\x12\xa1k\x17iS@d\x12uD\xf3\xb5S@\x80\xe1]S\xaa\xb7S@'
p22
tp23
btp24
a(g3
(g4
(I0
tp25
g6
tp26
Rp27
(I1
(I303
tp28
g13
I00
S'b#\xcd\x8f\xe9(4\xc0\x9a\xce\xa7\xbe3\x8e5\xc0\x8c\xcb\xc5G,\xf64\xc0\xac8P\xd0x\x8f4\xc0\xa5K\xa69D=3\xc0\xce\x07[\xe5\x85%3\xc0\xb3\x10P\xb0}\x025\xc0\xdf\x9a\xc5ZB+3\xc0\x8bq\xdb\xfa\x15d3\xc0\\t%\x1e\xc5C4\xc0\x8e\x81\x8c\x07/85\xc0\x91\x00x|-e4\xc0\x927c6\xeb\xa04\xc0\xc8"\x14\xaa\xd4=3\xc0\x9d0l[\x12\xf83\xc00\t\xa54\xa5-3\xc0n\xd8\xa5\x9e\xb1\xab3\xc0dV\x00:\x14\xb74\xc0\x8a\xf20\x1a\xcf\xfc4\xc0\x1ad\xc8|\xf1\\5\xc0\x86\xb5\xb9\xd5>#3\xc0\x9d\xc7\x0c21\xc63\xc0\xc6\xc8\x8e\xfc:\xd44\xc0\xdd\xd0]\xf3[=4\xc0\xa1\xe0\x94\xd8\xeb\x8c4\xc0\xee\xb1\xcf\xa9Cf3\xc0\x7f\x92f\xb0\xaf\x874\xc0\xa3\x07T\x18Q!4\xc0\xf2_\xed\xde\xfc\x184\xc0\xbc\x95W_\x9b24\xc0I\xc2\xe3\x83\xb1\x1a3\xc0\x8a\xa1\x85\xa2PP4\xc0h\xe4k\xbc\x12J4\xc0S\xbc\x00F\x9d\x9a4\xc0\xa0]\x83h\xbb\xfc4\xc0,c\xf0\x0e\xb0M3\xc0\xe0\x1f\x13\xea!\x8a5\xc0\xf9\x91\xd3\xa7X>3\xc0Y\xceb|?#3\xc0K.\x1c\x9f\x84\xa74\xc0\xb5\xb7B\xd1\xba\xd83\xc0\x8a\x91\xa2\x91\x97/3\xc0\xe71\x15\x8f1\xc74\xc0\x10\xa7.&\xe8\xdc-\xc0I\x1be\xef\x1c\xf13\xc0\xcdx\x98\xde\x1by1\xc063\xe8\xe9<\xdf4\xc0\x03\x93\x14uI\x824\xc0\xbd\x88F&\x9b\xa43\xc0\xf0\x9b\x0e\xc5\xaf/5\xc0\x1ad\xc8|\xf1\\5\xc0\ri\xf6I$\xde3\xc0 \xd5n`&\xa84\xc0\'B\x8f\x18\xb1\x8e4\xc0\xbb?V(\xee*3\xc0\xe7\xdd>\x8f\x96^3\xc0\x0eEb\xf4\xc0g3\xc0]\x83*\xd90E5\xc0\xa9\xf8\x03"x.3\xc0\xbc\xc2\xe4l!85\xc0\x11\x99\xfc.\x17\xaa4\xc0d\x85L\\)\x874\xc01\xd5\x86%\xdaQ3\xc0\xf7\xf2\xc2Z\xe8\xad4\xc0\x08\x15\x84l2K0\xc0@\x8b\xb0\x83\x8e03\xc0\xc0\xde\x94C\xd9\xf73\xc0b\xa3\xfb\x04\x06{4\xc0C<*)bZ4\xc0\x04O\xe2vH\x8a4\xc0+\x9d\xdb\x03m\x8d4\xc0$\xc2\xd9\x84\xd6F3\xc0\xda\xd1\x04\xb2\xff33\xc0;\xbc\x9f|\xe3b3\xc0M\xbd|\xec\nM3\xc02\x94\xa6\xca\x81H4\xc05\x90\x01\xdcc\x804\xc0\xb0\xfb\'\xb8\x87\x8c3\xc0\xf7\xf2\xc2Z\xe8\xad4\xc0\xfb\x05\xde\x14\n\xde3\xc05\x10/Q\x89(4\xc0\xf0\x9e5\xc3\x96\xd54\xc0\\\xe73_\xb3\xfd4\xc0\x9a\x9f\xc3\xd8Px3\xc0\xbb(~\xfc\x1b\xc64\xc0q\xaa\xc9\x02\xdf&5\xc0\x02\x9d\xb7\x84\xcdB4\xc0\xed\xd8\xb0\xa9>\x874\xc0\x1b\xee\x91W\xb4\x085\xc0\x03n*,!\x045\xc0\x9d\xfb\xfb]\x01\x015\xc0D\xbbWS?\xa71\xc0\x1c\xa6\x8c\xf3\xac\x165\xc0\xd0\xb6\xf2\xaba\x1a3\xc0\xe6\xecp{\xf5\xfc1\xc0P\xd3\x99XV75\xc0@s\x0ff\x0b\x984\xc0\x00\xe5\xfc\xe0\x0c^2\xc0K\x04jpty4\xc0\x1e\xb5\x00\xa4\r\xa84\xc0\x17\xad\r.\xe9\\3\xc0\x9b&\xfe\x17!\xc24\xc06\x82\xf9\xc6\xc3?3\xc0`jGcq:4\xc0K5%\x1cD\xda3\xc0\xfby\'4\x0e\x9c4\xc09tX\xf5\x06y3\xc0\xac\x94\xad\xd74J3\xc0)\rX\xb3oY4\xc0x\x1f\xfd\x06?_4\xc0\xc5\x11\x18\xbbGa4\xc0EQ\x16"\xc6\xc34\xc0X\xcfD\x92\xb1E3\xc0\x14\xf8E\x05MM3\xc0k\x8a#\xbd\xcd\x193\xc0\xa2\xe0\xeccM\x854\xc0c\x8et\x8c(\x854\xc0\n\x05\xecH"\x08/\xc0H\xda\x0e,\x1aM2\xc0\xb2Xo\xc1\x90\xfc4\xc0M\x085J\x97\xa44\xc0\xd3o,M\xb0\xb44\xc0]3\xaf\x98\x96\xaf3\xc0\xe7?\x8d\xfbq\xb41\xc0R%h\x0cs\\-\xc0;\x81\x10\x11\x8f\xe24\xc0\x93J\xa2\xf3\'\xe04\xc0\xcc\x9c\x91O!F4\xc0\r\xf0\xa7\xe7\xa3\xcb4\xc05\xc2\xac\xb3\tQ4\xc0y\x99\x8e\xbd\x80\x854\xc0\xa1\x1f}\xab2I3\xc0t\xe7\xe7h\x80)3\xc0\xbdA-)w^3\xc0;\xbc\x9f|\xe3b3\xc0\\\xe73_\xb3\xfd4\xc0\xd2:\x1de]\xf54\xc0+\x98r\xa0\xb9\xbe4\xc0\xd8\xc7?\x1e\xea\r5\xc0p\xcd*\x89\xda\x983\xc0R\xb8H\xbc\x1eD4\xc0\xd4\x0c`)E\xd64\xc0\xe9\x9c\xc1\xfd6\x075\xc0\xe9\x9c\xc1\xfd6\x075\xc0\xc7\xcax?\xf4\x103\xc0\xfd\xaf\xb1\rJ85\xc0" |\x05\x9f\xea2\xc0[\x9f7\x16575\xc0Z<<\n\xb2\x923\xc0`f\xb8w\xb9\xa74\xc0\x05\x18\xbd\xd9\\.3\xc0\xac\xb8\xcb\xbe9E3\xc0GI\\L\xb9$2\xc0\xaf\x01\xb2;\x19\x003\xc0R\x99\xeb\xe3x\x901\xc0\xcb\xae\xeb\xe7\xa0\xfa3\xc0\x88\x1b\xe7(1\xd93\xc0\x7f\xb8\x8b\xb9\xa3\x9a4\xc0\x9ewLTi\x804\xc0\x1dJ\xac\x92q\xa63\xc0[\xe9\x83\nA\xbb4\xc0\xf4\xa8h\x92\x00\xb53\xc0p<b\x06o\xab4\xc0b\xdar\xab\x8d\xa44\xc0O\xdfR\x8f)=4\xc0\xfd\xcb\xdf\xeb\xdeC4\xc0\xea\x1a\xb9\xa2F\x194\xc0;K\xfc\x8f\xa554\xc0\xca\xc26.\x99\x974\xc0\x96s\xe0*\x98\xb54\xc0\xa2S\x9bL,\xbf4\xc0 \xb1\x91\xab]15\xc0\'\xcc#\xa4\x91K5\xc0\x9d\x9e\x06\x92DG4\xc0\xea\xa2\xdc\x97\xbcG4\xc0\x9d\x1a\xa3\x06\xb7\xfc4\xc0\x92\n\xc8\x9d\xa2\xb74\xc0=\x93\xcf\x1eWt4\xc08\xdd\x17L\xcf\xa64\xc0\x89jQw\x9ce2\xc0)\rX\xb3oY4\xc0F\xb4\xaa\xf9%j3\xc0k\x8a#\xbd\xcd\x193\xc0\x8d\x8e\xd0\x17\x8c\x113\xc0\xa4S\x8f\xf0\x06?3\xc0vG.\x00\xae13\xc0/}~\xcf\xd2!3\xc0\x10\xa4\xb8R\xa9!3\xc0}\xe6\x13A\xaf\xf22\xc0,\xe6\xe8\x1d\xe5\xa53\xc0M>\\\xbe\x15\x82-\xc0\x83\x11ae\xd163\xc0\xd1\xed\xffT*$3\xc0\x03\xc2bL\xddH3\xc0\xf7=n\xdf\xb3a3\xc0\xbdA-)w^3\xc0\xac\x02"+\xc8v4\xc0\xb2\tz:\x96n-\xc0\xa9\x9bG\xaci82\xc0p{\xda\xc9\xc8\xed1\xc0\tg\xecC\x89\xb51\xc0Ug\xf2+\x8f@4\xc0\xf4\x81\xf2U.03\xc0m\x0c\xdaSn\x7f4\xc0Y\xe9_\xda\x95\x1f3\xc0x\x9cax\xa0\x824\xc0Wt\x9a)\xbc\xa94\xc0M-%\xd8PL4\xc0\xbe\xc5\x13%9\xa54\xc0\x1b\x06\xf8\x06q?4\xc0\x08M\xa6\'"X3\xc0\t\x11}\xbe\xea\x1b2\xc0\xca\xc26.\x99\x974\xc0{\\V\xf4o\x113\xc0\x83\xdf|\xfa\x92\xb74\xc01Z}\xaey\x152\xc0+\x91\x7fU6\xff2\xc0\x85\tr\xb4\x9dH3\xc0\x01/\x1e\x15Y\xb54\xc0\x86w\xec\x83I\xf6.\xc08\xf48\xdd\x8b23\xc0\x0b\x9c\xff$\x8a/3\xc0/\xa3\xe4\xe3\xd2!3\xc0\xbc\x02Dk\x9a\xfb1\xc0}\x89w\xdfJ\x914\xc0\x05\\8\xb6p\x154\xc0\xe0\x84\xf4t:\x8e4\xc0\xef\xec\xe6d\xa5j3\xc0\xda)\xb0\xd9\xa4b3\xc0&\xfe\x96N\xde#5\xc0A\xe4\x90)\xc6f3\xc0`hr\x85\x9b\x82-\xc0C\xe5\x90Mi\xa63\xc0\x9d\x9e\x06\x92DG4\xc0\x0c\xfb\x91\xa5(K4\xc0\x89\x99\xfc\xa4XQ4\xc0\xd4\x0c\xa9*\xc6\xdf4\xc0-\xf7\xd2\xf7\xa5\x9d3\xc0\xa1\x86\xd0|SL3\xc0\xe4\x10\xeb\xbd\xf8\xb93\xc0\x1dN\x1b{l\xad1\xc0\x19<\xeb/@e4\xc0#9\x84\x92\xc4x3\xc08X\xe2&\xd9H3\xc0\xdd\x0f\xcb\xb05\xeb.\xc0 o\x06nQ\x153\xc0.\xb8\x83\x83\xff\xfd1\xc0\xce\xcd\x97\x0c&\x035\xc0\xbb.\xa4\x0b*\x971\xc0\xa4\xc9\xf9\xbb$\xa21\xc0\xcd]+\xafL54\xc0\xad\xc4\xff\xf0y!3\xc0\xfd\xfb\xc5\xe0\x19;4\xc0\xd8\xe3\x8b\x0c^(4\xc0[$\r\xec\xff\xab4\xc0\xed\x86\x89\xf9v\xb43\xc0\xd6\xe3Q\x07[*3\xc0\xda\n\xa0\x9c\xa8G4\xc0\xeeg\xf16\xc0E4\xc0\xc8&s l\x9f1\xc0\x9a\x91\xd7-343\xc0sN\r\x03\xc4-3\xc0/^\xfbr\xeb\xf81\xc0\x98\xe3b\x8c\x80\xd91\xc0mUz\xce\xea\x823\xc0\xde\xf2\xb3\xea\xf5=4\xc0\xd9O\xd5d>&3\xc0\x7f\xa2)\x07\xe5?4\xc0\xf8\xb8\r\xff\xbaB4\xc0\x9dX\xfbS\xee(3\xc0\xd9D"je\'3\xc0qz0\xd8\xfc-4\xc0\x82\xe8c\xa9\x80)3\xc0\x95\xb6\x8fPhH3\xc0\x93\xd9\xa2\xd9/\xdf4\xc0\xe6\x98\xd6\x89\xc0\xcf4\xc0\xa5\xf5\x16 \x81\xca4\xc0\x94z\x84\xeaG\xba4\xc0\xcfI\xa3\xe6p%4\xc0\xa9k\xb1.i!3\xc0\xf3\x98 0M/3\xc0=jX\xf2D;4\xc0\xbe|\xacs\xb5^3\xc0w\xca\x8f\xaa/L3\xc00\xaf_\xbb\xb1I3\xc0\xf3\xa3\x1ak\xbb\xfb2\xc0Y\xe1E#\x95E3\xc0\x96\x8eX\xca\x95\xc42\xc0\x1e\n\x99\xc0\x82d-\xc0-^E=j53\xc0\x89\xca\x80\xb9G\t4\xc0t\xe7\x12\x9c\xeb\xe7.\xc0$h\xc2\xa9\xb6\xd7.\xc0\xad\x18\x9b\x930\x1f3\xc0\xda\x87\xec\xfdv\x022\xc0\x85\xd2\x95\t\x91\x1f3\xc0\xb3\x8e\xb3\xc5JZ3\xc0"\xf4w\x05\xd6\x914\xc0\xce\xcd\x97\x0c&\x035\xc0*\x13dw\xf1\x035\xc0\x01\xc2\xec\xc2\x11c4\xc0l\x91\x13\xe7v<3\xc0q\\$/I"3\xc0'
p29
tp30
bg3
(g4
(I0
tp31
g6
tp32
Rp33
(I1
(I303
tp34
g13
I00
S'\x8c&\x8e\xba\xbbfS@\x17O\xa8\x83{wS@\x0e\x0f>\xb5\xae\x98S@\x1a\xc0\xf31U\xafS@\xa1u\xe1Pq\xc7S@\x0e\x1c;\xd1\xf8\xbfS@+\xa3c\xba\xb0]S@\x0c\xc2\x90\x8a\xbd\xb6S@G\xeb\xd1\xb1\xf1\xd3S@\xe1>\x98\xc6\xb3eS@\xd7\xdcm\x94\x99\x81S@\xe2p\x8d=\xb6\x87S@c\x10AccdS@\xa2\xc9(\x1b\x86\xb7S@\x9e\xa4Gr\xaeaS@\xf7\n\x80\x8e\xf4\xb8S@\x06\rI\x83[aS@\xcf\x0f\x0f\x8b\xa4\xb0S@\x0cR\x12L\x7fdS@\xe7\x8d\xb6h\xc2\x82S@*\x7fL\xf2+\xbeS@\xf1\xf1\xc8\xdc\xe0\xc9S@(\xc1\xe6>\xf8\x87S@\xebNI\xc4\x1dbS@\xfd\x1b\x15,\xa2\xafS@\x87\x1d\xb6!\xde\xd5S@\x9e\xad\xc2\xb7\x11\xb0S@\x8b\xd5w\xbb\x1c\x92S@\xb4uTBC\x90S@\x1b\xd98l|\x83S@H;\x9a\x04J\xb6S@\xd0\xc3W\xe4P\x84S@\x0cdl\xa5g\x84S@\xedFL\x05adS@\xb97\xca\\\x90\x92S@\x12\x05t\x9a\x83\xb7S@&#x(\x05yS@y\xf8\xe7\x1b\x89\xb7S@\x1b\xccH\xbc\x98\xb7S@\x193$\xae(fS@\x0f\xdc\xf3\x82DaS@\x93\xd1h\xe1K\xbeS@\x9f\x89\x9b\x84[\x87S@*\xa0\xca\xaf1\xbfS@\xd3,=BraS@b\xca\xed\x0e\xd8\x19T@\x05M\x9b\xa5\'kS@\x923\xb7[\x14gS@,\x9cT\xe5\x98\xd9S@\xe2\xda\xa61\x0bhS@\xe7\x8d\xb6h\xc2\x82S@\xa1\xa1\x97\t\xe9`S@\xe4=\x98\xe6zfS@\x8d\xf6\xd1?N\xafS@\xa9\x7f\xb6\xb9@\xbeS@)\xd1F$\xe6\xd5S@\x95\x81Y\x9b \xb2S@\x8bEe\x98P\x81S@\x86\xb2\x11\x80{\xb7S@\x1dIS\x0f\xa1\x81S@\xab\xe21k(iS@v\x87D\xac\x0b\xb0S@\xf9\x1d\xda\xe6\xaf\xb3S@\x01\x8du3\xb4fS@arZ\x96\x8f\x11T@\x04b7\xff\xa0\xb6S@\x89(F\xe8\xef`S@\xdb\xf4\x08\x85\xe1\xb0S@\xe1\x9d\xaf\x1d2\xb1S@\x02yZ*\x93\xaeS@\xfby\xddm\xb7\xaeS@\xf0\x8f\x04\'o\xb5S@\x1ew\xf5|\xd1\xb7S@.\xd9\x05\x96y\xd5S@;=\t\xeal\xb7S@V\x14\xee\xfaW\x84S@\x94\xaa8\x96HdS@\x8d\xbb\'\xd0\x10\xd8S@\x01\x8du3\xb4fS@pe\xc7\xea\xde`S@\r\x92\'\xd0\x18\xb5S@\x9f\xed\x16L\xf7\x87S@g\x9d<\xb4\xab\x92S@\xea\x81\xa3v\x17\xafS@\x06\xcd\x98\x0fR\x87S@h\x84\x9f\x99^\x90S@<)\x12\x0cdfS@\xd9\x9fs*\t\x9cS@wT\xb9\x8f\xbb\x87S@\x82gC\x98\xc6\x87S@2B\x19e|\x87S@9.\xb0~L\x19T@\x07Hl\xf8\x8e\x88S@\xf2\x0bF\x06E\xb6S@T\x16t\x11\x9f\xb4S@\xf5q\xaf^\xea\x81S@\xb1\xd6\x05U&eS@}\xaf\xb3\x1b5\xa4S@\xd4\xfb\xcf3?\x87S@!\xfaTp\x1ffS@\xb2\xf6r\x01\xfa\xd4S@\x15\xf2\xfb*\xee\x9aS@e\x9e\xc0O\xd7\xb8S@\x01HJ\r\x0fbS@fL\x9b\xeb,aS@\xf7yy\xe8\x15dS@\xf9\xd0uz\x0c\xafS@\xb7\x10:\x12\t\xb7S@\xa6\xb5\xaa\xd6;\xb1S@.<eF/\xb1S@\x07\x83p\x0b\xf7\xb0S@=\\\xd2\xe8 eS@p\x02\x8dV\xc1\xb6S@\xa1\x05\x88\xfdu\xb7S@\xaf"\x9a\x8c\xb5\xb7S@l\xb6/ch\xaeS@\xb5\x17]\xeeB\xadS@\x7f\xa2Odx\xbeS@0*\x0fk\xa2\x0eT@\x98\x05p\xe0\x8bdS@\xaf\xe5\x91\xb5~fS@]\xb8\x9a\xfd<dS@\x98\x829\xafZ\xc8S@\x17\xdc\xe5~\x02\x03T@\xc7\r\xed\xe3\xbd\xd8S@\x80\xe5M\xc2\xe8iS@\xbf\xdb\xce\xc5b\x99S@\xcf\xb1v\'\x02\x84S@\xae6\xfeW\x9f\x87S@\x8d\x128YrhS@;\x0f\x86\xba=\x8aS@\x12\x93\xf5\xf8\xd8\xccS@\xa8\xd3\x1a[d\xcdS@\xdaG\x1c>\xe9\xd5S@.\xd9\x05\x96y\xd5S@g\x9d<\xb4\xab\x92S@W\x8am\xcf\x89\x98S@\xcd\x12ar\x00hS@\xc5\xce\xb7p\x8e\x93S@\x84%L\xdb\xc4\x8bS@`b\x1e2]fS@h)\xcd\xc2\xf3\x87S@U\xd3\xbf1\xbe\x87S@U\xd3\xbf1\xbe\x87S@rs\x855\xaf\xb7S@c&We\x92\x81S@\x02\xb9qvy\xefS@\xba\x8a~\xe1\xe5\x81S@\x0b\x11\xb8CL\xd7S@\x84\x84\xb4,!fS@$Z\xe6\xb6w\xb7S@q\x03\xa2?\x8b\xb7S@\xe7\x11("h\xb2S@\xae]\xed8\t\xbbS@\xa4\xd2\xb8\'"\x1fT@\xa2\x1e+\xe5\x85aS@\xd8|8\xf0\x1caS@p\xab\xfb\xc0,dS@\xa3\x83\xb6\xf5GdS@y\x82\xe62\x1daS@/\xd8\x0f\x02\x98eS@\x1c\xbe\xe3\xa6UbS@L\xa8C;\xd9eS@\xf7\x02\xf9llfS@}\ry\xb8JeS@\xe0\xcbc\xbc\x17fS@\xb6\x86\xb2(\'eS@\xae\xb7\xe1\x9cafS@\xec\xe4\xb2\x02\x13iS@\xb1\xda\xd0_\x0fkS@\xfa\x8b\x9a\xfc-zS@\xafP\xc0\r\x97\x82S@P@1\xafH\x83S@\xd6\xcau\x04\x12\x84S@X\x8d\xa10f\x84S@J"\xc1\x95\xaa\x92S@]?\x00\xa3g\x9cS@\x1a\x8b\x89\x87|\x9cS@\\\xd1X\x14)fS@\x83\x13\xb1b\x94\xa6S@\xa6\xb5\xaa\xd6;\xb1S@\x98`\x04\xccL\xb1S@\xaf"\x9a\x8c\xb5\xb7S@b\'u\xb0\xb2\xb7S@9;(\x92\xd7\xb8S@\x14\xe8;1\xa5\xb8S@\x82\tc\x8b\xec\xb8S@\x8b\x1fB\xce_\xbbS@d\x9c\r\xc3\xe8{S@\xad\xb2\xd5\xe8\xae\xc7S@H\x00B\'\x9b\xd6S@Q\xe5\xc4E\x1c\xc8S@\x91?z\xa4\xf5\xcbS@\r\xa6F\xed\xc4\xccS@I\xff\x0b\x84\xed\xd5S@\xdaG\x1c>\xe9\xd5S@c\xc2\xa1\x19\xd9eS@>r\x0c\x81\xac\xdfS@\x08\xab\x01V\x90\x0fT@c^\xcc\xb4\xbd\x15T@\xef~:\xf0\xfa\x18T@[\x89\x15\xad\xcceS@\xc5\x1ay\x897\xc7S@\xeb`\x1aX\x9a\xa4S@*\x91\x82\x02,\xd4S@y\xbcy\x05@dS@\xf1\xaf\xda\xad\xf4eS@\xe7\xd0Q\xa8\x94dS@]9\n_{fS@?\xf8\x98\x19\xcbeS@\x90N}\xb2a\xb3S@\xe4\xc8\xb4\xbf\x12\xb0S@\xec\xe4\xb2\x02\x13iS@\x98\x193\xd5\x88\x8bS@\x06U{\xb6\x17jS@\xe2\xd3&/\xba\xb1S@\x1d\xba\x1f4Q\x8aS@\x07\xd8\xe75`\xb7S@\xad3\xf9T.kS@\xda\xfb\xael(\xd6S@\x9ecsp\x06\xb8S@\xc5[U\xb8\x98\xb8S@\xb1g\x07\x8b\xec\xb8S@\x165\xd8\xb8\x10\x13T@Y\x1eyW\xe0\xa2S@\xf5\xd4\xf9\xad[cS@\xaflj\xf0\x87dS@\xfe[$C\x86\xd6S@\x95\xcb\xd6\'\xf8\xd5S@\x8c\xf8t"\xc2\x83S@\xf7J\xa0\x01K\xd5S@os\xbd\xda\x8b\xd6S@t\x0c\x9c{\xa1\xc7S@\xd6\xcau\x04\x12\x84S@P\x1a2\x9e9\x84S@\xaf\xfc@\xbf\x9f\x84S@A \x14\xb8\xa3\x86S@@\xd3\x0f\xfe\x87\x8eS@\x18\xf0(\x9f\x90\xc7S@~\xc7\x84\x16\xb6\xc9S@^\x17K\x0eB\x04T@M)s\xd0\xe1\x87S@\x93\x1a\xd0\xd1m\x89S@\xccMJ\xee\xb9\xccS@\xa6\x94\x9e@&\xd6S@\x04sT\xcdX\xc1S@\x84\xd2\xb7\xe4\x85\xb4S@\xd4\x1c\xc8vP\x87S@[*\x9a\x9et\x18T@sM4K\xd0\x18T@\xae\xaf\xa5\xf1\xb0fS@n\x12\x1eCY\xbbS@\xe2\x92\xa3K\xd5fS@vD~4\x0b\x84S@\xe0v\x89)\x87eS@\xbe\x0b\xcf\xa2WbS@_"\x1c\x1c\x04\xb9S@\xbdr\x81O\xad\x84S@T\xffs,VeS@g\xf6bH\xfd\x18T@\xbe\x16\xd9\x922\xcbS@\xbb\x10\x98\xf9\x83\xcbS@?\xf1\x99y\xca\xbdS@\x96\xc9\xeap\xb3\xc1S@\xe5W\x0b\xe9\xca\xc8S@XBa\xef\xe8eS@%6\xe2\xd2r\xc0S@\x00\x02\x9aZ\neS@\xa9\xce\xe5\x08UfS@_\xaf*\x9f\xcc\xc8S@\xe4\xe9\x96\x89\x03\xc0S@]\x13\xab8!fS@\xbb\xe5\xa5\x94\x86\xbeS@O\xa6Is\xb7\xccS@&~\xf6\xc6\xa6\x86S@\xe3\x9d\x1fq\xc1\x86S@\xff\xb1\xa8\xfe\xb2\x87S@\xe8S|\xa2ojS@\xed\x08\xf62\x12\x92S@\xf4hD>\xf7\xb8S@\xc7\xf9\xed\xab\x83\xb8S@\x9a7\xb2\\\x1fjS@\x11g\xdb\xae\x16\xd6S@"\xa3:\rM\xd6S@C\x95\x9d\x06m\xb7S@#=\xadP\x1a\xb6S@6\xe8N\xa9\x90\xb6S@gwGA\xbb\xefS@]\xf8\x9c\xc5\xbc\xd8S@/6(\x9d\x97\xafS@O\xd5\xa2k\xb8\xafS@\r\xf9Tg=\xd6S@\xcfE\xe0\xe8Y\xd6S@T\xd4q!\xb0\xb5S@\x1bMc\x07G\xb8S@\x9b\xfe\xe5\xcfa\xbbS@R\xbd\x97\xc0\x97\xb0S@\x98#$\x0c@hS@\xd4\x1c\xc8vP\x87S@\x9a\x8a\x02~\xc9\x87S@\x9d\xbfr\x9d\x1aiS@\x19\x1e\x86\x96\xe5\xb5S@y9VY\x9a\xb7S@'
p35
tp36
btp37
a.
