# Supplementary material for: Sea ice drift data for Fram Strait derived from a feature-tracking algorithm applied on Sentinel-1 SAR imagery
Source: Data Brief. 2018 Apr 19;18:1410–5. doi: 10.1016/j.dib.2018.04.034 (PMC5999601; doi:10.1016/j.dib.2018.04.034)
Supplement: Supplementary file 2 — Supplementary material [file mmc2.zip › fs_s1a_data/HH_filter200vec/FramStrait_HH_20141027T071221_20141029T065555.dat]

(lp0
S'S1A_EW_GRDM_1SDH_20141027T071221_20141027T071321_003012_0036EA_85F5.zip'
p1
aS'S1A_EW_GRDM_1SDH_20141029T065555_20141029T065655_003041_003794_39F3.zip'
p2
a(cnumpy.core.multiarray
_reconstruct
p3
(cnumpy
ndarray
p4
(I0
tp5
S'b'
p6
tp7
Rp8
(I1
(I1178
tp9
cnumpy
dtype
p10
(S'f8'
p11
I0
I1
tp12
Rp13
(I3
S'<'
p14
NNNI-1
I-1
I0
tp15
bI00
S'\x91+\xc3/Y\x8e\'@\x96\x94?\xb4Y\xd8&@K\x06zX\xc8\x87%@I\xcd\xb2h=\xce\xf9?K\x89Bv\xce\x1e+@\'\x86,U\x91\xa6%@l\x11v\x1f\x0f(%@\xde_\xc6\x8dPg&@c*\xfd\xc0\x12\x95(@\xbb\x9fJ\x86\x07\x87%@U\x04\x98\x0b-k%@D\x1a\x91\x81\x0c\xe0(@M2\x82\xc2\x84\x1b&@\x8cZ\x8a\xca^\xee/@\xb9\xb4\xdb\xc1\xac\x03\'@g\x03\x18\xe0"\xd0\'@\xc3\xa7./\x95\xdf(@\x1e\x97\x01\x14\x03\xe3,@\x98\n7d\xb2\x14&@7\x9d\x06\xb2\xc9O&@On\x83\x05\x1f\xab&@\x16\x12(\x02\x88\xab(@~<c\xfb\x00\xf8&@\xf3(\xb6Nh,&@\tV1\xd7\xff\xde(@/\xed\xb7\xee\x9d\xd5&@\xc5\xd1\xd6Y\xcf\xcd&@w\t@\x8bd\xe6/@1\xc9sV\xfcI-@\x9d\xfe:\x08\xef\x9c%@\xbb\x9a\xfbi\x08\xbb%@\xeb]\x18\xd1F`&@\xab\xf7$6u\xb9)@6{\x0f\xdc\xa6\xa2(@\xf0S\xd1\xe2\xd8\xec(@v5/\xd8*\xbf&@Nc+$\xa7\xdb\'@<x\xf1\xfe\xd0a&@.\xb3m\xc6\xcc\xd3)@\xe6e`\xf5\xb4T&@\x880\xc3J\x80\x86*@\x92\x132k\xd3\x02\'@(\xc8%Y\xc4{+@\xdb\xb4b\x9a\x97I+@\xfd\xf7\xdc\xdcs\n)@h\r \'\x90\xbf&@\xe9\x1a}\xd6L\\(@\r\x07\x00pl\xcd+@\x97\x947\x02\xb0\x8a%@t\xa8\x88\xfb\xcax.@\'=\xf2\xbf\xdc\x10\'@\\-\x05%\xe2\x9d,@\xc4n\x8d7N\xc9(@\xbcj\xb7\x12\xe1\xb4&@\x02\n\x87\x81L8\'@\xd6@\xaa%\xb9])@\xf7\x83cz\xe8\xbb\'@\x1f0}J%\xd0&@\n\x95\xbai\xc5\xbe%@\x90\n\xb3\x1dI\xda&@\xed\xc1\x90\xf3O\xac%@\x89}\xd8s^\x93&@I\x7f\x97\xcf\xb3\x07\'@z\xefM\x90S\x08\'@\x8d\xf0\xcf\x9e\x9a\xdd-@\x81\x8cC2\x7f\xc2&@@*\xc3\xdf5?)@\x81\xf8\x8ep\xdb\x11\'@P\x8cy&~.)@\x15\x90eA\xae\xdf\'@\xd1\x1a\xde\xe20J(@\x14\xb4&\x17b\xf6,@?~|\xf5\'\xbf&@\xc1\xba\xb2b\xeb()@\xf7\xcd :\x077)@\'Y\xa2l\xa4\xc4&@\xca\xd9\xb2P\x1bO-@\xc8\x19 }\xf6\xe9&@g\x81\xa2\xb5\x18\xe1)@\x8b\xe6\x0f\x86\xcbQ+@\xcb~\xads\x14:)@\x9eg\x86\x0c\xac_-@\xc8\x9aa\xb0_B)@\x99\x14{\xfd\xae,\'@\x8e#\xa6\xb3x\xe7&@\xe0\x91\xa4/F/(@\x89\x9f\x13\x01\x9a\x18\'@\xd4`\xb5\x0b\xb4\xd9\'@`\xa7\x1aia\x9b,@\x10R\x06\xe0\x0c\xec\'@\x9e\xf7\x88\xbb\r[-@G\xcb\xe1lI\xf5&@\xf7a;C\x00\x8f.@\x08\xf2\x93\xed\xd9w(@\x1a\xbeb)\xe5\xe0.@4\x98\x96i8\x10)@\xf6\xbb\xe1\xe3-\xa3-@\xde\xfc@\xad>\x06+@:_m1E\xde.@a\'@\x9c\xb1\xce(@\x97\xaa\x002FM&@m\xe9\x9b\xf4E\xb8+@\xd5\xc5vH\xa1\x04.@\xe5r\xc7V\xe0M,@\xfe<\x1f\x89B\xf8&@r\x1a\xa5\xf9E\xa0(@\x96G\xb5\x91\xdb\xa1.@\xbd\xef\r\xff2\xc4(@\xb8Hg<!B,@\x99$\x8bv3\n(@\x19\xa1\x15I\xd8^(@\xf3\xc3h:"\xa2)@\xa1\x1c\x0f\x1fZ\x13.@nx\xf4\x17\xdf\xb3-@,TrA\x94\xf5%@\xa3\xfa\xbe\xe7\xeb\xe2+@;\r\x92{\xfb\x8d,@\x18\xd5\x02\x94\x9a}-@X\xcbfWT\xcd&@\x89%XRi\xf9(@IH\x86\xa2\x82\x00)@\x83\xa7\x0f\x80\x9d\xe7(@\x8cs\n\xf1\x8f\xee&@@\xee\x99\x88\x14\xe3&@\xeb\xf5/\'3\x9a%@g\xec\xb6\xb2##*@\x97\xec|`&h&@\xce\xb7\xfd0\xe9\xd6(@\x08\xa8\xfd\xddFI.@Mf\xdc\x13\xa9\xe4,@\x88\xecR8\xc2\xba%@\xac\xb4[k\xb1\x05(@\xc3\xbc\xe9\x15Nj\'@\x1e\xe3>{fT)@sc\xf2[_\xa3%@\xfaZ\xdcz\xb7\x06(@S\xf6\xb4\xdd\xd5\xb9&@\x8e_S\xa2f\xb1(@w\xdc\xab\xaf\xed\x04+@.\xc3 \x9b5\xdb,@=\xfb\xc0k\xbc\x90\'@+f\'8\xe0\x7f(@\xe3\xd5\xc0\x8ea\x8e%@\x16\xf5T@\xcd\xe6\'@\xed,\xa52\x82\xe1%@5\n\xf2\xef\xd6\x12(@`\x00W\xd6N&(@\xee\x95\xbf\xdc5L&@\xc4@\'8\xf6l(@\x11\x8a,\x8c\xb3@&@\x0e\xb3\x1aS\xef\xe2\'@9\xee\x90\xd7\xb8j&@\x16Y\xbd\x11\xee\xf2\'@\xe6)\xa70\xd6\xd8\'@\xfc\x02Q\x0f\xe8D\'@\xfb\xe7/\x04\x80\xab%@Ap\x1d\xc7\xd6?&@#\xa36\'\x97)-@\'6i\x10W\xc1%@\xe4\xa2\x9f\xf8\x9dY.@=\tu\x0f@\x95%@,1\x19\xdf/\x16&@t|\x86\xcd\xd3\x17\'@\x02\xaa\xae\x17>\x0e\'@sL\xe1T}\xe5&@\xb7\xe8Su\xa7\xf4&@\xe7\x9d\xe8\xd1=/&@&n\xc7\xf2\x8a\xc7&@\x03\x01\xe8\xf3\x87\xc0&@\x1fa\x11\xcf\xdan+@\xa3\xf9\xa2\xa8\xdfP,@\xf7\x91\xf8\xd2\x12\x07(@\xd35\'\xa3\x10\xfd\'@\xdb\x0e~S\xcc\xe4+@\xf0\xd3]@\xd4\xd5&@\x0f\xd7\x14\x8b%.&@\x98\xbb\xb5t\x0b\x15&@\x11\x82 \xbe\x98\x81-@c2\x86\xfc\x1c\xc9&@\xd17\xf5\xa2\\\xaa%@j\xe8kc\x02\x1c&@\xa1f\x06\xc5\x82\xb8&@\xe1\xa9J\xa90\x9c%@\x9d\xe4\xf3\xfa\xd9-&@\xe9\x14\xa8\x89\xa3\xf1/@$\xbeV\x9co^.@\xa2\x1fN\xdbi\x94%@\xb7\x86Z\xaf\xaa\x82-@\xcc\x8f\xed\xb4\xcdV&@\x95\xcf\x08\xaf\xba-&@n=\x98/N\xb8+@[\xfd\xc4t\xa7\xad%@uR\x7f\x84\xb7\xfa%@\xb5\x89\xc6%\x0b\xb7&@s\xb9\xe8%7\x18&@qp\x90|?\xd0(@\xe9\xab\xc1:\xfa\xf3*@\x85@\x9a\xb5\x8f\xee(@T\x97\x13\xad\x14%\'@\xcd\xdd\r.<\xc3%@LRZ\x01\xb4\xb7%@\x95\xbd\xaf\x8bM\x07.@\x99\x86\xd7\xca\xe4A(@\xe9\xfc\x83\xbaT\xeb&@\x0f-\x11n\xa9\xb8%@\x8e\xd0\x92k\xe8\x88%@\xe1~\x9b\xba\xf7\xdf(@\xa6\x8d}\xe8 X(@\xbe\xee\xe5M\xddj&@mL\xfb\x9d\xafb&@\x90\xdbV\x97\x13[-@w\xf5\xf1\x11\xd9_&@\xdd\xf8M\xac1\xc5(@B\'f\xbd\x1f\xa4(@\x8c\x1c\xb10:\xab(@\x027^C\x01\xc4%@\r\xd4\xeas\xc83)@\xe3\x98\xd7\x1eB-)@\xf6\xd7\xc1R\x85h(@Oq}>L](@(O\x82\xc9\xe8\x16)@\xb2\xae\t\xa1\xa3\xbd-@\x17j@5\x92!&@\xa3RT\x11v\xfc&@z\x90D\xdd\x97[(@\x8b\x01z\xe9\xab\xc6,@\x87-\xb99\x95\x90(@\xd0W\x1a9O\x95&@*\xf3\xe1\xd6a\xf8(@"\x8a/bp\xbc&@\xde\x80\x83\x1b\xe9?)@T\xdc1%\xe7#(@\x8d\xd7@U\xaa\xa6%@\x06\xe2^\x18tW\'@\x91;\x8a(G@\'@1\xdar\xa6\xe5\xb6&@\x10 \xffpX\xdc\'@6\xa1e\xe5.C\'@1gU*\x90\t)@P\xdc\x84\xb9K\xae%@9$\x83\x1d\xb7\x1e+@\xd9#\xadB0\xa3\'@&s\xd8\x84\xec\xa6%@\x81>\xbblI\xb6\'@\xa8\xbaS0\x80\xb2&@\xebTF\xbf\xe5`(@\xf4\xdf\xe7\x91;\xc6)@\xb6x#G\xd0 -@\xe7\xe6\x960\xce\t-@\xf4\xdap\xe5\x8f\xdc\'@\xe6\r\xa7\xc8\xcc}%@\xc7\x9e\x83\xd7\xbc\r\'@d\x964\xd3U9,@35\xf1s\xba\xd7(@\x01\xe0(\xf7\xcc\xd5\'@M\xb4\xb8<\xf1\xaa%@0/\x14\xf7\\\xad%@"\x9boo\x98\x04\'@13\x94\x12\x0c\xd0\'@\xd2\x89{\x90eF(@\xd7\x17\xc0\xdfJG-@\xc8\xf0\xb9\xd2\x96w(@}\xf3?*\x87P-@\xc1\x90`\xcb\x1e\xf0*@\xb6\xf1\x8fG\x84\t\'@=\xd9\x19\xe9\xfeG,@\xd8\x9a\xa2=A +@1\xe7\x93_\xc2\xe0,@\x99$\xe6-\x80\'(@\xc4\x14\x05\xe0?\x9d,@j\x8c)\x0ci +@\xce~\x84\xb8\xab\xf4%@o\xa3\xa3~\xd3n+@\x05i\x83u?8)@\x91k\xa4. \r&@V\t\x14\xf13\xf7&@\xf9fxp\x9c\x81%@}\'D\'\x10l(@\xd6\xb0\x1a\x94\t\x9c)@i*\xf6;\xf6\x17&@* p\x9e\xdek&@\x1b\x89\x07\x93\x8f\xed&@b*0\x9d\xf9\x9f(@/Mz\xd6:\xa4,@\x8e\x9d\x81G\xa4}-@\x16\xf0\xe0\x122\xa5*@\x0cH\x18_|\xf0&@b0\xfd?\xe8\xb0.@R\xb1\xf2\xba\xcb\xb3)@-FG5f\x8a,@9h\xe6\xb1m\xa9(@\xe4_\xd1\xd6@\x89,@\xd3K\x00\x8e\x16\xc1&@\xa2\xc6F4\x1f\xd0,@\xa7\xd1\xb6\xe4\xa7\xdf(@`Z\xac\xb5\x07r(@\xea\x15xGl},@\xa2W\xf8\x90T\x1c)@9\xff\xc9p \xc0%@\x03\xd5\x1c\x01\x94\xb6)@S6\xbb\'\xb6\xe6\'@\xbau\xd7;\xf9\xe6,@\xc4#\xf4\xd3\xc6\xe4,@^\xb8R\x1f\x0eo(@\x07}\xe7\xdb\xf5\xc3(@\x07F\x99\xbd\x03_-@\xd0\x81\xa1R\x8d\xde-@*\xe3\x13\x99\xc7\xf5,@\x93r\xbd\xd5\xa0\xe3-@\xa2]fY\x97\xfb%@^\x93\xd9\n\x0c\x88(@~*\x19\x8fZ\xea%@?X\x10\xa1n\x90\'@\xdf\xe92\x9b6\xed%@\xbf\x12\xa7\x0e\x9a\xf7\'@W"\xf0l\xa5"-@WLD\x81c\x1a+@G\x8d\x8b\xcaJ\xbc.@\xe9`0\xf6F\x9f(@\xcc\x8e\xf8]5\xe0)@\xb5I/\x89|\xb4+@\xc4S\x01\xbe\xf7\xeb\'@\xf4\xcd#\xa5=\xf9&@\x15g\xa0Oe\xb3)@5F\x87n\t\x1f+@l\x01\xa9&d#+@\x8c*e\xa9\'\xe5(@w\x04\x14U\x07F)@/\xe80d"^(@\xf4\xd4p-\xe3y(@+A\xec\xad\xda\x9b(@).\xb8\x9a\xea\xfc\'@\xd9\x86\xe6\xeeI#\'@v\x1d\xa1g,\x8a.@\xb4\xfd3p\xa2\x83(@,q\x9bU\x81\x19+@\xd8\xf6t\xb7\x8f\x80-@\x99*e0{\x99%@o|#lH\xf5\'@\x06(\xe9\xa90"(@\x82\xda\x143\xb6\xbe)@\xeb~\x9c\xa3\xaa\x02+@\x06\x96w\xf6\xa9\\)@*\x96\xe5\xd1f\xe2.@0:\xa5\xff?\n)@xAO\xc0\x9fI)@\x1f\xc4<\xdf\xe9;(@\x02k\x95KNz(@\x1e\x10\xf1Zk\x91\'@\xe275\x87\xce/\'@\r\xaa\xb8\xb9[@)@U4\xa8\xd5\xb2[,@\x08\x8f,\xcf\x16p-@\xce\xfbw\x98\xba\xcd\'@\xef\xe7\xf0\x8f\xdb\x89%@\xcdU\xe0$\xc3 +@\x17\x0f\x86%\xfb\xd1\'@\xce?\xc2we\x9c&@H\xf9>\x1b\x01$+@\xce}2=\\\xf3\'@\xf9\x8a\t1g(+@0\x1fMjx{)@-\x0b\xec\xd3\xacy)@\xd9\x9c\xb2\xaf]\xca(@F\xe7\x84\xb8\xd4p)@\x1f\x9c\xf1;#\x06\'@\xdc\x0f\xbcu\xb8;)@\x03FAOG\x03)@dx\x9fB\x98a(@E\xbe\x13DXr(@;1lb9\x10)@V\xf3\x04g\xbe%+@\xd8?:\x99\x191)@rr\xd4\xa2\xce-)@\x9fy\xfcV\x01\x05)@\xb2.\xfb\xd5-4)@\xcc\xddob\x84\xaa(@\xb6\x88s\xb4\xb2g&@\xa8\x80i\xab+\xe4,@lZ\x9eg\xbcR&@\x14V\n\x06\xeb_(@Ps\xde]&\x82(@v\xff|\xffu\xd2(@\x8b\x0eG!\x9e\xba-@\x1c\xf5\xdc\xf7\xaa\x93(@P|[\xe7\xe8\x03&@r\xd9\'3\xc0\xd5%@\xde\x05\xb9\xba:d(@\x0bU\xac\xe5\xebX-@\xc9\xa9\xd6\xdd\xf6\xe1-@*A\x7fv\xc3\x9a(@\x88\x0e\xe9\xa0\xb4\xec(@Y\x1b\x92(\x88\xd8(@\r\xe6VA\t\xaa(@\x84\x8f\tf\xc1\xbf-@\xdd\x97^\xce\x1d\xcd&@\xeb\xff\x9bg\xaf\xb4-@g\xd3\x13\xf6U\xce(@;(%}x-)@M\xa8Q\x07"{\'@\xa5\xb7\xbf\xa6\xc5B(@\xaf:\xe86\xeeK-@\xb6\xe2\xf7\xf4<\xb5&@IF\x10\xed\xc5\xbf\'@\x0f]\xf1y\x1d<.@Z\xfa3\xe67_.@\xc6/\xce\n\xf7\xc5&@E\xba\x8f\xa7\xad\xcd&@\x15\xf2\x0e\xd0\xacG&@\xbd\xc3?^\xcc\xed-@\x01\xcdz\x11\xbaa&@\x1e>\x1d^Fj&@\xb5G\x941\rs-@\x1a+\xf9\x0f\xb2~,@i\x1f\x818\x0bp-@!~iVi\xdc(@<\x86\x89F\xf6B-@\x98\xcf@r\x9c\xbb&@\x00>\xd9F\xc4\xdd%@\xd1\x02\x9e\xb6\xdd\x90,@\x100\xb8\xe1t\r&@\xd8\xbd\x0e\xbe\x96\x07\'@\xd6\xd4v\xad\x14\xe9+@\x80\xa4\x00|\xd3\xd8&@\xad\xea\xa14\x90\x9e-@\x8dP\x0b\xfd\xfa\xc1&@\n\xd8fY"\xd1&@\x08o\x97|4t-@\x94\xeb`3Nf.@+@dc\xa6\x8b&@\x98\r\x01W\xb88.@\xc4\x11/\xfc\xa7\xeb&@8i\xde:\xf1O&@\xc7\x19!\x05qH.@V\xac\x82\xda7V.@\x19\x87\\\x19\xd6\xd8&@\xd0\x8ar\x9b\xb1 -@9\x81\x93{\xa8s&@H7mM\xf5#.@k\x9a\xa0\x0cB\x0c.@\xcf\x1e\x93o\x83\xc2&@\xe1T \xd9g{-@]\xab\x163\x0c\xa4-@y;\x7f\xe7\xdb{-@4j\x14\xf6M\xb2&@\xa9\xe0\x17\r\x92\xf1%@\xb6\x05\xbd\x04\xe2\x92)@JM\xc4\x00\x0f\xe5-@e\xe9\xd4(=\xa6%@\xdd\x8a\xac)\x89\x8f(@\x82\x01\\\xf1. *@\x1d\xf5\'RX\x93-@\xf0\xb6\xba]\xff\x9c%@\xbf}\xd6\xcd%\xb0)@<\x87\xdaA\x11\xb7\'@W\x92\xdc\xf9\xea\xa2-@\xec1\xbe\xd8\x7f\xc2&@q,$\xd9\xcaZ*@{\xed\xe88\xe6f*@\xf4\xc4\xf4F?j,@\x0f\xd6\xe8\xe08\x94\'@5\xf3\x1d"V\x88%@\xc6\xf1lsk\x91\'@z\x07_o/\x9a%@\xd01\xfe\x07\xf2\xdf\'@\x16\x80\x87?-((@e\x87\xab\xfc\x0b\xaa%@\x84\xb7\x87\x8f\xa0\xed)@x\x06\xb9o\x05\xb6-@\x1chF\xdfcj-@\x86\xa5E\x1a\x1f\xab%@\xbcm\xd3&\xf9l-@$\xdcK\x10\xee\xc2-@3o\xb8\'X\xe8\'@\xdaj\x13Gm\xe2\'@aZ\xfa\xceuB(@}wP\xc4\xfcb*@\xad\xc27S\x90\xc1&@Eb\xa9\x9d\xaa\xef&@<"\xc9}!D\'@\xc2&\xe9V\x13\xcd\'@\xb1x\x9d\xd7\xaf\xe4,@\x82\xcaB\x9a\xc3\xc6,@\x90\xc8\xb6}\x05\x04(@\xa1\xae\xd8\x13\x9ai&@\xb4\xa6\xcc\x8b\xf7\x15&@\x87\x91M\xe0+])@\xf4\x19 \x80B\xe3%@\xab*F=-u(@y\t\xb9\xa8\xd2r(@b\x07\xf6\x94\x978)@\xf4\x17\xa7\x91\'x%@}\xb5D\x0c\xa1\xc4&@653KO0)@\x88\xfc\';"\xb5(@\xf8\xe2F\x97\x15\x1b)@\xf7_\x14\xe3\x1b\x1e+@\xa5/\xb5)~\xe6*@\xeb\xdc{\xe2\x80\xe1,@\xb6!\x84S2\xd6\'@R`\x17\xb9\xf4\x14-@9\x94\xe8k\xf8u*@\xda\x17B\x93\x7f\xf7-@"5\x17\xb4\x04\xa8%@\xb5\x94\xa9\x12\x08\xe1\'@v\x7f\xc8r\xd8\x9d)@\xb6\xeeJ\xdf\xc3O,@\x15\xf1\xa2V;c)@\xa5~\x84\xee\xb3B(@\x0e\x07.\x10\xdc\x8e(@\x8c\xfe\x13\xc6a\x9e,@\xed\xb9D-\x04\xcd%@\xb9O\r=\xc0<-@>}B\x02L\x02)@\x9e^!\xc4K\xb6)@{\x82\x0c\xcbM\x87%@3\xdf\xfd\xbd\x1f\xd1\'@\xe1\xc7+p\x95\xa2)@\xd1\xf5\xd7\x9b\xc3F-@\x1d(U\x0c\xde\x90\'@\xcdX\x153\xf3[,@\xf4\xa6\xaa\x82El+@ \xba\x99\x90qp\'@\xc0\xf9\xdfa\xc1\xb4-@\xf4\x127\x80\x11\xbe&@(\x80~;\xfb\xda+@\xc1]"F\xb9\t.@\x7f\x1d\xea\tV\x0b.@Z\xa4Yf8\x91-@\x13w\xcf\xa3B\xda&@\xfa\xc82X\xb1\xc2&@k\x1a\x1b&yJ.@\xeb\x88>\x84\x88S.@\x8c0\xe0>\xd9\xea&@\x83\xc2\x19\xc3\xc8 (@q3&\x1f\xee\xd4-@0\x82r\x88\x05E,@\x1dg\xb0\xdf\x96\xbb&@\xde\xe1\x0c\x97\xde{+@MNW-\x05=-@l\xa0\xf3\x04\xbe\xce&@\xc8)\x8a\xb1\xa7\xb0&@\xf7y\xfd\x9di\x11(@\n\xae\x84\x03\xd6X-@\xc1\xc8\xf6<\x8bx&@_\x02\xc7\xe4\xb1\x18.@o\xef\x15\x84bY&@Bam\xfa\xf2\x9e&@\xfd\x89F\xd7\'Y-@\xe5\x8c\xef\xd4-F&@X3\xadLs\xdb+@z\x99\x87\xaaG\x87%@\xd5\xa4\x90\xa4\xf8\x90%@\xf8-\xd0^\x1f\xa8%@\xd3rsY\x8cy%@fJ\xe9\xcc\x06|,@\x8d:\x1a\xa7\x9a2&@\xfb\xaa!O\xcc\x80%@TcSM\xd1K-@\xbe\xbf\xa2!\x1c\xa3%@k}\xe6#\xdd\xbb&@\xef{\xd4\xa2+\xbe%@\x8dh\x94n\x05\xb6-@$\x0cu\xd5?\xa3%@\xd3!\xa1\x16\x16\x9d-@\x1e\x9a\x9bDpj-@\xd3]m\x14J\xb6-@b2\xe48\xefy\'@K@a\x1c\x17\xa2%@\xee*0g\x97\n.@\x15o\xa46\x9ad(@wEA\x19\xaa\xd9,@S\x91\xab\xfc\x83~\'@\x8a\xb1\x93\xdd\xc3B-@F6\x1b\xd7\x03\x89(@`j\x90\x15\xa9\xf0,@O\x80\x9c\xf2/\x07)@\x94\x07bqO\xbf)@q\x91q\x1c9](@\x8e_\x10\xc6\xf8\xd0(@\xb8.\x11\\\x8eM&@\xe2\xfe\xd9ax\xd6%@m?\xb6D\x11\xc0,@\xde\xf0X-\x8c\xfc&@X`\x91|\x89\x9e%@!\xc7\xedQ\x95\xac(@\xa14\xe8\xe5\'"-@\xdc\xf6\xc4\x82}\xa3(@\x97\xdb=\xdbO")@\x1b\xd9my\xba\xa9(@\x15\xff\xb9\x86/\xad,@\xe0z\x8d!c\xc9(@\x06\xabq\xb2\x955+@\x7f[\x99\xf5*\xe8&@P\x8c.\xfe\xb7\xee.@\x13\xb1\x86\xa4\xe4>-@"x\x8c\xef\xf4\x0b+@\xe7\x1c\x02\xdb\xf06(@\xcf(i\xef\x1d\x19-@n\x18\x9f\x9d\x88\xe7\'@0\xc4]L\xa8u,@i\xdf\x01}\r\xed*@\x19\x9f^m\xbf\xd0,@\xfa\x98\xa4.\xd4s(@#J\x0b\xb5\xed\xf4%@\x98\xdd\x83I\xfb\xd1(@\xbbe\xc2\x9f\x8ds(@ \xff\xb0\x8f\x08\x95(@\x94\xe0\xc3\'"\xcd(@\xd4\xf6\xc9\xc6\xc7-\'@*=L\xaf\xae#.@\xba\xf9)\x9f\x1e\xe1-@g.*\xeb\xe9\x1b&@J\x00\xaa\xd2\x86\\(@\x8c\xc5\x9f\t\xb8\xdc,@T\x08\xdeR\xacr(@\x1f\xf5\x9d\xee\xbd\xff-@=G\xe5\x8b9\x93,@|f\xdd1\x19o(@\n\x97\xb1\x81\xa7\x99%@w>QC#\x9b(@\x8b\n\x80\xce\x1e\xa4,@N.B`X\xd0-@\xd4F\x96\xd4\x9d\x99,@\xef\xf8~\x89\x18\x1e)@\'\xe1\xb7*Sa,@.P\x8ex"\xac,@\xd1)2Z)F-@\xa6E\x11\xeb\xef\xe8(@w\x027P\xdd\xf1-@g./F#\x8a%@G%\xcd\t\xf4\xf2%@\x97\xfe\'7\xb8\xd9,@jA\x98\x82\x18\x14+@jy8\xb6\x82\xd5-@;\xd6\x98\x981<)@\xcb\x8b\'^\x81\xf5)@\xc2I\xe8:\x83\xc5-@\xdf\x8a\xbe\xb3\x1f\xef(@\x90z\xda\xec\xd3\x8d%@dyb\xb4\xae\xc7+@kS\xc4\x03D\x84%@qi\xbfX\x93[,@\xdd%h\xaf\xa1\xf8)@\xac:f\xf6T\xfe(@\xe6\xaa"\x1a!],@\x0c\xf8{\x16\x7f\x8a%@(\xb1\x90\xe1\xec\xb9&@\x9b3"\xb8I\xe3\'@>\xab\xc3 \xc8\x8d%@\xc0\r\xbbP\xf5\xf0&@\r\xacv\xf1}\x9d.@\x14\xd70\x07\x99\x0b)@\xaaJx$,0(@I\xe8\xcc\xec,$.@\x1b\xa9\xe7\x9a\x9eJ)@\xbc^ \x16z\xb7,@\x85\x89\x14K\xe3\xb7\'@\xeb1#\x88;\xd2+@\xa9\x96\t\x97\xa4\x87%@K\xfb\x15\xaf\x80x*@=.\x9c\xeb\x9f#)@8\xbc8\\\xa5\xcc+@\x0b)\x88\xde\xbaC\'@\xcb\x90]\xde\xf2 -@\xa8]\xbd\x90k\xbb-@\x84\x1ch9z\xe4%@\x88\xc0\x93\xabbM,@\x9f9\xf6f\xdak-@\x83\n;\xebN{,@\x98\xe7\xa8\xecA\xe0\'@\xe6q1\x01\xf5\x0b\'@\xef\xfb\x83\x96\x08\x0b-@X\x19\xceOn\xc1&@\xad\xc2$\x9d%\x98%@3I\xe4\x00Ez&@\xf1.\xf1\xbei\xc3(@lz\xe8\xec\xbc\x9f,@x\xcdX\xdc!\xce+@\xd6\xb6\xd4\xf5`W\'@\xcd\xc9\xb5\x85[\xb5.@C\xfe\xef\xd6l\x81-@\xbf@\x94\x03\xfb#+@\x1dv\x8d\x83_J-@*\x86^(U|-@N\x9c\xf1\xfa\xfe\xca(@\xcf9\xfd\xc72\x9f-@\x00\xc6WS/\x81*@X]\xa5M%\x94-@WR\x1f\x00\xf3T.@M\x96\x80I\xdc\xff,@\xde\x0e\x03\x16\xd3\xf4\'@r\x1f\xaa\x9a\x80Z*@fFT\xd6\xde\xcc&@\x90d\xff#b\'+@\xf7\x02\xfd^\x82\x94%@\xdd\xae\xdd\xca\xf9c-@\xb9\x87\x8d\x01h\xc6&@\x16\xc6\x8b\xb8\x17+(@4\xf9k\x07\xf1@)@\x0b\x87\xd7V\xf0\xf3$@\x9d\xe8j\xd8\x01\xc7.@\xe1\'?\x0c(\xb4.@\xc0\xea\xd0\xee\xac\x0c)@G\x80\xb9;\xc2X,@\x91\xd2\xeb-K1.@\x12\xd0q\xb9P\xa0(@U\t\x96\x86\x8d\x0c)@W\x13\xcb\xfe\n\xac)@wP\xff0gu(@o\x89\xb7\xec\xb6\xbf-@/u\x0b\xb6\x1f\xae-@\x07#\xd6\x13\xcf\x8f,@\xf0KD\xbd\x01*-@\xf1\x96-\xbe9\xcb&@\xf9\x884^\xd4\xd8,@\xff\x06\x1b\xbb\xc6\xf0\'@\x9fd\xe3\xd4\xb9>-@\x12\xfeK\xb7\xd3\x03.@0u\xa3\xfc\x0b\xe4\'@\xda\xbf\x04\x86$\x85.@\xecO\x14`\xabZ\'@\x15\xf2\xed\xb3\xfay-@In<\xb2\x8eC-@\xd4zX\xb0S\r\'@\x8a)\x8dgUE\'@P\xc9fJ#\xc6,@&\t\xe9\xd2P\xaa-@\xbf\x0eP9\xa6s,@d\x91W\xadrD\'@\xaab\x15\xae,=\'@H\x88\xe1B\x90\x9f%@\xf8\xc6\xedI\x12\xf2&@\xd7joL\xd5\x1f-@\xfe\xa6*N\x9d\xc3+@tK\xc9\xcc\xdc\x10-@\xfaD\xa7\x1ba\xcc%@H\x80\xcf\\\xb5\xe0&@\rt\x9d\xeb\xf6\xee.@EO\xb2\x14\xb3\xff-@@\'\xaf}\x88\r.@\xfeM\x8b\x8d\x8a\xd3*@c\xa1o\xc1\xf1\xca\'@\xec\xbc\xb5\xd5\xa8s)@Da\xaf\x16\xef%-@\xc2f\x94\xa8\x1e\x83*@S\x17.~}".@F,=B\x1c\x8a(@\x8a\xbc\xc4x\xdee)@0\x16\x19\xf3\x86\xce%@\x9f=\xbc\x8f\x03\xb2,@\xc7]\xd4g[i.@\xc4\x0f\xdb\x1c\x81\x0c.@\x07\x87Ib|\xc2-@6\xe1Q\xf1\xe6c-@\xd8n\x92\xdd\xb0\x1c-@\xbeK\x94v-r,@Z\x8f\xb5f\xe8\'-@tA\n\xb3=\x92,@5\xa2X\xe5\xd4\xee-@\x97\x18\xb1#\x81\xab-@\x860~\xf6G\xd8-@8GuUL\xb8+@\xba\xc9\xb7\xba\x0f\xf7)@JpC\xe6\x13\xde\'@\xf5\xa3\xb5l\r\xa4%@\x02\xca\x0b\xa8\x16x.@F$\x9euYP-@\xdd\n\x9crh\xd3,@\x03\x99\x98!\x8fP.@\x00\x13\xc3\xa1+\xbe%@\xe9\xcb\xfeL"\xee%@\x97\xb82\x8fb\xa7%@\xe3-\xaa\xf0\x05\xae%@9\xbe\xe2\xb4\xbe\xcf,@\xfa\xd9\x93\xe9\xb0"-@l\x8a-\xd4\x12\xc6-@#4\xda|\xd4\x93*@\'s\xcbL\x90G-@e\x92W\xaf\xfd\xb7-@\x00\x11\x8d/\xf5K-@\x8c9\xea_\x7fo)@a\xc93\xe5z\xd3\'@[\xd3\xb1\x0c\xc0\xc4-@x\xf4\x9c2\x0cv,@\xab\x89%\xa6\x04\x04(@8i\xad9\x17u-@\xbf6\xfa\xcfQ\x06(@\x95\xa7\r\xf9\xb0\'+@e\n\xb9\x0fQW.@6M\xc3\x9a[\xef(@\x0b\x944H\xdfe,@\xb2\xea\xec\x01\x12\x03-@\xcf@\xc0\xf2\x93d-@\xc2\xf3\xeaW\xf2\xc3&@\x90\x00\xd9\xc2\xaa\x7f%@\x82\x11a\xfb\'\xf4)@\xa4\xab\xc3\x86\xf8\xe7%@a\x9c\xa0\xe3\xefx\'@\x96\x84n)\x81\x80-@_%\xe4\x9c\xf3D-@\xf1\x93\xad[\xc5\xac-@\r\x87\xba\xe2\xf3\x15+@\x88\xfe\xecSP\xd3\'@\x0c\xa2\xc3nmK-@\xbb\x9bO\x12\x07\r)@2\xc2\xe2-\xc7\xbb-@&\x08\xb5D\xc5|-@)\xfa{\xe9i}(@\xf6\'\xef\xc0qw-@\xec\xa9\xe9\xe9\xc9C)@\x0c\xec\x1b\x97\x1c?)@\x15\xd6\xa9\x94\xb7,.@\x8d?j\x933q,@\xac\xa3XE\xf6\xa1&@NK\xd4\xe1Ay)@p0[| t(@\xa0\xd1\xe6\x81`;&@i@%\xf0\xbd6)@\x88\xd3.Q\xd0U-@I\xba\x8eh1\xc9(@\xf4\x9b|\xf8\xeb\x9f-@-\x0ea*Ia-@\xae\x0bo\x02q\xc1-@M\xd4\xef\x89\xca\x88(@|\xe4\xc1\xf1-\xe6(@\x93t\x84\xeb\xc1\xc1&@\xd0L\x94\xb4z\xa2-@aoY\x9e\xc9\x8d-@(aq}\x05\xe6(@\x02$\x9f\x18\xc1f-@[\x19\xffO\xe5\xd3%@K\xef:!\x15\xa8-@\xa5\xbb\xda\xa6\x8f\xa0-@\xb7\xc1\x15|\xa8l(@\xe22\x9b\xc8\xf1\xeb-@\xd3\xc0+\'\xc7\x9a(@\x81c_\x1c+\xb5,@\x99\x1b\xbf\xef\xa7\xc6(@.\xc1\xef\xb6\t\xdb(@\xe1\xa6\x1f\xa9\x18\x7f+@\\+\xb6\x8d\xc6c+@\x8d\x9d\xd0S\x95\xc8.@\x9b\xeb\xd1S\xe3\xad&@n\x1d.\xc8\xe5\xf2(@[\r\xe3AK\xaa,@)\x81h\x14\xaa\xea(@\x9b+v\xc7\x19\x06&@\x8dL\x15\x99\xc6\xd5-@K\x0f\xc7k\x88z&@\xa8\'\xeax\x14\x0e.@\xd5\xe6\xea\\\x05\xb1&@;Br\xd0O\x0b,@\x9c\xc15.\x7f\x90-@\xd0\x83\xeb\x1d\n\xcf&@:\xf49e\xdf\xae&@\x9a;4F\xd1\xeb&@\x01\xcc\x1e\xf9\x9d)(@f\xd5\xd15\x15\x1a-@t\n\x80\x08\x8e\xe8+@\xd1\xbd6=\x00#-@;\xc8\xce\x9f\x8a\xb2-@\xdd#\tw\xaf1.@\xbbd\xed\x95_\xd8+@k\x9f\xeb\x96\xb3},@ \xe5\xd8J\xf6\x91,@\x117\xa2\xbfna-@)\x8a\xcc \x82\x0b(@\x94B,\xf4+\xb7&@\x82_\xd0\xa8\x170&@\xeaHT-`\x15&@\xa9\xf3\x8a\xa9\xae\x0f.@:\xcd\x03\x96H,.@t\x8f\xbc\xd7\xe4\x82%@?U4(\x89\x98.@V\x936\xc7d|,@*b\xca\xe1\xe3\xdc&@\xdf)\x84<Gj&@O\x04\xb7\x99\xf1\xbb%@Hx\xe8|\x1d$.@\x06\xa9\xe4\xb9\xd9N&@\x16\xe2p\xe9\xf5\x0b,@\x1c\xbc\x8f+\xaf0&@C\xd3 \xcc\\\x0b(@_\x88\x1b`\x02o(@8%\xb9\x12\x11y%@\x86\xd3\xbd9\x1a\xc7%@\x9c\xdbFt\xe6g)@Fe\xe7\x80\t\xff,@\xcc\xb1\xa4\x0b@d)@\xdd5\x86\x88.\x85-@,\x13@\x87\x80j,@Y\r\x99\xc0\xe5i\'@\x88\xea\xe0\xe0\x80\xa9-@\xabjHu\x93\x94(@\x17t\xa2\x83\x92D-@e\xe0\x05h\xb2\xc8-@\xca\x8c\x9f\xb8\xa2 -@\xf3\xe4\xb9\x95\t\xc1(@D\xb3\xaaj\xaf\xec&@\xfc\x842l\xb2\xa2-@\xfb\xf1\xca,3\xe0&@\x13\xb1kX\xfem,@\xca\xfc\x9e\xa4\x15\xee-@\xba\xbb\xa4\x83\xcdp\'@(\xdd>\x8a\x1a5.@\xeb\xd2\xd8\x03\xef\x81-@`\x10`\x01\x8b\xdb,@:\xc1\xf1KY\xc6(@\x9f\x16F!\xd7..@2\xa9\xe8\xa5\xe6\x87(@\xe5\x8f=iu\x85(@\xd2\x1e\xa3\xaf\x14\xbc-@\x8d\xcb\xd4r\xba\xbc,@*y\x18[\xd3\x97,@\xf2?\xf9\x81\xd8\xcf+@\xb8\xdd\xc1\xacyx%@\xba]\x8f\x02\xc4H,@\x81\xf6\xae\xc9d\x0c.@\xa9\x9f\xb6\x14U\xcd%@x\xdc\xaam\xd9\xa3,@\xb9\x9e\x11\x16\xd9\xf0-@\xe1\x02\xd1\x98\xaa~,@[\xca\x11\xb1\xc6\x9c-@t\x1f\t\xe6\xa1\xfe,@\x99\r\xec4\xe5\xe1-@\x95Lcw\x8fl-@;\xc8"&@\x8c,@m\x9a<\xb0\xb7 +@|\x80W\xd4\xa3\xe5\'@\xcf@\x01\x93h\x96(@k\x1e\xbe\x8d\x16\x9c\'@\x15\xe1q\x06\xa5\xa8,@\xed\x82,=\xd9O-@\xcb\xc4#\x03\xa0\xc8(@\x01\xdb\xf5\x05\xf8i*@\x06C\x93\xdcT\xba,@h\x0c\x88\xecR\xe6(@|F\x83\xb1LK-@\xb7Rv\x1f\xa99,@\x00\xbf}\xdcK\xe3-@\xfe\xad\x9f\xfd\xb6\xb8,@\x92\xael\x92Y\xa6%@A\\\xc3\xac\x82\x9f(@ge=\xe1\x07\xe5-@\xdd{N\xc4h\xd1-@\xc8i\x12\x18\xe8\xad%@t\xef\x1f\x95Z\xa5(@t\x84\x84RzC.@\xf1\xd5g6\xc8$-@\xda\x03"0\xc0\x06-@\xf6U[\xd8g\xaf(@\x05d<\xc7t\xe7,@\x0b\x91E\xa1P\xdf,@~D\xfe\x10\x07[,@&F\xff\xc7"J-@2\\\xff\xb42\x98%@\x91\x89\xa1\xc3\xb9%(@\xfd6=\xe6\x18\x8a%@\xc6\x84\xeaZ<v-@\x11\x12tF\xd3\x80,@0%\xba\xe3\xaa2(@Z\\\xc4s\x85\x7f-@\x0fK7G\'[-@\xf3\x04%3m\xdd,@\x94\x83^\x8a\xf4\xce(@\xb3u\x83R\x1e<.@"j\xa2m\xe1f-@\xd0\xbfN\x93\xd7\xdf&@\x81\x8b\xb6*r\x08(@Oc4@f\x89,@O\x92T[b\xc8(@\x91\x8d{\xb2&\xc7-@?\xb3\xc0\xb3(F-@\xb1\xc3z\xe1\x03\x90-@#\xc9k\x8c\xc5\x12-@\xb3\x8fx\xd2gi&@\xb5#\x88\x04\xa5\x14(@\xa5\xe1\x9a\xb5\xf0\xca\'@\x1f\xd3#\xf8\xa8\xd8(@\x81\x07 \x81\x82\x83-@\xab8i\x81-y-@\x01(\x84\x9f\xb7\x1c&@\x10\x15\x96\x8cV\xd6+@\xfb\x00L\x04\x9e\xb7,@z\x80\x84\x84\x17S+@WO\xa3YCQ\'@\xc2_\x05\x8f\\\xb7&@vI?r\x9e$.@HjGf\xab\xe8-@\xabHR\xdasb,@O\xab\t\xec\xdc#,@:\xfc\x08\x8d`o,@\xf8A\xd7\x87\x9d\x9e-@qKNE@b&@\x81~\xf4\x1aT\xae&@d\x8a\x89p\xd1\xa5-@6\xc3\x84y\xa2.(@\x10`\x05F\xe0\x95.@\xce\xacxvu?)@\xd4\xcc\x15;\xc3\xca.@\xd4\xf9"\xd9O\x9e&@\x84\xd0\xa1q0\xc5&@\xa0S\x1fe\xdc\x97-@`\x89\xc6\xf3\x1bK)@\xa0\xf9JC-5-@M\xfe\xa8\xba\xe5\x8f-@\xbe\xd9%\xef\t\xd3-@{\xae\x9fO\x90\xb3.@(\x9c\xea\x14%\xd1-@j\\\x10\x01\xc6\xde&@\xd3R\xc5 \x87Q&@\xfbb\x91$\x06\xf7&@\xcd\xc4\xa9\x07\';-@\xfd\xdd\xcc\x87\xca\x10*@\xdd\x87\x85n\xf0\x8d-@\xef\tS\xf8\xc1X-@\x8a\xd7\xdd\x92o\xc4.@\x16\xf7c\xe9\x0c\xc3+@F\xdf\xbfo\xda\xa7-@\xdf=\x88\xe5\xb3\xc7,@\xee]1\xee?\xce,@\x91\xf0S\xd6\xb3\xf9,@\xcf-Z)&\xe8(@q\xba)\xaf\x86\xad(@\'\xbd\xd5\x82\xcd\x1b)@\xaf\xc4\xbe\x15\xff\xec%@\xbe \xf4\xd44,&@\x95\xf7\xfflSk-@\x9c$\x96?HA-@:l\xcf\x95\n\xb2*@\'AA_\xdc\xca\'@xo,\xb2\x80d-@\x8e\xae\xe9|`\x80+@\xd0\'j\xf0\xe2a*@c&\xb12h\xe7%@\xca\x8f\x8f\xc4\xa9X-@\xd5\x17\xf3\x94v\x81-@p0\xc3?\x9d\x04-@O\xf5,\xc0\xf8{&@\xf0\x9f\xa6\xd3\xf2u,@\xc0\xdd\xd2\xf1\x9d\xea,@}\xe2\x0cI\xeb\xc8\'@\x83\x801\xe5k:-@z\xf5\xb1\xb3\xf3\xf6&@\xaf\x8b6\\\xf3\xe1&@\xbfm\xa7\xae\x8e#+@\xe5\xa76\x05\xb1\xbc.@\xd6\xe3\xb4\x9c\xf0\xec-@(\xb1\x98\xb0\x8d\xd3%@\xf1J\xdd\xd7\x91\x1c-@^=r\xd0\x91\xe6,@\xe8:p\x1d$..@\x11\x87O\xad\xe0S,@\x87\xd6J\x9bX\x9c\'@.\x0f3\t\xa3\xc5%@\xe3I\xf6\x0f\xef\t(@\xb18\x16\x1f\xe4\xe3,@\xad\x82\x99++\xd5,@\x1b\xce\xd6T\xf8m(@O\xef\xf4\x9by\x0e.@tb\xaa\xe7<\\-@\xa3\xbf\x17\xb6O0-@F\x8d\x01`\xd1\xb5,@\xc7z\xbdo\xca\xe1)@\x87Pe\x0e\x11\xe1\'@\xb2\xa4\xc2\x93\x8c\xab-@\x84xL\xbc\xebx,@\x06:>\x9c\x94".@@_\xcd\x95\xd7\xee-@D\x15;L\xdbJ(@\xb1?\x05\x8c*\xaa)@w]n\x05\x86j*@\xa3\x1a\xd8"\xcd\xa7%@\x7fD\xe7=\x01S-@\t\xe3\xb8u\x8c\x91%@A^\x8f\xd6\xd3|-@\xf2s\x1e\x14\x0e\x03-@\xee\xa4@\xdd\x88\xa3%@\xd5g\xdd\x05f\x84(@\xeb9\xb8\xc6>\xb0)@)QM\xf7\x89Q*@\xd3\xc4\x02\xfe5\xc8\'@l\x19VN+\x93.@I\x8e\xb3\xf0\xe7\x98-@#pf\x10\x15.-@r\xd9\xd5J/y(@p\x11\x1e\x1cx\r-@TN}F\xfe2)@\x15\xe4\xecp\x9fU.@\xbf#\xcf[iG-@,\xf0\xcb\xbf\xafo-@(4A\x9c=d*@\xc0\xa1=/\xe4\xb7.@\xe3\xee\x90:\xa8P-@\x9a\xfd=\x13p\xb3\'@s\xc7a\xd1\xf0\x84\'@\x83r\xf0)\xe2x-@\x85\xaa\x8f\xc7\x8a\xd8,@P\t\x962\xa0\xc7-@\x055".?\x9a\'@h`v\x8a%\xaa-@\xce\xfc\xa3\x00\xe3\x94-@I*\xf9\x9aI\x1e*@\xd34@\xe8*\x88\'@,\x92m\xdcSO\'@\xb3\xd5\x18\x87\xd9?.@\xac5\xbf\x195\xba,@&\xe0Z\xd4\xa1\xc0-@\xf0\xe6o\xd8\xe2\xea*@\xd8G\xe4o\xbb\x89-@h\xb3\x9c\x9b|\xa9-@\x93\xc2y\x90\r\x8e-@\xdc\xd2l"\x06\xf7&@\xbea\xda\xe9\xeb\xd9&@\xf9@\xdc\xcf\xfc\xbf&@!\xe0`h\xef\x83-@v\xf3\x8a\xa55,(@\xb2\xab\x1c\xfb\x99\xd3-@\xca|\x0b\x9f2}-@cE)\xe4\x0f\xe5&@I"\x1e\xba\x9b\xbb&@\xda\xca)\x05-\xbe)@q\xcf\x03\rNF-@\xa4\xd44#\x87\x81-@\x8d\x8aQ\xf4\xf5\xcb&@\xac$\x08\xe0P\x9f&@G\xf8\x82\xc9\x03\x8e-@\x9a\xd5\x96\x07\x7f\xa5-@\xd6\xbd^\xf3\x9dI,@6e[\\\xec-,@\x1a2\x9b\xca\x0fF,@\xf0\xc3H`\x94\x8c-@Q\xc0\xa9V\x95\x99(@Z\x1e\x06c\xbd\x9e,@\xbe\xa6\xc3f\xc7\x93-@l\xbbhz\xe5\xe0+@9z\xba\x1b\x9ek-@\xaeT\x8b\xb1\xf4d-@\xbax4\x87\xc3t-@\xffW1\xa8f\x7f,@\xfet\xa8\x0bG\x87*@|\xaa6\x88eN&@\xae\xf2\x9fk\xef\xbf+@\x93\xc9\xc6\x8d\x141(@\xcd\xd1\xc2\xb6|\xde%@&dQ\xa7\x00\xbb+@\xe2\x1c_\x9e\x1c\x14,@\xa5\xe37\xc4?\x0e(@^\xad\xbe>\r[,@\x08ji\xf9\x151,@\xe8{\t O\x12.@\xafX\x96\xcb{\x00,@\xaa \x1c\xff\x0b\xc9-@\x8d\xf9;\xbb\xf1\x02)@M0_\xd9T\xba,@F\xdf4nk\x82,@\x88\xf1\xef\xce\x93\xca)@TN\xa9.\xf8\xbe,@\x94\xa4\x18\xf2\xfc\xdd(@Hj\x13\x7f\xd3\xf8(@\xb9\x9d\xb2;r\xdd,@Y\xda\xbe\xa3J\xb5,@)\xb54\xff\x06\xe8-@\xa1\xe8W\xed*\x0f+@\xaf\xb0?\xb1)\xd7(@\x14}pe\xe7\xaf(@c!!\x86\x1e\xc9(@\x86~/\x8b\xc0\xea(@K\xe0\x01\x7f\x05\xb9(@z\x0b\xa6\x02\x89\xcc(@\xa0\x08\xfb!\x8d\xb2(@\xb2\x9e\x8dX\x91$)@\xccY\'\x02\xb3\xfa(@2\xd8\x07_$\x19)@\xc7)\x01\x08\x91/)@\x8ex\xe6\xe84\x01)@\xbe\x07\xef[m\xfa\xf5?'
p16
tp17
bg3
(g4
(I0
tp18
g6
tp19
Rp20
(I1
(I1178
tp21
g13
I00
S'*z\xed\xd3g\xe4S@8\'\x8c,\xe4\xefS@1j%w\x82\xebS@\xb64\xe6\xe3\xfe T@D;\xdd\'J\xa2S@\x8e\x91\x9d\xaeV\xf0S@\xc4\x12=dd\xb8S@;\x1f\xbeo\xba\xd4S@\xc0\xf4\xa0h4\xcfS@$\xad\xeb\xa8}\xe1S@\x03 \x14\xa0P\xe3S@\xff{!o\x1c\xa7S@n\xdf\x19\x8b\x13\xe1S@\x02\xa2\xd6\xaf\xb2\xccS@ZJ\xe5\x13\x1c\xecS@\xa4t\xa1\xbf\xef\xe3S@o\xda\xdeFO\xccS@\xa1\x11\xe5\x14\x05\xd1S@T\xb3z\xe3?\xe2S@\xd0\xb0\x0c\xcat\xe1S@N\xa3R\xe6\x80\xebS@\xa1~\xea}%\xcbS@v\x0b\xa6\x84]\xeaS@\xdd\xf7\xa5\xa5A\xe2S@\x7f\xf0\xe5\x9c\xa8\xcbS@t\x1d\xb0\xd5\x05\xe0S@\xe2VZL{\xedS@?\x08V\x95\xd4\xccS@\xb4\x0c\xccR\x8f\xd2S@\xc4\xf5A\x15\xcc\xdfS@\xfc-"\x08=\xeeS@8\xd4\xad\xf0\x10\xd4S@\x94rc\xa8"\xb7S@y1\x1d\xed\x9a\xcbS@\x83h\xa6R,\xd1S@\xa4\x99\x0bu\xae\x9fS@qxS\xd2D\xe4S@\xdb\';\xafg\xe2S@u$\x03Ss\xb7S@\xe0n\xb8\xf2\xae\xd3S@=\xbc\xb3\xdc\x04\xb5S@\xf5\xb34b\x0b\xedS@\xbfj`/\xd8\xcfS@\xb1#c\xac\xe8\xb5S@\xc8\xabu0m\xc9S@`\xd8?\xfa\x1a\xeeS@~5\xcb\x82k\xcbS@\x7f\x8fb\xfbU\xc8S@4B\xd5\x898\xeeS@\xce"\x83\xe2\xe1\xc4S@\xe1\x89!2q\xe1S@\x0eV@\x92\xff\xd8S@\xf3\xd0\xb1\xe6U\xd3S@\x19\x06\xa5\x93 \xe3S@y\xdceA\x80\xe1S@7\xe3\xb9l\x96\xc0S@-~O\x90\x0f\xc7S@\x87Z\xaa\x1c\x89\xeeS@=\x9b\xa6\xc3\xad\xecS@QBa\xe2\x1b\xe3S@\xa0\xaa"?o\xecS@}\xed\xd5[\xcd\xceS@\x1fk-\xec\x08\xe3S@\x96W\xcaU\xd6\xccS@\xd5+\x17\xe50\xceS@N\xb9B\xb0\xcf\xe3S@a\xf5Yy\xa2\xc3S@\xc1\x91\x87B\x0f\xe3S@t\xd5A>\xbc\xc1S@\xa4\xf4R*2\xe5S@\xcdT_?\xc6\xe3S@\xad\x1b\x03!\x98\xc2S@\xb1\x8b\xf8\x16\xb5\xeeS@\xb2s`<\xc1\xc2S@\xe6]\x8a\xa9(\xc2S@\xe1\x7f\xc9h/\xe3S@j\xd3\xb5-\xf5\xd0S@\x06\xb0\xadcf\xecS@\x04\xb8+dS\xdeS@+\xb4\x95\x0bU\xd6S@R\x15v\xec\x83\xc0S@`\x8e\xe1\xcf\x1b\xd6S@\xd7\xf3\xd9\x02\xdf\xc2S@\xad\x07\x8dhU\xe1S@\x1d\x80\xb7.G\xe2S@xp\xd7\x19~\xe3S@\xa6\xd6\xc6\xcd\x8d\xe1S@-H\x9a\xf3\xee\xe5S@|)\x80\xea\xce\xd2S@\x95,\xd4Z\xf9\xc2S@\x8c\xfd04u\xceS@\xf3\xd2\xdf7b\xe1S@\xaa\x1f\xef\xb9\x84\xc9S@8\xc2D\r\xcd\xcaS@\x97\xda^\xf2\xac\xc5S@\xc0d\xd9\xaa\xd8\xc8S@\x16\xb0{\x89\xb8\xc7S@\x00\xe7h\x94\xe8\xb4S@\x9f\xb6\xbc\xed\xa4\xd0S@\x00\xa9QYO\xd8S@tKk\x870\xd3S@\x0b?\xec\xcc\xd4\xc8S@\xcf\xc7\x86j\x18\xcfS@RfX\xc5\xb7\xd9S@\xe3\x1a$\x9a/\xedS@q\x1e\x8f\x94k\xcbS@U\x96\x85\xd8\t\xc4S@M\xfd:\xd89\xcbS@R\x0f\xb3\xf3r\xd2S@\xc29lfM\xe6S@"\x97BD*\xd3S@I\x00\x94\x02\xab\xe0S@\x93\xe4\xa0\x17m\xcfS@\x1eZ6=\xc5\xd3S@c\xec"W\xb7\xa7S@Q\xd9\x13\xebA\xcdS@\xfa\x96W*\xe8\xc2S@\xf8\x18S\xb7\xb9\xccS@\xc8\xd4\xa8\xea\xa7\xe1S@BK\xe0\xdf-\xd4S@\xad\xcb\x04)G\xcbS@\xa3\x0cCsr\xd8S@\xf9#\x0e\xe6\x8b\xeaS@\x1e\x95\x1c\x7fP\xefS@\x9f[\xd3\x1d\xc1\xebS@G.\xe7\xbd~\xd9S@\x1a\x15\x82\xc4\n\xd5S@"\xc96\x8dS\xccS@\x17bDL\x0e\xd1S@\xd9\xd0_\xff\xab\xd6S@\xfb\xfcO\xe1\x1f\xe3S@\x83v\xc8\xa9\xd2\xe8S@man\x8d\xf1\xeaS@\x8dI\x83\x05\x17\xcbS@\xb9\x90\x95\t8\xe3S@\x87>\xfdH\x08\xb7S@e\xce!^\xed\xdcS@\x84N\xaf!\xee\xd5S@l\x12\xb8\x92\xec\xb2S@\xcd\x12K\xb3\xea\xd0S@0\ny\x1d\xc1\xe4S@\xac\xc2>\xce\xdf\xa7S@kH\xa8D;\xe1S@\r\xc2\x8b\xdb\xe1\xe7S@K\x836\xff\xcc\xd9S@\xe9\x19\xa5\xef\x0b\xdaS@\xc9\xb5\xfa\x82=\xd8S@;Rx\xb6\xe7\xdeS@N\xfc\xc8gj\xaaS@\xc5\x11\xc5\xa6M\xa3S@\x04biMC\xe8S@\x01\xa7\xe7n\xae\xd4S@_3\xd0\xca;\xb2S@\xb6\xd8\x8aV\x83\xb2S@\xd4\x927\x13\xa5\xb1S@D\x05\xeb\xdf\xd0\xe1S@\x15u\xfb\xa9\xc6\xdfS@\x10\x05PF\xb3\xd4S@\xef\xce\x02T7\xaeS@t\x92>\xc6\xf2\xd2S@\xa2\x12>F\xed\xebS@\xef<\xe0)R\xe1S@XK\x9d\xf1\x8a\xe1S@\x17\xe6\xfb\xc1\x9b\xe1S@\x99\xf5\xe9=\x19\xe2S@\xff6 ?\x80\xe1S@\x16K\xa6-O\xe1S@\xb7u\xfa\x04\xca\xefS@\xb9\xa9\x14M\xe2\xe1S@DB4\xebQ\xd0S@\xf6\xa7\xa59p\xccS@\xdaZ\xd6\xf5"\xdcS@\xe2\x84\xc7\x84\x14\xdcS@:\xd8k\x8bN\xcdS@\xbd\xa3\xde\xdf\x07\xe0S@g\xcc\xdc\xac;\xe2S@_\xd79\xb2>\xe2S@\xdax<\x9d\x11\xc6S@A\xac\x80o\x8d\xdfS@l\xb8\x83\xaf\x04\xe3S@\xa8\xa5\x9b\xef\x1c\xe1S@\xd3\xaa\xa4\xcc\xa9\xefS@c\xb3sR]\xe2S@\xb5\xc5C\xf8I\xe0S@@\x82x\xe2u\xccS@:02\xda\x82\xc0S@\xf0\xb5bnM\xe1S@P\xff\'3\xa0\xc8S@6\x81Q\x90N\xdeS@Yw\xfa\xc1\xaa\xdeS@\xa5\x9f\x1d\x8c\t\xcaS@\xa4\x94\x08\xcf\xfe\xdfS@S`\xb5\xbdP\xdeS@9S\x9a\xa2\x1e\xe3S@\xfc\x93?\xce\xfe\x9dS@R\xc9/\x0fl\xd3S@nU\x00\x06\xb5\xcaS@\x12\xfbi\x064\xd1S@\xcc\xbcB\x842\xd6S@R-\xd9V\xe9\xdaS@\xb3G\xabv\x00\xdbS@\x11-D\xde\x1e\xcfS@\x13il%\x07\xe5S@Z\xbel\x1c\x14\xebS@]a\xc9,\xba\xe1S@\xac\x07-\xdd"\xeeS@\xb0\x8c\reE\xccS@\x925j\x0e>\xceS@\x03\x9b\xbf\'\xab\xd4S@W\xc2\xc7\xf5\xc7\xd4S@\xb5\x81\x02\x9d\x81\xccS@\xf2\x93\xd6\xc6\x1a\xd4S@MzM 6\xcbS@\r\xe4\xaa\xae\xa0\xcbS@\xf2,\xac\xbcB\xcbS@\xba|\xf6\x1c\xdd\xadS@\xbe\xb3\x85" \xc9S@8a\xcea\xc2\xc8S@B\xdb\x13J\xd5\xe3S@\xf9\xe7\xaa\xcfg\xcbS@X?(n\xa0\xc8S@e\x8b\xf8\x135\xcbS@\x0eB\x19Z\xe1\xd2S@\xf1\x91\xe8\x92\x05\xecS@V\x13P<\x93\xcaS@z2j\xe1\xda\xd5S@\xaad\x91_d\xdfS@\xd1\x06|\xc6\xce\xceS@\xe9\xcf\x03L\xc9\xd1S@\x8b+\xc7I\x1d\xeeS@\x94\x10\xbdV\x97\xc3S@/\xe3\xa1\x19\xf7\xaaS@f\xff\x1b,\xc7\xecS@\x981\xc2\xad\xf8\xebS@t\x81f\xb6H\xecS@h.\xc6\x7f\x1f\xeeS@D\xdes~\x18\xc7S@\\\x91\x10\xfb-\xecS@4\x7fDa\x16\xc2S@[\xb9-_k\xecS@\xc18J\xd2D\xa2S@\xa5\x83)\xe3\x83\xe5S@\xdbC\x8b\x7fU\xf0S@\xe9\x13\x80\x00J\xe3S@t\x10\x14-\xdb\xedS@Ke\xac\x14\x90\xcfS@\x05\x1a\xb3Uz\xddS@ \x86&\x8c2\xd5S@\xd9\xb9\x06P\xd4\xd0S@\xf6z=gD\xe4S@\x8b\x1a\xd1\xb4=\xebS@A\xdf\x87\x1cq\xecS@\xd8j\x171\x1d\xd2S@\xda\x90\xb3\xa3\x99\xd1S@\xb0\xae~\xc1:\xe4S@\xcc-\xae\xb9\x0b\xedS@p\xa8.\xed\x92\xf0S@\x03,P\xb2\x1b\xecS@\x95\x15Yy\xea\xe3S@\xec\xc4N*K\xe5S@H\xdf"\x84R\xcfS@:\xd8n\xa4\xd3\xcaS@\xb0q6\x00\xa3\xc5S@[~\x97j\xe8\xa9S@\x98\x81B\x9c\x7f\xecS@\xec\xbb\x89J\x1d\xcdS@\xcaIc\xf0\x00\xa9S@\x7f\x16\xb6g\xac\xd1S@hL\xdd\x91\x8e\xe3S@\xf5C\r`\xca\xd2S@r\x80V\xed\xc7\xa3S@\x1d\xbcM\x11\xbc\xa0S@\xe7\xea\xbd\xa6\x1e\xd0S@\xfe\xa2\xe5\x1e\x88\xc0S@\xa8#\x1f\r{\xe2S@\xc2\xc4-93\xedS@\xc2\xb4\xcfEj\xeaS@\xce\xf2\xc2xe\xaaS@\x92\x0fb\x91\xe8\xe3S@\xf2\xdd\xb6\x9el\xe6S@T\'\x9c\x8c\x0b\xd5S@\xc4\xfe%\x00\x87\xeaS@C\xdc\x14.\xd3\xc5S@\xb5\xfa\x1b\x04 \xcaS@D\xed\x90\xa1\xdf\xcaS@\xc37DG\xd2\xd7S@\x8d\x00\xf7\x1b\xfd\xcdS@\xac\xc6\xa9\xd4W\xd0S@`\x87\xd1\xbe\x1b\xc4S@\xa6\x0f\xbf\xa8\xdc\xc3S@\x8e\xc5\xd2\xc1\xcb\xd2S@\xb9f\xb3i\xcd\xd6S@\xe5b\x11-P\xe0S@\xab\xff\x08HH\xc2S@\xaa\x8fY_\xe9\xc8S@D7\xd6\x00\n\xcbS@\xcc?I\x07\xa8\xc9S@H\x81E\xf7E\xc9S@\xd4\xee\x83j\xeb\xadS@\xe7_qv\xca\xdaS@\xe0\xa1\xa4\x95\xdc\xe7S@3\xeaD\xdb\xea\xd7S@q\x8e\xe9h\x1e\xd5S@\x1d:\xff\x19\xba\xd1S@\xd7hK\x9cY\xccS@<\'}q\x1e\xd6S@ n<\xb3K\xcfS@%[n\x9d5\xbcS@\xbcrE\xc8\xfc\xc9S@\x12\xebs\x14q\xa8S@\x06P\x84\'\x97\xcfS@=~:L\xef\xe0S@\x05\xd6`\xcf\xb9\xe4S@\xf6\x9dq\xd5\x9a\xdaS@\x9b\xa5U\xcaw\xd9S@B\xfd}\xab\xbc\xd2S@\x83\xd91Xh\xb6S@WB=\x95n\xd0S@\x7fS\xdeJo\xcbS@\x8a)}_K\xdeS@\xaf\xef\x84?D\xd1S@h\r /\r\xe8S@47\xaf.\xf0\xe2S@\x99\x88\xdfy\xe5\xdbS@\xc4\xb1QA\xa9\xa1S@\xb8D\x93\t\x86\xa1S@\xf15\xa9\xdbu\xd8S@\x06`\xd7x\x81\xd2S@\xef2\xa2[l\xe5S@\xc2kbs\xdf\xd8S@Z\xc9\xedCn\xcaS@\xc7\xd0\n?M\xafS@@\x01\xcc\xb6\xe9\xeaS@\x7fUr\xc9W\xd2S@\x1b\xd0G\xc0\x0c\xd3S@y\x82D\x0ee\xb6S@\x85\xd55\xe4J\xcdS@\xf2\\\xc4\x1f\xac\xe2S@\xa5s\x01\xfc\x1a\xbfS@\x87\x83|_\xad\xc4S@\xeczp\xb2$\xb7S@\xdc\xa89\xc9L\xb1S@\x03\xc9\x93\xd8\x94\xc0S@\xc2\xa4\xd1\xd8\xac\xd0S@o\x9d\x1a\x00\r\xc2S@i\xa4f\xdd\x1a\xc1S@\xb2[4x\xf5\xc5S@\xed\x10\xd1a\x95\xb6S@mt\xb0\x9d\x8f\xb9S@\xe2\xcb\n\x19\xe8\xbaS@\x13Wty\x8b\xc3S@\x8eb\x19^E\xdaS@R\xc9\x19\x82>\xd6S@&\x04\x92\xb9\x9b\xb2S@$e\xd3\xc6C\xebS@\x91\xb9a\xc0\xd0\xa3S@&\xb9h\r\xf8\xb0S@\x8a\xd5\xff\x80\xc9\xceS@\xe3\x1a\x03a3\xa3S@\xf7\x10\x92\xc7\xf8\xaeS@\xa1\'/~\xc3\xa1S@\xee\x9c\x87\x18\xba\xc4S@\x9as\x03\xa3\xe9\xc4S@9\x08\x19\xc1~\xa9S@%JT\xe6\x90\xa5S@\x19({\xf5\xa7\xcfS@\'BS9\xbd\xc7S@XL\r&\xbb\xc8S@\xfa\xb5\xc4K@\xcbS@MNB\x18\x02\xcbS@oZLx\xdb\xc8S@\xd0\x8b\xff\x01*\xdbS@\x03\xa4\xd8+\x9c\xc8S@,;~\xec\xbc\xc8S@QgV\xbb\x93\xc9S@\xbc\x88B\xa3\x1e\xc9S@\xdb\xff\xeb!L\xcbS@K\xfb Q\xac\xd4S@\xbb\xed\xcc\xdc\x8e\xd6S@\x84:{\xa6]\xd6S@\n\x111\xc78\xcfS@\xa2\x80*\xc5\xe2\xceS@\'\x968\x95\t\xceS@\xfe<\xa6\x06\x19\xd4S@S\x0c\x99\x7f/\xcfS@\x13C4E\xdb\xd9S@\xdek\xbf\xae\xca\xdaS@\xfe\xdd9\xcb\xd7\xd1S@\x8d\xdc\xf1ex\xd5S@Q\xe4\xfc\xae\xd3\xbcS@\x1ci\x90\xf0\xc4\xd1S@i\xde\xd4\x8a7\xd1S@:m+\xa9\x96\xd1S@\xc1\xa7t\x07\xbc\xd2S@7\xfe{\xf6\xb0\xd3S@\xd8\xc4\x8eq\x8a\xedS@\xe1\xac"\xe4\xc8\xd3S@\xaf_\x1c\xdfy\xd3S@<\xee\xba\x9c\x86\xc1S@F0P[\x0b\xebS@\'\xbf\xd2"l\xd6S@\xf5\xe8h\x8bD\xd5S@\xe7\xebd;d\xe3S@"9\xc1Y\xf8\xc6S@S\x14\xc5\xe2\xd0\xc0S@W\x13\x94$g\xc0S@\xc5\xf6\xeam\xc5\xddS@\xbd&xz\xe7\xe2S@\xbf7\x93e\xa4\xdfS@\xd9"Q\xe7\xfd\xc2S@\'\x14\x8d\x07\xfe\xdfS@\x96\xad9X0\xe0S@\xed\x923\xfc\x9f\xc5S@\xc9\x00b!\x95\xc9S@F\xfa#$\xc1\xc5S@\xe2\xb5\xf3\x99\x9f\xd7S@\xc9\x06\x82\\\x15\xd5S@\xdb#\xd0\xd2\x8d\xdfS@w\xbdq\xa1\xb2\xe2S@\xd9\xc3\x9f\xf9\xdc\xc9S@us\xfdEs\xe2S@C\xa5\xcd\x19"\xecS@)a\xed\xb6\x1e\xcdS@\x16R\xbf\x16\x04\xe0S@sHP!\x1f\xc7S@\xf4\xfd\x06\xe6\x93\xe1S@\xf4\xafgD\xc3\xe1S@\xbb\xb4\xa7\xcb\x81\xc9S@\xadh\xd1\xa1\x99\xc5S@7\xed\xdd{\x8d\xedS@\xc5\x1f\xc8f\x96\xc6S@\xa1\x1b\xcfA\x7f\xe2S@l\x12\xc0<\xd5\xe4S@$\xfdl\x9b\xa8\xc6S@<\xa2\xfc7o\xc6S@\xea\xfd\x00\xcb\x10\xe3S@*\x03\xd5{6\xd5S@z\xaai\x85\x82\xe4S@_\\\xe4\xe1~\xc7S@\x9c\x87V\xed\xf5\xc7S@X\xdd\xcdJ\xc2\xe3S@?\xad\x04\xba\xd2\xc8S@\x80\xd0\x83\xc84\xcaS@\x8a\xc0\xc6\xd6\xed\xcaS@M\xcf\x91g\xae\xe4S@\xd2\x93\x81\xc9\x91\xe7S@\x8a6CS\xc7\xdaS@id\xcf_\xfa\xc9S@\xc1y5vT\xf0S@rAT\xaeZ\xdfS@\x82L{\x8e\x98\xd9S@\xba\x08\x85d\xcc\xcaS@X\xb4\x1fI_\xf0S@\x80\x89\x02\x84\xf1\xdbS@\xd3bGMQ\xe3S@\x8dg o\xd8\xd2S@\xba\x19\xb3\x99\xce\xe6S@,\x86\xb0:\x17\xdaS@E\xd2\x13\xa4\xe9\xd9S@\xc4\x01\xe4\xffL\xd2S@\xc3"\xda\xdcl\xe4S@o\x16\xbdY\x98\xebS@\x9e\x0b\x0f\xfe\xb2\xe4S@\xcb<\x88\x0f\xc0\xebS@[\xbev\xa4\xee\xe3S@\x9e)\x19\x86\x8f\xe3S@\xda\xa4K\x96y\xecS@\xacn\x86a\xc1\xddS@V\xd2\x1dH5\xcfS@\xfd\xc9u\xb7|\xd0S@b\x94\xdc\xf3(\xedS@_\x07\x9b\xa8\xb0\xd0S@KP\xaa\xe7h\xcfS@\x0e\x10FM\xdc\xe5S@\xf3f\x99M\x05\xe6S@\xa0\x93$\xc5\x01\xe5S@e\x10\x9e\x94\xa3\xddS@\xd8\x8c<\xf1\xf5\xeaS@\n\xae\xc1\xc2\x7f\xeaS@\x9b\xd0\xf3Z\xac\xe9S@\x8e\xb4a,\x1f\xe8S@\xbfp\xa6\x94,\xd5S@\n<\xc9\xb5\xcc\xd5S@\xba\xac$\xad\xe0\xdbS@\xc9*\x8a@r\xe1S@X\x17U.B\xe2S@\xc0\xc8\x84|\xc2\xa4S@\xe9\xe7\x17_9\xe1S@:\xe9\x1f\xeb\xba\xcaS@\xd5\x16\xc5\xd78\xe9S@\xaf-D\xf5\x90\xc0S@\x19\xf8\x93\x0c@\xe1S@\x8f\x04\x86F\x03\xe7S@\xdbE\xad\xc6\x01\xd3S@3\xc5\xc0PA\xc1S@\x9aHF\t\xd7\xd2S@\xbcWO<7\xa3S@\x7f-(U\x0c\xaaS@\xfe\x1e\x9aZ\x18\xd1S@\xa1\xdb\x81{$\xb1S@\xd8\x9b\x8f\xaf\xb8\xd2S@L\xe4[\x7f\xfe\xa9S@<\\\x152\xd2\xbbS@d\xddh#\xa8\xecS@\x84\xdb@MD\xb3S@\x06\xc1\xdei\xd4\xe3S@\xa0\xa9*\xa2\xce\xd4S@\xeb\x04\x8c\xcc\xe5\xc3S@\x1a]\xf7f\xc4\xe4S@\x95\xee\xbe\xb44\xdfS@\x80s\x13d\x14\xd4S@T X>m\xeeS@u\x99\xf0\xe4\x02\xb6S@=+\\\xc6G\xcbS@m\x8e\x8eJ\xd2\xdaS@\n2t6\xa9\xe0S@`\x15\xc2\x01\xc2\xb7S@\xcd\xa9\x89\xee\xef\xb6S@\x8a\x02\x05\xfe\xbf\xcfS@d\xc3$ii\xb9S@\xc6\x85m\xe8\x16\xc6S@\x1c\x80\x00\xdd\x9d\xd5S@\xde\x96\x9d=\xdb\xe1S@\x8b\x8c\x14\x81k\xcbS@\xb1w\xb4\xb2\x89\xeeS@V<\xa0\x9fQ\xb9S@\xb7a\x97\x822\xc8S@\xae\x86\x8b\xbd\xf9\xc7S@@\xb8s\x16\xf0\xc9S@#\xead\xdb\x17\xe3S@\xbc\x91\xc2\xee\xc9\xe6S@}\xb7\x1c\x83\xa8\xc6S@jv]\xadi\xc6S@T\xb4)\x10~\xe2S@\xf5\xaa\x12!~\xc4S@\x19\xe0C\x15\x12\xc8S@\xf4\x0ed/\xa6\xd2S@\xba\xd9X$\x1a\xe2S@>\x92\xf6\xe1\xef\xcfS@(\xed\xd8xG\xd6S@j\x93\xbdW\x87\xe0S@u\xbf\xa3\x05x\xe0S@[\xbe\xbb\xe7]\xdaS@:E\xa3\xdb\xc4\xc5S@5\xe0\xa4:=\xcfS@\xc4\xd3Y\x0by\xc2S@\xac\n\x01\x03\xc7\xdfS@/\x1d.k\xe4\xceS@\xbeN\x1c<\x8c\xd5S@X\x16h\x90\xa9\xdfS@\x8fw\xdb\xc8\xb4\xcaS@mG\x02\xc6\xa7\xe1S@\x05j\xa4G?\xe1S@\x1a\x02U\xbe\xaf\xecS@`\x08\x04?G\xe1S@&\xcc\xcf\x94;\xc7S@fv\xd0K<\xe1S@[\x93\xb4\xc9\x16\xe1S@Vh \xaf\xa8\xd5S@\x9ahx8\x8a\xe0S@*\x83\xa7>\xf5\xceS@\x07\xae\xd5\xb1\x95\xecS@\xeb\x01\x14H5\xcfS@A\x10/v\x1f\xedS@\xd2\x9aEqA\xc1S@~\x14\'\x94\xb2\xd0S@\x06\xdb\xab\xbc\xca\xd3S@\'\xa20\x88\x13\xebS@\x0e\x89\r\xbf)\xeeS@ya\xa4h!\xcfS@th\xa0W\xce\xd1S@\x95W!\xb2\x1d\xc0S@q\xe6:\xf8`\xe8S@T\x86a_7\xd5S@\xc1\xd2\x05\xd7\xab\xcfS@\x82\xde\x8e\r\x8d\xd4S@\xd4jy\x86\xb4\xc8S@T\xdb4\x80*\xb7S@\x17V\x98\xbe\xe1\xceS@\x91-\x8ac\xc7\xe5S@\x1bd\xe4\xe3\x1c\xd3S@xDEEX\xefS@d\x97\xb5tF\xd6S@\xdfS\xff\xf7\x1b\xecS@e\xc0C,Z\xf0S@k\xa2,\x8a\xd0\xe5S@\xd5\x84q\x19=\xd5S@\xde7\xe5\xe6\x96\xcbS@\x11\x0fSM)\xc9S@\x02\xcb|\xc96\xcbS@\x07\xa3\x1e\xbf\xc2\xd6S@\xa7\xd4\xc2\x06:\xcbS@\xbe\xc2{\xbc\x15\xd9S@6p\xd7\xc4\xd1\xebS@,\x04\x1e\xfd6\xcdS@\xdd\x97\xe6\xec\xf2\xceS@\x18\x0c4\x8b\xda\xb2S@\x906e%\xc5\xceS@H\x0bx\xd3\xf6\xc3S@\xda)\x80\x90\xfa\xe7S@P\x96\xbb\xccz\xd2S@\x16.bM\x92\xb2S@\xd8e\xe9\x08\xe9\xd2S@N\xfe\t\x07\xd7\xceS@\x8e\xdd.q\xb1\xa7S@\xae\xfa_^\x0b\xceS@\xebM\x8c\xff\xc4\xcaS@\x9c\x93\xdc\x936\xcfS@\xaf\xeb\x91\x88\xc7\xceS@9,xT%\xcfS@\x1f\x00\x17\xfei\xcfS@\xb9\xaa\rlb\xd4S@\x19q\x179w\xe5S@\xd5\xe87H\xa1\xcaS@\x1d\xa6\xe6\x9a\x12\xd1S@\xae@\xf6Z\xe3\xd1S@w\x8f\xf7\xe6\x98\xcfS@\x04\x8bV\x93Q\xd5S@\xc3G\x12\x01\xc0\xd1S@aQ\xb9\x00A\xf1S@\xee\xbfXj\x10\xd2S@\x1d\x99\xf3N\xc4\xd4S@OtQ\x1e\x06\xc9S@)\x13\xe2\x07\xd5\xd4S@ \xac4z!\xc7S@\xd4-W\xeb?\xdaS@\x197V\x88\x13\xc3S@\xd6\xd3\xd5\x06\x9d\xcfS@1\xf9\x89\xdf\xfb\xd1S@VE\xb4b"\xcfS@7\xdee\xfa1\xeeS@\xab\xf8\xbd\xd3\xd9\xe6S@x\xed\x82\xfa#\xd7S@*r\xe6\x87c\xbbS@\xce\xc61\rK\xcfS@\xf3\\\xa0=\x8b\xc1S@\xbe\xd19}_\xdeS@^*\xad9s\xcfS@\xbb\x16\xf1|^\xd2S@h\x05#cU\xeeS@\x06M\xb0\xde\xb8\xcaS@\x92\xf9\x9d\xf9\x85\xb0S@\x0c\x05j]V\xdaS@\xd6$R>\xc1\xddS@\xd4\x8e\x06\xc7$\xd4S@\xb0<\x1c\x06#\xc7S@XS\xb4C\xae\xe0S@\x90{\x0c\xb3\x97\xdfS@\xd9\x18\xffk\xec\xe9S@\x141`\xd9\xef\xecS@\xbf\x92@\xb6\xee\xcdS@Kg\xd2\xe2`\xd1S@\xd1@Z\n\x14\xc2S@h\x83\xf6h\xcc\xd8S@\x99\xe5+\xc7\xe4\xc1S@\xbd@6\xdb\n\xc1S@\x17\x9f\xbe\x13U\xd2S@d\xf7\xe8\xda\x0c\xe5S@\xeeT\x17\x82\xd0\xcbS@\x15\x82\x83\x18\x8d\xecS@\x08\xcbl\xfd\xbe\xa9S@\xdc!\xa1\xde\x0e\xafS@\xcc\xc7\xbe\xbc0\xccS@h\xb2\x14\x7fG\xecS@\xe8\x91\xf6\x89\x96\xd0S@\x7f\xce\xaa\xf2\x19\xd4S@\x18\xc5\x82\x14H\xe2S@\x9b\x0f\x13{\x94\xcaS@\x07n\xa1\x8b%\xc6S@\x01\xd8WG\x0e\xcaS@O\xbb\xcc\x08/\xb3S@\xd0\xb4\xd6\xe8\xcc\xccS@o\x146JN\xceS@\x06\x13\xee\xa6U\xe0S@\x85A\xad\xe0\xc6\xebS@\x0c\xa0\xf8\x92|\xe1S@<)\x95\xc6\x88\xc1S@\x85\xa1\xfe\x8d\xb1\xcfS@\xafULbc\xceS@~\x9d\x92;,\xe3S@w\xa1#\xf9"\xc9S@b\x99\xa0z\xfe\xcdS@(\xb1\xa6\xd0?\xa3S@\x1c\xbeq\x0f+\xd6S@\xf1T\xf6\xee\xce\xc8S@\xc7\xce\xd47x\xa9S@5\xef\xe0\xc0\xb0\xcaS@7U\xea\xa7\x8e\xd9S@\x0bOF\x90\xd1\xccS@\xb2\x1c\xa3\xa1O\xcaS@\x86\x999\xd5\xbe\xcfS@\xa4\xfb\xee\n\xe7\xaeS@-j\x0b}\xef\xd9S@l\x1d\xafG\xe6\xe2S@\t\\\xfc\x7f\xbf\xa1S@\xde\x87\x05\xda\x91\xecS@\x02\xce\xad+\xf9\xcdS@/,\xe9\xbfD\xe3S@\xec\xb3\x8f\xe1o\xc4S@\xa8\xf3\x90_\x91\xc3S@\xca\xaf\xae\xcdG\x9fS@g\x1d;\xe15\xc5S@U\xb3\xf8\x8a \xc5S@QE}\xc64\xc1S@\xee8\x16\xe7\r\xd2S@}%\xca\xfd\xc5\xc6S@\x9c-S\xc1Y\xd6S@@\xe1\xd4\x109\xd4S@\x83\x03_\xa2o\xc0S@\xf2\'\xb0\x99\x87\xc5S@\xb4c\x90\xd29\xd0S@\xa1\x1b4p\xf1\xceS@\xec\xb5\xa1\xb2\x7f\xd4S@d<\xb8x\x0e\xd0S@\x86CdyR\xdbS@\xc2o\xb8\x14\xba\xd4S@\xb4\xd1,\xb4:\xeaS@\x90g\xcc\xa9@\xd6S@X1\xea1\x83\xcfS@\xd3d\x86k\xf3\xe9S@\xbc\x8f\xfd\xc0~\xd0S@\xf8f\xc8\x13{\xebS@)\xfd!\xf1c\xd4S@1}\xb7+>\xd5S@\xc7\xb9|\x11L\xecS@^\xa2\x9a6n\xebS@\x06\x1b/\xd9C\xc3S@\xcd3z=\xd8\xcaS@ \xc8\x98O]\xc7S@G6\xb6\x857\xebS@n/t\xa7P\xebS@j\xb4\xccz\x02\xf1S@\x0bc\xd5N6\xecS@<\xa5\\m7\xd5S@\x82\xd9\xde\x87D\xcbS@\xd1\x8d\x92`7\xd5S@\xc1\xc1V\xcdi\xeeS@I\xc9\xe6-\x9f\xe0S@\xec\xa7\xb4\x08@\xcdS@:\x0e\xff\xd1%\xbbS@\xd0+\x16\xfa\x8b\xc8S@+^\xe526\xddS@h]\xb3\n%\xe8S@2(\x05\xcd\xf9\xe1S@\xa3\xe3\xcf\xa2&\xb8S@]\xdb\xc9Z\xb4\xddS@{u.\xd8_\xcfS@8\xce\xa6\xab\xd1\xe4S@\xd6\xda\xb5\xcd|\xe1S@\x01\x1e\xbe\x03\xf0\xedS@V0m\xc2\xe2\xc2S@\xfbV\xff\xfe\xc3\xcdS@|\xf2\x92\x98#\xcfS@\x8d\xa9\x06\x8eQ\xd0S@+T7d\xd0\xd1S@\xa9\xef\x13c\xee\xd2S@\xc6\xaeKf\x93\xd5S@S\x92l\x93\xa3\xd2S@\xc1#\x96R7\xceS@\x11\xae\xe6\xc3$\xcfS@eq\x15\xf36\xd0S@\x8f\x94A\xc6b\xcfS@3\x99\xf37\xb7\xd7S@\xa9>\x17\x9a^\xdeS@\xf9\xf9\x03>\xf5\xe5S@\x0cX\xa0\xe1~\x9fS@PX\xbc\xa7w\xcaS@\xbe\xe9h\xfdP\xcfS@,6\xf5\x0c$\xd3S@g\xb2\xb0\xe2\x84\xbeS@_q\xcb\xb1\x95\xecS@I\xb0\xbe|2\xa9S@\xbcYI\xaa\xa8\xecS@W\xd7\x0c_\xe8\xecS@\x82\xea\xf5#\xd9\xd2S@gX\x87{\x9e\xd0S@IH\xf9\xf0p\xcfS@H\xba\xed\xf8\x96\x9eS@\x026\xfaL\xb0\xcfS@j\xcf\xf78"\xd0S@s\xf9\xb4\xa5\x80\xcfS@\xe1dh\xe5\xa4\xa5S@\xdd\x7f\x1a\x13\xf4\xe3S@\xfdPD4<\xcdS@\x04_{7~\xd2S@\x98\xb8m\xcah\xaeS@yL+wb\xceS@RLw\xe3\x9f\xafS@\x12\xd5\xde>?\xa3S@%\x13&\x12\x87\xcaS@\xc9?\xf2\xa9\xf1\xaeS@$\xcd6(G\xd2S@\xec\xd0\xe3\xec\xb6\xcfS@2U\x9eB\x81\xd2S@7\xc5\xbd\x9d\xdd\xe6S@\xe7\x8e\x089*\xebS@j\x90\xae\xe8\x03\xe0S@:\x89\xb2}J\xe2S@V\xd8\xbe\x8c\xa8\xb9S@\x8cq\xd6vD\xcdS@\xab\xe7E\xfe\x17\xceS@y\x82\xd8#\x18\xccS@a%\xdc\xa3_\xb6S@\xbf\xea\xc80B\xc5S@\xb7\xa1z/\x9d\xc8S@W\x88_M8\xc1S@$w\xc2\xc1D\xcbS@\xee\xd8\xe3\xecv\xc9S@\xfc\xd9\x82\xd5\x81\xc5S@\xfe6\x11\x07\x9d\xc8S@(\xa5\xbe\x80_\xc3S@7\xee\xc3\x9a\x8e\xc3S@H\x04\x92\xa8\x19\xc9S@Q\x05\xc2A \xd0S@2\x96\x8c\xe4\xd7\xedS@NZDN\xbf\xc4S@D\x98B\xdd\xc2\xcaS@bO\x97c#\xd3S@\x17\x1e\xe8\x0f*\xc9S@?\xe9d\x12\xe4\xb8S@\x11|t\xeaW\xcbS@W|\xe5\xcb\xa8\xcaS@`D\xa2T\x8a\xcbS@y_$M!\xc8S@\xd0\x1e\x14\x85\xb1\xcfS@\xc2+C\xcdV\xceS@\xd6B4\xc4d\xe2S@\xd6&\x19\x85\xbe\xc8S@\xcdN\xf4}_\xc8S@f\x19"\xcd@\xcfS@yP\xbeB\xe1\xc8S@r\x19R\x96\xb7\xdaS@\x01\xb6\xae\x99\x99\xc7S@\xe9\x92];.\xcaS@\xddt\x83f|\xd2S@\xf0\x0e\x8c\xc9\xff\xbcS@7\x8cV\xe3\x0c\xd2S@N\xa7\x9e\xed"\xc2S@|Kn\xe4\x87\xd1S@;\xa1\x9b\xd9\x93\xd1S@$\x9bd8\xe8\xcfS@_\x1aw\xbfR\xd0S@\xd5\xd6\x93aC\xc5S@\xd6[3w\xa6\xe1S@\x01\r\xc1\xd2\x92\xd1S@\xf4w\xcd\xfc\x1f\xc3S@\x83\x99\x06\x91\xce\xd1S@\xd9QD\xd2y\xe5S@\xe2- \x9e\'\xc8S@nI\x17\xd8\x8e\xe1S@\x13\xfcuv\x11\xc8S@;\xa5\xda\x8c{\xe0S@\xad\x9a\xd2\xcd\xf3\xc7S@\x10\x85\x08\x0b\xf8\xc9S@\x83\xcb\x8d\x8d\xe3\xe2S@\xdd\xad\xc4\x10\xe3\xe3S@\xb99\x13\x7f\x7f\xe2S@\xbcc\x02\x02\x1c\xdeS@\xf6\xd0\x16\xce\x06\xc4S@\x00\xd6p\r\xf5\xc8S@\x9c\x1d\x103\x00\xc4S@\xce\x15\xf6q\xec\xc1S@\r\x7f\x01a\xc9\xc6S@n\xe6\xd5|\x08\xcdS@\xed7i\xd54\xc7S@\xcf\x9bk\'\xcc\xc9S@w\xcc\x0eo\xd1\xc3S@\x84\xc1\x99\xff\xfb\xdeS@+V\xcf}\x9c\xdfS@\x02\xc1\xc8LS\xe1S@~q\x16+\x7f\xe5S@l\xa7l\xefv\xc1S@(\x94uQ\x1d\xc1S@A\x92\x93\xad\xf4\xe1S@\x0e\xe5\x0f`v\xc5S@u4\xb1\xd2\x8d\xc9S@\xcb\xb2P\xea\t\xe3S@\xfb\xdf\xc8S4\xe0S@\xa6B$\xa6\x88\xe1S@\xed\x99,\xfc\xd5\xc1S@\x88oZ\xa2\xe6\xdfS@\xb7\x8a\x8fV\x13\xcbS@3z\xe3ok\xe0S@\xe4B\xf4\xa1\x1c\xdaS@\x82\x06\xdaM\xc5\xd6S@\xeb\xf6\\\x9c\xf1\xefS@a\x8cN\x9cy\xedS@\xd9\xa6\xb6\\\xf9\xdfS@\xbdR\xdb\xd6\xc2\xd1S@\x17\\P\xd9\xea\xc3S@\x13\xf7\xd6\xee\x18\xd4S@LF\xf1\x88L\xd4S@\x85\xe2 ~k\xe6S@\x9a^\xb9\xab\xfb\xc8S@k\xea\xcc\x90\xc6\xd1S@q+c\x03X\xd5S@\x0f\x19\x9c\x80\x93\xc8S@\xcf\xc2N\x14X\xd5S@\x0f]Zh\xe4\xe5S@N\xc5\x97\x8aN\xecS@\x10\xbd\xc4&\xe2\xd2S@2\xdc?\x95\x11\xecS@\xe8\xec\x11-\xeb\xc7S@\xa4O\xa2`h\xd1S@\xadE0\xa5\xb6\xe9S@2\xb7/\x1c\xfe\xcfS@\x88\xbb\xd5z\xc8\xcdS@JRN\xcd\xfb\xcfS@\r\r\x88\xd7\x96\xe4S@\xfc\x1blVc\xcfS@\xde%\x05\x06\xeb\xe4S@\xb0\xf6\xa6-\x15\xd0S@\xa0\x8d,\x90\xef\xd0S@L~\xdc&\xcc\xd4S@pZ].^\xd5S@=U#\xe3F\xceS@\x0bY\x81\x02\xff\xefS@?@\x1c\xe4\xf6\xccS@\x94RI\x17<\xcfS@+\x92x\xa1\xd1\xedS@\x13\xf6\xe8d\xc3\xd4S@\x0cM\xef\x86\x1c\xcfS@c\xa6\xe2\x1a\xeb\xd4S@\xb73L\xaa\xaf\xcaS@>\xe6WS\x03\xd6S@\xf4\xa7*\x8d5\xcfS@U\x00z\xcd\x11\xd1S@\xdcD\x94\xbb\x91\xd4S@\x93\xa7\xbex]\xa2S@\xe4\x87>\xc2\xf1\xe5S@FI\xb9\xf3\x9a\xcbS@\x08]\x90\xd3\xb2\xe3S@\x1b\xe4\xaa\x16\xb6\xd3S@\xe0\x9d\xb7\xabK\xceS@\x8d<o\xf5\xa9\xd2S@v\x02u0<\xdcS@\x17G\xec<8\xc3S@{\xb4\xfc\xff\xd2\xd1S@\x86\x0efs\xc0\xd0S@\xf2\xa6\x8e\xd3\x00\xd5S@\xd7\x99\xc2\x93\x0f\xceS@\xe4q\x96h \xc2S@R4d8\x95\xecS@?\x04"-\xc1\xd1S@\xe5\xe5\xc0\xae\xda\xbcS@\xb8=\xfc\xf1,\xbdS@\x03\xf9o\x84\xcd\xe0S@Hz*\xef\xe9\xe1S@\x0f\xd3\xffD\xf8\xbeS@\x9b\xe1\x9a\x03\xa8\xd0S@\xd9\x05\xd9\xd7\xd8\xd0S@\x15\xe7\xbc\xcc(\xd0S@\xfb\xd9qM2\xd1S@\xb6}\xe4\xd6R\xd1S@\xd8\xe7U{\xa8\xc7S@Z\xfay\x04\x82\xcfS@o\xadu\x10\xd4\xebS@q_\x80\xb1\xe1\xe2S@f\xc9\x1b\x81\xbe\xebS@\x10\x12\xcf\xcfc\xceS@\xe4\xd4\xc4\'\xc3\xc7S@-\x9c;\xcbZ\xd8S@\x15\xe0\xf3.\x1a\xceS@\xa1\x01+\x98\xad\xceS@q\x87\x8cS\xa7\xd0S@\x1e\xa9\xc8\xd5\x0f\xceS@\xedD\xde\xf8\xec\xc0S@\xb7\xbe\xdfR\x12\xceS@\xc4\x7fh>\x05\xdeS@t\x86\x8b\x1e\n\xdaS@\xef\xbd8h\xe2\xc8S@d\xf8\x1eh>\xccS@\xc3\x98\x88H\x1e\xccS@\xc4\r\xd0\x0b+\xceS@\x17\x02\xe6d\xdb\xccS@\xae\x83\xe1x\xd6\xceS@6-y\xd7+\xe0S@\x1a\xaa\x88\xa4F\xdaS@\xcc0g7r\xdbS@\xfa\xfa~\x90R\xcbS@I\x16\xf6k\xa2\xccS@\xc3\xea\x17\xcd\x0e\xc6S@e\xb5\xbfs%\xe2S@J2\xdb\x84\x10\xcdS@,J\xd4\xdc\x90\xcfS@s\xd5\x9e%\t\xd5S@\n\x1d]\x98\xc6\xe3S@1\xf6\xa5\xc7v\xe0S@\x99t(W}\xc9S@\x00\x92o\x86t\xcaS@\x83\xbe\xe0"L\xb3S@#\x11\xcfz\xb3\xccS@\xa4\x9e\xee\x8b!\xd0S@\xf9ZS\x94$\xc7S@@+\xb6;\x8f\xe2S@\xbd\xadP\xb2\xaa\xe1S@\x90|}\xe9\x96\xc7S@|d\xd5\x034\xc5S@3{\x86\xb1\xe9\xc9S@\x80\xe7\xb7%\x96\xc1S@\x14\xe8mt^\xc5S@2\xdaS\x15\xd4\xe2S@HG[SM\xe2S@\x03\xe72!\x84\xc8S@\x10\xc2\xf2\xe0\xd2\xc1S@\x9eG!\xcb^\xcaS@\xf6I\xdbz\x0c\xcaS@L\x9dn\xe1 \xc8S@\x7f\x07\xac\x1c/\xc5S@\xb8\xff\x86\xcd\xdc\xc8S@Ot\xc1"\t\xe3S@\xa4\xfc\xf93\xce\xe4S@\xac\xfbG_\xd7\xe2S@\xb0\xd4?\x90\x9a\xcfS@\xfb\x10[\x08m\xe0S@\x03\xac\xb0\x1a\xca\xd2S@\xfb\xa6U\xef\x97\xcdS@\nG*J\xd5\xccS@\xc3/6\xb2\xf8\xcbS@\xd7\xa4\xb7~B\xc8S@\n\xf7NiI\xc3S@mt\xa3\x19\xe7\xc2S@\xb4ah6s\xc4S@\xf9\xcdy\xf6`\xceS@\x91\xe6-J\xdd\xcdS@\xa8?4\xe2K\xcbS@\x92\x87\x8f\x82p\xe1S@\xe9\xa0_hf\xe1S@bC\x00\xc0\x04\xcdS@m\x19\xc5\xc6\xf3\xc6S@C\xd0\xdc5|\xabS@J\x89c\xb66\xe8S@\xf2h\xec2\x95\xcbS@\x17\x92\x98Z\xef\xd3S@Z|\\&\xb3\xdaS@g:\x98\xa8Z\xe6S@IU\xed\xc6\xcd\xd1S@e\xc3\xfb9\xc0\xc7S@\xeb"J\x9f\x94\xd1S@\xc8&p\xde\x89\xe1S@\xaa\xd3\xd5-7\xd4S@\x90Q \xda\xb5\xc3S@\xb1S\x1e\x18\x1e\xe5S@\xc9Qpv\x85\xd4S@d\x92%\x8c\xc3\xebS@\x11\xc6\x9a\x95\x0b\xecS@\xf0\xb0IsJ\xa3S@`\xba\xb0\xb1\x08\xceS@\xd3\xb5\r\xa0^\xd1S@\x8fo\x1c\xaaK\xefS@\xe37\xa9\xac{\xd4S@j\x8f\xfd\xc0R\xd5S@_/\xec\xdb{\xcfS@\x99B\xe5/\xea\xd6S@\x03\xa9\x08xc\xe8S@\x16\xa2\xa6\xa0\x82\xeeS@\xae,h\'e\xe6S@p\xf7\x82\xa5\x05\xd4S@\x9b%\x1d3@\xd4S@\x97\xe2]\x03\xd8\xe4S@t\x1c@%%\xcfS@\n\xc7\xf3\xbe\xcd\xd1S@\x9cG\xdfK~\xd2S@O\xe4\xab\xc3f\xd4S@\x8a\x81\x8d\x81<\xdfS@1\xe4\x9f x\xe6S@\xfa\xd6\x12\xf2a\xd0S@\x17\x02\x1a\xc5\x01\xd5S@CVx\x8e%\xceS@#7\xc19\xce\xceS@\xc5\xd9\xfd+Z\xe4S@I#f\xdb\x8c\xc1S@as\xec)A\xdcS@\xb1\x95\xc8\xab \xedS@\x0f\xa8PM\xc5\xd0S@\xd3\x85m\x83\x18\xedS@\xcb\x1d\x07\x1b\xc6\xcfS@\xbc\xa9\x8d^\xb0\xd1S@\x12\xe3\xa1>\xb3\xecS@\x16\x8e\x01G\x91\xe2S@\xf0\xc8.\xdc\xc9\xc1S@\x023\'\xf1\xa0\xdbS@H\x85\xdc\xa3\x87\xe4S@\xde\xc3\xf8\xd1K\xcaS@\xfd{\xb6EQ\xceS@\x04\xb1\x00u\x01\xd0S@p\xae.\x1d\xe8\xe1S@\xf5l\xc4\x83Y\xd0S@\xd9]}\x89\\\xc1S@\xc6\xf4\xf6\xbe\x9d\xcaS@\xfc\x7f\xe1\n\xef\xceS@\xd7\xe9\x93\xed \xceS@\'gs\xfa\x07\xdaS@\xcb\xe2\xa4\xeb\xad\xc8S@e\x11LfH\xceS@nO\xf7E\x83\xe3S@\x88\x12u\xf2&\xe4S@\x8c\xa9[4z\xcdS@{4\xf6\xa5\x00\xd0S@\xe9\xda0\xef\r\xccS@\x13\x8c\x8d\x02_\xe3S@B8\xf3\xdd\x04\xccS@\xe5$\xbcK\x05\xccS@o\xcd\xa8\x0f\x92\xd9S@\x9b\xec\r\xfd\xf7\xe2S@n\xba\x03\x80\xbf\xe3S@\x98p\t\xb8\xef\xc8S@M\xbf\xa9_\xf7\xceS@M\xf1R\xfc#\xcaS@\xcd\x8dY\xdd\x06\xaaS@\xac\xb4\x06[\xae\xcaS@|n\x9b\x16\xd6\xc9S@\xb0+S7\x1b\xcaS@4\xa03_\xd7\xe2S@\x89\xe0g\x13\x13\xe3S@\xbd\xc5$\x0em\xe3S@j\xecT\x1c\xc3\xc9S@g[\xfe\x05\x15\xdeS@U\x96\x8d\xc4%\xc8S@Y1\xceZ\x88\xc9S@0\x04o\xcbo\xe2S@\xc6\x15\xe9\xc6\xff\xe2S@\xf5\x80y\xb8d\xc3S@\x070\x1e\xfb\x11\xcaS@QQ\x8d3\xf5\xc8S@ 5H\x8dJ\xe2S@\xb2$\x1a\xe1\xbb\xe2S@f\xa9\xa2\xbfk\xc8S@\xee\x9b\n\xd7\x89\xc7S@c\xcd\xc6\xeb\x08\xcdS@YM2\'L\xcdS@\xe1[3\xbdk\xccS@\x88\xb8v.\xed\xc6S@\xe2N\xa8}\x15\xdaS@I\x98\xbe\x80]\xcaS@?\x90\xd0\xc0\xf7\xc5S@\x15ggx\xd1\xccS@\x98\xc3\x8cuF\xc6S@\xd8c\xaa\x87\x0b\xc6S@\xfa\xaf\xe4\x81\x9f\xc5S@DD\xcb!\x84\xc9S@\x1e\xb4\xabd\xbd\xd0S@d4\x85f\xf1\xdfS@X?\xe1\\(\xcbS@\xb7\x89L\xa1K\xd8S@\xe8*\xeb#z\xe0S@\xec\x98a\xc0\xbb\xcaS@\xdc$ M/\xc9S@\\\x9d@]\xe0\xc3S@f\'\x9e\xd0\xbd\xc7S@\xe7?\xa8-;\xc8S@D|\x04$3\xc0S@M\x138\x8c\xfc\xc7S@_\x18\x0b\xc0\x8c\xc0S@=\x85\x1f\xe0V\xd2S@\x94P\xf9<8\xc3S@Z<\xe5H\xf0\xc3S@+D\xd5\xc4\'\xb7S@\xd1\xb8\x17u\xa4\xc2S@\xff\x8c\xca\xe8\xb9\xd1S@.\x07e?,\xd1S@a\xbbX\xad\x1b\xd2S@\xb6Zt\xffJ\xc2S@\xa1\x1a\x14\x99\x00\xbdS@\xc7\x88\xd6{\xee\xb2S@\x11\xa12>\xad\xd0S@\xdb`)\xd0\xc0\xd0S@#W\xb9\x7f\x13\xcfS@>\x05>>B\xceS@\x0c;4X\xfb\xceS@\xb7YV\xdb\xe0\xcdS@\x96.m\x95\xed\xcdS@\x08]>e \xcaS@\x1em\x03M8\xccS@\x84\xb8\xdf\xddG\xcbS@\xbd\xf6\x1b\x16K\xcaS@_7\xf1\xa2#\xcbS@\x07\xc3W\x1by\xe3S@'
p22
tp23
btp24
a(g3
(g4
(I0
tp25
g6
tp26
Rp27
(I1
(I1178
tp28
g13
I00
S' (f\x0f\xcc\x88\'@\xf4\xfc4\xd9<\xd6&@f\x82M\t\x97\x87%@\xedl\xb8\x84 H\xa7?IU\x03\x0ca\x10+@\x9f\x19\xaa\xdb\xb4\xa5%@\xb2\x800\xdd\x8d\x1c%@\xdf\xce\x12D\xc7c&@\xae\x1b\xc8Ar\x8f(@\xed\xf0\x9eu\xdd\x88%@#\x88AIWj%@\xacxJ)>\xd1(@\xc9\xa9A\xb1\x82\x1b&@\x02\xf8\xbd\xd6\x9b\x9a1@6\x87)4&\xff&@\xd4X5am\xce\'@Q`\xcf\x9b\x7f\xd9(@\xfb\xa7?\x1bs\xdc,@U[\xf9=\xf7\x12&@?\xb8\xc9\xf6\x88M&@V\xfby\xdd\xc9\xa8&@3\x11\xcbU\xb7\xa4(@g\x85\x862\xf7\xf7&@\x87\xa7\xc1\xefB-&@k\x1e\xee\x10\x17\xd7(@{\xa8fF\xe4\xd0&@\x10\xa58VB\xcc&@\x02\xf8\xbd\xd6\x9b\x9a1@XS\xdb\x10\x8fC-@vA\xd10\x19\x9f%@\x98?q\xb9\xf7\xbb%@\xb7y\x1cz\x89\\&@\xe6\xde\xc2\xb7&\xb4)@\xa7-\xea\x1d\xb6\x99(@\xe3_\x7fd\xb5\xe6(@\x12\xcbxS\x0f\xb8&@\xc4\x8e|\x0e\xce\xd7\'@b\xa0\xc1#%`&@\xa0q\t\x0b\xd5\xcb)@+\xe8#\x0f1O&@G\x82Ez\xd6z*@\x81\xc3\xfc\xdd\x97\xfe&@|)W\xc16\x7f+@f\x062F\xfbw+@\x932\x8bl9\x02)@\xa3b>:\xe2\xbb&@\xe3>z%WU(@3\x98\xf5\x03\x0b\xc8+@4\x9dv\xd9-\x8b%@\xa29cA\xedo.@\xae\x83\x8b\x05\xca\x0c\'@\xdf\x96\xf2\x17\r\x98,@+\xd6\x92\xbf\xeb\xc6(@\x91\xfcNOB\xb2&@%h\xc7\xb9\x826\'@\x7f\t-\xf3\x0cU)@%^<\xc7\xc9\xba\'@\xfd\xaa\x83\xd3-\xd1&@\x91\x8d\x92@\xe5\xbc%@\xf2\xf5VQ\x85\xd7&@\x94^\x12Bm\xab%@\xba\xf7o?\xc8\x90&@-\xb4P\xd1\xda\x04\'@\xb56R\xa1\x07\x05\'@\x04\xfaK\xb6\xa7\xd4-@\xc2\xefp\x0e\x87\xbe&@\xf5\xe6\xa8O\x9e6)@\xb0-KV\xef\r\'@@Ds\x0eS$)@ \x10\xac\xd1\x97\xd9\'@-\x0c\x01\x1c\x08H(@\xa0\xbe\x8ct\xd7 +@F\xc3\xec\x19 \xbb&@\x08\xb0\xe4F@ )@\x06C\xda\xa7s,)@F!W>\xaf\xc2&@i\xee\x10\xd6\xcdF-@\xfd\xd3\xd7\xf6\x96\xe5&@\xc6\xbc\xa05a\xdb)@\xc1M\xe2c]K+@@\xfc\x93\xf7\xd60)@[x\x88\xe6\xdaU-@\x17\xe9\xf33f8)@F6b\x18\xb1)\'@\xc3\xef\xb4\xd1q\xe5&@\x03(\x87Z\xaa*(@\x86WI`\xde\x16\'@Fe\xf0L\xb8\xd4\'@b\xfe-P\xff\x99,@\xb51V\xbb}\xe5\'@C\x9b>8\x11W-@cK\xcb\xc6\x86\xf1&@\xe8\x8c\xf4p\xcd\x89.@\xdf$>%\xf2o(@\x88\x1e\xf2\x1c\xd8\xd9.@\x89r\xd6\xe6\x93\x08)@\xb9\x95\xca\x8b\xc9\x9c-@\r\x08N\x99\xd6]+@E\x13P\x05\xb3\xd8.@\xc8CU\xf3.\xcc(@\x90\xb0\xd5,,G&@\x07\xd7/\xf7\xda\xb6+@dG\x14D\xdd\xfc-@a\xd2`\x92_I,@\xa8\x05\xe4\xe6}\xf5&@\xc0l\xa4\xf2\xc9\x97(@\xc0\xc3\xa4\x8f$\x9c.@\xebZ\xc5\x139\xbd(@\xd9\x96_\x00\xdf=,@}\x00M\xc5-L*@\xb5\xb2\x1bu\xf5](@cc\xe0\xc3\x0e\x9e)@VI\xd8\xed\x11\x0b.@]\x913*\x00\xaa-@\xf3\x93!\x14\x94\xef%@h\xe5:\xd6\xf0\xdd+@\xe3x\x1d \xee\x88,@n\xb4j:\xd8u-@\x0c\xb0\xf0\xf1\xc0\xca&@\xf8\x88}G&\xf8(@\xd4\x17\x8b\xba\xb9_.@\xae|\xb2X\xd9\xe2(@\r\xccu\'h\xe9&@L\xa9\x00\x0f\x03\xe2&@s\xed\xda\\\x1f\x98%@\x1b\x8d>\xe9A\x1d*@\n>\x01A\xc3d&@\r\x90\x83g\xbb\xd0(@\xb5tq.3@.@\xd9\xcfO\x19\x8c\xdd,@\xbcQ\xfes\'\xbb%@\xc0~\x9d\xe7\xd0\x02(@\xfd\xd6\xa2/8e\'@G\xab\xf0\xa0\xcc\x19)@&\x12\xb1\x1e\x93\xa3%@\xb5\t\x8aK\x8e\xfe\'@\xee\x85\xc4Y<\xb8&@A\xb6\x15s\xff\xae(@LpiR\t\xf7*@\x83D\xbbZ\x06\xd5,@OVK(g\x8f\'@\xca2\x7f\xfevs(@:\xbf\xcam\r\x90%@wV\xe1\xf5M\xe0\'@\xc1\x0e\x0b\xf2x\xde%@\x1b\x87\x06\x83\xba\x0e(@P\xe6 \xc0\x1c"(@\x97\xc4\x10\x95\xb9G&@\xea\xa2jw@`(@\xca5K\xea\xf97&@\x80\x1d\\\x05\xa1\xe0\'@\xdf\xce\x12D\xc7c&@\x14\x00\xf2\xc0\x90\xe8\'@\x1f\x0c4\xa3\xa4\xce\'@r\xb7\xf1\xfa\x9ck%@\x07>C4\x8f\xa9%@\x1e\x13\x8c@\x7f;&@\x94A\xd3+\xa0"-@&\xd5b6`\xb5%@e$4!nR.@c\x8f\xde\x80\x88\x93%@\xfaa\xff\x87\x1d\x15&@\xfa\xc6\xbf#\xd6\x14\'@\xf3V\xb2\x8e\xcd\x07\'@o\xcd@\xa4\xc1\xdd&@rF\t\x96\xc4\xee&@\xdd\xf2#\xf4\x06-&@\x0e`\x04\xfa{\xc4&@\xcb6\x9e3\xf1\xbc&@\x8dd\xd5\xfc\xe6p+@k\x1a\x9f\xf2lM,@\xd5\x93\xfa\xe6\x8c\x03(@\r\x96\xeb\x9a\xc0\xf9\'@\x8b\xac\xa8\xf2\xb6\xdf+@\xedL\xaa?\x97\xd3&@D^8(k-&@\xc9X\x97KO\x13&@\xe5\xf5u\xe0a}-@\xca\xfeE\x94]\xc7&@\xc9&\xc5Q\xe3\xa9%@\x94itd\x80\x1b&@*\xb3d(A\xb8&@;\xec@\x95\x90\x9b%@K(X\xf92(&@\xe9\xf1\xdd\xcd\t\xa01@\xd9\x0c\xbf9\xb2Y.@T 6~\xf6\x96%@\x07t}\xdf\x16\x7f-@\'D\xb9h\r\xe2\'@\xb6\x8b)E\xd8+&@!o\xa0@\xaf\xb5+@\x16_W\x0e#\xb6%@\x8ek\xf1\xda\x04\xfc%@\x03\xcc3\x12\xb6\xb1&@>\xc9o\'\x18\x16&@\rs\xe6*\xc9\xcd(@\xd0\x8c\xa4\x08\x1f\xef*@s\xd7\xde\xc3\x93\xe6(@G\xa6\xd6\xcd\x19\x02(@\x87\xd5F\\\xfd\xc3%@\x99\xd8\x0b\xcb*\xb8%@dG\x14D\xdd\xfc-@\xa3\xf3\xe7\xe53>(@\x07c\x88>u\xe9&@\xa8+\xab\xca\x84\xb5%@eH\xbd\x96\'\x89%@\xa0\xfadP\r\xda(@\xa3\x13\x89\\\x07R(@\xc7\x80MC\x12c&@\xb85\x94\xd0\x96Z&@\x9b\xac\xa7ZnT-@*\xf9\xb7\x15jZ&@n\xdf\xc3\x00\x88\xbc(@$h\xed\xedd\x9d(@\xd8\xea\xb1\x0e\x95\xa5(@od\xf8\xb9\xf9\xb6%@B\n\\?\x84*)@F5\r@\xec#)@|\xe3I\xa8*c(@\x85\xd6\x01\xba\xebV(@\x03\xccr\x00\xe0\x0f)@\xcf*T\xba\xf8\xb4-@\xd4.\xe3\xeb\xbe\x1b&@\xef\xcc\xe6\xd3=\xf9&@\xb9\x91\xect!R(@qa=\xa4\x88\xbb,@S\x99\x0e\xad\x86\x8c(@\x01aW`\xd5\x91&@o\xaf\\\x85l\xf0(@V\xedv\xd3\'\xbb&@\xa6!F\x80\x8e6)@r-\x8b\x16\x12\x17(@\xfc\xf6\xf0;\x04\xa7%@\xb2\x9f\x86M]R\'@\xc8 \xd93\xad>\'@\xe9\x05\r\xb0\xa2\xb5&@\x8b\xd2P\x00E\xd8\'@\xc8 \xd93\xad>\'@\'\xbb\xd1 M\x00)@\xa2\x13\xee\xeeR\xaa%@\xc5l\x85#\x00\x10+@\x11\xa9\xf9\xc1\x01\x9e\'@\x80FA;\xb4\xa5%@\xf7PL5\x03\xb2\'@\x00\x9d\xea\xf2\x0c\xb0&@h\xc4\x9bS\xdb\\(@=S\x8d\x83E\xbf)@\xc5\xda\xc1\xbb\xc8\x14-@\xbc\xf7\x89\xa1\xc4\x04-@T\x16\x96\xce\x17\xd9\'@\x82\xf5[\n\x1f}%@s!~\xea\xf3\t\'@\x19\xe5@\xabZ7,@E\x0b$0\xf1\xd3(@\xcc\xe6{N4\xcf\'@\xbeqo \x1e\xa8%@z\xdav\xb37\xab%@\x81\xc3Wi\x1a\x02\'@\xf1\xd9\x9f\xe8\x1c\xce\'@\x12Sz3\xc1A(@\x84\xf03\xef\x1dA-@\x95\xcf\t\xda\x8bn(@9\xdd\xaa\x9e\xdbJ-@\x91y+E[\xe0*@QT\x11\x0es\x04\'@\x87\xf8z\xb5>G,@\x87*\xa38\x8c\x00+@\xbf"s\xf4\x9e\xdb,@\x91\xcf\xf6q\x89"(@`;Bv2\x9a,@\xc6e6\x9a0\x10+@\xa2Cr\x8c\x11b*@\xaf&i\xcdlo+@\xdd\xe7\xeftl2)@\x19\x00\xba*\xb0\n&@\xf5\xc5O\x0cL\xf5&@\xd8\xfb9\xf77\x80%@\xa0G7\xad\x95_(@\x8d.}\xa0\x82\x9c)@]u\xd4\xd8\x02\x16&@ke\xd3\xc0Ke&@\xd9>\xa6El\xeb&@[\x14\x90"\xc2\x97(@?\x01\xd5n\xe7\x9f,@\x0b\x8d\x1d\x12\x8ey-@\x06\x00u\xd1W\x17.@$\xa0S\xa1\x16\xea&@\xb6\t\xec\xd5t\xaa.@wlL\x06\x16\xab)@2b\x9f\x99C\x87,@\nB\xb3\xd7\x80\xa3(@?\xc5\x07\x89\xc5\x80,@y\xf94I*\xbf&@1!\x82^+\xc7,@c@\x8e\x93\x16\xcc-@\xbf\xff\xe8\xe9\x93k(@\xf4L4\x14\xb6w,@\xa9\x1bN\x18\x85\x10)@od\xf8\xb9\xf9\xb6%@\x1e\xeawMR\xb3)@\xf2\xcd]\\~\xe0\'@\x8a\xf5\x16\xf4\xe4\xe0,@\xea\xf0\x17\xc2\xd3\xd9,@\xdd\'Tb\x05l(@\xb4\x8cQ\xe1\xa5\xbe(@\x08\x0c\xd5^WV-@t\xa3\x1b\x88\xea\xd5-@\x19X\x9c\xf8/\xf0,@0_t\xc9\xfe\xd8-@\xf3\xbcd\x94\r\xee%@\xbe\xc44{\x12\x84(@\xcd\xeb\xbd\xee\x8b\xea%@hS\xe4H&\x8e\'@7Va\x16\xad\xea%@\xf5\x12p\xa2\xad\xf5\'@\xd2OXy\x8c\x1e-@2\x87j\xd3\xf4\r+@fq:\x10\xcd\xb3.@\x1a\xe2\xf1\xd6\xee\x96(@\x93\xa2Y\t\xad\xd8)@\xe2\x01R\xaa;\xb6+@\xe8\xcb9\x87V\xe8\'@\xa7c\xaa+L\xf6&@\xbe\xa2\x99\xef\xae\xae)@Z\xe6juh\r+@\xbd\x85"\x10\xef\x13+@!\x10/\xc6\xed\xe0(@\x82\xf0\xf1d\xb3?)@\xfbE\xedf\x0c](@b\x81 #\nv(@\xceW\x13l\xfd\x93(@\xbd`w\xb4`\xf2\'@Z\xe2\x1eZ"\x1e\'@%\xdaK\xb0\xad\x81.@\xd6\xaf\x8ep1\x7f(@\xaa\xfe\xff\xe2=\x0b+@\x0e\xc9!\x1a,z-@\xcd~3\x85\xd7\x96%@e$k\xdf\xbaj*@\'GK\x97\xe1\x19(@d\x81\x15\xe8`\xb8)@d\xdd!*=\xf5*@B\xaaT\x94\x8eS)@\x17\xe3r\xfa\xe6\xdc.@\xc3-*\x12\\\x01)@[\xe48\x1fzD)@\x8a\x16d\xe0\xcf4(@\xd4E\xd4\xf6\tp(@n\x12\xa1\xce\xe8\x8b\'@\xe1x\x88\x80\xdb&\'@\xbcPs]\xc35)@7\xde~m\xcdW,@@\x9c\xec~vc-@\xb3<\x8c\x98\xaa\xc1\'@\xbb\x8fC\x98\xad\x89%@\xd0\xe4@\xf6\xa3\x11+@\xea\'u^\xd1\xc7\'@0P\x18#\xd3\x99&@8\xa7\t\xca\xac\x16+@\xf6\x84u\xb8\xca\xe9\'@\xdc\n7\x05\xc5\x1b+@\xd0\xc2\xd4\xc7[q)@\xfem\r\xbd\x10o)@\xe4\n1\xa0!\xbe(@\xd8\xc0[\x88\xaac)@\xeb\xc4\x13\x8cP\x00\'@#\rj(\xfc/)@)\xeene\x0b\xfb(@3\r\x85\x93\xb3X(@8\xd2\x18\x12\xa0l(@Q\xe57\\\xb9\x07)@\xb6\x1c\xac\xa2\xd4\x1e+@p\x81\xc2\x01\x94%)@4]=\x9fC#)@@\xadt~k\xfe(@itt8-+)@\x96\xc9\x7f\xfb\xe1\xa2(@T\xbdo\x81"d&@\x81\xec\x94\xcdz\xde,@\xaa!\x1c"\xe0N&@`\x0e\xccW\xcbY(@[\xbb}\xe0&y(@\xb6\xc5H\x93\xca\xcb(@Hv\x88\x0cz\xb0-@\xd8Mg\xdc\xfe\x8e(@B\xc5\x8c\x8a\xc2\x02&@\xd5\x9cW\xba\x86\xd4%@\xb4\x84\xd4\xe9\x92a(@Z\x98\x87\x7f\xa0P-@:\x84\xac\x99X\xde-@\x07\xda\xd9\xd0\x08\x97(@\x8cz\xad-\x17\xe8(@\xd7N\x97\'_\xd0(@\x9c\x7f-\x1dx\xa6(@\xb3U\x8cU\xf5\xb5-@/\x13\xa7`\xe5\xc8&@\xeb\x88!\x983\xa9-@\xe2D\x82lp\xcc(@\x00M\xa1\xd7\xa9$)@.M\r\xc2"v\'@\xef\xd1^i\xa6@(@9T\xdb\xa1\xfdB-@\xd9iW\x03P\xb4&@)u\xf8@_\xbc\'@g\xc2`\x93c7.@#\xfc\xa3\xde\x9f\\.@\x86\x94\xe0\x86-\xc4&@B\xf6\xaf\xf7\xe6\xc8&@e\x7f(\xfeKC&@\x81K\x0f\xc3\n\xe7-@QuR\xf3ia&@W|\xf0\xbd\x01h&@\x046\x11\xe7\xb4m-@\xb8Phs\x03x,@\x94\xb2\x0c\xbdPj-@5-\x8ev\xf5\xd9(@\xfb\x8a8m:7-@TK%\x8f^\xb8&@\xe4\xa2/\xd3\xc0\xde%@\xe5R\x17-\xbf\x8b,@^\xe1\xa1b\xb9\r&@\x81\xc3Wi\x1a\x02\'@\xe7\xb4\xbe;\x10\xe8+@@\x85\xa9\xec\xa3\xd6&@\xfbl\xce-\xdc\x9a-@\xe7\x15;\xd8\xe8\xbe&@\x96\xed\x91f\xff\xcf&@\xedK\x84\x82%m-@\xed\x89\xa0)\x93_.@O\xd7+6\xae\x8a&@E\xda6KK5.@\x93\xa0\xbb\xe6a\xe9&@\xde<\x9e\x91\x99M&@\x9c\xc7fzWB.@\xf4ip\x91`N.@\x1a\x1b\xfd\xd1k\xd7&@}z\xf47\xb4\x18-@\xd9\xdd\xea\x13\x18r&@\x8b\xc9\xfa\xb62\x1f.@\xe6v\x88M%\x05.@SM\xa8T\xfb\xbe&@o\x9a%\xbfov-@`\x13y\x91\t\x9d-@gd\x94,\xa4v-@\x9bT\xb0\x01\xd2\xaf&@\x8d\xe8a\xd0\x05\xf0%@\xdf\x9c\x8e\x12\x83\x92)@0_t\xc9\xfe\xd8-@D\x9a\x9bE\x97\xa6%@\xd6\xb6\xa4Xq\x8b(@*\n\x07@\x85\x1d*@\xde\x19\x8f\x04\x00\x8c-@\'\xde\xd2\xff\x9f\x9a%@Q\x13\xab\xec\xfd\xac)@\xa38K\x00\t\xb2\'@r\x9evuK\x98-@\xb17\x01\xfd\xb9\xc0&@\xfcq\xc8\x05hX*@\xf8A\xb6{\x9bc*@\x97\x99\xb4N4g,@\xa4\xa1\xc0\x8f\xcd\x8b\'@>\xc6\x928\n\x87%@\xe0\xc1(W\x85\x8e\'@!Pb\xbc;\x98%@\t\xa9)\xaf3\xdb\'@\xf5\xcc;O\x15$(@V7\x86\x8f\xcb\xa6%@\xdf\xc0\xe2]\xa6\xe6)@|\xcc\x18\x80\x08\xad-@|\xbd\x05tda-@\xb2%r\xd7p\xa9%@\xcfm\x03\x85\x83b-@\x1cs~^\x19\xbd-@\x01\xf8\x91i\x80\xe3\'@v\xdf\x97$\xab\xdf\'@>\xb5\x00\'\x05A(@f3$\xdc\x94b*@T\xed[\xdb\xbe\xc2&@\xe6\xa1\x8eH\x0e\xee&@\xb0\x8d\xe4\x0c\xe9A\'@\x9aj.\x99\xae\xc9\'@\xd8\x91\x81CY\xd8,@J;\xd9Tw\xbc,@\x8a\xa5\x1c\xb2\xc8\x02(@8\xa1\x19$\x0ef&@`\x83\xeey2\x14&@\xb2v\x98\xf88V)@\x05\x95\x003-\xe2%@\x9b\xe0bx\xb2m(@\x94\x801\x82\x1fp(@!p\xbe\x1b\xdd3)@\x01f\x84 \x84x%@D\xef\x8fg\'\xc2&@)\x9cN\xa8\x01-)@f%\xb4\xc2\x14\xac(@\xbe-6\xe5\xbc\x15)@S\x8c8\x97)\r+@\tjc\x9d\xfd\xd4*@+\xc6^F\xe8\xdb,@#<^9\x8f\xcb\'@j\x01\xc5a+\x0c-@\xb8\x96pJ$\xa4)@\xb5B\xdf\xcc\x10\xf9-@YM\x8e\x80q\xa9%@y\x95\x03O"\xd8\'@\xce\x04q\x08\x14\x9f)@\xf7\x88 T\x9eM,@\x02\xcd\xec\x03R[)@\x04\x8e\x97\xf4\xee<(@\x84\x19\x99"p\x8c(@\x17\x00z]D\x97,@\xf9\xc9\x80\x95\xdf\xcb%@H\x1a\xd3#\x0c3-@\xa2!8O\xb9\xf8(@\t[\x0ca5\xb4)@\x18d\xe23\xa5\x8a%@\x17\xf7\xae\xb6G\xcb\'@\xc9hLl\x9f\x97)@\x82\xcap)\rB-@,\xf7\xf2"\xd6\x86\'@\xc9\xb3\x1e>\xa3U,@\xe3\x06\xa2s\x99g+@\x14\xc2\xec\x00\x03n\'@DX;\x82\xca\xae-@Y\xbbSH\x1d\xbf&@d)\xf7C\xb5\xd4+@\x1c\x14F\xc3\xce\x00.@V\xea\xfd&\xdc\x04.@\xb5\xfd\x03\xb7>\x8a-@\xe9t\xd6c:\xd9&@s\xee\x81\x94\xca\xc0&@\x13[1TxD.@,_\xd2\x85FN.@\xae\x0bz\xa4\x8d\xe8&@\xd3!O\x8e\xb9\x19(@y\xe7 \xc2)\xcd-@pD\x7f\x04\x97@,@\xac+@\xf6\xc7\xba&@$\xbd?\x17x~+@U\xd8_ \x103-@~N\xc7\x9a\x18\xce&@\x1c\xe0\xf3\xbd4\xad&@\xff\xbb?eo\x0c(@\xb9\xb7x2\x9aR-@3\xc6\\g4s&@Z\x0eW\x95o\x13.@\xd2\xec\xaf3QU&@\x98\x1d\xad\x17\x95\x9a&@\xd1\x00f\xf0~Q-@\x9f\xa4vu\x7fB&@cJ\x93Y\xb1\xd3+@p\xac\x9b\xc7v\x87%@\x02U\x93<w\x95%@lb\xcb\x83\x0f\xa7%@#\x8c\x91%Gy%@)\xf1~\x9b\xa2u,@`\x1b\xdd\x03\xe9.&@\xe8\xb5wZ\xa6\x82%@\x8d\xcb\x12\xf2\xe1C-@t\xd2~\xbb\xd2\xa1%@\x11\xb8\x0f\xbb\xe1\xb8&@B\xc8\x8eGL\xbd%@\x97\xa8+=y\xab-@\xf3\xb5\xb8(\xe1\xa3%@\xeed\xbe\x95\x12\x99-@\x0bP\xe8\xcc\xeea-@R\xbd\\\x12t\xb0-@#\xf5A\x85\x05t\'@\xe7)\xe0\x84\xa8\xa0%@\xdd\x82\xd3\xee\xe8\x00.@\xa7\x1f\x94\xdb\xcea(@\xef"N\xad\x1b\xd2,@\\\x8bk\x817z\'@\x91\xf0`\xadu9-@\x15\xb6\xef\xc9\x16\x84(@(\x04\x87\xeaH\xe7,@\x9d|\xcd\xd7\x8c\xfd(@d\x81\x15\xe8`\xb8)@\xf5\xa7\xb0$\xb1X(@&@\xc0\xcaS\xd5(@cn\xe9\xc7\xc3E&@\xff \xb2\xd2#\xd5%@\xb7\xb9X^\xaf\xb7,@ \xac\xee;\x9b\xfa&@\xc2\x8a\xd7PH\x9d%@\x98\xb2\xf9o\xa5\xac(@\x1e\x98&\x15\x10\x16-@k\x97\x90\xba\xae\x9c(@M\xea\x90\xf8\xa2\x17)@)K\x9d\xd9\xea\xa0(@q\xbb\xa3s\xc0\xa9,@\xbb\xf7D\xab\xb9\xc0(@yGe3\x924+@\xdf4\x05g\xeb\xe5&@\'!]\xbd\x85\xe6.@\x1a\x18\xbb\xd5P<-@w\xe9}A\xf9\xfe*@\xa0\x13A "1(@\xc1\xa9\xd7\xe4"\x14-@&,m\xe5\xa1\xe3\'@$eZ\xbf\xadu,@\xbb\xb6\xe7W\xad\xe0*@\xb1\xd4\xa6\x9c\x0e\xcd,@\'z\xd2\x9a\xe3j(@\xa7\xc9\xe9\x1c\xeb\xec%@mG\xdc\x99A\xcb(@\xca\xda\xef\xf02m(@\xa5\xe4\xe4\xe4\xb1\x8f(@\xf3)\xa3\x9f\xbc\xc7(@\xf4x#\x89\x89\x9a,@\xa6I\xa9\x94\x0e\x1a.@\xc9\x91\xa6=V\xd8-@\xdd\xf8\x03-\t!&@\xfc\xae\x9d\xcevV(@8vp\xe5\t\xd9,@\x1ac~Z\x13n(@\xeb\x95\x95l\x86\xf7-@A\x9a\xd9Xt\x8b,@\x1ac~Z\x13n(@$\xb3\xa7\x13d\x98%@\xe4\xd1\x1c\xab\xbc\x94(@\x94\x8a\x95\xa3\x07\xa1,@ob\xfeb\x81\xc8-@N\x92\xba\xb1j\x93,@\x93\x0c_t\x0e\x14)@\x13\xf1e|^],@\r\xab=\x1b\x9f\xa6,@6\xf8\xefp$C-@\xc3\x85\xc5\xa4A\xe4(@(\x98N\x89\x17\xea-@\xdbV\xc9p\xcc\x88%@k\xad\x93x,\xf2%@YF(D"\xd1,@R\xdcEu\xc8\xb6*@\x06iM\xbch\xcd-@C\xed\\\xae\xfb0)@T\xb2\x1fo\xbb\xef)@,\xf1\xb8\xe2A\xbb-@y\x8e-\xe9f\xe9(@OaH#\'\x8f%@5\x9a\x83z\xe9\xbf+@^\x7f\x9d\x14\nz%@1\xf6\xb6[`W,@\xc7\xb7\x0c\xb5\xdc\xf1)@\xbd\xa6\xe4I\xb0\xf9(@@W\x96\x1dUU,@\x80\x1d\x9e\'\xf1\x8b%@K\x9d7\xa2\r\xb6&@\xd7r\x06\'\x9c\xdb\'@\x8a\xfd\x1a\xe4:\x8f%@`9\xc3{D\xec&@\x1c\x0e\xf6\x02\x03\x95.@\x19\x1f\xd0@\xe1\x04)@O\xef\x0b(1.(@x\x04\x1f\xd8\x9d .@e1\x08\xc4)E)@\xc5;\x16\x80\x9b\xb4,@\xdc\xb8E\x18\x88\xb3\'@iv\x19\xc2\xdb\xcb+@\x14\x92z?L\x87%@\xb8\x96pJ$\xa4)@\xcb~\x1fCP\x16)@E\x00\xed6*\xc5+@\x1d\x93\xf5\x9a\xd1>\'@\xf6\xa2 5\xfc\x1a-@cj\xea\xdd\xbc\xb2-@\x98\xfb\xc1\xa2\xa5\xe5%@|_^:eL,@\x91D\x08\x1d[g-@aR\xb4\xff\xe8u,@Z8~\n\x0c\xd8\'@\xc6\xed\x0c\xf1\xc8\x05\'@\x843\xd1\x16\r\t-@;r\x01\xd4;\xbb&@v\xeb\xe3\xd8,\x97%@\xfd\xad\xfe\x87.z&@\xde\xbb\xf4?Z\xb8(@\x014\x1c\xe8,\x99,@\xb6B\xf9\xb8\xdb\xc8+@\xe1n{\xc8)R\'@%=%\xe3\xe0\xb0.@a\x12W<1x-@\x02\xfbT\xe9@\x16+@\xaaH\xf7\xc3s?-@s\xbb\xa2[\x1ez-@J\x83\xf3~\xc8\xba(@\x82W\xc9\xad\xfa\x96-@uA\xd1\x817\x7f*@\xb6Y9F\xe7\x89-@\x81\x1b\xcc\x91\xb6M.@\xd8"\x91\xa0\x12\xfb,@y\xc0Bw\x85\xe9\'@\xe379\xbd\xdeU*@\xb5>o\xe3k\xc9&@\x0f<\x8d\x88\x8f\x18+@\x14\xe2\xd5\x19j\x92%@\x1e8\x93\xa4\xe7]-@x\xf8\xf5~\xcd\xc1&@\xc3\x99F\xec/!(@\x19\x81WPw7)@\xbf\x01\xc9t=\xa2\'@\xaf\x15\xdb\x00\x08\xc1.@0?\x87U\x82\xaa.@\x99O\xaeC|\x08)@\xf7\xfb\x03\x07\'S,@\xfb\xcc\x87Q\x1b(.@\xbd\x1cS\xe3a\x9d(@\xeb\xda\x82+\xb1\n)@\xb9\xb51-+\xa2)@\x94\xea\x04\x08\x9ei(@\x96\x19\xc4rb\xb9-@\x92I\x8eK}\xa4-@\x0f\xfcgP\x83\x8c,@*\xa5W\xd3\xa8(-@\xf3:\xb1Rz\xc7&@\xf3w\x8b\xf7\x80\xd2,@4\xed-U\xe4\xec\'@R\xdd\xe5\x1c\x956-@S\xb7<\xd6\xc0\xf9-@\xe5\xab\x05\x7f\x84\xdd\'@\x0eX\x9a\xe8\xc9}.@a\xe8Se\x13R\'@J\x13h>no-@\x9f\xda\xe3\x9769-@\x17\xec\x98h \x0c\'@Md\xaf\x01\x14?\'@\xd2\xd0\xd6\xa67\xc1,@\xb4\xfe\x1c_\xc9\xa1-@\xef\xe8C,\xa4l,@\xf9\x9a@\x8c\xbdB\'@FU\xf3Nx5\'@2\xb6\xe2\xd7\xff\xa1%@S2\x9d\xce!\xf1&@\x03z<\xc1\xf1\x17-@\xd4\xea>w\xb9\xc0+@\xe0D\x9b\xf9\x02\x07-@\xfb\x19I \x19\xcb%@\xb1h6\x9cf\xdf&@&\xe6\xb2\xb3\xc2\xea.@\xf1\xe2\xb0\x97\xee\xfd-@x\x06\x8a\x8b\x96\x05.@p\xf3j\xd3\xc4\xd4*@L\xb4\xf9\xcaQ\xc7\'@\xac\x80\xa8\xfbKn)@\xf99\xfd\x04V\x1a-@\xbf\x85\xd1\xffk\x83*@\xf4\x1d\x96\xc2)\x1c.@\xaf\xc0_A\xb9\x88(@\xb0B+pNb)@\'{\x06rW\xca%@\xba\xb2\xf6^\xb4\xa5,@\xa4\x17\xd4\xad(`.@\xb8\x11\xd7\xf7\x99\x03.@\x13\x05\xc0jk\xba-@\xb9xs{\xb9[-@\x9b4Xh]\x18-@\xaf\x9c\x07\xea\x08k,@g "\xfby$-@c\xab\x1eUA\x93,@\x9d\x0e\xd5s8\xe8-@-\xc5W\xb5i\xa0-@.V\x97P\xee\xce-@f@\xd4,f\xf0,@j\x05\x1a]\xbb\xef)@\xd05Q3\x83\xd8\'@\xde\xdd\xb1\xa2\xf1o&@Pz\x9f\xfdnn.@\xa8\x80\x8f\x82FL-@\x1dD\x98\xb5h\xcd,@\xc8b\xe2\xbb\x0eK.@\xcd\xd7\x8c\xda\xfa\xbc%@{\xf2!\x94\x13I*@\xcc\xcc\x8f\x87\x1b\xa6%@\x90e\x82z\xd3\xab%@\xa1\xeflU]\xd0,@D\x86\xc1Z\xd6\x1e-@L\xc3\xfe\x91\xc3\xbe-@*\xfc\xff4\xb5\x84*@\x85\xd0\xcd\x15mD-@W\xfeh\xe7\x9a\xb0-@\x87\xa3\xdb\xfb\xc7C-@)\x86\x1e\xc3\xca`)@\xa4\xb1\x08q\x18\xd1\'@\x02\x1fK\xaa\x93\xbd-@y\xe0\x19\x83Ys,@fP\xb4\x8b\x12\xfa\'@\xb4\'\xed\x0b\xacj-@\xb86BV\xad\xfa\'@\x127\x84L#\x15+@?\xcb\x1a\x93WN.@\xb0\x97\xd60\x90\xde(@\x93S\xab\xf1\xf6c,@\'\x84\xe3\x99\xb3\xfc,@\xaf\x04\xf2a\x18Z-@:\x86\xe6\xe6e\xc1&@\xdePG\xa3\xe7\x81%@\x80\x01\xfec\x98\xf2)@\x85O\xea^(\xe8%@\xf5\x06\x0e\x84\xc9n\'@7\xde\x86_\x1d}-@\x96\xf6\x1a\x1f\xd1=-@$T\xd8J\xc6\xa3-@\xa67\x062n\r+@5\xc9\xa5\x18\r\xca\'@-q\x8ed\xb3F-@O\xac\x87\xdaE\x07)@[\xcb\xed\xc8S\xb5-@\\)\x92\xb2\xbfx-@\x1amE\xcb\xa4t(@9\xb6Wv\x80p-@\xe6Y\xea\r{;)@\xf2R:\xb8I6)@7\xc3\xb9\t\xe8".@S\x90\xbb\x1cjn,@\xc7\x05\x0f_\xce\xa5&@\x04vG\xe7hk)@I\x93\xe6\xed\xa9k(@D\xbfl@n7&@\x86\x8c\x8e\xe3\r*)@V\xbe\xff\x8f\xe2H-@\xe8\x18\xac\xb5[\xc1(@\x8e\xd6g\xd9\x05\x98-@9\xb4a\x12~\\-@\xf1p&\xfc\xaa\xb9-@\x80\xe6\x08m^\x84(@\xeb\xa4\x18\x12\x1f\xde(@\xbd\xf5\x18\xb8\xb2\xbe&@\x1b\xe7\t[x\x9e-@\xff<\xe3K\x83\x87-@\xeb\xa5n1%\xe1(@z\xc0\xe0}\x99k-@f\x85\x98\r \xd3%@\xbf?W\x8e\x08\xa2-@\x97\xb0H\xf9\x91\x9b-@\xae\xfd\xd8\x82\x84h(@\xc8\x8d{X\x8e\xec-@\x00\x11\xcf\xb7G\x92(@zA\x1c\xa2\xe5\xb1,@\x95dH*\xd6\xc6(@\xb4\xcf\xa3\xeb\xf5\xd1(@c\x8cg>\xcb\x82+@V\x99X\x9dOf+@\x8f\x11\xde4\xfd\xc1.@R2\x84\xef7\xaf&@:\r\xb2){H(@\xba\xb2\xf6^\xb4\xa5,@\xdb\x1a\xb6\x02\x9c\xe4(@\xc0<\xee\xe9\xbc\x03&@\x7fK_\xf1\xdb\xcd-@\x83F6\xa9\xa2x&@\x0e\x8d\'\xf7*\x04.@lf\xe5z\x9b\xac&@\t/\x19\xa6B\x03,@!:b\xd1\xd3\x8a-@=\xa5HIB\xcc&@\xf7\xb8\xf1\xd1\xba\xae&@\xa9\xc4\xb5v4\xe8&@o\x9c8\xd4$#(@\xab\x7f~\x15\x82\x14-@\x87\x04\xf5I9\xe3+@\xbb\x89-\xc0\x13\x1c-@\xe5p$\xa9x\xab-@\x92\xc2\xa7\xbc\x9c).@\x0c\xb8\xdav5\xd2+@8\xf3\x9dG$w,@\xc1\x04?3T\x8d,@\x04\xe1\xd2yeZ-@\xa2\x04\xd1o]\x04(@\xd1\xb7\x86\xd2n\xb5&@|F\xbeR\\-&@\x83Bd\x1cS\x1c&@\xe3^#\x8c@\t.@j\x15\x8c\xe4\xca$.@\x02\xb9Y\x9b}\x82%@\xb5b\xa0\xed \x90.@6\xdb7\xa4\x18z,@\xe0(\x83%\x8d\xd9&@\xfb\x8fd.\'e&@GuS>\xb0\xbc%@\x80V\xae\x98\x08 .@C\x87\xc8\x9d\xb7J&@<\x13\x0f\xbf\xf7\n,@\x86\x9eZn\xf8,&@\x8ft\xbd\x02\x11\x08(@\x97\xa7\xdc\xd7\xdek(@\x82\xe5n_\tx%@t\xdc\x8c3\x9e\xc4%@\xea_e \x1fb)@\xf6\xe4\x95\x00\xab\xf7,@Y\x19\r\xd7\x9cX)@gp\xbd\xac-|-@\rNdx!i,@b \xdd\xec{g\'@\xe6\xbae\x8d\xcf\xa6-@0e\xd8\xf9\x9f\x8e(@\x9b\xf8\xcb\xafv:-@U\x91\xed\x9f\xf2\xbe-@`\xa8L\xa3\xd0\x16-@M\xd4`\xae8\xc1(@\x1b\xd9-:\x93\xdf&@\x97\xac\xe0\xdd\x80\x99-@\x1b\xd9-:\x93\xdf&@R\x87\xc1\xc1\x9ah,@\xf6n\x89\xc5o\xe8-@Ck\xef%Mq\'@a_x\x02\xdc,.@\x15\xb6\x15\xc1/|-@-\xd1c\xe0"\xd7,@\xea\xe6f\x9d\x90\xc6(@]\x82R\x06r$.@~o\xddR\xf5\x89(@\xe9a3<)}(@>\xb39Lc\xb8-@\x9e\xb0\x9dn\t\xb8,@\xac\nf\x9d\x01\x94,@\xde-\x93\x12\xfc\xcb+@(*\x8a\n\x1ev%@\xd8w\xdbu\x02F,@\x89m\xd4U\xc1\x02.@\xdf\xb1^\x8d\xd0\xc8%@\xad\x1c\x98\xd5\xe7\x96,@\x1e:\r\xa5\x1c\xe6-@;\xa7\x8b:\rz,@\xf6\xe3\x1a\xcc\xc9\x95-@\xecF\xd7\x84\x94\xf9,@\xd7\t\xe0/(\xdb-@\xbeS\xe9\xdd\x87e-@E\x91P\x8f+\x8b,@\xf0\x94\x96\xe8n\x11+@-\x87_\xaf\xae\xdc\'@\xfa\x91ymm\x8e(@\x02\xf3\xde\xcdh\x94\'@\x8f\xb4\x80\x93m\xa3,@\x96\xa1!w>K-@\x98\xc7"\xff_\xc2(@k\xac\xb9\xa9\xa2g*@\xa1C[\x14\x9e\xb2,@\xcb=?\xcfa\xe2(@v \xaf\x06\x85E-@\xcf\xec\xb6#\xc57,@\x97\x9a\x89\xf7Y\xd5-@\x9cz@\xf4L\xb2,@\x95\x81%`3\xa4%@\x8c\x7f\x08\xfb\xf8\x9d(@\xed\xee\x1c\x19%\xe3-@\xff\xaa\xd0f\x97\xce-@]Luju\xad%@\xf9\x88w\xd1\x1c\xac(@\xa4\x0f\x8b\xf0\xdc;.@K\x92\x1b]\x8b\x1f-@\x9ej\xd4gQ\xff,@cA\xb9\t\xb2\xad(@%\n3\x18Q\xe3,@\xe0\x04\xb3N\xcf\xda,@5sQ\xbfgV,@\xcd\xcc\xe8\x00\xaaA-@V\xae\xb2\xbey\x96%@\xfaF\xe3\xa4\x96\x1d(@\xfc7\x08\x80\xc3\x88%@\xa7h\xb1\xcd\x9bn-@)\xb7\xa1\xbb\xaaw,@\xccQ\xa8L\x83.(@\xe6\xc1\xdd\xdcE{-@\xb4\xf9j]\x08Q-@\xfe\x9d\x1e\xd8\xd9\xd6,@4\x07\xcf\xa9\xbe\xc9(@\t@\xdc\xa2\x959.@A\xde\xa3E\x95d-@\xc67\xb5\x92\xed\xdd&@\x86\x1dM\xc1\r\x04(@\'\x9b\x15\xd5\\\x85,@\x9dAa\x90c\xc3(@\xb3\xcadB\xa0\xbf-@\x7f\x19\xb5mI;-@\x85H/Em\x86-@\x1a\x08w\x9c\xc2\x0c-@\xac\x15\x92\x03\xe6e&@p\x87+\xcd(\r(@-c\xf1\xa0\xdf\xc6\'@\xba\xb3\xaf\xbb}\xcf(@}\xc1\xc33\xb2z-@\x01\xbe\\\xf2\xb5u-@\xa9\xb3\x19#+\x1a&@\x05\x1aN\xa5\x15\xd0+@Z\xb9\xe0`\xba\xb4,@\xdd\xccq=\x12M+@\x81\xe2\xb2 rN\'@\xb0J\x9e\xff\xdb\xb4&@\xa0\xf7:\xd5\xd3\x1b.@\xf7\xf5;\xaf\x8f\xdf-@Tt*\x1c\x12\xf3(@?\xe0\xa2L\xcd\x1d,@b\xd17C\x0ck,@\x0bY\xe8n\xc4\x97-@\xc7\x90\rM\xa4b&@\xb1QB\xaf\x90\xac&@\xbae+\xce\xc0\xa1-@d\xab\xcd\xff\xb9((@\xf7b\x10\xdb\x8e\x8e.@o\x05\xcf\x1cj6)@0\xd0R\xa6]\xc4.@EE\xd0\x8aA\x9b&@\xd0\x1e&U\x9f\xc3&@\xc4.\xdf\x8d(\x95-@\x13y\xb1\xb1(=)@\xab\xb8P\xeb\x9d/-@\xe1\x97\xf1U\xf6\x8a-@Y=\xb1\x8f)\xcd-@\x81\xb5\x89\xe4\x11\xa8.@\xca\x9bk\xe9\xf8\xc8-@>\xb2\xb3\x17c\xd8&@\xeb%\xab\x88zX&@\xe2\x12\x05\x80"\xf1&@\xb2[\x1e#\xb16-@$\xe1\xb2\xe2V\x05*@\xa7\x892~6\x85-@p\x91\xd8\x8d\xd7S-@\xf0Q\xc7F\xcf\xbf.@\xdafe(\x1e\xc0+@-\x12\x122\xb5\xa1-@%\xd8\xa5\xa3\xd3\xbf,@Y\x07%\xca\xe6\xc9,@\x13h\x02W\\\xf9,@K$\xf7\x00\xf2\xdf(@\xd2\xcf[q\xf1\xaa(@\x8az\x1d\xc0\xce\x10)@U\xd2\xe6\x9c\xbe\xec%@\x1fs\x05\x8d\x16.&@\xd86\xa6R#h-@\x15%oyi?-@\x8f\x8dmS\xdf\xa6*@3A\x12\x93}\xc5\'@M~L6\xf5Z-@A\xed\x8d\x80?~+@\xcf\x81G+b]*@\xad\xba\xcf\x13[\xe5%@\xf6\x9aS5\x96S-@{\x90\x11\xe2\x01}-@\r\t\x8b\x0e\xcc\xfa,@\x8b@q\x9f\xa8x&@\x17\xbf>\x83\xeaq,@\xb9\xed<\x14\t\xe4,@\xc2\xef\x15\xdb[\xc5\'@n\x99,[\x85,-@\xb1\x99\xcd\xec\xd1\xf5&@$\xda\xf7\xaa<\xdd&@\xdc\xd5\xd0\x9c\xa9\x15+@b{\xb3\x90\x9c\xb6.@\x90\xa7t\xf6u\xe9-@\xc2\xb0\xa1\xfd\x14\xd6%@\xc1\xdfp\x89\x05\x0f-@q\xc3\x91\xff\xd5\xe6,@\x06M\xb0\xd5C#.@\xd3\xbd1T\xddJ,@\xbb\xa6\xbf\x08-\x9d\'@\xc5\xe2|\xf0\xd8\xc2%@\xe4q\xc2^\xda\x05(@\x91\x1c\x98\xdem\xe0,@\xf4\xe8\x16z\x0c\xd1,@k\xa8\xfe\xb3\xafk(@\xf7\x96b\x92\xfa\x07.@x\xfa\xf9\xc1=T-@\x10\xaf\x81\xd7P)-@\xe8\x11\x1adp\xae,@m\xfb\x90\xdcL\xe1)@G\x12[\'\xdb\xdf\'@\xf5\x88\xcd|\xc5\xa9-@\x1f\xf5\xc31\xf5u,@\xae\xd7\xb6\x954\x1c.@y\'Kh\xad\xe9-@WK\x945+E(@\xa7Y\xcb\xfd\xc9\xa2)@\xbe\x10\xd6\xd0\xecg*@\'\xcb\x97u\xa7\xa4%@\xd9C\x1b:^F-@p\xcb\x90\x93n\x91%@6~\xe4\xd53v-@\xb6\x19[\xc7\xff\xfb,@\x0e\xfa\x87\xd1\xe9\xa1%@3\xa7\xc5\x9d\xef\x83(@\xa7Y\xcb\xfd\xc9\xa2)@\x15\nSB\x1cT*@dil5\x12\xc3\'@m\x8a\xd9$\xa1\x8f.@\xb8k\x88\x06\xd2\x93-@$\xa3PM)\'-@\xce3\x1c\xe2\x86x(@{\xfa\xeb\xc7\x9d\x05-@C\xc9S\x07\xb9$)@\x80:%\xfd^M.@\x1ao\xd4|\xce@-@\xcfx\x10.oh-@\xb9\xdf\x92\xbb\xc1c*@E[5;\\\xb6.@\x84G\x15\xcb\x16L-@\xf1\xe2\xb8T\x05\xaf\'@\x8f\x18G\xf1\xb6v\'@\xc1\xec\xcb\x7f\xa9s-@\xf8\xb5\x11\xe2\x18\xd2,@\xba\x9c\x08\xb8x\xc1-@a\xf7A\xfd\xe4\x93\'@\x94\x7f\x1f\xdc@\xa4-@\xad2\x8b\x16\x18\x8f-@\xd54f\x0c\x80\x1a*@\xe8\x061\x90?\x83\'@_2D\x07\xe3R\'@\xaf8>\xc1\x032.@O^w}0\xbd,@\xc0N\xaf\x11\x83\xb5-@\x96\xe4Y\xff\xaf\xd9*@\x9e\x90\xeeZ*\x80-@\'\x99\xb7\xd0g\xa0-@\x8f\xe2\'\xecL\x8b-@\xff\xd0\n?\x15\xf6&@\x1e\xe1\xf5\x13c\xd8&@5(d\x0ew\xbd&@\xdb\x95^\xc9C}-@T\xd0<8*#(@\xd4\x85\xcd\xe5\xa8\xcc-@\xdb\x95^\xc9C}-@\xcf\x8a@\xd0\x85\xe5&@\x17\x18\x9fl\x19\xb5&@\x8dBz\x13\xbc\xb1)@A\x12\x19?\xf7C-@\x82\xd1\x06\x86c\x82-@E\xf5\xd7\xa6\xa3\xc7&@\x92\xc3\xbdW\x96\x9c&@5E8wq\x86-@\xda\xdatW\x98\xa5-@\xa7\x82\xb2\xbb\xeeE,@8\xe3\xf0?\x9f.,@$@\x98\xc1DD,@z.|\x94\x9a\x89-@Bu*\x91\xef\x96(@\xc7\x19\x05\x97\xe3\x9a,@`\xe4\xf6\x05\xb6\x90-@\x9a\xa9\xac\xed\x12\xdc+@\xa0\xcf\x1c\xa5\xabe-@\xa4\xad\xf2\xe2\xbb\\-@A\xb7\xed\x96\xc8m-@\x9f@\x95\x95\xf3y,@!\xeb"\x953\x7f*@W\xde^\xbb\xe2I&@\x91\xfe\x99S[\xb7+@\x10a\xd5\xf8\xdb.(@O\xe8\xaeZ\xb6\xe0%@\x91\xfe\x99S[\xb7+@~\xe2\xdf~\xd4\x0c,@\x96\x16\x9a\xa1V\x06(@5sQ\xbfgV,@3\x0f\xbe\xbe\x8f*,@\xa6\x02U\xd6?\r.@\xc6\xdb\x17\x9f\xb8\xf9+@\x84\xfc\x81\xca\xff\xbd-@d\xdaF\xaf\x93\xfe(@\x81py\x87?\xb8,@\x0e\x15^U\x19w,@F\xf9\xdcC\xa1\xc8)@\xd6\x89.I\x81\xb9,@\x97\x85\xcdm8\xd3(@=\xfbE6j\xf2(@m8U\x8d\\\xda,@\xa0"\x13"\xc5\xb0,@\xde.\xa5R\xf2\xe3-@\xb1\xeb\x93\xef\x0e\x04+@\xfbp\x14L-\xcf(@dy\x04kh\xaa(@i3\x0f\xd4\n\xc0(@v\x0c\xf0\x04\x1a\xe9(@}.\xccq\x1d\xb0(@\xcc\xb9\x84\xcf\x82\xc6(@\xcc\xb0\x05JD\xac(@M\xc7\x9ev\xd0\x1d)@\xa4\x1fqf[\xf6(@\xc4\x81\xdc\xa0/\x12)@|>\x8934+)@\x05\x7fv\xa9\xb6\xf7(@\x18\xf9\xa0\r".\x00@'
p29
tp30
bg3
(g4
(I0
tp31
g6
tp32
Rp33
(I1
(I1178
tp34
g13
I00
S'oN\xc1Pz\xe4S@\x86\xfbO\xf5\xeb\xefS@\xc1\xc1-\xa9\x7f\xebS@\xb1k\xd6\xd1A\rT@\x85\xa21\x95\x90\xa2S@C\xbdN\x15L\xf0S@fj4Rz\xb8S@\xc2\x1c\xea\xed\xca\xd4S@\x19]4\xbcV\xcfS@R\xf2\xf9L{\xe1S@\xba\xbb\xfeGF\xe3S@\x9d\xcbC\xdaX\xa7S@\x8d\xe7\xde\n\x12\xe1S@7\xfdp\xb3\x0e\xc2S@A\xb0\x9a/\x1f\xecS@\xf30!\xbd\x07\xe4S@)V~\x0fl\xccS@+{x\xfe(\xd1S@\x0c\x8f\xb2\x94O\xe2S@\x14\xf1`\x15}\xe1S@8\xe1R\xcc\x89\xebS@e\xc5g\xe3V\xcbS@\x95O\xfa\xd4`\xeaS@\xd9\x0b\x91\xaeE\xe2S@vh\xfb\xda\xd1\xcbS@fw\xfa\x86\x15\xe0S@v\x85\x7f\x84\x88\xedS@7\xfdp\xb3\x0e\xc2S@IM1p\xbc\xd2S@\x9ahhI\xba\xdfS@\xb8\x9eC\x87/\xeeS@\x80\x90[\xee%\xd4S@\x06\x9f87@\xb7S@=/\x1d-\xbd\xcbS@\x85vY$Q\xd1S@\x9f\xd1\x18\xf6\xca\x9fS@o\x9c\xe8\xd9V\xe4S@\x98\xfb\x8b\xbdk\xe2S@o,\x1a(\x86\xb7S@:\xfa\xe7,\xbb\xd3S@\x1b\xcdY\x137\xb5S@\xb0\xd3\x05\xc8\x03\xedS@\\x\xbbE\xc6\xcfS@\xbb\x06\x8d\x18`\xa0S@\xeeM\x16%\x98\xc9S@"\xed]\x90"\xeeS@\xe6\xa5\xfd\x08\x88\xcbS@\xfeer\xd4u\xc8S@\x1c\x98\xe6A\'\xeeS@\x81B\x8eN\x0c\xc5S@\xee\xad\xef\xa0\x87\xe1S@\xdbC\xafQ\x19\xd9S@\x1al\xb2eW\xd3S@\x80\x8b\x1d\xc4%\xe3S@=\xf9\x92N\x91\xe1S@\xf6\xab.\x9d\xbb\xc0S@r35\xe0\x13\xc7S@\xe0\\\x95g\x92\xeeS@dO\xd7\xea\xab\xecS@c\x7f\xa2=0\xe3S@\xe7\x94+\xf3e\xecS@d\xf9\x0b\x80\xd8\xceS@\xdf\x92f>\x15\xe3S@\xcb&g\xb4\xe3\xccS@\xc3\xd4\'\x8eW\xceS@q\xda-\x87\xe4\xe3S@\x82<\x89\x89\xd0\xc3S@\xfa\x97\n\x19\x15\xe3S@\xcdh\x88\xd0\xe1\xc1S@\x80\xd2\x88CP\xe5S@\xd6\x96\xe0\xf8\xda\xe3S@:\xe3\xfa\xac\x96\xb4S@\xae\xa7,n\xb7\xeeS@$eZX\xfd\xc2S@H\'[\x04A\xc2S@\x9e\xcd\x93\x89E\xe3S@\x8a@\xac\x8b!\xd1S@v\xcd\xcb\x90i\xecS@\xc5\x08@\xbas\xdeS@l\x17q@k\xd6S@\xd1uX\xb0\xaa\xc0S@< \x109P\xd6S@\xb2\xac\x89\xf5\xff\xc2S@\xac$/:g\xe1S@\xe6Q\xee@L\xe2S@\xbb\x02W\xbb\x92\xe3S@\xc3\x8a$\x88\xac\xe1S@Y\xd2\x1d\xc4\xff\xe5S@z\x12\xce\xfb\xcb\xd2S@\xdf.h\x02\x17\xc3S@\x16\xe4Zn\x98\xceS@\x12D\x94\x8fm\xe1S@U+\xb3;\xba\xc9S@\xd0X\x1e\xb3\xf0\xcaS@M$\x86\xc7\xd5\xc5S@\x97G\x95\xba\xfc\xc8S@\x18\xe4M\xdd\xdf\xc7S@\xe6\xc8\xba\x92\x98\xa1S@/iX#\xc4\xd0S@\xd9\xf44\xe7T\xd8S@\rU\x83\x88@\xd3S@\x88\xae\x17\x8d\xf4\xc8S@0\',\xe2M\xcfS@E\xd8H\xa4\xce\xd9S@\xfc\xfbs\xf28\xedS@\x15E\r`\x8d\xcbS@\xdc\xdb\xfe~5\xc4S@\xd9\xa8\xda\xe4Y\xcbS@\x05\xa5\x9cN\x91\xd2S@\x17M\xef\xf87\xd0S@\xda\xa6\xd0\xff&\xd3S@`\x10Z\x92\xca\xe0S@\xb5\x9aG\x94\x98\xcfS@&\xf5\xb8\xeb\xfe\xd3S@4\x99F\xe1\xd6\xa7S@r\n\x90a[\xcdS@\x0e\x98\x98h\x08\xc3S@\t\xe6\xff\x89\xd4\xccS@\xb3\xb5g\x1a\xb8\xe1S@F\xa5\x86\x066\xd4S@\x12\xa87\xd2$\xc9S@@A)p\x87\xd8S@c{$Q\x8b\xeaS@\xaaI\x02\xdfQ\xefS@"p3\x04\xbb\xebS@e\xb9\xe5\xcc\x8e\xd9S@+_\xc0N%\xd5S@\xdc \x7f\xf9l\xccS@\xe0x\xf56?\xd1S@o\x07\\P\xbe\xd6S@uH\xb8\xfd\n\xe3S@a\xdb:/\xd0\xe8S@\xfa\xc1\xeb\x01\x0f\xebS@&I\x87H\xb1\xd4S@\x7f;\xbc=4\xe3S@\xc8C\x11\x0f,\xb7S@\x8f\xbc\xb4\x05\xfb\xdcS@\x99\x15\x05\xd1\x00\xd6S@\x83\xf3\xcd\xe7-\xb3S@\x8b9\x03b\x0b\xd1S@\xb2\xdf\x9cX\xc4\xe4S@_\x14\x96\xdc\x0b\xa8S@2\x8e\xea\x8a1\xe1S@\'\xac\x87\n\xe8\xe7S@\xa8\xfc\x9c>\xd1\xd9S@!rrb\x18\xdaS@m\xdf\xc7\xd7I\xd8S@\xb0\xd2\xb1\xe5\xe6\xdeS@\xe2\xd3\xf3\x1a\x9d\xaaS@ \xaa\xd5;r\xa3S@\t\x11\xedWR\xe8S@\xc2\x1c\xea\xed\xca\xd4S@\x9c?\xfd\xc4Z\xb2S@\x00\xa2\x06i\xa1\xb2S@\x96s\x1eLX\xabS@j\xfa\xdf\x86\xbc\xe1S@\x89P} \xc5\xdfS@\xc3\x91^G\xe6\xd4S@\x11x\xfb$b\xaeS@! L\xb0\r\xd3S@\xbc\x83\x13\xce\xef\xebS@\x83\x9a\x031_\xe1S@\xd9\x01\x98\xda\x9f\xe1S@\xba\x95\xc4s\xa6\xe1S@\xeaIU\xe42\xe2S@.\xb5\xd9v\xa0\xe1S@\x16\xc8\x83tY\xe1S@\xde\xe2\x9d#\xcf\xefS@\t\x00\x8e\x80\xf3\xe1S@5\xce/P:\xd0S@\x1d\xbb\xa6_}\xccS@P\xd7\x995>\xdcS@\xef\xafL\xc7+\xdcS@\x07*U\x08n\xcdS@\x10O-5\x10\xe0S@\x06!^\xea7\xe2S@1\xdag\xf0C\xe2S@\x81\x94%V.\xc6S@7\x1a\xd19\xa4\xdfS@B W\xe3\x04\xe3S@ns\xf7\xbe\x0c\xe1S@d\x8c\xc2_\xa2\xefS@\xe3\xe5M\xf2^\xe2S@N\x8dF\x0cH\xe0S@\xfb\xe3D{[\xc2S@\xcc\x0f\xf7L\xa5\xc0S@\xb0\xd6TqM\xe1S@\x9b\x99\r\r\xbf\xc8S@#\xea\x1cd\xae\xe6S@U\xa3\xa6\x0f\xbe\xdeS@2T\x9b\xc1"\xcaS@\x94\xf4f|\x04\xe0S@\x90\xc5\x18LJ\xdeS@\xe1\x87\x08\xb5$\xe3S@X\xbcH5\x15\x9eS@\x1eht\xf2l\xd3S@\xf5w.R\xd1\xcaS@\xba\xf6\x8f\xa6Y\xd1S@\x8b\x14\xaf\xa1|\xdcS@\xb2\x17D\xc4\xe0\xdaS@\x93G\x03O\xf3\xdaS@0\',\xe2M\xcfS@\xd6\xc5\xf3\x82\r\xe5S@_\xeabP\x13\xebS@\x1b\x16\x18\x9e\xb4\xe1S@2\x069\x00%\xeeS@c3gdr\xccS@\xba\'\x82\xdaP\xceS@\x17\x7f"\n\xcd\xd4S@\xe4,\x89Z\xe6\xd4S@6\xa2\xa2\x1c\xb1\xccS@E\xfdZ\xf0&\xd4S@rX\xdb\x17\\\xcbS@\xce\xbaY\xf9\xbe\xcbS@)e\x0c\xa8\x84\xcbS@\xbeiK\x95\x12\xaeS@\x9d\xdbC\x05J\xc9S@\xbb\x18+\xf6\xfd\xc8S@s\xa5\x14\x10\xec\xe3S@\x08\xe3\x02 \x8b\xcbS@\xfaIy\xf9\xcc\xc8S@?\xe7Djp\xcbS@\x02S\xf15\xf2\xd2S@\xf3\xf7;\xac\x05\xecS@\xe1\xc5\xeb\'\xb8\xcaS@\x17\xcdG\xb6\x08\xd6S@\x8cdh\xdct\xdfS@[\x03?\xfb\xcf\xceS@i\x8d{J\xef\xd1S@\x18\x89(\x00*\xeeS@\x8e\xcd\xaf\x83\xc0\xc3S@S\x9d\xe6x\x18\xabS@\xccy&\x10\xc2\xecS@\x88\xda~\xb4\x11\xecS@\x05c\xdahK\xecS@\xe8\x87@\xf0)\xeeS@r\xb3\xdeX\x1d\xc7S@\x05c\xdahK\xecS@`\xffB\x199\xc2S@\x06\xe1\xb4\x12i\xecS@V\xa3\xeb\xfd\x86\xa2S@\xd0qfv|\xe5S@\xd7\xc2\xb4eQ\xf0S@\x0f\x84\x83N^\xe3S@b\x08\xae\x10\xea\xedS@\xb7\x85\x89@\xa2\xcfS@`b5i\x7f\xddS@\xb4Q\x9a\xb4m\xd5S@N\x02\xa6\x96\xee\xd0S@\xe0iV\x07[\xe4S@\x12)\xf7\x1b;\xebS@\x1f\x81\xc4;\x85\xecS@\x18\x8e\xb61\x1e\xd2S@,\xdf\x0b\xe1\xb4\xd1S@0j\x99qH\xe4S@\x90\x1f\xbb\x92\x0e\xedS@A\xa3"\x80\x91\xf0S@\x1f[\x02\xf1+\xecS@\xf0\x89\xfd\\\x0b\xe4S@\xd9eg`S\xe5S@\xc8\x1c\xf6\xcch\xcfS@\x9eN\x9d\xbd\xef\xcaS@d\x88\xc2\x84\xc6\xc5S@*\x10\xb0\x90(\xaaS@I@\xc4>\x85\xecS@5G\x89\xd8#\xcdS@\x1f\xf8p\x00n\x98S@\x8d\x0b\xf4!\xce\xd1S@@YE\xe5\x9d\xe3S@\xe8S-\r\xce\xd2S@\xc9}\x84\xd2\x0f\xa4S@\x9e\xf7GA\x9d\xabS@\xabA\xcf\x11\x0e\xd0S@\xa2\xeb?\n\xb3\xc0S@\'is\xe2|\xe2S@\xa2(\xf0\x801\xedS@\x9e\xd9\xca\xb5p\xeaS@\xddc\xc4\xec\x99\xaaS@\xb5W\x1e>\xd2\xe3S@\x92\x10\x05\x9bi\xe6S@f8\xc0a&\xd5S@\x9d\x0c0r\x8d\xeaS@\x89p\xbb\xf7\xf0\xc5S@\x00?;0:\xcaS@\x88#\x8f\xa7\x05\xcbS@\xb6f\xf4\xdb\x9c\xc8S@ZC\xde\xf8\x03\xceS@\xf8\xb1*\x10\x7f\xd0S@\xf7}Y\xfeK\xc4S@\xf2\xf2\xdb\xce\xec\xc3S@\x90?F\xda\xde\xd2S@\x01\x92\xf1\xb4\xdf\xd6S@\x9d\xdd\x83\x9f\\\xe0S@\xde\xcb\xff\xcby\xc2S@Jz\x89\x818\xc9S@?\x15d\x98)\xcbS@\x1c\xd9\x16\x1e\xcd\xc9S@\x14\x9d\xee\xf7l\xc9S@\xbeiK\x95\x12\xaeS@\xe6c\xb5\xc6\xea\xdaS@\xeb9g(\xea\xe7S@n)\xbf\xfd\xfc\xd7S@\xc30\xe7\xeb_\xd5S@\xd72,j\xd8\xd1S@\xa3\x13\xe8jh\xccS@r\x8f\xbd\xccK\xd6S@\x81U6zu\xcfS@\xd2\xbf/BL\xbcS@V\x00k\x9e*\xcaS@\xe0\xa5\x99\\\x96\xa8S@\xe2g\xe5{\xb8\xcfS@>\xda\xb0m\xeb\xe0S@\x17\xcfB\xc3\xca\xe4S@p\x87\x08w\xaf\xdaS@\n\x0f\xdb\x8e\x83\xd9S@\xbe:Cf\xd8\xd2S@\xf5\x89R\xf0\xa7\xb6S@ XT\x90n\xd0S@4=W\xc8\x92\xcbS@"\x13\xe4#t\xdeS@\xf9\xe4Lc.\xd1S@\x00\xafa-#\xe8S@ *v\xd8\n\xe3S@\x0f\xdc\x9cI\xfd\xdbS@O\xc9\xc7\x01\r\xa2S@\xe0e\xbc\xad\xc4\xa1S@\x19\x1e\xac"\x90\xd8S@\xbei#\xc0\xa6\xd2S@\xdd\xe7\xa39\x88\xe5S@\xf1\xdbsY\xfa\xd8S@\x8biBm\x99\xcaS@\x00#m\x0fz\xafS@\xb4\x16Q\xb1\xf9\xeaS@<1\x08\xfb\x80\xd2S@V\xa9\x81\xe0\x1c\xd3S@\x14\x87@\xe4\xa0\xb6S@\xfb\r+\xffd\xcdS@\x97\x998<\xac\xe2S@\xd5\xe5\x13\x8eU\xcdS@\x8e-\xa4\x13\xd8\xc4S@H\x9b%|J\xb7S@\xe2\xce$\x16\x8d\xb1S@\xa6\x9e\xfd\x9d\xc8\xc0S@\x19\xdc\xa9\xdb\xc5\xd0S@Z`\x07d?\xc2S@\xde\x87\xd2\x98*\xc1S@Vh]e\x19\xc6S@\xc5\xe1d\x97\xbc\xb6S@#B\xb4Y\x9c\xb9S@?\xe2\t\xd8\x16\xbbS@b3\xc2\x94\xc9\xc3S@"V\xf9<Q\xdaS@\xef\xe8D\'x\xd6S@(%t\xfc\xbd\xb2S@\xb5<\x0e\xfb@\xebS@\xfa\xe5\x95\x17\x1b\xa4S@\xefC\x86\x02\'\xb1S@-\x0e\xd9\xd4\xd7\xceS@\xe2\x91/\x8e\x7f\xa3S@\xaf\x18}\xde!\xafS@\xdf\xb0\xf4G\x0b\xa2S@d\x03y\x9c\xee\xc4S@\xb1{\x16\x0e\x1d\xc5S@}\x80\x9c\xe3\xbc\xa9S@\xf9I\xf8\xbc\xcd\xa5S@\x98\x90d\xe8\xa7\xcfS@`\x1dkS\xf7\xc7S@s\'-\x05\xdc\xc8S@\xc5\xbb2ph\xcbS@E\xef\xd7\x83)\xcbS@\xb6t\xff\x16\x01\xc9S@\xa10N\xe2E\xdbS@K\xfcS\xfe\xc7\xc8S@\x81U\x87Z\xf6\xc8S@U\xc1\xbe{\xba\xc9S@\xf8\xcf\xd6\x9fQ\xc9S@T_*\x01S\xcbS@\xb7\xc6\x81\x10\xcd\xd4S@Qi\xd6?\xb1\xd6S@U\x15\x9d\x0ey\xd6S@)\xf1\xf2\xa8T\xcfS@VZk\x8c\x05\xcfS@D~&]\'\xceS@\xce\xdau\xc2D\xd4S@\\\xef\xcd\x87H\xcfS@\xee\x00\xd1\xeb\xe5\xd9S@\x7f\x91\x14\x08\xba\xdaS@\x12Z\xcd\x19\xcf\xd1S@\xd22\xa2\xab\xb6\xd5S@\x9e\xdcrK\xd9\xbcS@j\xf9\xa5\xb2\xc2\xd1S@\x8b\xb5\xe0\x93^\xd1S@|\xe1@\xe8\xbc\xd1S@\xc4\xeb\x19\x03\xdc\xd2S@k/j\x1c\xf6\xd3S@O5\x80\xa7\x98\xedS@\x9aDT\x81\xfa\xd3S@X\xbc\xc9\xd4\x87\xd3S@\xa2\xbe\x05R\x92\xc1S@\x11\x02\x15S+\xebS@\x0c\x00\xd1(r\xd6S@parUn\xd5S@\x95\x18\xa5\xe9y\xe3S@\xe3\xbaN\xd5\r\xc7S@\x1eWR\x16\xf9\xc0S@\x90\xdf`\xbe\x86\xc0S@!H(]\xd0\xddS@\xf0\xfb\xdb\x84\xf0\xe2S@x\xd6XY\xbf\xdfS@\xd0B\x06K0\xc3S@\x01\xc5p\xbc\x13\xe0S@\xbd.\x0b\xf59\xe0S@v\xe2(B\xb9\xc5S@\x8cj}j\xae\xc9S@\x10|\xbb\x12\xd9\xc5S@\x18\x00S\x97\x9c\xd7S@\xc7\xff0\x19[\xd5S@\r\x14j \x9a\xdfS@\x87\xb2\xa9{\xaf\xe2S@\xf8J\xf0\n\xf5\xc9S@\xf4\x17\xc9\x13t\xe2S@\x1f[\x02\xf1+\xecS@\xdd=\x13\x8c7\xcdS@\xefM\x07\xff\x13\xe0S@\xaa\x8b\xa6\xf4F\xc7S@(\xcfr\xd8\xa0\xe1S@>\x9c,\x89\xce\xe1S@\xd2 \x00\xf4\x9c\xc9S@\x1a\x8b\xde\x87\xca\xc5S@\xa5\xed\xa3y\x9f\xedS@X\xdc\xd2\xa6\xb1\xc6S@R\x12\x1c\xf8\xa3\xe2S@D\xc7B\x82\xdf\xe4S@\xbe\x8c\xb7\xe5\xd2\xc6S@|\xd1&\xe1\xa7\xc6S@Y\xd4\xc6\xda%\xe3S@\xc7t:%t\xd5S@mL\x8fHu\xe4S@2\xadr\x02\xa0\xc7S@M"+x$\xc8S@\xcfAy\xd8\xcd\xe3S@ U\xc2H\xf1\xc8S@J\xad\xf5\xfaZ\xcaS@\x15[\x017\t\xcbS@2\xd3\xbdl\xba\xe4S@u\xd5r3\x93\xe7S@\x1f\xbe\xff\x1a\xe4\xdaS@V\x00k\x9e*\xcaS@\xc8\x9b\x0f\xe7N\xf0S@\x8c\xf3"\xf5t\xdfS@"\xc6|\xe8\xd9\xd9S@\xbb\x80c"\xfa\xcaS@\x1f8\xc1p]\xf0S@r\xa5\x86\xa1\x02\xdcS@V\xcc\xcb\xabd\xe3S@)\x90o\xc8\n\xd3S@$hW6\xc9\xe6S@3\x04kVB\xdaS@\xef\x974\xcd\n\xdaS@\xf4yz/f\xd2S@\xf1\xb8\xe2\xe9\x97\xe4S@\x926\xe1\xd8\x94\xebS@/\xda\x15_\xb6\xe4S@!\xcb\x92\xb9\xc3\xebS@\xa3TB\xab\n\xe4S@\xdfb\xfc\xe2\xa2\xe3S@`H\x8e\xb1l\xecS@Z\xef\xe25\xe3\xddS@\xe3<\x9e\xa6k\xcfS@\xde\xb1\t\xf1\xb1\xd0S@.S\xa6O$\xedS@\x85\x91*\xac\xe5\xd0S@8\x89>\xfd\xaa\xcfS@\xd0\x895,\xfb\xe5S@\xc0\xc5\xc6\xf8\x19\xe6S@\x8eX\xd26\x08\xe5S@\x1d\x12;\x8d\x91\xddS@c\xe5\x07\t\xf7\xeaS@KH\x8a,\x8c\xeaS@\xe5\xa7\xd9\x08\xbd\xe9S@\x0b\x80\xd4\x04+\xe8S@\x9f\xb3\xa4\xa5a\xd5S@\x95\xed\x9f\xa8\xfb\xd5S@\x8agg7\xf3\xdbS@g\xebT\xa7r\xe1S@k\xa8;"N\xe2S@qm\xa0\xf0\xfd\xa4S@\xb0\xac\xda\xec9\xe1S@\xa6\xcc\x92\xf6\xeb\xcaS@\xebC\x8cY@\xe9S@?\xba\xdb\x95\xb1\xc0S@\x160\xb6\xc8K\xe1S@\xa1\xcb\x03\xac\xfe\xe6S@\xc3E\xfa4\x19\xd3S@\xfb\xd6{\xe6Y\xc1S@a\x9c\xddC\xee\xd2S@R:\xc4\xday\xa3S@KKg5P\xaaS@{\x9bI\x19(\xd1S@<0D\xeeT\xb1S@ \xb6\xaaP\xd5\xd2S@wx\xdf\x0e\x88\xc2S@\xc3\xb7\x04w\xd9\xbbS@Y\\\xcc\xa3\xb1\xecS@s\xd8\x1e\x80]\xb3S@\xc5\xefm=\xca\xe3S@\xcfA\xbe\xe6\xd1\xd4S@\x11\xad\xf9%\x12\xc4S@\x1a\xa0\x1c\xfd\xe0\xe4S@\xa5\x15\r\xc47\xdfS@$\x96\x1fq\x14\xd4S@M\x10\xe7mg\xeeS@x`\x18h\x11\xb6S@\x0f\x85\xaf^x\xcbS@\x8b\x86\xddv\xee\xdaS@?\xe2\x90\x03\xa5\xe0S@\xf1.z\xcd\xfc\xb7S@\r\xa5\xb1\xb8\xf4\xb6S@\xfc\xbc\xd3\xa9\xdc\xcfS@\xd6\xc4\x86\xe0\x85\xb9S@\xf4\xd8\xb2#H\xc6S@\xe4,\xfe\xd3\xbc\xd5S@\xf5\\\xc8m\xda\xe1S@\x16\xdc:\x9e\xa2\xcbS@\xee\xda\x80\xb3\x93\xeeS@\x83st\xf9}\xb9S@-L&\xba[\xc8S@\x11`_n5\xc8S@\xf4\xb6k\x84-\xcaS@\xd2s_\xaf\x1c\xe3S@\x87)h\xc2\xe7\xe6S@X\xca5C\xdb\xc6S@,\xd0\x8bA\xa0\xc6S@=\x8860\x93\xe2S@/\x852\x9b\x9a\xc4S@""\x02DS\xc8S@\x91\xcdu`\xb1\xd2S@\xe64\x9cs\x1c\xe2S@R\xaeb!\xe1\xcfS@\xc7\xdb&1o\xd6S@\xa2\xaa\x1f\x8c\x89\xe0S@p\x01\x83^w\xe0S@^\xdfC\xecq\xdaS@\xbd\xd8k\xe5\xe8\xc5S@2\x84sM9\xcfS@x\xd8\xc5\x93\x95\xc2S@DN\x9f\x1e\xdb\xdfS@\x97\xc6\x0cr\xf0\xceS@\xa6\\\xa4\x99\xbf\xd5S@\xf4B\xa9.\xb6\xdfS@\x80S\xca&\xe2\xcaS@P\x98\xc5\x9b\xa6\xe1S@\x05\x80\xcb\x899\xe1S@\x10\xc3\xb0\xea\xac\xecS@\xddj6\xd9.\xe1S@\x0cW\xc4~U\xc7S@\xce\x0e\x99wH\xe1S@H\xfc\xf3\xeb\x13\xe1S@\x15\xc6\x1dn\xd6\xd5S@`\xba\xb2H\x8c\xe0S@\xda0E\xe8\xf0\xceS@\x08\x95\xe1\xcc\x9b\xecS@\xae\x01\x95!i\xcfS@\x8a\x9b\xad\xa3\x11\xedS@D\xa1 3e\xc1S@\xcaq\xa7\xbc\xdf\xd0S@\\\x9dY8\x01\xd4S@\x88B\x8a\xd8)\xebS@L\x1c\xf0\xe2-\xeeS@@M\x0f\x06]\xcfS@M\t:~\xca\xd1S@x\x07\xdd\xe4R\xc0S@\xf7T\xda\xefx\xe8S@\xfd\x9f\xb2Ck\xd5S@\xac\xff\nO\xbc\xcfS@\xa5\xc83\'\xa8\xd4S@rLF\xc1\xdb\xc8S@H\x9b%|J\xb7S@\xd4\x89\x9a\xfc\xfe\xceS@/\xd3\xfdI\xa9\xe5S@e\xb0\xe7\x11-\xd3S@\xd5Q\xc2pM\xefS@U>b\xe0f\xd6S@\x96\x17)\xbd!\xecS@\x93h\xda\x9c]\xf0S@\xefc\xaeg\xc8\xe5S@7s\xc5Mm\xd5S@f\x15fK\xb4\xcbS@\xda\xdd\xe7\xfeY\xc9S@T\xe5\xf5\x00a\xcbS@\xae\xe5\xb5\xf5\xf4\xd6S@\x9c\xbf/hp\xcbS@X\xbe\x0b\xf8\x1f\xd9S@\xe7\xf5\x07\xef\xe2\xebS@8\x14\x1c\xbfF\xcdS@<\x86+9\x0e\xcfS@\x80\x83\x0e\x95\'\xb3S@l\xd0:u\xef\xceS@:\x99\xa7\x03)\xc4S@\x9a\xac\x12\xc4\x0f\xe8S@Z\x92\x8fft\xd2S@H\xf2\x81u\xd3\xb2S@F\xfb\x95\xb8\xf6\xd2S@%\x06\xa6[\xf4\xceS@QD\xeb\x86\xcc\xa7S@\xbb\xd0\xddJ!\xceS@J\x07\xe8\x89\xed\xcaS@\xae\x8bm\xb0:\xcfS@\xdbVl%\xfe\xceS@\xdb\x0c\xbc\xdc\xed\xd2S@\x9a\x00\x899\x94\xcfS@\xda\x9f\xd4\x97}\xd4S@&\xde\xb7\x81\x92\xe5S@\xfeV\x0c\x15\xc1\xcaS@~\xd3\xef\xd59\xd1S@\x18a\xba\xa1\xd2\xd1S@\x86\xce\xb0\xa7\xc5\xcfS@\xcaF\xb2\xf9h\xd5S@\x18a\xba\xa1\xd2\xd1S@~\x17\x88\xa69\xf1S@\xa8\xdd/\xe2*\xd2S@\xec\xcb\xb9\xca\xd8\xd4S@\xa9\x0e\x8c\xbe:\xc9S@\xdc\x12/%\xef\xd4S@6NG\xadL\xc7S@j\x16\'\x8aF\xdaS@\xc0H\xdbl%\xc3S@\x8ek\x90\xfb\xcc\xcfS@\xb0gx\x82\x19\xd2S@+\xa4\x12Le\xcfS@W\xbcy^,\xeeS@`\x8e\xa5r\xd1\xe6S@;,ssE\xd7S@\xd5E9\x1eV\xc5S@\x1e\x1a\xf3\xf5\x81\xcfS@_\xba/\xf4\xbb\xc1S@\x14\xe8\x99\xd7}\xdeS@\xaa\xd1\x19\x94\x91\xcfS@\x15z\xa3\xce}\xd2S@\x83\xb4\xdfOH\xeeS@\xd9\xa2\t#\xde\xcaS@\xe4\xc9\xa0\x00\xaa\xb0S@\xe2\x1b\x1e\x8fZ\xdaS@\xb8\x80L\xa3\xea\xddS@A\x8a\xb2\xfa3\xd4S@\x04\x8ap\xa6\x1e\xc7S@L\xe1%u\x9d\xe0S@\x1c\x83d\xd0\xa4\xdfS@\xa1\xf5,\x13\xf7\xe9S@\x18#vY\xd9\xecS@\xf7\xef\x860\xf8\xcdS@\xc6\xcc\x9b\xe2\xa0\xd1S@\x1fahPK\xc2S@\xc2\x80\xfbw\xdc\xd8S@\x00\x8aU\x8e\x06\xc2S@\xc4}\xdc\xab\x1c\xc1S@c\xd8\xbe<t\xd2S@\x15)|(\x18\xe5S@\x0e\x9dD\xcc\x00\xccS@\xa7C\xde#}\xecS@wx\xdf\x0e\x88\xc2S@(0W\xaeF\xafS@@\xc4\xadU^\xccS@0\xf3w\xc4P\xecS@9\\\xcf\xb4\xb6\xd0S@5\x80\x12\xe9@\xd4S@\xc9xm24\xe2S@X\x97\xe3\xf8\x92\xcaS@\rE-\xdbF\xc6S@d\xe3K24\xcaS@\xef\xd9w\x8dF\xb3S@l\xb9\x9b8\xda\xccS@]\'lgB\xceS@\xa6\x9d\xcc\x07e\xe0S@Ch\x15\xb8\xc6\xebS@\x06G\xc8\x9b\x80\xe1S@^^\x88`\xb6\xc1S@\xc6\x88#6\xc2\xcfS@\xf9\x9e\xa5\xb0q\xceS@\xdfxd\x1d?\xe3S@aO\xc1AF\xc9S@\x0f\xcd\xd8\xb1&\xceS@\xd6\x971\xea\x88\xa3S@\xe6\x14\xaast\xd6S@\xb0\x1d\xadX\xe8\xc8S@\xaf\xff\xc2\x87\xb8\xa9S@\xc4\xfd\x91\xa6\xd7\xcaS@\xefc\xf8\x7f\xc5\xd9S@^\x0c\xc6v\xfa\xccS@\xfe\xf0\x98\x82x\xcaS@\xbc5\xf8\x95\xbf\xcfS@!\xb2(b\x0f\xafS@\x0f\xdf\t\x19\x04\xdaS@T\xe4P\xfd\xee\xe2S@^\xd6\xb6\x88\x1e\xa2S@w\xd2U\xa9t\xecS@\xae\xebY\xdd\n\xceS@h\x14\xdd\x95J\xe3S@\x98@\x8d*\x9a\xc4S@\x9f\xd7\xc4\'\xc0\xc3S@};\x14\xab\xe7\xb9S@\xac(\xb0\x9eK\xc5S@7)\x94\xebT\xc5S@9\x08\xcd\x88m\xc1S@\x98_@\x96+\xd2S@\xa2\x08\x0b\xa2\xf8\xc6S@\xf3i@\xefl\xd6S@XZvKD\xd4S@\xee>\xe1i\x8f\xc0S@\xbd3\x9cf\xb3\xc5S@\x10q\x04\xfen\xd0S@\xcd\x8b\x9d\x00"\xcfS@\xd1d\x7f\x97\xa7\xd4S@\xc1\xe3\x19f(\xd0S@2\xc8\xdbFc\xdbS@\xf9\xeb\x0f\xe0\xee\xd4S@\xc8Q\xf8\x16<\xeaS@6\x91\xf6\xf7z\xd6S@Ve\x9dH\xb4\xcfS@W\\\xaa\xa9\xfa\xe9S@\xfdM\x0fz\xce\xd0S@\x9e\xe9\x1e\xee\x96\xebS@\\\x93\x15\xf4`\xd4S@;\x1d\x89\xdep\xd5S@[\xd7\xb3[Z\xecS@(\xe9\xa57\x97\xebS@\x06\xdd\x92\x95R\xc3S@\x8a\x1cU\x02\x16\xcbS@3\xf2\x9c:y\xc7S@I\xb4\x96\tU\xebS@P\xccA:`\xebS@\x8e&.\x00\xfa\xf0S@~\x88\xda\xa15\xecS@\xd1\xde&ep\xd5S@\x15\xe45\x9bQ\xcbS@\xad\xa9R\x8eT\xd5S@\x86\xbf\xb9/e\xeeS@2*<\x04\xae\xe0S@\xf0\xd2\xa6aD\xcdS@$\xec\x82W \xbbS@C\xd6\xca\x06\xb4\xc8S@0\xc4T9,\xddS@\xc9\xd3\xee\xa7,\xe8S@Ck\x96\x02\r\xe2S@>\x8dL\x86\r\xb8S@\xfd\x00I\xaa\x88\xddS@Z\x868\x9b\x91\xcfS@\xcb\rP\xb6\xcf\xe4S@\x8fU\xee>\x8a\xe1S@u8\x98\'\xd8\xedS@\x16\xc9\x7f\xdd#\xc3S@\x11\xbdKU\xf5\xcdS@\x89 j\\X\xcfS@h%\x14\x96\x91\xd0S@FJ\x81%\x13\xd2S@\xfccr\xd3\xfa\xd2S@\\q\'\xe5\xb9\xd5S@\xf6o\x1b\xb8\xb4\xd2S@*C\xe9\xe3/\xceS@k\xecTJb\xcfS@\x07<\x11\x87y\xd0S@\xc3!|k\x81\xcfS@\xca\xef{\xdcb\xbcS@\t\xb9\x9c\xd7}\xdeS@\xcb\x11R\xed\x04\xe6S@+\xa7\x8f\x9d\x80\xa6S@\xa7\xac\xb6g\x9d\xcaS@\x1f\x0bi*a\xcfS@F\'1K3\xd3S@\xf4\x1d\x05\xb9\xa3\xbeS@\xa5\xeb\x07\x1d\x98\xecS@\xdb<\x05\x1f\x08\xb0S@P\xf9\xc3\xda\xa1\xecS@\xee\xb4\xaa:\xe4\xecS@\xaf\xe4V2\xf0\xd2S@.\x8aA\x02\xc6\xd0S@\x9dJ?8\x9d\xcfS@n\x04.O\xb0\x9eS@\xbd\xdb\xd0\x12\xd2\xcfS@d\x94/\xd3]\xd0S@\xce\xaa\xb5"\x9b\xcfS@<\x9a\'1\xd5\xa5S@\x15\xa8A\xe7\n\xe4S@\xc1l7\xe9\x80\xcdS@~5\x12\x7f\x9d\xd2S@\x84\\\xbd\xeb\x8e\xaeS@\x89o\x91a\x85\xceS@\xed\xf1V\xb8\xdb\xafS@\xe6L\xc2\xdc\x8c\xa3S@\x8a8\xc7\x17\xd6\xcaS@9e&\xb47\xafS@\xe7\xb32\xc3_\xd2S@R\x19\xe8A\xc8\xcfS@\xe1\xe5\xd2Q\xc4\xd2S@\xb5n\x98\xc3\xdc\xe6S@\xad\x8aM\x964\xebS@}\x83\x9e@6\xe0S@\xe8 \x0c\x1f6\xe2S@\xbc\x03\x01\xa3\xc7\xb9S@K\xbb\x1cO`\xcdS@\x80\xe3B2<\xceS@T\x9cT!J\xccS@\x97\xf6\xfdI\x92\xb6S@\xc8\x83\xa1\xd1B\xc5S@_\x91g\x05\xc1\xc8S@\xc5\xe6\x9b"h\xc1S@n\xc7v\\}\xcbS@\x88\x9d\xa5n\xa2\xc9S@:Y\x8f\x83\xa7\xc5S@\xb1\x14&\xbe\xbd\xc8S@4\xe1,\x12\x97\xc3S@\\ D\xfb\xc3\xc3S@\xf8E\xa2nN\xc9S@\xc2Ft\xa2\x1f\xd0S@\xa0!\xf2O\xdf\xedS@\xc2\x90\\\xf5\xf3\xc4S@\x9e\xb6\x19o\xe4\xcaS@\x88\x1c\xeeg.\xd3S@[o \xcdd\xc9S@9\xb5\xd16\x14\xb9S@\x10)\x89\xb6w\xcbS@\x80\xce\xc0O\xe2\xcaS@\x1eo\x81\\\xb2\xcbS@\xa2~\xbc\xa3K\xc8S@\xe2\x126\xc6\xb6\xcfS@\x15t,Kc\xceS@t\xab\xed\xb2Z\xe2S@\xa1\x13F\xc0\xe4\xc8S@\xfe#\xd9\x9c\x89\xc8S@\x15<\xdfqU\xcfS@\x18\n\xbc\x8a\xeb\xc8S@\xc7\xe6\x14\xa4\xb2\xdaS@\xe5\x8eW\xba\xb9\xc7S@9\x82\xf7\xaaF\xcaS@$a\x14\x1a\x90\xd2S@\x1a\x94\xb4\xc9\r\xbdS@Q\x95\xc0G)\xd2S@\xd8\xd3\x87EN\xc2S@\x10&\x1a\xf4\x9f\xd1S@)\xc9\x87\xc9\xb4\xd1S@\x84\x9d\xd2\x93\xe5\xcfS@\xd1\xb9b\x8eD\xd0S@\xfb\xf4\xd7\xfad\xc5S@\xa7\x1b\xa4\xf2\xaa\xe1S@r\xf6_\x86\x7f\xe5S@\x16\xc9\x7f\xdd#\xc3S@\x9e\xc3>\xc7\xe9\xd1S@\x1c\x13v\xc8\x8f\xe5S@\x9d\'=]Z\xc8S@\x8eG+\xbf\x89\xe1S@\x17\x1d7=F\xc8S@l\x92\xe0Z\x82\xe0S@\xaf\xf0\xe8i\x1b\xc8S@\xd7\xa9\x94y+\xcaS@\x1b\xf5\x86x\xf4\xe2S@\xa1\xa9[A\xf1\xe3S@\xbe%`_\x86\xe2S@L\x18\xb5N.\xdeS@r\xf88\xa9\x14\xc4S@\xef\xf4\r\x8e\x16\xc9S@F\xd5\xd1D3\xc4S@L\xf0X#\x1c\xc2S@\xbf\xba\xb3\r\xf8\xc6S@\x88i-\xb41\xcdS@McP\x0cU\xc7S@: !\xbb\xe3\xc9S@$\xb0#\x17\xe7\xc3S@ k\x92?\x17\xdfS@\x1a\x0f\xaa\xa5\xa6\xdfS@\x98|G\x95Q\xe1S@\x85\x15]\x87\x9b\xe5S@#ig\x13\x96\xc1S@s\xd8~53\xc1S@\xde;\xd7\x94\xd9\xe1S@\xe3\xcdb\x97\xa5\xc5S@S\xed\x9bh\xbd\xc9S@L\xc8vX \xe3S@\x049\x01\x06@\xe0S@\x05+\xba\xa4\x84\xe1S@w\x1bF\xb4\xf0\xc1S@\xb1Z\xc8\xc1\xe7\xdfS@{jr\xbc\x1c\xcbS@O\xf1>\xecu\xe0S@2\x0f\x9a \'\xdaS@\x17#\xcd\xdd\xc5\xd6S@;o\xd5\xc0\xee\xefS@\x92$\x0c\xb5^\xedS@\xa9V\x1e\xa5\x1e\xe0S@\x8e\x02\xe6>\xdb\xd1S@w\x95\xbc\xa0\x18\xc4S@a%P\xa3Q\xd4S@j\xd0{qN\xd4S@i,\x82\x92w\xe6S@u\x0c}\x01:\xc9S@\x8b\n\x88\xf7\xe0\xd1S@\x1aM\xac\xba}\xd5S@|\xb7\x10g\xb1\xc8S@\xb9\x97\x82\x8an\xd5S@\xb5\xf6\x07N\xd1\xe5S@d\x9av\x1a4\xecS@;K\x06\x05$\xd3S@d\x9av\x1a4\xecS@\xcf\xe2P\xb4\xfe\xc7S@\xbaQ\xbd"\x88\xd1S@\xd1E!j\xd2\xe9S@\x10y\x1f"1\xd0S@\x15\'c0\xe7\xcdS@\xdf\xd8\xb3=!\xd0S@M\x82\x92b\x93\xe4S@\xa8\xb3\x1am\xa2\xcfS@\x9bsl\xd9\xe7\xe4S@\xac\x98\x0b1!\xd0S@\x10@\x7f\x11\xfa\xd0S@\x07ae\x02\xd2\xd4S@\xb6\xdd\x9f<n\xd5S@@\x15i\n5\xceS@\xea*\xb2\xa1\xf9\xefS@w\xeb\xdf&\xfe\xccS@\x05"\xc8\x8bl\xcfS@d\x0c\xd9s\xc6\xedS@P*t\xbe\xdb\xd4S@H\x1a\x8c\xaci\xcfS@\x88\xaf\xf7\xcf\xd6\xd4S@\x7f;\xb0\xaf\xde\xcaS@\x9e~+\xb5\x16\xd6S@A\x19\xc6\x9am\xcfS@(\xe5\x9ciK\xd1S@\x02\xf0\xcf\xf2\x9c\xd4S@\xae6~\xf7\x9a\xa2S@\x1a%]\x1e\t\xe6S@t\xf1kZ\xba\xcbS@]V\xbc\xbc\x9f\xe3S@49\xad\x0e\xc2\xd3S@o\xd6\xa4\xden\xceS@.1\x89+\xaf\xd2S@\xdf[\x00\x8cs\xdcS@\xa6\x0c\xef\x06A\xc3S@\xd2\x06\xf9\x9f\xe5\xd1S@F\xe8N \xec\xd0S@\xc8`\x7fN\xe9\xd4S@Q\x95\xb3IL\xceS@\x17\x15\xdc\x90R\xc2S@\x08\xfc\xe0\xbe\xa1\xecS@c\xe1\x8eM\xd2\xd1S@O2C\n\xe5\xbcS@\xca\x887\xf6.\xbdS@8\xa6&@\xc9\xe0S@GK=\r\x1e\xe2S@j<ol%\xbfS@P\xf8\x0c\x93\xc3\xd0S@\xe0\x9b\xf7\x11\x10\xd1S@\xd3*!\x90Q\xd0S@Z\xfbg\xceM\xd1S@\x8e\xa8\x8a\xeaj\xd1S@=\xc5\xcd\xa5\xb4\xc7S@\x14\xed5t\xa2\xcfS@\x90\x04\xe1q\xc0\xebS@t\\\xe2\xa9\xec\xe2S@\xbfed6\xa5\xebS@\x06S\xe3l}\xceS@]Qv\x06\xed\xc7S@\xce(\x06Lh\xd8S@I\xae\xc1dQ\xceS@ly\xf4\x0b\xe4\xceS@\xe64\x12W\xcd\xd0S@\xc2*~I#\xceS@\xd0\x94\xf7\xa3\x10\xc1S@\xfc\t\xaa\xf1\x16\xceS@\xebr\x9dP\x14\xdeS@\xf8\xf4@\xfc8\xdaS@\xfe6\xedw\xf1\xc8S@u\xb2\x90\xb7a\xccS@y#t\xaeO\xccS@B\xb1\x80=?\xceS@8x\x0ck\xf5\xccS@\xed_D\xfa\xdf\xceS@eG"\xd6=\xe0S@\xdd\xaaZ\xec_\xdaS@&\x9e%By\xdbS@V`-\xe0q\xcbS@\x04\xf4\x06L\xb7\xccS@\xf4b\xa0\xbc5\xc6S@+\xbcD\xf5#\xe2S@F\xb4A\xde8\xcdS@\x1f\x02\xf3\x86\xa7\xcfS@\xe2Y\x92\x0b\n\xd5S@\xa2R\xf7\xc4\xc9\xe3S@l,%%\x80\xe0S@\xc2\x08\xb88\xb2\xc9S@X\xcd,\xbe\xa9\xcaS@\x8d\xd37\xc5\x1e\xa9S@\x9e+s(\xba\xccS@\x18\xcb\xac\xff\x19\xd0S@M]&!Z\xc7S@d\x02k\x16\x9c\xe2S@\xd6\xf9\x1d)\xa2\xe1S@\xe7u\xb1q\xc0\xc7S@\x04j\xef\x88D\xc5S@\xe8\xcc\'\xb3\xfc\xc9S@M\x17P\xbf\xbf\xc1S@:\x11Prs\xc5S@.\x9bz\x84\xde\xe2S@y\xb4\x03\xdeg\xe2S@<\xfbJ\xa7\x98\xc8S@gk\xff\xb2\x0e\xc2S@d \xed\xdab\xcaS@W\xf3tt6\xcaS@\xbf\x16/\xd3\\\xc8S@5\x17E\xe2q\xc5S@S\x99\xce\xa5\x17\xc9S@\x90\xed\xf7*\x13\xe3S@\xe4^=$\xed\xe4S@\xbd6\xb7_\xeb\xe2S@Z\xcd/\x12\xa6\xcfS@U]\xf2\x13q\xe0S@.\x85\xd5)\x03\xd3S@T:\x94|\xa5\xcdS@\x04\xde\'\x1f\xcf\xccS@\xd2\xe5N@\x1a\xccS@\x9f\t\x96\x7fl\xc8S@\xdb\x97\xdcnW\xc3S@\\\x92W\n\x12\xc3S@,\xcf!G\x90\xc4S@\xb6\x8c\xb6\x18c\xceS@\xfe>\xd4\xa6\xfe\xcdS@[\xc2R\xcbj\xcbS@\xc31\x9b\xd8\\\xe1S@a*\nlD\xe1S@\xad\xce\x95I\x1a\xcdS@S\xd6\xe1h\xf4\xc6S@\xf2\xe5J\x01\xa0\xabS@\t\x02\xd3\xc7B\xe8S@\xd6\x0f5D\xac\xcbS@f\x93\x8dE\xe6\xd3S@}\xf1\x96\x97\x99\xdaS@\xfbc\xf0\x07[\xe6S@\xc7\xef\xccQ\xf0\xd1S@e\x91\xf3\xa7\xda\xc7S@\x06\xd4\x1b\xd1\xca\xd1S@\x8a\xf5w\xbb\x94\xe1S@\x8b\xee\xbe\x89G\xd4S@\x82\x8a\r\xfb\xea\xc3S@n\x05o\x15D\xe5S@<F7:\xcb\xd4S@`\x89\x01\xbf\xec\xebS@t\xb6Ki\x0c\xecS@\x11h\xe43\x95\xa3S@b\xdf\x91\xa7\xf6\xcdS@C\x9e\xbc\xe9o\xd1S@\xed\x7f;rN\xefS@\xaf\x10h\xc5\xb4\xd4S@\xb4\x18\xc1\xf2\x8f\xd5S@\x87\x13\xaaw\xad\xcfS@\xe0\xe1\x15\xc6\xfa\xd6S@\xd0\x99\xcaXq\xe8S@\x1f\x95\x9ePo\xeeS@\x9b\xbc\x91\x97p\xe6S@\x979\x82"4\xd4S@]\x13(\x80h\xd4S@\x81P\xbb\xda\xec\xe4S@\xca\xe4\xf0\xfcg\xcfS@P\xebg\xa5\x02\xd2S@\x0bT\xa7\x85\xbf\xd2S@P\x9e{\xf8b\xd4S@\x84\x1f\xd5VN\xdfS@\xa1\xd5In\x92\xe6S@\x98\x88\x02\xf1\x87\xd0S@\x94K)\x1b"\xd5S@\xc6\xb8\xa54R\xceS@\x82\xcf\xd2\xb4\x03\xcfS@\x935\x03\xdap\xe4S@~Vn\x04\xc2\xc1S@\xde\xccIX^\xdcS@n\xc1p\xbb\x10\xedS@\x1e\x01\xb92\xe9\xd0S@\x9d4[k\x1f\xedS@\xe5\xd7\xca\x86\x1a\xd0S@\x9d\xb0\x06\xd9\xbf\xd1S@\xd59\xcb\x9c\xa1\xecS@\t>=\xcap\xe2S@~Vn\x04\xc2\xc1S@w\x89\xa1\x18\xd3\xdbS@\xc2\x94H-\xb8\xe4S@QI\xd7\xc4K\xcaS@sI:\x11\x93\xceS@skr\xcc4\xd0S@\xfd\xaa*\xf6\xf2\xe1S@\xda6\xe2 \x7f\xd0S@[\xe6[\xe9\xa1\xc1S@\xdc\x06A\n\xe5\xcaS@\xb4\xdd\xb0\x80\x0e\xcfS@\xcc\xa6X\xc12\xceS@\x8d\x8f\x0e\x074\xdaS@_f3\xb0\x9e\xc8S@\xcc\x91\xaa\xf0k\xceS@u\x87\xca\x15\x8c\xe3S@\x9d\x04OQ\\\xe4S@U\xf0\x16\x1c\x90\xcdS@a\xf1\xbeG\x10\xd0S@\x92\xa7\xcd\xf6V\xccS@\x1e"\xc5G\x8d\xe3S@\x96\xba\x19\x94A\xccS@\xe7`\x17\x1e9\xccS@5\xe5\xcb)\xb2\xd9S@\xb3\xeda\x16\x1f\xe3S@\x07\xedC@\xaf\xe3S@\x11\xaa\x91\xea\x02\xc9S@\x88\xd0=z8\xcfS@\x0f263?\xcaS@\xe8\xf6\x82nL\xaaS@\xcb\x18N\x12\xd1\xcaS@\xf1\xa4\'\xd76\xcaS@\xf5;\xb3e.\xcaS@f/\xb5f\xe3\xe2S@\xfc\x8e\xcd*\x13\xe3S@\x1e\xeb\'gb\xe3S@\xa8u \xe7\xe3\xc9S@VR\x1ciC\xdeS@\xc3\x98x z\xc8S@\xa8u \xe7\xe3\xc9S@\x14\xbe\xb1\xd1t\xe2S@,\xc8Ez\x03\xe3S@\x86\xcd\x04\xdf\x9e\xc3S@8\xce\xf3b\x07\xcaS@\xc6(\x06\xd2\x03\xc9S@Q\xd6idU\xe2S@\xd1\xbe\xbf\xf9\xd3\xe2S@U.D!\xa3\xc8S@|\x95>\xc7\xb9\xc7S@\xf9s\xc2\x8b \xcdS@\xda\xba\xf0\xdeF\xcdS@\xea\xe2\ta\x82\xccS@8d\xae\xe9$\xc7S@\xbc\x9cp\xd74\xdaS@S\x88K\xdc\x8c\xcaS@/Q\xfbj\x14\xc6S@\x01\xf8\xa1W\xee\xccS@\xc4\xc9[\xc5\x82\xc6S@\x83\xd7\xf1\x90&\xc6S@\x16Wfa\xc1\xc5S@\xf8\t\x06\xf2\x07\xcaS@\xcbv\xc4\x9e\xed\xd0S@\xf85\tT\x0b\xe0S@\x16Q\xc9\x99\xdc\xcaS@\x95\x0c\x1d*S\xd8S@\xc6DV\x19w\xe0S@\x16Q\xc9\x99\xdc\xcaS@G\xde`\xc2h\xc9S@\xbeQN\xee\xf7\xc3S@=\xc5\xcd\xa5\xb4\xc7S@B\x9ad"m\xc8S@\x86!\xcbdP\xc0S@\xf8\x85\x02\xc6\x10\xc8S@\xe4\x18n\x98\x9d\xc0S@\x18\xae\x8a;~\xd2S@*\x8f\xf0\xefA\xc3S@\xd9\x95\xf5U$\xc4S@2\x1c\xde]N\xb7S@\xaeA\x9eU\xc2\xc2S@\xb8\x98M\xf1\xc4\xd1S@\xc5\xd6O`b\xd1S@\x00\xd4V\xe1\t\xd2S@\xb3\xa2W\x98e\xc2S@M\xa1\x1d\x99\x04\xbdS@\x01\x1e\xa2SF\xb3S@n\xacm\xdd\xb7\xd0S@MZ\x90V\xdb\xd0S@F\xf8P\xdb,\xcfS@\x85=\x9c(Z\xceS@Ve\x8e\xb4\x0e\xcfS@\xa6\xae\x89\x90\xfe\xcdS@\xdb\x9e\xc6+\x01\xceS@\xb5\x8a\xf5\xf3:\xcaS@t\xf9\xa8lL\xccS@\xec\xc2\xab\x8az\xcbS@\xc6o\xf1\xf7\x88\xcaS@L~\xea\xf8-\xcbS@_A\xb54\xc0\xe9S@'
p35
tp36
btp37
a.
