# Supplementary material for: Sea ice drift data for Fram Strait derived from a feature-tracking algorithm applied on Sentinel-1 SAR imagery
Source: Data Brief. 2018 Apr 19;18:1410–5. doi: 10.1016/j.dib.2018.04.034 (PMC5999601; doi:10.1016/j.dib.2018.04.034)
Supplement: Supplementary file 2 — Supplementary material [file mmc2.zip › fs_s1a_data/HH_filter200vec/FramStrait_HH_20141027T085100_20141028T173955.dat]

(lp0
S'S1A_EW_GRDM_1SDH_20141027T085100_20141027T085200_003013_0036F0_1B7A.zip'
p1
aS'S1A_EW_GRDM_1SDH_20141028T173955_20141028T174055_003033_00376A_0BE9.zip'
p2
a(cnumpy.core.multiarray
_reconstruct
p3
(cnumpy
ndarray
p4
(I0
tp5
S'b'
p6
tp7
Rp8
(I1
(I205
tp9
cnumpy
dtype
p10
(S'f8'
p11
I0
I1
tp12
Rp13
(I3
S'<'
p14
NNNI-1
I-1
I0
tp15
bI00
S'\xb4j\xe48=\x156\xc0FF?[`\xb44\xc0{\x90\x90\xc7x\xf44\xc0\x12\x7fd\xb5\x8d85\xc0\xdc\xe8\xde\xcd\xd665\xc0lh\xf2\xf2-95\xc0\x03\xc14\x9d\xd4\xbd4\xc0\x1bZ.\x87\xf8\t3\xc0\xc0\x0bP;\x92h4\xc0\x1dB\xec\x0c\x10\x133\xc0\xaa\x9f\xfc\xdfC\xd74\xc0?&Quh\n3\xc0\x8fq\x9c\x93\xbai4\xc07\xeb\xfa\x139\x023\xc0\xb1 \xe0\xb7\x01\xf82\xc0\xaa\x030\xd0\\\x835\xc0\x99\x08\xbd\xc8\xe6\xb84\xc0\x91<$\xc7x\x9e4\xc0i/\xa5\xc8k\x8c5\xc0g\xcdx\x13\xad\x013\xc0z\xeeY\xd3\xeb75\xc0\xd6M\xc0\xa8\xc195\xc0\xa9\xf8\x03"x.3\xc0\xaa\x8e\xf3\xbd\x18\xf04\xc0\x83>W2\x95\xd24\xc0?S\xcf=a\x804\xc0\x0c\xf7\xd9nZ(5\xc0$o\x9f\xd2\x03h4\xc0\xba>Z\xdf8h4\xc0\xcf\x1c\xa116$7\xc0\x95r\x92\x83:\xa35\xc0\xbc\x10\xe1\xc5\xfb\x8c5\xc0\xcaG\xacY\xad\n3\xc0%8\x84M\x0c\n3\xc0\xddw\xf2\x8b\xbb\x8e5\xc0y\xc9[\xf9<\x835\xc0\xfft;\x16\xabr5\xc0&\xd4y\xc9k!3\xc0\xc3\x9e\x7f\x112%5\xc0g\x86h\xb4\xaf\xcb4\xc0\xfd\xf1<7\xa2\xe54\xc0\x1b(\xd3\xf2\x80\xbd4\xc0\xbe\xbcQ@O\xe34\xc0\'\xd5\xaeW\xa1\xdd4\xc0\xe6f\x89\xfc\x17\xdb4\xc0\xc7vQ>7\xf44\xc0\xf4\xfe\x9cGzg5\xc0\xf1E\xf2o\xfd\xda4\xc0G5tKH\xa04\xc0\x02\xfe\x17\xf0\xd6\x835\xc0.\n*\xf3\x0f{5\xc0\x04O\xe2vH\x8a4\xc0+\x9d\xdb\x03m\x8d4\xc0\x84\\\x9b[\x0f\xc04\xc0{\xd7z\xaf\xc4\xaf4\xc0\x9c\x8c\xdd\xfa\x91s5\xc0\'\xce\xb4\xd3\x06t5\xc0\xdd\xe3\xbb\xa0\x8c\xbb4\xc0\xf8a|\xda\xd1\xcb4\xc0K%\xa5\xbf\xd1?4\xc0:\xbf\xafP\x93\xa73\xc0\xbd\xf5\xe5\x7f\x8e\xa34\xc0"n\x0e\x08o\xa34\xc0\xb1J\xa8\xabJ\xa74\xc0\x1dL\x14\xdcK\xf81\xc0\xb1\x98\x99\n\xd4\xff4\xc0-Q=s\xe0\xdf6\xc0\xb3\xecQ\x1d\x0b\xe24\xc0\x11\t5\xf4)\x805\xc0\xab\xfb\x8a\t7\x1d5\xc0\x7f\x05\xb9\xfcgH5\xc0lsv\xe6s\x085\xc0\x1byi\xc6\xe6\x914\xc0\xf6\xe6E\x8d\x0b\\4\xc0\x17( \x95(V5\xc0d\xbfp\xd0\x7f\x944\xc0=\xb9y^\xd9\x1c5\xc0\xb7\xba\xca2F\xe92\xc0\x93Q\xf9ie\x934\xc0c\xa8t\xde%\xfd.\xc0\x00\xad\x1d\x15\x1a\xed2\xc0\x11U<\xf0\xa8\xc85\xc0\x02\xc5Y\xfd\x9a23\xc0>\x99\xc3\xb3\xcc\xe35\xc0y\x04\xb7w\xfdf5\xc0\x8e\xbe">_\xa55\xc0\x9e\xce\xf6\xe2\xd0\xa25\xc0\xfe\x06\xc6\x81\x8d\x8a4\xc0\xc2\xa6\xea\xf7O\xbc4\xc02\xe8\x80\xb3Z\xa73\xc0\x1b\x0c\n[\x1d\xe34\xc0/N\xba9,\x8a4\xc0c\xe0]\x80\xf4{5\xc0\xa1{\x9eP\xcc\xc04\xc0\t5\x9a\x83&\xbd4\xc0\xab\x8a\xb3\x85\xa2>4\xc0F\r\'\x93@\x895\xc0\xda\xa8\x15(\xfcj2\xc08\xba\x90\xe6@[4\xc0 \xd1\x9ejJ\x905\xc07\xfbAS+\xd83\xc0\xff\x1e \x9af\x845\xc0\xf1i\x8c\xd0\x18o4\xc0F\x8fEc\x9dh4\xc0:\xd5\x96Y\'\xb3.\xc0\xf8\xe2\xd2>\x90\xbf4\xc0W\x05\x0fL\xb0\x9b4\xc0\xf3\x03\x10G\x83\xa44\xc0\x16\x01\x9f\xcc\x1b\xa54\xc0\x10a7}R\xa94\xc0\x0c!\xdfwu\x175\xc0\x91\xc3.\xee\xa3\xd84\xc0\xf6Ys\xfe\x8a\xee4\xc0uR\xa1\xad\xc4\xc94\xc0\x92\x80u\x1b\xcd\xb34\xc0be\xa6\xeb\x0b\xe44\xc0\xdco\xbb\x9b\xb5\xd34\xc0\xde\xc3\x9bM\x8c\x065\xc0\xc6.\x1ckr\xd34\xc0\xac[s\x0b-\x145\xc0%\x8f\xcckB\xae4\xc0\x99\xb5\x87B>\xbf4\xc0\x99\xc7\xb6%\x96\xda4\xc0\xc9A\xc9\x80\x93?3\xc0\xe9\x9f37\x87\xe76\xc0\xd5\x84\xc5*>\x895\xc0\x97 \xce\xf1`\x845\xc0\xcd\xe7Z\xa9?\x925\xc0\x13\xbe\xc4\xb3\x84s5\xc0\x18)\x81\xa9\xf2r5\xc0>\x9c\xa9\xa8\x8a\xb45\xc0\xea}V\xbc\xc0\x035\xc0(\xde\x07\x99\xd2q3\xc0$r%"\xa8$5\xc0\xca\xe8\x9b\xa2\x89V5\xc0M\xa9\xc3\xc4\xa9q3\xc0\xd4D\xca\xf8\x1ez3\xc0O\x84\xe7\xfeu\xe82\xc0\x01!\x1c\x97\x02\x0b5\xc0\xee\xf2Kt\x97\xd04\xc0@f\x14\xd1\xa6\xd96\xc0N\xb7\xc7\x97:\xc04\xc0{\xd7\x1eG/\xa95\xc0\x99?3\x9a$\x965\xc0M\xe9\x86\xf2\x00\x8a5\xc0\xeda;*K\x835\xc04\x18\xe2\x91\r\xdb4\xc0= \xb4\x02\xac\x805\xc0\x1d\x9f\x17\x83\xea\xd74\xc0\xdd\x0f\xcb\xb05\xeb.\xc0\x86w\xec\x83I\xf6.\xc0\xae\xc2U\xa7Y\xd24\xc0\xe0\xc0\xe1\xe3\x1d\x085\xc0\r\xd9As\xc3\xb54\xc0\xe6\x00\xd9\xc6\xa9\xc04\xc0T>(Z\xde#5\xc0\xb4\xd1\x95n\xa3\xe24\xc0\xbbh\x02\xd1\x01\xea4\xc0e\xad\xbc\xcc\x1d\xdc4\xc0S\x8a\xe3j\xe2\xbb4\xc0\x0f\x87\xfd\x84|\xad4\xc0,\xe4\x1b6\xa7\xc54\xc0\xc0%3\xba\xc0\xa25\xc0\nY\th\xcdA5\xc0\x11S\xfc$\xe4o3\xc0\xa9k\xb1.i!3\xc0\xdc\xb7\xe4V\xbd\x9b5\xc0H\xf1\xfd0\xe8\x855\xc0h0\xfd\xe3\xb5\xc64\xc0\x94\xc2\x11M\x08\xc94\xc0\x87\xed\x1e\xaa\xc9\x185\xc0Q\x13.\xa4\x8e\xc54\xc0^8\xe6\xcd\x83F5\xc0\x9cZ\xbd\xd7\xce\xe04\xc0>\xabpM\x1c\xdb4\xc0\x19\x0b\xcf+!\xe14\xc0[\x99\x0e\xb2\x9e\xc04\xc0b[\xf1\xfa\x1a\xb64\xc0=\x87j\x9a\x82)5\xc0\xc7\x9c\xc8\xb3\x04\xbd4\xc0\xd7C\xf1\x015\xd94\xc0\x9d\x8d\x00\xc5\x8a\xd34\xc0=&\x05\xaf\xe8\xac4\xc0)\xc6\xf3:2\xd84\xc04Nw]\xdeR3\xc0VS&\x90\xdd\xd86\xc0\x158\xee\x92\x92\x008\xc0u\xce\xb1YF\x865\xc0\x96\x02]\x1a\xcd\x0b5\xc0U\xdeh\xc7\xcf\x813\xc0\xa6\x85\xec\xd9\x8f"5\xc0\xdd\\\xf3\xa7\xfe\x813\xc0\xf8\x04=<7\xf14\xc0\xcd\x8c\x1e\xb5\xc5\x045\xc0\xf6\x17\xdfEw\xa63\xc0\xa98\xbc\x1e\x8f#7\xc0\x89E-\xbaY\x9f/\xc0\xeb\xd2>,\xc2\xe15\xc0t\xe7\x12\x9c\xeb\xe7.\xc0M\xc4:r\x00\x8b4\xc0\xba\xc707\xcc\x965\xc0\x8d\x9a\x85E\x90\x835\xc0q\xa4\xe0[`\x865\xc0\x1b\xe6\x82\xb3\xde\xf07\xc0+8:\x9dBF4\xc0'
p16
tp17
bg3
(g4
(I0
tp18
g6
tp19
Rp20
(I1
(I205
tp21
g13
I00
S'L&J\x16\x17\x99S@En\x85\x0e\x86\xacS@\x95\xa3]\xc7Q\xc5S@\xa2\xf9\x03\x8f\x03\x82S@\x0eW\x95\xb5\xdf\x81S@[\xa1\xfc>\xd3\x81S@\xcf\xca\x1e\xc4\xca\xb0S@\xeb.c3dxS@\xa2\xcbr\xf9\xa5\xddS@\xb9\xab\xf5X\xc6xS@\x83R\xc4K\xa8\xa8S@m\x0f\xac!\xa9xS@\xaf\x9a\xb3\xf4j\xddS@\xb7\xb8p\xe6\x05yS@35\t\xf2\xf8xS@*\xe4\x1e?\x0cdS@\xa9\xfc5\xd7z\xb3S@\x9f\xa1a\x90Q\xb3S@\xc6\xcb\xd4;bbS@lI\xa7O\nyS@H\xf9\xc8\xbc\xed\x81S@V\xbf!+\xd9\x81S@\x86\xb2\x11\x80{\xb7S@\x17Rn\xeax\xc5S@\x82\xcf\xd4r\x9b\xb4S@\xe7)\xbcP{\xddS@=\xfe\x8c\x01\xef\x7fS@W\xfd\x1a\xd4i\xddS@\x07T\xc3[\xa9\xddS@\xcd\xf7\x17\xedf\xa0S@\x917\xf5=/cS@Ze\x98\xf1\x94cS@rl\x94\x1cTyS@I\x1f\x05\rbxS@\x90\xf5\x992\x0cdS@p\xb1p\xe1\x15dS@R\xa9\xc2\x19\xbcdS@\x9b \x95=\x8b\xbdS@M\x8b\xc6\xb2K<S@\x82J\x11(2\xb0S@\xeft\xae\x80\xdf\xb0S@\xe8\xd0\xd5*\xce\xb0S@.\xbb\\\xfc\xac\xb1S@\t\x84\x14\x1c\xb6\xb2S@\x0f\xd4X\xda\xb7\xb2S@\xd5$\x19\xa4\xdc\x92S@\xf8x\xc7\xf0\xddNS@+\x80Q\x89"TS@\x8c\xf4\xd8o}\xacS@\x01`\xd5e\x8dcS@\xd0\x82\x83\xf7\xa3cS@\x02yZ*\x93\xaeS@\xfby\xddm\xb7\xaeS@yX\xf8`x\xb0S@\xeeSy\xaf\xa1\xb0S@\xd3-\xbd\x01\xb5dS@M\x18\x94\x88\xd7cS@,&\xc0\xdd\x9d\xb1S@#\xe1\xe3\x9a\x1c\xb2S@h\x1by}\xed\xb6S@\x91T\x03\xc7\raS@={\x172R\xb7S@\x8f|\x81\x0e,\xb7S@\x91\x9e\xd1@\xab\xb3S@4`\xc9\'1\xbdS@\xbb#\x05\xf6l\x92S@*\x88\xdc\xe1z\xadS@:\x99i\xd3\xf4_S@\xfe\x9d\x84l_bS@\x8c\x0f\xc8:\xc7\x88S@\x8c\xa8n\x99\xaf\x83S@v|\x88?o\x87S@\xef\x10\xe8\xde9\xdeS@"\x86\x0c\x1d;\xdeS@\xa1J\x02\xf8\x00\x7fS@\x8b{\x8f\xd0\xcb\xddS@\xc4\xc8\x9bb\xc1\x88S@|\xf9E\xa5\xec~S@])\xab\xd1L\xdeS@\x0bKA\xcc-\xd6S@\xa8\xa3_$\x13\x8bS@\xc8\x1fP\x9e\x89\x8cS@AB\xaf\x182\xcbS@\xf4\x85\xe0R{bS@\xf3\xc8\x8f\xd8\xc3dS@\xb5\x8e\xd6\x1d\x0fcS@\x9c\xb5\x9d\xcc,cS@\x06\xabt+\x9c\xaeS@\x9e\xaf\x1bs\xc6\xafS@@\x19\xb0W\x0caS@\xb9\xc2\xf8\\\x92\xb1S@\r\xee*)\x02\xb0S@p\xcf\xbaP`dS@ty\xf8\x7f\xa0\xb1S@\x91\xe9=\xec\xa2\xb1S@x\xb3\x90o\xfd\xb6S@\xa1\xec\xc7\xe4\x8bcS@\xa5K\xd7\x06jYS@\xf2&B\xfb6\xdeS@\x98\xb7\x8d2\x0fdS@\x1f\xaeCx\x01\xdaS@\x05l\x84_"dS@\xc2\xbf\xb4\x8b\xbd\xddS@\xe4\xc6\xf4\xd3n\xddS@\xb3Y!a1\xdbS@U\xb9@\xef\xa6\xafS@-\xe5\xb2\x8eO\xb7S@\xfbA\x18\xf0I\xb7S@\xca\xfdA\xf8\xb7\xb3S@\xda\xa4\x8e7~\xb3S@\x1dN\x15\x80\x92\xb4S@%Ju\x8cK\xb2S@s\x19{]<\xb2S@Q)\xb8rX\xb1S@\x8e\x8aM\xcf=\xb0S@\xf6\xeb\xc8JT\xb0S@\xb1\'\xdb\xf5\xa9\xadS@~\x8d\xf6\x15\xf7\xacS@\xfc\xf4K\xa1W\xabS@\x07\xad\t\x12\xa0\xacS@\x98\xbe>\x12\xa8fS@R/Z\xf8\x0f\xaaS@\x97\xd2f\x8e\x8c\xaaS@(F(\x1e\xca\xc4S@\x94\x9a\xc1z\x9a\xadS@t\xcc\xe3(\xb4cS@f\xc7\x1dO\x97cS@@\xf5\x8b`\x04dS@w\xc6e\xebudS@y\xa1b<\xc3dS@]\xb9\x99\xeb cS@{P\xc1d>\x87S@\xdc+\x9f\xf5\x86\xe6S@\xd1\x9f\xf25\xfc\x85S@\xff\xae\xb7\x0b\x1e\x7fS@$\x0c\xd7\xd3\x1d\xe8S@\xd8|-\x84\xf9\xe7S@\xac\x12\xe0\xb7\xf9~S@\x1c\x01\x90m\x0e\xc6S@ys\xd2\x89\x12\x93S@UQ\x9b\x83\xc8\xaeS@\x07\xa8\xae\x1d\xc8\xaeS@_v/\xae>cS@\xf9\x04\x85&OcS@\x8c<\x01\x8a\xa8cS@\xd6f\xd9\x00\xa1cS@\xc8\xa4\x04w\xaf\xaaS@#\x14O@\xf2cS@\x0f\xd5s~\xe1\xabS@\xa6\x94\x9e@&\xd6S@\xda\xfb\xael(\xd6S@\xee\xfcb\x89\xe8\xadS@@7\xeb\x0f\xb7\xb2S@R\xfcD\n\xcf\xaeS@\x88\xc2j\xeeK\xafS@\x19\xaaJ\xd4\x07\x86S@\xceH\xa7\xc9\xe8\xb0S@\xb2\xbbA\x81\x13\xb2S@\xfa\x9aj\xea\n\xb3S@$\x9b.~Z\xb2S@uz\x1e\xd7T\xb5S@\x05\xfe\x85SZ\xb6S@\xa5\xb0\xf95\x9f\xc9S@8\xeb\x98\xa3l\xb3S@\x00j\xf4\xb8q\xe6S@\xf4hD>\xf7\xb8S@\x85\x87\x82Y;\xc9S@\x08\xfe_\xa4\x8c\xc9S@/j\x15\x9fY\xb6S@\xd7\xe2y\xa9\x18\xb6S@\x10&\xb0\x03t\xb4S@+H\xa2\xa6\x14\xb2S@\xc9k\x89\x1c\x81\xb4S@\x9c\xb9\x8bqs\xb1S@JC\xb2#\xb9\xb0S@k\x9a.\xb9e\xb0S@X|U\xbf>\xafS@\xd8\x02`\t\xb7\xaeS@\xe4\xc5\xa6\xe7\xdf\xb0S@\xfb\xfdr=\xf4\xadS@\x1fc\x06\x98\x8f\xaeS@\x88Y\x98:\xd5\xadS@H\x97_\xec\xb1\xacS@\xa4\x83\xd8o\xf6\xabS@\xa5\xbfQ\xcc\xa3\xccS@\xaa],Q\xd1\xaeS@\xec\x0f\x03y\xd6pS@\x8e\xfa\x94\x9a\xdb\xc9S@\xea\x1d9u\xd1\xb2S@\xbd>\xc2>:\xc9S@\x02e\xc0t\xe6\x85S@\x9cI\x92\xd8\xa9\xe7S@\xa7\x13,1F\x88S@\xc3\xcb\xe1\xd6Y\x87S@\x10\x0c\x7fR\x11aS@\xc1\x91\x1e\xf0I\x8eS@\x8a\xd6\xae\xf1\xea\xd7S@\x82\xed^\xa6zbS@\r\xf9Tg=\xd6S@\x9fwc\xfachS@\xc0z\x90S,cS@\xd0\x8f\xe5\xe0{cS@\xea7\xbbq\'dS@\x04\xa7a\xdcS\x82S@\xa59\xde(%\xb8S@'
p22
tp23
btp24
a(g3
(g4
(I0
tp25
g6
tp26
Rp27
(I1
(I205
tp28
g13
I00
S'Z\xed!\xcf\x83\xb44\xc0C\x16\xc06\xf5\xa54\xc0U\xfd\xf8\xbe\x19\xe84\xc0\xdf\xf2\xd3\x91D05\xc0j^P\xf0805\xc0\x95\xc4\xc7\x0b\xc915\xc0\xea)\x16%F\xb04\xc0^\xad\xbcNV\x063\xc0\xf7\xac\x88\x05\xeeY4\xc0v\xc7\x9a\xfe:\x0f3\xc0\xc32\xb2\x1d\xe4\xc94\xc0\xd3"\x9e\xa1\n\x073\xc0%\xc1\xd3\xb3SZ4\xc0y\xed<\xd6\x86\xff2\xc0i\x01\xb7\x0e\x01\xf52\xc0\x80\x13\xd4|\xfa}5\xc0\xd0\x1c\x08F#\xaa4\xc0\xe8\x8c\xd5_d\x8f4\xc0\xc6\xeb\x12\x1a\x88\x865\xc0\xff\xff\t\x9d\x9e\xff2\xc0\x91$P\xf8\x8805\xc0\x04\xb3\x83\x16i25\xc0\x17\x08|\xdd_#3\xc0\xfe^[\xe8\xb8\xe34\xc0Bn\xaa\x86\xd8#3\xc0oZ\x92\x06\xf9p4\xc0G\x8b\xacs\xf2!5\xc0\xd9\x1e\xc6\xe9=Y4\xc0Zl\xf4%JY4\xc0\xcaA\x83\x93\xd9\xe96\xc0$7\x16.\x9d\x9d5\xc0\\\xaf9\x18\xde\x855\xc02x\x08\x11\n\x073\xc0nh\xba\xc4>\x083\xc0\xaax\xc3\xa7\xfd\x895\xc0Hx\xf2\x0e\x91~5\xc09\r\x08\x11\x03n5\xc0`rq\x91I\xe81\xc0\xb1u\xc6\xd4\x08\x8d5\xc0\n\x11\x8b\x18j\xbd4\xc0\xf2x\x16F\x88\xd84\xc0\x90&\x12\x8a\xf2\xaf4\xc0G\x0e\xec\xf4T\xd64\xc0km\xa7\xc2\xb0\xcf4\xc0km\xa7\xc2\xb0\xcf4\xc0\xd5\xe9\x82\xe9 \xeb4\xc0\xa1A\x83\xc8\x93\x985\xc0\x8a\xac6\xc42~4\xc0m\xad?\xee=\x934\xc0\xc6H\xe2\x04c\x805\xc0\xae\x0b\xb6\x8c\x96v5\xc0\x8el*\x93\r|4\xc0\xda\x16\xf05\x1f\x7f4\xc0gf*M\xd1\xb04\xc0A\xff\xd2\xc2\x17\xa44\xc0MY\x9c\xda[n5\xc0z\x8d\xd6\xe1Dr5\xc0\x96\x82Rr<\xae4\xc0b\x9a2\xbf\xe7\xbe4\xc0\xdb\xb2\xab=e14\xc0\x1b}\xb8\x7f\x99\xa63\xc0\xc1\xf4\x94\xb5_\x964\xc0\xc1\xf4\x94\xb5_\x964\xc0=>\xa3\xef\xd8\x974\xc0F\x9e\xba~\'\xed1\xc0W&\xfa\xec \xf74\xc0\x8b\xc1X\x86\xad\xe76\xc0\xe0]s\xa7\x93\xff3\xc0\xd8q\xa0\xaa\xe1{5\xc0\xf0R\\T\xb0\x145\xc0\xfb\xd7\xd5\x84\xf9?5\xc0\xf3\xd0\x11~\xef\x015\xc0\xa5j8^\xcf\x834\xc0 X"\x03\xc6L4\xc0\xc1e\xbb\xd7sP5\xc0\xf9\xa8\xd0\xd5a\x854\xc0\x8aC\x9e;\xcc\x145\xc0\xa7\x06\x98\x91\xef\xe52\xc0\x7fE\x9eg-\x834\xc0$\x17`\xb1\xda\xe5.\xc0\xa7\xa2\xfb\t{\xe72\xc0^\xf3\xfc\x8d\xa5\xfa5\xc0X\xa5\x87\xf1\xd3\'3\xc0}yT\x8d\x04\xde5\xc0A\xb1\x03\xdb\xaaa5\xc0\xa7V|\xcb\x8b\xa05\xc0\xce\xf4\xd5]\xa9\x9e5\xc0\xaa\xfby\x80\xca|4\xc0wS\xdb\xcc]\xaf4\xc0\x1b}\xb8\x7f\x99\xa63\xc0\xb5T\xb10\x04\xd64\xc0\x8bE\xdc\xfd\x00{4\xc0\xad\xddU\xf18w5\xc0\xccvEjA\xb24\xc0\xd0\xe9F\x87\x9a\xae4\xc0\x02\xff\xa6\xe8\xa904\xc09\xf3\xb3\x1b\xde\x855\xc0v#\xaa\xae2j2\xc0\xa6\xcf\x96\x93\xfeK4\xc0\xcd\xaf\xf2d\x9e\x8c5\xc0\xfeo\xc8\xf6\x87\x072\xc0\xa1\x9eZ\xf6\x98\x7f5\xc07u\xdc\x9b\x8e^4\xc0%\xebkC\x0fY4\xc0\x08"\xc1\xbb0\x9e.\xc0\x98\xe0I\xdfh\xb44\xc0j\x8e\xb4\xb2\xe2\x8e4\xc08\xcd\x00\x9d\xca\x964\xc0\x0b\xb5\xd2\x14\xaa\x9a4\xc0\x0b\xb5\xd2\x14\xaa\x9a4\xc0Dm@\x9bp\x0e5\xc0\x86\xe2.\xd2^\xcb4\xc0\xbd\xbct\x8bJ\xe14\xc0\xa1\xc7\x11\xe5\xd6\xbd4\xc0\xe9"\xbd\x8e\x14\xa64\xc0\xda\xdeu\x8a\xea\xd54\xc0\xdd\xee$d\xbe\xc74\xc0\xf1\xf5\x92\xf7\xcd\xfa4\xc0\xb1\xf0\xb0a\x88\xcc4\xc0\xf2\xe8\x92.\x90\x085\xc0\x9e\xb3\xe1\xbbZ\xab4\xc0\xf9\xc9\x80G\xc2\xb04\xc0u5!_\xed\xd04\xc0\x1e\xd3\x1b\xed\xf013\xc0\xcb\x8a\xceW\xbc\xf16\xc0K\x90\x8e<\x07\x865\xc0{7\x1b@>\x815\xc0\xcd\xaf\xf2d\x9e\x8c5\xc00\xbf\x89#ap5\xc02-\xeb\xd1\xf0n5\xc0\xbd\x8b~\xbb\xc4\xae5\xc0\xe9J\xd8\xbb\x95\xff4\xc0\xa9\xdc\xac\xf5\x98d3\xc0$4.\x1b\xe1\x1e5\xc0@^\x809\xeaO5\xc0\xb6\xa3x\xf7\x8fe3\xc0\x88l\x1f7\x16n3\xc0\x0b~\x1e\xef\xd0\xe52\xc0\xe0\xbcC\xbb\xff\x075\xc0\x0f\xc0\x01\xb6W\xc74\xc0\x15`\xf7\xac\xee\xe46\xc0d-\x9b\xf5\xaf\xb24\xc0\xd0:>\x96E\xa75\xc0\xa7\xf9\xca\x1ax\x915\xc0\x8dy=\x82n\x855\xc0\xf7\x1e\xb9\xd0\x8d\x815\xc0z\x7f\x9bHs\xd14\xc0 \x00v1\xf7|5\xc0AkmO\xe3\xce4\xc0\x8e\n\x98\xc5e\xda.\xc02\x0b\x04\x01\x00\xea.\xc0sD\xee\xbfM\xc84\xc0\xfa\xf1\xc7\xc9\x8c\xfe4\xc0;9\x1c\xd17\xa84\xc0\x89C\x81\x8d\xf4\xb44\xc0$4.\x1b\xe1\x1e5\xc0a\xa4R\xf0=\xd84\xc0#\xb5\x89\xc0\x11\xdf4\xc0\xc1\xbc\x10\x02\xbd\xcf4\xc0T\xd3x%\xe7\xb04\xc0^\xf8\xb3<\xfd\xa14\xc0<SM\t\xf8\xba4\xc0~\xfb\xf3ei\x9a5\xc0\x02\xbbN\xa3\x8c;5\xc0gc\xb3\xebqc3\xc0s;\x08I>\x183\xc0s7Dm\x94\x905\xc0\xd1\xc2T\xdb\xa8z5\xc0<SM\t\xf8\xba4\xc0<SM\t\xf8\xba4\xc0{\xb5\xf7O\x06\x105\xc0\xdcg]{\x13\xba4\xc0I\xa8\xc6b=@5\xc0\x03K\xab\xc0\x8f\xd54\xc0X]\x15\xa6)\xd04\xc0\x88O+\xf2S\xd64\xc0\xcd\x7fv\x17\\\xb64\xc0+\xd0\xdeYa\xa84\xc0\xfa\xfc`\xa6E"5\xc0\tpdk\xe6\xb54\xc0\x8d)j\xac>\xcf4\xc0\x92\xc0\xb2\xa6;\xc64\xc0i\x96\xfd\x01+\xa54\xc0\xbb\xbb\xc66p\xcf4\xc0nm A\xe3G3\xc0\x15`\xf7\xac\xee\xe46\xc0\x8c\x00R\xea\xdd\x1c8\xc0\xd1\xc2T\xdb\xa8z5\xc0\xfa\xf1\xc7\xc9\x8c\xfe4\xc0\x94o\xdb[\xc5}3\xc0\xf4\xd6U\xba\x10\x1f5\xc0\xbb$\x91\xb4\xafv3\xc0^3\xfc\xb3<\xec4\xc0\xb3\x1d\x8a\xad\x97\xff4\xc0b\xf3\x06\x17\xab\xa73\xc0\xde\xaf@,\x8137\xc0\xd2\xdc\xcd\xd5\x8f\x88/\xc0r\xd4s\xe7\xc6\xdb5\xc0\xbf\x8d7\xdb\x8f\xd3.\xc0^\xf4k\x15\x1a\x8c4\xc0U|u\x95b\x925\xc0S)\xdf2\x86\x815\xc0\x8a\xfe\x8ag\x16\x835\xc0\xf3\x80\xa8\xbb\xea\x068\xc0c0\xef\x12W94\xc0'
p29
tp30
bg3
(g4
(I0
tp31
g6
tp32
Rp33
(I1
(I205
tp34
g13
I00
S'u\x94\x8e\x983\x89S@\x88\xf5.\xd8\xed\xacS@lf\x8f5\xb6\xc5S@M\xd0\x9c\x890\x82S@\x84\x1c~\xd3\x15\x82S@\x1e\xa9/\xd0\n\x82S@\xdeN\x17\xe5\x1f\xb1S@\xed\xc1\x12:\x81xS@\xbc\xb9\xfb\xb9\t\xdeS@V\n7\x04\xd9xS@\xec8\xdc#\x06\xa9S@\xda\x16\xbb-\xccxS@\x06\xec\x10\x9d\xc4\xddS@\xba\xed\'\xef$yS@\xf3F\xca\xa5\x0cyS@:`C\x8c)dS@\xe8:\x12\xee\xd8\xb3S@fGa\x17\xbb\xb3S@C\x92cN{bS@Y"#\x13\x17yS@\xb2\xf2y\xa0\x13\x82S@\x96\xad\x12i\x06\x82S@o\xb5\x9c\xcd\xb8\xb7S@q\x8d\xf5\x83\xd4\xc5S@\xa9o\xa8\xd3\x11\xbfS@\xc1\x08O\x17\xce\xddS@\xcd[\\t"\x80S@\x96r\xde\n\xbb\xddS@\xf1,\x87\xd6\xfa\xddS@gm7\xdc\xaf\xa2S@\xd3\x06\xf7\xa8HcS@6Y\xad\x81\x9ecS@\x9b\xc6j\xfceyS@l\x81Q\x8f_xS@u\xaf9@\x1cdS@\x16\x90\xd4\xbf\x1fdS@\x19\x7f\x1bf\xcbdS@\x9eqa\xd9\x18\xc2S@\x95g,c}=S@\xd3>\xd2\n\xa0\xb0S@\x15\x02`\xdcB\xb1S@\x81\xcaM_\'\xb1S@\xfa\xf0\xa1\x8c\x02\xb2S@W\xe4\x84L\x0f\xb3S@W\xe4\x84L\x0f\xb3S@\xfd\x8d\x19\x04\x12\x93S@ \xeaq\xc3\xa78S@\xb5\xc5@\xd1\xc3FS@=0\x9d\xc3\xd8\xacS@\x92H\xc4/\xa0cS@\xe8\x9a\xe8\xe8\xc1cS@\xd4+\xdd#\xf0\xaeS@\xc0\x0b\x17S\x16\xafS@\xbc\x90\xf9\x8f\xc7\xb0S@q\xa9\xf6\xa3\xdf\xb0S@n\x81\xb7Q\xc2dS@+b\xe4\xf6\xe1cS@\x83\xdf~\x1b\xfa\xb1S@*\x80\x0f\xf1\x89\xb2S@2z\x99\x19B\xb7S@\x9fH(\xc6(aS@\x16\x95\x8d\xa0\xa8\xb7S@\x16\x95\x8d\xa0\xa8\xb7S@GG\x18\'\x0c\xb4S@\x80\x88\xa1\xbe\\\xbdS@Z\xec\xe4\xa2\xa9\x92S@\x11b\xf3\x87\xaa\xadS@bk\x00\xde\x83jS@V\xa3{cubS@B\xd4C\xde\xfd\x88S@\x11\x87\x03\xe1\xee\x83S@j~\xc6\xbf\xad\x87S@\x9c\xd6\xa9j\x8e\xdeS@(\xca\x83\xb8\x8e\xdeS@<9\xb2[7\x7fS@\xcb\xba\xf5\x0c\x1d\xdeS@\x06\x92\xd09\xf9\x88S@x\xec\x98\xf5\x08\x7fS@,K4\xc0\x9d\xdeS@\x86\x92\x14VQ\xd6S@TUM\xa4%\x8bS@\x93\x94\xc9_r\x84S@\xd8\x89#\xae\x82\xcbS@\x1a\xd7R\xe6\x98bS@\xb9\xb7\xcb\xe4\xd9dS@\x13Y\x04\xdc\x1dcS@\xaa\x1c\x99pCcS@+-\xeb\xd6\xfa\xaeS@\xfa2\x96\xd9&\xb0S@\x9fH(\xc6(aS@\xb6[\xae\xfc\xe4\xb1S@\xfb8\xec\x8ea\xb0S@E\x17\xb4\x9f\x80dS@h,\xdeD\xfb\xb1S@\n\x97@\x9b\xfb\xb1S@\xec\xd4y\xafF\xb7S@\xb0\xb8l\x82\x9ecS@\xb1u\x06\xfa}YS@\xdf\xce\x91\xa6\x8b\xdeS@\xfa]\x99I#dS@d\xaf,\xa6&\xd7S@\xb42\x92\xfc*dS@$\xc9\t\x91\x1d\xdeS@@\xf0\x1b\xdd\xca\xddS@\xf2\xaeQ\xd2a\xdbS@\t\xe6`\x9e\x01\xb0S@\xeen\x9b\xab\xb9\xb7S@P\xf2\x07\x13\x98\xb7S@\xb7\xbb\x00\x1b\xce\xb3S@\xb7\xbb\x00\x1b\xce\xb3S@\xd8\xe2\xf8h\xe9\xb4S@\xedCx\x00\x9e\xb2S@\xa4\xf7\xe9\x14\x92\xb2S@\xd2\x1a\xf9\xce\xb9\xb1S@(\x7f\xc7U\xa8\xb0S@\xc4\xcf\xd4n\xae\xb0S@\xdf\x19\xff3\x1a\xaeS@4\x87\xda\xf2W\xadS@?\x16\x04\x91\x9b\xabS@1ad~\xfd\xacS@\xd5\xa2\t\n\x9ffS@\xebP\xdb\xafq\xaaS@U!\xd5\x06\xd2\xaaS@o]2\x96\x15\xc5S@u\x92\x9c{\xcb\xadS@\xe3\x81\x97d\xabcS@\'9\xeb\xb0\x96cS@\xfa]\x99I#dS@\x9a\x82\x89w\x84dS@4\xc6\xc0c\xc7dS@\xa3\x1b\x9c"$cS@,\xd2\xd19\x90\x87S@\x84\'\x9d^\xcf\xe6S@K\xef\xac\x07\x14\x86S@/\xc2\xe3.;\x7fS@2(\xa8S\\\xe8S@"\xc8\xc1\xeaG\xe8S@\xfb\x10H\x01\xfc~S@.\xc4\xba-W\xc6S@8$\x91}M\x93S@\xe6\xb2\xfd\x9a\xe7\xaeS@\xc1\xc8k\xf0"\xafS@\xa6\x16\xb6\xbdEcS@q\xf4\x1a\x9a?cS@\x15F\x1e\x19\xbbcS@\xed\xcf\xdea\x94cS@2"F/\xd4\xaaS@,")G\xd8cS@r\x11\xb1\xd5T\xacS@\xe8\xd9\xa6\x9dP\xd6S@\xa7>A\xe2J\xd6S@n\xe1\xd1l2\xaeS@\xea8\xd2A\xef\xb2S@\xec\xaf\x86\xda#\xafS@t7\xf5\xe0\x99\xafS@K\xef\xac\x07\x14\x86S@=\x94\x06D0\xb1S@\xf2\xbd\xdeqR\xb2S@6\xe01\xee\\\xb3S@\t\xef,@\xb4\xb2S@>\'K\xe8\x94\xb5S@\xcf\x92\xfdY\xa0\xb6S@<xv\xa6\xe4\xc9S@\xc2s\x11T\xc2\xb3S@e\x1e\x89\xd7\x95\xe6S@\x81\xf4\xbb]-\xb9S@\xaa\xbcW\x94\x82\xc9S@\x9a{08\xe7\xc9S@\xcf\x92\xfdY\xa0\xb6S@\xcf\x92\xfdY\xa0\xb6S@-K\xd2d\xd8\xb4S@\x1a\xf7\xac\'y\xb2S@\xaa\xa1#\x0b\xdf\xb4S@\xc7T\xcfn\xc7\xb1S@\xaf\xc6\xf1\xad\xf9\xb0S@\xbc\xbd\x87\x89\xa9\xb0S@\xb56\xc7bo\xafS@p\x81\rj\x01\xafS@b\xefK{<\xb1S@\xd5\n<\xa41\xaeS@@\xe4O\xe3\xcd\xaeS@\xa3\x17\xe8\xe4?\xaeS@9 \xb3:\xe5\xacS@D\x05[l"\xacS@\xec\x01\xcd\x91\xe9\xccS@\xe6\xb2\xfd\x9a\xe7\xaeS@D\x92K\x9c\xcepS@\x9a{08\xe7\xc9S@\xea8\xd2A\xef\xb2S@\xce\x03\x86\xd1[\xc9S@\xd8\xf8\xcb\x02\x0c\x86S@\xd7\xc4\xed\xa1\xf6\xe7S@\xf0\xbb\xefg\x80\x88S@\xbb@1\x9f\xb0\x87S@S\xc0~S\x1daS@ZQ\xb9=5\x8eS@\xb4\xd7\xa9\x85\x1b\xd8S@#\n\xd4}xbS@ \xd8\x97\xcf:\xd6S@\x99\xf7\xb9\xaashS@\x88\x18\x01\x022cS@Q\xcc\x0b\x17\x87cS@\x03\x8e\xf5)FdS@\xf2\xcat\xa85\x82S@\xcbR\xf5\xfaR\xb8S@'
p35
tp36
btp37
a.
