# Supplementary material for: Sea ice drift data for Fram Strait derived from a feature-tracking algorithm applied on Sentinel-1 SAR imagery
Source: Data Brief. 2018 Apr 19;18:1410–5. doi: 10.1016/j.dib.2018.04.034 (PMC5999601; doi:10.1016/j.dib.2018.04.034)
Supplement: Supplementary file 2 — Supplementary material [file mmc2.zip › fs_s1a_data/HH_filter200vec/FramStrait_HH_20141027T085100_20141029T083434.dat]

(lp0
S'S1A_EW_GRDM_1SDH_20141027T085100_20141027T085200_003013_0036F0_1B7A.zip'
p1
aS'S1A_EW_GRDM_1SDH_20141029T083434_20141029T083534_003042_00379B_F7A3.zip'
p2
a(cnumpy.core.multiarray
_reconstruct
p3
(cnumpy
ndarray
p4
(I0
tp5
S'b'
p6
tp7
Rp8
(I1
(I8331
tp9
cnumpy
dtype
p10
(S'f8'
p11
I0
I1
tp12
Rp13
(I3
S'<'
p14
NNNI-1
I-1
I0
tp15
bI00
S'*2c \xf0|5\xc0\xe9\x8a]\x1c\xcb"3\xc0\x14\xa8o\xa9\xd1\xef2\xc0\xfd\x12za\x8f\x053\xc0\xf1\xca\x1am\xa0=6\xc0\xf4/:{\x16\x1f8\xc0L\xb7r}\x03z4\xc0\xcf\xdf\x06@Q\xe24\xc0\x13NFk\r\x0f5\xc0\xaeb]\xf4t\x8c3\xc0!\xbe#\x81\x85\xb24\xc0[P\xc8\xbd\x1bu6\xc0\xac\xb6\x95VK\xdd2\xc0\xa3#\x04\x9c\x01\xaa4\xc0\x99\x03\x98>q-7\xc0\x96\xe9g\x0f\xc2c7\xc0/A\xeaI\x98\xcc7\xc0I|\xc7\xd6\xd7-5\xc0\x9bZj~\x07\x9c5\xc0\x8d\x8f\x0f\xeb\x12g3\xc0i\x95W\'\xc5_4\xc0oFvH\xaei4\xc0n\xba\xb9M\xf7,5\xc0S\xfc\x18A\x87\xb54\xc0\xbc\x92\xef\x15\xe8\x9e4\xc0\xa6\x0c\xa2$\xa0\xc34\xc0rU\x01X\xf0\x167\xc0\xe6\xb0]\x9f\xf2\xee4\xc043$\x01&\xcb4\xc0+\xa9;\x18\x11\xc94\xc0\xfd@\xcdv\xc255\xc0>\xeeX\xa1\xe3\xe13\xc0\xacd\x80\x06\x14\xeb6\xc0\xa7\xbe&\xd4\xea\xf73\xc0K\xccr\xb3H\x894\xc0\xf3\x17\xd8~\xf5P7\xc0\x06\xe4\xc2\xa5\xb9#4\xc0}^@\xe0\xac\xc83\xc0g\\R\xf7\xa2/8\xc0u\xa6\x18vQC5\xc0\x8a\xc9\xfc\xbc\xab\xc14\xc0\xa5;X\xde\xd123\xc0\xacKc\xf9\x1b\x1f6\xc0\xa4\x9a\x87m\xce\x115\xc0\x17\x9a\xf7\xb7\xe1\x997\xc0\xf0\xbd\xb8\xe2X\xf13\xc0\xca\x9d\x8bh\x92\x9c5\xc0\xbc9\x148z"5\xc0\xb8\x80\xa6\x01\'L7\xc01\xc5h\xef\x18:5\xc0?!1Z\xb4\xff4\xc0\xa6\xee\x9d\xfc\x92\xd93\xc0\x1a\x86|x\x16\x156\xc0L\xce`\x8c\x93Q5\xc0\xcf\xd1\x8c}Tb8\xc0FF?[`\xb44\xc0\xb5N\xec\xaa\xef\xc63\xc0\xbe\xd2\xf9We\xb54\xc01\xff\x15@\t\x193\xc0\xfe\x96p\nWN6\xc0\xa3\xc5_\xb2a\xae3\xc0\x9d\xfc\x12\xbbj\x815\xc0_\x9a\x9e\xebi\xd64\xc0\x1b\x04\x84\xd0\x8c\x976\xc0\x0e\xbf\x15;Qx7\xc0\xb1\x9d;\xfd\xb0\xac3\xc0\x03\r\xb4\x11C\xfb4\xc0NH\xaef`\x104\xc0\xce!:\xe0&\xb44\xc0\xe8\xd0\r\x1c\xe2\x123\xc0\x13\x9b\n\x04W\xfc7\xc0A\x05|g\xcd\xc97\xc0Y\xef\xca\xf92\xb74\xc0\xa6\xa7\xa1\x9bMO6\xc0\xc6\x9e\xa6\x98\xa1\x865\xc0b\x19\xa5S?\xba4\xc0\xd5\x04\x15\xac}07\xc0<Q~\x18\xa3\xaa5\xc0\x1a\xbdS98N8\xc0\xfb}3\xdb$\xac4\xc0\xbdi\x0cJ\xcb05\xc0ou(\x91p\xb65\xc0\x96\x89W\nKv7\xc06\xef\xe9H\xc5\xf43\xc0\x82\xbc\xe1(\x14\x1b3\xc0y<\x91\x1bw\x853\xc0\xb3\xb6N\xcb\x18\xad6\xc0\x9f\x899\xc3\x1d\x1b7\xc0\xf6\xf2\x97\xfc\xb2\xab4\xc0\xc1bC\xd2\xbd64\xc0\x94\x08\x85\xbb\xbf\x924\xc0x\xbb\x07d\xb7\xeb4\xc0\xc5\xfa#\x11a>4\xc0\xe0*kH\x99\x195\xc0\xb3\xb9\x92\x8b\xce>5\xc0-"\xd1\xbea\xb35\xc0\xdc\xc1\x04\xe4Rl4\xc0jL\xbe\x7f\x07\x175\xc0\xe7pb/|\xa95\xc0OP\x85\xc6\xc1\xb44\xc0\x12\x1cE\xd4d\xda4\xc0\x98.\x84\xae\xfd\xc45\xc0\x1f\x1c\x9b;}\x865\xc0\xe2\x10mL\xc2\xa13\xc00\xf2I\xe0\xfd\xe44\xc0\x91\xb2\x01\xc7@Z8\xc0\xbd\xa6p\xf7\xa4\xbd4\xc0u\x93\xf07\xb4)5\xc098\xcbb\xf9\xb03\xc0\xbd\x8a\x1f85\xfd4\xc0\xef\xfb0Vt 5\xc0\xb8s\xbbB\xff\xb54\xc0\xfe\xab\x12\xd9O\x085\xc0\x0bc|\xee4\x836\xc0\x98\xec,5\xb9\x8e5\xc0\xee\xb9\xb8\xe7\xdb\x116\xc0\xcd\x80\xbc8\x16"7\xc0f\xdf\xae\xca\x93\xcc6\xc0\x177&\xfdZ\x8d4\xc0X\xbat{\x14(5\xc0S\xc0\x0f\xed"\xd33\xc0\xa8\x8e\xdb\xc0I\x1c6\xc0\x9c\xcc=\xb5W;5\xc0\x0cH\x06\x80\xd6\xfa4\xc0`\xab\xbf\xeb\x13\x845\xc0\xed\x19\xe4\x8fp\xeb3\xc0\xf4iu\x16\x11\x877\xc07XzR\t\xa84\xc0r1\xb1\x13\xd4\xf94\xc0\xaa\xa5\x17\xa8\xaeM8\xc0s\xe6\xbeg\x85\xd44\xc0\xd7`\xd9\xda\x95\xbd6\xc0\xbb{\xe2\xa4;#3\xc0\xe5\xf5\xe8\xf6\xb5\xe65\xc0?\x1dTW|\x193\xc0\xefwA\xc8\xfd\xb24\xc07\xc9\x8b\x91\xef\xe64\xc0\x16h*\xc4\t\x016\xc0q\x04\x00Y\x8a\x068\xc0+\xbc\x0b\x1a\xfc92\xc0z$\xcao\x8b\xf94\xc0\x86\x0b\n\x91\x86\x9f7\xc0\xb7N\xed\xc9\xdd\xab4\xc0\xd5\xe58w\xd8\xd64\xc0\x87C\xdb\xc2\xa2\x015\xc0q\xebL\x16\xdeI5\xc0\x00|U\xdc\xc9\xcd7\xc0\t(\xe0F\x92\x8b4\xc0]S\xb7\x06\xd5\x8f7\xc0\xf3\xf8\x9d\xec\xc8\x887\xc0\xdc\xdffV\xbe\xcb3\xc0}\xb37\xc5\xc954\xc0\xaa\x0bur\xd5\xc44\xc0d\'\xb18\x86\xcc3\xc0G\xc3\xb8n\x0f\xe44\xc0\xf5\x82w\xa4\xe9\xb14\xc0\xa2\xbc\x18\xa1\xcd.5\xc0\xa0r\xb6\xad<\xbe3\xc0\xde\x9d+\x03\xc9a5\xc0RJ$i\xa4(5\xc0HN);\x02\xe07\xc0#8\xf7\x01\xf0\xd64\xc0A\x07\xb5\xb4\xd6\x186\xc0Ih7\xe1\xdd\x027\xc0\x1f\xa2{\xd8\x8a\xb06\xc0\xa5\xca\x1f\xd3W\x086\xc0\xc0\xff\xec\x04\xc4Q8\xc0\xdc\xe8\xde\xcd\xd665\xc0\xda\xfe\x11\xe6P05\xc0\xe2\xf1TP\xf9\xe55\xc0\n\x95f\xa8#T5\xc0\xbc\xdf}*?\x0e6\xc0#\xa9\x8c,\xac\xc64\xc0\x1f\xed(w\x1f94\xc0}\xd2m\xe4\xe0\xa03\xc0\xdf\xb2\x00\xc1S\xf23\xc0kr\xc7\x86N,3\xc0\xf5H\x14\x90\x89\xca7\xc0"\xde\xde\xeb7\x9b7\xc0c\x06\x01$U+3\xc0t\xca\xa3\x1dj:5\xc03s\xce\xb6t\xd44\xc0\xd5\xbe\xe6\xdf\xc9D5\xc0C\xf3\x89T2\'5\xc0\x82\xf82\xc8\x8e\x0c7\xc00\xaew\xf7O*2\xc0\xb22\xa1/\tB5\xc0N\xb4\x12\xb6M\\6\xc0\x89\xcf\xb2\x7f\x9eA5\xc0\xa7Tc\x0ff\x065\xc0Ca]\x06\xce\x035\xc0\x97FD4\xacU8\xc0\xa56\xb2\x98\xd6\x1c6\xc0L4\n\xce\xaf\x894\xc0\xd9\xda\\A\xa4\xfb4\xc0\n\xfa\xc6E\xd3\xff4\xc0eQ"\xc5\xb4\x156\xc0YIC\xdc\x10\xca4\xc0\xa1z\xeb8c\xb34\xc054_B\x8e\x894\xc0\xad*!\x1a\\O7\xc0\xbdtt\xf3\xc3/3\xc0\xe4\xa0_[\xfc\xf77\xc0\t\x95\xf2\x8c\x13\xf35\xc0\x14EA(\xc7_7\xc0/(;\xcf\xcd\xf51\xc0\xef\xb2\xe7\xb6u\x075\xc0\x1a\xb7\x81\x0fK\xc94\xc0\x1a\x07w\xc7\xf855\xc0\x7fQ\xb1?\nk6\xc0\x89\xf0\x1e\x958\x135\xc0\xf8\x0c\x81e\xe5\xb13\xc09\x84\xb2\xb1\xc6d7\xc0\xc0\x1e\xdaG5(6\xc0Okc&\xff\xe85\xc0n\x17\xa6\x1e\x17\xfa1\xc0\x97\x9d\xbdm\xad23\xc0\xb6\x87\x9fp/\xd24\xc0\xed/1,y\x036\xc0\xb7z\x1d\xda=\xfe5\xc0\x9e\xc0\x0f\xcb\xfe%7\xc0\xc1\xcc8;\x1d\xca3\xc0\xfd\xc9mf1%5\xc0\x14Ba\x91\x10^8\xc0\xd6\xe7\xdb<\x9e\x036\xc0\xea\x055D\xae\xd66\xc0\xd3\x13,\x89\xce\xbe6\xc0i\xd1\xe5HG\xc56\xc0K,\x91\x98\xf5\xe63\xc0X\x94\xda\xda\x8c(8\xc0\xecU\xd3\x85\x0f\x1d6\xc0\x9f\xb2(!2\xcb4\xc0\x95PN\xe25\xb24\xc0w\xfe\xaf&J\xa25\xc0\xaa\xc49`\xbbS4\xc09i\x07ve\xcd4\xc0\xbaz\x03#%\xfb2\xc0\xe98n\xcd$\xb27\xc0\xf3n\xba@\x93V6\xc0\x8d1\xf1\x90\x0f\x907\xc0\xc6\xd5\xd9<\xde\xca4\xc0S\x0bV\xc98-6\xc0\xa4\xc2\xd7\x0f\x90\x995\xc0\x15\xf3=&\x10\xc74\xc0[\x07\x91\xf6\xe3\xc14\xc0\xef\x01\x91\xcc\x8c\xb74\xc0wJ\x1d\x03a\xaa3\xc0\x8a\xe3MY\xbao5\xc0\xfa\xc5\xf3\xea\xb1\xb95\xc0\xc7\xcd\xbb*\xda\x1c5\xc0@6\xe8\x15 \x1f5\xc0#~\xeauJ\r6\xc0\xf1\xd2F\xa7\x1f\x8f7\xc0Cn{5?{2\xc0\xbd\x80Z \x00_6\xc0\x1c\x94\x8a\n#\x036\xc0fadkk\xbc4\xc0\xa3eF\x12h\xf14\xc0\x04\x00\xf3=\x8f\n6\xc0\xf8ax\xd4Mv3\xc0Ngc\x0e\x89J5\xc0ktCO\x8a\x906\xc0w\xa3\x9d\xad\x19+6\xc0q.\xceG6\x814\xc0\xb7\x00{Gp\x9d7\xc0\xb1\t)M3m7\xc0\x7f"//\xab\xc04\xc0\xff\'\xed\xa8\x8e\xad4\xc0\xff\x00uK\x84q4\xc0\xfb0\xe4\x8cl\xd74\xc0[\xa6\xe2\xbf\xd3<3\xc0\x1au3\x1f\x91f4\xc0<\x88\xe9p\x87\xc25\xc0\nf\xcf|\x84\x8f5\xc00k_;\xc2\xb84\xc0\x8fq\x9c\x93\xbai4\xc0\xce\x16\x15g8y3\xc0\x85j\x87\xd3\x05\xbf7\xc0\x8d\\\xf9\xdc2b5\xc0\\\x9ec\xb8I\xe32\xc0\xa8m;\x9dD\x088\xc09\'\x97`\x07#5\xc0\xae%5\xc6\xcc\xe12\xc05\x87\xca\xc9\x7f\x985\xc0\nl\x8e\x8b\xf0\xe94\xc0\xac\x88\xb3Y\xba\x9c7\xc0\xc4\x83\x80\xab\xcaT6\xc0-\x1fEc\xae\xad4\xc0fPf\x97$$5\xc0\xcaa\x8f\xca\x07e6\xc0vE\xb5\xaa\xd068\xc0C\xeev\xe3217\xc04\x86\x9e\xbfdX6\xc0\xdaY\xe1\xed\xa8\xa76\xc0\xd0\xbe\x8f9\xe9h4\xc0\x04x\x90\xe3\x82\xb04\xc0\xcd\x9d1\xa2n\xa67\xc0#\xd2A\x8f\xa6\x126\xc0uvG\xe0"g3\xc0^Y\xec\x8c\x00#7\xc0,e"=\x0e 5\xc0\xd5a\x12i\x13\xe66\xc0\x10cXV\xcb\x104\xc0}\x84fU[\xba4\xc0\xc0l\x876:\x884\xc0\x19\xef\xe5\x9b\x97k8\xc0\xd3\x90\x8a\xe27\x175\xc0\xe2\xa2\x04\xc7\xca\x0c7\xc0\x0fc\xf3\x19\xaf+3\xc0\x95u@\xf9\xfc\xa14\xc0\x98+C:\xba\x8b3\xc0\xfdi\xcd\x1a\n\x823\xc0~\xeb\x0c\x9eeQ4\xc0,\x9e\xa1\xa8:\x813\xc0"\xb8\xde\x97\xa4b6\xc0\xcb\xef\x8c\x04c\x963\xc0H\x8e\x0fn\xbe#4\xc0.Q\x97\x01fq3\xc0\xb0\xf3\x0cs\xce\x965\xc0\xeb\x85|Y\x15\x117\xc0\x89= \xae\xe5\xae6\xc0y\\\x9c\xaf\xc4\x105\xc0b\xd2&yK^4\xc0es\x08\xb4f&4\xc0(/7\x8f\xfb\xbd4\xc0\x0b^@\xf2\xfbW8\xc0\xa0\xed\x17\xcfTw7\xc0~\x92\t\xaa735\xc0\x8d\x81v\xf6n\xa26\xc0>\x1a\xce\xc2\xf5\xcc5\xc0\xec:\xf5\x12\xbaf5\xc0L\xd6\x8c\x94\x80U5\xc0LR\xc6+k\x9b3\xc0\x1c\xc5\xc3\xc2-\'5\xc0\xdf9o\x8f\xfdi2\xc0\x80g{\xb6R\xe06\xc0\xf6R.\xcd\x88\xd66\xc0\xa3\x80Z\x97u\xa96\xc0\xd3\xa6\xa0\x98\xef\xe72\xc0\x13\xd7\xc1\xd0\xec\xa62\xc0\xe8%\xad\x8a\x10\xe62\xc0G\x05{\xb6\x8f\xe55\xc0\xa6\x82\xd3\xd3#\xe11\xc0\x1d\x94j\x0f\xef\x0b5\xc0\xf0\xc6\xde\xf3{\x8b4\xc0N\x95RH\xedk6\xc0\x9bbY\xd1Yp7\xc0u\x1ck\x83\xba\x184\xc0>l\xebd2\x8a6\xc0-\xe9\xde=\x87~2\xc0\x91d\x10\x08\xe2%8\xc0\x88\xf0\xe2\xdbz\xad4\xc0\xcb\x85/\xb9J\x075\xc0\xc4/\xe87/ 8\xc0\x82\x84z\xa7\xe9W6\xc0\x17\xfa\xdeI5\x173\xc0\x80P|\x9c\x84\xa15\xc0\x9d\xedX\x07\xbb\x166\xc0Y\xef/\xd9\x02#7\xc0\x86\x1a\xf0\xae\xc9\x1a4\xc0\xe2`,\xf8\xd0v3\xc0z\xcf\xb0\x84\x1f\xd96\xc03\xd7|\x8b\x1124\xc0\x86{\x98\x86\x02\x916\xc0G\xf5\xee\xc42$5\xc0\x1a\xd6\xdfyi\xf76\xc0\xe6\x07\xe4\xf8>\xee1\xc0M\xf7\xca\xca]\x855\xc0\xa5u!\rF{3\xc0\xf86\x03\x18I\x8f5\xc0\xa6\xa7\xcc\x00/\xa36\xc0J\xf6\x1b\xb1\xaeb7\xc0rB:3\xbd\xbb7\xc0U\x019\xc6\\47\xc0\xe9\x04\xdf\xc2b\x917\xc0\xdbzy\x84\xa5\xd16\xc0\x80#-\x95O\x018\xc0\xfd\x0e"\x12\x01\x1f6\xc0\x86V\x9b\xa4\xf4\xd24\xc0\x81\xfa\x17C\x1b63\xc0[\xef\x1as\xe9\x917\xc0L}\xee\xfe\xeb\x1b5\xc0Li\xadv1\x9f6\xc0\x80%\x00\x81\xb4\xd63\xc0cQRA\xb5\x8a3\xc0\xdf\x8c\x96\xca\x97\x155\xc0\xf4N$\xdbFf5\xc0\x13\xa0\x84{\xe2\x185\xc0\xa5\xc8VsPT5\xc0\xabv\x08\xcf\x84p6\xc0\x0col\xe7\xe2\xf95\xc04\xb2\x1a\x01 \xf47\xc0\xb2fJ\xed3\xa85\xc0\xa85\xa7E+-4\xc0\xda\x9cz\xbf\x80\x823\xc0\xf0\x94\xbd\xd4O,7\xc0\x97J\x06nV\x8d3\xc0\xb3\x9f\xb6\x91\xc5N3\xc0p1$[X,4\xc0\xc4=\xe2\xfd\x86\x8e7\xc0sF5j6\xe74\xc0\xe8\x19\xfb\xe3\x90\x003\xc0($C]}\xb37\xc0\x99\x08\xbd\xc8\xe6\xb84\xc0\xb4\x16\xfcs\xb3\xea4\xc0\xeb\xfc\x1c\xe1\x99V7\xc0\xf99ZcET7\xc0\x0f4G\xcdRy5\xc0\xe7\xda\xb0K\x1f\xe74\xc0\xa5\x8fH\x00\x8b77\xc0\xda\xb2\x01eS\x823\xc0#\xdb\xe8c\xe4\xc86\xc0M\x04\xd2\xf7#35\xc0\xdc7AP6_4\xc0{\xc2\xfeK\x89/6\xc03O`\x812\x954\xc08\xa6@%V:7\xc0\xea\x13uW\xc7\xc33\xc0\x95{\xe4\xd3\xa6\xb07\xc0>p)\xee\'d3\xc0N\x11`\xcb\xa3\xe46\xc09(\xdf\x91\xb3\x185\xc0\xb3\x82\xb4\xee\xab\xa28\xc0M\x80\xf8[z\x817\xc0\x08c%\x02\xc2i3\xc0f\xc4*(o\xb43\xc0PHOa\xd2c5\xc0\xc3lJ\xa3\xec)3\xc0W"\xf1\xeb\x9e\xa77\xc0\xda\x9c\xe0\x8eo.3\xc0\xad\x82\x89\xe4\x8234\xc0M\x0cC\xaa\xf2k7\xc0J\x18Y\x96F^3\xc0\xe5\xb5`iE\xc24\xc0\x82\xd5\xf2\x15\xb5\x8b7\xc0{b\xc2m3\xc57\xc0\xe01\xb6Q.~3\xc0\xcf5\x00\x1e\x8d)5\xc0\xab\xa0F!/\x9a4\xc0\x14wg!\xee\x8f5\xc0\x91<$\xc7x\x9e4\xc0>\xd5\xc8\xb5\xfd`3\xc0\x92\xdb\x92\xd4\xe5\x197\xc0\x9f\xebc>\xc9[5\xc0B\x93\xa2\xae\x97\x007\xc0\x88\x99I\x82<\x876\xc0\xc8"\x14\xaa\xd4=3\xc0\x9e5w\xfa\x16S5\xc0D\xeel$\x1c#5\xc0N|\x82\xdc\xd1{6\xc0\xa8\xd7_\xe9D\xf65\xc0\x84\x9f\xb4\xffs$3\xc0\xb3\x8d\x01\xab\x0fT5\xc0\xba\x7f\xd8\x90kU4\xc0I*\xe0\r\xab\x035\xc0\xc1\xdbV8 \xaa6\xc0\xbb\x87\x9epv%4\xc0\x1f\xfeI.\x11D4\xc0(\xfb\x94\xf1\xa5\x7f3\xc0\xf7\xba\xe8\x19\xce|6\xc0\x86\x97\xbc#S\xff3\xc0\xe6V;\xa6\xffk3\xc0\xd5h\x03\xf9\x99\xed7\xc0hR\xe9\x11\xd7\xee3\xc0\xcd\xe4i\xb0x$5\xc0\x03\xffVW-\xa24\xc0\xed\xa6\xc3"\xbah7\xc0\x08!\x1a\x99J\xab4\xc0\xd1m\xe3\xe51]5\xc0=\xf0\x0c\x93\xb7\x038\xc03\xb5oT\xae\xba7\xc0}\xc6\xed\xe8\x90w6\xc0\x05s\xb91\xbew6\xc0\xe8\xe1\xf0\xdf\x86\xa64\xc0$\xf1\xaa\xb1xl3\xc0\x87\x92\xa0\x8a\xba]5\xc08\xb9\xa6\x82G\xfc4\xc0"vY\xb7kg3\xc0\x80GA}\xd0\xb23\xc0\\\xc6\x96;\xf8\xe94\xc0#\xa1\x1e\xb6\x9573\xc0\xb4\xfa\xd2\xe0\xe5\t4\xc0@\x9c\xfc\x03\x1c\xfe4\xc0{\x14f\x9e\xd5\x1b5\xc0\xa0!\xf0\xb3\x8aJ8\xc0\xa1!H\x12b07\xc0\x1dwZ\x0bi,4\xc0\xef\x99\xf6\x0cU*3\xc0\xf3\xfeS\xeb\x8av2\xc0\xe9W\'\x16kU8\xc0R\x0fS7A\x936\xc0U\xc6v~7\x9d4\xc0[ZI\n=\xee4\xc0K\xdfx\xfev\xd52\xc0\x8e?-\xc0\xc8\xc74\xc0h\xd7\xf2\tc\xa27\xc0;\x0eP\x8c\x83\'7\xc0\xaa)\x80\xa82\x8d6\xc0\t\x7f\xbb_\xe9\xe46\xc0[\xee\x18\x1d\x0e\xd46\xc0"\xf9\x98\x11.@4\xc0NI\x1d\x13\xea37\xc0\xf1s\xe8\xb8\xff\xd62\xc0.\x90\x92\xaf\xe1}6\xc0\xadV[d\x96E7\xc0\x07\x14\x14\xf1\x90\xca4\xc0\xaeP\xe8\x1e\xd5|5\xc0\x87jH\xd4.\xa74\xc0>\xebr-\xc3A3\xc0(\xb2P\x90\xbf\xbd6\xc0\x97\x93\xc5X%&4\xc0\xa1\xe1f\xd5yc3\xc0R\xe3\xcf\xb4xx6\xc0k\xed\x84\x92H<5\xc0z\xd8\x7f\x90\x0295\xc0\xcc\xc5\xac\t-\xef6\xc0\xdc\xe9\x8c\x8d<\xf05\xc0\xff3\x9c\xe0s\x006\xc0\x18\xc7Pz4\x022\xc0\x86\xd9\xf4W\xce\x7f3\xc0\x8ed\x9b\xb6y\xd16\xc0\x12\xbb\xc7\xf86P5\xc07.\x9d8.\\5\xc0\x9f\xa8\xb7\n{\xa74\xc0\xf6\x8c\x14X\xd3\x9a6\xc0\xaf\xb7\xe8\x1b\x0e*3\xc0\x0e.\xcdiK\x1c4\xc0\xb5=i\xcbY\xff4\xc0\x1ax\xbc\xfcbE5\xc0h-\xd7K\xb3\xd14\xc0\xe7\xac\xadK\x98\xd06\xc0-\x81\x98\x97\x1f\x927\xc0o\xb5\xcdW\x06\xcf3\xc0\x831J\x89Y\xf84\xc0<\x84#\xfe\xfb\x114\xc0\xc1|\xfa~\xb6\xac6\xc0\xfc\xa7CQ\xbe\xa27\xc0\x88\xb8\xd0\xbb\xb0\x025\xc0\xf8\x9a\xe9\xe5\xe6\x925\xc0\x08(\xd4\xf8=\x004\xc0L\xce\xbdh\x1d\r4\xc0\xcb\xe7@\x88\x06a3\xc0\xd2\xe6\x9a@\r\x181\xc0\x9f\x1b\x9d\x10_\x957\xc0\xa3 \xa0\xf7\xcfa5\xc0\xfab\x1e$\x8b\xe06\xc0\xcb\xc17\xac\x9d\x806\xc0\xed\n_a\xae\xd34\xc0$M\xdfh\xe3\xfc7\xc0\x0e\xd4\x00\xc0\xe8\xfa5\xc0\xd4`\x87\xa3%\xea7\xc0\x7f\xc5c9\xac\xab4\xc0\xaa\xc7i\xb6\xc8\xd27\xc0\x01\x8a\x99\x12\xf8\x126\xc0\xa1\xa6@\x10\t\xd03\xc0P"[\x0c\xa6r7\xc0\xec\xe5\x02p\x96T0\xc0\x10w\x0f\x08}\xfd7\xc0\x05\xafo8\x98\x943\xc0b\x98\x8dU\xe1\x014\xc0\xf9\x839\xd7e\\7\xc0\xb0\xf6?`?\x9b7\xc0I^9\'A\x9f4\xc0x\xf6w0\xc7\xbd7\xc0\xb9y\xf4\n\xd3\x7f3\xc0z\x9e\x9a\xef3I5\xc00\x0b\x97&\xc4\xee4\xc0\xc9\xe6\x9f\x97\xbf\xef4\xc0\x03]Xe>\x137\xc0\xc7\x8b\xfe<\xa2L3\xc0\xda\x1e(\xd3\x16\xd67\xc0\x1c%\xbd\xb0VK6\xc0\xfd\xd3\xca\x8e\x16\x837\xc0\xe8\x7f\xa4@\xf1\xc04\xc0m\xf3\xc7\xfc\x99\x125\xc0\xa6\xbaV\xfb\xf2Z4\xc0g\x7f\x86c\x89\xf14\xc0\xa9\x1223>\xc14\xc0%\xdb\xc5\xed\x83k7\xc0\xe2\x90l\xf9VD5\xc0%^\xde\x886\xc83\xc0\xa1\x83\x953\xbc\xe24\xc0\x06\xdb\x88R\x9d\xa83\xc0\xc4\x8b\x92\xb6\xe5\x9f4\xc0E"\xc75\x8a\x977\xc0\xfd\x18}\xb7\x1216\xc0=\xbc\xcf\xc0S\xcb5\xc0N\xf0s6\xe5\xf97\xc0\xde\x95<\xed\xd7\xdb4\xc0q\x810xMb5\xc0\x0c\xf6\xab\xa7\xd2\xf84\xc0\xe7U\xd1\xccq\xad4\xc0\x921\x04\x1b)\x194\xc07\xc6\x00\x13D\x916\xc0\xc8\xcc\xd7\xca\x90\xbc3\xc02<<\xad\xf487\xc0\xebig\xd3\'\x1b5\xc0\x0b\xbc\x14k\xdc\x7f6\xc0\xc5\xb7\xd7\x8cF\xbe4\xc05$\x1aW\x02w7\xc0\x1c%<\xae\x85\r7\xc0\xc1\xaf\xcd\xcedr6\xc0oR\x9e\xcdhw3\xc0\xdb\xb96:\x00W3\xc0\xad \x05J\xfe\x8c6\xc0\xf3\xb2\xdd\xd7n\x956\xc0\x9a\xac\xfe\xbe2 4\xc04\x13D\xf3\x87&7\xc0}\xef{\xad]\xdb5\xc0~\xea\xdf\xfd\x10\xe9/\xc0\xd9\xb5\xba0\x9fg3\xc0z>\xb1\x98\x0c35\xc0.\x12e\xf05\x058\xc0\xfa\x1c\x0c\x9b\xb4\xb83\xc0\xc2\n^!\xccp3\xc0\xed-\xda\x86\x7f\xb64\xc0/\xf8`\xe0\xdf\x9c4\xc0\xf9\xda#z\xceA7\xc04\xa4\x03\x0bS\x1e4\xc0\x91L?\xeb\xcc~4\xc0\\V\\\x19 \x863\xc0\xb5\x8eR]n\x1f4\xc0\x1c\xc5\x1c\x92\xe635\xc0\x1a\xcf\xfe\x88\x15\n4\xc07\xc2X7O\x975\xc0\xbe.h<V\xb66\xc0\x0c\x08\n\x86Q\xb86\xc0\x81\xa6\xfb\xf6bF3\xc0\x03\r\x18\xde\x1by1\xc0\xd5D\xca\xfa9}5\xc0I\xeb\x87\xd9\xdf\x197\xc0\x17W\x05\xa2\x18\xad4\xc0\xe8t\xfc3\xcfG3\xc0\xc1\xc7\x88\xa5\x1bE5\xc0PSD\xca\x07\x103\xc0\xe3\xcb\x94\x8d=\xcd3\xc0N\xfd\xa3\x86Ij7\xc0\xc3\xdf\xa0\xd0\xb9\xb52\xc0)\xcc\x84%\xc3p7\xc00t\xa6\xda\xdc\xc97\xc0\xc2\x88#"\r\x9c1\xc0\x06\xd0\xa8\xb0\xd5 5\xc0]\x84o[\xe5\x9a7\xc0S,\x89\xc7w\x0f7\xc0\xae\x81\xf3\xbeh_3\xc0&\x03\xfa\x96q\x8f4\xc0)\x89%m\x9a\xf15\xc0)A_\xa9\xd2^3\xc0`p\x16\x83\x13\xaf7\xc0]n\xa8f\x8c\xcc4\xc0\xbb \x99[\x7f\xd11\xc0\xa4\xf3t\xe6\xe4N4\xc0\xdemX\xe3u;5\xc0\xe1\xc4\xed\x88\x88\xb12\xc0\x83\xa1\xfc1`\x0c6\xc0\xcd\xec\x85F&<3\xc0\x9c\xf3\xa6;\xf8/2\xc0\xfe\xf0t&\x85K6\xc0G/p J\xdb2\xc0\xf4p3\xb2oG5\xc0\xfc\xd3\xee\x91\xc4\xfe4\xc0N\xebp\xb0!\x028\xc0\xdd\x10%J\x10Y4\xc0\xda6-8v\xf84\xc0\xadvY\x10\xa2\xa34\xc0M\xafc\xfay\xda2\xc0t\xfe\\U\xd2T7\xc0\x93L\x08Fw\x037\xc0*\x08%\xa7\xfat3\xc0\xa7]F~\xc7\xe04\xc0^6\xf0Ri_3\xc0K\xaaf\xaa\xfd\'5\xc0\x91\xe3@[124\xc0z\xc6\xbc\x9e[\xe87\xc0\x945\xa7\x86\x82V4\xc0\xe2\xdf\xb4xja5\xc0\xfa\xe4\x98\xe8x\x171\xc0HUc\xcb\x82\x166\xc0\x0ce\xfa\xefn\xdd3\xc0\x10\xbdT\xdd\xb2\xd12\xc0\xd32\xf64(\xb94\xc0\xb9\\\x95rkJ3\xc0)\xa7\xb4\x11\x9f\xe47\xc0\x9a.}/\x9a^5\xc0\xca\xd48\x04\xf0\xd96\xc0\x86\xfc\x83K\xa454\xc0\x98\xa6\x94m\xe6\x006\xc0`\xd7>\xad\xd4\x854\xc0\x9f+\xf5\x1b#\x9c7\xc0Z^Obf\x1a3\xc0\xe3\xed\xfcyO|3\xc0\xea?\xb6)T\xdf5\xc0tYok\xbd\xd95\xc0\x8e\x07@?\xc667\xc0\\{\x14L\xc643\xc0u\t\x07vs\xe84\xc0\x96&\xa8?q\xdb5\xc0\x98\x19\x84LZ\xab4\xc0\x97C[ \xc4\xa12\xc0g>\xd4\xeb?\xf37\xc0U%(\xa8n\xd24\xc0$a\x8fZ R4\xc0A\xfa\xc58448\xc0\xc8m\xda( "4\xc0\xfb\xaf\xce\xe6\xd9!5\xc0\n\x0c\n\x95H\t4\xc0f^>wW\xfc4\xc0\xe5\\\t\xd3\x93\x804\xc0\x06\xff\xe5\x999\x954\xc0\xd4\xd4\xc4\x0e\xdd\x1c1\xc0\xa5T\r\x03\xba\x078\xc0\xe6\xd4s{\xe7(3\xc0\xda\xe1\xd5fTw2\xc0\x83\xc7\x04ia"7\xc0\xcdKTK\xf1\xae1\xc0+CT\x9a\x83U3\xc0\x00b1\xfe`@5\xc0i9\xb2\xcc\xab\xfe7\xc0\xe0\x06gK\xce\xbf3\xc0\xc0\xbf\xb2*\x12\xbc5\xc08\xf4\x98\xcei<3\xc0p\xbe\x87\x87\n\x064\xc0eE\xe1\xa5\xc5\xc94\xc0K$\xb7\x1eu\x835\xc0\x86\xe0\x97\xff\xf0\xcd7\xc0{\x99\x1f\x80g37\xc0L\x1a"\x8a\x13\xe32\xc07\xa6\xf2]\x88\xfd6\xc0\x98\x16\x91\xeciu5\xc0.\xff\xa5t\xf5x6\xc0\xff_\xb2\xe2\x9d"7\xc0"\xc2\xf0\xc5\x95f4\xc0\xbb\xf6\x12\xaa\x9f\xa44\xc0\xbe\xb4AQ\n93\xc0Z\x8e\xe7\xd3R\xb84\xc0\x13v\x1fk\x8eI7\xc0\xb3<\xf0X\x11\x196\xc0\x11\xf91_{-5\xc0\x1ak\xf9 o\xf23\xc0F\xc60\x17\xe1W5\xc0+\xd5\xc5uC\xa52\xc0\xd3_>E\xe2I3\xc0\x80\xb0\x02\xda\xfc\xe05\xc0j\nK\xac\x0b74\xc0\xc4;0\xd5\xe4\x1a4\xc0\\[\xad5\xff\x106\xc0`\xb7\xd0=\xc3\x924\xc0\x17\xf4\xfct\xe674\xc0\x1a\x87.*\x1436\xc0s\xfa\xad\x86!\x874\xc0\x18\xa7,\xc6\x00(1\xc0\x87\xf50\xf2@e7\xc0t\x02\x13\xb2?+7\xc0\xfa\xe4\x9c\xff\xb2\r6\xc0\xa5W\xed\xf9\x03\xba7\xc0|\xa1\xf8\nn\xb07\xc0\x16\xefThG\x035\xc03W\xb5y\xf3\x127\xc0\xdcv\xfb\xe5o~2\xc0\xed^N\xc2\x0c\xb95\xc0g\xfb\x95\x06\xea\x078\xc0\xb5\xd6bmz\xaf3\xc0\xcd\x1cL?\x1a\xc34\xc0\x9f\xcc\xbb\xe3Ct3\xc0\x828\xccV\xb5\x034\xc0\xees\xcd\x0eI\x1c3\xc0\xea}\xa1\x1f\x9f\x955\xc0%Rw\xfb\xb2\xcf3\xc0A\xce\xb7\xaf\xe0f4\xc0\xea\xeb\x81\x01\x85O8\xc0\xca?)F\x1f[5\xc0\x88\xc6,\x85\xb4\xcd5\xc0\xa1\x9eX:\x88\xce2\xc05\xd2S;\x8e\xdd6\xc0\xdaT\xa6`{\x8e4\xc0\xbc\xe4X\x14\xd0\xf25\xc0\x89\xb3?\x97\xa1T5\xc0:\x08T\x190p3\xc0)J\xa7\xa97"2\xc0Ql\xd4a\xd3{3\xc0\xc7\x02\x18n0\x973\xc0\x1c\xd9\x07k\xea\x116\xc0\xb4\xeb\xdc\xf0\xd6\x9c3\xc0%Z\xa1#ER5\xc0br \xaf\x80w3\xc0m\xed6\x01\x9d=4\xc0\xaax\xb8\xac\x1b\x175\xc0s-\xec\xe8Y\xa43\xc0\xeb\xa7\xdb2\x1e!5\xc0\\$\xc9a\x0f\xc25\xc0\xc9\xdf$\xd8\xab\xc83\xc0\xe9\x1b\x95x\x06\xc23\xc0\xfd\x8eB\xf4\xab\x133\xc0\xb1pJA\xaa\xdb3\xc0j\xbc\xe1\x93o\xd64\xc0nH\x93\xcai\x1b7\xc0Sz\x91\xd7\x19\xa11\xc0\xe6\x02\xa2\x9dz<4\xc0|3\x90\x12\xba\x036\xc0\xac\x048E7\xdc2\xc0`\xfc\xe9\x93e\x078\xc0.:h\x94\x9aG4\xc0\'\x8a\x02\x10B<5\xc0\x11\xeb\x9d\xc7\x96&8\xc0\xaaq\xc6s\x17\xd86\xc0\xc2z[}[%6\xc0\xa7\xe4\x1fo\xbc\xe16\xc0\xc3)\x01\xc8\x87\x038\xc0\xaf~\xc5\x82,&7\xc0i\x1d\x13FD\xbe4\xc0I\xf7\x97\x1cI,5\xc0+[\x1a\xd0\xed\xb83\xc0i\x02Z\xd1f46\xc0 \xd0\x03\x8bE\xd97\xc0\xd8F=\xcfM\x9f3\xc02\xe9\xdd\x11|\xa73\xc0\x86\x81mlnJ4\xc0v\xce\xbeX\xd0o4\xc0\xa2\xb3\xe5\x12}\xad4\xc0\xef\xda\x17Ye\x0e6\xc0\xe7\x16sAT\x9d3\xc0\x0cj\x98\xb8.%3\xc0\xf2f0\xd1\xf5\x1a5\xc0\x93i\xdaf\xc8\x043\xc0}\xe1%\x1cxE7\xc0\x97\x0c6XY\xc14\xc0wa#\xc7\xe6Q8\xc0\xb1\x19\x0c\xe3*\xff3\xc0;\xd9$\x11\x03\xfb3\xc0\x15\xf2\xc1\x8e\x08\xc27\xc0\x17\x91\x9d\xea\x06Q5\xc0\xd9|Z\xc9\x98\xdf5\xc0\x1e\xe4_C\x1723\xc0@\x0f\xf3@\xdb\xbd6\xc0\x90\xb5\x8a\xe3\xdfN4\xc0 >\xd2\x9f\xcf\xf82\xc0\xb6\xb0O\xea\xe7\xfa6\xc0\x83l!\xbd\x97:5\xc0\xa2\x1b-\x10\xf4:6\xc0f\xa3\xdd\xfeL\t6\xc0\xa5~\x04\xf5;63\xc0n\xdb\xf3\xdc2j3\xc0L\x06\xcbZ\x11\x1e5\xc06$ZJn\xcf4\xc0-X\xffE\xfe\xa14\xc0\xac\x00\x871\xda\xf72\xc0d\xe0\x0b\xd8\xc5\xd14\xc0\x9d\x8f\x8eOn\xc91\xc0\xc8\xf8\xe5\x85F\xf92\xc0zn\x02,l\xd76\xc0\xbe\xd3p\x935\x163\xc0:\xe5\x94\\\xf8\x085\xc0~\xa0cox\xfa5\xc0\x89\x9f\xa8+\x95\x886\xc0\x0eU\x88n\xccA5\xc0\x1bNV\x9dvN5\xc0xF\xe2\x16\xe3\xb87\xc0\xf0\xbb4\x18\xbaK6\xc0YD\xe7\xbc\x8eQ5\xc0\xe7(cr\x87P5\xc0\x8fX\xb7\xf7\x10\x105\xc0\x864x\xbd3T5\xc0\xfc\xed\x90N2\x184\xc0\xd9\xbc\x9bk\n\xdc5\xc0\xba\x9a!\x9c\xeb\x9f7\xc0\x85\x89\xdf\xdd\xc7$5\xc02u\x8dj\xd3\xfd4\xc0\xe1\xaf\xf82\xe9\x044\xc0n>L\xd5GI4\xc0L\xedV\xa8\xbd\x9b4\xc0\xbet\xb0\xa9\xd3\xc82\xc0\xb8\x0ci\xc4\xe4\x085\xc0o\x86.\xf9\xc1\xd46\xc0l\xa7\xb0\xd9x\'3\xc0}U\xa3\x1e$\xcc3\xc0\\\x89\xd8\xd1\xb2U4\xc0\x96{j\xee\x8d\x9b7\xc0(\x97\xc6\xe4\xda\x196\xc0n\xcfx\xe9\xe7J4\xc0\xef\xfe\xcc\x85\x9334\xc0X|:\xb0\x80t3\xc0\xdb\'\x07s\xd1f5\xc0c|\x04K\x19\xe16\xc0\xf1\xb8\xe3\xc6@\x965\xc0\xb8\x17nx\xdd\\5\xc0\xde\xcb\x0c\xfavS5\xc0\xe6j\x9c\xa4"L3\xc0c\x9b\xc4\xb7\xef\xc32\xc0\xea\xd5e\x7fNV3\xc0\x90\x06\xfc\x93@\xd54\xc0b\xa5^\x9c\xb9\xa83\xc0\x89\x1e\xac\xaa\x1b\xb85\xc0\x90\x95\x00\xe9O\x806\xc0\x04a\'tX\x8e4\xc0\xb4\xbc\xa1)\x15v7\xc0}\x05\xfe6h|7\xc0\xf6W\x97th26\xc0<\x03\x8a\xd3\xfa`7\xc0c\xa3\xcb-yS8\xc0\xa2\x91\x7fG[\xe63\xc04O\xbf\xdf\xc6\x996\xc0K\xfe\xc6y|r7\xc0\xf2\r\xe4\xea\x92\x054\xc0\xc0\x8a\x10L\xda\xd13\xc0\x03\xb2\x83\x01\xe6\xa73\xc0\xc0z\x89%\xeb\x924\xc0\xac\xae;N\x13\x817\xc0EW\xa8\x10S\x126\xc0\xa9\x12\xeb\xb9\xe454\xc0\x06\xc3\x96f\xa7\xb63\xc0\xa7\xb0\x92 VV2\xc0j\xfe\xa9\xb8\x88K4\xc0\x05>\x8cD\xb3)7\xc0\xa6\xd4~\xf7\x9ef6\xc0\xbc\xb2\xe4\x8b1\xb03\xc0M\x0b\xdcL-\xd84\xc0b;T\xd3\xc0\x887\xc0\x90s\xc5D\x8c95\xc0&(D\xaa\x84V5\xc0C\xd1\xc8\x98>u4\xc0\x1d^\xb3i\xbd\x824\xc0e\xfe\x9a\xaf\x08H5\xc0\x8c\xa6,\xe3^)5\xc0z:\xea\x8a\xd9 8\xc0\x84\x8f $\xd2\xe41\xc0\xda\xb9f\xc5\x9dz6\xc0<\xa5\xfb\xbb\xe548\xc0\x07)\xf2\xb9#\xd54\xc0\xf7\xcb\xec\xb2\x04?5\xc0`\xe5u\x1e\x9e\xf77\xc0\xd7\x03\xad\x1aw\x8d5\xc0\xf0\xbaNGg-3\xc0\xd9\xfa\xa7\x01\x88}6\xc0S\xd2\xa4\x93Z\xe54\xc0/YZ>\x9d\xb74\xc0.\x1a\xe0\x9a\xa8Z6\xc0B\x98\xbcO\xf5\xec4\xc0\x1c ~\xb4\x93\x9e7\xc0\x14=p/\xaaz7\xc0\x08\xd7\xc6\xec\xfaT7\xc0/)~p\x15\xee2\xc0\xb8N@\xbcC67\xc0=1[i\xc717\xc0q\xd5\x86\xd5z\xe64\xc0\xee\x0er\x0c)\x9e6\xc0\xb7\xde\x11"\x9bw4\xc0`\xea,v^\x0c6\xc0"\x9d\x89\xd1\xe4\xe44\xc0QV\x15\x9d=\x887\xc0pAu\xc7\x17y7\xc0;\x9a@\x9fsF5\xc0\x84\x0cw\xc5\x8fh4\xc05\xa9\x9a\x8d2w7\xc0UPo:n\xb06\xc0\xd6M\xc0\xa8\xc195\xc0\xb9-\xa0\xdb\x9a24\xc0N\x11\xbfO1N4\xc02\xb0{|\xd1`6\xc0-\x99o\xa2";5\xc0\xdd\x98\x1b2*\x954\xc0\xc3SS\xc8_\xf85\xc0h\x86M\xf1\xc8\xfd3\xc0h\xc9\x0e\x92F\x006\xc0\xb2\x03>A\xf9\x0c3\xc0&\x9bNl<\x9a6\xc0c\x9a\x1e\xc2\n)7\xc0i\xee%&\x13\x0e6\xc0\x97?C\xde"\xed7\xc0\x87\x87@\xd5\x05\x8a6\xc08\xf9i\xc6:\x843\xc0>\xf4C\x8b\xd8\xc93\xc0\x9e\xa6 t\x87w6\xc0~h\xc4\x17\xac\xec4\xc0\xe6D\xac\xdfs\xf67\xc05\tU\xd1\xc3\x946\xc0soX\xa4\xa5\xe02\xc0nO%\xb4\xaf\\3\xc0 \xd0\x04\xde\xd0N3\xc0I\xc5M!=|6\xc0\xd7\xba\x1c\x11\x0c\xe84\xc0XE\tf\xd9R4\xc0\xc8\xc7=_\xeb\x037\xc0\xb2\x81\xea\x9f\xf0\xe44\xc0\'my\xc6s\x054\xc0\xd7\xbd\xc9\x96\xfa\x953\xc0\x8e\xeb\xb2U\x7f\x036\xc0F\xd0\x92\x92"y6\xc0\xe8\xbd\xe1\x87n\xf87\xc0?o\x8a\xbb{\x9e4\xc0\x0eru|zq3\xc0U5[\x84\xcb\xa17\xc08?\xca\xe6\xa5\x933\xc0\xfa}x\\\x88Z3\xc0om\xcf\xef,\x894\xc0\x17\xed\xd8\xa0\xa3/8\xc0\xec\x93r\xe1\xe8\xae4\xc0\x9b\xb0\xfcs\x91H3\xc0\x0bzR\xa9?B5\xc0%\x8bfM\xb6\xe33\xc0\ra*r\x89\xae5\xc0W\xc9\x96\xed`\xc24\xc0+`\xe0\xce\x83\xfc7\xc0\x8d\x95\x04\xe4\xca\x046\xc0\xc7\\Y\x08_I4\xc0o<7\xbc\xc4\xdb7\xc0-\xe2G\x8c\xb3;5\xc0\xb5\xd7\xd0\xa98V7\xc0\xe9=)Z\xf2\xb56\xc0\x9d\x99\x94\x8a\x9b\x9e4\xc0\xe7%^\x8dO\xcf4\xc0y\xf1\xb7\xe9\xa7D3\xc0\xefN\xa7\xd6\xce!6\xc0\xe7\x93\x81\xc3H]5\xc0]\x80\xe6\xf6\xd7\x843\xc0\xf4\xa0\xae\xee\xc9\xca2\xc0\xd6\xddVg\x18\xd77\xc0\xd8!\xeaU\x9f\xfe5\xc01#\xb7|\x9a\xe51\xc0\xce\x02\xfa\xbd\xf7m4\xc0\xd6x\xa2\x86\xde,7\xc0\x83q7\xb9\n\x997\xc0H[U\x97~87\xc0`\xa4j\xc1cN3\xc0R\xe0\xce\xa1f^4\xc0\x8eu\x02\xde\x9d\x1a6\xc0\x1d\x86\x92\xebL\x997\xc0\x9f\xd8\x16\x15\xde\x9e4\xc0M\xd0c-a\xf77\xc01\xe3\xb1>u\xdc4\xc0\x1f\xbaQ\x8c\xeeq7\xc0{vM\xda/\xe07\xc0\x8e\xcdk\xe5\xdd35\xc0\xe8\x1eZ\x83Z\x813\xc0\xc3\x99)@\xd0{5\xc0\xa9\xf8\xa5\x96.\xf54\xc0\xd6\xcd\\\xf7\x86\xf96\xc0\xee\xb1\xcf\xa9Cf3\xc0A\x07\xad\xb9/\xca4\xc0l\xae(I\xcc\x8e5\xc0K]k\xcd\xbc\xf14\xc0\xe8\x8d\xd9\x8c\x8e\xdc5\xc0\x7f?\xe7\xdc\xca\t5\xc0\xd0$\x9d\xaa\xdax7\xc0\xa9u\x1dw\x8aX3\xc0\xce\xf6$x\x88\x0b4\xc0\x03_5\x9a\xb0j3\xc0\xcc\x89\xecNX\xaf4\xc0c\xff\x11X\x12\xe14\xc0X*\xa48\xeda5\xc0\xb8\xd0\xa8~\x1cI3\xc0y\xf1C\x99\xa2s7\xc0\x01X8\x1a\x90}4\xc0s\xb1u\t\xd0W4\xc0\xb1\xef\x85yL\x933\xc0\xb5,\xd6\xf1\x91\x185\xc0\xea\x9c\xe0\x0bx\xfb7\xc0\xf6\x8aaH\xcf74\xc0\x01\xda\xd5\xf5\xe5\xe35\xc0\xe3\x19\xe1\xd2\'\x174\xc0\x8b\xfa\xe7\xa7\xba\xba4\xc0,c\xf0\x0e\xb0M3\xc0{v\x02I\x16\x088\xc0\xd6\xa8*\xf3\x08\xa15\xc0Y-\x19\x1f\xff\xef4\xc0\xd4\xce\xdc[\xa7\xaa5\xc0\x8d\x8e\tR3\xfd7\xc0A\x90\x15P\xf0\xd83\xc0\xd2\x9a\xd9E\x02M8\xc0=\xd5\xd8\x93\x84\t3\xc0\x1a\xb9d\xac\x9aU5\xc0\xdeG\x1e\xf9 \xa96\xc0\xae4\xd6Nu}3\xc0\xe7Oco\xa1e5\xc0wW*$\xffb3\xc0\x8d_\xb5e\xe5\xfd4\xc0\x14\x1d\xa0u{\xa85\xc0\xce\xa5\x90\xd0@\x827\xc0o\x9aqj\xa2.5\xc0\xff\xd1\xebWfu3\xc0s\xe6V\xed0\'5\xc0\xa5\x1eJ\xd9\x9a\xd34\xc0\xb6\xfa0\x91\xf3\x106\xc0p\x0bp\x8c\xc4\xa15\xc0/\xaf\x9e\xe7J\xcf3\xc0\x0c\\\xbc\xc3v\t5\xc0\xa7\xe7\x1b\x01\x83\xee3\xc0O\xc2\x18\xe3eh7\xc0\xda\xed\xf3F\x8c\x835\xc0\xc3\x17\x94Gdx5\xc0\xf5\xa2\x02\xef\xa6\x127\xc0\x15\xbd\xb3\xa8*64\xc0U\xc3{? \xf96\xc0\'c\x865\x80\xb35\xc0\xa1\xf0\x0fmW\xd74\xc0\xf8\xd8\xba\x00\xa1\xfd4\xc0\x95\x98<\xf3&\xb05\xc0\xb0\xdbH{\x06N6\xc0q\xeba\x9d\xdd$7\xc0\xe3]\x8f\xe4\xd4\xa16\xc0@,\xd1T\x95\xc03\xc0\xff\x9a\xb3=B46\xc0 \xef\xb8\x80\xd7\xa24\xc0\x90\x91\xcd3D+3\xc0\xb65\xa09>\xaa4\xc0l.@\xa0Et3\xc00F\xb2\xeaS,5\xc0\x83=PI2\x135\xc0\xc0o\x9fD\x92$4\xc0\xe0\xaf\xd3\xf6\xe1"7\xc0p\x8c|\x7f\xa4s5\xc0\xa0\xe1\xbe\x9c\xf9\xf04\xc0g:\xcd\xf7\xec\x115\xc0CO\x10\t\x8d\x953\xc00\x96\xf1\xf5\xb0\x126\xc0\xe7\xc0\xc1\x08\xc8R6\xc0\x18\xb4\xe8:H\xf44\xc0\x1f\x0c\xf1\xdc\xa1\x863\xc0\'\x10\xc9\xccq\r5\xc0\x81\x1d\xf3R\xf4(4\xc0\x98\x07~\xe3\xd7+3\xc0\x08\x82\xf5$\x84o5\xc0=c\xe4+\xdcB3\xc0\xa39#\x98%]6\xc0\xa7B!+\xa5\x8d-\xc0\x05\x06\xdaf\x93\xae4\xc0M\x11\x8b\x9a\xc4\x997\xc0\xfc\x85li=\xea4\xc0>P\xe89\xa134\xc0\x87\x9d\xa2\x87\xc3\x125\xc0\x8b\x14RIt\xda3\xc0\xe3k\x19\x90\xb1\xe84\xc0\x85\xf3@\xba\x05_4\xc0D3u\xbda\x0c7\xc0g\xbc\xa9\xda\xd9`8\xc0\xe0o|\xad\xdcC1\xc0\x07\xde\xf1\xfc-+4\xc0N\x1e\x98?\xf8W4\xc0\xa7L\xda\x93D\xdd3\xc0\xd6\x92\x0eb\xb6\x057\xc0|\x8b\xd8\xbc\x81\xa16\xc0\xc7\xde\xd2\xd9\xa6F5\xc0T@#\xfd\xbcJ3\xc0\xc5\xf39D\xc5\x865\xc0\xcb\x90\xd0\x99\xd896\xc0\x80\n\xcc.\x17\xe54\xc0\xe2\x87.A$\xc85\xc0\x98\xfd\xc1\xc8\\\xb26\xc0g}\x1e\x99z\x8f5\xc0\x08XD\xcc\xf027\xc0\xe7\x94\xcd\x04\xe7\xa93\xc0\x7fe\xb2\xddL\xa23\xc0\xe1K\xb1\'e43\xc0\x99j\xe3\xd5Ii4\xc0\xe3\x86\xb1S\x94\xc52\xc0\x08"\xa2\xa1\x11\xa86\xc0\x9aEg\xb4\x8c\x0e5\xc09@g\x0bII3\xc0\xab\xcb\xc18H\x005\xc0Dm\x00\x02TD5\xc0a\xc2[\xbaR\x125\xc0f\x97(z\x0b,3\xc0\xe0\xbf\xfaO\x19)3\xc0\'\xce\xd0\xc6\xd1\xd52\xc0\x8cB\x11-\x04:5\xc0\x84\x8c\x03\xe7t\x964\xc00\x0b\xab\xae\xb9\xfa4\xc0\x92\xcd\x12\x9e\xba\x065\xc0\xc0\x82\x07f\xdb\x054\xc0\xa7\x16\xda\xa2v\x0f7\xc0ag\xab_}\x945\xc0A\xd7]Y\xf9\x025\xc00!\xcd\x05)\xd36\xc0r\x9b\x97\xbc\x83\xd94\xc0x\xe23\x94\xd7|5\xc0\xc5O\\l\x88\x065\xc0\x17\xca\xddA\x99\x914\xc0\\\xc2+\x8ci05\xc06\xf1fvl\xbe4\xc0\xb3$\xc5\xf5\xb0\xd12\xc0\x06\x85\xe2\x06\r/5\xc0l>\xe5bA\xff4\xc0\\jm>.\\5\xc0\xe7E\xfa\xa7\xf7\xd06\xc0M\xdaE\xdd\xa9-5\xc0jV\x04\x05\x8c\x197\xc0\x7fa\xf9\xfb\x0fG8\xc0\xbf}\xd4\x8b\x00-6\xc0A\xe8c\xa1\x9477\xc0\x1bRZ\x1d\xb266\xc0\xb6\x03^\x1c\xbeK8\xc0\xb6\xdf,Kw?8\xc02\xcb\xd4\x17\xcd\xde5\xc0\x1a\x9d\xfd\x0c\x15\xfa6\xc0Ss\xa6-\xe3\xf94\xc0\x0b\x88\x06j\xcc\xe26\xc0\x18D+\xb4E66\xc0\xee\x084\xb5\xb2$6\xc0\x95r\x92\x83:\xa35\xc0\xc1\xbf\xc8\xa2\xb8F3\xc0\xbc\x13\xac`\xa4\\4\xc0\x0f\x9e\x82=S\xf34\xc0\x1c\x9c\xc7\xe1\x8b\xd34\xc0\xa2$r\x91\x9e\xee4\xc0~\xd6\x1f\xfb\x82\xec5\xc04\xca\xcb\xcd\x82O3\xc0\xdcZ\xde6\xa8\xf94\xc0\x1e\xba\x0c\xff\x92G7\xc0\x1c\xc3\xec\xc4G\r7\xc0\xa7\xc5\xde6\xe5\x1d5\xc0\xbc\xab\xff\x99\x8868\xc0\x8d3\xe2\xe2\xcas4\xc0\xb3S+\xea\xcc\xe25\xc0HaQ\xef4\xbd6\xc0-]S`\xe3\x8a3\xc0#\xc8\xf2\xb4\xaf$5\xc0\xbe\xf9k\x98\xeb\xe64\xc0$|\x8ef\xd0\x0e6\xc0\x9d0\xdb\xef)\xfe5\xc0\xe8\x91\x15\xbb\x17\xf05\xc00hh\xf5\xd6\xe56\xc0p\xa8j\x19w\x195\xc0c\xa5)6A\x967\xc0\xf6\xba(\x92lY5\xc0\xa3\x95\xe5\xf7\xc6\x9a4\xc0.l\xccL\x99\x058\xc0\xd5\xfaY7H\x177\xc0{Bcz\xc6!4\xc0\xd9\xfckz{\xf13\xc0\x99\x05;K\xacC4\xc0H\x08\x03\xa9<\x975\xc0\x8b\xa1\x16k\xd6m5\xc0\x84\xd4-:4N4\xc0\x89h^\x1a9R7\xc0\x0c\xd7J\x08<H7\xc0\xff\xb8`\xa6\x0c\xf56\xc0\xd4\x8ar\xef\x9c\xf53\xc0J\xebOb\x8aJ4\xc0\x98v\x88\x0b\xd2R4\xc0\xccN\x1bn\xc3?4\xc0\x8c\xefR\xe8\x98\x086\xc0\x87\x86\x8d\xc2Q\x015\xc06(e<e\x1a7\xc0\xc3\xe6X6\x83\xbf4\xc0#n*\xf7\xed84\xc03\xd8\xd1\xf3\x19S8\xc0Zm)0\x87l7\xc0\xde\x16l\xb7\xa8,5\xc0q\xe7\xe4\xd4\xfb\x004\xc0JA\xfb\x86e\x7f8\xc0\x86MA\xc4\xf0b5\xc0\xa3\xa2h\x8d.\x008\xc0\x9e\x06\x9a\x81*[4\xc0Y|C\xca\x06\xe32\xc0N\xc8v\xf9088\xc0P\xc4\x85l\xb2\x937\xc0"\x7f\xc8~\xaa\xa94\xc0\x9f\xc0\xb6\xf3\x19!5\xc0\xea?kMes6\xc0\x06"\x8aH|\x9c4\xc0A_\xf6\xc1d\x824\xc0\xdd[\x89QV\xa14\xc0\x9a(}88W8\xc0!v,PgB5\xc0T93\xcc\xd9\xf13\xc0\xa0\xc5\'Y\xe7D7\xc02\x98\x94HU\xe24\xc0\xfd\xd1*o\xb0O5\xc0\xc00J+M\xd44\xc00\x88la\x16\x164\xc0y\xc9[\xf9<\x835\xc0\x83|\xa3r\x9d\xe54\xc0\x86N\x82\x8e\x8fu3\xc02\x0e\x0f\'\xee{3\xc0\x1d\xa8s\x00\xf9A7\xc0\xe6Z\xd8\xc5\xc4\x184\xc0\x18wR\xe1\x1eq3\xc0\x9b\xde2\xf3\x0195\xc0B\x8f\xa5\x13)\xcb4\xc0\xe5\xc9\xd4\xf2b78\xc0\t\xbe\xc3Hj$5\xc0\x17\xbb\x0c\'At3\xc0\xfc\xa2\x9f\x9c\x9f\x1c4\xc0\xceQ\x06D~\xa84\xc0m\xb9\x8d63\xf33\xc0\xe5\xcb\xc0j\x8a\x971\xc0_\x8b\x8bk\xc9\x8f6\xc0v\x89o,\x11\xd34\xc0\xfcL\xdf\x199\x9b4\xc0(K\x8f\xa1;@8\xc0\x1a\xd1\xbb4z@7\xc0\xb8\xfd6\x10\xc7n8\xc0\xea\xc2%r\xb9\xcf6\xc0\xc9Y\xef\x15\x97\x845\xc0x\x9c\x1f\xa3\x08R6\xc0e\xd3L\xd3\xe7G6\xc0\x11\xdb\x12v\xca\x1d8\xc0t\x92\xe8\xd1\x8a"6\xc0\xf0L4\xe2\xc2\xcb4\xc0\x10\xee\xd5\xb2\x13\xcc4\xc0\x1e\xf4\xbc\x10\x97\r5\xc0W\xa8 \n\x04\xc24\xc0\xf1=\xd5\xdf\xf1C7\xc0\xfee]\xce<\xe94\xc0R\xec\xae\xd8\x7f\xc74\xc0H\x0c\x85\x82}\x817\xc0\x98\x97\xd49P\xca5\xc0\xcf\xb5t\xcf\xa1c5\xc0\x0e\x12\xd8\x8e\x03\xa61\xc0\xe3\x05\xd4\xe2#\xbc3\xc0\xa8\xe2"8\xcbv6\xc0\xd9L\xba\xf6\xa0\xb44\xc0\xdej"\x9a\xf0T8\xc0\xbcu$\xa4:\x8b3\xc0\xd3`dO\xb7F4\xc0\xc4\x98K\xa8,\xa37\xc0\x13p\x92\xe0s_5\xc0\xb9\xc8\xd8\xe1\x87\xd16\xc0[k\x0c~z\xbf4\xc05\x06\xc0\xf4\xcbg4\xc0\xaf\x84d\xc2i\x008\xc0M\x0c\x11\xbe+Q8\xc0\x9e\xdeQ1\nc5\xc0\xca\xde\xf1\x15\xb7"4\xc0\x89\n\tg\x92\xe14\xc0\x96gJN~\x8f6\xc0|\x90h\xb2uU0\xc0C\xa42<\xaa\xb27\xc0G\xdb\xd0y\x97\xac2\xc0\xc3C+\xb0\x17\x8e5\xc0P<\xea\x97G\x9e7\xc0\x00\xe9g\xe3\x86\xdc4\xc0NG\x90\xf0\xaa,5\xc0+VWF\xe5\x155\xc0\x1c\xf3\x89\xa9d\xcd3\xc0\xcb\xd8\x8e\x86\xd5\xd65\xc0\xc2\x9d\x13\x19f$3\xc0\x83\xd9\xf3\xd0?\x816\xc0\xab\xe9\xd1Oz\xe27\xc0\xb4\\\xca\xfe\xae)5\xc0\xe4b\x9c\xfb\xf4\xd14\xc0\x865\x12\xadP\xf65\xc0>\xc1\x11;_T3\xc0\\:s"\xaf]3\xc0\xe4\x9a\x10\xaf\xfbj3\xc0w\x1a\xe0\x7f\x8fB4\xc0_\x93\xa2&}\xd56\xc0\x8d"}\xf1\x08X7\xc0?}\xdaFI\xf07\xc0\xdb\xd5=\x1bD\xa42\xc0\xd1\x98\xa5\x88\xeel4\xc0\x05:\xd4\x03\xfa\xbc6\xc0\x00\t\xb0\x8e\r*5\xc0\xdc\x0f\r\xe3\xed17\xc0\xa1\xa4K\xcf\xe3\xb46\xc0\r@\x85!\x92^3\xc0*t\x16\xcaV\xf25\xc0\xd0\xb7\xe21\x80\xd26\xc0T\xff\xa2\xa3\x16\xed7\xc0\xac\xb1\xf2>`\xd46\xc0AN\xca\xe7\xca+5\xc0\x16\xeaH`\x14\x8d6\xc0\xbd\xa9B\xd1-\xf83\xc0F\xe4M\xb1\xee\xb36\xc0\xa6\x1c\xb7\xd8u[3\xc0\xde_Z\xbf~F3\xc0\xa7\xd9\xbf\xd2\xcf\xc33\xc0\x0b\x07\x9f\x8b\x83\xfc7\xc0\xe7\x9a\xdd\x85\x01\x8f3\xc0\xe7\xbe\x009M\xf64\xc0\xee"|T\xcb<5\xc0\xfb\x90uA\x90\xe24\xc0+\xc9\x0f\xa4<\xda3\xc0\xc1~\xb4\xb1\xddd6\xc0\xf7\x12"O\xeeZ7\xc0\xe9\xcc\xf4\xcc*?5\xc0\x0b\xc6p\x1fk\xad4\xc0\x01\x9f^j\x1ba4\xc0\xe64(\xaffl6\xc0~`[u\xfb\t4\xc0\xf2\x0e\xe6\xfe\x8f\xe97\xc0;\xf3\xe8\xd70\x1d5\xc0h\x99\xf64\xfb\xb94\xc0\x8e0\xeb\xe1\xe3\xb64\xc0\x81\xb8\'\xbcu\xb26\xc0A?\xbb\xc9\xc707\xc0\xf0\x0c\xaf!}\xd53\xc0q\xcd{$\xd0\x114\xc0t&\xae"\xad\xfc4\xc0\xc0I\xcd\x1e\xd1\xea5\xc0\x12\x17*\x7f\xcc\n5\xc0\xd4\xf0\xe6*CF3\xc0rx\xb4\xab[W5\xc0S\x1e\x17yC\xf97\xc0\xac\xf8\x00\x85\x11\xc54\xc0m\x1f\x0f\xde\xa5e3\xc0=\xcb\xc1~ac3\xc0\xf7-\xa4T\xa6\x1e5\xc0\x88\xce\x0f\xdf\xca\xf35\xc0\x03GE(\x9d\xcc3\xc0(\xe6\xf1\xa54A5\xc0\x8a\x95\xd2K\x03\xd67\xc0S\x00\x82m}\xbd4\xc0\x9d\xbe\xd5\xd6\x1e^3\xc0I\xa9 D\x92[3\xc0@Y\xad\xf4\x84{7\xc0\xb0\xcb\xf0QV\xc77\xc0\x19\xc5\xd9\\`x4\xc0\xb8:1\xa79\xe86\xc0\xc9%Y\x16\xe3\xb26\xc0\x10]u\x11\x1b=3\xc0\x1f\x801\x06\xed\xec1\xc09y\x12\ts-6\xc0gm\xca\xbe\xb1$5\xc0\x99\xf9f\xea\x8f:5\xc0\x1c1"n3\xac6\xc0\x18{v\x0b\x11\x157\xc0\x14)\x88@\xc6\x825\xc0\x81\rDly\x175\xc0b\xeb$\\4\x197\xc0\x8a\x91\xa2\x91\x97/3\xc0\xcfRe;,\x864\xc0\xf11u\xb0C<5\xc0\x10\x18\xf4BP\x9d2\xc0\xd8\xb3\x10\xc9\x9d\x954\xc0\xa0]\x83h\xbb\xfc4\xc0\xc3\x84q!\xb3\xab6\xc0b\x9c{\xf8\x04\x9b6\xc0\x14R\x83\xe3\x90\xa13\xc0\xbb?V(\xee*3\xc0\xd8\xacO\xa5\xca\xa44\xc0 \'\xc3A\xf077\xc0\xf5\t m\x16\x1b3\xc0\'B\x8f\x18\xb1\x8e4\xc0\xafJ\xa3\xa4\xb4_4\xc0\xb32K\xa6\x15\x0b5\xc0\xa6\xd2\xdf\xba\x9fc5\xc0\x8f[\xf7\xe8{\xce7\xc0\xf4\xacR9\x1d(7\xc0Q\x83\xb4N\xb4\xda5\xc0\x8a2\x19\x93g\x917\xc0\x14F\x07\xacf\x123\xc0\x12\xf4v\xb0\x93\xbe5\xc0#\x9c\xec\x8b\x0f+3\xc0gf\x16od!7\xc0<)b\xa6\x9c\x1c5\xc0\xe6\xfbUk\xa0M7\xc0h\x05T8\x01\xbd3\xc0\x17s\xa3s0$3\xc0\x8ba\x1fy\xfe;7\xc0\xdb\x06\x88\xfaf\xa04\xc0\xc8\xb1\x06\xa1YA6\xc0\x9b\xa4@\x94K\x946\xc0\x04\x05\xc8\xa4zL6\xc0|*\xca\xd7K|5\xc0 \xd4\x1bc\xd9\x123\xc0\x9c\xc4_\x84\x1e45\xc0\xa1\xe0\x94\xd8\xeb\x8c4\xc0\x8ae\xd92B\xe56\xc0\xae#\x93\xf2q/4\xc0\xd9\xc9\x8au@]5\xc0\x92\x0c\xa7D\xd8\xb97\xc0\xfe\xe9*tj\x8e1\xc0\xdbA\xc2\xbd:a3\xc0 Ca\xab\xcd\xb84\xc0M?\x99\x99\xf064\xc0]\xf1$A\x12\x1d3\xc0\x96\xa1\xa6A\xa9!3\xc0\x7f\xec*\x8e(\xab4\xc0\xb2\x8b\x8c\xc4\x1027\xc0K\x98\xf5\xca\xab)3\xc0\x96L\xbb\x11cX5\xc0\xd67nS\x8d\x065\xc0L\x9ct\'\x9d\xaf4\xc0\x94\xcf\xecG\x0bB8\xc0\x19\x17uD\x9a\x876\xc0\xa8\xa5{\xd2\xfeW4\xc0[\x05i\x0e\x94\xac4\xc0`\xb1\xdd\x14\x04\xb17\xc0\xd8R\x12\xbe\xfa\x025\xc0jG\xbaD\xb7.7\xc0\xb6\x85xy\xd4\xfe4\xc0\xb4\xbe\xf6\x14\xba\xe84\xc0\xa0M\xa1\xc6\xb3"3\xc0\x8c\xea\xb9\xbb?\xec2\xc0?\xb3\x94\xa7b\xe24\xc0\xc8\xec\xfav\xfc(3\xc0\xc2 \xd1\xcb3\xa54\xc0f\xfc\x8e\xf4\xbc\xbb4\xc0 \xd2\x95~\x83\xb74\xc0C\xe5\x8a\xb8vP5\xc0r\xf91\x01\xc2\xc37\xc0e\xef\x83>h\xe04\xc0b\xb4C#p\xfc4\xc0\x0c\x92w\';\xc23\xc0\xf5\xb3\x86\xe9\xa7\xc94\xc0\xc9pI\xe9\n\xb45\xc0\xab\xb0\xd2^\r\xd35\xc0c8\x8e\x19\x88b2\xc0!\xaf\xc5\x02\xfc:5\xc0\x19\x08\xdf\xf0\xfa;3\xc0\xb5U8x\x8f\xe46\xc0\xf4\x0en\x05\xf5\xaf4\xc0\x7f\x92f\xb0\xaf\x874\xc0U\x1dQ\xeb\xc4\x9e4\xc0\n7\xe4\xc7\r\xc86\xc0\xf7\x1bU\xf1\x11\xa75\xc0\x0b\x13\x96\x1eV\xe05\xc0\xd0)6\xba\x88\xf67\xc0n\xcfk\xa0\xadS7\xc0\xb3\xb6\x97g\xf9\xe94\xc0\xb5\xb7B\xd1\xba\xd83\xc0\x93.\xab\xa6\x16\xaa4\xc0\xe0\x9a\xab\xc43\xa65\xc0\xad\x8d\xc8\xa7\xb1=3\xc0\xe3\xe9\xd0\xd5\xccG3\xc0,\x88!2\x0c\xc86\xc0\xcdx\x98\xde\x1by1\xc0\x01[\xf1\xa8 j5\xc0\x93y\x94*\xf1\x812\xc0F\x10\x10{\xcb\xa44\xc0\x16D \xa9w\xe44\xc0\xf1X-\xbe\xce\x9e7\xc0gm\xe9Y\xd6[4\xc0\x95\xced:\x05\x8b3\xc0\xbau\xe2\x82`e7\xc0\x0e?\x8eN\x92\xb53\xc0\r\x06fo?E5\xc0chR\x7f\xb9\xdc4\xc0\xc2\x84\x1d\\\xa3\x9e6\xc0Y+\xaez+\xbc4\xc0\x94Z\xbe\xd5r63\xc0\xff4_\x02\x84]5\xc0b3\xb9\xefK\x8f4\xc0\x99\x0e1\xc2t\xba5\xc0l\xe4\x1e\xecv\xb37\xc0\x15M6\x82\x8da7\xc0g\x9c\xac\x96\xbb\xb05\xc0~N\x95~\xc8\xd94\xc0\x9d0l[\x12\xf83\xc0\x1bC\xd0\x9e\xa5n7\xc0I\x1be\xef\x1c\xf13\xc0\x03\x99k\x82"\xa74\xc0\xa4w)\xbb\xf3\xe57\xc0\xe6f\x89\xfc\x17\xdb4\xc0\xf9\x91\xd3\xa7X>3\xc0f\xa6\x00i\xf4\xed7\xc0\x8c\x8f0\xa8\x14\xab4\xc0\xb1n5\xe8\x8d\xb84\xc0\xe2\xeb\x8cg\xff\x896\xc00\x1d\x9807<7\xc0O\xc8\xef\xe4\xd7"3\xc0N\x87\xf4w\xa7\xee4\xc0@x\xd3\x1e\x1c\xfb4\xc0|\x93\xadr:\xdc3\xc0W\xaa\xec\xf4\x93\xf25\xc0}D\xa6\xf68\x1e5\xc0o.P\xb9\xffi2\xc01V\x14\xc1`\t6\xc0\x1f]\x064\xed\x035\xc0\xd4\r\xe2\xa0t03\xc0o\xff\xbbN+$5\xc0.\x90\xd3jb\x0b7\xc0f\xf3\xbf\x82\xd867\xc0P\xa6\xa3\xcc\x9d\xa34\xc0\x9e\xd6\x07/z\x933\xc0\xdd}L\x98\xbaq4\xc0\xee\xe4J1\xd2\x0b7\xc0\x1e\x12D<\xd3\x944\xc0)E_\xbb\xe2\\8\xc0\x044\x04rq 7\xc0\x1f\xcd\xd1\xcf~75\xc09F$ P\x871\xc0\xd3\xfb\xc8\x1fq\xa14\xc0\xe8\xf5VXWr8\xc0\x9e\x9e\xc1\x9a0%6\xc0k\x1a\xa7u\r\x994\xc0\x9f#\xfc\x9b\xd7u5\xc0\xae\xff\xdb\xddh,5\xc0\xd8\x9f\x07\xd2\x07&5\xc0\x01Z\x0fH\xa8\x9c3\xc0\xfa\xf3\xe9\xb4\xb5\x873\xc0}\xbd\x87\xca /6\xc0\x82\x9c\xb05\xe3\xf63\xc0Z\xfe\x18\xcci\x945\xc0(\xeaq6\xea\xec5\xc0\xd7.\xfb\t\x84\xf45\xc0C\xa3=m\xe3\x8d7\xc0\x82\xecNt\xc1\n4\xc0\xd9\xc5a\xb7\x1c\xe95\xc0"\xe0\xfd\xe6`.7\xc0\xec\xe1@\xa8\xcc;5\xc0\x18\x1b\xf3\xbe\x9ch4\xc0\xca\x9f\x97\xec}r3\xc0\x8a\x03\x9a\xe8Q\xd34\xc0S.n\x0c\xe5w3\xc0k\x90\xd4&\xdc\xa84\xc0u\x97\x93{I,3\xc0Np\xe4\x8a\x8ad2\xc0g\xa1\x16\xbc*\xc85\xc0 K,\xb1\xb8\r6\xc0\xf9\x93w\xdc\xeb\x1b6\xc0\xb8\xbc-\xfb\xad\xd25\xc0\xf0\x9b\x0e\xc5\xaf/5\xc0\xfa\x9d\xf0\x93,\x007\xc0BbS\x8a\x04\x8e3\xc0\xb7\xdf\xca4\xdf\x813\xc0\x99\n\x1a\xf7\x81\t5\xc0\xc6\x85\xbe\x96q\n6\xc0\xa5\xc9\x95\xb0(\x018\xc0\\\xfbBU;\xe53\xc0\xc8z\x02\xf7\x86\x025\xc0\xdd\x07x2\x82\x154\xc0\xb2 eU\xa2\xad3\xc0\xd0\xee( \xa7\xda4\xc0\xdf\xf40\x8cC\xc94\xc0\xdf}H\xa8@\xa65\xc0\xfa~\xf6\n\xc0M8\xc0\xa2=\x92\x80\xfb\x956\xc0K\xae\x18\xfa\xe9c7\xc0\xf2\xcd~\xfcQR7\xc0\xe72m\xdaZO3\xc0\xd1\xd1~\x8c\xc923\xc0\xa0\xcf\x02\xdc=\xf83\xc0\xa7\xc4\x0f\x8a\xc6\xe16\xc0\xdc8\xfal\x90\x9d4\xc0K\xffxk<05\xc0U\x96I7\x90\xf22\xc0\xcb\xbaW\t\xe7`5\xc0j\xac\xd6\x93\x07\x914\xc0\xd5\xc4\xab#s\x1c3\xc0SBa\xf1C\x8c4\xc0,\x8a)\xce\xd9E4\xc0A\x9fN\xb9w\xb55\xc09-1\xa5\xde\xb44\xc0\xd5\xdf\xe9\xb2@\xd16\xc0\x80\xa4R\'3\xe15\xc0#\xa9\x01\x98t\xde3\xc0Ps\xe7\xe8[\xe16\xc0\x8d\x81\xdd\xeexM6\xc0l\xcd,\xbc\x9fc5\xc0\x1c\x00r\x9c\xb5M8\xc0hc2\xb2\x96\xda4\xc0\xc4:\xb1\x84\xa154\xc0?Y\x98\'\xf0\x953\xc0\xf8\xb6\xbdd\xce55\xc02\xb9\xc8i\xa1~2\xc0\x9c\xd8\xfeZ\xdc\x7f4\xc0P\x90\xd9\xc60\x1c5\xc00Ed\xdc\x11;7\xc0l\xde\xb3\xff\xac\xb67\xc0\x99\x8e5s\xb8\x005\xc0z\xcbV\x01\xf004\xc0\xa6*yj\xe5\xc66\xc0`Dt\xd7\x13y5\xc0\xe8o\xe3\xdb:\x945\xc0\xd0%rS\xb8|6\xc0_D\x86\xef\xe8\xe43\xc0\xea\xff@A\x8c\\4\xc0\x88\xf6G\xb6J83\xc0\xda\xd7\x03\xa0z\xda3\xc0\x0f\xd2E\x03\t\xc53\xc0\xfbn\x03\xfa"\xff3\xc0\x96\x8c\xcf&\xf5e4\xc0\x01\xe1\x85\xdbSU6\xc0\xda\x16\xaf\xe6\xd6\xd74\xc0j\xea\x11t\xfaP5\xc0>\x99)\x80A\xf24\xc0\x97N\x04zJl5\xc0\xe9\xddK\xd0\xc6\x8f4\xc05[\\5c\xc45\xc0)\xafL\xd5\'\x113\xc0 \xfe\xf4\xe3\x1f\xa35\xc0\x80g1y\xe696\xc0\tB\xe9\x99\xe5\xcb5\xc0\xcc\x8b^o>\xec4\xc0$6\x9bZ\xc8R6\xc0\x98\x96\xc0\x18\xdd\x1f7\xc0=\xfc\x88\xe4\x84o6\xc0\xc4E+\xdcd\xe47\xc0m\xdfC\xb4\xbf$5\xc0%3vj\xcf\x874\xc0\xbf\x95\n\xd9<}3\xc0\x0eBM\xbcU\xfa3\xc0\x1b\xd4\xe0\x06\xe7\xe25\xc0\x9f\xa5\xf6D\xe8e7\xc0\x00\xa4\x9f\n\xf8\xa46\xc0oC\x0eP\xd3\xb23\xc0\\+hJq\xed5\xc0\x87\xb2\x10\xd8\xf9\xa35\xc0\x11\xd0\x14\x1d\xd847\xc0j9(\x1c\x1aQ8\xc0\x90p%\xe7\x93\x155\xc0\x98{[\xf7wl3\xc0\x95\xb57\t\x0e\xe44\xc0\xc2!\xbb5#j5\xc0?\xc3u\x1d\x84-7\xc0\xb3\xfa\x81Q\xeb\xcf3\xc0\xd7\x14\x04\x07H.5\xc0G\xba\xfbtN\x034\xc0\x03F5\xb1\xa4?4\xc0.\x1b^?0\x804\xc0\xd7\x99u!\x90\x045\xc0I\x82-\xed\xd6\xd63\xc0_\xaa\x91\xcez\xea4\xc0\xca:A\xb1\xd7\xbb2\xc0-@\xb2\xf3\xaa\xc27\xc0h\xb7\x0f\xa9\xfc\x1c5\xc0Hq\xfd;\x1e\x904\xc0\xaf7ut\x92\xa12\xc0\xff\xd7\x8e\xd2\xbb\x936\xc0\xad\x85f\xc5\xa4\xc14\xc0\xb5\xf3\xc7\xa0\x95\x1b6\xc0\xdb\x89\xcf\x98\xa1"3\xc0\xaau\xd5hY\x125\xc0\xad)\xe7\x96\'\xbe4\xc0\xdc\xc8\xa3:S\x905\xc0\xf0i\xbfp\xb9\xd37\xc06\xbc\xbeR\x05\xe55\xc0\x86\xcf\x9d\x9aY\xa97\xc0\x13\xa5\xe8\xaa\xde\x994\xc0\xc9 \xa4\xa6\xae\x1b4\xc0\x8fU\xdau\xc065\xc0\xaf\xdd\xfe\xc1\xbf\x0c6\xc0\xb8\xeah\xe5\x86h1\xc0\x1ad\xc8|\xf1\\5\xc0s\x94m\xc2u\xcf3\xc0\x0eX#\xdf\x9d@4\xc0\x7f\xd4\xf5\xf7\xc2a7\xc0\xc4\xc3!\xd2\xa3\x8f7\xc0\x9b\xba\xc0\xd66\x813\xc0\xe1\xd8\xc0\xeb\xe8)5\xc0\x90\xaf\xdcy\t\x017\xc0\xf1\x1e\xdc\xe6\xc4\xe94\xc0\x8f\xc7\x99\x1d\xbc\x134\xc0B8\xd0\xcb\xe4r5\xc0(\x19\x8b\xecx#2\xc0\xda\x02H\x01G\x171\xc0\x15J&\\\xde\xcb4\xc06\xce\xa4\x05\x13\xf56\xc0<\xda\x93\x90\x0fE7\xc0):\x9f\xfb$\xd94\xc0\x14\xc0x\x9bb\xe95\xc0Px\xd1K8\x7f-\xc0\xe8\x93r\xa3\x91\x9f3\xc0dF\t\x83\xdf\n6\xc0\x9a\xacw\x0e\xbb\x8b4\xc0\xa5\xee\x885\x85Z8\xc0\xea\x9e*M#R7\xc0\x18c\x01YgV3\xc0\xd5\xe0\xdc\xca\x13u3\xc0\xa1I\xc2[\xe7\xfd2\xc0\x17\x89\xda\x0c\x96?5\xc0pI\tb\x0bn4\xc0\x9a\x9c\x85\x8d\xbdF3\xc0m)@\x15\x01\x9e4\xc0~\x9e\x8c\x073"4\xc0\xdb\xeb\x04\x03{\xcc5\xc0e\xac4\xd0\xb6\x015\xc0l\xa0\x80f\xae\xad4\xc0r\xc7c\xb7\x8az6\xc0\xbd\xba\xa3D<e5\xc0\x04Q\xdf\x90C\x0e4\xc0\xef\x12o5\xd9\x9d4\xc0%\x95\x0fI\x88,8\xc0d\x84(\xc9\x94\xb64\xc0\x15\xe1"!\x13p4\xc0\x98\x18\xf4\x8f\xeeB5\xc0:\x92\x7f\xd7_\xc24\xc0\xa4\xf8\xad\n\x85\xa31\xc0[L\x87[\x80>6\xc0:\x84\xd9\xa1\x01d0\xc0W\xc1\x10\xaf\x81\x044\xc0{S\xb1\xb2&\xef4\xc0\t\x98\xe6\xd2h\xd64\xc0\xc4\xd3\x1d\xb3\xe8\xc14\xc0\xb2<f\xc5\x15\n4\xc0(\x10\xe2\x8f\x0c\x1b5\xc0\x98\x81\xd4_\xe4@4\xc0\xb8w\xa6\xeb\xfb\x9e4\xc0f\xf1\n\x08\xd2\xda4\xc0W\x06\r\xd8\x03\x935\xc0\t\xe2\xa0\xee>\xac4\xc0\xac\x9c\x957\xba\x114\xc0p\x83\xe34\xfc\xd86\xc0\x11\x99\xfc.\x17\xaa4\xc0ne\xeb7K\x154\xc0\xc1\x1fGu\x02\x067\xc0p\x83\xd1\x19\x7f)7\xc0\x05\xa8v{\xf5\xb83\xc0\xbb<\xd4\xed\xb9\xbd6\xc0{\x0e]\xa3[\x1d4\xc0\xcd\xdee\xd5\x80A6\xc0\xab\xb4\xdbf\x1co4\xc0\x895\x9eZ\xd7\xe55\xc0q\x97o\xf0\x9a\xb43\xc0\x97c\xd8\xcb\x1fg3\xc0\xcb<\xf6\xe7.\x085\xc0/\xed?\xd3\x82\xef6\xc0\xf0\xc1\xe3\x1cV\xae4\xc0\x88\x8a{r\x06\xbd3\xc0\xf2\x83\xc8%\xb2c6\xc0+U\xcaj\xa3\x154\xc0\x0c\xfe+\x98\x82]5\xc0sy\xf6\xfe\x80\xef6\xc0\x15p\xca\xd4;A0\xc0L\x94@\x84\x83A8\xc0:\xe4`r\x8b\x004\xc0\x1cc\xd5\x96\xcdi3\xc02\xd8 |\xc726\xc0>-\xd7;1\xd24\xc0\xa1M\x83\xf9+\xee3\xc0=\x912\xb8@\xf26\xc0\x1eN\xc1"\x02-8\xc0\xa6E\xea-\xd5Y6\xc0+\x959\x8fWd6\xc0N\x98"\x1f\xa6{3\xc0+\x02\xd3/<@5\xc0\xda\xc7\xa0\x80k\x148\xc0\xd6\x82\xd5\x96\xe3\xc64\xc0\x8f5\xb9\xfe\xae\x9e4\xc0\x00\xf9\x1c\xf1w\x983\xc0\x1f:\x11R\xac\x9b7\xc0_\x019jSi7\xc0:R\xaa\xc4Rm3\xc0_\xff\x90\t\xb9&7\xc0j%J\xa8lq4\xc0\xd5\xde\xbd\\\xdf\x1e4\xc0K\xa5b\xc1\xa6 5\xc0W\xcc\x82@5L4\xc0\xf5\x9e\x89\x9a|\x0e5\xc0\xa0Z\xc0}<\xc14\xc0A\xe1V1\xd0\x106\xc0+\x1f\x8f~\xabK5\xc0NV\xe0\x96\xf883\xc0\x9e\xd0T=>b7\xc0\x1d\x02)(m\xfd7\xc0F\x14}\xa1\x82\xac2\xc0\x07\xe9:\xf1\xd3\xe17\xc0\xf9\x1b\x0c\xdfK\xa56\xc0#g\x8fI\xa6\xbb3\xc0\x91\x1f#\xbaax6\xc00~\x98F`\x024\xc0;K<x\xe3\xa45\xc0\x9b\xde;\xfaN\xdd2\xc0\xaa@\xd2\xc4G\x925\xc0;;I0d#5\xc0\xac\x95\xb5\xa0-Y8\xc0\x04(X\x94\xa6\x085\xc0\xe8U\xae\xc7\xf3\x812\xc0\xb0\xc7\x17\xe9\x9f;4\xc0\x0bKx\xc0\xdc\xf71\xc0$m\x0c,\x01f5\xc0f\xbeyp\xb7Y5\xc0\x9dR\xb3h\xcc\xac4\xc0d\xf6\xf8>}\xf42\xc0\xbc\xc0\xc1\xdd %3\xc0%\x0f\x986<\x034\xc0_L16\x1a\xc43\xc0\x9aV#[\xd8\xcd2\xc0\x025\xc2\xd8\x83\x7f5\xc0{\xb8\xee\x14\xc853\xc0\xd4\xee~\xf9\x0146\xc0\x02\xfb\xdaZ\xf0\xa47\xc0e\xa8&\x06(\xbb4\xc0u\xf6\x81\xef338\xc0\x8f4\xc8\xa3k\xfa7\xc0\x19>\xd6_z64\xc0\xdb\xce\xe68\xe8\xeb6\xc0\xa3\xcc\xf8\x19\xf5\x8a5\xc0u \xdf\x84i"2\xc0]?`\xdd\xa0\xfe4\xc0I\xe4\xe2\xa1~\'3\xc0\xa6h\xb4\xb2\xec?3\xc0\x91\x1bC&=\x954\xc0\x87\xfc\xe8\xe1\x11k6\xc0@\xa0\x8a\xab\x03\x0e4\xc0\xd6\xed\x9fO\xc9\x197\xc0\xc3\xa9\xba\xee\xb9\x9b5\xc0\x9d\xb0\xbc/C\x9a3\xc0\x9d\x0f\xf1\n\x1a@5\xc0\'\xd3\xbc\x853\xc34\xc0\xedO\x04L\xc3\xf24\xc0\xb2\xff\xed\xe0|"6\xc0\x83\x07\xe8\xce\\\x156\xc0b\x817\xf3`(8\xc0\x0bW\x00K+a6\xc0/\x92Fn0\x007\xc0SE\xb7\xb1\xe1\x9e3\xc0\x147\x18\xbf\xeb\x8b4\xc0\x18pB\x1b1\t5\xc0\xaf\xf9\xfe\x97\xc4\r5\xc0\xdf\xaf\xdd\x1c\xa8\x804\xc0\x83\xae\x1b!\xbc\t6\xc0\xd4?\x99\xbe|f6\xc0\xa4=xDH#6\xc0\x7f\x9d*(\x8d\xf14\xc0\xe7!\x8d%)\xde3\xc0Y\xe1\xc3h\xdd\xc24\xc0\xd6\xc6.3\xa3\xd74\xc0\xd3\x08\xf9\x81\xa5\xf24\xc0q\xcd\x9f\xfb\xb8\xf32\xc0\xe9\xf5\x8b\xdb{\xff4\xc0\x8b\t\xf0\xae\xea\xb35\xc0\x80JtLs\xab2\xc0\xdd\x85r\xbe\xb2V2\xc0\xfcM\xf0\x17\xeb\xdf4\xc0E\x97RQ\x94Z5\xc0&\x9eV\xae\xde\xde4\xc0\x92\xab\xf9\xe8r\x926\xc0\xcb4Y]\x03\x9d6\xc0\xf3\xc9-\t\xc9\xaf7\xc0K\x83\xaf\xa7\x83\x125\xc0b\x95\\\x98\x0e^5\xc0\xb6\xd5\xe1\x06\xddH6\xc0 A/\'\x03\x9d7\xc0\xbf\xa0U\xb8\x1fd6\xc0j\xc0m\x9a\x18\x0f5\xc0\x82\x08\xa8\xffM\x005\xc0\xde\xce\';\n\x9a6\xc0\xa6U0I\xda@2\xc0\xe8Y\xf4;\xc5\x982\xc0c\xf9\xcc\x17q\x005\xc0\xed\xfd\xaf;L\x8c4\xc0\xa9\x8a\xaf\xeb\x89\x125\xc0\x10z\xb1\xa4K\xeb4\xc0z\xc7YsJz5\xc0\xa0?\xe1\x08\xa3\xff5\xc0r\xe1\xb2\x0c\x17\xdb4\xc0\x7f\x07\xe4\x88\x7f\xbf4\xc0\xff\xc9\x879IQ5\xc0y\x8dBQ\x01\xf93\xc0\x14z\xc5\xa4D\xb24\xc0\tw7\xd7\x9fD5\xc0\xc6E\xa9\xab\x1096\xc0\xef%:7\xeaV5\xc0\x01\xe8\x8c\x07\x86\xe16\xc0\')\x00\x08\x8b\xe67\xc0\xd7v\xc2\x19\xc7\xae4\xc0\x98\x97\xf7Z\x99m5\xc0\xadj\xd7\x15\x8ei7\xc0j\xbds\xebP\xf94\xc0e\xc1\xdeG\xeb\xb44\xc0@\xaemb\xe6U5\xc0\x1f\'\x8eN\xed\x135\xc0L\x81\x1c`\xdb\x138\xc0\xdb\x81\xb5~\x9f\xb64\xc0\xd2Uj\xef*\x875\xc0u\x03\xac\x1f\x8f\x195\xc0.]E\xd6?\xd34\xc0\xd6\xe0\xc8/\xc3\xb14\xc0\x7fpg\xd2\xe0\x8e4\xc0\xf3\xb4^\xe5\xc5u5\xc0i\xd6q\xb2\xb6\xfd4\xc0\x88.8\x99\x8035\xc0\xa5F\xcbr\x82X5\xc0\xa02`\x7f\xa5O6\xc0\x98\x9c\x9f\xd0{\xc93\xc0\xe2e\x97b\xc0\x185\xc0\xab\x7fF\x9eE\xfd5\xc0\xebR\xe8\xd4\xe5\x065\xc0\x9c_\x7f\xe2\xc9`5\xc0@kJ`Q 5\xc0i\x80\x8f"\xb6T8\xc03\xc4\xf5\xee\xb0\xd84\xc0\xa4\xaa#cr\xc74\xc0\x0e\xe2h\xf9\xa6\x1b5\xc0\x88\xads\xc7\xaf^5\xc0\x99\xe7\xdc<\x84\x1a6\xc0\x9a\x8c\x14\x1d\xaf\x015\xc0\xc4\xa7\x11\x9b\x85\xbd4\xc0KP\xee\xcc\xb6X4\xc0\xb2r$\xf1\x1bs5\xc0\xde\xd3R\x10\x1b#4\xc0b\x9a<\xfaS\xbf4\xc0\x06\x17/\xa3\xb1\xe17\xc0~/\xc2\xb2\xea\xd94\xc0\xfb\x94\x81\xd1p\xeb4\xc0\xbf"lf\xe1\xe13\xc0\xbc\x1b$\xa3\xa7\x033\xc0\xc7\x08\x9e\x1bh\xfb4\xc0\xc5n\x9cw=\xff4\xc0k\x1a\xa7u\r\x994\xc0\xb4\xef_\x05\xfc`3\xc0\xb8\x15zl\xef\x933\xc0e\xefR\x9a\xfcw7\xc0\xa6\xf2!\x07\xf0\xbd6\xc0\xfc\x88_\xd8]e4\xc0\x92\th\xa6\x95\x817\xc0\x90$\x16\xd3&>5\xc0G\x0f\xaf+\x90\xa87\xc0\xecch\xf0\xc2\xd26\xc0\xf0O`\x99\xa7\xeb3\xc0\x02f\xdd\xf4\xd4\xad4\xc0\xdb\x87<\xc7\xbe\xa24\xc0G5tKH\xa04\xc0\xc9\x05\xbb\x81\x1eN8\xc0\xf3Q\x80\x10\xd4\xfc4\xc0\xee\xf2\x04\xf8\x89\n4\xc0\xbbX\x83n\xfb\xc74\xc0\x07\xbd\x83=\x8a\xb04\xc0\xc5\x0b\xe9I"\x113\xc0R\x06\xa67\xa2&3\xc0\x16:\x13\xbc\xb8\xbd5\xc0\xd6\xb4\xdb\xa5\x9dh6\xc0M\x98\xbfKJN4\xc0\xb8f\x94\xc6+V5\xc0B\xbb\xfb}%\xc04\xc0u+Up\xce\xb34\xc0\x8f\x90\xf36\x7fY8\xc0r\xb1\xbaz:\xe64\xc0o\xa9F\xe0\x1b\x133\xc0(G\xe1\x95\xe1\x956\xc0\xce\x87<7\x14-5\xc0k\xa6Z\xb0nX5\xc0\xf6\x97\xad6\xfbA4\xc0\xf9\tP\xc7\xfd\x1f7\xc0\xf9\xa0\xd1Ul\xe54\xc0\xaa\xe1\x0c\xa8z\x8a5\xc0t\xf0V\xe6\xeb\x175\xc0\xb6\xa8\xb5"\xc4\xa27\xc0ig\xbf8eA8\xc04$\xda\xa3|\x8a4\xc0\xa8\x86\x9f\x1d\x9e\xa57\xc0\x7f\xf9\x8b\xecH*5\xc0\xc8%\x16\x12\xd474\xc0\xc9\xb4\xa6\x00L88\xc08\r\x00Kv\x018\xc08\x91K\xc7X!3\xc0\xd7\xc6\xe1\xc0\xda&3\xc0\n:\x8aA$!6\xc0\x9d\xeb\xbbx\xaa#5\xc0\xe2\xcfT\xe8\x98\xf25\xc0\xfequo\x8e+8\xc0p\xbe\xce+\xb4\xde5\xc0J6\x91\x8f\xc6\x103\xc0\x11\x12\n\x034\xee6\xc0\x99\xe1\xe3I\x8b\xe35\xc0\xca\x93\xe6\xa6\xa4@2\xc0V\xc8,\x17\x14\xd03\xc0W\x1e\xf8\x1a\xc9V6\xc0S\x9d\xe5\x82n\xc44\xc0.\n*\xf3\x0f{5\xc0h\x99\xf64\xfb\xb94\xc0IAF\xcc\x90\xb35\xc01V\x1fC\xb5\xc35\xc0HZwZ\xe0!3\xc0\x18+?=y!6\xc0\x07\xed\xb8RvG5\xc0\x11VW\xdd\xc9\x155\xc05\x1a\x0f\tP\xb84\xc0\xf8>\xa7z\x0b05\xc0\nF\x90\xf7L\x90.\xc0?\xef\xf5n|\x896\xc0\x88\x87^\xfaTR6\xc0U\x88\xb0p)\x9a4\xc0\x9a\xdc\xb9\xe8\xcc_4\xc0\xafApd\xcc\xb94\xc0\xabC\xcb^\xc4\xb64\xc0\x04O\xe2vH\x8a4\xc0+\x9d\xdb\x03m\x8d4\xc0\x84*\x04\xbeR58\xc0GP\xe2#\xca\xca3\xc0\xedK\x94\xc7\xd7\x875\xc0P{\xb9\xdd\xb9\x1a5\xc0\xe7\xf3\xdfdW\xc54\xc0 \xd2wN\x90\xe54\xc0\xb1\x98\xa3\xceK\x025\xc0\xdcxO\x93\xa5\xb43\xc0\x01\xb80nh\xde4\xc0\x1f\x8c\x8a\x0e\xce\xd64\xc0\xac\xc4c\x0e\xcc\x905\xc0\xf3\'\xdd^\xec\xb55\xc0y:\x19\xd3\xb2\xa44\xc0M\x16g\xd2\xae\x8f4\xc0\xd5#\x90Q>\xd26\xc0\xbf.\xb6\xa6\xdc\x0e5\xc0^\'\x8e\xb0\xaa\xb81\xc0KQy\x8ae\xd03\xc0z7 \xb7X\x1c4\xc0{\xa8\x9b\xd8N\xb94\xc0\xf4nYp?\xac6\xc0\xd1\x97\xce\xe3N\xe26\xc0\xd9\xeb\xf1\xaa\x01?6\xc0\x97B,\xae\xd2\xf67\xc0\x83\xa0\x99u\x9a\xcc7\xc0S\x04\x15H\x97&6\xc0\xa80\xbci|@5\xc0^$\x06\xb2M\xe44\xc0\xaf\r\xc6#\x81\xac4\xc0\xc7\xe5\xcc\xccoB5\xc0\xe6V\xa3\x08\x97\xdb6\xc0\xa2\x06,\x92\xd1\x075\xc0\\\xc7\x04\xef\x01t3\xc0\xedF\xa20Y\xda5\xc0\x9f\\An\xf5\xf86\xc0\xd8R\x12\xbe\xfa\x025\xc0Aoh*\xa4\x8a4\xc0\xa7,\xf9Z\xd4\t4\xc0\xf9,j#~\xf34\xc0\xdd\x9c\xd7u\x85\x026\xc0\x957\xf0\x1e\xef\xc94\xc0\x1c\x8dT\xeaS\xb74\xc0\x08\x12H\xf3UJ6\xc0vr\x0b\x9c2=5\xc0t\x0b\x86\xd0\xc8\xdc5\xc0\xee\xf8\xb8\'"\xa94\xc0\x19\xde\xc9U\xc6\xae4\xc0\xa1S\x81f\xbf\xa14\xc0j}d\x9e \x892\xc0\xe7nk\x88\x18\xa66\xc0\xfeg\xaaN\x03\xd14\xc0\xd3C\x0b\xff\xa0\xc14\xc0,}\xc7fiF5\xc0\xdd\xe3\xbb\xa0\x8c\xbb4\xc0\x8fl\x0e\x1br\xec2\xc0\xda*-\xf5M\x017\xc0i\xe2lPf\xdd3\xc0c\xfe\x06\xad\xee\xe54\xc0\xf8a|\xda\xd1\xcb4\xc0E8=\x96(\x9f5\xc0A\xc2\xcb0\xa3\x1b6\xc0:\x1e\xf2f}\x046\xc0\x83\xdf\x05\xc3\xf5\xb64\xc0\xab/\xea\x0c\x0e\xd74\xc0\x8a\xfc\xe0\x88V\xe64\xc0\'\x9f\xfe\x84\xb6\xd64\xc0\xb5\x0e\x83\xab0%5\xc0=\xc8\xdcc\xe9\xcf3\xc0SE\x12\x95S\xb84\xc0\x9b\x92\x05\x05\xf3\xb65\xc0@=\x9f\xb2\xc5\x877\xc0F\xf5 \xe4\xda\xa64\xc0b\xa3\xfb\x04\x06{4\xc0\xd9\t_\x17\xf7\x1b6\xc0\xec\x98\x94\xb7\xb4\xe16\xc0GV-\x04\xeb\x8f6\xc0@\x08\xc3\xad-\xbc4\xc0\xcd\x07;\xf9\x15\xcb7\xc0\xdd&ZW\x08T5\xc0\xbd\xced\x94\x11\xe14\xc0\xa7\x00 \x9e\x9a\xd15\xc0\xc3"\x94ybg7\xc0P\xbf\x10\x13T`4\xc0\x03\x00\xa2\xca\x89\xca3\xc0\x95\x8e}|Ei4\xc0\x03O<C3\x995\xc0"\xf3\x8c\nZ\xf25\xc0d\\\x93\xd5=\x9b5\xc0V\xe6\xd1\xa3t_3\xc0w\xb9\xabA{h3\xc0\xe9\x96\x84Cq\x804\xc0\xc3\xdd\xc7+\xd0[5\xc0\x02>\x96C*c3\xc0Z\x13\xc3\xa7\x97\xeb4\xc0\xef\x1a\x05\x98\x11\xd34\xc0dfn\x98\x97\xd27\xc0_\xe6\xd6\xe1vf5\xc0\x12Q\x1d1\x08\xd13\xc0QP{\xbd\r\xfa3\xc01\xdc\x14\xfb\x03\xb95\xc0\x17\x8a\xec\xafH\xbd5\xc0\xd8\xe0\xafa%\r6\xc0\xa8\xed\xae5o\x116\xc0}\rI\xa89I7\xc0\xfbr\xa4\xa8\x14\xf44\xc05+\xea%\x14\xd14\xc0M\x14P\xf26|5\xc0\xaeT\xed[j\x826\xc0\x8f\xb8\x90v\xb9\xce6\xc0\x0e\xf4\x14\x03\xda\xe04\xc0d\x13#{\xbd\x803\xc0\x89\x97\xd8|\xd4\x0b6\xc0\x15V\xa3\xed\x10h5\xc0\xdd4\x7f\xb4\x16\xfe4\xc0\xa4[g*\x0c&5\xc0\xd0\xb9\x91"rv6\xc0\x9e\x06\x9a\x81*[4\xc0\xcf\xd9O\xd3\x9f\x023\xc0\xb8\xe0\xaf6\xe1\xc34\xc0\x00\xb5\x83\xbaX\x014\xc0\x9d\x96\x1e\xd2\xbb\x883\xc0\xee\xb8<& /8\xc0\xc3\xb9\x11b\xc5t3\xc0\x9f\xe1\xcb\xebV 4\xc0@\xe7\xc4\x84\xe7\xad5\xc0\xa9\xbbd\x14\x94"4\xc0\xec\x9f\xc51\xab\x874\xc0\xc2\x02\xc1\xb5\xa2\xb45\xc0\x13\x18u\x97\xc3\xaa4\xc0t\x11p\xdd\r\x004\xc0@\x85\xe7\x7f\xf4\x156\xc0\xf2\x0e\x84\xd8\xd4\x873\xc0\xd2\x94#Q%s5\xc0\xe4\x01f\xbb\xaa\x854\xc0\xbb\xe0\xc7\x83/\x1d6\xc0\n\xf6\x10\xaeu\xb64\xc0|)\x88\xf4\x94\x193\xc0X\x82\xa9\xcf\x85v6\xc0\xd7,\x8c\xe3}15\xc0\x9e\x04\xaf9g-7\xc0#\xc7\xa3\xa3F\x076\xc0x(\xa4\xa1\xe6\xa44\xc0\x92\xea\xbc\xf0E67\xc0\x81\xf8I\xd3\xf526\xc0\x1f\xab\x91d\xf4\xc87\xc0\x00\xdf\x08m\x0e\xf23\xc0~\xf17\x02\xd2\xcc4\xc0=?"\xae\xe5\x0e5\xc0\x15(t\x03\x9b\xe74\xc0,`\xe3H\xc5\x803\xc0*\xcc\xb6\x15\x9a\xb55\xc0\xcc\x9b\xc5\xcf\xd4\xef4\xc0r\xa0\x80\xb5{}6\xc0\xabiq\xc3\xaa\xa37\xc0.g\x8dh\xfeC2\xc0k\x12\xfdBnR4\xc0\x10d\x88"=\x856\xc0c\r\x1aj\'\x9f4\xc0i_R\xc5V\xf67\xc0c\x83\xac\x96\x8fc3\xc0~e\x83\xa0\xbc-3\xc0u\xa3\xf8\x0bY\xf43\xc0\x84\x1cU\n\xfe#5\xc0\xec\x99\r\xd4\x05\x1e3\xc0\xa1{_\xf5\xf8\xe46\xc0\x18\x11\xba\x18\xe4L4\xc0\x04dsl\xab%2\xc0\xef\xbfr\xc4O\xaf4\xc0/=:\xa48\x8f4\xc0\xe3\xce\x8a\xf6S83\xc0\xa4\x88\x03x\xbd73\xc0B\xbb`\xcd\xec\x9c7\xc0\x1dO\x8c\xe7\xef\xa64\xc0\xabnE\xa2\xedn7\xc0\xb3\xf0\xa8:#C7\xc0\x15M6\x82\x8da7\xc0\xab\x97\xd4\xa6v\xf64\xc0\xf2\xf4aZ\xcf\x045\xc0\x10\x96\x08\xd7\xf7|3\xc0\xd5&{\x12\x95+4\xc0D\xe64\xa5\x97\x9e6\xc0h[\x11Lr\xed7\xc0\xc5tP.6\xfb5\xc0\xaeR\xec\xd7l\x060\xc0\xdb\xb3(A\xb1d7\xc04\x97\x87\xb6\xd0\xe84\xc0\x0c!\xc7\x80Y\xc6*\xc0Udu|L37\xc0\xbf\xf5\x0cV\xe6)5\xc0\xaab.\x0f\x04\xcc4\xc05\x10/Q\x89(4\xc0\x83}= \x93=3\xc0$Cx~\xa1\xdb4\xc0B\xc4\x1e\xcb\x8e]3\xc0q8\xd9\xff\xf4H4\xc0E|\xe9;\xce\xdd6\xc0Fr\x059\x1b?4\xc0k{MD\xf5C4\xc0\x19|8\xa5<S7\xc0\x12\xdf\xa7=[L5\xc0_\xe4\xfb=\xdb\x8a7\xc0\xfd?b\xf5G\xe56\xc0\x92\xb4\r\xed\xda\xe74\xc0\xb1\x8a\xb1c)/7\xc0\xcfW\x94\xd1\xe2\x156\xc0\x11t\xd2\xd7\x9b\xeb6\xc0\x05\xc3\xd2{\xcbq4\xc0\x08\xd2\xf7t}\x7f7\xc02\xe230\xaa\xc87\xc0n\x96\x95$\xf8\xc13\xc0Q;u\x9e\x7fO5\xc0\xc1h\xf6\x00 F3\xc0\x8e\xca\x88d\xfbU3\xc0\x95\xe6\xc7\xcfh\xe76\xc0@\xc3\xddy*i5\xc0,\xb6\x1d\xbc\xa0Y8\xc0%\xe0_\x90\xb7\xb07\xc0\xa1\xb7\xac\xcd\x13X4\xc09HUj{W5\xc0\x8b\xe9\x83\xfc\xd9\x9f7\xc0W\xf5<&\xc3\xa47\xc0\xe9\xc3\x1a\x8f\xec\xae7\xc0\xb8m\xf7 \x12\xec5\xc0fZ\x8e\xe6Q\xc43\xc0\xfbw\\\x9f\x0b\xa13\xc0%\x8cc2\x8d\x8d6\xc0qp\x1aZ\x04\x174\xc0\xd0\x11\x8d\xea\xd4@8\xc0\x1c\x1e\xed5a\xd73\xc0.\\<\xe7Q]5\xc0|\x17O\xa6\x16{5\xc0j\xe8\x04\x83\x8b\xe56\xc01b)\xb3\xca\xc47\xc0\x00`\xd3\xa7\x95\xcf4\xc0\x0c=\xc9A\xce\xa01\xc0"tj\xdf\xb3\xdb2\xc0\x87W\x1f\xaa\x7fO7\xc0\xfaur\x87\xc6F4\xc0\x85T\xe2\xa5\xa1\xa44\xc0\xc6w\x7f\xe2{ 7\xc0H\x06%\xc44"6\xc0S\xfc\xeb\x14E\x067\xc0Le\xe8\xab;\x175\xc0mI->\xe8\xdf3\xc0bv\x11\x87\xa695\xc0\xf4n\x0c\xea\xf1\xe43\xc0\xaf!Y>\xee\x964\xc0A<,X\x1e\x156\xc0\xbdK\xabH{/5\xc0\x030\x10`\t-3\xc0^E\xaebB\xcb4\xc0\xa4S\xe8\xfdTG3\xc0\xe4\xd3\xf3\xca\xca\x964\xc0hU\x98\xa3$\xf63\xc0rZ\xa7\x0e\xc7~6\xc0\x05:g)\x0e\x976\xc0v\x17\xc3\r\xb8\xf23\xc0-/\x08\xa8\xa6y6\xc0Y\xda\x80z\x9c\xf46\xc0i\x1f?Y534\xc0W\xf4\x1f\xac\x15\x136\xc0\x86]\xbcR@-5\xc0\x85 \\0\xe097\xc0\xa8\xb86/^\xcf7\xc0t\xb2\xcd$\x15\xd87\xc0\x1b\xad\x8e\xe0\x1a\x914\xc03\xb2B\xa0Q\x0b4\xc0\xa5F\xed\xe3]\n7\xc0k\xd1\x97#\x0b\x0e6\xc08\xae\x9a\x9b\xef#5\xc0\x8d{\xd3\xc1\x9f}4\xc0#\xe0*\x08\x19\xe03\xc0)pp\xaf\xa9\x933\xc0h\x82L\x8a~:3\xc0O-\x1eeZ\xe63\xc0SaW@@\xac6\xc0\xa8\x88\xbe\xca\x80\xc17\xc0\xcbD\x06]md.\xc0@x\x9c?\xce\x1e5\xc0\xac\xa0\x9b\xe1L\xea3\xc0\x9cpM\r\xae=5\xc0\x9d\x18OVHx4\xc0\xc6$\xbc\xab\xc3\xb26\xc0\xbe\x12\xc2\x875\xdb3\xc07\xd2nw\xd4Z3\xc0\xee\xff\xc2\xfc\xa1c3\xc0\x13o\xf5\xce\xad\xee3\xc0\x0e+\xeeHz\xf87\xc0ur\x8bN\xcf\x194\xc0\xf73\xfc\\\x82\xe45\xc0=\xc3\xf4M#\xf83\xc0R\xc9\xdb\x92Y\x857\xc0\xeb\x9d\x0bw^\xe93\xc0I\xb7\xfa\xa6\xeb\xbd5\xc0\x1a\x16&l\x05\x985\xc0\xafNV\xfc\x14M2\xc0\x92z4\x9bs\xb96\xc0\xee\xc8&\xbd\x1f\xae2\xc0\x13\xde\xc2\xeag\x195\xc0q(\xb9\xd5\xe2\xb26\xc0\xd1\xaa\x19\xc4\xe9\x037\xc0\xf7-\x1bG\x85\x175\xc0e\x02\xb7\x1dl"5\xc0\xb2\xe26\x86\xc4h3\xc0\x16\xcf\x16*/\xb36\xc0\x05(\xdd\x98\x82\xf17\xc0r\xf4\x16\x99\xd6)6\xc0\xd9\x83\xca\x11\x15\xb66\xc04;\xed`\xf6\x194\xc0\x17\xc0mz\x8e\xe54\xc0\x88\xdb\x93w=\x996\xc0X\x92\xe1\x1eG28\xc0\xf7\xf2\xc2Z\xe8\xad4\xc0\xfa\x8fc\xa3|\xcd3\xc0-j\xca^\xf1\xa06\xc0\x1f\xf9\xc1\xf3\x86\x176\xc00]\x88\x94\xc2T4\xc0S\xd7Z<\xd7\xf97\xc0\x82\xcb\xbd\xd8\xd0P3\xc0\xe9\x11\xbb*\x97:3\xc0\xafs\xccA\xef\x005\xc0\xca\xa8\xb4~\xeb\xa85\xc0\xd2T,\x93\xf1\x0f7\xc0\ryN\xd9z\xe83\xc0\x05^b6\xd4E3\xc0q\x1a\xbc\x9f\xfd\xc23\xc0\xda\xd1\x04\xb2\xff33\xc0\xeaG=\xf7\xea\xbf7\xc0\x06\x03F\xe8\x13\xb46\xc0-\xec\x87\xe7z\xed7\xc0d\xba\x92g\xcd\x005\xc0\xa1dk\xa8%w4\xc0\xe9\x86\xf1i\xf0,8\xc0\x10\x9d\x9d`~85\xc0\x03\x12cZ\xc0}5\xc0\xd7\xe4E\x8c\xbc\x937\xc0\xc6\xb5\x9b\xb8\xab\x0c4\xc0Z\x9b\x84\xe4\x12J3\xc0qz]\x99\xdeE3\xc0\xafW\xe0\xa8*^3\xc0y\x0fj\xde\x7fm6\xc0o\xf8\x86\xb01_3\xc0\xfc&\xca|\xed\xfc7\xc0\'\xa6q\x11Zw5\xc0As\x86}\x85\x835\xc0\xcd\x0c\x11\xcb@\xce3\xc0\xd15$d\xa0\xb05\xc0\xa6\xd1\xa4\xcb\xca\\3\xc0?\xa5\xa6\xf7\x15?3\xc0\x06Os$\x9c\xc82\xc0M\xbd|\xec\nM3\xc0\xeck\xe3/\x05F3\xc0BD\xf3\x12\'\xaa6\xc0\x89o\'\xf0$H3\xc0P;\x0b-R\xcd3\xc0\xe1\x08\xa9\xd4)s5\xc0\xa8\xa7p\\\x10\xcd3\xc0\xdd\xd8\xd6\'2H3\xc0\xc7\xeb\xc5\x89\xe5i3\xc0Q\x97\xad\xd60V3\xc0\x15\xa6\x9f\xb7p\x885\xc0\x07\xdc\xb9\xdf\xf1\x054\xc0\xbe\xfb\x90\xc2\xa1\x907\xc0T\xd4\xcc5\xbc\xf94\xc0\x8c\x99C\xca%\x8d5\xc0?-\xb9\xff\x9b\x0f4\xc0\x853\xef\x14\xc0\xcf3\xc0\xc4\x0c\xdbJ\xbc\r2\xc0r\x9c\xe6\xe1g\xbc6\xc0`_\x8a",\xa93\xc0\xfd\xd6\xedR\xc0\x025\xc0\xcd\x9a@\xee\xb3\x135\xc0\xa4\xb9\x91d\xeb\xf75\xc0\xb4Q\xc5\xaf\xd9)4\xc0\x8a>\xcd1\x0ei3\xc0N\x14\x18A\xbe(3\xc0\xfc_\xaf+\xe2\xec2\xc0\xa7\x19\x90\xa5\x1c\x886\xc0\xb7\xdd,\x8a^#3\xc0xIE\x08sA5\xc0\xf8\xff\xbc_9j5\xc0\x1d>\xd9d\xee<7\xc0\xb88\x05\xa8 \xea5\xc0\xd7T\x9dPw\xc24\xc0\x19t\x08\'\xfe\x164\xc0\xbd2\xc3\xa8V\xbd3\xc0\xc46]\x8bp\x0c3\xc0\x06\xe1[\xe9I/6\xc0oT\x07\xad\xe2/3\xc0\xa8\xf8)\xed\xa5\xf04\xc0/_X-n=3\xc0\x8ag\xeb(\x89n3\xc0f\x90\x19\x07\xb137\xc0\x19\x9d\xf6n\x9f\x066\xc0\xd6>W\x90$\xf87\xc0\xa4\xd3\xac\xc1\t\x1b4\xc0Bk\xe2/\xe9s3\xc0\xa1\x16\x03\xff\xc0\xd24\xc06V.\x90\x10\xd66\xc00:\x9a\x9e\xea\x974\xc0z\nD2\x8b\x834\xc02\x84\xde\xe5\x0144\xc0\x19\x84.\x1c\x06\xde6\xc0\x85\x11\xfc\xa0\x08\x136\xc0\xe5\x1b+\xdb\xc0\x8f4\xc0Q\x0f\x8b\xa6J\xd34\xc0\x7f\x97G?i\x8d4\xc0Q \t\xe3\xd8_7\xc0\xf5)]h\r?2\xc0Y\x90\xf0_*\xa94\xc0R\x1d\xedabV3\xc0Y\x17\x05!A37\xc0\xd6\xa6\xb8\x8a&\xea7\xc0\xce\x19\x19\x1eT\x0e6\xc0\xfcL\x00\x18}\xb44\xc0\x00\x11\xc6D\xb0\x1b/\xc0\xf7\x91\xe2#\xccs4\xc0\xab\x8e\xd5\x9b\x87\xd13\xc0\x0c\xd5u\x89n|3\xc0e\x8ah\xf2\xd1z4\xc0j@O\xa7\xccR3\xc0\xab\xcd\x7f\xd5WQ3\xc0\xc2\x01J\x7f\\\xd94\xc0\xe4#\xf3M\x0ek7\xc0\xdaU#\x1dP\xf74\xc0_\xc7"\xfe\xc0?4\xc0\xdd\xcc\xf9\xc66\xdc3\xc0\xeb\xc6e\x9a5\xe83\xc0KG&f7\x7f3\xc0\x98\x92\xa3\x05H\x933\xc0v\xc0\x8dn\xf5\x877\xc0CO\xad\x0c|g4\xc0\x8d\x17&\x87F\xb64\xc0\xdb\xb3\xda\x8d\xe4C3\xc0c\xad\xff\xeb0K4\xc0\xd5\x90\xf9x\x8f\xde5\xc0]\x87\x80~@\x196\xc0\x8e\xde\x8e\xa2\tl8\xc0m\x07\xbe\x96\x0b\x998\xc0\xf61\x96mC65\xc0\x1bA\xa9\xee\xfd\x813\xc0\xda]\xb2\xc1\xacK5\xc0p`jp\xa5B3\xc0\x97\xadg\xe7\xf0\xd74\xc0"\xae\xc9Z\x86\x1d6\xc0\x1e\xcbmV\xe3\n5\xc0\xf0\xdb\x8c\xe5\x81q5\xc0\xfde\x12\x8e\xbe\xa04\xc0W\xcc\x15\x0b8\x963\xc0.\xf9\xc8\xc0a?4\xc0@s\x0ff\x0b\x984\xc0\xcc>}K"P1\xc0\x98^\x85\x02me8\xc0\xa6\n\xf0%\xf2 5\xc0\x06f{\xe3\x92!7\xc0y\xd9]\xb0D\xb26\xc0\xc8\xe1\x17\xe6\xf8\xf44\xc0\x1d\xa4Q4\x1b\x8a3\xc0t{~*\xa3A6\xc0\xa6\x9dPCN\xf44\xc0B\xdc\x85*\x0f\xa37\xc0\xe3\x11\xc1\xa5\xcc$3\xc0T\x92f\xdd\xd0\x8d5\xc0g:\x0e!\xc5{5\xc0J\xdb\xab\xb7"\xbe4\xc0\x10\xbb&\x18\xb8o3\xc0\x1e\x8do[q\xc11\xc0\x08\xa9\xef\xee\xd3\x143\xc0\xb8o\x7f\xf9\xdc<5\xc0\xdb"\xd2\xa4WO5\xc0Z\x11\xb4\xd8\x08\xd77\xc0\xb6\xee\xa5n\xa1P3\xc0\xa27\xd7(\x86i2\xc0\xb1\xd9\xf5}O\x9a7\xc0\xda|\xa0\x89H\x1a5\xc0f74\xfe\xdf\x155\xc0\xa2\xf1\x87\x90V\x033\xc0\x18~\'\xbe"\xad4\xc0\x82\xe6\xcc\x93^\x1f5\xc0\xca\xa4\xac\xf5\xb9E4\xc0g9\xcfDM\x0f5\xc0euvU\x14\xf34\xc0\xc1\x0b\xde\xec\xfe\x073\xc0\xe6#Zb\xb4\xb35\xc0\x8b\xa5\xebN\'B8\xc0B\x92J\x92\xfa\x961\xc0\xa8\xfd\xa5b\x8e\xb45\xc01\xf4\x00\xea\x07\xb24\xc0\xb1,y\xd2;\xf05\xc0\xac<\x0f}\xadt4\xc0\xd1\xf0\x0b\x10\x8c\xf83\xc03\xacbo\x87K8\xc0\xc3\x88\x0f\xdb\xdbq4\xc0\x9a\xc7-!e]5\xc0#\x04\x90\xc2\t\x917\xc0\x0c\x10\x84\xecr\x9e7\xc0\x0b\xe3d\x1b\xb0\xe44\xc0E-\xe4\xfb\x89#5\xc0Fz\x16u<\xa02\xc0\xc9A\xebC\x16\xed5\xc0\xb9\xb4\x1dut75\xc0\xdds\xa6\xf0\x9c,5\xc0\xba\xba\xbd\xe6\xbe\x8a4\xc0\x03\xa0\xf6\xec\r~6\xc0\x8b\xbc\xf1\'\xae\x1d4\xc0\xe1=L0\xb4D7\xc0\x96\x9b\xf4\x88\xd5\x1b5\xc0\x05Ru\xd3\xa3\xc15\xc0\xb2Z]\xbboS5\xc0\x8e\xc1\xd5\x99\xb4\x9d3\xc0\x85*\x88\xde@>5\xc0\xf4a\xf4r$\x174\xc0\\\x1a\x80\xcd!\xb24\xc0\xcfSl\xab\x15\xdf5\xc0\x91}\xeeT\x92Y5\xc068\x16M\xad\x826\xc0]\xff\x8c\xf2\xfd\xc54\xc0\x95H\x90P\x00\xf15\xc0O\xf4\x9e8\xaf\xd75\xc0\x94z+\xbd\xf8w5\xc0\xc4\xb3\xfe[\xd2\xd36\xc0\xd80\x85u\xfb\xc56\xc0\xc4\x07\x95\x98\x97U7\xc0\x8d\xb9y WB6\xc0\xd5\x93\\\x17\x1dy5\xc0EJ&\x9ay\xa95\xc0\xed\xe5r8a\x843\xc0\xa7\x15\xe5+b\xdf7\xc0\x8e\xa7\xc9}\x85\xc36\xc0\xcd6\xaf\x1f\xf924\xc0\xb9\xb0\xf0\xaez\xe24\xc0\xad\xcd\xce\x14\x00-6\xc0\xa70\x8c*a\xb14\xc0\x0c\xb0\xabU}s3\xc0dM\x9fO0\xbd6\xc0=\x9f\xe9-5A8\xc0\xe4?\'\xed\xedk6\xc0.\x0ba\x15z<5\xc0\xa1\x88\xf3c`S5\xc0J\x80\xe0\xcf\x98%6\xc0i\x96\xe6\xcch\xea5\xc0\xa0\xc2\x05|-37\xc0k!\xe9\x92\x1e\xe66\xc0\x02\x1b\xc7\xdd\xffh4\xc0\xd6\xf4\x9c\xb0H/3\xc0\xfd\xbe\xe6\x04\xf5\xe85\xc0@\xe2%Q\xd3\x904\xc0\x94~\x826\xf2-5\xc0;\xc9{j`\xed4\xc0\x7f\xfe\xae\xc9\xd5\xe56\xc0\xfbp\xab\x03>Q5\xc0\x14+\t\x8a\xd8\xd55\xc0\x1f\xde\xc2)\xa9\x1c7\xc0\r\x98MB\xa9?5\xc0b>]\xc0L\x8e1\xc0\x18B<)\xb7\x8a3\xc0\x8a0\x94\xa0E55\xc0M\xea\xebI\x03\x9a4\xc0>v\xe0\r\x98;7\xc0\xdc\xf9\xe4J\xb1\xd53\xc0\x901\x1a\x92\x07\x954\xc0P\xf8\x82\xbb\xef\xa94\xc0X\xe7\x18\x02=\x025\xc0\xd3e%y<57\xc0\xa91\xfa:|g6\xc0\xdcE\x16\xaa\xc8h7\xc0\xd7\xa2\xafP\x0227\xc0h\xbf|\xdao\xca3\xc0\xf0\xf4\xf9E\x91\xd15\xc0\xa8\xb3\x07\x9d\xc4\x068\xc0\xd1\x99\xd9:Z\x9c2\xc0L\x8c\x93F\x99\x874\xc0\x17\x08{\xef\x8ce7\xc0_\xc3\xf5\xbd\x8e;5\xc0\xbd\xf5\xe5\x7f\x8e\xa34\xc0\x18=\x17\xec#R6\xc0\xd9\x1b\xd5h\xaeV5\xc0\x8a\x10D\xa2.L5\xc0(!\xa9\xc5-\x005\xc0o.\xa8\x9b\xcc\x116\xc0*\n\x02\x94\xc8\xf36\xc0\xd1\xe7h\xb0`\xf91\xc0\xc5B\xfeR\x07h3\xc0\xfe\xef\xeb\xb8\n\xef3\xc0(\xea\x98!\x1cg4\xc0\x80\x8f\xd4\xa2\xa6U4\xc0\xaaq\xa7\xe9\xdf14\xc0\xc4D\xccP+\xf46\xc0^\xf9,\xa2\x13\xa64\xc0>:\xb9\x16\xf5&6\xc07]\xc5\x01@\xd63\xc0\xd6\xfcpi.\xd73\xc0\xc7<jD\xdd\x1a6\xc0\x87U\xf3\x11zj4\xc0j`\xc3\xcc\xc2\'7\xc0U\xe9\x96\xe0\x8f\x9a4\xc0\x0e\x1f\xafmH\xf04\xc0o\x9b\x9c\x07I\xfd4\xc0~\xa5<\xd2\x0507\xc0\xe6\xd7{X\x9b\xaa3\xc0\xc4\x7f\xc1\x7f\xdc<5\xc0\xa9I\xf5\xfeh\x035\xc0P[\xe2\x1c\x97\x037\xc07\xc4\xd5v\xb1\xf34\xc0\x01 \xc5\xf9\x0307\xc0\xb4k\xd7\x10\xef\xde6\xc0\xbd\xd0\xd0:\xe2\xe93\xc0\n\xcd\xbfYJq6\xc0u\x99Y\xe1RV6\xc0c5!\xda%\xe74\xc0\xc7\xe8%\xb7.\xa44\xc0v\xce\xbc8\x8c\xfc7\xc0R\x93-2\xe847\xc0\x1c4As\xe6\xf54\xc0\xbd\x96b\xa4<\xd76\xc0\x0c\xe2\x12\xdc\\\x994\xc0X\x1d\xed\xcfx@7\xc0W\xd4)\xce}\xaf4\xc0K \xe40\xd8M4\xc0\x1e\x17\xf3\xc4\xa1\x026\xc0\xb1Ju\xc3f\xed7\xc0\xb6#\x94\x1a\xcc\r6\xc0\xf0\x99L\x9eTs3\xc0\x9at\xdf\x1b\x95\xb74\xc0\xe6\x81\x1c!B\x8f3\xc0\xa4mq\xd7\x7f\xaa2\xc0\xf0.t\xb6\xcb\xf76\xc0i"Lwn\xb74\xc0\x7f\x0c\x0c\x11\xa6\xd16\xc05\x82mnn\xed7\xc0_\xbb\x1b\x18\x87C5\xc0\xad\x02\xe2\x11\xbf^6\xc0\xe1\xb1\xbfbB\xc55\xc0\xe7m\xbdZ\xfc{3\xc0\xa4u(\xd1\xbbg7\xc0\xe1\xf6\x9a\xc3v\x0c5\xc0\xac\xe2\xf5\r\xdf\xb04\xc0\xa3\x0f\xe6\xa99X3\xc0\xdeE\x95\xff\xca\xf77\xc0V\xf8*\xef\xc4\x993\xc00\xaf!g\x84w3\xc0\x0c\xe0P\xc7\xcb$5\xc0:\xe39\x8f\x82\xb54\xc0x\xfd\x1a\x08\xfc\xc73\xc0\xe2\xc8@h\xffS0\xc0\x01\xd8\xa1jE\xaa4\xc06,\x16j\xe5\x176\xc0"\xfaT\x13\xa2\x994\xc0\xe6\x93\xe5\x01\xbe\x165\xc0B\x18\xdd\xf3\xca\x1d6\xc0\x8d\xbe.\xaef\xc64\xc0o\xd0D\x8c\xab\xf56\xc0\xcb\xf1\x1b+\x97Y3\xc0\xbd\xd1\x01+d\xac4\xc0\x89 \xc0iwQ5\xc0\xd3\x8cJ\xecE\xcf4\xc0CA\xda\x05\x1f@7\xc0\xb1J\xa8\xabJ\xa74\xc0\xb2l\xa2N\x00\xb04\xc0\xb1\xf5\xfa\xcf_\x833\xc0\x1dL\x14\xdcK\xf81\xc0\xa4f\xea\xf4\xa0\xdf1\xc0\xa7d\xbe\xd5\xb9\xaf7\xc0\x05\x97\xe5H\xb3\xe97\xc0\xde<8\xd3\x11\x971\xc0\xa8\xec\xb2k\x13\xd47\xc0\x10\xd8k\x02\x1c\xd54\xc0\xee.\xd5\x9ds\x9f4\xc0\x03\x06\x96\x84V\x176\xc0#\xf3\x03\xa4^.5\xc0V\x9b\x1c\x1b\x90\xd84\xc0\xe0\xf0\xf4\xceT\xdf7\xc0\xb3\x03\xfbh\x01\x1b4\xc0\x90\xfc\x17+l\xf57\xc0z\xc9C7W\xd14\xc0\xc3F\xfcb\xeaA7\xc0\x1e[\xd4{bK3\xc0A\x00`EY\x176\xc0\xe5\xaczb\x10;5\xc0\r\xcc\xa0\xa5\x86\xde4\xc0\xb7\xc5o\t\xf2T3\xc0v\xa2zr\x12\xad3\xc0\x04N\x86^2J3\xc0\rN\x95\x84\xf2\xb37\xc0\x81\xdeP\xcd"\xac4\xc0\xf4\x91.\xec\xb9\x914\xc0v\xad\xa7z\x12\x006\xc0T,\x06\xc2\xe1\x006\xc0\x81\x07p\x89\xfc\xa25\xc0W\x9e>H\'12\xc0\xfd\xda/+\x0c\x116\xc0\xc4R\xabS\x19Z6\xc0\x81*\x96\x7f\xe2\\6\xc0"\x039\xa7\xe3Y7\xc0\xf5\x9c\xd3\'\xea\xf34\xc0.\xc1{ \x08F3\xc0\xa4\xbd\xc7\xdc9\r6\xc0\x80t)\xb2\xbb\x8c5\xc0:s\x9a\xb9\x95C3\xc00\x88\x12\xd9\xb7+6\xc0J\xf4\x08\xd8\xe6\xf96\xc0\xaa\xb1 [\xae\xcc6\xc0\x81:\xb8\xe7\xe0\x9e7\xc0vavs.\xd44\xc0\x14\xc7\xc5\xc4\x03P3\xc0+\x8e)\x99\x18u3\xc0\xec\xea)\xc8\xe0\xd06\xc0\xbb\xea\xecds\x1a7\xc0\x01\xfcQ1\x9343\xc0\xd9\x84$\xa4U\xfe6\xc0a\xf0\xf0\xf9g\xd67\xc0\xe8%FD\xfe\xba5\xc0\xcb\xc4\xa8\xca_\x1e7\xc0\xe0\xe4\x89\t!\x8e4\xc0;\r:\xa7\xb6\xf93\xc0!7\xee\xe9\t:6\xc0\xaa)g\r\xdfA8\xc0\x9c-Z\xc2\t\xb37\xc0#\x99\x1a\x9fC\xbf6\xc0\xbb\x9c\x8c\x96\xd7\xc95\xc0F\x93O\'/\x844\xc0\x14\xdf\xc0\x1c\x84*6\xc0U\xa4+\xeb\xf3w5\xc0Y~\xa3;b\xfc4\xc0:A\xd3\x98\x92\xfd4\xc0"j\x01\x8e\xc6L3\xc0\xbc\x17\xcc\xe3\xa256\xc0\x97J\x89\x07\xa7\x8c4\xc0\x16\xd3sP\x0255\xc0.~\x8c~YK6\xc0c\x7f\xf0\x12\xdb\x937\xc0:\x9a\xff1\xec\xd84\xc0\xd2\xc7 #\xeb\xb27\xc0\r\x11O8\xf7\xa95\xc0\r\xae0\xc1BD6\xc0\xb4\x12L\x8eu\x0c8\xc0\xa6\xa3\xd6A\x1b\xa44\xc0\x02\x08t\n&\xc44\xc0gd\xea;\x9273\xc0\xbd!,0\x8c\xe34\xc0,W\xd1M;\xbe4\xc0u\x0b\xdc\xa5D\xa04\xc0.}l\xdf\xc7\x006\xc0l\x12v\xa6<\x1d6\xc06\xb3\x1f\xbd\x04\x9e4\xc0\xa8\xe3\x9a~#\xdd7\xc0\xd99\x1dN\x00\xf86\xc0m\x8cQ\xa2\x99\x1b4\xc0\xb6\x07\xbb]\x02J5\xc0-R\xcaPGi3\xc0?o\x9c\x04\x1cD3\xc0g\x87\xce\x1c\x1c\xe14\xc0\xe4\x04\x06p\xd0\xe94\xc0\xe7"\x92U\xc275\xc0\xf8Jt\r\xf346\xc0l@\x854 \xb75\xc0m\xba\x8a\xbb\x91z3\xc0I\xe7G\xc0!t5\xc0E\xca\xee\\\xf2\x138\xc0\x0cV\x1e\xbe\xba;5\xc0\xda\xd5\x02\x982\x1c3\xc07\x18;\x1d8\xdb5\xc01A\xcd\xcd\xf3*7\xc0 -5\xcbPQ5\xc0\x91\xfa2\x16\x10\x067\xc0\xde\xf4\x05\x8fP\xca4\xc0\xfd\x1aK\x18\x1aa5\xc0\xb0\x95o\xce\xd7\xe04\xc0\x82:<H\x06\x1d7\xc0\xc3DB^\xd1(7\xc0\x9f\x83b\xf2\xa1\xb17\xc0\x01\x98\x0c\xde\xd3[6\xc0T6\xc7W\xf2\xd24\xc0\xb3\xden\xf1\xd3\x896\xc0\xfe\x0bZ\xba@+7\xc0F\x1f\xcb\x81\xda\xf57\xc0\xf7O\x90\x9d\x15@5\xc0\xaf\xfdh\xb8\x1a\xab5\xc0\x86\xf3sMx\xfd7\xc0\t_\xc8A\xc1P6\xc0\x98+Gi(\xb07\xc0\x86e5\x99\xc0\xa05\xc0;\xcaE\x1e\xc0>5\xc0\x1e\x97,\xad\x93\xfa3\xc0\x8a\x9c\x91\x9c]\x107\xc0z\x12\xd1\x93\x7f\xfd5\xc0Ja\xecr\\S5\xc0\x14<\xe5\x1e\xe2\xd65\xc0M\x8a\xda\xf7\x08\xdd7\xc0\x86A\xe2\xf80\xc14\xc0\xfeqh\xd3\xec\x894\xc0q\xf2\xe8\xec\x9b\xf22\xc0\x05\x945\t\xbe\xdf7\xc0\xdaRA\xd2\x87\x0b7\xc0\x9e\xfa\xf9Y<s5\xc0\xd5\xf5<\x8ags4\xc0r\xc1\xc5h\x19\xaf3\xc0\x9b\x08@\x82\x82\xc26\xc0\xd0\xa5\xddKmg5\xc0]\xe9\x199O\xf17\xc0A\xf2\xc9\xd75\xfb7\xc0\xf0\x9f$\xe2\xbc\xdc4\xc0\t\xbae?4\xfe5\xc0\x0f\x86\xb6\x07-h3\xc0bgXx5\xbb5\xc0\xa2\x11\xa9\x1f\xcf\xcc7\xc0D\xfcIz\xc0:5\xc0M)\xa5\xd9\xbfV4\xc0\xcc\x84*\xf2;Q4\xc0\xc9s\xee8\x16\xf14\xc0\xffF\xc4Dm\xe15\xc0\xda\x1bc\xd1N\x134\xc0\x8b\x97\x1fm\x17\x897\xc0\xebR\xfc\xc9\xce\xec5\xc0o\x8c\x9e\xac\x9b\x925\xc0\xd3\xd7d]\x06\t8\xc0\xbb\xedmL\xab+4\xc0\xf4\xcc\xa9\x0f\xaf\xa75\xc0!\xcd\xd4D\xe6\x027\xc0" +\x9a\x9fr7\xc0?\x87J\xeb:\xaf7\xc0\x02"\xf4\xb1>\xa73\xc0\x82\x98\x12I524\xc0Z`o\x96\x11*3\xc0?\xe4\r\x97Z\x057\xc0\xa0zo\x8b\x1b)5\xc0,\xe3\r\x96\x1d\xc92\xc0\xcav\xd1\x8aU04\xc0\xdaQf-\xec\xa53\xc0\xf6\xbc\x0b<\x96\x068\xc0\xdb~\xc3\xb1\x04\x145\xc0\xb7\x9f\x10\x9a\xcb\x067\xc0ycN\xa8.J7\xc0\xd2A:\xe2\x8585\xc08\xf8\xea\xf0\x89T4\xc0\x9d\xabs\x15\x05\xec4\xc0\xb0p5\x1b\xbf\xe66\xc0S\xc5+z~\x052\xc0$<\xeba\x98\xed7\xc0\xa6R\x18r\x90\x168\xc0\x1b4`\xe9P\x8c7\xc0\x17\xcds~\x81D5\xc0\x8e?\xeeD\xc3s5\xc0\xcb\xcf0\xdf\x16(8\xc0\xb5Y\t\xca\x07\xec3\xc0M\xea\x884I.4\xc0\xd3\xdf\x87\xd5x\xc03\xc0\xd2\xcc\t\x81\xf0\xeb2\xc0",g\x02\xc0\x8d7\xc0\xd4\xbd\xe1MW\xb37\xc0d\x84(\xc9\x94\xb64\xc0\x14 \x8e\xe5n=6\xc0\xbbs\x80\x04\xe3\xb37\xc0\x9c8\x98\xc26\xf24\xc0\xbc\xfaG\xe1\x03\x185\xc09\xe9T\x1f8\xe75\xc0\xad5O2\xd4:5\xc0\xe8\x1c\xea-}\xc23\xc0s:\xeb\xee/\xef6\xc03\x89(\xa3\x1b\xf86\xc0\xfd\xc3\xa6\xafT95\xc0);\x9eUi)3\xc0\x80\xea\xe3\xdc\x07t5\xc0j\x06\n9\xd3o4\xc0\xed[\xdc\\nK5\xc0\xac\xa3O\x19!)8\xc0\'\xd1\x9c\x90\xcb\x114\xc0\x0cJ\xaf\xf4\x9aB5\xc0^@r#Y\xed1\xc0\xe6\x1b\xb9\x00\xf9\xc87\xc0\x02\xf3\x1f\x15\xf9\xff7\xc0\x92\xa6\xdd\x87\x03\x887\xc0\xe3\xb53\xee\x8aD7\xc0!.H\x0f\xd4\xb67\xc0\xdf\x82*Y\x00)3\xc0\x91tH\xf9\xb5\xc97\xc0K\x04jpty4\xc0\x9a\x8c\xeb\xc5\x1dW5\xc0\x9a\x87\x97\x92\xf9-5\xc0\xdf\xacm\xbe\xac\xd64\xc0\xa7\x9d\xe0\x86\x9c$3\xc0\x9b\rQW\xa4\x947\xc0T#>\xda\x0b\x164\xc0vu/\xe2-\x1a3\xc0\x04\x02[\x1cP\xa86\xc0A\xfa\xa9\x96\xef\xf03\xc0V\xf2\xfdx\xe3\xe93\xc0\xf2i-\t@\xe07\xc0H\x17\xb4m8\xcf4\xc0#Z\xda\xd8\xf167\xc0BRk\x0eKI5\xc0\xbd\x93&x^\xcd3\xc0\x83\x06Q\x17\x1e\x9c3\xc0M\n\x11\xdd\xb9\x187\xc0\xa4\x83U)\x1d\xc86\xc0\xe1\xef\x8a`\xd4_4\xc0Ii?\x02C@4\xc0\\\x82\xf1\xd4W\x854\xc0\x14\xc2]_\xe5\x987\xc0R\\\xdaQ2\xa17\xc03D L\xb9\x9a7\xc0\x11\t5\xf4)\x805\xc0\x93at\x82\xba\x893\xc0\xcc\xb0_\xe3#E4\xc0\xd3\xc1\xca\xfevh7\xc0\x18\xa4\xcfc&|3\xc0\x8c\xf6\xa0y2\xc97\xc0G/\xa96K\x157\xc0[[?\xbf\xc9\r7\xc0L\xad\xe0\xca\xa3\xef3\xc0F\x11\x1fL\xfe\x018\xc0}\n\x1cp\xa6\xae4\xc0Z\xc4\xa4\xdc}\xa54\xc0jhc\x10\xfe\x925\xc0\xc9f\x19\xddz\xff4\xc0G\x02\xb2\x80E~2\xc0P\x809:g\x154\xc0=p\x8f\x16\xabT6\xc0\xbe\xfa\x14\xfdb\xc62\xc0\xfb\xd0\xb5\x8c?\x1f5\xc0M\xf5\x98\xd5\xf0\xc92\xc0`\xcb\xa1R\x14\x883\xc0\x9b*js\x9bF5\xc0\xe3\xa7\x8f\x15\xd3\xcb7\xc0\xe7\xb4l\x14y\xd77\xc0\xb9\xc2\x90gf\xe56\xc0\xf3p\xff\xef\xd4\x034\xc0I\xaej,\x8d\x8e3\xc0GV9\x02\x9f\xda6\xc0l\xafy\xc5\x9c\x184\xc0\x9163\x80\x9e\x935\xc0E)\xb0\x03U\x014\xc0\xf9\x05\x104!\xfb2\xc0e\x89\x92R\xdf*5\xc0@\x19Y3\xba\xad5\xc0`\xc9{\x07\xfa"6\xc0\xe3\xf2\xc8j\xf6A5\xc0Yc\x07\xb1u>5\xc0\x91h\xfc\x0f\xfa\x105\xc0\x1b\xae\xe6c@&6\xc0\xe7@*\xe4\xb2\x923\xc08\xe9\xb9\xb4\xdb\xf94\xc0\xeb?\xbd L\xfa6\xc0\xbc\xc3\xe0n\xfb.5\xc0q\x9a\xe9y\xfcv4\xc0\xa7y\xe9\xe7\xf0v7\xc0\xf4`\xd3k\x16\x806\xc0P\xd3\x99XV75\xc0\xa1\x8c\x10k\x12\xb65\xc0\xe2@bQ\xb0\x1e7\xc0\x1c8\x15\xaa\x9c\x957\xc0\xcc\x82$\xffa\x1d5\xc0<\xff\xcaY\x88\xcc2\xc0\x96\xe3\xe0 \xb8j7\xc0\xf0T\xa6\xebY\xf25\xc0do>\xa9vJ6\xc0D\x81\xa8\xbflA5\xc0\x83\xca\x8b\x81Co4\xc0s\xf0 E\xf6J6\xc0Y\x88\x89\xab\xd5\xf63\xc0\x04R$\xc4\xb1\x1b7\xc0\xed\x15\x1b\x9d\x94\xb97\xc0\x86\xdej\x04\xe9{6\xc0S\x7f\xc3 ]45\xc0\x15L\xe8\x9acf3\xc0\xbc}\xbb\xb4\xf9\x894\xc0R\x01\xff~\x01\xa33\xc0hg\x1aw\xed\xe63\xc0K\xd4\xd4\xe7\xcc\xaf5\xc0\xf4pY\x17-(5\xc0\xe3\x03\x14\xd3\xb9T4\xc0\xe1\x9d]7\xaex7\xc0\x84\x99\xc5\xcb\x95\xd57\xc0\xaa\xaffC[v4\xc0\xfcQA\xe2\xb0\t2\xc0\x1e\x07\x1eZ\x83\xf71\xc0<\xe0c\xa9P{3\xc07\x88X\xec\xca\xfa4\xc0c\xff\xa7\xd0\x0c\xe94\xc0&\xa0\x80\x90\xbc\xd64\xc0\x8d]\xd4R\x85\xf84\xc0\xfb\\\x1da\'\xd34\xc0\xd3@\xb9Z\x9cp3\xc0\xab\xfb\x8a\t7\x1d5\xc0\x7f\x05\xb9\xfcgH5\xc0\xe8\xae!\x1e\xa3\n4\xc0W\xc2\x97\x03X\xca4\xc0t\xear\x1d4\xd04\xc0\x1c\xa6\x8c\xf3\xac\x165\xc0N\xf1\x1f\xbf\xd0|6\xc0\xc3\xf5F\x06,T6\xc0n\xdd\x94\xce\xffS4\xc0\xf4V\n*T\xd03\xc0\xa7\xfb\xda\xdb\xef\xc61\xc0M\xfc\x1e\xbd\x90|4\xc0\x98\xf2\n\t\xe2u7\xc0\xce$-\r}\x9e7\xc0\xa60\xeb\xf3\xb4\x187\xc0\x0c\x88\xd5\x1d!\xeb4\xc0\xb1\xf6h<\x85G5\xc0\xf2\xe3\xc4T(\xac2\xc0\xb6\\\x01\xad\xe7\xa22\xc0\x1d\x8a~\x9d\xb3R5\xc0Q\xe3\xe5\x02"\xbe3\xc0\x0e)\xd9\xab\x12_5\xc0\x84\xa6\xca.d\xb36\xc0\xe0> ]\xa2@8\xc0?5\x87\x065\x8a6\xc0\x94]\x10I\xd7\xdb4\xc0\x14G\xe8\xb6\x15K4\xc0\x1b\xee\x91W\xb4\x085\xc0\x14\xd1\xf8~\xfd\x047\xc0\xa0\xe9\xa7\xf6k~4\xc0\t\xb2{\xab\xe8\xc44\xc0\xe6:\xb2\xc1<\xbb6\xc0\x8al\x81\xdau44\xc0N\x90\x06WL85\xc0!h\x00D\xd3E6\xc0\xd9\xbe\xc9\xf78\xe34\xc0\xf1\x06N\xd5L\xe43\xc0\xe83\x8a\xd2q\xd43\xc0a(\x17\x97\x0f\xa76\xc0\x9dR\xa08n,5\xc0\xf5\xab2\xcd&\xa16\xc0\xf4\xc5QgGe7\xc0\xb9@\x84\xf3\xe5I4\xc0~,\xd4_\xbd=4\xc03\xd06\xed494\xc0lsv\xe6s\x085\xc0\'\x1c5o\xf6j6\xc0\x04>\xb6\x8f<\x055\xc0Q\x15\x0c:F@5\xc0\x12i~T\xb6\x9c5\xc0\xa3\xac\x1bg\nc7\xc0\x1f[\x02O\x0c/5\xc0u\xa5\xa9\x8a\xc9\x983\xc0\x80(\x9b\xa1|-4\xc0}5\x0f\xe6\x93W5\xc068X\xbe\xf7\xcd2\xc0\x96\x11i\x9b\xa7P4\xc0\xbf\x1d\x99r\x03 7\xc0\xc5\xf6\x9f\xde>\xac3\xc0f\xc7\x0e\xde\xea\xa07\xc0\x9d\x04\xab"\x9b\xd14\xc0\xcf\xd3\x02-\xdf*6\xc0\xec\xa4\x89\\\x12J7\xc0$\xd7h\x04\x80h4\xc0g\xfa\x86\xdcE\x903\xc0\xc7h\xc7\xda\x10\x987\xc0\xf4\xdd\x91\xed\x86}6\xc0,U?Q\x8a[7\xc0\x95S)t`\x817\xc0\xda]Z\xee\xc9\x8a7\xc0\x91w\x10Rv\x086\xc0\x11\xe3\x82J\x80\xff6\xc0|_\xa7\xe9\xce\xd32\xc0\x92,n\x07\x17*6\xc0\x96a\x06\xc1\t\x913\xc0\x04m\xc1#\x8d\x156\xc06H\x1e\x9d\xf0\xe57\xc0$\xbc\x1d\x9c\xa6?6\xc0B\xed\xc8\xb0\xa3\xc52\xc0\xf5|.b\xc324\xc0[\x9bM\xf5?\xd04\xc0@wm\x19\xbe\x907\xc0\xc7\xe9\x81\x88\x97\xc22\xc05\xe5\x0b\xc0\x8d+6\xc0\xd8\x11pk\xfeP7\xc0\xdaP\x12\'/\x933\xc0`\xce\xfb\xf2\xd1\xc65\xc0\xd8\xb4\xa0\xa5\x05;6\xc0\xf4\xdd\x03\xc5\x8d 5\xc0\x04\x03)@s\x8e6\xc0}r\x0f\xa2F\xb72\xc0\xad\x7f\xa2\xc5e\xdf2\xc0ho\xc7\xf4q\xf54\xc0e\xa8&\x06(\xbb4\xc0\x1f\xbb5`\xdcc5\xc0O\xfd\xaa0B\xd16\xc01\xc0\xea\xef\xadK5\xc0\xbfrJ\xab\xb4e5\xc0\xaaH\xc4<\x9f!7\xc0\x97[\xf3\x0cS\xa86\xc0St\x12w7\xcc3\xc0\xfc\x08\xc9\xb3\x99G7\xc0\xfc]\x1dyE\xe95\xc0#\xf9o\xff\xf9I7\xc0\x14\x96/\x7fQ-7\xc0\xd0l\xf0e\x7f\xc97\xc0\xc0\xf0\x99\xe1B\x8d6\xc0\x9e\xff\x8c\x9d\x16\xb23\xc0\xa6?\xe3v\xb8\x923\xc0\xf3\xe0\x12\xd8\to6\xc0\xbdA-)w^3\xc0c\xa1\xd2O\xd6Q7\xc0\xe9\n5t\xec25\xc0+\x18p\xcaT\xef4\xc0\xd6\x0fr\x08z.2\xc0|\xf6\xc9\x17\xcf\x025\xc0\x96\xb1\xfa\x8e\xb6\t5\xc0\x95\xfd\xfc\xfb\xeb63\xc0\x92#\x9e\xe8\xc1*5\xc0\xc8].\xba\x1893\xc0^\x9f\xb5\x1eM\xc44\xc0\xc5^\xf7\xcb\xf2\xcb4\xc0\xb9\x11W\x1a\x04b5\xc0\n\xc7v/H\x873\xc0\xba\xaa\x8d\x93\x80.3\xc0\x9aQ\xb8m\xccf4\xc0\xd0B\x83U\xccB7\xc0ZA.\x8e\xa9\x174\xc0\xd1\xeb(\xe8|s7\xc0\x0f\xcb\x9cwz,6\xc0\xc0\t\xaa\x05\x8a\xad4\xc0M\xd6Q\x12\xc1r3\xc0\x1a>e\x83\x05a7\xc0\xb7\x1c\xda\x80\x9do7\xc0\x1f\x18"l\x8a73\xc0\x16N\x83;.\xf14\xc0s\x0c*\xf9\x91\xbd4\xc0"\xd6Y\x8b\xcf\xea6\xc0[\xc7\x1d\xc2\xb4\x945\xc0\xb58\xcd\xb7\xa6\xca4\xc0|gBb\xce\x0e5\xc0\xd7\xb3R\r\x01>3\xc0\xb3\xfc/\x8d-65\xc0\xfeNF\xee\x82N5\xc0\x8e\xaeIUsk5\xc0bqi\x16\xb8`6\xc0\x84\xf9\x93"\xa9\x9c4\xc0\x86|\x92@4%6\xc0v\xd5uN,D8\xc0\x8b\xdf\x01U\xf8-5\xc0\x80)\xef\x1e[\xa45\xc0\xf1\x1ay\x1d\xd3\xea3\xc0 \xd2y\x90\xb4s3\xc0\xcbx\xa2DDg6\xc0?\xea\n\x0c\xb4S7\xc0\x86\xa1M\x06\xb0\xd97\xc0\xc5J=X\xf6E6\xc0Q\xcdB$<[4\xc0\x89g\xd7\x9c\x1b$5\xc0\xb5E\xf7\x06pE7\xc01\xcdF\xb5q\x7f7\xc0\x162\xf3a~\x023\xc0\xaa\xb0o^U\xc27\xc0\xdb\xce\x89b\xc9\xaf7\xc0\xa9\x1c\xd1s-d3\xc0\xc3\xdfF\xa7\xb2\xd03\xc0H)\x16NVC5\xc0\xfd\xe8\xb1[\x9b\xc23\xc0Vu\x02\x00\xe1\xf96\xc0\xb2x\xc2\xb2z\xba6\xc0\xfd\xaf\xb1\rJ85\xc0\xa2dL\xa1+\xc96\xc0ZM\x01\xc2\xff\xd74\xc0\xdcl\xb4f\x16Y4\xc0\xe8p,\xa1@j5\xc0\xd0\x9b\xc5\t\xc9-7\xc0\x9aFk\xda\xfa27\xc0W\xf4\xe5\x8e\xa5\x9e7\xc0+\x90.\xa9\xcf\xb17\xc0h\xee)\xe4Z\x0b6\xc0\xb6\xc7\x8d\xbb\x17\xb07\xc0[\x9f7\x16575\xc0\xcf\xec\xcc(\xf8\x813\xc0@\tQ\x8f!\x1e6\xc0\'\xe70\xf8\x15\xb86\xc0\xd7(\x9d=5\xa57\xc0\xa1\x0c\xa82\xe3\xb47\xc0\xe3\x90`v\x94\xec7\xc0\xbe\xa7\xa6\xd7V\x877\xc05\xf2\t\xdfO\xc33\xc0\x95-[\x04\xc3\x995\xc0\x0f\x8e\xb7\x02\xe6\xc33\xc0M\xcb\xe1\x1f\xe4\x165\xc0\xdaa\x18\x15q\xcf3\xc0\xb4\x19\x1c1\xfe\xf25\xc0\xc9\x16\xcd\xdaZ\x9b5\xc0\x1f\xc4\xf1\xe7|\xc03\xc0\xf4\xa5\xb9:%J6\xc0[%\xae\x97\x12\xc73\xc0\xd2\x14\xab\xe0;V7\xc0\xa9\x0b\xd2x\xf9\x1a7\xc0\x060\x10 \x03\xd32\xc03\x11\xed\xa4\x06f5\xc0\xb1tc\xb4H65\xc0\xdf\xdfQ\x82\x8a\xff4\xc0\xf5!\'\xbe>N7\xc0,\xd2\x04\xea\r\x915\xc0\xd3\xfb#\x8e\x04B6\xc0\x89C\x97\xae\xc1\xb26\xc0#\xe62\xa1\xee\x0b6\xc0s\x00\xfbq\xdd\x986\xc0\xe4G\x97i(\x1f7\xc0U;u\xb0FY4\xc0\n\xef\x82\xe5fJ7\xc05\xea\xce\xb1n15\xc0\xcar\xef\xbb\x05%7\xc0\xc2\nX,\xda27\xc0\xbb\xfb\xcb`\xaa+7\xc0\x1f\xc23\xc6_\x975\xc0\xd8C\x8a\xd2\xf6\xa54\xc0\x8fA\x98\xfdq\xa17\xc0\x97\xc2\xf8\xea\xe2\xe95\xc0^\xe9\xf1\xb3\xf0\xe37\xc0\xb9\x8f5\x99\x18z4\xc0\xa8\xb86/^\xcf7\xc0\x9b\xa7\xb2<HJ5\xc0\xb4\xb7\xba\'D\xae6\xc0!\x11\x96\xba"\xac6\xc0\'\x0f\xce\x07\x1f\xfa7\xc0B;\x19u\x9a\xc17\xc0\x88)\x7f\xc04\x903\xc0\xe0\x1cH\xed\xa5\xd97\xc0\tW\x92P\xa4\xd03\xc0ty\xf96k\xf15\xc0(\xc5\x19\xa3Bo5\xc0\xb7\xcc\x9bn\x15\xd57\xc0\xd33\xaa;\xd4\xe17\xc0\xc9\x11\xe2r\xa3\xa56\xc0V\xb9\xf1Q[\xb36\xc0\xb3=\x9f\xff\xa0:5\xc0t\xe0\x8f.\xc9\xe85\xc0\x17\xferc\x9e\xba5\xc0,\xc3\x10\xdf`\xde7\xc0\xaf3\xdb\xae%C3\xc0\x1e\xb3\xaan\xa2\x9e3\xc0\xdf\xa1\xc4\xae\x8f\xae4\xc0\xbb\x04\xddV\xe5\xbc5\xc0\xac[\xab0\xfb\x1c6\xc0w\xba8\x89\x0b\xee5\xc0-\xeb,\x8e!\xd23\xc0\xe6Y\xf9\xf0\xb7\x895\xc0\x0f67\x85\x8b\xd43\xc0\x11\x8a\x16^\x8a\xa74\xc0T\x16%\x80\xa9\x1c3\xc0\x7fT\xad\x19\'i3\xc0\x04\x04tK\x91+6\xc0\xaa\xb4\xe1/J!6\xc0\x97\xd6\x89\xa2}\xd75\xc0\x12\x99\x9a\xeb\x8f\x9a4\xc0\xf0\x8am\xc8\t\xca6\xc0\xf2\xf5\x9f\xc7\xeb\xfb7\xc0\xe8tS\xd4\xbb38\xc0.\xf1\xb5\xe2\xa0\xa16\xc0R\x99\xeb\xe3x\x901\xc0\xbc\xe5\x81P\x85V5\xc0\xe7\xc6\x96\x1b.:3\xc0X\x03;=q\xbb5\xc0rU\xa5\xeb\xc2\xcb6\xc0\xedR+HH\x925\xc0\xc7\xca\xbf\xcf\xfb\xb07\xc0g\xb7\x8akz\xb46\xc0\xf4j\xa2\x1e\x19I8\xc0Y\xccv\xadrm6\xc0\xdcY\xbey\xaeV5\xc0l\x11\xf7,K]3\xc0\x11n\xe5\xf0\xe5\xc75\xc0\xa1\xf78q\x14w6\xc0t\x8b\xf91\xc2\xf66\xc0\xb2\xf3\xed\xadF\x816\xc0\xadC`\xb3Hl4\xc0\x83\xec\xc3\xe4\xf8\xf03\xc0\x96\x11n\x85B\xa57\xc0\xad\x8dP\xd7\xf2\x7f6\xc0\x16E\xf6\x87*\xc94\xc0\x15\x84\xc8\x81\xc6\xcc3\xc0\xa4\x1d\xc9\xbd\x96\xa96\xc0\xba\x93\xbc\x83\x0c\x0b5\xc0h\xbeK)8U6\xc0R\xd3+e\xf1\x832\xc0\xb1\\q\xace\xdb3\xc0\xd8+\x96%\xa7\x8e6\xc0\x9e\x10\xf5\xdc\xb9\x1b4\xc0\xac#}\xff\xa8\xa97\xc0\xc4,\x10{\xc5i3\xc0L\x0c\xbb\x9b\x85k5\xc0\x94\xceX\x18C\xe34\xc0@#\xe8\xc1@\xb46\xc0\x06\x82M\xed\xdb\xe77\xc0\xec+\xab\xe9\x02@5\xc0.\x90F\xa0P\x035\xc0\xf6\xcb\xa8\xda9\xd84\xc0\xb6PR\x8b5\x813\xc0\xff\x9a\xee\xf10.3\xc0u\x06%\xf7\x97\x896\xc0\xb2\x07%\xa7\xda75\xc0\x1a\xc3\x8e\xee\xc2\xbd7\xc0\xe9\x9c\xc1\xfd6\x075\xc0W2\xf1\xc1845\xc0\x06\xf04\xf6\xe1\x124\xc0\xaf\xba\xa4\xc2G\x1b5\xc0=\xb9y^\xd9\x1c5\xc0d2L\xb5\x17\xcb4\xc0~\xf2\x88!\xd9\xc25\xc0\x07\x96\xde\xd5\xc478\xc0\xef\xd9\xd0\xd0\xd2\xbf4\xc0\xfb\x8cD<\xb0\xa61\xc0\xf1Vj{B\x105\xc0\n\t\x920\xef\x168\xc0\xa4\x87\x84\x00kS5\xc0\xc8\xc3\x99n\x0f\x0e5\xc0\xa6\x05\x8c~\xf1\xc36\xc0\xcd\x8e\xef\xe8\x08Y4\xc0o\x1b#O\x06\x126\xc0\xe3\x8co7\x0cB5\xc0y0\x03\xf8q\x8f4\xc0J\x9b{\x11x\x954\xc0\xfb;\xaf9\x80%6\xc0t\xbf\xa3\x03\xb9\xca4\xc0_\x00\xacf=.7\xc0\xe7M\x8b \xb0V1\xc0\r\xf0\xa7\xe7\xa3\xcb4\xc0}\xc4\x03\x00k\xc74\xc0p\x06\x1d\xe5\xa4\xef4\xc0\xe1\x8fVhW\x994\xc0\xd6\x17C\xf3\xa2\xd04\xc06\x94mx\x85\xbe4\xc0f\xd48+\x18\'3\xc0MBV \xe9R4\xc0X\xa6\xbb\x12\xc6S6\xc00z\x9f\xcb\xda\xcd6\xc0*\xb9\x8c\x13@\x984\xc0\xf88\x16c\xa564\xc0\x97\xb2\x19q\xbe\x9c5\xc0\xdf\xaf\xba;ve4\xc0\x91cm\xf4\xb0\xdf3\xc0F\xcc{.\x06?5\xc0tZh\\\xe7z4\xc0\x7fO#\x83K\x065\xc0\xfcxW\x8c5\xe23\xc0\xd3\x18b\x9a\xf7\xb47\xc0\xe9V\xafD\x00\x135\xc0\x9e2\xd7\xfd\xe4\xbf4\xc0o\xb5\x86\xc7\x8c\xdc7\xc0>\xe8P\xdb\x0ec5\xc0\x91\xd6\x01A\xf2\xcf4\xc0\x19MPbS\xf04\xc0FH\x9d\x80\x9f\xbe5\xc00\xde\xb9\x90jG5\xc0\xc5\xe3\x91q\xb4\xe65\xc0\xa0\x80P\xec\x95~4\xc0\xf4\xa1\x1b\xbb\x19}3\xc0\xca\xe7\xe2\x16+\x1e/\xc0\x0e\xaf\xde\xdaq|3\xc05\xcf\xde\xf1;\x9e4\xc0\xf11\xc0\xec\xef\x904\xc0\r\x9a\xb4\to\x818\xc0\xf6\x82\x1c\xe4)\x10-\xc0H3n\xfc\xb4<3\xc0^\xb3\x99\x8ex\xb65\xc0 \xb2\xf1\x97J\x027\xc0\xad\xd8k?\x08z5\xc0\x08\xc8v\xfb~35\xc0\xbc\xe2+\xf8\xab"4\xc0\x03kv\xdf\xbe\xa95\xc0z\x9cQQ\x8f\xec5\xc0&\x7f\xb2\xba\xa5\x0c6\xc0\x99\x17(\xa3\xed>5\xc0\x12\xb7Z\'ae4\xc0\x86\xd6N\xe7\x05\x0f3\xc0R\xc6\x1f\xa0\x14\xad7\xc01\xac\xde\xa5\x14e5\xc0:\'\x161\x11]3\xc07>V]\x91\xe24\xc0\xf2\xc0+\xc0\xe2\xb53\xc0e\xb0U_@l8\xc0\x18\xdb\xa5\xe1\xa4A5\xc0" |\x05\x9f\xea2\xc0\x0e\x1d|\xda\x03\xdd7\xc0;\x82\xed\x93\xad\xaa5\xc0S\xfd5W\x81G5\xc0\x04B\x89\x1f\xbd\xb66\xc0\xdaV\xb0\xa2\xe9<5\xc0\xbc\x06\'\\\xfb\xd94\xc0#\xfc\x8ck\'\xf76\xc0\x95\xbb\x8a\xe0\xf0\x163\xc0S~$\x02Y\x103\xc03\xf3K4\\\x8a3\xc0\x06s\t\x9f&\xea2\xc0\xef\'f\xfaWM3\xc0\xca\xa8\xbeH\x1d\xa65\xc0P\xa0cE\x14O8\xc0\xdbu\x1b\x82fg3\xc0\nY"FS64\xc08w\xe3-\xd0\xba7\xc0Tn\x84\xae|_4\xc0\x8d\xfd\xf6\x06\x91\x115\xc0b\xa5\x9e\xb45\xb45\xc0l^\xae\x85\xb8.5\xc0:R\xe2\xefP\x9b4\xc0\xeb*[_\xf2\xdf4\xc0\xcd\x96.\x9e\x16\x0c8\xc0G\xb1\xc6yg\xf46\xc0\xd0\xef\xbb(\xd3\xc86\xc0\xb9\xf8\x98\x1d%\xa27\xc0\xbe\xc4\xa8\xabe\xaf3\xc0ah\x1an%d7\xc0#\\\xfa?\xc6\x1b2\xc014N\xf3(j5\xc0\xa8\xe0\x98SV%3\xc0\xdd\xed\x05D\x9e?3\xc0K\x7f\xda\x02\xae\x1f5\xc0\xe0<\x8b\x1f\xd6)5\xc0\xdee\x82\x08\xd0\xa33\xc0v\x14\x0f.\xef\x7f5\xc0k\xcc\xee\'\xc6\xa87\xc0\xbdeK\x19\\\xb55\xc0\xdd Z\x15\xad\xda6\xc0\xf5\xa4Ym\x1b\x0c6\xc0{\xd6\xe3\x14\xfb\xf17\xc0\xa5\r\xb4\xe1\xa1\x103\xc0\x06\x8ecB\xf3\xce6\xc0\xf7\xf2m\x9f\x16\xef6\xc0\x1ap/\xb2z07\xc0\x7f\xf0u\x06\x9c\x90.\xc0\x9f8M\xa6\xceT4\xc0\xebu)\xeb\xb0\xe17\xc0\xda\xb8\x90\xc8\x0c\x844\xc0i\xc3E\xc5\xce\xaa4\xc0\xbf\x93\x03XV\xbf6\xc0Q)e\xf2K\x086\xc0\xb1v_E305\xc0\xb9\x80.\xa1\xa8\xd06\xc0\xb8db_\xf3!7\xc0"\xe0\xf7\xce\x86g2\xc0^>\xb92K\x136\xc0rq\xa5Q\xb3\xe54\xc0YU\x12\x99pQ/\xc01\x1d\xee\xb2\xa7\xec5\xc0f\xa5\r\xe3\x9e^7\xc0\xeav4\x06\x1a^3\xc0\xf7{`\x1d\xa4m3\xc0\xeb\xf7^\xdd\xe3\x9d4\xc0\x0f0v\xab\xa897\xc0\xaby\xf5\x7f\x8b13\xc0\xd5o\xb7\xf8\xdb^2\xc0\xea\x88\xf25\x08\x803\xc0\xeb\x00v\xd16\x043\xc0L\xb4\xb4\x893;5\xc0y@p\\\x9c\xf86\xc0-\xf8\x80cX\x926\xc0:\xf9\x10F\x83\x1d7\xc0x\xac\x12?\x05\xc07\xc0&\xe8\x18\xe1\x9d\xe94\xc0\x99u\x1a\xfa\x8c\xfc7\xc0e\xf7\x14\xf1\xe7\x874\xc0Q\x81J\\\xf0\xa26\xc0\xb3\xef<E+\xb74\xc0\xf1\xaf5<\x89;5\xc0\xab\xa7\x9a\xf2\xf7\x193\xc0\x8eyDi\x91>5\xc0o\xd6\x0e\xbf4\x047\xc0\xa1\x9d\x87\xa1\x94\x9b4\xc0D\xaf\xe1\xacc\x9a5\xc0\xd4\xa1\xfeXT\x894\xc0\xc6<e<|)5\xc0\xa1\xb5\xfd\xbeG\x036\xc0j\xaa\x00\x88\xf8\x7f3\xc0\xb4A\xb7Gyr7\xc0\xcc\xfe\x9cQ\x9f\x017\xc0\xfe\x04\x8b\x17@\x1f5\xc0%\x11~\xc6|\xed7\xc0\x81j\x97\xa3-\x925\xc0\xde\xb4\r6l\xa25\xc0\xb01\x1fq\x10\x0c6\xc0zH7^\xefy6\xc0k\xec3Sq75\xc0:\xcbbd\xa3\xbb7\xc0\xeb\x9d\\\xe1\xf1\xbe7\xc0e\xa8q@\xdd\x877\xc0\xe5hr ,\xe24\xc0&\xddXF[H3\xc0\x15\x18\x14\x82K\xf96\xc0\xd0\xc2z\xef+\xd65\xc0Y\xd6\xfe\xf1@\x005\xc0\xfa\x14L$\xd3\xcb7\xc0\xc7f=\xba\xa7K6\xc0\x9e7\xf3\x0f\x9d\x891\xc0\xcey\xbdZ\x9e\x9a1\xc0\xa5+\x14}\xc1\x9d2\xc0mA"\x16\xf6j5\xc0\x8f\x92\x93\xecYN5\xc0\xf6u\x88I*\x028\xc0\xad\xe4\xc4\xf1}\x9a7\xc0\xa6\x82:\x85\xef\xf26\xc0\xe8\x89\t\xa2@;6\xc0\\\xe73_\xb3\xfd4\xc07\x05\xc0\xd3\xac\x972\xc0\xb4\xf6h\xb1| 3\xc0\x194\x91\xe1\x05<7\xc0Q\x8c\xd1q\x0c\xae4\xc0\xbcYwnl\xfc4\xc0\x89\xc6"\x8co\x894\xc0\xe1\x7f\\?\xa3\xe34\xc0\xeep;M\xde\xc33\xc0\x9awo\xf6\xa3\xc76\xc0$\xf4,\x8eTs3\xc0\xaf\xd3\x05\xf6\x0be4\xc0S\xba\x08\xe1\xec\xb54\xc0\x19qIN\xe7\xe03\xc0\xdbA\t\xb4\xa1\xd12\xc0XD`b9\xed6\xc0\xf5\x01\xb3J\xaf\xab7\xc0\xfa\xe6\x12N\xe5\x153\xc0\xa1;\n&\xa6\xcd4\xc0.\twK\x99\x893\xc0\xb3\xe9q\xafr}3\xc0\xa8\xda v|(4\xc0\xe7\x90(\xf7\x81%5\xc0l\xb4n~"\xd84\xc0B>_\xff\xbe\xa03\xc0\xc2j\xac\xd3\xd2\x176\xc0\x9c\xaf]\x00E\xe63\xc0\x14)\xb12}n3\xc0\x03\x1d\xc9v\xc675\xc0\x13\xd5\x16)\'\xd87\xc0\xd11\xdc\xd5\xed\xbd5\xc0\x08\xb2\xb3\x16\x0f\xcf4\xc0GW\xa9G\xce\xf02\xc0{\xdc\xbdJe\xa64\xc0Sf\xf3\x10\xa9\x936\xc0\xaf\x08\x84{U\xe96\xc0\x8e\xf0\xb5U\xb7\xdc4\xc0\xd3q\xbdt\xae\r7\xc0\xb1]\xb6\x93wF4\xc0"\x8f\xb4Y\xddP8\xc0\x9b\xe8m@\xfc\x815\xc0\xb6\xcd~L\x1c\x196\xc0$ \x9a\x92H\x136\xc0=7\x8d\xbd\xa805\xc0\x80i\x91lD\xf04\xc0\xa8\\:\x1a\xabi6\xc0r\x81\x7f\xc3\xfa14\xc0g\xde2\x01\xc7\x1f5\xc0\xc4\xe4WH\x87\xb95\xc0rx\xcb\x03\x0b\xa66\xc0\x08\x12L\xff\xb2r5\xc00(>MI\xa63\xc0`\xa3\xbf\x95\xae\xa01\xc0&\xaf\x97\xdd\xe8d6\xc0+\xdciq}\xf03\xc0\xc9|\x1a\x93:P7\xc0x\xa1B\xc5\x8a\xc66\xc0\xfa\xa8\'\xd6K_6\xc0\xef\xb6u]\xa2\x063\xc0{\xec\xfcd\xa5\xad5\xc0~\xc4,t\xa8\xa17\xc0Z\r\xe5\xe3W+3\xc0.\xe3\xf8$\xac\xfb5\xc0\x97s\x1c\x94\xc635\xc0\r\x82U;\x9b\x106\xc0\xd8\xa6\x18\xa4n\x1c5\xc0\x85\xda\x8a\xc4\x81\xa84\xc0\xb1.\xf4\x14\x13\xbb6\xc0\xc6\x91`S\xe2\x8c6\xc0#\xe6r\x1b\xd0\xe64\xc0ll\x07\xccT\xa65\xc0\x96\x9b:b\xd8\xad2\xc0\xc6\xab\xcb5\x1f-4\xc0R\x82\x05\xb5~.7\xc0\xac\xac\x87\xb4A\xb37\xc0\xf0\xbc\xf6\xaf\x9a\xbb6\xc0\xf4\xb6\xa1\xc4}\xfc5\xc0Uv\xf6\xa5\x1eV3\xc0\xe5\x88\xd3r9\xab2\xc00\x16\xc5W\x9b\xee7\xc0\r\xa1\xfaZ\xb4\x047\xc0\xa45B\x8e\xe0\xf65\xc0>f\x00\xe1]a5\xc0\x80\xceD\xb7m\x066\xc0\xdf\xc8\xe6\xbc1%6\xc0H|Di`V3\xc0U\xbb\x02\x80\xe8\x983\xc05/\xdc\xa7\xb4\xa83\xc0\xe5\xdbJ/8\xd96\xc0\x7f\xcf1&\x0e\\6\xc0\xd3\xc6\xe1\xfe\x16\xe35\xc0\xf5[\xf6\xb4\xa3r7\xc0\xb2k\r\xf6\x04\xf05\xc0\x82\xf1x\xf8\xb3\xde3\xc0=\xd40\xf9{\xf03\xc0\x92r\x08\x01+\x875\xc0n\xad\x1e\x99{\xa27\xc0\xcd,E\xa0\x85/4\xc0\x1cS\xd3$0\t7\xc0\xa5\x0b=\xfc\xb4;7\xc0Ui\xfd\xaa\xbe\xe44\xc0\x86\xcd)\n+m4\xc0M\xe7\xbc\xcfS`7\xc0 1\x1aY/W4\xc0\xd5\x07>\xe7\x0b55\xc0B\xbc\x80sOx3\xc0R3-\xfd,j6\xc0v\xee)\xb0\x02u7\xc0\xb7\xfe\x0e*\x1a?5\xc0h\x10%\x11\xef\x994\xc0\xefzW\x0c \xa15\xc0\xca\xb3\x7f\xa9\xc5z7\xc0\x89\xfcJ\x85{\x971\xc0\xc6<\xad\xda\xfe\'7\xc0\xd6\xe6\x05\x81\n|7\xc0;)m\x9f\x81T5\xc0\x82\\\x8f \x14\xfc7\xc0\x1b\x95)\x06\xd2\xab6\xc0\xc7\xcc\xb42\xd7Y5\xc0\x9a\xa8\x8fx\x03\x873\xc0\x82\xf4\x8b\xf6\x04\x007\xc0G\x91\xa4\x93t}5\xc0>\xb5\x89\xb7\xb4=5\xc0\x86\xde\xfe\xec\x08}4\xc0\x13\xc0\xaa\xaf\xc8\xf74\xc0X\xb1\x94T\xc9i6\xc0T\x1a\xda\xa5\xe0=5\xc0<\xaa\x84\xfffT5\xc0K\xbb\x1b\x07\x1dU5\xc0\xac_\x8e\x0cIE5\xc0\xf0<\xca\xae\x90\xf23\xc0\xfe\r\x1a\x84)P5\xc0\x18\xf9\xfeS\x04\xc13\xc0D$"\xd0\xdbQ5\xc0\xc4\x95g\xc9\t\x144\xc0\x94\x88\xc3\xea\xbb\xc96\xc0\x93\x06H\x94\xd5W5\xc0\xce\xe4\xb9\xed\xb6w4\xc0"\x96\xca%PO5\xc0\x13)0!p\xdd3\xc0\xaa\xa0\xca\x8e\x8c\xd03\xc0\xf5\xf1\xf8\xf7\xb4I3\xc0\xa6/q\'\xb0q5\xc0\xcfeyI\xc6\x966\xc0\xf0\x99\x06\x12\xb2l5\xc0\xe9t\xf2F]`7\xc0nZ=\xf8@\xce3\xc0\t\xcb\xc3\xdb\x81\xf26\xc0\x8f\x0c\xb1N\xc5]6\xc0+\xf2QSLG7\xc0\xd0/\x0c\xc0\xf1\xa75\xc0\xd1\xf2\x10\xdd\xb7B5\xc0nYg@&\xc76\xc0\xedd\xa3\xea\xe3\x197\xc0\no\xdd\xdd \xc93\xc0y\xcb\t[\xb4\xb75\xc0\xdb\xcdr3\xc8,6\xc0\x18\xccv>\x82\x135\xc0\xccO\xd9\xa3&\xa95\xc0\xf52\xc5\xc7\xf4F8\xc0<\xee_\xcc\xd8\xe04\xc0G\xd7\xec\xa3\xa7\x836\xc0\xeb}\xd3\x04\x9f$6\xc0\xa3\xef\xbf!\xa6\x177\xc0\x02\xeb\xf9\xa4\xce=5\xc0\x88\xb5S\xb9C\xbc5\xc0\xdcs|\x96\xb4\xbc3\xc0\xdf\xb6\x9a\x83\xeeS7\xc0\xbcW\xa1!"\x072\xc0\xfc\xa5\x02j$.3\xc0\xa5/p\x91X\xcd4\xc0\xe7v\xdd\xce\xeb\x8c5\xc0\xc0\xfa\x1e\xfa\x0195\xc0\xf1W\x87\x1b\x96\xc33\xc0\xaf\x83\xb8\x99\xdf 6\xc03\xee\xba\xf2\xca\xf73\xc0\xe2)\xd8\x85\x87m6\xc0^\x88\x89}~-6\xc0;\x81en\xcd\x104\xc0\xd2:\x1de]\xf54\xc0DII#\xdd\xd26\xc0B\x8f\xbb\x80pz5\xc0\xbd\x84\xd4\x13 o5\xc0ZL\x10\xd7lg7\xc0e\xa5\xe9\xb2\xf4\xe04\xc0/\x19fd\xe0\xb45\xc0\x0b\xc8\xc4\x07X\xa74\xc0/\x03_Rq\x024\xc0\xc6Z\x12\xe4\xab\x025\xc03\xf6T9\xdeM7\xc0\xcc\xfd\x1b<\x1d\xc86\xc0\xd7\xaa\xb7;\xc6:5\xc0\x97\x1b\xf6$\xe2\x962\xc0X\x96\x05\x1aJ\x146\xc0\xb6-\xdd\xb7eH3\xc0\xbe\x02\xd7\xdf\xe0U3\xc0\xdd\x0cY\xed\xc8u3\xc0\x89\xd4\xe1\xd5\xda\x955\xc0\x9du\x98Y\'12\xc0y\x9f3\xedl08\xc0 ,l/\x17\xf04\xc0\xdbIF\x18I\x8d5\xc0]3\xaf\x98\x96\xaf3\xc0\xe3\xe7h\xae\xc9\xf34\xc0\xf3\xb8\xc7W\xa7\x9e4\xc0\xee\xcc\x11\xea\xaf\x934\xc0\xe5Iw+\xb7\xb66\xc0X:\xe6+q\x065\xc0\xe0`\xaf\xf3W\x077\xc0\x96\xd5\xfc=\xf8\xad3\xc0\xe7{F\x91\x00\x875\xc0@\xb2\xdb\x92\x82\xfd4\xc0J\xc6\xd4\x1a\xf2T3\xc0\x99\xf3<\xae\xb6k3\xc0\x0b\x8a`\xeb\x95\x1a6\xc0z%\xb5i\xb1\xd57\xc03\xe6\xd7\x83HO3\xc0dK!\x87\x96i5\xc0\xbfR\xf2\x16\xda\xed1\xc0\x13;b*\x81L3\xc0\xe5+\x03\xd5\x93@5\xc0\xcf\x8a\x1c!^\x825\xc0=\xf4.B\xa4!6\xc0\xfb\n\x80;\xd376\xc0\xbf\x96W\xa9/\r7\xc0\xa5@\xd4\x0cn\xf17\xc0\xc7\xae\xd0\x8b~\xd75\xc0\x9c\xe8\x1a\'\x99\x0c5\xc0[\xf3\x14@\x01\xa71\xc0\xb8;YN\xbb/3\xc0\xa3>\xc9\xee,\xef7\xc0L\xa4\xa5\xcd\xf0\xfa5\xc0!\x17S\x1c\xb9\x148\xc0\x9c\xb7\x98e\xbbB5\xc0V\x13(\xbf\x1b\x823\xc0\xd6\xe7\xb5\xfd\xde\xe57\xc0\xbb\r\xe2\x17M\x148\xc0K\'\x95\xef\xb4\x185\xc0\xb4\xe5\x9d0g\\4\xc0\xabB\xc4r9]7\xc0\'].\xd0\x88V4\xc0tw\xdd\x82\xab\xdb5\xc03\xe5\x9dX\xd7\x058\xc0\xe8h\x97+\xb8\n5\xc0@\xeco\xa2\xc0\'5\xc0\x11\xebIr\xd5\xc91\xc0\x02\xadp=\x05\x1f5\xc0\xf7E\xe6\xaaGW5\xc0\x07MX\xfa\x11\xed2\xc0\x17*\xfe\xb4\x0f34\xc0\xfd1\xd3\xba\x10\x0f5\xc0\xe1\x87[\x1b\xd3\x027\xc0\xbdCX\x93\xba\xa54\xc0d\x89\xcd\xd5\x1a\x973\xc0\xce\x96\xdf;\xa2&5\xc0[\xa6\x94\xb4\xb8#5\xc0\xb3\xbbn\x1f< 8\xc0\xb4\x08\xe1\xb4`\x8e7\xc0XA\x9c\xc7oZ7\xc0\xe3\xc5\xb6\xa3\xe3#5\xc0_3\\.hT4\xc0\xf2\x8e\x18AKm3\xc0\xa7\xd7\x8b\xbd/h3\xc0\x8c\xeb\x13\xe3p\xeb4\xc0h\x05\xd7\xb7W\x8f3\xc0\xdbQ\xe3\xde\x01\xd83\xc0\x85%E}d\x864\xc0\xcf7a\xa9\x8c\xc13\xc0\xcd\xb2\x9f\xf9\xa9\x036\xc0\x1e$^\xb6\xcd\x9d3\xc0\xa5AU\xd3\xdb\x966\xc0\x9c\\\xee\xcfsr5\xc0s\xb9\x8d\x0c\x10\xfd5\xc0=&6\xe4\xb7\xff7\xc0\xb7`\x172\x1a\xb14\xc0}(\xeb\xcd\xe6*7\xc0fow\\K\xe64\xc0\xe8\xac\xa5\xefV\xe95\xc0\xe5A\xde\x1dP\xac4\xc0 \x7f\xe9\x1d\x0c\xa94\xc0i\xf6\xa9%\xfb\x875\xc0Q\x98]\xbf4\xf85\xc0\xfc\xed\xee\x9d\xfe\xde6\xc0C\xeb\xd4H\x94\xf24\xc0\x16[\x90\xb0Y\x1e3\xc0\xfb\x9a\xcb\x9f1\xd91\xc0\xefv\x0bj8\xc23\xc0\xbf\xa6\xbfh\xb6O5\xc0\xcbMP\xffV(7\xc0\x0e\x9b\xb6\x82\x14\x087\xc0\x01\x9f\x1de#\x835\xc0\x1e.F\xa2\xf9\xa97\xc0\xa4\xe7G\x85`\xf76\xc0<\x16\xd0HO\xf17\xc0(\x86\xb1}#P5\xc0TAP\xacI*7\xc0\x847\x0eB\x85\x066\xc0\x95\x88\xc8+\xd0\xcc4\xc0+\x82@5\xb327\xc0\xd3o,M\xb0\xb44\xc0\x84\x86\x04\xa5\x97\x062\xc0\xe9\xe6\xe0Y\xc3\x117\xc0N;JD\xcdo5\xc0/-r\xd5TT5\xc0\xd3\xb7\xd1\xbd\xc7`3\xc0\x07\xae\xe1\x94\xf8\xde4\xc0\xa8\x8b\xd9\x9bR\x055\xc0\xf1\xd9F\xee^\xc93\xc0\xa1\xa9f\xb1bs5\xc0AE\x17p`X4\xc0\x17\\\x8c%\x12\xb34\xc0E\xaf\xa2\x12\x8ah3\xc0(\xd1D\x08\x87V5\xc0\x14\n\xad\xc1\xd3\xe07\xc0\x841\xe0\x0f\xec`4\xc0\x96\x10\x9c\x82D\xc86\xc0;\xb7pl\x8dy4\xc0\xa0\xe0\xfb\x92~\xaf6\xc0\xefu\'\xd8\x93\x9b4\xc0\x95;`75=7\xc0$\xe7H\xe7W`8\xc0a\xcbY%Z\xa24\xc0B8\x9b\xa3\x1c\x064\xc0\x85\xc7\x85\xdf\xe9\x154\xc08-\xca\xf7\xabm4\xc0#6\xfa\xfb\xf6\x876\xc0r\x91\xef\x9e\xd0U7\xc0\xcf\x99Wz\xde\x047\xc0uIP\x19\xd0\xe76\xc0LkJ\xe7\x15&3\xc0\xac\xaf\xa2y\xd624\xc0\xbf\xc6Z\x86\x94U2\xc0\xb38mp\x9dk4\xc0a\xd3U\x16 \x037\xc0y\x17>\x9ejy4\xc0\x94\xbe\xd6\x8b\xf7\xd84\xc0\xa3\xe42\xa3\xe2[7\xc0\x1fS\x93x&\x8a5\xc0\x1c\xbc!d\xd1\xdb2\xc0\xe2E]\x94=\xa17\xc0\x87\r\xd0a\xb7\x833\xc0FyN\x06\xd7\x9d3\xc0\xac0\xde\xfe\x92g4\xc0\xca\xfb\xf33\xfc>4\xc0\xc4\xa9r\xecdN7\xc0\xb7\xb1X\xe7.\x045\xc0\xd6qP\x94\xdc\x078\xc0f\x17\xd7j\xc1\xf81\xc0\x16y\x81\x0e\x96\xe74\xc0G\xfa"\x86/\xd54\xc0\x95U\xdf\xef\x81\x8d7\xc0\xcb\x1eD8\xd7\xb04\xc0\x13\x85+\xd4f\xe74\xc0(\x07\x89.\x1e\x7f4\xc0\xe0\xb6\t\xca\x94p5\xc0\x1e\xd2X\t\xa8\x872\xc0c\xb3\xf7\xc00#5\xc0\x17\xfe\x18,F\x175\xc0\x82\x94B\xc9\xa3\x864\xc0\xd7\xf5sj \x146\xc0,f\x82S\xdf\xb24\xc0\xd1+e\xa4\xadC7\xc0\xe9\x1d~7K\x157\xc0\x8a\xc0\x90\x96:I5\xc0S\xb2sc\xf8\x8b7\xc0)\xa0\xaf\xe2e\xf44\xc0\xab\xa5\x82\xae\xebm6\xc0\x93\xa0\x97u\xefQ6\xc0\xfc\x19\xb4m\r-7\xc0\x87\xae\x94@Y\xfa7\xc08\xb2\x0c|M*5\xc0a\xb4\x85d\xc0\xac7\xc0\xe7c\xd4\xf3\xe8M5\xc0\xdc%\x86\x11\xb3;5\xc0\xdf\x80\x1b\x12\x89\x0f6\xc05\xb9P{\xc4\xd64\xc0\xfc\x17\xa1\x02\xf3\r7\xc0\x93\xfcQ]\xdaP4\xc0\x10\xfc\xa5W\x05\xfc3\xc0\xean\x04\xab\x0e\x894\xc0\x87\xd99\x11\xf6\x068\xc0\xed\xd7\xfd\x83?`5\xc0!\x08\xe0\xb2\x10\x842\xc0\x91Bi\x8e`\x035\xc0\x85+\xcc\xd0\xc3\xf46\xc0\x99\xa1+\xdaE\xcf4\xc01\x07\xf4\xe1\xba\xad6\xc0\xeb\xc3_\x0e>\x124\xc0\x04S\x93\x00\x87\x994\xc0\x1e=\xfc\xd9\xeb\xb94\xc0\x89\xdaY\xb2\x17C4\xc0\x01n\x87\xe0\x04\xe24\xc0\xb4\xf2\x0b\xad\x91\xf93\xc06\x87\x9e\xc1\xcft3\xc0\xb6\xe1\xc0\xe8Y\xd16\xc09A\xbb\xd9\xc1\xfd7\xc0\x18\x84\xcf\x84C\xe44\xc0\xd3\x95\xef5%\xf24\xc0P\x01\x90+x\xe43\xc0\xc6\x1c\x0b\xb0\xba\xa14\xc0:\xc9\xe1\xfeB\\7\xc0\xa1\xffq.\xcaT8\xc0\xcd$My\x15~3\xc0\x87\xc1\xcf\xdc^\x084\xc0\x0b\xc9\x18;N\xd95\xc0\x1f\xb1^\xbc\xd4}7\xc0\x97 *\x02\xf2[6\xc0\xb6#\x9d\x13\x94\x9c7\xc0\xbb\xad6D\x0f\xdb4\xc0O\xd9\t\xd3n\xd11\xc08\xe4i\x02N\xd46\xc0\xce$\xcfh\xda\xcd6\xc0OOs\x85\xad\xcc4\xc0W\xbe\xe8d\xbd,3\xc0m\x89+\x1f\x8c\xa24\xc0m\xcd\xd7b;\x984\xc0r\x1d\xe9\xf8\xf9\x8a7\xc0y\xd1\xbd\xd7\xdf\xd76\xc0`jGcq:4\xc0\xc5\xef\x1c}1O6\xc0:((\xbc)\x994\xc0DU\xb4\xb4\x1d\x897\xc0%\xac\xf9\xdb\x1c\xdd4\xc0\x1fA\xaf\xa4\x13&6\xc0VRY1\x93R5\xc0\xfa(hP8\xa27\xc0P\x1e\x9dm$\x957\xc00\xef\x8blP\xc06\xc0$\xfc\x96h\xf7\xe35\xc0\xb9\xe0\xa4O],5\xc0\xd8Q=b?\x156\xc0\x88")ci15\xc0\x13\xa8\x96O\x9e\xdd5\xc0\xec\xba\x83di\xfd3\xc042\x17\xaf\xddJ5\xc0\xaf\xea\xdd\xd5\x1f\xb14\xc0A\xbb\x0b\xc6\xbfU7\xc0b4\n\xb0\xe2\xb47\xc0\x7f\x1cd\x87\xdc\xee5\xc0W\x86U(bJ5\xc0dfn\x98\x97\xd27\xc06\xca\xb9\xe6\x06\xcf3\xc0/I\xd1\xe8\x83\x9a7\xc0Ut\xd9\x11\xeb<3\xc0\x04XS\x12|p5\xc0\\X\xdbY\xacb5\xc0\x88\xbd\x82}uD5\xc0\xc5\xed\xcb\xe0h\xe94\xc0\'\x1e\xce\n}[5\xc0\x8f\x1d\xec\x8bQf5\xc0/U\x8a\xd0\x19\xac5\xc0c\xaen0\x1a\xad6\xc0!h\xdb\'\xe5\x1b6\xc0\x9c\xcb\xe58\x0c\x054\xc0\x91\xf4\t\xab\xdcd7\xc0;\xdd+\xf5V\x197\xc0\xd4\x0e\x19T\x92h7\xc0=&\xc6k\x10B4\xc0F\xaf\xbb6\x80{3\xc0\xbfc\xbbD\xd3\x925\xc0\x1bG\x80\x81\xcc\x9c5\xc0\xcfE\xcf\xd6\x04\x1b5\xc0\x1f\x15\xa7\xe8\xba\x0e6\xc0 \xa5\xcd\x15\r\xe14\xc0\xf5G\xa2an\x0e4\xc0\x0b\x01\x1c\xe6\x1cr4\xc0k@\xa3|"\xb47\xc0\xafGS\x02\xbc\xba4\xc0\xce\x03\x8b\xa4I\xdb4\xc0F\xfb\xb6\xfc\xc7.3\xc0D`\rh_\x824\xc0s>23\xa2\x1a4\xc0i\xdc]\xca-\x036\xc0\xc47\x89\x7f\xe5\xa35\xc0\x93#a\xa0\xc3 4\xc0\xaf\x01\xb2;\x19\x003\xc0\xc9\xa7\xe0|\xbd\xb45\xc0#\xb95\x11,\xe53\xc0CT\x84\x8c\xa7\xfd6\xc05\x80\xa2y/\xbe5\xc0\x0e6\x80\x10;\xfc1\xc0s\xf4\x15V\xb5\xef4\xc0br\xf4\xe0\xdc\x0e5\xc0j\xaa\xcff\xad\xa15\xc0\xe0\xf5k\x93a\xcd5\xc0!O\x17\x97p\xec4\xc0T\xf2/^\x1ei6\xc0.\xc1\xf2\xa0\xa8{5\xc0\xa6\xe5\\\x8b\xb5\xae4\xc0\xaaYP\xd60\x185\xc0\xcd\xea\x1aK4\xf94\xc0+\x88\xa0W\xe0`4\xc0\xc0\xb5\x83\xdd3n4\xc0n>,\xcbP\xfc4\xc01\x0c\x18\xde:.4\xc0\x98\xebF\x92\xcd\x0e3\xc0\xad[\x90\xd4~ 5\xc0hfyq`\xb45\xc0\x10\x13\xd0@\xa3\xd74\xc04\xa3\x1d\xfd\xf8\xf24\xc0Y\xba6\xdcrc4\xc0\x97\xfc\r%\x89J5\xc0G\x87\\\x15A\xde7\xc0^\x13\x94y\xf5\xff3\xc0\xd8NC\x97E\x946\xc0\xdd\x0b@-p\t5\xc0T\\\xb5\xe0\xe1v3\xc0\xebS7\x04\x98w7\xc0\x1d\xc50l\x1054\xc0wTt\xe0\xec\x974\xc0\xdd\xba\xe1|\xba\xa07\xc0\\\x0c#a\xfc\xe24\xc0\x1d\xcd\x085\x1ei4\xc0G\x93\xa0f\x8b\xd25\xc0\xf5\xf4M\xa0\\#6\xc0\xc7nk#\xec/6\xc0\xea\x82\xffEvg4\xc0R\x85O\xa4\xf9\xc24\xc0\xf2\xd9\xd3Sd\x9d4\xc0\xe5&\xbb\xc1O\xb74\xc0\xf5\xf9\xa8\xda\xc2\x847\xc0k\xc5\x9de\xd7\x957\xc0#\xbd\xd8\x0f\xad\x105\xc0\xf5\x11$\xc7H\xd75\xc02\xf6ue5R3\xc0\x82\xba\x83w\xfb\x8f4\xc0\x9f\x9a\x897\xd8\x105\xc0|^\x93\xbdw\xf33\xc0\xf5\xca\xe0\xbd\r\xd74\xc0\xf2\xd7i\xb4\xe0\x0e5\xc0\xf3cG\x04p\x887\xc0\x18\xc0\xb6)T\n5\xc0y\xa1\xf10\xe4\xff5\xc0\x93$\xa2\xf6\xc6\xee3\xc0i~\xeb\xf7\xae\xb64\xc0\xd9\x94\xb7\x85\xb4\x887\xc0\xd8ht\x95B\xc04\xc0/\n\xb6\xde\x82.5\xc0\xb1\xea\x99\xe2`\xfe5\xc0\xdd\xde\x10\x01\xa7\xef4\xc0\xbfv.\x0f\xb1>5\xc0\x89%j\xb3\x9a\xa94\xc0\xe7\xd5;\x9a\xcb\xf83\xc0\xad\xfc\x8e\'r\xd94\xc0.\x14t7\xac\xf94\xc0\xdfA\x03\xf3\x1b\xfe5\xc0\x1aJ5\xa2\xd9F5\xc0\xc7\x11\xcc\xc2&A5\xc0N\x97\xff\x0b\x0c\xd44\xc0\xaaA\x98\xa7\xf4\x185\xc0\x8ctm\xc9\x8d\xde4\xc0Z/S\xecKp4\xc0\xed\x81\xfb@\x1e+3\xc0\x0e\xa8x\xe1\xf3m4\xc0\xa1YX\x12\nY5\xc0\n\xb8\xe9\x9a,%5\xc0O\xf4\x93\x8a5\xb34\xc0g\xca\x04f\xa4\x185\xc0\xc8\x8b\x1e\xd6\xaa\x075\xc0\xa1\x9d\xdbfH\xd84\xc0\xf0")#\x8c\xc64\xc0\xc5\x16\x18\x92\xd3\xec5\xc0\xc8\xd8n\xe4< 5\xc0*\xebb\x0e\xab13\xc0l\xc3\x01\xc47;4\xc0&,R\xcc\xf5\x057\xc06\x82\xf9\xc6\xc3?3\xc0D"2bet4\xc0\x99\x953\xc6\xbe\xee4\xc0\xda\x94B\xd7>a5\xc0?\xe9\xca%\x00\xd74\xc0\xf4\xc3\x90\x9e\x11\x025\xc0\xb3q\x8en\x8d\xbe5\xc0\xbf\xd3\x02\x96\x99\xbe3\xc05\xe8\x1d\x91\xed\xdc3\xc0\xbc\xb6\x99\x8bD34\xc0\xd7\xfe/\xa9f\x025\xc0\xed\x8a\xfd\xa1W\xd67\xc0\xeb+\x8c\xad\xe6\xca2\xc0\xfc\xc9h\x81\xa3u5\xc0g\x87Vxw\x804\xc0}\xa1\xb8\x14\xbeC4\xc0\x9dR3)\xab}3\xc0\xfc\xeb~pW\x884\xc0\xf1\xbd\x12A\x03\xc64\xc0\x05K\r+{\xbd4\xc0\xb1\xb3\xc9V4`4\xc0<\rx\x8e\xa4|6\xc0\x06\xf9Yub74\xc0\x9b\xe7#\x17^E4\xc0\xae\xc5Is\x89\xca7\xc0\xf7?E\xb4\x93\xaf5\xc0KZ9\xb0\x9e\xcf4\xc0qX\xab\x08w\xb24\xc0\x0eV\x84\xa7>\xb94\xc0;\xf0oGN\xad4\xc02]\xb3\xfc\xd637\xc0-\xab\x8c\x87\x8e\xde7\xc0\x1fc\xc6\xd6\x9a*3\xc0\xe1\xb6}\xc2?\xd34\xc0`\n-\n\xef\xa04\xc0b\x18\x16U\x08\xd74\xc0\xdd\xd8\xd6\'2H3\xc0M\x085J\x97\xa44\xc0<\xa33U\xfe\xcb4\xc0\x83a9\xfb\xaf\x994\xc0\x14\xf8E\x05MM3\xc0\t\x9e*uO\xc35\xc0ck\xee\xe7W\xca3\xc0\x97l\xd2\xbc\x1fs6\xc0\x93\xf0\xd4@\xae\xd64\xc0a\xefYV\xf6\xbe4\xc0\xd5\xa28\xdcPd5\xc0\xbbSn;\xe4\x0f5\xc0\xad)x\x18\xf2x6\xc0\x1b<j\xfe\xcd\xd94\xc0\xe6*\xbf\xfa\xf2-5\xc0\xac\x94\xad\xd74J3\xc0\xb7\xd2C\xc1\x0bj5\xc0\x9c}|\xf0\xa6)5\xc0\xde\xf7y\x1b\xcd\xaa4\xc0\xe1\xd5\xd8B\xd6\xc92\xc0\x13\x9c\n\xff\x12\x1f2\xc0\xf0\xdf\x12\xcd\x87%5\xc0x$;\x8f\x94\xa77\xc0\xcbq\t\xe6\xaf\x9d7\xc01/Pr\x10"5\xc0\x94\xb4P\x87\x1dX4\xc0\xd5\xfb\x8a\x080\xbb4\xc0>5\x83B\x89\xa04\xc0W\x8c\xee\xf1\x14?4\xc0,$\xf6\x83@\x066\xc0e\x1d*\xfd>66\xc0?\'\xe9\\"\xc34\xc0aR\xfa\xf0\x13\x1c6\xc02\xe8\xf1\xaf\xf4\xd32\xc0<\xfc\xd6\x9dV\x8e7\xc0\x12.\xbc\xb5%\xe44\xc0*J\xc9\x1a=\xa74\xc0N<\xfbjL[3\xc0\xbd\xc0Y^\xad\xba4\xc0\xa2\xe0\xeccM\x854\xc0\xfeV\xb4y#\xd53\xc0&\xa9\xc5f\x8f[7\xc0\xfe\x06\xc6\x81\x8d\x8a4\xc0\x91J\xbeSr\xc61\xc0\xcf\xc1\xf60\x1f\x184\xc0\xcc\xa7\xb4\xe9\xd7\x8c4\xc0\xd2\xc6\xedG\xf0\xea7\xc0\xdb\xc4\x9fW\x8a\xc47\xc0\x9b\x96\nqG\x088\xc04\xe7\xc20\xf1\x977\xc0\x00\x19e\x03P\xfa7\xc0\xe4\x1c\xae\xf2s\xe54\xc0:o\xd6\x82\x84\xdc4\xc0""\xcdT\xda\xbe4\xc0\xe6m\xe7c\xb8\xd64\xc0e\x9dgn|48\xc09\xe5\x96+i\xbb4\xc0\x11>\xef\x01\x9cE5\xc0\xe6\xe0\xa0\x10\xd6\\3\xc0HHS\t\x0f\xbb4\xc0\xfc"\x8bj=\xcf7\xc0\x9a\x11\x99\xe9\xe8;5\xc0\x111\xa5\x83\xd3\xd07\xc0(\xea\xd9>\x81\xa86\xc01\x9a\x89TE\x065\xc0\xa3\xd5\x9c\x18\xb5\x8a4\xc0,FZ\x96\xd6O6\xc0\xf0c\x1f\xd8\xaf\xf34\xc0^t\x8cG)\xaf4\xc0\x04R\xd1D\xfe?8\xc0PPY\x90\xc5\xce6\xc0\xc5\xde\xbfe{33\xc0V\xd0f\xfc\x1b\xb77\xc0:E\x01\xa8[\xd02\xc0\xda\xffC]\xcc\xff7\xc0\x14E\xa6\x17\xf5\x015\xc0m%\x07\xb7\xc3\xca4\xc0\x9f\xf9m]\x0f^7\xc0\x8a\xf3\xdc{_\xef4\xc0\x83\xb1)\xcc\x1a\x085\xc0Z\xca0\xb7\xad\xf42\xc0\x00\xbd\xa0\xeb\x85\xf24\xc0\x9c8A\xfa\x8f-6\xc0\xb9\xa6\xa1\xac=W2\xc0\xfa;J\x04\xe2H5\xc0\xa1{\x9eP\xcc\xc04\xc0\n\xad\x05\x7f\x1e\xff6\xc0\xf5\x11#\xc1\xf6\xda4\xc0\t5\x9a\x83&\xbd4\xc0|,I\x06A\xd73\xc0\xa3\t_\xb7?O4\xc0\xee\x8b6G\xc7b3\xc0f\xdb \xae\x11\xaa2\xc0W\xb0\x83p\x0803\xc0\x1e\xd3c\x9c\x89\xcb4\xc0c\xdc\xab\xa1)\x044\xc0\x85/\x02\xadp\x954\xc0U\xc5\xde\xd5\xd1\xd34\xc0\x9d\xba\x18\xb2\x01\xfc1\xc0E\xec\xa5>A84\xc0\x9c\x8f;\x06\x01=4\xc0\x06\x96B\xd4\xd2\xb64\xc0\xf5k\x87\x13\xef\xdc4\xc0\xea\x9cX:\xf6\xd64\xc0\xb2\xf6w;\xd7I4\xc0pa\xa4\xaav\xb84\xc0\xa3\xf2q^\x95j3\xc0\xe3\xb3\xb5\xacj%8\xc0\x9d\x19\xe5\xc5\xc4\x807\xc0\x03A\x85u\x05M3\xc0y{\r\x082]3\xc0\xaf{;\xdb\xf4\x165\xc0x\nV\x98@\x076\xc0E\xa4\x91\x9a\x11\xe14\xc06W)u\xe1\x018\xc0\xf5Rv6\xee\x146\xc0\xf9\xa5\xb0@\xe2\x9f6\xc0\x96\x18\x8f\xe4\xd1\xa74\xc0\xf4\xac\xb27\xab\xe65\xc0\xaf\'\x9e\xbd\xe7$4\xc0\xc5\x11\x18\xbbGa4\xc0\xc7YD\xd5(d2\xc0,\xed\x8emrd3\xc0\x14\xda\xbeYm\xd34\xc0\xf2\xa8\xb1\xf4#\xbb1\xc0\xd5\x96\xb2E\xb9:6\xc0\x04`\xec\x1d\x86\x0f6\xc0R\x08\xbe\xb8\x86)6\xc0\xe49\x1b/V\x904\xc0\xfbs\xc9\xce\xd5\x035\xc0\xd4\xef\x8b\xee\x91\x8d6\xc0\xf3\xcb\x1e\xc6\xc5\x967\xc0\x1c\xe8en\xd2V6\xc0\xe5 \x160o06\xc00b\xdd\xd1\x81\xe63\xc0H\xa4S)\xc8\xe63\xc0\xd4"\xc4Y\xea^3\xc0c=\x9a\xb4\x9a}4\xc0\x9f(VT\xadU3\xc0\xdd\xf1\x1aDl58\xc0\xc4\x99A\xeb\xae24\xc0\x1dtU\xcf\x8d\xd04\xc0\xd6\x01VF\xaa\xaf4\xc0\xce\xab\x8bo.\t6\xc0\xdc\xbb\x08\x92\x0fz5\xc0VD\x86\xf3tE3\xc0\\<\xbb{Y\xe67\xc0\x1c\xd8\x1f%<=2\xc0\x986\xbb_i\xf51\xc0\x16\x8d\x08-\xdf\xf85\xc0E\xae<s\xcdw7\xc0\x9fO\xec\x86\x9bS4\xc0\x90\x14}\xe2EB3\xc0\x167.!\x98\x893\xc0\x975\xcc\xf5`\xc44\xc0v\x12\xcd\xee\x1dv7\xc0y\x92*\xbau\xca5\xc0$\xe1\x19\xba\x0f*6\xc0pv\x0b\xe4\x85\x054\xc0\xd8$Fa<\x042\xc0-\xfd\xdb\xc9\xfe\x9d4\xc0kD\xc2\xea\xc562\xc0\xcd\xf5\xff\xd9}U4\xc0"p\x9d{y\x1a4\xc0\x02%\xec\x1d\xf774\xc0\xca\x8c\x0f\x90\xed\xf12\xc0\xfc\x9e\xbe\x1dm\x974\xc0\x8c\xc3\xcd\x95\xc0\x8f3\xc0\x8b~\x80V\x82\xa23\xc0\xb83\x94\xf12T4\xc0\xd4d+P\xf1X4\xc0\x88u\xcdE\x92<2\xc0d\xfeDWf\xab4\xc0\xc5$\xb7\xdb\xf6\xac3\xc0\xcc\xdcc\xb5\t\xa54\xc0\xbf\xb4\xa1\xf0\xe4P4\xc0F\x8fEc\x9dh4\xc0\xbb\xe9dS1\xad4\xc0\xb2X\xb7>\x9c\xcb7\xc0u\xaaW\xee\x86 5\xc04fP\xca\x9e\x9c7\xc0R\x1d\xca\xb7\x0f\xf33\xc0\x06\xb7\xea1Vl7\xc0\x9fP\xf2\xe4\x1b 8\xc0\xd0d\xbc\xb7C\xfd6\xc0\xe3\x16\x1b\xbd\x9c\x184\xc0\xee\xec\xab0?w4\xc0C`\x85\x9b\xe8\xac4\xc0OmOMH\xff2\xc0\x11t\x00\x9aT\xf91\xc0\xb4,\x8b\xc2\xb5\xcb7\xc0\x17\xb8\xba\xe5\x13\xdc6\xc0\xb5\x1f\xb3\xfa\xae\xf62\xc00F}3\xcc\x9b4\xc0\x9ai\xa0\x8e\x8c\xb37\xc0f\xa0X\t\x9c 3\xc0\xd9\xfa\xfc\xd3k87\xc0~\xddB\xfc?\xcd7\xc0I\xda\xa3\x8c\xe6\x9d3\xc0\xb2\n\xcb\xad\xd3m4\xc0\xe5\x14\xbf\xd7\xfe\x8d7\xc0z\xc9\x15\xb4\xb4a5\xc0\x87\xa3\xed\x93c\x856\xc0\xe0\xe5\xf8\x9bz\xf23\xc0q6\x93\xb6u\xc93\xc0\x1c\x95.;A\xce7\xc02\x9f>\x8f/\xfc4\xc0d\xa5.\xd5\x87P3\xc0\xf7\xb2u\xeb\x94L5\xc0\xe8$\x86\xb8\xca>3\xc0\xe8J\xd8\x1a\x96\xfa4\xc0\xd2\x9f<[Hq4\xc0\'B\'t\xca\x084\xc0V`q3\xbc|6\xc0\xfaf\xecw\x10\xf83\xc0\xc91nF\x0f\n6\xc0\xd4\\D\x1b\x8a\x866\xc04\xe9\xa9a\xcaG5\xc0\xd4\xccw\xe0\xea\r7\xc0\x82\x9d\x91\x9c\xcd\xa92\xc0\xd5\x15\x0e4\xc1\x843\xc0\n\x8e\xab\xfd>\xdb7\xc0\x8d\xd7\xe4\xce\xd6\xfb1\xc0\xe0\xf2\xb6\xa5N\xb01\xc0A\x9f\n\x81|V5\xc0\xe45\xbd\xbc\xf8\xbe4\xc0\xb2\xe0\x9a\x8d\xfd,4\xc0pw\xd8\x9a\xe4I3\xc0Y\xc2\x83\xa6\x1f\x9f7\xc07M\xb4\xdf6\x0f5\xc0u\x02y\xb7\xa4\xe34\xc0\x00\x86\x83QJ\xdb4\xc0\xd1Y\x1f\xa2B\x8d5\xc0f\xa2\xf8[\x9dr6\xc0\xc9\xfds\xa0\x11\xad4\xc0}}\xf3\x18\x07\x0b3\xc0\xa7 |\xa1y96\xc0TG/#\xc2\xf44\xc0o\xdd\x92\x7f\xc5P4\xc0p\x1fB@\xa797\xc0Y\xa1J\x9b\x87C5\xc0\xd9\x7f\xf1R\x80\xa51\xc06\xfc\x1a<\xd6o6\xc0\xac\xb8\xcb\xbe9E3\xc0[\x86:(\x8e46\xc0)\x1e\xe0\xcfW=6\xc0_q\x90\xa2X^5\xc0\xc8z\xcc\xbdUy6\xc0\x03\xdf\xe0\xa6r\xa56\xc0q\xa3A\xbc\x12\xc57\xc0\xa1\x17\x05\xac\x9b\x984\xc0\x11B\x14\xd1%\xc74\xc0\xf5\xd1G\x88\x99\xbe6\xc0\xe9o\xf4\xa5 }7\xc0\x96JUs\xa3~4\xc0SE\x8f\xf5\x1c\xab4\xc0\xb8j\xca\x1a\x8dx6\xc0\x95N\xe0\x81\'\x1d7\xc0\xe2\x81y\xcc\\\xc86\xc0\xd0\xd3\x9d\x04ea6\xc0\xb7\xb9\xf1\xed\\\xb66\xc0\x81t?\x8d\x95k5\xc0\xaeL\xf4\xe0=\xda7\xc0\x97F\xe63\xcf{1\xc0\x9dI\x0b\x81\xe3O6\xc0\x85\xa1\x9f4\xc0\xc97\xc0\xe0x\x04\xacpO3\xc0\xcby\xddw\xaf\x087\xc0\xe2\x89%\x04\xf4\xac5\xc0\xda\xc2\xab\x8e\xfc+5\xc0,\x81\xfex?\xa34\xc0\xae\xbf.\x0c\xf1N7\xc0\x7f\xe1\xde;$z4\xc0\x9b\x1e\x9d\xdc\xe1{6\xc0\xa2\x12\xc7\x1fd\xa94\xc0L\x06] \xcc\xb77\xc0MZ\x83]\xc7\x914\xc0Hd\x86\x0e\xa0\xa46\xc0\x86\xa8\xdb\xad\xb1A4\xc0K]?\x8a\x0eF7\xc0\x9e\xeeWZ\xeaI6\xc0A\x85\xb5n\xe5\xcb7\xc0\xcfZ\xf2\x10_\x1e5\xc0^\xf1\x8a\x0f\x16+8\xc0-\xa2\xd4\xe9BP3\xc0q\x0f\'\x03Q\xb46\xc0\xf4\x1fu\xce\xd8[5\xc0\x1d\xf7\xb8Y\xea^6\xc0\x95\x18\xdd\x8f2,2\xc0\xe5\xd0/\xd9\x0c>5\xc0_(\x94\x16\xa5~6\xc027D\x9f\xa2\x876\xc0\xa4\x96:eFF5\xc0\xbc\x9f\n\x9c\xa1P5\xc0\'\x1e\xce\n}[5\xc0ID\xd7j\xc5d5\xc0szR\xe2\x05\xed3\xc0\xaek\xbb.0\xbd6\xc0\n\xe2\xed\x94\x91\xd36\xc0[\n\xdf_\xde65\xc0!L\xf6\xabc\xe17\xc0\x1d\x12\x10\xb4\\\xaa7\xc0\xae\xf2\xf0\xc8\xca\xf94\xc0\x16Q\xf3L\x8ei3\xc0\xa3\x9bA\xb1~\xe44\xc0\x96 \x9c\xd7\x8246\xc0\xd5w\x8daP\xab4\xc0\x8d\xa0\xc9\x10\xf7\xa25\xc0mat\xeb\xc8%5\xc0\x93\xa65\xd1\xb8\xe14\xc0\\\x07\x8b\x9c\xd8v4\xc0\xf1\xd8c\x91@\xb45\xc0\xa5\x94\xf5\xc9Y25\xc0\xe8\xaeb\xe6`\x0b5\xc0\x1d\x90\x83\xa7\xb2\xd03\xc0\x85\x8e],,\xe82\xc0SUKg\xac\x8c5\xc0\xef\xf3\\\x0b\xe6K5\xc08\x7fT\xc6j\x1e5\xc0:\xd5\x96Y\'\xb3.\xc0H\xba\xd6.\xd5-5\xc0yU++\x18b4\xc0C\tx\x0c\xaeQ5\xc0\xd5\x08\xcb\xac{\xeb4\xc0\xb6\xec\xc25\xa993\xc01\xcbI~\xf1X8\xc0\xbc|U\x11Y\xd03\xc0\x91\xef\xf0\x94\x98a5\xc0\x0e\xc6\x06Iv\'5\xc0\x13\xe8\x17<\xe4i4\xc0\xa9N\\I\xd015\xc0y\x8fUn\xde*7\xc0C\xc0R\x9e\xa3\xa84\xc0t\xe0\xf7\x85\xd8D5\xc0\x0e\xa4\x88:\x9f35\xc0\x15AvP]R3\xc0\xe9\xf3\x96\xc9\xd4\x994\xc0\xad\xda#kK\x9c2\xc0\xdcQM\xd7\xb3\xdc4\xc0\xb1n\xa3\x06\xb7\xb64\xc0\xe0!"\x12\x86%6\xc0\x02\xb9\xf0\x94\xb1\xda3\xc0E7L~\x03\xbc4\xc0\xda\'\x9e+\xbc\x845\xc0/}~\xcf\xd2!3\xc0l\x88\xb1\x14\xd9p4\xc0\xdf\xbc\xf3\xd5 n6\xc0%Q\x99M\xd7R6\xc0t\x87\xe7\xa5VH5\xc0\xbd]\xa9\x000:4\xc0vG.\x00\xae13\xc0\xfd\xc9K\xe2\x05\xd34\xc0;\xcaQTr\x9e5\xc0\xe5\x1a\x85\x1d1\xad7\xc0\xa4S\x8f\xf0\x06?3\xc0JW\xe0@\xcc!6\xc0\x1f\x1d\xe7\xb1\xec\xf85\xc0\x10\xb1=\xa7!\xf24\xc0f)qV\x12\x068\xc0V\x95\xf1\x12c\x1a3\xc0\x81\xf2\xe3\xfb\x98\x026\xc0\x8ex\xc8\xcf\x9fH5\xc0\x18\xeal\x164\x826\xc0E\xc7\xdbD\xc9\x853\xc0\xd4\xd7\x90\xec{p2\xc0D\xf0R\xdb\xd1\t6\xc0\xd1\xab\xea\x97MA5\xc0\x12N\xe10\xa7E3\xc0\xafxm\xb6\x8f\t6\xc05\xcfA\xf2\xb4L3\xc0"~\x1aS\t\xd24\xc0j/gtA\xe76\xc0~\xbc\xf6\xa9W63\xc0\xc4|\xe2\xc7\xfaz6\xc0\x9b\xa5\xab\x15\xecI3\xc0P\xe1OMO36\xc0\xa7\xcc@\xc5\xca\x8f1\xc0\xe60\x014\xb6j5\xc0\x90P1\x14\xcb\xb54\xc01\x16Bu\xe5x3\xc0y\x1bb\x8c\x1e16\xc0/\xbd\x9b\x8d\xf5o3\xc0l\x94\x14\x93\x9f*3\xc0sOH\xfe\xe0\x1d5\xc0\xc1\x1cK\xd1\xd8V6\xc0\xa0\xa9\x8fD\x04B6\xc0\xbb\xcd\x10\xbd\xfdB5\xc0p\xa6\x99\x9e\xb8:5\xc0[{\xaaH\x8e66\xc0\xf8\xe2\xd2>\x90\xbf4\xc0-\x97V\xb6\x00\xc66\xc0\xf7\xf7\xa0\x9b\xcc\x984\xc0\xcbxQ7\x88\xbe6\xc0N\x06T-\xa8\xfc2\xc0\xd1Cc\xb5\xf0\x884\xc0Y\x1b5\xfcN\xb47\xc0J\xb9\xed%\x17\xda4\xc0\xf1\x8dX\xd7\x96v7\xc0\x05\xae\xd9\xab\x81\x136\xc0\xe6%\x85\x0b\xe9D7\xc0\xd0\x19\x8c\xee\xb2\xaf7\xc0\xe9\x00\x8a\x07\xc3#3\xc0mkS\x1fx\'6\xc0f\xccGOR@8\xc0\x88\xed\xc8\xfdGR6\xc0\t,\x98Y\x8fC5\xc0\x06_g\x9a4\x0f2\xc0MN\xc7c\xe5\x813\xc0\xf8\xa3\xb6o\xc9\xae4\xc0BC\xd7\xd63\x836\xc0\xee\x07\x073os6\xc0k\x94\x99\xdf\x01[3\xc08i]\xc6F\xa04\xc0\xf3\x03\x10G\x83\xa44\xc0b\xf2.\xcc\xe6\xe52\xc0\x9d\xcb\xa4\xa2\xc5\xce6\xc0\xf1\xbdy\xba\x05\xb55\xc0\x1f_\xdf\xce\xe4\x8b5\xc0cxx\'\t\xff4\xc0\xec\x16\x04s\xed\n6\xc0\xff\x1d\x1e\xda\x0c\xf91\xc0\xc1\xf2\xe5\xbc\xc664\xc0\x8f\xa9\xc6\xc6s\xa74\xc0I\xc8/\xd4\xd2b2\xc0\x1b\xac\xf4\x1f~g3\xc0.\xa7j\xac\xe3\x9d4\xc0"\xac\xde\x11 \x9a4\xc0\xa3\xba\xbekA\xc54\xc0)Z1\x7f(\x984\xc0\x86\xf3\xe3D k4\xc0\xb7\x7f=\x8ea\xf66\xc0\xae\xd0`\x9c\x8b\xa44\xc0\x9e\x88\x84\x8e\x80\x016\xc0\x99#\\\xd8WH3\xc0\x8e\xca@C\xe4\xc34\xc0\xb5\xc4!F\x16V6\xc0\xe7\xbd\x9f5\xd5h6\xc0g|\xc5p\x03\xef6\xc0\\\xcd\xcd?\xbeK8\xc0\xd1\x8cc\xc50\x165\xc0\xcd\xe7|\xc6\xe1\x9a4\xc0k2A\xe0\x83\xf94\xc0\xf37M\xf4eR4\xc0\xf2H#Y\xf2\xc44\xc0m6\\\x88\x85\xa24\xc0\xb1{f\xe1J73\xc0\x13\x0e\xbeg\xb3\xa14\xc0\xf4\xe4IM.\xf23\xc0\x97j\x16b\xfe\xd54\xc0\x02\x94\xf06t\x175\xc0\x89jQw\x9ce2\xc0\x16\x01\x9f\xcc\x1b\xa54\xc0\xa3\xf3\x97H[\xce4\xc0\xd8\x072]QM7\xc0m\x1b+\xb2\x93\xde7\xc0\xc5\x10\xac#\xa3\r-\xc0\x10a7}R\xa94\xc0\x080\x19\x93\x92/6\xc0g\x0b5bw\x807\xc0\x1b\xf4\xd2\x03s\xd97\xc0\x00\'C\xaa{\xb76\xc0)\rX\xb3oY4\xc0\xf3Q\xa4\x89l95\xc0\x17\x0b\xf5U\xdeZ6\xc0\xb4\xa8\x80\x18G\xe37\xc0eW\xe8\xfb\xfd\xc66\xc0~\xc6A\xb0\xde\xb14\xc0QdK\xecRY4\xc0\xfeDB\x1f\xfb\xba7\xc0t\xd4D\x17\xac\xda2\xc0\x95N/\x9d\x89?3\xc0\x02\xebO\xaa]\xe24\xc0\xfar+\xa7e\xa57\xc0\xc9\xca\xfd6\x90\xbc4\xc0\x02\x066\xfci-3\xc0\x92V\xc2\x16x02\xc0\xac\x83\x8c\xb4o&/\xc0\x8b\x06\x04\x04\xde\x015\xc06\xf3\xe2\xf6\xf8\xc34\xc07\xb4\xa9\xf5\xc9H5\xc0\x85\x81\xfe\xd7\x85\x168\xc0f(\x92\x1f\xdf\xd44\xc0\xa0\xdb\x16^#\xbe7\xc0\xad\xc2\x12H\xe9o5\xc0\x17\x16\xbe\xb6E\xc94\xc0\x9f\x7fu\xd4\x93\x813\xc0\xf8\xa5\xde\xd1\xd2\n8\xc0\xc4\xed\n\x06e/7\xc0\xd0U\xecJ\x05i2\xc0\xea\xdc$Eu\xd14\xc0\x84\xb4\xbch-\xe84\xc0\\Z\xe12o\x085\xc0\xbc\xe5\x92\x86\xd2\xba4\xc0\xc30e\xb6\xbbt3\xc0\x0e\xd7\x14\x91\x18&6\xc0\x8f&)\xdck\x923\xc0$\xf0wUL\x086\xc0\xc7\xeb\xff\xc7\x9f\xe14\xc0\xb3\xab_\xf8x\xea3\xc0.\xa1\xa8\x01\xfe\x115\xc0?\xb2\xb2\x05\xe4\xac4\xc0"\x0fVj\xeb77\xc0\xca\xdd\x8c\xffHC5\xc0\xcb\xe2ok\xb2\x964\xc0\x8f3P\x03B\x103\xc0\x92\x80u\x1b\xcd\xb34\xc0\x8c\x05CU\xd8\xd96\xc0\x86\xafU\x18\x17\xc14\xc0\xc3*\xf6n\xfe\r5\xc0\xf9HY\t)\xda6\xc0\xb2\xee|\xf5\xf2\x864\xc0\xfb3&\'\xb3\xda4\xc0\xa7\x0b\xdb\xc5k\xe54\xc0\x86\xacI\xba\x07\xb64\xc0S\x07\x8c\xd3\xed\xcb6\xc0\xb5\xa0\xb3s\x02\xfb5\xc0M$\x8d\xb8^\xf54\xc0\xb4\xb0d\xc3Y\x032\xc0\xc7\x8f\xbb\x9d\xe4\xf04\xc0m~\xeb3%\x8b4\xc0g%.\x17l\xc46\xc0@r\x924o\x996\xc0T\xc5\x9a\xab\xa6\x854\xc0be\xa6\xeb\x0b\xe44\xc0\xe8\x1c<\xf4\xf6\xc14\xc0\x12\x82\xa1\xe9RB4\xc0\xd0M\x92\xcb\x1c\xcd6\xc0\x0c)\xd1Ck\xab4\xc0`\x18\xb4\x82\x96,5\xc0\'\xf8\xc3\xdb\xcb\xca4\xc0\xa0r\x05\xa4\x9a\xb97\xc0\xdeQ\x9c\xfe\xb0\xb47\xc0\xc5z\x9d\x84\x1e\xb64\xc0\xc2\x11\x1f\x8c\t!5\xc0\xab$\x87[\xf5\xd14\xc0|\xfa\x06\x95*\xd76\xc0$\xb4u\t\xa8C5\xc0\xc6\x98\xdc,h\xd74\xc0f\x01\xcd\xbb\xc6\'5\xc0O\xe2\x19\x93\x9f\xbd7\xc0\x81/@\xc9/k3\xc0\xd0:W\x82\x84\xa14\xc0|V\xc1T\xe8s5\xc0\xfe\xf4\xfd\xa0Z)5\xc0\x98\x14B\xa4\x8f\xc31\xc0\xfb\xae(F\x7f\x982\xc0\x8c\xfb\x8a\xbb\xd2\xe15\xc0.<\xbc\xfd\x1b47\xc0\n/\x8e\x93\xc7L7\xc0\x88\x1b\x07\xe1\xb8-5\xc0qu\xa3\x03Z\xec7\xc0UE\xc6\x81\xc8\xa67\xc0O\xf4\x18\xab\xe4 5\xc0uO_\x04$\x955\xc0q\xf1\xdbh\x03\xad6\xc0\x96J\x10)$\xbd4\xc0\xfd=\xf0\xd0\xdd\xd46\xc0\x9cz\xd9\x92\x17\'7\xc0i\x13\xea\xa2\xe3\xe47\xc0b\xf2}P\x84\xc04\xc0C\xc4`\xd6k\xd94\xc0\xd9\xcc\x95^\x0775\xc0d\x92J(\xfb\xb27\xc0\x8fI\xf9\xfd\x12V3\xc0^\xdcT\x11\xd0\xd16\xc0\xef\x11\xf5m"\x816\xc0\x02\x97\x92\x99\xc6\xfb5\xc0\x16 h\x10\x9a85\xc0\xdco\xbb\x9b\xb5\xd34\xc0\x972~,\xe7}3\xc0\x1e\xcf&o\xa8\xae6\xc0\x84\x87l\xde\xb7\x936\xc0\xba\xd9\x98\x80\xab@4\xc07U$c\xde\xdc3\xc0\xd1\xd5\\9]\xaf5\xc0\xb9\x8a\x8a}c\x197\xc0qI\x15\x9a\x98V7\xc0\xed\xdd66Y\xe94\xc0\xf3{!\x8a\xb5-6\xc0^J\x02g-"7\xc0\x05.t\xef8\xb07\xc0[\x9fr<H\xbe4\xc0\xff{e\r\xc5\xf15\xc0\x92\x11\xefH\xc8\xa04\xc0M\x8f\x199\xfc`5\xc01=\xa2\xcd\xef\xae7\xc0}\xdd*,\x90h2\xc0?\xc9\xc4\xb1\xdfm3\xc0\xd9\\d4\x1b$5\xc0 \x17\x80\xab\x01\xac7\xc0\xf5\xc0\xda\xe6\xc1`5\xc0\x90\xe8\xe2\xa8\x9b\xc64\xc0\x9a\xf5\x9faX\xd84\xc0\x8d\x91\xa1\xa4#\x195\xc0Qni\x98{i6\xc0\xf4\x19\xcaG\xd0\xfc5\xc0\x9e\xb8 \x81E\x883\xc0P\xbd3\xba,y3\xc0\xda;\x98i\xba\x7f3\xc0\x1d]\xeb\xec&Y5\xc0\xd8\x8c\x8b\x0b\xba\\5\xc0\xa9\xfeF\x18\x8dG3\xc0"\xb5\x04\x90i\xfa4\xc0\xec\xc9\xa9\xee\xe3 5\xc0f\xa8@\xe7V78\xc0\xc6.\x1ckr\xd34\xc0\xac[s\x0b-\x145\xc0f>\x88"\xbc\x175\xc0k`\xf9\x13p\x036\xc0\xf0\x94Q5\xb3k7\xc0\x04``M \xcd6\xc0\x88xX\xea\xaf\x936\xc0\x7f\x0b\x16kw\x896\xc0\x84\xa8-\x07\xf0\xdf7\xc0iQ\xde\x8ed\x97.\xc0"\x92\x9e\xff?.5\xc0\x1c\xa2,~\x16g5\xc0\x05/MF\xa0\xff4\xc0G\xe9\xa4\x1d\xef\x145\xc0\x94\x02\xd7\x0e\x1d\x913\xc0lVV\x86\xe1Y3\xc0A\xf5C\x10O+5\xc0\xa3\x15\xb2\x86s\x956\xc0\xffBg8\x02!6\xc0a\xf1\x8f\xd4\x8636\xc0\xc9A\xc9\x80\x93?3\xc0\x00\x19\xa3\xc8\xf9\x105\xc0\x0e\xa1O\xd1 |1\xc0\xe5-\x16\x85:\x147\xc0\x18Bj\x15\xe3\xc14\xc0;\xcc$\x12IC3\xc0^4^\xfe\x0f\n5\xc0\x0e\xaa\xfc\xd2rR/\xc0\xd39\xd9L\xa5\xf24\xc0s\xd1\nQ\xd9\xa07\xc0\x88\xe54\xbb\xa9\t5\xc0\xfe\n\x1f.\x03\xc87\xc0\xdb>\xbc\xb6\xc7\xb15\xc0\x94"\xdc\xceWt5\xc0\x07\x81N\xda5\xee3\xc0/\xce~\x085u5\xc0\x95T\x12\xdb[\x887\xc0"c*\x19h\xc67\xc0S\xcc\xe3\xddu\xa25\xc0L\x00!\xc4\x96\x9c6\xc0$\xe9\x0f\x84\x0f\x086\xc0\x87\x00T\xf6\x95e5\xc0\xd9]\xa1\xd6p\x891\xc0M\xb3\x7f\xac\xce\x9b1\xc0e\x80Nv\x0c\xf34\xc0\x07\xc3<\x93\xa2\x9d4\xc0\xd5d\x1b\x88\xaf[5\xc0\xe7B\x82\x1c\xc4\xec4\xc0+\x00\xec\x0e\x95K3\xc0\x16\x8bu\x1b\x84.3\xc0\xee\xf1\x14\xe2\xd2\xbe5\xc0,\xe6\xe8\x1d\xe5\xa53\xc0]\xda\x8f\x8a\x9f\xdd7\xc0\xfc_\r\x0c\xd9\x116\xc0.\x87\xa9\x0fQ\xca5\xc0,\x83\xec\xb7\x8e\x8e1\xc0\xacp\xe3$\x10\xc07\xc01\x07\xfe.H;7\xc0\xb5v\x93*\xfdu3\xc0\xe3\nX\x8el-8\xc0/\xb1\xb5\xd4u;3\xc0\x0cG\xb4\x18\x1dU5\xc0\xa7c\xa3\x1aQ\x863\xc0m\xd7\xca\x19]_5\xc07O@b\x02e4\xc0wcu\xeb\xcc\xa14\xc0\x80\xb3\xbej\xed\xb86\xc0\x98\rK\x12\xb6U3\xc0\xaf\xearCy\xbe4\xc0\xe0\xa1\xb5$x(5\xc0\x84\xdb\x9a\x04\x13s5\xc0D\xcd\xc5:d\x156\xc0\xfb\x1a\xb9\x99\xa4J3\xc0\x0e\x12wc\x17\xd12\xc0]\x85m;/\xd13\xc0\x13\x8d-\xfaJ*4\xc0j\xd6K\x82\x05\x9e4\xc08\x88\xafS\xa6%3\xc0\xa3\xbf\xda\x14\xeea3\xc0I\'5u\xa7&7\xc0\xc1\xca\r\xf0\xb1\xfd4\xc0<9\x18\xc7\x1fn6\xc0\xa8j\x8d4\x12\x9d3\xc0\x1f\xad\xf7a\xdft3\xc0)\xf3\xba\xa8\x0eT3\xc0\xd9aH\xe6\x94\x054\xc0\x9f6+n!O0\xc0\xb7\xc8\x0f\xe2\xc1E4\xc0\xf2\x02\x9d\xf2\x7f\x956\xc0ne\xdc/\xa2\xd34\xc0\x13\xeb\x1d\x00G\xe44\xc0\x86\x15N\xd8\x8e34\xc0\x16\xe10M\\g5\xc0\xb1\xd1IR\x9df6\xc0\xda\xdcX\x11l/8\xc0\xb4Z\xa2\x8e\xf3z6\xc0\xae\xa0\xd5\xe9R\xce5\xc0\xfa\x06\\Ho+8\xc0\xf2\x9e\xd7l1\t6\xc0\xf17e\xf2,N3\xc0J\xd8?Uri7\xc05x\x10\xe9\xbeI6\xc0\xff\xef\xf6Li\xcf3\xc0?w1\xa5\x7f\x008\xc0n\x81\xe6\xd2\xe0\x065\xc0\xa7@\x8b\xbd\xd4\x1f8\xc0-\x9b\x8c\xe7\x04\xd16\xc06\xf7R\xf1=\xd86\xc0\xc6\xbe\xa6\x0b\x1f^3\xc0\xb2\x10\xb8Y\xc6b6\xc0\xc9o\xc7\x0b\x03\x9f2\xc0\x06\x92p\xac\xf8\xb93\xc0\xd6aZ\xcdh^8\xc0\x92\xa4[g\x98Q5\xc0\xeb\xb8uZ9\xd36\xc0\xb8\xe1n(\x01`5\xc0@\xd6i\x15\xc7\xae4\xc0>)\xbe\xb7M\x055\xc0\x93\xf437\xdc\xe72\xc0\xcb]\xf4\xea\xdb\xac4\xc0\x9aH\x1d\xa3)/5\xc0w\x90.\xb2\xa6Q5\xc0\x89uF\xc9\x8d\xd26\xc0[ZX\x89!\x1c6\xc0\x08\xbd\xbdkl\xd13\xc0\xaf\xaa P.\xa61\xc0\xff\\\x15\x83\x8a\xaf2\xc0\x17ODvZ\x886\xc0W\xb2C#\xc6\xdd6\xc0A\xdcN\x0f\x0fj6\xc0\xde\xfa;\xf4\x92\xf97\xc0\xf4g?\xdd\x1c\xce7\xc0\x18\xc21\x19\x94\x044\xc0\xc2#\xdf\xaeNU3\xc0\xab\x9a\xb0nF\xa73\xc0\xea\x99~q\xa7X5\xc0g\x93\x9bk\xfd\x855\xc0r#q\xf1\x85\xe92\xc0\xbc\xce\xab\xe5\xb1S0\xc0\xa6V\x02\xa5\x7f\x105\xc0\x89OxB\xe3\xf64\xc0\x99\x11\xd9\xfd\xe0N8\xc0\x11\x04\x91\x07\x1e\xb41\xc0I\x17D\x1f\xb4:6\xc0\x8c\n\x06_\xb7\xf07\xc0u\xfb\x8c\t\xc8C6\xc0\xe8\x9a\xf7)GT8\xc0B\xb9\xee\xca\xf8\x038\xc0\xb1\x0e\xb1n.\xc06\xc07\xb4E\xb8\xaa\x836\xc05\xd2\xac\xcc\x8dN5\xc0\\]\x92mmO6\xc0\xc82<\xd5\x95\xb81\xc0U\xfe\xfb\xf8.\xff7\xc0>/\x90\x9d\x06\xb92\xc0\xe7a\x07\xe9\xb2\x128\xc0\xe6s\xfc\xf0kB7\xc0\x15\xb0\x16\x98\xa6&5\xc0"F\x97\x10\xc3!5\xc0*`\xe6\xcc?\x844\xc0y\xf9\xa0\xba`45\xc0H\x03\x80\x83\x95d7\xc0N\x8c:\xb3+\x1f6\xc0\t?\xa9\x91L\xeb7\xc0\xd2\x1b\xf8\xa4_L3\xc0{\x9a\x10\xe4\x8c\xe94\xc0\xa7@\xda\xe7Y\x045\xc0VV\'Np\xda3\xc0}\x05\xe1(br5\xc0\xe1y)fY\x006\xc0\t\xd1\xe4\x0b\x9b\x8d6\xc00\xe3V\x19\xcf?5\xc08VTO\xf4|5\xc0}\x84\x00\xd5\x8e\xb45\xc0$\xce\x9e\n\x13\xfb4\xc0\xceUV\x97\xf1\x197\xc0|#4\xd9\x16\x197\xc0\xcdy\x91D5\xbd1\xc0.\x19~\xbe^\xea4\xc0\xd2\xf7~j\xb5\xed4\xc0\x0c0\xc0\'1p5\xc0B\x84[\xbd\x1e\xc66\xc0\xc1\xa8\x9e/U\xd36\xc0o\x8b<\xb9\x98\t5\xc0\x11\xbf9@\xfd@5\xc0\x9aK\xd0\xd2\xd7\x018\xc0\xe6\x9e\xf7\xd2b08\xc0\xfepM\x99\x1a\xa27\xc0\xc0\xd0+\xfc\xd9\xb5.\xc0\xb2\xa4\xe7i \xca3\xc0\xeb\xbf~\xc9\xbb\xb81\xc0\xe1\xcbF\x16\x9c\x187\xc0\xa6\xcc\xf1\x93N[5\xc0hE\x02}\xac.5\xc0-\x17\x0e+c\xad3\xc0\xda\xa4\x89r}r5\xc0\x1d\xfe\xb3Q\x8c\xaa6\xc0\xbd\xa8\xfb)\xa6\xd84\xc0\x99\xd8\xd3\xa7-\xdc7\xc0\x92\r\xe0[H\xb64\xc0R|!as\x8f4\xc0v\xe46\xed\xbb\xcd3\xc0\n\xd6\x1c\xadV\xba4\xc0\x8b\xcf\x04?\xa6m7\xc0.1\x8cG\xcc38\xc0\xaf\xd2\x11!\xf3\xda7\xc0V\x04?\x8f7\xbf7\xc0I\xd0VU\x81&5\xc0\x8c\x05\xe0\x0f\xb7\xc22\xc0\xb2oo\x95\x7f\x078\xc0~\xa1E%\x17\xfa7\xc0\xc2\x04\xbd\n\xd658\xc0<\xa4\x14\xa6\x81\xc23\xc0\x0f\xf3\x06\xb0\x0e57\xc0\xd0LgF\x13\'5\xc0P\x8e\xac\x1cn\xbc2\xc0\xee`\xf5\xd6\x01\xaa5\xc0(O}\xf3\x91>5\xc0,M\xefih\xbe4\xc0\x81}Q\x98\xed%4\xc0`A~\xb2{\x195\xc0\x97 \xce\xf1`\x845\xc0p\xad\xb1\x9aC\x865\xc0\xb1\x9f\x1c\x08\x8e\n8\xc0\xb5\xae\rG\xc0#5\xc0\x92\xc6V\xd3)\x028\xc0Hf\xaf\xdf\xadb5\xc0\xae,\xee0\x01\xf36\xc0\xef\xa4\x94\t\xce\xf04\xc0\xc5P\xfc\xd0\xfeS5\xc0\r\xe7\xdf\x97\xf9\xff5\xc0\x92\x7f\x8fI\x11\xd22\xc0\xae\xb0\xe4\\p\x1d7\xc0\xed2\xf0\x84\x16z5\xc0\x88\xe6\x11\xc2\x7f+6\xc0\xa9n\xd6V\xbc\x0e7\xc0\x87\r\x91\x07\xc9\x9c4\xc0\xf4\x08\xd2\x02\xa7\xef4\xc0\x16\x0e%W\x10\xa74\xc0g\xf5~\xba\xef\x7f6\xc0F\xe9v\x99A\xa05\xc0\x04\xeb\xe7<s07\xc0~&G\xcf\x1e\x8d5\xc0p\x8f\xbd$\x8a\xa81\xc0\xa1\x98\xfc\x0e \xd82\xc0\xe6n\x18\x17\x11p5\xc0\x1cXJ}\x89\x9a4\xc0\x86E\xc4\x1b[o4\xc0\x17\xe3\xd4\xac\xb3S5\xc0\xae,F\xb0\x8f\xe37\xc0\x1d\xfc$Y\x19\xb94\xc0\x8d/q\x11\x81\x865\xc0d\xe8\xb7oZs7\xc0F\x05\xe8\xb3\x83\x087\xc0\x82;\xbf\x89\xf5-6\xc0\xbe\x04\xaf\xd7"i3\xc0\xe8F:\xb9\x81\xfe7\xc0\x00\x7f~{\xce\xd67\xc0\xdb\xa2(\x9b\x10\x085\xc0\xcc\xc9\xa70\xaf\r5\xc0\xf2\xf3\x15\xb2=\xf54\xc0\xde\x9d\xb1\xef\xb5|7\xc0\nf\x12/\xd8\xc66\xc0\x88\x8fF\xe4\xb1\xe56\xc0\xa5\xb9T+VV5\xc0\x82\xef\xb6\x94\x15\xea.\xc0\xa8YI\xab\xda\x063\xc0\x12_q\xe0!\xf87\xc0\x8a%<4\xe6\xd03\xc0k\xcb<\xa8^a7\xc0DS\xba\x8e3\x8e5\xc0\x89\x87)+\xbe\x105\xc0\xfek&\x11\x06\xf56\xc0\xcc\xe9\xb3+Y\x0b5\xc0,\x1e\xa3\xd4\r\x8a3\xc0\x0f\x87\xad\xf8tm5\xc0\t\xe9\xb1\x01\x10\x057\xc0\xa6\x9dg!\xe6M5\xc0*\x9a\x87\xc7)\x105\xc0\x8b\x9b\x8c\xad\x91\xab3\xc0_T5\xeak\xfa4\xc0\xc3\xf4\xb0l\xafY4\xc0g\x17=\x06\xd8\x116\xc0\xd8\x9a@\xc3\x94\x1b6\xc0%,\x00\xd5\xc8k4\xc0\x11]\xc5\xdcz\xd27\xc0\xed\xa7\xc8.{\x9d4\xc0\xd2\x08s=\xb7\x8a3\xc0T\xb3\xc2\xc52\xc13\xc0N\xc515\xac\x0b3\xc0\xc0\xa3eA\xa8[7\xc0\x1b(_\xb4\xe7\x0b5\xc0\xe4M\x7f\x9cnJ8\xc0#u\x9fs\xe5;5\xc0l\xc7zH\x94D5\xc0\x88\xe5hG\x15\xa16\xc07{\xb4\x1d\x87~5\xc0mmd\xf8 \xd17\xc0\xb6\xc7\xa0\xb0\xf0\xf8.\xc0o\xef\xa5\xe4\x01Y5\xc0\xf0\xeeDP\x80\x035\xc0gS\x15\xcduX3\xc0\x10w\x85\xef\x88U7\xc0^\xa8\x00\xfc\x0bT6\xc0\xa4.rR0\t6\xc0\x9e\xd4\xf9\xea|93\xc0\x9dA^bb\xee7\xc0\xad\xe5\xa1e\x19E7\xc0\xe0\x19\x0e\xd7\xdf\xb34\xc0\x19=C\x03m`4\xc0\xecp\xefH\xd5\xd13\xc0w\xffn\x85fm4\xc0ro\x0c\xaaZ\xeb7\xc0\xdaf9_\xac\x156\xc0\x83\xc3\x18a_x4\xc0\xaes\x13\x14\n\x165\xc0\xc9u\x00V\xa0\x844\xc0*%\'%\xd2\x076\xc0\xe9`\xfa\x1d\xdbf6\xc0H\x1f\x85\x91mm7\xc0\x17K\x04\xae\xab\xe53\xc0Z\xdf\x86\xbe\xef\xe64\xc0\x90\xd7AS\x81\xeb3\xc07\x03\xf5#\x17\x054\xc0c\x9c\xc45\x15\xf17\xc0\xfdi\xed\x99\xf9\xe67\xc0\xe9J\x7f\x8cJ?7\xc0B_\x99\xdb\xf2\x0c6\xc0W\xa3I\xfe\tr3\xc0+\x02\xb1\xf7B\n4\xc0\xb8\x86\xc8\xb3\xcb\x144\xc0\xb5*\xf5\xa9\xd2\xb87\xc0B\xbaT=\x1a?5\xc0\x08Xdn\xb5A7\xc0\xed\x1dh\xd9|p5\xc0\xbb\xc6\xa6\x9e\x9bW2\xc0\xac\xeb"#~\xf77\xc0\x97\x81\xff\xa2[]7\xc0\xb1\xcb\xa6=\xe7R2\xc0Ri\x12\xcc\xf4\x9c3\xc0m\xf3\x0fY3\xa43\xc0+8\xa1\xfc\x97Y4\xc0\xb5.J\xa7j\x136\xc0\x89\taH\x10\xef5\xc0J\xf8\x91M\xf5,4\xc0\xc6\xdd\xe2\x94\x90&4\xc0\xb7!\xc9ta\xed7\xc0lN\xdf\xfb|\x0e4\xc0?\xe4\xc8\xbb\xfe\x164\xc0u,\xcc\x08\xc9V7\xc0B\x87\xdd\xc1\x01\x157\xc0\x14\x9ea#\xf6[7\xc0\xce\xffX\x06\xd5\xa93\xc0\x05%,\xaa\xf8\xfa5\xc0y\x02\xba\xa9\x7fk5\xc0q\xc7GuE[4\xc0\x8f\xbb\xbej@\xcf5\xc0\\\xa0g\xcc\x10\xe64\xc0\x97\xa8\xc6\xf4.\xe05\xc0)N\x91\xb7h\r5\xc0H\x08\xaaZ\xed#5\xc0\xc6\x13;G\xc8\xd17\xc0\x18\xd1P\'\x9ax5\xc0\n\xa0\xc4\xc8\xb4\xed5\xc0\xe4\xc0\x08 qy6\xc0p{\xda\xc9\xc8\xed1\xc0\xb7o"cQe3\xc0\xdd\x84\xaf\xe5\x17\xa54\xc0\xf1U\x95\x85N\xed4\xc0\x81\x19\xba\x13\xa635\xc0\t\xea\xc40\xbc\xc34\xc06\xc7\xf1/\x19\xe73\xc0=\xa6/\xebv\xc23\xc0\x10\xc8\xdb\xa0\x9fa6\xc0\xb2a\xfc\x89\xbb\x114\xc0 TF\xb2\xb0f5\xc0\x05:\x04\xecW]6\xc0}y\xb2\xd8\xe7;4\xc0\xe9\xef\x00\x04LU6\xc0\xc6\x18\x19\xf2\xfa*5\xc0EKj\xeb\x91\xfb3\xc0\xb5T!\x90:\xe84\xc0\xb9\xf8w\x06W,5\xc0&\xc1d\xb3/\x0b4\xc0|\xfc%V\x9e\xf13\xc0[\xe9\x83\nA\xbb4\xc0c\xc1\x153W\xb46\xc0&\xf8\x82\xf6\xea\x0b5\xc0M\x18\'1\x08\x074\xc0hr\xf1!\xc7v4\xc0.\r5\xa1\x10 5\xc0\x9ewLTi\x804\xc0\xf1\xad\x8c3_\x036\xc0p\x1c\xd2\x00\x0fi6\xc0\xf2\x96xf\x9f\x166\xc0Ey\x9e\xaeT\xfc3\xc0\xb3\xd2[\xf3M\xaf4\xc0U\x9d\x94\xc6\xe9\x126\xc0q\xf4\xe7K\x93\xa46\xc0\xd1\x8aAP&\x176\xc0\xca\xff\xfapt[6\xc0j\xe3P\xcf\xa7+6\xc0\x12\xbd\x05\x9bc\xba3\xc0\xec\x99Eh\xd9\xd93\xc0\x1d\x98B)Tl5\xc0KE\xa2)\x9f\x176\xc0\xc8\xa8\xa9\x8c|\xe84\xc0\xbc1\x16\x94\xf0\xc53\xc0\xca\xc26.\x99\x974\xc0\xf2t\xd8`\xce\xd84\xc0\xeb5\x81Iy\xeb3\xc0*`L5\xb703\xc0\x8e\xf1u\x01\xbfp7\xc0\xd2$^\xe8\xa1\xb34\xc0\xe3)&\xa95x7\xc0\xde\xcb\x15zQA6\xc0\x88\x1b\xe7(1\xd93\xc0\xb8\x14\xe1\\\x91\x0f3\xc0\xfd\xcb\xdf\xeb\xdeC4\xc0\xc1\xb0\xa6]\xa0T6\xc0\xc0\x9e{Gs\xec6\xc0F\x8fs8\xce\xa86\xc0x\xb9\xf1)\xa7\x1f3\xc0\xcbU\x88 C\xa26\xc0b\xdar\xab\x8d\xa44\xc0\x96\xc8\xa5(?\xbf3\xc0O\xabf\x99{\xf13\xc0\x8a\xbf\xd5s0\x044\xc0>\xa3\x8a\x88\xb8d7\xc0\x9a$\x81\x9e\xea\x933\xc0\xf8\xa1iu\xac96\xc0X\xd8\x0f\xe5\xe9/7\xc0\xac\x02"+\xc8v4\xc0\x99\x89\xff\xec?55\xc0*J&Z\x03\xff4\xc0\x18\xd2@\x8eb86\xc0\xa5De\xbc\x9bK6\xc0\x8d/G\xc3c06\xc0}\x97W\xe4\x18G6\xc0mC\xfeu0\xe66\xc0\x1dJ\xac\x92q\xa63\xc0\x88\xc2\xe3\xb1&\xe34\xc00#\xbf\xba\xe375\xc0\xe8d\x97\xc3\xb3\xe67\xc0-W`y\x9d,5\xc0\xc1\xfb\x1e8\x07W6\xc0\xe5<i.\xba\x017\xc0\xad2\xbc\xe3\x8a\x9c5\xc0\xb37\xe2{SL6\xc0`\xf2F\x1c\xf4\x976\xc0\xaf?\xf0\x03\xec>5\xc0\xfc\x8e\xd7\xd6\x8e\xa97\xc0\xe7\xf5\xea\x03\x9cy4\xc0\xbf\xc9\xa4\xc7\x08\x827\xc0\xe2\xf7\xc0\x90H;5\xc05\x81H\x02\x03\x974\xc0\x80\xa7h\xd6\xcd~7\xc0\xf0\xdb\xf3\xb8;\x9e7\xc0\xd0\xfe\xbf\xa2\xc3\x963\xc0mxa\xf1Z\x956\xc0\xfb\xdb\xc0\x9c@\xe75\xc0\xea\x1a\xb9\xa2F\x194\xc0X\xfb\xb4\xdajQ5\xc0\xd7\r\xb0\xd5\x87)5\xc0[\xfe\xc1<\xc7\xad3\xc0\xd3\xa1\xeav\x1e}7\xc0%11\xa76\'6\xc0\xb7|\t\x87\xe0\x904\xc0\xda\xf6\'\xea4\xb27\xc0!~E\xb4\xde\x897\xc0;K\xfc\x8f\xa554\xc0\x81JV9\x9b54\xc0\\@\x0b\xcc.<4\xc0\xb7\xd5\n\x84\xd4\x967\xc0m\xb7<\xa6\xfe\x9a3\xc0Z\xdc}$e\x143\xc09\xd1\xd6U(\x914\xc0\xec\xa0\x13\xad\xb9`7\xc0\xc2;1:\x8d05\xc0\x07\x93\xf7Q\xacx7\xc0s\x91\xf6\xe4@\xe86\xc0\x0e\xa3\xd0\xb0N\xfc3\xc0\xb7!?\x89\x96\x196\xc0A\x9a)\'\xebu7\xc0\x80\xad\x15\x85\x96\xbc4\xc0\x03\x84\xf6\x82\x1a34\xc0\x7fgK\xda\x02\xdd7\xc0\xe1\xa3#\xe0\x12U3\xc0\xf5\xcb\xfe\xc3\xa6\xec4\xc0I\xbc\x85\'\xd4\x954\xc0\x8d\xa9\xef\xe9b\x9b4\xc0\r~<\x12\x9e\xb46\xc0lBD\xffy\xba4\xc0\xc8r\xc2\xa7\x95{7\xc0\x9c\\\xc9\xc8\xd7\x804\xc0\xdeb\x0b\x00\x02\xfc1\xc0\xac\x1dP$-\x014\xc0\xb7\xf8U\xcfN\x193\xc0\xc8\xc9r\x19\xf3\xbd5\xc0\xc0M\xff\x87G\x1a2\xc0}XO\xd2\xf9\xe83\xc0P\xd0\x9a\xd1\xd5G5\xc0*Np\x8fi\x9b3\xc0H\xc6\xc6T\xc0\xab4\xc0\xe0L\'h\xc2\xf95\xc0\xf76\xa0\nv\xc15\xc0\x17\xb0A7\xb752\xc0\xe6\x9b\xcc\xa6l\xd25\xc05\x05\x91_\x1d\x9a7\xc0\t>t\x92\xa634\xc06\xb5]\xc6\xa6^4\xc0nt\xe9,z\x946\xc0\x13N\xf1\xec\x8f\x864\xc0\x0e\xde6\xf4\x1e\xb16\xc0~\xaa{\xb0\x1b\xf05\xc0\x92lV\xe5}\x8c7\xc0Q\xd5\xe3\xd9\x12_5\xc0&\xd0\x80\xd7\x90\xae4\xc0\xd0\xdd\xcfB\x9784\xc0\x9c\x0cw\xa4\xc1h7\xc0\xb8I\xfb\xe2\xee\xb96\xc0\x11\x0c\xf7WS87\xc0S\xc6\x8akw\xec5\xc0\xd86]\x94\x17a5\xc0z\x07\xe4\xff\xfaY7\xc0\xc2}\xca1\xc2\xcb3\xc0\x873`a\xa8\xfb7\xc0hy\xa8\xaa\xd2H7\xc0\xf8\xb0B\x9fb\x927\xc0\xa0\xd1\xccc\xd2\x186\xc0\x87\xba6\xb7\x86\xed5\xc0>\x9c\xa9\xa8\x8a\xb45\xc0\x86\x12\x0e2\xfbo3\xc0\xc3\xc3:3\xe7A5\xc0\x00\x8d;\x16>P7\xc0&\xc0v\x82[\x104\xc0$1hG\xa1\x036\xc0\xa9bj\xfa0i5\xc0sl4\xda\xe727\xc0\xa3(\xb75\xd3\xd96\xc0\xa8:\x0b-}\x964\xc0\xf3\xd0b\x1b\xa4R7\xc0\x00\xb7"\xb8\xa2d5\xc0\xb7\xb2\x80{\xe2i7\xc0\xd3b\x8d\xcdc\'6\xc0\xe0Q\x91>\xd0Q7\xc0YG[=\xfc\x1a6\xc0\x12\t\xa1\x10\xa9e4\xc0\x13\x1e\xa0\x13LL5\xc0\xba#\x18\xda`]5\xc0V\x9at\xa3\xa2I5\xc0\xff\x9d+$GR7\xc0\x81d\xe9NF\xf57\xc0u\xed#\x00\xff\x047\xc0\xce\x90S"MV6\xc0r\xa2(\x8c\x87\xb96\xc0\x8f]\xa9\xaf\x97\xe54\xc0\x147e\x8fU\xa67\xc0\x11q\xa8@\x01\xa36\xc0;\xb5\xe8\xd5\x9fV7\xc0\xc1^\xeb\x8ax\x946\xc0\xf9bK\xc8\xd8\x043\xc0\xc5\xfb\xecd\xdd\xee7\xc0\xf3/\x04Ml\x806\xc0Z\'\x96\xd5\xe5N5\xc0\xe6\xab"%fr7\xc0zp\xb0\x1a\xc4Z7\xc0\xa4\xfe2H\x9c\x037\xc0\x01i\xd7\xeb\xe8\xa85\xc0\x87~\xb9\x8ah/3\xc0\x0f\xdc\x81<v\xa75\xc0gupE!\x1e3\xc0\xbb!\x184\xe7\xae3\xc0\xe3{\xca\xae\xe8?5\xc0\x97\xbd\x995!J5\xc0\x14sU\x17\xb9\xdc6\xc0\x0eF\xfa\x97\xdb,3\xc0\xbb\xd7uG\xf4$3\xc0!6\x8eQ\xc0f3\xc0\xe4\x8b\x12\xaa\x90\xd13\xc0\xfc*D\xd3\x13\'5\xc0W\xa1\xab tD7\xc0\xa2\xfaM-\xba\xa05\xc0\xe3\xb4\x90\x94\xbf\xc66\xc0\x1e\xa2\x88V9\xda6\xc0X\xf6%\xd9\xf5\xf27\xc0-4p\xe7o\x8d6\xc0\x03\xfa!Q\xc3\x1c6\xc0f\'\xf7z|\xb05\xc0\x00\x1f\xe8\xf6\t\x9d3\xc0?"\x01*%\xba5\xc0\xca\xd4\xafP*b3\xc0\xf9\xf6\xf8h\xbc\xd04\xc0\xa4\xd1j\x0f\xda\xf14\xc0r\xfb\xd3$\x9b\xd35\xc0\x85/LN\xe6K4\xc0\xfag\xee\xad\xb5\x065\xc0`\xf0\xde\x8f\x9f\x1a4\xc0F\x8e\xcfW3\xc74\xc0\xee\xf4c\xbc\xebX7\xc0\xce\x8fh,%d6\xc0e\x0b\xc3\xb8\n;4\xc0\x97\x85\x1c\xdc\xed@8\xc0ez*~\x07\x016\xc0\xe0\x9b\x13\x0b\xf3\x008\xc0|Y\xac\xc6?\xca4\xc0|\x1b\xc4\xd1\xd3\x1e5\xc0\xb8\xed\x0b\n\xaa\xbb7\xc0z\x82\xaf\xbd\x12\xd04\xc0\xb7f\x18\x9cu\xcd4\xc0\x07\x02\xe0\xc9f24\xc0\xac/(\x9cok6\xc0&\x80\x03$\xc6\x025\xc0\xa2\x19\xbe\x8f\xb1\x915\xc0e9\xad}\x06\x056\xc0n\xe5\xde\xc8\xf9\x8a4\xc0\xdd\t\x02=\x7f\x075\xc0A,\xd7\x93t\xa76\xc0\xb8b|\xb8\x89=5\xc0OI\x8b\xb9%\xdd3\xc0\xcb^9\x87\xa4S4\xc0\x92t\xce+\x9ag6\xc0\x92=\xa5T\xc3\t5\xc0{\x14[\x90t\x036\xc0\xe1\xaf\x13$\xc7\x076\xc0\xf4#e\n+\xbe5\xc0\xe8R\xeb\xc6\t?5\xc0\xed>\x15\xe7\xe0D5\xc0<Z\x97\xfa\x8a\xaf6\xc0f\x81\xa3J\xfe\xcd7\xc0X\xdf\'\xfdS\x1a5\xc0D\x99v\xe9\xfd\x075\xc0z\xea\xd3\xa3I\x894\xc0\xc5G\\\xb9\x9e\xa67\xc0\xa6\x9e\xf3\xb0@\xb46\xc0\xeb\xad\x9d\xec\xf6\xac3\xc0\x91y\x9d\xb9s\xc13\xc0\x1f\xb2Bi\xd7\x174\xc0\xf2}\xdf\xe0\x9bJ7\xc0\xbb\xd30Y\x93 8\xc0L\xda\xc6\xf9\xf7[7\xc0\xcfQ\xfdb\xd836\xc0\xa8\xf2\xad\x8a\x87\xe04\xc0\xfd\xe1E\x11\xe8\xff7\xc0\xa1\xf5\xc2\xd2\xbaQ3\xc0\xdf\xc0\x93\x8a\xbe\xaa3\xc0e\x1c<\xbdaw7\xc0I\xcb64\xd3y5\xc0\xe8\xe2\x83\xda\xe1R3\xc0O\xd2"\x10o|5\xc0\x10d@\x13]\xc47\xc0kOT-\xdc\x038\xc0\xe60ZZ\x7f#6\xc0]2\xeeP\xbd\xd37\xc0!\xa0A\x0e\\z7\xc0\x9f\xbfwbmv7\xc0u\xaf\xfd\xe8\x9aR7\xc0\x0c\xf8\xbc\xd8\xb3)7\xc0,&\xfaV\x98|7\xc0\x14(\x16\xe6\x9er5\xc0\xe7\xa9\xc13\x8e\xbd7\xc0\xac&X\x81\xf2\xa97\xc0\x9f\x0f\xdf\xaf\x8ef7\xc0\xb6\xc7\x0cl\x0cv4\xc0\xdf\xa1iy\xb4\x046\xc0\x88\x03\xe9\t\x1f\t7\xc0\xfe\x95\xdf(\x12\x997\xc0>C^S\xa5\xc94\xc0@\x83\x00\xc2\xa6\xaf7\xc0\x11>?\xd1y\x887\xc07t\xdeE.j3\xc0_\xa7\x02\x86\xb0\x036\xc0\xc1M\xd4S7\xd97\xc0\xeb\x1d\x06\xa9\x8e\x1d7\xc0\xd2\xfc;\x803\xa27\xc01\xc7\x8b\xa5\xa9\x827\xc0v\xddvE\xa9\xc65\xc0KS\xfe\xa7\xa6N7\xc0\xde\xa0\x86\xefw$5\xc0\xbfqY\x0f\xc4\x0f5\xc0D\x17\xcf\x86\x80\xc23\xc0k/\xf7:\x96\x957\xc0\xb7!\xb4\xaf\x18\xe56\xc0\x98\x13iP+76\xc0\xbdh=h\x7f]6\xc06\xed\x7f\xf0J\x064\xc0\x8f\xd6\xd2XK_7\xc0h\xd0\x1b\xef\x1b\xc95\xc0P\x1b9\xd5\x93\xb65\xc0d\xc3\xaa\x06\xc2\x058\xc0\xcc{\xfb\x08a\x014\xc0\xa7;\xb7\xee_\x8a7\xc0W\x10\xa2&\r\xb57\xc0\xdd\x1c\xba\x08(]6\xc0),\'\xa3\xf2 7\xc0\xf5\xfb\x1a\x9az\xdb5\xc0\xc0\x805\xa1H\xbc5\xc0S]\x0e\xc8*\x853\xc0T\xbd\x18\xdf\x8685\xc0\x9ek*\x02\xc0.3\xc0n\x1af\x9a\xe1\x113\xc0QoZ\xef\x87#5\xc0\xb5|\x82=)\xac3\xc0\xca#^\x95\xae{4\xc0\xc25<\x815\xfb7\xc0l\x82\x04\xa5&\x9d7\xc0\x0fW\x97\xb9?\x9f7\xc0\xa7\xfa\x86,\xa1\x8c5\xc0.\xf2\x19\x9e\xfe\x987\xc0MFo\xf0\xab\x9f3\xc0\tR\x8e\x1f\x7f\x9f6\xc0\xbb\xae\x8c\xd4;\x896\xc0t\xc2\x0cq\x88\xff5\xc0L\xa5\x01\xac\xfb\xc55\xc0\xa8\x08 z\x97H5\xc0\x1bi\r\xb6\xd7\x1f5\xc0\xa8\xf8\xd4+-06\xc0d\x89\xb4J\xad$7\xc0y\xd2\x02\xd7\x9ct6\xc0\x02C\x88B\x81x6\xc0^\x16\x01\x07\x02\xea5\xc0\x01\x11\xcd\x99\xea*7\xc0\xf4\xbd+Sc?5\xc0 \xb1\x91\xab]15\xc0\xdb{\x1fo\xfe66\xc0fu\xa4\xd7!\xf04\xc0\x06na\x1c\x17\xcb5\xc0H\xe5O]f\x8f7\xc0quf\xa0\xf3\x957\xc0oU\xa1\xcfg\xba6\xc0\x94\x9ba\xfew07\xc0M\x8f\x95\xa7\x10)5\xc0\xe65\xdf\x93\xb9\xa06\xc0M\xa9\xc3\xc4\xa9q3\xc0ZM/\xca\t\x844\xc0Dy2(M\x025\xc0\x8fZ\xb5\xcae\x967\xc0\x83\xa1G\xf1\xff\x8c5\xc0\xe0\x00\x13\x0ca\x1b7\xc0\x07;\xbb\x19\x8a+3\xc0\xba\xfa\'S\xbe\x173\xc0,Rn\xbe$\x914\xc0(\xe5i\x06at3\xc0\x1b\xafR\xf0.\x065\xc0\x82\xb0\xe3S\xd6\xb26\xc0\xaf\x00\xde\xa9\xbf<8\xc0TJf\xf9\xb9\x8f7\xc0\xfb\n\t(\xc765\xc0\xeb\xae\xa7\xa7\x81\xf25\xc0\xb9e\x9dI\t\x8c4\xc0D.X}[\x995\xc0\x00\xd0\\A\x14\x9b6\xc0d8\xfc\x89\xda\x9d7\xc0\xdd@\\\xca\x0f\xf95\xc0\x82\xf8J\xdc\xb0\x8d7\xc0\x03\xab\xef\x1ch\x077\xc0\xe0$\xb8M\xd285\xc0\xd4D\xca\xf8\x1ez3\xc0\xd8\'1\x8e\xf8\xe84\xc0YS\xa9R\x0c\xfb5\xc0\x84:r\xba\\"6\xc0\x1a\xbe\xe8\x92\'\x157\xc0wP_\tvC5\xc0R\xeb\xf3]\xb9\x197\xc0\xa9\t\xd1\x7f\x1a\xa37\xc0\xae\xdb7\x1bC\\4\xc0\xf9\x0b\xb6\xefH?5\xc0H\xb8-\xd4\xb0E5\xc0P>)\x0e=F5\xc03ku\x98\xea\x147\xc0\xbe\x05\x85\x97\xd0\xd53\xc0\xad\xf4GzD\xd92\xc0\xf4h\xfd\x96k\xa65\xc0\xf3\xacm\xf6{\xa66\xc0iH\xf6\xad0\xba4\xc0g\xb8\x0c;\x87r4\xc0\xa0\xb0\x7f\x03\xa6\xdf5\xc0\xa2\xaf\xd7\xd8\x7f\xba2\xc0J{\x07%\xeb\x955\xc0I\xa22\xcf\xf7{5\xc0\xc4\xb4{\xa1b\xc64\xc0M>\\\xbe\x15\x82-\xc0O \xffD|\xd94\xc0\xbf\xf78\xcc\xceY7\xc0\xcc\xd7\xd4\x00\x82\x813\xc0\x0b\x8dN\xff\xc1\x974\xc0\x8e\x97fh"Y6\xc0\xb8\x10_\xca\ry1\xc0\x052\xe5CB33\xc0?\xc8Z\x83\xb3I3\xc0\xf4w:lv\x065\xc0\xe3NqO\xe0d5\xc0\xc4\xe2\x05\x07,\xe85\xc0F6\xb4TnR2\xc0\'@\xf8k\xf2\xe23\xc0\xd2\x9f\xda.h\x016\xc0\xe5j\x8d\'\x94\xef7\xc0\xbe\xa3\xcf^\xae\xd63\xc0\x1bV\xe8\xce\x86\xac3\xc0\x99t+{sC5\xc0\xae\xbbt\xda\xe3\xb46\xc0F\xb4\xaa\xf9%j3\xc0\x94\x90\xae\x96k\xe63\xc0\xa6\xa1\xff0V\x824\xc0\x9bJ\xc5\xff\xc5W2\xc0\xaf\x06\xb2\xe14\xac4\xc0\xf7\x9b\xf7\x01\x15<2\xc0\x8eZ\xfe\xa8\x13\r3\xc0\t\xdaFU\xf1\xae3\xc00\xd6G\x1d\xb8W1\xc0\xd0\x90\x04\xf4\xc316\xc0t0N\x8d\xdf:5\xc0\xfe\x81\xe4\xba\x95\xfb4\xc0\xd1Q\xa9\x1f\xc8>5\xc0\xf5E\xe5\x0b\xa6R3\xc0\x9a\xcb\x8ft=N6\xc0\x98_#\x1a\x83\x013\xc0\x0e\xa5\xed\xc9\xc0q4\xc0\xab\xba\xbb{oO5\xc0\xdb\xbc]\x8e\xa3\xbb5\xc0\xc2\xe9n.\x87K6\xc0n\xf2\xa8\xf1\xe9\x882\xc0\x0b\x91\xd4\x94\x95\xce4\xc0\x11:9\xa2q\xcd6\xc0(\xa7\x8d\x06B\xc14\xc0P}WW\xb9\xd87\xc0}q\xe2\xac\xedN4\xc0/\x91\xd3Zk\xd83\xc06\x0c\x1f\xd2\xfd#5\xc0\x80<jU+b5\xc0\x9f9\x85\xed\xfdO5\xc0\x98\xfb7\xd3\xe7\xf65\xc0\x97n\x8c\xc0\x9fe5\xc0^\xb2A\x07q\xa05\xc0\x02\x87\x1c|\xc0\\5\xc0\'\xed\xbe\x9cD\xdd1\xc0\xde\xae@4;\xa74\xc0\x82\xe7\xb2\x88\xd9\xf32\xc0B\x8e\x9f\xaa\x10\x955\xc0\xd6\x9a\xa2\xdfx\xac3\xc0\xc4\xf4nc\x93/2\xc05\xbd\xfd\xc8+\xe04\xc0\x82;\x0c~}r7\xc0\xe7bz\xd5\x0cm5\xc0\x1c\xadmI[\x845\xc0\x7fO\xfa\xd1\xae\x0b4\xc0\xe0#\xed\xa5\x97\xc12\xc0\xaf>N\xb0\xe0\xa63\xc0\x8do\xba\x9e\xab84\xc0R\x1a\x020\xc6a5\xc0\xc5\x9c\x8a?\x9e\xc74\xc0v\xecn\x0ev\x067\xc0G\xcd\xf8,W\xc93\xc0F\xabx\xf3\xec\x916\xc0\xe2\xfd\x12\x1a\xcc97\xc0\x93J\x19%\xf2.3\xc0\xa1Wz\xf5\xfa\xc36\xc0]\xff:\xaf\x97\xc35\xc0o\x85\xf1\xdbt65\xc0\x0fN\x87\x8a}c6\xc0\xf4\x81\xf2U.03\xc0D|\xc5G\x04b4\xc01\xfa\xc6-*\xa31\xc0g\xa0\xb5\x12ST6\xc0\x80\xb6\x90\xf0Pg7\xc0\x0f\xeca\x92\xf6\xb67\xc0\xee0\xeb\xe8\x1f\xa92\xc0G\xe2\x91\r\x15Y7\xc0&\x04j\x87\xc6\xc61\xc0Y\x9c\xe1\xbd\x0f\x0e5\xc0\xb3\x15\xe1~^\x1e5\xc0z\xdc1\x96\x13H5\xc0\x92\n\xc8\x9d\xa2\xb74\xc0c]-\xb0r\xdd5\xc00\x06VX\x01A8\xc0\x86q\xa6\xb4\x84\xe14\xc0\x14_\xcac\x08\x8c4\xc0n\r\x11"u@7\xc0\xfa\xf0\xd2\xf9k\xc47\xc0\x11\x11\x1dT\xfbe4\xc0\xe1l\x9eg1\x9e1\xc0\xb7\xce> a\x077\xc0\x8b\xaa\x149\x8a\xc77\xc0\xc7C&\x00\xb8\x956\xc0\x11\\\x8c\xac\x14>7\xc0\x01\x95\x9cg>\xaf6\xc0DJ\xa6\xed\x99\xaf3\xc0\xae\x86(Jv\x8e7\xc0\xf8\x81\'\xf0\x1a\xb86\xc0!\xeacGAl5\xc0T\x95\xd5r\x83\x0f7\xc0\xe1\xaf\xf9L\x1b\xdb7\xc0{\xed\xe8\x17V\xa44\xc0\x91^\xa3je\xed5\xc0_Q\xda\x05Rx5\xc0\xe9\r\xe2I\xcd+5\xc0\x9b\xb4L\xd1\xa9T2\xc0\xd7\xa8\x05\x81\x99A7\xc0rN\x1e\xba\xb9\xa03\xc0\x08r\xf7F\x11D5\xc0\xb9M-\xd0\xa6\x175\xc07\x9f@\xab\xe9\xd44\xc0\x81[\x1c\xf8\xa3*7\xc0xq\xc4\xd2\xde\xbf4\xc0k\xa1W\x80\xf1\x025\xc0v\xdbsY\x18\x1b/\xc0\x02^\xf6\x87EY7\xc0\xe443)\'<5\xc0\xb6\x9fh\xdaG\x914\xc0\xde\x84\xcf\xab\xdd\xc63\xc0\xf8\x8b\xacJ\x15\x974\xc0\x15\xd15\xc0\xb8\xbe4\xc0\x1e\xc55\xea\x18\xa24\xc0\xf3z\xff\xb3\x8996\xc0\x04~\xbc2Vl7\xc0\x05\x92\xe5Y\x8f\xc97\xc0\xe1\x92\xf0Q\x9777\xc0 \xab\xfc\xeffI5\xc0\x93wG\xf3;\xb64\xc0To\xce\r\xfdJ6\xc0\x132\xb8\xc7\xefq7\xc0IJ|<B,6\xc0Y\xb2+\x00\x8c\x1b3\xc0\x7ff\xcdT4@7\xc0\x07\x86\xb7\xf4\xd5M4\xc0gg\xa1\xa1^\xd73\xc0?\xbeE\xfa;s3\xc0<\xc5\xfe\xd7\xf2)4\xc0\xfbq\t\xa7\xee\x1a7\xc0S>b\xce\xa1\t5\xc0\x90\xaa\x93\xdb\xad\xde3\xc0\xa2I\x8dy\xd9A5\xc0>\xfc\xbb\xb4\x88\xd65\xc0\xc0:RP\x9b]6\xc0\xae\x8b]\x17\xdb\x027\xc0z\xb7\xf8(\x1523\xc0\xc5\r\xe0} -6\xc0\xe3\x9b\xcdkb\xb25\xc0Xb\x95\xa99\'5\xc0[x\xdcC\xa5\xa75\xc0\xa8\xab\x82\xe5W\x0c5\xc0\xfb*ah]\xf72\xc0i\x04\xde\xd8\xe0\xd93\xc0\xb0\xc6\x1a\xb7\xe5\xbb4\xc0\xce\xf0d&\x83U4\xc0-6\xa1\xaf\t=3\xc09D\xe2YN\x875\xc0\xd0\xd8:t\xca\x887\xc0\xb6\xa2\x86\x97\n\x125\xc0\xaf\x82\x039\xe5\xae4\xc0S\xa9\x9b\x1e\xd4\xf36\xc0f{\xe2\x8aD\xc07\xc0l.~\xd7\xf4\x8b2\xc0\\;\x05\x89\x9f\x864\xc0\xdf\xe1\x06\xa7\x08P3\xc0\xa8\xc5\xdd,\xf9\xfe3\xc0s\xd2<@?\xaf3\xc0\xda\xe8\xb06eO2\xc0@<_\xf9\x07\xc4.\xc0\x14Q\x01m\x01\x054\xc0[\x00]\xbbn\x832\xc0A\xeb.\x92\xa4\xa27\xc0\\uX\x85%\x843\xc0@N\x05\xbdD96\xc0\xcc\xf6G\xfb\xfce3\xc0c\xd2\xb8g\x1d\x996\xc0\xbc\xa5\xf3\x80C\xb36\xc0~\xe8\xeb\xbc\xe1:5\xc0\x91\xfb\xb35Y\xfc5\xc0\xc3\x05\xc7\xae\xd9Q4\xc0\xa8X\x87\x9f\xf2\xcd5\xc0\xf2\x03zf\xb4e7\xc0#\t\xa1\xa0\x90O-\xc0\xdcx\x9b\x8b\x99i3\xc0\xa3\xa7\xda\x8e#/-\xc0]\xf9\xd1\x8c\xab[6\xc0x\x00S\x9e#\x05/\xc0%!\x8e%\x9b\xcd7\xc0\x92\\\xff\x1cX\xfa6\xc0\xdb\xa6\xf8\x0e\xf5X4\xc0\xb4\xc1\xb4\x16\xb6/:\xc0\xe32/\xcb\x18M4\xc0#t\xf5\xb4\xe8\xfd5\xc0\x9b\xa087\xac\xd74\xc0SR\x0f$\xccU3\xc0\x19\xdf9\x95\xa3\x923\xc0\xc2R\x00\xa16\xfe4\xc0\x8c\xe3,\x9e([-\xc0\xcai\xa0\xa9\xbc\xf64\xc0\x050\xb0l\x0f\x05-\xc0\x05M\xad\xa1\x0f\x173\xc0\rEl\x03\xfd37\xc0\x86\xa0J\xb0\xf5\x0f5\xc0\xa1\xe4\x87\xd9F=6\xc0\x1fk-\x1f7d4\xc0\xa39\xa3\x91V\xee4\xc0\x84*\xdb\xdf\x1av5\xc0\xe2\x8b\xa7E\xb7\xa95\xc0\x0bH)\x95O\xc14\xc0\x90\xb5`\x86J\xd84\xc0\x15\xff\xa9\x84I22\xc0%\x84\x10\xc5\x88\xf17\xc0b\xf5\x1cD\x94\xa56\xc0\xd1\xcc"\'!]5\xc0]/S\xe7\x1a\xcd7\xc0#1{!\xb2\xa07\xc0\xb7m\xba\xa2\x83,8\xc0\t\xe3*z\xbcH5\xc0\xbe\x97=\xc9y\xe87\xc0\xd0\x8e\x80\'a\x055\xc0L6\\\xaa\xa0\xbf3\xc0\x7f&\xb7\x08rJ5\xc0\xbf\xdec0<{6\xc0\x9f\xa83,3\xd03\xc0\x0f.\x0fiq\xae5\xc08\xd0\xac\xcf\xffV6\xc0\xddS\xcb\x82p\xf24\xc0\xbd\xea\xe5\x9b\r\r3\xc0\x814X@o\xde4\xc0WM.\xdbZQ3\xc0`E\xa6\xd5z\x1b5\xc0\xbb\x88\xea\x19l\xcd3\xc0\xf7CrV\xa3\x956\xc0\x17\x9b6d\xa9\xe94\xc0\x01!\x1c\x97\x02\x0b5\xc0\xa8\x8a\x91d-\xe24\xc0\xfb\x1ez\xcc\xc8\xd52\xc0\xf5\x03P\x8d\xfe#3\xc0\xd4\x17o\xa9\xdaU3\xc0\xee\xf2Kt\x97\xd04\xc00\xb2\xb5Y\x12\xb25\xc0\xe1\x0e_N\x93\x075\xc0\x9d1t\xa8\xdd)3\xc0\xd3\xaa8\x95=\xdf7\xc0a\xe7 \xb7G\xe25\xc0\xe7\xdf\xb4\x06\x95\xdd6\xc0\xd4F0e\xd1\x0b6\xc0\xaa\xcf\xa9\xad\xc9f6\xc0s\x18g\xdbZ\xac4\xc0\xf5\xc6Q\xefZ\xf05\xc0\x14\xf1\x15\x7f\xa4U5\xc0\'\xcd\xd4y\x07\xdf4\xc0(v&\xe7\xab\x183\xc0k\x1f\xbf,\xd2\x995\xc06\xc91{\xfd83\xc0\x85\x8f%B\xe7r4\xc0\xd7}\x89\\\x14f4\xc0w7\xe5\x96\x0ba6\xc0\xf2\x98\x05o\xa4\x9d5\xc0Q\x01_\xc7\x18\xf94\xc06\xcc`\xed\x8503\xc0l\x1dH(\xeb\xab6\xc0\xfc\x88\xa5:\xae*5\xc0?\xf6\xc4\x06\x94\xe75\xc0`:\x0f-\xe9\xe25\xc02\xcc\xe0\xae\x19Y5\xc0y\xe7\xd6\xbep 8\xc0\xa4\xf4\x97r\xe5_5\xc0,.\xceOf\xed4\xc0=\x92\xb0\x9dc\xea6\xc0n\xafe\x14\xdb\xff5\xc0qD\xe2\xec\xf8\xac5\xc0\x1c\x7f\xb1\xf6\xc3R6\xc0\x19J\xfc\x93tG5\xc0\xfd\xd8\x81C\xe9\xe64\xc0\xaa\xd3\xef\x1d\x01\xb64\xc0\x8a\x80d?\xca\x123\xc0\xe7\x90\r\xcd\x95\xd74\xc0L\xafg\x07L\x8f5\xc0d3-C\xc2\x116\xc0\xe4\xca\xa0C\'\xcf3\xc0\xc8\xd5\xb2\x8d\x82G6\xc0\xc4$\xf8H\xa3\xef5\xc0\r\x87\xbeGb\x853\xc0{\x13\xf2\xba\x0e65\xc0\x12b\xf7\xcc*\x8a3\xc0\xb9\xa8o\xeb\xe5\xa65\xc0{\x17\xff\x17\xef\t6\xc0\xea\xd9\xbdH\xad\xf07\xc0\x8c\xd6\xba\x14\x8e\x7f5\xc0\xc4\xe2\x8e\x94\x9d\xa74\xc0xuP\x0e\xb345\xc0\x95\xa5\x9a\xcc\xe7\x953\xc0\xce\xabh\x8e\xe215\xc0\x1a\xcd\x16ubs3\xc0\xc8\x10\x9e\x05C\x923\xc0\xf4\\P\x8d\xe8\xbf4\xc0\'\x0fGJ\xeb\xa97\xc0\xa7\\b\xd5u\xa46\xc0\xde#x\x94&\x945\xc0\xecc\xf3\x94$$6\xc0\x92A\xa9\x94\xbf\xa65\xc0\xbf`J\xd7"\xe84\xc0\x92\xec/c\x93\x1d5\xc0ZQV\ru\x883\xc0h\x10\xe8\xc4\xed\xe14\xc0\xca\x1a\xa7\xcdWQ6\xc0IlV\x97\x1bB5\xc0\x89\x1d\x14F\xf0 6\xc0\xdaX\xca\xc4\xbe\xbb6\xc0d8{\xc2{\xa76\xc0V\x9a\x02\x02\x9895\xc0GEg\x18>\x911\xc09\xb1\xaf\xb27\xd44\xc0\x8c\x89\xde\x16J\x953\xc0RE\x1a\xfe\xea)3\xc0\xfeY\x91\xae\x1a)5\xc0&Z]\xb3\x8d\xa57\xc0\x00\x9d\x9c\xf4UY6\xc0\xa7\x99\xfd\x16s75\xc0\x9a\xb6\x06,\xf4\x896\xc0u\xf8\xc6w\xc3z6\xc0[S\xc4\xf3\x8d\xa46\xc0R\xc0\xd5Y\x19\xa77\xc0\x96\x8b\xa1\xc1\xa8\x196\xc0\xf4\xd4\xdb+\xed\x115\xc0~\xb2\x02\xa7\xa9\x0e5\xc0\xc1\x96\xdf+Is7\xc0\x87\x8d\xc1\x19\x06\xa14\xc0A\xb3\xc9A8\xf33\xc0\x9eu\\\xef\x8d\\5\xc0\xbe\xa1\xaf\x94a\xb93\xc0i+\xad\xc7\xb2h7\xc0Z\x96\xac\xa2\x9eD6\xc0C\x16\xb8\xed!73\xc0\xa6\xec\xef\x99\xbd\x165\xc0\x02\xec~\x9a\xab(5\xc0m\x11s\x8c\x91?5\xc0^\xc5D\x13\xcaI5\xc0\x9c@\n#\x83\x085\xc0n\xa6B\xd9\xc6W4\xc0I\xe5mnDk5\xc0\x03\x9a\x8e\xa68\xa64\xc0f0,\xee\x89`6\xc0\x90\x1fa\x91\xafc3\xc0\xa9\xf75U\x81%5\xc09\x12\xd3\xb8\x07\x182\xc0\x05\x90\x1a\x1a^\xe46\xc0\xf5z\xe0\xd0\xb9<5\xc0%q\xcc\xa6%c4\xc0R\xa7\xa0I\x8d}7\xc0\xd1\xf0\x05\xc3L\xc17\xc0\xc1\x16.n}(5\xc0\x1a(\xf4\xbf\x82\xe16\xc0\xf7\x01j\xf3WS8\xc0^bz\x0c\xd7J6\xc0!\x1f3\x8bkL6\xc0\x08\x00}t\x8007\xc0"\xd7F\xc5\x15\xb07\xc0\x12YJ\xe2t76\xc0\xe45\x88\x17!\x1a6\xc0\xc12"\\@i3\xc0\x11\xf1\x0b\x84\xd3~6\xc0\xde\t\xd6\x83-\x8b6\xc0\xbfk\x8d\xdc\x10.6\xc0-\x95\'F\x98\x936\xc0,\x9cmv\xf6\xc23\xc0L}\xae\xadD\xa67\xc0\xb0\xf6\x99\xe0)h6\xc0u\xc5\x16s\xf6v6\xc0\x02\x1d\xf99p^5\xc0`6\x838l\xc03\xc0\xb0c\xa5\xaaSN7\xc0 \xe5\xb8M\xb1Z5\xc0\xd0:T\x1d%\xfb5\xc0B\xddU/\xce\xe15\xc0\xa63i\xf1\xfc\x135\xc0\t\x1e\x1aV\x0315\xc0\x93Q%\x9f\xc0\x0e5\xc0\xc2\x8b\x18\x11!\x956\xc0%&\xa7V\xb7\xcc6\xc0\xca\xc8\xfd\x1cLE5\xc0C\x9b\xba\xdezY3\xc0\xb3\xc8Y\xbd\xe0/2\xc0\x11\xd5\x81\xc1\x9b\xa45\xc0-oc\xaf&=3\xc0\xd2\x17\x12\xef\xb9\xb27\xc0\x19<\xeb/@e4\xc0\x07GKuI\xdd5\xc0\xf5\\k\x1c`\xf97\xc0m\x7f\xb5{q\xd75\xc0r\xb2\x88\x1c\x19*5\xc0Ih*Y\xc9\x993\xc0\x18`\xed\xb0\xc4u3\xc0y}\x0c\xbb7B5\xc0\xd3k\xf1cJ\xa57\xc0\xfa\xf0\x93@\xf0\xcb7\xc0\xb4\xa2JY\xc3>5\xc0a\x83\x10|\xcc\x806\xc0\n@\x16\xc7G@4\xc0\x8bc\xf5\x90}]6\xc0a\xf1\xf3\x84\xf8h4\xc0}\xdc\x95\x1a\x95\xa36\xc0\x1b\xfc,\xa3\xaf\x1d5\xc0\x067F:\xde\x893\xc0\x14\xae\xea\x13k\xf97\xc0\xe6i\xe3M\x8d\x175\xc0c\xc9\x0f\x0fvd3\xc0&\r(M`!5\xc0\xcb\xee<\xccQ\xf14\xc0\xf0\r,2{\r4\xc0h&V\xfd6\xfd5\xc0\xc1P%\xba\x98)7\xc0\x10\xa4g\xdfye5\xc0\xe4\xc0\x95\xd2G\xbf4\xc0\x94\xcaS\n`\xee4\xc05\xc2\xff\xa8\xec\x8a5\xc0\xa42\xbf\xa3Z\xb76\xc0<qy^>\xae7\xc0\xb2\x82\xf7\x85\xed\x075\xc0\x93O\xaa\x05\x9a\x165\xc0\x80\xd7\xef[\x12\x006\xc0\x88\xd7\xb3c~\xb45\xc0\xe1\n!\xd5@B5\xc0\xb5\x17b\xa7\t\x845\xc0\xdaET\xd5\xb9\x0c6\xc0\xc2\xce\xdc_\xc4\xbc7\xc0\xb9\x10fC\xee\xb15\xc0\x85\tB\x88F\xfa4\xc0\xe2L\x83l\x8fZ3\xc0\x85.\x19\x9dy\xff5\xc0\xf2\xcdkcKx5\xc0\xe5l\x88B\x17X3\xc0A]j*d\t5\xc0\x16\xaf`\x08a85\xc0\xfc\x86\xcdi\xae\x043\xc0\xda\t\x128\x7fC3\xc0[\x9bx\xccK\xd33\xc0\x89\x99\xfc\xa4XQ4\xc0}\x9e67p\xc64\xc0\xcc.\xacY\x12\x008\xc0\x95p\xa6\x90\x10\xf34\xc0~\xa1\xc3\xc9Z\x055\xc0\xe1\xa5\x97l\x17\xdb2\xc0.\x94 \x9c,\xd64\xc0\xb4\x9a!d\xa0t6\xc0\xa9\xe28\x13\x8bu6\xc0}3\xe9\xbf\xb3\x8b6\xc0\x96\xcf\xee\x9b\xa4\x967\xc0\x9d\x00\xa4v\xa828\xc0\x81dP\x97%\xda7\xc02\xad\x9a\x8dqX3\xc0\xf8\xd6\x83\xcc5j6\xc0\xe7\xa4\xccI\x8e\x058\xc0.\x111\x99\xea\x803\xc0`Lpq\x9a\x926\xc0\xe2\xad{\xe3\x9b\x8e7\xc0b\x8fs,\x12\x967\xc0\xcc\x8dE\xb8\xe4\xce6\xc0\x82\xc6\x08K\x0855\xc0?dZ\xbf\xdfK8\xc0;\xac\x17?\x13\x8f3\xc0?\x91\x99\xeb\x81J3\xc0\xf3\xc4\x1dL\xd4\xea1\xc0\x9fp\xf2\x8bE:3\xc0\x1d#\x8b+\xed\xfa5\xc0\x05\xfd\xd51\xf7\xe92\xc0\x19yJ\xb3\xd8\x1e3\xc0\xe0\t\xa8+\x12J3\xc0\xbb\x8e\x07\x7fZ\x944\xc0=\x0e\x13\xa3\x97\x1c5\xc0\x05\x9b\xee\xa6\x9c\x0e5\xc0\xe3\x15\x8fy\xb1\xd56\xc0\xf4\xda\xc49+a3\xc0>H2\x13\x90+6\xc0?#4\x9a6\xbf4\xc0)\x8buA*\x1a4\xc0&\xcf\xdcv\xe4\xea3\xc0\xcc\xb0}\xaev\x128\xc0~I:Ts\x1e5\xc0e\xc04[\xefB3\xc0\xa0m5\x1ev\xf31\xc0\x99t\t\x8d\xaa*5\xc0\xe4\x91\x96B\x89S3\xc0\x1e\xf1\xf3\xdag\xe74\xc0\xc3\xa4\x91\xa4#q7\xc0K\x19\x1e\xde\xbam5\xc0+\x1b\x00\xa4\xbb\xfb4\xc0 \x89\xeb.\xc4\x028\xc0\xeda;*K\x835\xc0\xd7L\x1a\x16\xda*3\xc0\xda\xc0"\x1aN\x145\xc0V\x11\xab\xf56\x056\xc0\xb9\x95\x96\xfcPU3\xc0\r\xc3\xa0L\xeb\xd56\xc0N\xfb\x0f\x83\xe3\xc72\xc0\x97D\xf3\xbc\xafw8\xc0!w|X\xea\xb85\xc0b-\xccp\xf9\xcf4\xc0*a\x1d\x00\xb517\xc0\x0f\xbe9\x97\xef\x914\xc0\xf3\xf7\xa7i9-5\xc0\x88\x07\x03IA%5\xc0V\xa4\'\xc90:3\xc0\xfc\x87\xd3\xe8\x1d\xb84\xc0\xca\xb7b$\xa0V4\xc0\x01\xb1\x16\xab\x9b\xf64\xc0d\xb5L\r\x8c\x016\xc0\xda\x85\x96\xech\x106\xc0\xfb\xc3\xfe\x8e\x94\x035\xc0\x00g\x91\xe1\xeb\xff5\xc0\x82\xf9\xce\xba\x06|4\xc0\xf5I\xbf\x07L~3\xc0\xbdT\xbeoc\x1c5\xc0k;\xcf\xd6-+7\xc0\x9b\t\xba\x03S75\xc0%\xaa\x05\xff\x87g2\xc0\xa2G\xc5\x0e\xf1n3\xc0\xc1\xfc\xd7\xd6\xea~4\xc0\xc4D\xbb\x99\x89!7\xc0\xa7\xbb\xab!_\xf34\xc0\xc2\xba\x89\t\x8c\xf94\xc0D\xd5\xbf\x97=\xe44\xc0\x8en\xeb\x19\x80\x947\xc0K\xe0\xbbd\x04;7\xc01e\xa3\x01NR7\xc0\xcc\xa7\x05\xb1\x11\xf04\xc0g\xcb\x8e,\xdb\x107\xc0\xdf\x90HK\x02D6\xc0\xf7\x84\xc6{\xbc\xc14\xc0Ws\xec\xb0\x8f\x804\xc0\xce\x1f\xeb\xea\xd2\xba7\xc0\xa6l\xb3\xa7\n\x175\xc0I\xcb\xdb\xe6\xb6&7\xc0\xdc\x9b4\xfb\x96{4\xc0\xfa\xf1\xf9|\xcb\xec4\xc0;\xf6\xdf\x92o"5\xc0\x89i\x0f\xd2\xe9\x175\xc0\xf8M\xb1\xec\xe3\xc64\xc0^\x957\x04\xbf\xaa4\xc0\xdb\\\x96\xbc]a5\xc0\xce\xcd\x97\x0c&\x035\xc0\x06o\x1d\xa3\xeb{1\xc0(>\xdfX\x19>5\xc0\x99~\x87j\x98(7\xc0\x84\xa2\xc9`X+3\xc0@:\xba\xf2\xa1\xd21\xc0\x11g\xb2x>\xb57\xc0\x07\x13\xd0B$\xf97\xc0\x8f\xc5\x0e\\\x0c\x1c7\xc0\xc6Bq\\\x12*6\xc0\x85\tr\xb4\x9dH3\xc0\x14\t\xe4\xd9\x05\xe74\xc0\xe6%\x9f\x8b\xe8_4\xc0\xa9\xe4\xc3,\x81\x0f7\xc08gV\xa4V\xd44\xc0\x0fK\x8du\x83j4\xc0y\x11:x\x8dR5\xc0L{}$\x10i3\xc0\xcc\x10\xe3\xc4\xbe\xfd4\xc0`%T\xaf\xdc"5\xc0C\x198oA\xd03\xc0\xb3x\xf3\xe8m+3\xc0\x0c\x91\xda\xfa\x95\x962\xc0}jy\xa8\xf4\xad4\xc0\xefbr39\xf04\xc0\xd3\x08\x88$\xf1b4\xc0gN\xf1\xb3E\x035\xc0E\xe8o\x0c\x18]5\xc0\xb0\xe7\xbf\xb9Y\xe64\xc0B\xd43\xc0Ab4\xc0\xc5\xbdb\x1bI56\xc0\xaf\xf6\xafQs\xe54\xc0\xe9=m\x147\x9a2\xc0\xc4\xffq\x0eL45\xc0q\xdb\x08\r\xc4Z7\xc0\xf6\xce\xb8\xeaF\xcd6\xc0\'\xc0\xbdy\xd5j4\xc0\x966[)Qg4\xc0\x88Q\xe34\x85Q6\xc0\x86w\xec\x83I\xf6.\xc0}\x8bC|IC4\xc0x\xca\xadHA\xed4\xc0\x04\xe3"\xce\xc2w5\xc0\n\xb2\xdd\xad\xedp5\xc0\x17\x83\x82\xce\x8bO5\xc0\xde\xb4\xaf\x1f\x0f\xb57\xc0kY\xb9\xb3\t\xed7\xc0k\xe7\x18O\xdd\x085\xc0\x9d\xba\x93b^\x805\xc0]/\xd8j{W7\xc0V\xa1\xff\xcf\xe2-5\xc0\xb1\xec\x07\\EC7\xc0\xcd=0rH/6\xc08\xa7\xbc+\xa1m7\xc0\xc7\x91\xbe+m?5\xc0*x\x14\\\x1aE3\xc0\x07\xdf\xaei\xd7\x0c8\xc0\x13\xb0s\xffk\xeb7\xc0\xb5\xee\xcb\xef\xd3\xf16\xc0F]\xafy\x04\xfe6\xc0\xacg\x971\x90S7\xc0!\x08a\x9c\xa6\x9f7\xc0"\xa8{\xaa\xd5\xa01\xc0\x7f\x0b\xab\xc1\x01 5\xc0\xa3Cc\x1e\xac\xb03\xc0\x94\xac\xf1\xc9\xc795\xc0\x15\x14{\x8fG\x115\xc0\xd5\x10d:\x86\xfd4\xc0\x85\xc4o\xd0\xf3\xf55\xc0\x0eH,/\xef_5\xc0\xd9>\xef\x84\x12\x028\xc0\xb7\x84\x06\xd1\xce+4\xc0\xa4p\x82zW96\xc0W\xd8\x88\xff\xb9\xc03\xc0 w02\xe6\xe44\xc0a\x81\xa7-:W5\xc0\xae\xc2U\xa7Y\xd24\xc0\x997\xc1)7\x855\xc0\xd4\x89U\xd6\xec\x177\xc0h"\x88\xa4i\x133\xc0A \x02\x93*\xe67\xc0\xfa\xdf\xe5\xba<e2\xc0\xb1\xfa\xcdCF\xfb4\xc0\x89\x1f\xc6\xbb\x91\xc67\xc0\xc1\x87\xac\x91\x00\xa71\xc0\x90o\x9f\xe3$v7\xc0\xaf@C\xea\xe435\xc0\x08\xcc\x1b\x8a\xabA5\xc0\xa0O\x84TW\xd97\xc0c\xb3O\xde\\\xbf4\xc0\t \x04\x83\xc0\xf67\xc0\x07\xe7+U\x92_7\xc0\x95\xd8>\xc2\xa5\xa33\xc0\x13OR\x8d\x08R5\xc0\x8eY+B,\x822\xc0\xa9\xd0\xb6T\xb7\xe17\xc0w\xb0j\xcf\x8a\x887\xc0\x12\xc2<\xa7\xb4\xd57\xc0\xe0\xc0\xe1\xe3\x1d\x085\xc0\xb4\xccgtz\xfc4\xc0\x14\xb5J\xdf\x07O4\xc0s\xa0\xd4k"\xe74\xc0M\xcbv\xec\xbd\x957\xc02\x9c\x1d\xba\xdd\x105\xc0\xce\xc2\xaa\x1eX\xdb4\xc0R\x0es\xedq\xbd4\xc0B\'\xc2\xb1W?7\xc0\xf0\xf4\xe0D\xcc\xc84\xc0\x80\x97Su\x99\x913\xc0R\x08=\x82\xf5\xdb6\xc0\xb3\x19}\'\x92\xdb4\xc0\xd8\x0f\x8e\xaa\x1c\xca/\xc0\x8f\xcd\x9c\xe8r\xed7\xc0\x95\xb6\xb3\xcf\xc6\'5\xc07c\xa0\xfbj\x015\xc0H\xba{\x99E]6\xc0vTSG\'\x997\xc0\x0e\xce\x9f\xd8\x91\x015\xc0D\xfa0\xc4cE5\xc0\xb31\xe9\xb75\xec4\xc0-\xe1\xf1\xec\x0f\n7\xc05\xd6+#\xc4(5\xc0\x87\xc3Q\rn\xea4\xc0H*=\xf7\xdc\x8f4\xc0TX\x9f2|\xaf6\xc0%\x07\x9b\r\xbd\xd45\xc0D\x98\x17\x10\xb1D5\xc0\x05C\x1e\xc5;)5\xc0\xdcN1\xb0\x9fS7\xc0\xae\x1a\x11\xe6`\xa06\xc0,\xdd\x08\xc2L\x997\xc0S\xd1\xb1\xc6\x85\xf55\xc0d\x84\xe3\x12\xd8\xa14\xc0\x01j.s\xb0\x1f5\xc0g\x93]\x10/\xc36\xc0\r\xd9As\xc3\xb54\xc0z\xec\xb2:\xceI7\xc0\xf9)|\xfa\xc2\xf55\xc0\x93\xc771D\xf36\xc0\x19c\xe9\x83\x8aE7\xc0\x81\xb8*\x8cF\x9d6\xc0\xd6<\xfb\xf2\x1b\xeb5\xc0e\x8b\xfa\x9a\x02\xed5\xc0^v\x03\x80\x02\xde4\xc0>\x88\xb2h\xceX7\xc0\x10\x91\x8f\x12\x10\xbc5\xc08\x03\xf2^\xfb\xf57\xc0\x08\xabO\xc4\xaa\x156\xc0O\xb5\x8b\x9b\xb7\xd23\xc0{$\xfe\x93\x9bR7\xc06<!\xa7~\x936\xc0\xbe=\x91_gA7\xc0`\x9c\x93\xee\xaa\xf95\xc0\xcb\xa1\xbe\xacj\x1f5\xc0\xdf\x82\xc9T\xad\xd77\xc0\x1e\x08\xb5\xc0\t\x995\xc0\x81B\x87\x9f-\xe24\xc0\xf5L5t"\x844\xc06\x9fQ\xe0\x0e\x1b4\xc0k\xa9r\xad\xd2\xc03\xc0\xf0\xdb7=\xa3`6\xc0\xaa\x8a\x9a\xd5\xdb\xbb4\xc0\xbe\xa3\x1b`\x98\x884\xc0f!\x06\x1a\xbf/6\xc0\x9b\xe8\xf6\xbc\xa9\xff5\xc0\x12\xde\xe2\xb8*:4\xc0\xee\xb7\xb77\x1ba2\xc0x\xfau\xff\x04\xdb4\xc0\xb3\x85\x97\x86\'\x038\xc0Ov\xdd@\x90\r6\xc0\x1f\xf01\xc8\xa8\x864\xc0\x95\xaa\xb2\xb7\\\xff4\xc0!`/\xf0\xc7\xba4\xc0\xf2\xee_\xeeN\t4\xc0\xf61~l\xca\xc13\xc0\xaf=\x94\xa7k\xf17\xc0\xe9\xfe\xbbm=\x0b3\xc0\xa0\x10u\x9c\xa4#5\xc0\\)Z\xdf\xd5\r5\xc0\xad\xd0\x98\xc8\xde\xb54\xc0\x9c\x1dg\xdfW\xad4\xc0*g-\xd5\xdf\x026\xc0\xed\xf9\xabu}\x155\xc0\x06\xbfs\xa7\xa5\xd32\xc0\xd1\x04\xdc\x91\x19\xe34\xc0\xa6\xdc\x0f\x90\x19\x947\xc0\xdbe\x8c\x1d\x12\xef4\xc0\x92\xcb\x9c\xb8\x9c\xe36\xc0,7\x83mP\xfe7\xc0\xe5\x96OK3d2\xc0\x81\x1a2.\x9a,6\xc0T\xa8\xb7bG\x195\xc0\xd6\xfd\x00\xd7u\xf57\xc0\xaf\x0f+[\xa2\x125\xc0\xba\x83\xdd2\x9b\xd83\xc0\xcf\xed\xa9,\xc1o5\xc0Z\xe7\\\xe3*\xf84\xc0\x04sh\xdb\xd8\xea3\xc0\xd94v\x93\x8f\xf34\xc0_\x8azy\x9a\xfb7\xc0l\x7f\xa3\x00\xa9\x015\xc0\xbbh\x02\xd1\x01\xea4\xc0c\xa0\xceT\xf3\xcb4\xc0A\xfc\x9d#\xd3\xee4\xc0\xe4\x10\xeb\xbd\xf8\xb93\xc0zE\x95\x06r\x995\xc0X6\xd7b\xaa\xd93\xc0\xeb=\xd6HJ\xae7\xc0t9u\x8a6\x0c5\xc0\xde\xe8\x1aS\xa6\\5\xc0\xd4(\x93\xf2PI6\xc0\x0f\xe6\xee5\xc4\x976\xc0\xb2\xe0\xa4\x0bl\xe75\xc0\xbe\xc5\x13%9\xa54\xc0=\x84\xb2y\xdc\x017\xc0\xf2+s\xe99{6\xc0\x18k\x1f]\xcc\xd34\xc0\xaa\xf1\xab\xd3$?5\xc0\xe5L>\xd5\xf9\xa47\xc0\xe9\xbb)\x91\x85\xbf4\xc0j\x94I\x1a2\xee4\xc0bL\t\xe9f\x9e7\xc0\xfe f\xed\\\xc74\xc0\x9b\x87e]\xbeU2\xc0\x9b\xd1\xf2G\xf4x6\xc0J\'\xb8|t\x957\xc0\xa9\xd5r\xda^\xcf6\xc0\xe6O\xaa\x1c`\xb74\xc0\xda\x1dX#c\x8b4\xc0\xb3o\x1c\xe2\xfb\xbc5\xc0a\x06\xa4\xf11\x0b5\xc0\x18.\x07T\xf8\x8d5\xc0S\x8a\xe3j\xe2\xbb4\xc0\x86:A\xb3\x87{6\xc0\xe9\x9b\xa1\x130r6\xc0b\x8b\x1a#7\x977\xc0\x08M\xa6\'"X3\xc0a\xd3\x89\xce\x8f\xdb7\xc0@n\xb36\x9c\xe14\xc0A\xbes\xeb,y4\xc0\xb2\r\x89\xbe\xb9l4\xc0\xe5\xb7b\xf9\x04\xa76\xc0!\x88IN\x9dY5\xc0y\xe9\xed\xa4\xd5\x144\xc03\xb3<\xf3\xdck6\xc0\xd3\xed\x8fk\x87\x8d5\xc0\xc9\xf9\xaa\x9bZa4\xc0;\x06Z\x10\r\xaa7\xc0L\xba\xa9\xf9L\xa57\xc0\x8b\xceqe-\x9e7\xc0\xe9\xed\x95\x0c\xd6\x944\xc0\xa0K\x1b\xa8\xea\xb66\xc0;\xc7g\xc8\xe4\x0e5\xc0\xcf\xf5\x83b/\x867\xc0%d\xd2\r\x90\xc57\xc0b+\x17\x1b\xe3\xb64\xc0\xea\x81A\xac+44\xc0A\xe4\x90)\xc6f3\xc0\xc0\x86%\xd8/c2\xc0\xd5\x0e\x01\x87\x99\xcd5\xc0\x1d\x9c\xa1\xe9\x1ff5\xc0Mt\xf7\x8bZ\xb17\xc0\xa6I\xeb\xa0T\x886\xc0\xab\x8c\xa8\x9c\xdf\xa84\xc0[;?\x9fo\x865\xc0\x10\xed\x1b\x112\xb57\xc0LxX\xc8Ce2\xc0m\xa8(\x8e\xc0\xeb1\xc0\x1e{\xc1\xb5\xbf=4\xc0b\x8d~w\xdeg6\xc0s?q\x1b\xad\xcd4\xc0\xdf\xa1\xc5\rk\x837\xc0\x83\xdf|\xfa\x92\xb74\xc0\xafQ\xf7\xa2]\x957\xc0=Q;,!\x873\xc0&\xfe\x96N\xde#5\xc0\xaa\rh\xd5\xbf\xe37\xc0\xda\xfam\xc9f\xcb2\xc0\x8e\xa8h\x96\xa1\xbb4\xc06pbU\xc225\xc0\xa7U$cMS5\xc0\xf5\xe2\x89&\x03\x104\xc0u\xd3l3\x18E4\xc0y\xf4\x19\xda\xdd\x896\xc0\xa0\xf7\x0bL\xa6\xcc7\xc0&eK\x9fN\x1b5\xc0F\xba\x07\xd1\xba\x186\xc0\xafU\xc4\xcf:M3\xc0\'8H\xf2O\xb85\xc0Z>7\xd5\x11\x074\xc0\xae.\x9a\xdc\xc7\x063\xc0,r\xa2$\x82v7\xc0QOA\xad{\x994\xc0\x9f\x8de\x91\x1a\xe95\xc0\x94\xdd)H\x15>5\xc0\xa6yo\xf6\x96-5\xc0^\xed\x8bc\xccy4\xc0\xa3\xa2\xfb\x15\\f4\xc0m\xc5\x81\x96\xa6\xa43\xc0\x9f\xf6k\xb9hr7\xc0\xed\xb02\x8b\xb3w7\xc0RUz\xcc-\xe82\xc0\x16\xd2i\xc6\xc6\\5\xc0|\xb0\xda\xc0\xd9\x114\xc0\x18>&k<\xe84\xc0\x1e:\xd9.\xfb\xaa6\xc0\xd8M\xca\xe7\x94d7\xc0\xe2\xbc\xc6s\x96e4\xc0`zu_\xcc\xce3\xc0M\xd2c\xb7\x9cL3\xc0O\x19\x84m\x0c\xc34\xc0\x0f\x87\xfd\x84|\xad4\xc0\xefSCQ\x03\x934\xc0/Cto\rI4\xc0\x14Bqy[\xd07\xc0\x13\x95\xdf\x93\xd4-7\xc0\xfc0\x92\xd9_\xf75\xc0\xa2\xd9b1\xd0\x0c5\xc0\xf1\x99\xb9\rfM5\xc0<\xe9K\x87]\x984\xc0\xf2\x93\x9c^\x92\xb06\xc00\xf0@,\x19\xdb3\xc0p\xc2(\xf8&&6\xc0W\xcf\xe7\x15\xba\x9a4\xc0sa@\xd3Y\x8c6\xc0I\xae\xa7\x16\xbe&7\xc0y!fw\xc6\x8c3\xc0vAW\x8fLf3\xc0\x89Dr)\xa9\xd23\xc0\xc9Z\xeed\xc2/5\xc0\x96\xdaw\x9b\xb8;5\xc0\xe3\x93ZH\x1f\x083\xc0\x83\xd8\xe1|>\x0c7\xc0>a\xe6\x1a\xd5\x936\xc0\xeaE\xab5\x9bz4\xc0Q\x9aI\xf6\xd4\x7f7\xc0\xf8G\xf4D\xe8S7\xc0\x19\x02\xac\xf8[\xbf6\xc0D\xe2\xe4-l/6\xc0\xb5\xd5 \xf3\xa184\xc0\xc3\x90\xaeq\x8d\xaf6\xc0\xbfI\xb1\xf49O6\xc0\xb0\xd6a:\x0f\xce6\xc0\x1e6\xa7\x14\xc9P4\xc0\xb3^\xf5\x17\x81\n5\xc0i]\x8a}\xf3\xc52\xc0\xc1\xc8\xb0J{\xbd4\xc0\xd8\xbdb\xe8F54\xc0\xb2\x1e\xe9\xd7\xcb\x196\xc0\xb3\xa68\x81mD3\xc0\xd4\xf0\xd3\xe8x\x0f6\xc0\x16c\xabX|04\xc0\xb2>\x94,\x8dD5\xc0\xb5\xa2\xc2P\xe787\xc0\xf4\x1d2d\\[3\xc05\x1c\x18s\x14*7\xc0nx\xa3\xc8\x7f\xe24\xc0\xb9\r/ \x92\x8c4\xc0\xe2\x1e\xfd\xaaF\xfb4\xc0\x8d\xf9\xa5\x83vA7\xc0Y\xd5\xa6?\x18b4\xc0\x90K\xcaq\xf3L6\xc01N\xa8\xcc\xcb\x883\xc0"\xdc\xfa\xcf\xcb\x913\xc0\x91b\x96FT"7\xc0|3\x10\xb1I_4\xc0\xa6\xef\x85\xf4\x1b[6\xc01f\xedW\x16V6\xc0\xdb\x14/\x1b?\xe06\xc0\xd6\x91\x12\x1d8d5\xc0\xdf{\x19AJ\xdc5\xc0N\xe6\x04.j\x955\xc0s\xf7\x90\xb9c\xc34\xc0\xb4\xba\xd5?e\xfa5\xc0\xc0\xe3K4\x1c\xbb6\xc0\x1es-\r&P5\xc0\x81|\xc1u\xd4,7\xc0\xab\xa3\'xt,3\xc0V\x80\xc5h\x0f\xc84\xc0\xae\x05\xea\xdf\x8eg4\xc0.\xb8\x83\x83\xff\xfd1\xc0A\x97?\xf9\x9b\xcc3\xc0\xb5\x98\xc6_GC1\xc0\xc7\xdb\x0f\xa0\xb0\xd56\xc0\xc6\x08)<\x95Q6\xc0 \xad\x93\xf2>83\xc09\xebr\xd8\x8d65\xc0)\xd3\xbf\xc0\x8d56\xc0\xbe\x11s\xee,*5\xc0\r\xa3\x89\xd7@\xce7\xc0z\x90\xea\xd6\x92\xc44\xc0?\x87\xf6G\x9903\xc0E\xa5x\x05\xca"7\xc0\r\xe4o\x14\xee\xd86\xc0"#\x87M-\xd12\xc0j\x07$\xa7\xc5\xec3\xc06\xd8\xaa\x06\xb8Q5\xc0\xb1<\x95\xcdC\xcd5\xc0\xac+\xdav\xf0\x103\xc0Zc_TGM7\xc0\xf5\x15:\xa06x5\xc0{\xca\x859\x9c\x043\xc0}\x89w\xdfJ\x914\xc0\t\x9b\xd6\xa3\x8d\x028\xc0\xb9\x91A\x9cR\xf75\xc06\xb3\xd7\x9f\xfe\x0b7\xc0\x98\xbd\xcf[\x16\xcc3\xc0\xe1\n\xe2\x92)J5\xc0,\xe4\x1b6\xa7\xc54\xc0\xc0%3\xba\xc0\xa25\xc0\x12\xa2Rg[\xfb5\xc0\xa3\x16g8\xf9\xaf5\xc0(j\x85\xa7T\xe05\xc0{De\x19\x8f\x007\xc0\xb2\x96\xb8Ei\x0e7\xc0\xbc\xc6\xeaj\x94Q4\xc0\x15\x1f\x04E\x90\x036\xc0\xb9\xfe\xddIz\xbf5\xc0\x0cw\xd0\xbd\xad\xac7\xc0\xa6T\x0f\xef\xe3g7\xc0KF\xa8\xd8\x82\x024\xc0\xe4B\xb9\x19\x13=6\xc0\x92\x8e\x97\x8c\xb0\xde7\xc0n\x89\xb4\xfc>\xc93\xc01t\xfe\ni\xcd7\xc0eg\xf2{>\xc84\xc0\x1d9\x84\xe4\x08\xe74\xc0\xc4\xb4h=%M4\xc0b\xdc\xcbm;\x9f6\xc0\x91W\xea\x92\xd6\xd93\xc0\x91g$\xcb\xb6~5\xc0\xfc\xd0\x86\x8a\x8ed7\xc0q\x14\xb5\xc3\xd8\xdf5\xc0\xd7\xcb\x191\xa3Q6\xc0\xa1\xf0\xeb\x0b\xf2#6\xc06\x0e\xc9v\x15\xf73\xc0\xac\n\x14\xc7\xf5x4\xc0\x92\xba\xfej\xb2F5\xc0\x06\x98\x8d\'yb4\xc0\xc8\x02\xf7!p\x894\xc0\x8c\xdc\x86l\x0c\xbb4\xc0\xeei1\x95\xe6\t5\xc0\x93\xab\xeawe*5\xc0\xb6-\xfa\x82\x0e\x8b5\xc0\x126<\x03\x8bN8\xc0\x1a\xcd\xcf1\xe5\x835\xc0\x82\xdfC\xd1qi7\xc0\xc7\xd9\xd5\xbd\xcc\xda3\xc0\xb6\xd8\x83\xfaa\xc24\xc0\xa5xK7nQ7\xc0\xd1\xf4\'P\xb3\x845\xc0\xcd\xec\xd5\xf3\xe6?6\xc0\xec\xa2N\x94\x85Q4\xc0\x98\x14YP\x19I3\xc0V\x98A\x8c8\xd84\xc0X\xfa\xc1I\xe0\xde4\xc0N\x10\xbbM\x95-8\xc0J\t\x1cpH:5\xc0\xfb)(\xe1\x8d\xa25\xc0\x96}Xm\xb8]6\xc0[\x17\x01a\x17x5\xc02\xa3\xacL\x86\x856\xc0\x07zQ\x96\xaa\xcc5\xc0r\xba\xc2X\x89\xea6\xc0F\xdb\x9ea\x16\xe26\xc0d\x1d\x03I\xcc\xf24\xc0a\\@q\xc0q5\xc0Y\xf4\xb4\xba\xeb\x813\xc0\x84\x92T\xdbFR6\xc0AaT\xe2\x85\'5\xc0q_QNQ\xb85\xc0\xa1?-{E\xed6\xc0\\\xfc\x08\xf1ac6\xc0\xe0+W\xbcS\x197\xc0\x9aO\x13\x07\x1f\xbc4\xc05\xad\x9d\x11I\t7\xc0u\x98\xadP\x90\xc27\xc0\x17\x94G\xea\xa2\xa24\xc0d#\xf3v\x10\x088\xc0\x9a\x87W\xf4,\x865\xc0\x1b\xcc\xca\xeezO4\xc0cOQ\x9d\x15\xb67\xc0\x1f\x9d\xb7\xf0\xd2\xab7\xc0\xb4\xb2\x1a\x1b=\x812\xc0\xdbF\x02\x83A\x9e6\xc0z\xcc:.\xab\x897\xc0?b\x07\xd1^\x7f7\xc0\xfd\xfb\xc5\xe0\x19;4\xc0\xc9\xd6\xf6\x92\xc0_6\xc0/\xcc\xd1;\xc4&5\xc0z\xf9\x1b\x9a\xeaM6\xc0\xc2\xf8\xc8\x1b\xd1\x8b5\xc0Xh\xf4\x14\xb3\x075\xc0\xa5\xbd\x82\x8c\x07\xf43\xc0\x98;\xad\xfc\x8e\xab5\xc0\xde}\xb2\x81>\x994\xc0\xaa\x9dI\x84\xc4\xaf7\xc0\xe5*(\x94\xb0\x8d7\xc0\xb1\xc3\xc2\xdc\x06\xf05\xc0\xdbs\x05\x10<q3\xc0\x96]\xcfH\xd2\xd53\xc0\x1b\xc3F\x18k-5\xc0\x96\x04Z\xae\x8b\x0b6\xc0\xf68\xcf\xd3\x97\xf75\xc0\xc7\xea\x95\xf8\x13\\6\xc0\x83\xd3\xecqQ\x927\xc0\x18\xd99\x9f\x86C4\xc0\x84f\xc83\xecY2\xc0b\xda\x9d\x1cz95\xc0;\xf5\x92\xd7\xc5X5\xc0FK\x97 ~\x1b5\xc0\x8b`\x84?\x7fz7\xc0\x85\xd18\x08\x89y6\xc0\xd8\x06\x80/\xe6\xd66\xc0\x8b\x1c&\xd5l\xd03\xc0}o\x15\xc4\xec\xd84\xc0Np\xa0\'\x91\x9b7\xc0\xa6\x0c\xc4\xb8}\'6\xc0j\x08e\xb7\r\xcd7\xc0\xfd\xc20\x96S\x1c8\xc0\xec\x83?\x12\x91\xfd3\xc0`\xd8\xbfC\x99\xc07\xc0\xff\xd9N=-\x0c5\xc0\xad%HJP\x0e7\xc0$\x90^|\xab_5\xc0&\x82\xbe\xda@\xc47\xc0\xe5]k\x13,(4\xc0\x1a\xaa\x8b\xc1\x98\x886\xc0\x9fYAX \x155\xc0\xc1\x07\x87\xb4\xf0o4\xc0\x9d"\xc5\x9a1 4\xc028?\xe6\x00\x866\xc0\xc1\x89\x92Mbi2\xc0~\xdag\x8f\x15\xa85\xc0\xc9\xfa\x02W\x1f?4\xc0P\r\x80p\xda\t4\xc0\xb5\x10\xf5>;\xc86\xc0\xf7\xe7\x83\xdd3 6\xc0`\xba)\xf6\xc8S7\xc0\x1c\xcc\x1c\xa0\x10\xac6\xc0\x08N\xdc\n4\xd74\xc0\xb0\x88m#(W5\xc0\x04ii\x9c*,4\xc0\x83\xe9A\x9d\x07\x897\xc0s\xe8\xa1\xb6\x8f\xbb5\xc0}<K\xfa\xf2\x075\xc0\x98\x99US\x0855\xc0/\x8f\xbds\x88\xdc3\xc0\xe5\r\x1e[*O5\xc0\x12\'\xac\x1d\x94\xe84\xc0+*\xf9u\x92\xe07\xc0\xe1\x0f`*\x7f\x035\xc0T#\'\xf0k\xa85\xc0\xfa\x9a\x83,\xa0\xaf6\xc0,\x1fX\x9c\xba|4\xc0\x8an\xb7\xe5A\x035\xc0\xf1\x9a"m\x8db5\xc0a\xd4<[4k4\xc0\x17\xf3A\x97h\xec5\xc0\x05\\8\xb6p\x154\xc0#%\x9eC\xe7]4\xc0\x1d9\xb2\xb10G5\xc0\x85\x16\x0e\xd5\xc9\x966\xc0\x9b\x00\x02z\xe5\x9b6\xc0z\xce\xbf\xd3\xb1\xd26\xc0Rr\x96g{\xf54\xc0|\xe9\x1a\xb0\x7fy5\xc0H\xf9\x18\xe8/85\xc0\xd1;\xfc\x97\x93r5\xc0\x03\xae\xc3\xb0S\xb54\xc0\xeb\xa2\xf6\xadW\xcb7\xc0\x94\x8e\x99\xb9\xd0x3\xc0\xb9\x80d\xd6\xa2a2\xc0\xc7I\xef7.\xe94\xc0\x88,\x8c\x1f\xaeN6\xc0\xe8\xfc\x8d$wN8\xc0Fqf\x0e\x9b\xfc5\xc0\x0c\xca\xf7\x19\xc0\xe07\xc0"a$\r\xd4\x118\xc0\xbe\xdez\x85\xcc\xc97\xc0\xff\xc32.zk4\xc0Wt\x9a)\xbc\xa94\xc0\x0f\xe4 \xafYz2\xc0m\xb46R$56\xc0\t\xb3\xf4\xe4\x98d6\xc0\x02;\nT@i6\xc0@\xd5\x89\x89R+5\xc0\x87\xee\x9066 4\xc0|P\xfe\x80l\n6\xc0\x17\'!`\x00\xbd4\xc0\xfd\x99G\x85\xa6[4\xc0\nY\th\xcdA5\xc0\xb5\xb8\xafq\xd8\x156\xc0n8\xce\xf0\xf0\xce7\xc0t\xb6\xae\xb1\xf6\xb47\xc0\xef\xbc\x19\x1aZ\xa34\xc0\x9fV\xee\xd9`Q6\xc0\xca\xdby\xb6\xa3-3\xc0&Yq\xfc]\xee4\xc0pY\xa8\xcd\xa2\xe77\xc0\xd4/Z\xa8r)5\xc0\x0bG\x0by\xdb\xbf2\xc0x\x9cax\xa0\x824\xc0\xe0\x84\xf4t:\x8e4\xc0\xec\xd7\x96:\xbb\xce4\xc052\xe0\xe4\xa8\xd66\xc0H\xec\xb4Wc\x0c5\xc0<\xe0\x7f\xe8\x81\xe07\xc0\xf0\xa8\x99\x96rZ6\xc0uMU\x9d\xad\xd24\xc0,\xc0\xd3\x8d\x9d\xaf6\xc0\xd3\xfc\xaf"\xf0?4\xc0n\x94\xd5\xf8ri5\xc0)\x87,\xc2$|5\xc0\xc0\x91\x8e\xf8gP3\xc0\xf9!)v\xbb\xbf5\xc0v\xe6\xbe\x83\xd0\x803\xc0\x0b\xcc\xb5\x9d\xeb^4\xc0qC\xd0V\x8605\xc0>\xc6\xab):H5\xc0nd\xe0\x1a[\xc13\xc0\xd55\xc6\xa3Fr3\xc0h!z7}\x9a4\xc0Iz\xb4\xec\x05\xf43\xc0\xa1\x02\xf1j\xeez3\xc0\x0c\x85\x87\xeb\x12V3\xc0oW\x8d]\xff_5\xc0U\x92\x14k\xd0*3\xc0\xc9\x10\x16\xc3\xbe\xae4\xc0V\xfe\xff\xfe\x0e\xc44\xc0\xc3\xcf\x93KT+5\xc0\xddn3 \xb7\xa37\xc0bC!\x86|N5\xc04o\x9d\xd0!\xd83\xc0^\xac \xbc=<8\xc0\xa3:\xcd\xa2e\x8e7\xc0\x8d\x128\xfe?\xb96\xc0\x16\xb9|\xa4U\xb14\xc02E\xd5\xdc=\xaf4\xc0\x9c+0\xa5x95\xc0\xd0\xdd\xc6&P,3\xc0\xbfF\xde\xdf\xb1\xa21\xc0\xd0\xca\xd7\xa8\x0b\xdc5\xc08ol7%\x807\xc0Qf\x02\x08\x05\xa85\xc0\x17\xa2\xf6Lr_4\xc0C]\x9a\xd2\xb5\xc46\xc0\xfa#6\xd2\xfb[3\xc0\xf2\x08\x12A\xa4\xa16\xc0\xaf\n1\xef)\xca5\xc08\xf48\xdd\x8b23\xc0\x19O\x06\xaeF\x074\xc0\xc9\x8d\xdc\xc1O\x004\xc0\x80\xb97@\xd3\xeb6\xc0\xb2:k\x9c\x80\x985\xc0\x9d\x08\xee\xb2Fl5\xc0\xd3\xa8\x88\x04\xe2 8\xc0\x19\xf0\xd3\x95*\x987\xc0\xael\xf2\xd1\xb5\x923\xc0\xcdvJ6\x9e\xa53\xc0\x1em\xd6\xf5E\xbc4\xc0\x7fG\xdb\x17T\x906\xc0\xed"/\x87Z\x834\xc0Q\xa7\xff\x12\xf6/9\xc0\xbd\xc7P\x08;\x8c3\xc0Z\\\xd0\xa6\xdc\xbc5\xc0+,/\x8d\xdf\xc23\xc0B\xbb\xbb\xad"\xbf7\xc0\xe3\xbd\xe5y\x9f\xbf7\xc0\xcf\x90\xbf;\xc8B5\xc0\x80\xd2\xa2v)\xf55\xc0iW\xc7>\x17c5\xc0\xbe|\rr\xd6\x076\xc0{\xc3\xbc\xb4\xf0\x895\xc0\xfa\x0c^\xdf\xef\xd44\xc0\xeb?\xa3\x9d8\xf26\xc0\xe4\x1f\xdaX\xe2M4\xc0~[\xce\xdc\x1b\x166\xc0\'s\xcd\x99\xbb\x137\xc0\xef\xdfBi\xc7\xdd7\xc0d\xdc\x9bf s5\xc0L\x01\xb3\xe5X\x863\xc0\xda8\x93y\x11\x8b5\xc0\x12\xc3\rZ\x06\x9e7\xc0H \x93\x97i&4\xc0\xc8\xb6\x1eIl\x9e1\xc0\xb4\\\x03\xb5q\x8f5\xc0x\xcb\xd2\xae\xd0p4\xc0F\xea;\xea\xb1g5\xc0\x9c\xfd\x84\xa1[\xb04\xc0\xc2\xbb\x82\xb2a\x042\xc0\xbb.\xa4\x0b*\x971\xc0\x00\xa8\x81\x913c5\xc0@A]7\xeb\xf45\xc0\x08\xb9\xb0\x8fE\x816\xc0k)\x03"dw3\xc04\xa6t\x93k\xe66\xc0s\xb4\xe0\x8aw67\xc0\xb7\x1b\x8c\xe4\xd6?5\xc08\x9e\x05?\xee\xf67\xc0\x19>\x81)N\xe73\xc0\xd9\xf3"\xceU\x9a4\xc0\x8bEYz\xc0\xac7\xc0\x96\x80\x89\x05:T3\xc0K\x86\xfeT\xf3&3\xc0\xcb\xc7\xd8\xe5\x8e\xb64\xc0\x1b\x8b\xf9#\xfd\xe34\xc0\xd4\x82\xe0*\x05\x037\xc0\x85\xf6\x84\x1e\x14z3\xc0\xdab\xbaw\x8e\xbe6\xc0\xf56\xa0\xa8\x85\x916\xc0\xb6~MQ\x8ep6\xc0.\xddd\xb9\xa3\xb37\xc0\xe4\xd4\xbcQK\xec5\xc0L\x0c\xb60\x17`7\xc0\xd0\xcf\x80\x98\xe0\x044\xc0\xddn\x0f\xf8+17\xc00\x17\xe9\xa4\xc6i3\xc0\xb7\x18uzY\xc54\xc0\x8e\x81\xf0?\x90\xac7\xc0\xc7w\xcax\xc7.7\xc0*\x1b?\xf8\xf8q5\xc0\xcb>\x14l\xcf\xaa7\xc0e)R\x96\x86\x0c4\xc0\xac\xf6\x8e\xa7\xc4\x9d2\xc0Yv\xb6\x87\xec\xf36\xc0\x94J\xcatle4\xc0e\xe9\x8e\xaf\x8c\xbd3\xc0*p\xe1\x14\xbb\xfc3\xc0\xc3I=C\xc9/8\xc0\xa6m\x7f\x0c|\x1b6\xc0\xae\x87\x93l\x89\x912\xc0\x8b\x1d&\xac\xd5w3\xc0\xc2\x87\xe4\xf6D-5\xc0\xb7\x8cBi"V3\xc0)\xfeg\x10R?5\xc09\x96\x01\x015d2\xc0(x\xcf\x18\x86\x165\xc0V\x95t\xe5\x8e\xdc7\xc0\x06v\xd6\xe0\x11\xf54\xc0d\x07V\xcd\xca\x97/\xc0\x9aM\xd0f)\xa15\xc0\xb8\n\xfa\xfa\x9b\xf57\xc0\xe8\x04T\xd8\x82\xac6\xc0{\xf8\xad\x01\x97b5\xc0D\x91\xc9\x88\x0e\xeb3\xc0b\xab\xdd\x1bH\xd64\xc0*U\x89\xe5\xbcC5\xc0\xca\xb5L\xa8\xec[5\xc0\x175\x83]\xbc\n3\xc0k\x89\xe9g{U7\xc0\xbb*\xc6\x98\x12,5\xc0A*\xcd\xc7\x99%6\xc0\xccz\x8e\xa1\xe8\xb05\xc0&"?\xce\xd2\xf22\xc0F\xbd\xac|\xce\xf36\xc0\x08[\xb6\x803\x044\xc0~z\x81$\xa8i5\xc0\xecUm\x92C\xb82\xc0\xf9\x89\xdab\xac\xc23\xc0\x89\xee \xd3|\xba4\xc0\xda\x0e\xf6:\xba\xb44\xc0\'\x13v\x15\xc4\xa01\xc0\xc1\x94_Fp\xae4\xc0=1x3\x8b\xa34\xc0xl9p\x01\xd27\xc0\xb4\x08\xd4 \x8dI3\xc0\xed\x80tI1A6\xc0K+\x0c@\x9f\x145\xc0\xbf\x1f\x1d.4\xba7\xc0(\x9a\x06u\xdb\x843\xc0\xf2\xccZ\n\xce\xc71\xc0\xb8[\xf51\xdd\xb66\xc0\xc1\xdd\\\xfb\xe045\xc0\x99\xa4(\x8c\x85\xeb6\xc0\t\xe4\xe1;\xbf\xa62\xc0\x11\x0cvJ\xa8\xc14\xc0ss\x1cE\x15\x8a2\xc0\xca\x10$\xd0!\'4\xc0\xc5v\x8b\xf4>\xe14\xc0\x19>\x9c\xf4\xf4Y4\xc0\xbc\x82G\xc2\xad\xe24\xc0QR\x8c\x1b\xcf\xe06\xc0\x91\x01\xfat\xaa\xea6\xc0{\x12\xb8P\x7f\xc14\xc0\x9b\x06b\xa75(3\xc0(\xe7-\xa6\x96\x9a1\xc0\xe9`D\x87n\x12-\xc0h\x16\xf3\xd8s\xb36\xc0y#;!\xc5\xf15\xc0\t\x11}\xbe\xea\x1b2\xc0\xfe4\xd3\xf8\xf4\xa02\xc0Be\x05D\x91T4\xc0O\xdc\xba\xb6\x0ep5\xc0=\x15\xc6)\x0f\x194\xc0\xf3\x9b\x8c\xa7,A5\xc0\xb9B\xf9m\x11`5\xc0\x0f\xb6\xd3\x00\x7f\x9a6\xc0\x11n\x15\x13B\xc46\xc0\xd3l\xa1\x90\xb6\xd25\xc0\x94\r\xcdo\x1as5\xc0O>p6>\x8b6\xc0^\xd1Iz*\xb77\xc0^\xc4\xfeb\xff\xe67\xc0\xa0;v\xa3\xe9\xc47\xc0\xb5\xcd\x17\x80\xfaO5\xc0\x19\x0e8\x1e\xf6&3\xc0\x87x\xff\x95\xe9/5\xc0\xd8\x7f\xa0\xe4\x9e\xca4\xc0\xdek\xb9!\xc9\xe96\xc0\xf8\x1d:%\xdc\x845\xc0\xd6!\xc9\xc6I\xfd5\xc0\xd4\x9a\xff8\x15\x8e7\xc0?8\xf5\xf46\xcb6\xc07\xfeK\x85\x1bn7\xc0\xfa!O\xae\xbe\xa96\xc0C\x9a\x832\x94\x8f4\xc0\xd1J\x00\xbbDj6\xc0\xe1\x91\x9c\xab\xca86\xc0\x8b\x1a\x97S6\xc12\xc0\x07.\xb0\xe2\xd3\xf86\xc0\xb5\'\x07\x90*V7\xc0\xe2 \x07\xd7\xe6z4\xc01\xcb\xf6^6\xa84\xc0\xd5T\xcf\x17C\xad3\xc0`\xaa\xda\xed4#5\xc0*7i\xb4\x94\x812\xc0\x07\x96\xc9%\x01\xa17\xc0[\xa5\xae(\x99_4\xc0gv\xee=\x1c\n5\xc0*Wy\r8\xd73\xc0\xb9\x7f\xeakL\xc44\xc0%\xe0\xe0\x16\xfc\x9d3\xc0\x83\xd9\xf4q\xe7>7\xc0\x1eZ.\x98\xd2\x9b3\xc0\xcd]+\xafL54\xc0\x1b\xd6\x99\t\x1aT5\xc0|\xf9\xb2\xa87.6\xc0\x86\x97\x18\xdb\x9ed3\xc0Y\xa8\x83x\xb5\xb46\xc0\xe2)\x9fum\x802\xc0\x18e\xf6\xce\xe7\xf73\xc0\x99\xadw\xc6\xc453\xc0\x9b\xe7L\x87\x15T6\xc0\x95\xaf\x17^\xa2\x864\xc0B0\xecud\x8c4\xc0$\x9e\'M\xe9\x935\xc0.\xcfS\xf9)j4\xc0c\xa1G\xcd\x05\xb55\xc0g\xf0\x99\xd3$\xc71\xc0{H\x17\xe5\xd2\x084\xc0\x91}\xa4\xb3Eu6\xc0\x99x\xe7\xbe&\xcc5\xc0\xa3\x05\xec-\\&4\xc0\xcdG\xb3\x9c\x1e\xe34\xc0\x8d\x16,m\x15\xc95\xc0?\xc2\xb6\x7f\x9c16\xc0G}\x16\x161\xe66\xc0|\x11\xb6<A=5\xc0q>\r\x90\xcb\xc94\xc0-\xf4\xed\x9f\xabm3\xc0CF\xef\x06C64\xc0\xb2\xa1HR\xe1K3\xc0O\xce\xd8\x1bA&8\xc0\xf8|\xdc(\x03\xa64\xc0L\x0b\x1e#\xf1\xde6\xc0\xf9j/\'\x97\\5\xc0J%\x98\xc8sO4\xc0Q\xdf\xb0\x11$\xa14\xc0\x1e\x9d\xe5\xd8\x9b\xe24\xc0\xb3\x883\x933\xe66\xc0bM4t\xcb\xa44\xc0\xefV[\x1dW\x023\xc0\xb4\xd8d\xac\x97l6\xc0\\\x86\x8e\xc2ek7\xc0T\xd1\xc1\x8e\xc0H6\xc0vQ%P\xa8\xc87\xc0Z\x8d\xfa`\xc5 5\xc0\xa4C\xbf\x80\x00@7\xc0\x9c\xe2\xf7\x96\x8f\x0b6\xc02Z\xfbF;\x167\xc0\xd1\x92PP^T4\xc0\x86G:=\xc5\xec4\xc0\\\x9a\x0f\xe7\x08\xd84\xc0/\x80\x0e\x1b\xcf\xe93\xc0b/\xb27>\x9a4\xc0\x88O\x8b\xa0Ws6\xc06\xfe\xd6H\xaa\xce4\xc0\x90e\xdbt6\x983\xc0\xb7\x96\x87_C&5\xc01\x1cTv\x18\xdb4\xc0\xf3Wa\xf9\x19\x055\xc0\x8f\xf8\xd1\xb9qh5\xc0\xc5j\xec\xf5\x1e\x006\xc0\xa4\xc9\xf9\xbb$\xa21\xc0\xec\x17+V\xb6m7\xc0\x18\x9e\xc8\xfe\x1585\xc09<\xff\x1e\xb5\x0f5\xc0h\x0b\xba\x1d\x90Y6\xc0\x1f\'_\x81\x16$5\xc0\xd3\xc8\xc3L\x8b\xa14\xc0\xe7M\xd7@6L7\xc0\xf67\x9fO\t*2\xc0\xcc\x88[\x9f\xca\xa54\xc0\xf5\xce$\\]L6\xc0\xb1\xe4NP;q4\xc0\x90ZR\xf5\xedd7\xc0\xea\x9e\x05&"\n6\xc0\x12\x1cl\xc8\xdf97\xc0\x8c\xa9\xf0\x12\xd2B6\xc0@E\x01\x8b\xce\x8f4\xc09!\xb2\x99C{3\xc0?\x98\x96zN\xb54\xc0\x85\xf5G\xae\xc1\x0f4\xc0&\x0f\x14\xe8\xd0V4\xc0\xd7\xb9Q2}\x8f5\xc0\x84a\xa7\xa9\xd1\xdc7\xc0%\x0b\x97F\xb7\xa96\xc0p\t\xbei\xf8\x106\xc0Jk\x05\x13\x1a,5\xc0@:\xc1\xdc\r\x9a4\xc0\x7f\x95\xd7V\x98\xf14\xc0A\x8d\x8ebV\x7f5\xc0\r3\xca\xa0\xf5\xac4\xc0K\x88+4\xa2\x147\xc0\xb0\x9eIW\xb8[6\xc0Q\xe1V\nV\x1e5\xc0\x9d\xdc>\x04\xc3\x0e6\xc0\xec^\xf1u597\xc0\xc5\xaap\x9fJ\x8d4\xc0p*\xb7\xf9\xb1K6\xc0\x19\xf7\x1d\x92yW7\xc0\xc7\xc4\x0eh\'\xc57\xc0\x9c\xb6\xf6\x1b\xd6\xa72\xc0\x00\x11\x93\x13 G7\xc09\xf2\x7f\xf0\xdd\xf44\xc0\xdd\x8c-6\xd9_5\xc0S:\x81\x8e8\xc64\xc0\x87#x\xab\xcd\xb71\xc08Fb)\xa1\xa44\xc0\x9e\x11}\x84\xa2\xb36\xc0\xbd-<\x13\x18\x1d5\xc0\xe9V\x1f\x8f1\x8c5\xc0\x13\xcd\xc6:\xc1\x9b5\xc0\xb3\x10P\xb0}\x025\xc0F\xde\xe2\x06\xf1V5\xc0jd\x82\x9be\xfb5\xc0/\xd0/\x92B\xa54\xc0D\xa2\x15)i+8\xc0\x9a1\xec\x93\xf2\xb26\xc0\x05\xbd\x01\xe9)\xfb2\xc0t\xccV\xdf\x94\x1a3\xc0\xd2\x89\xaei\xc7\xfb1\xc0k\x05^-Ln6\xc0\x1bY\x158\xa7\xf54\xc0B\xa5\xce\x00d\xab4\xc0Y\xe1E#\x95E3\xc0\x90?9\x84\xe1l5\xc0BO2i\xeew1\xc0 \x8c\x9c\xc4\xf0\x8b5\xc0\x93N\x97\xcd\x01\x055\xc0\x05\xe7\xe3\xaf\xbeU3\xc0fr\x13\xd6\x92\xcd3\xc0\xf2v\xdcI\xb9\x127\xc0#\xb3\xa7XWa3\xc0q\\$/I"3\xc0\x17\x8c\xa9J\xbaM8\xc0K\xfdj\xa4g\xe54\xc0\x89\xa8\xf4n\xc9?4\xc0\x19X\xd0\xae\x98\xe45\xc0\x99\xba\rS\x1dI6\xc0\xf3\x98 0M/3\xc0\xeeg\xf16\xc0E4\xc0ts\xb0\xdfXI6\xc0D\xad\x1d\x99\x13B5\xc0\x06\x170uy\xd75\xc0\xaf\xc3l\xf3\xe9\xd74\xc0\xd9wHG"M3\xc0\xa9k\xb1.i!3\xc0\x0cc\x7f\x9c\xdd\xf56\xc0\x8dp\xc8\xc3e;8\xc0j\xe3t\x85}v6\xc0\xa0\x83\xe3\xff\xa483\xc0)\no\x9b\x16\xe86\xc0\xdf!~J\x03\xde5\xc0\xa44|\xa7D95\xc0\x80\xda\x98<\xf3\x9a4\xc0\x93\xe1\x04\x0e:D5\xc0\xc5\x0c\xa2\xbe\xb4\xdb6\xc0\xff\xff\x1e\xc4f\x9c4\xc0\xfd\x11\xe5\x9f\x90\xb54\xc0\\7|3\x8bO5\xc0d\x9f\x007nU5\xc0\xd3\x02Iiqe4\xc0\xddV\x02\xa9M\xe83\xc0\xfc\x90E\xb1$\x846\xc0\xd2\xf9\xfeZ\x10\xf23\xc0\xa41L"\x8cR5\xc0\xe8\x8e\xed3\x9d25\xc0|\xfe\x80E\xca.4\xc0\xc9w\xe9\xbe\xa2Y4\xc0k\x87+\xe5\xa5%5\xc0f\x04j\xe8\x81\x1c5\xc0{\xc3\xab\xd0\xa1\xfa6\xc0\x94\xdd\x872\x0c\xf24\xc0_f\xbf\rO\x8b5\xc0\xc6x\x8f\xcc\x92\x075\xc0\x15\xecg\xa1\xcb-3\xc0a\xa7[\x1e\xd7\xf32\xc0w\x13p\n\xdc\xb35\xc0\xdc\xb7\xe4V\xbd\x9b5\xc0\x80\x01\xeb<\xb1$6\xc0t\xc1\x8d\x97\x9cw4\xc0H}*\x9dj\xb23\xc0\xbfT\xb6\xcfR\x033\xc0\xac\x13}\xffo\xdd4\xc0b\xde\xe5\x8a\xfe\r4\xc0\xffz\xcf\x9b0\'3\xc0\x85\xff\x96\xc4,\x9f5\xc0@\xe5\x89Zv\xec4\xc0j\x0f\xf6\xd4\xc4\xbe6\xc0\xe5\xfe8\x9f\x95\x0c2\xc0\xbf{.\xc2\xc9\x8c5\xc0\x0f\xfd\xcd\xdch\x133\xc0\xbe\xad\xf9\x98!\x9c4\xc0\x04\xfb\xe1^1u6\xc0\xda\xfen![\xad5\xc0F*f\x98gz5\xc0\x87Wj\xba\xb6\x053\xc0\x94O\xdfG\xbf\xe74\xc0\xf8%\xc3+\x18\x876\xc0\xde\xf5\xaa\x8co\x825\xc0,\xcc\xe6NB=5\xc0\x17\x05\x80o2\x945\xc0\xcd\x03N\x05M\x8a6\xc0t\xf5n4kF6\xc0\xde\x031U3\xed5\xc0\x86b^S&\xcf7\xc0\x94\xc2\x11M\x08\xc94\xc0\x9c\x12\x11|\xe9,6\xc0\xe1\xa0\x85\xbb\x94\x028\xc07/\x90S\xf3\x866\xc0\xef:\x83\xe7\x03\x995\xc0\x01\xd4\xf59\xe3\xae4\xc0\xcd\x86\x1f\x19Y\xdb4\xc0[ <\x88i\x964\xc0\xe4\x89\xc6\x89;\xe72\xc07\x88\x8fD#J4\xc0\x99q\xbc\x1a\xd4y6\xc0\x95\x82\x1f\x86\xff\x835\xc0dSN\x1dn$7\xc0\xbd\xc5)C=N7\xc0\x92\x9a\xafx\x13\x0b2\xc0\x82\xe8c\xa9\x80)3\xc0\x08KKL\x0f\x1f3\xc0\xd7\x0b\x90\xa5\xccW6\xc0\x102\xc5\x0c\xb8\x994\xc0\x1ca\xd4\xeaH\x944\xc0Wcp|\x9aX4\xc0/7e$6\xc44\xc0}heo[r5\xc0tx\xb1\xfc\xe0\x1b3\xc0\xa7\xe4\x02\xfb\xf1\xef4\xc0Z\x8d\x92\xcdp\xac4\xc0\xfb\x19\xb5\xc5\x10\xd56\xc0\xaaR5K\x9a\xd04\xc0\xe9]&\x164*5\xc0\x0cH\xd2\xbf"\n5\xc0)\x00\x89\x16\xfb93\xc0A\xbfs\xd5\xfb/7\xc0\xc2C4}\xe3\xee2\xc0\xcf,\xf0\x86\x1bb4\xc0\xfb\xe0s\xd6x\xa04\xc0\x81D\x1c\xa9\xd0e2\xc0\xfcdy\'\x1c\x805\xc0a\xdf{\xd87d2\xc0Dnx\x9d+\xfa4\xc0~\x81\x0c6#\xc24\xc0\xc2\xd3\\\xb5\x8fZ3\xc0\xfa>Dq6]4\xc0.&\xb6\xe7\x04f4\xc0a1\x86b\x9f\x005\xc0w\xea(}k\xc24\xc0\x10\x1dk\xe3\x97Y4\xc0\xe2aX\xb3*\x085\xc0\x87\xed\x1e\xaa\xc9\x185\xc0\xfc\xf2\x12\x15\x9c\xd04\xc0<\xb6\xcc\xffG\x976\xc0c\xdd\xedhu\xa12\xc0~\xf1\x19\x8f\x19\xba4\xc0\xb4\xab\x10\xd9q\xd64\xc0\xab\xa9P\x8f\x88\xa14\xc0Q\x13.\xa4\x8e\xc54\xc0\xf9Fd\xe3sz1\xc0p\x9f\x17\x1e#\x027\xc0\xc8\xb1\x86\x1e\xfd84\xc0j\xfa\xb0\xda\x9bK4\xc0\xdb\xb4\x92\x896\xff5\xc0^8\xe6\xcd\x83F5\xc0\xd0\x16\xa6zb\x8c5\xc0\x9b\xc6\xb8!\xeac5\xc0\x80ac\xdf\x07\xc56\xc0\xe0Vp\x18\xc6\x1b7\xc0\xc7\xae@\x1f\x7f\xfe5\xc0x\x7f\xdf\x92\xd2\x9a1\xc02S\x9fN*\xe04\xc0k>d\xcf\xd5\xf04\xc0\xf7\xa54\xd6\x9b\xb14\xc0\x85\xea:\xbd\xeeC3\xc0\x1e_\xf0\x94{\xcc4\xc0\r"\xd8`\xaf\x8a1\xc0\xff\xb9\x9d\x8b\x05\xab1\xc0\xbc\xa9\xbfS\xf3\x056\xc03\xddNAL\x9b2\xc0z\xcf\xa7\xf7d\xeb4\xc0D\xf3\x8b\x90!\xf34\xc0S\xe8\xfen\xf6b2\xc0\xee\xbe\xb6\xf9\xd3\t6\xc0\xa5z@P\xde\x993\xc0\x08\xdc\xf4\x95}`4\xc0\x92%>\xbc\t.7\xc0R\x90\xe2\x0b\xd6\x7f7\xc0\xfc]s\x90\x16Y3\xc0\x88\x053\x9e!\xf51\xc0\x9cZ\xbd\xd7\xce\xe04\xc0\x12( \x95\xb2-4\xc0w\xa3$j\x17@4\xc0\x1f\x8fBg|\x075\xc0\\:;\x1f\xf6B5\xc0\x8a\xfbM\xb9u\xd06\xc0C\x12\x0e\x89\xb0\\7\xc0+N\xfa\xf6\xddJ3\xc0\x8a\xa0\x95nf@3\xc02\x81t-\xf1\xbd4\xc0\x1d\xfe+\x1f\xaa\xd34\xc0\x9d\xe2\x85\\\xc9\xa01\xc0\xb7\x1cO/x\x994\xc0\x99Y[\xe8\xc2\xc53\xc0/^\xfbr\xeb\xf81\xc0\xe3\xc1\xa7\xc6\x03\x9b4\xc0\xe7}2Y\x87\xff6\xc0>\xabpM\x1c\xdb4\xc0\xe6\x1f\xd8\xef5T3\xc0\x1c\x86\xa3Pq\xab6\xc0\t\x96\x1c\x82\xea\x9d3\xc09\xbb\x0c\xd3\xbf\x884\xc0\x19\x0b\xcf+!\xe14\xc0\xb4\xdf\x08P\x14S3\xc0\xb4<\x07\xbde\x834\xc0w\xe3Zvs\xb95\xc0\xa0\xe0\xba>\x06\x9e2\xc0Z\x8fBZ\xc5\x165\xc0\x10@\xcf1+04\xc0[\x99\x0e\xb2\x9e\xc04\xc0\xf4\xa6\x92\xbb:t3\xc0\'\xf4J1\xa9\x057\xc0\xcd\xe3\xb7\x82\xe6k5\xc0\xe6\x86\x84\x8d\xc6\x823\xc0\xb3\xd9#W\xf533\xc0\xc6bT\x86\xd9\xe87\xc0b[\xf1\xfa\x1a\xb64\xc0\xa7\x98z\xc2\x00\x066\xc0E\x93N4\xa3 5\xc0\xd4GM|;b3\xc0=\x87j\x9a\x82)5\xc0\xe5h\x12zP\x8a5\xc0O\x82\x05#\x18\xa23\xc0\xf3I\xc8\x07\xccO3\xc0\xa9\xe4\xc9@4)5\xc0\x973\x01\xa2\xc4i5\xc0VL[,\x88q5\xc0\xdb$\xba\xfb\xaa\x961\xc0h\xc1&\xc9\xb3\xb53\xc0\xd7\xa3\x9c\xde/N4\xc0\xc7\x9c\xc8\xb3\x04\xbd4\xc0\xd7C\xf1\x015\xd94\xc0##|\\\xb9\x115\xc0\x9dX\xfbS\xee(3\xc0\x16lA\xe5\x9d\x863\xc0T\xdc.?\xb5\xeb6\xc0\x11`P\x83\x8fU5\xc0izP\xa0!\xbd5\xc0z\x0c\x85\xef4\xc51\xc0\x9d\x8d\x00\xc5\x8a\xd34\xc0F\x80\xd9\x0fY\xa15\xc0\x11\xe1\x13\x8dC.5\xc0\xdbe\x0f\x03i\t8\xc0\x8fK\xe3\xa0\xae\xa43\xc0=\xfdI\x91\x89\xb05\xc0]M$\xe1\'\xc45\xc0\xa0\xca\x97"\x91v3\xc0\x1b=\x9eCS\xba4\xc0\x9a\x16w\xa0\xf4\x135\xc0\x13\xbc&\x91=\xb53\xc0-\xd1\xaa\x855\x067\xc0NYx\x9cJ\x8e5\xc0\xb8\x1e\x83\xbb\x87&7\xc0\xcfs\xf6\xce\xba\xf06\xc0\x1b\r\n\xc2\xe6\x167\xc0\x1a\xcaI5\xb1\xcc1\xc0\xf4f\xfb\x90\n\xb83\xc0\xcc\x06X\xfa\x0f\xf94\xc0\x98\xe3b\x8c\x80\xd91\xc0<6\xd3\x94\xc8\xd11\xc0b\xbd\xac03H6\xc0\t\xab\xaa\xb4\xbc\xd12\xc0p\xf5\xf6\xd6\xa2\xcb3\xc0\xc2\n\x03\xa4\xb4\xd13\xc0\x15\x90\xb1H\xdf\'3\xc0\xe6\\\x9eM\x93\x0e7\xc0\xfc\x9f\xc5`\x1e\x055\xc0Q\xf2\xe8-\xdfe3\xc0\x1c\xd6/\xf3\xe2\xfc5\xc0\xe1\xa2\xe5\xe8\xba\xc07\xc0\xd5\xa2\x902\xc9\xd56\xc0f\xa5m\xf3q\xe16\xc0\xbe\x90(i\x8e\x077\xc0\xe1\x14z\x0c\x02\xb74\xc0\xe6\xab\xc5\x07\xfbQ5\xc0\x7f\xca\x92\xd8\xc3\xc34\xc0)\xc6\xf3:2\xd84\xc0\x1dA*\xc2D\xbf3\xc0C\r\tm\xca\xf85\xc0v\xc4\x05\xcd\xd8\xd26\xc0\xd7=\xba\x12\xa5h3\xc0\x0f\xcc\'\xba\xf6\xd34\xc0U\xd9+\xb3-\xbe2\xc0\tq\xe8\xc9f\xe84\xc0\xdd\xfd\xc3\xf7\xe7\xac6\xc0 I\x0e=\xe0S5\xc0\xa4\xee\x89\xca.\x0c4\xc0gPO6\xbe\x185\xc0\xa2\xff\xc04\x83\xd12\xc0\xdbn\xaf\xa4\x08\xbf3\xc0\xb0\x81\x05\x05\xa1\xed4\xc0\x93\xdb\xc8A\x07h5\xc0v3\x0cb\xe0\x027\xc0c\xf0\x03\xdd\xba\xc24\xc00\xb6j\xe4\x17\x963\xc0k\xb6\xa1t\xd1\xda4\xc0\xc4=\xc8h\xb4c7\xc0\x99\xe6\xbc\x1b\xa8\xe86\xc0m.\xa1?e"5\xc0\xae\x9e\x86\x10\xa9}6\xc0\xbfS\xee4b\xd42\xc0@\xb7}\xb3\xd1h5\xc0\xe5\rj\x13\x9f\n7\xc0\xe2\xf3\xf1%I\xfe4\xc0t\xc2wKL\x155\xc0\xe5\x12\x95v!h4\xc0\x17\x93?\xe4\x17\xa71\xc0\x88\xebCi\xcex5\xc0J\x06J5\xb5\xb37\xc0\x1b\xcf\x9d\xde\x93\xe55\xc0\xfa\x9dw\xa7#d4\xc0iN\xcb_mo5\xc0:\x03\xd2\xf3e/3\xc0_(\x900\xe9\x0b5\xc0F9\xdd\xb8d\x934\xc0]/\xd8j{W7\xc0F\xb3\xd2y"b5\xc0Lkk\xaa;\xe36\xc0\xea\r\xf0&\xeb\x027\xc0b\xfa\'\xc2\xb5\xf63\xc0%\x14!\xe1\xdb\xab6\xc0o*\xe6\x93jf5\xc0\x82\xebS\x95q\xab7\xc0\xe8>~\x89R\xfa4\xc0H\xc7h\x05\xa0\t5\xc0\x1b\xab@\xdb\x00F5\xc0\x85\xd0\xeae\x9fw7\xc0\x0e\xb2\xd6\x90i\x125\xc0_:?(\x0b\x934\xc0\xc8\xca\xf0\x03\n\xf55\xc0"\x99\x97\x19\x12k5\xc0\xfe"\xab\xc8!`5\xc0\x94\xcd\xe4\xe4\xd7\xa87\xc0\xec`ICN\xed4\xc0\xbc\xa2!\x8bx\xa05\xc0sQ\x8c\xfeGQ5\xc0\r\x96\xa1\xacY\xf43\xc0\xcc\xb1anu\n5\xc0\xcd8\xb5y9\x175\xc0\xf8L\xf7%\xf4c5\xc0\x01d\xe6uK\t4\xc0\xd3\xd1\x03_\xe9y4\xc0W\x0b\xb3e)\x945\xc0\xe5\x89v\x84*\xee4\xc0a%\xb6\xc6\x84_7\xc0q?\x06\xecG\xac7\xc0\xeeW\xb1\x80\x93\x877\xc0\xbc\r\xbfx\x88\xd34\xc0\x82\x7fx`&~3\xc0\xcd\x0bE\xd5\'\x154\xc0S\xbb\x18/\xcd\x936\xc0\x0f\x0e6+\xfa05\xc0\x86\x80R\xce\x0f\x9d7\xc0:\xf5l\xdf\xb7M5\xc0\xde\x99\xbe\x82Q\x967\xc0<\xdd(\x90\xf9X5\xc0j\xc3\x15n)\x907\xc0\xae6\xf6\x18"\xc74\xc0\x05[\xb4\x1eb\x014\xc0)\xb3NRA\x9f4\xc0\xb6\x1f\xa5\xb5\xae\x987\xc0<\xdcZ\xc1\xc7\xa94\xc0\xc1\xd1\xbb\x16,\xb16\xc0\x1eDZ\xc4!r5\xc0\xdc\x04\xcc\xd3\xfb\x136\xc0\x8bY?\xd9\xf5\x812\xc0d\xe4\xaa1)\x853\xc0\x02Xp\xecE\x8a5\xc0^\xdd\xffe\x19\x1b6\xc0m\xfa\x8d\xda\x92\x8f3\xc0\x16\x0e\x1fJ\xf4\x997\xc0\xf5k\xe6\xdc\xfbM4\xc0B\x00\x89\xfc_\xee3\xc0\xa9O\x1e\xbf\x90\x064\xc0(}\\i\xa5\x0f4\xc0L\xb9Y\x94\xbf/4\xc0\xb3A,\xb50\x9d6\xc0\x19\x0b@\x96\x07H6\xc0\xd1\x16\x01X\xaeH7\xc0<E\xdf9\xe8\xf14\xc0L\x03\xc8\x17" 5\xc0\xf4\xf0P\xce\xa8\xfb2\xc0y^:\xfd\xeeE4\xc0\x0b\xfd\xc4\x913\xe31\xc0\x11\xdc\x98\xc9\x11\xe45\xc0\xbey[\x86\xf1\x853\xc0\xff\xf5\x8f\xd64#5\xc0\x93`\x8d+1\xa73\xc0\xa9\xfa\xe3vzh7\xc0\xa5\xfcZu[q5\xc0\x91\xc8J\xbb\xb5?7\xc0\xbe3\x88\xa8\xf7\xed5\xc0\xdd\x87WU\x83\x924\xc0,\xb0\'^\x8f\xd66\xc0\xf9+\xa5f\xe6\xe14\xc0\x10\x03\xc7\t\x95d7\xc0^\x8dyH\xce\xb36\xc0\xbaa\x0b0X\x156\xc0\x83\xf70\x11\xca\x0c5\xc0[\x99*\xdc\x8f(8\xc0\xe3u\xf7\x90!\x0e6\xc0\xe01n\x16\xa3\x836\xc0:A\x0e\xc8\xa9o5\xc0\xc2C\xd7\x80\x0fi7\xc0\xb8\x9f\xed\x13\x1bv7\xc0\x8b\xbfaq\x1e\xa06\xc0\xd9\xdc\xf1t\xfb45\xc0\xe8\xce\x02\x93B^3\xc0\x0f\x8d\x9d\xf6\x9fD5\xc0\x894\x8a\xfdT\x807\xc0\x934(Q\xd8`7\xc0A\x95\x9eT\x1e\xcb3\xc0{i4_oS5\xc0\xb5\xb0\x08WV85\xc0\xb5j\xbbJE\xd36\xc0y\xa9\xfd=\x86u6\xc0F\xc9\xbe\xe3Xj6\xc0\xa8&\x98\x0fZ\xfd4\xc0\xc5\xed\x8b|x\xbe6\xc0\xc6\xb1\xc0\xc5\x06\xe66\xc0\x00\x1b\xfe|\x0f\xf63\xc0\x0b~\x94\xeb\x18\x108\xc0wKs\xe9\xe2\xa87\xc0)%q\xb9W\xad2\xc0>\n\xadc\xa434\xc0/dI\x9fI27\xc0\xcby\x88\xd3\xf2\xa74\xc0\x00\x15Y\x0f\xf7H5\xc04\x95y\x7fTz6\xc0k\x14\x03iT04\xc06\xbf\x1f\xb0\xee\x992\xc0\x1e\xa4\xf73*\x957\xc0T\xaet8\x17\xcf6\xc0y\xb3h\x9f\xa1\xfa1\xc0jM\x13\xbc\xc3:4\xc0\xac\xc9\xc1q\xe2\xcd7\xc0\xb3\xb8\x88\xc6q\x9f7\xc0\xff\xdc\xbe\x91\xaf\xea5\xc0\t\x80\x10T\xd5\x937\xc0|\xb1\x8a`\x93 5\xc0\xd1\xaf\xc2\xc2 p6\xc0x-\x00\x9es\x178\xc0\xbb\xd9\xd1-\xe5I8\xc0\xbf\xac\xe9\x16\xb3\xb56\xc0\x158\xee\x92\x92\x008\xc0q\xdf11m\xcc4\xc0\n\xd58\t\t\xab7\xc0\x82\x00\xf3\x1cP\x807\xc0\xe4=\xa8t8 5\xc0$\xfa\xa5\xcd\xbe\xba7\xc0m\x9eZA\x1a.4\xc0\x0c?,\xf4rz7\xc0GF\x98w\xae\x9b7\xc0\t\xcb\x96\xbc\xc3\t7\xc0\x15\xdd\x14\xa5`\x9e7\xc0!\xf5\x11\xf5\x1e\x8a7\xc0\x0fzB\x0f[\xea4\xc0\x8f@\xac\xc1\xbc\x7f6\xc0\xb2J\xb5j\x16\xc27\xc0p\xb9\xccdj\x947\xc0\xf2\x86\xca\xac\xeaY6\xc0,p\xb4E\x97Q4\xc0\xcf`@)WN7\xc0\xbc\xa60\x94\xbc\xe47\xc0ps\xd3\xdd\xb1\xb57\xc0<\xb3{H\x01\x025\xc0\x81\xe2h3\xb0\xc72\xc0\xf0\x82W \xaa\x185\xc0f\x9aT\x84\xed\xa66\xc0\x11\xa7\x83u\x8bg6\xc0J\xd2\xcfg{Q5\xc0]\x99r\xa7\xf0S7\xc0\xe1\x0c\xa4\xfa\xeb=5\xc0E\x80\x153\x88\xa14\xc0\x98\x8f@!\xf1\xba7\xc0\x91\xc4f\xc1\x1836\xc0\x99\x02\xab\xf6\x99\x075\xc00\xbdb#ug5\xc0\x85\x10X\xee\x86\x9f6\xc0O[\xcb\x97\xfc\xf45\xc0\xf6\x9e\xb6\x88\xbc\xce3\xc0*\xdfU\x04\x90\x1d6\xc0\xe6C-\x91g\x845\xc06\x10\xe1\x8e\x15\x944\xc0\xb3\xdfa(\r\xd06\xc0NsP\x83\xd8x5\xc0\xb5\xe0\x8a\xb0\xb6\xed3\xc0^xNnx~4\xc0\xdaj\x92\xe0\x8b^4\xc0\x89\xed\xe67*\xd32\xc052QC\xba~4\xc0\xd9\xf2,Mf\xa36\xc0\xaf\x93\xa4\xc7\xef\x9a6\xc0\x97u\xad\xae\xdc$6\xc0t\xc7-\xd4\x0096\xc0\xf0\x14S\x97}\xd54\xc0\x9am\xa9\xb3\xfa\xd93\xc0H:~|\xb0\x8b6\xc0\x8e\x94pBEd6\xc0\x15\xeaCX\x03\x8d3\xc0+hZ\x92\xc4z4\xc0\xf83q?\x8d\xd45\xc0\xc5\x91b\xce\xddh6\xc0\xd3\x06\xf5\xcf\xd8\x916\xc0u\x12\xeci\xe4S6\xc0\xfeR\xf8\xd3\xe7\x046\xc0|\xb6\xd9\xd0\xc7"5\xc0\xe6\x07\x1d\xf7\x9f\x0c5\xc0z\xb8T\xb7\xb7Q5\xc0\xac\x82|xB\x116\xc0\xe4\xc5\xc2\x07{04\xc0{\x08\xfb\x17\xc9P4\xc0\xb8\xca\xc3\xd0\xbal7\xc0\xcd\x12\x8dT\xd9\x1d6\xc0\xef\xb9c#>t7\xc0\x1d\xb9s\xdb\xa8\xa13\xc08"\xf8e$g3\xc02\xd2\xd0\x08\xb6*6\xc0\x87\xd8<\x89Q\xd66\xc0\xf7\x86Y\x8b0\xf43\xc0\xf2!\xfb\xf0\x81\x175\xc0.D\xe5\x97\xe8\xcf5\xc0\x00}t\xacu\xcd6\xc0\x11\xd8\xfc{\xd3\xfa5\xc0\xaeZ\x16P\x9aa5\xc0\xd3\r\x8b\x94\x06\xf75\xc0\xb1\xfe\xbb\x1f})6\xc04;\x99\x1e\x8a%4\xc0\xe7\x1c\x91\x901\xfd5\xc0\x1a\x9d\xbf=)|4\xc0\xc1\xe67\xb4@\xac3\xc0\x00\xe77\xb6J`5\xc0\xb2C#\x8f\xea\t6\xc07\x96\xd4\x84\xbbt7\xc0"\xa3!\xf6\x15_7\xc0\xadq@\xb8\xee\x9a6\xc0\x1e\xb9V\xb3\nt5\xc0\xde\x10\x15-\x91\x946\xc0o\xd9w\xa2\x8a\xbd4\xc0E\x90\x04\x04V:8\xc0-\xbf\xbf\x0c\x01\t5\xc0\xd7\x8e\xa9K\xb8\xe73\xc0Oqg\t$\t6\xc0\x7f\x99\x841\xa1\x105\xc0\xc0@\xfax\xe7\xec6\xc0G\xa7m\x07\x0e\xf26\xc0\xb6\x94zh\xb0\xde4\xc0~\xc8\x9bnn=5\xc0]\xe4\x88\xf3z+5\xc0\xe4\n\xcb\xe7\x92\x875\xc0_J\xaf\xac\xc5\xce6\xc0\x98\x88m\xdf\x00\x9a5\xc0\xd1\x7f\xfcN\xdb\xd14\xc0\x8c\x86\x16\xec5\t6\xc0t"h"!\xad7\xc0M\xb3\xe9U\xec!5\xc0\xfaX\xc7\t\x00\xcd3\xc0\xe3\x92\x8c\x8b\xce\xe03\xc0\xe3\xbd\xe5y\x9f\xbf7\xc0\xe9\x9a RO\xcb6\xc0\xbe`n\xc8\xd8m3\xc0\xb0\x8dH\\\x1a\xa77\xc0\xe8\xc3~W\xfa\xa16\xc0\xd1\x8de\xae\x03\x874\xc0\xf2c\x1c\x1c\x9d46\xc0\x1e\x06\xb1\xf4g\n5\xc0\x82\x8a[L\xe3!6\xc0\xae\x1f\xcb\x90Y\x0c5\xc0\xcb\xb9F\x86l\xcd7\xc0\x9f\xac\x87\x98\x10\xb17\xc0\xab\x05\x0f\xfb\xee\xd16\xc0Xr\xea\x058,6\xc0\xc7kf\xce\xd0\xe17\xc0h\x07Kc\xaa\xc63\xc0\xf8u\xc7V\xb8w5\xc0m\xbbd\x00\xa1,6\xc0\xd2\xa9x\xc4\xe2\x9e3\xc0\xf3\xa5\xf5\xd3\x97\x138\xc0}\xbe\xa7,\xae\xfc6\xc0\xfa\x86\xdc\xe3.\r5\xc0(\xca\xaa\x9b\xc1i5\xc0u\xd1!\x9c\xaf\xbe3\xc0\xa9[<\x7f\x1e\xba7\xc0\xdc\xe1Z-,\xe24\xc0\xf1A9\xd7\xb0D5\xc0+\xfc\xd5\x9eQ\xec5\xc0k\x90Qf\x87h6\xc0\xea?\x9d?\xac#5\xc0\xfaWs\xa6\xd8\xed7\xc0\x9a\xfaazf\xae6\xc0k\x90.\xb8\'\x014\xc0\xf3\xe5\x15\xf2\xf1R6\xc0\xc1vt\x01\x02\xb07\xc0\xc7R\t"\x90\xac7\xc05GYT2\x1e3\xc0\t\xc5\x1d\xd4\x91U5\xc0/\xc1\xe4\xbd\xe7\xa67\xc0\xbe\xf2\x19)\xba|7\xc0_\x9f\x91\xc2\x0eK6\xc0V\x95\xfa*m\x842\xc0g\xa748\x1c-6\xc0\xa3\x1a^\xd3\x95H6\xc0\xa5\xa4\x02\xad]w5\xc0\xa3D)\x90\x1c\xe55\xc0-@\x02\xcb,\xca5\xc0cm\xa3\xe5\xa3y4\xc0\x99!\xc0\xe4r\xea4\xc0\xee\xaf\xedM\x8d]5\xc0\xde\x004\xc8\xed\x078\xc0\x01\x0c\xc2\x9bd\xbd3\xc0c\xd2\xf5\xdd\xa416\xc0\x0e\xe0\x85\xd4\x1a\xa54\xc0xB\xb9P\xc0\x953\xc0{\xe4\xe2\x9c2"5\xc0=\xbf\x7fy\x07^5\xc0\xe8D\x1a\x0f336\xc0\xedV\xc7\x9e\x1a\x016\xc0\xde\x97\x8b\xfa\x19\x826\xc0\x04\xa5\xda\x1aB\x015\xc0\xd4\x19\xdaH\x14\x9d5\xc0\xe3\xc9\x9a\xd0\x18\xb34\xc0\xea\x9a\x0e\xc25\x955\xc0\xb7\xe6\x98\x00b\x8b6\xc0(\xd2\x14%\xa5\x8a4\xc0h;]\xbeP\x184\xc0^\xbb\x81li\xe27\xc0\xecV\xfa\xf7z\x1c7\xc0\x89<\x81a!\xa53\xc0\xf9\x19\xcb\x9e\x9bQ6\xc0\xbbl\xaej\xe8\xf67\xc0s\xeb\x0e\x8e\x06\xc96\xc0\x89\x0fY\x00\x8f\x036\xc0k)\x1bK\xc4\\2\xc0J\xb4\x8b\xc1\x85(5\xc0\x0f9pAXU6\xc0\x03\x91\xe3\xa3u_6\xc01Ju\xdf[\x874\xc0\xaa"?\xf8\x01\x153\xc0\x8b\xa4\x18\xc5[j5\xc06\xcb?\xfe\x00\xe45\xc0\xcal\x87\xe5\xeer5\xc0\x0c\x96y\x95(i6\xc0\r\xbf\x8b\xf1z\xa46\xc0\x1b\xce\x8f\x97{\x156\xc0\xe2u\x1f\xd8I\x926\xc0P\x9f76\xe4\x996\xc0k\xe4\xe0\xf1\x17c4\xc0M\xce)\x16\x08\x964\xc0\xc6\x19\xbc\xce\x91\xf95\xc0\x96\x02]\x1a\xcd\x0b5\xc0\x8f1O\x8e#{5\xc0\xda\x8c\xf6D\xa6N6\xc0\x89\xd3h\x1f\xb6\x067\xc0\x9b\x03-\xf2*\xa76\xc0\x82\x15e\r\xb4\xe35\xc0\xc0\xc9!Vt\r3\xc0\t\xc5\x1ce\x9eE6\xc0\x919\xd5\x19\x11\xfa6\xc0*\x04mOT\x146\xc0F\xce=\xcd\x81\xc74\xc01\x973\x12*\xd94\xc0O\xec\xd3\x92\x07\x115\xc0t\xbc\xfb;zX7\xc0\xcb\xf2\t\x18\x99\x956\xc01\x03\xff7\x8eo3\xc0\xa4\xb7\x8a~R\x196\xc0E3\xe8\xb0\n\x8b4\xc0\xac\xaf\xfb$V:6\xc0\xediv\xe1L!5\xc0\xb2\xe0\x90\xff\xa425\xc0\xb3\xc2;:\x89O6\xc0m_s\x0el76\xc05\x1b\x9b\x9a\x00D6\xc0\xa1\x88\xc0\xe8y\xf06\xc0j\xee\xb1I6J3\xc0\xf2\x83\x0e\xf8\x1c\x165\xc0\xf5P\xafT\xbe\xa04\xc0\x86+l\x0e=\xfb3\xc0\xf7!\x7f\x0c+\xd84\xc0\xe7\t\xade\xa455\xc0\x9c\x88\x1a\xa9\xe5\x867\xc0CJ\xe5J\xccK6\xc0\xf4$^\xfc\x11\xcf6\xc0\xb3\xdb#\xc9a\xa16\xc0\xb6$\x13\x88IX7\xc0\xfa\xa7f}\xaf\x967\xc0\x18\x89\xef\xbe\xfa(5\xc0=$\xf7Lvx5\xc0z\xe3|\xab\xbd\xd86\xc0t\xce)\x02X\x906\xc0>\x1b\xf4a\xf9\x1b8\xc0\xc9\xae\xde\xdd\xd4j4\xc0\x04d\xd60\\-5\xc0\x93zJ\x87\xad>5\xc0\xbd\x9e\xfa7\x9a\xf97\xc0\xca\x87\n\x84\xdd\xd57\xc0\t\x01\xfc\x0b\xb3+5\xc0\x17G\xdf\x85\x14\xdc7\xc0\x02\xa2V\x85\xe4"8\xc0\x18\xe8\xd9\x94\xb5\xe94\xc0\x87%2N\xe9r3\xc0,\x13\xa3\xcc\xeb\xbc3\xc0<|\x93f\xafv5\xc0y6{\x02\x96A5\xc0<\xa6?\x8e\xd5\xef7\xc0\xf3\xd3\xc5\x9b\xb4\xf16\xc0\x18\xbb\xd39\xa6\xda6\xc0\xa6\xe6P\x15\xee\x1e7\xc0\xa1V\xbb\x85\ni3\xc0\xe66`:\xcc&5\xc0AB\xaa\x98\xd9\xec5\xc032\x88\x8b\x17)7\xc0\xdfJ\xc1\xa3\xee\xef7\xc0\xba\xc5\xfb\x13\xfc\x1f7\xc0\xae!\x90\x85\xd5\xf97\xc0\x02\xd7rp(\xbd4\xc0\x10\x80\xc2\x9d\xa9\x9c7\xc0\x10q\xd0\x8a\x85)8\xc0\xfa\x1dz\x8a\xd7\x983\xc0\xb0\x1e\r\x17\x19\xdc6\xc0\xcd#K.\\26\xc06\xe5\x7f\x7fom5\xc0\x99),\xee\xf8\xa55\xc0\x8f<4\x9d\x0f\x995\xc0\x90\t\xbfS\xc137\xc0vI\xe1\xff\x9e\x996\xc0@\xb8\xb6\x08\xb5\x904\xc0\xf7Dj\xea\xe1\x0c7\xc0\xc2\xdb\xff\x14\xcd\xd45\xc0\xf6\xe1KL\xb1d5\xc0\x9f\xcf\x16\xa6\x1fI3\xc0D\x90\xa1\x83Y\x8c6\xc0\x18%V\xfc\xf0\xb97\xc0\xec\xd9O\x8a(\xb17\xc0\xbaA\xbbi6f4\xc0\xf0QM\xd6&q3\xc0\x06\x81Bhw_5\xc03\xca\xfd^\x9cV3\xc0\xa9d\xbb\x8c\x1d#6\xc0\xb5\x0e\x10\x85R\xcd5\xc0v\x9f\xd8\x97\xcd>4\xc0\xdc\xf8H\xbe\xa7\xdd7\xc0Z\x91\x12\xbf+83\xc0\x82\x8a\xbf\xfa1\xd03\xc0\xb3.\xf1\x90Z\xfe5\xc0\x06\xa9GS\xe3\x1e5\xc0d;\x80\x8ag\xbb6\xc0\x11\xa3#\xe8=f6\xc0\xdd\\\xf3\xa7\xfe\x813\xc0\xf8nN\xed\xf4\xfb5\xc0b\x92\x0e\x1a\x8f\xdf4\xc0\xfb\xdaMS<m1\xc0\x9a1\xec\x93\xf2\xb26\xc0\x02\x929D&\xf85\xc0(zc\x99?I5\xc05\xa5\xc5\xef1\x034\xc07\\\x05\xa4[\xf85\xc0\xd1\xde\xc0!\x11>5\xc0\x19.\x80\x8dp\x1c6\xc0-\xe4A\xf2\xcd%7\xc0sf\x86N\x8b\xa75\xc0s\x983\x8b\x98\'8\xc096q\xb0Sh7\xc0l2W\x89 \x1f8\xc0\xa5\xf5\x16 \x81\xca4\xc0\xbc\xb8Wx\x9d\xb55\xc0\x1b\x15\x11\x10\xb9\x045\xc0\xc6\r\x8e\xfd\x8dT5\xc0n\x93~\xf5\xab\xc25\xc0\xba0\xe8\xc6\xc0\xe95\xc0U\x00\xe1\xd1\xf3\x004\xc0oC\xd3_w\xac5\xc0\x9f9\x08;\xe9 8\xc0B\x0e\xa3\x87\x0b\xa15\xc0\xffr% 2$5\xc0\x84\x86\xcf>e 5\xc0A\xe8\x14\xaf\x82\xcf3\xc0\xf3\xd0\x16=\xbf\xe04\xc0\xd5\x91}_\xb9\xef4\xc0\xc2Y\xb7\x98\xe3\xb06\xc0\xe8\xec\x99\xe1\xf4\r5\xc0(\xdb\xf7\xc8\x12\x8e6\xc0\xe6\x98\xd6\x89\xc0\xcf4\xc0\xf8\\\x0bD\xc5c6\xc0}\x1f\x1b\xa6\xbf\xf43\xc0O\xde\xffLS\x825\xc0\x94sr\xe0\xd9\xd23\xc0\xd5\x9bU\x9c\x99\x8d5\xc0\x9f\xa0\xb1\x08\xfc\xc76\xc0\x93\xd9\xa2\xd9/\xdf4\xc0\xf9.\xd2\xb8\xe0*5\xc0V\xa4S\xd7\xad\xe74\xc0\xc2~|\xc6\x98\r6\xc0#\xca\xb3\xb1/\xd45\xc0\xf8\x1f\xe4\xa0\xe0<5\xc0Y~\xae\xddQ\xc24\xc0\x81\x0c\xadU\xd7k7\xc0\'`|\xae\x1f\x1c5\xc0\xb2\x8c\xf5\xcbO\xb34\xc0\x81\xcf\x06\xa6\xc3\xb55\xc0\xef\xe6\x98Z\x1f\xdc3\xc0\xdb\xba@\xb3\x12\xd97\xc0\xf2\xb9u\x99\xfc\xe54\xc0{3\xdd6K\xed4\xc0\xad\x941\xd4t\xde4\xc0C11b\xd5?5\xc0\x0c\x8d"re%3\xc0\xcd\x98\xfa;\xe3\xd94\xc00\x9c\xf0B\x0b\x9f/\xc0!h\x91\xb3\xb9\x866\xc0\x93e\xe6u\xc0\xa84\xc0\xd2\x08:^\xaf]4\xc0\xf8\x8a\xe6\x90\x7f_5\xc0\xf7\x01\xd5\xc6\xc9\x8e5\xc0\x86\xeaD\xa5F;6\xc0\x0b\xc2\xe0\xcaG\x887\xc0\xba\xab\xdes:\xc26\xc0+J\x14\xcb\xe9\xef4\xc0O\xae\xa3\x82k\xa44\xc0\x926\x82\x91\x12\xc53\xc0\x02\xa5\xfe\xfa\x8a\xb16\xc0\xad\xaf\x1c[e\xdf4\xc0J\xf4\xaf\x13\x8e67\xc0\xcfX\xe5.d\xc55\xc0>\x80p\xe8(\xd47\xc0\x15\x83,\x02\xcdV5\xc0\xc0(V\xfby\x855\xc0\xfe\x94\xc7m\xc7\x9e4\xc0\x0ed=\x80"\x994\xc0\xd4\xf8\xb0\x86\xd8\xf13\xc0\xa3g\xa5\xe8CS4\xc0v\xc6\xaf\x1a\x15_7\xc0Zd\xc1RR\xe64\xc0\xfa*{\xad\r:4\xc0\xd8p BP\x984\xc0q\xed\xf5u\xa5\xd97\xc0M\x97o\x0e4v4\xc0[$\r\xec\xff\xab4\xc0\xda\x9b\x14j157\xc0u\xbbU1\xaf\xe75\xc0:\xc2iq.\xe67\xc0<7%m\xc5U7\xc0\x828^V\xb3\x044\xc0\x16\xa7\x12_\xf2\x907\xc0\xf9F\xcc\xf15:7\xc06\xfa\xf8\xb4{.7\xc0\x18\xda\xf8\x96V\x965\xc0*\xd5\n!\xbc\x048\xc0G~\xa0|h\x045\xc0\x03\xb5D\xd4B\xfd3\xc0\xc6\xdbU\xa1ie5\xc0o\xd6\x9d\xe8<\xfd5\xc0\x80\xfc\x8f\x85\x90\xde5\xc0\xc2\x10+5.\xb55\xc0vd\x9c\x97\xbd\xeb3\xc0S!\xf2\x98\xc1Q4\xc0\xd3~\x0c\x8b\xdaP3\xc0\x84\xe2\x8e\x00\xf5\x8f4\xc0Om\x94\xe1\xc4Z3\xc0$0M\xf8\xea\xfd6\xc0\xc1\xec;]~\x115\xc0\xeb\xc5\x87\xe0V\xd17\xc0p\xde\xac\xff\x1f\xbc4\xc0\xd4\xf7g\x1d\x83j6\xc0R\xbezTi\x076\xc0FKB\x15\xbb\x1b3\xc0\xf5^v\xddIN6\xc0\xdf\x87-gW\xa05\xc0b\x10\xbd\xf2\x86\x0e6\xc0oL\xdb6\xe7T3\xc0\xb3C\xbec\xed$6\xc0\xa98\xbc\x1e\x8f#7\xc0\xfe\x0b\x1c\xbd\x99.6\xc0\xa90\xa0\xd8\xf1R3\xc0\xb3\xe1\x8a|\xdcS5\xc0\x98/\xd0\\\xab(3\xc0\xadC\xa7\n6\x075\xc0U1\x17\xa1\xf9\x047\xc0\xe7\x87O\x9b:m6\xc0A+&qU\x0b5\xc0\xdf\xd0\xc1\xdb\x00\x944\xc0\xde\xf2\xb3\xea\xf5=4\xc0\xbf\x9cH\x03\xb2;8\xc0+\xba\x0f(\x87N5\xc0\x8dR\xe6K\\d3\xc0\x17j\x82\xeb\x95(7\xc0A\xc4\x8c\x05\x8e#5\xc0\xa4E\xfd\xacP\xfd.\xc0\xe9\x06\x9a\xea\xe7\x8a4\xc0\xaaHw\xb6\x83[3\xc0\xac\xf3\xf6VD53\xc0\x80i\x1f*\xbeQ3\xc0\x14\x95\xf0Z\x89\x8d.\xc0>\x08\x85\xa56A5\xc0>{\xdd\xc30\x83.\xc0,\xfdRhR35\xc02\x8f\xbc %#5\xc0\x98R\x9d\x9dU\x0e5\xc0d\xecj\x95\xd4\xf26\xc0\tZc\xc4\xc1f5\xc0\x7fd\x12[\xaf\x8d5\xc0\xf8\xb8\r\xff\xbaB4\xc0t\xe7\x12\x9c\xeb\xe7.\xc0\xcc\xf3\xeb\x97\xd7x5\xc0c\xa3\xcd\xb8\xb4B3\xc0\xde\xabm!\x07]7\xc0W\'\x14Y\x86\xc13\xc0\xb5\xfeMV\xb834\xc0\x7fL-\x1c\xb0\x197\xc0\xe6}\xb3V\x80\xc23\xc0g\xa93\',x.\xc0J#NBc[5\xc0\nL\xd2\xa2\x14d3\xc0\xeb\x88\xae\x8b[\x926\xc0\xff\xc7Vx\xd6\xef3\xc0$h\xc2\xa9\xb6\xd7.\xc0\xaa\xd3S\xe4\xe1o5\xc0iV\x1b\x1bx\xf85\xc0\x12\x8e\xcf\x16\x11\x814\xc0Y\x93\xca\x81[\x055\xc0\xe8\xf9\x92K\xa9\xd75\xc0M\xc4:r\x00\x8b4\xc0\xcb\x180\xa8\x03\x945\xc0\xd5(P\x07u\xd05\xc0\xd5V\xcc\xc7z63\xc0~kC?\x18\x1b5\xc0\x9a>\xbf\xc5\x16M5\xc0\x12\xe0r\x92\xd7\x964\xc0=xy\xf6;:5\xc0\xe7\x01-\xda\xfc\xec6\xc0\x82\xe7\xfe\x042 7\xc0\t\x81K>\xb5\x136\xc0\xc4\x15\xdfFry6\xc0\x9f\xd0d\xf2\xd4\xb84\xc0\xb3V\x1d@\x93i3\xc0\xa7Qr\xa8K\xa17\xc0\xad\xcc+Q8A5\xc0*\x1b2u\xc6\x157\xc0\x06tiDz\t3\xc0\xdeI\xd1o{\xea4\xc0\x94z\x84\xeaG\xba4\xc0<\xee\x89\xdf\xc6W7\xc0b\xc8\xd7\x0c{y7\xc0}\xd7\x15\xb6\xa4\x196\xc0\x8d\xb4\x9f*M\x157\xc0\xc6\xb9\xf1\xf7\x1cj7\xc0\xfd\xb1@\xe5`\x9e4\xc0\xe7\x1c\x98 \x83t6\xc03\x8a\x0c\x1a\xfe_4\xc0\x88\x8d\xcbx\x8dk4\xc0\xbc\x99\xd9\x9e\x9f\xd13\xc0#i\xe4\xda\x04\x155\xc0\xca%AU\xe2\xb56\xc0\xc7\xd4\x17\xc3\xe3\x897\xc0\xd7}\x17P\xf9\x917\xc0\xeetH\xedn\x8f5\xc0\xed\xf3\xba\x042\x1a5\xc0S\xbb\x92{\xa8\xba4\xc0\xc7\x7f{t\xc4?5\xc0\x9a\x9a>\x90u\x9c5\xc0\x1f\x19u\xb3\x8b\x186\xc05K\xc6q\x10\xab3\xc0\xe5<\xbe\xc2QQ5\xc0L\xb9f\xda\x0b\x916\xc0!\x9eKDj\x814\xc0\xdf\xee\x0e\xf3\x1c\xc83\xc0\x01\xc2\xec\xc2\x11c4\xc0TSx\x17f?7\xc0\x0f\xd6\xa6! \xb55\xc0\xce\xa7\x979Nt3\xc0\xf8\xb3\xd0\x17\x93z4\xc0*\xf1\xd1\x11\x91s4\xc0\xfb\xbf\xaf\x9a\x8fe4\xc0|D\x0b\xcdss6\xc0\xce\x1ag<\x01\x945\xc0\x07\xdb\xfd.h\x893\xc0\xfd\xcb\x98[\x16\xa44\xc0\x15\xcd\xba\x84\xca\xee6\xc0\x80\xd4wq8\xd04\xc0\x9a`\x96\xda6\xe17\xc0\x82\xe65\x18\x18 5\xc0A\x9fwlE\xc05\xc0\xae\x80\xf8+WS3\xc0\x19\x10*\x9c$!6\xc01\xe7\xdc\x91=\xfd5\xc0\\\xd8\x9e\xb0\xee\xd46\xc0lp\xb2\xb5\x81U5\xc0\x15"\xdasx(5\xc0\xe9\xbf\x8c\x84\x9c14\xc0s\xc9\xc2\xe6\x93\x994\xc0\x18#tZA\xba4\xc0\xd3\x9a\xcc,t\xfd4\xc0\xaf\xe8O\x15F\xaf5\xc0I\n$s\x14q6\xc0S"1%\xd128\xc0\x01\x98nx2\'4\xc0\x8aW\x10c?\x008\xc0%\xf7\x08\xcb\x90\xec6\xc0A\xff{cfT4\xc0\x05G\x17k\x06\xdd4\xc0x\xe58\xae\xd9z6\xc0\xdc\xed|\xab\xf0O4\xc0\xf1V\x1b4]\x987\xc0*E\xdfI\xf7=8\xc0LC\x8a\x85\xb9\xb86\xc0*\x95\x19=\x8e\x7f4\xc0y\xd6\x85\xf6\xf3\x1f3\xc0\xd2}\x14kj\x7f5\xc0\xc2L\xd1\xaa\xeaA6\xc0\xe3T\xd7\xf3\xfe\x9d6\xc0[\x070-ul6\xc0\x10\x92;\x13\x9fP5\xc0\xe3u_\x82\xaa\x0c3\xc0B\xc3\xa1J\xed87\xc0\xb2\x94\xbd\xdf\xcf\x048\xc0GT\x02\xf4\xe4\xf56\xc09\xbdY\xacM(3\xc0\xb4\xc7I:\xca84\xc0\rV\xc9\xea\x1e\xe27\xc0\x8af\xa0C\xb4L4\xc0\xe8\xbd\xc2$t\x964\xc0\x99M;\xcd\x19\x865\xc0\xbd_Y>\xd3p5\xc0\xccA\x19\x80\x17s7\xc0\x94\rd\xb9\xbcu3\xc0\xa2n\x17 \xa8\x013\xc0\xf5\xee\x8c\x1bU*3\xc0\x02\xcc\xee\x89\xf9\xf53\xc0\xdd\xc7\xb7\xfb\xe7\xb83\xc0\xbb\x87\x81u\xda\x1f4\xc0\x1f\xb5g\x1a\xf0J4\xc0\xe4W\x17\x80o%6\xc04\xea\xf8\xe7\xe8X6\xc0\x84\xce\xb2\xad|_4\xc0S\xeezy9\x0e3\xc0\xa7F\xbe\';45\xc0d\x93|\xa3Q\xbc7\xc0\xb3E\x12\xa2696\xc0L\x9f\xae}l\xf92\xc0pjk\xdb\x08\xa16\xc0\xc42\x12\x06\xc8.6\xc0/\xc7K\x83\xfe83\xc0F\xa0\x80x\x0eQ6\xc0\xfb\xd7\x8c\x12\xfa]5\xc0]b\xabg\x90a5\xc0\x8c\x0fL\x05pr5\xc0w\xb1\x1f\x06^\xdf6\xc0p+\xbc\xb80\xf83\xc0\x04\xc3&R\xe5\x148\xc0\xda\x8d\x9e\x88\xf9\x038\xc0|mF\xd5m\xc53\xc0\r\xfb\xfam/\x875\xc02C\xe6;\x83\xfe3\xc0\xf8\x97\xf0\x94UA3\xc0\x02\xa77Y\xda\xe82\xc0\xbe\xf1\xad9>\xe65\xc03\xcd^A\xb4\xe54\xc0\xac\xa9V\x1b\x89$5\xc0K\x9f\x84$@88\xc0)\xacM\xf9\xc6n5\xc0\x1f\x96L\x9bsJ6\xc0E\xd1\x07\xe5\xc8k6\xc0\xb7du\x926b3\xc0\xc0\xf9{}\x1a\xe14\xc01\xa0\x93^\xd0\xb25\xc0\xdb\xf9\x90yMM3\xc0\x08\xb6V\xe4V\x127\xc0\xb8\x1f9\xd1\xe2\xe97\xc0/\xfc0\xfd\x8a9-\xc0\x11\xe0\xdd(?~7\xc0Q\x87\xfc\x94\xf0\xfe5\xc0\x9e\xdd\x1fv|\xc07\xc0M=\xbdKG\x0e6\xc0e\x1d\xe3}\xe9V4\xc0]\xab\x9c\xb5h;5\xc0\xe8\xb8\t\x0bYL6\xc0\xcd\xed\x89\xfb\x18^6\xc0@\x99".)e6\xc0*J\xaf\xa1\xe2\x7f3\xc0\xceqm\xc4\xf5\x126\xc0w\x0b@\x8ck?7\xc0~\xa1<S\'\xb37\xc0e\n\xe9"\'\xca4\xc0\x06qs\x9eHY4\xc0\n\x14\x13\x84\x9c/7\xc0F\xd6&m\xb1\xad7\xc0\xe3\x98\xc6-\xf8\x914\xc0\xe8\xae\x84i\xddJ3\xc0\xec^i\xa5!~6\xc0\x12\xe2K\xef\xf7p3\xc0(\x93!-\x16"6\xc0\xc0\xc7\xb4g8\x9d4\xc0\x19\xac_\x10\x89\xac3\xc0\xd5\x03\x93H\xf9|4\xc0\x02\x155\xce\xcdZ4\xc0\xeb\x84\\Ee\xfa5\xc0>!\xfa<}s6\xc0\xd3XF\xe1\x16\x946\xc0\xc0$~\x89S\xd44\xc0P3\x18\xc7\x01\x9a4\xc0\x80\xa4.sI\xf23\xc0\x9e\xff\x8bVpB5\xc0-\x0e\x90:\xa1+6\xc0\xae\xbd\xa6\x8bH\x1a6\xc0m\xa2E\n\xb0\xbd4\xc0\xc9\xce\x9eF\xae\xb54\xc0\xfcr\xcc\xb3\xcf75\xc0\xe5Qo\xe1\x0bv5\xc06\xa3\x0c\x92\xba\x946\xc0\x04\x83.\x8afB7\xc0\xe5Fi\xfa\xc3\xed7\xc0\xf5\x8c\xf3\x89\xc6\xe14\xc0\xfc3\xe3\xd3\xec\xd84\xc0\x16/\xec\xc0\x91\xb54\xc0M?\xc7\xa2\x08\xc03\xc0\xa8\n\x17\xef\xb0-7\xc0\xdc\xa7\xd4h\xfd\xa76\xc0\xbe\x87W\xfe\xa767\xc0\xa5\xf7\x08\x17\xf8\xbc4\xc0\xfe\xc1\xbb(\xe7\xef3\xc0\xdcT\nt]\xab4\xc0\xffQ)\x18J\x944\xc0\xcai\xa7\xf73`4\xc0\xceL\xbe\xd0n\x1e6\xc0\xc2\xc1d3\xb7\xa37\xc0O\x92.\xe1\xd5~3\xc0\xaaO\x13)\xa2\x843\xc0O\xbc%\xe7\xb3\xc64\xc0\x1b\x01\xfa@V@5\xc0T\x87\x03_\x16*6\xc0\xa0wXW\x9e\xe27\xc0\t\xd9\xfc\x8a\x94\xe96\xc0\x9e\x913f,\xc36\xc0\x86\xab\x87\xfd\xc2\xfc7\xc0\x1fP\x8d\xc1\xf0\x893\xc0\xa8\xbc^\xc8\xdb\x1b7\xc0\xa1\x13\xad6\xf4]-\xc0\x89\xccC.\xf9\xc36\xc0\x05s\xa9\xc6o58\xc0Q\x04\x14]0<3\xc0\x179\xe1\x96\x91\x967\xc0\xe8\x10\xfaI\x9d\x8d7\xc0\x84?.g\xd5z4\xc0\xf6\xd3\xe2aT{6\xc0\x16\xea/\x98\x19\x1b4\xc0&2o\x0e\x8d\x813\xc0\xf7\xdd{\xa1\xcf03\xc0\xed_n\xca\xdbH5\xc0\x85\'\x0bD\x9ak4\xc0\t\xa5Bh\x89\x8a6\xc0\xfe\xc2\x06\x89i\xac7\xc0\xc0\xb7\xe5\x01m\x8f3\xc02\xd1O\xdeCA7\xc0\x12\xbc\x16\x06\x15\x038\xc0\xab\xc1\x0ci\x1c\xd36\xc0\xc1\xef\x18\x90\xbct6\xc0\xc1HS\xb9F\xad5\xc0\x1e\n\x99\xc0\x82d-\xc0\x17Q;\x80\xf4L3\xc0o\xf5k\x99\x98I6\xc0I\xf8$7\\\xa94\xc0\n\x93\x8f\xf7\xd5\xe04\xc0QK\x96v\xdc\xf45\xc0\xa8\xf1I\xfe\r\x9d4\xc0(\xe9\xd7\x16\x1c\xa44\xc0 \x8a\x86N\x10\x993\xc0\x10\xb7\xfb\x89\xdd\xf97\xc0h\xf3\xf1\xddDS6\xc0\x01\x008\x90Z_6\xc0\x04\x16\x16\x80\xe6\xa37\xc0H\xd2\xbd\x99|\x926\xc0\xb4\xab\xd0W\x0e_3\xc0\xd2% \x08\xa4\xf17\xc0\x10NS\x90y\xc57\xc0\xda@\xb7\x0f\xd6\xd13\xc07\x84(\x81\x80G4\xc0\xc7\xad\xee{\xdf\xa46\xc0\xce\x9ah\xb27\xf67\xc0;\x02\x9d\xc0\x02K5\xc0\x0c>T\x93\x88.6\xc0\xa2\x1b\xf0\x87\xad\xc36\xc0u\x0c\x1b\x99\xfdY3\xc0\x1bb\x10U:\xcd7\xc0\x87\xd4n#Y\xa16\xc0\xc2\xa7\xefe\'Q2\xc0~K|\xd0\xb4_4\xc0Y\xb6R\xb2\x0c\xa35\xc0\xbd\x11\x18\xb0\x98\xde4\xc0.\xa8G\x99Rl6\xc0UE\xa6\xf4\xfa\x0c7\xc0\xfd\x99\x83\t\x1a\x8a2\xc0GLC\x0c:L3\xc0/{\xce6J\xae4\xc0\xe1s\xf7w\x1b\x9a6\xc0\xda\xda\xb6\xb19\x1c5\xc0\xc3\x9e\xb6\xa5~\xec4\xc0\xaa\xdd\xf6\xc8>55\xc0\xe7\xc0f\x8d \xc54\xc0\x9b+\xec\x11\xf2\x145\xc0\xc1\x1cgJ]\x08-\xc03\x9fI\xfd-l3\xc0@A\xa77\xed\xec5\xc0X\x98\xdf\x01\x0b\xac6\xc0\x1dr\x07\xda\xe9\x856\xc0=\xf7\xaa$\xf9\x905\xc0\x03\xcd=\x81\x06w-\xc0\x1f\xf8\x7fyT\x824\xc0\xddVjC\xdba4\xc0\xd2c\xb2\x9b\xab`5\xc0\x98\x03\x1c,i+8\xc0H\xf0I^\xa0\xda5\xc0X\x062@q\x9a7\xc0\xb2\xbc\xb2\'\xc9F3\xc0\xdb=M\x9c+\x146\xc0d\x97<\x92\x98r7\xc0\x0c\xb7y\xf6\xb0\xab6\xc0\xe0\xeb\xc5>\x99\x9b5\xc0?\xa0_\x17\x92&5\xc0\x0e\x9c\xad2(B5\xc0\x94f\xe5\xdb;p5\xc0\x02p\t\x9e\x16r4\xc0\x92\x81Q\x83\x05N4\xc0\xffO\xcdb\xfe\xfe1\xc0n\xcc\xae\\\xa6.5\xc0\xc0h\x02\x06J\xc14\xc0\x97_\xf2.\xfdC7\xc0-\xb4\t\x84jA.\xc05\xd6\xa3\x05{13\xc0\xad\xe2\x9f\xdd\xbbQ5\xc0\xe4\xf5\xf8\xb6\xbf\x996\xc0\xfeT&\x02"\x127\xc0\xa4\xd7_\xad\x08\xc26\xc0\xd1IWF\xa153\xc0\x00%:?\xe3\xcc7\xc0\xd2\x8aj\xe1\xdc\xd66\xc0\xe1\x88_?\n\xc76\xc0B)\x83S\x91\xa46\xc0\xbcO\n*t\xdc3\xc0_8\xab\xc0\xbe\xbc5\xc0\x15-\x90\x14\xc2E1\xc0\xb8Q)\\S\t5\xc0K\xe6\xffj\x7fo4\xc0\xe9SW\xcd\xba\xd03\xc0\x10\xe3\n\x918Q5\xc0O\xb8\x00\x89a\xa95\xc0>\x04Z\xa5\xc1M6\xc0\xbe\xf9\xcb\x87u\xbf6\xc0\xa7M\xb0\xa5\x10\xf95\xc0\xd70\xaf0\xd1l6\xc0/SN0\x1f\xc13\xc0T\xa8Qo*\xbb4\xc0o\x06\xf5\xe5X\xe35\xc0!;\xf3\xb1\x84\x087\xc0\xa4\xe3\\\xcd\xc7\'6\xc0\xe4{\xfbuL33\xc0\x03\x8e\xdb1\x88@4\xc0\xb7\xee2\xee\xa6\x134\xc0\x1b|\x93\xb2L\'3\xc0\xdd\xb3=\xf0\x99\xa84\xc0F"\xd0\xb65\xc73\xc0\x84\xb0\x17\xd2\x99s6\xc0\x8b}Qc\xf3U7\xc0\xbe\xe3\x9ez\x88I4\xc0>I\x7f\xf5\xadF7\xc0E\x1d\x9eh\xa9\x175\xc0\xb5\x11^\x05\xae\xe23\xc0\xcf\x91k\x043^6\xc0\xd3\xa9\x899\x03\x803\xc0\x8f\x91X\xe0m\xfa4\xc0\xcf@\xba\xef\x9b\xb37\xc0\xe9\xaa\x1b7\x06\xd17\xc0\xd1\xf6\x13Q\xf7\xff5\xc0511L\x8d\x045\xc0\xcf\x80\xce\xea,\x1a8\xc0\xc3\xf7\x8et\xf6-6\xc0\x9f\x01\xc7\x96~\x9a4\xc0d{\x8aj\xfc\x1f8\xc0\x12\xb4\xf7\x8e3+2\xc0Z\xc7H\x92O\n3\xc0\xe6\xed\x17I5S5\xc0\x04\x8a}\x05\xbe\xdd3\xc0\xb49*k{#3\xc0\xe8\x89%\xb6\x89/4\xc0\xe8\x1c\xb40Q\x007\xc0\xd3\xa8r3\xe4\xed3\xc0\xf5;%I&\xc83\xc0r\xed\xb4\x10\xf6\xe95\xc0\xfbQr\xda1\\3\xc0\xe3?\xdc\xed\x1c\x088\xc0s\x8a\xe4*\x12\x128\xc0P\xe1D\x8cI\x9f4\xc0\xd8\xf3~\xd0\x17-6\xc0\x9c\xdc\xd1\x19\'\xb76\xc0\x02\xdb\xe2o\xa8n4\xc0\x14/\x1e\xcfZ\x931\xc0\x9bl:Z\xf346\xc0\x9a\xc0\xa1_\xe8I6\xc0\xf9d\xf8R\xaa\xee4\xc0\xc49\xc0\xe8\x14\xc07\xc0R*p_e\xbc4\xc0\xa1x\xce\x1c\x7f:7\xc0'
p16
tp17
bg3
(g4
(I0
tp18
g6
tp19
Rp20
(I1
(I8331
tp21
g13
I00
S'\x14m\x8b\xcf\xaebS@\xac\xc3a\xea\x00\x00T@\xa1\xe3`\x8d\xce#T@\x18\xb6E\t\x9d\x01T@\x97\xf2\x17l\x94\x99S@\xf9Z\xe4\n\xd4\xf3S@\xa2l%\x8b\x971T@\x14\\\x85|\x94\xaeS@t$%\xbc\x88\xafS@\xc3\x98x\xabD\xd9S@\xee\xae\x84\xea\x01bS@~\xa0}\x06_\x08T@\xf3\x0b%\xa5\xa7\'T@\x99\xbf\xf0J%iS@\x048$R\xb5\x8dS@\x08%\x1e\xe7\x0b*T@i\xe45\x95GgS@\x82\xe1\xb1\xc9OVS@\x1d\x93\xaa\x89\xf7\xc8S@P/\xe0\xd9\x07&T@8\xc8S\xcf\x18`S@\xfc\xca\x1ecK\xc1S@\x9d\x05\xff\x87\xee\x8aS@\xd9\x0b\xba\x96i\xadS@\xa8x\t0\x88\xadS@\x19\x8d\xe1\x8f\xaa\xadS@\x90\xfdW\x00\xef0T@\xab\xaf\xd4\x8d4\xeeS@\xcd\xcf\xca\xb9\xfc\rT@\xa5*z\x99\xa1\xadS@\x8b\x1a\xa4@\xa4\x93S@}\xfaDLS\x1aT@\xed1()I2T@\x15)\xecv\xadaS@\x08E\xe4\xceP\xadS@\xde\x00<\x7f\x7f*T@\x87\xad\x91\x99\xfa\xf7S@"c\x1bK\xa5\x19T@\xb3\x1f\xec\xfb\x06mS@\x97\xf3\x02\x15\xa1\xc6S@7\x0c\xc0\x1d\xf6\xc3S@\x1dC\xa9!\xd1\xffS@\xa4\xa7el\x07\tT@\xdc\xdae\x1f\xe2\xaeS@X\xc8\x00\x1f\xf9&T@\xde\x16{bvaS@\xad\xadUR\xc2\x85S@IO\x12\xc1\x0f\xc6S@\x070M\x1f\x9f*T@\xb8\xc3\x91m\x88\xafS@}\xa4c\x85>\x92S@Av1MGaS@i\xfd\xdc\x13\x96\xe6S@\x8fKe\x07I\x83S@\xf2m\r\x1a$\\S@En\x85\x0e\x86\xacS@\xcb\xbe#\x1e\xed-T@\x1fl\xf0T\xd0\xb0S@\x90\x98\xa8\xb2x\x00T@^\x93\xfa\x0e\x84cS@q\xd2E\x0e\xe3\x01T@hw\\\xdfH\xc8S@S\xaex\x7f\xcc\xc4S@$\xe4_\xb5\x13:T@\x15bqvF)T@\xb7`5\x96s\x18T@\xce\xed&\x98\x01\xabS@\x01\xb5\xa2g\x91aS@@\xc6\x811\xce\xaeS@H.\xdc\xf8\x7f\x00T@\xc1\x9c\xa7\x0e3\x82S@\xfav2\xe5<\x03T@1\xe9$\x0b\xec\xaeS@\xe5U\x9b3\xb7gS@\xe7\xc2\x19\xef\xee\xa1S@,\xa9\xbc\xe2\t\xafS@I3\xb1rG<T@\xa4\x03\xd4eu\xc9S@\x97\xe1XedmS@i`\xa1\x86SmS@\xda\x1d)\xa9\xe1\xc8S@M\x12\xa0\x01\xcb\xc9S@\xcc\\\xf0\x1d\xd9(T@y*z\xd8daS@_\r\xb3!\xd2\x00T@\'\xb0#z\x7f\xafS@1e\xf6!\xaf\x07T@\xa0\x1e\xd9\x91\xd6\x8cS@\x85!\xe4\xfc\xa2fS@\xcdY\x8fO\xe3\x1dT@\xc5r\xdc\xb3w\xc5S@\xfa\xa6\x9a&\x85\xb1S@1?\tN\x14\x1eT@\xe8\xc9\x08H\xc8\xadS@\xb88\xe6\xb5\xd1VS@\xc7\x8d\x9b\xff\xe9\xd5S@\x80\xf9=\xd2_\x1bT@\xe3\x07z\x11v\xe8S@5\xa5\xfd>\xff\xcaS@\xb1\x1c\x00U\x7f\xadS@y\xc0\x96\xda\xbe\x02T@\xe1\xe4n\xa2\xf5\xf3S@\xac?LH>\xc9S@\r\xba\xf8\xd2\xba\x03T@\xfe<\xc9g\xf6\xc5S@@\xf4[\xd4\xebnS@\x9c\xfa\xdc\xaa\x91\xafS@\xcb{I\xdes\xb0S@f\xe9\x1a\xd2\xd9\x16T@\xd6b\x7f\xda]\\S@5\x06\x06\xdbx\xadS@E\x85\xa9{\x81\xafS@L/ga\xdb\xacS@\x1d\x7f\xc6\x1a#\x14T@\x7f\x14.%s\xc8S@\x8e0^\xed\xbfyS@u\x7f\x00\x9aq\xf2S@\xdb\xf8\x01\xfa\xe7\xadS@\xe0\x81\xbc/\xc7\xaeS@O\xc0\x1f\x04\x85\xb0S@-\xb5\xb1~\xf5\xdcS@\xb9\xf0J\xea:mS@\xe5\xe4\xc6\xda\xb1]S@\x01\x9as\xa8Z\x13T@\xc0\xb3_Y\x1c\rT@\xee@\x17\xcftUS@|\xd2Te7(T@.[\xc8Xu\xafS@0\xa5GF1\xacS@\x85\x05\x8d\x86\xdenS@\xa6\xed\xea\x01\x86MS@\x8e\xc2\x14\xdc\xd0\x87S@\x9eR;{\xb4\xfdS@\xc8z")%\x0bT@\xb5L]\x9a\x1c\xc0S@\xc1\xe2\xc7j\x88\xc5S@V;@7\xe9\xb0S@\xedns\xed/zS@\x1e)\r\tWmS@7K\xec\x94\x9b\x0fT@\x11\xfd\xe4\xd4\xe1\xabS@\xed@\x00K|-T@\xe3\x8e\xa2V\xf2fS@q\x876\xce\x15\xabS@\xa4Ok2\x01\xacS@\xba;\xd4!:\xc8S@\xafG\x8f\x1e\xe7(T@\x1a!\xadx2\xafS@h\xd7\xeavX-T@\xcc\xa9r\xb4\x8b,T@/\x1f,\x96\x8b!T@N\x80`\x9b\xfc\x1eT@U\x8a3$\x9c\xabS@U\xff\xa7\x97-\xddS@\xe2\xbajk\xfa\xdbS@U\xeb\xec\n.\xb0S@>\x14\xbb\x9b\xa9\xacS@oX\x16`\xd9\x16T@\x7f\xd6\x84%\xab\xc9S@-e\x95?\x13\x07T@\x87\xd5\xbdm\xa7bS@\x05\x95\x16\xc8}\xc3S@\xad\n\xb1/_\x0bT@\xd6\xcd\\"#\x9cS@\x83\x99\x03\xa7\xc7\xe4S@t3:\xa7\x08\x0bT@B\x05\xd8\xd32oS@\x0eW\x95\xb5\xdf\x81S@z\xaf\x14\xfb}\xacS@T\x0f7\x0c1\xeeS@\xc7-w\xdc\xc0\x0cT@\x81\xe6$:@\x84S@.}"3\xea!T@\x00Fu=Z\x1fT@\x1eM\x7fr\xfc\xd8S@\x83*\x8cQ \xf3S@#\xe6\x04@\xc5\xb8S@;\x14\xd6*6(T@Q\xb8\x9f\xf3\xa7\x04T@MGfC\xe4\xbdS@\x863\xd3\xe6\x80\xacS@v9\xf6\xce~\xb2S@\xfd\x90\xcc\xc9\x9a\x96S@{mx\x1d.\x9fS@_\xee\x84=,*T@\xb7\xb46\xc5\xa9$T@<\xc5\xd9^F\x8dS@\x04\x94\xb6\xe2\x92\x9cS@\xe6p\xb2\x94y\xc9S@)\xa9\xd2\x06q\xb2S@LJ\xa4\xf7b\xb2S@\xf0U\xbe\xcfloS@g\xc2;X.\xe7S@\xee\xd6D]\xa8\xa6S@\xab\xe1\xdb\xa5C\xb2S@4\xb4=\xb3\xf3\xaaS@\xefp\xb0\xb1\xff\xe6S@\x98T\xb8\x00B\xb1S@=\x14\xb6\t\xf0_S@\xee*?\x99\xdd\xafS@\x08]\xb7\xbbd\xe0S@*\x8b\xe2\xe1L\xbeS@!{\x19\xcf\x8d\x83S@\r\xa5b\x1e\x1c\nT@P\xda=\xa9E\x10T@\x195\xe4\x06y\x03T@\x8bH\xad\xa9\xaa\xb2S@\xa0/\n\xc2W\xb1S@#\xa7lK \x92S@5\x19!\x0f\xad\x15T@\xc3\xede\x12\x10\xabS@QK\x9c=\xa4\xf2S@\x15\x90\xd4\n\x87-T@\xba9[\x01$\xe7S@\xb5\x85#\x06\xd5\tT@)\x8d\xef"\x83\x03T@\xde\xd4\xea\x8b\xa8\xb8S@\xa5^\xef\x16\x90\xa9S@1\xba\x82\xa5\xfb\x9aS@\x0e\xac\xcb\xdb\'\nT@\x84\xcbM*\xeb\xddS@\xf1\x08\xfc\x04\x1a\xf9S@{4i<\xbe\xdaS@7\xcene\xa6nS@\x84\x01~-3\nT@\xf0z\x9e\x98\x96\\S@\xc1 W\xb4%9T@\x03\xf6\xf9o?9T@\x99J\xd2H\xde_S@\xc7\x0f\xd9\x8ei\xf9S@I\x18\xfd#?zS@\xd6)\xf4.\x96\xb1S@\xcf\xfdx\xd0\x0c\xb1S@\x8e\x96\x1e%\xd7\xd6S@\xf43\xa4s\x8b\x1cT@l\x943>\xaf\xb1S@\xbb@\xe6i\xb5\x01T@\x02k!\xc7`\x00T@\xe0\xab\x0el\xe8\x9cS@cE6\x7f.\xedS@\xc8}\x8a\x03\x12\\S@\xbf\xfb\x9e\x16\xd5\xe6S@0\x0b\xb2I7\x83S@\x12<Q\x81\xb3\xb1S@\xf0\r\x0b\x1c\x97\xb1S@U<]@^\xb1S@\xaan\x1b\x88\x01\xdaS@G[\x9f\x19\x81dS@\xf6\x89\xf0\xf1}\x08T@\xbd\x96u\xa3V\nT@\t\x8d\xbb\x8d:\nT@\xa86)/\xeb\tT@a\xdb\x00\xa4]3T@\x97{\x8a\xec\xcb\x17T@\xb4\x02\x14\x80>\xe4S@\x05\xa5\x98\xee`\x9bS@\x15]\x1a\r\xa0\xb1S@\x0csm\xd3_\xa9S@!j\xf4{\xb8\tT@\xa3\x11\xf6\x15\xaf$T@\xf2=\x04\x8f$\xb1S@\xe4\xecIQ\x00\xe2S@\x8f\xff\xef\x9dW\xe6S@\xbc> \xf9o\xc7S@+\xa1gy\xfa&T@\x12\x86\xf1-M)T@\x12\x08g:\xa7\xadS@>\xaeI\r\xd6\x89S@\xad\xed\t@\xeb\xc1S@i\xb7\xbf9\x04\xdbS@\x92\x87D\xab\xde\xfbS@X\xa1\xc1{g\xddS@\x1c1/a@\tT@\xfd\xc8\xaf\xe7;\x07T@\xab1#\xf0\xcc\xb1S@\xaf\x9a\xb3\xf4j\xddS@f\xa41\r\xf1\xfcS@\x07\xda`\xe0\xb7\x0bT@4-\xd4\x8bA\x98S@\xbdT\xf9\xb3\x93\x10T@\xa2\xc5E\xd7Q\xfaS@\x00\xd1\xc0K\xf8\xb0S@.D\xc8\xee~\x10T@\xacJ\xac\x18X\x83S@w|\x1b\xc5\x80\xa8S@3\xc4\xe4DP\'T@\xee\xf5U}\xb5\xe6S@\xf3Gb(\xef\xc2S@\t\xb4/N\x0e\x97S@e;e/\xa1\x12T@\xa0K\xb0? sS@\xbe\xc2zx45T@\xe5\x94\xdc\xc2\xac\xe6S@\xea\x82\x02.\x1d\xe8S@\xa1\xc5\x16\xa9d)T@T\x12\xdc<~\xdeS@\xfa/\\T\xb9\x1dT@\xa0\x15$\xca\xafcS@o\x02\xa9\xbd\xa6\xcbS@\xce\xab\x97\\\xe34T@!\xe5)\xf1)\x9eS@\x9c/R\xb0\xa0\x02T@\xef$\x82\xd41\xd9S@\xd6\x1b\xb9\xbf0\xb2S@\xb4\xa4C\x9e{\xc7S@\x94*TeC\tT@\x1f\x1d/\xe9\x98QS@g\x8a\xca\x19\xf7\xddS@ \x1fsx\xa4\xbdS@6t\x16J\xf9iS@\x1fi\xb1\rz\xf2S@\x86\xc8?\xac\xf4$T@\x865\xc5I\xb9!T@\xe3&\x11%?%T@\xbe+|\x1e\x83\xe6S@,\xb2L\x11\xd0\xfcS@\x028`\xfaD\xdbS@\xcd\x8e\x0e\x9c\xd5\xf1S@[RB\xfeH\x8fS@DaJ\xd1\xd7\xddS@\xd0W\xe5^u[S@\xbc\x18\x92\n\xcd]S@!\xdb\x8bF\x1c"T@F4\x00\xf78\xdbS@\xcb\xc3\x0e\xacx\xb2S@oK\x14\x98\'\tT@N\x8bt3]\x87S@VW\x9e\x91\x0f\xa9S@\xf8\xe7w|x\xe7S@\xce\x80\xb6\xf7W\xfdS@)\xf6\x9d\xbc\x11\xfbS@\xfd\xe0\x80\xec\x90^S@\xce\x14\x1d^\x8e\xfcS@\xaf\xcd\xfdG\xb9\x9eS@+\x1f\x89\xd1G\x1fT@\xd3\x92W\'\x823T@\xadI3\x17|\\S@[6\xce8L\xe7S@\xd0,\xc5\'\x7f\x02T@\x0e\xe8\x82\xf2\'\x01T@o\x9d\xdd^B#T@\x8atv:<VS@\xcb\xf9Z\x05K\x1dT@w\xfem\\\x82%T@\xf8\xf0\x14\x1f\xa4\x17T@H\x1f\xa9\x02\xb6\tT@\xe71\xc6\x14\x10\x0eT@\xaet2\xe3q\x0eT@\x84\xe0_\x15.\nT@\x8d"\xe0\xf1M\x19T@=6\xc3\x97$rS@\x1f \xde\xa4,\xc9S@3\x18\x8a\x96\x12\xcbS@Ll\xe8\n\xa2\xfcS@\xd0\x0e\xaf\xdd\x83\xe5S@V\x8d=NT\x10T@\tD\x9c\x98\xb5\xfdS@\xb0\xe6\xf4)\x16\xa4S@\xd6\x87\x9e\xd8B,T@\x8aB\xa0\xf1\x95\x0eT@U\x90\x0b\xa6\xd5\x07T@^j\xea\x8d=4T@2A(\x8b\xe9!T@|\xe2O|\xf2\tT@\xf5p\xd0\x83\x10\x9fS@\xe7W\xc8\x0b\xfa\x01T@\x87\xbd\x08\xb6\x07\xc2S@\xad\x81%W\xfd\xd7S@R\xfce\xfe7\xf1S@\x03>qM\xdaZS@{\xae"\xf1{\x00T@\xd2M\xb0\x8b%\rT@\xfb\xb0ec\x91\\S@u\x84\xdf\xec3\xa3S@yU}\x9d\xb9\xeaS@\xa5\x8a\x92K\xc7\\S@\xc4\x98T}\xc9\xfbS@\xf7\xe8d\xda\xe2yS@\x0c\xa6\xd9m\xae\xb3S@d\x87\xf2)z\xf9S@IfC%\x89\xeaS@\x19/9t\xbaRS@\x01\xd4\xfdD\xca\tT@n\x7f\x05I\xd3\xf2S@\xafu\xf6\x85g$T@\x93$\x108U&T@\x19\x8f/\x99\xdc\x99S@\x8f\xd7!\x89\xe0\xa6S@1B\x03!\x86\x99S@\nn\x94 7\xe5S@\xfa\xf8SAm\xf4S@\xdd\r\x0c\x0e\xdd\x1fT@?\x02P\x9a\x13cS@\x85\xa1\xad%\x88\xd1S@\xc2\xdf\xec\xea%$T@w\x12\x0e-o\xddS@bl\x9c\xe9\x08&T@\xbd\xbc\x10r\x9b\x10T@]\xaeI\xcf\x9d\xd1S@\x9f\xaf\x1a\x86>\xe2S@\x87\x0e\x1b0f\xa5S@"\x9cM\xf3vxS@\rB\xe4\x0b\x15`S@\xa9\xfc5\xd7z\xb3S@p\xbaA64\rT@\x16\xc3u\xf0P\xe1S@Q\'Q\xf8P\x0cT@\x97[\xbe\xcc\x7f\xa1S@\xc8\x96d\xb3K\xa5S@~\xf4\n\x82\xcb\x0bT@\xbaH^\x18Y\x1fT@\xf6^L?\xe6\tT@\x99k\x17V\x1b\x99S@\x16G\xa8\xc0~#T@\xb9UhA\xe6\xf5S@\x11:\x82\xc2\x9a\x16T@\x0c}\xa1\xdf\xbd\x0bT@\xe5\xc0\xe1\xa9\x93\xfbS@\xc1\xf1\x16\x82D\xeaS@\xb2\xb2q\xfe\x10\xacS@%Lu`D\nT@\xb2\x1f4K\x93\x9fS@S\x94\x91\xab>\x0bT@\xfd(c\x01\xce\x0cT@\xcc]\x04qM"T@\xb4\xf4\xbb\xd5^\x1cT@\xb1\xfe\xfcsW\xd8S@m\xc7\x10\xae\xa7\nT@\x02\xb8\xa8Z\xea\xe9S@\xfcO;\x0c\xe7\x06T@p\x8d\xd4\x18\xe7"T@\xb9\x1a\xab \xd7\xe8S@{\x03\x97\x94\x80\x10T@L\xb9P\x14nMS@\xfe<k]\xd2\x0cT@w\x85\xaa\xd7\xbe\rT@d#Xl\xf4%T@\'P\xb50\x8f\x87S@6\xaf\xdf\xa7\x0fPS@\xd5b\xe2\xbc\x80aS@\x9f\xa1a\x90Q\xb3S@"#\xb4\xcc;\xb1S@*\x9c\xb8[5\xe7S@\x95\xcb\xedq\xf9\x02T@_!@H2/T@\xcd\xbf-\x8dH\x08T@\xa2\xc9(\x1b\x86\xb7S@6_\x9b\x96[\x9aS@\xed\x8b=1\x84\x87S@\x13\xc5FaR\xe4S@\xba\xd0\xd7Z8kS@\x1eM\x1b ~\x94S@\xd5\xaa\x0fCN\x8cS@\xd0|\x9eV\xe1\xfdS@j\xbdp\xf0\x02\x03T@\x95(\xf7\xc4\xca\x04T@A}\x8a#\xd2\x10T@\x8f\x19\xe1H\x97\rT@a&\x9aS,\xf4S@\x05Y:\xff\x16\xe4S@q\xf4q\xe2\x19\xecS@?\xfc\x01|G\xb1S@\xe1\x07o\xa7[^S@\x9ed\x88\x90\xd0\x0eT@\xaa\x01C\xf7\xb2\x87S@\xb1\xfd\x9b\x0e\xb4\xb3S@s\x0c\x0b\x84I\xfcS@!\xba\x803\xf3\xb3S@H\x07\x1c\xef\x98\x02T@\xda\xe6\xa2\xb9\xa2\x83S@r\xbd\xd5\xe1\xfb\x0cT@\x84J\x8eF\xbd\x14T@h|-_\xb15T@\xf2so]\xacPS@~\x9bu!\xd1\xd5S@!K\xf7O\xbd\x9aS@\x85\xf2\xd9A\xe4dS@N\xad\xc9)\xc8%T@\xae. \xda/\x1cT@7"<\xa4\x0b\xdcS@\xe2\xbdOg\xa9\xb6S@7\xde\x91\xf9\xb8\xecS@\x01/$\xec\xdb\x9fS@n\xc1\xd7\xdf\x9fRS@\xa9Zl\x9a^\x00T@\x81\x02\x8d\xf7\x813T@\xccU\xed\x15Y\nT@\x03\x85\x81\re\xcdS@\x9f\x88\xb1\x92\xd3TS@\x0b\x83\xba\xeb.\x0bT@Uf\x03=\xe6\xe3S@\xa1\x86\x93.\x02\x0fT@g\xd3\x0f\xae\xd3\xdbS@+v\x89[\x17#T@\xed\x04\xf4@\xea\xc5S@k\x827\x05:\x1cT@\xbf\x85\xb0\xcf#\nT@\xde\x14_\xbaX\x03T@\x9a\x97Eb\x00\x04T@\x0cZ\x9a@\x1a\xaeS@\xc8u\x1e3\xc4\x10T@\x99*\x9e\xa4K\nT@>\x91\x15\x1f,#T@\xae2\xaf\x10\\\xe3S@\xa0\xca\xd9$\x968T@\x83x\x87\x91x\rT@s\x16Z.\xcc\x8cS@;\r\x18\x04\xf9\xcaS@Br\xbd\x154\xc4S@\xb5B@\xdaG\x04T@\x04\xa0$\xd9\x13\xf8S@\x01\x86:j\xe9%T@=\xc1\xdfS\x1c\xe3S@\x08\x83\xff\x05\xca\x88S@\x84\xeaoV\xb7\x88S@1G\xf1yD\xfbS@\xf1!\xd8\x05\x9agS@/(\xd6:QyS@K\r\xf3\x91\xf1\xbcS@\x94\xf7]x\xce\x83S@8?\xf6W\xcd\xadS@(\xef~\xd9*\xd9S@\x18\xbf\n\xd7\x88\x90S@\xd3\x8c\x99^z\xb4S@\xf9\xb4\x11\x01l\x07T@\x14%\xe1\xa3\xdf$T@\x8f\xd9\x83m\xe8\xedS@\x1c\x1e\x8e\xa8\x85\xa9S@W\xf4X\xad\xfb\x8fS@]\x00Q?\xdf`S@\x11k(\x91rZS@\xc2\xdeTY\x1f\x08T@\x01\xaf\xf9C\xa6\xf6S@6(R(\x85\x14T@\x15\'$\xba\x81#T@\x1d\xe42kz\x07T@\xf9\x15\t-q\x08T@\xa5\x03\xa6k\xa0\xdbS@\xfd\x9f\xc5NR\x83S@^\xd5\xa63\xbd\x0bT@V\xe2\x1f}\xf5\xedS@m\xdb\x82\xce\x04&T@\xcc\xc9<\xcb\x97\x16T@Y\x81;j?\xe4S@\x85\xd8\xcen\xf3\x8bS@\x1d]\x0ct\x83\xfbS@cR\xa9K\xcf\xe2S@\x9a\xa4\x13k`\xa8S@\x97\xe9\x13"\x86pS@\xa88/\xf3\x8fdS@dT\xd7A\xc3uS@I\x96Sr\xec\xb4S@\x04E\xf6z\x15\x0cT@\xb1$/1\xbd{S@\xe0\x8c\\\xb8#\x0fT@\x81$\x7f\x04\x98(T@\xefc$u9\x12T@\xc2v\xd6\xc5\x8e#T@\xa9\xd5\xb9l\x06\xceS@\x82\n\xdf\x7f\xf7\xd2S@\xaf\xb8{\x0c\x898T@\x90\xf2\xbb\xc6\x85\xe7S@\xfc/\x06C\xcf\xb4S@\xbd\x00\xfeq\x99\x0bT@\xc4 5\xb6\xa7\x07T@\x8e\xb0\x07\x84\xaf\xd9S@K\xdf\xf0C\x01\xb3S@\xfb\xf0\xd1\x8eb-T@\x8e\x16D]\xe6-T@N.We\xbb\xc7S@-\x06\xdf\x12\xd7\x0bT@\xa2\xbb\x81x}iS@{~]\xb0\xedmS@\xd0\xc5\t\xd4\xaeLS@?%\xbc.\xb1]S@\xe6=\x97\r6\rT@k\x81\x0e\x82\x99\xa0S@\xfd\x14\x82\x83G\xf2S@\xf7\xb5\x17\xc1Y\xe6S@\xd6\xc0\xb2\xc8\xbd\xd9S@\x84\x8c&G\x10\xf9S@=\x1d\xe0a\x87\x93S@/\x02X\x85\xa6\xc7S@\\\xac\xe2\xdb\x13\xb5S@d/\xe9\xe9\x0f\xe7S@f\xaaD\x94\xa9\xa1S@N\x88\x05\x96\xd1\xd4S@$R\x1e76\x0cT@\xad\xcdT\'\xb4\xb2S@\x92\xdc\x13\x06\\\x98S@Z\x89G;\xdc\xa7S@f\x0fF=\x85\xb5S@P\xf8\x8a\x0b\xf2\nT@\xbe\xcbZ\x15*\xe2S@vu\x9d\xf0\xdf\xc9S@\xa6r\x85\t\xdb1T@5_\xeb\xd7\xff\xdaS@kY-\xce\xcb\xe1S@L\xd0\xc8\xa8\xafdS@JY\xd0*\'\xe6S@\xee\xcfx\xa3\xef\xa5S@\x1b\xba|=\xd7\xfaS@B\x13\xd5\xcc\x9e\xd0S@\xd3\xa4\xfc\xbc^\xc6S@\rt\x16\x17\xef4T@:<A\xce\xf0\xe1S@\x19\xed\xc5\x90H\x0bT@\xd3<_p\xd8\xf6S@\xf8\xd6\xbd\x15\xe0SS@<\xe6[ii\xbbS@\xca\x84U\xb3W\xf6S@\xbfN\xb3\x89QUS@\x02\xcc\x8a+\xd6"T@vL\xb3A{#T@\xa9\xa3Xa\x91!T@\xb1\x808r"\xf3S@=0\xcd"*\x14T@\xb8m]\x9eV2T@\x16\xe0xkY\x0bT@mS\xcb\x10\xe5iS@\x07\x19\xf7\xcc\x12"T@\x05S\x96\x14\xb9\x11T@8%\xf6\xc7pUS@\xae\xd4i\xf6\xcf)T@l\xfd7Q\xbd0T@1\xfb\x10\xab\xf2\x05T@Db\xf8R\xfb\x05T@\xaf\xae\xe0\xea%\xf5S@\x8eg\xf8\x0e\xd8\x19T@R\x05=p\x90dS@\x84\x9d\xaf\x97\x83\x8bS@o7\xb9\xd6\x94_S@\x01}sf\x8a\xb5S@.\xdbp\xe4\x17_S@;\x8f\x16SW\x06T@8\xa4\xf5S\xdc\xc6S@\xcf\x87\xda\xfaO\x83S@\xcd\xeay\x86\xf3\x1dT@\xcb\xc7\xe6\xa5\xf5\xe3S@k\xe3#\xc8\xd4\x0cT@m\xa4\r]\x85\x1aT@\xb4\xe5\x8b\xeb\xdb\xdaS@\xaag_\x01^\x1bT@\xba\xf6\t\xe6\x15\x02T@\xdb\xd3\xa0\xa5\xc9\xc7S@UWd]\xd8gS@\xbd0\xe4\xbe=\x9fS@\xcb\x86\xaf\x7fV\xc6S@m\xa8P\xcd\xff"T@[\xa0\x16\x18\xd4\x86S@\xeeI\xf0-\xd4\x18T@R\x18\x1b\x05\xb7 T@V\xbb\xd4\x88\xe0\xb0S@\x01\xe7\xf6z@\x1dT@\xf6p\x16\xb21iS@\xd9\xb6 \x99\xfe\xacS@\x9fR\t\xcd\x91\xa6S@0\xf6\x08\x01\xd9\xefS@<]\x91\xf4r\x15T@\x04.!\xddh\xc6S@U\x0b\xcc\xc1+\xd9S@\x1d\x86\xd2\xf2\xd0rS@\xce\xae\xdf\x06\xd7\xd7S@E\xa7\xc6A\xb9\x87S@\x1f\x8fo\x15^QS@\x99\xe8o\x8f\xee\x85S@\x16:\x14\xe9\x17\nT@I\xa6O\r\t0T@L6Z\x80Z\x18T@h\xd8\x15[\xf3\xdaS@\xd8G\xc9\x83\xdd\xc8S@|\xa7,W0TS@\xba\x9c^D\xb8%T@\xbd\xd5\x9c\xf0`uS@o]\x08\xc7\xfc\xfcS@\xe80\\";\xa9S@Z\x88\xb9_\xd7\x16T@Jz\x17\x98\x93vS@\xde\xe7\nO\xe3\x0eT@\xdcI-\x1d\x03\x1dT@\x82\xbe\x13\xa1\x84\xc9S@_\xab\xcc\xf7\xca\xf7S@1*hG\x01uS@\xc96\xe0k8\x02T@\xdcbak\xc4\x98S@H\x8f\xeb\x93\x19\xc9S@,\x9a\xed*edS@\xe8Z*\xe3\x06\xc4S@P*\xcf\xab\xd3\xe8S@S\xd4\xdd\x8c\xe0\xc8S@\xea\xeb\xce\x80\xcd\xafS@;\x9f\xd4\x86\x87rS@\x96\x96y\x8dgrS@B\xac\xdc\xef\xfb$T@^#1\xc6-\x0bT@\x18\xd9\xaa\xa4Q\xdcS@hm\xd4m\xc2\xa9S@4H\xaa\xb5\xa3PS@\x10\xb6\xb0U[\x1fT@\x18S\xfeE\xaf$T@gz\xbcp\x88\xb4S@\xcd\xd00\x97G\x05T@\xa0L$XVqS@x\x14\xbe\xe9!eS@A\xbc\xd1\x88\xf8\xc7S@\xc3iY\xdd\x1d\x0fT@\\\x90d\r\xd3OS@\xd8{v*iSS@\xa9c\xa4\x10\xe3OS@\x146-A\xb8\x19T@N\x91H\x00\xdd\x83S@uQq:\x88\nT@\xaeB?\xda=\x1aT@\x03\xbe\xdfl^\x0fT@<*g\x97\xa0\x02T@\x9d\xc8:GE\tT@\x81T\xae\xee\xae\x90S@N\x94 y\xa5aS@\xf3\xd5\x8a\xe73\x10T@\x07\xdeo8\xb2\x0bT@\xc85K\xc8t$T@\x8c\xf6\xffi\x87\rT@\xac\xe5\xf9\xc1\x1f\xddS@\xc8\xb9\x8bIh\x85S@\xeeT\xb5-u\xebS@x\r\xd7q\x84 T@\x12\x15\xd6\xd0M#T@g\x8e\xed\x14.\x02T@x0\x02\xa8%\xa9S@\xdd\x84\xdf\x12\x8f6T@\x83\x01\xbaD\x8f\xddS@V\xa6\xd9\n\x95\xffS@\xf2\x8epb]fS@\xb1\x0c\x18\x0e\xbe\xf9S@4E\xaa\xf7:\xddS@Rq\xde\xadp\xe0S@\xd0\xbd\xc2\xeb$xS@\x97\x86\xf8m\x16\xe8S@\xdd\xd8\xd5`F\xd9S@T6@\x1f\xe7\x02T@\xae\xcar\xb3H\x1aT@\xa8\\6\xb9{\x11T@\x19(=\x14{\x8aS@ \xf0:\xef/\xb7S@1\xa6\xb47\x92\rT@U8\xce\x084vS@?\x8e\x1by\x81dS@\xba\xefe/:\xdbS@\x92\xa1\x08\x86\xe0\x08T@\xa2\x949\x8b\xb6\x17T@\x95\x18(\xcf\x7f\xeeS@\x92\x019\x82\xfd\x0cT@\xc2\xb2\x9dj9\xa3S@\xbb\xbb\xe3\xe2\xb9cS@U@4\xa3\x97\x18T@\xed\xb9\xc61\x84`S@\xd95\x85d\xca\x9dS@\xeaN\xf1c\xe0\xddS@\xce]\xcb\x03\xe4\x18T@\x8f\x89\xd8\x80\xbe\xf4S@ +B\\\xf7\x83S@\xf2\x90G\x9e\x04\x14T@0!S\x8a\xe9\xc8S@A\x1c\xc6\xe6\xfe\xf1S@\x16\xe6\xe6\r\xa3\rT@\xae\xfd\x16p\x96\xfaS@\xd2_E\xda\x8d\xe6S@\x14:\xae\xa4X\xf8S@\xc9\x15\xac\xcc\x1arS@\xe5q\t\xbdwmS@\xb2\x9b!t\xed\xd8S@\\3\x8e\x8b\x1c\rT@;\x89L\x8ff\x15T@]q\x9e\x0f\x05\x10T@\xaah%T@\x08T@\x08\xe4\x92\xe7^\x85S@d%\x00\x989\xaaS@\\\xab!y\xcf\xfcS@\x19\xe7\x84\xa9\xfe\x0fT@|\xe4\x88}\x1f\xf3S@\xaa\xa4\xbf\xc9C\x14T@\xdat\x7f\xb4\xf8uS@\xda\xbe\xe0\xc57[S@t\xd4\x10\xbf/\xabS@6\x8dM\x03t\x18T@\xd5\xc8APC\xbeS@\xf8\x1f\xf5(\xfb\tT@\xad\n\xf9^\x9f\xd9S@+t\x99M=\x85S@\xb5\x88\xf2\xdc\x89\xd4S@\xaeSV\x83h\x89S@\x88Du=,\xf3S@:\xfc|\x06\x1b\x00T@\xb1[\xfbb\x82`S@|\x8e\xe2\x01\xf4\x0eT@\x91E\xfe\xe4\xc2)T@#\x96\xf9\x1f\xb1\x19T@\xca\xf2\x08]\x1a\xddS@\x17\x91u\x8c0\x9bS@\xf5\xf9\x81\xa34\x11T@=\xf5\x96\x03d\x07T@\to\xafJ\x90\xc8S@\x15vfe\xc5\x92S@ `\xc3ka\xf9S@\xdf\xd4)E\xa1\x98S@\x9b\x153\xa1\x8ewS@\xcbk\x90\xe62\x0eT@\xeb!\x9c]\x88\x83S@\xdb\xc4p\xc3\xc5\xddS@k|,\xfaGwS@=\xf0\xb89\x85\xadS@\x893qO\xaa\x17T@\x9d\xcf+\x9d\x7f\x04T@\xea\x0cq\xaa\xe5ZS@y5\xfb\x06\xa2\x1cT@\xa0N~\xd5\x0b\x18T@\xaf5\x16\x8d\x1d\xd9S@j\x9cl\xab\xb1\xddS@\xd6\x1a \xf4\x9cmS@z\xfe\xa7\xbb\xc4\xfdS@\xee\x92\x02B\xe6[S@\xd9\x99v\xef\xd8\xfdS@O\x8c\x14:|\x95S@E5\xa0\xe3\xd3\x00T@\x16\xb5\xe1d\xc9\xedS@\xe8YP\xf6a\xf2S@\xb4&\x12p\roS@\x86{\xe9\x1cq\xeeS@x\x8c.A;\x0bT@\x916p\x0e\xce\x0cT@9\xbb\x12\x96?\x9dS@\x97\x199p.\x88S@\x00\x84\xa5\xfc\xa0\xc6S@\xe6\xe9\xbf\x10b0T@/SN\xa9<\rT@7\xafW\x82Z\x9aS@\xccX\x81\xe7\x99\x08T@qUsn\x99\x9fS@\'\xf8]\xd2\xd2oS@J\xf6\xe8\xb5\nwS@\xdc\x7f\xed\xf6\xe9\xfcS@\x17\xfatT\x1b\x04T@\xff\xa3T\xe8\xc5gS@p\xf2{?\x0c\xb3S@M\xff\xc8\x7f\t\xc9S@KYP{\xb4\x0fT@\xe3F\xc7\xd1\x96\xa8S@\x03"\x827\x00\xcaS@\xa3G\xd3\x1d\xe8\x06T@\xd5\x9b\xb3\x9a\x0b7T@\x81`\xf9\xd1\x89\x13T@F[\xd2\x9a\x08\x0bT@\xb2\xbf\n\x05\xcazS@\xa9\x85m\x88/\xe2S@B\xac\xa9\x9eG\x8dS@\xfe\xc2\x01\xa6\x1a\x83S@\xee\xc1\x94\xf5\xa9ZS@\x10(\x1f\xf4>\xe1S@x\xa7\x11\xf2C]S@\xb6\xac\x14\x9fE\x83S@j\x86\x87\x96\xf3\xdaS@\xe4dp3R\x9aS@\xc6s\x94\xff:\xd5S@M\x139^G\xf3S@\xe5\xe8\x1dk\x85-T@f\xf0\xe7\xcc\xb1\xdaS@\xa6\xc1\xd2\x1e\xb9\x9bS@\xb5\xcb\xb4\xcdG\x0eT@\xa0r\x7f=M\x1cT@\xcd\x85\xe63\x02\xc2S@\xec\xe2\xfb\xcf8\x16T@++\x87lK\xdbS@\xee_b\xf9\x10\xaeS@o\xc1|\xfa\xba\xb9S@\xd4\x9aZ\x0c\xa9\x19T@\x0b9\x91\xd99\x1cT@\xc88\xdf\xa9\x89\xe7S@C@\xcb\xd4N\xf5S@\xf6\xeb\xe4\x95\x1b\xc0S@O\xd53SZ\x1bT@\xc3\x90\xb2\x80Y\xc7S@\xa6x\x008\xda"T@h\x99\xcc4r\xe4S@\x15\x0fx\xc8_\x8fS@\x17\x16\xa6\xde.\x83S@\x8d\xd8\x0b\x8e\x93\x99S@c,f\xe6\xb7\xc5S@\x93T\x82\xcf\xd7\x13T@\x10b\xa0\x0e`\xc6S@R6\x15\xc9\xd9\xa3S@>\xe9\xc4\x8f!\x18T@\xf5\x87\xd9e\xf1\xf3S@\xdb\xc8h\\\xcb\xe1S@F.%\xa2Y\x1cT@kf\xc1H\xd8(T@\xd5V\x94G\xf1(T@\xf4\xb2\xa3\x9fJ\xf6S@\xb5G\xa8\xdb\xc8\x82S@\xb5\x82T\xcb\x05\x13T@R\x11\xb2\xf1\x1d\x19T@\xfd*\x06\xafV\xe3S@+\xa0Gq\x9c(T@\xa3\xce\xde$\xd7\xebS@\x0f6\xb7r\xc0\x90S@\xd4gyH\x9d\xc7S@Af\xf6:9\xcdS@|\xee]R\x99(T@o\xd1\xfe\xa4\xcb{S@\x88\xd1\x90\xea\xd4\x1dT@)q\xf1\xf6\xc8\x17T@k\x9a;n\x89&T@\x9cS\xe5\x1b\xfa\xc0S@5\x16\x90\xf9o\xddS@;\xd3r\xb9\x1f\x9fS@\xe4\xa2qwx\xc8S@j\x88\xe7E\r\xdbS@\xd0\xea>-\x93,T@v0\xc8\xd8%\x82S@\xe4\x00r\x13\x1d\x87S@)>rD\xed\xc1S@t\xae\x13T\xa0\xc0S@\xf1\xda\xe1]\xb9\xc4S@\xaa\xdexT\xa0\x87S@\xf6\xd9\x8fC\xa2\xfcS@>`]\xd6\xd1\x1cT@&\xee\xd6UO\xe3S@q\xe5\x1c\xa7\xf9\xffS@\xc4Dj\x9b\x8c\xc4S@\x17<\xf9\x92\xc4\x98S@Yh\xab\xdd\x86\x83S@\xe4l1o\x11\x9fS@,\xb6vP\x00\xb9S@\xd6\xf2dWl\xe3S@]\xeac\x14-\xa5S@\x0e]<\x84-\xa4S@\xbe(\x1a46\xf8S@\xa8p=x\xe4\xdbS@\x85\xd6\xc8L\xb8\xe8S@\xe0\xe9\xe5\x87J\xfdS@\'#k\x08\xa9\xfcS@\xcf\xa1H\x12\x88zS@\xa6\x89\xb5\xe6\xc7\xddS@\x92p\x8dq\xb3\xddS@\x03\xed\x9a\x85R\xa5S@\xbbh`9Q\xe4S@\xcb\xe5\xfd\xfcW!T@\xbeR\xb2\xba\xf7{S@\xc3>\xcb\xf0\xe9\xdbS@\x9e\xdbd"\xc0&T@I{\x8f\x1d<.T@;If\xb3\x1c\x8eS@\xb0a4\x90\\_S@\n(\xb6\xe2\x87\xfdS@:S,\x94\xc4\xe4S@V\xbf!+\xd9\x81S@y3$9[&T@z\xcb\rV\xb6 T@\xab\x13bl\xdc\xf8S@R<\xf59\xec\x8dS@\xf1?\xbez\xd8\xc2S@\xe7|ok\xa5dS@\'0\x8a1*\x91S@\xb7-\xa6\xc4\xdb\xf2S@l\xcf\xa1A\xd9\x11T@0\xb0\x01Z?\x13T@c\x9bZ\x1c\xaa\xddS@$!\x85b\x7fxS@\xf6\x9c\x10L|\x82S@\x05\xad2\xf2^\xe4S@\xa7\xa9\x14\xcdG\xc6S@\x0c\xef\x1fi\xfb,T@\tz\x12\xe9\x17\xe4S@\x7f\xf8\xdfv\xa8\x1aT@\xbdw\x13\x1e\x9c\x82S@>2\t\xd0 cS@Mz\xb3\xcb\x88\x10T@>b\xfb\xa4X\xc5S@\x01\xf9\xf16\xa4*T@m$\xa9\xa8L\xe4S@8\xfdl\xb0E\x1aT@\xa66\xa5\\I\xddS@\xa0EI>\xbf\xfeS@\xd0\xf7+\xe3\'\x1aT@\x7fg\x85S\xbd\x1fT@s\xe0\xabA\xa6\x1dT@%\xe3Vv\x13|S@\xc2<:\x9d\xb2bS@\xc9\xcc\x9d\xb3b\xfbS@\xa6\xb3\xac\xfd\xa2\x18T@\x03y\xf1\xf8\xc8\xe5S@\x82;d\n\xba\xe9S@\xd4I\xbeF\xba\x1dT@\xadS\xbb\xe3,\xc5S@\xa1\x9f\x99\x82\x10\x18T@\x0cs\'\x986lS@\xa6\xae4\x9f\x01#T@\x06U\xfd\xfc\xe8\xccS@e\x8cK\x86\x9b\xc6S@9\x1b\x97\xb75-T@\xa0\xe1\xfe\x1a\x15\x84S@\xaf\xe3T\xe5\xf9\xc3S@*\xe5\x89\xa6@\x82S@(\xc4\x9c\x7f&\nT@\xbd\xdc5"K!T@h\x9at8\xe5dS@\xaf\x15\x96\x1a\xc4\x88S@\xa1\xe4\x08=Y\xfeS@\x89(\xe6\x88E\xfcS@\x9b\x1e)\xe5\xaa\x17T@M\xfa\x98\xedueS@\xf9\x9e\x95>\xfb\x10T@\xe1C_\xfc\x05xS@X\xe1\x89\xb3E^S@K\xb2V\x00\xe0\x1dT@\xeb\xff\xeduD\x1aT@\x18\xcdl\x8f\x13\\S@\xb8\x00W\xa1ldS@\xaeL.3\xf3\xc1S@\xd5\xb0\x0frI\x16T@\x80hc\xbc\xf8\xddS@\x94@\xe7uJ\xeaS@\xbc\x9ez\x03r5T@Eq\x14\xc3\x9e\x10T@\xf8\x99\xb0\x96i\x89S@\xcc3\n\xca\x80wS@c\xc7\x1b\rj\xeaS@\xc5\xceE\x83\xd2\x16T@h1g\x9c\xe3#T@\xb4\x1f\xec\x81 \xc5S@\x0b\xf0\xce\'\xcc\xe9S@\xc9\n\x0f\x81t\xfaS@(u\xcd\x94}US@\n\xc7\x1a\x1f\x1a\xd1S@Dd\x86\xe7Y\x07T@^\xc5k\x87U\xc5S@j\t\xef5\xcb\xfdS@\x87\x1d\xb6!\xde\xd5S@\x19\xe5\x1fX\xe0\x86S@i2\xe2\x02\x83\xc8S@\x0b\x1f\xfd\x15\xdd\xecS@N\xa2?Q\x19{S@\xb1\xd7|\xf4\xc4\x87S@S\x9cW\xed6\xeaS@\xa2Xi\x8aa\xc9S@k\x19A\x9d-\xf0S@S\xadW\x885\xd6S@"\x16dZ\x89\xacS@\x06N\x01B\n\xc5S@\xab\xbbA\x94O\x98S@(\xdf\xf1^\x98\xb7S@\xfev\xba\xe3\\\xeaS@A{ \x15\xc7\xc7S@\xcaF\xaf\xa3\x87"T@u\xce5\x9cC\xd7S@_\x12[c\\\xd9S@6f\xd9\xcd\x11$T@\xf7gZ\x03\x99\x1eT@\xe6\xa2-jN\x87S@\x02LR\x01x!T@j\xe5\xd4\x99T\xb2S@\x12\x05t\x9a\x83\xb7S@\xf0\x84\xfe\x98amS@\xec\x87\xd3\r\xd6\xd6S@"@:\x89\x99\x16T@\xb1\xc1\xf6a\x83\xf3S@\xc6N\xa9-\x90#T@%\xf1\x84?\x13\xf0S@\xdd\x8at\xb3\xe2nS@\x17yeJ\xf6\xbaS@\xae\x12v^e^S@\x1fa\xb0?6\xe7S@\xb7\x86\xdf\xd8\xb5\xd0S@\x98+UHR\xabS@>\xd5\x170\x0b\xd2S@v\x07{x_\\S@\x8f\xd0\x9e?\x12\x86S@>\xd3\\\xc0W\x01T@J\x9bq\xbf\x98]S@W\x826gy\xd0S@\xdc\xf5\xed\xec\xc7\x94S@\xd5\xbb\x05\x98b\xa8S@_\x84xT\x05vS@\xa0\x9a\xe4\xf5\xd1\xacS@;_\xd9W&\xd9S@\x08\x81\xad\xc3L\x99S@e\xe8\x91\x86\xc1\xf0S@\xf9\xbe4\x9b\x9c T@\x1a.\xa3\x1d\x86\x9fS@)\xcf\x13?I\x9fS@\xca\xa7\xcfw\xdc\xddS@\xbdN3\x86(\nT@)\xd8\x1a?t.T@?\xc2\xae\xf8N\xadS@\xd0B\x16\x1e\xa6\xa8S@\x19\xd9\xef\xfc\xab\\S@\x8b\rl\x1b\x99\xc9S@t4\x83\x07\x84dS@\xde\x9cy\xc5\xf6\xe2S@:\x06"\x98p\xe7S@A\xb4U\xebh T@\x8e\xdf]\xdb\x1edS@{i\x82\x1c\xfb\x13T@\xa4\xbc(\xe8\t\xbcS@\xf6\xd1\xea\xbbBmS@\x83\x15\x13|\x05\xc8S@\xd9s\xa9\xb0\xc9\x88S@\xc7K\x9b\xc3\x8d]S@\x91kY\xf7K\xdbS@/\x87&\xcb?,T@\x9c\x0b\xa9\xc2\xbb\xa3S@\x82\xfe\x98p\xfb\x14T@\xb4Zy\xdc\xb4]S@\\\xec\xdc7d\xf8S@\xecU\xf0Y\xbacS@"\n|\xfek\xe6S@\x94\x857\xbf\xcc\x14T@\xe6\xd6\xd9R\xaf\x1fT@\xd4\xe1|\xfb\xd7]S@\x95\x1f\x9f\xd7\xea\x10T@2\xa4\x9e\xa6<\xbcS@4~]\xad+\xd6S@\x94^@\xe8V\x0cT@\x80cwY\xbb\xe6S@\x0es\xac\xf8X\xd8S@\x0b\x0c7\xba5\xa2S@\xe3\x93\xf1Y\xd4\xe4S@`\x00\xfa\xab\xdb\xabS@R\xbb\xe4\xd2\x06#T@\x1e\xf1\xb6\xc9\x05\xabS@\x96k\xa4\x03\x0e\x0fT@\x7f\x99\x98\xbe\x1e\xaaS@\x9dr:o\xfc\xdcS@\xf1\x1aX\xdd\xfc\xddS@\x8a\xb4B\xeb\x1e\\S@\x07\xb47#\x18\x02T@\xb0\xee\xc6p\xfe"T@\x0b\xa1\xe8\xde\xde#T@\x10\xfd\x9b\xec\xec\x0eT@\x17\x13\xb5\xdel/T@8\x8c\xa8~6\xe8S@fa\xdd\xec\xb9\xd9S@\x94\xe6\x0e\xa8\xe1\x0bT@XF.MB\xc9S@Y\xc1\xc4\x02R\x99S@\xc6\xf1\xc4\x85\xf9\xc5S@\xff\xd0o;\xc2bS@\x8f\xdd\xf7\xe2\x997T@rs\xf3=\x83aS@\xd3\xb1\xfd\xa0\xfc\x01T@\xf9\x89z\xc8v\xd9S@nb\r\x84M\xd9S@\xab\xc7L\x151\x0bT@\xfa\xef\xf35N$T@?\xa7M\'b\x1cT@\xa5Y\n\xbe\x82\xe8S@i8\x04\xb6[\xabS@\xfb\x87\xb9\xd9!\xb5S@Q*\xca\xb7,\xabS@5c\xd8\x95\xa2\x96S@\x1e\xc3\xc9\t\x9f\xabS@\xc4\xec,\x07\xa8\nT@a\xb9[9\x89\nT@Q\xe3\xdaC\xe3\x1cT@\x1bZ\r\x84\x86\xacS@\x84\xc7\xfe\x1b\x99\xdeS@\x01yQ\x8dW\x13T@\x11n\x8b+\x8f\x13T@\x95A\xe7\xcd\xb9\x0eT@\xd0i^;\xef/T@\xb1~\xc6\xfd\xa6\xd6S@\xfb\xac\xab\xca^\x13T@\x9d\xbf\x9c\xf0\xf5\x00T@\xdbr3\x9b\x95\xaaS@zo%\xaf\xbe\x9fS@\x1e<\xb6.1\x9dS@A\xab_x\x03\\S@\xa59*\x18\x81\xacS@\x98\x91\x96\n\x0f\xaaS@\x8aW\xa8\xd1\xfd\x1cT@\x8a\x06\x96[\xa8\xacS@\x04\xae\\C\xb3\xabS@\xcd\t\\\xd6\x88\x90S@\x81\x9d\xc1i;\xaeS@\x17\xecG\xc7R\xe8S@\xed\x83\xcajF\x8eS@\x8f\x84\xe3\'\x8a\x07T@i\x86[\xeb\xce\xe6S@\xebF\x17\xfc\xc1\xe2S@N\x84\xfe\x11\x0c\xe7S@\xb4\x16>b\xca\x07T@\xd7\x98k\xc1\x94\x0fT@\xcb\x96\x10C\x8crS@#\x82I\x95\x040T@\r\xee\'\xb6\xe3\xabS@9\x10\xb3\xab\xaeXS@`\xed\xec\x88K\x7fS@\x1d\x8a\xc0:\xea~S@\x917\xf5=/cS@e\xf2T\xac\xd1\nT@D\x938 \t\xdeS@d\xd2\xf8\xf8Z\x18T@\xf1\x88vZ?\xabS@\x12\xd4BXR\x94S@~\x97\xc5\t\xacrS@\x8f\xb6\xe8\xa2\xfa\xb3S@+4\xceU0\xacS@\xb4Ye\xb5\xde\x1bT@\xa1\xd10\xfb\xf0\xa5S@\xcc\xc8\xd4uN\x95S@\x9f\x16:\xd7\xa6qS@E\x03\xe97\xd0iS@\xac\x9f\xbf\x96UrS@Z-\r\xf9\x0e\x88S@\x0b\x99\xa8Fx\xf2S@\\\n\xcf\xf3h\xadS@!,\xcbV\x17\xacS@\x9fz\'l\xca\xe6S@x\x89\xa8]\xfa\xb1S@f\x12it\x82rS@\\\xa0)N\xa7\x02T@vq\x0b\x11K\xadS@-\x8bh\xe6\x08(T@\x1b\xef\xc1\x1a\xc6\xbeS@\xdb\x90$\xf4*PS@\xdbg\x83\x1a\x07qS@X5I\xe7\xf20T@\xe7\xa3\xe1\xbb\x82gS@}\x1f\x0f\xffE\xd2S@:jJ`\x95\rT@\xbf\xc6~\x8e\x0c\xfdS@~JC\xba\x8e\rT@V,\xb6$\xa9\rT@\xdb\xd2\xf8R\x07\x1bT@\xa1\xf7\xf0\xa0\xd21T@4\xf0k\xf3\x880T@\xd6\xa0,\xa9\xd9\x0bT@G\x97\x1f?x\rT@RtmE\xa0\rT@`\x12\xb6\x02\x88[S@|\xd2:M\t\xe7S@\x98y\x13\rc\xadS@\xf3\x86\x1f3<1T@\xd7\x0c\xfa\xe4\xf8\xabS@\xe0\xf4\xa0\xc0\x8b[S@\xd3\xf1q\x1dS\tT@J\xd9_\xad\x9f\x05T@D\x9f\xeebS\x9eS@\xf1\x87\x8e\x90\x94\x0bT@\xb6|\xaa\x86\x12\nT@\x04\x82\x84\x88%\xc9S@r`\x99\x85tqS@,t7K<\rT@\xa8\xd1\x13\x8b\xf6\xefS@F\xdb\xb3*\xa3rS@\xc1\xfer\xac\x02\xe4S@\xbf\xae|Df\x0eT@\x89\xe93\xc8"\x9eS@\x85\xc3\x10\xe2l\x16T@{0Qo\xa3\xabS@\xdaFL\xde\x8b\rT@\x18\xc1 \xcd\x0cjS@^\xac\x1e\x7f\xcd\tT@Gst\x18\xac\xc8S@>ksJ\xbd\nT@b\xb5\xdf\x18\x9b8T@>L\xf4\xa5\x14\x0fT@\x8dP\xe3^-\xd9S@\x91\xdb\xde(\x83\xb2S@\xa3\x88j\x121\x0bT@p\xb1p\xe1\x15dS@\t\xc7\xb1\xfd\xe5\x0eT@\xd8$\xed\xe5\xd1\x07T@\x1e\xde\x88{\xe2\x07T@\x97\x84\xd52R2T@\xbbB\xb0\x1f\xf0\nT@\x1c\x9a\xaa\xca\x9a!T@\x9d\xafFR\x8a\xafS@\x9c\xe3\xed]+\x0eT@\x9e\xcd\x8b-\xd6\tT@\x03\x1b\xd3\xfa\xbe\xb0S@s\xf5\xfft\x8c\x07T@lA\xf8\xee\xb4\nT@\x00\xcbF\xca\xf4OS@\xd96\xeb\x93\x89\xf6S@g\x0b\x7f\x88L\x18T@\xa8Y\x04\xf2\xd2\x15T@\x85\x12\xf9\xf1\x9c\xadS@\xe1\x95\x9d\x8f\xf1^S@\xc4\x1c\xb0\x13\xa5\\S@\xb3\xba<\xfay2T@th\xe5"\x0e\x0bT@\xe3\x81\xf4*\x9d\xebS@\xa6u\x7f|J\x8dS@\x98\xa1\x15\xb3\x9a\x14T@\x04=\xbeO1\xf0S@\xf6\xa5\xf6I5\xf9S@\xc9\x98Q\xaf\xac\x13T@\xa7q\x81\x88\xd4wS@\x8b\xde\x02\xce\xb4\xadS@W)\xaa_\xb8\x0eT@\x86j\x91\xbfE\rT@\xf2\xa34\x93)\xf5S@\xaf-Jj|\xc6S@\xb1s\xf2%\xab\xadS@\x0e?g\xa1e\xe3S@\xa0"\xb4\x02\xdc\xd4S@\x88\xdca\xb9\xbf\x7fS@\x89\x85\x0c\xbc\xa7\x1aT@\xe4 \x84\x95\x8e\xfbS@9\x1c-\x0e\xbf\x14T@S\xef\x14\x9dq\xadS@\xef\xa8\xeb\x88/\x0bT@\x0e\x8c\xe0*\x98\xcfS@]\x81\x196c\x84S@\x9d\xc7\xa0\\k\x08T@x\xb9Z\xa1\xe1\xd8S@+\x08\xf9\x17\xb2\\S@/\xac\xeaA\xbd\xadS@\x838\x01\x8c\x0e,T@CJ\xeb\x8b\xc5rS@Vp\x85\xe6M\x0bT@\x8d@\xeb\x98\xb1\xc9S@\x12t\xd68\x11\x0bT@\xae\xae.0\x98\xaeS@\x14w}&\xfc\x03T@\xef\xa4\xb4\xbb;\x12T@l\x8f\xa4\xdadzS@\xfa?H\x9eK\x1eT@&4\xd7\xb6\x131T@Hy\x8c\x1b\xd6\xe3S@W:%\xad\x9b\xaeS@\xbf\x0c\x0e\x96_\xb0S@\x82_\x82[\xe4\xafS@\x8c\xa3#!\x01\xf7S@\x0c\xc4B.rSS@$\x08O\xed\x87\xcdS@\xeen\xc2\xcd\t\x04T@\xc3):\x16hbS@\x89\x1e\x92\x92n\xb0S@NG\x14\xc5\x0faS@\xa2\xa6)\xcdDQS@\x9c\xf0\x86\xd8\xab!T@\x8f\xeea\x1e\xf9\xb0S@\xcc-!\xd1F\xb1S@,W\x0e\x89xfS@!\xd7\xe9\'\x9a\\S@\xfdP\x19K~\x17T@\xc6\x1f\x01\xd7\xc5tS@\xbe\xecv\xb7`\x1eT@\xc2Xw\xf6\xda^S@\x02\xff#P\x9a\x05T@\xb6\x92\x04\xdf\xcd\xb0S@\x85\x87\xf7\x8c\xb8\xf3S@<q\xbb\x97\x95\x05T@\xb9YY\x9e\x9f\xb0S@G\xd6\x8d\x01\xefPS@1u\x1c\x81j\\S@\xad\xbfo.\xcb\nT@\xb2\xc8\xdf\x11u\\S@\x04g\xbe\xe8\x05\xb1S@\x03\xb6\xfe\xe3\xec4T@\xc7_\xef\x1a\xbf\x07T@\xd5:U\x06\xb0\x05T@\xc6\xf7\x12\xd7m\xb0S@P$T\\.\xf5S@\x9a>\x93\xa9\xca\xf7S@\xd7\xca\xa2\xfe\xaa\xf1S@\xf3G\xee\x8c\xe8\x98S@s7\xe4\xcaK\x0cT@O\\\xdek2\xccS@\x10\xe7\x03&\xd4iS@xG\xe5\xf8\x8b\xf8S@t\xd2$\x95\xa5\x12T@\x80?Rn\xb63T@Zgd2q\rT@\xbb\x15\xb0\x1c4\xc9S@::qS\x0e_S@\xe2\xed\\E\x98\x12T@\x90\xe0\x187gdS@g\x92\xc8\x13\x82\x0bT@\xceU\'\xec#\xb1S@\xe3]\x18\xd0\x05\xafS@\x8c\xdd8\xbd\xf4\xaeS@\x9e\xe0=\x9dp\x06T@\x98\xf8F\xcd/3T@I\x93t\xac\x00\xf9S@=\xba\x95\x8fidS@j.\xa9\xac\xce\x0bT@*q\xa5\x1c\xf9US@\xb4\xf0\xea\xc2\xb1\x99S@\x93\x17\\\x12$\xafS@\xe7\n\x9eBF\rT@T\x0c\xbe<;\x0cT@n\xa3\xea\xf6\x90\xafS@}\xf0\x9a\xad\x0c\xf7S@\x14}\xe0\xd0\x00\xf7S@&\xd0\x81\xd7\xb0\x9eS@\xde443\x07QS@\x8d\x99\x88D1\xf9S@\x0c\x8fL3\x7f\xc9S@\x00\xe7\xaeJ\xd9\x0bT@\xd6\x97\x18\x04\x96\xafS@\x14#\xeeVa\xafS@\xd8M\xfa\xd3\x16\xf7S@I\xbe\x02O\xe0\xe2S@\x0b\x05\xbf\xca\xca\x0bT@L^y\xf8\xde\xfcS@\x87-<\x03M2T@\x82\xe6}\xcfH\x07T@\x9bL\x13\xecz\xc7S@\x1b{v\xac\xcd\xc5S@\x0b\xf2Hq\t\x05T@\xe5\xc9\x1fPF\x9eS@\xf9s\xddl\xaa\xc9S@|\'\xea\xdeh\x07T@\r}\xc1G\x16\x14T@\x9c\xc5X\xd4%\rT@\x828cN\xa2QS@#\x936U\x18\x14T@\x93\xd1h\xe1K\xbeS@1l\x9a\x08\xc1\xaeS@v\xf2\xc2|7RS@k\xd7\'\xb6\x1a\x1fT@E\xa9\x9b\xca\x8e\x08T@\xb97\xca\\\x90\x92S@`\xac\xfc\x8d\xc2\x07T@CH\x9d\x9ey\x07T@q\xedZ\xd8\xb9\x03T@\xa9\x7f\xb6\xb9@\xbeS@CG:D\xb9\xafS@o4/\x9f;\nT@\x14\xa4\xdam\xd7\x00T@\x8d\xf6\xd1?N\xafS@_c\xeb@ `S@\xec0jT\xd2\x92S@\x90I\x92\x9d3\x02T@b\x96\x90\x03\xdb\x0cT@WZ\xae[&\nT@r\x06\xe8Q\xca\xccS@\x07\x95S\xf2\xd3\xe1S@<\xde\x9b\xd3z\x00T@n\x89\xca\x9d|\rT@\xe1\xa2f\xcbJ\xc0S@\xd7\x9e\xa2\xfbk\xf2S@}\xff/\x7ft\nT@}vYN\xe3\nT@\xb9\xc9\xd1\xccI\xfaS@\x8d\xa4\xac\x82)\xbeS@\xa3$DC\x034T@\x1f}\x83\x0b\xef\xafS@d&\x80sj\x99S@\xf2CE\n\xe6\x07T@\xd2\xa8\xa1y\xa5\x99S@\xfa\x12\xbf\xd0\xbe\x8cS@+\xd0\xe1].\x00T@\x8f%^\x08\x89\xc9S@\xfd\x1b\x15,\xa2\xafS@\xfc+\xdd\x96s\tT@`\xd7S\xe5@\xd1S@\x96\xc7Bw\x91\x02T@J\xfe\xa5\x0c\x00\rT@\xef3[J\xea\x19T@k\x90\x9e\xca\x05&T@\xa87\x7f\xae\xa4\xb0S@\xf0\xbb\x80\xb8\xc8\x05T@\xa3HE\xb6$\x00T@B\x12\x9b\xa5<\x00T@\x91\xf5\xe9`\xebfS@\xc4\x88\xb8\x8b\x07\x0bT@K:K>\xe8$T@\xd7\xd0c\xfc\xc7\x02T@oB\xc1\xaal\xb2S@u\xfd>9\x91\xb0S@9\xf9\xdf\x96q\x0fT@\x8e\x83\x06G8\x08T@\x9b\xf3G\xe6\x02\xfeS@\xbfH\x06~\x80\xb5S@+\x90E\xfc6\rT@\x0e\x07c\xdeh\xb2S@\x9f\xa4\xb2\xe2\x17\x0bT@A\xb5\xf3[R\xb2S@w\xa6\x9a\xa2\xedcS@\x0e+\xa7\x10\x03\x00T@\x01\x9a\xa6\x84\xaa#T@\xfa\x8cm\x1c\xc7\xb1S@\xc4w\x1d\x0e\x14\x00T@$\xe3\xbb\xce8\xb5S@\xb8\xb9=\x84\xbcVS@\xb7iB\x9b\xeb\xb0S@t\xd9W\x11\xfb\xa0S@\x98\xc7\xea\x89\xc0\rT@\xb3\xb9\xcf\xfd\xc4\x1dT@N3H\xda\x84dS@\xdb\xdd\x89Y_\xfbS@J\x1e\'\xf2^\xb1S@\xcc\xc77\xcfF\x0cT@H\x83h\xdc\xa9US@5\xb1\xd2\xfbN\xa3S@\xa1t@\xb5\xee\x91S@\xb2j\x9f\x98\xfd\xacS@\xa7\x8a\x1d\x95F\nT@\xdcU\xa1\xf8D\xb5S@\x9e\xad\xc2\xb7\x11\xb0S@\xec\xe6$\x00\xd7\xb4S@7\xa5TE\xea\tT@\x8d)&\xb7\xbe\x0bT@\xe6X\xa1\xe3\xc1\x0cT@\xc2\x93|pouS@d!\xd0.[\x0cT@\xadR\xa9\xfdM\xb2S@\x0f\xdc\xf3\x82DaS@\x19\xe2\x8f\xf6\xf5\xb4S@/,\x95{\x8c\x0bT@*\xf7yH>\xf9S@\xd1\xcd\x80\xc2\xed\x0cT@\xc8\xac\xa2\xbb6\nT@b\xca\xed\x0e\xd8\x19T@%\x99\x95q\x12\x04T@\xdb>\xd7\x8aa\xa4S@@\x82\x1d\xac\xb9\xb4S@M\xfd\x93\x00\xbb\xa4S@ \xcd\x8d\xc2g\xfcS@\xef\xd4P\x07\x1f\xffS@\xbeq\x00\xa3k$T@\x1b\x0es\x8f\x00\rT@V\xb6\xc7o\xfa\x01T@+\xcfx\xf4\x17\xd7S@\t\xb2\xa5\x0fD\xb2S@7\x91\xd90\xc0\tT@\xbd>\'G\xa1\xb1S@\x8b\xf8\xe6\xf6f\xf9S@r\xd4\xde\xfe|\xe7S@\xdc\x03\r!q\xc6S@\xcfW\xf8\x8f\xe8\x0bT@\xaf`\x9e\x8f\x1c`S@\x82\x17LK\x1e\rT@Z\xf8\x0e\xce\x070T@\x8b\x1e\xa4T\r\xacS@\x9e\xa4Gr\xaeaS@$Jo\x86\x82\rT@\xd3,=BraS@\x99\xd5%xx\xb4S@\x18\xe0\xb0WfuS@\x0f\xd4X\xda\xb7\xb2S@y\xf8\xe7\x1b\x89\xb7S@9gX\x81\xfauS@\xbc\xa3\xdc\xb3O\xb4S@\x90qXq)\xb2S@\xdf\xf9\x1f6-\nT@\xe8.\xc8d\xe84T@\x06"\xcf0\xad\xfdS@!0ROu\x91S@\xa1\xd2\xce\x9c\x81\xdbS@_\xa5\x90\xa9\x9d`S@\x90l\xf7ukkS@\x9a\x1aK\xf1\r\x0eT@\xb2\x9d]iR\x1fT@\x91\xcdFw\x8d\x0bT@B#\xdb\x00\xdf\x91S@E\xb5\xa5X\xb5\xfdS@$YP\x05L\x9fS@\xe3\x84\xe4\x06\xb2\x0fT@\x07_3\x07\x015T@j\xb0\x008\xe8\xb3S@\xa9\xc8!\xf2\x84\xfcS@\xedoi=\x97bS@\x10\xa1\xad\x8a\x111T@\xd0\xfd*8\xcd\xc6S@\xe3<\x90,\xd2\x14T@\x8di\x8dL\xb84T@\x00\x90}\xaa\xe3\x92S@\xe5\x15\x9f?\xe4\x19T@\xf7\x13g\x05\xbd\xb3S@\x114\x93(\xab\x12T@\xdc\xd2\xd4[\x18\tT@\xf1\xb0K\x8bo\xb3S@CM\x93\xa1u\rT@\xb8w\xe7~#\nT@=\x162\x9cq\x92S@!\x19\xdf\xf2\xc9\xadS@\xe4b\xfcE\xb6\xfcS@<\x0e\x11-\x82\tT@\xe5\x1a\xa5?\xca`S@\xa0koa\xd4\x06T@\xa4\xeb)j\xd6kS@ v\xe5\xe6\x1a\nT@]\xf9\xb18>\xe2S@\x06\x15\x86*9aS@\x02\xd8]\x1c\xd8\tT@\xfb\x9dz\x8f`\x0fT@\xc0*\x7f0\xcd\x92S@\x87\xe5h\xe2e)T@\xc0&Y\x00\xb9\xafS@_\'\x00\x9d\xb5\xb3S@T\xae;\xee\xc2\xfcS@\xc9!\x1b\x8ex\xb3S@\x85\xea\x81SE\xbfS@\xdf6\xfd\xc9\x98\xa5S@\xc7H\x98\xa4\xdd\xe4S@\xced\x85=\xf2\tT@i\xeb\xd3\x90@mS@\xc7\xd0\xe8\xe7#VS@\xe2\xda\xa61\x0bhS@\xcfbcN\'\x9cS@\xc9\x9b\x86\xec\xd1\xfdS@\x05\xf5\xbeXd\xfdS@\x8a\xea"*u\xc9S@Gj\x97f\xb5\tT@\xf5#\xe6|!aS@\x10\xb4\xd9\x9f\xfa_S@\xc9gy\x19\x02\xb3S@\xcc\x17v\x88s/T@\xe9,\x1d\xbb\x9b\xcbS@U\xa3\x00=\xf6\x97S@\x1c\xa3\xa1\x96`eS@\x02\x7fCuj\x08T@R\x1c+\x8c\xa3lS@\xaa\x02\xf2k\'\xddS@\x1a\xe6\xf16\x00\x0fT@\xa6\xa5%\xd92\xfcS@t\x98\xe2G+\xfdS@\xf6\x85fX\x96\xfcS@\xa6E\x1f-\xd6\xc3S@g!Im+\x0eT@Xo\x00\x93Y\xb3S@c\x1d1\x95\xd9\xc8S@c\x0fM\x8a\x17\x10T@\xc5;\xf1[8\xa9S@\xba\x8f\x9a~\x93dS@\xcd@8\x8b\x87\xfaS@\x06l~\x9b\xa2\x17T@\xd5$.\xc7\xc8\xd9S@\xda\xd3A\xac-\xfdS@A\xed\xbe\x89VdS@{J\xab\x8c\x83\x9bS@A\x15\x1c\x81t\x8aS@\xe6\xdc\xac\x16]`S@\xdc\x99\xb1\xabr\xf6S@\xed\x85J\x12\x1a\xe4S@\xae*\xcb\xa9\xdf\xd7S@\x9a\x06<fimS@1s\xd7\xc9\xbf\x02T@+\x86\xd3L\x9f\xd4S@M\x8c\xf6\x02\xc8\xceS@\x00`\xb6[\x1f\x92S@\xc4Q5\xbc\xdf\x18T@\xdb|k\xe2~\x16T@S\xdc\xa2\x92\x8a%T@\xeb\x12\x8d\x830\x99S@98!u\xf9\xeaS@U\x0cw\x15\x19\x03T@\x9a\xc1\x958\x82&T@\x0f\x95|m\xa6(T@pC\xae{\xc0\x9aS@\x8d\xeb9\xb1\xa2\xa1S@\x07F\x9d\xa79dS@F#\xec\x16, T@\x17ix\x04faS@\xc9D\xf8_\xbf\xf9S@\xe7\x89\x14\x15\xf1`S@>G\x13\xe8\x97\xddS@6\xd5\xae\xd0\xed\xefS@3\xa2X\xf0\x9e\xffS@\xcb\xbb\x05a\x97cS@)\xebz\\\xf6\xddS@^\xd4\xf8\x05W\xaaS@\x1d\xaf\xd9\x7f(\xc7S@\x81\x9f\xaa\x98T\nT@\x90\xc4\x00:\x93\xdcS@>c7\xa5\xed\xf3S@E\xdb\xd6\xc1\xca\xfeS@\x95\xcd55>\xacS@iDb\x93O\xfcS@\xbc\x11\xaf\xed\xd5\x05T@\x0e\xa9\x0f\xf9+\x08T@\xe8\xa8\x1a\xb9\xa8\xe3S@|zE3\x92\x97S@\x18\xc7\x85\xf9M\x1dT@\xfe\xbcy\xa5\x02uS@\xda\xe5\xfedp\xacS@Y\x90\x7f\xe3\xb7\xdcS@\xce&\xd2\xd0\x9dfS@X\x94\xb0TQ\xd9S@\xe1Q\xb3\xa6\xfa\x88S@\xda%\xe3S|)T@/h\xb2\xc8R\x9dS@\xa5\x08\x1do\x88\x11T@\x84m\xbb[[uS@:8\xbaQ\x1f\x83S@+S\x9c\x19$4T@\xc6\xcd?\x0e\x16oS@\xaf9A\xbd\xbe\xa9S@!y\x92\x13%\xf6S@kA\xa4 \xd1cS@\x06\xd6\xed\n:\x03T@\xe6\xce\x9b%\xe2pS@$\xfc&U\x90\x10T@\xf2VVDz\xc9S@t;\n\x10\xb6\xd2S@\xa9\xd1\x0c\xe5\xe3\x05T@\xd1\x97\x8b\xc5\xf9\xc1S@\xea\x93\x05\x93\xd5\x87S@\xdf74\xc1s\x10T@\xd8\x0b\xe4mKPS@@\xbe\xf1\x8c\xff\x17T@\xd6\xf4\xec\x0e\xc9\x0cT@\xa0\xb0\xbb9\x01\xc9S@+\xdf\n\xa6"\x1aT@\xb0\x84\xb3\x9e_\x1fT@\\\xd5\x0b+\x12\xfeS@!\x9e"\xdf}\xdeS@uU\xa9\xd9\x85jS@4S\xb5\xa2{\xb5S@\xa5\x9c\xef\xea\x95\xb3S@\xb2\xbc\x97\xe8\x92\xc1S@\xb8\x14\x93\x91 xS@M\x1f\xd4\x13!\xedS@|\xaa\x91\xb8<\x04T@\x16w\x1dz\xe7\x0bT@@ PYn\xc8S@\x81\xb7\r\x10\xe0\xd4S@ C\xe7\xe3tcS@K\xae)w\xc6cS@\xb0\xc5\xc8D<\x1fT@\xe7\x8d\xb6h\xc2\x82S@\xf1\xfa\x95\x19&\x0fT@\xee\x86\xde\xda=\x11T@\xd1\x83\xd64l\xfeS@}\xca/q\x1aeS@\xcda\xbf\x85\xd8\x89S@\xa8h\xf9\x87\x9a\x9fS@ V\xae\xbb\xcc(T@\x9f\xf3F|t\xccS@w!\x01\x89%\x0bT@\x05m\x12\x06M\x7fS@\x94\xac\x97\xed\xa6%T@\x0f&\x81N\xd6\x16T@f\x07\n\x81\xa2\\S@\xbcwE7\xea$T@_\x11\x02\xc0\xf8\x1dT@\x89\xdf8\x1a\xe9\xa4S@\xd1\x89\x08Fk\xd1S@[\x97?%\xcd\xd1S@,\x06l\xdc9\xf8S@\xa5\xc2#B\xaa\xa2S@\xdf\x80\xd9{T\xcfS@\xb2"\xb0Rt\x0cT@m\xa2b\xaa\x0c(T@\x1f\rb\xaf\x9f\xc6S@V\xbb\xc7\x14\x1c\x85S@\x99<\xebi\xf8\x01T@`\xcb3\x07\xc2\x87S@<(0\xd7\x00\xc0S@\x83\xe6\'\xf7\x96\xefS@\xcd7\x82m\xbc\xb0S@\xfd\x0c\xaa\xc0\x1feS@\x1a\xb8\x12\x10\x16\xedS@\x87\x91\x939\xa3\xdbS@\x1e)\xac\xbc\x83\\S@\xeb\xb7A,\xb2\x07T@\xea\xba\xf2}\xf0\x80S@k \xa7DV\x0eT@!\x07.lPeS@\x14=\xca\xef\xff\xfcS@g#"b\x95\xaeS@\n\xe7\xcea\xe3\xcbS@\x9e\xb0\xcc\\\n\x90S@\xf8u\xcf\xe6\xc6\xaeS@K\xcf\xeb\xed\r\x17T@=\x04[\x84i\x7fS@\xa8\xb8H\x0b^\x12T@V\xbd\xd6\xd1\xc8\rT@\x8b?\x86`\xf6\xb2S@\x05\xeb5\xcb\x10\xabS@\x93m\x89@\x9f\xaaS@u\x883\xf1\xb9\xecS@)\xc8\x1e3\xd7\xacS@C/\xed\xf4 &T@\x92\xa52\x03\x86\xadS@o\x99\xbd\xf8M\xf0S@\xfelP\xb6Z\x83S@I\xaa\xbdm\xb0\xadS@\x05\x89\xc5\x1f\x9c\rT@3\xb58\xbe\xc9\x98S@\xab\xe21k(iS@\x00$]\xf8\xa7\x18T@\x8b\xaf\xbc\x95?*T@\xb2u\xe4\xe8\x1d\x9bS@/\xa3\xd4\xe4\xb4\x17T@\xdd\xf3\xb0N\xc7\x04T@y7\x9f`\xb5\xd2S@\x1b\x04Q\x08E8T@\xc1\xb5\x854\x0e\xc4S@^\xd4\x14p\x19rS@\xe03\xd89U\x1cT@\x8f\xe9u\x0e\xce\xb1S@\x9a\\\xbf\x1e+\xadS@\xd9\xf0^\x86\\\x99S@\xa4\x05)wK\xabS@x\x90\xbaW\xea\xc9S@\xbf\x13\x9a\xfb`hS@\x8d}\xf6\xc16\xd9S@\xd8B@5;TS@e\nP\xa4\xaewS@\x1e\xc5D\x8a\x06\x11T@\x06\x12+\xb3\x95rS@\xef4GK\xc1\x0bT@p\x03n\x8d,\xb2S@\x82g\xc8\x90\xee\x15T@\xa8yy\x8cM\x87S@\'{\xf0\xde7\x0bT@z.\xb6\xb6\x9ewS@\x02\xb96\xe5!\x1dT@\xbc{)\x92\xb7\xf7S@\x19\xbc\xe3/B\x01T@P\xf5\xe4\xcc#\xf3S@\xec\x04oN\xbf\xc4S@\xe1\xd5O\xd4$\xfdS@D2\x95=\x14\xc6S@\xe7\xacj\x06\xcc\xccS@.\xc2J\xe8/\x1bT@\x11\xec\xe9\x10\\\x1bT@veG\xc8X\xfcS@y!\x05\x9bI!T@\x8b0\xad;\xd8\x8bS@\x8c\x86+>Y\xc4S@\x99\xb8oZ\x9d\xd5S@lEz\xfd\xda\xdaS@\x17\x1f\xc8%\xd2\xb7S@b\x0b\x80\xad\xca\x9dS@q\x01\x08\xea\x9d\xb1S@\xd2\xfd]\xf6QvS@B\xd4bq\x04\x8fS@\x83\xe8\x95b\x0b\xadS@\xb1\x8b\x98\xe4\xcf T@\x1ecW\xa0W\nT@\xd4\x192\x1e\x10\x18T@}\x98\xb5)\xab\xfbS@d ;\xe6L\x04T@\xc0\xae\xf5\xeeb\xc6S@\x10\xa4TR\xc7\x07T@J\xab\xeeOM\xd9S@[?\xafwP0T@\x13\xf5\xa2\xa2y\xbdS@P\x0b3\xe3\x17\xcaS@\xfePh\x96\x1a\x98S@\x03\xb5\x15\xfc\xe2\x15T@\xefu\xb1\x8d \x80S@\xe1I/8|\x1aT@M\xe0\x99+@\xbeS@.\x12l\xbbl\x0fT@\x92`\xc9\xa1\xea\x99S@l\x88\xdc\x15B\xb1S@\x19M\xba\xc0>\x8fS@\xfd\xc1\xdb\xf0\xbe(T@F\x0e\x82L\xc4 T@\x06\x0b\xbfA\xf1\x1fT@L\xbap \x96\x1bT@\x1e\xb4\x97\xafe\x15T@-\xbd\xe8\xff\x0e\x8dS@\x9c\xa2Q\xb8\xf4\xfcS@J\x0fV\xd8}\x04T@\x8f\xa0(=[\xe3S@s1\xd1\x88^aS@\xe4D\xdb\xd7XqS@)0\xfb\x81\x9d\x81S@>H\xb0\x13\x1d$T@5\x93{I\x17\xe7S@\xaf\xd1N;\xb6\xa2S@Y\xb3\xa0\xb1\xff\x0fT@Y\xbe\xb6g5\xd9S@\xc8\xf5\xe3\x0b\x9a\xf4S@\xcf\xa4M\x81\xc4\xcdS@\xbc\xec\xeba\xe8OS@\xde\xc7\x0e:\xec\xf8S@\xfc\xf6g \x0e\xd9S@Q\xcf\x9e\x0b?\xe7S@\x8e\xaf\x82~\xca\x85S@$\xe61$\xbd[S@!%U\x96\xa5\x90S@L\x9f\xf3\xa8\xec\xc8S@\x8ca\xfb\xbe\xbf\xc8S@e\xcaC\xc4M\x04T@\xe9;\xec\x06\x9avS@r\xbf\xe1Ca\xf9S@2\xc6\xb8\xbf!9T@\xf9\xea\xb3\xa2u\xffS@\x12\x99\x928\xdb!T@\x95\xe1\x96\xc6\x13\x15T@\xab\x1f\xe3\x1e&\xaaS@xN76\xc7]S@\xf2L\x18\n\x18\xc0S@\xb1D\xe3\x03\xb5cS@q\xefX}\xd4\x12T@\xd5\xb9}\x8eM\xb0S@\xb7;\tZY\xa9S@c5A\'\x06.T@\xcb\xae$4\xff\xa8S@\x85\xde\xc8\xa3\xa4\xa8S@\xe8\xb19\xfd9\xa9S@Y#\x93\xb34\x02T@\xa3\xafD\xfcm\xa9S@\x9aG\x8f};\xadS@0-\x1bz\xa4\x00T@\x02\xb0x\x17\x88&T@NZ\x0c\xc6\xb3\x0bT@\xb6(m\xb5\xef\rT@\x07XLK\xa7\xa8S@y\x94\x0c([\x13T@\xd3O\xaeq\xd29T@\x90\xea\x8bb\x06\xeaS@\xdd\x808\xfd\x13\xabS@s-\xa7\'\xed\rT@\xc5\x85X\xc5\x16\xe4S@\x92h\xfa\xcd\x8e\x17T@\x1e\xdd\xaa\x00\xbc\xe4S@5\x84\xe9\x04L\xabS@pYC\x00\xfb\xaaS@G\x8cd\xa2D\x13T@\xc1w\xa0\x80\xf3%T@T\x99\x06\xb1\x16\x1fT@lM]"!\xabS@\xe9\x8bW9GZS@\x95\x92\xf8\x9e\x86]S@\x17\xb3\xbf\x16i\xa8S@\xfc\xbf\rv$\x0eT@$\x02\xaf\xe6!dS@@\xd9<\x99\x8b\xaaS@i\x10$h\x05\xaaS@s\xc8\x7f\x8cq\xaaS@\xf7W\xbda\x11\x08T@\xcc\x18n\xbc\x98\x13T@R\x0f3s\x91^S@\xf1A\x81\xd8\xa1\x12T@F\x8e\x1bgJ\rT@\xbd\xadv\\\x19\x14T@y\x7f9\xca\xb4\x19T@\x0c\xde8K\x84\\S@!\xc9\x15\xa2\x8d\rT@\xedP.$+\x16T@\xe0\x9d\x15\n\xed\xabS@\x8f\xc6=L\xbd\\S@_\x17s\x0e\x0e\rT@\xa1\x81\x7fD\x91\xacS@\x00\xc3\x993:nS@\xa48m\xaf\xda\\S@g\xa2U\x93\xdd\rT@^\x90<\xa3\xc2\xacS@y\'\x9a\xd4@\xabS@+\xea\x16$\x9feS@\x9b\x10\xffL\xf9YS@\x1d\xb0\xcc\xf4h\rT@t\xa3\x95b\xa9\\S@\x06\xb3\x08\x9b\x02\xa9S@\xd4yxz\xfc\x0eT@\x1ab.\xbbzdS@\xe3,K\xd7\xfc,T@,\xd7\xddH.\xadS@]\xe2P\x03\xff\xb1S@.y9\x97\xdf\xacS@ \xd5\x84\xb8\xd8\xaeS@\xcd\xdak\xc7|\xadS@}o&UboS@\xb1\xa1\x8c\x98\xf4\xabS@\x1f\xc2\x8aI\x95\xabS@\x85\xc6\xea\xbe\xa2\x0bT@Z\xe2\x03\xcb\xd9\x0cT@\xc8\x1c\x12\xe0w\x12T@\xd8o&\x86 \xadS@\xc2\xdf\x80Gv]S@\x7f\x9e\x84\xb3\xfeZS@(\xedx\x0c\x00\rT@\xc4Dc\xa2\xdd\xd2S@B.2\x1d\xfe\xabS@M\xe8\xca\xb7\x0e\x1aT@\xda6[\x938^S@\x94I\xdb=9\rT@.0\xc8\x8d6-T@\xb0\xd87\xbd\xe7\x00T@?\t\x9f\x9c\xee\xa6S@\x05u\xebyz\\S@\xf1\xb0K\x8bo\xb3S@\xe8\xf1\xe0\xef\xcd\xf9S@j\x94\x06M\x87\xfcS@\x9b\xd6?\x826\xf6S@\xf7\xb4\xa6wg9T@B\x10V^%iS@\xe3\xc7\xb1\x7f\xf4mS@*p\t\xaekRS@\n\x87r\ns\x19T@\xd1\xd3\x16\xcc\xa79T@yB\x92f\xb0\x08T@\\\xfeL\xc6\xc8\xacS@\xc2\xb9\x8b%\x8b\xacS@\x8c\xf4\xd8o}\xacS@\x84\xc7\x1d\x0b\xd3nS@[\xb7k\xa4 \\S@`ai\xa9\x17\xeeS@\xb1\x0e\xeds\xa4\xadS@\x8c\xc2#\xbf"\xadS@\xb4\xe3\xbb\rq\x00T@\xbd\xe4!\xa0\xf5\x94S@}]\x89\xaau\rT@\xcf\xea\xb8\xf4\xc9\xfcS@x\xd53\x05\xb5#T@\x02e\xf8x\xe1\xb0S@\xd2\x07nX\xb1\xadS@\x91\x0e\xa7\x0em\xadS@\x90\xcd\xfb|\xe8nS@\xd1\x9c\x02\xb8`\xa5S@\xb63\xd9\xa2B\x00T@8\x96\x95\x8bT\xaeS@l09\x03\x93\nT@\xa4#\xb9\xbeJ\xb1S@\xff\xe1\xb9c\x9c[S@U\xe3}\xe2\x8d:T@\xaa\xf6F\x1c$\xa5S@\x0eA\xb1n\x8fcS@\xdb\xc7*X\x8e\\S@O\x1fc\xda\xb6\x19T@P\xa7\xa6\r\x92rS@\xc2<w\xaeB\xadS@\x19X\xe4\xed\xa4bS@\xcey\xbcW\xd5\xb0S@\xd5=\xadE\x9e\x05T@\x0eSjF\x88rS@p\xb5\xa4\xebnqS@\xd6\xde\xa2\x99\x08\x00T@\xeb\xd5\x8dM%\x00T@PD\xbf\xce<\xf4S@\x18\xa4\x0b\x97\xe9\xb0S@\xf1\xb0x\xae\x88\xaaS@Yp\xd5\x02\x05\xfdS@o\'\xb5\xeb\x8a\xccS@\'"k7\x8c\xffS@w\x11}A\xb72T@|mk\\\x14\xaaS@#\xfbl6v$T@\xc6\x13E#\x15,T@\xc1\xca\x1b\xdc\x9fhS@\x15o\x9c\xbb,\xafS@\xd0\x82\x83\xf7\xa3cS@\xe3]\x18\xd0\x05\xafS@cR\xf0\xa4D\x0cT@\xc6R\xfb\xcd\xaf\xf3S@\x93\\x\xd8\xac\xffS@\xd5\x088\x11\xab\x13T@\xbc\xaf@\xfe\xd6\x0fT@$\x0b\x9b\x85\x14\xcbS@\xc8\xa8\xb7\xc84\xafS@\xcb\xac\xed\xce\x17\xa6S@\xc3\x92\x84u\xd3\xd7S@\xec>\x9d\xa3\xbfdS@&B\x0f\xca\x92\x14T@\xda\xc6\xa87a\x17T@\x8f-\xfa\x11\xa7\x05T@\x17\xaa\x8d\xe5\x87\xafS@\xf1\xf3\xd2\xe4\x89\xafS@\x02yZ*\x93\xaeS@\xfby\xddm\xb7\xaeS@\xa0\xf2J\xb9\x1dsS@\xd5\xf1\nop\x19T@\x88\xe9\x80\xfe\xe8\nT@;\xfb\xf74\xf6\xd9S@j>\xf5\xc9\xeb\xb5S@j\xaacx\xe8\xb0S@\x1eA\xd7\x9e\xfa\xb2S@M\x8e\x84\xc0\xf5\x01T@o\x0c\xc2l\xa9ZS@]b\xdc!\xbd\xb0S@\x9e+Xt\xda\nT@"\x04\xe9\xce\x83\x0bT@<\xe9\xdb\xdf\xbb\xafS@#\xee\x98BG\xafS@\xb4\x0b\xb5\xbc\x13\xaeS@k/\x01\xd1\x13\xb2S@\xa6|9\xd3\xde\x1cT@\xfe\xbaLX\x93+T@\xcf\x0f-\x15\xa7\nT@(\xf7\xdf\xeae\xb0S@\t\x19\r\xc9,\xfcS@\x8e\xc6 ;?\xaeS@\xc4\xd0\xab\xd7acS@\xac5\xd9\x12\xb8\x10T@3\xde\xde\xb0\x14\x1bT@\xa8\xc4& 0\x14T@\x9c\xc2\xf3E|\xb3S@\x9e\x0e$\xe5\x89\xb1S@\xd1\xa8\x1d\xc0\x9e_S@4C\xb7[\x99\xb3S@7\xf3\x13\x89\x0f\x10T@d\x1b\xe1\xbc]\xb2S@\xd2\xc5\x1b\xec\x84\x07T@\x7f0\xb4i\xf6\xa9S@\x00!\xfc_}bS@\x0e\x07c\xdeh\xb2S@\n\xaa*\x01\xd4\xafS@\xaf\xfc<\x15\xd2\x1fT@d\xa9\x87s\'\xb2S@4\xdbWa\xb6\x13T@\xf4\xedE\x1dW\xb1S@)\xb30\xd3\xf0\xb0S@X\xc7\xa3\x15\x82iS@?\x90z\x8b\xda\xb3S@;~\x99A\xafrS@\xb2\xaa!\xb8\x12YS@\x0c\x8e\x15"\xe7\xb0S@_g\xc5\xda\xc6\x19T@0\x18k<\x81\xa4S@\xf9_\\j\xa0\x16T@\xc2\xee\xbd\xb4\x03aS@\r\xca\xa2\xd4\x99\xb1S@\x02\x03\x86\xad{\xb4S@,&\xc0\xdd\x9d\xb1S@E\x9da8k\x97S@\xcd\x8b\x14a\xf8\x0fT@\x11\xe2\x9a\xbe_+T@@WqE\xab\xb2S@#\xe1\xe3\x9a\x1c\xb2S@\xa7\xd3`M\xbc\tT@\x97\xfdf\x16&\xe7S@\xcf\xa1\xcb7\x80\xf3S@\xffF\xe7\xfa\xf4\xb1S@p\x89\xe1\xf7j\x90S@\x8e\x87%\xbb\xbf\xa2S@\xa1\xf6\xf2\xc0\xb5\xb2S@\x1b\'\xfff`\x92S@\xbc7\xf7\x06\xfb*T@KQ\xd9\xf2!\xb2S@\xd7\xbaX\xe2\xde\tT@\xf9WMN\xb2\xeeS@Z*\x08/p`S@\xdb\xf4\x08\x85\xe1\xb0S@\x94\xdb<\n\x95\x14T@\x9c\xfc\x0f\xc0\x8c\xe1S@\x1d\xe2\x021\x18dS@\x1fT\xb9\x8f\\\xb2S@\xb6\x8d<\xca\x91(T@!8\xd9)\xc9\xb5S@\xcd\xa0%y^\xb3S@\xcc\xdd\x9e\xfe\r\nT@\xbf\x1c\xde\x87E\x1aT@C\x90\x9co\x80\x88S@\xbe)K\x83\xa9*T@\xd9<\xbd,N_S@_\x87\xa6\xa1+\x84S@\xcb\x8fO\x8d \nT@z\xd8h\x06\x8cwS@/P\x99\x1c\xc9\xabS@\x1e\x0c\n\xd8\xc9\xfdS@t\x00\xf8\x15\x92\rT@<\x93\r\xff\xc8\xc8S@Y\x96\xe9\xd8\x04\xacS@\x95\xae\xc2~\x01\x15T@\xac$=\x01\xeb\xc5S@xm\n\xa34sS@K\x93OCJ\xc9S@\xf8\xdf\r\xc1\x8f*T@\xed\xea4\x8c*\x0bT@\xd2E\xa37v\x08T@\xcc\xd3\x0c\xb1\x89\x08T@\x87\xd2\xd7\xbc\xf2\tT@\xc7\x88~\xf2\x05\nT@\xef\xf8\xd7\xc3[\x1fT@\xfce\xbd\xe1\xdd\x97S@\x87\xc3\x9d\xd6\xa2\xb4S@H\xa0\x10\xd5\xd4\x9aS@/\xac/^x\xffS@`\\d\x02\xca\x00T@(\x9e\xceP\xe9\xc5S@N\x84e\xccd\xfdS@#\xdd\x86\x8c\x90\tT@\xf4\xd8\x0f^\x02\xa4S@\xec\n2M\xde\x97S@\xf5\x0e\x91\x0f\xcbUS@\x11{\xfcb\r\x00T@,t7K<\rT@\xfc\x9c9\xcf\x86\xfaS@\xa4\x04\x85\x81\xf0\xb4S@\x1b\x83\x8fy\x99\x0bT@\x9e\xa4\xb1\xe5\x1c\xfdS@\xc2$(\xa6!lS@b\x02N\x14\xa3\xfcS@\x90\xfd\xd2\xaecgS@\x01L5%{\xc9S@\xc1\x93\x15\xc1qgS@\x1e6\x8fZ\xe6iS@\r\x1a\xa0\x1c_\x07T@\x99N\xaf\x0f\xea\xb4S@\xc1\xe7c\xa1\xb8\x0bT@\x96f^\xca\xa9jS@\xf08Q\n\xba\xfcS@\xa2\x1b\xb4*\xbc\xa3S@U\x82\xd5\xb9RaS@_d\x9f\xc3%\tT@\xe5\x85m\x14\xf2jS@\xbb\x0c:\xach\xfaS@C`c\xb4\xa15T@\xfb9\x96H=\xc9S@uz\x05w\xdepS@\xc9}\x9e\xd5zjS@^\x96]F:\xb5S@B\xf7\x9f\xb2\xf84T@\xc3\xea\xbb\xa4O\tT@\xdcqZ\xbb\x10\x10T@\xb7\xfb\xff9\x99\x0bT@"\x16{\x0b\x9fXS@Vgg\x7f\xd5dS@\x8f[\xa3\xcb\xe6cS@\xc8 \xb9 \xfd\xaeS@\x11\x8c=b1\xfdS@\xbeL\xd3d\x97\x15T@\xd7\x00`\xe9<\nT@p5\r\x928\x1cT@v\xd8?l\xc7RS@\xc4#Z\t\x95\rT@\x0b\x99\xaf~L\nT@\x8a\x8d\xd4\x9a\xb0\xb5S@%\xdaxonuS@\x1e\x90\xd8\xdc\xc3\xaeS@\xc1\x91\xb1\xac\x15\xfaS@\x955q\xcf\xdc\x0bT@)/\xdb\xf4\x1d\x98S@-\xfd;\x0c\xb0\xf9S@\xfe\xe4\x8c\xd0O\x19T@\xe0\x02\xa6\xad\x9f\rT@\x17M\xe2\xcc\x97\x02T@$\x80\x19\xbf\xb1\xb6S@\xf2\xe0 \x17z\xc6S@\xcd\xe1\xd2\xf0Q\x08T@,\xd7\x10\xed\xc5\xf9S@5\x0eesf\x1cT@8\xaauN\xf4\xb6S@\x9c\x8au\x8fz\rT@\x8fM\xed\xef\x9e\x0cT@\x82\x17LK\x1e\rT@o)t\xf9\nYS@db@\xec\x1f\xa0S@\x171\xf8\xb9\t%T@+\xb5yZ\xba&T@\x173u\xdd\xb9\tT@:n[\x90\xe5uS@\x81%\x18\x80LkS@\xc3\x90\xc1_\xa5\x15T@\x13ix\x91\xf4\x0cT@6\xe3\x86\xa0\x07eS@K\x88\xfd/y\x87S@\xcd\xcd\x0b8\xf0\x1aT@\x053\xb9Ye\xcaS@\x11\x1a\xfaKy\xc8S@\r\x92\'\xd0\x18\xb5S@c\xb29\x82:\xf9S@\xdc\x18\x0c\xad\xaf\xc3S@\xeeVi\x00\xa0\xb0S@O\xf7\xaa\xc5\xf3\xb5S@\x12j\xe9\xdao\nT@\xb4\x93\xa8;\xcd\rT@\x12\xdbcOQ\xfeS@\xedc\xcd0P\x0cT@\xc7\xc2\xcfWO\xcbS@\x1d\xd3{\x92\xe0\x01T@h\xdf\xb9\xf6X\nT@\xdf\x93B \xfb\x9eS@\xf9\xfd\xfb\xba\x813T@`\x9d\x1c\x97\x90vS@\xe9\x17}\xcba\nT@n\'`\xf5\x87bS@K\x13h\xab\xbf\x0cT@\\\x82^\xa8\xda\rT@\xd2\xef=yQ\xfbS@;\xa3<4\x02\xa1S@\xb4\'\x12]\xbd\xf8S@\xd5g?>\x80\tT@\xb1.}\xe7R2T@LP(Q/\x03T@\x97?\xe8\xe7\xbe\tT@?m\xfb\xad/\rT@\x88\x88\xbd\xf2\xf9\xfdS@\x86u\xb5\xed\xc9\x02T@\xdf\x93\x0f\t\xd8\x0cT@<[\xc1\x07\xda\x0cT@<\xfb9\xd7\x03\rT@\x9d\t\xfb\xa7\xd4kS@\xb1\x0fF\x07\xc7\xfaS@\xb8A7\x01\xe1#T@1Ln\xa1\xff\x07T@\x8f=\xdf\xdeg\rT@\xdf\xb3\x06\n\x1b\x0fT@"\xa9\xdbm\x11\xf0S@f\xa0d\x81\x88\x02T@\xc5\x1b*\xdd\xa5\xa1S@][\x9c\xa6k\tT@\x80\x17\xad\xf6\x7f"T@\x8e\xf11xteS@O/|\x15\xb0\x19T@\x9d9\xd8[\xb3\xbeS@\xa5\'\x16\x15\xe5\nT@@\xe9\x0eI\x1b\xb8S@R\xda\xc9\xb8\xc0\xc8S@O\x8eO\x10\x0c\nT@\x18\x7fOl\xeb\xa4S@V\xa7u\x8a{\xa9S@\xd1<\xceUA\xcbS@ViO\xa1\xdf\xefS@\xce_B\x13q\x01T@\xda\x9e\x99R\xef_S@\x8a\xac\xe4\xa0k\xf9S@I\xd4\xd2\x0cBmS@\x8et<\xb9\x03hS@@\xd0\x03\x19$\xb9S@[\xdb\x18#\xa5eS@\xdc\x8a\\\x93(&T@\x1d\x9a\xc4\xc6\xc1\xc8S@\x9c\xac\x10ap`S@+\xf9b\x1c\x19\x07T@\x8f\xc9\xd2\xd2\x83\x07T@\x0f81X\x1b\xf0S@\x9b\xb4b\x1a\xf0\x06T@d\x9e\x1e$m\xfeS@H{\xb9\xe9Z&T@m\xf9tx\x97wS@\xe8\x1a\xc8\x1ex\x9fS@\x90O\x12\x81P3T@\xb2!\x8e\x97\x89\x0cT@\xcb&\x06+\xad\x0cT@>\x13\xea\x8c\x8adS@\x8d\xea\x8e\x0cCaS@O\x91\xe8\xb4\xb9\xfeS@G*\xd0\x9bvmS@m\xdb_v\x0c\x9fS@l\xacO\xcbb\xfdS@\xcf\x15\xe2\xb3T`S@\xd1\xbe\xaa\x91U#T@E\x15\xef\x96\xe0\xf6S@\x85\xe7\xe7:\x90\xefS@\x08#\x1a\xe7_\x07T@\xdb<\xd5\xc3\xac\x1fT@\x91 "\xe9\xcf\xd3S@am @\xa5\x9eS@\xab\x8c\x12\x13\x7f\xefS@\xa11n\x98=\x9fS@\xf7\x92\xfc\x93\xc5\xfcS@\xb0\xce*d\xe6\x9eS@\x1a(\xce\xf6\x93`S@64\x06|\xf3\xf6S@\xd4`\xcb\xb6\x0e\xf7S@\xb1\x95\x0f{IaS@S@\xf2\xfb1\x0cT@`\xb8\xae:\xdedS@G\x00z@|\xa2S@\x81>t\xce\x98aS@$\xc48^\x98\x1eT@Zv\x93\xa5\xbe\xf6S@\xa3v\x1e\x1d\x0f[S@\x18]h\x04-ZS@\xc81\xd5\x1f\xd9 T@B+\xe5\xaf\xaa\x06T@\x92X\xf5$\x9f\x1eT@\x8d\xf1\xb8\xbc\xf1\x9dS@\xfeMJ\xa9{\x06T@-YQ\xe0\x1f2T@\x96\xd0\xf0\x8c\xd4\x9dS@\xfe\x05\xbe6\x11\x9eS@\x9fS\xc6\xa1\x92\xf6S@\xc9\xc9\xa7\xd9E\x06T@\x04\'\xb1\xd9F\x1fT@\xb5\x9d\xd3\x12\xd2\x03T@\xe3\xc9\xc3\x83X\xfcS@Q\xe8\x82\xd8i\x0eT@\x12\x01~,\xa1\xc1S@\x861\xafd\xaf\x05T@\xb4*\xe6\x14e\x0cT@\x01\x8du3\xb4fS@I\xe9\x89\xf5P\xf8S@-\xaf>\xd7\xbe\x05T@M\xc7CR oS@q)\xc6O\x86&T@K\x8f\xf9e\xf3\x82S@\xe0\xcd>\x94\xb6\xf5S@\x95qn\x9e"\nT@\x1c1\x7fQ\x1e\x9dS@O\xe3c\x15\x8bvS@J#O\x04\xbf\xfdS@\xa7\xb5\xb0\t\x9d\rT@h\xd1\x82$1\xf5S@Q\xd1c\t\xbd\xf7S@\x1ew\xf5|\xd1\xb7S@\xccBI\xb5\xb9\x1eT@\x03\xfa\xcci\xa4\x05T@w\x91&\xd0\xcf\nT@\'1&-\xf8\x9cS@G6\x93\x16\xd3eS@\xbf\xcapH\x89\nT@\x18\x1edC.\x9eS@h\xe7\xd8\xce\xaa\x9fS@0H\x97\xd8\x15\x08T@\xeaL\xc1;a\x0eT@\x17\xb7\x14@\x97\nT@R{\x98\xdb\x81\nT@m\x07\xf7z\x8b\xf5S@\xc6\xe87\xe9Z\x04T@\xfd\x1e\xe2$(\x0bT@\x10\x120\xa1\xfd\tT@F\\\xe9Z=\x9fS@\xf6\x9du\xc3\x7f\x9fS@\x87C\x9e=s\xf7S@?Jdn\n0T@2i\xa9r\xae%T@\xf95\xaa\x8c\xd0\nT@C\x0e\xe2\x0b\x9e"T@;=\t\xeal\xb7S@m;g\x1b\xce\nT@\x12\x98\x020\xc1\x04T@\xc46\x00Uv\xb7S@\x915\xcbm\x10\xf7S@S\xc4\xd2\x047\x97S@E\xfe03\xe3\xc6S@\x04@\x9a\x85\x9c\xb7S@\xc0\xa8\xfe\x14\xc8%T@8[\xf6\x193\x0bT@L\x1d\x854\x18\x9fS@\xd61\xb4\xdb\xb0\x0eT@\xe7RJ\xab?\x08T@[\xc0\xb0\xc1L\x13T@V\x01,\x9a\x0c\x9fS@f\x17\xf2`,dS@\x1d\xea\x16\x15\xac\xf6S@\x003\x9c\xda\xd4\x1eT@\x0b\xb3,\x8d\x90\x04T@\x94\xbc\x89W\x9f\xc6S@]j\xcae\xfesS@/+zt\x82jS@H(\x9e\x88\x9byS@hb\xf0\xf8\xe4dS@Tzi\xd3\x83\xf4S@\xf6\xd5mA\x84\nT@\x85"=},#T@\xc8\xf2=Fs\x03T@\xf7>x@\xa9\xb7S@T\xc2\xfd\xf4\x7fRS@S\x94_\xd9\xad\xc2S@\x85\xad\x03\xc8`\x1dT@\x86\xd4\xa7B\xb6oS@\xf7\'\x99\xa2\x10US@J\x84\x9a\x8b\xb9dS@I\x98\xddM\x16#T@\xbd\xa6\xc6kL$T@j\xd0\xb1M\xa4\xa1S@a\xf2;N\xf4\nT@\xf2\xf1\x8d \x01\x18T@Ee\xba\xdbN%T@\xd8\xff\xb9\x04\x07\xf6S@\xf7\\\xf4\xc1\xc95T@\x9b\xd8\xf4c\noS@\r~\xedc\xb5aS@U\xb8l\x881eS@\xf9\xca\xfb{\xb5\xc6S@\xdb\xcf*\xe6/\xc2S@\x8f]\xd5+E4T@\x02\xe4l\xbd\x05\xcdS@\xd3R-2\x98\xc0S@\xb26<\xd8\xe4\xbeS@\x8f\xc4b\xa64\x1cT@VD\xc58\x82{S@\x0b\xe5\x1a\x99\x12\xc1S@\xe8+\xe5\x9c<OS@K\x9d?\xc1+SS@p\xa1\xc3\x99\xce\xfcS@\xb5\xa8oQ\xdd\nT@a\x9b.\x05)iS@\xfc\xd8o\xf5\x92\xc6S@S\xfd\xf0\xdb\xfb\xfbS@a\xb3\n\xf9\xa7 T@\xc7hx\xfe\xf1\xffS@\xa8\xe9>g\x91fS@+@d\xb1D\xdcS@\x8f\xc1\x98\xa0#\xc1S@$\x899r\xa3\x0eT@1\xf0g\xc3$\xf3S@\xe3\xae\xba\x8a\\\xc1S@3\xc2\x9f\x19\xef%T@or\x89\x1d\xda\xbaS@Ro\xd0\x7f\xacjS@\xe9\x08\x9f\x9a\xa2\x05T@\xbf\xee\xdd[3\x14T@\xb8,)\xa9\xcf\x10T@\x8f+\xf4\xdd\xea\x0eT@\xd4\x1d\xdaU\x1b\xf5S@\xde\xacb[\'%T@\xfd\xdf\x1f\xefP\xf3S@O\xb8\xe8_\xe5\x05T@\x8b\xb1G#Q\xc1S@?7\xcb^ \xc3S@\xdb\xbb\x9b\xf5\x16\x0cT@\x06\xad^\xd7\xee\xc0S@\xfe\x80}\xaa\x81\xa2S@\xdeO\x14(nrS@\xe2\x9fT\xc7R\tT@\x1dw\xdd\xf9\x04\nT@\x0e!I\x83\x0f\xc6S@\x01\x8b\xacV\xb7\xc8S@A@~\xbb\xb6\xc6S@2`\xf5\xafw\xc7S@\xe2y\xbef\x1a\xf0S@!\x1b\xbe\x0b\xberS@\xcc\x05v%\xaf\x99S@\xb3\xf6\xd5i\xe9\x9bS@\xc5}\xf1\xa2\xfciS@m\xf4\x90ea\xf8S@\xff\xf3\xf1n+\x11T@\xb1\xd6\x05U&eS@1\x03\x93K\xe0\x01T@\xd40\xb2\x1eS\x0eT@(\xa6\x0c\x07\x10\xc6S@\xd8\\\xdf\xb3\xb94T@\xc3g\xb7\x0cC\x07T@\xb7\xae\xcc!\x98\x14T@\xd8\xc3\x88Rw\xf2S@\xbbF\xb2\xe3h\x99S@#i^\xadJ\xc5S@\xdf\xe5^\x00udS@\x9d\x10\xe9\xeaG%T@\xeaqE\xe5z\xc8S@!\r\xf8}\x1e\xc8S@\xf1\x15&\xa5=\xc4S@\xbf\x9e\x1c\xde\xd9\xf1S@\x14C\xbd)|\x04T@\xbc\x83\xc8\xaf\xe3\xefS@\xf44\xc14\x8fVS@\x96g.M\xe2\x9aS@\xe3jE\x97;\x0cT@&\xa7\x8d\xd1\x0f\xf1S@\xa7\x07"RV\x1fT@k\xeeN\x04m\xfcS@U\x95\x82eJ\xc6S@1\x10e\xf4E\xc6S@Q\x10t\xc4_\xefS@\xc3V\xae\xd3\x1a\xc4S@X\xa1\xa9\x1a\r\x93S@\x0b\xb4&_\xfd\xc1S@\x86il\xc1W\x99S@\x0fD\x8a,\xc7\x14T@\xcdvY\xdd\t\xbbS@\xf6\x05\xaex\x0c\xd5S@.VGh\xe3\x07T@S\xbeiB\xb8\x03T@k\x0e\x9a\xfb\xc1\xc9S@\xf5\x0f\x1a\xa9\xfcjS@On\x0f\xdbvrS@jA\xac\x94\xbciS@||\xdf\xc5\n\x8cS@e\x1e\xb0q\xc0\x07T@\x1c$j1q\xc3S@P\x97\x1a!\xc0\x9aS@\xc4(\x11\x82\xb0\x04T@W\xcd\x16J#\xfcS@\xe4\xcb\xa4\x9e\xfd\xc5S@\x03\x9a\x96LB\x9fS@D\x90Q\xe6\x1f T@3\x1d\xa4Q\xafrS@\x8f(\xbaM\xc2\xc7S@Y\xdb{\x86\x9c\xc7S@K\xb0.\xad\xf7\x9bS@\x1a"\xf3L\xf0\x1fT@|g\x93b\x1e\x11T@\xc1D\x8f\x97\xc34T@\xfc\xa1\xe0\x9d\x10nS@\x19\xb8\xa6\x0b\xe6\xd5S@\xfc\x91\xe2i>\x9aS@\rI>Y\xb0\xf1S@\xd2\'\xbd\x1e\xb6\x99S@Wy\xa3\xf6\x8d\rT@\x1f\x82\xd2l\x86\xc5S@I\xfauh\xbcrS@\x01\xd5\xb9\xe3\x07\xc9S@kI\x1dW\x9e\xffS@\xdc\xcc\xc9\x00\x03\xc6S@|\xa7\xb395sS@\x0c\x0e\xb1\xaf\xa4rS@\x8d\xd3\x82\xb1\xb6\xc9S@\xed\xb9\xab\xb7\xf2\x00T@\x84\xe2U\xa3\xa82T@\xb6 \xce?#\x0bT@xMa\xb0\\\x7fS@DUo\'\xb1\x9aS@\xff\x1bL!\xfd\xcaS@u\xb2\xf9\xe18$T@\x93\x85Sn\xd7!T@/7\xd9i\x8c2T@\x81\xad\xf2\xad#OS@\x00r\x18\x06\x0f\x15T@\x1f\xcaL\xdc\xb2\xcdS@\x90\xa0\x95\x1b\x18\xc6S@\x89\xef\xbe\x84;\nT@5G\xdep3\x00T@\x03\xd51\xdc@\x0fT@\x13\xa76\xb4\xb7\xfeS@\x8e\x89\xbe\xde\x16\x99S@\x06\x84\xc5,\x96\x99S@#\xeez`\xd8\xcdS@j>;h\xc5\xccS@\x02\x0b\x8a\xa5\xfd\x01T@e\x1e\xe30\x0e\x1eT@u\x90\xf0d\x9cbS@\xd7PHBM\xbeS@\x80\x0b\x81\xcd\x1a\xcdS@\xf5\xaa\xe5\n%\xc6S@\xca/\x96ku\xc9S@R\xe8g\x0e\xa0\x90S@\xa9:\x83\xfcC\x1eT@\x83H\x011wPS@\x18\x06\x11\xcc\xd8XS@1Ny*\n\x01T@\xb1\x11\xad\x98\xb8\x98S@\xc8I!{\xe6\x19T@\xfa\xa6\xe0X\xf9#T@r\xf3\xe2T\xd3\xc9S@\x84T\x05:\xa1\xc6S@\x9a\xbc\x80\xde\r4T@\xd3u\x14\xa3z\x10T@\x05\x18\xff\xfa\xab\xc6S@"\xfa\x99x7mS@&\xbf\xa6D\xdaeS@\x84N\xa6!b\xdeS@\xc74e\xffA\xd0S@\xf6,\x0b\xfd\x91 T@\xda\xc6\r\xc4e\xdeS@{\xf2\x1b\xd5h\x10T@\xbf|[\xd2\xef\x05T@)\x82\xca\x1dz\x0fT@\x1d\xe3\x18\xda\x15\x1fT@\x1c\xf4\x13?\x1f\xc7S@\x8c\xc3\xb7\xbd\xbb T@\x0e\xb3\x03\xb6\xeb\x91S@={\x172R\xb7S@\xbb\xb7\x93\x11|\x08T@t\x9f\xe6\xd6 US@\xe0r\xd9\xa9C\x98S@f\x15{i\xf9RS@\x9a\x0f8E\x8f\xcfS@\x91k\xbe\x9d\x0e\xffS@=\xb5\xfd\xf3\x19\xb9S@w\x19s\x10\xce"T@\'\xf4\x80Q<jS@$\x9e\x13DQ\xc7S@\xb8\xb2\x998\xd7#T@\x91\\\xae\x1cz&T@i/\xf4\xd5H\x1fT@5\x8a\xd7\xe4xPS@}\'\t)\xaawS@\x94\x94s#9\x11T@\x03;\x1e-\xc5\xefS@z\x1e\xfa\xe4xwS@u\xda\xe3\xb2\x9b\xc7S@>\x9a\xd2\xe7. T@\x8e\xf5O\t\x1dPS@\xad\xd4$[\x8b\x16T@0Zu\xc1\x00eS@\xe3\x88T\x0b<3T@\xb2VW\r\xb7\xeeS@3PRt)\xccS@\x0f\xd21\x15\r\x03T@i\x8bl\xdd\xc0\xfeS@s\x8c^\xbd\xb3dS@\x9d\x8a\xb8,o\xffS@\xfb\xd1J\xac\xfb6T@n\x89\x10\xe4\xda\xefS@\x99\xae!\xa2[\x1dT@\xa1\\\xe1\x8bkyS@\x08\xc2\x91\xeb\x98\x16T@\xdd\x1f\xc2\xc8\x0ePS@1\xf3\xb5\xa97\x82S@E\xdb\xfcs\x183T@h\xd0gX<\x03T@0g\x14X"]S@\xbcaw\x8dX\xb5S@N\xbc\xd9%\x84\xe0S@]\xc5\xab\xf6\x1dPS@X\xa7\x82\xd2B#T@X\xb4\xd6Y\xfe\x9aS@f\x97\tSk\x82S@\x13\x135?kxS@/\x0f`\xc7 \x8cS@\x83*\x0eW\x0c\xf3S@6~*\xc1\xa7\xfcS@\xcfF\x19\xe6y\x1eT@\x19\x81\xbb\xdc\xb7}S@\xf9\n\x87@\xe6\xf2S@\xa4\x13\xfam\xa6\\S@\x00\xab\x9a\xb8k\x01T@\x08\xaaR\x1d\x9e\x96S@\x13\x11\xe2\'\x9d\x9cS@_P\x14N\xd9\x80S@\x18B/\x87r"T@l\xc1\x94\xf0\x833T@Aw`\xce{dS@"\x85H$3\xcbS@b\xb4\xad\x12\xb2!T@@\xd2X<i\x83S@m!\xa3=\xf0\x10T@m#DE\xb1\xfcS@\xa8>\xd9\x80RRS@\xc2m\xce\x060bS@\x84\x10\xd3\xfd\xc6\xc6S@\x04\xd8\x89\xed\x9e\x11T@\xf3\x01\xf7\x7fQ\xb4S@\x0b\xbc1\xfb~\x9aS@tE\x8e\xe5&\xf1S@\x87VT\xc4\x9dQS@\x89\x14\xac\xac\x82zS@\xb6\x89\xa2\xea\xf8\x92S@\x0e\xaa\xd9\xc1&\xfcS@\xec \xd0\xb1*\xc5S@\xc5/\x13\xc1\xec\xb3S@\x96\xf5\xdc\xf5\xf4RS@8\x18\x8d\x14\x19\x93S@|?;\x9f{2T@\x91\x9e\xd1@\xab\xb3S@\xe2\r\x98\x1f\xdb\xb3S@\xbe\xcc\xb5\xb0<\xc6S@4`\xc9\'1\xbdS@,\'\xdbV\x9a\xbcS@\xf1\x14V\xd6|`S@\xa2psk\xe3sS@y^\xc1\x03J\x18T@\xfa\xdf#+\xc8\'T@\xaeQ\x18\x0c\x15\x93S@\x90\xb5\xa8;b\x16T@\x13{/\xba\x0c\x9aS@\xfcQwW\x93MS@_qFY\x03\x93S@\x9d\t\n\xe4{\xffS@\xd4\xdb\xe5\x17\xe9\xedS@\xc8dcV\xb9aS@\xfa\n\xe2\x82{OS@\xfa\xd2?\xe3K2T@A\x95\xba*\xaa\xc5S@\x04\xec\x02\x0fP{S@^\xc8\xe3\x08\xfbQS@\xc2\xd8\xb9[P\x0fT@\x92\xbc"B\x19\xc6S@\xdaT\xce\x9e\x1b\xc8S@\x97\xd2X\xa31\x10T@\xa245\xe8\x12`S@\xa7\xff\xe8\xe2\xfa\x16T@\xe7?M\xc7/\xcdS@\xc4\xec|\xb7O{S@-\xaaE\xcd\x86\nT@\xe9Hf\x05<TS@\xcd\xe7\xf0C\x93\nT@\xbb\xd3\xa2h\xc1{S@\x95z9\xba6\xf8S@Au\xcegC\xf8S@\x1a\x96\xadj\x90\xfcS@[\xb3F\x96Z\x18T@\xfa\xdb\x14aB\x10T@<I\x1a\xc1\xe3{S@Q\xf3\x11>\x90SS@\x875\xeb\xcd\x99\xc6S@!@\x83\xae\x18\xf7S@\xd1 x3\xb1\xf2S@q\xabq\xf3\xdd\xf9S@\xcf~\xf1\x80\xcf\xe4S@`\x0c\xfe6\xd5\x0eT@\x8a\xc9\xd6\\\x9a\x10T@\xfc\r\xb6\x84\xfd\xc7S@\xaff$J\x1c0T@\x0e:8\x83B1T@!\x9e]\xfd\xb5\xc6S@kz|\xe5\x8d\xf2S@)\xb7\xa5\x8e\xdf\x1bT@\xf1y\x89\x95?\xd4S@\x03\x9a0\\\xeb\x98S@\x9d\x8d\x08\xc4\xb8\x16T@s\xad$\x06\xeb\xebS@\x82\x86|\x16x\x99S@\x95Y\xff\x83\xb8\xffS@\xa0\xcf_\x9fn$T@\'%\xd1\x054\xf9S@\xf2\r\xd5~\xd3\xd4S@\xf8\xf7\xcaE\xaf\x16T@:\x04\xb0\xc5\xd4\x14T@\x1f\xb1\x98\xa6\xb4RS@\xa1C\xad\xcd\xb3\xd8S@\xb5qx\x8d\x85\x92S@e\xbcG(\xb1\xc7S@\x19\xa8\x1f\xc1\x8d\xf6S@!\x0e\xc8z\xba_S@\xa0N\xab{\xac\x93S@9+\xb6g\x9c\x99S@\x13\xf0\xf5\xce\xcb\'T@Z\xb7G\xa7\xb3\x0eT@\x9d\xef\xc0a\x1b\x1bT@\x10S\xa3\x1e\x80\xf3S@\xbd8\xb9M\x9b~S@\xe3\xc2\xaa\xb1\x02\xfeS@]\xb8\xe6\x1eB\xb1S@\xd8ga\n?\x0eT@\xab\xd6/\x03\x1c\xc8S@\xf6\x04\xfc\xf9\xd2\x0eT@/\x0f;\xa3\x9dMS@\xa3K8m\x07\xb1S@\xd7\xbfx\x96n}S@\x13\x1a\xd5=-\xf5S@\xb0\xd4\xd1>\xab\x17T@\xc2;\xb7\xf33\\S@\xe4\xd3\r\xa8\x140T@e=X\x04\xe9\xd4S@(\xeb\xc1\x99i\xb4S@p\xf2\x96V\xe8\x11T@\xbc\xa5\n\xc2\x86\xfeS@\xa0\x84x\x12\x0e\xb2S@E\xc7\x02\x8a=\xb2S@\xc6/\xd0\xcf\xdb\x92S@X\xe5qM%\x7fS@\x85\xfb3\xb93\xd6S@/[f!f\xcaS@\x13wn\x86\xf7zS@V8\xf1\xde"\xfdS@a\\\xdc\x1e\xba\x92S@e\x9e\xa1\xde\x9c\x10T@\x07\xf0\xb8k@\xf3S@\x82\xa1\x8cxi\xddS@7\xa1\xc1\xc6/]S@\x03|~\xf5\x150T@\n\xc1mD$\x0eT@*\xc3#D\x84\x8eS@\xad\x1en\xce\xc1\xb1S@\xe6\xed\xcfnp\xf1S@\x06\xc5\x03\x16\xa9\xddS@\x01\x81\x1f\x85\xd8\xe6S@\xe5\xaaoL\xc3\xe0S@\\\xfa\xd5^wMS@\xc9\xde%\xad\xc0\xe1S@\xdc\xa4c=\xeb\xddS@nt=\xbb\xef\xfbS@S\x8cX\x91b\x92S@\xb9?\xdd\xa5\xd6\xd6S@\x8c\xc7pF\xfd\xfbS@@\xf7B7\xc6\xe0S@\x11\r_!9\x88S@[\xb4\x12F\xc8\xd6S@7\xd8\xa9\xb65\x92S@\x1f6\xf6i\x9c\x1fT@\xfd\xf9p\xda\xcb\xddS@3\xbd\xaf1\xde\xf2S@\xda\xa6\xd3\xf0h\xd5S@b\xca\x97(iSS@\r\xc5\xe3j\xda^S@\xdd%\xc3\xb8.xS@\xa9\x06\x82@\x1a\x18T@-XA\x96;\x84S@\xff\xbcO\x83\xd6^S@\x01\x94\x9e\x12\xff\xddS@\xb4,\x93\x0fT\xd6S@(H\xfc\xfc*\xd1S@\xe2P8\xa1\xd9\x01T@\x952s4\xbf\xdcS@:\xb8\xd4\xa7#\x83S@}\x9a\x96\x94&\xfbS@\xd4\xa6"\xf1O\xfbS@\xe8;\xd2\xd8\xb6\x07T@\x0e\x16\xdf\x94r\xf2S@F\xd7\x18\xea\x9e\xcbS@z_|w_~S@V\xa8\xe9\xe0\xde\x1aT@1k\x81$\xaf\x91S@f\x90\xddo\xef\\S@P\xbd\x98\xb4\xc2#T@%\xe3c\x12\xe0\xecS@\x00$\x1fL8SS@\xcaWO\xb6\x02uS@\xcf\x81\xab\x10l%T@\x18\x94\xce\x19\x8d\xf1S@Bb\x8c3v\x84S@W\xa1\xa6\xbbC_S@pC\xda\xbb\x00#T@\xf6\xf5e\x98\xc4\x0bT@\x1f\xfbYaR/T@\xf0"\x81\xd2\x90(T@\xa7\x92\xdc\x0b\'&T@\xa7\x00\x8a\xdbx T@%\x19U\xa4\x0c#T@\x8bW\xae\xc0\xb1\xffS@\x16\xc2\x07\xbb\xe3\xdeS@2\xc4\xfdv\xa1\tT@H\xf7\x80\'\x8a\x13T@\xf4 \x12a\xde\xd0S@\x10\x96\xe0\xd4g\x14T@(\x82\x0e\x07\\\xfaS@\n_\x13\xe3\xf5MS@2{\xce\xf4\xec\xf5S@\xd8S\x81\x1by\xe0S@Yq3\x9d\xd4|S@x7\xd6\xa3t#T@m<\x85*\x9c\x1aT@(\xeaJ4\x98.T@\x02\xf7\xc4G\xb2\x0fT@\xa5\x17S\x85V^S@~\xf5\xc8\x9c/_S@(\x96\x9f\xbb\xd8\xe1S@\xef\xad!\x96\x01\xd7S@K>\xe8 \xe1\xb2S@\xc0\xfc\x06\x8ey_S@(\x96\xacL=uS@\xaf\xcdZ/\x8f\xd1S@\x87no1\x94 T@\x11\xd2\xe3\x97t\x14T@xB\xe6\x8e:\xe2S@2[\xf0y\xa4&T@g#"b\x95\xaeS@\x9c\xacd&\xee\x13T@\t\xa1\x194\xea\\S@f5\x1c\xff\x02\x1bT@\xf5\xfa?\x83\xd3\tT@\xa15pC/\x87S@\xe3Ik\xbb\x8a\xd7S@\x9f\xec\xd0\x8ae T@\xaev\x1c\xcaW\x99S@R*3)p.T@\x8f;\xca\xb9Y]S@5c\xbd\xea\xc0\xccS@\xd9\x8f\xbb%\x03\xb2S@\xf2A\x13\x8d\xef\x18T@\xe4\xb9D\xc1\x17\xb1S@\xb9|\x8f\xaa\xb9\x1bT@\xe3.s\x15\x17\x1fT@.]\xa91\x1b\x90S@\no\x80r\xc3\xc5S@i\xb6\xa4\xa9+\x1aT@\xa2Nc|\xee]S@\x81\x8b\x95\xacE\xe3S@\xbe\xd0[\xfb\x1f\xf5S@\x02\xd85\xd7ioS@\xcaqy\x1bi\xcdS@E\xac\x04\xf2&\xf7S@\xd4\xfb\xcf3?\x87S@8\x886\xa10\xd9S@\xff+7v6\x8fS@_\x1f"\xff\xcf\xadS@\xbe\xeb\x1e!\x89\xcdS@\xa5\xbb\xde\xb7\xfd\xe3S@/\xd8k\xa7o!T@\xb5\xe4\xdc\xfe\xd8\x00T@\xb0\x9eD\xf7\x94\xebS@\x12\x95=\xe6?\xd2S@m\x1c\xa5\xa0#-T@\xfa\x8e\xc0\x87\xf4\xf6S@h\xa5H\x00*"T@*\x80\xca\xf1\xb5\xe2S@AS@\xe6\x7f\xd9S@#K\xe8\xe6C\xddS@\xc2r\xc2\xd4\xf0\x1eT@\xb9XZ\xbd^\xf3S@H\xf1\xa7\xf7\xee\xebS@\xad\x92Q\x1arXS@\xe6\x04\xa6\x11\xeb!T@\x00\xd8\xf1\xc8+#T@\x07\'\xad[\xc7\xe4S@y\xec^`\xb4\xe9S@\x01xl\xf0\x9d\'T@\xfe\x9d\x84l_bS@\x882\xad\x19v\x03T@\t\xd0M\x9e\xd2\xd4S@\xe6\xec_X9\xe4S@\xd9lE\x00\xa2\xd0S@\xe3\xe8\xbb\tf(T@\xaa\xf6\xcf0\xf7-T@\xfb\xce9t\x8f(T@bL\xa6\x16y\x08T@SU\xf2\xe0A]S@\xdc\x7f\xf2\xca\x8e\xabS@\xf7\xa1\xd2\x8c:\x1bT@\x13\x8f\xe0\xc3\x93\x82S@\xb0\x97\xd8\x893\xd9S@\x1e\x1c\x02\xba\xda\x18T@\x91|^_\xa5\x18T@\xab,\xbe\xd5\x84dS@#\xe4)\xa57\x1aT@\xfb\x99\xb2\x9ec%T@\xac\x96\xdc\xb36\x1aT@\x8em&X\xe6\x1dT@\xe5w\x9eZ\x17\x81S@\xdeo\xd2v\xdd(T@\x1f@\xee\x95\x15\\S@t6\x9d\x16X%T@\x08\xdb\xe7\xbd\xa4\x08T@(\x18\xd5\x01\xf3\x1dT@@\x03\xe3\xf2\xb6\xe2S@(\x0fv\xf66\xd5S@\xb5 W\x1f\x8c\x8fS@\x15=\x85\xb7\xf4\x1fT@g\xb1\xc7n4)T@\x10\x12\x13\xc3 \xadS@P\xc8\x8eW\n\x84S@\xeao\xa0]6\xe7S@\x07\xd4\xf6\xc6\xa4\x81S@v\xcc\xdd\x98\x90\x81S@\xc3\xf6\xee\x0e\x7f\xdaS@S6\xf5a3\xe7S@\xb4\x08\xfb\xee\xbb\x1dT@\xd5\xdd{\xb2f^S@a]C\x82\xed\xe3S@\xdf\xb0\x05\x12\xff\xacS@\x16E"7\xe4!T@>\xc5W\x071\xe6S@\x1bY\xc1N\xca\xe1S@\xf5q\xaf^\xea\x81S@\xdd\xb1\x8f\x04\xf3\x8cS@\xbf\xed\x04\x05\xca\xe4S@\xf1\xde\x90\xd5\x01\xe7S@ \x19~\xc1T\xacS@\xba\xd1\x02\xf4<\x13T@\xbaf\x176V\xe6S@a+\xee-V\x86S@\x12p\x9c\xd1\x9c#T@\xd9\n\xeb:\xfb\x87S@\xf2\xd4\xe5\x1dh\x88S@\xc2\xd8\x04g>\xe1S@\xae\xb5\xaa\xf1u\xd5S@\r,N\xb0\xc8\x8cS@\xd4\xfabE\x98ZS@T\xfa\xde\x03o\xe2S@\xac\xba\xc9\xc4n\x82S@\xb0\x98(\xef\x14\x04T@\x91\xa05\x92\x9a\xdcS@\x07v?t\x87\x1dT@\xa8\xf1\x15R\x17\x19T@G6\x8fr6\x8fS@\xfb\xbdu/\xbc\x0cT@\x04\x8a\xc4\xef3\xddS@\xc8\xb28v7.T@\xe8\xda\x88v\n[S@\xf1+J\xf9K!T@L6\x99\xa1\xc8\x0fT@\x10\xea\xb7\xafg\x0fT@\x98_Oz\xa5\x04T@}\xb9\xff\x1a\x83\xdbS@<\x17":;\xdbS@#\x18\xb7\xc5\x02\xdbS@\x9f\x188\x93\x0f\xa9S@\x08\nu\x9cS\xa8S@\xdd\x149b+\x05T@\x8c\x0f\xc8:\xc7\x88S@\x8c\xa8n\x99\xaf\x83S@g\xb99\x99\x1a\x1fT@k\x01\x1c\xc3\xd4\x86S@\xa6\xf6\x13\xf6\xf6\x86S@\x07Hl\xf8\x8e\x88S@\x05C\x01\xd9b\xe3S@\xa2\xb1\xb4\xf1\xac\xe6S@&\xd9\xd8>\xb5\x1bT@\xd2\xaf\xe3-@\x19T@\xe0\xd1\x8d\x8c\x89\x13T@\x95\xd1\x80n\x0b!T@\xc2\xaeb\'T)T@S*~\xf5\xba\xe8S@\x16\xee\xe4\xec;\x8eS@\xa1\xb0ot\x00\xdcS@\xd2\xa5+\x88\x0e\x8cS@\x81\x96\xdby\x11\x18T@\x8c\xb3\xab\xd3o\x1fT@\xed\x8c0*;\x8cS@\xe3J\xb2\x07\x8c\x1bT@O\xf7\x14`n\x8cS@\x0b\xb8\xdfe\x06\xe5S@U=:\t\x9e\\S@\x83~M\xaaY\xe4S@F\x93G\x06v"T@\xfdk\x1612\xd9S@wT\xb9\x8f\xbb\x87S@{+k\xee\xb5\xe9S@D\xad!dw\xddS@\x13\x8f8\xf9\xfa!T@\xa2!z\xcda\xe5S@\x98\x03[c\xd4\x1dT@\xb6\xcb\x87\x04\xba\x88S@zr\xcf\x0fW\xe6S@~\xae*\x0b\x80\xdcS@L\xbe\'\xe8\xcd\x1dT@\rH\xff\xcb\x07\xdaS@\xf9:\x0b[.\xe8S@\xd6\xb5\xeb\xb4\xf1\x8aS@\x01f1tm\xe7S@=L\xea\xbcv\xeeS@^\x94\xe2DS\x1cT@\x8283\x0bo\xd9S@\x06\x1c\xa3A\x8d\x1dT@v|\x88?o\x87S@\xef0*\xe2\x7f\xe4S@\xfejKR\xc6\x89S@^\x8el\xcd\x9c\x88S@k \xe0/ \x8dS@\xbb\x8e\x85\x0f\t*T@5F\xab.\xa3\x8aS@\x02\xbd\x84\xca!\x1bT@\x85\xa4\xa3\x1e\xcc\x1eT@S\xb9\'\xfd\x03\x87S@\xdbj\x90wi\x15T@\xd1\xf5\xf8\x1f\xf9\xdcS@\x95\xa8n\\4)T@o\xd7^\xc4\x9f\xd9S@\xc7\x1b:\x1dz-T@\xef\xcd\xad!J\x87S@\x8b\xef\xb9\x19Y\xe6S@\x13\xf3\xa3\x8f\xa5*T@\x8e\x1e\xda1\x9b\xddS@t\xbbd\x92\x1a\xd9S@\x84L4\xb1g\xeaS@?\xaf\xcc+j\xe5S@\xb8\x95X\x99F*T@\xe6*L\xce\xec,T@\xa7,\x8c\xd9\x08\xebS@\x96V\x0b\x0c\xa6\xe6S@\xc6z\xd4\xce\x89\xe8S@)+`\xd3\xf8\x15T@2\xab\xd8\x95 \xe7S@\xa1\xb8\xcdYW\xd9S@\x11^\xdaT\x9a\xe6S@\x03\xae\x8c\xabn\xeeS@\x1c\x1f\x86\x08\x05\xe7S@\x12\x82\'|\xd6\x15T@].\xfcUO\x1eT@V\xfa2w\xc5\x87S@@3_E\xb5\xeaS@\xf3\x10,\xb5T\x17T@ex\xb2&\xcb\xe6S@3\xfe\xe8\x06x*T@\xf6\xa1\xe4\xd6?\xd7S@NJ\x86"\xd7\xe4S@\xac\xa7\x18\xb1\x01\xe7S@\xe1\xc59\x92k\x92S@\t\xc9\xfe\x8c\xd2\xadS@A\x1d~\xce"\x1eT@f\x02\xf0_c\xfaS@\xc0S\xc4\x10\x18\xdaS@s1\xd1\x88^aS@\x04\x9cC\xca\xbf\x7fS@\x8e\xeb\x155>ZS@\x05F\xcb\xd3)\x8cS@u\xdd\xce+\x87\x7fS@\x16\xfb\xd2\xb9\x82\xfaS@`\x02B\xa0{9T@$R}X\xf1\xc6S@\xc7\x86\x94\xe1\xbd1T@w\xa73\xbd\xeeQS@{\xe9\xc5p\x93\x11T@\x81lr\x05\xaf+T@\r#.\xdf\x1d\x10T@\xd6U)I\x0c\nT@w\xe3\xff\x9ae\xfdS@u\xa0\xf8\xdc\xc4\xfcS@p\xe3$@\x1d\x07T@\xdaG\x1c>\xe9\xd5S@.\xa1\xd8\x97\xe7\tT@\xdb\x84\xe8\x9cG|S@l\x1c\x1d*\x03\x14T@W<6\xaf\xee$T@\xbf\x12\x14(.\xd9S@\xd8\xdd\xce\xa4TdS@<\x1ef\xa1\xc1\xf9S@\xe0\xbf\xa4\x17\x18hS@\xf3\xdf\xbbT.\xf9S@\x11W\xdd\x83\xe0dS@\x87/0P\x08\x03T@\x12H]\xbdj\x04T@\xab\xea}5\xb7\xfcS@\xe9\x8c1\xda\xc5\xfcS@A%\xf1\xb7\x9e\xffS@\xbe\x1c\x10|\xa8\x0cT@\xd3\xdd\xe2\xc5\xbddS@\x8a0\x0b\xf1s\rT@\xf3/\x023\x80\tT@\x05\xbd\xebG\x93\xcaS@\x0c\xed\x15\xfb`\xf6S@\x9c~V\x1c\x11\rT@\xc0\xc2A\xff7\rT@\xaaz\xa9\x81S\xf9S@h\x03\xd3v\xe7\x03T@?\xd4\x88\xe1#]S@Z\xa5\rq\xd10T@L\x9e4\xa2\xfc\x06T@y\x07\x0bi\x02OS@\x05\xc3\xb0\xbc\x8a\x04T@g\xe9\xbd\x18H\xf9S@\x1d(\xe1\x9e\xc8\x99S@\xf3m!\xbc\x1b\x81S@\x92\xc6\x102\x11\x04T@\xcb\x11H\x98k\x08T@Z$\xdc\xf7\xf1\xccS@c\xd8-$\xa2\tT@!\x92\xa3\xff?\x10T@{\xf8*\xcf\x84QS@\xbdRr\x9b1\x83S@\xe4TC\x08\xdd,T@\xd8>+\xa7\xac\xfcS@J\x12\xe0X\\\x08T@\xc8\x1a"\xcdU\x0cT@}Hye|_S@V\r\xc3\xc3\x117T@8^\x0f\x8e\x9b\xfeS@\xdb4\x08\x83h\x02T@\x82\xf3|\x08\xee\x0bT@\x08`\'o\xca\x0cT@]\x8dH\xe7\x89\xfaS@\xf0\xbb\xbe\x14\xc8\rT@y(T\xbeT`S@,\xd9\xcc#q\xf9S@\xfe\xfeq\x8a\x1f,T@\x88^&7\xa5\x81S@\xc7\x1dd\xecA\xfbS@\xafL\xe2\x96,\xfaS@\xf9X\xdcYD\tT@c&We\x92\x81S@L\xb8\xba\xae\xd2\x00T@9\x85\xf2\x08\x08\xf0S@\xa9\\].\n\xfeS@\xf9\xaaR\xf9,\x03T@\xef\x11\x92\x86\x06\x0bT@\xd9\xd8\xf5}\x1c\x0bT@U\x117\x03\xde\x0cT@\xf5H\xbf\xe0,\rT@\xf3;E/\x9d\tT@\xed\xe9\xb2{\x82`S@\xba\x8a~\xe1\xe5\x81S@D\xf7c\\g\xfdS@\xd9(\x87M\xecyS@\xd8\xa9U\xcc\xe1\x08T@\xb0\xb9tE\xcd\x0cT@\x8e\x1cd\xbe\r\rT@(\xb3(6\xf1aS@\xde\x0c\xf3\xbb\xf7\xfbS@\xf9\x0f\xd3m\xd9!T@\xac!S)E\x84S@\x05\xc3F\x1c\xc1\xfaS@\xdap-\xf0\xa9QS@o\xdc\xff\x1f\xa9+T@}\x08a\xe1d\x86S@<\xcaw\xe0z\x84S@\x8a\x02I\x84\x82\xfaS@\xf0\xfb\xffZr6T@\xb1\xc1_4\xa4\xfaS@\xf9$<A-\x0bT@\x7f0\xd5\xf2\xc4\x8cS@g\x9c\xfbI\xe4\x1cT@\x95\xdb\xe6\xfax\x83S@9\xe7\xe6$g\x82S@>\x02\xda%\xe2\x9cS@\xe1k\xa8\xc1\xf5\nT@\xa3\xc5\xdd\xc7\x83\x84S@\x9d3\x82\x17\r\xa4S@\x01N\xc8\x04N\xf7S@-l\xf8^\xf8\tT@\x05\r\x06;\xbf\x07T@\xcfX\xa7\xc3\x02\nT@\xd8#Kv\xfe#T@\xaa\xe1\xf6\xb1\xb9\nT@\'\xa9\x0f\xa6~\x9eS@\xb9\x14\xb1\xb4\x05\nT@a\x8e\x8cU@\nT@A\x9e^\xf7\x9f\x8dS@\xf7\xeb\xf1\xf5\x1c\xa1S@\xf0=/\x7f\x84\x16T@:D9\xd6\xe2\x0bT@\r\xe0\xb1\xd3\xe4\x86S@\xd8\x95\xdczGbS@Mm\xed}\x89\xfdS@\xb2!\x8e\x97\x89\x0cT@\xc9\xe7\x9e\xba\x1b\x8fS@\xf0e\x86a\x997T@\xf1\x9d\xd2\x12c\x07T@I\xc4\xe9\x15\xe0\x0cT@r\x94U\xa2\x9f\xfaS@\x8f\xe1\x9d\xc7z\xf8S@\x1a:jAF\x0cT@9\xd2\x03\xb4\xfa*T@\x9d(\x9e\xfbh4T@\xd2\xb0b\xde\xbe\xa1S@\xc4|\xdd\xc2\x1d\x0cT@O\x89\xd1V\x94bS@\xbaK\xf3\x84\x04\x07T@\xf0\x04or@\x07T@\xa3:/\nzVS@\xbf"\x8dB\xdf\tT@\xcc\xbd\xb1mA\xd4S@Z\xb4\xf0:\xcf^S@\xc5\xf5c^`\xf6S@R\x02b\xd1=\xf8S@\x05~<\xe4*PS@?j\xda5|\x87S@2g\t\xf9\x05\xffS@\x9dS\xcaA\xcaSS@pM\x87\xab\xa7*T@\xb3\xfe(M\xf5\nT@\xb6\xd3Y\xb6\xf8\xf8S@-\x10i.BPS@y\x04i\xea\xf5\xf4S@\xf3>|S\x89\xf6S@\xd9\x8e\x86\xaf\xf3\x03T@\xd4AY\\K\x0bT@\x08\x9d\x01\xfb\xff\tT@\'\x88\xf3\x07\x1dPS@\x9cz\x9c\xbb\x84\x06T@Y;\xaf\xf1\x89\x0bT@\xbe\x14]\xe9j\x0cT@\rRy,\xbe\x05T@\xa4\xd2\xb8\'"\x1fT@\x1e\x85\xc8\xf1\xf2TS@A\xe2~\x8a]\xfdS@\x99\xfc\xf8\xc8`~S@\xe1\x8e\xb1\x12\x1e\x06T@\xe6FuX\n\xfdS@\xcc\xef\xb5\\\x98bS@\\\xc45}\xa2\x05T@mkg\x7f=\x0cT@\x0b\x01CQS\x04T@\xa2\xff\xad\xd5 US@J\x0b\x9b\xb1h\xf5S@\xd7\x9e\x1d\xea\xcd\x0bT@\tMT\x9f\x9c5T@\xe6\xdb\xab\x11D\x0fT@\xab\xaa\r\xe8R\x04T@uU\x90{\xb8\x87S@\xf5Th\xfc\xf3\xf7S@*]g\xb5\xb1bS@2\xc9\x02\xca\n\x04T@ZWmL\xfd\rT@p\x154\xa0\r\xf7S@\xcfx\xa7U\xac\x04T@T\xa9\xb6\x07\xea\x06T@\x1b\xc8GD\x84dS@C\xa2\xb1A6\x18T@\x19{\xd8\x86+\xf7S@\x8c\x00\xf9\x87\xf3\x03T@a\xdb\x1f\x81\xe7\nT@\xc4\xdf\xfeh\xf5bS@\xdc\xbe\xcfs\x9a\xf4S@\xa6\x0f\xd5\xdb\x96\xfeS@\x1b\x0f\x8c\xa2\xd1\x0eT@zgM6\x959T@A\t\x8e\x8a\xf9\x00T@\xe1\xf5\xdb\xd3\x93\x88S@P8t_7\x87S@\xfdXM\x19\xb4\x0eT@\x86\x94\xe3\xa8P\xf3S@\xcf\x08\xeb\x07\xeb\xfdS@>\xe8\x9d\xcbn\x03T@\x0eC\x87\xf4\xbe\x88S@>p\xcb:p]S@U\xd3\xbf1\xbe\x87S@y\xfe\xde\xef\x04\x08T@G\xc8\xbd\xc3\x05\x1fT@\x02\xb2\xe8}\x8b\x88S@\xc4\xc8\x9bb\xc1\x88S@\xd4bg"\xe8\x86S@\xc0\x04\xeb\xb1\xac\nT@\x19\xf1\xdd\xf1Y\nT@\x18)\xcf*\xb2wS@\x16\xd0(8:\x19T@o=!\x10:\x8aS@\x07\xd5\xce:5_S@\xc0\x06|\x82\xc3\x0cT@$\x1a\xec\xfb\x16\x8aS@\xdb%\xf7E-\x04T@wb;\xf8\x89\x84S@\x18\xe2\x19\xa3\xb4cS@\x159\xc2\x00\xeeNS@E\x1d\xd22\xa1kS@\xce\xf0\xbf\xfb\xdb\xf9S@\x17\xba\xc1%@\x01T@Z\xf2?4\xc6wS@|\xd2\x96/\x91\xf2S@\x86\xcc\xf9\x90P\x1cT@\xae6\xfeW\x9f\x87S@\x9e\xfdw\xb5\x86\x87S@\x85\x06\x85\xff\x86\x88S@\x9c\x90\xc1\xd5\xab\xf9S@\x882\xcd\xf6\xd2\x87S@O\x97e!\xbbVS@\xa2a\xf3,\x84%T@y\x89\x14\x1d\xa9\x84S@\xbf\r\xceF\xd8\xedS@]bs|,\x04T@\xe3\\f2c\xf9S@5\x9ai?\xa1\x1eT@iu?\xcf\'\x8dS@\xfc\xb3Z\xeb\xf1\xffS@E\x9c\xa4\xfc_\xf6S@^\x8d\xee&E\x8bS@\'\x92\xfb7\xd3\x86S@\x0cz{&\xc9\x07T@\xd1\xfb\xdaq\x83\xf6S@}\xf1\xee\xad\xe8\\S@)\xe4\xdf\xe7\xd8\xabS@L\x8d\xc2w\x7f\xaaS@"\xd5V\xca\xe0dS@\x93f\x16\x80\x97\x8cS@\x9f\xbcr\xf5\xed\x86S@\xb6\x08\xbe1\xaa\x87S@\x9e\xc4=\xef\xe1\xe9S@*\x1b\xa1\xac\x11\x8cS@\t\x0f\x14\xc9\x99rS@\xb5\x86\xfe\xa1*jS@Ev\xba\x7f$\xf3S@Wr\xc6B1\xdcS@\xefGXW\xab\x81S@\x03~HOJ\\S@\xb0: ,\xf7[S@\xdc\xf4\x01J\r\nT@X\x9d\xab\xb0/\xd7S@\xb3\xc2\xcb\x1bO%T@]\xc1p|R\x0bT@\x94\x19\xd5\xe3\xf8\x0fT@\xf9\x11\x04\xc3\x15{S@\xe1\x1f\x001V\xafS@\xb9\x1aV\x02ggS@\xd6/\xc0\xca.\x0bT@\xeav\x9c{\x88RS@\x81i\xb2!\xbfrS@\th\xc5B\xab\x8cS@\x97&\xe9\xa8\xbc\x87S@\t\xbf\x8euB$T@M\xe4\nb<dS@\xbc\xe7\xb1\xb8\xf2\x8dS@\xb50\xc8>\xa8%T@\x7f\xd7\xc49\xbc\x07T@\xf7\xcc\x1dD\xf8\x01T@\x14\x06\xc8^L\tT@\xb7f\xbb\x8cW\x8dS@\x02\xb9qvy\xefS@\xec\xcar\x8fvoS@\xf8\xfat\xf34\xd6S@\x91\x99\x9f\x8a\xa5\x8dS@\xf5\xf3\xc7C\xa1\xfcS@\xd2q\x03\xfd\x7f\x8dS@\xcbJ\xf1\xd6\x87^S@\xa2\x98\xce\xb3\xe5\x02T@\x02\xb5Q#\xf3\xfeS@W\xece\x9c\xd0\xfeS@o\x12\x84\x1cq\xf2S@\xbb\xda\xb6\xdb1#T@J>\xf3\x8d2\xfeS@\xbf5\xe8P\x8d\x0bT@=\x80\x83\x19U\x08T@\x16\xd3\xfd\xcc\x7f%T@\xd19\x97$m&T@\x12B\xc4\xeb\x83\\S@d\x94Q6]\x89S@";\xf9\x92\xbb\xb2S@N\r\x9c\x9c\xca\xfcS@\x89\x16\x9f\xd4\x92\tT@\xb8\xe7"\xcfw\xb0S@\x04\xc2\xe1)\x1e\xb2S@:M\xa1\xf0\xa0fS@\x94a\x8b\xb8U\x02T@\xfc\xd4)\x7f2\x1aT@\xdf*\xbf\x1apdS@\x1a\xf6\xe6\xcc\xaa\xf2S@w9\x1a\xa3\xe1)T@V1\xd9\xea\xea\xbfS@Z,\x83\xa2\x15\xfbS@r\x8c{r\xcd#T@\xe1\xab\xd4\xd5M$T@\xa6\x9fr\x14\x18VS@\x80\xb4$\x97\xa8\tT@\xd9?\x17\x0e\x14\xf2S@\xf3\x07yi\x81cS@l\x07\xf2[lbS@\xceM\x18\xafA\x0cT@X)\xe3-\x83\x98S@\xc0\xdat\x94/}S@\xc6:\x88\n\x0buS@\xb7\x1b\xf6\xae\x87\xffS@\xdf|\xe9\x03\xd6\x00T@\xfda\x16\xf7Z\x99S@s\x13\tR=5T@2C\x96\x03\xec\xd7S@`\xc4\xd8\xcb\xec\xb1S@\xbe1S\xf1|uS@\xb74\xe7\xeb\xec\x06T@y\xf7z8:\xb4S@\xf9\xec\xb0\xb0-7T@\xa7\x001g\xd7|S@:\x12E\x16_\x90S@\xday\x1cXo\x00T@W\xee\xbc~\xc24T@\x13\xa7\xaf\xecb\x1fT@\xd8rfC\xe8|S@\xdb\xd7\xf0\xfd\x03\tT@\xd3\x19n\xe5\xb7\xd9S@\x87 \xec\xb2~kS@\x1c\x9a\x0eH\xca\x83S@E\xf4e\xcdq\x0bT@PJ\xff\xb7a$T@\xfa\x9c\xb9_\xae\x17T@FU:\xb1\xf34T@\xe3\xe75\xea\xa5\nT@\xca\xf5\xd6\x16\t\x1fT@\xd4\x86\xac\xd9\xa3$T@\x7fr\xeb\x08\xdb\x0fT@{\x17\xb93\xaa\x91S@\xc6\r\xd9i=\xddS@\x12x#g\xab\xfeS@\xf4\x13\x11\xd8\r\x01T@l\xa3I\xe3\xbe\x03T@\x95\n\x81\xe4uiS@\xed\t\x84_%\x0cT@L\x98_\xb6[SS@\xbc\xeeW_t\x06T@\x19\x15\x96\xbf\x9fbS@\xf3\xfcT\xbc\x05\x92S@>\'oSW\x00T@\xd0r\xfa\x9fC\x92S@|V\xd35\xa6\xfeS@\xf8xko\xf0\xc9S@\xab\xa1\xba\xcb$ZS@\x8a!\xf5\xf5\x9a\xdcS@\xe2\x1f~\x8c\xb2\nT@\x93\xd6\xab\xf3\x08|S@9q\xf8\xa4|\x02T@\xe5\xcc\xbaeM\xeaS@\xf8\x92\xc9\xdd$\x9cS@\x82j\xbb\xb4\x82\nT@vB\x95\xe5\xc7tS@_\\y\x92ZyS@\xc8\x00\x04\xe0\xa4\x86S@,\xb3+B\xf7{S@y\x08\xbd\x05\x0b T@c0\x14<\xe5\x92S@\xdd\xd0\xce\'\n\xebS@#\x06\x99\x83\x18\xebS@\x80\xdc?%peS@\x16\x17P\xb5\x8f\tT@\x97\x91\x954\x9e\xc6S@\xe6\xeaE\xde\xa7bS@\xac\x00\xcc:\x13kS@\xb9\x013i`\x92S@\xdc\xb7\x87\xe22gS@\xfb\x08"\xe9\x92\x99S@,\x9a%\x97\xe0\x19T@\xfbi\xb2N;\x1aT@\x12$\x87\xbb{\x1fT@\xef\xcb<\xb9K\x7fS@Aw\xd1:5wS@h\x98\xaat;]S@O\xb8\tQ\xa4\'T@\xc8\xdce\xe9\n\xffS@\x98 R\x8a~\x99S@g\x9d<\xb4\xab\x92S@X\xb2-=F\x1fT@\xb2P+p\xf7\x87S@\xb0\x86\xe1\xe5\x0b4T@\x8a\x88\xcc\x04J`S@\xef\xd3\x99X\xd1\x92S@o,R]*\x08T@\xb9C\xa8\x93q\xc1S@\xf4\x04\xe1\xe2\x8d\xefS@\x9a\xe8/\xa4\xab2T@N\x17\x97f\xff\xcbS@\xf60\xb7\xa0\xcb\'T@\x9d\x8a>\xef\x8efS@\x8e\x85~\x97\xf7\xefS@la\xf4\x99% T@N\xc6\xabT\xbe2T@^\xcd|D\x07\xe8S@Q\x04\xd2\x8c\xf5pS@\x0b ;\xaePaS@w\xb8\xce4y\x03T@`\xa8\xf8[[#T@_\xd7\xec\x86\x86&T@\xd4\x7f|*\xc7\x94S@\xc3i\x10\xe2\x0f\x93S@\xe7\x00J\xf67\xeeS@qe\xfcQ\x0f\x9aS@\xe1e\xee\x97\xa2\xefS@\xc4\x14_p\xfc"T@%\x95\xac\n]\xc5S@\xc6\xd3x;\x19\\S@U\xa6\x04\x88\x81\x08T@\xa9\x03\xdaX\x1f\x93S@=\xdbb\x92\xe7\xb8S@S\xb8\xc3\xe0D\xf3S@\xcfx\xae\x0f\xdf\x9cS@\xd7\x91|\x9a^\tT@\xba\xf7\xfb\x00\x84\x93S@\xde\x15\xb2xw\xfeS@\xe9\xc5F\xe2\xe4&T@\xb8)\xa9P\xc3\x03T@\xb9\x0c\xf4?*\rT@\x89\x04\x1bw\x85\x9aS@[-wRf\x9aS@\xc3\xa0]\x17\xbe\xc5S@\x0f\x92Q\xe76\x94S@e\xd07g\\\x9cS@\x93\xab\x05ao&T@\x7f\x07\x9f\xbbp\x95S@H\xee\x0b@W\x08T@\x8a\xf9Nq\xc3\x9dS@E\xcd3\x00V\x97S@{(w1)\xfaS@:DV\xfe\x8c\x19T@\xed\x92_\x06\x86\x9cS@\x15\x98\x96\xb7f\xefS@\x1fk\xc7\x00U\xffS@\x8c\xf8\xf0|\n\tT@k\xf3t\xf1\x94\x9cS@\xbd\x91N\x150\x01T@\x05\xed\xf9\xd4y\xc9S@Q\xde\xf2-\x83\x00T@\x0f\xde\'K\x05\xbcS@S\xaf\xe42 zS@\x12\\[\x02~\x96S@\xa1\xdc\xa8\xbd\x95zS@g\x80\xbe\x84\x97\x0bT@P\xad\xcb\xb5\'\xc9S@{CZ]\xf7\x9eS@L\xdaU\x92\x1e\x9eS@\xecOB\xd7\xb1\nT@\x10b\x86\xcdI\xcaS@\xd3\x89\x12Q\xa5\x1eT@Pz\xc0\x8c\xe8%T@J\xed\xd6\xfa\x13\xfeS@\xc8X\xde\xc6I\x00T@\x83\xb2u\xa9R\x9fS@!\x81\xee\x06}\x9bS@\x1f\xda\xb9\x83o\xebS@\x90\x1e\x91Y\x81\x1eT@K\xaa7\xc9\xc5sS@t\xc3\xdec\x142T@G1\x0bu\x8b\x9bS@8\xaa\x7f\x03\\\x98S@`\xc5\xcew\x03zS@\x18\x86\x16\x84\xdc\x98S@\'(]\xe6\xbb!T@\xe9\xcdE\x01\xfe"T@\x16\xacK\xd5I#T@\x9a\xda[\x9fP1T@\x98{\x07\x8e\xc5\xceS@\x17\x92\xa0d\x11VS@4I3\xd5+\x16T@\x95\xfdO\xbe\xbf\x9bS@\xd1\x0b\xf9?\xe5\xedS@\xd6\xf2\x82\x8aA\xeeS@\xdd\x94r\x93\xdd\rT@\xd7\x18\xa8\x18\x04\xe4S@\xbdD\xece\xb0%T@m\x00\x9e\xe7\x03\xfdS@ewv\xf0\xc12T@\x1a\xe0\xfc\xa1\x03\x1aT@\xed\xb0R\x0b\xf2_S@\xca\xea\x19\xadf\xfeS@h4)v\xe5\'T@j\x04x\x9d\xd9\xc9S@\xed s\x00\x1d"T@7u\x89\xa5\xfc\x11T@\xf5\x1989}\xfeS@\xce\xac\xd4\xae\xc0\x98S@\x88\xfb;\xe0/\xf1S@\xdf1CYTwS@PYA\xd7\x7f\xfeS@\x11m\xa2[_\x18T@YE\xed\xf5\x1c\xa3S@\xf5;X-&\xe2S@#\xf7_\xa1\xa7\x99S@Y\x1c\x1a(\x8ftS@Wo\xaa\xff\xe9\xddS@\x84jvV\x08\x9aS@\xd4\t\x10d "T@\xa3\xd2-\xc5\x15\xfcS@\xd1\xde\xc3\x19\xe3\x9aS@\x02\xc3\xff\x87\x82\x99S@\x14}\x98_\xb8\xc7S@\xbd"Z\xc1\x10\x98S@\xd5U\xa42=\x12T@\x97\x1b\x06K\xb0\x99S@\x08\x1f\xdf\xc2C\x9aS@\x1c\xa0\'5g\rT@$L\xcdI\x06\x9aS@7\xbc\xad`\xa1`S@r\x85Z\x81\xe5\x82S@za\x9e]\x14\xfaS@"\xda\xbb8\x8f\x9aS@H\xca\x9a<\xd4\xedS@\x0cr\x82kL0T@{.\xe1\x11\xdd\x9aS@\x96\xa2\xbf^\xdaeS@\xea~T\xad\xda\x9aS@]\x80\x806\x87\xd8S@\'W\xa6\xda2\xdaS@\xa22{\xcc\xaf\nT@vZ\xd7~\xdb\x9bS@^\xf18\xa3A\x13T@\x05\xa4\xddg\xd6\x9bS@\xf44\x14\xcb\xdb\xfcS@\x96\xba\x9ao\r\xf8S@\x8f\xc6*]\xae0T@x\xaem\xceN\xf8S@\x99\xff2l\xfe1T@\x9b\x95g5\xb2vS@|,\tYk\rT@\xb5$\xb1\x05\xea/T@a\xd1\x11R51T@\x05~\xb2e\xa9"T@~\x10\xcc\xa0\xf4\x8cS@\x14\x10r1\x16\xf7S@\xec\x7f\xcfu\x9a\x9aS@\xd4\x0e2h\x8cvS@\x8c\x02\xfe7\x1d\x00T@5\'+\x06H\xa4S@\x82\xd2I\xfa\x12\xf2S@vJ\x95\xb6\xd9~S@\x1a_u\x8c\x001T@_\x1a\xe2.\x81\rT@l\xbe\xf5~\xc7\xf4S@\x01=\xeb\xff@"T@\xe6\x0e\xac\xa8\xca/T@\x96\xbc\x9c\xe1\x84\x1eT@Q\x0e\xbc \xdf\x8fS@\x0e\xea\xee\t\x97XS@@\xa4\xde#s\x0bT@\x12\x03"\x938\x9eS@\xc5J\x1f\xd84"T@O\x07\xc8=3\xa1S@~\x1eLH\x93\x07T@\xf2\xf3\x9b\xfa\xe7\x12T@\x9c\x7fj\x08\x8c\xa1S@3Wn\x8f\xc3\xedS@W\x8am\xcf\x89\x98S@\xa5l4g\x95/T@(\tEI\t\x9aS@\xe2x=\t\xa7\x0eT@\x80\xbb^\xbd\x823T@\x1f\xafb}\xac\nT@\xc8^y\xfa\x98\\S@\xf2\xb3\x1b9\x13VS@\x02)\xb1\x8d\x89\xebS@\xe8\xad\xcca\x1d\x91S@\x04P\xa1\xb4\xdd\x16T@\xc9s\x8b\x87\xae\x14T@T\xebj\xbe\xb4\x92S@\xa4Lf~\x86\x1fT@z\x84>N\x99kS@$\x15io;\x10T@p\xf3R\x17\x90\xc6S@1\xe7e^D\xc7S@lDu\x01\x13\x9fS@Z\x92\x18D\x93\nT@\\\xb2|\x02,lS@\x92\x9d9\x16K\'T@UD!\x13\x11\x9fS@\x98\x829\xafZ\xc8S@\x10@\x04\xb9]\x18T@C\xc1\xae!\xd2\x16T@\xdf\xa7\x82:\x1c\xcdS@\x8f\xe7\x9bG&\xf8S@\x92~\'\xbf{eS@r\xa7\xec\x17\x100T@\xd1KQd$\xc8S@\xbf\xd1\x02\xe31\x9fS@\xb4\x82\x9b\x1e\x02eS@\x12K\x1cB\x19\xc6S@\xba\x17\x97"\x9a\xc6S@}Z \x98I\xf5S@\x01s\x0c\xba\x19[S@xt\x1c^\x8b\x10T@\x80\x07\x18=\xda\\S@|\xb5+a\x92\xbdS@\x08i\xbe,\xa5\xc5S@%\xba\x89s\xf2\x9dS@<\x0fy_\x88\x9fS@\x89S?\xc5\'\xf5S@\xf7\x02u\xa5h\xa3S@\xb63\xf2\x8b\xe5/T@\xaa\x1c\x9e\x10\xfauS@+\x90\xfc\x97)\xd5S@\x10\xfd14+\x9dS@-8\xeeE\xb9\x16T@\xf8\xaa?\x869\xc7S@\xe7\xc3/\x88juS@3\xc0\xe4I\x1b\xf4S@A\xab\x1a\nY\xfdS@\xe4\xcf\x90\x84\xb1\x9eS@\x04$f\x905\xc6S@G\nB\xf5\xc7\x19T@6!\xd6\x9d+\xfdS@b\x10XQ\xf5\x9dS@\xe5~\x19\xbf\xf2`S@\xd9\x05\xc3O\x19#T@\xf8:~R\xdb#T@\x9c\x19\r\xd5\x19\xf3S@\x84\x8cJH\x98\xfcS@\x86G.\x9f\xf9&T@\x0e\xb2\xa7r\xcf\x9eS@\x99\x89Z\x86\x96\xbfS@\xbfm\n\xf8\x9e\x9eS@W\x00\x81\xf5\x01\x0fT@\xa4\xef|G&\x03T@\xe7\xbb\xe1&\t#T@\x7fN\xf0\xbd\xf6&T@\xc87\x8cw8/T@\x97\xdcA\x8c\x86cS@\xcb\x89\x9e\xbf&\x11T@\x96\xa6\xa4\xe5"\x9fS@\xef\x08G\xbe\x12\x9fS@\x9e\xd9!G\xae\xfcS@N\xeesd\t$T@\x9d>E\xa3\xec\x17T@\x80\'@\x81@\x9fS@\xe4x\x8a\xc3w#T@\xff\xf8\x18\xe3\x92\x11T@c\xd3\xd7\\y\x11T@\x9b2\xfa=9\rT@)\x96\xe5\xd7\x8b[S@\xf4\t\x170d]S@\xdc\xb21]\xb5aS@\x01f\x16"\xac T@\xac\x00e`\x1b\xd2S@\xfd\x11=\xd2\x1a\x11T@7\xc1\xf1\xa3B T@\x10s\x92x`\xa1S@.\xae\x97u\xd8\xf2S@\xedZ\x90\'\xba\xfbS@q\xe87\xe1,\xcbS@\xa9\xe43>t\xddS@\xd1\x16}\xce\xedcS@d\x01\xa6\xabV\xd1S@\xc9t\x8e\x97\xe6\xcaS@o\xa7\xc7v\x1dYS@\x8e\xfc\x12\x99\x18\xa2S@\xfb[\xd7\xd3\xaakS@\xa0\xfa6\xd1\xb2\xf6S@\x0f\xff \x15B\xccS@EX\xe0,\x1f\x94S@\x153z\xa1{\xc1S@X\x01|\xc3k T@\x86\xf1f\xea\xfb\xa0S@\xf5\xfa\x91\x94\xc0\xddS@bmU\x96,\xddS@\xb0X:ZA\xa2S@<\xc1\xa8nq\x19T@\xcaw\r\xe3p.T@\x89P\xd8\x94&\xfbS@\x04h\xf3tP\x0fT@h\xfeg\x81\xf5\xddS@t;\xd1\xa6\x81jS@\x9d\x85\xc3\xff\x88\x18T@\xca,\x94\xe7G\xdeS@]\xb8\x9a\xfd<dS@h\xff.\xbd2\xbbS@+\xa9\x1cA\xc7\xddS@\xc9p_J\xed\xd5S@{!.\x03y\xd5S@.\xdb\x02c\xc5\x11T@\xbetN\xaa\xb0ZS@*&\xabA*\xa0S@_\xc1\xe0\xac\xaa\\S@\xa6\x85S\x87X\xd6S@pF\xa4M\x17\xc8S@\xb3\x01\x80\x03\xfd\xc9S@\xa0\x88*\x9b\x95\xcbS@2\x88\xc3\x10\n\xd6S@\xeb\x80?H^\xfaS@R\x98\xc8\xb9KbS@l\xb6\xa7\xb99\xddS@\x83\x9b+\'Z#T@\x94\x85\xda\x08\xdc\xdcS@\x84\xeci\xb1\xe6\x17T@^_w%\xfcpS@$%\xb0_\x96nS@\x9d\x7f\xc3\xef\x06\xc9S@\xea\xac\xec (!T@\x9c\x02\xc1\xc5r!T@\x8d[1\t\xb2bS@\x03\x1c\x84\xdd\xc5dS@\xb4q\x94\x0bG\xe0S@\xffl\x87|\xd6\xdeS@\xda7\xc9\x8dP\xdeS@^J\x12\xb0\x9c\xc0S@d\xed\x15Q\xe4!T@\n\xcbU\x1d\xa1RS@w\x87\xf1\x14\x9e\xc7S@\xc4\xfc\x8e\xc2\x1e\xf6S@\xc8\x99#e\xe8\xc7S@\xb1\x0e1\xb5\x12\xa0S@\xd0\x86s\x80f/T@\xe3R*\t>\xefS@\x83\t\x15\xa1\xa8\xbeS@\xd6\xb4Q\xa5\xbb\x19T@h\xf8\xfd\xe7r\x1eT@\xbf+\x85\xa5\xf1\x1eT@R\xf6d\xc4D\xc7S@4\xcc\x08Q\xf0!T@\xfb\xe4({}\xe0S@\xe0:G\x92G\xa1S@0\xfft\xc6R\xfaS@\x9a\x87\x0bL)\xb9S@\x08)-\xbd\x8a\x19T@\x83\x03\xa7]^eS@=5\xd6`\xda\xe1S@r\xfcz\x88\x7fdS@1a\xbd\xa6\x92\x16T@\x91\xe0)\x19\x80\xc7S@\xf7ae\xed\xdb\xd7S@\x99au\xbe\x08\x02T@\xdec\x87\x1eM\xa2S@!&\xdf\xe1\x91\\S@\x8a\xcfu\x86{\xc7S@R\x0b,\x9a\xd0lS@\xdf\x8a\x1f\xeb\xfdaS@:\xd0\xf6s\xc6pS@\xfb\xe2\xb90\xf7-T@\x85Z\xc3\x8f\xcc\x0fT@\x03#\xeaDA\xe2S@wr\xdf\xaf~\xc9S@\x14q\xb6~\xfb\x14T@\x94 \x8fV\x82\x14T@O\xea\x8d`\xac\xe0S@\x89y\xd8|k\xf9S@\x0b\xa4\xb4*k\xcaS@\x8aByuA\x1aT@Bv;-.\xa4S@\x885t\xf8\x83\xd7S@\x03\rm}\x08vS@\xa7!\x0b\x07\x89\xc8S@?\xa2_\x98`\xe0S@0\n7\xc3\xa6!T@B\x02A\xf8\x0e\xd1S@\x1d\xa9\xf8,\x16\x18T@\x9fr\x87\xe5zmS@|\x89\xbd\x08i\xd8S@j\xac\xb8\x8a\xbf\x18T@<l\x0f\xbd\xbdcS@F\x83[KK\x1fT@\xba\xbd\xa2\xd4}eS@\x8f+^\x15e\x16T@\xb6C\x0cV= T@3\x8b\x99\x1d\xa6\xc6S@\xf4\xe5b\x9de\x15T@u)\xc7\xe3.bS@\x83\xf9a\xbf\xe0\x19T@\x1d\x1d\xa4^\x9b\x1fT@\xa7\x8fC\xedy\x07T@\x08\xbd/\xa3\x95\xadS@\xd1\x01\x02\xd9UtS@\xe6\xe0Dr\x14\x16T@\xe2\x02c\xb5T\x16T@\xdb\xe3\xc4\x93\x8aUS@\xe5(\x1f\x9d\x8e\xc6S@\'\xc9#\xc7\xc5 T@\x00\xb5\xab\xcaLoS@\xe2\xc3W\x8c\xbf\x07T@J\xfe\x99*\xcb\x1fT@\x12^\x86+\xc5\xccS@Oz\x0e\xd3%%T@\xbc\xb3\xa3\xcd3\xcfS@\xb2\x9e\xd3\x10\xd4\xe3S@j\xf2\x1b/|\xc7S@\xc1\x8a7\n\x9f\nT@\xbd\x1bc\x00\x13\xaeS@xvQ\xf0g\x1eT@"\xc7\xb3\x07\x9beS@\xcc\xbb\xfd\xa2\x18\xbeS@\xcag\xdb\x13\xa7\xa2S@\x86\x92.\xde\x01\xc6S@\xb8\x8fz\xf0\xb1\xe3S@<\x98\x1cO}\xaeS@\x01HJ\r\x0fbS@\x8c\xe0\xff"xdS@a2\xda\',"T@\xba\x0f\xc8e~%T@-\x19Q\xc4C\xc7S@\x9c\xd5:W\xd3\xcdS@\x88\xa1"oF\xd9S@q\xef\x06\xbbD\xe4S@\x01\xb1\x10\xe7\n\xe4S@8\x9a|n\x19\x1eT@\xf4N\xaa\xbc\x07\xaaS@\xb44\r\xea\xcc\xc8S@[\xdc5\x80FmS@\x88\xf8\x99\x05\x13hS@\xd3\xa4~\xae]\xeeS@\x12u\x9f\x81\x7f\nT@w\x03.GL\xd9S@\xf3\xfe\xff\xbd\x16\xc6S@F\x94\xd6}\xc7$T@\xa8\xe3\xd3\xe6&\x1bT@\xe2K\xe8\xbfh\xccS@\xa9E-\xd5\x8c\xd9S@xm\n\xa34sS@>.\x98r\x8e\x10T@B\xbdV;\xbc\xe4S@\xc1\xed\xe3\xaf\x92\xbdS@\x1e\x01\x0bR\x90\xc9S@\x08\xa4\x0f\xca0qS@q\x17\xd7N\xc8\xd9S@`2@\xf7\xba\xc6S@\x9b\xa4\xb9\x0b\x0e\xc9S@X\x13~\xcaE\xc9S@\xf8\x96\xa4\xe3\xa9\xcaS@\xc7r\xbe\xe1\x86\x1dT@l\xe6\xc7\xcb\x9f\x14T@\x9aio\x12\xf1\x1eT@&\x8c\x11 \x92-T@\xfd\xb3o\xc9h\xf3S@?"\xf0(6\xe4S@P\xb4.D\xd1\xd4S@\xc5\xacp\x9f\x9a\xd0S@\xf69vW\xd0\xc9S@h\x0e\xd4\xd0\xec\xc9S@\x9b_\xc7Xf\xd9S@\xd7\tl\x86zmS@R\xc1:l\xdb\xc5S@o\xb7;/\xda\x1eT@u\xb2\x05\x92r\xc3S@\xf8\x99@;\xab&T@`\xff\x98\xd7\x9deS@\xbb1\x0c\xf4z"T@\xd6\xba\xc86v\xcfS@(\xda\xc0c\x8c\rT@\xbd\xc6z\x0e\x96\x0bT@\x19Rt6\xee\xacS@0\x9f*-\x8b\xc9S@-\x109,\xc3\x11T@\xae]\xed8\t\xbbS@\xed\xa8\x94\x10\xb4\xc9S@\xab\x87\xe3\x14\xd2\x1dT@\x88\x1a\x88\xbe\xfb\xf1S@\xf8\xd9\xe0\x81b\xacS@\xce\xf7\x8b\xe7\x92\xb4S@\x14\x95\x96\x9eu\xc5S@\xf5\xe0Jf\xc6]S@z;\xe4\xd9:\xacS@\x80:F?\xe8rS@\xb9\x81\t\xa2z\xa8S@f\xa0e9\x8a\x16T@V\xc0>\xa3!\xc8S@m\xdf\xf4\x18\x81eS@\xf0<D\x88\xae\xa9S@\x13M\xeca\x04\xa9S@m\xc3T\xf7\xef^S@G\xe1\x9b\xa6C_S@\xaf\xca bB\xa9S@\xe5\xcc\x08^\xd3\x1eT@\x85\xd6\xe8\xfc\xa8\xbaS@\x80\xb76\x96\x1c\xc6S@\xd5\x92B\x82P\xadS@\x00t\x14\xa4\xa4\xa8S@hN\xfa9R\xa9S@\x05S,\xc1\xe7\xc1S@\x13\'\x82\x8c\xb4\xc6S@q\xc0\xc5G\xda!T@\xcd\x02\x04\'\x9a\x0bT@\xbf\xac\xe7\xfc\x0e\xe2S@\x86i\xf2w\'\xaaS@\x0e8\xca\xc2/\xd2S@\xb9\x1c\x17D0\xe6S@Z\xa4H\xb0\xc6\x1eT@D\x8bL\xd4!eS@>\xccL\xbcu-T@\x1ab[|\x02\x15T@\xc7R\xf1\x8d\x7f\xc1S@\x9a\x9b`y\xacrS@*\x8f\x15\xc8\\\xb0S@\xf5\xff[\xb6\xea\x15T@H\x97%\x82I\xc1S@\xbbj\x10\x12\xfc\xa8S@\x8fV\xbbCW\xc2S@\x84\x17\xc3\x8e\xe2\xc2S@\xa1\xcc\x86\xe2\xdc,T@\xda\x7f\xd4\xcf\r\xe7S@I7\xba\x0b\xec\xaaS@\xf7\x89\x0cH\xb1rS@\xa6ASS\xdb\xbaS@\x9b9T\xb3\xc9\x19T@J2!\xcd\x19\xabS@_v\xff.\xa0\x0bT@\x17\xb0(a2\xc3S@\x82\xd5\xeaKR\xabS@6\xe0\xe4\x11\xae&T@j\xd8\x1bS*\xdbS@\xdb\xd5b\xd0*dS@\x8b~M\xc1>aS@\xe6\xa0)\x8c+\xc2S@i\xe7\x15\xb0\xaa,T@:\xd1\xd1 \x11\xaaS@\xad \xb5\x14\x85\xacS@D\x8fh9MsS@\x86DGE\xfa\x14T@\t\x9d?<\xce\xc4S@\x00\x07\xe1\r\xe9eS@\x0c\xcf\x1ao\x95aS@5\xde.\xad\x8b\xc2S@\xc2-\xa8@\xeb\xabS@q\xff%tcdS@\xf5tF\xaf\xb5\xc4S@n \xf7{\x05`S@ZH\x99\x852\xabS@\xe3\x02s\x15\xc3\xacS@\xd4\xe1M=\xd1\xdaS@N\xf8\x00\x01(\xc0S@\x1e\x92\xb5\x9c\xe7\xb8S@\xd0\xa8E\xb7\x04\xc0S@u\x889\x84J\xaeS@N\xbc\x96\'_\xadS@]\xca9\xc9\xec\xaaS@\xc6.\x16l1\xadS@\xa0U\x8dD\xeb\xacS@\x89\xc5\x8c\x1d\xe7\xabS@6\xda\x97\x12\x85\xabS@e\x83\xf2c\xa6rS@.#\xf0\x8a\x87\xadS@u\xe9]\x07\x9c\xb8S@\xb9\x85":\x03\x1eT@\xee\xea\x8d\xd3\xb9xS@e\x9e\xc0O\xd7\xb8S@\xff\x82E2\xd5iS@R\xa5:\xa3}\xdbS@\xd5ytj)\xafS@\xc6\xdc\x0b \x04\xdbS@\x02m\xe7\\&\xadS@.\xb2\x18\xd8\x86qS@f\xa9\x0b\x8f\x99\x1bT@%\xeb\x1a\xff=aS@x.\x1fF\xc7\x1dT@\x1emL\xe0\x81\xadS@\xad2\x17K\xd8\xf2S@\xb8\xed\xc03\xc9\x16T@\x1f\x10\xdcbI\x13T@\\\xbctv\xf2iS@p}\x8bI\xaf\rT@_\r\xd6\xf8\xdb\tT@\xd5\x85\xb5\xe6\xd7[S@(\x1d\x12\xa8\xe9\xc0S@\x92\xac\xe6\xfa\xbf`S@\x01\x16\x1al\xde\xd8S@Bf\x08\xc8p\xe3S@\xb6`\xc2\\\x97\x1dT@\x89(\x02D\xd9\x1dT@9<Y}J(T@\xd9\x94\xd3s\xeb\xb1S@\xc3|\x8e)\xaa]S@\xbc\xe6\x0b\xca\xf7jS@\xb2\x86\xbe\x1a!kS@}R\xe6\xb4\x9dfS@"\xa6\x05j\xfd\x1aT@!D>\xe3\x8d\xf2S@\r5\x97i\xd6\x0bT@\n\xcfo\xef\xa2\xadS@U\xe1\xa3N\x8c\xacS@\r\xfe\xda8\xce\xadS@\x04@\x9a\x85\x9c\xb7S@\xaf\xe5\x91\xb5~fS@\x19\t\xee\xdc\xa7\xadS@\x8eC6\xef\x90\xacS@\xa1\x05\x88\xfdu\xb7S@&\xa0w\x95\x1b\xb3S@\x08?\x89%K\x1bT@\x8f\xc4\xf0\x06\xdf\xe3S@\xde+\x9b\x8e<\xaeS@\x18\x97Y\xc7\xb9\xadS@+\xf5\x87T\xdd\xc2S@\xe25\x1e\x95a_S@9C\xcfh\x10\xe4S@\xbd\x974\xa2z\xaeS@\xbec\xd2M[\xb0S@\xb7\x10:\x12\t\xb7S@ti7\xc2\xa1\xc2S@\xca.\xaf\xe3p\xb0S@x5\xa9\x8e\xe8fS@\xfeE\xe0\xb5$\x16T@\xe9`r\'\x94\xafS@\xc9F\xdc4\xb4\xb0S@\xc7p?\x9a\xd7\xe9S@\xf8\xbc\xb6Q\xac\xe9S@\xc1\xe9\x91\xaa\xe4\xb0S@\xc5\xa5\x85\x0b\xffdS@6\x8c5n\x9c]S@\x12\xd9\xb7\xe0\x02jS@\x83\x0b"\xa6\xd7\x10T@\x99r\xc2\x94\x1eoS@\xfem\xcf^\x8e\xc5S@.?\xd4M8\xafS@<\xc1\xd5\x00\xa7rS@\x02\x8b\xce\\\xfd\x15T@\xc8xk\x92\r(T@^9\x84`G\xb0S@\xaf\x9e\t\x10\xf8\xaeS@\xaf\\\x8eqx\xb5S@\x96\xb6\x0f}\x90\xafS@l\xb6/ch\xaeS@\x9d\x84\xc6\x99\xe1\x1aT@\xee\xae\xb3\xeeX*T@\x06\xabt+\x9c\xaeS@Q\xb2OV\xef\x03T@8(\x0c\xff\x8e\rT@\x0f6\x89o\xbf\xaeS@\x9b\x0cZ\xb3\xae T@g4\x83\xe2\x1a\xebS@J\xb3\x00\xf5\xc4pS@\xc9r5\x87X\xeaS@\xa2\x08\x02\xc4|pS@+e4\x9b\xeb\xb0S@\xd8\x81S\xbe\xba\xb0S@\x8d/IaxjS@\xd2\x86\x1d\xe4\xc7\xb0S@?9v\xe9\xbdqS@ \xa4\xe8\xdeLjS@\xc7:[\xdby\xb3S@\\\x9a\xa6\xdd\xb2\xd5S@%i0\r\xe6_S@+\xce\xe6\xce\xa0\xebS@:\xcd\x18\xf4\xf7bS@\x99K~\xd2[\xf0S@>\xfb\x85k\x91\xe6S@\x81\xaa\xa3\x07h\xb2S@\xa4\x84A\x9e\xc1\xafS@\xe74-z\x9dgS@{\xd2\xd0\x8c\x19\xb2S@\x13Pk\x14\xa2\xb0S@\xdf\xa1f\x82$rS@Q\xbcTP\xa6\xebS@ \x9d\x15\xc17\x0bT@\x03\xb7\x82L`oS@f)N\xb8b\x15T@\xb2\x13n\x8a\xe2\xf0S@\x87N\xe2z}\xb2S@\x16\xb6\tpP\xb1S@\xabH\x15\x12\t\xeaS@?.8\xf0.\xb2S@xbO\x9f\xcb\xb2S@c\xc6\xd20/\x08T@\xe6\x85\xb3\xf0l\xb2S@V\x14>\x1e\xb0pS@\x15!IDf\xa3S@\xf7Jji\x81\xb4S@ty\xf8\x7f\xa0\xb1S@\xd2es\xbf\x8b\xe8S@\xec-\x1dJF\xb2S@\x91\xe9=\xec\xa2\xb1S@\x84 \xf4*N\x1aT@g\xc7Yd\x8a\x1cT@$\xcc^\xb5\xe9\xb1S@\xd8\xf4\xaaVC\x08T@T\xa4\xc8\xd5\xf8\nT@hY\xf6A5\xb2S@\x0b\x84%b\xb4\rT@\x92gu\x13\x1d\xddS@\x88x(\ny\xb2S@Zt\xe1\xe62\x03T@5\x7fc76\xdbS@\x97yT\x1b\xcffS@m\xe6\xa7{\xf0\xb1S@q6U\xb7\xd7\xb2S@E(\xfa\x1c\xb7\xb2S@\xe0\x08G\nD\x1cT@C\xa1\xf4q&\xb2S@\xdf\xbdj\xcbJ\xb1S@\xdb\x1a\xb3\x83\nrS@c\xe6<\xf9\x9c(T@\xdb\xc6-X\x82\xd6S@\x8b\xda\x86\xaa\xa1\xb0S@\x13dPZ\x82\xb4S@X\xdf\x00\xbd\xfc\xe6S@\x90zwx^\xb3S@_\xa4\x94\xc0iqS@\xd3\x93I\x8c\'\xe7S@7\xfe\xfb\xba\x88\xe7S@A\xedY\x10`^S@;\xa4wY\x0b\xb9S@\\\xd0\xad\x96@\xdbS@\x07\x83p\x0b\xf7\xb0S@"\x12\xc2\x89S\xa5S@\x08\x0f\xf3\xec\xdc\nT@\xeb\x14~5\xb1\xb3S@\xb9)R\xe4\x13\x02T@)\xafHd\xd7gS@\xfb\xf6\xd7%\xb5\xe6S@\x87\xed;d0\xe7S@\x97J\xa2\x02zhS@\x01\xe3\x1c|\xd0\x12T@9[\xe8Fv\xe7S@\xc7\xc0z0foS@\xf2h"\x84\x8dhS@\x06P\x9f\x88\x0e\xe7S@,\xf8\xff\n\x19\x19T@\x93\x9e\xac\xad\x94\rT@\xc3\xee<\xd9V\xafS@gj:\xa8k\xddS@O\x99\xb0 G\x0bT@\xc59\xa2#\xb4rS@\x1f\xa6V\xdaO\x1bT@\xb0\xaf\xaa}\x98\xb4S@\x93\xc6;\x83\xe4\xb3S@\xf7\xca\xc2\n(\xe6S@:\xf3\x81\xbe\xa1cS@\xa6"\xd8\x87\x83\nT@\x0b\n}\x02\x7f\xeeS@\x8e \x03`\xf7\xa7S@K\x01\th\x98\x03T@\x179\x05}\x90pS@\xfaOf\xfd\xe6(T@\xc6\xfb0\x9d\xbe\x1bT@\x1b\x86\x02\xe8\xcd\nT@}a\xbeo#\xd9S@\x8e\xbfX;\xf3\xb4S@\x86$\xe2\xc7M)T@V\xe7M\x8d\xb8\xe4S@\xe75\xd3\x98\x81\xe6S@3\xd3\x05\x8cX\x0eT@3y\xda\x04\xb7\x0fT@s\\*\xff\x9e\xb5S@\xe5l\xc3N\\\xa7S@\x07\xb1\x0b\xf5\xdd\xdcS@\xe32\xba1*eS@\xa1$x\xc5\xe3eS@K\xe4\xde#\xa2\x14T@\x0c\x94\x16\xa1\x07hS@\xf1\xa6h\xbb\x17\xd9S@\x95\xd5\x89\xcb}\xd9S@\xe1W\x87-1\xddS@\xda\xb8\x84\xfdI\xddS@\xb0d7\xd7\x9a\xa6S@R\xe9:K\xf1\xb4S@\xdf\x87\x92ir\x18T@\x10\x0b\xa5\xc5>\xb5S@E\xf5 \xe1\xf2\xdcS@\xe4\xc6\xf4\xd3n\xddS@\xb6\x84\xdc\x07U\xb5S@\xc2\x065\x02\x10\xffS@ r\xe8\xf0c\x92S@\x86\x96q\x9b\xaf\x1aT@z\x9f?\x8f\xdc\x19T@:\xe9\x1a\xf8\x1c.T@Mk\xc2\x8aqlS@\xc3\xf1\xbc,\x80\x08T@\xfd@\x96\xb4\xa7\x1fT@\xa80\x81@b\x07T@\xbd\xd6KR\x91PS@\xd53N\xa1\x1c\x10T@\xc9\x15o\xf2e\x0fT@\xc7\xc3D\xcb\xad\xf9S@D?\x18\x0f\xf9\x98S@\x94U\xedT\xd7\x13T@\xff%\xc5\xb8\x8e\xabS@k\xc1\xa8\xea\xe0\xe6S@3l\x07\x92\x9d\xfeS@\xd1~\x1e\xc0:\x98S@<h44\xef\x1aT@7\xdf\xd8\x081\xf0S@?\x04\xf0\x1bp\x1bT@\x9c\xaf#\x87\x9e\x1dT@\xd3\xfb\xdf\xcf\xe8\xaeS@\xe1\xfe&\xa0q\xedS@\x1e\x1e\xc7)\xd3\xeeS@\xe4\x0e\xe29\xf5,T@\xed\x82\x8bP\xa3\xecS@\x06W\x8c\xa6~\x9bS@\x9c\x0c;\x86\xad\xf5S@\x11n\x8b\x0eI\xcbS@\xbd\xcd2&g\xeeS@\xe8\xe9$\x10t\xd9S@\xa6IG[\xd7\xfcS@\x00\xe6\xd9\xb9\x00\x05T@\xd9\xf5\xcdv\xca\x9dS@4\x8e\x8ak\xb4\xedS@\xe3\x19\xe9,\xb3cS@c\xfb\xd0\x99X\x11T@\xef\x04\xadw\x16\xa3S@f\xbe\xfc\x9c\x9e(T@`\xf4y\xb8\x9b\x00T@\n\x0b\xc3\x82\x10\xc7S@\xc7\t\xc7\xaa\xbbcS@\x00?~\xa7K\x13T@\xb7e\xf0\x8e0\x03T@\xdf\xfdvf-\xb4S@(\xee\xbb\xff\x11fS@\\\xec\xb5\x10\x8d\x0cT@:\xdd\xa3\x96\x7f\x04T@\xd3\r=0kzS@\x86\x1er\xf1\xc8jS@9\x1cSrJ_S@Q\xc2v\x13\xb9\xc3S@*\xa1\xd65+\x84S@\xa7WP\'\xf5\xfbS@:\x15D\x01\xa6_S@\xe3\x15\xca\xc0\xfa$T@\xcd~~\xf4\x9f\x12T@\x8a\xd2\xf40\xda&T@\x06\xb7\xa89\xa3TS@\xac\x8f\r3i3T@\xee\x98x\xef\x18\x90S@\xb7\xb8\x0f\xf5A\x15T@\x01HX\xea\xce\x18T@q\x03\xa2?\x8b\xb7S@>yTu\xa6\x15T@?B.\xd8\xc7\xc5S@\xd9\xa8U^}\xaeS@\xc7\xa63\xa7\x94cS@\x19\x7f\xc8{\x1e\x05T@\x9d\xa5\xa4\xfe\x03\xe1S@\xc4@\xcfu-\xddS@s\x86t\x9b\x0b_S@:\x0f\xc4}\x89*T@\x0b\x9f\x01\x0cr\'T@=\'\x02w\xb8\xf3S@\n\x14n\x98\x9f\x08T@Q\xdd#\xbf\xcb\x07T@\xabN\xb3#\xe5\x98S@y\x9e:m\xe3(T@\xee\xb7<\x1d\x1d\xe3S@\x84\xe1;\xbb\xc5\x10T@h\xf0g\xd6\x03PS@\xb6\xcdy\x8c[\x0fT@M\x9c\xa7\x81>\x1fT@\x85p}\xee>5T@\x04\xaa\x9ai2\x1aT@\x11\x1fJbg\x12T@\xaf*K\x00l\'T@G\xb8\xd04\x06\x8cS@\xaez\xa9\xca\x83\x9fS@\x8e\x0fAv,aS@\x97\xef\xf7\xbdx\x83S@F\x13\xc7\x91-\xc3S@oq9\xa1!\x10T@\x86\xfd\xfae*iS@\xb7\xb9Y\xd3JlS@\x95\xfb\xf7@\xf9\xb5S@I*d\xe4\xe9\xe8S@\xbb\xdd6F`\xfeS@al/\x16v1T@\xc9\x1f\xc8\xe7g\x9aS@\xb9\xfd\xbf\x83\x15\x1bT@w[\xd4"Z\xacS@\x06\xc8\xcb\x9e\x16\xfcS@E\xc3\x81\x99\x9c\xbbS@\xa7~\x17\x9e\xf2\xdcS@\xd3\xee5\x13g\x0fT@\xe2sB\xfeq\xceS@.\xdaU\xf7\xb9$T@\xb0;\x94\x83\xab\xc8S@\xda\xd0\xbb\x9d\xb9\x01T@\t\xba\xed\xf1Q\xcfS@(d\x11L\xbb\xc8S@\xc8\x9f\xbaDN\x0fT@\x9b\xa4\xb9\x0b\x0e\xc9S@\x9f\xc9\x8a\xd5=\xc9S@\xdd\xf2\x9d,\xab\x08T@\\\xc0+\xd5J9T@\xd8\xa8\x1c\xab\xa39T@\x82iH\xeb\xbb\xc8S@\x92\xba\xd1s0\x1aT@><\xf9\xdc\x88\x19T@\xb9\x1e\xb3\xe3\x8a\xc6S@\x80\xcf\xae&\xd0\xfdS@O\\\xe0\x95\xff\xc5S@_\xe1kr|\xe9S@s~\xd5R\x99\xc4S@\x13 W\xa4\xa5\xc9S@\x00\xa6\x81^$\nT@\xa1\xcf\xae\xb1\x7f\rT@\x99\xe49\xb7-\xc3S@=`.#\xad\xc9S@vv\x96K\xbf\xc8S@v\xb7\x00]\x10\xc6S@.\x98l\x8a\x1f,T@4\xf5c+C\x03T@p\xa3n\xc5x\xc8S@PL\xd1\xaa\x88\x0fT@\xeb\xbar\x9c#\xc6S@\xb3Y!a1\xdbS@\xda\xd5 \xa7\xc2\xc8S@\xe2\x1bw\xe0\xe4\xc1S@\x9a\xd7==\xc3\xc6S@\xc9\xd0\x1d`B\rT@\x19\xd1\x95\xdb\x0c\xbeS@}\xd5T8\xd9\tT@wf\xdf\xdf\xb1+T@\x1d\xe2\xc7\x7fJ\x99S@Jj\x87[\xbc\xc8S@\x8fCdD\x88\xc1S@\x137\xf48\xb2\xc5S@\xacA\x1b\xe8\xf29T@\x9cM\xf5\xcf\x8a\xc2S@G^A\xe5\xc4\xc5S@6\x9e\xc1e\x16\xc9S@\xdc\xf1\xcf\xc4\xe0\xbaS@\xf5\xc0^"\x05\xc2S@f!\xa9\xcb\xca\x1fT@Z/\xb0\x0cO\xc7S@\x81\xc7\xb5\xb24\xc2S@O>e\x90\xf8\xcdS@\xaf\\}Sv+T@\xf3$\x7f:\x1b\xc2S@\xbf\x8e\xed\xa9ZZS@\x82\tc\x8b\xec\xb8S@\xd3\xd5E\x00\x19\xc0S@gRG\xce\x00\x15T@\x9e\x91^\xb0\x8a\x14T@R\xd5$1\xe3\x0fT@\x8d\xe0,B\xb7\xbeS@\x14\xe8;1\xa5\xb8S@\xb0\xe9`\xe8\xbe\xc1S@\xe8!\x82\x15&\xfeS@Y<\xc9\xf9K\x1aT@9;(\x92\xd7\xb8S@ee\x0e\'\xcf\x13T@\xdc\xd0\x97\xfdF\nT@W\xae^\xee\xcb\xa5S@5O\x9f\xe77\xf2S@\xfdH\x03\xdc\xaf\xb7S@]\r\xcde0\xe9S@\xbbp\x04\xf6\x19\x10T@\xdb\xde\xba\xa0\xf1\xcfS@\xd2\x16\xb6\xaf\x99\x07T@\xb7wx\xca\xf5\x01T@\x99^\x03*0\xc7S@\xcd\x03&\x9f\xd3\x8cS@\xf0\xb7\xdc\x16\x80\xb7S@\xe2\x8cr\xc0\x0c\nT@K\xb5\xf7\x89r\xb7S@\xaf\xae\xd2B\x82\xc7S@\x18\xc7\xda<\xb2\x02T@\t\x80\'e\x9e\xb6S@\x1be?\xde\x03\xd0S@~\x99\xd7\x82\x10\xb7S@\x92n4\xdb\xa6\xceS@\x1ar\x80_\x15\x1fT@p\x1f\x93\xe1\x8e\xc2S@\x8dQ\xfek\xbc\rT@Ew\t\xc8\xa9\x07T@"Z\x88F/\xc6S@\x82P\xed\x08\xf4\xf1S@uq\xa6\nu\xbeS@E\xe0\xbb:\xbf\xa2S@\xe5\xc8\xf1\xf7]\x13T@\xeddM\x1a\xfe\xc5S@\xbe_q\xf6j\x10T@IMW\xdfD\x10T@~B_\xe9\x8f\xc5S@U\xb9@\xef\xa6\xafS@#h\x02^\xda6T@\x14$\\[s\xf9S@\xca!\xf1\xb3\x11\x17T@\xb9+\xb4Kr\xefS@\x11f\xc9\x0c\x9e\xc6S@\xf1\x04\xf17 \x1bT@\x08)\xf0f\xb8\x0eT@<k\xe3{\xe3\x04T@\xc8uJ&\x04\nT@)\xe1\xd3\r\x998T@\xab\xccfc\x99\xf1S@y\x81rc^\xbfS@\xb3L\xf1\xc01\x0bT@\xbd\x81\xfd\\\x08\x08T@*\x9bs\x15\x15\x13T@\xc7m\x7f\x80\xd8\x10T@r\x9d\xf0\xde(\xb9S@\xe9\xa9j\xb0\x8f\xfdS@\xb4\xf8\x08hy-T@\x96\xd6q\x9d\xaa\x18T@\xc4\xd5\xf1\x05;\x16T@yT\x1d}\xa2\xb0S@s\xa7\x83\xad\x83\xb7S@\xfbA\x18\xf0I\xb7S@\xbb\xb65P\x7f\xbeS@\xe3\xccAP\xa6\xebS@\x88m\x01\xf4\xc9\xfcS@-,d}\xd80T@)g\x10\xab\x8b\xa9S@\x07\x92n\x8e\xa8\tT@\xbe\xcf\xde\x1a+\xb9S@tI\x1b\x03\xd1*T@\x03\xf7\xb7\rj\x0eT@\\\xbf\xda;\xf5\x02T@\x19\xc4)\x82\xe5\xaeS@l\xa9w\xe7\xab\xb5S@\xd7\xbe2>a\xb5S@\x88GVbM\xb6S@\xdb\x98\xafq \xb5S@\x9a\x98\xae\x8cd\rT@\x8a\x19|\x80U\x02T@x\\\xd8\x93.\xb5S@ig\x95\xb1\xa2\nT@\x95\xbc\x0e\x823&T@\xa1|\x7f2\xbf\xb5S@L\x03\x9e\x9f\xf0\x12T@\xc3J\xec\xd2\x91\x16T@\xd9r\xea\x11\x1b\x02T@\xf5\xd5?\xa7\xcd\x07T@\xc8\xf8BJR\xcbS@\xc2\xa2\xe7\x8e!\xb4S@\xc0O\xf2\x99\xd7\xcaS@*~d\x19t\xb2S@\x84\xab\xf0X\xed\xb4S@U,\x8dT\x0c\xc9S@f\xa9\xc5\x99\x1c\xfdS@\xd0^\xcc,\xdb\xb3S@\xc7\x94u|\x7f\xf6S@\xc0\xf1\xf2\x7f\x06\x0cT@\x05\xb7Pk\xa9\xcbS@\x83\x13\xb1b\x94\xa6S@\xca\xfdA\xf8\xb7\xb3S@\x9a\xd5H\xfa\x99\xb4S@\xb2b|\xfc\xec\x16T@1M\xe2\r@\\S@\xf4\xa6\x0e\xd5\x85\xd6S@\xda\xa4\x8e7~\xb3S@rn\xa2/\xe9\x15T@\x1aM\x88\x07\xbc\x0fT@\xd1\xdb\x8e\xdfs\\S@\xa8\xb1U\x18\xf3\x00T@\xa6\xb5\xaa\xd6;\xb1S@_\x18\xf9\x1b\xbd\rT@b\xbd\xc7\x94\xbf\x16T@;&\x17\x95\x13tS@\xe8\xc2\x93\xf5\xa0\x14T@\xeeg3\x9f\xff\xc9S@U\x9e\x03n%\xc8S@\xe1}7<\x89\\S@\xd5\xc2\x16Qv#T@\xbc:\xb5\xece%T@\x85\x93\x11\x12X\xb3S@\xdb\x8f\xe9\xab9\x1cT@8\xdc\x18pS\xb2S@I\x1a\x8bE\xdb\x07T@\x95\xa2\xd9\n\xa6\x02T@\x93xiiU\xdaS@&\x85\xff\xda+\xb3S@,\x0bnh\xbf\xb1S@\xfe\xdb\x1eT\x8e\xb4S@\xe75\xf8\xa3D_S@\xa008\x10\x01\xb2S@\xfe\xde%\xd7m]S@\xcd\\\xe6H\x9d\x0eT@\x0cZG<#LS@\x81\xd4V\x8e\xb8\xfeS@\xea,)\tV_S@\xc3\x812\xa4Q6T@\\\xe8\x19\x1cp\xa3S@\x97W\x04L\xc3LS@8\x03>\xc4\xfe\xb1S@\x0e\x84\x07\x07\xae\xb2S@ \x98i\tOLS@\x93\xc8\x0c\x11\xc4\xfcS@\x0ci8 P\x01T@/\x9dE\x06]\xfdS@\x83@\xc1\xbe\xcd\xa5S@\x9b\xd7U8\x8a\xb1S@\x80+c.\x8e\xf6S@\xd3\x1e\x1f\x0f\x91\xb2S@r/ \xdc\x86\xcaS@\x19\xa3\x97\xdd\'\xfdS@\xd1x\xa9Q\x7f\xb3S@J\xbeq\xd3\x10\xcaS@\x7f\xbf\x98KE\x02T@\x8e\x8aM\xcf=\xb0S@\xee\xc0D\xe3\xf6YS@\xf2\xe6\xcd\x11l\xb0S@\x11kl\xdc\x0f\xb2S@G\xe3\x08\xeb-ZS@t\xa9\xe8\x1d\xd9\xaeS@+\x818\xcf\xa7\xb0S@8-\xf0s\xe2\xb0S@\xd1\xef\x0bA\xc3\xafS@\xc5\xaa\x0e\xbe\x12ZS@\x89\x90\x1e\xfcXUS@#wc\x04J\x0cT@\x92$\xab<q\x1eT@\x0e~\x86\xbf=\xccS@z\x80\xa0x\x9f\xaeS@\x04\x94\x90\xf5*\x04T@\xb0\t\xf4,n\x03T@=\xe6O\xd1J\xaeS@\xf6\xeb\xc8JT\xb0S@\x986\xd1Hc\xafS@| )\xdb\xc7\rT@\xbc7\xd7d\xe8\x00T@V\xdc\xf3\xd4\xea\xcaS@\xa2w\xdfFjQS@n\x06\xfd\xd4\x07OS@y\xd3\xd7\x14:`S@*?\x93\xb7\x1f`S@\xdc\xaas\x02\xd1\xaeS@\x0e\x16\xf7\x97\xe3\xb0S@\r\xd7\xca\x07POS@\x9elX\xc2V4T@\xa1q\xce}M\xb1S@9\x0b\xaa\xb2\xe6\xaeS@%\xceL\x80\x9c\xb0S@,\xf6\xa7j\xb9`S@\xe0\x8c\xe4,*%T@jxm\x1e\x07\xcbS@\x11\x85X\x93\x19\xb2S@\xe9*\xbbFo\xb0S@\x81\x02\x12\xa9\xb5\x1cT@\x9a\xfe\x989\xff T@\xc9\'\x9b\xb3pVS@\xd7\xf3o\xad\x915T@l\xe1\x84H\xf6\x02T@\x16\x14\x9c\xfdk\xb0S@t)\x1f\x05\x1cbS@\xb6K%\x19\xc3`S@\xe4\xc5\x06\xe0/RS@\x0cE\x1bL\xf1\x06T@\xab\xe9\xae`x[S@\x87\xa3:+\xcf\xadS@\x82\xfa\xc8\x83\xd5\x00T@\xce\x81`\xd1\n\x1bT@\xe9-[\x1f^bS@\x82\x12\xa5\xe5\xab\xadS@\xe3\xba\xa8+5\xaeS@\xc09\xd6\xdc\x17\xb0S@\xbd\x93\xc0pnaS@\xa0@\xd7{\x84\tT@\x0cG\xb4\xda\xd73T@q\x07b1u\x01T@B\x13\x0c\xd0)\xd2S@hS\xa7\x9e\xea\xafS@\xb1\'\xdb\xf5\xa9\xadS@p9\x06\x02\x18%T@\x00J\x0f\x1bH\xe5S@\x9b\x18w\x1a\xbc\x18T@\x96\xcf\x04\xa5+\x0eT@\x0e\xc8\xc3\x9f~\xf6S@&y\xec\xf2\xdc\xb1S@\xee\x91\xa6\\1\xf1S@:)\xecl\xeb\x02T@\xb9\xd9\xbd+\xb0\x03T@\x8e"s\x1c\x8a\tT@X\x92\xc7\xc5\xc74T@\xee_\x91\x19\x9dbS@\xb6P\x98\n\x0b\xacS@Ky\xc9]G\xb2S@\x8cYjz\xbePS@p\xdb\xc6\xf60\xafS@\xea\xe5} \xcbbS@11\xcd5h\x1fT@R<\xc6my$T@U\xa3\x1c\x8d)TS@\xa0\xbc\nW\xf0bS@\xf7\x110\x16\xfa\xaeS@\xd9\xd6\xe7`\x97\xabS@=Ilk\xf9\xabS@kE\x12\x92A\xadS@\xd8\xb3\x05b\x9f\xfaS@=ju&\xfb\xb1S@_\x927N\xbc\xfcS@R*3r\xb3\x04T@\xd7\xb8\xd3q\xb4$T@a\x88\xbb\xf4e\xaeS@V0\xf9%y\xaeS@\xb4\xaa\xa7Bo\xc4S@\xa4\x05\xa4\xcd\xe6\x03T@\xaf\xc0\xc7c\x9d\x04T@\x12G\xcdbr\nT@\xfc\xf4K\xa1W\xabS@\x07\xad\t\x12\xa0\xacS@\x04\xccCx\xb3\xacS@]}Y$\n\xd3S@\xc7\xefk\xe1\xcb\x16T@GyJ>d\x00T@\x14\xff8\xc3\x89\x03T@\xa7-\x08\x92\\\x03T@\xd6\xb3\x02\xccveS@\xe5\xa0{\xfd\xa3\xd7S@\x11\xbd\xc6\x9e\x8c\xacS@\xd0\xc5\x94\xa0\x89\xadS@\xc7{\xea\xa2"\xabS@\xad9;A\x97\xabS@\xe0p\x9c\xae\xce\xfcS@\xe4{\xb7\x8fD\xc5S@\xdc\x8e\x05\x90VVS@&\xcb\xd7\xb8.\x13T@\xf7B\xeeK\x1c\tT@\x99\xa6%\xedn\tT@(F(\x1e\xca\xc4S@\x81\x11\xa5\x08\x16\xabS@\x97^@\xc4\xef\x19T@\xc5H\x19\x11\x84\xf1S@\x8dq\xd5\xfb\x10\xa9S@\xac\xb6\x80\xcf\x15\xc5S@\xe3!)\xdc3\xaaS@\x18\xcd\xc1\x0e\xad\xd9S@\x87r&rG\xa9S@u\xc0\xb8x\xcb\x1dT@\xf0|\xbb\n\xc6\xa9S@\x1aQ\xb9\x15\x0f\x10T@\x8fo^a5\xadS@pd\xbeT\x8cYS@\x88\x96{\x11L\xf2S@\xfcN;[\x15\x0eT@?_\xe3\n\x80eS@:eT\xb8\xe5fS@C\x1e\x19]\xc9\xacS@\x7fp\x1c\xe92\x13T@\xb3\xea,5\x1b\xe7S@?<\x040N\xabS@\x08*\xf5B\xe4\x19T@R\xb9\x88:F\x1aT@\xf4\x96\x9a\x08\xc3\xa8S@hcT\xaf\xd7\xccS@\xa8\xaar\xfe\xfd\xaaS@O8\xb9i\x85\xa8S@\x97?\xa4\xd7\x96\xc5S@\x95E\x0e\n\xf1\xc4S@\xe3\xa8\x02\xcdn\xacS@\xad\xb2\xd5\xe8\xae\xc7S@3M\x18\x8c\xe4gS@\xb2/\x00Q\x96\x99S@B\x08H\xc0\x90\xacS@\xdb\x0eF\x07\xe4\x19T@\xdb\xfe\xb7I\xfe"T@\x14\xf9Y\xfe\x084T@G\xf0V\xcaQ\x04T@\xe6c5\xdf~\nT@\rr\xaf\xcf\'\nT@\xce4E5g\rT@\xeeP]?\xaa#T@A+\xdab\xbcZS@\xf5\xbf\x84~\xc2\'T@M\x90\xe4\x10+VS@\xf1\xb6\x82wb\x04T@\x12\xf5\x17$"\xc6S@\xd0q\x17\x11\x15WS@:.\xd3\x1aV\x04T@\xfb\xab&\xb0H\xa9S@*@XL%\xe7S@S\xae\x1dU\x90\nT@Nv\x0cF\x15 T@"x\xa7 \xf5$T@\xce\x17Z\xeb\x97&T@\xfd\xab\x02\x95dVS@\xcaw\xe5\tb\xc5S@Z\'\xf9\xa0!\x0bT@\xb7\x9c\xf7{\x8e\xf2S@9zj\x90\xb5\x0bT@ \x0ez\x855\x12T@\xc9!(\xb8 \xc8S@\x82\xab\x9f:?\xc7S@\xce\xe7\x8d\xc3\x85\xc6S@\x9d\xaa\\\xd5j\x0eT@ \xbe`<w\x12T@\xe4n\xe9\x98\xe1&T@\xd9\xdd\x07\x0f\x13cS@\xc3*\x156\xd4\nT@\x87\x04\xcek\xc2\xa4S@:\xf1\x0c;r&T@\xa6\xcf\x15\xc2\x85\rT@\xc4\xcbdm\xfa\x11T@\xc9Vxp"lS@\x03\xedS\x86@\nT@H\x89\xaf\xed\x96\xecS@\x1b\xe0?;(lS@o\x8c|\x11 \xfcS@\xb1]\xafR\xe5\xfdS@\n\xa5\xb0&?\x16T@\x7f\xf7\x8a \x90\x02T@\xb5\xddr\xd3\xa5\xf6S@\xb8\xdd\xa8\x8a\xbb\xfaS@\x8b\xb5\x1f\xc8\xe0\xa4S@\xd3\xc2\x06\x1bplS@\xe7\xc0b\xbaM\xaeS@\xd2\x1c\xb6\xe0q\xaeS@\x00W\xc2\xf3z\x0bT@Z\x16_}3cS@"\xd7_\xa7u\x1eT@\xba\xa2\x8c\x16\xb6\xc9S@\x89l\xc4\x80\x1anS@&\x98\x81\xcf\x06\rT@\x11\xfaX*\t\xaeS@:,\x07:I\rT@\xeb\x97\xbe\x17\x89\xa2S@\xb2?F3\x97\x13T@\xb1\x1c\x86M\xda\x96S@l~DIH\xa2S@\xa9\xc5$e%\x04T@\x8a,){\xc7\x04T@\xd2\xbf\xe7\xa9\x9b\xadS@\x8e\xb3\x88\x00\xdd\x01T@\x9b\x86\xab\xd4\xf9\xf0S@\x1epJ\xed2\x19T@\xde\x13\xdc\x96\x92\x1eT@0\xba>\x9b\xc3dS@7\xa5\x9bA\x84\xadS@\xd9,\xc0E\xc1\tT@\xfe\x99*k\xb1lS@\xb2\xe0\xe3\xb3\xa4\x0fT@\xda4 y\xc0US@\x0e\xec\xd2\xa4\xad!T@\xe4\nm\xf59#T@\x94\xdbp\xa7\x0c\rT@\xf1\x82\x0e\xa5\xdc\rT@EH\x19\xcb\xad\x96S@ItN\x1e\xb2\x11T@"u8r\xa7\\S@\xe8\xd7\x17b\n\\S@\xd5Y\x0e\xda\xecnS@\x0e#u\xaf\x00\x03T@\x07\xd7V\xb5\xa9cS@\xe1Xc\x92\\ T@\t\x954\x7f\xf8cS@\xaf6H\x05=oS@a\x90p%\xa0mS@\\\x941\xd5\x88\x1bT@\xe4\xe7\x8cB\x17\nT@\xcf\xe5\xbbO\x1b\xa4S@\xff\xd25\x90pdS@d\x0cL\xa8&\x19T@\x8e}\xf9\x9fm\xfbS@cG\x91\xcb\x1b\xf1S@\xe1]\x83\x89;nS@X\xc3\x95E\x802T@\xca\xab\xecq\xeb]S@\xb4\x12\xd70N\xa2S@RtED7\xf4S@\x0e\xce\xfc\xc5Y^S@0\x8d\x8c\x96\xeb2T@tg)\x14\xfccS@p\x83\xf7\x1c\xb0 T@\x9bafM\xfa\x0bT@\x08\xe0lk\xed\x9fS@|D\xdaM2\xa0S@\xa5\'$\xa3/\xf7S@\xb0\xdcr^\xdc`S@\xb1(.\xdc:dS@(\x85x\xca\r\nT@\xb1Bja\xfd_S@\xbfy\x81X^\xa2S@\x18\xea\x05\\\x1a\xd6S@\x1eT\x06\xe0X\x14T@}\xe5e\xa8x\xf3S@\x1f,SN?1T@\x1b\xa8HA&\xc0S@\xc91\xd1\x8c\xe4\x9eS@,V\xd9\xaf5\x14T@ \r\x8f\x95\xad\xa1S@\xb5\xce\xb9\xaa\xd8/T@\xb7\xe9\xf6\x00\x0e0T@\x1f3\x07<]\x9fS@\x97jA@\x8b`S@H$>\xaaQ\nT@_\xe6\n\xb8\xfdpS@e\xf0\xa4\x98\xc8\x08T@\x8a\x92\xab\xc8_\xd6S@R\x81]$\x9c"T@$\xe1\xf3t&\xc0S@LS\xff\xbf\x081T@\x9f\x06\x8c\xbb\xc8\x0cT@\x83#?i\xfa\xacS@\x82\xae\xdc\xb5\xaa\xcbS@\x99Y\x80\x9ei\xa1S@\xd8V\x04\xb9\xa7\x04T@\x0c\xc9\xe5\nE^S@)b9.C\x03T@T+H\x88\x8b]S@\xb7\xf3C\xcc\xd8\xfaS@\xf5\xfd\x04\x86\t\xf7S@\xeb\xfc\xf4\xc3\xbf]S@4\xb0\xb5\xc4<2T@\xf6%\xa2\xe2\x92qS@\x9c\xdbY8\xc8oS@p7\x04\x9fz\xf6S@\x97\\L\xaa&\x9fS@pw\xb4%Z\x1dT@\xd3u0\xb7\xc9pS@ni&h\x84pS@\x9c\xc1\xb2\xf9\xd1qS@\x980\x14\xac&"T@\xfc\xa9\x079\xe0\xddS@\xba\x97\xe8#\xd9\x9eS@r{\x95\xe8\x03\x1dT@\x82\xc8&:\x86\xd6S@K\xfcID@\x9fS@\xf8\x16\xe3\x18X\x9cS@\x0eG\xb1\xec\xed\x10T@?\x0b\xc7\x17\x07\x9eS@f\xc7\x1dO\x97cS@\xd5\x18\xbeO\t\xd6S@\xec\x0f\x8cu\xacqS@\x108\x9de\n\x9eS@X\x97\xde/\x81qS@L\x1c\x1a\xc4e\x9fS@\xd3\xd64\x04\x14\xffS@\xea\xfb\x9cJN\'T@t\xb0\xd6\xcaL\x04T@\xe4\x90\x9d1\x9b\xa2S@\xd4\xec\xca \x1f\x1dT@\xa7\x19K\x89\xc3\xddS@s\x99\xd4\xdf\xaacS@\xb2\xb9\xab(\xb9\xe6S@NXD\x80\xf4/T@\x0e\xdb\xfdm\xb9^S@%\xb7\x1bE\xfa\x14T@\'ne*\xa7\x13T@Y\xcb\x83\xd0 \x04T@\xc5\xdc\xd2T\xdb\xd6S@\xed\xce\x03\xa9i\xdeS@\x18\xaf\xa5\xb4\x0b\x9fS@C\xff\xd1\x86\xaa\x16T@\x8d\x96\xd5\x93\xd0\x1cT@\xf3a\xbd\xed\x04\xd6S@\r\xb5\xeb\xb5\xfc^S@\xf0K\xd9\xb2\xee]S@%\xabL\xd3u\xd5S@\xc5\x990qw\xeeS@y\xd5D}\xf0_S@\x89\xf64\xb7\x02\x05T@\xfb\x80\x05\xc4w\rT@\xbc\xd4\xd7\xab\x8c/T@\xb3\x8b\x1b\xed\x92\xa1S@\xcd\'\x1e\xe0\x8f\xcbS@wT\xb1=\xc5rS@=p\xdbGK\\S@\x08\t\xa4\xf6\xce\x9aS@;0\xb4}\xf9&T@\xa4P\xf9\x86d\x15T@\xf0y\xaa\xaa\xbb\x15T@\xda8\x03\xd8r\x05T@\xab4\xd7\xff\xb1.T@Sx\xcd\xe3#\xd6S@e\xa9d<(\xd6S@\xdf%\x7f\x95\xe8\x00T@\xf7\xe4\x18\x08]sS@0\x01\xf4\x01k\xf7S@\x0c\x16/\x90\x12\rT@\xeb1gaG\rT@\xb7c\tU\r\x9aS@{\xf0 \xc4\x98\xfeS@\xed\xf7\x075\xb9\x99S@H\xbb\x16j!\xd9S@m.V\xc0\xbf\x9bS@?Y\x15\xbf\xc5\xdeS@Gp|\xcb\xdb\x9aS@\x00\xd8\x1d\x8eh\x99S@\x10\x03u\x14\xb9\xeeS@1\x10CB\xd3\x98S@ \xd3\xa3\xaf\x18_S@G\x85\xbaG\n\xe6S@\xd6B^\x8b8\xe6S@x\xd3\xcc\xe7\x85\xffS@\xe6\xf1Js8sS@ 1\x90+\xc5\x08T@\x93]\xcd\x18i\x1fT@\x9a.\xa7\xdfo T@/\xd3\xe8\x7f\xf7jS@\xf2\x04,p\xeb\x83S@\xd3\xa6\x8e\xcek&T@!d\x15\xaa\x1a\x04T@\x8f\xee\xfd\x8b\xd6\x99S@\x1f2\xa2\xd7\x06\x9aS@\xb1\xed\x83\xfc\xc3\tT@\xf91\x19g\xf6\x9aS@ \xf3\xc0@fsS@\xdaar  \xd6S@5\\\xba\xac\x0c\x9aS@\xb0\x99\x01\xfc\xb9cS@q\xf3zc\x14\xf5S@\xa3\x06\x1b\xb5\x9d\xe0S@\\\xc7,&;\x9fS@\xcf\xaaT\x89\xf4{S@\x11+\xb9\xa9T\xf9S@\x16\xdbA^gtS@1\xed\x8c\x01\xedpS@\xee\xb9\xcb\xad#bS@a\xc7\x03;\x1c`S@\xb3\xd6w\xb2|\x10T@V\x02\xcf3\xc2\xddS@\xcb\x843\x81\x8ctS@\x1c\xfc\xcf\xe3\xabjS@\xca\xd8H$b#T@;\xd7a\x1c.&T@Q\xce\x16\x01PaS@\xf8vADwjS@\xe0\xb4\xa6\x133\x9fS@YH{3\x10\rT@\x8c\x9fK\x89\xb1\xefS@\xc4{\x955\xe4cS@\xbf\xe2/\xbb\xcf\xefS@\xd4\xe9YI,!T@\xa6\x9f\xe8\x9a\x13uS@p\xc7Iv\xdftS@l\r\xc5\xfelqS@a\xf4\xee7\xcajS@\xc4\x93Vg\xd8\x07T@8\x1c4\xc6)!T@.{\x88\x86[!T@\xee\xeb2c\xa7\xe2S@\xf3\xa4p\xae\xc0\x98S@Q\xa2\tG\x93\xe0S@\xf7,\x1b\xd7\xe8\xd7S@\xa4\xfd\x1c\xe8bSS@5Hm\xc0\x83uS@0\x0f\x06Il/T@8\xfe\xe9[ySS@H5\xc3\xdb\xe8\x1eT@\x1f|\xb3fy\xd9S@\xeb\x9c\x0f>\xf6\xfeS@\xf6\x05\xaa\x9c\xaakS@\xdf)S\xf9\xc7\x9bS@\xb1\xae\x9f\xc98`S@\x1d\x96yC\x10`S@\xc9[\xc1\xa0\xd3uS@\x0foYJ\x0e\x91S@\x96\x959\xd7@\x91S@j\x8c9\x9bA\xe1S@\x9e.r\xd2\xfe-T@\xca1\xf0j\xb7 T@\x00\xc7\x88\xf5\x97\xd9S@\xa3Q9\x0bTkS@\x92R\xdeR\x1a\x04T@\xbf\x89\x82\xaaH\xddS@\xa4\x9b\x80\xba\xe6\x05T@>\x07\x1f(#eS@\xba\xd3+\x17\nkS@\x9f,%\x1d\xa3\nT@\x8ckZ\x8e\x0c\x0bT@\xeb\x82N\x95\x9b\xffS@;\x96}\x86|\xd8S@\x8f\xe3\x9eE\xc3kS@J7\x0cjN\xf2S@c^\xcc\xb4\xbd\x15T@!\xb7\x80t\xa9\xf5S@\xcc\xb4\xa8C\x9ekS@\xc5\xacb\x85f\x16T@:\tV\xc7\x81\x96S@\xd5\x8e\xbf\xa2\x0eeS@(U\xf0\x16\xc2_S@\x9e6\xb93\xd6^S@\xa8S\xe4\xea]\x08T@|\xbe[k? T@^\xaa(\x87=\xd8S@\x9bo9p\x9c\x9cS@V\xa2\xba\xbd\x13bS@\x92\x00\xdbqW\x9cS@\xc5[\xe7s\x07hS@\xbd\xb3\xe5^\xbb\x1fT@VC\xeb\xd0i\x16T@;\xa8/0\xed\x95S@{@\x16\xd00aS@\xd2\xc6\x1c\xb3\x8d`S@/\xd8\x0f\x02\x98eS@\x0e\xb1vK\xa6\x05T@(\xe6\xcf\x99\xf2\x06T@\x93\x90}\xcd\xd6\x1fT@\x10\xf2\xcb\x80\xe2!T@Y\x13lYr\x95S@\xa3\x83\xb6\xf5GdS@\xd2\rh;fmS@\x1af3fo\x9cS@\xaf\xceP\xd13\x13T@(\x93\xbd\xa5\x10\xd1S@Tf\xed\xd1\x9feS@ \tm\xb2q\x9aS@\xfa\xf7\xba\x80p\x9dS@J\x81\xd1\xa2m\x9aS@m\xd4\x95\xf6\xd7\x9bS@l\xe4\xa9\xe84\xe6S@C\x88\xf2U\x9f\xfbS@:w/\xdb\x98`S@5\x94l\xa5\xed\xc7S@\xc4\xb3C\x0b \x9aS@l^\xe8\x9a\xa0\x16T@}\x99f\x034`S@\xec\xe4\xb2\x02\x13iS@^\x11\xab<\x06\x93S@\xa7\xe1\xefS@aS@\x9c\xc8\xea\xb7\xb8\xfdS@\x05\xbc\xf0C..T@\xc2\r\x17\xbaAfS@\xaaZ\xb1=1.T@]\xb2\xfa\x0b\x9coS@\xd8|8\xf0\x1caS@\x17&\x84\xf0\x8d\x00T@\xe0\xcbc\xbc\x17fS@oaV\xea\xf5\xe6S@\xa9l\xf2\xf7\xea+T@\xd6d\xa3\r}\xe8S@E\xcc"3\xf2\x87S@\xe4l\x0b\x04\x8c\x05T@\xf7\x02\xf9llfS@\xc3\xba\xae\xc4J\x11T@=\x8aL\xfd\xc4\xeeS@\x9f\xde:}\xf1\x1eT@p\xbe\xf5\xf2\x95-T@\xd8\xd8\x0f\xa4\\\xcfS@\x98\xbel\x97z\x99S@\xa7\x16\x07\xee\x0c\xfeS@c\xc2\xa1\x19\xd9eS@y\x12\x8c\x8e\xb4\x93S@\x1b!\x97\xd2f\x92S@8\x1f\x03\xb2#\x99S@\x070\x83\xc5\x89\x99S@\x1f\xbd\xdcm\xde\x98S@\xbc\xa6F0W\x99S@o\xf1\x97dP\nT@y\x82\xe62\x1daS@A\xda\xffg\x8b\tT@\x84\x83\x16;\xec\x92S@\xed{\x00\x1d\xf9\x00T@\xb8\xf0\xf0\xcb\x91\x92S@\x7f\x08\xf4\x85\x19\xd1S@\x8b\xe2y.M\x9cS@\x84\xf8\xd9\x8ex\x04T@\xfe\t\x90b\x95\x07T@\x95e\xb3\xd1\x14\xe8S@\x1f\xa7\xf2\x8aW\x92S@\xa6\x9bT\xb2\xee\xe3S@QT\xad\xfc\x9e!T@\xd6#\xb1]k-T@z\x0e\x07G\r\x92S@\x99\x90}\x8f\x00hS@\xf2H\xd7\xa0\xba\x0cT@7|DQ\xf1\xe3S@q\xa3\xe7\x0e%\x11T@\x8c\x07\x1b\xab:\xdfS@N\xd3\x115\x97\xf0S@\xb6\x86\xb2(\'eS@\x81\xf2\x00\xf6\x13\xd9S@g\xfe\xfc\xad\xbb\nT@]\xa9\x07\xadz\x1cT@\xb7\xfc\xd7\x9a#-T@+\xf9\xe6\x81\xc7mS@\xc2\x07fU}hS@\x1b\x16\xc2iNzS@\xbe\x9b=j\xb1\xe3S@\xae\xb7\xe1\x9cafS@lS\x8d\xbb\xcd\x1eT@\xc1lO\xe8\xc0fS@,8:6\x05\xe4S@\x1c\xb2\xa68p\x11T@<\x10.uU\x00T@w"\xe5\xda\x0f\xdeS@]\' 6[\xfeS@\xf5Z\xbc\x02s\x90S@eF6\x98\x99\xe3S@~R\x9e\x8e\x9d\x99S@n3\xa1\xa7p\xd2S@\xa6Rs\xec\x98rS@\xd0\x9e\x88i\x9b\xfeS@\xbfy\xd9\xb6\xb2jS@\xc8\xf4\xef-V\x1eT@Z\xab\xf6e3\x00T@7Yvs\x12\xf6S@Dv\xce\x12"dS@L\x17K\x102jS@\xc6t\xda\xa72\xf1S@S`\x81~\x1c\xfbS@v4\x80\x1c-kS@M<\xc4\xe9~\xfeS@\x98\x8a\x82:\xe7iS@\xbb\xa9\xef\xe1\x07\x13T@\xef\xc0\x945\xdc\xd2S@Z\xf9\xc4\xe0S\x00T@0R=\xb9\x99qS@\xfcJ\x99p\xfd\xbfS@)\xf7\xe2?\x8a\xedS@Y\xdf\xd1A\x9f\xd9S@\xba1J\xd5-\x1bT@E3\xa6\x8f\xfd\x16T@!\xdfn\x96%sS@\xa3\xcb\x91\x96\xe3qS@\x1c\x1d\x94\xd1m[S@\xbb\x80\x86@\xb0rS@\x93\xb0\xbf\xaf\xb1\xe4S@X\x1b\xbf\x0f\xd2\x1dT@\x1a\xf3OQ\xa7#T@\x9b\x89\xc0$\x91\x1fT@\x9c\xcc\x7f\xc9\x85kS@PF\xd1\n\xab\xe0S@\x03\xc6\xac\xae`\xf1S@\xc9_\xa4\x80\n,T@\x16\x89P\x13;qS@\xe4\n/\xd1&\xf1S@0\x1f\xd5\x90\x98\x1dT@\x84\xe5bi%\xe4S@\xb3\x8bH\x88\'\tT@\t\xba\xbf\xa2D\x0bT@\xb5\xe4!\xd6\x84\xf1S@\xf9\xd8\xcd\xe1\x93\x8eS@\xb4\xb2!G\x0c#T@\xb9\xd4\x85\xfeZ\x1bT@q\x871\x8f\xc1\xfaS@\xbc\x95\x99\xaa\xb0*T@=\xdc\x87\x10\xf3\x14T@\x04\x8a\xbc\x8dWvS@\xa5z3\xc6buS@]\xb9\x99\xeb cS@[\x1f\xae\xa1a\xf9S@\xaa^\xe1dx\x8dS@T\xcf\x8d\xdb\xb3*T@\xba?\'\xc8\xce\xedS@\x9a\xaa|\x14KvS@v\x0f^\x1b\x1f\x03T@r|\x8ad\x13\x0bT@\x86\xfe\t\xd6"\xfbS@k\xa6\x0c; \x17T@\x82\xf3\xe26\x0c\xf8S@Q<\xb0\xbc\xeb\x8dS@r\xed\x17\xf6\xe52T@:\xba\x9f\xbe\xb4wS@K\x0e\xad\x06 #T@\x1bV\xa8\xe9\x89wS@\xe0\xe2\x03S\xbe\x87S@\xb6\x86\xef\xf9\xf6\x8cS@\x8d\x9a\x8ehW\x8dS@\x9a\xfb\x8f\x07\xcd\x8cS@L\x03g\xca\x15\xfdS@\xb1d\xb3\x93\xf5\xfaS@\x0b\xbc\x15\x0c\x1d)T@\r\xe1\x18\x0euyS@\x93\xcd\xc6\xe2\xf0\x08T@\xc2Y]\xe3\x10\tT@\xad\x11T\xaa\xda\x0cT@\xc1\xd9\xbe{}\x06T@]\xcb\x8d\xfag#T@\x90cD,\xb5\xe7S@u\x9co\t\xc3\x0fT@\x08\x89\xf2\x97m\x82S@wYu$\xccdS@e\x9dQ\x9a.\x8cS@\xbek@\xdcj\xfdS@r{\xd5A\xeb\xfcS@\xeb3&\xfd%2T@\xde\x11\xca\xf7\x93vS@\x9f\xd5\x8a\xd5\x82\xcfS@\xccBLT\xc1vS@D\x0b\x8f\\\x1b\x00T@\xd3\xc9\xb5\x98p\xfaS@\xc2\n\x81$S\x8bS@\xac\xd5\x06\'\x8d\x8bS@\x99\x95\xaajo\xf6S@5\x16\xe2\xfe\xda\xfdS@&\x9aX\xae\xb1\xfdS@\xe1\xff\xeb\xc4\xe7\x11T@\xc8\xe2\x8e\xbb0\xf1S@)\'\x05\x88;\xdaS@c\xda\x9d\x12p\xe4S@:~\xed\x88VwS@tW:\xc9\x0f\tT@O\xb7\x19&\xa7\xe2S@\xef\x94p\x99:\xfbS@\x8e@D\x14z\xe7S@\x8d9]\xa0\x80zS@r\xa8\xb1\xf5\xd9\x8cS@1\xcc8\xa6G\xf8S@\xa6\xcf\xc8\xdc\xc4\x0bT@6O\x15`\x15\xf7S@\x82:I\x0b\xc6\x87S@\xb60VA\xa1\xedS@r\xde\x91X\xa4\xf5S@\xd7\xac\xd0\xc5D\x1cT@\xad\xd7\xc9\xc8\xc8\x88S@%]\x1e#\x16\xd5S@<\x164l=\x87S@S\x84\xa6\xb0\xf4#T@\x97\xbf\x0c}\xb5\xe0S@\\\xf5\xcd\x96\xa3\x05T@\xc7\x1c\xde\x11F\x00T@!\x00G\x03A{S@\x8b4\xae\xa6\xc3\xfbS@\x88\xcb\xc54\xe3\x86S@\xd3R\x9e\xbb\xcc\x88S@\x8a\xcc)- \xebS@nJ\xab2\xea\x86S@\xb2\xd3\x8f\xf2\xbf\x86S@\xf1\xab\x93z`\x1bT@\xd6\xd4\x14\x91\'\xe1S@\x9bI \xb8\x9d\x07T@1\xdd}\xb0iyS@\x90\xed\xc2\xb2\x1c\xf3S@\x94%\x17\xa2[\xdcS@\xef\xb0\xbf\xd1\xbf\x87S@\xd5^\xa6\xd2\x99\xe6S@\x18\x10\x8e\x01\xc0\x88S@\xd0\xcaf\xae\x8e\xd8S@\xf3\xbb_\xc0\xc7\x1bT@\xa1\xdf56:\x07T@\xcb\x02,\x0b|\x87S@\xae\'\xcbx\xaa|S@Q\xf1Yj\xdd|S@\xbf\xe1\\\xa3\x1c\x0bT@\x14p\xfe\xc1\x92\x88S@,\xf20)\x99\x88S@-\x8c\x1d\x15\xfd\xe7S@\xf7\x04\x02-\xa4\xebS@\xca\xd7X\x90\'\x08T@\x80\xd7\x96)\xd1\x07T@Q\xa4\xf4\xb1$\x18T@$\xe5O\x8d7\x0bT@\xc1~\x05\xb82\x07T@\x16\xeb\xcair\x18T@;\xad\x99l~\xfaS@\xc7\x11EQ[\x1aT@cN+8\xf2\x11T@\xd1x!\xaf\xaf\xfcS@\x1e\xdd\x9f(\x1a\xeaS@\x91d\x12-\xc3~S@\xa8\xcd\xc9?\xb5\x85S@\xad\x00\xf92(\xfcS@\xa2\x9e\x87\xbe"\xffS@*69q1\x18T@\xc3$\xe2u\xf2(T@\x17\xdb\x1b\xd3\xdezS@#S2>z\xffS@\xbf\xa0,\xb5\x08{S@\xc3J\xf0\xa3+\xebS@\xf4\xec\xe7\xb3\xce\x0cT@q\x9e\xa2y\xd3~S@\xf3\xaf\xa7&\x0b\x0cT@\xbc<\xb9\x19N\xe6S@L\xe2\xbc\xa6<\xe6S@U\x82.\x9a\xf3\tT@#B!Q\xa2\'T@\xf5\x12\xf6\xca\xec(T@\xc8\x9f\x9d\xf4\x05{S@\xe4\xd4\xbd\x8c;&T@\x85 \xf7\x90\xee%T@\x9e\xa0aV\xe3$T@\xe8k\xe3o\xe1\xfcS@s\x9f2Kx~S@\xabXA\x19\x9f\xe7S@\xa2y?\x10 \xeaS@\xe2\x94W\xc9\xc8wS@tw{:\x1f&T@j\x80\xce\x9c\x84%T@{"Ef-\xd2S@\x83ZW\xeb\x80\xf3S@F9w\xbf;\x0cT@D$\x93\xf3\xe0\xe7S@\xdbgR\x8d\xeb\x87S@z0\xce\x91\xa7\xe6S@\xd3\x8f`\xafu\x89S@\xf7#\xacK\xea\nT@G\xea(E\xc5\x85S@\xabiKO\x07\xdbS@-\xc3\xef_\xeb\x01T@R;\xdav\x15\xe7S@+\x88\xed0\xfc\xe3S@\xec\xd8\xc62\xb1\xe5S@\x82\xf0\xbe\xcc7\xe4S@L\xed7\x19\xcf\xebS@\xa3\xdeq\xef\x96\x12T@\xe4Q\xac\xc3\xb8\x0bT@DZ\xb7\xbbd\x0bT@\x7f\xb5+2\x8f\xfcS@\xc1\x8b>\x93\x9a\xebS@\x82\xee\xcd\x98\x85(T@9\xc3dW\x9d&T@N"\xf9\x11\x01\xe4S@\xc1\xb4\xa4\xc8\x7f\xfaS@\x88\xdd\xd8}\x14\xf3S@!Xg\x1f\x8f\x87S@\x89J\xb0)[\xe7S@!\xc3=\xef\xc1|S@S\x99\xfc\xde\xe9\xffS@\n|*B\xef\x11T@\xc1\x82v1\xc0\x83S@\xca\xbb\xf4\tn\x02T@\x7fq\x0f\xcf\xfe\xdcS@\xba\xe6\xb4S\xfa\x0cT@\xcb\xf9\xc7\xb6\x85\xe7S@6xX/\x82\x0bT@ \x1d\x8e\xb2z\x0bT@\xe1plPh\x0bT@\n\xfb\xc5\x85\xec\x16T@\x9a\x8b\xee\x1a~\xe7S@\xe9\xf2\xc4Ue\xe4S@5MK\x9b\xf2\xf3S@.X\t\x7f\xe4\xf2S@\x8eI\xa24\xa3\x83S@\x98\xca\xecp\x90}S@\xa9\xd4J\x9f\xf8\xf5S@\xa0\x86)=\x04\nT@T\xc0\xb0l\xea\xe3S@\x86\xd3\x88\xa6\xfc\xe3S@\xd9\xbe\xdb\t\xe1\x86S@\xd1I\xda\xac\x97\x8dS@K*\x0cpO\x08T@\xafP\xc0\r\x97\x82S@C\xec\xf8m\xfd\xf5S@\xbeu[V\x07\xdbS@.t1C\x17\xf3S@\x8f\xe2\xcb\xe0\xfb\'T@/0X\xae\x15(T@\xcd\xc9\x8a\xc6\xd1\x07T@s\xbf\xf0\xdad\x8dS@FA\x0c$\x93\tT@e\x9c\xd6\xc0\x19\xe7S@$\x0c\xd7\xd3\x1d\xe8S@\xb0W\xa4\n\xcezS@\x02\x8e2\xcd~\xdbS@\x14\xb7\xfd\x81\xd8\xe8S@\xb4"*\x00R\x84S@\x17a\xb5\xa0\xc2\x8cS@1\xa8[\x19Q\xffS@\xb7\\\xcd\xb8\xe9\xfeS@\xcav\x9d\xb2\xc1\x19T@\xa8\x82\xa2\x18\x84\xf8S@?dO\x10>~S@$\xdf\x96s\xfa\xf7S@\xca\x8ab1\x92\xfeS@.\xf1uh\xae\'T@\x8d\xd8(\xab/\x82S@_}9\xceT\x86S@\xef\xa4<\xac\xc4\x19T@\x84x\x1aYG\x84S@\x8e\xac1e\x98\x07T@J\xb9A\x99\xc4\xe8S@0\x1b\x81\x96C\x86S@\xd2 \xcdW\xd4&T@_`J\xddT\x10T@\xea\x8b\xa7\xdd\xb4\x81S@\xd8|-\x84\xf9\xe7S@\x01u~:N\xdbS@\xeaV\x81\x89-\xf4S@\xa1\xf7\x96\xf63\xf5S@Py]\x14y\xf9S@D)oq\xa1\x81S@\xce\xbc\xdf\xd3\xb0\x8bS@m(\xa0\xec\xe0\x0bT@=c\xd7.\xc5\xd8S@g\x02<^\xc5\tT@\xda\xc4t\x8f]\x81S@7\xdbw\xfe\x0f\x81S@\xd2\x98k<H\x8bS@\x80\xa9\x7f\x104\xdaS@\xeb\x9f\xf7\x81\xa8\xefS@@|r\xe2<\xcaS@{G3R\x8d\xebS@wS\xd2\xc3\x1e\xc5S@\xb2\x85\xcfQg\xc3S@,"\x1f\xa4\x04\xe8S@YfXBg\x1dT@/\x07o\x85\x86\x82S@\x13\x18v9#\xc8S@f\xde\x85\xeb\xa2\xc6S@H\x00B\'\x9b\xd6S@2\xae\xb2\xd1\xe0\xc3S@Le1\xd4\xf2\x17T@o\xee\x0b\x88\x17\x07T@-\xd4%\xd4\xfa\xc5S@5\xe9v\xfe\xa5\x14T@\xd9\x81\xcfCB\x1fT@c\x06\xd6\x98\n\xb8S@~\x10?2\xbe\xfcS@\xe1\xac\xa0%"\xc1S@\x7f\xf6:\x93\xf6\xc2S@\xack~\x0c3\xcdS@&\x96_3c\x0eT@3\xe8i\xa0\xd8\tT@gT1\xf7\xdf\x13T@d\x17\xf7\x14\xd2\xf0S@\x7f\xb6!\xb1\x90\xb7S@M\xef\t\xc3\xc1\xf9S@DV\xe5R\xc9\xfcS@\xd4\xd9\xb7\xb4\xbd\x14T@\x98`\x04\xccL\xb1S@\xd1\xd9r\xb9\x18\xb4S@\x17\x1d\x8a@\x83\rT@\xbbE\xe2Nx\xa9S@\x91v\\%\xb9\xc8S@\xca\xe8\xcf2\xf0\xa7S@\xd9\x1f\xfe\x0b:\xffS@\x90n\xd3\xfd\xb5\xf2S@\xa4\x16"\xe5L\x1cT@C\xa9\x0f\xd1\xd5iS@\x0e \x90\xa3N\xb7S@\xc2\xaaX.\x18\xcbS@\x08\x8d\xc0\x8d\xaa\xccS@\xca\x03\x13\xeb\xf8%T@\x06O\xf0\xf8\x88\x16T@Wl\x91\xb5\x84\xfaS@\x14\xea\xbfh\xeb\xb0S@)\x12\x00H\x02\xb5S@:\x0f-Mo~S@\xc9<\x84\x1a0\xe1S@\xe1swO\x88\xa4S@\xddJ\xff\xc3\xcf\xc0S@OXy\xe97\x04T@A\x0e\x93\x05\xaeLS@r=\x96\xdd\x88_S@-\xc5\xfde\xc5\xc8S@c\xfa\x12O\xcf\xf2S@Y\x8c\xc3\x1bPQS@\xd31\xa5\xc3\xf0\xb1S@\xab\xebr\xef\xe5RS@D\xc8f\x1e\xf7\xd1S@\xbf\xf0\reQ\tT@\xeb1\xb5\xa8\xde\xb1S@7\x97T\x95&\xb0S@#\xf9\xdfR|\x1cT@\xa4u\r]@\xc9S@t_\xbao/\x08T@=Hr8a\nT@U\x81\x0fu\xf5\x0bT@\x13Q\x0b\xce<\x04T@5#hT\xfc\xa8S@o;Zlc\xeaS@\x9a\xe0l_EYS@\x83\xb0\xfb\xc8\xecYS@g\xd0\x88I\xa8\xecS@\xd5/Eg\x19 T@TPn \x11\xfaS@\r\x010PbqS@\'\xe3\xa4\xa8V\xa9S@\x8b \xd8\xd7\xd0\nT@\x16\x81\xd8y\xeb\xf5S@M\xa2\xe9\xb1\x83\x19T@\xd5\xf0\\\x83Q\x1fT@\xbc\x84\x96ae3T@>\xaf\xc2\xee:\xc6S@\x0b\x8f4\xf7[\xaeS@\x19\xc6\xb6\xee\xbd\x8cS@\xd5M<\x8d\xe6\xa5S@p\xe4\\\x95<\xf8S@\xc5\x1ay\x897\xc7S@H)\x00\xbe\x83XS@qQ\xe9:\xd0\x18T@\xf1\xfe\xcd\x84\x8cdS@\xf3\x05\r\xc3*3T@B\x00\xd8t\\lS@6E\x1ev\xce\x1dT@\x19f&\xfe\x94\xfcS@Xt\x93$\xf1\x03T@\xb1\xccc\x04\x91\x9fS@\xf5%G\xed\x9a\x9fS@\x06\x8aF\xf8\x07\x8cS@]?\x00\xa3g\x9cS@a\xd7\x96\xe5\x83\xa2S@s\xff\x92\xec\xa8rS@t\xe5@\x1a\xf6_S@\xb2\x89b\x13l^S@=\xc6\x18a\xbd\x0cT@7\t\x11\x1f\x01\xe1S@\xdf\xbau.\x9f\xffS@Y`\x19\xb4@\x04T@?\xb4\x02\xe1\xfc\xddS@k\xd3\xcf\xfd]!T@\xe6\xc0.\n5 T@\x88O\xa6\xe1k\x1fT@Gb\xfa\x9a\xcd\xdcS@G\'\xdfzl T@\xd2\xa7\xa9z\x12$T@I\x01\x19\x98\x11\xddS@F\x8e]\x9ch\x9bS@\xeb\xa8\x1e\xad\xfb\x96S@K5w\xa6\x1e\xeeS@\xf2\xa5\xbd:<aS@\xc9f\xb5\x1c\xf9{S@\x0f\x8d\x1bu\xb9\x9aS@\xd8\xb5\xe2\xde\t\x03T@\xe3\x8eg\x87\xa8RS@\xbf\xbceq\xc3|S@*i,\xcf.\xeeS@\xcd\xa2\xd1\xd8#\xd7S@\x85\xb32Q]\x97S@KO\xcf_idS@\xed\x8au\xe6\xaa{S@^;\x06\x19HeS@\xe7\x82`1\x92\xd8S@(~\xe9u\xad\xd5S@\x9e\x80\xcd9\x9d\xfdS@\x8d\xee`\xcc\x81\xd7S@\xf5\x9e\x11k\x95dS@\x0bc\xa5ea\xf8S@$\xe1\n\x91\neS@F\x16-|\x19fS@\xe6\xfd\x02?\xf8kS@7\n\x81\xf4\x1foS@\x12\xca\x04\xf8\x1c.T@+\x13\xd3n\t#T@U\xdbG\xa2\xdf\x0bT@\xba\x97\xce!6\x8fS@ \xaf\n\xde\xa2fS@U\xd7\x8e\xce[\x9aS@\xf5q\x0f\xde\xc9-T@\xa0v~W4\xceS@\xf1\xad@\x9b\xfd\xf4S@\xb9\x1f[BS\xfeS@\xbc\xa0\xf6_+eS@\x1dV\xad\xe9\xe9\\S@\xa2L\x12\xf6^\xf6S@\xdb\xcf\x1eR\x08eS@0\xba\x8cE\xe7\x99S@z\x85\xcee\xd4jS@\xa1\xca`\x19\xdc\xedS@DsLk\x18\x90S@IWw\xea\x07kS@\xd8\xf0\x05\x8e\xc7\x07T@2\x962\\\x10\xf6S@4\x94\xaa\xdd4\x07T@;\x16\x82\xc5d3T@~br"\xda\xd5S@\x1e&\x01 Y\x90S@\xec,k\x9a\xe40T@\xfa\xc6W\r\xc1\xb6S@\x1dv\x8d\xca\xda\x13T@\xcd\n\xc5n\x82]S@V\xb9!\x91p\xfaS@\x0c\x15_7\xe3\xb1S@Y\x1d\xf1\xa3|\xbdS@=RO\xd8\x8c\nT@\xef\xc7\x01\xc6\xb3,T@\xba\x9d\x95\xc3>PS@/\x19 \xc6ZfS@qTO\x98j+T@\x07\xb9o\x05\xe2`S@mh\xa4E\x89 T@9I@\x81\x18\xc7S@\xdb\x92a`\xa6\xf5S@\x1a\x893\xd4n\x07T@\xd7\x12sV\xa9\x1bT@\rs\xa5\xcc7\x0eT@k\xe2"m\r\xacS@5;\x03n\x04\x05T@\xff\x106\x8c\x83\x1fT@]\xea\x0e\x00\x80dS@B\xe2\x87\x17\r\xc7S@\x82\xa8\xa7\x13\xa4oS@X\xefh\x06\x00\x04T@\xa7]\x96*\xe13T@\xffk\xa6\xf1\xac\xf7S@\xcd~\x03o\x9f\x91S@Kh\xce\x85V\xedS@\xd0\xcfvP.\x00T@X\xba=\xd9\xaf\xccS@l\x17\x11\xb0~)T@\x7f\xa9\x1b\xabc\xd5S@G\xed\x8e\x05\x95\xf4S@\x87\xaf\x1cH\xda\xd7S@\xb6\x11\xb3\nt\x19T@:4\xfb\xe5\x1d\xdcS@\x89\x07\x9a\xf0ilS@\x8b\xb4\xfa%\x9d\xf2S@z&\xd2\xda6cS@]\x98S\x85S-T@m\xdcWV\xb8\x10T@\xddj\x12cVcS@E\xe7]\xee\x0f\xa0S@\xd4\x03\x0f\xf0P\x12T@\xbb\x91\xdd\x85k\xf5S@\x96\x84z\x96B\xdaS@>KL\r\xc3\xd8S@{jE\xd0[^S@\xceX<"\xa2\xd7S@\xe7F\xbb\xc4\xa4\xffS@s!\xca&!\x1eT@\x9a\x98Q\xfc|_S@\r_\x06\x06\x13\xf8S@\xca\xef\x9e\xb0\x9dnS@\x9ak\'\x0f\x8f\x9cS@\x0f\x8f3\x1fL\xb3S@/\x81\x0b\xe6\xc1uS@\xd8\x8e\xb9\xbc\x01\xc2S@h\x0e!w\x97\xc2S@7\xe0\xe0\x8aY#T@\xc1\xb1\x03\x9b\x11\x82S@8\x04r\xb40\x05T@\xa8\x08\x16\xa0\xc4\x9aS@u\x966\xd5\x8c\xecS@e\x8cl\xf4\xca\x19T@\'P\xd0l)\x0eT@\xb9I\x85\x0e\x9f\x8dS@$\xc0Wq\xcc]S@iZ\x9a^1dS@\xe9B\xd7\xc4\xb4\xf7S@\xd8vJ]\x98\xc6S@\xe5$\xbe\xee\xf0\x13T@~DS\x9a\x07,T@\xaa\xa0\xcco\n\x0bT@M.Z\xd6s\x13T@\xa8<\xedvL\xc5S@\x19\xedR`\xc1\xbaS@)\xba\xf9\x1e\xea\x0cT@j\xa5L\xac+\xffS@01\xf1\x91D\xc6S@\xb1!|\xc3\xb9+T@\xd3]\xc1~\x0ecS@\x05|\xa0+?\rT@\x1c\x01\x90m\x0e\xc6S@!\xeb\xb99\x86\xa4S@J\xca\xf5p\xb6}S@3\xaf\xa0\xfd\xbc\xfdS@x\x9c\xf5\x85\xc0\xfeS@ys\xd2\x89\x12\x93S@\xa3\xe7\xea\xc7\xac\xc9S@,d\x1d\xbb#\x07T@\xf6\xd1\x92\x08\xbb\xfdS@u\x1e\xdb\xd8Q\x1aT@\xe1\x8c\x97q\x12\xaaS@\x19\x8c\n{\x9c\xaeS@\x1e\xc1\xf7F\x90\x0bT@\xc8:\xbb\n]\xe0S@CcOg\x89\xcaS@I\x02\xcb\x98|\xaaS@z\xba\x9ad\x95\x0fT@\x7f\x99\x00\xa6m\rT@\xc8\\?t\xc8\xfeS@5S\xe8\xc6q\xc9S@5\xbc8\xbff\xfdS@Xv*\xc8o\x87S@8\x1eX\xe7x\xc1S@\xaa\xf3\xc2&\x01\xe1S@\x8c\xaeR\x83\xe5\xc9S@\x11\x96\x01\xfb\x91\xc6S@\xd4\xb7P\x95\xd8\xfcS@9Rz\x19\x8f7T@\x1b\x06-KP\x94S@\x19\xa5\x125\xee\tT@\x95\x9f\xc2\x10\x96\xaaS@*\xf2b\x17\x07\xc9S@K\xcd\x9f\x10\x83lS@hs\xad\x7f\xa9\x8cS@\xa3`\x19\x83%\x05T@7u\x92*\x07\x17T@\xd1\xa9q\xae\x1b\nT@\xd8\xa6\xbb\xb9\xd3\xcaS@r\xf2\\\xc1\x7f\x14T@\x94\x01\x83o\xd4\x0fT@\xbe\x0e\x9cm\xd3\xc6S@\xd9s\xa7t\x08\xc3S@\x90\xa0\xecV\xca\xfeS@\x11\x1eSM\xffYS@c\xcb\xac\xd0\xbb\x07T@h\xf5\x0eE\x0c\nT@\x16!\x1e\x99\xbe*T@\xb4\xc3\x02\xf04\xceS@\xf4\xd5\xb9\xd9\x82\xccS@g\x01m\xa6\x97\x07T@\'\xdb\x08\x8a\xd2\xc8S@\x0f\xcb\xcc\x89\xa4\xfdS@\xf0w\xf9I5\xcbS@\xc1,\xf4i\xa9\tT@j,9.\xd2tS@D\xc6\xe6/;\x8dS@r\xb7\x91\xdf\x9a\xc2S@\xdft\x1e=\x86\xc5S@\xd4tT\xba\x9f\xfdS@\x0bA\xadF\xfd\xc8S@\x91\xfa\x81b\xcd\xfcS@\xd4Q,zl\xfdS@\xc0\x8f\x89\x93\xcdYS@\x8f1\xb8\xe5\x04cS@c\r\xfe<^\x16T@\xb2\x12\xe7\x11\xf2\x06T@f\x92\xbd\x10\x07\xceS@\xd38\x1cQ\x87\x0bT@1\x10+_\xaa\x03T@\xa9q\xe4~\xa8\x04T@Z\x15\xab\xd5\xb7\xfcS@[A\ryl\x03T@\xd8O\x1c|\x08\nT@R~\x034\\\x10T@\x86\xbaA[\x11\tT@ec\x18\x9d\x00\x17T@\xab\xea\x87\x94\xaa\x16T@\xbe;\xa7\x10U\x10T@\xd58z\x83\x0c\x1fT@\xc2+\t,\xadZS@\x165\x924\x98\xfcS@\x93S\xc6\xe0{\xbeS@_\xd3Tt^\x04T@-\xfcV\xfb\xadbS@\xb6J\xe1V\xcc\tT@\x00\x83\xc9Z\x8b\x10T@\x13\xff\xe9\xe3"\nT@\x8bU\xf0W\xaf\x13T@\xafv\x10\xfb\x8a\x9dS@\xb3\\\xae\xc4vbS@\xca\x16#\x08\xa5\x14T@3)`\xc6\xaa\\S@%\xa9\xa9J\xa8\xc9S@]q?D\x87\rT@&\xaf\xa8\x02\x0b\x0eT@]"\xa3~\xc0\nT@\xc5\xdfm\x80\xaf\x99S@S\x97\xc1w,\xfcS@!\xaed\x12\x1c\rT@\x891\xcf\xa2\x02dS@\n\x0bOJH\xf9S@c\x9a\xd9\xcc\xa6}S@m\xb1\x93R\x90\xcaS@\x14|\x984Q\x8bS@\x01\xaa08\x8b\x8bS@\x83$f!\t\xcaS@+\xdf\xfc\xdc\xe7\xfeS@{\xb4\x80\xe6\x13\x04T@:\xa0S4d\x0eT@\x15}\xa1Tn\x08T@\x85v\xcf\xe0\xae\xf9S@\xf0\x15U\x90k\x02T@\xfe\xf8\x1f\xf1\xab\xb9S@)\xdd\xcf\xd8M\nT@\xed\xc37\xe8\xee\xc4S@\\\xfe\x84f(,T@\x14\x1f}m\xb5\x0cT@s\x98\x10\x9a\xcc\rT@8%\'A\xd6]S@9\xeb\x1cpp\xaeS@\x18\x07~\x89\xa1oS@\x10\x92f\x9b:\x16T@\x19Yr\x14\xfe\x98S@t\x1dR\xc5\x13\x0bT@\xdaW\x80\x89\'\rT@\xf1:\xe4\x847dS@-\xd8A\xaf\x8ecS@\xa7]G\xde(\xf9S@\xe1]\xfe\x82\xf5\x07T@\xe5M\x1e\xcb+\x08T@\xcd\xebzN\xdd\x15T@\xab\xb8w\xed0\x08T@\xd9\xab\xa6\xe7\xb6\xfaS@W\x1e\x82\xc7&\xe8S@;\xd0\x06\xe7Q\x07T@G\xea\x1fG\x93\x07T@\xbeH\xd7-w\x02T@\xf28\xca\xe6h\xfaS@\xb5\xb8\xf9v\xf3\nT@\xda\xa9\xb5\x0b\xc2\xd8S@\\\xdd%v\x1bcS@\xff\xb5t\xcc\x87bS@\x16\xa0m\x84\xa7\xcbS@\x1f$\xf2,\xff\xa8S@\x84,d\x86\x9a]S@%h\x93\x90\xb8\x07T@E\xa2?\xe2|\x00T@Q\xd5\xe81\xdb\xc4S@(8bA\xf2\xf7S@v\xb4\x14U\xa8\x02T@\xf5\xe6\xc6\xb0(\x8dS@\xa3\xaf\x05=\x1c\xf7S@\xc4m3\xa5waS@M)s\xd0\xe1\x87S@\x8fwl\xed\xcdbS@\xd1lE%\xf8\x0cT@\x03f\xd0\xbe\xabbS@\xc8\xfe\xf8\xcd\xa4TS@\xa7\xdd\x06\xcc\\\xf8S@A\xa8\x9d\x12i\x07T@\xc3\x8e\xbf\xd5\xde\x99S@\xf4\xa7\xff:\xd0`S@\xd4?s\xc4\xa1\x0bT@\xach\x82\xd3\xd9\xa0S@\xe7\x9a\xf0\xef\xd8dS@(U\r\xf5\xbd\rT@\xfe\xd5\xbf\xe0\x97\x9cS@\t`T\xc9ZbS@\xf6M\xc3\xb7z\x06T@\xd5\xf0;ow\xa9S@*\xff\xf9\xc5 \xfdS@\xfd,\xa1\xb7\xfc\x0bT@\xe93\\i\x96\xa9S@\xb7V\x9ad\xa4\xf6S@8*R\xaa\x07RS@\x86V;B\xc4\xa8S@4\x97\xf1\xe1\xdb)T@\xadx:\xd3HdS@\xe1\x8d\xe8\xaa}\x99S@\xf9\xea\xd8\xb0]\xabS@3t\xe9\x85\x1fWS@\xa3\xd0\xeb\x16F\xccS@5\x9dN7h\x0bT@G\x96 p2\x06T@\xe1\xd6\xc2[\x81`S@\xc9\xce,wi\x9fS@p\xe4|\xbbcQS@\xe5\x010V\x14\xd2S@Z%\xc5I\x00\x8dS@L4\xe0CqRS@`]\xae,\x14\xa2S@g\xc6\\\x97r\xd2S@:\x8dm\x89\xaf`S@\xce\xb4\x7fJV\xadS@\xf9\x0en\xdbv\xa9S@nD\x94\x8bk\xf5S@rT<\\q\xd2S@D\x02"(\xb4\xa1S@\xbc\xb8\xb2Q\x1d\xf5S@\x9d\xc1\xa2\x81\n\xaaS@#\xf1Tu\xc6|S@$\xf6X\x9ff$T@\xad\xec\xfd\x80,\xc4S@;\xb1L\xbd;\xf7S@\xaf\xfc@\xbf\x9f\x84S@]\x9c\x0c\xf9S\x87S@\xf1%}\xfc?\nT@O\xb3\xa3\\W\x88S@V:Q\xf8\xc0\x88S@\xdc\xf3\xe8ex#T@\xcbf\xd8\xfc\x01\x0cT@}\x08>=\x8f\x03T@\x18\x9ad\x85\xcf\x18T@\x95\xa3\xe8\xb6\xd5\x03T@\xe6\xf6\xc4]O\x08T@\x7fL\xa6Q\x92qS@$\xb7\x84N\xc9oS@\xe0!KLG\xc5S@\xf4[\xa6$\xd7\tT@\xb1\xe8\xa8;\xcapS@`h)\xc8L\xc6S@Iy\xb3\xa4\xb4\x03T@f\xc6o\xc9\xee\x07T@\xc0\x1e\x9e\xe6\r\x08T@E\xf6\xe6u\xf3\xadS@\xcb\x9d\x7f\x13R|S@\x18\x97\xb9\xf4\xb4\nT@\x8f\x90J\xdc\xfe\xfdS@\xaai}\xa1\x9b\xc5S@\xac#)\xc1\x81\xbdS@q~j\x9e,\nT@\xfb\xb1L\x92hUS@\xd4\xc3\x7fu?#T@\x1eBO\xfeC$T@\\\x86c\xb9\x9d\nT@\xab#\xc9G\x12\xcdS@\x94\xd4\xf7\x04\xa9\tT@!\xab\xb1a)\xabS@\x14\x88u\xf89ZS@\xe1\xe8\xa2~3\x0bT@T\x17+9\t\x01T@\r\xbf\x8b7\x9aMS@\x1cG)\x13O\x90S@\xbbo\xaev\x0e\xf6S@\xea%\xf6W\x8bqS@\xb9\x9e\x18E\xf0\x88S@R\xe5\xe2\xa0\xba\nT@\xe1Lc\x82\xd2\x03T@\xa3\xae\xae>6\x89S@\t0\x02(\x93\xc6S@\x8e\xa5\x14j\xaa\xc1S@\r\x18\x95\xed]nS@\x9b\x16\x8cP\xa3\x0eT@$`|\xa4:\x13T@\xb9\xb0\r\xbfyqS@\xd6f\xd9\x00\xa1cS@]\x1b\xe0\xfc\x80\nT@\x88I\x98U\xa9\xabS@\'\xce\xaep\xe7\xa3S@p\r#\xcey\x0bT@\xd0\x9e\xa4\xf3A4T@\xaa\xf8\xc9G)\xefS@W\xdf\xde\xe6E"T@\x8f\x1aU\x06\xdc\xfdS@\x86O\x967\xc9\x86S@1o%\x88\x8d5T@\x1bhg\xbd\xd3iS@\xe3\x07\x17\xcc\x91\xacS@\xfb}\x13\xef\xe9\x9eS@\x14\x00\xd2 \x06$T@\xf1\xc6\xda\x18\x0e\xaaS@\\\xa2\xb64\xf1\\S@\x0f-9\xe3\x03\x14T@\xff\xc6\xbe\xe1s\xa3S@O-Ep\xc2\xa3S@GT\xe2U\xd4\x87S@MqU\xd5s\x7fS@\x84\x107\x15\xfd]S@\xcc\x85\x8c\x11\x0f%T@dc\x14\xc4v\xacS@Dp\x08\xac\xf54T@\x9e\x1a"\x1c\xdd\x88S@&\x98\xdcjh\x1fT@\xe4\x8b\xeb\x01\x84$T@\xd3\x0fn\xbc\x92\xf6S@G:\xf13\xb04T@\x92\xb3@WK\x0cT@>\xd0\xb17\x19\xacS@\xbd\xcb[\x1f\xa4\xabS@\x96(\xb9`\xb7\x14T@\x10-\xb9j\x7f\x0bT@3\x02\xd6\x8c\xe3\xe0S@\x8e0\'v\xa6\x14T@\x98Z-\xd6\x04\x02T@\xd8\xfcb=q\xa4S@s@s]\xa4wS@\xdd(\xa3\x0e\xd9\xf5S@\x10\t\x11\xe0k]S@\xfeO4~\xf9\x9dS@\x9cp<P\x84\xddS@`\xa8\xbe\x9d\x7f\xf5S@=\\\xe9\xbc\xf7\x14T@I\xd9\xee\x9a\x18\x9eS@\xe7\x04\x01F@\xadS@\xc6\xcf@_\x83\xabS@\xcc\xa0.ce`S@\xc0\xc2W\nt\x9fS@\xd4\x1c\xc8vP\x87S@h\xa5u+\xf4\x19T@\x8eBo\xeb\xa2\x88S@\xbf\x894\x02\xec\xddS@\x0b\x92\xb7\x9e\x84\xc9S@\xad\x89F\xd9\x96\xc1S@@\xeb\x17\x92\xee\\S@\xb7\xae&;bsS@>\x80[M\xd2\xddS@\xa34Lh=\x7fS@\x07\xd8\xe75`\xb7S@\xc7\x85\x05o=\x15T@\xb6\xdcq@\xd3^S@\xa4X\x7fy\xb8\xddS@~\xea\xcb\xe7\xff\x85S@\xcf\xfe"s6_S@#\xeb\x16\x84\x95\xd5S@OB\xc3\xe6c\xcbS@\xf5s\xa7p\xb0\x92S@\x10\x1c&\xc3\x82\x93S@&\x83\x98\xc5\xf3\xf0S@\x08J\xe5\xa1\xa1\x8fS@\xfd`,\x1cQ\x1fT@\xeb\x1cE\xb5\x1baS@>\\\xa3\x8a\xc8\x15T@.\x06\x07\tH_S@PO\x1dd\x91\xadS@:\xc9n\xba/\x98S@\x81N\xb4\x14(\x86S@\xca;|6\xbb\'T@\x96\xf7\x0b\x1c\xbb~S@\xad\x1b\r\x1b\xf7\x15T@\xaf_\x87.\x01\x1fT@\x8e0>\xb6\xc4\x93S@\xc4}|\x1c\xbd T@\x8cWh:\x052T@\x1f2\xab\xd3\xfb_S@\xe1\n\x9d\x8eU\xd2S@\xebJ#`\x1c\x13T@\xda\xfb\xael(\xd6S@\x85\x08\xa6\xaf\xeb&T@\x8bB[\x90[\x16T@\x897\xdf\x84\xf2\xd7S@I\xb30H\xd0\xd7S@\x91\xe91\xa2\xe8\xf6S@\xe1s\xb4{\xa9\x01T@1\xdb\xaci`tS@\xd3\xdfh\xdd\x08\x9dS@N\x14{\xc2\x9c\x9fS@\xb9\x1f\xcc0:\xe1S@\xc9\xde\x0f\xceZ\xafS@\x8c\xb2\xfc\x05\x03qS@)\xbbPM\xa0\xfaS@\x02\x1a\x12e\xeb(T@\x8b\xd39\xca\xe8\x87S@\xc5\xb8\xe4\x93f\xb6S@\x9fLc\xac\xe4]S@\xae\x1e\xfdg\x97tS@\xe6\xdcx\x99\xa7\xfdS@\xc3SS\xed\xdc\xfdS@qi\xe9\x18O\xffS@hq\xa0a\x92\x00T@\x818\x9c\x96n\x19T@>\xce\x9b\xc0y\nT@/gx\x8d\xd8#T@\xf4\xe3\xde\x0f\xb4\rT@\xb8\xf5\x1e\xbb4\nT@G\xac\xc1\x83n\x92S@&7\xf0%\xb2\x9bS@u\x17\xc0\xfb{\xd8S@\xe1"\xcfSKuS@\x8b\xd6\x8e\\\xfd%T@\xf6\x8cF\xca8\x99S@\x14\x99\'Jb\x11T@\xf5.\xbc\xcb\xf2cS@i\x15\xa8\x18\xba\xb0S@\xee\xfcb\x89\xe8\xadS@\x17\xfdJ\xa1V\x9fS@&7Da\xb7\x8bS@u$Y\xc5U\x00T@w\xca\x8e\xf3\xfatS@\xa0\xb2\xeb\x9c\xa5\xa3S@D7\x18n\x9bdS@\x11\xe2A?\xea\x0bT@\x01\xf8\xa4H,\x19T@\xfbx\xe3\x05\x00\xe3S@\xbcu\x1dr\x1c\xb0S@\x07{\x88E\xa7\x81S@M\xcfJYh\x00T@\x9bRJ{\xc0\xadS@\xe9\xb70\xc5\x8fuS@\xd5P\xf2wF\xfeS@\x86\xbc\xbeS\x18#T@W\x8b\x1f\x06S\x98S@\x8c\xfe_)\x17\xa4S@\x9c\xc7\xd0\xfdBuS@f}z\xc8\xb0\xe3S@6k\xd75\xdb\xffS@@7\xeb\x0f\xb7\xb2S@A\xc4\x04\xf4\x03eS@\x17N\x89\xbc\x1f&T@\x08\x86\x9e#\x82dS@\x87\x01\xe2\xeb\n\xe4S@2\xda\xfe\xa3\xbf\xafS@\xe3\xa1\xa5U\x9b\xaeS@\xaa\xac,\x99\xf6\xadS@\xd8\xb2\x05z\x8e2T@\xd1\x06:\x17\xb3fS@\x04\x8fS\x999\xd0S@\xfd\x04\x07\xb3\x95\xadS@i\xf1\xe1;\xdd\xaeS@\x19\xc9Q!\x87\xd5S@\x8bq\xa8\x87\xdeuS@\xc5\xef\xe8\x7f\x9c\xb0S@#gc2R\xb2S@d\xc6Q\xea\xb4\xf8S@#\xd6b`\x98\xe4S@\x05\x9b\xa8\x05\x84eS@u\xf9\x95J\x98\xd9S@XA\rQ\x02eS@\xbe\xa0\x92\xdb\x97\xfbS@\xb2\x19\x1b\xd0\xc2\nT@\x8cFh\xa6\x10\x18T@\xc8Y\x8c\x0e.\x18T@C:YS\xb3\xe0S@\x96\x82\xaa\xfe\x9e\xf5S@,\x8a{?\xf5\xd9S@\xbc1\xbd\x1b\x05\xb1S@\x85\xf7\xd8*\xe1\xe3S@\x1ced\x89\xb8\x1fT@\xf7#\xc9\xf66\xe5S@\xd5{\xa8\x12\x85kS@\xc4\xf6h\xae\x9bcS@S\x83\xae\xce\xf1\xb0S@\x8d\xb0K7\xc5\x06T@R\xfcD\n\xcf\xaeS@\x08u\xdf\t\x14\xe4S@\x11\xe7\xa3\xbc\xc6kS@P\x86MX\xa30T@\xb0\x00=\x80\xe91T@\x1d\x05\xd6\xb4\n T@\x90\xc7\x0b\xfa\x07\xf5S@\x9ah\xf3\x89\xb4kS@\xfcLf\xd2\xd8\xefS@\x96\x8f\x85_,#T@^V\x95\xf6\xca\xf3S@\xf8>6?r\xfcS@\xbd.\xf5\x9dI{S@\xd8C\xc8\xde\xb4"T@L\t\xfe\x003#T@\xf7\xc7\xe6\x1e! T@&~\x9c\xe8l\xe4S@J\xfcA1\xac\xf4S@\xd6\xe3"i\x0e\x93S@\t<\xfb\xee*\\S@\xed\x96(\xecFxS@m\x85\x9b\xffd\xb0S@\xbd\xc7\x86]]\xaeS@\xf3\xe2\xa8\x1b.\xd5S@\x02\xf4\x88\x9f\x1e"T@n\xdf\x81y\xbf\xe0S@*\xa8\xf88\xd3\xafS@,\xda\xab\x11\xb7\xaeS@\xe2\x01\xae\xab\xe5\x98S@\xf7\x81\xe6\x80\x08\xf4S@\x90\xe73\x14\x19bS@\r\\\xe6\xe5\x8b\xa3S@\xf7\x02\xa7\xc7\x9e\xb0S@\xb2\xc6\xe9\x9d\x89\xfcS@\xc9Q\xbbIpmS@S\xf6\xd9\x1b\xed\xaeS@J\xb6_N8\x92S@[\xf0%\x83\x9aeS@g\'\xb5\x84EaS@\xef\x89\xd2\xee\xc1!T@\x02b\x08\xc8\x00\xfcS@\x14\x88\xc0\x1a\x8d\x00T@\xcc\x9a\xfd\xe6\xc5\x85S@\xcd\xb4/a\x14\xb2S@;\xbd\xd2\xa43\xb0S@6L\x16\xee\x88eS@\x9cg`\xfb\x17\xf3S@4L\n\x0e^\xb2S@\xdf\x0c\xba\x90\xf0\x1cT@\x91j\xde\x92l\xb1S@\x92\x1dRp\x19\xe7S@\x8c\xd0G\xbc\x88\xedS@\'\xcd\x8b\xf7\xff\xe3S@\xfeh\xcf\xbby\xfbS@\xbdLT\n\xfa\xa2S@\xe2\x1f\xd6r\x96\xa1S@t\xf5\xe6\xc1\xda\nT@v\xb6?N5\xfbS@\xb9_\xb8j\xaf\xb2S@\xb6/)\x95\xb1`S@B\xd7\xfb\x99P\x83S@nE\x9a_u\xedS@UYI6GaS@1\xbbn7\'\xb2S@HI*\x11\xd1\xfaS@\xad\xdd\xce\x13\x94\xb2S@\xb2\xbbA\x81\x13\xb2S@\xfd\xfa\xcf1o\xb1S@\xf6\xce\xd9\x07\x06\xdbS@~\xc7\x84\x16\xb6\xc9S@\xb04?O]\x84S@a\xd0x\x85\x1aaS@\xe6+\xe3X*\xe8S@\xa0+\xfdD\xf8&T@\xe8C\xfe\xc8\x03\x83S@B%\xe68;\xf7S@\xeb_\xa3,`\xe3S@{\xefc\xe7\xf7\xf0S@]9\n_{fS@\xc6\xfdn\x0c#/T@\x7f8\x0e`:\xe3S@\x1f\x82"0\xfb\xb1S@\x0c\x8c+\xa9\xcb\x98S@\x13 \x93g\x9f\xe8S@ZO\xd2Z\xac\xb1S@\xa6\x98\x88\x8b%\x1bT@u\xe4\xf8\xbc\xc1\xe8S@a\x89\xd6m8\xb2S@w\x959A\xea\xa3S@\xc7\xaa\xfb\x18\\\xf2S@\xc3\x8a\x18\xa1\xd9\xe8S@&\xa6\xc3\xb4_\xe5S@\xech\x05\xff\x00\xb2S@\x15\xebzB\xbc\x19T@\xfd\xf1\x93`\xec\x0bT@\xbd\xaep"3&T@p&\xe9\xfd\xacZS@$\x9b.~Z\xb2S@Qu\x0b\xba\x1a\xe4S@_\x81\xe3\xfc\xee\xe3S@>\xc6!\xd4\x90\x08T@\x90N}\xb2a\xb3S@;\x18\xe5!\xd4\xffS@Z\xfeZ.I\xb3S@\x80{a\x19[#T@\x0e!\xd3\xe3\x83fS@\xad\xb6c\xf5\x04\xe5S@\xcb\\v\x06F\x0cT@\xdf\xc80~f!T@\xa8\xf2\xf2\x021\x12T@d\xfa\xe6[Z\x84S@\xef\xab.\xc6\x06\xb1S@0\xf5vL\xf1\xe9S@\xe3\\\x9e\x8a\xdc\xe9S@\x08\xe4\x81_\xbd\xe9S@v\xe4y\x81\x1ehS@\x8b\x14\xf3\xd2\xad\xe5S@\\%t|\xa4\x9aS@\xd0.\x0c\x80\xbeeS@ \xfel\xd3\x10gS@\xb8\xe6\xe6@\xd5#T@R\xe9\t\x0bHfS@\xf7J\xa0\x01K\xd5S@X\xe5\x1dC\xeb\xa5S@\x07V\xf8#\x9e\xecS@\xa2\xc8 \xaf\x9a\x83S@\x98W[\xf6\xae\xeaS@I\'H\xa5G\x03T@\xa0-B\xb9\x96\xb3S@!\t\x04\xf1S\rT@\x96>O>\xdf\xeaS@X,=9|\xa6S@\x06\xf79\xf2\xb2\x15T@\xc1\xec\x8d|D!T@2\xe8R\xe0\xff\x11T@\x13\x97\xf4\t\xa1\xb4S@\x11~\xb3j\x84(T@\x06U{\xb6\x17jS@\x84\xfd\xd0\xd6s\xeaS@SxR\xf2\xbb\x1dT@\x8c\xf8t"\xc2\x83S@\xf1\x996\xbd\x10tS@^Yv\xd3Q\x13T@\x17\xce+_qjS@\xcdm\xce\x85\xbc\xc5S@B\xc7\xddx\x9c\x99S@\xe2\xb7\x80~, T@{Z\x1eB&!T@*\x13\x05h\xf0\x13T@\xae|R\x9e\xa3\xebS@`\x99\x9e\xdf\x84\x0bT@zP\xc3)\xb4rS@\xb3,Y\xff\xac\xf6S@\xe6\xfac:\x99\xf3S@#Oc\xc5\xe1\x1fT@Mj\xc4\xed9\x01T@c\x90\xc1\x01\xef(T@Q\xa1\xfd\xa4$\xb4S@Z\xa8<(\xee\x9cS@x\xec^2X\x92S@\x13\x1f\xea<\xfb\x91S@B\xdb\x86|\x9a!T@o\x9cU\x7f(iS@\x9e\x0e=[\x88\x1dT@\x1f\x13\nG*.T@\xe8\xf0\x08\x02?.T@\xc2)\xc2a\xbb\x96S@\xb5\x08=\xd9\xd4\x0cT@\xbdC\x94\x08s\x1fT@r\x98\xa2?\x8a\xa5S@\xc1\xb4\x12\xb1S\xe7S@\xa6\x95\xc1\xee\xb4-T@\xfb\xbc ^\x85iS@\x88\x84\xd3\xfc\t\xd9S@%\xc6SVB\xd6S@^}\xa9\xc3\xca\xb5S@uz\x1e\xd7T\xb5S@\xdd\x92b!7\xddS@\xca8\xec\xe2L\x1cT@\x99\xb9\xabj\xcf\xecS@]\nf\xec\x86\x8dS@PWjIXsS@*y\x99\x0bv\x99S@\xe1\x83\xebd\xde\x9aS@%\x82GZb\xb5S@p\xb3\xe8\x9e\xec\xe7S@/\xa08&\x81\x1aT@K\xa6n1\xc3wS@\x12y^\x1c\xb0\xb5S@\xc3\xe9\x0e!e\xe7S@\xb2\xe9\x0f\x9cA,T@#m\x0c\x8aF\xd8S@\xce\xdaN\xc7\xf9\xaeS@\xd4F\xee\xb5\xb9\x1aT@6\xaf_Q\xa3\x82S@d\xfb\x8e(z\x99S@iB\xcd\x02\xa3\x01T@C\xf3\xb9\x98*\xddS@\xffl\x18n\xc7\xe7S@\xec$x\xa3z\xddS@\xc0\xb0\x07\xbfb-T@\xf7\xaf\x81~^*T@\xca\x9f8\xce8\x13T@\xb4\x81\xe3r1\xe6S@ \xc2\x88>\xd4iS@\x92\xe5|\xaf\xa6\xe8S@\xbb\x0c\xd63\xe7\xe6S@\x8d\xb3\xcc\xa8\xad\xebS@\xdc\xca \x9b\x01\xddS@\x00\xf6\xe8q(\x99S@`B\xa0\x0c\xbf\tT@\x19\xd7\xacq\xd5_S@P\xdcz\xb2\x93\x1dT@\xf8\x80\x1e\xbf*\xe6S@\xb24\xdbT\x89\xb7S@\xd6\x16m\x9d\x19\xe6S@Y\x1c\x85\xb9\xbd\x1dT@\xaf\x99;P,\x9aS@Z\xebf@N+T@\xe9uY\x8e\xa4\xb0S@U\x93\x9d\'\xb3\x8dS@Qc\x91\xf5v\xc4S@Q\x91\xd4\xc8\xd8\x05T@\x81g\xe0\x1a{\xc5S@m\xbb\xbc\x04\xc8|S@\xd5>\x16\xe0\xe4\xc1S@\xf3\xdc\xf3\x1cH\x13T@4w\xb7\xb95\xd9S@\x16{%\xccf\xd9S@>\x98\xa9Ad\xe2S@0\x8f\xe3rH]S@\x82o\xa1v\x06\x13T@RN\xb8\x9f\xf0\x12T@cN\xf8I"zS@\xd8xc\xa1u\tT@\x0fM9\xc2\x8d\xa2S@\x17\x14\xda&X\nT@\x8b\x02\xe47j\x0cT@t\xcd%E,vS@\x7f,\nE\xb3(T@2\xea\xf2\xe7\x8c\x9aS@\xf9\xd9+\'|{S@\xe9\x05\xca\x0b\xba(T@\x95L\x1eN\xea\xc3S@\x06\xbc\xce\x9ax\xddS@\x84\xd2\xb7\xe4\x85\xb4S@\xf6\xf7\xc3e\xce\xdcS@\xb7\x1a\x91\x9b\xd9\x1eT@\xd5\xf2+\x8dk\x9bS@t\xd5fHY\x9bS@d\x13\xe21,\xcfS@\xa5\xb3\xf2w\xef\x92S@\xb6X\xec\x12l\xe9S@i\xb5\x88\xb2\xa9\x92S@\x85\x1a\x14\xb8\xee\x19T@\xf8\xf0Di\x18US@G)S\xa3\xf2\xbbS@\xe8pF\x89\xa8\x10T@\xed\xd7\x99\xb1\xf3\xa2S@\x03f`\xc1\xfd\x15T@b\xa9\n\xb6\x99\x08T@\xdb\x11\xee\x15\x9e\x8eS@\xce\xb8\x1d\xa4\x08sS@BP#\xb9\x17\xfdS@\xcb\x93\xd0\xc3\x89\x02T@\xa1\x19:\xf7\xc8\x9aS@X\xb8\x038\x13\xbbS@Y\x1eyW\xe0\xa2S@\x9f\xac\x0f\x833\xf2S@\xf9)\xefz\x05\xe9S@\xc2\x03\n\x1f\xc0(T@\xb8\xe5\x81-\xa1\xf1S@\xf38P>\xfb[S@\x05\xfe\x85SZ\xb6S@\xa5\xb0\xf95\x9f\xc9S@_\xac"\xecnsS@o\'z\x04\xe1rS@\xc7S\x06\x17l\x87S@\xc4\x98\xb8GZ\x0fT@Qwo\xdc>\x17T@z\xc5\xd6\x92\x99^S@\xfb\xf3\x98\xbd\xeb\nT@\xd2\x07\x85+\xd8qS@>9\xb6h\xa1\xf1S@\x86\x91\xd74\x19\x16T@`SU\x83\xe9\x1eT@\x88\xae9\xeaM\xebS@\x16\xc9\xac\xc1zeS@9\xf5\xcd\x16\xa9\x19T@f\xbfb\xa3\x83\xecS@\x12\x0f\x08\xbeN\xc5S@\xdd\x9c\xd7\x92\x96\xa0S@:\x85"O\xfb\'T@(\'At\x1d\xe7S@\xfe\xe03Rr+T@\xaf\x9f\x85\xfe\xd9\xa3S@\xbb~i\x10\xbe\x10T@\xd8]\xd0b1rS@\x8e\xa0\xb9)9\x9fS@\x05\x8aM\xbbW\xebS@n\xf0[\xfd$\x1aT@>\xf3,\x1aMWS@!\xf8\xeaX$\xc6S@\xdd}\xd5h\x10iS@\n\xf9\xa9)\x84\xdcS@\x91\xc8\x81 \x10kS@\xc1\x1ctl\xc9\xb6S@\xdf\x90\x86\x18\x15\xc8S@\xc9\xc2\x00\xa3\xbd\xa4S@8\xb9\xf5\npmS@\xd1B\x08b\xefYS@\xd55\xb6v4\x10T@!\xd56\xfd\xa7\xd8S@8{F\x12\x05\xb5S@\xe9\x87\x08\xd5w T@(?\xf7I\x9b\xa4S@\x85\xff\xab%\xcagS@w\x02}\x9at\xb2S@\xae\n\xf4\x9e\xb5\xfcS@\x0bWKy\xdf\xc3S@\xe7ik\xcb\xc2\x1dT@\xd6m\x03dHlS@\rQ\x88\xb6k\xb7S@q\x13)\x89s\x86S@h\xcaP\x89a\xceS@\\jB\xb0\x92\xb8S@\xc2\x114rB\xcfS@x\xeem\xba\xb3\xcbS@<+\xae\xb4\xc4\xfeS@+\xc6\xea\xb8\x91\xe7S@\xed\x01\xce\xd9\xc4\xa5S@\x16\xc7\xa5_\xa2YS@v|\xa0\xab\x9a\xfdS@\xfdT\x88\xac\xce\xedS@\xc6-\xd6pI\x8bS@\xe6\xef\xdd\xd5\xdb\xb1S@D\xc6\xb8\xd2:\x14T@\xc1\xd7\xcb\xa8QcS@\xea29\xbcu\xf1S@\x11\xaa\x17g\xa7\xfaS@\xdf7\x89+\xcc\xfeS@\xe0\r\xac\xdc8\xebS@\x8a\x83[&\xb5\xb3S@OY\xab\xb9clS@\xd3\xa2\xd5\xae1\x07T@$\x99\xf6b\x97!T@\xb0\xc7V`\xa9\x1aT@-\x96\xba9\x80\x1aT@\x08\xf8\xcd\xb0\xbe\x18T@\x1fSW\xd2\xdd\xe3S@\x118\xe3\x8f}(T@\xb9\xc9\xb4>\xb2\x0fT@\xe2\x92\xa3K\xd5fS@c\xfa\xb6\x11}cS@\x98r\x7fx\xc3\xc8S@s\xdb\xde\xf0\xe5\x9aS@\t\xd6\x13\x88_ZS@\\\x02\xd1+\xd5\xa4S@\x8c\x84}Dd\xefS@\x97\xdc(KMvS@\xa1\xe3\xbd\x1e-\xc2S@\x0b\x8f\x80\xa1QzS@$\x0c\xeac\x0f(T@\xd0!C\xae\xa8US@\x80\xf1\xcfQ\xd4\x07T@`\xca\x13\x8a\x0b]S@\xde\x96\xd0w*\x8bS@\x87\x9b\x8e\xc6nxS@\x08\xc6\xf2\xb5\xb6pS@\x8b,\xb7^F\xe4S@\xe4v\xf8\x9f\xe2\'T@z\x9cm\rgfS@\xca\xe0\xf8k\x85\x1fT@\xc5\xb0W*\xbd\x91S@-)\x11g^\x05T@a\x01enu\x9fS@}\x81o\x19\xa8\x15T@\xe6\xb8\x90\x82\x07\xd0S@\x13\x80\x99\x96\xd2\xdcS@\xc2\xb7\xb9\xa75\xf1S@\x9fP\x1b_O\x0cT@h\x9ft\r\x89\'T@\x14\xe55\'\xaf\x08T@\x82\xd5wb\xb5\x0fT@\x99\x83<:\x98]S@\'(\x9b\xe2\x9b\x17T@\xf7+\xa0\xdf\x03\xf7S@\x1f\xe4G\xd5Z\xc9S@E\xa2\xa4W\x15\x97S@{\xa4\x8f4\xf4\xf4S@\xb1\x85\xd1#d\x1aT@M\x12S\xb1\xf7dS@n=\xb7\x95w\xe4S@\xdf|[V\x1f&T@\x1c\xc0\xdf{\xd6\xb0S@\xd8H\xb3p\x01\x18T@2\x87\xd1\xd1\xf1\tT@-e\n\x8a\xc7\xa4S@\xaf\xc3\x96)\xbavS@j\xbd`\x83\x05eS@\xeb"\xc6\xab\xcd\xedS@\xa3\xbd$B\xe36T@\xbb\xd4\xd3\x0bcyS@\xfbI\xee\x14\xca/T@O:S\x90B\x05T@Fx\xccw\x1d\xa0S@\xa9\xd5\xe6\xd1\xf6TS@7\x98\x1559`S@\x97b\x1ch\xa2&T@\xca\xa5!1\'\x06T@\xf8\xd6\xaav\xde\x9aS@\xbf\x9ag`\xae\xa5S@\xa4\x19\xefV\xacUS@Mw\x0bO\x16\xb5S@\xe5\xadP\x103\x08T@\xd7\x97\xbd\xbc\x8boS@ \x01Y\xec2\xa0S@K+,\tD\xadS@11\x94d\xcf\x15T@\x11$\xfey.\xc0S@Zm\x91\xcd\r\x92S@\xfaR\xec\x9a[\x8eS@\xb2e\x0bo\x88\xffS@E1\xa8\x8fo\xf0S@\xf5\xd4\xf9\xad[cS@#\x19-7\x97\x05T@m\xedM)\x8b\xb4S@\xcbP\xa4\x0b\x03\x06T@\x8d\x9a\xaf\xbd\xba\x15T@\x01\xc4\xec\xe5g]S@J=LD\x85\xc9S@\xc3R\xc3\xd5\x0e\x9aS@ve\xb7@$\x03T@b\x0f)\xfa5\x04T@)\xfa\x1b\xceB\xc2S@\xfd\xa4\xe6\x07\x83lS@m~\r\x0fk\x04T@\x9c\x04#\xde\xee\x02T@8u\xd2\x8e\x7f\x9fS@\xd7{\xb0R|dS@\x15\x99\xfb\x80 \x04T@9\xa6nW\xa3bS@\t\xef\xe8\x94`\xfaS@&B\xc5\xc01nS@\x95\x8f\xed\xd4\xcf\rT@\x19Q\xe1\xea\x8b\rT@\xf1\xaf\xda\xad\xf4eS@\xcd\xbd\xfc\xca\xe9\x1aT@\xf9&\xc8\xe4a\xf3S@\x7fh\xa0\'\xd1\xe1S@O*d\x16\xe7\xe1S@az\xd2Y\x7f\xa8S@\xdeX\x14T\x1a\x92S@\xc9XR\xa9\x07\xd0S@\xe1F\xd3\xfe)fS@o\xe5\x83\xfd_\rT@8\xeb\x98\xa3l\xb3S@r\xcd\x89)\x08xS@z\x0f\x1b\x0b\xf5lS@\xe0\xdbBUllS@\x87\xe6F\xcc\xf5\xc8S@\xa1\xac\x97\xbev\x16T@+\xe0\xfa:R\xb9S@\xdb\xaa\rJ3\'T@_\xe7\xa1\xdf\xd7\xfbS@\x7f\x8cU\x9f\xb5\xa8S@\n\xdf\xb7L\xce\x1cT@y\xbcy\x05@dS@\xaflj\xf0\x87dS@\xf1\xd7\xe6\xf3\xbc\nT@\xb8\xda\xd6\xdc\xce\x18T@\xdc\x9dn\xaaz\xdaS@\x12N\xb5A\xabbS@+\x93G\xc3\xbd\x16T@\x1a\xd2\x1a\x85\x8aeS@\x19\x0fe\xa0\r\xf7S@\xecA\xc1o=bS@\xcf\x0c\xb13R\x97S@ \xf5\x9f\x07j\xa2S@\xd9?)\x84\xe3\xc6S@6\xdf\x0eJ\x1c\xf3S@\xf0\x9a\x0c\xdc\xe6\xd1S@J\xcbSX\x17aS@\xfc8\x03\xf3\xc8\x90S@pm\x04q\x03\x8cS@\xcb\x83\xbc|\xd4^S@\x03\x03\xc4M\x94\xf8S@\x86\xd9k<1dS@f\xf2\x86\xd8\xc7\x0bT@y\xb9-\x95\x13\xe8S@iW\xf1\x8bX\x11T@\xe1\nw\xf55\xf5S@\xa6\xd3d[\xd3\x07T@2\xf7\xdd\xb1\x8ddS@\x11\x9e\xa2\x9c\x10eS@\xbb\xb5\xf6\x14\xfd\xc9S@#;\x08w\xf8\x0bT@%\x9fu\xcb5\xa4S@<\xb9Wf\xbe\xd9S@r?v\x86\xaf\xfeS@\xa4\xfc\xa1\xf9!$T@*\xa2\x1bS\xd7\x07T@O\xdc\xe1*\x02\xcaS@\xb4\xd3\xcdy\xe7\xa2S@\x89y\xd7W\xca{S@\xa8\x90\xcd\xae\x8c\xcfS@\xa3@\xaf:\x1e\x1eT@\xcb\xae\xf7\x95C\xe4S@\xf0\xa5\xe4\xa5\xdb\xfbS@(d\xd3\x15\x8c\xf3S@:\xb2-U`bS@\xbb^\xe5h\xc8/T@\xc3,\xb3t\x14\x11T@\xdb\x16\xe6\xed\x12\x06T@u\xd1\xabJ\x95\xacS@\x9ecsp\x06\xb8S@\xb24\x97\x99\xd9\xebS@\xa2I\x98~\xb5\xebS@R\xda\x13\xdfm\nT@\xd3M\xb1\xb4\x1e\x9fS@8\x98{\xae\xac\xb2S@n\xd9\xeax\xa6\xfcS@\x89#I^\xa7\x1cT@8\xad\x90*8\xf8S@2\xa3\xeb\xf9^"T@V\xe0\xfe\xc9Z\x17T@~\xa66\xbee\x06T@\xd2\xfa\xd5\xa7U\xadS@\xbc\xfa\xc2n\x103T@\x0f\t\xebdf\xe6S@\xc5\xbb1*^\x80S@\x9b\x9c\xa4\xe9\xce\xf8S@\x99[\x1c^\n#T@\xa7\x98K\xc3=aS@\xd8\xa7i*N\xb1S@\xa0\xf34\xc4\xd9cS@\xa3C\x8a\n\xfb\xb1S@\xb9\xfd\xf3jhfS@\x11V\x92W\xc9\xb2S@\xd5\xb2$UtdS@\x1bnAQ\xcd T@t\xb6\xb4i\x94\xddS@\x86\xe5\xd9x\x88vS@\xb9\xb20\xc2\xeecS@C\xf4+\xe9?\xffS@\x8f\xad\xa9:0\xb2S@?R\xa5\xcf)"T@\xf4X\xeb{\xe9\x13T@\xcdt\xf1<h\x1aT@\xbf\xf4\xe6\xbb\x14`S@\x142D\x9f\x1f\x19T@\xc0;\xdf>ryS@1SM\x04\x0e\xc0S@v\xf9d\x0e\x9a\xa1S@\xb7\xcbmtx\\S@\xb5\xa2\x96\x1aq\x1eT@[*\x9a\x9et\x18T@\x82Jx\x88\xfe\x8dS@\xd8\x85\xa3\x19\xd3{S@\x19\x15_\xff\x0c\xd0S@\x9f{%|""T@$\x9aL\x0c\xa4\x99S@V\x80\xdf\xac6\xfdS@\xea\x0c\x86U\x08`S@)\xe9\xe5\xe99fS@+z\xc1\xa3\x9c\xedS@y9\x8f\xb0M\xf1S@\xa8\xe0\xe7e1\xe4S@7\x93\xec\xc9j\tT@\xec{#up%T@\x8e1\xe8\xd8\xa4fS@L7\xfd\xa3]\x08T@\x96\xa0\xaf7&\xf6S@\xeaS\xa8\x86p"T@\xf6\xadMP`5T@w\x82O+\xa8\x18T@3\x14bB\x1b\x18T@RZ\xe0O\x8d&T@,e\xeb\xf8\x02|S@v\x16\x1eiB%T@\xb9\xb1\xf9\x08\xd8\xeeS@eqc\xb3\x87\x83S@\xfaD]\nB"T@\x9b\xec\xa6\xbf`gS@DD\x0b\xdf\x9e\x0bT@*[\x92\x91\x12\xfeS@\xf0?\xc7z\xb7\x91S@H-\xd80C\x00T@26\xde\x0c\xb4\xd1S@\x9ci\xea[o\x1eT@\xf6\x1c\xf8\x96\xc9\x99S@\x97\n\xedw(\'T@\xfb\xe3\xbb#\x97\xf9S@o^\xff\xa5\x1d\xd1S@\x8ba\x9d.\x05qS@(\xebC-\xddjS@2W\x90\x01\xf6\x1eT@\xbc3\x98\xc0\xc7\x04T@qJ\xee\xd3\x82\xf5S@\xd4\xba5\xbd&\xecS@f;\xb6\xe9\xa6`S@\xf7S\xe5E\x02\xa4S@\x89\xd2\x03\xdad}S@\x94W\x81\xd0voS@.u\n\xfa\xbf\x16T@\xa4\xfb\xdbE\xaa\xd7S@\xb9\xc9-t\xe2\xb1S@\xfbxOE>\xf9S@\xff\x81\x98\x1fI\xdeS@\xb5\xd2w\xaa\xe8\xd7S@\xdf\x1fR\xc2\xb7\xefS@\n\x08\xaa\xaaF^S@\xd2\xf5\x9b\xe5,\xd7S@;y\x9e?2\xb0S@\x88\x03\xa5?\x1dkS@\x05\x085\xf43\xe0S@\xa7\xdb\xbdw\x87QS@\xd7\xf4e\x96\xef\x98S@\xf4\x0e4\x03\xd5\xb1S@:\xc6\xba\xc3\x19\x08T@Q\xcd\xf8\xdb\xad\xfeS@E\x97+n\x00\x05T@\xbe4/\x1f\x94\xc2S@\xe0A5\x95"\xf1S@\xe7^\x86\x8f\x88\xefS@8\x95\x99E\xbb]S@\xecb\x84\x88\x97]S@>\xf24p\xf2\x19T@(\x98\xbb\x88XyS@\xcf!\xb6\xbb<aS@\xc9\x0cp\xadUsS@V?jp\x03\xb7S@\xc3z\xb9\x8f\xe2\xa3S@\xa4\x08\xaf\x850\xaeS@v=.T\x8a\\S@<\xe1\x8c\xa1\xa8#T@v\xab\xcc\x85\xd9\x1dT@:W\xbc\xaf\x1b\xddS@\x03\xcb\xe2\x0b\x8e\x96S@\x8e!g\xd7G\xffS@\x9d\x81H\x00\x82\x1fT@\x85H\xc8\x84\xff\xa8S@\x8d\xe0\x7fL\x18SS@\xaa\x08\xd1\x99\x11\x12T@\xca\xfck\x1b\x83\x15T@\x14\x04%\\6(T@\xa6*\xdci\x1a\x9fS@\xd5Mu\x9f\xcb\x04T@\xd7\x81\x8c_\xf6\x04T@\xa3\x83\x99\xa7*NS@\xa2\xc2\xb0q\xde\xf9S@\xbcm\xe3\xb74\x1aT@\xec\x05u\x1a\xf1\xd6S@\xe6\xf3Rpn\x1dT@\x0ccb]G\xb2S@\xe4\xc8\xb4\xbf\x12\xb0S@\xcfd?v\xde\xefS@$]\xa2\xfb\xdc\'T@xs\xabZ*\xd6S@c\x84\x16Xc\x0eT@\x97\x03A\x03E\x90S@\x05x/\xae&\xafS@\xc8\x915\'x\x03T@\xda\x13U\x87/\x04T@\x90J\x9c-\xa7rS@\x17uf\xee\xb4\x9fS@\x86\xcd]\xa8SbS@\xa7\xa0\xfe\x93GeS@#\xbb\x83\xaf\xd9]S@\x878\'\xebB]S@?\xe5\xe8\x9c\x17\x81S@a\xf4\xd1\xb0k\xc9S@\xe9\xb8I\xf7\x13|S@\xf26$\xabJaS@@\xe2\xac\x01\xf2\x1dT@\xe6r\x969\xf2\xd5S@\x9eS\x97\xed\x96pS@\x16>Vm\xb2\'T@\x17\xfa\xcc\xac\x1eZS@\xcf6\x86\x1d\xef\x1fT@ !0\x08\\\x03T@\xc6\xe7\xdf\xf1\xc2\xf5S@\xbdr=\xa8\x03\x16T@W\xc6\x0e\xe9\x95\x99S@\xa0\xcc\xc0G\x0b\xf0S@\xcdk{\xf5\xa0\xf2S@Si\xb6A\xcf\x02T@u-t\x07[\xc7S@|\x92i\x16\x97\x13T@\x1eum\x1bJ\xc8S@\xb6\x88\xc6](\nT@\x83\xbc\x1d\x8b\x8a\x1fT@\xe20\xd0\xae\x91dS@PN"\xdc\r^S@\x129\xbfZ{\x88S@\x18\x1a\xe3F\xbe\xf2S@F\xd9\xd9\xd3\xee\xc0S@\xfe\x90\x12l\xb5\xf1S@\x90\x96\xf8\xfa\xbeyS@}\xb09\r*\xc8S@\xae\xaf\xa5\xf1\xb0fS@P\xcee-\x81\xfaS@\x84\xa9\x81\x1fegS@a.7\xa4e\x04T@\xca\xcf:s\xf1\x00T@\xe3\x82\x96\x0e\xe7\x1fT@\x9c\xd9\x8b\xa2\x8c\x07T@\t\xad>\t7\xc8S@\x979\x8e\xa96\xeeS@\xf6\xb3\x1c\x05`^S@W\x05r\xff\x83^S@+HW\xcd\xf1|S@\x00\x05\x0f\\B)T@k.\xf2\xf3\xc9\xfcS@\xf0_\xd5\xad\xa1\xbfS@\xa3G\xc3\xd3\x7f\'T@\xafi|\x14\xb4\xceS@IB\xf9nU\xfdS@\xa28\xe2A\xc6\x1aT@k\'\xc7P\x18\x87S@\xa2W\x8cP\x91\x8cS@\x02\xc6\x01Ue\x00T@ \xf5VR\xa8\x02T@\x08.\x05\x81N\x9fS@\x01\x8e\r\x0f\xc0_S@h\x15\x1a\xb7\xfd\xf1S@\xcd5|\xa4n&T@Cc\x11U\xcc\x0bT@\xfd\xa3\xb7;<nS@\'\x18#\x0e\x81^S@\xb0\xb8N\xe6H\x1cT@\x1eFyw~\x90S@\x14e\xba\x92\xb4uS@H\xea9"/\xf1S@\x81\xf7\xf5\x80\xf9\xaaS@R\xb7\xa5\xe2F\x03T@\x9e\xd6f\xaaa\xf1S@9@\xb0\xdcG\xb6S@\xe4\xfa\xc8\xed\x05cS@@Mkk\xfd\x0fT@\x0ePF_\xc0\xefS@\xfd/\x18b\xb8\\S@\x01\x9f\xdcK\xd3\xaeS@?R\xdctk\x0eT@}\xf2B\x99OyS@\x9a\x13\xf0-\xf9-T@\xce\xbc\xce\xad&\x11T@\x15\x0e\x8f\xc4\xcb\x0bT@\x0b\xae1\xba\xae\x0eT@\xd3\x8fX\x9a\xea\xedS@\xf1\x84\x04\xa1WVS@\xc08;\x84J\x16T@\xdc\xf5\xed``\x86S@\xe3\x83\xcb\xadH\x14T@V\x051\xa4[YS@\xf8tEi\x8f\x93S@\xde\xe01C\xf9\xcaS@\x9b\xc5\xe3q\xac\x12T@z\xff QQ{S@sM4K\xd0\x18T@\x91\xfb$\xc1C\xfeS@\xc5\xea\xbd\xec\x04dS@P(e\x0b\tkS@\xfb\xe3\xa0\xa7\xc2\x9fS@\x98\xd4\x8f\xdc\x11\x97S@/\xd5\x8e\xca\xd9kS@\x12\x83\xa2*\xe3\x16T@KyB\xdc4\x04T@G(\xf9yC\xc9S@\x0e\xbf\xe1\xc6K6T@\xffq\x93\xe2Z\xc3S@;S\x9f \x86)T@\x15PV\x10\'\xc7S@\xd8<\xb8@\x134T@\x0bE\xdb\'\xd8\x15T@ K\x1c\xca\xcf\xfaS@\xa1d\x8d\xb3\xab\xf3S@\xde\xda}$ayS@\xa0\r\x01\xf7xcS@\xc8a\xa0\x9b\t[S@\x070O\xcf\x06\xb3S@8\x12\xaa\xba\xd4cS@\xdf\x82f\xfd\x84\x1dT@\x91O\xac\x07\xf1\xffS@\x7fw1\xb2\x8d\xadS@\xf9\'\xbb\xc9B\xc8S@\xf2hH\x1df\\S@\xf0\xd8\xf4\xa3\xf6\xd5S@\x19~|sl\xb3S@\x11Wt\x83\xfc\nT@fI\xdc\xe3\xb9\x07T@Ey\x03\xbbr\x97S@S\x11\x01C\xdd\xb1S@~\x00\x98Z\xa1\x12T@\xa1\xb9\xb2\x07\xe4\xc9S@\xc1/\xa9[\xbc\xffS@\x902\xbak\xa8\xfcS@\x10\x1a\x04\x8ei!T@\xd0\x9fwr\xc2\xefS@\xe4\xebI\xb2\x15\x1eT@\x87\x19\x9duc\xdaS@b\xe4$ \xad\x8eS@+ \x15n\xa7\xc6S@XA\x99F"\x1dT@\xf6E\x93vxVS@&\xa5\xad\t&\xe1S@c\x8fb\x10\x85\xb1S@\x9f\xdc\xe3\xe0\x87\xf3S@X\n\xd1]\x14wS@+\xa3c\xba\xb0]S@\'\xd2\xb7\xe9t\xaeS@\xf3\xf5\x03[W\xedS@&\xb5.\xa2\x07\xf3S@\xa1w\x01\xc7\x1f\x0eT@f<\x9a\xa4\x9b\xf7S@2-+Z\xc1\x01T@?@\xe6\xeb\xfd\xf4S@\xdbr]\xeb\x18\x03T@?\xc7\xf5\xe5 \xe0S@<\x92H_e^S@\x0c-\x9e\xe9\xc6_S@6\xe8N\xa9\x90\xb6S@do\xc7\x8f\x91\xc2S@\x9dA\xd1\xd9L\x1fT@\t\xdaO\xe8LZS@\x9c\xfb\x8f\xaa\xe4\xc0S@\xb6M>9\x8d\xb5S@\x99\xc3K6\xaa*T@\x0cM\xbc\x15e\xf1S@\xc2\xe7\x04\x8b\xb3\x10T@y9VY\x9a\xb7S@\xc2\xb2^\xa26\x04T@U/\x14M\x99\xc1S@h=\x8a>\xae&T@oiK\xe9\xc4\xedS@\x10\xf6k\xa6F5T@\xc7\xf9\xed\xab\x83\xb8S@T\xffs,VeS@\x84\x967\x83\xbe\xffS@\xad|V\xc6t\x98S@(#\xdc\xdc\tYS@\xf0\xcal\xb0`\xc2S@\xe2\xdbzr\xf5\xb9S@\xf4hD>\xf7\xb8S@{K\x83\x85\xaf\x01T@R\xee\x8fI\xd8\x0fT@\xca\xe8\xfa\x88\x8d5T@\xfd\x94\xb15\xcd\xb9S@\x98\x033\x8b\x083T@\xd5\x87\xbb\xbe\xa3\x7fS@\xa2]\xad\xb4#\xc5S@\xf8\xda\xef\x81n\\S@\xa2\xefz\x11\xaa\xc5S@\xaf\xa7\xb2\xc5\x1a]S@\x1b\x7fX\x08X\xc2S@pI\xbc\x19\x06\xc3S@\xbd\xea\xf1\xc5<\x97S@\xe4\x9ck\x146\xb4S@@-\xe8\xea{\xc1S@\xa9\xc9k\xbd@\xb4S@\x81\t\xbc9\x0c\xe2S@\x02\xfd\xccP\xb1\xf5S@\x8619\x1b\xdc\xc6S@\xb7\xb9\xaa%6\xc6S@\xd3\xb4\xa3\xa1\xea*T@\x90\x92!dj\xb1S@\xd8\x9a0\xc3?\xc6S@\xea\x9ej\x9d6\xc6S@R\xc3+\x0e\xde\xf1S@\r\xae\x9fMW\xc5S@\xd4\xef{w\x9a\xc8S@\xaa\xe6\xc5)\x16\xc6S@\x12g\xf4\xd2\xdb\xbbS@\x12w\xb6h\xbd$T@\xaa[\xa1\xd6\xb5\xc9S@\x85\x87\x82Y;\xc9S@-x2y\xbd\x00T@}V{\xa9<\xc3S@\x8a+^\xad\xd0\xfaS@\t\xd1\xb7\xb0\x0b\xbbS@\x16\x0e?.\x85\xc5S@\x0e=\xfeD\xde)T@\xbakX\x1bk%T@0-&\xe2\xe6\xc9S@\xd9_\xb3\xe5H\xc6S@l\xbd\xe1\xd4Z5T@\x99v\xaa\xde#\xb9S@\xac\xbb\x83N\xd6\xc9S@e5`.\xe3$T@V\x92\xccq\x97\xb5S@\x1cq6\xf0\xa6\xceS@\xf1\xf8\'\xd5\xc8\xcaS@\x03\t\xc7v\xc5\xc9S@\x00\xa4\xb0\xc1x$T@\xa1\xfb\x82\xed\xca\xc6S@\x17\x7f\x8a\xc8#\xcfS@\xce\xbaSR\xc6YS@A=\xb6\xb2\xd7\xc8S@\xa8e3\x8a\x81\x9fS@\xb8\x03\xaa\xb9\x7f\xcfS@\xa3\nb\xfb5\xceS@\xc3\x8e\xd9\x17}\xccS@*\x92\xee\xd8\x10gS@\xd7\xe2y\xa9\x18\xb6S@\xb5\x10\x17\'\xdf\xcdS@\xc3\xe6#B\xbdaS@{\xb2\xd6G\xe2\xcfS@\xd2*\\\xbcH\xcbS@\xef\xfed\'<\xb5S@u"\xea\xdcq\xc7S@\x91\xd6t\xb5\x02\xc6S@(p\xbc\x84E#T@\x90\x0f\x8f%\xc0\xb2S@B]\xc5l\xef\xcfS@\'\x0cO\xefCZS@pSH`\xad+T@\xb7K\x02\xae\x05\xffS@A\xd8\x06\xf2\xc1\x1eT@\xbb\xe5\xa5\x94\x86\xbeS@\xab\xd84y1$T@K|\x8a\xb5\xf1\x12T@b\x88\x88k,\xb4S@I\xe3\x8d\xa4\x92\xc6S@X\x88\x94\xa4\x82XS@\x88\xaaq\xb7\xee\xb4S@\xf7\xc3T\xad\x94\xb8S@\t\xcb\xa0\x9c\xd3#T@\x10~\xae\x01\x8f\xb5S@6dW-\xd1\xb3S@\xa1\xfe\xa3584T@\xd0\x89\xca"\x97\xb4S@$FG\xd5\x91\xcaS@\xa0\xeeo\xeb\xea\xc9S@\xae\xac\xfd\xa6\x18$T@d\xb0\xe2\'z5T@\xc2;\x0ct1\xbbS@[[\xd2"D)T@\x8at\xf8\xbf\xa5\xc8S@\x80\xbb\xd2{\x80\x1fT@\x0b\xe1\xcb\x1c~\xa1S@\x18\xf4\x93\xf9f\xa5S@I\xc9\x07\xc1\xf3\xcaS@\x8da\x85\xfd\xcc\xc9S@\xe7\xe6\xa3Z\xfa\xc8S@\xa0@\x9f2\xb1\xc7S@\x1a\x86-\xdf\x13\xb1S@\xe7\xc1n\'8\xedS@y\x94|\x08\x1c\xcaS@[\xe0CY\x12\xc8S@\xe3\x92=\x97\xd7\xcbS@\x10&\xb0\x03t\xb4S@\x92\xa5\x9f\xcfQ\x86S@\x037&6\x05\x06T@\xe5\x01\x04\xa0\x11 T@Z\xcd\xc1\x8f\xfc\xb1S@9\xfcJ\xe8\x97\xb2S@H\x1f\xaaON\xb1S@+H\xa2\xa6\x14\xb2S@`\n\xefN\xec\x19T@\xe7\xbesa6)T@\xf4\xc5:\xd2\x97\xb3S@\xba0,7\xf4\'T@\xaf\xd9\xca\x1c\xf0\xd1S@\xc9k\x89\x1c\x81\xb4S@\xc6\x96p\xeb\x9b\rT@\xde\x1b\x8f\xeaO\x8eS@9\x05K\x07|2T@\xd6\xee{\xb9\xe4\tT@\xa4\xaeV\xbe_\xd2S@\t]\xff\xccI\x1aT@\n\x9d\xebT\xe3\x87S@\xb6st\xe8e\xb2S@\x8b\xf8(\xce\xe4\xb0S@\xb3>\xa8\xfc.\xc4S@\x9f\xb9\x82\xc5Q\xb1S@,\x97\x1b\t\xcc\x19T@ M\xe3Dx\x1aT@j5\x0f\x94\xf7\xd2S@\xee\xc4\xcfHU\x1fT@\xbc\xa1\x1d\xc1\xfa\xb1S@\xe3f2\xe0$\xb2S@\x80R\x13\xc0\x0c\xa3S@\x06\xebo`xxS@#i\xf2(\x14$T@\xf1$\r\x8a\xb9\'T@\'\x02\x88\xfc\xea\xd8S@\xcc\x96,m\xc9\xe9S@l\'\xe3jD\xc5S@\x92\x97\x051<\xbdS@\x9c\xb9\x8bqs\xb1S@(\x02\xf2\xc3\xa7&T@{8\x96-\xfd&T@R\xd0N\xe6E\xb2S@\x95O\xfc+\x86\xb3S@C\x99\x87\x05\x122T@\xfbe\xde\x832\xdaS@\xbc;\xb1Ui\xc5S@\xf1\xd3\xe4\xb7-\xc5S@\xde\x92Jm\x8d\xb0S@\xeca\x06\xf0\xdd\xb0S@\xbe+0\xe2\xca\x19T@\xd9*\xf7#\xa4\x87S@\x0e\xa7\x7f8\xf9\x10T@?\xf1\x99y\xca\xbdS@\x92p\xaar\xee\xccS@\xc8IJ\n\x95\xddS@JC\xb2#\xb9\xb0S@\xd6tQ,\x14\xc6S@U\xcf\xe6\xdcS\xf7S@ue\xc1\x8d\x01\xc8S@\xf8 <{\xa4\xaeS@k\x9a.\xb9e\xb0S@H6\xea{\x83\xc6S@ \xd5h\xd58\xaeS@Qt\xfcfk\xf3S@\x0f1\'5w\x1eT@\x19\x94H\xb0&\xadS@\xe6o\xce"\x18&T@X|U\xbf>\xafS@Z;\xf6\xdb\x02\xc8S@\xd7(\xd2n\xfd\xddS@\x8cw\x0e\x8e\xb7\xb2S@\xf3\x0c\xba\xc2{\xc8S@"@\xc0\x1b\xbe\xc6S@P\xefb$\xf6\xfbS@\xd8\x02`\t\xb7\xaeS@h\xa6\xef\x9by\xf3S@\xf63\xce\xad\xd6\xb0S@C\xde\tH\xc0\xcbS@\xe4\xc5\xa6\xe7\xdf\xb0S@\x17\xd0)u\xbe\xb2S@\xce`\xa7\xe2\x03#T@x\x1f\x19\x91 \xc8S@\xef\xfe\x87\xdc\x90\xb0S@\x06\xabb!\xeb\xb1S@\xe5\xdd\xfar\x14\xb2S@X\xbe\x8e1\x7f\x18T@)\xb0H\xdf:#T@\xf9\x8b%u\x08&T@\xfb\xfdr=\xf4\xadS@\x1fc\x06\x98\x8f\xaeS@\xb1y\x9fL\xc4\xafS@_\xaf*\x9f\xcc\xc8S@\xc7\xf7\xf1\x9c1"T@\xf9\xdd7\x90)1T@\x90\xfc\x8a\r\xbe\xb0S@V\xff\x1f\xa1\xe2\xb2S@\xda\xb4\x04\xb5\xa9\xbfS@\x88Y\x98:\xd5\xadS@\xb7T&\x02\xdd\xb1S@d\xc4G\xf2O\xafS@\t\xfe.\xbbDlS@\xf4\xd1\xd5tt"T@\x9d8\xad\xe7\xdf\xb1S@\xe3it\xcdY\xd6S@k\xdd\xe2\xe3[\xcaS@?9\xe7$:\xacS@ba\xb6p&\xaeS@\x15\xf7\xad\xe6\x9c"T@\xc1\x0b\x9bZ\xcf\xdcS@\xda%\xd8\xf1x1T@\xc3\xc2(\xcf\x89\xddS@\x18\xc0\xe4\xd7\xa50T@ \x98\xef\xfe=1T@e&\x04\xcb\x15\xc1S@\x9eT\xdcm\\"T@\xc4qa\xa5\xb1eS@\x96\xc9\xeap\xb3\xc1S@\xca1\x13j\x84\xc1S@\xe9J\xf8\xc8A\xf8S@\xc0\xe8\x93\xe2\xcb\x1dT@\x8a^Z \x93"T@\x06\x12k\r\xb0"T@\x1an8\x11\x8b\xc9S@\xd7\xe5X4\xb4\xddS@\'&q\xdd\x13\xadS@\x18\xfb\x01\xa6\x10\xcbS@r\x98\xe9\x87:\xb2S@\x81\xfd\x01h\xfc\xe0S@*\xf6\x81\xc3\xd3\xdcS@\xfe%\xe1\xa2\xf6/T@\x0e\xb2`3\x8f0T@SD0\xaf>\xabS@\t\xb8\x1b\xe6x\xd5S@\x89\xfb\xc7w\x85\xabS@\xa4\x83\xd8o\xf6\xabS@`\xb1q6\n"T@\x01I\xa7\xd8\xfe\xb1S@)\x8f\x94\xdc\x95/T@\x08\x8e\x92\x9fn\xcbS@\x00\x8a<\xa7j\xabS@\xf1\x0ch\xa4\xf3\x1cT@\x07\xa8\x93Y\xdb\xabS@%\xf8\xc9\x0e{\xfaS@6\xda\xd7:\xf6\xd5S@\xe8\xbc\x1a\xb1\xd9\xedS@\xa7\x13\xc8\x88\x96\xacS@XP\x83\xc7-\x1dT@"xz:\xbb!T@\xf2D\x98f6\'T@c\xbc|\xab\xf5\xadS@b\xebb\x01\xaf\xdeS@@\xf5n\x17I\xaaS@M\xfbj-W\xcdS@\xc5\xfa\xe2\xb2\xa7\xaaS@A\x1b\xd2X\x8d\xe0S@\x97\x1b\x996\\\xdeS@^\xf9\x93:0\xacS@\x06"[,\xc7dS@\xecHh\xba\xed\x1cT@\xab\xc4\xae\x08\x86\xadS@\xa4\xd6\xf1\xc6\xdd/T@6\xb5\x80n\x1d\xabS@+\x10\xa5c\x9b\xabS@g\xfe\xd2\xf5?\xd2S@\x17\x8c\xb3\xf1\x83\x16T@\x1d\x91i|\xe4\xd7S@\xcdKxv\x89\xe2S@\x9a\xd0\x9d\xf4\x97\x89S@\xd4\x96\x90\\\x02$T@\x87(u\x06\xdc\xd7S@\xfd\x9b\xea\xdd\xd2\xb8S@\x99C\xf0\xdb\xf3\xaaS@\x85[\x00\xb6\x07kS@\xb9\x1f\xcc0:\xe1S@*\x04\xa4`\xe6\xd7S@\x95\xb7\x80\x15\xa8.T@\x99\tAG\'/T@#\x8cMW\xa2\xeeS@\x1b>\xdenL\xdeS@\xc5\xe4Wr"\xd8S@\x12\x93\xb3i"\xe3S@}\x8b\x96\t\x84\xa9S@\xb3d. \xd8\xa9S@sv\x83L\xcc\xd7S@{@\x831b\xe2S@\x0e\x15`\x8d\xe1\xa9S@\x97\x9a\x99k\xcd\x16T@"/1\xdbWsS@\xfb\xa4=s\xad\xd8S@\x97\xd9\xb6\x8cv\xd8S@N]\x9c\xea:\x00T@\x9b\x8d\xb9\xbb\xee\xa8S@\x86\x17\x8en\xb9\xacS@\x7f\x03\xf3bR\xd8S@\x97\x81o\xfa1\xefS@\x90\xd6}B6&T@\x9b;\xc8o\xae\xa9S@\xa9\x99\x80\rO\xabS@\x01\xf8\x1f\xe2I!T@\xb5\xacO\x0cX#T@\x89\xa1+\xec\xa4ZS@\x89\x89\x83#\x7f\xa8S@ \x88\xf8\x1e\x8e\xe2S@\x1b\x9b\xa1R/\xe4S@]D\x94\xe2\x8c\xe3S@\xa4B!\x04\xd5\xc1S@\xaa\r\xf2L`\x1eT@\x880\xc6=4!T@\xc1w\x91\xc1( T@\n\xf2e!,\xa9S@8\xc7l\t\x12\xe4S@6\xe5\x07+\xb4\xd8S@6>\x0b\x1c\x1a\xe4S@vM\xc6\x9d\xc6\xb2S@~\x892\x1d\xdckS@\x93\xd5\xd3m\xd8\xc3S@\xd5<;\xd3\xd6\xd2S@\x88O\xe0\x83B#T@\xbd\x7fUK\x96\xe4S@\xcc\xd5>\x18L#T@\x9f\xe4\xe6\xbc\xa1\xe0S@D\xda\x0e\xfdW\xa9S@4C|\xff\xb0\xacS@\x90\xab\xb2\xb7\xae\x18T@\xf3Z^]\xbf\x1dT@_\xde|\x1f\xb3\xa9S@\x80;\xe7V\x04\x99S@7\'L\x04\xcb\x1dT@\x9bP\xe4\x883\xe5S@\x1eFKEV!T@,\x08\x13`l\x1fT@\xe9\xfbHa\xdf\x1fT@\x99\x8fxf\n T@\xde\x8e\xd3\x87\xb9\xd4S@6\xc6\x11\x08\xd9\x9bS@pZC\xc5\x96\xefS@<&\xe0P\x15\xe4S@B\xe35\xfc\xb2\xa5S@\xbd\x82\x8c\x90\xc3\xd9S@\x98\x81\xf0\x06\xd1\x01T@\x18\x8cPY\xbc T@\xeb\xfc\xec\'\x10\x16T@\xd7\xf8F\x82\x82\xaaS@\xa2\x06\x97\xb2\xec\x02T@m\xbd\xa7h \xdaS@\xf5\x9e\x9b\xa7\xa1\x1dT@\x9b\xa2\xd0\xeb\x0f.T@O\xdf\xc5\xa3\xa3`S@*\xbfP\xf3^\xe4S@\xe8N\x89\xa1i\xaaS@/&\xf2H\xda\xa2S@\xa4\xd6\x8b\'\xa6\xe2S@~\xb6\xe7Fq\xa4S@AGG\xef\xb4-T@\x15\x14\\\x93+\xe2S@\x80\xe6\xb7/ImS@>D \xd2o\xdaS@\xa9*\xd5\xb7NpS@\x08\xb6\xd2\xd4\x05\xadS@\xd6`\x82n\xbd\xe1S@H\xefw\xb7\xa1\x97S@\xaa\x8c\xae\xf2\xfb\xe5S@.&X\xe4[\xe6S@\xd5\xfa\x9e\xe3\x8e\xe2S@\xa3pG3\xa1\xa5S@\x1c\xdd\xa5\xb7\xf1\xd1S@i\xe2\x07\xf3X`S@\x17P\xe6(\xaf\xe6S@\xb6tN\xc8\xe9\xe3S@\x85\xc9\x90&\x8f\xf1S@7Q\x0e y\x97S@\xb7\xc1Sz?\xa5S@\xee|\xd9\xdd\xa9\xadS@\xf1\xfa!M:\xe2S@\xc7"\x92\xbd\x05\xe2S@<\xc7\x929\t\xdbS@\x9a\xbf%\xf06*T@V\x96\xfd\x18\x95\xadS@\xc8\x0f\xc0\xd7\xb7\x1fT@Z\xe2\xae\x91j]S@\x05\xa7\x9b\x13k\xe8S@\x13\x12\x7f\xeb\xfe\x1fT@\xccE\xf8\xda\xbb\x1eT@4<\xa0\xcf\xbe+T@\xb3\\\n\x81:\xcbS@\xd6\xc4 T\x00\x98S@0\x01\xf4\x9c\x82\xe3S@\xedy\xa0\xa4^\x1eT@f\xc4GR\xc4\x1fT@n\xe4\x15\t\xd2\xe8S@\x8a\xff\xc8\x10X\xe5S@\xc7\xf7*\xef%\x13T@\x01l\x96\ri\x1eT@Q\x00X\x9f{\\S@\xd3c\x04\n%\xe9S@\xda\xd7\x0b\xcf\xcb\xaaS@\xe6\xba98\x8a\xe5S@Tj1\x0cx\xa2S@W\x89!\xb4\xeb\xe3S@\xde\xb9\x99mO^S@\'\x95\xf8\xdf\xd4\x07T@\x8d\xe9\xfd\xd9\xa1\xe5S@\xec\x0f\x03y\xd6pS@\x0e\x8c\x80\x10\x00fS@\x9d\xf6_)\x15\xeaS@\xd9\xf7\n\xc1Y\xe9S@u\xd0\xeaSt\nT@ryn\xe6\x86\\S@\xe1\x13\xd7 \x92\x1dT@t\x14,\xc3\xc4\x14T@\xe9\xfa\xe6\xe9\xf7\xe9S@B$\xe6C\x94\xe7S@e\xfd\x93\xbdzbS@I\xb0\xad\x97\x1c\xeaS@_\x19\xdc\n!dS@\xad\xcf\x1at\xd8\x00T@\xdf\x00\x9c\xcb6\xebS@\x18c\x86\xaco\xeaS@\xd2V\xa0\xb6\xb7\x9fS@\xca\xd8\xe1\x0bq\x06T@\xd6\xf1\x00\xaa\xb3*T@a\xf6TM\xda]S@\xb2\xa5T\xf3\xdd\\S@*\x12g&$\xa0S@\x907Gd\x15\x16T@q\x8boc*\nT@\x84.;\xe7\x8e\xe6S@\xb0\x80\x91\x9c\xc3\x12T@\xcb\x14A\rt\x9aS@%\xf3\xdd,~*T@\xdc\xe9\x850\xd5\xa0S@\xa4\xca\xc2\xadD^S@.HIjF]S@c\xb9;\xc9\xe3\xe4S@B+\xe3}\x81\x9fS@c\xa4\xddQ\x92\xa1S@E\x88\x91^\x05\xe7S@\xdc\x85/\xb3bSS@yY\xb8\x9e\xef\xd8S@\xbb:?\xcfrgS@\x1a\xd4WK\t\xa2S@\xdf\xc0XF)\xddS@\xbfD\xf6\xb70\xe8S@<\xbfR\xd7\xa3\xa1S@R\xf5\xaf\x17t\xf5S@f\x08\x82\xd3\x06\xddS@\x1e\xfc\xff\xf87\xb1S@*\x112Md\x15T@ JFz\xdc T@\xd4\xf5h\xed\xaf\xe7S@\t\xef\x0b\xd7\x88\xe7S@\xe2v\xed\xd3_\xe5S@\xd2W\xfaig\x15T@\x00)W\x04[\xc5S@%\xa3\xa2\xd6T\x1aT@\xa8\xd5\xf7lh\xe7S@\xb3\x9c\xd5\xd3\xb0\xe6S@\x7f\xdb\xf1[N\xd8S@\t\xd3`\x10h\xddS@[\x0cJ\x8d\xd1\xa2S@\x00\xf1a\x89\xea\x15T@\xf4\xb0\xe5T\xd1\xe7S@FA\x07\x96\xb0\xe6S@O\xd3\xc8\x92\xd2\xa3S@\x83(\x1083\nT@\x06\xf2\x8e\xd6\x86\x9bS@p\x7f]\xba\xbdPS@^\x10Y\xeb\xc6\xa3S@\xa9\x96\xb6]W\x1bT@\xa0\x0e\xca\x9a\x01\xddS@\x13\x12\xac\xf4e)T@\x03^\x82o$\xe6S@\x18\x87,\xd7])T@\xc7\xf8\x08i\x82\xd9S@\xf5\xf7\xe5e$\xf9S@\x8a\x81\x04\xae\x87\xe6S@\x1d<\xe6\xef#ZS@jDH\xb9\xe9\x19T@\xe0\x0cp\x01\t\x9eS@?_\xb0H\xfc\xe4S@{\xf1\x02\x8e>ZS@Rp\x9fF{US@\xb5-\xa6\xc7{\x9fS@\xe3\x02+4\xa2\xa2S@\x9dy\xe8\xf0l~S@\x8f@\xb2\xf1\xae\x1aT@\xf2\xdb%w\x9c\xa2S@\xf1\xc4\xcd\xae\xba^S@\xb3e\xf0M?\x18T@\xb6\xe3\xc1\xe3\xffQS@%\x86e\xdd\xdf\xa2S@ \xf1\xb2I\xee(T@\x1f^\xeaz\x01\x07T@2*A\x01\x82\xe3S@\x07KM\xc8l\x9fS@.\x0bmP\xbd\x03T@pZ\xb3\xd2\x19fS@\xf5\xf9\x0e0\xd3\nT@3\xbe\x00C\xf6\x9cS@\xdb\x07\xda\x1b\x12\x19T@t\xdcV\xeeA\xa2S@\xa5D\x0c{\x14PS@\t\x83\x96\xbc\xda\xa6S@\xe2{\xc5\xac\xf4\xa6S@\x07\xcb\xdaY\x9b\x1dT@\xb7{\xb7o\xcc\x9dS@\x9d[*U}QS@i\x8e\xde\xdc<\x9fS@\r\x1a\x0c\xd9\x9a5T@\x13\xa4\xfaI-\x9fS@\xa8\xde*EuOS@\xa8$\xf5\xf8MjS@\xe2\xa7fQh`S@\xa1\xe5\xca\x90\x04RS@\x91\x06\x84v\xb6\xdcS@9x\x0e\t\x14\xdaS@\xa7\x98K\xc3=aS@\xdd\xad\xa3\xdb\xad\xebS@\xa9v\x88\xc7\xea\xf5S@\x01\xbejT\xe0`S@Ey\xf7\xb4\x9b\x05T@M.;\xd0\x0f`S@r$3\xa8g\xe9S@\t\x1dQq\xe7QS@\'\xfa\t\xb3\xb4jS@}5o\xd4\xda\x99S@@\x0c\xff\xac\xf9aS@\x02\x92.\nbaS@\xfc7\xdb\x18\x97\\S@)c\xec\x8b\x11\xc6S@\xe1\xbf\x06(\x8cbS@gV\x96\xbaW\xddS@\xc7y<\x9d\xe1\x9bS@+x\xc1\xb0\x8e\xe9S@\x16\xc6\xa9?\xe5\x01T@\xb8\xa7$\x02E_S@\x81\xd9\xc0\\E%T@\x81a/2k\x99S@\xff<\x8f+n\x9bS@:#\x10\x04{\xddS@\xa9\x92 \xd0\x04bS@~$\x1b\xb2\xfd\x9eS@b\xac\x01\x85n\xa1S@\xe6\xa3\xe6i\xe6\x9dS@?\xc1\xbc+w\xa0S@\xa3\xfd\xd6\xc4\xc3\tT@\xa3\xbd\r\x06\x8acS@\x7fO\xa8\xfdY\xe5S@7nQt%\x92S@\x83l\xf7\n \x9fS@O<\'3\x90\xf1S@\xe1O\xf5\xde\xc6bS@\xaf\xec\xebL\x9c\xffS@E\xc9\x07\x98\xa2\x99S@\xbc\xeeQ\xa3\xcebS@\x18\xc2\xe9\xe2\x8a&T@\xa7\x886\xc5,\x13T@\x87\x96\xe8\xd9MSS@^\x08U\xa8ZjS@\xef{\xb1^n\x13T@\xcbA\x8b\xc9h\xc9S@\xbb\xa9&\xb2T\xccS@"\xd8\xea\xa8\xcd\xcbS@M\x85\xf4f5\x19T@\\l)\xc8\x1a\x1bT@\x02\xef=n\r\x99S@on_\xfa\xf3sS@\xb5v\xdc\xe2l\xfaS@G\xb4\x82ni\xceS@\x1c\x1fs:x\xc6S@\xf1;\xdd\x04\r\xf5S@#\x8a\xbb\xc9\x00\x97S@3\xee\x9b\xb2N\x98S@|\x87-\xbe\xa2~S@@\xec\xafq\xc7\x9bS@\x10\xb7\xeb\xaap\x9eS@i7\x88\x9b0\xcaS@\xe3f\x06+\'\xfeS@\x1dL|\xb7\xa3\xc4S@\xdf5Y\xe7\xab|S@\xfa\x8c\x19\xae\x07\x9eS@\xa7wx\xfa\x03^S@h\x8a\xc1\x90=\x90S@\x8a\x8a3\x16\x88eS@\x14\xa1\xc3`j\xf1S@\xbf\x03p\xd9M\x14T@]\xf1\xf4\xf1\xd1\xedS@\x80\x97I\x1c\x1afS@\x01jY\xdc\xcf5T@9ZL?\xc7\x9aS@\xd9\xa4\x14$\x9a\xa4S@\xcc\\FW\xee\x95S@\x1b\x10\xf1lS\x9cS@H\x7f\xab\xa5\x88\x9cS@\xcb\x93\xb8/@\x18T@k\xef\xeaK|\xefS@&\xfe\xbb\x057\x97S@5\x1b\xe8\xc4h\xecS@\x8c\x00t\xd8?\x97S@\xcb\x02\xa4\xdan\x9cS@\x0b.9\xd4}\x9dS@\x9a\x08\xd3\xdbf\x9aS@\xbf\xf9.\xc5\xd2\x9cS@3\xfd5M\xfa\x9cS@P\xa4^\xb3G\x17T@\xa3_u\xa07\x18T@\x17\xcb\x9d\xd9\xaddS@\xea\x1d9u\xd1\xb2S@5.[\x03yaS@H\x15\xb1\x02\xfd\x9aS@\xfb\xbf\xea\xf2_\xf2S@\xd3\x8f\x8cO\xcc\x9cS@\x9a\xf6\x1d3\'\xedS@d\x1a\x90{\xa9\xbaS@\xba\xc9\x11\xd6\xa6\x9aS@\xbd\xbaT\xb1M\xf2S@\xfd\xad=\xeey\x99S@\xf0\xea\xdf_\xee\nT@\x07\x89~\x1dB\x0bT@W Gfv\xe9S@ \xa63d\xe8#T@\x8fv\xb8\x83\xb1\x9bS@do\x86J9\xc6S@=\x98\xad\x81\xe3\xeeS@\xd2>\x96\xfc\x8f\x17T@\xb4D\xc8\x82\x84\x99S@H\x1c\x16\xa6Y\x93S@\xa6\xffRj\xbb\x93S@\xa6&\xf0\x8f\xce\x99S@\xe2\xc8\xdb+(\x99S@\x0cD\xf1\x07k\x99S@\xad\x85\x07+-\xfeS@P\xf1%\x8a[\x0bT@\x9eH\xbb\xe9E]S@\x93Xf\xe9\xe3\xc2S@i6\xb0\x9b.\xefS@\xf9\x91\x88i\x0c\xc4S@\rV\xc0\x9c\n\x93S@\x08]\xe8\x9c\xb5eS@\xab\x16\xaea\xd4\x98S@\xa3D\x11\xd0\x82\x9bS@\x8c\xab\xc5\xa4; T@U\nhI*#T@\xb5\xffKX#$T@6\x9a\x16\xbdu\x92S@\xeb3\xc0\x82\xfeYS@\x98\x0e;"h\x9bS@o p\xc5:\xf2S@XT\x91m\x1b\xf9S@\x9c\x8fMf6\x16T@2\xb0}{\xf3\x91S@\xfa^8\x16U\x92S@\x1f\x9d\x08d\xd7\xf8S@\xfe{{}\xa6gS@\xb9\xaa\x11\xdcu\x91S@\t\\\xb2P\xedgS@\xfe\x99b\x9f\xeelS@H\x1d\'\xc1\x13\x18T@"/9V\x80\xe7S@\xa6>:\xa8\xcd\x10T@\xc6,\xa9\xd0\x8eZS@\xe0\xe0pUG\x90S@\xea$\x04\x90\xed\xfbS@!`w1\xcb T@n,\x03w\x9b\x98S@\xfa\xd9\xc7~\xf9\x99S@\xc5\xce\x03\x13\\\xccS@@\x06\xb4\xb5\x92YS@N\xbe\xa5\x81\x84\xf1S@\x1b\x12\xd8bn\x99S@~\xaf\xa4\xbe\xbf\xfaS@+y\xf7\xe4\x19\x99S@`\x93\xb5a\xc3\xfaS@\x17\x1b\xbdG\xb7VS@"R\xba\x08~#T@\x801\x1b\xf6\xd4\xfbS@\x7f\x82u\x1d,\x11T@\x8bx\x10+d\xf6S@\xef\xff\xff\xc9a\xf3S@\x030n6l\xd8S@w\xce\xbe\xc3#\xadS@\x90\xf8\x1e\xae\x0f[S@A\xad\xd1cs\x98S@\x8d\xfcH\x93>bS@\xfb\x7f\x116]\x17T@\x00\xbfE^\x14\x97S@i\x963\x96S\xedS@\x8a\x95\x07;\xe0\x8dS@\xa9]V\xdd\x99\x11T@%~\xc9\x91\x1a\x9cS@\xf9\x14g\xd50\xfbS@\xf5\x07x\xa7\x0b\xfbS@\x1d:_\x04\xd4\x87S@\x12\x80z3\xb3\xe6S@\xeb\x88\x96pu\x8dS@\xda!\xbc\xd6R\x12T@\n\xbdQzM\xf4S@\xf4z/}\xbc\xf2S@\x0c\x02\xe4TCbS@Tp\xed\xf2neS@\rY\x03l\xf7\xceS@+=\xc2yS\x11T@\xa4\xdcs;\xef\xf3S@\x94\xa6Xtb\x97S@\xd4\xbfB\xc1~\xa0S@\xf6\xfd\x9f\xb6M\xe0S@\x9cI\x92\xd8\xa9\xe7S@\x81\xef\x9b\xb50\xf4S@\x11\xfd\xa0 \xdf\xc0S@\x1d\xd2\xcf\xcb\x14\xdcS@f<\x9a\xa4\x9b\xf7S@\xf7\x98}\xe0\x15mS@\xb6\xcfL\x83\x9b\x8bS@\x98\x1a/v\xee\x04T@;up\xea\x92\xf4S@\x13C\x01M5\x8bS@\x05\xcb\x15\xe3`\xf5S@2\xaf\xc7\x7fJ,T@(\xd4Q\xd4\x89\xf3S@-\xd6\x1f!IlS@\x17Lr\\XhS@\x13 \x15\x04\x94]S@\xff\xb1\xa8\xfe\xb2\x87S@1\xba!\xc8\xec\x8cS@\xb1\xff\xaa\xdc\xb6\x88S@\xef\xa8\x02\x86\xc0\tT@["\x9bf\xc1\x8cS@\xdfp\x81k\x0e\xf5S@\xce*\xc4W\xa5\xebS@\xc9c\xb8o\x14\xf4S@\xf1\xee\xd3\x83rlS@\xae\x91AG\xde\xf3S@\xa7\xcf\xcf\x1f\x1e\x89S@\t\x82H\x92\xe1\x88S@n\xf3ztf\x10T@\xeaK(\xca\x80\x15T@\x8b\x0f\xc1:\xc6\x15T@\xfd\x0e<e\x83\x1dT@\x1f\xbb(\xd5P\x88S@\x11hR\x08\x17dS@\xe3\x9d\x1fq\xc1\x86S@\xf2\xc6\xf0\xfe&cS@\xab"\xbb\xd9\xda\xebS@9g`\r\xb5\xa4S@\x0f\xb9c+\xa7\x1aT@\n)@]\xcb\xa4S@\x11H\xc8)\xd0\xa8S@&~\xf6\xc6\xa6\x86S@\xac\x07\x88)\x19\\S@\xfb\x0f\x9b.-\x15T@\'I\xf9)\x9b\xf6S@\x03\x9f5\x9d\x8f\xf5S@j\x1a \xf2\x9b\x88S@Gt\xd3\x1c\xbcYS@\xfa3VL\xec\x1fT@n\xf3\x84\xd8y\tT@\x01E\x8b\xfcOfS@ 1\xdb\xb8>\x0cT@q\xa4\xd3\x92\taS@\'\xb5\xd3\x95\xf3\xfeS@\xf9/\xb8\xe92\x86S@\x96>\x12\r\xfa\x14T@*\xe5\xb1Z\xb9\x85S@\x04Vx\x1c\xeb\x87S@\xc1\xe8\xcc\r\xe9\xffS@\n\x97\x0bP\x1a\x08T@%\xfe\xd9D\x11\xd5S@\x9f4.\x99\xaddS@Wk\xff!\xe8eS@\x8c?\xcd\x9c\x9c\x05T@\x9f\\\x15\xa8f\nT@\xaf\xe9\xf8H@\x0bT@8\xf1U\x0b.oS@\xe4l\xed\xf6e\x14T@\xf5\xa6\x04\xa2\x91\x10T@\xf1\xc5\xb9\x07\xb9\x14T@x\x87FnifS@\xaf\xfc\x1e\xc6&`S@-\x85R\xdc\xb5\xfaS@\x19\xec\x02B\xe7\x07T@\xbam%\x12$\xfdS@.\xfe9v\x12\x0cT@G\xdc\x9c\xa8\xe7\xffS@v\xdfX\xcb\xea\x86S@\xf1+\xac\xc1\xc8\nT@k\xb8vr]\xf1S@\x8c\x1a\\9A\xf1S@\x15\x80J\xf8\x1eaS@-\xb8"%\xc0dS@yJ\x90_D\xfeS@d\x7f@\xdf\xef\x08T@\xe0\x93X\xfc\xaf\x05T@[\xbe?\xd54eS@\xaa\xdb;\xebo\x00T@(\x9b\x8a\xf1\xe7eS@\xe0v\x89)\x87eS@\xaa\xe8\x93V+\x1eT@\xe5\xba\xcc\x83V\x89S@\xa7\x0b\x85\x9a\xef\x00T@\x96\xe9r?\x8e\xfeS@\xa3;\xb5\x97\xea\xeeS@\x95\xd6Y\xdc\xfa\x14T@HK\xfa\xa0=\xfeS@\x03\x12q\xf5\n\xfeS@\'\x0e c|\nT@\xae?\x89R\xa8mS@-\xe9C\x16\xaf\x07T@\xe1\xf7\xe9l\x19aS@v\xb71\xbet\tT@\xc9$"p\x80bS@y\x14\xd4h\xb0\x88S@i\x16\xb2\xbe\xe2\nT@\x95\xad\xea|\xb7\xeeS@W\x95\xe4\x1dWXS@\xe2\xa6\xda\x07\x1c\xffS@k0\xbe"\x8cdS@ADr6(\xffS@Y\xf5\xad\xd0\xcf\xfdS@\xe6_\xf7N/\nT@2E\x8e8\xc2lS@\xf6\x93\xa2B\x9ceS@\'\xce\x1b\xd3\x1aeS@\xb2Z\xf9\xb5FmS@\x93x\xa6\xa7z\x00T@@\xb6\xfb\x15zdS@\x1f\xa0R\x88m\x86S@\xdcW<]omS@=]%\x99\xbb\xfeS@zH$k\xc8mS@\xc1\x91\x1e\xf0I\x8eS@|\xddF\x8f\xa3\xfaS@\xd6\xd3\xee\xda\x87\x0bT@\x97I\xbeo\xa3\xf6S@\x98\x05\xec>\xae\xfdS@\xf3d\xec\xac\x11]S@+PD\xb5\x86\xfeS@$\x94\xaf\x14\xe6\xfbS@e\x882\xe5\xd4jS@\x8a"\x13`\xffgS@XBa\xef\xe8eS@\x1bE\'m5oS@\x05\xec\x83\xe8\xd6\xf6S@ \xcf\xee0\x96\xfeS@\xc3F\xc3\x10\xa5\x8dS@\x11\x91T\x01\xd1\nT@\x19\xde\x01\xb91\xd6S@\x1b\xd5\xae\xd9\xfb\x07T@\xde\x08\xc6\x10e\x0bT@I\xcc\xdb~z\xfdS@3St\xab\x0e\xfeS@\xdf\x0f\x0fX\xed\xd4S@)\x0c\xa0H\xc0^S@WU\x08\\\xcb\xd4S@i\xca\xa1+l^S@\xfb\x94\xdf{\x0b\x07T@\xc1\x04\\\x02\x8b]S@\xf6\xc5\x01\x97\xa9\xfeS@\xecCu\xbd\xa4\x83S@\'T\xd2\xe4\x81\x84S@\xa9\xce\xe5\x08UfS@\r\xf9Tg=\xd6S@\xd4\xff\xef\x07\xe5\x83S@6R\xed\xfb\xbf\nT@\xe6\xa1\x9ej\xbe\x10T@*6\x9f\x13\x89\xefS@Q\x04\x9f\x15\x1efS@jD\xa4\xf4\x98\x8cS@s\xd0#\xe4\xdb^S@\x1c8G\x8f\xf8\xd4S@\xf2\xb4\x0c\xa8\xef\x82S@#\x92\xa29B\x0bT@\xf1 \x87 \xa9\x89S@^\t\x0cJ\xa0\xf0S@\xcfE\xe0\xe8Y\xd6S@L\x82)\xfc=\x83S@\xd2:\xc0\x17=\x86S@!{ T\xa9\xf3S@K\xb5\xf6\xd9\\\xf6S@\xcc?\x1cu\xb3bS@\x9fwc\xfachS@|\xdf\xa9\xad$aS@u*\x11\r\xdf\tT@9\x85\xcdK\x0b\xfdS@\x81\x81\x19\x88\xf6\nT@\x05X\xd1j\\\x07T@\xfc\x13\xbc\xdb\xfahS@\x1a\xb5\x89\x02\xbd\x81S@\x956U@N\xffS@\xae\x8f\xd4\x00"\x8cS@\x91\x07w=\xcclS@.j\xf5\x98R\x19T@\xcf\xe5A\xee\xf1iS@\xf2\x9a\xcfx\xc6\xfdS@Sm\xbe\x19\x7fzS@\xb8\xd8U\xc2\x97\x81S@9\x14\x10u\x9f\x8bS@\x9a3\xefj\xdf\x00T@\xb8\xbeo\x9a\x17\x05T@\xe8S|\xa2ojS@\x12oT\x95pyS@\xd4\xa9\xd3\xf0\xa3\x15T@\xd9\xa39\x12\xa6rS@\xc0\xac\x94\x99P\x8bS@\xc7 \x13Z\x11\x10T@C\\\xa0\x12\x13jS@E\xd1<\xde\xaa\xfdS@\xac\x18`5PbS@\x1c\xb0\x86~\x98bS@*\x8a\x96\xdd\xed\xf0S@\xcb\x96\xe9;\xd5\x12T@\xf2\xe5\n\t\x07\x1aT@s;,np\x1dT@UmA\xa3\x16mS@\xc4\xf6x;\xa9\x07T@l\xa5\xbc\xf9e\x0bT@\xc7!4\xbf\rkS@\x04vo\x06\xee_S@JJ\x97\xbe\xbe\x07T@\xb3\xb7\x8c=\xf1\tT@\xf7ds\x99\xe3\x0bT@\xff\x9d\xcd\xf3\x0b\x81S@\x14k\x89\xf5\x9c\xfeS@bna&\xd6iS@\x8f`y\x881\xf1S@\x9d\xbfr\x9d\x1aiS@\x14\xa4_\x83\xaeyS@\xa5\x9ba\x97(qS@\xedB\xac\x1c\xc5\xfcS@4\xd8W\x0c\xfaiS@\x83\x7f$\xcd\xceiS@[UU.xiS@\xa2U\x8aMz\x18T@\x85\xb3l\xc9\xd7\x06T@F\x8b\xa8\xb9\xbc\xfcS@pg\x84\x8b\x82cS@)\xa6\xd0ZrxS@\xc8\x16\x88\xe1\x91dS@\xdf\xab\xfb\xbbuoS@\x08.\x1aE\x94\x04T@\xb0\xa4\xf3\xbb\xdcqS@Sm\x19e\x8d\tT@\xee\xc5%\xe5\x0b\tT@\xecV\n\xeb_sS@\xc99\xe5\xaf\xd3\x00T@\xcby\xfd\x8a,\x7fS@\xcc\xa0W\xbcn\x04T@$\xf9N\xde\x8f`S@\xc3\x9b\xa2\x8c\x1acS@\x92\xc3/W\xa6]S@\xec\x95M{y\x0bT@\xff\x85l\xf1\xe1\x06T@\xf5\xc6\xf0\xb9\xfd\x17T@\xe3\r\x7f\xcf\x8cqS@\xfd\x95\x95\xc2&`S@^\x1d\xf7O\xb0\x10T@2/[.>\x14T@r\xa5\xcf\t!\x00T@]\x9a*\x0f\xcb^S@!yw\xa5&\nT@saU-\xe4\xffS@\xa4\x81%\xdc\xa1\x1cT@ k\x06\xa6\xebqS@\xf0VO\x18\xf0\x00T@?CB\x87\x82\xf6S@~j\x8dl\xac\xf9S@w`\xac\x96k\x05T@\x08\xbbS\xd8\xde\x08T@\xb2\xdf\\\x06t\nT@\'\xe9\xebN@\x12T@\x1a\xad\x10\xefI\rT@W\xde\xe9tO\xefS@\x114\t\xdc\xe3zS@\xa7\x1b\xd1\xbf+\x10T@H}\xd7\xcbm\x02T@\xb3Wm\x00\x8a\xf9S@\xcb\xee0\xaa\xc1iS@\xe6\xc2n\x13EuS@\x1f\xcf\xe9\x8c\x9f\rT@\x96\xf9\xb4]\x01\x0fT@\x82=\xdcC\x17\x05T@\xb5\'\xe4H\xb0\xfbS@\xb9\x01\xce\xc5\x8c\rT@\xbc\x86\x98\xe6n\x04T@\xda\x95\xcf\xb3b\xefS@BR\x9e\xe1\xd0\x07T@fq\x8cu\xd1\x0bT@\x93f\xf3\t*\xfcS@\x8c\x8e:\xb62\xfeS@Z\xcc\xc7N\t\xffS@\x0cM\xe5T\xf7\x15T@\x1c\t\xa2\xec\xd6\x16T@"\x89?a\x14aS@=:o\x9a\xcd\xefS@\x08@PjM|S@6\xf1,\xe3ZtS@\x83\x13N\xfd\xf8\x07T@\x02\x8d\xf8\xdb\x84\xefS@"W\xf9\xb6\xc2\tT@\x9f\x80 \xedagS@\x13e6\x02E\xf9S@>\x1a\'\xcd\x8e\x16T@\xbf\x0b\xda\n\xe9\x03T@<&\xfa\x7f\xdb\xfbS@U0F\x8fH\x04T@{o\x0f\xc9\x10zS@D\xde~2M\x07T@\xa7iN\x1e\xd7qS@l"\xdd\xf9\x7fqS@?\x0f\xb9\xfd\xf4\xfbS@\xb9\xbd\xd1\x15\xb8cS@\x1d.s\xaf\xad\x0bT@>g\xd4o"\xf9S@\xe3Vy\xe6y\xefS@\xea\x04/\x7f\xd2tS@\xd2\x83\xfb\xac\x04dS@G\x98]\xf7f\x02T@-\x01\x8c\x0c\xb2rS@R\x16@\xf0U\x12T@\xcd\x04\xbe\xd4%\x16T@dg\x87\xd8\xb5\x16T@\xcef\x1b\xaa)\xf2S@\x15\xd8{\xa1\xf4_S@\x8a\xdc\x8a\xfd\xee}S@\x96\xbfFA\xe2\xf1S@\xe3\x07\x9al\xec\nT@y\x9al&\xfbtS@\xe8D\x9f\x84\xc6\xd5S@\x84\x04]\x00\xb2\x0cT@\xf4QS\xc6t\x7fS@\xfa/\x8e\xf9\xc2\rT@\xd1\x15\xfe\xfc(vS@Z\x17Q\xf14\xfeS@l\xba\x8eY\xa8\rT@\xda\xd2\xf7\xe7h\x07T@\xbc\xe5\x19\xb2\xb7\x07T@\xe1\xf9\xca\x01M\x16T@\xb0\xe8-\x0f;\xf3S@\xc0T\xee\xf2\xd2jS@\xb6\xbf\xaa7TqS@\xca\xcbs\xe1\xb8sS@P\xf3\xcaF\xb5_S@}\xf2k\xf4\xf4\\S@D\xfe\x1d\xa8\x1c\x0bT@\x88\x9b\x9bP*\rT@d\xcad\x1d\xb0\nT@\xa5\x1dQ\x98\x90\xf8S@\x84\x9b\xf9\xcf\xf8\x07T@\x10\x8c\xadr0\xf9S@)\x11d\x18\xdd\x14T@\xf3\x1c\x9e\xe2\xc5^S@{\x83qnd\xfaS@\xf1e0\x83\xfc]S@\xdfi\xf8\xcc\xd3\xfdS@\xc1\x83vD,vS@b\x04.\xc1\xa3\x07T@\xcf%\xc2\x173\x08T@\x81I\xc2\xff\x12\x0cT@x\xaf\xb4\x0bK\xf9S@\x88\xf1^[\x00\xf6S@\xe7\xb2\x9a\xca\xca\x10T@ \xc4\xbc59\x7fS@\xe8\x8e\x8f\xa6\x94\x14T@\xbb\x95\xf85\xdd_S@\xd1\xeeV\xab\xd2_S@\xfa\xd6\nZs\x10T@\xa9N\x15b\xeazS@$j\xc0\x84\xc3\x07T@\xe6\x95\xa7\x9f\xf1pS@\x8e\x88,*wtS@\xfe\xe7e\'y\x0cT@\xfc\xfde_O\x0cT@\xce\x9b$\xad\xa7\x0bT@\x1b\xa3\xb6f,\xfaS@\x0f\xd1\x10\xcd0\nT@\xc0\x04\r\xbc\xac\x16T@e\xc5V\xc0V\nT@\xb7\x0c\xc0\xc1\x91\xfaS@\xe1\xc7\x9c\xf9\x8f\xf6S@l\xa9g\xc2\xb9_S@\xe3O\x0fV*_S@\x9f\xc8\xb5G\x07`S@\x1b\xe3\xd0\x02\x05xS@\xec\x13\xf2v\xf8\x0bT@\xe8\xbf\xc9\xa3\xd1\x07T@g\xc2\x19\xfb\xee\x07T@\xe0\xf1\xd3&\x16\x0eT@b\x17\\\xa2M\x10T@\xf7\x9f~8g\x14T@\xe9JS\x8e\x17tS@\xa1\xbfU\xfd\xe4\x04T@<\xe5\xbc\xd3=\x04T@\x8f4`\x9c\xd6rS@M\xfc\xd5\x91\xc7\xf8S@\xfe0\x89\xc6\x17\x83S@vR\xf8\x12,\xd8S@\x8fa\x07\xcd4\x15T@\r-v\xd8\x99\nT@\xd7#\xf0\x1b\n\xf7S@s\x91i\xf9\x0f\x08T@\xd8\xd5\xd3\xa2\xea\x07T@S \x8c\x96b\xfdS@u\xcf&\r\xfe\x13T@X\x986\xdb\x03^S@\x8bK\x9fD\x91\x07T@l\x01t\x83H\xf3S@\x15\xd0\xcb\xdd\'\x10T@\x1eS\x87\xa3\x00`S@V\xa1\x9a!\xb7\x03T@<\x1aZ\xb0o\x1aT@\xe7M\xd0\xd8\x95\xf8S@\x93\xac\xd1ai\x83S@\xf8L]\xe6\x19\nT@`:\xa8\x9e\x1b\x05T@\x02<\xaf\xa4|\x03T@\x12\xc0\xc9\xd4CvS@]\xf8\x9c\xc5\xbc\xd8S@cs`\xfa\x13\xf7S@\xc9V\x015\xefiS@h\xb1\xfaLI`S@\xb2:\xb4\x91\xe8\x0cT@\x81o0\xed\xc5{S@wa\xc9\xc1\xa6\x0bT@-Z5\xbc9aS@!\xe2:\x8cR\xf8S@\xc4\x1e\x9e\xa39sS@\xaa\xf1\xd7\xf0\x81\x14T@\xc0\xf9\x94V\xb6\x14T@\xda\xcc\x8f\xc3\xde\x08T@\x1aK\xdf\xa6\x88\x06T@\xd8T\xdd{\xfd\xf6S@2\xd6e+\xf3sS@\xa5\xda\xc7\xb9b\x1aT@\tf\xd6\xb9{\xf7S@\x1c\x7f\xea\xb1\x0b^S@\xbfg\xf0\xf6f\x06T@\xa7d\xb8\x05\xf6\x0bT@\x03?\xc5\xd2\x97\x0fT@\x16\x93\xc0]\x95\x13T@\x87J\xa9]\xc7\x06T@\rn\x92[4\xf5S@=W\x1d\xa0\xea\x19T@~\xc0\xc4I\x0b\x06T@\x8f\xc1\x9bl\x99QS@P\xae\xa0w\xcb^S@\xb6\xf8Tp\xe7xS@\xc6\xabN{x\rT@\xaf\xa6Yvb\x04T@0\xde\x97\xe9%\x17T@2DQ\xf1\xfdRS@J\x7fj\x8a\x88\xf5S@/\x16\xac\xc8\x03aS@=VM\xe6\x05\xf7S@\xa6W\x98\xdb\xad\xe9S@C\x01\x8a\x08\xc4\x0bT@2O\x94/\x83\x96S@\xc4D\xf0a\x15US@\xd8\xd7I\xa9\x9e\x03T@\xce}\xef\xab5\xd7S@\xbeW.\xd7\xe9"T@\x1f\t\xd2\xf4\x0c|S@\xf6\x0b\xea\x8f\xcf\xdcS@\xc4H\x14w\x82\x07T@URe7\x08\xb3S@ClB\xa2\xd1\xd8S@\xe9oF\xb5fiS@9-6\x17\xdd\xc1S@\xd0\xb8\xdf\xbe\xb1\x8eS@\x9c\x98\xa8\xc6\x1f\x0eT@\xfcag<\x8d|S@\x0e\xb3\xe6\x85\x97\'T@g%\n;\x90\x04T@\x91\x82\xa5\xf3\xa5\xb1S@\x03\xf6\x1b\x11\xbc\x06T@5\x1e\x94\xdf\x8b\x15T@y\xb6=\xd3\xdc\xefS@\x0cq_\x9dCYS@>\xc0\xcc\xe9\xa0\xfcS@\xfcv9E=\xc3S@\xcd\t\xad\x10,US@>$\xb25\xbb\xfdS@C\x92&e\xaf\x0fT@\xccj&\xf7\xc7\x9dS@f\xb1\x87\xd5"NS@k:\xd7?\xc2|S@J\xf5\x8af3\xd9S@\x90\x9c\x14\xdbU\xb7S@cL\xe9\x94\xfb\x96S@\x9d8ThS\xdcS@\xb6\xc8\xa0f\x16\xf1S@.^\xc0\xd9\xe36T@\xc1\x12\xbf\xa87\xcfS@wLm\xaf\xaaaS@<\x17\xcf`\xc9\x18T@\x17{\xa2r2\xa8S@\xd6Q\xc5\xf7\r\x1eT@b\xef\xca\x91\x87\xd9S@\x19\xd2\xd2\xfdE\x07T@7\x7fG\x91\xf1\x1dT@`.\xc3\xb0\xd9\xb6S@\x13=\x078\xd5\xfeS@\xc1\x8a\xc9#t!T@\xb2\x0cd~\x07\xb5S@*~\'*\x14\x87S@"\xb4\x90\xfa\x9d\xa2S@\x80\xa4\x0e\xfal\xeaS@\xf0\x11\x0e@\x88\x80S@\xbb}g\x9d\rcS@\x89d8\xc9\x8d T@\xdb\x8e\x00\xbc\x05hS@\xf5\x92\xf8%M\xe4S@\x92\x8b[\xe1\r*T@I\xea\xe7\xd1\xb6\x08T@\x8d|M\x8b\x9b\x08T@\xf5\xc6\xdd\xfd\xc6`S@\xa0~\x18\xc8\x87wS@\x874]\xc9\x8e\xbbS@\xb7C\xa7$\xb9\x13T@>\xa7!\xe8\xef\xf1S@\xec[\xc8\xb6\x05\xabS@J\xc6\xd2\r\xb5\x02T@\xfcB\xab\xc6\xbd\xd3S@8\x98\xbc\xfcU\x1fT@J\x16$q0\x08T@O8\x0e\x88\xd6\x1dT@\x82\xcb:u3\xe1S@\xd3|\xf0J\x80\x02T@\x8e\xb94i\x9c\\S@\x89\xf6q\xccKlS@\xf80\xe8\xa7\xcefS@\x93y\xc1\x15\xc8\xaaS@\xdc\xe6\x1f\x99\xdc\xcaS@\x0e\xa8LH\xc0\xf7S@\xbc\tc\x91D\xaeS@\xd6\xaa\x0c\x8b\x81[S@\xb5W\xc7\xfc<gS@\x9bO\xc9.\xcb\x03T@)\x15,\xff\xb5\x86S@\xb4`\x1d\xc2\x89\xfaS@M\xb8,\xb6\xef T@M\xfa\xf9\xb6\x0b\xd0S@d7\x18\xe4\x1c\x1fT@\x91X\xa1~\n\xffS@\xa1\x0c\xe2\xce\xd8\xedS@V\xd7\x15\x1c\xa2\xc6S@!\x8c\xa0\xa5\xffhS@(\x9e{]\xff\xccS@o\xb3.i)\xeeS@$\xc2|\xa1\x97lS@\xf9\xd1\xb3\x83\x9ekS@\x8d\xd7\xf5Q\xaf\xc6S@\xf4*=\x98\x03\xddS@\xda\xf3IS\xcf\xb0S@\xffV*j\xe8\x1aT@O:wcS\xe4S@\x91eV\xd6\xd0\xe3S@cz\x91f\x99eS@\x19E\xa3\x11]kS@F\xcez\x9dzUS@~\xc3\x1d\xc2\x024T@'
p22
tp23
btp24
a(g3
(g4
(I0
tp25
g6
tp26
Rp27
(I1
(I8331
tp28
g13
I00
[truncated: 348,692 more chars]
