# Supplementary material for: Sea ice drift data for Fram Strait derived from a feature-tracking algorithm applied on Sentinel-1 SAR imagery
Source: Data Brief. 2018 Apr 19;18:1410–5. doi: 10.1016/j.dib.2018.04.034 (PMC5999601; doi:10.1016/j.dib.2018.04.034)
Supplement: Supplementary file 2 — Supplementary material [file mmc2.zip › fs_s1a_data/HH_filter200vec/FramStrait_HH_20141028T075328_20141028T173955.dat]

(lp0
S'S1A_EW_GRDM_1SDH_20141028T075328_20141028T075428_003027_003745_CD55.zip'
p1
aS'S1A_EW_GRDM_1SDH_20141028T173955_20141028T174055_003033_00376A_0BE9.zip'
p2
a(cnumpy.core.multiarray
_reconstruct
p3
(cnumpy
ndarray
p4
(I0
tp5
S'b'
p6
tp7
Rp8
(I1
(I684
tp9
cnumpy
dtype
p10
(S'f8'
p11
I0
I1
tp12
Rp13
(I3
S'<'
p14
NNNI-1
I-1
I0
tp15
bI00
S'w&\x13\xffch*\xc0\x92\x10\xf4\\\xea!.\xc0\x05\x9bNc*\xc6*\xc0\xd4\xaaY\x83\x0b\xdd)\xc0\xf4k\xaaR\xfd\xaf-\xc0F\xe70k\xe2\x13-\xc08&\xe8\xc2\xfa\x84\x1b\xc0d\xcd\x87_\x1f\x9a*\xc0\xed\xcb+g/6\x1f\xc01)lSt\x18-\xc0NG\x05\xac^\xf6)\xc0%Z\x05\x9c\x1f\xa0$\xc0\xae3\x81*\xbek$\xc0\xd3\xac\xec\xd1\xa1\xc7-\xc0\tj#\xc1\x1c\x94 \xc0$^)V\xbe\xff,\xc0\x01\x88\xfdU\x07\x17-\xc0\x81\xd1\x99M/"*\xc0\xbf-\xbe\xbb)!\x1a\xc0\x05\xb7\xa5_\x92\xfa,\xc0\xc8\x99W\xaa\x15\x95*\xc0\xc9-\xfc@\xcd\xfa$\xc0|(\x8d\xeeA\x10-\xc04\x8b\xe4\xc3i\xbd-\xc0\xefB\x8d\x90+\x950\xc0\xc6\xa2-R\xf8\x0f-\xc0\xe7\xf2\xda\x7fH!\'\xc0k\x10\x94GZ\x1b.\xc0Z[\x0c}j\xca*\xc06\xf7Q\xdf\xcep$\xc0\x8a\xdd\xfd\xc4l4-\xc09\xe4\xed\xf8\x9e8!\xc0\xa0\x86\x07\x17\xdb\xc9-\xc0\x9bMQ\xff\x0e\xa0.\xc0Rj^p\x91x*\xc0:\x7fd\x19\x97\xb5.\xc0\xfc\xa0\x82\xaeC\xa4.\xc0\xeb\x87\x85\xa6\x1c\xb2+\xc0F(\xc8\x1eK\xff \xc0\x1f\xc3\xfd\xe7\xbe\x13*\xc0l2\x06>\xc7r$\xc0\xdb(\x95\xac\x80\xf0"\xc0qT\x94~qG%\xc0\xca\xe9?!P\xaf,\xc0\xf1\xdc\no\xcbk(\xc0\x88:\xc9\x00\xe0\xbc-\xc0\xd6\xc1\xf5\xd0%\xe9,\xc0.\xf7\xfdH\x96e,\xc0h\x83\xab\x7f\xea\x1b-\xc0N\xe7>\xcb!\x93-\xc0\xa7m\xf50G\xc2-\xc0,\x98\xd1\xdc!\x9b-\xc0\xf0}\x87\xc9\xb0Q*\xc0\x80\x9c\x155\xf2\x83%\xc0<\xc8\xeb!\x0c\xdb\x1d\xc0\xb7XW\'y\x80-\xc0\t}\'Pm\xb2-\xc0\nO\x9aq.\x84-\xc0\xf3\xd1\xe7\xd0R{-\xc0\x8a\xc6\x0c\xda\xb7\xdc-\xc0\xd7\xd4\xcf\xf0\xe7\xe9*\xc0\x1c\xcbz\x96\xea\xbb,\xc0\x1e&\xb9\xcc\xfa\xf4)\xc0\x94\x8d\xdf\xa9\xc1\x9e"\xc0\xd5\x087\x9b\x11\x04*\xc0\x88hW\x1dP\xed)\xc0\x1b)\x9d\x83A\xf5)\xc0\xc3\xb1\x99\xbfgb,\xc0\xb4\x08Y`\xb1X,\xc0\x97\x99B\x96P[,\xc0\x8ez\xde\xfeI\x81#\xc0\xd7\x01\xbe*\xc3O,\xc0\x98\xc5G\xbb"p%\xc0\xcaF\xff\xf4\t^+\xc0\xd5\xbc\xbcR\x08\xea\'\xc0\x07O\xe6mwG%\xc0\x18\x1a\xf4\x8d\xe9\x17-\xc0\xd9FCJ\x0c\xc4%\xc0\xe9\x92\nO\x8a\xbb\x1f\xc0\x0f\x1f\x9a\x83\xadV)\xc0\xd6\x9d\xa1]\x10F,\xc0\x1c\nU[%\x90+\xc0g\xed\xfa\xc8\x06\xd9)\xc0\xc3\xf6 \xe3\xca\xa4.\xc06Y\x9dL7\xb6.\xc0\r\xfe\xc1I_\xa0.\xc0\x02ok\x9cC\x18,\xc0"\xa0\xc4\xdc\xf9\x0f&\xc0\x9fw\x9c\x91\xdf\x16 \xc0\xb0\xfery\xa2\xe0)\xc0\xf7K\x16B\x0f\xd8(\xc0%\xb3r\xeaQ\'*\xc0\x95+\x96\xf9\xb4\x8f)\xc0\xdeX\xf7!\xd7d\x1b\xc0\xdc\xe98\x11\xf1(-\xc0\xd6\xbd\x91\x1bI7*\xc0~~A\x1e\xcd\x10-\xc0O\x0c?(\x06.-\xc0\x1b\xa4(,|\x8a,\xc0\x7f\x93\xb7\xd0\xfa\x08-\xc0=\x15\x01e\xea\x05/\xc0\xaf\xd5^\xec\x94\x02-\xc0\x1b\xae\xde\x8as\x97*\xc0\xb6\xab\x8e\xd8\x07\xfa,\xc0\xcc\x89`\x7f\x1a,\x1a\xc0\x17i`\xa0\xed\xfe,\xc0\xd5\x83\x07+\x93\x00-\xc0\xfb\xda4\x94\xf8\xca*\xc0\xcapr\tv\xf2,\xc0(\xcc=\x0e\xdc\x05+\xc0\x9e\x8cw\x1a\x92%*\xc0\xd6I\x97,\xf6\x86!\xc0\xda\x07\xf4\x96D9&\xc0f\xad\x96r\x99\x9a0\xc0\xf2K\x81=K=&\xc0\xdc\x89\x0e\x9fe\r&\xc0x\r@\x1f\xdej(\xc0L\xf6\xe6$\x816-\xc0\x12Y\x90we/-\xc0hJ\x08F\xc5\x1f-\xc0~q\xee\xb3r\x03(\xc0\xad:\xc38\xb5\xcf%\xc0\x00P\x19\xdc\xcd\xce\x1e\xc0!\xa3<\xd6\xed\xbc,\xc0\xae3\xbbw^\x82&\xc0\x1a0\xc1\xbd\xdd\xd6(\xc0\xd1\x1a\x99\x91\xe2&(\xc0\xbe\xcc\xf5\xa3\xa3f,\xc0\xd8\xce~|Sb,\xc0IA\xb63`B*\xc0\x16bB\x07\xd3G+\xc0\xfe\xfdM/\x147,\xc0\x17*2\x1a\xe2\xc1\'\xc0\x91\xfd\xd7J^n$\xc0\xfe32\x92u\x1e-\xc0J\x87>;\x9a\x9c\x1f\xc0\x81v\xb5\x9c*\xf3%\xc0\x0f8\x02}\x11\x94 \xc0f\n\x91\x88?\x17 \xc0\x15\x16{\\X\x99!\xc0\xad\x9d\xbd\x9dq`,\xc0\x89\xde\xe1\x07\xa8\r&\xc0Pw\xbf\x8f\xa14-\xc0\xe5\xd7\xa3\xb5x4,\xc0\x1d\x1abL&\x1b-\xc0M\xbd\x01\x91\x91n"\xc0cMM~\xea\xde\'\xc0\x88\x92\xeaQt[!\xc0k\x89\xd0\xa1\x8d\x00*\xc0\xd3J\xd2\xf8\xb5\xb5)\xc0Y\xf5dg~\xc5.\xc0X\x16\xa0x\x9f\xab-\xc0\x14\xe0\xa2r\xbb\xa4-\xc0\xc3?\xc8\x9b?\xa8-\xc0\xc3\xb3\x10C\xd3\x8f+\xc0V\x98\xba\xa7&\xb1-\xc0\xcb*\xcb\xce\x9f\xe0.\xc0\x067Z\xb3@\xcd-\xc0om\xcb0D\xfc\'\xc0\xf9\xf6E\xf3\xca\xf0,\xc0\\\xd9C\x83\xe8\xde)\xc0&\xdc\xe0DB\x93-\xc0\xf14\x8c\x8cL\xc0-\xc0\x92\x920\xc86\xb8-\xc0\xa1\x03\x1dM\\\xb8,\xc0\x08\x8e^gL-*\xc0\xe7]\x02\xae4\xb5.\xc0\xdbT\xc41\xbc@*\xc0\xd2\xc6r\xf7\x10\xb3-\xc0\x1bj\xc0\x80($*\xc0\r\x16\x96\x1cN\x0f*\xc0\x99\x9b\x16\x0b\r\xae&\xc0\x0e\xa4\xaa\xe9\xed\x02*\xc0x\xfc\xa4\xdc`V)\xc0JZ\x8c!R\x96*\xc0\x98t@\x07\x8c\x0f-\xc0\xdf\x00\xd2\xb1x\x13-\xc0\n\xa0t\x97!\x08-\xc0\xa7LkgX6*\xc0\xff\xba\xee\xd4}\x0f)\xc0\x10\x96PKV\xf8%\xc0\xc3\x15\x0fE~\xf9.\xc0\xb5\x9e\r\xeb\x93\x0f-\xc0Y\xa6\xc5\xa5\xad5*\xc0\x91\x1aw\xaa\x16\x0e*\xc0\xc8i\x06$\xdf#*\xc0\x8b\xfa:\xe4(\xe4"\xc0\xec\xb2\xdbv\n *\xc0\xc2B\xe3\\)\x01-\xc0\xa7\xe1,b\xd2\x08*\xc0K\xac\x1e"u\xb3"\xc0<T?\x88\xdf\x15-\xc0\xcd+\xddK\xef\x96!\xc0\x8a\xf37\x817\x01-\xc0\xd0G\xccL\x0e\x00-\xc0\xd0\x80\xf1@F\xff*\xc0\r|Np9\xfa,\xc0h\x8b\xd4\xe0\x84\xfe,\xc0\xed\xa2\x0f\xdd\x8b\xb6*\xc0O\x9e\x80S\xe4%!\xc0\r\xac\xf3\x9aA\x94*\xc0\xc4\xd3\xcb\x84\xf5\x87$\xc0\xca\xd6\xf4$\x91Z%\xc0LHec\x91 (\xc0\x12\xd6\x9b\xc8X\x8c*\xc0\x13\xc2\xcd\xb4%\'!\xc0\xd8\xe3\xab\\\x15\xa8,\xc0\x00\xb3fR\xb7\xf5(\xc0\x14\xad\xe7\x12\x9f\x11/\xc0nJ\x9c[\xa2\x14$\xc0-\xb64D\x93\xee$\xc0N|\xe2\x9em\x19#\xc0\x9ct\x1a\x8eH\xd1%\xc0M\x96\x17t\x1e\x02+\xc0\xa0\xb7Y\x99*^-\xc0Z\xa3\xed m\xa2-\xc0\xac?q\xb20\xe0)\xc0<\x16\xf5\xab\xc9\xf3,\xc0#\x1c\xb9\xc8}\x96-\xc0\x8c\xd7\xbd#\xe8\xb5-\xc0\x7f\x7f\xc5\xaf\xe1\xbc-\xc0U,uj3\xe6"\xc0\xb1\x05J\x86#\xfc)\xc0q-J\xb8<e,\xc0\xc3\x99\xddv\x06\xb7-\xc0\xa9\xd6\xbdM\xb1\xc1-\xc0j\x99\xe9\x8c:"*\xc0!\x195\xef\xdc4.\xc0\xaee\x898\xa58-\xc0\xa8\xa0#!FU-\xc0(9\xa9\xf9\x1a\xb6-\xc0\xc2\xc6\x18:3\x10-\xc0\xdaD\xbf\x1a\xda\xb9-\xc0S]\x00\xb1\x91\x87)\xc0\xb2\x85\x0cv\xad\x11(\xc0\x00\xf9\xab\xd4\x97B)\xc0sG\xc0#\x19\x02-\xc0\xdcL%Z\xaa\x93 \xc0\xe1\xc0T\xc2.\xea,\xc0\\\xaa\xe2\xa7\x80\xfb,\xc0\xc8\x83\x08e>v%\xc0\xf4\xe3Z\xab!\xea)\xc0"w\x00\xe4S\x02*\xc0\x95\x9fO\x99+\xf7)\xc0r\xfdI4\x02\n-\xc0\xbcCa\xa0\xe3\xa5%\xc0\xf8b\xef\xc5\xa2^-\xc0\xb1\xdbX\xaeL,-\xc0\rK\xbc\xd9t9*\xc0\xcf\x95\x02\x95\xba\xaa,\xc0i\xf4\\M\x02\xb9,\xc0o\xa6\xdd4\xe2\'*\xc0j\x9c\x90\r\xf8D+\xc0C\xfe\x0e0CV\'\xc0\xc2\xb2\xa6\xce\xd6\x1e-\xc0Qz\x9c\xf1b"*\xc0]\x02E\xc9y-"\xc0\xb8\x8e\x1dN\xbe%+\xc0]\tC\xe9Dl#\xc0\x80\x02\xf3F\xb8\x7f*\xc0K]Vt\xfeP"\xc0\xbbbvc\x021&\xc0;F"\xaa\x8a\xc4"\xc0\x14\x81\xccc\xc1\xfd+\xc0h]\xc3\x97e"(\xc0-yy\xee[},\xc0\x8f\xa8h\xa0\xb1\x83!\xc0U\xe70\x05\xad2*\xc0\xb0\\#\xd6tQ.\xc0\xa9\xcd\xd1jNJ)\xc0`\xcb\x81\xf4\xce{%\xc0\xaf\xcb,\xc4\t{!\xc0\xfe\x85R\x81,\x1b*\xc0\xc62\x1c\x9f\x02\x16-\xc05\x7f\x90\x88\x1bu)\xc0ZE\x95\x1e\xceO+\xc0\xf2]\x1e\xf8\t\xe2"\xc0\xa6\xc4X\x87\xa7&+\xc0\x14\x83\xad\x8cn\xfc0\xc0\x02\xdc\xb4vC7,\xc0\xf8\xf4\x02\x98\xaf\xe9,\xc0\xd5\x8e\x10\xf8\x19;.\xc0\xd6n\xaa\xa3\xf7\x16*\xc0$\xf8\xb7u@[,\xc06{\xbf\x180\xb9$\xc0\xc0\x93>\x15>\xeb(\xc0\xeb\xfeR\xfc<\x87*\xc0\xf4\xf0\xe6FL6"\xc06^\xe0\x84{\xcc*\xc0FGM\xbb\x7f\x8f)\xc0K\xcbV2\\\xc5,\xc0;\xb3O\xe2\xc2.*\xc0|\xd7Wh\x10>&\xc0\x1c\x1b\xa1k=\xd1#\xc0\x8b\x7fc\xd7\xfb\'$\xc0\xfb`v\x98\x83\xfa"\xc0\x8e\x99\x06\\\x9fP(\xc0fz\x0c)L\xed)\xc0\xa2{\xf2\xaaw\xff,\xc0c\xe8Y\xb4\xf6D*\xc0\x84\xe8\x95\x88\x11\xc6,\xc0\x8bq\x0bRf\xc9.\xc0=\xd6\'\xec\xe2v*\xc05\'\x9eJ\xaao$\xc0\xe36\x8d\xe9L\x82(\xc0@\xbc\xf8\x08\xb1a,\xc0R1\xd9\xfe\x87\t+\xc0\x12\xb5\x12\xa4\xfc\xba(\xc0.\xbcf\x82aJ+\xc0/\x85\xbd:)\xc8,\xc0\xd2\x89P\xf8c\xe6"\xc0\xa4\x1e\xe6\xf8\xe1V#\xc0#lL\xed\xeb\xd5(\xc0Q\xde\x01\xec\xd0B"\xc0\x07\xef\x8c\x95x[&\xc0\xcfC\xdbn$!*\xc08Pw\xd6 \x04$\xc0)\xe8+F#\r/\xc0b\xaaF\xd9\x03\xbd*\xc0\xed\xd9\x90\xa1\xcd6!\xc0n\xed\x19\x1e\x85\xb4\x1d\xc0\xd9S/4f0+\xc0\xe6\nV\xdd\xf8s%\xc0\x81_\x9b\xa0w\x05\x1d\xc0W4Cm\xe3J%\xc0\xaa\x8f\xe2DNo(\xc0\x89E\x04U\x84%%\xc01:\xe5\xc1\xfa\xb3$\xc0\x84\x13{D\x1b."\xc08\xbb\xa6J\xe8\xbb\x1f\xc0\xb9\xf3\x17\xdb\xce\x16"\xc0\xbe+\x9f\xe5\xd7q*\xc0\x16\x1f\xb3\xb1(H)\xc0t\x94\xbdz\xf0\x0b&\xc0\xe9:U\xf6R\xf3%\xc0\xe6\x8bi\tl$&\xc0\x0c\xf0X3\xb3\xf9+\xc0\x87\xc1|\xe4\xb1\x0b&\xc0\xa7\xd2)S5;&\xc0\tU3A\x037-\xc0U\x9bENR<-\xc0\xbc\xdf\xb3\x1e\x91g*\xc0\x86\x86O\xab\xc7\x99!\xc0H\x844\x8c\xb2\x9e*\xc0UY\xb1\xedF\xc7*\xc04\xf6j\x96\x03\xca/\xc0\x7f6X\xd3\r\xc1"\xc0\x976\xc7\xa6\xe4@&\xc0:\x02S\x0f\xfc\x8a.\xc0\x9f\xf9\xa5y\x85\xcd*\xc0\x1a\xffr\xba[\xbf(\xc0\x88\x98g\xc0\xf9\'-\xc0\xf0s\xdf\x01\xe1/-\xc0\nk\xabO;*-\xc0N\xc0\t\x0b\xbc^-\xc0o\x0e)\xc2k\x11-\xc0\x94\x99\x82\xb1\xca\x0b-\xc0\xc4\xa5\x10\xc3&\xf9.\xc0\xe9=P\xd4\xd7\xde"\xc0BYs\xa9!\x01-\xc0\xaf\x81\x17r\xd8\x02-\xc0Lt\xf5Q\xd3]+\xc0V\xd0\xb9\x1f\xb2\xf3-\xc0\xff\\\xf0\xc7\xf4\xac*\xc0ApG\xa2\x82\x11-\xc0\xe3\xb8\xb18\xf9\xfa0\xc0\\\x18\xccN\xa1 $\xc0\xca\xf0\x9fB\xb0\x84+\xc0\xcf-\x9c\xffFZ\'\xc0\x12\x9c\xf3-\x89}*\xc0.n\x19\xd1\xee\xab,\xc0\x18\xd0\x84Q@\xd1-\xc0\xf9G\t\xffs\x9b)\xc0E \x17\x82C\xc2-\xc0\x98\xa7y(\xf4\xab-\xc0\xd4\xde\xd9\x9d+N"\xc0v\xeb\xae\x97e\x90*\xc0P\x03\xee\xd9=\x90*\xc0\x80\xd0\x9a=B9*\xc0\xd9\x95\xa3\xfc~\x8f\x1f\xc0 \x16y\xab\x9a"*\xc0\xea=T\xf1\xce\x12*\xc0\xddB\x15*\\},\xc0m\r\xca\xe0\xdb\xcd-\xc0-\xac\xf1\xb2\xab\x00*\xc0\xf9\xb1\xfe\xf6\xb5\xbd-\xc0\xc4\xa2a\xbe]\xf4)\xc0\x99\xc3\x86\xf1?\xb4-\xc0\x12\x9c`\xb7/t)\xc0\xb2Gc\x8ag\x97-\xc0v\xcd\xb2Y\x89\xa3-\xc0\xde\xee\x0c"\xf7\xad-\xc0S\x86\x8cq\xb9\xfe)\xc0\xbbL\xe50\xf7H\x1d\xc0\xd4\x15\xf4h\xe5\xec%\xc0B\xaa\x96CbD-\xc0\x8a;\xa6\xd5>r%\xc0\xceu\xdd\r\xe7?,\xc0W)X\x1b6J&\xc0k\xb0\x00\xcad\x12,\xc0r7\xf1U\xe3\xc3)\xc0\x95\xd6\xee\xc4\xe5l*\xc0F;\xb1\xfc\t5$\xc0\xfc\xca\xee\xd1E\xf9)\xc0S\n\x85\xd8\xe2\xb2(\xc0\x1e\xde\xbe\x93\x019-\xc0%\xfel\xb0\xc1B+\xc0\\(\x81\xc4\xd0H-\xc0\\\x94m\x16\x8d\xd7"\xc0y\xf0+)r8-\xc0y\xf8\xf1^\xa7\x91$\xc0\xc7g4q\x15\xb9,\xc0\x88GW\xf7G**\xc0\xfd4"\xa9\xb1:,\xc0\x8f\x191\xb37\x99,\xc0=\x87{\xdd{\xfd,\xc0\x97\x05\xcd*\x81\x9e+\xc0\xd2\xbb\xc7h\xc3g-\xc0\x01\xb3\\\xd4-E\'\xc0\x9eA\x83\x11\x1f\x80(\xc0\xf7{\xa9.f\x8c\'\xc0)q\xf0\xf5\xfa\x1a+\xc0\xbc$\xa8!3\x06(\xc0?\x12\xe3\x04\\Y&\xc0\x92\xf0\xecN\xc6\xb9\x1a\xc0m6\x1c\xa9S\xe7 \xc0\x19\xff\xa5\xdd\xaaE,\xc0\xef\xd0\x81\x974}(\xc0\xfc\xefu\xae\xff\x85+\xc0\xe9\xab\x10r\xeb\xe4&\xc0Y\xf0\xdf\xe7 I+\xc0\xf37\x1c)\x88;-\xc0 O!p7\x15,\xc0\xdf8\x84\xddQ\xc6.\xc0\xb3\xde\xeeRGV,\xc0-\x9dc\x90\x10\xe6,\xc06\x9a\xd2y\x84\xfb,\xc0\xd1Y\xacF\x9c\xee(\xc0\xd7\x9e\x00\x86\xeaf.\xc0\xaa\xd7\xb2m\xd2\xe6,\xc0\xa6\xf5\x9bC\xb3\xb8,\xc0\xea\xb5[\x18\xe8\x9e-\xc0\x9697\x1cF\n%\xc0\xd2\x05\x99F\x15\t+\xc0#\x1f\x16\xe9?F\'\xc0\xdd\xba\xa1\xf3\xb4\r/\xc00v\xb1k)L*\xc0W&M\xe6\x86\xa0$\xc0\xab\x84\xe31\xcc\xca\x1e\xc0x\x8b<\xc5\xe8v\x1d\xc0\xa8\xe0O\xa2k\xf1$\xc0e\x16\xa7\x0f\xa0\xf1)\xc0|\xf9\x9e\r\xf0%*\xc0WR\xe8\xe7]\xf8)\xc0\xe1\xad\x87c\xc9\x16,\xc0\xfeo\x952\xf6\x13-\xc0\x9e\xbe\xc5\xbd.G+\xc0\x8f\xdb\xae\x13F\xfa(\xc0\xacx\xd9\x17\xc0\x03-\xc0G\x95[\x06\xe77-\xc0\xef\x89\x99\x95\xfe\x89!\xc0u\x93"\xd9\xe9P%\xc0\xb5!hA\xfc\x97)\xc0\xe5 \xcc\xf5\xaa%*\xc07\xe5\xf2e0\x17,\xc0\xa8Q\\#`/-\xc0\xaf#\xe8\xbdN -\xc0\xe2j\x18\xe4\x0c\x03-\xc0\x95\xfb`\x1e\xa9\x02*\xc0\x12\xd3\xb4-\x93\x1c,\xc0"r\xe1\x9d\xfa\xcb-\xc0p,GS\xe9\xf7)\xc0M4\xc1\xca\xaeV-\xc0\xe5\x89\xdc\x18\xf8\xc2)\xc0\x99\r\x07J\x93\x0e(\xc0\x87\x81\x06\x95m\xfe,\xc0\xb1\xfb\xc8BI\x11-\xc0\x9a\xfc\xc1\xa8\x98\xeb.\xc0o\x99?\xa2%\xb4,\xc0\x1dG\xcd\x17\xc3\' \xc08N\x9c\x0e\xfb\x1c-\xc0\x13\x99\x1b|\xd8t)\xc0\x9a\xd1d\xf2\xeb\xc3-\xc0\xfe[K\x1f1\xb7-\xc0dlX\x7f\xf9Y \xc0c:3Od&(\xc0!\x0c\xac\xb0\x04\x04-\xc0%\xde\x83\xf9\xd1\r-\xc0\xb6\x17\xda\x90\x85\xe3"\xc0)\xad\xe3\x84\x03\x8f,\xc0Hb,\xe0\x95\xee$\xc0\x04.dv\x86t#\xc0\x00\x03d\x9e\xb8\xe0)\xc0\xe6en\x99\xe3\t \xc0\x8bp\xfb\xc0d^-\xc0\xf1\x1f\xea\x8f\xa2\x17-\xc0\rW\xa1\xcbr\x88+\xc0iA\x1f\xb3\xe0(-\xc0\xa5\xc7\x8d\xe0\xef\xd0+\xc0\x8f\xe7P{\xe9*-\xc0wyH\x076#-\xc0<\x89^`\r\xeb\x1d\xc0&\xe4\'b\xbdX*\xc0\xe7\xe0\x16^\x9e\xb8$\xc0o\xef[\xd2\x9a\x92*\xc0r\x90\xc4\xd7q\xac)\xc0\x9e\xeeM\'\xb1$-\xc0\xa2\x86\'\xab\x1e7"\xc0\x9cR7\x01\xebr-\xc0\x10\xa1\xf6\xe8\x96B)\xc06\x12^\xe6\xc3\xf6+\xc0|\x94!7\xd9\xfe+\xc0\xb0\xaf\xd6\xbc\x0f\x91.\xc0l\xab\x12\x91A\x1c$\xc0\x817fo\xe1\x92-\xc0\xd1d\xc5\x1dsg,\xc00\x93:\x8a.\xca/\xc0\ta\xe1\xb2\xc2\xbf*\xc0\x85\xa6\x84K\xf4],\xc0\xf6\x8e\n\x99>\x89.\xc0\xcdeYuA\x88$\xc0\x92\t\xae\xed\n\x9e*\xc0\xcb2Ui\xf5X,\xc0-J\x02\xe7\x97\x90*\xc0\xec\xc9\\\xeeg\xfb"\xc0`\x1c\xf0*\xf8`*\xc0\x9c\xb3\xbf\xae<\x9e*\xc0H\xd7\xf5i!\xfd+\xc0M:\x00\xcb:\t,\xc0!R\xf9i1\x16*\xc0\x10\x18|$>h*\xc0K\xb0\xc0\x90\xdfZ+\xc0\x99\x07\xae\r\x17\t,\xc0\xe3!}\x15\xc6\x12-\xc0\x16\x8d\x15\x9eQ7#\xc0\xfb\xcba\xaf\xae\x83(\xc0\xaf\x80\xb7\xae\xd0q*\xc0\x01M\xb9\x87\x95\x07-\xc0\x1c2#\xfd\xa2\xce-\xc0.[{6\xe6\xe4,\xc0\x05O\xeb\x8e\x9c=+\xc0\x17\x00\x1e?(G&\xc0\x11s\x15O\xf8\xe1#\xc0\xe6\xf2\xda3Si-\xc0SyE\xda\xe9\xb7-\xc0Y\xe2\xd6\xd0Q\xbd \xc0\xe6\x9axs\xf8\x15*\xc0\x9a\xc3~\xd4\xb0\x82-\xc0U\xe2\x8dYL\x95-\xc0\xba$\xa1\x8f>\x8a\'\xc0u\x07\xe8\x9c\xc3&#\xc0\x8d \xc9\x00\x8b\xa2-\xc0N\xeb4\xd4lx+\xc02\xf4>\xceO9*\xc0\x987\xa4\xb3\xe9@*\xc0\x0c*r\xb2vo,\xc0;\xec#\x90g{)\xc0\\x\x9d\x00\xadr%\xc0g|\x0c\xe2@\x89"\xc0\xb7\xc1\xd4@v\xf0(\xc0Y\x11\xb3s\xc1X%\xc0\xc1\x07\xa7+\x10\x9b-\xc0\xb4<\xbc\x95d\x90\'\xc0fO7\x82#\xfe&\xc0\xa1\xd1\x0f%\xf8\x90$\xc0\x0b>\x03\x15\x19)!\xc0\xc0\xfb\x95!@\x1f(\xc0\x84\x00/\xda\xe8F+\xc0\xe0\x08\x11\xc2\xd2\xcb%\xc0 \xcc\xe8\xb8\xd3\x0c#\xc0\xdf\xe10\xd8AM!\xc0W\xd0\x0f)\xce\x94+\xc0\xfbv\x8e\x81\xbc\xab+\xc0\xf7<\xde\xde\xa0B-\xc0!S\x93h\x8c\x1e\'\xc0i\xa7\xb2\xc4}\x99 \xc0}\x90D\xc3\xad#-\xc0\xa1\x1b`\xaa\xad\xfd,\xc0d\r6\xb9\xbdV)\xc0\xb1=\xab*\x82[.\xc0p\x8f\x84\x0b]f*\xc0d\xce{u\xb6\xc7*\xc03(T\x9a_\x90*\xc0\x92\x90\x0f\rMH)\xc0\x1c\xb9"#\x8d\t,\xc0+\x8b\\\x8b\xee>)\xc0\n\xbc\xa3Cv0)\xc0\x925\x19\xf9Q\x1f-\xc0\x1e\x036\x19Z\xaf,\xc0\xe4\xe0\x8e\x0e\xb3\x8f*\xc0\xf1\xe3\x8aE\xa1\x8d*\xc0\xa6S\xae\x19\xa87*\xc0\x8f\xac\x9c\xb4\xe4\x03*\xc0\xac\x80\xc7\xaf\xb4%*\xc0\xb5E*\xfd\xb4B*\xc0:\xc4\x02\xb7\xab\x10*\xc0\x14\x89R\xef\xc10*\xc0\x04\x9ei\x8f\xd3#*\xc0\xbd\x95\x06\xe5\xae\x87\x1f\xc0\x19p\x19\xd7\x9a\xf4)\xc0MT\x96`\xa4*,\xc0<\xae]\x9cU\xf8,\xc0\x1bTgc\xf2\x0b-\xc0\x9c5\x82\x9bi\x01-\xc0\xcb\xeb\xfcR\t\x19-\xc0R\xe0\xf4\xd7\x1f\x10-\xc0\x8d0+y\xb3\r-\xc0\xbaQ\\)\xd1\xc6-\xc0"8\xcc\x19\x90\x01-\xc0\x87\x98\x80\xf2\xc6\x00-\xc0\x80R\xd1\x80\x99\xe4-\xc0\xd5\x104w\xf4\x08-\xc00\xbco\r\x8a\x1b-\xc0\x1e\x12\x0f(\xa4!,\xc0\xceI\x05\x80\x8bn-\xc0\'\xc3\xf3\xaa\xa9\xe4/\xc0\x96\xdeh\xe9\xc8\xe9)\xc0\x14\x94\xa2q\xfc\x9f*\xc0v\xa0\x05E\x97E$\xc0\x80!\xfa5\xadK$\xc0\xbb\xf2\x01f=\xbf-\xc0W\xf1\x15Q\x95\xb5-\xc0xh\xcf1\xeav-\xc0H\xdb\xa3)a\xb8-\xc0\x05^\x89\x16~},\xc0\x11\xe2\x9as\xdc\xc9-\xc0h\xde\'\x1fK\xb9,\xc0)H\x02\xfc\xd2\x95-\xc0h\x93\x05\x9c6\xc7-\xc0\xde~\xdd\xa1A?,\xc0\x01O\xd9V\xf4\x1c*\xc0\xfc\xee\x7f\xb8\xcf\xbf*\xc0\x020\xc2\xb5\r\x11-\xc0\x9d\xa1\xcf\xa9\x0e\xdd+\xc0oST\xce5\x0e-\xc0=\x8a&\x8b\xb9G-\xc0\t\x93v\xa2\';-\xc0\x18\xff\x17\xf5b$-\xc0\xea\xadhuR^,\xc0\xa9\xefS\xf5\xa9\x89\'\xc0Pc\xed\xb5\x1e7"\xc0\x1f3\xeen\xfd\x11*\xc0G\x7f\x91}[\xde$\xc0\xc5f\xf8\t\x82\xca%\xc0bo\x02\xf6\xdc\xf9+\xc0$4\xfb\xb3_G-\xc0J\x0c\x88\xf3\xcei"\xc0\x1f\xc5\xb5\x18\xc3\xb1,\xc0"G\xae\x94\xf4>*\xc0h\xf2\x84t\r\xa1)\xc0\x1c\xaa\x12\x03\xc7\x8d\'\xc0\xb8\xe5\xa4\xf4\xe7\x1c(\xc0\xa7o\xd3k^R%\xc02}\xa7r,\x9b,\xc0\xf7\xc3\xee\xe9\x7f\xfa0\xc0-\xb6\xae\x12\xc1N#\xc0\x05\xd5\xb2\x04\x1cb)\xc0\xca`\xfa\x98\xa9\x95$\xc0\x8c\x9d+-\x88\xb7-\xc0\xb6k{\x7f\x11m,\xc0\\\x17\x01\xf4\x19Y+\xc0\xd8\t\x94\xcd\xe5\x85$\xc0\xc5\xaai\x03sA*\xc0\x97\xcc\xf6\xd1o\xdc!\xc0\x05\xb1- \xc4(*\xc0"\x12m\x05K6*\xc0\x96\xea\xa5\xf0%\x07-\xc0\x82\x9a\xd5\xfb\x94\xe0&\xc0 \xc1\xcb:*\xd7&\xc0(\xec\x1e\xea4\x98-\xc0\xb7\xe0?m\xdd\x08,\xc0\xc3\xdd\x8aa \x11+\xc0\xe82H2\xc5\xe4,\xc0\x05\xea\xb2M\xe9v+\xc00=\x11\xc76t+\xc0\x94\xa0\x9dQ%%&\xc0@\xe5\x8a\xad\x9d0,\xc0\x9a\xbb\x1dJ.\xfb&\xc0KH\xca\x9a\x10\x0e\'\xc0\xc49\xf9\xc6gt%\xc0\x90\xad\xb4\x95s\x0b+\xc07-\x94d1\xca\x1e\xc0\xd8\xde5|\xd7\xb2.\xc0\x8a\xe96\xce\x96\\!\xc0'
p16
tp17
bg3
(g4
(I0
tp18
g6
tp19
Rp20
(I1
(I684
tp21
g13
I00
S';\x13t\x82\\fS@\xdd\xc0O\xedO\xd1S@np\x8e\xf6V\x88S@\xd2}\x95\x05\xbb_S@\x8b\xb5[ \x84\xc5S@\xf1\x17\x83\x0fz\xd0S@\xf4>\x8bf\xd8\xa2S@\x7fT\xdfQ0cS@c\xd2=\xf1\x88\xd4S@/9.>\x9c\xd1S@\xb7\xc4t\xa0\x8b\\S@Q\xfa\xa7)\x94}S@|\xb4\xcf\xf8C\xc1S@|\xcf\xf4\xd7\x94\xc6S@\xb1\xa7\xf9\x13k\x9eS@p]\xdf\x9et\xd2S@\x87\x8a\x97\x1eW\xc2S@\x10X\xa6\x02\xf5`S@\x02\x96\xe6\xca\xbb\xafS@\x95/!\x9f\xb5\xd2S@$)b\xb8\xfafS@\xa4\x02\xe76\xfdrS@\x96\xf2c\x99\x9e\xd3S@r\xa1\x8c\xd0\x9d\xc7S@*\t\xf3\xf4Q]S@\x94\xa5\x847%\xd4S@\x81\xee\xb2\x9b\x82\xbbS@\x81\x9e\xda\x96\x8cYS@j\xb1\x0b\xc2\xc2\x88S@;\x15\xc3\x10g\x9cS@}\xa0\xdc\xed3\xbcS@\x87qu\xfb\x9fvS@\t\xb3\xe8\xb4\x00\xcbS@\x19A@\x99\x14\xd9S@-h\xb0w#eS@\x8d\x97\x940[\xd9S@\xef\xee\xdc\xe9?\xd9S@v^\xb3\x97=\xe4S@\x81\x0b&b\x9cHS@)\x19\nK\x9e_S@\'\xbf\x1e>\x03wS@V$P\x88\xda\x97S@\xbf\x1d\x99[\x8a\xc3S@\xf8\x07\x97\xa4\x93\xe1S@\xe2\x13\xb7\xce\x8fLS@\xf7$\xa8\x01\x98\xc7S@\xc0\x89\xec\xec\x12\xc6S@\x12Q\xacInfS@F\xc8l\xab\x15\xc8S@v,\xa6R\x08\xc7S@~\x85\'vW\xc7S@Y2\xefW\xf8\xc6S@\xacF\xde\xec\xa4\x85S@\xa6\xd8d\x057yS@\x9fN\xdd/2\xaaS@=\xf3\x11g)\xc6S@*\xe1V\xd6n\xc6S@\x85\\\xa8\xdb\xab[S@\xc8\xfd\xb4Q\xc8\xc5S@\x1bF(\xe6\xd8\xcaS@\tL\xc2\xdad\xc6S@\xc7\xed\x14?NwS@\xd2\xcfU\x08\x8b\\S@\xf2\x86!\'\x1e\xb5S@s;\xb2*\x97_S@\xd9\xd2\xce\xda\xa6\\S@\xd3\xba\x94a\x94_S@\t[\x95-\xd6\xb0S@\x08\xf8C{\x0e\xb1S@X\x9e)\xba\xdc\xafS@\xf0\x0b\xc2@itS@\xba,\xc3\x9aB\xafS@\x06\xd9\xdc\x19AwS@\xf9\xe9\xf0\x8eJ\x84S@\xa2\xc3\xdb\xab\x0eoS@\x15V\x92\x92\xafuS@\xba\x98\xda\x9d\x80\xd9S@\x0f@\x1f\xe0Z|S@J\x92%\xb2\x16\xc6S@w-NW\xee|S@8S\xd4z<\xe1S@\x0f\r\x1a\t\x80gS@#D\xc8\x1b"[S@\x9e\xb1\x02kO\xd9S@$IV\x80M\xd9S@i\x07j\xc1\r\xd9S@\xf4\xdc\xea\x96\xdb\xe1S@\xabiJ\x9dRtS@\x1b\x97\xd0\x065\x9dS@.k@e\xd9ZS@}\x02\x84}\xc6^S@|{\x83\xc8\xfb{S@]*,s\x91`S@\xb4\\h\x83r\x9cS@\xd3\xb7Q\xa3}\xd4S@\xc0^C\xe0 bS@\t\xce\x1fl\xa4\xd3S@~alJ\xf0\xbbS@\xcdd\x1d\xcczXS@\x89\xbe\xd8\xd2y\xd3S@\xaf\x0c\x05\x8b\xb2\xd6S@U\x1fT,0\xd1S@:[4\xf4;cS@\x00\xb6^\xcb\xaf\xd2S@\x83T4\xe7\xdc\xafS@\xd6\xff\xc0\x12}\xd2S@h>\xb8e\'\xd2S@LW\x8a\x12\xf5cS@\xda\x16\x8e\xe1bXS@\xf9"W\x97\xe1\x88S@\xd2\xd2)\x18\xa5_S@%\x90\x8c:\x19oS@]\x15s\xbe\xf2nS@\xba\x0e\x0f|R]S@\x11J5"\xd8nS@v\x84\x00\xaa\xadnS@\xb3\x18\xe2\xaf\xc6LS@\xca\x8d\xe1-DXS@\xfe\xfb\xd1\x1e\xb2XS@os\xccw\xc6~S@;\xc3\xa9S\xd8NS@m_5s\xf2nS@q\x07`3\x81\x8fS@|iu\x07_wS@\xa9<m@\x84LS@[\x93l\xd8)~S@\xeeJ7&\xe1\x91S@\x08\x1c\xe6\x02J\xb0S@\xda\xdd\xad\xdc\xe1\xb0S@\xf5\xc1\xcf\x15\xa8\x82S@^\rp\xd7\xb7ZS@j\xe6\xed\xa0\x18\xe9S@2\x93\xbe\x96\xa6tS@\x9d/\x06\xe8\x00wS@\xd2;zDo\xe8S@b\xb2\xd1\xf6X\xcdS@\xa9M\x00\xe0\xa0pS@M[\x9a\xb8\x89\x9eS@\xeco%jE\x9dS@\xbe\xed\xcboI\x7fS@\x95\x10~\xeb\xef\xe4S@E\xa0_\xd0\x04qS@\x0c,\xb9UN\xbcS@\x98t\xf5X\xbe\xe1S@\x05I\xf0\x1e\xb9\xbdS@\xf4P\xd68*\x80S@\x05\x0f\xc5\xe8\xaeuS@\xadcg\xe3[\xa8S@\x86\xc7\x06:\n]S@0p\xf2\xdeu\\S@\xec\x18KM6\xddS@\x8a\xef\x13\xedt\xc5S@\xa8mU\xa8\x8c\xc5S@\t\xc4\xfa\x92\xfc\xc5S@\x0eC<c+aS@1\xe0\xb9\x86u\xc6S@\x05$*\xa6\xa8\xdbS@\x99\x1c\x12\xf1\xc7\xc6S@\xc9,OX\xb8bS@\xd4\x0b\xde}\xcd\xc5S@|\x0b\xf8x\xf0]S@\xd6\xbc{\x97\x05\xc7S@Oq\xd1\xddb\xc7S@m1YTU\xc7S@\x87N\x04\xe3\xe7\xc5S@\xf9\xfc\x98\xf9\xa2{S@\x1b\xcaj\x1cC\xd9S@\xf3B\xa2\xed\x9e_S@\x87\xb6\x13\x9e\xbf\xc8S@\xdb\x91J\xf7\xa7_S@\x97\xa2\x07\xe6\xaf_S@\x16s\x81\x12zuS@&\x9d\xb2\x93\xa6_S@\xe0\x8d\xed\xa9.dS@\x9b\xdf\xab\xb7\xc6fS@\xd3Y\x82,\x1b\xd4S@\xc4\x07\xf8Q\xc9\xd3S@\xda.\x11>\x81\xd3S@:\x05\xea\xa5\xb8`S@\xce\x00F\xe1\'^S@O\x7f]\x14\x95sS@\x81_\xd3 s\xd6S@\x81tw\x9e#\xd3S@O\xd8O\xd4\xfe`S@K\\\xb2\x13\xa8`S@\x02_\x17\xb0\xfb`S@_\xb1\x1c\x00\xbf\xb5S@\xe5\xb1\x03\x1f\x17aS@Ww\xf3o%\xd2S@\xcf\tq\xef\x19aS@\x9aD\xcay\xde\xb5S@c=\xee\x18\xa9\xd1S@A\x16\xb8\xdf\x0fwS@\x1d\'\xf2\xde-\xd1S@{\x02\x8d\x87\x08\xd1S@\xeey\x01?\xd5\xc7S@\xd0\x83n\x9c\xc9\xd0S@{Q!{\xad\xd0S@\xce\xcf\xdd\x96\xcc\xc7S@\x00\x84\x90\x83\xabvS@\xe4\xd0\xebGPdS@\xcd*\x03o}oS@\x9e\xc0\x18r\xde\x93S@\x1d?\xdb\xf0\xb4MS@(\xb4\x04\x10#\xf7S@7\xd89\xa1\x0fyS@\\I\xb6\xf7AnS@x8\x8e$\x9c\x8bS@\xcf\xb77o\xaa\xd6S@\xcd@~\x9b\x8b\xcbS@\xcen\xbci\x84yS@\x8b\xe2\xb4\xf5\xecwS@\xfa\xf1~\xa1\xf2nS@s\\G\xdf\xd6\xc7S@BY\x9e\xe8\xec\xc5S@\xf9\xc5T\xe8\x9f\xc6S@\xe6\xa8\x85\xee\xe7\xc6S@\xc3\xf2L\x91\xcb\xc5S@DP\xc8\x08\x0b\xc7S@b=\x87\xfeT\xc7S@\xf7\r\xfdA\xa0\xc7S@v\xa9H\xcc\xc3\xb5S@\x95\xbe\x8aW\t\xc9S@\x0c\xb8\xe3\n\xe0\xb0S@\xf6\xec\xb4\x91\x10\xcbS@7\x9c\xd3!\r\xcbS@\x8b\xc7\xd4\xc8&\xcaS@<\'\xd1\x8c\xa9\xd1S@f\xa5\x8d7N\xbcS@~2Y\xc1\x7f\xbcS@=\x02i\r~\xc8S@\xb0\xa8\xdd\xe7\x03\xd1S@\xa0\xf3\xbc\xe5\xc3\xc8S@o\x98\xa8\xa3\xa0]S@\x97\xc3\x03\x91\x92oS@2\xcaM\xc1\x12bS@\x1b\xab\xf6\x8c*\xd2S@\x8d\xa8\xfd\x0f\x90\x9eS@\xac\xe9&H%\xd8S@\n\x80\xef\n\xb4\xd2S@4\xe6\x12d\xf6wS@Jl^\xb2h_S@F\x90\'\x96\xb3_S@\xd8\x182\xfe\x9a_S@\x1e=\xcbw\x8b\xd3S@\x1do\x1aOz\xc5S@\'\xb0\xa6P\xc2\xd4S@\xce\x9e\xfa\xd4\x83\xd4S@\xbb\xc4/\x08\xc3`S@g\x92\x9by\xcelS@\xbc\xaa;\xf0\xealS@\x05]\xd0\x8f\xf2`S@\x1e4\xc5\xf6lcS@s\x99\t\x13\x0b\x94S@\x8a4w\xd9]pS@;Y"\x01\'aS@X[lj\x02\xccS@\xa4\xde\x88\x91V\xc2S@JBy\xdcK\xb9S@\xc7\xd3\x81\x82\xf5cS@\x16\x1f7\x0c\x11\x9cS@\x95\x97\x05\x8f\xa8nS@\xff\xe2\x7f}t\xb5S@\'C\xe0s\xd6_S@N*\xd9\x8a&^S@\xc4\xca\xcav\x12\xc6S@\xe8\xb3v\xce\xf2\x80S@\x99\x9c-D\x08`S@\xed\xb9F2\x9f\xaeS@\xffH\xb2\xe8\xb5\x8dS@x-\x85\xcfuuS@5\xc0V\x80\xc7\xa0S@\xec\x89V\xbe(_S@\xbb\x80\x00\x18{\xbdS@;$p\xf4\xe2]S@\xf8\x9d!\x1d5\x84S@V\xecq[w\xbeS@cvNx\xf6kS@\xf2}\x1a\x80\x8cuS@\xf1>G\x0b\xc3\xe1S@\x95\x1d\x8e]y\xd8S@\xb8\xcf#a!\xdaS@\xdf)\xf9\x85\xcc\x83S@N*\x91\x07|\xe5S@\xf9o\x8e\xb3\x03wS@\x12`Z\xcc\x19^S@\t\xd2x\x85\xf3\xf8S@\xf6\x9c\x05\xca\xfeeS@\x1bq\xc2R_\xc7S@/\xf4\xc3\x96\x8e`S@=_\x06\xddP\xc5S@="\x94\x06\xeeaS@\xfb\x80"\x99\xddnS@#n\xfb\xc8\xb1uS@K\xe7\xd6~\x15\xb5S@\xfe\xca\x12L\xbavS@PTn\xa2f^S@@\x8e\xaaW\xb2`S@G7\x81\xb4\xde\xd7S@&3t\xe2\xa9\x82S@\x8c\xe8\xc4\x12\xb1XS@\xbd\xa1\xc4b<\xddS@\xcd\xc2M\x90\xf9dS@5e\xd7\xd3\xfcvS@!\x03r\xf4\xe7OS@p\x83G\x808[S@_\xd2\xbbR\xe5\xcbS@\\\x97w\x9b\x1foS@\xcb\xc33Y\xaf\xd5S@*\xb3\xcb\xf6\x15\xc5S@\xf7\xe3^D\xc2xS@+8\x02\xad]vS@\x05\xba.\x98\xd6^S@\xdb\xac\x88(6\xbeS@\xd2\x84DL\x04KS@Q\x95\xc3/\xd2bS@\xb2\xd3$=\x07sS@\xb1\xc7\xac\xb44eS@\xe6\x07\xdb\x1a\xd6\x88S@D\xd1=*WrS@L9e\xc3\x95\xd3S@\x08\xb4b\xa4\xa2\x86S@W\xda\x9d\xe8\xf0wS@\xb3\x14\x8c$\x06\xc9S@aQ\x8d\x17\xbcvS@%t\xf0\xb2\xcaLS@k\xea\xcf\x82otS@\x7f\xbe\xd4\tWwS@\x93\xce\x81\xdf\x03\xccS@\xf6\xee\xd5S,\xc6S@\x01\xe7e\xf6\xd1iS@\x12\xfd\xcc\xe0#fS@\xdfK\xc9\xe7\xc6\x8dS@\xae\xab\x8d<\xffpS@\x01X\x00\xd5\x8fpS@\xe3\xb8\xa8\xecNpS@\xf7?\x1f\xe0\xfb{S@\xfd\xd0i\r\xc0nS@oM\xe7\xce\xe3nS@\xddi\x143\xf9WS@`\x93\xd6\xc8\xd0WS@Q\x8f?h\xc0eS@\xed\xa9\x03PK\x7fS@@:\xc9?\x1dfS@\x85\xcc.\x05tfS@\xcd\x8fA\xe9 \x9eS@jj\xeb-\xbe\xc2S@\xd5g%\x04\x98qS@\xdc\xba\xdb\xb0\xfd\xd8S@V\x1ar\xaeX\xc7S@\xfe<\x9ad\x85nS@ES\x9b\x81\xc0\xd4S@<\xf1\xce\xaf\xcd\xd4S@<\xea\xcbY\x91\xd4S@\x97{\xf32\xcf\xd4S@\x99(u\x14\xcf\xd3S@\x9f\xac\x17\xb4\x92\xd3S@\xda%P\xf6\x7f\xd6S@\x17wD\x18}\xbeS@\x94\t\x16\x06\xb5\xd2S@\xe6\xb3\xce\x8b8\xd2S@\xcc|\xb1{\x92\xc8S@\xaf$\xcd\xe2\xaf\xd2S@\xa6o\xd0\x8d\x87eS@IV\xb3\x1c\x06\xd1S@G\tX\x81\x98uS@\x95U\xa5\xf2v\xbdS@\xee\xb8\xecb\xedlS@\x91`\x98\xd6\\\x95S@eL:_\xd4dS@\xd8\xac\xa4\xab\xddlS@\xdfF@\xa7\xeb\xcaS@_\x06Y\xbekeS@\xe6%\x86\x07\x1f\xcbS@\xc4\x93]r\xe0\xcaS@\xbd\xe3\xc3\xd7\x12\x9cS@W\xe4\xe83|dS@\x87\x98O\x98.dS@\xd5\xecl\x06#bS@\xa9\xbaJE=\x88S@+\xba"\xfa<aS@\x0e\x83*\'\xb3`S@\x18\xeb2w\x12\xc6S@\xe5\t\n\xad\x04\xc8S@\x0b\xda[\xd6\xbc_S@G/\xccg\x9d\xc7S@Xk\xc0\xe5\x87_S@\x16\x93\xe1\xb1Z\xc7S@\xc3\x0cf\x80\xe9]S@p\x0e\xa5]\xf7\xc6S@\xbe2Q\x03\xa6\xc6S@\xd0\xb7\xf7\xea\x1e\xc6S@ \xdcO\x88\x19]S@\x90\xf8\xe7t\x99\x89S@@MV\xe4\xf5\x9cS@\x96\x99\xb2\xefW\xc1S@\xeb\x83\xaf\xff\xa8\xafS@!a \x9e\xfeXS@\xe90\x86\x84\x8cLS@\x93\xeb\x94b7US@\x03\x99\x88\x90naS@\x91D\xbf\xd6\xc6bS@\x95V-\xdaooS@\x82Y\xc0\n\xfc`S@(D4F\x9dnS@\x90\xf4O\x12d\xbcS@\xe0\xad\xcf$ucS@\x1c\xb7p\xde\xcb\xbcS@f\xcc@\n\x9c\xc1S@D\x15D\x03\xc9\xbcS@9\xc6)\xdf\xf4xS@\xbe\xcc\x13\xda\xfa\xc5S@1e!\x9c\xe6`S@~N\xed\x91\xd5\xe1S@~&Ec*\xc5S@\xe7\x0ced\xdb\xd7S@\xb8\xa7g$4bS@z\xe3d\xb4\xc4\xd4S@sL\xb0\x9a\x92\x94S@z\x10\xf5\xd4\xe2OS@\xd4\x88\xca\xdbuPS@\xe3\xc7\x8b_\xcd\xcbS@\x14\xfai\x01\xdcNS@\x1d\xdco\xce^KS@\x1e\xc9\xb3}]\xa0S@\xdd\x0b\xde_\x9a\x8fS@\t\xfbG\xda#XS@q.C\xfe8\x8fS@\x87\x17\x8dq#mS@\x10%6\xc8)TS@\' \xe8\xed\xb9\xd5S@\x01\x89\xbe\xc45WS@S\xf4$\xce(_S@[\xb8\xea\xb9<\xdbS@`\xa6\x12a\xf8TS@x\x7f:\xcb\xd3_S@\xa8\xe4\xfa\x9fx\xd2S@\x1f\xfd65\xeb\x80S@\xea\x866\x91\xcd\xd4S@\xfa\x96\x1e\n\x9c\xd7S@\x87\xa5Z\xcf\xdb\xe1S@\xa5\xcf\xa2M\xe9\xd6S@\r\xb3\x8f([sS@Ts\x86=\xe0\xcbS@\x88.L\x17\x82\x8fS@\xa1\x8d\xdf\xc45eS@\x03\xcf]\xfd\x1b\xefS@\x1d\xdcs\xa4clS@\xbae8\xafN\x9dS@\xe1l\xbe\xe1\x13\xd3S@\x8d\xed\\-\x91yS@z2\x0e\xe6\xc1`S@\xeb#\x19\xcb4aS@\xb9\x05\x88\xb7\xef`S@\x8bv:Y6US@u\xbb5$\xa8\xd1S@\x8b\xac\xb0\xc7dcS@e\xd3\x0c\x11\x1c^S@\xa9\xf4\x15\xb0%\xd2S@z\xca\x7f\xf9\xc2\xbcS@z1\x19\xec\xed\xa1S@\x83FL\xd9\xbe\x8dS@\xad\x95\xcbGw`S@N\xda\\{z`S@\xffN\xba$\xae\xe1S@\xce\xf0E\xeb\x0f\xbdS@p\xa7~Y\x14\xbdS@\'\x17;\xc7\x9e\xd2S@1\xab/\xbb\xb1_S@\xc1\xd5\xff\x1d\x13\xe2S@\xdbA\xf2,)\xd4S@\xaa\x86]\x11{_S@\x8e$\xda\xb1\xec\xbdS@=,\x96\xb4RaS@\x89\xcf\x10,r]S@F\x0b\x1b\x07\xeb\xd0S@\x1ay\xd8\xd2\n\xd1S@\xa1\xfd\x87\xf72\xd6S@\x893oV\xd6}S@\x99,\x98\xe6d\x9cS@I\x80j\x0f\xc6\xbdS@C\x92\xc7v\xdb]S@\x17\xb8\x89q\r\xcbS@(\xa3:\xbe\xd9\xcaS@\x05\x80\xee\xe2d\xdeS@\x08\xcd\x8e+\x07^S@\x84\xefZ\x9b3\xbeS@\xb6\xaf\xcfg\xa0\xbeS@:\x1f8\x10\xab\xb5S@\x89\xa9%cfoS@\xfa\xa3\xac\xebjsS@Y\xe5\xa9(\xaa\x86S@gN\xfa\x14\xb5]S@X\x80\xd6j\xb7\x99S@@ @t\xc4\xd4S@\x8al\x84/\r\xbfS@C\x1c\xa8\x03)aS@G\xb3\x92\xff\x89\xd4S@\xd1\x97q~\xcdVS@;\xb5\xb0~\xca\xd4S@\x84\x93w\x07/pS@\xfb\xe8\xc5|\x0b\xc2S@L\x85q\x97\x03^S@7\xa9\xd6M\xf4vS@\xc0`\xb6VldS@v\xbdW\xc2)\\S@)s\xa4#t\xc0S@{0\xd0\xaf\xee\x9bS@W{t\xff\xf8\xc8S@\x12-\xbc\xcf\x05bS@&\x94\xcc%``S@\xb2\xf8\x90\xebp`S@\xfb\xd9\xaa}A\xd8S@D\x03WM\x87\xbdS@0\xaf\xaeU\xc6\xd6S@\xa9\x04,\x122\xb0S@"3a`|\x9eS@M>C\xd2\xbc\x88S@\xde<N\xd8\xc4\xafS@\x0c\xec\xae\xb7\xeb\xd8S@\xa6q \xd0\x1a\xbeS@P\xdf%\xfa\xb9eS@\xc7\xaf\xb7\xc5_\xafS@\x82a;\x02\xbceS@\x016\x0e\xf6\xa3vS@\x06yu~\xbd\x87S@\x0c\xaa\x02\x1a\x17fS@)5A\x97\x9f^S@U\xc9\xe8\xbb\xb8^S@m8}+\x04\x87S@\xe4\xa9\xb8\xdd\xc1eS@\x91\xfbU\xe1\xab\xc8S@\xb82\x03\xa5\xd7zS@\x91\x03s\t]\xc2S@\xab\xd4\xebqmfS@\xd4?\x82\xeaGsS@\xb1\x12%Z\x14fS@O\xe8\x83\x05\xaa\xd7S@\x1d\xcc\x83\xf8\x05\xc8S@\x15\xe7\xe4\x9f\x8e\xd7S@\x90\x92\xdc\xe0\xcf}S@\x8d\x11\x04L\x8fLS@\xd9l\xe1uq\x9aS@"\x85\xfe\xb2e\xceS@\xe0\xbe#\xebe\xc7S@\xfb\xadY\xf2T\x91S@\n\xca\xeb\x07\xd1\xc6S@\xd1.\x82Z\xcf\xc6S@\xc6\x1b+\xba\xee\xc6S@<\xa1\xd8?fPS@\xbc\xea\xce|\xc2qS@\x0f\xf6\x8fm\xa9\xc6S@7>3\xeb\x93iS@C/L\xdblXS@p\xc5\xba^\xc6\x82S@\xad\x98\x9f\xef\x05]S@\xd0\x80\xc7\x1dmeS@\xd4\xa2\x84\x13\xdewS@3\x88\x89\xc3|fS@\t\xe0}Z\xd5\x80S@\x9a&5O\x1e\xc1S@\x11G\xd7B\xf2\xd6S@\x0c\x8c\x9bv\x81NS@f\x1fC(3TS@\x92\x1f\xf01\xc9xS@\xac\x8f}dA\x82S@?\x13U\xa6\x87MS@t\xfd_\x94\xa6\xc8S@[\xce\xef~euS@\xab\x97\xec\xb3\x00qS@\xf0]\x96]\xe2\xcdS@\xec\xfb\x0b\x97\x16yS@\x90\n$\xfdC\xd4S@\x08\xa1\x81\xfc\xf1\xd4S@=kj\xdbf\x90S@6\xf9|\xe4\xf3\xcdS@\xe8\x95\xb9\xea_]S@Z\xbcU\x94\x90\xbeS@\xe9\xe5\x7f\x0b\x90bS@\xc0\x04\xa9\xd9*\xafS@ZB!\xfe\xc3eS@a(G\xdc\x94fS@\xbe?zC\xd4eS@\x1a5\x86p\xdfbS@\x92w"\xb7\xa8kS@{\xa2\x12\x85\xd8eS@\x97\x84\xcf\xaa\x97fS@\xf2n:G!pS@\xfat\x93,\x8eoS@&\x82\xa1\xfe\x84dS@$\x96\xfaN\x08\xf9S@\xca\x9f\xec\xd4\x08bS@!\x99\xce\xdf\x02aS@sS\xda\nMaS@\xa5N\xc3g\x8caS@3\x16 \xa3\xd4`S@\xad\x99\x0b\xaa\xd0`S@\xc5\xdc\xc95\x8f`S@\x8d\xbc7M\x1d\x88S@\x06\xb2<;D^S@\xe6\xa4qYN\xe1S@\x0fjQ&\xe6\xd7S@\xab\xa9\xa9\x81O\xd7S@\x18\xe5\xfa\x7f\xaa\xd5S@\xef\xe5\xd8\xa2>\xd4S@j\x8bBYx\xd3S@[`\x1f\xef*\xd3S@2[r\x87\x14\xd4S@el\xeb\x7f\xa8\xd2S@4f\x16"9\xd2S@R\xac\x9fs \xd3S@\x7fP\xde\xbe\x8e\xd0S@\xde\xb0\xe1b\x89\xd0S@\x87Dr,\x95^S@\x06\x19\xf6u7\xceS@\xe1#\xcb\xb0~\x9dS@H\x10\'\x0c\x18\xc7S@\xe5\xd4\x08M\x8e\xc7S@\n`\xe4\x01\xf9vS@e|}\xd1SwS@\x9e\xf8\x97\xa7\x05\xcbS@(\xa3\x0c\xf6\xd0\xcaS@\xe10\x9f\x9f\xf9\xc8S@\xe96\xc9\xae\x8b\xc8S@7\x08P!(\xc6S@\xcd7bi\x16\xc8S@O\xf7\xc2\xcb\xb3\xc5S@J\xa4Qf\xe3\xc6S@\xb2\x8f\xc2l\xc8\xc6S@++\xf7\xab\rYS@9\xc7\xde1\x12\x87S@f\xfd\x08o\xcf\x88S@NB\x9fjl\xc2S@&\xf4\x04NH[S@\x96\xda4Q\xad\xbeS@\xca2\xbedY\xbeS@]\xdf\x7f\x94g\xbdS@\xd8\x93\xa2\n\xd2\xbcS@99D\xc7\xd1\xafS@\x8b\x1dN\x13\x84PS@X%\x1f\xaf\xee\x9bS@l\xfa\x93\xb7\xcf\xc6S@\x8er]\x00\x90wS@$\xf7:\x835oS@M\xe1\x1c\\\xd6^S@\xbc5j\xdf\xf9\xd4S@\xe6\xcd^\\B~S@\xac\x1f`a\xe9\xbfS@\xde\x8e\xf8#\xf1WS@\xe3C/\xe5`\\S@\xfa!\x19b\x81NS@j\x19R\x0f\x82MS@\xcb\xf2\x1a\xb6\xb5\x8dS@\xe9\xf7\xbf\xf45\xc5S@\x8c=\xb3\xda\x8duS@t\'\xb1\xa9\x92uS@H\x9b\x9f\x96ccS@\x13*V-\xc8xS@\x16\xbe\xfc>\xb0\xccS@\xb3z[\x1dCWS@\x98\xe5S\x1e\xbb\xc8S@\x06\xd7_H\x0f\xbeS@\xf6z\x83\x1f\xbb\x82S@\x9e0\xba8\xa9nS@\xe0>\xedK\nXS@G+\xe4\x92w\x80S@\xef^\x1a_\xb3\xd4S@:\xf7\x0b\xc4\xe4SS@n\xa8\xa4\xba\xcdSS@\xcfj\xb3\x94\xed\xd6S@\xdd,Q\xfe-vS@6\xd1C2\xee]S@\x1b\xce\x16\x11|\xd7S@\xe7\xd1 \xd6\x0bwS@\x91fy,\xbfwS@!\x95\xd9\x7f5pS@H\x98\xab\xd4,\xc1S@\xd5m\x92:KTS@\x00B?S#oS@\xb5r\x95\xefiWS@\xc1\xc5\x0e\xbf\xed\xcbS@\xaf1>\xfa/\x9dS@\xe3\x07\x9f\x8fk\xd6S@!\x01\xaa\xf7:\x7fS@'
p22
tp23
btp24
a(g3
(g4
(I0
tp25
g6
tp26
Rp27
(I1
(I684
tp28
g13
I00
S'\x14_7x1\xc7*\xc0q\xbc,\x1ar\n.\xc0\xd0\x01\xd3KeD+\xc0b\xbf&0VI*\xc0|y\x01\x84\x96\x9c-\xc0\x14\x9b\xbf\xd2\xe7\xfd,\xc0\xa9w0y\xa6\xcd\x1c\xc0%\xe8{;\xcb\xfb*\xc0\xd8\x82E\xcd\xbd\x0b \xc0\xab)\xbc\xcbh\x03-\xc0\xab\x18?u\xb1b*\xc0\x92\xba+\x11\x12T%\xc0COH\x92z\xe3$\xc0\x89\xe5\xf0\xb5)\xb4-\xc0*\x9c,\xb6P6!\xc0\xa5H\xa4\xd1\x1e\xe9,\xc0\x88\'\xd4\xf4\xb6\x04-\xc0\xc8_9\xe5!\x89*\xc0G\xe4j@Xb\x1b\xc0\xb9\xca9f\xcc\xe2,\xc0,\xe0\xde_\xec\xf3*\xc0\xae\x84Z\x85z\xa6%\xc0^{\xfc\xf7\xbf\xfa,\xc0\xf3\x8a\xcd\x92>\xa8-\xc0I\xc6p\xaa\xdc\x910\xc0\xff\r\r\xa5\xc4\xf8,\xc0\xd5\xdb\xf8-\x1a\x8a\'\xc0\x92R\xd0\x80#\x80.\xc0\xa9\x11T\xb1\xc7F+\xc0\xd9\x15\xc1\xe7\xe6\x0f%\xc0\xbaU\xacs6$-\xc0!\xe9\xcb\xc7\'\xf0!\xc0\x97\xaaf"\xb8\xb5-\xc0Q\xa6\x08^\x0b\x8a.\xc0\xc1\x91,\x92\x8a\xda*\xc04!\x11\xb0\xa3\x9f.\xc0\x94\x08\x01\x15\xd4\x8d.\xc0$\x9e\xeb\xae\t\x9d+\xc0\x07\x90@\x1e\x1bp!\xc0\xe9\xff\xf4\x9c\x03{*\xc0\xabEDO*%%\xc0\x1f\xc2\xea~\xe0\x99#\xc0uV3\x1a\xaa\xb8%\xc0\x93z\x07\xd5\xf7\x97,\xc0w\x0f\x95t\xc3\xcb(\xc0x\xc4\xd4gg\xa8-\xc01]\x8a\x0f\xee\xd6,\xc0b\x9c\x8d\x96\xe6\xb8,\xc0+\x84\\\xd5\x8c\x06-\xc0W\x8f4\xf7\xee\x80-\xc0\xb7]\xac`_\xac-\xc0\x15K|\xc5\x99\x89-\xc0\xd5\xee\xf4r\x8c\xd2*\xc0Y\xcc_{]6&\xc0G\x04!\x03i\x16\x1f\xc0\xe8\xe3[\xc2\x8fm-\xc07dz\xcb:\xa0-\xc0\xecX\x1c\\\xdf\xe6-\xc0\r\x86\xb1\x96\xbbj-\xc0\xf0{\xa1\xd8\xad\xc9-\xc0\x7f\xc6\x19[+\xd9*\xc0J\x98\xf5L1\xef,\xc0Wm}d\xf9a*\xc0\x0c\x12\xef\x85k\'#\xc0\xe4\xec\x0e\xe1To*\xc0\xe9(Zn"[*\xc0\xea\xef\xf8\xa7Z_*\xc0\x121\x10\xcf\x88Z,\xc0\xe1MQ\xf9[M,\xc0\x9f\xaaZ\xa6\xa2R,\xc0}\xbeD\xaa6.$\xc0\x00"L\xc5\xbbE,\xc0{\xa0\xc4\xe9\xfd\x1f&\xc0\xc2\xd6\xbb\xd1\x1d\xde+\xc02\xeaj8\xf2r(\xc0\xc3\xd1YH\xcb\xf6%\xc0fK\x87\xd0\xef\x01-\xc0\xc7"(\xad2v&\xc0!\xc0\x8b\x8do^ \xc01\xfb\xe3\x1a\x8a\xe3)\xc0\x0b\xae\xe7\xa1\xf42,\xc0}\x15,O\'\xec+\xc0\x80c.g\x0fI*\xc0\xbc\x96\xa0/\xda\x8e.\xc0\xcd5!}\xe1\x9e.\xc0\xf5`\x19\x1f8\x8b.\xc0\x95&\xbd\xc2A\x03,\xc0\x90\xea\'Rz\xb7&\xc0\xcd\x87\xb4\x97\xed\xbd \xc0[\x12r\xce\xb2O*\xc0\xabv\x88\x13 L)\xc0\xbf\x8eS\xdf\xcc\xb2*\xc0\xab}\x82\xeew\x01*\xc0\x8f\x01\xa2h\x97\xb4\x1c\xc0\xdb\xae]\n\x06\x13-\xc0;S\xbeG\xd8\x9f*\xc0\xe2\xa5\x8b\x83\xbc\xfc,\xc0=~\xe3\xaa\xca\x1f-\xc01\xfaOzk\xf6,\xc0\x11<\xd8\xba\xb6\xf5,\xc0\xa9\xd7S\x89\xfd\xee.\xc0\xbb\xe2\xbev\xa6\xed,\xc0%\xe8{;\xcb\xfb*\xc0\x80\xf1\x8a\x96\xa9\xe5,\xc0G\xe4j@Xb\x1b\xc0<\xc3\x054\n\xeb,\xc0\xeb\x8dZ\x84#\xeb,\xc0,\xd5\xc5+@,+\xc0\xcf#\xbb4e]-\xc0X\xc5\xc60\x16\x7f+\xc0\xca.7\x88\x9a\x8e*\xc0|T\xb1\xea\xd8B"\xc0\x7fQV\xf3\xe8\xdd&\xc0\x1e\x8f\xaf\xf7d\x9b0\xc0\x7fQV\xf3\xe8\xdd&\xc0-\xd2-\x9b\x8c\xb1&\xc0G\xa8)\x9dk\xcd(\xc0\xc5\x00\xbf+\xbe\xa0-\xc0\xc3\xe9\xf03\x08\x9a-\xc0\xb4\xdc\xe5\x16\x95E-\xc0\xc3\xd1\xbf\xc5\xe3h(\xc0\xde\xc0T\x18\xc4t&\xc0\x04\xd8\xe0\x12\xe4\x14 \xc0\xa3\x0e\xb7\x0b\xcf\xef,\xc04\x07\xfd\xc4\xca\xdf&\xc0\xcf\xe1\xf7\xd1\x99g)\xc0\xb8\x9a}\x90b\xbe(\xc0*Z\x85\xea`\\,\xc0\xfd\xe7\x9ct\xd9Y,\xc0Q\x9a\x8c\x89\xcd\xc9*\xc0\xa2\x04s\xb6\x8b\xb5+\xc0b_!\x9e\x9e\x1f,\xc0h\xb2\xc2e\x8fX(\xc0<\xb7\xf1\x96\r"%\xc0\x95\xe3`t\x97\t-\xc0\x8d\x03\x07\x96\xf9F \xc0\xa9\xc0R\xe9g\x98&\xc0v\xf9\x8d\xe3.9!\xc0\xfb\xe1)\xfe\x81\xbd \xc0\x92\x84u\xd1\x84S"\xc0M\xe5\xa8!)M,\xc0O\xab\xe1\xaf\x97\xb0&\xc0\xe14\xd3\x01&%-\xc0\xf8\x1f\x1fI\xe6 ,\xc0\x04\x04\x03\xc4\xff\x0c-\xc0o[\x85\xbdH/#\xc0\x8e\xbb\xa4f\x9fj(\xc0\x0e\x98\x1b\x90n\xf5!\xc0\x91\x00=\xfaMn*\xc0qws]\xf9&*\xc0v\xbeW\xaf\xc4\xae.\xc0\x96\xcewIN\x9b-\xc0\xfe\x9b\x15\xc4\x86\x94-\xc0\x11\xaa\x19\xb1\xf2\x97-\xc0<\x1c\x06m\x8a\xf7+\xc0\x18\xa8\xf0\xb9\xfd\x9f-\xc0k]FN\xc0\xcd.\xc0xX\x16\xdc>\xba-\xc0\xf3\xf1ELZx(\xc0\xcdx\x0f\xc5\xa4\xdf,\xc0Z\xc3\x96n\x8fJ*\xc0\xafsMg:\x81-\xc0%\xcaGQ$\xaf-\xc0\xaf\x91\x13\xa5\xea\xa7-\xc0\xf8\x9a\xc1\xb5\xf0\xaa,\xc0\x88S\x96\xe4\x01\xbb*\xc0Q\xa2\x918v\xa1.\xc0O\x1f"|\x0c\xab*\xc0\tM\xd9D+\xa1-\xc0\x1b\x08\xedU\xce\x8e*\xc0:o"\xf9t|*\xc0\xa1Q\x80\xae;U\'\xc0\xb8\x90>)xo*\xc0\x18\xff\x06\x8d\xc1\xc2)\xc0c\xd0F\xb3u\xf8*\xc0\x10\xfc\x81\xa3\x81\xfd,\xc0\xc9\xe6\xc7\xa5\x9a\xfd,\xc0|\x87\\\xe1\xc9\xf6,\xc0\x01\x19\xb4\x83\x05\xa0*\xc0u\xc8\x13\'G\x83)\xc0+\x0c\xd5\x83\xb5\xa1&\xc0\xd4\xea\xeb\xcd\xf5\xe5.\xc0\xf2\xf8l\x14<\xfd,\xc0\xa6AM\x82?\xa0*\xc0\x85<\x11\xdf\x9dy*\xc0>x<N\xde\x8d*\xc0\xf4\x0e\x81\x15\xdcf#\xc0\xf4\x94\x12\x9f\xe3\x87*\xc0Q\xe5\xd3\x85\xa2\xec,\xc0\xe4\'}\xdc<s*\xc0\xe3\x06\x14)c:#\xc0\xd4H\'&}\x03-\xc0\xf9@\xce@\xb4Q"\xc0\x18\x9c\xb4\xa4\x11\xef,\xc0{\xab\xd4F\x01\xed,\xc0\x1b7cu\x9f\xf0*\xc0\x9e\xb1\xd8\xf8<\xe6,\xc0X$SRv\xe9,\xc0Q\x8cIi\xbe\x92*\xc0\xe7\x1a\x15y\r\xe1!\xc0\x84n]z4\xf9*\xc0\xe7\x93\xddx&-%\xc0\xa1\x86\xdeu\xad\x01&\xc0.\xeb\xf7\xe4\x1f\x84(\xc0\x9e\'\xd3\x1b{v*\xc0\x9e\x8f\xc1\x1f<\xe3!\xc0\x0c\xfa\xf0MO\xec,\xc0\xd3\x13\xb5\x058\x8d)\xc0M\x0ca\xa6\x80\xfd.\xc0\xc3n\x945>\x80$\xc02\xc6\xfa7[\xa4%\xc0\xb0RC\xb0\x83\xcd#\xc0\x81\x91\x9a\xe6\xdau&\xc0\x1b7cu\x9f\xf0*\xc0T\xacc&\xcdH-\xc0\x90\x9c\xb4J\xcd\x8f-\xc0B\xd32F\xfe\xcf)\xc0h|id\xed\xde,\xc0\xce\xb9{>\xcb~-\xc0\x93\xf1\xcd\xf1Y\xa3-\xc0\xd2\xdb\xd5\x026\xa8-\xc0d\xec\xd1\x93\xf9e#\xc0\xe74N\x8e,\xeb)\xc0S\xe9|k\xf6X,\xc0_0\x12\x8e\xcb\xa2-\xc0v\x94i\xe7M\xaa-\xc0\x93|;C\xb1\x0f*\xc0X\xb4&X\xb6\x1e.\xc0\xcad\xa5\x17b$-\xc0\xbb\xda\x88\x8f\xe3C-\xc0d\xd7\x17\xe5M\x9d-\xc0\xa8\xf3J\x94\xc1\xf9,\xc0\x9a\xf7\xc1\xca/\xa2-\xc0\xefG\xf0Q,\xf9)\xc0\xcc\x07Y\xb0\x93\x93(\xc0J6\xc3f\x86\xb4)\xc0\xe8\xd7\x8a\xd9\xd6\xea,\xc0\xbd\xff\xa5\xda\x114!\xc0\x96.\x9bvG\xd5,\xc0\xf3\x85u\xf6\x94\xe5,\xc03\xe4\x05\xfb\xfd"&\xc0u\xe7\x88\x1b\x8eS*\xc0\x8f\xb7\x92x\x8al*\xc0\xc6m\xb8`\xad_*\xc0\xca\x84\xf6\x82H\xf3,\xc0\xde\xcf\x06\xc2^\r&\xc0xk\x1f\xb4\xb9J-\xc0\xe8\x8dS\xe9\xca\x12-\xc0cCK\xe4\x18\xa0*\xc07\xf0\x8aB=\xf0,\xc0\xce\xd8\xb8`\xa8\xff,\xc0,\xc9-\xd6\x08\x8e*\xc0\x8c\xcb\xf4`\x18\xa6+\xc0\x95%x!\x11\xed\'\xc0\x9e<\xca\xcf\xcf^-\xc0\xeb\xa4\x0f\xd5\xdb\x86*\xc0\x11B\x03u$\x9d"\xc0v\x9f/\xb6\xc3\x18+\xc0\n\xcc~\xbd\x8d\xec#\xc0\xd5\\\x10Kd\xe2*\xc0\xa7\xefOx\xbe\xf0"\xc0\xe5\x0c\x06\xc4S\xd3&\xc0\xbaf\xeb\xad\xc3F#\xc0\x81\x19\x84\x92\xabb,\xc0\xb3\xb0\n\x12\xb3\x98(\xc0\xd0\xfd\xccT\x05i,\xc0hi\xf4Z`<"\xc0\xecU\x08\xeb\xd7\x99*\xc0\xbe\xa5\x06\xc4\x9d@.\xc0\xf82\xa8\xb3\xf5\xdb)\xc0\xf7^\x8d\x89\xdb\'&\xc00y\x19\xe0\x99\x19"\xc08\\J\xee\xbc\x86*\xc0\xd6\xe8\xf9n\xd2\x07-\xc0SE\x90\x91 \xe7)\xc0y\xe9G\x02\'\xd0+\xc0\xd3\x8d\x84\x7f\xd6]#\xc0\xf7k\xf0\x8b"z+\xc0\x99\xbc,\x99b\xfa0\xc0\xac\x80~F\xfc!,\xc0k\x94\xd2\x05\xe5\xd3,\xc0\xc3\x13\xc9\x92\'$.\xc0\xc8\xcb\x17S}\x99*\xc0\xc2\xa8\xadH\xf8B,\xc0\xfc\xb6\xaf\\\xe3d%\xc0\x0b(\xb5A?])\xc0\xaa\xb5\xdd\x94\xe5r*\xc0\'\x92\xc9\xff\x88\xdb"\xc0\xff5x\x15\xaf\xbe*\xc0S\x80R\xb1\xa3\xfc)\xc0\r\x1a\xe3\x1f\xb2\xaf,\xc0c\xf6\x1am\x8e\x93*\xc0\x0ep-n\xba\xdb&\xc0\xbfn7W\xe6}$\xc0!\xb01\nJ\xab$\xc0dP\x0e\xf9\xa9\xa9#\xc0ZX\xf8\x7f\xe7\xc2(\xc0\xe0\xde9\xdd\xc9U*\xc0<*%\xea?\xe7,\xc0Q\x9a\x8c\x89\xcd\xc9*\xc0\x0b\xc8W\xcb\x05--\xc0W;\xa0\xc9\x97\xb0.\xc0\x0f`\xfc\x92\xa6\xd6*\xc0O\x8dd\xda\xb2"%\xc0\xb2H1@M\xe7(\xc0\x9d\xe7\xfd\xa1\xdf\xc8,\xc0\xe0N/=\x8b\xf5*\xc0\xe7\xd6\xadV\xbc-)\xc0\xf1rZ(\x913+\xc0\xc9\x1em\x80\x99\xb3,\xc0\xc7cd\x98i\x9a#\xc0z\xe4\xb3\x87\x88\x06$\xc0;\xb0\x07#\xc8H)\xc0\xf6\xbfZ\xa8\x1f\xc1"\xc09\xb5R\x8f\xe3\xb8&\xc0N\xa6\xd5\x1c\xfd\x83*\xc0*!\xa8\x17\xf9\xaf$\xc0{\xbaO\x16\xb3N/\xc0\xc4f>\xe0\xae<+\xc0\xaa\xa8\x83\x10?\xf4!\xc0\r\xcdW\xc0\xbe\xa7\x1e\xc0\xffX\xae\x1b\x19\xad+\xc0\x9b\xbcxH\xb2$&\xc0\x02\x0ee\xe7\xa8\x0b\x1e\xc0D\xb0\xd9\x0f\xa2\xf9%\xc0QA\xf8\xf6z\xcf(\xc0\x8f\xa7&\n\xf0\xd6%\xc0t\x80\x91\x8b\xa9c%\xc0\xff\xd1\xed\xefR\x9f"\xc0\x82\x86\x9d2\x92_ \xc0\x08\r4\x17\x05\xb9"\xc0\x1d\xee\x15\x14\x1f\xd7*\xc0\x11\x00\xcc{0\xdb)\xc0H\x93R\xdfH\xb2&\xc0\x9a_#gP\x97&\xc0\x89\x9e\xb1\rL\xc4&\xc0\x13\xc5\xaf\xc8\x1a*,\xc0\x8e7Y,5\xb0&\xc03\xc0\xd1\x8c\xea\xdb&\xc0ytpn\xd5\x9e-\xc0\xf3\x1cJx\xe5\xa5-\xc0;\xd76\xa0;\xc9*\xc0\x0b\xe6t\x1f\xa4W"\xc0\xa7Nz\x97;\x02+\xc0\x95\x11\xc5\x9f"%+\xc0\xf8"\x1f\'\x98\xc2/\xc0K\x9c\xd6\xa8O>#\xc0qK\x87\xb8\xf4\xe4&\xc0:%>+Zu.\xc0\x9a\xf9\x00\x94\xde\xbe*\xc0X/\xe3\x94\x940)\xc0\xf8\xb4\xe8\xad)\x14-\xc0\x7fH\x81\xe6`\x19-\xc0\xe8\x8dS\xe9\xca\x12-\xc0\xea\x97\xd0\x16\x81L-\xc0E\x9fI>_\xfd,\xc0!\xbc\r\x03\xe0\xf8,\xc0g\x90\x10i\x15\xe5.\xc0_\x9c6\xc5\xce]#\xc0\x04\xa0\x90;\xec\xe9,\xc0!\xe9\xac\xa3\x95\xeb,\xc0D\xae\xf9\x80^J+\xc0\x83\xe8m{\xfc\xe1-\xc0\xfcw\xa1nv\n+\xc0j\x9b\x844\r\x01-\xc0N\xfa\xa7\x0bC\xfa0\xc0t\x03.D2\x9b$\xc0t5\x05\xb0$\xd3+\xc0\xe5;0\x9ee\xee\'\xc0\rk-\xa5\xc3\xe2*\xc0\x03\x0cuC;\xf1,\xc0\xa9>\x05\xc5;\xba-\xc0\xf5\x8d\xc9\xb6\xc6\x03*\xc0wi\x1b\xc7-\xab-\xc0\x8b\x8e\x89\xd7\xf6\x99-\xc0\x12\xdd\xa2S\x95\xf1"\xc0\xc5\x9b\x9c\xa4:\xf5*\xc0\x1a\r\xeb\xd3\xa2\xf3*\xc0"G4\xb3\xad\xa0*\xc0\xa8\xecp\x9e\x0ex \xc0&1\x86I\xb0\x89*\xc0\xb7\xad\x03]\xcaz*\xc0\x80\xf6\xe3\xd7\xb3m,\xc0\xe6\x8ehw\xfd\xbd-\xc0`^\x99vjj*\xc0\xce\xac<x\xfa\xa9-\xc0\xb8A\xd8wQ`*\xc0\x9a\x05a\xce\x9a\xa5-\xc0B>\x0f\xfc\x14\xe7)\xc0\x96!\x80\x18\xae\x82-\xc04\x83\\h\x0c\x91-\xc0\x86mb\x997\x9a-\xc0\xb8\xe8\xb2&\x11l*\xc0\xd8F{\xe2\x8f\xb3\x1e\xc0\xb7Yw\x0f3\x89&\xc0\xf1U\xc6#\xd71-\xc0\x11\x1e\xff\xe8>\xf7%\xc0{b\xc0\xc5\xbf\xaa,\xc0\xa0\xc1n\x8a\xdf\xa8&\xc0G\xec/7\x92\x84,\xc0\x06\x0e\x1b\xa9`.*\xc0\xfa*\xb7]\xdb\xcf*\xc0k\xbc\xed\xe4)\xdd$\xc0x\xd9\x99\xfa\xa3`*\xc0\x01I9q\x7f\')\xc0\xd1P\xe3F\xb0\'-\xc0\x89\xdeX\x83B\xa7+\xc0\xe2\xbc\x9ax\n;-\xc0\xe6\xc3\x98\x83\xceM#\xc0^\xe0\xd6\xf7\x1e"-\xc0\x1a\xea\xc3iwD%\xc0\xff\xc0\x84\x16\x8d\xab,\xc0\xd9\x08\x9d\xf3^\x94*\xc0\xdcFc\xe4\x0c\',\xc0z(&\xcb\xac\x85,\xc0n\xe2>\x93\x92\xe4,\xc0\x9f\x9e8\xfb\xe1\xfe+\xc0xk\x1f\xb4\xb9J-\xc0\x91KHn\xde\xdf\'\xc0\xd1\xbe\xa12\xe7\xe6(\xc0\xad\xcd\xeeu]\xf4\'\xc0\x9c;5\x93\x8f\x07+\xc0*\xaf\x11\xf9*l(\xc0.\x1c\xd62W\xba&\xc0\xefvJ\xbd\xf6\n\x1c\xc0\x04\x13\x8fZ\x7f\x90!\xc0\xac\xe0\x9d\xcf\xe1\xae,\xc0\xcb*\xa47\x0c\x13)\xc0t5\x05\xb0$\xd3+\xc0s\x8a\xd3:\x13R\'\xc0\x15A5\xfc\x0c6+\xc0i\xef\x87U6\xa7-\xc0\x1bd\xdaK\xa9v,\xc0\xc0\xa6\x16=J\xab.\xc0\xd4\xedv@\xd5\xc5,\xc05\x84\xbc3uH-\xc0\xe3P\xc9\x87\xf0\xe6,\xc0p\x1b\x12\xc5\x9e\x80)\xc0\xca0\xd6\x91WO.\xc0\xa1\xd1\x06*\x02\xd3,\xc0\x11\x94\xbd\xcd\x1e\xa5,\xc0Z\r}\x05\x86\x89-\xc0W\x89M\xcd\x9d\xb7%\xc0\x07\xbbV\x07\xfd\xf6*\xc0h\xfb\xc2\xe5\xc2\xe6\'\xc0Z\xc7 \xaa\x16P/\xc0n2\xb1\x94\xf8<*\xc0\xd2\x19\x93\x1a\xa1?%\xc0R\xa4\xc3\xa5\xc8\x0b \xc0\x94\xec+\xe2Ai\x1e\xc0Y\xd4>\xdd\r\xa5%\xc0il0\xbf\x8e^*\xc0\xde\x93&\x9e\xe3\x8b*\xc0il0\xbf\x8e^*\xc0X\xa3\xa8X\xbc\x87,\xc09\x90=Y\xdb\x00-\xc0\x89\xdeX\x83B\xa7+\xc0\xd1\xdc\x86u?l)\xc0\xe1a9\xd6\x92\xed,\xc0QI\xab\xdd\xe6+-\xc0]@\xaa\xec\x9f+"\xc0\xf3\xed\xff\x92\x88\x00&\xc0\xe6\xfd\nP\xc3\x05*\xc0ukk\x8f\x0b\x8f*\xc0\x01F\xfeS;\n,\xc0i\x17\x8d\x87A -\xc0\xaa\xe7\xc4\xe8K\x11-\xc0\xd3\xff(\xa6\x94\xeb,\xc0\x08\xd1\xefV\xa7j*\xc0\x14\xbb\x86\x10\xbf\x0c,\xc0\x15\xe4\xa9\x93\xd8\xb2-\xc0/_K\x13tb*\xc0\xba\xd09s\tG-\xc0\x1a\xa3\xce\xa1\xf1,*\xc0G\x926\xb3y\x85(\xc0\xf3\xbf/\xd4\xff\xed,\xc0j\x9b\x844\r\x01-\xc0\x8e\n\x98\xc5e\xda.\xc0\x8d\xa0K\xe6\x07\xe1,\xc0H\xc8\x81%w\xd5 \xc0\xad\xfd`D?\x0c-\xc0O\xc1\xc3\xfa\xbb\xe7)\xc0N~\x1d\x14\xfb\xac-\xc0\x1eX\x1dk\x9d\x9e-\xc0p\xe2\xdc\xef\xbe\xc0 \xc0u\x81\'\x8bx\x9d(\xc0\x8d\xd9\xc1\x98\xfe\xfa,\xc0\x85%H\x18+\xfd,\xc0\xc9\xc1\x1b\xe1hi#\xc0\x16\x96\xf7\xc77\xd2,\xc0?R\x83\xe8\xc9\xa0%\xc0m\x1a\xa2\x02\xd39$\xc04\x87\x8a>\x8eO*\xc0bo\xc7\x8be\xb2 \xc0\xad\xdf\x1b\xf1\xb4O-\xc0\x81\xfd\xc2^\xb3\x0c-\xc0\x01t\x1d\x06\x7f\xee+\xc0\xf8\xb4\xe8\xad)\x14-\xc0\xa6\xb6x)\xdc?,\xc0\xf8\xb4\xe8\xad)\x14-\xc0\xd1@:\xe9\x8ca-\xc0\xd2\x0c{)\xbd\x00\x1f\xc0 \xf1\x97\xf4\xd4\xc3*\xc0\\i$M\xddg%\xc0l\x93b0\x07\xf7*\xc0\xbf\x85\xfdmZ!*\xc0\xec"9\xdd\x92\x1a-\xc0)\xd8\xf0\xdb\xbe\xdc"\xc0J\xae\x18O\x11b-\xc0\xe7\x86\xae)\x0e\xb9)\xc0w\xe7\x8a\xee\xd4],\xc0w\xe7\x8a\xee\xd4],\xc0\xc2\x07\x1e\xf8E\x7f.\xc0\x19\xc3\xa7\x82\x9f\x9c$\xc0ii\xe2\xf4\x03\x82-\xc0\x8b{\xc4\xa5\xa2],\xc0\xd9\r\x164\x82\xbe/\xc0@`\xd3\x8e\xdbA+\xc0\xbf\xf8?\r\x14W,\xc0\xc6EE\xa7Jv.\xc0\x08\x87@\xd5\x89\x01%\xc0)\x82A\x94\x8d\xfe*\xc0\xaf\xb0K\xed\x84P,\xc0*\xed\xd1\x06\xfe\xf1*\xc0\xfe*\x85\x8fF\xac#\xc0\xcb[\xf1\xb2\xc1\xe6*\xc0\x1b\x9f\xdc\x82;\x02+\xc0Y\x8a\x9fs1`,\xc0D\nB.\xf8j,\xc0~L\xfd8\xfe\x9f*\xc0]x|Z\x97\xcc*\xc0\xc4\xd0\x9c4\'L+\xc0\xa3\xf3@V\x1e9,\xc0R\xe0\xe4\xbd\x99\x02-\xc0\xb7\x08-A\xe4\xc9#\xc0-t#4\xed\x06)\xc0h\x99fic\xd6*\xc0?\xc6Y\x1b\x92\xf0,\xc0j\xca\xe0U\x1c\xbd-\xc0c\xad]\x02\x14\xd4,\xc0\xa8K-\x0c\x81\xc2+\xc0\xe5\xa2\x12\xfbj\xa8&\xc0\x96\xeb\xff\xe1\x1c\x84$\xc0O\xd7\x83\x97\xe7Y-\xc0H\x1b\xaf\x87\x99\xa9-\xc0\x18\x9f"\xf1\xb0i!\xc0X\xd0\xf1`\xbb\x06*\xc0\xa5\xc8y\x839s-\xc0\x00\x0b\xb0e-\x84-\xc0k*vo\xaa\xf0\'\xc0\x01f\xe5Z\x88\xd7#\xc0&\xd6}S\xaa\x92-\xc0\xdd7\xde\xe5\x8d\xcc+\xc0z753\x9f\xa7*\xc0\xb4\xdaf\xa0\x93\xc8*\xc0Pu\x99\xe2\x91\xd5,\xc0\xfb\x82\xaf\xb5\xee\xec)\xc0*\xb7\x8b\xc6\xc9#&\xc0\xc9`\xd4[\xcd0#\xc0p\x1b\x12\xc5\x9e\x80)\xc06 \xe5a\xd6\xce%\xc0ii\xe2\xf4\x03\x82-\xc0F\xea\xb7\xd9\x96\xf6\'\xc0e\x04h.&l\'\xc04\x1b|\x96\xdeG%\xc0\x001\xd1\xd0\xc7\xe2!\xc0\x16\xb1\x03\xd7\x88\x80(\xc0\xb8\x12\x95\xb1\x01:+\xc0\xe8p^\xce\xa9}&\xc0\x16e\xb04a\xbd#\xc0\xd9\xd1q\x86%\xc3!\xc0\xb9\xe9N\x05\xa5\xc8+\xc0Q\x9f\x7f\xe0\x9b\x96+\xc0\x00\xca\xb8\x9e\xc4--\xc0\xb4x>\x10\xf0\xb9\'\xc0N\x96b\xf2\x1f\x15!\xc0\xff\r\x96\xa9\x1d\x8b-\xc0s2t\n\xf4\xfd,\xc0\x98\x89\x88\xd5\x98\xc5)\xc0\x84@\xe5\xcb-Q.\xc0\x1a\xfdT\x8dL\xcc*\xc0\xc18\x98-\xb2&+\xc01m\xb6\x08\xb0\xf2*\xc0n\x04gx\xcc\xba)\xc0\x92DP*\xa9W,\xc0\xbc}\x9fE^\xb0)\xc0T\x97<\xc1\x1d\xa1)\xc0\xd1@:\xe9\x8ca-\xc0`,\xa4\xf7\xcf\xef,\xc0\x13\xf1\xdb\xd8\x85\xf7*\xc05_\xbe\x15\nv*\xc0\x1c\xbdF\xafO\xa0*\xc0zC\xc9-\x1en*\xc0\xd0\xe0Cy?\x91*\xc0\x89\xbb \xcb\xf6\xad*\xc09c\xc5\x8a:\x7f*\xc0\xd9\x8f"H2\x9a*\xc0\xd59\xd5j\x9f\x8b*\xc0h\x85qr[t \xc0\xdc\x8b\xd1\x0cRf*\xc0p\xe2\xa1F\x00\x16,\xc0l\x0b\x84\x1f\x80\xe5,\xc0?\xdf\r\x13\x1c\xf5,\xc0F\x0b\xf9\xde\xce\xed,\xc0\xa2\xcc\xaeAi\x06-\xc0S\x03]\xdf\x9b\xfb,\xc0za\xefI\xa3\xfa,\xc0\x15\xe4\xa9\x93\xd8\xb2-\xc0>\x18\x18Q\x89\xec,\xc0R\x8f\xf1\xe7\x12\xf1,\xc0\xc4\x8bvn\x0c\xcc-\xc0!q\x94c\x0f\xf7,\xc0\x06\xaa?\xc0\x9f\t-\xc0c\x9eS\xb0\x0e\x8c,\xc06;b\xd9\xd4Y-\xc0\x1d\xa1\xa9\x05\xee\xe2/\xc0\\\xe1<\xe7\xfb\xdc)\xc0Ok, \x18\x8a*\xc0}\\\xa9\x97s\xf8$\xc0\x8d_Z\xac\x82\x00%\xc0\xe8\xf1\xbb.\xc0\xa9-\xc0|n\xd8\xf2\x10\xa0-\xc04\x07\x99\xf8+c-\xc0j5\'\xbc$\xa6-\xc0\x89\xe0\xbb5Wn,\xc0\x0c\xcei"\xea\xbc-\xc0\xf5.a\xc2\xbd\xab,\xc0\xc3\xcd\x83}{\x85-\xc0Y\xc8E\xd2\xc4\xb4-\xc0N\x8e}x\x14\xaa,\xc09Z\xea\xdd\x16\xa3*\xc0\x1e\x84\x86hMA+\xc0\xed\xf0\xbe\x12\xce\xff,\xc0\xac\x86\xa2dAG,\xc0s2t\n\xf4\xfd,\xc0]\xd8U\x9f\x9b:-\xc0\xa8\xa8\xcc\xef\xa6,-\xc0\xb7\xd4\xe3\xa0\xbd\x14-\xc0\xb7\xf5\xdc\xb6&Y,\xc0\xbd\x88G\x95\x9c\xf4\'\xc0\xb6\x91\xc8\xd49\xdc"\xc0X\xd0\xf1`\xbb\x06*\xc0\xe5\x1c\xf3\x95\xd3\x96%\xc06^\xb8Yjw&\xc09^\x00Hu^,\xc0\x00\xca\xb8\x9e\xc4--\xc0\xb8\x91\xac\xbe\xa82#\xc0\xf5\xd7\xba\xe3\x0f\xa7,\xc0F\xdcnF\xd2\xaf*\xc0\xbe\x8b\xd7g\x01\x14*\xc0\x7f\x96\x82\xde\xd0\xf5\'\xc0]\x1c\xf1\xe8y\x82(\xc0\x12\x9b\xda\xb4\x17\x01&\xc0d\x14\x90\n{\x91,\xc0{\xce\x8f\xe2\xd3\xf70\xc0\xb9\xe82\xee\xca\xff#\xc0\xf1\x99\xfdpv\xd1)\xc0\xf9\xf6\xaf0\xebG%\xc0\xc2\xcf\x16\xab+\xa6-\xc0\x8f\xba\xf4\x8do\xdc,\xc0\xf9\xc1G\xc2\x0fD+\xc0W\x1c\x88\xceh\x03%\xc0\x89\xbb"\r\x86\xc7*\xc04\x0c\xe0"\x84\x9a"\xc0\xa5\xd5\x015{\x9b*\xc0\xfdPj\x1e7\xbd*\xc0\xad\xff\xcb\x14\xe0\xf6,\xc0\x00\xd2_\xc3%K\'\xc0\x00\xd2_\xc3%K\'\xc0\xb11\x18\rH\x81-\xc0\x85M\x9eF\xd7E,\xc0\xd4\xa5g\xba\xc7z+\xc0<\xb4\xd4w\xea\xd3,\xc0\x9b\xae\x19\xb3\xcb\xab+\xc08\xbbNn\xbc\xa9+\xc0\xd4\x92\x93N[\xcb&\xc0Y\no\x12\x07#,\xc0\x01\x02\x12\xa93i\'\xc0\x9a\xc1a\xe3\xd4\xa3\'\xc0?8\t\x04\xd3\xe7%\xc0\xa9\xe9Y\xa3K\xf8*\xc0\x99tb\xd9\x00\x0f \xc0\x1a@`\xa4\xa5\x9d.\xc0\xd7\x03#\x905#"\xc0'
p29
tp30
bg3
(g4
(I0
tp31
g6
tp32
Rp33
(I1
(I684
tp34
g13
I00
S'\x07\x15y\x1f\xa1_S@\xac*.\x07\x91\xd1S@\x8e\xd8\xb5~\x16\x83S@:\xfbp\xc2\xf9XS@\xcfz\x11a\xaa\xc5S@t\x91\x9b\xcc\xb1\xd0S@*K\xe4\x8b\xc0\x9bS@A;\x99Pl\\S@\x18\xad\xde,\xcf\xcdS@\x18\x81\xca\xf1\xc9\xd1S@\r\xf8b\xed\xbeUS@n\t\xf8\xcb\xa7wS@\x81\xb07\x00&\xbbS@\xcc\'\xf6\xd7\xbd\xc6S@Q\x16j|\x7f\x97S@\x1ch(\xa2\x9f\xd2S@\xa62\xdb\xd0r\xc2S@\x13[\x98[)ZS@x\xea\xfe\x8d\xa7\xa8S@\xab\n\x12)\xe1\xd2S@\xa1\x1bl\x08D`S@U\xf7\xeb\xf5\x0fmS@@\xba\x1a\xa7\xce\xd3S@5Ik\x1f\xcd\xc7S@Qq\xab.]]S@\x1er\x9e\x8fR\xd4S@g{kF\xbc\xb6S@&\xfa\x8bC\x9bSS@>\xac\xe8\xd3\x82\x83S@\xd9EY\xc0\x9a\x96S@F\xd5W\x83`\xbcS@_\xa3\xea\xea~pS@\xfaG\xd1\xef*\xcbS@e\x94K~F\xd9S@\x15\xc5\xae\x0cd^S@\x90\x85lI\x86\xd9S@\xc1\xb7\xac\x80}\xd9S@\x8d\x98\xca\xb3u\xe4S@\x80\x11\x03\xd9 BS@\x9d\xe0\xe2z\xd1XS@Q\'\xb4Y\x18qS@\xd9\xf5\xef\x93u\x91S@\x95|\xb0\xdb\x99\xbdS@\xa0\x97d\xd6\xc0\xe1S@O\xf2R\xed\xf3ES@\x0b@\x9c\x86\xc2\xc7S@v\xa5m\x0c-\xc6S@\x7f\xc2\xec\xbd1`S@T\xe4a\xe6>\xc8S@.M\x8b\xce+\xc7S@IZ\x93\x08\x8b\xc7S@\x84 U\x17\x17\xc7S@p\x0f,\xbf=\x80S@\xc7\x0cS{;sS@,\x8dC\xe9-\xa3S@\x0cD]cF\xc6S@\x16\x1fo\x9c\xa3\xc6S@XMG^\x84US@"C\xe2B\xf1\xc5S@\x0e\x9fVB\xfb\xcaS@(\xf7qhv\xc6S@! \x1c\xc6=qS@\t\xdb\xdc\xf8\xa9US@cq\xf3\n\xab\xaeS@\x83(-_\xccXS@\xa1\nb\x08\xcbUS@\x83\x17\xcc\x06\xb9XS@R\x13\xd6v\xe5\xb0S@\xa8\xab\x8b\xa2#\xb1S@\xb1\xfa[\x9f\xe5\xafS@x+h\xb4\xbanS@9\xefr\xb6\\\xafS@[\x8f\xf4\xceBqS@\n\xcf\x98&\t\x7fS@\xb0D\xdb\xc8\x9ehS@[m\xd8O\xb0oS@&\x13D\x8c\xb8\xd9S@`\x13\x01r]vS@\x12\xee\x0e\xebX\xbfS@\x14\xe3\xa1\x88cwS@=,\x07\x91R\xe1S@\x1eh\xed\x0b\xfa`S@\xf9\x0fF\xd3@TS@4\xa94cs\xd9S@\xd7&\xe3I{\xd9S@\xa9\xb4y\x93>\xd9S@\xad\x92\xce\x1d\x08\xe2S@5\xfa\x0f\xf7VnS@42-#I\x96S@\xad\x92V\xa1\xf2SS@f\x8c7\x99\x18XS@E\xf9\x9a{\x90vS@\xa0\xf1Z\xd2\xbaYS@y?\x81\xb72\x95S@\xf3C\xcd\'\xac\xd4S@\x02\xbc\xde\x9eV[S@\xc2\xd7@\x9c\xcc\xd3S@\x15\x8bfU\x0f\xbcS@\x8f\x80\xff?\tRS@\xadl\xd8\xff\xae\xd3S@c\xbbXe\xde\xd6S@\xa3\xa4\xb9\x7f^\xd1S@A;\x99Pl\\S@\xb9\xe2\xc5\xa3\xdf\xd2S@x\xea\xfe\x8d\xa7\xa8S@E\xb6\xcf\x1a\x96\xd2S@\xc7\xd5\xf0|I\xd2S@X\x8f\x90\xb8K]S@\x9dp(\xf1\x0bRS@\xcb{\x8b\xb4\x9a\x83S@L\xc2\x88w\xe5XS@\x07\x0f\xb2^\xe5hS@\x1fQ\xee.\xbchS@%\xaew\x18a]S@\x1fQ\xee.\xbchS@\xaa\x8dLI\x80hS@\xb7\x86\xa1H,FS@\xd4\xf6\xf0\x98\xfcQS@A\x93\xaf\x13lRS@1!`D\xd1xS@M\x10\xc8dNHS@;\xc3b\xba\xd5hS@\x08\xa4,\xccl\x88S@@\xfc9\x0e9qS@\x12Z\x86\xe0NFS@\x13\xc1\x9c\xee\x94xS@T\x05\xea\x00\xcb\x8cS@nn{\x7fQ\xb0S@\x18\x93\xf8)\xea\xb0S@\xb5\xe0H\x18D}S@[\x17\xeb\xc3\xffSS@\x86H\xddI>\xe9S@\x1f\xff\xe0\x85\xa6nS@5\xba\xa7\xb0\rqS@\xcd\x95\xca\x9d\x94\xe8S@\x0f\\s\x9e\xac\xc6S@\xb2\xe1\x90\xaa|jS@H\x06\xc2 \xa0\x97S@\x9e\\\xb9\xe4I\x96S@\xf9\'g\x82\xf2xS@qvm\xef\x11\xe5S@&1\x8dt\xf9jS@\xe1\x02{\xcfy\xbcS@\x1aJ-\x15\xe2\xe1S@\x85\x92\xc3C\xc7\xbdS@\x1c\'(\xb5\xf7yS@\xb0\x1e\xf5V\x9doS@\xb8\x8a\xb22~\xa1S@\x1a\x11\xea0.VS@U\xa5\xb6\'\x9fUS@\x8f\xdcYod\xddS@/o)R\x8f\xc5S@\xb4\x8c\xd5\xfa\xb1\xc5S@Q\x0f\xf5\x19\x18\xc6S@>\xb7\xcd\xb9\x8bZS@g\xe3z\xec\x97\xc6S@\x8d\xa0\xd7\xa3\xce\xdbS@\xe3\xf0A\n\xec\xc6S@\x9b$\xdd\xae7\\S@w\xf2\xb5\xca\xf0\xc5S@^\r:\xe1\xf8VS@\xdc\n\x18\xb8\x18\xc7S@\x93\xacPu\x87\xc7S@\x8dj\xa4\xffs\xc7S@#\x88>\xa9\xfe\xc5S@${\xf6\xee;vS@,[\xcaG{\xd9S@\x83\xafY\x0e\xd8XS@0\xc0~\x8d\xe1\xc8S@W\xe59\xc1\xd8XS@\x9e%P\xc8\xd1XS@\x81\xf9\xc2\x0eWoS@\xfaq\xbb\x0e\xcfXS@E\x0c.\xa7R]S@G\xc5\xb7\xb7\xfb_S@\xaf\x9e\xe9\xca5\xd4S@\xfc\x08m\xe2\xd9\xd3S@\r\x89\x01K\xa0\xd3S@\x15C\xb0\xcb\xf4YS@\xfe\x14\xc6EhWS@hjv]\x92mS@)/hx\x88\xd6S@s^\x01\x0bH\xd3S@\x1e\xa2\xa1\t+ZS@\xc84\x0f\xad\xc6YS@\x15\xee\x90!$ZS@\xd5M\x08\x8de\xafS@\xfbJ\xd2\xf8EZS@\xb9\xc0\x13\x15I\xd2S@\xdfc\xa7\xdcDZS@\xb8\x81O\xccq\xafS@\x0f\xe5\xb3\xaa\xc4\xd1S@A\xbb\xed\xa2\xdcpS@\x13\x85\x8f\x19U\xd1S@uR\x1a75\xd1S@Y\x16\x81\xff\xf3\xc7S@#\xed\x91\x8f\xfb\xd0S@\x12\xd7\x7fk\xcf\xd0S@\xf6\xe0\xee\xfa\x03\xc8S@\xeai>\xb4|pS@\xf6\x971\xae\x8b]S@L\x9f\x85\xad\xcfiS@l\xb4\xc9\x82L\x8eS@E\x04}t\x1dGS@KE\xb4\xe4F\xf7S@\xf1/\xed\x17\xe6rS@z\xd0\x84\xc7\x1fhS@4\x15\x84\xac\xa4\x86S@\xa4x\x0c\xe7\xd0\xd6S@\x9b\xd1\x9f\xf2X\xc5S@C\xda\x80\xca\x95sS@\x96\xa1\xfd\xd4\x12rS@\xb5\xf6[\xd7\xd6hS@Y\x16\x81\xff\xf3\xc7S@wP\x15f\x12\xc6S@A\x98\xed\xaf\xb3\xc6S@X\xb2\xd9\x82\x0b\xc7S@\x8a\xdb\x1d\xd1\xee\xc5S@\xf4~?\x984\xc7S@\x83AG\x95w\xc7S@\x8d}s7\xc4\xc7S@\xc0Rt\xc7j\xafS@\xd3\xd4\x08+2\xc9S@Gz3H\x02\xb1S@\xe5\x97p\xc2-\xcbS@\r<\x84\xee1\xcbS@}\xa1~G?\xcaS@j\xc4^\xc7\xdf\xd1S@\xb9]_\xf6l\xbcS@\x95\x9a\x96B\xa5\xbcS@\xda+U\xeb\xa4\xc8S@n}\xef\xfb4\xd1S@\xb9\xbb\xe7\x82\xf1\xc8S@\xf1s\xf7h\xc8VS@7\xb2\xc1\xf11iS@\x7f\xcc\xe5\xbb:[S@o* \x93I\xd2S@\xd7\xa5RI\x9b\x97S@\xf0\x0b\t\xba<\xd8S@|x\xff\xb7\xd9\xd2S@\xcb\x87\xbe\xff\xecqS@\xe7\'q}\x85XS@\x91\xdb\x16\x10\xc8XS@#\xc2\xe7\xaa\xbdXS@\xe3m$\x10\xac\xd3S@fq\x80\x96\xfa\xbfS@K\x11N\xc1\xf1\xd4S@\xd9}6N\xad\xd4S@\xacm\x1dR\xe2YS@\xfc\n\x1c\xbb\xa4fS@\xdd\x8a+;\xd3fS@\x10u\xa7Z\'ZS@\x0b\x8fQ\xf8\xc2\\S@6\x9e.\xa3\xf4\x8eS@\xe5%\xfcHdjS@\xa6^\xf0\xf6OZS@\xe8{\x92l\x82\xc5S@\xbe\xa3\xb2\x8ag\xc2S@%\x05I\xf3\x03\xb3S@5\r\x1e^<]S@\n\xbe-YX\x95S@\x87\xda\xb2T\x97hS@\x93\x11\x8f\xe4\x0f\xafS@\xa1\xd5\xf37OYS@\xa3\xe6\xe0\xd0\x89WS@\xcbjX\x19\'\xc6S@\xac\x00\x9b\xd5\x8azS@\xb41i@-YS@\x8f\x8b\xff\x9d^\xaeS@\xfb;\x91\x0c\xc0\x88S@\x1cY\x19\x93\x85oS@\xf1t\xca\xc1\xf0\x99S@\xb4\xb3\xe5\xe4mXS@\xa4$o\xea\x8d\xbdS@s\xfdl\xc4\x0cWS@\\\xfe\xce\xad\xf7~S@\xd3\xd0\x98\xe2&\xb8S@K\x9c\xedRKeS@C\x11\xb5a)rS@S\x08\x85\xae\xdf\xe1S@\xa5\x0c\'\xd7\x97\xd8S@\xd6\xea\x08\x13H\xdaS@\xa9p\xd6pk~S@\x07\x87\xc6e\x9d\xe5S@\x05\xa3S2\x0bqS@g9\x07\xbdPWS@Y\xe5\x17\xa2)\xf9S@\xa9+\xb4!\x80_S@\xf7"\x0f\xe4`\xc7S@d\xdc\xd2\x9d\xa7YS@01\xe8\xe2k\xc5S@\xf8a\x180\n[S@\xf6>\xc9\xd6\xc4hS@\xb4\x1e"\xc2\x0epS@\xfcO\xb2\xf4\xe6\xaeS@;<\\\x13\xe3pS@nW\tI\xb9WS@`cDI\xdeYS@\x8a\xfd\xf9\x9a\xfd\xd7S@\xb5\xe0H\x18D}S@\x19>\xab\x90HRS@\xc6(Q\xcbc\xddS@\xf5\xaa\xd1\x856^S@\xebl\x9d\x1c\x05qS@<\x83?+OIS@,\x8f$a\xd8TS@f\x1dg\xb9\x05\xccS@\r\xb7\xcb\xe5\xbehS@\x0b[\x1aj\xd1\xd5S@\x99\xb9\xcc\xba6\xc5S@\x87\xc7P\x1f\xdarS@e\x93\x9e\x85\x8bpS@\x9b\xa2\x0ej\x1dXS@4S+\x08\x9c\xb7S@Po\n\x86\xe2DS@\x12\xde\x80\xfd\xf7[S@G\xc8\x8b\xef^mS@^D\xe0\xce\xb9_S@\x81(\xebPz\x83S@\x9fU\x84e#lS@\xf1\x1d\xdb\xd4\xab\xccS@u\x08\xf8[=\x81S@\xd94\xce#\xf6qS@\xce\xfd\xe9\xb8\x13\xc2S@\xfa\'c\r\x9epS@\xaa\xc1\x0ca#FS@R8*2dnS@N\xcdd\x80NqS@#\x07L\xdb\x93\xc5S@]\xee\x92\xd9c\xbfS@\x94\x0cq\x9e\x92cS@F\x87\x9b^[_S@\xd9n$\x12\xb4\x88S@ts\x10 \xd5jS@g\x16`=wjS@\x98}1\xe6)jS@\t\x98hC\xabuS@\x07\x8c\xfb\xd1\x84hS@{\xbb{\xbf\xbbhS@\xce\xa9\xf28\xafQS@\x10\xa2\xd3\xe4eQS@\x1b{\x93\x8b\xe1^S@VC\xf4\x8c\xddxS@\xbcZS\xd69_S@\xf9}\xd5\xdd\x96_S@\xf7KyC\xdb\x9aS@*?5\xaeC\xbcS@\x80\x96\xdd#\x98kS@+kX\xa7\x10\xd9S@\x0ct\x8d\xbeW\xc7S@i\xea@\xed\'hS@d\x90\xd1i\xea\xd4S@P\x93\x1f~\xce\xd4S@\xd9}6N\xad\xd4S@!\xe3\xben\xf6\xd4S@\xc2DU\xc3\xec\xd3S@\xa5\xbc&\xf2\xa7\xd3S@\xe4w\x90<\x91\xd6S@\xdea\xb1\r\t\xb8S@\x02`\xf5}\xc2\xd2S@\xfd\xa80\rU\xd2S@66\xd3\x10\xaf\xc8S@\xe1\xbc\xf5}\xde\xd2S@\x19R\xbd\xe0\xba^S@\xc2\xab\x879@\xd1S@B|\xd0\x9e%rS@\\\xf5\x18\xce:\xb7S@\xd4s\xe6\xd3ZfS@\x92\x06$D!\x90S@$\xa5d\xf2\x00^S@\x9c\xb2\x96\xe0\xaafS@\xb9\rIZ\x10\xcbS@\xfe\x19J!\x9c^S@m\xb1\xe3C4\xcbS@4\xcdl\\\xf3\xcaS@\x9c5\xd2/N\x95S@9\x92\xffL\xb6]S@\xaaT4\x16Q]S@\x14\xeaS\x82H[S@\x8e\xc8\x0b\xafT\x81S@\x8b?,\xe9bZS@\x87W\x82\x82\xd1YS@\xe6m\x8b\xc6-\xc6S@\x0f\xc4R\xae!\xc8S@\xbb\xf9\xd4\xbd\xdaXS@O\xaf\x00\xbe\xb2\xc7S@y\x8f|\x16\xa6XS@\xdcN\x9b\xc5m\xc7S@\xf5\xbbo\xc1\xffVS@\xa2\xc2\xdc}"\xc7S@\xc8\t\xdc\xb3\xb0\xc6S@3\xec\x98\xd10\xc6S@1\x8f\xf0\x88*VS@\x91\xde\xd9g\x98\x82S@\xd1\xf70u\x8d\x97S@Yi\xaab{\xc1S@\xef>Z|\xec\xa9S@K\x90\xa1\xb9~RS@\xbe\xean\xdfcFS@\xd4L:\x98\xa9NS@\xfd\xe0\xc2\x1e}ZS@C\x96"H\t\\S@\xd1\xf0J\x99\xadiS@b\xad\x0cm\x15ZS@\x16x\xdc\xf6\thS@p\xb7Oii\xbcS@\xbc\x17\xd2\x11\xcd\\S@\x10:\x83z\xd9\xbcS@\x10K\xb0\x1c\'\xbbS@\n~\x8e\x99\xe0\xbcS@>\xfd\xcd\xc6\xc8rS@\x9d\xf8\xd4\xc3\x06\xc6S@\xd7N\xfct\x12ZS@g\xde]@\xdd\xe1S@D\xaf\xcc7=\xc5S@\xce\x95\x96\x8b\xf6\xd7S@\x95X\xa6\xc0\x92[S@K\x11N\xc1\xf1\xd4S@g\xa0\x1b\xbdW\x8fS@\x8f\xf0\xbauGIS@;\xdf,}\xeeIS@\xe3g\xc3\x1f\xef\xcbS@~\xe0L\x95?HS@zT\x91\xac\xe7DS@F\xa7&\x853\x99S@N\x93\xb5\xdb\xa6\x88S@\xf9Lw\x96\xb9QS@,\xe5\t3%\x8aS@\xd4s\xe6\xd3ZfS@{)0Z\xbbMS@C\x08\xfb\xcf\xe1\xd5S@\xd8P\xb9\xab\xf7PS@\xf6i\xb3\xc2\xa5XS@\xea\xd6T8]\xdbS@\xd66?\x9bmNS@\x19\x95}\xcc}YS@)\xb0\xff\x96\x94\xd2S@\x9c\xe0SjU{S@o\xe9\x08\x8a\xdb\xd4S@\x95\xfd\xe63\xb5\xd7S@Za\xd2A\xe6\xe1S@;\x82Aq\xfd\xd6S@\x90t\xbb\x83YmS@M\xbd]\xc6\xf9\xcbS@a,K\xffL\x8aS@\x0e\xc9\x02P\xb1_S@B\xc5\xf2\xd1\x10\xefS@\x04\x9fW\xbe\x9cfS@\x0f\x98\x83N*\x96S@\xddZ\xd8O\x12\xccS@&h\xc8\xd1\x92sS@\x01\x8dxE\xfbYS@[\xf0\x8brbZS@\x01\x8dxE\xfbYS@\xda,\x99O\xbbNS@l\x1b\x9a \xdf\xd1S@\xbc\x17\xd2\x11\xcd\\S@\xa0~\x95Y]WS@-\x1d\xd0,K\xd2S@{\xf4r\xcd\xe8\xbcS@\xb8\x1c\x04\xd2\x12\x9bS@T\x85\x11\n\t\x88S@\\?\x94.\xa5YS@4\xa6N\xc4\x9cYS@\xe2\x85\x02\xef\xa3\xe1S@\x80\xec\xb5\x8e$\xbdS@\xcb\x90Y\xc4(\xbdS@o2\xa2\x80\xce\xd2S@Pu\xdbb\xdfXS@%\x9db\x9f\x1c\xe2S@\xe1\xf0\x82\xcfI\xd4S@\x17\x06>\x05\x96XS@\xb1HP\x9f\x04\xbeS@q\x0f\xea\x18\x9bZS@kdq\xab\xedVS@+%a^\r\xd1S@\xc2\xab\x879@\xd1S@\xe8\xd9\xa6\x9dP\xd6S@\x0fi\xd9\x0c\xa8wS@Uo\x85\xa6e\x95S@t\xb9\xe5\x80\xd3\xbdS@\x07\xb00\x14\xfeVS@\x1e?%E5\xcbS@\x93i\xf5,\xf8\xcaS@|\xd1\xa2\x9d\xb6\xd7S@/\xe2\x9fFnWS@\xac\x00\xf3\xf5[\xbeS@uQ\xed\x9f\xd5\xbeS@y\n\xa0\x02l\xafS@\xee!\x15z&iS@E\x99]`rmS@\xd8\x040\xa2\xa9\x80S@Mre>\xceVS@\x00K\xce\xfc\xa8\x92S@\xc8M\x0c\xd9\xfe\xd4S@\x97?\x1d\\/\xbfS@\x90v\x91,\x8cZS@d\x90\xd1i\xea\xd4S@\x9aP\x82\x07APS@d\x90\xd1i\xea\xd4S@\x87\xb1\xb7\xef\x1djS@\xa3Z\x95\xd5,\xbbS@\x1b\x15+\xb38WS@\xdd\xdcj\xbf\xf7pS@\xc6\x01E!\xbc]S@\xc0\x86\x92\x85MUS@\xbf?`%k\xc0S@\xd0\x8e\x13\xc93\x95S@\x11{\xc9\xbd,\xc9S@0\xa98u&[S@\xa3)dR\xddYS@\xa3)dR\xddYS@f\x1e\x02\xb9i\xd8S@-\xd47\xc7]\xb7S@\xe5\xe7(]\x04\xd7S@J\xc2*\x99<\xb0S@\x84c@\xc7\x1b\x9bS@\x9b\xa36r\x82\x83S@\xf8\xef\xb1\xb9\xcd\xafS@\x94I\x0bZ\x1e\xd9S@\xc6\x16F\xf6\xed\xb7S@bV\xc3j\xf4^S@\xddy\xee\xdd^\xafS@\x86\xd8\nu\x05_S@Jtf\x0f\xcfpS@h\xfcz)l\x82S@\xc5\xf5\xee\xd69_S@4d\xe6\xe9\x19XS@J\xab\xd3\x01<XS@\x96\x1f\x04H\xc0\x81S@2{\xe6\x99\xe8^S@\xc7y\xe1L\xb0\xc8S@ze\xb6\x80\x8btS@\x8dT\xb4\x15\x80\xc2S@\xa6#z\xaa\xa5`S@\x1b9`\t\xd9lS@\xd7\xa5\x02{M_S@1o\x9a\xc4\xd5\xd7S@\x87\x87^\xe6\x13\xc8S@\xfey\x1e\n\xb8\xd7S@[/\x06\xd3xxS@\x06x\\\x93ZFS@\x1f\xa73\xc1V\x94S@+t\x8c\x9a\xb4\xceS@@\xf0\x86\xfb\x83\xc7S@\xa8&\x939\x88\x8aS@\x95\x9e\xb0b\xde\xc6S@\x8c\xd4\xb7\xe1\x07\xc7S@y\x8e\xae\xea\x1e\xc7S@\x03\x7f\xce@\xedIS@@<\xfaa\xdfkS@\xf5\xcb\xec\xb8\xbc\xc6S@\x11\x8a\x11N\x14cS@9\xc0\x06W\xc0QS@o$67j}S@\x7fQ\x17+\x97VS@\xff\xd0\xb6\x1f\x92^S@\xef\xa6\xa1r\xe3qS@\x02\x95o\xb5Y`S@\x9c\xe0SjU{S@\x97\xfc\xdf\xb6/\xbbS@\xe5\xe7(]\x04\xd7S@\x95Za\xb1\x08HS@_[\xe5\x03\xe4MS@1\xa7\xa9\xdc\xd0rS@\xd5\xee?\xaf\x9e{S@B\x0fgr\xecFS@\x8c%N*\xd9\xc8S@<\xebxbFoS@^l\xa4\x94\x1fkS@\xe4\xfaJ\x00=\xc7S@\xfbN\x0c*\x98rS@)\xd6\xd4\xdex\xd4S@\xf78t\xee-\xd5S@\xf4\x04w7I\x8bS@\x1a[\xb7\xdcQ\xc7S@s\xac\xfbz\x19WS@6\x83w\xb8\xc0\xbeS@\xb7\x1b\x7f\xa7\x9d[S@4\xfc\xf6\x1aE\xafS@\xee\xe3>\x0b\xe3^S@z\xa3\x8d\x0b\x98_S@\x0co7\xac\xf0^S@D\x13\xea\xb5\x04\\S@\xf5K\xae\xce\x0ceS@\x92\x0f7\xea\xec^S@T\xe8\x11J\xd0_S@\x87\xb1\xb7\xef\x1djS@\xb8k\xa4\xd5hiS@MQ\x0b\x83\xb4]S@\xd3+7\xd8\x1d\xf9S@=\x02\xb230[S@\xbc\x16{\xe37ZS@z\xcf\x92\x11tZS@\x16\xce>\xe0\x9aZS@\xf3\xac\xcb\x88\xe5YS@\xdb4f\x0e\xebYS@\x8a\xbaH_\x9fYS@\xf3\xbb\xe9\x16E\x81S@\xc1fe\xc80WS@\xe3FF Q\xe1S@\xf7vN&\xef\xd7S@\xe1\x0e\x9bQY\xd7S@\xe1v<\xf8\xc7\xd5S@}\xf8O\x0c9\xd4S@\x9fx\xa2\xe6\x93\xd3S@\x9dG\x0b\x14$\xd3S@\xe1\xf0\x82\xcfI\xd4S@(\x9b\xf2\x9d\xac\xd2S@\xd9\x0c\xe1\x100\xd2S@\xe1\x82\xbb\xaa)\xd3S@Az:\xf7\xa5\xd0S@\xbbe\xe0\xd9\xa0\xd0S@\x80\xc7I\xba\xfaWS@\x84\x99d\x88B\xceS@N\x88\xfd\xb55\x9aS@\xa5\xf0\xeb\x19_\xc7S@kl!\xc8\x0b\xc8S@\x9e\xfd\xc4J\x05qS@\x99\x05\xcd+>qS@b\xe5\xed\x8c#\xcbS@\x9c\xaa\xba]\xee\xcaS@h\x00tl\x1d\xc9S@{\xf6/\xeb\xa3\xc8S@\xe0\x0b&/*\xc6S@\x91\x95\x19\x16!\xc8S@\x07\x9cI\xa7\xc0\xc5S@\xc3\xc4Hc\x02\xc7S@\xac\xb9\xa0U\xdd\xc6S@\xd4\xe5\x10\x9coRS@\xad\xff\x16A\xc5\x81S@eae\x98W\x83S@\x00;9\xb4s\xc2S@~\xe0\xd1T\x8bTS@6\x83w\xb8\xc0\xbeS@TN\xc1WU\xbeS@G\xdd?Ll\xbdS@\x03\x90\x15v\r\xbdS@We\x16\x12\xcf\xafS@X\xb7\xa7:\xf6IS@\xfd\xbf\x92}(\x95S@\x95\x9e\xb0b\xde\xc6S@\x9ft,\xe4\x8eqS@\x95\x08\x0f\xd7\xe2hS@DH!_+XS@\xf78t\xee-\xd5S@\xce\xbe\x88\xda7xS@\xa2\xe8\x8fk\xdb\xbfS@\x93o!h\x1bQS@\x8b\xdak3]US@\xa9\xf7\x8b\x9f\nHS@\xbdp?k\xceFS@\xaat\x83\xfe\xee\x87S@\x7f\xccX4@\xc5S@f\xea\xd9\x8a*rS@\xa7\xe8\x040\x9eoS@\xf1\xbe\x1d\xf3\x87\\S@\xc2\xee\x0c\x8d\xabrS@IT\xb2{\xcf\xccS@\xdac\xa3\xb4\xb1PS@\x061\x7fp\xd5\xc8S@"w*\xc8\xd7\xb7S@\xa0\xbb\xef\xf9F}S@\xb8I$\xe6fhS@\xb9\xe5AB+QS@\xeb\xa2\xb4\xdb\x02{S@\x95\xed\xb2\xfe\xce\xd4S@P\xd8E \x7fMS@P\xd8E \x7fMS@\xd4\xdd\x8a`\xf9\xd6S@\rf"\x85\xcdoS@\x16\xf4\xb7\x8f\'WS@\xe1n\x1dj\xa5\xd7S@\xa7\xaf\xb2\x91\xa2pS@B\xd2\x14\xef?qS@\xad"\x1b\xfb\x07jS@l\x91\xf2n7\xc1S@\x84\x8d\xfa\xf1\xcbMS@\x86\xa2L\xfd\xc9hS@m\x7f\x19SbQS@Z\xd6.]\x01\xccS@\xcdH\xf6\x1c\x04\x96S@B;\xc3\xd2o\xd6S@-=\x04\xef\xc0xS@'
p35
tp36
btp37
a.
