# Supplementary material for: Sea ice drift data for Fram Strait derived from a feature-tracking algorithm applied on Sentinel-1 SAR imagery
Source: Data Brief. 2018 Apr 19;18:1410–5. doi: 10.1016/j.dib.2018.04.034 (PMC5999601; doi:10.1016/j.dib.2018.04.034)
Supplement: Supplementary file 2 — Supplementary material [file mmc2.zip › fs_s1a_data/HH_filter200vec/FramStrait_HH_20141028T075328_20141029T083434.dat]

(lp0
S'S1A_EW_GRDM_1SDH_20141028T075328_20141028T075428_003027_003745_CD55.zip'
p1
aS'S1A_EW_GRDM_1SDH_20141029T083434_20141029T083534_003042_00379B_F7A3.zip'
p2
a(cnumpy.core.multiarray
_reconstruct
p3
(cnumpy
ndarray
p4
(I0
tp5
S'b'
p6
tp7
Rp8
(I1
(I225
tp9
cnumpy
dtype
p10
(S'f8'
p11
I0
I1
tp12
Rp13
(I3
S'<'
p14
NNNI-1
I-1
I0
tp15
bI00
S'\xdb2\x05\xe0\xca\xb8-\xc0\x0f\xc1\xc8i\x8bt%\xc0e68\xcd\xa1\x03-\xc0:\x95\xc9\xba\xf8\xa2-\xc0\xfd\xf3\x05`oI-\xc0\xe9\x85 JQ\x08\x1a\xc0WG\xf0\x9b-\x0f,\xc0\x1c\xe1\xb02- ,\xc0\xf2\xeb\x8f{iS\'\xc0K\xec=~\xbd\t-\xc0/^\xaa\x86\xe2\xd7$\xc04\x8b\xe4\xc3i\xbd-\xc0\xc6\xa2-R\xf8\x0f-\xc00Az\xd5"\x15-\xc0\xde1\xd5\x19a\xf7+\xc0\xe4\xd8\x01\xddz\xee\x1c\xc0\xbe\xb6A\xe6\x87\x85+\xc0\xa2k\x8e\x9dO&-\xc0\x88:\xc9\x00\xe0\xbc-\xc0\x96\xdc1B\xf0\x1f$\xc0,\x98\xd1\xdc!\x9b-\xc0\x1b\xef(\xbc\xf3d-\xc0\t}\'Pm\xb2-\xc0\xc1sl\xcbe\xa9-\xc0\xf1\x99\x81\xde\xe8v.\xc0L\xf3S\x91[\x05,\xc0\xd4\xce;\xf5\xe5_*\xc0\xa8\x9av\x8a\x13\xc1-\xc0\x8c\xa5I\xc6\x9c\xdc(\xc0\x9d\r\xee\x90\xf1t)\xc0\xb0P\xca\r\x1c\x9c-\xc0\xbb\x83\xf53N\x11*\xc0\xe7Y^\xb0\xb0R-\xc0ONq\xcd\x05m-\xc0cq\xceo\x15(.\xc0\r\xfe\xc1I_\xa0.\xc0\x87\x8c\x83!\xdb\xc2,\xc0\x11i\xce:u\xce,\xc0\xd6\xbd\x91\x1bI7*\xc0\x0ey>\x10\x0c\x96*\xc0"\x1f\xe7\xd9\xf3\x05&\xc0\xfa\xe9\xdb\x83.B-\xc0\xe1F]\xd3\xeb\xfb\x19\xc0\xb0\xf4Ec\x05\x06\x1a\xc0\xec.\xba\x0b"\x02/\xc0\x9e\x8cw\x1a\x92%*\xc0\xbc\x06E\x00\xfd\',\xc0\xf2\xf7l\xb6\xf9y)\xc0\x87[\x9aC\x8b9-\xc0\xe0\xce\x1d\xfa\xb0\'%\xc0X\xe7\t~\xf3\xbd$\xc0!$\xe2\xa2\xc0\x1f \xc0\xa99Y\x04\xfc\x13 \xc0\xc9\xfd\x89\x04\xf8\x1e,\xc0= \x1b\x88\xad\x01-\xc0\x7fZ\x07:-v(\xc0>\xbe\x93\xab\x93\xc2,\xc0\xc3?\xc8\x9b?\xa8-\xc0"a\xc3\xaa\xa8\xa0-\xc0\x1d\x10\x08k*\x9a-\xc0\xd7\xd7\x0c\xb9D\xbd-\xc0\x94au\xa1\x12\xc9*\xc0\xfd\xf2\xab\x16K\xde,\xc0\xe2\xc6\x19\x15\xc9\x9f.\xc0\x93\xdb\x02F\xa5\xb2-\xc0Y\x15q\x16Wu)\xc0\x9ap\x07\xc4(\x18-\xc0\x98t@\x07\x8c\x0f-\xc0\xdf\x00\xd2\xb1x\x13-\xc0\n\xa0t\x97!\x08-\xc0\x10\x96PKV\xf8%\xc0\x0b~8\x8d\xf0-*\xc0yOh\x01\x14y.\xc0\x81\xf3\x94\xb2S^*\xc0\x1af\x0fOXK)\xc0\xd0\x80\xf1@F\xff*\xc0\xd8\xddQgW5*\xc0Z\xa3\xed m\xa2-\xc0x\xfd\x9cX\x8c\x9b-\xc0#\x1c\xb9\xc8}\x96-\xc0\xfc\x17\x02\'G\xeb)\xc0\xa3M\xc1"\xba\xb9,\xc0\xc3\x99\xddv\x06\xb7-\xc0@7<U\x92* \xc0*\xdf\xa0\x02\x93\xcd-\xc0(9\xa9\xf9\x1a\xb6-\xc0D\x12\xfa\x149],\xc0\\\xaa\xe2\xa7\x80\xfb,\xc0"w\x00\xe4S\x02*\xc0\xff\x8b<\xd5E\x15-\xc0n\x06\xdd\x08\xae\x11 \xc0\xb8\xdd\xed\xd0H\xe8)\xc0\x00*\x02]\xf9K)\xc0\x8d\x9d\x90\x03\xba\x03*\xc0d\xeb`\xb0\x05\xf7\x1f\xc0\xbf\x8avH\xac\x16*\xc0#\xb1\x8ec\x17),\xc0\xa4\x94W\xb1[3 \xc0\xa2\xc6\x92\x9bE\x03-\xc0\x7f1\ti*X,\xc0A\xf2\xc6<n\x0f,\xc0\xc62\x1c\x9f\x02\x16-\xc0>\x84\x95!\x88\x18,\xc0\xee\x04"\x17\xc5\xc2)\xc0K\xcbV2\\\xc5,\xc0j\xe1\x02\x8d9\x12,\xc0[LM\x1f\xda\x12(\xc0,\xe0\xa9M\xc2Q,\xc0\xe1\x99_\xb7\x13\xc8$\xc0b\xc5\xd4\x8a\xc3\xc1,\xc0\'\x92\x94\xae\xce ,\xc0\xdf\x8b\xf57\xbb\x1d-\xc0(\xd2\x979\xc4N-\xc0\xd7\xad<\xc7\xc0\x02-\xc0/\x85\xbd:)\xc8,\xc0\xc0\x80\x17\xdf\xc4--\xc0,\xd6p\xb4T\t-\xc0\xa6\xed\'\xdc\x91x(\xc0,0\xee\xd7_a-\xc0S\x9c3\x9e<\x15 \xc0o\x0e)\xc2k\x11-\xc0\x94\x99\x82\xb1\xca\x0b-\xc0\xc4\xa5\x10\xc3&\xf9.\xc0\xaf\x81\x17r\xd8\x02-\xc0V\xd0\xb9\x1f\xb2\xf3-\xc0U\xcf\xb8Z\xfb\x0f \xc0\xeb\x8a\xa1\x89\x15  \xc0\xdfB\x080\x9fb,\xc0,\xb2\xdd\xd0l\xd3,\xc0\xdd\t\xc2\xab\xe2\x04(\xc0\x98\xa7y(\xf4\xab-\xc0\x11\xf5\xcf\xd1jg)\xc0\x80\xd0\x9a=B9*\xc0\x9aB\xb8\xd5G\xb7-\xc0s7\xef\xf8\xc8\xb2-\xc0\xa7!\x9d\x10\xb0\xc0,\xc0-\xac\xf1\xb2\xab\x00*\xc0\xb2Gc\x8ag\x97-\xc0v\xcd\xb2Y\x89\xa3-\xc0\n\xe5\x93p~\xde+\xc0\x83\x8aq\xd2\xfe\x1b-\xc0r1\xd0\xa7\xd5\xde$\xc0\xda\x89\xbb\xf6\xb5\n \xc0\xc3.~!_\xe1,\xc0\x06\xe2\x1a\x8b\x8a\x1c*\xc0\xdbU\xbd\x91mC*\xc0\xc9\xcc\xbc$\xa81 \xc0\xf6l\x15j7*-\xc0\xe1\x9f\xa3\xb0\xda\x92*\xc0\x111\'`\x92( \xc0\xc4\x89\xff\xd3vE,\xc0\xfcnk\xa0\xa3\xa9-\xc0\xab\xba\x89[u@)\xc0S\x9f\x13Q\x98\x14-\xc0\xb3\xde\xeeRGV,\xc0)\xfc]0\xa61-\xc0\xaa\xd7\xb2m\xd2\xe6,\xc0\x8a\xb8\xf7\x92\xd7*-\xc0\xcb\x89\xffc\xb4\xe2-\xc0|\xf9\x9e\r\xf0%*\xc0\xd4\x14\x0b\xcc\x12:*\xc0\xe1\xad\x87c\xc9\x16,\xc0\xfeo\x952\xf6\x13-\xc0\xdc\x94R\xe0\xd6\x0c-\xc0\xef(\xd4\xbf\xd3)*\xc0\x9f3\xfe\x0e,3*\xc0\x04c,\xa8\xfc\xd4(\xc0\xe5 \xcc\xf5\xaa%*\xc0\x1b\x8a*\xcc\xa6y.\xc0D\xd4\xfa\xcf\xc0\xd0%\xc0^\xfej\xa9\x9f\x16*\xc0 &\xa5\xd8\x89\x10-\xc0\x95$b\x00\xc2\r \xc0S\x92\n[\x8f\x10 \xc0\x00z7h{\x83)\xc0\xab\xb9e\x134\x11-\xc0K\xd8\xcf[\xe6\x1e \xc0H\xc8\xf8\x97\xb4\xf2%\xc0\x0b\x80\xa4\x9bA (\xc0f\xe1\xeaI\xfc.-\xc0\xd9\xd8-\xd6\xca\x92*\xc0\x0et\x08\xd1\xe1\xca-\xc0\x92\t\xae\xed\n\x9e*\xc0\x10\x18|$>h*\xc0\x977\xf0#)S-\xc0/\x99\x14{4\x94-\xc0\x11\xa2\xe5\x1f\xfa\xdd+\xc0\xe2\x08\xb5\x06Y\xb3.\xc0\xd8\xd3B\xab\x90\x97.\xc0\t\xc5\xa5\xa3\x83V-\xc0p\x8f\x84\x0b]f*\xc0;\x8ds\x04cC)\xc0\xa6S\xae\x19\xa87*\xc0\xac\x80\xc7\xaf\xb4%*\xc0:\xc4\x02\xb7\xab\x10*\xc0\x14\x89R\xef\xc10*\xc0\x04\x9ei\x8f\xd3#*\xc0\xf7\xe7\xf4L\xedl(\xc0\x0bdx\x04H;*\xc0\x9a\xc2\xee]e\x05&\xc0X,%^\xf1),\xc0\xeb\xe8\x1e\xd8\t\x07-\xc0\xca\xf3/\\\xb0[-\xc0\xf6\xdbF\xf6`\x8d.\xc0Dsg\x1c\x05\x05,\xc0hA\x8f\xfb\x948.\xc0:\x02Po\xc1\x0f,\xc0W\xf1\x15Q\x95\xb5-\xc0 \xa5&@\xb3\xd3-\xc0H\xdb\xa3)a\xb8-\xc0\xb0\xf6\x1a\xcc]\x06-\xc0K\xe9\x9a\x83B& \xc0$4\xfb\xb3_G-\xc0vR\x96\xd3\x93\x84-\xc0GG"\xfe\xac0-\xc0\x94\x17$\xe9\x9c#-\xc0\x90\xc4\xef\xd0\xc7\x81*\xc0>(xt\x02\xd5.\xc0\x8b\xa5\x8bc\xf1\r\'\xc0\xe82H2\xc5\xe4,\xc0n\xf4\x15\x10\xcc;*\xc0\xbd\xa7|[\xcb!*\xc0\x88bE(K\xa3.\xc0\xd8\xde5|\xd7\xb2.\xc0\xf0\xf0\x13"o$-\xc0'
p16
tp17
bg3
(g4
(I0
tp18
g6
tp19
Rp20
(I1
(I225
tp21
g13
I00
S'\xa0\xcdP,\xb0\xc8S@\xc8\xec\xea\xd7cxS@\x90%\xd75\xcd\xd0S@Z/i\x17\xc4\xc5S@:u\xeaQ\x82\xc5S@\x08\xd2\xce\xe5e\xafS@\xc8b\x07>\xd0^S@\xf4\xf2\n-\x9a\xe1S@\xba\x969\xde&\x95S@)\xe3\xa6\x19{\xd3S@\x8c\x11\xf9:~wS@r\xa1\x8c\xd0\x9d\xc7S@\x94\xa5\x847%\xd4S@\x8d\x98k&:\xd4S@\xea\x0b(\xd3O`S@~\xb8\x94\x11a\xb8S@ORkwY`S@[\xee\xba2^\xd8S@\xf7$\xa8\x01\x98\xc7S@_\x8eP\xf9\x99sS@Y2\xefW\xf8\xc6S@\xa0\x1b\x17\x85\t\xc6S@*\xe1V\xd6n\xc6S@EWz\x9e\xf8\xc5S@\x89\xeaf8\x03\xd5S@\xe1\x13!B\xa0{S@\xe2\xa6!\x03\xf3aS@\x98.\x1e\xb5 \xcbS@\xff\xc6/"\x87]S@N/]\x12Y^S@`\x02\xb7n\x17\xc7S@\x1e4\xba2\xa3`S@\x16b\xdd\xd5\x07\xceS@\x10\xd3(\xd4\xd7\xd8S@b:_\\\xeb\xadS@i\x07j\xc1\r\xd9S@,\xe9Bs\xafnS@g\x81XM7_S@\xc0^C\xe0 bS@\xb6\xc9\x8b;EdS@\xdf2\x14\x0c\xcepS@$\xba\'\xe2\r\xbdS@\xed\n\x1cMl\xafS@GR0\x8bj\xafS@\x86\x91\xe2\\\x15\xdbS@\xd2\xd2)\x18\xa5_S@\x1eD\xd3\x9a6TS@alUMv^S@\t#\xa3\xe2\xef\\S@9x\x96\xa6rtS@\x8dph"\xa1wS@ x\x01\xe0\x0e\x9cS@\xb2\xbc\xc7\xe9\xf2\x9cS@nw\x18b\x88\xe1S@\xdd>w$,\xbeS@mK\xe6c}\x8dS@g5\xbd\xee\xabnS@\t\xc4\xfa\x92\xfc\xc5S@\xa8=\x0cx\xa0\xc6S@2Z)\xe2\xed\xc6S@7Q:p\xa4\xc7S@\x94\x9b\x8f\x8d7`S@\xabV\x1d\xa0^\xc6S@\x90V\xb1\xc3\x0f\xd9S@\x8a\x06\xdd\xed\x89\xc8S@\xcdh\x93\xe9k^S@?E^\xa5^\xd4S@\xd3Y\x82,\x1b\xd4S@\xc4\x07\xf8Q\xc9\xd3S@\xda.\x11>\x81\xd3S@O\x7f]\x14\x95sS@\xc6\x83\xd9\xd0\xff`S@\x9a!\x91\x9e\t\xd5S@\x03f\xe6\xa6\xe6aS@f\xd2\xb6\xd2\xc0bS@\xeey\x01?\xd5\xc7S@\x8bY3\xa2\x1cbS@\xf9\xc5T\xe8\x9f\xc6S@\xa9)\x00$\xe9\xc6S@DP\xc8\x08\x0b\xc7S@\xe7\xfd\\a\xfb\\S@\xe8C\xab\xf7\xfb\xc5S@\xf6\xec\xb4\x91\x10\xcbS@\xa8|2\x942\x9cS@\xc2\xed\x8c\xba\xfb\xc7S@=\x02i\r~\xc8S@\xcfY%\x1f\x92\xafS@\n\x80\xef\n\xb4\xd2S@F\x90\'\x96\xb3_S@_8\xdc\xcc\xc8\xd3S@o\xc6\xf1>l\x9bS@\xa1\xd5\xab\x1c3\\S@\x8a\t]0\xd4bS@\x87+\xaf<$aS@:\x13\x85\xcb\x1b\x9bS@4\xce\xd3W\x8a_S@y\x8e\x0b\x0b@TS@:EF\x8cI\x9cS@\x90:\xe4\xe9.\xbeS@\x19\xca\x91\xd2\x94zS@\xba5V\xed\xd6oS@\xbb\x80\x00\x18{\xbdS@\xd5R\xafO\xe4\xe1S@\xc0\xae\x9f\x18laS@=_\x06\xddP\xc5S@&\xbf\xbbN;US@\xb3[=\xef\n\x8dS@{\xec\x86\x93\xaaTS@\x02\xf7\x08\x9c\xffzS@\x16B\xea\xc3\xa6nS@\x91\x88u\xf0\x87\xe1S@\xe4\x9b\x1d\xfb\xb2\xbdS@6\xce\xf2\xf6\xa4\xd6S@m\xf47\xbex\xd8S@*\xb3\xcb\xf6\x15\xc5S@\xb8\xf5M7\x97\xd7S@\x19\xfb\xf9\xe7\xa7\xbeS@\x05\xe9c\tw\x8dS@\xc3V\xd5F\xcd\xd8S@?\xaa\xcfb_\x9bS@\x99(u\x14\xcf\xd3S@\x9f\xac\x17\xb4\x92\xd3S@\xda%P\xf6\x7f\xd6S@\xe6\xb3\xce\x8b8\xd2S@\xaf$\xcd\xe2\xaf\xd2S@\xc2\xbfU_\xf1\x9bS@B,\xbc16\x9cS@I\x06v\xf1\x17pS@\x16I\xc0"\xacmS@\x8c\xd5G;OLS@\xc4\x93]r\xe0\xcaS@\xc8S\xb6\xaf\nbS@\xd5\xecl\x06#bS@^y\x97D\xdd\xc8S@\xac\x97\xe8s\x89\xc8S@b\xeae\x8b\xba\xc6S@\x0b\xda[\xd6\xbc_S@p\x0e\xa5]\xf7\xc6S@\xbe2Q\x03\xa6\xc6S@)F!\xbd4[S@\x1f\x8cgs\xc9\xbdS@\xa2\x16<M\x9ezS@9\xdaz\xc0C\x9bS@\x96\xbdL\x82s\xc6S@ql3T\xe0_S@\x94\x9b\x01\x93\xb4_S@\x91{M\'d\x9cS@\x83\x1b\xd8\xefc\xd0S@\xf7:/\x85\xe8dS@\x1f\xf9c\xc81\x9cS@\x9e\xe0o\x99\xabzS@\x98\xcd\x17\xb5\xe6\xd3S@\xa9O\xe7\x88\x1dcS@\xb0M\xcf\x07\x85\xc1S@`\xa6\x12a\xf8TS@\xe4\xfa\xacQ\xcc\xd7S@\xfa\x96\x1e\n\x9c\xd7S@\xf0-~\x92\xa7\xd7S@p\'>[\x1d\xd3S@\xeb#\x19\xcb4aS@m\xa7\xeb\xd0`aS@\x8bv:Y6US@u\xbb5$\xa8\xd1S@\x17\xafB\xdb\xc5oS@\xa9\xc7\x1ft\xe0`S@\xd8Z\x9a\xf3\xd5`S@r\x89t\xe8\x88]S@N\xda\\{z`S@\xd8c\x80\xe4\x04\xd5S@l=#\x15\xf3nS@\xac\x05\xfc\xc4\x80_S@\xa4\xea5\xb2/\xd3S@k(a\xe2\xe0\x9bS@\xe1+\xc2ih\x9bS@.5\x04?\xbe]S@\x8c,D\x7f\x8c\xd3S@\x8a\x89*\xad\xee\x99S@%8A\xa9~pS@Z\xd9+k\x83NS@\xa7\xcb\x86|K\xd5S@\x97\x92\x1by\xc9dS@_*\x1e\xd50\xc9S@P\xdf%\xfa\xb9eS@\xe4\xa9\xb8\xdd\xc1eS@)\xd9\xfc\x06"\xceS@\xdc\x1f\x0fez\xdaS@\xe6\x94\x97\x1c\x1f[S@>\x8b\xdb@\x84\xd7S@\xb9h\x8d\xa0\xb3\xd7S@\xcd\xce!\xd7\xef\xd7S@ZB!\xfe\xc3eS@c\x0f\xf1\xf9\xf4aS@\xca\x9f\xec\xd4\x08bS@sS\xda\nMaS@3\x16 \xa3\xd4`S@\xad\x99\x0b\xaa\xd0`S@\xc5\xdc\xc95\x8f`S@\xe4M\x08&\x8dqS@y\xb7\xc6\xe9\x04_S@\x18ZC\x91\xf0pS@z\x10\xb51n\xdeS@A\xd8\x06V\xb5\xd7S@\xbc-\xb3J\xd2\xd4S@e\xc3\xd9w\xe7\xd4S@\x92\rs\x9c\xc8^S@K\xdb\x845;\xd2S@\xb2\xa4\xd6(K^S@(\xa3\x0c\xf6\xd0\xcaS@\xb6\x06.\xb8K\xc9S@\xe96\xc9\xae\x8b\xc8S@\xb5\x91\x8cGV\xbeS@s\x01\xc6+\x15\x9aS@\xbc5j\xdf\xf9\xd4S@\xd4\xda\x0c\x1f\x84\xd6S@\xae\x96\xd9\xe6\xd5\xd7S@h\xc5A\xe2\xe4\xd7S@\x80\xae\x8f\xe2\xb4eS@\xae\x9a\xb6r\xc9\xcfS@\xaa\xc5D\xae\xa5\x90S@\x1b\xce\x16\x11|\xd7S@"|9CT`S@c^O\x96a_S@!\x19e\x17\xc0\xd7S@\xe3\x07\x9f\x8fk\xd6S@\x16\xdb\xf99T\xd8S@'
p22
tp23
btp24
a(g3
(g4
(I0
tp25
g6
tp26
Rp27
(I1
(I225
tp28
g13
I00
S'.\xe6\xb2\xaf\t\xba-\xc0\x12\xf3\xec\xb14\xf9&\xc0\xa32\xfa>|\x01-\xc0\xf8*\xdc\xd2\xdc\xa1-\xc0\xd3\x1b.\xfaJN-\xc0\x80V\x08\x84V\xcf\x1c\xc0\x9e?\xfd\xe5| -\xc0\xf4\xc4HD2 ,\xc0\x07D\xb8\xb3\xb7\xb1(\xc0\x9f\xee6\xbe\x84\x08-\xc0/\xf1=\xe9\xf4a&\xc0\xf4\xe7\xa7\xce\xd7\xbd-\xc0P\xbb\xe9c\xcf\x0f-\xc0N\xbe\xcdLH\x14-\xc0\x0ba&\xca\xa2\x02-\xc0\xbf\xe8F\xc9\xc5\x91\x1f\xc0\xb4a>9\x8f\x92,\xc0nJ\xb1\xfe)&-\xc0)T\x05<]\xbe-\xc02\xc3\xd2\xff\xb7\xa1%\xc0\xd5?\x13Lx\x9a-\xc0?\xc3\x94J\xcde-\xc0\xfa\xa4I\x84<\xb2-\xc0Pb\t\x8c\xa4\xa9-\xc0yx:v x.\xc0\xce\ts-o\xa1,\xc0\xc9\x0c\xfc\xbe\xb9q+\xc0t<{\x85a\xc2-\xc0`\xeb\xc13\xc9\xf8)\xc0\xe2\x14\x8fW/\x91*\xc0\xd5?\x13Lx\x9a-\xc0\xec\x91\xd6Xb$+\xc0yC*\xe0\x06S-\xc0)\xeb3\x9d%n-\xc0\xff\x10\xda\x9f\xea&.\xc0\x92N\xe5\xe1\xe2\x9d.\xc0\x96j\x8f\xbe\x1a\x93-\xc0\x82\xb4\xa8\xbb2\xda-\xc0\xeb\xd6\xe5\x8a\x04K+\xc0\xa5\xd2U\xec\x1e\xa2+\xc0\xb2=\xca-\xcfo\'\xc0\'\xbaP\xca_D-\xc0\xf1"`@O\xc5\x1c\xc0pQ\xe3\x9f\xe4\xcd\x1c\xc0\xa1\xc3@w\xa4\x01/\xc0\xd8\x01^}\xa88+\xc0\xc1\xfb\xda\xda\xb7J-\xc0\xc1\xb9Gi\xa1\x91*\xc0\x91\xe1t\xe8HH.\xc0~\x89q\\B\xa9&\xc0p\xe4!\x0e\xa3G&\xc0\xa3\x83\x17X\x7f\x90!\xc0\x0ef\x05\x00\xd5\x83!\xc0a\x03v\xa7\xff\x1e,\xc0\xc8w_X\xae\x02-\xc0\x9a\'\x80)\x00\xcf)\xc0\x96j\x8f\xbe\x1a\x93-\xc0\x8c"]\x89\xcd\xa8-\xc04\xd2\xb0G\xd6\xa2-\xc0\x16x\xef\xa1}\x9b-\xc00\x14\xc86\xfd\xbe-\xc01\x17\xfa\xe1b\xd8+\xc0\xb0_W\xa7v\xdb,\xc0\xe9\x94\x0cF\xd8\x9e.\xc0\xc4\xf7\x1d\xbc\xe7\xb2-\xc0\xc1\xb9Gi\xa1\x91*\xc0_\t\x8d.\x99\x19-\xc0\xb6\xa0\xa0.H\x0f-\xc0\x86-\x9d\xea\xb2\x11-\xc0q5P\x80\xf5\t-\xc0\xf9\xc8X\xe1+i\'\xc0\xf9\xe4]\x1cV@+\xc0\x83\x85\xdb\x01\xd4y.\xc0\x05=ozaq+\xc0\xf4J\xe3\x82Le*\xc0\x0c\x99U\x05\xb1\xff*\xc0\xa3v\x0e\x82RH+\xc0Q\xc2\xcf\x15X\xa5-\xc0Y\xa4\xe0x\x80\x99-\xc0Y\xa4\xe0x\x80\x99-\xc0\x0e\xf2h\xe9\x96\x00+\xc0<\xe0\xf87\x80\xba,\xc0\xe9r\x05=\xc2\xb6-\xc0O\xddg\x80\xe5\x99!\xc0:\xb2\xcb\x9c\xc6\xce-\xc0~\t\x98Tk\xb5-\xc0\xaci\xee\xbb!],\xc0\x99\xe8\x1d\xf7\'\xfa,\xc0\xd7:\xd0K\x06\x16+\xc0\x13,\x84\xb0w\x11-\xc0v\x16<\xd5}\x83!\xc0\xd4\\\xc3|*\xfd*\xc0\xba\xb8\xf0\x8b\x9af*\xc07u\r=\x7f\x16+\xc0\xe0\x01\xe18\xc6l!\xc0\xe6:\xd5x\xcf*+\xc0\xe1z\xbd>\x91K-\xc0\xd3\xa1f<\xd0\xa1!\xc0z\n\xc1//\x02-\xc049-\xcc\xee\xf5,\xc0\xdcH\xc4\xc6U\xdf,\xc02\'s\xe8I\x18-\xc0|\xd5\x1d\\q\x17,\xc0o>\x9c9\x8c\xd9*\xc0\x84]>\xa6\xf2\xc4,\xc0\xb1\x8cjEi3-\xc0o,C7\xe5n)\xc0\xe7(\xdem\x84p-\xc0\xe3\xd7\x1d\xad\xcbV&\xc0\x82,\xd1Y\x8b\x93-\xc0_]\xecmB\x1f,\xc0\xce\x8d{\x00M\x1e-\xc0\xd2O+\xbc|N-\xc0\xa2Qd \x19\x02-\xc0\xbe\x03P_\xb0\xc4,\xc0\xceg\xc3\'p+-\xc0\x0c-\xb9\xbc\xba\t-\xc0\x9c6\xfb  \xd1)\xc0\x82\x84\xea"z_-\xc0]pT&7\x84!\xc0\xcd*O\x13\xc8\x11-\xc0R\x906\xba\x04\x0e-\xc0v0\xfe!\xaa\xf4.\xc0\xed\x1dJ\x8d\xbd\x00-\xc0\x0f\x8a\xe1\x99\x8f\xef-\xc0\xe5\xf0\xe3\xe7\x9e\x82!\xc06\xcc[\xb1v\x90!\xc0\xfd1\xdf\xb830-\xc0(\xf81\x1fA\xa6-\xc0<\xa9\xc5 \x0e\x08)\xc0\x12\xc1\xf3\x9d%\xab-\xc0J\x93\x05)\xcez*\xc0\xd4[\x03e\xf0J+\xc0({ae_\xba-\xc0@\xdbJ\\\x9d\xb6-\xc0Y\xc0\xceA\xac\xc3,\xc0~g\xbcQ\x06\x16+\xc08\x01\x7f\xb2\xdc\x98-\xc0.9\x02\xe7\x8b\xa3-\xc0b\xc9\x16Yx\xf4,\xc0\xbf\x03i\xedV\x1b-\xc0\xbf\xa3%\xfc_j&\xc0`\x8d\x90\x89\xbbz!\xc0\xca]\xa9#"\xdb,\xc0d\x8ejV\xb8.+\xc0\xf0\x02\x8fw\x8aU+\xc0\xe2\xc9aVL\xa0!\xc0\x87Sm\xc5 \x9a.\xc0\xc1|\x9d\xb7\x1e\x9f+\xc0&\x8c\xa7u\xc6\x98!\xc0e\x99\xaar\xb5\xe2,\xc0\xa8tq0\x88\xaa-\xc0\x90\x02\xb0\xe2\x1d^*\xc0\x82J\x7f\xff\xa7\x11-\xc0gv\xfb,\xabv-\xc0\xcf\xc7\x83\x10N)-\xc0\xf4\xb2\xb9\x03\xd9\xe4,\xc0\xcf\xc7\x83\x10N)-\xc0\xe3\xab\x97\xab8\xdd-\xc0,\x10\x17M)4+\xc0\xfc\xb6Eh\x8cH+\xc0>Z\x9br?5-\xc0\x02Y\xa8+\xd0\x11-\xc0"\xec\xaf\xd35\xd6-\xc0}\xc3\xad\xa4\x86?+\xc0}\xc3\xad\xa4\x86?+\xc0\x0fx\x17\xbbE\xf9)\xc0k\x86@\xc4^6+\xc0\xb3\xd4\xcc\xbcHy.\xc0\xa1\xc9\x02$\xba<\'\xc0\xee\xc4"\xcc\xfa)+\xc0\x11\xfd\x1d\xb3\xe4\r-\xc0\'\xfd.Nk{!\xc0\x9b\xb1Z\x8e!\x81!\xc0&\x17\xbf\xbb\x1c\x9e*\xc0\xb3G\x16\xde\xcd\x0b-\xc0\xaa,m\xfd\xdb\x8f!\xc0\xdd\xe5\x06\xddH^\'\xc0Mo\xa6?b!)\xc0G;\xb0\xf9\xf4&-\xc0\x0cl\xd6\rr\x9e+\xc0\xa5KY\xf93\xca-\xc02\n\x04\xd6\x1c\x9e+\xc0\x9d\xca\xf6o\x0cs+\xc0\xf0/\x01X0P-\xc0<\x1bW\xfd\xab\x91-\xc0\x84]\x7fN\xee\xf2,\xc0\x03\x8fR\xad\x9a\xb0.\xc0\x97NiA,\x96.\xc0J\xfa\x9f\x1b\x14[-\xc0\xba\xa4rC\xaao+\xc0\tb\xb3\xc3\xc4`*\xc0\xbd\x9d-R\x10G+\xc0!\xf0\xdd\xf2\xcb7+\xc0G\x9b\n\x98\xf2#+\xc0\xad\x94\x17\xc3\x00A+\xc0k\x86@\xc4^6+\xc0v\x8c\x9a\xa8T\x96)\xc0\xd1\nk\xc2\xddJ+\xc0#\xf3\xa4%_p\'\xc0\x0e\x82p\x82\x10),\xc0\xba\xa7GT\x1a\x06-\xc0\x05\xce\xb1\x95\xffY-\xc0j,9\x9b*\x8b.\xc0\xe4=\xdd\x88w\x13-\xc04\x1de\x01\x819.\xc0\xfe\xebl5$\x1a-\xc0\xfa\xc3\xd5*\x9e\xb6-\xc0a\xc7w\xe5\xe0\xcf-\xc0\xce_\xcc{?\xbd-\xc0$\xda\xcd~\x96\x06-\xc0\x15w\x7f\x84\x90\x9a!\xc0\x1b$\xbf\xe5\x99?-\xc0\x86\xe12\xa2\x1b\x80-\xc0\x0b\xb9+\xb0\x1f\x1e-\xc0\x0b\xb9+\xb0\x1f\x1e-\xc0%\xf6\xce\xccl\x88+\xc06\xde\xe5^E\xa5.\xc0\xd8<F\xd6\xa5t(\xc0d\x02\t\x94j\xe7,\xc0\x0c^\xeaU\xa8L+\xc0\n[\xbb:j4+\xc03?\x13\xafR\xa0.\xc0\x1b\xe1e\xc9\x04\xaf.\xc0\xacN\xc5N\xf8 -\xc0'
p29
tp30
bg3
(g4
(I0
tp31
g6
tp32
Rp33
(I1
(I225
tp34
g13
I00
S'\xf99\x90\xf8\xaa\xc8S@I\xd3\r\xf9\xe1iS@\xbb>|}\xcc\xd0S@K\xeeg(\xb8\xc5S@\xba\x15\x82\x85~\xc5S@\x17&B\xd2\xfd\x9dS@\xde.\xf9M2OS@\x873&\x9f\xa7\xe1S@\x88}4\xa6>\x88S@\xe3\xd0"H\x82\xd3S@\x97$i\xf1 iS@\x07\x8fqA\xa1\xc7S@"R\x8d3\x1b\xd4S@\x8e\xc1\xef05\xd4S@.\x0c\xc8e\xa9PS@\x00\x8c\x11\xf4O\xa7S@\x9a#hg\x98PS@T\xfc\xa5ch\xd8S@\r\xa7\x17\x1e\xa0\xc7S@\xa0R\xd4\xce\x9ceS@\xf6\xfe\x97\x86\xf9\xc6S@\xd2{\x02/\x02\xc6S@\x8d\xa7\x19tp\xc6S@T\xddn\xcb\xf8\xc5S@\x83\xaa\xe5\x1c\x13\xd5S@\xb3\x7f\nd\xd1lS@k\xacR\xe9\x03RS@\x0e~Z\xc2 \xcbS@\xb1I\x01\xc4\xccMS@\x8e\xf4\xf4\xf3hNS@\xf6\xfe\x97\x86\xf9\xc6S@>t\xaa\x82\x9ePS@p\x03\xab\xaa\x05\xceS@\xe9\xfc\xc2\x01\xc5\xd8S@w\xe2\x82\xae\xe6\xadS@S\xded;\x0c\xd9S@\xce\xdd^<\xf2_S@\xc6\x11\xe7y\xbcOS@\xec\xe98P*RS@\x85\x87nUaTS@\x14T\xa8\x8b\x19bS@Q\xaa\x0c\x84\x06\xbdS@\xee\x19\xbf\xd6\xff\x9dS@f\xe9\xcdm\xef\x9dS@\x91\x81\x01\x15\x08\xdbS@\xc5Q\xba\xd5\xa5OS@)D\x151\x91DS@\xcb;\xaa\x9a\x87NS@\x89-k|\xa2MS@\x1d\x8aJ\xd3\xf7eS@U\x85\x16\xb5GiS@\x8f\x04;\xdcr\x8bS@\xe2\xd9W\xa1Z\x8cS@\xd6\x8b\xfe\xbf\x81\xe1S@\xf4\xe3\xe7\x0f3\xbeS@W\x03\xc8\x02\xd8\x80S@\xce\xdd^<\xf2_S@-\xaf\xf9^\xf6\xc5S@\xcf\xa1\xd3\xf6\x8f\xc6S@\x97\xf0O\xa7\xec\xc6S@\xf3\x12h\xc0\x9e\xc7S@\x04\xe5\x15?UPS@\xae\xdc\xefAs\xc6S@C\x94\xe3\t(\xd9S@\x91\xe1\x91\xa1\x85\xc8S@\xcb;\xaa\x9a\x87NS@b\xb5\xf6\xf3a\xd4S@\xfa\x17\xbcq\x1e\xd4S@\xce\xda2F\xb3\xd3S@`\x9e\x87\x16w\xd3S@mM\x07m\xfadS@=\x96\x1f\xb1\xffPS@\x97\xccU\x86\x11\xd5S@\xda\xb0\x11B\xfcQS@\x16\xc3\x14\x85\xe3RS@=\x7f95\xd7\xc7S@\xed\xbd\x19O*RS@\xd8\x17g\x9a\x8f\xc6S@\xac\xf0R\x19\xf6\xc6S@\xac\xf0R\x19\xf6\xc6S@\x8e\xf5\xc0{\xe7LS@V\xb6\xc6\xc6\xbd\xc5S@\xb4\xceU~\x06\xcbS@\xc6A\xf7I|\x8bS@\xae3\x0b+\x01\xc8S@\x7f\x9eyB\x85\xc8S@\xcb\x03\xcb\xdc\xa4\xafS@\x90Qek\xb5\xd2S@}D3\xbc\xbdOS@)(\x10\xa0\xc5\xd3S@o\xe9\xc1\x82\xc1\x8aS@*\xc1\x95\xd28LS@\x14,$\x86\xe0RS@\x9f\xa6\x81\xe4\x1aQS@\xea\n>^~\x8aS@w4M\xa8}OS@\x8b\x0cn(\x94DS@\x0bp\xe0\x00\x9c\x8bS@!\xc2\xe4\x961\xbeS@1\xf9\x89\x82\tlS@\xe1\x8ccx\xb6`S@\'\xbd\x8d\xc3w\xbdS@49d\xd5\xda\xe1S@>\xe4\xa8ZlQS@M\xebV\xeeW\xc5S@"v\xbb\n\x98ES@\xcb#\x8e\x8fO\x80S@mn\xc2\x0b\xfeDS@\x0f\xb9\x01\xb0\x92lS@\xcfG\x9c\xb4\xf3_S@\x86(\xfb\xad~\xe1S@\xbb\xd7[9\xb7\xbdS@\x90@\x1al\xad\xd6S@\xa0\xa4\x9f\xb6\x80\xd8S@\xdf\x12&\xbdK\xc5S@\xe2&\xed\xfc\x9f\xd7S@A$\xd9\xba\x9e\xbeS@Gn\x0f\xcb\xc5\x80S@\x14\x9et\xb6\xd2\xd8S@\xa8m\xf7C\xc9\x8aS@\x96\xed\xbf\x15\xcb\xd3S@\xcb\x00\x01\x8e\x89\xd3S@?Q5\x03h\xd6S@q\xaa\xa2=6\xd2S@P\xb83\xb7\x83\xd2S@N<G"7\x8bS@A\x02\xdc\xbe\x8b\x8bS@\xa50vC\x1eaS@B\xc1\xdb\xc1\xe8^S@4\x14\xcf,\xd7<S@Ys\xf3\x0c\xd3\xcaS@0i\x9at8RS@\xcb\xef\x84\x87\x1cRS@#\x04n\x01\xc1\xc8S@\r`\xb3\x95\x7f\xc8S@(\xc3\xb7\xd1\x98\xc6S@N\x9eH\xbc\xbdOS@37\x9d\x07\xe2\xc6S@4Z\xb3\x86\x93\xc6S@U\xd8R.rKS@\xa8\xe5C\xbc\xc0\xbdS@\x12\x9d\xc9\x95)lS@)\x8e\x1a&\xa3\x8aS@F\n\xa4l\x8b\xc6S@2\xd7}\x15\xdfOS@\x02.\xca\x1a\xa8OS@\xa6\xda&1\xcb\x8bS@@\x99T\xcd\xae\xd5S@\xa5\xed\xec_\xe8TS@\xf1\x99\x02\x02\x90\x8bS@]_\x00\x8a\tlS@\x90\xda-\r\xe3\xd3S@P\xd5\xe4\x8d\x1eSS@*&R\xb8~\xc1S@\xa5ox\xd2\\ES@\x8dR\x8c\xbc\xb0\xd7S@E\xc9\x00\x94\xad\xd7S@\x8dR\x8c\xbc\xb0\xd7S@\x86\xd0G\xea$\xd3S@>\xf9g\xe84QS@\x03\xf3\xb9\xaf\\QS@\xca\xd2/ \xa2ES@Q\x8b\xae\x8d\xa7\xd1S@\xe8O\x84\xe6JaS@"\xc9\xbb[\xd8PS@"\xc9\xbb[\xd8PS@+\xe2)p\xf7MS@\x1e\xb7\xc4(\x96PS@\x9aR\x17\xfe\x19\xd5S@\xf4N0oZ`S@\xbf \xec7\x80OS@I\xd8\xa5\x9e&\xd3S@\x88\xcd>\xe7B\x8bS@\xa5\t\\O\xce\x8aS@P\xfaL\x01\xc8MS@\xfe\x8a\xa46\x83\xd3S@^-c\xd6\x89\x89S@F\xd0\xc5\x93\xc7aS@\xe3\r\xb6S,?S@@"\xb1\xf6Z\xd5S@7\x97Q?\x07US@\xd8&\x9fc5\xc9S@\xa0^\x9f\xac\xcdUS@L\xe7\xf8|\xdbUS@&D\x0f\xc0\x1e\xceS@T\xfa9b\x81\xdaS@\t\xb9\xbcQrKS@\x93p(u{\xd7S@jVIX\xb5\xd7S@8\x00r\xcd\x1c\xd8S@\xf0]\xebs\xe3US@\xc8\x80\x1c\xb6\x14RS@\xc8\x9fNQ\x0bRS@\xbf\xfeJ\x9f\\QS@\xf9\x9eXS\xedPS@\xfa\xf7c\xa7\xddPS@\x1e\xb7\xc4(\x96PS@\x9bo\xa2*6bS@\nv\xf0#!OS@\xd3p\xf5\xf6ObS@\x92\x8c\xae\x9ce\xdeS@\xfd\t\x02\xf3\xc2\xd7S@\x07\x1f\xfd\xf9\xb0\xd4S@\xba\xb2\xf7f\xcf\xd4S@\x7f\xa7MY\nOS@\xc0L>\xcc\x15\xd2S@\xaf\xe9\xecp\xaaNS@\xdd\xc2r\xba\xce\xcaS@\xd4\xafa\x14?\xc9S@\xb8\xab\xc6\xb6\x93\xc8S@\xbfoG\xeeV\xbeS@\x05\x8b0\xff\x91\x89S@u\x01\xf8\x80\x03\xd5S@\xba\xb7\xc2u\xa6\xd6S@\x7fw\x92\xcf\xdf\xd7S@\x7fw\x92\xcf\xdf\xd7S@\xa6\xeb\'p\xc3US@}\x8c\xb3\x87\xf7\xcfS@\xdf\x0c\xffO\x81\x83S@1d\x1a\x83\x99\xd7S@\x96\xb3\x8cx\xa3PS@}\xb7\xeblpOS@\\Tk\x90\xa3\xd7S@\xe1\xd6\xd6oD\xd6S@$\xf2>\x1d^\xd8S@'
p35
tp36
btp37
a.
