# Supplementary material for: Sea ice drift data for Fram Strait derived from a feature-tracking algorithm applied on Sentinel-1 SAR imagery
Source: Data Brief. 2018 Apr 19;18:1410–5. doi: 10.1016/j.dib.2018.04.034 (PMC5999601; doi:10.1016/j.dib.2018.04.034)
Supplement: Supplementary file 2 — Supplementary material [file mmc2.zip › fs_s1a_data/HH_filter200vec/FramStrait_HH_20141028T075328_20141030T073701.dat]

(lp0
S'S1A_EW_GRDM_1SDH_20141028T075328_20141028T075428_003027_003745_CD55.zip'
p1
aS'S1A_EW_GRDM_1SDH_20141030T073701_20141030T073801_003056_0037E9_E2C3.zip'
p2
a(cnumpy.core.multiarray
_reconstruct
p3
(cnumpy
ndarray
p4
(I0
tp5
S'b'
p6
tp7
Rp8
(I1
(I367
tp9
cnumpy
dtype
p10
(S'f8'
p11
I0
I1
tp12
Rp13
(I3
S'<'
p14
NNNI-1
I-1
I0
tp15
bI00
S'\x08\xcd7\xb5\xef\\\x1d\xc0/\xbb\x8a\x80A) \xc0\x8aG\xed\xc1P\xd2\x1b\xc0\xbf-\xbe\xbb)!\x1a\xc0\xef\x19\xd4\xd9\xac\x80%\xc0-\x8d\x97\xd7\xb50\x1c\xc0\xc4\x91\x93j\xc8\x16 \xc0I\x12\x13^\x80\xe9"\xc0\xff\x08\xe5\xbd\x07\xdf\x1d\xc0l3(\x1e\x9d\xc2\x00\xc0\x9fg\xeaV-\xe6\x1d\xc07O:\x81\xe8\x0c&\xc0t;\x14\x1e\xc1\x95\x18\xc0)8\x89\x82\x95(%\xc0\x88~\xe4\xcf\xab\xa8\x1e\xc0)\x8b\xc8\xd0*N&\xc0\xa3 \x0f\x86\x13\xe7!\xc01\xb9\xa2\xf2^^ \xc0p\xafGr\x80\x03\x11\xc0]\x06\x9fHu\x10 \xc0p\xccA\xcc\xc0\x8e\x1e\xc0\xad\xd5U\xbe\xbf^\x1d\xc0\x91\x13\xd6\xd9\x85\xa3%\xc0\xa1v\xdb\xe2\x17y!\xc0\xf9\xdbD\x98\xfbA\x1e\xc0\xd1\xf68-\x16\xa0\x18\xc0V\xf9\xf7\x88\x1a[\x1e\xc0U\xc6y\xe4P\x8a\x1d\xc0B}N\xc8\xadD\'\xc0\xc7\x8eG<\x93\xb9\x1d\xc0\xdf\xc5\xbb8\xb3\xe9!\xc02tj\xc8\t\xca\x1d\xc0p\x830\xd3\xfb\xe1\x1d\xc0\x1aC1d\xb9l%\xc0\xa8\xb3\x9e\xe35\x88\x1a\xc0\x8f\x9eP+\x94\xf7\x13\xc0O\xbc\x92Y\x19o#\xc0]\xf2:\x08\xcb\x84\x15\xc0\xc8:\xcdUO\xba"\xc0\xd9FCJ\x0c\xc4%\xc0t\xe8\xfd\x960\x98#\xc0\xdc\xa5\xc6 R4%\xc0\xe3\xe1\xc8*\xad\x88"\xc0\x19v|\xbb\x1e*!\xc0\x0e\x1f\xc3,\xc9\x88$\xc0\xf7\xe9\x8c\xc6\xe1N\x1d\xc0\xadD\x10x\xf1z \xc0\xf76z\xfd\x83\x07\x1c\xc0y\xa9xg\xca\x03\x1c\xc0\xa0\xe2E\xde\x11\x02\x1f\xc0k\xf6\x9bLe\xe1\x1d\xc0\\\xf5\xe6\xd6\xd8\xd1%\xc0\xc5\x8d\xa6\x7f\rR\x1c\xc0R\xdd\x0c\x87i\xc5#\xc0M\x0b\xbb\x15l\xd9\x1d\xc0)\xa4\x9cvl\x1d\x1d\xc0\x19\xc7\x1cN\xc8\xac \xc0T!\xc3\xbaT\x8b\x1f\xc0\xb7\xf4S\xb2\xd0\x8c\x1f\xc0V\xb9^S\x93\xbf\x1d\xc0s\xb1R\xe7\xefl\x15\xc0\xb3\xf5\x90\xeb\xdbY\x1d\xc0\x1dc\xd0Z\xe5\xcb\x1b\xc0\xa4\xbdy.\x0fN\x1e\xc0\x0e\x02i\x96\xc9\x82\x1d\xc0\x01v[E\xa2\x86\x1a\xc0\xf7\xb7|89"&\xc0\xce-Mw\xd3\xdb\x1d\xc0\xb5\xe06U\xab\xc8\x1d\xc0\xb9\xd0fy\xc7\xde!\xc0\xf2\xb9\xach\xdbB&\xc0\x9a\xec\x89 \x04\xf1%\xc0\x83\xa3\xee0*{%\xc0\t\x04\x93\x19kv%\xc0cH\x93\xcd\n\xde%\xc0f\n\x91\x88?\x17 \xc0_\x07$\xf6Fd\x1b\xc0\xc3\xb5\x8d\t]\xc3%\xc0\xca\r\x8f0\xb0x\x1f\xc0\x8a1\xb6\x8e\x8e^\x0f\xc0\xf0\xb2\xf4UYL\'\xc0\x9c\x80XN2\x1d#\xc0"\x1e\xa9\x1c1<\x0f\xc0\x1b/\x08\x1b\xf5\xd8\x0e\xc0]\xa3\xff!U\x01&\xc0\xd2\xdd&\xfc\x83u\x1a\xc0<\x9a=\xfe~\xc0"\xc0U\xe4\xde\x9e\x9b\xe1#\xc0\xc7\x8d\xeb\x94\x83E\x1e\xc0\xe1\xe4\x18\xad\x8e\xe9\x1d\xc0\x80\x8c$m\x91\xe6 \xc0\xf5P\xab\xc9D\xc3$\xc0\xb2=H-\xe6\xd5"\xc0|\xd9n7\x82\x12!\xc0j\xfa\xf2O%\xa9%\xc0h\x8aT\x0b{\x7f\x1b\xc01\x9e\xc5\xa1W[\'\xc0\xae\x13\xfbh\xb5y!\xc0\x85\xa9\xec#>\x8d$\xc0 Xw\xd5\xb9s\x1b\xc0u\x97\x1f+:\xfb#\xc0-\xb64D\x93\xee$\xc02\xe8@\xaa\x9e\x85#\xc0"7\xff.\xc0\xb4$\xc0#FJ\xeb\xcbC\x1e\xc0\xb1\xe9\xe0\xad\xc6)&\xc0[\x8d\\\xcc\x9c)\x1c\xc0`\x1ctqPM\x1d\xc0\xa9\x06\xba\x0c\xe9\x80!\xc0\xc8\x83\x08e>v%\xc0\xc1\x94v\xb1\x99\xd5!\xc0\xaf ?G\x92\x81\x1c\xc0\xc5\xd3\xec\x03\xec\x8d\x1c\xc0\x80\xa5\xb4\x86\xb9\xba"\xc0;\xff\xde\x01\x89\xc1"\xc0\x15v\xd2\xc6\xed2\x1d\xc0DX\xef\xce\x89g\x0e\xc0\xb2\n\xd8\xa7\xe9\xc0\x17\xc0\x80\x8e\x83$\x15\x07$\xc0;\x0c\xc0\xf5\x8c\x8c\x1c\xc0\xd1\x1b=4M\xc7\x1d\xc0\xa0\xc9\xd4\x0b\xfeE\x1e\xc0\x08\x0b-\xc9\xa8b\x1e\xc0O~\x8f\xcc\xbcJ%\xc0\xf2]\x1e\xf8\t\xe2"\xc0\x1a\xeb\x82\xc7C\xfc%\xc0\xf5\xc0\x8c\xdf\xd4 &\xc0\x8b\xf9\x1d5e\'"\xc0\x9e\xc46\xacyK"\xc0\xc6\x17\xe61\xee\x85$\xc0\x86Gw\x9b\x03c\x13\xc0\r\xabj\xb0\x86\x16"\xc0\xfb`v\x98\x83\xfa"\xc0\xc4\x83H\x9dl\x1e$\xc0\xf6H\x01\xad<2\xf6\xbfJ\xfe\xd1\x93\xca4%\xc0$`\xdc\xacE\xc0"\xc0I\xad\x93dUj\x1f\xc0\xb1\x0e\x99UNG\x1f\xc0\xac|\xb6\xdf\x10\xe6 \xc0W9\x05|\xffo\x19\xc0#\xdd=Y\xcde \xc0^\x12{\xe7\xb1\x13\x0f\xc0R${\x1f\x10\x8e\x10\xc05\'\x9eJ\xaao$\xc0j\xd9\xf6\x91H\x08#\xc0\x80\xd0<\xe0\x99"\x1d\xc0\xdbD\xf0\x03;f"\xc0\x90\x8a\nB4\xc7 \xc0M\x95NK\xcf\xb5#\xc0\x97A*{\x1b !\xc0\xeeZ\r\x1a\x9e\xc3$\xc0$\xdaZ\xb5\x8f\x13\x17\xc0A\x04\xc8O\xf9\x0e%\xc0\x10\n`\xc0|V$\xc0-R\x9d\x93\xc4%#\xc0\xeaY\xfcp\xf2\xca(\xc0\xe9\xe4/\xd3-\x90$\xc0\xbc\xb2\x8e)\x03U\x15\xc0*D\xbf\xf0;\xde$\xc0n\xed\x19\x1e\x85\xb4\x1d\xc0\xed\xa8{\xb4\x01h#\xc0\xec\xfe\xe4~&q%\xc0\xa9\xea\xe1\xf5\xbc\x85\x1a\xc0\xa7\x18\x87\xa7\xb5\xf9#\xc0\x81_\x9b\xa0w\x05\x1d\xc0\x15\xc8\x13L\xf2g\x1e\xc0\r&A\xf2\x1bC\x1e\xc0\x08J\xc4\xa7\xa8\x11!\xc01:\xe5\xc1\xfa\xb3$\xc0\xbb\xe32=`\xff \xc0u(\xf9o?\x8a\x0f\xc0\x12\xef:\xe9s\x10!\xc0\xd0A\x07w#*&\xc0\x0e\x90LA\x00\x1d\x1c\xc0{C\xcb\xd7\xeaL$\xc0a\xd1;\xdb\x0b\xab!\xc0\xc4\x1a\xa6\xb5\xb5c\x1d\xc0:4\xf8\x91\x08`\x1d\xc0f\x93\x9d\xb4V\x86 \xc0\xeb\x8a\xa1\x89\x15  \xc0\x91\xf9\xe8\xc6\x03l \xc0\xcevN\x06\x9a3&\xc0\xcf-\x9c\xffFZ\'\xc0\x1c\xde\xa9\xd8<\x03%\xc0;\xf1C,\x068\x1c\xc0\xbbL\xe50\xf7H\x1d\xc0\\\xfb\x9f\xe8\xefq\xf0\xbf\xfb.J\xee\xb2\xe2\x0e\xc0\'O=\xf9\xc0\xb1\x1d\xc0\xcc_V\xe4\x05\x12!\xc0\x8a;\xa6\xd5>r%\xc0\xe2\x00\xe7\xf8\x85i\x15\xc0\x95$\xbc{\x95\x1e\x1d\xc0\xaf\x8f\xe18A\xaa\x15\xc0\x9b\xef\x05\xcb#\xdd\x1d\xc0AAKoC\xc2%\xc0\x98j<,\xfc\xa8"\xc0\xc7\xdbD^\xa4\xe5\x10\xc0\xdc&\xc8.\x1bA!\xc0\xf7\x10\xfc\x95}\x84!\xc0\xa2\xed\x0e\xb4\x973\x1a\xc0\x01\xb3\\\xd4-E\'\xc0\t\xeb\xfd\xc2\x94\xed$\xc0\x9f\x80.\xa5w\xce$\xc0D\xf80\x98\\\xfa\x1d\xc0\xab%\xe8\x04b\x0f$\xc0\x96\xafIr\'I#\xc06Oc\x7f\x00\x0b \xc0w\xc1\x97\xc0T\xe4 \xc0\xf5\xd9\xea\xeew>$\xc0X\x10c,\x85\xa7"\xc0\x15\xca\x05\x05}#"\xc0\xca\x1cV\xef\xb1r\x0f\xc0\x8b*\xc10E\xa6!\xc0\xf2P\xbf&\xc9V!\xc0\xb3T\xde\xe3!P\x1f\xc0\x9697\x1cF\n%\xc0\xf1f\x13\x11\xe7\xf2!\xc0\xa9\xd6<\x8c`D\x1d\xc0\xe4\rVfE\xa8%\xc0\xd2\xd9\xc5Q\xe8\xd0\x0b\xc0\x18\xbc\xa3\xfd\xdd\xee\x1e\xc0x\x8b<\xc5\xe8v\x1d\xc0\xa8\xe0O\xa2k\xf1$\xc0hu\x96\x0b\xe1{\x1b\xc0\xb9\x18\x04%c\x1c!\xc0\xf3c\xae\xb2\xafg\x1e\xc0\x9c4\xaa_\x04\'%\xc0\xdb\x17\xc8\xdd\xdf\xce\x07@\x1dG\xcd\x17\xc3\' \xc0>"\xda9\x1cC\x1e\xc0\x9e\xd9*f\x14! \xc0\xa0\xfb\xcd\xe7x\x98\x1b\xc0S\x92\n[\x8f\x10 \xc0W\xf92\xf7\xd0\xfb$\xc0dlX\x7f\xf9Y \xc0DSd\x83\xe2f!\xc0g*@\xc9\xb1\x0c!\xc0Hb,\xe0\x95\xee$\xc0\xb0W"\xbc\xc6\x8d%\xc0%!:\xb8\x86\\"\xc0j\xa5\x9a\xfb\x16\x02!\xc0<\x89^`\r\xeb\x1d\xc0\xb7;\xa2,\x14\xf1 \xc0q$U\x98i\x18!\xc0\x1e\xcb*7.v#\xc0DC\x07X\xe9|!\xc0\xcc,\x97n\x15E$\xc0\xc8i\xc0G\x1d>%\xc0\x99\xd2T\x8e\xd3\x11!\xc0ly\x8b:\xae\x00%\xc0\x8eDi2\xf2\xc9#\xc0]6\xf7\xad\xb7\xb4\x1d\xc0\x90D\xd7o\xa9+\x1c\xc0].5\xab\xe6O\x1c\xc06\xd8\xb6\xffTn \xc0J5Y\xcfe\xd9\x1d\xc0sR#\xa88<!\xc0/\x8a\x1d\xca\xd3:\x1d\xc0,\xea\xf4\x9f7@%\xc0\x97\xc1U.\x13\xc8\x1f\xc0\xec\xc9\\\xeeg\xfb"\xc0\x1c:\x8fMZ*\x1d\xc0c\xc3g\x90\xf6\x8a\x1f\xc0\x960\x81\xa5\xdc\x84%\xc0\x8e/g\x8d\xa6\xc7#\xc0~|\x0e\xc1\xbd\xc5\x1d\xc0J\xb7&\xaaiS\x0e\xc0\xfd\xd4f\xe6\x1d\x04"\xc0\x9cc\xc9<\'\x96\x0e\xc0\xc2H-\xfd\xb9\x10\x0f\xc0\xafL\x99\'s\xbb\x0e\xc0\x1bz\x82\x03\x0e\xf2\x1e\xc0\x1f\xd2\x016\xabK\x1b\xc0\xebt\x84wkU!\xc0I(M\xe0\xc1\xbf\x1f\xc0!Z\xc7\xce\x0f7%\xc0\xeb\xa2\xfe\xe0\xces\x1d\xc0\xc7$"E\x94\x0c$\xc0\x8c\xd1\xce\xea\x05}#\xc0\x86\xa8K\x8e\xda\xb4\x1c\xc0s\'"\xb7\xf9;#\xc02\xa2\xa0\x88\xd8##\xc0E\xe9\xfe\xf1\x0f? \xc0\x98\xa9\x9a\xb0\xfcR&\xc0\xc5\xbb\x8e\x04<d \xc0\xa4L\xa2B>\x7f\x1c\xc0\x1c\xbb\xbb\x0bX\xf2\xe1\xbfX\x85\x96]\x0f\x97#\xc0)~\xda\xd9\xd8p!\xc0\x13q\xf2\xb9\xb2a\x14\xc0\xff5\x1b(\x05\xca"\xc0\xd0=\xd0!\xa8\x11!\xc0l\xf1\xd6\x8e\xe2d\x1d\xc0\xeelO7\xa9\xbc!\xc0Q\x0b\xc1V\x10F\x1d\xc0\x1014\xa8\xef?#\xc0Y\x9fT`\xd2\xfc\x16\xc0\xbd\x95\x06\xe5\xae\x87\x1f\xc0\xc9\xb5\x9c\x19\'\xe7"\xc0\x97+\'\x1fP\xa8"\xc0\x80!\xfa5\xadK$\xc0\x0b\xa3\xfd\xab\x0c\x0b!\xc0R\x889\xeeV{"\xc0\xba\xc9\xfdA6/ \xc0d\x1b]\xe8\x1d\x00$\xc0c\x96\xc7\xa7Z\xf3#\xc0\xb3\x91\xf5\xfc\xccv#\xc0s\xca\xa9\xa1M\x12!\xc0\xd45\xe6\xdbX\xcb$\xc0\x8e\x18\xa5t\xd9n%\xc0\x0cV\xd9\xbf\xe5E!\xc0\xec\x1d\xa6\x83\x884!\xc0`%\x01+;\x18!\xc053\xa6\x08}7!\xc0\xdd\x8b\xd6=\xcdh!\xc0\x04\x0f@\x97\xe7\x84!\xc0\xa0\x81\x89\xd4E=#\xc0\tH\xc2`\xf8\x0c \xc0c8\xc5\xdc\xac\xaa#\xc0z\x19\x07``\x90\x0e\xc0\xc5u\t\xe5O\x0e\x0f\xc0h\x97YR/\xa2$\xc0\xfb\xfaE@\xe6\xe5\x1d\xc0i\xbe\xc7\xda\xc0p\x1d\xc0\x16\xdb\r\xd5\xd1y\x1f\xc0v\xeex\x16c4&\xc0\xf1pv\x1a\x90\x1a$\xc0\xaa\xef!\xd0E\xc3#\xc0t\xdc\xe5\xa3\x0f6&\xc0\xca`\xfa\x98\xa9\x95$\xc0\xae\x9eE\xfa\x17\xb2!\xc0)\xd4\xecNX\x97!\xc0\x8cb\xb5\x9dJ\xfd#\xc0\x11\x01e)\x98\xec!\xc0\xdc\xa4\x81y\xeex%\xc0\x9c\x88A;\x19h\x16\xc0\ra\x86\xcaux\x1b\xc0\xcbj? \xf5\xb5\x1b\xc0\x9e\x00\xfb\x12sK#\xc0Q\xa7b-\r;\x13\xc0\xf0w\x88\xb8\xccX \xc0\x86u\x1c\xf4\xf2s(\xc0/\xa5-\xa4\x8fo%\xc0\xce\xe0`|\x91\xb0!\xc0\xd4)\x98\x15\xa7\xa5\'\xc0\xb6\xf9\x14\x07\x00\xa1$\xc0Cu\x90\xfb,\x0f\x1d\xc0i\x05\xb3\xb9\t\xde\x1c\xc0\'^\xc0\xdf\x8ep\x1f\xc0\xfaY;\x8e\xa4\x89!\xc0\x93Q\xa0\x90G\xb0$\xc0K\xe3\xcd\x92\x93\xf1\x1e\xc0\xad\xd6\xbe\r;\xb3\x1c\xc0\x01Rt\xbb\xec\xdb#\xc0+\x8aJ\xf3\xf1\x9d#\xc0\xb0\xe6.\x0c\xe6\xca$\xc0\xb9\xe9\xef\xb4\x80\xb7!\xc0\x8a\xe96\xce\x96\\!\xc09(\x98r\xdb\xad"\xc0c{)\x17\xea\xf6\x1d\xc0\rr\x03\xea=\x9e!\xc0!8O\xd8\xe4\x06%\xc0e\xd2\x8e\x9aXR&\xc0\xbaB\x02\x1a!\xfa \xc0v\xe7\xea\xb9\xd4I\'\xc0'
p16
tp17
bg3
(g4
(I0
tp18
g6
tp19
Rp20
(I1
(I367
tp21
g13
I00
S'\xaeNT\xcf\xcc\xd0S@\')\x92B;\x9cS@\x9b\t\x9b\xc3\x0f\xdbS@\x02\x96\xe6\xca\xbb\xafS@v\x0c\xf9\x1b\x8f{S@\xf2=\tw\x87\xb4S@\xe2G\xbb\xdc\xfe\x9cS@\xfa\xe7\x16\xd2\x81\xc1S@\x9c\xbau\xdf\x9a\x90S@stE\xbe\x07\x0bT@\x055\xd1\xd2\xba\xa9S@\x80\xba\x97\xc6\x8ctS@\x8c*\x19\x8a\xc1\xdcS@>GF\xa5\xf2qS@\xe2AZ~xQS@K\xf3\xc2C\xddnS@\xda\xdd6\xe2\xd9\x99S@\x818\x8f1\xaa\xddS@`P?h\x04\xcaS@hm\x96\x1e\x97FS@\x8b`\xe6t#\xe3S@\x90\xcf{E\xad\xcbS@\x94\x08N\x06\xd2|S@\xa3\x1d\xa5N_\xabS@@\xec\xbe\x04u\xa9S@E\xfd\x85a\x9b\xadS@\x85\xd9o\xe5\xd2\xd9S@\x96\nd\xab\x90\xaaS@\x8a*\xa9\x91\x1b\x98S@#]\xf2hq\xd3S@\xfe\xdf+\x14[oS@)\xe2\x9fEB\x91S@C\xaaN\x0cc\x91S@\xde"\x8f#WwS@s\x13-\xb9R\x9fS@\xad\xb2\x18f\xdd\xcfS@\x01\xb0p\x80\\uS@\x96c*\xc8\x1a\xc6S@G-E\x8e\xd6\x7fS@\x0f@\x1f\xe0Z|S@T\xef9~\xa6pS@\xe7@\xdc__sS@\n\xe3\xc7T#\xc2S@\xd4%,R\x0byS@\xf4\xd40cvoS@\x0e\xb7\xdey\xb9\x88S@\xf4\xf8\xf2x\x92\xbaS@\x11n\xf7\xebS\xc7S@gr\xa1\xf8\xb9\x9bS@\xea\xd7\x02Jh\xb5S@i\x97\xe1\xb4s\x8dS@\xfaX\xf1aApS@\xb4\x00[\xf4?\xc6S@2K*9O\xbcS@Y\xb0\x0f9\xad\xdbS@5\x00\xebE6\xf3S@\xca<\xa9]\x85\x82S@\x8a\xe8\x8d\x03\x7f\xe5S@"(\x19\xb8\x0f\xe4S@\xe3\xee\x7f\x15\x1a\x88S@\xb9*K\xbd\x12\xd4S@\x16j\x93\x0e\xa8\x89S@\xe0L3\x8f\x02\xdbS@\xd6\x18\x0c(m\x8cS@`\xb33\x88/\xf2S@P\xa7}\xfe\x8e\xd2S@\xc6P\x9b\xfd\x13pS@\xf3\xd7\xbd\x02g\x91S@\xbd\xe6,\xc9L\x91S@5#\xbb\xdf\x88nS@Zg>\x1fU\x8cS@\xcc\xe2ADepS@\x9b\xda\x9bc5zS@\x00Z\xaa\xf9)zS@\xd6\xee\x17\xf6mpS@\xeco%jE\x9dS@&\xf0\xd8\xeaM\x97S@\x93\x1b\x9eK_|S@\x1c`\xba\xdbA\xc7S@\x00\xbc\xea\xbe\xac\x06T@K\t0\xaf.xS@\xb9:"@\xbfvS@_M\xa6D?\x05T@\xb6\x12[\xb9\xfc\x04T@\xfb\x9b\xf5y\x8aqS@))z\x97\xa2\x9fS@\xb8>\x1d\x1e\xb4\xc2S@\xb3\xb5\xb2+h{S@L\nP\x08R\xaaS@\xee~BiH\xaaS@|\xf3rN\xa1tS@d\xde\xc8\xdf\x90pS@\xf7\x86\x10\xbc\n\xbeS@p\xbc\xfb\x1b\xd1uS@\x9cX9\x90\xfcqS@D\xa1\x13\x19=\xadS@\xba\xa3%\xf4\xb2\x86S@Uew\xdd\xa0xS@\xff\x1f\xbf\x9bK\xc1S@Y\xe2\xf1SX\xd1S@\xb7\x8f~\xee\xda\xb4S@\xcen\xbci\x84yS@,\xd4\xebL\x80rS@\xc1p\xbd \xc2vS@\xc0\x1b\xa7\x14\xe4\x9dS@\x86L\xd4\xae\x90qS@$]\xc6\xa4\xf6\xd4S@W\xa2cH\xb1\xd3S@\xf5\xc5\xb3\xfa|\x80S@4\xe6\x12d\xf6wS@\xc4[E\x11\xe6nS@@\xd8u\xef\xd9\xc6S@\x84u%\xc5\xe9\xc6S@\xb3\xa1\xcb\xd1q\xd0S@z\xdfw\x85\xb6\xc2S@OK8\x87)\x83S@\xb0\xf6\xa6&\xbe\x06T@\xdc-ZK\xc7\xd4S@\x17\x17/\x81\'\xbdS@2\x1b\xf3\xc69\xb9S@\x84\xdf\x97\xa0N\x91S@\xd9+\xee\xdf\x82\xaaS@3\x96[3\xe0\xa9S@L\x1c\xe1\x00\xb3vS@V\xecq[w\xbeS@)\xcb\x0b\xa8\x95rS@\xc1\xf2\x13\xe1\xddoS@y\xfd>$@rS@\x9bD\xfc\xc4s\x7fS@\x88@-\x98\xe3mS@\x94\xbd\xe5\x86j\xe2S@\x89\xe6*/aLS@\xfe\xca\x12L\xbavS@\x8f\xb8\x01c\x88yS@\xc7d\xb6i\x9e\xedS@\tz\x99\nlsS@!\xb5\x0f\x82\xf8mS@\xf6\xd1\x82\xa6;\x88S@Tc?\xea\x0c\x80S@\xf1J\xce)\x97rS@\xb2\xd2\xff\x04\xd6\xb8S@\x9f\\\xd6\xcf\x99\xc2S@|3\xd0\x11\xd6\x06T@\xcdk\x1c\x17h\xd4S@5e\xd7\xd3\xfcvS@\xba9\xc0\xe3\x01vS@%\xb9c\x9f\xdb\x83S@L\xa3\xe4\xdf<\xd4S@j\xc8\x12\xa9.pS@%sTb\xb5vS@@7\xee\xfa\xbdxS@\xc6\xfd\xbfs\x8apS@nQ=5|\xd7S@}\xc5\x1b\x84vrS@\x8f\xb5\x12\x16\xbdlS@\x95\x12gL\xfcsS@t\x81\xf6\xb0\xf3xS@\x00<\xa7\xbcU\xc1S@\xe0\xc5\xbe\x9c\xd5\xc5S@P\xd6\x03\x16HyS@L9e\xc3\x95\xd3S@\x0c\xff\x90\xc3\xebxS@\xc6\xfeS\xe8lxS@\xad\xaa<m}\xd2S@\x16}\xe7\xc8\xb4tS@\xb3\x14\x8c$\x06\xc9S@>\xd7\x07@$\xcaS@\x8d\n\xd9\xfd\xf9\xdbS@\xdb\xd8\x83\xa3\xc9uS@\x7f\xbe\xd4\tWwS@\xdd\xf1\xd2\x9c7vS@u-R\xf0@\x06T@\xcc\xd4\x99\xaf\xa4wS@\x80\xbf\x04\xe6\x95qS@-CY\xe0\xc6\xeaS@\xe9\x99w\xa4\x14\xc8S@j\x02e~\x16\xc0S@&\xb7\xddo\xbb\x82S@\\\x84\x19\xde\xdf\x81S@p<\xff\xf0\xcf\x86S@B,\xbc16\x9cS@Z\xef\xa8\xbd\x16\x9dS@\n*u\xfd)qS@\x91`\x98\xd6\\\x95S@\xf1\xf3\x07\xcf\x14\x92S@V\x06)C\xba\x97S@\x90\xf8\xe7t\x99\x89S@\xeb\x9c\x14m\x08\xf4S@%0j\xf8\x10\x05T@\xfb\x10W\x85\x1d\x92S@\xba\xee\xb41c\xa5S@\xeb\x83\xaf\xff\xa8\xafS@\x10 \xe7JO\xc5S@\xd0\xa7A\x8eW\x84S@\xd0c\xaf\xd5<\xc5S@\x9c\xe8\x8fMM\x91S@\x18\x92x\xc5Y|S@;\xba\xbaS_lS@X\n]\x98\x07\xceS@\xa4\x97\xff\x89\x03wS@\x04\xcc\xe5{\xf0\x80S@\xf1Jc\x03\nvS@sL\xb0\x9a\x92\x94S@\x9b5\xd2k}sS@@ebC\x07yS@\x95\x87\xa6\xff\x1a\xaaS@\xffk\xf0\x1c\xf9vS@r\xb2\xd9g\xdcoS@\x962zZ\xd9yS@gC\xff(\xaftS@\xc6#\x9ft\xebvS@/\xf8)\xd0K\xa9S@P\xe9\x8fY;\xd3S@\xcd"\xc0e\x83\x06T@\xb4I\t\xd4\x0eoS@\x95\x89\x17\x04\x17\x81S@\x03z\xbe0\xd4~S@\r\xb3\x8f([sS@:S\xf2K\xdcoS@l\x93\x01\x99\xdf\xe4S@JL\xb2\xa6\xe5\xb3S@h\x8d\xb2\xa9\xc6\xc4S@\x10\x9e\x0b1\xa9\xe6S@\xe1l\xbe\xe1\x13\xd3S@\x8d\xed\\-\x91yS@.rr@\x0c\xdbS@\x8b\xc28XmtS@P\x1c\x88k\x00\x9eS@\r\xa4>\xbeStS@\x03\xbee\xec@\xe7S@\x99,\x98\xe6d\x9cS@}5\xc9\xfd\xf9\xdbS@\xbek\xcax3\x9cS@\xffd\x8d%\x8d\xd8S@\xe1+\xc2ih\x9bS@\x8e\xfc;a\xcasS@\x05\x80\xee\xe2d\xdeS@\x02\xa4\x89\x92\x94vS@\xe0\xba\xe6\x83\xc1uS@\xfa\xa3\xac\xebjsS@\x97i\xb2\xfc\x97yS@\x10\xde\xc5\xd0\xadqS@jS\xa6`$vS@\xfb\xe8\xc5|\x0b\xc2S@gcU\xfaUvS@\x87fo\r wS@\xcb\x8bPv\xb1qS@\xcf\x9fBW\x82\x80S@\xfe/\x9ep\xf1vS@\xe8\x0f\x86\xf0QsS@\x10\xad\xf0\xd0\x8dwS@\xd4\xbc \x8f\t\x92S@\xe7I\xf8\xce\x10yS@\xa7Wg\xcf\x06\x92S@\xf9\xe5\x1a7\x01\xd4S@\x1aO\xe7\xdf.\xd4S@v/\xe7W\xee|S@\xa5I\xce\x1f8\x91S@?\x98\x80\xa8\x04"T@L"\xefQ\r\x83S@\xd1^\xe3/\xd8yS@\xd9g\xf8j\xe5\xe5S@\x016\x0e\xf6\xa3vS@|\xce]T\xd7\x83S@}\x98\xc3\xc2!\x88S@\x1c\xd3P\x06,qS@q$\n\xdd\xeewS@\xab\xcfZ1 \xd2S@\x15\xf1\xf4\xc8\xb9\x06T@\xce\xf5\xc8m\x1a\xd6S@\xf5W\xba\xa5\xc5\x06T@\x15\xf7\x11]*\x05T@\xed\x1d\t\xa3\x95\x05T@\xc2Nk\x0b6\xc8S@(l\x03ML\xd8S@k\xe4\xac\xc4x\xccS@\xcf\xe4\xb0f6\xc6S@HK\xe3\x8c\x7fsS@\xa0\xb5\xa2L|\x82S@\xeas\xd6\xda\x01wS@U\x0c\x8a\x05\xd2\xb6S@:\xe2K!3\x84S@\x89\xae<$\x9dpS@\xea\xcb\x96\xbb^pS@QG 4\xdb\x1dT@\xd0;\xdd\xe5\xdcrS@ \xf9&q\xc0\xc2S@\x0b\x80\xbd\x94\xbc}S@q\x05\xfe\xc4^\xebS@\xbf\xdep\xcc\xa6qS@\x12s\x033$\x7fS@2*{\x0cw\x0bT@\xacF\x17\x87\xbblS@B0\xb2\xd9e\xd5S@2\xeb\xfa\x87\xc6\x81S@\x12\xaf\xb4\xb8\xfesS@\x8b\xb5\xc5\x16\xbd\xc8S@J\xd2L\xf8PxS@iX\x0e^\x18\xd7S@\x8d\xbc7M\x1d\x88S@\x1b\xa0\xbd\x9c\xdb\xd0S@\x07\xaav\xddulS@e|}\xd1SwS@\x83\x8a\x03\xf4\xdcuS@\xc6\'*m\xd7}S@\xdev\xa0\x99k\x9cS@\xb9&\xe0g\xffuS@\x86T\x82n\xb9uS@5\x9cW\xa5WtS@\x8f"\x87z\x95wS@\xc1V\xc6\r\xf0vS@\x89D\xea\xb2XxS@\x9b[r0\xc8vS@\xc41\xf48svS@\x1a\xf0`\xb02wS@\xc7l\x16D\x14"T@\xf8\xf8a/\xb3vS@T\xed\xb8\xf7\xb1vS@K\xec\xdd\xd1\xa6pS@K\x99\xbc\x0c\x18\'T@\xfa\x8dr\xfa\xc7zS@\x00\xa9\x1a\x08\xae\x06T@\xf52\xf9\xdf\xda\x06T@\xc5\x1b\xc8\xf9\xc8pS@\xb4\xf7\x88=4\x8fS@\xff:\x82\xcf\x14\x85S@\x88\x1a\xa2"\xa2\x7fS@9\x8f\x90\xb2\x86qS@\xfd`\x9e\xbc6yS@>\xb4i#\xeawS@+\xbc\xd1\xf0H}S@\x13*V-\xc8xS@\xac8\xc3\xba\x01pS@\x1b\x0c\xe5\x8f\xd4nS@\xf3\x1e\x1e\x81\xa3tS@\x02\xd0#\xce\xd0\x7fS@\xc0\xea\xe5\x9d\x97\x8cS@\xc3\x14`\x9a@\xd5S@\t%T\xd0\x14\xdbS@ru\x8a\xa1z\xdaS@WT\xeb\x90\rpS@\xb4\x00\x9e\x8e\xab\xcdS@\xff\xd2\xe6\x0b\x95\xdeS@m!\xe8p\xd0{S@\xbcQ\x8e|\xactS@\x9b\x8d\xf25\x1b\xc0S@\xbb\x02\xbe\xee\xc9\x90S@G\xe7\xa3\xc2\xa8qS@\x89\xda\xa9\xe0\x8b\x84S@K\x9a\xc3\x08U\x85S@\xa5\x13rz\xa2\x80S@\x16\xca\xf7\x9c}wS@\xbf\x84t\xe0\xb9sS@x\x90\x1f<,&T@c\x11\xf8\xd50\x84S@B\xde\x04/\xf9vS@\xe5\x87\x8d\x1b\x9fqS@\x03^\xb9I\x8exS@`\xa7\x0f"\x17tS@!\x01\xaa\xf7:\x7fS@X\x1b\xe5#etS@\xe5uF\xea6\xd9S@$\x1feJ\x03\x7fS@?t{\xf5vqS@\xd4\x1eP\xae\xfarS@-\xa4\x8f*TwS@\xa8\xe6L\x9d\x08\x98S@'
p22
tp23
btp24
a(g3
(g4
(I0
tp25
g6
tp26
Rp27
(I1
(I367
tp28
g13
I00
S'\xe5\xc1>6A\x8f \xc0\x01D\xfb\x0fa\x8c"\xc0\n\xf8\x1f\xc1\x9fb\x1f\xc0\x9d\x90h\xcas\xad\x1e\xc0\xc7|\x90n5\xbf\'\xc0l;\x88\xcfpL \xc0w}*<Oy"\xc0\x85\xe7L@\x97\xde$\xc0&~\x93\xff\x14B!\xc0(x1?C+\x0b\xc0\xeb\xe8\xef"\xe9<!\xc0\xe4\x90\xb4\xe9m6(\xc0|8\xa8\xff\x089\x1c\xc0\xf4\x96Td]]\'\xc0`\xc5\xdd=\x7f\xe3\x1a\xc0\x8c\xae\xe2g\xddh(\xc0S1X1\xe6[$\xc0s\xc1Y\xd8u\x00"\xc0$I\x12\x91i-\x15\xc0\xaa\x1b\x15\xc3>\xee\x1a\xc0\xfc\x9e\xb0\x16"\xdf \xc0\x00\x84}(\xf2\xa0 \xc0\xef\xfc\x9e^\xfb\xe6\'\xc0\xcb\xa0\x07\x83L\xac#\xc0\xa3\xce7S\x8cl!\xc0a1G\xa8\xd47\x1d\xc0\xb8\x98\x86.l\xea \xc0\x89\xb0~N\xda\x0f!\xc0\x14[\xce\x91\xd1[)\xc0)Y\x1c\'\xb8\xb3 \xc0r-\x01\x1f\xe1G$\xc0\xb1\x7f\xc2d\x149!\xc0l\'1\xa5\x08E!\xc0J\xedqkw\xac\'\xc05\xefy\x1d\xcf\x0c\x1f\xc0\xf9\x97\x881+\x12\x18\xc0b\xbf<\xcf\xfb\xbc%\xc06\'\x1a>\x18\xd6\x19\xc0EcF+|\xb7 \xc0\x8d8\x1c\xbd\xa2\x06(\xc0\xb3\xbc\x02\x03\xd0\xdc%\xc0FpZ\x8d\xc5m\'\xc0\x01q1\xaa\xc5}$\xc0\xa8\xb3\xad\xa9\x18\x9c#\xc0\x0c2\x05\n4\xbf&\xc0\x0e\xef\xa38a\xfc \xc09\xab,=\xdf\x8a"\xc0#\xd3\xe6\xd8\xfb\x03 \xc0S!\xf4d\xb9S \xc0\x81\xfbS=\x08\xa7!\xc0\xa3\x1f\xe4.\x1eH!\xc0;\'3\xb8\xb2\xf8\'\xc0\x00h?\xc0\x9e) \xc0\x82 zD\xb9\xc8%\xc0\xc8\x04\xd4\xb7\x8e\xa5 \xc0S*\x1f\x14\x01\xea\x1f\xc0\xe9\xf0b=\xf7$#\xc0-\x7f1p\xddP!\xc0\x90\x0b\xd1\x9eKW!\xc0\x07\xbc\xa4\x12\x7f6!\xc0\xf0T\xfd\xde\xa1h\x19\xc0a=\xec\x14\xfe\x01!\xc0\xa1]\xc6\xaagW\x1f\xc0-\x00\x7f\x91\xb8y!\xc0\xe7\xbe;\x12\x19( \xc0\xa6\x07JD\x17X\x1e\xc0Y\xcb\xcd\xe6\x07?(\xc0@\xb2\x84\x8d\xa4B!\xc0\xbb\xdeWu\xb06!\xc0\x9bv\xd6\xfc\x897$\xc0Q\xc9Ny\x03\xa2(\xc0_\xfbdT[\x16(\xc0Z}\xa2%\xb8\xb9\'\xc0Z}\xa2%\xb8\xb9\'\xc0\xd1\xe8%\xcb\x12\x07(\xc0\x0c\x10f?Ax"\xc0e\xcf\x08\x8a\xba\n \xc0\x1b\x8a\xb2%I\x05(\xc0\'\xafF\xc4B\xb4!\xc0\xe1\x90B\xda<\x95\x12\xc0>\x90\xc0!GX)\xc0%\xe44\xe8Pr%\xc0C\xceN\x163\x8d\x12\xc0^\xc7\xed\x84~`\x12\xc0\xacu\x99\x86u$(\xc0\x82\xe0\x8cLz\xfc\x1e\xc0\xcb\xd5,Gw\xb2$\xc0R\x7f7-\x16<&\xc0\xf3\xd4\xad7Vk!\xc0\xf1\xc80\xbe.>!\xc0\x05\xcbi\xfa7Y#\xc0\x04\xce\x8f\xda\xd1\xf7&\xc03\xab\xe51p\xd1$\xc0\xb6\x02\\\xb5j\x82#\xc0\xada\x89\xb9"\xd7\'\xc0:\x8d\xa8\x89\x9e\x08 \xc0v!\xaeM&\xb0)\xc0\x8c\x04\xde\xa4\xab\xe8#\xc0\xf8\xeb\xf9\x96\xfa\x83&\xc0f3\x96\xf4\xa5C\x1f\xc0\x89\xf5\x0e0W\x19&\xc0=\x82\xc7h)=\'\xc0#7,%\xd6\xcd%\xc00\x98vz\xf0\xfb&\xc0\xc3yI!a\x8b!\xc0;RY\x95aG(\xc0\xe1\x91\xc7[*\xda\x1f\xc0\xf0\r&C\xbe} \xc0\x8b\xf6f\x95u\xf0#\xc0\x1a%8\xb9L\xb5\'\xc0O\x1d\t\xd5\x0e0$\xc0\x16K\xe9;\xca> \xc0&\xe7a%\xecD \xc0u\x98|\xcf\xcfp$\xc0\t\t\xa8\x9b\x11\xb1$\xc0c\x9c\xb3\x16S\xfe \xc0\xbf\xe8F\xc1\x88\x19\x12\xc0D\xda\x1c\x19\xbe\x9c\x1b\xc0LwE\x05B\x06&\xc0\x8d\x92\xd18\xe6m \xc0\xd4-^?U7!\xc0\x86R\x964\x91j!\xc0<n,)\x1cy!\xc0\xb1P\xbb\xfb\xbc\x8a\'\xc0\xe3\x84:\x82r\xe1$\xc0\xdd\xc2\x86k\xe4"(\xc0\x0f\xd7AF\xba?(\xc0\x8e\xbfs\x19\x15\x83$\xc0\xb7\x05\x83x\xa1\xc1$\xc0\xf4\xf2\xd2eD\xb5&\xc0\x00dLj\xdc\xff\x16\xc0\x11&\xad\xf3\xc7\x1b!\xc0\xa3P6\x87\xe6P%\xc0F\xcf;\xce\xa6o&\xc0\xe1\x89\xa3V\xb9@\x00\xc0\xa0\xa7\xe4\x9c\x84l\'\xc0\x9e>\x06p!\x0f%\xc0/z\xd8\xdf\xe6\x16"\xc0\x04C{\xbb\xa3\x1e"\xc0H\xa7\x16XPX#\xc0\xb9n\xd5\xe7h\xda\x1d\xc0\xfd$Q\xa07a"\xc0\xba\x17nv\xf4o\x12\xc0\xf2+\xd4\x8f\x8ar\x14\xc0\x81=\'\x98\xd6\xba&\xc0\x9dZ\xc4\x06\xe1]%\xc0\x96\xf1\xe84 \xf3 \xc0\x90\x8b\xc9\x16\x1d\x17$\xc0\xed\xbbM\x95w3#\xc0pygD\x0b\x02&\xc0\xe2\xa1J\x04\x82\x91#\xc0\xd4P|\x91\xd2\xf5&\xc0\x9e\xd0I\x85\x15\xe3\x1a\xc0\t\x97$\xefqH\'\xc0\x1cA\x18\x1b\x1e~&\xc0~\xbch\xaa\xabt%\xc0\xd3n%\x99f\xb4*\xc0\x8e>\x1b\xbb\xc4\x85&\xc0\xed\xbf\xf1\xac\xa8\xa6\x19\xc0|\x9cc\x97\xbd&\'\xc0\x1c\x14\xe1M\xff\xb2 \xc0\x96rRQ\x8b\xb8%\xc0\x01\x87s\x0bL\xaf\'\xc0\xe3Z\xf6\x87\xb0Y\x1e\xc0\xf5\xb2s7\'?&\xc0\x85\xb2\x90i{y \xc0\x18j\xf6\xb5|"!\xc0-\x91\xa69F\xd3 \xc0\x00\x8f9\x8d\xc3\x7f#\xc0\xc0\xc3)\xc4\x93\xf7&\xc0YU&\x1a\x8eq#\xc0\xbbP\x8eDj\xa9\x12\xc0l\x88Bd^\x82#\xc0\x9c\x95\x9e\xc33G(\xc0\x9e\x18\x83\x8f\xc5-\x1f\xc0\x91{\xd5B\xf3$&\xc0+B\xeb\x13G\xa4#\xc0\\i\x03\x7f\x8c\x12!\xc0\xf1\xff\xbbL\xd0\x15!\xc0\x06z!=8\xfd"\xc0\xe0\x95\xc0z*\x84"\xc0\xb4\xa8H\xf27\xce"\xc0}\x96\xaa\x8b\x06O(\xc0\r\xdf\x07\xf5\x12n)\xc0~\xb9\x12\x8b)g\'\xc0\x02R\x83\x1b\x93p \xc0eqm\xe9t\xfa \xc0PT\xf7\xd3\x02g\xfe\xbf\x08\xbe\xa6\x10wb\x12\xc0\xf5\xb9!\xd7\xc9,!\xc0\x1fy\x92AwW#\xc0\x9b\xf7~\x90\x1b\x9e\'\xc0\xfc\x03L\xc6<\xb9\x19\xc0\x9f\xd26\x9a\'\xea \xc0g\xc4\xa4[\xa0\xfe\x19\xc0\xb9\xc4\xd9E\xd2=!\xc01\x14\xb2_Q\x04(\xc0\x9dQ\xe4\xb9 \xf4$\xc0_\'"\x847\x0f\x15\xc0\x93\xf0\xc7hL\xad#\xc0\x14k\xce\x8b\x1e\xf2#\xc0\xb27\x92\xa3\x91\xaa\x1a\xc05\x8d\xf8\xf1\xa6a)\xc0\xcd\x1dH\x11\x9c*\'\xc0\xdbz\x0c\xa2\x99\x17\'\xc0\xa3R\xd9\xf0\x03E!\xc0\x1c\xd0\x949]]&\xc0\xe4\xec+\xfb\x1e\x92%\xc0\xd9\xbc9\xb2[\x86"\xc0p\xfb\x91"#[#\xc0P\t0\x97\xbe\x8a&\xc0\x11\t\x8a\x11\x92\xe2$\xc0\x94\xf0\xc5\\?\xda#\xc0*\x01b\x997\x98\x12\xc0\xc0\xfd`7\x00\xfc#\xc0D\xe0\xe6kx\xc7#\xc0\x1d\x9f\x1c\xcaP&"\xc0\x0e\xb40\xb3\x8fB\'\xc0\xe7\xd5\x9a+eL$\xc0\xc0Gn\xab\xf29 \xc0\x1a<\xc3\xb3\xaf\xcd\'\xc0\xcd,V\xc3\xbf#\x12\xc0\xd3\xd7T\xc3!\xfd \xc0\x07\xfe\xf2\x0e2\x91 \xc0\x00\x901!9:\'\xc0g\x80\x7f\xd8\xc1\x0e\x1f\xc0Dh\\U\xdb\x91#\xc0"\xfd\xd4\x0f\x8f\x9b!\xc0nP\xa2eMh\'\xc0\xeb\x9d?\xba\x08q\x07@@Da\x93\x02\x88"\xc0\xdc\xdf]\xdc\x10\xd6 \xc0@Da\x93\x02\x88"\xc0\x851\x88"\xd5<\x1f\xc0\'\x7f\xb9\xbchu"\xc0id6\xe6\x126\'\xc0\x8f\x03\xf9\x9cG\xf8!\xc0\xc9\x94X\xbey\xd6#\xc0\xa5\xc2\x81\xf3\xbf}#\xc0\x06\x94S \xd7+\'\xc0\xc1/\x86\xc8X\xd2\'\xc0\x95\x8c\xcd\t$\xb2$\xc0C\xcfm<\xf8q#\xc0U\x89\x01\xe1V\x01!\xc0\x14*\x84\xd6\xaah#\xc0\x1a\x98\xe2I\xcb\x8a#\xc05\x14\xb8\x90\xb6\xbb%\xc0R5\xf0AG\xf4#\xc0\x8f\n\x1e,W\x94&\xc0\xfbY\xf9\x8f\\w\'\xc0N\x9d8\x88\x98\x84#\xc0\xab\x91*\xa4\x9fh\'\xc0X\xfd~e\x1d\x1d&\xc0\x877\xfcN\xb4-!\xc0>\x91\xe4\xdc\x00\xe9\x1f\xc0\\Y\xfc\xb1\xf9\x04 \xc06I\x9b\xe8\x89\xe7"\xc08v\x11\xcc\xc9@!\xc02Ds~\xcb\x91!\xc0\xfa:\xf5\xbf?\x01!\xc0D\xf6\xd8%\xfa\x7f\'\xc01\r\x0c\xfa\x07p!\xc0A\t,y\xc6O%\xc0\xeb)\x93\x1d&\xf5 \xc0\x17p\xe6\x16^)"\xc0K\xd9J\x94\xf2\xb4\'\xc0a<\xcew4\x17&\xc0\xed\xe2h\x19i\xbb \xc0\xdces#m\x17\x12\xc0G\xf2\xcf\xcfU\xae#\xc0\x8f\x81S\xec\xb63\x12\xc0\xca\xc4&\x00\xb4~\x12\xc0\x14\xdc\x04?\x06L\x12\xc0\xd0\x97\xffN\xe6h!\xc0\xd2$!(\xa8\xf7\x1e\xc0\x8b\xfa\xbe_\x8d0#\xc0I\x93\xd5p\x8f\xd6!\xc0\xfd\xe1t\xad\'n\'\xc0O\xb6\xd6h\x8b\x1d!\xc0\x1c\x84\xe6N\x04_&\xc0\xfcTG\x93\xa2\x99%\xc09\x18\x10\x80\t\xbb \xc0\xda\xa1\xf9\xb2\xef\x83%\xc0\x87Z\xe1\x87\xfbp%\xc0n\x1d\'pR\xc4 \xc0\r$\xd3j8q(\xc0\xa7CA\x8egd"\xc0\x03\x11\x81>\x9d\xb5 \xc0\xe3\xcfC\xee-\xc8\xf1\xbf\xbe\xf3\xb0  \xdd%\xc0\xd3>a\xcb\xe7\xe6#\xc0\xa93\xa6\x13\xa3\xe9\x16\xc0\xab\n\x1c\xb0\xe2\x15%\xc0\xe11]\xc5c\xcc"\xc0\xecNw\xed\x0f\x18!\xc0G\xee"$\xcc#$\xc0(\xcf\xd8\x7f\xcb\xa1 \xc0\xe1<F\xf3s\x97%\xc0\x8f>3\xe9\xef\xda\x1a\xc02m!L\x1f&"\xc0r\x90\xf4\x1b\x1b\x9a$\xc0\xae\x92\x00s\x9c\xf5$\xc0n\xe4\x02"a\x93&\xc0\x93\x0f)\xad\x01}#\xc0\xed&W\x9d\x96\xe7$\xc0\x95|Fb>\x94"\xc0\xf5z\xee\x9c\xd5J&\xc0*\xe9\x11\x849<&\xc0\\{\x87\xe4V\xc3%\xc0s\xdb\x1e\x0c[\x83#\xc0\xab\xe8\x18\xec\x9e\r\'\xc0V;\x81\x8c7\xb1\'\xc0\xe6\x05j/\x1c\xb4#\xc0<x\xcf\x8eB\x9f#\xc0/\xcdX\xc2N\x89#\xc0+\x1am=#\x90!\xc0\xff\xa9<\xb0\x1f\xd4#\xc0\x15\x9f\xcb\xa9\xaa\xf2#\xc07\x1b\x7f\x0c\x8f\x82%\xc0\xc5\x91\xa6+_W \xc0 \xcc\xba\xbf\xa0\x05&\xc0\xb3\\\xca\\\x942\x12\xc0g\x0eq\x08/k\x12\xc0YOI-q\xda&\xc0\x0f\xae2\xdbrG!\xc0\xd39\x80\x8f\xed\x17!\xc0\xe3k\x97B\x069"\xc0\xcd\x88\x9e NT(\xc0>\x9e\xd36\\k&\xc0\xedU\xd2\x94\xad\x12&\xc0\xd9\xd3\x1a\xdf\x0ey(\xc0b\xda\xff\xc3\xaa\xdf&\xc0\xb5\xe6\xbd~\xe1\x0e$\xc0\xc1I[\x1bu\xf7#\xc0\xfd\xfa\xe2@\xb5C&\xc0\x03C\xdaD2]$\xc00qS^k\xe4\'\xc0,\xcd\xb9\xe3\x96G\x1a\xc0N\xff-j\x1b\x0b\x1f\xc0%\xa4h\x85\xf2H\x1f\xc0\x91\xeb\xa3P\x95\x94%\xc0\xbf\xb8]\xe7\x95i\x17\xc0\xd3\xa4\xbf\xa5\x93\xf5!\xc0\xb0*.Hla*\xc0\xf2F\xac\xfaf\xa7\'\xc0\x11\x9e\x8e\xd64\xa9#\xc0\x8c\xd8B\xac\xe3\xc5)\xc0,\xa6\xfd\xcfm\xdd&\xc0:\x92\xa2X\xe6\xe3 \xc0\x17{X\'\x93\xcb \xc0f\x93\xa1\xe7?1"\xc0\xd2\x9cK\x08|\xf6#\xc0c\x16\xabl\xd6\xf2&\xc0H.\xb5=m\xb5\x1f\xc0;Jr6\x10\xb8 \xc0\x9f\xcd\xc6~91&\xc0\xbe\xf3\xb0  \xdd%\xc0\xd4\x88\xc0\x84\xdd\x1a\'\xc0\xfbX\t\x94\xec\x1f$\xc0\xdaz\xed\xdc\x88\xcf#\xc0\xf2\xee\xcc\xc2\xa6\x06%\xc0(\x96\xa7&h\xbd \xc0,\x98\x0bY\xb4\x11$\xc0rGlW\xe47\'\xc0\xda\xca\xda\xd3\xe0u(\xc0K\xaeJ\xf2Di#\xc0\xbaY\xb1Z\x00\\)\xc0'
p29
tp30
bg3
(g4
(I0
tp31
g6
tp32
Rp33
(I1
(I367
tp34
g13
I00
S'\xae\x96\xe3\xda\xfd\xb4S@z\x96\x1a\xd7\x99\x81S@\xe9\xc4/4\xe1\xbeS@\xa9,\x9dG9\x93S@\x15\x9d\x05y\xf6cS@\xca\x92\x94\x18\xa8\x98S@\x15\xf7\x86\xc2j\x82S@\xd5\x1a\xd5\xe4O\xa8S@\xaa?>\x16%vS@-\xe6\xc3\xc2\xf9\x08T@\x84(\x14bj\x8eS@%[o\x07\xc8\\S@f\xad\x81n\xa9\xbfS@\x80-5\x9f]ZS@r\xa0\x19\xd7\x16`S@.\x00J\xbd\xfaVS@\xb2\x9azT\xf6\x80S@\x02l\xcay\xb6\xc2S@\xe5`\\\x94\xf9\xabS@\x7f\t*c\x0eSS@a\n\x06c\xa2\xc7S@\xbb\xa0b\xbf\xf9\xafS@\xfc%UrKeS@\xfa\xcfe\xd7l\x91S@\x8a\xff6l3\x8eS@\xdfK\x02\x98\x8c\x90S@\x05j\xd8@O\xbeS@\x8f\x9a\x8f\xe5\x13\x8fS@5\xe9\xc0`\x80\x83S@h\x1c\xd7\xfc\xd2\xb7S@\x8f\xbd,\xf1\xedWS@F\x92\x7f\xd0\xe7vS@\r*O\xac\x01wS@\x1cs\x88\x19\xce_S@\x96\xf5AH\x90\x82S@\\\xd0T\xc2\x16\xb2S@\xbc\xff$\x96b^S@\xad\x04\x1dY\x8f\xa8S@/U*\x07\x94\x8dS@\xd4\x0e\xec\xf4\xccdS@\xb4\xb7\x920\xbaYS@\x15\x86\x99\x0b\xbd[S@@\xaf\xff\x87\xb4\xa8S@\xae\xa5U(\xc6aS@#Eg_EXS@\xc0\xae7{SnS@$\x01d\xd0\xee\x9fS@qt\xdcMF\xabS@LO\xdeG\x87\x80S@k\x17M\xa74\x9aS@\xbdd\xb8,\x01sS@\x8eu\xe2\xb3oXS@]x\xcd\xdd;\xaaS@\x1c.\x9a\x0b\x1a\xa4S@\x10\xb5\xab,\xff\xbfS@s\xbc\x1f\x07G\xd7S@f\xf9s\x02\x91jS@\xf3C\x04\xea-\xcaS@\xd4\xc3\r\xb0\xd4\xc8S@k\x80\x8d6\xb4mS@\x96\xe7R\xf2f\xb6S@"~;M7oS@\x19\x7fkU\xd4\xbeS@\xe7\xb6J \x0frS@FbU\xd8]\xd6S@\xf9\x1cR\x12%\xb6S@w]\x01\xb5EXS@\xd5@\x0c\x81\xfcvS@]\xe9\x98\xa3\xe2vS@\'\x9dZ?\x14WS@\xc6\x0e\xcc\xc5\x01vS@kB\xd0)\x9aXS@\xdb\xe8CS\x9bbS@\xdb\xe8CS\x9bbS@\xd6\xbfl{\xa1XS@\t\xcej*\x9f\x82S@\xff5\xbe\xe7,|S@\x1e\xa0^\xee\xb8dS@$\xbamo$\xacS@9\x0f\x10\x9a\x9d\xe7S@\xfc%t`v`S@&\xb80\r\xa8_S@\xab\xa8\xc9<8\xe6S@\xd5\xbd\xb8\x19\xe1\xe5S@*|@\xee\xbbYS@\x0e\xbb\xb4)\xd8\x82S@\xd5\xfa\x0b\x7fr\xa9S@\xff\xc9\x81E,dS@->\x84\xc5\r\x8fS@\xf9\xf7yg\xf7\x8eS@\x06\xa2\xfed2]S@X\xd9\xd5x5YS@\xdcU\xac\xeb\xe3\xa4S@\x82\x15\xdc\xb4\x82^S@2`\x88\xe86ZS@K\xc2\xfb\x7f+\x91S@\xa9Hj\x12\xa9pS@\x17T\x7fb8aS@\xad<\xffU\xf0\xa9S@\xf4\xfa\x9cn!\xb5S@\x99\xcfb\x80\xe1\x9cS@?\x9c\xb5\xf0\x15bS@\xc4\xb2\n\xe5\x86[S@k~R\x00O_S@\x1d\x84[\xa9\xb5\x82S@\xf9\xa7\xcdb\xbfYS@k?\xa2\x87\xf2\xb8S@I\xdf\x02\xfc\xfb\xb7S@p\xbdlu\xe0hS@\xb2VR\xfcb`S@\xd4D\xa5n\x88WS@\xe48\x11\xa0\xde\xaaS@\x18>\xbc>\xeb\xaaS@\x87\x96\xf7\x80\x18\xb7S@QV0nl\xa9S@\x82\xbd\xfa\xcc\xe2hS@\x0c~9&\x96\xe7S@\xb8\xfc@\xb2\x8b\xb7S@H\x01<(\x07\xa5S@G_\xf97s\x9dS@1\x02\x034\xebvS@\xf2\x14C\x913\x8fS@o>\xc4\\\x90\x8eS@\x8c\xbb\xdeT,_S@\x99R\xb0\xb7G\xa5S@\x18\x9d\xfd\x19\xbaZS@q@\x95\x1e\x0bXS@b\xcf\x9f\r\t[S@\xd6\x16\x8d\xdf\x1ahS@U \xd7G\xa8VS@\xf8l)\x92=\xc4S@Nm\xe8\xebSRS@\x9fZ\x8c\xec\xa5_S@\xb6H G<bS@7\x0e\x14\xf4\xd8\xd3S@\xb6Vsw\xd0[S@YC\xd3\xc5\xbbVS@\xe7\xa4\xd0 doS@\xfc\xf55\xa6\xa7gS@h@\xe7\xe1\x1c[S@\xd8\xc2\xf2:\x02\x9cS@_\x8fn\x9a\xd7\xa7S@\x88\x80;\xa7\xb5\xe7S@\x0c\xb62\x82,\xb6S@\\\x8c5\xdd\xa4_S@\x93"\xfd\x0c\x00_S@\x84~\xee\xd9\x8biS@\x1b\x8ei\x03\x8b\xbaS@+\xba\xc6B\xb7XS@\xe9gO\x0c\x97_S@\x1f]&\xdcnaS@H\xb9\x0085YS@-c\xadq\x11\xbaS@\xa0\xe4A\xf2\xe3ZS@=\x0b\tq\x94US@\x86\xf4\xbbQ\xd9\\S@5e\x81\xdevaS@\xba\x9b\x7fl\xfa\xa9S@\xed\xf5\xb5\xb1F\xa8S@\xc5H\xdcA\xc6aS@2\x7f\xaf\xdb\xed\xb7S@N@\xed\xa4\xd6aS@\xe7\xd9\xf0W\xdf`S@\x03\xaf\xf9!#\xb6S@\x94\x031\xa5\xad]S@\xb3(\xa8\x9d0\xadS@ \x04\x1d.\x9f\xaeS@\xe2j\xbe\xdeV\xc0S@CC<\x1d\x8c^S@\xf9\xe5\x1b\x04\xf1_S@$\xff-\x03\xd5^S@[\xd2eLF\xe7S@\xa3k\xc7\x03F`S@\x0b\xa4,.\xd4YS@\xa8m\xdc\x1f\x8d\xceS@\x1b\x0e\x16\x93z\xb0S@\xab\x06\xc9\xb5 \xa6S@G\xa5\xe0a\x9bhS@_R\xb2\xf3\xb9gS@\x15\xc0R3\xd7nS@\xf0\xb8\xcb\xdaq\x81S@\x18\xca\xe5=\xa3\x82S@\x1aNr\x9ecYS@\x8f\x899T\xa8\x80S@Y\x90\xb0\x9b9{S@6\xffI\xe8\xa1|S@\xdf\x03\xd5G*oS@\x00\xd2\x10e4\xe3S@\x86\xda\x90T\xee\xe5S@MK\t\x9b\xabwS@n\xde\xe7\x01;\x8bS@\xbf9\xecO\x80\x99S@v@\xb1\xc8\xa4\xa7S@\xf0\xf8\xe8\x11\x13jS@"\xc3\x07#\xbf\xa7S@\x9f1\xea\x06\xe8vS@\xb0Mw\x93\xd7dS@^\xca\x06X#US@2\xde\xa0S)\xb0S@w=\x91\x93\xb8_S@\\\x14\r\xfeciS@\x1b\xc6\xe1\x81b`S@\x90\x04\xb5\x88\xfc\x7fS@\x02/\x9d:\xf2[S@^\t:FwaS@d\x1ez\x02\xc3\x8eS@\xb7\xddd\x14\xb2_S@X\xae\xe9\x14\xacXS@\x86U\x88\x9e\xb3aS@\x95=\x91I>]S@\xca1\xd3P\x89_S@\xd4\xa8\xa3d\xb0\x90S@\xa7e\xe6sf\xb9S@~\x95X\'\x82\xe7S@\x05\xd0\xd5\xe0\xa4WS@?\x9dg#\x8diS@\x83R&{mfS@e\x7f\xc7`\xb9[S@`)h\x93\x98XS@\x1c\xb5\xe6\x15\x0b\xc9S@El\xe6\xf8\x91\x9dS@\x8f\xf89!D\xa8S@\x94\xd8\x10\x02:\xcbS@8n\xf5\xfb\\\xb7S@\xb2\xc3\xba\xcc\x03bS@\x91\xa5Ql\xbd\xbeS@\x15*\xbf\x8c!]S@\xa9\xddj)\xdb\x82S@\x1b\x05\xeb\xe5\xcf\\S@]\x95\x89Zd\xecS@\x1a\xc6\xe4\xe0\xa2\x81S@\x95x\xa9|a\xc0S@\x1a\xc6\xe4\xe0\xa2\x81S@\x89\x99\x96\xfc_\xbcS@\xc2)\xff_\xe2\x80S@A\x8e\xed\xfeY\\S@\xd9\xa0\xa5\x90\x85\xc3S@\x9a\x00,\xdf@_S@4\xe8\x99\xe2\x87^S@I\x98\xbeG\xe5[S@c[[R\xf9aS@@\xa8+\xf9hZS@\x00\xdb\x0b\x9c\xcb^S@\xf9\x97\x88\xee{\xa6S@\xe8\xd8&\xe3\xd6^S@%\xbe\x9fu\xb8_S@\x9b>s\xccrZS@Q\xe6\xa4\xfa\xddhS@\xf9\x1a\xc3\xd0\xaa_S@2\xfd\x94\x19\xbb[S@\xb9\xa5\xa1\x86E`S@\x04\xcb\xf2\xe5\'{S@\xe2\x7fA\x98\xe1aS@\xa4H;k\xa8wS@\x9b_\xc86\xf7\xb7S@6z[\xb57\xb8S@r\xb2\xec\xba\x1feS@\xf0\x9c*\xc8\xd9vS@\x16\xc1\xbe\x92r\tT@\xc5\x84\xb1^\xdchS@\xd3\x87\xe9\xa3VbS@\x08\x91\x91n\xb6\xcaS@\xb0\xcc\x1f\xb1\xa3_S@;2\xe9\xa6{iS@10\xd1\xe9?oS@\x7f5g_pYS@\x06\x85>\x02\xc3`S@\xdd\x95\xe3\xbc\x80\xb6S@\x17z{\xf0t\xe7S@\xd9Kl\xe69\xbcS@k\x11\xa4\xeb\x94\xe7S@\x8e\x95\x847\x0e\xe6S@\xee\xd2\xf0\x1e\x93\xe6S@s\xd6\xdc\xae\xbb\xacS@\x0f\x13\x03>\xfa\xbbS@,\xd4r\xf1\x15\xb2S@\xa1\xa6\x13\x86\x0b\xabS@\xfa\x04\xa1}\xc8[S@!\nS\x0bahS@\xeaSXj\xbf_S@\xac\xc2\xd8c\x8a\x9eS@N\xf50T\xd3iS@\xac\xf05!\x8aYS@\xbe%s\xd9EYS@\x8b\x0fF\xd8\x17\x04T@\xc1 y\xe1\x03[S@Yt\x03\xec\xe8\xa7S@\xc7\xa0w\xf0XcS@\xe1\xba\xb69f\xd3S@\xf8\xbd\xd1\xc0\x95ZS@\x1e\xaf\x9c\xda\xadgS@\xb2t\x9e\x11\x18\xedS@\x15\n\xca\xab\x90US@\x9e\xcd\xb4\xce\xd8\xbaS@\x99\xe2\xb4\xc5\xb9gS@0\xa2J\x08\xa2\\S@\x00\x87\xa6K\xfc\xacS@sg\xa66:aS@W\x9f\x8c\xa3\xa8\xb9S@T9\xce\x8cKoS@\xcd\x9b\x15Q\x8d\xb7S@\x05\x8c\xc4\x07\x18US@\xa0f\xaa\x9c\x04`S@\xeaW\x8e\xd0\x98^S@\xfc\xb3\x8d\xce\x87fS@)\x8a\x9d\xd1\xff\x81S@\xe8D\x1c\x81\xe7^S@\xc2\x1a\xe7p\xcb^S@\x97*\xd6\x1eN]S@\xaaV8\xbda`S@\xa4Bu\x10X_S@\x93\xf1\xa7\x8e\xcf`S@\x89\x12\x85\xd8U_S@{\xbc*[O_S@J0\xd8P\xda_S@~n+\x15|\tT@\x11\xfa,wN_S@ i\x87\xbch_S@\xf7\xf1\x80E\x81YS@?f\x942P\rT@\x94\x14\xedb\x8bcS@\xb8\xd9\xf8K\x8d\xe7S@\x82Y,%\xcd\xe7S@\xab\xa9\xacB\x88YS@\xbd2\xff\xff\xadtS@Z9\xa2\x9b\xd3jS@\x81\xc1\x8e\x83VgS@\xa8\xcdy\x12\xb2YS@\xde)\xa1d\xdeaS@\x94(\n\x84\xc6`S@-\xb2\xa3F\xa2eS@\x98\x86q\xbdKaS@\xeb\xd3\xb8"\x92XS@d4\xba\xde^WS@\x7f\xb7\x86\xaf\x8f]S@\xdb\xb1\xce\xdbxhS@\xc0\xaf$6\xdauS@\xae\xf7\x1cv\xb5\xb7S@`\x80\xd6X\xcc\xbeS@\xe53\xce\xd9P\xbeS@\xb3r\x84p\xc8XS@\xbaZ\x039\xc4\xafS@d\xa4f\xf9\x92\xc3S@\x86:t\xf3|dS@j\'\xff\x82\x07]S@\rc\x93\xfd+\xa6S@\x11\n2oN|S@2W\xbb\x10EZS@&=!\xf1:jS@;o\xc6B\xe4jS@m\x9c\tM\xffgS@\n\x92\x84M\x04`S@\xff\n\x9c\x9aI\\S@\x0c\xfe\xe5\x9b\xbb\x0bT@\x94\xac\x00\x18\xd9iS@}\x11\x92\xc6\xdb_S@\xf8\xbd\xd1\xc0\x95ZS@`\x82e\xf5\'aS@m\xa2,\xf3\xbe\\S@\xd3 /\xdd\xc7gS@\xb2}\xa47H]S@A\xc3\x83\xcf\x9a\xbdS@e\x85Kb\x96gS@\xd3\x9a\xc2\xf3\x13ZS@\r\x02\x9bP\x12[S@2\xdc\xa4+\xe1_S@KP\xf8\xb1o\x83S@'
p35
tp36
btp37
a.
