# Supplementary material for: Sea ice drift data for Fram Strait derived from a feature-tracking algorithm applied on Sentinel-1 SAR imagery
Source: Data Brief. 2018 Apr 19;18:1410–5. doi: 10.1016/j.dib.2018.04.034 (PMC5999601; doi:10.1016/j.dib.2018.04.034)
Supplement: Supplementary file 2 — Supplementary material [file mmc2.zip › fs_s1a_data/HH_filter200vec/FramStrait_HH_20141028T173955_20141029T083434.dat]

(lp0
S'S1A_EW_GRDM_1SDH_20141028T173955_20141028T174055_003033_00376A_0BE9.zip'
p1
aS'S1A_EW_GRDM_1SDH_20141029T083434_20141029T083534_003042_00379B_F7A3.zip'
p2
a(cnumpy.core.multiarray
_reconstruct
p3
(cnumpy
ndarray
p4
(I0
tp5
S'b'
p6
tp7
Rp8
(I1
(I420
tp9
cnumpy
dtype
p10
(S'f8'
p11
I0
I1
tp12
Rp13
(I3
S'<'
p14
NNNI-1
I-1
I0
tp15
bI00
S'\xca\xc3\xa5\x05\r\xc6-\xc0\xf7\xac\x88\x05\xeeY4\xc0"::a\xdf\xd63\xc0\xb4\x93\xb3%\x8c\xfa*\xc0j^P\xf0805\xc0RR\xf8M\xb5\xa4&\xc0\x80t\xa5{\xd145\xc0\x04i*\x80S\xf82\xc0\xdbj\xef\x11\xd6\x0b5\xc0\xe6o`S\xbc\xa4-\xc0s\xe9\xf2vWy*\xc0\xd3\xc8m.\x08b*\xc04}:\xa6\xcf\xbc-\xc0%\xc1\xd3\xb3SZ4\xc0\xae\x8f\x1cXm\xe12\xc0\x8d\xe1m\xb2\xcd\xe34\xc0\xf3\x8a\xcd\x92>\xa8-\xc0\x87\x9f\x90\x81\xf5\x90-\xc0H\xd0F\xa0\xba\x9f-\xc0j@9\xdc\xfe\x085\xc0\xc3\x7f\x16}\xba\xaf4\xc0\xb5\xe2C\x88\x8e"3\xc0\x8c\xd7\xde\x86\x10\x9a4\xc0\x86!h%\x82\x93-\xc0/Go\x9b\xcb\xc8)\xc0\xd4\xecI\xe9\x12O4\xc0??\xdc\xebga,\xc0c\xa6\xdfCd\xc53\xc0\x0bk|\xed\xbaa3\xc0e\xcc\xc2\xc9\xb4c3\xc0\xd1\x0e\xc2\x04}\x935\xc0\xd5\xa9\x9d\x10{\xb2*\xc0\x0fY\xd50:!4\xc0\xff|\xa2r\x00o3\xc0\xbe\x13\xb3\xce\x1d\xc6.\xc0u\xd0u\x9d\x91$-\xc0\xe5\x91\x17fM\xf9*\xc0x\xc4\xd4gg\xa8-\xc0\xca\xff\x17\x0eX\xeb1\xc0\x0b\x81\x01H\xc0\xaf-\xc0\x15K|\xc5\x99\x89-\xc0\xde\x91\x1c\xdfB\xac-\xc0\xe4\xec\x0e\xe1To*\xc0\xb8\x86\xe9\xc7\xef2-\xc0\xb5\xf9\x9cRt\xf32\xc0\x08\xdf\x1a+\xab\xdf,\xc0p\xdd\nP\xdd\xcd2\xc0B\n\x83p\xa024\xc0\xaf\xb5%\xbdp\xa72\xc0\xfeV\xded\x9dQ-\xc0J\xdc\x07g\x02c3\xc0\x10@G\x12\xcc7-\xc0D]\xc6\xa0\xdf\xc0*\xc0\xbd~\xe7\x06D\xa3-\xc0\xb63i4\x1c\x7f2\xc0Hx\xf2\x0e\x91~5\xc0<\xe9\xaf\xf0\x91\x003\xc0\xd6C8\xb2\x8d\xa8,\xc0\xe8\xe3[\xc2\x8fm-\xc0\x906\xe6Y\xc1m4\xc0t\xea\xbeG4\x073\xc0\x124\x16\x85p\xeb2\xc0\xff\xd7c\xa2"\xfc2\xc0H\n\xf4PAK,\xc0\xe5\xf0\xb7b\xe4c3\xc0\xfe\xd1u\xdaB\xc72\xc0~,\xfa\xd3{\x87.\xc0,Q\x04\x0f\x08b3\xc0u\xb9\x00\x1e\xd1$2\xc0\xc1\xd9\xec\xa9\xd6\xfd2\xc0\xe3\xeb\xf9\x90\x01\xad-\xc0Qb\\\xe5\x1fk,\xc0,\\"~L\xa73\xc0]\xdf@\x81\xd5$2\xc0\xdb>5\xc3\xbc#-\xc0,\xa0!\xa8y\xe82\xc0\xc3w2\xe6\xb6\xd31\xc0\xf5`\x19\x1f8\x8b.\xc0\x8d\x8d(\x92Ud3\xc0\x96\x99\xef\xb5\x8e\xc61\xc0\xc6\xe0\xaf\x80F\xd8,\xc0\'\xa5\xe4\xb5jk3\xc0\x0f\x0e\xa9u\x05n3\xc0\xf9\x06c\x0cg\xaa1\xc0\xc9\xe6\xc7\xa5\x9a\xfd,\xc0Is\xe8\xe5\xac\xc84\xc0|\x87\\\xe1\xc9\xf6,\xc0\xbe\x98`\xe0b\xdc1\xc0W${\x18q\xa4/\xc0:7\xf0\xaf}\xac-\xc0\x06\x80\xb38<\xc9-\xc0\xd6\xe2\xfc\xd7\'85\xc0,\xc68[\xd1u2\xc0\x15B\x18\xc6s~2\xc0O\xcf\xe8\xeb\x19\x9d-\xc0\x9f\x11\xab\x02\x95\xaf-\xc0\xfe\xb8\xa9\xdd]\xa9-\xc0\xafsMg:\x81-\xc0\x11\xaa\x19\xb1\xf2\x97-\xc01V0\x13:e3\xc0\xd3\x98\xd8\x96\xfem-\xc0i\x98\xba\xff8T-\xc0\x04\xc0xy\x8f\xf52\xc0\xd7\xad\xb5\x89\xa3[2\xc03\xe0\x03P\x1cm3\xc0j)>\xa3\'i3\xc0+\x1a\xde<\x9ey3\xc0\xe4~\xc6s^\xce.\xc0\xb9?E\x96&a3\xc0\xa8\xc9\x19z\xffV2\xc07 ?\x7f"(3\xc06\x8e\xc0\xcfn\xda1\xc0\xa1\xd6\xf7\xbb\x9272\xc0\xd9^e`v\x9b*\xc0\x04\x04\x03\xc4\xff\x0c-\xc0\xc4\xec\xf9L\xf6\xc42\xc0\x9d\x1c\xb7\x81\xbd\x905\xc0\xd4\xd0*|\x83V4\xc0\x84n]z4\xf9*\xc0\xcb)(\x11\xb4\xf16\xc0;\xfdI<\xb1\xfb4\xc0\x1a\xe4\xa9\x08K\xeb6\xc0\x0f\xfd\xe6\x01\x9cY4\xc0\xf0R\\T\xb0\x145\xc07`\xe5\x92ya*\xc0\x14\xb5\x8cw]\xfe+\xc0\xf3\xd0\x11~\xef\x015\xc0Q\xa2\x918v\xa1.\xc0\xc5\xfb\r\x15\xecX4\xc0`\xa7\x8d\x19\xabd3\xc0\xb8\x1c\\z\xc2\xa84\xc0\x1f\x9b-\xae\x10\xf8)\xc0\xda\x16\xf05\x1f\x7f4\xc0\xc9\x1e\xeb\xb5\x1ei2\xc0P\xb0\xedND\x984\xc0\xc4\xf5\xa3\xe2A\xb52\xc0\xe2u\x9aJ\xd9\x003\xc0\x81bn\x18@\xbe-\xc0\x01\x1e4\x9a\xd7\xe4-\xc0=>\xa3\xef\xd8\x974\xc0\n\xab\xc6\xc4\xf8\xd91\xc0\xfb\xe0\x04\x84\x04_3\xc0/\xf9\xe3;\xec\xe22\xc0\x1a\x13\x00\xf6\xa9\xd4,\xc0Ka\xcc\xf7_\x1a4\xc0\x90\x9c\xb4J\xcd\x8f-\xc07u\xdc\x9b\x8e^4\xc0\xd9\r_ms\xdf-\xc0\xf0\x12\xd74\xc1Q,\xc0o\x8d3\xc4\xd7\xf61\xc0J\xebz\xda\x81(3\xc0\xaa\xfby\x80\xca|4\xc0-TG\x94:h3\xc0"@\xac\xedz\xc61\xc0\xb8\x92\xe7+\xbd\x952\xc0\xcc\x07Y\xb0\x93\x93(\xc0>\xe7\xeeW\xcc)5\xc0cCK\xe4\x18\xa0*\xc0=<mU\x1bj3\xc0\xe4\xe8\xe9\x12\x14\xf02\xc04\x85\xa4t\'c3\xc0h\xddfY\xa5\xc72\xc0m\xd5l\xbf\xd3t5\xc0\xa9\xdc\xac\xf5\x98d3\xc0\x1a0 \xc6h\x05-\xc0\x17w\xffS%g3\xc0\xfd\xc5y\x95\xe3\xa42\xc0?\xc8\x14\x96\x92\xbc-\xc0\x8a\xbd<\xe9\xa5\xec1\xc0\x98h\x1b\x0e\xad\x060\xc0\xd6\xe8\xf9n\xd2\x07-\xc0\xb1\xe7G\xa9\x9ec3\xc0t\x15q\x13\xbe\xcd1\xc0\xad3\xcf\xdc\x8923\xc0\x8aC\x9e;\xcc\x145\xc0}\n\x88\xa3\xeb\xc0*\xc0@4:\x18C!3\xc05\x97Ea\x7f?5\xc0m\xc0?\xb3Z\x0e/\xc0b\xe0\x1e\x93*A.\xc0\x85v\x92d[\xda-\xc0\xb5T\xb10\x04\xd64\xc0\xec\xd4\xe6\xab(\x0b-\xc0\xd0\xe9F\x87\x9a\xae4\xc0m\xae\x98\rD*4\xc0\x9a\x8c\x0f~\xe9\xcd1\xc0\xb3\x9eXM8\x99*\xc0\x7fE\x9eg-\x834\xc0\x0c\xd4\xa2\\sy*\xc0\xe9\xd6G\xac\xf2\xd0,\xc0\xff5x\x15\xaf\xbe*\xc0*\xc8\x937a\xfd4\xc0\xbchn\xdd\xb0L4\xc0v\xf7\xe4\xb7\xa7\x902\xc0\x03/\x7f`\xbf\x15-\xc0\xf7A\xc9\x17@\x1a4\xc0\xc1\xf4\x94\xb5_\x964\xc0\x16\xff\x8f\x14\xf2P4\xc0\xf6\x1e:}\x90}/\xc0\xe8}\xa0mX9-\xc0\x9a%\xa8\x8a\x1c}4\xc0\x1e\xd3\x1b\xed\xf013\xc04\x83\\h\x0c\x91-\xc0\xa2\x16$\x99&i2\xc0e\x04\xd46\xf8\t/\xc0\xe6\x03\x9d\xfe=v5\xc0\xcb\x97\x97D\x82\x8b4\xc0\x9a\x05a\xce\x9a\xa5-\xc0\x9e\xaa\x141N\xff,\xc0`^\x99vjj*\xc0\xb7\xc5\xa3(fF,\xc0>L\xbbbd\x8e*\xc0cw\xc5v7\xce-\xc0\x7fH\x81\xe6`\x19-\xc0\xad\xf2\x94\x0b\xf0\xbb-\xc0\x83\xe8m{\xfc\xe1-\xc0\x95\xb9p\x02.\x9f-\xc0\xc1\xce"\x18\xa6\xba2\xc0\x11\'ga\xef\xed1\xc0\x13\xd1\xb7\xda\xb6V2\xc0\x13\xcf\x9f\x97\x81\x005\xc0E\x9fI>_\xfd,\xc0\xda\xdeu\x8a\xea\xd54\xc0\xd1P\xe3F\xb0\'-\xc0\xfaD\xb8\xdca\x9b2\xc0]1\xeb\xdd\xc7s3\xc03\xbe9\xf7\x16\xb5-\xc0\x1eP\x88W\xdf(2\xc0\x9aD\xea\xf4.\xa91\xc0]\xcf\x0c\xeb\xd0.)\xc0\xd9\xd0-`\x0e$2\xc0\x88l\x1f7\x16n3\xc0\x98\xe0I\xdfh\xb44\xc0\xb6\xa3x\xf7\x8fe3\xc0\xd5\x84&\x83\x97\xa52\xc0\xc5\x9b\x9c\xa4:\xf5*\xc0\xae\x1cYu\xdd^4\xc0\xdd\xee$d\xbe\xc74\xc0\t\xab\x9d=\xef\xc54\xc0\x9fPD\xd8\xda\xbf4\xc0\xc3\x99\t\x81$l2\xc0\x87Y<\xa1G\xf81\xc0i\x0e\x1a\x1e\x0c\xec1\xc0\x82i\x98\xf4\x85c2\xc0v\xfb\xa9*\xa5\xc71\xc0\xd6\x8b\xe8@h|1\xc0\xca\x1d~j\x8d\r1\xc0\xc5\xb8p\xdd\xefg3\xc0/\x8f%?^x4\xc0Yh\x03\xbc%c3\xc0\xdcE\xf2\xd4\xf0\xfb1\xc0\x1e\x02\x9e\xf4q~4\xc0\xb8\xd5\xaa7\x99\xb61\xc0\x0b\xe9\xabd\x8cY-\xc0\xd1\xd1Z\x87r\xf62\xc0\xb7\xad\x03]\xcaz*\xc0\x10~\xb2<i\xf8,\xc0U\xf4q\x06\x80\xfd4\xc0\xf7\xd7!\xd2\xb4`3\xc0\xefW\xb7\xb5\x19\xb32\xc0\x12m\x10\xfb<\x9f*\xc0\xe4\xd5?\x14\xe0\x9d.\xc0\xfds\xc9f\x07j3\xc0B\xa0Y\x98\tz3\xc0;\xd9L\xe0Z\xd24\xc0%\xb4\x12\xedb73\xc0\x96q&\xcckk3\xc0=\xba\x89O\xa7d3\xc0n\x9eC\xbe\xa6\xe72\xc0\xe0\xd7\xa1\x07V\xab-\xc0gc\xb3\xebqc3\xc0\x84cM:\xb7)-\xc0sD\xee\xbfM\xc84\xc0S\xb3\x05F\x0b\xb91\xc0\x85%H\x18+\xfd,\xc0\xddUPY\x85\xfe,\xc0\xd6a\xb6\x04\xb8o2\xc0\x8c\x0f\x122\xc6\xb34\xc0R\x1a\xc8\xa5Q\xc3/\xc0T\xd3x%\xe7\xb04\xc0\xd7n\x8417\xda2\xc0\x03b\x98=\xc9\xbb-\xc0\xb4"\xab\xaa\x94\x8b,\xc0H\xe6P\x1b\x10q2\xc0\xde\x93&\x9e\xe3\x8b*\xc0\xcaemD\x98\xf61\xc0F\xb1\x90\x04h\x012\xc0\xda\x8b!\xa1\x8c\x10-\xc0\x1bfT\xa6\xee}4\xc0\x93!\x85\xda\x1d\x0b5\xc0X\xa3\xa8X\xbc\x87,\xc0\x80\xd0di\xfbc.\xc0\x9f\xbb\xc5\xf4\xc8\x94*\xc0\x8a\xe7\xad2\xa6\x9c2\xc0\xb4\xaaL\xf6\x87\xbf2\xc04rT\x9dK\xa3/\xc0\xefs\r\x07\x18\xa04\xc0\xd1@:\xe9\x8ca-\xc0\\n\x9e\xae\xddQ2\xc0\xae\x1c>a\xf6\xf8,\xc0c\xad]\x02\x14\xd4,\xc0\x94\x19I\xeb#;-\xc0}\xdd\xf4>\x8ad2\xc0\xd4\xedv@\xd5\xc5,\xc0"]f:G\xec2\xc0\xe4[\x857\x94\xce1\xc0\xa9z\x16\xee\xc6#2\xc0\x02\xbbN\xa3\x8c;5\xc0\xfd\xc3\xe7=\xf5\x881\xc0\xa5e\xbd:\xc6\xfe4\xc0\xe3m\xd9\xa5~\xd21\xc0\x8e\n\x98\xc5e\xda.\xc02\x0b\x04\x01\x00\xea.\xc0-\x17jf\xbfg*\xc0\xe0\xbcC\xbb\xff\x075\xc0l\x93b0\x07\xf7*\xc0\x91\xb4~>?53\xc0n\xb7\xee\x96\xed\xfc.\xc0K\x9c\x90\x01\xa4l-\xc0M4x\x9eq{*\xc0ukk\x8f\x0b\x8f*\xc0=\xfc\x11\x99A\xdc1\xc0\xf7\x1e\xb9\xd0\x8d\x815\xc0>~\xd5\xd1M\x82/\xc0\xa2Xq\xd9%c3\xc0*\x7fW\xc6\x18T3\xc0cFa\x9eI\x02/\xc0\xe4\x8e\x96\xc9\xe4F,\xc0\x11\x83c#\xaeT/\xc0~\xd1 \xfdZU3\xc0>\xaa2A\xef\xc91\xc0\x1f\xd9o\xdb\x86t,\xc0\x88O+\xf2S\xd64\xc0\x84\x88\xe6\xe2Fb3\xc0X]\x15\xa6)\xd04\xc0\x12\xd7\x13bkN3\xc0\xa7/m\xa4}\x9a2\xc0\xf6\xb6\xf0]\x89\xc84\xc0zO\xfd\xfd9O3\xc0\x19`^7S\xc01\xc0\x96\xa0\x9d@fG1\xc0\xc4\x8bvn\x0c\xcc-\xc0\xdd\xc6\xab\xeb\xac\xc81\xc0\x1c&\xed\x17d^2\xc0\x15\xdeq\x0b\x18b3\xc0\xdd\xb6fY\x89\xa72\xc0\xde\xbd1\xe8\x7fK-\xc0\x88OK*\xed\x19-\xc0R>\x13\x9f\xde+2\xc0|\xebiV\xe8\xb82\xc0\x8d)j\xac>\xcf4\xc0\xd6f\x14x\xed\xb02\xc0\xa1uDS\xff\xc42\xc0\xf0\x18\xe9\x92\xde\xa22\xc0Wzg\xe5$\xc81\xc0\xdb\x17\x81\x82yj3\xc05\x99\x17h\x0f%2\xc0\x9c\xde\x0c\x8f-x3\xc0\xe3\xe8\x96\x18#\xb71\xc0\xd3t\x99\xa3\xb4\xe62\xc0\x99U\xc3L:x3\xc0\xe8E\x11\x14\x11\x7f3\xc0RYp\xac.\x06/\xc0\xd9\x8f"H2\x9a*\xc0\xe7*f\xb4\xb5\xa62\xc0\xd0\xe0Cy?\x91*\xc0\xa4X-)\x84F3\xc07\x07^Z\xb7\xed2\xc0+\xd0\xdeYa\xa84\xc0\x92\xc0\xb2\xa6;\xc64\xc0Q5\xb2\xb98Y2\xc0\xd5\x1a[\xc1\xe8c3\xc0\x1c\xbdF\xafO\xa0*\xc0c0\xef\x12W94\xc0?\xdf\r\x13\x1c\xf5,\xc0\xf7\x08GZ\xf1\xc81\xc0>"!\xde883\xc0\xef\xed\xd8\x08\xd5\xf71\xc0\xf7\x15;\x8f\x9bH4\xc0\tpdk\xe6\xb54\xc0?h\xb9\xdd4?2\xc0X\xb0\'\xc3\xdcj3\xc0\xda\x85o\xfe\x1e\x9d2\xc09A\xb6\xff\x91:4\xc0c\x9eS\xb0\x0e\x8c,\xc0yk}\xe3\x16=2\xc0\x85\x9c\xc0l\xd5R3\xc0\x06\xc1\xff\x85\xb0\xcc1\xc0GH\xf2\x0f\xc1\x8f2\xc0\x13\xf1\xdb\xd8\x85\xf7*\xc0jZ\xe4AJ\xd84\xc0\x9d\xf1\x1fE\xfa?2\xc0\x1a\xfdT\x8dL\xcc*\xc0=\xfc\x11\x99A\xdc1\xc0\x17\x94\xa1\xca\x11\x8c2\xc0p2\xb3_\xf8K,\xc0\x1f\xf4\xcd\xae\xbb1)\xc0\xc7\x0c]o\x98\xaa1\xc08\xdaJ\x93\xcbU-\xc0\xf4\xd6U\xba\x10\x1f5\xc0|n\xd8\xf2\x10\xa0-\xc0\xde\xc6\x1c\xca\xb8\x85/\xc0\xcaO>)\x1f\x802\xc0\x86?W\xaf\x8a\x002\xc0U\x9f\xd1\xcf+#2\xc0!\xb8>\xe46Q5\xc0\x19\xbdT_\xd9\x14*\xc0\xbf\x8d7\xdb\x8f\xd3.\xc0\x13\x9a\x94\xe9\x8c\x892\xc0\xa3\x98.IH\xe6.\xc0\x01\x00`\xe2\xb7\xfa.\xc0\xc4\x93\x1b!mg2\xc0\x91~\x8f\x02\xcf\xdd4\xc0\xb9\xcf\x8c\xa2S{2\xc0N\x8e\xec\xb1\xdcN3\xc0\xb2\x1a\x8ab\x99\xe7.\xc0\x95!6\xfc\xb4p2\xc0\xcd\x10\xbf\x9e$t2\xc0\x89\xbb \xcb\xf6\xad*\xc0\x9c@\xdc\x1b,L-\xc0'
p16
tp17
bg3
(g4
(I0
tp18
g6
tp19
Rp20
(I1
(I420
tp21
g13
I00
S'\xd8j\x03\xef\x03\xcbS@\xbc\xb9\xfb\xb9\t\xdeS@/\x18 \xd1SaS@H\xa7\xd0\xdf\x9f\\S@\x84\x1c~\xd3\x15\x82S@\xb4\rK\x9a\xc5jS@\xbe\xe7\xff[\xbf\x81S@\x04\x86M\x05XxS@\xe0\xab>\xfa\xb0\xadS@\x1bB\xdc\xc9\xaf\xc6S@\xea=$\xe2\xc6YS@\xbc][\xf8\xa4VS@\xad(\x03\xb6;\xd3S@\x06\xec\x10\x9d\xc4\xddS@\xe3\xe2\xcf\x88\xaa\xbaS@\xce\xdcoP\xd1\xc5S@5Ik\x1f\xcd\xc7S@\xc9\xfc)[\xf9\xc5S@WVMA\xa2\xc6S@\x01\x82\x80#Q\xc6S@\xb9z\x01^\r\xacS@\x87O\xe2/O\xbcS@\xec4D\x00W\xb7S@H\xe40\x01\xa6\xc6S@h\xc0?*N[S@\xb6\x94\x12?y\xbdS@g-\x1f\xc9\xediS@P\\\x03\xef\x16\xcdS@\x0bW\xaaU\xce\xe6S@\xa1.\x9cY]\xe8S@\xea+wU\xcdcS@\x1b\xa1/I\x95ZS@\xe1\xa2\x7f\xc5\xe0\xb5S@S<S\xf4\xe2\xe6S@\x95\xc0_T\xad\xdaS@P,\x9e\xa8_\xbcS@\xbc&\x8cS\x85]S@\x0b@\x9c\x86\xc2\xc7S@@\x1e\x1f\x91<\xbeS@f\x130>\xc0\xc7S@\x84 U\x17\x17\xc7S@\xba\xeaG\xef\xd7\xc7S@\x83(-_\xccXS@X\r~\x91P\xbdS@\x1b\xaf^\x93\x02\x96S@%\xe0H\xf2L\xb8S@Ea\xeeY\x87\xb8S@\xc8W\xe56G\xb7S@OWn,]\x96S@\xa5\xad\x92c?\xceS@\\l;%\xc7\xe6S@L\x02\xffj]\xceS@\x8ck\xb7\x1c1WS@\x95&\xd6X\xd3\xc8S@\x8b\x86\xaa\xd84\x97S@\x16\x90\xd4\xbf\x1fdS@Cf\xb4\x82wMS@\x86\'\xd7x\x10\xc6S@\x0cD]cF\xc6S@\xe9\xc7\xb4D\xe1\xddS@\xf4w\xb0\xd0\xc5xS@\t\xd5\x1en@\x7fS@\x0c\x19]\x93\xa9\xb5S@:\x9cn$\x8diS@\'\x1b\xc2\xf3\xdf\xe7S@\x14\xcc\x0c1\xe4\xdbS@\x1b\x85\xf02\xbd\xd8S@k"\x95\xe2-\xe6S@\x88\xb0\xa1\xf4\x98\xd2S@uU\xbb\xae\x10\xb5S@\xbc\xb0D\xb8?\xcbS@\x1fy"\xeb\t\xb1S@\x8b\xec\xd6\xce=bS@\x8c6~3!\xe2S@I\xbbw\xca\xcc\xbcS@\xe9J\xc1U\x9d\xdfS@\xf5\x94M\x00\x00\xdeS@\xa9\xb4y\x93>\xd9S@#\xea\x8e\xc1\x1d\xe6S@\xac\xec{\xa2\xd7\xd9S@\x88\x84\xcc42\xd8S@\x03\x81\xd2}\xc7\xe6S@\xc1hY\xf1\xde\xe6S@\x1a\x8fc(O\xdbS@\xfc\x08m\xe2\xd9\xd3S@>\x0f$\xad(\xb1S@\r\x89\x01K\xa0\xd3S@\xc6\xfb\x97l\x82\xbdS@>\xe5$+\xfc\xc7S@]\xd9\x13\xc07\xcbS@\xd3^L\x1f\xf3\xcaS@<ms\xf4\xb6\x81S@\xae=j\xc3\x9f\x94S@\x9a\x99S\x0c)\x97S@\x1dR\x07\xb9\xa1\xc8S@L\xa01\x95\xbd\xc7S@b\xd7\xc2\x16\xba\xc7S@\xdc\n\x18\xb8\x18\xc7S@Q\x0f\xf5\x19\x18\xc6S@\xf0z\xe9JT\xe8S@\xfa\xbd\xb5ZE\xc6S@\xe4\xfel\xf5&\xc6S@\tp\x98\xd3\xa3\xefS@\x00.\xd9\x8c\xfb\x9fS@\xb9\xee\x01(N\xe8S@@Y[]d\xe8S@\x95\xfa\x12\xe2\x1a\xe8S@\xa7~\x98\xd0\xca\xdaS@\x87R\x8b\x87\x03\xe9S@\xca\xd8\xe8K\xe1QS@`#8\xad\x06\xc7S@Rl\xcd\x0b\x92\xdeS@\xa18\xe25\x9d\xdcS@\x019\xb0e\x81PS@\x85\x92\xc3C\xc7\xbdS@\xacK3y\x9b\xdeS@\xcd`\xe4\x9btcS@\x04g\x9c\x1d\xb5\xdeS@\xf6\x971\xae\x8b]S@\x8b\x13DR\xba\xadS@\xe7w\xf1E\xdd\xc6S@\xf2\xf9\xb7Hq\xadS@k\x8b\x13\xbd\xf5\xddS@B\xd4C\xde\xfd\x88S@\x10\xeb\xaf\xa4\x17ZS@\x1b\x97\x8fy\xd8]S@j~\xc6\xbf\xad\x87S@,[\xcaG{\xd9S@,}L$\xc0\xddS@eL\xed\x12\xd2\xe7S@G\xe5\xb4\xb4\xd4\xacS@\x89\x00\x8f\xac\xbcVS@\xc0\x0b\x17S\x16\xafS@\x83\xfa\xe3MnYS@-\x87\xde\x0e\n\xb0S@4\x033,E\x83S@\xd5\x00jm\xa0\xbcS@n\x95\xfbr\x98\xd2S@cE~\xc3\xe2\xd2S@GG\x18\'\x0c\xb4S@#^\x17\xaa\xd1\xd7S@\x1an\xd0\xda\x87\xe6S@\x834y\x91PzS@$\xe9d\x87\xcc\xd7S@\xebc\xbb\'~\xb5S@A\x98\xed\xaf\xb3\xc6S@$\xc9\t\x91\x1d\xdeS@S^F}\xe4\xd2S@\xcf\x85\x95\xd8\x9d\xafS@,@1\xe2\xa2\xd6S@@h\xed\xd4\x1e\xb8S@+-\xeb\xd6\xfa\xaeS@\x0cbc_m\xe8S@\x8e\x93\xec>\xc5\xd9S@ V\xb9\'\xd7\x9bS@7\xb2\xc1\xf11iS@~M\\\x97\xbf\x82S@\xacm\x1dR\xe2YS@\x8bq\x13?\xc7\xe6S@E\xfa\xad\xd6\xbd\xefS@\xa5j\x96\x97 \xe6S@\xc6\xbb]\xd7\xe5\xdbS@\x06c\x07Z\xbfcS@\x84\'\x9d^\xcf\xe6S@B\xc3\xc6\x95%LS@+HA\x86\xc5\xe5S@,+%\xd1\xac\xdbS@-2T\xdd6\xd3S@?\x02\xbf\xac\xf0\xd6S@\xf6\x02\xfdg\x0c\xa2S@\xa4$o\xea\x8d\xbdS@I\x95\xc9W\xd0\xe7S@{\xfe\x048\xbb\xdeS@\x0f\x0e\x1c7\x1b\xc5S@\x06\x92\xd09\xf9\x88S@L$E\xf6;WS@5=\x8e\x0f<\xc5S@ap\x0b\xaa\xe2\x83S@&\x14\xe0\xcf9\xd9S@%\xc2\xb2K\x05\xd3S@z\x11\xa8=\x98\xd2S@\xb6[\xae\xfc\xe4\xb1S@\x05\xc1\x08x(\xbfS@\n\x97@\x9b\xfb\xb1S@_\xe5-\x8c\xe9\xbeS@\xb5%b\xc9\xe1\xd6S@\x0fy?S\x87PS@,K4\xc0\x9d\xdeS@V\xb8ct\xc3YS@\xc4\xf7\xd5\xb5\xc2\xd7S@\xf7"\x0f\xe4`\xc7S@\xdd\x97\xdb\x1e\xe1\x88S@|e\x95;\x14\xdeS@\x07\xa5\x88\xa4\x8d\x95S@w\xa9oG\x80QS@\xafr\x9d\x17{\xb5S@\x16\x95\x8d\xa0\xa8\xb7S@6\x8e\xefq\xe0\xbeS@\x10\xe6\x1b\xa6\xa3\xd5S@\x02 \xd6e\x18MS@\xfa\xf9\xd9b\x98\xdeS@o]2\x96\x15\xc5S@\xc8\t\xdc\xb3\xb0\xc6S@\xe4$\x15\x99\xd5\x92S@\xa5\x01\xfc\xe7\xa5\xd9S@o\'\x8f(\xb0cS@7\x14\x87\r\xb4\xb5S@\xdcN\x9b\xc5m\xc7S@\x14\xcf3\xa7\xc0\xbeS@\xbb\xf9\xd4\xbd\xdaXS@\xf3$r\x81\x9cTS@!\x1b\xbbw\x9eYS@\x8f\x8ba4B\xd3S@P\x93\x1f~\xce\xd4S@\xcdTB]8\xd3S@\xe1\xbc\xf5}\xde\xd2S@\x1eX\x8fp\xa0\xc8S@\xf8\x9e\xc2\xe6D\xdcS@w4(\n\x19\xebS@Y\xa9=\x86r\x94S@\xb8\xf0r\xbd\xdd\x87S@\xc2DU\xc3\xec\xd3S@\xc4\xcf\xd4n\xae\xb0S@p\xb7Oii\xbcS@F{bbt\xdbS@G\x93\x8a\xe9\'\xe8S@e^\xc9\xeb\x97\xd3S@\xa6\xf4\xbfE\x1f\xd2S@y\xe3\x841\xf0\xd4S@\x90\xf7\x930ClS@\xf1\xb0_H\x8b\xd2S@"\xc8\xc1\xeaG\xe8S@\t\xe6`\x9e\x01\xb0S@2(\xa8S\\\xe8S@)i\xd7\rL\x96S@9\x92\xffL\xb6]S@\xee\xa5\xfb\xe3\xd2_S@\xdf\x19\xff3\x1a\xaeS@\xbf\x9a\x06A\xee\xadS@:F\xe2\xec\xf9\xadS@\x18\x17u}7\x95S@\x15\x05\xd2\x88\x8d\xd6S@\xf9\xa5\xae\xe3\xea\xd6S@\xdf\xb5\xaf\xad\xa2\x95S@\xa7Y\xed\x95\xa7\xdcS@\x824\xd7\xff\x92\xddS@Ly\xf7[TOS@P]\xfd}\xbc\xe5S@c\xf0>\x92\x9b\xadS@ty\x0f\xc7)\xe6S@\x161\xb9\x92\x10\xd8S@\x13\xea\x00G\x90\xadS@\xa1r\x07\x12O\xd9S@\x84",Sn\xd4S@\xb9!\x15]\xd6\x95S@\x87W\x82\x82\xd1YS@\xdc8\x9a\xfdL\xbeS@\xc3\x99\xb8N\xd2\x88S@\x84\x8e\x0c\xb2\x00\xe9S@\xfcHg-\xbe\xd7S@\xeeXl\xae,[S@\xdd:\xa1D]\xdbS@\xc0\x959\x13\xba\xe7S@\xaaM\xce2\xdc\xe6S@|\xe6\x1dgg\x93S@\xf2\xa8\xbf\xad\x03\xacS@Q\x94\xb8\x06H\xe6S@\xe03<G,\xe6S@\xc6\xa8\xeb\x04^\x7fS@+\xbb\x19\xd1\x89\xd3S@e\x1e\x89\xd7\x95\xe6S@\xc6\xb4\xd2\x1co\xbcS@n\xe1\xd1l2\xaeS@\xafS\x83\xb2\xfd\xc0S@uQ\xed\x9f\xd5\xbeS@\x9b\xff\x81-\xa0\xd3S@\xca\xbfe=\xca\x94S@R\x18y\xc3\xfa\xb1S@\xa8\xb22\x01\xd6\xc8S@\t\xef,@\xb4\xb2S@eh\x18M\t\xdeS@h\xbdDQC\xd3S@\xc5,se\x02XS@\xadz~\x1d\x1e\x94S@[\xf0\x8brbZS@2v\xb1\xdb\xf9\xbcS@\xdb\xd9\xe3\xce\xbc\xbcS@\xbaAdM\xc0\xc1S@JXn#\x99\xadS@\xf9S\xcdr\xfc\xb1S@\xda,\x99O\xbbNS@\xb4\x1f\xdb\xe8\xd4\xafS@\xd1i\xce\x1d\x0cZS@\x99\xa7L\xa5\x88\xdbS@^W\xef(\xa6\xdaS@\x92|(N\xe6\xc7S@\xe8\\\xf5X\x9a\xb5S@\x87\xb1\xb7\xef\x1djS@\'Olk2\x9eS@\x9eHzyc\xd7S@\xfey\x1e\n\xb8\xd7S@\xfc\x19\xee\\\x03MS@_4\xbe5\x02\x93S@\xd66?\x9bmNS@y\xb0AnC\x9aS@#\xbfAN\xd9\xdcS@<<\x818\xa2\x9eS@\xc2s\x11T\xc2\xb3S@\xdd\x98aCF\xddS@I\xbbar\x9b\x87S@\x1d\xa2\x08h{\xdaS@\xe8\xd9\xa6\x9dP\xd6S@\xa7>A\xe2J\xd6S@\xe5\x12\xb5\xa0LWS@.\xc4\xba-W\xc6S@\xc6\x01E!\xbc]S@m%\xb7m\x04\xb3S@%\x10dN\\\xd7S@\xe9\xdd\xbc\xcb\xf9\xc5S@_\xe4\xd8\xcf\xcfYS@4\xa6N\xc4\x9cYS@\xd8\x1eB\x88\xf5\xd5S@\xed\xcf\xdea\x94cS@\x89\x04\x06\xc1W\xd7S@\x7f\xf8\x14\x8c"\xe8S@\xb0|pt \xb1S@\xdc\x8dj\x87\x0f\xd7S@\xb4m\x8f\xbe\xa5TS@\xd2@]\xe6\xc5\xdaS@U\x06\xcc\xd71\xb0S@(#\xdd\xa3\x8c\xdbS@\xc9(-\xa9\xa2WS@\xbc\xbd\x87\x89\xa9\xb0S@\xa9\x89\xbe\xc4\xf2\xe7S@\xaf\xc6\xf1\xad\xf9\xb0S@\x81]\xdcUw\xebS@s\x91\x0e\xc6MVS@\x01\x91\x1b\x078\x93S@wt66x\xb0S@D\xe7\xf3\x9f\xbe\xd9S@\xc4\xca\xea\xb2\x15\xdcS@\xe1\x82\xbb\xaa)\xd3S@o;\x9f\xfeC\xd9S@^\xa2\x99\x01\x98\x9eS@\xe4y\x91\xcb\xe0\xe8S@\xa6\x1fZ\xe2*\xdcS@\x1f\xbd\x01B\xef\xd4S@\x7f\xde\xa04b\xd5S@\xe4B\xb3^d\xd8S@#QFd@\xdcS@@\xe4O\xe3\xcd\xaeS@3lS\x1c\x1e\xdcS@\x07\xfeiy$\xdcS@Q\x05\x98\xb94\xd7S@\xf9\xfe\x88\xac\xdd\xdbS@H.\xb9\xbe\xc4\xe7S@E_@\x84\x8d\x9eS@\x80\xe4\x00\x93(\xe7S@\xfb\xe3\x9b\xc3\xf4\xc0S@\xdb\x9d:(C\x7fS@\x17\xa9\\;\xd9\xe6S@<\x91O\x17\x8b\xe6S@\xd92\xf8\xbdU\xdcS@\xdb4f\x0e\xebYS@X\xa5\x8f$\x95\xd7S@z\xcf\x92\x11tZS@\xaa?F\x07\n\xacS@d\xeb\xd5\x1fe\x7fS@p\x81\rj\x01\xafS@\xa3\x17\xe8\xe4?\xaeS@\xa2\x1fMK\xc4PS@E\xd5\xd3\x10\x86\xe6S@=\x02\xb230[S@\xcbR\xf5\xfaR\xb8S@\xe1\x0e\x9bQY\xd7S@\xe9\x0b\x80Z\x9c\xdcS@\xcc::\xce0\x88S@\xbd\xdfd\x97q\xd6S@\x9fj\x15\x15C\xb8S@\xd5\n<\xa41\xaeS@/"\x90k\x00\xecS@\xc3\xb4|Z\x99\xe5S@S\x80%\xf3x\xdbS@f\x04\x81\xe5?bS@\x80\xc7I\xba\xfaWS@\xf1\xbd\x97 `\xddS@}\xf6\x94&(\xb1S@jL#^\xfd\xdcS@<J\xdcWt\xdbS@MQ\x0b\x83\xb4]S@@}\x10\xfe`\xacS@-(\x8c,\x02\xddS@\xee\xe3>\x0b\xe3^S@\xd8\x1eB\x88\xf5\xd5S@\xe5\xc4\xe7\xc5]\x97S@a\xb6:A\x00LS@\xb0\xb0\x88">lS@j\xa3\xec\xe2\xde\xd4S@\x07\xde\\)\xf7\xc5S@\xd8\xf8\xcb\x02\x0c\x86S@\x9c\xaa\xba]\xee\xcaS@A\xe4\xfb4<\xd7S@a\xcapd\t\x97S@\xa4\xcb\xce\xb2\xc1\xbcS@\xa0\xb3\x91G\x9e\xd2S@\xcc\x12~\x99%\x7fS@}\xb9\x02\xd4\x9dTS@ \xd8\x97\xcf:\xd6S@\xe0\xcd\xdd\xb0\x1e\x95S@\x85Aa\xf33\xd6S@\'\xf6DB[\xd7S@T\xbc\xd9\xbc\xa0\x95S@\xdav\xee.\x83\xaaS@\xa3ta\xc1\x89\x94S@\x1bH\xbcno\x8eS@\x1b\xc9\xf5\xa2\xa3\xd6S@\x81\x05%\x12\x06\x94S@\xf0\x98\xf0\x0eg\x94S@\x16\xce>\xe0\x9aZS@\xce\xdd_\x17Y\xd8S@'
p22
tp23
btp24
a(g3
(g4
(I0
tp25
g6
tp26
Rp27
(I1
(I420
tp28
g13
I00
S'\xdb\xd1\x8f\x88=\xde-\xc0_\xd3\xe7\xf80j4\xc0Q\xd4\xff\xe0\xbb\xd73\xc0\xc9\x0f_\xcaz\xa4+\xc0\xc5\x1f\xa8a\xf065\xc0\x86\x80?\x96\x19k\'\xc0\xc2\x11\xfd\xac\xd7;5\xc0E\xfd\x8d\xb6\xc8\xfa2\xc0\x80\x95\x00\xfc\x80\x185\xc0\x13D\xd1p\xe1\xb8-\xc0\xc0/\xb0\xb2n$+\xc0\x1bC\xd0\xacl\x0b+\xc0\xc0\xbc\xa4\xea=\xd4-\xc0\xe3\x0f\x87\xfa\xc4i4\xc0\xa7\x1d\xc9\xa8\xc5\xed2\xc0y\xaf\xe0\t\x92\xf04\xc0\xf4\xe7\xa7\xce\xd7\xbd-\xc0\xf8*\xdc\xd2\xdc\xa1-\xc0\xd9p\xa8V\xa0\xb3-\xc0\x11:\xc3\x01Y\x135\xc0\xb5\xd4l \x0c\xbe4\xc0\x84Xl\x07\xfb+3\xc0\x80\xad\x8d\x9c\x84\xa74\xc0\x17\x9a/\xc3R\xa8-\xc0\x04\xdc\x19\xa8?w*\xc0,\x8a\xcc\xabz^4\xc0&/\x03\x11\xf0\xee,\xc0o\x13\xd1ty\x9d3\xc0\xbf\xe33X\xdao3\xc0\xe0\x14\xeaO$q3\xc0ND\x7f\xbd\x91\x965\xc0jk`\x10\x89]+\xc0\xc2#\xf9\x1f@.4\xc0\x0c,^\xeb\xf7{3\xc0\x01X\xcc\xe2\x87\xdc.\xc08 \x02\xa8\x9c2-\xc0h\xa8\xc9\xd2\x02\xa3+\xc0)T\x05<]\xbe-\xc0\xb6\x88%\x02\xf3\xf51\xc0)T\x05<]\xbe-\xc0\xd5?\x13Lx\x9a-\xc0)T\x05<]\xbe-\xc0\x96\xf4\x80WN\x19+\xc0N\x96\xe1\xdcfC-\xc0HT\xd9jz\xf82\xc08\xc4\'u\xe5\xea,\xc0\xb2$\xce\xe3;\xda2\xc0,4[D??4\xc02;?\x16\x04\xad2\xc0\\c\xe7\x88\x12f-\xc0l\xc0\x1d\xca\xb1o3\xc0\x1e\x9e\x06\x1b\xc3L-\xc0\xd5\xd6p\xe2\xbcj+\xc0&\x94\xc0\xc2\xa4\xb8-\xc0po_Rd\x812\xc0\xa0~\xa4\xc8\x07\x825\xc0\xc0\xb1\xef\xa9s\x023\xc0|\xdb\xf3\xc5\xff\xbb,\xc0\x99\x80\x07o\xf3\x7f-\xc0\x0c\xaf3\xc7e{4\xc06\x02\x8b\xb8u\n3\xc0\xc2.\x81BH\xee2\xc0\xe9b\x08w\xaa\x073\xc0"\xcdm\xe5L\xd9,\xc0\n\x0f\xc2x\xd9p3\xc0j\x15\xb5`\xa6\xd22\xc0~&kWC\x9b.\xc0>ON\x94\x8fo3\xc0\xb7c\x84\n\x1b,2\xc0wc4\x02\xb9\x083\xc0t<{\x85a\xc2-\xc0 \x7f\xcb\xdd\xc1t,\xc08n\xa7\xedf\xa63\xc0\x8e\x94p=q%2\xc0\x803\x18\xad\xcb4-\xc0\x11\xbe\xa3\xc8\xd5\xec2\xc0\xcd\xe6\xf3R[\xd41\xc0\x92N\xe5\xe1\xe2\x9d.\xc0\xc7\xde\x94\xea\tq3\xc0\x1dY{u&\xcd1\xc0K\x8b\x145\xc3\xe8,\xc0\x95\xeb\xbfN\xbaw3\xc0\x95\xeb\xbfN\xbaw3\xc0\x9aZ\x86\xfd\xb1\xaa1\xc0\x86-\x9d\xea\xb2\x11-\xc0"\xf4+\xb1\xd2\xd54\xc0q5P\x80\xf5\t-\xc0\x9d_\x99\xda\x18\xe71\xc0\x8fR-+\x08z/\xc0|-^\x01\xa3\xbf-\xc0q\x02\xec\xd5\xc4\xdd-\xc0\xc1\xc64\x15\xf8=5\xc0\x87\xd6\xe0n\xdcz2\xc0po_Rd\x812\xc0\xf6\xdbmh;\xb1-\xc00\x14\xc86\xfd\xbe-\xc00\x14\xc86\xfd\xbe-\xc0\x8b>B\x99\xfe\x93-\xc0\x8c"]\x89\xcd\xa8-\xc0\x14W\x86\xef\xc1r3\xc0\x12M\x04\xa6\x8d\x7f-\xc0\x9f\xa1\x08\xb2of-\xc0\xddh5\xc6\x01\x033\xc0B?%\x1cka2\xc0K1\x97\xa6Yy3\xc0\x08\xb7\x85\xd1yv3\xc0\x06\x87\x01{\x1b\x883\xc0E\xc9\x12-O\xe3.\xc0\xe4\xa0\xd8\x1ckn3\xc0.\r\x93\xec\x1dW2\xc0\x99\x1b\xaa7b33\xc0\x85\x90S\xb5\xbb\xd91\xc0\xa0\xe7\xa1\x01\xae<2\xc0\xc4\x9eKR\x82C+\xc0d\xd2\x19\x93\x8e\x1c-\xc0\xaf\xf7[\xc6\x8f\xc72\xc0N\x92\xf3Vo\x955\xc0\'[,\xb1\xffc4\xc0h\xa8\xc9\xd2\x02\xa3+\xc0\x13\xfb\x12C\x06\xea6\xc0\xa0w%n\x84\x055\xc0\xdfS*\xfdH\xe26\xc0\xbf\xa3\x13\xc0\xaah4\xc0\x19 \xe4\xfe\xa9\x1b5\xc0Y\x9e\x16\xa9\x9d\x0b+\xc0+-\'KS\xa5,\xc0\xc7\xdd\xa2nl\x085\xc0\x7f*\xe9\xb9\xd3\xaf.\xc0\xfd\xb7\x10\x08\xf5f4\xc0\x9f.A\x97\x13p3\xc0\xa4Ma\xcd\x17\xb64\xc0\x08\x94\xbeJ*\xa0*\xc0:\x02x\x93\xe0\x8c4\xc0p\xca\x91\t\x00k2\xc0\x1ca\xba\xddF\xa44\xc0o\xecG\xf5\xe6\xb72\xc0!\x15\x99\xd1\xa6\x0c3\xc0\xe3e\\2\x88\xd0-\xc0\x96\xea\x1a\xd9\x88\xf9-\xc0f\xc4\x9e\x18\x06\xa64\xc0@\x9f\x80\xe9\x88\xe01\xc0\xb8x\xdf\xaaSm3\xc0\x99 \xc7{\xc3\xe42\xc0\xce\xbfa \xca\xe4,\xc0\xe0%\x15<:(4\xc0Q\xc2\xcf\x15X\xa5-\xc0)\x0f\x98w\xa6l4\xc0/3\rn\xd7\xf9-\xc0\xaci\xee\xbb!],\xc0\x18\x06q\xd0\xdf\x002\xc0\xa2\xc1\xd62R43\xc0\xd2\x19\x11!\xe7\x8a4\xc0\x84\x0c\xc8\x9a<w3\xc0\xf7\x82\x06\xe7\xca\xcd1\xc0\xba8\xf2\xb2X\x982\xc0#i-lSG)\xc0\xb5\xca\x8c\x86I15\xc0\xa2\xc9\x87\x83`J+\xc0\x87\xd9\x94\xba2w3\xc00\xa5pQ\x8a\xfe2\xc0\xa4\xcc\x85)\xd0q3\xc0qYL\xd0X\xd32\xc0"/\xe4f\xe4x5\xc0I\x0b\xc9!Gr3\xc0\x93qu\x99I\xbb-\xc0\x90\x16\xaaM\xa0u3\xc0t"\xbc\x9eo\xad2\xc0_e\xfb#4\xd2-\xc0\x04I\xb4\x91\xf6\xf41\xc0\xa4\x89b\xb4\x1f\xf8/\xc02\'s\xe8I\x18-\xc0\xf7IF\x1c\x90p3\xc0d_\xdaV\x01\xd01\xc0{Fv\x84\xde?3\xc0\'\xedw\x07?\x1d5\xc0\x82\xd6\xdf\xf5\x02l+\xc0\xc5\xbe\xdbz\xc3.3\xc0\x13d)\xe4\x89H5\xc0\xb4\x13\x1d\xa6\x91#/\xc0\xecJ\xcc\x1bDW.\xc0\x96\x19e\xfd\xf4\xf1-\xc0\xb8q\xacf?\xe44\xc0\xf2\x17\xa2^\xb9\x1b-\xc0Wy\x98$\xfa\xbc4\xc0\xb0\x92\xd9\x91\x9974\xc0\x8c{\n3\xb0\xd61\xc0\xa5\x82\x17OnA+\xc0#\xa4T\xbc\xe9\x914\xc0\xc3\xe3CPf"+\xc0%\xcd\xc5\x13\x13\xe6,\xc0\x9a\xe6+\xbaH\xd4*\xc0\x1a[\xd3/\xbb\x055\xc0\x8c.\x11\xee\xc9\\4\xc0.\xcc\xd0R\xfb\x912\xc0\xef\xfa\x82\x98t\xc5-\xc0\xa2\xc7@\xae8)4\xc0\xa70E\x15\x92\xa44\xc0\x80\x06^Gy^4\xc0~*s}\xab\x8e/\xc0\xb8|E\xf2\x0e\xec-\xc0N\x9d\x12eW\x8d4\xc0M<_y\xa1>3\xc0.9\x02\xe7\x8b\xa3-\xc0\x90\xf3i\xb7\xcbm2\xc0\x15"T{\xde\x1e/\xc0\xfb{\x8d;\xdfx5\xc0~i\xff\t\xf8\x994\xc0\x0f"\x95\xf9\xce\xb7-\xc0\x0c-\xb9\xbc\xba\t-\xc0~g\xbcQ\x06\x16+\xc0b\xc9\x16Yx\xf4,\xc0\x12,\xdcs,9+\xc0\x08\xf5\xb1\xe2\x16\xe3-\xc0>\x05\x8b\x88\xfe)-\xc0\x05g\x8aS\x80\xd2-\xc0D\xf6\xc6\x93\xe1\xf8-\xc0@\xdbJ\\\x9d\xb6-\xc0\x04\xabJ\x0e2\xc12\xc0\xee\xa8\xaa\x0b\x1d\xfa1\xc0\xca\xe7\x86\xf4nY2\xc0\xf7\xc5\xc2\xcfK\x055\xc0\xcd*O\x13\xc8\x11-\xc0\r\x8d\x05^\x14\xe34\xc0\xe2\xaeh\xe4\xdb3-\xc0\xc5\x9f\xe6\x97\xb4\xa42\xc0\xd3\xd0\x06\xd0\xd0\x803\xc0P\x03\xb4\x1a\x92\xc9-\xc0\xaaj\xfd\x83\x9a42\xc0\xb2\xb3{\xc1\x1b\xb31\xc0\xc5\xa2OS\x8b\xd3)\xc0=\xac\x8c\r\x1b,2\xc0\xce4\xfd\xb7W{3\xc0\xef-E\xa39\xc04\xc0\x93v\x95\x1e\xe5s3\xc0\x92Bz)z\xad2\xc0m@T}f\xa2+\xc08m\xc3\xb0W^4\xc0-\xcdWtJ\xd34\xc0-\xcdWtJ\xd34\xc0J\xf3b\x1e#\xcd4\xc0\xf3\xee#G]o2\xc0\xeaa\xfa\xea"\x002\xc0\xcb)Y\xed\xbe\xf31\xc0hwD\xae\xcfg2\xc0:\x97\xb0\x99\xc5\xc81\xc0\xadHoO\x10x1\xc0R=LI,(1\xc0\xc9#\x8c\x01\x07v3\xc0\xee\x96\xa8\xb3U\x854\xc0g\x9eS\xe46r3\xc04\xcd\xab*R\x022\xc0\x03Ky3)\x8c4\xc03\x18\xfb\x97\xc9\xba1\xc0\xf8\x8dP%\xd9o-\xc00`\xadW\xf4\xfb2\xc0\xfd\xa2\xddxz&+\xc0\xcc\x8b\x07=\xdb\x07-\xc0\xde\x93\xe9Vz\x055\xc0\x05\xac:\xf5\x88n3\xc0~vy=\xfb\xbb2\xc0\\\xf3\x9e\x94!H+\xc0\xf7\x92[\xe2D\xab.\xc0\x94\x92\xb7\xef\xc7t3\xc0\x9b\xfb\x96\x04\x1d\x843\xc0\xa6\x98\x03\x04\x02\xd84\xc0\x92\xcc3\xe5\x04<3\xc0\xe0\xa5\x8cK=w3\xc0\xf2\x8df\x9f>o3\xc0\xb4\x9c\xe8Q\xe3\xe72\xc0\xa6\x07q+q\xbe-\xc04\x10E\xf5\xdan3\xc0\xc6G\xc7\x1f94-\xc0\x03o\x03\x8f\xfd\xd14\xc0\x19\x15\r^A\xc31\xc0\x10\x83#\xcc\x1a\n-\xc0\xb3G\x16\xde\xcd\x0b-\xc0\x16\xd7\x8b\xe4\xf5q2\xc0\xcd\x7f\xdb\xb9\xc8\xbd4\xc0\x91\xacd~\x84\x7f/\xc0\x8a\xa1o\xb5\xf8\xbb4\xc0.M:\x96r\xde2\xc0\x89\xd1m\xa9\xc1\xcd-\xc0\xf5\x02\xca\xb5\xe41-\xc0uwRO\xecu2\xc0,\x10\x17M)4+\xc0\x14\x176J}\xff1\xc0\x8bs\xc89\xb5\n2\xc0*\x9aG\xdc=\x1e-\xc0\xb0\xa8B\xc93\x8c4\xc0\xa703z\xe6\x135\xc0>Z\x9br?5-\xc08\xacG\x98\x15r.\xc0}\xc3\xad\xa4\x86?+\xc0\xf9k\xf05*\xa42\xc0\xfc\x14\xb6\x1b!\xca2\xc0\x9d\xf3\xd1\xac\xe6u/\xc0\x19\x0c\xa5\x8eM\xad4\xc0\x1e:\xb07\x86\xe5-\xc03~\x89\x02\xe6R2\xc0\x97d\x82\xd0\xce\n-\xc0d\x02\t\x94j\xe7,\xc0\xa3z\x81\\Y\xec-\xc0\xe8\x12_\xe9\xfcg2\xc0\xb4\xa3\x9e\xd3qu-\xc0;\xa3\xd8\xbb\xf4\xef2\xc0\xfc-\xc3\xdeT\xcd1\xc0\xd4g\x8c>H\x1f2\xc0\x83\xd0\xde\r\x1bB5\xc0\xff-\x03\xafr\x811\xc0\xf5\xe2\xf8\x89\xa4\x025\xc0IL|\xb36\xd51\xc0N\xf6\x92\x028\xeb.\xc0\xdb\x02\xad\xd5d\xf8.\xc0\xdc\x1f[\xa3\xe9\x0e+\xc0l\xb8\xccS\x7f\x0c5\xc0\tm\x8fW\xa8\x98+\xc0\xb3q\x07\x9c\xc6=3\xc0O%~\xcb\x87\r/\xc0\xd7T\x120~z-\xc0\xfa\n\xbd>\x8b%+\xc0k\x86@\xc4^6+\xc03+\x81\xe43\xe51\xc0\x93."m\x1a\x835\xc0\xb2\xe0=\no\x90/\xc0\x08\x10\xa4t\xa9o3\xc0V\x12\r\xbe\x1cY3\xc0\xd5ZU|\xd8\x13/\xc0\x84]\x7fN\xee\xf2,\xc0\x8d\xebg\x0c\x0ff/\xc08g\xda\xbdqY3\xc0l\x05QE\x81\xcc1\xc0#\x91!\xbf\x9f\x1b-\xc0j\xddx\xd5k\xe04\xc0\xf0\x10~\x0e>n3\xc0\xba\xde\xbe\x984\xd94\xc0\x00\x1d\xc9\x04\x01Z3\xc0\t|\x12\x12\xa2\x9d2\xc0\x01-\xf6\xefW\xcf4\xc0F\xb8O\xd0\xedP3\xc0\xfdZ\xb3\x17\xc4\xc61\xc0\x03\xbet"\xe5D1\xc0r\x99k\xa4\xf2\xe2-\xc0\t\xfd\xe3#\xba\xcd1\xc01\x04\xc0\x83\xcab2\xc0\x16\xe3\xc2\xc83l3\xc0h\xe7\x84z1\xae2\xc0\x05\xce\xb1\x95\xffY-\xc0G;\xb0\xf9\xf4&-\xc0\x06|}\x06\xba32\xc0\xfar\xb1\x901\xbd2\xc0\xcf\x91c\x01q\xda4\xc0\xed>\xdb!\xfc\xb52\xc0\xa22hWn\xce2\xc0\x94\xf0[\xc7C\xab2\xc0f\x90\x98\xd5\x00\xc71\xc0\x01~\x82\xdbHs3\xc0:\x11\xea\xa6{%2\xc0 \xb9\xad\xc7:\x853\xc0\x99\xad\xde\xd5\x1c\xc11\xc0\xbc\xe5\x90:=\xe72\xc0\xa2\xc1{\x13\xc0\x813\xc0\xa6\t\xadz"\x863\xc0\x85\x83\x97\xa5E\x15/\xc0\xad\x94\x17\xc3\x00A+\xc0\xba<\xb8\xe1M\xb12\xc0!\xf0\xdd\xf2\xcb7+\xc0\x05\xed\xec>\xd7J3\xc0\xc7\xba*I\x92\xee2\xc0\x85\x05\xa6Q\x05\xb54\xc0\xd4\x05\xf1\x7f&\xd04\xc0m\x01))(X2\xc0.\xcauJ\xe9m3\xc0\xbd\x9d-R\x10G+\xc0\xb5S_\xcb\xdaF4\xc0K\xbcS\xc0\x9f\x08-\xc0\xf1l\xe1e\xdc\xc71\xc0a\xeb\xd4\x86\r:3\xc0\x90\xf4\x8b\x89S\xff1\xc0\xfd\x05\xee\xb7*V4\xc0\xa9\xc2\xf7\xfc\xd2\xba4\xc0)[\x08j\x83I2\xc0\x12\x0b\x12Y\x9au3\xc0\x85\x19+b\xd0\xa42\xc0\xc3\xa5\xc6g\x8834\xc0\xe3Gv\x9ei0-\xc0\x7f;\xbd\x04\xfa<2\xc0\xd0~\xf2_=V3\xc0\x95\xa5\xebj\xd0\xcd1\xc0\x0b/}\x91\x9b\x982\xc0\tm\x8fW\xa8\x98+\xc0w\x00\x8a\x86\xce\xe34\xc0\xad\xf4\xb4\x01\x93A2\xc0\xba\xa4rC\xaao+\xc03+\x81\xe43\xe51\xc0\xc2\xcf\x08kw\x8c2\xc0#\xe7w\x0c.\xf9,\xc0\x9e\xf2\xc4\x84\x05\xd5)\xc06\xaf+\xe0\x0f\xb01\xc0\xc8\xdd+\x08\x1af-\xc0R\x10\x8f\xd5\x96$5\xc0\xfa\xc3\xd5*\x9e\xb6-\xc0I=r\x1d\xc4\x9c/\xc0*\xe7\x0f*\xec\x802\xc0b\xc5\x1d<J\x0b2\xc0\xa0\xe5\x14\x92\xd5*2\xc0\xab\xe5\xb0\x82\xdaT5\xc0\xfdU\xc6\'\x1d\xb8*\xc0|l\x19\xd8\xaf\xe6.\xc0t\xc3|j\xe5\x872\xc0m\xac."X\xf9.\xc0\xa9\xec0\x92x\n/\xc0\xe8\xe2\xf8\x0c\xf9g2\xc0\xf7\xd4\xc3\xfe\xd1\xe34\xc0\xfa\xa8\x15&\xf8\x802\xc0@\x98=\xd3\x9cQ3\xc0\xd0sGH#\xf7.\xc0\xd0|\x11\xc9\x8ar2\xc0\xe5\xb3b\xf6\xf1v2\xc0\x94\x07Y\x82DP+\xc06z\xdelC^-\xc0'
p29
tp30
bg3
(g4
(I0
tp31
g6
tp32
Rp33
(I1
(I420
tp34
g13
I00
S'm@\xd1C\xd2\xcaS@c=\x06~\xa2\xddS@\xc6L\x9c\x17[aS@\x8a\xb5\xeb\xaekSS@q%j\x94\xdf\x81S@[\x02RU\x15bS@9\xcc\x13\xf0\x91\x81S@/\xb3&$GxS@h\xf1\x96\xbe<\xadS@4]\xafR~\xc6S@\xb4:d>\x89PS@\x7f[H\xf0uMS@\xe1oan\x17\xd3S@\xf7\x0e#\xbbk\xddS@\x8d\x17\xdd\xe3[\xbaS@X\xcb9X\x81\xc5S@\x07\x8fqA\xa1\xc7S@K\xeeg(\xb8\xc5S@\xe8\xee]0o\xc6S@2\xe9^\xe5\xf0\xc5S@\xba\xed\xa6\xfb\xb0\xabS@\t\xfa\xb0\xb1\x07\xbcS@\xf4n\x03\x92\x04\xb7S@\xb7\xa3H$v\xc6S@\x80J\x8a\x7f-RS@\xf3bc\xe6!\xbdS@+\xdf[L\x1caS@^\x17\x85\x87\xbf\xcfS@\x0fq\x9e\xa2\x86\xe6S@\xd8\x15\xc7\x0b\t\xe8S@\x1b\xf6\x10k\xb4cS@\xa5\x16\rtcQS@+\xf0"/\x8f\xb5S@\xc4T)\x04\x96\xe6S@T\xcf\xee\xd9\x83\xdaS@\xca\xc8\xb5`C\xbcS@\xa9\xb2\x1f\xb2gTS@\r\xa7\x17\x1e\xa0\xc7S@"\xfe[:\xfa\xbdS@\r\xa7\x17\x1e\xa0\xc7S@\xf6\xfe\x97\x86\xf9\xc6S@\r\xa7\x17\x1e\xa0\xc7S@\xa1:\xe8\x88\xa5OS@t\xbc\xbc13\xbdS@Y/\xeb\t\xe4\x95S@\xf9\x10\xaa\x937\xb8S@\xa8\x1c\xe3\t6\xb8S@l\xa3Wg\xf3\xb6S@\xa0\xb0\x13N:\x96S@\xa3\xca\xca\xa2\x1c\xceS@\xa5\x04\xbcQ~\xe6S@\xc3\xbe\x87\x023\xceS@\t\xc45!\x07NS@\xf6\x05\xed<\xac\xc8S@x\xdd\x1c\xd1B\x97S@\x9a\xb4\n{\x15dS@#\xd7\x83\xa4tMS@\xb0\x18\x93\x85\xb7\xc5S@ \xba\xd1}\x1e\xc6S@\xcb<\t\xeb\x90\xddS@\xce\xd2\xb9\xfd\xb6xS@!\x91mv4\x7fS@\xb9S\xaak^\xb5S@\xf7\n=M\xb8`S@\xd2\x06\xf8\x8a\x95\xe7S@\xc5f\x02\x11\x9b\xdbS@$\x10X$\x87\xd8S@\xb1\x0e|m\xe5\xe5S@w16\x07^\xd2S@\xe8\xfb \x80\xca\xb4S@\x0e~Z\xc2 \xcbS@\xe2\x01TL\xf9\xb0S@\x8b\x86912bS@1\xd3\xe1\xc1\xf5\xe1S@\x8b\r\xa9\xf4\xa8\xbcS@\xbf\xd9\x93\xe7M\xdfS@\xa8\xb52V\xcb\xddS@S\xded;\x0c\xd9S@\xdbw\xaf\x8c\xd0\xe5S@EWc\xd6\x95\xd9S@[\x8fI\x8a\x12\xd8S@+\x0e\xd9F\x80\xe6S@+\x0e\xd9F\x80\xe6S@\x1d"H!P\xdbS@\xce\xda2F\xb3\xd3S@\xf2\xa9`\xe8\xc5\xb0S@`\x9e\x87\x16w\xd3S@\x14\x8f\x8c)O\xbdS@\xd7)kmF\xc1S@\x88\xfd\xd0\x14\x1c\xcbS@t#\x00f\xda\xcaS@\x8e\x98\xf7\xd4\x8c\x81S@\xe6jm\xa1\x84\x94S@x\xdd\x1c\xd1B\x97S@\x06\xedB&\x87\xc8S@\xf3\x12h\xc0\x9e\xc7S@\xf3\x12h\xc0\x9e\xc7S@\x99\xeb\xc5\xfc\xfc\xc6S@-\xaf\xf9^\xf6\xc5S@+\x9e\xf7Q\xf9\xe7S@\xceh\x1b\x00*\xc6S@\x96\xa9\xe30\x07\xc6S@y]\x18\xedj\xefS@[:/\x12\xd5\x9fS@\xb3]8\xe2\xf7\xe7S@\xf4\x173\x01\x1f\xe8S@\xde\xa3\xe7\xcd\xb5\xe7S@\xfciI\xb9\x9f\xdaS@\xc8\xfbjE\xb2\xe8S@y\xc0\xc1\xc8\xe2QS@/y\x878\xd4\xc6S@4\xe3\xd3\xb5`\xdeS@\xba\x9b[\x02i\xdcS@\xa0\x1d\'\xcdeGS@\xdcz`C\xae\xbdS@\xac\xd4\xc9\x95O\xdeS@@Rc\x06XcS@\xa2\xbdw\x13h\xdeS@\xa9\xb2\x1f\xb2gTS@\xe7=;\xd2\x9f\xadS@\xfag+\xe2\x8a\xc6S@u\x9b\x9b\x0cK\xadS@\x07\xcaR\x0c\xa2\xddS@\x1d\xfa=\xa6\xda\x88S@\x88\xa3~\xdb\xefPS@u:\xf1\x07\xb7TS@\xfd%b6\x82\x87S@\x08\xa0\\qi\xd9S@[F\xd2ov\xddS@\xc1\xfa\x96.\x95\xe7S@U\xa6\xef\x16\x87\xacS@\x10Q\x07\x1d\xc1MS@\xe7\x88\x04\xc6\xc6\xaeS@\xc2\xc6\x80\x15nYS@\xa6\xec\xdfP\xb0\xafS@\x8d\x80]\xbd\x1d\x83S@\xa6p\x1a\xad\\\xbcS@\x02\xe0>0h\xd2S@\xd3\xd9\\\xbb\xb5\xd2S@nx\x13e\xb1\xb3S@F\xae(-\x83\xd7S@\xa2\x0c\x80\x12@\xe6S@\xd8\xbe\xf2:>zS@\xc1\x0e\xaa\x16\xa8\xd7S@\xa5\x8a\x07\x87&\xb5S@\xd8\x17g\x9a\x8f\xc6S@5\x8d\x01\xb4\xd3\xddS@\xd1\xe1E\x88\xc9\xd2S@\xcb\x03\xcb\xdc\xa4\xafS@e\x9e\x83!e\xd6S@Q\xd2Z\x0b\xe0\xb7S@\xd1\xfa\xb1\xf4\xa7\xaeS@\xaf\x1d\x12\x0b\x1b\xe8S@\xf5\ttF\x95\xd9S@\xe7x\xff\xfa\xa6\x9bS@]L\xcb\xfc>`S@aH\x96\x1e\x9b\x82S@dv^g\xbfPS@\xaawG6\x90\xe6S@q\xdcY`t\xefS@5\xf9\xdd\xef\xde\xe5S@r\x8c\x8b\xc9\x98\xdbS@\xed5fe\xa7cS@(\x13\xa6\x7fz\xe6S@\xc2K[q\rCS@\t8\t7l\xe5S@U\tX\x82@\xdbS@\x94#\xc3\xe5\x0f\xd3S@4[I4\xb0\xd6S@`\xfb\x92\x0c\xfb\x9dS@\'\xbd\x8d\xc3w\xbdS@\xbb\x88\xbd\x03\x90\xe7S@\xc1Rc\x95{\xdeS@k\x99rm\xcf\xc4S@\x1ej\x1e\xab\xc8\x88S@;z\xffC\x0eNS@c\xf2.\xc1\xec\xc4S@A[\xc6?\xb6\x83S@[\x92\x10\x14\x02\xd9S@\x90\x92k \xd5\xd2S@\xfd\x92\xb1-o\xd2S@]\xce\xb5\xbc\x8e\xb1S@\xca\xa1\x97\xfb\x1c\xbfS@&\x851\xa2\xab\xb1S@\xac\x1f\x8f,\x93\xbeS@\x88\xd0\x88$\x8b\xd6S@H\xd2\x11\xd0NGS@\xe0\xd7\xbc\xe4>\xdeS@\x824\xbd\x97\xa3PS@\xbfw#\xf3\xa7\xd7S@Qd\x13\xaa;\xc7S@\xb3\xd1\x9c\x04\xba\x88S@\x7f\xdc\x82\xa2\xbb\xddS@i\xb2\x190\x7f\x95S@\x07\x9a~\xa9dHS@\xf3^\xbe\xe1\x18\xb5S@\x0b\xdc}\x16I\xb7S@\r\x97\xc8\xb7\x93\xbeS@:tA\x96\x7f\xd5S@\xeb\x12"\x1a\rDS@<\xcf\xa6\x14g\xdeS@\x94\x0f\xf9\x96\xdf\xc4S@4Z\xb3\x86\x93\xc6S@;A\xdf\xbb\xbb\x92S@(\xbd\x98\x85\x81\xd9S@4\xa2\xe7W\xb4cS@\xc4Q\xe2\xdc\\\xb5S@\x03K\x1d\x82V\xc7S@A$\xd9\xba\x9e\xbeS@N\x9eH\xbc\xbdOS@U\xd8R.rKS@\xf2\x89%\x90\x8fPS@N1!\x9a\x1f\xd3S@\xd3\xe9P\x1a\x99\xd4S@I\x8e\xa2/\x0c\xd3S@\x1dw02\xb9\xd2S@\r`\xb3\x95\x7f\xc8S@\x82\xe0\x88B\xf9\xdbS@t.\xd6\\\xe1\xeaS@\xe3\xb1\x8c\xec~\x94S@C\xb8\x9e\x85\xc7\x87S@\x96\xed\xbf\x15\xcb\xd3S@\xe1\x91N(P\xb0S@b\xdb\xda\xdbR\xbcS@\xaf\xabw\xe8$\xdbS@\xcb\x9d\xa4\x13\xe9\xe7S@\x15_F}{\xd3S@$)\x84\xcd\xe7\xd1S@\xff\x08/\xf6\xba\xd4S@[\r0L]cS@\xef[\xde\x06^\xd2S@\x8f\x83\xff\xa2\x05\xe8S@\x8e\x96\x1f\xce\xb3\xafS@A\xe8\xe8}\x19\xe8S@\xbd\xf7\xe7\x9cI\x96S@JQ\xee\x19\x85TS@\x06\x16\xec\xb3\x05`S@\xb3\x08\t\x8e\xb0\xadS@\xb3\x08\t\x8e\xb0\xadS@(\x92\xfb\xf8\xae\xadS@A2\x1f\xa12\x95S@Go\x9a\xcbO\xd6S@_\x12|$\xb3\xd6S@%\x12{q\xba\x95S@V\x11\x12\xe5o\xdcS@Un\x05/_\xddS@\x86o\xda\xe7hIS@ \xeaN\xc2v\xe5S@\x17\x0clYT\xadS@\x8a\x1b\x10{\xe9\xe5S@\xc5\r\n\x01\xcf\xd7S@\x16c\xb23?\xadS@\xbe`;\xba\x0b\xd9S@\xf6?\xc77N\xd4S@-\xae\xe7z\xba\x95S@\xae\xdbA\x85\xbbPS@\xf9b^\xf3F\xbeS@\xcd\xd8TF\xc3\x88S@6\xec\x81\x17\xba\xe8S@\xce\x83\x84\xd6~\xd7S@\xf1\xed\x8e"#RS@\xb4,\xfdy?\xdbS@\x84\x1f\x97\xc7\x84\xe7S@\xdc\xa5P(\xac\xe6S@\x1ft\xea&4\x93S@Ld\xdd\xf2\xe6\xabS@\xa1\x11q&\xf5\xe5S@i\xad\x8bg\xf1\xe5S@\xa7\x9bY\xd7F\x7fS@WwF0Q\xd3S@\xb8\x0f\xbamN\xe6S@\xa7k\xa6iY\xbcS@\x03\xf7\xd7G\xcf\xadS@\x12\xe7\x87\x06\xce\xc0S@\xf0o\xe2H\xb0\xbeS@\xfe\x8a\xa46\x83\xd3S@\x86\xdd\x06\x87\xe0\x94S@3D6\x9d\xb3\xb1S@\xf8D8Bp\xc2S@\x9d\x0b^!r\xb2S@\x99I\x8f\x80\xb3\xddS@\x91\xaa\x1f\x1b\x1a\xd3S@\x86\x1a\xbe\x1d\xe2NS@\xb5\xe7v\xf1\x15\x94S@>\xf9g\xe84QS@K\xd1#\xfe\xdf\xbcS@\x99\xbe\xc7\xf2x\xbcS@J31A\x9e\xc1S@\xa6\x87\x83\xad/\xadS@\xbb\x15\x1dW\x91\xb1S@\xca\xd2/ \xa2ES@\xe0\xc8\xccC\xc2\xafS@"\xc9\xbb[\xd8PS@?\xad\xd9\xab\'\xdbS@\xa4\xf6\xa0\x81{\xdaS@\xf7\xf4\xc3\xb7\x0c\xc1S@\xb6\x0bm\x16K\xb5S@\x93\xbe\x9b\x97\xbfaS@\x83B\xd76\x18\x9eS@\xf0\x91\x8559\xd7S@1d\x1a\x83\x99\xd7S@)>\x81\xa0\xfdCS@vhN\xe6\xcc\x92S@]\xf0E\x8fXES@\xae6\x89\xdb*\x9aS@\xc9\xa6:\xbd\xa0\xdcS@\x0c}h\xbf\xa8\x9eS@\xf9\xe5\x0fR\x8a\xb3S@>/\xb5r\x00\xddS@\xc8\x17\x08G|\x87S@\x08g{\xa0G\xdaS@\x97A\xa6\x033\xd6S@\xef+\x8c\xe0\x15\xd6S@\xc4\x7fs\x185NS@\x91\xa6\xea\x1b\x0e\xc6S@G\xb8^\x96\x95TS@l\x0c4\xd1\xde\xb2S@\x06\xef\xde\x9f3\xd7S@\xdb\x0f$\x83\x01\xc6S@%0i\xb6\xbdPS@\x1e\xb7\xc4(\x96PS@X\xba\xa9\xf0\xd6\xd5S@j\xda\xd3e\x92cS@\xc4\xb3\x81U0\xd7S@\x0f\x98l\xf3\xcc\xe7S@\x15^\x03\x07\t\xb1S@\xe7\xb7o\x1d\xe3\xd6S@\t\xb9\xbcQrKS@\xdf\xd7\',\xae\xdaS@\xeb$\xcd:\r\xb0S@\x03\xd2N\xf2<\xdbS@\xdd\x91\x10 \x95NS@C\xf1\xbb|\x8f\xb0S@b\xd0A\xb1\xc6\xe7S@\x9f\xb1{r\xba\xb0S@\xf8O?\x08G\xebS@t\x00\xfb)QVS@\xf5\x83>\xad$\x93S@\xf0\xcb\\\xb4<\xb0S@\xfbM\xf5\xe4\xad\xd9S@\x0f\x97\xfb\xe5\xd3\xdbS@\n\x17#b!\xd3S@L\x1b\x9b\xab\xe9\xd8S@\x93\xc3\x90\x87q\x9eS@Z\xf9\xfa\xf9\xc6\xe8S@\t:\x93\xb6\xe8\xdbS@\x07\x1f\xfd\xf9\xb0\xd4S@@"\xb1\xf6Z\xd5S@7\\\x0e\xe5L\xd8S@{\xb6\x8c\x82\x08\xdcS@\x10|\x86\xbf\x8b\xaeS@\xb3\xd5\x0b\xd3\xc0\xdbS@\x1c\x01\xdcN\xe6\xdbS@\xacc\xa4\xe3\x16\xd7S@\x07\xad\xd6k\xc8\xdbS@\xbe\xc3\xd0!\x91\xe7S@\xd4~\xda\xd6\xaf\x9eS@\x15\x16\xd2\xcf\xfc\xe6S@o\xb3\xc8\xeb\xcf\xc0S@\x88\xc2o\x05=\x7fS@\xda\x98b\xc2\xa1\xe6S@\xab~\xfd\x8c\x1d\xe6S@\xa2\xd8f\xbd>\xdcS@\xfa\xf7c\xa7\xddPS@{\xc6>\x8d\x7f\xd7S@\xbf\xfeJ\x9f\\QS@8O\xe1c\x1c\xacS@\xc0m\xe7\xf8c\x7fS@\xbb \xdf\xff\xc4\xaeS@6K\xa6\x9f\xec\xadS@HU\xce\xf0\xd9PS@\xa8+\x1cAJ\xe6S@\xc8\x9fNQ\x0bRS@\xd7+\x01\xf3\'\xb8S@\\\x15{\xd8S\xd7S@x]\xd5\x1ff\xdcS@>\x89n\xe0\x16\x88S@\xc4\xda\xaaTC\xd6S@\x0c\x1dG$"\xb8S@G\xb4FT\xfd\xadS@Q\xeaC\x0e\xf8\xebS@\xe5\xda\x8b\xfcb\xe5S@\xbd\xa3fZ$\xdbS@3\x97\xbf\xef\xacbS@T\xf9fp\xf7NS@\xf5[\xe1\n\x1b\xddS@\xe1\xf6\x10|\x14\xb1S@\x1en\xb3\xda\xcf\xdcS@a&@F\x11\xdbS@G\xb8^\x96\x95TS@\xe9q\xd2\xc1\x10\xacS@\xd3\xab\xa8o\xe4\xdcS@\xf0]\xebs\xe3US@X\xba\xa9\xf0\xd6\xd5S@\xed\xe0\x1f\xa4\x83\x97S@\x05P\xbd\xcc\xe5BS@`\xa01RicS@I\xc0=\x03\xbe\xd4S@>WL5\xe7\xc5S@\x85\x0c\xd0@\xdb\x85S@\xdd\xc2r\xba\xce\xcaS@\xd0\xfc\xff\x88\x1d\xd7S@\xda\x9ca\xff \x97S@"\xb0\x9cv\x95\xbcS@\xb0J\x9f~s\xd2S@u6\xad\xf1@\x7fS@\x1b\x8bW(\xa5KS@\xde\x9dE\x91\x19\xd6S@s\x1a&\x86-\x95S@\xf3\x7f<\x82%\xd6S@\xa5\xdc\xda\xd4>\xd7S@\xf4\xc5\xbbj\xde\x95S@c\xa9\xe6\x12s\xaaS@o\xab\xd7J\x96\x94S@k\xf8\x8e^]\x8eS@\'}\x98\xc9\x94\xd6S@\xe1\x83!l\xd7\x93S@\x9a\x8b\x94\x8da\x94S@\x03wfR\x8cQS@\xbf\x19y\x99F\xd8S@'
p35
tp36
btp37
a.
