# Supplementary material for: Sea ice drift data for Fram Strait derived from a feature-tracking algorithm applied on Sentinel-1 SAR imagery
Source: Data Brief. 2018 Apr 19;18:1410–5. doi: 10.1016/j.dib.2018.04.034 (PMC5999601; doi:10.1016/j.dib.2018.04.034)
Supplement: Supplementary file 2 — Supplementary material [file mmc2.zip › fs_s1a_data/HH_filter200vec/FramStrait_HH_20141028T173955_20141030T073701.dat]

(lp0
S'S1A_EW_GRDM_1SDH_20141028T173955_20141028T174055_003033_00376A_0BE9.zip'
p1
aS'S1A_EW_GRDM_1SDH_20141030T073701_20141030T073801_003056_0037E9_E2C3.zip'
p2
a(cnumpy.core.multiarray
_reconstruct
p3
(cnumpy
ndarray
p4
(I0
tp5
S'b'
p6
tp7
Rp8
(I1
(I336
tp9
cnumpy
dtype
p10
(S'f8'
p11
I0
I1
tp12
Rp13
(I3
S'<'
p14
NNNI-1
I-1
I0
tp15
bI00
S'-b\x944ND\x1c\xc0\xdd\xb6oR\xbd\xa0 \xc0\xc1q\x8bh\x1eT \xc0i\xad\xd9\xaa\xb5\xcc \xc0!\xe9\xcb\xc7\'\xf0!\xc0x\x97V\x8e\xbe\xdc \xc0,`\xd5\xaec\xb7$\xc0\xe9\xc4\x93h\xff\x04#\xc0m\x84\xc6\x86\xd4c#\xc0\n\xcf\x1c\xfa]: \xc0)\x11\xc3I\x97\xaf\x1f\xc0Ba\xc4\x9bA\xbb \xc0\xbc\x86\x88\xc5\xbf,\x1e\xc0\x98\x90\xd9\x9b\xba\xfd \xc0\x90\x1a\x87\xae\xca\xbc\x1e\xc0\x91\xfb\xc1 \x9d\x88$\xc0Q\xce\xe6J"\x98 \xc0\t\xacy>>Z&\xc08\xe6\x17\x9fj^\x1f\xc0m\xa3&\xa4\xfe\xd7!\xc0y\x01\xc9t,\x0f&\xc0\xb9\xef\xfc\xc7\x1a\x14&\xc0Pu\x89\xfa%\xbf \xc0}^\xc8?\xe1\x0b#\xc0\x9b\xbc\xaa7D5&\xc0\x81\xba61\xae\xbe"\xc0\x85\xc7]Vi>%\xc0\xae|\xaax\xc8>#\xc0&\xc2\xfa^\xf2r \xc0Z\xd1\xa2\x7f\xd7\xb3#\xc0\xf8\x9a\x8a\xa1>\xd0!\xc01+&\x9b%H"\xc0Tw\x85\xc1\xbc5$\xc0\x00\x00\xb9\xb1+\x87\x1e\xc0\xb0rL\x13\xe0-%\xc0\x03\xa95,;\xf1\x1e\xc0vV\xfc\x1b1\xc9!\xc0#\xcfx\xc3X\xe6 \xc0.\xbd\xe8\\\xb4\xc6 \xc0W\xe4\xfa\x85\xdb\xd0\x1e\xc0v!U\xf1\xa4\xc2!\xc0\xb4Iry\x18I#\xc0\xaf@\xd7&<\xde!\xc0E\n*\x13\xeeN%\xc0\xa9(\xdb\xfa\\\xb8!\xc0\x06\xe4=\xb4\x07\x83#\xc0\x11c"W\x93\x1e#\xc0\xf4W\x1c3\xdc\xe6 \xc0b\xf0\x07\xba(\xf8&\xc0!w\xc29S\xb3\x1b\xc0\x13\xb6\xf0\xe1\xadA%\xc0\\\x9e(\x08\xe92$\xc0!\xa0\xed\x98\xba\xde\'\xc0J9\xb8\xc3f\xc5\x1e\xc0\xe9O\xc4\x94\x05\x01\x1d\xc0#<\xfc\x98\xaa\xc6 \xc0\x91F\x92\xf5T\x11$\xc0](VQ\xb6\xd8!\xc0NAE\xb6\xee%!\xc0\xab\xeb8&\x90\xa4\x1c\xc0\xd66A\xd5\xc5\xc0 \xc0\x05\xb4\xe4\x8bq\xbb \xc0\xc0\xf7\xbe\x18\xfa\x1e\x1f\xc0\x9b\'\xd5\'\x8c\xad!\xc0\xa4s\x87\xf8I@#\xc0\xd3kD\xc3\xe3.\x1e\xc0\x04K\xa5\x04P\xd3\x1e\xc0)\xa8E\xe0"\xa5&\xc0X#\xb4\xfb\x8e\r"\xc0o\x83\x05\xb3o\xd0#\xc0\x96\x01\xd0\x0e\xf1\xf4\x1f\xc0\x8a\x88\x12\x18\x1d~"\xc0\x98\xe8\x98\xd3k\xf8\x1e\xc0\x02\xa1\x118\x18\x99\x1f\xc0\x00\xbe6\x1e#\xc8!\xc0Ye\xbd\xa6g\xe2!\xc0*\xfe\xec\xb8a\xb8"\xc0\x17\xfc7\x91S\xdc#\xc0\xbdZ\x18 |\x1b\x1e\xc0\x9a\xa0\x8d\xf8Hh"\xc0\x85\xed\x04\x8b\xad\xf1\x1e\xc0\xa5\xb2\xed\xdb!g"\xc0\x12mO\xc4;\x0b\x1d\xc0\x8f\x00\xfa\x97k\xa4!\xc0\x08\x96\xe5\xcf\xdf\xf1!\xc0\xb7\xc8i"I^!\xc0\x94\x1a|\xf2mT"\xc0SHJ\xbdLX\x1d\xc0\xf9\x1a\xe9\xc9\xd9\xe4!\xc0B\xa3f\xbe 0\x1d\xc0\xa6\xf81?\xdd(%\xc0\n\xbcr\x8e\xd8\x0e&\xc0/\xfc\x1b\xfa\xaa\xba \xc0\xfb\xe1)\xfe\x81\xbd \xc0gM\xf1x\xe6\x1b \xc0\xeaJ\xdeD+\x81!\xc0\x9a\xee\xd4tz\xb4!\xc0b\x80\x88\'\xb4\xe0!\xc0\xd7\x97\x9eU\xe2m\x1f\xc0\xf5\xc1\xdc\xb5\xcc\xac \xc0\xfb\xe7\xab\xc0e\xb2 \xc0\xc4\x14\xd2\xda\x0f\x8b"\xc0\xd4j\xa9\xb80\x9b \xc0<\xf1\x8dQ\x04\n\x1f\xc0\xa5\x1e\xfd\x1e\x0e\x0b#\xc0K-~\r\xf3\xd8!\xc0f\x1e\xfd\xc1\x0c\xd5\x1c\xc0_\x7f\xe846\x1d \xc09\xdd\xe4*\xbe\x1c\x1e\xc0\xcb\xe2\xd9\xb8\x15\xd6\x1c\xc0\xa7\xe3\xe6:r\x0f\'\xc0h[kG\x0e@#\xc0\xc0;a\x86\x9d\x9e!\xc0D\x1f\xcfb\x87\x80#\xc0\xa2\xdd\xfeV\'\x91#\xc0\xe4\xde\x11A\x99\xc0"\xc0\xbeS\xe60\x1e\x1c \xc0@\t\xc6o)\x92 \xc0\xeb\xdc5\xe8\xe3\xc2 \xc0\xa07\xe5\x89\xe3\x0c \xc0\xe9\x98Y\x01\xfb\x80 \xc0\x95\xb4dGO\x00"\xc0#1\x80\xc9\xb2=!\xc0\xa0\xa447\xe9\xc7 \xc0\x98A\x89\xc5\xa94\x1c\xc0\xc2\xd0:\x05).!\xc0\x8a,\x9a\x15\x06< \xc0\x89\xaa0ld9$\xc0d4\xeaWt$!\xc0\xaf2\x95{\x0f\x8e \xc00$bK5\x9e"\xc0\xd2\x99\xa3\x90\xcb\x1c$\xc0\xa90*f/\x1a\x1f\xc0Ct\xff\xc59=\x1f\xc0^,b\xc3\x83%!\xc03\xe4\x05\xfb\xfd"&\xc0\xd9\x93$L\xd8\x8f%\xc0\xff[}\xd7\xce0\x1d\xc0q\xa8\x11\xd7BC \xc0\xd1\xa7\xbbIl\xad!\xc0\x88\xc8\xca\xc8O< \xc0\xe20\xb9\xd4\xa2B\x1e\xc0hi\xf4Z`<"\xc06\xe0\xa1"7}!\xc04x\xacH\'\xb4!\xc08i\x92\xee\xe94 \xc02\x9c\xac^\xad\x1b \xc0\xa2}\xe3w\x95\xaa!\xc0O\x8dd\xda\xb2"%\xc0x\xdbf6k\xb3!\xc0\xc2<\xc0z\xf4\xb8"\xc0]\x01#J\x18\x9f#\xc0>\nd_\xb6\xff \xc0\nL\xf3\xf3\xc0\xbf&\xc0\x0e\xccU~`|&\xc0\x94f|\x00\xbcT\x1d\xc0\x9c\x8aqgB\xc5&\xc0\xc9\x11\xd4\xf0\x05C#\xc0I%\x9b\x83\x92\xec!\xc0j\xeb\xff$\xae\xbd \xc0\x92\x84u\xd1\x84S"\xc0\xd8\x12\xd50\\\xe8 \xc0\x007\xf2Y\xb7\xd9&\xc0C\xe4f8G\xe0\x1d\xc0\x8b\x801\xb7T\xc4!\xc0\x05zx\xbdQ{!\xc0\xe4Iq\xb0\x9ak \xc0\xd8!B\xc9\xd7\x89"\xc0\x03+S\x08\xe8\x02#\xc0\xd2\xc1,O\x12(%\xc0\x96\xad\x91\xcc,\xc4 \xc0nGK\x11\xe0S$\xc0\nHe#f\x12!\xc01\xb0\x07S\\\x8c\x1d\xc0\x91\x95\x82R\xcdU\x1f\xc0\xcb\xfe\x1f\xdcF\x1f"\xc0\xe6\xdd\xd2\xb5\xb8\xbf\x1e\xc0\x11_R=\x9c\x9b!\xc0\x00t\x15\xab\xf0\xb9!\xc0\x03:\x8cx\x84\x84\x1f\xc0\x14\xa8\xcf@\xd3\xd5!\xc0p\xcaP\x9c\xb63\x1e\xc0\xddVm4\x06n%\xc0\xf5\x9c\nn\x0f>%\xc0\x0e\xf9?r\x855#\xc04\xe8\x1b\xb9\xb6\x8e\x1e\xc0\x810|\xf7G0&\xc0\x10\x91\xc3+\xc2\xad&\xc0\xccM\xdfv]\x85%\xc0y\x8d\xd8$r$#\xc0\xc5z=6E\xfa"\xc0\x995\xa4\xc8\x13b#\xc09\x8c\xab\xf3_\x98\x1f\xc09\xc6\xaf\x9d/@\x1f\xc0\\\xb4\xff@\xb0j"\xc0\r\xcdW\xc0\xbe\xa7\x1e\xc0K\x9c\xd6\xa8O>#\xc0\x1dP\xc2d\xe9\xed!\xc0\x85\xc5\xc5H%\x8f"\xc0\xdat\x06\x1a\xb4\xd2 \xc09X\xcfo2\xf3!\xc0t8=\xd2\x98\xff%\xc0\xde;Ehr\xde$\xc0\x82\xde\xf39\x8b\xf1%\xc0\x0f7\x82\x86s\x9d\x1c\xc0l\x88SJ\x1b\x8c\x1d\xc0,\xd9\x8e,6\x8d%\xc0\xe5;0\x9ee\xee\'\xc0^!\xba3`v\x1f\xc0\xc8\xb5\xe26\xa2\xaa#\xc0\xb1\xd7\xae\xa2d\xbb \xc0\x0b\xe6t\x1f\xa4W"\xc0\x1b\xd3@\xcfP^%\xc0D\xb0\xd9\x0f\xa2\xf9%\xc0\x8d"K\x96\x97+&\xc0t\x80\x91\x8b\xa9c%\xc0c\xef\x19\x9e<(&\xc0\x89\xbc\x9f\xb4\x94\xa2!\xc0;C\xee\xac\x8c?"\xc0.\xfd1a\x91\xcc!\xc0(\x81L3\xa7\xfc \xc0I\xafI\xf1\xc5Y%\xc0\xa4L\xbdc,\x9e#\xc0vDv[/\x96 \xc0\xec\xe7\xd5#:\xa0"\xc0gtl\x89\xb8\x9b&\xc0\xe3C\x03\xd0,\xff&\xc0\x99\xd0\xf5i\x87\xb6!\xc0\xa8\x87\x03\xc1\xdfc!\xc0@\xb1\x8aD\x9a\x88%\xc0\x91KHn\xde\xdf\'\xc0\xd1\xf8Qj\x85 !\xc0\xa0j\xdes9}\x1e\xc0\xb9z\xc8\xf3\x14\xd1#\xc0\x86\xc9\x1e\x83\x14N&\xc0E{GAN\xc4 \xc03\xae\xc7\xfe\x7f\xbb!\xc0rR|\xd6L="\xc0Y\xd4>\xdd\r\xa5%\xc0M\\-E\x90u \xc0$\xb2\xa0G\xd3\xf9\x1e\xc0W\x89M\xcd\x9d\xb7%\xc0\xea~\x87\x0b\xf0r#\xc0=\x8ax+\xbcK!\xc0\xfb\x14\xc4\xd7v\xa5\x1e\xc0R\xf7\xb1M\x10\x12"\xc0\xb68\xc5Er>%\xc0\x000\xa8Wc\xc2 \xc0**L\x1d\xaf\x99 \xc0\xd5\xd7\xd7\n$\xbb"\xc0=\x0fe5\x0b\xfe\x1c\xc0U\xb3s\x94J5 \xc0~~v\xb67\xc8!\xc0\xa7i\r\n\xcb\x91!\xc0\xcc>R\x81|\x90"\xc0\x81\x07hZ\xf9?"\xc0\x9e\xe0\x92\r&p \xc0\x16e\xb04a\xbd#\xc0\xf7Ti,U\xa7%\xc0\xd8F{\xe2\x8f\xb3\x1e\xc0\x9b\xf5\x9d`\xe2&%\xc0\x80e\x1d\x95bt \xc0*8+\xe6F\xef$\xc0\xfe+\x8d\xe5\xcaH&\xc0\xac\xf4\xd5i\xdc\t\x1e\xc0\x03y\xd2\x90\x86Q$\xc0\x88\x04\x02x\x1e\xd6 \xc0\xc0Vkon\xf4!\xc0\xebHT|>\xaa"\xc0\xda\xe3\x1b2\xc2*%\xc0p\xe2\xdc\xef\xbe\xc0 \xc0X\xd7z\x89%\xbd\x1e\xc0\x17\xcc~\xa4gz$\xc0\xd4\xba\x11p =!\xc0\x0f\xa9\xcb\x89\xeb\x91$\xc0\x92\x92\\b\xd3d#\xc0\xd3H\xfb\xb7\x82)!\xc0\t\xd2\xbc^\x12\xf1%\xc07\x97/\xa4\r\xde\x1e\xc0\xbe\x11\xb5W\x03#!\xc0\xd2\x1b\x85\x80\xb3J \xc0\xbc\x87w)T\xe0!\xc0\xf3\xed\xff\x92\x88\x00&\xc0Q\x81vN+\x8e!\xc0Tgm\x88\xff\x02!\xc0HR\xe5\xb0\x05\x96\x1f\xc0\x9a\x8e\x8e}LI \xc0\x9a\x0e\xa8\xa2W\x08#\xc0\x0b/\t\xee\xaa\xb8!\xc0a1\xf2\xad\xc7s$\xc0\xd5\xe6{\xe8\xa2\xba!\xc0\x9a\xac\xef5v7$\xc0H\xce\xf5\xb8\xd1\xd0\x1e\xc04\x1b|\x96\xdeG%\xc0K\xf0\x80\xe2N#\x1f\xc0\x86\xb8&\xd2\xc4\x1f&\xc0\x001\xd1\xd0\xc7\xe2!\xc0\xd8sC\xa2ZX#\xc0\xdb,,\xc8*\xf9$\xc0\x08W\xdb6r;&\xc0\x05\r\xeb\xf1\x8f\xf5#\xc0\x18_\x03\x8eY\x8c \xc0p\x97\xb1\xcdI\xdf$\xc0Z\x8a\x9a\x88\x9f\x0c \xc05|\x1aH\xc1\xa8$\xc0\xcf\xdd\x8ff\x12\x0f \xc0\xc4\x84/\xb0\xff^&\xc0\x8e\x06\x19\xd1N\x83\x1f\xc0\xe3*\xb8\x81(\xc7!\xc0\xcdO\xeb\xba\xab\xed \xc0\x1d\xebGr&U&\xc0\xc5\x8b\xcfY\x9e"%\xc0\xd9\xc5\xda\x1b\x00\x00!\xc0o\x9dr\xcd\xc5h\x1f\xc0$v\x83<\xd3\xfe&\xc0h\x85qr[t \xc0\xad\x8f]t\x8b= \xc0E_\x18\xa3-\xd2&\xc0\xf3\xe7s\xfc\x1b7 \xc0\xe0@V,]\xb4#\xc0\xce\x18\xee\xe3\xe9E$\xc0?\xc8\x9c\x86*\x07#\xc0\xbb\x18\xb6\xd7K\x8e!\xc0n|\xc7l\xd7i$\xc0\xedq\xb9\xbb\x82)!\xc0\xb6|\x1c\xfeU\x93%\xc0z5-\x86\x8e;#\xc0\xf9\xf6\xaf0\xebG%\xc0\xed$\x05\x94\xf0\x96%\xc0\xd4\xa3\x95\xa4y,\x1d\xc0\x8d_Z\xac\x82\x00%\xc0\xb64e\xb3\xfc\xc0 \xc0pOf"\xef\xe0 \xc0\xa3\x9e4:2\xe9!\xc0\xe4?\xf6\x97FO\x1f\xc0\xda\xdac\xbd\xc9+%\xc0'
p16
tp17
bg3
(g4
(I0
tp18
g6
tp19
Rp20
(I1
(I336
tp21
g13
I00
S'\xd0\xa4\x9b\xe2U\xa3S@_f8k\xe8\x94S@)L-oW\xb6S@|\xa4\xff\x19D\xc7S@_\xa3\xea\xea~pS@\xe1\xe6\xee\x98\xbb\x95S@\x14\xb2\xf3\xe2\xb5pS@\xdb\xff07\xd4\x98S@\x0c5N\xd9\xa0fS@\x82LO\xda\x96\xa9S@\xb9\x9co\t\xa0HS@\x8ct\x11\xd3\x1c\x96S@\xc8\xf6\xdb\xdd\xa0\xa2S@c\xf1@Q\x1d\xbcS@\xe0)\x1b\r\x9c\x82S@{\x18;\xa7:\xb7S@4\xfe\xa3:\'\x9bS@\xd0\xca\xbf\x0c\xb7tS@\x15=7R\x88\x8dS@\xcf\xfa:j\xa4\xc0S@>\xa1\xc6D\x89hS@\x03L.\x9fXhS@B2\xed\x17\xef\x94S@\xd8,\x8a\xac\xec\xcdS@\x89\x1d\xaap;sS@\xfc[\x19T\x1c\x95S@J\x90h\xea\xd3\xb9S@\x12\x11\x05e\xd8\x8cS@\xc4\x9a9\x18+rS@G/\xa9`\x1f\xa1S@\xd6\x91\xd5\x8c\xeflS@\xad\x9e]`)\xc0S@K\x1d\xf3\xe4?nS@x\xd3\xddo\xf3\xcdS@\xb5\x0e\xe5\xb0M\x85S@%\xd8\xc5\x15\x15\xa3S@\xf7-P\xd5/\xa3S@\x82(\xfboH\xbeS@$P:\xe1r\xc7S@D\xb4\xa2\x17\xe9\xcaS@\x02\x978\xa6\xd3\xbfS@<\xac\xb8\xdbd\x8dS@\\\xbc8-\x8e\xa1S@\x13l\xce\xdf/\xb8S@\xf7\xc0\x08\xec\xeeoS@\xce\xb5l\x82\xd2\x83S@\x1cJ\x08uB\x98S@\x00\xd6p8\xf8\xbeS@\xe5\xe4Or\x95mS@\x05r\xd5\xe8\xda\x8fS@\xb7R\x98d\xbdnS@*\x10G\x88i\x9cS@lE\xcb\xaaq\x8fS@\x95\x1aK\x8f\xa1\xa7S@\x8c\xd0kk$\xa9S@;\xa5\xd6\x15\xeb\xc7S@\xb0z)\xe6\xf4\x7fS@6\xaf?\x88\xa1\x9cS@\xb1\x8e\xad\xbb.vS@Z\xa3QK}\xa5S@\xb63\x9fI\x1d\x95S@\x9a\xe9\xafD\xa2\x94S@\x7f\xbbd\xa7&\xa3S@4\x86v\x9f\x93qS@\xca\xc8\x08y\xd0\x8cS@\x0b\xa1\x82\x14\x9f\xa2S@\xda3\x8e\xd3\xdf\xcaS@\x8fCz\xf34\x82S@\xb2\xc9F\xddt\xc8S@\x83\x92\xc2#\xe8\x9aS@x\xd0\xf7Md\x89S@\x03\xd86\xf3g\xbaS@ta\x06HG\xa3S@f)\t\x9bZ\x8cS@\x8c31Z\xd2\x92S@\x1d\x05\xdcz\xfdmS@\x11r\x94\x11\xe8\x91S@\xaa$}\xf3\xdbpS@\xbe\xe5\xc1O\xa3QS@\xc1\x8a\x8er\xaaoS@*0\xf5\xcd\x0b\xa4S@\x95\xd2%\x19*\xafS@\x8b\xa7\x85p\xb9\xbfS@e\xc8\x0c\xc6\xfc\x9dS@\x87y\xe5\xbe\xadlS@7\xdcN\x91B\x98S@B\x1b\xf8t1\x96S@\xf6R\x8f\x91`\x94S@\xce\xd2-a\x1cpS@yD\xbfFK\xadS@?XG\xa47iS@\x11\xf4\xd0\x82\x8bhS@#NNE\x08\x96S@\x9e\\\xb9\xe4I\x96S@M/\x8b\xd5*\xd2S@cU\xc1\xaepsS@tIv\xbec\xc9S@XZk\xe4\xfdmS@\x84\xda\xef\x8cy\xcaS@\xb8l\xfe\x86\x90\xaaS@\xad\xcd\xfb\xec\x8bwS@<,\xb7\xa3\xb1hS@\xcb\xd1\xe9\xba\x91\x9bS@l\xa7T\xcb.\x9fS@\xbe\xf9\xb2\xba\xbb\xbbS@\xad\x0b8Q\x92\x9cS@\xd8F\x93\xee*\x91S@<y\xf0\xde\x16\xa0S@N\x87\xcf\xd7;\xa2S@\x87\xfcU>l\xa3S@n\xbb\x14m\xf0lS@^n\x8a\x8e\xe4\x9aS@\xcf\x1a\xcf\xab\xf5\x9dS@\xc0\xbb\xbf\x04\x8b\x9aS@\x14\x9e79\x8e\x9aS@\x9e\xea\xbe\xfc\x9c\xb7S@WS\x19\xdb\x06\xa2S@\xb5$\xb7\xaa\x7f\xa1S@\x7f|\xfe\x94~\xc8S@\x00\x927=L\xa7S@\xcf\xcf\xf7<\xee\xb2S@R\xbf=\x90l\xa3S@\xa5\x93\x1bv\xe4\xaeS@\xf5\x86a\xe8\xdd\xaeS@U\xd9Z\xf2\x8a\xabS@\xfdo1\x03\xb8\xacS@,%\xb8A\xce\xadS@\xf1\xbd\x11-\x82\xa6S@\x8faC\xac\x88\xa7S@M#\xb4Y4\x94S@Tzmy\xd8gS@k\x80\xfca\xbd\x9bS@\xdd>\xd1\xa3B\xd0S@X\xb1\x94.z\x88S@\xae\x1aY\x13@vS@\xcb\x87\xbe\xff\xecqS@\x83\xb5\x0c\xc4HsS@\xb1\xe0\t\xe4c\xbfS@R\x18\xbf\xf7h\xa0S@QM\'\xd2\xcb\xc9S@\x0e+\xa3\x99\xa3\xd2S@\x8f\xa2\xed\xe8B\xa2S@\xac\x00\x9b\xd5\x8azS@\xfc\x00\xb2t\xe0\x88S@Z\'\x8c\x8c!\xbfS@\xe4\xae\xc5P\x9a\xd2S@L\x01v\x88\x19\xa0S@\xa8\x92*o[\xabS@\xebl\x9d\x1c\x05qS@RxG\x8c\x94\xa0S@k\x8d1\x94\x9fcS@*\xbeF\x85\x0eqS@\xd5\x84cQ(\xa6S@$)\x04yXnS@\xcd\xa3\x91\xa0U\x87S@\x83\x90,\x89\\\x94S@\xc3\x11\xbe\x92ziS@\xfc\xc1\xeb8\x99\xc9S@2\xdb>k\xd4nS@\x07\x9a\xe8LL\x94S@\xf9\'g\x82\xf2xS@kv5\x80\x01\x92S@\x16\x94mh\xdf\x80S@\xca\xc9H>+\xc7S@Fe\xca\xfb\xce\x9aS@\xbd\x1b[7"\xa4S@\xff\xe7h\xe9\xa9\x9bS@\xc8\x05\x83\x01\xadhS@\xdf\xe7u\xd0\xb8\xbbS@\x02\xb0;\xfa<iS@\x1c\x18\xb7h\xa9\xa4S@\x13\x94h6\xbc\x9cS@ \x19\xea|l\xc7S@\x90\x0f\x90\xaf\xd9\xbfS@ \xa2.\x9e \xa8S@\x07\x82\x013ZnS@s\xbb\xf2Vm\x90S@\xb8\x8aY\x04K\xc0S@\xa9\xedP\x08\xb0\xa4S@\xe9\x89\r\x15\x85\xa2S@N\x9c\x0f\xe6\x8f\xc0S@!\x8f\x043\xd8\xccS@\xf3\x16g+\x18mS@\xf17\xef\xb8uhS@\x14t\x1cE\\\xbbS@\xebo\xb2\x99\xe2\xcdS@\\\xaaj\x11\x7fsS@\xae\x99~\xdddlS@&Y\xf7PusS@tM\xdb\x02\xfb\xc6S@\x9f\x03\t\xbf\xf2\x9fS@U\xef!\xa0j\x9cS@c\xc3\xea=\xc2\xa7S@Q\xc1\x1d\xa9\x9d\x88S@7i&\x15B\xbeS@\xf1\x1d\xdb\xd4\xab\xccS@*?5\xaeC\xbcS@\xf1$ \xc5\x01\xa2S@\x8e\xf6\xdb\x01\x9f\xb2S@\xea\x8f\x99\t\x14\x95S@\xee\x8f\xec\x03\xbflS@\xdf\xb1\x9d\xe1\x05\x88S@\xdbm\x1a,wiS@H\x07\xa5\x91\xd6\x87S@\xeb\x00\xe2\xf6\xb5\xa2S@1\xde\x88\xff\xb6\xbeS@\xe1[\x1d\x13,sS@\x92\x06$D!\x90S@zJ4\xc80\xd0S@PL\xbd\xc4\xdcpS@\x8b\xb0cL\x1c\x9bS@VC\xf4\x8c\xddxS@\x85)\xfd\xc0\xb7mS@\xfa\'c\r\x9epS@\x02N\xe4T\x14pS@N\xcdd\x80NqS@c5\x9bg\x80oS@\xbc\xeae\xe9o\xbeS@P\xbd!\xdb\xed\x99S@\xc7\x1e\xe5\x95\xb8\xc5S@`\xeb\r\xa5\xb2\xa5S@\x98\xf7\x8ee\n\xa7S@\xca\x04\xdb\x94\x12sS@Cg\x08&\xc1xS@\xe8\xdb\x0f\xee~\xb5S@\xfe~\x0e^\x0clS@\xb0\xd5\xee\xe6\x87\x85S@p\x81\x8a+\x19\xbfS@\x16\x86\xe7\xc5\x87vS@\x02\xf4\xf2\xe7isS@g\xa0\x1b\xbdW\x8fS@\xe0erO<\xa8S@|\x86\x1c\xc9\x1e\x9bS@\xdc\t\xaeH\xf3pS@\xa8\xcd\x8c%8kS@\xf5\xed\xa1u\xd9\x9aS@\x81i\xc4\x17&\xa8S@\x02l\xa3\x8c\x91zS@&h\xc8\xd1\x92sS@\xd1\xdb\xb9\'6uS@\x80(\xc5vh\xcdS@\x90t\xbb\x83YmS@;\x9b\xf6\xfa\x1a\x8eS@\x88\xad\x04\xf2\xb1|S@f\xe4\xe8\xd5\x8b\xb3S@z[Xh\xf3\x9fS@S\x81\xd1\x8fphS@\x0b\x1c\xb0\xd8\x1a\xa5S@\xceuu\x89e\x92S@\xcf^zy\x03\x92S@;\x93\x05F\x06\xa9S@\xf7\x05:\x1e\x16\xa3S@XU\x01[J\x9dS@\xef"f\x08\x91tS@\x0c\xed\xa9\x08\xcbmS@\x88EyJ\xf7\x99S@h\x00\xedcm\x9cS@^l\xa4\x94\x1fkS@\x01\xaf\xbf\xfa\x92sS@\x91\xde\xd9g\x98\x82S@\x88\x91D\xed*iS@+\x8f\xa2\xb6>xS@+\x8f1\xfa\xc3iS@\x8aH\xc1\xdeztS@z\xa4b\xa9\xa0\xb1S@oi?w&\x97S@\xf2O\xaa\xc5\x08\x95S@\xfa\xa4|\x1cv\xa1S@\xab\x91\xea\'\xdelS@\xa8\x9b\xc5\xfe\xbe\xacS@|\xd1\xa2\x9d\xb6\xd7S@\x01Fq\xa3\x07\xceS@\xce6Pq\xa7\x9bS@c_~`\x87\x97S@\x94P\xe4\xc14qS@=Xs\xd0\xd2\x89S@np\x89\xc50vS@\xcc7K(\x8f\x87S@\xae\xeeY\x90*\xceS@*\x12\x93\xf5\xffuS@2\xedG\x15a\xa0S@\xd44[\x15f{S@T\x85\x11\n\t\x88S@\xdc\xeb\x9b\xb9\x12uS@\xdbE4\xa1\xe9\xa5S@\x11\xaf\x16<\x06\xa8S@\xb3\x82\xa0\x8e\xb6\xbaS@\xd11+\xcd\xe3\xbbS@BRe\xc2w\xa8S@\'g\x9fD,\x99S@C\xf8\x12\xf76\xa8S@\x85XT\xdb\x86\xa3S@vO\xb6\xd7\x1e\xcbS@1\xa7\xa9\xdc\xd0rS@S\xbb\xaf\x17\r\xa3S@\xf0p,fwpS@\xd5\xee?\xaf\x9e{S@\xe9\xd1\xf7B\x8f\x89S@8Q\xa5Z\xd8\x8dS@\x1b#\xf5\xd4\x17lS@u\x07\t2\x80rS@1+\xb2\xab\xb7\x94S@m,\xad\xfc\x89iS@7\x8b\xdcb\x97\xcdS@<\x8a\xbfb\xbe~S@\x08Tzq\x97\xbbS@g.\xacS\xce\x84S@x+\x9e\x88\xae\xa7S@\xc2\x8b\xd2K\xadoS@$\x82`\x10\xfd\xbbS@\x84N\xff\x933\x86S@1\xb0h\x85\x1biS@Q\xd2l`\xd0\xa5S@\xb6R\xdc\x11\x0e\xa8S@\xc3\xa4M\x12x\x85S@\xf3\xbb\xe9\x16E\x81S@\x9c\xcc\xaa\x97\xff\xa7S@\xb0\xc9\xd9\x8d\x0b\x88S@5\xd0\xd2ox\xa8S@(3\x8e\x8b\x17pS@\xd7\x99}\x83\x1e\x95S@\xce\x92\x01\xce\xdf\xbbS@\x17W\x00\x15\x00uS@\x13\xba\x03tvoS@\xed\xbc\xe4\xc50vS@\x8bujM9mS@\xb1\x17V\xdf\x91wS@\xc2\xee\x0c\x8d\xabrS@r\xd0\xfe\xea\x1eqS@!\x13o\xfc\x9b\xacS@\x99\x05\xcd+>qS@\x13\x81\xfbR\xbc\xd7S@_g\x84_9\xc1S@5:{\xae\xd6nS@{\xc8\x8d\xdd\xb7\x9dS@3\x8a\xb3\x8b\xe6iS@'
p22
tp23
btp24
a(g3
(g4
(I0
tp25
g6
tp26
Rp27
(I1
(I336
tp28
g13
I00
S'\xe1\xba\xefA:\xaa\x1f\xc0\xc4tG,\x03a"\xc0\xc9\x85ar@\xd9!\xc0\xd3\x83e\x98\xbe/"\xc0\xa1\xf8e\xd13\xa6#\xc0\x16}rd\xba\x9a"\xc0\xc1\xae*\xe4\xecR&\xc0\xb9v\xab\x14\x8d\xc5$\xc0\x91x\xdfA*\x01%\xc0a\xdf\xa8(<\xd7!\xc0oTh\xcb\xf2Y#\xc0w}*<Oy"\xc03\x0b\x82S\xdd\xc5 \xc0\xcb\x10>b*x"\xc0\xcb\xb0\xaf*\xea\x03!\xc0&\xa8d\xbc,\x0c&\xc0>\n\xb7\xe5{O"\xc0g\x96"m\xea\xe9\'\xc0\xe9\xd1\xbf\x80\xb1Y!\xc0H\x94\xb0\x82pG#\xc0\xc1\xa9\x19o\xf4\x94\'\xc0=1,\xc4\xb9\x98\'\xc0\xf6\xb4\x16I\xd5\x7f"\xc0\xd3\xae\xd0\xad|R$\xc0\xe1N)>8\xc5\'\xc0\xc8\x13\xca\xf0n\x87$\xc0\xf8\xfa\xa4H\x1b\xc3&\xc0\xca\xa2C\x98\x98\x13%\xc03\xe3mO\xe27"\xc0\x8c}Z\xe6\xb0]%\xc0\x9b\xd4\xe8\xba;\x87#\xc0^\xd2\xad,\n\xb6#\xc0\xeb\x85\r\x98\xb8\xd4%\xc0\xab\x12\x87\t\xd7\xa3 \xc0<\xe8 \xdb\xb3\xf4&\xc0g\x92\xc7\x1c\x0f%!\xc0\xe3\xcb\x81\xde\xd2k#\xc05oi\x1d{]"\xc0\x98\xba\xa3!\x1c+"\xc0$\xf9K\xd5\xde\xcb \xc0\x02T\xc4\x1f04#\xc0\xb7\xafEP\xb2\x1b%\xc0\\w\xb4\x9a.\x82#\xc0\x1a\x04\xba\xdb\x9a\xd7&\xc0u2\xfeW\xbfp#\xc0\x17`b\xcd\xb2V%\xc0\x00x:\xe9%\xdd$\xc0y\xf9~\xb2\\\\"\xc0\x1a\x96e\xb8\x0eu(\xc09p\xe3\xa7\x99\xe5\x1e\xc0\xf0\xe8\xe6\x1d\xfb\xd7&\xc0;\xad+\x0eP\xe0%\xc0\x9aoZC\xa4c)\xc0\xfe\xc1\xf26\xc6\x05!\xc0=\xa4\xdft9$ \xc0{4L\x8d\xc1)"\xc0\xee6\xadk\xfc\xd8%\xc0Kw;\xea\x08\x88#\xc05J$\x9e\xe7\xe4"\xc0\xea\x02R\xd4\x8f\xf9\x1f\xc0\xd3\xaa\x1b\x0e\xf1}"\xc0\x9a\x97\xf2pLz"\xc0\x89\rT\xbc\x957!\xc0\xa3\xf2\xc8\xcd\xe4g#\xc0{g@_i\x14%\xc0\xf0\xe0\xecO/\xc5 \xc0$\xf9K\xd5\xde\xcb \xc0M\xe1\xc1\xd6\x1dh(\xc0\x1a\xad\x9e5\x80h#\xc09(H\xfa\xff\x82%\xc0z{C9\xd7\x9e!\xc0e\xa9\xb3\x8bu\xf9#\xc0\x81\xc5wV`&!\xc0[\xec\xd8\xa5\xa2v!\xc0\xfcO\x18\xfe\xe7\x98#\xc0?\xe4\xafB\xf5\x96#\xc0\xbf9\xa8s\xc1\x8a$\xc0\x84\x86^y\xb8\x7f%\xc0\x17@\xd7\xb5j\xc9\x1c\xc0m||\xb5\x94\x1b$\xc0)\x0c/\x9cp"!\xc0\x87R,\tn\xf0#\xc0Z\xef\x84]+\x02 \xc0v)n\x15\x0bQ#\xc0\xb2\x1e\xbb\xfb\x9a\xa5#\xc0\x9b\x8a\xaeBv\x18#\xc0\x171\x88\x19\xed\x17$\xc0\xa2\xdb\xf3l\xb7Q \xc0\x1e]v0\x8c\x9b#\xc0\xdc\xc1\xf0\xa7\t3 \xc0\xd60v6/\xb9&\xc0\xa7A\x91)f\x93\'\xc0_\xf2M\x16\x1ex"\xc0\x0c\x10f?Ax"\xc0\xe2\xf9^\xa3\xa9h!\xc0\x86\xaf\xab\x1e\x91;#\xc0!\x1d\x14\xbf(\r#\xc0\xacq\xb5\xa2\x04\x95#\xc0F?\xdf\x10\x04\x18!\xc0\xc0}\x17r\x95@"\xc0x9\xdf\xbf\x16v"\xc0\x94\xe0\x04\x81\x05.$\xc0\x00;}]\xa8P"\xc0-\x06\xa7i\xf78!\xc0\x917L\x10\xac\x82$\xc0\xb2\x90\x87\x85\x9b\x85#\xc0\x8fI\xe7\xaac\x13 \xc0p^Q\x822\xcd!\xc0EcF+|\xb7 \xc0\xff|\xef\xaf%\x1a \xc0\xa6\xa08<D\x87(\xc0\xea\x8c\xf1\x8e\xf5\xf6$\xc0\xd4.\xb6\xed\xa4I#\xc0~b9\xc8\x042%\xc0>\x8b\xa4\r\x82F%\xc0\xb8\xaf\x9av\x99?$\xc0D\xca\xcdTZ\xc8!\xc0\xa0\xe8\xc0\xf2\x95<"\xc0b"+1r\x1f"\xc0h Y?\x1e\xad!\xc0\x82A\xae\xaa\xf5\x07"\xc0\xa4\xfd1dD\xa1#\xc0\xe9\xba~\xb3\xb2\xc5"\xc0\xba\xa2L\xd58S"\xc0\xb1\x98L\xbe\xfbu\x1f\xc0\x88\x1c"\xa2t\xbb"\xc0\x1d\xb0a:X\xcc!\xc0-\xc4\n\n[\xe8%\xc0\x80\x9c\x12\x14\xa3\xbf"\xc0\xf8g\xc4=rK"\xc0\xc9\xcaH!\x0cA$\xc0\xd5d\x8d\xf1\x92\xcd%\xc0PcF\xf4\xc4\xe4 \xc0ScO\x1cKD!\xc0\x99z\xeeoL\xe4"\xc0\x1a%8\xb9L\xb5\'\xc0\xba\xbd\xca\xa7\xcd(\'\xc0,3X8\xef\x15 \xc0\xb2\x00\xea\xb7\xfd\xf4!\xc0\x11\xe4\xcd\x92\xf5\x05#\xc03\x8a\x9dH:\x89!\xc0\xd1\x93vM\xb9\xd0 \xc0\x8b\xadc\x8e\xae\xf4#\xc0l$\x13\x8ahU#\xc0\xf4\xcc\\\xc2G\'#\xc0A\x05B\xb3\xe5\x81!\xc0\xb6!\xc48\x83\xcd!\xc0N\x95\xcagM;#\xc0\x81=\'\x98\xd6\xba&\xc0A\xafZx\x00]#\xc0\xf8\x02E\x91\xe3J$\xc0/\x07\xfa\xd6\xd1F%\xc0\xc2\x893JV\x9f"\xc0\xb1m\xd3t\x18A(\xc0\xdbh\x02C\xac7(\xc0\x9d\'F\x96\x97P \xc0\xb6}\xdbKnC(\xc0S\xf4\xacG\x89\x94$\xc0&\x0e`\x81\x97\xa2#\xc0\x9c1\x19*Q}"\xc0\x01\x86\xa370\x0f$\xc0\xe6\xdeq\x9dH\xab"\xc0\x80S\xaa\x97\xfc\x97(\xc0?m\x97r\x16a \xc0\x14\xaa\xea\xfa\xb0x#\xc0\x13\x843"S\x1a#\xc0\xf6\xf9S\xd8c$"\xc0O\x1d\t\xd5\x0e0$\xc0I\xde\xcd"\xe9}$\xc0G\xe54\x1fV\xb6&\xc00\xfbg\xa4\xd5g"\xc0\xb8\x0e/\x8en\x02&\xc0a\xfd\xe9\x91xr"\xc0&\xe7a%\xecD \xc0\xfaAU\xcamL!\xc0\xab\x1a\\\xd3!\xd3#\xc0\xa6\xea\xdd\x9c\x7f\t!\xc0\x8f\x10pt\xc6\x0b#\xc0\x1e_\xcb\x01%Z#\xc0\x11B\xb7\x809l!\xc0R(\x0cz\x93G#\xc0\xf0\r&C\xbe} \xc0j\xe8_\xc6\t\xff&\xc0\xf3_\xd7Z\x0b\xc8&\xc0\xd3\x12\xf8<\x7f\xaf$\xc0+\xab\xd1\x1a\x89\xa6 \xc0h\xd07w\x0e\xbf\'\xc0\xfe\xf1\x17\x96\xd4,(\xc0\rNb\x043\x1d\'\xc0UA\x8a\xa2\xa1~$\xc0q\xb0\x92\x85\xc3\xa8$\xc0N\xe7\xed\xa2\xff\x15%\xc0U\xf2*\xfcGk!\xc0\xb5Wg\x0e\x9eF!\xc0\xfcf\xd1\xda\x16\xdb#\xc0\x1c\x14\xe1M\xff\xb2 \xc0+a\x13\x12\x07\xb3$\xc0\\V\xaf\x1d\xd3\x8d#\xc06\x99~/\xf2\x1b$\xc0\xd1&\xff\x0b\xac\x8e"\xc0$\xf0\x1f\xc8\n\xa4#\xc0\xc0(\xd9\xdb\xaf\xbc\'\xc0\xe0`T\xd0\xe5m&\xc0\xed\xbb4\xa5\xa1\xaf\'\xc0\x81\'Z\xf2:\xf7\x1f\xc0\x1a\x03\xfb)\xcf@ \xc0|\x9cc\x97\xbd&\'\xc0\r\xdf\x07\xf5\x12n)\xc0sI{\xc3g\x0f!\xc0A\t,y\xc6O%\xc0~b6\xd6\xfaq"\xc0O\xa9\x80\xa4\xd8\x0e$\xc0\xc7\xe2\x7f\xa4w\xf1&\xc0\x87\xcah|\xfb\x8a\'\xc0~\xc8]\x99\x83\xb8\'\xc0\xc0\xc3)\xc4\x93\xf7&\xc0j\x99K\xcf\xce\xb3\'\xc0a\xc7\x93\xd3\xd3\x17#\xc0.><(\xab\xf7#\xc0\x03\xba\x1b\x1c\x8f*#\xc05\xe5\xaf\\\x18\x98"\xc0\x80j\xc7\x1b{\x03\'\xc0\x10`\x1c\x1d\xb3F%\xc0\x07k\x7fB\x80["\xc0w;\xf2\xf8Y&$\xc0\x0f\xb8\xebn\x05\x1a(\xc0\xb0\xff\xc4\xdf\xe8\xb3(\xc0fC\x9f\xfbG\'#\xc035z\xfd\xc1\x1f#\xc0\xd7~l\xda\xac\x1a\'\xc05\x8d\xf8\xf1\xa6a)\xc0qG\xd6/\xc7\xb7"\xc0\xe8[\xf4iQ\xfa \xc0\x1e\xafOx\x84s%\xc0\x0b\xc3d\xd4\x1b\xcf\'\xc0@I`\xcb\xb9w"\xc0\xa0\xf2\x93\x0c\xb9R#\xc0\x14k\xce\x8b\x1e\xf2#\xc0\x00\x901!9:\'\xc0\x9dI\xb3\x1ap;"\xc05\xde\xb6\xa9\xea\xd9 \xc0\x0e\xb40\xb3\x8fB\'\xc0r\x0f1\xd4\xf4A%\xc0\xb35\xf4O\xc7\x0b#\xc0\x98\xe05\xb0\x02\xe0 \xc0\xa5}\xb0\x10,\xbd#\xc0\x9a\x9f\xfa\xb5\x8a\xc8&\xc0\xbb\xf2\xf7\x94\xcbe"\xc0\xd5y\x1e\x1c\x02S"\xc0\xc5\x01\xfe\x88f\x89$\xc0\x08t\xe0\x067# \xc0^*K\xb4\xfb\xd9!\xc0\x8b<0\xfe8p#\xc0-!\xc7\x19\x08O#\xc0tB\xf3\xa33A$\xc0\t\xa3\\\xd2n\xfa#\xc0\xefQ\x04/\x1b&"\xc0\x03\xa4\xfa\x01\xb6X%\xc0\x93\x07#\xad\x80=\'\xc0\x92iRB%\xfb \xc0\x03\xb1j\xf6\x9a\xb5&\xc0\x16\x06\xf3\xdd\x849"\xc0s\x9eE\xf4X|&\xc0\xb6\xad\x03`\xf8\xd9\'\xc0\xdd-\xaf\xd3\xe8\x96 \xc0\x18\x03}\xf6\x96\x07&\xc0(\xcfS\t\xda\x8e"\xc0Cgl\x11A\x9b#\xc0\xe3\x0b\xd2jWU$\xc0\x9b\x18\xe8\xb2{\xc8&\xc0\x8f\x03\xf9\x9cG\xf8!\xc0\x00d}!\x0c\xb9 \xc0q\xcc\xec\xa8P&&\xc0\x93\xd6Y\xb85\xf8"\xc0\x92N\xb5\xaf\xce1&\xc0D\xf5<\x9f59%\xc06I\x9b\xe8\x89\xe7"\xc0i\xd9t\xa6a\xb0\'\xc0?\xde\xbe\x95\x94\xc6 \xc0\x8a\x00n\xcb\xe8\xdd"\xc0\xd9\xea\x8f6\x1c\xfb!\xc0?\xden,$\x97#\xc0|\xf7\xc5\xa2\xe2\xc0\'\xc0\xdc]\x0e\xd1\xf7E#\xc0\xf8\xcc\xe6_F\x9e"\xc0\xbfF\x8b\xb4\xcag!\xc0\xc5\x0f\x8c\xc3\xaa\xc9!\xc0Ek\xa8\xed\xd5\x7f$\xc0\xcb%c\x8d\x10G#\xc0E\x06\x1b\x11\xdc(&\xc0)\xcd\xf7\xcb\xa9S#\xc0\x15\xb6\x8e\xe4\x9ca!\xc0f\xfd\xec\xd6\xd3\xcb \xc0\x93\x1a\xa4\xaf\x8a\xde&\xc0\xf9s\x1f\xda%:!\xc0hO\xd0sd\xaf\'\xc0?\xden,$\x97#\xc0D\x19+M\xe2-%\xc0\t\x87z\x1d\x83\xb7&\xc0n\x14^\x8b{\xc0\'\xc0\xe1<F\xf3s\x97%\xc0\xdau\x87\x91\x00I"\xc0&\xbc\x93\xd34p&\xc0a\x04rye^!\xc0\xbf\xe3l\xa42^&\xc0\x8e\xd1+\xac~\x8b!\xc07\xa1E\xc0-\x1e(\xc0\'\x1af\x19\x1c_!\xc0\x93\x0f)\xad\x01}#\xc0\x15\xe1\x1a\xcd\xe5e"\xc0\xa4B\xa0\xd0\x9d\x0f(\xc0\rP\xa3\xbb\xfe\xb3&\xc0\xf8\xcc\xe6_F\x9e"\xc0\x88\xf4uM\xcfO!\xc0\xe0\x004\x89E\xb1(\xc02m!L\x1f&"\xc0v\x1c\xee\xe8K\xd7!\xc0x\x0f\x9f\xcfx\x85(\xc0\xbe\xed&V\x00\xd4!\xc0\x02\x12\x18\x8d\x16T%\xc0\x18dg%W\x01&\xc0\x9e\x89\xc7[\r\x80$\xc00\x0fM\xe0\x06F#\xc0\xdf\xdb\xe6?5\x03&\xc0\xce\xfd\xf6\xb1\xf9\xe2"\xc0\xc6\x8d\xf7"\xc0!\'\xc0xo\x9d\xa7N\xe8$\xc0b\xda\xff\xc3\xaa\xdf&\xc0\x90\x98\x8e\x81\x95)\'\xc0!\x92[S\x030 \xc0n\xe4\x02"a\x93&\xc0\xd3\xa4\xbf\xa5\x93\xf5!\xc0\xdar\xfe\x9d\xe3R"\xc0\x9a\x1f\xcb\x84\xbb\x9a#\xc0\x8f%\x90a\xa7]!\xc0T\xb1\xf2A\xc6\xbb&\xc0'
p29
tp30
bg3
(g4
(I0
tp31
g6
tp32
Rp33
(I1
(I336
tp34
g13
I00
S'I\xa2\xd5\xd7J\x8eS@\xb0D\xaaM4\x81S@$m-8\x0f\xa2S@\xde\xa4\xbb\\\x0b\xb3S@!&\xc3FK_S@@owg\x1a\x82S@|\x1fa\xfa?_S@ `\xe3x\xcf\x86S@\x01\xd8\x8e\xc2cUS@v\xb8\xd0\x8bo\x95S@\xfd$\xce\x10\x15OS@\x15\xf7\x86\xc2j\x82S@iQ\x97\xd3\xf8\x8dS@&\x19\xf2\xcb\x12\xa8S@%\x94\xe0\x900oS@U\x8f^\xb96\xa5S@\x84t\xd9\x87i\x87S@\xdaLP\xc6\x05cS@RP\xf6I\nzS@\t\xecw\x0c\xe7\xacS@\xfe1\xda\xff\xe9VS@i\xa6\xd4\xa4\xa2VS@\x81r\xaa\x18B\x81S@\xa7\xba\n\x89\xb4\xbaS@\x95>\xc5z\x91aS@\x93\xab\x06\x16\xfa\x82S@M\xa2l\xc8\xaf\xa8S@\xb5j\xb4:\x07{S@h\xeb)\xd5\x9b`S@\x07(\x0e\xf8R\x8fS@\xa5\xf8\x08\xae\xc0[S@i\xc1\xdd\x90\xa5\xacS@u\x94\xd8\x10\xdb\\S@\x7fZ\x13J\x17\xb9S@U@\xa3Y\xfbsS@\xe1\xcd\xb2|\xa8\x8eS@G\xf5\x99\xa9\xdf\x8fS@\xa6\xbb\xe2\xa71\xaaS@\xa1U\xf6i@\xb3S@T\xef\xcd74\xb6S@o\xe9\xf6\xe6\x15\xacS@U;E(\x9e{S@\x86f_\xc5U\x8eS@m7\x12:!\xa7S@8\xd3\xbe\xae\xc2^S@\x13\xdd\x02\xcd3rS@\x1c)&\x1e\\\x86S@\xa5\xf2w\xd3\xe6\xaaS@\x82\xe9G\xad\xc7[S@\xb7\xb7\x02b,{S@\xe1\xc5\xec\nI]S@K\xddjq\xe4\x8aS@P\xb1S\x0e\xf5\x7fS@\xa1r\xdd\x8c\x14\x93S@[P\x96\xe4A\x94S@\xeduAI\xb2\xb3S@\'\xd3g\x86\x81nS@\xd7)\xee\x84t\x89S@~\xdayg\x0beS@\x03f\xe6\x18y\x90S@\'!\xceLr\x81S@\xa3\x17\xde\xa1\x02\x81S@\xecY\xe1\xb4\xd7\x8eS@\xd9\xf7\x10\xc8|`S@`h\xe9\xb6\r{S@\x11#b\xdc\xfe\x8dS@T\xef\xcd74\xb6S@\xf0\x0c?\xf7DqS@|\x07\xf8\xbf\xc3\xb4S@\xd2\\P\xa2>\x89S@\xad\xb0\xc6\xf0\xf3uS@\xb4m\xc5\x0b\x1f\xa7S@x\xa0\x97y\xe9\x8eS@\x97MY\xe9\xe1xS@\xf0\x0b\xa2\xce2\x80S@\xe0\xbc\xc9?\xde\\S@\x91T\xe7\xfd\xe8\x7fS@\x1b\x95\x12\xb6\x96_S@\xe5\x98\xedK\xd9dS@\xb7\xf0\xd2Fw^S@\xd6v\xafw\x94\x8fS@FT\xd8\xeb\x0e\x9cS@d\xf1n\xca\xbe\xaaS@\xa1\xfa\xf3[\xbc\x8aS@\n\x0c\xf7s\x98[S@\xa1\xc2\xd9\xf7\xdd\x84S@0\x890\xfd\xc7\x83S@@\xc1\xcd\xe7p\x80S@\x85\xc8u\x95\xfe^S@^\xa9\x89\xd4g\x98S@\x07\xfe\xc8W\xb5WS@\xc0s\xf7\x1a\xe7VS@\xff\x15\xe9Mi\x82S@\t\xcej*\x9f\x82S@ik\xc1B\xb8\xbdS@8\xac(\x91TbS@P\xc6\x9d\xb9\x9e\xb5S@\xad\x08\xd9.\xda\\S@]\x1d\x1a[\xe8\xb5S@2\xd60\xc1\xb0\x96S@s\xf0\xc6\x04\x0efS@G\xefq\x16}WS@\x00\x0b\xe6\x06\xe3\x87S@\xbd\xb3F$\xdd\x8aS@[\xdb\xafX\xc3\xa8S@\xb7)J\xa5x\x89S@\x08\xe0!\x14*}S@m\x1c\x90\xe9\xff\x8bS@/U*\x07\x94\x8dS@\xde\xc7l\xfa\x93\x8eS@\\\x91%\x9e/[S@\xaa\xd7\xe0\x18\x0e\x89S@\xf9\x86\xaf\xbc\xad\x8aS@V\xb2j\x98\xcb\x88S@$$:\x1a\xe0\x88S@go\xd2\xc2\x8a\xa4S@\xa9b\xfc\xd2\xea\x8dS@c!\xfbw\xba\x8dS@+r+\xd9Y\xb4S@\xb7#RQ&\x93S@ [G\xaf\xc2\x9eS@\x8e\x88\xe1/I\x90S@`TIXF\x9bS@H\x9b\xa7S\xf3\x9aS@\t\xbc!ik\x96S@\x16G\x91\xb7\xf7\x98S@\x01\x920\xaa\x9d\x99S@#L\xa6;\xbe\x94S@\xd9\xfbu=\xea\x93S@\xbb\xd8\x9d\x1d\x96\x80S@\x96\x00\xffa\xabVS@7\x86\xc4\xfb?\x8aS@v\xf6\x83\x8f\xa3\xbbS@W\xe0[H\x18uS@]\xf5\t\xbe\x07eS@\xb2VR\xfcb`S@\xcc\xc1\xef\xae\xb0aS@\x0eFp2_\xaaS@g\xe4\xd8\x8eu\x8cS@\xe2\x03\xf52\x03\xb6S@\xa3y\x1c\x81%\xbeS@\xbd\xc2In\xb0\x8dS@\x8d\xdc\x8b\xd9SiS@\x8aQ\xe1L\xc1vS@\xfa\xd3)yi\xabS@\x85?\xcb\xd7,\xbeS@\xb1\xa1\xadg\xf9\x8bS@7\x9c\x86\xd5\xec\x97S@\\\x8c5\xdd\xa4_S@\xdb\xdb\xa8\xbeF\x8dS@\\i\xba\x18\x94RS@\xbe\x95-\x8a\xbc_S@\xc7\xa2\xc4_~\x92S@\x03e\xb2\x1d\x97\\S@C\xee\x1d\x89UvS@{=\x9a?g\x80S@\xee\x0b\xd6;\xa8WS@\x00\xa4\x03\xd9\xad\xb6S@\x9f\xe4\xdb\xa9\xba]S@M^\xb2\xa1\xbc\x80S@\xf6t}M\xc9gS@W\xae+\x12\xc3~S@\x97\xa9\x07\x8f\xfboS@\x07\x14<\xc15\xb2S@\xf3\x14=\xb4\xa5\x87S@vo\x9b\x1b\xb0\x90S@n\xb8A\xc1\xcf\x87S@\xd4D\xa5n\x88WS@\x9c\xda\xcdi\xa5\xa8S@\xa0\xb3Y\x08\xbeWS@\xc4\x86ee\xe3\x90S@\x85\xc0\x83\xe8I\x8bS@\xc8I\x8b=W\xb3S@\x18>\xbc>\xeb\xaaS@P\xc3\xa2\x9d\xa8\x93S@\xe1\xc6\xa2\xab4]S@\xbc\xd1\x03\x1f\xec|S@E\x01\x83B\x8b\xacS@+\x0e\x91\x0eX\x91S@b s\xa0J\x8eS@b@\xff\x82\xe6\xacS@I\xdf\x02\xfc\xfb\xb7S@\x9f\x10\xca\xea\x97[S@\xc9\xbf\xc3i\xe1VS@\x8dC\xc9jj\xa8S@dx\x0c\x03\x0f\xb9S@\xd9\x94r0\xdcaS@H\xfd\x0e\xe1\xa1ZS@>\xc0l\xd1\xefaS@\r\x97\x94\xb1\xf3\xb3S@\x82\x06lX\xb0\x8dS@\xfe|S\x81\x95\x8aS@\x9a\x86\x076\x81\x93S@\x13\xbbn\rDuS@\xa9\x9a-\x83\xec\xaaS@2\x7f\xaf\xdb\xed\xb7S@\xc6\xc2\xa7\xf3^\xa9S@\xb6\xbf\xb8\xdd\xd9\x8eS@O\x92\x04.u\x9fS@\x06T\nf\x87\x81S@\x1fA[\xb8\xa2[S@i\xc3{\xc4\xdcvS@\r$\xf4\x7f\x0fXS@\xb2\xabT[\xacvS@$\xe4p\xa1\xd7\x8dS@\xc8\x87\xd2\x04\xcf\xa9S@\xc5H\xdcA\xc6aS@\x8f\x899T\xa8\x80S@\xcc\x04\xde\'\x90\xbbS@\xb0\xcc\x1f\xb1\xa3_S@\x12\xec\xe2Im\x87S@\xda\xed\xa2&\xd1gS@\xc1\xfb\xc2\xc98\\S@\x9b\x8a\xe8\xb2\x06_S@\x90\x97F\xdfu^S@\xf9\xe5\x1b\x04\xf1_S@\x03\xc22\x01\xd5]S@\xdd\x12Y|\xb2\xaaS@\xf3t\x80\xbes\x87S@f\xe6\xda\xc2\n\xb2S@\xdb\xfdl\xb8\x11\x92S@#Bl\xebd\x96S@NO\x83/\xddaS@$\x005\xe3FgS@}Jk\x96G\xa2S@x\x192afZS@\xfd\x8c\x80m\xe1tS@9\xe7\x95yi\xabS@\'\x9b\x1f\xc6beS@\xd7\xfa\x9b\xa6\xe2aS@\x90\x04\xb5\x88\xfc\x7fS@P\x87\xd8\x8c\x9f\x94S@\xfbOV\x0b\xc9\x86S@/\x9dO.\xb7_S@\x0c\xa4#W\x91YS@\n\xbcS\x91E\x87S@\xbf\x99\xf7"\xcf\x94S@\\\x14\r\xfeciS@\xb2\xc3\xba\xcc\x03bS@D\xe4P\xd0\xafcS@8C_\x19\xbc\xb8S@e\x7f\xc7`\xb9[S@0\'\xdaXt|S@\xe8\xfd\x7f\x86\xa5kS@T\x8d\xfd\xfc\xfa\x9eS@\xc3W\xa4+\xcf\x8cS@\x8f\xb7nS\xf3VS@\xe8\xef\x10\xd6_\x91S@\xe1#\xf9\x92\xd6~S@\x10:8\xcb\x0f\x80S@\xfa\xca\xe3\xa5$\x94S@\xc8U\xd4,\x0f\x8fS@\xcd&\x0bz\x1e\x8aS@\x83u\x1c\xe0qcS@y\x12s\xc9\xbf\\S@g%\x8d\xc1i\x87S@U|Y\xbb\x91\x88S@l5\xac\x0e\xecYS@\xdc\xd4\xc1\x9f\xfaaS@\xd7\xef$N;oS@\x1b\xdd\x9b\x0c\xafWS@!\xdf\x17\xa2\xb0fS@\xcc@\x00\x17\x8bXS@\xe0\xf5.\x9f\xfabS@\xf9\n\xb9\x84\xea\x9cS@\xa5=@\x01\xc7\x85S@$\xea\x841s\x81S@8J$i_\x8eS@\x11\x08\xee\xb9\xb5[S@\x00\xf4\x9d\x1f\xf7\x9bS@\xd9\xa0\xa5\x90\x85\xc3S@\x8d\x03\xf9#D\xb9S@\xd6w\xcc\xab+\x8aS@Y\xb9X\xb16\x84S@\xae\x01\xe9\x03\xe3_S@\x04\xaf\xd3\'\x15xS@r\xb2\xec\xba\x1feS@\xb5\xbd\xcaSMvS@?Y\xa2\xfb^\xb9S@\x97\x19S\xa2\xcddS@\x93\xb9D\xa8r\x8cS@\xf2\xa4I\x16hjS@\xfbFh*\xe4vS@S\xf6W.\xdacS@\x01`C\x19E\x92S@\x9f\xd9\x8d\xe3\xb7\x93S@\xeeE\x07\xbb\\\xa6S@\x83\xc01\x86\xde\xa8S@\xc0\x055\x9d\x0f\x95S@\xd5\xfb!\xa3\xcd\x87S@V(\x98\xd5\xcb\x94S@p\x16\xc6\xc1V\x92S@\x8b1\xa2\x83c\xb6S@\xb4\xf0G&haS@\xcbGA\xf4\xc0\x8eS@\xfa8$\xf4\xde^S@\xf2\xa4I\x16hjS@D0S\xd4\xe0wS@l$e\xf7\x88|S@\x8f\'\x9c?yZS@sg\xa66:aS@Xna(!\x81S@$\xbb\xdf"\x1eXS@\x94\x00_\xee.\xb9S@\xc8\x1fk\xdd^mS@\xed+\xe2~G\xa7S@\x1cP@=\xd3sS@\xa2\x88f\xb3[\x93S@\xeaW\x8e\xd0\x98^S@\x07\xb48\xfc\xf1\xa7S@c3l\x04KuS@\x88\xb5\xf1\xf7\xabWS@\x01`C\x19E\x92S@\x05\x04zz\xab\x93S@-zk[\xadtS@T9\xce\x8cKoS@\x9d\xa7R\x0f-\x94S@G\x17\xdc\xae\x83wS@\xf8\x8f\xb0\x83p\x94S@\x7fv\xf5\xfd\xe3^S@Trx!\xe5\x83S@`\x05$\xae\x03\xa9S@^v\xf3\xcc\xeccS@\x95\xd00\xaa8^S@\xc4!fk"eS@\x8f,#,\xc6[S@\x93\x18\xe5\xd4vfS@\x98\x86q\xbdKaS@\x87\xa3:\xd9\xb0_S@U\xba\x8cL\xda\x97S@\xa0f\xaa\x9c\x04`S@d\xa4f\xf9\x92\xc3S@\x01\xa7\xf2\xce%\xadS@\xffk\x9dO\xd4]S@gz\xf3D\xa0\x89S@\rv\xf1\x0frXS@'
p35
tp36
btp37
a.
