# Supplementary material for: Sea ice drift data for Fram Strait derived from a feature-tracking algorithm applied on Sentinel-1 SAR imagery
Source: Data Brief. 2018 Apr 19;18:1410–5. doi: 10.1016/j.dib.2018.04.034 (PMC5999601; doi:10.1016/j.dib.2018.04.034)
Supplement: Supplementary file 2 — Supplementary material [file mmc2.zip › fs_s1a_data/HH_filter200vec/FramStrait_HH_20141028T173955_20141031T081808.dat]

(lp0
S'S1A_EW_GRDM_1SDH_20141028T173955_20141028T174055_003033_00376A_0BE9.zip'
p1
aS'S1A_EW_GRDM_1SDH_20141031T081808_20141031T081908_003071_00383D_B3DF.zip'
p2
a(cnumpy.core.multiarray
_reconstruct
p3
(cnumpy
ndarray
p4
(I0
tp5
S'b'
p6
tp7
Rp8
(I1
(I361
tp9
cnumpy
dtype
p10
(S'f8'
p11
I0
I1
tp12
Rp13
(I3
S'<'
p14
NNNI-1
I-1
I0
tp15
bI00
S'\x0f8\xd7%b_*\xc0"\xdb\x10\xb5\xb7C,\xc0)#J\x15\xff\xb9-\xc0\xca\xf2\xdc\x9c[\xad-\xc0\x133\x97\x85v\xa2-\xc0!\xe9\xcb\xc7\'\xf0!\xc0\xe2\x04G\xd1x\xd32\xc00\xcd\xa6\x1aJ\xa72\xc0\x84\xf1\x11h\xff*#\xc0\xc8_9\xe5!\x89*\xc0\x17\x83\xa1\x0b&\xfb1\xc0\x16\x0f+\xcc\xa4"-\xc0\xa7u\xc7|\x7fe3\xc0\x1aTt\xba\xb1\xbb \xc0\xcb\xf3\xbe5\xa2\x99 \xc0+\x1eq\xa5\xcb\x0f2\xc0\xdb?`5\xcf\xce2\xc0\xf3\xd0\xce*\xbf\xdb1\xc0\xae\x8f\x1cXm\xe12\xc0u\xb2dTv\xa3\x1f\xc0b\xac|\xcf\xfc\xa42\xc0c\xb6u\x11\xd9\xd2#\xc0\x0c#\xa4g\x05\xe92\xc0\xaf\x9c\xd8\xed6\xa52\xc0Q\xa6\x08^\x0b\x8a.\xc0\xeb:v0W\xed1\xc0\xc3\xf1\x02\xb6`9%\xc0\xb7]\xac`_\xac-\xc0\xe9+\xba\x95L\xc8!\xc0\xe7R*\xbcf[*\xc0\xea\xef\xf8\xa7Z_*\xc0\xa0\xb3J\x87\xad`(\xc0\x18\xdd\xb2\x04<\xcd#\xc0\x10@G\x12\xcc7-\xc07NS\x18\x95\x112\xc0!\xa0\xed\x98\xba\xde\'\xc0\xacb\xd2\xc2\xa1Z"\xc0\x0c9\x16\xd1y\x9a-\xc0hn\xbbo\x1f\x163\xc0\xcd\x87\xb4\x97\xed\xbd \xc0W\xb8\xab\r\xcei3\xc0dZZ\x96d\xc4 \xc0NAE\xb6\xee%!\xc0\xab\xeb8&\x90\xa4\x1c\xc0\xcf\xe0\x1b\xbei\xcb2\xc0v\xa2A\xcd\xe9Z2\xc0G\x04!\x03i\x16\x1f\xc0\xbd\xee\x817\x1co.\xc0(\xa0\xc1l\xb6H#\xc0\xdf}\xc8\xc5\x92\xd32\xc0\xf3\x96#\xa1|\x0e2\xc0\xcc\xb0\xc3\xcf\xa7\x152\xc0/\x03\xf3\\>y3\xc0\td{\x07~\n2\xc0\xe3\xeb\xf9\x90\x01\xad-\xc0@\xf2\xb6@\xf1\xae1\xc0\x90\\\x80\xb3\xa5%3\xc0\x8d\xc6\x98\x08\xbc\xab!\xc0\xaf2\x95{\x0f\x8e \xc0\x95&\xbd\xc2A\x03,\xc0\xfb\xb0%@\x86\xa6,\xc0\x99\xa9\x06\xd95\xfd0\xc0Is\xe8\xe5\xac\xc84\xc0%\xb3\xb4|h\xd64\xc0\x17\xf1-\x03\xfe\xe3,\xc0\xfb\xca\x82}1\xb01\xc0_\x9c+\xbd\rj(\xc0.\xc8$\xd1\x877-\xc0\xa26\x83\xa4\r\xfd2\xc0wg\xdf\xb0\xe0F,\xc0\tM\xd9D+\xa1-\xc0%\xcaGQ$\xaf-\xc0\xb7\xc8i"I^!\xc01V0\x13:e3\xc0\x94\x1a|\xf2mT"\xc0\x0f\xaa\x18Q\xe2"\x1f\xc0\xdd\xc0\x1f2\x9b{3\xc03\xe0\x03P\x1cm3\xc0-\xd2-\x9b\x8c\xb1&\xc0\x1b7cu\x9f\xf0*\xc0qi\x12f\x1a\xee1\xc0o\x94\xebtf\n2\xc0\xbf\xe2\xb6\xbfu\x152\xc0\x99~/\x7f?\x942\xc0\xe14\xd3\x01&%-\xc0\xf48\xea\xedH\xbc!\xc0\xe4~\xc6s^\xce.\xc0\xe0\xe49(\x0e\r,\xc0\x88\xd9\xa8\xdb\x8f\xbb \xc0h\x8c\x18\xd5r\x192\xc0\xfb\xe1)\xfe\x81\xbd \xc0u\x05\xa7h\xab\xcc"\xc07%\xa9n\xfd\xbf"\xc0\x7fQV\xf3\xe8\xdd&\xc0C\x8eQ\x91\xeeZ"\xc0\xf5\xc1\xdc\xb5\xcc\xac \xc0\x98\n\xd5a#"3\xc0\xea\x98\xf9*9Z,\xc0F\x9e\xba~\'\xed1\xc0\xf0\x9ab\xa3\xd2\xb51\xc0\xcc\x87\x82\x8a\xe4\xda1\xc0\xf2\x98\x94m\xff\x07!\xc0\xe4\xde\x11A\x99\xc0"\xc0\x17\x14\xfb\x06\r\x87\x1f\xc06W\x8d$)Y-\xc0\xf4\xeb)\xe1\t\xaf1\xc0s0\xd9\x9aD\xd72\xc0\xce\x9a\xe9#\x83\xb92\xc01\x14\x8b\x93!\n+\xc0\xc4\xf5\xa3\xe2A\xb52\xc0I\x86t\x05PE3\xc0\xdb\xc8=\xa5\x02K%\xc0\xcdq\xf8s\x07\xfe+\xc0T<\xd2C\n\xe0(\xc0\x18\x94\x11.\xe8b3\xc0\x9f\x87\xc0f\xb8X\'\xc0%\xf1?\x80\xc3\xb0&\xc0S\xe9|k\xf6X,\xc0V\xb1N\xf3n\xf01\xc0_0\x12\x8e\xcb\xa2-\xc0>\x16VU\xa5\x9d*\xc0\xccvEjA\xb24\xc0\x86Db\x81M\xb81\xc0\x1c\xe5p\xeb\x8c\x8d3\xc0^,b\xc3\x83%!\xc0\x88\x814\x1a/P3\xc0:0\xcd\x1b\x0f\xbb \xc0\xc2\xa8\xadH\xf8B,\xc0\x8b\xee4\xe8\xe6\xd74\xc0R\xf60\x16\x07\xfc,\xc0K\x86\x19#\xd6\xee2\xc0\xf6\x99\xbd\xb8hB-\xc0G\xad\x8b4e\x08)\xc0j\x98\x04\x9d\x99q,\xc0\xe8\xd7\x8a\xd9\xd6\xea,\xc0\xef\xa6\xbc\xa9\x02\xa44\xc0\xfb\x02\x86\xcee\xca2\xc0A\xf7t\x9b\xf0\xb24\xc0\x07\xa3\xc9\xcb\x01\x0e \xc0wS\xdb\xcc]\xaf4\xc0\xe8\x8bz{+\x02-\xc0\xce\xdf k\xca\x0e2\xc0P&\xb5\x81\'\xdc1\xc0\xc0\x8f2Z\xbb\n2\xc0{\xf5D\x9b\xb1\x192\xc0\r\x1a\xe3\x1f\xb2\xaf,\xc0\xb0q\x08I\x02\xbc-\xc0\xd4D \xa3x\x1a\x1f\xc0\x93\xf1\xcd\xf1Y\xa3-\xc0\xa2\x0eM*%\x162\xc0hi\xf4Z`<"\xc0\xcd\xaa\x8c\x0e\x08\x0f2\xc06\xe0\xa1"7}!\xc0\x1b\xbc\x05\xa4\xe4*"\xc0\xf3\xf7l\xe2\xe3\x06/\xc0\xc6m\xb8`\xad_*\xc0x\xdbf6k\xb3!\xc0\xe8\x8dS\xe9\xca\x12-\xc0\xb1b\x15\xf0 \xea%\xc0\x92\x84u\xd1\x84S"\xc0\r\xf8\xf8\'\x05E%\xc0zm\xb3\xf1G\x1e&\xc0\xb9\xa9\xf9G \xda$\xc0\xf1P\x8a\x04&S,\xc0\xee\xce\xa0 \xd8;#\xc0\xfd\x84K\'\xe6\x00$\xc0\xff\t:\x15\x0f/&\xc0\xce\xd8\xb8`\xa8\xff,\xc0\xdbe2\xfbj\xcf#\xc0\x9e<\xca\xcf\xcf^-\xc0L.\xa1\xc9\xa7-.\xc0\xabu^\xd9\xf9\xec2\xc0xk\x1f\xb4\xb9J-\xc0\xe9\xd6G\xac\xf2\xd0,\xc0\x1ah\x04\x01\xa0\xb02\xc0\xc6\xa4\x98!\x8c\xfd.\xc0b\xab\xedW\xd8\x95!\xc0\xd5\x80,?r\x9f-\xc0g\x90\x10i\x15\xe5.\xc0B\xc9%\xc6\xba\x01#\xc0\xbd9St\x19\x7f.\xc0\xf8+\x81,\xdda2\xc0K\x9c\xd6\xa8O>#\xc0$\x12`t\xd98-\xc0\x1dP\xc2d\xe9\xed!\xc0\xaa\xaa4\x9c\x10\x99"\xc0\xdat\x06\x1a\xb4\xd2 \xc0z\x181\xe3\\\t5\xc0\xc0\xa6\x16=J\xab.\xc0\x84\xa9\xed\x10q\xeb1\xc0\x95\xb9p\x02.\x9f-\xc0&1\x86I\xb0\x89*\xc0q\xdf2U%\xa8-\xc0\xc1\xa1*\x88\xd6\xd74\xc0"G4\xb3\xad\xa0*\xc0B\xe3X\x9f\xfdH#\xc0\x0ceR\x96\x97\x132\xc0v\xa7\x8ey\x15\xcf4\xc0{{F \xd9\xba!\xc0A8\x95\xe9\xf96&\xc0\xd1P\xe3F\xb0\'-\xc08\xf4\x17\x16\x91B,\xc0\xe1\xd8H\xe0<\x1c3\xc0\x04\xa0\x90;\xec\xe9,\xc0\x1bd\xdaK\xa9v,\xc0\x98\xe0I\xdfh\xb44\xc0\xc5\x9b\x9c\xa4:\xf5*\xc0*{^D\xed#\x1f\xc0oT\x10s\xbdb2\xc0\xc6\x03\xf4\x16\xc6\xee1\xc0\x9a_#gP\x97&\xc0\x1a\xea\xc3iwD%\xc0\xaf\xaa\xa2\\\x0f}4\xc0\x9b\x81\xebA<\x082\xc0\xdb#M{\xd7V-\xc0\x8f\xa7&\n\xf0\xd6%\xc0\x8e\x9b>\xc3&\xf31\xc0\x8d\xe5\xa0\xf1\xed\x0c2\xc0\xab\x06\xe2\xd9\x8b\x172\xc0 \x17^5\xa4\x95 \xc0\x1e\x02\x9e\xf4q~4\xc0\x8b\xc8>\xad\xa6`"\xc0\x93V\xd1\xf8~\xde\x1f\xc0\x94\xf3T\x05\x85\xe8.\xc0X\x00\xa9\rU\x80-\xc0[\x0bNu0`!\xc0\xea\x97\xd0\x16\x81L-\xc0\xec\x87s\xab\xb2\xf3!\xc0\xfa\x98\xe9\x00W\xf81\xc0\xd7\xb2E\x99\xd0/.\xc0\xefe\xee\xfe7\x90*\xc0z(&\xcb\xac\x85,\xc0\x12m\x10\xfb<\x9f*\xc0<\x83\xeb`\x8a\xb03\xc0H\xc6\xc9\x11_\xa82\xc0Vp7\xa2|\xaf.\xc0\xfds\xc9f\x07j3\xc01\x99b\x9d\xde\xbe!\xc0\xaf4\x1e\x11nE-\xc0\xd41\xab\xd2\xe5\xf1!\xc0\x98\xcf\x06\xdeS=#\xc0\x84cM:\xb7)-\xc0Q\x9f\x7f\xe0\x9b\x96+\xc0\x87\xd8\x13\x0c\xba\x0b-\xc0\xc9\xdd\xf6w\x19\x96"\xc02\x90\xc1(\xf5] \xc0\x97\x9891\xe5r1\xc0]s\r.\xa2t1\xc0J\x8c^\x00lr2\xc0\xeb\x83\xed\xe3Sy*\xc0\xde\x93&\x9e\xe3\x8b*\xc0\x1d\x94\xd2\xd0\xa0]-\xc0\xe0\x8f#4/\xd2#\xc0\xd4\xba\x11p =!\xc0\x05\xfb\xb5]\x1a\xa3-\xc0\x91c\xa1b\xd9\xe8,\xc0\xad\xdf\x1b\xf1\xb4O-\xc0\x1e,aY\xe1D1\xc0"\xc1S\x86\xae\x932\xc0:a\xbc\xb2\xf7\xdd3\xc0F\x02\x85o\xb5w4\xc0\x92\x92\\b\xd3d#\xc0(\xf2%\xb4s@)\xc0\xba\n\xfd\xdbE+2\xc0\xc9`\xd4[\xcd0#\xc0NU\xd1\xa1|A3\xc0\xbc\x9cb\xcc,\xc21\xc0\x92\xaf\xc1\xa9\x93\xa64\xc0\x97\xd7X\x07\x9d\x93,\xc0\\s\x9c\x90\x1d\xf5*\xc0VC\xaf\xcd\x8a\x97&\xc0\xac\x98\xc15{l4\xc0\x99\x88\x19S]\x022\xc0\xac!j\xc6j\xe8.\xc0l\x93b0\x07\xf7*\xc0\x1eX\x1dk\x9d\x9e-\xc0\x86\xca\x0f($#2\xc0\xc2\x07\x1e\xf8E\x7f.\xc0\xc6\xaey\x1e\xd1\xfe1\xc0^\xcf*\r\xe0\x032\xc0\x8d\xa1\x81\x81\x93["\xc0Wc\xf8,\xef\xe9 \xc0\x1d\xb6\xbf\x8bp\x08-\xc0\xfcu5Wi\x07/\xc0]x|Z\x97\xcc*\xc0\x11\x0c[\xda\xc2Z3\xc0x\x888\xd3\xaf\xf91\xc0\xa4\x85\xd2\x00\x9c33\xc0W\xb49\x11\x06\x06/\xc0\xcc\x17}Y\xc1W/\xc0~\xd1 \xfdZU3\xc0\x1a\x8cL1(\xeb.\xc0/!\xf2)\xde=#\xc00aH\xfc\x04\n&\xc0H\xdf^\xff\x11{4\xc0\x8a9\xdcQ\xb0\x97\x1f\xc0\xa2\xcc\xaeAi\x06-\xc0R\x8f\xf1\xe7\x12\xf1,\xc0\x89\xe0\xbb5Wn,\xc0\xf5.a\xc2\xbd\xab,\xc0C\x04\x8b\xae\x00\x88 \xc0Y.q\xaa\xcc-3\xc0z >4xo-\xc0\xc9\xa1\\\x8e>\x7f-\xc0s\xb8\xc9\x02}\x11+\xc0\x15\xe4\xa9\x93\xd8\xb2-\xc0\xc0[:\xceX\xd73\xc0\xe9`\x9e\xbeQ)2\xc0\xde\xbd1\xe8\x7fK-\xc0F\x0b\xf9\xde\xce\xed,\xc0\xad\x9c\x91"\xb9\x02-\xc0\x08X\x1b\xd2\xa0\xf92\xc0\x84\x97;7\xa2\xe63\xc0\x00\x8b\xedd\x94\xe1,\xc0\x9f\xdb\xaf_p\xa32\xc0q\x06\xd6\x90"E1\xc0\x0f\rt\xaaP\x0b2\xc0\xf7A%]9\xcd!\xc0RYp\xac.\x06/\xc0\xd9\x8f"H2\x9a*\xc0R\xc7)\x8e\xa1s4\xc0\t\xdd`\x8c\x9a\x01/\xc0\xd0\xe0Cy?\x91*\xc04\x07\x99\xf8+c-\xc0l\x83~\xde\xfbu4\xc0\xdb\x8b\'p\xcc93\xc0\x1c\xbdF\xafO\xa0*\xc0?\xdf\r\x13\x1c\xf5,\xc0<\xb4\xd4w\xea\xd3,\xc04\x0c\xe0"\x84\x9a"\xc0\x06\xaa?\xc0\x9f\t-\xc0\xac\x19\x12B\xa3\xbe!\xc05_\xbe\x15\nv*\xc0Y\no\x12\x07#,\xc0\x87#\xe1\x17\xab\x022\xc0\x086&\x1d\xc9\x012\xc0\x85\x9c\xc0l\xd5R3\xc0\xf1\xe9)\xab]B3\xc0/\\ \x9b\x89\xf91\xc0C\xb0\x85\x06\xfb\xf6*\xc0\xd1\xc0\xd3"H\x1c3\xc0\x1c=\xdc[:\t2\xc0\x13\xf1\xdb\xd8\x85\xf7*\xc04t\x1d\x1d\x87:&\xc0\x1a\xfdT\x8dL\xcc*\xc0\xed\xb5\xf1\xd6\xe8\xb1.\xc0\x9a\xacYOy>)\xc0e\x0cz\xd3\xac\x102\xc0\x88O-u!r1\xc0\xe09\x8f\x9a\x85\x932\xc0\xedq\xb9\xbb\x82)!\xc0\xcc\x0e\xf8\\)\x1a3\xc0U,+\x801z#\xc0 \x18\x94\xcf\xb3\xdc \xc0\xd7=\xddR\x86\x0c,\xc0\xf9\xf6\xaf0\xebG%\xc0Ov]\xb1]\xfc%\xc0q\xf9\nK>\xc01\xc0\x8d_Z\xac\x82\x00%\xc0\xcb \xedP\x83\x93(\xc0\xeb}0\x93\xbb\x17,\xc0'
p16
tp17
bg3
(g4
(I0
tp18
g6
tp19
Rp20
(I1
(I361
tp21
g13
I00
S'\n\xb0J\x8f\xc0XS@{\x11\xd6w\\\xafS@\xd7is:|\xc7S@\xf8\x0e/\x8d\x9a\xc7S@k\xe1l_\xda\xc8S@_\xa3\xea\xea~pS@\xb76D\xf7\x9a\xbbS@H\x10\\k/\xefS@\xcb\t\x95\xf4\x9fgS@\x13[\x98[)ZS@\xf5\xba\x15i\xd9\xb0S@\xaa\xaa2\x8d\x8a\xbcS@^\xbe\xa48\x88\xe8S@\xd3\xcf\x9b[\x9f\x94S@\xac\x05z5\x18\x94S@K\x86\x03\xa7\xb1\xaeS@l\x7f\t^t\xbbS@ \xa9\x10\x00\x91\xbdS@\xe3\xe2\xcf\x88\xaa\xbaS@f\x07|x\x0b\x8bS@\xbc\xf5\xf3\xa3.\xefS@\x16\xa5O1\nsS@\xd2\xbc\xb6\x10u|S@\r\xe5\x10E\x04mS@e\x94K~F\xd9S@\x11\x02\xa0\x18W\xb0S@8\xde\xe50\x19\xbcS@IZ\x93\x08\x8b\xc7S@\xc0\x125\x8a\xcfoS@n\xbe|\xa3\x95XS@\x83\x17\xcc\x06\xb9XS@\xf9Y\xcb\x85\xacWS@\xc6\x1f%\xce\xddpS@L\x02\xffj]\xceS@\x1b\xd4\xffR\x1d\xb4S@lE\xcb\xaaq\x8fS@2\x0f\xde\xa31oS@\x15\xeb\xd7\xf54\xc9S@\'\x1d\x0bj\xc7\xbfS@42-#I\x96S@\xb5h\x1fkm\xe8S@\x8b\x86\x04\xa4(\x8fS@\xb1\x8e\xad\xbb.vS@Z\xa3QK}\xa5S@X4\x84\x14^\xbbS@\xee\x1cK\xa3\xe6\x9fS@,\x8dC\xe9-\xa3S@a\x1e\xf9.\xf7\xd8S@B\xad\xf99\xbe\xcdS@\xe8\rI.\x8d\xbbS@\x05ib\x83_\xb0S@\x0fl)\x196\xb0S@.\x1c\xc3O\xb7\xe7S@\xb2G\xc0\x17W\xb0S@\xbc\xb0D\xb8?\xcbS@p\x94\x86\x135\xc1S@Y\x7f?\xb0\x04\xaaS@\xee\xd0\xba\xb0\x1b\x9eS@M#\xb4Y4\x94S@\xad\x92\xce\x1d\x08\xe2S@\x02wc\xfd\x90\xe1S@\xdb\x02\xc0\xda\xcc\x80S@>\x0f$\xad(\xb1S@\x12\x9e\xd0\x8d\x95\xb0S@.\x10$c\xdd\xd2S@j1\x83\xe8V\xc1S@\xe5z\xdfg\x9bWS@k\x02<\x1aa\xceS@\x8aE\x98E\xa7\xb5S@\xea\x03\xef\xbd\x9f\xe5S@0\xc0~\x8d\xe1\xc8S@\x93\xacPu\x87\xc7S@7\xdcN\x91B\x98S@\xf0z\xe9JT\xe8S@B\x1b\xf8t1\x96S@\x00\xa6\x8e\xf0W\xd0S@\xbctX\x9f\xfc\xe7S@\xb9\xee\x01(N\xe8S@\xaa\x8dLI\x80hS@Y\x16\x81\xff\xf3\xc7S@?\xa5\xe3@\xf7\xb0S@,\xbf*zT\xb0S@=\\\x1e\x99\x14\xb0S@QRfF\xfe\xabS@\xe1\x02{\xcfy\xbcS@\xf2?M\x15\xf0oS@\xa7~\x98\xd0\xca\xdaS@\xc0\xc7:R\xa0\xe1S@\x9b\xd9\x81\x00\xa5\x94S@b\\\xfa&\xe2\xaeS@\x9e\\\xb9\xe4I\x96S@cm\x15\xf3\xd1\x7fS@M\xed\x82\x146\x94S@\x1fQ\xee.\xbchS@K\x16\xdd\xabH\x96S@\xb8l\xfe\x86\x90\xaaS@\x94\x9bq\xba:\xc5S@D\xac\xdbD\x07\xe6S@\x80\x88\xa1\xbe\\\xbdS@\xb9\xb9\xd9\xfe\xb7\xbeS@\xf0\xf9\x08\x15\xcb\xbeS@&\x94\xbe.\xb7\x9fS@\x9e\xea\xbe\xfc\x9c\xb7S@4\x89k\xdd{\xa2S@\xda\x19z\x93\xe6\xd8S@n/\xc8\xad7\xc1S@\x1b.\xbc\xfa4\xbbS@\xd3\xc7\xee\x8e\x0e\x84S@2\x90/\xb5D\xefS@4\x033,E\x83S@~AO\xef\xb1\xceS@\x84\x18u#^sS@"\x1e\x18\xc2\r\xd7S@\xf8DO\xae+lS@\xeb\x9d\x023\xbe\xe6S@\xed\x12+\xc29pS@\xb3\x8f\x07\x85\x90hS@Gz3H\x02\xb1S@\x90\nJ\xb9\x11\xbdS@\xe5\x97p\xc2-\xcbS@\xd4\rp\x84*ZS@h,\xdeD\xfb\xb1S@\x08\xf4o\x8b\xf1\xc0S@\x91\x0e\r\xb9\x13\xecS@\xae\x1aY\x13@vS@I\xcc\xaa\xe45\xb0S@-;\x9e\xe8\xa5\x94S@\x07\x87\xc6e\x9d\xe5S@e\x9cM.6\xb1S@_\x8d\xd1\xe01\xd4S@y\x9a:\xd2\x0b\xbcS@.`\xc1\xdb\xef\xbaS@I\xd5\x86\xed\xac\xedS@W\x0b\xdd\x0f?\xc6S@o* \x93I\xd2S@\xe3$\xfd8\xfb\xb0S@\x04\xf7\xc7N\'|S@\xac\x1c\xdc\x8f\xf8\xafS@\xf0{\xd7;\xeb\xd3S@\xfa2\x96\xd9&\xb0S@\x8d\x03\xd0e\x9d\xd0S@L\x95 *\xd5\xafS@\xa2\xdd\xed\t\x93\xbeS@u~v\xe5]\xb0S@\xbf\x81\xe6\xbb\xe0\xaeS@01\xe8\xe2k\xc5S@\x0e\xd7\\/\x19\xc8S@\xa93\xe6\xb9\x1e\xa3S@\x83AG\x95w\xc7S@\xc4\xa8\xcbFi\xb2S@\xac\x00\x9b\xd5\x8azS@\xd5\xd4\x1c)\xad\xaeS@\xfc\x00\xb2t\xe0\x88S@&\t\xc7\x02\xaa\xb9S@\xac\x89\xdds\xa4\xd9S@#\xc2\xe7\xaa\xbdXS@RxG\x8c\x94\xa0S@\xd9}6N\xad\xd4S@\x9d\xb0\x12Q\x90\x87S@\xf9\'g\x82\xf2xS@!\x97\x8d|\xd4rS@\xa7\x9e\t\xd6JqS@\xd0\x9c\xe0\xd4\xbciS@\x17\x7f\t\x81\x04\xe7S@\x8b\xae[\xaaP\xbbS@\xc5\xb3\xb9\x90\x80oS@\xfev\x15\xdfF\xabS@\xdd\x8a+;\xd3fS@\x92\x01\x10\xe8\xe9pS@\xe5%\xfcHdjS@t\x00[\x8a\xce\xd3S@\x92\x9a\x0f\xac<\xabS@K\x11N\xc1\xf1\xd4S@\xc4\xf7\xd5\xb5\xc2\xd7S@\xcc\x06\x179\x12\xaaS@\xcf8\xa2\xbd)\xdaS@\xaf\x8e\xb13!\x9fS@\xd3%\xb0k/^S@\xe4w\x90<\x91\xd6S@\x03W\xa5\xeb\xc5\x8cS@\x1f\xab\x0c4Z\xd8S@k\x12\x84\xba\xd1\x9cS@*?5\xaeC\xbcS@R\x0b2K~\xbaS@\xf1$ \xc5\x01\xa2S@\x05*Z x\x97S@\xea\x8f\x99\t\x14\x95S@\nX\xf7\xbc\xfc\xb1S@\xea\xd6T8]\xdbS@*\xd7\xc9%h\xb8S@\x1eX\x8fp\xa0\xc8S@\x8b?,\xe9bZS@\'v\tz\xa5\xc8S@2\xb9\xb4o\x11\xb1S@\x14\xeaS\x82H[S@\xb2]\nC\x14\xafS@bm\xc67\xc7\xb1S@\x81\x17r\x80\x12\xb1S@\x9a2 (\xe1oS@F\xfb\xbe\xf8TtS@p\xb7Oii\xbcS@RMn\xac\xa2\xe5S@\x03\xe4n \xf1\xb2S@\x02`\xf5}\xc2\xd2S@\xf6i\xb3\xc2\xa5XS@\t\xe6`\x9e\x01\xb0S@9\x92\xffL\xb6]S@\xa3v\xcd\xde\xd9\xcfS@>\xb8\xf2[l\xa0S@\x91\xdf\xc6\xc6\x0e\xb0S@g\x16`=wjS@>\xfd\xcd\xc6\xc8rS@)Ck\x98\xe6\xaeS@Q!#d\xc2\xb0S@v\xa9G(B\xceS@R8*2dnS@\x90]DN\x05\xb1S@K0\x85\xbfU\xb0S@a\x87Xg\x18\xb0S@\xc1\xd3\xc2/\xf8\x9bS@\x13\xea\x00G\x90\xadS@:\\\xb5\xeb\xfexS@l)t{\t\x8cS@>\x89\x1a\xfd\t\xdcS@\xd7\xa2\xa4h\xf8\xd6S@\xc5l\xea\x15r{S@!\xe3\xben\xf6\xd4S@D\x8e\xd3tw\xa1S@\x0cvw\xadh\x9cS@\xfb\xc0\x07\xd2\xcd\xd3S@\xa2\xafj\xe77\xf9S@D\xaf\xcc7=\xc5S@\xeeXl\xae,[S@\xc9}H\xd0{bS@-\xc6Q\xb6a\xaaS@K\xbat\x1bs\xdbS@\xc0\x959\x13\xba\xe7S@\x8b\xdd|\x95\xe8oS@\xa6\xbe)\xb9\xee\xbaS@\x8b\xc0\xf4\xfe\x13\xa2S@\x98<Jd\xb9wS@\xc6\xb4\xd2\x1co\xbcS@)\xd6\xd4\xdex\xd4S@~\nt\x94u\xbdS@\xecl\x97\xbb\xcf\x96S@ks\x05f\xb0_S@\xb6\n\xa76{\xe8S@R\x0fOY\xd0\xe7S@kZ\xcb|\x9b\x9fS@&9\xacj\x1d\xf9S@[\xf0\x8brbZS@\xe6\xdc\t\xa3L\xceS@E\xf4\x07D\xfbpS@c_~`\x87\x97S@\xf32\xf8s\xfc\xd3S@1\xc2>\n\xcd\xd5S@\xc8M\x0c\xd9\xfe\xd4S@*\xd3hcY\xe4S@\xb1\xf2\x1f;\x04\xacS@}\xaaEYR\xb9S@-\x9e\x95%\xc1\xadS@=Xs\xd0\xd2\x89S@_\x1bSt\rlS@U\xfb\xd0\x1c{\x9fS@\x02\x95o\xb5Y`S@\xca\xc3\xedM \xbcS@\xe4\x85l7<\xbdS@\xb7q-\xa8\xae^S@\xc6\xbc\x9c\x8aA\xc5S@_\x8a5\xacB]S@x\xc1\x8cVljS@\xf94*\xd3\x0ecS@\x81\xe9\x7f\x8b\xed\xb3S@\xe4\xa8\x1fU\xce\xd6S@\xc6\x01E!\xbc]S@\x93i\xf5,\xf8\xcaS@\x8e\xa8\xe0\n\x93\xb3S@f\x1e\x02\xb9i\xd8S@u\xaf\x10a\xca\xb5S@\xd7\xef\xf3O\x0f\xb6S@U\xabH\xda\x03yS@\x04\xdf\xab\x01\xeb\xbbS@\'\x96*\xf5=\xe4S@}r\xf4X\xc1\xd9S@2{\xe6\x99\xe8^S@\xb6\xe3\xaa\xd5k\xafS@\x81\x92g\x94k\x9cS@\x07\xb1d\x03A\xb1S@o\xc7i\xe2b\xdcS@\xdf\x85[C>\xdbS@U\x06\xcc\xd71\xb0S@\xa36\x82bc\xdcS@\xdc\x054A:\xbcS@\r\x91\xd4\xc1+pS@-~BZ=aS@\x96wd\xd3/\x8bS@}\xf8O\x0c9\xd4S@\xd9\x0c\xe1\x100\xd2S@\xe0\x0b&/*\xc6S@\x07\x9cI\xa7\xc0\xc5S@A6\xeau\xbf\x94S@}\x00i=\xc1\xb9S@\xc9mI\x04\xce\xceS@\x17=\xaa9\xde\xd3S@3\xbc\xa5\x8f\x92\xc9S@\xe1\xf0\x82\xcfI\xd4S@Kl\xc25\xfd\xb8S@j9\x90\x82_\x9fS@\x1f\xbd\x01B\xef\xd4S@\xe1v<\xf8\xc7\xd5S@\xd9Q)\x1c\xbb\xd1S@fB\xd7\xb3A\xb1S@\x19\xbb(\x88\xee\xb8S@\xe8\x9fb\x180\xd6S@?A2\xd5W\xaaS@\xfe\n\xc3\x9cQ\xe4S@\x7f\x12\x93\x1c@\xb6S@Jr\xe3?/mS@\xd92\xf8\xbdU\xdcS@\xdb4f\x0e\xebYS@L\xf1\xc9B\xc7fS@y\xf1\x7f \x14\xdcS@z\xcf\x92\x11tZS@h\x00tl\x1d\xc9S@\x82\xefN\xd4\x06gS@\xbej\xf6\xf9\xd2\xb0S@=\x02\xb230[S@\xe1\x0e\x9bQY\xd7S@\xe1n\x1dj\xa5\xd7S@\xb8I$\xe6fhS@\xbbe\xe0\xd9\xa0\xd0S@\xda\x11\xac\xe7\xe2oS@\xd3+7\xd8\x1d\xf9S@l\x91\xf2n7\xc1S@l\x12\xe1\x1e\xfc\xb5S@eU{L\xdd\xb3S@}\xf6\x94&(\xb1S@#\xb6\x13\xdf\xb3\xb1S@}W\x9e\xe1X\x9cS@90\xcd\x1bD]S@!S\xcd/\xe9\xb2S@\x1f\x9e\xce\xe8\x00\xb4S@MQ\x0b\x83\xb4]S@\xaa\xa6\xc7E7tS@\xee\xe3>\x0b\xe3^S@w.\xaf\xd6!\xdaS@\x19f\xf2.\xf9kS@B\xd1\x1bw$\xb4S@G\xc7\x1d\x94\x92\xe8S@\x81:=\x83\xf1\xabS@\xed\xbc\xe4\xc50vS@[\x0f\xff~3\xb6S@=\x1d\x0b\xb9\x96rS@\xbf\x0e#\x1aM\x96S@\xe3n\xcf\x8dp\xdeS@\xc2\xee\x0c\x8d\xabrS@\xcd7\x1ek\x88pS@c\xef\x8f\x80@\xbdS@\x99\x05\xcd+>qS@s6\x17&ViS@"\xd1\x07\xabW\xdeS@'
p22
tp23
btp24
a(g3
(g4
(I0
tp25
g6
tp26
Rp27
(I1
(I361
tp28
g13
I00
S'/\xd2\x0c\x07*\xfb+\xc0\x97\x9f3?\x96N,\xc0\xcbx\x81\x11\xe4\xce-\xc0\xf1u2f(\xc1-\xc0\xbck\x11\xe5\xae\xb6-\xc0\xaf\xbfP\xb2\xf8\xeb#\xc0\x16\xed3g?\xe12\xc0\xa2\xa6>\x01\x81\xb52\xc0Hqp\x19h\x12%\xc09yN\xccw$,\xc0\xea\xa6\x05\x8b\x11\x052\xc0M\x19\xc2g\xe41-\xc0\xc2\x81UK\xfdr3\xc0`\x80\x0c\x14\xac\xc2"\xc0\\R\x87\xac\r\xa5"\xc0m\x13\xc5\xa6\x03\x1b2\xc0\xd0\xff{\xf9\x14\xdc2\xc0\xa0`\xbb\xfa\xfe\xe81\xc0\x8f\xef\xf7\tZ\xee2\xc0\xfd{ \xc8+\xbe!\xc0\xa2\xa6>\x01\x81\xb52\xc0\xbd\'\xcc\xd8W\xbe%\xc0&\xad@\xa9i\xdf1\xc0\xadf\x18=\x87\xc31\xc0n\x1d\x1c\x14 \xa1.\xc0\xd0+\xdc\xe7\x07\xf81\xc0\xb7s*\xe6o\xfc&\xc0\x85%\xfczr\xc1-\xc0\r;\x999\x03\xc6#\xc0A/\xee\x97\x93\xf8+\xc0A/\xee\x97\x93\xf8+\xc0$\xb8{\x00_\x06*\xc0F\x8e\x13\xb8\xf0\xb5%\xc0,\xe4\r!#M-\xc0\x1a\x11\n\xc04\x1b2\xc0|\x0e\xc6\xa5\xa5\x95)\xc0\xf5-f\xe7\x9eT$\xc0\x93\xe3\xaeTD\xb2-\xc0.`\x88F\xb2#3\xc0\r5\xf3\xcd\x9a\xc1"\xc0\xf0\x8b\xfa\x04\xafw3\xc0\x81\xd7=\xea\xbd\xce"\xc0\x83\xa9\x81e\x9f(#\xc0\xfb>%]\x13: \xc0"\xae<M\x1b\xd92\xc0\xfe\xa6T\x8c\xa2b2\xc0\xebT].6t!\xc02\xe9~AY\x86.\xc0\xdc;_B\x00\xbf$\xc0\xc1\xcd\'|e\xe02\xc0\x9cAA\xd0;\x172\xc0\xbe\xa8\x9fDw\x1f2\xc0d\xb7\xfe \x99\x873\xc0\x89\xdf\xd1\x04\xbb\x142\xc0\xb12\xdf\xa9\xec\xbe-\xc0\xfd\xa2\xf2(\x04\xba1\xc0\xb9\x03\x99=\xb7\xed3\xc0\xb57\x94\xa7\xbb\x91#\xc0t\x92dnX\x98"\xc0\x11:\x92\x18\xa5\x18,\xc0\x91\xdd\xc0\xf3|\xbb,\xc0Thi\xbdY\xf10\xc0\x0f\xc6\x16\x00\xd6\xd64\xc0}\x01\x82z%^5\xc0\xcf\x1a\x19\xdd\xcd\xf9,\xc0\xbc\xb0V`u\xbb1\xc0\x04R\xec\nS\x0e*\xc0\xb1PUR\xe0L-\xc0\xa6p\xd4\xe8&\t3\xc0[\x16\xdf~o\\,\xc0\xdbK\xc1\x9b\xea\xb5-\xc0\xfd\xd6/}\xf6\xc3-\xc0\xc1\xe4d\x1f\xec[#\xc0\x1c\xdf\xa03\xb3r3\xc0\x05\x0f`\xa0\x9eZ$\xc0\x99$\xe0\xb8\x90\x1a!\xc0\xc1\xc9\xad\x90A\x893\xc0\xb4\xf7\xc0\xeb\xbex3\xc0\xd8,9\xb27q(\xc0<\xf6sh)\x02+\xc0\x12\xe8\xe7S{\xf71\xc0#\x87\xec\x15\xdf\x162\xc0F\xf9\xab[U 2\xc0$\x1b(\xec\x8d\xa02\xc0\xec\xcd|\x8a^4-\xc0\xaf6\x1e@E\xb9#\xc0\xd4\x148\xb4\xa2\xe1)\xc0c2\x15\xb7g\x1f,\xc0x\x0e}\x8a\t\xc4"\xc0\x87\\\xd6l\x90%2\xc0[\x86\x8c\x08\x03\xc3"\xc0\xb3\xbeT\x96\xb8\xe4$\xc0,\xb6]\x7f\x8a\xcc$\xc0\x19\xb7r\x1c\xad\x9c(\xc0\xebx`o\x9ab$\xc0\x14^9\x91\xe4r"\xc0\x8b\xa0\xf3\x97%03\xc0V&5l\xc5n,\xc0\xc7\x19\x07Nc\xf91\xc0cW\x896\x8c\xc21\xc0\x02\xac\x0c\xf4g\xe61\xc0\xdaGR\xca>\xef"\xc0AL\xb4\x06g\x90$\xc0\x07\xbd\xdf9\x90\xa8!\xc0 \x8d\x9bc\xd1m-\xc0\x178P\xddH\xb91\xc0cNe,\xd7\xe32\xc0\xd6\xa4\xe5\'S\xbd2\xc0K|Y\x99\x1f\x1f+\xc0\xc6\x10\xeau\x9e\xb82\xc0\xa1b\xe0\xf9\x02\r1\xc0\xacF~\xd5l%\'\xc00\xb8\xdb\xd9q\x13,\xc0\xaf\xa2J\x91\x97\x7f*\xc0@\x8ci\xc0\xe3o3\xc0\xe0\xc5\x16!\x88\x13)\xc0\xdb\xd5\xab9/q(\xc0\xa7\x00\x90\\\x15e,\xc0\xd8Q\x15\xb0\xfd\xfa1\xc0\xfc\xf0\x99I\\\xb6-\xc0\xbcJp\x99?9,\xc0\xa9\x9d\x12\x11`\xbd4\xc0\xad\xe6\x87\x8c\xad\xc11\xc0.\xcc3\x04\x19\x9b3\xc0\xc7\x9co\xad\xd1(#\xc0\xc0\x0cP\xd5]Y3\xc0\xaa\xfc\x86\xe0\x19\xc3"\xc0\xa6\xba\xa1\x12\x0cZ,\xc0\x91\x8d\x84w\xe1\xe34\xc0\xd3\x86\xdb\xe9\xb0\x0e-\xc0\x88\xdeM\x16h\xfc2\xc0\x86\xde\xde&\xd6Q-\xc0?\x1a\xc8\xbf\x13\x19)\xc0s\xdf\x03\x1f\x8b\x83,\xc0\x81m&\x13\x80\x00-\xc0\xc8\xf6\x86\xe0\xbfG3\xc0l\x15\x86lK\xcd2\xc0\xf0\x1d\xd6\x1e@\xbd4\xc0\xda\xb9\xdc\xd3\xab\x83!\xc0\xf0\x1d\xd6\x1e@\xbd4\xc0d\xc7\x93\xdc\x1e\x15-\xc0X\xbb\x83N`\x182\xc0\x8f\x9e\x16\xe0[\xe61\xc0%M6P?\x152\xc0\x7fO\x0c]G$2\xc0\x03\xca>A\x94\xc1,\xc0\xc5\x9bSV\x15\xce-\xc0\x11\xb1\xe7\xd5iu!\xc0\xbbS^\x98\x13\xb5-\xc0*U\xad:r!2\xc0-i\\\xe7/:$\xc0\x04\xb3]\xb7\x1c\x192\xc0E\xdd|\xd1\xf5\x9e#\xc0\x15\x0f\xcb\x0e\xde\xf8#\xc0f\x97\xd8#\x11!/\xc0\x95\x11\x8bJ\x03\xf9+\xc0\xdf\xeb0sN\x98#\xc0H\xa27\xcc\xc4\x12-\xc0\xa3J\x00\xcc\xe6\xf2\'\xc0\xbd\xd7\xbd\xf3\xe2P$\xc0\x9ec\xa9\xb6\xb8!\'\xc0\xb1\xfc\x82C\xef\xf1\'\xc0\xe7\x8c\xf8\xae\x94\xb4&\xc0\x9bA\x14n\xc8i,\xc0\xf8\xbf\xf1\xeb\xa1\x00%\xc0<\xad\x98g\xb7\xe9%\xc0x;\x1b7\xdb&(\xc0\x0b\x1bP]\xb7r.\xc0\x1e\x1c\x08\x9b\xcf\xb9%\xc0\xac\xcb&\xcc\xb7\xc7.\xc0\x07\x1d\xa5\x80\xb0C.\xc0\x15\x9e\x16\xc5\x15\xf62\xc0\xbb\x89\xad\x86\xf3Z-\xc0\x16\xb7z\xafV\xe6,\xc0a\xe86\xb4\x1d\xb92\xc0\xfc]\x10m\xf1\x11/\xc0\x81.\xbb\xd9\xb4{#\xc0\xfe\xbb\x89\xc5T\x1f/\xc0\xf97Q\xbe\xab\xfa.\xc0D\xc6\x1a\x0c\x18\xe0\x1d\xc0\xa8\xdbo\x95c\x92.\xc0\xfe<\x06\xa4iM2\xc02\x94<@!\xff$\xc0My\x00\xfa\xadC-\xc0\xd0\x07\xb3G\xb5\xc8#\xc0\x06\xbbF\x0e\x88\x98$\xc0bt\xec\x95(\xd6"\xc0G\x1d\xd9\x13\xed\x135\xc0\xcd\xfb^\x17\xa8\xc5.\xc0\xbcn\xcb\xf2&\xf71\xc0h~\x8eR\x94\xb2-\xc0\x98\x03I\x04F%,\xc0h~\x8eR\x94\xb2-\xc0\x19\x85\xff\x9c\x1a\xe44\xc0Jtx\xe9\x889,\xc0\x1fL\x18\xf0K>%\xc0\xf3\xba\xd7\xed\xc5\x1d2\xc0\x14>\xaa\xa6\xc2\xd74\xc0\xbcVo\xb1\x8a\xb8#\xc0ITyc\xd1\x0e(\xc0\xf3\xb5\xa7\x05\x8f4-\xc0\xc1\xb41\xe9\xd7U,\xc0H;j"\xab%3\xc0${+>t\xfd,\xc0\xb0\x98\x18\x99\xe2\t.\xc0\xc4\xee{\x13\xee\xbf4\xc0q\xday\rV\x8a,\xc0\x8a\xf5\xe3\x02\xd5\x1e!\xc0\xd6\x00\xbc\x0e~j2\xc0u\xa2\xde\x8e\xa1\xf71\xc0\x85\x0f\x1a\xfc\x9fX(\xc0\x11\x13\xe0"1!\'\xc0\x13\xe7\x8c<\x12\x864\xc0\xbf-\xddr\x1d\x122\xc0)\xe3=f\xbej-\xc0\x0e\x98\xa4=\x1f\xa9\'\xc0\xd7T\xb9~\xb0\xfd1\xc0\x8e`\xa7\xe1\x18\x172\xc0LtM\xcb\xe5\x1d2\xc0\x1c$\x00\x84\xe6\x89"\xc0\xffVOwp\x8b4\xc0\xac\x11K\xc7"Z$\xc0W\xdbw\x8c\x19\xd8!\xc0\xf7\x01V<\xa9\x00/\xc0\x80l\xea\x83\x8a\x96-\xc0\xd9\xb5+\xed\xcbc#\xc0\xdf-\xe1\x89=]-\xc0\xe9\x08\'\xf8|\xcf#\xc0\xe2On\x84<\xe41\xc0\xe255\xeb6E.\xc0\xf8\xb0\xb9\xf8\n\xa3*\xc0\xa0kR\xf4\x9f\x99,\xc0\x1e\xce\xf0\x9b\xe59,\xc0M\xcbEC\xca\xad3\xc0\x01\xc9\x84\xcb\xed\xb02\xc0\xb9T\x05\xb1\xc1\xc4.\xc0\x1c\xfa?yms3\xc0\xe7\xb2-M\xe0\xb7#\xc0\r\x1a\xc7\rfP-\xc0@\xa8\x88\xab\r\xc8#\xc0z\x19\x8b$\xd9+%\xc09Gs\x07\xed2-\xc0\xeb\xc1.w/\xa8+\xc0\xae\xf1G\x8e\x1d\x18-\xc0\xc1\xa2\x16\x96\x7f\x99$\xc0\xb0\xb5B\x99\xf68\x1e\xc0\x9b\xca\xc4\xd1\xae.1\xc0\xa4\xa7\xfd\x05\xf2.1\xc0\xd0\xd9\xe3uUw2\xc0\xd6\x9d\x83s\x08\x89*\xc0\xe5#3\xa6\x84\',\xc0\xb4H\xe5\x82gl-\xc0\x01\xeb\xbak-\xba%\xc0\xcd\xf5\x84o\x9d4#\xc0\xd0+Y]8\xb5-\xc0@\x96\x15\xdf\xef\xfa,\xc0\xd3\xa4\xd6F\'^-\xc0\x040\xf9\x08E\x011\xc049c\xff4\x9d2\xc0\x7fD` [\xe93\xc0\xa7N\xb5?\x98\x844\xc0\xfc\xba\xc3\xfe|~%\xc0\xbdv\xab\x9aY\xd3*\xc0\xc4\xac\xe8\x17F\x162\xc0\x88\xbfa\r\xd8\xfa$\xc0-\xc1d\x8b\tL3\xc0\x80\x15\x9b 4\xcd1\xc0\x0f7K\x85\xce\x994\xc0\xca\xe6\x8c\x15"\x9e,\xc0$P\x81$>\x8b,\xc0\xee\x19\xec\x04*W(\xc01\x9f\xd7}}\x8f5\xc0\xd4\'\xb6\xdb\xbe\t2\xc0.(k\x91\x81\xfd.\xc0\xe5\xadv\xa2\xc2\x8c,\xc0r\x1a\xd8X\x0f\xab-\xc0\xc0\xf9\x8d\n\t)2\xc0/p\x99A\x8f\x92.\xc0\xe7\xa6\t\xcc\xcb\x082\xc0\x95r\x9e\xd6\x82\x0c2\xc0\'G\xf9\xf5"Q$\xc0w\xdarp\xc5\xae"\xc0\xca\xda\xa3\xaf\x94\x1a-\xc0\xcf\xc1"\xfe\xe8\x19/\xc0&f9\xe5\xdf`,\xc0\x988\xbc\x9e\x92c3\xc0\xf4D\x8f\xf1\xd7\xe41\xc0\n\xcb\x8cZC73\xc0<+M\xc91\x19/\xc0W\x90\xebs\x86g/\xc0\xac_w\xc3\x06Y3\xc0\x90k\x98\x9fy\x00/\xc0\xaf\xef\xaaV{\xff$\xc0\x95\xc0E\x05\xd9\xd9\'\xc0\x97J\xea^\xa1k4\xc0a+\xb4C\x88\xb1!\xc0\x95\xd5\xa4\x92\x8f\x16-\xc0\xf1\x8cG@%\x02-\xc0\x0fXN\x04;},\xc0\xd7x\x1bc\x97\xb7,\xc0R\x96U\xbc\xe2\x8f"\xc0\xa7\xfc@@\xa363\xc0!\x87\xc4\xf2\x9ck-\xc0Fvo\xc9\x7f\x8f-\xc0jD\xf2\x83\xfc\x1e+\xc0a\xbf\x15\xedY\xc5-\xc0v\xd9H\x1dJ\xe23\xc0\x81\xdd\xaf\x0eh\x152\xc0\x1ee\x07\xe7\xadZ-\xc0\x19p\x04\xa5\x8f\xf8,\xc0-\xb5\xe0;}\x10-\xc0\x1e\xc73\xfc\xe8\x033\xc0\xe0Dt\xa6\xee\xec3\xc00\xe7\xba\xdf\x1f\xea,\xc0\xc6s6\xa1\xee\xab2\xc0x.H\xc0\x9f\x001\xc0\xfc\xdeXQ\xd9\x142\xc0\xe5\x1fC\x91\x0b\xc1#\xc0<+M\xc91\x19/\xc0\xb9\xb5\xcd\xf4I0,\xc0\xbbe\x18\x1e\xf8g3\xc0<+M\xc91\x19/\xc0\xc5\xc5dI\x17$,\xc0\xfav-w\x8cq-\xc0\xed\xbf\xc2_\xd3n4\xc0+8aA\x03;3\xc0:\xbf\xe1)\x8b7,\xc0\x89\xd3\xcf\xc1\xbf\x08-\xc0Z\x14\xcc\x96>\xe4,\xc0\xd7\xcd\xa7\x93\xd7\x80$\xc0\xc3\xe2+\xadH\x17-\xc0\xe7\xb2-M\xe0\xb7#\xc0Vo\x92\xb9f\x8a*\xc0y*\x1e\xadr2,\xc0\xb4}\xf5\x89\x04\x0b2\xc0`\x93\x7fA\xc0\x062\xc0\x93\x7f\x13\\\xb2V3\xc0\x07<;:\xe0F3\xc0\xa4\x94\xdc\x7fi\xe41\xc0$P\x81$>\x8b,\xc08\r\xe9\x91\xa1"3\xc0W\xd8Z\xafE\x132\xc0\tK=\x80#\x88,\xc0n\xe1\xb6\x9a\x99\x07(\xc0&f9\xe5\xdf`,\xc0G\xec\\\xee\t\xbd.\xc0j\x0e\xa1\xfbp\xd2*\xc0\xb8r\xbc\xa0~\x192\xc0\xd4\xc8\xc8\xb7\xd6-1\xc0\x809c9-\x9c2\xc0\xbc\x85S\x04I*#\xc0\x05\t_U\x9d#3\xc0\x86\x15^Z2g%\xc0&#\xec\\\x1c\xdf"\xc0\xbb\xfb\x93d1\x1e,\xc0=}3\x82#!\'\xc0q\xe2\x14!{\xcd\'\xc0\x9f8\x82%\xd6\xcb1\xc0R\xc7\x13l\xfb\xd9&\xc0\xb3%f\x8e\x809*\xc0\xbb\xfb\x93d1\x1e,\xc0'
p29
tp30
bg3
(g4
(I0
tp31
g6
tp32
Rp33
(I1
(I361
tp34
g13
I00
S'k:\x89\\\xe1BS@\xfb\x07\x81\x1f=\xafS@)\xc6n$R\xc7S@h\x08\xa5\x8cd\xc7S@\x87\xfb\xe7\xfd\xa3\xc8S@V\xb1SEz[S@L\xd2\xfc\xe4C\xbbS@\xb3\xf2\xa1?\xe7\xeeS@z\x0e>\xb5\x8eRS@\\t,HEDS@\xce5\xe6\xd0\xa3\xb0S@H\xd8\xd5\xd2S\xbcS@W\x13\x08X4\xe8S@\x8f\x11\'\x8b\xb2|S@t*\x95#\x18|S@\xa2\xaf<\xc7u\xaeS@pb\xfaI#\xbbS@\xcb\xc6I\x15D\xbdS@O\xcf\x04\\Y\xbaS@G\xf8\xad`AsS@\xb3\xf2\xa1?\xe7\xeeS@"\xa1\xa3\xf5\xfc]S@\xb4\xdaJ[O\x95S@\x01pL\xd1:QS@\x14\xaa-u\x07\xd9S@0W\x04\xdd\x15\xb0S@\xcfk`-\xc8\xa7S@\xae\x07Y"`\xc7S@G\x15\xa8\xdf\xd0ZS@w\xa3\x93\x02\xd7BS@w\xa3\x93\x02\xd7BS@}1EZ\x06BS@MD\x84i\xd2[S@\xbc\x01\xf2_@\xceS@N\xb9 \x0f\xe3\xb3S@\xf5\xf8\xc2\xd5\xea|S@\x11D&~/ZS@\x1cCD0\x07\xc9S@q?\xdd#u\xbfS@$\x99\xb8{H~S@Us\x9a\x11,\xe8S@\x05\xf0\xca\xb2\xcewS@\x0c\x80e\x92\x0faS@A\xd2\x19\xcbr\x8bS@z\\*\xae\x12\xbbS@\xb2\xa5\t\x84\xc1\x9fS@I\xee\xb9\xc2"\x8aS@\xd6\xbe\xbd\xe1\xca\xd8S@-\xdd\xcd\xbc9\xb6S@\x95\x08o\x15>\xbbS@\x9d\xe0\x1d\x9d"\xb0S@)\x02\xda\xe4\xf9\xafS@io\xbcQ\x85\xe7S@\x85\x1dk0\'\xb0S@\xcb6\x80\x1b\x1e\xcbS@\x93\xdb\n\x95\x05\xc1S@6\xc3go\xa4\xa4S@\xa2\xb5\x9c\x08\xa3\x86S@\n\x82\xea$=|S@\x93l\x0fo\xe0\xe1S@\x1d=x\xc5d\xe1S@\xb6\x10\xc5\x06oyS@`\x82\xca\x88\xc6\xb0S@g\xea,\x99W\xabS@}\x80i+\xb6\xd2S@\x96\x81\x98\x8d \xc1S@*\t\x04|\tBS@7\xff\xbf\xb0<\xceS@\xb2\xe5\xa7@g\xb5S@f\x85\xf2nz\xe5S@\x7f\xb0uD\xc0\xc8S@=\xef\xc4\xfc_\xc7S@\xfc\xb4\xeau\xb6\x80S@\x89\x12\xda\x93\x1d\xe8S@\x8f\xa4\xfb\xc6\xe1\x7fS@E\xf2cOV\xb6S@/\xd0\x18\x8a\xba\xe7S@P\xae\x85\xf5 \xe8S@\xa9\xed\xaas\x18SS@{\x1f\xab\xd3\xd0\xc7S@\x98\x17|\x07\xcd\xb0S@D\xd3\xc5\x170\xb0S@p\xe9\xdb\x89\xd9\xafS@\xb8\xed\xca \xce\xabS@\xca\xd3b\xc1S\xbcS@/v\t\xe8\xeaZS@n(OZ\xf3\xc6S@X9\x01\xe5\x87\xe1S@i\x14\xd7&\xaf|S@\xca\xe16\xa6\xab\xaeS@\xa5+\':z~S@\xd0\xe3oqojS@i\xd1\xe7\xaeX~S@\xab\xe5\xf16WSS@[\x00\xc8\xc4\xe8\x7fS@eb\xd32I\x92S@Y\xd6\x1a\r\xfd\xc4S@1\xaf\x17\x9a\xdc\xe5S@\xef\x92yv!\xbdS@Y$\x1eq\x7f\xbeS@D\x93\xbaQ\x95\xbeS@\x0bw\xa5w\xdc\x87S@\x7f]\x9c[\x01\xa0S@\x84\xe1<F\x96\x89S@\xecC\xbdG\xce\xd8S@H4\x9a\x8f\x05\xc1S@j}\xd6\xed\x0c\xbbS@\x04i[p\xfe\x83S@\x956\xc0\x1b\x1c\xefS@C\xc7Z\xe1$\x83S@\xfd\xccS\xef^\xdeS@=\xb0_G6^S@\xad\xce\xa2w\xe4\xd6S@q\x87\xbc,\x8cVS@\xae\xc6OP\x80\xe6S@\xbc\x9b\x84\xb9\xbfZS@\xaeY\xbe\xce\x10SS@+n\xf5!\xe6\xb0S@2\x1b\xe1}\xdc\xbcS@2<\x01\xf3\x17\xcbS@l\x90&qSDS@\xd7#K\xb3\xa7\xb1S@2\xd04\xc2\xbf\xc0S@5L\x1a\xaa\xb8\xebS@\xd5j{\xd1\x1baS@XQ:p\xec\xafS@H\xfe\xffb\xbb|S@\xb2]Y\x86x\xe5S@\xac\x94\x99\x99\xdb\xb0S@=sv)\x0e\xd4S@\xdf\xb5\xa02\xd4\xbbS@]\xe6=\xc9\xcf\xbaS@\xb6\x06a\xbb\x81\xedS@y\xe5s\x10#\xc6S@p\x06\xad\xc4\x1c\xd2S@\xedIuX\xb8\xccS@\'d\x01\xf3\x08|S@\x03|\xf8p\xa9\xafS@\x9d\xa1$\x176\xbaS@\x03|\xf8p\xa9\xafS@\xe3\x0f0\x19~\xd0S@\x94\xa0\x1f\xae\xad\xafS@\x80\xfc\xe7%M\xbeS@\x85\xae\xa4$"\xb0S@XA~\x18\xb1\xaeS@d\x9e\xba\xbbB\xc5S@0\xf7\x13\xd7\xf4\xc7S@\x98\xd0Z\x10!\x8aS@\x8b\xea\xfbMK\xc7S@\xf0\xfc\x80\xd8\x19\xb2S@\xe1/\x16\xec\x83eS@\x13I\x9f\x19`\xaeS@\xa2{_o\xbfrS@\xafV\x8f3\x8c\xa1S@B5\xd2\xd4\x80\xd9S@,7\xa0\xfe\xe0BS@\x91\xfc\xb5\r)\x89S@\x8d)\x94\x1b\x8b\xd0S@%\xa2\xd2\xe5\xbcrS@JZ\xae8\xeecS@b\xab\xc4\xc4\xa5]S@\x1b\xeb\xd6\x8d\x00\\S@\xfa\x0e\xba)\x86TS@N@\x1d\x0b\xe9\xe6S@\x07\x826\xdf\x07\xa4S@>\xbeL\xcfrZS@\xe1\xa7-\xfa\xe2\x97S@\x11\xc9\xd8PeQS@N\xf8\x86\x9b\xe0[S@\xf1/\xef\xdb0US@)\xe2>$\x9a\xd3S@[\x9dX\x02\r\xabS@\xdb\xc68\xfa\xc1\xd4S@\xa15\x00\x86\xa6\xd7S@\xb2n\x18\x12\xc2\xa9S@\x14\x10\x89}\xf8\xd9S@\'3\x90~\x9f\x87S@g\xdd\xba\x83|HS@|x\x19\xf3q\xd6S@i\xb4\xb6\xc2\xe6\x90S@\x8c\xc6\xd0\x193\xd8S@b\x98Q\xde\x07\x9dS@\xa9g\x1b\xd4\xe7\xa4S@\xe5\x07\x94\x01b\xbaS@\x8a\xff\x11t\xd2\x8aS@\x92%\xf4VL\x81S@\xe0\xf1@\xb6J}S@0\xb1\xcaq\x9c\xb1S@\xdfq \xfa8\xdbS@\xf8J@\xebX\xb8S@\x80z\x9d\xf1\x8f\xc8S@\xf6/)\xe7\x82DS@\x80z\x9d\xf1\x8f\xc8S@W\xc7r\xe9\xc2\xb0S@\x14\x87\xfc\xbc_ES@&^\xee\xf2F\x98S@\xdaM\x00%\x96\xb1S@H\xd5\x07~\xca\xb0S@>\xe99q\xe1ZS@\x85\x05\x89\x83\x1e_S@\xb2\xd0p\x0fO\xbcS@\xf6y\xbb8\x89\xe5S@\xb1\xd1\xf6\x80\xb4\xb2S@\xbd}\x08\xb4\xab\xd2S@O\xe9\xab\xdc\xbfBS@B-rr\xaa\xafS@\xe8>\xc9\xa3\xdfGS@\xa1\xb6!p\xf8\xb5S@-\r\xe9\x02A\xa0S@\xf2\x82\xb7?\xf4\xafS@4\xddm\xfc\x00US@\xa3{\x9a\x0e\xa4]S@*r\xe5\x99G\xaeS@L@\x93\x99\x96\xb0S@^\xe5\x94\xed\x18\xceS@\xb2N\x88\x03\x13YS@#\xfd\xd5\xe4\xdc\xb0S@\xe4~\x12\xd6)\xb0S@\xfc\r\x13N\x12\xb0S@R\xb99\x9f\xdf\x83S@@\\\x97\x1b=\xadS@\xa9\x05\xbb\xb3\xf6cS@$\xa6vn8tS@\xc6v\xddu\xf1\xdbS@\xe2\xc3\x18p\xde\xd6S@\xc1\x1a%\xefbfS@\xa8\xb9\x9f\xc2\xcb\xd4S@Mc#\xeeB\x8aS@zQ\xe8\x88H\x9cS@\xc5a6@\x99\xd3S@V)\xc0n$\xf9S@\x9aS\xe7\x9e0\xc5S@\xcf\x8d`)fES@\x1c%\x9d\x9f\xc2aS@A%\x8a)E\xaaS@\xf3\x93\x08\xc0F\xdbS@\x96N\xa2\xfaz\xe7S@\xe1\x9c\xc8S\x00[S@9\xc4\x85\xe0\xe5\xbaS@\xf01\xcbD\xc5\x8aS@\xd9\x98y\xfa\xaebS@\xd5Ca\xf6Z\xbcS@Y\xebtIZ\xd4S@(vfiW\xbdS@0\xfa\x0c\xd8\xa4\x80S@\xb0\xc3\xd9\xb3EMS@aI,\xb2<\xeaS@\xfb\xeaH\xa5\x82\xe9S@\xce\x9a\xc9\xac\x89\x9fS@V\x8e\x97\xf3\x06\xf9S@\xa5\x9b\x93\xf0\x8eDS@Db\x89r\'\xceS@\x03\xeag\xe3\x0b\\S@\xb8\xf0\xbaD\r\x80S@a\x0c\xd5\x16\xc8\xd3S@\xdb\xb7\t\x90\xab\xd5S@\xfe\x16[|\xd8\xd4S@jV\x93fa\xe5S@\xebr\xe0\xaf\xc5\xabS@\x93\x90\xa1\x1e\x1c\xb9S@y\xc2\x91;M\xadS@\xa1pmcZtS@\xba[\xf0\x92RVS@\xaf\xd3\xff\x82E\x9fS@\xd3\x9b\xb1NuKS@\xbb\xe6\x9c\x94\xfa\xbbS@0\xd5\x11:\x0e\xbdS@\xa2%\xc6_\xcb^S@5\xce\x11\x1d!\xc5S@\xc1\xe4\xea\xd2]GS@\x0fV\xd1x\x17US@B9a\x06\xeb\x85S@\xb4\x92\xad\xca\xb5\xb3S@\x03(\xa3\xe3\x97\xd6S@\xe3\xa9\xee\x15\xdcGS@\xb0\x9fm\xec\xc3\xcaS@2c\x9a\xb6|\xb3S@J\xb1\xab\x05>\xd8S@\xe2\x1e=!\xa3\xb5S@\xe1\x90t\x8f\xd1\xb5S@\xaf\xe5\x0bB\x0fdS@\xc5\xca\n6\xf4\xa2S@/\x86\xfb\xa0\x1c\xe4S@\x9e~\xc9X\xad\xd9S@\xdb\xc4\xe7\x14"IS@\xa5 \xdd\xc9\x1f\xafS@\x01\xd4=\xc8@\x9cS@E\x10BQ\x10\xb1S@qk\x8f\x9dH\xdcS@\xc5`\x89\xba\x16\xdbS@\xb1\x9c%?\x02\xb0S@B\xeaC\xe7*\xdcS@\xd9\x1d\xc4b\xee\xa4S@G\xf0\x7f\xa0\xeaZS@\x14\xf4\x8f\xf7qaS@do\xe8i{sS@\x10\x9dC\xdeB\xd4S@V*\xa8q"\xd2S@\x04\x87\x9eD"\xc6S@\xd4(L~\xa5\xc5S@\x94\xe8\xdd\xc9\xc1|S@m:\x85\x85\x9c\xb9S@\xef/i\xd3\xf0\xceS@\xc5>\x1b7\xe2\xd3S@\xa8\xdc\x99\xe3\x9e\xc9S@\x01)G\xb6\x13\xd4S@I\x111\xe8\xd0\xb8S@\xd3J\'\xcfA\x9fS@\x93\xff\x98F\xbd\xd4S@\xb6e\xf9\x93\x9f\xd5S@p\xc3\xe8\xe8\xab\xd1S@\x8e\xf5\x8c\xc8\x06\xb1S@0\xe2\xdf\x87\x89\xb8S@\xda;\x1b\x0e\x16\xd6S@ \x8c\x8f\xa9I\xaaS@\xe8e=\x07e\xe5S@t\xe5Xv\x1f\xb6S@\x9f\xab\xf0\x16+XS@qk\x8f\x9dH\xdcS@\x92\xd2\x05\x875DS@\n4\x13\x8e\xff{S@qk\x8f\x9dH\xdcS@\xd7\x8b\x99=\xabDS@\xa3h|k\n\xc9S@Z\xfd\xd4\x01\x1dgS@r`\x03\xfc\xb5\xb0S@\xdbj\xd5?\x7fES@\xac\xfa\xd3]C\xd7S@\x8cA\xac\xd3\x85\xd7S@\x8dt\x0b\xc5xSS@\xa8\x84n\xd6\x8a\xd0S@\xe1\x9c\xc8S\x00[S@\xa2\xe6l\xc8\x03\xf9S@GH\xbd,\x13\xc1S@5\xa0\xcd\x9a\xd1\xb5S@J\x1f\x8d\x19\xdb\xb3S@\xbc\xe7\xd7C\xfc\xb0S@\x82\x12:"\x9d\xb1S@!\xeb|\xe9>\x9cS@\xc1\xe4\xea\xd2]GS@H\x94\xf8\xa1\xa7\xb2S@Sc\x80d\xc4\xb3S@n\x93u\x88\xeeGS@\xcb<F3\'_S@\xdb\xc4\xe7\x14"IS@/\xccf\xc0%\xdaS@\x11en\x16pVS@\xf8\x86\xc3\xae(\xb4S@^F\xa3\x84X\xeaS@r\xa6\xbf\xb1\xc7\xabS@\x89\xb3lh,aS@\x84\xee\xb2}$\xb6S@\x9c"\x92\xf2\xa9]S@N\x9d\x97\xe9n~S@\x1f\x96\xa8]X\xdeS@\xb4Ne&\xa7]S@\xd9A\xd2\xc0_[S@Z\xb9\xec;\x1b\xbdS@\x08\x84\x16fJ\\S@IU\'B\xb8SS@\x1f\x96\xa8]X\xdeS@'
p35
tp36
btp37
a.
