# Supplementary material for: Sea ice drift data for Fram Strait derived from a feature-tracking algorithm applied on Sentinel-1 SAR imagery
Source: Data Brief. 2018 Apr 19;18:1410–5. doi: 10.1016/j.dib.2018.04.034 (PMC5999601; doi:10.1016/j.dib.2018.04.034)
Supplement: Supplementary file 2 — Supplementary material [file mmc2.zip › fs_s1a_data/HH_filter200vec/FramStrait_HH_20141029T065555_20141031T063935.dat]

(lp0
S'S1A_EW_GRDM_1SDH_20141029T065555_20141029T065655_003041_003794_39F3.zip'
p1
aS'S1A_EW_GRDM_1SDH_20141031T063935_20141031T064035_003070_003836_7814.zip'
p2
a(cnumpy.core.multiarray
_reconstruct
p3
(cnumpy
ndarray
p4
(I0
tp5
S'b'
p6
tp7
Rp8
(I1
(I13442
tp9
cnumpy
dtype
p10
(S'f8'
p11
I0
I1
tp12
Rp13
(I3
S'<'
p14
NNNI-1
I-1
I0
tp15
bI00
S'\xdf\xba\x13\xca\xe3<\'@L\xed6\xa8k\\%@\x02\x83<\xf4\x9a\x1b.@\xe4\xb6\xbe\x9b\xa8\x99(@\x81\xcb\x87\x82b\x85&@\x94\x02\xd9\xad\xcb\x1a&@\xc4\xeb\t\x86\xdaT.@\x90\xd6vF\xa6\xb10@\xb2\x04\r\xd5\x1ch/@-\xea\x0e\xd0<Q*@\xe7\xe3\xbe\x1eC\xee*@!)\x8fZ\xa1\n\'@v:\xe4\xf5\xfe\x15-@\x9a\x04\x93\x9d<e,@\x9a\xe4\x84f\xb9\x9a&@\xdc\x0c\xc0\x83\x7f\xec.@$\x17\xb2\xfd\xae\xae)@\x05\x1a{\x80|\x88.@\xc3[\xe6\xf5\xcb|(@\x11\x10N_\x91.(@\xd60\xd5\xbcp\xf9%@\x98\xbf\x18\x1f8\x82(@\xb1\xbd\x8d\x83]G&@-\x83\x1d\xdf6\xc4&@[\xbe\xfa\xdc\xf1\xf40@N\x02\xde:\xfb*(@\xbf\xb9\xb0\x977L\'@\'\x00z\t\x9e\xd6-@r\x80HW\x00\x8b%@\xc4\xce\x1d\xe9\xfe\xae\'@Eq\x1d\xc7\xea\xc5-@\x9a\x0br\xb5\x97\x0f\'@\x80D\xde\x00\xf0\xb9&@\x83\xb0\x81\x1e\x00\xfb,@r\xf3\xf4?H[\'@\x162\xae\xd6t\xb6)@K\x86\xf9/\x92\x9b(@\x17\x16\x86\xdb\xe7\xea,@q\xfe\xf4h$F\'@\x04\xfaK\xb6\xa7\xd4-@\xc4-\xff\\\xb8\xac,@\\\xaa\x00\xbc\x8a\x00(@\xb2b8{\x7f\xbc,@\xf2\xa2:]\xda\x1b/@n\x9c\xebby\x12-@(=\xbbs\xb7\xce(@\xe1\xa3.\x8f\x0f\x98(@F\x0c\xf0\x11\x82.-@E\xaaK\x11\x1a\xfb,@tt\xec\x00\xe3\x8e*@\x7ft\xbeH\xe5\xea%@\x90\x13\xc5\xc5\xee\x14/@\x1c.`7$\xa3)@\xf6\x1dr\x15\x01\xb9\'@\xe5\xfb\xe8\xee\xff\xa2,@\xd5\x17&\xbc\x12\x8d(@\xfb\x8c\x9cZQP\'@\x84z9\x96)e&@H\x82*\xa8a\xb00@\xf3\x1d\xeb\xcf?\xeb%@\xf1\x15\xc4\x82\x82 &@\x07r\x94\xdf\xd7\x0e0@\xa6[\x01)\xaa\x182@\x0bE\xcf\n\x08\xcc-@r\xd8Z\x9b\xe6d)@\x9b&\x07\xcel\x8f(@Phb\xf0\x8e\x82(@^\xe2\xd2\xdc\xf0\xd3(@4\xbbHv\x8e\x94\'@\xd9\xebc\x0e\xf0\x960@\x18\xbb)Cu\xd7)@ *2\xec\xec\x99(@\xb8Av\x1f(\xb8(@\x91\xbc\x01\xd1\xad\xdb*@\xd1\xaa\x08\x8a<\x86(@\xf4\x10\xde\xa0\x13\x9e(@\xbc\x93u\x19\x95\xba,@}\xe5\xc1!\xd6\xa3-@>\x8aE\xab\x80\xa8&@\xd0p8\xa4\n~,@\x85\xb7Y\xe5\x16\xe6\'@^\xd3LY?t/@\xc3\xa7\x80\xfa?\x06&@|\xa03\x8b\x87k(@n+3k\x80\t)@\xed\xa7\x02\xeb\xc1\x91(@\n\xfe\xdb\xf2\xeeE&@\xb2N\xf4\x16Jd-@\x9a5\xa1\xd7\xb0\xd7-@\x04]\xfb\xf5\xd8\xe1-@\x82\xdc<(z\x96,@W\x8f\xebh \x87(@s\xa0W\xd8\x99\xa7/@\xa0s\x84z\x8eE*@\x8a\x14-+\xe5\xd50@x \xe9chl*@\x07\xfc\xca\xb7\xb6\x9f)@\xa4\x9a|\xd2&L)@\xc8\xdc\xcc6>\xf9.@\x0c\xec\x8cy\xc7\xfb-@\xb0\x7fS5\xed\n\'@\x8d\xd7\xb6EK\xb8(@\x83\x07\x81\xad\xabU-@\xd5c\xb7\x0b\xff\xd3%@\x82:\x99.+\xe9-@\xd1\xd4\x07z\x13+-@\xec\xe3X\x82\xdc,/@\xb5\xfa\x8bC\xd1\x9e,@]\x99\xa6:|J)@\xa9i@\x9a;\x0e)@a#\xed\x92\xd2\xc4&@\xb4\xdf\xb3HK\xde\'@\x10-n\xea\x89;\'@uA\x95l\xc5\xd9(@\xaeUd\xe3\x1d\x0b-@\xe5\x07\xe0JXZ(@v\xc3Y*_))@\xd6\xbb\xa6\x1a"%\'@\x96\x85p\xe2\x05h(@\x91\xa9p\xf3\xd5x/@\xcb\xed\xfa\xc4\x9e\xc7)@\xbe|>6Tp*@HI\xf4\xe4\x1d/(@ \xc82\xcd\x03i-@v\x00\xc5\xe3\x8b\x16)@\xaa9\x1b\xdf\x8f\xe5&@\xa8\xff\xaf\xa0\x12v(@?].^\xfb\xe0-@\x83\xad\xfa*\x83\xb1(@\xda\xefN\x97\xec\x96&@{\x9a\x14s~\xdc)@\xaa\x8f\xa1j\xf990@\xfa\x8dnE\xb1\xc6&@R\xb7\x04\xfe\x8e\xaf)@Y?\xdf"\x03\xfb\'@Mb\xb6\xce\x82\x12/@Js\xe5\x9c\x98~*@\xb6Hs\xd8u\xd2/@\xf1\x93\x12\x99\xdfd%@\x0f]\x1e\xa5\xb7\xaa,@_\xc2\xc6\xb4\xc5\xb0,@\x06\xb5\xb2\x83l1\'@\xe0l\x13v\xe5h)@\xf6\x80\xf8\x86c\x1d0@\xe2\x06bm\x99\xf8%@\xcf\x1f\xb6\xb3\xc9\xfa,@\x97\x0f\x81\x18\xfd\xae-@U\xfc\xad\x99\xc1~-@\x1dl\xe0\x05\x91./@\xb3\xa5\x16\xeej\x82/@\xe8\x07v\xf3M\xc1(@\xc7\xee%\xe6f\xc3%@\x96\xed">\xc3C&@\xffFwY\xb7K&@P\xd9fOix(@J\xce\xc5q\xdf{%@\x8f7\xe1\xdcb\xd8(@u"?bL\xe7&@\xf0s`\xd9\xf2O\'@\x9c\xa5\x91)g\x10&@\xe0\nk\x1b3\x84(@\t\xa9\x0e\xd8\x07G.@2\xe3\x99\xe2\xb6\x81&@\xd9\xac\xf8\xa2r0&@d(\xa6\xf0(\x07)@\x0bT\xe4\t+\xb0&@\x1b\xc7\xb8\xa4\x98\x06/@\xfa\xc8+\xf52\xa1/@\xe5\x84\xfbdMh\'@\x00UrP\xda[\'@\'mk\xba\xf4x-@\x85\xab<X\x7f\xd8-@\x9b\xbe=>p\x14*@\xad\x85\xba\x1d\x85_.@q\xb8\xacO\x08\xc1,@hqCp\x97i-@Z\x1e;\xb1L\x1a1@H\xd2\xac\xc3uE.@\x82Z\xca\xfaJP)@^\xc0m\x0b\xbb&,@I[\xad\xd8.\xab&@g\xc1:{\xce\xaa,@\n\xe1vKS\xf2%@\x11~\xea\x8c\'\x03.@\x12s\xf0\x97{\xde.@\x8b\x1d\xa6\xbfh\x95\'@\x81:\x99vH\'*@\xb0c\xdb\xae\xfb\xf3-@ab\xe2\xee\x88&,@\x03\xb6e\xa9\x9f^2@\xdd\x99\x1a\x9a\x82\xe3*@\x98H\xea\x1d\xb3\xe7+@<\xb8\xe3N\x07/-@\xc1:\\\x1eaw(@Y0\xf6&\x92W&@\x82J\x8cI\xb0\x14+@\x89\xcdJ\xcf\x9e\x01-@\xb6\xe2\x83\xdbm\xa4)@\xff\xfb\x19\xb2\xb3\'(@\xef\xcby\xc3\x8c\x8e.@P\xd5\xea\x8c\xe7\x10.@[\x89\xb0G\x05n%@!\x12I\xb6v<(@\xf1s\xc15)*&@\xea\xd7\x05\x99\x02\xff-@\xfd2\xf3\xcf\x93S)@\x01\xc4\x03\xf9\xec\xa1-@c\xf8\xe2{\xb6R&@v\x08O\x88\x9d\x96,@\xa3\xca\xbb\x0e\x83B)@\xc2Pq\xb4o\xf3(@\xbcA=\xa2\x90\x89*@\x0f$\x81\xbe\xb7O,@\xf1\xc0\x108J\xd4\'@\x98\x98>\xeb\xc1\x05,@cS"\xff\xc4\xc5+@\xae\x1b\xc8Ar\x8f(@\xcd1E\x19\x81\x92&@\xdcn\xc2\xeaQ\xb6,@\x13\xa5~\xf9R\xd8,@o\x88\xbe\xd5\x04\xb0&@\xef\xfa\xcd\x9ad\xb7&@\xd8\x14\xabP\x9b\x8e(@,R\xd2\xcb\xc1!0@\xe5.\xb5\x1f\xf1\x9c\'@\x19\x86\x83\xf39m(@\x05e\xca\xa1kQ-@Fw\x11\xf6\xa4\x84*@\x00\x85\xc8\x0fzs-@4\xb5\\t\xf9\x04\'@\xf1fP(H\x86,@\xe3\xd3\x7f\x95\xd6/.@\xf4\xf7\xcff\xa5[1@\x00t\x00y\x8b\x96-@\xf1\xcffZ\x96\x9c,@\xb2\n\x9ai\xd2%+@G\x10\xf4g09&@\x16s\'v1t)@\x1cJ\xf8\x97\xe4P&@<\x85h\x8as\'(@\x93D\x86\xde\xad\xb7,@s\x11\xa6;iY&@\xe8&\rZ\x16(&@\xe2\xab\xe6\x93&\xc6%@\x90\xb0\xd5,,G&@\xd9\x80\x19D\xc8\x800@\x8e;{\x95\xadV(@\xd1\xa2<fvG/@\xa3\x14K\x181\xa4(@\x1eg\x15ys\xa60@RWw\xb69q-@p\x13\x8a\x84\x08\x96&@\xed\xa6\xe8\x81\x0bd%@\x01\xd5PT\xa8\x08\'@\xbb\x92+\xad\xf0\xc1-@\xe5x(i\xc4\x130@\xc1M\xe2c]K+@f-{\xd0\xacj*@\x11\x85\xe8\xcb2c&@u]\xe7O\xea>&@\x93\xc4\xa9\\\xc7\xe8\'@]\x1a\xddC\xb3Y-@\xd1\x92\xf4\xc1\x92\xaf&@qo\r\x91\x87r*@0\x05\xe8\xcd\x976)@\x16\xdc\xf2Wk\xd5%@d\x81\xcan;r0@\x95\x82\xe1\xe2\x98l)@\x7fb\xedxB}-@d\xd3;\xafLQ\'@[3G:\x10\xde+@\xb1\x12\x7fE\xbd@&@$\x9c\xa7\xf1\xd6\x89(@\xec\x1cW\x8cl\xa4+@"\xdc\x89\xdeu\x97(@V\xd0\x92$\xfd\xc0.@\xa5j\xd6\x82\xf1\xb2(@\xfd\n\xec\xf4r\x85)@&\xe3\x89\xf2Z\xc7-@\x17\x1f\x85\xd3K 0@\x91\xabZy\x7fD(@\x0c\xbc\xec\x91.\xe4,@\x9a\xdb\xdf\x02(\xbe-@\x15\xe7\xe7w\xf7\xfb0@\xc7\xd4\x8c\x10\x9b1(@\n\x0c\x92\xe5\x16d-@\xdb\x8a\x8d\x9b\x02p-@\xeb\xe5\x01l\xd2\xdc(@\xa1%\x02\xb3\xd9:+@\xb2\xa5\xfb\xbe\x82?)@G\xba \xbe\tY.@\xd6:\'\x9a\x8a8\'@\\\xfe\xe2G\tr\'@\x14O\xffP\x9d\xde(@\x0f~|\xdcC21@\x8b\xea\xf1\x91\xbc@.@\x1d\x98\xebW\x93\xc9,@S@!p\x1c\xeb%@s\x1b\xf9\xec\xc5\xfb,@\xf7!\xb8&\x8cK&@\x17gr\xa7\xeb\xca\'@\xaf\xb7\xaf\x85\xa3t*@\x9c\r\x02\xa1\xddf+@\xe5\x07.HIW(@\xb4\xd3cZ\x1b\xf1(@\x8bh\x93\x98\x12-&@\xe8\x08\xe1\'\x1c3.@\xb7\xbe\xc21\x85\xf0.@\xcb\xb2\xf6Cs8.@\xc3\xb0\xa0\x9d .&@\xb5\x9e\xf5\x86r91@\x97\xa6\xb5\xe8\xe2x,@\xcfny:f\x1a.@\xfa\x9d\x16\xc6Y31@c\xdd\x01m\xd5\xd2-@\xca\x84P\xb2O\xd1+@\x8a\xf8x\xe4\x18\x81%@\xb5\x17&\xa2*\x19-@\xea\xc1\xa1Q\t\xd7+@z\xcf\x94\x80\xb7R)@\xdad\xf2\x96j62@\x0b\x85\x19\xa4\x01\xcf,@(\xc0\x1b\xef\x9d\xc4-@n\xa6\xe9\xee V.@e\xdb5\xb5\xf4$\'@1`>\xa4\xc2\x1d(@\xa5\x1f\x06\xb3\n\xc41@\x0e\x9e\xf7{\xc5\xda%@\xfd\x10r\xf5\x00K/@*\xcb\x15\xfa\xd6\xc9-@\xd0\xcd\xf1ypX,@\xc1\xa3\xe4\xcf\x10\x9a)@\x18\xbc\x1f\xd3E\xa0-@\xa5]g\x84O\xb6-@}\xc8\xd8I[u0@q\xc3\xd63wU(@\x8a\xe1\xfa;Vm*@g\xc7n\x82\x04\xf4-@AY;"f[%@\xc7\xe5q\xdf\xc6`,@\xf4G\xa2\xa3\x06O&@\x11)\x05\x8fS5+@}jt{\xffX-@\x8bp\x97\x81U\xe7(@\xe4\x92`G#\xc1*@\xa4w\xfaA/\x0e(@"\xe7$\x93\xffq-@\xc3\xd8:\x93K\xa4(@^!hBg\xa9(@\x85\r@\xda\xde\xf1,@\x83D\xbbZ\x06\xd5,@g\xf0\x9e\xc9L\x0b(@\xdd\xd6-8\xa4\xe6%@\x882\x8b^\x95\xed%@\x10&h#\xcc\xc8\'@\x83\xc2\x87\x12D:\'@\x944zH,\xee%@\xfb\xfa|\xfa-;-@C\x07\x8b\x05\x81g(@u\x91\x04C\x11w(@\x17\xdd%Dl?&@\xa2\xd4aq\x90{%@\xee\x9a si\x9e%@+\xc9V\xc0\xbb\xa5%@k\t\x9d\xdf\xf8\xaa\'@\x19U\x15\xba}\xf6,@\xc6\xccV\x8e\xe4\x04\'@I\x80\x92\xe8y\xf4&@\xc31\xdd\x0bOh(@\x9e\x15\x9dXt\x9a\'@v\x80l\x1d\xfc\x88.@}\xb5\x8b\x83\xa8\xad(@<\x8d\x19\x96E\xec-@\x04\xd4\xc5\xa4d\x86+@G7\xee\x95\x94\x8b\'@5-\x0fs"c-@N.\xff\xb5/"0@\xfd\xd2\x8e\x96\xfeJ-@\x9b=\x96\x8e\xf9\xad%@\xbf\xcd\x8e\x84(\xb6-@\xee\xd8B\xfa\t\xc0.@X\xee\x0c\x98\x1c\x01\'@|\x0f\xa2SY7(@\xe3\xfcw\xe6\x8a\xc2%@\xce\xc0\xc8PV\xbb*@\x0b\x04X\x1b\xf0\x02+@\x97\xb3/{\xaax-@u\xa5\x9d\x7f\xb9\xe0%@\\)\xd6\xabY\xfc(@\xc80\xce\x87};)@\x1e\x0c\xcaB6\xb9)@\xbc\xc68\xe2&%1@\x0c\x05l\xd8\xc4\x13%@i"\xdd\x03\xba\xf5(@\x04F\xb6\x93*\xfe(@\xd5\xcb\xeaM\xf4G-@_\xb5\x1d\xad\x1c\x05,@\xc0\x01\xb1\\\xa8\x1f(@\x03w\x13<\xb9J.@\x80.\x7f\xa6{\xe9(@i\x1c\xe6\xf3\x17\xa2/@\xf6\x7fm\xb7O<(@\xc4\xb3\x9d\xa0\xe1\xd9)@\xb2\xe9\x0e\xe2\xd1\xb8*@\xaa\xe9\x92\xbf\'m%@.e\x06\xccM\xee%@=\x86Vh\xbd20@\xf1~\xa7\xe2\x06\xdf&@V\x8cA4e\x07,@\xd8\x81\r\xe8QB)@i\x8b\xce\xcf|\xe80@\x1c<\x89\xb7\xee<\'@\xbbAT\x01#\xa2\'@e,9\xdf\xf7\xa7/@"8\xff\xb0\xc0\xf0(@\xa2Q1NxU&@\x8aM&\xc7\x0b6&@3\xbf2d\x96\x18\'@NH\xb7h\xf1V-@^\\b\xd4_\xfa%@\nk\x888\xc8B%@\xd9E\x92us\x7f,@sH\xaa\x14\xb6\xf2+@\x1f5\xc5\xff\x93O-@\xe2-\xfb\x87\xc5\xcb*@\xe3A\xd0n\xbd\xc8+@\xd4\x10\xb5\xf9\x7f\'(@7|l\xbbp\x05%@\xf1\'U:\xf4Q\'@4\xc6\x80\xd2.\xf2&@ 9C\xbb:\x18.@l\n\xde\x9e\xdf]-@\x8d\xaf\xb5\x8c\xabo)@\xe3Q{\xeeN+1@4\x91K\x0b\xc4-,@.G\xc6_\x10\x07.@\x0f\xbc/}.I-@{\xc1\xb4K>\xb2*@\xcb\xd2\xd7\xb62E)@\x8du\xe2S#\xb5*@,J\xb7\xe7X\xae*@\xf8\x1bkE\x8c!)@vNM\xb8Y\xf2-@\xa7-\xea\x1d\xb6\x99(@\xeex\x8b\xa7\x07s&@o\xed\xbb\xe3\xcb\x9e&@l\x129\xf5\xa5\xf8,@\xda\xb9\x10\xaa\xad\xa8-@\xe9\x1ad\r\x96\xd5*@\xd8\x84tkVd+@c@\x8e\x93\x16\xcc-@\xd7\xfc\x00\x1c\xba\xd5-@\xb3gC\x11\xfd"&@\xd1\xe7\xe0\x8b\x13,&@X<\xe0\xd8:\xc5%@4\x06\xa6\x93\xdd\x0c1@\xb0c3D\x17\x17\'@o\x0fO0q\xf2\'@\x01M\xd4\x91\xcah/@}\x80#\x80\x16\x8f0@\xf9\x1f!\xdc\xc5\xac&@\xc9\xa9A\xb1\x82\x1b&@\x08\x98?\xe6\xe8\x12-@.\xee\xd0\x8eb\xb6%@ (f\x0f\xcc\x88\'@\xa7\xed+\x97C]*@?\xdeK\x13\x103(@\xf0N3\xc3s\xb2*@\x8f+\xe7{|\x11,@\x15!\x90\xafU\xfc-@\x10\x7f\xf2\x06f\xad0@\xe6\xefX\xe5;|-@AQ4\x82t\xfc-@.\x8f\x9c\xd8F9\'@\xaf\xe0b\xe2P\x7f*@\xc6\\\xfc#\xf3<\'@\xd8\xfb9\xf77\x80%@_\x9a\xf8I\xa6\xc7%@)U\x00Z\xe0\xef%@\'!\xbc(X\x8d\'@\x0f\x1e\\\xbab\xd4%@\xa0\xd8\xcf\x9e\xdb\xee(@\x8e\xa3\xf8\xece\xcb\'@\xec\xab\xd8\xc5\x9ex(@\x00\x91\xce\xf3\xc0\',@\x00\xcd*^S\xf3+@\n\xfa\x97\xc1<\x06/@)\xcdn;\xb6C/@\x12U`\x17R\x180@\xd5\xb3\xa2\xe7\xbf\xf9+@\x0e\xdf\x90\xfaq\x0c-@tRM\x1a\'6&@\x9a\xd9-t\xc5\xfe-@\xc0_\xb5\t\xb6\xc6*@=\xe9o\xf9\xde\xf6%@\xef\xf5I\xb4El%@\xd2,d\x8a\x04\xd0,@bM\xa0\xe3\x05\xfd\'@N>\x83\xa58\x86\'@\xcdx,\xdf:\x0e0@+\xff\xd1K\xc0\x8e.@\x85Y\xbd!\xd4\xb7)@\xf8\xa1\xee\x19\xe4\xcc0@\xa7\xb9\xb9\xd3a=&@]\xec\xe5\x97ff(@\xde{j\x89\xff\x9e&@\xa4\x97\xf4A\xd2\xb4,@\xaf\x90\x19\xbc\xda\xfa\'@\xf5\xc6\xdd\xff\xc3(\'@HS\xed\xedn62@\xc7\xbc\x02\xd2\xdaH(@|\x17@\x8d\xb0\x9e)@x_\xaajD\xb6&@\x19\xb15\xd3\xc2\xca%@\x9d"\xd7\x7f\xb6\xe0+@t&\x828\x13\x97*@\x8bx0\xf92\xac\'@\x19\xbb\xbb\xed$\x90(@VI\xd8\xed\x11\x0b.@\xb14C]\xf3Y*@\xfef\x94L\x1f\xef&@Y\xb7\xf2t\xec\xff0@\xad\x00\xe5\x15\xb0N0@k\xdd6\xe0T\xce\'@\xee\x85\xc4Y<\xb8&@\xdb\xc7\x8fZl\x83(@U^\xa2V. +@\xd3\x8e-\x9d\xbdz.@h\x10YU\xe4n\'@7dcI\r)-@\xe7k\xc8\xfc\xba\x1b,@ \xd9\xac\x0cy\x1a.@q\t\xa5g\xccI/@\xcfnf\xe2\x1cL-@\xce5J\x8c\x87U)@\xc4\x8ej\x0fr\xf4)@\xb7\xb6\x87\x99\xa3\xfd%@\x01\xe4\xeb\xdc/%(@\xaf\x033\x82V\xa9+@t\x88Cg7u\'@\x15\xe3HE\xbc[+@\xa4b\xa0\xc4\x1eW\'@\xe8\xdcY]\xdf\xfe)@=\x18eH\x10\x1c/@y;$\xb9\x04`(@\x11\xae!\xc8\x9a\x86%@\x90\x07\xaf\xc9K\xaa0@\xa9\xa1Hez\xfd\'@\xd2\xb2\xe2\x81,\xdf&@\xe9\x88\xd1\xa3v\xac&@\x02\xfa\np\xefb)@Q\xc7Op\xddY)@\xe6\x1c\x96\x87\x7f\x1d-@-\xeb%]\x8f(&@OVK(g\x8f\'@\xd4X5am\xce\'@\xc4\xa6!\xa0\x8a\xee%@\xce!\xcd\xc5\xcf4)@\xbf\x16\x984\xa6\xde%@\xb9K\xa8G\xb8=,@\x10\xcd\xb4u\xb8\x91\'@5\x0c%\x16\x80\x11.@$1\r\xc3k"\'@i\xd0\xfd\x11>\xf0(@\xb1\xda:\xcb\xffg&@\x0b\xef|2\xa4\xde(@LpiR\t\xf7*@;o\x0e\xe6\xfd\x11(@\x82.\x88\x8a\xecU(@b\x15\x88\xea\xfd\xea-@\xa8g\xd81\x90\xdb%@\x14\xb1s\xe5\x1c\x06.@"\x87\x07\xffB\x04\'@\xb0-KV\xef\r\'@A\xa6fu\x04\x04&@\xbdWI"S\x0c)@\x94\xd37\xa1!E-@\xb2V\xb8D\xb6U-@\xe9\x97hLOp0@hX{\xc6\x91].@\xbc\xa6\x17=h\r)@\xa8\xd3\xdf\xfc\x92\x96)@\xba\xf7o?\xc8\x90&@\x1b\xdapQ\x8b\x95\'@OnY\xbc\x82\xde&@\x9f\xc5w6\xd9\xa1&@\x0c\x12~\xb4\x8f\x111@\x10\xf45M3\xad0@\xf3+\x9b\xe5\xef\xc6,@\x0c0\x1b\x1f\xcb\xe9-@\xc4\xba\xe6\x18Z\x19,@\x06z\xe1\xfe\xab\x7f0@i2X\xe2\xa4\xca(@\x0c\xce\xcc\xc9\'\xab0@\xfe\xe9P\xa3\xa0\xca/@<\x10\x08p\x84\x96)@\x0c\xc9P\x9d2](@\xe2\x91"\xc4|4&@R*r\xb6`\x97\'@\xbe\xb3\x1e[c2,@yd\xd0a,\xae*@Y\xd8\x89\x14uR%@S\xc3r\x8f-\xd80@\xda}\xf1\xc8\x1f\x1a\'@\xd6\x83R\xe4q\n&@\xe3q\xd9-N\xf3%@zM\xb8U\xe2\x01+@\xb7\xe9\xd6\x87\xe5L0@\x0cI\xdb\x84\x10\x82+@\xb0\x1b\n\x07\xfa\xd50@\x13\x8c?\x99\x02\x14+@\xf0M\x12c\x8d\xb7,@y\xb7f\xa4\xb0\xc1*@\xbb\xf9\xcd8\x11\x85*@\x83Bz\xc8\xdb_(@q^d\x1dPi(@\xf0\xfd,\x87\xe0\x0e0@\x13\xed3\x97\xa0\xa0,@r\xd62\xc2\xe5\x83,@XS\xdb\x10\x8fC-@\xe3x\x1d \xee\x88,@i\xd8\xeb\xdaV_%@\xd9j\xc1\xab\xc8K&@\xf5\xf7I\xe8T\xb6,@w\x0ba`\xcb|.@\x92/\x00\x0e1\xe4.@z\xa3\x1b\x0b\x81\t&@X\xd5\x91\x14\x10*%@~\xbe\x9d(\x8bq%@\xe0\x8b&\xd5\xfb\xed&@x\x07\x8a\x01\x89\xc6\'@\xb7\xe51\x8aGb+@\x08\x04AH\x02\x8f+@W\xf1\x88:\xac72@\x87\xbc\x1c#D\x0b\'@\xb5\xc56\xf7\xd2N-@\xd9\x96_\x00\xdf=,@\x15\x82Y\x80\x10M,@C&\xf9\xdc\x18|.@\x83\xf3\x0e\x9a\xeb\xa4&@\xa3\x9b\xb4D\xfd\xfc+@\x1b\x8d>\xe9A\x1d*@\xa5\x18\x9b\xea1\xb2)@\x1b\xda\x9e9v\xd1&@\xa3\xf0\xf6\xd7Wh*@E\xbaN#\x80\x1d\'@\n\xa1\xdd\xeb8*(@\xc7\x0c.{,W)@vi\xc6\xb9\\k\'@J\xdcU\xf5\xf1\xa4.@\xd6\t\xc0\xdaw\x9d%@\xc2\xc4"\t\x8cV%@-\xb4P\xd1\xda\x04\'@\x07g\xe7e(\xc6%@\xfbZ\x08\xaa\xfa@)@\x9e.\xef\x1e\xe2\xe9\'@\xd6\xb9\xdb\xcc\xa9t/@yx\x8c|\xcfP\'@\x17\x15\x8f\xfb\x1b\x011@\xe7\x08\xd1\xc7\n\xa0/@\xaf\xe2=\r\x8e\xb9*@%\xcc\x8d\x92\x85\xc5%@^\x14\xf0!Jh&@\xc4\x8e|\x0e\xce\xd7\'@\x04W\xfax\x11\x1a.@c\xb0\x85\x83\xf0\xcf,@\x05\x86\xaf22\xe3,@\x1e\xb5\x93\xe0\xa3%+@p\x9aw(\xa2H/@\xec\x9f\xdd\x04\x9bi%@\xe8\'y2q9,@\x98\xb3v\xb6\x1a[+@A\x15\x16\x17}}%@\x13\xb2\xfc\xa0\x19p-@\x0b\x85F\xbf\x87r&@\xd4\x06\xfc\r\'\xcc\'@.\x9dS%\xa7\xd5\'@{s+\x15! ,@F\xe2n\x97\x92U-@i\x82,86\xb5%@\xa2N\xdcZ\x9f\xca%@\xe3\xf2\x1d\x13\xa9m.@U[\xf9=\xf7\x12&@$/\xe7\xa5i!&@|\x18:\xdb\x91\xb1(@2\xa5q\xab\xb1g-@\xfa\xfa\xc2l\x14\x0e+@\x89\xa7K0\x94\x05-@\xa4\xd9\xa1`\xa7f(@\x13>\xe0\xe4<b,@\xd4\x9f\x8e`\x1b\t&@S\xb4\xf0\xba\xd5\xa8,@\xe8-\x04S\xa9\xf8(@IU\x03\x0ca\x10+@\x9e\xdf\x886>i(@\xcc\xd9\xb8"\xbe\x9e)@6#\xbeh\x1bI)@\\@\x16\xc7\x06\t.@\xa4G\nA}\xa3(@\xa6\xb1O\x16{y,@z\xbdA\xdajt,@\xf5\x07(\x1d\xbch0@(\xf0\xc5\x18f\xde/@\x15Y\x14#\xdf\xa90@-\x0f\x8c\xf0k31@\xc4w\x12e\xb7/&@1\xde\xef*\x1b\xe20@\xf5\xe6\xa8O\x9e6)@\xee\x83t\xf6\x92\xaf(@\xb0\xc8\xce\xcdk\xaf\'@\x82\xb4\xdb\x96\xff\xda*@\xc2\xb9\xd5I]\x01)@)\xac\x9a\xfe]\xef)@:\xaf\x90C\xdc?)@\xae|\xb2X\xd9\xe2(@\xacxJ)>\xd1(@8\xfbK\xd5Cv.@\xce\xc0\xdc\xc3y\xbd\'@\xd6\xab\x0b\xbeX\xa00@$m\xdb|-#%@\x01H\xd46\x11\x83-@\x084\x0fg\x0e\xd8&@Ti\xe9\xa6\x84\x87,@\xadAd\xf5\xeb\xe8,@v>>\x02+\x82.@\x00\xc3\xb5{\xfc{*@\xe4Iw(u\xec,@Z\xa6\xf8\xbfR\x850@\xd9(\xe3\x9en\x0b,@\x88\x1e\xf2\x1c\xd8\xd9.@4\xc1\xa4\xf9\x02\x8e%@\xb5\xb5\xc1\x1f\x1f\xf0)@\xa1\x9b\x98CKt1@M\xd2\x8a\xa2\x1f\xa31@\x00\x19c\xc7$\x02+@\xec\xd7s\x04L\x87(@\x9e\n^H\x9f.-@\x82oF6\xf4\xbc,@z\xeaH.\xad\x16,@\xbf\x89\xe8\xb7\xc2\xbe,@_\xaa@\xd4\x99*.@\xa3\r\xc5\xb0\x9e\xfa(@&-?f?\xcd(@\xe5\x1f%\xc5V\x1a*@\t\x1b\xe0\xcd\x81\x0e*@\x8f\x08I\xe4\x06^&@Q\x0c2\xfb\xbc\xa30@\x9e\xd9mep\xa7\'@\xc6\xbc\xa05a\xdb)@\xb0I=\x8a\xf3\x0c0@\x85*d\xdf0\xf4\'@k\x19\xd78\x19n1@\xcb\xdd\x1d\x10\xd4\xd8,@\x8bF\x030\xe1k\'@r\x96 [\x1am-@\xba\xd6Q\xe8O\xe2%@\x9e\x8b\r\xf6\xc0\xb7*@\xc6}\xb4R0\x0b)@\x1dVf \xe5\x81\'@J\xb1r\xa7%\x0e.@\xe2\xb5\x8a?\x9e\xc1*@\xf4\xc4\xf4*f\xb1\'@\xf9\x0e\xd4\x1e\x934&@\xaf\xda\xec\x14\x85\'(@\xc1\x85\xe0AsQ)@\xd1\xd79t\x99\x9a.@r{6~\xa9\xb9(@\xa14\x8cJiX(@f\x82M\t\x97\x87%@\x87,\xd5\xaeK\xed&@|x\xdd^\x86\xa7\'@\x9bS@\xbe\x98m.@V\xb4\xfb-<\xf1*@\x1a\xe6\xb6\xb6\xb2\xe0(@\xb7\xd7^\xb9\r\x06)@\xaey\xaf\x1b\x97n*@\r\x8dW\xe1\x9c\xfe-@i$fb\x18\xb2(@\xc0l\xa4\xf2\xc9\x97(@\xda\x8f\xd8\x91\xa8|*@\x12\x1d\x1d:O:2@\xac\x1cj\xcd]\xb7)@\xbaI\x82l\xd4\x120@t%\x9a\x0e\xf7G+@\xa8_\xe6\x14\xe1\x8e(@\xb5\xe4\xe7_F](@\xc42x\xbe-\x9b/@VS\x9aM\x8d\xda%@\xff\xeb\xd8+\x1b\xb3+@B\xd2\xa1@+\xbb%@\x9ew\x1a\x9c\xe6\xb9\'@\xf8o\x8bdks(@\xa3;-\xd9\x16\xdc-@\x82\x82\xd7S\x83=-@U\xc5(\x85_h\'@gp\xf1o\x9c\x0f-@j\xdf\x86\xc4\x94\xe2(@i\x9c\xf8\x17\xc6C/@Z?\x8b\xf5\xaf\x9d.@\xa9\xf2B\x86\xbfh.@\xcc\x8b\x82\xb8\xdbQ)@\x02\xe5\xe6f[\xa8-@\x85\xf4\t<s\x8c0@\tw\xce\xf0\xc9\x94%@V\xc9P\xf3\x16n,@!\xfd\xaf\x0f\x15\x80&@f\x062F\xfbw+@\xcf\x13\xa8\x99A\x14+@\xd7\x16\x9bPl\x0f+@\xb2\xeb\x83g\xf8\xdd&@s\xf5\x15\x96\xa4\xeb%@\xae\x03\xf6:\xc0\xbe*@\xa9i\x91e\x8e\x83)@\xda\x14\xe7\xe7bO-@\x1d\xfe\xa9\xb6\xdf\xa3,@\xdb\x8b\xc6:\x8f\xc2&@}\xa3|-}\xf8,@\x9b\xa6>%\xb7\x14,@\xce\x9e\xca\x94N\xd4%@\x1ai\xe2\\N\x93,@(y]I\xdb<-@\x8f2\x9b\x05\r,3@\xfd$\x7f\x00\xf7\x9c&@\x93%\xcb\x06+1.@\x0eNF\xdc\xf3\xc3)@\xb44!T\xf7\xe5&@\x87\xec\x93\xcf\xee\xd8%@\xd9/z\xd7\xaf\xbb(@4\x01\xe1n\xf3[+@g+\xff(\x825&@3\xf9\xd3\xfc\xc4\x0b\'@\xbaS\x92@\x9e\xf5)@\'Z\x01\x07\xe2\x933@I\xdf\x9b\xa2\xa9\\,@\x1c\x15\x90\xa5\xd6\x9a0@\x08\xe7^\x7f\x02K*@\x07\x11F\x14\\\xc6,@\xfb\x81\t\xd8\xb9l%@\xd2Iy\nYi&@@ \xec<\xe1\xae-@~s\x87{\xf1\xb8*@3\x11\xcbU\xb7\xa4(@\xd58M\xf2\xab%)@\xfe\rykT"-@\xb8G\xd8].--@O\xf0?\xf7M\x8a(@\xaf\x85U\xa4\x99|0@\x0e\x10u\xc3\xc1\x93)@\x9f\x12UU]\x9c*@\xc9\xefG<]\xb50@\x1f\xb4J\r\xe1\xd4+@+\xd6\x92\xbf\xeb\xc6(@\xdfn\xa3{L\x92-@\xbc\xeaeE\xb60-@\xd7\xa4\xe4j\xda5-@\xd5\xda\xfa-\xe0\xbc,@L{.C\xeb\x03.@\x05NbKh\x9f(@\xa9T\xb5\xd1\x0eE)@B\xe2@\xe8\xd3\xf9&@\x03\x92\xc6\x15\xf8\xfc1@\x14\xb3$\x14k\x18(@\x9d\x8b\xdd\xfb&\xf6(@\x99\xa1\xed\x03\x059(@\x85\xf8\xd1\x82`\xcf&@3\xc6\xd3\xef\x12\x8c)@\xc1\xd2\xe4T\xb8\xf6,@\x80I\xe6\xed\xff\x82%@E\\\xd7\x9eNG,@\xbf\xa2\xfc\xc4\xbb\x17&@\x1e\xd8-\xf4S\x89(@\x9d\xeb\x92\xc8\xdd))@\x9f\x8aZh\x8b\x92&@Ryh\xd2\x08f+@\x9e\x19~)\xfbb)@\xe1@\xac\x12\xc1;-@\xa0\xb1c"p\xb0-@~\x15\xb6$\xa0\x8a)@\x81\xb4\':\xe2K,@\x87\x9f\xeb5\x9f?(@\x9d\xa0\xc1\xc9\xd8M+@}\x00M\xc5-L*@-\x94\xda?@\xa5)@\x7fMXSK\xcf(@0Q\x8cr\xec\xbd&@\rA;$\x8cA/@t\xfb4\xa1\xa6\xeb0@\n\x81\x9d\x08\xd1\x022@wp\x1a!I\xd8)@\xdb\xc3Y\x8d\xfeZ.@-\x08\xd8\x0b\x0fg,@\x0e\xd5\xac\x9c7\x99/@\xa3sN\xce]\xc9(@\xbc\x9e^\xdd\x06\xfd*@\xc5\xe3\xfb>\xbf&(@|\xf5\xcd\xfc\xe03/@\xdc0Q`\x80/\'@,\x9a\xd9\xbb\x11\xa7+@\xfbb\x82\xa8Q\xf0(@;`\x1d}X\xd7(@b\x0c\xc3CA\x890@\x19\x0e?\xf9\xbaz\'@g\x00dai\xda.@\xe8\xb1g\xdc\x14V,@\xbf9PnL\xc2\'@}R\x12\xed\xd8\xf2/@\xad}\xd8&\x01\xcf0@)\xe0\\\x18Q\x1c,@\xb4O\xaf\xb5\xd0*1@\x81gU\xd12\xae%@\x10\'7\x98@N%@\xf8\x07\xf0\xd0C\xef-@\x04\xf0\xf6\x94\xa2\x81\'@86\xbbf\xdf6-@\xdc?\xebE\x05\xd7-@\xf1\xc0\x1f\xf3\x17\xf9&@ \x10\xac\xd1\x97\xd9\'@d\xaeq;\x82G0@\x1e\x85M(t\xcd)@\x9cDp\xcb\xa1\x94*@N\xd0sO7\x12/@\xd8Vp\xfa/\xac0@/l\xb2\x83=\xac0@\x0e\xe91\xec \xa7,@\x91IM\xa9\x06\xd9,@\x92yAQ\xfa\x18*@\x06\x8f\x11\xe3B1-@\x96\xe7\x01\xfa[T*@\xe0\xa3\xb6\xe8&\x0e,@\xf2\xf5VQ\x85\xd7&@F\x89-@\x16\xdd*@5$Bw\x98\x01\'@\xc8\x1b{\x04|\xf1+@9e_J\x06\xb2*@\x83Z\xfdt}\xbc*@\x7f8"\xd8\x1a3+@ c\xd8\xcf\xdd\x14&@\xae\n0\x1b\x15x,@2\t+$s -@\ns#q\x1bi\'@\xd9\x18^1\x9e\xe9-@h\xd7\xf5\x87\x03\xee%@\'\r\xff\x8a\xad\xde%@\x94\xe3*\xe2g\xe3%@\xb3\x13\x19\xd2\x81\xa10@\x01s2\xe0\xe6\xe90@\x96\xff\xa7\x9f\xd64\'@5*\xa6n79\'@\xa3\x0eX-\xa5\x1b1@#y\xd5\x97\xa6e/@\r*\xd2\xd8\xb5g/@\xb9$\xad\x90sr%@Zz\xf0s%g(@\xa93\xa4\xa0:\xff%@\xa7:\xd8}~J*@\xfa\xc5\x00p\x93\x9a(@M\xcd\xb7\xb1\\)+@\xdc\xe5d\xd4~T%@f\xd9]\xfb\xd7\xa0%@\xc9\x7f \xa1\xba\xd2%@)\x9e\xca\xf4~\xd8*@\x16\xd1\xc0\xc5D^%@U\xe4\xe2\x93\xb6\xff&@\\\x9c\x97\xaaVS)@\xda5M|\xc4\xea\'@\xd4[Vgy\xe0\'@\x83{\xda\x18\x0f*&@\xbc\xc0@.\xa230@\xd8\x00\x8f\xc1A\x1d*@\xaf\x81R\xb2\xe4\xa1(@\'9d!\xfd\x02*@R\x1a\xc4\x04\x07\xb4)@\xe7S\xd2\xf6=n/@u\xac\xb8\xc1\xefS(@,\xb7HR+\x171@\xde\xfcL,\xdc(1@\x82\xd9\x14\x81\x12\x0f0@\xeb\x90(\xa9\xe1\r)@SX\x9a;O\xd0(@kIi\x13H\xdf\'@N4\x95z\xcal-@;\x1d]\x18\x1a\xbe%@]!\xe1a}\x9a,@\x16\x02h\xde\x9d)0@/2HjFL,@Z\x85\x961}\xb3%@\xc6\x94\xf1\x89@\xd4%@z\xd7\xb1\xce)\xc1,@\x07;T\x9fG\xb0(@\x19\xf1\xf6\xab\x9fz(@\n\xdd\x05(\xae\xa7,@\x9d\xf3\xe1\xb5\xbd\xc3)@8s\xa6\xb3\xe6f,@P\xbbt\x1c$\xb3*@k]\xfb\xb0\x90\x95,@\xaf0G(\xc9\',@\xc1@\xd4]\xa63)@1\xa5\xc6\x01t\x82\'@\xd1"P\xad{v\'@6\xc1v\xb6\x8c\xc9(@\x00\xb7\xff\xbc\xe9a&@gt\x9f\xc6/\x97-@M5Z\xa8*\xf0.@\x1c\xd5wn\x83\xdb.@\xcfi\xe7\x9c\xd1\x1e\'@\xa9\xd8\xf3\xd2\x1f\n(@\'\x1fb\nl\x81\'@ \xe2\x90\x91\x04\xae,@Oq=r\xa9\xde&@\xe5\xe1\xf9\xc7C\'.@ff\xbb\xc0\xd6\x13+@rM\xe4\xd8\xd3\xed,@\x11=\xa8\x16\x02\xf9,@\xc0gS\xd5\xe6\xde,@\xdb\xe9\xf4\x0b\x1c,+@\x08IW\x95*\x93,@\xdc\xfb\x7fM\x0c1+@.\xd9\xc0b\xea\x84,@\x828\xde\x11\xffR/@\x9ao\r\xf0\xc4\xb8*@8\xaa\xc5\xa8DJ0@\xc0\xb7\xe3x\xc6\xf7/@\x88\x89\xfa\xfc\x1aS&@?B\x1duf\xa4.@t\xe6|\xbd\xda\xa5-@\\\x91>s\tO)@\xb4\x1c\x9eLP\xcc%@\x01\xd7\x1d\xe8)\r*@p\x820\xb7M$(@]\x01\xae\x80\x99\x10*@p2\xbe\xd4"5.@\x82$\x87-\x7f\x94&@W\xf9x\xb4\xf0\xa9%@\xcf<U\xcd^\x1c)@\x8ek1 X"*@N\x963\xfb\x88\x91(@\x1e\xa2\x94\xa5\xe0\x9f\'@M5UF67+@6T\xb9\x13\x7f\xe7(@\xe8\xdd\xb4rQ\'(@,n\xc8*\xd1~(@\x83\xb4eu\xea\xb6%@\x83\x9dX\xd0X\x8e)@\xbe\x97"\xacu\xf2)@F!W>\xaf\xc2&@\xfd\x07h\x7fc\x15+@\n\xb6_\xeb\xbb\xaa,@\xcd N\x05\x7f\x04)@|f\xfa\n\x8b\xa50@\xb7\x0b\x03/^\x06\'@Nzm$\xc0I(@\xbd\x8e#\xff\xfc3(@\x071\xa8\x911(+@yK\xa7u\xc7\xcb0@M\x1d\xbc~\xb4\xbc%@*\xd0\x85\x80\x90\xe5-@J{)\xaf\xc4\xb6+@\xe3U\xb7\x96\xe9\x11&@=6\x8a\x1e\x18%/@B\xe0\x07\x16O\xee\'@0O\xc1O\xe4\xeb%@\xc2\x80*t;2+@d \x85\xa1\x8f\x12+@\xc2\x91\xd9\x05\xcb\xb1(@\x07\x92%\x97\xdd\xe4\'@\xa3\xf4\xac\xe0\xe2\x87\'@\xdb\xb7\x06_\xb0l(@\x99\x15\x97E\xe2\x923@4\x94\x86\xc0\x83\xb1&@\x9a\xb6\xe6\x0b\x02\xaa)@3\xf2\xbeC\xb5\x03-@\x94A\xd3+\xa0"-@LL\x9d\xd4\x07\xeb-@\x08\xc8\xc2\xde\xae\xee,@-\xf4I\xfe\xe1D&@\x1a\x1fV\x95\xba\x9d,@\xf3\xf2\xd1\xb3\x88\xd2*@7\xfc\xe6\xeaJ\xd1/@+\x18FZxo*@5\xd4-\x9a\xc0\x12&@~\\\x11p\x02\x1d,@\xcbhk@\xc6\x90%@\xae\xd2x\\\xa2~\'@P\xe6 \xc0\x1c"(@D\x94\xe1\xcfo\x0e)@\xad\xfd\x14\xbe#..@j\\\xa3\x7f6\x0c(@j\xac\xa4\x10\x04%.@*\xd1j0i\x1d.@cx\x04\x15J\xed\'@\x0cw\x8f\xc0\x8a\xe1&@\xeaB\x98\x90\x86\x12-@q\x96\xca\xcf%\xa1,@\xa1s\xf7\x08\xc6b*@\xf0\x98\xbe\x15~\xb6&@IA)\xef1\xc3(@\x04x\xac\xe6\xe29&@\xffK\xa1\x89;\xb1&@]p\xa0\xa7\xf1\xb0(@\xe0\x8bK,\xfbW(@Q\x9d>\xd51\xa1(@)B\xf3O\xf2(&@\x83\xb7F\x82\xcc\xd1%@\x8c\xa0\x16\x98\x1c_&@\xb1\x91\x82u\x1cC)@\x83Y\x9d4M\x16\'@\x87\x0f\x9e\xf4\xa0\xf5-@\x94\xf0\r\x9bPm+@\xcc\xbbj\xba\xa2\xbb(@\x7ff\xcb\xa0\xf9\xf5*@p\xa8\x8b{\xe0\xd90@\x99)\x03\x89J\x87)@\x7f\xa2\xd1\xbc\x08\xb5(@\x7f\xb9\x01\xb4\x82\'.@\xb7Ld\x97\x0b\xe0%@\x94^\x12Bm\xab%@\'\x81\x10,\x99`,@\x99\xd5\xb7D\x96;*@\xf0.\xd4\x01\x17\xab)@\x1b\xdc\xfc\xa9M\xe5/@\xbd\xf1B\xea\xaa(-@\x8cP\xbb\x1f$\xcc0@\xff\xbb\xdc5\xa2\x15\'@\t\x99Rh\xc5\xdc.@\x12\xd3\x1c\x88Y\xf3%@\xf1r\x1d\xec\xc0\x1b(@\x9d\xb2h\x18\xfd\x1c*@\x91(cr\xab\xfc/@eV\xa9\xe9\xcf[\'@<=\xd6\xce\x19\xea&@3\xe3\x9d\x05\xce\xec.@\x00n \x94\x03S.@Ts\xb5\x83rG*@-\xfe\xd5\x14^K&@\x84\x14\xb0\x85\x87t%@7o\x19\x97\xa0~(@\xbc\x17\xce\xf2\xc5\xea,@A\xa9\x9e\xb0\x9f\x1a(@\x0cN6\r\x91](@\xa1\x17j\xd4"\xb2-@6Q\xdc\x95\xfa\xe8-@\x07)\xe8\x9a\xd2:(@\xee\xd6?\xd6\xa9v0@\x9f\xdbr\xa5\xf3\xaf%@k\x1fB\xb8h\xaa0@F\xb3n\xa4r{1@\xcd\x01}\xca6\x1c&@u\x0b\x19z\x9d *@Q)8{\xf3\xb7%@A\x92\xe8\x89/\xea(@\xe7WQ\x0b(\x15+@\xbc\xcfh\xad~f+@\xa6\x1f9\x04zC,@\xc4F<\xb9\xe8#(@\xec\xb7\x1fgZ\x12,@\xec\x9b\xa8\xae\xe1\xec,@\x0f\x8c:R\x82j)@cc\xe0\xc3\x0e\x9e)@H\x1d}^\xc3\x94)@Qi\xb3\x13SG)@V\xe61\xa1\xcfJ)@<z\x13\xc1c\x0c(@\xc2Q\xc5\xfd\xc5\x06)@\xb8\x98\xe9Ig\x051@v\xcb\xd8\xe1\x00V\'@\x97\xab`\x90\xe40(@\xe4\x05\xbcE\x07\x17.@\xe4B\xcc;\xcc\xfd0@\xf1A\x8e\xbc\x8b\xf6)@/\x1b zx\x91,@\x04\xc7\x9b1\xe2\x95%@\x0b57k\x1bz%@;E6\x87\xf9}0@\xb5\xba\x89G\x8a\n0@\xd2f=|\r\xbb%@\xad,$\xaa\x9c\x99\'@h\xe8c\xc0y6+@\x0e\xa4e\x82c?(@\x1c3\x87\n\xf3\xf7-@Y\x8b\xfd\xd0Bf0@\x82\xb9|\x95#t.@`2\x81+Ei,@d)^\x0b\x81!0@\xae\xb5\x17\xa6\x0e\xa3,@\xe4^u\xee\xb5L.@\r\x98\xd3\xc1:\xa4\'@\x92\xaf\x13\xe4R\xc50@\x98\xbb\x81~,\x18\'@ \xe0Bi\xb9\t1@\x9c\x03\x87\xd4\x1a.(@\xb6!\xfe\xad\xb6\x05\'@V\xb9\xdcT\x8c\xe2\'@ \x0c7\xac\xe4\xc5&@S\xe9\xe4K1\x95,@Z\xaa\xc0\xdd\t`&@v:k4\\\x131@|)W\xc16\x7f+@T&\x98\x94A\xe00@;\xbd\xb6\'i\xde%@\xe8:\xa6\\\xa1d-@\'9\xb7)\xd8\x06+@e\xack2\xe0G(@\x03"\xe97z\xd9)@\xc4~\x9a\x11\xdaI&@9\xfa)\xe8\xcfk(@L\x057\x1b\x7f\xb3%@~\x0b\xfb m\')@\xae\x97R\x1eML-@\x0c\xc8Q\x1f\xc5J(@\xfa)R\xbf\xc5\xe5\'@C\x1d.`\x10\n%@\xc3YDG-E.@\x9fA-\xe1q\xb9%@\xc9\xfb"u\xce\x0c&@(\xec\x04\xbdh%(@\xc0n\x03\x88\xb7\x9c%@\x8a(k\xbd\xa6\xbf%@I\x89R\x011\x0c\'@v\x94\xc7\xd9\xb1\xc7\'@\xa0tV\xe0o<(@\xc4\xa3\r\x0c\xdf\xc4&@\x1e\x15\xc4\xe3\x13\xa5%@m\xa9\xde\xafw\xb1(@SM\xe8^\xe2B\'@\xb1\xe6Q\xe1f\xd0\'@\xd8d\xd9F\x96\x10(@V\x9f\xadh\x89\xc1*@\xe4l\'\xbaU\t(@1%\x1a\x89\x12\xf4+@5\x14\xa0\xa3\x9e\xbc*@f\xd4\xa3\x8b\x04\x10\'@\xf9\x91\xcf\x06Sa\'@\xa3\xfd\xb5\x12\xa3\x0b,@\xa5T\x04\xc9\x87\x9a%@\x9f}\xf6R\x17\xdc(@\xf5]\xceq\xcc<&@a\x84\'\x92cs*@E\xd9\xa5\xa8\x06:0@\xc5\x97\xc0\xc5\xcb@0@\xf5.\xb6\x1dr\x15+@c~\x16j\xf8\x0c&@,\x11)\x8f\x8d\x960@%h\xc7\xb9\x826\'@Y\xaf\xc3\x01\xff(0@$\xda0\xd3\xfa\xca,@T%bE0\xf8,@\xe7\x1a\xac\tyd.@\xc2\xac\xe6E\x91*,@K\xe5\xf7u\x99\xaa%@\xfbB\x01\xf1\xfbc%@\xb3\xc1\xd2\xf4n30@\xd8d2\xba\xd7\xdc\'@\t\x8d\xcfc#\x06/@Cq\x0c\xbbEx&@\x06(\xc6\xe7\xf0\xf40@|\xdb,\xe5\xaeI/@d\xa78\x1a\xe1\x0f\'@\xfe\x1a\x83\t\xa8\xda\'@\xb5\xac\xa0\xfdH\x86&@\xbar\xf6@\x90c(@\xb7y\x1cz\x89\\&@\xa9"x\x1c\xb5\x80,@\xbb\x1b\xf3MIM(@\xce\xd8/\xcd[\x121@o\xae\x0b\xc2\xb6<-@,\x83\x96\x15\xc9{-@\xf0\x8c\x9f\x11=\xc30@\xba`\x85\x13\xd2a+@\x9c\xd3s}-o)@g\x81A\xd9C\xe2(@\x19hs\xf0\xc5\x9c\'@\x9f\xd3\x1a7\xd7k.@\x13\xdf`B\xbb\xf3\'@\xa1\x93Q\x13\x07\xba+@r\x81\xdf\xeb\xde\xa4,@\xbe\x91\x88>6\x1f,@\xd2~!\xaf\xeet)@\x9a\xf4\x01?\xf1\x15.@\x90\x9f\x95\x08\x8d\xc3/@\x0e;\x9d\xafrz-@\n~`D`4*@\xc8N\x99\xed\r\xd5%@\xe1\xce\xf2F\xc6=&@\x8f\xc7\xcbT\xc5\xe6.@\xe4\xf1m"\x9d!)@\t\x85\x82p\xc0\x190@\x10\x9f\xc3\x87\x10\xb4\'@\x04\xd1UD\x03\x8f,@\x81\xc3\xfc\xdd\x97\xfe&@\xefj\x17\x97&o.@\xc0\x8b1a]\xe3%@-D\x8a.\xf2\xbe%@]\x913*\x00\xaa-@\x9a\x08\xb5\xaa\t\xcf0@\x8f:\x86o\xee\xf3&@\xcc\xbb\xba\x14jQ(@\\\x99y\x03\xb7\x02.@\xfc\xba\xba\x0f?\x120@\x1be\xbe\xb0hF/@\xefc\xa1\xc8`]/@\xe4t\xc4\xc8\x8d8,@\xf9\xbb~\x97\x90\xf5+@\x8a\x04\xc1x\xc7\xa4,@\x9e]-^\xe1[-@\xd9+\x82/\xc2l)@\x02\xb8\xa8\xe8N\x7f\'@P\xb7\xb9Zuy\'@~\xc0\x9e\x83\xda\xed%@c@$\xcd\xbd\x00(@\x1e\xab\xfbf*!0@\x810\xccC\xc9<)@\x88\r\x02s]:.@\x8b\r\x83\x01\xf4\xe3*@\x00\x82\x7f\x0f\xf6\xaa)@\x9c9\xe8\xff\xc3w-@\xb7\x92\xd4\x1cU\xed*@\x10\xa58VB\xcc&@]-|\xceP_%@<\x10\xecW\x97\x08/@t\x1e\xb8\xfd|\xd3(@+\xbc+\x96\xbb\x95+@h\xe2\x93\x92\xfe2\'@\xd4\x05\xa8\x1fND/@2H\xd8\xf6\xe1\xfc\'@\n>\x01A\xc3d&@3\x97\x8dC\xc1m%@\xf6J\xb5\xc3S\x98(@z\xdc\x9c\xc28L(@\xc5\xe0\xd5\x06\xc5\x00&@$\xa3\xe6\xf1\x971-@J\x16k\xa8\x86l+@\xc6r;\xc3\xbaz1@\xb6\x04}\x11\xc7\xa7%@)\x9c\xe6h\x8f\xe2+@O\x1a$3\xd7\x13+@\x96Yr\x9bwH.@/\xdc\x0c\x89\xdf\x1a1@\xe3\xed\x9e\xbd%\xf7,@\xe6,\x15\xaf^0\'@\xce\x07\xba\xf7\x8bJ&@j\x8c5\x9df\t&@\xc8\xe2\xcaS\xd94.@a \xca\x842\xca(@\x16j\xdd|\xaf\',@Q&Y9gL-@w\x8d\xc5^\x12\xd9(@\x00\x02>\xeb8\xd1(@Qd1-\xa1\x98*@\xcc)\x93\xf0(\xa7*@j\x13E\x02\xb0\xbd%@\x89\x02%\x1d\xe2\xe1+@\xd5\x98\x1cx*\x9d1@F\xaa\x8e\x14]\xbd&@+OG\xde\xe2#&@\x96\xd3?(-;&@\xe9\x8e\xed\xed8\xe1.@\xabru\xb0\xdb\xc10@\xcf\xd3,\x11\xb5\x89*@}*I\n%\xe50@r\xfa\x99JY\xfb(@\x8e]>\xe0\xe2&/@G\x7f\xf3\x1f\xd1\x7f0@y\x0c\x1a\x19M\xf50@bB\x1cBx\xb4%@\xb9vs\x9fR\x8c+@\xd8\xf9\xa6Q}\x93(@\xfdU\x97H\xb2\x92)@\xd2\xed\x80\xae\xab\xd2)@\xa7\x8a1\xd5\xc4\x1b0@\xd1\r2\xe3\x08\xcc-@ e.\xe4\xd1\x8b+@CT\xd9\x0c\x1d\xd3\'@\x1fd\xc0\xdd\xe9-/@\'\x06\x98\xe0\xd0\xcf(@\x8d\n\xb6n\x96\xfa+@O\xed\xb9\x17\xfbs*@e\x18i\xf2Z\x0b*@N\xa1\xcdw0U\'@\xcd\xecI\xaeE\x01\'@\xf3zu\xc2\x92\x87&@%\xa6-\xbaW\xad-@\xae\x8a3*\xd1S(@\xed\x8d`Pu\x00,@\xd4\xe1\x8f/\xfb\x19.@\x11X\xbd5M}-@;\xf0\xf1\x8d\xe9q.@\xabh\xa1\xb7\x809&@\x14\xd6T\x92\x10\x00(@\xe2\x9d\xcfeJr&@N\x81\x07Gb\xb5-@\xff\xe0V\xcd\xfc\xad%@=\xd3\xf8_Y\x9d%@Nw\'I\xa5t%@\xec\xb5vp\xa8,)@\xc1\x02\xe2\xc0C\x85)@@U\x8d\xaa\x0fK*@\x92>\xf1\xf1V\xc9(@\xaf\x18\x8dB\xd8\xa6*@DA\xf7\xcb\xcd\xa01@\xf5\xc7\x88\xaa\xe8\xb3(@\xc02\x1b\thn.@\x8a\xfao\x1eH\x14.@ ~A\xb5\xfa\x1d.@\x99\xda\x9e\r/\x8c&@\x8d\x128\xb1\xf2\xb00@\xf4R\xef\xd6Ji)@ \xb8;,\x9fy\'@\xfb73\xfd\x1b\x87,@! U/\xcf\xf6%@\x0f\xd3\xab\x0b\xd0\xa8+@\x96\xa5\x88\x80\xf7\x8b+@\x8f~\xe9\x88\xf5\x13&@3V\x17!\xaa;.@AAdc\x80\xf9/@\xb0Q\xa1[\x9eT-@b\x0c\x10K\xd8\xc2-@\xac\xc8&\xe4*@&@g|N\x05y\xc80@\xf4\xe2\x02p\xfew(@\x16N\xf3\x05\x11\xa4&@\xec\x15m\xc3X\x8d&@B\x1e\xd5\xbf\n_(@\x0b\n\xe0\xbd?\xa8(@\x89\xe5\x12&\x8e\xaf(@\x06\xb6\xa6T\xf8\xd5+@J\xbbh+\xb0C)@\x99\x1bFQ\xc5\xc6/@\xa1\xd3e\xbb\x0bV)@\xb2\x8f\x0e\xc7s\xbf&@Z\x1dx\x93\xd7\xc4*@\xc9\x97\xfc1\xfd\xe1+@F6b\x18\xb1)\'@\xcf\x1dz\xd4\xd9a0@n\x04\x08\xbe\xab\xac-@%\x06\xca\x9e%#\'@Pp\x7f\x12&\xdd1@\xe5\xf0\xf9\xc9\x04\x9b0@k\x93\xd9 \xcd\xa9,@\xd6\xda" \xb0\xea-@7\xff*6\x16\xdd0@"^+$\xafD-@.?\x1cT\x9e{-@\xc69\xdd`\xe8),@4\xea\xa7\xb4\xfa\xcb0@?8\x82\xaa:\xdf)@%\x7f\x17\xc9\x88\xae0@\xc4X\xa7 \x8c\x961@\xa1&g\xc3\xa6O-@\xba}\x8c\xdai\x96%@\xe9\x1e\xfc)j\r*@4/o\xf3{5)@\x0f\x1d/h\xcbk+@\x0e\xad/\xbcV*)@*\x82\x14yp\xa6-@]\xe3\xc2lu%)@\xe9?\xe4)\x82o\'@\x96\xeeU\xca:\xde+@S\xc7\xde\x9b\xa7\xd1&@| \xba\xd8\x87\x8b&@y\xb4\xd8\x19\xc1\xaa%@J\xb9\x1f$\x9a\xd7\'@V\xe6\xd7\xefG\x9c0@\x04\x93\xf5*\x85\xd1*@\xcc\x9c\x9f\xc1\x9b\xb9)@\xa5\xcdr\xf8\x93k-@\xe4\x94\n;\xe1\xda-@WG1\x83\xf7\t0@\xe5\x83I\xf2"\\\'@\x89U\x1c\xf9E\x19*@\x1d\x89n\x19\xdc\x0e\'@V\xa4\x17h\xbb\x05\'@\xbbW\x91J\xcd\xfc)@+\xe8#\x0f1O&@h\x8d1*\xc0j.@\x03B\x17\xe2U|0@\xc4.\xb78j\xf9(@\xab\xf6\x87\xb1qg.@\x0b\xb8\xb9\xea\xdd\x0e0@ \x81\xf0\x88w\xc8(@\x12\x044s\xc0\xcb(@/=y\xb7?5.@\x94"\x9dJ\xe5\x80\'@\xc1\x92\x91\x93@\x9e1@\xcc\x13\xd5\r\x96\xce(@\xae\x87.\x86\x04\x80(@4\x92f\x9e\xd3z(@\x1a2\xf1Ud`(@\xb6\xe2\'< q)@\xf1\x94>\x97]\x8b(@dj\x02Paz)@$\xba\x18\x14\x9b6*@O\xc6h5Bx-@\xc9!\xa1\xd6\xbf@,@\xfa:\xf2\xd7\xe3\xac,@\xb06\x97\x06\xdb\x881@t\xc6H\xefi\xe2%@\x01"\xf0\xcb\x03%+@\xbd\x7f\x05L9\xe2+@\xe3\xe9\xc0>Qd0@\xd9\xe0\x7fD9\x00(@%jG\xd7\x1f"(@??\x08\xd5\xa3\xc6&@\xecu\xa9\xa9\x84\x08\'@O\xbc\xbc\'\x83\x0e\'@\x93p\x7f\xa4\xb1\xb2.@\xa3\xc7TS4}\'@\xed\xf0\x9eu\xdd\x88%@\xafk(\x8fTC%@\xea\x83\x8amu\xf3)@\x07\xdcp\xcb/B*@\xd2\xa1\x9a\x19\xcf\'-@\x8ei\x05\x0f\xc4\xb7&@\xc2\xf3\xa6\x04\xb91*@f\xa6\xeeI\xbc\x0c1@\xccc\x0fx\xfd\xee%@\xd7OZ;\xf2\xde%@pzC\xb8(\xc2%@\xf8\xba\xae\xa6=\xa5%@x\xe1~T\xf3\xf2/@\\\xac;N\xcb\xfe/@\x0f\xae_\xd6\x97z%@?I\xee)\x11\xe9*@\x1f\x9a\xbb\xe3s\x8e\'@JL\xa1\xa0\n\xb9)@\xf6\x01\x85\xcf\\R(@\xc8p\x1e\x8a3B)@;t\xd6\xd6\xa7V/@\x92]\xa32\xc4\xe9*@\x0cP\xe4\xd7}\xba(@\xa6\x90V\x8f\xd0\x0e\'@c\x95\x8b\xef\x82N,@zX\xcaR\xe0M(@\x8a\x99\x10_B\xcb0@\x01%G\x99 \x950@\x99m\xe324d.@\xb5\x83\xbf\xfd&\xc3+@{w\x8e_\xb0d0@i^Om\xe0\xe0)@\xb6\x97\xcc$&\xb9&@g\xdc\xf6\xb9>\x17)@\xc18*\x13\xe3\xfe(@4\xa1^\xf2\xfe\xf4&@b\xa0\xc1#%`&@\x84\xf0\x16\xda\xc0c&@\xf1\x88_\x9c2i(@&nIF\xa0\x0b,@\xbb\x1b;\xc9\xb6u\'@\n\xa8\x1b\xd7\x04!\'@u,yz|\x1b\'@\xf4\x9c.\xb3\x1e\xfc&@\x81\xfa\xcb\xc8\xa2u%@B:JfYM+@w\x0f\xd9\xbfq0/@v\xb9JDZ|(@\x87\xb3\x8c8\xf1\xd6&@H\xecUo\x88\x1b\'@\xed\x9a\xe8\xbd\x08\x0b)@\t\xaa\xce\x135\x94)@\xc2F\xe1\xdc\xbcx)@\xa49\xac=\x9a\x180@?\x07\xfe\x072\xc6+@\x94L\xb7\xe3\xf5.,@\x95\xb5\x97c\xef<3@\xe6\x92e\xf6\x02\xa0-@C\xa7 \x86\xb3\x8f.@X?NKL\x06&@v\xd3\x1ay\nX(@\xd0[;{\xdd%/@h\xde\xc9\xf4.&,@X\x9a\xe0\xfc\xa4\t,@I\x04\x96\x81\x1f\xeb1@\x04`\x81\x1a\xd8\xc3\'@\xbe\xa5\x8f\x7fV\xa2-@\x0b\xa2!\xaf\x97\xd2%@\xbe\xbcQ\x83h\x17+@0@iW\xa9\xad(@\xb0Rp\xec\x17]&@M\xf0\xd3\xc3\xbc2-@\x1dE\x0cX\xc1\x1f-@\x80\xe3g\x8f\x98\xf8%@>\x0b\r\xcb\xed\x83)@\xee\x97\xb5F[\xe8+@mH\xd1\x19\xfaJ.@\xc9a\xdb\x9f\xc3\xef%@r\x0e\xbc(\xa7\x16+@\xe3\x11\x98D\xdb\x8d+@\xffs\x88\x86\xfb\xae/@\n9\xe8I\xfc\x88(@\x9bE#\xe60\xcd,@\x8c{\rph:+@\x15\xb3\x1e.n\x110@\x84\xa1\xd2\x86z\x9c%@\xec\xab\xccto\xef)@o\xaf\\\x85l\xf0(@xv\xe8\xbb\xf0\xec(@\x95AW\x19b\xba(@\xe3\xe2\xa9\xb1\xeb\xf8/@a\xee\xe8]\xc1\xef(@\xde\x88\xa7P)\xbd)@\x14\xefN \x0b\xe6*@\xba\xb5)\xd8g\x9c1@H_o\x8cG\xd2%@dG\x0e\xb5\x1a\xba(@9\xc4\x9e\xc7\x00\xf5\'@B0\xb7\xc6+((@d\x01\x1c\x8b\x06F-@\x0e\x95\xec|\xe7\x1d&@K\xac\xfa\xd1\xc2\xe7%@o\x85M\x88\x03\xbf*@!J\xe5\xe4\xa9\xb9,@\x9bB>\x15\xd5\xa00@\xe6t\xb9\x9a\x8f,.@\xe3[E\x7fa\xac+@dq\xb4\xde;\xc2,@\r\xccu\'h\xe9&@\xde\x90\x9e`\xc8h0@\xb7~\xda\xa5\xdc\xda.@Dmp\xf4}\xd2*@\xa6S\x8d\xe4$,%@_"O\x1f\xec\xa2-@T\x84\xfe\xe3\x04\xa2-@*\x1d\x8c\x86\xd4\xf0%@\xf2\xca\xad\x9e\xe8i/@\xc5Vk\xbe\xce\xf3*@X\x88I\x93\xe8\xec&@\xfc9\x12\xad\xbf\xe5&@\xfa\xd2\n\xdd\x84`-@6\'\xea\x16\xed\xcc%@\xa9\xbe\x80AM\xdb,@\x8d~\xe1\x0f\xb1\x8c,@\xf6\xb8\xae\x11\xab~&@&\x90\xcd\x99\xab\x98\'@Z\xe8\xe9\xa2=q)@p\x8e\x93021*@\xae\xff\xf10V\xbe/@o8R\x1c\x06a*@H\xe5\xb8\r\xf6\xdd&@\xc3\x07\x12\xe9p\'-@G)\x17\xec\xb8<-@|\x95\x12S\x13l(@\xed\xac\xe6M\xea\xfa,@[\xcegr\xc7\xb4\'@Nf\xc3}V\x19)@\xac"HH4I.@!\xd0\xf0kw\x1b-@[x\x88\xe6\xdaU-@w\xf4\x06\xeeC\xe6.@\x83a\xceu\x94\xa70@\x84\xad\xc7\xc8\xa0a.@\x83\xd4X\xcc8\xca0@\xee\x81\xc1\xe5=\x95.@\x14I9\xa0\xa7\xb60@(y \x84}\x9b&@C^\n\xb5\xdc~)@3\xcdcF/\xea%@\x932\x8bl9\x02)@\x03\xb7\x18\xec,V)@Q`\xcf\x9b\x7f\xd9(@\x02\x94\xdaS\xd0\xf90@~\x17\xc1\xf5\xa0\xe8*@5\x8d\x8f\xf9\x92y(@\x18\xb7\x92J\x1e}-@b;tR\x96\xc00@\xb5\x1e\xb2\x14\xe4r)@\xe9\x13\x19\xd8\xcc\x171@\xc0\xa1":\xa5O+@-\x9b\xa7,\xfb\xe0+@\x1b\xbc\xab\xceJ\x05&@\x9f)\rH\xa5\xc0+@I{\xec\xdb$S+@.^i\xe4\xf8j+@3\xbf\x12g\x9d\xef*@\x7f\t-\xf3\x0cU)@\x08\x89\xb1j\xba\x9e*@l@x\x83\x9c\xa0,@\x915\x888\x11o(@\x99\x07\x89\xdbA\xaf(@A\x06/\xf0\xe3\x8b&@\xb8\xcb\xd6\xe8s\xb5%@^/\x13\xd4>O*@\x9f\x07maM\x02&@\xac\xd4\x8cl\'W-@\xfc\xd2\\\xaf\xed\xbe0@LC\xd6\x1e\x08\r*@\x92nb\xf2nB&@ ^\xb1,\xa3j(@2\xd9?\xef\x94\xb7%@\xbc\x91\xfavs=+@$\xea;8=S)@\xb9\x95\xca\x8b\xc9\x9c-@!>\xa4i}\xfc-@\xeb<\xfc\xf1\xd8\x12)@3\x05_0\'\x18-@\xddQ|z\xad@-@\xc6\xfew\xf3\xc7a.@\xb3\x1e\xbf\xe4\x81\xe1(@.!\xf8\x01\xd8\xf8(@\x87\x0c\xd7GT\xa9&@5\x17F\\\xe4\x911@\xfa\xeb\xa0\xaa`k(@\xa2i\xac\x89IE\'@\xc18\x98r\xbf\x17\'@S\x943\x06\x06\x850@\x8c\xc8\x0e+\x8bO)@c\xe6F\xbda\xab%@\x98\x00+*E\xdb%@\xb6\xb4\xcf\xef\x06Y%@\x9bU\x95\xce\xdcZ.@\\L\x08sb\xb20@3\x98\xf5\x03\x0b\xc8+@]\xb4\x11Fj\xf4,@\x16\x07.\xe9\x14\xa30@\xf3\'e\xaa5\xea%@\xdf\x850\xab\xb9[/@\xfe\x03x\xfdps(@\xf1\x99\xee]\xcf\xc3\'@\xfe\xc7\xef\xb6p\x96&@\x9a\xba\xa2\x08\xeb(&@\xc6\x8d\xa3\x17\x84\xcc&@k\xd9k\xff\xffA&@\x19\x93%\x16\xa6[%@\x95\x0f\x91\xc6\x01\x19.@2\xaf\xc3%\t\xef\'@TT\xa6p5\xd9)@\n,\xea\xcei\xb71@\xd6\x16(]\xbe\xca*@\x937\xe1\xfa\x00.+@\x96\x9e\x97\xbc\xd9\xe4(@\x91\x13q*r\x98\'@\xbe=\x8b/\x85\x0f\'@\xa5\x87\x90\x9f\xb9\x89-@O|\xfdU\xeb\x00&@\xf2\xcc\xa3\xbd^\x16*@\x01\xa58\x8d\xbf\xe4*@q\xdf<\x08\xb8\x13+@YB\xd9\xed\xd9\xf1+@\xc3\xdb\x9c\xd1j\x9b(@W+\x8e\x94F )@gc-\xdd\xfd<0@\xf7\x0c\xd3\x9b\xb0D0@8\x9d\xc1\xceME)@\x7f\xbc\'\xe4ZX(@\xd8l\xc3)\xdb\xc8%@\xa4\x8d\x94E\x07\xef(@\xd8IO\xe4\x8c\x8c-@\xb1\x0e[\xebCV*@:\xa9\xa0\x1e\xc3\xc3)@]@^\xa9YY)@c\xd0\x8c\xe0g\xd5)@\n\x9b]\xec\x1b\x92(@\xd3\xf2\xf6wA\x9b.@p,\xe7\xba\xa6\xce%@\xca\xfc\x03V\xfe\x13&@?U\xc5o\x7f\xc7%@CZ\x8d:~\x01&@.\x11\x16\xd4\x80$.@\xfbX\xa3`X\x8e&@\x96#\xb3\xfe\x00\xdf&@\\\xfd\x1fW7\x9f/@\x9d\xfa\xde\xa5\xc4\xc1\'@\x14\xd3F\xb7\x98\xe9\'@9\x03\xfb(-\xd7%@\x1e\x07\xad\x88D\xe4&@i\xef\x19A`m-@\xea\xcd\x91\x19\xfec\'@D\xb9\x05[/\x1b)@\xbb(\xd7\xda\xc6\xf8.@\x08\xab\xc5l\x8b\x99&@%\xacXm3z)@\xe1\xc1\x87\x10\xd2\x941@1\xbf\x13s\xfb!)@\xc2\x96\xee\x1e\xf250@!6\xbeJ\xdfb0@:\xe1q1P\xf6.@\xa2v\xa3\xc4f8\'@\x97\xca\x11\xce\xfb(\'@\xf9\x07\xa4\x85\xa6\r\'@f\xd6\x1d\xeb\x96\xf9&@\xecb\xfe.\x05\xb3(@\xca\x15sm5\x07-@P\x8d\x90\xbc\x0b\xcb+@,\x01\x8b\xca\x80\xd70@Ipd\x9e\xa2G.@\xc8\xa7\xff\xf3\xf3\x9e%@\x9b\x01\xabE\x0e})@\xbf\xefl\x1d\xa0H%@\xc2\xac\xd1\xa4\x80\xeb&@j\x0bz\xb1O\xcb)@\xba\xd1k\xe0\xbcS&@\x81\xa93r\xfbr.@\x0e~\x04||\x120@N\xb0\x10\xd1\xe6t&@\xeb\x90\x9br)\xb9,@\xe9\xfe\x98\xab\xabQ%@\x8eO<\x8d.\xfc(@\x9c\x1aB4\x17\xd7%@pz\xaa\xbePR-@?\x99\xaa\xd8\xd2U-@-\xef\x19\xe0o\xbe%@O\xe2\xbf&$\xeb%@\xdc\xd2\xd3t\xdb\xfc%@\xab\xa4v~\xf4Y0@\x035F\xdeNI+@\xdc;\x17\xb4\xaf8\'@\x97%\\\x80\xefX-@\xda9\x18\x15y~-@_G@\xd8\x1e{-@t\xb6\xeb\xa7\x0e\x88+@*~|\xa9\x1f\x04\'@Qr\xe2\x01\xd6\x10+@\xa29cA\xedo.@{\x9a\tP\xbe\xbb-@\xf9;-\x14G\x82/@\xe3v\xbe\x94f\xf4)@\xd7\x9a6\x91\xaa\xfd\'@\x85\xf8IS\xc2\x88(@\xe8\xfaX\x94m\xea(@j\x111j\xd4,+@jra\xc9\r\xee(@\xde\xb2\x16\x84\x82R(@O%\x1a2\xf6B0@?\xd3\xdb\xd9\x0b\xcd+@\xb0\r\x83\xef\x8f\xa30@\x84d\xfa\xbb\xfe\x1c,@:{\xc8\xee\xff\xc2,@\x99AR\x1e \x84(@\xcd@.C\xee\x941@\x9dp\xd0e\x10\x94+@\xa0WxK\xdc\xed0@\x93\xdc\xd0\xb0\xd0#\'@\x84q\x87\x8d\x80M(@\x8e\t\xa8\x17\x86\xd2+@\x12\xfb\xc3[\xd1\xaf+@\x93[\x87\xb3,\xc1%@\xae\xfe\xad\xd8N(1@J\xfe\x11\x8ef\xf0*@\xee\xa0<=J\xe60@%i\x95\xe7\x0f\x94&@\xb2<V\x8e\xc8\xbf\'@\xa8\xc8\xc5j\x1cW)@\x98\x01C\xb9q\xb8\'@\x15\xd6\xfe\xf7N\x070@-1\xef\xf5\xff\x080@;i\xbd\xf2\x02\x98*@\xc6\xbeE\x8b\x80!*@?*\xb2\xbb\x11\xb00@\xc6{\xd0/F\xa30@\x99\x11_47\xd9&@\xaaH\xf2C\x03R&@-7\xe1\xa6\x9f\xdb-@!\x98\xa0\x7f\xae\xcc0@\x82R\xb0)6\xc8&@gGWY.\x0b&@\x12\x9b@N\xef\x01(@\x068m\x81\xb1\x8f(@\x81\x14\xa3"\xebj(@\xd9\xfa\x0e\x0cau)@\xa1\xb3oy\t\x0e&@\xdf\xc8h\xff\xe3)/@\x04\x1c\x1b\x13H\x9a+@\xc8\xb9\x04B\xa0\xb5(@\x0ej\x99a\xa2\x8b-@\xaf\xf8\x13k\x0b\xa3-@\xb8\xc2#F\xaf;.@.sq0>\xe3-@\xff\xd6\xcb"kM+@\x9e43\xb7M\xe0(@\xf9\xed\xb7\xdb\x9f(/@.TC6\x86\xe0(@+0\x06\xccCk%@%c\xfdC\xad\xe2&@b\x031\xfa\x1cY%@\x7fAI\xb8\x85v&@\x96\xc1/\x15\xf9\xbc,@\x11\x97\x7f\xe75Z0@\xfe\xdaR\xe3e\xfd\'@%\x007\x87\r\xb1,@m\x95\xd7\xea\xeb\x1d1@\x05V\x0e\x99\x9bi\'@\x12J\x06t\x8c\xe7)@\xb4\xa7\x1b\x08\x88\xbf(@k\x1e\xee\x10\x17\xd7(@\xc8\xca\xfc-f\x14(@\x94\xa5e\x94\xbb\xba&@S\xedQ\x04\xbd\xfe+@x\x84\xa2~H!(@)\x1f\xc9~\x83\xa3&@-!\xb9a\xcc\x9e&@\x11\xf9V\xc5\x9f\x1a*@l\xa2~\x1e\xe9\xa4&@C\x80i{\xad\x8f.@\xa7\xe2\x9a\x02\xf0m\'@\x0b\xe8\xaaG|@\'@\xd8)\xf52\xde\x17+@c8m9F\xeb(@)%za\x92\x9b,@88C\xa5\x1e\xb6-@kwk\xf6O\xb2(@\xfd\xbcwOI\xc7.@\x13q\xcaf\xa4\xd6,@\x06\xed\x03\x8eIN(@\xec\xfc0\x07\x04\x030@se +Y\xe8-@\xe5\x9c6\xb1\xe3O%@\\\xcb\xf5\xc6\xbe\xfd.@\x0c\xb0\xf0\xf1\xc0\xca&@\xd5\xf1 A\xdaW(@\x8d\x9d\x05\x04\x17)\'@\xccC\x0fB\x94 1@\x18\x11D\xf1|\x12&@\x18\xd5\xf3A\xe7,,@mI\x9d\x17\x97R0@D\xea\xfc\x91a\xb7,@\x87\xfe\xb6\x8f\xd6\xe6,@\xcc\'\xb1\xf5%\x80&@\xecg\x0e\x85\x97\xdc/@n\xff\xb2m\r\x9f-@\xa9\x04:\x0e5\xf90@D\xb1\xf4n\xf6;+@1eo!Sa.@\xa0\xc1(\xdf\xd3\x13-@B\x96\xcf\x84}\x99(@\xe1U\xfd>mD,@\xd1\xaaW\xf2L\xaf.@\xe7\xad\xf6-t\x1d-@\xb0\xb8\xec\xa9\xd1m(@\xacOMF\x8e]/@\xa2\xdb0v`\x90\'@P9\xf6\xf0\xa2w%@\xddPE\xc5\xe3\xbc\'@H+x\x0b\xb5\xae-@\xc5\xb2\xfe1X\xf4&@F\xa2+l\xc1\xff%@a%\xc1\xea\xec\xa7,@\x8d\'cr\xa5T&@\xb68\x12\x0f\xd7\x15)@\x0b\x17\xaf~g\x18+@{\xeey^\xc0\xc4%@%\x04\x07h\x97\xbd%@),7\x00\xa56,@Kp\xd2\x97G\xbb\'@\x02\x19h!i\x02.@\x9c]\xa3\xb4F\xe1(@\rU\xe8\x8a\xd9\xb5)@\xc7\x8f\xbb\x05`\x06(@\x84]\xd7\x0f\xd6\xdc+@\x87\xf8\\j\x18\t+@n\xbf\x1e\x88\xdar*@#\x99\x9c\xa9\xe6\xdc-@\xb5\xab\xfa\x9d\x07g(@\xfd2\x10\xb1\x1dk0@p\x9c\x9f\xef\x19\x91-@\x11A\x1c\x1f\x8e\xa1)@\xc5\x97\xb5\x0c\xcc\x06(@\x1a\xf8M\xbd\xb3\x9c\'@\xfc\xb9q\xb4\xbei)@\xd8\x0b\xd7\xce\x886.@\x9d\xddoU\xbeE)@/\x8c\t\xe0\xe7%(@@(\xf8\xaah\xa3,@\xd4\xb7\x9c\xcb\xaf\xb7,@\xdd\xc8\xf0q_\x1e)@ Y\xe0\x96\x92\xb9,@\xf2\x89\x07B\x05\x99*@\x8c\xa1\xd1\xb2\x9cz+@pm\xe3h\xd1\xf2-@\xe9a\x06\xe2,.(@J\xfa\xa0\x82\x17~0@G\xe1\x02MN\x12.@\x9fhhH{\x83-@K\tZ\xa2u\xd0-@\x9a%\xf4]\xcf\x93,@\xb5\xdd\xacw\x87\x11(@\xf6\x90\xc0\xd6\xf4^-@V\x04vWA\x881@\xd8\x1br\xbct3\'@\xd3\xb0JP"6+@\xdc\xa1\x03\xbf\xaf\x81-@I\xdb0\xbc\xc1\xeb(@\xa3s\xfb;\xad\xa60@5\xd6\xf5\xde\x8d\xe0(@\x06\xb6~\x04+\x04)@7\x1f\x91I\x188.@\xbf\xc5\x1f\n\xf3K0@[\n\x10~\xa4\x8a.@1\xbf\xea\x19\xbcR/@=\xc7\x02(\x95\x14/@\xf9\x93]3\xd0i\'@s6\x04\xce\xa0\x9a-@\xda\x07\xd46n\x7f.@OY+7\xdc6.@\xe1\xb3l\xf7\x8b\x11,@e$4!nR.@g`\xfa:\x90M-@\xd8\x1dIt\xd9\xcb0@\xbe\xb2\x1b\xf9M[+@\xac5%\xab\x0e\xb80@\xf2\xee\x95\x03\xe0\x931@\xc0\xeb\x13\xc7\x82\x92)@\xe4#\x1f\x86\x8dp+@v\xf5\xe9H\xab\x99,@^\xb0\x1c\x07\xbb\x83+@\tL\xefOi\xd9*@\x053\xfcg>j-@\xdd\xcb\xc8,i\xad*@\xff\xfe\xac\xf3\xf9\xfb&@\xbb=\xda\x94f\x99-@\xbd\xc8\xac/\xa3\x03)@/\xcb\x80\x1b\x82\xda/@<\xeb\xe6\x99\xaa"0@\x1fG\xa30gL)@\xc2\xb8=\xe5@x-@}\'\xb4w\xccI0@\x1d\x0f\x84\xfa\xb4\xe8*@:.\x08ro\x02,@\t\x1c<\x8eC\x16\'@\xc9\x88l\xbd1\xc5/@.\xbc\x8b \xa6p,@\xd6\x11>\xb6\x1b\xef0@\x89FaHTB.@\x94jR\x88Z\xfa&@}\xe6I\x08\xa6l0@\x02\x19\x02+\x19\x070@\xf8UR\x15b(0@\xdbU7k\xeb\xaa0@f\xa5\xe7\x91\x93f-@\xf0\x1ct\xd3\x80\xa8%@\xea\xc2\xf0\xf7\xb2\x15*@jE\x06\x00\x9fu\'@\xa0\xe9[\xd0D\xa6,@x\xc6\xc6\xff\xd3\x8c+@\x1fD\xea\x97X\xbd-@\x00\xff\x08\xa4c\x80)@\x05G\xdb\xb02\x14.@F\xc2\x17{7\x94-@:f\xf7=x\x981@NU\xea\x0e~),@\x01\xf6c\xee\x0b[)@\xff\xbd\xc0b\x91\xf10@n\xab\xe6\x8dC0-@\xb7\x039\xcb\xe5\xac&@A\x84\xf4\xe2\x82\xaf0@\x01\xedRd\x11\x08/@\xd1\x05\xea\x10\x9e\x96,@y\xb8\xd9\xec\xd7k)@\x9e\xe2+\xcc\xc1@.@\xe0ke6\xde`,@+\xde\xc3\xf8P9&@t\xbc"V$\xd8(@\xd7>\x8e\x9f*r0@\xdc5\x8f\x95\xef\x89%@ #\x0c}\xaaO*@\xe0\xec\xeb\xdb\x0eF\'@\x1cQ\xa2\x81\xc8\xdb%@\\k\xcd\xc6\x1a\xcd-@\x08,\x1e\xae\xd7\xe7,@\xad\xdc\xb6\xe8\x95\xce-@\x18\nsC\xc9%)@\x9c\xf2\x7f\x90jp1@\xc6#\x19Dh\x81.@\xa9F\xae\x03\x85\xb0.@?cP\xc2\x9dM.@\x1d\xc5q\x96\xa8\t&@\xe94as!\xa80@ \x9d\x0e\xca\xcev/@^E\x98t\xa6i%@O0[\xf8\xf5\xe4\'@\x1f\xd8\x90\xd4\xe8\xa5+@\xec\xc5h\xbb\\\xcf1@\x9f\x8etT\xc9\x88+@\x0b\xb1/\xe0G\xba-@\xb0\x8d\xe2\xa7T\xe6%@\x96\xe6\xbbA\xbe\x98(@\xbfJ\r\x87\xdc\xd1%@\x02+;\xac\x7f\xcb+@\xa1i\xa5\xf7u\xcc0@\x93y\xe1\x9f*(/@\xbdoI\x84\x99\xab0@\x18\x9a\xb2j\xd7\xda0@K\xa5_WfI-@Ga^\x1e\x1b\xf3(@\x9f0\x11\xd1\x9f(/@w]GX\x08\xcf+@\xc0\xfd\xca~\xe4\x93(@\x95y\xc7EQ)(@Y\xca_\xf9\xf7\xf90@x+*\xb1j\xa40@*\x89\\\xc9\x92\xf1*@\xb8\xf1\xf2\x19W[+@\xb1\xc2\xeb\xa2A./@\xb9\xeci\xaf\x99\x17-@H\x02\x9e\xfa\x8ah-@\x0f\x91>y\x8a\xbe%@\xd9r\xbf\xbcNs&@\xfa\x89H\r\xc0E(@\xfd\xe0\xe8htD)@U\x06\xa7\xd6`\xc8\'@\x96\x06|\xe3\xe0\r,@\x93\x82\xf1V\xacw(@(\xde\x9f\xed\xcb!&@\x9b\x89k~\x91\xb00@\xb2~\x8dVp\x1c&@\xf5\xea*\xbc\x16A\'@L\x00\xf0\x1e)u*@\x10\xc4%\x0f\xa9\xb1(@7\x93\xcf\xafF\x9f%@KK<\xb0n\x99-@;\x11(\xa2\x88\xd2*@"i\x01\x81\xc6P\'@R\xfbX\x1c/l-@\x0ct\xe75\xef\x07.@#\x81\xe8\xf9\x82\xd7%@\x9c\xce\xb1e\x02\xb1+@\x105\x90\xc8\x18^+@n\x95\xd3\xdfL\xde*@\x90Mw\xe6\'\xe50@\xc9r\xf3\x85s\xe3%@\xbb\xbd\xad\xb3\t\xf9%@\x10m3#\xa0\x85,@(Dei"?.@C`%5\x9d\xd70@\xceW\x13l\xfd\x93(@\xd6\x9eH\xadc\xc80@\xca\x88Dh\xe1\x1c,@\x9fi\xc8\xc4\x08\xa8,@\xaa\x192\x1e\x08,\'@\x19A\xc3\xb5\x9c\xb5-@\xb8\xc7\x85Y\xa9S-@,\x11gz\xb1v(@t\xc9\xcc\xb4\xb9\',@\t\xcd\xd9\xf7\xb9\xbd%@-\x87\x17i\xa1\xa1(@/\xa8AgJ\x8c,@\x8a\xe0#.J\x9d%@L{M\x86j\xf2-@\xfc!tLI\xa2,@\xa2\x9b\xb7\x05\xda~-@\xed\x80\xb5e\x05\x97-@\x02x\xda=8*)@\x17v\xad\r\xd5A\'@\xa6\xc2\xe6\xbf\x8d\xd70@\xc3\x1f\xf9\xaa[\xdb0@#\x0f*\x1d01)@\xc1&\x02h\x9e`(@\x9aO\x90_\x97\xdd*@\x17\x85\xfe\xcb\xeaR-@\x96\xcb\x9c\x00\x93\x92-@\x1d\xf7d":C/@&\xe6xa\x89_%@\x87\x14E\xad\x05\x9b-@c\xd5\xe3\xd5B\x0c1@\xf4%\xe0/\x87\xc6%@\xe1H\x14\xa3#=-@p\xa0\xc1\x94%\xa7%@\xbeHG\x9c]\x88,@c\xb9\xe0\xdd\xcf\x84)@\xb1\x1d}\xcd\xd7\xe7-@\x81\xd4\xb6\xb6\x10D.@\x80Ub\x1b\xb3]&@\x94t\xf9\x81\xae (@N\x85\xda\xc9\xa6\xb2(@\x8b\xac\xa8\xf2\xb6\xdf+@\x82.+\xf0\x9d\xc0)@m\xfe\r\x89^j-@\xf2\xb6,\xf6\xd5Z(@\x9e\xd6\xa1\x13E\xf4&@\xec\x9f(\xac\xa7\xe8-@\x9ed\xac\x148H.@T 6~\xf6\x96%@\x80\xe1\x13\r"b.@d`\xc0\x05\x1a\x86.@\xf8\xc2\xf5\x83\x898&@\x9c\xc9\xb4w\x19\t1@UpR\x02Ws.@9\xdd\xaa\x9e\xdbJ-@\xa2.\xf4e\xe3\xa7%@\xd6\xaao\x83\xce\xd1+@\xc7\xef\xb9\xc8a\xbd+@%b\x17!\x8f^.@z\x94C\xb1c\xf7(@\x1c~\xd8\xcd\xa1;+@\xac\xc4\x15\x90\xe3\x16*@\x93/\r\x1dI\xd8%@\xee\xdf\\lW\xe8%@\xea\x9b\x8eT`\\%@\xd2(\xe4\x08D\xc4+@-\xab\x98\xda"R&@\xed\x9b\xabV3p.@-\xf6\xce\xd4\x8c\xa30@s\x16\xc3\xad#\xad&@\x82\xb0\x1a\xbe`0*@,;\xfc\x91+\x82*@\xb3n\xf4Lm\x1c-@\xb0\xf8e\xc8\xd8\xc7/@\xf41o\xc3\xf2B)@cB\x03\x80*\n*@@\xaf\xfd\x90r\x9b%@\x17\xdcGL\x1a\x0c&@[n\xc1\x83\xbf-&@`\xab{\x8d+\xe5+@\xd64R\x92\xa9O)@\xde\x11\x08\xe67n(@7\x82\x11\x1f|].@N\xf3O\x1a\x87\xc7\'@3\xd4\x1a\x19\x1e\x19(@\xa4;\x1f\xe2\x0b\xe6%@\xc5\xe8\xe9q!\\&@\x93}\xd0\x81m\xaa)@\xaf&i\xcdlo+@\xcfC\\m\xe7\x7f+@\xa61\x8f\x85"\x00/@do\xa0M-/+@w8\xf7\xb1\xadR%@\xde\xef?\x89f\x91(@\x94$\x92\xf7\xc0\xec*@*0o\xfad\x8f)@\xf0\xdd\xa3=\x8e\x9b.@\xbf\xfe\xf8>_\xd3(@\x04^\xe1\x8e\x92l(@W\xab\x89\x0fU\xee+@`C\xec\xa7\x07c%@;\xec@\x95\x90\x9b%@\\\xf6\xa9(M\xbe%@!\x10/\xc6\xed\xe0(@M\xa6\xf7\x8ax\x15+@\x0e\xd7\xd1\xce\xa5&+@y\xf94I*\xbf&@`A\xa4\xf1*\x9b*@\x93\xe4\xc0A,\xfc\'@1\x8a\xa0\x1a\xb6\xcd-@\xbe\x1ad\x9b\xca\xc8(@o1^\xf7\xd99&@\xa8kg\xa1\xf4\x1c\'@l\xe5\x98c\xbe\xed)@Rmg\x9f0\x9a*@\x07\x80\x03\xe2\x10\xfd-@\xd9\xb6\xa9r\x87A.@8#\x05c\x08\x9c0@CV&\x87Q\xb40@F\xbeYAd\xd0(@>}\xe1\xbf\x1a\x8e\'@\x89\xfe;J#f&@\x94w\xc0p\xd1\x0e*@ \x8f\xc9\x0e\x13\x1b,@\x95nOI\xce\x1d.@t8\'\xc1\x1b\x14.@\xfaa\xff\x87\x1d\x15&@*+q\xf0\x9dp*@\x0e!5_V\xb10@\xe4\xc2\x83_F\x81)@\x1atF\xc2\xdc\xa5&@,\xc5\xaa9?\xb9&@\xfe\x92\xf0\x84\xb5\xbf.@\x19\x8e\x98\xd3\xfa\xd0\'@\x98}\xb9\x8f\xa6\x14/@q2\x81\xb2\xf6\xd8-@\x80\xdc&zm.(@\xea9@\xfc\xd5k%@\x93\x03\x13\x84\x04_,@\'\xbb\xa9\xc0\xf6\xe4*@\xb4\x84}\xa0\x0c\n(@\xca\xfeE\x94]\xc7&@&\x11+\xdb`\xd5\'@\x81Ux\x81\xa1\x81%@n8\x18@\x8d@&@pG\x1dV\x10\xfe-@\x9fX\xe4\x19P\x081@\xcc\x10\xffPx]1@`\xd5$e\xddr,@\x1e\xa0\xfa\xca\'\x0c,@\x88\xbb\xb7\xa96\xdf&@<\xac\xbb\x11\x05p*@`H\xf5\xbe\xfel%@\x1d\xf0\xfd\x13\xc83/@\xac<\xdd\xecd\xbc*@\x81\xc4\xf6\xcb\x0e\x86%@\x8e/\x98\x91G\xa90@\xdc\xe2\x95\xc1\xb5\x14-@\xae\xcf^\xdc\x14\x0c1@\xf2\xccYuo\xfe\'@\xd5\x12;"]\x85*@L\xc8\x88\xd5Z\xbd-@\xe4\xf6\rS\xb8\xf0.@\x91\x80\x86\xd9\xe2\x0c2@\xedL\xaa?\x97\xd3&@\xd2F\x0e\xb5\xe4\x8f+@z`\xf8\xdb\xd5\xac,@+g\x9b\xd8\xa0\xca%@\xc9\xc8\xe4\xf3y\xe20@\x19\x00\xba*\xb0\n&@\xf3\x04\x97wD\x16.@\xcb?0\x14Bn(@\x88\x9b\x92\r\xe6h&@_\xe3k\xdc\xe6\x171@\xdf\x19\xe7\x1cq)3@\x1b9\x9cY\x04*.@\x9d\xfe\xd4l\xd0K-@\xaf8Q\xe8\x16M+@\xcf\xdb\xbe3\xff\r(@\x10TU9\xa5\xa80@j<\xa9[\xcc\x8f*@\xbf\xf6]\x82\xd0\x9a+@\xebf\xd3h#w(@\xa3\xc3\xe2\x8aM*+@\xab\xf8\xdc.)-&@Sq\xd7Z\xfbS/@!\xc8L+\xfd\xed(@A\xd2\xa9\x15\xa7\x06/@\xcc\xd7\xd3\x14\x83\xea+@\xddn.`\x8c\xc70@\xd4|n5\xd3\x181@.\xc9\xd4\x11\x0cI,@%\xf9~\xdd\x94\xc3%@\xad\xeb\x05\x87\xcc\xb1-@8\x16\xa0Y\xe2\n&@2\xbfK[\xe8\xac&@ \x12\xf4\xaa\x8f\x8c-@\x935|X\xb5\x98-@\xc7\x12\xe6\xa0\xe8\x0b,@\x88\xa56\x1e\xe2\xac0@\xdf\xb1^2\xa0\x131@\x02A$VAI)@\xed\xd5\x9d\xae\xa6\xb6&@\x90\xeeH:\xc3\n,@\x89\x1f\xbej0\xcf0@\xe5\x8eB\x8f\xaa\x9f,@\xb8\xf5\xab\xfcC\xe0-@\xbb93\xcb\xb9a.@\x1e\xbc\x8a\xed8)(@>g\xad!I\xcb/@\xb3\xdc#\xee\x96\xd8-@\xb0G\xc2\x8c\x1c\x00.@\xca\xd5\xd5\\\xac\x0b&@5=\xa7\x14lt\'@\xd1\xc5\xa6\x99Y\xae&@s\xc1\xb3\x8c\xc8\xce*@a|\xdf\xe8}-.@\xbc\x13\x92\xa6\xb1\x0f(@\x9dH/\xa5L\xe60@cn\x0f\x13\x889&@\x9bZK\xe4X\xfb&@\x9a\x12\xa0\xb6\xe6\xb4,@Lq\x1bFN\xc2+@\\\xb5n\xd7\xc7\x8f(@\x8d\x15\x02\xf2+\x89-@\xa4C\x89\x00\x8d\xb2-@\xb1$R\xfa\x98\xb0(@\xa5&Y\xda\xdf\x8b,@U.\xde\xdc\xd4E&@!\x91\x86\xc7\xa7\xb6&@\x98\xab\x17\xb8\x963(@Ys\x98x\'\xe9&@\xd2\x8b\x1b\xa0_\x84,@\x8c\xd9\x16\x06\xfc\x1a.@\x99\xd1\xc9OQ!%@tO\x99\xaeD\xab(@*\xbc\xc5\xc8\xab\xfe\'@\xf0\xa7\x8e\x97\xddV&@\xbc\xa7\xd6\xf4,;)@\xcbf\xff\xd9"\xda&@\x1f$Y\xe2\xf2\xac(@\xb2\x8a?\xd9\x82\xa0,@\xc5\xaf\xa4ki"\'@\x1b\x04\x89\xect6*@o\xc5qw\xf5\xc4&@\x16\xc1\x04\xe6\xc1\t,@\xf8\x13?b^q&@B\xdd\xf0\xd4\xc8/(@\x95\xae\xdb\x07AG0@\xa2\xf1\xc3\x0e>\x820@n;\x97\xba\xde\xb7\'@\xe1\x96\xdf\xe6X\x9a-@\xce\xdcv\x1be\xa5&@B\x94\x11\xe6\xf4\')@\xc2\xec\xb3\x08\x07\xf30@\xfb\x84\xb1\xe4\x0fE)@w\x8f\x94#\n\xd1+@u][\x12&\x98-@k\x13\xaah\x1d\xae/@\xb6\x98\x94\xc2\xd0\x13)@y\xf5\xc3\x80\xd7z0@\xf8\xe0\xb2\xe3S\xe6-@\x84W\x1d\xf8\xf6\xea\'@\xc5\x98\xa3\xca\xf6H,@<\x82\x9f\xa1,2/@\xce#3aL\xb6(@\xe4\x95&\xf7\xa3\xa8,@\'\x82\xd4u])\'@\xba\x0cZs\xc2\xa4,@\t\xf1u\xbdC[.@+<G\x0c\xa6g,@YD\xb4\x8e \xa8&@4x\xec\xb4>\x96,@\x8f\xf9,\x8f\xf5t\'@)\xbb\xed\xb1e\x15.@\xbf\x98D\xe0:.,@\xba\x1cB\xf94\xd8-@\tg\xb4\xb1lz-@\xe7\x81d\xacM\x0f&@J_\x01\x10\xb3},@b\x94\xa0I\xdbN\'@Y\x82\x10"\xadr.@\xaf\x93\xcb\x05\x14\x10,@6r~\xad\xc2\xaa)@H\xd14p\xd7-1@|\xb1\'\x8aA\x8b&@\x08\xd6\xd8X8\xdd&@\xfe\x87|0M\xb1)@\xfbUo\xc6\xcf\xc9/@\x0f\xe06\xb6\x92\x9e,@W\xcaJ\xaaK\xbd%@(Z\x18\x92\xda\xd7&@\x1a\x96IH\x1a`-@aI\x8eo]\xcf(@\x98\x9fX6\x15E&@\x90G;\xb6W\xd3%@\xc3\xac\xc0>\x82Z&@V\xb5 \xc0\xb4Q(@\xacD\xbaX\xdfV&@\x109\x9c\xdc\x89\xcb%@\xa6\xfa\x82\xa7\x94\xe6(@\x91\x88\x00E\xe9\xbb(@\x0e\'\x89\t\xcb\xcf+@J\xd78>0I*@z%\xe6\xe8\xb8\xef(@\xf1\xddJ\xc8\xef\xc4*@\r\x8dW\xe1\x9c\xfe-@\xe1\x0e\x1f2t\x9d0@\xdduy\xa2\xd6<*@\xac\xff9\xea\x0fl\'@\x11h>\x16\xcd\x85)@\xb3\xf7\xc2\xe0\x95\xc8\'@KI\\\xce\xb9:,@\xc2.\xe0N\x0b\xb5+@\xcf\x91A\x82ay0@PF\xcc\x10\x14\x95\'@\x1e\xeawMR\xb3)@-\xaau\xd2\xfc\xd3,@-p^\xbe\xf6\xfa-@\xc9&\xe6\xc7\xdcD(@\xde\x84\x87\xdc\x8fC&@\x01i\xe9c\xe2e,@j\x0c\x1ed\xba\xbd-@\xc8\xeb\xb6\xdf>\xef\'@x\xbfC\xbe\xb6H\'@\x11`\xf9pO\xfd\'@^f\xf5<\xf4\xc3(@S\x9fYT\xfa\xbb)@\x8c\x1a\xb2\x86[\x00(@\xab\xc6_\x8e\xe3\xf8%@\xb3\xf7\x93\x12\x9fi*@\xd0\xbc?\x96d\xcf,@\xc6HP\xa4\x0en,@\x18r\x9a\x1b\xcf\xd9(@\'\x95\x8f\xb9Cw(@I\xf5;r\x86\x100@\xe3\x00\x81\xackE\'@\xf6\x87c\xa5\xd1$\'@DM\xcc\xcf\x97\xd2(@E\x91\x1a^r_\'@R\xf1\xbc\x94\xbc\xbb(@\xd7\xf8?\xc9\xbe?,@\x97G\xd7\x15\x16\xa30@\xbfYS\x89\x14w-@B;\xe3NO\x08(@\xc7\xc0\x1b\xb8?\xdd,@\x8e\x9a\x8c\xc7\xefA(@!\x9d\x7f\xf2\xa0@(@\xcd\xd4A\xccr\x8c\'@\x13\xd7\xd1ve\xd7(@Y\xdc\xe0\x97m\xd5%@e\xf9\xc4Vk6(@\xe6\xf0\x01y\xaex(@E_\xdd\x11}\x85(@\xe2\xea\xdc\xa8\x9bL-@4*\x10\xa1w9(@^\xc7\x98J8\x89/@\xc0$;P\xc6l(@\xfdn\x98\xb8\xe1B%@1\x95\xcbJX\x91)@\xdbPx\x19?\x8e-@G\xba\xcf\x02\x08*1@_\xdaog\xed,&@+\xc6^F\xe8\xdb,@:1\x92\xf8\xdb\x9c(@\xbb\xfb\t\x01\xdc\t\'@\x8d\x85%P:&)@\xe2\xa9B\x00\xb3$&@]6\xe4\x10\x94\xae,@\xf0<\xd2,8\x1e.@\xea\xe4\x03\x81\xed\xe0(@\x9c\x83O\xf3\xbb\x1d(@J\x9a Q\xcbD\'@\x08\xff7\x12\n\xe1.@\xe0ng2o\xc7%@5/\xf9~e\x8e&@\x9e\xe3j\'\x0bo*@\n\xe8\x11\xff\xcb\x03,@x\xbf\x14l\np)@\xc4\xf5\x18s2\xff%@\xf4y\n\x9a\x1dD*@\xbe\xee\x84\x9aO\x05(@e\xd8}5\x95\xe6%@S\x99\x0e\xad\x86\x8c(@Vp%\xb5u\x8b*@|x\x0e\x8a\xe8\xe7\'@\xae\xe9\xde\xce\x10\x91)@\t\xff\xe0\x88\xfe\xa1)@4<\xcc\xff\x9b\xe5+@\x0f\x18\xb6\xfaY\xba%@\x06s\r\xfe!R*@B\x0c\xce\xf1\xb3\x1d-@\x0c\xd8!\x94+e(@\xb9c_\xad\xdbO*@P_\xe4\xa2\xfc\xa6&@&u\xfa\x01\x17|)@glX\xf2b\xd4-@\xc1\xd6\x9d\xb8\xfd4(@M9\x00\xe8\x84\x97(@\xe2\xb9\x0f"y\xe5+@\xd1_\x83\xf4FE(@\'{"\x06\x93A.@ZDq\xf2\t\x05/@4\x10D\xd4\xd4\xdb*@\xfa\xec\x96\xe9\x03\xe0*@\x16\xee\xee\xc4\xf8&)@\xd5\xb8\xdd\xe0<\xed(@\xe5\x91\xc0\xa0\x85e*@nZ=d\xff\xd5-@e\x84X\xad\'\xe0-@\r\xe4\x88c\xb6\x8b,@\nFrN\x13\x82-@H\xd5\xbc\xe0\x95l\'@\x7f\xf3X\xcd\xb7\x08)@^\xf8\x00\xea\xa1\xfe)@\x88(y9l\xfd\'@\xe2\xaeK\xb1\x94\x85,@\xe7\t\xe4D\xde\xdc%@\xd5\x99v\xb0\xaf\xb0)@\'b\x9b\xf8\xa2U)@ \xed\x12\xaahd\'@\x81$\xbbP \xc2%@y\xb9\x8e\x1bR\xaf-@L\x0b /\xfa\x8f\'@\x91\xe7\x18\xce\x9ck,@\xc8\xfcG)a\x18,@Q\xcd\xce\xe1\'q*@@F\x85\x85R\x0c\'@\x9f_\xcf\xcb7\x04(@\x16Uh\xb4\xb4\t\'@\xb8r)\xaf\xaa\xf5,@\x8be\xf2n\xac\xbb(@<\x1d\x9e\xa6\x97x(@\xf6\x15}Ss\x9a(@\x0b\xa6\x18\x00\xc6W*@\x990\xe87[4)@s\xaf+\t\x93\xa00@\x81s\xcb\x9c\x11\\1@\xcfh\x9f\xc3\x12J)@\xcdc\x1a\x8f\x14\x9b\'@\xe9\x06\xbd\xd0\x0be\'@5\xf6\xe7j@\xfb&@\x00\xbf\xba\x14\x9bn*@\xe0U8b3\xf7(@b\x82!$\xab\xa1/@:\xaf\x90C\xdc?)@@.\xd3*\x81i/@\xbd\xd4\x81OE\xa9\'@0\x1b+\xdb\xa8\x81)@\x1f\xaby\x11\xfbo)@&\xa0\x1b7/\x8c+@\xbe6\xbb\xdf\x8091@\'\xa3\x1f\xbd\x03A(@\xf7PL5\x03\xb2\'@\xa5\xcaz\xd6l\x8c\'@\xf2Q\xc4H\x92e.@\x00\x90\xd70T,,@:(\xf3\x85\xa4v0@\xac\x03\x81\xda\xcf\xc4*@9=R^\x02\xd1%@}\xa8x\x0eh\xf0&@\x18\x82X\xe3Ku0@\xb6Qu%\x85\xc41@\x90\xe7\xefW\\\x98\'@\xfb\xe8b\x18\x0b\x17\'@7\xac\xf0\xbeU\xfb\'@\xee\xf36\xa2\xd4\xc0*@\xf2\xc7\x85w\xf3\xc9%@\x8c\x0ceA[\x99\'@\x86g5\xfaM\xa3)@\xe9\xa2\x0e\xda\xdd\xeb-@\xf2\xb4^\xa0\xbe\xd4.@lKU!\xef\xa7%@\x9d\x93\x8f\x01#\x04+@\xce\xf4\xddw\xd5H.@\xb6\xea\xd0?\xbd\xaa\'@\x12\x80yux\xd8)@wV$\xda\x06\xe2*@\x7f\xdd\x95\xa9\x037&@k\x85h\x82\x0f\xd0(@\xc6`\xbeH\x13\xd6)@\xaa\x9dU\x84\xd3\xcb*@cg\xd7r\xca\x91*@\x9f\x96\x94\x14\xb1m%@5\xd6\xde\x07S5&@,\xe9\xa0\xc7\x0e\x05.@\xeb\xc2\xb9\x92\xd0*1@I\x1c\x92?\xaf\xe3&@\xd1*\xaf\x90\xba\xfd*@\x8e;\xc9-\xf2\x81)@;d\xf5:)\xf3-@JeL\xa0\xc1\xff%@\xcbL{>\xc3\xc2)@\xda$\xacp9\xef)@\xcfT\xac\xd6\x16 \'@F#\xd2\xb4\xb3\x83%@\xb9\x87o\x85\xd5\xc7%@\xfa\x9a\xdcO\xe8#&@\xbe\xc05\xca\x812)@\xc1\x87Df\xa6\x8a\'@4%\x8b_\xc8I*@\xa7\xfc\x1cD?\xee%@\xf1p\x92_\x81\x13&@=|\x124\x866&@\x06K\xb9\xc2\xca\x9f)@\xcf\xca$\xfdX\xce0@\xd2OXy\x8c\x1e-@t\x88Cg7u\'@\x8b~\x1e\xfb\xd6\xcd\'@\xaa\x8d\x06z<"0@\xaf\\\\\xe9YS*@xO\x18\xe0\x908)@_xYg\xdf\x85\'@hS\xe4H&\x8e\'@\xe0/\xfc\x85\xd3\xd7+@\xbe\xf9\x8e\x0f>\x15(@(!\xaa:0\xfe0@\x13\xc78\xf4\x96U(@\xa5\x98\x87H<\xed0@k\x10\x13\xcc\x81n/@\x8d\xc0\xaeHI\x94)@ !\xb2\x98}\xde-@\x9e\xab\x9aY\xe7o%@\xa2\xe8\xee\xebG\x8b*@\xcd\xd0\x83\xdck\x94,@\x17\x06\xec\xdbv\xf2.@z\x14\xe6\xc0\xdf\x8f%@\xcc\xe6{N4\xcf\'@\xdf\xf1iA.\xbd*@:n\x8d:\x86\xb7-@\xf6\x89\xf5\x1b]\x15-@\xf3_\xd6m\xb2\xbd+@\xbdEO\x12\rP-@Su\xd9\x9c"\x0f/@\xbb\xd6*\xfbO\x12&@\xae\xf9\x95*(\xa1%@\x9e\xc8\xfb\xc2\x19\xc5%@\xab\xb0\xe0\xfbP\x021@j\x12\xb1\x02\xdc\xcd1@\xb6\xed\xdc\xea{\xee*@\xc2\xa5\x9e\xba\xd6\xa1(@KP\xb10\x99\xdd-@\xe7@\x00\x91\x80\x93&@\x82\xf5[\n\x1f}%@T\x16\x96\xce\x17\xd9\'@!\xc7z\xa4\xc1e/@g\x16\x05\x12^%,@\xb1\xc7K\xe9j\xbe1@{*\x8c\xe9"\xd9(@\x96\x10XH\xa7\x14(@\xf5*\xbcq\x86j(@\xb65w6m\xb6+@\xa8\x8cU\xa2MH+@I\xc0\x82q\xee\xb2%@\x00gs\xaf\x8c\xe2-@e|\x8e\xa4\x83h%@2\x95\xbc\xe6p\x8b%@+B\xdfka\x9e\'@n\x1f|D\x1f\xe9,@\x0c@\x9c\xcc \xcf\'@XW\x8e\xccdc-@\x17`\xd9\n|B/@]\xff\x8dw\xab\x0f\'@+c\xc1\x80\x8bb(@k\xbbz\x07*\xf0,@u\x139\'F\x12&@v\xbe\xbb\xf3\xee\xc2+@\xefA\x82L\x88\xa5\'@\x85\x9d\xfc\x06\x8e\xce(@\xfc\xe9e\xa8w\xd7(@L\xe9\x13\x87\xd9\x07)@\xd6\x1e\xc2\xfftq%@\xf3\x98\x1bSz\xbe.@\xdf\x03cI\xbd+1@\xef\xa65\x8f\x1e\xa5\'@\x87\xae\xb4/\xd9\xa5+@s\xd7\xde\xc3\x93\xe6(@\x8b\x04?\xabR\xc9(@\x87\xd5F\\\xfd\xc3%@\xe7S\xcc\xae\x12\xb9(@\xdb\x18\xe4\xd1\n\xf6)@\xa8\x0b<\x89\x05\xfd1@Ye\xf3m\xecM\'@u\x0c\x8bC\xfc\xef*@\x85\x8e\xbc\x01\x1c\x86(@K\xe6Y\x91\xb1\x87%@\'v\xf9Nq\xd8-@\x90V_\x86sl\'@4\xe0\xa5}\xf0H(@\xf0=\xdd\x87\x7f\x92(@\xb9#\xe6\xaf\xcfB.@,\xe2\xf1\xedk\xad,@!K]`>\x1e)@G\x1e,0\xe0\x95*@mY\xdf\xbczK(@I\x0f\x13\xbb\x1f\xd5*@\xe7\xa91\xc7\x01\xa5,@iH\x8d\x8c\xa5B.@\x15\xcd$z\x7fv%@51\xde\xcf\x0b\xff&@g\xae\xa8&n\x18(@\x1f\xc4e\x86\n\xc8%@\xea\xf0\x17\xc2\xd3\xd9,@)\xed\xa2P\xa5\x04+@\xde\x97>\xf5\xf0\xfe&@\xf6t\xed\xb1]\xd8\'@\xfb\x9b\xbc\x89\xa3N*@\x1e;dQd\x84%@\xf7\x9by\xce\x9d\x06.@$\xa0S\xa1\x16\xea&@\xa4\x99\x99\xe7\xbf\xe90@|\xe3I\xa8*c(@A\xbe\x99p\xf9\xf60@\x91y+E[\xe0*@"\xea\xa0\xc1\x13\xe9%@\x1e\x14\xd8K%\x10+@\x14\x9d\xec)=\x9b-@\x1c\xf8\x04\x0bJ\xc2/@Q\xf6\n\xa1\x83\x90(@n\x8b\xa0X\xbc5\'@s!~\xea\xf3\t\'@\xe2\xb6\xec\x91\xbc\xdf)@jl~\xc5\xcd\xc8%@\xa4[\x97=\xe0\xdf+@\xf2\xd2\x03J\xfc8\'@QT\x11\x0es\x04\'@\x92\xfa\xfaj\xd5\xdd-@\x1cZM\xb1\xd4\xf9,@=\x82\xd4\xc9\\\xcf,@G!\x8e\xc4<\xac+@\xb6\x91\x9c\x92\xb5 *@\xcf\xc5\x9f;\t3(@\xd7\xd9Tf\x02\xd50@\x02\xbeTi:\xd7\'@3\xb6\'\x9f\xbd|&@%\x1b7\x9b\xb8\x86)@\xa0\x1e\xd9-\x98\x03-@\x9f\xf9\x0f\xde\x97\xf4%@U\xb0\xd35\x8f\x11,@\xba\xce\xdc\xad\xd7\x01-@M\x9d?\xdd\xe4M.@\xbdy5\xf3\xf1G.@\xd1<\xd6D*|0@?\xb0c4\x9a\xb9,@\xb8\xd5\xc1>\x05\x020@a\xfcG\x0b\xe9\x1d&@\xee%C\xdd*\xb00@d\xf3\x9c\xa3\xa7\xd1%@/\xbb\xcf\xffBM-@od\xf8\xb9\xf9\xb6%@\x0e\xe6\xcd\x17m\x970@K\x05J\x7f\'-+@b>\xf1\x0c\xee\x97.@\x9b\x13\xfa\xb9\x92Z.@A\xae\x9c\xc0e%0@\x8d\xaaq\xde\n\xa2.@X\x01=\xc6\xc6\xfe\'@\x96\x0e\x91\x91_\xf9*@G\x9fX\xe0\x1c\xbb%@\xf1\x1c\xd5V2\x95)@1^\xe1\xf2\x81\x8c-@\xe2`W\'2c*@\x84\x1b\xf5\x9c\x04\xc70@p\xc9\xf7\x1c\x91\xc8)@:\xd3\xb2FJ\x9f%@\xde\xe8\xfa\x8a\xe08-@Y\xa5\x1b^\x82\xef%@j\xac\xeb/ge(@||\xbc\xee\xa0v(@\xd6C\xa3\x9e\xfa\x17,@\x97z\xc2\xd3\xba\n)@\xacZ\xc91@\xd7&@\xb2\xad\x07\xf1\xa7=\'@\xc1\x10\xd2\xcb\x98\xc50@t\xb1\x8d\xa4\xccG(@\x916\x19\x86\x81\x03(@\x16\xcal\xb6\xff\xd5*@&\xbb\x84\x9f\x8fa%@r\x81\xdf\xdd\xb8\xf9%@\x912\x00h\xf0\xb3.@\x81LI\x1a/a,@lh\x0c\xc2\x1c\xe1+@\x8c\x14\x110\x1a\x9a-@\xe84t-)\xf0(@\xde\xdaL\x85\x1b\xc6*@\x16\\\xd1\x88\x06y(@&q\xee\x93\x1b"\'@D\x12*L6\xa9%@1\xd3B\x80\x87\xac%@\xd7=\x08\xbf\xeed&@\x13I\xa3\xee\x87\x15/@\xe0\xfd\x98\xc0\x92\x87&@,\xe8\xff\xb3\xe8\xb9&@b~\x04e\xa6\xc2&@\x1cJ\x11\x83\x04\x0f\'@t\xd5\x9873\x00(@\x81\x9f\xeb(\xb6\xe1-@bB\xdc\x07\xdd\xd1)@\x7f\x18dh>s&@\x94\xc3cT\x8a\xf7%@ld\xaf\xe8(\\(@\xd3F\x84\x8d\xc3\xce)@2b\x9f\x99C\x87,@w\xf2\x8f\xc7\x9e\x87\'@\xbe\xecG\xc9k\x85&@\x80SPUk\xa2-@\xaf(\xd9d\xd8\xae(@/c\x1bI\x96x%@\x13&&\xa6\xe0~&@\xd6M\xac\xfc3\xce\'@D\xd45X\x0f\xb1\'@\xa7\xdex\xec\xbf\xf2\'@F\x15)\xcb\x1e\x1a3@8\xfb\xd8\xf3\xd4|0@\xde\x0f\x9fe\xf2\xeb(@8\x1c\x81\xba\x16|\'@WM\x13\x89\x13\x90.@\x97\x95\x19\xd5w\xeb.@\xed\xaaLT>\xe1(@q\xfdDk\xba"/@\x8a|z\xd3(\x0e\'@\xd2\xf0wTx*0@\x8ex\x0c[\xe6\xf3.@\xa7\n\xdeA\x7f )@\xce(H\xc5\xf6<0@\xa2\x95Y)RD0@\x05@w\xb3,\x8d)@z\x7f\xed\xaf\x98\x81\'@Cp&\x01\x01\x04&@\x13\xfb\xef\x97\xe8<\'@\xb6\xa7\x1aO\xd5\x04.@\x08\xb2\x95_pu\'@G+\\\xa8D\x8d&@&i\xa8I\xd0\xe4&@\x9f\x96W\x02\xf9\xbf,@\xd7m\xe7,\xa6\xcf0@\xa1\x1f:\x96\xdd4,@e\xc5\x82\xbe\x81\x8f\'@\xd9>\xa6El\xeb&@\xda`\xcf\x7f\x91\x97\'@\x13\x86\xa6"\xc9o)@C\xe3T"\x99\xb30@\xa8\xa2\x98w\xf7\x9f0@\xd6\x8dX\xf4\x93).@s\xb4\xade\x0e\x0e)@9\xcc\xa8d\x8a\xfd.@\x08\x0c\xd5^WV-@{^\xdb`\xb1X.@w\xaf \xa6b\x81\'@\x195\xe1\xf0\x92@\'@\x96\xf9\xf6\xdb\x18\x06-@>[\x8b\xech\xa2&@\xfc\xe8c\x9a\x1e\xbd,@E\xe6\xfc\x1d\xff\x1a/@\xcc3\xc7L\x95\x84&@w\xe0k\x8b\xb1\x8d,@xs\x81\xdb\xce\x14+@4\x08\xa5\x88\x01\xdc%@-\xf3I\xc7\'_+@E\xd8\xff\nlc-@\xa7\x1a\x1dR\xc2\x0e&@\xa7\x8d\xcf2\xf5\xc5%@N\xbb\x91h\x00\x9d%@\xccX\\\xa2\x88\xc1)@\x07\x01\xac\xc38\xb4%@J\x8b\xf6y\x1e\xc8%@\xe0\xfc\xb2\x0b\x0bj,@X\xdb\xb67\xca\xe7)@2\x85d\xa8n\x8d&@\x07c\x88>u\xe9&@\xe8\xcb9\x87V\xe8\'@{\x84\xb0\xdf\x88\xf7\'@\\/\xbe\n#\xce\'@\x10B\xf8\xc5;m-@\xe5a\xf8\xae\x15\x94&@\x83~)0\xbe\\+@\xef\xb0-\xddo\xdd-@d}\x97I\x00\x943@\x11\x7f\xd0\xd5\xe9;/@O\xc9\xf2s\xbe\xcd)@V\xfb\x80\xf1\x89\xf0,@Dp\x0f\xb3s\xb1+@\xf7`G\xbd\xd0\xb2&@3\xcf\xba\xdb\x1d\xc8%@\x15\xea\x0c\xe5\xabO0@\x85>\xae\x9d\x05\'(@\x19\xf5\x8fS^\x05(@\xed\xe1\xc94\x02.,@U\xdf\xa9{\x96\x0f0@\xaa\xbd\\9\x17\x97&@\xa1?\x9cDz@+@\x1ck6\xfa\xc2L\'@\x8e\xef\xb6\xf40\x18+@\n\x0514R\xea(@\xa7yY\xf2\x7f>,@\xf37\xcc\xe0\x9b\x8c0@\x8a\x8c\xeb\x7f\x02\x180@\xf3\xaa\xaegh\x97%@\xf3\x8b[\xf8\xe3\xe5.@E\xfc\xd8\xf9\x14\x1c(@\xbf\xfe;%\x1c\x140@\x19\x1c\x8d4i=\'@-\x1b\xa9\xea\xd0\x86\'@\x91c\xe3\x88\xe5\xbd&@-L!51u-@\x16f\xc6\xe7\xc0\x90\'@\xab0\xf6jtI-@\xe8\xa9\xf3-\x9eT+@\x9c\x91\xa3\x05G\xba)@\xf9\xe8\xa1!\xd6\xd3%@k\xd0T\xfd\x1f\xe2&@Yn\xa5\x12\xabr)@y\x8d\t\xf6\xbb\xc5/@\xd9\xa2Y\x99,d-@\x86-\xd1\x9aW\x86\'@.\xe4z\xe7@\x1e,@\xe5I\\*\xa0\x8e(@\xc6\xd9 \x01r\xf7)@\x10\x8fx\x05`n0@J\xc2\xbf\xcd\x9fD,@D+\t\x17\xc2\xc3%@\xf41\x91\x93VY-@>\x12\xdb\xee#D\'@\xec\xadg\xadV|\'@\xef\xcc\xe6\xd3=\xf9&@\xc6\xaf\x82\x9e \x0f\'@\xbc\xa9c}N.0@\xa3\r\x9a\x10Y\xa0%@\x80H\xf3\xa3\x00W%@u\xa2\xe3\x0fq\x93)@\xb2\xf5\xb4\xf2!\x0c*@fs\xbe\xf8\x979+@\xfa.\xbc\x17\x84M\'@$\xad]\x8db\xa5)@\x00\xcd\xbd\x93Ln%@{\xa3\x1a\x13\x1b\xc9%@ZC\xbd79A-@\xf6\xbd}\xffE\xfe/@\xab$9\x8d\xfd\x8e(@b\x95\xdf,\xcam&@\x1b17\xb3\x1dY)@aq\xd6\x15\x9fn1@\x85\xd6\x01\xba\xebV(@~-3w9\',@@\xd7\xc2\x0e\xb4Z(@\x01aW`\xd5\x91&@\xb0\xb0\x85\xf9\xb1\x81)@g\xb3Sl\xa6\xb1)@\x88\xf2N\xe9\x7f:-@\xe8\x88\xa1\xc4\xd520@\x80\x93v\nq\x92&@T\x1dg-\x00|(@\xad\xc5\xbd\x1c\n\x0f\'@\xe7\x92_\x04\x91\x8b&@\x97\x08X\n;\xd80@y2G]\xe7\x87(@<]dD0\x06*@\xe5\xb8\\2`\xf3,@\xce}\xbd\xe7\xb0\xb9.@2\x02\x8c\x83f\xcb\'@\xe5tnX\xab\x14+@\x1df\x0fO\x8d\x1d.@\xc2\x15\xaa\xa6\x83\x99%@\xf0B6F\x17\x9c&@\x80FA;\xb4\xa5%@\xb1N8\xf23\xb3&@\x97,\x01#\x17v\'@0\x93\x84ElF0@\xc3\xbb\xdb\x8e\xf7\x160@l\xbc\x87\xf7\xad\xa60@\x03\x0eB\xdbE\x8f.@\xe8\x1a\xa9.\xd2\xe4%@T?+\xce_\xa6,@~\x7f\x1e\xaa\x04\xc7&@\xaa5\x14\xf1\xb0\xf5-@Z\x01\xa7>(\x98&@,R`B\x87\xeb/@Tn\xb5\x8f\xa7\xa5,@\xcb0\xe9\x1c\xa1^%@\x14\xcaR\xc8c *@=f\x87\xeb\x83\xfd0@\xc3\xa4^\xa0\xf8&0@&\x9f\x8a\x07\xea\x8f/@d~\x1f\xf4~\x9c&@\xe5\xdf\x95D\x02\xf3&@\x92\xac?\x7f\xb3\xe7\'@k\x8dY\x13\xde\xf5)@t\x9a\x1e\xcfH\x7f-@+\xean\xa3&\xe7\'@w\n\x9d\xb1s\xfc)@\xcf\xdey|?\xf4%@\xc0\xd0$5Q\x13(@{Z\xa0\xbe)\xb8-@\xbc.7\xd8[\xfd+@\xb2\x9f\x86M]R\'@\xeaY\xdb\xbe\xe1")@\xc0\xb0\xd60\x01\x0c*@\xaf$\xea\x92O{,@\xec\r4\xa6\xbd\xae-@1}\x04\x16\x95x-@\xdb"!\xf1\xa0\x031@\x08\xef\x83\xc9n\x9a)@\xe0\xb2S\xa0\xd5\x11,@\xfd\x11\xcc\xdf\xf3^&@\xacA\x98\xa7a\xf5)@\xf5\xc5O\x0cL\xf5&@~*C\xd3\x12\xfe&@q\x8dSp\x17\xb8.@\x9f\x8b\x13\xf25,,@Ps\xc8\xe3\xe73&@\xc1g\xac1K\xeb%@\xae=2\xeeM\x98%@\xb4l5\xaeN6(@\x9a\xc3Ee\xb5\xaf(@i\xc2RX\xc5\xf40@6\x12\xc5S\x82\xa4%@}n\x1e\xfa\xefb&@\x15\x11\x93\x1ce\xc6\'@cJ\xf7\xce\xc0()@\x81vR\xc4\x92\xf0(@\x9b\xc9k\xa4\xf4v%@\xfd\xe4\x1c\xaa\xcbG(@gv\x1f%\xe6\xae0@\x11}!3\x02\xeb&@1!\x82^+\xc7,@\xd1\xff\x1b\xfe$C(@\x98C\x01.L\xf70@\x0b\x88\xd6\xa4\xde3&@\xa3\x8f\xb7)\xe2\x81&@d\xc7\xc6\xe0$\x9a&@\xfc\xa3\xfa3\xf3\xae(@\x84\xbe\x8a\xb1B\x18+@:\r\xb2){H(@\x98\xc6<\x8a\x8f\xc3(@\xd3}qQ}\xf1&@:\x1bu\xf5\xf2\x9a,@\xcf\x841\xef\x17\x96-@\x9e!\xa0\xd29\x14,@\xf31\xa0\xef\xb2a,@\xb6\t\xec\xd5t\xaa.@K8\xa74g\x86,@\xc8\xda2\xfa-\xdb-@\xeb@"\x84\x0e\xb9&@\xcd\x9a\xad\x0cpv.@R\xbfa\x053d+@\xa2\x160\x88h\x97,@\xd5\x94~e\x85\x933@jU\xbe\xbc\xb8\xae,@<=\xd3i\x7f\xab0@\x97\xbf\xe1\xb1B\xd5(@|:\xbf\xf9\xe51/@\xb3\xf7\x0bg\xde\xce0@v\xee\x98\x98dJ\'@\xd6\xba\x99\x13\xf3\xcc&@#.\xeb\xb2\xec\xdc\'@uo\x0c\x9f\x8b\x17+@gj\xc0ya\xc4(@k\xce\x12\xc8K\x1a0@5\xc9\x10\xad\x14n(@\x14\xd1\xae\x12\xbb\xb1(@TNN}\xc5\xbf&@50\x1f7\xd1\xb6%@\xbf3|N\xf8\xd7\'@G\xed\xb9\x8d]K*@\xcb^[I\xf8./@\xe2i\xff\xd7\x06\xcd&@\x83\xb5S\nM\xf8,@*J\xcf\n,\x88,@\x88\x86\x017\xab\xfd&@Fe\xef{\x91\xd1%@\xf4q^w\xba\xc4%@\xfa\x10\x85\xf5\xbd\xc9&@\xa6\xb4\x929\xedp-@\x8e\x99\xb5\xc1\xdd))@\xab\xb8BP\xdai-@9uM\x8e\x9c\xf5%@\xb7\xf6=}\xee\xd10@\x9a\x8b0\x12H\xf2(@\x89\x04\xb4$\xd94&@\x91\x1e\x1c\n\x9d\t-@\xb9\xe5_.\xadh&@\x0c\xd5\xfb\x17t\xe9,@\x92uM\xd4\xe6\xda\'@=v\xf0\xe8\xbc/,@\x8b\xfd\xfd6\xf2\xa3(@U\xc8\xacM\xa4\x84(@\x0c\x85\xd2Zv\xec\'@\xbc\x88\x14\xee\xef\x980@T\xdf4k[\x1b2@\xfa\xbc\xf7\xde\xac\x7f+@\xf9Q\x86\xa1ar.@\xba\xb7>F\x8an\'@\xb3_\xdd\x87\x9d\xac0@\xaco\x98\x02(\x1c+@\x92v\x92\xec\x98\xf9\'@\xf3\xde\x17\xae\x06`.@\xd3\xcb\xa2\xecZo0@9\xd7\x08\xa4\xb1&0@\x88<\x8a\\\x85\xc7\'@\x07\x1do\x95h,,@\x9b3Q}\xc05.@\x93\xad\xa6\x13\xcd\xed\'@"\xea\xde\xdbk\xdf.@ F\xa3\x8e\x12\x16,@\xb0\x0f\x11`\xbc\xb7,@\xf9d\x84{"\xe4&@\xf4\xd6|\xd1\xf1x(@\xe4\xea\xe1\xe0\x08&*@\xf3P\x12\xce\xed\xf6%@\x8d,xM\xbd\xd4%@Q\xba\xec\xc5\x0b\xca%@N6js\xa2\x19+@\xd6\xa3\x879.+)@M\xf9\xbb\xf0\xad\xd0&@\xb8\x01A\xdf\x922,@\xbd\x85"\x10\xef\x13+@?\xc5\x07\x89\xc5\x80,@P\xf0\xae^\xdc=3@(\xff\xaa\xac\x82u(@\xc3\x88\xe5\x9f\x8c")@\x07\xdf\x95\xb6{\x1b0@<\xa5\x84\x9d\x8c\x1e-@\xcc\x01\x80=c\xf7,@\xb1^\x02\x1fA\x060@sU\x04R\x04\xa9+@\xa9\x95#\x9fv\xe1&@\xe7\xb3iM\x82n(@\xb5\xb9)m\x1f()@oL\x8d\x9a\xbam*@\x05\x8d\xddU\x1e\x110@\x9cCV\xe0E\xbd/@\x81\x043\x0b\xd8\xa7/@X4Z\xd9\xd9\x8c\'@\x1e\x0cg\x05\x1d\xd5\'@\xb1F\x07\x01\x8e%+@O\xea\xa7-7\xcb(@\xf6\x87\xba\x88\x05\xfb,@<\xb0\xbeFig,@t\x84\xfeJ\xe2\x8e+@\x8eR\xd0\xa8\x8b\xdb(@)\xe3\x11\x1d\xcc\x0e)@_\xe3 K\xf9\xb6%@\x1f\xb1"4\x0b\xf9%@=\r\xcce@\')@\x9fK:\xa6\xfb\xe7-@\xa3W\x1aj5R,@\xefv?Dg\x96+@Wg\x9e\xae\xd3\x0c-@W.\xbd[\x1a\xdf\'@\xda\xc6\x85\x1c\x15q-@\x80\x9b\xc0\xc4\xfe\x160@B\'@\x1cK\xe40@\x15?\x93\xc6\x14\xb6%@\xacG(\x80\xa4\x97-@\xc2\xb9,\xc7\x1e\x040@\x86B\xd2\xea\x8f\x9a+@:\x00Po\xa7\x8d%@\x99\xc7\xe0\xef5\x9b,@\xe1"\x10\xa4"\xfe,@\x8a\xc4\xe0\x16g\xbe+@\xbbM\xb3O+\x15)@l\xc2(b\xf2\xd0&@\x99\xd8\x0b\xcb*\xb8%@D\xec\x14\x99\x07\xc5+@\xff\x95\xdf\xe3&\x07,@\xab\x80\x05\xc3Y\xa3(@l\x9f\xb3\x8c\xa8\xfb*@Y~K\x1d\xf3R)@AlW\xfe\xdb*&@\x00\xfd{\xc4\x89\x9a-@\x80\xac\xd0\xe5"\x8d+@\x87\t\x9cF\xf8\xdc)@\x93cp\xff&F)@\xd6T\xe6\xdc\x13\xa9.@\xc7\x98\xfe\x8e\xe7\xa7&@\xac9\n\xa3"o&@g\xd2\xb5\x07MO&@\x1f\xfd\xb2Aq\x1f)@\xca\x9b${\x1b\x9e\'@\x8dCu\x8f>\x89%@J\xecr\xbbC\xae\'@\xc2\x8ch\xab\x0090@H\x1a\xd3#\x0c3-@\xd3\xa8\x9b\x9d\x90\xe7)@CyP5\xbd-\'@?T\xc5@Ki-@\xad\x9bD\xe4fr\'@\x196\xb8\xc8u\xaf0@~\xcd\xf6!\xbf\xfe-@\x00\x04\xa1)\xb2M\'@<]\x18\x97D\xbc(@ \xbb\xc4\x0c $(@\xf7rP\x1dX\x8a&@TZ9Y\x1c\x1a+@W\xfe\xb4\xf8\xa7}-@\x8c\x81\x1ag\x0c\xfc-@\xbd\xdf\xc2\x80\n\xe2-@\xe5\xe6*w\xad\xac&@\xf0y\x8c\t_T\'@eP\xa1=\xe1z)@V\x10\x80\xdcu\xa9(@F\xde\x99\t>\x93&@\x95~1\x15\xd8\x9b\'@ux.\x12S\xe5*@\xa7\xa9\xa7\xe3\xebD)@\x18\xc5\x9c\n61\'@gk5\xa3\x95\xdc)@\xa7\xca:\x03H\xd7&@\xb2\xc8\x9cY$R(@_\xf9\xba\xae\xdd\xab+@\x0c\xe7\xf2\xa9\xfa\xf2)@\xc8\xab\xc7\x8bK\x920@\x9d-\xfe8\xef\xca(@\x7f\x05\xc0\xebD\xea\'@\xcc;5E\x81\x18(@$x\x834\xa1\xb6\'@+H\x1fZ\xec\xd3\'@\xb1|S\x89\xaae\'@\xe2\t \xc9\x8d\xf80@\xf1X\x90\'\xb4\x1a+@\x94:.%f\x9e&@\xb4\x90\xab\xd4\xae\xff&@\t\xf44!\xbf\x01)@\x14\xb6\xe3\xd9\x00t&@\x00t\x04\x861\xfa&@H\xbc\x9e \xcb\xdc\'@zAN\x9f\x05\xac,@e\xfb\xc2\xd7\xbd/(@\xbe\xc2\xcd\xfe\xc4\xe7(@\r_\xbe\xf1\xaah(@;\xfdV\xc2\x0bf)@\xb0\xe20\x17^\xe0%@3I\xa2\x02\xb6\xf3)@\xf2)\xb5\xa1\x8cK)@VL\xb2,\xf7\xd70@F\xea\xb5s\xcc7(@\xdf\xb4F;\xd8\x12.@\x8a\xe1\x9b\x91\x19\xe8+@)\x90g\xbc"B)@\xe3\xd3j\xce\x83&,@\xef\xf6\x1f\xc2\xd5\xc3\'@\x1a\xbah\x85\x87\x8b&@\xd8j0g\x9c#.@\x86\x86\x7fcf\xeb%@\xc0\xe9\x9di|\'0@\xbd=\x10\xfe\xfdw/@\xc9\xde\r/H\n-@E\xdb\x1cL\xc8--@\xab9\x80$7\x0b)@\x93ndXLl)@K\xd0\xefm\xaa\xa5-@\xc7\xee\t&\xdc\x1d(@\xd0\x04\xaf\xef9\x11.@&\xb15\xa9\x8b3&@\x1c\xe5M:p\xfa&@\x84,\xa4%\x85\xb3\'@Q\x12\xe2\xf53\\(@\xe4\xeb\x8a\x90?X(@\x900mx\x10b)@\x0f\x15p\xf6\x08\x10-@\xbd\x8d\xad\xc7\xb5\xeb0@t7f*\x9a\xcf(@\xf1\x0c\xd9x%\xee(@\xe2\xbeSK\xbeG,@\xfa,\xe5\xde\x19L,@\xfc8\x0fz\xfb\x95/@VX\x98?n&+@M\xf6\x7f\x1f\xc2\xed)@\x8f(.\xe9\x8f;.@ uf.\x0f\x00\'@\x90\xcc\xff\xe4\xf0\x1f\'@\x05\xf8{\xb6\x8a\xc9(@\xf3\x1e\x12\xfd\xae\xc7(@8\xcc5\xcc\x94R)@\x14r;\x95\xd0&)@\xec\xa3\x17\xbbr\xc6\'@=lG!\xc1\xd5.@\x86k\xb9\xf0\xfe70@\xb4#zO0\x04)@\xe10,\x01\x1d\x150@YK\x0f\xbd\x91\xbb\'@\x15\x03\x1cL\xb4\xfb,@\xdf\xc1]\x18\xd6r(@oV+\xd8\xccn%@_\xe3\xd2\x0b\xbe\xaa0@s*\x99l\x8d!%@5-y\x88\xe9\xd7(@\xf1b\x87\xcbz\x9b&@(\xa0\xc7\x93\x0f^-@\x7f\xdaI\xe6\xc8t(@:\xde>R\x80M&@\x89\xa4\xfe-\x85A-@\xb4\xd7O\x008\xc1&@\xde\xa9Zd\xe4\\.@\x13\x9a\x9d\xb3\xdad/@e\xec\\\xd5\x83\x85(@,\xb80\xfb\xd3\xfd-@`\xc2\x89\xb5\xae!-@\xf2\xcb\nlmd)@n5,A\xb4%(@\x14\xc88\xa5\xee\xa80@\x82\xe2\x9b\xa8u\x87(@uM\r\x8eT\'(@\x01\x02\x8c_\xd8\xf5,@\x05\x86\xbf\'\xa8e,@\'\xaaO1\xe1\x19(@\n\x1d\xcd\t5j.@5aM>Dg)@/\xe2\xce\xa9\x83\xc2*@\x11\xab1.\xe7(&@\x11\xec!w\xb5\x1f,@\x85EHih\xcb&@\xccjD\x1cZ2/@\x06 \x82\xf4\xd1>-@Ty\xb9q\xde\xb9*@\xf7(\xbaV8\xec&@y\xb2\x89X\x07$&@\xabm\x19w\xa4\xc3.@\xe4\xd1j\x866\xdf(@u\xb9\xcd\x90P\xb4&@\xff\x1fo\xff\xbf\x17-@"\x88\xc2\xe8q-+@\xcap#\xa8\xf1\xa3+@\xb1\xb2\xe1L\xbcB/@nJ@\xcf\x19](@\xaf\xd8\x99\t\x83\xbe*@\xe5\x9d\xbbS\x9f\xec(@\x00\xc1_!B0&@\xf0v\xf8\'@\x12&@\x10}\t\x9a|\xbd\'@\xd9b\xf0\x84\xee\x1f)@\xef\xc8\\Jg\xdd-@My\xa5\x92\x8b\xb6,@NI\xbcJt\xb9)@\xd0\xce\xeb\xc1{")@\x16\x08(T1c\'@\x9cL?\x1a\xf9\xf4&@g-\xb4\\\xcd\xbf\'@\xd5I\xe7\xd7\xef-,@\x94\r\x86\x15\tC,@\xb2\x06\xa6>6\x96%@\x90\x89\xe2\x90\xd4\xde&@\x83^\xe0XqU\'@fO\xfe\x9c\x8e\xbc\'@\x95\xc0\xac@>\xdb,@Z++\xc8\xd1,/@$\x01\xbc\xb8k\xc6-@\x86\xf3\xfa\xc4)\xc7*@\xd7\x11*\x84\xa2\xc5-@\xe3\xe7e(\x7fe\'@\xa2\x83W_*=(@]\xed\x8d\x8e:R&@\x08\x92F\xd5\xdf\xb8%@\xc2\xe6vs\x086\'@\x10\x1e\xb3\xea\xc2P-@\xbf\xff\xe8\xe9\x93k(@v\xc9\x92\xaa\xf2\xc7*@i\x98\xb1\x8a\x84\xc9,@p\x0fS\xab,\xbd,@2+##\x83C0@M\x15j[l\xb9*@\x15t`WC\xa2*@\xad\xd8\x13\x07\x01j,@^\xa4u\x83\xee\x9d)@U4\x0b\x86<\x17\'@;\xbca\xb3J<0@\xb5\x06\x1a\xa5\x8830@\x11\xb2\x1c\x98\x19\r0@\xe5\xd3\x80\xb3H\xb8*@\xbe\x02=Cfc,@\x15.\xe64\xe3D,@RCc\x7f\xe0g-@\xef\xb7\xe1A\xc0\x94%@,\x0cj\xb9R\xcf%@\xc8N\x1e\x0c\x0eI+@\x8b6__\xa3p0@\x80Qz\xdeV\xe1(@\x04#\x8a\xa0G\xd8%@:\xa5)\xe2\xf4p(@\x8b\xd2P\x00E\xd8\'@P0\x84\xa9]\xfe(@\n\xfc#\x00\x85\xd2-@r\xcbYk\x1fR.@i\x87?\xbb\xc5\xc2,@\xb8\xcd\xb3PNw(@\x17\'"H\xb98,@\xed\x88Y\xd7Et0@\xee\\f\x04\x867.@%\xa7"X\x19\x19,@-\x12K\xb5\xb9g,@\xfb\xfd\xa5\xddE\x15-@\xdco\xf2\x9e\x9550@\xe4?\x1e\x18UZ(@\x04\x98\xd5>\xc0\x18\'@\x18ef\x97c\xe4+@U81\xad\x00\x13,@_\xeeHz\xb1}.@\x99A\xab63C)@\x8f\x0e\x13\x80kr\'@\xa1\x9c"\xf9\x12\xc7(@1\x03\xec9\xab\x81)@\xb1U\xcc:th0@\x8aTL\x98\x1e\xf1%@\xfe\x1dV\x0e\x1c\x02,@I\x83\x0e\xd7\xc4\r\'@\x14_\x1b\x7f\x90\xee+@\xde\x13\xdbu\xb6\xa9%@\xf5\t\x1f\xc7\xdeD3@\xc5\x81i\xd3#\xc6)@*\x11 \xec\xdcs*@B\x19\x1b\x1ezw(@\xa7\xd4\x13\xf9\xe6u\'@\x1bm7\x8d\x86\xea%@%\xea\xb8\xfcZ\x05)@\x11\xe4^\x03\xbb4)@\xb1T\xa1\x03o&/@\xbc\xdb\x87\xe3\xa9H.@{\xf5\x0c^\xbc\x1b*@<\\\xf6\xfe\xf5\xc6-@\xa5\xa1\x02\xb5G\x9d/@\xcdd\xad\xab\xa8s*@\xce]V\x9cr\x84\'@\x13~\xceS\x18\x15/@\xe2,`\xb1\xe3{)@;\xb5\t\x14\x8b\x88,@\xf6\xbb\xe1x\xc6\\\'@l\xb2\x8c\xa2\'\xab\'@n\xdb\xc9\xbd)\x11\'@Ir~\x17\xa1})@\x1d\x079\xa1\x0b\x9e.@\xc7\x80MC\x12c&@\x1d\xd3D\xbc\xb33*@\xa9\xbe\x80AM\xdb,@;q\xc3\xcd\xe3*-@\xebtu\x05\x96\xfd(@0\x9b\xf1\xdb\xe1\xae+@\x8e\xce\x16%\xac\xf7/@?\xa2kD\xa3[%@<\x04\xa3\xc7ku&@x\xea\xedj;\xfb(@\x0b\x0c\x87!*\xfa,@\xedY"\xa3\xd9\xc0(@\xd4\x1f\x91\x13\x1d\xb8%@\xee+\xbd\xdd\xb9\x1c\'@ilLD#\x9d\'@\x05\x9e$\xb03v(@*g-\x9e\xcc\x08&@\xe8\x9aI{\xe2\r0@\xc1\xce\x9bOv\\)@\xeb\xa2\x9c@\'\xe9-@\x97j\xbe\x17\x96\x95\'@c\xed/\x88\xdfh(@5^d\xdb0J0@\x10\xa5\xe7+\xb7\xd91@\x10u\xef:\x1c\x01&@$\x99\x17\xe6\xf8\x7f&@\xdfW\x00\x16B\x0e)@ZP\x8d\x0cRX)@\x86\x96\xd4\xff\x14\xe8%@\x8b\x16\xcb6hB(@8\xce\x13\x1d\xf1v*@9\x1f\xb1\xbb}C0@o\x12ve\xce\xd3%@q\xce%\x05$1(@ mFA\r\xc6-@j\xe5\xa1 \xb0\xd9,@\xe8\x0eC\x86\x80\xec%@\x9d\xf8\xaf\xe2{g(@\xbf\x16bXvT.@K?N\xe9\x86\x15&@\xf9J\x8d\xc3g$(@W\x08E2Q\t\'@\x14\xef\xad9DP\'@\x15\x05\xb8\xafKa.@s\x1fWdmf,@\x8b\xf3\xf7\x88h2\'@\x05p\x88\xed\xde@&@\xe2\xf8\x04\xaa[\xd7,@\xd7p\xce\xe7\x968*@\xf3\xfd\xdeq\x98\xed&@\x11\xf1\xf8\xc6}(\'@+\x1d\xcd`"\x81\'@8f\xe7\xea\x88\x00\'@\x14K\xb0\xbc\xde\xf1,@\xb6\xf7\xa8\xf2\xca\xd5(@\xd8\xee\xcew3>&@dC\xed\xbb\xf1\x00,@J%Z\xfc\xb3\r&@R\x85\t\xb4\x8d\t0@}>/n\xdd\xae.@\x1b\x8e3]\x1b\x0e\'@F5\r@\xec#)@\x9c$y\xdd\xff\xe01@8\xb0\x1a3BI(@\x8b2\x95\x83k{0@NW\x99\xfa\x05i\'@\x0c\xd7\xd6 fo-@\x17M\xe5\xd3n9\'@\x15\x13l\x19\xf9H&@h\x88$\xd3\xd3\xc1%@\xffLz\x9b+v-@/\r0"\xfb\xed,@\xb8\x92\xd5\x1d\x08F,@\xb0<2\xf3\xde\xcd&@\xebb2\x89EH&@5\xcfQ\x965Z(@\xdd{\x1f\xfc\x183&@\x10\xfa\xcb}\xb3\xfa0@d\xd4\x85\xd7_\x9d\'@(w\r\xdf3\x91.@\xb3\xd8\x01\xe7\xe2\xe8*@3\x88\x10\x8b"\xe0(@\xaeD\x8b\xbd\xcf$,@\xcf\x1e\xef,P\x08*@\xb6=oQ\x1b\x04*@#\xba\x99&\x04\xc5%@\x86OS\t\xcaA&@<\xbb\\\xd5$\x98&@a\x91\xc7\xdf\x98\x160@\xa7!4-\xfeb1@\xa3\x13\x89\\\x07R(@\xa8\x826\xbf\x83[&@\x02\xd2\x07Q:\xef%@P\r\x00\xfd\x85}\'@\xc3\tE\xe04\xb0(@`\xfd\x14~\xe3\x8c)@\xa3J\x7f6\x99\x89,@\xf0R\xb9}\x0em,@^\xc4\xb3\xc3\xbb\xca0@\xef\xa2\x86\x92\x90\x17+@\xab\xb3\xdd<A\x9a&@\x14\x14H\x93\xad\x91,@\x84\xc8\x85Y\x10\xa2(@\xf4\xa5#\xea\x83\xc6)@D\xb2\xb4\xe7\x02\x00-@\xc2\xf08\xed\x84\x0c\'@\xca\xbc\xbf\\\x1a\x82\'@\xca\xcb\xf9\x1f\xba;-@*\xba\xec\xc9\xb8\xa1,@i\x97\x8c\x97\x04\x93)@y/\xc3/\x04\xb7\'@\x9d\xcc\xd9\xff\xfc()@Dg\xd0\xeck\xe2%@\xf2\xb0 o\xd9\xa8(@\x16\xfd\xd9\x8b C&@\x95\xd5p\xdf\x8d\\\'@\xbd\x8e\x83<z\xd1(@\xa3\x03\x96w\x02\xfc%@&\x88\xb8\x91\xc1\xa1\'@C\xd5Y\xdc\xa1\x11&@\x81\x03\xbe\xb8\xc6\t,@\xb4\xd8\xd6V(Q(@\xdfH\xfa\xfdO\xaf%@\x14\xfdX\x15\x08?-@\xbdB\x19@\x94\x15&@`h\xfa\xce\xe4P&@\xc5\xcd\xa3\x1b\x8e\x03/@\x08\xe0\x8e\x13R\xf0(@\xb5\xb1\x00\xcf\x88E-@\xee\x08P[\xf3/\'@ok\xdd\xf5\xb2"&@*\xf9\xb7\x15jZ&@\x0e\xf2M\xa1Fk(@W13\xec\xe6\xe9%@7\x88\xc5\xd9\xc1\x17&@\xa4>\x8c\x8fw\x1b*@\xcc\xe3\x06|\xe4G&@\'ew[\xdd\xec*@\xa4}hgL\xc81@P\xf8\xb0\xc7\xf2\xca)@Xa\xb8S\x04S-@\xe5n\x85d\xd7\x1b&@v\x16\xbd`\xdc\xaf,@\xd4\x10\x0b\x12\xf1\x9f-@\xf19u<3\x87,@~\xf6-m6\x1e&@\xbf\x11\xa4W\xc0#,@\x83\xc7m\xf4\xc4\xa4&@\xd8\xac\xf8Y\x17\t&@\xa6!F\x80\x8e6)@\xc9\xae\x1d\xc7q$2@\x03\x17\x97\x0b\x02\x040@\xcd\x8c0\xcd\x9dK+@;O\x9d\xbe2+/@\x1d\x8d\x83)a\x12\'@\x8e\x0c\xe7\xc9\x87\xef(@j\xb2\x8a\xac?\x06\'@\xf8\x98\xe6\x8aw\xda,@\x8c\xcd;\xd8c\x1c.@\x17V\xed\x86H\x86&@\xf9\xcc\xbe\x1e\xe5\x8b0@\xbe\x8d\x91\x11\x9d\xf2+@\x9b\x02\x19\x81wu&@| \xff)\x9f\x98)@Xv\xc5\xedBq&@\x11\xae\xc1mj\x0e/@\x9b\xecJ{1:+@\xfc\xc1h"w\x97/@a\xca\xbf\xc1K~,@(\n8\x1d.\xde-@h\x9ey\xe7\xe7\xc6/@\xedW\x03\x0b\xd3\x04.@c\xf4C\xac\xa2\xf9*@jm{\xf4k\x92/@/2\xf7<"\xfd/@Y\xa4E\x1d\x00\\(@\x17\xe0^\xe0X.+@\xb4\x8cQ\xe1\xa5\xbe(@\xaf{\xe7\x80\xc7\xf8%@3\xde\x86\'\x82t*@?\xe6\xb1Z\x01\xd5,@\x91\\\x8bn\xf0\xa1)@\xd2$\x11\xf8r\xaa0@R\x87tK\xf9\x8f%@\xcb\x87x\xc3\xdd\x1b/@21\x8c\xf8ye(@,|lI\\\x8f(@\x93\xb3\xaa"[\xbb(@\x8f\x97\xd8#\xd6\x15-@Qy\x96\x85\xbd\xe7%@b\xe2\xb77R|.@\x06\xba\x87"\xfe\x96*@\xb5&x\x13\xf8\x89(@\x1c\x0c\xed\x9f\x94\xd4&@P\xe1"\xa5\xbdA3@Z\xfa\x12\x98\xb162@\xc9g\xc2\xb4\xbaO&@\xf7\x19\xcd\x17F\x01&@@\xde\x94\xe4\xe5\r\'@\x06WP\x17(<&@\x1d\xd3\xdeR\x0f\x95)@\xeb%\xb5\xae\x98\xeb/@LSAB\xc0\xb8)@<)\x1f\xc4\x93\xcb-@\xcb6\x9e3\xf1\xbc&@K\xb1\xb9[\x8d\r+@\x17\x9d{\x9aR,,@\x83\x8bb\xeb\xb8\xaa0@\xa3\xe5b\x9ey\xf8(@\x18c\xbd\xcdK\xd7(@\xec\x0fg\xd4&\x02-@b\xef\x12\x19\n\xe9)@^>\xc6P\x975&@\x8a\xca\x8d@\xc4a,@\xa6\x86\xdf0\x9d\xa6(@iq;C\x8e\x08+@\x98\x01+\x81\x1d\xe5-@rw,\x9dOu,@\xffz\x07\xed\xc5E&@W\x05\x93\x01\x81\xf2+@\xcdnO\x02\xd2\xfa-@\x9d\xfd*\x8a\xe2\x1a1@m\xa2\xef\xc2\'\xa5,@\xefg\x9e\xee\xb2\xcd*@|\xb6g\xbb&/-@\xc4\xe1\xed\xf17\xab,@/*3\x97Hd2@\x82\x9b\xf1\xff\xb3\x12&@\xab\x1eZ+\x9d\xf9,@\xb7\xec\xc7Z$:2@\x11%X\xfb\xcb7.@\xec\xbfg\xc3\xe6_-@B\xae\xf5\x14\x023*@\x94\xe21\\\x16W/@\x84\xfe\xa7\xaaWW&@\xa5K\x8b\x8b\xdb+-@s\xa8\xc4\xa3\x08\xe1-@8\x8b3\x9f\xc5>.@B8\xdb\x1d\xde\x9f/@\xa8n+W\xc0\x9e-@\xf9\xda\xdb&I\xf0%@S|\x0b!\x94\xff,@\xe4\xa3\x9b\xfd\x0c\x17,@"\x85\xd4{\xd0\xe5%@\xb6\xde\xb3\x04\x19\x80*@\xb5\xc9U\x86\xbc\xdb&@\xcf\x1e\xe4(\\\xcb)@x\xa1\x0e\x80\r#-@\x11nTm\xcd:.@\xc2\x19\x88\x1eT\xe5-@\xe0\x1a\x1d\xb8\xe9j)@\xcc\xb4uv.Z(@\xc7\xd0n\xfa\x07\xaa&@R\x87f\xf8\xb5h(@\x8c\xa6n/\xe31*@+\xf42\x1b1U\'@\xbeJ\xc4\xbd)k)@\xddR\x00Y6\xed%@Z=L\x95\x82\x15)@\x02\xb8Bh\xfc\x01,@\xa0>Gyd\xb7+@%\xbe+\xfc\x1b\xf3+@\xc5V0\xc8\x01\t1@)C7A\r3&@;[gD"P-@\xb7\xfd\x17\xea\xe4\x92&@2\x9d\x11\x17\xb0\xa3&@+\xda\xdd\xbe\xe2\xb9-@\r\xc2\x9d\xc0\xe3\xa4-@\x1f\xfcD9\x88J*@)\x93\xf7\xa2Kr)@J\t\x93x\xa3\x1f.@\x01\x1d\xcd\x91\xbc\x98-@`\xeb\xcb\x9a\xdab/@v"y(\xb2W0@\xe5\x03\xac\xf7PY&@$\xd2/#\xf6\xbe&@\x11\xec\x17\x0fR\xe1,@5\x9a\x9bE\xb7\xf0,@G\x9eL2\xdc\n-@N\x88H),G&@\x90}\xd2[\x05\xda)@\xd7iBg\x1c93@\xd4\xcey\x7f\x1282@\xd8y\x96\xcf\xcb\t.@\x08w\t W6&@p\xcd\xcb\xb6$G&@\xbc\xe9\xc8\xc0\x88\xe8-@]#\xed\xc1N\x05.@C(\xe6\xf3\xab\r&@\xec\xfbA?\x11\xc2&@\xbe\x0c\xbf\xa8\xc2\x95*@\xde\xb2\xae\x85\xd7M-@\xd03)\xeb@\x90-@lO\xb6\xc0\x1c\x05(@+\x14Z\xdai#+@\xafhK\xde\xf3\x00-@\xfd<\x14\x0e\xa1/)@\xa5\xce\x14\x1f[\xa5.@\xa3\xcb\xf7\xe8\xeb\xd8%@\xef\x17\xe7(\xd0\'-@r\x90\x18^\xb8\x8e&@\xca \xd6(\x98\xc4&@\xebo\x0b\x91\xaf\x1f&@f@\xfe\x92\x9b#/@\x18\x93\xc1\xaeOO/@\x80e\xd6\xf9O(*@F]\x99\xfac`+@\x1cg\xed>W\xda.@\x8dls\x95\xe0\xa2-@\xa1\xee\xad\xb9\xa7:2@0\xc6\x1f)\xf4\x1f&@3\'\x96\x91\x92,3@O\xaf\xeb\xbc\x86"-@\x9c\x96\xb9\x8f\x8fh0@\xfb\x86\xfa|_S&@\xef\x9b}urK&@\xbc\xd7\x8ejQD-@\xc1\xacTs\xed\xbb.@\xabw\xf0~\x86\x0c.@\xbdD\x97A_K&@rN:\x0c\xd8=&@\xa2gdN#$&@\xc0\xba\x18\x82\x11\xa3-@Ga~6\x08+3@\xea\x16\xa5\xe5%\x93/@\xe3|\xbd\x13>\xce.@w\xc7}e\xd1\x9a-@\x16k\x11Co\xbc1@\xafj7\x0e\xa9\xb1*@n\xdf\xc3\x00\x88\xbc(@\xe8\xd19*I\xcd/@E\x91 \xa9\xde\\-@4\x8dI\x02\xa3\x19&@\x8f\xe4\xe8\xc8^\xe0%@r\x9c\xc3sL>/@w\x02|\xd1\xddx-@wlL\x06\x16\xab)@\x11\xfe\x85cy6&@=\xfd\xff\xcfP\\&@\x1e\x88\x84\x04\xc9}(@f\x14\x82FnK-@\x1c\xc9\xba\xa6\xb0Q%@\xc5\xe0zO\xf1Q-@\xfb\xdb8\xf2\xd8\xf0-@\x88lg\x0c\x0b\xab&@\xdf\x92Oc\xf6\xbd+@\xa1\xec\x17\xf2!{/@\x91\x1a\x04\xf7\x18\xe4)@\x93$t\x04\x849/@\x8e\xe5gRmt&@\xee\xe8#\xf2\xa5C/@v\x87\r\x1e\xb9\xf7%@\xaf\xeb\x13\xd2\x94\xe7.@<\xd6\x18[^\xeb%@\x16:{\x84\xa0_/@\x1f\xcc\t\x84dL/@S/\xea\xf5eN%@\x14)R\xba\x01\x96,@\xcagZ\xe7\x06"-@a_2\xe9\xf5\xaf(@\xcc\nVx^"&@\xd0\x91?\xc7\x0e\xfe(@\xb3\x82\xdb\xb8\xe4\x9d1@\x08r\x0b\xa7\xe9C2@\xa9\x88\xc0d\x02?+@\x00g\xce\x9f\x11`/@\x03"\xc6\x07\xb9\xe0\'@\xe1\xed\x00-\x07p/@\r\xe9\xbf6q)&@!\x1a?\xd2\xe6\xc4,@N\xe5\xcfN"\xad&@\xc3\xcc\xb4\xb6%\xf4&@\x96\x8f\xf0\n+\xea(@&)\xb3n\xd9\x9f/@\xebw\xb4#\xdd\x8a*@\x85\xf2\xa3\xfb\xa1\x95(@\xb2\t\x90\xc0P\xb2%@\x07]\xe61(M0@F\xc3\xde\xd4\x8c\x11\'@\x0f\xbf\x99=\xa0\xe6.@e\xb0|T\xb9\xd8)@M\xb4,\xe1\nV/@\x03\xdaF\x8bMK&@\x1b\x13\xdd\x91\xeaR)@\x0f\x18\xfb\xbe\xd6|/@3\xd7K\xbe;<-@\x86 {\xea\x89}/@\x95\x1cR\x8e\xa8\x8c)@X\xa4\xe3\xf1\x83z(@\x8f\x8e\xe4\xc12\x99&@\xef\x93\xd8\x86\xc9\xe6&@(\x8f\xd4^p@)@\xea\xd0\x18\xc7\xe5\x84(@\xcb2\xde\xb5\xb3\xe9-@B\n\\?\x84*)@t\xd8\xc9\xd7\xb5\xbb*@\x1c\xa3\xc8\x8f\x12I/@7\xb9\x10\xc0\x91A&@\xfb\x9f\xf7fzD%@\x1au\xba,\x90M.@Y\rh\xe4\xff\xb01@4\xf0\xc1\x82u\x9c%@\xad\'\xf8\xfd\xf2\x95%@k\x1a\x9f\xf2lM,@i\xe9Z3\xc7\x99&@b\x81 #\nv(@6v\xeb\xf3\xae\x97,@\xdb\xe4C\xacP\xa1&@\r\xb0\xaa\xe0xD*@\x07uz\x80\xc6\x87%@0^\xee\x02ov)@\xf8\x17\xd0b\xc4\xa4&@Xm\xc3\xf8\xf9}&@\xd5\x13\xeb\xe5\xc2\xb8+@\x8a1\x19*wL&@\x8f\x17\xf3|s\xdc%@\x86\xb7\x1b$\xd6\xac0@\x9cT\x85$\xe0t)@\xf34\xfa\\\xa8\xd3+@m\xbd1B\x9bD0@\xaaXc\xdem\x00(@\xdd\x95\xbf\x93%\x05\'@\xe2\x8d\xf7\xc8Dn(@C\x9d*\x9d\x8a\x12+@\xd1\\\xca\x03\xc1D,@\xf5\x12p\xa2\xad\xf5\'@y\xf7/2\xb1\x88%@\x9d\x9b\xc6\xd1UE/@YW(\xee\x84n)@\x86\xb11\xf5o\xef%@\xf3\x84\x1c#,K\'@u\x12\xb8\x82\xc2\x95*@\x86.\x01\xf8\t\xe0&@\xf9\x84\xb9L~\xe3%@\x015\xff A\x9d.@c\xea;\xbcJ\x17,@[\x1bf5\xff*,@pRP\x81\x98\x1c&@\xa2$\xf7\xa2\x9e\x06)@\xb4\x12\xd45I\xac%@\xb7A\xb3\x11\x1a\xe5(@\xd6\x7f\xa3(\xb4v,@\x8ek\xf1\xda\x04\xfc%@O\x960\xe7\xbf\x11)@0X$F\x07}(@\xa6 \xdc\xcc\xfe\xbc0@\x9e\x1c:\xf70\xe6.@\xc9\xa2\xfe\xb0\x87\x84)@\x1f\xf4m`\xd7\xc3\x08@\xb5[p\x1eW\xf8)@\xb6\x13/\xc5\xeb\xd9)@\x8e`A\x8d\xb8\x992@\x06\xf4\x96\x1f\x19\x821@\xda\x99W\x8bT\xbd(@\xbbh\xa8\xf1\xb5=.@0\x80\xa3\xa2\x90*.@1\xdd\xf6\xf0X\x99)@:hz\x00r\xce&@\xd1h\xa5\x7fUx%@\x02\xf8\xbd\xd6\x9b\x9a1@\xc5\x94\xd6\xfar\xd8)@\x01Q\x94\xac\xc4\xcb\'@[\x8eZ\xb6\x10\xc6%@\xe0H\xfb+\xec?/@C\xf5\x96\xbb\xfd\x12(@f\xcb\xdc\xb2\xea%1@\x93\x16\t\xc2:\xc70@\x9doE\x00u\xb2-@\xcf\xdf\xffC\x07\xf9/@\x1e\xd6{\xbd4)+@\x0et\x95\xcd\x13:*@\xa1b\xf1\x98\xc8\xd5*@\xd4R\xea1\x1f\x1c-@\'%\xae\x19\xf0D.@4\xf7\x00\xc6[\xee(@\xba\xf7\xb0\xa4\x15l-@7\xfct\xc3\x8b\xf1,@-|\xff\xac\xed})@P\xba\xd1\xe4/\xc0)@\xf9\xa2\xf2\xffA"0@\x93\xb1\x1c\x05a\x11,@\xd2\xb5\xd2\xb5b-,@\xfa\xc4_\x06\xf0\xb40@(C\xef-\x05\x88+@?h\x05}\xdcK.@\xf2\xe3m\xabP(1@\x1e\xe3\xeb38\x8f3@,1\xba\xd4>\x1d(@\xb2\xb6\xd0\xed\xebX&@\xda\xf6\xe69\x93\xee&@\xf5D9\xfe\x82&*@&:@\x1du\x18\'@\xbc\xb2\xed\x86\x1e\x08.@\xfa\x9e\xfda\x01\xb7,@\xad\xff\xba\x8c\x1fY/@x\xef\x99\xe4\xd0p-@\xd5\xdc\xb0\xc5\x1f\xd6.@\x98\x9b\xe7\xf9t\xbf&@H\xfc\xecB\x8c\xd3\'@\x00\xcd1#(R.@X\x11aq\xd1\xad\'@\xfa\x0f\xb6\xea\x85\xdd,@\x82l\xbf\x9f\x1c\xd6%@\x94\xf1\xf8\xc6\xbc\xc4\'@\x1d\xa9\x19\xae9\x071@\x8f\xf0\xaa\xfa\xb1\xd5.@\x9b\x05\x88\x0e\x8b2&@x\xef\xeb\x892\x8a(@\xca1\x8d\x846o1@\xd6\x8e\x0b\xbc\xcfS/@\x1fK\x0e\xb9\x99r+@\xbc\xb2\xe8\r\xd2Q&@Z\xa1\xf6\xd5-\xa3-@\xed\xa2x\xc8\x19\x881@\xb1\xe5\xd4B\xb1G0@R\xd0\x0bs\x1e\xc7+@S\x89\xa6J\xc83,@\xd5f\xcf\xe0\x80E0@\xcdPa\x13\xde\xfa0@\xd3\xd6R\xf9\x17\xcf-@{\xe7K<\xf6\xd0&@\xddG9\x00]5+@\xb4\xb0\x14Tq\x92*@d\x8dZ\xfc\x8d\xdc0@\xd0p\xb9%\x9a\x91+@\x9e\xc3\r\xce\xb8\xe9,@X\xa2\x97\xec\xf8~\'@ \xa8h\x96\xaf\x81,@\x8d\xca\x10\x8aH\xb2&@\xe9J\x07Id]-@\xa3sC\xbdyX&@\xa5\xc7\x83*\x8fa0@d\xf6\xa7\x1aeA*@\x874\x9b\xfd.\n1@\xb2\xe5JCt5-@\xd6\xd0\xc4\xb0\x92\x97,@\xd2\xfb\xce2\xda\xc3,@L\xea\x13\x12\xcc(.@\xdc\xf4\x1d\xf1\x98\n0@\x98\xda\xc8Vb?,@]\xbe\x9e)\x91\xbc-@\x06l\xffn\xac\xb4-@c1\xb6\xd2\x81\xd8.@\x90N\xe2Q\x01\x90-@\x9e\xea\xa9\xa5\xd2d-@{\r-\x85\xa8+.@7\rlR\xael/@\x8b\x8fi@m\xe3*@\xd6\x82\xbc\xad\x96\x1e+@\xecBoG/w/@edG\x1c*\xcc0@\x18C&\x97\xd8Q,@\xa9_\xc3M\x8ay-@Q\x9do\x1dn\x1a-@\xbc\xc4|uu\x18)@d\xe0\x9f\xc8@\xf00@#\xc1G3U\xc30@\xf3\x9d\x89 N\x9e/@\xf6?\x85N\xb9-+@\xf0\xb5na\xca[/@X\xf1\x95\xcd\n\xb4)@+\x13\xe5\xe3\xeal(@\xa1B?*\xeeo0@/\xdf\xa4.\xb8w-@\x89A\xf5\xa0\x97\xc40@\x80\x98\x0fG\x02\xab0@\x1fx\x13L\x91\x7f.@\xb6\xaa\xe7k\xccQ)@\x86AL\xf0\x14A0@P\\\\3\x81\xf90@\x87\xb5|\x05b\x04,@\xdd!\x82\xc6\xbe`*@}\x80\x1b\t\xf2m%@\xc3\x1a|\xd8\xba\xcb(@#\xba1:\xb7\xe9&@\x17\x8d\x9a\xfd|\xf8&@\x89\xa4]\xeb\x9bG0@sk?\x7fP\xe1&@-\xc3\x08\xa0\x11\xee(@p\xeb\x08\xfa\xcb\xe4,@.\x91\xe2\t\xa7$+@/\x14\x81s\xed\xbe%@\xcb\x01(+j\xdc(@{\xf8%\x93C\x1f)@=G\x96\x83M\xd8(@2;\x81a\x9d\x9b\'@\xd92\x1b\x84\x8b\xaf,@\xf7L\xdb\xf1\xd0\x90)@\xfb\x0c\xf7\x01[\xce-@\x10\x04\xcd\'\x15+.@u\x99\x1d\x08,r0@\xc9\x11\xfc\x00\x02O-@\x8c\x8ae`ww0@\x08\xa6F/\xb03.@\x89}>\x1cDW)@{\n\xd6\x9d\xec\x0b1@\xdb1L\xc5\xc5I(@\xa1\xb2(1\xc9\x940@\xb25m,Up+@!X\xe0\xd7 \xce)@p\x92<]\x02%.@\xce\xdd\xf9\xc8\xf7\x8f-@\xcc\xf3\x8b\x9f\xc3\xed+@\xb8\x1b\xdc\x92\xf3\x92-@\xfb\xe1\x87\x94\x891&@\xb1\x8e\xc3\xe31\x91-@\x0e_\xe3\xf3\xc0s-@\xe0\x01\xe4\xb8\x93(.@\x16N\xd8L\r\x8a/@\xd0\xd8\x92\xf8\x13\x8d,@\xceT\xdd\x9f~\xf3*@\xfd\xd1)\x01\xbc\x83%@\xe8\x1a\xdfe\xe0\xb3,@,~s\xf3\xe00\'@\x85\xf8\xceA\xa4\x9e*@\x95\x11\xfc\xa0\x01b0@\'\x96\x98J\x0eG&@"\x8e={\x19\xa3*@-\xa6O\x837\xd3%@}\xe5\xbe7\xda\x941@\xb6y\xa4W\xdc\xdc(@\xef(zN\xd06&@#\xe0\xde/\x97\xc1-@~\xe1!\x1f\x1cK+@\xceN\xdb\x87\xc2\x8d(@\xa0&\xa94\x98\x84)@6]\x9a\x9b\xb9\x85-@\x16\xee\xf4\xfdF\xb0.@\xa0K\xef {\xa20@Z\'\x8b*\xc0\x14+@\n1\x92R,])@]ao\xa4iY)@\xa7\xd8\xbf\xb1/\x15.@,a\xca@:\xe7.@\xfb\xce\x00ho\x070@\x02\x07\x88&9\xc90@L\x11+\x03Y\x9d)@\x90I:\xe9%\xc5&@9\x82\x90\xd2Wo1@\x9f\'\xa7\xcf~%0@k\xaf=\xa7\x07(-@sSxLv\xaa)@\xc0\xdf_;\x82\xc7&@\xc2\xcb\x1d\x10^D+@\xb0\xf2\x9e\x89\xdd\xb3\'@\xa2\x05%\x82K\x030@\xeaHZN&H&@n_!\xc2\x02\xa40@!\xa5~\xdf\x8b\x87-@\x8d\xa1\x88\xf4\x17\t.@\xa4\xce\x92O\x17\xf4(@\xc7\x0e\xdaR\x82\xf2/@\xb3\x85b++\xd7\'@\xc9g>\x9a\xb7*&@7\xea\xb0\x92\xf6\x87)@^[\x1abh\xda-@Qa\xcbq&_,@\xd2l\x8dk\xab7&@KK\xbf\xae\xc7[)@\xdac\x9as3\x16.@3\xed\xed\xa5\x18\x121@#\xc9X{\xbcD,@et?m\x06\x1f,@\x0e\xc7t\xd5\xd7s*@\x97\x86Lt\xfa>(@$\x07n&\xc1\x11.@<^7-\xe40(@\xa0\x90\x94\xf4TG-@@\x80O\xf8\xe7\xe2*@\xd2\x87\n\xb5B\x80(@UI\x9djfV,@\xa6=\xd8\x06\xde\xcf*@[w\x92\xbc<"+@{\xff\xcf6D\xa3,@\xfdY\xba\xda\xa4\x161@{\x94>\x15\xc0\xac0@F\x1e\xa5\xa6j\x9c&@1\xe0%\xfe\xe8o&@\x854\x07\x12\x8dE,@\x11U\xd4\xb8>\x83(@\xd9\x01\xc9\xf2\xa9\x16&@\xeb\xe8i>\xaa\xe6-@\xf3\xe3\n\x99\xd5\xe1-@^\x84\x80\x8b\x97Q\'@dp?\xcf\x81#(@\xfe\xc9\xb5\xc2;\x16-@\x80s<\xd0\xd1\xad(@\xbc\xd2\xa3$\xc7\xbf0@!\xdc\xfdW\xd4\xde0@(\xbe\x8dRj\xcd+@X@\x86\xa9\xa5\xa3+@a\xc9D6\x1b\x8a)@:\xf4\xf1\x89\x82\x80,@\xcf\x96\x8c\x9d\xa1\xc90@\xad\xced\x11\xd1D.@\n\xd1\x10\xc5\xd3g,@\x18J\xec\xc3>\xcb(@\x18\x82.\xad\x18e(@\xa48p\xb4(\xab\'@y\xb5\xfd}I;.@\xacqir\xc9\x88\'@\x13\xb8\xa70\x07\xfc0@B\xc8\xaeg\x10\xc4&@\xfd,u\x1a\xda\xd6+@,\xa5\xfa\xbc\xfd\xbc-@\xc2bu\xc5lf*@\xe8\x8do\x0b\x1a\xa9/@\x8c%\xc2\xa0\xcd}.@\x07]\xca\xbd\x9f+-@\xad\xab\xf8O\xcb\xcb-@\x8a\xe1\xc9_\x076&@t\x96p\x967\xe1%@\xa7\x8dT\xde\x7f\xde-@*\x92\x91.9\xee%@\x02\xb6.\xfc\xe3\xdb0@"\xab)-\xb1\x1c/@\x88\xa7\xdeRY\xe1-@yQ\xb4~\xdc\xfa)@\x96\n"\x12\\%&@AL5\xc42\xe9*@\xb4\xbdwWa\xaa&@K\xbc\xdf\xeb\xe4\n+@\x05\xd1^dh\xf6)@\xa4\xcb\x02 \x80\x98+@\x89\xdc.U\x1e\t+@d\x9a\xf7\x87\xf8&1@\x8c\xe7\x80\x98x\xcf-@**\xf7\xaf\xab\xb5%@\xc5I\xb1-_\x90,@\xe8\xc3\x88%\xeb\xf3*@y@CY\x1ce%@j \xe5\xb2\x01\xad0@\xcf\xaez\x82p:0@M\xa7\xa7\xa54\xc2\'@:\xa00\x1f\x89\xcd%@\x93&\x96\xb2\xca\xf7&@Xt\xb3\x87\x91\x05,@%\xc9\x93\xad\x84\xf9)@{\xf2!\x94\x13I*@W\xcb\xc6\x88}\xbe+@\x107\x0f\x15`\xd2+@\xe2\x07@\x98\xb2\xb1-@\x81(i\x13\xb5\xd4,@\x92{-\'\xed\x9b1@\x96q`]\xe7$(@i\xf0\x05\xf35>,@\xa8\x82\xa3\x0bi\x80.@\xad\xd9\xad{1\x12)@\\q\x8aaa\x130@X\xcc\x8d\xab\xa7\x830@\xd5\xe8\xab\x85\x14\xc3(@Y?pZ4\xe9,@\x03\xe8\x82\xf6\x1fo.@\x81g\x91\x04\xb2\xbb.@\x11$\xe6<\xcb"+@?i\x14\xeb0\x8b/@q\x00\xc1Q;o\'@^E\xb3;\xd8n.@8\x1c\xe8\x87-4&@\xe0\xf6Q}\xe5S(@h\xbc\xc7"\xb4\x17,@\x0e_\x84Ym\xaf)@\x08\xfej8\xe2\r)@\xc1\xe3\x9c\x1ak\x0c&@\x80\x8f\xb1f\xe9\xf4)@\xe2\xe1\x7f6\xc6;-@8\x81[1\xf9U-@5\x9a\x00\x9a\xa1\x0b)@o>/\x93\x9c\x04/@\xb8\xfe\xb9\xb7\xb2\xee(@\xcd\x90\xde\x8e\x95~-@\x85\\G\x0c\x1ca/@H\xe5\xc7\x8a\xe7b,@\xae2/\xe7\xaf\x95(@\xb0EG\xc45]0@\xa3<\xbf\x0e\x81\x9f0@\xb6\x8a9f\xf4\',@gt]6\xa3\xfa.@\x84\x02\xf1Y\x9ca/@k\x10}%*\xf30@\x87\xce\xd0`\xd5\xa6)@x\xf0\xdd\xbc\xdf\xe80@\x0e\xe9VU\xf8\xf8,@\x1a\x1d\xe0\xd2^\x17.@\x17\xe6\xf6&W\x9a.@\xd2OP%v\xf10@\x98Xju7\xaa*@2\xef\x14\xac?\r\'@\xb1\xde\x1du\xdao*@jN\x98\xb4a\xba,@jbn\xf4\x01\x9e0@\x8aAI@\x05\xc7%@!\t\x12\x87\xf1\xf2\'@I\xf8\xe375\x05(@\x0b\x82\xf7,\xc5\xed0@\xdb\x07\x06\xc5\xf9\x82.@?0Hw\xbd\n+@\xc7!\xab\xaf\x83\xe4+@/?\xa3\x90iN)@3"[\xd7\xa04*@\x94\r\xdd\x0b\xa7\x8b-@\xb7\xff\x88f\xc2\x9b/@\xc9\xfc\x89<A7.@0\xdf\xc7\xc2\xd2\x90&@=\xddl\x9f*8.@h\x8e\xa80\xb1b0@\xc7X\\\xb9\'\xee%@\x15\xc6Q\x11\xf1C(@\x8a\xf5\xc5P\x90\xaa-@\x8e\xf2\xf4\xe5\x94\xc3)@\xf6.\x9b\xb5\xf3*,@\xb4\xa3\xf5w\x85r,@B\xe2\'\x18\xa4\xbe.@\x82G\x98\xf3\'\x040@l\xfaFL\x87\x9a/@\x8e\x86\x97g\x9e\xbb0@\xc2\r\x10\x1aD\x84.@\xc1\xed\x8c\xf7~%)@)\xc3\xc4\xb9\x1f\xc7.@\xb5Q\x16\x9dG\x0c-@\xcd Y\x8d\x1bS,@\xebR}\xff\x047,@\xc7e\x8a\xe9\x86\r0@\x87@\x00a\xa7?*@7\xe3\x94\xea\x83%-@\xa0\xa0h\x1d\xed\xe9-@\x18\x7f\xf3\xc9\xe0R0@c\xb2`Y\xe2\x81*@\xc7\xe0E%\xbf).@T\x80\xc9\xdc\x17\xfa-@eJH\xb3t5-@a\xa9\xcc\xac\xa3G%@-_\x04\xa0\r\x87-@!k\xfc\x99xL.@\xdd\x14-qq\x86(@\x0fl\x81\x13\x1e"1@\xfb1$\xb0\x9e,1@`1\xba\xfa\x93j(@\x0e1p,t\x14/@\xae_S\x8f\x8f\xdf\'@\xc7\xd4\xb8\xdf\x15\xb7\'@e\xb7\xc3j-\xd4-@3e\xd6\x08w\x04+@\xfcD\xb1\xcfE=&@g\x02v\xb0\xd1\xb4)@\xee\xbe\x9fQ\xf7\xca\'@\xcc~\x1chx=0@[\xb48\x98\x0c\xff*@w*\xe9\xb1\xf0\xa1.@g\xd8\xf8\xbfc\x00*@\xb8\x8f\xaa\r\xce\xe5.@\xff\xb3;\xd9\xcc\xff,@\x84H\x9958\x810@\x95mG\x02\xd0\\.@\xda91\xbd*\x99*@w\xe2\xd1\xd8\xa7\x9d\'@Bh]=f\xb90@KJ\x83\x1d\xaa:(@\x98\xfa\x12D\x03\xa7-@\xce\x82I\x1f\x06\xb10@\xd1RS0Q\xce0@J G\xbf>\x93-@\x00\xe3\x99\x80\x94\xa0%@\x9f\x1bX\x81\xa1\xe2%@\x9b\xb0y\xea\xee2&@\xe5R\x17-\xbf\x8b,@g\xdb\x0e\xc6\xf9\x960@[$~9\xf0\xa9-@`\x03\xca\xc8%7)@\xf6g\xd3\x83\x18\xd7%@\xea\xd4N\x90\xa4z-@R\x07\x95\x0bt\xc3\'@"R\xc6M\xd4r(@\xa5%7\ng\xfb)@\x80\xdc\xf0#\x07\x84\'@\xfd\xc1\x19\xe3\xce\xe30@(]E\x14s\xde.@X\xec{\xe7\xbc)*@R\x01{\xc3\x01\xef(@\x96\x14!\xb0\x1e\x94(@\x83\x08w;\xf4\xc9%@Z\'PH\xa6\xe5*@\x04\x12\xe3\xc3\x9d\xcf0@C\x9a\xaev\xb2\x87,@\xaa\xca \x03\x02\x7f-@6or\xd4\xa7\xba%@3\x11\xb9\xa8Ej(@v\xc9\x92\xaa\xf2\xc7*@\xb2l\x1a\xfeN6(@\x9d\xbd\xb7*\xf8\xb4-@t\xc9\xcc\xb4\xb9\',@\xf3U_\x14>\'/@\x18d\xe23\xa5\x8a%@%$#\x87y\x98-@\x00\xc7\x85\x0b\xb2\xb00@RD\xa0\xdc\xe6|.@+r\xbdI\xd3\xab(@G\x1dJ\xff\xc2\xa0%@r\xe0{\t\xaf-(@L\x8e\xce\x82\xa1\\&@\x96wp$\xae.0@\x9e\xec+\x12\xa5\'2@\xc1\xfdQ\xf0\xc3\xfa0@\x96|u6\x04\x99,@\xe7\xeb\xf7\xc9\xe6\x82%@\xad\x85\x0b\x02\xfc\xb1.@\xfbl\xce-\xdc\x9a-@\xf9M\x11\xff\xf0\x8b(@\xe7\xb4\xbe;\x10\xe8+@D\xa5\xcb\x94\xd2\xc9%@N\x14\xdb\xdfE\xab%@\xdam\x96o\x88[&@\xb6`\x02\xa6\xf4\x1e(@\x14?\xa7\xec\'D)@\xf0\x07\xa25\x91\xe8-@\xf9s\x01\xde?\xfe-@t\xf3\xfa\xd9\xfdC.@*?\xdf\xee\xbe\xbd*@\x7f-\xcb\xa0\x9f\x14*@\xff\xcc\xbc\xab\xf8\xe4%@\x046\x11\xe7\xb4m-@\xc1{\xe0R\xa0\xb1(@9\xae\xd9\\\xf0f,@\xd6\xc9\xb4\xa4\x85\x07&@\xc8;\x10\xed\x80\xea-@\xd6K4x\xdf\xed/@\x85\'\xbd\x08\x9bZ%@\xc3\xb8n\x0e\x87\x06*@o^\xd8\x93\xaf\xd5%@\x88|\x1eR\x1dZ/@\xc92\x93\xf0\x82\x01*@\xa9\x0f\xe7\x1f1\xd2*@\x10a\xd6/\x95\xd7%@\xbf\xed\xfeA\xbf\x9c-@\xbd\x94\x1e\x05\xf1[%@\xb95\xd5\x1a\xad\xc4+@\xa47\x08\x0b>N,@\x0c\xdb#CE,-@\xf0o\xb8f\x9e,*@\xf9RgA>q.@\xa1O\xecM\x07\xf70@\xee\xc5w\xf3\xe6\x19.@\xe4\xe1u\xd8\xdd\xbe\'@i\xbb\x91\xba\xe81*@\xbe\xf5\xf5\x950B/@\x9e\x01\x83\x0c\xb7\x1a-@\x85\x14{\xd6\xc7\x9d\'@\xfacS`\xc7`\'@d\x81\x15\xe8`\xb8)@R\'\xcb\x1e\xe7\xbd+@8\xd7\xe63C\xeb%@Y\x1d\x9b_+\xd9%@\xc4\xc1\xd6\xed^\x96(@r\xb4\x1f7\xd1\xe5+@\xb9Q\xcfBXg/@\xed\x89\xa0)\x93_.@S\x90\xc57\xe7\x89,@D3P\xa4\xb9\xe40@Qn\xae\xa2\xb0\x9e.@\xd8\xc0-=0\x9e(@\xfa\x8d\xa8\xbe\x9b~+@\n##\xfc\xa6\x1b(@~*\x9cT\x91\xf1&@0\xd6\nL\xaf\xb60@\xf8\xffLe\xd6!)@\xd4\xa6\xaa\xcd\xce\x1f0@\x11\xda\xac2/\x041@\xe0\x00\xd3\x04\xe5R%@\xb7ab\xdb/`0@\x08c\xcbN\x83p/@\xfa \xc6\x15m\xab,@\xdc\xb8x\x97\xb9\xd2(@\xe8\xd9?V\x97\x80%@\x99\xd3\xe8z\x12\x91)@}0\x11\xc8\x9a\x90*@\x83\xbb\x9f\xed\xdct%@\x1ap\x8b\xcb\xfc\x9b%@\xc9D\xd3\x0e/\xa70@d\xee\xbeF\xb9T)@\xaby|\xc5\x1d\xc1*@\x1b!\xa5\xeb\x9d\x9c.@\xfd\n\x8f\x91F\xb40@\xb0\x1aE\xe1Ja%@\xaei`\xcf\xffq-@\xef;e\xb8\x9d\xcb-@\x0bV6\xc1\\\x0c)@\xfd\xab@\xf9\xa9\x1c(@W|\xf0\xbd\x01h&@\xa8\xa3\x95\xff\x16\xa6&@\xda\xa9\xaa\x89[\xfe\'@\x8b1J9\t\x07(@\x90\xfes~*@*@\xac\xd2\xbf\xa5\xfd\x91-@\\\xbd\xd33\xca\x1b.@\x9c\xc7fzWB.@\xf4ip\x91`N.@\x8f\x13\xb6\x92\r\xac.@%*J"v\x9c0@+\xafJM\xf9*0@l\xe5+J,\xcb/@\x17\x93LNT\x8e.@Y\xcf\x0fo\'\\%@\xbd\x97\xaa\x87P\xbc-@R\x15\x7fgA},@\xa67\xbc\xe2\xd8\xa7%@TK%\x8f^\xb8&@\x16M\x97\xae\x18\x19+@IZ\x92\xfci\x19-@+Q\x1c\xf8rn%@\x9b#\xe8M.\x8b%@\xda\x82\xbc\xc30/&@bo\x8e\xf8\xf5\xf4\'@\x13\xd3\xac\xb3O\xc9&@\rIx\xbb\xde\xd9\'@\xe6v\x88M%\x05.@=\xfa\xecU\xb3\xfc+@\'\xff+\xba\xc3\x80%@\x7fI\xc6\xc7\xfbq*@\xb1\x8b\xb3ut<%@\xc0\x08F&\xfa%.@\x1bh\'o\xdb6.@u\x0f\xdb=\x02N\'@\xf8\xf7\xb1\xd0\xce\x00.@\xe0b\xb5\xfa\x1ed,@\x96}\xae\xc9e\xcc/@\xf6\\\xd8*\x0c\xe3\'@m\x16\xac\x03)b%@;\xd1\xb4U\xd6\xdc&@v\nD\x1631*@\x14\xdc1\xcf\xc1\xa1*@\xe9\xaf\x067V\xcf%@\x1a\x80Tn0\x89-@.\xa9\xf7\xac\x0b\xb7,@\x98\xaa\xe2\x12\x19\xa9,@\xe5.\xa1o\x87\x9c,@\x17\xbe\x98\r\xa6\x9e(@\xa5R\xd4^\xe8g,@\x9anZ\x84\xf4K&@\xa1\xba2\xf2\xaf\xe5*@\xbe\xad\xc1Q(\x0c1@\xc5\xb1pz\xe6[*@\x98@\xc3\xd5\xc1\xb0(@m\xb3\x0b\x1d\x12},@\x1b\t \xf5\xeb\xab&@G\xa6\xd6\xcd\x19\x02(@\xce|g\xe4d\xa2-@\xe6uM\xf5\x80^&@\xd1\'\xa8\xdf\xf0`+@\x1a\x83\xee\xfc\xaf\xeb.@\x07\xaaH\x94\x9e\x0b,@^\xe1\xa1b\xb9\r&@\x000&j\x87/&@A\xd3\xc4\x8d+g+@\xdb\x15\t1\x00\xd5*@\x03\xe8\x10\xed\xc4\xd5-@\xb2_\xa9\x1f\x05\xe8)@\x83\'\xa7{h\r.@\xfd\x0e\xef\\9\xa00@\xd1\xb7\xbfK\x01\xa5/@\xb9ekJ\x8f\xa1%@`\x13y\x91\t\x9d-@\x8a\x98"\xa5v\xf9(@\x8d\xb9G\x81\x8ap(@\xbb\x18a\x9c\xefM*@#\xfc\xa3\xde\x9f\\.@<\xc9\xd0#\xa5g)@\xc3Ce\x8f6j,@\xfad\xbc\xce\xb6\xb5+@tx\x1f\x86\xd6\xbb-@gd\x94,\xa4v-@\xcb\xc4\x08\x90\x1a\xc70@^\xcf\xb1C9\x171@6\xf7\xd9\x10\xd9\xcd&@\x1b\x1bV\xd6D\x9e/@\xae\xde\x91\xda\xdb+/@\xf9\xbf\x9e\xde\xa5\x1a-@?\x9c\xb2\xedK\r,@\xde\x19\x8f\x04\x00\x8c-@\xb3<\x8c\x98\xaa\xc1\'@[x]\xae \xba-@\xe9\x89P\x0frn,@M\xde\x8fMh\xd9(@e$\x0bix\xef*@\x82\xd6z\x04 \xab(@,x1wuv(@\x1a*X\xea\xc3\xd6+@\xe1x\x88\x80\xdb&\'@\xb4\xdd\x92\xd5$)(@u\x98)\x99\xda\x87(@\x8e\x1e\xf6\x04\xda"&@\xcb\x9a[\xac+\\\'@0\xd9\x83W\xef\xe6\'@\x90Vn\x91\xe5N%@\x1b\x98\rV\x9c\xda-@\x98\xabF1$4.@\x81\xfb\xaf\xcb;9/@\x8c=\xae\xd44\x9f.@\x99\xa8k\xb5\xbb\xc3&@\xeck\xf1\xe6e\x9f-@\xe5^yt\xcaq*@\xc2e\x12\xdb\x97\xf7%@\x99\x92\x16P\xe0\x0b/@_\x9bD\x82l4,@JN\\\xaaR\x8e-@\xb7\xb2{\xf3\xfe/&@R}\xde\xa0\x11.,@\xcdi\xe2\x14\x12\xe2.@\xa6\xb2\x1exQ\x83,@\xa4+\x19\x1e\x0c\xcf*@f\xd09\xb2\r\x19)@^\x97$\xcec\xd2*@m[k\xd7\xe1B\'@l\xc9\xae\xa6\xd4i-@y\xab\xf6\xc3o\x03,@\x00\xed\x11\xd4\xf6\xaa,@\xba\xb2/\xa6\xc9j.@\xdd`\x1c=\x85\x85(@\x9eOT\x06\x8eG&@\x89\xd6O\xab\xc0\x88(@\xa7t\xf4\x0b;A*@\xeaR\x04=\x1ac)@\xd6Y\xc7\x03^?(@\xf3\x08\x8b\xfd\xf8\x161@t\xa7\x1c\xb0= 1@d\x8c*\x0e\x114&@\xa6\xbej\x8f:\x8f(@XJf\xc0\xba\xb4-@\xc4\x8b\x8e\xf3\xf3\xb4+@\xaa\xf6}\xd7#\xeb&@D\xfa5V&<(@\x16\xe5\x00\xdd\x16\xbd(@\x9c\x7f-\x1dx\xa6(@\x96\xed\x91f\xff\xcf&@\xd3R\x98\xa8\xaa\x82(@\xc1\xa2\xf2\x1c\xd1\x80)@\x0f\xa1g\xad\x00B+@c4Xj\xe4\x8f\'@\xcb\x16\x06\xf1iS.@#S\xbe\xd4\xa5\x8c\'@\xd1\xc3\\\xbe\xe0\x8a-@n\x08\x1f{\xe5\xb1-@P\xb8l\xb63\xce%@\xd0\x80a%eq&@`_z\x9b\xad\x13(@\xc0\x05EKs\xbe)@\x9d\xfe!\xfd=\xd6+@|m\x92f\xc0\x18*@\x89\x13r\xa0\'\x85/@\x82+G\xbc\xcb\xbe.@\xf0p\x00\xbap\xcf%@\xf6\xcc\tw\xa2\n\'@\xa6\xc9\xa5\xd0\xd7\xe50@\xc0&\xc8k~\xb6(@\xa8p\x9f\xffv\xea%@\x19\xe9$2\x81}%@{F\x96`\x84J*@\x01\xe66\xf7\xd0?+@g\xb9\xd8\xf8\xab\x97(@\xe4\x14\x9c$\x82\xcc)@\xf9D\x83\xe0\x1e\xb9-@=\xa4\xa9\xf1\xc3\x15-@I7\x0e\xd84\x04&@ \xa7_\xacDP/@\xec\xcb\xd5\xddt\xf0*@$bG\x95\xb1*&@\xf8|\xab\x83\x1fX&@VP{@\x1a\xa3-@\x0e\xc9!\x1a,z-@\x13($\x7f\xf1\xbb-@\xb99\x87+D\x12&@\xd5\x9cW\xba\x86\xd4%@B\xf6\xaf\xf7\xe6\xc8&@\xceT\x86\xc3\x98\xa5&@\r|\xce\x81V*0@\x8dy\xear6t,@\xa5vs[\xa7B.@2E\x8d\x87\xb4,1@\xa8\xe0/Yx\xcc-@l\xe1\xa0P\xc8\x10(@\xd9iW\x03P\xb4&@\x02\x0e&VM\xc1&@1\xe8&\xa2K\x7f(@\x16\xe6\xae0\xd83\'@\xd0\xe5\x17\xd8\xb6\x0c\'@\x1a\xfc\xfd\xc9*\xc9/@a\x9bSD\xe0\x950@Q\xe1d\xf5g\xe2%@Y\xcd\xac\xdd\xde\x8f(@\x83\xf9\xe6\xdd\x9e\xeb%@+\\\xe7JM\x04*@w=2Y\xf7\xfa,@\xef\xacQ\xa4\x80V,@\xd9\xdd\xea\x13\x18r&@\x18\xe4|\x0bA\xf9&@\xf22\xd7\x064\xcc%@\xec\xdfj]j\xf5&@\x81\xba\x04\xf8\xf7\x1e&@\xda\x83jk\xaf\xb0-@[\xa9M\x13\x88\xfe-@Vcuf*\x8c0@\xdd\'\xe6\xd4\x9d\x9c0@>\xe8z\x7f\xcd\xbd%@\x17\xbfW\xc3\xaa\x1e&@\x94;\xe2\xc9\xb5D+@\xcf\x95i\xfeH\xbd,@\x90\x9f9VJ\xad,@\'\xc7pbB\xc6%@Jd\t\xd5\xd8>*@\xa8\xc5B\xc80}0@\x14\xc2\xec\x00\x03n\'@\x83\xfd,\xe1\x0f\x9b-@\xc7\xf62\xd2\x05B&@\x94\x1et\xb6I\xd5,@;\x9e\xd6E&\xfa,@,\xber\x8c\x98\xe2*@\x83\xd2@\x8b\xeb\xc3(@`A\xf0-\xab\xba)@\xb7]\x8f\x87D\xbf-@B\x95\xdd\xf6\xa0\xee*@"\xdd\\Q\xf1^&@k\x83\xc2D*!*@\x9f\xf13\x1f\x81@.@\x8cf\'K\x85j*@N\x9f\xc6\x14\x86\xd1*@\xa5(\x90\xbcC\xca(@\xa1<\x1b\xb9\xd4\xac,@}O\xef\xc8\x9f\xa20@I\x00\xed\x94\xa0\xcc%@\x15P:\xfc\x10?&@\xd5r,\xf5?e&@\x99\xbbVbr 1@\xb0\x9d\xf83\xae3(@\xd2\x8c\x1c\xfb\x80{(@\x8b\xa1\x85]F%+@ei\xe0\x91\xcf\xef%@HE^~\xc5s*@g\xfe\x99\xae\x00q.@v\xe9CbIl*@:+\x9a=\x19*1@N\xe7\x14\xd4z\xcd,@\x11\xe2N\x06\xbe\xb1+@\xe8w\xdd\xfc\\-&@\x93\\\xb5f\xb68*@\xa8\x1f}\x1e\x17.(@+\xc6^F\xe8\xdb,@\xcb\xfa\xf8R\x88(1@\x84\x19\x99"p\x8c(@\xda\x1a\xd2~\x8e\xe60@\x07\xfd\xed\xc1Kq,@b\x85h\xe3\x93\xe0+@\x0f\xb8n\x03}D*@\xd6\xb6\xa4Xq\x8b(@-\x91\x92\x1fiR\'@\xae\xe9\xde\xce\x10\x91)@Q\x13\xab\xec\xfd\xac)@\xfb/\'\xb2\xd6\xc4%@w\xd8s\x10\xf3X\'@\x1d\xb9\x82\xa9\x84\x0f*@an\x10N\x17\xd6-@M\xa4\x1e\x87$|*@\x8d\xe8a\xd0\x05\xf0%@\xb8-\xc9\xd6UE(@\xf8A\xb6{\x9bc*@\xed\x15\xf6\x08!\xd4-@\x80\x0b\xfatQ\xe0-@\xf4\xda\xeb\x83>\xa7,@\x14\xed\tld\x9b&@\x8f\x15#\x9f\x8f\xb7(@\x7fbi\xca\x96s/@\xfcq\xc8\x05hX*@Fs\x81\xdf\xbcF0@\xa3\xa2\x18o\xach.@\xff\xe8\xc4\xec\xbeI\'@\xeer/\xa8o\xc3%@\x11\xcb|\xe1B\xa6,@\xf1\xac\xc5\x8c\x1e\xa9%@\xea\x99\xbb\xdf\x0f|0@\xd6\xab\xbfj$\xf0%@qMH\xd6>F)@\xea\x8f\xa38Lr*@6\x12q$\xceZ*@7\x85\x14Q\xc5r-@\xc1\xe7\xbd\x80f\x15.@\x1d\x15\xd7e\xd4\xe4+@\xf7\xce\xd6\xe3\xfd$&@8\xd1\xbb\x18.\x96\'@Om\xc4\xfb\xda\xed&@\xe6\xda\x11\xdcDm\'@b\xaa\x01\xab\x1f\xaf,@\xde\xd6\xac\xa0\xca\xe2(@\x1b\x1e76"\xaa\'@\xeeA\xc0n:q-@\x1b\xbd.\xe0#\xe4(@\xcd\x9e\x02\x14&\r&@\xff\xf4Y\x0c\xf3\xed&@\t\x05\xa0O\xe9q)@n\xcc\rQ\x82\x89,@\x1b\x80\xe9\xb1zh,@\xd5\xad\r\xe8\xd6\x9f\'@\xaa\xa7\xa4}wm0@\xb5\xa9\x8f=\xb1\xdf%@\x16\x9c\xce\x06\xfa\xbc%@.\x88\xcd\'N\xab)@\xde\xbd,\x02ix*@^\x035\xee\x95\xf6(@\xccy\xd5\xad\x90\xd1%@\xf3`p\xd6\xa5\xda,@\xa7\x94\xc4=\\\xc0*@\xb4o#e\xf9E0@tbI\xb2\x04\xa9-@\xb3K\x17\'\xff\xe9-@;\xc1\xe7W\x98\xc3%@\xe6~\xa3\xe9\xf2\xf5&@\xca\xd2$,\x8e\x04+@\xeb\x17\xa4\xf0$L)@+\xcc}\xa8z}0@\xd8\xc0[\x88\xaac)@\xa5\xd9\xbd>X\xaf,@\x8e\x97"\nJ\xf4%@\xb9\x98\xb5\x05\xe1\xec&@\x1dw\xf4\xca\x8c\xd9)@\xa5\xa6\xb2\xb6\xfe\x80,@L\xb9\x1d\xd9\t\xcb*@m\xa0ySs\xff-@A\xce\xe1\xady\xda)@\xe7\xda0\x92\x91R*@mB\x12\xac#y(@\xf2\x8b&\x84\xae\x95*@\x19\x01\xe4\x9en\xf5%@r\x92j\x93\x97\xf9-@\xb7I\xc7\xf6\x16\x011@\x9dJ\x83\x8d\xfa)1@\xf8Q\xf0p\xad\xc9/@\xc4<\x13\x8e#\x82)@\xc0\xa4b_\x82\x01&@\x1e\xcb6\xd5\x8b+&@\xf7\x13w\xbe/\xc3)@\xc4\x83\t\xc50\xf5-@"m\x1c\xb6Y\xe0%@h6\xd4\xd1\\\x84%@W\x1el\x0c\xef\xc8%@8\xb9\x1am\x01%&@*\xabI\x02\xc24&@\xd0\x7f\xe3\r]\x83&@\xcfH\x92^v\xd0.@\xf7\x0b\x04\x12\xf8\xfd,@\xfeO\xd8H\xb3\xc7(@G/\xb8\xe4\xfb\xd70@4\t\x9d\xab\xb4M&@\xa4\xa1\xc0\x8f\xcd\x8b\'@e\xdcN\xcf-\x1a(@\xb4\xdc\x95\xe8\xb6\xb6)@s\xf6Bg\'\x121@*a\xbf\xd9\x17;0@\x8e\xd4\x98\x87\xd5\x1c-@\x87\x94\xa8^\x7f\xe0(@\xfb\x7f\xd6\xc9\xf7\xb5\'@\xf1\xd9\x9f\xe8\x1c\xce\'@\xf9\xae|\x01Sf\'@\x0e\x1b\xb0\xb6\xd3\xa2)@\x7f\x8b\x0f3\xee\xdc0@\x12W\x7f\x96\xea80@\t\xa9)\xaf3\xdb\'@\x1a\x10=\xca\xe0(.@O\x1dK\xa0=\n1@\xdc\x14\xc5r\x88\xa3/@\x8fK)k\xd2\xb7%@fr\x0c1l\xd0(@\x87B\xb7M{\xf5.@\x9734\xb1b\x021@!\xa5~\xdf\x8b\x87-@\xbf\xb7\xd7\xf2\xc7}%@\x82#%\xaf\xb4o\'@\xdd-\xfd\xeaj1&@\x8c7f V\xc9\'@\x8bm2v\xe3\xd8\'@W\xfd\xf7\x06\x8d\xad%@\x0b4\xbcRH\xe3,@\x8e"\xacN\x8311@df\x8a\xf0p\r)@\x1f\xdc_UU80@c\xbe]\x93\x94\xdf)@\xa2\x10\xed\x8dp\x08*@\xbb\x8fC\x98\xad\x89%@\xb2\xbe0\x9ad\x86/@S\xe8\x19&\xb2\xd6-@\x0ba\xd7C\x0f\x1b0@\xce\xed\xa7,?\xb2\'@\xb6\xc5H\x93\xca\xcb(@{\xa2\t\x97$\xaa%@\xbe\xe9\x8dY\xd4\'(@\xd4\xf3\x06\x99%h&@\xb4\xa3\xf1\xb4\x1d\xef&@\x9c\xe7\xe6[\xa6;(@\xccO\x85\x85\xc3-+@\xf6\x95\xf4>\xb9,1@\xf4\x1f\xf4\x1d\xe3B/@\xc1\xc8!\xc7N\x9f0@\x97\xbe|\xcbEV&@}\x82\xa3o\xfd\x940@q?=\xa2\xe2H(@O\x15\x19\x0eB\xbb,@f\xf6\xbf\xfdl40@!Pb\xbc;\x98%@\xe0`\x96\x00\xb4\x0c)@u\x8b\xb3|\xa75*@\x1b\xc9\x83]\xf2I*@vp\xb6(\xf7\x98(@e\xcf\x9e\xc4\xdf\xa2,@\xde\xdd}\x98\x88\xc3,@c_\xcbt\xe9Y(@mq$\xa6xh*@v\xa9e\xceZ\x041@P\xfaJ\x9e\xdd\xa0(@\x082\xf8\x8c\\\xd2,@c\xfe\xd8cj30@\x9b$sWBQ.@\x9a\xd9\x0b\xfb\xad\xe90@`R\tuS\xae+@T\xbdo\x81"d&@B\xb7\xb6|\xf6\x13+@9n\xbep\xde\x1e-@\xbf\x0fT\x1e\x02\x94\'@*\xbe\x00y\xfd4(@"\xe3\xd2K\x07W)@\xf2=)\xe2\xb1\x19+@\x1ah\xcc\x14\xbe\xd40@ d\xd9 PC)@\x08<$,\xbe\x89)@kH\x94_\x06@(@\xa5\xcdO}\xf8\x16\'@\xa6\x931\xa07M-@\x1bb\x19\xe2\xd3\xbe(@\xd9\x134en\x01(@?\xfb\xb1p\xf5\xd2.@[\x16\xc1<=\xfc(@\x82\xb7\xd1\xf9\x10P(@\xc1\x83\xdd&\xef^&@\x08\xc3\xaf\xdcR\xf3%@\xad.\xbf\x15\xd7\x18,@\xad\x16\xce\xae\x0f\x05(@\x81\x11UD\xe9\x1d\'@\x0f\xe6\x17s\x17\xe10@\x8e(\xf8\xbb/\xc9)@H\xb9\x9e:\xf8\x180@m\xc4\'s.(0@\x08w\xaeP\xfa))@\xc1\xe4\xa7\x1a\xe6P&@\x897\x7f\xea\x82\xbf%@\xe8\xe5\x88\xfa\xf1\x82)@o\x0b\xea)V#(@\x12T\x1b\xfd~\xa1%@B\x14\xdb\x1a\xc8Y&@c\xd9\x00\xd9\xed\x11-@\x17\x9d\xca\xd7\xd8?\'@\xeb\x88!\x983\xa9-@j\xf3\xb1%\xb6E&@\x18\xd5K#+\xf0&@+\xd50\xa2\xfeJ\'@\xbd\x02\x13Y\xa9\xeb,@\xbfh\x89_r\x0c1@\x1f\xf4\x84D\x8d\x821@\x11}!3\x02\xeb&@\xde\xec\x9di\xcf\xa90@3\xee\xf3\xdao\xc2&@10O\xf7\xb5\x92,@\xfc\x0e\x07T\xdc\x00(@\xd4\xa2\xb2\x92\'B.@\x97u\x98~\xe05-@\xa3f\x7f,\'\xae,@\x8f\x96\xd3\xf4\xb7\x0f\'@\xd6\xe7\x82&\xc9\xd1)@C@\xb9H\xe6\xd6)@Hv\x88\x0cz\xb0-@\xbe\xd3-\xd8_\x18(@\x9e\x0c\xe4\'1\xce+@\xcd\x17xk%\xa3-@\r\xa7\xcb\xb7V\xcc0@\xb6I\xd8\x19\x14o%@\x90\t\x93\x1f\x81\x83&@\xdd\x87\x93\xe6\xc6\xc1,@\xa2!8O\xb9\xf8(@\x04T\x07\xa2_\xd8(@\xe8\xb6\xa2\xb9\x98\xb7,@A\xd3\x027\x1c\xf70@z`:\xe6K\x17&@\xbc\xd3\x85N\x06\x05-@2\x9a\xb9\x88\x02{\'@5%\xf9\xa7\x07\x10,@\xb63\x98w\x0e\x891@\xca\x8eI\\\x0cK)@\xf4\xac&\xabD\x88%@\x80\x93\x11\xd0\x9b\x0e\'@&\xda\x01\x0c^\xde)@\x1bd#\xe23\x95\'@\xc6\xab\xa2\xb6\xc33-@\x98\'\xa2\xc5\xbf\t-@KW\x05\xb7\xa7\x04\'@\x81CWF\xdc\xe7.@&N\xd2\xd7\xd6\x8f.@R{\xd9\xe80\x85,@\x1e\xa0giv\x8f&@\xd3\xf4N.\xb0`/@\xc6\xba7\x8e\x1c\xcf(@n1\xf7q\xcf\x95(@\xfc,\x07\xeef\xfa,@2u\x15\xbc\x18\xe8,@"\'(\xa0%1)@\xb0\x8d\xe4\x0c\xe9A\'@Q\niZ<\xc1)@\xcb\xb5:?\x9f\xe10@=\xd0\x8a8W\x86&@\x01Y\t\x8e\xa9V-@lv\xcft\xc4\xd8-@\x91\xa5\xe8\xd0\xa3\xf2-@\x93D\x8a\xf4\x03\x931@X[\xcc\x91~\x9f(@\x06<p\x1d\xda\xc2)@\x8f\x01\xd4\x8fW\xe3%@@\x9c\xec~vc-@*(\r\xb2Y\x8a&@y\xad\xc5\xac\xc4\xa0&@\xceN\x96\xba\xe3o\'@g\x13\xb1S|\xe1\'@v\x87\r\x1e\xb9\xf7%@Zh\xa9r1[+@\xb6k\x17\x12\x95\x8f)@\xe6_\xef@\x9dC-@\xfdb\\\x1f\xf2\xb1&@\x00\x9d\xb3\xee\xf1\xda(@7\n;\xe6\xce\xd7%@\x99U#\xea\xb0r\'@23\xc4\xab\xd2Z-@\xea\x18\xa9\xca\x1cq-@\xb2\x08\x1f8,\x82-@\xc6i\x8d#/\xb7*@\xc8\x88*\xc6\xf7\x89(@\tl\xc1\xfe\xd5~%@A\x1d\xae\x86p\xde%@x\xec\x85\xdc/\xa2&@UY\xa3\xc5MR-@WV\xb1\x08\xde\xed-@Kx\xebp\xea\xf3%@\xd8\xf4\xe4\x01\x07i\'@U\xb7\xb5\xbfF\xed,@\x1b\x94?\xe2Q/.@\xd1\x1c\xe8E\xec\x10\'@^@\xc1\xd8\xdfa-@;`\xeb\xb8\xfcr-@\x0cZ\x89\xe6h\xe8\'@\x16\x10r\xc5\xc0\x971@scI\x9a\xd0v%@\x9b\xfb\xf5=\r\xf6)@\x1f{\xa2S\xec\xf00@j\x1c\xc5\xf2@!\'@g\x16\xcffQ--@\xc98\xdfrZp\'@\x84\r\x89m\xffe-@uLWm9\xba*@C*gT\\t(@>\xa2t#\xce\x01(@<\x81C\xd7\x04|+@\xc1\xde\xc5\x84\xd2f%@\x90\xbd\x19\xa4\xd5\x8f&@Aj\x1a\xe1\x1c\x95&@7\xde\xfd\xd9\xc2,)@\xb7\r(\x19 $-@\xd3?\xd58P\xeb%@\x0f\x0f/\xff\xe5\xbf%@I\x11n\x8f\xad\xf7)@6\x02\xb5\x8d\x8bW-@_J\\\xa6\x8d\xb8.@\xb3\xc9H\xa2\x03\xef-@\xa5A\xbb\x08\x10\x02)@_\x9e\xff`\xe1g(@D\xb2\xf2\x04\xb9\x13(@\x18E>\x85?\x16&@\x820.\xc4\xa6X-@h\xad\xac\xafSa-@\xe8{\xda@\x98\x05.@R\xd7F\xef\xa8V(@0\x00\x19\n\xcc](@\xa1\x18\x8a\xd5\xc8),@\xb6\xc5\xd7\x10\xa7\x85(@\x94\xd6\x03\xb6\x17\xf0&@ \xac\xee;\x9b\xfa&@Rt\xf5^\xd0\xe5&@\xc51Ll\xd3\x17-@kH\xb2\x07\rB-@\xcf\xe6\xba\x85po)@4]=\x9fC#)@\xeb\xc4\x13\x8cP\x00\'@H\xea\xf1\x92dq%@\xf4XZZ\xa6\x8a&@\xaa\xb6\xcb\xb7\\\xeb,@\xf4;e\xa10Z0@8\xd2\x18\x12\xa0l(@2\xfc\x1b\xd4\x0c6-@3\r\x85\x93\xb3X(@\xc6\x1b\xbd\x9dx\x9e.@\x9f\xa28\xb7\x93\x06*@\x07W\x9c\xc3\x0f/,@\x90\xc5\xbf\xba\xa6\x1e-@\xa7-q\x07\x9c\xea1@\xe3\xff\xe7\x01~n(@\x98\xbf\x06A.\xf2-@\x92\xb7\x1c\xddt\x14\'@\xc5U\x02\x8873,@\x93\xdc\x81]v>,@\xc9\x01\x85P\x16\x1a-@\xe8\x17\xb6bmA0@\x18A\xf4\xe10\r\'@.M\r\xc2"v\'@\x91\xc7\x1d\xc0\'\xdc\'@\xbc\tO\xd3\xb1\x8a(@\x93\xa7\xba\xdaWA.@\t\xd0^c/;\'@\x18\xd6\xfbG\x0c\x96)@\xae\xa3\xe1\\\xc1\xf1-@\xc4\x08-\xd69\x95(@;\x8f9U\x9e^%@\xe5\xdf\x95D\x02\xf3&@\xee\x98\xbdm\x9bQ\'@o\x8e\xf1[\xa4k,@\x9d}\x15\xef\x89\xce(@\x93p\xc4\xc7Un-@e\xca|\x9a\xb2\x7f-@\xff\xfa\x85`\xcc\xd7-@\x10\xcdr\x9c|\x96)@mg*\xf0\x18N,@\xaa\xc5@\x1b\xe7_%@/\x13\xa7`\xe5\xc8&@\n\x8cr\x00PT\'@h\xc8\xf9r\xf2\x15(@7)\x17\x89s>,@P2nx\x9d\xc3-@\xd5\xeb\xdb\x04\xe5s%@\xa1N\xe6\x01\x0b\xf7&@\xf2\xcc\x93\x06\n>\'@\t\x11=\x1f\x88~,@\x8f\x05\x06J\x02\xb8.@\x84\xf6\xba\xd7=\xf40@-.ks\xb8s(@\x17Y\xfd\x94\xd9\x10(@\xeb\x19\xe4\xf8A\xfe/@\xd5\xa5b\xf6\x1b\x06.@\x9c\xe9Q\x8f\xa9[-@>\xa6jP1\x99%@w\xf0y5b\n(@j"\x84\xed\xbd6(@\xe1\x17\x9c\x17\xdb\x87%@}\x87\x10|/\x95%@\x90\xf4X\xdc\x83t(@g`\x9f\xa2\x81v%@\xc2\xfd\xf8\t\x1fI(@\x9at\xb0\x85\x85{&@\xb3\xc9\x15&5_&@\xb9\xcb\x069y\xa20@\x10\xfe%\xf7\xd8\xf60@\x8b\xaf\xde\xd3[@(@\xc9\xcc\xc4\xe8\x8c\x1d&@S\xd8\xc3\x1d)\x13+@\x97\x817\x11m1,@\x96<~\x00\xba\xeb,@\xec])6\x7f\x99&@X8\x85|C\xc2(@S\xb6\xe0z\x1d\x9a,@Z\xb0x\x9c\xea\xdb0@1L\xd8\xce\x06\x85,@\xea\x0b\xdd\xd3"\x97-@$Y\xb9\xbaw\x07-@1fXl\xe2\x96&@T\xd3\xae\x0c\xd4\xb1&@\x9f]o\x1a\xd07)@8]\x05\xc7\xf0s&@g\xce\x1fm+\xd1(@\xea\xb9T\x07!\xff(@\xa6~\'\xe8\xb1q)@\x10\xf1f\xc3\x1f\xb8&@\xad\\\x98\xe3\x199(@\x98\xd2\x11\xff$\xc2+@\xbe\xda\x10\x92)\xb7,@F$\xbakK\xbf&@\x9f\xec\xb3\xecPM(@\x1f\x0b\xa8\xb6\xd0\x13,@\x04G\xf48\xa9\xd10@=\xb8\x17\xb3\x8d\x14&@C\xad>\xca1K-@\xaf\xd9\xf4v\xa3p%@\x91{\'\x9d\xb2\xa80@+\xf8B\xa3\x98\xe8(@\xc8\x81-\xd9\xccL*@\xc7\x00\x99,h\x1c0@y\x1a=\xe3n\x02/@\xe4\xf9\x07_\xeey&@\x16\xe7[H\x1c\xdb\'@y!\xaa[=.,@\xe6R\xeb\x16i\xd7-@\n\x17%\x89\x9a\x0f1@\x80\x0c\xfb\x10\xe4\xff\'@\tV&\x88\x9b\xca/@0P\x18#\xd3\x99&@\xb1\xc5\xd1;\xe6\x17(@\x0f\xdby2A\x92&@\x05\xce\xd9\xc7W\x11*@\xbe\x11\x0b\x00!\x17+@\xc7\x0f\x81r6q0@\xdc\n7\x05\xc5\x1b+@^\xe0\xcf\xa7\xf1\xc2&@Y\x9aK\xa4x\xd5&@>\x0e\xb6\xd4\x1a\xe8-@\xe1\x12\xc2Y\x00F,@Bs\xae\xa6\xb0\xcb(@bt\x90\xd49\xd4&@_Q\xbb%0\xf8(@Cy\xfc\xc3\x14x-@\xd66:\xab X)@<D\x9a\xf4\x83\xfa(@[\xfd\x1b\x8b\x1eM(@)[\xd5/\xfbV\'@f]2\x91\xd2\xff/@`\xe6\xea;\xfa=\'@Pm\xb0\x10\xd3\x99&@O\xd8\xc4:\x18\xf4+@k \xd2~Au&@\xe7\x14\xbfj\xac\xd6\'@\xae\xf6\x93\xb5&\xf6\'@\xc8\xa2fOC\x92&@\x9b\xf2\xc1\xec\xe9\xe3\'@0\x9d\xa9\x84\x94\x06-@\xc1\x03t\x80\xfeM-@+\xba\xa9\x0fU0&@2R\xa3\xc0\x80\x87*@\xb9h\xe8\xfe\x05\xf9,@\x87\xd5\x85t:\x96-@\xb4=\x9d\x1c\x02t&@\x92\x1d\xa3Y\xf2\x851@\x05\x94\xbc\x97R!&@Pw\xdc4\xd8\x01/@-~\xccN!\xa4-@2\xcf\xa46\xcbC/@\x84\'\xd4\x98Mv-@\xab\x90\x82\x18a\xaf&@\x18-\xc7\xdfG\xdc\'@.\x15\xa1KGQ)@uc\xd1x(\x8d-@\xc0\xccS6\xc81/@\xb0\x9a\x90\x1b\xdd\x8a\'@~h\n\x8a\xac/,@_@F\xa7\xee\x1d-@\xbeyv"\xbc\xe9(@\xa3/c\x7f\x05\xe3\'@\x90\x15\x82+2\xad\'@F\xba\x07\x89\xa9N0@\xdeke_\x11?&@\xff\xe1\xd6s\x91\xaf0@\xc9\xab\xe5\xc2\x91\x0f,@\x18g\xca\xa0!\x9b.@8\xafP,;\xae&@\xe0\xb8\xf5\xddK\xb7(@qP\xb7,!6)@\xd6\xed!J\x9cH&@\xbe.\x02\xaa\x0b\xfd0@\xbcLcY\x1b\\&@i\xc6\xb5\x98\xa2B\'@\x01\x0f\xdfS\x8d\x99,@Z|r\xdf=\x920@\t\xd1\xd6\xa9!q)@\xe1\'R\x94\xef\x93)@\x00\xca\xd1\xee\x05\xdd\'@q\x95\xc3\xbb\x17\x94(@(h\xf8i\x85=\'@H\xfbB)\xd8\x8b)@&\xc3\x9c\xd8\x06\r-@PW\x8d|X,-@6\n\x89\x12*C.@\x1d\\i\xab\x84\xef&@\x0e\x91kb\x9f\x14\'@k<HH\xc6\xa40@n\x8d=c\x92\xa90@\xd6;#\xa5\x04\xd5)@%\x86\x1f\xf7qJ,@\xae\x10\xf8\xa0\xb0\t-@+\r93p#.@\x17\x9af\xc6\'\x9c0@\'\xe2\x16\xb4\xd0\xd70@\xd6\xd2M\xeba\xa1&@"\xd5_:\xa6\xa8-@\x8e\x8a\n\x17>\xd6/@\xeb\x05\xfbSlZ.@\xf8]\xd0\xe2r\xec0@!;\xe8I\xd2\xb5\'@\xcc/[+\xe5`+@7\xceOu\xf1\x00\'@\x05F,\xcd\xe0^.@\x8c\xda\xff\x17Y\xc7\'@\x9d9UT\x8e2.@\xe1CS\xde\xef\x0e&@\x12\x00\xd5Z\x8c\xbb\'@\x03\x8c\xdd\x14\xa7\xab0@\xe6Y.$7i,@9yE\xdd9/-@\x80\x90\xab6\xb7\xf7(@\x05\x9a%\x91\x01\x12.@\xeb\x19c\xa2\xact%@J\xe5\xf8x\xb9$)@\xfe\x07\x8f\xb5\xe5\x95(@\x9ezS[]!-@WtP\xe9\xea\xaf0@\xf4\xf9\x84,\x85\xcd&@=\xb8\x0c\t\x13\x000@\xbcPs]\xc35)@]$\x95\x10\xd9\x82-@ \xb7\xd8\xca\xf6\xfe-@\x11\xad@\xa8L\xf4(@73\xa7\xd9Uf.@>\x8a$\x86\xe6\x1a\'@\x82\xcb\xb6\x97Y\x8d+@\xc6\x93\xda\xa8\xab\xec(@\r\xde\x97`e\xa0/@\xe6\x02f0*T,@\xef\x15\xa6\xe4A9\'@OGZ\xb2\xd2\xb9(@[\xd1\xb6q\x9a\x9d&@$t\xda_\x14o(@K\xe7\xdd\x08\xfd\xfc(@N\xed\x9b}W&0@F\xb6\xdb\xcc*\xe2+@\xd83g\xd5\xef\x850@#C\x17p\xa6\xdf-@}\xc6I\x9d\xf3\xd2(@\x82\xacj\xaa\xaa\x0e0@\x80\xfd\x1d\x876\xbb\'@\xd5\x03\x9a\'De\'@\xa5bP\xdfZ\xc8(@\x80[\xa1\xdb\xea6\'@Oti\xef\xd0\xd6\'@\x04\xd8\x88\xa0B\xae+@\xeb\xfbrO"\x1f\'@*\xe5\x9f\x0fs2/@\xf5\xd7\xea\xa9m\xe7&@\xf1`\xc2\x85\xed\x19\'@\x07\\pmgD\'@\x08{\x8f\xe9<\xd7(@\x8e\xef\xb6\xf40\x18+@ :$%\xbc\x950@\xaf\x90\xab\xd9\xc8\xc4+@\x8a\x16d\xe0\xcf4(@<0z\xeb\xa5/.@\x7f\x81d\xdeq\x97(@\xce\x1bBD\x8a\x8c+@d\xf8eZ\xc7\x8a0@[W\x89\x12\xa4\xfb0@f\xe1_\xb9\x16\xe3-@i#\x9b?lD-@o-\xbf\xe9\x06R\'@1O\x04\xa9\xd3y\'@v\x7f+\xda\xc7\xe3+@\xf8N\x84\x08r\x82/@\x16&\xa7\xda\x86\xe9(@t\x02\xc6\x87\xd2\xf5+@\xba\xacU\x7f_:,@\xe7\x9e\xfc\\\xfb\x18\'@\x91\x81\x99t?\x13,@\xaa\x0b\xafc\x82$(@\xab\xa3l?\xb1\xd8-@\xc8\x7fw)\xb4V)@z\xc8xP[\xb5&@GP~Hv\x0e\'@s+\xb5\x16,\xfd(@\xf0HG\xdf\x87\n\'@\xf2\xae\xf5[pw\'@v6\x8a\xff\xb4\xcf-@\x08\xca=`7B3@&.%\xe6\xdc\x1b,@\xe1g\x01\xa7\xef\x170@c\xcd)\xe8\xcfB)@\xb4\xa9`\xb8\t\t(@1|S\x0f\xf4\x1f-@\xbahP>5\xb9-@\x11\xce\xf7Gg\x050@\x00B\xff\xd0\xcc\xf8/@(\xa7U\xa3\xaf\xa10@\xbf)\xed\x15\xd1\x9f\'@\x89zpF\xbcN)@\xfc\xea\xf4\xdd\x07\x17+@t\x85\x02\\\x8b&.@T\x1e\x9e\xce\xa2\xa6)@8\xa7\t\xca\xac\x16+@\xb7\xb3K\x85\xe6\xa3&@\xda\xec\x89\xb1\xcc)\'@|\xae\x05j\x04\xc1(@\xf5f\x95\xddV\x9a+@\xe6\xae\xf6">\'+@\x9f@\xee:\xe4\xad(@\xc1\xc8\xc3\xa8\x8ci(@\xcf\xc5\xf3\x16F\n\'@\x92d\xa3\xf9\xdb4\'@K\x17QiB\xa9/@s|&?\x07\xd8,@\x9e7\xda\xc6\x87\x8d/@\xdd\x1f\xb0\x11q\x84&@\xb9\x8e)\xbc\xe8\xcf0@\x04\x1d\x152\x14\xe8*@h\xf2\xa7L \x82\'@`\x16\xd9\x15If\'@\x13\x80\x7f+WJ(@"1\x86\xf3\x94\x8b,@\x9ei&\xf2\xe3\xb70@\x9a\x16\x90\xca\xae\x83&@\xe3\xda\x96h\xb9w+@\x8e\x0b\x97\x9f\xf87\'@n\x07\xdf\x00F\xe61@J\xa9k~\xa9\xb9)@\x9c9m\x00\x81\x8e\'@^x|\xa4\x9cZ(@4\xdaE\t<\xeb)@\xe9\xef\xfa\x8a\n\x91(@[O\x96X\x02\xe1(@\x15@VN\xb7\x1b&@\x15\xeez\xcc\xe3l-@\xb4\x8bu\x95\x87O+@FD\xaa\xb7\x18\xd3&@\xca\xc0\xf5\xe7(\x0b\'@9m\x90\xfb\x84X)@\xd16\x08\xadw\\\'@\x9f\xfa[<B\x9a)@\x05\x80N\xaa\x0cG-@\xac\xf5\xe2\xac\xe6\xdb0@k5\x83\x0f\x9b\xe0&@w\xf6\x0b<\xfd\xc1+@\xcaK\xfe-\xb9`\'@\xb16\x0c1\xfd\xf2(@\xb3D\xfcR(\xbf)@\xc5\x9b\x1b\x1fy\xa10@\xc1?4\x90,!3@\xb5P\x86|$\xcf)@\xb9\xd9:\x8e\x8c\x05(@\xf5\xf3\x83c\xac\x96)@&\x9c\xd4\x03:W-@\x85"\xce\xfb\x8a\x15&@C\x88\tnN0-@4\x99\xd0\xbb\x10\x9a+@\xc4.Ak\xe2\n0@\xa3\x93\xdb\n\xa6Q+@\xabW\xee\xdc%u\'@\xfd\xce\xe8\x85O\x0f(@\xd8\xb7EY\x0c\xfe\'@\xd9*R\xcd?\xe1-@IYd\x1d\xe7\x9e-@e\xc7\'\xb2\x19")@3V\xcf\xb5\xb7O0@2-\x94\x8f\xb8\xe1(@"\x91.%\x8e_)@L\xba:\xf5\x183/@T\x17}cM\xbf/@>"\x85\x13}=.@d\xb5\x04\x18a\x8c0@\x16\xa2\xde\xe2\x9a8+@\x13\xe6]\x92\xf2\xf8)@\xc6\xa9\xb5P\xff\xbb(@\x05Ig \x9e\xd9*@\xbb\xb2\x980\x16D-@\x1bJ9D\xe7^-@\xa5\xad\xe0%?\x7f&@\xd4X\xc4Te\x0f*@f\xe5\x1f\x12{](@\x9b;\x80\x80~9-@\x1bbv#\xa8\xfd/@\xda\xba\x9f\x87}\x1f3@\xe6-\x96h\xae\x0b1@\xf1\xd5\xcavp\x90/@\x9b\x8a\xf0L\x12\x8f(@\xde-\xc0"\x8d\xef*@75\x9d\xae>\x8b(@\xd1\xa7h\xa8\xab\xf1,@\xc3A\xd7\xee{\xa6+@\xd2Y\xb8)\xbb\xdf*@\\GYt#z/@\xb2\xc5\x03\xc5\xf3\xf0)@R\xb8\x90\x8cd\xf5)@b\xf3\xe3\xe4m\xfc(@\x02\xea\xad\xb6\xe2\xab\'@;`\xc5\x0c\t:)@\xa2pf_DD.@\xed\x01\xe0\xba~\n.@@s\xcc.(\x18&@$0\xe0\x8c\x01\xe3*@Q\r\x90\xa1,_+@\xb3r\xfb\x96\xa5\xcc*@\xd0\x19\x9bC5t,@\xfaW\xca\xd1\x1c--@&\xe4\xb6\xbds}.@\xf1\xd50\xde\xba&(@\xbc\x86\x83\x05\xa2\x1e2@S\xf9a\xa4\x9d\xcf%@\x13\xce\x95\x81\x9d &@dEof\x01B3@\x19\xd3I4\xb3o)@\xe4k=\xbe\xa7\x86,@\x15\x9f\xf3\xae\xf2:&@@\x92\tI\xce\x1b&@T\xee\xe6\x97\xb1\xe5(@wU/!\x16\xfc0@3\xe3,\x1c\xdeH(@\x9e\xbf\xd5|\x05\x87-@X{f\xf0\x10\x0b\'@\x87\x87^$\xd9*-@\xa9\xc9\x8f\x1dH\x9a-@\xa6\x96>LQ\x84,@\x7f\xce9i\xfa\xdf+@\\\x91\x1f\xc0\xd9\x1f*@\xd8\x8e\x9b\x01f\xe3-@\xf0YUA\xb2\x971@\x94\xd3G\xa0S72@\xad\x1b!s\x98(0@\x0b\x91\xc8-\x92\xa5-@R\xb2~Y\xb7<*@\x0fh\x93\xac:\xf8,@\x0f\x9e\x04\x01\x98B(@T\x1dg-\x00|(@\xdeG\xed\xf7q\xda-@^gw!9\x08.@\xb4\xd5\x16\x8e\xd9\x0f)@\xd2\xa7\x82\x0b\xe1t)@\xde\xcdG\x81\xec\x1c-@Ob\xef\xa5R\xa8-@\xf6\xb5@\x87\xf2\x16\'@\\\x81Y\xb4\xf05+@\xfe\x8fl4\xbcE+@\xae&jY\x1e\x0b,@0\x02\xbf\xdd\x08\xb7+@\xa7q\x07\xe3{\x90*@&\xe67\x91\xb9}.@\xb0\x9f\x9fy6\xfe/@\x16\x0f\xc2\xc0\xe58.@\xc9T\x12\xbav\xee%@\x08\x85\xa3\x161\x02,@\xf1!\x859\x8bS-@\x93I\xcd\x821.0@\xe2\x15p\x16\xc7\x0c,@T$\xc1Y\x19\n&@\xd3\xe7\x1d\xa5\xd1,+@zZ\xd4\xa6\xdeF2@\xf7 r\x99\xcf\xf3&@\xefR\xc5\xe36\xfc-@\x88\xf9\xe9\x9e\xe0K+@}\x96\xe6mp]%@\x11\xad\xe9\xa6(\x1f0@\x0e\x8cR\xfb@<+@\xbb\rU{\xe0\x95+@`\xba\xb3\xebh\x18,@\x1e1\x04\xe9\x9c\xb3*@\xd2\x88\x08>\x08m/@z\xbc \x1b\xc0M*@6K\xae\x0f\xadD,@mx\x02B}F0@\xffm\xc4\x1c\x16\xcb*@\x1e|\xee\x02\x87\\+@\xc4\xa9Sm\x8e\xc2)@(\xb9@%c\xdf-@\xf3a]K\xdb\xdc+@\xcb\x8ffR`\xfb(@\xda\xa8\x93f-\x16)@\xb0\xd1\xde\x87\xa8J/@\xe8>\xbam\xce&-@\xc0\x9b;o,\xf5(@\xa5O8|_a/@u\xa4\xc5\x07\xeb?&@]67\x06\xd6\x9a2@\xb2\xb6\\\xd1\xb8F/@? \xe8\xa6\x03\x08/@\x04\x10qc\xb3/-@R\x1e\xfe%\x03\x040@\x9f\xa2I\x14\xeeX/@y\x95\x03O"\xd8\'@V-\x13;\xfe\x00+@\x9f\x85#@E\xb30@\x06\xb8JV\xd4\x12*@%fm\xd7ra\'@\xb1\xf2\x02u\xda1&@\x93\xe7\x92\xc6\rP-@\x80\xa1\x89oW\xa80@\x1fy\xd4\xb9\xa1\x0f0@\xe0\xf8\xdb\x06\xdc\x9b/@\x94\xd4EN\xb1\xb1\'@\x1f\x1d\x07\x04\xf8\xaa\'@\xfcG\x88\x95"\x1f\'@\xa6?\x8e\xe1:x,@G\x85\xb8w\xa7f%@\x10\xe6_B\xe6!)@\x04[\x06\xb4\\\x9d2@r\x9f7\xa12\x9c%@X\n\xda\xe3+\xca0@\xae\xc0\xb8X\x16\x8c0@\xe8 \x1d\xe0w\x0b,@ma\x9fh\xde0(@\x87\xd9pQ\xd2\x8f-@y\xce\xc3\xe9\x0b\xf5-@\xef\x9d1bXm*@a3\xe8\x9d\xd3\x9c.@x\xb5\x9c\xff\xae\xae+@\xbfB\xb6\x19!m-@Dv\xb9\x03\x16%(@\xb8Phs\x03x,@\xe58\x92rI\xb4,@!T13s\xe0%@\x8b\xc8i\x93\x1bQ(@\x81\xf4*u\'\xe4%@\x90\xbe\x9b\xfd\xbae\'@\xef\xa5}\x8bo\x1f(@^\xe9\x8ed\xd9\xc6\'@\x85\xd4\xf2\x95\xa7=\'@H\xd2\x1f\x9a\xec\xd9%@\xb0\x8e\xcf\xce\x872-@z\x8d\x86a\x98\x95\'@\x1a\xb0x\xb5o\xd8-@\xf4\xbe\xce\xb8kH(@\xf2\xf5\xb6c\xf3J(@\xc9\x82\xa7h\x8d\x820@\xc2\xc2\x8c}\xa7\xca0@\xb9\xfe\xdd\xa5:s%@\xe48\xde&\xfa\xc9+@0\xecmu[\xd6%@\xfbgt\xa7\x14\x93\'@*\xea\xc2\x0b\xbc6/@\xf2\xd2\xa8\xfe]V0@8{?\x1f\x0c+,@\x17\x13\xb2\x01[v-@\xd3W\xebR"\xaa0@\xf1\xf7VK\xc4\x00&@,\xaf\xd6\xc5\xce\x98,@\x95\xe3o1\xdd\xfe,@\xd0\x90C\xbe\xb2\xe4-@\x8f>\x92\xa7\x82\xd9/@\xb8\xab\xe0\xa8M\x9b(@\\\xaf\xc3\x02\xd2!\'@4\x85\xfa\xf50%0@\xa8\\l\x82\xa4\xd3+@|\xea\x11j7E&@\xef}\xa8\xc7V\xe6%@<\xd7\xc0s\xb4u,@\x88\x95\\\x90\xb3h(@-\xe10D\xc4\xc1\'@\x1f\x98=\xddQ\xa6(@\x01\x89Ao\xc4\xea.@P\xf8\xe99i\x12*@\xb1\x11\x0c6\xd5\xb8*@\xd6\xe6\x10\xe3>a(@\xb5;\x1a\x18\xcb\')@\xd5\x91\xd9\xd8;\xab%@\x11)\xae\xe2\xfa\xa8&@\xf5\xbe"\x9e\xce\xb2)@\xa0g\xfc\xe6!\xc9%@&Y\x08(\xc0:\'@M\x1b6\xe9\xddk/@S\x8c8\x97)\r+@\xf2\xa1\xee\x03\x0e\x871@\x85IP\xbc\xf0z,@v\xd0\xf5\xcb|A,@\x87\xe9\xafQ\x01")@\xeb%\x14m\xe8I&@\xa8\xd9\xcd\x14[j,@R\x15<\xf3\xdd\x15-@\xdcs\xa0\x02o9.@\x88 \xcd\xf2v\x840@OP\xeaY\x03\xff/@\xd8\x9b\x83O\xfd\xa2-@\xea\xe4Qj\xde\xbf.@\xe2\xf5P\x1c\xdcR,@\xd2F\xa0{\xfe\x17,@\x909r\x9a\xea\x1b)@\xde\x01H\xc1\xd9</@\xc6\xa1\xd9\xcfLm.@\xe8r\x93\x89\xb3\xf9\'@?T\xbf\xe8\x15\xbe\'@@5"\x91~\x18)@]\xe9\xe3\xbfa\xf3,@\xb5\x85\xf0\x12\xd5\xfc\'@\xa0LI)@\xc9%@\x10\x9ff\xda\x8fM%@\xef\xe0@\xb7\x17\xf2\'@}\x7f\xf3\x1b\xadt%@\x18oW\x98\xe9\x86%@:\xd8\x9d\\!n(@\x11\x8f\xbf\x1bD>*@L9s\xe5\xf5)(@\x9dvg\xdd\xa0\x99.@\xb9\xe4iu\xd1a.@\xda\n\xe1\t\x81\xf9+@P_\x00\xda\xa7\xe9,@\xdd\x90$\x94\x1e\xa5.@D\xb3;\xb0X\xcb-@\xe5\x9d4x\xf5\xa2(@\x96E-YB\t(@\x97\x82G"~\xa2%@\x8f\xb9\xe9\x0ba>/@3\x02G9YS&@\x93\xb7\xa0\xa9\xe3*)@\x92/\xeah\xceK*@\xd8\xa2 NoZ&@I\xaa\xc6\x14M\xc7\'@\xc9\x0c(\\\x8e\xa2-@\x9dH\xf0\x10.h*@\xe6^\xe5Z$C*@\x04\xe9\xacF\x1d\n0@P/l\x82\xd2&)@U\xa8\x00\xa7\xa9\x01+@\x17z\x02\x0cw-.@\xc5\xeaA\\\x8c,(@\xa4(\xb9\x8b0P%@\x92MG\xef\x90\x96(@\xfa8\xb8s\xb2(+@\xe4\n1\xa0!\xbe(@\xf0\x83\xfb\x10\x8e\xbc1@\x95\xaa$\x9b\xace-@S\xaai\x11,\x16,@\xdfE-\x8b\x0c\x8d-@\x8c\xe0\xbc\x01C\x04/@\xe8\x9c\xa0C\x95T&@\x84\xc6\x8e{,\xa5%@\xf4\xbe1\xac\xcc7(@\xcb\x05\xa3\x8e\x1c4,@\xfc\xf6\x14\x8b\x82\x8d&@\xc7\x02=\x8b\x16\xe5(@\x03\xbdC\x97*\xe0\'@_\x11J\xd7\x8f;0@\x882\xef\n\xcf\xf20@\xaf\xafR\xca,\x05*@\xcf\xf27\x84q`.@e\x7f(\xfeKC&@Wo\xf0J\xec\x9e&@\x91G\xe0l\xbc\x11(@&2\x16\xd7\xdc\r+@\x14\xe9\xe3\x8d7\x0f,@\xc9:\x1d\xc3\xfcQ(@B\xe4\xb1\xd7\x9b\xe5)@\x12\x07U\x80\xdf\xec+@\xdc]\xef\xbf1\xb20@K\xad\xc7\xd1?\x90)@Ex\xce\xe2:\xc5*@\x18\xf8\x93/%K*@!8y\x01\x86\x06.@\xc6\x16\xed\x10\x92\xaf-@3\x95\x8d\xaf\x89\xfc/@ez\xb8\xf4\x1a`(@_\xd6->u\xf70@+b\xe68Q\xc7/@)\xeene\x0b\xfb(@\xfeg\xa2f\xe3\xd8%@S\x10P\xb5\xf1\xd00@h\x93v\xdfr)(@\xb2\x9b\xec\xf6I\'0@\xe4W\xf4{\xce\xc6%@q\xce3\xe7hH-@L\xc9rhBL0@\x8c\xec\xb5\x0e\x81\xf9,@\xf3\xe3\xc4 \xdai-@>\xaeNM\xcc\x02\'@\xf0\xd7\x07\x99-\x8a\'@Xa\xf3r\x02\x1a)@`;\x87I\x9e\x06\'@\xcb\x9e\xa1\xc3a\x83-@\x01\xd6\x85\x81<\xce+@s\x8f\xe3_\xd6\t*@1>\xa3zA{/@i\xcdT\x04\x81{,@!\x80\xfa\xd5\xe0\xf80@8\xc78\x12\n`,@c1\xc6\xb89|+@\x06\xec\xa3\xe4Gy%@{u2\x11\xf8\xe0*@A\x97\x05\\\xc6\x13-@\x9a\xdf\x9b\no\n(@\xcb9OR\x9f\xca-@=\xf0\x96D\x0b\x8e)@\xa0\x12\xa1\x08\x17F&@NP\x82\xdf\xf9\xae1@\xe3\x8fd\xf5\xd5,(@\x0b\xb1\xc1\xca\xad\x130@\xcdm>\x9f\x19\xb3.@\xa4r\r\xf6_3/@\xc6O\xb2|/\xa60@\x10\xc1\x89\xc3\x92\xac(@\x88z\xb8\x1c\xcc\x89(@\xfd\x81\t\xfb50(@\xf89\xae;\xbd\xea.@_\x1e#\x81Y\xa8-@\x95\x13\xe5\xf6\x07l,@\x91\xad\xec\xa3\xff\xed.@^3\x92\x97\xd1\x86*@\x83Y \xb5l8/@\xd4\x84\xe8\x9d&V(@Eg\x85;\xd0\x840@n\xdb\xf4\x89\xe5\xed%@\x1a\x0b\xc5(\x85+)@\xec4\xd3\x04\xff#&@<\xa4\xfa\x16/\xbe+@E\xe7\xb6\xa6\xef5\'@\x80M\xa0v\x93\xa6%@P+qv\xfd\xe9/@Q\xe57\\\xb9\x07)@\x877\x9a\xcd\xff\x1d)@\xa1\xe508C\x000@\r\xc3g\xf7{v&@\x9e\xf6 CkC*@f\x8e\xa5\n\x06\xb1&@\xaa\xdb\xdc\x08Tm%@\xe3\xf3\xf6\x83\x95\x97\'@\xa9\xbb\x96\xc5#X&@\xac\x8dk>#\xae&@,\xae\x1e%$\x7f*@Ro/\xda\xf3\x81&@ZZ\xab\xb7\xb6\xc5\'@}\xd5\xd1\x93\xad\xec%@\xba\x06\x03|\x1d\xfb/@\xb2\xd9\x11\xc9:\x1c,@E\x94]\xe9\x91\x81.@m\xaf\xe9\xd6pq&@E\xda6KK5.@\xf3\x1c\xf0S\xe4v1@\x15\x81\x81YYu%@\x8f\xb3\x9a\x02p\x1f)@2\xe8R\xb4\xb7\x000@M\xa34-\x9d\xdf-@\xc3\xbd\x01/[F-@\xe11C\xb1#\x86-@\x90\xab\x8fY)3\'@.\xbf\x05\x8bz#.@7\xd2i\x0e\x01\x96)@L\xc8\xf0\x1a\xa8f/@h\xc5\xbb\xf7k\xda0@\xd3C\xf8\xd8q\x99(@\x9d\xb4\xa7\xf6yH%@\xfc\xe4\xf2NGr%@$d\xb64\x8d\x02\'@\x14\x0f)\xb7\xa4\xd8-@\xdfj\xeb\x10_\xe7%@\xc3t\x01\xbf(\xef+@\\O\xba\x05*\xce-@\xce`\x88_\x05O%@8\x83\x1a\x0f/\xf8(@\xcev\x8a\xc7WL(@\xb0Dg\xbd\xf3f+@\xf1@\x1b\x94\xf4\xa8&@\xab\x13\x17\x03d\x95-@\xa3\x9bx\r\x9e-.@\xff2C\xaf[\xb50@ZU\xb1\xfc\x94F,@\x06\xfb#\xac\xf8K(@&\xe1\xf2\x04\xa1C/@\xcd~3\x85\xd7\x96%@\x9be\xc0\x8b\x815&@"g[U\xfa\xc6*@BdG\xf1@A-@j\x03\xed\x188<-@~W\xe2\x14y\x8e&@0Cj\xfdLd&@P\xe5\xc3\xcbd\xed&@+\xc0\xd8\xb0\xba\x15)@\xa6y\x9a}Uf,@}%3\xda\x9a\xf8/@\xfe*\xd1\xd1\x99\x86/@R\xa8\n\x1e\x1ao.@\xc1grST\xec%@z\x19^DD 0@\xf901\x9f\x1f\xfe%@#\xdcQ}\x13\xf9*@(\xc2\x9b\x1c\xbe\xbd&@s\xc3\xc9;am/@\xcf\xd5O\xd2uI-@\xf3\xd0\xb3k\xdb\x1a-@\\\x12;\xa3l\xf2,@*\x01\x0e\xebG\xcc*@V\xe2v\x87\xd7\xad&@6p\xb8C\xd8(&@\xean\x12\x9a\xb5I-@x\xa2\x92\xd6\x8e\x8a/@c\xedp\xa5{k.@\x8c\xb5\x8a\x14\x84L-@\xbd\xf4\x0b)\'H*@)\xfc\xb4\xa9\xefX(@h>aw\x0eO%@J\x11l?\x98J\'@\x83I~|\xcf|)@\x87\xcc\xbc\xabU+3@\xeb\x07\x9aQ\xc8\x0c0@\xa4\xd5\xa0\x00\xa0M-@\x8b\xdcda\xa9V\'@\xb3\xa4\xc1{\xc2i*@\xdf\xb0\xfb\xf2,\x1d.@\x14\xcaaX\x17\xe8&@g\x8e\xd1\xb5\x80H,@\xd4\xd6\xd0.2\xe9,@\xd2,\xfek\x04\xdd&@f{h\xe8Uy-@\xb7+\xc5\xa9\x07\x96(@\x80\xe0\x15Pe\x16/@\x9d\x9b\xc2\x085\xb3+@X\xd2\xab&N\xf5(@?\x87\x1e\xafw\x160@\xa6\xfe"\xc4v\x8a\'@\xce\x04q\x08\x14\x9f)@\xf4;:RNT%@\x0c\xc2\x05\xb0Iv%@\xf2\xeb$\x86i\xc2-@\x8d\xa2\xda\xb5\xa7\x85&@\x95\x05\x98X\x84m-@:FV\x03\x11R/@\x1fucFg\xfc+@\xd7\x8c\xb7\\T+&@-=\x16\x18\xd0\n&@=\x95\xc5\xa2\xc8L&@\xfd9Y-$\x9b(@x\xef\x0c\xadh\x12)@\xb4u\'w]x.@\xb5\x81\x1bR\xc2K-@\x1d\xfa\xce2\xabG&@\x9a\xa1\n\x97\xda6.@M\xa2zH\x15\xa31@\xfem\r\xbd\x10o)@IZ\xd3\x9d\xce\xae(@\xa2N#S\x93\xf2(@E`\xf2k\xd5>&@\x14\xe9 \xb9(^-@F\xe9\x0e\xb3n\xb4+@\xe7v,A\xfb\xff-@\xe7\x19\xbd\xb1 \xe7%@3;RL\xfc\x071@\x02\xf0\xf0\xad)\xd8\'@\xf2\xc68\x19\xb4\xb9)@r\xa0\x82-\x87>\'@\x92\x8a\xbb\x18L\x87-@D!Ov\xaf\xe4,@M\xfe\x10\xc5t\x16.@\\\x1dB\x99\xe9\x9f0@\x18\xa6\x88\x93\xf3\xbe.@\x93Q\x04\t\xd1,)@\xb94\x8e\xd6c\xbc(@))\xd4\xb1+_-@iQ\x16\x0e\x9e\xdf&@\xd0\xc2\xd4\xc7[q)@\xd6\xf7\x14\xe9q\x86+@\xf6z3ApA)@\xc7P\x83\xb8\xde\xee\'@\xf4\xed\x0c|2\xbf&@\xc7\xb0m\xe0\xd0~%@c*\x82\xee\xa2\xca-@\xd9\x91\x99F\xe5\x80&@\x87K\xa3\x9bf\xcc.@\xba\x0e\xc3\xb0\xbbo(@\xc7HW\x15=@&@;\x90\x9d!\xb2\xb0&@\xef1\xd9\xd5\x1f\x03(@\xbe\xad\x1f\x93\x15\x00\'@\x1d\x8f\x1e\xaa_\x83)@z\xb6\'\xcce\xb5+@\xf1\xc0\x80$\xaaU*@\x07%\xbeG\xd9\xd1&@\x96\xc9\x7f\xfb\xe1\xa2(@5\x84a)\x07\xf0\'@\x98\x11S\xa42\x94/@\xef X\xcf\x15.(@\x9bV\' W\xee,@i\xb5\xa5\xce\x11\xae.@\xa4M\xe7\xc0C_\'@\xa6\xc2;H\x10\xdf/@\x86\\\x0fnV\xe4,@\x88\xd1W\xf8\xc3\xaa%@Lfm\xa0L\xb2+@V6\x84\xca\xd8j\'@\x06\x8am\xb3\xaas.@\x8b5\xac\x8e\x1e\x89&@[\x99\x1e,\xdc\xfd)@22\xa8R\xd0S*@\xdb\x8cP\xd4\xfb",@\xad\xee\xc0\xe1Um-@P\x94\x17\x86\x8f\x8b1@\x89\xc5\xcd+\x1f\xaa&@\x836U\x89\xcd\xf7,@\xf8h\xda\x9f\xbd\x97(@Tg\xb5\x9e6\x02,@\'\x99l\xc6F\xcb%@F\xee\xa9u\xfe.0@u#\xcf\x8eYs%@\n?\xeaGl\xd4.@zn\xcdc\xf9\xad&@\x15\xb8\xdf\x0f\x82\x97/@\xc8^8\x00\xbd\xd8-@\xf1\t\xb9QP\xa7(@\x92\xc1\x16\xf2\xbf80@\xc7\xca\xad\xeb\xd0\xdf-@!\x9ek\x91\x1c\xd0)@/oq\x00\x1a72@\x11h\xb5I812@\x9c/\\\xbf\xbe\xf7,@\xa98\x8a\xde\x05\x8d-@\xeb\x00\xb0\xa0D\x03&@\x9cA\x89\xfcIC,@\xbc0\x9dT8\xf5&@\x11qH\xc1\xd6D)@~20$\xa8m(@ \xcb\x94\r\xf4X-@\\c\xd2"\r\x1e%@\xcf\xf7\xaeD\x888)@YjS@\xd6U-@\x0b\x05\xd7\x9e\x1a\xa01@^\xde\xa9\xb2\xd2\xc5+@\xdd\x11\xacY\xa2\x03(@6\x8d\xbc3\x07\x99-@\xc7\xb3\x05\x8d\xb4\x0e*@C2\x12\xe0\xf9!.@O\x01\x84e\xd6\x9c&@Bw\xf1&\x01X,@\xe3KB\xa2\xa6\x8b&@\x07\xa9d\xf1\xf7/\'@\xe3\xd2\xcc:\x81\xf5-@\x82\x1d\x97\xe3}\xec)@\x1as\xdf\x8b{\x97)@5\xd2\x87!S>&@\xb9\xe8\x16\rk^.@^\x92,L\xec\x16\'@\x89\',u\xf3\xf4\'@\x97\x82\xfa~\t1-@)?r\x9e\x9af-@\xbe\x07\x01\x91\xf9\x14&@\xd5_\xd5q/\x91\'@a\xc6\x86\xe3\x9d\xaf(@\x18\x87erS\xd6\'@\xe3\x8e\xc1\x96~\xb7&@\xc9\xd3Bj=S0@0o+\xdci\xab-@\x98\xee\xac\rA\x9f,@\t\xc6\xc9\xe8\x90\x01*@E\x9a\xe3\x9c#\x06-@p\x80\xa379\xc9%@\xd5\x81\x00T&h,@\x0cj\xe2\xc8>\x1d&@\xb7\x08\x84.\xfd\xb0%@\x12Kh\xc7xx)@\xa3\x99\xc7\x1cy3&@\xd7\x13\xffRd\xa9%@T\xa4\x10\xd0/\x10&@\xcb!\xf4\xfb\x84\x8b,@\x15MN\x18\x88\xfc,@\x1b\x0b\xef\xc4GJ-@\xc9\xc6\xf1\x10,\x14+@\xa06\xc5KzA&@\xfc\xaa\xc3\xda\x91q.@\xda\xab\xc9.D\xcd0@V\xd5\x95\xee,\xca-@\x87:j>\xc0\x14.@\xa4\x02waK\xee\'@\xbf\xcb\'\xbe\xb4\xae%@Y\x82\xa7\xd1\xa7\xb7+@b\xa5Y\xb6\x845,@\x88t\xb2\xad\x9a\xd80@\x85\xb1\xeb\x9ajR0@\x05\xc8\xd5\x93=V-@X\xce\xfdk\x00\xfd%@b4H.\xd1\x04&@`\x9e\xe9\xde\xb2\xc9/@o\xad\x82\xc4\x86\xc7)@\x08\x1eQt\xd7"3@f9He\x0e\xa1&@,\x12\xaa\xff\x15\xed0@H\x97=\x97\xd1e.@@U\xac\xf4T\x040@\xc2\n\xc0\x17\xc9\x150@|\x90"\xc5\xd3\xfd\'@p\xbbR\xe3\x11\x020@d\x98\xc5^\x86B)@Nl!\xefR\x1f-@\x84z1e\x85\xcf0@\'\x99\xf9\xf0\xad~,@\xd5u\x1bvEn,@\x8b\x12\xd94\x9c*&@\x18\xa4H\xba\xdc\xb8(@\x95w^[\xc5\x1d\'@\xda\x8bf\xf5\xd5"-@\x94\xe83y\x8aK)@\xbea\x1bd\x8f\x98/@\xe8\xb9u\x87\x7f\x99%@\xc6\xb4SA\xe5\xa9&@{0\xb2I\xbbh(@\xaf\xc4];p\xaa&@\x14\x80;\xb5t\x84)@\xea\x17\xb5.\x90\x8d%@\xd2\xd1\xe7\xf1\xb5\xf7%@\xb3S\x07\xb7`/(@\xae\xb7\x95\x13@2&@2\xce\xba\x9dl\xb8+@U0/\xad\xd2\xa3&@\x17SC\x7f_\x1e.@\x85\xb7\x9a\xd1Ss)@\xed9\x07*\xdf**@\xce\xd4\xc0\n\xda\xf3*@y[m)\xbf\x01-@W%\t\xc7,\xfd*@\x08\x00\xa4-\xb3\x17,@ \x1f\x04\x861\xde&@A\xe0G\x18#2,@ER\xc8\xf9\xd8\x851@\xf6\xdd[\x9f\xb7\x9f/@\xd8\xd6\xc1I]Q)@Z\xca\x0f\xce\xb5\x99+@\x11\xd2\xa2\xf4\xa3e\'@\xb1T\xc3\x08\xd8%.@\x04\x05C\xf3T\xd9(@\xb6>7\x7f\x85\x01\'@\x88\xd3I\xc9;\x9b&@VDt>\xa7}%@S\xab_+\xc72.@H,\xc1\x8d\xab\xd8-@\x02na\x82\xffn1@\xf1\xcb\t\xc4\x9f$(@{\xd2\xf2@\xf4\x9f/@\x8bF\x80\xdbn\xbc\'@eb+U\xe8\x7f-@q\xd0\xf72J\x8c*@\x13\x14y\'v\x18(@\xbd6(\x96\t\x85(@\xec1p\x9b:}0@\xf7n\xb5\xeciT&@J\\F\xdd:\xbc-@\xa9\x97*\xbf<\x80-@^?\xb0\x9adh,@.~4I,\xe30@\xca\x8d\x91\x8c.\x9b&@MZ\xab\xf6\xe9\xf4%@\xae\xc6\x1b\xa0h\xec%@\xd6\xe2J\x04\x18\xf1,@\x8f}[\x19\x1d\x18.@\x03\xac\xaa\xc1\xcbc*@Z\xda\xc6\xbc\x8a\xf7,@\x06\xd4\xe5\xd0\x037+@W\xb1\x83\n\xf0\x91-@\x03$\x99p\xbe~.@\xc9,\x8a\xce\x02\x92+@o\xe5\xee\xb7.\xd8-@\x8c\x8cI,n*)@\xc0H0\xb4V\xf8(@`\xca\xa8b\x05I)@+144\x98\x10-@^\x9f`\x0f\xd9\x100@n{\xa7@!\xf7/@Y\xefS.\x08*(@\xa43\x9d\x9e\xee\xc5%@\xfb\xca2\xdd\xee\x08%@\x1b\xf4 Pr\xd8)@\xbf?\xa6\xd5O\xef(@Z\xc5\xa8(\xb8F)@)\xc6\x9c\x99\x1b\xa3-@\xef\x96\x0e<\x0c\xeb+@f{\x8c\xdb>\xc8\'@`RonZ\x1d(@o8\x0b\x19\x17\t/@\xe6\xd18\x19\xda7-@\x8a\'&\x06\x004&@I\xb9\xecp\xfe 0@\xc0\xf3F\xdf\xd4\x1d-@|\x13vG8\xf6%@R\x17^X\x17\xdb-@e\xe2#\xb3\xca\xe4-@\xd8\tWw\t\x16-@\x8a\x86\xb9\xb0\xde\xb8-@\x0e\xdd\xf4\xe7H_,@\xf5\xfc6-\xa0W,@\xee\x06\xba\x99\x13\xb0&@\xa2\xa9=\x9fF\xd5,@\x0e\xbaF}u\xb9\'@~\n\xbe\r8s-@t\xaaz\xd8\x01\xd6%@\x0c\xed:\xeapv.@\xea\xb1\x17\xd1`\xd30@\xda\xba\xb5\xb17\x96,@\xb3U\x8cU\xf5\xb5-@\xefp\xc9\xb8\xd4\xfd-@\x91!\x12b\x99\xac-@\x08p\xf5\x01\x9d\xd8/@\xe8f\x02\x14\xc8\x130@\x8d*\xe2\xc9\xb6F+@3i\xe0l\x85\xfd*@\xf2\xe4\x82\xa0\xfd\xa0/@\xa8\x061\xb0\xeem(@x\x8f\t|\xbb\xea,@\xfa\xf2\x8aPp\xe8)@\xf3_\x99\xb1?Z\'@\xc1\xc7\xac\xa7\xf4G&@6D\xa5\xff\xbd\xff+@\x07 \xb8B\xbdE-@\x0c\xde=\x98\x82\xbc&@\xf8\x14\xe5\x80\xbf\xea*@\xa2J\xd4\x99\x90\xac.@S\x1e\x15\xaf\x96\xf0+@\xae\xd4f\x1c\x83\xfa&@!\xa4\x1c\xb73\xe7.@\xe6U6\xee\x11\x19+@\x89\xa4\xfe-\x85A-@|\x05\xd1_\x87\xc4%@ir\xa0\xccE\xd0+@i\x07\xeb\x86\x8c>&@p}\r\xcf\xab\x0c%@I\xed\xa4\x07-y(@\xa0\xe8\xc6fH[.@#1\xa6\xe3\x94\xcd%@t\xee\xef\x83\xb0\xe9%@\xa0\xe1\xf9,M@.@\xe4\x86\x94w!p-@4\x13\xfb`\x0f\xf4+@\x88\xabX\x05Ep(@Fs\x96\x88\xce-3@E\xa32X\xdd"-@\xbaQ\x12\x1a\x06R\'@rnp2.D&@\xafT\xe4\x90\x1b\xe8)@H\xc7\xe7\xe3\xb4\x001@\xce\xdf\xf6\xe2\xbb\xc60@\xc3\xab\x99\xa1\xb3>-@\x81\x80U\xf4\xed+(@\xff\xa0q\xde\xc2\x9c/@\x95g\xa6\x0c\xfed,@\xfb\x87\t\xc2\xdc~)@!\x983\x04UC)@\xbeS\xcd\n\x9e\x8d0@B\xbc\x99\x8c\x03\xf9%@Z\x14\x8f\xa17\xd9&@\xf93\xa3M\x01?.@z\xe4A\xa7<\xc1/@\xfc\',\x00\x0f\x930@\xabz\x04\x12\x1b\x1b\'@\xa6\x0e\xa8\x01&,3@\xc3\xecJ\x1d3\xee0@\xf5\x88\xe1Q\xba\x030@\x90cM\xa8\x9cM.@\xbd\x15yu\x9b\xb9%@L\xb7i>\xa3\xef0@\xff\x92\xe7\xc1\x1a\x8e\'@\xe1)\x17\xa8\xbd\xf2(@\x12\xf6\xd0o%e%@\xf1d\xea\x08\xa9\xa1&@k\xdc\x0f(\x12\xbc%@r\x89V$Oy-@\xb7\xb1\xb6\xb8\tT.@YM\x8e\x80q\xa9%@A\xa2\xe5\xec\xec\xa7-@\xf5\x16\xe2\x17d\x9a+@2I-\xad\xda\t-@\xb6}\xbfw\xb3\xff)@\x92\n\xfa\x07\x92\x9f+@gz\xc6\x03\x0e\xa1(@\xf17\x91\xeb\xa1\x7f-@\xfc\xd2=T\xe8\x87(@\x9c\xfahR\x86s\'@;bZ\x9a &,@`;\x0b\xf2e,\'@FY\xb3\xf2\xd9\x98/@\xc2z\xcb\x99z\xf00@5(%\r\x15_-@v\xdf\x97$\xab\xdf\'@\xa6\xfb\x84\x90\xd2m/@\xd1h\x1f5\xf7\x8e%@\x08\xdf\x1e\xe6\x17\x1e0@\xd2\xc5\xdd\xd0\x1e\x140@\x85][\xc3E\xf1+@\x8dGR\x0f\xd8\x07&@\xbb\x81\xbb\xe2Qc.@NK\x1d\xdd>5.@\x97\xf7\xcc\xd4\xed\\.@\xf6,6\xd0\xe6\xff-@\x1e!\xb6}w\x94*@\xa2z\x7f`\x96\xf7/@\xf07\xf6\xb6[\xdd&@\xfcE\xab@\x9e\xd1*@\x0e_\x863\xed\xf2\'@\xef+y\x07\xbd\x97\'@A0\x0c\x83\x89\xc7+@\x80\xce\xd4\xcd1\x04&@C\xe5 \x15\x8b\t/@\xf7\xf4\xaa\xd85\x85*@Y\xfdl=5\x000@\xc3i\xa8>\xe4*,@V\xd20\x1a&\xa80@\x9b\'\x8aJ\xed10@\xa8\x11\xb5\xd2\xed\xed/@\xdf\xbf\xd1\x0cAF-@t\xd6D\xe6\xbe5.@\xd7W\xd3o\xd7p*@\x8f\xba\xbf\x11 =)@\x937[\xe73\xe7\'@\xddP\xffbi\xdf\'@TZ\xe3r\xad\xc7%@Lz\xde?\x10\xfe)@a*\x1flj\t2@\xb16T\xd6\xff\xda0@\xf1i\xd8(dI&@T\xe4\xb3\xfd\x89\xf9+@\x1c\x1dU n\x1f.@P\xb6w\x9d\xa6b0@\x03\xe0\x18\xb1\xe7\x8e-@.\xdc\x9f\xb6\xe8\xb7,@\xb0\xd8\x1b\x15%\x8c0@\x1b0@p\x1d(+@Jp"\x82\xc9\xc3-@\x85\xe2\xb2\x93\x93\xa4(@\xa9\x85\xad\x8e\x08\x87%@\x89\x02\x1e\xd7\xd0\xd1+@#!M_A\x8e\'@R\xd7 h@\xcf-@\r\xd2bD\n$.@\xc0\xbc\x01fM\xc60@\xa6"%\x89h\xf0.@\xde\r\x19\t\xd7\xab+@\x8cz\xad-\x17\xe8(@\x15B\xfd\xf0\xb5\xae,@\x85\x0c\xa2\x9a%\x1b%@\xb8\xc1M4\xe8\xee\'@\xfb\xcf\xddWq\x1c/@L\xae\x13fW\x920@\xf6~\xa7\x98\xf2}(@\xa9p\x1a:\xdb\'1@\x11\xd6\xce7\xeb\xdd0@[\xd8\x82\xef\xc7\xa10@\xe8\xd2v\xd9]k&@\x9cs\xab\x1b;\xa2,@1\x9f:\xa3\xf94(@\xb8#cl\x95k*@\xfb\xe2\xef\x85 \xd3)@SN\x04\x87\'\xcb(@3`R\\\xe3\x07-@R<\xd5\xf5\x9am/@\xeb\x8f\x0f\xebH+.@>\x85w\xa4`k(@\x91n\xf7\xc0\x88\x14\'@\xe5v@Gb\xa8%@\xae\x056+6<0@\xe6-6t!\x9f(@W\x00~\xb4\xc8\xcd)@*\xf5\xb6\xe8{x%@\xa3W\xd1`LM&@\r\x7f\xb9]\x9dw(@ -1{l\xd5(@\xd1\x97\x83\x01\xb9\xac)@\xceL\xc2\xd4\xc7\xe00@\xfa\xbc\xdc\x8e"=)@\xcd\xd2\xb056\x9b0@s=\xad2\x19\xd9-@\x89\xdd\xe6,\xd0\xf7%@=}\x05\xac\x110.@Y+\xcc\x9eB\xb6-@\xdcB\x02\n\x84\x97,@\xfc\x9d\x85\n&\xf6-@(\xdau\x15\x81\xdf*@\xa0T_\x9a{,,@\x1dm\xcc}\x97\x98+@\xb0\xdc\xc9\r\xe56-@p\x0f\xcfIe\x84%@\xde8]t\x08\xd9+@\x0c\\\\\n\xc5\x82*@w\xd6\xf4EL\x0c,@i\xd1\x88\xa6vF)@3\xcbgh\xd6\xa3,@\x1aG\x88\x85?\x16-@\x7f\x94\xb6j=\xbe-@`\x0e\xccW\xcbY(@\xa33kx\x87\xef%@\xb0g\xce \xac\xc4\'@e\xcfYQ\x14\xc9,@\xc6\x86y\x08I\xf1*@\x19\xc6;r\xba\xef-@=B\xddN\xfbc.@\xd41\x9a8\xe5\xc3(@3u\x03\'\xce\x1e-@\x1b\xf9\x81\xe0;\x15&@8\xb8\x0c\x11\xf4\x9e\'@\xd8\x8a:\xac\x8b\xee(@\x19\xfd\xc4\xfe\xe1\xf1)@\x1bm\x81\x98Z+\'@\xde<\x9e\x91\x99M&@\x17Y\xc8\xb9\xbd\xc2&@$\xaf\x05\x14\x15\xec\'@\x9e\x16\x05\xc9\x17b-@SX\x02\xd5@\xa4,@\xcbP\xdcS\x17\xd0.@\xba/&\x81%e+@0\x02(\x14\xbb\xd0,@\xa5w\'\x1d.h-@C7\x84\\\x81`&@(\xe6v\xfa\xb2>0@\xd6\x1ea\x88r\xa1\'@\x88*\x8a]\xa3\xad,@nZ\x8dF\x9a\xc6-@\xed\xd8\xe1\xb0\xf2a.@8\x97<\x08\xe5\x8f.@\x94\x8eK\xb4_\xfb0@\x12\xdf\x9b\r\x921/@\x8cO\xc9\xf4\xc5i(@\xcd\xc7\xb1\x90\x02>&@\xe4\xc87\xcf_,1@]pG\xe38\xbe%@\xb8<\xeb\xa1\xcb\xda,@\x99\x1av\x13\x925-@\xfel\x93\xe2\xdb\xd0+@\xe4gmS\xeb\r(@C\xb3_\xb7m\xe2,@\x02e\x02\xea\x83\xbb(@\x0f\xc1\xa2\x9c\x9ar/@\x91\xbb\x15\x07\xf7\x0c\'@\rJ\xe6\xf1\xbaW(@\xd4\x8a\xb4\x0c\x17\xb4.@\x1f\xb6\\x\xd5\'*@KJE\xd1&d*@\x8d3U8\xcc\xd8&@\xef\xfc\xfa\x19 v0@\xe1\x1d\xa0\x86\x88\xb5.@\x9f\xda\x17s\xdf>,@\xeck.\xc6\xbe\x84\'@\xa1x7\xfd/\x85)@+",\x19\rL-@\x9f\xb7\xf8\x91r\x130@S?\x0e\xeb2g(@(\x10\x0c\x9c\xd05(@\xa9\xc9=05\xcc-@\xee\xc9\x81\x1d\x93\x800@\xbd\xd9N?\xd7T-@\xcf\xe5\x81\x15m\xe4,@u\xd1\x9b\x1a\xf5\xbf)@\xd5\xb6\xfa\xd4[\x98/@\xbaP\x82\x1a\x05\x00,@\x11\x8c\xd9+i\xa2-@y\x05\xf0\xc5\x1e\xfd&@\xe6J=\xd6O*\'@\xe0\x0b\xc3\xc7\x1e\xef*@TS)\xda\xc1\xd4&@\x90hZ-\xbeV-@\xe0-7/y\x9d.@(\xc8K\x7f\x1b_+@=B\xadD\xa7\x1b+@\x16\x8f\x19\xca\x87\xa6,@X/\xef\xb8\xb0\xef.@v7R\xaa:\xd7(@m\xce(i\xe6\xf7.@\x1e\x88\xad#Ed*@\xfapr<O,&@uQ\x83\xa6\xac\xef)@<TYh\xfa%+@\xe9>A\xc7\xd2\xc1%@u\xdc\xbc\x1c\xfd\x1a*@w\x0fQ\xa35Y)@k\xda1n\xdf\x0c*@)P\xb4F\xbcH)@zY\xfbdA /@@\x81\xa8\x06\xa2{0@\xdf\xc0\xe2]\xa6\xe6)@\xf7\x00\xcd\x18\xcd\xcf(@d\xffi\xc0\xf9z(@\xdf\x9d\x132\xa7Q)@\x127\xeel\x02h(@\x7f\xc0\xc7\xfa]~\'@\x84\xee\x16UW\x04-@\xd2\xdf+\xfb\x19D-@p\xe3\x89\xb7\xd7\xef)@Q<\x03\xd2>\xdf.@s\x13\xf8\x11@\x9f/@T\xe3\x97\xa9vF+@\xe0*6\xc9\xfb\xb9%@\x12\xf7\xab\x17!\xd1+@$n\n+[\xb5,@\x84\x00\xd2\x02\x188(@``\xd9[\x0eG-@\xd6\xd7\xb2\x02\xb6\xc9-@?\xed\x0c\\p\x840@B/\xd2\x8a\xae\xcd%@\xab\x97\x8e\xdbk!/@\xf9h5@x\x11.@\xa3\xf3dx&\n.@\xb5V\xb8R\x9a\x040@7\x13\x1a(\x96\x83\'@\x037\xc7\xb8\xf5\xde,@@\xed^\xfc\xc9\x8d(@\xbcaGH\xb3\x10&@\x0f\xf0\xa2\xe3\xca +@\xf9\x1e\x02\x02p\x820@\xfc\x16\xc5\xceH!0@7\x91^\xe07\x00+@`]Uc\xd5*%@\xc0\x07M\xdd\\Q,@\xc6\x02\x8b\xe6\x8e\x91+@x\x16\xd58t\xe7\'@\xcd\x18\xf7\x12\xc6\x1e\'@?{\x14\x11a9-@\x9f\x90\x87\x0eTM.@\xc3a\xe5\x94\x0ck2@D\xef\x8fg\'\xc2&@\xb1\x0e\xcf+Z\xfb(@\xc2b\xf7J\xfb\x12+@a~\xd2E\x1d/+@\xa0\xf8R\x12\xd5\xae*@\xf4\xdd\xc5\xf3\x1bk*@\xf0\x8d\xf3\xda\xe4\'(@9"\xec*\xaf\xac%@_\x97\xe7\xac\xf85+@\x822\xa4mwg.@/\xcb\xb8K\x9f\x19-@/8\x08o\x85\x17,@\x97\x81\x03\x04<\x7f\'@BI\xc5\x82&\n*@\xe5\xaa1c\x9c\t-@\x14\xac\xe4(\x88\xfa%@\xe1\xb8r\x1f\xa3|/@\xe7zk\xcf\xd2e/@\xcf\r\x05\xdb{\xcb0@\xadF-a>\xd6/@\x0b\xf0d\x11\x07\x95)@\xc3-\x8a\xb4J;&@\xff\x89\xdb\xf1\x81\xe4*@\xc3J\xefZ_\xa7(@\x9du\xeb\xaf\xa6\xf9%@\xb3\xa4;_\xdbd(@5*P\x07\x0b\xac&@\x0f\xc5e$\x1d[)@\xadF\x88l\xd4M/@\xc9\xfa\xcf\xfdM\x1c(@\xd4\x18/@.i/@H`\xfe2g\x06+@\xa2{%=\xfe5&@\xf5\xc0\xb7.~\x16&@\x12Sb\x8c\x0c\xf7\'@08@r\xe8\x9e)@|\xf5\xb5U\xee=)@\x003\x9d\x0f\x1fM0@\xf93\xef\xc02\xe0%@7z\x0f\xa7\xe0z(@\xfd\xfej\x99\x9d\x8f(@1\xd2.U\x95j*@!p\xbe\x1b\xdd3)@:Z\x10\xd8_\xc6)@\xa2d\xe1~\xd1e)@\x8e\x84\xe7cc\xd5%@\x1ePQ\xc5\xdcc-@s\x0b*tA"&@|\xc5\x900_\xec\'@\xbe\xda\xcc83\xaf-@l\xba\xde5.\xa7\'@"\x05Zcj\xf9/@z\xb2\'\xc80Z)@=\xf4\xde\x800\xa8)@\xc3*h\xb5,\x12*@\xa7\xcc\xbees\xa3\'@\xdd\xfd\xf4\x8f@\xa9%@\xa2\'\x1dU\xebc1@Y\xf9u\x16\xf1v0@\xd7\xbdVmA\xcb%@\x97\x9bo\xbb\xa9\x1e,@\xae\'\xcf\xfdU\x10\'@\x12\x9b\xf4\xcbC\xf8-@\x96\xf2L\xf9\xe9\xaa,@:4X\xe2v\xb50@W\xac\xe5|f:/@wc\x7f\x82L\xc7+@\xdf\xcc\x83k\xf95\'@Y\x95\xa7\x11B\xcb,@\x13\x16\xa5\x14\xdb]\'@*\xfalt\x7f5&@o]w\xd3Pu0@\xc0\xc8P\xf2\\\x19-@?\x17\xb65\x11\x07.@>F\x96c\x01P&@\x17\xb6,\xbe\xdc+0@\x0c\xa0\x806X\xca,@M\x04)o\xdd\xe3-@k\xc1\xf1\xcaT\xec%@\xe2\xc9 \x93\xeew&@\xa4p0\xc2\xe8\x1b*@Q\x99\x9a\xce.\x9d)@1\xe7\xa3\xceQj%@\xc1\xb4x%\xb6\x920@\xe3r\x0c\xca\x87\xcb*@\xcf%YR\x85\x05\'@i\xf4P\xaa\xb5P\'@\xd1M\xb7\xa7\x18X)@\x00M\xa1\xd7\xa9$)@\xac\xb8\xd9E0~&@\xa9\xa1\xd4"\x1b\\1@`\xf9A\xea\xd3\xa1,@s\xb6\x1c\x98*\x99,@^O\xf6\xde\xb9\xaf)@\x84\xf2o\x90!c1@\x97\xae\x928\xe2\x9e(@\'GK\x97\xe1\x19(@\x17\x1d&\x91\x86\x170@c\xe8y\xff\xbf9*@\xf0\xe7\xbaT5[-@?[\x18}\xff_-@vY\x9b\xaf\xe0S+@.\xbd\x91!T\x9a)@A\xce\xf2\xaa\x1f\xad,@\xf7\x8f\xd6\n\x03\x97-@\x88\x0e\xf4\xbf|\x96&@\xf4\xcd\xc4.\x80\xd8-@L\xef\xa6t\x93\xba(@\x9d\x7fK\xb1\x15\x96\'@;\xbbo\xd3\xbc-/@\x85\xef*\xf9\xa6k0@g\xaf{T\xecT\'@?o\\&\xb9@%@\xff\x8b\xc8\xb2\xdc\x98/@\xdeR\'\xc4\xee\xd7,@g%\x04\x97\xa4\xd0%@\xe0z\xb90%Y\'@8\xf3\x7f\xfdh\x96&@\xc7mM\x99\xe2;\'@\x1a\xabD\x0f\xf4\xf2*@zi\x18\x9b\x88\xe7\'@\x98.T*\x14!*@5S\x89\x0b6\xf5-@\xc4E\x1b\xe0x\xfb)@\x8c\xda=\xcb\xb4\x18,@8\x86\x03\xe8\xa4\xd7-@\x12\xf4\xa43\xadY\'@\x0fMZ\xe5\x9ea0@\xc6q\x93\x7f\x85r+@\xf8\xefZ\xc6[C%@\x15\x9e\xef\xcc\x90E-@\xdc\x82\xbaR\x80\xbb.@\xe7\x90.\xd2\xf3\xbe+@ l \xf8\xe3\x830@s\x9emWw\x14(@B\xee?s\xc1\r+@3\xda\x91\xf5\x1f\x9a+@\xbc\xd6\xc1\xafD^(@\x82\x9a?\xb3\xb2;.@\x05iE\xc1\x15,+@\x1a\x83\xb2\x081\x02,@\xab\x86\xe7mu\t/@,w\\;s\xf7+@A_{\xc9\xed\xc2)@\xb9\xd1\x96\xa27\xc80@\x81\xe2\x96`b\xdf+@\x83\x91~L\x9a\xd2*@\xe6\x91\xfc\r\x13\xe0*@Q9>\x8e2\x08)@K\x03\x83\xea\xfc\xd7*@N\x91HL\x8e\xd0(@\xdd.\xb6b\x00\x10,@aU*\xc3\x8bH0@\xac+\x12\x83\xe7!,@5`\xc3\xb3\xfa\xb40@&2\xa9\x1e9\xd3(@\xd2\xbaN\xed\x8d\xf0*@\xff\x19Y=N&+@\x18Y!\x90\xf4\x140@\xf8\x9a\xf7\x80+\x86\'@\xac\n#\xc1{\xe8*@S\xb4L\x1f\xc2\x1a+@\xea\xa1\x10\x1e\x91\x9f0@\x98\x132\xb6T\xe2&@\x89\xa3F\x97\x1f\x90\'@\xe1*\xab\xe3\xa1\xd8(@~E>\xf69u(@\x82.=\x93GQ+@\xb8\x18\xa4\\v\x17(@\r4\xae\xf8\x01\x8b*@S\x1a\xb0X"\x95*@\xb19\x81]p\xbe*@\x9d\x97\x10&a%(@c\xe2#S\xf9\xe9(@\'\x1d\x8cM\xa9\xa6/@\xdfH\xd7\x88X\xdd\'@^\t\xdeM\xb5\xb0)@a\xef\xeex\x8e\x96/@)\x04\x08\xc2\xa0\xf8\'@\xa3\xd1\xae\xe8\xdb\xf0(@\xb0\x99\x92\x0c\xd1\r0@~\x97ay\xea\x1c0@\xa6=C\xd9\x93\x8d(@\xa0\x81@J;\xd7)@\x13,\xfc\xcd\x95H(@\x1b \xc0\x7fb\xf2\'@bI(\x1d\xe2\xe6\'@5P\xe8Jv=,@M\xee\xa9\x92D\xca-@\x9aT\xbe\x06\x87\xc2*@\xa6\x84\x15r\x18\xf6*@%\xe8\x10\xf7\xf1W,@+\xffy[\x1e\xd1\'@\xd4X\xc4Te\x0f*@y\xc0Bw\x85\xe9\'@\xa2(\'\x03\x03\xc7\'@<\xd8\xa3\xe1\xbb\x0f,@\x99F\xe9\xcay\x11+@\xd8c\x111\x89\t.@\xeb\x15X_J#0@\xbcK\xe2>\xbf\xf7\'@\xe0\x88bUs+0@\x02\xfbT\xe9@\x16+@t\xe5\xda\x87H\x11,@\xf5\xa5\xe6\x12J\x1b0@<*\xccr\xf1\x97\'@\xed?S\xc4qi(@8\xef\x90\xa7\xf2\xc6(@\x85\xfbWB\xd5\xdf+@\x10k\xe4\xc9{q,@\x03h\xe48E\x18+@\xc3\x1bg\xb5\t#\'@#\xae\xe3\xaa\xdft%@\\"\xeb\xd8\xdb4\'@&5\x10\xc47\x0f\'@l\xe7\x89@\xe2;(@H\xf4\x0eb\xaf\x10+@5\x1f\x8b\x14\xc5/)@\xb2\xe7\xef\t\x91)\'@\xd5c.\xbd\\\'%@\x88w\xc7\xa4\x1b\xcf\'@\xa1(\'\xc2\xe9-(@\x0f<\x8d\x88\x8f\x18+@\x86\xcb\x10<\xa8\x9d\'@m"\xf7o\xc1a\'@\xeb\xc9Y4\x070)@n`\x99\xd0\x07\x14+@\x9e\xbd\x90^c1(@\x1c\xa1\xb0\xf7\x9f\xb2\'@J\x83\xf3~\xc8\xba(@u\x8eD\xf5\xdb4\'@\xac\xe8$\x89\x92\xbe\'@!&\x84\xe0\xa8j,@\xbbD\xe4.\xcc4,@\xcc\xc9\xa0\x85\xe0\x9b,@\x12\xa5\xaa\xdd\xa2\xac,@\x1e\xf0\xa0}\x94L\'@\xb2`Xu\x945.@\xbd\xde\xef\x1d\x98\\(@\xdf\xdd\x8bXF\xb1+@l\xa0\x85\x04\xed\x03(@\x13\xc3\xab\xbe\xa5\xa4+@\x96\x13\xf7\x80\x8c\x8f+@VL\xe8\xef\x08\xdf)@KWg\xc2\x95\x1a+@\xf8\xe4X1\xa8T)@\x08\xf3\xd1\xe0\x0e\xce(@\xbfUR\xd26|+@\xe1P\xbf\xba\x0f\xc0+@\x1bb\xdf\x93\xf3\xf9%@Ap\xc6o9\xf1%@\xb6<\xde@\xedc)@\xee2^\x12d\xab)@Z]\xf69\xc3\xb5+@\x86sp\xf0\xb0\xd0(@\xc0\xfdM\x0f\xa2$+@\x93}\xf3\xd1FG%@\xe73&;@\xd9.@\xc3\xf0c\xcbYf)@?\xbbYT\xd0\xbc.@Hq\x81\xf9\x8e\xc6+@<\x01[@Xc)@G\x13\xe82\xa7\xdb(@\xceKuG/))@\xccyz\xf7\x15\xa4)@\xb0\xfc\xe3\x94\xaa\x92*@:\x9a6\x92q\xde%@\xb7"\xa4\x94"7)@K\xbb\x9ec\xf8\x17+@\xb1\xa9\x16kp\xc8*@m\x84\xa4\xaa\xa8@/@j\x96\xc5\x12\xe9\xb8*@\xb0\xfa\xa9\xbcD#)@\xfaC:\xc1\xf3\xdb)@\xd9\xc0`\x16u+/@k\x0b=\xb6\x05N/@3y^\x83l\xe4*@\x01Z]\x1b!\xbb%@%\xed\xa8 \x06\xeb.@w\xe9}A\xf9\xfe*@\xbd\xc0\x90\x15~r*@8\x8b\x04Q\x97\x0b/@wy\x82i\x07v*@\xb64\xc1\xaa\x84\xaa%@\xdf\x800p\xbd\xcd)@1\xe8x\xdc7\x8e&@\xc4}Kc\x1eM0@\xed\xc4w9xC0@W2Rp\xc4\x14&@\x81\xd9\xbaS\x0es%@6\xaf\x824Mx.@$pt7(\x07&@\x18\x8ax\xe2\x03\x140@\xde\xf8\xdd\xf7\xfc\x95+@\xe4x\xcb\x05\xd9)&@\x88\x1b\x05\x87u\xe0&@\xd9TG\tz\x1a/@\xcaap\xec\xeb\xe9*@\xd4m\xfa\xdb\xd5\x18&@;r\x01\xd4;\xbb&@\x1a\x1ab\x02tP0@\xba\xc7\xc5\xf4=\xe2%@)\xe3r~\xb1I0@\xed\x85\x90\xc3:\x180@\xb2XjC\x17\'0@H\xe8\xb0>.\xf0*@\xa5,\x14\xcb\n90@\xaf.e\xd4\xd8\xee+@\xa1\\\xfc\x97\x99\t,@jl\xa3E6N*@\xabN\x86\xf4.\n0@(\x82\x12o\x8f4,@\xf4i~)\xe2\x020@\xaa$\xc2\x84\xad%(@\xc5.\xf3\x13\xed\xf5(@\x0b\x96\xe5\xael\x97/@\x0f\t\x04\xce\x1d\xfd%@\xc6\x13\r\xc3\t_+@\x1c\xf6Xm?\xfd%@5\xbb=b(\x04*@6rdW\xf4\xbf*@kfK\x1dT\x1e)@l\xe8{[a\xe6.@\x0e!K\xd5\xa7J+@^\xebn/m\x16,@\xfe\x7f\x95$%\xfd-@A\xf6\xdc:T\x0e,@\xc2\xaff)\xfe\xd7*@\xc2)\xdb\x16n .@\xa3"}\x1f\xf9\r,@&.A\xc0dt)@%\xa8\x1f\x19;\xa0.@\xe3\x0fu\xf2U\n,@\x0f\xb5\xff\x1a9\x08.@g\x9f\xce>0p.@\xe0B\xc7\xb4\x980(@\x95\xa0\xcd\xe1bp)@fg\xe8\xf7-\x1b.@4\x9f8\x05\xc3`/@\x0b\xa7\xd6\xe8\x19\x08-@m\xc6\xbfIC\x85)@\xd8\x13\xd8\xd4=J*@\x8aw\xf5\xae\xe1\x15&@\xc2\xed*\x04\xb4&(@\xfd\xe3\xa2\x19\xd2\x82)@"\xbe\xa4\xc7\xf4\x18&@L\xa7\xb7\xa7\xa55&@o7\xf2\xac\xaa\x10/@3\xd0w\xe6\x82j/@\xf5\x1c\xb0\x89t;&@\xab2\xc3\x10\xfa\xdd-@y\x91\xb65K~/@t\xc3\x01\xd1\x9dO&@\xd5\xba\xff\xc6\xc5\x87/@\x14\xffF\xe9\xb8\x010@\xd5\x17\x89)\x16\x9e0@\x1fr\xddK\x07"&@\n:\x14\xb9;\xfe\'@c\x05\xbf\x97\xa7\xdb*@t\xd9\xb2\xc5\xd4\xcf-@\xab\xf6z\xc9\xfb1/@\xc2\x03Ln\x95j0@\xde\xbb\xf4?Z\xb8(@\x98n\'>\xd1\x0e(@\xb8\xb9/d\xe2\n0@[L \xaf\x1a\xd2,@\xc6\x9d\x1cEN#0@\xf6\x00\x9d\x07p\xc9\'@\x0f\xc9\xf7\xcd\x9cM+@C\xdd\xf99\x16\xbf\'@\xfej\xdc\xd3\xb8\x92(@g6a\xa0\xe5t+@\xd3!O\x8e\xb9\x19(@\xc3\x99F\xec/!(@\x8f;4\xc0su*@\xe8m\n*\xf5\x19(@s\x16\xb89\xd7\xb0(@C\xed\\\xae\xfb0)@0\xcb\xf0\x88\x07\xd5&@2b\xda\x07+\x9d+@\x92,\xaf9\xc5E/@\xcc8"\x99P\xe3\'@\x97\x193(\x1e$,@\xbd\x96\xff1\x13\xaa&@\xdc)3XW\xff(@\xc7\xad\x91\xd3l +@k\x12\x7fs\x9ae/@\x8ds\x1a\x04\x0e8(@n5rm\x9aA)@W\x80\xedV\x91\xfc(@\x8f\xbd\xd6\x1do\xb8/@\xb8D\x80\xee\x9a\xb5&@\xf4\xdf\x93A\x87\xa5+@\n\xa3\xdd\x15\xe1\t,@k\xa1\xec|\x98d/@\xe9>\x00\xf9$\x95/@\xfd\xa2U\x02\xc67)@|\xe2\x8c=#\xe2+@\xfe\xc8s\x91ml/@\xff)\xc5\rP\xdb/@\xeb\x8bf"6\xe2-@|\xf9\xdb\xb0\xc06)@\xd5\x0biG%K/@\x04#\x81\n\x9a\x9d&@)\xb6\x8f\xe6\x7f\x85.@\xd9\xcd\xaa.\x8b\xab\'@F\xc1\xed\xcbv.)@\x19\x81WPw7)@F\xfb\xad[F)&@\xaf\x06j\x13\xbf\xf1\'@\xb3{\xec\xfc\xfc7.@,?#h\xc9\xb7\'@\xb1\x89[\xe5"\xa2&@@HRT\xe5<&@\x05H>hx\xff\'@\xebe+\xdd#Z)@\xba1\xd5=\n\x93&@\xce\xf6@\x99Y1.@\xc5\xc9\xc5\x8a\x022&@rZ\xf9B@\x18\'@\xf7\xac\x03\x9f\xd2?&@\xb1l\xa2.->-@\xba"\xca\x91\x88\xe3\'@\xef\xe6\xfd\xbc\xd0\xad-@\x1e3\xc6\xd3\xff9.@O0\xb5\xb6;\xae&@\xd5\x13$\xa7\xc0t&@\x956F\x99\x04\x93&@O\xafgS\x1bE.@hV#\xf8\x99\xbf&@\xd0D\x14\x8a\x180.@pVab%\xe8-@\x07QL;H\xfa(@\x10\x01\xd7\x8fpL(@\xd4\x88>\xcb\x08a&@yB\xf5V\xf4\xcd(@\'-C\xc8\xc1F-@8\xe0\x8aa:\xab&@\x0fi\x87t\xfbt.@\x88\x9ei\xd9\x93\xd8(@\xeaV\xb5T\x1f\r.@\x98\x1d\xad\x17\x95\x9a&@3V\xfd\xf3\x99\xd5-@\xcd\xa8\x10K\xb2B.@}\xdf{\xe6^\x1c0@\xf6&\xed\x1a%\xe9(@\xe5\xac\xdf\xa3\xbb\xea/@\x87\xcd\xf6\xa5\xebJ-@\x11\xb8\x0f\xbb\xe1\xb8&@eb\x87\xcaB )@\x8d\x9d\xa7\x9a\x9a>.@\xd59\x14\x97\xa7\xa0&@\xda\xd7e\x95\x95\xdb\'@\x03\xdeh1>\x06-@e\xb1\x87\xc6\x83))@PO\xf1\x95\xc3z&@\xfc\xae\x9d\xcevV(@\x1e]j%9\x0c)@\x94\x8ds\xbaGw1@\xad\xcbL\x93\xf2|.@X\x08rQC(0@`g\xe9\x88I80@#\xf1\xfe\x11_\xae&@\x92\xaa\xc7IB>.@\x947\xc4\x8d\xecQ0@\xca\xda\xef\xf02m(@OI\x91\xd5gY&@c\xabZ\xe4\x84..@\xdbH\xc0\xc6\xba\xe7-@QXI\xed\xf5\x13\'@y\x121YVm(@\xf1\xe1]\xc6\x1a&)@}\xdcT(\x00\xe2&@\x00"\xfa\x1b\xfbY(@\xe6\xc8{;\xd8\x01\'@\xc6-\xd4\x9bX\x150@h\x93\x1a\x90\t\xf0,@\xcf\x1f"W\xfa\x14&@w\xb7\x00\xa7\xa4g(@\t\xa2\xc4X\xd2\x02)@\x12}\xaa%n\x0b-@\x9f\xa1{\'~\x84\'@#\x82\x0f\x88\xa8))@k\x1eE_F\x84(@=6\x8f\xb6\xfc\xe9,@K\xcf\xc47\xaa\x0f\'@w\x01\xcc\xab\x1c\x80-@\x14((\xc5\xa2\x9d/@qg\xa6\xc3=\xea%@Y:\xad\xa4g\xf3%@k\x10\x1c\xc9=\x15)@\xb3\xb5\x96\xf1T\xb1*@\xc9\xa2\xf2\tK)/@\x8f>\x00\xef\x1a\xe4%@\xf6\x0b\xfa\'b\xf3%@\xf6c\x8d\xc8\n\x97(@\x04\xf1\x1c\xc0\xd7\xcf(@#\xcf\x19qY*&@{r\x9f \xbe\x8f.@\x8aL\xdc\x8a\xa0\xf1&@-\x85&\xc0`\xf3%@\xb9\xee\\\x86<\x951@Q\xfeZ:lY.@\xc1\xf6\rS\xe2H&@\xbc\xc0:\xc1\x9f\xf8(@\xd0y<\xa1R6(@\xed:\xe5\x0e\xea\r)@F\x8ae?\xba\xeb%@\xf9\x8c{h\xae\x1c*@\xdc\x1f\xb2\tP[&@\xa1\x85\x7fL\xd8\x0b\'@]\xe3\x06\xe0\xc9\xc0%@e\xf9\x8c\xc0\xee*0@\xa1\xe6\xfc\\\xf3_&@M\xca\x9cD>\xfb(@\xb4\xcf\xb5\xc5X10@\x1c\xe0\xf3\xbd4\xad&@\x94uT\\\x08\xc30@\xd9L\xc7\x04\xa2\xba%@\x07k\xc2\xd7\xc7\x8d/@\xd5I\xe4\xae\xeb\xa2,@\xfco\xa3[Q@(@\xd4{\x88L\t\x97.@\xf1o\\\x10j\n&@\xc1\xa94\xca\x17c&@[\xd2\xa1\xd0\x04\xcc0@w\x1d\xab2\xabC(@V\x92\x82E\xa140@\xe8\xa5\x83\x02Lf&@\xc7\xcb\x9fCt40@\xfdOue\x97\xea(@8PV\x83q\x1a)@BIj\xd4\xe7g&@mG\xdc\x99A\xcb(@\xfby\x0b)<\x1b0@z\x11uBf{-@{\xad\xd9\xe0\x82\xad%@\xbd9/[\xa7\x96/@\x81\xc9\xa1:\x91\xb7%@\xb1\xc7\x80 \x7f90@\xe1\xabW\x8b\x9d\xfe-@D{jiN\xf9(@G\x1e\xfa\t\x0c\xf8,@oa\x04\x12\xf9\xcd\'@\xd4\xb9\xe9\x1bO\xb0,@(P\xc0q\xf7Y-@\x18^D7\x15m\'@\xa1\xa4>\x0e\xb7\xa3\'@s\xedn\xfb1g-@\xaeI\xbe\xf4\xd0\xd1%@\xf1F\xe98#1&@\xbd9\xf4\x9b\x08F0@\xa0C\xc1{\xa8o0@\xaaRDOYy0@n!\xec\xfb\xe1\x0e-@\xca\xfd\xbc\xb3\xf5\xc3%@z\xfd\xe2$\xb0\xdf%@2\xe9\xfd\xfb\x03\x87,@e\xcd\xaa6<T-@\xd5\xcd\xdf\xad\x05\xe2(@\xbf\xd4\xa5\xb1MJ(@e2{\xbdM\xc4,@\xfc\xc1\xe1\x82?\xd7.@\x80r\xc6&=\xff,@\x9b\xf8\xe5|\xc7\xf3%@\r\xab=\x1b\x9f\xa6,@\xed\x1b\xa6\x81\x89+-@\xc9\xcf\xaf\xbb\x92\x180@\x9c]\x1bc\xf9\xf9%@\x1b\xc8\xd4\x9a\xa59)@ \xcd\xbc\xc5nw-@Qm\x80\xc7\xfe_(@\x08\xa9\x92h\x9a\xc5%@\xdfNu\xa9\x1c\xd8%@\xcb\xeb\xf7\xb6 m&@K\xfd\xd4\xea?\xef%@\xf3\xec+:s$0@\r~G_\xc9\xdc%@v\xb5\xe7\xb1\x1a0(@\x1d\xf8\xc0vH|&@\x9d\x13p\xcb \xf2,@\x85!\x1f\x15\xd3$1@\xb2\x1d\x1c\xe0\xdc\xcb%@\x02@{\xb5\x0c\n0@\xd0\xad?q=a&@\x1c\xce\xa7\x9e\xc0\xdd/@k0\xbe\x92\x9d\xfe*@\x02\xda\x93\xccs\xb50@~\xb6\xa1\xb1(\x0b&@VVE@T\x9d(@\xbbkvQ5c0@\xbdW\x18\xe5\xd6\xc8%@\xd4\xad\xccO\xe3\xed%@\xfc\x8f\xa5\xbe\x91\xf5.@\x0cP\xb5\x00l\x970@\x91;\xe4c\xc7 &@\x93#\x8c\xb5!\xab+@I\x9a\\\xdd\x9d\xfb,@\x14Pa\xcbk\x960@6\xad\x05@\xbe\x0c(@_\xc4i\xaa\xe4C.@_.\xd1\xcf\x04u-@\xb5I\xdb\t?\xa2-@F\xd9\xb5\xed\xa0(&@4\xcer0Dc(@{\x18\xdf(\xdcF+@\xe6Bl\x17\x93\x000@\xc8YZa\xb4\x17&@\xc9\x04\xdb\xb4\xfa\xea%@\xcc_\xd6\x91\xbc\xbc+@Da\x16\x90-\xef-@\x84\xeb\x1a]\xbb\xd0%@X\\\xc2eR\xc0.@\x94|ht\xad\x86/@\ttm\xc7\x81\x80(@\xbf\xb4\xcf\r\\i/@+\xd0N\x02\x93/-@\xd3+!/?\xcf%@d\x1b\x90=\xc6<(@\x9d\x1d\x06\r\xfb1&@\xb4e)VS\xe0%@\xc0\x81\xdf^\xe3j.@\xe7\x03<\xbb\xc4\x04,@*\xb7^\x90\xa6G/@\x9bc\x11b\x84\x8e-@\x8a4n\xd7\x97\xf7%@\xb88a\xb6N7/@\xc0\x1dR\xb9I&-@\xeb\xea\xd5\xd3n\xac-@\x01\xa4\n\xa7\xc0q,@1WV}\xf0\xab(@\xf1a\xa7u\x91\xeb*@\xb5\xdc`\xd9;\xf9(@\xef(J\x8d\xe2l,@)\xf1~\x9b\xa2u,@\x8cG\xd7\xfb\'X.@8\x8c\xa2\xcc\x9dD/@\xdb\xf4\xaf\xad\xa9\xff\'@\xc8\x1d\xb7j_\xa6(@Bqq\x8bu\xb2(@\x19\xf5\x84t\x13\x93.@3\x05\xbe\x91\x0e\x0f(@1\x11@o\xb71,@\xe6\x93\xd0>\xf4\xe1-@I\xd6\x8f(O\x96/@\xc3L\x8c\xef\xe7\xd8%@\xd4.(\x80\\\xf5(@c~\x19$rF-@o?\xde\xf8\x7f\xf5\'@\x07\xbe\xd3\x97\xf6\xf2-@>\x1c<\x05\x07\xea%@\x87\x01\x08\xf7\xb6{,@\xa7\x9b\xcf\x9d\xe8\xd5%@Z\x0eW\x95o\x13.@\x82\xfcR{\xc9[/@\xa3p#\xb3\x82\x1e)@#M\xda\x85\x98\xfd\'@\xfes\xe2\xf5\xe7\xd1(@\xb3\xccgO&\x82.@\x0fA)I\xa5\x1d(@\x062j\x03Y\xdd-@c\xdb\x9a\xea\x85a.@m\x14\xbc\xf2H\xa3/@\x1f\x1b\xd4\xc6\x12\xe8-@O\xf4\x97\x1e*a-@\xd0-\xd8\xeb\xeaA-@\x9f1\xe9\xd161,@\xad\x9bPj\xc7\xeb%@\xbd\xa6\xe4I\xb0\xf9(@cJ\x93Y\xb1\xd3+@D\x15a+\x86S/@md\xba\x96\xf5\x1a.@\xee:\x82\x85\xcd\xda%@\xc8v\x13g5\x9f(@\x0b)\xad`9:-@SYX\xbfNb-@MM\x8a\x85\xd9h(@\xbf\xb0\x0e\xc3\xbb`)@\xdbv\xe6H9m-@X\xfb^=6\x86,@\x92\xd4>F\xc4W-@r\rs$L\xb1.@\x90\x16\xae;9R-@\xb1\xa0}aU\xe7%@\x8fn\xbab\\;)@6V\xa5g\x15(2@\x18\xc3\t!m\x9c&@\xbc\xa1\xcd\xf6\xcb\xdc.@\x04\x98.?\xb9\xeb-@\xa9\xcb\xe1\xc3\xefj(@\xd4d\xfa\xcf\x11\xbc.@\x1cj"tM\xac(@\xf4\xca\x86#\xf9\xb00@\x989\xa2C\xad\x95(@z<\xf5=\xe2\x84-@\xf2\xf2m\x9e\x99\xd8-@\x00<~\x1c\xd5\xf0%@\xbd\x1cS\xe3a\x9d(@\tQ\x16Y-\xe9,@\xce>t}B6(@\\\x1d<D\xba\xa4+@RY\xea\xbf\xba\xdb-@\xf47\xf7\x07\xc5\xb10@Vh\xcb\xa6\xf6\xfd\'@<\xd8\x06j\\\x86,@\x87>\x04U\x11\xa0%@\xffHp\xa5\xd0D\'@4O\xda\x89\xce\xd2*@\xec\x911k/\xdd+@x\xecu\xfe\xb0\x970@\xf4I\xcb9\xac\xc2\'@QA\xde<3\xf6-@\x846\xac\xa7\x83\x04-@\xc5\x19\x85\xffD\xb7,@\x892\xa07\xc8\xee\'@[\x93}\x07\xba\xbd%@\x8d\x1b\x046{\xe50@eJ,\xf4DK\'@\x13\xcdCfx\x88,@\xff\x07V\xed\xf4\x06.@\xd8\xa6%\x04\xb7\xa80@\xda\xc0\xba\xad,\x93,@bf\xe8\xed\xde\xb4-@\x9e\xb1r\rL\x14-@\xb6\x1bu7\xc1$/@\x80\x1d\x9e\'\xf1\x8b%@\x8b\x07\xfb\xc5\xd7),@\x93\xa2\x14\xa5\xa2\x99-@\xc2\xb3Ed\xb6\x1c-@O\xef\x0b(1.(@t\xd2~\xbb\xd2\xa1%@\x8a4\x0fy\xf9\xfe\'@\x0f\xb5\xa9\xafC\xec0@\x15Y\xbeI3k%@\xa7\xadp]R\xe5*@"\xe9\xc9U\x19b.@\x90F\x13\x020&-@WL\n\x9c\xa3\xe6-@\xe2K\x89*R\xe3+@\xb1HD\r\x9e\xfc-@G\xfb\xdd\xad\xf4\xa1%@\xfe\x1a\x91\xdf\x0b\xe4(@\x15T\x827\xecG,@\n\x85b\x1aou(@S\x18\xcd\xfc\x9e\x9a,@\x8b\xc2\x838\x1a\\/@\x1d\x87\xad\x9a\x1d\xa30@\x9f\xa4vu\x7fB&@\xfd\x9cv\x8cG\x01.@\x8cE\xbck\x8f\xf70@\xd0\x8f2!\xa0\x1a-@\xe6\x98\xae\xcaeJ&@/\x1f\xc6\x8blj)@\x9a&\x9e\xee\x9b\xe5+@\x03\xe1\xf9\xff_\x91-@[=\xc0w,\xb40@i_b_\xa3`.@k\xb8\x06,^R%@\xa13\x1d\xa0\xcd\xab)@Y\xb5\xc2\xfe0\xac0@\xb8p\x00\xac\xd6\x98%@\x18\x0c\x81?o\xa7)@\xc8\xbb,Q\xa3\xeb%@\xcb\x9e\xb3\x1c(\xfe+@C\xac\xf7a~\x9f.@\x80\\\xc8\xbf\x82`%@y\xe7 \xc2)\xcd-@pW \x07\xda\x8e.@\xdd\xcd\\\xcf\xe8m0@\x8e\x1e\xaf\x9b7\x01(@0?\x87U\x82\xaa.@=b=K\xb85%@0\xae\xba\xd0\xe2\x15\'@o_\x80\xb0\x00\x88\'@?\x80\x12\xed\xe1\x1e.@\xd9,^\xd8\x94\xb10@\xa9\xae\xad\x9d\xe7\x15&@vz/\xd7\xbbX%@+\xae\xf4\xce\xa5\xa9&@K\x9d7\xa2\r\xb6&@\xaf\x15\xdb\x00\x08\xc1.@\xc4WQ\xce\xab\xd00@\xb4\x9f\x1e-U\x1e.@>{\xb2\xaa\xe4\x18/@\x97\xf5\x01U\xfa\x7f%@7\x96\xed\x7fb\xca&@\xb6\x99*_\x156.@\xf9\x9c\x01\x9cbt*@\x1c\x14F\xc3\xce\x00.@n\x91CBn\xbf.@\xd7\xc9\x17\xc3e\xcc/@\xe8Z\xaa"\x1b\xdd&@\xce\x8d{u\n\xa0*@\xc5\x9bx\xe4/\xee\'@\xb5\xfd\x03\xb7>\x8a-@\x0f\xc8~>f\x0c1@\xe7\x977\x08PN&@*\x9e\xbf\xe5\xcb\xe2/@N\x9fe\xcc\xeb\x1a&@O\xef\x05\xa3\xdf\x03(@\x052\xa1\xab\x1a\xa2-@v6\x9b\'(\xd7&@\xc3).\xa9\x82\x0e&@\xb7\xfb\xb1\xa3\xd50&@s\x06\x10\x83\xeah&@\xd7a\x08;\xd9\x9c-@Sn3:\x07\xd7-@\xa9[\x85l\xe1\x16.@\x8eB-\x01\xa5\x02(@\x80\xb3\xfekb\x171@\xfd\xad\xfe\x87.z&@~N\xc7\x9a\x18\xce&@j\xaa\xd5\x99\xe6\xbf+@\x00=\xca\xb6x\xc70@\xe7~\x91a\x11[\'@[+\xab\xb0^\x0f.@A\xd0\xdc\xc2_\xfa%@\x82W\xc9\xad\xfa\x96-@\x7f\xa9\xc2\x86\x05\xb7-@\xceW\x86\xe5E\xad0@\x91\xf9\xff\x97@\xf2\'@\x89Jjg9\xc5%@,QG\xb9\xaa$&@\xa7 \xab!\x92\xf3(@\x11l\xf9\xa8\xf7!.@\xc9\x05q\xc3]3.@:\x91\xce\x81\xc9\xb4/@\xb8\xd7\x92\xbf\x19`\'@\xfb\x83Yv\xdc\xea\'@\x1d#Q\xfd\xda\xa0-@\xffO~\xdf\xdd\x0e&@\x90\xa9Q\xfa/\xc10@(\x96\xfd\xa2\xeb\xea%@\xf1wDT\xa5a&@\xd7N\x97\x9e(\xbf&@\x9b\xd8e\xc3\xa1u(@g\x84\xadcd 1@nM\x97\xa9\x994&@\xc6\xb8\xbct\xe1\xb2-@[\x97\xb1rD\xd8&@\xef(f\x98\xe9\xea&@b\xa6\xb6\xb7L!\'@[\xf3\xc3\xf1\xc3\x83(@\xe0\xf4\xb5oh\x13\'@\x94\x0f\x06\xf88s&@\n\xe3\xe4\xba\x02+(@9\x8aH\xa2\xad\xf30@\xad\xea\xc8k\xff!(@2\xbao\xe5D\x05(@x@\x0f#\xbc\xc9(@\xcb036\xf3\xe8+@sy8\x84\x1b\xae,@\xb5>o\xe3k\xc9&@\xc4a\xcf\x04\x93}-@\xabGAR\xe2\xbd-@x\xf8\xf5~\xcd\xc1&@\xec\xb9\x13\xc3A\x7f(@\x9d\xb5B\x84\x85\xaa)@\x97\t\r\x83\x98\xb0)@\xe9t\xd6c:\xd9&@B\x8f\x0eo.\x8d(@\xafl\xe4\xea\xc6\xa40@\x05bz\x04\x83\x92)@\x1d\x13\x867Y\x14/@\xde\x94\x08\xee\r\xbe%@\x1at\x11\xcc\xc4\x82\'@\xeb\x15\x133\x9a<*@\xf0Pi\xf0\x9a\xed.@\x84\xa5\xdd\x0c\xfc\xe6%@\xb9\xb1\xd0\x10\xdan\'@%\x90\xf7\xfd;\xb6)@\x1f\x00T\x1dX\xfb.@\x03\x8c{\x84\xc1\xfb\'@3B\xe8\xf9\x8e\xbf-@\xce\r\xfd\xc5e\xad0@\xfd\x16\xf0\x1a\x1d\xc7*@2wp\x9b\'\xd3*@Qi\xeb&w\x830@\xd9\xd02w\xd3\xf60@\x9f\x0cq\x9azz(@\x1c\xab\x87\x12\xc6\x86(@K\xd1\x87\x9c\x8bR.@\x1a1\x99\x08\xb2\xae0@li\xba\x91\x8d)1@\x12C\x93\xfeS,&@`L\xd0_\xd6\xaf&@\r\x91G\xc1C8*@r\x8f\x99\xa2@\xca/@\x10gx5\x1bK(@8 Q\x04\x0c\xce%@2\xaeUD9".@G\xc9\xf6[\xe5\xb00@^\x94\xe8o\xf4\x8b(@:j\xa5\xb0^C*@7)E3\xfd\xe0%@\xe1n{\xc8)R\'@!\x80\x00\x1b\xda\x91)@\x94\x85\x8fy\x8ai,@\x03\xb2&\x80\x02Z\'@\xe379\xbd\xdeU*@\x0e@\x1aF\xb4\xd5-@~,A}\x9b\x192@\x84\x9d\xdf\xdb\xed\xf3%@\x1dj\xba?\xfc\x90*@E\x93\xc10;\xef%@\x03v\xff+q\xb7(@GDN\x18\xdd\xa6&@\x133w\xe3\xfa\xe6&@g\xbf\x8b\xa8\xbcJ\'@lB[P\xc6\xed%@\xaf\x886\xba\x9e\xb7)@zYR\xa6\xbf\x1b1@\x1c\xbe.\xbfi\x9a\'@\xc4\x8f\x961\x12\x97\'@\x04\xd0\xf1\x124\x830@\xab\xe4M\x8b\x93K-@\xd1\xd8\xacZ/\xef&@\xfc\xc0\x97s\xb4m-@\x10\xb8,\x1a1h,@q\xad\x1fze\xbb%@f\xd6\x04n\xe8\xed%@l\x04\x8e\x9e\xe2,1@\xdbI>\xf7&\xc2*@M\x92\xacE(\x02\'@i\xa8~\xcfu\xa3)@(\x98N\x89\x17\xea-@\xaf\x17\xa0\xf4\xdb\xf5%@D\n\x7f\x0b\xa1\x05&@\x92\x8aNF\x83\x80\'@\x8c\xdb\xf3\xd6\x0f\xac\'@\xaf+\xb8r*~0@<\x96\xf9\xe9%\xff&@\xadr\xa4\xd8\x93\xc2)@P\x82\x89\xb2\x18\x84%@\xc5\xe6?>\x8e+&@\xdd\xe3\x07\xba0Q-@hq\xf2M&\xc8%@\xb7\xcdk1\xf1\x13&@s\xee\x81\x94\xca\xc0&@\xc1y\x17N\xe4\x8e\'@\\\xb5\xf4\xb9\x9e[(@\x8bE+\x14\x8c.+@\x18E\xd7\x9c@N&@S\x11\xc6\xa1N\x1c(@\x00\xf6\x8cp\x80\x1f-@\x82\xa8Ci\x00\x14/@\t\xf4.\x84P\\-@x\xe4\xa9x\xd9\xd00@\xd6\xd4i]N\xff0@2\xe6\x93L\xe7\xce\'@\xd0\xd4\xe9\xa5KW(@\xdfR\xdcj\xdd\xd9\'@"`\x0e-\x9b\xcb0@\xb0\xdbstD).@\xb9\xbb\xb7y\x8f\xd8\'@\x99\xbe\xa1\xaf\xf3-1@d\x11\xbe\x10\x8a\x82%@\xc7\xb7\x0c\xb5\xdc\xf1)@8CwM\x8ed&@\xb0b\xac\xa6J\xe6,@bY3?\xf1b0@\xb0B\x10\xcf\xbd\x98%@\xd3{2\xe9q\xb5.@"\xaf\xe8\xce*m*@.\x11\x83\xb6Qs*@\xb4\xa8AS\xe6\x9e0@CQf\xbb\xe6\x86(@\x99\xfaR\x98\xfa\xb9,@P\x0b\x7f\xb6\x1f(1@v\xeb\xe3\xd8,\x97%@\xb6V\x17\xc2Y\x00\'@\xdc\xa6\xa0\x9eL\x9b(@\x1e}n,\xa4\xa5,@\xcd`6O\xc9\xff%@$\xf0\r\n\xd5u%@P\x84_4\xe9\xdc0@\xc1j?\xc0\x91\xeb,@\xdb\xaf`\x84\x12\x02\'@\xf6v\xe2\x86\x8a\xa70@X\xa3u-\xf6\x8e\'@^\x90$\xe4<\x13+@\xc416s\xb85(@: tax\xfd)@\xa5+\xa3\xae\xb8\x8a)@\xf9Dr\x9b\xfb\x04-@p\x1a\xf6d\xb3\x16\'@\xa5PN<\r\xef0@g\xa3\'L>\xb6.@5\x95\x07\xb1G\xd2.@\xed)\x8c\x18\x0b\x1a\'@lB?J\xbb\xe10@B\xc8\x8eGL\xbd%@\xd4\xbc5\xe4\x9f\xc0&@\xdb\rJO\xf8|.@>\x89\xc3\x06\xf4x%@c\xd5\xc3\xac\x94\xca)@\xa7\x8d\xd5XC\xff.@\xf3\xb5\xb8(\xe1\xa3%@e\x85\x03d4.*@\x91\xf0`\xadu9-@z\xe4o\xca\x11\xf3&@\xe7\xb3\xef=C\xeb&@\x89Z\x12n\x8e\x841@\x1eL3\x81\x88\xfd\'@D,\xa3\xc2\x08\x11\'@n\x0e\xd8\x91\x8d\xd1)@i\x96\x95\x84\xb0\xd7)@\xd1\x00f\xf0~Q-@\\\x8bk\x817z\'@\x10\xf4j\xc2\x11\xef.@!\x82KJ\xadU0@\x9c\xc0\x9b!x-&@i\xcc\xe5m\xb6\x12/@\t\x9f\x08\x85E\xe90@\x9e\xc4 \xbb\xd0F*@\x80G\xc6\x1d\xb0\xe10@\x05sP\x9btz\'@\x13\xa5T\xe0f\x9b\'@V\xb5iP\x0e\x95&@j7\x90\xea\x9bX.@\xf9!U\xfa\xbaX0@H;I-P\xee0@\xc3\xe0\xd4w\x9c@\'@\xd0B\xe0\x1d\xaa\x8b&@\xcb\xaf\x13\x12\x90j-@:\xb8\\\xc9m\xe6.@ M\x1d\xc7\xd1\r*@\x0b\x04<\xed\x16\xb0&@\x12\x07>+\x0e\x00(@\x88p5<\xe5\xa1&@\xf0]\xfa\xc2\x85q-@8V.{\x1a\x7f%@\xfb6,\xae\xad\xef)@?\xe2-\x12&\xc3&@\xb9a\xa9\xbd\xc5s-@&\x1e\x067<\x8c.@\xffj\xb9>\xf6\x12/@)\xe0\xc0\x07\xe5s%@\xb0\x9c}\xcaUp\'@\xbe\xca\xc1\xe5je-@\xd3\r\xf2\xdcCx.@P\xde\x99t\xe5c%@\x9b%gw_\x95&@\xea\xe8\x96\x8c\x0cW-@:\xe4 \xd43\xc5%@em)\xf5\xff,\'@\xc6e6bC\xaa0@\xc8\xd5x[\x0f\x081@\xd2\x03\x85\xe8\xc0E-@W@:\xeeL\xea1@\x17\xec\x98h \x0c\'@XC\x02\xbc\x92T\'@#\xf5A\x85\x05t\'@\xd7r\x06\'\x9c\xdb\'@T\xfc\x92\x86O\x8c(@\xce\x7f\xc0dn\xa8%@o\x07/\xf0G]%@\x1be\xb0]\xa1\xf6)@\xd1\xe9\xb1\x8d\x9fQ\'@]CG\xd0\xa2s-@}\xed\x9c\x85\x91\xc7.@$\xec\x04/nx%@na\x98f"\xcd&@\x93\xf2;!h\xf9&@\xbd\xf9\x06\xed\xb6\xb7.@\xe8ZKy\xa5\x82&@\xe6\xbf7\xecR\x901@$\xeb\xb9\xc0-\x0b(@\tD\xc1\xf9\x037(@\xb9C]\xec\x03d-@\xc0\x95\xf2f\x94s%@\xfc\xcf\xf2*mK(@\xb2\x903m$^&@\xfaxS\x87\x04\xf70@\x81AQ\x0e%\x81&@a\xb9\x93\xf8\xd1\xc3(@\x80\xeb\x9f\xfb\xcf\x95&@\x8a\xd9\xdb\x9a\xaf\xa5&@\x19\x07S\xc2W\x9b,@t\xfbnRo\x96-@\xa0\x99&\xb9\x14\xf9\'@+d\x96F\x02\xb9,@N%F\xc9\x1e\xd10@t\xb6B\x88\x8f\n(@\xcf[\xef\x05\xfac,@s\xa6\x89&\xe8\xe60@\xc7\xe6\xd7\xeeq\xd8\'@r\x1b\xc7x\xffz&@@\xb7Kj\x03\xf8\'@\xa7[\xb4\xb7\xe2j,@H\x12\xa3\xbf:\xf0\'@\x9b\xe8\x8a;\xfd\xad0@\x17\xf5Y\x97z\xc7\'@Wz\x81\xa9\xbe\x82-@8\x96(\xfd\x14\x8c\'@tF\xbb\xba\x1a\xc1&@Ur\xa7\x16\xbf\xc7\'@\x13+\xb8@y>\'@\x8b\xd1\xb0\xa3\xc7W\'@;\x80\xba5\x18\xf7,@\tM4x\xd4z-@\x94L\xd5\x9c;\xe1(@\x00\x88\x91\xe4\xa3f(@\xd5\xe8(\x12\x88\xcf(@\xd8\xd1=\xb5o\xe8-@\x80l\xe7a&`&@A\x19\xbe\xbeFZ(@m\x9a\xa2\x93\xd0\xf9,@&\x89P\xae4\xa80@\x80\xb5\x8ef[\xde\'@bA\xae\x165\xb10@ Vva\x15\x99\'@\xa2\xf6V\x8a\xad\xad\'@9U\x1d\x8b\x01\x11\'@\xb8\x9dsT\x8c\xb00@j\xae\xcf\xe6\xfdz-@\xe6o\xec\x0fN\xab&@q\xef91\x8a\xb7(@*Az\xaf\xd4\x16-@\xf5\xff#\xf4J\xbb,@\xef*\x99\xa0\\2-@\x11zg\xa5\xc0w)@\xe3\xf7K\x1f_\xbc\'@i&r\x990<\'@\x97\xcaL\xcc\xcb\x14.@~\x97\xea\xe8\x14\xd50@\x94\xa0i.\x97\x8d0@\x00\xe8\xef\x04\xd1\x17\'@\xeae\xd7Wo\xe7+@\xda\xae\x16=\x8f\xa50@\x84\xca\xb9i~\xb9-@\x1c\x91Oz\xd2$.@\xf2\xaa1\x8dQ\xd70@bpsw\x1b\xf8&@\xfa\xd5\x053{\xb6\'@\xee\xe4\x8d\xceT\xa9-@\xf7v\xd2\x0f\xbf\x01\'@E}\xae\x87\x0f\xfe\'@\xbf\x99W\x13b\xdf,@\xce\xe0\x96\x9e\'\x04)@\xa2\xb0~X\xc3\xbe\'@$O\xab\x86^\x0f0@H\x8a\xe9\xcc\xe0\xf7(@\xe1\xd8W\xce\xa7\xc0&@\x18\xb4V`\xa8\xaf0@b\xa9\xdd\x02\xc7\xf3(@\x82\xa6~0\xad\x14-@\xd2\x83\xef\xf8\xeb\x040@Ae\x82\x8ev\x860@9A!\xd0\xa2@\'@\xde\xcbz\xba_.-@\xd1\xa6\xe0\xa9\xc8\x91\'@%g\xb9\x1e^\xcb1@\x10\x8e@&$\x19\'@8AU\xbf\x8eB\'@\x1e\x8b\x0fFS\x92/@\xcf86M!\x960@\xddX\xd8\xb0zz\'@\xab\xbd\xf3\x1f\xb1\xfc&@\xc8\xca\xcb\x88mT\'@\xabqy\x9d\xa2z\'@s\xc05\x97\xb9\x1c\'@\x0f9\x7f\xaa?\x0b\'@\xd0\xaf\x1d\xa2\x17\xda-@\x05p\xf9YHy\'@\x17:\xe0T\'\x85(@\x96\xa0|\x1e\xb5\xce-@\x9e\xba\xc8\n\xa2b1@h&j\xef\xe7\xb7-@\xc0\x13\xf2\xf99\x060@\x12\x8a?\x90\xb1\xcc.@g\xeb!\xf9\x07,-@\xc3g$\x9b\xa0\x130@\xfcV\x92\xc4Z\xa3/@\xe5\xb2.\x0b\x1dg(@\xe5]\xd3\xe5\xbc\x07)@\xac;L;L4\'@\xc7\x0e\xbbjk\xd6,@\xc9E<\xb3\xe5].@\xb6\tt\xca9i\'@i\xd0\xec\xc9\xe4\x8c,@F\xe0\xee\x13!\xfa,@|\\a.\xa5\x18.@\xbb4\x88\x88\x10~\'@\xe6vGc4\xe3&@?c9\x07\x94a(@\x85\xcb\xd79\x91\xee,@\xcf\xbaJ\xc6\xb0\x11\'@\x1a\x0f\xa6\xa1\xc0\x84-@\xaa\xe0\xb1\xb1\xbaq0@)_\x7f\x90\xae^(@\x05\xb4x8\xf2\xdc(@=y\xd3\x05\xff\x1e,@ob\xfeb\x81\xc8-@e\xd80\xbb0m-@\xe0Q.\xf3e\xa9(@6\x9cu\x11\x0eZ\'@\x0f`\xa9\x07\xc8\xf0(@\xac\x02\xc4J\xd6E-@6\xa4\xf61o2\'@4\xf2\xa7\xfbZb\'@\x87\x109n\xc6\xe2(@(\r\xf1E\xb8))@+\x0c\x1e@\xbf\xce)@\xa8\x08]T\xb0\xe1,@1}\xdag\xdf\xe4-@\xd7\x8f\x16KXc)@\xf5\x87\x8b \xe3\x9c-@`\x8cn\x9f\xc5u-@%\xb1\x104\x94\xd8,@?\xfd\x04\xaa\xb2D-@\xa5\xf6n\x0f09-@\xdbn\x96t\xda\xd9-@a;Y\xf0ia-@\xfd\xf2\xa5\x92G\x1e3@@\rd\x9c\xd6\xac,@\xbf\xa2\xdc\xbbvd2@\x15%?\xac\x16N-@\x1c|/\xc1\xd7\x88,@<|\xc6\xef\xbb\x88-@\x1b\x85\xff\x9c\xc6\x99-@N\x04\x01aJ\xa4-@\x81A\x14\xde\x05\x9a-@f\xfd5\xd0\x90F2@b\x1c\xbai\xf8*&@\xe5\xaej\x83c\xb3(@,\xcdRl6S\'@u\x1d\xabh\xfb\x90-@\xe7\x9br\xf7\x0e\x9e(@iH\x08\x198\xf4+@\xa1\x0f6\xed\n\x11&@\xeb\xd1.k\x95\xf6+@\xa6\xae,\x82x6(@\x9an\x80\xb8x@0@\xb2\xec\x9cSA\xb1,@a\xd1\xf4\xbf\x81\x9d\'@\xfc\x14t\x8c\xf5\xea.@\x19A\xc3\xd7\xa0\xae0@MeRL\xb3\xc00@\xdd7\xc3.c,.@\x97\xea\x8d\xfd\x03d*@\xadpqZ\xddP.@]W\x99R]\xf3+@\xd1Yuq\xebo-@<\xc7\xdb\x83\xcc\x90-@L2{=\xd2/,@\x81i\xaf\x8e\xe4/0@\xc6\xea3\xc6\xd9f*@\tmd\x0cU\xce(@v%\x82\x14\x002(@Ws\xdbBZ\x0c(@\x19\x94\xef\xb3\x12\xb9%@:\'\x96\xec\xac\x87,@\xa0v\x1bB\xc7\xa9\'@\xd3Lq]*.&@Z8~\n\x0c\xd8\'@\xa3\n\xe4\x0e\xa7\x19%@\xbb\xb5~\xf0\xaf\x80(@6\xe3\x15w8\xbd,@\x81E\x84\xf1H\x8e&@\x0e\xf2a#~\xa70@\xf2e\xa5%\xb7\xd00@\x1d\x1e1N\xe8\xb4%@F\xac\xb3\xe5\x03\x94&@v\xbdD?\xd2\xad(@\xe8\x13dH\x11\x92-@\xean6\xa40\xb5/@&\xb4\xb8=\x90\xe4+@\x91&!\xb8\xcc\xc9*@\x89\xf9\x86\xfb_\xfa-@\xc92\xf09x\xc2%@\xa3R\x832\xdc\xc3)@\xd7\xac-\x82\xcd\xb8\'@\xd1f\xc1\xb7kr,@S\xf0\xad\xed\xa6Y\'@Jbw\xd6\x94\x89-@P\x847{\xda=0@4%\xc6hE\xf9-@\x9dGF14\xc0(@6c\xee\xc0\xce\xfd-@\x89\xcc\xbc\x91\xa3\xc6*@\x96\xd4\xd5aD\xde.@qpZg;*.@\'$\xd3\x80Vc/@\xdfh{\xa4(\xcc\'@\xd0*\x84$\xc6\x1d/@\xa7b6\xd3!\xf8-@\xfeB^\x9a\xe0\x06&@\xeb\xec\x08\xcd\x0f\xb3%@\xe0X\x91<l\x8c&@\xafm\xa22L\x081@PV\xb4\x13\xc5\xfa,@\x97B\xb85I_-@\xf7)W#X<.@\xe4\x9bF[Z;)@\xf71\x96\xbck\x82-@\x1e\xedH\xff\xe5|&@\xb8u9b*\xe1%@\xee\x19\t\x89\x89\xc8%@i\xa2\x8c\xb1\xae\x8a\'@,\x04ej\x81\xcd/@XOQd\xd4\x01(@\xc8xW\x9bl\xf1(@\xe4G.\xb3\xac\xf3-@\x18\x12s\xbdF\x1f/@\x1do\x1c\xcd\xdbC&@\xb7\x0b\xa54\xde\x81,@"\xaa+\xa3\x8e\xfe-@\x12P\x00M?\xa31@\x01\x9f7\xaf\x00\x12/@\xa6\xdaG\xfb\xa4D(@\xe6Q\xcdG\xe6N,@W\x06\xa6\xc3|/&@\xc9\xbf\xa3;g)-@V\xdf\xd5\xa9\xe6\xa9-@M\xe5\xe4\x08\x93\x8a,@<\xd5B\xa7h\x14)@\x13\xc9\x81\x9f\x98;2@\x02a\xc63T\x7f.@\x07)\x12\xd3u\x1b+@EO\xbc\x0f\x14-.@\xee\xe0\x89f6\xb4-@C\x9e\xaa,\xcc\xc9/@\xc3Zb\x80\x84\x1b/@:\x154\xbb\xb4\xfc\'@\x97\xac`T]\x86\'@\x94\xca\x0c\x10\xa48&@\xad\xe4\xcc?\xd1\x12+@\xd9\x92X\xec\x868)@\xfeJ\x85C\xdb\x91.@\xccCC\xb5s\x1e*@\x93\x0c_t\x0e\x14)@\x14\xeeY\t\xab\x18.@\rt%\xac$\x01.@\xdd\xcb:\x9e\xefS\'@\xe2\xfb\xce\x99&\x8c(@\xd5\x87\xcd\xa8p\x87\'@\xb3;\x19\x93!w-@\xed\x88y\xde\x1b\xfd\'@\x03/I>8\xfd%@\x01\xc4`\x0c\xc1\xe0/@\xb1\xd5\xd1\xdf\n\x1f0@\xe2\xfaB\x99\x04\xe2*@\xa2\xee\xa2\xcbPe-@\x08\xa7\xd2]\xd1\x8e-@y\xdf\xb8\x15L\x83-@_4:\xfc\x1a\xba,@\'\xf3h\x9dN\xd1&@\xa8\x1bP20S+@\x8d\xbc\xa6=\x9bu,@J\x97\xd3W\xfa3&@\xd6\xf5\xbe\xdd0\x00,@\xc8I\x0f\x076*)@\xf1\xf4=Dd<.@\x8e\xfcYXt\x1b&@\xc7F\xce.I8(@\xbb\x0c\xf9v\x94\x131@k(D\x1f\t\xa9+@\x89\xe4;\xc27\x87\'@\x93\x94\x99\xd0\x8b\x971@&\xda\xb7\t\xfd\x810@K4\xecE\xfe\x9e+@\xd5\xa9(\x84\xc6%\'@\x1d\xc2\xe0\xd3%\x0c\'@\xb8\x1a7?D2(@\xf8t\x961)S0@\xbb\x04\x8c\xc4\xd9\xd9,@o.\x0f\x15\xed\xbc&@/G\x0c\xcc0\'*@\xad/\xe3\x17\xe8e-@\x17\xac\xa3[9g*@\x94S\x17\xa7[\xd3-@\xe9\xb0\xb6\xab\x8d\xd9/@\x17%\xaa)\xf4\xe1\'@\x0fm\xcf\x87\xb9))@\x9e<K\xbf\x1aB)@\xb7]\xa4\xc2\r5&@U{g8]\x95-@\nq\xeex\xbdb-@\x9d0\x84\xa8K\x80.@\x1f\xde\x85\xba#\xcf*@\xf4\xe2\xd6\xbb@U)@}9\x8b\xbf\xc0z,@\xf7\rv\xd6k\xed(@`\xca\xc8\x1c\x9e\x06/@\xe0#\x07\xe2^&&@\xa3d\xb4v\x9a\n,@\xc4\xa9\x85:\xd4T(@\xa2\x92\xf8)Df\'@\xd5u\xda{\xa6\x9d\'@\xa0\xfc\xc5\xe1\'\xf1(@\x1a\xf1\x07))8.@6\x1c4\xe3\xccF,@\x1f\xeb\xb2\xbe\x1f\x98&@\xd0h\xd3=\x9d\x11+@~?\xcd\xad9\x8d,@\xa0\xf4\xceV\xdc\xc8-@/\xbb9\x1aI\xa0.@E\x07eK\xce\xa9(@\xf5\xc7\r\x01\xe0B0@m\xfa\xa6\xe4Ch(@\xf1\x0e\x12\xa7\'>0@\xc3\xdb\xa3\x86^**@\xa2\xfd\x14n\x1e\x9f&@\xbe\xc0\xec\x197\x85&@\xac\x03d\xcf\xcf\x89-@\xb0\xf4\xae\xc3I\xab/@\x85\xab\xa3\x07\x94H-@\xdf\x841aW\xc6&@b%\xe1\xf0\xbb\xd5.@N\x14\x16\xe4\x95X(@5\xa4\xf3n\xb5\x88,@\x1e\xa5\r\xf9\n=.@\xa5\x0e\xca\xa5~4/@Q\xef\x95\xc6\xad\x9f,@\x81\xd0"\xfb\xb7i\'@\x9d\xd1\x83*z\x8f.@\x8c\xe0\x12\x13L\xc6-@#\xb0\xb4\xa9\xbbz,@)<\x1c\x7f\xc5o.@\x95\x937\xed\n\x95\'@m\xfa\x9e\xca\x0fM*@F\xa8\x1f\x14\xb0O/@?\xd39\x19h`,@\xa8\x1d{\x88GZ,@h\x1dh\x8a8J0@\xe1\xfb\x977\x85\xe3*@)\xe6~\xdd\xd9\xf8%@#qV\xc0\xa6\x87/@\x96S5\x82\x81\xd2(@n\xf8\xf8\xf5\xd6^(@]\xbd5\xf7c`1@\xd6\xafR+\xae\x9b(@VG\xe8"\xf9\xf8%@@\xeb\x00\xac\xafV&@\xee\x85:\x1dU/.@3\xd6\xd3\x8d\xe8Y/@\x0e\x90\x87\xb2\xdc$)@\xd4\xb1\x8a\xb5z20@\x1f\x9b\xad\xe4\xcd\x91&@R?_\x9c\xbe\xa1&@dyb\x8e\xe2\xad&@u\xb6\x0e\x9e\xdc\xb4&@\xe6/\xf1~$\x17-@s\x186pg\xc2\'@51v\xd0 \xf8-@\xbc\xd5\x1b\xe7\xc2\x110@y\xd0\x10\x89=l&@64}N\xcd\x04-@^\xfa\xee\xd4\tL0@\xb1\x10\xdc{\x8c\x98.@\xe2\xe6\xf9\x80\x99\xa6-@0.\xba\x94\x07\x13.@\xd4\xb7\xe6\xadV\xdc.@6\xc8\xad\xd0\x9f\x0b0@4\xcb\x8aj\xa6\xea\'@\x9b\xbc\r\xf3\xbbe.@B&\xe3\x05\xb6\xd5,@*\xdcH\x06\xe1\x060@G\xcc\xad4K\xc3-@\xf0\xd0\xc5q\xb6\x97-@\x0b"\xc7M\xb5w-@p\x93+\x04e\xec&@\x7f\x8a\x9a\xd5\xf1\x87(@\xaf\x001>\xf4\x150@P\xea\xdb\xf4u\n1@\x05\xfb\xde\xfd\xa1\xda-@J\xe4h\xc0\x93[&@\xae\xac[3\xa29&@\x93\xbcx\xe0p\xd7-@\xad\xf4\xdd\xa1\x96 0@.\xc5\xf53\x87\xed+@=an\xc9\xbfP-@!\xa3r\xac\x88\xfd,@\x05\xaa\xa39\xfeS%@\x88\x89\x0c\x9e\x02\xf4,@\x86B\xb2K\xe8\x87\'@\xed&\xb5TGT(@\r\x19D\x00\xaf\x150@\xb2i\x8fb\x00~&@\xd6\xbd\x04\';f-@g\x91DV\x95>(@\xbcj\x95\xb5\xd62&@\xf5\xa7\xb0$\xb1X(@\x81\xc3\xb8\xe4\\R&@.m\xe5\xfahw%@3qZ\x91\x1e)(@4<\x8a\xc3\xafz(@u\x96\xa3\x04/\x8c.@\xb1\xcf\xe1\xffP\xf6(@*5\x88\x82\x13\xf1+@\xe1LY\x81\x91\xce,@\xe8\xc8Q\x80~\xda*@\xcc\x97\xee\x8d\xcac-@b-\x17\x1aS\xd7,@\xbbs\x1bv\xcf\t/@.\x05\x943:V.@\x91\xdc\xe3\x11\xb4\xc5\'@\x81\xecZ\xcd\xa0\xbc,@l?\x91U\xf3\x14+@\x9e\x82,\xba\xa1\x1b-@\xfd\x14\x86\xdd\xff*1@\x10\xf1\x1c\xa8\x1e\xcb.@\xe7\xf3\xf699Q*@\xd9D\xe1P\xe2l-@\xfb\xcc\x87Q\x1b(.@\x1fs{Z\x81k-@\x9d\x9a \x06\r\x1d(@\x06\xb5^\xf25,(@\xfba\x9d2[\xec)@\xe5\x9d\x03\xc4\x10\xdb)@\xb0P\x14\x01U\x7f&@[\x80@x\x8e\x7f-@\xfaC\xca(T9/@\x04#3\xa6$,0@kR\n\xabW 3@\x05(\x99\xf1\x98\x052@\xb0\xc4Q&@\x99\'@\xacN\x8d\x1e\x07w\'@&D\xb2\x0c6\x89*@\xcb\x92\t\x9bc\xf9,@@L\x03\x1c\x00\xb31@6\x08@\x00\xfcU-@\x1f\x8c;;\xb2\xd5&@\xdc\xb8E\x18\x88\xb3\'@n\x84\xf4l\x02\x14+@d\xac\x97\xf46\x1a(@\xcb\xc7\x1a\xd9\x0b\x04-@\x0c\nc#\x04\xc6+@\x85\x98\xfe\xb5\xc7\xe6(@\xa0b\xcav\xbei,@\xc19\xe8\xbd\n\xf90@\x10\x82j\xd6\xa3\x890@\'\x11\x1a\xf0\x0b\xa6,@V\xce\xbcQ\xd3S&@\xd2Hm\x9b\xf8\xc1-@\x94\xd2\xe9\xa1\xa7\xe8\'@\xc5Sl\xa2\x8fJ%@\xff\x89\xcf\xc4n\xc3-@\xac\xa5;,\x87_-@\xde\xa2\xf1\xd9\x9e\x17,@&\xb3\xb3\xe7;\x8f%@\xea\xce"\x00\x05\x95,@\xe7\xb5A0\xf9\xfc+@\xdf\r \x18V\xda(@s;\xe7\x0b\x03\xd5(@\xbbS6\x18\xed\xe1*@\xfb\xd2\xfd\xdf\x18\xb6+@\x9ed\x12\x9e>\x9a/@\xdfMWH\xd1\x81-@\xa1\xcce\xa8.\xb8&@v\'\xc1Z\xa2\xd5\'@\x84D\xab7Z4)@\xf1p\xd0\x08\xfe\x16)@-\xa2C\x1e\xf2\xdb\'@omV\xe2\xf3\xc6,@&##\x06\xdd\xee&@\xf3w\x8b\xf7\x80\xd2,@\xaf\xc7$\'\xcb\xba(@\x1e\xbbY\xf5\xcf4.@8\xcaK8\x8d\xa1(@\xea\xb1\x91t2\xcb(@T\xb2\x1fo\xbb\xef)@\xf1d7\xbe\x85\x91&@{\xb6\x05Tw\x13&@OS\xe8\x95\xf2\xf4%@.\xa5\xa4mi\xdc%@\xf2\xa1rubC+@\x80\xc0\xa4\x04\xe7\xfd1@\xeaDF\x18i*,@D\xd2Z\x15b\xc9,@Jb>\x8d<\x10/@]\t\xb6\xdbHL.@\x0bP\xe8\xcc\xeea-@\x0f\xf6^Xd\x9d&@\xe4\xe0\xef\xe3\x94^.@\xe6\xb1\x957\xc8@)@;\'\xbc/\x7fY.@Y\x83\xdaz\xf5\x190@\xf4yb\xe6\xe4\x00&@G\x8a@\x0e,\xd3(@\xbd\xf7\x87G\xef52@\x96]\x89X\x02\x1c-@\x07J+\x1c\xce+(@)W\xab\xcckr.@\xdb\xafV\xc0\x80\x93*@\xee4\xab\\\xb4\xc7(@\n)@\x0fb\x1a0@\xd8Z|;JU&@>HPcpc1@F+\x93\xd6\x9a6-@\x16\x19&2\x8d\xe7-@Tr\x9a\xf1\xbd\xd7&@\xde\x8f\xe9\x0b\x04\x03\'@\xe1>\xb7dp\x1c\'@,\xf1\xb8\xe2A\xbb-@G|\t\xf6\x7f\xc7\'@8\x87f\x8a\x8a\xb6%@\xea\xb6P\xf9+\n.@d)\xf7C\xb5\xd4+@l7i\xbb\xa6\xdf%@\xf9\x90\x04}\x08\x9b\'@A<A\xcbB\xd7/@2\xee\xe0\x8dh\xe9-@l\xda9T\x82\xd6.@lW\x13*lB\'@\x9c>b\x15~\xfb+@"\xde\xecI\xcf\xeb,@/\xc1\xa4m\xf1\x1e)@+\xbc\x952C\x98-@0\xd8\xa4\xe1\x83j-@\xda/s\xc4S"-@\x7f\x19.8\r\xf2-@l\xa1\xa6\xdc\xa4\x89/@\x05\x0e\xd6\xf8\x05\xab+@\x10<&z\x0f\x8d\'@\x8e\xed\xb4\xe7\xe0N/@\xd0-\x05\xbc\xac>.@\xf4\x85\x90\xb9D+-@\xd9^-\x1e\x9c\xe3.@Q\xe2\x83\x13y\xf2-@\xc6&\xae\x0e\x12\x97+@\x86a\xe5\xb3\xcc\xfd+@\x04\xd3\xe9\x81\xb7\xdb(@j\x19\xc5z\xe3i(@\x0c\x12\xdf\x8bE\xb5-@\xd1\xe4\x86\x90\xed\x0f-@\xf7\x0c;qcG&@\xb9\x92\xb3\x995G+@\x1f(\x8a\xa5\x83<&@\xac\xc5\xc0u\xba\x00&@U\xd6\xb1\x05\xd2\xaf(@\x8f@$0\x94W/@fJ\x1f\x0e\x1d$-@\xa8\xdd\xdcL\xd4\t(@~\xc5\xbf\xa0\xd7\xd9(@\xaf\xf9\xf3\x03\xceQ&@\xfb=3\x94\xe2;/@(R\x9c0*\xa5/@\x83\xbb\x81\x12/\xd4%@H\xfc\x83\xb6ZC/@LJ\xa1\xbf\x95\xed)@b\xd5(\x9d=t-@\xef\x0b\xf2v\xa5\xdb,@\x90-"\xadk\x11*@\xf9\x8b\xf9\nk\x1f)@\xc4\xfd{L\x0bm/@kW\x95\x9c\xfd\x92)@\x99\xa6\xa1\xab\xd6\xcf%@\xf7\xbc)\xef%&1@\x1c\r^\x14\x02\xdc+@\x1cF\xab\xf9\x1f\xd3,@\x97\xef\xc5\x10\x98i(@\xacEL\xdc\xae\xc5(@GH\xa2aqD&@\xe0\\}]{\x931@\xf3\xc1\xd3"\xf9\xdf)@\x82w\x8bu\xac\xbc,@\xbf\x8b$X\xe2\x0c+@\xc7\xd9*\x85d!,@@\x8fV\xf7\xfan1@+3a\x18\xa4\xe7,@S6\xd8\x06#D&@\xbc\xd7f\xce\x92\xb6,@3\xfaD\xfeR\x95)@>C\x08\xda\xd1!&@\xe3\xe25\'\xaf\xf9+@\xdc_R\x12l\x96%@\xda\x0b\xfa\xd51\xf2)@\xd2"\x14qP?*@\t\xb1\xcf\xe8\xd3\x84\'@\x96?3\xa5\xd0<*@\x8c\x0c\xd9\x8fhv.@\xd8\xa6\xbd\xedP\x15&@Fh\xa1u4\xb7,@\xd22\xab"\x0f+-@|\x12\xcf\xeaE\xa5.@l\xb2\xb7.\x05\xa0.@-\xc3\x17QyH-@D6\xd0\xdd]\xb70@wj(Y\x17\x91(@(.\xad\xb0\xec\xfb)@\xa0\x87ec\xb2\xbe)@\x14\xe2\xd5\x19j\x92%@0\x01n$*u)@\xd1\xc6c\x9aU\xb5+@\x9b/\x85\xc0\x98\x16-@\xa5\xf9\xba\x9f\xef\xf4-@ek\xe5\xaa\xaa>&@\xc2\xc3\x9a\xb3\xd8\x1b0@N\x93\x1d\xdfQ\x00*@iQ\x8a\nu,0@%tx\x89tq)@FP\x7f(|"%@\xff\xb0\xcc\x1a^\x16-@\x9bn\xe6\x7f\xed\xf4%@~\x10\xf1U\xf9\xb1)@\xa5$\x8f\xd9\xfe\xc80@P\xc8>]6\x9a)@\x90\xf0\xfdqo\xa0,@}_\x8a\x99\xea\xd2%@A\xed\x90\xa6k\x85,@\x8fN!\x08\xaej(@\xf2-/\xac\xef\xf7%@\xbe\xb9\x18YVg1@\xba\xb8\xc4\xd2\xc8\x86%@\x99\xfc\x18^\xa4\xbd(@\xd5\x822j\xe2\xba.@\xcc\xc5\xf5N=\xcc)@Y\xf2\xa1\xac\xf0\'0@)o*\xebRP/@\xe4\xdfJ7\tO+@p\xff\xba\x8cK\x85\'@K\xf0\xcb,\x034,@\xfe\xb21M\xb5\xed,@e\x0c\x98\x15\xc0\x91&@\xd4\xe7N\xd7_!*@\xda\xbd\x9f\x1f\xdf\xff-@\xd5)RMY\x9a&@\xff>%\x0f\x96\xd6-@\x8a\xfd\x1a\xe4:\x8f%@\xd4\x10\x82\xbfS\xd8/@\xdf\xe7\xe8\xba\xd1\xe5*@\'2\x13\xbcm_.@\xc8\xe76$o\x19)@UYg\x826\x07-@Y\x96\xc3\x19\xd3`\'@\xad"\x9b\xcfH\xda\'@g\n\xcc\xdf\xea/%@\xbe\x9a\x88\xf6\x03\x03,@`\xa8K\x06\x17A/@>I\x98\xeb\x17\x1f&@\xbb!\xa8\xf2\x7f\xb10@t\xe0\xb22\xf8\xbd0@lb\xcb\x83\x0f\xa7%@\xfe\xa3\xe4\xf4_\xe9&@\x05\xa9\x1d1\x8e\xa2-@Q\x96\'0U\x8f,@Y\xbf3\xb96:)@\x19\r\x18\x19 \xec0@dq\x0c1\xbba\'@\x90\x7f}\xc1\xac\x0e\'@\xf5\xb6\xee\xec..&@\xad\xd1\xa7\xb4\x07\xd50@\xa6\x1a\x84j\x90\xde.@`\x9c\xe8\x82g\x87/@\x96o3:\x18\xd50@\x87{\xbbC\xc6j%@v\x85\xa3\x8b\xa9\xeb%@\xc8\x1e:\x05\x8e\x050@\xb6bO <\xc2\'@\xe2un\x0eDJ*@\x89\x8a\xa0\xc9\xed\xb3/@\xa3%;\xa1\xa4\xb3*@\x08\x9d\xa0\xc71\x80*@+A\x1f\x90P\x8d)@\xe8r\xb9\xa8\xb8g*@\xee\xf0\xd2\xf1\xd5\x08&@\xd2\xec\xaf3QU&@^\x89\xbb$\x93Q\'@\xae\x84\\\x96\xffG\'@e+2:\xf8P-@\xef\xc2Q\xd7;\xf9\'@/jwA#\xc7,@\x89\x90!s*\xb8\'@\x95w.z\xa6\\\'@\x1aK\xdb\xbe\xc6\x0c\'@\x94\xea\x04\x08\x9ei(@\xb6\xc0D@\x1c\xdc-@=\xcaL\xdbBT.@\xf8/\x8a/\xb9](@CJ\xbd\xe5Q\x0f0@5\x9a\x83z\xe9\xbf+@\xb44\x9e\xb7\x1a\xdb.@\xc5\xbc\x92v\x81\xd4,@5K\xe6\xa0\x81\xc7%@\xbc)\x8d,\xdd\xe7,@\xa7\xf1\'j\xf8\x81,@s\xc9\x99\x81\xc2\xfd/@"\\\x06\xb0\xe1\xb8&@\xa5@\xbdk\x86\x89(@\x1a\x03w\x13\xb3\x871@\x15\xef\x1f\xd0SS*@tqLc \xae.@MT\x97*7\xb2*@\x83VvSE\x930@(>im:\xc60@}3u\x80[Y-@w\x195\xbdVL-@\x15\xff\xc20\xce\x0f(@\x9d\xf0G\xf8X!)@\x18\x97\x8e\x17\x9d\x83%@x\x7f\r\x81\xb4\x86,@\xf6y\xbe\x92\x03\x10\'@\x803o/k\xa6(@\x105\xfeu\xb6\x9c-@\x9d|\xcd\xd7\x8c\xfd(@\xb2\xfd\x13\xc7kq-@`\xd8\x91}"\x80)@\xaa\xfc\xb1.\x9e\xa6)@\x02\xd8r\xfb0}0@\xed\x86\x94\xbb\x95D*@\x8dq6\x1a\xa39&@\xee\xe9\xa2@\xe2\xf4%@v\x86\x07iy\t*@#m\xea\x0e\xf35-@\xbe;;4\xfe\x001@\xa4\xa1Z\x01T..@\xd0\xdcn{\x11}(@\xc3\xc7W\xb0g\xb1)@+\x8c\nPU\xf8(@!docs\xc3,@\xc87.\xf3\x9e_(@2&.\x16\xfc\xd8&@rv\x0c\x0b\x0fd\'@LBA%E\xc1(@\xc5lf\xe64\x9a,@ \x87\\\xae8\xcf+@x\x0e\xde\xc9\xe9W)@\x1f\xb1\x14\x1b\xc9\xfb+@+\x9a\x9b\x7f@\x08-@.\xcc\xcb.\xf9\x80&@8vp\xe5\t\xd9,@\xcd\xf8\x9c \xc0\xfa/@m\x17$.\x9c\xc6/@r\xe6k\x193\xa5%@\xbd\xe4\x0fvn`%@\x80&\xe63\xb4z(@\x9fq\xc7\xbc\x96\x0c1@\xf4\xeb\xa7\x05`\x1b,@<A\x12R^\x90/@.\x99\xde\xb0\xf4q,@\xfb\x82P\x15\xd9$%@\xf5\xa6J\t\xae\xcc0@\xa1@@\xcc\x8e\xcf%@\x8d\xa6\xf3\x9e\x99W)@\x0bgwk\x08\xf0(@\xac\xbf$\x92\\\x83+@\xa3\x0e\xed\xbb\x9a]\'@\xae\xbayiQ7\'@\xc6\x9d\xc8\x13\xca\xfc-@`\x871\x89\x04/(@^B\x86\x16\xc7\xd0-@\xcf\xf0>\xc6\xb2t*@\xca\x9a(n\x93\x90.@\xed\xb2"\x86\xfa\xac(@ \x7f\xc2\xcc\x02\xa20@r\xeb6\xc3Vo%@"f\xcf\x9a\xe4x%@\x9e\x0e\x9fx\x9f\x06/@}\x18\xb9\xa2\xc2 1@\xf2\xbf\x0c\xfe5\x84+@b\x8c\xcfi\x81Z1@\xab)\x02\x06G\xbd0@\x99\xdd\xe3a\xd5+(@\x1d\x04\xc0\x07\xd0\x00.@,\xc1=\xc9>}%@:\xe2=S\xafI-@.\xda#s\x18\x9c)@\xcb\x08\xcb\x02mZ)@\xb1\xf5\xd2,\xe5\xf7/@\xeeH\xc2A \xf1,@\xef\x179\xa9E\x16.@\x1a\x12\xbe\xc9\x04\x10-@\xcc\xcb\x00\x1f\x07")@\x85\x19\xfd;\x0f\x17,@\xdbV\xc9p\xcc\x88%@\xf7\x98l|\xcf\x9c&@6nX}\x85\x01\'@\x91\xe7\xaf\xc6\x15\x0e\'@K\x1d\xdd\x8a\xb2\xc4(@z\x08\x9d\x8c\x88*(@&\xcaJG@\xdc-@w\n\x9c\xb9\xcc\'(@5\xcd\x0e-r\xeb%@\xf1sV\xa5\x89R/@J\xefs\x8f\x05\xc6%@^+p\xab\xc7\x110@\xac]$\xfe@])@v\x97\x10c\x19U(@\x1b\x82\xc1\x0e\xc6m(@\xb1>pa\xef\x93%@N\xe9\xd4x\x9e\xa20@)\xc5\xca\x03\x16\x0f*@\x94\x99\x856\x9d%/@\x96e_A\xde;&@\xad\xdc\xba\xc3\xe1>\'@\x1c\x0e\xf6\x02\x03\x95.@\xf2\x8b\xb5\x87C\xf0/@\x8e2z\xcd\xf0\xeb.@OaH#\'\x8f%@B\x97\xcd%\'\xdb-@>T\x1aA\xbd\xe0.@\xcd\x90\xcbe\xcd\xf9-@\xd9Oi\x0b\xc0\x83-@\xe7\xc3\xa9cC\x9b(@~T\x9e\x99\x07T(@\x01m\\\xb8C^.@k\xcb\xae\x98,5.@\xa6\xc4\xea\x1aD\x89-@^J\xa4/\xd6\xb7&@\xeeWg\xec\x9b\xda0@\x0er\x13\xb8\x1c{0@\xf6\x01\xe3)5a(@\xe7)\xe0\x84\xa8\xa0%@\xe0z\x9d\xb0\xef\x12\'@\xb6B\xf9\xb8\xdb\xc8+@\x89\xc0\x11\xa8\x05=-@\xf7\x9bl\xb6\xcdD)@\xf11\x14_C\xa70@\x0f\xb2\xfdu(y(@\xe0\xb6\xdf\xd6\xe1\xf6(@\xd9\xbd-\xea\xd8\xfd,@k\rM\x80kl(@I\x89)\xe4\x15\x1c/@RE\xc0\x0fI\x14&@W\xf60\to\xc8%@sU\x16\x86\xb6N.@f\tH\x86\xf1\xd6-@(z)\xd2\x8c\xb2-@\x91D\x08\x1d[g-@h?\xb3r\x8d\x12(@n(t|\x9e\xb4&@\xd7o|\xed\xb5j.@k1\xc4\xbca\xc8%@\xf5\xa2-\t\xad\x84\'@W|%\xe86\x0e*@\xcf\xca\x1d\x98\xc8\x94)@t\x93\xe6}\x99[)@#\n\x9d\xd7\xa8\xd70@\xdc\x04"\x84\x8f\x84\'@\x97g=F\xa8\x98,@\x1e<\x19\xbe\x96C&@C\x82\x98\x0b$\xfb*@O\xe1\xa4\xc0Q\x850@A\xf1\x9b\xcbg".@\x08\xbf\xbb\xa4K\n&@\xb5\x81\xd2=@\xac(@\xed\x19\xa365\xf5&@|V\xb9\xda\xb5\xc9)@\x06T\xc1\x95E~,@\x9d^\xd0f:Q)@\xc8\x87\xbe>I\x96,@d#\xf6BRg(@\x8d\xda\xe0\xdc[\xd8.@\x08\xcb\xd8\xcb*\x0c*@t\'\x01s\xc4$-@Q2\xbcJ\xbcS(@e\xbap\x11>5-@W4T\xec\xdc)(@\x043\xb3\xed0\x98,@Q(=\xe4\xd1\x01-@\x87n\x1d\x87\xdaw,@\xf8/\xef\xf1\x8e\xb0%@\x00\xe2\xc8Vt\x8b(@\x16b\xf7\xaax^\'@\xb9\xcb*\x04L\x87.@\xffBm\xbf\xa7|0@\x81gv\xa6\x03\xae%@\x99\r\x87\xf7;-)@;\x10\x11\xc2BU-@\xf5\xd9e\xfbM\x1f(@F\x022}\xa7\x19/@\xac\xc8\x1a\x8c\xc0z0@\xe5\x96\xc9\x1f\xedv+@i\xb0\t\xce\x9e\xae(@\x89t\xda\xde\n\xa3*@\xd7\x03\x11^\xf8y)@"\xdc\x07\xc1\xec\xb0&@\x88\xcc\xee\xd6`@&@\xdd\xf8\x03-\t!&@\x16^\xbf\n\x90\xd5%@2L\xbb\xc2\x99\x11.@\'\xc3\xe4i\xec\xec+@\xe7=\x19\x1a\x9c\x9d&@R\x16\xf3\xc8\xd1\xb5%@lq\x14u\x1dW,@Z\xa0\tr\xff\x8f.@\xfa\xc3m\'\xeb\xb6%@s*\x07?I\xbd%@\xdb\xdba\xc4m\xc2)@a\x12W<1x-@5C\x915\xa7\'/@|_^:eL,@5X\xe5\x9eY\xff0@Vg\xa2\xa8N\xcc-@\xf4\x13\xce\xc1\xc2\x95\'@8"\xab\xcez)\'@\xce^\xf9\xc0\xfa\xab0@\xca\xd3\xfe\x81\xc8\xcd%@\x9b\x1f \x94\x84\xf8&@\xa7/\x90\xa3\xc0l\'@k\xc4\xa1\xfe\xc4\xfa0@\xac\x8a]\xd4>\'&@\xb2M\xf2\x8d\xb7\x05&@\'\xb4`]k`-@\xf7\xc1\xe1c\xaa\x08/@2z\xfc.E\x9d*@\xbe\x9b\xbf\xbb\x98\xe70@\r\xe5\xc3Z\xb0:-@\xc0S\x86?\x00b(@\x15u\x87a\xe7i/@O)d\xf4M\x0e\'@7?R\xb6K\x88,@Lp\x11\xfd|_0@\xe1\xd5\x9e\xa1\x80V.@\xe1nV\x8b\xe4G)@\x1f\xe6\xc2\xfe"\x000@\x84\x9f\\\n\xa8K-@\xf65p\xcce\xc5&@!\x99\x84\xee-\xca,@aR\xb4\xff\xe8u,@\xcc\xbf\xe5\xca\x92\xfb&@\x0e\xadZ\x97}\x0b\'@8\xe1C\xca\xd0\x05*@J\x1e\xf1\xd6m\x8c)@\x1f\xaa]g%\x06,@K\xdbm \xcb\xf0+@@\x84\xcb\x91iS&@,,\x046\xab\xd0)@P\xef\xd7e\xe8;0@/\x0b\xd8d\xc9c)@*V\x1a\xa7\x86\x1d(@\xb4f\x12M\x1b8(@\x91\x91\xde\xbeP\x91-@\xc7\xa1\'D\xdc\xc9&@\x8ew\xbe\xed\\\xf30@\x0c6"\xbb\x95\x88&@.\x00\xb7\xedYk\'@\xd0&2Y\xa0q\'@\x96M\xd1N\xe6\xb7%@3pT`\x07-)@\xea\x8b@u\xb8\\-@\xffn9\x1d\xd1\xa3\'@\t\x16vf\x1a\x97\'@\xc9@\x93\xdc\r.\'@)K\x9d\xd9\xea\xa0(@v\xc4\x0c%\xf5q(@\x1e\x0e\xe2:\x9b\x1f&@)\xf2\x0e\xed^f.@\x0b"\x9f(\x05h-@\x83;\xfe\xd8\x8f[)@z\xf2\x9e\x92C\xf2,@\xe31\xc2\x8cOu/@<_\xbd\xb3 \xbd/@F\xc2aE\xd6o/@\x99\x9b@\xc1\xd5d/@y=\xb4I\xd8\xc5&@F\xfcg\x13\xecs%@\xd4\x97\xd8\xc3(\xb0+@\xc8$_\xabi\x8a(@6\xbc\xb8?\xb0\x1d*@\xca\x04<\xf4\xe5,)@@\x8d\x9aeQ\x1a*@\x06T\xe0\xac=\xfc,@\x95\xe0\xb227\xb2&@\xc0k\x89\xca\xcd\x83)@\x0f\xa9@\xb5\x8a\xe1%@nO]\ni\x08(@\xb5\x0c#\xc0\xc6,,@\xce\xc3\x92\xe2Z\xdf0@\xec\xd18\x94\xfb\xf20@p\x92\xfac\xdb\xef+@\xc1ufAXM)@!\xa7\xb0\xdf\xa6\x85(@\xfe\xa1\xc6?\xf3\xb9-@\x1e8\x93\xa4\xe7]-@\x02\x8bG\xe2\xfd8,@\x1f^\xd4\xd0\xe2y(@ni\xc2\x82\xce\x07\'@\x1d\x13\xb9x\x1f5,@r\x8bQ\x9d\x8c\x90)@08V\x8c\x11S-@1\x85|\xfd\xf6^-@\x90\x1cm\xaf\x01.*@\xf2"\xf4"L@,@\xe4\x8fgT?\xef0@o\xe6\x95FX7\'@\x0f\x8e\xfa\x9e\x03=\'@\x8a\x9f\xda\x1a\xa4b.@\xb6vy\xaa\x03\xb2+@\xf4\xf4\x9a\xb1\xb9\x1e(@\xa6\x82\x9b\xc0\xf8\xed+@5\x1a\x95x\x97?\'@\x13\xe1\x18\x91=\\(@\x80\x1a\xf0\x1bLo-@\xa9\x9a#\xa6\x9f\xa1)@\x92s\xa3\xa1\xe6\xd7(@S7\xbc\'\xca\x88)@9\xe0f\xfar\x13&@\xeb\xc1\xbb\x87\x98\xdd.@\t\xed3b\xe7\xf0%@\x84eKheg&@\xed]\x92\x06\xab\xa1/@~2z\xb9\x9eM-@\x88Ho\x08IF.@\x8b\xa3\xab\xf0\x8ey&@\xa6*{\xf5\xf2\x86.@T\x1b\x05\x91\x03\xca,@\x8b\xce9\x02\xc4@\'@\x8am>\xf9\xc2&%@,W;Y:\xb5(@\x01\xf1\xdf\x84\xfe].@\xda.\rn9\xd3,@\xb9\xc1\xe9\xa1]\x8a,@\xae\x0bz\xa4\x8d\xe8&@\xdd\x1e\x05rs"\'@I\xa7s,\x82\n0@G\x85\xfdp\r\x0c/@\xb2\x0b\xd4ho$,@q4\n\xee\x8d\xcd-@\xca\xd9\x04\x0f\xf1\xa00@L\xd0\xb1;\xe5\r*@\xec0-P\x85\xb7*@M\xea\x90\xf8\xa2\x17)@A\nl\xea{\x94(@r\x1e\xe4\x04\'50@:9\x07\xd3\x1f\x8c/@\xd2x\x90A\x16K(@\x11\x84\x96\x1e\xa9\xd3+@\x97\x85\x18%K\x89.@\x96\x8fo\xfc0\x8f.@\xd5N\xb2x7\xae/@\xd3R)Wy\xd3(@\xff \xb2\xd2#\xd5%@\x8d\xce4\xbfF\x99(@i\xb0\x01\xa3\xa7\xb9/@e\x80\x95\xc6{\x04&@\xe8\xb5wZ\xa6\x82%@s\x90\x8a\x8c\x10i,@\xc7U\xab\xaa2\x00,@#\xb7s\\*[/@\xdf\x877X\xb5b&@2\xc1\xa3\x84\n\xd0+@S2\x9d\xce!\xf1&@\xb5\xb1\xd1@\xb3\x05+@ \xa6\x82#a\x88(@\xb6Y9F\xe7\x89-@\xaaA\';\xeb\xa9*@M\xea\xd3\xcaGR-@4\xc4\xce\x07\x98[%@<\x85\xa4\xd2\x05\x9c&@4\xbfj\x80B\x8b-@\xb4y\xa8#sD-@\xf0\xe0\x9bi$\xba(@\n\xad\x84\xa3\x00\xc5+@\x16\x81\x7f\xa5(\xa5&@J\xf1<b\xe8f(@\x95\xa0E+\xafb0@|\xbbc$\xfe\x1f.@\x92\x12\xeb\x05\xd8g*@\xaf\xc2\x1f\x135\xfc&@f\xe4\xe0c\xef\x9e/@\xb3\xc5\xc2V\xbc\x98(@\xbf?\xa4+Xd/@\xd4l\xa2,@v%@?\xe40Wv\x1c-@.\xe4\xafg@=-@K#\xfa\xea\xc6\xac0@\x008O\xec7\x19&@\x83\x0e\xbe\x82S\x05+@\x17\xe6\xd5\xc1\xc3w%@\x7f=J\xa8E\xd2%@\xaeF3p\xc1Q&@\xcc8\xb0\xd1\x82\xa8&@\x1e\xaa\xaaj\x14\xb4+@`\x91\xc8|%6.@e,\xffq7j.@x\xe4]\xadb\xaf0@\x0cvS\x8e\xc51,@\x9a\xcb\xfb\x0f\xc9\xc5/@\xce\x8a\x8f8S`%@f\xd5\xff\x88\xcb\xe0/@\xa56\xbe\xf8D\xd6+@=/\x12\xe5\x87f,@\x82z\x1cL\xdb1\'@\xe4\xb7\xf6\xeer>\'@\x94\x91\x1f\x91u\xed/@EN\xdb\xd8\xaa\x86(@\xed.\xf2[s\xdb0@\xd2cq[\xb3H&@mR\x8b\xd5\xde#,@&j\xdff\x19\x92.@\xe1s\x8a\x8a\x17\xc3(@\xf5\xady\x0c/\xfd.@zM\x81*\x92\x9f\'@\xd2!\xb1\xcf\x82/*@/%\x84Q\x82a\'@yx\xb5{\x95\xee\'@h\x04O!\x84\xb9/@\x1em\x8d\xeb\x16\xb1*@*<?\x98\xea\xae.@\x12\xf5\x024\x05\xf1+@\x9d\xdb\x9df\x84\x1f)@\xd1\x13\xd6\xd6@?2@\xb7\x16\xfdw\xc9E&@\xe1\xe5\xbd\x87`\x03+@\xa72]\xbb\xb8Q,@\x9c;\x1a\x8b\xbbJ/@\xfb\x8a\x19\x1c\xb1\x9a/@9\xbf|\x7fZ\x97)@\xf7\xfb\x03\x07\'S,@\x99\xe3k\xe0Sx)@\xbcK\xdf\x91\xe7\xba,@d\xc5\xc6\xc0\t\xf8-@U\x9ft\xf7y\xd6+@V\xca;\xdc+?0@\xda\xab\r\x1a\xddr(@W@4\x16"\xb5.@\x1b\xc6T\xc32\xfe,@F\x00\xe9\xe4\xae0,@\xf4\xd0$.5M-@\x1e\x83\xbeY\x9f;*@\xca\t\x12\x07\x8c\xbb-@nGl\x08\x8ae+@d\x19\xb3S\x08#3@\xd0\x7fDr#\xc0/@\x89C\xe93`c-@`\xbd\x8b\x8ai\xc4.@\x95>\x01S\xc2\xde.@0\xa0\xaay+\x87.@+b\x10\xbf\xf13)@+\x01N9Q\xbe&@ Q\x9f\xda\x1f\x1e-@*X\x1c\xe9\xc3\x84-@\x10\xd7k\xa8\xfb\xf2/@\xb0)\xed\xfd\xcfU,@(\xa2Y^\xcb\xb4-@\x1fI\x94\xec\xdaN/@\x90PU\xf5\x02\xb90@\x1d\t\x1d\xa3|+,@\x1bS\xbf@\xf9\xf5&@\xc5HPio=0@4/\x04Iv\\&@\xdf\x84\xcd\x84d\x9c.@\xdf\x9e\xff\x8aP\x88.@\xa9\x13a?\x9b%0@3\xe1\xd3\xec\xa0B*@0dv\xb5\xcds-@\xd0\xd1\xb4\xddM\xeb(@CF\x0c\xca1\x11(@\x12\xfe\x80e\x08\xe3\'@\xd8\xe8)\x99"\xb3&@\xe3\xe9\xe8\xe9O\xfd(@m\xfeR\xa9\xe3 )@\x8cv\xa4\xa0\x11\xa80@\xadO\xdd\nS\x1d0@\xd7\xc0%\xb5\x8e\xcb+@\xb7\x9dY\x87B\xe2*@\xe8\x9e\x18\xbc\xd4G&@!qK"?\x06&@\x9cX;\xf4\x9c\xd5,@\xeb8U\x89.\xed&@\xea\x92\xb5\x1cO\x9d&@\xc5\n\x1b\x02&\xf2/@\x141g\xb4\x9f\xed/@\xb4\xa9\r\xcd\x8e\x07-@\xea\x00\x17\xc2k\xd7(@\xde<4\xb3\xab\xf6%@\xdc\x1b\xed\xbe\xd8\xeb\'@\xc2\xdd\xd0f\x1b*)@\xc7Vc\xa4\xf8T(@\xc0\xc1\x15\x8d:r)@\xdf\xa2\xaa\xc4\xe43/@a/n\xa3\xa52,@\xea\xd8NP\xd5\xb6,@\x1bb,(\x95|&@6\x8a\x94\xc2y\xf8\'@\xf5\x0b\x86\x81\x04\xaa&@\xb6\xfe\xa4\xc7Ta&@\xf8E\xfar<\xce(@n\xce\xf8\x0eh\x92&@\xdbO\xdc:\x8d,(@\x08P\xe4\xf8\xb2\x93+@\x9b\xa9\x85\xb1\xa0\xfa(@?\x7fL\x1a\xd2K(@\x95\xbez\xf6\x00\x88(@\x9e7\xa6N\xc7/)@/Y\xfe%h\xaf%@\xdb\x9e\xaa\xcc\x0f\xf6,@\x80\xf6i\x9bm\x18-@3$\xb4J\x87X)@B\xad\xfe\xdb\x11\x04)@,\x03\xa4\xfb\x10\x1f-@\x86\xf0z\x8d\x0b /@\xa9\x9b\xa0\xb2\xe2\x86,@\xb1\xaf\xe0\xc6\xb3)-@\x89\xf3\x99Q\xa2\xde%@\xf6\xeft\xda\xcd<,@\xc0b3\xcd\xc1\xad&@\xad\x83\xb71\x83\xf6&@\xa6\x19}r\xe2l,@M\xa8\xc5p\r>.@\xb1\xdc\x1d\x99[u&@I\x93\xe6\xed\xa9k(@\xe9qG\x8f|d,@\xd4si\xa0\x18\xea*@\x11\x8ef\xf5\x97\xd1,@o\xd5\xc7C\x16-,@\x83\xadU\x9b\x1b\xed-@\x9c\xeb\x9c\x8f\xd6[&@\xf8S\xbe\xf6uD,@\xdb\xa1\xe7\xf89")@\xcb\x9a\xb2\x82J,(@\x04vG\xe7hk)@\xfc\xb8sRn\xdc-@/R\x1a\xc5+w&@e\xe8\xb0\x08m\xe4&@\x14\xa2\xb90\x0e\xe4%@\x8d\xfe]\']\x03\'@\xee\xc8\x91\xeatZ,@I\xa4UoO\x07-@\xc0\x11v\x06@\xbc*@\x15\xe9\xf4Ab\x8b/@p\x97Dlm\xec%@\xaa\x17\x195i\xf7%@R\xc7\xc3\x8cZ--@\x1e\xbc\xf3\xc9\xa2\xeb(@\xd6T\xd26\x02\xff(@0\xfd\xcc\xb0\x8e\x1b)@xu\x18\x81\xfe\xad)@\xf8\xc55\xe3\x1e}(@S\xb7<\xd6\xc0\xf9-@X\xbb\x8e\xc9\xaeF&@Q\xe5t\xdd\xd6\x12&@\xfe\xe5\x04\xf5\xe1\x81(@\x86\x8c\x8e\xe3\r*)@_\xf4R\x10\x8e\xa4&@\xbf\x7fJ\t\xc1\xe0/@yv\xb0y\xce\x020@\x0f\xd1eSA\xb7*@\xdd=n~\x9e\x06-@\x93\xf5\xc7h\nB-@\xf5\xabd\xd5 O&@\xc0\xe7\xc2\x8f+\xed-@^\xa3\xd6\xa4\xd7\xbb)@`VCH\x7f\xdf-@28op\xb3\x1e-@\x9c\\1\x1c\xbf3&@\xc5\xcb\x85\x8do\x92&@S\x81\xca\xed\xac\xea-@&\x92o\x8c\x92\xdf.@\xb2_\xd9M`\xec%@\x85\xeb\xff\x89\xc9\x16)@\x82$/(L\x85&@\x99\xb2\xb5\n\x90\xd9.@\x843\x96\xc56&-@2\xd6\x10\xffi\x12-@\xb0\xc52\x1f\xeb\xb1*@\x18\xf1\xd1\x7f\x85\xe8(@\xd2\x0c\xf7\x84#\xb8\'@k\x89\xfc\xa1\x80\x16&@\xae@\x90\xc6\xc3\xa2(@\x01*\xbc9\xd2\xdf-@\x8f+\x87\xb6<20@\xb02\xc7\xc0\xb0\xf3%@\x888xj\xaf\t&@\xb17\xf4\x8e\x84\xc4\'@\xe8\x18\xac\xb5[\xc1(@\xac\xc0\x0b%h\x1e)@\xe0\x0c\xa7\xaeA0)@E\xdd\xf3\xab\xf9\x9f/@\xa7\x9dfy\xa3\x02&@\xb5\xc2I\x88\x93 -@+2\xe1>|\xd4%@\xc4,u\xb3\xd0(&@d\x1a o>\x0e+@\xfew.\xa9\x00g(@g\x80?\x1f\x1cr-@\xab\x7f~\x15\x82\x14-@@\xd4\xf11Df,@]*\x0c.\xa0\xd2%@_\x8f@\xd2\xba\xc7&@0\xc9\xc5\xe4|\xf3&@\xfaI\xdbR\x0b&)@\xbb\xdbv\xfdH!)@\x9fS\x90\xdc\xf8\x96(@\x9e\x08X\xbf\xf6Q.@\xe7\xb17\x8e#\xb6-@\xf4\x1d\x96\xc2)\x1c.@\xc1\x8a?\xe9\x80\x96-@b+X/\xcb:-@\x10\xc7!\xf6\xd8\xf1%@\x04\x13\x9b8I\xc7(@\xa4<p\xdf\xb3\xd80@\xca\x86\xeb/i\x14\'@R\xaa\x00y4A-@\xeeu\xde\xedO\xe6-@\x96!AU\x07\xad\'@\x16YXj>\xc2(@xYbBr\xf5,@7\x99>UvL.@s\x89 \x10\x90\x94,@\x0bY\x06j~\xfd(@PW@!M\x9d&@\x9b}\x97\xb2\x90_(@\xf5k\xa4\xeeF\xed/@\xd1\xcb~<X\x020@\x10NsH>\x1d+@\xb4\x82\x83\xd1\xe5I&@v?\xfamT\xd6(@\xb0\xff\xf2\xb8dZ&@LyUn%\x1b0@\xaf~\xf8\x1ew\x1b\'@f\xf2\x9c+\x11\xcd%@?\xee\xf0\x074\n/@l\xc8\xb3\xf3\xb7\xa7-@\x1d\xe7d`X\x14,@\xe9!\xdb\xc66\x99-@ \x9e\xda\x90\xdc\x95,@t\xa9\x15\xdc\x9a?/@#\xa8\xbc\xcd*3.@0#\xc2\x8a\xd5\x16-@\xc2\x86\xd0\xd5\x8c*0@Kv-\xf2(6(@\xadr\xdb>\x8d\xf5%@\x99;\x1b\x87\xf5_&@\x81\x1eo\xdc\xf7\xf8-@\xc8\xc6J\x83\xae\x04,@B-\x93\xe7\xaf\x11.@(\xde\x8e\x95\xcd\x85\'@;+\x11eD9.@\xc4\xcc\x19\'\xcd\t&@\t\xdd\x9c0\xdfa&@u\x90\xa4\xbbf:)@H\xef\x1f"\xf7],@\x0b\xc8#,a\xf3-@\xfa:\xa0\x01\n!-@gD\xbe9hQ&@*\x1d\x84v\x84\xc7-@\xa7\xb7\xcb\xc8\x03\x1a,@9\x1d\x19\xe4\x99/,@\x9c_6\xb9\xf7;(@\x9fi\x99\x99o\x0e/@\xa8\r\xc8`\x12\xd7+@jbC@\xbe\x13+@m\xcd_q%O,@\xd5\x94\x8e\x86\xee|\'@e\x12%p^A(@\x07y\xc4FN\xbd,@\x99vN\xe0{30@\x9c\x06\xf7YPH&@6\xee4\x88R^&@KP;%\xf1\x08&@\xe1\xbe[\xef\x03A)@\xeb\xac?\xb7\x9e\xee,@\xe0\xbd\xfe<\x8d\xac,@k\xa3\x02\xcck\xab+@\xeb\xfa\x14\xe1T\x1a+@g\x0c\x148\x9e\xff(@WF\xb9BR;(@\xb7\x97\xc6\xc3A\xca,@\x98\xc44\x81\xa6H/@\xb9;\xe8\x14\x840&@\xdc\x82\xa8N\x95g&@\x0f\x12\xa8?\xc0\x1d-@\x1f\xf6\x95`9\\/@A\xe1;\x8e\xf1\x1c0@H\xab\x86\xb4\x0c\xef-@{\xa5\x8d\x83\x99b-@\x8b\xd6\xac$\xae\xa0+@W\x06Q\xad\x8ep\'@\xc9\x88\xdf\xae\x9e\xcb(@\xbfF\r^\xb1\x8b.@\xc4\xa4&\xbf\xd5\xd6&@p[}q\x12\xcd-@\xf4\x13\xcd\xfd\xa3\xcf(@\x8d\xe1\x82 \xa9N)@\'\xcc\xe9\x17\x1180@\xbd\xa1\xb6K\x17k-@w*\x0fm\xa4\xd2%@\xc7\x9as.\x89\xea,@k\xd3\xa4\x10\xa0\xe7(@\x1f\xa3\x9f]\xcfO0@\x1a\xe9\'\x9c X0@\x1d\x02l\x04\x9eQ.@\x9c\x18d\x87=\xaa0@I\xfc\xa4\xf7\xcc\xb8%@e\xb6\xe7\x1f\xdb\xb7\'@\xb0yv+y_-@\x9c&6\xe8\xf1\x94%@\xea_e \x1fb)@\xba\x18Z\xb5\x91\x17/@&CaKEL&@\x07\xe1\x17\xff\x11f\'@\xf9r\ns\xa7\xc4\'@\x1cU\x13gm\x8c/@\xb9\xd2\x8d\xc3y\x00.@K\x86=\xee\xb7\x1f(@\x81\x90\x186\xa8\xa2\'@\xc3\xc9\x14\xbay\xe1%@r\xf4+I\xa4\x11,@\xff\x9f#\x8d\x95\xd6.@\x9d\xcd\xc1\x85&\xf9-@\x8dR\x8b\xdc\x00\xce\'@j\x05\x1a]\xbb\xef)@\x86\x0e\xf0\xfa\xdf\xa6/@%\x9a\xa0\xa7M\x1e)@\xa2\x00\x88\x1a\xaam\'@zA\x1c\xa2\xe5\xb1,@\xc0_\x0fS\x0e\x89.@O\xac\x87\xdaE\x07)@v\xd0s\x19\x96\xd4%@\x8b\xf7qL\xd30&@\x7f\xf8\xec\xb72\xa6\'@yp\x0cd\xdb\xf2(@\xa3\xa6\xa4\xab\x91\x9c/@\xbb\xaa\x1fF\xa7\xb0(@5\xc9\xa5\x18\r\xca\'@?\t\xfa\x0b\x1d\x0c2@\xe4\x98\xdez\xd3\xa0\'@\xb6\n\xc76\xe3\x1d-@6\xb4\xb3B\x94\xf1-@\x04oj\xd3\xa6\xa9&@+e\xbd\xfb\x04\xb7%@4/\x9cH\x8b\xac0@\xc7;\xc9@\x1d\xa3,@[S\xe1\xc7.(-@p\xd7%\xd9J\xd7/@\xb3\x10\x06g\xbd\x06(@\xb1\xc0\x9d1\x8cK(@#uA\x84+--@\x07\xe8\xbaa\x82\xb6,@\xfe\x0b\xedCf\xc4,@\xb5\xd1\x17O\xfd>0@?M\x92$E[/@5_Jf\xf9\x8f)@\x87[j7\x91\n0@\x8e[\x06`\x02\xc4%@F\x9cT\x7f?\x96\'@\xba\xb2\xf6^\xb4\xa5,@\xb67\xe4"x)-@\x15c\xc8\xb4\xa0\x1f0@\xc5Ne\xf5M\xcf&@BB\xe2\xc6\xf3\xf5%@3\x99\xab\xf5\x1cm-@\xc4\x0c\xbf\xca\xf9\xb8(@x\xf4\x10q\xf8\x190@7\x15g\xf8\xb5\xd4%@\xae\xfd\xd8\x82\x84h(@\xa75\x82!\xa4%&@\r\x0e`\x10\xec\xfb)@@\'\x06\xc4\x0e\xcb,@\x1b\xf0\x8d\xd8>\x060@\xa9ETuy\xf0%@\xddsSn\xc8\xa7+@3\xa3$9\x90\xf5*@\x85\xd0\xcd\x15mD-@\x9a\xb5\xbd\xc1\xff],@\xadt\xf4\xfa/\x01*@\xd2\xd0\xd6\xa67\xc1,@E\xe4\x97\x8c,\xfb\'@,o\xfb\xd1\xabD0@\xf0\x08H/\x05\xde%@M\x08{\x1f\xac\xcd,@S\xf5\xfe\xa7d\xf0,@\xf0\xd0\xb5<0>/@k\x85{\x10\xa0\xf6-@*\xe1\xfa\x11d\xdd-@\xbf3\xb4`dj&@B\x9b?\xed\x8d\x0b)@\x17:a\xa3s\x16.@\xa3D\xa8\xf1\xb5\xc9%@\xf0\xd1\x1f\xac9a&@\xa6\x1a\x9caZ\xd0,@?\x1f|1\xa9\xdf*@\x17\x7fq\x89\xdb\x83)@\xab\xb6\x953&\xa8/@Qy.h\x1a\x9b-@\xdd\xe3\x9b\x84\x1c\xba-@i3#\xc5\xbc!0@\xeb\xffv\xd7\n\xc6%@2\x81\xec\xa98\x01.@L/\xd9\xafK\xab+@\xcdK\x05w\xbc\xe5,@S\xd3\xfb\x1b\xcc\xcf0@h\xbf}\x19\xcf\xfd*@\xf0\xc6K_\xaa\xd8-@\xa9^HV\x9fM-@t\xbe\xd7\xaf \xb0,@s\x13o\x98\xf5\x8d-@PR\xdfe\xa3"&@,>K\xab\x04\xed%@<\xfb7\x92;\x03&@jj\x8e\x82\x19\x0c(@\xa3f\xfa\x1fDv(@\x00\x11\xcf\xb7G\x92(@K:\xd08\xc2\x90-@\xb5\xf8\x88L\xcdq)@\xd76\x84\xbf\xee\xdf-@f\x85\x98\r \xd3%@U\xa6v0J(&@\x9c\xbc\xc4y\x1e\xee,@\x8aK\x19\xde\xb5\x85%@\xb5\x9f\xa0/\xce\xaa+@\xcf\xbeT\xfa\x1c\x9d/@\x18\x0f\xad\xfffe(@\xf67\xa7\x8d\xe2\xba+@\xf6\xbar\xf9\xb7\xba-@\x89\xae\x9c\xf3\xbf\x000@\x9e\x83j\x85 \xed%@\xa5\xeb\xb3\x8d\xdd\x15&@5\x06y\x93*\xf0*@\x01\x15p1E\x13-@~\xc6c\tc\xa70@ H\x1fk\xda\x8e\'@\xf7\x85\xcf\xcc\tM-@\x016\xcf\xdd\xf4\x0c0@\xc0rF\x9b<q)@\xf2\xfaC0Vv)@\x05\xd4\x00b\xfey(@\xe6\xb8\xa5/\x17\xa9(@pB}xq\x80-@\xe5\xd2\x93n\x9cN.@\xfb\x14\xf5\xd8n3/@\x98\x0e\xb3s\x01R/@\xe9\xd14U\xa6\x8b/@\xec\xa0b\x95$\x91%@\xd4\xea>w\xb9\xc0+@ri\x03:"\x9d2@\x9e\x90$f\x02\x08.@\x9eQ\xe7\x1b:>(@>\x9b\x15\x9e I(@3z\xecC\xad\xf4+@\xe5p$\xa9x\xab-@w\xc1x\x00<\xd5-@\x05\xe2i\\\x10\xa60@>2\x94\x80Zi/@\x7f\xa7\xeaS\xc6),@b\x03\xb3>\xb5\xc2(@s\xaf\\\xefw\x0e,@N\xdf\xbc\x8b\x8c).@\t/\x19\xa6B\x03,@\x83\xf3\xf3\xb1\xd6\x84,@\x9b\xd1\xf0\x06\xd8l.@\x17\xc7}\x1d7\x9e0@\xcdA\xb0\x86\x81\xb00@"\xc4\xd4x\xcaT/@\xd4\xe8GJ\xef\xb7+@\xd4\xe0)\xe3\x17\x8f-@5\x87\xca8\x1b\xa6%@_\xd3\xa8\x15[\xe7-@\xaa\x19\xdb\n\x8c\xd1%@\xedE\x07i\x06\x820@\\\xb6\xe8z\x89\x9d.@\x01\xc2}\xe1t\x18/@\xb8\xd3\xb4h}z,@\xc2!\xa5\x8f\x87\xca(@\xd0\x8e\x01\x8c\xd5\x88-@\x05\xff\x90V\xeb\x0c/@\x80J\xbd\xea\xe8j+@6^\xcb\xa8\xb9\xd3(@\x8a\x19\xea5\x81\xfb(@\x82\xa5/\xdbG\x9e+@\x85\xb3\x99\xc0\x05q,@\x04\xe1\xd2yeZ-@\x89\x8f\xf7\xf2\xfa\x96&@\xf2#\xc3\x80\x1d\xed\'@|\xc7E\xae\xd8\xad(@\xe5"\x13F\xd3\xeb*@\xfe\xb7\xc9}7\r.@\x8d2\xb8~\xd9W/@j\x15\x8c\xe4\xca$.@&\xf2\x02{\xca\x11,@\xbb\xbaq\x80\x89\xde-@\xcf\x91tp\x8b\xd3%@U\x04LM\xfb\xf4%@dZ\x88\xcc\x95\xff\'@\xf3\x1b3\xc4\xe1\xa6(@\xbcv\x1b\xf6\x1e\xcb(@\xba\x9e)\xe2)\xfa(@v\xd2\x00\xb6\xbex-@8\xf3\x9dG$w,@\xfa>=\xfe\xf6\x03(@\x974g\x93:\x8f%@\x15\x1e\xbc\xfaW<&@\xb0B+pNb)@\x10s\x08+\xb7\xb3(@\xba\xc9\\\x0c\x10\xc30@[\xb2\xf8\x89\x0e\x92.@\xef>\xa6L{\xe30@\x01\xcfX \xb7\xe4-@\x8f\t\xf7\xb9\xe5\xe0\'@\xe6B\xfd\t\xf0<.@\xefl\xd0\xba\x93\xe6&@\x9d\xa4xe\xed\xe3-@\xa6\xfe\\\xbb\x03C-@\xd0l\x9e\x97m\xfb*@\xcd;\xc5l\x98\xa2.@\xc2viHc\xc7*@\x8a\x94r\x91\xfd\x03)@\x94\xbe\xdf\xeeCV/@8F\xac(j\xf7(@\xdc\xe4\x16\xda\t\xea%@\xb3#\xd8e\xc0\xdb\'@Y\xa2QYe|,@\xa3vo?\x9er\'@\xe2\xa6\'\xb3W"(@\x8eIXzHK&@\xa0\xbc\x06\xe8J\xe9-@\x9beuI\xe9\xcd/@\x9b\x90\xa6\x15!\x04&@q\x13ad,\x04(@\xbd\xc9\xbd\xb0\xbb\xb2,@\x9d\xb5\xd3\x00)\xfb\'@Pz\x9f\xfdnn.@\xf0\xb2P\x05\x1e\xdd-@\xda\xd7\xb9\xa1\xc4\xa4/@\xb4\x9b;\xad\xf0\xe4(@\xf9\x99|&\xa2\xd7%@\x04\\\xc2\xbf*\x8f(@\xb3mw\x8fm\xf8(@\xa2\x82tR\xf5S/@\xebW\xd4j\xae\x19,@\x90e\x82z\xd3\xab%@-\x07t\xbc\xb2\xe4%@\x0f\xe4\x13\xc1\xd2<-@\xebx\xe8\x018N-@:\x15\xbfjb\xc80@H^\x0c\n79-@\xc0\x13_\xd5\x14\xae/@\xd4\x11G\x1c\xff\x9d(@\xab\xefs\xe5\xfa\x000@-\xff`pf\x1c)@_\x0f\x9d\x14\xb9e(@\xa1\xe2\x92\xbd\xa4\x05*@_\xd5\xea\xd1\xfc9-@>s|\xa7v\xb0(@\xa62.!\xc1l-@\xc3*\x98\x0f\xcf\xa21@\x85\x85\xeb\x98\xd6\xe4%@\x90\xb9\xb4\x0b\xb2\x91(@z\x90\xcf\x0f\x86s,@\x7f\x16!\x0ep]-@\x9d\x1aE\xae0F+@\xf3r\xbb\x1a\xbc\x8c+@\x96\x16\'\xe4\xa3\x9e&@UyG\x83h;,@nr\xfb\x031\xe1&@^t\x17\x1b\xaa\xf1.@iG\x9a\xadj\xad(@\xdee\xdef\x15\x7f+@\xcf\xa0\x16\\\xed\xcc+@\xab\xd9\xb7\xf8\x07u-@\x85:\xd1\xffp\'&@<\x13\x0f\xbf\xf7\n,@\x0c\x1a\xbe\xd5\x87\x81-@\x97\x8a\x19\x16#\xc5(@6\xdb7\xa4\x18z,@{O\x8e>\xeb\xc80@rn\x15\x84.\x99/@\xdfK\x86\x99\xba((@S\x98\xf0\x9bn1)@n\xb1\\c\xfe|.@\x82\x0f\xf4\\\x99j-@\xee^\xb0%\x10\xb2&@ABn\xb29\xe3%@jGf\x05\xf2\xc4&@o\xf0\xa1\x82\xa65(@\x1d9\xd9\xc7\xc8\xb8+@\xf6\xd2"y\x84\x06*@\xaan\xd1\xcf*\x960@AA\xe3$W8-@\xa1\xcf9\x84\xa7\xa6/@\xf5\x80OF\xaat-@\x81\xf7\xb0\x03\xb8J/@\xa7\x89=\xd7\xb9\x93*@\xf7;\xa4\x14\xd0-&@\xe9L\x81\x93MG\'@\xe5bc`\xb4z.@\x04\x17\xc1\x80\xa1-*@\xfa\xb8\xd9\n\x95\xd8-@ZRN%\xee\xe8%@\xf5x*\x94\xa2\xc2\'@L\xbc\t\x99$-.@\xed\xf9\xbd\x97\xd9D-@\x83\x97se\xbd"&@\xbbY\xfc\xe2\xb3\xf4-@\xbf3\x0e\x7fZ\x1f*@D\xf8\xb5\x88\xee\xbf%@\x8c\t\xcb\xaf\x02\xc2(@4\x8dL\x0fUn1@h\xb8\xa00\xba\x06.@_\x80\x08\x93\xd9\r/@>7\x1c\x9c\xda\xe30@\x12\x13J#c\xca)@\xb4M\xb1\x9fw(&@P\x88lm\xc4\x1e(@\xfd\x7f\x8e\xee\x0b\xd1-@r\xec\x917\xa0\xe9-@\xf4\xb1\xf4}\x83\x8d%@\x9d)\x8b\xcd4\xa0,@K\xdd\x00\xe7\x1a[*@\xd5\x0f\xc1a\x93\x15.@/\xe7Pc!\xa2%@\xa4\x92\xc5%=\x9b,@FC\xcb\xca\x9f\xbd)@\xb7K\x14\x99\x15\xec0@T^\x99H\x92~%@\xb6m\xb3\x05\xf96/@\xb3\xc8\x80\xf0;..@\xaa\xc8\xf9\xf0\xf7x%@\xb2<\x89-\xa6\xc0)@\xc4\xb6*p\x9d\x93/@\x033\x0f\xf9\xe3\x93&@w\x8fBf{d,@\xb5\xbb\xe5\xa1\xe6\x9d&@\xa2\xa4\x88\xc4\x8c\xd5&@0_6\x94~\xe6+@:D\x07h\xfd\xfa-@\x06\xf1N\xa5<0)@\xf0\n\xfd{2\r(@\x0fpO\x8a+,-@\xfc\xfa\xe6\xebo\xea,@\x0c\x82I\xb3f\x91%@\x99-\x13K\xa7S&@3\x96\xbe\x86\x19[&@\xe6:\xee\xac+\x9d)@\x9dz\xfaA\x87b%@|Kj\xbe\xe8\xe1%@\x81\xa49\x1cn\x05&@\x0c\x93\x12D(\x0b.@\xbf?W\x8e\x08\xa2-@\xa3\xe1d\x11\xd5[/@\x1a\x1f#\xbc\xa7\xa3)@\xfa\xc7\x8brW\xfb\'@SMg\x86\xaf\xdc.@$](l\x90\xbb+@4\xafg{%P,@\xf6\x9c\xac\xfd\xae*-@\x8d\xe1\x87j\xa7\x0f(@\t\xbb,y\xf9}%@W\x0eI\x91\xe3j,@\xf4\xeb\x04\xaf\x89/-@\x87\xd0;\xa0\xb1:2@\x01y\x85\x9c\x18n,@\xa1\xa5\xdfZ\xcf\x0c\'@\x88\xb1J\x8e\xe1\xb8%@\x8d\x90\xf6\xb6\x92\xdd&@\x8e\xe9\xaa,\xb6\xc2\'@\xb2c\xfc\xd2\x93j)@\x84\x0f\xeb\x86\xae\x99)@\xeeh\x9b[/\x1b-@x\xb8\x89~\x0c}-@1OZ\x86\xb0R(@F\xf6%7\x86)(@C\x87\xc8\x9d\xb7J&@h)\xf8\\\xa7\xe3+@R(\xeb\x12\x9e\x04(@\x86K~\xec\xff\x93\'@i\xf8\xa6[\x8d\xc5,@o\xd6I$\xfb\x92%@4(||}\xc1/@\x16:\xa3\x10\xca\xc7+@\xa1\xe1\xcf\x8c\xe5\xb20@x\x82\xfb\r\xe9\xf5.@\xad\x16\xcd`\xa6\x92-@\x07\xb7.\xc6\x96_.@Z\xfe\xf4\x95#[%@r\xa0\x7f8\xcc)-@\xcf\xf8\x02\xd2\xfcM%@$\xdb\xae\x89\xcd\x96)@c\x8cg>\xcb\x82+@\x91\xde{\xee\xbaq%@\x9bb\x02\x07\xc3\x80%@H\x82\xb6\xc7\xb6\x1f(@\x9cdg\x87\r\xde0@\xfa\xb1\xa5\x13\xee\x86*@]+:\xb2\xaf\x8d/@V\x7fV\x86\t\xff%@7\xce\xe4\xccm\xba.@\xc0\x91V\x94\x10]%@pv\xe8\xa6\x19\x1d\'@\x05\xc2\x80\xb9Y\xe1(@\x90EK\xb36\xf5)@\x92\xc2\xa7\xbc\x9c).@@l\xc0f\x0c\x1c0@i7\xfb\xf2\x86u%@\xfb\x8fd.\'e&@\xa3\x1f\x9aR\xc0\xee&@\x7fK_\xf1\xdb\xcd-@R\xdd\xe5\x1c\x956-@\xb5b\xa0\xed \x90.@\\)\x92\xb2\xbfx-@f\xdbX5i\xaa.@\x8c\x97k\x86\x0f\xb20@TDYRo\xd3%@e\xe5\x8e\xf7\x16=0@M\x15\xe9\xaeV\xa8&@\xd1\xb7\x86\xd2n\xb5&@\x88\x85\xc6]\xca\x88\'@L\xa1\x9e9\xe0\x13-@\xa5{\x0b\xbd4s)@|i\xcc\xaccp.@\x8f\x11\xde4\xfd\xc1.@\xa5\xc6\xe6.!\xac%@\\\xdd\xf1?\xb5\x0b)@!\xa1\x1c\x90*}%@\x0e\x8d\'\xf7*\x04.@\x88\x85W\x8eX1.@\x1b\x12lt\xac\x9b&@U})\x04\x87\xba,@\x94\xe0\xdc\xb9\xd6\x95,@\x11\x9a\x10~\x19\xb3(@\x01\xfd\xd7\x9f\xb4\x95.@\xca\x87\xc1$\x07\xa11@\xea_\xee \x12./@\xd1^\x9dwM\xa0*@wms\\?\xcd/@\xa5<\xb0\xf2\xdb\xdc&@!:b\xd1\xd3\x8a-@\xa0i\xc0\x80;\r1@9\xe8]\xbe\x04\x96&@QN\x98\x17\x1b\xb8&@lf\xe5z\x9b\xac&@*\xd9\xd6=$\x05(@\xf1\x16[\xd74\x9b,@o\x19|2d\x82*@x\x06\x8a\x8b\x96\x05.@t\xa1\r\x85\xa5w,@s+,\t\xbc2\'@\xf5.H\xbe\x03\xa1%@X\xca\xf6\x11\x81\xd7&@\x97\xb0H\xf9\x91\x9b-@\x86\xf5\xab\xadL\xce0@\xd3\x1dX\xa7\xc9\x0f&@\x89a=\x0b^P*@\x939*\xddC\xfb)@\x1f\x8e\\\xcb\xa20(@LCE\xc9\xaa\x03(@M\xe9\n4\xc5u-@\x8e\xeb\x15}\xa9\x171@\xc0N fQG\'@\x83F6\xa9\xa2x&@\x05\xbe\x18\xbc\x7f\xf0(@\x9e\x90OwJ\x9d\'@\xb2eJF>72@&\x8e\x96w\xbb\xb90@L\x85\xc7\xdd\xfb\xeb\'@\xa4\xe0b.l\xa9\'@~\x19\x01/\xe3\xb8-@+\x9bD\xe3\xf3l,@\xb4N\xa8\x83t\xf9%@?n\xff\x11q\xf3\'@[\xdd\x16\xc70\x02(@\xca|W]\x80,\'@\x8e\xd6g\xd9\x05\x98-@O\xdd\x1ft\xbds(@%|\x0e\x19|?(@p\x07\x02v\x06\xc3%@~"\x82y\xa0\x06&@\x9bu\xa8\xf2\xca"&@\x1ex9\xde!\xf1(@\xc0\x96q\x9f\xff\xaa(@;\x9a\xdf5>#(@\x03\x1d\xe05\xe74\'@:\x91\xce\x81\xc9\xb4/@\x85\xff\xee8 \xa2(@\xf6\x04\xb9\xe5\xf0\xf3%@\xb4\xfe\x1c_\xc9\xa1-@7\xc3\xb9\t\xe8".@o|\x17\xa3N4.@`\xd0\xd8\xd7SW&@\xd2\xf3\x8a\t[\x1d.@x\x16\x86\xe51\xdf+@O\xc3\x8b\xd29h(@-4j\x870\x85\'@P\xb9L\xfb\x80\xec%@C\xf3\xcc\xe4\xbc`&@R2\x84\xef7\xaf&@7\xa1\x04\x90\xa4\x90&@@%G\x0e\x0e\x11,@\xec\x97\xb6d\xf4\x04&@\x9aJ\xd48lZ)@\xa0\xf5\x97\xd9r\xe8-@p\xd2\xbc\x16\xdew,@{\xc2\xfehm\xbf.@\x87\x88\x07\xdc\x86\x93&@\x98\xecw|I[&@3\x9b\xc0\xa6|\xbc&@g#\xde\xdc\x1cX-@\xcc\x13\x83\xdd$8/@7[\xb4j\x10\xdf0@\xb8\xbb{\xaeK 1@\x81}^\x04V\xa3,@\xab\x8e)\xd7\x88\x16,@[\xcb\xed\xc8S\xb5-@CW;\xd6z\xda&@;\x1b\xb6\xb5\x8c\x1d\'@\x9f\'\xd1h\xec (@\xf6\xa5>Z\xf6@+@\xae\xd7\xa9\xb9\xf8=)@\xfaz\xeet\x8f\xbe&@\xb3\xa4\xff+c\xb2(@S\x90\xbb\x1cjn,@\x0e"*>hZ,@\xf4\xa7C\xb8\x00F)@\xf1\x18\xa0\x94\x1a\x16(@{\xc8\xc74\x81\xc3*@\x05\x9e\\\xd5\xbaA.@\x07A\x9cp\xe0p)@0jE\xb0\xd2*,@\xe0X"<G\xce0@a\x88Z/\xaa\x93-@w\xef\xa2\xe9\xa6\xee-@\x1c\x88\xaa\xd9]\x19/@`]H ^\xad/@\x92&\xe6u8\xe4/@\xeb\xf4\xb4\x0fG\x96-@\x9e\x1c}\x1c\xfd\x910@$T\xd8J\xc6\xa3-@M\x9a\x14\x1d3\r\'@W\xac\x80\x96\xa6\xde&@\xeaiL\x955\x0f(@\x8d@\xf9\xb3\xdc>+@W\xba\n\xbbJ\xf0-@\xd4a\xbf\xfc|\x8a-@u\xff\x98$\xd8\x81-@#\xb8\xfeY$\xfa%@xV^\x15\x8f\x9d.@\xd7\xc5\xd7\xba\xcey&@\xa2\x04\xd1o]\x04(@\xc5\x18\xb0.\x9e\xc7(@\xdf\xb6C\x8f<\xe80@\xcc\xd8-\x184\x82(@\xa9\xc4\xb5v4\xe8&@\xf8\xc3\t4\x91\x0e*@\xca%\xa1\x800\xbb,@7\xde\x86_\x1d}-@\x1e\xb1\xbefM\x92+@\xf1\x9a\xc5\xd7V\x81,@\xde \xffh\xb5+(@\x92\x02&\xffv.1@\xdeB\t\xf6|u(@\xef\xa3\xb0\xdb-\xc1&@\xb0\x80\xa6\xaf\xd7\x04(@I\xd0\xde9\xf4\x8d)@\x92\x95\x8f\x89\xbfc-@?\xcb\x1a\x93WN.@\xae\x85\xff\xa8 \xbd/@\x0e\xde"\x03\xc9\xae,@\xc0<\xee\xe9\xbc\x03&@\xe0(\x83%\x8d\xd9&@,]\x86K\x88\xe1*@\xe0v\x16\xca%v\'@\x98^\xee\xe9l\xb4)@\xee\xcbu\x9f{x*@\x93\xa1\x8f\xc2\xadI-@\xdc\x17\x96r+D)@A\xa4B\xc1\xab\xd7(@\xce\x0f\x0f\x1c\xabr-@\x0b\x8a7oZ\xe60@\x1d\x04\x99\xfa0\xa4)@\x1d?[\xcf\x97\xfb0@\xeek\x19eJ\xe9*@\x83Bd\x1cS\x1c&@\t&\x14\x1e\x82v&@\xf7\xb8\xf1\xd1\xba\xae&@\xedN4\x9c\xf8@*@l\x1cO\xc9\x84\xf1*@MM\xe3\x8a\x1e\x96)@]\xeb\xbd\xe1\xd7A-@\xc7\xa1\xef\xfd\xe0\xb5-@O\xdf?sD\xb40@\xd9M\x0ce\xa4\xbf&@c_\xc6\x0c\xa5\xe7%@\xd2\xd0\x06\x90q\xfa\'@h n<\x12\x84)@YJ\x05E-\xb7)@q\xfbg\xae\x1cT-@\x02\x1fK\xaa\x93\xbd-@\xf2\x90\xe1~T\x161@l\x9cs\xf4\xf6\x17-@\x11\x88\xa0\xfa\x0fw,@\xcf@tw\xa9\xdf*@/\x03\x8b\x93c+(@b4\xfc\x8f\xfe\xca0@\xb7\xf1\xcak\xb9\x0f.@|\xbc\xb1\xa6\n\x93)@\x15\x8c\xdee\x1c\x8b-@\xc7Br\x00E\xd00@\x1d\xa0\x8bJ\xa4\x1a&@Y)\xbf\xbcEC0@Q\xaa!8\xb1\t*@\xfe\xe9f|\x11_)@\x18\xbf\xff\x157\xbe%@\xfa\xefx:\xe3\xd4%@\xb7\xd1\xc4xr2(@\xfc\xd1MB\xb3\x83(@\x9c\x89${NV,@\xb2j\xf2\x8c\xd5\xcd*@\xa7\xb2\xf6L<\xf1%@\x08\x94#G\xb3\xd4,@#\xe8+\xcb:\xae0@\xb2\x18~X-)1@\xd7q\x81\x013\x9a/@\xdeY\xac\x15\x16\xa3)@m\xc2\xc6\xefwL)@`\xaf\x84\xcd^-+@naq\x8b\x84\xcb%@+3\x85\x19\xd9\xf8%@\x9ai\xd7\x1c\xaa\x9a&@i\xabz\xaa\x12"/@\xcbu[`\xbf9*@&q\x84\xc29\xb20@\xa2\x94\xafk)e-@\x171\xcfa\x08C*@\xdcM\x82\x17\xcb\xc1)@\x85\xa2\x0c\x15\xb9\x16)@\xc4\xb9\xec\x92\xa3\xb8%@\xf8\xa9yV\xbe\xab0@5\x9f\x13\xd8\x1b\xe0+@\x0b\xbc\xd9\xa2?\xe2%@\xa2\xd2\xcb\xa8n\x9d)@E\xdc]l\r\xac)@\xb1>\x17E\xc9\xd4*@}\xe9Z>\x0b\xa1\'@\x86\xc1\x98A\xb0u\'@Q&L\xc9\xa7\x9a(@\x8d\xb6\x96\xbbw\x94)@\x91\x9bU\xd1\xd3\xda-@\xde\x18\x9dVR\xe6+@}\xd5\x14\xa4\x18)(@\xa4\xab\x12\xca\r\xd6-@\x16g\x18\xf2,))@\xf8\xa3C\x85}\xc30@\xf4>\x93o.+(@\xda#\x9b\xc80y)@\x8b\xf9Mb\xaa\xdd*@\xb0n\xf4\xe7\x13\x99&@\x91\x81|\xd7\xe8`*@\x0b&\xa1\x98\x11\x02,@\x959\x9a<:\xd3%@*\xb6\x9a\'\x08\xe6&@\xe1\xac\x80\xd6\x08K\'@\xdc\xd3\xeb\xefH\x7f\'@\xb7\x04\xd3\xda|\x9a)@\xc0\x92\x83\xab\xf7\x0e,@*\t^\xd3,\'-@\xc2*\xbf\x9e\x05\xc2%@:\x07\x9a\xf7\xe3t-@\xe5\xe2\x19\xcc\xc2g\'@G\x0b\xc5\xe4\x82\xf6-@i\x07\xc7\xc28j-@\xf8J\xfa\xb4!\xc4%@\x03\t\x8e\x02\x1f\x01*@@1\x1dp\x9cQ.@;\xc2\xbf\x08\xccG-@O\x90\xb7\xe5y\x10-@\xe2\xb8j\xe6D\xc4-@v85\xab\xfc\xd3,@\xc8\x86\xc4\x9b\xc5\xb6,@\xed\xc9\xf9\xa1\xd2\xab-@\xec\xdc\x12\x91\xc3\x141@[r\x02x\xe4\xeb%@1+\x96\x1fv\xb6)@\xcd\xd3n\xaf\x01i*@\xaeV>3n%+@\x9d6W\xf6@:.@\xeb\xe3\xe1\xc8\xe3\x140@\x93\x01:n\xb6\x1e,@<\xca\xc3z\xd2\x1c+@\xb5"\xb1\x8f\xc2\x99\'@$\xb5\xf0)\xe2\x87\'@\xf80D\x87&r-@T\x82Z@\xea12@t\x16\x93\xab~/.@1\xfa\x0ef\xa3\x9f0@\xac\xe6\x9c\xce\x97\xe0%@\x18^\xb5\xc4H;&@\xa8rO\xa3\xe22*@\xed?\xd0\x8c\xf8\x17.@\x14P\x8a|\xb451@\x94\xc9E\n7\x8b\'@y:\x1b\xd2\xed\x19\'@\x9f\xaaz\x1b\x99\x181@V\x89\xcf_\xa0\xf3&@\x18\xc1`\x144\xac)@\xa1\xeflU]\xd0,@~\xad\\9G@,@q\x867pU\xe3\'@\xbd\xdf\x87\x93\xea\xed%@\xba\xa58\xc6\xf6\x0f&@\x0e\x7f\x07\xcbg\x96\'@\xad\x97\x0c\xda\xe5\x9b)@\x046\x05\x13_\xb2)@7\xf4 _\x92+1@\x17\x17\xa7\xd76\xb1%@\x04\x89&h\xb5R+@9|\xee\x14\xc5\xae(@G\x15\x0e\xacx\xd3*@\xb7\x81\xd3^\xb7\xa2,@f\xed;\xa7\xe3\xa8-@\x9d\x0e\xd5s8\xe8-@\xb1h6\x9cf\xdf&@b\xb7\xc8\xdc+\xe8\'@\xe4\x9b\x19CY\xe0&@\xe1\xc9R\x11\x8a\xf5%@l\xda\xf3T\xfa\xac\'@\xfb\xfa\ng\xe7z%@\x1b7\x10\xa2D|.@-\xc5W\xb5i\xa0-@O\xd1\x89\xff\x86\x8d-@U\xbe_\x1f\xb0\x7f0@p\xcd1\xc4{C-@\x85\xdc9\xe6%\xff&@\xda\xcf\x00\x19\x7f\xdc)@\xc3{\xcd\xd8\xdd&)@\xd5\xebE\xe6\xea\xb6*@\x9cU~\xac\x87q.@W\xfeh\xe7\x9a\xb0-@0\xc1\x07\x1c\xb01&@\xfasq\xeek\xcb0@\x9a"\x8axd\x100@\xe1o\xab\xfd\x97z*@\x14\x04\x8a5\x97\xf9&@&\xdd\xbf\xe3z$(@\xff\xc3*\t`\xe8\'@\xc7\xb5\xd06\xe8*1@\xe1\r\xee\x1dm\xf1&@=\x93\x86\x8d\x86\xec&@"\xd9&\xdc?\x81)@R\xe4sJw\x07-@/uQ\xb879)@!\xfc\x81\xa2\'>0@TCgqt\xb3/@@\xcdv\x8c\xa0*&@:\x86\xe6\xe6e\xc1&@NYq]\xc6\xc3(@\xfd1\xdc\xe7\xe00+@\xa0k\xb29%\xdd)@\xb9W\x82\x98 \xf1(@[\x9dk\xb0\x0e\xca%@@\xed\xe5r\x13\x1f(@g "\xfby$-@\x13\xad\xea\xdb\xfb\x7f0@)K\x9c\xa28\xd80@j\xf6\x0c\xe8\xc5p%@\xc0V\x9d\x8a\xa9\x8f\'@\xfbx\x08\xdf\xf1B&@dB\xb3I\xb5\xe1*@\xb9xs{\xb9[-@\xbe\xa4\xe8\xcda\xd7+@2Efu\xd9\xd00@\xfd\x9f\x18\xfe\x93\x01(@\x8a\xd8p\xb7p_%@\xa4\xb1\x08q\x18\xd1\'@\xf9\x9a@\x8c\xbdB\'@\xa8W\xa8k9\x93,@-\xa3`\x93r\xe7-@\x18\xd7\xdd\x0e\x8a\x8e-@j\xd0\xfc\x102b.@?\xb0\x1b\xa6\xc6\xdd0@\x95HL\x0f=\x011@5\x00\x13\xda\xf0\x070@\xcck\x02\xff\x84\xda\'@\xd7\xa6\xc4\x8fC7.@\x98\xf6\x95\'n\x8e.@\xaf\xbb\xce\xedL\xdb.@\x81\xfa\xccH\xcf\xfa/@e2Cj\x8f\xe0*@.\x05F`C\x04.@\xa8\x1b\x19\xd4j\x031@M\xaav2r\xc3)@\x188\xab\x00\xc53+@\xfd\xf8\xba\x80\xc6p%@\x93\xcblj\x87~.@V\xcaGY\xba\xcc0@\xf4g\r\xc4\xa6\xec\'@\xdePG\xa3\xe7\x81%@:e;\x1c\xf4\xd8\'@[\xc3\x94\x9b\xbb\x9c.@\xf7AoY\xa4\xf0)@\xf3\x9eJ\x13\xf3K*@\x11z|v_\x1f.@Y3\xf7=>\xff,@5\xa3\x18\xdc\x14\xe1,@Q\xfaC{\xafo%@\n\xa9\x1c\x91>\xcf,@T\x1d\x9f\xef\xb0*&@.R\xf0rb11@\x9bH\xd4\xde\xb8r&@\x9d*\x9a\xf0[\x89&@Ut\x8d\x80]\xb6.@\x839\xba)\xbe\x98%@\xcbj\xe9\xaa)\xed&@9z\xca\x05\xf3\x89%@\xbb\xfd\x87\xc3g,0@#s\x9c\xda\xe0\xe2%@\xb8\x87\xd3\xf6\xc8\xd4&@\x9e\xba\xf8\xc2\xa9\xc0%@\xf6\xdd#\xec,q.@\x16h\xf3\xadF\xf8*@\xaf\xc3\xaeo\x9d\x87&@"9\xce\xd9\xb3\x96&@\xf9\x91\xc3W\x05\xa5\'@\x1c&M\xd0\\E-@A\xcb\x01M\xe3B0@`\xc2\xfb\xde\x16\xa20@\x82\xc6\x13k\x88\x9d0@x\xf7\xdd\xfeX-1@7L\x02f"\xee\'@<\x18\x04{\x15\xcf\'@\x98i"@\x9f\x87%@\xe8\xdc\xc79:\xef&@\x82\x9d`5#*)@\xa6$w\xb4\'\xc1\'@Md\xaf\x01\x14?\'@\x92\xa6X`\xabr%@\x99n\xf8\xa3\xf4\xb4&@\xb8\xcd\xf7\xfd\x8a\xda,@e\xd2\xb4\x10\xd0\xd0,@\x82g\x06\x8c\x88\xc2)@&\x87-\xe9\x82\x91.@x\xa8\x17\x18\xed\x9b\'@h\xa9b\x19\xe1\x0c%@\xca\x8d\xad\xdfQ\xe0(@\xea\x89d\xabJ\xb8,@\x90\x88{\xd7\xfe$0@k\x17\xc0\xdf1\xf5(@j*\xf5F\x11\xe0&@\x19\xba8<\xc3\x98%@`\x1b~ZT\x00\'@\x7f\xa8\x1c\n)\x8b\'@\x87\xbe \xc1k\x96*@\xab\x01*F\x91\xfd%@\x16h\xfb2\x98E-@\x95n\xa8>\xc5\xe6.@\x96\xfc,\x81\xc0\xc2)@2\x0f\xcfb\xd4c*@\xe6\xc4\x9ao\x80 0@\x91\x8a\xa5\x0b\xcf\x9a,@\x96X\x94U\r\xdb,@?\x92\xb0$N\xeb0@i\x8e\xf8]e\x02\'@\x127\x84L#\x15+@ \xcf\x9e\xa5Cn,@\xd4\x92\x98\xd6\xe7z\'@\x1a\x85\xfa\xd6\xac\xe0.@\x85\xcd[$\xab\xa7\'@\xbc\xecnp+\xbd.@j\x95\xfeR\xa87(@\x1f"\xa3\xc4\xc0o/@]&\xa1D\xf5\xb4,@\x9b\x8fr\xcd\xbe\xf9*@t\xde\xb7\xb2\x81\x1d+@\xd05Q3\x83\xd8\'@x\x8b/c;\x8e)@\x02\xb9Y\x9b}\x82%@b\xab)\xe7\xcb\xa7+@4\xe0p\x99\xf3\xca(@\x00\xf6\x9a\x84\x13Y\'@<Z\x04\x84\xafg)@k\xb6/\xb80\x98/@\xadcR\xfc~j/@"\n2\xbeRW\'@U8J\x96\xc3u%@\xfd\xe6\xd4\x96\xce2%@\xcc\xcc\x8f\x87\x1b\xa6%@\x8e\xf0\xd4\x01\x03N/@\x13\xe8H\xae\x1f\x06-@\x03z<\xc1\xf1\x17-@[M\xd4q\xd2\x11%@y2\xb1\xda5\xf6(@y\xe12\x1b\xd0\xa6(@\xd2\x99g2v\xa6&@\x0c\xab\x1b\xc0\xda\xd6.@\xd6\xf7co\xb7\xf8.@\xbc\xac\xe95\x1a\x12+@9lD\xe8\xe5\xdb.@\x1b\xdd\xf1\xbeP\xed\'@\xcbHc]\x0b\xbf&@2"z\xe4\xb1\x15\'@\x82\x16\xec\xd8\xaa\xe2&@\xa0x\xa75\xf5U\'@\x9a\xe0cVx\xdf,@\xe0\\\x99\xe0\xcf\x17(@\x0eX\x9a\xe8\xc9}.@G\x9b\xbazQ\xd4.@\x89\xdf\xce\x94Jn)@oE\xd0{ \xc8)@Wz\xd7\x89\xa4\xef-@\x10\x1f\xd9\xd5Q-*@;U\x88\x16\xf9V-@\x9f\xda\xe3\x9769-@\xdf\'\xae9\x91\x93.@>\xd6\x11oS\x17.@\xfe\x94\x1d5\xce\xcc\'@\x99b!\x8f\x02\xa8%@\xd0\n\xde\xa4\x84\x97&@\xab\x0f.\xa0\x86\xb9&@\xcd\x90\x19\xd4\x81V%@\x11\x84d?\xb4(%@\x89\xf9\x9e\x13?\xae.@\xc2\xa2\xb9l\x0e\xc20@\x8d\x93\x0f\xc2\xe1|%@\x01\xe7X>\x80\xec&@\x8em\xd0\xdb\t\xf4&@\xe2SJ\xcc\x8d\x04,@r-=O\x0c\xc4,@\x97V\x96\xce\xae\xb2-@\x80\x88\xe3\xe95\x18+@\xedn \x96\xf4f/@\xcfF\xfd\x16\x0f\x120@\xe3\x83\xab\x93\xc0\x84-@t\xc0\xd6n\xcc\x98(@zP`\x8f\xedc(@)p&\x18\xf39\'@\x11\x07\xe3\x82\xc5\x0f\'@\xb5B#\x9c*\xd2)@\xc7\x97\xa4\n\xb2\x10*@\xbe\xfb\x04\xd5\xfaT%@\xba%\xdc&\xc51%@!\xf7\xe7\xf6\xeb\xcd(@\x1b?\xbc\xf9\x1f\xd4,@\x9f\xc51j4\xc9,@!\x8fH\xcf\xd8\x03,@Q\xb2\xba\x85\xda\x850@<\xd8%\x07\x0c\x99%@O`"\xef\xeb\x8b,@\xe3\x80 \xf0hP-@\x8c[\xe1\x80k.%@\x04\xd4>\xc5\x05H&@!B\xde\xc9t\xfe*@\xaf\x1ag\x99\x0c\xf3.@\xfaq\xc9\xfd\xfe\xf9,@\xfe\xc5>\x10\xc3\xea%@v\xfd.+\xc1\x8c,@mX\xd7;q\x03\'@\x9f\x82\xd2g\x03I(@\\T\x99\x92\xb6~+@V7\x05\xcbZ\xcb0@z\xc0\xe0}\x99k-@\xa3\x06\x99Sy\x10*@\x96\xb7\xf4\x9dc%\'@FM\x1f\x14\xd9\xfa*@\xdbQ\xe74Fx\'@\xff\x98Cc\x19\x9a\'@\xa1\x07z\xc0\xb4\x8c-@\x11\x853I\xe1e.@p\xf5\x1d\xc6\xb2\xa8.@\xf0B\x84\xd8h\xf9.@\\\xfe\x8d\\)[(@\xfa\xf9C[\x87\xf5/@\xd2-\xc5K\x9c\xb2*@B\x8b\xca\xe9aq(@2\xb6\xe2\xd7\xff\xa1%@m\x01\xb7\x0en)(@\x91\xc7\x03\xbe\xde\xc3+@\rCc!\x01\xb3)@<\x9c\x19\xac7\x18(@!\xdb\xba\xa6%X\'@\xc9~\x8a\x94/*\'@S\xe1\x1e\x85\x84\x0b\'@\xa6S\xcc\x99J\xee0@z7\x9b9\xb8\x03*@|\xad\xeeK\xe8A\'@\xaa 3:\x13\x07(@\xd78H:\xfc;&@j\x8f\xee\x86\xde\x0b&@\xbaj\xec y\xdf%@\xb7\x0c`QV\xdf%@\x93\xb4-\x95\xc1\xe1\'@rW\xb7\x1c\xb4\\.@\xc23O\xf7\xe8D\'@\x17\xc2\xdd\x98E\xc8-@\xfe\xe7tq\xf9\xd60@\xf5\xcb\xcd\x06Qj-@\xbd\x02X\xbbUb.@sTWO\xa0b%@%\xd4r8q\xe4.@%/q\xe1\x9a\xc4%@\x8aj\x1c\xca>\xcc%@GuS>\xb0\xbc%@BT\x1f\xc6\x93Z-@\xee\x8b\xf4\r/\x1b+@\xe5O\x8b\'>U)@\x06\x89\'\x00q\xa3&@\xa8A\x87\x9ex5\'@\x93\xac\x1b"h5-@\xa2b\xfc\x86\\u)@\x0f\xea\x95\xae\xd3}%@\xd50b\xebJ\xf0)@\xaf2\xaa:\x8b\x14-@\xc3~\xab\xe3=\x02.@\xff\xcb\xeeo\xd6`-@\x12r\xc1@\xec=0@>u\xd7\xe4\xe6\xce(@\xb1\xb7"\x06\xf7\x96,@\xda\x98H\xb4bX)@=95\x94\xaf\xc5&@\xab\xf1\xaev\'\x8d(@\x1amE\xcb\xa4t(@)\x86\x1e\xc3\xca`)@\xf4<g\x14dV-@\x82\xe5n_\tx%@prLNDc)@\xbdo)\x17\x0f\xbc.@\xb3p\xfb\xfc\xaaj-@\xe2\xb9\xc2\xa1\xc2F.@A\xa4\xed\xb9\x9ft.@\x95lV\xe7\xf0b%@\xb4\xde\xb4\'k\x94&@\xdd\xf2\x1b\xbd\x84s\'@\xa2y\xfe\x9ff\xd0(@\xcc\x8d\xc4\xf8/\x8f)@\xbc\xc6\xbf\xa3\x11Y(@\xb7ws\x1d\xa7\xf6)@\xbd\xcbk\xdb\xdbU-@^\xb5\x17\x9c4\xf9%@\x0e\xdc\xe1\xcf\xe5H%@\x87\xeb*\xaa\x81\xef-@9\x93!\'\xd2|*@\x94?0x\xc0\x13,@\x7f3E=7\xbf(@\x87\xaaju\xe1Q\'@\x8d)\xd6\xeeL\x7f)@\xd6{\xe4\xe1\x9a\x9d-@\xa4\xebM \x8c8(@\xb9\xedv\t\x90\xc4%@\'\x16\xda\xd4w\x13\'@J\x16t3\xaf\x1a3@FU\xf3Nx5\'@\xe5y\xbd\xb6\x10\xd2)@\xf4\x88\\\x0e\xb2\x8e.@,E\x06\x1d\xb5w(@Z\xbf\xb8\xb8\xd8\x95,@\x7fY.\xc9Iv-@\xb5\xe1}U\xee\xfa&@M\xdb\xf0Q!N0@\x8e\xdaVLn\x051@W\x03\x1fAXe)@\x96\xe0\x9c\x0b\xefw%@\x89\x9c\x05\xffi\xaa0@\xa1:V\x1d:\xa01@\x8a;g6\xc8\x85)@l\x0e\xa0\xb9\xd0b%@$O\xc8\xe8\xf8\x9f&@\xbb\x9d\xec~\xc6\x9e1@r*\xf8\xc1\x11\xa9(@\x19\xc0\xe3\x82\xc6\x18-@R\r\xef\xce"\xa3.@\x1b\x889\x0c\xff~-@\x85\xfb\x0f\x8d\xae\xf3(@\xec\x18\x98\xa8\xe8{(@U\xac\x89\x18+\x9e\'@\xaf\xbc\x91%\xe7\xf4.@\x1e\xff\x83|\xfe\xcb.@\x97\x08^\xa5\x8aC0@~s\x03\xce\xa0\xdd(@\xe0\xcd\xcc\xcd?\n\'@\xba@\xeboi;\'@a\xe8Se\x13R\'@\x0c%\x9e\x02\x0bt\'@\xe5\xab\x05\x7f\x84\xdd\'@t\xc8\x83+\x1a>,@)MK\xda --@G\xb6W\x94\x9c\x1e-@q6^\x83\xe9\xb3%@ \xea@\xe3;R*@\xb1hP*\xdc\x9a0@\xf7\xfc\x84\xe5\xb1\x18,@m\xafA\xea\x95\x1d(@1MEa4\x1b*@\xf1\x12\xd8 \xb3\xb9.@7L9v?\xbf0@\xfe71\xe3\x13\x001@v\x84K\x99\x80F)@\xcc\x07\xce\x02\x86\x10-@y\xc3k\xcb\x16\x18/@\xc7\x05\x0f_\xce\xa5&@\x1a\x07\x03\x18c4/@[\xd2\x12\xd6\xf6\\\'@<\xab\xc1\xf6\xc4\x02,@\xe1M%\x99\x98\xd0(@|\xed\xe2\xbb\xb6\xe70@\xb9\x8c\x12\x00\xaeb%@\xdf\xf9v\xe4\x8f}%@\xd27I\x8c@\xe8-@\xf5\x0f+q\xf2\xc9&@4\xed-U\xe4\xec\'@C\xc9b\xc7\xf4\x10-@\xcc\x17\x92\xdb<\xed+@f\x18L\xc8\x02\x85\'@@\xfem\x01\xfcs-@\xb6\x19\xd0\xbdi\x89-@\x83L\xcc;\x9e\xc0-@\x0f3\'\x9fk\xf9&@\'c\xda\x0b<\xba(@\xebc\x94#\x02\xb9.@\x199e?\x7f\x8b,@e\xc0\xb4\xb7-\xc8*@o\xd2\xa2\xb8\x9e\xc6%@\xe6Y\xea\r{;)@\x16\x17\x06`\xbb\xa1*@\x05\x87b\xda\x1d\r(@%\xa3k|s6(@\xd9\xb8;;i;*@\x8e\xaa4\xb3\x97\x85(@\x15\xf2\xc0\xe7\xff:2@\x1e\xcb\xf4\n\x99a%@n]\x87\xa4\xda\x90*@\xd2\x85\xfa\x13\xbe\xa10@\xaf\x94\xb3\xf5%\xc5%@\xa5\xaf\x02\xca\xd3\xe6%@\x1b\xe7\t[x\x9e-@\x95\xd2\x89\xdf\xf1\xd1-@\n\xc8\n\x8a\xc9\x81&@N1\x9bv\xd7\x0f,@\xbc\x99\xabn\xac\x81,@H*\xb8\xbc\xd2\xf4,@A\xc5\xdf-x\xdc0@H\x90\xcf\x90\xa6\xfa\'@\xa8\xd9Y-\x15/&@\x1cq1\xaf\x81\x94-@\xa7\x8c\xe6\xaa\x92\xda-@\x13\xf8ms-j*@\x1ad\x98\xf1Vw\'@\xba\x7f\xf7\x11?\x0c\'@\x93\x11\xdbV\xdcn0@\xed\x11\x95\xac\xe2G*@ \x8a:l\xbc\x84-@\xa8\xf9\x9aWk\xa0)@\xaa\xf9h\x9aV\x99*@B\xb4JF\x11m*@{\xec1\xb8\xe7N*@*\xfc\xff4\xb5\x84*@(9(Ik\xb9%@\x1a\xa6\xc5\xa1\xde(\'@8\xdfO\xeac\x1d\'@\xfd\xad\xc4\x1c\x06\xf9\'@\xd5r\xd8\x1b\x99>.@\x01\xe9\xca\x12KF)@+_\xac\xd6f\xc8&@\xba\x01\xf0\xf9\x01\xa4(@\xa8\xec(\xc6^\xd8(@\xc4\x18\xaf\x11\x80\x9e(@\xc3\xdcauz\xad(@\xa8\xfc\x12\x8b#P.@\xe3\xf8\x0c\xd2\xf7,/@\xe5\xa0D\xf0\xff\x0e/@\xee\x05\xbcB\xde\xad0@\xc5E\x84\xd7Xi-@vjV\x13\xd82-@\xf80f\x03\xf8z\'@\x13r\x82\xc8\xe7\xa4%@\x87./\x85\x9c\xd30@\x0b\xa4\x810\xe8q*@?\xea\xfc\x97\xcc4&@\xf5)\x16\x9a\xf4_0@q\x04\x0c\x8a\x9ar-@\xa8c\xc9g;\n(@\xa4\xdf\xd1\xf6\xb8g*@\x0b\xf4\x8b\xab\xb9t0@\xe2\xe7{%\xe8\xe60@\x96p/\xf577*@\x814\xd2\xb2\'i&@\x04C\xfd\xc3$n.@\xd7\xb6\xe6v\xa4\x06(@2.\x12\xcb*\x9f,@\xae\xd7\x8bw\xa2\xe3,@\xdf\xa5v\x08\xa5\xef+@\xb5:b\xf0_8)@\r\x82\xb2h\xeb\r\'@\xe1\x9a_P\xe3\xb6%@\xda\x97\x02i\x03\xa2%@\xdb\xb3\xe1R]\x101@|\xdab\x7f|\xa0(@\xd6b\xe4\xfd\xbd\xf7\'@\x84\x94N\x99\xe1&-@\xe0\xdc\xba\xf5\xcbM0@\xae\xb0\x9f\xcb\xb55/@R\x1dv<^s\'@o\xdd\xf8_\xd9\xc6\'@P.\x10\xc70\xb0\'@\xa7\xcea\xdc\xc0\xa4\'@u\xf3\x1ab\x99~\'@\x8e\xa7\x07\x96\xd49\'@\xd99\x15As\'/@\xca[0\x18\'v1@\x00\xad#\xda[\x0c&@n\xe6\xa0f"\x890@\\bDW\xf2s*@\xac,\x94&\xbc\x9e,@\x82O\x97g\xd1\x14-@\xe1kP\xb9\xe2\x84-@\x93oD\x97\x1d\xc1&@h\x8eLy\xfe\x15,@\x0e\xc2-\x93\x04\x11&@\xef\xd8g%3\xc5\'@\xaf\xa0D\x80\xa2\xe7.@\xce\x93\xbf5\x8bZ,@\xe9v\xc6\x19\xb4(\'@M\x18\x80\xe7\x0f\xd8&@>\xe78\xe8\xeb\x950@\xaa\xf9p\xbb~\xf4\'@\xf0l\x98\xc1\x9b",@\xc1\x990c\xfb\xa4,@\xb7\x0c\x168\xb3u-@6k"\x1a4[0@\xfa\xfc\xe2\xf4\xdff.@\x98\xa7\xe5\xec!E\'@\xcb\x97?\x81\x1f\x04\'@\xfd\xd5\xc9b\xbeG*@:L\xac\xbb\xb7e(@\xa7\xf8:~\x89\xa5,@;\x7f\xcd\x85\xea\x860@\x18\xfc\x0eKw\x10&@\xd7Otn\x1a\x98\'@ L\xa1?k\\(@\x84\xd62*\xd2\xd0(@\x7f\xe8\xea2\xd8t-@\x8f\xbd\x95\x0e\xed\xea-@\x90\x8c\xc6\x8f\xe2\xca0@7\x12\x8b\x97\x90\xc9%@\n\xa5A\x988\xb8%@/\x94\x01\x96\xd8\x8b&@\x08\xfd\x9e\xca\x1b\xce%@\xc4\xb2\x07\xc2\x1d\xf9,@]\x94R\xcf\xb5\t&@-\x8c*)\xe2\xc0(@\xc7\xef\xbda*\x00-@\x7f\x1ej2\xc5\x94+@+\x1c?t\xe6\x8a+@\x8e\xc2\xe3\xca\x10\x84-@\xafN\xab#D\x05&@0\x99-\xb2\x9c\xb30@\xb8:\xf0\xe2\x18\x8d-@o\x82G\x93\xeb\xb00@+%E\xfb@\xb0&@r\xd2r\xe5\x06\x8d\'@D\xbfl@n7&@\xbe\x06\xbcK_\x9a\'@$\xda\x02\xdb\xaa\xa8(@-F\xda\xeb\xc4\x83-@\xcdn4\x10K\xfa,@q\xe9\xc6\xbe\x81\xab\'@\xee\xc9[E\xbb\x91(@\xc2\xca\x13\x9b\x1d\x93\'@\xf3\xb6\xf2<\x12M)@\xe7W\x1f\xa94\x16&@;(-\xef\xc1\xb00@\xee\xf1\x8c\xd2\x98+\'@\xe6\xf0\xfe2\x7f\x95\'@*l\x1d\x86v>0@\xfa\x8f\xa9@\xd7\x14+@\x9a\xbf1\xaf\xea\x9c,@`3E\xc9\xc1m-@\xee\xd6L\xb2V\xdb*@I\x8a)\xbfD\x190@H\xc3wj\xc1\xa8&@\x85\x1b\xd5\xb2J\xa0\'@\xe6\xc15\xaa\xcd\xd6(@\x9f\x00$eK\xbb(@\xef\xd9\xb8\xe3B\',@\xd7\xbd\x83\'\x8c~-@G\xc8h\x82\x8dF-@\xe5\xf4\xe16\xb3\x870@\xa3j\x8b!\xa4\xc1&@\x91\xaeA\xc1{?\'@0\xefz\xd7\xad\xcd-@W\x03\x91\x97o\xba,@\xdb\x07VBm\xe9,@t\x9d\xa0\xa1U\x18-@>{\xad\xaf%W.@\xcb\xe4\'\x9d\xd0\xbc\'@g\xd1\x0c\xa6\xf4\x8f/@\xd1j\xe8\xe1\xbf\xee*@\rKt\x02\xd8\xa0.@\xd5@34\xaa3-@\x06\xa8\xdf\xdb-\xa7,@\\\xaa\xc8\xa0\x0fd.@A\x05\x84\xaby!&@\x86\x99C\x8f\xf9\xbc\'@*\x97\x9d\x8d;\xea+@oF\x97\xfakV.@\x18a\x8cu\x19\x14.@\tx8G\x95\xeb%@S\x10K\xf1y\x1b\'@^\x9a&\t\xc4=\'@\xdc\xa3\xcb0\x0e\xfd,@\xd2K\x8915/.@o\x1e\x8c\xa2\tA.@\x8c\tH\xcc\xb6M*@I\x98[o\t\xa7&@U\xd0\xa5L%90@\xcb\xf2\x84\x9a2,)@\xb3|\xc8\xc1\xfe\x05,@\xea@\x94\x16\xe9\n0@\xbd\xfc\xbcv\x05\xb7+@\x15\x1d\xe8\x9e]\xe42@\xb2\xa8\xe6n\x9e\xf1&@\xc5K\x88\xcb\xbb\x8b&@\xd8\x06\xff\xe6c\x02-@\xaeR\xbc\xe5K1-@\x83_\xdfH4\x92\'@\xb8\xf6\x9e\xd8\xb0x.@\x1e\xc9\xc2\xaaY\x8e0@\xc3Gr\xd6\xd3\xde,@\x11T[\xf6G\xa80@\xcb\xb2\x10[BA0@3\x16{\x19\r\xb3.@@eK/\x92=)@\xb0I\x14&>v,@\ns\x1f\xfd\xa0\xce%@\xd7?\x9d\x1a\xea\xd70@\x14\xee\\\x87\xb7\xb7\'@\x0e.\x06"~\x8f-@\xc8F\x1a\x02\xda9.@\xc4%\xcfl\x9f\xa8-@*U\x8f\x81\x8e\xba-@{0\xd3p\xe3%.@\xeb \xac\x87\xc6\x9e(@|\xe7:\x1d\x99\x93.@g\x8fQ\xff\xfa\x9f-@Nn$<\x0f\x080@\xe8\xd1\x93\xfb\xfd\x8e/@\xe2\xab\xb2\x17@\xd0(@\x877i1ri+@P\xb5\xdcTWN-@\xee\xb9n\x9f\xc1\xca&@\xaf\xb8\xb2\x14\x1c\x01\'@\xae%\x03\x0en3,@\xdc\xbe\xaeHj\xfc(@\x86\x88\xdc\xd1\xba\xee+@\r_\xbf\xa4\xb5\x01&@\x04\x03\x10\xa0\xd5\xf2,@7\xbb\x9b\xa1\x1b\xfc-@G\xe0i>\xe5\x1a0@\xa9\xb4\x1e,7\x88(@S\xff\xcc\x1b\x14\x1b\'@6\x13\xda\x0ei\x12-@}\x98\xb9.\'\x02*@\x1d\x00\xe6\x8c\xde\xbb\'@\xe5R\xc10=\x1d)@\xb0\xc2\xb6\x8a4\xf7(@o\xf5\x9b\xbbW>.@\n|\x08\xb9\xe1\xec%@\xf4\x0f\x8c\xefS\xc0&@|-&\x02\xce\x0c\'@\x1a\x19\x13\x98\xfc\xe5.@\xf5\t#IgV.@\x8cH\x07\x80\xa8\x010@\x90w\xd1\xccde.@`\xb5\xdf\xc5=\n*@\xab\xaf,\xb9\xa2\xba&@\xa7\x02\xb8<\xa7\x14)@\xcc\xc7\xb1\xad\xf2\xc2*@\xdeI\xf6\x98\xaa(&@jSN\x00K\x99/@\x93zm\x01\x04\x19-@\xa7\xaa\xc4,\x94}.@Y\x17wd\xfbE&@\xab\x8d\x83"{+)@_g\xf4w\xf6\x820@)\x8ejIn*-@3\xc0h)\x10\xbc%@W\xf4G3\xf8\x07-@\xc2\x9e\x81\xe4W\xce(@\xec\xaf\xf6LDM&@\xe5\xb8N\x94\x04\xc6&@\xb9D\xfb\x08\x1d\x1a-@\xe5\x83t\xbb\x91\xf1,@+L\xc1|%^)@\xe4\xea\x18<\xbb\x9e%@\xd2\xd0\x8e"R\xfd-@,E\xe4~\x897-@\xf7\t\x86\xa3J\xe5)@&\xcd\x976\xfa-,@#\t\x01t=r.@\xbcLp\xca\xce\xe3.@\xc3?\x98_\x1b\xa1&@08\xe0\xa0\xc6Q*@S\xc1u\xd4\xf6\x91(@\x08\xdaM\xb1{\x99(@2^\x9b\x15\xef/+@l\x1e@H\x19F(@\x93\xd7\xdc\xd7{\xe7,@z)\xf5w\xba\x08\'@\xa4#\xb2wQQ-@K\x0cR\xb9D\x88&@`v\x01#\xcc\x0b-@\x10\xa4\x85\xba\x97\x15\'@\xc3\xe5\xde\x83\x91\xff/@\xf8\x84\xb0\xe6\x8c\x89-@^\xc2\xa2I\xc3\x1c0@\x9d\xe6\x84Y\x14\xba&@\xca\x08HY\xd2\xfe&@W)y\xb6\x99\xb1\'@H \xcfbQ\xf0/@%8F\xa8\xc7\xe6(@\xc2\x13\x8e2K\x03-@\xf29K\x15\xf0h&@\xbc \x9b\x8d\xd4k.@\x92\x1a\xa2oN\xa7-@D\x82\xc8\x87!\xd5,@_r\xeeJ\xa0\xe8%@F~D\xdc\xfb\xf2%@\x0c\x1aj\t8\n-@\xdc\xd5 \xc3e\xb3,@n\xed5\x1c\xed\xfe&@\xbd\xfdX\x86=\xe8,@\x11\r\x99~\x8c\xa5(@$~\xe5\xb3\xc8\x14.@\x1d{\xa3\x8e0-0@\xe4?A\xe8%:)@\xb7\x9a\x19\x1a\x19\xfa&@\xce@I)\xd7*\'@.NZ)\xad\xd8-@\xd9G\xd9Z\xac\xad-@\\\xd9A#n4\'@\x94J\xc8\xc7\xd7\xb3-@\t\xe9\xac\xaf#O(@\xa4\xad\xb6\xdc\x84\xbb%@\x97\xc1\xb0\xbd\x16\xad,@\xc4\xdf\xe8\x07\x90\xef)@\xd9\x069\x98!M/@\x1e\xbb\x00\xe7\xad\x92(@\x9c\xb7\xd2x\xd7j-@\xf7\x153T\xfb\xed.@A\xc7fy\xe4C-@\xe6f\x8dW\x07\xaf/@:\x96\xea\x07\xccU-@\x0fW18\xa7\x9d,@x4\xd6%\x95\x00.@\x18\x04\xd8&\x0bJ,@\xb4\'\xed\x0b\xacj-@\xf4\x18\x1b\x83\x1a\n&@\xc6@xj\xe8\xe8-@\x06!;\x02\xe2[-@\x97\x16(s\x9b\xfd.@n-%\xb3\xe8\xd3/@\x02\xab\x16q#q.@c\xab\x1eUA\x93,@1\xc8\xe9\xc7;\xc9-@\xbc\xebw\x88\xcd\xcf.@@ \xdf-\xf4V,@\xa8\xfc\xafVB\xd9-@\xedg2\x1e\xeam-@x\xcc\'\x8f\xdc\x1b*@\xa2\xc5\x08\\#j.@\xe2f\x1f\xd3J\xc5%@3P,\x14\rP+@\x80\x17+\xf0\xfa\xc3(@\x10\x81\x90\xbf\x7f\xf6-@\xb6\x81\x06\xf7mS-@u\xcf[x\xa2\xa7%@\x17\x90\xc4rN\xda,@\xac\x1a!x\x7fL0@\x13\x05\xc0jk\xba-@\xa8\x80\x8f\x82FL-@\x0f \xdal\xc4\x95&@9\xdc^\xc3\xe5\xe6*@\xac\xec4\\9K0@\xe4#\xe0J\x80\x0b,@\xb0\xfbn\xedf\x89,@\x00\x87\x98A6^\'@%\x07\xd6\x16\xf1\x8e\'@p\x99\xeb\xa1V`\'@\x00s\xfb\x06\xa8e)@!=\xf8\'f+/@\x1aD%\x89\xcb\xd4-@z\x1a*:90.@\xab(6*\x97\xae0@\x8dm\x00\xba]\xcc\'@\xf4\xe5\xaa\xe4nm)@u\xfd\xf6\xa2\x02b0@\xa3\x00!nB\xae(@\x92\xcd\xf2\x92\x9f\xed0@\x18j*B\x90\xa10@\x89\xee\xfe\x8f\xc8=-@/y$\xc8\x1a\xb4-@\x89\xf3\x0e\x90\t\xfb,@\xa7~\xb37\xe8\xce%@/PU\xeb\xb4\xf8,@Y\xaeBf\xe0\xed*@\x92H\xab\xbf\x04H\'@b\xa6\xa1\xbf\x82\x87-@\xa27\xbdp\xefH-@\x94\x1d\xb6\x1f\xa6\xa6(@\x0b\xa6\xebV\xb2\xa1,@\x92\xa2v@\xe3\xcd&@\xe2m\xc0\x97\xdf\xc3,@{\x9eI\xc9Ua)@\xf8\x10\xb2\x07\xf4\xc9-@!\x81\xf0\xbd\xfe\n,@\x10\xec\xaa|\xd9j,@\x9d\x1e\x16\x0b\x07Z1@r\xefo\xda\xd3\x06)@\x1d\xb2\x9aJ$\xba(@\x0f\xa0\x8b\x19\x19\xac,@\xd0\xe3}\xea\xefc-@\xca7\x02\x93\xf7`-@K\x10\xe8"\x8a"-@2\x10\x18S\xe05.@\xd9\x87\x1e\xc6~[\'@\xb3\x8a\xfan\xf1\xfd0@\xf6\xd7+\xce\x16\x96-@\x9e\xe8N\xeb\xca\xcb,@\x1b.p}\xed\xc3,@\x18\xf7":P\xa4+@\xc4{Xj\xab\xad1@\xae\xfbl/k\xac+@\xf8)s\x94\xa0A/@\xe2\t\xa9\xbc\x97{,@\xc4\xc5\xbb\xbc#\x08,@\x9c\x01\xae\xee\x81z&@\xc9\xac\xfb\x8f;\xc2.@\'\xaf\xcd\x7f\xf1\xd6-@5\xefB\x10$h*@dz\xe6\xd8l\x92&@\xa4\xf9\xed\xc5,\xdc*@\x85\x02\xf4\re\r.@\xed\x7f9\r\x0bs*@l\xc7\xe2\x83.\xc0,@\x8d\xe2\x86\xb4:\xae,@\x96\x95\xb7h9-0@S\xc4\x83)\x07e*@\xb4S\xe2\xc65\x08*@V\x8d\xfe\xc0{\xac\'@\x9d\xd2\xfa\x9e\t\xc30@\xd9\xce2\xec\xad\xf8-@\x1b\xa0\x89\xa3b\xa0%@\xff(J<]D.@q\xd5\xb8\xdai\xa30@\x85\x9d.\xe2Z\x11.@n.c*\xaa</@\x91&M\x8b\xd9\xee%@G\x84_5\xce60@\x16\xf7\xe7\xb9E\xb0\'@\x080\x83\xa3\xfa\xb3-@\x86\\f\x02\x1c^0@\n[\xbd\x0c,\xd1+@.y \xbc\xa6v.@\n\x88#G\xc8\x19&@\x90\x8e\xcf\xdf\x1b\xdb-@-\xb2Q8\xb9<.@\x11\xb5n\xe1\x98\x7f%@^3\xf3\x8a\xabO-@\xeb\t\xe3<\x9e\xd5,@Gg\xe7\xab6\x16,@\xf1p&\xfc\xaa\xb9-@\xb8\xb1\x86\xaf\xfd\xf8,@|\x82\xf7\xc3\xcfa+@\x97\xd6\x00\xeb0J-@\x19X\xce\x86Z\x031@5\x8e\x9b\x87<\x00(@\xb4H\xf5\xb1\xf3V0@\x9b\xe8V\xf1u\xe3,@P\xac\xd5a\x98\xc0+@\xfd\xee\xd4\xcc<\xf4/@\x11E\xdbs\x8d\x98/@B\xb4\x10Z\xe4\xa6+@\xe5\x11\x8f\xa1\x94@2@r.\xae\xd3xL,@\x83\xda\xa9\x901\x07/@\xd3\xac\xad\xec\xf2>-@\xa9\x0e6\x12\x858%@P0u\x8b\x86\x19.@\xfd\x8a\xe3s\x80,,@\xd4yil\xed\xeb0@\x1dFw\x8ec.,@"\xdeJ\x08\xa9v\'@m\x01\xe0\xdb\x1a\x97-@\xef,\xdc\xe9"_.@H<\xad\xe1\x93\xce)@&\x85\x86\xd8\x82\xe1)@\xd4\x04y\xd1*\x1b/@\xb8Z\x80\xa32\x80-@k\x1f\x9f\xb8\xd4\xaf(@\xdd\x82\xab^\x8a\x92%@y(v\xa3\x0f\xda/@\xb4)\xdad\xab\x01)@\x87\x04\xf5I9\xe3+@&/a>:\x020@\xd2\xa4\x0f\xf7\xfa\x13.@\xf6\xc6\xab@\xbc_(@C\xadV\xc6\xd0>.@\xd9+\x80P\x80\x1e\'@\x91a\x83.~\x07+@%\x99\xf1\xf5\xfc\xe1-@\x02\x1eo\x1a\xe0\xdc)@\xa6\xb0\xb9*\x83.,@eg]R0\x88\'@N\xe8\x87\xe2\xc6\xaa0@\xc6\xfaWz_\x02(@lwZ\xc42\x85&@%@Y\x9e\xca\xb3-@Q\x01\x1b\xefw\xa0-@7xT\xf4j3.@b \xdd\xec{g\'@1\x1er\xa44\xb8-@\xb3;<\xde\xc5\x98%@\x85\xc7\xa1\xb0\xc6d/@Q\x021\x00\xe5Q/@\xbb\xfb2\x94I@&@\xe8F\xf7\xd1x\x920@\x06G\xaf\x9b\xf6Q.@jU\x12\xf3\x99v,@\xf3\x0b&\xce\x96\xd3-@\xa7Z\x84\x86\x94w-@,5\x92\x9c\xfb\xc5,@\xa9@{r\xa4\xf7.@\xf4\xf2#\x11\x98J.@\xbd\'91\xa5\xe4,@\x13\x9eZ\xde/\xfc)@\x81k\x1d\xd2\xa9\xc1.@\x99\xc3\xa1\x07\xa5\x13.@\xd6\x8e\x86a\x1e\xb9-@X\xd6\x89\xc01P0@\x8e5l\x89\x06\x9e.@\x1c\xc8\xa2\x9d\xa0\xc00@\xe6F#\xde\xd4\x80(@bc\x19\xa8\xc7\xa8\'@\xa8\x83\xb0\x1aG\x1b-@]/\x17\xd0=\xe80@\x11\xb1]\xaa\xbd\xb4-@\xd2\x87\x1b\xcdv\xa9/@\x07\xc2E\xfc\xfa\xd9.@d\xbcqj\xefY&@\xf2ZIyFb(@\x06 \xa7\x92)j%@\xd4\xfb$!\xe2\xcf0@\x1f\xde$\x1e\x9d\xf6\'@\xa7\x11\xc2\x7f\xfb\x04+@\xec\xefNl\xde\x80-@5GM\xddH\'*@\x11k\xd1]D\x13\'@\xe8\xc1\t\xdbM\xab0@\xe5\xc7I\x11\xb1\x1e(@\x07\xb8\xb8\xfa\xab\n.@\xad\xd9k\xa7k\x16.@+\xfe"\\\tt-@bC\x8fGT\xb1(@\xf6o\xdd\xbfr!(@U\x15\xbfH\xcbb)@\xb5\x88\xaf>\xa580@I\xd5\x91\x8d*\x97%@2\xa6\x8fu\xe9\x92(@\xfd\xda\x82\x80\xa3\x1c,@1\x1c\x15X\xb7\xa7/@\xd2!\xeb\n\xe5\x9d(@\x02c\xb0V\xbb!0@\xec\xbf\xc0s\xef\x88,@i\xa5Oq\n\xe9,@1|c1\xed\xf9,@\x90\x94\x85\x8aW\xe9,@\xa2\xa5\x0e\xd6\xd2\xf6,@\xe2)\xb2\xc0\xd5\x07-@\x9b\x86\xf0\xe21\xe8-@\x87!\n\x81\x90\x11-@ O\xa5\x14OW-@\xfb\x90\xbf\x19\xaa\x16-@yd7\x8d\xb84-@\xf8\xe4\x16\xe1\xfa?-@\xad\xf3\x14X\xaf\xe6-@i\x10[4\xa6U-@\xb6T\xe7\xdb\xce\xeb*@\xa4o\x0e\xea\xab\xe9-@\xb1\xd0\x1e\x7f \xf4-@\x86{\xc2\xa6\x99\x15-@\xe7\xdf\xa10\xe5 -@\x06b\xed\\\x9d\xa8*@\xf0)T\x83\x87\xb2,@\x83\x12\xd55\x80\x18-@7\xdd\xf0\xaf\x9a\xb4-@}\xa5\xa1\xb9\xca\\-@T\x08\xdaQ\n\xb2&@P\x91\xce\x94\x8a,-@E2M|\x17\xb0-@7\xe0\xaa8\x03\xa9&@[\x86\x93M\xc6\x17\'@\x03\x13\xd6\xe9x\xad*@\x02*hx\xf58&@\x96L\\\xf3\xbf\x04.@\xc1\x17z9t).@\xc2+\xb9\xa2\x8d\x8d)@\xe5j\x8eQ\x13\x1c.@@\\}\xa9\xcel.@\xdc\x9f\xda\x00c*.@\xd3Xo\x87\xf5\xd9-@\x1b\x86\xd9\xe5A\x8a(@S\xfd\x88\xebI\xcf)@\xe0\x01\x13\'\xa6\x86+@%\x92S\xe1@X.@\x98\xbd2\x0f\xc1\xa00@lh4\x83c\xab,@(\xfc\xdb\xab\xc8b.@*\x9c\xf1\xec\x8bc.@\xcc/G\xe7\xab\xdd%@7\xe8\xa1\x14D\xe6\'@qv\x14\x9d\xb0\x16(@j\xcf\x93<\xbb\xb6(@u\'\x17\x9e/\x8a\'@\xab\xb4\x16R\xdc@.@\xf6\xcd\xa3\x0e\xd6\x1b.@\x80\x8c\x1ef\xa1%.@\xcd;M\xcf-B.@<\xd3\xf9\xd3\xba\x11.@F1\xe9\x0bp\xde\'@%\xd1\xb3\xf2\x10\x131@\x82\x83\x9ep\xb1T-@H\xc4\xe9dQ\x15.@-\xdf\xd8\xccE4.@\x1d\xa1\xcb^d3.@\'\xe1\xae\xf1\xc7\x88.@\xf2\x99d\xe6\x0c\x9b/@-\x96p\x1a7\x00)@p|\x01{Eq.@\xe4\x1b\xf2\xdc\x8b\x10-@\xd1\xb5\x832f;.@\xa6Y)\x95\xe6\xdc&@\xc1\xf9h*C1.@\x0e\xe1\xef\r\x0e\xaa.@\x89\x94\xcf\xa7\x80\x99-@\xca\x07\xef\x02\xbb\xea*@tT\xf1\xa4NA/@\x11\x8a\xcd\x19\xbc\xee)@\x8b\x9d\xc77\xdd\xd9,@\x11\xaa\xbfkW\xf9&@\x1fF\xc1\xc70|.@7<\x02\x10\x7f\x03\'@\x9e\xbf\xe08\x03\xa8.@\xb1\x0c\xb4\x82\xc6\x8e0@\xab\x82`\xe29\xba&@\xc7\x96\x919_\xf0.@q\\U\xdd\x9f6)@\\\x93\x96\x88\xef\x9e-@\xd1\xc4\x80\x99\x93\xcd.@\x1c*HG=f/@`?\x9fb\xea*&@=\x08\xf0\x07\x9e\xa3&@32\xc3a\x9dN&@\x1e\xdb\xcav\xf9_*@.\xd1c\xffq-/@z\xed\x9a{\xd8%%@\x16\xfb\x17\xe0\xa6\xbc&@F\\\x8b\xb1|\xef-@\xcb\x07\x07\xee\xe9\xe8.@\xf5\xce{9\xf3J/@=nh\x9f,\x80&@xkpYj\xcc&@\xed\x8e\x17\xdc\xf1\xd4(@\xc5(\xbf\x08i9.@\x16S\xf1V>\x17.@\xb9\xdaxU@J0@\xd9\x0e/\xd9\xc7\'&@\x93\xe3\xb0\x91\xa2>/@\xd5"N^\xc5\\/@7\xbcHWz\x8e)@\x90{\x84O\xc4k*@\x13\xc1\xca\xe5\'\x06)@\xb2\xde\xdcY\xd7\x86/@\xe2\xaa\xbc\xc9\x1b\x0b/@\xfb\xaaSg \xcb,@\xb5s\xfeA\xce\x98/@\xc9\x87G(nt*@U\x04\x85,\x8c\x15/@\x17\xffa,s(/@\x18\xc0{L\xfd\x91/@o\xadc\xc9\x7f+.@~\xa3\xa0\xa2\x0e82@cI\x98g\x81\x11+@\x1b\x18\x95\xa6D\x03&@\x9f\xda\x00\x93\x1f\xdc0@\xa8\xe7\x95\xde\x95\xe4)@\xc6\xe1\x16C\x17\xd7*@\xadi\x188\x16\x03&@U\x9c\x8f\xaa\xd7\x9e.@\xf3\x89\xec,~\xc4+@\xc1\xb0\xde\x1c\xe4\xe8%@?\xa7#-\xe1\x08*@\xcds\xa3\xd0\x97\xc6%@\xa7"\x03\xc7\x97 )@\xb0\x8a\xef\xcd\x11)%@\xe3\x15\x0e\x9bU\xa4*@\xc3]c\xb1i_&@f"\xb6\x0c3\xf0/@\x13\x15\xa3\x91q\xd1)@\xb1\x12Po\x0c\xd2,@\xd0\\\x9a\x0fz\x90/@C\xaf\xdef\x87\xff)@\xc7\t\xe9\x19hC*@\xd6vv\xb9\x83\xb9%@\x95\xa5t\xdbi\xd2%@\xc4\x9e\x97\x9c\x91\xdc/@\xc3qX\x95>\x1a.@)\xf6\x80\xe8\xdb\x1c0@\xd3=$\xec\xd9\xe9&@8\x9a\xfe\xcb\x16=0@&\x1d\x84\x14\xbd\x89-@8\xbc\xe0\xe7\xb9\'0@\xe9\xd3\x9b\xddz\xb4%@;\x8a\xea\x87G\xe6)@\xe6\xb1\xed\xb3\x18b1@m\x9d1\x03\xce\xa5%@\xa89\xfd\xfa\xb6\xe3*@wIy_n\x89)@\xbd\x93e.\xce\x05/@\xc5\xea\xe3\xbf\xf3\x86/@g\xbb^\xca\x0c\x8e0@\xbc]p\x8e\xf0\xe7*@%J\xd6=\x89\x0e.@P\x81y\x14\xd5d1@\x10\x9b\xb6[8\xd2-@5 \x95v`\x16-@\x05\x96\xb94\xaat-@\xd2[>\x87\x8b\x8a+@j\x1a\x18\xb8\xad\xbe,@\xdec\x12r\x9d\xc8%@\x01\xd7\xdf\tj\xda*@]8\xdeP\xa1\xa30@\xbbq\x01(q\xad%@\xd0\x19]\xcf\xef\xb9%@\xae\xa1\xc3\xc4\xeb\xc7(@\xb4}\x86\xc5\xbb\x93+@b\xbb\xb8\x8c#B(@q\x9f\xf4\xd2\xae\xdd0@\x8e\x0fg^\xf6(&@L"\x19\x92\xf7D0@\xf8\xe4L\xbd\r\x83&@\xd6\xbf \x12w\xbd&@>\xb2\xb3\x17c\xd8&@\xf4\xcbp\x9dSx-@D\xa2=\xcb\xcd~-@\x96\xa1!w>K-@A\xde\xa3E\x95d-@\xbb\xd7\xb2\xa1\xe1O.@\x0e\xc2\xef\xd7\xb0</@\x8fS\xe7n\xfc\x0b*@\x83q\x10\x02\xcc\x14&@%$UY\x9480@p\x0f\xd3\xecU\xe3&@\x06pX\x19\x18C0@)\xd2\xcb\x03K\x0c&@\x8f[@\xdb\x19|&@\x88\x1d\x17\xa8\x8b\x80%@\xc9\xe9\xcb_X6/@\x17\xc6\x8d\x9b\x1bL0@\xb3>\x13Cy\xe80@\xbe\xad\x16\xd8\xc3\xa10@\x9e\xdc\xbe\xd1\xe3e-@\xd6f\xdb\x93\xd3\xe8+@k\x9e\x9f\t&\x07&@\x06\x1f\xa2\x04\x98\xa6+@\xc9A@z\x1aF0@~\xd6\x92\xa0A\xb1)@A\xa3EE*\xb4%@P\xd3w\xb8\xc2\xc9(@\xdf^\x91z\xd6\x02(@.`>v\x80p*@\x19}(u\xcf\x99,@k\x9b\x18\x99<\x99&@\x98\x02vf\x9a\xfe-@k\x1f\xb1\xa0\x8b\x87-@\xe15\xbe\xda1\xa5%@uh\xcf\x05\xb4-%@\x10\xe5\x03(;)%@\x83\xa4\x8a\xbf\x0f\x87*@\x1f\xd1\xa6\xcc\x8b\xa0%@\xc3\xa6\xba\xec)\xa7&@\x85H/Em\x86-@1RPIDC+@%\xc1L\x94\xf3\xd7-@\x19[\x885eo-@\x15\xe4\xfe\x87\xb7\xef%@\xb7\x15\xc2\xeb\x05\xc1-@]\n\xf0\xad\xd2:0@Y\x943\xad\xbb\x95%@\x05\xf8\xe1#:a%@\x0e\xc0\xb0G\xeb\xed(@G\x0c\x91\xa0"\x89,@\xe0\x8f~\xd3\xb4\xb50@\x15\x1b\xb4\x08Q90@\x86\x87h\xcd\xc8\xc3*@\x19ka\xdf\xc7\\%@\'\n\xcb7e\xfe0@\xf5\xc3\xb2\x03k\x0b(@\xb2\xd5\x08\xc7\x81a.@\xc16\xf83\'\xb7.@g\x11\xd8Y\xd8\xf2-@\xac\x17\x87e\x03\x16.@\xe2N\x8b\xc9\x12\xa3-@O=We\xab\xcc,@\x86{\x8c\xaet\x96-@\xd86\xa6R#h-@\x18q<\x18P\x19&@\xd0\x1e&U\x9f\xc3&@\xd3zG\t\xa8\xba&@\x87\xf0\x04O\x17\xf5%@-\x9en\x15\xdc\x1e*@\xe1|\xab\x99\x1c\xb3(@\xca\xd1;\x0f\xf1d,@\x15\xf1\x18\xf2l\x97-@\xb0\xb0|x\xde\xb5,@,m}\xe7\x9c=-@\xec\x95\xf1\xbfB\xfd%@\x8d\\\xda\x03\x08\x19)@Y\x8a\x19.-\xb5/@\x0e(a\xae\x0f00@0{Kx@\x18/@\x10\xf8\xc9\xd4\x8a\xd4,@(\xe7\x0f\x99c %@\xd8\xfbz\x90@\xac-@\xd0B\xd5\xb53\x9d&@J\xdc\xc2\x19\xcd/)@\xad\xba\xcf\x13[\xe5%@U\x94\x1e\x7f\xc8\xbd&@\xef_yV\xa8\xb0,@|pr\x91\xc2^)@\x89/.\xa7\xca{+@\x00&\xf5\x16\x05<0@\xb0\xd7\xdb\x08D\xa6/@\xb4\xf9j]\x08Q-@\\\t\xcf\xc51\xcc(@\xe6\xc1\xdd\xdcE{-@\x10\xa1\xb3\xd6\xb4\xbe-@\x0e\xa0>\xeb\x9cH)@\xfe\xa3\x0b\x85\xb1\xce(@a\x82\xbbv\x0b\xb5(@\xb9y\xf1}\xea\x99-@yi\x1c\xb5*\xde,@^uF\xfc\xfd\xdb(@\xb1\x85\n3rw)@\xeb\x8fn\xea\xc4\xea*@\xca\x16\xa9\xe4\x84\xcc+@\x1d\x92\x9ea\xac\xe20@s\xdf\xb2pBn1@\x90\xf5\x88]\xee\xbe*@x\xe7\xe5\xfa\xb9\x8a-@?\x0f\xb0\x8e\xa0?+@\x174\tB\x86\xd7&@$\xbf\x87\xfc5\xc1(@\xa9\x87jfm\x07(@\x8dz\'S# (@\x87Sed&j(@VM\xa9J\x18O)@1i\x13\xc7e\xf7*@\x0e\x93\x90\xa2\xa2\xa10@\x97\xd6\xda\xa1\xeb@)@\xb8[\t\xbc\xe5\xba)@S\x00\xbf\xda\x0e\xe0(@o\xe3^h\xbc\x03+@3\x11\xdd\x07\xba\x87+@gYu\xb3\x91*(@\x00\xe3\x9b\x96\xaa\xa4)@\x08\xfd\x13\xf4H\x161@\xe6\x0cM\xf0\xe2\xcc(@QG\xfc\x07Y\xf2+@\xb0 \x8d>\xf0\x16,@N\xc76\x86\xbc\xaf-@4\xf5=R\xe4\x95)@q\xc5\x1d\xd1-3%@\x98Nc\xb3\xfaT%@f\xbb\xb4\x0cr\xcd(@\xeewk\xd8\xc3\x18+@\xd5\xf4;\xd1\x0b\xaf&@k1\xe0\xf6\xa2\x02,@\x01,\x028H^&@%\x98\xb4n\xd9\xcd\'@i]*\xae\xbe\xae0@\n\x05a\x18\xd1\xe60@\xf7\xf5;\xaf\x8f\xdf-@\xfc\xb1a\x82\x95<+@a;\x89\xf2\x02/&@\x15%oyi?-@{z\xd4^Z\'0@\xa0\xf7:\xd5\xd3\x1b.@\xb9\xe3B\xb2\xeb\x99-@"m\x84\x9e\xc9m%@GR~\xba\xab\xa8(@\xc7\x90\rM\xa4b&@\x96\x9b\xa6\xca\xcc\x15+@Cn\xa4\x050\x04&@%,\x92(\x12#,@\t\xa2gy\xf1\x980@\xf9\xcd6\xffk\x870@\xb3~\xe2h\xee ,@\xbf\xd2\x95\xd3\x0c\xfa*@p\x12\xc2\x078\xc3)@\xb4\xe3\xb1\x13\r\x8d)@\xe7\xdfs\xb5Z\xeb%@}Xy\x92\xbc<%@\x91\n0\xa6\x9d\xde+@\xf1x\xe7\x06=\xc1%@\x14\x96\x11V`\xd3%@\xd3[\xb8F\x96\x000@E\x8foWf\xe0-@8wI#\xa2p*@\xee#\xd1z\xb5\x14+@\xe0\xe1\xb5\xbf\xb3\xa5-@\xadu\xd8\x11\xf7\xea\'@*\xcd\x1b\xe8r\x07%@Y\x9cl\xeb\tU&@\xbeqM\x9b\xcf\xf0(@=\xb4U\xe2\xb0\xde(@<V\xbf*4\x150@\x11\xc2+\x97f\xc10@\x1d]\x9e\x85\xd7\xb6/@\xb2#\x8d\xb7\x821.@\x80(\xb1\xb7]\x1c1@\xf6^DH"\xf7*@\xe5\xfb\x948\x04\x14%@&\x92A\x8d\x80\xac,@\x95\xfd\xf9-k\t+@\x81\xba\x8e\x0bK!&@\xb9B\xec\xf3\xff\x14*@\xadn\x07\xe1J\x06&@\x078\xd4\xf7/(/@\xfd\xf2Dw\xf6\xf7\'@\x9d\x0f\xef{t>&@\xf7\xfb\xcc\xd0\xfc\xfa%@nRs\xca\x06\xc1/@\xf4NC#\xe6\xc4%@c\xf6\r\xbc\xafg\'@lz\xe7w\xebB\'@\xc2\xcf\xdfS\xe8\xf7*@,\xec$\x11\x89R-@\xf6\xe3\x1a\xcc\xc9\x95-@B\x1di\xe1\xfcz,@\x03\xeb\xdeC\xabk-@\x04\x12\r!\xb2\xf7%@j\xaf]\xf2@\x9a&@c\xa1\x8d)\x8e\r)@\x19\xadG\x06\x1a.\'@b\xb3b\xdb\xee\xc5.@p\x95\xee\xc2\x08|)@\xfd\x81\x16/k\\)@\xfb\x03\x9a5>3+@\xf4\x1eKv\xa2Y\'@C\xff\x82\xc5\xa43,@\xbb\x1cR\xe3$\xf9/@Z\xc3\xc4>{\x950@x6_\xf0\xe9\xb10@\xcb;\xb9\x8bM\n/@\xb4{\x80{\xa1\xca\'@\x8c-\x1f)P\x1c0@\xec\xb0\x84l\xea\xa2,@\x02e \xe8\x12\x04)@\x89\xa9R\x014\xd1%@\x8e\xf6\x91\xad\xb8\x8d,@\xbdxq\x01|\xfe\'@M\x81`\xeaIR,@B\x9c\x03jL\x0c0@\xf1I\xe5\x8bQ?*@\xe4\x91v\x0bs.,@s\x98bP\xc1\xf2(@>e\xf8\x06N\x8f-@\xd5Y\xacl\x98y-@%\x91:]\xfb\xea(@\x16\xa2\xc4\xda\xbfY(@%\n3\x18Q\xe3,@\xcb\\\xaa.l#&@\x8b@q\x9f\xa8x&@\xe3\x89\xd8\x97\xe1\xe8%@\xdd3y\xd6H00@\x94>^.,1(@\xb8\x8dt\xb5\x8b\x181@\xf5\x93"&\x10$(@\xd9\xbbj\x08b\x0e.@\x8b\xe4Fu\xc4\xca,@Fq\xef+\'\x15,@\xc5\x9e\xbc\x9c\xe0M-@\x12\xcd\xbf\\\x91\x9b)@\xf9\xc0^\xf9?\xc0.@\x9d\xa2\xac\xbf\x9d\x100@\xe0\x9c\xa5\xd6\xf2\xf1-@,jz\xef\xbdx-@Yde!\xff\xdb\'@\x00\xaeD\xe3I\xb0,@\xb8L3\x06\xf4[+@\xf4P\x9e\x10\xe9\xc6&@\xf2:!\x85=\x91,@d\x0e\x1a,\xf2J0@\xa8\xb4\x19+|}-@\x05\x9e\x8a\xa1\x04\x87\'@\xfdF;\xb3\xed\xda&@+\xe0\xc4\x1e\x12k&@\x82F\xb2EI\x11&@\x17\x8f\'W\x9a\x8e%@t\xc6\x95_\xd6\x1e+@\xde8\xa7L0\xfa(@<_\xa0\xca\x95d(@\xd2s\x9f\xfe$\xa0\'@\x849\x17\x05<\xa3&@Nh=\xfb\xce\x070@\xd4\'\xe5J#\x03&@\xa0\x01\x99>\xbe\xa0-@b\xe0w\xd3\xea\x99(@\xfeU\xf7\x10\x91\x1c-@\x9e\xbc\xe5t#k*@Zx\xb5\x87/\xec\'@\xbea/\x98Z\xdc*@\xb0J\x9e\xff\xdb\xb4&@\xba\xf4\xd50\xa3\xd3(@\xf7\xfdJ#>(,@\x05\x17/]h\x03,@\xd1\x04\x88\x80},+@\x80\xcf\xde\x81M\x82*@H?\x99\x959\xe9(@\x0e\xe9\x1d!\xc6\x08(@~\x8d \xe5\xb1\x03&@p\xa1<n\xb3\xdf%@f\xb4\x18+\x1d\xa5%@\xe8\xd0^\xb1\xbd\xf0(@B\x18\xa3\xed\xf3\xbf\'@-/\x99\x85\x06\xd4*@\xc7\x82Ow\xd6++@\xe1\x97\xf1U\xf6\x8a-@\xeaW#e>I&@\t]\xcbKc\n&@O\xdf\xe3\x17\x1a]*@)&\xf1\x03\x8b\xa3&@\xcf\xf2*q\xfd\xcc/@\x85\xa1f\r\xf4\x81\'@\xe5\x85]\xc9\xd1e.@\xe9"\xc5\xc3\x97\xcf0@0u\x11y\xbf\xcf*@+\x0be\xaeQ\x91,@\xa9%]<f]-@sq\x95e\xac\x9b*@TEX \xb8\xcb0@^h\xa7\x9e\xb4\x1d/@\x9b]\xcam\xef\xe4-@\x80A\xe6|X1.@\xca\x9bk\xe9\xf8\xc8-@\xa7\xd4\x99\xd8\xc8\x1b,@\xf0\x00\xc1\xe4\xd6\x81\'@\xaa`\x11\xf8\xab\x83(@\x98\xb2|Kd\x91(@\x8b\xbb\x1dBX\xb4)@r5\xd5\x88\x9d\xeb\'@0\xb8\x8a\xcd\x7f\x96)@=g\xff\xa2Q\xcf&@\xdeB\x7f\x11\xdd\x9e/@]\xdd\xbf\x87\x8e\xc20@\xfcn\xd6\xc8\xd6\xd4(@\xef\xbaP\x89E\x8f-@hOo\x87\x11o(@\'d\x05F\x87\xaf\'@\x98\x1f\x10\xfe }\'@\x14\xbd\x03\x9f~\xa9%@\x8ey\xb1\xfb(\xd8%@P+\x96\xaa\x85\x05&@\x81\xe2\xb2 rN\'@qKM\xd3\xc3|-@\xcfM\xab\x06)c(@\xb7\xfe\xe6\x89q\xab,@\xa4\xa3\x1a\xd2\\\x16(@ \xa8\'\xd6\xcb\x9a\'@\xc6t\x89C\x06\xc5(@Z\xe6\xeb\x1e\xf4\x1e\'@\x06#m\x19\xfc\x07\'@\x03Df\xde:M-@\x9f<p\xda\xf5\x89\'@\xeeq\xc4\xe1\x8d\x91/@\x9d\x00t\xf2+g\'@v\x8e\x9c\xd9v!.@jC|\x94\xa2\x98-@\xdd\xf0:\x0fp\x15-@H\x15h\xcc\xf2\xd1%@)\x04\x10\xa9\xb1R-@\x81\xb5\x89\xe4\x11\xa8.@U\x91\xed\x9f\xf2\xbe-@\xf6D\xf5lB\xff)@\x83\xf3\xe3\x8c\xc8\x00.@YF8p\xdeE\'@Z\x99Y\xea\x8f\x9f(@\xb8,\x19\xaa\xdbu-@\xf4r\x0b\x12\xfd\xb10@(U\xa2\x96-9(@Y=\xb1\x8f)\xcd-@R<\xab\xb4\xc4\xee,@F\xd2\xcd\x0e\xe58,@}\x03c\x02)\xf9+@\x08\xe9\xc8^!\x860@P\xf0\xd4oFh,@\x84\xea$\x9c\xa6\xc1*@\xac\x15\x92\x03\xe6e&@\x8d%\xadB\xc8w%@[\xd6U\xd4\x8d\x05(@\xb6<\x91F\xa1\xc0\'@\xe2\x16\'i\xfe\x15,@Q\xc6\xa2)\xfb\x10\'@\xd6\xa44tV\x90,@\x9d)8\xa0h\x84\'@W*j\xfd\x89\x8e-@\x9d\x7f\xe0\xca\xb1),@\xcf\x81G+b]*@1\x83\xef\xee\x02\x8f*@i.\x87N\x92\x9c)@\xbf\xa7MiY*)@Z\xab\xaa)\xf4\xe0(@\xe5_\xaa\xca\xe67\'@\xf5\xcb\xdb\xbbW\x880@8\x8a\x18\xf1\xf5\xe2+@v \xaf\x06\x85E-@j\xf2\xe9\x9e\xad\x1d\'@\x1a\xb9O\xfa\'\x7f/@\xb7\x16I\x14\x11(.@}\xd4]\x9f\xb2\x8b(@\x864\xe0\xd40\xb1\'@c[\x10\x0e2n\'@L\xe77\r\x0c\'(@\x1bM\x94b\x87\xa8(@\x01\xe1 \x00\x85\x930@E<5\x8c>|%@2 l\xa2\xc1\x89\'@\xe8\t\x14L4j%@\xf9\x03\xd8B\xbbr(@\x9f\xac\t]6\x15)@\xcb\xec@\x8f/l/@&a\x1c:\xfeg,@\xd0\x9f\x82\xda;}*@F\x84\x13x\xbc-&@\xe4\xda\xf5\x91\xe7^%@NA\xab$&&,@\xa8\xe6a\xb3\x97m,@\x93/\xbc>\x8f\'\'@\xdf\x8d\xfa\x13\xbe9&@\xc2\xc2p\x16\xcbB&@a\xfc\xe9\xde\xa8\x98\'@~\xe2L\x90\xc4\x15\'@\xc4.\xdf\x8d(\x95-@\x85\xb5s\xf3\xc7J&@\x1d\xa8\xcf\xbdv2\'@\x82\x01 \x81\x07\x15&@\xb8;F\x15`,,@|\xc6M\x17\x91\xb30@\xf9\x81\x07\xc1-\xe80@V9\xbd{\x1d\x93\'@\xa9\xefb\x0e\xd5\xca+@3\x1a\x97\x93v\xaf(@rj\xffy\xc2 *@\xa7\xc6\x01Hu\r(@-c\xf1\xa0\xdf\xc6\'@\x95eU\xffd\xcf-@\x93z@}"D+@i@5\x8aj\xbe\'@\xcd\xa6k\xe5\xb4\xa5(@\xb1\xb6\x8a\xbb\xc4\xe2-@\x1c\xf1<Z\xf1\x850@\x80\x89\x12E\xa5\x120@\x1f2\xf6z\x88\xa60@|\x06"m$61@\x1f7\x83/PJ,@:\xb6\xdf/\xb6\x9a(@7\x83l\x0fti)@\xc67\xb5\x92\xed\xdd&@[KW#\xaaB,@\x02\xf3\xde\xcdh\x94\'@\x1cy\x91\xfd\xea\xba.@\xb7\xc0\xa9c>\x90*@1\xff\xbf\xf3\xa4z/@\x1a\xf8-\xa3H\xde.@\xc0zpQ\xac\x82)@\xf6\x00\x07Xf\xe0,@\x97\xdd\xdb\xd5\xc6c)@@K\xef\x92\x95n.@\tv4\xa3\xa7\x8f)@0\xafs\xf3\xdf\x87)@=\xf2\x90+\xd7j.@\xee\x03hU\xb8\xf2\'@ye\xae\x81g?&@}\xcd\x11\x93a\x87%@\x8b\x92\xf4\xd4\xa0q/@\x17\xa2:\r\x81\xea%@\x99\x96\x0b\x06\x83\x8b/@\xcc\xdb\xde\xef)\x9d)@\xa6\xe7`\xa1\xd2\x0e&@\x9bC\x94\x00\xab\xab0@\x96-\x10\x98])/@I\x1f#\x1a.\xf5&@|uG_\xcaS,@LkVQF\xaf)@\xde-\x93\x12\xfc\xcb+@{\x8a\xf0\xa1v\x15+@\x9bj6\xbe\x9d5,@\xe7\xfc\x17t~(,@\x91\x8fK\xc3\xb3\xfc+@!|il\xdf\x9b)@\xb1&\xb0\x12\x0bQ-@$E\x0b\x90H\xf2(@\x89\xb5\x84\x87\xf6\xe0*@\xe8\x1a\xa6\x02`M/@\xbae+\xce\xc0\xa1-@s\xbbY\xeek\xa2/@\xf9w9i\xd0\xdd(@4\xf8\x1fb~\xcd&@lx\xe8\x99\xae*1@\x86\x1dM\xc1\r\x04(@V_\x8a\x9a\xce:&@+\xe4~\xafz\xc0)@\xa8!\xe8V\xedY*@)\xe8\xc1\x97\x8c\xce.@\x028\xbc\xc7\xc0{.@H+\x801\x1f\xcb)@l\x93\x07\x17\x17\xd8+@\xc9\x90@\xa3\x87\r*@l\rVN!\xad%@\xaf<\x12t\x1b\xfd*@\xd6\x13\xbaA\xc0\xb8&@\xc0\xca\xb5\xc3\xd7^\'@~Y\x1e\xe2J\xad(@\x10p\xa2\xb1\x05\xd2*@\x8e\xc2\xc3\xbc\xba\xad0@+(\xc9\xfe\xa3u)@`\x7f$fg\xbe&@\x13\xe6\xf3\x15\xeb\xde%@i89.\xe5\xe6)@\xb0\x13aWl\xd4.@\x0b\xc0a\x1dJ\xe0.@\xc1\xcap\xc2b\xd2,@+\xca\x0fp\xc6\xa6-@\x1e:\r\xa5\x1c\xe6-@?\xe0\xa2L\xcd\x1d,@o\x81a\xf6\x85\xf3.@\xe0Eg3~\xf50@\x1d\x87\xf7\x02\x0bj/@\x1c\xe6\xa3\x91@\xb2-@\x04\x01\xeb[[\xaf+@\x13X"\x14\x90\x0c(@\x17\x03E\xa9\x9c\xfa(@\xb1\xe4\xbc\xa91\xf8%@\x9c\x94\x8c\xef\x80U&@\x03\xb4\xde\xf8\'?&@\xeacp\x92E\x90%@\x83\xa3d\x87l ,@\x0c\x88\xf6\xa7W\xfe&@\xb7\x16\xafG\xe1;)@\x956\xfe\x06O\xb8-@\x15g\xb1];\xf7)@\xbf\x00\xf5@\xb8\xe8,@\xd7\xec\xc8\x8a\xd1@.@\xe9;vo\xae=,@\xed\xea\x83\xb3d\xf6&@\xfa\xa2\x9c\xf4G\xf5-@j\x9c\xd3\x85\x93\x11-@\xd8\x17\x97\xdc\x9d\xd6&@\x07\x0f\rA\xc7\xfe(@F\'\x98\xe9c /@\x0e\x1c\xaf\xe5\xa0\xc1%@q\xc0D1\xb9\x82%@\xc4\xf4\xc5\x92\xcc\xa3&@\x81\xc8\x12\'\xa9\x070@\x1a\x82\xa8f\x18f,@\xd1=Ll\xb7\xb1%@dN\x89\xd45\xde-@\xaf\x00\xd5\x02\x95\x03&@o\xa5\xfb\x8d\x9a\x18,@\xde\xab\xce:\xc1c)@\xe6\xe1\xec\xcaT\xe1(@\xe0\xf1=O\x8e\xa6&@\x12\xe0LS\x99I-@\x0fqSM\xb7\xfc\'@\xde?s\xfal\x8a-@\xff\x85"st\xb8*@\xe0\xf1\xbe\xdc\x81\xc5*@\xd6Qj\xd1\x01\xe1/@0\xcc\xba\x82\xdbF.@99\x963\xe2(.@F\xfe1\x81\t\xa8-@M\xac\xb0-\x7f\x92-@7\x02=\xe1A\x07,@\x00G\\x\x0cz0@3Z\x93\xad\x82\xb8\'@$\x19{\xdf7\x021@\xf2\xbeRZ\x86"1@\xb0\x8d?\x87\x8e&1@f\xc6\xa8k\xb4\xb6-@*Y_\xdfH\xe7,@\x89\xfb}\xe8\x05\xcf-@\x05\x1aN\xa5\x15\xd0+@\x02d1\xc2x?)@z\xc1x\xf6\x8f(&@\x1f\xf1\xc7\xbd\xc5\x04&@\x0b\xfc\x1c?!\xa2%@=^k\xb2\x82\x13&@\x1a\xc1\x9d^0\xd80@\xf0\xb1\xf3W\xa0\xa80@\x1a\x9c\xc1\xbcN{)@\xfc\x9d\xb9T3\xf9(@\xf0\xab\xc4\x03\xfaB/@\xd3\x13w)U,.@\xc8\x02\xf0v\xc4\x8d)@\x01\xfa\x8ej\xcf\x84)@oL\x0e\xdc\xe8\xf3&@\xe8\xde6w\x85\xaa&@\x89m\xd4U\xc1\x02.@`\xdaw\xb0b\xf7/@CP\xd4[*\xe60@\x012\xc5z\xc7\x91-@R\xac\xe9\xe4\xf9N+@"\xa0\x11\xe9\xc2\x9b.@\x87@\x7f\xba\x0b\xee/@F}r\rS\xe5-@Lv\x0c\xa0V2.@AU\x97\x8e\xd9\xce0@8\xbb\xb2rU\x1f\'@\xc8O\xd1\x83e\xb4*@\x19\xc3-\x16\x17\x04.@m\x05\x8b\x87V\xea-@\xeb\xab\xcd\xceg\xf6-@\xe3\xe91h\xa32+@Y\x84nj\x0c\xe3%@eA\xac\x08\xce\x11.@CD\tAu\xa6-@\xce\xfb-\xbd\x93\x12,@\x97\xa1\xcal\xab\xe0-@\xeaI\x847/A)@\x93\x1f\xd17\x00\x07-@\xf6\x9aS5\x96S-@\x0f\x8d8\xcb\x95C/@\xbc\xb38:\xf6\xf0-@\x9et*\xb1\x02\xe0*@\xccQ\xa8L\x83.(@\x8b*\xfcYW!(@\x90\xe8\x88/2U/@t\xcf\xe7\x06\xfb\x121@\x84\x07\xe1\x18&\xf7%@\xd6\x14\xdbT\x8d+)@3\xa8\xb2\x11\x05\xb4*@\xd0I\xf6I\xa0\x8e0@\xbaYD\x16zg/@Nh\x7f\xa6S\x10,@M\xc8\x83\x7f\xb5Y.@\xe7\x1f\xf8\xfc\x93\x19-@\xc7`\xe9\xdf\xd0\xca%@c\xc8b\x0b\\\xaa+@\x8a\xdfeCE\x18\'@\x12\x01-\xc3s\x8e\'@\xfaF\xe3\xa4\x96\x1d(@w*L]`\\,@\xf0\xf1FI\x11\xc2(@\xa0k\xdf\x8a\xa2\x04,@\xecF\xb0\xaaz\xbf-@!\xeb"\x953\x7f*@\x03\x84\'\xb0Z\xb3-@vA?\x82\xa2\xc2\'@-c]\xf4\xe9\xeb%@\x19\x11\xe58*\xa9%@\x0c\x06\xa8\x8b\x0b\xbc(@Jpsf}\x9c(@\xed\x8a\x1ez\xfd\xa7&@\x9f\xafY\xbd\xba>/@t\x12\x1em6.,@\x8f\x7f\x19`x\x88\'@\xd6\xaeL\x12\x1d](@?\xb9\x86X\xdd\xda+@,\xa9[\x9aF\x7f.@\x91\xd7\x19\x10\x18@/@\xe0\x80\xcd>Ym%@\xba\x070\xc8\xf8v(@\x15\x06\x96\x99\xa3\xef,@\x80\x01>\xb0\xdfP&@\x96\xb9\xf4;&\xe1-@\x81\xba\xb7!X\x83\'@\xd0E+\x86\xa14(@\x8c\xf3G\xca\x8et(@\xa1H\x0cd\xe2\x97&@\xb1"\xae\x01\x037-@\x88\x14E\x00\xc8\x18-@\xc9\xd0\xdd\xb9,\xb4/@\xd9?\xe4\x14nr,@\xba\xf3\xe4\x81<\x7f0@\xf8\x99\xde\xc2\x1fc.@`D\xa81\x0b\xde*@>\xb4\xba\xbe\xc5o(@/?V\xd4\xe0\xf8/@\xc5\xc8Mp\xaf\xa7\'@Vq[a\xa6\x0c\'@\xb9D\x84\x8b\x13\xbb&@\x91+IVn\xfb%@\xda*Q\xbe~C\'@!\xab1t\xd2%&@^R\x1fY[\xd6\'@>\x87\xfb[;\xe0-@\x8a\xc0\xa0\xb8_\xdb-@M|\xd24\x0f\x83/@\n\n\xa0\xcaw\x190@\xe4\xb1\xb0\xa6\x92\x8e\'@vk\xf9<\x94\xb7*@\xf4\x98!K\xbd\xae&@\x82\x9a?\xe0E\xf8\'@\xf1\xc4\x96\x8c\x01$/@\x01\xbe\\\xf2\xb5u-@\x11\xa8\xbb\x1b\xf0u,@1\x9a}\xbc\xe8\xf4,@\x1e\x97[\xb8`\x0c,@\xbbk\x81@\xb8\xf3*@\xf4:\xa8%\x10\x11.@`\xb7\x7f\xf2B\x8f.@\x92\'\x93\xed\x10t/@\xb6-\xa9\xc7\x15\x8c-@3\xd9\xae\xff>9)@\xee \xd2\x8a\x99\xe5/@\xf3~\x9b\xe85\xde0@ \x8a\xcd\xd9\x86\x06-@\x9b\x89]Yf\xca+@p\xca\xae{\xd8\xdc*@]\x82R\x06r$.@U\x8bO\xfa\x1c\xaa(@\xba\xaf\x04\xc4\x8fh(@\xccy8\x90U\xd30@c2n)\xf8\x011@\xde\x82\x9f\xa5\xb6Q)@\xaa\xd7\x04\x1f\x06\x8b\'@"\'6cq\xd4\'@6\xbc\xd8\xba\xc4x%@m\xc0\x9f\x8f\xc0\xd0&@\x13\x0f\xfe\x92\xda\t(@\xf6\x89kQ\x1f&)@\x7fw\xde\x9c\xb7\xb3/@^4\x85\x8fz\xd7%@3\xb3\xd8j\xb2\xf8,@\x16\x0b\xc8\xbcu\t.@\xb6E\x11\x99\x80\\(@O\x80\x1b\x9b\x91]-@\x0b\xb3\xdbg5\xae/@<\x17U\x0e\xda\x85+@)\xe6\xce\xf4\xacM)@\xc0>m\x82r\xca0@\x9a\xf4\xad\xdc\x9d\xe2%@U\xfb\x17\x15\x82\xeb-@\t\xa7\x9a\x7f\x96w-@\x154\xf2\xec\xc4\xd3(@\xbel\xa9)\xc5\x92\'@\xcb\xf0\x0cF\xe5\xc0&@3s\xfdu\xac\xcc0@\x0e\xc2\x87\xf2\x03\xd9\'@ \xb1G!U[)@\xaf&\x18J\xc8P+@\x01k\xb2\x80!\x02,@S\x97\x08\x08?\x9b/@\x93\x9bc\r0\x84%@/2w=\x99U&@\xc4\xc2\x85\xdc\xd8y&@\x9f\xd9\x03\xec$i.@\nn\xb2\x9e\x947)@LE\x88^e$,@5F+\x13\x8e\xc2\'@\x028\xa4\xdfA\xea\'@\x04\xf1\x02\x07\xd7\x9a)@\x02\xfc\xda\xe58\xb3-@\x8d^s1Vm&@[du\x83}\xb4(@\xd9\x98\xab\xbe\x94\x91(@\xc9\xdd\x8d5\xfb\xec)@\x8c\xdb\xe0\xc5\xc7Q*@k\xac\xb9\xa9\xa2g*@(\xa8a\xdel\x1b(@\x9e\xb0\x9dn\t\xb8,@\xe292\xd8e\xfc,@\x85H\x0fC\xb0\xd7&@\x99TO\xb8u\xe6\'@\x93\x88\x89\x11\x02\xbc-@\xb0\xdb2f\xb3\xeb/@\xed}\x10z\xd0\xb0/@\x98\xa6Iu{&-@\xa2f\xd0\xfc$\x05+@\x8a\xdds\x8c\xc1/,@P}g[\x0c11@MkB\xe4\x83\x08*@\x05\xd3R\x83\x07\xf4\'@\xbf\x01\xe3\xfe\xb5\xc6\'@<\x13\x19%\xbey&@7\x0eMP\x89c(@\xa5r\xa9h,\x94%@\x86]\x92\x1a\x11s1@\xda\x89\xbd\n\x89M)@\x95Z\x10\x95\x9f\xda%@\xd2oM\'\x8a\x8f+@W\xdb\xc4\x108\xb8(@\xdfe\x1b~:\xd3&@o\x05\xcf\x1cj6)@y\xbcn\xc1\xf7\x99(@\x1e\x19\xc8\xd9A\xe0%@\xeen\xd9\x1c\x8c)-@Ke\x14\xaag?/@d\xab\xcd\xff\xb9((@Yv\x12\xc7\xc9\xb6.@"\xe7\xc0.\x99\xa3+@\xdf\x97\r\xee\xcb\xfc-@?D%\xa0\xc2\x84-@)}\x8d\xab\xc8\x1d0@gB\xe5\xae\xd2\xb9&@?\xc3\xb7\x8dG\x07(@I\xe9\x1a\x1d\x9f\xfd(@\x13y\xb1\xb1(=)@\xcf`\x0e3q\xef&@\x18\xdc\x9a\xddB\xa2+@\x8d\x1f\x93\xd3\xdd\xc8,@K\xb4\xbd\xba\x1b\xe9%@\xaf\x04\x8dg\x95h*@\xa8,\xf4\xef\xd4\xaf0@N\xa8\xc7\xc1s\xf1\'@\x8a/\xcc\x9e\xbd\xe0+@,\nQ+\x1d\x0e,@\xc5\xf0\xbf\xa9\xf9\xdd(@(?\x9b\tU\x85&@\x8c\x03I\xd0o\x97&@\x06%H\xb9/\xd2&@\xff\xe9@\x05\x06\x101@\x06z\x9c\xacQ\x1a(@>\xbf\x8e\x93\xfc\xd8+@j\xa7\x1d\xd6\xe7\xd1(@+BI\x03\x16%(@PM\x8e\xabt}-@\x7f\xd5|^\xe5{&@\xa6\xd6\x82\xe0s\'&@\xb2qx1\xa1\x15&@\xe4\x93\xe3J|3)@\xb6\xc4m\xe5\xc7\xe70@\xcc\xf3\xbe\x96\xb1\x10-@\x91\x99\x8a,G\xd0/@\xf4\x97T\x90%\xc8/@\xa3\xad\x96\xba\x90\x9a-@\x19\xfdB\xc2\xc0\xa6-@\x95I\xfeq~\x05(@\xb3\xa3=\\\xd3k&@V\x11\xae\xceR\x02(@\x8ar\x02\x9a\xa1x(@\xd5\x1b\x04\x96\xfa\x05&@u\xda\xac\xf7\xed.1@\xbe\xbe\xbd\xb4\x16i1@\xf9"\xf2\xb2\xaez-@\xfc7\x08\x80\xc3\x88%@\x10\x90\xfe2x\x96%@\xe1\x816`\xf1\xe8%@\x81\x83\x85U_\xc0(@\xae\x9be\xa6\x12\x01)@\x84\xe5\x17\xad\x0cm-@\x93\xb8\x91k*\n,@\xb1\xbbH\x02\x83V-@^\x17\xef>\x8b\x9e(@\xbf\x8b_e\x96\xda\'@\x8bBb7\\8-@\xb0\xe9\xa5>\xd8\x930@\xfa\xa0\x17\xcdw/+@\xc1\x0eDi0\x88-@\x83\x9bwyG41@X\xd5D\x8c\xfc\x95.@\xa5g_(_\x1c-@\xc1\x87\xa5\xbc\x8c\xc9&@\x1e\x86\xbc\xd9\xb1\xb2&@\xa3\xcb6\xb7n\xb8\'@\x85\xecXT!\xaf0@`\xf21?\xc8\xf1%@\xe5\xeft6\xb4\xbb,@\xa7K2C\xf2;-@\x1f\xaf\x9b|IL-@4.;7\x96])@Pwy^\x84\xf7\'@)\xad\x9c\xca\xe3\x1b.@\xab\x9c\'j\xb4\xde\'@V\xae\xb2\xbey\x96%@\xa1nh\t\xefn(@\xc8/H\xa3\x1e(-@\x00\xcf\xa2\xcc\xcf\x92/@\x1d\x19\x90:\xac\x13-@\xa42&)\x9c\xd3\'@\x1b\x1d\x03\x161a.@\xf6n\x89\xc5o\xe8-@\xf0Y\xc2\xaai\x030@C\xacZw\xddm,@3\x0f\xbe\xbe\x8f*,@\xe8\x0b\xbax\x1f\xca(@]TB\xc0S\x85-@\xed\x99\x85tz\x01(@FL4\xef\x87B)@ky9\xe5\x1fm-@8\x927\xf9\x00\xcf-@x\x0c\xef\\\x1b\xa2/@[\xa6\x96\xb9\x86Q)@!p\xd0w\xc3\x8d/@\x87\x8e6\x16\xad\x8f-@\xbf\x1a\xd3\x92\xb4F-@\xfd\x07\xdf\xfa\x17\x90.@\x9a\x88[S\xf8\x95,@[\xda\xfap\xd9\xd4/@J\xfb\xbdL\x9e\xf8%@\x9cU\x03\xb1HP*@\x8ag\xcaD\x07\xc4(@\x85B\x0e\xeb\x1c\xa9(@\xb5\x9e\x1a\xe3\xaf\x8f\'@\x11x\xdd\x1f\xb7\x9b&@\xab\xfa\xceC\xd1s,@~\xef\x9f\x8f\x81o)@\xdd\xfe$\x1a1\x02,@a\xac\xfa\xc3~\'-@\x92p\xae\xec\x89\xf7(@\xa3\t\x80R\x98\xe7.@`\xf2)\xe6\x92v-@$\xd2\x9e\x18\x13\xf6%@\xa1\xfb\xd2\xb3\x96\x94&@H\xa2_\x1fPV)@\xdb\xb9\xee\xac\x12$.@\x8aI\x04\xf4\xf4}&@\x9b\x86\x8c_g\x0c,@\x8f<\xdf\x89H\xab+@\x15S+\xba\x97\x08&@\xf5\xf2\x9eoV\xab(@U\x97\xa0B\xa8\xf6(@\x1c|\x17Z\x86\xdd%@A\xc54S\xa6M(@\x10\xa2K\xe6\xe4\x8a-@\xc6(\xf3P\x02Y-@Y>\x8c\x00l8(@\x91\xfd\x92@lb&@S4\xc4\xbdg\x92&@\xeaV)f3\xa8&@\xb7\xe6+Rr\xd0(@q\x11\xd9\xcc\x98\xf6*@\x86\xbe>\x16\x81\xfb(@d@\n\x81E!1@l\x9c\x1b-\xb0q&@r\xf9\x0c3\x1cc0@\xc5\xaa\xccO\xbf5.@\x0cw\xd0Z\xc0x%@\xb1\xeb\x97\x08\x18\xc5)@\x94j\xa9\xda\x89\xdf)@\xf7\x0cw\xcbnM*@K1\x8d%\x94L(@)\xaa \x8cy\r(@\xc5MAIB /@AK\xed4r\xce,@\xec\x91\xe5\xb5\x95|&@)\xd7\xcf\xb4\x94\xe9&@\x05\xab\x98fI\xdb,@!\xa6q\'\xd8\xe3,@u\xcd\xd4\xc4\xd1\x0b/@O\xfe\x98\xf1\xb3\x9b0@\x07\xd5\xbb\xb3\x1dL-@\x1aB\x87l\xed<.@n\xca\xe5\xc4x\xcc+@\xc9\xb6\xf5d\xe9\x15*@*\xde\x12\xdc\xb5i(@\x8c\xcd\x88\xd7\'\x1d(@m\xf87\xe0P\xb6%@\x8a/\xdd\xc9\x07\x1b0@\xad\xe9\x04\xd3\x93\xdb0@eR\xed\x81\xa6\x9a.@\x0bAU\xa0\xad\x8b-@\xb1B\xf8n\xf6q-@\xbb\xb2\x00\x84 \xb3&@}\x8a\x08Q\xad\xed\'@\xb6\xae\x05\xa9n\xd8(@J\x96\xe3\x1a\x04\xf9&@\xd4G\xb1)\xd2\xcd%@\xa0o\x19\xe2\xf4\xa0+@\xa7\xf0\x1e\xc6\xce\xec(@\x80\x92b?)\x81/@\x82\x12\xf51\xe3\xfb(@wx,\x96O")@\xff|\xe1R\xc8\x8b-@k=\xee\xbfE%.@\xebYl\xf4\xf4\xc7,@c\xf9)*\x7f\xb2+@a/8\x1a\xfd\x12\'@\xbd\x86E/\xc2\xe2\'@B\x08\xd8\xc7V,(@\x9e\x92\x80\x1b\x1b\x0b\'@\xc10N\x98\xe78*@!\x06]\xa6r\xad\'@\x8d$N\x0cG\x85)@\xf1\xc8\x07\xdb\x8dX*@\xa1\xeb\x7f\xbe\x07\x9d0@\xeea\xd6\xfcr\xf8\'@I\r\x06\xc3\xfe8(@\xc2\x83\x0byM\x1c)@\xdf\x8dJ1e\x0e0@HyBg\x82\x82,@\xeeQ,\xfcj\x001@\x1di\x84KT.(@\xc1\xdbf\xd2\xcd\xd2,@IE\xffOk\x19&@\xb6O\tE\xea\xfc\'@s<K\x00\xa5-)@~\xbaF%\xf1\x1b*@\xd8\x12\xbd\xb6\xf1\xa90@\xaf\xc1\x13\xf2b\x12-@\x13h\x02W\\\xf9,@\x83\x19\xbe\xf3`\xf5+@q\xef?\xef\x10\xa2\'@\xa4\x81R2\x0b\xb4\'@$\x89n\xad4>.@\xbf\xd8Q;\x8560@\xd3\xbf%\xacx\xb6%@b\xba\x8bC\xa3\x91(@+\xf1\x14\xfa\xad\xfd%@\xa8\n2\x07^Q\'@\xebUd\xa8\x97\xf6&@\xb8\xbf\xea\xc7\xe3\xf6&@"\xdda\xb0]-&@\x91\x92H\xa6^\x05&@\t3\x00\xe6\x8a\xd6-@\xc27\x18)\x96\x88-@\x89\xd7\xb1\x01D\xcd.@H\xec%\xc2\x89\n\'@\x10VA\xd3)m(@@O\x1f9\xc0f,@\xfa\x03\x8cr)c-@\x16_\xe0\xb5\xfc\n\'@\x1b\xfa\xd7\x83\xfa\xaf&@\xcf\x98\xff\xe6C`,@B?3\n\xbb\xf1(@\xe6\xd8\xe3Jr8(@j\x15\x11\xb3V\xe3&@\xb3\xa4\x01\xf6\xe2\x01\'@\x8b\x99\x19\'-\x18-@\xec\x89\t<\\%(@\xde\x95 u,#.@\xe1\xb2w\xfd\x8a\xdf)@0\xe2\xb4\'\x1e\x8f/@\x8b\xd77}\xfb\x9f&@\xca\x92\x89@\xa4\x0e0@tE\xb1`1\x0f&@\x04Wi\xbeB\xf6,@b7\x8fA\xbb\x06-@\xbe\xb1f\xfap\x9f1@\xc3\xdf\x93\xb3\xf6n/@\xf0\x84\xd4\xc6\x7f\xc3.@\xb4D\x13<H\xb7.@e\xe6\x96\xd6\x80\xaf-@l\xae\xc5\x17\t\xad+@\xcb=?\xcfa\xe2(@\xed\x1f\xd9\xf2E\x8e\'@\xe0\\\x88\x01\x8f\x81(@U\xb8x\xed\xf5d(@B\xfcW\xa1\xad\xff(@\x8c\xa2\xc60\xffr-@-\x87_\xaf\xae\xdc\'@\x1be\x8b{\x93Y-@\xa0:\xe6\x11 \xed-@\x9e\x12\xca[\x9a\xa60@K\xb6\xe2i\xa0\xf2%@j\x07N\x15`\x11&@qX\xbf#\xdb\xd1)@N\xfa\x941\x11\x15-@$\x11\xba\x16\xc5#\'@m\xb7<\xad\xfb\xf1*@\x0c\xbd\x1fhZ\xf3(@\x8d\x85\xf6\xac\x19\xf7\'@\xa6}\xc5\xba\x05\xec%@\xa7\xdf\x99\x1b\xd4\xe20@\r\xf39\xd3\xed\xe80@VZ\xc7p\xfb\x16&@\x93I\x0e\xe2R\xfc%@\xd5\xd4\xb0E\xfc\xee%@\xf8\x14\x7f\xf2t\xfd/@\xae\x8d\x11\xc5z4&@\x95\x81%`3\xa4%@\x8b7\xe3\t<{.@k\xa7\x87\x84\x1a\xb2\'@\x83\x0b\x02+\x12g)@\xc7\xbe\x03>`y-@x\x16\t\xfd\xd5\x13\'@\x00E\xb6#\xae]&@\xc9(\xc1\x00cK&@tG\xb3b\xa6\xb8-@\x9b\x0f\x86\xa1\x18\xa8-@J\xae\xf5\x1f\x88\x97-@q\xf2\x92\x86 f(@u2\x03~`\xda%@\xdc\xf7\x0cX\xb8T(@\xfa\xdd\x8a\x18\xcb\xf4%@\x9cp\xa3.\xae\xfb&@\xb0\xcc\x11B\xe8\xf4)@\x1b\xd9-:\x93\xdf&@I\xceh\xfb\x7f\x1c)@\x87_\x1e\xb3\xa7m&@\xd9\x00C\xf6\xe3\x91%@4H*\xd5\x8fD0@\xbe\xac\xb7qY\x9d-@\x13\xf6\xca`X\'&@$\xa0\xe46b\x0e/@\xe2\xc8\xd9\xde\xa6(&@\xc4\xdbO\x96;\xd4%@l\xc1B\\\x97(0@\x11N\xfc\x13\x1e\x19/@\x94\xaf\xe6N>\xaf&@\x10j\xda\xa7m\x94&@4\xa4&T{\x0f\'@\x08\xc9\t\xde\x1c\x03/@\xb9\xed<\x14\t\xe4,@Wn\xbd\xb0\xb4\xa5&@\x82GB\x1f\x97\xe9&@Y\xd1j\xe2\x99\xf20@\xe2^\x7f$X\xda%@\x11\x8d7\xb5LI.@\xe6\xb7@\xd6;\x00\'@\xec\x91\xd9Ut\x1a\'@\xce\xac\x11*\xdb\x0c\'@(*\x8a\n\x1ev%@\x16\xca]2M\x05(@\x1f\x05\x8a5Y\n(@1,\xbf\xcf\x14\x971@\x97\x13\\\xd9,\xee%@\xe5\xfeB\xd3\xa9\xec%@\xe0Y\x80\x99XH&@,F\xbd\x13\xf9c/@OLS}\xf0..@f\x8c\xfbd\xdaq-@%\nu9\xff\xc2(@\x9dAa\x90c\xc3(@WT\x9e\x1d8\xdd(@X\xf2\xa0OA\xd6,@I\xf3f\x91\xa5\x12\'@\x1czkQ\xc5\xac/@\x96\xd5ptq\xc6&@c7\x8b\xc0\x9f\x00&@\x9al\x0fL\xc4\xe9%@",\xafH\x86b(@\xd3K}\xebg|(@\xcem\xd6\xbb\xa1\xa2-@C\x84\x92\x18\xd5\x010@.\xa60|4\xf9%@\x0e`\x88sxK.@&g\xff\x1a3\xd9(@\x97r\xd6s\x9f\xce,@m\x97_\xc6\xd1\x91-@$J:\xfc:\xb1,@\xcd\x89\x92\xfb*U,@,br\x1a\xcdr.@\xf9\x05\x95\xd5\x1c\x1b0@\x9d.\x7f\x173\xa1\'@\xe4e\x02M\xa7J&@e\x8f\xaa^:\\&@\xd7\xeb\xc5\xc6\x8a\x0b\'@Y\xdau\xd0\xa5\xbf%@:\xba\x1d\x00\xb0\xef)@\xce\xb1\x99\x9f\xd6\xc7)@\x9d\xa0\xf6\xff\xcf\xa8)@\x1b\xfb\xc1\x07^G.@\xb7\xac\x1c_\x8a\x06/@u\xf9\x95\xe2\xf0\x0e\'@|s,\x02\x11}%@;H\xb4!D1.@]`T0\x06\xf7/@\x9d\xcf\x10|\x1a|.@/O\x12\xce\x1c\xd8%@w\xe8p\xbd@\x04&@CB\xd2\xf7\x9d\xf5(@\x0e\x0c\x84\x86o\x00(@\xc6tb\x8d!p\'@\x13 H\x873\x1a\'@\x864f\x15\xc3\xa8&@\xab\x17\xb0]\xd5+/@\xe5\'j\xf2\xd5.0@\xbcp}\x8a\n\xe5,@\xdc\x91\xa1\x8bB\xf60@O\xca\xb2(\xcf\xae+@\\$\xf8.\xf4\xed(@\xf2\xf1\xf9n\xa3\xaf%@\xf8zk\xde\x93\xf4-@NN(\x88R\xcb(@\xc4\xc7\xf2^Y\\&@m\x1f\xa7\xcdf@(@@\xac\x1d\x8a,\xeb%@\x0eQL\\\xbe\xc1,@)\xa5\x13\xca\x02\xf7-@\xf9T\r\xb3\x958.@\x9d\xf0\xad\xdf\xe7\xe5%@\x06\xf3\x97\xddbQ&@\x9b5\xb3\xe0?\xe7.@\xa8\x85\xeb\x80f\xd6.@\x96("\xa4\xb0\xb7,@\x05\xe4\xd8\x05\xc5\\-@\xe8\xcbT\xd1\xc1\x05.@\xb8\x0e\xc9SP\x99-@$\xccW\xda\xe9\xf8/@\xc4WE\x917\xe5\'@Io\x1a\xdb\x00\xc2%@oF\xd5 \xf8@(@J\xfb\x86\xe1\x99\x160@\x87s\xba\x9d\x9d\x0b&@\xba\x9d\xc5\xf7\xfb\xc8%@\x86mT&\x1150@\x82Z\x00\x88ny(@\xb2*\x06U\xe9\xbe,@\xdb\x11\x93\x95\x86\xcf,@ \xa1gd\x7f./@K\xcf;\x96m\xdd%@pS\xc4\xe63\xae+@F\xc7\xd8,Bw\'@\xc4.\xec\x1fs\xf80@\xd4\xc5\xe2\xe1C\xee0@\xf0\x94\x07\xdb\x08\xe20@\x95/\x94\xdc\xc5\xa8%@\xfd\xb9j@\xbb\xb5&@\x9bv\xa1z\xc9j&@q\x0c\xa6\xda\xf1a&@F\xf8\xddF3G/@y]\x1c\x9e\xd060@~x\xef\xd1\x87.*@\x1c>?\x83\xab\x1c&@/\xb0(\xa1\xa8\x97,@wD\x16\'f^/@i\xe5\x00(\xbf~/@\x8f]\xd7\x9d\xfa\xcc(@\x9b\xf8\xcb\xafv:-@\xd6$\xf2\xf7\xa4\x87(@x^\xb2w\x9am(@\xcf\xc5zd\x81\xaf.@\x9d\x00\x9eZO\xcf%@\xb7\x91Ha\x8d0&@:\xe7h\x8b\xfaq\'@\xae\xb5\xaa\x04\x9c\x17\'@-\xee{\xeb\xe3\x990@\xe73\xb1B-k,@\x9f?d^&\xa00@%\xcc\xf5\x17\x9a\xc00@\xc9\x07\xa6\xd4\x88\xfa.@\xb5YL\xb9\x86\xaa.@\x80\xdc\x8b7\xc5l\'@\n\x03\xf8\x1b\x92\x88\'@id\xb1B8\xbf&@)ZeX\xcfO0@\xdf\xb1^\x8d\xd0\xc8%@N\xeb\x02\xf4\xfc\x9a%@\xfe4\xedu\xcbW0@F\xcd\x8a\xfe\x15\x0b&@\x1c=\x8b_\xd8\x9c&@\xf2\xa7\x8c\xf8i\xda%@\x1d?\xb3\xca\xabD0@K$\xf7\x00\xf2\xdf(@\xc3\x11\xb9\x98\xe5\xf2&@\xc9\xac\xbfyb\xec0@y\xe9E\xa8yd.@\x8dM\x84P\x93S.@\xe4-\x1e\x0b\x956-@Tr\x15O\x05.-@\x1e\xf0\xe2\tv\x81)@\xd9\xc4\xb0\x9cB>/@\xe5\x91\x90\x16\x10\xc5,@\x89\xb97\x14\xe4\x95\'@/;Q\xd0S<0@\x9a\xcaA\xc2m\x0e\'@\xe2F\x0e8*\xc2\'@\x95\xa8\nU\x8fD(@\xf6\xaf\xafc\x0b\xc2(@%\xd8\xa5\xa3\xd3\xbf,@\'.\x8a\xc8\x81\x83(@\xefQ\x18!\x7f\xd7-@\x95\x12\xc7\xecU\xe3%@!\x02\xce\x97t\xcf\'@Mu\xf1\x06y0(@s\xd53\xdb\xe7\xfe,@\xa4\xf4\x11\xa1\x87\xfe&@Y\x07%\xca\xe6\xc9,@\x97\x85\x97\x1a\xc2\x1c(@\x8ay\x041\xe2\xbf%@A.\xc6\x98m\xfd%@\xcfA@\xfd\x1cf\'@m\x8f\xed\xe3\x92n0@Q\xb6\xfa\r\x89z0@;u\x02S<\xb9%@w\xb1\xa8\xd3J5&@\xf8>me\xf6B)@\x7f\xe8\x89AN\xa2,@,\xd21\xb6I\xc6.@xp\xc4\xf9\xd9\x8e-@\x1a\x86<R\x05M-@\x97^\x04\x8a\xa37-@)\xcd\x11\x9e\x8d\xea,@_W\xd3vQ\x14/@E1\xea\x96\x08q)@C\xaa\x1a3\xcc\x04&@\xfaX\x0b?^\x1d*@DY\xd4*F*&@\xc5\xa0\xab~\x19\xcb%@\x1a\xcd^\xd8h\xb5,@8\x8c\xd6\x80\xa4N.@d\xd3w\x9e\xd3\x050@\xa1C[\x14\x9e\xb2,@\x17I1\x8e\xfc_(@W\x98O\xa1==(@U\xaf_\x010\x140@\x0b\xbb\xca\x91I\xc70@\x0e\xf4\xe0H\x91\x12*@\xc9I\\\\\xfc\x92\'@X:\x91\xac9\xc1&@cA\xb9\t\xb2\xad(@g\x1e#\xf4j&-@Y\x10\xd5\x1b\x01\xf3%@\x95>5\n=:)@\xd7\xeaP\xeaNo-@B\x90`\x14w*/@\x83S\x19h\xf8J/@\xe6\n\x9a\xba\xb2\xa40@\x89\x9a\x7f@\x86a1@\xdb\x9aQ8\xc7\x95.@\xadO4\x12M\xd3/@\xea\xe7s\r9S-@\x95\xca\xcb\xb3\xa1\x8b(@[\x87\x08l\xb4\x9e.@\xe73\x06\xecn@0@\'%\x1f\xad\x05=-@\xcb<\x8a73\x90/@\x0cF\xdf.\xec\x9a+@\x05Q\x001.\xdc)@)\x1dm\xf9\x81{-@\xe1^\xbd>\n\xc5,@Dr\x03\xf1Ow\'@-\x16\xaf\x17-50@/i\xaeYT\xad.@b\x04\xf1rqT-@\x14s\xcc}\xe5=+@\xb4\xb8\x8bR\x02\xf9*@!\xa7\xb8\x8f\xef\\.@f\x01\xdf\xb8\xfaE&@Y\x0f\x04a:\xdb\'@\x90\xa0$\xd8\x94\xed/@\x80v\x910\xe0\xf9,@}\xf6\x99\x0c3\x002@s\xda\xd3\'X\xef-@\xd6\xcf\xd1"L\x99)@1\xa9\xa9?\x12[.@\xe5>\xc9\x03C\xb20@\x9d\x9eHq\xa0F2@\xfe\r\x1d@\x89\x1f.@\xdb\xaej\xb1B\x0c-@{\x08\x8e \xf5\xe1-@7\xcc\x99x\xcdf*@f|\xaf\x8aw}0@\x81\xd7\xce;\x0e`0@\xb9\xac\xc2\xeaT+/@\xcb\xb4\x86\x03\xac6(@\x1dA\xd2^\x8d\xbf/@p\x91\xd8\x8d\xd7S-@\xae\xcd\xa8\xef\x19\xef*@M\xce\xc6\x07\xbb|,@\xaf\x0c+\xaeg\x85,@\x07!\xdb|nG.@\xc9\xb7\x05\xd4\x07//@\x19\xdc\x12\x89\x84\x99&@\xbb\x95\xdb5\xf3\xb5,@/a\xf3\x86\x1e>.@\xe6z\xc6\xde\x9ct(@]\xbb\x9c?\x8d%)@oW\xed\xdc\xe7\xcb+@\xe41\x80\xc9|#%@}NF\x1cr\xe2+@\x8d\xb7\x1b\x16\x85\x89.@|S1x+O.@\xdb\xbas/\xd7m0@\x822\x7f\xfd\xe2\xc60@5\x94\xd2l.\xab0@\xdc\xae@Tz\x890@b\xb0\x99\xac\xf6\\+@\t\xean\xcf\x8c\xd2*@1q\x9a\xfa\x958+@\xe92{\x0b\x9f\x810@\x0e5\xaa\xf9\x99\x87&@%\xf2\x02\xa2a\xd4-@\x97\x98\x86\xd6\x8d\xd1(@\xcd\x1d\xa5L:\xa9(@\xb1T3\x1a^\xcb.@AH\x7f8\x83p.@"\\P\x86Y\xa8-@\x97z7l\xb3#/@\x15\xbb\xe3e\x81\xd0,@_\x1d\xf7\x0b\x0c\xa1-@l\tH\xc9$\xa00@\xd8w\xdbu\x02F,@\'0\x01\xd5\x91,,@\x87 \n\x03#5.@\xc4e\xfa\xfe#\x8e)@\xda\x15T\x8d\x06\xb7+@\x08\x02\xa9Fc\xe2+@\x07L\xc3\xe2\xf2\xe0,@Cj\xb1\xb2F8.@$6\xc5\x9eQ\xdb.@A\xdb?0\xe6O/@\xb0\x93\x85mj[.@u\xbf<A(\xce(@B\xb9%\xfa5v)@\x98<q\xa1\x8cO)@bNT\xee\x1d[)@}\xe3\xbbm\xc3<%@\x86\xbd\xffV\x15\x02+@\xf1x\xa3\x95\xdcU%@$&\xc2vT\x18+@C\xb5\xfe\x0f\xa3U%@I\xd0\x99f\xd1\x05,@r\xc9\xda\xa2\xeb\xcf\'@\x8c\x04\x8d\xe9>Q-@a\x99g\xef\x88M%@\x858\xd1\xa8c\x1c0@\xff\xa5k~!l%@K\xc6\x9e\xc7\xab1%@\t*y\x0b\'\x12+@\x8f\xb73\xe1\x7f@%@\xdc\xd5\xd0\x9c\xa9\x15+@5\xd4Z\x13\xe1\x12*@\xcd\xc6\xf9\xdbL\n+@\xb6}\xf3|n#0@\xbc\xb5\xf4z\x9cg%@\x826\xc3\xa6u\xb1/@\xa6\xbag5b&0@\xa4\xbfO\xef#\x00(@e\xd5=fL\x0c0@\x86?\xa6\xc9h^%@\x06o\xd6\x81s\xfa)@ql.\xab\x9b\xc6*@V(\x11\x05Q90@\xc2\xd4N<\xfeX+@\xd0\xab\xa9\xd7\x05\xd2\'@\xe5Zx\xb8!\x1e+@\x98\xeas\xba\xbb\xf0\'@M\x88\x06\x82\x8e,)@R\xd7c\xd1\x91\xa3%@!\x90\xd4\xed\xb3\xc0)@-\x8a2\xd6\x1a-+@\x96\xe4Y\xff\xaf\xd9*@\xa6\xbdv\xa3\x1b\x14+@]5\x05\x9bB\xd0.@\x91\x81\x19\\\x11\x9c)@\x8c\xa5\xad\xfc\tH(@\x12\xe4\xee\xe4\xfc\x83%@\xdaI\xe4\xd4\xe8\xb1%@r#M{#!(@\xd2B\xba\x1dM;(@\xbf\x00\xfa\x9ce\x08*@@p\xb7P?m,@2\xd6}\x15\xb1\xc4*@l\x95\xab^x\xa0\'@^G\x95\xcb\x1b\x94)@\xb7\xac\x14%\x0e\x1a,@=\xbb\xe7Qt\n,@\xe6\xa0\xf9+[\xb5%@\x9f\xf2\xee\x7f\x8fo\'@?\xf2\xd7d\x97\xfd/@\x96\xfcH\x03\x96:\'@\xe70xZ\xdf\x15)@b\xf67!\xcb\x030@\xa1\x84\x03\x82s\x02*@;\x1d\x104/\xaf(@k1\t(\x7f\xed/@]\x9d)a\x84\xff)@\x03DL\xfa\xbd\xe4.@\x03|7rI\x87)@\xe0\x97\'x\xbcz)@7\xb3\xbc\x02c\x080@\x98\xb0J\x0c\xf6\x9e)@\x0c8\xab*\xf0]*@\x92\xe4\xcc\xe4\x99y*@i\x18zO\x15\xa1/@\x14f\x8b@Z\x12+@EA\xfeb\xb5**@\\\xd9nH\xfc\x90*@E\xd6\xbc\x01\x98\xe5)@\xfaz\xf8!Y\x0c)@\x07\x18#\x1d\xf6\xf7)@\x9c=\xc3&\xe6<)@A\xfb\xdd\xa3s\xed/@\xe2\x04\x80\xbb\xe3\x10+@\xf1}\xab\xc0\x92\x16,@\xf5\x81\xe87\xb49/@j\xd2\xc1\x1f+K(@\x18\xa3t\xe1g\xcf-@!\xca\xda\xb2\xea\')@0\x1c\xaayn\xb1*@\xd4\x94e\x08\x84X/@\xa6u\xcc\xda\xa2\x12&@\x96\xae\xee\xd4it)@\r[\xa1\xa4\xa7\x93)@\x90\xcc\x1e\xc6\xd0\x021@l\xfbw\x111\xfc(@\xacW\x02x\x18\xfb*@<\x87=/\xbf0/@\x96\x16\x9a\xa1V\x06(@\xdc\xd2\xd8\xd1\xf1\xb1%@\xe9\n\xd8\x06s\xb3/@r\x92\xd4i!\xe1/@\x92\xf1\xc1\x99\x02\xbe/@\x8b\x01(\x02\x006)@al\x9e\xcbGJ)@\xa0\xf2Q\xcb\x1aD/@\xd8\xe6E!*\xb3-@\xcf$\xb1\x99-B&@\x82\xaa\x96\x04\x16\x1e(@\xbd\xa9\xa8\x92\xc0T)@\xf5\xcbg\xe7\xfa\xff*@\xc9\xf1\xf4\x10\x9610@\xb7\x89\xe7\xc8\xf1J)@\rV\xf7\x9d-&+@\xfdvrc\xf9\x19+@v\xc0K\xf7\x1e\xe8.@\x0c\x17\xa5\x80]<)@\xd7\xeb\xd1\xb2Pt-@t\xbfU}\x13\x84)@\x1aQ\xc8\xa7\xa5\xa3+@\xf1\x13\x9ed\xf9\xdc+@\xfaA\x84[}\x1e)@MQ\xe1\xd5\xe4\x11,@d\xb9\xc8\xd6b\x0b*@\xe3\xf8+}/\xf2.@/\x03!\x89\xedH,@\xcd\x88P\xe4\xac\x15\'@\xad->i8\x03)@\xee\xe36v\xfd\x1c)@\xab;~C\x07\xff&@\xb8\x8b5-d\xa3&@@\xe8\xdb7\xc0X&@A\x05\x87|4u(@\x8dBz\x13\xbc\xb1)@$\xc6p\x81T\xd1)@3Ghqc\xea\'@\xa0\xb4UK.T)@\xc1"\x05\xc5V\xdf&@\xa6dDv]N/@c%\xdc\xda\xc6s-@\xe1\xe0\x99\xc5\x05\x87/@ATI\x1a\xf2\x98&@\xde\x1cd\xdf\r\xb9)@W\xe1~|\xdc\xf8(@Y{\x9f\xb2\x00\xc8)@}\x8f\x0e\n\xb0q&@9):@\xc2G&@\xce\xac\x84\x90r\xf4&@\x1c\x05\xee\x08\xb6")@\xdf-\xa6R\xf0a&@\n.m;b\x81&@\xf9\t\xe7@_^/@=\xa1\n\xe7\xd7J/@$cH\xa9\xd31.@p\x02\xc8\x05i\x96/@\xad\x1d\x02\xa4\xe9\xf9&@\xf3\xcf\xe0M\xc1\xff(@\x8a\xdewXg\x11.@\xbeW\xa6\xb2y\xd9-@)\xc8;\xf3[\x0e*@\x80\xda\xd8\x97\xa1\x08&@\rn\xd0\xa0\xfe\x17(@\n\x90I\xf4\x0f\x1c.@\xd5\\\x0b2W_&@\xf5E\xb6\xda\xb9&)@\x0c\xfa\xd8\xca\xec\x8a/@\xd7\xb3"\xdf\x9b\x04-@\xa0\xad\x1c))\xf6%@\xd0\x8b\x03\x1f=c(@\'\xbb\xb8\xd2\xf6\xfd(@\xa9\r_\x0e"\x13&@\xa1\x19?r\x87\x1f)@/\x99f\xc3\xc9\xec-@\x16\x05\x93\x95\x96\xeb%@K\xd8\x192\xa2O&@\x8e\xcb\x06w\xa5y&@\xc5P\x8f=\x80\x82(@\x8a\xc4[\xf1\x1d\r.@\xc1\xa9\xb9#T\x18)@\x11p\xeb\xdd\x81\xa4(@.\x9b:\xed"\x14.@\x08h\xc5H\xb2\xdb%@\xb91c\xff\xd4\xf0%@>\x11t,-E&@\xfbN\xff\x01\x8ds(@\x92\xe8\xfaqiD0@\x97\xb6\x1f\x0b\xab@.@\x1e\x11\x8c\xe0\xb2\xcb(@|>\x8934+)@\xdc\xa5\xd2\x05\x88\xeb%@W\x00]:\xf9\xf7&@\xaey\xaaZ\xb4\xdc,@\x15_\x8e\x00\x92J&@Qxr\xa1Z|(@m|\xcb*/\xdc(@*\xdd\x0cOJM&@S\x90\xd72\x1b]&@\x86\xb4\xb0\xc0\x8cF.@?\x83\x82h\'\x1d0@\xa4\x1fqf[\xf6(@\xa2\x80\x07\xc2\x88.0@\x7f\x10\x97\xf70>-@\xcc\xb0\x05JD\xac(@p\xe7#TRN.@\xec\xb4\xc6\xe1\xa8\xcf,@\xef\x92\xc9k\x0e-/@\xf5F>J\x83\xae%@\x1c\\\xf1^\xb3b&@\xcc\xb9\x84\xcf\x82\xc6(@*\xc8\x8b\xd56\xd2-@\x05p\xba\x01\x80\xb6%@\x01\xca\xd6\x7fmo\'@\x1a\x16}[\xda\x95-@4\xed\x82ss\xc3\'@d$\xd4\x15\tK(@\xf6\x97wj\x16\n(@9\xb8\x1f\x9b\x0f\x9f\'@\xcf\x16\x19U\xa7\x11-@\xa0"\x13"\xc5\xb0,@\x80\x87Ct4.&@\xa4\x16\xaa-\x80\xe7(@$\x0b\xe1\xcdTo0@\xdf\x972\xf0@I(@\x10\xd4\xdb\xa2\xdd@0@h\xca\\\x9aq\r(@\xfc\x14\xb0\x8b\x89\'(@\xd6\x89.I\x81\xb9,@#\x17\xdf\xd1\xef{0@\xa0\xbb\x8f\x87\xec0/@J\xa8\x1f\'^8)@\x91+\xc4\xb59*-@\x86\xc4\x83\x159\xf9%@o\x03\x10\x88!\xb10@m\xdd\x00\x19\xfbc(@\xd6\xe1v\xb5\x9e2(@dy\x04kh\xaa(@\x08\x9b\x8d\x82\x8d\xab+@m\x15V\xaf_\x86(@\xfbp\x14L-\xcf(@\xc8b8\xd2\x08\xf3,@e\xe3\xf8]\x83H/@W\r\xd8\xcb\t\x0c&@YBx\x8e\xc7\xce%@\xdb\xdek78,.@-\xd2\xd5N\xd1\xe6%@\x00\xe6\xec\xb0[V,@\xab\xf0\x1fd\x91\xef.@\x17f\xd0\xdd\x98\xc5(@\xc9\x1c\x9b\x05\x1d`/@@\x88Q\x16R\x07(@\x06Av\x86\x8e)&@\xca\x8f\x9b&\x94\r\'@\xf8g\xe7w\r\xf3*@\xbfd\x98\x8c&\x8f\'@!A-N\n{(@\xb1#\xbd#\xeaT/@*k\xef\xec\xba\xd9%@\xee\xa9\xf8\xb9r\x04&@\x0bm\x0b7 ?(@(\xe4\xd4I\x03\xab-@m\xa6\\B\xa1\x8d/@\x17\x9e\xcfJ\xc1\x0f0@v\xce\xac5bL(@\xd9_\xfc\x8b^\x13-@)\x05q5\x1d\xcf%@\xb7\xba\x91`\xd16/@i\xa8En\'\x80/@\xef.i\x82\n\xf5*@d\xdaF\xaf\x93\xfe(@\x18\xaf?\xba*[-@\xde\x81\xa0\x0b\x04\xae(@L\x94b\xc4\x95),@6\x00\x92\x9c\x0b-.@vV\xd70\x03\x8b.@\\\x0ce\\\xb0\xa7/@\xce`\x12\x19\xdf\xf3,@P\xbe\x90\xe6\xb1U.@\x04\x9b\xde\xee\xc7&.@)4\x08p\xa3\xf7%@v@\x8f\x9b\xe7\xdf\'@~\xe2\xdf~\xd4\x0c,@\xe6\xd6*U\xf3\xe4%@%\xf3\x00,e\x12)@\xb5\x80# o\xd1(@\x91\xfe\x99S[\xb7+@qU\xd9\x16zD(@6a4\xb8d\xd8/@\x9dh\xa0\xba\x89\xd9+@\x13B\x9a\x16\xcdN-@Xx\x9d\x03\xc3\x98(@\xde\xfak\x12#\xc8+@\xed\xe6\r\xc3\x03\r*@A\xb7\xed\x96\xc8m-@\xfc\x06\xc6\xe5\xf9\xb5.@x\xd2F\xac\xd6\x010@\xb0\x08\x0e[@\xdd%@(\xa9\xbf\x05\xc0\xc6+@\xb0\x1c&\x03\xc1\x0b,@\x0c\x9f\x0f\xacZ\x08-@`\xe4\xf6\x05\xb6\x90-@\x13\x98z\x81\t.&@Q\xe1\x83k\x98\xdf+@t32\xf1w\x8d-@\x10a\xd5\xf8\xdb.(@d7\x0fL\xa1\xee-@\xcf8"n\xbf\xe5*@\xab\x9eZ\x16\xa8\xe5-@H\xe7\xac\r\xf3[&@\xc7\x19\x05\x97\xe3\x9a,@\xf5grci\xeb0@q\x93@Tg\xad%@ak\x00U\x1b\xe7*@W=\x9a{\xbc\x1b&@O\xe8\xaeZ\xb6\xe0%@wmI\xf1\xf2\xdd(@O\xca\xf1\xfa\xa3u)@\x14\xcb\xfa\x95}\xdb+@u\x970\xf2<~.@\xda\xdatW\x98\xa5-@M\x02\xe4]xV,@\xefQ\x85\'^i)@\x9a\xfc\x1c\xacI\xc7\'@\xbf\xd4\x1d\xd3\xb8\x92%@\xa9f\xcd\x17N\x80*@)\x07\xc4\xc0:j/@P*[\xb2)/&@\x08\xeaSi\x9c\x9e)@7\x16\x00\xcc\x8e\x8d*@\xffA.\xb4\xbc*.@\xac\xe4\xefkJb&@=;\t\xc9\xc0\xdf(@\x0b&\x00\xcb\xbdI.@y\xfa]\xabd\xa8.@\x1c\xa3\xca\xc2\x102&@\x84\xc6\ts\x93\xad&@\xce\xb8\xd2\x91O\xab%@Bu*\x91\xef\x96(@\xd6#\xc8\xdf\xd5/.@T\xea\xd1\x05\xc7/,@l\xfd\x12r\xb4!/@p\xb0\xd8\xa4\xe2G&@\x92\x86;\xad5\xde&@\x93Y\x9f/O\xa3%@\xae\x83n\xb9\xc6\x14&@d\xa8<\x9d\x8d\xe1%@&7::\xe6\xb8&@\xe8\x1c\xa0e\xe7\x14&@!\xb9\xda&\x19k&@\rl\xb8\x08\xfb\x13,@\x8f\xc3<\xf0\x01\xe2(@\xc0N\xaf\x11\x83\xb5-@\x9a*\x9c\x9d\xe7\x14.@\xc0}\xaf\xa4\xf7U,@\xa1\xc5\x95)\x02\x8e,@\x82g\xd7\xaaU\x0c/@\x03[8\x04\xb4\xc6%@\x06\xca\x83\xc9\xb5\x81,@(rP\xeb\xf7\x1d.@\xaf8>\xc1\x032.@s\xd9\xb0#p\xef%@@\xed\x8a\x98\x11\x05&@H`\xebq\xf2\xce,@|Oq\r\xd4i-@D\x8e\x0e\xe7\xbe\xe2-@\x0f\xcb\xcco\xa6-&@\xdc\xc4^\xca\x97c&@\x99s\t\x12\x1f\x171@\xab\x96"\x14\xed\x1b1@P\xa0O%\xbc\xb1&@p?\x16}j\xb1-@}\xb2\xd2\xb4\x88n&@\xe5c\x9f\xea\xe8\xee0@\r\x8cw#\x8f\xd7&@\xad2\x8b\x16\x18\x8f-@\xa2]e\xe0f\xe40@\x1b\xf4w\x17\xe4\x18/@mu\xe9\x9d\x9f\xa8/@\x92\xc3\xbdW\x96\x9c&@S\xe2\x05\xfa\x90\xb7(@(\xde\xbc\r\xa3g-@\x94\x7f\x1f\xdc@\xa4-@\xb3\xcd_\xa6Om.@o\xb8 LeK-@;\xdf\x03\x9azE+@4\x06\xb0<$\xe5+@\x17\x18\x9fl\x19\xb5&@\xcf\x8a@\xd0\x85\xe5&@\x02\xef\xe3\xb47\xec0@H\x0e\xf1,\x08\x0e.@5(d\x0ew\xbd&@\x1e\xe1\xf5\x13c\xd8&@\x0b\xa3z#\xd9I+@\xcfx\x10.oh-@\x16\x0b\x85\xab\xb5\xfd0@\xc3]_\xaf\\\xb7,@\x1ao\xd4|\xce@-@\xe6\xf8m\xda\x07P-@A\xc3q\xd3\x94x-@\x89\xef\xb4MU\xba-@\xd0\xb9\xfa\x94\x14}&@\xfb\xaa\xfcL*\xbc)@\xd54f\x0c\x80\x1a*@\x1e\x0edE\x92\x161@l\xb1\x80\x18\xf6\xaf0@\xffbz\xb1"\x06*@\xee #\xf5d\xcf*@\x9c\xb4xq\xd6\xe1,@{\xfa\xeb\xc7\x9d\x05-@l\xc0\x1ck\xd6</@\x10X\xf9\x914\xb20@\xcc\x9b\x96\xea\xa1\xf8%@\xe3H\xc9\xda5\x9b&@^\xba\xef,\xdf@*@\x1a\xd8\xd3\x9d-\xd8*@%\xa0\xc7\xb5\xd0T+@\xe3\x82\xbd.\x04X\'@\xa3\x019F\xee\x8c*@\xca\x96\x93\x9c\xc0\x8f,@4\x0eS\xbe!\t&@!\x119?\xfe0,@_2D\x07\xe3R\'@\xb9\xdf\x92\xbb\xc1c*@6~\xe4\xd53v-@]\xd6\xcf\x9d\xeb<&@\\y~\x87v\xea0@\xd0\xd4\xa4\x01\x04\\1@a\xf7A\xfd\xe4\x93\'@\x8a\xd7\xd5\xd3L\xa7(@\x81.z=\xecm-@\xe6*\x1bX(*1@\x836@\x85)\xee%@\x05\xb9\xc8T\xda\x0e&@\xf1\xe2\xb8T\x05\xaf\'@\xd6ut\x8f;\xb8)@UC-\x92\x04\xf40@\xb2\x13I@\x167&@\x84\x8b\n\xcb\xb67&@e\xc07a$\x00\'@\x8f\x18G\xf1\xb6v\'@A \xf3V\x8c\xc6*@\xdcIUC\x93\xcd-@@\x9f\xaa\xbb\x05\xbe)@\xf5\x88\xcd|\xc5\xa9-@\xc9\x0c\xbf\xael\x890@fn\xe5\xd2I\x031@\xe6>Oi\xb5\x11&@\x13g\xd0\xeeD|)@M\xbc+\xf6^\xcf0@\xe6\x04\x997h\x131@\xd0\xb7J\xf5\xb5/&@\xf3\xf8\xd0\xa35 (@\xf9r\xd2\xf4\x1f\x92\'@\xce3\x1c\xe2\x86x(@\xb0t\xab\xcbh\xb6%@\xc0\xac\xb0\xaa^\xd70@{\xc3J\xad\xd1\x1d1@\x1az\xb5\xad\xbd\xfe%@\xc7\x06?\xcb\\*&@O\xaez\xecwP&@2_J$v\xd5\'@\xf2=\xc8G\xe5\x9c,@`\xb7\x7f\xf2B\x8f.@\xcc=.\xfdX\xc5%@\x13\x92\x87\xda\x82\x860@\x9aG\x85\xfc=^&@dil5\x12\xc3\'@b{\xb3\x90\x9c\xb6.@\xfc\xfb\x1f\xf4\xe1\x93-@\xf2\xcd=\xfcq\x98,@\xcc.\xf8w\xa421@}p\n%3\xe3%@\x89:;:\xc6v&@9\x9b\xa4\xa2J{)@W\xa7%\x11gk-@\x16\xd7j\xae&\x9a&@\xd1\xf6\x7f\x96\x86.1@v\x84\x0c;$\xe2,@a\xf7\xbf\xff\xf141@\x8b\xf8\xbcz\xdb\xba&@\xba\xd2\x14\xe9u\xf6&@\xd8\xf9\x03@\x81{%@\xeb\x1cn\xe8\xad\x061@\xef\xa0\xf0R\xf3\xd90@4\x12\xe4\x1d7\x12&@\\\xcd\xed0\xacb*@\xc9b\xaa\xf8\xbc\x02.@\x9d\xcb\xe7\xe1\xbd\x17&@\x16\xccu\\5\xb4\'@\x0e\xfa\x87\xd1\xe9\xa1%@\xfd;\xb7\xe0\xdd\x14\'@D\x1c\xb2\x9b(\xe2\'@\xf2\\\x89R$\xd9-@\xc12\x97\xc3\xd3\xa7,@l%` \xda\xee0@`\xf7;\xfb"\xc0)@\x1fM\x92\xf3?\xde,@F\x0f\xecO\x8d\xbf0@E\xb8.\xa6\x9f\xe7-@A\x82\xb6\x8a}\xa8&@8\x19\xe2\xc8\xfal*@Eo\x86\x89\xc8\xe50@\'\xcb\x97u\xa7\xa4%@\xfd\xef\xe3\xb6Q\xd1&@\xe6\xfb\xfd}\xa5\x0f&@h\xaf-J\x9f2*@\xdbd\xf8\x06C\xaf)@`\xad\xb3\x12\xf6\x01&@\xb5\xcc\xff\x84\xf5\xa5&@J\xfbl\xaax\xf7&@b\xa0A\x0b\x1e!&@\x82\xb0\x1e\xb0\xe6u%@\xe3z\xa6\x90\xaaL-@\xb7G\x11\xc9B\xff%@;\xadPB\x0e\x93&@\x89I\xc2D&\x8c,@\xcb\xe8\xf2\xfc\xe18(@\xc3\x96\xd2\xcc\x1a\xcb%@zf\xdf\x8e\x86z&@\x07\xa7\xbcX\x7f\r\'@Vm\x0f\xd6\xe5y\'@\xe7\xbf"g]\x9c%@\x81](\xaeO\xb9&@\xbb\xa6\xbf\x08-\x9d\'@\xffk]\x96\xdf\xef0@\xf1\x04\xd9\xb1\xbf\x9f.@\xc5\xe2|\xf0\xd8\xc2%@\xbc\x1d\'\x00\x1a\xbd-@\x8e\xa6G9\xf6k-@\xa3r\xf7\x04%\xf60@_\xde\xcdi\xd4\x18\'@w\x14\xb4\xc3\xa9o\'@q\x14\x94\xf2@\xa9&@];\x8b\xaa4\xc9)@C\x01$Lf\xee)@\xbb!4y=\x96&@S\x01\x13\xbe\x14\xf7)@\xde9\x81\xdf\x8e\xc5%@"j\xbb\xc2\x0bO&@x\x16\t\xfd\xd5\x13\'@\xc1F\r\x8b\x98N0@\xed\x83\xf0\x1c&\x051@\x1b\x04/\x96\xea~(@\xb0\xcc0\t\xf0\xf9-@%\xed\x8e!\xaa\x03)@\x9e\xb7\xb0\xc1\xc7\x9f.@\x81\xbb\xc8\xb9$\xb9.@\x94\x03\xa5\xb5\x99\xf90@\xe7\xdd\xd9@\xaa\x0e\'@\x8b\xfc\x9f\x95{\x15/@\x03\x052\xe7eL&@\xdb\xaa\xa5%\xccR\'@\x8a\xcb\x17S\xb6\x1d*@\xf2\xc4]>(;*@\x00<f\xbd,\xe5-@\x86\x13\x0e\xc9cg(@\xb4T|\x9c\xb4g)@\xd7\xdc\x08\xd2U\x0e(@wx\xf5\xea\xade-@*h\xc6/\xa1\xdc0@\x12\xd9\xb9\x19\x0c7(@c\xe1y\t\x13R(@b"7\n\x85\xa00@\x15\x90\xee{eQ*@\xb2\xaa\x88\x15\x06\xf8,@z\xc8"M\xc0\x92-@\xe1\x9f\xfe\x82\x92\xf6\'@u\xb1W\xfc\xc37.@\xe1\xe2\xc1!\xf2\x120@C~BKSO&@\x9d\xed\xba\xe1+\xc8&@\xa9\xca<o\x1f\x11,@)\x1c\x01\x94\xbfi.@\x82@o3X\x07(@@iB\xe2\x18\x121@\x88RI&\x0ez.@6\xb8\x89\x96P\xf7\'@k\t\x12\xba{\xbd&@if\xfb}\x8fn*@\x05\xd8\xe5i\x05q-@\x1f\x9c\xc5\xb9\xebC\'@\xa0\x17(\x17\xb4w-@\x98\xb8W\x1d\xc4\xab,@\xd60\xbe-\xaf\xd8(@1\xfbY4\xebI.@\xb8\x80\xf5+\\\xc90@\xb8H\xfel\xe7\xf1&@>V\xf5\xdd~\x9b\'@H\xfd\xdaf\xf6;\'@\xea\x1e\xcb`\xe6<)@\x9c\xc74\xf1\xad\x8f-@X\xe9\xef\xcaZ\xb00@]\xcc\xeed\xe4\xb2&@\xf9\x91\x15\xb8+\x8e\'@\xe4\x92\xce`w\xa9\'@\xcc\x8e\x91\xe8\xedO)@$"\x06\x87\x18\x8f\'@\x03\xcf\xb2k\xb3\xc0&@\x12\xaft7\xd26\'@\xcc\x08\xcff\xa6\x85,@\x1fa\x8aBm\xe3,@\xb3%\xbbto\xf3\'@\x13\xeb\xdbS8Z.@EG4\xc5d7-@\xe6#h\x1as\xd8\'@\xdc\xc6\x07\xdd\x88C)@\xc9J\x02\xa0\xc4\xfa&@w{\xc5\x04W\x04-@\t\xa8\xb7j`:.@\x935\xd2VN\x8f)@u~{\xaa\x90\xb7-@\xd5r\xdc\xda\xc4S,@]Ap\x12/9-@\xa6\xa2eo\xbe\xde-@j\xe3\xe7@\n/.@r4\x99\xa0\xd6\xe6,@Vv\x86\xeb\xa1\xfe(@|\x11\x13?\xc3q,@\xfd\xac\xd4\\8\xb4-@9q\x91\x0c\xfb\xbb&@\xf1\x8c\xe2\xbeW_.@\xbc\x84\x9b\xf8\xa8\xad0@\xcd\xd1\xe4\xb6\x03\xcc\'@\xa9J\x1c\xc2G\x12-@ec|0y\xec(@\xa6\xff\x93\xe9:\xef(@\x03HM\x9cj\xae&@\x10\xae\x16x\xf8\r-@)\xef\x89\x12>G-@\xff\x19\xd1\xb0|\x130@4U\x8b\xab\xe7\xdc(@\xdb^t\xddYM,@\xbdc\xfd\x88\xc1-)@J\x171\xfa\xa5\x98\'@\xd8\xb3\x0b\xbe\xc8\xcf\'@(6\xd0^\x80\x920@\x02qd\xc0\xd18\'@4$\xc3\x99\xca\xa6\'@\x0e\x87\x8f\x04\'\x1c,@\x18\x10\xd5SX\x0c,@[\x01]A\xc5\xb1\'@\xd4\xd4\xa0\xb8w\x07\'@\x0e\x1d\xa9\xcc\x18\x9c\'@\xb6\xd0g\x18@P-@\xa2\xc6\xae\xa0\xff}\'@\x14\x9fe\x12\xd7\x0c,@\xec\x9eK\x0c\xd7z0@\x06\xca\x89\x98\xa9D(@\x83\x98`\xce!\xbb%@\xcf\xdb\x94OW\xb1,@\t\x1dy\x05\x08\xd4%@\xd2y\x85#\xd7\x10*@[e\xa8j\xd8\xab(@\xc2\xfd\xcaJ\x16k0@n\xf0\xa0\xe9\xed\x010@<\xf2\x19\xabA\x18,@\xdcG\xa0\x82\xea\x1d0@\xb0\xc7\x82\x10"\x15\'@\xdc\xc6\xdc\xaa\xe6\xb0%@?t\xc2o\x19\x9e0@`\x9d\xb5\x99\xc3!0@W\xc1c\xfd\x9e-(@\xed"\xc7y\x9e\xb2,@E\xee\xfa\xf6U\x80\'@EG\xdc\xfb\xfeF-@i\xfb\xa7\xbe8f,@\x8ab\x82\xcbi\xb2(@L\xf5Q\xe6k),@\xa7\x91\x00\xcc7\x9c(@\xaeV\xa0\x93\x0e\x8b\'@^\x1b\x19k\xd7p,@,3+:\xc5G)@X"{Lk\x1c(@.a\x9f\xc6\x10d(@.\xb3\xe6\x91\xb5\xe8\'@\x1c\xad\xe5\xea\x95}-@"\r\xe1)98)@D\x871Lq\xbc-@?\xd9\xd2\x95n\xa7-@\x1e\x94u]\xba\xc9(@\xf5\xc8~_[|.@\x8eup\x01\x82\xeb&@]\x80\xad\xa7\xccJ)@\x12e\x07z^\x8f,@\x1dW\xa8[g;-@\xb8\xbf\xd4\xf3h\xa4.@\x88\xc56\x0c\xf6I&@\xd3\x95\x07\xed\x92N-@\xbb\xab\xeca\x98\x8f.@\xa3\xf7\xc8\t\xc19,@6\xa2u\x91%\x0b(@\xce\xb3\x81\xdf\xb7@\'@\xd0\n\xcb\xd5-\'-@\x95\xd2X\xca\xf7y.@\xe5\xea\x0c\xf0\xc4\xa7,@\xc0%m\xc7\xe5\x1a-@:\x8f\xa4x\xfdC(@:\'JU\xb6\x150@\x81\x8a{\x08\xdb2&@\x0b\xa6~\xb2\xbf\xe8)@}\xd1b]S\x16.@\x0c\xd6\xfce\xfd\xc8-@\xcd\x81o\x8d\xb8L-@\xb1\x947\xc1Y\x0f(@\xbc\x0eZ\xc3~30@\x0b\x14t\xd5l\xb6-@pa\xe6\xe8\xf9m-@\\\xc1\x90&h\xc5-@\x15\xf1\xb3\xd6\xa6\x03-@\xd8\xba\xeeso\x12-@\xb1o\xd0P\xd2\xa0&@b\xdc\xe8\xbd\x01\x110@\r~\xc9\xecVJ&@,\x81\xac\xee\x9c\x940@F\xe4\x0exs\xff(@-G\x11\xb1\x92\xdf-@X\xb1\xb6\xde\xcdi&@\x16\xf2i\xef\x8f\x11)@\x99&\xf7$\x8a\x1c.@\xd3\xc2\xeei\xd7\xff-@\x89\x91\xf6\x9e\xd6\x03,@\xbb\x1f\xcb-\xed\x07)@0\xb4\x08\xfd\x87\x04\'@\xdf\xdek3\x8f\x1e\'@\x1c\xbf\tc\x95\xfd,@\xfdU/@s-&@\x06\x00\xb2Z\xf1~+@L\xd3S\xd6;Y-@\xa5\xc6\xcd\xe9\xf6*.@\x10\xc88s\xa2Z\'@\xebm`\x9dz\xc5\'@8{\x84\xabm\xed,@9\xf1\x80g}*)@\xdb\xe7I\'V\x13.@\x17/\x01\xbfR\xb5,@\x12g\x83\x0f:(&@\xc4\xcb\xba"d\x1e\'@\xfc\xaf\xc5B\x15\x12\'@\x9c+\xbc\xfd\xd9`-@\x902\xc17P\xde%@\x8e\x16\xf6\x89?\x1f\'@+\xd7\x85"\xb7\x07\'@97\xac\x17YU.@\x92\x87W\xa9\xbd %@\xc7l\x19L\x05\xa1-@\xc6\xcf\xb4\x141\x87-@\xb4\xb5\\\xee\x06K(@\x1927\xac\x83\xd1(@\xe4\xd7\xae\xe3\xa8\xbf,@\x88\x1f\x81[\xd3\xf0%@\x1bo\xbb:|\xcc,@P5\xd1\xdf\x90\x1c.@j\xb1S\xc3\xeb\x04/@\xbby\xce\xbdl\xfb%@\xaf\\K\xe6 \x80.@N<\xed\x1a\xef\xf5-@B\xab\xac\x8eq\x16/@\x90z\x8a}*G.@f\xe6\x17\xb9\xe5\xe8%@7K=x\xfd\xa7&@q%\x97Yw\x97&@<\xbb\xc10\xa4\xed.@\x19\xcf\xae\xae\xd1,/@\xf8j\x1a\xd6\x15\xf8/@\xa0P\xf8L0\xb1%@\xbe\x1d\x83\x1b\xca6.@\xef7B\x10\xfd\xc6,@\xd1\x92\xc3\xda\x8c\x08.@x8\xb3\xad\xfa*.@\xda\xbf\r\x12\x0b\xfe/@\x108\xc5h\x00\xf0,@\x14t\xe5-\xe9\xbf,@\x11\\\x7fP \x08\'@w\';\x02\xd3\x0e/@CJ\x1e\xf0\xa5A.@\xca\x13\xe8\x0c}\xc2-@X\x12\x0c\x9c\x9d30@r\xf9d\x86\xc2\xab(@J\xa5\x8aRFO(@\xae\xaar\x1dB\xa2(@\x8e\xb5zz\xbb\x9d.@\x0e\x1f1\x9c\xd7\xc4.@\xff\x801\x13@\x1b\'@\xceb\xed\xff\xa3G(@\xdaG\xc2\x86l\xce%@\xfe\xb0\xd3\x85\x04\x1e&@\xb2\xdb/&H\xe90@\x83\x96\x1e\xbd\x0f#.@\xbfH\xb2l;\xf1-@\x1b\xefU;\xa3\xcf.@>\xc0\x86\xc9D\x0b.@A\xbaH\x80\x97\xd2,@\xcf\x05>l*\n/@\xeb\xab=\x05\xb7A0@q\x8e\xa3^\x8bW(@@\xf4\xe7qQl(@\x9cj9Q\xa4\x90(@?\xafuU\x9c /@6Ak\x1e\xb6P0@j\xe7\xda\xec\x8e\xc2,@\x8c\xa7\xc3\xf4\xd5\xbb%@\xcdw|#o\xd6%@G\x1f\xb1\xccug(@\xd6-\xfc\xec\x13\xc0.@\xe6\x12\x84\xaf\xb1\xae\'@\xac\x87n\xfd\xd0\x1c/@o8c\xa9\xc0C/@\xe9+\xad5\xe4\xc7(@\xb5w%\xd3$d(@oC\xe5\x1fa1/@\xecM\xb4\x9e\x9d\xf0-@\xa9f\xdda[t0@\xcb\x1a\xa6\xb4\x1f.&@9\xed\x9d/\xdd\xcd.@\x03\xd7\xeb\xe7#\xa4/@v\xec\xf6\xbf\xa5\xf1/@n\x04X!\xbe>0@\x13\x9a\x8a\xd5\xbeV0@\x14\x03p9.\xd1%@\xf2\xfe\x17i\xb8@&@k.\x9c\x02H\xac\'@>c\x99b0\x00)@\xcd\x87\x92<\xa66%@\x92&q\xe3\xc9..@BY\xb2B\xacs.@\x83|\xa4\x10s!-@k\xee\xac\xe8\xd0\x97\'@\x88\xf1wE\x9f\xb1(@d\x90\x0f\x9d\x08&/@\xc4\xdb\x1ceJC/@v\xcb\xe3\xce\xee\xa6,@\x80\xe7\xf9\xc0j\x1d(@\x954$\xa8<\xb3-@\xab\x1d\xf8\xb1`\x1a/@\xe7\x99d/\xfa\xf4\'@\xb3\xe1\xfaP\x8b\xd3&@\xb9K\'\x87#O(@\x81py\x87?\xb8,@\x0b\x8d\x18\x0f\xb6\xc7/@\x16/.F\\K,@\xe6\xae\xa6\xf0\xcf\xe7&@\x1a\xc3\\<\xea\xd8*@\xc2\x80\xbb\xe7\x11\xd0(@\x02\xd2~\x90.\xca,@\xe6\xfe/\xcd\x9dC0@eFO\xa4\x18\xc3,@\xa6]B\xe3\xa7\xe9*@\'\x92\xbd\x15\xae\x17/@\x8f~p\xa8\xbf~(@\xe8\xda\x106<).@\x8e\x01\xa1\xd0(\x1f0@\xff\xd6\xd7\xf3\xc1\xf9\'@{\x1f\x9a^I3(@W@A\x82\xac\x1e.@#\x00`m\x0f\x00\'@9?\x8c\x9d\xf4\xb4+@\x13\xae\xfe\xa6M\x000@u\x9af\x11\xab\xa8+@B~^\xdc\x1e\xdd*@V`\xff\xaeHz(@#M\xe0S\x8e\x99(@<\xa3&y\x9a\xae0@+\xdf\xc5\x0e\xb2\xe8,@-Q\xf7}\xb4\xf7,@-(\xf8\xfb\xf9\xb0.@3 g"\x87-,@\xd5K\xbct\xa1\x18,@\x17\x89DFg\xe2(@;\xcaOP\xa2\xd7(@^\xfa\x1f\xb4\x1b\xf8/@o\x02\xfd\xd1r3/@\xd8\xca\xc9\xbd\xef\xaa0@\xe1\xe2\xa9\xcb, \'@l\n9&\x01k(@\x97\x85\xcdm8\xd3(@=\xfbE6j\xf2(@#\xa8\x90\xf8\x01J/@\x91J\xbf\x0c\xbd\'%@\xb5\\,\x8c,[*@\xd5?\xb4\x83K\xa50@\x84>\x12\xf6\x04\x0f&@V\xbd\x92\x15~\xfc\'@\x08\xb9\x18\x90\x0b\xe7%@\xac\x89M\xff\xb1\x8a(@&\x98\xa9_"\xc7(@=\x85\x17\xfdcp&@\xb2F\xc1\xe6\xe4\xa90@u\xa2o\x82\xc6\xad+@\xfe\x13m\x17?\x8a-@j\xedg;[\x04-@[pM\xe6\xe3\x19&@A\x96\x80\xd51\xad(@z\x07\xe3\xb6\x80E/@\xcdRT\x06^\x100@\x88\x0f\xe7\x07\xa4\x170@\x0b\'\x0f\xb8\xec\x01&@\x89#0\xe3\xa5\xbf(@j\xb2\xeb\xe1\xa4.0@\x98\x06\xf7\x9eyd(@\xd5\xcf\r\x11O\xd7(@\xc67\xf7\xa9\x98\xe0*@\\\x9d\xcd7mR*@P\xf5\xc3<\xdd\xab(@\xfcH=\xa5\xd9\xcf+@\xcbIJ!\x96{,@u\xcd\xd4\xc4\xd1\x0b/@d\xb4\x9f\xc5\x9a\xdc%@\x8b\x1b-\xa5Q\x96(@\xbc\xcd\x9dt0\xfb.@:\x9bJ\xe2`\r,@\x0c\x84ZCYr,@\x8f\xc9vw\x1f\x01,@\r\r\x9cf)\x94/@\xbeZ(EO\xe7\'@\x18\xa3r\xc0\x0f\x07)@w1\x99C\x03_,@\xa0\xd8\xaa^/s,@\xc2\xbe\x0fVU\x86-@Q\xc3\xa6\x80\xe9\xc0(@\xb7\x9b\x91\xddC(,@$A4\xb5,\xa5/@\xcd\xd5\x13]\xfd//@\x13I(>a\xd1\'@\x1b\xfa\xdd[\x96\x06(@\xd0\x01\xc2p\x07\x9a.@\x0f\x10\x05\xb5\xcc\x07&@x\x94\xa0"\xe3\'&@A%L\xd8\xc1\x17,@\n\xb8X\xad\xf3\xf8%@\xe4E\xb8\x95"\xed%@\xbf\x13|\x13\xc4--@\x82)^f\xfc\x80(@\xd2|8\xd9\x12\xb2&@\xe7\xfc8;>O&@K\x91\x02\x12\xe0r/@\xfa\x82\xe7\xe2"x-@\x95\xe5q(\xa2\x8f,@\x7f\xf8\x9f\x9dp&,@\xdfMQ\x84V\x06(@\xcaO\xff\xb5t\x84,@\xf3\xd3\x94M\n>/@6\x94L\xcdM*.@_\xc9O\xf8\xd0\x1c.@\x183\xffh\xb7\xda%@\x90\xbd*\x9e\xb4y-@\x19$\xe0L\xcd{+@\xaa\x1d\xb0\x00&!(@\x02\xa7\xcfOB\xd3+@.g\xaa\x01\xad\x99-@!c\xfa`\xfe\r&@\x1f\x08\x81H\xea\x990@\xc5\xcc\xa9,`3+@z.|\x94\x9a\x89-@\x0b:~\x13\x11\xb5*@\xe3\xb9.\x9bx\xdb0@\xf7,\x1a\xd6%\x83+@O2\'\x8a\xb9\xcf+@\x07\x13\xc69\xa1\xff-@\xc8\xf2\xdc\x95\xfb\x8a.@\x90\xab\xd2\x84F\xd5/@\xae\xaaA\x8d\xa0p-@\x84k=\xa7\x0fD&@F\xc2\xaah\xda\r(@\x1d`\x9fS\xa1d%@n1\xb8Hf\xf3&@\xcaFa=w\xfb-@\x9f\xb3;\x17H(-@s\x0b\xe3\x85\x9aA&@\xb1\xa8\x13\x03o\\&@\x15\xef~\xc0\xdbo,@2\xa0<\xa2\xf1\'%@\xda\x02[N\xd9\x04&@\xc6\xbbO\xb6n\x9b)@\xad\x85\xfeyy\x88/@g\x81au\xf3\x00.@\xbeIK\xe4\x8c\xb00@\t\x94\xea\x1b\xf6a&@;x\xe1 `\xec+@5E8wq\x86-@s\x91a\xcbk|)@\x82\xd1\x06\x86c\x82-@P\x88?\xe5\'}%@\x7f\x99\xd3\x7f\xa7\x88&@Q\xf6Hr\xf3Y%@\xf1\x02\xb1H\xc5\x8f/@O\x97\x18\xa8f\x1c&@7.\xd6\x8f\\5,@\x7f\x10\x17\xc2\x81\xa1-@\x80\x8f\x17\xe9w\x91.@\xc1\xd0&\xbaq\xf2-@N7\xddK\xc7Q,@\xd3u\x9c\x98\x9d\xc9-@K8zE\x9c\xbd-@\xc2\xb0\xa1\xfd\x14\xd6%@\xa0\xb0\x01\xfd\xdf}%@\x93\xc8O\xa8R\xa6(@U8\xd4O\xc8\xee%@]\x0f70t\x15,@\x19\xa7-\x9f\x9a\xde\'@\xdb\x95^\xc9C}-@\xb1\x99\xcd\xec\xd1\xf5&@\xfd\x8c\x9di\xbcu.@\x07\xa7\x90\x82\xe9w%@\x81+\x12\xd7\x18\xe4%@p\x97\xeb\xf8\xd6\x99*@U\xd8\x94\x0eD\x16,@\x1f\xfc\xcb\x06\xa5\x9b.@$\xda\xf7\xaa<\xdd&@\xb5\xc9\\\xae\xeb}%@\x9d\x7fA0IW%@\x8f\xe2\'\xecL\x8b-@mW\x86\xf7\x00\xef%@\xde\xb9\x8d\x0f\x98\x04&@\xa6\x92\xf4|\x1f\x06(@r/=\x16\x93\x80*@\xf8\n2\xd0\x18\xca&@\xff1\x835!\x93%@\xea\x97\x9a\xd7\xf5f-@l\x81\xfe\x16\xd8R+@\x0b\x8a9\xb2$\x16/@\xd9\x12t\xd6i])@7M\x8e\xfa\xf0#,@\xdf,\xf5\xea\xe3\x0c1@\x97\x83\x00`b\xf7%@\x91\xa2\x9e\xa7\xbb\xf9\'@\xed\xb7\xb6\xe8\xc9\xd1\'@\x9a{2\x7fdS)@4\x1aL-\xef})@*\xbae\xe9\xeaj-@\x83\xbc\xd1\xb8\x95\xf1.@.&$NB\x131@\xa0\xe5\x02\x98Z\n&@.C\xc1\xfdmk&@\xa2\xef=^\xc6\xac%@\x88e\xd1q\t\x9d/@\xe2\xea\x81\xaf\xdd\xc5%@\xb0R\x118\xa8X&@\xa7\xe4\x15Xb\xa8-@\'\xb0\xb6\x83\xa6\xde-@\xbfX\xcf<A\xea*@xx6\xea\xff\x1e.@\xadG\x0e\x96h\x8f/@\xc2\xe7bQ\x90\xe4.@EJ\x99\xa3e\xd5.@:\xda\x1f-\xb4\x93,@1k\xcf\xc3\x8c /@\xd4\xab\x9b\xcfFC/@"\x96\xce\x16a\x1a-@:\xb0\xd0\xf5\xa8\xd90@\xd7\x8a<\x7f\xd8\xf3-@\xaa\xef\x98\xc9\xe1\xbc&@E\xf5\xd7\xa6\xa3\xc7&@\xdf\x87!\xe1\xc5\x8d&@\xc3#\x95d\xdb\xf4-@0,=\x1b\x1e\x1f-@:=.\x11\xe8\xad.@\x0cc\xb0\xfbiN-@\x06\x0eS\x80a\x97&@\'2\xc1\xb9Q\xd3/@\x99^\xbb,\x9c\xba%@\x88\xfc6)4\x150@d^b\xa7Z.0@\x8e\xbbu\xa6\xb6\xca(@\xd1\x85\xca\xad\x08i.@+\xdf\x88\xb2\x01<-@\x1e\x0b9S\xef\x92)@RW\x01\x92\xca\xe5-@\x96\xe1u\xdfN\x0e*@\xf2\x0e\xb64\xcd\xbf0@\xe8T5\xc7u\x960@\xff\x85{\x84\x0b\x0f)@\x9fr\xfd*\x90\\-@A\xf3?\xa5\x8el&@rX\xb7\x15\xe9\xa7&@\x13:\x7fo\x0f\xec%@\x84G\x15\xcb\x16L-@\x80:%\xfd^M.@\x1e\x93e\x07T\xf30@9$P\xeb\x99\xf5.@\x9a\xe9Ej\xda3&@\xfa\xe6L\\U\x8a&@\xff\xd0\n?\x15\xf6&@\x8e\xb0Z\x00\xa5\xf3,@\xfcG\x9d\x1c\xb0|-@\x93\xbeaV&\x1f*@K:\xfc\xa5\x8d\xa10@\xeb\xaf#\xf8\xba@-@\xbcm\xa4mO\x1e&@D;\xed]\xc80*@\xda\x82@\xf4\x0eY-@]p\t6\xb5\xdd\'@\x03U\x95\xe2\x03\x95)@\xe9\x9a\xfb\\\xb4\x14-@/x\x0e@`\xac%@\x0c]j\x94\x99\xc7%@\x17\x08\xb0$\xbb\xd7,@\xf3\x18\xb9\x077\xd3.@3j\x84\x96\x96\x96.@\xf4\x11\x82\xb4\x156-@\xa2L\xe86h *@\x16\xa2\x90}\xcef)@\xea\xd0\x16z\xef6,@\x85\xd1\x9bq\xe4\x17-@\xe9m`\xe1\xfa\xc4%@\xd5\xdc\xdcu\x9b\xae,@\xf2+\xb6d1\xba0@8Z\x00\x05)\xed,@\x8c\xc7\x8f2\xa9q)@Q\x1e\x19m\xcc\xeb,@\xe8\x061\x90?\x83\'@\x81\x84\xc4e\x8a\x17,@\x975\x958\xdb\xd7*@\xf3.s8O\xc10@t\x8f\x90\xaf\xe9\xf9,@\xd4\x02GU\xc2o)@n\x9a\xcab\xef\xfa,@\x15\xfe1\xfbX\x9e,@1\x0b\x8b\x88\x0b\x94,@\xff\xdd\xd6\xdcX;,@p\xcb\x90\x93n\x91%@L\xf1<,\xbb\xe9,@\x14\xd9\xb2w\xe0\xe5%@8_\x08^\x97\x85+@3\xe3\x0eV\x1a\xde-@\xa5\x86\xaeJ\x13\xbc,@4\xfey~\x19&*@D\x95T\xc7%\xf5\'@y\'Kh\xad\xe9-@S\xf4=\xfe4\xbc,@\x8f\x83\x10\xd1\x18\xc0/@\xb4y0G9\x1d0@\x13\x94\xd1&\xa9\xf5/@\xac\x94Z\xb7\xa6\x1b1@\xbad\xbc(o\x90,@G\x80\xec\x0f\x92\xe3-@\xe8f\xe2x\xc0\xf2-@]&d\x84\xffc\'@\x9d\tO\xec\xd7+0@$\xaf\xa3\t\xa0\'1@\xd4!\xb5\x8d\xba\xea&@ou\x0f.\xf0\xfa&@\x95yE\x82\xd0\xab)@n\x99,[\x85,-@\x9c\x15n\x10V\x1c0@\xfb+\xbc\xf9\xb4\xf1-@}\xee\x81s*\xa9,@\x87\xe0:zk\x87*@\x8c\xc5\xab?\xcc\x86&@pz\xff\xde\xa4\r-@\x8b\x9b\x02K\xd2\xfc-@\xf4:\xa8%\x10\x11.@\xce\xe1}\xd6s\x990@c\xa6XJ\x85\x82)@\xb1\x08oJ0\xd30@\xb9\x9d\x82\xba\x13|&@\x11\xd6\x8f\xed\xc5\xe9)@\xe1\xe3\xec%\x93\xd9,@\xee\xb6\x9a\tf\xb7,@m\xfb\x90\xdcL\xe1)@\x9e{d\x08\x00\r.@\x9b\x8c(t\xe0\xcf0@\x1cW\x9b\x89\x86\xc5)@\x97\xcbo\x86\xb0\xf0&@"*LHZ`*@Z{]\x1c\xa4\x16-@\xc1\xdfp\x89\x05\x0f-@h\xcad\xed>\xc90@jm\xce\xaeHs%@\x8c\x88+&\xcc\xd5&@\xa3\x170\xd0\x0e\xcd0@\xa2\xd2\xc0p\xadc)@\xdc\xe9\x142\xa4%-@\xb1\xba\xf4\xd5\x13\x01&@\x9aC\r\x90h\x9c%@\xaa\xf2\xb4\xec\x97\x18)@\x7f[\x0eq\x85\xf9%@\xea\x1d\xaa-f\x15-@s\xf0d\xbb\x01\xf3)@\xb4\x99\xd9\x89\xe3\xe30@\xd3\xeb\xfb@tx0@\xd6\x08|}z\xb6,@\xbc\xae\xfcwo\x03&@\xf8\xe6\xaaN\x00M\'@\xfc\xbc?\xb3\xfb 0@\xd4\x9b\xdf!r-&@\xcd\x90\x8c\x8b\x06\xf9(@\xe0\xf2\xe9\x0c\x91\xd9.@\xf0\xfd\xd8\xbe\xa6\xfe-@\xfe\xf18\xdaS:-@`P)*\xecX+@<I\xc3%\x90\xfc&@\x05\xb2\xc6\xc8\xabM-@\x028\xf6\xe7e\xe90@\xf4\x00\x05\x9e4\x8b,@j\xd4\x9dK%\xf1-@L\xa7WT\x12/&@j\x83O\xb6\x8d\xba+@\xd0\xbc\xd3\x03=\xcc+@\xd6 \x03\xa8\xeaN0@\xa3\xe0_\x98^\xdf-@\xeb\x11\xeam2\xd1-@t\xd7b\x8c\x97\x04(@\xb6\x19[\xc7\xff\xfb,@\x9d\x8d\\\xcc\xb7A&@\xb6\x94{\xd9\xde\xb5,@\xc0\xeck\x87\x1f\xff)@\xba^/\xcf~K\'@\xf4m\x01\xc4d\x95/@\xc0\xcd\x05\x96\\h)@\x8c\x996Yq\xdd)@\xa9\n4\x9f\x13\x8e,@\xfa\xc2\x12\x99\x94\xa9&@F\xb0\xbf\xd7\x96\xd2.@(\x9f\xd0\x98\xef\xc0&@\xe4\xfc\xba\x0eo0.@\xe6\xbe\x1c\'\xb1S)@\xf7\xd7\xe1O\xf4v&@\xa8\xe3\xac\x9e\xa7\x0e.@aV\xcc2\xbc\x11+@\x92&\x1c\xaek\x04*@\xd6\xb0\xce\x9f\xa6\xf1/@\xb1\xdd\xc0\xbe\xbb\x830@\xbc\xc4\xaald\xc70@\xec\xcd\x06\x84\xd0\xda,@\x00w\xe0@Ae1@\xb9{<\x8ax\x12,@(_\xb4#0\x92-@\xc15w\x86G\xb2/@>\x1a\xabGt\x96-@,\x89\xa8\xc4\x1fV,@\xe0\xb1\xf3\x16\n0/@\xb8;\xe6n\xe4\x1b-@\xc9\xd0\x1eJ\x1by,@\x87ol\xb3\xf3\x8d-@\x0c\xbfn\x00\xfe\xa80@6;\x93x\x1d\x90/@\xbfFE0\xd3T-@\x82\xdaIM\xea\xec&@\x03\x96\xec\xb7\xc7G&@\t\xd9>.\xdc\xc1.@\xa30@\x94\'\x94(@W\x9e9"\xfcZ-@1\x8e\xd2\xbe\x85E*@n\xa5\xfca\xa6\x8a,@5\xa6\xaad\'\xc4(@\xd8)sbTg.@\xdb\xb4\x16\xa3x9*@\xd8L\x82\x84\xb3\x08,@\x83\x984V\xeag)@&W\xf63tO*@\x93+ \xbe\xa1D.@\xa0\xf3M\xf5\xe4\xae0@C\xb7\x95\xfc\xa6o)@!\xf4=(|\xb20@\xde\x86P\xf1cY,@\x03F\x98\x92L\xdf,@\xd1\x02\xb7\xee\xa0^\'@\x9c\xc6\xe0\x19\xb4\x91*@\xbb\xa3\xf3\x89\xdc[-@P\x87\xcc\xc6\x08\xf41@r=\xfa\xde?P,@\xbf\xb1p\xbb\x17\xa8&@\xbb]\xa2r\xd6\\1@ys\xc3\xfe\xe9\x15%@%\x02u\xd44H,@\x19\xec\xc0&\xd6\x90+@U\xff\x13\xaa \xda*@\xc0\xb4\x0fY\x9a\x97.@\'\x93Aj\xbf\xb9(@ \xe2\xb5\rX\x8c)@gg\x83qZ2+@\x19\xb3\xb7\xdav\xe2.@\xe0\xcf\xc1\xe9CD/@>j\n\xb52\xcb0@\xe0\xf0\x02\xc2\xd6\xfa\'@`\xb0\xf3z\xc5\xc7(@\x98\xf5]\x98\xef\xea/@\\k\xa0\xbf\xb6\xf9.@\xf4?\xd4\xf21P/@\x87\x05\xdeDT|.@w\xe8\xc6d\xe0\x0b/@\x08\x7fS\x87\r\xe7&@\xd8z\xe4\x1f\r\'0@\n\xdf2\xa3v\x99(@\xc8\x1f\x90\x0b\xbf\xa3%@\x82\xbd\xd5gR\xb70@\x19\x06\xd8\x9a\x82\x97\'@\xedO\x1czg\x1d)@\x0b\x13\xb1\xbbE\xd80@B\xad\xdc\xd4\xa7\xf2)@M\x8db\x0c\xdfO,@^A!\x0c\x11\xda.@\xf4\xdeb|\xf8\x12.@\xa2\xe7\xf2"H\x13(@\xa7\x82\xb2\xbb\xeeE,@d\xdd\xe5G\x86y0@<h\xb7\x8c\x15&0@\xb0[K$\xfd\xb3\'@\x02\xe9g\x8bfH/@\xa8\xe2\xe5M\x02\xd5-@Z\nL\xdc*\xca*@\\\xcf\xad\xe2\xb6\x7f/@\xa3\xae-\x14\x90Q/@\x01\xaa\xe6\x80\x90\xf2)@\xb2\x8d\xd1\x85\xd6#.@VCT\x8b\xcbR(@A\x8f\xaf\xe8&\xf7&@\xbe\xc2>\xc6g\xb1(@{C\t^\x06_+@\x1e\x0c\xf5\xfa\xe3Q-@\xea\x7fT\xf7\xa0\xf0*@\xc8\x17\x8d}\xb1\x8a/@\x92\xfawH\xe5\xa8\'@et*\xd7\xc9\xe8/@\\e\x8d\rr\x19-@j\xa1\x7f\xd6\xa2\x91-@#\xfdIZz\xb6/@\x83\xc4\x02\xb1\xe1\'/@\xfbS6r\xfcm/@\xc1\xace\xb2\xef ,@3t\x0f^yA.@F\x03\x07\xab\xa2P-@\xfb\xaf\xf9\x0e6!0@\xe8\x0b\xeb\x8f\x8d\xbc0@Rg\xbbZ\xa8g0@*\xdd\x031\xce\xed*@'
p16
tp17
bg3
(g4
(I0
tp18
g6
tp19
Rp20
(I1
(I13442
tp21
g13
I00
[truncated: 804,815 more chars]
