# Supplementary material for: Sea ice drift data for Fram Strait derived from a feature-tracking algorithm applied on Sentinel-1 SAR imagery
Source: Data Brief. 2018 Apr 19;18:1410–5. doi: 10.1016/j.dib.2018.04.034 (PMC5999601; doi:10.1016/j.dib.2018.04.034)
Supplement: Supplementary file 2 — Supplementary material [file mmc2.zip › fs_s1a_data/HH_filter200vec/FramStrait_HH_20141029T083434_20141031T081808.dat]

(lp0
S'S1A_EW_GRDM_1SDH_20141029T083434_20141029T083534_003042_00379B_F7A3.zip'
p1
aS'S1A_EW_GRDM_1SDH_20141031T081808_20141031T081908_003071_00383D_B3DF.zip'
p2
a(cnumpy.core.multiarray
_reconstruct
p3
(cnumpy
ndarray
p4
(I0
tp5
S'b'
p6
tp7
Rp8
(I1
(I3068
tp9
cnumpy
dtype
p10
(S'f8'
p11
I0
I1
tp12
Rp13
(I3
S'<'
p14
NNNI-1
I-1
I0
tp15
bI00
S'G\x10\x0b!\xfb\xcd3\xc0)U+\xd0\xd2{3\xc0d%7o\xbd\xb34\xc0\x04\xc43]\xb5\x9f2\xc06\x80i\xc2H\x8c5\xc0\xf6\xd2\x15_\xb5\\3\xc0o\xc4\xb6\x87c\xb83\xc0B\xc9\x08\xa6\xfd\x903\xc0\xe0ZF\xe9hV5\xc0\xab\x96\xc3\x9eA\xe74\xc03M\xec\xc5\xf6\xf14\xc0\x07\xc1\x8c\x9e\xa2\xa74\xc0S\xd0v\xf2\xdb\xab5\xc0\x05\xd9\x004\xa7\xcd3\xc0E\xac0n"\xac4\xc0\xed\xb3\xaf|\xb9b3\xc0\x19\xd3\x0bK\x81\xbc4\xc0\xd00\xae\xc0\x9f\xab4\xc0wB@\xee\xad\xde7\xc0\x05n\xa3\xa7\xc4\xab4\xc0<U|\xd6\xef;4\xc0\xf2b\xac\x82Y\x012\xc0Kp*\x18\x98\xa94\xc0\x7f\x0f\xf9\xf8^\t7\xc0\xc8ur\x8c\xde\x0b7\xc0\x03\xbd\xceM\x12\x045\xc0U\xa2\xd2\x04>L3\xc0\x81oA"\xcb;3\xc0\xed\xe3\xab\xefi\xb53\xc0\\\x99DMD@2\xc0\x15\xecR\x1a\xd7-5\xc0\x9d \xfa\x19\xcb\x8e3\xc0\xd9=r\xf2\xdd\r3\xc0~\x1d\x13<\xacN1\xc0\x06\xb9\x19\xf6L\x8c3\xc0\xdf0\xb4\xcf\xee!3\xc0\xcb\xae`\x0fJ$4\xc0#%\x8bF\x01y5\xc0V\x187`\x18\xbd4\xc0\x9e\xc4n\x9d\ta3\xc0\xbfa\xf2\x88\xe4y3\xc0\xe8L\x16\x01\xeeL3\xc0X2\xa5\x9f\xb5\xb64\xc0\x0b\xbd\xda\x08\x94w3\xc0\x91\xbe5\xcf&\xb44\xc0\xf7\xd5\xaa\x05\x9c%4\xc0\x96\xe8\xed{u`2\xc0<O\xeb\x0e\t\xd04\xc0\x98\x19U1\xdd\xde5\xc0\xfa\x0f\t\xab\xa7\xb64\xc0\xd6n\xf7\xc1\xbd)5\xc0V\xe9.48\x0f5\xc0O\xd2mu\xfaw3\xc0/\x8b\xd9\x87p+4\xc0\x13\x90\xdeZ4\x143\xc0\xf5xi\xaa-\xad4\xc0\xef\xbc\x8d\xd8\xb583\xc0\x95\xd8*\x9c\x05\x1a3\xc0\xf9\xab\xcag2\x105\xc0^\x19|\xfe\xeb\xab5\xc0N\x0e\xd2"\xf5\x045\xc0Y\x93\x9c\x1d%x2\xc0\xbd\xea \xf4O.2\xc0olr\x14}\xa23\xc0a\xeb\xb4\xf3Q\xaf3\xc0R\xe9#\xd3\xb7\x8f3\xc0\xd4^\x05\x96?F3\xc01{p6\xae\x835\xc0\x96aa\xa9\x04\x083\xc0\xd0\xc9\xba\xd3Ui3\xc0\'O+]\x99x3\xc0\xb7\x1e\x83\x8f+q3\xc0_\x8d\xbb\xbct*3\xc0A\xa64/dy3\xc0\xb8\xe3\x98\xc3-\x995\xc0-\x86\x1d7\xf3\x036\xc0E\x1cZ\xb4\x1b\x185\xc0?U\x02/\x80\x953\xc0mFc[\x1dt0\xc0\x87{\xfeF\xd8\xf84\xc0\xb2=\x1c\x8a\xcc95\xc0\n\xa32\xcc\\\xbe4\xc0\xf6\xe0\xb0\xa7:\x905\xc0z\xba<\x85\x01\xe13\xc0DBX,QB1\xc0\xfan\xa1$\xa664\xc0\xaa\x11(\xa8R/5\xc04\xe1\xfdsf-3\xc0O\x19;\xdcm83\xc0}\xec\xc5$\x01N4\xc0\xeew\xef\xebt\xd21\xc0:\x1b\x94\x82\'~4\xc0\x88\x988\xce\x05\x805\xc0"\x89e\xe0P\xd14\xc0\x8cu\xcbje\x7f3\xc0S3\xc1\x950\x953\xc0\x8f#\xec\x08+E4\xc0\x04p}\xfa\xe725\xc0\xb6Txe\x92\xc93\xc0\xf4\x89\xc6\xab\xeb\\2\xc0g\xb8SO\xb5X4\xc0\xae\xe7\x9e\x9c\xa9\xda5\xc0O\xfeG\xca\xfc\xe73\xc0\x87\xba\x1d=}\xb3$\xc0|\xa6\xf4\xb6\xed\x083\xc0k\xd4.7\xbb\x055\xc0\x96\xfbCLhV2\xc0\xe8\xacE\x11\xafu4\xc0\x08\x8eTiht3\xc0P\xbc\x8b\xeaR\xd23\xc0\xee\xaev\xc0\xe1m2\xc0k\xf8\xf1Z\xa8\xb42\xc0\xa3gE8\xa1\xd82\xc0\xed\x95\x0f\xd7\xd3\xf75\xc0&\'\xf3\x19\x92\x182\xc0\xb7 \xa9\xd8,\x113\xc0\x8f`{\x1d6^4\xc0\xc1\x0f\x1f#m|2\xc0\x91b\x02"mt3\xc0!Z4kt\xf73\xc0]C\xf6\xbcq\xea4\xc0\xf8o\x81\xabf\x8c2\xc0\xc1\xcbH\x91D%5\xc0l\xd8\xde\x8d\x87o3\xc0\x96\x7fu\xabeF3\xc0\xba\xb8\xdd\x91b%3\xc0\xf2Y{\x9f\x04\xb63\xc0\xd0\xf7\xb4@f\xf53\xc0\xa1P\xf7\x0e\xdbd5\xc0\xb8N\x81\x8e\x08\x1c6\xc0\x89^\xce\x8f\xd7"6\xc0[/f\xc4}!6\xc0{6C\xb3\xecm2\xc0\xab\xc3\xa9@\x99}3\xc0\x92\x8d_\xe8\xf8\xb64\xc0\xe0J\xbeslk2\xc0\xf6]\x87[\n\x8d2\xc0k"ODn\x064\xc0\x87\x8b\xf7X\x82\xfe6\xc0\xccJ=Y$\xa73\xc0u\x17\x06\x18t=7\xc0\xe3\xac\xdc\x8b\x1b*3\xc0\npH}\xed\xf63\xc0\xd61\x1b\x9b\xd553\xc0K\xa0&=\x8a&3\xc0\x98\x03\xda\xdb\xf7\xbd2\xc0\x8c\xdb.\xa6\xdc\x015\xc0\x8f*Ri\xcar4\xc0J\xe7\x9a\x84\x0f\x073\xc09Q\xaf:\xb9N4\xc0\xba\xba\xd9z\xa7\xb43\xc0\xf8\x82\xd2\'\xa4\xe12\xc0.\xba\x9f\xa6\xce\xda2\xc0\x1c\x8d\x88\x05p\x0e3\xc0\xd9+\xdb\xb2s\xb94\xc0\x074\xd5\x86:\xe54\xc0V\xb4\xee\xca\\\x0c1\xc0\x87s\xbe/\xf6\xb44\xc0\xbe.\x1b\x06&e3\xc0S\x99\xa3\x17\xb2P3\xc0C\x11\xae#9\xb93\xc0\xcc\x0f\xda\xe3\t?4\xc0\xd0\x05\xe7\xfc\x92\xaa2\xc0Y\x7f\xe0}h\x022\xc0\x13\x97\xb4\x9e\x1a\xed4\xc0\x1f\xc9m5$03\xc0e\xa3\x02\xda\x9c\x8b/\xc0\\\x85\xdbd\xbd\xee7\xc0\xbfxl\xdfb\xfa3\xc0\xa3\x07\xe4\xd1\xe7\xac2\xc0\xd7\x99\xedz\xb8H3\xc0\xab\xf5\x9b\xc3\x06\r4\xc0D\xac\xb6\x19h\x1a3\xc0@\xe9\x90)9\xbf4\xc0y\xae\xbe\xc3ut4\xc0\xeb\xca\xaa\xa0\xa8\x9b6\xc0R\xda,i\x9e\xd96\xc0\x1c\x9f\xe0\x97\xdc\xc32\xc0lS\xba\x8f9\xc34\xc0p\x13=p}l3\xc0\x86\xc9i)\xb4\xc42\xc0(\xba,\xf0\xd4\xeb3\xc0:\xf6\xfe\x15\xb5{3\xc0\xe5m\xb6\t\x12\xf23\xc0:\xc3\xe8j=\xe33\xc0\xcf\x9d\xaaI^F4\xc0\xfa\xb8.2\x8dA3\xc0\x10\xe9\xfewki3\xc0\xfc\x05\xf0\xa3\xa7\x9d4\xc0\x99\xb3H;\xcfG/\xc0J\xa1\xee\xdd\xbe!3\xc0\xd6\xb5!\xbf#\xc73\xc0\x0e\x06u\x9e>\x1e3\xc0\xdd\xec\'J\x8933\xc0r\xee\xd8x>\x04/\xc0KJ\x04\xb1\x1a43\xc08m\xd5+E\r4\xc0\xed\x18O\xdc\xbc\x065\xc0\x08Is\xca\x97\xdb3\xc0v\x8f\t\x19=L3\xc0\xf7\xfaP\xf3\x94u3\xc0\xb2J\xcf\x02\xdd\xc33\xc0\x7fi4L\xda\x1d5\xc0\x1b\xf2\x87ld\xa34\xc0\x11V)z\xd8\xbe4\xc0\xa7D\x1a!\x17\xaa0\xc0*\xd7\xa4\xf6\xd1l4\xc0\xf7d\x18\x1e\x19\xf33\xc0>m\xf2\x9c\xb1v/\xc0\xa5\xd9h\x94h\x845\xc0\xc7\x94`j\xbbp5\xc0BZ\xe1\x97\xf1[5\xc0\xa9\xf0\xc5\xee\xab\xfe2\xc0\x0fVi\xb6\x1a+2\xc0|4\x98\xbb\xaa\x177\xc0\xb6\x8c\xaa\x8e!\xed2\xc0\x7f\x01\xbeF"C2\xc0\x0f\x97\x9e\t$\xaa3\xc0T\xaf\xaf\xe7A\xab2\xc05\x19\x936\xc2t4\xc0\x17\rZt"X2\xc0)z pK^2\xc0k\x1c\xce\xd2\x98\x8c5\xc0P^\x9e\x1e\xeb\xaa1\xc0\x90%i\xc4\x1b\xf73\xc0\xd2\'+eH\x923\xc0\xcf\x0b&\xf9Q\xf02\xc0)\xe2e\x10\xb8:5\xc09N\x06\xc8\xd6W4\xc0sc,\xa3j]2\xc0\xa6\xc5\x05\xa3D\xed4\xc0=\x95\xcdz\x05\x9b3\xc0\xa2\xe9&\xf0r\x076\xc0\x92\xb65\xd8\xdd(6\xc0\xab\x1c\xe65\xb983\xc0EB\x8a\xccD+5\xc0:\x12v\x92I\xeb5\xc0\x84.\x89\x87\xb4\xba4\xc0\x18\xf6\xda\xa3\x9a>5\xc0\xa6\xf6\xc9\x02\xb615\xc0d\x9e\x15\x1e\xde\xe92\xc0[\x9d8\xe8 y3\xc0\xc7\x8f/\xf5\xe7\'7\xc0\xda:zL\x08\xfc4\xc0\xcb$\xa2k\x1e 4\xc0D?\xe0\xd9\x1eq4\xc0\xc3\xe5:M\xe9\x995\xc0`%\xfa&\xcc\xcb5\xc0\x841\xdc\xdd\x80\x184\xc0\xf5[z\xd4T\xd70\xc0\xfa\x8a\xc4\x9a\x81T5\xc0\xf1\n\xdd\xab_\xaf0\xc0A\xea\xe8\xe2\xe6\xd84\xc0!\'\x91\x99\x8d\xb10\xc0\x06\xfc%\xfb%~3\xc0\x85\x95\x91\xd7\x85\xae0\xc00\xa4>\xfd|\x0e3\xc0\xf8\x86B\xf8\xf3*3\xc0L~\x05wV\xbc0\xc0\xf8TS\xe1(\xc32\xc06\xfe\xaac\xbeg4\xc0,=E\x05~\xb60\xc0\x18AV\xce}f5\xc0\xb7\x86Zw2\xae0\xc0\xa0\x9b\xb0]x!3\xc0\xda\xcc<\x85\x0fW3\xc0\x9e\xf3\x00\xf2m32\xc0\x86N\xe6\x82T\xea3\xc0\xf0\x9a\x1a\xbak:2\xc0lO\x98\xccq\x145\xc0R\x12\xa0i8s3\xc0\xaf\xb3\xc4\xb3W\xdb3\xc0\xe2\nx\xe8\xb8\xd93\xc0\x06\n\'d\xad\xb62\xc0$\xa0Kf\xe9>5\xc0v\xb2\x18\r\xdf\xe83\xc0\xd5<\xd2\x03\x17/3\xc0\xcb\x03\x01\x13\xa5J4\xc0H\xbd\xd7v\x00\xe01\xc0r\xd9\x00:\n\x972\xc0\x80\xbf\x89\xcb\x0e]4\xc0we\x9b\xe6+C3\xc0\xfc&\x9b\\\x02d4\xc0l\x02\xb5K\xc9\x154\xc0\x0f\x90\xb0j?l4\xc0\xda\xdd\xb9^\x05O0\xc0\x92\x8ah\x04\xbdT0\xc038 \x90\xbc\xe44\xc0\xa8\xe9\x99\xe1\x13\xfa3\xc0\xb8\x1f\xdb\x940\xc13\xc0\x81\xcb\xf8k~*4\xc0NJLv\x01\x813\xc0\xd4\x10\x07;U\xea4\xc0B"E@\xa8<4\xc0(\xc4\x87ru=7\xc0\x08\x9e\x0e\x85MB5\xc0\x92\x9f6\xf5\x91\xfa3\xc0k\xe2w\xf1\x0564\xc0\xee\xd2\xc1\x80\xdb\xd83\xc0\xe63\xb2\xc5\xbb\x8d2\xc0\xa3,%\xab\x9a\x973\xc0\t%\xfct\xc4\x147\xc0<\x15\xe8\x96{\x075\xc03\x18#\x168|2\xc0&\xa2\x8f+S\x994\xc0\x1e\x9e\x06\x1b\xc3L-\xc0\xa3\x97V\xc4\xe8~4\xc0k\xda\x8e\xc9\xd7\xa43\xc0\xc1\x04\xe5 \xeb\xa13\xc0JT2\x8e.}4\xc0/\x14\xcc-\xdc\xac1\xc0%J";u\x8d3\xc0\x114\xa2D(\x873\xc0\xc4L\x15Y\xcb\xb23\xc0\n\x0f\xc2x\xd9p3\xc0\xf0\xf6\xfc7\xc123\xc0\xa8~\xcd\xa6,\xbc4\xc0\x05q\x85\xa7\xf3\x884\xc0\xae\xa84+\x98j3\xc0\xbb[H\x1b\xe2d3\xc0\xcc\xf7\xce\x81\xe2c1\xc0&\x93\x88\x14\xa8b3\xc0\x91\x95\xa0\x18k\x155\xc0\x08j\xd4V\xdf\xb23\xc0\x8c\xcef\xb2|[3\xc0\x0e\xb0\x87\xb4_I3\xc0N\xf4\x1bf\xe4\r4\xc0;c\x1eG\x1d\xcd3\xc0\x81\xea\t$\x00\xc64\xc0l\xea<\xdf\x05_6\xc0\xfb`rX\xe3Z3\xc0\x1d\x92\x02m\x7f\xd34\xc0p1\xe9\xc6\xc5\xb34\xc0\x8a2\x94Q\x08\xca2\xc05a\xef\xfa|\xdc3\xc0\x88\xcfp\xee4\xe03\xc0\xf5\x05\xce\x0e\xc8\xe72\xc0\xec\x85\xcf\xe6\xb4\x1e4\xc0\x14\xe6\xb5\xbf=*5\xc0Y\x02\xa0xrd2\xc0-H\x16K\xf8\x025\xc0o\xc9\xd6zJ:5\xc01\x9f\x1f\x9d\xc1\xab3\xc0\xa81J6\xa8\xfb4\xc0\x89\x03\xf2l\x08\xfe5\xc0\xfa\xa6\xa1k\xa6N2\xc0\r\xf9c;\xbao5\xc0\x03\x9bD\x115\x1c4\xc0C/ \xb1@\x114\xc0U_/\xfa\x9b\x837\xc0\x1b\xa7\xdc"\xf4\x1e3\xc0\xc3J\x8b\xeb%\xfd2\xc0!S\x9f=&\xe22\xc0\xce\x80#6\xa0\x1f3\xc0\xb7i\x99\x90\xb3h5\xc0K\x15\xfb\x9b\x16\x1a3\xc0\xfc\x12C\xd3x\x844\xc0\x05\r\x90\xe8]z3\xc0\x17R<\x1b\xff\x903\xc0d}\xdf\xe4Rk2\xc0\xaf\xa7\x80\x02\xeb90\xc0i\x16\xf1X\xfb\x023\xc0\xc8\xf6sI\xc4e4\xc0\n\xd1[\x0fy(5\xc0\x1fp\x15\xa3\x97D4\xc0Q\x82/\x92\x1b\xb64\xc0yf\xd5\xbf\xdd\xdb7\xc0p\x16n\x94V\xc45\xc0\x0e\x14\x970\x8d\xb44\xc0\xe2]\xd3\xcc\xbd\xd14\xc0\xbd\xc4\xb4\xfbx\xe23\xc0\n\x961\xaf\xb5\xee0\xc0\xdad\x0f\x9c\xc2\xeb3\xc0\x1dS\x7f\xd4\xe8\x0f3\xc0\x9a\xd2\x1bA\xa9\xbd4\xc0x\xc907V\xa54\xc0\x831\xff\xa3\xb6\xe54\xc0\xe6\x0c\x7f\xae\x9e\xd43\xc0(\x14\xa6\x14 63\xc0:\xd6=\x15\xbb\xd64\xc0vRs\xe7\xd7\xb14\xc0\xa9\x13\xc0p\xe4L3\xc0\x7f\xe3r\xa2\x8d\x944\xc0\xebViu\xe6\xba4\xc0LA\xb9\x95\x80\xaf4\xc0:}Iys13\xc0\x04<\xc9\xc2-\xc94\xc05}\xa8\xaf\xd3\n5\xc0\xb1\xc1.b\x04\xb14\xc0a\xecK\xd9\xc9U4\xc0\x0c|s\xa3\xd3W2\xc0\xc8K\xdf\xc9\xf0\xb50\xc0\t\xa6\xe4\xa8\xb6\xbb4\xc0f\xaa\xa2\x97\xf6I5\xc0n&W\x11\xdb#4\xc0B\x1a\xc8fi\x9f6\xc0\xc6E\x0eEL*4\xc0U\xf4\x84K\xe403\xc0\xf9h\xbb\xdc\x16*3\xc0)\x1c!\xa2\xe6\xee3\xc0\xd6H\xa9\xa1\xc4\x0f2\xc0&\xb7}\xdb!\xb73\xc0o\xae\xcar\xd5=4\xc0{\xd8\x1d\xe4Zh3\xc0\xe1\x06\x01o\xd6\xcc3\xc09\xf1:n\x91\x123\xc09D-\x03F\x982\xc0\xfe\x10\x13\x87k\x1a3\xc0\x12\xce\x9b\xa8\x86\xc64\xc0\x8b<~(9%3\xc0\xb0\x83=*\x0eL/\xc0\x80\xf2b\xac`.3\xc0\x82p\xbb\x0b\x9b\xd13\xc0\x01F\xef\x8b\xddc5\xc0\x11\xcf\xa3\xb5#\xb53\xc0\xc1\xad\xb0\x0c\x00\xae3\xc0\xa8\xbe\x93\xfbA+3\xc0\x9c,\xfd\x8b\xd1\x8d4\xc0\x81\x82mx\xa3q/\xc0\xa7k\xa6\xab\xab+3\xc0\r\x8a\x8b\x8f\x18X/\xc0\xaf\xf2\xfd\xfe.#3\xc0y\xc1\x9d\xaeg\xaa2\xc0\xf2\x1a\xf6\xbe\xf7\x0b3\xc0\xb2_<\xb6\xaf<3\xc0k9!j\xa8\xa13\xc0\xeag\x95\x0c\xc2F4\xc0\xfb!u\xb5\xc7@3\xc0u6o\xc3\x89\x083\xc0\x87V\x81\xe2\x97\x8d2\xc0\xf4)\x1f\xda\x88\xb04\xc0\xc3\x06\xa0\xed\xb3Z5\xc0\x8c\xfe\xdc\x7feJ4\xc0\xa9]S\xfb|\xdc3\xc0/i\xf3\x9aK\xe03\xc0\x881J\xd5JO4\xc0\xb8\xe1\xee\x18\xa7\xae3\xc0z\xdc`\xf2&25\xc0\x7f\x1d,+\xb1\xa92\xc0r\x88\xd2\x8f]\xa93\xc0\xdfv/)\xa6\xb75\xc0Q\xd4\xfd\xe8\x9a\xe30\xc0\x1e\x92z\x982\xb84\xc0\xef\xba\xa9\xa4\x11F3\xc0\xfde\xa3Y\t\x9e5\xc0\x1a\x08\xaav\xa7@5\xc0\x0b\x01{fy:3\xc0\xbb\xc4\'b+\xc22\xc0\xa8\x026c@}4\xc0\x16yy\xda\xba\xd94\xc0\x1d\xa7\x96\xa0}\x0e5\xc0\xda!\x8edL85\xc0\xa4(^\xf2^:5\xc0\xcd\xeal\xc5\xd4\x922\xc0z\x92\x93\x00|\x182\xc0\xb7\xb5-<6\\3\xc0\x9b\x12\x01\x87;D3\xc0\x02@H\xe3\x11\x123\xc0\x96G\x14\xf8\xd6\x184\xc0\x0f\xcb}\x07\x0105\xc0\xecL\xe5om\xdd3\xc0\xf6\xa3\xa2\xd2[?2\xc0\xf7\x89\x19o8\x9e2\xc0\xef1\xe6hE=0\xc0WH8Hkw3\xc09\x02q\xc2\x8365\xc0\xb2\xb8\x03k\x93\x992\xc0\xc8\xd8n\xba/\xe31\xc0\xd8\xff\x84B\x97o2\xc0\xb0\xa9D\xf9\x13F4\xc0\x919\x1b\x9e\xbf:5\xc0\xf9\xa0\xce=8\xae1\xc0\xfb$\xe1m\xb4\\4\xc0^\x11R\xad\xd8\xe43\xc0C\x969!\x12l1\xc0\xd6r\x81@Q75\xc0\x86\x07\x94\xc8\xaez5\xc0%\x9489\x83\x952\xc0"=F\xc1C\xbc4\xc0Qa7\xd1\x19.5\xc0t\xdc\xd4\xad\xc6\xe52\xc0)\xa4A\xdd\x1f9/\xc0\xb9UsI\x10]0\xc0e1[\xd7\xcfj3\xc0\x9b\x17#\x84?F/\xc0o\xecG\xf5\xe6\xb72\xc0\x92\xa0\x0c\x03\xad\xfc4\xc0\xac\xca\xb2\x9a-\xc93\xc0\xb45\x8b/&\xa14\xc0X\x92\xad\x7f\xf1\x015\xc0=`\xfa\x0e!:2\xc0^\xf6\xb4\x01](7\xc0\xfa\x05\x0f\xdc\x96\x913\xc0\x8e|/\xaeo\xf06\xc0\xe6\x93\xf8\xa4G05\xc0\xac\xe6?\xcd\xe3\xc35\xc0\xa7\xef\x9e\x98+P2\xc0G\xa9\x01\x9ez\xb22\xc0\x13\xed\xd4d)#2\xc09\xc6\xafm/\x8e3\xc0E\xb8=\xc0\xc8\x1e5\xc0\xb8g@\xd8h\xf03\xc0\x04Vqs\x90+2\xc0j9\x15w`03\xc0\xeb\t,c\x99\x1c4\xc0X\x80\xe9\xdf\x98y4\xc0}8\xe0\x1dE\xd25\xc0l\n#\x89\xd1\r4\xc0M\x07\xe1\xf4E\xed4\xc0|\xdc\xfd\xd2Do4\xc0\x00\xe1\xe3L\x80\xbe4\xc0\xed[>\xf3\xf6\xdf4\xc0\xcc\x15\x9e\x10\xc0\\3\xc0\x0e\x85\xdfw\xc5\x8c2\xc0t\x9e\xdd\x8f\xe6\x905\xc0\x86\x91\xfa\xd0w\x044\xc0*\xbf\xce\x06\x98\xe64\xc0\x8e\xeeZ\xd7\x81\x833\xc0\xe2U\x98z\xb0/3\xc0\xe5\x15I\x98g\xe01\xc0\x8c\xd8Qx\x12|3\xc0\xa0\xf1\xd6Y\x86\x075\xc0}\x0f\xcbK\x13v/\xc0F \x16\xc0\x9f:2\xc0\xad\xf5^\xd7Oz3\xc0$\xddk\xf2\xf3\x963\xc0`x\xb2\x1b)&3\xc0\xd3Bf?`\xc83\xc0\xc9\x1dl\xf3\xf4\xd84\xc0\xa4\x97\t\xd7\x00\xff4\xc0\xe6j\xb8\x90;\xe35\xc0\'A\x15\xaf\x1e\xa13\xc0\xe6\xd4\xd5\x93\x0e\x1d4\xc0\xb1\xa0\xe5\xba\xd0\xf84\xc0n\x84\x17\x94\xe9\xa95\xc0\xbb\xc4"=\xbaM4\xc0\xe2\x85t0\x12\xea2\xc0\xcb\xd0\xc7\xbd\x1e\xc32\xc0\x03\x8a\x1b\xdcK-3\xc0vHrn\xda\x045\xc0Z.r\x92\x9a\x802\xc0\x1d\xe85C\xfb\xfa5\xc0v\xe4:LB\xbd3\xc0\xb2\xa7\x01\xc2\x80\xb13\xc0\xf9\xbe+0\xf622\xc0,\xa6((\x84W4\xc0X\xd6\x05\xfba^5\xc0\xa0\x9f\xa7n\xd5\xea5\xc0\x1c\x11\x04\x00*\x8e5\xc0\x914\xab?\xe8[3\xc0\xc8l\x94|\x1a\x074\xc0\xad\x18:\t\xad\x154\xc0\x1f\x04\xbb\xe50\xf34\xc0\xf3\xbck\x98\xf0\xc82\xc0p\xc8\xb6g\x00>6\xc0\xf9\xee\xafi\xae\x1e4\xc0\x0c,^\xeb\xf7{3\xc0\x99\x9c]\x10\n\x0b1\xc0\xad\x80\x1d\xef\x8d\x8e4\xc0J\x92c\xefw\xc44\xc0\xbf\x8f\xf0\xdb\x0b\xcf4\xc0l\xc0\x1d\xca\xb1o3\xc0(\xc8S\xa7\xd9\xf22\xc0\xcdzK\xb9\x9c\x122\xc0E\xb5p\x90\xd4\\3\xc0z\x13\xb7,\xa4 4\xc0F`o\xe7\x8e;2\xc0\x019\xebw\xb7:2\xc0Z2\xca\xf2QS3\xc0f\x8c\x12\x86\xa4j4\xc0+UA\xb0\xa6_2\xc0\x98[,\xff\x04\x932\xc0tD\xa3>\xbb;3\xc0i\x12i\x82\xf7@3\xc0|\xa7D\xb7\x05H2\xc0\xcfg\x10*\x85\xfa1\xc0\xc7F\xfc,\x92\xb23\xc0\xce\xce9\xf1\x16=3\xc0s\xa4\xd2i\x8a23\xc0\xab\xcb%\xb8G\x065\xc0\xdf\xcb\xe5,\xbc\xb71\xc0 \xf0\xfa\xfa\xb5\xad3\xc0a\x92?\xc4\x85Q3\xc0\x1f\xcf\xaf\x7f\x92\xb44\xc0\\\xb4O\xef\x1e\xbe4\xc00\tm\xa7e=4\xc0\xb7#\xa4f\rs3\xc0^)\xc9\xd1\xd8\xa43\xc0\x90)5\x9a\xfc\xde7\xc0$\xe6aN\xbf>2\xc0\xe6FP\xde\xbfs5\xc0\xf2P\x8d\xe3\xc7F5\xc0Z\xbb\xaf\x987}3\xc0\x83=\xc9l\xa9\x005\xc0OAw\x05\xb7\xf3,\xc0\x0f\x05\xbe\x9c\x81\x074\xc0\x19)\xa6~N\xd14\xc0\xa6\xc7\xe5\x19\\\xea3\xc0\x9b\xd8\xf6\xb0\xca\xa73\xc0l$\x8e\xaeF\x865\xc0\x92\x85\xe8\x9d\xe3x2\xc0\xde\xe7\x82\xe6(\xb73\xc0\x80\xa7\x7f\xd2\xa6\xc54\xc0}D0[\x1394\xc0\xcf\xb1\xc8=4\xd84\xc0\x84s\xd51L\xbb3\xc0/\xa5\xcf\xfa\xdd!-\xc0>\x1bH\x9f~\x863\xc0\x98\x9a`tL94\xc0>\x8c\xc5\x9fCg2\xc0}\xc8YK\xce\x845\xc0\x83\x15\xbed: 3\xc0b4o\xa4?&3\xc0Y\x81\x98\x9dE\xca2\xc0q\x98\x17\xe4\xa5\xa11\xc0\x85q\xb02E\xaa0\xc0\xb0\x1c\xa7<Ps3\xc0\x85\x054\xe6\xae\xec4\xc0(\x8a\xa7\xffS\x103\xc0(\xd5\x18\x01\xfbo3\xc0\x1cLB:\x97\xe83\xc0\x87w\xf8\xb2\x15\x1c4\xc0=\xb7\xbd\xe2\x8eP3\xc0\x9c)\xd6\xc9,B5\xc0\x80\'\xb5\x1a;\xdb3\xc0\xc6\x85|\x9e$m2\xc0!.\x95hz\x805\xc0\xa2\x0c\xbd\xca\x89\x814\xc0\xee\x12yi\xc9\\2\xc0\xed\xf8\xc9\x96vm2\xc0\x81\x8a\xcf\x9b\xc0F3\xc0\x0f\x0eY)S\xb94\xc0m+\xd2\xdb\x8a\x124\xc0\xe1\xa6\x8b\xdb\xca(5\xc0A\xcb\xb0\xf7\x0f\x8a/\xc0P\xb0\x01B\xcf\xb42\xc0\xb8\xf8\x8c\x116S2\xc0\xa1\xc9\r9\xcc%5\xc0BL,kX\x803\xc0\x9b\x95~Y\xb6\x952\xc0\xb1\x95\xf8\xa4$\x81/\xc0P6\xb0\xe3\xca\xa13\xc0\xa8\x9f\xc1f%\xe04\xc09g\xc9\xbd[\xa73\xc0\xa3V\x04\x1d3\xdf5\xc0\x9a/\xf3\xc2\xe0\x9b3\xc0\x0e\x01\x85\x14\x9ag7\xc0\xa0\xd8\x91Z+\xa63\xc0\xb5\x83\x83\xb2h\\7\xc0\xd8\xa3?U\x0e\xb84\xc0R\x80\x06\x82g>5\xc0"\xf4+\xb1\xd2\xd54\xc0\xab\xbb4A\xf0\xe51\xc0\x0b\xde\xd5\xe9aF5\xc0\x17\x93\xe5\xfb\x16\xcc3\xc0/W&\x13\xf7\x135\xc0F3\x8d*\xcek4\xc0`\xc9\x18^\xac\xb34\xc0\x8c\xfd\x8f\xce\x87\xf74\xc0B\xef\xdd\xd6\xdb\x195\xc0\x87\\\nc\x87`3\xc0:\xbcv\xe9\x91\x7f3\xc0\xdb\xbd\xa9\xdb4\xb14\xc0\x83(\x00\x9d\xf0\t7\xc0p\xe3\'2g#6\xc00L\x9e\x0c\x0e\xe64\xc0\x94\xe6JS\xefd3\xc0N\xeau\xa3\x1f\xd84\xc0\x8a\x1d\r\x9d\xbc\x193\xc0vR\xd9K\rU0\xc0\xbeh\xa5\xaf\xfc\x1f3\xc0\xa8\xb2\xf1\xc1\xee\x154\xc0J\xd5>5\xef\x103\xc0\x01\xbe\xca\xcb\x0f$3\xc03\xf3Q\x05\xb0\x026\xc0\x13\xaa\x99\x94#\x065\xc0\xdbfV9\xef\xc33\xc0\x05\x12>\x1ci)3\xc0s\x9d)\x03X\x1f4\xc0\xcd\xed)\x97i(4\xc0V\xf2\xb1\xc3\xcd03\xc0\nn\x0f\xb8D\xbb4\xc0\x80\x08W\x99d\xe03\xc0,\x026U\xfaL3\xc0\x97\x05\xd9\xb9\x9e\xa34\xc0\x18\x89\xf7CaP3\xc0\xe9F\x02\xd4\xdb\xc73\xc0\xea\x03G}\x11\xe23\xc0lCK}\'\xa02\xc0X\x99\xe6\x058\x016\xc0\xe4\xb2\xbd\xd1l\xb35\xc0s\xa4\xd2i\x8a23\xc0g!\xfb\x9b"\xd83\xc0[i\x80\xcb$\xd82\xc0\x81\xe9\x92\xe7\xc3W3\xc0|\x04\xb1\xc3\xa7\xff5\xc0\xaa\xcb\x80\xdeB\x9f2\xc0\x12D\xbd%\x08\x005\xc0\x0e8\xca\xd1\x9c\x992\xc0\xdb\xa2\xda\x00M&5\xc0ZBy\xe4Z\xd51\xc0\xc7\xe1\xa3!U*3\xc0\x1d\x877\x1eL\x125\xc0\x9b\xbfE9@63\xc0\xeb\x98a\xdd\x9ej2\xc0\xad\xc0\xfcj<\xd02\xc0G\xc0\xc4~\xec!3\xc0\xe7\x07\xb1A\x00\xec3\xc0\x8a\xd7_\xba\xe54-\xc0\x06q\'\x81\xe6\xdf3\xc0\x94\x7f\x03v\x08\xe03\xc0\xe1\xdb\xb8\x18\x89\xec3\xc0\xe6;\xbf6)\xf33\xc0\xee\x14&_\xe7"3\xc0\xb6\xa0\xa0.H\x0f-\xc0l(\x05A\xab\xef3\xc0\xf2\xfd\x0f\xfc\xd7\xda2\xc0E\x97\x8dP\xe5c3\xc0\xff\x01\xe0\x12T\x847\xc0.\x9b\xe3\xfd\x0f\x985\xc0\x8a\x81\xbb\x1b\xc8Y3\xc0km`\xbf\x9f\x884\xc0I*\x12,\']3\xc0\x9fcX\x9d\x0e\x911\xc0HIT\xad\x00\xac3\xc0D\xc3\x1f:\x85s5\xc0\xe7g\xd2z\x1e\xb70\xc0\xa0\xa8\xad\x9c\x17U5\xc06\x8en\x84\xfc\xbd4\xc0F\x14y\x83\x05e4\xc0eq\xc5\x0e\xf4\x984\xc0uq\xdb\xdfC\xa85\xc0k\x1d\xf7\x9b\x1e\xe24\xc0\xfa\xf3o\x85\xf3U4\xc0ObIm\x87F3\xc0.\r\x93\xec\x1dW2\xc0\xe2H\xf2\xa1\x1fH3\xc0\xc4\xcf\x1b\xcb\x94V3\xc0\x13\xdcxt_\xbc4\xc0\x89\xb5\xcb8\xe8\xb35\xc0\xff\x99\xea\xeb\xc8\x014\xc0F(1H\x0b\x124\xc0\x80\rZ\xb0\xdd:0\xc0\xd4\x8a;\xcf1\xab5\xc0IX\xc4\xd8\xb5}5\xc0@\x104\x01V\x171\xc0\x12Y\x0c5\x1c\xee0\xc0=_\xdb\x1b\xe6\x194\xc0O\x14\xed\n\xbe\xde4\xc0\xabc\xfdN\x81\x1f4\xc0\n\xfb_8M\xb4/\xc0p\xe7\x92\x0c\x17\x127\xc0ukK\xcc$\xd94\xc0\x1e\x95Z3"S5\xc0|\x8amy\x83\x145\xc0\x92\xf9M\x0c\\65\xc0\x8ag\xa8\x0e\x8f\xd60\xc0\xda,\xd4\xc4\xe1F4\xc08{\x8b,w84\xc0\xd5\xdd&\xf6\xed\xca2\xc0H\xbd\xea\xbe\x8a\xb60\xc0\xdc"\xd0\xe0\xbb\xb54\xc0\x9b\x10\xe3\x9b\xac\xc64\xc0G\xd5\x18\x03\xa4\xc84\xc0\xde{\x13l\x99\xe13\xc0me\xadC`\xad0\xc0z\xf7\xd0q^\xcb4\xc0(UE_K{3\xc0i\xa3&\xcd\xab\x7f4\xc0\xd2\xf9i\xb0\x03d3\xc0\xa9\xefl\x93(\xd13\xc0\x1b\xd6\xe7\x00\xd8\x893\xc0Lp\xedP(\xd04\xc0q\xb6<\xd4\x80\xa23\xc0\xd9?Z\xb2bz4\xc0o\xdf\x88\xebl\xb43\xc0\x0eX\x8aK\xaf\xb22\xc0|n6\xe3\xc8\xb12\xc0^&\x9d\xc9\x84"5\xc0T\xba7\xe1Iz3\xc0\xaa#\xb7P\x8ed/\xc0\x86n\x90\x88\x12Y/\xc0\xf4\xad\xc1\xce[\xa92\xc0\x8f\x8a\x81\xaa\x81\xaa2\xc0!\x0br:\xd5\xe04\xc0\xae\xab\x18\xb4f\xb32\xc0\xa6>g6">5\xc0"\x94\xe5E\xe9@5\xc0W\xd2\xd7\x89\xeb\xfb2\xc0\xce\x15\x97\x18@\xc03\xc0\x99\x1b\xaa7b33\xc0F\x1c\xfb\x99\xf9\xb92\xc0\xff\xda\x7f\xc8K53\xc0Cy\xb4\x80\xdc?3\xc0\x90\x9c\xcf\x95\x9eA5\xc0\x0c\xd3\xd5\x97`\x1f3\xc0#L\xdc}kY5\xc0\x88\xbf\x15\x02lz5\xc0\x8cF\xe1`\xb8&5\xc0\xed\xe4\xba\xa3\xe1\xc61\xc0\x9f\xabCW\xb6i4\xc0\xdd5(!\x17~3\xc0\xce\x18\x1eZ\x9d\xc42\xc0\xc2*)WD\xf91\xc0\xd3\xbb\x8f\x07\x90Q4\xc0\xf02\x82\xb5S\xbe4\xc0\x89\xc4*U"\x893\xc0\xd1\xe5[\x8e\r\xf71\xc0F\xbf\xbe\xc6\x93L4\xc0\x00\x93\xbf\x15|\xc82\xc0\x8c\xeb\xa3\xb4\x0c\xdc7\xc0\x026\x1bS\xfa\xab5\xc0\xcb}\xd0,\xcdv/\xc0o\xaesq\xcfG5\xc0\xa2.\xbb\xa4\xbf\xb03\xc0\xd3\x1a\xf8"bg3\xc0\x0e\x87\n\x1c\x8e)3\xc0\x06\xf4\x13Z\x0c:5\xc0{\x15\xcb\xe9\xcb\x964\xc0lL#tc\xe44\xc0:\xc7\xba:tW4\xc0\xb5\x87\xda\x03W\xa93\xc0K9\xf2\xfb\xc29/\xc0v\x95\xa3\xd1u.5\xc0\x88S\xac\xbb\xf1>0\xc0\x10<\x1b2\r23\xc00\xe6Ng\xd7\x0f3\xc0\x1e\x00\x9a\x92\x81\x184\xc0\xf9O\x0eW\xd4\x971\xc0nQ\x94<Ps3\xc0\xdc\x19\x04\xc3#\x804\xc0\x10\x0bz\xc8\xd365\xc0z\x12\x93\xd2t\xc74\xc0\xf1\xfay\\_q2\xc0\xfb\xd4e\xf5\x00+5\xc0a\xff1\xc3\xad\xe24\xc08\rzf\x90\x1f5\xc0\xc2\x8d\xd8\xafo\x0c7\xc0\xb0_W\xa7v\xdb,\xc0i$K\x80\x1dG4\xc0\xc6\\\xf8\x8c\xc5\xc43\xc0I\xaf\x04\xaa\xef\x0f5\xc08.\x8e\xa1pN6\xc0\xdaS\x01\x84F\xac3\xc0\xe5= \xf9h\x113\xc0\xf1.\xf1\xa8f\xc23\xc0-~\xeb\x88\xdbn2\xc0\xd4\x08\xa0\xcb\x94\xbc3\xc0$\xc2\xb5$\xe0\xa13\xc0\xd5\x9dB\x9aUy3\xc0SW\xa7)R\x075\xc0\x10{\xc5\xafy\x054\xc0\x0b\xa6C2t&6\xc0w\x85\x9bjv\x146\xc0\xa7\x03R\x14\x12\xd73\xc0r\x81\xdbm\x05!6\xc0s\x88\xd4\x08\xd3\x92/\xc0\x1c\x1f&-\x81x4\xc0Z\xab\x07o\x0f\x124\xc06x\xf4\x1eO\xb73\xc0a\xbc\xb9\xed,z5\xc0<\x86\xfd,\xf0]4\xc0\xf8\xb2\xbc\\\xc0\xbb3\xc0]\x05L2,,2\xc0[M\x88m\x9f\xab4\xc0R\xfarc"\xb75\xc0\x87e\x08N\x98\xb42\xc0\x0e\x02\x8bU\x1fi2\xc0\x0fw\xc1\x9a\xea44\xc0vt\xcdE\x00\xf63\xc0\x97\x0e\xda9?=0\xc0\'\xd6\x93\x8f\r\x8e4\xc0\x05\x040Q\xe8Z3\xc0)\x92\xf9\x8c5\x933\xc0\xef\xb4\x02UA:5\xc0k<\x12Zo\xaa4\xc0\xdf/\x17<\xd6\xd95\xc0\xac\xa9\xdeC\x95\xf61\xc0\xc6zq\x81D\x183\xc0\xccQ7\x15\xe813\xc0\x8a}\x923D`3\xc0\xe1\xc9J\x02\xe9J3\xc0%\x0e)\xe8\xba\xaf3\xc0J\x1e\xe7U\xe3s5\xc0&\xbe\xb2\xf1\xb0\xfb2\xc0?C\xe9\xceW\x0c5\xc0\xdf\x12\xc4WY\xfb,\xc0\xc8\xc9\xed\nL\x045\xc0(\xa0\xf9\x0fy\xd13\xc0\xbe{\xcf\xed\x8e^3\xc0\xa2I\x94\x87\x86O4\xc0bxh\xd35y3\xc0\xa6r\xcc\xbe=\\3\xc0\xe20\x05\xfb\r\xc32\xc0\xb8x\xdf\xaaSm3\xc0\x16,P\x9c\x13\x823\xc0J\xe9\x80~\x87\x1a3\xc0TnO3(\xdf6\xc0\x12R\xbe\xf9\x16\x050\xc0\x93\xbc\xae:-\xdb3\xc0y&\xab\xff\x95\xfc3\xc0<>)K\rL3\xc0\x07\xdb\xf1\xb3\x9cJ5\xc0t\xebV\x92K\xb66\xc0\xad,b;;\xc42\xc0\xa9\xd4\xda\xc1\xb3#3\xc0:rQ&l\x922\xc0\xe9\x1ft\xcb}v3\xc0\x18\x91\xbeB\nj3\xc09 \xde{?\xf15\xc0+G\xa8\xc5\x93\xc6,\xc0R\xfb&\x9eS\x135\xc0{\xe0\xb6\xd6\t.3\xc0\x1b\xa1u1\xfd<3\xc0\x83k\xec\xcf!o3\xc0\xe6T\xec\x8d\x89j3\xc0\xbf\xc9\x7f\xca\xdd~3\xc0v\xb3bVG\xc63\xc0\x1f\xa2\xc72R\x813\xc0\xa7\xf5\x13\x14\x8694\xc0\x9a\xbf\xe9\x88D\xfd2\xc0\xd2\xc7B\x7fE\x823\xc0@\x06DR!\xf02\xc0Dl\xe0`\x80\x042\xc0\x15\xd8uh\xa4\xe04\xc0\xcc\xa9YTK\xa34\xc0i[\x1a\xfas$3\xc0>\x16>\xcf\xd5\x122\xc0\x99q\x9c\xb2\xb6\xbc3\xc0\xf2z\xc5\x06\x0b\x133\xc0\x04\x85J\xf37\xcf3\xc0\xd1e<\xae\xfb42\xc0\xf0\x9a[\x99: 7\xc0\xcem\xf8\xe4y73\xc0\xa0s\xe1\xa2\xe5|5\xc0\xab\naJ\xe1>3\xc0\xa1h\x9a\x11\xefU5\xc064\xfac\xa5\x065\xc0zP\xd1\xef\x1d\x1d3\xc0\xa3\x83\x17X\x7f\x90!\xc0`*\x8bK\x06\xa03\xc0\x9a\x04\xb2:n\xd02\xc0MrV\x98,)4\xc0\x85\xc5Z\xc9\x07\xb32\xc0.9\x905\x8f&3\xc0k\xa5\x11O <5\xc0\xfe\xee\x04\xa8\xa5F3\xc0|d\x99\xdc.\xf42\xc0\\\xc5\x97\xa9\xadG3\xc0\x18\xc3\xc2q\xe3\x935\xc0\x9e\x8a\x15PZ\x115\xc0\xcaTd^c<5\xc0\x03\xbd;p\xf7J0\xc0\xcf\x9e,6]\x1e3\xc0\x8e|\x15\xba%k3\xc0\x87\x0b\xb6ZBF5\xc0\xbb\xb7q\xb0\x0883\xc0\x85\xd9\xba\xcb8\x025\xc0T\xb4k\x0c\x01\x862\xc0\t\x13\x088\x95:3\xc0\xed\xba\xa9\xc5\x90$4\xc0\x9d\xb2\x05\x0cm53\xc0:s0\xa9\xa9d7\xc0\x07\xf2\xdf\xc9\xbbA4\xc0\ng\xc1\xb6\xd3\x172\xc0\xb3\x83\xacM\x88\xfe.\xc0\xb2a\xaf\xb2k\xd34\xc0*\xbd\x03\xdb0\x9c4\xc0\xb1\xef\x8d\xd5\xfc\xe14\xc0\xbfK\xd8$\x93\x145\xc0\xf1:\xe6G\x85\x8f5\xc0\x1b\xc2\xe0\xe3\xd9\xce3\xc0b\xffv\r\xd0+6\xc0\x07S\nS\x11k5\xc0,{O\x99\x82\x933\xc0\x1b\xa1\x00\x85\x01y2\xc0W\x0b\n\xfa\x07\xdb3\xc0\xa0\xe7\x9f[\x1d\xe74\xc0-\x02_m\xe1\x917\xc0B?%\x1cka2\xc0\x03\x08!\x8b\xce\xf33\xc0\xff\xf3\x9c\xbcV\xc74\xc0\xf6\x142,Y\x1e6\xc0\xae\x1b\\\xc6\x86\x823\xc0\xdc\xeb\x13\rN\xda4\xc0\xb8\x15\xe1k\xdd\xad3\xc0\xc9\x03\xb2<H\x164\xc0\x86\xb2\xed\x82\xc9%5\xc0\xc5u\xc9\xb0>\xe50\xc0\x92!\x1f\xfc*\xd94\xc0q\xad\xc0c\xdd;4\xc0\xb9m\xab\xec\xe5\x832\xc07K\xf4NN%3\xc0_\xd2\xe2\xc8\x97]4\xc0\x8b\xf1\x08q\xfb<4\xc0)\x8a\xe2\x8c\x11\xd93\xc0/o\x08\x10x\xbe6\xc0i\xe7J\xed\x12\xf73\xc0g\xe4\xcc\xc9\xf6\xd73\xc0A\x9b\x10)\xab\x133\xc0\xde\xb1X\xb9,\x805\xc0z\xeb\xc0\xcd\x19\xbb1\xc0\xc3\x19\xc3z\xbc\xe24\xc0}\xfaQ\xdbF\x833\xc0y6\x93IA\xfc2\xc0k\x84\xf9\x17\x89\xe64\xc0:~v.\x1b\xc04\xc0t},\x9c\x15\xfe4\xc0\xaa]5&\xb1`4\xc0h\xc8\xc8\x05E\xa62\xc0\x87\xb2\xcb\x03uU5\xc0\x8f\xba\xc5\xf8\x83,5\xc0\xce\xfb\xf0\xbd\x1a;/\xc0\x92\'y\x14\x90\x085\xc0\xe6\xcc_\x8ds\xed4\xc0]{\xab\xc2\xe3I4\xc0\xa2\xd6?\x1d\xb9\xfd3\xc0\xab\xa4\xca\xfc\xc8\xe10\xc0D\xd0\x1c\x14+\xa03\xc01"Rd\xce\xf74\xc0e\xaf?T\'\x895\xc0\xc0\xbdC\xdd%"3\xc0\x9d\x82\xf8\xe7\xdb22\xc0\x9dR$\xac\xcf\xc61\xc0\x18\xbf\x99\xdc[-5\xc0\xdb\xe8b8\xdf\xa22\xc0}0to{;2\xc0P\xd2@z\xbc\x0b4\xc0\xb3\xb9\x8b\x92\xc2\x914\xc0\x03\x8dl0%\xc31\xc0\x82*\xf8\xb7\xec\xc93\xc0l\xb7\t\xd5\xe3\x912\xc0\xe9\xb2\xc0\xb5\x84\xfe2\xc0\x0b\x12\x92\xb8\x89\xf25\xc0\n\xd6.~\x02K5\xc0\xbf\xf6V\xeaKZ5\xc0\x85&]\xd4#24\xc0\xde8,^\x85\x0c3\xc0o\x01\xc7\x0b\xd0\xb50\xc0\x7f#\x12\x94\xbe/5\xc0\x86R1\xae\xc6\x1a3\xc0\t\x13\xcc\x81n"2\xc0`y\xfd\xcf)\xf23\xc0$\xfbFCb\x1e4\xc0i\xcdy\xd1(~5\xc0\x9f\xc0>\xf0\xdc`-\xc0b\xcad\x8a\x95\x033\xc02\xa9\x05\xe6\x9c]2\xc0\xab\xdc/\xdb\x91\x8c2\xc0\x10\xc5\x11\x19\xedR3\xc0\xe0B1\x0f\xa3[5\xc0YkfX\x8b;2\xc0e\x9a\xe1./,3\xc08n\xe0\xa9\xf5\x883\xc0\x91e\x84&\xf8\x804\xc06lb\x88\x87\xfc2\xc0]o\x90i\xa375\xc0\xc9\x95vX\x15\xa13\xc0\xd8\xba\xa2\xbc\xb3\xf84\xc0Q^J\x8bKQ-\xc0\x8d\xa5\xc1\xb8\x86[4\xc0\xc1\xfd\x07\xa7IB5\xc0\xc9\xf9\xf0\xc1\x1aZ/\xc0\x90\x08aPhl-\xc0\x01Z\x99"\x18\n5\xc0Z\x89\x10\xa2\x91\xd43\xc0\x1a\xba2\xc0\xe8\xaf4\xc0s\x87\xed\xddNb3\xc0I\x0b\xc9!Gr3\xc0)2h\n\x82L-\xc0\x8e^o\xf5\x15 3\xc0\x844\xb8_{\xdc4\xc0\x8eM\xc8\x0ej\xd04\xc0G\x1d\xac9\xc2r1\xc0P\x16\x1dd\xd5\x873\xc0\xc3\xfam\xd4N\xc54\xc0U\xf7Z\x96)X4\xc0h\xe4\xeaSu\xa04\xc0\xef\x95\x97\xadfL3\xc0vV|W\xec\x8c5\xc0\xbf\xde\xac\xfd\xbd\xe24\xc0\xc9\xdaH\xc8\x1fa4\xc0\x19\rIg\x87\xff4\xc0\\l\xdd\xd3\x91\x00/\xc0\xbf\xa9\\M\r\xbe4\xc0\xe1\x1d\xc9\xdf\x81\x052\xc0d\xd90d\x8fb3\xc0)\x9e\x96*\x06\xfb2\xc0\xe5\x06A\xc0\x1a\xb74\xc01B\xf3\x1e\x1e\xb90\xc0\x04\xa9\xed\xfd\x9d\xca4\xc0Wy\x98$\xfa\xbc4\xc0\xb5/\xff\xf9\x99\xc04\xc0\xfb\x1d\xe2\xed\xc2\xf34\xc0\x11\x18\x81\xd6\xa3\xc32\xc0\x80\x0c\x91\xae\xdd\t5\xc0\x02|/\xe3\x86\xc23\xc07a\xf8#\x00\xb33\xc0\x1e\xe6\xa8\xfb\x08\x0c5\xc0L\xb7\xba\xd6\xc3\xc23\xc0\x06\x01\x14`\x19\xf93\xc0\xe4\x05\'\x8f\xd2\x145\xc0\xbe\x103!R\xf45\xc0n\xcd\xeaL\xc6\xd64\xc0b\xa0NIR\x156\xc0\x83=oF\x1c\xe54\xc0[\x14Z-\xac\x125\xc0\x04P\x0b\xa3\xb7\xad3\xc0r\xe8\xcb`\r\xa43\xc0\xb1<]&\xca\x9f3\xc0 m\xb1\x03\rU2\xc0dS\xb5p\xe2\xe24\xc0k\xfe\x88\xb0\xaa\x034\xc0\xd2\x19\x11!\xe7\x8a4\xc0\xe8\xfaX\xc3\xfb\x114\xc0\x1e\xadg\xd2\xd5\xc53\xc0["9\xf1\xb5\x923\xc0Q.\xe9\x82\xbaA5\xc0R\xfb[\x16\xfb\x942\xc0\xa8\xa2R\xdc\x7f\x7f3\xc0!\xec\tN1(5\xc0\xde\xe0\x9d\xf9\x01\xc44\xc0\xe2\xfflP\xac\x854\xc0X_\xce\xee\x11B4\xc0\x9efC@\xcc\x8a4\xc0b.\xe7p\x17C4\xc0\x1c\x1c\x8cv\x95\xc33\xc0\xa4#Y:M\xbe4\xc0\x18\xca\x12\xcc)\xbb2\xc0\xb4\xbb\x0c\xb5\x8f\xc63\xc0-\xdd\xbe\xf9u.5\xc0\x15\xcb\x8bC\xedZ5\xc0Z\xd7\xbef\x11\xcf3\xc0\x00V\xfb\xe4,\x9c3\xc0\xd2\x872f[95\xc0\x14\xedCn\x99\x9f4\xc0\x1du\xe9z6\xce3\xc0L\x98\xb5j\x06o3\xc0\xfe\xac\xe4\x10\xfa\t4\xc0\x02l1}\x8c\xb54\xc01s\x18l\xbc\x035\xc0\xa9\xb1\xf2K#\xa83\xc0\x95t\x00\xf6\x00B3\xc0\x87\xd0\xd6#W\x025\xc06_o\xf8\xfc\xe03\xc0\xa9\xa0\x83\xb6r#3\xc0\xa1~i\xc4=j2\xc0\xe15\xb2X\xc9\xaa2\xc09\x9e&_@\xa64\xc0\xe9m\x10c\xdf\xdd3\xc0i>1\xaf\x95\x195\xc0s\xa3\xb0\xe6\x82\xb84\xc0\xda\xa2\x00Q\xcd03\xc0\x19F\xa3\xcftP3\xc0\xe17\xd0\xd6E\xd44\xc0\x85\xc7\x12:\x10Z3\xc0S\xff\x8b\xd4\x80\xf53\xc0\xccuR\xc2\x98X3\xc0]\x16\xc1\xae\x1d\xde5\xc0\x1ehB\x1cw\xe93\xc0\x10G\x83\xa1p\xe44\xc0\x97\x15#\xae\x08t3\xc0\xae\xbb@\x8ds\x843\xc0\x18\x8f\x1bt\x82\xa93\xc0\x14\xa9b\xf92\xb42\xc0_\xcf\xb1\xbe\xa8_3\xc0\xd3\x10\xcb\xf6\xc4\x154\xc0\xa2\xc1\xd62R43\xc0\xb8-\x9d\x02\x19\x9b2\xc0d\x0cA\x9c\xf6\\2\xc0@\x1f\xbe\x08p\xa45\xc0\x8e\xf9\x0c\x05\x82\xab3\xc0\xfd\xaf\xa5\x96\xff\x933\xc0\xe2TI\xd0@Y2\xc0Wr.\xac\x95&4\xc0\x89\xac\xcc\xa6\xde\xbb4\xc0\xbe\xed.Md\x8b3\xc0\t\xf7\xa8U\x8d\x803\xc0\x10so\xe50\x0b5\xc0\x15s#,\xf4\x982\xc03\x96\x7fl\x9982\xc0z\n\xc1//\x02-\xc0G\x02v\x1e\xd0\xf91\xc0h\xcb>a\x02\xb62\xc0\xe5\xfa+NN\xec4\xc0f\xbb\xbf\xee\xeb13\xc0\x1b\xbb\x1cC\xe4_2\xc0c\'\xf3\xb9\xd325\xc0\x83\x96\xea\xb59r3\xc0n\x1e\xe2\xe5t\x123\xc0E#\x94\x820+3\xc0fr%\xda(s5\xc0XI\xff\xb8\x81\x1b3\xc0\x08\xc5\xb8\xe9\xeaj2\xc0a\xb8\x87\xc2\xfd;4\xc0C\xba\xe7]\xf1\x194\xc0m\xc3\xfd~;_3\xc0\xa1ID#\x03X3\xc0VP(\xbb\xa9\xa43\xc0\x95`\xba\xca\xb4`5\xc0"\n\xe0\x11k\x873\xc0\x87\xa6\xbf\xf3\xc0\x827\xc0\xdd\x9dh/\x95;2\xc0\xe0\xb3\x12\x83^e3\xc0"\'\xf8\xfc\x8d#3\xc0\'0"\xd6\x8bn3\xc0|\xcd\x04$\xce 3\xc0\xbf\x0f\x13T\xc9\x006\xc0g\xcb\xd8\xe9\xe5\x073\xc0k\xfb\xcdc:\x016\xc0\xdb\xa6\xfc\x9a\x84/3\xc0\xf7\x04\x0f\x13\x94r3\xc0+\x96\x81\n,q3\xc0lQ\xe7\x80+\x0b6\xc0e\x19A\xb8\xb4\x993\xc0\xc7!7V\xbe\xbb3\xc0\xbd\'\x8c\xa6ge3\xc0v\xf3\x19;\x06\xe84\xc0.\xcf\xf8E~;3\xc0\xd7\xc0?\xa0Q\x954\xc0=oV\x8b.\xd73\xc0\xba\xc9\x84\x06\x14\xbb2\xc0ZS\xb1\x17|~4\xc0\xa6|\xfe\xfb:\x1d5\xc0(\x0b\x88\xce\x9a\x8e1\xc0\x14!\x8c\xdd}\x933\xc0O\xf0\xech\xc8]7\xc0\xa5\xaf\x97~\xea\xd03\xc0\xb2\xf6\'\x11\x97\x824\xc0\xc2\xa3&X+\xd83\xc0\xae/\xa7#\xffj4\xc0>\xaa\xac\xe9\xe7f4\xc0\xd2\xe8\xa3\x1eB\xb22\xc0\x87\xa1>\'\x12\xab1\xc0\xc28 \xe0\xa7T3\xc0\x9a\xb96\x0bh\x8c3\xc0A\xa9\xcaD\xc9\xcf3\xc0\xfe\xd7\xb9R\xdb\xd04\xc0\xe7y\xe6\xfeH\x923\xc0[\xc8U\x19\xb3\x863\xc0C\xc9N\x12]\x103\xc0[\x191gd83\xc0\x82\xfa\x1c\x9dS|4\xc0`\xae\x8c\x89\xa3k3\xc0\x1b\x8cv\\bd3\xc0\xb1\xe4\x8f\xf0&@3\xc0\xcf\xbe\x13\xef\xcfE3\xc0\xb6{\t\xad\xb2K3\xc0\x0e\x8d\x81s\xb9\x9d4\xc0\xc1l\xcd\xa8\x89\x834\xc0\x17\xd5;\x02\x90\xf54\xc0\xaa\xe1\x92\xe1\x82"3\xc0%=\xa8\xe2R\x074\xc0\xef\xe7t\xbc\x99U3\xc0\x9e(\xe1\xc0yb4\xc0|\xf6\xb6\xaac\xc63\xc0\xb1\n\x1f>$\xe82\xc0\x95\xac+}l\x824\xc0\xc2\xcf\xbc0\xb0]3\xc0-H\x92\xc9\x14k4\xc0\'\x04\x9d\xbe\xc8C3\xc0\xa7\xe8\xc8\x92\\\x005\xc0V\xda\xbe\xf9\x17\xb74\xc0.\x1c\x8f\xdbh(5\xc0\x02\xb8\x83r\xafQ3\xc0\xa4I\x96\x0f\xa2r3\xc0\x13\xdc\x8c9\x95U4\xc0\xac&\xc4\x82\x01\xb61\xc0d\xa1\x9a\x07\x1aU4\xc0\x9b\xd5N\xa5\xeb\xb76\xc0\xe0\xf6V\x8b\xfa\x9a3\xc0\x93\x8e\xb6k\xb704\xc0\xb9\x12\x84s\xea\xb86\xc0\xcefO:\x1e\x9c5\xc0%T\xb6\xe6\xcd\x1c4\xc03\xbc\xa3\xbdSh5\xc0\x94\x85!\t\x90\x157\xc0\x8a\x02\x9b\xb0uc5\xc0T\xb6W\xe7\xa5N5\xc0\xc5\t\xef\xb5\x8d\xfa5\xc0*\xcd\xbe\xf97d4\xc0\x1fc\xc4\xb9\x17\xf85\xc0*\x0f\xa5yn34\xc0\xa1\xa8\x92g\x15y5\xc0@\xe2,\xd6\xb2\xe13\xc0UN6\xd7\x1e\x167\xc0\x11\xfa\x1bx\x0c\x0f5\xc0\x06i\xfdD\xe4D5\xc0i42\x07\xa5x5\xc0\x81\\ >;%4\xc0d]\xab\xab?~3\xc0{A\xfeY,\xb60\xc0\x9e)|\x89\xd7\x7f3\xc0E^\xb6\xdf\x94\xd83\xc0\xe6 X\x8ah\xb10\xc0\x93\xf7\x95N\xa6\xd23\xc0\x08\\\x9b5Eh3\xc0\xa7\x0cc\xd1\xcdI3\xc0\x92;\xb1\x87\xb2\xf85\xc0\xed\x99x\xda\xf9\xf34\xc0[\x01\xde2\xaa\xaa2\xc0\xee\xe3}[VA5\xc0\xdf\x19\xeb\x9cs=/\xc0\xc9\xb4\x9f\xffWE4\xc0\xb1\x8c\xe3\x0b\xdfE6\xc0\xbb%\x02\x05fK2\xc0t\xack\xe3\xc5P3\xc0<g\xa9\xc1\xd2\xb55\xc09\x1ag\xbf\xe8\\3\xc0\x8d\x9eU\xa6O\xa13\xc0\xbc\xeb\x83I\xd723\xc0\x8eZ\xaf\xc6\x08\xc94\xc0\xe1\xbb\x14)\x96\x073\xc0\x0e\xa6i\x94iC2\xc0\x97K\xac\xc7tG5\xc0qd\xe7\x8c\xaa$3\xc0\xfa\x08\xe2,\xb7}5\xc0\xb2.Dnjt2\xc0\x13%\x1b\xa28>5\xc0\x01\xea,\x92\xe1\x083\xc0\xad\x99\xee\xf5hc3\xc0_\x87\x89\xac\xdb\x034\xc0\xb3\x02\xda\x8fl<4\xc0\xd4\xef\xf4\xcd\x19Y5\xc0\xcb\x08\xb9\x90\xf4M3\xc0\x98<V \x81c4\xc0\x86\x97\x890<\x9d5\xc0ES\x1c\x94[\x863\xc0\xc0\x17\xfaT\xa6S5\xc0_\x10\xa5\x8dS_5\xc0\x0eTr$\xe2\x1f3\xc0mN5\xdf\x1b\xb24\xc0*;"\xa0EB5\xc0\xbb\tC\x9f\xa3q3\xc0\x9c\x06h]\xda\xc53\xc0q\xc8\xda\xfc\xd2z3\xc0\x7f\x0f\xa3\xe9\x10\xa63\xc0\x9aJ\xc4e\xdb~3\xc0?\xc9.\x8f\x16{3\xc0\xde\x92\xa3+s;0\xc0t\xf2\xb4\xcb~B5\xc0\xe3\xc7\xfe\xa0&#5\xc0\x1bc\xf0x\xb6\x104\xc0==\x1c$\xe6;3\xc0FL-\x12\xc473\xc0\xf4\xeb\x90\xd2\x10\x187\xc0\x0f\xf3\x90l\x8673\xc0n8s\x8b\x9b\xef6\xc0&\n\xff6D\x823\xc0l\x1c\xe7\xff5\x161\xc0\xdf\xab|\xc8\xbad2\xc0\\\x94\xb2\x87\xf2\x127\xc02\x9f\x12n\xa3\'3\xc0\x81\xebz\x05\xee\x145\xc0\xc5\xe8\x9c\xe5i\xab0\xc0\xac\xe7\x0e\xf8>\x802\xc0\xe7\x0bR\x13\x98\xfd4\xc0\xfc>U\x1e\xff)3\xc0\xe6~\xea\xd2\xd7v3\xc0a\xee\xddM\xa7\xf00\xc0\xf9\x9c\xec\xb1\'\t3\xc0\x90\xcb\xa5\x82\xda\xd66\xc0\xad\xf5dw\xdc\xd96\xc0\xec\xbe_\x8f.\r3\xc0\x1c"X\x93\x93\xce7\xc0\xd6\xa2\xfb\xe0&\xff2\xc08hY\x18\xfd\x8f2\xc09 s\x03X@4\xc0JHq\xac9\x8d4\xc05\x1b\xf3g\xa0E5\xc0D\x12\xa3X\x10!4\xc0\x1e\xea\xb1\xc6\xa1{3\xc0\x8a\xa0\x13#$\x813\xc0C\xc3\xdctv04\xc0I6\x9dC\xd7\x922\xc0\x02\xc7.~?\xb95\xc0\xae@\xe2)\x14\xe76\xc0\x16:\xcc\xb0E[3\xc0\xe1\\/\xd7e\xd25\xc0\xfd\x9d\x94\xa1XH5\xc0\xf1x\x91l8l6\xc0\xdav\xf6\xae\xb1O6\xc0\xdc\x15C\xceLQ4\xc0gl\xe5]\xb9O4\xc0\xcb\xaf\xaa\xf5Lx3\xc0vc\xfa\xd0\x06!3\xc0\xa5\xaf\xb9#\xf9\xac4\xc0\x8f\x9f\xa0"$75\xc0MS\xc9\xd1T_5\xc06s\x8b\xdd5\x012\xc0o\x06\xc8\x08`\x183\xc0\x99igM\x0c\x1a3\xc0\xc6\x15&\x7fa\x053\xc0\t\xf0\xc4?a\xf93\xc0\x17\xffE|\xbdR4\xc0\xae\xf8&ao\x123\xc0F@?\xab\xce\x113\xc0C\xb4\x8d\xddl12\xc0\xb3Z*\x94Pi5\xc0\xb1\x0f\xd2,w]4\xc05C\xc7\x1a`\x126\xc0\xbc\xec\x14%xE3\xc0r;V^\x91\xb44\xc05\xbc\xa9\x1d\xae\x842\xc0\xf8T\xd3\xa9f\xfd2\xc0^"\xff\x19\x88\x143\xc0\x9f\xf2\xff\r\x9bg3\xc0\xca\x1b\x9e[\x9e{3\xc0Yk\xb3@\xa2\xf83\xc0;\xb3\x9f+\xedR3\xc0"\x8c\xff\xa7\x1163\xc0\x84\x9d\xa8-\xee42\xc0\xe2d4\xc7q[1\xc02u\xedg\xe4\x014\xc0.]\xb0\xa8^\xf13\xc0x`\x05\xf7\xf0V2\xc0t\x90\x1d\x8c\xb675\xc0T\xd9\x89\x14\x08k3\xc0\xa5\xe4M\x04\xeb\xbe4\xc0g\x0b\xd2\n\xe1a3\xc0\xd5!@\xb4\xbc!2\xc0\x86\xa5\xbd\x04G`5\xc0\xa5\xa1XA`G4\xc0\xc3\xe1\xd2\xf01o3\xc0C\x0eL\x9e\xb7\xe01\xc0\xd2\xed\x00d&\xff2\xc0\xb6\xd6\xb2W]?3\xc08\xbb\x1c\x85\xac\xe41\xc0@\xa3m-\xd2\xfd2\xc04\xe8\x14\xf9\x99\xff4\xc0\xf4/N\xd6w|7\xc0:z\x8d\x870^1\xc0\x1f"P\x83(\x964\xc0,\xfd\x91\x05\xc4\xfd3\xc0C\xdbo\xc7Z\xd63\xc0jJeI\xbdI3\xc0\xf9GO\xe7\x03&3\xc0p\xcf(\xd0\xbc(3\xc0\n\xce\xef\xef\xc8\x8a3\xc0nT<\xf4N\x8c5\xc0eY\xbd\x86\xb753\xc0e\x92J\xd5h\xac7\xc0\xa0\x93\xc1\xac\x14\xdc3\xc0\x91em\xc4\xe9H4\xc0%\xcd\xc5\x13\x13\xe6,\xc0{\xf4\x15\xdf\xb3\xa71\xc0zA\xd2#\xe3\xd85\xc0\xa2<>\xe7~\xc22\xc0?8\xa1\xd0_\xdc4\xc0\xcd\x8cW[o\x95/\xc0\xaa\x01\xf0\xd7\x87\xff2\xc0*nT\x04\xf5\xd52\xc0\xda\xeb\x13\xb9\xbd\n4\xc0\x90a1\xf1`n5\xc0\x88Y\xe6I\x06\xe64\xc0Y\xb9\'\xb6\xce\xc61\xc0\xbe\xf1\\\x0c>\x834\xc0\x06z,J\x9702\xc0\xbdZ\xf4\xc7\x12\x144\xc0R1\xa1\xac-\xf30\xc0A\xe9\xfe\x1b\xdb.5\xc0\x0c\xb6\xe8\xa2\xe5I4\xc0\xc5\x00\xfb\xa0\x97\xa62\xc0\xe5y\xe4?\x80\'4\xc0\x92N1L\'\xc33\xc0]\xe3\xc7=q\xfa2\xc0\xd9\x99q\xb4\n 5\xc0-\xb9\xbe\x99\x87\xfc,\xc0\xf6\xf5h_r\n1\xc0\xa5:r\xdf7b5\xc0\xf7\xa6\xe8\x04\xea\'3\xc0\xbep>\x85\xfch4\xc0$-\xea`\xa7\x0c2\xc0\xa7*\xb2q\xb2\xec4\xc0\xc3\xa8\xbb\xed\x12^4\xc0\naq\x8a\x8eF4\xc0\xca\xb5\x87\xe0Q\xa13\xc0f3\xa3t{u4\xc0b\xc3\x84\xde\xdf?2\xc0$\xbb\xfbc\x1a_2\xc0N\xf2O\xf8\x97\x074\xc0f\x1dh\x18\xd0\x1b3\xc0\x9cL\xa3>\x02\x984\xc0\xa41\x0b\xe8\xde\xe83\xc0p\xeb \xbc\r\xa23\xc0\xc5\x90)Ni\x184\xc0\x9b\xd3\x84,\xdd\x153\xc04g\x80\xf7\xc9y2\xc0\x1b\xcd\x19M\x88\xed3\xc0)\xca\x10r9^4\xc0\x92\x10\xbb\xb0Y\x893\xc0\xc7e\xd6\xb6\xcaQ4\xc0\xccI\x85\x17\x16\r5\xc0\xd23\x95El\x1d5\xc0\xe15/\x8b\x1913\xc0\x9c\x0e\x8aX\x84a5\xc0+\x17U\xfe\xf1-4\xc0SW\xceY\x94\xe30\xc0\xcfW\xc6>g25\xc02Z\x00\x1b\xe0U4\xc01\xfb\xe0\xe0\x90\'3\xc0\x9fH\xa6\x9d\xe9\xe73\xc0\x0e\xc6K\xf5e\xec3\xc0,;\x86oI\xe03\xc0\xe9\xb4\xa2h)\xd24\xc0\x0ecBR}}2\xc0\xb4K\xec\x11\x0b/2\xc0\xad\xf3\x037\xfa*4\xc0z\x89kB\x8c\x014\xc0\x9d\x9e\xcd\xeb\x16\x9b3\xc0>e\x8fh%~2\xc0=\xbdpY\xbe*3\xc0\x0b~\x96\xc9E\xaa4\xc0\xd2Eq\xb7\x14\xd14\xc0S\x9cP\xc7s\xc81\xc0\xf5xL\xa3\xd7\xd62\xc0\xb3\xe5\x98:\xb9\x964\xc0\xd1\xa8\xfd\xe7\x8cX0\xc0\x9e\x8b5\xf1\x87\xe14\xc0C\x08$\xc8\xb7\xae3\xc0\x9a*\x00%\x98y3\xc0\xbe3\x92\xda\xb1\xbc4\xc0\xaa\x05\x1e%b\x822\xc0\xfb\x1bxB6\xb54\xc0&\xa7\xb7t\x14$4\xc0\xeb}\xea\xd7\x0b_4\xc0\x9c\x18{\x7f{32\xc0IbEn[\xa04\xc0\x85\x0c\xb2\x9e\x1cw3\xc0\xc41q{\xb8!3\xc0G\xc0\xd9\xe2\xba(5\xc0\x18l\xf0\x8f\xe1L/\xc0\xd64\x15q\xd3\xde4\xc01\xf0b\xe0\xe3\xeb3\xc0R\xa5\x03\x8a \x803\xc0fe\x07\x06\xe6\x035\xc0\xad\x89\xb6\x17]\x833\xc0\xe5\x14\xdd\xc9Mx4\xc0E\xad\xfd\x8f\xffw3\xc0\xfd\x9d\xadZB\x115\xc0\xbb\xffE\xc5\xfd\xbc4\xc0-\xcdWtJ\xd34\xc0\x9e~qh4\x072\xc0\xef\xba\xc2k/\xca5\xc03\x1cV8\xd2\xb94\xc0\x03Ky3)\x8c4\xc0s\x11\xbf\xa2\x00\xa73\xc0B\xed\x97Md\r2\xc0B\xd3\xa8\xe9\x96\x083\xc0\x03\x9d"v_\xa53\xc0\x92hU\xd6\x9e\xe24\xc07\xb6b\xd7\x8b\xb54\xc0C\x80q\xa4,\xba4\xc0\\\xf3\xdf#\xb8(5\xc0LxF,\x91\xe23\xc0?\xe4\x8c,\x0e\xb13\xc0\x8c\x96\xeak \xe84\xc07\x195\x85\x91\xe03\xc0KW\x9c\x138b5\xc0\xf06([=\xc24\xc0\xda0\xc4\xc3\xdc\x854\xc0\x86l\xba&\x15\xb84\xc06\x1f\xaa9\xfd\x894\xc0[X\xac\xf48\xb44\xc08z\xb5\xfd\xd7\x154\xc0\xf5\x1e\x12\x11E\xb42\xc0\xe8\x97\x88\xd6\x82Y4\xc0\xbd\x90(\xbd\xedO3\xc00\xe1\xe1\xa6\x98,5\xc0\x8c\xff*\xdc\x9dX5\xc0b\x84\xa08/q4\xc0\xdb\xe2)\xe7\xf884\xc04KfH3\xad2\xc0=!\x94\xa1\xf0\x1a5\xc0\x08\'\xd9\x81\x10\xdc4\xc0an\xd6\xcf`>/\xc0$\xafT\xe6\xb0\xb42\xc0#\xe7\xa6\xb1\xfc\xd74\xc0R\xbf\xd1\x0f\x9c\xd53\xc0\xa7b\xa9\xd2z=4\xc0\x88\xb1\x16\xe7\xaa\x981\xc0\xd7\x904\xe2SD4\xc0\xb0\xd3x\x01JY/\xc0\x11wv\xb4\xf1e/\xc0.lbx\xca\xde4\xc0\x04\xb5\xe8\xfd\x96:4\xc0\xa1\x91\xb5\xe1a\xd64\xc0\xac\x90 ;\x8b\xcf3\xc0\xa4\xf6x\x84\xe9\x105\xc0\xd6\xfd9\xa7\xb4\xdc6\xc0\x1dFdW\xc1\xba1\xc0\xba\xf7\xfa\xe0\x15\x155\xc0\xfa\xc7\x87oU\xfd2\xc0\x03eDE-\x1e2\xc0\xab<\xc8:\xf7\x155\xc0\xf8j\xc3\x8a\xb2<5\xc0{B\x8b)4\x1d5\xc0A#\xf2\xa1\xfaC5\xc0B}\xf1\x9d\xa9\xbb4\xc0\xa4x\xa1\x9d\xd8\xb22\xc08D\x8a\x88Sg5\xc08\x0cr-\x87?4\xc0\xd12~g\r\x025\xc0\xa7\xeaK\xf0\xd4%5\xc0\x0c\x8dV\t*\x135\xc0?\xeb]\xc7\xca=2\xc0\xcd\x7f\xdb\xb9\xc8\xbd4\xc0\xdc\x17|7*\xdb4\xc0Qh>O\x87\x155\xc0\x9c\xfe\xf8\xa9\x13\xe34\xc0\xf3\xc2\xac\xc6x\xdf4\xc0q\xa0\xef\x82\xe5&3\xc0\x93\xc7\x9aa\xa5\x854\xc0doUDi\xb74\xc0\t\xa7\xe9f&\x933\xc0\x0164\x9b\xb7W+\xc0\x92m\xf2C\xbf\xe73\xc0\x8a\x9a2\xe6\xc6\xc44\xc0\x92W\xa0{\xe8y4\xc0\xccF\x1d9\xae\x812\xc0\xbb\x16\xd4^\x95\xbe4\xc02\x861\xd7V\xcc4\xc0\x94\xe7r\xcd\x97\xaf0\xc0O\x8cO\x16?\xd81\xc0)>\x03\x8a\x07\xf54\xc0\xc5\x90)Ni\x184\xc0|j\xfb\xb0\x01\xc65\xc0\x15d\xa9\xe8V\xff3\xc0\x04O\xf1#Cu4\xc0\x85$\x90\xe8\x00X4\xc0\x97pO.\xe0\xb10\xc0\x9a\x90\x0f\x97\x88\xeb1\xc0\xa2\xea4\xa7o:3\xc0\xf9\x0c\xe3\xdaiZ3\xc0\xc8e\x07\xfb\xa3\x1b3\xc0\x12\x81~m)\xf81\xc0M\xd0bav\x046\xc0"hb0\xd4\n5\xc0\x1c\x85\x92\xcf\x19}3\xc0\'\x08\xba1|\xde5\xc0l\x84I\xaar\xf83\xc0u\x02\xa4\x1fc\xa24\xc0"H\x9b\xbc\xd1\x193\xc0\x8b\xff\x7fJ&v3\xc0\xd9\xf7\xfcL\x15\xc15\xc0\x1e=\x9c9D\xcf4\xc0\x16[\xc2\xc1\xb4\xa35\xc0\xb0\n\xdf\x173/3\xc0\xd1\x83\x1c=\x7f55\xc0\xe6!!DXb3\xc0\xc5\xa3\xb4c\xd554\xc0Fp\xd08\t\x044\xc0\xd0\x06o\x15)\xdf5\xc0\xe7eU\x08\xab\xe35\xc0o\x94\xb7\xb4\xe0i5\xc0(\x92f\x1fD\r4\xc0:\xe3S\x11\xef\xab1\xc0\xc2\xb8\xacmN=4\xc0eT\xca;\xbe\xb92\xc0\xb9w\xbd\xef\x0e\xd00\xc0l\xeb]\xc2\x0f\x1f3\xc0)S\xf7d\x1c\xe43\xc0\xb9\xb4\x18\xa5Z\x884\xc0\xbf\xf2\xa2\x9b\xac)3\xc0d\xe3\xef\'/:4\xc0\xb39\xbb\xf2\xae\xef0\xc0\xb3\x1fQ\xbe\xde\x055\xc03Bie\xa6\xf72\xc0\xbe\\\xb2/\xfbZ3\xc0\xe4\x05\xbb\x83\xcbC5\xc0Om\x1e\xf5<}3\xc0\x96?)\x82\xb7,2\xc0\xb8\x0f\x99U\xcd\x8a4\xc0\x9f%"\x17\xb2A3\xc04,)\x17I\xc44\xc0\x018]\x07\xc5A5\xc0\xffI6\xa6\x05k5\xc0\xfb\x7f\'r\x95\x9f5\xc0Y"\x91j\xfcD3\xc0\x96\xc2\x84FI\x183\xc0\xad\x82\x83O!\xa85\xc0\x1b\xfb\xe5\xab\x0b\xf43\xc0\xc2c\xdd\xc3\x19\xeb4\xc0\x85\x80\xcdU\xf893\xc0\x1ab\x96\xc7\xca\x1d4\xc0\x8d\x16L\xa8a\x0e5\xc0\xe8\x7fT\x94\xa3\x0e5\xc0e\x9b\xf9"\xb5\x143\xc0\x92\xe9\x17v\x8f+2\xc0\xea+\x18\x18\x19<5\xc0\xaa\xf8\xead\x03\xb53\xc0\xb9O\xf1\x96V 4\xc0i\x9d\xda\xc0e=/\xc05\xccdm]Q3\xc0B\x85\xbc\xfa\x8cv4\xc0\x92q\xddt\x8f\xb64\xc0\xd60\x85\xab\x1a!4\xc0\xd7p:\xf9\xd1g3\xc0D\xc2oo\x83\x923\xc0;\xa3\x99\xb42\xf84\xc0\xc5\xa9\xa9\x13r\xaa3\xc0#q\xc6]\xea\x0f5\xc0vG\xbe\x14d\xa53\xc0(\x15Xn\xa1>4\xc0\xa6V\xfa~jt2\xc02\x91\xb0\x04\xb2\x90.\xc0\x92\x97n\xe1\xf1\x034\xc0~%\xcf\xd5\xba\xf83\xc0D\xfaU\xd8\xb5_4\xc0\x8f\xd7d9#\x083\xc0\xfbP\xab-i\x1b5\xc0\xef-E\xa39\xc04\xc0\x84\x08\x1e@5<4\xc0}\x1f7t\xe5\x842\xc0u^q>s\xe42\xc0\x87\xc3%\x12L\xfa4\xc0\x9a\x00\\\xbcNS4\xc0\xef\xc2\xbb]M24\xc0\xf5e@\x95\xc3\x073\xc0U\x12\xa6D\xd0/2\xc0\xf3\xcc\x86z\xda\x195\xc0\r\xe7\x80tN\xbb4\xc0p\xfc\x06\xf2\xb0\xc1,\xc0\x1aa\xf8\x8b\x12\xbc4\xc0+k\x17c\t\x7f3\xc0\x1f\xaa\x1d&\xacq1\xc0Hi3\x0e\xa7\x8d3\xc0\xfdh\xb1\x1e\xcay3\xc0\xc13b\xec^\xe76\xc0\x88\xb6\xf7\xd2**3\xc0p1$\xd0\x9cA2\xc0n%Dt\x88\xd13\xc0\xb4\xc3\xe2G\x8d\xe04\xc0/\xa8\xa7-w\xf22\xc0\xc4\xce\x81\x87*\xaf3\xc0\xd3J\xf4/\xd384\xc0\x03&\xd5u\x85L3\xc0C\xc4r\x04/\xaa4\xc0\xfcD\x13\xc2OS2\xc0\xe63D`\x7f\xa73\xc0\xb3\xf2\xb3/\xdc\x923\xc0\xf9\xa0\x10_\xcf\x8e4\xc0er\x81\x9bX\xcf4\xc0\xa2 \xbc\xc4fi4\xc0\xd8\xa7*E+\xe34\xc04j\x16\x9c\xf8h5\xc0\x06\xab\xdb\xe3\xae\xeb2\xc0\'\xf5\xf33Y\x9b4\xc0K\x9b\x1c\xa6\x05o5\xc0\xfd\xad\xe4\xb4\x05\xa63\xc03\x1d\xb0\xa2\xbfZ4\xc0\xd9z\xb9l{\xab2\xc0\x91\xf2;\xb1\xa9\x155\xc0\x92\xef\x98XgJ3\xc0\x96V \xbe\x06\x186\xc0q\xbe\xf3\xe9>k5\xc0o6\xb8O\t\xa03\xc0m@T}f\xa2+\xc0?\xa24m\x0fI3\xc0\xe6\xb5\x80@\x03\xbb-\xc0\xber\xd0\xf1>]3\xc0\xacK\x88V\x8bU4\xc0:\xd5\xc6\x0ez\x013\xc0gHih\xcb\x933\xc0\xf5\xd2u<\xd3\xfb2\xc0\xc2\x06\xfc\xcaXm5\xc0\x7f\x90\xf6\xc3\x1e\xd91\xc0\xd4P\x0f\xc8\xdc\xf42\xc0\x1ad\xe0\xef\x8c73\xc0P\x81\x90\xeb\x9f\xfa3\xc0\xce\xefPF\x88\xaf7\xc0\xa9l\xf7\x7f\x18\xea2\xc0\xb8\xbb\'\'\xbe)3\xc0Su\xb5*mA4\xc0\xdc.\xa2AD\x1b3\xc0>\x93\xa1\\\x1ac3\xc0\x84r\x03\xa1\xb5T3\xc0\x99\t\xdf\xde\x7f\x814\xc0\xdf\xe1\xd4)\x96\x163\xc0X9\xa4\xe0TF3\xc0\xef\xe6V\xa4\x9ce3\xc0n\x9c)r\xa4R5\xc0\xb0\x07kY\xccY2\xc0\x86\xce\x87\xf7\x97\xf23\xc0\xd1\xf8.nRF6\xc0\x9f\xf5oo\x1d\t3\xc0\xde<\x89K\xa9c3\xc0\x95\x9d\x89Z\x95^3\xc0\xe2\xaeh\xe4\xdb3-\xc0\xda"\xbci\x0f\x803\xc0\xden\xf3\xad@\x162\xc0xY\x98wnU2\xc0\x16%\xa0\x9c\xbd^3\xc0\xf0Du\x81\x00#3\xc0\xf5ES\x19\x8b\xac1\xc0\x0e\xc1\xc0\x1a\xa9\xe23\xc0X0$\xe6/\xfa1\xc0\rozr\x97K5\xc0\xaa\xf9\xc0\xa5\x8f\x1a4\xc0\x01\xbb\x0c\x9d\xbf\x8a3\xc0\x1c\xc99\x95\xc9\xf93\xc0\xf67L\xba&\xeb2\xc0jx\x8b\xc5b#3\xc0\n\xe7\xcc\xf2\xbb\xea2\xc0g\xba\x83n\xc1c4\xc0t\'\xe1N\x82:3\xc0\x7f\xf4D\xf76\xc82\xc0!\xaf \x0c\xd1\xef6\xc0\xcd\xa2\xfe\xc2"\x942\xc0\xffU\xba\x1b\xac\x7f3\xc0?5\x84\xb1il/\xc0|\xae\xfe\x91@X5\xc0Y\x8b8\x12\xad\x9a3\xc0\xe1\xba\x9di_u/\xc0\xf6\xf3\xc0\x94L\xe24\xc0%\xd4\xea\xe3\x1e>5\xc0$\xffwk]<5\xc0\xa8\xae\xf5y=\x9e3\xc0\xb9\x15\x81\xa9\x0b\xf40\xc0\xb4\xd2\xcd\xc1\x9ee3\xc0I\xae\xb4o~\xa03\xc0\xf8\xb1\xc0\\h\x857\xc0\xa4\xec\xe1O\xf6B3\xc0J9\x94\xf7\xfd\x003\xc0PQ*\x08\xfc75\xc0Q\x99?\x905?3\xc0lU\x82\n\xd9O-\xc00eM\'\x9c\xc43\xc0\xf8-\xe2\x95J\xae3\xc0\xe6\x05\xd7\x95u\x157\xc0\xcb\xbb\t\xac\xef\xb03\xc0;\xc9U/\xac\x0e5\xc0\x01<\xfc\'\x96{5\xc0\xd5W\xac6;\x7f3\xc0\xfa>\x12\x02\xfe\xd13\xc0\x98V\xaa\x88l53\xc09e\xa1.\xebk2\xc0\xd3A\xae\x12\xb0\xac4\xc0;J!\xe4fv4\xc0\xccx$\x0f\x1a\xd23\xc0!r\xc8\xb7\xc5\x873\xc0I\x99\x03b\xb8y5\xc0V\xc9\x1eH\xa235\xc0\xe7M\x15\xda\xef\xdc3\xc02.\x8f\xb4\xe7\xd73\xc0\x9f\xfc\x87Es\x9e2\xc0\xa0\'\x1b,\xc1\x803\xc0\x18\xba<y(\xcd3\xc0j\x94\xed\x8b\x15n3\xc0>\x89\xb3\xcc\xfb\xfd2\xc0\xf1f0\xaao13\xc069\x8d\xe5\x98\x9a2\xc0}\x0e\xc9\x8a\xbb\xe64\xc0\n4\xc0\xc64~4\xc0D9\x9d\x1a\xcd\x026\xc0fm\xd0\xba1+3\xc0\xfdW\xf7D$\xe03\xc0\x11E\xb1\xb2M\xa82\xc0\xa7\xcb\x15_{\x085\xc0\xd0\xa4\xac\x1d\xdb\xca2\xc0\xfd\x1a5\xb3\xd0\x805\xc0\xc4e\xba\xfe\xa0\xf95\xc0\x1e\x98\xb9\xe9\xb5\xa44\xc0\xa0\xf5jj\xb7~3\xc0g\xed(\x8d\xe8\xb43\xc0E\x8dRa\xe6.3\xc0\xb9\xc4\xdf\xd9\x07"3\xc0\xce\xa8\xec\xec\x0b\x7f1\xc0\xb9\x8av\xd2x\x1a2\xc0\xba\xbdP\xa0\xb0\xd53\xc0l\x1e\xda\xa6tY3\xc0\xca\xe7\x86\xf4nY2\xc0S\x9f\x9eI\x06\xe84\xc03 \xa9\xc4\xf3[3\xc052\xee\x8c\x0ch4\xc0\x1a:N\x8e~@4\xc0\xb5\x99\x02\xbb\x91\xac2\xc0\xfe\x1d-\xc84?5\xc0\xc3\x9d\xb6\xcf\x05~4\xc0@\xa31K/\xec3\xc0\xb2\xf2\xd6\x9f_D6\xc0\x90V\x89b~\xd33\xc0\xf6\xb8\x82\xdb\xbbh4\xc0L(\xbb\x810\xee2\xc0\xa6\x95?\x15\xbc\xcf4\xc0\xcb\xc1>v%$4\xc0\xcd\xf9\xea\xd8kY5\xc0\x00\xb2\x80\xdf<\r3\xc0Rs\xd68\x01"3\xc0t%\xd6w\x07_4\xc0N\x8a@\xfe\xf0\xbf3\xc0-\x0b\xfa\xb7*\xea3\xc0q\x8cM\xf3\x00\xbd4\xc0\x0b\x83\x1cC\xfe\xa92\xc0N\xf5s\xcc{\x024\xc0m\xc9\x07"\xffh4\xc0y\x1f?T.\x9e3\xc0~\xe2\x8d{]\x9f4\xc0l\xa7RF1\x0c5\xc0OO\xac8\x8f\x86!\xc0\xee\xf5(\x02\xca\xb23\xc0\xd5\\\xa9\xbbn\x043\xc0Mf\x96\xd9Y\xed5\xc0B4\xa6U\xdb.3\xc0\xfd\xb7\xe8\x90\xee\xb64\xc0l,\x87\xd59,3\xc04\xff\x89\xd8\xf0b4\xc0\x04\xceT\\X\x981\xc0%\x1d\x92h$\xc73\xc0\x1393q\x81&5\xc0p\x1e\xa1\xe9\xe5?5\xc0\x90>\x0b\xcc/\x854\xc0\xef\xbf\x1d9\x90K3\xc0H\x14\x94\xa4Xh4\xc0("\xb5M\x04\x015\xc0B|\xb5|\xb9\xdc3\xc0\xfaG\x81\x11\x97\xc44\xc0D\n\xe6;\x85y5\xc0\xbda,\x98\xfe\x056\xc0\rqP_\xbb/4\xc0\xcf\xd6-)_\xfe2\xc0\xdc\xa3\x87H\xbeS5\xc0\x97\x08L\x18\xea\xab3\xc0\x8b\x00\xcb\x17\xfb)3\xc0k\xee\xf4\xdc\xcf\x9b5\xc0]\xab\x16\x17K.4\xc0&\xbc7\xfd\xf5>3\xc0\xa2\x1e\xd3q\x17\xec3\xc0e3\x04\xa0\x8e\xe33\xc0R\xc8\xfa\x1c\x08\xb43\xc0V\x06\xc1\xc7(\xc33\xc0T\x16\xf8#\xa0\x804\xc0W\xd6o\xddX\xf55\xc0-!\x89P\xcf\xb51\xc0\x9f\xce\xa8Z\xbdG.\xc0\xd1u\xa5\n\xa1\xc23\xc0:\x85|~\x9315\xc0\x11\xf8\xa5\x8dH\xfc2\xc0@\x15E\xb8\x8a43\xc0/sJ}\xaaG5\xc0\xe6(e\x80\xb4=7\xc0dH\xd3V\xd7%3\xc01\x85\xc6\xfdQ\\6\xc0\xba\xd1w\xc5\xa6\xd93\xc0_\x81\xd1\xed\xbf/5\xc0\x85\xe3.\x17\x9373\xc0\x08\xb0\x81\xad\xb0\xb35\xc0\xaa\xa3\xed\xcbC\xfd5\xc0\xa3\xb0| \xfe\x955\xc0)\xfa\xb1\xb95\xc63\xc0\xd4[\x03e\xf0J+\xc0\xfc\x11\x0el\x9c&5\xc0\xce\xca\x85\xd0\x00L3\xc0\x07\x82\x95\x1cfU5\xc0\x00F\xcey\xd3\x853\xc0\xf5"\x89\xadD;4\xc0\xac\x94\xd5\xe7\x90\xb94\xc0\x9c\xf0\xbe>\xc8\xe41\xc0E\xf2\xb2Z\xa1\x9f6\xc0\xd8\xd1\x8f\x10,\x024\xc0\xbf\xa7H\xf2\xc3Z5\xc0\xb9\xbb\xdd\x01\x07u4\xc0-UB\xc6\xb6\x913\xc0\xa5$\x03T\x87\x075\xc0X4\xf9g\xd5e5\xc0\xae\xe2\x05\x99\xa9\x933\xc0\xcd\x0cM-J\xb23\xc0h@P\x8f]h5\xc0\xac\x0fl8@{5\xc0\x13U\'\x1f\x8f\x9b4\xc0v\xf2l\x02X\xde4\xc0\\\x9fpb\xec(5\xc0\x08G\x16+\xbb\xfb2\xc0\xe8\x9d/Y\xd0<5\xc0\xaf\x19\x12\xad\x0b\xe13\xc06W\x80\xce\x01\x153\xc0\xc4\xbb\xd7Z@\xe84\xc0k~j\x00\xf1O3\xc0\xe4j\xb4m`\xe03\xc0R]\xb6\x11\xbaH5\xc0:\x18\xf1\xbc\xba/3\xc0U\x9d\x10\xcc\xccj3\xc0s\x9fmm\x08q5\xc0\xac\xb4|\x1a\x91j3\xc0\xc8\xf9\xdc\xaeuc1\xc0\xbc\xdf\xc6IK\xbc4\xc0\xfa\xa2\xbc`\x03\xa64\xc0\x99\xf1Pv\x13\x031\xc0\xc9.\x8d\xcc\xb0-5\xc0\xac\xbfw\xf9D\x0b-\xc0\xd7\xcfnZo\xd60\xc0RQ\x01\xad\xe7\xff4\xc0\x8cc]3\xa2\x074\xc0uw\x1b\xf0\xb3\xc11\xc0\x7f,T\xa7\xd862\xc0\xf4\xd7\'\xadv\xd95\xc0i\xcc^,\xde\x8c7\xc0\x1d\xa7\xd7\x0e\x03S4\xc0E\xc8n\x9b\xc4\xa13\xc0d\x92\xc3c\x10"2\xc0o\xf7\xce\x99\x9fk4\xc0\xdcq\xdal\x1f\xce2\xc0\xbe$\x1c\xbcM\x103\xc0R2\x00\x01X\xf62\xc0\x80\x90\x82[\x0f,3\xc05F\xe1\xbcI#3\xc0!\xd8\xe2+U(6\xc0\x12\xf9\xa0r\x96\xdd4\xc0\x9f\x9a\x83&t\xe65\xc0\x0f\xcb\x84\x08j\xfc2\xc0f\xed4\x1c\x8b\x103\xc0\xb3\xa0\x7f\xfe\x1c\xf23\xc0\x91\xd4\x19[\xab\x915\xc0^\x98Wx\x81\x143\xc0\xd7\x01\xe7\x04\x84\xe53\xc0\xb6\x99!\x17\xf4$4\xc0C{:\x96\x18\xcd3\xc0\xd0e\xef/#\xc24\xc0\xbck\x85\x87P\xd14\xc0"\x1c\x92E\x17<4\xc0\xa4\xa5\x17d\xad^4\xc0"\x98H\xe7\x15\xc34\xc0\xf5PC8VV3\xc0\xef\x99\xdf\xe1Bk3\xc0\xd2-0qF\xa14\xc0X_:\x04\xb0\x1a3\xc0\x8e\x18\xde@\x13\x8d3\xc0\xcf\xbf\xbb\x8bd\x025\xc0\xa8\xd3\xd1\xd7\xfb\x123\xc0\xca\xf5\x0f\xbfCb5\xc0\x88\x98nh\x13&3\xc0\x1f\x00\xfd\xd9\xde@3\xc0\xe3\x08\x1ew\xd4\xf14\xc0P\xfeT\x93c\xd35\xc0L7\x06\xd0kn4\xc0\xb5R6\x08u\xc71\xc0\x11?\xc4\x1aDV3\xc0\xdc\x90^K\xf91-\xc0>\x8bD\x02:~2\xc0F\x99\x0cQD\xfb2\xc0\x86\x01\xed\x94\xf1\xde4\xc0I\xa3\xac\xc4\n\x9b3\xc0\x8e\x8a\x8dfS\xfe2\xc0\x14\xffX\xd2\x1c\xcc4\xc0\xdb\xcdbf\xe0`5\xc0jv\xa9U\x1ab3\xc0n\xece\x05\xb9\xe61\xc0\x0fp\xc07:\xde4\xc0\xf2\x04rh\xec\x933\xc0\x8e\xfa\xdc\x00+Q3\xc0\x08\xfd\x8bh9\xf75\xc0r\xc6_\xd7\xa4\xd83\xc07\x19?\xd2}v3\xc0\x12=\x8c\x88\xe9A/\xc0\xe9\x94@2}"3\xc0\xbb\x08\xe1\x1dT\x932\xc0\xfas\x9bA\xeam5\xc0\x95\xa3<p4\xac2\xc0-\xea\xe5\xac\x94\n2\xc0"X\xcc\xc9k\x192\xc0i\xac\xac%,\x116\xc0(\xc2\xaa\xa2\xaf\x855\xc0\x8f\xcdN\xfcuA5\xc0\xa7;\xb0\xfek\xcd7\xc0\xf1\xd5\xa5\n@)5\xc0[\xba*\xd2\xbe\xba4\xc0\xb3OU\xbe\x12\x8c6\xc0\xd8\xab\x99F\x9f\x194\xc0\xe9\xcd\xe4\xb7\x85\r5\xc0X$\xb1s\xc2\xac2\xc0\xc6\xc1\x9f\x9f\xa4\xf85\xc02\xc4\x07L{c/\xc0|\x8bb\x0f\xd6\xd54\xc0;\xe9HA\x02W2\xc0Bcn-\xf2.4\xc0/\xe5\x95\x18\xf8\x005\xc0\t\xcfv\xcbI\xdf4\xc0\xa7H\x87\x8a\x06Y2\xc0\xbf\x80\x92\xac\xf1</\xc0\x11y\x8f6\x1fV4\xc0\x86\xc8\xcavg\x0e3\xc0aq\x8c0\x1d\x9a4\xc0\xc5\xb6P\xbeC,2\xc0\xab\xd3O\xf5\xd372\xc0\x05\xf2\x80eu\xa84\xc0\xa5\xf5x\xf0\xe6\xb92\xc0\xacq\xac\xedV\xdd3\xc0\x02\xd5DrR\xc73\xc0\xde\xc8\x0ft\xa8u/\xc0\x1eL^\x8d\x93M3\xc0\x93\xbd\xac\x10\xca"4\xc0\x82\x0e\xa4\r\x12\x824\xc0%&UT\xd1*2\xc0\xdfPA\xcc\x06u3\xc0\xf4\x15\x10^2\xc23\xc0\x1b\xa0[p\xf3\xbb2\xc0\x18\xfd\x8f\x81\x1a\x9b4\xc0\xcf\x043\xcdS\xd93\xc0M\x1e;5/D7\xc0\xc8\x0e\x9b\xa6\x06\xd83\xc0\xc1GV1]\xe7.\xc0\xbc\xca\xf4K\xfa\xea3\xc0\x7f\xc3vX\x07\xf83\xc0\xe7\xed\x84\xd8\xd0>7\xc0\xadY2["\x954\xc0\xc5*\x02N\xb0\xed5\xc0\xcaz\x1b\xf4,\x1e6\xc0\x00u\x86\x84V\xa44\xc0\xea\xf3\xe0kG\xe35\xc0\xe3f3\xe5\x10\xee3\xc0\xe4{x\xa6|\xf03\xc0\\F\x13r\x9f\'5\xc0\xf1oK\x95\xd3\xc14\xc0\xf8\xb2"M\xac\xb33\xc0R\xd5\xfe\'\x90x3\xc0\xa5\xb0\xa0\xd9\xea\x8c3\xc0\xbb1\xef\xac\xfcl4\xc0\xb0\x0c\xc5\xb6\xf0\x174\xc0\xbb!kp^C4\xc0\x1e\x01\x85\x08\x0c\xd61\xc0E \xf0JQ\xfa3\xc0\xecp\x94\xeb@\xe24\xc0\x80\xa97\xeb\x96;4\xc01\xac\x03d\x80\xae0\xc0\x16\xf7\xe8\x9f0\xb64\xc0\x86\xb8x\x8e\xc3\xe41\xc0{\xbb\x0e\t\x11E4\xc0\xf2%\xf9\xaa\\\xde5\xc0\xe5z\xe6\xdf\x1f\x076\xc0%\xce&\x19\x8d\xdd5\xc0\x8f\xd1{)v\xbb0\xc0\x1f\x96T\x18\t\xd10\xc0\x17K\xae\x01O\x922\xc0\xae-\xffN\x86\xe26\xc0\x86kk\xa4\x81\xff4\xc0\xc4\xb36\x8a}V6\xc0\xc0"\x1fb\xbd 6\xc0j\x9d\xd4\xb5\xf4\x853\xc0\x89\xbf\x94f\xeb\xe42\xc0kX>\x81\xfa\xe24\xc0\xf1U\x80\x17\xf9\x114\xc0\xbb\x16\x82\xf7\xcc\x114\xc0\xc1\x0bTn\xb9\xa53\xc0\n\x0b\xff\xdc\xfbE6\xc0I\x9e\x15g\x93\x955\xc0\x95\xe0\xff\xeb\xc1\xbf4\xc0\xdf\xc7w\xed\xea\'3\xc0\x1a\x04\x96\x04\xb1S4\xc0\xe6\x16)n*\xee0\xc0\xbcw\x1e]\x8e\x174\xc0\x9fG\xbcO\x08i5\xc0\x8f\x18W\xea\x1b\x985\xc0\xd1\xed\xb7ST\'3\xc0\x04\n\xcfJ\xa3j3\xc0\x9e{m\xb7\xc4\xf02\xc0,\x10\x17M)4+\xc0N\x15\xaf<V^5\xc0\xdf\xb2Q3\x16A3\xc0\xd8\x17m}\xf7\x103\xc0\xfcr\n\xf7\xbfj3\xc0`\x9e\xa8\xd0\xcd\xf83\xc0K\x10\xday\xaa\x9c6\xc0L3\x1b\xc4I\x145\xc0\x16\x02F\xaez\xf03\xc0\xe5m\xea\xa7\xae\xe23\xc0\xdf\x04\xf2\x17sp4\xc0T\xbf@\xa4F\x935\xc0\x9a\xedV\xcc\x01\x137\xc0\xc6\xff\xa3"eQ4\xc0\xb1\x1b\xb6\x05lf4\xc0\x14\xaf\xf7j\xa3]5\xc04\x8aVOlP5\xc0!\xd30\'\xe3\x89/\xc0W\xf9W\x81A\x8a3\xc0\xee\t\xe83\x19d4\xc0\x9a\x97\x165j83\xc0\xeb\xfb\xe4\x01\xc7/5\xc0S%\xfd;\x07J5\xc0\x1f \xad\xc9\xd3\xfc3\xc0\x06`k\x82@\xaa3\xc0#\xb7\x8e\x93"\x7f3\xc0\x1e:\xb07\x86\xe5-\xc0\x16\x81{\xcc\xed\x942\xc0\xdd]`\xf4\xe2\xfb2\xc0&\x89\xccw\xffU0\xc05\x94\x9a\xbbzA7\xc0\x18\xb8\xf4\x9a%)4\xc0\x9a\xb2;\x86\xd7\xd20\xc0+\xe6\xcb\xa7\x18\xc74\xc0\\\xb2Wj\xf5\xf42\xc0\x8d\x01=\xd0\x80C2\xc0\xa2E\xdf\x02<02\xc0\x8ct\x19\xd4\xb4\xa35\xc0\xc1\xb7Zs\x99\x843\xc0\x1f\x83/zXd4\xc0Fq\xf9\x05\xb7\xe42\xc0\xb6\x109\xa6.\x113\xc0\n`\xa4\xfd>N5\xc0\x80\xbc\x13PU\x852\xc0u\xc2\x0cd\xddb5\xc0\xc5%r-6a5\xc0\x0e\xf6\x980SP5\xc0\xb0-\xf8z\x07v4\xc0=\xe3\xe0Pjm4\xc0\x8c#*\x1aXc5\xc0\x05\x86\xfd\xc6\xbe@5\xc0\xe7\x136\xae)j5\xc0\xdd\xec\xc7\x88\x89+3\xc0\xf3\x9c)hw\x844\xc0\xbd\xcb\xf4\xdf\x9ew3\xc0\x90\x1e\x8f\xe8\xa5=5\xc0\x92\xde\xb9\x95p\xd73\xc0d4\xab\x8b^=2\xc0\xb0\x8d\xf9\x7f\x97a2\xc0V<<\xd7\xcbZ3\xc0\xbf\x11\xe1`\xb4\x0b5\xc0\xc7\x7f$\xec\xa9\xd86\xc0\xda\xab\xe2\x1b\xec\x073\xc0\x10p\\3\x14)1\xc0\xce\xfch_\x0b\xfb2\xc0\xd1Q\x91\xfd\x99\xaa2\xc0\xe9\xb3_\xb03\x924\xc0\x17\x8bbA\x15]5\xc0\x96\x1eB\xe6\x9d\x0e4\xc0\xd7\xfb\rhPm5\xc0\x88dJ\xc7\x90\xed5\xc08\xf8\x87tky5\xc04\x96\xf9\xa2\xe5=5\xc0\xe8\xb6 \x04\xb7\x803\xc0i\xacS\xd9M\xf72\xc0W\x83\x05\x88\xf7Z5\xc0\xd8\xdb\x0e\x1b\xf2\x196\xc0\r\xa0\xa6\t6\xff2\xc0\x0c\x13A\xfd\xb545\xc0sg\x94\xf2\xf4x5\xc0\x00w\x01\x18\x1e\xd14\xc0\x1fd\xe8\xcfh\x165\xc0\x81/\x94\xd28c5\xc0\xac\xfa\x11x %5\xc02\xf4e\x8d[Y/\xc0F\x91\x81\xe2`\x1b5\xc0|\x85\xe1\xa1k\x065\xc0?\xb8\xca\x9c\xa3\xfb2\xc0\xb7\xcf\xdf\xcfC\xf22\xc0q\xd7\xea\x04\xb0_3\xc0\x94%\x0bOMd5\xc0\x1b{\\\xabB\x862\xc0\xc5\xe3\xda\xaa\xe5\x103\xc09\xd0z\x0fR(3\xc0\x8bs;)\x08R3\xc0^\xd4\xde\xe2\x9b\xe82\xc0\x8e\xe7\xdbo\x89"3\xc0xk\xea[\xad\x853\xc0\x83E\x7f\x9e[+3\xc0\xea\x01\x0f\xf3\xddn4\xc0\xca\xce\x16\xa0\xe1]3\xc0kE\t\x8c\x9az3\xc0T\x9c\x98\xf2!\x8d2\xc0J\xcb\xc8[\xad\x914\xc0M\xbd\x1b\x83P\xdb2\xc0\xb7\r\xd0A\xfc(5\xc0l\xca\x80P\xe3\x903\xc0\x0b\xc4\x15U\x11#5\xc0\xf1\x0e\x1a\xfaUD4\xc0Om&\xb2\x0bu3\xc0]\xb3\xceH\x0b\x8a3\xc0+\xa6\x079p?3\xc0\xb9?\x124\xf9\xe55\xc0\x15\x97\xeeC\xf115\xc0\xcadm|_|3\xc0\x01\xd4\xf2\xe6\xd1(6\xc0.m\x1djpZ2\xc0\xe6\xc2\xf1\x1a\x07Y5\xc0Sz\xd2\x93f*3\xc0\x1e\x95\xbaMB=3\xc0\x9c\x9b\xfa\x956\xb45\xc0x\xbf\xa0h6d5\xc0\xdec\xccJCY3\xc0\xf36\xd2\x1ax\x973\xc0\xda\xb0\x05\xeb\xc1\x8c2\xc0\x9e\x06\x18\x9d\x18)5\xc0\xa6F\x86\xe0\xaaR2\xc0\x0b\xd9\x1d\xf0\x8b\x1c5\xc0R\xe5x\xf1[\x813\xc0\xbc\xdf\xd4,K%4\xc0\x05\x18o8\xc9a4\xc0\xad%\xfa\xaa\x07\xd64\xc0\x1f\x99\xda\x10\xf5\x812\xc0$2\x08n6\x195\xc0\xb6W\xf5\xe6xh2\xc0\x8e\'\r\xdd9X5\xc0\xc5\xe0B\xe1n\x1d5\xc0$cen\xdb\x0c6\xc0\xf4%\xb2T\xb9\xa53\xc0\x95\xce\x93y^.5\xc0\x03o\x03\x8f\xfd\xd14\xc0\xcc\n\x1a(\x7f\xb15\xc0\xda\xc9/\x93\xc2\x105\xc0>\x85;ws55\xc0\xf2\xd2\xb6\xda\x94\x105\xc0S\xc8\xbe\xc72\x834\xc0\xb9\xdb\xe6\xfb\x8944\xc0\x0c4D\xa8\x86\xe73\xc0\n\x14\xd6*\xaf\x8a5\xc0\x13Z\x04\x07\x91E3\xc0U\x02\x9a\xd9\x13\x844\xc0\x98\x8f\xfc!\xe9\x1a5\xc0\x0e\\\xe7;\x8b\xe14\xc0\x07\x07a\xfd\x89\x024\xc0\x82\x9cPr\x90u5\xc0\xdcl\xa2\x19Xi2\xc0\xc4R\xe3\xa6\xe5\x115\xc0\x89\xd4\x82\x84W\xe14\xc06\x88\x8b\xa1\xad\xbb4\xc0`\xd9\xd0|O\xd54\xc0\xf8_\xf3\\\x89\xbd3\xc0\te\r\xfc\x84\x822\xc0\xb2\xe0Z|\xc7\xb74\xc0\xe5\xe2r\xfe\xd2`3\xc0\x8a\xa1o\xb5\xf8\xbb4\xc0)\x0c\x00a\x08c4\xc06\xa9\x0f\xb6\x19\x863\xc0\xaa\xf3\xe5\xe4I\x7f3\xc0\x8a\xb3%\xae\x15n3\xc08g\xda\xbdqY3\xc0H\xaf\xdc\x00\xa8\x992\xc0\xc9\x9e<f\x9d,3\xc0k\x87(Ipe3\xc0\x11Jr\xf2"\x961\xc0SsH6y\x922\xc0E\xac\xa3\x8b,\x9a2\xc0\x83\x8a\x81\x12\x11s3\xc0\xba0\x08\x8bE\xc64\xc0\xae.V\x1d\xda{3\xc0p4\x12ds\xa53\xc0u\xf8\x7fJ\x8fJ3\xc0\xf7#\xad\xbaB;3\xc0jJ\xa1\xde\xbfI3\xc0\xc6\x92H\x1f\xe4\xe5-\xc0,\xadZ\x97\xeeV3\xc0\x08\xa3l\xf3@53\xc0\xdb\x19\xcfq\xf6B3\xc0V\xc2<\xfe\x04\xf62\xc0j\xccq\xc1#i3\xc0\xee\xfc$\xa6\x9633\xc0\xe8\x10\xb4\xea\xecj5\xc0\x850q\x9e,\xef4\xc0}A\x8a\xb7c*3\xc0\xee\x86\xd08\x1e\xdc4\xc01\xf3EA\x81-3\xc0)\xe0\xc6\x0f\xab73\xc0fq\xfa\xe57\x142\xc0\xfa\x1e:\x99{i4\xc0:L\xa8\xe8#f4\xc0(\xb8\x1a\xdc+95\xc0hpG\xf6\t25\xc0\xce"\xab\x7f\x07\xa82\xc0\xb8!\x83q\nE4\xc0\x0f\x83\x0c=\xbaT5\xc0&6\x13\xa3\xe0$5\xc0\xd0\xa6\xfe\xd1\x9cx4\xc0w.\x9f\x9b<\x1d5\xc0\x89f\xac~\xa634\xc0\x01y!\xd0\xb0\xb35\xc0\xb7\x0fc\x06Z\x003\xc0\xc0\xc1\xeeD\xe9*5\xc0\x84\xfca5<\xc03\xc0zu~b\x1a\x875\xc0\x10\xa1\'\xdc6_4\xc0\xa8\xf5\xd8\x9ee\x9d4\xc0*\x85\xb1\x89\x8d\x961\xc0B\xa2\x0c?\x85\xa34\xc0\xa8\x10\xb9\xff\x0e$3\xc0\x8f\x14H\xac\x7f\xb74\xc00*\xfd\x9e\x13\xc02\xc0\xefh\xb3\x90\x82\x154\xc0O!\xa2\x8fG\xef4\xc0\x93<\x95\xf7S 2\xc0\'G\xbdV]\xea1\xc06\xf4K\xca\xd5\xe01\xc0\x91 \xd9\xc7\xc7\x933\xc0\xd3tA\xbb\xc1}3\xc0>f\xf6t}\x813\xc0l-#\x08\xf2\xe51\xc0HC\xa1\x89[\xe51\xc0\x8a\xf6\x95\xf2\x99\xa03\xc0\x90\x13=*\xc4\xd81\xc0g6d\xe0P\x0e5\xc0\xc5\xfe\x9f\xe9\xbc\x8e2\xc0\xa8\xc4/\x1e2\x954\xc0\x80\xd8\x9e\x93E\x923\xc0\xfc$\xd1/^`3\xc0Q\xf43\xc0\x95?4\xc0\x87i\xf3\xb3\xaet4\xc0\r\xa7\xde\xef\x03\x935\xc0V\xa7\x1e\xf2\xff\xdc2\xc0P\xd7q\xf4\xe4\x154\xc0p*T\x1axy5\xc0\x0c\xa3H\xcbf53\xc0\xc8\x80\x08\x11\x8e\xb23\xc0tJ\xd0Z\xc7\xec1\xc0\xce|\x12\xcel<5\xc0]\x10\xf5Qz\x192\xc0N}\xf5\x10\x87b5\xc0T\xb3y\x90\x9a\xd11\xc0\xd6\xfd\xadl<L5\xc0pg05:\x015\xc0\x82\x89\x9fn\xd5d3\xc0,!\x18\xf4\xb3\xab1\xc0\xe0\x82\xbc\\s\xaf3\xc0y\t\xa5\x0cN\xd03\xc0^}G4\xce\xed4\xc0xV\x14\x0f\xfb\xc63\xc0\x8fs\xf3\n\x11q3\xc0\x7f\x00\x80\x87}\xa63\xc0\x9b\xbc\xe6:\xbc\xfa5\xc0:\xff\xb7\x94(\xb03\xc0\xb7\xc8,4Of3\xc0\xfa\x86\xf7\xb7\x18\xcd3\xc0Q\xae\xd0\xff\xf0\xbf3\xc0+\t\xc1o\tC4\xc0vH\xac\x0ep\xaa4\xc0\xcda\xc4\t\x85\x164\xc0\xca\xf6\n\x81\x1d\xce3\xc0\xbb\xd6\x9d2\xa5\x8c3\xc0H&\xb2A\xcd\xd63\xc0\x08qs_\xdb\x07-\xc0t\xb4\x9c#\xc694\xc0\xc0\xecSd0\x19-\xc0\xcf\xc7\x0cmK=4\xc0\x91`\xbc%\x89\xed2\xc0\xaaX\x9b\x86P\xa93\xc0\x08\x0c1\x90[H6\xc0\x10\xa2\\-\xed\xd33\xc0\n\xb4\xfb\xca\xee\xa33\xc0\x89@[\xf2\xef\xca2\xc0\xe6\xd1\xd9\x1a\x89\xde3\xc0\xe5\n#\xa5\xf3;5\xc0\xeb5\x82CK\xdc3\xc0\xa54\xc5\xfe\xdb\xcd3\xc0\xe1\xb1\x95\xdfZz3\xc0\x8e`c\xe2\xe0\x173\xc0\xecTW\xf1\xcb\xbc-\xc0\x9d\x01\xc0\x86\xc2\xd03\xc0\x15\xbf\xb8\xc7\xe9\xd3,\xc0\x0b\x90g\xe8?\xbe,\xc0\x8bE\x83\xc5i\xf53\xc0\xd8n\x03\x12@\x9d2\xc0E?\xf0\x8f3\xbe-\xc0\xc8\n\xa1\xdb{j-\xc0\xf0/\x01X0P-\xc0\xdd\xdd\x10\xd7\xb5\xd44\xc0\x08\xc8"\xf0\xfe\r5\xc0\x94\x92\xb7\xef\xc7t3\xc0\xe5\x0f^o\x9f\xa81\xc0\xf5B\x84\xcd\xab\x014\xc0\x1c\xc7b\x92\xda\xb5-\xc0K\xae\x0eG\x97W5\xc0\xe7\xa4)\x94\xe3\xa34\xc0Q\x83\xc9\x89\xd0Y-\xc0Z\xfe\xbe3"\xa33\xc0\xe2\xf9\x11\x91\xe5\xb93\xc0e\xb6\xa8\xa4\x9aU3\xc03\xc4y\x04\x1ev3\xc0\xb6\x1f\x962v{3\xc0\xc5u\xf2\xb9s:2\xc0\xfa\xfb\xce\xa2\xac\x893\xc0\x80y_Z\xdb\x0c5\xc0;\xf9}\x88\x8cx1\xc0v\x82\x99\x03&\xe93\xc0d\x81\xf8\x0e\x94\xc34\xc0[\xa5\xce\xea\r\xe33\xc0\xaa.\x16_\xc0\x085\xc0_s\xbd"\x97\xd63\xc0\xbe\xd4\xe9|j\xd43\xc0\x01\x00V\xf7\xa0G3\xc0N\xf89\xa1WP3\xc0\x96m*uY#7\xc0\xba\x87a\x83;f3\xc0\xb8\x16\xdb\xeb\xfb\xb93\xc0\xc1\x9c&\xce\x1eO3\xc0\xceP\x8a\xbf\x89a3\xc0\xcc\x9fuV\x80<5\xc0\xda\xdf\t\x08\xb9>7\xc0\xcbK\xa5\xe7\x9285\xc0g6\x92\x91\xa4D3\xc0\xd5+{\xa49j4\xc0L\x1a\xc2\xb7\xdb\xc43\xc0\x01\xa3t\x85|T4\xc0\xa4w\r\xc7\x1f\xa63\xc0b/\x00(P\xbb4\xc0u\xa5\xe0Y]\x963\xc0\t\xec\x0e\x95\x93\x043\xc0M\xd3\xd5u\x8cV4\xc0`\xd1l\x0e\xd5B4\xc0\xaeg\xca\x1f\x00!4\xc0\xa5KY\xf93\xca-\xc0M\xa9\xbf\xc5\x0f$2\xc0\x19\x81\xbe\xeeM\x8b3\xc0\x14v-K]w3\xc0J\xa5\xfe\xcd\xec\xbb,\xc0-\x12\xfe\xf5\x0f\x8c3\xc0\x85\x00\x83\xe6\x97J3\xc0n#L\xca\xe9\x173\xc0l\xe94\xcawk3\xc0\xf9\x08\xdf\x19\xa3\x823\xc0\x10\x92\xb9\xa8\x0b\x973\xc0Q\x9a\xa4\x03\xa3n3\xc0R\x17\x9fl\xafV3\xc0\xc1\x90Ly\xd3\x163\xc0\x95\xe6\xef9\xdd\x133\xc0\x0b\xf4,\xaaP\xfa3\xc0\xb3\xbf\x9dZ\x08\xb82\xc0l\x9e\xc5\xe8\xca\x1e3\xc0\x0cc\xe6l\xe7\x1b3\xc0\x7f\x80\rL\xcd;4\xc0M\x9e\xfe\xa48\x034\xc0\xb6sI(\xd9\t3\xc0\x9cc\xa2\x14w\x073\xc0\x97\xee\xa42\x92\xb12\xc01\xd3|\xa2\xcd\x9d3\xc0\xe2\xc6\x15(\xd8\xdf3\xc0>PB \xb6+7\xc0\x86\x0c\x9b\x94\xf6\xf83\xc0=\x0f\x9f\xd3\xa8.2\xc0,\xa1\xbbx\xbe\xf30\xc0\x0e\x83\x041W\xee3\xc0\xee\xe5\xf4\x07X\\4\xc0F\x1bo\xbfY\x7f3\xc0\xd2\x17\xd2\xfd\xe2!3\xc0zE\x83_%"2\xc0\xa94\xc9\xb9\xd3\xf53\xc051\x1fDXV3\xc0\xec\xd4\xcao\x16\x001\xc0\xeb\xe1b\xec\xfc\x803\xc04\xb1\xf1\x99?O3\xc0%\xb0\x00\xdc?C3\xc0\x0c\xa1/\x03\x9a\x1f3\xc0\xbb\xc8\xfa@v23\xc0\x96\xce\xc7d\x8a\x953\xc0\xf7\xe1\x16\x95\xc5\xd93\xc0\x91x\x90\xf1)#3\xc0\xfcz\xd9\xe0\xfe\x9a5\xc0\x9fN\x08\x12q\x074\xc0m\xd7\xc2\x1bi|2\xc0\x98\xe4\x91\xbd5;3\xc0\x98\xc5\xd6u4y2\xc0O"\xce\xef\xa0\xe43\xc0\xc3\x1d\x80\xcf\x93\x16-\xc0\x95\x07(\x0fog5\xc0KBS\'\xdd\xfd3\xc0,:&\xa4#\xd63\xc0\xb1\xb6\xb9\xc3b\x9a3\xc0\xb8|\x9fK\xea\xc82\xc0\xda\xd0\xc5\xd7\xb3\xda4\xc0y\x7f\xb2s\xbd\x0f5\xc0\xed\xf5\xeb\xa5`\xba1\xc0G\xfc\x07\xad\x16\xc54\xc0\'\x9a\x84\x8e\xcf\xad4\xc0\xa3L\xa7LO\x81-\xc0n4z2\xe8p5\xc0:k\xf9\xfd\xb0$1\xc0\x987\xa3T\xcd\x8a5\xc0\x87}Ap\xb2\xc44\xc0\xb2Wa>*\xd34\xc0)VX^ep2\xc0R\x07\xa5a\x8a35\xc07K\xcc\xaey\xcb4\xc0\xd5\xdb\xe4K\xbb\x065\xc0\x8ag\xb6\x82\xaa\xd34\xc0\xe3\x9d\x06\xe1"a2\xc0\xfdA\t\xe0\xd5V0\xc0G\xbc\xbe\xe5\xc3v5\xc0\x08\xd9\xb3\xef\x07\x185\xc0]\xb6=B\xfa 3\xc0\xbb\xe8sE\xdcr3\xc0\x11\xa6E5\xf8^5\xc0pf\x0fq\'d3\xc0\x0b@mg\xb6\x824\xc0\xb8\xdep\'M\xbf4\xc0\xe7\x02(\xb9\x05\x975\xc0|\xf0fb\xfb\x0f5\xc0\xb0XPK\xbc\x116\xc0"D\x13\xbc6\xed5\xc0\x808\xf8sX\x815\xc0\xd2\xb4\xd6\xdc\x83\x8a4\xc0\xa9\xc2\xf7\xfc\xd2\xba4\xc0\xd4\x05\xf1\x7f&\xd04\xc0 \xce\x04\xda\\p5\xc0\r\xb4o\x9b3\xf25\xc0E|B\xb8\x0e\xcd5\xc0\xa9\xa8\xac\xb1]\xf95\xc0\x86\xbe\xac\x8e\x7f*2\xc0~\xc6\x90\xf2\x1672\xc0\x85\x9a\x17\xf4\x1b\x0c6\xc0G5\xb0\xd6\xa5\xf22\xc0\xd4\xb9164\xa53\xc0\xbe]r\x12\xe7\xb92\xc0\x12\xbaS\x15\xf2g2\xc0\xde\xa8\x19\x9eY\x1f2\xc0\xad\x90~\xd6\xb5\xd54\xc0&\x1e\xcb\xf0\x84\xec0\xc0iw,\xc8Iv/\xc0\xf4:\xb7\xb2\xb3\x175\xc0\xbd\xd7Q\x0f\xbc\xdc5\xc0\xdcdq\x91\x15\xd94\xc0\'\x8f\xf0\xed)\xfc2\xc0\xd5\x1b\xbfYC\x114\xc0!\x1c\x12E\xb3#2\xc0\xb4\x9b\xbc\xb6\x9833\xc0\xc2\xa6\xd5\x1b\xef-5\xc0\x87\x99B\x0e\xeb\x035\xc0\xd0\x92\x8a\xc1f/3\xc0\xc4\xe6+\xad\xaf\xb05\xc0`\xb74\x084\x1b3\xc0\xb2\xfe6@i\x065\xc0\xb1\x96\x92\x1f\xf8j3\xc0*l7DI\xb90\xc0\x07\x05\xccE5"3\xc0o\xa3\xbf/l\xe64\xc0WYZ@\x9b\x065\xc0}B\xcf\xe9#\xbe5\xc0\xd1\xf1\xef<\xddg4\xc0\x1d\xa8(\xdb\xf8\xb83\xc0\xa4\xa2[:\xed\xeb4\xc0\xac\xcf\xb5\xfd\xaen6\xc0C\x9bn\xe3\xf5\xd61\xc0S\x98\xfe\x88(\x063\xc0S\xdeT\xde\xc1g3\xc0\xae_\xed\xda\xcdk5\xc0w\xfc,2115\xc0\xd6o\xad\xae\xaf85\xc0\x14\xb2\x90\x93(\xf24\xc0\x7f)\x0c\xff\xfb42\xc0$-}\x14~S5\xc0\x0c\x9a\xe3\xfa\x01%5\xc0P\xa8m\x7f\xecv4\xc0\xba\xb0g\x02\xbd\xb20\xc0\x85\xd8\xfc|m\xd10\xc0\x1a\x15\xee\x93\xd6\x1b5\xc0\x03\xe7\xcb\xe4+\xb14\xc0\x00\xd2\x91\x8e\x002-\xc0\xd9IaIe\xb15\xc0\x1f\x96T\x18\t\xd10\xc0\x11$\x0b\x80u\xf61\xc0C\xa1\x87Z\xb4)5\xc0s\x1e\xea\xe4\xda\x7f3\xc0\x96x\x82ZP\x8b2\xc0`\t\xb8a\x14h3\xc0I\xf0\x04\xbb3\x9c4\xc0#6\x82\xde\xed\x063\xc0\x06\xb7xz\x87\xd32\xc0\xa6)-\xc08\xe82\xc0\xb4\x18\xf4bq\x812\xc0\x7f\x7f&\x15\xda\xee2\xc0\x07\x0e\x05\x95\x88\x7f3\xc0\x14\xf1\x96\xee|A5\xc0 \x93\x84Z(\xf71\xc0\x96\xf4N\xbb|\xd05\xc0z\xf1\x90T\x07\xd32\xc0Y\xeb\x19\x95\x9b"2\xc0\x10\xf3|\xcc\xdf@5\xc0~l\x05J{\x131\xc0\xb0R\xbf=\xec\xec0\xc0\x95\xe3\x11)\x04\xa43\xc0\xab&P*\x02\xe72\xc0\xb5\xd8v}\xb6\xcf3\xc0\xd4\x8cHd\xd3*2\xc0&\x14\xfd\xceoc5\xc0\xce\x92\x9b\x08\xf5\x131\xc0\xa7\xd1\xfc\x03\xe6.3\xc0r\xcd+\x1e\xb2.3\xc0\xa45\xf8=\xdfO5\xc0\xfe/\x83\x850g5\xc0{X\xed\x0e\x8a\x065\xc0(X\\H0y3\xc0k\x07\x00R\x81.6\xc0\x89\xf8\x8bh\xccg5\xc0\xc9\'\xe7\x91j\xa32\xc0\xe0Tb\x1f\xe6.5\xc0:\x11\xea\xa6{%2\xc0a5}\x154P2\xc0k\xad\xe6\xcf\x8c\x1a3\xc0<I\xfc\xc7\x19\n6\xc0\xccQG\x82W\x145\xc0\xc94\x991\xeda5\xc0\xa2/T(\x0c\xfa2\xc0/\x17n\xbc\x17 3\xc0\xc9\xa8\xc5%\x12>5\xc0W\x86?\xcdQ\xa71\xc0\x03z\xaf:6G/\xc0G^\x80\x10\xb2\x10-\xc0\xcb\xdb\xc6\xf9p\xce4\xc0eDX3\xbd\xdb4\xc0\xe9\xf7\r]\x92\x8b5\xc0)\xb4W/)14\xc0\x86io{\xfd^2\xc0\xa2x\xcb{\x92\x083\xc0\x0be9\xe6v]4\xc0X\x14\x0e\x18\x87s5\xc0#\xf5\xf9u\xa6\x873\xc0\xc3\xa5\xc6g\x8834\xc0\xd2z\x85\xa0\x7fS5\xc0\x7f\xb9\xf7\\P74\xc0(U\xe2\xb7\xfdU5\xc0\xbao\x11\x04c=4\xc0L\xd5\x17\xda2\xe95\xc0\xfeRDJ\x8514\xc0\xad\x94\x17\xc3\x00A+\xc0t\xa1\x94:\xac\x1b4\xc0\xf1\xc8/\x02z\xf53\xc0Z\xb8^Z\xc8\x9a2\xc0j\x1e\xc3\xce^\x033\xc0\xc6\x0f\xc0A;\xfb2\xc0<\x8ff\x1e\x9c\xf55\xc0\x86,\xe8q\x87\x896\xc0\x85M\x1e\xa0\x19\xf32\xc0\xf8g\xe4\x9fe]3\xc0{Z\xda\xce\x11R3\xc0\xe8\xa0\xe1\xb6\x0f\xbe0\xc0\x0b\n\x12(\x97n3\xc0\x17E\xb7\xda\x9e\x113\xc0C\xe8S\xfb\x81\xfc4\xc0lo\x19)\xf0\x882\xc0\x1ds\x9a1\x95\x073\xc0\x01R\xd2~\xe9)3\xc0\x11\x0c/\x8a\xb1\xc03\xc0\xc6\x05\xa4\xfa\x03\xa76\xc0\xb2!j\xcf\xc8^3\xc0}:lS\xe3\xd24\xc0\xdec(&\x98\xd03\xc0Y\xf4\xb3\xf1\xad!3\xc0\xeel\xd0\x01\x07\x823\xc0\x869H*\xc0b3\xc0\x02\xba\xf9>\x1c\xe72\xc0\xc4\xe5\x88|\x0e\xde3\xc0RFh\xa8\x19\xa44\xc0\x19X0\xcf;h3\xc0-Y\\>\xb6(5\xc0\x9e\xb2\x0e\xa2\xb8-3\xc0x\xbae!\xa5\x956\xc0M"/\xd6\xb5!3\xc0\xce\x89\x1a\xa6L\x154\xc0\x8c\xea\x91\x9d\x0eH3\xc0\xe0\xab\x1fC\xa0z2\xc0E]\x9a$VA7\xc0\xd4\xa4tK\xd3\x952\xc0o3B\x18\x90r3\xc0\xe7G\xe1\xfb\xbf\x8c3\xc0\xfe:]\x86/\x934\xc0\xcdZ8:\xf2\x8b2\xc0V\xa7\xa5\xd6\x92\n4\xc0k6\xd0\xf3\x9a\x13-\xc0b\xcb\xd3\xe2\xe0S3\xc0\x15\x12\r?\x83\xbc.\xc0l\x8ec>j\x913\xc0P\x18\x88)\x9a\xa63\xc0}K\xe8a\xf8\xd93\xc0\xf6\x9ctCD\xaa2\xc0\xddw\x9f\x0b\xf5\xa83\xc0 \xce\xb5\xc0\xd4h2\xc0\x11\x9a\xbde\x89Z3\xc0\xfe\xb5\xa0ty\xec5\xc0N\xd1\xdc\x1d\xc4]2\xc0\xe28\xea\x12\xe5\xab4\xc0\xd1\xd4#{v;5\xc0\xff\x95\xc6\xf4\xb6$4\xc0[\xce^\x93\xb1\xe41\xc0\t\x03\x94\xce\xecn3\xc0yj\x84%\x9fO4\xc0\xcbE\x88)%X3\xc0\xc1tiBg\x9b2\xc0\xd5\x9b\xec\xda\x8fG4\xc0\x95\xe9}u\x84\xf63\xc0\xc8\x0ed\xce]\xc23\xc0b\x02\xdf>\xac\xfd3\xc0/\x11\xd0IS63\xc0z\xe8\x15A\xd5m4\xc0\xac\xf4K\x99\x8ek3\xc0\xd1\t\xb0"+@5\xc0Csl\xabz@6\xc0\xf9\xfe1N\xd7\x164\xc0\x867!\xb3\xafz3\xc0\xf1\x8b\xc8\xa2SB4\xc0/\x0f)\xd3\xf4\xb24\xc0\x08\x18%\xfd\xb6\x92-\xc0\x90{e\xea$\x917\xc0J\xcb\xf8Y\xf9\xf83\xc0\xb2\n\x9f\x84\xcb\n5\xc0\x87\x00\xfe\xdd\x14\x964\xc0\x10\x9d\xc4a\x1f\x1a3\xc0\x05\rS\xfc\xf9\xfe2\xc09\xd3\x00\x8a\xd5\xb64\xc0\xce_\xcc{?\xbd-\xc0\xd6$y\xf1f\xf83\xc0L\x84\xdc\xc0\x8a\xde2\xc0 \xe0\xf0\xc9GR4\xc0KXXk\xe9\xa95\xc0\xe59\xe0\x97s\x804\xc0\x1bB\xad\xd2\xc7\x063\xc0\xa2G\xcb\xc0NB4\xc0:\xc8\xad\\\xda94\xc0\xb6\x8b\xe0\xb5-\xce4\xc0>4e\x05\x01\x133\xc0_\x96Twk:4\xc0\xfa\xc3\xd5*\x9e\xb6-\xc0S\xbb\xf5\x0c\x99\xbe-\xc0\xa3%$}\xa2\xbe5\xc0O\xd3\x87\xde\x9153\xc0\xfb\x11ft\x9b\xd94\xc0 c\xe2VI\xc02\xc0\xc4\x18X\xf4\xca\x1b5\xc0\xb4J\xb6\xf9,\xd52\xc0F \xbbo\xa7\\3\xc0O\x95X!\xf4\x113\xc01\x84\xfc\xa6\x97\xd95\xc0<K\xe2\x7f\xa7\xd23\xc00\x84\xfc\xd3\x81j3\xc0L\x0b\xa3\xbc\xb9\x8a6\xc0\x9ck\xe1\xbc\x86u3\xc0Fa\'A\xf0\x125\xc0U\xe7ErR\xa74\xc0,\xb0@Q\xb5\x8a3\xc0\xb6\xa7\x91\xc1\xd8Y3\xc0\x9bKh\x86\xfc\xe35\xc0=@\xd70\x15\x8b3\xc0Gt\xea\x08Z\x9c3\xc0\x86i\xbe\xdaJg5\xc0]I}\xcc\rt3\xc0\xb5\x97\x17\xa5s\xe06\xc02J\xf66sS4\xc0\xc2Y\xd9\xd0\x0c\x856\xc0L\x96\xba\x81\x0b\xe44\xc0\x97\rP\xcf\xa9\xf65\xc0J\x9c97\xef\xf73\xc0\xaa\x1e\xfb\xf3I>6\xc0\x01~\x82\xdbHs3\xc0\xd8)\x7fP\xf5\x1f4\xc0>\xda\x83v9S4\xc0\x9eO\x9c\x93\xe3m5\xc0\xf4nh\xf2dT4\xc0\xd1\xf5\xc2\xe1\xdcg4\xc0\xba\xa4rC\xaao+\xc0\x10\xee\x90S\x93o4\xc0\xd3\xefM\xd99V6\xc0\xdb\xf8-\xb5\xf9\xef-\xc0J5\xdc\x08\x04C4\xc0I\x1bz\xb1\xa6\x9d3\xc0\xe1@n\xa4\xf5\xe13\xc0\n\xb2!;z\xeb1\xc0\xa4j\x0e\xbd\xa6\xc23\xc0\x95\xfa\xade\xa6S6\xc0\x0e\x15\xe0\xec@{4\xc0/\xe7\xe5\xb5U56\xc0\x1f\xa7M\xdd.\xf95\xc0\x8d@HK\x8c\x046\xc0\xda\xa5^\xac\x12\xed3\xc0m\xff\x8b\xd2\xcbY3\xc0\xb1\xe1\xcc\xbbk\xae3\xc0-\x89\xf2\xb3\xbb\xf53\xc0\xd9oI\xdfg 6\xc0\xd6\xa5\x80\x1eN\x91-\xc0\x82\x90\xa0%V\x9c4\xc0\xc1"WYn\xc94\xc0["\xe7\x9eZB2\xc0\xdc\xaa\x19\xd5\x19\xae3\xc0\xd9s@v\xf3c3\xc0n>\x81A\xc4\x9c3\xc0X\x0f\xc1\x00\xfaY2\xc0HFt4\x11\xa15\xc0n\xac.\x84\xc9Y3\xc0[\xf0\'\x16\xd0\xd33\xc0!\xf0\xdd\xf2\xcb7+\xc0FiKD\xacU4\xc0Y\x04{k \xd73\xc0\xcf\x156\x95\xa1\xcc3\xc0Q\xd0G\xa7\xac13\xc0\xbe\xe98dp+7\xc0Dv\xb5\xbdGX2\xc0\xa7\xc0*\x1eX\xbc4\xc0\xe6\xdc\x078XH6\xc0\x18\xa9\n\x81\x8b\xd2.\xc0\x86\x96A\xd6,\xfa1\xc0\x85\x83\x97\xa5E\x15/\xc0^\xe8\xc3\xca\xca~4\xc0\xa9\xd5\x06\xae\xd3\xd52\xc0 "\x1c\xeb\xd9\xdd4\xc0\xe7M\xde\xa8,:2\xc0H#\xff\xfa\x81\xc82\xc0K\xbcS\xc0\x9f\x08-\xc035\xa5\x1a0/4\xc0\xcex\xad\x9e\x1d\xf44\xc0\xd7\xc5r\xc3V\x935\xc0n\xd0\xad<\xc9R3\xc0\xd5\xd6\x04[\xac\xea3\xc0\x81R\x16J\xfc83\xc0\xaf\xc3Kk0\x946\xc0Rdh\x06\x17\x075\xc07|_yMw4\xc0s\x1a\x84\xb7\xf173\xc06\xdbq\xd8\xe9 5\xc0y\nr\xca\xba\xfd4\xc0\xd86[\x8f\xcdz3\xc0\x17\x82f2\xfd\xb43\xc0vV\x10\xca\xca\x1a6\xc0\x85\xd2\x99.\xc9\xbc3\xc0\xbd\x9d-R\x10G+\xc0\xeb\r)\\"\xb13\xc0\x8e\xd1<R\xe0\x1a3\xc0w\x95oq\x98\x9b3\xc0\x94\x1b\x96B\xd7\xf82\xc01m\xc4\x8c\x99h6\xc0\x0b\xf1Ct\xca+5\xc0\x0e\x82p\x82\x10),\xc0:\xd2|\xd9\xa7\x9b4\xc0\x89\x8c\xc2g\x11\xf12\xc0\xdbS)$\xc6\xb34\xc0\xa3\x10y&\x18\x824\xc0\xf4\xf7\x82\xa9\x10\xdb2\xc0d\x1f\x84\xd5Y\xc44\xc0\nq\xa3\xce\x1d\xc82\xc0\xf4\xf0W\x00\x90\xff2\xc0c\x19\x1ep~\x1f2\xc0\xc1w\x16Z\x1f\x8f5\xc0\t\xba\xe3\x87,\xd92\xc0x\x12\x03\x16c\x183\xc0\xca\xbb\xb2\xef4\x156\xc0 \xa0\xe6D\xcd\r4\xc0Mq\'\x0f\x93\xea1\xc0!\xb8~k\xba\xf94\xc0s\\\x1a\x8c9\xfa2\xc0\x8e\xfb-\x8c\xc5\xe9.\xc0\x885\'\xcc\xad\xa94\xc0\x9e\xa7\x1c*\x9d95\xc0y\x81\xfc\t\xad\x033\xc0\x14O\x96\x06\xb2\x971\xc0\xce\xd8yN\x9c\x064\xc0\x91j\x18e\xf8\x074\xc0X\xc8M\xb4E\x963\xc0\x9c\xedB1\xcf\xe14\xc0\xc7\xdd\xa0\x9d:r4\xc0\x0bE\xda\xdc\xd424\xc0r4\xe4\xa0,\x8b3\xc0\x00ba\xe3c 2\xc0\x91\xfd\x97\xe2VL4\xc0cg\xeb\xe6\x95\x993\xc0d\xd8#g+\xb32\xc0\xc2\xcd\xfaR\xe5\x8e4\xc0\xcc\xf5G\x83\x8el4\xc0/\x144+\x85^4\xc0\xbc}\xcb=\xc0\x174\xc0}_\xa0\xbf3\xb14\xc0\x12\x9c\x02m\xb8\x822\xc0ix6bq\x144\xc0\xa4Os\x9a\x96K5\xc0U6\x1e\t\xba:4\xc0\x05\xce\xb1\x95\xffY-\xc0\x98F\xd2\xcc\x96\xbb3\xc0?\x83\x9c\xa2JA4\xc0\xfd\xd0\x065B\x9a4\xc0\x9b\x96\xf5\xcc\x04</\xc0\x94\xbc\xf4\xd3v&3\xc0\xd0~\xf2_=V3\xc0\x11y\x03\xb5$\xc54\xc0}\xc9\xeb\xa0\xca\xcb4\xc0\xa8\xdd\xd0\x7fL\xf54\xc0\xc54\xa2\xed\xe6\xef4\xc0\x05\x85\xbe{\t\xf54\xc0\xe1\x93-\xdebI3\xc0\xbb\xf3~\x1b5\x834\xc0\x0b\xe6}1M\xda3\xc0\xc3gJ\xa9F\x8e3\xc0\x971\xea\x10\xad 3\xc0\x07E\xd2\x06\xcd\xef3\xc02\xf5\tK\x80\xdc3\xc0\x8a\x04?4\x8f\xc73\xc0W\x84sG\xe4\x7f3\xc0X\xadki\xf7\n5\xc0^\x17\x8b\xd0aa3\xc0;0T\xd3\x1e\x904\xc0w\xf0\x86d\x96\xb03\xc0\x06\xc5W\x83\xea\xd85\xc0\xf5()\'XY5\xc0\xa1\xda4\xbb\x85s3\xc0\x81\xd1\x94\xf2_\xd45\xc0?.@\x04{\x1a6\xc0\xf1\x04\x89H\x84P3\xc0\xdb3\x81\xb5\xccA4\xc0\xdbpnO;+5\xc0\xa8\xf3\x94\x1ey<3\xc0\x14|\xb2\xebri3\xc07r\x92\xc7`s3\xc0L\xa9\x98\xbf\x13b5\xc0<\xc5\xeeF\x13m4\xc0\xe6\xbf\x1c!\x82>4\xc0s\x08\xc7\x7f\xe7d5\xc0*\x8d\x08\x86\x92K5\xc0\x1cD\x07\xed\xc5\x7f3\xc0~\x14I\n;<5\xc0\x87\xb4\x9f\xb8\xec\'5\xc0!\x03\xf0=\xe7\xfa1\xc0\xc1\xfb\r\xd5\x86\xfc1\xc0\xc8\x94\x1a\xa1\xde\xbc5\xc0\xc3\x96\xdc\x82\x1f~4\xc0\xe3\xb2\xef7\x0eE3\xc0_\xd2\xf28T\xe82\xc0Y\xccPi\xcc\xd05\xc0\xad\xe4x+\xd07/\xc01\xabu\xe0\xa2]3\xc0\xd3\x1a\xb0\xa9mC5\xc0R\xc1[\x98\xad\x0e3\xc00N\xf9A\xbc\xe22\xc0\xb5S_\xcb\xdaF4\xc0,\xc1\x97b\x91\xf50\xc0\x13\xa8\xe5\xf8\x17\x955\xc0^\x1b\x84\xac\x07l3\xc0\ren\xb5\x0f\x9f4\xc0\xc7\xba*I\x92\xee2\xc0\xe6N&\x87>N3\xc0_\xddr\x0f\x8bi5\xc0-\x9dN\xb7\xc7\xe02\xc0d\xbbY\x06\x0f\x8e3\xc07?\xdc\xa3@)2\xc0\xfbI\x91\xaeo\xe63\xc0\xbd\x8d\xc1V\xfa\xd24\xc0\xaeP\x81i7Y2\xc0h\x81\xcd\x04i*2\xc0\x1f\xf9\x91\x97\x9b?2\xc0\x9e\x0c}\xbdf\xed3\xc0;\xa3d\x10\x0c\x034\xc0\x9a\xd0\xc7/\xc063\xc0\r\xea2\x13\'`5\xc0\x84\xda\xc7J[\\5\xc0\xe1\x9c%\xe2C|4\xc0\xfbZ\rv6\xd02\xc0\xf1rK\xc7\xd792\xc0\xaf\xd9\x05\x80\xf4\xe11\xc0\xbdg\xe6\xb8\xd4\xdb4\xc0\xcf?\x8c5:\xb54\xc0\x0e\x9d\x1e\xff \x123\xc0\xfe\xfdm\xd1?\x064\xc0\x87\x0b\xeaE\x1b\xb42\xc0\n%\xda\xe6E\xa90\xc0\x97r\xa6Y)\x941\xc0\x9a_a%\nw5\xc0\x9f\x16\xb0\xd7\x05\xeb3\xc0\xab\x98\x90\x90\x1a*4\xc0\x1a\xa9\xc3\x1c}\x1b5\xc0!\xc9C\x90:\\4\xc0-\xd4\xbc\x99\xa2\x9e3\xc0i\t\xa7\xea\x00\x993\xc0zc!\xe1c\x154\xc0LA\xc2\xe8\xacO4\xc0\xfe\xe0\xf6\x90h:5\xc0\xcb\xd3[\xe7\xea\x045\xc01\xf1P?\x1aq5\xc0d\xb8\xf1e\x05\x133\xc0w\xba3\xcaR\xf42\xc0ZM\xc2Z\xb5\x163\xc0\x80\xfb\x13+/\xb94\xc0\xb8^%\xdb(\xe93\xc0C[\xc7T\xa1\xa13\xc0\x0e\xd7\xbe\x90\xd2\xa14\xc0\x84\xcd\xae\xdc&85\xc0\x7f\xd0Q\xff\xe1\xe53\xc0&\xe8\xaeD\xc0\xbe3\xc0\x17GE\']U4\xc0N\xaf\x98\xa8\x89\xcb4\xc0'
p16
tp17
bg3
(g4
(I0
tp18
g6
tp19
Rp20
(I1
(I3068
tp21
g13
I00
S'\xb7\xa0\xb9Tn\x11T@\xb7\x9c\x86\xa4\xb2\x83S@\xaa\x8c\xf6\xb3\xc8\xb3S@\x87`x\x00\x92\x1eT@\\\xdb\xf7\xac\x12\x8eS@W\xdc\xfd\x90\x8a!T@\x19R]\xd8\x80#T@}\xc6\xa0\xc04"T@q>\xfb\x1a\x0f\x7fS@\xe0\x86\x84\xc34\xb3S@\x80\xbf}n\xad\xdbS@\xa6\x94\x86Ru\xb4S@\\\xbd\x06\n\x15\xcbS@\x86\x86\x96k4yS@\xb9eCi\xee\xb4S@?\xef\xb9;\x15\xafS@\xf0\xca0#\xac\xb1S@\xc62\x1cdD\xb5S@\xddx\x01\xc0UeS@\xf0\xbf(\x16\x84\xb5S@\xd6Y/\xb2\xb2\x15T@L\x1b \xc7\xea1T@\xbe`\x8c\x85\xf0eS@o\x85\xfaCPyS@\xa8\x95\x84\x06[yS@\xe1\x00I@m\xb2S@E\xfb\xddc\xc0\xafS@\'B\x80\xde\xf5\x0cT@E]:\xc1\x16!T@Zo\xc5b\xc82T@\x1a\x0f\xa1*\x0f\xe8S@\x8b\xefw\xfc\xff#T@B\xe10\x1d\xf0\x00T@e\x1a\x9cs\xc1.T@\x1d\xdf\xb1\xca\x02$T@\xf8\x17\x88\xfb\xe2\xf8S@\xady\xe0\xc3\xe2\xb4S@\x8em\x9b\x86\xff\xb2S@H\xa3p\x87\xb6\xafS@,\xb5\xbfWc\x10T@\xa9\xc65\xcaQ$T@<\xa8S\xc2\x9e#T@\x87|\x08\xce\xf5\xaeS@E\x8c@\xb6&\x86S@\xeb\xc0\xb7i\xc4\xaeS@~ \xc1y\x1b\xb5S@1\xa7\x1c\x08\xe62T@\x8aI\x01A\xe1\xf0S@\x1e^IJ\x88rS@\xc6\x0e[\xae\x90\xaeS@\xd6\x97IQl\xb0S@S\x92\xdaz\xd1\xafS@\xa5+|\xbe\xc8$T@\x8a\xfa+\xb6\x02\xd2S@\xaa\x9c\xfa:>\x01T@P9S]\x8f\xadS@ N\xcd\x80>$T@\x92%h\x95\xcf#T@x\xbem`\xaf\xb2S@j\xff\x04b\x15\x8cS@U\x8d\xc79V\xebS@\x14\xd2u\xf8!\x1bT@\xb7c\x9ep\xac\xafS@\xc9\'F\x163\x10T@\xfcE\xf0A\xa9aS@\x1e\x07\xa2\xbej\x0eT@\xb7\xe1,\xd8\x14\rT@\xa1:\xd8F\x9a\x04T@\x87P\xfc\xe4l\xb5S@\xeb\x07\x9a\xca\xd7%T@\xd6\xbd\xa0\x97\xe0!T@E\tUp)&T@\x16\xf5\x03H\xd3\xb6S@K\x04\xba\xdf\xab\x93S@GS ~NyS@+\xeb\xeaEIvS@\xca`\xa1\xd8\xd3\xacS@e\xba\xe8)\x7f\xfdS@\xe8\x85*\x02\xd7\x1eT@\x91\x8b\rT\xf0\xabS@\xa6\x0f\xa8\xfd\xb4\x91S@.\x84A|\x14\xb0S@\xe7\xa3\xf0/\x89yS@\xa1O\xb66\x04\x0fT@\x97c\xb2b\xfd,T@\x98\xafg\x01\xdefS@QE\n\xd7\xa3\xacS@\xef\xa6\xea\xa1\xf8\xb8S@\xbe\xa5\xddG\xa0\xb9S@P\x9b\x98\xba\xdd\xbeS@\x1f\xd6\xdd\xa5AYS@\x943}\xb1\r\xc0S@\xbdu\xbe\xac\xe0yS@\x8a\x9e\xaa\x9c\x9e\xa9S@\xaa\x02y~8\xfeS@\xf8\xdd\xc7\xc1n\x99S@m\xd0-\xe5\xee\x83S@]|\xbd:\xbbfS@\x08\xcc\xa2\xdd$\xf2S@\x81`\'9rRS@\xc5\xa8tb\x1c\x84S@\xbdH\x8d\xc7y\x82S@\xca.\xb1+|\x0eT@u(^\xcb\xdchS@\xddh\xacK\xec\xbaS@a\xbb\x99\x02\xe7\xa9S@P\x8a0\x06\xf20T@\xbbWQN\x01\xc7S@\x1d\xe6>\'\x84\x7fS@\xf5[\xf0\xdd\xe4\xf1S@\xde[\xd8\xfah(T@\xf2\xac\xfaA\xe3\xeeS@\xdcz\x95#\x1d|S@\xf0}!\xf1\x03cS@X\xe7\x12\xb2\xbf/T@\xdf\xd9\xe5\xf7\x89\x98S@:\'n\xb5\xaa\xc1S@;\x88t\xe1v\x18T@\xfcr\xe1y\xdc\xe5S@w>\x86\x95\x8ccS@\tA\xf8\x11}\xa8S@5\x0cn\xedt1T@y\xcf,\xa2\xb8\xb1S@6\xad\xcb\xe7\xec\xe5S@\x88z\xb2 N\xffS@\x00@\xf20\xcf\xfdS@\x94z5bu\x1cT@\xc40\xd4zr\xa3S@\xac\x10a*\x1f\xc8S@\xaba1\x94RmS@\r\xa2\xf1zemS@\xfa\x05K\xb9RmS@\xe8\xd86_\xd3$T@\r\xcf\xec88)T@\x02\x1a^\x7f\xce\xc2S@F\xeb\x1f\xaf\xd5$T@I\xa5\xd4\xf3\x041T@5F\xbcW\xa6dS@N\xa5XdR\x9cS@wG\xd7\xdfF\x1cT@\x13\xfb\xc8\xd3\x89qS@\x8f\xf3]\x94\x96\nT@\xd4NiV\xb3aS@\xfe,\x1a\xff\xe6\xc7S@\xc4\x8en\x0e\xae\xfdS@8tpK\'\x18T@\xd5\xcdT\xfe\x90\x92S@g\xec\x105\xed\xc1S@8\xa4e\xf0\x01\xd9S@\xf1vE3&\xc1S@\xd7\xab\xd4g\xb2\x1bT@\xfa\xf6\x9b4\x97\x10T@\x88\xc7VB\xeb\'T@\xe6\xfb\xb2g \xbbS@\x00\xe1\xac(\xc0\xc2S@Z\xda\xa9\x03&\xa5S@9\xfbW\tw\x07T@|\xee\x9a~\xdd\xafS@\x1e\xdb\xfc\x8c\x9b\xd7S@2]1/1\'T@8\xdd2EU\x02T@A\xa1\xf0Q\xdd\x83S@\xa6\xe4\x82\x1d\xa40T@}V/\xed\xf2\xbcS@+\xde2J\xf4,T@\\\xb4u\xed\xd3\x0bT@\xa7\xcb\xc7\xac\xed\xf9S@\xdc\x06\xf8\xd2\xa5eS@S\x0b\xb9\xf9\xa0\x1fT@\xeeO\xab]\x870T@\xd3\x05\x07\x1a`&T@\x874\x19\xcf*\x91S@\x93\x80w\x92\x8d\x00T@\xa0f\xe9#\xba\xaaS@eb\xd7\xb7\x14\x8eS@\xad=\x92\x16\x02\x9dS@\x94"\x88\xb2\xcf\x98S@R\x1c\x03\xe6\xb00T@\xa2\xdf\xdd\xd5\x81\xf4S@\xe1\xa0\xc0/Y\xd6S@\xc5((\xdc\x9a0T@\xb8^\x8b\xaf\xd5\xf0S@\xa8\x99\x1c\xb1\xf8\xfcS@\xa0\x92D\x9b\xbbyS@\x0f\xddo\x0f$\x0cT@\x14\xd6)\xd3\xb0\rT@i#\xd6\x1f\xb5\x0cT@\x06\xc1\xc4j\x17&T@M\xea\xdd\x11\xe0\xcbS@i\xe1/_\x85"T@#d\xdc?D\xb5S@_|\xc7,\xaf\\S@tY\x81\x9c\x86\x0cT@\'\xdag\x05k\xc6S@O\xd1\n\x9er\xdbS@\xf6\xbc\x0e\x14\xba\xc6S@\x87\xe7\xffw\x0e\xecS@\x94\x07\x06\x1e*\xadS@q\xed\x0e+\x8f\x1bT@\xfb\x8f\xc8A\xb7\xc7S@\x1e"\xc1\xc8\x0c-T@3bC\xbe\xeb\xc9S@Q\xbd2+\xba\xafS@\xfcQ\xd4\x99\x99kS@\xbbm\xc2\xb3n\x9cS@\x00p-\x1c\x87!T@N\xd5\xb1{\xd7^S@l?\xec\xbf\xd9\x19T@\xe5\x85\x8ed-!T@<\xeb\xb4:<\xa2S@\xc3\x04\xa4\xf8\xb2\xa1S@\x1fLa\xc7\xe0\x99S@\x9d\'S\xe4\xac\x95S@mW\xaf\xbd\xce,T@\n\x0e*\x07|\x8bS@\x80\xee\\\xd2\xab\x02T@\xa9\x1e\xf5\n\x19-T@B\x9e\xd4\xde,\x18T@\xfb\xb8\xe1v\xa6\x01T@\x86\xbc\xfa\xe2\x93}S@)\xce\x14\x86\xe2QS@ t\x08U\x06RS@R\xd0\x0c\xdbX\xa1S@z\xc5\x0b\x1c\xa6\xc2S@\xcf\x07\x9c\x1d\xafyS@\xa8\xcf\xb6\xa4\xb3\x17T@\x95A\xb0\xa5\x12\x03T@qU/@\xad\x9fS@\xcf\xfe\xad)\x05\xfeS@\xb8\xf9M\xbd_\x1fT@\xb7\x8c\xd9\xab\x01dS@\x87{\x07\x8b_!T@\x03\xf1\xca\x172\x84S@\x8c<\x1f1G\x9eS@}\x96\x13\xa3\x95\xcbS@\x96\xb7u\x9cB^S@\xcf\xc8\x01\xc1\xe1\x86S@}\xa7c\x83\xb4\xb0S@\x04\x95\xa07\x1e\xdaS@\x0eJ\xde\xbd<^S@\x08v\x93\x16Z\x14T@\x7f\xee\xb8\xe3\x0b\x83S@>\xe6\xa4\x0f\xe5\x8bS@(\xa2c\x03\x9a\xd8S@\x1d\xd0\xe0\xcd\x13\x0bT@.\xe2s8\x07\xb1S@:\xc9%\xf7\xcc\xd7S@\xbfBx \x9caS@N\x0c\x93\xd1\xb8\x10T@\x124\xe0\xea\xd9$T@\xcc\xf3u3\xba]S@\xaa\xfdW\x0f?$T@\xe4\xae\xc5v/\xf0S@\\\xf31\xcab$T@\x00\x98h<O"T@\xe6\xa4zN\xc9$T@\xec\x82H%\xcawS@dz\x01\xdb]\xceS@ \x04\xba\xfa\xfa$T@C\xef\xbd\x96\x80-T@\xeb\xcah\x8d7~S@\xef\xd31\xc5\xb9$T@\x0b\xe9&9n\x83S@J\x91\x06\x96\xee$T@j;\x83\x0c~\xceS@\xaf\x03\xcb\xa5\xa8\xfcS@\x98\x8e\xe5\x19n\x1dT@Bt\x00\xf9-\x15T@\x9f\xf77l\x02,T@%\x907c\xd0(T@A>em\xbe\xf0S@\xfe<\x1a\xde\xc8\xf2S@\xcb\x82\xea\x12\xf3`S@L\xeb\xa5\x99\x880T@\xfc\xc6\x89\xfd\x06\xc6S@Yk\xc3\x9c\xa5\x0eT@\xc9\x12",x\xc9S@\xe4\x9d\xd6\x08D\x10T@\x9a\xe3N/S-T@\x0b\x92\xf5\xcf}\xa1S@\xc4\x01\x87\x90\xa1\\S@\xa0u.\x0e\xd5*T@\xe3\xef\xc2\xe1\xc4\x87S@\x08!\xae\x10\xa5dS@mO\x1cD\xe4\x8aS@\xcb\xdcv\x04`\x12T@;\'t\x05=\x12T@d5\x10`0\xa5S@%j\x9b+q|S@07\xcf\x03\x80 T@)z\xfe\xe7\x99\xa4S@y\x11\xf2\x91\xcb\x1eT@\xa9J\xba\x0bz\xa8S@BI/\x83\xbdfS@\x91E\xa4N\x91qS@ \xa7\xde\xab\x14\x90S@H\xc7\x16B\xa9\x1fT@s\x1b|x\xe7fS@\x91A\xd8 \x12aS@^\x81\'\xca\xc2\x9dS@\x88>gi\xb9\x1dT@\xfb\x8b\x88\xd7\xb7\x8aS@\x1e\x93\x0e\x15\xaf"T@\x97,\xe2\xbf\x82\x18T@\x8eg\xfa]y\xdeS@\xc3\xbe\x87\x023\xceS@\xbb+=tr\xddS@<a`j\x8f\xd9S@SA&#s\xd9S@<c\x18\x9f.\xddS@\xb2\x17\xd8\x91\x10\x1eT@\x90\x0f\xb9&\xfc%T@\x85\xbf\x01Y\xe3%T@\xad:["\x9b\x1cT@\xd2\x06\xf8\x8a\x95\xe7S@<}\xe2\xf8x\nT@\xe6\xd2;C\xa1\xddS@\x1a\x10\x83\x1b\xab\xdcS@\xdcr\xec\xc7\xdc%T@\xfc\x07B\xe7\x02&T@\x89\xd9\x19\x9b\x8agS@\xc7\xc9\x99t\x18&T@\xcd:\xf3]\x88\xabS@\xedR\xb8\xca\xa8\x1bT@\x93\xf2\xcd[f&T@\x8d\xe5\xa0~-&T@\x14;\x01k\x1a\x0eT@Uw\xd9&j\x1bT@\xcc\xdah\x7f\xab\xaaS@\xa1\x8b\x8b\x1a\xc0\x9cS@\xd22K\xd0L\xeaS@<\xf2"TC\xabS@\xb7\xb1\x1d\xe6\xe0\xaaS@\x9d\xd9\xe9\x1bF\x16T@\t\xe8\x08\\\xa5\x1aT@\xcf\xbe\xfa\x0b\xb4\x1aT@\xe4\r\nu\xd0\x96S@\x16\xe0%%\x0e\x0bT@\xfaKV\x86J\xdaS@g\xf2\x15\x9a\x07%T@u\xca\xa5"\x92\xadS@\x02\x16\xe1\x06\xe2\x91S@\x84\xde\xa5\xee:\x18T@\xc03\xd5r\x98\xd8S@\x11&\x12O\x0c\xb2S@\xdbM\xa7\xbcT%T@\x94SZ\x11\xbb\xa1S@G\xa0e_\xae\x0eT@\x93QU\xac\x82\x0eT@G\x7f\xd1\xf0 oS@j\xb8\x17(\x1c\xb6S@\xca\xbcX\xa3\xbe\x95S@\xd9\xfa\x83\xe7\\(T@\xd3\xc09\x96\xf2\x87S@8#\xee\x07i\xd8S@(\xc3\xab\xbfA\xb6S@\x8a\x0b\xd5\x06\xdd\xf5S@\x81 \x80\xacB\x83S@\xc3\x0bl\xc2V\xcfS@\xd6\x84\xf8u1\xedS@8J\xa6Jc\x1eT@\x08\xcc\xdc\xe8\x8b*T@\x00\xdc\x87\x11\xaf\x87S@)]\xb1\xd1u\xb0S@g\xd3\xd4\xba\xfd\xd0S@<\x1bZ\xc5\x95\xaeS@*\xd5Lr\x04eS@\x83\x0b\xc9t/\xa1S@\xdf\x00\xa4C\xcb\xaeS@\x1cC\x01,\x19aS@d\xccF\xda\x9d\xf6S@\xb5\xc1\x85|\xe7"T@\xf5\x9d!\xae\xc6yS@\xaa\xa8B\xb9\xef\x11T@\xa2\xb0\xe9\xf2\xa9\xafS@?.\x04\x1e\xb5\xafS@W\xf7\xdf\x9e\xe5\xb0S@#\xea\'\x96\xea\x8cS@\x99$J\xe8\xea\xc7S@\xea\x8c\x94\x04\xd0\xb0S@\xba\x1d\x94yH\xb0S@\x1e/H\xdb\xbc\xc7S@6\x8f{55\xcdS@T\x0ce\xd3\xad\xb0S@\x1aG\x98\xb4\x98\xb0S@ \xe1)\xd9\x84\xc6S@\x86Y\xf8\xdcW\xb1S@\x95jT\x1a\x8b\xb2S@!\xfa\xa5x\t\xb1S@\xa6\xe2\x91^\xe6\\S@p*\x9b\xbb\xe0QS@\x1d\xe9P\x85\xaf$T@\xd2\xae\xa7\xa9\xb2\xb1S@\xb7a\n%.\x81S@\xee\xab:\x08\x86[S@\xf9\xe7\x0b`J\x9cS@Z\x1b\x9b\xdfF\xbdS@5c\xf0\xe5\xb7\xb8S@\xbfP\x01n\xa6\xb8S@i\xb4\xa3\x05\xcd\x0eT@\xba\xd9>\xf1\x080T@\xd8\x19\xb69\xa7\x11T@\xc9\xd0[\x16\x85[S@\xe2\x8cif\n\x10T@\xcf4x2g\x11T@"\x99\xea\xd9\xc8\x90S@ \x1dT\xe1\xc2.T@U\x96\x08\x88\xd2\x90S@\xe4\xf0}\xeb_\x87S@\x81\xba\x94\x99\x18\xb9S@\xadu\x13\x08k"T@b"\x92\xf7S\xb9S@ah\xf6O\xb5\x10T@\x7fw\xaa`,\xc9S@\x12\xaf\xb4c\xf8\x01T@\xd3\xc8q\xab\xda\x01T@\x1fR\xb5\xd79\xbeS@\xba\xd2"/\xe0\x05T@+\xe2\xcb\xde`#T@\xd5\x0f\x94\xf3K\x00T@\x9fH\xb9\xb73#T@B\x81\xf2CU\x00T@*\n,\x85\xa80T@$&\xabBS\xbcS@?\x86ym1\rT@\xc8en\xd3\xba\x03T@\x91\x00\x84Lk\x84S@U\xc8BM3\rT@`k\xf3\x0e\xf2\xbaS@\x10<\x84\xbd\t1T@|\x13\x1f\xbfH\xb5S@\x082A\xcd\xf1\x99S@`[\x12\x92\x18\xc0S@\x18\x05\xfb\x92)\x0fT@d\x89\x15t\x0b\x0fT@\xb4/\xad\x1e\xc5\x10T@\x9f\xd3\xa2\x98\xa0aS@t\xccd\xe8\x1b\x99S@\xd4,\x8f\xa3\xc71T@\xac\xccq\x95\xf6\x18T@\xbdRR\xd0{\xc5S@\x90\x01\x1e\x93\x15*T@4V\x08\xccK\xc2S@\xa9\x93*(\x16\x0bT@\x92\x14f|S\xb9S@\xe2\x1d\x82}\xc5\xc4S@\xfd>\xd5\x80\xfa\x0cT@\x9c\xc0|\xd7\x02\x15T@\xc1\xd0\xae\xac\t\xc0S@+L\x1a.\xfe\x97S@\xdb\x8e\x9f:\x9d\xe8S@\x9b\xe3\xa5\xdfe\xc5S@\x0f\xaf\xb9\x19\xb5\x91S@\x9a!\xf9\xc8\xea\x1eT@*\xad.\xe4\xc1/T@&0<\x1c\x8b!T@\xafD\x12\xe6U\xb6S@\xb8\x08\nl-\x01T@\xdf\xbd/\xda\xd0\x10T@\xd9\xba\x9dQ\xd9\xc5S@\xa8\x0ei\x93\x11\x1aT@8\xa2~\x02\xa4\xaeS@T\xf6\x16\xf88\x1fT@\x9c\xa2}7\x99\x14T@\x8d\xc8\x00\x00\xe3\xaeS@\xd9t\x06+"\xc6S@\xff\xf62K\x920T@I\xa242\xda\xb6S@\x95\xe6\x11\x1b2\xe9S@NJ\xd4\xbeUfS@\xe5335\xda\xccS@\xf68\x1f\x03*\x04T@\xf0\xff\n\xe2\x05\x7fS@\x8e[\xdb\x9f\xa5\xa7S@\xbf\x8f\x81\xa1\xae\xf9S@\x11\xdd\xff\\\xda\xc6S@\xa4O0\xcam\xc8S@-\x0e\xc5\x15\xe11T@\xc0*\xceiQ\xc5S@x\xb8\x8d\xb4\r\xe8S@\xf2\xeb5\xcb\r\x03T@\xaa=\xa7\x9b\x9b"T@\xb0\xf0\x93\xa8\xf0\x12T@\x10\xf8\xca*\xa6\xaeS@e\xa7\xbe\x10\x8c"T@\x8d\x80]\xbd\x1d\x83S@\xcd\xc7\x10\xfe\x8adS@y\x9e\x0e\xbd\xb1\xddS@N\xe0\x80\xe4E\xc6S@\xf2D\x9eH\xd7\x99S@\xe5\x0c\xc3\xc6\xba-T@\x07\x91\x0es\xe9\x8bS@Z\xd7g`\xb3\x17T@\xa2\x88\x14sg\x99S@\xab\x1e\xbd\xa7i\xadS@\x82\\\xfem\xc7\xcbS@\x85l\xc9--%T@\x18\x15\xcaQ</T@W\xb1\xc8\x19\xf7\xb0S@#\xb2f;\n$T@p\xc7\xc0\xdaS\xa5S@\xbcco,\x13\xf6S@3\x91j\xc3\xd5,T@\xa7\x1d\xb9L\xcd\x0bT@~\xbe\xab\xb0\xae\rT@g6\xd3\xb9A\xa2S@\x00\xe4"~\x0ezS@\xfcr\x8f\x80\xc8\xa4S@\xac\xa8\xf0\xd1T\x88S@\xa4\xa4\x9b\xe4\xf2\x8aS@\x9c\x81\x8a\xad\xfeeS@4\x8d&\xad\xda\xdaS@\x89\xc3(cq\xaeS@\xc7\xffr\xecp\x9dS@B\xbej\xc9\x84yS@EF\x9e\xf1\xba~S@R\xd2\xe0\xda6\xb3S@K\t\xb3\xdcj\xfdS@|\xebE\x90N\xb6S@\xebn\r\x87\xd2*T@H\xc1\xfa\xe3\xe0\xfcS@}\x02\xcf\xd0\x10\xcbS@\xbby\x1b\xd0\xea T@\xeb2\xb9\x07\x10,T@\x8b\x86*sS$T@-\x9b\x8f\x85\xf3\x1dT@HR[Q\\\x08T@.\xa7L\x1e]\rT@,\x02[\x92\xa7\xabS@\x1f\xd4al\x8c\xa9S@\xa2\x9a\xcd\xe8lrS@9\xd9Ic\xc7\x11T@\xd2\xa1\x82\xad\xfa\xaeS@hF8\xebWcS@E\xc0\xf8\xe4\'\x8cS@\xe5f\xa48\xbf\xa8S@\xdaH\xf8\xf0Z\x14T@?\xd4D\x0e\x88-T@\xb8\x94\x8dR\x02\xb9S@\xe4\xee\x93\x13\xe3\xa9S@\xab\x82\xad-\xf1\x18T@\xc7d\x1f>dkS@\xa1\xe2\x90\xc9\xd6\rT@\xeaEP\xc8b\xfbS@\xd6.\x82\xb9\xeb*T@\x9b\xdc\xa0U\x01\xfeS@\x98n\x8c\x99k\x99S@\xed+[\xb9\xe4\x86S@@\xfc\xf6B\xe7\xa1S@\xf9F\xacr\x85\xc6S@X\xe5K\xd7\xec\xadS@YN;]b\xd3S@\xe2\x01\xee\xc9@\xa1S@\x13\xa5_\x8ab-T@\x95\xd5p\xe5\xbe\xc5S@\x8d\xdd\x88\xadh\xb4S@\xc4T)\x04\x96\xe6S@\x92\r\xc9${\x07T@=(\xb3\xf6\xb0\xfdS@\xbfz:9HeS@G\x1d\xb5E}eS@\xa5\x04\xbcQ~\xe6S@\x02\x18\xee\xfc\x16\x10T@\x1f"?^=%T@F\x8e\xb6\x95\x04\xd5S@t\xbcz\x9b\xce\xedS@\xa2yT\xdf\xff1T@\xa1\xe6\xfb\xdd\' T@|\x95Ba\xe6\x11T@?\x9b\xab(\xcc]S@\xcf\x94*\xdc\x1f\xa5S@\xa9\xcb\x83\xf8\xb9!T@S~V\x06\x8b\xc7S@\xb4\r\xecb\xd1\xc7S@\x8d\xe8\xf0\x85 *T@\x026\xf7\xd5\x91\xb0S@\x10\x8f\xd2\xda\xf1\xd0S@\xde\x95\xad\xdcM\x88S@\x13\xf8U\xd0\xe9\xb7S@\xac\xf7)\xdd\x92\xcaS@|M\xe0U\x15\xc1S@\xb3\xed\xe1QN}S@I\'+\x95\xb2*T@#=5\xde\xea\xafS@h\xdb\xf4\xea\x15\xb0S@\xb6\xcdk\x07\xe1\xdbS@\x9d\xe8@\x11\xd7\xf0S@.\xd0\xae\x91\xda\x13T@\xc5\x96\x80\x7f\x97eS@\xb2\x8c\xfe\x8c\xbc\xa3S@\x98\xd5\x1ck\xfa\xb2S@ZIn\xce&\x8cS@\x9d\x0b\x90\xa9\xf9\xe7S@7P\xa7t\xf2\x9cS@\x02\xca\xf1=(\xd8S@\xe5@a\x93\xe2\rT@tD\x9b\xc8I\x9fS@\xee\xb7\x01gm\rT@h\xfe`\xe0A\x1cT@\xa7\xb9R\x0f[\x9fS@\x99o\xbe\xc3\xe5!T@>-"\xceo\x1cT@\xeb\xe3\x94\xd4\xb9\xddS@y\x13\x05\xeb9\nT@79\xfe#\xf8\xddS@\x130DTx\xf2S@l\xc6t\xd2s\xd5S@gX\n7\x8f\x1bT@\x8c\x11\x04\xf6F\xdbS@97\xc1\xf3\xeb1T@\xbc*"\xc9\x90\x9fS@<\xfc\xf7=\xf3%T@Vh\x90BX,T@\xc5\xc8G\xb3\x81\x1eT@\x1ae\xc0\x0f]\xcaS@P\xe2?\xc3\x82!T@_^I\xa4\xf6\xf0S@\xbc\xf3\x1dm\x06\xefS@`\xc6\xb3\xa8\x85\x98S@\x82\xab\xa9H\xc2\xe8S@\xbb\xa0\xe6*\xbe\x94S@y\xa9\x85& \xa7S@\xaa\x1a\xe2\xb5\x1f\xceS@\xb7j\x84\x8eN\x8dS@\x84d\xfa\xc9\x92\x1bT@\xd5\xcb)(I\xedS@F\x13Fb\x16\xd6S@ \xe92\xf2\xe9\x9fS@\x14\xfe\x06\x0f\xef1T@\x1fc\xa1>g(T@\x8a\xf2Uk\xd6+T@\x16\x84x\xdf\xfd\xadS@e\x99>Uo\xd9S@(\xd6\xc2Y\x04\x9fS@8\xd19OH\x1cT@\x12\xc1\xac\x98\xeb\xeeS@/1\xb1\xabg\x10T@|\x06\xafVQ\x8bS@\xa6\x08\xc7\xab\x05\x1fT@\x7f: \x85U,T@\x0e\x97\x95\xe3*\xd7S@\xab\x06M\xc8\xbf\xc9S@!\x89\x9d\xa7\xbd\xb0S@\xfaq\xd2:\xee\x1bT@\xa9\xfdsHxrS@\x00\xba\xa8\'S\x1bT@\x03\xf9\xa9iu\x83S@i5\x9a\x8a\x9f\x1cT@S%j\xaf\xf9\x83S@3\xc5~b\xe5\xc2S@vMf\x19\xe0\xc4S@\xf2\xa9`\xe8\xc5\xb0S@\x8d\x9f\xf6\x83L\xbeS@H\xed\xb6\xb3\xcb\xc4S@\xba\xdfS0o\x1bT@\xa7\xd0T\xb4\x9d\xacS@\xa4\xecb\xd6\x83\xc0S@\xa1^\x17\x8e\xec\xaaS@oI\xa18\x13\xa9S@\xb7K\x92\x02\xca\xacS@mm\xa2\xdci\x10T@\xdb\x88"\xe8\xcb\x1eT@\xc6\xbc\x9c\x99E\xb0S@\x86\xf5\\]\xae\x97S@\xf2\xc4=\xc7z\xb0S@\xced\x11V\xb2\xc1S@\xd5\xe5\xe5:\xd1\xd5S@Ou\xb7\x88\xfe\xabS@\x1c;\x08\xc4\xc2\x90S@\x91\xd4\x1a0Q\x12T@\x89\xc3Q\xfe\xec\xb8S@\xac\xf3\xd0]\xc7dS@\xfb-\xa1\x1a\xfa\x11T@\xd8dJ\x98\xc9\xb8S@)\xb0\x03\xac\xe8\x9aS@\xc2\xa3\x8b\x15\xf1\xacS@\xc1\xed\xd7\x98\xfc!T@|\xe6\xffU\xac\xb8S@y\xc5B\xb7\x13\x92S@[\x9b\xaa\x12\x90\xa4S@\xf1\xf3\xc8>\xab\xb8S@\xcf\xe9\xaan\xa9\xb0S@\xd2+\x12\xb9\xae\x1aT@\x13;\x124\xba\xc7S@\xdcJ\xd6eyfS@b:\xa6j\xdc\xc7S@\x93\x0b\xa1\x9f\xaf"T@?o\x1e\xce~\x1aT@g\'\xa4\x90\x83\x1eT@\x7f\xe6\x19\xf2x{S@g<o~J\xadS@\x13\xf8U\xd0\xe9\xb7S@\x04\x87\xa4dKaS@\xcaa\xb2\xcff\x11T@\x81\x1a\xcei\xce!T@\x00\x90\x91\xbeM{S@\xd6\xdc\x82\xdd$\x1fT@\x10\xd9Du0\xadS@\xfb\xb2z\xf21\x1fT@\x12*\x1a\xd9W\x90S@\x0e\xe5Wl\xbb\xc1S@\xfc|^Z\xc1\xb6S@L\xae2\xc6\xaa\xabS@\xc2\x7f\x01l\xcd\x0cT@!\xcf\xd5\xa2m\x1fT@\x9b\xfa\xf9@~\x15T@\xf0n\xec\xb2\x1c\x0cT@\x07\x19\x90\x01\xceyS@\xd9\xe5U\xa6S\xbcS@\'\xb5k\xd4\x06\x0fT@}a\x92\xe0\xc7yS@\xa0\x08\x15&;\xf2S@F\xd7\xfb \xe8\x19T@O\xfa\x9e\x0bS\xb5S@\xfa\x17\xbcq\x1e\xd4S@|\x9d\x9c\xc9l\xf2S@\x11\x8e\x14\x87\x8a#T@.B\xb5-\x0e&T@\t\\\xdf\t\x1eoS@\xc4\x00\x85Kf\x83S@\x0b\xc9\x19\xaae&T@\xf0\xa0\x1a\xa5T\xc7S@}\xa6;\x84\x97&T@z\xdf\xaa[\x14\x1fT@utd\xeb;\x18T@\xb2\xb8q\xdf>\xa9S@+>\xdd\xd9n*T@\x1c\xde\x84!\x1b\x83S@a,B\x84\xb7\xafS@\xf8\x83\xa8\x82\xbe~S@\'y\xe5#\xb7^S@\x1f!\xbc\x89\xcc\xd6S@(\xf1k\x84G\xb0S@u\x0c\xf3Y\xf0\\S@\x99e\x83\xbb\xb0\xccS@y\xc0\xc1\xc8\xe2QS@\xa4_\x9d\xc4\xdc\xccS@\x8a;\x7f\x0eh\tT@\xab\xeb\xc2\x8c\xac\xb1S@U\x9a\x06\x14\xe1\xb1S@\xef}\xd1\x9a\xb9\x0bT@r]"\xd2\xca\xd1S@\x9d\x10\x18\x82a\x1eT@\n\x98cK\x05\xcbS@\xcaX\xab.=\xd8S@S\xec\x91z{#T@\x92/.\xe2\xe7"T@\x83\x1f\xae\x00\n\x0bT@x\x102\xcc|\xb2S@\xad\x02\x12\xae\xc5\nT@\x8f\x94\x98\xe3\xb2\xbeS@\xa8l\xb1\x0b\xe0cS@\xbf\xa8\xa29\x06\xf0S@\x9c\xab>\xce@\xd9S@|\x00\xb6^\xe1\xafS@\xa6\xd7\t\xe4\xf7\x92S@\xabz\xb5>\xd0$T@+\xe8/\xf3n\x84S@\x11\xcflb+\nT@;\xd5 \xf8\x82-T@:Se%\xaf$T@\x9f\x0c\r\xa1\xfb\xb1S@\xbb\x0e\x95\x91Z\x87S@\x9e\x95\x83%v\x87S@*\x1c\xc4\xf9\x87\xf6S@\xef#\xb0\x97\xe2$T@\xefxT\x87\xa7\x87S@\xd5,\x9c\xc06\xd2S@\x9b\xd6\xb9\xa9r\xddS@\xf2\xcf\xd1\xcci&T@=J\x1e\x916\xd9S@"\xc4\xef\x96\x1c\xd9S@\x08,l\x85\xa4\xb4S@|\xfa\x15\xcbx\xd9S@5\xa2~\xc3%\xddS@\xfa\x97Wk\xf5\x01T@p2\x83NF/T@be\xa2\xeb\x8b/T@$\x8am\xb5\x1c\xb1S@\xc6\xb1tTE\x83S@2\x06\xe7\xe0+#T@\x03\xdcH\x0b6#T@Z\x14\x03\xc3\xa4\x01T@\xdbc\x92\xe0\xa50T@\x0e\x04<\xba_\xb3S@\xe0\xc3C\xaa\x001T@\xc0\xd1R\r\xbd\x8cS@#\xb2,"\xee\x8cS@\xb9\x84\xa6\x10\xc2\x01T@\x82\xc1kb\x82 T@/y\x878\xd4\xc6S@\xe3 U\x99%\x1eT@\x9e`p\xd9\xdd\xc7S@\\\xac\x9dL%rS@\xcd\x8f\xf1\x1e\xfe\x9dS@\xebT\xe55\x1e\xb6S@\x96/\xcb)\x07\x9aS@l\xbe\xb7\xd2z\x9fS@N\x11\xa7\'yeS@\x1e\xcf!I2\x1eT@l H\x91\xd6]S@\xa1}z\xf9\xda\x85S@ L\xdd\x07s\x17T@{\x8f\xe3\xe4s\xbdS@i\x900\xacd\rT@\x08\x91\xda\xbb\xbc\xadS@\x96\xf0,7\x7f\xf2S@\xbe\xd1-$1\xbdS@\xe0a\x93\x80f\x84S@F(\xfc\xcdf-T@\xb9\x08MK\xfcdS@Ry\xae"\x16\x8cS@\xdf\xea\x99\x0b\x12!T@"V\xef\x80"\x8cS@\xf1K6\xc1V\x11T@\xe6\xce\xfcd\x06\x10T@y\\\xe5tArS@\x17\x11\xb0\xe0\xd9\xc6S@\xed\x81#\x08\r\xddS@\x83z\'\xda\x86\xc1S@-\t\x9f;\xe7\xc7S@\xf4<\x9a@\x95 T@\xb6(\x1f~\x8d"T@\xb0a\x81\xc9\x7f\xadS@\x12jjP\xfa\x11T@\xd6k\xaeIr\xc6S@\x03\x7f!\xedv\x98S@\xa7\xf8\x94Y\xe8\xa5S@^\x99\xd4\xech\x18T@6)USP T@0\xc5\xa5\xff\xad\xf6S@]\x1e:p\x17\xc6S@2\xd7E,\x1a\x9bS@7\'\x0c\xb1w\xe9S@\xf4|\xfd\xb8\x94\xadS@8~\x02\xe2\xae\xc4S@A\xaf\xd2PQ\xa5S@\xff\x0bF\xa3\xb8\x97S@\xae\xdc\xefAs\xc6S@\xb7C\xdcH\x01\xc2S@k4\x02\xbd\x96\x10T@\xd6tx%\x14\xdaS@TCI\xae\n\x9cS@1\xc9y\xbb\xbeaS@\x8c\na\xaf0\x01T@GV\xe1\xf3z\x10T@\x87\xb0A\nk0T@{H\xcf\xb3:"T@\x1e\x1cb\x03\xf6!T@\xa3\xbfkFU!T@\x84+~\xe6\x06\xcbS@\xaa\xcbw\xe9\t\x05T@>ht\xc6\xc3mS@42\xd4\xa3LmS@\x18}\x9f\xc9\x97\x10T@\xf1OD\x97bmS@\xcf\xba\xe4(["T@W\x87j\r%\x05T@\x1e\xa2\xaf\x00\x90\xd5S@\x8d\x8c[%\xba\x11T@\x1c+I\xa9e\xc8S@D\xdf\xeb\xe8BzS@&:W\xe0k\xf1S@\xf8p\x89;\xd5,T@g\x12\xb6f\xc7\xc8S@\xc0=\xb7;\x0f\x8dS@\x15.\xb9L\x850T@\x19\xaf\x96\x9c3\xedS@\xf99\x07\xdb\xe7fS@\xcc\xbc}\r5\x07T@\xba\xcc\xae\xdf\x92\x14T@\x9bBG\xbb\xef\xa2S@D\xa2\x93\xbd\xb8uS@j\xc5\xf2\xdb^#T@i\x88<\x14\xc9\xccS@\xaec\x10\xce\x8b\xc8S@7\xa89\xdc>\x82S@Jjk\xffC\xb8S@s\xf7\xd6\'E\xb6S@\xaaD\x839\xbb\x0cT@V\xc9X\xb7&nS@\xfd\x0e\xcc\xe3\x14\xb7S@\x0e\x08\xedwg\xfbS@m2\xf2\x06\xfe\xb2S@i\xfc\x1b\xa6\x9e\x8aS@S2?Cg\x9dS@-c\xba\xe5\xd3\xd5S@\xb2#\x81\x8f\xdd\xa9S@yPp\x8c\'\x0fT@\xbe{\x8e\x97G\xebS@\xb7\x87\xcdF\xe7\x10T@\xd0\xd5{\x1fR$T@\xe2\xcc*\xb3b\xaeS@:\x8ev\x9e\xf5-T@\xa2\x0c\x80\x12@\xe6S@\xb5un_V\x1eT@\x95\x0c\xf0\x05\xca\xa0S@\xe5)\xdb\x99DzS@.\xe2\x0f~\xa4\x15T@\xa7\xa9\xb1\xa5\x94\xc4S@y\xe2\x12\xc6}zS@\xfd\xa4\xb7\r;\x0cT@*\xd4 \x0e\x16\x8fS@\x01|\xd4\xa2\x87\x87S@ecN=z-T@x\x8d\xfc\xe7\x9e\xc9S@\xdd\xf2l\x8a\xba!T@\xdf\x99\x0b*"\x86S@\x1c\n\xc6\xb5\x9c\xf4S@\x1cs\xab\xf3\x00\xb5S@\xce\x8b\xcc\xde\x0byS@\x03\x0e\xe9\xf8\xe3\xe8S@\x91\x99\xb8\xa9\xf0\xc4S@\x9clW\xad\x97%T@\r\xb3\x11\x83\xd7\xf3S@oT\x7f\x86X\xd7S@C\x86\xc9S\nyS@\xa2\xc3\xe3\xd4i\rT@5\xc4\xfc\x97\xf4!T@\xf0\xe8\x01\xefG\xdbS@\xfey\x84\x04`%T@{f\xf0jo\x17T@\xeaU!!1\x98S@o\xe1\xdb3\x110T@ai\xbf\x81\xdd\xdaS@\x00\xe42{\x8c\xacS@\x9bMy\x11\xb2-T@\xd0T7\x7f:0T@\xbc\xb5>O\xd8\xf7S@\x04^\x13\xdb)\x97S@\x84\xd5W\xfag\x1cT@$\xcf1*\x7f#T@\x85\xbf\x10\xa0\xbb\x8bS@\xd7\xe7\t\xcc\xd3\xf9S@\xe6\x97H\xc7\xee\x9aS@m\x18}k\x04\nT@3\xf5co\xf8\x83S@\xad)\x9c\xefX\xa0S@!\x7f\\c;(T@\x8f\x04;\xdcr\x8bS@"<\xd3}y\x04T@>\xe3v\xb8\xd9\x13T@\r\x9d*\x13\x95\xa2S@\x7f\x08\x07\xff\x8e*T@\x99p\x1f\x94_,T@\xd8\xae\xb8i\xaf\xd7S@\x94_\x1d\xe7A\x88S@\x04\xf8\xc2\xbd\xdf(T@\x82D\xdc\x8a>\xf5S@\xeb\xda\x8d7\x9d\x8fS@xHP\x94T\xafS@\x87&/K\xe3\xb3S@\x90\x0e\xcf\xd1\x04\x1eT@\xd3\xb7\x90\xee\x044T@\x022X8[\xd6S@\xf3\xe6\xad\xa34\xc6S@\xa8\xf9\x03\\\xc7\x9dS@\x8d\xa7\x9e\x04\xf6\xb2S@oa\x935\xda\x18T@\xdalP\xb7/+T@\xde\xb3\x9a\xf9\xde\xb4S@u\xa1\xc1\x85-+T@\x0b>\xc8]\xdbhS@\xc1\xf6\x8e\xc4\x8b\xfeS@\x8e\xda\xae\x17\xbc/T@\xa3(\xe1\x91\xf1\xdbS@\x1e\x83A\x01F\xabS@4\xbd\xee\xeb\x87\xc6S@\xca\xeb\xdf\xa3\xdb\x9cS@\x84\x84\xdfJ\xe2]S@\xf7\x81\xdc[\xc0\xb2S@\xfa\xbc\x19(B\x1cT@U\xde\x02c\x04\xaeS@\xcf\xd0d\x07$\x92S@\xea/\xde(6\xd7S@\x01w9\xb9\xe8\'T@\xe1\xf7J\x98\xcb\xf2S@\xa9\xda\x90V\\\xc1S@\xc9\xe1\xb9\xbbmhS@[:/\x12\xd5\x9fS@\xc7\xb6\xea\x9a\xdd\nT@FM\xda\xf7\xae\xadS@\xdc\x95\xb3%\xaayS@\xe2\x92\x98\xd5o\xfdS@\x8e\xb2\x7f\x9aF\xc2S@\xf6\xd6^\x00I}S@bV\xc5$D\x0bT@|\xf7\xcab\xa8\\S@h\xd6/\xf4\xbf"T@cL\x00\x86\xa8\xabS@)Q\xe2u\xed\xa2S@\x9br\xa1\x94\xcb&T@?[\xe2\xf1\xc8\xb1S@9\x02\xc8\xc8tXS@\x9e.3\xfc\xb6`S@\x00\xd2\x8d\xc3x\xc4S@\x04\xc5\xbe\x1a\xfd\xadS@\xeaQ\xfc\xbc\x93cS@\xa88\nwR\x1dT@\xfe\x9aP\xbc\xf0\xfeS@\x98\xb1\x8a\'\x18\xd6S@\xd2\x92\x82\x0e\xd7\xcaS@\xdbGv\xceR_S@s\xb1g\xe6\xf3\x16T@G\xcazi\xd6\xbbS@\xd7\x81V\x8d0\xb3S@#\x11\x07R\xbd\xf2S@h\xfa\xecQ\x8b\xa9S@i\xec\x88\xc7(\x7fS@\x81^\xc6*\xcc1T@.\xb9\x84:\xf3\xc6S@!L\xb8\xb5#\xd8S@\xe1X\x9b\xf6\x89!T@Z\xef\xe3\xa2\xff\x9aS@\xf4A\x12m\xb8\xd3S@\xc5oB\x96\x15\xabS@5\x04;\xfb\xa3bS@\x7f`\xfd\xc1\x16*T@\x9e\xcf\xaa\xa3\x97\x1eT@kG\x94\tF\xd8S@\x8eADN\xfd0T@\xe5\xe7\xd5\x9d\xce\xc9S@tx-\\\xee*T@yr\xb1\xb3\xfb.T@g\x9f/@C\x9fS@mn\n/\xdc$T@o@\xc1\\\x892T@Yc\x00\xf5$gS@\x98d\xf3nD\xc8S@\x82\x87\x7f\xa2\xfe.T@N\xc8Z\xd7\xfa\x19T@5\xdf\x85\xf5\xec\x1eT@\xba\xde\x03\xdcU\x98S@\xd3\xf0\x84on\x85S@s\x8a\xd8\xb4;\xb8S@\xd9s\xcc\x14\xf8\xadS@_5g\xbd\x88\x83S@\x0c"B\x88\x0b%T@>\xa7\x90\x0b\x17$T@\xdc\x9a\xa618\x99S@1\x8cD\x03\xf0\xa0S@b\xcf\x93\xd4\xfd\x0fT@L]\x98\xe0\x92\x13T@4\xe7\xce\xe2\xa8\x03T@\xc6\xde\xa8K\xc4\xd6S@\x81Q\xf5\x1f\xe7\xbaS@\x1c\xdb\x98\x92\x9c\x0bT@l\x81\xb4\xe4*\xa5S@\xb3\xf0\x19\xa7_*T@\xf4\xc6\xeb\xbc\xca\xf5S@\xb7\xb5\xb3\xeb\x97\x90S@\x81\xb3\xa1\x97\xa5+T@\xb5\xbf\x95\x9f\xfe\x0cT@\xeeI9\x92A\x17T@R\xf8\rZ\xed\x9fS@\xb2\xd9oK\x01*T@,\xb5\xb2Pm\xc5S@\xb4E\xcff)\xd9S@\x1e\xb6\xa9\x1c\x1c\xa9S@gc\xdd\xbc\xd3\xbaS@X\x84\xf3q3\xddS@\xcb\x00*\xbe\x9e\xc6S@\x82\x8d\x99\xfe!#T@\xfa2X\xcb\x1b\xceS@\xc4a\xdbd\x02\xaaS@\x07@{)E\xf7S@Fw\x97VE\xb5S@\xcd\x03\xda\xb3\x1d\xafS@(\x13\xa6\x7fz\xe6S@1*HG2\xceS@\xc7\x9a5\xf1\x07\xb6S@\x0e\xd7\x80\xe7\xb0\xb0S@D\x9b\x83\xa9\xa5\xb4S@\x99\x08\xd1L\x17-T@\xbb]\xfc\x99\xb4\xe7S@R\x913zi\xb2S@\x88\x8d]\xc0>\xb1S@\x03\xd6\xc1\xe1\\\xc6S@\xd4\xb4\xcd\xb7\x07\xb4S@\xe3\xae\x85\xb0 \xd6S@\xbb\xb7\xfa\xb5Y\xb3S@\x9b\xbch\xa9\xfa\xb0S@\xb1\x0c\xad\xcd\xad\xb3S@\xa2\xae\x14\x15\x10!T@%\xca\xc5\x80t\xb2S@\xfb3$\x8660T@\xc7T\x1f&\x07\xacS@7m\x8d \x90\x8aS@<\x88n(\xfe\xb1S@\xe7\xd9n\xf7\x82*T@\xc5fd\'*\xb2S@&\x851\xa2\xab\xb1S@\xba\xb9\x9b!\xa6\xb1S@D\xcc\x89\xbbt\xb2S@\xa3\x84f\x0f\xd8\x1cT@\x8bR\x0eAx\x9fS@\xf7P\x06,\xc9 T@kI\xce:v T@{\x1a\x80ss\xb2S@\xeb\x1a\xb8\xa1\x88 T@\xdaXCY\xa1aS@1~\xd3\xbdn\xb2S@\x12z=:`kS@\x96\xd3\x9e\xe8\xc2\xb0S@\xb5\x07\x927TmS@\xd5\x08\x934\xed\xb0S@\x1e\xa0v\xec\x8b\xb1S@\xf7HO\x86\xa3\xd9S@\x1d\x15\x02hx\xd9S@Q\xd5\x10s\xf8\x1eT@\xa9\x0co\x0c\xfb0T@v\xcds\xefJ\xb0S@5\x11\x82\xf0\x96\xebS@\xd1\xfa\xb1\xf4\xa7\xaeS@3\xf0\xba\xc7\x1cdS@a\xed\xbdH:`S@\xc4\x13\x18\xa6V\xd9S@\xdf\x07\x93R@\xb1S@\x1f\xe3\x17T\xd31T@q\xce?\x1cM\xfdS@{\\\x8c\x94\xba\xb0S@\xf4\xe5\xfb\xa80eS@\x8fR\x12\xceH\xadS@\xdaD\xcc\xe1tfS@0\xc3\x82lJ\xadS@k`#6\xd4\xabS@\xccqUT@"T@0\x0cn\x82\xc7\xadS@\xea.\xb4\x8a*\x1eT@\xf5C\xa0\xf4\x7f\x1cT@\x9c-\xba\xe6d\xafS@\x18+\xc9\xd5B\xd6S@-gB\xeeu\x1cT@k\xcb\x12XT\x1bT@\xb7\xf8\xd6\x9f\xddfS@y\xae\xefo\x06jS@\x88\xef\x19\xael\x1bT@\x8d\xfc\xd23_!T@\x89&\x00MwgS@\xd5\xfc\xcb\x92\xf7jS@\x8d9\x1eXw\xadS@\x17Y\x1f\xd3O\xdaS@\xf16\xaaV\xd8*T@JV(\xe1/\xadS@\xfc\x04f\x12\xb1\x1aT@Ol/ID\xb6S@\xc0xo\xb2A\xa0S@9\x82aG\x96\x1eT@]}fM\x94cS@\xdf\x80\x17\xe1!\x1aT@\x92\x80Q\xa8\xd3\xacS@p\xb8\xa4\xe1t\xc3S@_~\xc5\x1d>\xceS@l7&)\x1e\xfdS@6\xb8#9F\xabS@\xc0[@\xc1I\xebS@\x8c\x14Q@\xfc\x19T@UR\xc2r\xca!T@\xf9\xb3\xd7\x0c\xadrS@:\x14 \xf3I\x19T@<\xf20o\xb5\xaaS@\x0b\x9d\x11\xc3c"T@\x87M\xb5\x97t\x17T@\x00l\xc6 M#T@\x80\x90\xf4\x89\x071T@C,\xb9nL\xebS@\xba\xf8f\xd4\n\xa6S@Q\xd2Z\x0b\xe0\xb7S@\x85Oa\xd4\\\x1fT@\xc2}/\x1c\xe7QS@\x00\xcf\x1b\xdb\xd3\xacS@\n\xf9\x95)\xc2#T@\x9b!\xc9\x9de#T@\xc7\xee\xd5R\x0b\xaaS@\xc5\xd8\xe7\xd2\x12`S@@\xa7f\x8c\x9a\xddS@\x97FpRo#T@\xa45@iD#T@\xea}!\xcf\xdb\xa9S@\xce\xe5}\xe5\x95\x1fT@\xa7(\x96I\xae\x0fT@!\xc2\xe4\x961\xbeS@m\xe5\x1eh\xf1\xbcS@\xba/\xa5\xf7\xa00T@\xe9;\xa0vw\xa8S@:oL\x9c\x9a\xb8S@EhUD\x14\x1fT@\x14\xe9\x04\x0c\x1b\xa9S@\xf6U\xfc\x92\xf7\xd3S@\xf1\xc0\xb9\xc7\x07\x12T@\x10\xbd\xf64\x90\xb8S@\xf2\xd1\xcc\xcc\x97\xd8S@b\xd3\xb56n\x00T@\xb9\x9af\xe3n\x1fT@\xa8cN\xc6d\xdbS@\xf2\xcc\x96\xf6w\xa3S@\x7f\x10\x13\xc8\x84#T@\xfc!*\xf6g#T@X\x0c\xa80p\x13T@\xbc\x81\x9dIb\xd8S@\x1f\xa0B\tP$T@\xff\xf1\x8b}\x1eoS@\x9d\xdew\xa6\xf3\xdcS@xn\xd3\xeeGmS@\x1e?\xf8\x7f\xd9\xb8S@\x81\xe5\xde\xfb\xa2\x11T@U\xe88H\xf8\xb8S@\x922\x16\xda@{S@+\xdbvGM\x01T@\x8e5\xb3)n{S@+\x93\xea+U\xb9S@\xbe\x8ft\x12%\xd4S@\xf7\xfc\xe3%{$T@r\xd9\xdc:\x1d|S@f_0\xedL\x11T@P\xa5\xb2&\xc1\x11T@\xf7\x1e6\xfa4\x10T@\xca\x14\xa2\x85\xa1\xc1S@y\x96\xec5>$T@\xfc\xc0xj\xe9\xa2S@\xdd\xb4\xc3\n3\x1aT@\x90Ow\xbe\xad/T@\xb7\xbaK\x9a(\xc0S@\xa3`\xf7\x97?\xa5S@\xa7>\x8e\xdc\xd3\x04T@%t\xc0\x8d\xb1%T@\x91\xd1\x08?\xf8\x83S@\xaf:\xe03\xb9\x10T@\xab\xa6\xc3\xa9P\xc0S@F\xfeY\xef\x94\x10T@\xe3T\xdf\xb3;_S@\xdc\xb5\xee\xd9\x00\xc0S@$\xf8\x18?H/T@~\xaa\xc7m\x1c\x1eT@\xdf\xa1\xfa\x11\x0e\xc9S@.\x08\xb2\xf0\x02&T@\x9ao#\x94\xfb\xf1S@\xdc\xadGJ\x01aS@X\x8cZ\xc0E&T@\x10\x10\xf7\t.&T@Z^\x98\xa2k$T@#\x0c\xfd\x08\x1c\xc8S@\x14\xf6\xa8\x82\x8e\xf5S@\x1eo\x03\x820&T@_\t\x04\xc3\x13&T@\xd9\x01\x95z\x83%T@\xc1j9\x9c/\x0cT@y\x0c:E2\x0cT@\x08U\x13{|\xc6S@&\x80\x04i\xd7\xf5S@\xc1\xbbDY7\xdaS@\xa9M\xfex"%T@\xff\xb6\x83\x8a\xd9\x0eT@\xa1}\x87\xb0\x1a&T@\x87\xfaZ\xb7\x08\xc1S@\x12\xc6\x05\xa4f\rT@\xe75V\xdf\xc7\x96S@\x01\xa7pi\xac\xf6S@\x9d\x01\xbcX\x92&T@\xa3\xf6Z\xa2\xdd]S@\x9bc\x16O\xde\nT@\xe3\x8a\x12\x1dR\xa0S@[\xa7\xdf]-\xc3S@\x98\x83\xd1\nK\xa6S@\xe5t;\x83\xe2\xc7S@\xba#[\xb1\xc4vS@oS\xf4\xc6\xea\\S@\xb6\xf5\x0f?\x05\x03T@F\xda?\xaa\xac\rT@\xe0\xab\x05p\x87\x87S@\n,\xa8A\xf7xS@\xa7\xa3f\xd9\x99\x0cT@\xa0]j\x7f"\x88S@x;@\x04\\\x83S@~5e\xd5\xb1\x0bT@\xed\x9f\x0e6\x1a\x83S@b\x1fA\xe8\xed\x8aS@\xf9\xb0\xeb\x01o\x9fS@\x82\xe1\xaa!\x0f\x83S@\x9a\xe8\xf8h8\x86S@\x8e\xff\xf00\xbe~S@8~\x92\xa7X\x86S@\xb647k\x1b[S@,\xc8\x0b~x\x9fS@\xcb\xd2\x92\xe1\xa1\xf6S@\xa3V\x0e\xb1[\x8bS@\xe3\x84x\xb9h_S@\x1f\x1a\xf5o\xbf\xc6S@\x05)\x9a\'K\x9fS@\x10suN\xb8\nT@s\xa1\x8a\xc9\xe2\x07T@\xf1\xd1\x8b\x98\x9e$T@Y\x1a2\xf9{\x07T@\xa9\t}1@\xf7S@\xd7/\xd4\x05F$T@\xda\xaf\x86\xa5~\xf7S@\xc3\xadJ\x0f\x7f|S@\xc9\x9eTnK\xf5S@\xd3Q\x82\xdc(cS@tq0rF\xccS@\xc3\xa8\xe4\xce\x9b\x01T@\xd3{\x18\xe5\xd3\x87S@\\\x9b\xd7\x8c\x83"T@\xe2C\x06\x8f\xb4\x83S@\xc7\xcaX\x85\xfacS@/-2\xbf\xa1%T@\x1e\xcdf\xb0\xb2\xf6S@\x7f\xaa\xf6\xe7\xc4\xc9S@\x95x\xce\xf8\x12\xf7S@\x1e\xe6\xb1\x95M\xf8S@\xd5\x9b\x86\r\xc3\nT@\xd1\xe7H\xa8{\x87S@\xffvk\xd7\x8d\x01T@\x12\x1f\xfa\x8d\x04&T@\xc1g\x9a\x99P\xc8S@\xa7\x11[@\xb7\x8fS@\xaf\xa7\xef\xa9\xf9\x9aS@\xa4\xdc\xa9)\xfd&T@h\xdb\x13\x12\xc6\x99S@F\xc6\xcb\xa4\xf9\x00T@2\xd6dgg&T@\xa3,\xe2\xb0\xff\x04T@u\xaf]\xfa\xb8\x05T@\x1d\xd0\xce{\xfe\x99S@\xde\xe9\xe0\x0b\xb0*T@\xf6\xca\x9ao\xc6YS@\xef\x86-$\xf7\xc9S@}/\x0cL\xd0\x83S@\xa0=\xf2>p^S@0\xbb\x12i5\x8dS@\x0f@\x834)\x00T@KJJU\'\xc6S@\t\xfa\x05\x7f]\x8dS@]\xd6\n`\x08\x85S@\xbfDn\x03\xc9\xfaS@\x1b\xc8\xaa\x8b\x8f\x85S@,\xa1\r\xe1n\xfaS@)k\xd2:\xe6\x85S@y\xedL =\xd2S@\xf9\xe6e>d\x1eT@\xe2yj\xe5+\x90S@Fu!\xbed\\S@\xa3\x8a\xbb\x1dw\xd9S@\x7f\x05\x0b\x82u\xfdS@O\n\x9b\xfa\x0b\xfdS@\x8fy/\x13\xd3cS@ h\xa0\x08\xc9\xf9S@\xa8\xe0,\xfbl\x99S@K\xee\x06^5\xfbS@\xb2\x94Z\x05\x16#T@*\xde\xd4\xb1\xcc(T@T\xde\xa7o\xe7cS@-\\\xaea\xee#T@qj\xe1\x17\xb5\xd9S@|\x80\xbe\x9dv!T@\xcc!\xf6\xe8\x12!T@\xed3z\x9f\xaa\x92S@\x07\'\xba\x0eE,T@p\xc0\xa4e0\x8cS@\xe0\xe78\x0b\xdd"T@df\x1c\xa5\xd0\x89S@\xcb\xfa\xea4v\x9bS@\x88\xbb\xab\xa7\x82\x9bS@\xf3\xf8\xcfk\xb9\x89S@\xdd\xf5\t(\x7fgS@\xe9\xc1\xe9\xc4\\\x98S@\xec\xc1\xa1\xa9(!T@\x12c}\n.\xc0S@\xbcKkO\xd3\xf5S@\xfb\xb3d\x02h\x95S@\xc3$\xdc\xe6d\xfeS@\xd8w\x07~.-T@\xf9{\xac\xf1C-T@\x82\xe1[El\xb6S@\xe3-~\x9d\xb8!T@\xf7tU%\x8c\xd4S@o\x9a\xd5\xbbqzS@r\xe4H\xcfX\xc9S@+\xbdD\x15&~S@\xcbq\xe9\xf9&\x97S@\x07\x0efm~\x9cS@\x08\xed3<\x05\x9cS@\xa4B\xc7P\x8fhS@\x95\x8f\x0f\xbd\xb0\xfdS@\x84\x9cQ\xbf\x1c\x86S@\xe6\x10\x14\xe3\xb8\xfeS@\x82\xb76!\xef\xcbS@w\xdbC\x81\xb0\xcbS@\x83\xd8\xe1\x8ee\x8eS@\xd8p\xc7}\xea\xbcS@\xcc\xd8P\xb4\xe3$T@\x89\xc5\xdbE\xb8\xffS@\xd4\x93R\xd6\x0e\x00T@\x9f\xad+6\x9f\x93S@v\x9f\x11\xc3S\x06T@\xbb9\xdf\xc08\x01T@\'\xa6\xf9\x1cf\xf6S@\x8e\xd4v\xe8\xb8%T@6\xcd\xa0#;\xa1S@.\xd4\xff\x8d@zS@\x9a\x9fE\xce\xda\xa3S@\x9b=bP\x1b\xf7S@O\x0e\xdc\xaa\x99\xc5S@\xa2\xbcV|\xd2&T@=\x01\xe7\xc7\xcf\x01T@\xa4|\xb7p\x06)T@\x96\xc9\x80$\x11\'T@\xc2\xf4\xf3\xe1\xbb\xd1S@\x9b\xe4\xcb\xd94\x07T@t\x96\xd6\xbc\xca\xf5S@\xb9i\xc6r!\xf5S@\xf9\xc1\x82D\xdd*T@1L\xc0\xed{pS@\xa9\x0e\\\xf4\x9f~S@2\xcd1\xa16~S@&\x94\x7f\xcc\xa2PS@\x93\n\xc2\x18>\x9eS@\x89#\xad`\x92\xf4S@%\xa2\xef\x01?\xc4S@m\xa0:\x1a<\'T@\x7f\'\x1de_\x03T@\x984z\x0e\xce\x83S@\xef\x83ft\x02\xc2S@q\x83\xe4\x16\xdf\xf3S@.>\xc7\x12p\xc0S@n\xbf/1E\x02T@\xeb\xc2\xd9\xd2\x98\tT@\xb4\xa9\x03W\x9a\xc0S@\xcego\xa1\xbf\x95S@\xc2\xc8: \x92\xa9S@\t\xc8\xec\xdc}\x89S@\xe5e\xafb\x0b.T@\xb10C\xa4\x9c\xc2S@\x16-\xef\xc0\x83zS@\xa0p6\xe4\x16!T@50\xf3\x04C&T@\x9e\xc9\xbei\xd7\xb1S@U\x9f\xe6*\x93%T@\x01^\xae\x12t\xf2S@w\xb0\x9f\xef\xe3\x86S@rq\x89\xb9R\x0bT@zi\xefbUdS@)4N\xc1\xc8\xf2S@\n"\xb3E\xfd\xbfS@\xbfw#\xf3\xa7\xd7S@"\'\xba\x81J\x19T@\x8d-\xb5x\x1c\x7fS@"\x16\x16\x12\x04\x02T@Cv\xf0\xcf*\xeeS@\xaar\xb1\x9b]"T@\xf0\xbaE\xf4\t\x91S@\x84b&\xf8%#T@\xaf\x8e\xe5E|\xd7S@\x95\x12F\xe8v\x91S@8\xca\x9eWm\xc1S@=\xee\xee\x08=\x1eT@\x91B\xd8l\xd6\xadS@\xcd,\xb8\xf2\x9f\nT@v\xccY&m\xd5S@\xc9\xa0IJb\x05T@J\xfe\x0f\xf3\xc0\xd7S@\x82\xec\x9c:\xc6\xc0S@\x02\x01\x890\xd7\rT@\xe9\xb7\xf2)\xb1\xbdS@Fi\x16\xe8\xfboS@iw\x9f\xfc\xd5\x0fT@~g\x9b\xba,\xacS@@1\xae\xc8\x7f\xd5S@\x01K\xbd\xbdw\x07T@\x1cL\x0c\xfe\xda\xafS@\x1a\xe1#J\x02\x11T@\xd1vA\x1c\xfc\xfcS@\xd7f\\\x91\xa9\xbdS@.\xf5\xa4\xa5\xc6\xc0S@\x8b\xba\xab\xa59bS@pn\xf8#\x19\xb8S@8i8\xdee\x17T@\xb4*y\x95\x12\xc7S@xD\x90\x9d\x9c*T@\xa0\x96\xca\xa8U/T@\xa4\x81\x93y@\xecS@\x8e\xbcBn\xc5\xa0S@S\xd6\xc3\xa4\x03\xddS@ v!F\x10\xdaS@\xec\xe9\xa0\xe9_\x01T@\x05\xee@\x8c\xeb\xa5S@h\xe1\xdf\x96\xe0\xfeS@\x9e\xb4e\xa2\xef\'T@\xc8\xfc\x16\xd4$\xf6S@\x1c\xf9\xab\xa7=yS@\xf0V\xdd\xa9\\\x17T@\x83MW\xdeR\xc4S@%x~\xab%\xcaS@3\x7f\xed\x90L\xacS@9\xad\xccj$\x86S@IA\xbe\x04\xff\xaeS@\x03DV*\xdb\nT@\xed\xce\xb0\xbe\x1e*T@ff\xc7\x95\xbbfS@Iy7\xa0\x8b\xb1S@\xb4\xa1(:\xbb\xb2S@\xf5\xfda0\x19\x1dT@sTO\x00\x82\x1dT@\x8eD\x96\xabB`S@%\x1e\xe0\xd9\x8fiS@\xf0\xf8\xab\xfct\x19T@\x91X\xe0"\xb2\xafS@\xf7\xe8\xab\x12\xe5\xd1S@\xc5g\x1a\xd1\x8baS@\n\xf9\xa1\xee\xcf\x1eT@Aj0\x0b>\x1aT@\r\x0e0\xefq\xcdS@\xd23\x1c\xfa\xf6eS@Mx\x0f\xd2\xb9fS@\xf2M\xecVn\xdcS@\x87\x87\xdb\xdf\xfb\x1cT@\x8a\xd8f\xca&eS@\x8b\xf8+\xe3\xe2\x11T@\xd0\xe5Hu\xe8\xdaS@\x80\xca\xa1\tQ}S@\xfb\xe8\xc68\x84.T@\xc5h\x15R\x19\xc7S@4\xc8\xd9\xe4G!T@\x8aZ.1\x07\x96S@\x1c\xefB\x18h\xb4S@3\xc7\x05|\xd9\xc2S@\xf4G\xea\x06\\&T@\xa8\x14]\xce0_S@1\xe6\xb8;\xe8\xaeS@T\x0b\x15\xd6\xbb\x9eS@\x02\x8db\x12\x14\xd8S@ \x04\xde~M\xafS@\xc9+\xdf\x08,kS@=\xfdaU\x94\xa4S@1\xd5s\x00\x17#T@[\xc6XC\xb1\x96S@\xfd\x87aVV"T@y\xc1\xea\x11\x14\xf3S@r\\\xa9A6\x8cS@\x8b\xf7\xf1\xeda\xafS@\xf4\x88O\xcd\xe8\xadS@\xb3\x08\t\x8e\xb0\xadS@y\x9f\xb5\xee+0T@^\xe2\xbf\x83\xb7\xb2S@4\xd9\xe0\xc2\x0e\xaeS@\x16c\xb23?\xadS@\x03\xfc\xda\x15j\xfaS@\xe6\x99f\xb6\x100T@\xdd6\x15\x9ez{S@l=0?H\xeeS@\'\xf7\tX}\xaaS@\x07\xed\x9c\xe0\x1apS@\xa7\xdc)5\xa4\xb6S@>\xba\xcf4\xb4\xb0S@\xe7\xef\xcd\x19a\xf2S@H\x0c,|f\xfbS@\xb0\x8b\xfa\xf7\xfe\xc4S@\x95\xa2\x91\r\x0c\xabS@\xe1rY\xc1\n\xafS@\xb6\xd4\x9bun\xafS@U\xd9\xc5\x95\\\xaeS@\xa7^\xb9[w\xc3S@\xd8}\xe9\xc8\xa3\xaeS@qdl8\xa5\xc5S@\x8e\xe3o\xe3\xda\xd1S@\xa9E\xd8\xa3\xfa0T@D\xdf\xb4\xf5\xd4\xfeS@\xe0\xfa\xc5q-\xfdS@J@\xc43\x9d\xadS@\x93\x11\xac\xaa^\xaeS@\x1d\x1c\xb9\xa8\x81\xc0S@\xff\xe6\xe0\x8b\x05\x83S@M\x0b\x17k\xa90T@\xb2\\\xed\xf44\xadS@\x08\x1a\xa6c\xb3\xb0S@.\x8bp\xe4\x1e#T@&\xab\x81<\xad0T@f\xbd-f\xef\xabS@\x95L\xa2\xbff~S@\'\xaa!!6\x83S@!\xbc\x8b)\xb6\x1aT@\x84\xae\x01\x968\xd1S@\xcc\x04y\x0b\x0e#T@\x0bY\x8f.,#T@E\x9b\t\xce\xd9\xabS@u\xa2\x9d&\xd7`S@\xb0v\x88U\xe8\xb0S@\xdfr\x0f\xe5\x81\x1aT@\xdc`\x8e\x93\xd8\xdaS@1\x13\xb3[\xa1\x86S@\n\xcb\xbf\x95\xc0\x1cT@\x9fa\x11\x8a\x98\xacS@\x89\xf5aN;\xb6S@\x97\xcb\xa1X\x8f\xb1S@9\xe5p\x15k\xb2S@\x99\xf3\xe1\x9e\x16\x92S@4\xb1\x18IT\xacS@t\x95\xa5\xdb\x82\xb3S@\xe2lCkAzS@x5\xf9\x03O/T@\xb3\xaa\x84,\xd0\x90S@\xc9\x91\x11\x07\x98fS@=2\x8d\x99\x95\xb2S@\x89\x8aKjF\xacS@\xf4\x88\x0fK\x15\xb3S@1v\xb53\x06-T@3D6\x9d\xb3\xb1S@\x8d\xbc\x14\x15\xaa\xaaS@\xb1N|\xbd\xaf\xabS@ [\x80\xa6\x8e\xb2S@\xe9\'?d\xa3\xaaS@\x07\x067(\xaf\xb2S@\x04\xd0\xa4\xe98\x8eS@\xf1\xc7{\x89\xff\xb1S@\xc9fI\xc7D&T@\xad\xcf\x02!lQS@\xe4\x02w\xd4\xf9\xd9S@\x9d\x12\x0f\xcfo\xb2S@xM[ \x7f\x07T@\x1a\xe6|\xe4\x02!T@\x8f*.,n\xb2S@v^i\xf9\xa9\x87S@AV\x8b\xe7\xeb$T@\xba\x1d\xc9"\x03*T@[\xd8\xfa\xc80\xdaS@\x05\xee@\x8c\xeb\xa5S@\x1d\xaan\x15\xcb\x8cS@;.\xe4\xbe<\xb4S@\xf9\x0e\xd2V\x8f\xf4S@\xd9*\n\x9d.~S@c\xc6\x1d\xc0:$T@\xa9\xda+L\x9b)T@\xf4Q\xd2\x90:\xfdS@\xab\xe0\x1f3\xfa\xb0S@X\xb8xej\x00T@\xaa\x88\xe4\xbc\x9b)T@\xe2\x8cR\x00\x9bsS@G\x90wp\xc4\xa9S@\xb6R\xce64-T@1\xcf\x97n\xb7rS@<\x0f\xbb\xb5\xfb\xebS@\x8c?\xb9j\xff\xf0S@i^\xec\x00\x0c\xffS@v\xf2Mn\xf1\xfeS@\x87\x96\xbcR\xfaqS@\xa7\xf4zA\xa9\xb4S@\x9a\xa9\xdd\x834\x8dS@\xe7(\x99A\xf7\xfdS@y\xd1T\xeay\xc5S@\xcc&\xfd>\x1d\xf7S@#\x98\xfa<\x98bS@t\xe5.L\xfb\xd2S@\xfd\x1d:\x86RrS@\xd9\xac\xf7w\x81rS@a\xc3 \xaeW\xa1S@\xec\x1d\x11\xfa\xaf\xa4S@\x9aOn\x86m\xdaS@\xc5\x1b>\xb3UbS@)\xac\xfe\xde\xb3\xd7S@\xa9\x87\x80I\x91"T@wW`3\xb9\xfeS@M\xf5\xc2\x16o\xa4S@,\xb6t\xb8\xa9\x04T@\x01\xa9F\x96o,T@=do\x81\xc6iS@_\xaa4\x81\xea"T@\x0f}\xfdm\xe2\xa9S@\x1a?\xef\xe7\x10\x1aT@_\x13|\x04E\xebS@\xbd\xf7_\xb2\xd0\x8cS@l\xbdK\xe8"\xfeS@T\x113\xd3\xe2\'T@o\xeb\xe2\xd55\x05T@\x87\x8aGBK,T@\xbd\x84Y\xbfh\xb6S@\xcd\xc9s\xdec\x8dS@\xf8\n\x84p2\xd6S@X\x83\xbe\xee\x07\xd7S@YK\x9c\xaa\x07\xf7S@V>\x0b\xdc\xbd\xffS@im\x8a\x9f\xc2\xd6S@%\xc2\xcd\x06`\xa6S@c\x1e\x92h%dS@y#\xa2C@+T@\xb5[\xceJe\x11T@\x1c\x17\xb7$\x1e\xcaS@\x01\xc7|ee\x9dS@\xe0\rw\xeaf\x00T@d\xefkJ\xfe\xebS@\xe0\x9b\xb4`\x19\x9eS@\x14T\xb3F:\xdaS@$\x014\xc1G\xeeS@\xc5>\xbfiz"T@\xe9Y\xc5sR\xb1S@\xcd\xfe|\xd0\x8e\x8aS@dP\x0b\xfe\x00kS@\xa3`\x12\xfcW\xfeS@\x8fo\xd3\xb0|\xf6S@\xcc\xa1\xeb`Q\xd9S@2\n\xf9\xe4\x18\x98S@:XO\x15\xa2\xd9S@\x95\x0be\xa6\xa8\xe8S@\xa3O\x9b<q\xd9S@R\x8d2\x15\t\xa3S@(9\xef)\xfd&T@$\xa2\xfb\xb53\xd8S@M*\xdb\xc4\x08\x05T@\xcbw\xf1\xd2\xe4\x18T@d\x913\xd0MyS@4\x018\x9e\x03\x01T@*AI<d\xb1S@\x8e\x96\x1f\xce\xb3\xafS@\n\x1a7\xce\xd2\xdbS@\x92\xa0l\xc8\xd7&T@\xde\xeb\xf8\x07_(T@\x96\x8cA4\xa5\x98S@\xcf{\x1eX\xa2hS@r3\x9f\xb0\x97\xb6S@\x0e\xa3\xd3\x17Q\x01T@/Hof\n%T@{*$\xa1\x90\xa6S@jb1\xe2\xa0\xddS@\xe7.)\x13\x9c\xc5S@\xa6Y\x99\xe7\xeb^S@\x05\xfc\xc8\xd9\x92\x86S@\x1cD\xfd\x9d\x12-T@f\xe8+\xc6N\xd8S@3O\x05d\x17\xf3S@\xfa\xbf\xed\xe9\x7fzS@k\xbb\xe55\x8a\xb2S@\x14\xceK\xa0\x81$T@lw\x92\xbd.\xd9S@\xdc<\xc9O\xb6\x99S@_\x99\xb5\xee=\x84S@\x19\x8e\xbd\xd5@\xc8S@\xf0\xa3\x06\xc0\x84\x96S@\xfc\x0fh\xe5\x03\xb4S@\x98\x8b\xbe\x9e9iS@:^.>\\\x0eT@\xe9\x9f\xdb\x1c\x9a\xc7S@i\xf7.\xd4\xb8(T@\xec\x96m\xe0\xf6\xa2S@-\xf9\x14\'\x0baS@\x1d\xdc\x01\x19\xe2]S@\x19\xeaX@\x07jS@a3\xb3\xd7%\x91S@\x89X\x85/\x98\x02T@v\x9c\xbey\xc8^S@tOqR\xbc\x9bS@9X\xeb\xcd\x82\x13T@=U\x872\x7f\xdaS@\xd6\xd7\x92\xfc\x9a\x01T@\x92\xd4\xf1\xa2*\xa5S@fQ\xe5\xe7\xcc\xb4S@\xee\xcd#qygS@\xdd\x9d\xdbOd\x91S@\xdcze\xa6>\xf0S@JQ\xee\x19\x85TS@;\x8b\x93l?\xf5S@\xca\x97S\xa4\xbf\xd3S@\x87z"\xc6\xe8\xd5S@P\x18\x0e\xba\xf7\\S@\xb3B>HU%T@\xba|Pn\xc5\xd6S@o\xfd\xcf\x0c$%T@)\x02\xc9\xb0f\x9bS@\xa3\xed\x15\xd1w\xc1S@\xdcI\xa7\x1e\xd3$T@\x02\x97\x12\xd1\x91\xeeS@\x0c\x90\x19\xd7\xbf\x07T@j\xef_x|dS@\x16\xf3D\xffI\x03T@\x81\x87\x9bp\x8e%T@\xc4\x7fR\xdfRfS@\x83\xf3{\xbcu\x10T@\xdc\x03\x8c\x0fY&T@8\xf2\xf7\xa2\x05&T@\xc9{4Z\xb1\xf6S@dZ\x04i\xf2$T@\xee0\xaa\x10\xb2%T@"\x9f$A\x14&T@e\xbf\xeeu\xa0\x9aS@>O\xf4s\xbeQS@YPP\x8crzS@\x12D\xc5`\xb5~S@\xc3\xc2yQ\x87$T@\x8e?\xf3\xe7g\xd5S@u\x9a\xa2\xda\xc3%T@b\xdb\xda\xdbR\xbcS@\xc7G \x1b.&T@Hp\xfa\x9cA\xb0S@I\xa2\xdc\xee6!T@\xc5\xf3s\xbbh\xf5S@\x95p:Xl$T@\xe5\x10\x95\xbe+\x1eT@\x029r\xc7;zS@\x02\x04\x04\xaco\xbdS@\x04\x8c\xa1Q,\x83S@n\xda\xed\x8c eS@\x0e\xe7e\x14\xd5%T@\xee\xa7\xd7Y\x80\x18T@9\x80\xcf\xd1:#T@\x1d\xc0\xc9,;\xb6S@f\x12\xdabf\x14T@s\x1d\xe5\x86\xb7~S@\x8er-\xde\xf0\x0fT@\xb9\xfduw\xef\x13T@\x92\xa9\x93\n\x7f\x99S@8\xac7`j!T@B\x81\xdb@&%T@\x0c\x13:\x82\xdb\xc1S@\xbe\xed\x8af\x1d\x9aS@\xf5\x87N!H\x11T@\\\\\x15g\xd9\xc1S@\xd4;\xc0Q\xe7\xdaS@=[\x8f\x1c\x8d\x99S@\r\xd2]\xd6\xfe\xcbS@1T\xed\x8a\xf6xS@\x02\r8\xdbj\x05T@(\xbfs>:\x10T@\xe0\xc4\x88V+\x11T@\xa6\xe6y{%oS@\xdd\x88]f\x8c\xb7S@\xbb\xec\xdd%M\xb6S@^\x7f\xdeb\xb8\xcbS@\xcf>\xae\xb1\xb3\x88S@l\x9e\xfc/.\xceS@\x8d\xc2\x86\x04o\x11T@\x91\xea\xd4\xfd?\x18T@N\x18L\xe0\xe4\x8aS@\x17d\xaf\x01\x7f\x18T@y\xc1a6k_S@\xfa\x07T\xe69\x9aS@t\x98[/\x82\x07T@\x8b\x0f-\x8ak\x19T@\x0eK/\xc1\xe9\xb7S@h\xf9\xedJj\x1fT@\x88\x7f\x86&\x94\xc8S@\xfd\x90\xb4n\x0cfS@\xbbt\x88\x9d\xb9\x10T@!\xf8\x85\xce\xbc#T@\x86G\x8cIa\x9fS@\x89\xb2HU\'\x9eS@\x04\x08\xc7\xd0\x19\x1aT@/\xdb\x12\x9a\x9c\x10T@\xd8\xc9+r\xd4\x1fT@\xf7\xf4\x9e\x90l#T@\xbb\x1c\xf8|\xf5\x19T@\x00\xabG.\x08#T@:YJ\xd4\xc5\x16T@\x9c\x95\xa3\xe1\xa9\xb8S@\x19!\xbe%u\x1fT@\xd6Mfi\xf5cS@dh\x8a@`\xc7S@\xd9\x96n\xb6\xd7\x9bS@\\gf?\xa6\xb8S@D\xa7\xff0\x8f\x1aT@2\xafD\xe7\x93\x1fT@a\x05DTC\xc1S@i\xe4S\x11?\x16T@\xba\xf4J\xdb\xce\x9fS@\x9c&\xe6\xea(cS@\xcd\xa8\xf0\xf6sfS@N\xaa\x0f\x99\x92"T@5\xd6\x12ih#T@*\x82h.<\xb9S@7\xbd\xec0\xfe\xb8S@\x86\xa7s;\x0f\x1aT@\xca\xf5*\xa4\xfb\xb3S@\xa8D\x96\xc8\xe8\x1aT@\xf5\xa2\xd4\x82\xc9!T@\xe3\xb1\x8c\xec~\x94S@\xb5$\xe1\x85\xa1\xc1S@\x8a\xbaJ\xb8\x84!T@\xda\xa9\x9e\xb2c~S@-\xa1\xa0\xc7\'\xd1S@\xfd3\xdd\xb5\x9d\x1eT@\xd4%\xcf\x83-fS@\x1b\xe0\xd8\xfc7\xc0S@2\x13\xb7+\x1f\xf6S@\xdb\xa0s\xe0\x04dS@\xb7\xa4MC6\x0fT@ \x88\x9c4\xf3\xbfS@\xf1\x958o6\x97S@\xcd[\xc9\xec\xc8fS@\x1dA \x15\xf4\xf7S@kmjS8\xd6S@\x8bE6\x8b\xc2\x89S@I\x98S|\x0b\x0cT@G\x05_\xd26zS@\xfak\x9a\xbb\xb2\x1bT@\x88\xab\x8ds\xb5_S@{\xb6\x92\xa46fS@\xd4\x06\x8b/\xda\x1dT@\x1b\x9ce;\xc2\x0bT@\xf4\x07\x83Jw\xc0S@x\xff\x06\xbb`\x1bT@\x80 \xad\x85i\xc6S@\x11~59\xd6]S@\\#\xa9V\xf5\x8bS@t\x8f\xba\x19\xcd\x1bT@\x1d\xca\xed\xcbo\xefS@\xcbaT\x03\xc6kS@\x90\xa5\x1a\x8a\xf2\x0bT@\xbc\xb2\xc0\xd18\xc2S@\xef\xfd(\x0f\x18\xcdS@\x00=\x03V\xf9\xc0S@\xb1\'\xd0\xd4\x85\x18T@\xbb\x1fH\x9e\x86\x1cT@\xac\xba\xfa\x00%\x9fS@\xe3:X\xd5\xef\xc4S@\x13S\xe0\x1a\xc6\xc1S@\x1f\x97K\x176\x0cT@\x9ew\xdc\x05`\xc1S@__\x1d\xdaj\xa0S@\x80\x1d\x19\xb4\x95\xf6S@\x0e\xb8\xe7{K\xfaS@3\x8e\x14,\x8a\xc9S@\r\xfb7.\xc8\x9aS@\x1a~m%\xe4\xd1S@\xa7C\xb3\xb5c\x8aS@\x871\x01\xe8F\xd9S@@\x83\x82\xc7\x9b T@\x85\x9f\x8b\xc7\\\xcdS@3\x8f1\xa0g\x83S@K\x1c\x98:\x12\xd2S@~D5H\xa4\tT@et\x8dIKaS@M)\xa06\x98\xf6S@\xfd\xf8&e\x87 T@\xe4\x04\x14\xed\xc2 T@Vb[mMdS@\x99\xbdn[ikS@\x98\xa5\x08\xe9\xff\x02T@\xfc\xa7\x0f\rY\xf6S@\xd6\xefXv\x8c T@,\x89=_\xb7\xc5S@*ta[\xa8\x8aS@\xc4\xc5h-R\x0bT@\x01\x88$\x04/\xc6S@gB\x06l\x11qS@\x9d\xc1\x1d\xa9\x98\xcdS@\xb7\x13\xa7Q\xed\x9bS@{\x0b)\x12\xb5`S@a\xd2u\x13\xcdfS@\x0f\xc2\xb8{\xee\tT@3\xd8\x85\xcb\xc4\xc9S@y|\xccMZkS@\x91\xf0\x7f\xe3f\x83S@\x17\xee:bw\rT@\xcb\xef\x84\x87\x1cRS@;\xc5\xe7\xf1\n\xc6S@\x8b\x17\x90\x1f\x93\nT@\xe6\x15\x93\x07\xeb\xc6S@$Pjt\x95\x1eT@x\x17-\x81\x16bS@t\x12\xb7\xea9\xc5S@\xa1\x1d\xb9>\x90\x04T@,\xb1\xb0BT\x9cS@\n\x1dj\r\xa2\xebS@\xa9\x89\x88\xb0\xeb\xc7S@jE\x8d\xb7\x8e\x9cS@\xe6u\xbd\xf2[\x1eT@\x1b<v`\x83\x9fS@e3\xbb\xef\n\xd8S@\x89\xe1Q\x94\xe0\x1dT@pnn7\xf0\xd0S@Wa0:I\xd8S@\xf3\x06<\x8f%\xc8S@O\xd4\xee\xd08dS@\x96\x16\x8d:q\xc5S@Uo-\x07\xfafS@\x18\xe0\xdftB\xffS@\xdf*\xdb\xcb\xb0\xd7S@\x1f>\x8e\x1a\x8f\xf2S@\x81t\xc4_\x95\xffS@\xc6\xc93\\H\xaaS@\x01<U\xf3\x90\xceS@\xff/X\x8dX\x1eT@\xa0\xe4\xbbd1\x97S@\xa1]\x13\xe0\xcd\x85S@\xa2\xc7\x125I\xb1S@\xd5/F\xbb\x01\x98S@\xb8v\r\xc1\x94\xf4S@\x13\xf2\x94\x08u-T@\xcf6x\xa3\xfc\xc5S@\x97>n\xbcF\xacS@\x9f\x03\xbd\xbe\x1b\xffS@sBmxE\x9fS@\xa1"\t\x95\xac\xbdS@\xd2\x1c\x02#\xae"T@\xbf?\x1f|\x93\xa9S@N\xd6OzV\xecS@\xb7\x8a\xddZ\xb8.T@:\xe2al\xc4\nT@sp\xc0\x19\x1f\x7fS@_\xb3\x91\xa6xoS@\xf1o\x9dn(\x00T@%e\x8e\xde\xfc!T@MG\xce\x1a\x07\xecS@g\x17\xe32Q\xa6S@b\xd9\x02\x8fW\x14T@\xb5\xf5\xa0\xfa\xc0\xfdS@\xc3g"\x06\xdc(T@\xd2\xa6%\xa4\xd9\x9eS@\xb5\'\xc1\xf2o\x07T@\x1b\xd5i\xcbz\xadS@/v\x17\xbb\x0b\xc1S@sL_<z\xbaS@Lj\xb8\xd7\xbf(T@\x92\xbc\x1c\xca\x84\x98S@c\x82\xe0\xc6>~S@\xe7%\xd4G\x18\xb3S@\xba\xb8Me&\x94S@~y\xc5\x96(aS@)\xdd\xabS\xff\xa3S@J\xf0z\xa7o\xeeS@4\xe5\x0f\x06k\xf2S@cpr#\xa5\xcbS@wg\xd2[\x81iS@\x04\x08\x18`\x0eaS@k\xce9\x8e\x05\xc2S@\x03\xad{\xb6-\xb0S@j\xc2\xd6p\x9a#T@\x04\xf1X[\x0e\xf5S@\xf1;\x93\x9b\xc8\xa0S@\x1e\x17\xed/\xdb\xf8S@36}I+\xc7S@5\x84\xe1x\x7f\x99S@.\xd8p\xcf\xaf\x8eS@\x93u~\xc5\xdd\x06T@\xb3\x17F\x9e\xd9\xb8S@\xe1\x99Yf\t\xdaS@e\xaa\x7fT\xb4kS@|\xa8\x04\xa4\xbc\xa0S@0x@\x027\x1eT@\x93~\x89\x1f\xbe\xabS@\x86R\x05\x18\xfb\xbbS@\xf3aH$^!T@\xd3\x8e\n1\x88!T@\xaf+\xa1\xc4\xfc\xedS@mP\xd1\xe1v\x14T@ \x8d\t\xbd\xce\x90S@\xbc\xa3\xd7\xfb\xc2\xcbS@\x0c\x91X\xcd\xc3\x83S@\xe3\x84*]A\'T@+\xc3#]\xe7\xc0S@J\x13G\x06VaS@\x93\x86\x06\x8eI\xd7S@\x90\x8a8\xb72\'T@\xd4\xca\xf1\xf4\xa8\x9cS@.\xa6R~\xa8\xa5S@\xcb\x89\xa3s\x1a-T@\x89\xd7\x1c\xf7[!T@\xceX\x00\x1a\xc4\x9eS@M\x9c\x96\x1c\xed\x1eT@\x02\x8b\x8f\xd4&\x92S@\x14F\xe7e\xce!T@\x03#\xa7M\n0T@&$<\xe6\xc8/T@\\\xfd\xc8\xb2\xc8\xa3S@Ij\xb9\xc9\x83\xa2S@$\x01\x97\x99x\xc5S@\x8fzy\xb2\x83gS@h-\xc66\xd4\\S@\xa6\x96V\x90\x05\xc6S@\xec\x16Yz,dS@\xcf\x90C\x01w\xa4S@\x17i\xbdG\xa3]S@\xc6\x06\xf9\xa3\xa70T@@4\x12\xa8\x14cS@I\xdck\x1f1#T@\xf5\xd2FoC^S@\xbfg\x9d@\xd3PS@\xd7B\xd7\xfd&[S@$\x12\xc5\xcb\xd8_S@\xd6\xe3\xc0\xd1/_S@a\xa7\xeaK\xbfQS@EU\x83\xecs"T@)|\x174\xf0\\S@5\xb9\xf2e0kS@1\x031\xaa\xcc^S@\x17\x11\xf9\xb9\x9b-T@\xd6D+\xfd\xab-T@\xc6\x89\x9c\xc5P`S@(H\\7\xa0/T@\xf0\xdb\x08j[\xabS@\x8c\x7f]\xdd \x11T@\'P\xb2]\x18"T@,|\x86\xe6-\xfdS@#\x94\x8f\xfd\xe3eS@@4\t\x98\xa4aS@J\xe84\x17\xd7,T@\xbd){\xd7\x12~S@\x93\xce\xd5\x03\x16_S@\xab\x91j\x07\xcb.T@\xd2\xde\xeb\xc0;dS@\x01\x06\xc8\x11\xd2\xf2S@\x85\xda\xe6^\x0eqS@\x17\x93\x1e\xd9\xc6`S@\x95\xc3\xe7\'\x00 T@\xb6\xc6@\xaeJaS@\xc44\xa4\x0c\xafaS@\x947f\xfb\x91qS@\x15\xcc\xf0x\x19eS@A\xf3\n\x96\xc7kS@P\xb8\r\x05dmS@(\x1c;\xd2\x81fS@V=\xc8\xcf\xaflS@o\xbf\x90\x0c\x16cS@A^^\x10bcS@jf\xd6\ri]S@"\x81\xfc\xdc\xd2gS@v\xa5\xdb\xd3_bS@\xfc\xc9o\x85\xd2\x02T@\xd1K\x01\xe0\xe0#T@;|\xc4\x1c\xa4fS@B\x8dFC-eS@z!\xfb\xa5lfS@\x0b-\xd6R\x14*T@`.C\xe80eS@si\x8f/\rjS@\xfd\xcc\xf0w\xe2fS@\x03\xb1\xa0\x98\xe1$T@v\x7f{\\-jS@\xf9&\x80y\xd3)T@-\x8c\xe3\xf6jiS@\xa5\xdd\x83\x03TrS@\xba-1\x13nsS@\x97G\xc8\x19\xcdrS@U\xdc5^;$T@al;\xc7|$T@\xad\x16\xc3\x0b\xe8+T@]\x15\xdb\xe3KzS@\xea=\x84\x9c{\xdaS@\x93\xd1\'\x19\x95yS@\xb0RQ\x94]yS@\xd36z}\x1e\xd1S@\xb8\xbeF5\x9a|S@.\x90dk\x9auS@\x8bu\xba\xbe\xb2\xb4S@\x7f\xf9\xad\x15\xe1rS@\x1e\xa8\x93\x1e\xe2\xeeS@Xh\x99N\xa4~S@\x91\xd3\x81\xe1\xf6|S@-\x0c\x83eUzS@g\x9ah\x9eh,T@[\x14\xa1\xe8\xa1\xb5S@\xaa\xaf$T\xde"T@zf\'\x00q\xa3S@T\x0c\xff\xe9\xfa\xb2S@\x80^\xd3%O\xb2S@g~K2\',T@\x07\xf8p\xd4O\xd6S@\xcf"a3\xae\x9aS@>\xf9g\xe84QS@c)\xfc\x12\xeb\xadS@\xd1n\xa4\x1bN,T@bUc\rw\x98S@E\xef\xe9a:\xf9S@\xbf\x04<\xae\x8ayS@\xd9\xdd$n\x14\x86S@b\xbc\xda\x8f;\xaeS@2\xd7\x8cA]zS@\xd5\xa1\xb9=VzS@\x1c\xfb\xab\x1f\xfa}S@I3\xba\n\x84\x83S@\x9a\xe7\x86\xb4:\x8aS@\xe3\xa4\x9e\x07\xbf}S@`o\xa8)f~S@M\xf2x\xe4\'\x83S@\xda\xe0Y\x82\t\x83S@\x157S\x9d5\x1cT@\xa5\xc3N\xb5JzS@.T\xbd6\xb9~S@\xc2$B\x1fO+T@9\xeb\xba\xfc\xae\x82S@U\x0c"\x88I\x83S@M\xf0\'\x9ao~S@X\xe0\x0e\xee\xea|S@\xf1\x97E?g$T@\x93\xbe\x9b\x97\xbfaS@\xea\x03\xe5m<(T@\xe6j\xb5\xae\xbf)T@\x0e\xb6\x81c"\x1eT@\x89\x03\x1c\xd5^|S@\x95\xb0B\xd1\xd7\x9eS@\xff\x9d\xa7\xca\x00 T@`\x7f\x91)=\x87S@;\x87\xe4;\xe6(T@\x11\n\xd4\xad-%T@\x98"Y,\x9b%T@\xf4\xdag\x834\x8dS@\xdc\x93\xdb\xc27\x83S@\x90\xf0!\xad\xd5\x87S@\xfe\xc5\x0b_e(T@\r\xc6\x99\x94\x18)T@\xc5-\xf7\xd5\xe6\x8cS@\xe0\\\x1f-\xbf&T@.\xf3\xf0%_\x8eS@m\xdc_\xf8\xf3\x8eS@\x9e"\x9b\x86\xa6\x8eS@\x13v\xa8F\xa1\x8aS@M\x04\xbf\t\xd6\x8aS@\x99qO\x95\xb3\x90S@\xedN\x8d\\4\x90S@$(\x87\x03o\x91S@\x8dx\x18S\x81\x86S@!\xdd\x90~8\x8eS@\xd9b\xf96\xa5\x89S@\t^\r\x96Y\x92S@:=I0\xc4\x8cS@\xd4\xe4K\xd0\x94$T@9\xa0\x0b\xcf,%T@\xb1\xe3\n_\xff\x10T@\xd2\xd7l\x83\x1e\xb2S@\xdaUq\x99\x8a\x9bS@\xd6\xcfJ1\xe1\x89S@(\x9f\xce\xa9\x84\x1fT@W\xaa\xae\x98\x9c\x8aS@\xc2\xdf&:\x90\x1eT@/o\xcbB\x0c\xadS@-\xdc\x9d-$\x99S@l\xd1\\\x0e\xdaeS@\xcf0sI\xea\x99S@/%\x97\xa9@\x9cS@\xe6K\xa9\xd1?\x9aS@\x1a\xa1\xad\x10\xe7\xd9S@O\xbc\xc9\xc1@\x91S@\xea\xa1\xc7\xbb\xc8\x8aS@\x83i\xf4e\xd0\x9aS@\xff\x11)U\x95\x9eS@`\xf4 \x1a(\x91S@\x03\xb9\xab1,\x9eS@\xf4\r\\!}\x9fS@\xe2_P\x86\x84\x9cS@\xab\x06^\xd4\x00\x9eS@\xe4O\xe2\x17z\x9fS@S\x9a\x7ft\xff\x9eS@\x86\xa9\x13\x03\x19#T@\xf4\xebR~\xae\x9fS@@X0\xff\x8d\x9fS@/\xc4U;\x0e%T@\xde<{\x8f\xc8$T@\xadF\xaa\x05\x80&T@h\x93\x93\xa5\xc6\xadS@\xe6\no\x14,\x94S@\x93x\xe0\x88\x05%T@c\x04\xa1\xe9c%T@\x8cH \xbd\n&T@\x0f\x88\x17E\xca\x96S@^B\xe4\x88\r%T@\x97\t]*\x98&T@\xb9a\xe4t\x11%T@S\x1d\x8cE\x9f\xa0S@\x99\x91\x1c\xd0\xbb%T@\xed\x9a\x8a\x90-&T@\xcf\xac\xfe\x7f\x8d\x97S@\xf7d\x91F\xda\xa2S@\xe1\x97\xf3\xffm#T@_\x15;\x87G\xa6S@;\xcf\xfbs\x07&T@\x1f\x05{\xa5k\xa6S@\xcb"\xaf\xb9\t\xa3S@/\xd5\xca\x8d\x11\xffS@1x\x86\x0f\xcd%T@\xa4\xf5\xaf7\x85$T@\x89G m\xd1\xabS@\xe4\x9d\xaa\xcc\x1f\xa9S@\xbf\x12p-X%T@X\xa4\x9a1\x87\xadS@\xac\xc6>oz\x1fT@x\xb7\xb2,\x88\xaaS@\xb9JOZ\x07\xa1S@\x1b\xdd{\xde\x1d$T@\xb7\x82\xa6\x92L\xadS@\xa4\xc08\xee\x10\xacS@\xcb3\xcby\xe8%T@_\xf5#\x88\xd9\xf9S@c$\xf34\x0c!T@9\xb3m\x85d\xacS@\x90\xc1\xafQ\xf8\x1fT@\xcc\xffVqk\xacS@4\r-{\xce$T@x\\\xb2\n\xcd\xb4S@\xf5\xa8/\x92%_S@\xf351\xcc\xeb\xabS@\xf5\x8b\xce\xa2\x9f T@!\x0c\x1e\xb87\xadS@.\x99\x90\x95G\xa0S@q|\x07\x94l\xaeS@q\xd2\xaaS\xa8\xadS@\xd7\x00o\xce\xed\xb1S@N\xf2\xe5nt\xfaS@/\xe0\x88\x93j\xafS@\x03\xf7\xd7G\xcf\xadS@\xc2\xe2xw\xe1\xb1S@\x0f\xfd\xeb\xedd\xafS@\xc6\xb2\x11\x18&\xb0S@\xc2\x0e\x86\x0b\xc2\xafS@\x94Ye\xc0d\xadS@\x05X\xcfi\xf9\xabS@\x1b}\xb0\xd1\xae\xaaS@\\\xdf\x03\x1bs\xb2S@\x9b6\x1d>\x1f\xf7S@\'G\xb6\xb7D\xaeS@\x9f\x89^>g\xb1S@\xa5*\x9b\xa1h\xb0S@kt\x88\xf2\xa8\xacS@E\x13\xa1AP\xb3S@\x80\xda?\xe2y\x1fT@\xcb\x8e\r\\\x9d\xb1S@\xf0{\xa9\xbe\xc5\xb0S@\x15\xd2|\xe8z\xb0S@\xeePNU\r\xb1S@\x8b\x84\xda\xfe>\xacS@\xf6(\xa8N\xa4\x1fT@\xf8\xadR0\x01\xb2S@>\xd43\x11\xfc\xabS@\x9d\x0b^!r\xb2S@\xc0\x18\x1e)\xfe\xb0S@\x82Q\x96t\xa6#T@\xcd\xd9\x7f\x00l#T@2\x8b\xb6.\x08#T@\xeb$\xcd:\r\xb0S@i\xe5)\xa7f\x1fT@l\xcd\x11\xb1P\xb0S@W\x03\x02y\x02\xb2S@O\x19\x0c\xf6\xaa\x1aT@y\t\xef\x87\xe9\x1eT@\xa4\xdc\xb7\xbe\t\x1fT@\x96\xfc\xd7\x87~"T@3\xdb\x97\\l\xb6S@=;M\xf9\x81"T@r\xbd\xa4s&#T@Q5\xf4\x1d\x1a\xb4S@\'\xb6p\xb3n\xb4S@u\x8a\x98O\xd4\xb4S@\x0e.\x8a\x82\xea\x1dT@\x10#\xb5\xa3\xaf!T@HO\xe2\x8dl\xb6S@C\xc54f\x8c\xb7S@\xe7\x83}\x96\x17\xb6S@\xf6\x0c\x81\xa1\xa3\xf4S@St\x07\xea\xe0\xb7S@\xd1o\x9a\x8c\x9e\xc2S@jA3Q\xcb\xc0S@\x02\xf9A8\xb2\xb8S@\x9d\xe1\x95\xa9\xf5\xc0S@\x18nQ\t@\xb9S@Y\x82\x16\x92\x90\xb9S@\xfc\x80\x8f\xa2\xeb\xb3S@_\xb5\r\x8d\xf6\xbfS@\x8ck.Ie\xc0S@\x0c+&46\xc5S@\xf3\xacI_\xd3\xc5S@\xb7H1\x1a\xe7\x1dT@\xe6\xbfA\xd1\x06\xc2S@/\xc9?7\x02\xc7S@\xc9d\x89\xa77\xc6S@\x1a\x0e\xb2(K\xc3S@\xc0oe[6\xc6S@;\xb6\x85\xa4\x87bS@\xeb\xcbK\xcb\xc4\xc9S@\xc3OC\xf7\xe5\xf9S@\xc6N\x03\x12&\xc8S@\xc7\xa4\xe9\x89\xd7!T@~\xcc\xb3\xf0\xe6\xc9S@6H\xa1\xf0>]S@@\xed\x16E\x80\xc6S@t\r\xf9\xd6\x8d\x18T@r\n\xeaM\xb5\xc7S@\xdf\x84\x1f;\xf9\x10T@@\x8a\x9d\xef\xc4^S@\x95L1\t\xef\x1cT@N\xe4\xeaqFcS@Su\xe0\xe4I\xccS@\x199\xbeN\x04\xecS@\x84X\x1d1\xc0\x18T@\xd2\xa8\xd68d\xc0S@\xc8p\xcaw{\xfdS@<o\xb1L\x1e\xfdS@0\xcc}\xe8\xc4\xc8S@\xf4\xd2T\x17\xfe\xc0S@\xdf\x1b2\x19[\xc1S@\xd9\x06\x8e\x80\xf0\xfdS@\x11\x04V\\\x9b\xc1S@\xc0\xe6E\xa9\xb5\xc0S@+\xce)\x8f\xf5\x97S@_4\xce\xa3m\x9bS@\xb2%\xa6\x8a\xd0\x1dT@\x0e\xe8\xd9\xa7\x1c\xcdS@T\xf7\x1c\x06)\xd1S@>\xfc\x06\x8fQ\x02T@\xd86\xc8\xe0\x92\x9fS@n\xb2\x89\x970\x1aT@\x98Tl`\xcb\xd1S@)\xca\xbe\xc5\xed\xd7S@[\x19?Q0\xceS@\xf7\xc5v\x99\xcc\xd0S@\x8a~\xe9\x13\xce\x15T@\xdd\x8d#1\xaf\xd7S@[\x16\x00\x93\xe6\xb3S@Y\x03\x15\xc4\x89\xd8S@\x875\x04}7\xc9S@\xa5\x14\n\x97f\xd9S@\xe5\xfc\x83\x9a\x8e\xd8S@C\xa7\xe79\xad\xfeS@\x18`\x84\x90\x0e\x14T@\x1b\xe9W?\x8c\x1cT@\xb5\x87`\xc6Y\xefS@\x17\x8f\x89\xda\xb4\xd9S@\xf5\x11\x987\x8b\x1cT@\xa9o\xe6\xed\xf4\xd3S@7\x8b\xd1\xc4\xea\x1bT@\x90z\x18\xe6\xc0bS@?\xa5w\\\xd2\x1bT@\xcc}\xdaD?\xd5S@i\x12\xa6\xa7o\xeeS@3\x16n\xbb\xb2\x1bT@\\s~"\xef\xd9S@H\x98BZ\xe7\xdbS@\xd5O=\x1a\x8c\xd9S@s+q*m\x1bT@\x99C=\xfbD\xd8S@\xf3\xa1\xec\x16p\x1bT@)\x83Z\xf3F\xbeS@\x97\xa2#\xd3\xbd\xdbS@h\x93?\xbf\xfd\xbeS@\xd1\xd4\xef\xb0J\xdcS@\xe7S\xfcA\x85\xbaS@\x87uP\x08@\xdaS@\x1c>M_\x90cS@\xe9\xb3G\x9f\xc7\x1aT@\x1e~\xcbh\x05"T@fB?\x94/\x16T@\x0068Q\x93\x1aT@TX\x872\xde\xc5S@_\xa1\x1d7,\x1aT@\xa9v\xcf\x9a\xd3\x19T@\xfd3\x9fxe\x18T@\x98\xc2\xf0\x19\xbc\xffS@TW\xf0\xdc\x8b\xc8S@\xe2\x9f\x06\xd6\x80\x19T@;Dm,\x8c\xc6S@<\x0f\x1d\\\x8e\xc6S@\xaf\xa3\xc4\x88\xe9\xebS@\xcd\xbb_h\xf4\x1fT@jj\xc9h\x1f\xcbS@8\x85\x14\x83(\xceS@&D\x0f\xc0\x1e\xceS@\x87W\xab\x191\xeeS@\xf2,\x10\xee\x80\xb3S@\x84\x1f\x97\xc7\x84\xe7S@z\x9d\xf4\xcd\x1d\x19T@q+\xe2]\xbf\xebS@n\xaf`\x02\xbc\xd3S@\xf7\xce\xe8\x1bD\x9aS@\xac\xa9L\x7f4\xf1S@j\xe1\x9ceG\xd5S@h\x95\xf1S9\xeeS@\xca V\xe5\xb2\xf0S@\xea\xf6Y\x05\x1e\x14T@YW\xa9\xc3\xe9\xf0S@\x16\xb1I\t@\xf1S@\x0e\xc1M\xb9\xde\xebS@*o\xd1\xccy\xf2S@q\xf09\xa9\x17\xcaS@W\x87\x1f\xb0\xc6\xeaS@$f\xd1c\'\xf6S@\x80\xeb\x8d\xf8"\xfaS@\n\xc1\xdb\x9c\x8b\xf6S@\xc6U\x1b\x8f\xa2\xcaS@\xb3\x12]\x91\xb5\xf6S@*\xf4{\xc2I\xf7S@\xb5\xb2TDN\xf5S@\xd8\xa3}\xab\x93\xf5S@>\xe36\xe0\xc2\x82S@\x02\x0cc\'\x90\xf6S@\x90\xff8\xb0\xa7\x11T@\xa7O\xdf\xa8\xaa\xf6S@\xe8~\xd7\xc4\x19\xf7S@\x17ep3\xfa\xcbS@e\xce\xb9\xdd\x92\x83S@\xe0m@,(\xccS@g\xf5u\x0e\x9a$T@\x86\xb0hd\xe4\xfcS@t\xbc\x03\x98\xb8\xfaS@\xf3\xa6\xed\x08)\xfdS@\xf5\x89\x99\xb4\x8d\x13T@\x19K?h\xdc\xafS@\xcc{\xe1\x84\xf0\xfaS@\xeac\xe5\xa2|\xf8S@\x94\x17\xbaR\xe8\xfeS@j\n-]\x98\xfeS@2\xd00\x18M\xfeS@\xd8&\x9fc5\xc9S@\x0b=\x0e5V/T@\xf0*\x12\x91\xd9\xfcS@\xc4\xcf\xb3\xa0\xe3\xfcS@\x05\x90\xb2\n\xa1\xc5S@wPGq\xb9\xfdS@\xb2 \xf7\xf5\xe1\xfcS@\xec\xac\xa4\xb4g\x10T@\x1dA\x01\x8c\xec\xfdS@_\xc2\x17\xe5\xcc\xfeS@\x13\x13a\xb7T\x12T@\xff\xc2\xaa\xd9\xd6\xfeS@x\xe6\xe3\x1f\xb0\xfeS@R\x82\xea\xc0\xe4\x0fT@\n\xdf\xdf\t\xed\xfeS@\x03N\xfe\xac\x85\x13T@\xe1\xb9~i\xe2 T@7E\x99\xb68\x00T@\x8e\xb4\x8c%\x8b\x00T@\t\xfd\xa1y\xb6\x05T@\x03H\xaaJ\x10\x05T@\xfeI\xd1,\xfb\x00T@\x04\x81\xd8\x12\x8f\x01T@\xd7T\xce\xd8\xb8\rT@\xa3\xf6\x8d\xd1\x93\x11T@\t\xe8\xc7\x9c\x08\xabS@\x03{\xc91\xa5\x86S@:v\x93l;\x07T@\xcb\xcb\xdc\x00L\x02T@\xd5\t\x84\xd8~\x05T@\x88i\t#\xc8\x08T@\x18\xae\xb0\xb8CzS@\xcb\x85p\x17f\x8cS@\x1e\\\xd1Do\x07T@>Mm1R\x03T@]\xfe\xcd\x80\xd8\x0bT@\xe0\xc9]\x14\x88\tT@[\xa0S\xd6\x12\xffS@\xf3\xa3\xbd\x01/\x8cS@k\xd5\xa3\xf4\xfd\xc6S@\xa0s\x1f\xda\xb2\nT@\xa2\x80\x9eJ6(T@8\xfe\xe1pI\x0bT@\x9bU\xc9\xd8\x99\x0fT@%^\x15\xae\xb7\x0eT@\xe6c\xaa\xd4\x05\x0cT@\x99\xb7\xf6\x12i\x83S@\xfa+}}<\xa5S@\xe41\x15y\x95(T@\xae_N\xe8/\x88S@>O\xf4\xaa\x9a T@:I\xadz\x8f\xa6S@\xbe\xb8\xa2\x7fJ\xbdS@\xc1|\xcb\x0b$\x91S@\xa6i\x99\xd6*\xa6S@3|1\xfb)\x1cT@\x01\xdb\xdd\x97\n\xcdS@\xe1\x990h\xa8\tT@\x8e-\n\xe1!\x86S@\x81\xb9]\xa2\x1c\xdbS@\xff\xfa1\x97:\x02T@\xda\xec\x80\xd4\x81\x9eS@\xf3\x8b\xba\xf3@yS@J\xdb\x11T\xb9\xc6S@\x8b@g^\x06\x98S@/\x11zo \xffS@\x17\x1e\x12\x90n\x9fS@[c\xab\xb8G\xb2S@\xdd\xdbo\xfc\xf1\xb1S@#D\xb2\rd0T@\x85\x0c\x8fl3\x9eS@\xff\xd8+\xb1^\xb1S@\xf7\xb1\x9c\xe1@\xb2S@\x98\x99\x85\x82\x12\xb1S@\x07\x83\xa8\xb6$\xa5S@R\xe9\x80\xa49\x1eT@A\xd4\xa8\xf2H\xb3S@aT(Z\x86\xb1S@\xad\xa8\xf9\xf7\xc9\xffS@\xd70\x1a\x10\xef\xfeS@\x0f\x8b\xbe\xa0q\xb2S@\xabo\xa1\xa5\xb0\xfeS@\xb4(iTQ\xaeS@\xcaOwZd\xafS@\x0fLV\xe9\xf2\xb2S@q\xd3\r\xa6\xc5\xafS@\xfb\xf8\x007\xea\xa3S@\xb11\xad\xa4\xa1\x9eS@k\xc5\xdeG\x9c\xa1S@L\xa0laG\xadS@G\xb4FT\xfd\xadS@6K\xa6\x9f\xec\xadS@\xee\xa64<\xc0\x9bS@)\x98\xc1\x1dE\xb2S@\xac\x11\xf28\x16sS@\x8b:\xf9\x8a\x18\xb2S@\xcdw\xf2\xf6z-T@\xb7\x16\xfaF\xaf-T@\xdd\xef[\x1d\xf7\xb1S@\x0fN\xdd\xd6q\x96S@o\xb7\xfb\xe1z\xfbS@\xc08\xe57\xa0/T@\x18\x11I\x00X\xa0S@\xf57\xfa\xe5\xb5\x9eS@}\x17-\xe5\xf6\xabS@\x9aY\xb2R\x90"T@]\x0e7N-"T@\xde>\'\x8e\xad\xacS@\xddV\xaaN\xc9rS@\xa6*\x06\x7f\xb3\xaaS@\xf0\xfaM\x975\xb6S@\xb4y{\xbcM\xd5S@\xf1s%\xee\x94\xb2S@L\x0b\xe0\xa5\x00\xb8S@\xfd\xfbs\xc6y\xdaS@\x04\xc89Y\xe0\xc0S@\x8e4f\x9c\x84\xb8S@G*\xb5j=\xadS@(\xa2\x9d\xd6n\x00T@N\x93C\xc2[\xc1S@L\xe0\x96\x91T\xf9S@"\xeb\xe2\x93B"T@F\xca\xb9E\x03\xb9S@\xb4Fw\xfd\x8c\xc1S@\xcd\x9c\xf2\x02\xbd\xa9S@\x1e\x97\xbf\xc1\x96\xacS@\xdd\x92BM\x1b\xc0S@\xde\xe4\xa0\x98\xa3\x11T@\x00\xee{\x12\x89\xa8S@.\x94s)\x92\x9cS@oH\x04R+*T@\x92p\xa5\xd7C\x01T@\xf6]\xc4\x82\xc3%T@\x8a\xd8\xfa\xa1\xdc\x97S@yD\xad\xfa(\xa9S@x\x86K\xe3F\xc5S@\x0f>\x8aaE\xc5S@\xfb\xa9\xd1}\xf8*T@x+J\x80\t\xc7S@\xd7\xe5i\xb5D\xc6S@\x1f\xe9\xbb:P\xc3S@\xfch\xd0\xce@$T@\x9c\x1e\xc6\x9d\xcb$T@\xef\xc05&C\xc6S@\x19}%\x11<kS@\xdd\x887"t\xbdS@\xb2N3^\xbb\xc9S@al;\xc7|$T@\xe0\xe3\x8f\x97\x92\xb8S@m\x95\xb9\xb4\x1a\xc8S@\n\x9f\xc3Ru\x8cS@s\x03\xc0\xdb\x12!T@\'i\x04\xb1`\xd7S@\xa6]2\xc4t\xc6S@Q\xe8Gb\xe2\x89S@?+\xd2\xa4\x9e,T@\xbft\xbcx\xb5\x9aS@\x86\x00E{\x9d T@\x94\xacL\xa9>\x9aS@Iv5;\\$T@K\xc0H\x9f\'\xc6S@\xf6\xd8\x0c\x94\xd5\xbdS@/\x06\x17\x1dX{S@\xd3\x04\xb5%\xcc-T@\x9e4\x88\x99o(T@\x15\xad\xb7\x9ei\xc5S@\xbcQ8r\xb2#T@\xe7`\xf7&\xdf"T@9\xbb\xa1R\xb6\xc7S@\xb8=R\xc5\xce\x96S@&Q$\x02T\xddS@F=\xc4\x98\xf9\'T@jW\x8bG\xd3\x90S@Z\xc7\xf2E\xf4"T@\xb5d\xebP\xf4\xb8S@\xebL\xd5\xe0\xd2+T@\xde\xdcK7\xb7\x8eS@\xe3\x80\xd9\xce\x98\xa1S@oJ8\x11\x9b\x9fS@\xd3\xbe9\x82\x0b\x85S@\xe2)G1\xc4~S@AMj\xa4\xe8\xadS@\xadj\xd2\xdf2\x1eT@\x07fY>\xda\x9eS@\xd4~\xda\xd6\xaf\x9eS@\xe8\xbe\xce\xd4\xaf\xecS@\r\xa6\xd7\x86\xb5\x94S@0\x01\xa1\x7fy\xa2S@S\xd4\xf6\xbf\x16\x9eS@\xec\xf3\xa3Ot\x9fS@\x8c\xec\xe7\xd5_)T@\x81\x91\x18q_\x94S@-\x11\x9aJ\xf2\x9dS@\xf7-w\xa7\x11\x19T@\x8f\xa2vg\xa6"T@\xfe\xe9T<\x92\xd7S@\x1fCs\xd0w\x86S@J\x8e\xaam\xa6^S@\xc8\x04\xb0\xeav\xb2S@\xe0\xc1\xc8)\xb9\xd1S@\xa2\x9c\xc9\xaaA%T@1\xb4Na\x12\x91S@)\x90\xcbd\xa8\xd3S@0\x156\xc3^\xd8S@72\x9f@\x88\xd0S@3\x97\xbf\xef\xacbS@\xdfv\x96\xc7q\xd8S@\x96+\xa3\xb5\xf9`S@-u\xae\x90\\\xd9S@e\x13eRnbS@S\xa0\nf\x1a\x9dS@\xf3\x94\x10\t\xd3\xd4S@\xfa\xf7c\xa7\xddPS@\x1c\xa3\xaf\xfa/\xd5S@\xaf\r\xec\xed\xd6\xebS@4\xaa\xae\x19\xd7\x1fT@uY\x80\x1b`%T@\xea\nP7\x19%T@\xaa\x91\xdb>\xb5\x9bS@\xbbD\xce:-\x9eS@\x07\x03\xcdF\xd2$T@\x94\x82H<}&T@{q\xdeg*&T@\xb5\x1c}\xd9~"T@Z^\xa2\xf9\xef\xd3S@>?>$\x02%T@\x99\xc5\x81y$\xdbS@\x9a1\xb4SL\xa4S@AB\xd4\xbe\x8d$T@\xd8\xf6\\D\x18%T@+U\xbc\xfa\xfa^S@\x1e\xe1\x92\n\xa4\x9dS@\x0f\xf7\x05z\xb1\xd4S@4\n\xb0\xa32\xdbS@"\xa5\x9d\x9e\x89\x10T@\xe6\xa6?\xc3\n\xd4S@1\x90\xc6\x98\x05&T@\xbc\xd1$S[\xd5S@\xe1\x85\xfc\xf8q#T@\xbb\x84\xd5\x1b/`S@bl\xee\xda\ndS@[M\x9e\x00T%T@\xfb\xb9\x83\xfc\xef\x95S@\xa5M\xe6\xaa\xff\x0bT@V\x1e\r0\xe7\x9bS@m\x89\xf9d\x9e\x8bS@x\xd3\xca{\x80\xd9S@ZY\xd90"\x0cT@B.E\x17\xf3 T@\xf0\x08k>\'qS@\xf5>\xcd\xad\x18!T@\x90\xcd\xf54\x9a$T@\xfb\xe6\t\x15R\xd8S@\r|\xeb\xdd;\xddS@\xbb\x89X`\xa3 T@\xaaM\x13.\xa6\x0eT@H\x8c@\xd5\xf3\xbeS@b\x8bc/\x96\x0bT@g)\xcd\x07\xf0\xf8S@\xfc\x18\x9eXJ\xd9S@R\x0b\x8f\xfb\xce\xd9S@\xfa\x19\x01|#aS@\xd0$\xe4\xdcR\x08T@V\xdeA\x0fK\xdaS@\x8deq\xb8w\x1fT@\xfaF\xeb\xc7W#T@\xb8\xeeJ\xe8\xc1kS@\xb1\xf9\x8d\xe9"\x1fT@Zx\xd1\x11\xaceS@#\x8f\x02\x1fu\x92S@\xce\xe0\x8b\x11\'`S@\r\xa3\xe2\xe4\x16\x16T@\xaeDU\xd3\x11#T@\xccv\x1d\xd5\xdedS@5\xa2\xa7\xeb\x95\tT@\xed\xc7\xab\x9cg\x1fT@\xfc\xd7\x187\xdbdS@\xb2\x95\x8e\x01\xd5\x0bT@T\xad\xbf\xd9d\xddS@\xfcck*\xcc\x0bT@\xa8^\xce\xeb\xfc\x0fT@\xf7\xba\x91\x0f\xd8\x8aS@\x19\x9c\xa6jG"T@8\x17\x06\x15\xb3\x8dS@\xd9u\xcb\xcd\x9coS@\x1a\x89,04eS@\xea\x0c\x94\xbc\xa2\x07T@\xc9d\xf7\xf8`fS@D\x96\xc6\x1cEbS@a\xfb>\x7f\xde\xc6S@\xe8\x8c\x07\x18\x96oS@\xe1.\xc140eS@\xabR\x95\r\xe8jS@Y{\xbdK:iS@\xf8\x8a@\xa1j\x10T@\xdb\xb2p\xb7\xf8\x0fT@2\xc5\xf6\x86\x04jS@\xb8\xab\xc6\xb6\x93\xc8S@\xee\x9a\x16\xfeK\x07T@>\xc2Fua\xddS@-+\x9e\r\xc5hS@,\x84\xcc\x07]\x8cS@C\x15\xe2\x84\xfbiS@\xf4\x1dws\x92\x01T@\xceh\x03e|iS@d\xb2Q\x94\xe8iS@\xa0\xbf\x82\xa1\xe7\x86S@\xd2\xf0\x12s\x97\x00T@\x06\x97UC7jS@\xdd\xc2r\xba\xce\xcaS@j\x82\x9e\xe0\x0c\xcbS@ut<\xfa\xf1qS@_DFO"\x00T@\xbc|\xaa_\x16\x86S@\xc9m\xb2<\t\x1dT@*\xb6\xeaG\x1b]S@;\xef%\x13\x14\x1dT@\x88\xf7U=(\xffS@3\n\x1c\x82\x0f\x12T@^\xa2\x86\x14;\x88S@rD\xa8\x0b^~S@6\x96\x15\rZ\xfeS@2\x10,3?dS@\xc1l\x8f\x15\xe4\x1eT@\x86\xa22p:]S@\x0bF\xb2{j`S@\xd8\xd7\xa0\x89W\xe6S@\x84\x944\xda/\xfdS@"\x07\x1e\x15\x19\x87S@"\r\xc6M\xb5\xfdS@\x8b{ \xd3\xe7\x1eT@_\x8fu\x84\x1c\x83S@\xd6\'\x81-\xe2\xfcS@+0R\xe4BzS@\xeb\xccR\xa64\x00T@\xdb\xc4\xdf\x89\xbadS@\xcf,\xbc\x1c\\\xedS@\xack\xd1.g\x86S@\x88\x91\x06\x0e\xbc|S@b>0\xaf\x99cS@\xbe\xc3\xd0!\x91\xe7S@T\xf6\xb1\xa9[\xfeS@\xa1|\xaf\xc3\x13~S@1,E\xb7`\x83S@\xb9(\x8a\xdf\xe5\xfeS@\xb7\xb1\xfc\x11T~S@\xf0]\xebs\xe3US@\x91\xb3m\xb6\x08~S@\xb9\x00\xff\x05{yS@\xbe\xccQ+\xd0\xd2S@\xf9Y\n6\x81eS@\x88\x8d\xd2(\x00yS@\x8b>94_zS@\x98\x04\x00\xfd\xc1\x15T@\x80\x7f\x9e\x82\xc8\xfaS@\x08\xe6!}OzS@\x1e\xe6\xf3Ht\xfdS@7\xcd\xb3\xfc*dS@\x82\xa7\xad\xf5\x10cS@\xeb\x0f\xe1$O\x84S@\xfcH\xaf\n\x00zS@"\x86\n\xbb\xdb\xf7S@oT\x87\'\x88\x1cT@\xfb\xab\x86[\x94yS@38<(\x14dS@X\t\x0c\x81\xeb\xd3S@\x00\xd7\xc9Q\xde^S@\\\xcf\xa9v\xc3_S@\x8e\x88r\xe7;%T@.\xf9\xfc+\xca\x1bT@l\xe7c\x84\xb2\xf6S@d\x01\xc1E_\x1bT@\x1f\xa1\x80\x06eRS@\xdchQ\xa8PyS@"\x89\xdd\x9d1\xf5S@_\xc7\xc5\xa1:\xf7S@\xbf\xfeJ\x9f\\QS@\xe2u}\xce\x00]S@^z_K\xd7\xf6S@\n\xd5\xc6\xb7\x86\x1bT@\x8e\x1e\x1c\xa6S\xf3S@)\x04Qm\xb0\x86S@\xcb\x9f\xf6\xd0\xe7QS@k\x91\xa8 \xea^S@)\xfb\x95d\xa2~S@\xfe\xef\x89\x9f4\xdfS@\x90r\xf69,\x13T@\xa2\xd8f\xbd>\xdcS@\xbb\x9f\xaa\xe4\x9b\xf6S@Js`\x1b\x86\x15T@\xb8S\xd3J"_S@\x9a\xd1\xfd\x0f\xd7\xebS@0\x08\x92\x052\x16T@\\\x15{\xd8S\xd7S@D\xd9x\x94.[S@\x9f\x81?xl_S@\xf5n\xcc|\x05}S@M\xe6\x94\xe5x&T@\x10\x8c\xafL\x97\xf2S@\xf9\xf9\xc9\xa5\xb5\xeeS@\xa5\xb9\xff\x19\xd1\xfbS@\xa9\\\x04$?jS@P\xf5Q\x7f\x1c\xf3S@u\xac\x93\xec\xb7\xb9S@\x14\xc3Be\xda\x97S@z\xbc\x05~\x93\xdaS@,p\x83\xc5\x07\xfeS@\xa27&\x9f\xea\x17T@\xc3\xf01\x99\xbb\xa1S@\x05\x9b\xa8\x12\xb9\x1bT@\xc8\x9fNQ\x0bRS@\x84\x05\x0c\x0be\xf7S@\x08\xfcN\r)\xf5S@\xd3\xab\x03\xc2 \xfeS@\xf6[Dr\x05\x14T@\x94\xb3av\r\x9dS@\xe5A\xb3c\x10\x9eS@\x92\x8c\xae\x9ce\xdeS@\xf0\xb0\x03\ty\x9bS@\x83\xb6o\xbc\x1e\x1aT@\x06\xda\x98\x0c\xc7_S@\x9fnH\xf1@dS@\x0e\xee\xb315\x1aT@\x02\x84\x7fEx\xeeS@*\xea\xf4\x1aX\x1aT@\x93s\x0f\x88\xbc\xf9S@\x8c\xfe\x9c\x9c\xf0.T@\r\x1b\xf7\xff#\xa2S@\xdf\xfex\xb8l\x11T@\xc7\x15W\xe9\xf9\xfcS@\xa6\x07\x04O\x87gS@`4Z%\x80zS@\xdb\xdb\x9c\xbc\xba\x18T@=\xf1T`\x96\\S@\x06X\x0b\x82|\x10T@\xf9x\x06\x7f\xf2\x1fT@\xdc\xc4K\'H_S@\xdf\xe8\xa1\xb2p\x98S@\x9c\xa2-f\t\x00T@z\xe1 \xc0\x7f\x18T@1\x089J:\x07T@\xd2\xf9\x12#\x88fS@\xf7$]\xc2j\x12T@\xfd\xb8a\xd6\x1djS@\xe7\x971LE\x88S@g\\N\xf2\xb4\xecS@\x9b\x84\xdb\xbaS"T@\xe8|\x86\xf0C\x03T@\xedJ\xdc\x12[\x8aS@F6\xd0=\xbf\x8eS@\xee\xb5\x10\xb0\xac\rT@\x15_\x9d\x80K\xfcS@\x11\x00\x19\x81\xc5\x8dS@\xae\xe0\x8b\x1c-aS@\xb1\xf3\xa7\xde\x87\rT@\xacn\xa3\x10#\xc8S@\x0b;\xcd\x84\xbe\x1fT@-\xc0\x94\x1d\x1e\xa6S@G\xcf?\xbb\xb4\x96S@\xfe\xa3\x1d\xc1X\xdcS@\x07\x1f\xfd\xf9\xb0\xd4S@g }\t\x95\xd9S@\xcb\xc8\xec\'\xf4\xd9S@\x89\xa5\x02]JdS@fj\xe7N\'#T@O\xbaVC\x82\xf9S@\xe1\xf6\x10|\x14\xb1S@[\xa9E\xf0\xeb\xc3S@\xf0\xcfB\x85#\xcdS@\xd3\x0frpp\xdaS@n\x1dPb\xe9\xd9S@<[\x12\xcf5\xd7S@\xbb/\x81yS&T@\xccM\xd0s2\x8eS@"\xae7\x18\x13\xefS@\xe4\xf1m\xb4*\xd3S@\x08\xda\x9d&Z(T@Qlowv}S@\x93\x05\x8c\xb6\xac\xd8S@g\x9e\xd13\xed\xddS@?w\xe5L\\\x91S@X\xe8t\xa7\xe9\xc8S@\xf0!\xf3\x10\xf8\x03T@~\xa1\xd5D\xcbcS@\xe1\x8bhg\x07\xaeS@d\xe1d\xad\xfb\xb7S@C\x87K\\\xe8\x9aS@\xcf\xc0y\xe7\x0f\xd1S@\xad\xd15]3\xb8S@a\xdei\x12\xb5qS@\xc6\x8a5\xdcj\xb1S@\xb8}\x9e\x8d]\xd4S@_\xe0\xf0\xa4\xf1\xd7S@\xbc\xcd\xdc\xb1\xe1\xf5S@U?\x9d\x1e\xb2\x9dS@s_c\x0b6\x8cS@{\xbf{\xed\xaa\xb3S@\xd7\x12\x93\xbb\x11\xd4S@\xc7\xc4\xc0\xb4\x0bcS@\xedY\xed\xbbF\xb3S@P\x86\x92R\x00\xd7S@t*\xf9N8\xecS@\xa5\xe3 ]\xc7\xd7S@(z\x8e\xd1[\xa6S@iy`\xc1\xbc\x12T@8\xbcJ\xf7\xdf\x04T@\x03\xe2\x01i\xf5\xcbS@n\xa4\x9aq)\x99S@\xaf~\xf9\x88\x17\xb2S@\xe4\xec+,\xa8\xbfS@P\x14\xc2\xf1\xd5kS@/\x8dx\xadZ"T@J[\xfc8;\'T@\xaa\x11\xd2\xcf\x99\x9dS@\x8ex?*\x1b)T@\xa5\xc9\xfc\xfei(T@\xd7+\x01\xf3\'\xb8S@VE$n\xc0\xfeS@\xfd\xc4\x82\x9f\xc2|S@\xb0x,\xe6\xd7!T@\xc2vq^\x17\xccS@\xc0m\xe7\xf8c\x7fS@)\x05\xd0M\x16\xb5S@\xc9eB.|\x9bS@\xa4\xb6#\x0b\xda\x15T@O\xc8\x80\x91f\x11T@\x96gQ{O&T@\xda\'n^{\xa7S@\xf2oOQ|\xc0S@\x98\xd9\xf7\x16q}S@\xeca\xdb\xb2J\x03T@\xbeq\xbd\xb9\xf9&T@\xfdQ\x0cv\x93\xa6S@5n\xab\x82\xe8\xa4S@vP\'r[+T@\xae\xb5\xf8\xbek\x8eS@\xdf\xf2\x02\x1ea\x8fS@\xad\xbb\x8f1\xf0\xfeS@\xf6=]\xf4\xf0\x82S@*)\xb5\\\xec\'T@\xcc\xde\x9e\x7fC\xc0S@:\xd3\x07%\xee\xc0S@>\xf0\xc9\xfb\xc5^S@\xc0CO\xf8*!T@l\x99epC\xa5S@\xaf\xe2={\x8c T@\xed0\xabB_!T@\xd7\xff\xe0\xa5\xfb\x1aT@pe\xe1bw\xcdS@\xdd\xc4\x05{E\xa7S@\x8cW\x96\xb0UfS@\x15x\x81\'}\xa8S@D\x94\x94>R\x9fS@\xf1\xe7\xe7zJ\xf0S@\xb9\x862!\xcd\xf9S@\x06\xbcc\x0c\x1b\xedS@\xfe\xe4(%v\x94S@\x19&\xb6\xaf=\xa6S@<-\xa0h\xc3iS@&1\xf47\x16\xa3S@u\xb2\xf9o0\x11T@\xe0\xf8\x82\x08\xd7(T@\xd5}Qt\x8a\xfdS@\x1d\xaa\x15\xdb\x18\xc7S@F~;e^~S@\x0bW\xb9\x7f\xc6\x1cT@\xe3\'\x85o\xba\xc7S@/\x9e\xfb\xbf,\xcdS@[$\xc9\xf6\x83\x0eT@\x04v\x92\x82~^S@\xad\xfd\x7f\x05\x85\xc0S@\xcd\xb1\xee\xc0\xf5\xcbS@'
p22
tp23
btp24
a(g3
(g4
(I0
tp25
g6
tp26
Rp27
(I1
(I3068
tp28
g13
I00
S'\xcfu\x8fT\'\xd03\xc0I\x197\x92&|3\xc0@\xf9\xcd\xddC\xb44\xc0\x9e\xcf\x98l;\xa22\xc0\x9bSe\n"\x8d5\xc0\x89i\xff\xd0%`3\xc0\x9eO\xfb0f\xb83\xc0\xb07\x11\x929\x923\xc0\x03\xaa\x8e\xc0-U5\xc0nt\xcd\xb2\x95\xe74\xc0\xfdZ\x81\xd9]\xf24\xc0:G\xdabY\xa74\xc0\x96\x8a`\xb9\x87\xac5\xc0\x96q\x10Wv\xcd3\xc0=\x83\xf3\xf7A\xac4\xc0\xc1\\iz\x82f3\xc0yq0\x80\xae\xbc4\xc0A\x8blO%\xad4\xc0\x19\xfbo\xac\xed\xe07\xc0\xf9\xa7\x04\xc4\x00\xad4\xc0\xcee\x8ai\x02>4\xc0\xd2\x9c\x8a\x043\x032\xc0\x81\n\xeaQ#\xaa4\xc0\xb115?\x14\r7\xc0\xb115?\x14\r7\xc0\x9f1\xb9\xfa\xc1\x045\xc0\xef7V\xc8\x89O3\xc0\t\x97\x8e\x7fv<3\xc0\xa5\x04\x84\'Q\xb63\xc0_QU\x87\nB2\xc0(h\xde\xc4\xf8-5\xc0\xd1;R\x05\x19\x903\xc0L.\xc8\xecv\x103\xc0\x10\xff#+tO1\xc0\xd1;R\x05\x19\x903\xc0\xdf\xac\x87\n\xc4"3\xc0\x9d\x7f\n\xec\x8e%4\xc0^;M@\xbdy5\xc05\xdb\x90\xea\xaf\xbd4\xc0]@\xd0r5b3\xc0\xe0`o>!|3\xc04\xd5h\xd1KO3\xc0\xe9?g\xa5f\xb74\xc0\xcf\x9c\xb4z)x3\xc0-\x04l\xef6\xb54\xc0\xe7\x12\xc6\xbdI&4\xc0\xf3\xfc\x91\xf7\xbab2\xc03v\x10\x7f\xbc\xd04\xc0\xd2\xb0v\x9e\xd2\xdf5\xc0\x02t\x16\x13)\xb74\xc0\x1f\xcd\xc9\xe7\x8e*5\xc0\xd6y\xab\x88\x00\x105\xc0\xf6\xdbE\x91\xb2z3\xc0\xc3}\x99s\xe5+4\xc0U\xe1\x0c\xe8?\x143\xc0\\\xb1\x94\xa6\xb0\xad4\xc0\xc5b\'<<;3\xc0\xdc\xa3\x90\x9c\x8b\x1c3\xc0BZ7\xce\x0e\x105\xc0\xc4\xcd\xa4N\x97\xac5\xc0_\x9f\xd5\x15\x1f\x065\xc0\xfe\x00\x1f\n\xd3z2\xc0\x8c\x9a\xda\x1d\xf3-2\xc0\xd543\xb9\\\xd03\xc0\x84eb\xd7\xd9\xaf3\xc0\x976\x86\xaa\xad\x903\xc0\x05\x05\x17\x00\x1fH3\xc0\x8e\xa3/\x1e3\x864\xc0\x179\t\x06\x91\x083\xc0f\xb7]\x17nl3\xc0$B\x9e\x7fo|3\xc0(\x80m\x8cQr3\xc0\xecBv\xb6\x80+3\xc09\xca>>Sz3\xc0\x1d\xd1(\xc1\xea\x995\xc0\x10\x94\xf9Z\xaf\x046\xc0>\xe1c\xfcq\x185\xc0\r\x98\x04\xfe\t\x973\xc0\xd1\x1c\x83g=t0\xc0\xee\x10\x8a\xa5\x8f\xfa4\xc0f{Q1\xfe:5\xc0\xc3\x0f\xcd"b\xc04\xc0\xe4~\xb9\x9f\xaf\x905\xc0\xc8\xfb-\x01B\xe33\xc0gA\xca\xa2\xedB1\xc0\x0c\xa3\xea\xcd\xcc64\xc0\\\xc4"9\xa005\xc0.\x12H\xfbC.3\xc0\xd30\x93\xc3O93\xc0r\x88K \xc0N4\xc0RE#S\xcb\xd50\xc0@\xe5\x164>~4\xc0\xec\xd9\x80[\xf5~5\xc0\x01n\xdc\xfe\xf3\x905\xc0\xa6\xee.\x82\xc3\x803\xc0\xffe\xbb\xe2\xbe\x953\xc02\xd0\x0b(wF4\xc0\xd1\xb6\xa6\xeb\x9225\xc0kb\xa0<\xfe\xc83\xc0(&\xd2\xb4\']2\xc0:\xbb\xef\xbe\xafY4\xc0\x87\x1f=\x7f@\xdb5\xc0nx\x10\xb4\xb7\xeb3\xc0\x91\xd9\nx\x8b\xc1%\xc0\xee\x1b\xa5\x1bc\t3\xc0QQ\x9c\xef\xf1\x065\xc0o\xcf\xcfu\xf6Y2\xc07\xe6X%\xb5u4\xc0Q\xde\x15\x9e\xb6t3\xc0T\x0c\x04\x8b\x04\xd23\xc0\xf1\xca{\xf5yp2\xc0\xa2\xa6>\x01\x81\xb52\xc0\xee=gM\xff\xd72\xc09g\xff\x12A\xf85\xc0\xb2\xb6\xfe\x1d\xdf\x1a2\xc0\x81\x92\x89{\xd8\x113\xc0\x86:}\x95A^4\xc0\'\xa7o\x8a\xc3~2\xc0\x1d\xc5\xab\x97\xbet3\xc0\xb33\n\xfbx\xf83\xc0\x91\x87\xcb\x9c`\xeb4\xc0\xce\xbbk@9\x8e2\xc0~\xc1\x95\x101\x9f5\xc0\xf8\x86m\xfd\x87q3\xc0\x13\xc6c\x13GH3\xc0r\xdc\xe1\xaf\xe1\'3\xc01]\xa3\xcd\xca\xb83\xc0\xa2\xcf{t\x15\xf53\xc0\xb9]M{\xfee5\xc0\x87\'!g{\x1d6\xc0+\xd1\xc9\xa1%$6\xc0`q}\x15\xb4"6\xc0\xb2\xcck\xa3\xa3o2\xc0N\xf9a\x04\x0b\x7f3\xc0\x93R&6\x1e\xb74\xc0\xb2\xcck\xa3\xa3o2\xc00\xfd\x0fE\x9e\x902\xc0\xc7$J\x8b\x85\x074\xc0wZ\x8f\xdf<\x007\xc0\x86\xe4\xea.\xe8\xa83\xc0\xa5H.\x87"?7\xc0\xe0:Y\x97\xff,3\xc0R\xf7\xb7\x8d>\xf83\xc0\x16f\xc7X%63\xc0r\xdc\xe1\xaf\xe1\'3\xc0F \xa8\xe9\xa5\xbf2\xc0\xc0\x96$|\x84\x025\xc0\xb0[\xed&*s4\xc0\xdb\x81\xdd`l\x073\xc0`\x0e\xcc(|O4\xc0\xe4\xb5\x9d$#\xb63\xc0\xaf[>\xadZ\xe32\xc0\xb97>po\xdd2\xc0\xda\x87\x91\xf4-\x0f3\xc0X_!\xc1o\xba4\xc0U\x9b\xe8\xdb\x84\xe54\xc0\xcc\xe3\xd9b\x8e\xfe0\xc0d\xabyu\x88\xb54\xc0\xab\xf1\xe5Y\xb0f3\xc0)\x0e\x06|%Q3\xc0J\x16E\x820\xb93\xc0\xaf\x06\xc3<B@4\xc0K/{k\xb6\xac2\xc0\xc7\xf6\x957i\x032\xc0v\xf4\xda\x8e\x8e\xe82\xc0/\xab\x11\x80\xb123\xc0\xfch\x1d\xd0\xeb\x040\xc0\xdd\xa9\x92\xa1\xe2\xef7\xc0,\xc4\x9a\xc9+\xfb3\xc0\xb0 \xdd\x06\xee\xaf2\xc0>\x93\xced\xadJ3\xc0\xfc\xae$\xf2\x1b\x0e4\xc0x\xbaKDX\x1c3\xc0\xed\x1d?Y\xa6\xc04\xc0\na\xa7\x0c\xedt4\xc0\xbbB\xc2\xa9#\x9c6\xc01K!\xb2)\xde6\xc0\x98\x07\t%\xc4\xc62\xc0#\xec\xf9$u\xc44\xc0\x0cB \xd9\nm3\xc0\x98\x07\t%\xc4\xc62\xc0\x92\x18*\x98\xbf\xec3\xc0B\x99)\xeb\x15~3\xc06E\xff\x83\xf9\xf13\xc0\xe1\x83[\xb5w\xe53\xc0\xf5]\x97\xc5\xc3H4\xc0\xea2U\xf6\xd8C3\xc0*\xe2\xf2\xd8wj3\xc0b\xecM\x8a\xcd\x9e4\xc03:\x06\xd0\x02N/\xc0C\xbeg5\xa6"3\xc0\x0c\x81.\x93\xbb\xc83\xc0g\xa9\xee-\xae!3\xc0=-\xa7\x80533\xc0\x168\xea\x98\x14\x05/\xc0\xdfbL\x05t53\xc0\x90\x02\x98o\xbc\x0e4\xc0{K{\x02\xf5\x065\xc0Ru\xc8\x8cG\xdf3\xc0\xb4\xb6?\x84|M3\xc0\x04\xaa\xbf\xb9\xe1v3\xc0\x17)B\xe9\x90\xc43\xc0{\xbb\xff\xdeM\x1d5\xc0\x95\xa2\xea\xb9\x03\xa44\xc071\xd3\x02D\xc04\xc0\xca\x0b\xca\xd5]\xab0\xc0Y^\xf6\x9d\x1an4\xc07\xa8\xc52\x9f\xf53\xc0\tX\x87\'\x0b{/\xc0\xa3 @F\x8b\x845\xc0\x08U\xe1/\x8bq5\xc0\x19i\xc2\xc6\xeb[5\xc0\x9e8\\~\x92\xfe2\xc0Mro\xaaA-2\xc0n\x9a\xe8\xc3f\x187\xc0F\x1f<r\xe9\xee2\xc0,\x1b\xd7\tLD2\xc0C\x84Bh\xa6\xac3\xc0\xb2\xae/\xa2#\xab2\xc0\x1cn\xf1\xa2\x95u4\xc0\xd7h\x0e?\xbbX2\xc0o).\xad\x87^2\xc0\xbb7\xdf\x86\xdc\x8e5\xc0\x00w\x8c#\xd3\xaa1\xc0\x0b\xe3!\xec\x83\xf73\xc0\xc9\xe7\xc4\x13\x02\x953\xc0\xe9\xe3\x9c\xd9\xb8\xf02\xc0\xd8r\xb40\x8f:5\xc0\xac\x8b\x9d&nZ4\xc0\xb4\xbf\xfb\xe9#b2\xc0c\x9e\xe5\x9b\xbf\xee4\xc0\'\x88\xb4\x8cS\xa03\xc0lX@\xa7w\x086\xc0\xea\xe0\x84h\xf8)6\xc0G\x850Dx73\xc0\x05\x0f-\x8ae,5\xc0U\x0e\x82\xd3\xf5\xeb5\xc0*F\x92\xa8\xd3\xbb4\xc0O\x8e\x9b\x00/?5\xc0v*\xa4\x94\x8f25\xc0\x96\xd8\xb3\xff\x01\xec2\xc0\x0f\t\x886Fz3\xc0\x94w\xc2\x8c\x98)7\xc0t\x9b1\x8d\xbd\xfd4\xc0\x11\x92\x12o\x91!4\xc0\xd6\xde0\x18Wp4\xc0,\xf9m\xb7t\x9a5\xc0A\x9dv\xa1\x02\xcc5\xc0\x1f\xd3\xc6\xac\x1b\x1b4\xc0\xfdc\x11r-\xd80\xc0S/\x90\xc8\x02V5\xc0\xb0\x99\xdb\xb7\xb6\xb00\xc0\xd8\xe46\xa3\xc0\xd94\xc0\xb0\x99\xdb\xb7\xb6\xb00\xc0\x0f\xfcw\x83r\x803\xc0\xac6\xa3\xf1\xbc\xaf0\xc0\x89\xc6\x9a\x801\x0f3\xc0=\x9f\xad\xa7\xb0+3\xc0^ \x13\r\xda\xbd0\xc0j\x00%\xdd\x97\xc62\xc0\xba\xab?\x10\x06h4\xc0#\x90\xf5\x1a\xe7\xb60\xc07#\xc1:Dh5\xc0\xc7u\x0f\x7f\xed\xad0\xc0\xcd\xc5\xbc00!3\xc0\xa7!\\/#\x1d4\xc0N\n\xb2V;42\xc0 \n\xc2\xaf=\xec3\xc0\x8a\xd8\x80p\xf2<2\xc0f\xe9\xb7\xe6\xe9\xaa3\xc0\x1frd\x9emu3\xc0Oh\xef\x13\xb7\xdd3\xc0V!\x96GT\xd93\xc0\\\xfea\xcd(\xb72\xc0h\x97\x8c\xf7\x97@5\xc0A\x16\xc5"\x86\xeb3\xc0\xbbX\x10}\x9a/3\xc0\x9c\xed\x11\x9c\xf3K4\xc0\xa8\xf7\nTr\xe21\xc0V\xab2\xbd\x9f\x982\xc0\xb6-C\x19\xfd]4\xc0\xf8\xe4\x12l!D3\xc0,\x85\x9c?de4\xc0\xb7\x06\xcc\x1b\xd4\x154\xc0\x18\xf4\\\xd8\x1cl4\xc0\xb1\x9feP\xe7M0\xc0\xc1\xc3]\x80\xbaV0\xc0U\x9b\xe8\xdb\x84\xe54\xc0\xa4NQ\xbe\xb1\xfa3\xc0Z\xdf\xe0\xdd\xe7\xc23\xc08:[Q\x8b*4\xc00\x12\xc9\xe1\xb0\x833\xc0u\xfb\xa6\x06M\xeb4\xc0\xfd\xa7X\x87\xbe=4\xc0\xc2\x03\xf4\xe2\xec>7\xc0\x91\x91\x87\xd4\xe6B5\xc0\x81\x98V&\xd5\xfa3\xc0Q\xef\x04x\x0f64\xc0\xdc\x18kG\xdd\xd83\xc0\xaa\xa6\xa4\x1e/\x8d2\xc0\x0b"\xff\x9cs\x9b3\xc0\xabR\xccjJ\x167\xc0-\x8f|\x06<\xf12\xc0b5u-\x0c\x7f2\xc0\xadL\xa52>\x994\xc0,\xe4\r!#M-\xc0\x18\t\x14\x88%\x7f4\xc0_\x9f\x9e{\xda\xa43\xc0\x15\x07z(\x90\xa23\xc0\xc8\x8dk&\x82~4\xc0\x1f\x831\x9f7\xac1\xc0\xaa\xdd\x8da/\x8d3\xc0Q\x07\x82\xcbl\x873\xc0/\x1b\xa8N\xef\xb53\xc0\r\x7f:[\x93q3\xc0g\xa6.\xf3\x1153\xc0\x94C\\\xca\xd7\xbd4\xc0Ig\xffX\x1f\x894\xc0\xb0\x1a\x1d}\xe3k3\xc01\x97\x80Psf3\xc0\x01\xee5n\xdd\x841\xc0-B-\xf7_d3\xc0\xd8\xda+r{\x135\xc09\x9fo!\xac\xb53\xc0\xc0\xe39\xfb\xda\\3\xc0Z\x9a\x0e\x8d\xb2K3\xc0\xe8{\xcc\x17\x19\x124\xc0"\x0c\x05\xb7\x0c\xcf3\xc0\xa0\x8al\xe21\xc64\xc0Gh9\xb6\xfe`6\xc0\x00\xd5z\xbc=[3\xc0\xae\x88\x81h1\xd44\xc0z\x13\xff\x01P\xb44\xc0\x7f\xe1\xd1\x1fK\xcc2\xc0\x08dB\x14\xb9\xde3\xc09\xa9/G\x87\xe23\xc0\x9a\x95\xc3\xf8\xcb\xe82\xc0\x17x\xf5\xf30!4\xc0i,@\xde\xf2,5\xc0/\x05\xc9%\xc6d2\xc0\xcc\xd1N\x85r\x035\xc0e\x13\xaf\xf1\x99;5\xc0\xf3\xceY\xad\xb3\xad3\xc0\xbf\x1bQM0\xfd4\xc0\x14\xfb\xa4+c\xfe5\xc0U\xcb\xc6c\x9eN2\xc0\x9cd\xe2\xae\xc3p5\xc0 $p\xfe\xa6\x1e4\xc0\xdaW\x9c\xad,\x144\xc0\xec\xd5Q\xe8z\x857\xc0J\xbe\xe6]\xe5\x1f3\xc0X\x15-h\xff\xfd2\xc0e\xa2\x84\x1d\xaf\xe32\xc0\xdav\xe1\x97\xa1!3\xc0\x92\xe9\xb9\x8dXj5\xc0f\xc7R<\x84\x1a3\xc0>\x99\xa9\x19[\x854\xc0aq4\xd7\x8e{3\xc0\xc0\xee\xd8c\x13\x923\xc0\xc3t\x08\xf4\x0bj2\xc0P`\xdb\xfc\xa9;0\xc0M=\xd2\xcc\x1e\x063\xc0,\x85\x9c?de4\xc0\x14\r\xf3\xb4\xe9)5\xc0k\xeb\xafG\xbcD4\xc0\x7f\xbaK\xde\xeb\xb54\xc0:B/\x06Q\xde7\xc0&\x96W\xb5\xc5\xc45\xc0k=\xean\xfb\xb44\xc0\r\xf7\xf8?P\xd24\xc0\xd2}\xffa;\xe43\xc0\xca\x17\xafi\xf5\xee0\xc0\xea"\xba0\xca\xeb3\xc0\xe5\xa5=/\xd0\x113\xc0\x9a\x84\xfc\x98\xeb\xbd4\xc0\xab\xb8\x06\x19\xde\xa34\xc0`\x05\xeaU\x88\xe44\xc0\xf7\\o\x9d\xdf\xd53\xc0\xf8\x91\x00X463\xc0\xd3\xd2$w-\xd74\xc0e(\x0b\xb1@\xb24\xc0v(\x1e\x92\x0eM3\xc0\xc9\xe8~2\x95\x954\xc0!\xa0\xa2\xa8\x8a\xbb4\xc0\xfb\xfb\x8d\x08\x0e\xb04\xc0\xde\xba\x94@\xb013\xc0b\xa6\xc3\x1a\x1d\xca4\xc0\x0e\x1e\x9c\xda\xb2\x0c5\xc0\x9f\x802|W\xb04\xc06\'?u\x1cV4\xc0xHI\x84\x19X2\xc0\x1e\x0f\xba,\xc3\xb70\xc0\x05\xd2\xb0\xe4\xbb\xbc4\xc0E\x0505\xd3I5\xc0{En\xb3\xaf$4\xc0|C\xa0\xe2@\xa06\xc0\x90\'\x05\xa8\xe4*4\xc0\x8e\x88y*\xf913\xc0AD\x1c\xc0\x16+3\xc0\xa3\x83\xc4\xb9\'\xf13\xc0/\xfbv\xfd+\x122\xc0n\x04}\xe4\xac\xb93\xc07\xc4\xb2\x92L>4\xc0\x16\xca\xb0\x052h3\xc0\x81\xe9Q\x9b\xe7\xce3\xc0\xaf\xdb\xaeQ\x14\x143\xc0\xd77\x00\xcf\x11\x9c2\xc0f\xba\xde\x9dD\x1a3\xc0\x07>\xa6\xecT\xc64\xc0f\x96\x84\xa3\xcb%3\xc0(L\xb7{oM/\xc02\x87\xa1\x8aC/3\xc0P\xd9\xdfS`\xd33\xc0\x1d\xedz\xbb\xc0e5\xc0CF\xbfd\xf5\xb33\xc0\xff!\x89\x111\xaf3\xc0\xd4\x9fn\xef\\+3\xc0DLn\x84\xae\x8e4\xc0n\xff\xb7\r-w/\xc0\x08u\xd5\x02\xc1-3\xc0\xc2lK\xd6\x08^/\xc0\x81^#\x8b\x83$3\xc0(\xdb\xda\xf9\xd9\xab2\xc0\xe0\xec\xe9\xa1\x9a\x0c3\xc0\xb9MF\x08\x06>3\xc0K\xf25\xa9\x80\xa33\xc0\x07z]\xa7\xa7G4\xc0\xbd\x07tZ\x1eB3\xc0\xbdr{\xc3\x0c\n3\xc00\xfd\x0fE\x9e\x902\xc0\xa7\xa0\x07V\x98\xaf4\xc0\xde \xb4\xff\x8cZ5\xc0p!\\#\x87K4\xc0\xce\x14\x15r\xc3\xdf3\xc0\xe99q"\xbc\xe33\xc0\xc8vJR~Q4\xc0P\xee6\xb7l\xaf3\xc0\xf7\x03\xa5A\x8745\xc0p(\x0b\xe2\xce\xab2\xc0f\xe9\xb7\xe6\xe9\xaa3\xc0\x0b\x96\x00\x9a\xd3\xb85\xc0 \x1c\xdf\x04\xbf\xe40\xc0(d\x89\'\xe9\xb84\xc0h)[\x9a\x98I3\xc0\xdb\x16\x1eJ\xfd\x9e5\xc0\xa3\xd4\x9e\r\xb5@5\xc0\x85\x12\xa8\xd5\x14=3\xc0\x1c\xb3TF\x9f\xc52\xc0\t\x08\t\xbc\x1f}4\xc0\xdd%\xbf\n.\xda4\xc0 }e\xf6\xfa\x0f5\xc0\xfc\xf7*\x8cM95\xc09\x103np;5\xc0"\xfc\x0e\x90]\x942\xc0\xf9\xb5\x17\xbe\xcd\x1a2\xc0\x02\xc4\r\xca`_3\xc0k\xb4\xeco`D3\xc0\x01\xad\'\x01\xfc\x133\xc0\x1f\xd3\xc6\xac\x1b\x1b4\xc0I\xf9.\x06415\xc0h>\xc9\xa9\x92\xdf3\xc0\xf9Vtzb@2\xc0\xd8\x00\xe80?\xa02\xc0\xcb5\xfe\x94\xe9=0\xc0\x1c\xce\xdd\x96\x05v3\xc0\x96\xd8kU\xce75\xc0\xbe?\xe7JT\x9b2\xc0\xa4\xbe\n\xb0\xc8\xe31\xc0Y\x18\x83\x82\xd6\xe71\xc0b\x0eC+LG4\xc0Z\xbb=\x93\xc8;5\xc0\xb7\r{\x89\xeb\xae1\xc0\xfc/\xc8\xfb\xac\\4\xc0a\xbf\xf4\x99s\xe53\xc0\x1b\xec\x9a\xee\x02\x191\xc0\x14\xa7d\xb8\xed75\xc0\x87\x10%\xad\x16{5\xc0\xfdt5~F\x982\xc0\x85q:\xa0\x03\xbc4\xc0\xb3\xfb\t\xc7\xf8-5\xc0\x16\x1f{X\xf0\xe62\xc0\xa8\xe7!y\x8d@/\xc0[\x96\xa5\xa8\xda\\0\xc0\x08\x8a\xbf\xfe\x1a\x1b5\xc0(L\xb7{oM/\xc0\xc6\x10\xeau\x9e\xb82\xc0gi\xea\xa26\xfe4\xc0\xa0\xfb`,\x95\xca3\xc0i\tdz\x96\xa14\xc0\x8cd_`\xe7\x025\xc0a\xe1\x1f:F<2\xc0\x86\xeac\xec)*7\xc0\xf0\xd9\xf6\x89Z\x943\xc0r\xe5\xad8f\xf36\xc0\xca\xbc\xf9\xe4\xe105\xc0\xcd\\\xf8\t,\xc45\xc0\xc4M\xf6U\x1eQ2\xc0s\x92#\x83\x04\xb42\xc0\xd2\xd6a\xb1\xae#2\xc0\x10V&\xaa\xb5\x8f3\xc0^n~| \x1f5\xc0}\x05m[Z\xef3\xc0\x81\xf8^\x90\xe7-2\xc0/\xab\x11\x80\xb123\xc0\x02\x86\xfe\x9f\xb8\x1f4\xc0e\x10\x9f\xce\x1ey4\xc0\xdb\x0ey\x01}\xd35\xc0x\x92\xd7\xa6\x85\x0e4\xc0j\xf8~\xb0j\xee4\xc07\xab\xa0C4o4\xc0[\x0b{p\x03\xbe4\xc0\x08xl\xeb\x16\xe04\xc0\xb9\x8d\x04\xfb\xdf\\3\xc0_\xd4\xb5\xe7\xc6\x8b2\xc0|q\xa4\xdf\xc8\x925\xc0\xd3\xc7\x0f\xa7\x12\x034\xc0\x8a./\xf5Y\xe74\xc0u\x9e6a\xca\x843\xc0\x9d\xca@\x08813\xc0\xe0\xd9P\xf7\x93\xe41\xc0\xc4\x96N\xde\x14~3\xc0\x1e\xd6\xde\x1a;\t5\xc0R\x85\x0f\xe2\x8f|/\xc0\xd2\xeaSU\xdf<2\xc0\xc5\xf2\xec\xea\xc5|3\xc0<\x91U\xc9L\x9a3\xc05\xc6\x82]\xba\'3\xc0\xc8\x1d`!\x12\xcb3\xc0\xc2\xf8\x04\x82m\xd94\xc0h82/\xc1\xff4\xc0\xf0\xa4;8.\xe55\xc0\'\xaf\xa0\x01\x90\xa23\xc0\xe3\\\x86\xc7\xc6\x1d4\xc0h\x15*\xcf\xad\xf84\xc0\xf4VB\xde\xa0\xac5\xc0\xfa\xd2\xfb(\xc5N4\xc0M\x93\xabc\xeb\xeb2\xc0\xfa|M2\xf4\xc52\xc0.\x12H\xfbC.3\xc0\x18\x19\xceP\x12\x065\xc0nA+a}\x822\xc0\xefWY\xa2&\xfc5\xc01Jjn\x88\xbf3\xc0/ym\x05o\xb13\xc0\x90\x86n \xf542\xc0t\xb6DX\rZ4\xc0c\xda\xb2\x94\xd9_5\xc0\r\t\xd3\x07\x86\xeb5\xc0\xf2Y?g#\x905\xc0\r\xc8P;s\\3\xc0(o\xa7\x8e\xd9\x084\xc0\xaf\xee\xc3\xcd\xd2\x164\xc0\xc7\x15X\x08r\xf44\xc0\xa1~\xba\x85\x80\xcb2\xc0S2#e\xc7\xf93\xc0\xb5\x0f\x1a8\xa8\x1e4\xc0h"\xb8<\xd7{3\xc0\xc1s\xcf\xdb\xcb\xfd0\xc0\x98~Dxr\x924\xc0\xf1\xaa\xa3\xe1\x95\xc54\xc0\xeb\x82\x9fi\xd0\xd04\xc0@\x8ci\xc0\xe3o3\xc0\xa4\x85\xc1Zg\xf52\xc0u\xbcH\xdfA\x142\xc0\x80\xdd/\xdd\xee]3\xc0f\x8f\x06\x93\x0c!4\xc0\xbb\xa5\xa6_\xd9=2\xc0\xef\xb7\x13\xfa::2\xc0C\x11\xe2\x9f\xf9T3\xc0\xdaw\xb6\x1d{k4\xc0vR\xf2bm_2\xc0U\x93\xb9h\x00\x932\xc0\x88L@P\x00<3\xc0\xeb\xce\xad\x1cHA3\xc0\xd8\xc3\xc51tI2\xc0\x82\xba6@\xab\xfb1\xc0\xb27\'r\x8d\xb13\xc0J|\xfe\xa9q<3\xc0\x92\xb7\xf3*\xe133\xc0\x91&\xd0\xf7\xb2\x085\xc0\xfd\xa2\xf2(\x04\xba1\xc0\x9ak\x02.\x86\xae3\xc0z\x0c\xbcX\xcfQ3\xc0yF.58\xb54\xc0\xc3\x0f\xcd"b\xc04\xc0\xa7\x90\xdc\xade?4\xc0A\xc9\x99Z7u3\xc0v\x11w\xa7^\xa73\xc0K\xb2\xa7\xa7.\xe07\xc0\xb0\x08\xf0\x82\x1d?2\xc0\x8c7\x8b\xa0Qt5\xc0\xc8\xf2\r\x8e\x02G5\xc0\xbew\xf8\xaa\xb0\x7f3\xc0\xb3\xc5\xc0\xec\x1c\x015\xc0\x8b\xd3\xb9\xea\x05\xf4,\xc0\xc8-9\xb4\x0c\t4\xc0\xe6`\x14\xff\x8e\xd14\xc0\xb6\xcf\xf4RS\xec3\xc0\xd2{o\x8az\xa93\xc0O\x9a_\xce\x1b\x875\xc0T\x19\xcdj\x0ez2\xc0\xdbY\t\x92\xba\xb83\xc0U1\x99lH\xc64\xc0\xaf \xd9\xe1\xfd:4\xc0\x18"\xb1\xd5\x7f\xd84\xc0]<L\x04\x93\xbb3\xc0u\xbdq/+\'-\xc0W\xc40\x0b\x1f\x893\xc0m\xd0\xcb\xde2;4\xc0@\x8e\xe2\xe9rh2\xc0\xc2\xb26\xe8:\x865\xc0\xaf\xf3\x8e\xda\xe2 3\xc0\'\xb2\xa1\\k&3\xc0i\xbf\xab`\xb0\xcc2\xc0\xd4\x83yj,\xa11\xc0\xca\x0b\xca\xd5]\xab0\xc0A\xc9\x99Z7u3\xc0^\xb3p\xfa4\xee4\xc0\xd3\xac\xcc\x1a\xdc\x103\xc0\n\x87c\xcf\xacn3\xc0\xf2\t\xb7\xd4\xcf\xe93\xc0\x08\x9d\xf9\x88\x9e\x1d4\xc0\xb9\xc6M\x97\x06Q3\xc0\xf7\t\x86t\xabB5\xc0\x7f\x1a\xa08\xf0\xdf3\xc0\xc3t\x08\xf4\x0bj2\xc0\xd3v\xdf\t\xa8\x815\xc0\xb1\xdax8M\x824\xc0\xa6\r\x08jT_2\xc0\xe9\xa8\xcf\x8f\xd7n2\xc0\xea\xf7\x87\x8e&H3\xc0\xcf\x01\x9d\x8d\xc1\xba4\xc0\xd7\x95\xccP;\x144\xc0J\xaa\x19\xce\xb3)5\xc0\x14\xa0dJZ\x8d/\xc0\xa2\xa6>\x01\x81\xb52\xc0q\x9dm\xb0\x80T2\xc0H\xe28(\x98&5\xc0v\xbb\xa1\x1f%\x823\xc09#\xe0Yf\x972\xc0\xec\xb2\xefGm\x80/\xc0\xac\xf1\x82\xb0\xff\xa23\xc0\xb4\xeb\x8f\xcc\x15\xe14\xc0qcav-\xa93\xc0\x1e\x97\xc7\x84\xaf\xe05\xc0\x87\x10\x19\xee\xad\x9e3\xc0Y`37\x1bi7\xc0b4%k+\xa93\xc0\xe2\xc4\xf5\xa7\xa4^7\xc0\x8ef\x8cD`\xb84\xc0\xc0\xcfZ>\x95@5\xc0\x0f\xc6\x16\x00\xd6\xd64\xc0\x0fh\xcc\xe5\xe1\xe61\xc0H\xd7\xd8n\x8eG5\xc0\x8d\x7f\x0b\xbb\x8e\xcf3\xc0P]K/X\x155\xc0\xfb\xf5U\x89\xedk4\xc0\x87_\xb1\xf8_\xb44\xc0&\x05\xef \x8c\xf84\xc0 y\xcd\xd2\xbc\x1a5\xc0\xc7\xff\x8b\x05\xe9a3\xc0\xac\x86\xe3\x85\xca\x833\xc0\r!O\x10X\xb24\xc0\xb8\xe7\x0c\xddr\x0c7\xc0\xaa\xa8\xd3D0%6\xc0\x08\x18G\x19\xcd\xe74\xc0\xe6g\xd0\xa2\xf7e3\xc0\xd0",L\x83\xd94\xc0\x03\'\xd8\xe9\r\x1a3\xc0\xf5\x08\x95r<W0\xc0\xfe\xb1\x96Py!3\xc0`\x8e\xdfn\xc2\x174\xc0\x02t\xa4\x9d\x8a\x133\xc0]\x99\xf7\xaf\xeb$3\xc0%\x85m6\xc9\x056\xc0\x87\xd0\x05\xaf\xa7\x075\xc0\xf2\xe5\xdb\xcd\xe9\xc53\xc0bh,\xe4\xcf+3\xc0_\xa5\x08\xdb\xbe 4\xc0\xea\xbd\x14{D*4\xc0Z\n\xc9\x0eu13\xc0\xd8\xad\x113\xa3\xbb4\xc09\xa9/G\x87\xe23\xc0\x84=\xd1]\xf9L3\xc0\xe9r\xf8QH\xa54\xc0\xda\x9f!z\xd9P3\xc0\x1c\xa8\x83\xcb\x91\xca3\xc0u\x88\x18Qg\xe53\xc0\x89\x1b)\xfb\xa8\xa22\xc0#\xaa\'\x96A\x036\xc0\xf1\xe2\x18M\xff\xb55\xc0.\x17\xba\x99e33\xc0\xf7=\xe4\xbd\xc1\xd93\xc0\xebj\xd0\x08h\xda2\xc0\xd9\xff\xb4\xe5\x1f[3\xc0\xe9\x9b\xbf\xe8\x04\x036\xc0s$\x84\xc4R\xa12\xc0\xa5m\xed\x8dI\x025\xc0\xfd\x9c-\xd7C\x9c2\xc0n\xa0\xbcK\xbd\'5\xc0\x08$)\x0e\xb3\xd51\xc0\xf6\x11\x85\xc2\xa8+3\xc0\xe71J\xfb@\x135\xc0\xccJ\xe6\x92\x9063\xc0\x9b\xf1c\xf1Am2\xc0\x01b\xcc8e\xd32\xc06\r \x98"%3\xc0\xdeqFU\xe3\xec3\xc0\xec\xcd|\x8a^4-\xc0\xd6B)\xeb\xd5\xe33\xc0\xb5\xfdh&J\xe13\xc0\x9b\x99M\xb7\xd1\xed3\xc0h4k\xed\x85\xf63\xc0\x85\x1f0\xd3y#3\xc0hz\xcf;G\x10-\xc0\x9c*>H\xd3\xf03\xc0\xd3\xb2\xd4\x8a\xb0\xda2\xc0~\x1dd3_f3\xc0\xb9\xbb8\xdb\x85\x857\xc0\xa9\xec\x00Rs\x995\xc0\xd5\xcf\xf4\xfd\xc7Y3\xc0\x1aU}= \x8a4\xc0/\x18\xba:\x07_3\xc0\xd8*\x1aZ\xaa\x921\xc0\xd4|4\x07\x89\xae3\xc0\xdeNnb\xe4t5\xc0Q\x16\x13= \xb90\xc0\xd0o\t\xa0dV5\xc0\x91d\xb5\xa5J\xbe4\xc0o\xfe\x03\x1c\x04f4\xc03\x92\xa2\xc27\x9a4\xc0M\xaa\xc5\x87\x0b\xa75\xc0\xb3-6\xfbQ\xe34\xc0\x97\xe6\x8f\xe6\x7fV4\xc0\xc8\xf6\x86\xe0\xbfG3\xc0\x82B\x1c\n\xeaW2\xc0\xc8\xf6\x86\xe0\xbfG3\xc0\xb2\xe6\x87\xea#X3\xc0\x1f\'\x06\xe9#\xbc4\xc0\xf4\x06\xdd\x1f\xd6\xb55\xc0v\xec\x1c\xba\x19\x064\xc0^\x1fSU\x83\x144\xc0P`\xdb\xfc\xa9;0\xc0\x0c\xf3\xd5\xab"\xac5\xc0^\x8cu%0\x805\xc0\nssM\x1a\x171\xc0`\xb7\xa1\xb0@\xf00\xc0\xc5\x89\x8er#\x1c4\xc0l\xf6\x01\x89\x86\xe04\xc0\x88\x95\xa6|\xb9!4\xc0C!\xa4\x9f-o/\xc0\x1eH\xc2\xf9\xdf\x137\xc0\xdcr\x15x\xb1\xda4\xc0n\xaaH\xa3DU5\xc0\xd4\xb3\x89\xeb\xe4\x135\xc0:\xa3!$\x8f65\xc0\xff\xb4k\xac\xf1\xd60\xc0\xcfU\xde\xf2NH4\xc0\xaf \xd9\xe1\xfd:4\xc0\xf3s\xe7\xf6{\xcc2\xc0\x04\x8b\x1b\x1dT\xb70\xc0G6\x8a>W\xb64\xc0\x91\x82\x88#\x99\xc74\xc0\x91\x82\x88#\x99\xc74\xc0\xb0vmv\x9d\xe43\xc0\xcb5i\x0b\x13\xaf0\xc00X\xc9\xd2T\xcc4\xc0EulP\xb4z3\xc0\x87M\\a\x14\x7f4\xc0\x0c\xbf\x16\xbf\x8fe3\xc0/\x96\x18\xb3e\xd13\xc0\x12\xf9h\xd6\xf2\x8a3\xc0\xa6\xe0\xbd\xbb\xdb\xcf4\xc0:Z\xf4\xc9\xb8\xa23\xc0\xc8\x8dk&\x82~4\xc0CF\xbfd\xf5\xb33\xc0&pP\xf1t\xb42\xc0\xee\x0b\xd6{\x9a\xb52\xc0o\x15\xddH\x02$5\xc0\xa7H\xee\xc0^|3\xc0s\x1e1\x10\x1c`/\xc0s\x1e1\x10\x1c`/\xc0\xb8\xbd:\xaf\x0e\xab2\xc0\x19\x8c\xa2\x05\xa6\xac2\xc0\xce\xc0\x9b\xb9\xe6\xe04\xc0\rra\x97\xa4\xb62\xc0\x18\xe7\x7f\xb1\x8b?5\xc0\xdc\xd9~\x8aUA5\xc06a\xd3>\xa4\xff2\xc0\x07\xa5\x92\xb8\xc7\xc23\xc0\xbeGB\xb7\xdd33\xc0K\xc8c\xce\xd2\xbc2\xc0\x15/h\x84Q73\xc082?\r\xb4@3\xc0\xdfV\xd2\x0e)B5\xc0\x80\xf8\x01\xaa\xce\x1f3\xc0\xb0\x11\xc0\x0e\xb4Z5\xc0\xb7\to\x02\xfbx5\xc0X$U\xe8\xde%5\xc0\x10\xbf\xe3\x00\xd0\xc61\xc0\xe5s\x81\xc4\xf1j4\xc0\xdam\x0e\xa8\xd9~3\xc0\x16\x19\x19\xbd\x18\xc82\xc0\xeb\xa1f\\\xc8\xf91\xc0(\x12\x89\x9c\xb4S4\xc0\xd6\xe0\xf9\xe8\x03\xbe4\xc0\xba\xa8\xb0S\xfb\x893\xc0\xc7\x19\x07Nc\xf91\xc0\x9b\xc2p\x97\xf1M4\xc0;\xcd\xe3\xa3\x9c\xcb2\xc0!\x0ee\x14\x1d\xdf7\xc0\xf4VB\xde\xa0\xac5\xc0lZA\x05N{/\xc0\xc7\xd0\xaeD\x05H5\xc0\xe9!\x9b\x9e\x95\xb33\xc0\x18\xa0\xbb\x82\x97i3\xc0m\xc1\xd5\xaf\x9a(3\xc0>\xfeL%\xbc;5\xc0\xee\xc4\x11\x7f\x18\x9a4\xc0\xa1\x19\x8b\xeb\x04\xe84\xc0\x00]W\x86lX4\xc0\x99`I\xe1\x0e\xac3\xc0\x8b\xcf\xd0\xb3\x9fA/\xc0A@\xf43M05\xc0:L\xa1\xc9\xbf>0\xc0i\x17\xa4Q\x8c13\xc0\xe0V\xe1\xf2W\x113\xc0V\xe0\xc06\xc0\x194\xc0\xf0\x1c\r\t\xa2\x981\xc0#2\xd4\x1d\x92w3\xc0\xd2:/\x11\xdc\x814\xc0\xf0\xa8^\xf1d75\xc0/\x15\x9f\xb5W\xc94\xc0\x7f\xb7&%zr2\xc0A@\xf43M05\xc0G\x81?\x0e\x9d\xe44\xc0@\\\xd3\xa3\xd8 5\xc0\xb8\xe7\x0c\xddr\x0c7\xc0sW\x01g^\xe0,\xc0\t\xd3tE\x97H4\xc0\xe1\xafh^e\xc83\xc0*A~7\x85\x115\xc0\xe4\xdc\xb0\xea\xf4O6\xc0M\xcbEC\xca\xad3\xc0\xe2F\x11\x93&\x143\xc0\x9a\x0f\x12\xaf\xd9\xc53\xc0\x1da*5\xafp2\xc0\\W\x93\x9a\x89\xbe3\xc0\xf7\xda\xd2\xc8]\xa43\xc0\xc3f\n\x0c\x89~3\xc0Kf7l\xff\x085\xc0\xb0\x9f\x0c\xdb\xff\x054\xc0V\x9ba\xc1\x1d(6\xc0\xd8\xa9\\\xc3<\x156\xc0\xfa\xd3(\x1a\x19\xdb3\xc0X\xbc\xdc\xc52"6\xc0\xc4\xf1\xc3\xaf\xa8\x98/\xc0J\xb3\xc6\x91\xb9z4\xc0\xc3_!\xbe(\x164\xc0S\xdd\xc6\xd1\xdf\xbc3\xc03\x87\x15l&{5\xc0\xf8"I\x91\x85^4\xc0x\x0b\x00\x8d\xbd\xbc3\xc0\x89\xd1\xb3\xf5\x98.2\xc0s\x94\x7f@u\xad4\xc0E\xb0x\xb7\x16\xb95\xc0\\\xeb\xa7S\x0e\xb82\xc0\xc3t\x08\xf4\x0bj2\xc0\x15\xc876\x0064\xc0\xf0\x0e\x98\xfd\x8f\xf83\xc0\xcb5\xfe\x94\xe9=0\xc0\xc0[\x89\xefH\x8f4\xc0\xfe=\xc3\xea\xe2\\3\xc0YIdw\xa0\x963\xc0\xfaD)\xa2\x8e;5\xc0k@]\x0e\xed\xab4\xc0\xd9\xab\xe6#\x83\xdb5\xc0[Av8\xee\xf61\xc0\xb7\xbb\xa7\xa7\xa7\x1a3\xc0\xccJ\xe6\x92\x9063\xc0\xbc\x9a\xf8\xb6\xdeb3\xc0Qi:\xa1\xccK3\xc0c\xa4\xf9\xe3\x0b\xb13\xc0I\xb3D\x04at5\xc0\xa2e<\x00\xd2\xfb2\xc0\x01\xff\xecSf\r5\xc0\xa4m\xc6\xf7H\xfc,\xc0\x8b2x\x06\n\x065\xc0s\xf4.\x8a*\xd43\xc0\xcd\xb2d\x8cv_3\xc0\x80U\xb0\x1d\x07S4\xc0H\x043\xf2\xcb|3\xc0\t\x96F\xac\x05]3\xc0pu{\x05\x9c\xc52\xc0\xb88\xb8\x0e\x88n3\xc0\xcb\x1f\xd4\xdf\n\x853\xc0L\x1f4\xeb\xfd\x1b3\xc01\x85\x90N\x98\xe16\xc0\xfdMm_\x9b\x040\xc0\x85iK\xa8%\xdb3\xc0\xa3\xa8\x1d\x16$\xfd3\xc0Y\x17\r\xd0\xddM3\xc0\xd6\xf9t\xb6\xc5J5\xc0\xf6\x1dkW\x86\xb86\xc0\xd1p\xc9\x97\x80\xc72\xc0\x96\xba!\xa2_$3\xc0q\x1f\xfc\xdcN\x912\xc0"vR\xdb\xa5w3\xc0\xf2\xaa\xe5\xdf\xebk3\xc0q\xf4\x92\xe9\xd0\xf15\xc0\x90\x07\xb1\x8b>@-\xc0\x87\xa4\t\xd7B\x155\xc0\x8b\xa0\xf3\x97%03\xc0\xb1\x8c\x96\xf8n@3\xc0.\x0c\xcf\xcb\xc2p3\xc0\xca\xf4;n\x17l3\xc0\xbcm\xe0\x18;\x7f3\xc0\xbb\x9e\xcc\xd8\xef\xc83\xc0\xf6.\xd8\\\x80\x863\xc0\xea\x9a\xaa\x87\x90;4\xc0s\xe8\xd6\xe8&\xfe2\xc0\x9eT[it\x863\xc02,\xbb\xba|\xf02\xc0\x8f\xf7\xd9\xc2\x07\x082\xc0{k\x1e\xec\x91\xe14\xc09\x17O\x95\x11\xa54\xc0\x8ah\xc7\xe2v\'3\xc0\x9fp[\xcc8\x152\xc0\x8cQo\xfd\xee\xc13\xc0\x81\xd8\x8fm,\x133\xc0\x15\xb8\xf8\x0fH\xd13\xc0Z\xfd\x8b\x82\x9d72\xc0E\xd7,\xab\x86#7\xc0._r\xb8B73\xc0P\\\xd1\xc2\x06}5\xc05R[P\x82A3\xc0\xf2$*?gX5\xc0\xbcg\x11\xdbu\x085\xc0\xa2Y\xe9Tr#3\xc0\x8e?\xce\xe7\xfa\xcd"\xc0\x97\x8fA2\xbc\x122\xc0\xaep\x00x\xd3\xd32\xc0\xc3\xd6\xb1l:(4\xc01\x8e\xfeY[\xb52\xc0\x13~;a\xbd\'3\xc0Sx6cP=5\xc0\x98\x0b\xb6\x9a\xefF3\xc0\xa2\xa4\xf7\xfb\x92\xf72\xc0\xe1On\x04\xa9J3\xc0\xa1\xd6\xd0~\n\x965\xc0\xe5\x85\xc2\x9f\xbb\x125\xc0\xdd\x01OLw>5\xc0\xbc\x96 \xb2\xfdK0\xc0\x8dh.\xc1\xc9\x891\xc0\xa7\xf1aC\x8fl3\xc0\x19+\x0c\xca\xdcF5\xc0\xd7?/\x1f\x1e83\xc0)V\xb04\x88\x055\xc0r\x1f\xc1\xb4}\x892\xc0\xd8\xa3\x93\xf1Q>3\xc0nY@%\xe4%4\xc0:\x1d"\x9e\x1f73\xc0N%\xbd\xf6tg7\xc0\xbc\xf2\x86\x15\x08D4\xc0E\x855\xda\xb7\x1a2\xc0X\x91U\x8b\xd7\x00/\xc0\xcd\xe8\x9a\x00\x16\xd54\xc0\xb0\xee\n\\/\x9e4\xc0\xf0\x90\xdc\xd8\xfe\xe24\xc0g\xd8R\x06\x93\x135\xc0\xdbw\x98\xe9\x91\x925\xc0\x15\xb8\xf8\x0fH\xd13\xc0\xe7\xc5\x7f\xc5\xa7,6\xc0\xcf\xe7g\xdd"m5\xc0\x19\x90\xbe\xe6n\x943\xc0\x00E4\x12\xf7{2\xc0n\x81\xb2AB\xdc3\xc0,\x90\xe9\\\xe5\xe84\xc0Q\xfe\xcb\xc9\x80\x947\xc0\x8d\xb6o\xf9\x9cc2\xc0\xc4\xc7L\x8b\xbc\xf63\xc0:5\x08c\xed\xc64\xc0\xc1T\xe4\x1d\x01 6\xc0u\x9e6a\xca\x843\xc0.X\xc4\xa6\xc1\xdb4\xc0\x81\x12\xb48\x1b\xae3\xc0\x8f\x97\xf70\xe8\x184\xc0\xa7T96-\'5\xc0D\xaf\xb8a\xa9\xe80\xc0\x0c\xf3\xa6^&\xd94\xc0\xe0\xc3\xd3s\xe8=4\xc0+\xbe\x08q}\x872\xc0\x9d>\x8dz\xf2%3\xc0\x13\xb7\x96\x1db]4\xc0\x02\xc0\xd5\xa6l=4\xc0\x85iK\xa8%\xdb3\xc0q\xe3c\xfe\x18o5\xc0\r\x82\xbb\xe0\x80\xf83\xc0[\xc9\xc0\xee\x8f\xdb3\xc0]\xec\x8a\xd8\x8e\x173\xc0\xaeR\xdcY"\x815\xc0\xb8g\xc9\xb6\xc5\xbb1\xc0\xc0B\x83^8\xe34\xc0\xf8\x86\xc2\x03/\x863\xc0T\x03p\x97D\xfd2\xc0\xf0($\xac\xa1\xe74\xc0\x80#Z\xc1\xe4\xbf4\xc0\xc2!\xb8\x95b\xff4\xc0\x19w\xf7\xe4\ta4\xc0\x94\xb10(\xe1\xa82\xc0g\x9e nxV5\xc0z\x17\xc7&p.5\xc0\x1dn\x04\xbd|B/\xc0S\xcc~\x1bR\x085\xc0EB\x1fY\xc1\xee4\xc0o\x9f\xdbt\xb3K4\xc0K{n\x94\x8f\xfd3\xc0\xe1\x06e\xcf\x86\xe30\xc0)\xbe\xe2Q\x07\xa33\xc0\x89\x89\xaa\x8a\x9c\xfc4\xc0\xca\xe3\x010X\x173\xc0\xc4dB\xa4/"3\xc0\xaf\xa7s;\x9052\xc04\xa0\xc49\x96\xc81\xc0`\xbc\\-\xd7-5\xc0n\xfc\xbd\xba\x87\xa32\xc0n\xb7\xe2\x12\x9f?2\xc0\x958\x98dj\x0c4\xc0)51\xcd\xad\x934\xc04\xa0\xc49\x96\xc81\xc0\xb80\xa0^\xe7\xcc3\xc0\xebN\xff\xf1\x1c\x962\xc0\x13xo\xbd\t\xff2\xc0\x99\x7fe\x96\r\xf55\xc0\xff\xcf\\\xe1\xa0L5\xc0\x02\xfe{\xd3\x8b\\5\xc0\xd2\xfd\xcc\xf6f24\xc0\x96;z\xa5\xea\x0e3\xc0X\xf5\xf9\x82\x19\xb70\xc0ap\xd1\xab605\xc0L\x1f4\xeb\xfd\x1b3\xc0\x04-\x15\xae &2\xc0\xa5\x18~\xdeC\xf53\xc0?4\xc7$\xb7\x1f4\xc0B\x8e\xed\xe3e\x7f5\xc0\xf1\xae\xdb\xaf"`-\xc0BX\xaa\xf8\x80\x063\xc0vR\xf2bm_2\xc0\x0c\xb5\x9c\xdd\x9d\x8d2\xc0mQ\xda5\xe1T3\xc0d\xd4) z]5\xc0\x14\x04\x94|\xf7>2\xc0\x14\xf3\xa0\xdbY/3\xc0(\xd9\x94\x05]\x8c3\xc0\xfb\xf0_f\x90\x824\xc0\x95\xaep\x7f\xd3\xff2\xc0y\xd9\xe7<\xc975\xc0Vlj\x94\t\xa23\xc0&\x05\xef \x8c\xf84\xc0\x86\xde\xde&\xd6Q-\xc0\x84\xf5\xa54kZ4\xc0\xa5|r\xc5\xe5D5\xc0\x10H\xad\xad|`/\xc0\xdf\x16A\x05\x1dj-\xc0\xe4\x91\xd2F\x18\x0b5\xc0\xdf\x88\xf5k\xe7\xd63\xc0"DZ\xf9\xce\xae4\xc0\xe7\x80\xc4O\xddc3\xc0\xbb\xd0}\xf0nq3\xc0\xffS)V\xfcN-\xc0\nO(Si 3\xc0\xb2y[\xc6\x86\xe04\xc0\x04_Z;r\xcf4\xc0\x07\x01\x86\x99\xb0q1\xc0R kI"\x883\xc0\xce\x8a\xf0\xf3\xa2\xc54\xc0\x04$"\xd8yX4\xc0V,e$\xec\xa14\xc0\xf4Qr)GK3\xc01j,\x08A\x8e5\xc0n\x87]\xe3\xf9\xe04\xc0G\xe2\xbe\xdd\x97b4\xc0\xa6\xab\x8c$\xc0\x015\xc0\x95D\xca?r\xfc.\xc0\xa7\x05\xec\xf5\x02\xbe4\xc0\xb0\xb9\xc4Y\xbe\x052\xc0\x01\x7f41\xc0c3\xc0\x05 n\xbe+\xfb2\xc0\xd4\x1b~\x91j\xb64\xc0\xe59\x81\x95\x94\xb80\xc0\x00\xd1\x9e\xaa\x1f\xca4\xc0\xa9\x9d\x12\x11`\xbd4\xc0\xa9\x9d\x12\x11`\xbd4\xc06\xa3\xaf\xbf\xad\xf24\xc0\x9a\xf2V\x14\x07\xc52\xc0\xb6\x1f\x08F\xda\x075\xc0\n\x9c\x8e\xd7\xbe\xc33\xc0B\xde\xf6\xa0A\xb43\xc0_\x1d\xfbX\x8f\x0b5\xc0LA\xb2\xfeA\xc23\xc0\x84\xb3\x91\x05]\xf83\xc0\\U\xbe\x8f\xbd\x145\xc0\t\xa1\xcfC\x88\xf65\xc0<\x07\xa9"\xe9\xd64\xc0\x809\x06\x1a\x89\x146\xc0\x91\x8d\x84w\xe1\xe34\xc0\xe1\xad]$\xe6\x145\xc08\x97\x9f\x9f\x11\xac3\xc0\xa2\xb4_*,\xa23\xc0\xa5aMDc\xa03\xc0\xd2m\x87XUX2\xc0\xcf\xa5\x9d\xa4n\xe34\xc0\x80\xeaN\xecD\x034\xc0\xa2\xb7\xdf\x88z\x8a4\xc06\xab\x00\xa4N\x0f4\xc0\xe6`\x0c\xe9)\xc53\xc0\xee\x13\xb9\xce\xac\x903\xc0]\xd2>\xe6\x82@5\xc0\xaa\x8b\x1ax|\x962\xc0G<P\xd6*\x803\xc0\xc1\xda\xd9\xf1J&5\xc0\t\xf2\xf2\xab\xf5\xc44\xc0(p<\x86\xf4\x854\xc0\xa07h\xe3JC4\xc0ExHC\x13\x8b4\xc0\xc2\xceX`\xd6B4\xc0\xdd\xbe\x7f[+\xc43\xc0L\xbd\xf6\x90=\xbe4\xc0\xc8F\xc6\x14l\xbc2\xc0|\xc0\xd1\x14\x11\xc73\xc0\x90\xdaW\x1a\xa3.5\xc0X\xa0Q*0Z5\xc0\xa6\xa2w\xa6{\xcf3\xc0\xc0\xe7\xad\x84\x03\x9f3\xc0\xf6\xc2\x03\xb5R95\xc0\x8d\xd5*\'\xd9\x9f4\xc0\x9a\xa2\xf3\xb4\x87\xd03\xc0\x97h&\xf6\xb4p3\xc0C\x00\xf33C\n4\xc0\xffrJ\x81"\xb64\xc0V\xd1C\xe0\xb4\x035\xc0I\x93\x875\x88\xa73\xc0\xba\x9cY\xf2~C3\xc0=\nDB\xea\x015\xc0QV(\x98\x02\xe23\xc0V\x87zv\n#3\xc0\xd6\x00\xbc\x0e~j2\xc0\x12\xf5\x8f\xb3c\xad2\xc07\xa2\xe5\x8co\xa74\xc0]\xc2\xe4\xe0\xf4\xdd3\xc0|!%\xeb\xb2\x195\xc0\xc8u[\xb4\xd1\xb84\xc0\xfb\x9f\xb7\x80#43\xc0\xbcl\xd5<jP3\xc0\xf6z\xe0\xed\xc9\xd44\xc0\x8c=\xfc\xce\xddY3\xc0\xef\xe4\t\n\x8f\xf63\xc0\x14\xfa\x1c\x9c]Z3\xc0\x9c\xc4,\x07"\xdf5\xc0\x13\xf3\xeb\xce2\xeb3\xc0\x9c\x16\xc3\x14\xe4\xe14\xc0"\xc2,\x8e1v3\xc0\xa4\xaezz\x16\x863\xc0\xd0\xe4E\xa9\x1f\xaa3\xc0\'\x83\xd0y\x80\xb52\xc0\xcd\xb2d\x8cv_3\xc0\xfb\x06\xa7\x86k\x154\xc0\xde\xaa$*\xa533\xc0\x92\x08\xc2<i\x9b2\xc0;J\x88\x10\xaf]2\xc0\xe2Y)\x8b$\xa35\xc0@\x8a?\x00\r\xab3\xc0\xae-\xd1\xbcd\x953\xc0\xdf\xe5\xbe\x04\xb3X2\xc0C\x0f]\x9b\x1a&4\xc0\xa9\xc1\xba%(\xbb4\xc0\xb9\xa8\x01\xf8\x95\x8b3\xc0)\x86\x07^\xc7\x813\xc0\xe4\x91\xd2F\x18\x0b5\xc0LT\xd6\xba{\x9b2\xc0\xdb\x99+\xe2\xde72\xc0\nG\x90\xb0\x94\x03-\xc0\xd8Q\x15\xb0\xfd\xfa1\xc0\x1c\x99\x1f+\x9a\xb62\xc0\xf2\xe6\xedRM\xec4\xc0\x8dhV\x1d\xbe03\xc0\xce\x17\x93\xd7:_2\xc0`G\xb9N\x1555\xc0\xa1F\x04\x9cWr3\xc0#\xba\xf9\xf8\x0b\x143\xc0\xbc\xf9\xf7\xc5\x89+3\xc0\xed\x03\xbe\x88\xcas5\xc0)$\xf4$\xd2\x1c3\xc0r\xa65\xa6?m2\xc0\x8e\xa3\xef\x17R;4\xc0\xac\xd6_\xc4x\x194\xc0\x96\x89\xd8>\xb2_3\xc0\xebIm_MX3\xc0\xa8\x0c\xaab\xb1\xa63\xc0\xfa\x97\xa7.\x86a5\xc0\x066{\xca\xb1\x893\xc0\x1c\x81\xf3\xb9\x1f\x867\xc0me\x027M\x112\xc0\x11\xa4w\x95\xf9e3\xc0 \xd9{Z3!3\xc0\x86\xa8\xc5\xc9\x8em3\xc0 \xd9{Z3!3\xc0{\xd5!\xa8[\x016\xc0S\x94\xe1,{\t3\xc0{\xd5!\xa8[\x016\xc0\xb8\xcd(9U.3\xc0\xa1F\x04\x9cWr3\xc0\xa7Q\x83\x18dq3\xc0\\\x8a\xff\x94B\r6\xc0\xab\x91\xf9\x12\xca\x9b3\xc0r>9\xef\xd4\xc03\xc0\xee\x8c\xe6\x86\xdbc3\xc0\x08\x18G\x19\xcd\xe74\xc0mp\x8a\xee\x04<3\xc0\xd5\xb1\x83\xa9\xf9\x944\xc0\r?\tt\x81\xda3\xc0\xe0\x00\x91\xc4\t\xbf2\xc0\xf5\n=\x0e\xad~4\xc0Z-E\xf0D\x1e5\xc0\x83\x01`\xfc\x14\x8e1\xc0\xfc\xfb]\xf9\'\x933\xc0\xd9\xc9\xaf\x8bD^7\xc0iAN+%\xd33\xc0$v\x89,\x00\x834\xc0$\x07O\x8d$\xda3\xc0\x116h,7k4\xc0t\x99\x9f\xca\xddg4\xc0&\xfc\xb7:B\xb42\xc0\x92t\xb9\x80\xa4\xab1\xc0\xda\x90\x9a\x98\xf2S3\xc0\xe8\x91\x94\xcd\xb9\x8d3\xc0-\x98\x12]i\xd03\xc0\x03Z\x7f(\x99\xd04\xc0\x17\x1f\xc2\xe3o\x913\xc0\xc0\nxB^\x873\xc0\xa4\x9cq\x05\xc3\x0e3\xc0=\xec\xf4\x06v83\xc0r\x10\xd1\xe8\xda{4\xc0M\xac\x97\x1e\x8bj3\xc0|0\x93\xe3\xf8d3\xc0\xb1\x8c\x96\xf8n@3\xc0\x07\xcd3\xe4\xecE3\xc0\nq\xba\x96\\L3\xc0\xf6\xca\xd93M\x9d4\xc0\x97\x06\xdc\xc5\x7f\x834\xc0\x84M\xbc\xeb7\xf44\xc0t?B\r]#3\xc0\xb3\xc4\xc1D"\x0b4\xc0\xdd[C\xf7\x8fR3\xc0wQ\xa7\xa8\xe6b4\xc0\xe1p!2\x90\xc93\xc0\xf5 \x13\x14\xdf\xe82\xc0"Ls\xff|\x814\xc0\xa6/\xfb%&_3\xc0\xe5s\x81\xc4\xf1j4\xc0\x0e\xd5^0GB3\xc0/(i\x12\x91\xff4\xc0C\xe1[\x05\x0f\xb94\xc0\xd12l\x82`\'5\xc0S\xe8\xbf\x02\xd5Q3\xc0\x19\xb3^\xd4ms3\xc0\x8b:\x7f\x9b\x1aV4\xc0\xc5R\xa9\xc7\x0f\xb71\xc04C\xaf/\xb2U4\xc0\xf6\x1dkW\x86\xb86\xc0\x82>\xd8\x1bz\x9e3\xc0\xca\xfa\xf8\xe6\'04\xc0\x90*\x9dEH\xba6\xc0?\x13\x8f~\xe1\x9c5\xc0P\xb6\xc5\x01\x99\x1e4\xc0\xa0\xff*\xbf\x1aj5\xc0%U\xd7\xb9\xf8\x157\xc0.\xd4\xc2]\xf0b5\xc0\xa5h\xe8X\xc9O5\xc0\xe9\x94\xe1L\xf8\xf95\xc0\xccR\xa8;id4\xc0\xe9\x94\xe1L\xf8\xf95\xc0O\xb6\x84c\x9124\xc0\xb7\to\x02\xfbx5\xc0\xb0vmv\x9d\xe43\xc0\x0c|\xb88>\x187\xc0\xf0\x9f\xd1\xc1\xfc\x0f5\xc0\xa5|r\xc5\xe5D5\xc0\xb7\to\x02\xfbx5\xc0\x0c\x0e_6\xfe\'4\xc0\x00\x97sRM\x7f3\xc0[\xf2\xa8\xd1\xef\xb50\xc03\xf3\xb1\x0f\'\x7f3\xc0\xdf\x88\xf5k\xe7\xd63\xc0R/`\x9c=\xb10\xc0Eh\x07\xcb\x1a\xd33\xc0\xb5\x18\xa9\xde\x1eg3\xc0\x90\x81\xfa\x18DJ3\xc0\x8a\xd6\x81\xe4\x89\xf95\xc0\x8a\xaa\x1d\xa6(\xf34\xc0t\x9f\xd9L\xfa\xa92\xc0ZpY\x8d\x88@5\xc0\x17\xe6\x82\xdd"C/\xc0\xd2\xcf\x0f\x07\xfbD4\xc0\xe9\xbc\xe4\xf4\x9fD6\xc0\x0f\xc8B\xe8AL2\xc0\x01\x99\x07/|O3\xc0\xb6\x8a]\xed\x8a\xb45\xc0\x0c\x80\xbc\x9eP\\3\xc0\xc6m\xcc\xd6\x82\xa23\xc0\x8e\x10e\xfc\x9e43\xc0\xd7\x06\x08\xa6e\xc64\xc0Z\x03pj\xd5\x073\xc0i\xc1E\xdf\x1cC2\xc0z\x85t\x8a\xb7G5\xc0\x1b\x96\x8e\xaa\xef"3\xc0\x91!U6\x86~5\xc0,\xa1\xc1_\xdds2\xc04\xbe\xceO\xe8>5\xc09#\xe3#\xee\t3\xc0du\xcf\x15Fc3\xc0&:4\x833\x044\xc0\xee`\x84s;<4\xc0\xa2\x8b\x9d\xcc\xe6Y5\xc0\x9eQe\xcb\x02Q3\xc0]L\xfa@\xf7e4\xc0b\xec\xbf02\x9d5\xc0>\xf4hzN\x863\xc0\xca\x07\x81\xb2\x8aT5\xc0\x14\xa02\xc7q_5\xc0,\x0c\xfc\xe1\t#3\xc0u\xa11\x18\xc0\xb24\xc0\xb9\xaa[PpB5\xc0\xec\x1d#8\xd4q3\xc0\tr\x13\x83\xb1\xc43\xc0\xe5\xbf\xcb\xfe\x83y3\xc0-|G\x10\xf4\xa43\xc0\xdam\x0e\xa8\xd9~3\xc0EulP\xb4z3\xc0\x84\x83\x99\xa3\xb7<0\xc0\x95\xcd\xc8E\x99A5\xc0\xf6v\xf7\xee\x91"5\xc0\x0e\xc6+\xdd\x7f\x114\xc0\xed"\xad\xd8\xcc;3\xc0\xe6\x06\tp|:3\xc0v\xe5\x90\xd5\x87\x197\xc0._r\xb8B73\xc0\xdf\x0b\xe2\xac\xf1\xf16\xc0o\x9f\xec\xbe\x8e\x7f3\xc0\xa0\x02\xa5!\xd0\x141\xc0\xc5Q!g\x18f2\xc0\x1bs\x00vu\x137\xc0R\xb7\xae\x7f\x87)3\xc0d\xaf\xf1\xd4\xca\x115\xc0e\x03\x01\x9c\x16\xaa0\xc0\xe5\xd6\x198Q\x822\xc0\xfa\xf1H\xb9\x15\xfd4\xc0\x87\xa1.\x07\xde*3\xc0\xde<\x08?\x88v3\xc0`\xb7\xa1\xb0@\xf00\xc0\x14\xed\x03p\xb7\t3\xc0<\xe6/\xe3k\xd96\xc0<\xe6/\xe3k\xd96\xc0\x8ciC\xf0\x9b\r3\xc0\xbdv\xa6\xee\x16\xd07\xc0\xc2\xeb\x14\xde\x89\xfe2\xc0\x07\x93\xbe\xce~\x8e2\xc0\x0b\xdb\xc3\x91\x12@4\xc0X\xa0\x15t]\x8e4\xc0\xc6\x12D\xd5\xebE5\xc0\xe9\x9a\xb8\x89!!4\xc0|\xcc\xa5\x9b#|3\xc0\x9e=\x10Y\xc7\x813\xc0\x9c\xce\xc9\x97\x0f04\xc0\xd6\x01\x14t\xb6\x912\xc0r\x04\x1e\x18\xb6\xb95\xc0DD\x15\x1bI\xe76\xc0\xbcH\x1fo\xf8X3\xc0X\xb2,\xe4\\\xd35\xc0\xc6Hwk\x1eI5\xc0\x93\xf6}}}m6\xc0\x97\x94*\xbd\x0bP6\xc0\xdc\xf8\x8e\xb8\x86R4\xc0S4\xfcE\xbfR4\xc09\x0f\x8ei\x8bw3\xc0\x83F\xee\xc1 $3\xc0\xf8H\xfb\xbb\x81\xa94\xc0+b:\x1f(75\xc07|w\xb4\x80^5\xc0\x18u\xbe\xc9C\x012\xc0\x17\x8e_\xb8\xae\x1a3\xc0\x087"\x19\xc2\x1a3\xc0X\xee|E\xca\x073\xc0\x01\xf0\x9cCM\xf93\xc0\x03&\x1b\x0faV4\xc0\xe2F\x11\x93&\x143\xc0\xb3\xf4\x15?!\x133\xc0\x8b\xce\x93\xc3\x1c32\xc0\'\x7f\x1e\xd1\xe1j5\xc0[s\x19BZ^4\xc0`N<\x05H\x146\xc0\xb2]\x90\xbc\x1eG3\xc0Q\xb5\x8e*\xeb\xb34\xc0\x9a\t<\xe4\xd6\x862\xc06a\xd3>\xa4\xff2\xc0\xe6\xb3\'I)\x173\xc0\xf1\xd3\xf9]\th3\xc0\tL\x82\x9d\x98{3\xc07rq\xa64\xf93\xc0S\xa9\x8b+\xa0S3\xc02\xad\xffR\x9283\xc0\xa3\xd2V\xa7\xe462\xc0epU`2[1\xc0\xe3Fi\x07{\x024\xc0\xb5\xdbK8W\xf23\xc0\xc6\x9a\x08\'\xfaV2\xc0\xa2\x19\xae\x82r85\xc0\xa4\xaeD\x18pk3\xc0\xd2\x1d\xfe\xef:\xbf4\xc0\xf9\x0cc\x82\xc1`3\xc0\x94EK\n\xa8#2\xc0n\xa6\x94\xff\x06c5\xc0<\xb5ey\xb6G4\xc0\xf4\xd9\x9d\x9c0p3\xc0DE\xe5`\xcf\xe01\xc0\xa9\x94g\xbd-\x013\xc0\x82\x83\xb8F\x18A3\xc0\x82jX)v\xe41\xc0\xe1\xd7\xd4\'\x10\xfd2\xc0\xabAol \xff4\xc0\x85mDi\xf5_5\xc0\x16\x838\xaf{_1\xc0 \xbe<\xbf<\x964\xc00\xc6\x84b\xa8\xfc3\xc0\xed3}\xa81\xd63\xc0\x85\x8b\xf2nIK3\xc0\xfdnl\xdcp%3\xc0=\x8f\xea\xfbT*3\xc0H\xf1\xf3\xc5\xed\x883\xc0.:\xf5\x0c\'\x8b5\xc0\x0f\x8f\xa7NS73\xc0k\x13f)\xfb\xaf7\xc0\x8e\xaa8\x9a3\xdb3\xc0;\xd0\xfc^vI4\xc0\x16\xb7z\xafV\xe6,\xc0i\xe3\xb8j\x8e\xa81\xc0\xf3\x08\xc1\\B\xd95\xc0\xc7\xdc\xaf\x91\x97\xc32\xc0\xfe\xcf(Mw\xdb4\xc0\xc46xK\t\x99/\xc0\x0f\xb7)\xa81\x003\xc0\xb7+\xb5\xe5U\xd52\xc0\xf5\x12\xcf \xaa\n4\xc0\xc9\x1e\xe7\xa9\xcdl5\xc0\xa1\x19\x8b\xeb\x04\xe84\xc0\xb7{H\xce\xe8\xc61\xc0->-^"\x844\xc0\xfb\x80\xb7\x05\x8912\xc0\xaf\xe5\x87`\xc6\x154\xc0\xfe\xb9\xad\xbd\xda\xe70\xc0\x9e\xa5A\xd6l15\xc0\xeffn\x18\x01J4\xc0EW\x18\xd4\x1d\xa62\xc0<\r\xa2\x1b\xc5\'4\xc0C4@\x93\x91\xbf3\xc0\xc1\xa4\x9e8#\xfd2\xc0a\x13|z\xc3 5\xc0\x8c(\xe8\x96\x8c\xfc,\xc0\xca\xfc=d^\xfb0\xc0\xfb\x0f<E\n`5\xc0\xfe\xa7;\x86\xf9(3\xc0#\xc4-\x82\ri4\xc0\xf4g\x94\xe4f\x0e2\xc0w\x1f\xc8\x85\x1c\xec4\xc0\x1b\x1d\xf1\x84\x1a^4\xc0Ys\xfd7aE4\xc0R`\x94\x84\x0b\xa43\xc0d\x03}\xe4\xf8v4\xc0\x8b\xf9\xadF\xc3@2\xc0D\x9fr\x9b1^2\xc0\x97\xf6\xe8\xde9\x084\xc0D\xc8\xda!\xe4\x1b3\xc0X\xb1\x9f{\x1d\x984\xc0\xc2\x16X\xa6\\\xe83\xc0\xa8\x1e\xcbrd\xa23\xc0\xe1Xx\tk\x194\xc0\xb5e\x85\xf0\xf5\x163\xc0V\xea\x0f+u{2\xc0\xc4\xdd1!{\xed3\xc0\x81X\xe6\x9e5_4\xc0\xeb\xf3[\xc9\xd0\x8a3\xc01\xab\xd3\x8b_Q4\xc0\xa3\xd9[\x1eF\x0c5\xc0\xe9\xd4#\r\xe4\x1d5\xc0\xcb\x9c\x16\x80\xf703\xc0k\\|\xaczb5\xc0\x9a\x02\xac\xc9\xb024\xc0\xc8\xac\x98\xb0o\xe30\xc0\xe7\x91/s215\xc0G\xf4o\x06\x17W4\xc0h\x90\xcfr\xa7%3\xc0\x08\xdb\x00NA\xe83\xc0\x92R\x17\xd8B\xef3\xc0\x83\x0b\x9f\xbd\xae\xdf3\xc0N\xb2\xee\xfdq\xd44\xc0\xcd\x80"\xdc\xb1~2\xc0\xcf\x10\xbc\xd6\x01/2\xc0y\x1c\x8f\xe4\x8b*4\xc0\xad\x93k\xb1\xae\x004\xc0\xdd\xfe\xb4]_\x9e3\xc0\xc7\x7ff\xcaC\x812\xc0/l+\xc3B*3\xc0\xe9U4\x85v\xa94\xc0\xe2\xbe0\xdd\xbe\xd04\xc0\xc0\xf1nm\xe1\x971\xc0\xdf\x02p>C\xd72\xc0W\x1e\xbf#)\x974\xc0\x87F\x89\xedmX0\xc0yh\xee\xf4\xc4\xe14\xc0\xdfu5@\xfa\xae3\xc0\xaf\x81\xc5\x00\x88w3\xc0\xec~\x82\xb6\xc9\xbd4\xc0,DT\xd1d\x852\xc0(\xa3\xd3\x12\xf3\xb34\xc0\xde\xec\xe8WL#4\xc0S\xec^R\xe3\\4\xc0\x0c\xd4\xd7I\xd032\xc0\x8ag*Z\x85\xa14\xc0\\\x85RD\xbat3\xc0\xe3KT\x9do"3\xc0\xec9\xd52\x7f(5\xc0\x84\xac2"\x17\r/\xc0\x076z\r\xbe\xde4\xc0\xe7\xdcu\xcd\xf9\xea3\xc0\x17\xa7Y\xc6\x0c\x813\xc0+\xc3\xbc\xcf\x8e\x035\xc0v\xe3\x8e\x18\xcc\x843\xc0\xaf1A\xcd\x06y4\xc0\xcar\xd0\xacXv3\xc0\xb1Z\xd9\x1d\xf7\x125\xc0H\xefxV\x01\xbc4\xc0\xf4yl4\xba\xd24\xc0[S\x9a\xf6\\\x072\xc0.\x0e\x97\x83\xa3\xc95\xc0H\xefxV\x01\xbc4\xc0\xffVOwp\x8b4\xc0?\x17?x\xe3\xa53\xc0\xe4\xe0e\xe4\xda\x0e2\xc0J\xbd\x82~\xf4\x083\xc0E\x85\x0e\xaa\x01\xa63\xc0\x03\x85A\x9c\xb6\xe14\xc0;@<W9\xb54\xc0a\xce\x8f_h\xb94\xc0\xad\x8a{\xf5S)5\xc0\x8b\xf2\x9ezF\xe03\xc0\x0b\x86w\r\xc9\xae3\xc0a\x0f9\x98\xd0\xea4\xc0l\xe8\xd7\xa1U\xe23\xc0k\\|\xaczb5\xc0\xc4\xee{\x13\xee\xbf4\xc0\xcf\xc3\xd0N\xc1\x864\xc0\xf5\x93c\xc2\xcf\xb74\xc0s0\x922E\x8b4\xc0\x1a\xd8\x86\n\xba\xaf4\xc0g\xf7Y`\xab\x184\xc0;\xab\xc9\xb3<\xb62\xc0\x92iv\x01\xd1Y4\xc0\xb7y\x1d\x00\x9bP3\xc0rJz\xb1\x8f-5\xc0\xdd\x1c\xef\xf4\xf9X5\xc0\\\xd7\xafa\xb2q4\xc0`\xd1tT\x1284\xc0\x1f!\xae\xc0\xa0\xae2\xc0\x9e\x8bx\xf5\xd7\x1a5\xc0\x14>\xaa\xa6\xc2\xd74\xc0\xb1\xdc\xe6\xf8lE/\xc0\xdba\xf3\xf6\x1f\xb62\xc0\x90G\xd7A\xd7\xd74\xc0!\xcaB\xe3\xe3\xd73\xc0\xfe:\xb4\xbe\xd2<4\xc03\x9e\x17j\xae\x991\xc0K\xd6\r\xa2\xfc@4\xc0\x19\x0f\xaf=\x0b`/\xc0n\x12\xb5cpk/\xc0nHu\xcb\xe7\xe04\xc0\x05\x85\n}A;4\xc0\x14>\xaa\xa6\xc2\xd74\xc0+\xe9\xdd\x17\xc9\xcd3\xc0\xb1\r|\x03q\x115\xc0=\xc9\x9fV\xb7\xdd6\xc0\xde\x0c`a=\xbc1\xc0\xd7\xd2\xcbs/\x155\xc0\x92O\xca+3\xfe2\xc0\xf3\xba\xd7\xed\xc5\x1d2\xc0\\U\xbe\x8f\xbd\x145\xc0\x1f\x802zo<5\xc0zL\xae%\xb7\x1d5\xc0\x13n,\x8e\xbdC5\xc0\x11\xdb\xf6 \x1f\xbb4\xc0\x9c\x02\x14\xb8#\xb42\xc0|\x02/\xa9\x0bf5\xc0\xb7-\xe5s\xe7A4\xc0\xe5q\xf2"\xc6\x025\xc0\x81\xa9\x91[\xe6$5\xc0p\xe4\xceA\xc9\x105\xc0o\xd3%\xb8\xa7>2\xc0\xdc,\x0f\x10\x13\xbc4\xc0\xdeMTH\x0f\xdb4\xc06o\xf2\x15\xcd\x135\xc0l\xc3P\xeb\xf5\xe14\xc0\x03\x85A\x9c\xb6\xe14\xc0H;j"\xab%3\xc0\xbb\xcd\x00\xdf\xf6\x854\xc0\xfb\x8b\xa7Z\x91\xb84\xc0\x19\xf4Y\x0f\xc8\x913\xc0P\xed\xeb\x07\x85E,\xc0G\x8a\xa2\x03\xa9\xe83\xc0\xf1\x9c,\xce\x87\xc64\xc0\xf9\x0f\xbfzqy4\xc0\xa7\x94\xbc\xbd\xa8\x822\xc0\xb1\xe1?\xa1v\xbe4\xc0!\\\x9e+n\xcc4\xc0K\xc6K)\xeb\xaf0\xc0\x8b\xf5O\xbao\xda1\xc05\x1d\x12\xfaO\xf44\xc0\xf1\x95\xf4\x18 \x1a4\xc0\xe9\xa4Bv \xc55\xc0\xa2\xba\x8d\x19z\xff3\xc0Fe_uHv4\xc0\xbf\xf4L.NV4\xc0\xbd\x8b\x88#j\xb20\xc0\x8a\xca\xe0\xb0\xf8\xec1\xc0\x04]\xcb1\xe6;3\xc0U\xf9\xbf\\\xdfW3\xc0\xde\xf09\xe9\x84\x1d3\xc0\xb5\x16{\x06\x92\xf91\xc0(\x92:e\t\x056\xc0r&\xff|\xa6\n5\xc0|\xcc\xa5\x9b#|3\xc0\x1eG>\n\xec\xde5\xc0; \xc0\xa1\x14\xfa3\xc0\x9aj<@9\xa34\xc0\xecZ\x95\xa5\x88\x1d3\xc0\x97E\xbe\xb0\xd8v3\xc0!\xc5\xf8-\xf0\xc05\xc06\xbc\xd9$[\xcf4\xc0\x04sy\x0ev\xa45\xc0\xed\x80l\x87E53\xc0\xd7B\x998\x8365\xc0hM\x01\x0e-b3\xc0\xda\xd5\x86e\xea54\xc0/q\xadr\xb0\x044\xc0\x1c\xbd\xdf\x98\xcf\xe05\xc0\xf3]F\x15\xd0\xe35\xc0;\xbd4\xe9\xf5i5\xc0\x95%\xe3\xd5\x14\r4\xc0d^nt\xde\x891\xc0?\x01\xf5\xe2\xb8>4\xc0\xc5\x1d\xa1+\xf2\xb62\xc0\xe6\x7f\xfa\x9b\xa1\xd00\xc0\x0c\xc2\xfa\x06\xee 3\xc0\xc2`\xeb\x1b\xf8\xe43\xc0\xcd\xd87\xa9<\x894\xc0\xea\x8b$\x97\xfa*3\xc0\xe3!Q6\x14:4\xc0*\x19\x87\x02\xff\xef0\xc0?\xd9\xc2\x18\xdf\x055\xc0,\xb7\x9a\x85\xba\xf62\xc0O\xbd\xefP[Z3\xc0\x98\xa1\x9e7"B5\xc0$\xd6+\x7f\xb3~3\xc0\xa7\xeb^\x80\xc4+2\xc0\xca"\xa2\xed\x92\x8c4\xc0\x82b\x17.\xefD3\xc0\xc6\xfb./\x0c\xc54\xc0\x9f,\xbc\xfc\xbcB5\xc0"\xd0\x80\xf7/l5\xc0hz\xff\xc9\xce\x9e5\xc0B!P\xe3vG3\xc0\xde\x10\x1a\xda\xbb\x193\xc0\xaa\xd3\x83?t\xa75\xc0\xf1r\xd4\x1f\xee\xf33\xc0Y\xd6EAf\xeb4\xc0jW;\n\xb9:3\xc0\xf7\xe7|-\xf1\x1d4\xc0\x86\xb42r\xa3\x0e5\xc0\xfdo\xf3]\xa3\x0e5\xc0K\xf7\x08\xca<\x173\xc0M\x11\xdbN\x99*2\xc0\x8e\x96\xef\xbar<5\xc0\xa2\xde\x9b\xee\x0f\xb53\xc0z\xdd\x90\x92E"4\xc0:\x04\xbe\xae<B/\xc0\xa6\x7f=\x17\xa9S3\xc0\x80c\x10\xfe5t4\xc0\xc8jH\x0b2\xb54\xc0i~\x00\x02\xc8 4\xc0L#\x162\xb3h3\xc0\x9c\x00\x02\xcc\xdd\x913\xc0\x99\x82\x98\xb5\xe4\xf74\xc0\x93\xca\xe9x\xd2\xaa3\xc0Z\xb3\xfa\x13\x0c\x0f5\xc0\xab\xb7\xbe\x8c\xe2\xa43\xc0\xe0\x87\x011\xadA4\xc0\x00n\x1es\xacw2\xc0\xa8\xdbo\x95c\x92.\xc0\xe4\x82\x9a\xc3\xa8\x044\xc0u\xba\x1e\xc2\xb2\xfa3\xc0\x9c\xf8\x07\x82\xef]4\xc0\x11\xba\xc3d\xb2\x0b3\xc0\xa6j\xd5\x83\xb1\x1b5\xc0\xc4\xee{\x13\xee\xbf4\xc0\xd8\xdc\xc4\xd6\xf3=4\xc0\\Ee\xa8\xdb\x872\xc0\xbe\xef\xfc\x9c\xaf\xe72\xc0\x19I\xaf>s\xf94\xc0%^\x0c\xc1YS4\xc0\x96e\xe1F\xb424\xc0\xa8\n)\xaa\xb8\t3\xc0\xb5\xa1oZ\x0b22\xc0\x8bL\t\xa4\xa7\x1a5\xc0[mw|>\xbc4\xc0\x1f\x07\xab!\xdd\xbe,\xc0\x8a\x9f\xfa\xe8\x7f\xbd4\xc0\x86\x99S\x03\xa5\x7f3\xc00n\x97;\xcer1\xc0R\xf1\x9f|\xb1\x8c3\xc0\xd5\xd6\x05\x97\x04|3\xc0\x03\xbe\xdeN\x94\xe76\xc0D~\x9b\xf4P)3\xc0ET\x93\xbb\xdfB2\xc0(k\xf3\xfc\xe3\xd13\xc0,\x06\xef\x02e\xde4\xc0P9\xda@\x18\xf32\xc0V\x95\xa2c\x80\xb03\xc0~\x08>\x05\x8b:4\xc0\xee5\x08\xa5\x86L3\xc0"bFC\xf3\xaa4\xc0q\xa9~P+S2\xc0\xce\x04\xb8M-\xa43\xc0T\x1f\x93\x99!\x943\xc0na\x9d\x89\xe9\x8f4\xc0\xd6\xf1\xae\x8a\x96\xcf4\xc0Z\xf3\x97j\xb3k4\xc0\x13<\xa57V\xe34\xc0=\xf9\xfb\xed\xcdl5\xc0\xb4\x1d\xa0\xf9\x98\xeb2\xc0\xb0d>\x8bN\x9a4\xc0\x13\xc9<\x1a\x15o5\xc0\xb9\xf0\x9cjG\xa83\xc0\xccR\xa9\x96\xc8[4\xc0\xad\x06a\x9e\xdd\xa92\xc0\xfa\x86\x19k~\x145\xc0CRe1\xadI3\xc0\x08ub)`\x176\xc0=\xf9\xfb\xed\xcdl5\xc01\x0b\xa3\x92\x1e\xa13\xc0\x8c\xf2tc\x1f\x8f,\xc0\xb6k\xed^\xbdJ3\xc0\xd0+Y]8\xb5-\xc0)\xc4\x90\x02\xee]3\xc0\x8a\x86\x11\x149W4\xc0\xf9C\xa7T\x9a\x013\xc0~?)m\xd1\x933\xc0\xf0\x82\x0b\xa0\x8c\xfe2\xc0m\xe0*\xfd\xc5n5\xc0\xf7\x19\x88\xa94\xda1\xc0h&\x89\xa4\xd7\xf42\xc0\x99\xa8<]\xc783\xc0\xf7CA\xf9\x10\xfd3\xc0k\x13f)\xfb\xaf7\xc0\x93\xc3\xd4\xd3\xb5\xe92\xc0X\xc5jc\xfc*3\xc0\xb7-\xe5s\xe7A4\xc0\x7f\xbc\x99\x8c\x1d\x1c3\xc0\x08[\xd5\xf6\xa4b3\xc0Z0\xfb\xde\xf4U3\xc0\x0f\x86+\x80$\x814\xc0\x1fK\xa8\xe9\xd3\x163\xc0\x82\x03-\x90\rG3\xc0\xedF\xf8&\xe9f3\xc0-\xf5\'\xa1\x90S5\xc0E+O\x04\xb0Y2\xc0R\xe6\xfe\xf3\xc7\xf13\xc0\xda\xddZ$\xecF6\xc0\xf66\xbb\x8f\x1c\n3\xc0\xd4+1\xa2\xf3b3\xc0\x95g\xf8\x00\n`3\xc0\xf3\xb5\xa7\x05\x8f4-\xc0\x17\x8e#Z\xc8\x803\xc0\x8e`\xa7\xe1\x18\x172\xc0\xc4\x02z\xd2CU2\xc0J\xd7\xac\x11\x9f`3\xc0\xc9\xb8\xe6f\x87$3\xc0\n\xbf}Jd\xab1\xc0!\xfe\xb6\xa4W\xe33\xc0t+K!o\xf81\xc0\xeal\xb9\x8a\x19L5\xc0\xfe\x1f/\x88\x9c\x1a4\xc0\xf0L\xa1/\xd7\x8a3\xc0\xb2F\xc0S\xeb\xfd3\xc0\xa1\xafM\xbd\xa1\xea2\xc0!\xe4\x94\xd4\xf4"3\xc0\xed\xe4T\x03\x00\xee2\xc0u![\xaarc4\xc0\x9e\xa0T]r53\xc0Xq\xc4\xc8\xa1\xc82\xc0\xb9\x8e\x97\'@\xf26\xc0\xb8V#\x1dX\x942\xc0\x15q\n\xecJ\x7f3\xc0\x89\xc3:\xd5\xb8%/\xc0\xb7\x07\xc7_\xf4X5\xc0\xbcT\xc7~\x8d\x9d3\xc0\x89\xc3:\xd5\xb8%/\xc0d\xdf_\x7fI\xe34\xc04\xbe\xceO\xe8>5\xc0\x83\x89\xfd\xf8\xcd<5\xc0\xa9\x9b\x14\xf2\xe9\x9d3\xc0g\x14\xb0C\x19\xe90\xc0\xae\xe5\xe8\xef\xe2c3\xc0\xad{\xb4\xf6\x02\xa13\xc0\x7f9\xfe\x077\x877\xc0\xa8\xca-\xae\xe3A3\xc0\x92O\xca+3\xfe2\xc0A\xb2\xc2\x88{75\xc0\x1a\xdcwE\xe9?3\xc0\xa7\x00\xa9v~O-\xc0L1;\xfd\xfa\xc63\xc0f\xfe\x06B~\xae3\xc0\'\x08\xf63\xb9\x167\xc0\xf3\x85?\xc3\x8b\xb13\xc0\xc2x)P_\r5\xc0R\x8d\xc9\x94\xd4z5\xc09\x0f\x92^J\x7f3\xc02L\x03\x04\x9b\xd53\xc0\x91\xd6\xe2\xdd\x8253\xc0\xcd\xc5\xf8\xd6kl2\xc0\xc3\x88\xb9\xe1\x8f\xac4\xc00T\x83\xc0^u4\xc0\x82\x92\xb7\xd5h\xd53\xc0\x80\x10ECb\x893\xc0\xb7\to\x02\xfbx5\xc0\x92\xbf\xbe\xbaX45\xc0W\xe3\xe0\xd0\xd5\xde3\xc0c\xab[\xcf\xd9\xd83\xc0\xe19\xf2\x9c\x04\xa12\xc0$\xfd \xca\x84\x823\xc0\xccs\xa1\x82\x82\xcf3\xc0\xe9\xe0\xe0\xd4\x8dn3\xc0\xddP\x03\xbbU\xfd2\xc0D\x0b\x00?\xbe03\xc0\xd2\xe6Y\xb3\xd5\x9b2\xc0\xf5s\xda6N\xe64\xc0e\xb9\x92\xbd\xde}4\xc0\xeb\xa5\x04R\xc9\x036\xc0j\x86\xa3Fa,3\xc0i\x96\xf4\t\xcf\xe23\xc0\x1cN3\xb4i\xaa2\xc0?\xd6\xb2.\xcb\n5\xc0\x94\xc8-\xdc\xfc\xcc2\xc0\x1c\xea\xbd\xcd\xdd\x825\xc0:\xbf\x06\x18\xfa\xf95\xc0\xd6\x8c0\xb4H\xa54\xc0\x99E\x9ck\x91\x803\xc0\xd8P+2\xb6\xb63\xc0=^\xa7\xb6\x0b/3\xc0+Hq}\xdb!3\xc05\\\x08X\x99}1\xc01\xd7\x95\x03\xdc\x192\xc0\xbb\x18Y)p\xd73\xc0\xb0[\x0f\'\xbcZ3\xc0|\x9fH\xd1\xc8P2\xc0M\xc3\x085\x96\xe94\xc0W\x8b>\x85\xc3\\3\xc0T\x1b\\{Jg4\xc0K\xd6\r\xa2\xfc@4\xc0\xe60\x04 \x06\xad2\xc0{`Go\xf7?5\xc0\xed\xcf\xef\xd7\x13~4\xc0\xc25\x15\xa7\xb0\xeb3\xc0\xc8\xb4\xdd\xb0CD6\xc0\xab\xe2\x06\xe2\xea\xd43\xc0in\xf6\x0csh4\xc0wa\x11\xad\xe7\xee2\xc0\xee\x96\xf8;!\xd04\xc0\xa66;\x9e\xbb#4\xc0\x10\x8c24\xabZ5\xc0\x0c\xcf\x8a\xce5\n3\xc0V\n~+\x10$3\xc0JZy$x^4\xc06k\xf0\x14\x17\xc33\xc0\xb3\x13\x8c\xc9\xf2\xe93\xc0\n=\xa3\x98\x00\xbc4\xc0\xc9NN\x00X\xab2\xc0\xc8\t\xa8\xb4\xd9\x034\xc0\x90\xf5\xcc{xi4\xc0k#\xeb*\x89\xa13\xc0\xbc\xbb\xa0s\x8c\x9e4\xc0\xb4\x0e\xd6\xcd\xd9\r5\xc0A\x89&\xfa\x98\xc0"\xc0\x99\x7fU`\xf4\xb33\xc0\x93\x12\xcag\x88\x043\xc0\x9c\x8c\x0c\xdf\xea\xef5\xc0\xab\x7fm?\xb803\xc0\xad\x87\xc0\xba\x0b\xba4\xc05\xe6\x87hE-3\xc0\x98\xc5\x97%Cb4\xc0\x95\xca\x08\x9a\x8d\x981\xc0\xc7e@\xb5{\xc93\xc0ch\xc4)\x8b&5\xc0"l\xb7\xfe\x15@5\xc0\x95\x97\xd19\t\x854\xc0\xb5\x00i{\xa6K3\xc0\xbdP\x98\x94>h4\xc0T\xa2(0\xc9\xff4\xc0\xb8\xb0\xb8`\xa1\xdd3\xc0g+\x8a\xa8\xdb\xc34\xc0\x05\x92\x16\xc6{y5\xc0\x97\x08\x0c\xcd\xd5\x066\xc0\x9dE/\xa6\x9a04\xc0\xaf\xc67 \xaa\xfb2\xc0\x8d\xa7\xf4\xc8=T5\xc0b\xd7\xde\xbf\x07\xae3\xc0\xc4-o\xcf~)3\xc0\xfe\xd4\xf5\xd3\xb7\x9c5\xc0<\'\x80D\xcc04\xc0X\xdd\xa9\xdd:A3\xc0\xe0|f\xf8:\xec3\xc0\xdbKM\xa8u\xe43\xc0\xf8L-(\xc7\xb33\xc0\x7f\x91\xab4\xd0\xc43\xc0\x94=\xdc\xb23\x814\xc0\x80\x1c\x95z\xf3\xf65\xc0_\xc5d\xca\x0f\xb71\xc0\xceS!\x1dLN.\xc0k\x8b\x17c\x94\xc43\xc0\xebrJc\xf525\xc0\xaf\xc67 \xaa\xfb2\xc0\xa2\xe2\xdf6|73\xc0\xbd\xf4i\x10\xbeG5\xc0/r\x0e\x84\x9b?7\xc0\xb5E|\xb0\xb7%3\xc0\xd1\x9b\xc5\x07>[6\xc0bw\x9b\x02\x9a\xd93\xc0v\x8d\x1b7\\15\xc0\x9b\xecl\xce\xdf83\xc0\xf0\xa5S\x7f1\xb45\xc0L\xc9\x88z\x0c\xfd5\xc0\x81^\xd2\xd6\xa5\x945\xc0\xe4\xd6\xc1\x10\x90\xc73\xc0Jtx\xe9\x889,\xc0\xa0\x0fQ\xbf\x91&5\xc0\x8c\xad\x03\t\xfeL3\xc0\x03[;m\x83S5\xc0\xddH)\xbc\x1e\x883\xc0\xee-7\x87\xae:4\xc0A\x93!ai\xb94\xc0\xc9\x93\xfe\x18\x94\xe31\xc0\xc9q3\xefX\x9f6\xc0\xb5pL\xde\xa9\x024\xc0\x89\x91pMIZ5\xc0\x86j\x9e\x83\x97u4\xc0\x13Z_J\x97\x933\xc0\xfb\xa9\xd5\x13\xaf\x085\xc0\x06\x9a\xdePah5\xc0\x02t\xa6\xa5\xe9\x963\xc0]\x96\x15v\xce\xb33\xc0\xde\x80\xf8\x84\xbdh5\xc04\x00(\x9f\x7f|5\xc0\xb8\x9b\xea\x06\xf6\x9b4\xc0\xf7\\d\x88\x1b\xe04\xc0G\xda1\'^\'5\xc0\xe1vX\xce \xfd2\xc0\xa5y \x14\xf0>5\xc0\x8b\xf2\x9ezF\xe03\xc0\xde\x10\x1a\xda\xbb\x193\xc0!\x92U?\x91\xe74\xc0V6\x86])Q3\xc0\xeb\x07\xcfh\xe4\xe23\xc0\x84\x1b\xf5\x1a\x8eI5\xc0\x1e]\xa6/\xdc.3\xc0f\xd2\xe3\xc7\xf0i3\xc0zJe\xd2\x0cp5\xc0\xef\x12\r[\'m3\xc0\xd4\xd1\x19/\xd6c1\xc0l\xe5\xcc\xa6\xb4\xbc4\xc0\xdf\x84*\xed\x05\xa74\xc0\x93h\x04\x87\x15\x001\xc01\xdc@g\xe3-5\xc0\x81\x00\x03BY\x0c-\xc0E\x8c\xd8\xff.\xd70\xc0\xf7\xdd[\xe7\x02\x005\xc0\xc15\x85\x1c\xc9\x074\xc0\xd4\xae\xe7V=\xc31\xc0\xfb\x80\xb7\x05\x8912\xc0\xe3\xfe\x98\xad\x8b\xda5\xc0\xbaG\x08fO\x947\xc0\xc2)\xc7\x15\x8cQ4\xc0e\xbc\xb2\x91\x10\xa43\xc0bJ\xf7Q\xda!2\xc0\xa9\xbe.\x87\x08l4\xc08\x12\xf3\x1d\xe4\xcf2\xc09\x82\xcc\xde\xa3\x103\xc0\x97\x96jUr\xf72\xc0B{\xe8\xd2V+3\xc0[2\xb0\x9bp%3\xc07\xb3\x9fs\xee(6\xc0\xa0F\xaa\x94\xdc\xde4\xc0R\xc4\xee\xa2w\xe85\xc0\xd4\xde\x939y\x023\xc0\x1d\xe8\x12\xacg\x123\xc0\x9bf\x18.]\xf23\xc0/\xffs\x85\xdf\x935\xc0\n*\xbb\xe2\x10\x133\xc0\xf1 Gx9\xe13\xc0\x9c)\xc6\xf42%4\xc0\xe7\x87uC\xac\xce3\xc0\xce\xed.\xb2|\xc24\xc0\xed\xb0\xb2\xe0\x9d\xd24\xc0\xe3!Q6\x14:4\xc03{O\xa84`4\xc0\x05\xf2\xdc\xa5X\xc84\xc0:`=L\x01Z3\xc0}\tP\xb6\xb8l3\xc0\xd3|\xd4\xe0\xc5\xa14\xc0\xc6"\xa9\xa6}\x1b3\xc01\xdev\x80P\x8e3\xc0b\xa7\x9d\xef\xa9\x045\xc0\xee8\xae\xa3p\x113\xc0&J\x82\x8c\xa0b5\xc0\xca\x14\xe4QH\'3\xc0J\xb7\x00\x97\xed=3\xc05\x1d\x12\xfaO\xf44\xc0\x9e/=\x87%\xd35\xc0\x03\x95[\xed\xd7n4\xc0I\x1a5\xdbN\xc61\xc0\xa8\xca\xd1\x9f\xb1V3\xc0\xa7\x13[\x82\xad1-\xc0\xc2\xd3\x1d\x8dU~2\xc0\xb2\x0b\xb2B\xb1\xfa2\xc0\xcd\xd9\xd9\t;\xdd4\xc0>\xd2j.\xc3\x9c3\xc0\x00\x0b\x88\x1d\xa9\xff2\xc0\x00\x94M\xe8A\xca4\xc0G\x1c%\x14\xa2a5\xc0\x7f\xa7\xe0\x9b\xfb`3\xc0CX\x03\xd5\xf0\xe61\xc0\xa7\xe3&\xcdP\xde4\xc0Z-\xd4\xd8]\x933\xc0\x7f\x9a:\x8b:R3\xc0\x95\x01\xc0\x95\x8c\xf75\xc0k|\xc3Em\xd93\xc0\xbb\x06d\xaa\x1cu3\xc0C\xc5\xe6\xbf;G/\xc0E0\xb5YA"3\xc0}\xa1Y\xa3F\x972\xc0\xb1\x0b\xda\xec\xe7m5\xc0\x90\x85T\xa7R\xae2\xc0`\xbc\xa9z\xe9\x0c2\xc0\xddF\xb1\xd0&\x1c2\xc0\xebC\x11\xa1O\x136\xc02/o\x8c+\x875\xc0\xf8:\x8c^\xeeB5\xc0v\xf3+\x14\xbc\xcf7\xc0\x8aP\x98u\xc2)5\xc0ZbxD\t\xbd4\xc0\xf3\xa8\xca\x93m\x8c6\xc0\x8d\xc2\xa7kS\x1c4\xc0\xad\xa9;|N\x105\xc0\x1b\x99i\x1a\xde\xaf2\xc0\t\xbcN\x92\x16\xf85\xc0d\xc3\x90\xa0\xaej/\xc0\xc2V\xa6\x84\x8b\xd74\xc04g7u\xb7W2\xc0>J\xce\xae\xad04\xc0\xbf\xc3p\xf3\xf7\xff4\xc0\xb2\xbc\x02|#\xe04\xc0\\9\xbc\x959Z2\xc0\xed\xe6<\x98\xb2A/\xc0\x89\xb1Yf\xd1V4\xc0\xcas\xe3\x1f\x93\x103\xc0\x0f7K\x85\xce\x994\xc0x\x00f\x0b\xd2-2\xc0\x0cu\x8d\x98v92\xc06\xf6\xf9\x89\n\xa84\xc09I\xf4\x11\xd9\xbd2\xc0w\xef\xc9\xb6\xb3\xdc3\xc0\xf5\x8b1-\xfa\xcb3\xc0/\xc6\xfa\x1c\x0by/\xc0L\x87\x85\xe8\xd4O3\xc0y`&\x9d\x07#4\xc0^\xfa-ov\x834\xc0\x8e\xfeT5\xb9-2\xc0s\xe6\xe3\x8f\xa5t3\xc0\xc2p\x86i\x13\xc33\xc0\x89\xda\xe17"\xc12\xc0}Z=\xa8\'\x9d4\xc0k\xc9=i\x87\xd93\xc0!\x14H\xb8OF7\xc0\x00|\xca<b\xd83\xc0\xd8(\xdfQ\x13\xeb.\xc0\x96\x9b\x9f\x0e\xb3\xea3\xc0s;v\x899\xf83\xc0b]P!\x8b?7\xc0x\x16Y\x1eJ\x964\xc0\x1c\xa7\'\t2\xee5\xc0EWJ\x99\xfe\x1e6\xc0\x86\x19\x14z\xa4\xa44\xc0\xdd,J<_\xe25\xc0;\xa6\x7fg\xba\xf03\xc0\x01x\x85\x83\x80\xf13\xc0\xc2\xe6\xb2/\xe8*5\xc0\x80\xb9e\xbb+\xc34\xc0\xef\x90(\xff\xfdX4\xc0\xe7\x8b\xfa\xeb\xbbu3\xc0.\xc0\\\xf6\xaf\x8f3\xc0m\x1bX\xb75n4\xc0Eek$P\x194\xc0\x92\x16<\xb6\x90A4\xc0\x99\xc0\x1f)\xb2\xd91\xc0\xea\x88c\xae_\xfa3\xc0\xd4\x86]\x95.\xe34\xc0w\r1\x1bq<4\xc09:\xe8\xad\x9a\xae0\xc0{\xb1r\x1a2\xb94\xc0C7\xd9\xeb\xee\xe71\xc0,x\x1ct\x7fD4\xc0\xc2}sW.\xe05\xc0\xd5\xe8yE\xbc\t6\xc0Ra\xb0\x13{\xde5\xc07l\xc6q\x1b\xbc0\xc0\x0e\xb60^\xff\xd20\xc0\x8d\x928"g\x932\xc0\xaaiW\xff\x1c\xe56\xc0}\x10\xf1$q\xfc4\xc0\x8f\x17L\xcatV6\xc0\xc5\xab\xd4\x16\xac!6\xc0F\xce\xb5\xfco\x863\xc0\xca\x0fd\xbd\xf9\xe62\xc0\xa0 \xd2\x16\x8a\xe54\xc0\xa6\xec\x84\xac\x1d\x0f4\xc0\xe5\xfb\xde\x88\x85\x134\xc0\xf0D\xb4:\xb1\xa83\xc0\xda\xddZ$\xecF6\xc0)\x88O\x96O\x945\xc0}\xf6\xef\x90[\xc04\xc0\xc2\xec;\xb7\xa9)3\xc0\xe1G6K\x83T4\xc0*\x19\x87\x02\xff\xef0\xc0\xedw\xdf\xdd\xd0\x184\xc0\xe3t\xe4[7i5\xc0W\x0f\xcao\xbc\x9b5\xc0]\xb4\xccZ),3\xc0\xc7\xf7A<Wk3\xc0\x0c\xd7\t1\xa8\xf12\xc0\xe5#3\xa6\x84\',\xc0\x1e\x93~\xbf\xa8]5\xc0\xb3\xce\xca@\x95B3\xc0\x97\xbc\xe9w\x02\x133\xc08R\x00s\xcfn3\xc0\xf3\xf6\x81\x18m\xf83\xc0\t\xd7!s\xbd\x9d6\xc0\xa9\xfa\xf2\xd6\xe1\x145\xc0\xa2\xf2\xfbt8\xf13\xc0]\xd9IT\x10\xe43\xc0K\xc0rosp4\xc0\x04\xe3\xe4\xd0\x8c\x945\xc0\x92\xa0\x15\xf0\x14\x157\xc0\x81\xc1*\x8ckR4\xc0\x00\xee\x8f\xb8Dh4\xc0\x17\xdbXH\x9f]5\xc0\xbd\x88\x10\x0cHP5\xc0\xae\xfd\xfc\x96w\x8d/\xc0\xc2\x81\xbc\xa3\x04\x8b3\xc05\x81\x86_\xa8c4\xc0\xc8\xed\x9f\x87\xe5:3\xc0\xcd_Ix\x9025\xc0\x19\x12\x07\xcc\xd6J5\xc0\x99\x91\xe7N\x12\xfc3\xc0Tk\x0b\x1bQ\xab3\xc0:\xca4Y\xd9\x823\xc0\x17\xe2\xa0\xb3\xf9\xc7.\xc0F\xd0\xaf\x0f\xb8\x962\xc0\xd5\xd1h\xa5T\xff2\xc0\xfc\xd1\x9c\xb7\xa0V0\xc0L0\x9c\x17\xdfB7\xc0\x13J\xf9\x10"+4\xc0\xac\xaaO\xc7\xf6\xd40\xc0F\xfd\xc9\xd1q\xc84\xc0\x96\xe8\x05\x9c\x9e\xf82\xc0\xa7\x86\xb39\x9cD2\xc0\x1b\x0f\xa5*B12\xc0\xab#\xe3\x12B\xa65\xc0\x87\t\x98\xe7t\x853\xc0<\xa7(\x9b`d4\xc0\x9c9\xde\xe4\x8b\xe72\xc0\x06\xf4\n\x8f\x1a\x153\xc0\xe9I6\x8e?P5\xc0\x9e\xf1g~A\x872\xc0\xc8\xba\x94\x9exc5\xc0sk\xba=\xe8^5\xc0\x85#LH\x04Q5\xc0\x80c\x10\xfe5t4\xc0_.s\xeb\xbfn4\xc0;\xf2\xb9a\xfed5\xc0\xce\x88\xe0b\xccA5\xc0=\xf9\xfb\xed\xcdl5\xc0\x9f\x84\xca\xaa\xe5,3\xc04b\xc0\r@\x824\xc0a\xdfL__z3\xc0o\x1e\x94}V=5\xc0\xea\xe4{\x1b\xca\xd63\xc0\x9e\xaeB\x1c\xfb@2\xc0<\xbb\xf1~De2\xc0>5H\xd3V_3\xc0Qq!v\xf1\x105\xc0\xf0}\xe8a\xcd\xda6\xc0\x133{S\xbe\t3\xc0\xfc\xcav\xee\xed*1\xc0m<\xc9\x84\xc7\xfb2\xc0"s0<r\xac2\xc0\x19\xe4\xbfD\xc1\x914\xc0~\x1c-\xea[^5\xc0\x89\xd8+\x92\x83\x114\xc0>gv\x86\xa0o5\xc0\x07\x13;\x9d4\xee5\xc0F\x9d\x94\x95\xc3x5\xc0L\xc1#\xe8\xf7@5\xc0\xa2^\xdc\xcf\x13\x813\xc0m<\xc9\x84\xc7\xfb2\xc0{\x8b%\x92d\\5\xc0\x9f\xe64D\xf8\x1b6\xc0\x9c$\xbd\xb3&\x013\xc0\x92\xbf\xbe\xbaX45\xc0\x14\xe0~\xa6\x08y5\xc0\\L\xe3\xb5\xc2\xd24\xc0\x87\xbfH\xac\xa0\x155\xc0\xd4]\x9b\x94Vc5\xc0\x1b\xd0\x8a\xccV%5\xc00\x03\x18`B`/\xc04\x87/(\xd2\x1d5\xc0\xc7&\xcc\x11\x89\x065\xc0\xbf\xd6\xf7\xc2M\xfb2\xc0Z\x98DY\xfb\xf42\xc0d\xd3=\xe6\xc4a3\xc0\xdc]\x14VHg5\xc0"\x9dy\\\x14\x862\xc0\x7f\xd0%\x98\xf1\x143\xc0o>\xedhF*3\xc0lB\r\xff\xd8V3\xc0\x82H\x12\xdc\xd1\xe92\xc0\xf8\xaeD^\x97&3\xc0\xa7\x89+\xf9\xd0\x873\xc0\xc8l\xd1|\xbf,3\xc0r\xa4\xe0\xfc7q4\xc0\xa2\xb4REu_3\xc0\xd86\xfb\xa0\xba~3\xc0]\xfd\x84z\x8e}2\xc0\xcd\xb4\x16\xf6\x07\x924\xc0\xc3\xe5\xf1f\xc3\xdb2\xc0j\x95\x85\xa0\x9d*5\xc0\xccv \xc45\x913\xc0\x0bZ\xb5t\xb0"5\xc0\xcai\x8dttF4\xc0\x14B\x13u=u3\xc0\xc3h\x9d\xa8\xcc\x8a3\xc0\xeaL\x9a\xb6VD3\xc0\xe7&\xe8Z\xd3\xe65\xc0\x0f`\xee\x1f#35\xc0\xad\xfd^\x05\r\x7f3\xc0u\xa9\x82\xe4#*6\xc0+\x86\x04*\x1f]2\xc0/\x01\x02\x92\xe0Z5\xc0i8B\xe1\xee)3\xc0\x87N\xdc\x92\xcd>3\xc0\x08!J\x0en\xb35\xc0\xd4\xfc\xd6\x19^a5\xc0`\xce\xf6\xa9\x02]3\xc0:\x1eQ\xbb\xa6\x9b3\xc0\n\xdbn\x9d\x81\x8e2\xc0\xcd\xe5\x8b\xd1\x81*5\xc0\x81H\x1e\xab\x94S2\xc0\x822nhf\x1d5\xc0]\xecU\xb1\xce~3\xc0\x1e\xff\x17B\x0c\'4\xc0\xd1\x86!&\xd8_4\xc0\x0b&Y\x9c\xa0\xd74\xc0\xfa5Z\x99\xdb\x832\xc0qWb\xde\x95\x1a5\xc0\xe4AL\x83\xf8g2\xc0/\xeb\xc9\x0bJX5\xc0\xc7\xfd\xe6\x1b\x0f 5\xc0\xe7\xc3\x93\xff\xa8\x106\xc0\xc2\xbf\xd5G\x97\xa73\xc0\x94\x0f\xe7\xba\xf9.5\xc0-A\x8e\xb0k\xd34\xc0F\xfb\xa0t+\xb25\xc0\xbc3\'\x96j\x115\xc0\x89\x81\xb1\xd0u65\xc0\xd6}1\x89\x03\x145\xc0\xa7N\xb5?\x98\x844\xc0\xde\xe3>\x05p54\xc0\xfd\x16\x98\xee\x1f\xe83\xc0$j-\x91\xc9\x8f5\xc0\xf4\xdd\r\xbb\xe0G3\xc0\x13\xe7\x8c<\x12\x864\xc0\x0fY\xfe]\x8a\x1b5\xc0\x17A\xd3Y\x87\xe14\xc0M8\xab\xc98\x054\xc0\xb6(\x96<\xd2v5\xc0\xb4\x1e\xa5\x9e\xfbk2\xc0\xe7\x97\x84\x02\xdb\x125\xc0#\x86\xd8\xa2~\xe24\xc0b\xc2\x1b\xf0\xb3\xb64\xc0p\xb5.\x19\xbe\xd14\xc0n\x14\xe2\x1c\xef\xbe3\xc0nR\xa2\x8c(\x872\xc0!9NA6\xb94\xc0\xbf\xca8\xba\xf0a3\xc0/[7\xbb\x07\xbe4\xc04\xb58\xbeJb4\xc0\x8e\xd6n\xf2~\x883\xc0\xec\xf1\xd4\xb3\x1d\x823\xc0&+\xeb=$r3\xc0\xac_w\xc3\x06Y3\xc01D.8\xfa\x9c2\xc0\xd6Gh f-3\xc0;7\x7f\xcd\xddd3\xc0X\xf3\xb6j\xf6\x981\xc0\xa1\x7fR\xd9\xd1\x952\xc0\x92\x10Z \xb7\x9d2\xc0\x88p\x97\xe7\xfdv3\xc0\xd1\xeaWK\xf7\xc54\xc0\xa5\x08\xaeV\xf8~3\xc0\xf1A\xd3%\xc3\xa83\xc0-\xaeM\xa4\x8aK3\xc0\xb0\x8f\xf1\x01\xc3<3\xc0\xb5c\x19L\xd4H3\xc0\xc1>\x05\x0c^\xf9-\xc0h\x89\xae\xe0b[3\xc0\xb3\xce\xcc\x89(53\xc0\xdf\xe6/\x14\xc8@3\xc0c"\x8c\xa0\x93\xf82\xc0\xdeO\xcd\xbaTl3\xc0D2\x86\xa0\xe543\xc0\xed\xa7\xac\x12\xb2l5\xc0\x8bV\xe9\x18\x87\xf04\xc01L\x06\xca\xe9,3\xc0X\xf0^\xf4k\xde4\xc0cwOi\x91.3\xc0:\xa7\x17\xa5\xe663\xc0\xfa_\xc0+\xe6\x142\xc0\xa1n \x81Qj4\xc0C)w/\x9fg4\xc0\xec\x0f>\xa8G:5\xc0\xcf\x9e\x96kf25\xc0\xdb\xfb\x95o8\xac2\xc0\xa6\xc9ToiD4\xc0\xc6\x0b\xe77\xd0T5\xc0\xc3\x94@v\xdb%5\xc0V\xd2K\xacY{4\xc0\xcdq\xdb\xa5\xa8\x1a5\xc0\x840\xac\t\x9454\xc0"P\xffM\x03\xb45\xc0=\xc4\xaa\x1b\x1f\x033\xc0W\xd1\x0f\xd5\x1d+5\xc0\x13u6\xdc1\xc43\xc05&#\x84L\x8a5\xc0\xa7\x80\xf6\\\xdc\\4\xc0\xd3\no\xf6\xd2\x9e4\xc0\xbbx\x11\xc1c\x981\xc0\x94B\xc5\x08\x0f\xa64\xc0(\xe6e\xb6y)3\xc0\xe1\xc8"\x00\xf4\xbb4\xc0\xc4\x81\x18\xd6V\xc42\xc02\xf14(\xd4\x154\xc0\x13M\xdf\xadv\xef4\xc0:\xf8\xfc%= 2\xc0y\x88\x8b\x94o\xeb1\xc0.Q)\x8aP\xe01\xc0\x8d\x97\x8c\xa1\x93\x953\xc0\xa9`*\x96\x05\x7f3\xc0\xe6\xca\x85\x8e\xbb\x813\xc0\x88f\xdd\xecK\xe61\xc0(\xd9d\xed>\xe61\xc0\xa4\xe9\xd2C\x1a\xa33\xc0|\xa4\x7f\xd0\x0e\xda1\xc0N\xf6|uu\x0f5\xc0]\xfd\x84z\x8e}2\xc0\x0f\xcb\xc8\xd2\x8f\x994\xc0w9\xe0q\x08\x963\xc0\xa2l\xc4\x93\x1ba3\xc0M\xfb\x85$\xdf@4\xc0#F\xe5\xdb\xf8u4\xc0K\xf3\xff\xd8\x01\x905\xc0\xbf\x9b)\x84#\xdf2\xc0L\x15\xbew\x97\x164\xc0\xdc\xd8}\x95\x19{5\xc0\x8a\x89\x97AE63\xc0RA\xe3\xea!\xb43\xc0\x00\xd8\xd2Y\x0e\xee1\xc0e\x19\x93 \xd1?5\xc0\xe2t\x00\xac\\\x192\xc0\xb8y\xa1\xa2ic5\xc0\x1eR\xeeY8\xd11\xc0H\xf4Z\xc9rK5\xc0\x97y\x9ck\xbb\x035\xc0 R\xe0\xb8\xf2f3\xc0u\xaf\xde\xc3\x14\xab1\xc0d\x0cZ\xb3\x9b\xb33\xc0\xf0\x13\x9c!(\xd33\xc0 \x82}\x0e\xbb\xef4\xc02 o;G\xca3\xc0\x81\x92C\xf7Cq3\xc0cp\xfdM;\xac3\xc0\x19\xbe\xcf\xa2i\xa04\xc0\x00X\xf3\xee\x13\xb33\xc0j/\\[#f3\xc0\x10pF\xb6\x82\xce3\xc0\xf6\x81U\xc9\xd1\xc13\xc0\x8d[\xdc|\xb7C4\xc0\xca\x96W\x03|\xac4\xc0\xa1\xb5\xeaTS\x164\xc0\x90\x86\x00Y \xd23\xc0\x97\x06FC&\x8d3\xc0\x03F\xac\x04\xcf\xda3\xc0\xdd\xf8\x9f\x95\xe5\x07-\xc0\xd3\x82\x94)\x90;4\xc0\xe0\xbc\xe3\x11\t\x15-\xc0\xfe\xaa;<7?4\xc0\xc3Z\xb57\xc5\xee2\xc0o2\'~\xab\xa93\xc0:\xa5\xe5\x15\xbbL6\xc0\xe2\xa8\x9fl\n\xd63\xc0\xf6\x00\xfbON\xa53\xc0\x96E\x0e\xa1e\xcc2\xc0\x82[(]\x0e\xe13\xc0\xdb\x9d\xb0g\xb3;5\xc0\xa6S\xc9\x8a\xfc\xdf3\xc0\xb2\x87\x91\x06(\xcf3\xc0|y\xdeu\xd4{3\xc0\xe3\x9a\xbe\x97-\x1a3\xc0\x08\xee3\xfdI\xbb-\xc0\xc8\x18\xdeu\xe8\xd43\xc0zy\x98g\xdd\xd8,\xc0=4\x0b\x83I\xc3,\xc0; \xc0\xa1\x14\xfa3\xc0\xb3)A\xe0\xb7\x9f2\xc0\xac\x98M\xe0\xda\xbf-\xc0\xb4H\xe5\x82gl-\xc0\xe7\x00\xeeV\x11R-\xc0\xea\x1b\xc1\xac`\xd74\xc0\xd5\x97\xe8y\x13\x115\xc0\x1c\xfa?yms3\xc06\xbfd\x8f\xe4\xa71\xc0$Ud\xc6\'\x014\xc0\xd0+Y]8\xb5-\xc0\xb2A\xc8\x10\xdfX5\xc0\x1f\x02\x0b*\xfd\xa24\xc0\x92\xf2\xc3q\\[-\xc0<qL\xe9\x10\xa53\xc0\xb4C%\xc4|\xbc3\xc0:({/bY3\xc0\xee\x01i\xae\x83w3\xc0\xd3\xea\xae\x15%\x7f3\xc0\xb6z\xeal\x10:2\xc0\xb2\x89C>\n\x8b3\xc0#\xe6x\xb9[\x0e5\xc0\xf7J:G\x8a71\xc0|\xf4\x94\xbe\xa8\xea3\xc0\x01c\x97\xf4\x07\xc44\xc0\xee\xcd\xfb!\xf3\xe53\xc0\x1f:\x84\\\xbc\x085\xc0\x98(\xf15L\xd73\xc0\xe4o\xe4)\x0e\xd63\xc0a\nX\x865K3\xc0\x08/\xce~\xdcQ3\xc0\xd7\x86\xc3\x9d^$7\xc0\x8a\xdb\x02\xbd\x07f3\xc08\xf9\xb8\xfc0\xbc3\xc0\x83\xcbz\x94\xe8O3\xc0\xd1\xee\xbc\xe2\xf8b3\xc04\x01\x88\x02\xb3:5\xc0\xfat\xd1\xb9\xf3;7\xc04\x01\x88\x02\xb3:5\xc0\xeaL\x9a\xb6VD3\xc0\x8e;\x9e\xf0Bi4\xc0J\x98\xac\xac\xd1\xc33\xc0\x98V\xd4\xf0\x87V4\xc0\x8c,4C\'\xa73\xc0\xa2\xbcl\x1a\x1a\xb64\xc0\x1e\xd2t\xfa\x8d\x963\xc0\xd3\xe1\x1b6\x11\x053\xc0\xe2\x14\xdd\xc5\xe5X4\xc0g\'\x8e\xa0\xf1B4\xc0\x823\xef\x85\xbb 4\xc0:x\xaf\xb3#\xcf-\xc0\xc2\x1d\x1e$\xac(2\xc0MV\xfa\xf8\x9a\x8e3\xc0\x0f\xf8\x9c\xf8\ny3\xc0\xbc\xd3\x85\x12\x94\xbb,\xc0:\x0cTSE\x8e3\xc0\x99VL\x9f&M3\xc0^\x12=Qi\x1c3\xc0i\xa7\xba\x8eXl3\xc0\xc7H\x02z\x1a\x843\xc0\'C\xe3\x17\xe8\x993\xc0\x84O\xb8Rzn3\xc0\xc2\xbd\xa6\xe4\x1eW3\xc0W`#\x99\xb3\x183\xc0\xbb6\x1cI\'\x183\xc0\xe0\x80\xd1y\x1a\xfc3\xc0\x96\xc0\xda\x18%\xb72\xc0\x88\x01\x8c\xad\xdd!3\xc0CAy$\xc8\x1d3\xc0\xde\xc04\x84\xe5;4\xc0\xa3\xd4\xb4\xe6\xa8\x044\xc0\x7f!`\x0f\xf9\t3\xc0EWv\xddB\n3\xc0\x16>\x12\xc9L\xb42\xc0\xa4-\xad+\x84\xa13\xc0m@[\x890\xe33\xc0\xaf\xcc\xfa\xf5%-7\xc0~\xa4\x01A\xee\xf93\xc0\xfa\xc2\xe0\x1a\x8902\xc05!L_^\xe90\xc0\x90\x7fwy\xeb\xf03\xc0B5\x03/\xde\\4\xc0\xd8\xc0\x18~w\x7f3\xc0\xaccql\x12%3\xc0\xcb\xf2\x18n7#2\xc0=\xfa\xc2\xc5\x19\xfb3\xc0_\xda\x03\xe0\x83Y3\xc0\x93h\x04\x87\x15\x001\xc0u\x95\xac9\xce\x803\xc0\xa5|\xc0\xff\x9aQ3\xc0:\xa3\xd3A\xd8E3\xc0\x99\x0f\xa27\xf7"3\xc0\xb8\x01\xe4;\xde63\xc0+\xc0G\xc3\x1f\x993\xc0-\xb8\x94\xd7*\xdc3\xc08G\xbd\xfdy%3\xc0\xc2\xb2\xec^\x85\x9b5\xc0\x9e@\xa9\x06\xde\x064\xc0\xd5\xb2t\xe4p\x7f2\xc0\xc04\x99n\x06<3\xc0\xcc3\xb4\xfd\x18{2\xc0\xab\x93;#{\xe43\xc0\xae\xf1G\x8e\x1d\x18-\xc0=\xf9\xfb\xed\xcdl5\xc0=\\q\xaeM\xff3\xc0U\t\x1c\x82b\xdb3\xc0\xa1\xc2\xfd\x16%\x9a3\xc0\xc5\x8a\xea\x91\xc5\xca2\xc0\xe1_H\x89\x02\xdc4\xc0\t\xfe\xde\x99T\x115\xc0\x9f}\x0e%\x1d\xbe1\xc0\xc0\x06\xc7\xf9\xcb\xc54\xc0\x97\xb3/\xb5\x03\xad4\xc0fg\x0eb|{-\xc0q\xe3c\xfe\x18o5\xc0\x85\r\x8c;\xb0$1\xc0\xd9\xd8\xe6_\xc9\x885\xc0\xe6\x91\xbf\xce\xf9\xc34\xc0\x99\xa1\xbf@\xa1\xd44\xc0\x99\xd3W\xd26r2\xc0myzp\'45\xc0\x93\'p\xa0!\xcc4\xc0\x05\xe2k\xcb\xf5\x065\xc0z\x9b\xeao\x18\xd34\xc0\x12\x8dB\\\xb7b2\xc0\xfc\xd1\x9c\xb7\xa0V0\xc0MZ\xdb\t\xeau5\xc0\x0fY\xfe]\x8a\x1b5\xc0\xfa\xd5\xf3\x84f)3\xc0{J\x9a\x90\xbar3\xc0\xb9:\xdb\x97\xaf_5\xc0\xd5\xf2\xce\xdc\x97d3\xc0`\x01Cf \x864\xc0\xe7B\xd2-\xd8\xbf4\xc0\xa1\xd1w;\xdb\x945\xc0Je\xed\x1f\xca\x125\xc0\xe6p\xd20\x11\x126\xc05\xad\xd3\xac\xf2\xec5\xc0\x99.\x8a\x00k\x825\xc0\xd1\xbb\xe2\x98\xba\x894\xc0\xcf\xe3[\xf8]\xb94\xc0cf\x1a\xf8\x02\xd24\xc0\xc6\xa1\x17#Io5\xc00M\x10w\x84\xf35\xc0\xbdA\xb8\xc5\xea\xcd5\xc0"\xc7.\x00\xb0\xf95\xc0\xeb\xe6\x1a\x08\xbc,2\xc06\xc8\x92\x8b\xa692\xc0\xa6/\xfc\xd50\x0c6\xc0\xa4\x1a[{6\xf32\xc0\x9c\x14\x86r`\xa53\xc0\xc4FX\x13e\xbc2\xc0\xe4AL\x83\xf8g2\xc0\xb9\xc2F%\x0e\x0b2\xc0\xe2e|\x0e\xc0\xd44\xc0\xe7x\xe6\xf5\x93\xe80\xc0\xc0\x11\x03d\x0cv/\xc0\xbd\xef\xd3^J\x155\xc0\x99Sl\x8a\xf9\xde5\xc0\xfd\xbcJ\xfc\xfe\xd84\xc0\x88\'\xe8O1\xfc2\xc0\xa07\x9d9I\x134\xc0\x98\xdcS\xb2U$2\xc0\xa0\x7fU\x89:53\xc0K[\x1a\xb3}.5\xc0A\x0cz\n\xf1\x075\xc0\x9a\xc8h\xab\x15/3\xc0\xb7\x8f\x8a\xe3\xd5\xb15\xc0\xbf\x8e\x1d,\xa5\x1b3\xc0A\x0cz\n\xf1\x075\xc0\xa4|\xa48\xa7o3\xc0t\xca\x18\x05U\xba0\xc0\x97\x1a\x08\x16\xef\x1f3\xc0\xccN\x01\xfe\x1b\xe94\xc07"\xe7\xc8-\x065\xc0\xef)\xa3/\x05\xc15\xc0\x02\xbf0\xaafh4\xc0Mb\x17\x165\xbb3\xc0\xca\x95vY\x0e\xee4\xc0\xda\xef*\xbcbn6\xc0\xc8S\x900\r\xda1\xc0\x10\xcd\x15\x06\x13\n3\xc0\x9dvL\x15\xc7f3\xc0N{t\x13Gq5\xc0\x92\x8d\xaf\xcd\x8225\xc0\xe0\x11\xb4\xad\xc185\xc0T2\xb2v1\xf34\xc0&\xb9\xf2S\n62\xc0\xf6)Od\xc2Q5\xc0\xd1M!\xfd\xcf#5\xc0a\xac\xd3]\x94x4\xc0\'$D\xd1\xf3\xb20\xc0&\xa9pG`\xd10\xc0\xcdq\xdb\xa5\xa8\x1a5\xc0D\x97\xee8\xda\xaf4\xc0V\xbb\xc6\xc5\x116-\xc0*\xfb9\xf2\xe2\xb15\xc0\xd0\x19W\xe0\x92\xd10\xc0\x0f\x0b[q\xd9\xf71\xc0\x03\x9d\x1cN9+5\xc0\xd0g\x81\xb2\x84}3\xc0\x0c\x1f\x01\x1f9\x8f2\xc0\xc5\xc4\xe1\xc4\xa2h3\xc0\xfdhc\x889\x9d4\xc0\x133{S\xbe\t3\xc0I\t}\x98,\xd72\xc0\x89:{\xf0\xb9\xe82\xc0\xf2\xe7\xe4w\x97\x842\xc0QT\xc8\x1a\xb1\xee2\xc0x\xb8F!z\x823\xc0\x9f~\xc6\xc1\x0fB5\xc0\x19\x7fUD5\xf71\xc0\'R\\\xc0\xba\xd25\xc0\xffp3\xea~\xd52\xc0\x96\xc3#/\xc6&2\xc0\xf8n\xccGY@5\xc0\xd6\xc9"\xb6\x82\x0c1\xc0\xa6\xfcm9\x05\xf20\xc0\x13\x8c\\\x82\x97\xa13\xc0yG\xc9c\xb1\xea2\xc0\x17`\x13H\xc5\xd03\xc0r\xa1\xf7\xd6+.2\xc0;\xc8{9dd5\xc0b\x9c\\b\xc7\x151\xc0\xcf\xba\x99\x96]-3\xc0\xad\xba\x199\xb2/3\xc0NMq\xcaJQ5\xc0\x05\xf4\x05\xdb\x0ci5\xc0|\xcd3\xa6\x99\x065\xc0\x8e\x14\x14\xc1\x92x3\xc0\x8d!S!\xc036\xc0@\xa7}Coe5\xc0\x07\'1<\x7f\xa52\xc0%G\xb9\xfcV25\xc0\xb9\xc2F%\x0e\x0b2\xc0\x97|\x1bJ\xdbQ2\xc0\x86v*\xd5\x86\x193\xc0J\xd2\xb0\x9d\xcb\x0b6\xc0\x87\xbfH\xac\xa0\x155\xc0\xde\xde\xa8k\xb3b5\xc0\xc9\xa7\xda\xfdb\xfe2\xc0d\x89\x7f\xe9\xd6\x1c3\xc0`\x15e\x063@5\xc0\xe4\xcbN\xf2\x9f\xa91\xc0\xf6\x06-\xf6\xf4N/\xc0\x89\xd3\xcf\xc1\xbf\x08-\xc0vV\xb4\xb4\x17\xce4\xc0\x87\xfd\x84\xea\xd6\xdb4\xc0R9\xc3\xe5\xa9\x8f5\xc0o\x92\xf9T\xac/4\xc0\xf5\xf0\x13m\xb0`2\xc0\x89\xe8\xce\xd1\xe0\x063\xc0\x12S\t\xb7\xca^4\xc0\x98\x13Ke\xa1u5\xc0$S]\xd7:\x863\xc0W\x0c!\xc5\xd644\xc0\x9d\xe8j=\xb8S5\xc0\x7f\x03\xbeu\xd784\xc0\x89\xbc\xb6\xe4\x9aW5\xc0\xb1\xf5#\x13Z>4\xc0\xcd\xbe\x9b\xa3\x18\xec5\xc0t\x7f\xe5`\xbb24\xc0\xb9\xb5\xcd\xf4I0,\xc0\xed\xa6\x16\x17~\x1d4\xc0O4_\xe20\xf53\xc0\xf5\x81|j\xaf\x9e2\xc0{i3 \xc4\x003\xc0\xe0\xf0\xb5s^\xfc2\xc0/\n]J\xe1\xf35\xc0\x92yR\xc7\x10\x886\xc0\xa4\xbb\x97u\xc8\xf42\xc0\xad\xef_o\xb2]3\xc0\xe510\xd3\x07V3\xc0\xaeXn\xf0\xc8\xc50\xc0|0e\xdd\x8fo3\xc0\xbd\xdaYd\x8b\x113\xc0.\x90a\xd8%\xfc4\xc0\xbb\xc8\xae\xd0x\x872\xc0\xf7\x90+\x16\xf2\t3\xc0\xaf\xe6\x82\xed\x1d-3\xc0\xed\xad\x98y+\xc23\xc09\x90X\xe9\xb2\xa66\xc0\xb0Y\x93\xf8\x1d^3\xc0\xfa\xa6\xa6\xda\x89\xd34\xc0\xd3\xc4~\xdb\x19\xd33\xc0\xc2\xa64\xd7\xf3!3\xc0\n7.?\xa1\x843\xc0\xdbG\xf6g\x14c3\xc0U\x1b\x05\xfeu\xe62\xc0\x01MmO\x89\xdd3\xc0\xd7\x18M\xc2%\xa74\xc0\xa9\x99/\x13\xb5i3\xc0<\xff\xf4\xbf\x12)5\xc0\xa6\xef?\x80\xf7/3\xc0~\x17\xeb\'F\x966\xc0u\xf1Kq\x17 3\xc0\xa1\xb5\xeaTS\x164\xc0\xa4\xfb\x16\x97tJ3\xc0u:\xd8_S|2\xc0\x07\xc0\xf8\'#B7\xc0\xba\x1fa\xd2\xba\x982\xc0\xcf\xe1\x17\xe3\xc1r3\xc0\xe9D\xbf\x07\xed\x8a3\xc0]\x02\x98\x8b\xe8\x954\xc0\x97Vs$\x1b\x8f2\xc0\x85\xeaO\x10\xf6\x0b4\xc0\x15\x1d\xea\xb7\xac\x14-\xc0z\x98%\xd4VU3\xc0\xf0\x8e\x11\xe8J`0\xc0\x1b\x84\x8ao.\x903\xc0\xd6\t\xef\xf7\xf9\xa63\xc0\x91\xbe\x01\xe1S\xd93\xc0fg\xcf\x1a\xa9\xaa2\xc0\x03\x93i\xc61\xa93\xc0\x9f~o\x18\x14j2\xc0r\xedr\x94\xcc\\3\xc0\x1c\xa7\'\t2\xee5\xc0\xaans\xe5\x7f_2\xc0\xc6\xf0\xae\xa6\xdf\xac4\xc0}\xb36\x97\xe7<5\xc0\x19\n{\xee\xf6%4\xc0g\xc4b\xb0\xeb\xe41\xc0:\xaaM\x13\xa9p3\xc0E+\xf4\x06\x17N4\xc0\xfde\xf0\xa9[Y3\xc0h\xd0t\x93e\x9b2\xc0?(\xc5\xd7xH4\xc0b\x9bk\x1aK\xf73\xc0\xf8\x0f\xc9\xbe\x8f\xc33\xc0k\x9c\xa0\x92t\x014\xc0@~=\x8b\xd423\xc0\xfc\x8d\xf5\xdc\x00o4\xc0\x18\xd7\xf5\x87\xf1k3\xc0\xf2\x1aQF!F5\xc0\xdf\xae\xc7\x06BA6\xc0\x90Mb-\xa0\x164\xc0Y5\x01t\xaaw3\xc0c\xab\xc7\xa0\xc9B4\xc0u\xf7\x1fx\xab\xb34\xc0\xbf4U:k\x96-\xc0\x12x\xf4\xfe\xfc\x9a7\xc0B\x1cR\xb0\x8f\xf93\xc0\xe1\x99\xc6\xcb\xda\t5\xc0\x94C\xafm\x1f\x964\xc0w\xf2\x85n\x9a\x1d3\xc0\xab[h\xf7\x93\xfc2\xc0\xa0\xb4\xa7p_\xb64\xc0s\xd1\xf1\t\xc9\xb6-\xc0\xa5*\xf6m\xc2\xf83\xc0\x04s\xdc\xa1\xa5\xd32\xc0\xe4[e\x89-P4\xc0\xd3M\xc6\x0b\x9b\xab5\xc0\x0c\x93y\x9a\x13\x7f4\xc0\x10\xcd\x15\x06\x13\n3\xc0\xe6\xa7!\xa3-A4\xc0\x19\xe1\x05\xb9~<4\xc0vV\xb4\xb4\x17\xce4\xc0Y\xb1\xb22\xb9\x133\xc0Q\x7f\xb0\x9av=4\xc0"\xee\xe7\nc\xb1-\xc0L\x87]k\x11\xba-\xc0\xe0\xe8\xc5\x9e\x85\xc05\xc0\xe1\xcax\xb0i93\xc0\xc6\xe3\xe3\xb9t\xd94\xc0O\xc4\x15\xaet\xc22\xc0\xca\x81\xb7\xa9z\x1b5\xc0\xf2Z\x13\xa3]\xd62\xc0\xf3\xa1\xc3\xd1\xde]3\xc0h?$\xd4\x1b\x153\xc0\xc1\x0e\x9b\x85\xab\xda5\xc0\x83(^\x15\x1c\xd23\xc0Ok\xe2"dm3\xc0>\x136\xfd\xff\x8b6\xc0\x87\xceg\x7f\x95z3\xc04\x007\x89\xcd\x125\xc0Q\x8a\x14\x85\x1c\xa74\xc00\xb7P\xaa\x97\x8a3\xc0a\x80?\xef\xe3Z3\xc0\xd1\xce.x\x10\xe65\xc0\x13@\xc8\x81\xea\x8b3\xc0\xeff!\xc9h\x9f3\xc0C\xc9\x80\xde\xabi5\xc0(\xe0\xb0\xa6\x9ev3\xc0\xffc\xcc\xfe\x84\xe36\xc0\xcb*\xaf?ZY4\xc0\xd6\x8f\xcd\xc8\xf6\x866\xc0\x875\xd1\xdc\x8a\xdf4\xc0\x1e0\x8a5\xf8\xfa5\xc0\xe8\xc0I7[\xf93\xc0\xb83<"\x90?6\xc0Zk\x03\x18!s3\xc0\xefU]Z\xbd!4\xc0\xeb5\x96i\xb0T4\xc0\xcf\x172Q\xe6o5\xc0\xc0\x91\x8b\x8d\x04V4\xc0\xf8\xc7%\xd6\xdbh4\xc0&f9\xe5\xdf`,\xc0H\xc1Q\xeb\'p4\xc0\x8f\x17L\xcatV6\xc0\xab\x12\x07\xf7[\xf3-\xc0\xd2\xc8k\xfaAF4\xc00\x9d$Q\xa4\x9c3\xc0\xe2\x0e\x12\x0f\x0c\xe13\xc0\xc9\x0bc\x82:\xee1\xc0J\x98\xac\xac\xd1\xc33\xc0yy\xfe\x7fYU6\xc0;\x0fT\x1c\x95|4\xc0T\x87\xd9\xc1\x0276\xc0\xc9\x86\xfa\xa5\xcb\xf85\xc0I#9\xacA\x036\xc0\x03S\xff^#\xee3\xc0\x9c\xa0\xe2\x02.Y3\xc0\xab\x81B\xd8\x7f\xb13\xc0\xdc8\x93\xd46\xf63\xc0\xd8\xcaO\xd1\x91 6\xc0Fvo\xc9\x7f\x8f-\xc0\x95\xd5WZL\x9e4\xc0\xe1\x1b\x9a\xf3\x01\xcb4\xc0K-J9!E2\xc0\x11X\nb!\xb23\xc0A\x88\x9c}md3\xc0\xe9:\xc5\x87\x07\xa23\xc0g\x81\x97\xc4\xdcX2\xc0B.\xa2\xfe\xca\xa25\xc0-\x80\x14\xbc\xc6[3\xc0\x80\x9b\x9d\xde\x05\xd33\xc0\xc5\xc5dI\x17$,\xc0%\xfd\x82%\xdbV4\xc0\x0b\xa6\xed\x8b\xb0\xd83\xc0\xd0\x90\xd8\xfd!\xd03\xc0\xd5>b*\xc033\xc0-N\xdf,7+7\xc0D\x0c_x\xe9X2\xc0\x12\x89\x0f\xcd$\xbb4\xc0\xa6\x80\xb2\xc6\xfbG6\xc0\x9bz;\xe7\x8d\xd4.\xc0\'\xf1\n\xa0\x9c\xfa1\xc0<+M\xc91\x19/\xc0\xdc5\xf8\xd5\xfe~4\xc0\x85\x9a\xfcd\xa0\xd52\xc0\xbf\x1bp\xc4\x91\xde4\xc0\x8cXy\xf3\xa472\xc0\xa4\x95\x83l\x93\xcd2\xc0\x89\xd3\xcf\xc1\xbf\x08-\xc0\xf8\xf0\xba\x9es,4\xc0or5\xd0\xdb\xf54\xc0)\x88O\x96O\x945\xc0\x818\xe1\xb9\x15S3\xc06,\x07kZ\xeb3\xc0\x8c\xb6\xab\xe4q;3\xc0\xeb\x89\xa6h\xab\x884\xc0\xc6\xa5;\x18\xc3\x075\xc0X\xd4\xda\xb7\xc6x4\xc0\xa7\xfc@@\xa363\xc0\xe3\x14P\xb1\x8f#5\xc0Yn3\xbf\xb1\xfb4\xc0\xfa\x0e_I3|3\xc0K\xd2\x0b:\x9c\xba3\xc04\x8a\x99\xc8\xba\x186\xc0\xdc\xb2\x0c\xd5\xa9\xc03\xc0:\xbf\xe1)\x8b7,\xc0\xbeQ\xe4\xc4\x91\xb73\xc0\x9c\x98}\x0e\xe7\x1d3\xc0\x7f\xd6;\xf3\x0c\x9a3\xc014\xeb\x1e[\xff2\xc0 \xc2\xaf\x89\xa7e6\xc0\x02cR\xae;,5\xc0\x80\xf9l\x16L),\xc0{a\xf5\xaa@\x994\xc0,\xae\xb5\x90p\xf42\xc0?uW%"\xb64\xc0\xb0\xf9!\xbeW\x814\xc0(\x85\x1dA\xa2\xdf2\xc0\x84:\xdeaM\xc64\xc0K\xde\x90\xe8\xd4\xc92\xc0\x9f\x92\xc8q\x14\x013\xc0R\xb7\x80\xfb\x05 2\xc0\xe30\xab\n\x90\x935\xc0;\xe0\xd8\xf9c\xdc2\xc0IB\x04\xa9!\x1b3\xc04\xed\x9f\x15\xc0\x166\xc0\xa4\xde?\xc1\xac\t4\xc0\x96\x13\xfb\xc5\x16\xeb1\xc0\x92\x87[N\x88\xf94\xc0\x1d!\x02\xec\xc8\xfb2\xc0\xbe\xcao\x07v\xe8.\xc0\'\xb1\x85@l\xab4\xc0\xea#U\x06,85\xc0\xcd\x92\xb9\xe3}\x073\xc0>9a\xbc\x05\x971\xc0\xb0\xdc\xd9z\xd0\x064\xc0\'1g^\x04\x0b4\xc0\'C\xe3\x17\xe8\x993\xc0n>5\xc8\xa6\xe04\xc0\xa2\xa8O@pr4\xc0\x88\xf4pD\xcf54\xc0\xe7iK\x9a\x8d\x8b3\xc0\xe8\xff\xb0\xbc\xe0"2\xc0L\xcc\xe1\xaf\xb1M4\xc0\xe1\xae\xcb\xb7W\x953\xc0\x16>\x12\xc9L\xb42\xc06\x0b\xedp\x06\x904\xc0\xbd,\x9a\xe3hn4\xc0\x91Y\xa7Jz_4\xc0\xa3\x0b\xb2)W\x1a4\xc0\x8b!\xb5\xa4\x14\xb14\xc0\x08\xb5\xac\xac_\x842\xc0j\xe6\xc3<\xf3\x144\xc0\xfe(\x86\xb7uK5\xc0\xc8W\x11])=4\xc0\x1ee\x07\xe7\xadZ-\xc0-g\xceb\xd2\xb93\xc0~\xa4\x7f\xcb\x0fB4\xc0la\x1e\xc25\x9b4\xc04\x0e\x89\xf3E?/\xc0\x02Vc\x16l+3\xc0\x93\x7f\x13\\\xb2V3\xc08\xc9\x86]\xdd\xc74\xc0\xca\x90e\xebx\xcd4\xc0\xf5\x10\x99\x1f\x90\xf74\xc0\x1c\xe4\xb7S\x81\xee4\xc0\x1d\xe9H\x87<\xf54\xc0\x18=\t\xe9pJ3\xc04b\xc0\r@\x824\xc0\xa7T\x0e\xbc\\\xdb3\xc0\xab\xed8\xc5\xd1\x903\xc0\x92\x9a\xf6z\xea\x1f3\xc0\x13\xcb\x1f\t\xb5\xef3\xc0\xdd\\\x1e\xfb\xf6\xde3\xc0/\xf7\xdb\xa7\xb0\xc63\xc0\xc9\xe8td\xf3\x7f3\xc0\xbf\x98\x03\xaa\xc6\r5\xc0i\x87S\xc7f`3\xc0\xa2N}\xdas\x904\xc0\x97\x95\x85\xf6\x1c\xb03\xc0vO\xaf\xf5\xa5\xd95\xc0\x01\x8f\xdeT\x84Z5\xc0\xb7\x1a\xd0\xa4\xa2v3\xc0vO\xaf\xf5\xa5\xd95\xc0\xdc\xf3\rPI\x1c6\xc0\x867\x8f\xc3yQ3\xc09\xa2\xed\x10o?4\xc0\xed\x9c+\xceu.5\xc0[\x95\xd2W\xda73\xc0Y\xb9\xdc\xc0yj3\xc0\xcbpo\xf4\nu3\xc0\xb6o\x1c\x80Ne5\xc0\xdb\xe9t\xb3Qk4\xc0\x0c\x8b\t4\xd5=4\xc0\xf4\xc6w\x9e\xd6d5\xc0{\x90\x05\xdd\xb1K5\xc0y\x8f\xa4F#\x803\xc0&\x07\\\x94(?5\xc0\xf6~\x11\x16\xb6(5\xc0\x02\x8d\x7f(\xaa\xfc1\xc0P\x1bN\xbf\xb5\xfb1\xc0{g\xed\xd3\xd6\xbd5\xc0\x7fE\xbf\xf4\x95~4\xc0gv\x1c\x91TD3\xc0vI.\xa1\x99\xe92\xc08\xee>\x986\xd55\xc0.\x80z\x84\x93>/\xc0\x11\xa8\x7fE\x01\\3\xc0\x9b\xd6\xe2U(C5\xc0\x0b\xcb\x93\xa9~\x123\xc0\x84\x0e\x12\xcdy\xe62\xc0\xf5\x02d\xe2kH4\xc0\x1c|9\x84\x9c\xf30\xc0)\x88O\x96O\x945\xc0\xbe\xdb$\xeb\xdan3\xc0\xef\xee\xde\xec\x18\xa04\xc0k11\xf0\xf5\xee2\xc0\xb4\xa8\xdf-\xe0I3\xc0R\x0f^N\xbfj5\xc0\xfb[\xfa\x8a7\xe42\xc0\xea\xc1\x8a\x13\xda\x8d3\xc0\xc8\xfce\x12\xb9)2\xc0{\x8a\xfb\xcb\x9d\xea3\xc0Fl\xec~\xef\xd44\xc0\xe5\xe2\xb2\xe7\xb0Z2\xc0(\xd6\xbc\xda\xea+2\xc01K\xbe\x1e6B2\xc0\xf7\xa8\xc1i\xcf\xec3\xc0\x02[h\x83b\x064\xc0q.,\xbd\xeb53\xc0\x0f\xb96\xf8f`5\xc06\xccs\xb0yY5\xc0w\x89=s\x18|4\xc0\xe7\x07\x94Bq\xd02\xc0Z,9f\xdc92\xc0\xaf%\x1e\xef\xe9\xe21\xc0X\xf0^\xf4k\xde4\xc0\x12\x89\x0f\xcd$\xbb4\xc0F\x9a<\x11\xcc\x143\xc0\x02[h\x83b\x064\xc0\x96\xc0\xda\x18%\xb72\xc0\xbf\x00q=\xfa\xab0\xc0\xcf\xf4\x88\xf9\x95\x941\xc0\xc0\xa1Uc\xa3w5\xc0{\x8a\xfb\xcb\x9d\xea3\xc0\xf1-\x1dzO+4\xc0(\x7f\xc2\xeb\xa9\x1c5\xc0\xcc{\n?\x87]4\xc0\xfa^\xeb\x8f\xc2\x9c3\xc0d\xd9\x19Q\x7f\x9c3\xc0\x17\t\xe4\xeb"\x164\xc0^\xe8\xfe\x1c\x1eM4\xc0\xea0\x94O\xe6<5\xc0\xcf\xab%\\\xac\x055\xc0\xab@\xf8\xaa\xe8p5\xc0\x15\x0f6\x8b\xb7\x143\xc0\xce@l\x98\xbf\xf72\xc0O"\xbdEn\x193\xc0\xc0\xa4\xfe`\x82\xb54\xc0Krr\x15\x96\xf13\xc0\xf3\xd2\x11E5\xa43\xc0\xfdh\xd3\\\xef\xa14\xc02d[\xb1675\xc0\xf05\xa7K\x10\xe83\xc0\x1c\x1e\xe2s\x8e\xbf3\xc0d[\\\xd5\xfcR4\xc0\x7f7\x07\x7f\xa4\xc84\xc0'
p29
tp30
bg3
(g4
(I0
tp31
g6
tp32
Rp33
(I1
(I3068
tp34
g13
I00
S'VM\x9d\xbd\x82\x11T@L\x1d\xfa\xe8\xa6\x83S@,}\x95\xfd\xc2\xb3S@a\x12^\x03\xa5\x1eT@\xef\xb2\xf0\xd1\x1a\x8eS@\x0b\xbd\xba\x9d\x8b!T@\x7f\xd4\x0ft~#T@\xe60\\l="T@\xb0\x99\x7f[=\x7fS@\xdaU\x01\xc27\xb3S@\x12\xe79\xc6\xb7\xdbS@\xcbT\xad\xa0r\xb4S@\x1f\xbe\xe1\x94\x14\xcbS@\x03\xa0\xe6\xd6<yS@g\r\xa9\xa8\xf2\xb4S@\x19\xef\x06+\n\xafS@\xb3~\xbf?\xab\xb1S@\x10\x9dC\xddK\xb5S@\x19!V\x8bfeS@\x9f\xb3\xa0\x8a|\xb5S@\x82\x00m\xcc\xc8\x15T@\xfa\x96\xac\x1e\xf21T@3\n\x1e\x01\xfceS@\x7f`\'\xadcyS@\x7f`\'\xadcyS@\x81\x9a\xf2[j\xb2S@\xb5\xd1\x90\x89\xb5\xafS@\xac\xc5\xfc\xcd\x07\rT@\xae6SW5!T@\xf3"/\xfb\xce2T@\x96\xae\xea\xf1\x16\xe8S@\t7\x8f\xe6\x0f$T@\xd9\x1e\x7f~\x00\x01T@\xa5\xa8x-\xd0.T@\t7\x8f\xe6\x0f$T@\x0b\xd3\xa5\x0f\xe3\xf8S@=b\x96\x86\xe2\xb4S@\xb0\x95\xdc\xd3\x04\xb3S@H\xa0m\x80\xaa\xafS@\x05\xb4\x80ui\x10T@CrT6e$T@gC\x0c\xfe\xb9#T@\x86GF\x0b\xe8\xaeS@#g\xf6\xe9\'\x86S@\x0f+\x96\xab\xc7\xaeS@\xa2\x05\x15\x85\x16\xb5S@%\x97\xf2\xaf\xef2T@\x88\x96\x1b\x1d\xf1\xf0S@X~F\xf0\x99rS@\x1d\xf9;j\x9d\xaeS@\xad\x8d\xc9\x19o\xb0S@\x96\xf4h\x97\xc9\xafS@\xfa\xd8\xe4N\xe8$T@\x84\xcc<\x8f\x19\xd2S@\x14\x9dV\xfc>\x01T@\x9bu\xad\xfc\x91\xadS@,D\xc9\xe0P$T@S\x8e\xf3A\xe2#T@\xf0xx\x0b\xaa\xb2S@\xae~\xc1t\x14\x8cS@\x11 \xc0Qy\xebS@\xc3\x10\xa7\x00,\x1bT@9\x04\xab\x18\xbe\xafS@\x0bx9+\x19\x0eT@B\x9c\x10\xc6\x9caS@C\xb0Z\xa2\x7f\x0eT@\x8c\xe3\x141"\rT@\x16\xa0\xbc\xff\x9e\xefS@\x8c\xe4j\x1bQ\xb5S@\x81[\x1da\xe3%T@\xee\x1d{\xe5\xf8!T@p\xe0E\x843&T@\'\x8b\x00\x03\xd1\xb6S@\xcd\x9b\x0f\xb6\xa7\x93S@\x1cT\xc6lPyS@&}\x86[RvS@\x1e\xe9*V\xc9\xacS@{\xb8{\x83\x92\xfdS@{\x9e f\xe1\x1eT@`Na\x04\xe6\xabS@c\xd9\xa8C\xb3\x91S@\xf6V\x1e\x1c\n\xb0S@\x84\xf9\x88\x86\x84yS@\xbc\xa9\xea\x81\x1a\x0fT@\xdc\x01\xed\x1e\x08-T@\xf3^\x0b\t\xddfS@\xa0#\xff\xa3\xa2\xacS@4\xe9\xf5Q\xfd\xb8S@m-\xe5Z\x97\xb9S@\x06\xe5\\S\xda\xbeS@V\xb80\x94~^S@XuJ\xed\x15\xc0S@\xd9\xf9\xf0R zS@\xf7\xda\xc3\x1c\x13\xa5S@P\xc3\xff\x99>\xfeS@\xdf\xd2\t\xc5g\x99S@LZ\x15F\xeb\x83S@\xebx\xa6:\xbafS@|Xj\xad"\xf2S@=\x10\x17}pRS@\xe9\xd1z\x92\x1d\x84S@\xb8:C\tv\x82S@\xe0Q\xa7 \x89\x0eT@\xbd\xd1\xf32\x1e\\S@BS}\x08\xf4\xbaS@j\xf5+\x0c\xe9\xa9S@\xe2\x1e\xcd-\x081T@\xe0\xe4\xa7\xe2\x14\xc7S@\x9f\xeb\xdf\xa5\x82\x7fS@\xc1\xa6\x0c\xce\xea\xf1S@\x81\xcf\x19K\x81(T@\xb3\xf2\xa1?\xe7\xeeS@\xbc\xbf\xca\x88\x00|S@rN\xc9\xc9\x05cS@\xdf\xc4\x8d\x8f\xc7/T@7!\xe5E\x80\x98S@\x84\xa0\xd5\x88\xb6\xc1S@\x0eP\xbc"\x8f\x18T@\xec\xb8EM\xe9\xe5S@\xd7\x98\xac5\x89cS@\xb4\xab\x0f\x85y\xa8S@\xc3\xf6\xedg\x8d1T@)\xc49r=\xabS@\xe4\xf8i[\xea\xe5S@\x8f\x97\xe2Pa\xffS@\xa7~R\x91\xe2\xfdS@\xbe\x93Qk\x86\x1cT@|k\xfb\x82f\xa3S@\xf5\xdd\x06\x8a%\xc8S@\x9a\x90rzMmS@\x92-\xe5_emS@$\x93 \xf9SmS@%\xa7\x0fS\xdc$T@"*x\xd5>)T@\xa0\xdcN\x8a\xc7\xc2S@%\xa7\x0fS\xdc$T@\xd2\xaf\xfeL\x191T@g}\xb1\xc6\xa6dS@@\x1eD\xf1d\x9cS@\x9d%TpT\x1cT@\xe9_\xdb\x84\x93qS@\xc8\x1f\xbb\xfe\xa7\nT@\xa0\xca\xa2\xb8\xb1aS@\xb6\x03\xeb\xe7\xdf\xc7S@\xa7~R\x91\xe2\xfdS@\xca4\xf4\xc24\x18T@6\xa5\xd8D\x94\x92S@i\x86\xe7\x81\xe7\xc1S@\xc9\xfd\xc2Q\x0f\xd9S@\xc4N\x9f\x12\x0c\xc1S@\xba\xcb\xd2\\\xc5\x1bT@5^4\xd8\xb1\x10T@\xd2I\x15\x7f\x03(T@V\xb2\xa2@#\xbbS@\xd0\xc2\x00f\xba\xc2S@bF\x167!\xa5S@+\xb0\xcf\x19\x98\x07T@\xbc\x1a\x12\x9b\xe3\xafS@\xe4Y\x84\xe2\x9c\xd7S@a8\xfd\xca0\'T@yZ\x02\xc1Y\x02T@\xaa\x8e\xe4S\xdf\x83S@8\x11*T\xba0T@c:\xdb\x18\xf5\xbcS@\xad\x92\x8f\x06\xd7"T@\x80\x8eD\xb6\xe3\x0bT@\x92U\xbe\xa2+\xeaS@p\xe7h:\x96eS@\xcd\xceM\x83\xaf\x1fT@\xbd3P\x8e\x9f0T@\xf5N\xa8\xf3{&T@\xab\xb9\xd0\x93>\x91S@o\xac\x1b\xcd\x94\x00T@\x16\x8fO+\xaa\xaaS@\x99s\x87\xe9\x1c\x8eS@\xd8E\xea8\x0b\x9dS@\xf6\x10\x8a\x17\xc8\x98S@\xb2\xa3s\xbf\xc30T@\xe9\xcbQ\xd7\x92\xf4S@5\xf1\xda\x86Y\xd6S@\xb2\xa3s\xbf\xc30T@\x9d@\xdd\xec\xd2\xf0S@\xa7\x1b1R\r\xfdS@\xc0\xec\xbb\xba\xb8yS@J\x99q\xba2\x0cT@O\x94V1\xc2\rT@\xa9om\xe1\xc9\x0cT@.\x97\xf31\'&T@e\xefI\x1e\xf5\xcbS@\nq\xa7\x1b\xa3"T@\xb3\x06\xda\x00G\xb5S@U\x16&d\xa6\\S@\xaa\xb4\x81[\xae\x0cT@\x04\x90E\xe8y\xc6S@\x91\x17I\xd1}\xdbS@\x13\xe3\xa4N\xc0\xc6S@\x1e7\x80[\x06\xecS@v\x01\xd8\x92\x1f\xadS@\xe2p*)\xa6\x1bT@\xef\xef\xa0]\xbb\xc7S@\x8ajB\xcb\x0b-T@\xfb\xa8_v\xec\xc9S@\xd8<\x96\x1c\xae\xafS@-0\x8f\xfe\xa3kS@8\xd7<\x8cp\x9cS@?\\b\xf2\x82!T@\xe2z\xd9v\xd1^S@\xa4N\x88Y\xf3\x19T@T\xef\x18\x944!T@\xac5\xa2\x0bG\xa2S@V\xb5\xc1\xe8\xbb\xa1S@\x1a..\xfb\xeb\x99S@2\xaeT \xab\x95S@\xae*L\x12\xea,T@w/$\xecq\x8bS@\x91\x7fY\xf7\xb9\x02T@2\xe2\xdcv*-T@\xf1\xcc\xdc5I\x18T@\xb2\xefm\xb8\xa8\x01T@!\xda\xaf\xaa\x99}S@t<\xb6\x8a\xdeQS@\xe7\xd9\x16Q\xedQS@\x90\xb9\x1b\xa7D\xa1S@\x13\xa2_6\xb6\xc2S@\xee\xe1\x92k\xb6yS@^\xa9-S\xc0\x17T@\xb3=>\xe4\x16\x03T@\x8a\xf94/\x98\x9fS@\x0f\xea\xf7\xda\x0b\xfeS@\x8d\xd0`\x95f\x1fT@\t\xa6\xca:\xf7cS@dZ\xebt\x84!T@\x92b*..\x84S@\xdfER\xcd@\x9eS@\x8d\xdekA\xab\xcbS@\x83E\x88\xfaR^S@5\x1b\xa2T\xd9\x86S@y\x80\xfd\x10\xa6\xb0S@;4\xdbs&\xdaS@\x9f\xef.qR^S@\xffA|<o\x14T@\xd5*\xd2\\\n\x83S@\x0cu%\x85\xe5\x8bS@\xaf\xcdV{\xa7\xd8S@Mh\xa1S\x1e\x0bT@\x89\\\xf0\xda\xfc\xb0S@\n\xb6\xa2\xd8\xca\xd7S@\xf1\x8c\xbb\x0e\xaaaS@\xbf\xd1\x87\xd8\xe0\x10T@\xc1-\x03*\xd7$T@7\x03\x01f\xc1]S@\xbc\x8eO\xa6R$T@\xac\xd8\xd3\xfe0\xf0S@\xbc\x8eO\xa6R$T@B\x8d\xb3\xc1`"T@\x94\xb0\xa3\x00\xd9$T@\xc1\xce\xbb\xb3\xd2wS@\xb7\xef\xaa`Z\xceS@\x91b\xd4t\x00%T@(\xf2\x9d\xa6\x92-T@\x01F\x8ag6~S@\xbc\xa6\xc9\xb8\xb4$T@\x9c8\xcaM{\x83S@\x9c\xa8\xa4g\xeb$T@\x8f\xe4\xc7\x00\x8a\xceS@1\xd7y\x9e\x1c\x0bT@\xd4\xf6\x88$\x87\x1dT@\x9a\xcb\xb7qE\x15T@\x94\x08\xf8"&,T@\xa6\xca?\xa9\x12\x19T@\xe8\xad\xb0\xc9\xc7\xf0S@\xd5\x93&\xac\xbe\xf2S@\xa8\xe5\xc0w\naS@\x1c\xa5\x08\x0f\x9e0T@\xb0\xeb\x873\x0f\xc6S@\x04\xaf\xaf\xbc\xb9\x0eT@k\x91\xd9\x12y\xc9S@\xa4\x87\xf1\x8bo\x10T@\xa7\xe2\xd1\xd0b-T@\xb5\x93\xd05q\xa1S@.t\x8c\x1b\xa6\\S@O\xa5ib\xe0*T@\xa7\xae\xb8=\xc3\x87S@\xf4\x81fH\xa4dS@*>\xf5\xb6\xde\x8aS@7\xf4\x0c\xabu\x12T@\xdf\x7f\x1aj=\x12T@bF\x167!\xa5S@\x0fA\xb3\xee\x81|S@\xcd\xdc\x1cQ\x86 T@\n@\x19\x07\x8e\xa4S@~\xff[<\xe2\x1eT@\xbe\x1f,Ut\xa8S@n\xe7\x0e\xd3\xacfS@,a\xd1A\x95qS@\xd9\x1fP\xc2\x1f\x90S@v\x04\xeec\xb3\x1fT@\x05\x8d\x18^\xe6fS@\xf9,\xd7^\x17aS@\xfa\xfc\x99A\xb4\x9dS@\x89\xb5\x9c\xf8\xe7\x1dT@\x11DP\xd0\xc5\x8aS@3\xf7g\xc5\xfb6T@\x03\xd2`\x10\x95\x18T@\xba\xd41\xaa\x83\xdeS@\xbc\x01\xf2_@\xceS@\xe0\xb0\xf0\xe2{\xddS@L\xefO\x97\x81\xd9S@k\xe1Quy\xd9S@\x0f/\xc3\x030\xddS@+\xe4\xfa\xba\x1d\x1eT@\x06\xbe\xf1\x82\xfd%T@\xdcaG\xad\xe1%T@\xb0\xff\xdb\x03\xbb\x1cT@p\x0fz2\x91\xe7S@\x983\xdf\xe3x\nT@b\\\xdd\xa5\xa9\xddS@-I,F\xb1\xdcS@\x8f\x83\xfc\x01\xee%T@{\x9c\x06\x18\x18&T@\xe4N\x87<\xe0KS@}\xca\x8d(/&T@\x82R\xf5\xc5\x9d\xabS@f&h\xc0\xcd\x1bT@\x8c\xadvFp&T@_\xf3V\xe3H&T@\xc6\xaf\x08\x8e1\x0eT@+\xf0\xbc\xa2\x89\x1bT@\xdf\xd0\xe0a\xa5\xaaS@\xf5\xdb-\xa3\xbd\x9cS@\xa9\xbfA#F\xeaS@\x97"\x1c{>\xabS@\xce\xf9\x0b9\xea\xaaS@\xae\xf1ckh\x16T@@!\xca\xcd\xb0\x1aT@r\xad\x88\xad\xbc\x1aT@\xcc\xa61\xde\xd7\x96S@\x8d\x18\x03M\x13\x0bT@1\x8c\x06\x9c\\\xdaS@l)QJ\x10%T@eQ\x1b\x82\x90\xadS@\xf2\xa5\xfb\xba\xdc\x91S@<M\t\x8cL\x18T@\x0c\xca\xb2\xdf\x9b\xd8S@\xb5\x84\x0f\x17\x05\xb2S@\xf7K\xb9\xaco%T@\xe5Diu\xc5\xa1S@\xf6\xf0y*\xca\x0eT@\x8d\xbc\x9c\xb5\x8b\x0eT@\x81\x05^\x94<oS@\x08\x9f\xce\x05(\xb6S@\xf5;\xc4?\xab\x95S@\x1d\xca\x1e\xb5u(T@\xf41Wl\x07\x88S@\xc2\x12\xaa\xc9_\xd8S@\x88\x0c\x14\xcd?\xb6S@\xb4\x1c\xc3X\xdc\xf5S@\xa5Bz]2\x83S@\xb4T\t\xc2V\xcfS@\xc3{n\xad?\xedS@t\x9e\xce\xdbd\x1eT@bd\x0cP\xa1*T@\xa7\xae\xb8=\xc3\x87S@Z\'\xe0\xc7q\xb0S@\xe9\xa9j\x95\x0f\xd1S@\x10\x8e\xfb`\xa0\xaeS@\x99\xdd\x10J\teS@<\xa0\xf1&J\xa1S@\x8b\xc1\x1cM\xc9\xaeS@^\x8e\x1e:&aS@m\xb2\xbc\xd6\xa1\xf6S@e\xcb\xf7G\xe5"T@^:\xd8>\xc7yS@Y\xc5\xe3\xbc\t\x12T@\xfd5&\xde\xa8\xafS@<hUm\xb3\xafS@}\x1a\xe6\x03\xe2\xb0S@\x17\xef\'\xaa\xe9\x8cS@ow&\xa5\xdd\xc7S@\xdep\xf3\xd6\xc1\xb0S@\xcdR\xa5:?\xb0S@\xbb\xc25=\xbc\xc7S@*|\xa9t!\xcdS@*\x9d\xcc\xf8\xa9\xb0S@\xd0\x1eE\xb4\x9e\xb0S@\x831\xa1\x88\x85\xc6S@\xe5\xc5\xdc>b\xb1S@\xf0\xf7\xf9&w\xb2S@+\xf6\x0fB\xf8\xb0S@b\xe4\xa5m\xed\\S@\xd7\xb7\t\x91\xdbQS@\xe7\x1a\xbc]\xb0$T@gT\x1f\xf9\xa8\xb1S@\x1f\xb3e\xdf%\x81S@\xca\x84\xf0\xb0\x8b[S@i\x03r\x07X\x9cS@k\x94"\x91>\xbdS@j\xb1fO\xb2\xb8S@\xb2\x9c\xb5\xad\xa6\xb8S@\xd2FM\x9f\xeb\x0eT@\xc9\xfc\x7f\xb1+0T@\x17bU\xc1\xce\x11T@\x08r\x1a\xc6\x7f[S@q\xa6\xa9d\x15\x10T@\xd9\xb9\x1c\xc3~\x11T@\xf7]y\xe7\xb8\x90S@+s\xc1\xee\xeb.T@\xa5\xdd(f\xd2\x90S@\xa0\xc5\xfd\xdd[\x87S@\x0b\xedZ5\x18\xb9S@\x87r\xf0\x81\xa4"T@\x13\xb8\xd9\x8fK\xb9S@\xb7\x1e5\xb6\xdb\x10T@)#_\xcb;\xc9S@\xd1\t\x13\x9f\x1d\x02T@Tz\xd9\xa1\xd8\x01T@X\xe1\xb2\x14K\xbeS@\x96;\xfc\xe6\xe8\x05T@a\xd5\xe3T~#T@\xdc\x81\xe8\xe7o\x00T@\xb3\xa4\xe4VM#T@\xda\xd3\xcf\xfdm\x00T@\xc3\xdf?\xfb\xbe0T@\x84L\xcc\xe2`\xbcS@\xe6ShMH\rT@!\xf4\xff\xe7\xb7\x03T@\xbfdJ_k\x84S@0^v\x16G\rT@\xfe\xec\xd9\xa1\xf1\xbaS@\xd2\xaf\xfeL\x191T@\xa3\x0e\x117H\xb5S@X\n\xf1\xaa\xff\x99S@\xe1%\xf3U \xc0S@\xac\xe6\x89\xffG\x0fT@by[\x90\x19\x0fT@`$R\x19\xd9\x10T@\xd6\x19\xb1\xea\x9faS@d\x1d\x0b\xba\x11\x99S@-\xaf\x08\x0e\xd91T@\xa6\xca?\xa9\x12\x19T@Z\xb7\xbd\xcew\xc5S@9\xf7hm\x16*T@\xf0\x1f\xd4dP\xc2S@\x0c\xbf\xac\xce\x1d\x0bT@\xa7\x8cs\xf2L\xb9S@\xc3te0\xcc\xc4S@\x9a\xfc\xe4\xdc\t\rT@\xea\xfc\x1b\xde\x19\x15T@\xf8#\xc9|\x12\xc0S@\xd1?\xa9\x92\xf7\x97S@\xee\xef\xe8\x8e\xa3\xe8S@\xcd3\xed\xbcr\xc5S@\x7f\xf0\xfb\xf5\xaf\x91S@\x8f\xa4W_\x06\x1fT@T]\x92E\xd1/T@a\t\xa4\x1a\x8e!T@\x9c\xfc\x97\x89j\xb6S@Z\xcb\xac\x8c@\x01T@\xbf\xd1\x87\xd8\xe0\x10T@\xd6i\xf5v\xcd\xc5S@\xa1&8\x92.\x1aT@\xaa\x10\x85\xee\xa2\xaeS@\x0cx\x12\xdcK\x1fT@7\xaf\x0f\x9d\xa2\x14T@ld$k\xdb\xaeS@\xa5\x1aG2\x1e\xc6S@\xf1\xd4\xf8[\xa70T@\xdc\xccO\xbe\xda\xb6S@??\xc8\xc4%\xdfS@<`\x10fNfS@1\xaa\x1c%\xe3\xccS@\x0b\xc6\xb6\xb2A\x04T@g\xd8^=\x03\x7fS@\xff\x1bg\x8d\xb4\xa7S@-\x11xU\xf0\x11T@\x1a\xda>m\xec\xc6S@\xc2\x8d7\xe4x\xc8S@\x0c\x06\x84C\xf31T@\x87qsgh\xc5S@k\x94\x8f\xf1\x16\xe8S@\xcf-\xdaG\x18\x03T@T\xfe\xd7\xc0\xb8"T@\xbd\xcc*>\xfb\x12T@\xe3\xa8i\x9f\xa4\xbeS@\x87r\xf0\x81\xa4"T@C\xc7Z\xe1$\x83S@Wk\xac\xa6\xa7dS@GO\x0f\xb8\xab\xddS@\xdc\x91\x06\xc1`\xc6S@\xbc3"\xff\xcf\x99S@\xd1si\xf2\xce-T@\x84;\x8c\x9d\xee\x8bS@DtZ}\xcf\x17T@i\xf4\x845\x80\x99S@\x96\x92\xd2e`\xadS@O\x0e\xd12\xcb\xcbS@\xc7G\xea\xb6\x1e%T@RH9\x1dW/T@X\xa8?\x1a\xec\xb0S@Y\\\xc8x\x1d$T@L\xbcF\x8eA\xa5S@|\x83\x000$\xf6S@\x85\xe0\xe5<\xec,T@\x80\x8eD\xb6\xe3\x0bT@;\x1e\xec\x7f\xa6\rT@$\x9e;d:\xa2S@nE\xd3D#zS@\x82(!\xaa\xc7\xa4S@\x95v\'{Y\x88S@\xde.\x81\x90\xea\x8aS@\xa2\xfcOS\x17fS@3\x17IL\xf0\xdaS@\x84\xf8\xab\x9f\\\xaeS@\x1c\x97\x03\x9fc\x9dS@1\xe8\xc0\xf5dyS@\xbd\x8d\xc8\x0e\xab~S@`\xd8\x12f9\xb3S@\xa0\x85\xfcMz\xfdS@XtGq>\xb6S@%\xe6\x81*\xd9*T@\xd5\xabu5\xed\xfcS@/\xdd)\xd4$\xcbS@\x01c\xedy\xfd T@?\xbd\xe2\xeb ,T@\x92\x1fe;g$T@\x16\xd0\xe1\xb1\x10\x1eT@\x90\t\xa5$X\x08T@\xba\x1c\xdf\x18h\rT@\xe1\n\xcd\x0c\x8c\xabS@\x89\xa7_\xfc\x8a\xa9S@y\t\x0cqwrS@\xbcZ\xbe\x7f\xce\x11T@\x17\x9bf\xe6\xf3\xaeS@\x9e\xc0\xa0\xf7LcS@\tC\xb0g\x1d\x8cS@%H/\xc7\xc7\xa8S@\xceW\x94\x90b\x14T@\x89\xb3\xc8\x03\x98-T@4\xe9\xf5Q\xfd\xb8S@\x9c\t\x93\'\xdc\xa9S@\x11\xc2o\xfa\x08\x19T@F\x84\xf7\xa2ckS@))&\x94\xe5\rT@\x06\x9bp\xe4f\xfbS@\xdc\xbb\xabE\xfa*T@\xb1\xdc.\x05\x12\xfeS@\xbb\x1bj\x16S\x99S@\xa2\x87\xd9\xb1\xdc\x86S@\xdf\xd7F9\xe8\xa1S@C\xd7\x92,\x82\xc6S@ro\x83\x9b\xf4\xadS@\xa0\x13l\x8fp\xd3S@\x08\xda-\xf75\xa1S@\xaf9;~n-T@T\xbdg\xc1\xee\xd0S@/[\xf8\x9cf\xb4S@5\x7f\xda\x82\x96\xe6S@,\x17\x05\xba\xa1\x07T@\xf9\x9b\x85 \xaf\xfdS@\x92\xb1\xaf\xbbHeS@&\xe3\x93\xc9\x92eS@\xae\xc6OP\x80\xe6S@!\x84x\xa8(\x10T@\r\x9c(\xeeM%T@R\xdaj\xd4\xf9\xd4S@\x91;7\x92\xc5\xedS@\xe2a\xcds\x132T@t\x7f\xa8\x1b, T@&\xdcO\x0c\xce\x11T@\x97\x8c\xab\x93\xd9]S@`K\xa3\x03$\xa5S@\xe7\xdf\x8b\xdf\xbc!T@\xf8\xf8\xc2N\x8b\xc7S@\x98\x1b\x98\x8c\xda\xc7S@\x99J(\xa72*T@\xad\xfa\xab\x8f\x81\xb0S@wT\xc7\xe1\xf0\xd0S@07\xa2\x15;\x88S@\x00\x0f\x84v\xda\xb7S@\xa5t\xa2\xa2\x9e\xcaS@\x93\xdb\n\x95\x05\xc1S@\xd3\x19\xba\xb6E}S@\xfd~\x0fN\xc1*T@\'I\xde>\xf1\xafS@\xf6V\x1e\x1c\n\xb0S@\xa0OJ\xf6\xe4\xdbS@\xfa\xa2\xa7\xe1\xff\xf0S@\xf0[\xa8\x18\x01\x14T@&\xbf\xa3=\x92eS@@#\xb7T\xad\xa3S@*|\x08\x12\x0b\xb3S@V\x10\x84\xfd\x18\x8cS@\xe9)D\x1d\xef\xe7S@\xa9\xa9&\xf1\xec\x9cS@\xf9\xee\xefN%\xd8S@k\xeb\x96O\x01\x0eT@\x17#n\x97G\x9fS@\x86a\x99\xdby\rT@\x81\xa9B\xb4X\x1cT@\xd0_\x07\xe3_\x9fS@\x01\x97\xa4z\xe0!T@\xa9n\xa7\xae\x88\x1cT@C;\xfe\xa5\xb6\xddS@\xc9&_\xa3=\nT@\xfa\x04\xbc\xfd\x00\xdeS@m\xec?\x94u\xf2S@\xf5}|\xcf\x85\xd5S@\x06\xce\xcfN\xa8\x1bT@\xe9\xa8[~`\xdbS@\xcfO"\x87\xfb1T@rzs\xf1\x88\x9fS@\xc2\x0c\xbc\xe9\xfb%T@!\x9e\xe0\xbe\\,T@^\xfe\\\xa2\x98\x1eT@\xd2\xd0\x1fsj\xcaS@?\\b\xf2\x82!T@\xfa\xa2\xa7\xe1\xff\xf0S@\x9b\xea\xaa\xe4\x1c\xefS@q~4\xc4y\x98S@\xcc\xf6!x\xbe\xe8S@)l\x9ct\xc4\x94S@\xfbo}\x98\x15\xa7S@}\x83\xf4j-\xceS@\xb4\xe4\xaaGM\x8dS@\x92\x18u\x98\xaf\x1bT@\xc3{n\xad?\xedS@l\xe2;[\x15\xd6S@\x8c\x8a\xe8\xb2\xe0\x9fS@\xe9\xba\xd4Z\n2T@\xc68\xd4D\x88(T@O\xda\x0f\xe8\xd9+T@r\xd9h\x8a\x00\xaeS@|\xd2\x15\nx\xd9S@\\b=\xb3\x06\x9fS@:\xbd81>\x1cT@\xb3\xf2\xa1?\xe7\xeeS@B\xc3r\rT\x10T@\x88o<\x95J\x8bS@\x7f5\xb0\x82\x18\x1fT@\x0b\xa1\x89xl,T@\\[\x0b\xd5\x1d\xd7S@\xf1.\xc3A\xba\xc9S@A{}}\xb5\xb0S@`h\x10\xe4\n\x1cT@\x8a\xdbw\xe0urS@K\xe9\xae\x88m\x1bT@0;\xf0\xe4s\x83S@\x03G]>\xbc\x1cT@\x93\xdf\x97\xa2\x01\x84S@\xc8\xf5Q\x9a\xec\xc2S@\x14\x1d"\xa8\xd1\xc4S@`\x82\xca\x88\xc6\xb0S@V\xdf\xafLO\xbeS@\xf6l\xac\x0f\xd0\xc4S@\xdd\xaf\x7f9\x8b\x1bT@\x0c\xd4\xea\x18\x85\xacS@I\x10\xe01\x87\xc0S@Q\xc1\xb1~\xe7\xaaS@\x1b\xea\xc0\x82\x04\xa9S@\x95\xf9\x8d\xe6\xcc\xacS@uE\xceJw\x10T@\xc4l2x\xe8\x1eT@KT\xa0tE\xb0S@\xfc\x9dnZ\xb3\x97S@z\\\xa01\x7f\xb0S@\x15\x13\xa4\r\xa7\xc1S@\xb5\xd6 )\xc9\xd5S@M\xe30w\xf9\xabS@\xdeT\xd4\x92\xc8\x90S@\x93V\xba\xc0x\x12T@\x94\xc1\xb0\xc3\xe9\xb8S@\\\x81o\x10\xc1dS@\x10^\x96\x97\x06\x12T@\xe7F\xa3X\xd3\xb8S@\x02T\xb5\xd9\xde\x9aS@\xe8\x9e6Y\xf4\xacS@\xbf\xc5\xaf\xe8\x00"T@&,\x9d|\xa6\xb8S@\x93\xe8\xd1\x0b\x17\x92S@b0\xda\xf3\x8f\xa4S@T\xddi_\xaa\xb8S@3\xc7]\x8f\x9b\xb0S@r\xad\x88\xad\xbc\x1aT@W\xbeW\xfc\xb5\xc7S@_v\\\x01\x84fS@r\xf1\x96\xf8\xe0\xc7S@\xa0\xccx\x8b\xc0"T@\x94\x17n~\x90\x1aT@\xd5\xbdH\x83\x9e\x1eT@\xc5P\x14\xcdz{S@\x95\x1f\x9f\xc1H\xadS@\x13\xb9\xcao\xed\xb7S@*\xbbl\xdb;aS@\x9a\xc6\xd04\x8e\x11T@\n\xd2\x9f\x16\xf1!T@\xdby\xa1\x1fE{S@a\xe5\xde\xa2:\x1fT@\x13>\x0fF(\xadS@G:\xa0\x94;\x1fT@\x90#O\xc7S\x90S@\xc5\tL\x94\xc2\xc1S@\xab\xa9\xcc\xdd\xb1\xb6S@\xea\x83x\xbc\xa9\xabS@\xf7x\xea\xab\xc7\x0cT@,\x91\xdd\xdes\x1fT@\xac&\xd6\x88\x92\x15T@i\xb527F\x0cT@dg\xc3\x8d\xdayS@\xca\xd3b\xc1S\xbcS@p\x9e\xd1\xca\x1f\x0fT@\xd7\xb8\xe8\x15\xcfyS@\x06\x97N\xcb:\xf2S@n\xf7\x01\xf1\x02\x1aT@\x8a\x12\x1b\xa9P\xb5S@-\xcb\x80\xeb\x11\xd4S@\xed\x82\xa0\x0ez\xf2S@/YlE\x97#T@\xcc\xc4^\xce\x1a&T@|\xee\x1c%.oS@\xf54\x1d\xddp\x83S@&\xa9\xefvo&T@\xa1N$\xd6q\xc7S@4\xa9\xc6\x85\xa3&T@\x98lb_\x03\x1fT@f%\x00<L\x18T@\xa3\x18\xfd\xada\xa9S@.\xca\xf5\xacq*T@\x1fp\xf2\x9e\x1c\x83S@\xbb\x14\xa3"\xad\xafS@\xac\xe7\xcc9\xba~S@\tu\xad\x98\xb5^S@E\xa1\x9e9\xb1\xd6S@\x13\x1b\xe55S\xb0S@\x06\xae\xef\x07\xef\\S@\xedIuX\xb8\xccS@t5\x12\xae\xd1QS@\xedIuX\xb8\xccS@\xc9\xa03\xe3v\tT@\xa8\\\xa6\x93\xb8\xb1S@\xb5kv\x1a\xe4\xb1S@\xe3Q.\xf6\xcf\x0bT@\xb8\x1eSO\xd3\xd1S@t\x9e\xce\xdbd\x1eT@\xf7\xc7\x16X\x12\xcbS@h\n+\x00G\xd8S@7k>v\x90#T@\x01\xea\x05\xfa\xd7"T@7\xa9\xfe\x96/\x0bT@%\xc4ei\x7f\xb2S@\x92\x8a\xa2\x06\xd7\nT@]u(B \xbcS@\xd9\xc3\xfb\x07\xedcS@\xbbb\xc57\x0e\xf0S@\x93To[B\xd9S@\xf3\xff=\xd5\xda\xafS@C\x0co\xc3\x05\x93S@\xdd\xf8A\xa4\xce$T@Z\x13\x16\x13b\x84S@\xc9&_\xa3=\nT@\xf7:\xa3p\x99-T@`66\xc9\xb4$T@\xf4\xad\xc3\x8f\xfc\xb1S@*\x1dM\xd3T\x87S@*\x1dM\xd3T\x87S@\t\x98\x1f3\x9d\xf6S@x\x85n\x94\xde$T@\xc4\x1a\x8a\x8b\xad\x87S@\x0c\xb4fo+\xd2S@,\xd8\xa6\x9c~\xddS@>/\xc4\x0bq&T@\x1ew\x96\xc6:\xd9S@7\xf3\xb6\x14:\xd9S@m\x11\xf9}\x9e\xb4S@\xf2d}\xfc|\xd9S@\x0f/\xc3\x030\xddS@\xd1\t\x13\x9f\x1d\x02T@\xaa]$\x80[/T@#\ts|\xa6/T@-q\x99\xfb\x10\xb1S@Qu\x8a\xb35\x83S@\xb6\x12\x0eLH#T@\xb6\x12\x0eLH#T@\xecQ\xce\xf1\xa6\x01T@i{\x13v\xca0T@\x9dT\x11\xa9f\xb3S@\x00\xfd\xc5?\x0e1T@\xd63\x1cu\xba\x8cS@)s\'J\xe4\x8cS@\xb7\xd3-B\xe5\x01T@\x1a\x1c\x92\xb2\x94 T@\xc8\x88\xb2\r\xdb\xc6S@\xba \xaeTC\x1eT@\x9d\xe8\xd6\xd2\xe1\xc7S@\xafNS\xca\x19rS@(\xbb\xef}\xf3\x9dS@\x81\x19\t\xca\x18\xb6S@\xce.\x10&\x03\x9aS@\xf1\x9e\x19FY\x9fS@\xfa\xe8rNqeS@\x99\x19K\xc00\x1eT@Pj@\x00\xd5]S@j_Q\x81\xe6\x85S@BM\xef\x88\x83\x17T@\x02*U\x03}\xbdS@\x9b-\x1c\xb6t\rT@\xa0\x81/-\xce\xadS@RU\x9co\x81\xf2S@\xef\x92yv!\xbdS@\xb2,L\x86T\x84S@#\x9d?\xb1}-T@\xc8\xd3O\xd7\x0beS@\tC\xb0g\x1d\x8cS@6W\xf6\x9c7!T@\x0f\x9a\xbdn(\x8cS@N\x9f\xc2\x9f\\\x11T@\xcfF\xba\n\x14\x10T@\xd5YR\xe8/rS@\x9cq\'q\xe4\xc6S@\xca\n\xe0V\x04\xddS@\xb6\x96T\xf5R\xc1S@uK\x05"\xf2\xc7S@vi\xc4<\xb8 T@\xf2\xdf\xb6\xc1\xb1"T@\xa2\x07x\x0cp\xadS@\x85\xbd)3\x07\x12T@\x9c1&\xf4\x8a\xc6S@\xbc\x1e\xd7\xc1x\x98S@fE\xc6\xc0\xea\xa5S@\x93D3I\x80\x18T@\x89\x85\xe8\x14Z T@\xf75"&\xae\xf6S@ui\xec\xa6%\xc6S@lZ\xe3\xe6\x14\x9bS@\xd2b.D\x86\xe9S@\xa2\x07x\x0cp\xadS@\xcfS\x95\x91\xb7\xc4S@u6d9\\\xa5S@\xfc\x9dnZ\xb3\x97S@\x08\xce\x90\xddj\xc6S@\xf1\x8e\xe7m\x0c\xc2S@\x13\xeb\x82\xac\xb8\x10T@Z1\x97\x84!\xdaS@\x96\xc1C\xb4\n\x9cS@\x1c%\x9d\x9f\xc2aS@\x18]\xed\x16D\x01T@\xbb|\x04\xcd\x9e\x10T@b%.\xc6\x840T@\x10\xd4\x16bT"T@\xcc\x8e\x9b\xe6\x02"T@_K4\x02N!T@w;Rt\x0f\xcbS@\xd2q\x15\x93\x07\x05T@\xe0`\xf2_\xc0mS@\xed\xc8\x8b\x0fkmS@\xcch\xb9\xa8\x9b\x10T@\x8b[\x9f\xc0dmS@SMo:o"T@-\xf9\x80\xe2:\x05T@\xf5\x8b\x0c\x83\x85\xd5S@}\xeaj\xd0\xe4\x11T@ML\xbb\'v\xc8S@2\xd2\xbb1=zS@\xf96#\x18r\xf1S@U5\xcb\x88\xf1,T@,E5r\xd1\xc8S@\xa3\xceV:\x0b\x8dS@o\x99\xaf\xde\xa70T@\xc3{n\xad?\xedS@\x83\n]\x16\xe9fS@\x8f\x11 c:\x07T@7\xaf\x0f\x9d\xa2\x14T@!|\x9d2\xf9\xa2S@\xbd\xf8L\x7f\xb6uS@\rHj\xf1o#T@U\xb2Rg\xe2\xccS@yn\xbf \x97\xc8S@s\x0b\xf2\xa1n\x82S@Q\x06+\x17P\xb8S@\x8f\x0f\x1cb:\xb6S@\xf7x\xea\xab\xc7\x0cT@\xd6\xdc\xa7\xe6\x15nS@\x94\xf0\x8b\xeb\t\xb7S@EU\xa9\x84k\xfbS@`\xaa\x98U\x08\xb3S@d\xect3\x8f\x8aS@\xbd\xde\x12\x11j\x9dS@\xe8"\xff\x02\xc1\xd5S@z\x92\xa43\xd3\xa9S@\x94=<tF\x0fT@\xd5\xd8H\xc0>\xebS@$\xad\xcd\xad\xe6\x10T@\xd2\x916.p$T@\x14u\xf6*`\xaeS@M\x8a\xdd\xb7\n.T@\xeb@\xd34@\xe6S@\x00-\xde\xed\x81\x1eT@w\x1c\xd8z\xd0\xa0S@\x07\xf0\x89\xe2FzS@\xf1\xb0Et\xc4\x15T@\xe4\xdc$\xfdw\xc4S@\x00z(guzS@2\xf8\xc4\xb3?\x0cT@\x1a\x94;\x8e\x18\x8fS@\xc7p\xa3s\x95\x87S@\xc7\xd9\x12\x18\x94-T@\xdd\x8a0=\xa0\xc9S@\xfd4\x89,\xbd!T@\xa9\xe7\x1324\x86S@\x90\xc5p\x93\x9a\xf4S@;\x86Z\xd3\x10\xb5S@\xb9"\xe2\xa1\x84nS@m\xf3\x0cp\xda\xe8S@Y\xd6\x1a\r\xfd\xc4S@\xcaJ\x0eK\x9f%T@\xe0|\x0f\x86\xe7\xf3S@|\x87\x1b^U\xd7S@\xc7\xe5\xd8\xa2\xffxS@1\xe4\xa0&g\rT@\xc1\xae\xdf83"T@r\x8cr\xd5[\xdbS@\x9b\xf6\xc5\xd2\\%T@\x86\xa5\x98\xa8s\x17T@\xcc\xdbA\xdc9\x98S@\x99\x16\xbbz60T@Y!\xcem\xe6\xdaS@\x1c\xa1\xe9\xd2\x8e\xacS@\xa6\x96(\x80\xcc-T@\x8ca2\xb4S0T@\'\x1b\xaa\xae\x08\xf8S@T\xfd\xee\x13P\x97S@\xe1\xecT\x02w\x1cT@$\xd9\xc7\xbe}#T@\x88OU>\xbf\x8bS@\xc1a\xf2\x97\xe3\xf9S@\xa2\xd3\x16(\xf7\x9aS@\xee\xac\xcct$\nT@z\xea\xc6\t\xf8\x83S@Qd\x8cse\xa0S@\x06\xd7\x9c\x1dC(T@^k H1}S@\xcb\xdf\x98\x7f\x0b\x1fT@\xd7\xfa\xf8\xe3\xf9\x13T@\xbd\x13\xf4\xc8\x96\xa2S@\x98\x95\xa3O\xa2*T@\x8a\xd0\x9b\xcdi,T@\xa8Q\xc7\x15\xca\xd7S@\x14\xbd\x99\xa2H\x88S@\xaczHD\xe5(T@g\xeb\xd0rV\xf5S@\xd0\xbf\xdc\xc6\x97\x8fS@\xbf\xdb\xa7+-\xafS@\xa0\xc1\xd3\xba\xd5\xb3S@\x0e"2E\x0c\x1eT@\x08R{\x80\x9a5T@;V\xab\xb7]\xd6S@\x86\x8e\x87e \xc6S@\xc4<\x16\xa8\xb1\x9dS@\xbd6\xaf\xa5\xee\xb2S@\xf7\x03\x86\x0e\xfd\x18T@>\x81V\xb0;+T@\x05\xd3\x89\t\xce\xb4S@\xb9<w\x92H+T@r\xe3\xe0\xa4\xc8hS@\xe3s!\xd4\xe3\xfeS@e\xd0\xaa\xf7\xd3/T@\xaeip?\xf6\xdbS@\x05\xeeG\x80J\xabS@b\xb3l \x8a\xc6S@F\xe8AX\xd4\x9cS@\x00#)%\xd4]S@\xd0_K\xbf\xab\xb2S@\xe1\xecT\x02w\x1cT@\xdffg>\r\xaeS@\xde\xc2W\xdfG\x92S@T\x8ak\xf0W\xd7S@\xfeQ\xef[\xf2\'T@FY\xe7&\xc3\xf2S@r\xfewjR\xc1S@\x8b\x82\xc6\x13yhS@\xfc]b\x97\xd1\x9fS@\x81\x85\n\x99\xff\nT@\x18\xf7\xf6\xbf\xb8\xadS@\xf2\xa8\x06\xc4\xacyS@\xa0\x85\xfcMz\xfdS@\t\xa5\t\x12R\xc2S@[\x11\xfdSL}S@\xe4\x04\x960l\x0bT@\x95\xa3\x1e\xc4\xbe\\S@\x1d\xfa\xf58\xbc"T@\x11cl\x03\x8e\xabS@j\xa21\t\xe8\xa2S@@z\x07\x10\xe9&T@ \xc3\x15\x13\xdd\xb1S@\xc1\x89\xe9\xeftXS@r\xf6TR\xc5`S@\xe4\xdc$\xfdw\xc4S@\x844\xf0\xec\x17\x98S@\x99\xe04\xf9zcS@\xbfV\x9e\xf5Y\x1dT@\xc2\xaa[\xd4\x03\xffS@z\x8e\x08\xa3\x16\xd6S@H\xf4\x9d\xf3\xe8\xcaS@\xba\xb9)XL_S@\xa3\xa2`B\x08\x17T@\x12S\x05=\xc9\xbbS@\xf6g\xedm7\xb3S@\x9cE\x87\xd0\xd3\xf2S@\xe7\xaf\xa5\xbc\x86\xa9S@\xaeQ\x15##\x7fS@\xa0\xc5\x0cX\xed1T@\x92H\xe9\xab\x07\xc7S@]\xbdW\x83J\xd8S@\xb1\x80.\xc6\xb4!T@\xb6\xe0#+\x13\x9bS@\xce=dQ\xcc\xd3S@]\x9e\x8e\x04\x15\xabS@\xd8\n\xc5\x7f\x96bS@[g\xad\x0b!*T@q.\x1d\x0f\xbd\x1eT@\n\xa3L\xeaj\xd8S@\xda\xc0_\xd1\xf23T@\xcf]\x98\xb8\xbb\xc9S@\xf4\xab\x12C\x02+T@\x9c2"y\x18/T@1\x96}\xf4:\x9fS@PG\xe4>\xd5$T@\xb3\x94\x99\x11\xc02T@f\x85v47gS@\xb4\xb4\xe4\xdcC\xc8S@\x9c2"y\x18/T@\x81}\x90\xb1\x0e\x1aT@u\x1aMt\xf1\x1eT@\x84\x12\xdb\xbfQ\x98S@\x03\x13\xe9f[\x85S@b\xe2z\xe6K\xb8S@ \xd6\xbe \x08\xaeS@Z\xe5d\xc1\x8f\x83S@\x12\xed\x0f\x15(%T@:\xfc\xbf}#$T@\xef\xb4#W7\x99S@w\x1c\xd8z\xd0\xa0S@\xfa\x03T\xb6\x07\x10T@\xdb\xacA\x83\xa1\x13T@\x9cQ\x9e\x99\xbb\x03T@\xc9i\xfcg\xe4\xd6S@\xcd\xcaG\xc4\xf2\xbaS@5\xe4%V\xcd\x0bT@`K\xa3\x03$\xa5S@\x84\x95\x01\x99y*T@\xae(\xa2\x8a\xe4\xf5S@\xc6\xec\x0f\xb1\x99\x90S@\xda\xe6Z\x9b\xc2+T@\xdc\xa8Kb\x1a\rT@.\xb3\xd7VQ\x17T@\n\x9e\xd6g\xf3\x9fS@\xedd\xf7\xb3\n*T@gh\xe3wo\xc5S@\xdeh\xa5\x85:\xd9S@\x1b\xea\xc0\x82\x04\xa9S@]\xe6=\xc9\xcf\xbaS@\xa5\x85,\xdaM\xddS@\xd4\xf4\xd58\xc3\xc6S@\x13\xd2e\xabL#T@\x1a\x1f\x96o\x17\xceS@\xb7\x944%\xc5\xa9S@\xbeM\xde\xea@\xf7S@K_\xa6oE\xb5S@X~w\x12\x14\xafS@.\x1d\xe4\xce\x7f\xe6S@`V\xfdO/\xceS@\xe4\x877\x8f\x17\xb6S@G\x9b`&\x90\xb0S@v\xde\xfe\x1e\xa4\xb4S@x\x94!\xae\x15-T@Q2_\x9f\xb6\xe7S@7\xc98PD\xb2S@<\x82ZT=\xb1S@@\x87,\xd3Z\xc6S@\x0e\x9b\xb8<\xfa\xb3S@-sT\x109\xd6S@#Uvac\xb3S@\x01\x8e\xf1\x93\xf7\xb0S@\x81\xc3\xe2\xcf\x95\xb3S@\x17\x10\xa1tV!T@\xaa\xca\xcb\x1ei\xb2S@B)\x83!=0T@\'\x15\xea\t\xe6\xabS@\x85w\xb0\xa4\x93\x8aS@\x02\x07\xbaH\xf9\xb1S@\x96@\xa9\xbc\x81*T@@UJl\x14\xb2S@\xd7#K\xb3\xa7\xb1S@\xd7#K\xb3\xa7\xb1S@k\xeb6\xdfb\xb2S@\xbaG\xb2\x04\xe1\x1cT@D\xc7\x03\xff\x87\x9fS@\x7f>z;\xe9 T@Lp-u\x8e T@~\xee\xc1\xafy\xb2S@\x8fm\xe7\x86\x8f T@F\xae97\xa7aS@n\x9b\x98\xd6Y\xb2S@`\xb0\xd1#\\kS@\xec-\x07B\xc3\xb0S@\x1d\xbe\x92pZmS@\xac\x94\x99\x99\xdb\xb0S@\x07\x06\xf7*q\xb1S@}c\x18$\x9e\xd9S@eH8\x08{\xd9S@\xd25MI&\x1fT@\xa9w\xc0\xd5\x0e1T@\x8bf\xbe\xacZ\xb0S@BAF\x10\x9c\xebS@\xef\xa9\xeb\xad\x89\xaeS@\xffU8\xb7\x1ddS@\xef& \xd4#`S@\x9b9\\pg\xd9S@\xf8\xb5#\\3\xb1S@\xe8\xfd\xbcF\xd91T@6U\xa61G\xfdS@\x15k&\x14\xc4\xb0S@p\xae>\xda)eS@\xeaW\xf4\x99O\xadS@ \x8f\'?_fS@\x03U\xab\xcfL\xadS@\x00\xdbB-\xdb\xabS@\xa6\x1di\xda>"T@\x83\x07HZ\xc4\xadS@\xcc\xdc&\x90E\x1eT@\xcb\x7f^A\x8c\x1cT@\xbb\x83,0N\xafS@\x08\x98\xdf\xdbQ\xd6S@s\xc0\xbe\x06|\x1cT@4\x90\xb5<y\x1bT@\xb7\x1a\xdfk\xf0fS@v\xa1\x13+\xffiS@\xfd\xfcu\x16\x80\x1bT@\xccfb\xf2\x83!T@\xcc \xe4\x92ugS@\'|\xc6\xec\x01kS@\x1ac\xd7\xcee\xadS@[ * N\xdaS@\x92+"u\xe8*T@qn\x9f\xe5\x1f\xadS@\xb0%\x84\x84\xb7\x1aT@\xd3\x9e\xa017\xb6S@-\r\xe9\x02A\xa0S@c\xff6X\xa9\x1eT@\x13DF\xdd\x89cS@p\xf3\xd1J+\x1aT@"\xfc\xf6G\xc9\xacS@\r\xe3U\x82m\xc3S@6\xc8\xda\xec\x10\xceS@)\xb7\xf0/P\xfdS@C\xae\xd4\x99W\xabS@\xa4\xab\x11\x80@\xebS@>2b\xad\r\x1aT@\x9c\xc0\x17\xe9\xdc!T@0\xbam\xc8\xb6rS@\x9a#{\xc7j\x19T@N\xe3\xc5K\x87\xaaS@\xfd\xd8\xb7\xfft"T@X\xb8m\xaf\x80\x17T@\xba$\xbf\x9eW#T@\x9bA=\xb6\x111T@\xd5\xd8H\xc0>\xebS@\x04\xe9\'\xb4\x08\xa6S@\xfe\x18I\xad\xe3\xb7S@h_QCn\x1fT@\x95|Hk\xdeQS@\x100u\xb1\xcd\xacS@X\xdf\x90\xe6\xc4#T@k\xf0\x12\x16l#T@Ww\xba^\xfb\xa9S@\x99\x1e1C\x0f`S@i8&~\x91\xddS@ \xc3\r\xacb#T@|Y\xcb0Y#T@\xb7\x944%\xc5\xa9S@1\xccw\xbf\xae\x1fT@\x07g\xe2\xdc\xaf\x0fT@7\xed\x18r4\xbeS@2\x1b\xe1}\xdc\xbcS@\x95\xed]S\xaa0T@E[\x83\to\xa8S@\xa8\x0e\x1bV\x99\xb8S@\xef\x1c\x10:$\x1fT@x\x16BG\xda\xa8S@\xe8\xe9 \x9e\xf8\xd3S@\xcar\xb2\xd5\x0b\x12T@\x05Ob\xb7\x9a\xb8S@\x8b\xaf`\x97\x9e\xd8S@C\xady\n\x8c\x00T@K[\xf3\x1ei\x1fT@sc\xfa\xa2e\xdbS@\x14\xaf\xf5dm\xa3S@\xcc\xd8\x1f%\x98#T@*\x05\x8f\xb6\x80#T@x\x1d\xc0Y\x80\x13T@\xf4\x83x\xa3d\xd8S@\x16v?\xaf1$T@\xdcg\\\x18)oS@\xd8H\xb0Y\xd0\xdeS@\x99\x1b\xb4\x83LmS@\xe8^\x1e\xfd\xdd\xb8S@\xcf\xdc\xc9J\x9d\x11T@\xe8^\x1e\xfd\xdd\xb8S@`u!\xcfI{S@\x9e\xda\x9d\x95_\x01T@`u!\xcfI{S@\xf1|/z;\xb9S@\xe8\xe9 \x9e\xf8\xd3S@\xf2\xa1\x1e{z$T@m\x12\x83\xcb\x07|S@\t\x0e:ss\x11T@\x1b\x95%\xcd\xbf\x11T@;Jh\xaf=\x10T@\x15\x13\xa4\r\xa7\xc1S@\x83\xcc\xc8MQ$T@\xc5\r\x1d4\xce\xa2S@\x16WbK`\x1aT@\xf0\x06\xd48\xda/T@r\xf5\x95\x1b&\xc0S@\x12}Ni:\xa5S@J\xc9\x08+\xe0\x04T@M\xe1BI\xc0%T@\x18\x19\xc0r\xf9\x83S@\xc3,\x12V\xd0\x10T@\x89k&\x89J\xc0S@\xb1 \xdb\xcc\xa6\x10T@\xa76\x9d\x9b+_S@\xf89\x11\x12\xeb\xbfS@\xc3.\xaf\xfda/T@\xc6n\xb8y#\x1eT@\xa4<\xb3\xaa\x02\xc9S@\x1a\xe1\x86\x11\x08&T@\'X\x0c\x95\xfb\xf1S@\x15\xcfQ\xc8\x04aS@;\xea\xc6\x1d7&T@iU\xe1v)&T@;\xb7\x01\xf8j$T@\x8f\x89g\xa2\x1b\xc8S@\x01\xff\xeb\xa1\x8a\xf5S@\x8bM\x14\xae9&T@\xc3a\xaf((&T@\xcaJ\x0eK\x9f%T@\x9f\xd3\xa9VE\x0cT@w\xcf\x93\x080\x0cT@\x1e\\\xb8\x9e\x8a\xc6S@\xc2\x9c~\x90\xcd\xf5S@(\x87D\xd2=\xdaS@\x10\xda\x06;-%T@r\xb4_\xb4\xee\x0eT@\x7fq\xcc\t.&T@G\x11&V\x03\xc1S@l|\xd1\xcds\rT@\x96\x01\x18\xd8\xc9\x96S@^\xcd\xd2~\xb0\xf6S@\xb0\x05\x8e\x01\xab&T@Pj@\x00\xd5]S@\xac\x1d\xe6\x9d\xe3\nT@\xab\xbd\xaa\x0ei\xa0S@B)ai\x19\xc3S@\x9d\x04\xe4\xa8C\xa6S@\xca\x8f\x19y\xf1\xc7S@g\x00\x8c\x19\xc8vS@\x9a\xda\x96\xd6\xe9\\S@=\x8c\xa6q\x1c\x03T@\xb8\'\x11\xf0\xaf\rT@\xc7p\xa3s\x95\x87S@\x8d\x0fD\xed\x07yS@\x00\xcd\xb9-\xa6\x0cT@i\t\xb4\x16$\x88S@\r\x16\n{d\x83S@\xad\x1b\xed\xfd\xc4\x0bT@\x9c\x0c\xc1\xd1\x16\x83S@\xe1iD\xe2\xdd\x8aS@[\x96\x19ov\x9fS@\xb4\xe8}I\xf6\x82S@\x17eV\xea?\x86S@\x82\xcd\xec\x0c\xbb~S@\x17eV\xea?\x86S@U\xeb\x1e\xea\x15[S@\xf1\x9e\x19FY\x9fS@\t\x98\x1f3\x9d\xf6S@H\xd5\xc05c\x8bS@\xa8\ra\xcek_S@\xd4\xf4\xd58\xc3\xc6S@\xf1\x9e\x19FY\x9fS@C\xf3\x9bA\xb9\nT@*r`\x80\xc3\x07T@\xe5\xb6\x066\xa1$T@`\x1d\x1f\n\x83\x07T@\xbeM\xde\xea@\xf7S@\x0b\xc7k49$T@\xa6\xd2\xb9n\x89\xf7S@\xeb\xa3\xbbBg|S@\x9e\x8e\x1e\xf6M\xf5S@N_\x17\xaf#cS@\\\x9f\x117R\xccS@\x01\x933\xdc\x94\x01T@\xdc\xc2*\'\xc8\x87S@\x1c`\xc9*\xa6"T@\xa6\x82\xace\xaa\x83S@\x1e\xd9\xff\x96\xf5cS@\x1c\x18\x1cq\xad%T@\x10J\x12\xc7\xb5\xf6S@gU\x96+\xbf\xc9S@\x8cy\xba\xb1L\xf7S@:\xd2<\xc6P\xf8S@=\xbfr\xe3\xce\nT@\x83\x88\xef\xedZ\x87S@\x88\xbft\x13\x9a\x01T@2\xf5\x82]\x0f&T@[\xc1v\x9d^\xc8S@\xf4\xdb\x97\x17\xab\x8fS@\xb6\xefV\x7f\n\x9bS@*\xfd\x84\xc5\x1d\'T@l>\x04\x82\xc0\x99S@w\xf4\x0b\x96\x0b\x01T@\xd04\x9a\xbeb&T@\xab\x99K)\xf7\x04T@/!zE\xbf\x05T@\x1e5\xb4\xb9\xf5\x99S@%\x91|\x9d\xbd*T@Dp\xa4\xd6\xbfYS@Q\x9a\xc9\x12\xde\xc9S@:*\xcf\x98\xb0\x83S@\xe8\xd3\x19\xf7x^S@\xcf\x04=\x15_\x8dS@\x83m\x08y6\x00T@C\xfc\xd6}*\xc6S@\x84\xe1\xc8x`\x8dS@\xdc\x12/\xd3\xf3\x84S@\xd5\xeb\xe1\xa7\xc2\xfaS@?\xaf\xd0<\x98\x85S@\xbc\xf6\x9d\xeam\xfaS@j_Q\x81\xe6\x85S@\x0c\xb4fo+\xd2S@\x1e\x81\xab\x99[\x1eT@$,~\x7f.\x90S@\x18Wr\x8aw\\S@G\xe8\xa1\x84\x81\xd9S@\x13\x9f\x05\xf6\x89\xfdS@\xb6\xae\xf4\x000\xfdS@x\x11\x1b\xb9\xe7cS@\xc1a\xf2\x97\xe3\xf9S@\xa3\x93\x94\x87\x85\x99S@\x05zq\xd5/\xfbS@\xa5\x1a5\x17\x1c#T@\xe4\xcd\xe1\xea\xdc(T@\x9cik\x1b\xe8cS@i]\x904\x16$T@\x86\xcf1.\xca\xd9S@\xf2\x18U\xcc~!T@\'S\x08^\x1c!T@\x8fUW\xd9\x9b\x92S@\xf3|\xaerE,T@\x0b\x9ds\xc4$\x8cS@\x01\xea\x05\xfa\xd7"T@z\x9d+\x96\xce\x89S@\xb6\xa9ie\x84\x9bS@\xb6\xa9ie\x84\x9bS@\x85\xdc\x9d\xde\xb3\x89S@\xdf\xd8-\xd6}gS@\xca\x90b\xb3O\x98S@\xe4{HG\x1a!T@\xd6\xe2:\xaf2\xc0S@\xaf\xc0\xab\x15\xdb\xf5S@\x9e\xf6\xd2tK\x95S@`\xcc"\x0ep\xfeS@GMM\xe6--T@\x90\xba>Q?-T@\xe0&\xb8F}\xb6S@\xcc\xc3,\xf4\xba!T@KC\x89\x8e\x87\xd4S@G\x05\x13XVzS@#\x91D\xb0\x95\xc9S@2\x16,t\x1e~S@X\x17\xee\x0c\x14\x97S@f\x91\x174\x8b\x9cS@\xf93\x9b_\xeb\x9bS@\xc9\xef\xa8\xcb\x9dhS@7\x85\xb3\xd6\xd0\xfdS@\x80\xfc\xf8\xe8!\x86S@\x04\xdc\xb7w\xb9\xfeS@\xdf\x11\xb3\x7f\x03\xccS@\xc9.\x96f\xcb\xcbS@\xd1Z\x14=o\x8eS@\xe6\xe0\xf92\xf6\xbcS@_\xa7>\x0e\xfc$T@\x9d\xa6\xcc\x8f\xc4\xffS@\xc3`\xfe\x91\x03\x00T@u]E\xf9\x9a\x93S@n_1\xa1_\x06T@\x18]\xed\x16D\x01T@\x9e\xe6i\x9fR\xf6S@\xa0,Q\xe0\xc3%T@\xc2\x04\xe0\xd3N\xa1S@\xb6.\x91\xf88zS@q\x8cK\x9e\xe1\xa3S@X\xd4\xf2\x18\x19\xf7S@\x9f\x87\x0e\x1e\xaf\xc5S@fG4\xc7\xc6&T@\xb7\xd3-B\xe5\x01T@\xfa\x89\xf7e\xf1(T@\x86\x9bk0\x1c\'T@\xc0\xe0Q\xd4\xc3\xd1S@\xac\x12EwM\x07T@o\x14\xf2\x18\xd9\xf5S@\xb4B\xa5\xfa%\xf5S@\xaf\nf\xae\xed*T@e/m\xf6fpS@\xe2\x00\xb2&\xa2~S@\x1c\xf3\\5!~S@l\xe3\x8cU\xbbPS@]\xfeX\xa47\x9eS@\x81\xec\xf4Z\x95\xf4S@{\xa4\x8d"\x18\xc4S@^|i>E\'T@P@a2Q\x03T@b\'^\n\xd1\x83S@;i9\xdc\x0c\xc2S@\xecxL\x8f\xe5\xf3S@\x0fK\x816R\xc0S@\xfc\x86\x9c\x06 \x02T@6\xe0\x1a\xc2\xb4\tT@\xf2\x85w^\x8c\xc0S@RT!\xc1\xaf\x95S@\xd2F\xb7\xd2\x85\xa9S@\xe8\xaf\x9b\x14\xaf\x84S@\xfc*\xf9\x00\x04.T@\x8a3\xc1\xba\x8b\xc2S@\x85Q\xbfsszS@\x7f\xa7Cj"!T@\x0b\xd1\xc3\xfcV&T@K\x86\x84\xd1\xe5\xb1S@\x81\xa9\x14\xe1\x98%T@#\xe0\xf2Ez\xf2S@\xf0(l8\x08\x87S@\xec\xfaH\x82T\x0bT@"\x9c\x166wdS@.g\xdd\r\xbc\xf2S@\xbbE\rB\x14\xc0S@\xa15\x00\x86\xa6\xd7S@0J\xd7\x8cL\x19T@m\x88\x1f(\x1c\x7fS@\xf2\xd2h\x07\x04\x02T@\xb2?\x1b\xeb\x1e\xeeS@\x85\x13M\x98s"T@\xfc\x16\xc0\xa2\t\x91S@.\x95M<0#T@\x93wO\x16\x80\xd7S@\xc5Q\xc8\xd3r\x91S@\xb6\x96T\xf5R\xc1S@\xbav\xa7\x07C\x1eT@\xd5\xf1\x7f\x1b\x9e\xadS@W\x1a\x80\xee\xa5\nT@\x05Q\x96\x13}\xd5S@\xa5i\x9d\x82t\x05T@\xf7\x02/\x99\xca\xd7S@\xb8e:\xbd\xd5\xc0S@\xcb.5\x86\xd5\rT@\xe2\xaa\xec\xf1\xb1\xbdS@L\x18\x1a\x98\xdcoS@Y\xcf\x19\x9b\xd3\x0fT@\x86\xd91\x0e#\xacS@|p]\xbf\x86\xd5S@\xac\x06<\x0c\x9c\x07T@\xa1\xaa\x02\x1a\xcd\xafS@M\x8dP\xfc\x10\x11T@\x10n\x0c\x04\x04\xfdS@4\x90\x15V\xad\xbdS@\xe4I\xb1\x08\xa2\xc0S@\xf8\xe5\x03%abS@\xe9H\xe4\xf1\t\xb8S@}D\xeb\xefu\x17T@\xfe!\x85*\x1a\xc7S@A\x914\xe1\xb8*T@\x0c@b\x96J/T@?\xfb\xbf\xb0A\xecS@\xa2\xda=1\xbe\xa0S@\xbc\xdaK$\xf3\xdcS@\xe1\x9d\xc8\x86\x07\xdaS@Zc2\xb2c\x01T@\x96\xab\xa5\x0e\xed\xa5S@_\xfb"\x15\xf7\xfeS@\xf3#\x83\xd1\xf7\'T@\x90\xa3\x1e\x1c"\xf6S@|\x0fUg<yS@\x16Y\xa5;e\x17T@\xdb9\xaa\x96m\xc4S@\x85)\x81<*\xcaS@\xfdJp\xa9X\xacS@\x8av\xefm\x15\x86S@U\xc6\x11H0\xafS@QgL\xf7\xda\nT@\x01q\xaf\x81\x19*T@\xff\xa0Q\xe6\xbbfS@\xbbn\x19*x\xb1S@\x89\x0bm\x96\xa7\xb2S@\x9e\xdc\xfck3\x1dT@\x1c\x1es"\x9e\x1dT@\x9e\xa4=\xf0S`S@\xde\x1bm\x9e\xb1iS@p\x82\xd7c\x87\x19T@\xd2T^\xb9\x9f\xafS@\x94z\x85\x13\xf2\xd1S@\x86\xe4\xce\xdd\x89aS@\xbd_\xf2\x15\xe0\x1eT@K\xce~\x98;\x1aT@\xf1\xcd;\xb3k\xcdS@\xdf\xe3\\\xf7\xfbeS@\x01\x8e!2\xadfS@\x86CS\x8c\n\xddS@}\xee\xa9\x85\x1d\x1dT@\xc0\xf8\x90\x86\x1deS@\x0c\x84B\xfa\xdd\x11T@R\x01\xa6\x9c\xea\xdaS@\xf0\x1e^\xe5O}S@\x11\xc1\xfc\xfd\x9e.T@\xef5\xa4\xc69\xc7S@\xc6al\x19<!T@\x10/{Z\n\x96S@\xc77G\xa7d\xb4S@9\xc4\xb0d\xd7\xc2S@z\xd4\xa1\xf3q&T@o\xa3\xab_H_S@8\xbd\xdb\xa6\xd4\xaeS@{\x89\xc9\xa3\xaa\x9eS@jy\xaf\x97\x17\xd8S@l\x1d\x84R\xdb\xacS@$\xc3\x05\x047kS@r\xf6`\x8d}\xa4S@\xe0u\x92M,#T@%\xc2\x8a\x9a\xae\x96S@Y{\xc8\x1ac"T@\xd1\xc6\x0b&\x1a\xf3S@l\xf4\xbf\x94,\x8cS@H\x9a\x7f\xe6O\xafS@\x1c9f"\xeb\xadS@\xbb\x92\xde\xd6\xd5\xadS@\xf9>/a10T@\x85\x94\x16`\xd1\xb2S@\x1c9f"\xeb\xadS@@\\\x97\x1b=\xadS@YA\x9fPu\xfaS@O\xe2\x94\xb300T@ET\xef\xc5g{S@\x8299pD\xeeS@\xc0ru(\x8f\xaaS@\x9d\xb0_\x07\x1apS@^C\xd3$\xa5\xb6S@\xb2]\xf6\x1b\xb5\xb0S@B\x12\xe2\xed\x88\xf2S@}M<Fy\xfbS@^\xf7?\xa7\xf0\xc4S@\xdd\xf5\xc5\xf5\x19\xabS@U\xc6\x11H0\xafS@B-rr\xaa\xafS@9\xb3@}^\xaeS@Iq\x80M]\xc3S@\x06\x8b:\xcb\xa1\xaeS@\x1a\xa3\xb8q\xbe\xc5S@K\xb9\xd5\t\xda\xd1S@~\x91?>\x071T@\xabW>\xeb\xbf\xfeS@\xc0\xccF{;\xfdS@<\xee2w|\xadS@Lb\xa4\x07^\xaeS@X\xec\xa5\xd2\x84\xc0S@\xd6^f\xbe\xf7\x82S@w\xe38r\xbb0T@/z\x1e\x85;\xadS@H\xd5\x07~\xca\xb0S@1K,\x14?#T@\x0c\xbb\x17\xe6\xb90T@\xe5w\x85U\xea\xabS@\x95\xbe\xb9\xe3v~S@\xe6\xa7\x87\x03$\x83S@\xf1\x17\x15\xc8\xbd\x1aT@9% \xe13\xd1S@\x0e\xfd\xa4\x87$#T@\x99b\x14\xefT#T@\x12\xd1F\x02\xbe\xabS@\t6Iu\xfc`S@H\xd5\x07~\xca\xb0S@s\xe5\x18L\x9a\x1aT@]\x82=\x90\x17\xdbS@uY\xe6\x91\x8a\x86S@\xf0l\xf0X\xbc\x1cT@p\x10\xb0\xb1u\xacS@\xb7B\xc9\x959\xb6S@\xdaM\x00%\x96\xb1S@n\x9b\x98\xd6Y\xb2S@W:\x96c\x10\x92S@\x13)M\x87`\xacS@BYA8\x8b\xb3S@\xb5c\xd4aEzS@\xca\xf1N\xe2e/T@laT\x0c\x9c\x90S@\xb2I\xc3affS@\x9f\xcf;\xeax\xb2S@\xba\x04\xd92-\xacS@\xbe\x0f\xf9W\xdc\xb2S@1W5}\n-T@\xe9\tZ\x17\xb4\xb1S@\x11\xa0\xbb\x82\xaa\xaaS@,\x99\xd4H\xa5\xabS@\xa3\xa4\xfe\xd8\x85\xb2S@\xc0ru(\x8f\xaaS@\xb1\xd1\xf6\x80\xb4\xb2S@a3|!<\x8eS@\xea\x8c\x94\'\xf4\xb1S@\xf9d\x15Z\x1f&T@\xe6?\x97\xb4\x92DS@c\xb8\xe2\xc7\xfb\xd9S@\x92\xb59tX\xb2S@\xbe\x95\xf2\x11~\x07T@\x11\xee5\xcd\x03!T@\x1a\x7f\xe9xU\xb2S@\\\xa7f\xef\x97\x87S@I\xf5I\x07\xe6$T@\xda\xe3x\x94(*T@\xae!\xb9\xe39\xdaS@nC\xf0p\xeb\xa5S@j\xa4}\xe7\xcf\x8cS@\xd9_o\x8d:\xb4S@\xa0\xa1tM\x8f\xf4S@\x80\xdc\x1a\n\x08~S@\x8b\xc0\xb85S$T@\xaa\x89\xa9V\xb3)T@\xa9\x06&\xa9A\xfdS@[4ay\xf4\xb0S@\xcd\x1a\xfcn\x8e\x00T@\\\x8f\x84\xb2\xaa)T@i\xe1\x8a}\xa0sS@\x87\x82\xbc\x18\xbb\xa9S@GMM\xe6--T@#\x1fV\xc9\xb1rS@\xb2\xdd\xc8\x80\xed\xebS@\\\xc6\x7f\xe5\x0b\xf1S@lG6\n\xf4\xfeS@\xad&RT\xf0\xfeS@\x89\x0e\xaac\xeeqS@]F\xad\x0c\xa8\xb4S@\x85^\x10((\x8dS@_7\x01p\xde\xfdS@\xa6\xb1\x93\xe0\x88\xc5S@\x83\x1a#I)\xf7S@\x1e\xfe\xe8I\x9abS@n\xb7\xea\xe0\xf9\xd2S@\xf9s\xc8\x0fSrS@u\xf3\x88PwrS@\xc4\xf9\xba\x9fK\xa1S@t\xe0W\xcd\xa0\xa4S@\xbd\xdarP\xa9\xdaS@+K\xbd\x06XbS@\xb0\xaeAk\xcc\xd7S@\xfb\x89,\xad\x86"T@\xba+\x07h\xcc\xfeS@p\xeci:o\xa4S@\xfd\xf2\x1a\xe5\xb3\x04T@\xc5\xa7\xbb\xffx,T@\xa6|\xaf\x82\xc7iS@\x9b\xf8\xc2\xb1\xdf"T@\xd8\xa1\xa66\xdd\xa9S@\xc5n\x9aT\xff\x19T@1\xbd#\x95W\xebS@\xbdi\x99\x04\xdb\x8cS@\xd4w\x0e^$\xfeS@Dk\xf8\x0e\x04(T@\x11\x886z=\x05T@\xf7^q\xa6J,T@4\xef\xa6\th\xb6S@\xb5\xd8\x96\x8da\x8dS@\t\xeb\x00\xa5G\xd6S@i\x08\x92K\x1a\xd7S@\xee\xfd,I\x1a\xf7S@\x07\xe0y\xde\xcd\xffS@{K%\xb9\xb6\xd6S@\x92\xf7\x84\xf3A\xa6S@\x0e\xc2\xcf\x87\x0fdS@\x96\xa0x\xdc]+T@\xb9\xdf\x07\x1f\x85\x11T@l\xd4\'\xdf-\xcaS@\x18\xbf\x1fEt\x9dS@]\xb4\x98\xe1x\x00T@\x88\x00\x1eB\x0f\xecS@w\x89\x05$\x17\x9eS@\x8fvu\x81F\xdaS@n4\xc9\xe7N\xeeS@\x97\x0ft\xac\x9b"T@\'v\xc3\xfeJ\xb1S@=Hzo\x93\x8aS@\x81g\xf2y\x02kS@\x12\xa1\xd9\xecn\xfeS@\x0c`\x82P\x8c\xf6S@7\x87\xf7%c\xd9S@\x85\xccJ5\x0f\x98S@{\xce\x05\xa7\x88\xd9S@\xdey\x0e\xc7\xa7\xe8S@\x8bTF\x97s\xd9S@\xbc\xfd\xbe\r\x00\xa3S@\xad\xb0\x07J\x19\'T@\x8c\xc6\xd0\x193\xd8S@\xe2*\x81a\xf4\x04T@\xe8\xc6*H\xf5\x18T@t\xfaD\x7fYyS@\xe6\x99u~\x1e\x01T@g\x1fR\x8aQ\xb1S@B-rr\xaa\xafS@\x0e\xdc\x10\xb2\xd4\xdbS@\x14\xa4\x82#\xe8&T@cAarn(T@B\xdbh\xc6z\x98S@\x7f\x8fTT\x94hS@\xee\xa1\x19f\x8f\xb6S@\xc6\x12\x99\xafd\x01T@\xfa\xf0\xed\x8b\x14%T@:\xe3\xa4\xf9\x91\xa6S@#\xe7\xe6\'\x9a\xddS@\'\xe6\x11\xba\x8b\xc5S@dZ\xce\xeb\xf4^S@\x18\x8a\x83\x08\x7f\x86S@3&\xac\x91\x19-T@\xde!C\xcc6\xd8S@\xb8m\xfb\xdb\x1a\xf3S@\x00\x95\x96RWzS@5v&\x8au\xb2S@\x9a\xa1\xca{\x7f$T@\xd7>k(,\xd9S@$\x9e|\xba\xc9\x99S@\xf7\x95d\x9a6\x84S@y\xda\x8f\xcaM\xc8S@\xc0\xf3f\x17\x81\x96S@\xaaa&\x0b\xff\xb3S@\xc1\xa7\x87P\'iS@\x92\xef\xbfEb\x0eT@\xfe#\xdf\x92\xed\xc7S@\xa0\x8b\n\xfe\x8f(T@G\x1fU\xb9\xee\xa2S@\x90\xb3,F\taS@\x97\x1dD_\xdc]S@f1\xee\x84\x05jS@\x02\xed\'\x92c\x91S@C\xab\xf4?\xb1\x02T@v\x11d\xd1\xb3^S@\xf7\x89\xaf\xfb\xb4\x9bS@\xbe\xe9 \xf3\x8d\x13T@z\xea\xbeR\x88\xdaS@(\xf8Q\xc0\x98\x01T@\x0f\xb0vg1\xa5S@s{\xd8\xab\xc1\xb4S@L\xe9\xb5Q\x7fgS@\x02\xed\'\x92c\x91S@\x8a\'\xdb\x1dM\xf0S@f\xfd\xdbw\xd7GS@9\x1f)%X\xf5S@a\x0c\xd5\x16\xc8\xd3S@\x1b\x95rO\xda\xd5S@\xf1\xa4\xe6r\xee\\S@\xed\xa2\x18oZ%T@\xc7\xd5\x9f\xec\xcf\xd6S@\xd2\xce\xddO\x1d%T@\x82\x06\x98\xa8g\x9bS@;>\tb\x7f\xc1S@-\x87#\xa3\xca$T@\x96\x8cI\x98\x96\xeeS@\xf3\xcbV\xeb\xbf\x07T@"\x9c\x166wdS@\xeb$0\xcfD\x03T@)P\x97\t\xac%T@\xb2I\xc3affS@\xa6\x1e\\#w\x10T@m\xf7>\x80\\&T@\xcf\xac\xc6\xea\x1a&T@\x9b7\xd3c\xaf\xf6S@\xe2\xf9\x8b\xa4\x1e%T@\x03~\xb8)\xd2%T@\xd3\xac\x186\x1d&T@\x9b\x07bM\xa2\x9aS@\xd1l\x0bP\xbaQS@a\xf4n\xdb\\zS@\xd9\xe5j\x08\xbb~S@\x86\x9dL\xfa\xad$T@\x9e\xf8AEl\xd5S@\t\x14N\xd9\xba%T@\xb2\xd0p\x0fO\xbcS@MV\xb68;&T@\xe4~\x12\xd6)\xb0S@h\xde\xe7\x180!T@\x90\x1c\x81^p\xf5S@\x1ay\xfeL\x97$T@c\xd5\xf6 8\x1eT@\xb4\x05Q\xf4;zS@\xc00\x84\x9b9\xbdS@\x8d\x84\xa3\xa3,\x83S@\x123\xca\xee*eS@\x0fR?\xdf\xda%T@\xa6\xc6\xf1\xcc\x7f\x18T@\\(uyB#T@1"\x86\x03H\xb6S@\xb7\x139\xf8x\x14T@\x82i\x18\x8c\xbb~S@\x08\x8a6\xb1\xe4\x0fT@W2d\x0b\x15\x14T@\x03Z\xa0\x7f\x86\x99S@:rg\x0b\x8c!T@8\xeeHn\x1d%T@S\xc4\xfd\xb7\xe2\xbeS@no\x9fT\x03\x9aS@\xf1\xb3W[l\x11T@S\xc4\xfd\xb7\xe2\xbeS@3^r\x1a\xe7\xdaS@l>\x04\x82\xc0\x99S@\xfa\xac2V\xf7\xcbS@\xfd\xb8\xca\xde\x0fyS@uI\xab\xa4\x8a\x05T@j!\xa8\x93J\x10T@_/\xcdcD\x11T@\xfd \x0b\xd30oS@R\x1c\xba\x12\x8d\xb7S@\xb7B\xc9\x959\xb6S@\xc8\xef\x9cx\xcc\xcbS@\xf6@\x90\xa8\xb0\x88S@3\xca~\xb1\'\xceS@h\xbf\xae\x14\x8b\x11T@`\x11U|R\x18T@\\\xc3.\xb1\xe8\x8aS@\xe9\x8a[?\x8f\x18T@\x81v\x82\xc7e_S@\x1a\x9f\x9c\x81G\x9aS@\xc4z\xdd\x05\x8c\x07T@\x81Ny\x8c\x80\x19T@f\x18\xb1\x01\xde\xb7S@3\xe9\xb9V\x84\x1fT@\x85\xa7M\xf2\xaf\xc8S@\xbfI\x8f\xd6\x1dfS@\x1f\x1c\x9aK\xd3\x10T@/\xd9\xde\xb8\xbd#T@\xf1\x9e\x19FY\x9fS@*2\xd1u2\x9eS@\x80\xf2\xdf\x8a6\x1aT@\xe8\tY2\xab\x10T@\x95\xd3#\xc4\xe7\x1fT@\xf2\xf3\xe6\x83[#T@R\x83D\x90\x06\x1aT@\xe6\xce\xcf\xa2\x1c#T@\xb9X\xcar\xe0\x16T@\xf4A\xd6U\x99\xb8S@\x9e\xa4\xc3\x12\xa3\x1fT@U\xb1\xedu\xfbcS@\x1e\x8aT\xd5f\xc7S@\x88Z\xbc?\xd1\x9bS@\xfeL\xa6>\xa2\xb8S@\xad\xcf\xf1\xff\xa8\x1aT@\xd9\x1b\xd9N\xa0\x1fT@\xf5\xfb\x85\xdaI\xc1S@\xc2Pk\xaeX\x16T@\xe1\x1a~\xde\xa5\x9fS@(\xc1\xc7\xd4\x1ccS@\x92\x05\x80\xeewfS@\xab\x01Dy\xa2"T@\xe4\xfe\xb8\xbb~#T@\x89Z\x92\x13-\xb9S@\xfa\x07\x8d>\xfa\xb8S@\x0fg\x89q\x0b\x1aT@\xb8\x04\x80N\xf3\xb3S@dTI\x8e\xeb\x1aT@\xc0\xf5\x89\x15\xde!T@\xfdN\xeb\xe1\xb1\x94S@\xd8N8\xa8\xa4\xc1S@K-\x14\xcb\x97!T@\x11[\x8e<d~S@9% \xe13\xd1S@\x99\x91\x18 \xa8\x1eT@\xe9z\x85\x90$fS@\xb2ix\xc30\xc0S@\x18\x1a$0-\xf6S@\xd3\x19\x01\x83\xf8cS@\xe9\x1e%@9\x0fT@5^\xec$\xfe\xbfS@C\xc1q\x120\x97S@\xb7\r\xb8\xcb\xbbfS@F\xaf\xaa\x12\xe5\xf7S@\xe3\x9aD\xda[\xd6S@\xb4\xf4h\xf1\xd4\x89S@\xab8x\xb2)\x0cT@\xbd\xf7\xaa\xf5AzS@\xaa\x88k\x99\xc4\x1bT@\xa6\x8c\x83\xdd\xc2_S@\xceN\xa0\xdd\x05fS@r\xcb\xc0\xb2\xee\x1dT@\x02\xa59\x06\xd2\x0bT@J\x8f\xef\\\x81\xc0S@\x99\x9b\x98qt\x1bT@\xfcQR,\x82\xc6S@\xe6\x08!V\xcf]S@K\xae\x91\xcc\xc3}S@X-+\xa5\xe1\x1bT@"j/B\x81\xefS@\x16\x81m\x11\xb2kS@9\xa1\x89,\x07\x0cT@\xe7\x06}\xc1L\xc2S@\xb8\x17\x99E!\xcdS@\x84\x0fB\x14\x01\xc1S@[=\xab\xb7\x80\x18T@\x9e6ON\x8b\x1cT@\xea\x93\x98\xd2-\x9fS@k~-\xd0\xf6\xc4S@\xb0\xe4\x12\xc5\xc7\xc1S@U\xc3\xd8\xab-\x0cT@\xf9K\x90\xbfb\xc1S@O\x91\x87\x15n\xa0S@\xfeZ\xf8\xb0\x97\xf6S@\x1b\xbf[\x93J\xfaS@\x1b\x7f\x1c\x94w\xc9S@\x98\xc0$(\xde\x9aS@J\xa4Wl\x1c\xd2S@\x1f\x95x\x01\x9a\x8aS@\xd3\x80\xf7}@\xd9S@\xa9\x9c<W\xb2 T@\xac\x95\x10H`\xcdS@.\x86\xe6\\l\x83S@\x92\x9c\xd1\x94\x14\xd2S@\xe6\xb3\xa4\xbf\xbd\tT@:\xa0\x0b\xc3MaS@\t\xd6A\xe0\x94\xf6S@$\x80!8\x91 T@\xa1\x0c\x8d\xc9\xdf T@\x89\\\x15\xafMdS@+\x88\xe8\x1efkS@\xc6\xdbLq\x1c\x03T@\x12~\xd41E\xf6S@\xa0\x19\xfd}\x92 T@P:!K\xc9\xc5S@\x1f\x95x\x01\x9a\x8aS@\xf8\x1b\x82ej\x0bT@\x95\xb2\xa7\x88\'\xc6S@j^\xfa\x99!qS@\xf7\x8a\xa3G\x9f\xcdS@I\xc9\x15\xec\xf6\x9bS@r\x1a\xdf&\xb2`S@yo\x07\xc6\xd1fS@\xb9\xf1\xc6\xa7\xee\tT@\xae}"\xf2\xce\xc9S@\x91\x9e\'\x84IkS@\x7f\x15\x8d.\x82\x83S@\x97\xd2\xce\xe2u\rT@\x14\x87\xfc\xbc_ES@\xd3\xed\x93#\x1f\xc6S@\x95X:\xef\xb1\nT@i\xc5\xa6\x10\x00\xc7S@SU\x1fd\xa2\x1eT@X\x8e\xe0\x1a\x14bS@p7<[-\xc5S@+v\x89\x19\x8f\x04T@\x8f\x19iio\x9cS@\x0f\xae_\x90\xb3\xebS@\xad\x0b\xca\x8a\xeb\xc7S@\xbcj\xe1,\x91\x9cS@)\x91\xe8l`\x1eT@D[@5\x8f\x9fS@\x84\x152\x10\x04\xd8S@\xba\xd1B\'\xeb\x1dT@L\xf2\xc0\xb2\xf4\xd0S@\x85\xb5\x01LQ\xd8S@W\xc2\x12\x967\xc8S@\xb4\x97\xb2\xed\x1fdS@"\r\x8dVG\xc5S@\x07>L\xb7\xf7fS@\xcf\x93\xc5\x8cQ\xffS@\xc2\xa9\xd4\xc6\xcb\xd7S@B\x12\xe2\xed\x88\xf2S@\x07\xe0y\xde\xcd\xffS@6\xce\xc5\xff=\xaaS@)\x01Z\xccs\xceS@\x07I\xb1$Y\x1eT@p#\x13\x15\x1e\x97S@k\x080@\xcc\x85S@^\xc1\x9b\xc4S\xb1S@"u\xc5\x9d\xf2\x97S@\xcc\x084@\x9b\xf4S@PZ\x02\xb2f-T@\x8c\xff5m\x04\xc6S@*\xf1)\xa5T\xacS@C\x1c\xd2\x14T\xffS@\x9eY4\xd8G\x9fS@\xa0D\x13=\xaf\xbdS@\x13\xbc\xc2\xc4\x9e"T@\xef\xb6\x995|\xa9S@T\x81\xbawD\xecS@\xb6\xff\xdf\x02\xca.T@W\x1a\x80\xee\xa5\nT@%\x00\x0f\x1c:\x7fS@\xab\x02\xa0s\x8doS@\xa5\x08\x81\xa7V\x00T@\x10\xe9IF\x12"T@\x0f\t\x9d4\x08\xecS@+P!\x0eO\xa6S@\xfc\xf1e\xe4`\x14T@\xc7:\x15\xaf\xe0\xfdS@k\x88\xd9\x1c\xee(T@U\xff\xc9\xdc\xe3\x9eS@\x99\x97CUy\x07T@\xf5m\x12I\x81\xadS@\xbd`\x87\xc2\x00\xc1S@\x8fV\x98\x98\x88\xbaS@vb\xde\x9b\xc4(T@\xb54<\xecu\x98S@\x9f\x11| .~S@\xc5RND\x03\xb3S@2\xb6\r\xb5\x06\x94S@\xd5(*F\x1aaS@\x9f\xd1\xfb-\x15\xa4S@\xb3XFP\x82\xeeS@\x8a\x98Q\xd8m\xf2S@\xa0\x95rQ\xc7\xcbS@\xa6|\xaf\x82\xc7iS@\x8f\x99\x7fjGaS@E=\xb9\x97\xfe\xc1S@\xc6Yx\xc1\xfb\xafS@\xba\x827D\xb0#T@f\xb9\xdfs\x1a\xf5S@\xbdw\xd1\xdf\xc0\xa0S@I\xabj\xe2\xf2\xf8S@\xd8B\xc8\x94D\xc7S@\xe6\xbb\x93`\x8d\x99S@+}\xe7\xef\x9f\x8eS@\xd8\x08\xf2\xb8\xe5\x06T@\x88\x9al\x02\xcc\xb8S@\xae!\xb9\xe39\xdaS@\x91\xde\xf3\xcb\xc2kS@\xde\'/\xbf\xc2\xa0S@\xf5\x9d\xbf\xb1/\x1eT@<N\xd8\x8d\xb7\xabS@F\x0c*z\xf8\xbbS@H\xc5DpB!T@\xc1\xbb\xb0\xefu!T@0 \x1691\xeeS@M\xe5\xa2 \x82\x14T@\xbb\xacU\x90\xcf\x90S@\xfd-k\x8f\xc4\xcbS@\x1e\xba\xf3\xb7\xc7\x83S@\xc6>\xbdn=\'T@=*\xb2?\xe4\xc0S@:a\x90Y]aS@fg\x85\xcd4\xd7S@\x9d\x95~\x1fB\'T@\xe9s\xdcj\xa5\x9cS@\x8e\xdde\t\xaa\xa5S@\xdb:\xd9\xe6\x13-T@0\xda\x10U\x85!T@\xcb\x1a\x8f]\xbf\x9eS@\xa6]\x9f\xa1\xf9\x1eT@\xe2;\x7f!B\x92S@]=\xcd\xf9\xd2!T@f\xbe\xae\xcf>0T@+`\xb1-\xd7/T@\x95\'\x9f7\xea\xa3S@\xd4{\xc5\x11\x8b\xa2S@-\xc2\xdd\'z\xc5S@\\M\x13|\x92gS@\xb22H\xc1\xd7\\S@\xfce\xbd\xee\x19\xc6S@\xef\x9aQ\x17%dS@\xc5#\xba\n~\xa4S@>\x8cPU\x87]S@\x1f\xa7b\x0c\xd70T@\xfb\xdc\xc1\x06 cS@\xa9},\xc0C#T@\x13\xe1\xb2QS^S@\xc4o\xe6\xa6\xccPS@\x851\x81^/[S@\x11#3(\xca_S@\xdc\xcan\x7f-_S@<\xfd\xe9\x97\xd1QS@\x9c\xd4\x8b`\x95"T@\xca9\xbfF\x01]S@\xad\x0eB\xf6>kS@\xa2%\xc6_\xcb^S@\'\x9b\x97\x0e\xa8-T@*,\'\xf9\xaf-T@4\x8e\x14\xcd7`S@\x02B\xf1\x97\xbd/T@\x03\x83=\xd1[\xabS@\xfe\xdb\xe9\xab*\x11T@\rv9\x9e%"T@\x9cU\xff\x97W\xfdS@\xbf\xf7\x0e\x98\xe7eS@\x89fB\xfd\xadaS@o\x89xS\xee,T@2\xed\xda{\x0f~S@\xbb\x08+\x8e\t_S@\x95\xed\x0b\xa1\xf0.T@\xd6\x0f\xafK>dS@\x9767J\xce\xf2S@\xc7\x96\x16J\nqS@\x11\xbf}E\xb7`S@\xce\x0eM\'2 T@h=\x11\x01aaS@K\x1c\xbe\x9a\xb8aS@1\x1a7H\x8bqS@u\x85\xd1O\x18eS@E\xe32\xca\xabkS@\xc6e\xb4>nmS@\xea\x13M\xb5\x84fS@~\xc4\x1c_\xb1lS@E\xe1R\xf7\ncS@ \xc2T\xd8KcS@FH\xffJu]S@\xc5\x90\xb9\xc0\xd4gS@\xca\x93\xec\xe1\x14jS@$.\xdbU\xe2\x02T@\x94C\x0c\x1f\xf0#T@\x88fMX\xbefS@\x8c\xd8RWDeS@\xec\xaet\xfddfS@-\x13\xc4\xe1 *T@}\xc2\x8a\x12?eS@\xa5\xfb\xbfq\x1ejS@N\xc1\x85\xd2\xe9fS@#\x9e\x93-\xe1$T@\xdc\xa9G\xad\x12jS@\xec\xbe\x9d\xba\xd5)T@\xac\xaf!\xccqiS@\xcf>\\\x02`rS@\xbcl\x05TosS@.\xfbYB\xb5rS@\x9c\xa0\xbc\xbfW$T@\xcd\xce\x03{m$T@\t\xe6\xd4\xf0\x12,T@\x03\x13]\x19OzS@\xe69\x90\x0c\xba\xdaS@\x94\x06cS\x99yS@\t\x83\x05wZyS@E\xf0\x95a\x03\xd1S@;&\x9f>s|S@\x1c\xf2E\x88\xa4uS@\xd6\x01\xb6\x18\x9d\xb4S@\xd5\xcdb\x89\xe1rS@\xc5\x01\xf5G\xec\xeeS@\xd9\xe5j\x08\xbb~S@\xf3$\xc1\xa9\x04}S@R\xd1~\x8dYzS@\x8d\x9dQ5\x84,T@\xec\x85\xddu\xb8\xb5S@\x9b\xf8\xc2\xb1\xdf"T@^\x87\xb0 {\xa3S@\xf4/\xcf\xc5*\xb3S@"\x16E\xd6f\xb2S@\x1e\xe5\x1e\xee/,T@H\xaaiel\xd6S@\xd0\x8b\x0f\x9a\xbc\x9aS@\xa5\x9b\x93\xf0\x8eDS@\xe7\x00\xf4\xd2\xe4\xadS@,A\x95\xbeW,T@>l\xa3\x89}\x98S@\xb8\x8ao\xa8O\xf9S@\xe7\xde\xf2\xb5\x8byS@\x16O\x06 +\x86S@\xf1\x0f\x89\x1bX\xaeS@{\xb79\xd7dzS@\xf2\xbfTGNzS@~\xb56<\r~S@_\x98\xb1\xe7\x86\x83S@^\x0c(\'L\x8aS@0;\xaf3\xb6}S@\x89\xcb\x1aZI~S@\x04m\x82U\x1b\x83S@f\x82\x01\x10\t\x83S@\\\xb9\x07\xec=\x1cT@\x1a+\xcb\xbaRzS@:l\x15 \xb2~S@\xbe\x05\xff\xa4h+T@\x81\x9d\xc1\xb1\x9b\x82S@\xf3\xe0\x0812\x83S@d\'\x90\xaai~S@\x98\x8d\x1d\xe2\xf6|S@\x95\xff[\xe6\x7f$T@\xf9\xca\xddC,US@\x92+\xb5IC(T@\x19\xd0\xd60\xf3)T@\xe5Q\x11\x14E\x1eT@\xaa\xe0\xd1\xf4V|S@\xd5u+\x0f\xd5\x9eS@\x95t\xde0\x12 T@)\x01\xb7\x90F\x87S@\xd5\xc3\x8f\xa0\xe7(T@\x16x#\xdfC%T@\x06\n\xaa\xca\xda%T@\xbb\x969~.\x8dS@\xb9\xb17mL\x83S@\xe0{8\x1f\xd2\x87S@|1\xdc\x1fs(T@\xf3\xf5\xd3M\x05)T@\xf10\xe1\xff\xd0\x8cS@|\x84\xe9\xdc\xdb&T@#\x0f\xc5\xebe\x8eS@\x91\xb8\xfa\xa2\xcf\x8eS@O\'\xdb\xab`\x8eS@=Hzo\x93\x8aS@\x9b\xee\x1d\x8f\xda\x8aS@+\xac0,\xaf\x90S@\x91\xf6\xa9rO\x90S@\x02\xed\'\x92c\x91S@\xd9b>\x1cn\x86S@[U\xb6{B\x8eS@\xfb=\xa2\x17\xba\x89S@\xc9M\t\x11e\x92S@C\xcf\xcd`\xf5\x8cS@\x8eK\x9d!\x9d$T@}\xea\xd4\x196%T@U\xa2\x14\xc5\xc0\x10T@0\xe9\x7f\xfa\xfc\xb1S@\xe9\xb3@^\x80\x9bS@\xabO?%\xd8\x89S@x\x18\x08\xca\x98\x1fT@\xc1|\xffR\x95\x8aS@#\x06&V\xab\x1eT@u\x14A\xd4 \xadS@[\xb4\x10|,\x99S@\xdcX*\xca\xdceS@#\x95\xf5D\xe3\x99S@\xf3N\x94\xb0/\x9cS@e\xa2\x14\xc4^\x9aS@\x8b\x07i\xde\n\xdaS@a443\x10\x91S@\xc1|\xffR\x95\x8aS@e\xe8\x90\xae\xd0\x9aS@\xdf\x16\x94\xa3\xaf\x9eS@\xa0\x97L\x8a2\x91S@*2\xd1u2\x9eS@\xf4\xf4\x83\xb6~\x9fS@\xd4`<%\x97\x9cS@\x8e\x8d\x19]\x02\x9eS@\xc4\'\xe3\xb2\x8e\x9fS@~2\x84\xa2.\x9fS@!\x18Ol/#T@\xbf\xa9\xc3\xa8\xac\x9fS@\xc7\x9eJ\xce\x96\x9fS@\xc5\x86\xf5\xf2\x17%T@\xd6\x81\xe3\xf5\xc5$T@\xadMX<\x9c&T@\x08\xf1`+\xe7\xadS@\x8c\x940\xebP\x94S@2x\x95\x15-%T@`\x15\xddnq%T@_\x8cA\xbb\x1d&T@\xc3\x90\xe9F\xbe\x96S@w\xc2:2(%T@I\x86a\xbc\x98&T@\xb5zs\'\x1d%T@\xb7\xa2{\xfe\xb1\xa0S@\xffz\x93!\xbe%T@xa\xaf\x05?&T@A\xd9\xa4\xa5\xcf\x97S@\xdd\xf1t\xd8\xd7\xa2S@\xb6\xb0\xd2\xb3}#T@\x1f31\xc4J\xa6S@s\xa6 \xb8\x1c&T@A9\xbd\x08l\xa6S@\x17e~\xe0\x11\xa3S@aHa\xa4\t\xffS@q\tui\xcb%T@\xb1A\xc6\x0b\xb0$T@\xa8\xeb\x82\x1b\xc5\xabS@\x98\xed\xc0\x0f\x08\xa9S@OE\x9fXi%T@\x99YI`\x94\xadS@\x055KP\x8e\x1fT@\xca\xf9\x9b\x8e\x85\xaaS@,\xf4Vy\xf0\xa0S@\xd8dLIB$T@\x81\x1ap\xc6=\xadS@*\x9e\xbc\xba\xcc\xabS@9\x1bD|\x12&T@\xa5\n\xady\xe7\xf9S@\xb7\xe3\xe3\x9a\x0c!T@Are\xab@\xacS@M\xc8\x0fa\x08 T@\x02\x1bX\xb1n\xacS@\x8eU\x18\x93\x0c%T@\x18i\x88g\xb7\xb4S@\xfe\xdaR\x9c\xf3^S@_\xf2\xe5\xc3\xf3\xabS@\xb4\xaf\xc0g\x8c T@T3\xa1%Y\xadS@\xee\xdf]GT\xa0S@\xeb2n\xecj\xaeS@[}\xb2:\xa9\xadS@\xd1\xe3\xe9.\xe2\xb1S@\xa1\x0cA^\x8a\xfaS@\xdfm\xe2\x1cK\xafS@\xd3O\x08\xad\xec\xadS@\x90-\x7fp\xdc\xb1S@\xfd\xa2\x91\xde^\xafS@\xcf\x14G\xf8\x1b\xb0S@6\x9a\xa6~\xc3\xafS@y\xc2\x91;M\xadS@W\xbe<\xd0\xee\xabS@</\t\xb2\xaf\xaaS@\x99^oZ]\xb2S@\xf5p\t\xb6\x1b\xf7S@*r\xe5\x99G\xaeS@\xc9}Brj\xb1S@,\x9d\xbe\xd5\x81\xb0S@n\xe0hJ\xac\xacS@\xe35\x15\xa0X\xb3S@\xccR_\xdb\x82\x1fT@<\x82\xb4\xff\xa7\xb1S@\xca$\xc8Z\xc2\xb0S@\xc7\xc1M\xb8\xc0\xb0S@Z\xa75O \xb1S@}\xbf\xeer=\xacS@\x8a\xc2\xcc\x82\xbf\x1fT@\xd7\x91\xe5\x87\xfb\xb1S@\x0b\xeb\x7f\x90\xed\xabS@1\xd4\xb1Th\xb2S@\x91\xa0\xd2\x8c\x01\xb1S@\xcd\xda(\xf0\xba#T@\xf7jt\x95i#T@\x04\xc6PL7#T@\xb1\x9c%?\x02\xb0S@\x13\x0cP1\x8d\x1fT@\xac\x0f\x0c\x90O\xb0S@\xb4\xf7\xf6V\xfe\xb1S@\x15V\x15\n\xb6\x1aT@\x868\xaf\xe4\xf9\x1eT@\xa9\xf9[P\x14\x1fT@\x14 W\x86\x8e"T@:\x1dkqu\xb6S@)y\xae\xaa\xa7"T@\x91\x19\xb0*I#T@\xbd\x8e\xaf\x86\x05\xb4S@t\x82\xfd\xb6f\xb4S@\xec\xc3\x84\xf7\xd2\xb4S@\xa5{\xee\xd2\xec\x1dT@\x11\x1c,\xbc\xf9!T@\x94\x07\xca\xd6U\xb6S@U*}<\x98\xb7S@\xe0C\xb0\x94#\xb6S@\xe8\x807l\x98\xf4S@\x89\x8e\xea\xeb\xe5\xb7S@|\x02\tj\x90\xc2S@y2\x98+\xd2\xc0S@\xc5\x1ba\x02\xbe\xb8S@BF+\xfa\xef\xc0S@\xb4\xb9P\xce?\xb9S@\x9a\xdb\x02\xaf~\xb9S@\xde8/\xfb\xe3\xb3S@\x8b\xd6\x8bl\xf5\xbfS@G\x96=kf\xc0S@\x96\xe1W\x00?\xc5S@Oh\xe6E\xbd\xc5S@kg\xf1\x9f\xf1\x1dT@\xe5m\x14Q\x11\xc2S@[H\xf2\xcc"\xc7S@f\xc12\x03,\xc6S@k\x85\xa0YM\xc3S@\x96\xd3\x1d\xc2I\xc6S@\xb4\x012\xe4\x98bS@{\x04&;\xc4\xc9S@\xea\x93\xe1z\xe7\xf9S@t\xf5\x8c\xe5C\xc8S@\xca\xb35\x9e\xf6!T@o \x1f\x9b\xdc\xc9S@x:\xc3.\x1a]S@y\t\xb87\x88\xc6S@f\x0e\xb3W\xa4\x18T@\x13\x84\xca\xe9\xd2\xc7S@$\x9b+\xfa\x04\x11T@\x95\xc1\xf8\xef\xf8^S@j\xb3\xad\xcc\r\x1dT@W\xcf\xc6\xe0\x86cS@\x0f/a%`\xccS@NYB\xa0\x11\xecS@\xf54}\x80\xb4\x18T@\xe0d\x0b\xa2f\xc0S@E\xadO\xd4\x8a\xfdS@\xe4\xd7\xf3\x10?\xfdS@c\xc9\x94^\x8e\xc8S@\xdf\x82d\x84\xfb\xc0S@9j`\x95X\xc1S@\x03\xddIn\xf5\xfdS@!\xfe\xa8\x0e\xa3\xc1S@\xa3<\xe1\x82\xa2\xc0S@A\xd9\xa4\xa5\xcf\x97S@sz\xdb\x8ai\x9bS@\xeb\xfc\xf5_\xe8\x1dT@\x943\xc7I#\xcdS@\x90a\x86\x958\xd1S@\x84\x14\x07mk\x02T@:\x86\x1a#\x8b\x9fS@\xa1\xf9~\xfbE\x1aT@\x15_\xc0\xe0\xd7\xd1S@\xdd\x96\x12\x9a\x07\xd8S@\x13\xa2\x17=4\xceS@\x1cu\xf7!\xd7\xd0S@\x9b\xfa\xf4L\xd6\x15T@{\x068\xfb\xa5\xd7S@\xed\xd8|m\xf6\xb3S@\xdb\x17p\x88\x91\xd8S@v"\xaeNE\xc9S@\x14\xb5\x15\x16\x94\xd9S@\xf4\xb4_\xc7\xac\xd8S@\xaa\x83E\xb5\xba\xfeS@\xb6\xaf\x07*-\x14T@w6\xf5j\x98\x1cT@w\x9c\xf3\x03^\xefS@$h\xdc\x91\xd9\xd9S@X&\xc45\xa2\x1cT@\xa1\xdb\xce\x8b\xfb\xd3S@T\\\x02\x9d\x06\x1cT@0\x9b\x8f\xe3\xbc^S@Z\xdfY\xe2\xde\x1bT@\xae:\xfe\x86D\xd5S@\xf1\xa1\xde\x88w\xeeS@\xd4\x93\x06\xee\xcf\x1bT@\'b=\xf9\x1c\xdaS@\xe4L\xac\x92\xf7\xdbS@Jg\xb7\x99\xc4\xd9S@\xb7\x98\xeaz\x88\x1bT@R\xe4F.W\xd8S@j"\xe7\xf9\x84\x1bT@\x8esQ\x0eN\xbeS@\x8b\x8e\xd6\x8c\xcc\xdbS@\x9fY@Z\r\xbfS@\r\x14]\x1er\xdcS@jB\xd4B\x8d\xbaS@\x7f\xceMNL\xdaS@\x17\xd4\xc6\xb9\xbbcS@\xc72\xdc\x99\xfb\x1aT@Y\xcd\xee\x94*"T@\xa2\\\x92lL\x16T@\xc9\xf1\x0c\x88\xa3\x1aT@&#\xe5"\xdc\xc5S@~\xb0\xb0\xf5b\x1aT@\x9a\x85\xd0\x08\xf1\x19T@\x96\xd0*\xf4m\x18T@\x1a\x99W\xc9\xde\xffS@\xd6\rHt\x8f\xc8S@\x81|\xa0\x91\x88\x19T@\xa9\xb8~r\x8f\xc6S@j\xf3\xfb\x9b\x9a\xc6S@\xb2\xdd\xc8\x80\xed\xebS@\xdc\x8e\xae\xd8\xf2\x1fT@~\x01\x9b\xd1\x14\xcbS@Db\x89r\'\xceS@\xdf\xfc8\x82(\xceS@9\x89\xa5QG\xeeS@\t\xe2c\xac)\xb3S@\x96N\xa2\xfaz\xe7S@C72\xf18\x19T@\x94J\xd6`\xa9\xebS@a\x0c\xd5\x16\xc8\xd3S@6n\x03\xb7+\x9aS@\x80\x9e\x01R\x15\xf1S@\xcc+w\xf5P\xd5S@|S\x04UF\xeeS@0\xba\x8f\xc7\xbe\xf0S@\xd6\xad\x02\x0e(\x14T@"\xb2Q\x00\x06\xf1S@\xa3\xb9\x93\xa0X\xf1S@QV)\xa7\xd7\xebS@\xf5\\\x1ba|\xf2S@\x9c\x85z\xda\'\xcaS@\x99$\xb5\t\x91\xecS@\x1e\xe0\xe6MC\xf6S@\x8dP\x17\xb21\xfaS@\x82\\\x03\x9c\x8f\xf6S@|@\xb2\xac\xad\xcaS@]F\x1f\xcb\xba\xf6S@h\xdf3\xf9O\xf7S@\x14\xf3\x9d\x87x\xf5S@\x8b\x89\xfbD\xae\xf5S@\xcb\xba.\xc5\xce\x82S@\x13\x9f\x8d&\xac\xf6S@\xccT\xda\xc2\xce\x11T@F-\x1c\\\xbc\xf6S@S\x81Y\xa4\x1c\xf7S@>\xa6\xd9\xd2\t\xccS@\xdc\xe2\xf9\xa3\x93\x83S@>\xa6\xd9\xd2\t\xccS@\xb1A\xc6\x0b\xb0$T@\x8a_\x91k\xe4\xfcS@\xa8\x15\xc5\xf7\xc9\xfaS@\xff\xe5$\x85A\xfdS@\x02\x9f\xf7\x8f\x94\x13T@\'p\xc0\x05\x07\xb0S@0"\x02[\t\xfbS@j\x97\xc3\x90|\xf8S@\x1f\x81\xe7\x07\xf5\xfeS@\xd5d\x8bY\x90\xfeS@{\x95\xbfv_\xfeS@\nV\xd3]=\xc9S@\xa4`wgf/T@\x9d#X\xa2\xf8\xfcS@\x83\x9aTv\xed\xfcS@\xa7\x9f\xb2\x02\x89\xc5S@\x10\x0c\x10u\xce\xfdS@90\x0f3\xf2\xfcS@\x83\xdc#@}\x10T@S_t\xd5\xf5\xfdS@\x16\xc2\x80q\xdf\xfeS@\x92A\xba\xec\x80\x12T@\xca\x84\x99!\xd4\xfeS@E[\xfe\xd8\xa3\xfeS@\x83!\t\x0c\xd7\x0fT@G\x8c\x01Q\x00\xffS@\x01\x91\x10T\x8e\x13T@\xb2\x80^)\xe7 T@Wy\xd4\x81U\x00T@\x0e>=\x12\x85\x00T@l-cM\xc3\x05T@T\xa2\x8fa\xf4\x04T@\x13a\xf8\xc3\xf9\x00T@7\xb7:\x87\xb3\x01T@T\xdcdK\xca\rT@p\xc9\x03\xcd\x97\x11T@&\xde\x96\x0e\x18\xabS@\xbcY\t\x01\xb3\x86S@\xb7\x90G\xe5T\x07T@\xb4tl\xbbR\x02T@\xadP\xd0\xe1\x90\x05T@\x1b\xca\xd0\x10\xf7\x08T@ \xb1\x12\xe0EzS@\xfc\xad\xad\xafV\x8cS@"\xeb\x1f\xdb\x96\x07T@Tw\xad4X\x03T@q\xefz\xb9\x02\x0cT@\x17\xca\x86\xe8\x98\tT@C\x1c\xd2\x14T\xffS@!\x85\x8ch\x1e\x8cS@\xeb\x96\x11d\x04\xc7S@\xe2\x03o:\xc8\nT@\x15\xc1\x84VZ(T@\x8c7\xde\xb4N\x0bT@Ay\x03\x01\xc3\x0fT@[\x9b\xd5\xf6\xda\x0eT@\x80^+N)\x0cT@\xddq\\x\x81\x83S@e\xed3\xb4A\xa5S@\x1c?f\xf7\x9a(T@\xbcK\xc4\xd3\x1f\x88S@\xbb\x9c4\xda\x8d T@\xfa[\xd4\x99\x8c\xa6S@(vfiW\xbdS@\x02\xed\'\x92c\x91S@\'UP\xfa\x1a\xa6S@\xc4\ra{>\x1cT@\xce\xf0\x7f\xb7\xfd\xccS@@H\xa3\x8f\xa2\tT@\x18 \xb9W?\x86S@\x9b\xd4\xa4H\x1c\xdbS@$\x1a\xd7nb\x02T@\xf8\xce\x170p\x9eS@\xbb&S\xe9VyS@\x85\xfa\x9drz\xc6S@\x844\xf0\xec\x17\x98S@"6%\x99E\xffS@\xcf\xfc\xa8\xa2M\x9fS@M\xf2b\x08:\xb2S@\x1fN|\xe8\xe1\xb1S@\xdb\x83E\x17~0T@]\xcc\r\x90%\x9eS@?s^\xebU\xb1S@\xb5\xca\x08QH\xb2S@\t\x80\xcf\x12%\xb1S@\xc9X\xc31\x0b\xa5S@\xe5Q\x11\x14E\x1eT@&>\xe9\x92U\xb3S@\xc9}Brj\xb1S@\x10\xba\xd3\xd0\x0c\x00T@\x9b\r{/\x01\xffS@;\xe5\x91\xd0\x9c\xb2S@\x18Q|\x99\xac\xfeS@\x91\xfe\x81,Z\xaeS@\xa9\x1b|\x0fr\xafS@T\xbe*\x8c\x06\xb3S@\x86\xee\xe7"\xb9\xafS@\x1c\xe9\xffT\xf8\xa3S@\xcf\xf9\xf8\x11\xa4\x9eS@\x19m\x81\xcb\x80\xa1S@>\x1dJ$A\xadS@\x96\xe3^\xa5\x10\xaeS@)\xd5\xedV\xd5\xadS@\xa2\xbb;\x86\xab\x9bS@(}\x94\xdf?\xb2S@G?N+\xf9rS@\xc0J\xb4\x82/\xb2S@O^\xfa\xe3\x91-T@\xc1\x98\x18\xf4\xbc-T@\x03y\x82;\xfe\xb1S@\xf6@\x94\x07c\x96S@\xa2\\o\xa1~\xfbS@\xe5\xc9[\xc3\xb2/T@\xee\xdf]GT\xa0S@A\x90\xb8\x94\xa5\x9eS@\xb7\xa1\xa0S\xdd\xabS@E\xe3*\xe7\x97"T@X520?"T@\xe9b\xa0\\\xc0\xacS@\xb0y\xbbT\xc9rS@\xec\xf9\xf2\'\xa2\xaaS@\t\xab\xbaDD\xb6S@\xcc\xeb\x9e\\j\xd5S@\xe3\x03B\x1f\x96\xb2S@\xfb)\xc2\xe0\xff\xb7S@\x1a\x00\xfb\x83\x8c\xdaS@\x11\xa1\xbc\x83R\xc1S@\xb6{\xb6Q|\xb8S@\xdd\xd9`\x9dD\xadS@R\x02\xef^\x96\x00T@\x11\xa1\xbc\x83R\xc1S@\xdd\xb3\xcb\xacX\xf9S@\x8c\xc3~\x8f8"T@\xd1*m\x0b\xfb\xb8S@&3\x85V|\xc1S@z\xdec\x16\xd3\xa9S@\x94+}9\x9c\xacS@"x5(\x07\xc0S@!\x13\x95\xb3\xa0\x11T@%\xbfc;}\xa8S@\xb9\xd7\r\xcb\x9d\x9cS@\x14\xbe0K(*T@.\x8eO\x91\xa6\x01T@\x1b\xd7XT\xdb%T@\x1dx\xdf\xcc\xb1\x97S@\xd5\xfd\xe5f$\xa9S@e,o\n@\xc5S@%\xf8\xdaLW\xc5S@\x96d@\x91\x15+T@\r\xfc3\xf3$\xc7S@$\xaew\xb2C\xc6S@\x93L\xd4\xa9C\xc3S@\x86\x91\xf6\xf3N$T@\x83\xe0\xbaA\xe4$T@\x96\xd3\x1d\xc2I\xc6S@e\x84\x8bjKkS@\x8c)k5t\xbdS@1\x11\xcd\x9b\xc9\xc9S@\x16\x8f\xa3\xbbt$T@\x8a\xb3\xc2\xae\x91\xb8S@n\x8c\xcfv\x13\xc8S@\x87\x12\x93\xa5m\x8cS@ \xcf\x8eV\x1b!T@\xf2\x1d\x94\xfd^\xd7S@y\x7f\x91J\xa1\xc6S@\xabO?%\xd8\x89S@%\x01\xff3\xb7,T@\x9ef#\xf4\xb6\x9aS@\\\xe4\xf2\xb7\xad T@\xa3P^\xe5:\x9aS@\x93\x13\x9f\x99x$T@\x98\x90\xe1X:\xc6S@\x9e\xd6,\xea\xcd\xbdS@\x8c\x1a\x9d\x05x{S@\xf0\x88OF\xd9-T@KS\x07\xda\x90(T@\xe4\xe9I\xcc}\xc5S@\xddf+\\\xe8#T@3\xf4\xb1m\xba"T@SgS\xe1+\xc8S@\xf2\x10\xecq\xd4\x96S@\x9a(\xb1TH\xddS@\xed\xcd\xe7p\x15(T@\x03Sx\x89\xcb\x90S@\xf7\xd5>\x1d\x17#T@~\xaet\xc0\xbf\xb8S@\xfeKA~\xcc+T@\xfel"\xee\xaa\x8eS@\xb1\x01\xdd!r\xa1S@\xbd\x07C_\xa9\x9fS@L\xc6r\x07\xf9\x84S@\x90\x0f\xdf\xb1\xcd~S@\x9e\x1ctA\xf9\xadS@\xe2\xc3]\xa77\x1eT@\xec\x8b\xe7\xf8\xfa\x9eS@A\x90\xb8\x94\xa5\x9eS@\x97\x16\xf0w\xb2\xecS@\xf3\x8e\xbe\xa1\xd3\x94S@%\xe5\xca\xe0v\xa2S@\x8e\x8d\x19]\x02\x9eS@\xaf\ttE\x80\x9fS@\x0cql\'u)T@\xfd\x93\xc1\xceL\x94S@\xa3\x19\xdf\xdf\x06\x9eS@\x10\x9b\x0c\xec8\x19T@\xb2\xea\xe1\r\xd5"T@\xac\xfa\xd3]C\xd7S@-m\x1e\xb6\xc2\x86S@\x89eyj\xc0^S@\xb0\x196\x07c\xb2S@\xf6\xf3\xa5\xe4\xeb\xd1S@\xdfY\x89\xa2E%T@\x9d\x7fu\'i\x91S@\xa7IL\x88\xb4\xd3S@\xc0F\xcc\x00p\xd8S@\x99\xe4\x85\xe0\x93\xd0S@4k\'\xc3\xbabS@N\xda4\xd0q\xd8S@9\xfd\xf78\x10aS@\xa8\x15OiY\xd9S@\xe8{l4sbS@\xd1\xdb\xd574\x9dS@:Ic\xf3\xd5\xd4S@\x92\xd2\x05\x875DS@4\x1e\x8dBD\xd5S@g\xfdb\x03\xdd\xebS@\x95*y\xe6\x01 T@\xb3u&js%T@\x9b,zd\x1b%T@\xd8\xf3\x0e\r\xbd\x9bS@\xfe\x87\xe1\xc68\x9eS@W j\x02\xb9$T@\xafs\xe7\xb0\x9b&T@`&\xd1\xd89&T@\xd9\x04"M\x88"T@\x06\x9co\xad\x01\xd4S@\x00\xac\xe6\xdb\x15%T@\x94\xf1\x1c\x193\xdbS@\x9di\xd4\x92T\xa4S@\x99\x1b\xac\x97\xb3$T@\x1f\x9e<z$%T@\xce\xb6\x9d_\x1e_S@m\xddK2\xc1\x9dS@h\x83.\xde\xc4\xd4S@\xab\xf4G\xe3@\xdbS@\x90\xe5\xa6\x11\xa2\x10T@\x03;\x8d=\r\xd4S@h\xb4W"\x14&T@\xaf\xcer\xaej\xd5S@\xf2\'k\x0cc#T@\x1c)\xce\xe12`S@\xe2E\xfe\xaf\x1cdS@\xe7\x12>\x16v%T@\xec\xd4\xa0\xc6\xf9\x95S@\xa4\x00@5\x1b\x0cT@\xf1J4@\xfc\x9bS@e\xbb\x87?\xa8\x8bS@Jg\xb7\x99\xc4\xd9S@;\\j\xb3)\x0cT@\x99g\x06!K!T@\x12\xaf\xca\xf3,qS@[\xc7\xc0\x10;!T@|\xee\xfd\xa8\xb5$T@A\x1c\x94\x12I\xd8S@\xf0\x7f\x12\xaf-\xddS@~\xcc\xf3\xe7\xab T@o +\x08\xc1\x0eT@\xe0;,\xd5\x12\xbfS@F\xd4\x99n\x95\x0bT@\xed\r>\xe5\xaa\xfcS@\xf2\x14!(^\xd9S@P<\xb9@\xaf\xd9S@\xbc\x92O\xc4\x17aS@2\x8b\xc7UO\x08T@\xf6HD\x9fJ\xdaS@\x9c\x8faK\x9b\x1fT@\xdb\xdbW\x91n#T@E\xe32\xca\xabkS@\x9b_\x1d`-\x1fT@"V\xf6\xf9~eS@64\x19\x82c\x92S@[\xe1_O.`S@\xc8\x99\x9aI\x1f\x16T@\x16/\x82\x14\x1a#T@\x1dd\x0e[\xdddS@s\x88\xc8\x87\x9e\tT@\xec\x1fW\xe9\x87\x1fT@s\xac|I\xebdS@\xd9\x85\x8bY\xea\x0bT@3p\xeb\xd7c\xddS@\xc2,D\xf5\xe5\x0bT@\x08\x8f\xd65\xe4\x0fT@\xda\x07\xd8A\xcf\x8aS@\x1b\xd1\xe5\x12S"T@\xcf[@\xd3\xa6\x8dS@\x0b\x05\xca\xdb\xbcoS@lS\x90\x88EeS@\x04k\x9dP\xb5\x07T@\xdb\xd7\x1a\xfdifS@\xd7\x99IPKbS@\x14\x1dA\x96\xda\xc6S@\x8c\xcf4"\xc1oS@O\xc4\xb9\xaf;eS@j\xa1\xb5\x1b\xf2jS@S<\x06Y+iS@WA\xb8\x11{\x10T@\xa1\x1f\x95\x9d\xe7\x0fT@\xcf\xd0b\xec\x19jS@\x8d\xcd\xae\x7f\xa4\xc8S@{\x9e\xe3AW\x07T@\xa0\x89\xffX0\xddS@\x10\xa7\xd8\x0b\xcahS@\xac\xc4\x11\xc0Y\x8cS@\xcb\x17\xa6\xe8\xf5iS@.\x8eO\x91\xa6\x01T@d\x1f\xd0U\x8fiS@\xa0\x88o\xfa\xeaiS@-m\x1e\xb6\xc2\x86S@$R\x02\x12\xc5\x00T@V\xf8\xed\xbc8jS@\xd3^\x89\xe4\xd2\xcaS@\x15\xbde~\r\xcbS@\xdcYe\xde\xecqS@Lb\x16\x93\x1e\x00T@\xc7\xde.\xbe5\x86S@\xfc\x8f\xb9X&\x1dT@2S\x92m&]S@\x9a\xf4\x9cqC\x1dT@\xa8hnc)\xffS@f{\x9f\xcb\x19\x12T@\xc4w\x88\x80$\x88S@\xcb\xf3\xcc\x01N~S@\xc4\xfbn\xb2[\xfeS@W,\x83\xdf;dS@\xca\xc26\xff\xe8\x1eT@\xa5\x9cZ\xc9M]S@\xe6Y\xd51:`S@\xb8\xf1Jwg\xe6S@\xf7\x8eO\xba?\xfdS@\xce\x86+\xa1\x03\x87S@\xea\x83\xa6j\xc0\xfdS@S (\xb6\x13\x1fT@\x8cK8\x00\xfe\x82S@\xd5\xe5\xd4%\n\xfdS@\xf4\x8a\x904tzS@\x1b\xd2\x87(_\x00T@=\xc1\xf4\xe1\xbbdS@\xcb\xa3\x9e\xd2\x91\xedS@j\xbf\xc2\xdb@\x86S@{gIM\xc2|S@2\xc26\xf8\xbccS@\xa3\xb0Y;\x86\xe7S@5(z\xb7b\xfeS@\xf0\xdc\x99\xd8\x08~S@\x867\x05\xe9]\x83S@C@\xce\xbe\xe5\xfeS@\x8a\xe5m\xf0W~S@\xdb\xc4\xe7\x14"IS@\x94\xa1\\\xf0\x05~S@\x94\x06cS\x99yS@\xa9n**\xdc\xd2S@?\x1c\xec\xeePeS@\x98\xff\x0c\x18\xf8xS@\xbc\xd6o\xa9ZzS@\xe4\x11\xe3\xb6\xd0\x15T@\xa8\x15\xc5\xf7\xc9\xfaS@i\xf5\x0b\xbbEzS@\x02\xd8\xdf|\x83\xfdS@q\xe2\xd9\xf5#dS@\x82\xb5\xb1\xb8(cS@\xdbw\xc9@\x8f\x84S@\xca]\x0f\xfb\xfbyS@\x13\x8dg\xbb\xe4\xf7S@\xc9K\x8e\xc9\x91\x1cT@-\xab\x98\xe9\x88yS@\xf7S\xc6\xd3\'dS@\xc5>\x1b7\xe2\xd3S@\x1e\xd0\xde\xf5\xef^S@\xef\xfe\xff<\xed_S@l\xde3\x163%T@11\xef\xac\x00\x1cT@\x90G\xdf?\xbf\xf6S@qV\x9e\x85_\x1bT@\xbf\x1c2\x81ARS@~\xe2px8yS@6I\x0f\x890\xf5S@\x01\xa0\xf9u3\xf7S@\xd7\x8b\x99=\xabDS@\x1d\xc5@\xe1\x13]S@7\xe8\x93\xf7\xd7\xf6S@\xeb\xc3\x0e\xff\xa6\x1bT@\xac\xbbgc~\xf3S@\x0fs\xac\xe8\xb8\x86S@\x18\x949\xa3\xd1QS@Y\xb3Q\xb0\xf5^S@\x16\x11\xc2\xb1\xbe~S@\xfea\x82\x07=\xdfS@\xb9D\x9a\x82_\x13T@qk\x8f\x9dH\xdcS@n\xc9\xad\x92\xab\xf6S@(\xfaC\xe9\x99\x15T@\xa5\xf8L\xa59_S@\xea:\xf9,\xe1\xebS@*@\x0e\xbc7\x16T@\xac\xfa\xd3]C\xd7S@Ds\xff\x7f<[S@\xa5 \xf9tL_S@\xf3$\xc1\xa9\x04}S@yr\x10\x0e\x9f&T@\xf5\x99\xdc\xc0\xa1\xf2S@\x9el+g\xb1\xeeS@m\x1c7\x0b\x90\xfaS@\xe8 \x15\rWjS@-\x94\x95\x99\'\xf3S@m:\x85\x85\x9c\xb9S@\xe7+-4y\x97S@\x81\x84n\xd1\xc3\xdaS@wP\x84\x05\x1f\xfeS@\x15l\xf8\xff\xf0\x17T@\xf1G\x03\x8e\xa2\xa1S@\x93\x1fy\xcf\xe4\x1bT@\xdbj\xd5?\x7fES@\x1f<\xc1\xd1j\xf7S@xbHU7\xf5S@\xfe\xf6Y\x98\x14\xfeS@\xa2\x01\x1e. \x14T@\xb4\x8dMM7\x9dS@\x02\x9c\xf3}\t\x9eS@I\x0cR\xcfr\xdeS@\x80\xc9/Eb\x9bS@\xafC\xbe10\x1aT@\x80\\\xb1J\xe3_S@Af7\xd7<dS@B\x82O&5\x1aT@\x03\xb7>\x08\x8b\xeeS@\xc6\xb5Hs[\x1aT@N\xfe\xf8`\xbb\xf9S@j\xb1xx$/T@0%\x17\xee\x04\xa2S@+\x02\xd5\x90\x80\x11T@5\xdfq\x06\xf9\xfcS@I\xb2\xe3\xed\xb9gS@\xde\xd0l8kzS@\xde\xff\x8aA\xd2\x18T@f\xc1Hi\xa0\\S@\xc2\x9e\x83\xbax\x10T@\xc7\xa7Y$F T@\xdda\x95\x95n_S@i\xa2\x0f\x9bU\x98S@\xb9D\xd0\x1d,\x00T@\x8d\xf3\x85\x9a\x86\x18T@Z\xc2\xa3\xd8:\x07T@&)j\x00bfS@\x92A\xba\xec\x80\x12T@j.\xbe\x0f-jS@\x1aq\x00\xa9E\x88S@\x85C\xfc0\xb5\xecS@\xc4\xb1CKH"T@\x87d?6>\x03T@D^\xb7\tO\x8aS@\xe9\x9f\xcf\xd1\xf8\x8eS@T\xdcdK\xca\rT@\xff\x1b\x9e%\t\xfcS@\xd8\xcdb/\xd2\x8dS@\x0c\xc7\x8dT@aS@]Eg\xeb\xa3\rT@\xd8c\x18fT\xc8S@l\xfe\x10\xd8\xce\x1fT@I=\x8c\x9a\x1c\xa6S@tc\x1d\xb8\xe2\x96S@\\\x8d\x82@q\xdcS@\x93\xff\x98F\xbd\xd4S@U\tS5\xa8\xd9S@\xad%@\xf35\xdaS@1X\x9aR[dS@/@%;M#T@E\xb8y\xe7K\xf9S@\xbc\xe7\xd7C\xfc\xb0S@\xc60J\xa2\x0c\xc4S@\xc4\xbe7\x8c%\xcdS@N\x96\x0e)m\xdaS@M\xe1\xd1\xc4\xe1\xd9S@Z\\\xef)@\xd7S@\x99\xc8}\xe2^&T@[U\xb6{B\x8eS@C\x7f\x15\x88B\xefS@\xcb\xceX\xae-\xd3S@\x16\x86\x9azJ(T@\xc2\xad,\x12y}S@\xde\xa6\x14h\xba\xd8S@\xbc\xe1\x87T\xdd\xddS@\xd87\xe0\x01\x18\x91S@\xf4\xc8O\xec\xfa\xc8S@*\xd2\r\x04\xf3\x03T@\x14\xe9\x15c\xe6cS@\xe0r\xc1\xcf\xfd\xadS@\xe3o\xa7\xfa\x0b\xb8S@t.\x9e,\xd0\x9aS@%w\xf2\xd1\x13\xd1S@\xe3o\xa7\xfa\x0b\xb8S@\x81r\xe0\x93\xcaqS@\xbb\xfcB\x1bW\xb1S@\xd2S\x93\xfbI\xd4S@0 \xe8?\xfa\xd7S@)\xbf\x08}%\xf6S@[\xd9\x1e\x7f\xc5\x9dS@\x12\xa1\x98Pp\x8cS@\xedO:\xda\xaf\xb3S@\xc0\xd7B\xd2(\xd4S@\x1b\xb6\xc3\xb9\x04cS@\x12\x9bH\x8d@\xb3S@\x08~\x8c\xcf3\xd7S@&\x9c\x85N+\xecS@?k\xb9S\xc2\xd7S@\x9c\xca\x8e2J\xa6S@\xc7\xcf\xa4\xf5\xac\x12T@$\x08M\xca\xdd\x04T@\x93\xb1\xa4W\xee\xcbS@\xeb3d\x15!\x99S@\xa5\x1d\xb7S\x02\xb2S@\x81\x08b\x17\xd5\xbfS@^A\xfe^\xcakS@\xcb6=B\x8f"T@\x07^\x80\x82N\'T@\x08\x1fp\xce~\x9dS@\xd7m\x01\xde!)T@\xd6\xb7\xf4\xaao(T@\x1c\x88\x17\xe9\x1c\xb8S@bIo\xb7\xf1\xfeS@\xf3$\xc1\xa9\x04}S@\x15\xb5\xa4\xd2\xed!T@\\\x0f\x85\xad\x1d\xccS@2\xe3G\rd\x7fS@\x92B#\x05F\xb5S@Z\x12\xc3\x07w\x9bS@\x99\xb7\xdd\xc2\xef\x15T@\x11nfLX\x11T@i^Ean&T@1\x0c9V\\\xa7S@\xeck\xb7[[\xc0S@\xa0\x13\xf3\xc7t}S@\xf8\xea\x80\xd8^\x03T@\x14\xda\xb0#\xe6&T@\xe3$\x9aL\x87\xa6S@\x93i\x12r-\xa5S@\xd55\xd0\x8aq+T@\xa4\xbewUs\x8eS@\x9aG\x82<6\x8fS@\x02\xd8\x9e#\x15\xffS@7t\x87\xa7\xf2\x82S@\xac#\x87\xa7\xf2\'T@K\xb2l\x8a?\xc0S@BF+\xfa\xef\xc0S@Y\xb3Q\xb0\xf5^S@)&\xcda\xf2 T@\x93i\x12r-\xa5S@\xb2\x80^)\xe7 T@\xb3\x0f(\x8am!T@\xab_J\x17\xf7\x1aT@\xdc\xdf\xf7\x06\x9f\xcdS@1\x0c9V\\\xa7S@\xdc#M\x8cSfS@\xc9\xe8\xb54j\xa8S@G;\x84mB\x9fS@S\x08Mdq\xf0S@\x08\x8d\x7fv\xf0\xf9S@u\x9f\xa4B(\xedS@\x05\xf8o\x9e\x84\x94S@\xf9\xf5%\x84G\xa6S@7yV\xfb\xbbiS@\xf2\xe1\xec\xd6\x1f\xa3S@\x94w\x97\xf6:\x11T@\xd8\xd9\xd7!\xf1(T@d,g\xe3\xab\xfdS@\xac\xb0\x03d\x19\xc7S@~\xcbp\x84?~S@j,\r\r\xfb\x1cT@Q\xdc\xba\x19\xd7\xc7S@\xa4\xf2\xa8];\xcdS@\xf4\x91<\xbe\x98\x0eT@\xa551!\x7f^S@Y\x88\x1f\xfa\x97\xc0S@\x00d\x1d\xfb\xef\xcbS@'
p35
tp36
btp37
a.
