# Supplementary material for: Sea ice drift data for Fram Strait derived from a feature-tracking algorithm applied on Sentinel-1 SAR imagery
Source: Data Brief. 2018 Apr 19;18:1410–5. doi: 10.1016/j.dib.2018.04.034 (PMC5999601; doi:10.1016/j.dib.2018.04.034)
Supplement: Supplementary file 2 — Supplementary material [file mmc2.zip › fs_s1a_data/HH_filter200vec/FramStrait_HH_20141030T073701_20141031T081808.dat]

(lp0
S'S1A_EW_GRDM_1SDH_20141030T073701_20141030T073801_003056_0037E9_E2C3.zip'
p1
aS'S1A_EW_GRDM_1SDH_20141031T081808_20141031T081908_003071_00383D_B3DF.zip'
p2
a(cnumpy.core.multiarray
_reconstruct
p3
(cnumpy
ndarray
p4
(I0
tp5
S'b'
p6
tp7
Rp8
(I1
(I701
tp9
cnumpy
dtype
p10
(S'f8'
p11
I0
I1
tp12
Rp13
(I3
S'<'
p14
NNNI-1
I-1
I0
tp15
bI00
S'g\xaeGd\xd3\xcf)\xc0\x91x\xdfA*\x01%\xc0w<+\x81\xc0\x1e(\xc0\x01m\xc0\xe1`>!\xc0^\x0e\r\x89\xfa\x18#\xc0\x8f\x94\xf3K\xe3\xc6\x12\xc0@\x08\x96\xe5\x01\xf6"\xc0I\x86\xf1\xbd\xc3M!\xc0\xc3\x01\x1aN\xa8\xaf\x12\xc0\xaa\xe5\xa5\xfd`\xc1\x12\xc0Q\x0eL#\xed\xd1\x14\xc0\x00\x9c[\x86\xabL%\xc0+\xeb\x0e\x06U\x97\x17\xc0\x03^n\xc6Y1 \xc0 \xfa\xa0^\x80\xfe\'\xc02\x0b\xcbGm \x1f\xc0\n{\xfa\x17\xeeV\x18\xc0\x014l\nl\xfb\x1e\xc0\x01D\xfb\x0fa\x8c"\xc0\xa3m\xebL\x13f"\xc0T\xa3f\x9c\xcd\\!\xc0n\xda\xe2\x9d\xd5t#\xc0j4\x14\x05hW$\xc0\xeeJ\xd6[\x84y"\xc0\xfe\xce\x86@z\x9a\x12\xc0\xbcN\xe28\xac\x95\x1e\xc0\x97hh\xfe\xbc-\'\xc0\x80\xc6\x94\xaa|U\x1a\xc0\x9ekzv/\x98 \xc00F\xe6\xa1\xfb\x04 \xc0(\t\x9b&\xd6\x9b!\xc0\x91r&\xb3\xad\x03#\xc0\x911\xba\xbb\xa1\x18\x1e\xc0v\x10-G<\xb2\'\xc0\xd9d\xac$\x82e"\xc0\x17\xae\xee\xd4V1\x1a\xc0\xa8\xb3\xad\xa9\x18\x9c#\xc0FK\x92\xda\xfc\x8f#\xc0P#~G\xfe/\x1a\xc0\xc9?\xeb\x0e\xc9\x9d#\xc0/\x92\x8b\x86\xba\x93#\xc0\xcfc\x17U\x802#\xc0\xd8\xd3\xbab\x08\xa0#\xc0j\x86\xff\xdb\xb0\xe2#\xc0\xe1\x14\x9eZA\x0e\x03\xc0\xc1\xe3Z\x9e\xe0\xeb#\xc0\x9c\xa9p\xe9\x031 \xc0eU\xbd\xd1<%!\xc0E\xd3\x8d\xf8\xdb\xbb"\xc0\x8a\n\xea\x8e&\xd2\x01\xc0\xd3\'\x98r\xc1Q \xc0\x06\x05\xf8\x12\xba\xb5#\xc0\x18`\xe92!\xe8 \xc0Sf@V\xc7\x14\x15\xc0c.\x08\xe0\xef\x0e!\xc0\x86z\x80\xfa\x8c\xb1 \xc0\x1a\xdc!\x8fu\xfe\x19\xc0\xa2"\xe4\x8a\x92\x81\x15\xc0i\t\xb2\xe4\xa9\x04 \xc0\x0b\xa0\xea\x06\xff\x1c\x1a\xc0\xd3\xa64\xc1\xae\xc1\x18\xc0\x04\x8f\x89\xbf\xd5\xfc#\xc0\x8bB_\xf3.\x81"\xc0\xa6\xc3v\x89>` \xc0\xd3\x8c\t[\xb90*\xc0\xc1\'\x9c^\x8bB#\xc0\xb3\x86C\xe9]\n\'\xc0\x89\xce\xd4t\xe1"$\xc0\xfc\xe3\xe8V\xa1\x0e\x1e\xc0\x0c\xab\x84d\xde\x15 \xc0\xa6\xf9\x9e\xd6\xd9f"\xc0\xe5\xcaX\xa5\xb0z"\xc0\xe1\xb2-\xa0\xa73(\xc0\x86|o\xe2\xe1\xf8#\xc0/@j\x96\x12\xe8#\xc0\x81\xc5wV`&!\xc0\x0f\xea\xcbo\xfc\x94\x15\xc0\xf2\xcd\r\x87%\x80#\xc0N\xab\x06\x11\x15J\x1a\xc0\xee\x13\x92M\xf4`"\xc0\xf4\xe8\xaa\x9c\xc5\xae\x15\xc0\xe5w\x92\x9a\x95W"\xc0PF\xf9!\xb6\xdf$\xc0r\xec;;RU"\xc01\x98\x83\xb5\xac\xb4#\xc0\x08W&^kU\x13\xc0\x82\xe0\x8cLz\xfc\x1e\xc0Z\xd1>\x8a\x01\xa9&\xc0\xb8\xe9\x8e\xc9\xf9W\x19\xc0\x80\x04\xef\xac4\xdc$\xc0\xdd2?\x169V\x15\xc0b\xb1\xf4\xbd\x12U!\xc0\x13t\xad\x93k\x7f\x15\xc0-D\xd8i\x19\x89\x03\xc0A\xedU\xb2`b \xc0\x17\xcd\x025\xdd."\xc0\xf7\x9f\xb4\xc2\x84\x8d"\xc05\xefy\x1d\xcf\x0c\x1f\xc0\xf98\x8bR\xd5 \x1f\xc0>\x18L\xa5\xf73!\xc0\xeb\xe5]\'\x08v\x14\xc0\xe40\xf7\x1bK; \xc0-_g\xa9QZ\x14\xc0\xf22i?\xa9Z\x1f\xc0\x80\x1fO\xd31M#\xc0\xe2\x84E[\x90\xff\x1f\xc0,\xa0\x08t\x08=!\xc0MnW\x18\xa7\x0e \xc0\\\xe9\x9e\x81\x9aJ\x1f\xc0\x96\xf1\x04\xfd\x00\x97\x17\xc04\xc0\xd7\xb1\x83\x82%\xc0\xa8\x8a\xbd\'\x06\xf9"\xc0>*\xe4\xdb\xb2M%\xc0\xa4=\xe9@F\xa8\x19\xc0}\xa1I\xbe\xf6\x9c#\xc0\x9a\x9cyB\xf65 \xc0\x0f[\xbb\x83L\x1f%\xc0\xf2T\xe6q\xe3a\x1f\xc0\xcf#y\xce@\xd7\x1f\xc0\x8eE\xa42\xe1$ \xc0e\x0f79<\xfd#\xc0:L\x1a{\xbf\xb3\'\xc0\x7f\xbc4l\xb7\xef\x19\xc0=\x07\xbf\xd9ao\x1b\xc0jL\xc8VQ[$\xc0U\x08\xa4\xed2\x8e"\xc0\x00\x0em\xb0:C\x1a\xc0\x81)\xf3\xb3PR$\xc0\xb3da\xda4\xb1\'\xc0\x8a\x98\xe92$\xc0$\xc0\x0c\x99\x85T\xe2\x8c#\xc0\xe34\xc4\x0em\x8d$\xc0\x17\x1bLU\x0b\xa8\x17\xc0\xeekH\xf5J\xb1\x16\xc0\x9e\xd7\xbe\x9e\x95\xaf#\xc0\xe8\xeb\x9a\xa1\xfb$\x19\xc0\x1d\x9e\xdf\x92\x01\xb4$\xc0}\xa8\xb2R\xe8a$\xc0.O"\xe8\\\x97\xf5\xbf\xdb\x91\xacj(U\x16\xc0g9J+\xa6\x1b \xc0\xc1s\x1a\x04\x160\x1f\xc0\x91\xf9i\r\xd9B!\xc0\xebv\'\x04u!(\xc0,\x1c{"\xd7<\xff\xbf_\x8bU\xce\xcbo!\xc0\xbc\xf2i\r1\xba\x1f\xc0\x02\xce\xfe\xe8\xec= \xc0\x94\xa6K\xf14%\x1a\xc0\xe8^\x96\x0b\x1b\xba\x1c\xc0\xa8\xa5.\xd1<\x15$\xc0)\x0c/\x9cp"!\xc0f\x9eN\xd5LK#\xc0\xcc@\x1e\xca\xef\xeb!\xc0\xbaI\x90\x1b\xe6r \xc0\xcfYv\x0b\x8at!\xc0g\xb4N\xe6!N#\xc0\x92\ne\xa4E\x83#\xc0D;\xdan\x9ea\x1a\xc0\xd5\xdf\xc6\x07\x17u\x13\xc0\x196\x14\x01\xac\x10*\xc0\x0e\xff2L\xd4\xde"\xc0\x8e\x85\n\xfb5\x84$\xc0\x00c\n\xdd9\xcc\x01\xc0k\xdd\xddG\x8fo\x16\xc0\x0c2\x05\n4\xbf&\xc0q\xde\xf9\t\xf1\xef\x19\xc0\xc7\xe4V\x82:\xa3(\xc0\x03=o</j \xc0\'\r\xfb)|e#\xc0\xd3\t12\x19 #\xc0\x06\x83z\xa8\x17\xa8#\xc07\xed\xd3\xdd\xdb\x04"\xc0\x84\x15]\xae\xba\x8b\x10\xc0\x8c\x08-\x81\x96q"\xc0@FJ\x98\x0e%%\xc01%\xfcR\x02\x93\x12\xc0\xcd\x98\xe9tUf%\xc0\xdc)\x1e]\xa0a\x03\xc04\xea\xc1\xddYN!\xc0\xb2\x07j\xa4E\xd9\x14\xc0\r\x15\t30@\x1b\xc0hyg\x1euB!\xc0\xe6\xc3\xe6\x16o1\x18\xc0\x8b\xdaS\xb1\xa8+\x14\xc0\xf6\xe8n\x89s\xf0"\xc0\xb6\x02\\\xb5j\x82#\xc0 A\xf2\xf3\xa7H!\xc0@\n\x99\xe6\xb8\x81\x19\xc04ox\xc4\xa56\x1f\xc04\xae\xc5M\xd4l\x14\xc0\xcc+{\x98/\xa9"\xc0\x0eD\xad\x90\xbc\xd3)\xc0\x0c\x10f?Ax"\xc0\x16}\x81.s\x18\x1d\xc0o\xd6\x17\x91N\xb4\x1d\xc0`\xde\x9cG\xc2\xe2\'\xc0\x87\xd3o\xf2\x97(#\xc0\x10\x0b\x1c\x0e"\x1a!\xc0<N~J\x86P$\xc05\xf2\xae\xad\xb6\x8f\xf7\xbf\xce\xb2$\x8e[R \xc0N\xaa\x91\x03\xbaB(\xc0\x90\xe9R\x1b\xa7\x9d#\xc0;\xa5V\x8f\xa0V \xc0\xf4L#\xa1p\xff#\xc0\xd6\xdc\x95\x0f\xb21\x1f\xc0x\xd1\x95\x81\xf4\xd1"\xc0\xa1=\x12S\x98\xcd$\xc0\x93$\xd9\xf1\'g"\xc0\xa3[\xee\xf4\xfaY\x16\xc0\x82t\x11\x94\xda\xa0$\xc0\x19+e\x83\x95\x8e#\xc0h\xa1\xff\xc6,\x10\xf6\xbfc\xa7\xeeR@j!\xc0\xb0\x05\x02\xbdN\xdb\x1f\xc0\x99;&\x19>)#\xc0\xff\xb5?vx\xd0\'\xc0\xb3\xb9t\xe1\xb2\xac \xc0\x95f\xac\x03O\xf8#\xc0\xd4\x01\xd5\x9a@\xbf!\xc0fZ\x0b\x16]\x10\x1c\xc0\xe1\xe3\xfb|\x81\xc8 \xc0\xa3\xc2&s\xd8\r\x1f\xc0g\x85\x01\x90\xb7=$\xc0+0\x07Q\x84\xec\x19\xc0\xf9h\x1f\xdbb: \xc0\x9b\x8a\xaeBv\x18#\xc0\xcd\xfb|p\x97\xc3$\xc0\xf7\xb4\xbb\x1cF\x95!\xc0\x9b\xf8\xc7\x1c\x91\xf7"\xc0\xaf\xc0B!-\x19 \xc0\x1c\x14{\xd2\xff\xee\x1a\xc0`,\xab\x8c*7 \xc0y)\xb1\xc9p\x82#\xc0\xe7\xd1{\x9e\xefO\x13\xc0H\x17\x02V\xfd\xa6&\xc0\xf0^\xc5K\xde\xfb\x0e\xc0\xb2\x1e\xbb\xfb\x9a\xa5#\xc0\xa4\xfd1dD\xa1#\xc0\x8c\xddW<\xb5\x0b$\xc0\x9a\xe0\xcb\xef\x90)(\xc0^\xe3q^\x05! \xc0\xe9N[\xeeQ((\xc0t\x9134\xf7D*\xc0.\x87\x01\xc8\xbb\xd7\x1f\xc0\x99o3\xfe\x9c\xe3"\xc0\xafN\x94|I\xbf\x08\xc0\xcak]k^\xf1&\xc0\x88g\x15\xf5i|\x19\xc0\xd3\xb9\x1cNCU$\xc0\x97\x07\x19HQO#\xc0?\x19\x08K\xab\xf7"\xc0\xda+\x00\xe2\x97y"\xc0\xc8\x0bI\xfdd\x8f#\xc0\xb7\x00?\x1a\xb0g\x16\xc0\xcb*\xcf\x93\x94\xb4#\xc0\xeb\xd6d\xfdJ\xb3 \xc0\x80b\xe7\x97\x96\xab"\xc0(\xd8\x08\xeajd#\xc0q4\x16\x00\xb3\x1d&\xc0\r\xfbu)\x84\x8d"\xc0\xe6\x14\xa38\x03Q$\xc0\xd5\x89\x92\xe3\x84z\x15\xc0r;\xfc\x82C,\x03\xc0\x96\x99\xae\x80\x08\xaf\x03\xc0\xac\x98cz\xd9C%\xc0\xf3B\xf1\xa5\xaf\xea \xc0C\xceN\x163\x8d\x12\xc0\xaf\x98\xb7\x1dH7\x12\xc0^\xc7\xed\x84~`\x12\xc0\xb6;\xde/\xc5\r$\xc0\xad\xde\x06\xb8N/#\xc00\x98vz\xf0\xfb&\xc0\n\xa9g5\x05\xcd\x18\xc0\xf8\x02\x96\xe0\xb2{$\xc0\x98\xb8\x98\xf4\xd2\x87$\xc0s{G\xca6"\x19\xc0\x94\xc0r\x9a\xbd\x07\x19\xc0\x9dO\x15~(\x9d#\xc0\xf2>Apz\xa8\x1f\xc0~\xa2:\x98o\xda\x18\xc0wl:\\\xbd\x1b$\xc0\x1dr\xec\xdd\xd52%\xc0|\x83l\xfbh4 \xc0@\xb2\x84\x8d\xa4B!\xc0\x84\xc1Q\xa6@\x99&\xc0\x96\x92N\xc6-\n&\xc0g\xd4\x9a\x91.f \xc0\xf8\xeb\xf9\x96\xfa\x83&\xc04\x19\x89\xabD\x06&\xc0\xee+\xc0\x8e\xcc\x1c$\xc0\xcd\xe3C\x0fS\xbd&\xc0\xa7\xaf|\x03H\x8d$\xc0*\x1b:\x9b\xebX#\xc04\xbe\xebn\xc45!\xc0>`}W\xe1\x9f \xc0\nP\xf9*\x00\xb9(\xc0q\x01\xe8r,U(\xc0\x82K\x98 \x1cO$\xc0(\xd2\xf9\x8d\xb5s"\xc0\xf2\x1a/\xfc\xa6n&\xc0\xdd\x95\xf7\xb3\x15:#\xc0\x17\xa2\xbe\xa1\x80s#\xc0\x1d\xe5oBZV#\xc0\xb3\xc8\xf5\t\xf9\x03\'\xc0;\xd7\x91\xd9\x14\xf0#\xc0\tz[\xb6\nX\x12\xc0\xe4c\x15\x93\x9aL#\xc0\x1e\x93\xece\xd9J\x1a\xc0\xa6v\x9f\x16\x98I\x13\xc0L\x02\xd0iw\xe6\'\xc0%\xe44\xe8Pr%\xc0\xbb\xb6\xfd\xc42\xf7"\xc0z\xf4\xfa\xd0\x0e\x04#\xc0\xb7\xc5\x15\x0e<< \xc0e\xad4Ys\xbb$\xc0e\xe15\xda\xc7\x0f\x15\xc0l$\x13\x8ahU#\xc0VZ\xeaV\t,\x15\xc0\x1a\x83Q\x0c\x1d\xd3\x14\xc0\xba\xed\xf8\xfc0\x0b\'\xc0\x02\xa4m\xa0\xb1\x17$\xc0\xfa\xcc4^f\xb6%\xc0\xa3\xd1\x9c\'w\x88\x14\xc0\xc7\xb8E\xbd\x1f\xa3%\xc0\x9e]\xda\xc3\xf2\x1d*\xc0\xe4\xe5\xf4\xf1\xb3B)\xc01\xb4Ku\xc1"#\xc03#\xbf\x8d\xe4h\x18\xc0\xf8\x909p\xe5\xab\'\xc0V\x07\xc7T\xf7/&\xc0e\xcc\xc7;\xe2\xe5$\xc0\x8c\xb6\x16\xadQ\x92(\xc0\x01"\x01.\xea\xef&\xc0\xb2/\x942SM(\xc0\xdf\x8b\xc99VA#\xc0\x01\x86\xa370\x0f$\xc0Jc\xd3U\xf6\x9a\x15\xc0\x8b\xf6f\x95u\xf0#\xc0\x8b\xadc\x8e\xae\xf4#\xc0\xe3\xe7\xf4\x80\xb5\xc5\x18\xc0\x86\xee8\xa7c\x85#\xc0\xedX{\xd3n\xe5\t\xc0M\x9cQ\xad\xc7\xbc)\xc0Qry\x9e\xfe\xce\x18\xc0\x1b\x99\np\xedH\x19\xc0LNjO\x98t&\xc0\xc3\xf1\x81\n\xe7\x06\x19\xc0\t\t\xa8\x9b\x11\xb1$\xc0\xb69T\xf5\xa8*#\xc0\xa0b\xb9\xd0^\x89$\xc07\x17\xdc\xd2uY\x19\xc0-\x1f\xcb\xed\xa1\xee&\xc0c\x9c\xb3\x16S\xfe \xc0\x05\xfdK\xe5\xbc\x18!\xc0\x88\x1b3\xf8\xca~\x12\xc0\xd1\xa2)\xea\xc6("\xc0?\x88Q\xf4n\x8b\xfe\xbf\xdbj\t\xf4\x00\x98 \xc0T?\xce\r;\t\x04\xc0\xb9x\x9c\xff\xf8\xb9\x03\xc0\xce\x1d\x0c(w\xb4!\xc0O\xe3A\xf3\xc3H#\xc0\x89*\xc9\xa6\xa8X!\xc0alG\xb1\x88<&\xc0v\xce\xf8Og}\x1f\xc0\x1e\xaco\x02\xa7G#\xc0\xa4MYB\xacz\x19\xc0\xf5\xf4X\x18j\xf1"\xc0\x92\x9dXo\x12v\x12\xc0\xa3\xca(\xd24Q$\xc0#\xefD\x8b\xe4\x0b$\xc0\x1e\x13@\x08\xcfB!\xc0\xa6\x94w\xd9j\xff\x11\xc0<\xbd\xab\xd7\xfdI&\xc0\xaa:Q\x97\xbae!\xc0\x86\xb3\xf1\xf8\xab\x1e"\xc0\xb9\x1b\x10\xa1\x03\r\x1c\xc0mUL\x06\x96\x15 \xc0\xd6\x04\x00\xf0\x1e\x8d"\xc0\xc6tb\x1e8\x9d#\xc0\x84\x1eM\x14\xa6Q$\xc0\x91&2+\xa4\x8e"\xc0o\xdc3\x06\x9aY$\xc0\xef\xed!\x102\xb4#\xc0)Z\xaf\x9fp\x8d#\xc0\x8en\xaf\x84\xd8N"\xc0t&b"R\x8d"\xc0\x98\xe7W\xf4~\xd9\x19\xc0\\\xc3%\x85&<!\xc0\t86\x92B\xd1\x19\xc0\x1e_\xcb\x01%Z#\xc0b\xda3\x1cv\x1a#\xc0^\xc6\xd6_\xea\xfa#\xc0\xf7\xe5\xb0\xe2\x10e\x1e\xc0\x9eFp\xacZ\xfb\x1c\xc0\xa9\xe1\x88\\\xdf_\x1a\xc0\xfaM\x8c\xe9\xc7\x8e#\xc0\xc7\xbc\xaa\x84l\x00 \xc0A\xafZx\x00]#\xc0\xdb<R\xcf>\x9a#\xc0\x9a\xeaCw\xfb)\x1e\xc0+jlH\x03^ \xc05\xec\xe3\x08\x1a\xfd\x1d\xc0%\x89[\xf9\xb5\xfa \xc0\xbc\xc3\x0b|\tP"\xc0\xcf-\x1e\xd2\xd9\xfc\x1d\xc0\xc5g\x8bRi\xf0\x1e\xc0_$pV1P"\xc0\xef\x94;c>:&\xc0\'\'S\x01\x0b\xd3\x19\xc0\xf0\x11\xedX\xb4K"\xc0\xc2\x17\x8fr\xe55\x1e\xc0]\xa8\xbd\xd4\xbdP#\xc0UD\xeb\x9a\xeb\xf4\'\xc0l\xa9\xd6\x84\x92%!\xc0\x0e\xd0\x0b\x93u\xa7$\xc0Pr\xb8EB\xf8 \xc0.\xe1\xa6|\xabP"\xc0\xee\x1f\xe8\x8b\x07\xee&\xc0\xf1a\x82,\x87\xa9\'\xc0\x82\xf0\xd7(\x14%(\xc09\xf4ib\xbbh \xc0\x976\xb0\'\x1b\x03\x1c\xc0B\xdf-r\xae\xd2\x18\xc00m\x16\xff\xc5\x06\x19\xc0\xf6\xed\xb2k\x86/\x19\xc0+a\x13\x12\x07\xb3$\xc0\x8c\x13\x87\x8d\xeb\xa0\x14\xc0\xc1\x13\xbc\x95\x88>(\xc0\xe2\xbf\xe2\x14\x01\xb7&\xc0Y\x94\x01\x18\x04l&\xc0A|W\x01:\x1a\x15\xc0\x818S\xe8\xa0\xde$\xc0\x97\xf7\x05\xce\xac\x9e"\xc0<\xe94} \x8e\x13\xc0\x88?k\xc6u\x00\x19\xc0\x87|V4\xa4\x16\x1f\xc0[\x9cH\x04o#\x00\xc0H\x12\x80\xa9\xfc\x87#\xc0\xd0t\xd0D\xed.\x17\xc0 \xdfV\t\x11\xc0\x1f\xc0^&C\x90\\q\x19\xc0\xe0A\x8a\x0f\xbd\x91\x1e\xc0rp\xd00\x00\x1a\x13\xc0\x95b\x91,\xe4L\x13\xc0\x01P\xa5\x00B\x07\x14\xc0-\x91\xa69F\xd3 \xc0:\xf3\xae\xbf\x8b\x08"\xc0\xe6;d\xc5\x01\x07 \xc0D0\xa3\x03\x9fM!\xc0c\xb3\xaf\xf1l\x06#\xc0\x84\xd6\xd9(&\x1d\x1c\xc0\xea\xa4\x9c#\xc1j \xc0o\x06\x13\xbb\x0c\xb1\x1c\xc0`:\xc6\xf2w\xa8\'\xc0\xb1}\x96$k\xb6\x1c\xc0gn\xed\x19\xb8N!\xc0l\xa3\xa0\x1c\xe9\xee\x1f\xc0\xfee\x9a`\xbb\x89$\xc0\x1f\xbd\r\xa049!\xc0\xb8\xc3\xc5`j\xda\x14\xc0|[6\xb1\xc4X#\xc0\x9e\xd9%\xda\xee\x95#\xc0IM\x15\xdf\x02\x1c \xc0\\V\xaf\x1d\xd3\x8d#\xc0\xb4\x9dD\xf2?@#\xc0j\x06\xaf\x9e\x88\xec\x1e\xc0\x04\xca\xad\xe8\x99M#\xc0\x81B\xb6kMZ \xc0\x1bjJ\x89\x87\xf6\x1d\xc0v\xaaC}\xe5?%\xc0\xe3\xa2\xcc\xbev%\x1e\xc0\n\xfa\xb2^\r\xf3#\xc0J\xa1\xb0\xc6\xb9\xff"\xc0,\xfe\xda\x12\xee\x9a#\xc0\xe1)4\xeaJ\xb1#\xc0\x18m\xbe><d!\xc0\x1c\\`\xfasp!\xc0\xf4\x07\xd6\x9da\x92"\xc0\x83\n.\xf2\x9ax\x1a\xc0\xd1&\xff\x0b\xac\x8e"\xc0#u\x87%\x19M"\xc0R:\xcb\xd5Dy"\xc0\x81\x8e>\xae{\x82#\xc03}\xf8\t\x04\x14(\xc0r\xe7\xb4\x95\xb8\xd3\t\xc0\x19\xcdvj\x144(\xc0t\x01\xcc\x96;\x98$\xc0F\xb9\xc4:\xb4\xb8"\xc093\xc8\x0e`{#\xc0\xaf\xc9pg\xd6\x83\x03\xc0\xf8\x1bU\x8a\x17\x05\x04\xc0$\x801\x19\xe1\x1d\xff\xbf\xf6o\x0f\x12fo\x06\xc0$}\x8b\xcb\xfey\x12\xc0]Pb\x86\xd7\\\x1a\xc06\xb1\xfd\x9f\xec\x0b(\xc0\xd4\x01\x95b\xb5S$\xc0,\n\x1e\xa7y\xec"\xc0v,Q\x1c\xf2\xf7"\xc0\xc0\r\x1a2\xec\xd6\xf3\xbf\xe6\x8a\x9e\t\xb1;\x1a\xc0\xe0\xb0\xa3\x11$r"\xc0a]\x00\xca,\xb3!\xc0\xb8\xbaM\xd2w1\x1e\xc044\x1eYj\xf6%\xc0?\'\x1f\xc3\x8c\xb0"\xc0t6\xe3\x98\x11\'"\xc0hXR\xdb<Y\x08\xc0\xc0(\xd9\xdb\xaf\xbc\'\xc0\x11\xe4+\x00\x0f\x8e"\xc0\x80I\x01:l\x7f\x15\xc0\xdf\xec5\xd1\xb9\xff&\xc0\x89\xfc\x8b\x9d\xabQ&\xc0\r\xed%\xf6\x97\x04(\xc0\x02\xf4\x8ee>\x89!\xc0\xf52)\xabw#(\xc0l\x88Bd^\x82#\xc0^\xcdu\xee\xb1\xf3#\xc0\x08\xa6N8\x9b,(\xc0\x02\xc3\xb0Q\x81T \xc0\xc6\t\x05\xb1\xd4\x18$\xc0+\xef\x17A\x98\x1c\'\xc0\x08\x90o$\xd3\x12 \xc0jN\xcbu?]#\xc0\x83\x1a\xf8\xf5i\xf0%\xc0}\x96\xaa\x8b\x06O(\xc0\xee\xf4:\x83Pj\x17\xc0\x7f[~\xcc\x8c\xe3\x1d\xc0$/\xce@\xc6\x03&\xc0\xc5$#\xe9\x06~%\xc0\xee\xcd\xa7\x13\xcc\t#\xc0\xcb\xd2L\xa3\xc7W"\xc0&~\xa2O\xab$"\xc0\xd4\x92P\x95\x0b\xa1#\xc0*Q\xa8q\x04J\x13\xc0\xa9\xa5\x8c&\xcb\xfe\x1e\xc0\xfd/\xba\xd5\xe8!\x17\xc0\xe4\xc0\x88hPj!\xc0-\x9e\xd7\x1c\xc4"#\xc0\xd3\xaa\xaaq\xe7\x99#\xc0`\x0em\xf9\xaf\x7f\x11\xc0\x88%\xef \xed((\xc0S\xda\x82\x937\xe8\'\xc0\xacLFR#\x11\x14\xc0`UFZ\xbbH#\xc0">\x85\xbc;7\x1e\xc0\xac\xbc\xaa\xf2y\xab\x17\xc0\x8cW/\x97eH\x1f\xc0\xeb\x99\xb6\x19\xb0\x1d\x18\xc0\xa5\xc2\x81\xf3\xbf}#\xc0O\xb0\xe6\xa0G\xd4\x17\xc0\xe1\xacLL\xc6\x08#\xc02\x01\xc4\x99I\xe7\x1d\xc0K\x97\xcbnh\x89\x1d\xc0\x9a\xb8\xb7\xe0T] \xc03>\xa3\xe1F\xf8\x1d\xc0H,\xa0\xf7\xf4X\x1b\xc0\xe2\x8f\xd9:%\xf7#\xc0x,\x94Zn\xce#\xc0\x00c4^ D\x15\xc0\x14*\x84\xd6\xaah#\xc0\xdaw\xc7\x99\x85Z!\xc0\xc3ji<\xc1J\x1a\xc0\xdd2o\x008k#\xc0\x90\xd7\x80\xb0\x1b\t \xc0Y4g\xed\xf5[ \xc0\xa5\x8e[T\x1e\xd4\xf3\xbf\xa1h\'\xbdPm!\xc07\x19\x00(\xa4$!\xc0k\x94\x06&\xac\xa3\x1a\xc0\xfd\xc9\xec\x13\xe7E!\xc0\xe0G\xc9\x9c1\xf2!\xc0;R\x9f\xf3\x9a\x89$\xc0\xb9\xfc\x847\xe7\x88#\xc0\x96\x19B\x8a0\x10\x19\xc0\xef\xb5\x03K\x03\xf0\x19\xc0+\xb4[~(\xc9\x12\xc0N\x9d8\x88\x98\x84#\xc0\xa0/\xb0\xa1P\xae!\xc0g\xe8\xef\xf2T\x1e$\xc02\xf5"\xb9\xd1\t(\xc0]\xee2\x1cJ\x1a \xc0\x8f\x81S\xec\xb63\x12\xc0\xfe\xd8\xa0\xc4\xedr"\xc0C!\xd2eN\xde\x14\xc0\x9b\xc9\xb98\xdd\xc5 \xc0\x8b\xe9f^\xc0\x9a\x18\xc0\xabH\xe880z\x15\xc0\xd0K\x97k\xc0/(\xc0\x17p\xe6\x16^)"\xc0\x18x\x08\xcd?\x8e#\xc0\xe5\x85Z!\'"(\xc0\xf5\xc9\xb4\t\xfbM\x15\xc0\x00\x01\xa4}\x04\xab#\xc0\xed\x0f\x8c\xb06\x89!\xc0\x05\x1cnm\nc!\xc08\x075\xad\xbe\xab!\xc0\xd3V\xf0\xc2\x9a\xb9"\xc0\xc0\xe4\xe80v\x92(\xc0I\x87p\x1a\xf3\xb7!\xc02@x\x8c\x1a\xed$\xc0\xe5=\x91\xf4w\xac\xf9\xbf\xb8U\xe0\x04\x8d<$\xc0N\x91\x15\xc6\x9b\x08\x19\xc0\xa9\x82\xb7J\x19{!\xc0Hvdw#\t \xc0\xa9\xe6\xaf\xd3\xfe]"\xc0\xa1\xe3OZ\x9d4\x1d\xc0\xac\xc2\xc6\x995\x1d*\xc0)%?\xa0[_(\xc0\x11\xa9\x82o\xb0L\x12\xc0P=h\xd4h%\xfa\xbfD\xf5<\x9f59%\xc0\x88\xce*\xcf\xa9\x08&\xc07c\xd2\xc2`\x1a\x00\xc0\xd2\x12\xcd\x0b\xe2\xab\xff\xbf7!\xd4\x06n\xa0"\xc0\xb0\xf2\xbe\xc0\xeb\xe3$\xc0\xd7\xf5sc\x88\x84"\xc0i\'\x16\xbe;v"\xc0\xb0isS\x99\x7f#\xc0~l\xb27\x0e\xdd\'\xc0\xe0H\x19\xe3\xcd1$\xc0\x03\x13\xdf\xcd\x1a\xf6"\xc0\x16\x121E\x8b\x16$\xc0\xa1\xc5\xd1\xdf\xbfF"\xc0\xef\xca\xa6).3(\xc0\'\xf7+I\xc3O$\xc0\xf0C\xfc\x87W3\x1e\xc0%v\xe8\xdb\x9f2(\xc0<\xfb\xce\x84>\x85"\xc0)e\x87\xdb4F\x13\xc0\x94\x82\xbd\xd8\xd5\xef\x1f\xc0\xf4\xea\xe2c-\x89$\xc09\xf0\x87\x87\x0cX \xc0SH\xcd\x97\xa9#$\xc09\x0b\x18\x82\x9a\xff(\xc0h\xbf\x15b\x89F\x00\xc0^\xadX\xe9\x95\x88\'\xc0J\xe4\x90\xc27\xf3\x1d\xc0\xa22\x1cw\x819\x1f\xc05\xcf\xf1\xdb\xc6\x85\x03\xc0\xcf\x12\x9c\xc2k*#\xc0i\x94:_\xcdu\xfc\xbf\x93]\x98\xa7\xc1\x90\xff\xbf1U\x15a*I&\xc0g3N\xa4\x1d\xba \xc0n\xe4\x02"a\x93&\xc0b\xda\xff\xc3\xaa\xdf&\xc0|\x80\xb2*\xfa8!\xc0m\xf3\x0b\xe7v\x7f\x15\xc09\xe3\xf3\x15\x15\xfa"\xc0i32\x85:/\x11\xc0\x01\xe9O/4Q\x15\xc0\xb1\xca\xd9\xe9yj#\xc0\xca^j\x86\x14o%\xc0g\xaeL\xc5Ot \xc0/\xbc\x0c\x87\xcc\xa1\x17\xc0v\xac{$\xb4V\x1b\xc0\xd0_\x1eP\x9a%#\xc0\xe8\x9b\xd9\xff\x18\x8b#\xc0*\xb78\xdc\xfbX!\xc09Rb\xfc\x8aH#\xc0\xfe\x90+\x04\x05\x89\x19\xc0>\x07\x1d\x00\xb0\xb4!\xc0Mk\x9d\x8f\x16\x06)\xc0\xa4\xdb\xdb\xf2_R\x19\xc0\x8e\x9b\x91\x7f\x87f\x19\xc0\xed&W\x9d\x96\xe7$\xc02m!L\x1f&"\xc0\x00vHS\xa6\xd1(\xc0\x96\xdd\xa8\xe8n7#\xc0\t\xa1+\xe18\xd8\x14\xc0\xbd\xdb\xfcB\xef1!\xc0\x08_w3{s!\xc0w*&hW\x87!\xc0^\xb1\x86t\xaa6!\xc0\xce\xfd\xf6\xb1\xf9\xe2"\xc0\xb3c\xe6\x87Y\x02\x15\xc0\xc7b\xd6\xc9E\r$\xc0\x05XR\xd9\x02q$\xc0\xc974\xbd\xe7\xc2\x19\xc0\xce\x04\xd4\x82\xaeq$\xc0\xb4\xd8\t\x05\x1c<\x1a\xc0\xc8n\xc0\xba\xd99!\xc0r\x90\xf4\x1b\x1b\x9a$\xc0h\r\x8b\x88n\xc8\x18\xc0\x0f\x88\x16\xb2\x82\x8c\x1c\xc0Y\xb6!B\xdb\xf3#\xc0t\xd3\xca(\x14\x16\x1c\xc0\x97z\xcd\xac\x0c\x00!\xc0\xc0,\xf8\x07\xa08"\xc0ipe\x81\x16?!\xc0s\xdb\x1e\x0c[\x83#\xc0\x9d\x9dk)\x0c?)\xc0\xb6\xf2\xc5\x03\xd3\xa1%\xc0\x08@\x98\xadT\xe2&\xc0\xe6_\xc4}x\x10\x18\xc0'
p16
tp17
bg3
(g4
(I0
tp18
g6
tp19
Rp20
(I1
(I701
tp21
g13
I00
S'J\\"\xff\xa8~S@\x01\xd8\x8e\xc2cUS@[\xf8\xb7k\xcd[S@~\xf1\x04\x13H\x87S@\x12\xcf\x1at\xe4\x84S@\xf3\xc7\x9b\x8d\xef\xa4S@>\x83\x9e\xeb\x15\x84S@\xc5E\x13\xc27\x93S@\xd0\x10\x93\x01X\xe7S@6\xa2\xd5I\\\xa4S@xX(,\xa5\x9fS@t\x94\x9aPq\xb3S@\xa1(Y`\x81\x8dS@\xeec\x82\xf2\xf1\x97S@\xc8\xff\x81^\x82VS@\xc1\xf3\xb4\xb4\xc1\x82S@\x0c\x10Y\t_\x8dS@\x9a5\xcb\xf3\xbd\x82S@z\x96\x1a\xd7\x99\x81S@\xef(N\xbc>\x81S@\x98\xca\xa1 \xa0rS@V\xd7\xbb\x1c\xa6^S@\xea0\xe9d\xed\x84S@\xf7\x801\x82\x03\x81S@\xe0~6[\xe0\xcdS@\x93\x9d\xe3\x1f\xd4\x92S@\xdc\xfd\x02\xf7\xb9\xacS@&\x88\xd7\x12\x87\x7fS@\xc7\xf1\xb5+Z\x8bS@\xfd\xdf\xfd\x1c\x00xS@\x17\xb1\x18H\xa7}S@p\x1fn\xe6\xc2OS@2]\xfe\x01\xc8\xa4S@9\xd2\x95c\xd4\x99S@\xdf,\x87Sq\x87S@%\xc6\xaa\xd5s\x9aS@\xae\xa5U(\xc6aS@x\xe2\xbe\xb8\xed\x8dS@\x1e\xba;\xe4\xe5\x89S@\xe7K\xba\xe8$\x81S@x_\xc4b\x0bbS@\xae\xc9\xcd\x10\xc0eS@{\r\xc1\xd3#OS@\x8e\xc7\x9e\x8c |S@T\xfd\x1fP\x05\xeeS@\xe6\xf0\x1b\x8d|VS@\xe7\xd8\xee\xb8R\xa2S@lJ&kUxS@\xf0\x94\xf1\x85\x9c\x94S@(\xf4\x14&H\xd1S@\xd7\x0f\xb4\x842\x8fS@\x8f\x94\x89*zVS@\x01\xd5\xaer\x9c\xbbS@\x99\xf1\xd1\xd2\xf6\xadS@\xeb\x90\\|\x0f\x8fS@2\xe70\x82\x97wS@m\xceN\x9a\xc4\x89S@\xdf\xf4v)d\x98S@MqrU\x92\xb8S@\x01%;@\xc1\x9aS@X\x04\x1f|\xa8\xbeS@Q\xbf\xfb\xfc\x80\x82S@\x9dmC\xae\x9b\x81S@\xe8W\x17\x1f\x92\x83S@\xb5\xd6\x82\xb4\xa8mS@\xed~\x10\x1fq\x91S@\xf4\xa6\x9a\x1a\xb2_S@\xd1uV\x82~`S@C"5\xee\x9f\x7fS@l\xec\xaf\x9c\xa8|S@\xc2 \x8e\x9fl\x87S@R\xd2\xf4(\xa4\x82S@py\x82\x92\xec\\S@\x05\xd8\xcf\x96?\x87S@I\x86\xc1\x1cZ\x87S@x\xa0\x97y\xe9\x8eS@\x927\x95\xb3e\x9dS@)\x95[h\xb6^S@\x11!-CK\x8aS@0\x99\xa0i`\x82S@\x1a\xe7f\x93x\x99S@\xe7\x87\xb9C\xff}S@\x87\xd3V\xa4\xb9\x86S@bn\xc1\xe6\x0c\x82S@\xc1K\xef\x14\xc9\x86S@D\x10\x86l\xff\xaeS@\x0e\xbb\xb4)\xd8\x82S@\xb2\x80\x8c\x9aZ\x91S@t\x02\\>%\x8eS@\x8b\xfd\t9\xa4\x86S@\x023\x84\xf7\xc0\x9dS@\xb3I;\'\xd7\x93S@9\x9f\xeb$i\x98S@P\x9c\x99\xd9j\xd7S@\x85\x869D\x94\x83S@\x90\xd7\xfdv\xca\x87S@\xf1%W"\xa1\x81S@\x96\xf5AH\x90\x82S@\'\xe2\x82\xad\xd3\x82S@\xa15\xfa\x91j\xb1S@\xc5\xf2\x8c\x88\xca\xb1S@\xd5\xe4_\x87V|S@\x00\x90%h\xe6\xb1S@y\x86C\xb7\xa4\xbeS@\xccg\x94\xbf\x89\x8cS@1\xf2\x88\x02]\xaaS@\xd2\x92\x9e\x9f\xc1\xb9S@\x8b\xe3`\xa3\xd5{S@\xd3\xa6\xb3a\xb2\xbeS@\x87\x13\xfd\xd7v\x8dS@\xc9\xb9\x97\x0f\x9e\x7fS@\xef\xd1\xa2\xa4axS@ncHI\xf2\xa0S@\xdb.v\x06.\xa8S@?\xc6\x88{\xd8]S@\x086\xe4;\xf9\x97S@\xb6\xdc\x83-\x8dnS@\x9e\xe1\xbb\xf1\xe7\xbeS@q\xb6\xd4\xa5\x0f\xb8S@\xe1\xd4~ \xbb\x94S@\xc4\xea\xdd\xed\xb4lS@\xaa"fZ\xc6`S@\xa8{\xec\x15w\x7fS@b\xa8TB\x04\xbbS@No\x90\xbdJ\x84S@H\x15\\\x91\xa5\x80S@\xb9\x83S\xbe\x81\x80S@;$\x84\xbc\x1b\x84S@\xa8l~\xa6A\x8aS@:xl\x0e\xe8\x9bS@"\x17\xd5\xa1\xc3\x8eS@\xfa"h0\xc2\xa8S@\x1d\xb8\x80\xd3\x81\xe9S@\xcaF:\x8b\xba\xa3S@\xb8\xf6\xd5\x0c\x0b\x99S@\x0b\xaf\x9b\xcc\x90\x98S@\xf0\xc4S^o\xa9S@,\xa2\xf3\x87\xdeoS@u\xb2\x83\x1b\xe3\xd1S@\x96\x14)\x1cQ\xb6S@\x97oL\xd2\x07\x90S@\xedWus\x12\x82S@1\xa2\xf6\xc7\x1cvS@\xa9\xfbF\x90\x0bZS@x\xa1\x99Q3\xd4S@Rv\x94\xc9^\xb5S@\x97\x8315\xfc\x99S@\x9e\xe2\x8d\xec%\x8fS@%\x02S\x13\x7f\x9aS@\xbd\xb4^TI\x8aS@f!N\xa4TXS@\xd6v\xafw\x94\x8fS@\xe8\x04\xca\xef\x9f\x91S@\xb8\x9bJ\xbf\xe0\x8eS@\xc9-\xf5\x8d>\xb9S@8\xda\xc8\x1dV\x93S@\xdc-\xec\x89.\x95S@\xffX;\xa8\xdf\x95S@\x91\x97\xba\xa4\xd3\x9aS@\xae!\xcf\xeaO\xaeS@\x1f\xec\xe7\x0b\x9c|S@i[p\xee\xca\xadS@\xee,x;\xc0\xa8S@\xefe\x80\x14?\xd1S@\xfb\xe8\xa6\x82.\x8dS@#Eg_EXS@\'\xadHmI\x89S@E\xebZ\xda\x03vS@\x0b\x89\xaaE\x00\xb9S@"\xed\x1c\x17>[S@\xf7\x98\xe8CZjS@\xd4R\xd0Vi\xb4S@2\x89\xc3\n\xda\xc8S@A\xdf\xa4\x81\x05\xbbS@\xff\xcc\x0c\xfeF\x87S@\xfc\xc3L\xc8\xe8\x7fS@Ho\xdc\xba;\xe6S@(R\x9f\x102\x84S@\xe7zB\xce\x84\xbcS@\xaf\xcah;h\xafS@l\x08\xb7w\xa2\xa6S@\x1bo\xefp\xdazS@\x91\x1a\x08\xe7$vS@\xc1)Ew%\xadS@}\x9ae\x91C\xb1S@\x03\xa4x\x19JxS@\x82\x15\xdc\xb4\x82^S@P\xac\xb7w\xbd\x93S@\xce\xf9\x95R\x9e\xa7S@\x87\xde\xaf\xb5\xe3\x81S@\xa8H\x1a?$\xb2S@\xd2\xe7\x97\x8bB\x8dS@\xa6\xd5\xbe\x0bg\x82S@\t\xcej*\x9f\x82S@\xfbq\t\xd7\xe1\x8eS@\x95{\x9fy\xde\xadS@]\xb91I\x1dlS@4\x14\t^\xc3wS@P\x11\xfa\x0f\x14\xb2S@\xba\x9e#\x92\x05|S@\x11\x86\xfd\x9d\'\xd3S@}*\xccgS\x83S@\xaeC\x012$^S@\xc0\xe9\xaf\xcf\xe5]S@\xe3\x0bc~\x02\xc1S@\x03\x8bV\x17\x11\x87S@2\xd9\xeb>\x14\x82S@EM\xd3\x89\xb5\x82S@\x17\xeb`f\x98\x9dS@\x1bl\xa3\xddW\x91S@\xa7\x17"\xc8L\xa2S@\x1b\x9f\x0e*\xcayS@\x12,\xfeU\xcewS@U\xf3{\x04\xc3\xdbS@\x0cD\x1f\x86F\x8eS@ J?\xd3\xfb\xb7S@\x04>~z\x00\xb2S@\x04\x13\xe0M\xdc\x9aS@\x95o:\x8bq\x80S@fu\xf8\x8b8\x87S@K\xf7\xc9\xdb\xf1qS@@\x1d\x92\x0f)\xbfS@07\xd8u}\xb9S@x\x163u\xa0\x82S@\x11+~\xa1\x83SS@:5\xc9\x9e\xe4\x86S@|$/\xf3l\x8aS@\xa1\xc2\xd9\xf7\xdd\x84S@+ \xe9\x17;\x99S@L\xb9\x16\x92\x0e\xc7S@\xc9T\xf9\xabB\x84S@\xde\xa7Mw\x1d\x90S@\x98\x7f\x91B\xeb\x8aS@.1\x98\'\xd6\x89S@\xfa\x98\x9eJR`S@\xd7\x9d\rr\x81\xaeS@\x1b\x94P\xe1_\x91S@$l/K\x1a\xc1S@\n\x0c\xf7s\x98[S@\x8e\x88\xe1/I\x90S@\xd0*[&EyS@\xb1\x8c\xcd\xe2\x9e]S@/>\xde\xdd\xbe\x94S@vC\xa1\xd5\xbf]S@\xa7Qu\x00\x8daS@\\\x8c\xec\xa6\xf3\xb8S@4\x94\x98\xfc\x91\x82S@(\xb8\xfe\x9c\x88\xd6S@S\x93\x07\xf5\xd9[S@\xae\x8a\xd4\xdd\xe4\x8eS@\xd5\xd9\x83\xa7\xf0\x84S@\xb9M<\xfasOS@\xe8)\xb2\xeaXxS@\x97\xa1\xa5F\xf5\x80S@x\x0fBK&\x83S@\x16\xfb\x91\xe6*\x8dS@\xa5go\xae(\x83S@D\xd9\x04\x19\xdb\xb7S@\xea\xcb\xf9|\x02\x81S@\x92 Xi~`S@\x8f7\xbfC\xe9\xa4S@\xe7\x89\xe00\xa1\x80S@\x9a\x90\xd2\x0e%\x84S@\x05\xa2U!c\x98S@541C\xa3\xd6S@r\x0f}\x7f\x8c\xd7S@f\xb6\x10\xbb\x85\xa6S@\x1f\xc4>\xa5\x06zS@\xab\xa8\xc9<8\xe6S@\xb0\xa0\xfa\x83@\xceS@\xd5\xbd\xb8\x19\xe1\xe5S@\x93K\xbcl\xc6gS@3\\c\x9b\xd7eS@k~R\x00O_S@\x8f\xe3/\xaev\x97S@\n\x13\xec\xf0\xa4\xa8S@\xd6\xc5\x07\xb4\xcc\xa8S@\xa6\xde\xc7\x96\x90\x98S@\x99"\xc9\xc3\x83\x98S@\x10\x05\xd6\xfc2OS@MZ./\x88\xc9S@\x9c{{HM\x99S@\xae\xa5\xe0\xe2\xa0\x87S@\xe6\x7f\xc0\x8a\x16\xb4S@\xc6p9\xc3<\x8eS@\xd5@\x0c\x81\xfcvS@\xd9\xe9\x19\xaatnS@S\x83\xbeRluS@\x84\xcd\x89.\xfb\rT@\xad<\xffU\xf0\xa9S@\xcc\xd8\x1a\x18\xc3\x83S@:\x10\x00E\x9cUS@1\xcb\x9f\x9fJXS@\t\xb9\xe0m\x9c\xbfS@\xa3\xb4C\xd5\xde[S@\x88\x0b\x89\xc3@rS@x\xae\xa9\xfc\x8a\xc6S@\xd4\x1e\x95\xc5\xeaoS@\xc8\xdcP\x98?mS@\xf9\xea(\xeb2\x85S@?\x17d\x89U\x82S@\x897r#HXS@\xa5\xb8\xf8C\xca]S@\x16\x14\x16\x936OS@D\xc7\xcc\xbd"OS@\xf3@\xf5\x1alaS@\xf6q\xc8K2aS@\xbb\x84\xc49|\xafS@J\'h\xd6xOS@\xb8\xca>\xf2\x8f\x82S@\xa4\x1e\x99\x80\xeb\xaeS@\xfd{\xce\xaf2\x9cS@&\xb80\r\xa8_S@R\xf1o0\x96OS@\x056\xca\x96\xc7OS@\xae+<\xb7\x0f\x8fS@\x85\x1f\xb3\xe5\xbe\xbfS@M\x97oAV\xa9S@\x8aQ\xe1L\xc1vS@\x10\xa1\x11MS\xa7S@y\x8a\xf2\xfd\xa5\xa6S@U\x04)6OaS@\xfe\xbd\xcf\x96\xdagS@l\xb6n\x9a\xfd\xa9S@\xf8\xfd\nn\x98\x9fS@w\xa5\xa7\x114^S@\\X\xc2\xfe\x18oS@\'x+\xdeAmS@\nv\x95\xae\xc4^S@_bP\x1f\x18\xa2S@4(\xfc\x14\x0b\x9eS@\x162Oc\xda_S@\x041.\xd9xfS@fR\x9d\x05dmS@[@\x97V\xe5[S@\xdb\xc4p\x07(nS@(H-`\xcbeS@\xf6t}M\xc9gS@\x01\xfa]3\xfc\x97S@p\xbdlu\xe0hS@\x8d\xdc\x8b\xd9SiS@q\x04l\xe7\x95\x9aS@k\x91R\xe3T`S@?\xf7\x9cd\x82\xd4S@XK\xee\x7f\x01lS@\x83\xf2pQY\x99S@\x0c\xb6\x0bGO\x99S@\x0e@\xb0R/qS@\x10\\\xf4\xf7\x94\x98S@QV0nl\xa9S@P\x07\xcdUk_S@\xf4*\xe3\x81\xcf\xa8S@\x1a\xf0\xe9\x00G\x98S@\x86\x9a\x9cM\xfd\xabS@\x82\xbd\xfa\xcc\xe2hS@f6)h\njS@i\xdb\xd4\xcf\xd5\xdeS@X\x7f\x86\\4oS@\xb2\x11\x81\x12\x0f\xd2S@\xad\xac\x13:\t\x9dS@\x0b\xf0I\x19\xa7\xd6S@4\xab-\xdb\x80\xd7S@\xab\x8a\xe9\x17\xd7qS@\xb0xB\xc8|vS@\'\x05\xf6[\xa9rS@\x0cg_\x8e\x9e}S@\x1db\xc5l\x19\x96S@\xad9>\xdb{xS@,F)\xfd\xcc\x8eS@\xb2\x83\x0e\x13LxS@\x03h\x1cz\x04\xe6S@R\xbd\x15\x03\x0e|S@\x9b\x9c\x7f\x12\xaf\x93S@*\xc69\x08\x04wS@j\xe9e\xcbT\xe8S@-\xdb\r\xf3\xcd^S@L#\x91\x11\x13yS@\xd1\xc9#\xb2\\{S@~L\xf6\x813\x8dS@{\xe4\xb0\x8a\x84\x91S@\x9f/\x96;Z~S@y\x95\xa5!\x81\x81S@u\x14\x1f\xbc"\x84S@\x112c\xed\x9f\x80S@?\xcc,lG\x84S@\x15\xf4N\xaf\x19\x83S@]#\x10j"\x83S@\x16\x05^$\x9d\x80S@#\xb9J\xeb\x88\x81S@\xe1I\x1c\x05q\x85S@\xfeV3g\xbd\x8eS@a(\xa5\x81\xce\x84S@+\x0e\x91\x0eX\x91S@\x1e\xc8\x06T\xbe\x84S@\xe1=\x1c\x10:\x87S@.\\*\xe2w\x87S@\xc8\x1dgG1\x85S@;\xbe\xc6\x05\xcf\x81S@\x89{\x081\xd3\x8eS@\x8b\xda_\xb0`\x86S@\xdb\xdb\xa8\xbeF\x8dS@Jf\xad\xe4\x93\x8dS@{~\xf4%\xae\x7fS@{u\xdb\x9a\xe0\x82S@i\xe0\x12y(\x80S@\x08\x93\xea/\xce\x86S@\xb4\xd9\x90Fh\x87S@o\xb910i\x80S@\x1c\x16\xc8\x9e,\x83S@s\'q\xe8\xa8\x87S@f\xa6\x1b{\x81aS@\xfb\xc8\xbfQ\x0c\x84S@h\xeah;K\x88S@[\xf4\xe7\xd5l\x81S@#\x8d\x12\xe2\xc2\x8aS@.L\xf6\xe9\x18WS@\xef\x1d\xc5\xb6\xf9\x8eS@\x00\xad\x98}\xaf\x8aS@\xbd\x01\xc7O\x9d\xd4S@\x97\xad\x85n\r\x82S@\x7f\xf6\xf6ZP|S@>\x9b7\x82\xd8vS@\x7f?\x8d\xf0\x1doS@Ou\x1c\xcc\x8e\xa2S@\xf7F\xd85F\x8cS@\xa0W\xf9\x8bP\x99S@\xce\xa0\xdc\xe8\xa1\x98S@&\xb9\r@\x9d\x98S@\xc6\xc2\xa7\xf3^\xa9S@/f\xc7\x8f,\x9cS@\x93\x89\x88\x02{XS@\xec\x94\x16\xdc\x99\xaaS@6\xc6\x1d\x08i\xa9S@-&\x82O~\xa1S@\xe7\xd3r K\xa5S@Bv>\x1aS\xb6S@J\xcd\xf3\x80\xf5\xa4S@\x8c\x7f\x89\xefK\x98S@\xfc@N\xed7\x97S@Yi\x14\x81:\xd4S@Ec\xdc\xa5\xb6\xbdS@\xeb\xc9h\xf5\x12\x8cS@\xe9\xee\xa2<\xe2\xb7S@\x07\x18\xefVv\x8dS@NJ\xd0R\xb3\x92S@IQ\xc9\rH\xadS@x\xc6\x95\x9d\x8e\xaeS@\xfe\x91o\x16\x93\xb0S@\xe2j\xbe\xdeV\xc0S@\xa6\xb8\xfa\x8a\xad\xc8S@\x9fl\xb0\x0e-\x91S@3J|\x14\xab\x93S@i\x14iq\xc8OS@`\x88\xcc\xee/\x8cS@\rm\xab\xa4u\xc2S@%\xb7\x06\xd0\xcf\x8aS@\x95\xbd\xec\xb2\x1e\x9eS@\xe4\x1d\xa9\xb6S\x8aS@Z\xe7\x1e\x909\xcaS@\xc8\xaf\xf5KT\xc8S@\'\xdc\x9b\xa7\xc7\xa8S@U=&\'\xc4\x8eS@\x85\xe9-.Z\xbfS@q\xea\xb5\xa3Y\x91S@\x94w\xe0\x7f9]S@\xa6\xc3\x16W\xa7\x88S@\xb6\xbf\xb8\xdd\xd9\x8eS@ \x8cqf\x8d\x8bS@k$\xb2\x9c,\x83S@V\xc6\x9d\xf3\xc0\x8aS@g\xed,\x13\x85\x83S@9+]\xaa)\x80S@w\x89\x15\xb1\xe1\x8cS@!\xe4\x08\x06\x8f\x7fS@\xf7\x14#`\x84\x88S@\xd3\xc4?\x11=\x86S@\x17_\xc4f\x89\x81S@k=#\xd16\x86S@\xfc\x16/\x06\xc0\x93S@\x11{\xb7v\xbcwS@1\x98\xbe!\xdc\x81S@Z\xc4\x8b\xf3\xb5\x8bS@\x06T\nf\x87\x81S@k\x87\xa1\x86\x99\x80S@\xb9\xc8$*\xc1\x80S@p\xdc\xd6\x1b\xa6\x82S@\x9f\x88\xe5\xcc#\\S@\xf3\xf2m\x8aH\xd5S@\x85\x9bb\x87\x90\\S@\x8a\x8f\xe2Sx\x82S@\xa70\xa0\xe0\xa6~S@+N[\xfe\x00\\S@q/\xf3\x83Q\xd6S@0\xf4\xd5K\xbf\xd6S@\xf9\xad\xc6\xa1\x0e\xd4S@\x7f\x15\x83\xef\xcd\xd8S@,a\xd2\xe7\x08\xe6S@>=\xbb\x0c\xc7\x81S@\xca\xbf,G\xf9\\S@t\x1dQ\xa4\x0e|S@`\x96\x18VWxS@\xa0\xbd\xcf2UxS@?\x8a\'Wp\xdaS@\xbe!\xba\x11\x83\x8aS@\xde\xefD\x07N\x82S@\xc8\xffeh\xf2qS@\xca\t\xb1\xb0\x1a\x7fS@SV1HfyS@\xec\xd8z\x90:qS@\x944\xd2\xb80oS@d\x08\xe8\x1f\xc7\xf3S@i\xc3{\xc4\xdcvS@\x1aj\x82\xba\x9e\x80S@\xab\x03\x82\xe5\x17\x98S@\x8c\x1a\xa48\xda\x80S@\xee\x1dA-<mS@Z\x16\xd0\x0b\x08pS@\xd1\xf0eL*bS@\xc4\x9c\x93\xc4\'oS@\xa3k\xc7\x03F`S@\xf1u\x1d\x87\xfd_S@1\xfc\n\xff6\\S@g\xf3D\xe5\x10\x83S@\x86\x8c\xf5\x92b\x9fS@0\x0cf7+\x7fS@u\xe7\xe6Hz\x91S@\xa1\x82\xf6\xe1!vS@\xcc\x14\xee\x9bAyS@\x1aNr\x9ecYS@{\x94M\xed>\xb8S@.\x17\xc8\x15\x96\x80S@R2\xa1~\x80xS@\xee\xba\x91\x06\xe3\xa9S@\xca\x84\x14\x1f\xb4\xb2S@d\x84\xeb\xbf\xfalS@\x81\xd0\xef\xc0\x8dlS@\xda\x1e*\x8e\xbc]S@X\x08\xdd\x88\xa5\xaeS@\xb9\x9eH\xb5\x02\x83S@\xb6 }\xcfo\x8bS@-0\x915\xedwS@\x8cT\x93\xbbmjS@\xe8\x7f\xf8h2]S@\xc2\xd6\xb4\x02N\xadS@\x96\x132k\x14YS@\x8e\xf5\xd9<\x9eXS@\xd1+\xe7m\x94\xb0S@\x07\xb9\x9e3fOS@Y\x88Xig\x81S@kq\xc4\xd6\x91\x8dS@[8\xa2\x99\x1e\xbeS@\x83\x1a\x7f^;\x8eS@4\xe8\x99\xe2\x87^S@\x19mw\xc6!\x8eS@O\xd6\xf5\xcf\xb3OS@m;Z\xee\x8f\x80S@\x1c\x11Db\xe6\x7fS@\xc3xg\xf6v\x83S@\r\x0e$\xa6E\x80S@8]\xcc<\xa8\x80S@\x0e\xae\xb2\xbf\xe0_S@\xbe\x01|3l\\S@,\xdd\xaaS\xd1\x98S@\xe8\xd8&\xe3\xd6^S@$\x15\xa7\xd7\x0c\x8eS@|Q\xcf\xbeZ\x88S@H\xbaFW}[S@\xc3\x93\xe0Jc\x86S@\x85i\x16\xac\xd8\x82S@C:>\xd1t\xdaS@\xf9\x0fn\x83+\x8fS@\xed\xd5W\x14\xbejS@<x\xbf\x9c\xcc\x80S@\xb0\xd8\x87L\xd1\x80S@H=\xcf\x01\xd0\xc7S@\x9au\xa8\xef#\x82S@\x87G\xdc\xd6\xa3\xbdS@\x0f\xa6\xb9,\xb2\x98S@\xbbj\xff\xca4\x80S@L\xc6\x9f\nu\xa7S@\xb9\xa5\xa1\x86E`S@\x97O\x12\x905}S@\x032pf\xc7TS@mZ\xae\x1f\x07pS@\xb0\xa8+\xed>\x90S@k\x11\xa4\xeb\x94\xe7S@\xa8\xbc\xd4$-\x7fS@\xf9\xb7\xef.\x9f\x9fS@E\xdcw\x99\x13\x81S@\x05F\xf8O\xef\x87S@*\xb4\x8cG\x9c\xa0S@\x15\xbe\x8f\xf4\xc2]S@10\xd1\xe9?oS@\x81\x0f\xc4\x8ey\x8fS@!\x92v.]oS@\xaf\xe2\xfb{\xc5\xa0S@\xa3\x0e\x14\xb7\xaf\x86S@\xdf\xf5\xc2>\x0bbS@\x9a\xa5\xa4\x95\x1e\x8eS@\xa1\xe6\x88\xcd/rS@\xf7e\xffz)qS@\x06M\xe8\xcbfmS@O\xe2\x031\xedqS@\xf6\xcd\xc5\xa4\x05fS@\r\xc4fyY\xcfS@\x03\x9d\xca\xd7/WS@KM\x86\x03K\x98S@\x06\x9fO\xb5\x12\x8eS@\x8c\xe2d\xa51\x91S@_\xbb\xbe~L\x81S@\x1e\xa8\x1f\xb2\x7f\x85S@\xc07\xe5\x9e-oS@\x1b60\x8b\xa5mS@\x16\x01WQe\xdfS@\xbb\xdd\xdd\xb0\xd1\xd3S@\x04\xaf\xd3\'\x15xS@K\xe7\xdb\x99\x89xS@\xcfc\x87g\x8d\xd3S@\xb3F\x0c\xc0\xe1\xd3S@K\x1e_\xcd\xac\x82S@J\xe5\xb1}X\x9bS@\xd8\x8b\xe1v\xb1\x82S@mG\xd9\x06=\xb3S@0\x1dg\xbe\x04\\S@\xebO\xcd\xd0\x08lS@~#\xbd0\xf5xS@\xad\x88P\x92\x97OS@F\xa8i\xed\x95SS@\xc6\xf8\x91R\x16\x81S@\xe7b\x9a\t\x99\\S@i\xbcF\x92\xb9\x84S@\xde\xa8Xi\x95\x7fS@\xd6\xf4\xc9\xf7\xbb]S@\x96\x13\xd6\x9a\x90\x7fS@Q\xa7\x13\xea\xb3\xaeS@\x00p\xeb\xc0\xeb\x86S@\xe1\xd4R\x029\xa9S@\x0c2\x144\xef\x82S@\xa1\x16\xe2D\'WS@G\xf3L\x99naS@\x84!\xc3\x05\xd4\xd4S@\x1d\xd2^\x9a\x17_S@#,\x9a\x9dR\x80S@;? o\xe7\x81S@[\xba\x99\x97{\xd6S@\x84\xf4,\xb2\xb3}S@\x80\xdb;\x99\x90\xd2S@\xbd\x079Aq\xd3S@a n0\xd5\x82S@&\xd1\xeeSAwS@\xa0f\xaa\x9c\x04`S@\x98\x86q\xbdKaS@\xecGb\xe7LvS@V\x05z!V\x98S@L\x03o\xe6jyS@\x9d"\x93\x0ck\xceS@\xbbr\xd2\x1e\xb5\x98S@I\xa5\x81D\x8e[S@d\xb6\xe6&\xd1_S@xMxpC\xb9S@Y\r\'"\xc5\x8dS@\xa5\x97\x90\xd9\xab\x80S@\xa0\x12\xc3\x1b\x08xS@\xcc%\x01\x18\xb4\xbdS@\x1f`%\xe7[rS@\x15&R\xcdnvS@\x98\xdb\xbb\x96\xb8\x8eS@I\xc6\xe8\xbe\xf8qS@\xe0\xc5\x0b\x8c\xdbkS@\x1d$"\xf4o\x8dS@\xb8\xc0F\xdd\x87\x8dS@\xfc\xb3\x8d\xce\x87fS@T9\xce\x8cKoS@\xfd\xdf\xdd|\xdc{S@\xc4\x1fK4\xcecS@)S\xf3\r\xb1\x9fS@\xd9\x17#\xd0\xe7jS@\xf1\xbd%\x04(\x8eS@\xc7?\xaeK\rbS@\xf2\xa93\xfb\x12jS@\xc4!fk"eS@Z8H0`\xa1S@\xb7dT\x11\xfcgS@\xe8qc\xa6\x8c\xb6S@\x1f\x85\x94\xaf\xae\x84S@\x17\xa5v\x19\xfc\xb6S@[\x90\xb2\xb0\x99\x87S@\xf5\x0er\xf2\xb3\x8eS@\xcd\x9b\x15Q\x8d\xb7S@\xe6J\x87\x14\xe1\xa6S@\xf5$\xaf<=\x88S@A\x14n\xd4\x1dmS@\x852\xcfI\'\xe1S@\x98\xe2\x0bv\xcf\x8eS@\xa7CEFd\x96S@\xd9\x90\xd2\x18\x07tS@\xaaV8\xbda`S@sT\x8fN\xb9{S@\xd9Gz\xc8\x02uS@P\xfd,\xe40\x95S@gly\xefJ\x8eS@'
p22
tp23
btp24
a(g3
(g4
(I0
tp25
g6
tp26
Rp27
(I1
(I701
tp28
g13
I00
S'\x035w\x81\x12\x02*\xc0\xc7\x0b^\xf50H%\xc0\xa7\xbe*W\x1b`(\xc0\xf1}\xfa\xf0\xcf\x82!\xc0\x80\xf3\xa5Ii]#\xc0tKb\x19\xa6;\x13\xc0[\x8d|\xfd7=#\xc0\xa1\xca\xf0\xe2\xdb\x84!\xc0.cn\x8b\x97\xab\x12\xc0B\x1e\x8d\x0b57\x13\xc0\xbc\x865\x7f\xd3E\x15\xc0\xba\x19;Z\x8c\x86%\xc0S\xa6f\xd6F&\x18\xc08\xcfR\xd8/d \xc0d\xb0\\~LB(\xc0\x8b\xe28\xa8\x9f\xaf\x1f\xc0\xe8\x0e\x836f\xe3\x18\xc0\x1d,\xa2J\x1e\x88\x1f\xc0\x14R\xa5}\xd0\xd6"\xc0\x92\xf5\x17\xbcb\xb0"\xc0m\xba\xe7R\xd8\x9f!\xc0\x8bM:\'\xfc\xba#\xc0 i\xbd\xb0\n\x99$\xc0`\x80\x0c\x14\xac\xc2"\xc0\xebN\x86\x0e9\xdd\x12\xc0l(\x0c`\x1a\x11\x1f\xc0\x95\x19{\xbb\x8er\'\xc07\xd1m\x05m\x03\x1b\xc0@\xe2\x06uL\xda \xc0\x81\xddM\x0c\xccK \xc0;!\xa4Z\xc7\xe0!\xc0\x9e\x8e\xcc\xd4\xa3L#\xc0\xa5\x9f)\x15\x9ab\x1e\xc0q?\xe0\xf1\xea\x08(\xc0_*Ys\x1f\xa7"\xc0Y(]\'\xf0\x9d\x1a\xc0\xc93\xd8n|\xe1#\xc0\x03\xf4\xdaN\x99\xc9#\xc0\xb4\x803A\x18\xbd\x1a\xc0-&Z?,\xe4#\xc0\xfe#\xc3\x88\xce\xd9#\xc0V[\xc6\xbf\xa7x#\xc0A\t9#[\xea#\xc0\x9c>\xa6\xd9\x98,$\xc0\xa1\xf0\x11E\xf6\xf3\x02\xc0@\x1c\x9b\x9633$\xc0L\xd4\x04V\xc3X \xc0o\xc6\xa9\xa5\xbaj!\xc0\xe1R\xf7\x1a\\\xef"\xc0a\x00[y\xc0\x8f\x02\xc0\x1e\xd1\xbf\x1e\xe4\x8f \xc0D\x01\x15\xd5\xc6\xfb#\xc0\x8d\xd8\xf3\x82\xb8\x1c!\xc0\xb0\t\xec\x97Py\x15\xc0\xce\x86\xf0$\x07K!\xc0\xbb\xb7\xd0\xccE\xf6 \xc0\x11y\xf3I\xf0\x90\x1a\xc0J\xd0\x90u\x8f\x00\x16\xc0\xf9\xa4\x91\xdfA@ \xc0+G\xdf}\x0b\x89\x1a\xc0\xca\x93vN\x8d\x04\x19\xc0!Z\xb6\xf8/A$\xc0\x08R\x0ca6\xca"\xc0)\x16\xe6\x9f\x17\xa4 \xc0N\xf6\xf7\xdf\x9af*\xc0\xba_O\x8f\x15y#\xc0X1\xaf*\xf1L\'\xc0t\xec\x19\x07\x04h$\xc09\xf2xV\xa8\xab\x1e\xc0\xcd\xab\x95\t\xc0[ \xc0"\xd9\xa0\x80\xf1\xa7"\xc0\r5\xf3\xcd\x9a\xc1"\xc0s3E\xe0\x12v(\xc0\xb1;\xeb\x9d\xda8$\xc0!4\x90\x9f\xb4&$\xc0\xa8_\x05\x89\xbbc!\xc0\x08\x05\xdb\xbd7\x07\x16\xc0\r;\x999\x03\xc6#\xc0\xe4\xcd\x8cx\xb5\xdb\x1a\xc0\xd1\x9b\xdc\xe4\r\xa9"\xc0\xaf\xf9\x1a+\xaa\'\x16\xc0?\x1eA\xe7B\xa2"\xc0\xadk(g\xef\x1c%\xc0\xf3\xfay=\xf0\x9c"\xc0Z\xe9\xe5\x15*\xf5#\xc0>yf&)\xc5\x13\xc0\x1d,\xa2J\x1e\x88\x1f\xc0w[^\xaaN\x12\'\xc0\x8fTD\xd7B\xe1\x19\xc0?\x99C\xeb\x1b\x19%\xc0<F\xf3}\xe9\xc7\x15\xc0\xec\xf4z/]\x8b!\xc0\xa7Q~<\x90\xff\x15\xc0>\xe7E\xd8\xe7\n\x04\xc0u\x81,\xfa\xd7\xa5 \xc0\xe5i,\xe4bp"\xc0\xb6\xb7[C\t\xd6"\xc0<\xb6\x1d}j\x9a\x1f\xc0\xbep\x88u\x9d\xac\x1f\xc0\xbc|d\xf6\xadw!\xc0\xf0\xb7\xbc\xa7j\xdc\x14\xc0B\x84\xfdD\x07\x7f \xc0\x1a\xdc\x89\xd1!\xc2\x14\xc0\xea\x8fi]#\xc0\x1f\xc0n\xd2\x16p\x9c\x87#\xc0\x07\x848\xc4\x91\x1b \xc0a&-\x05\xc4s!\xc0\x1a\xc2\xbe\xa9^T \xc0\x95\x10Y>0\xb1\x1f\xc0\xd0\xa5\xe7\xea\xbc\'\x18\xc0&\xc1Kk\xd6\xc4%\xc0\xdb\xe8r\xa0\xefD#\xc05\x8a/+m\xa1%\xc0b\x9b.\xbbG\xf8\x19\xc0\xd7\xe3\x13<|\xe1#\xc0\xce\xec\xcf\xdb\x04h \xc0vL\xbc\x83\xf8`%\xc0\x16\'gl\xdc\xc3\x1f\xc0\xfa\x85\x95\x94 \' \xc0\xe8F\xcb\\\xc2] \xc02\x9c\x04\xceTA$\xc0\xdc\xe6\xe8-\x94\xf5\'\xc0B|\xac\x92\xc5\x98\x1a\xc0;\t\x06\x9f\xc0\xad\x1b\xc0\x96\x88\xe0\t\x15\x9b$\xc0\xd8\r\x16F\x95\xd6"\xc0\x90J\x1c+\x81\xea\x1a\xc0D@\x8f\xb2k\x94$\xc0\xdeE\xd2n\xea\xdf\'\xc0\x91\xb8qY\xd8\x1c%\xc05\x06\xf0\x89\x8e\xc5#\xc0}\x94\xd1;\x9d\xd5$\xc0P\xe2-\xe3\x1d\x9b\x17\xc0\xf2?\xc6:\x8a\x17\x17\xc0i\xc7w\xd4\xd4\xda#\xc0A==\x92\'\x9d\x19\xc0\xa2\xf3\xaf\xd5\xa7\xfc$\xc0\xe8\x1a,\x16\x10\xa5$\xc0\x819f\x95\xea\x08\xf7\xbfG\x14a\xc7;\xaa\x16\xc0\xe9_\xae\x96\x90X \xc0)w\xf8\x1a\x14\xbc\x1f\xc0m\xe7ZYd\x87!\xc0x\xb7U\xb7sc(\xc0\x86y&\x91-5\x00\xc0\xe7\x02\xa6\xc1\x9e\xad!\xc0\xcf \x16\x04\x9b\r \xc0\xe6\x8fB\x9coz \xc0\x8e\x9a\x11w\xed\x91\x1a\xc0\xb8\xf60%\xa4D\x1d\xc0;\x99\x06\x95\x98\\$\xc0$(\xd3\x82H^!\xc0}a\xff\xc2O\x7f#\xc05\xec\x90#[$"\xc0\nM\x9b|\xd7\xae \xc0;\xb9\x7f\xf3\xe1\xa6!\xc0\x1bz\xc2\x14\'\x80#\xc0J\xcd+\x84|\xb4#\xc0\'\xb4*\x84\xb5\xca\x1a\xc0\xa5\xf5\xbb\x83G\xec\x13\xc0?\x9c\'\xd3\x85B*\xc0j\xbc\xe7\t)$#\xc0?\xd5\xf2\x04\x9f\xcd$\xc0\x84Y\xc8\x8c\x9e\x8d\x02\xc0\\\x94\xbdf>\x03\x17\xc0\xfejD\xc7\x07\x02\'\xc0\xd0\xccK\x1a\xee\x80\x1a\xc0"\x10l\xbf\xe7\xe6(\xc0\xec\xf2\xdd\xd3\xe2\xa3 \xc0qm\xc5\x13\xf5\xab#\xc0\x91#\xea!\xb9c#\xc0\x19\x9a\xe3\n\n\xe4#\xc0\xbfX\xd5A\xc5#"\xc0h\xf7\xef\x12-\xf9\x10\xc0g\x880\x1cV\xb6"\xc0G\x88\x13\xa9Jg%\xc0wi\x0f\x00\xed\x93\x12\xc0L\xda\xa4\xa9\x84\xa3%\xc0\xa7$E\x80qg\x05\xc0\x0b\x10\xb0\xc9\xac\x96!\xc0\xf0 \x83\x96FK\x15\xc0\xbe\xdf\xba$\xe5\x03\x1c\xc0\xce\x82/pO\x86!\xc0Cp\x7f\xf0\x1b\x86\x18\xc0\xa3\x0e\xd1\xc3+\x9a\x14\xc0\xcenao\xf9>#\xc0\xab\xf4".\xb4\xc9#\xc0o\xf0\xbe\t}\x7f!\xc0c\xbfK\xf1\xf9\xd7\x19\xc0\xf0\xfd\xbe\xe1\x13\xc6\x1f\xc0#\x0bCz\x1f\xd3\x14\xc0k(\xee\xc8\x94\xe6"\xc0\xd1\x1a\x90{\x8b\x02*\xc0\x1a\xc8aI\xd6\xc0"\xc0\xc5\xc4pSj\x99\x1d\xc0\xc4\x02\xf9:5\xf0\x1d\xc0Kf&\xb2z%(\xc0"f\x92\x18@v#\xc0$aU\x99\x9c]!\xc0\x87K\'\xb5s\x9b$\xc0D\xa6\xe1\xd5#\xc6\xf8\xbf\xd9\xd8\xb4\xeb=\x99 \xc0K\xfb\xfd\x07\xd1\x87(\xc0\x8f\x1c8\xcd\x17\xe5#\xc0\x990\x1e\x15\xc0\x86 \xc0\xed\x0c\xaeA\xfa>$\xc0\x1f\xb4\x08S\xb7\xbe\x1f\xc0\'Rv\xae\xb1\x1a#\xc0Eo\x16\xc2y)%\xc0Z\xe2\x08\xd4\xe6\x9e"\xc06\xc0\xef\xf3S\xc6\x16\xc0,\xf1\x1dwB\xea$\xc0R\x83\xed\xb3,\xda#\xc0\x881\xf5\xd3\xef\x14\xf6\xbf\x07\xbd\xdf9\x90\xa8!\xc0j\xa8\xc9|\x93* \xc0&t\xd8\x91\xd3j#\xc0\r\xec\x046\xa6$(\xc0s\x9a\x8e]\xfb\xf1 \xc0\xc1\xf6\xdb\xdd<9$\xc0l7sY\xc2\x02"\xc0\xc1>\xf5\x89\x97R\x1c\xc0\xb7\xc9\xfe\x11\xa2\x05!\xc0>WZ`<\x9b\x1f\xc0\x92?\xee\xca\x00\x87$\xc0U\xb2o8K\x83\x1a\xc0\xc0\xda5\xaf\xfb} \xc0\xc1\xe4d\x1f\xec[#\xc0-\x1f\xd9\x93I!%\xc0\xfc\xda\x83\t\x8a\xbc!\xc0FVg\x04h=#\xc0\xaa\xe7\x9e\xe0\\X \xc0D\x1b93\xf9~\x1b\xc0\xa1o\xb4\xc9G{ \xc0\xbb\xe33\xd8;\xca#\xc0\xc4\x17\xbc\x86\x11\xc4\x13\xc0p\xfc\xf5\xae\x02\x16\'\xc0\x1d\xb2*\xf2a\xcf\x0f\xc0\x86\x04\xf3O9\xec#\xc0+\x1ee\x97W\xd8#\xc0<:{\xd0"Z$\xc0\'f\x8au]p(\xc0Q\xce\x15\xe7%Y \xc0\xf3i\x0f\xb9\x1el(\xc07.n\xb4D\x85*\xc0\xf8\xda~$\x04( \xc0\xa3\xfd\xed\xdf\xd7+#\xc03\xa9\x14\xb7\x93<\t\xc0\xba05k\x895\'\xc0\x1a\x1d\xd4\xcb*\x03\x1a\xc0\xd8\xf8H*\x1b\x97$\xc0\r\x96v \xa7\x9a#\xc0\'\xb4|j\xaeE#\xc0x\x0e}\x8a\t\xc4"\xc0\xf21\xf8\x1dR\xd5#\xc0\x89\x92\xd2z.\x01\x17\xc0o\t\x895\xc9\xf9#\xc0o {\x89r\xf1 \xc0\x80\xcc\xb0Z\x01\xf6"\xc0\x97y\xaeh\x8b\xaa#\xc0\xd7\x8b\xb8f\x1fm&\xc0I\xa3s\xbf\xab\xd8"\xc0\x04,\x82A\xcd\x94$\xc0n_\xe1\xda]\xfe\x15\xc0\xda\x08dp-\xb9\x03\xc0\xb5\xaf\x94)\x978\x04\xc0\x12|\x869\x1d\x8f%\xc0\x9dd\xa5\x1dj1!\xc0>\x1d\xe8\xa9\xe7\x92\x12\xc0\x7f\t\x99o\x84u\x12\xc0\x16\xfaW\x94\x95g\x12\xc0\x9c\xbf\xd8\x0c\x91O$\xc0\xc4q\xd7\xda\x1eu#\xc0Ip\x17\x1b\xce?\'\xc0_\x1cfq\xd8G\x19\xc0\xd5\x98,U7\xc8$\xc0\x81\xc7\x9f\xb1j\xd5$\xc0A==\x92\'\x9d\x19\xc0\xa9\xfdS\xcb\xc6|\x19\xc0\x11b\xfc\xa0\x1b\xe8#\xc0\xab\xfa\xa8I\x19\xef\x1f\xc0\xbf\x18\x12\xbc\x18L\x19\xc0\xa5\xcc\xe8\x83\x96[$\xc0\xcd\xec\x8a\xa8>m%\xc0\x86\x84\xf9\xed\x9fv \xc0\xb3\xef\xea\xa8\x9b\x86!\xc0|\x85 \xe7\x03\xdd&\xc0_x\xa7D\rW&\xc0\xe2\r>\xaa0P \xc0\xd9\x88\xe1\xeb\xc7\xcc&\xc0\xd1\x133\x08\x96H&\xc0\xce\xde\xd3\x93he$\xc0!\x1bc\xd7<\x02\'\xc0\x16\x8dK\xa4\x9b\xb5$\xc0i|\xe1L\xed\x9c#\xc0H\xe9\x9b-\xc7|!\xc0\x15\x81\xc6\xa2\xa3\xc6 \xc0&XU)\x0c\xf3(\xc0\xa0a\x9a2\x92\x95(\xc0\xdf\xac\xb9?I\x8d$\xc0\x91 \x8afC\xbe"\xc0\xe7\x8c\xf8\xae\x94\xb4&\xc0a\xd9q37\x81#\xc0\xbf4y\x0f+\xbe#\xc0\x1f\xfe\xca\xdf\xb4\xa0#\xc0\xfa\x01[\xdf"E\'\xc0\xa3\xfe\xf7\xa4{7$\xc0Z\x83_y\x11\xd1\x12\xc0L\xa0\x06\x9a\'\x9a#\xc0\x1d\xd4\xf7\x97>\xec\x1a\xc0\x9a\xf6\xb5rM\xc0\x13\xc07\x06S]\xd36(\xc0c\xec7\xb39\xb5%\xc0F\x01\xb1\xe98C#\xc0\x8c\x9d\x12\x1fIN#\xc0\x84\xa6\xcf\x19:z \xc0\xa0\xb2`\x98G\xe5$\xc0m\xd2\xc9\xeb\xaa|\x15\xc0E\xdd|\xd1\xf5\x9e#\xc0~\xd9y#\xc5\x97\x15\xc0\xda\x92\xc2\r\x99C\x15\xc0\x9c\x07\xbe\x9e\x97O\'\xc0\xac\x11K\xc7"Z$\xc05\xd1F\xba4\xfe%\xc0\x9a\xb0U\x99n\x00\x15\xc0<\xad\x98g\xb7\xe9%\xc0s\xcf0N]Q*\xc0\x8dL\xce\x84\xb4x)\xc0\x9a]|\xbdQi#\xc0 \xe8<\xab\xa5\xcf\x18\xc0\x0f\xd9\xdd\xf4\x19\xfc\'\xc0\xe2h\x1b\xa9mv&\xc0f\x8a\x9f\x17x)%\xc0R\xb5\xfe)\xa3\xcf(\xc0\xea\x19h\xff\x882\'\xc0\xb6\x02\xe5(\x1d\x8a(\xc0.B\xff\'\x06\x8a#\xc0\xbd\xd7\xbd\xf3\xe2P$\xc0mC"\xd9\x83\x1b\x16\xc0\x84\xfc\xe8+\xf44$\xc0-i\\\xe7/:$\xc0o\x05m\xae\\5\x19\xc0\xa5\xa7\xb6U\xe6\xca#\xc0\xa0\x93\xdb\xc6\xdck\n\xc0z\xf4I\xbb\xb7\xfb)\xc0#\xc1\xc5U\xeaI\x19\xc0\x10\x00?:\xa7\xb4\x19\xc0b}\xef+\x04\xb7&\xc0\\\x06?]\xd1z\x19\xc0{x} \xfa\xfd$\xc0+\x89\x0b\xa4*r#\xc0\xb9\xcc,\xe7\xa8\xd5$\xc0*\xe7X\xb3;\xcb\x19\xc0\t;\xe5\x98\xcf0\'\xc0\x8a\xe2\x1e\x18A@!\xc0\'\x8f\xfb\x9d\xcbZ!\xc0\t\x13\xb9V|\x96\x12\xc0\xa0l|\x1c}j"\xc0\xdag\xcdMk\xfe\xff\xbf)\xa5_\xf6\x1d\xc2 \xc0V\xb6\xcf\xf0;\x89\x04\xc0\xfc\xde\xef\x9f\xfd<\x04\xc0\xd1\xa6\xacP[\xf8!\xc0\xee\x88\x93\x10K\x94#\xc0\xcf_n\xef\x0b\x9e!\xc0\xc6\x81\xb2\xee\x0f}&\xc0\xc87\x9e?\x1b\xe6\x1f\xc0$JI!\xa7\x93#\xc0\xc0\xd7]\xb9g\x07\x1a\xc0\xfdr4;g=#\xc0\xc6\x99\x04!7\x7f\x12\xc0$I\x10:\xc6\x9a$\xc0\x16\xc9\xa03#>$\xc06\xc3\x9f\xe6\xb8\x85!\xc0\xc7\xa9\xa6\x19\x90\xff\x11\xc0ND\x1f\xf1\xb9\x8e&\xc0\xf8 O\x97p\xa9!\xc0d\xe9zo\ti"\xc0\xfc\xe1\xd9E\x9f\x8d\x1c\xc0l;x\x17hQ \xc0\xe9\\\xf7!\xa2\xd7"\xc0V(wc\x06\xe4#\xc0\xad\xf54n\xbf\x92$\xc0?\xac,\xb0\xc0\xd7"\xc0\xe7*\x91\xa9\xf7\x9a$\xc0\x85\xc2\xa1$5\xf8#\xc0\x97E|\xfe\x04\xd6#\xc0X-[o\x1e\x99"\xc0\xca\x97\x97\xa3\xdb\xd5"\xc0$#\xa1\x04\xfbv\x1a\xc0t\xd3\x95s\x11{!\xc0\xd9\x8a\xc9\xf2\xf3n\x1a\xc0,\x1f\xea\x93\x9b\x91#\xc0\x84\xecC[s^#\xc0\x11x\xda$\x97=$\xc0;-\xbd\x10\xcc\xec\x1e\xc0$\xa2\xb9\xdb\xc1\x90\x1d\xc0\xa4)\xfd\x83y\x05\x1b\xc0\x86\x93V\x8c\xac\xc5#\xc0n\xe4%*\xb8G \xc0\xdf\xeb0sN\x98#\xc0\x08\x83(\xf5I\xd4#\xc0:\n\xad\x81\x1b\xc2\x1e\xc0v\x810\xcd\x82\xa2 \xc0; .l\x83\x97\x1e\xc0\xac\x95\xd2\xf7\x90?!\xc0\x16\xcfD\xfa \x92"\xc0\xe5\xee\xaa\xf0A\x99\x1e\xc0\x86\x17[\xdbc|\x1f\xc0\xb9\xc4\xf7\xe9R\x93"\xc0\xb1\xed\x8f\xb5\x94|&\xc0l\xe6\xc2\xf6]r\x1a\xc0\x08o\xb3T\x1b\x8c"\xc0\x13\xaa\xa5\xc8\xb7\xc9\x1e\xc0:{\xa9\x82\\\x8f#\xc0s\xc5\rl\x938(\xc0\x07\xc2F\xc7\xe1a!\xc0\'b\x0f\xef\xe4\xde$\xc0p%\xb8S\x81\x08!\xc0\xc7u\x0c\x86\xed\x9a"\xc0x\xc69\xec\xa80\'\xc0\xfe\xbe\x17\xf2\xbf\xf0\'\xc0a.\xff/Ac(\xc0z5\xd2\xef\x12\x91 \xc0V\x82\xb8Og\x84\x1c\xc0t\xefy\\QA\x19\xc0\'\xef\xcd\xdf4\x85\x19\xc0\xd2\xbf\xfc\x15\xd3\xa6\x19\xc02\x94<@!\xff$\xc0\xf6\tx\x00\x84 \x15\xc0\xe5I\x82Sm\x82(\xc06\x85\xb6\xb2S\xfc&\xc0\xfd`\xd8\n\x17\xb6&\xc0\xf2\xa2K\xff\xa4\x8c\x15\xc07s\x9aal,%\xc0\x1c\xca\xbd\x03\xa7\xd6"\xc0\x13\xdd\x95\n%\x04\x14\xc0-\x1fA9My\x19\xc0\t\xc1\xd0\xba\xa0\x86\x1f\xc0\x13\xcc3\xd1\xf3\xcf\x00\xc0\xb5;SQ1\xb4#\xc0\xdc9:DX\xc6\x17\xc0Q\x12k\x06Z  \xc0\x0f\x94m\x98n\x06\x1a\xc0\xa2\xf7 P\xcf\x0e\x1f\xc0\xe4)J\x87\x9a\x92\x13\xc0\x94\x82\xfdo\x1b\xbd\x13\xc0\x9a4d\xb4rx\x14\xc0\x18\xeay\x96\r\x04!\xc0e\x11\xc9^\xd4("\xc0\xf2\xc9\xe8}\xf5G \xc0\xb2a\x0c\xc7\xdf\x80!\xc0\x84\x98\xed6\x10P#\xc0\x9c\x1e;e.\xa9\x1c\xc0\x81`\xe5\xf7\xa0\x98 \xc0\x1fpX.\xba<\x1d\xc0\x97\xf7\xd9\xe7v\xfa\'\xc0I&T\x8f\x04B\x1d\xc0\xda\xa7\xe8jOn!\xc0P\xee!1\x86\x1e \xc0Q\xb1\x7f\xf4\xa8\xd5$\xc0\xcc\xed&l\x8bv!\xc0\x98\x14`\x8d\x893\x15\xc0\xa1\xd9|\xff\n\x91#\xc0\xb3@VO-\xe0#\xc0CB\xf6\x8byb \xc0\xd0\x07\xb3G\xb5\xc8#\xc0L\xb7c:\xd2~#\xc0:ZUr\xa4~\x1f\xc0\x023\x11\x0e\xfb\x8d#\xc0_\xa2_;L\x9f \xc0\x98r\x04>d\x97\x1e\xc0\x08\xeb\x14\xbf:y%\xc0\xe7@\xb0\x06\x80\xca\x1e\xc0\xcc\xe7\xf8\x98)7$\xc0-\xf0\r\x1e\xeeA#\xc0\x80$\xf8&K\xe4#\xc0\xd4qF\xb0\xd0\xf3#\xc0\xb9\x14,\xaa\x8e\x9b!\xc0-s\x93\x1b\x83\xb8!\xc0\x8d0\'\xcf\x8b\xdc"\xc0\xf1\x1e\xbd\xe0\x99\n\x1b\xc0bt\xec\x95(\xd6"\xc0|\xe9\x0b\x16\x94\x98"\xc0d\x84\x90\xe2E\xc6"\xc0\x8c\xc1bJy\xcb#\xc0\xf1\rq\xdb\xc9W(\xc0\xce\x12\nN\xb5R\n\xc0"&/\x1d\x86w(\xc0P\xbb\xcc\x11\xb0\xdb$\xc0\xcc\x9f\xc8\x17h\x05#\xc0\r\xbaM\xb9_\xc4#\xc0[\x07\x84\x0e\xcf\x08\x04\xc0\x8bs\\\xae7\x8c\x04\xc04\xb2\x96\xb0+1\x00\xc07\xc7\xdc\xe0\xd4\xdf\x06\xc0\xc6\x99\x04!7\x7f\x12\xc0\t >\xad\x89\xfc\x1a\xc0G\xe7\x9f\x92dR(\xc0\x1d\xd0\x07]\xd7\x9e$\xc0!\xaaY\xb0H<#\xc0\x8c\xa3\xcc\xa8\x08F#\xc0\x9b$\xb1d\xb2,\xf4\xbfb\xcd~_w\xce\x1a\xc0i\x01&\xf4\xc8\xbe"\xc0\xd1\xa6\xacP[\xf8!\xc0h\xf7\xf5L{\xcf\x1e\xc0\xdb\xb0\x1c\x82\xdd=&\xc0\xa5\xa5B\xf6\x85\xf5"\xc0\x01\x98\xdfXKk"\xc0\x8cy\x96W#:\x08\xc0s|\xb6\xc5\xc9\x02(\xc0\xc2\x82\xf5\x14\xff\xd9"\xc03\xd6(\x7f5\xfe\x15\xc0\'Ox\xb4\x96<\'\xc03Nb\x82\xc5\x95&\xc0\xd3{\x86\xe0\xa4F(\xc0\xf1\xe6l!\xe1\xcb!\xc0\xb9\xa2\xb2\x86!d(\xc0\xa5\x01\xfc\x1dP\xc9#\xc0\x12\x0cv\xe5\x8e:$\xc01Z\x0b\x8b\xc1m(\xc0\x8by\nr\x9e\x9c \xc0H\xf2\xa5$\xf9r$\xc03.q\xc4\xf9Y\'\xc0*F\x92%\x81Q \xc0IC\x95\x98\x85\xa4#\xc0]h\xcay\xe98&\xc0\xd8\xd8\x80}\xb0\x94(\xc0\xb4\xc5|\x89\xb4\xc2\x17\xc0\x08\xf6\x854\xc7\x82\x1e\xc09\xa1\xed|*O&\xc0\x8dR\x9c\xdc\xc2\xc5%\xc0\'\xe68o\x07H#\xc0P\xa1\x1a+^\x9e"\xc0x\x00\xedG\x9dk"\xc0\x84z\x12O9\xe7#\xc0%\xc0<\xb0\xc4\xbb\x13\xc0\xd1AO\xe71\x80\x1f\xc0\xc7u\x95\xaf\x82\xba\x17\xc0-\xd9?\xb8\xf8\xab!\xc0\xcc\x89\xa6\x97\xd5g#\xc0,\xd9l\x06\xdf\xdf#\xc0=6,\x9d \xf1\x11\xc0\xb1\xe0\x9b\xbd)l(\xc0:LyQ\x01,(\xc0\x9a4d\xb4rx\x14\xc0\'5\xb4\xc4\xe4\x8c#\xc0,\x8d\xf2\x1c%\xca\x1e\xc0N\x1e2\xc5\xde9\x18\xc0I\x1b\xcel3\xad\x1f\xc0 \x0fpRZ\xae\x18\xc0`\xc0\x05\xa8\x08\xc7#\xc0\xf3\x8986\xcc^\x18\xc0a\xd79Z\xbfO#\xc0\xbd\xd8w\xa5\xa1\x82\x1e\xc0\x03\xad8\xe7(\x1f\x1e\xc0Q\xed\x9c\xcf\xaa\x9b \xc0\x05y\x0e\xb4\xd4\x92\x1e\xc0\xe0\xc2\xba\xc7)\xf9\x1b\xc0\xd6\xd0\xa36\x84;$\xc0*tPf\xc3\x12$\xc00v\xaf9\x92\xc1\x15\xc0D\x1b\xed\xbb\xe1\xa8#\xc0\xf9\xb6\x80\xefe\x9d!\xc0\xf6\x00\xa0\xbd\xc7\xde\x1a\xc0\xbc\xd8\x03\x11\x95\xaf#\xc0P\nk\xd8\x05I \xc0\x8by\nr\x9e\x9c \xc0l#\xd1\xfe\xaa3\xf4\xbf(<+em\xa6!\xc0\x8b\xf7\x11\x13\x93^!\xc04\xb6\xe1_\xadD\x1b\xc0\xa9s\xe1n\xfd\x93!\xc0\x98\xa0\x01\xa1\x94\x0f"\xc0\xcd\xb5$|\x9b\xca$\xc0\xe3\x95\x86\x88C\xb5#\xc0\xdd\xb6\x93\x98\xe2\x7f\x19\xc0\xa5\xb0\x0e\x11\x06\x97\x1a\xc0e\x83R\x042;\x13\xc0nj\x9f\xfdg\xc8#\xc0L|u\x93K\xf5!\xc0\xab\x0bwekd$\xc0\n\x0c\xaa%\xcbE(\xc0>\x9dsabS \xc0\x8a\xd5\xc4d}4\x12\xc0\x8cw\x8d\x08c\xbd"\xc0\xb7\xa5\x16\xbd\x18P\x15\xc0\xa7y"\x8f\x7f\x08!\xc0:\x8at\x07\x0e2\x19\xc0\xbcz%\xdeN\xe1\x15\xc0\xfa*\x08\x17>u(\xc0\x06\xfc\xb8/;l"\xc0qk\xe76\xeb\xc5#\xc0"\xa2\xa0\x8e\xe3_(\xc0\xa0v1\x0e\xc1\xbe\x15\xc00\xcd\xceU\x83\xeb#\xc0Pg \xee)\xcd!\xc0\xf9\xb6\x80\xefe\x9d!\xc0\xf7\xe6Y#\x1d\xeb!\xc0\r\xb0&\xc9i\xf7"\xc0\xf7\xe5C\xad\xf3\xca(\xc0;x-=\xc8\xf8!\xc0\xe1\xc8\x1e\xb6\xb1-%\xc0\xcd\r\x8f"O\xa4\xfb\xbf\xac7 &\xd5\x83$\xc0^\x89\xf5\x88\xf6}\x19\xc0\xe0=\xdf:e\xb7!\xc0>q\xad\xe9+F \xc0\xff\x18/\xb4\x83\xa6"\xc0\xd5\x9d\x81La\xcc\x1d\xc09\xb3\xde\xd2\xdfO*\xc0\x06\x10\xec#3\x9d(\xc0\xaa\xfbYJ?c\x12\xc0\x8c\xd7\xa3TQH\xfb\xbf\xfc\xba\xc3\xfe|~%\xc0\xce6T\x1b\xadL&\xc0\xdc\xeb7\xbc\x9e\xcb\x00\xc0\xe2\xf2\x8e\xebxs\x00\xc0\xc3\xa1@\xa4\x92\xe8"\xc0\x03\xb5V\xf3QA%\xc0\x8aXw\xb0\xef\xcc"\xc0\x85\x837\xc6G\xb7"\xc0\x03\xcd\xb3\x9e,\xc2#\xc0\xcbw\xae\xc7\n\x19(\xc0\xf7\xc8i\xa6\x1e|$\xc0.\xb2\x8a;\xea?#\xc0\x8a0\x03\xdf\xc1_$\xc0R\x96U\xbc\xe2\x8f"\xc0\xf5>\xfb\xdeJt(\xc0\xedF\x97|\xa3\x8f$\xc0kZ\xfe\xdf1\xc9\x1e\xc0 A]J"q(\xc0\x11\xd8,\xc6\xeb\xcd"\xc0\xccV\xfaV\xd8\xb3\x13\xc0\xc5\x8e3\x9bC4 \xc0\xd2g\x9bO\xf4\xd1$\xc0\xfd\xe5\xfaHl\x9a \xc0j\x8f\xcc\xc3\xb4l$\xc0\x8f\xeb\xbf!\n?)\xc0\x929\xd83>\xfa\x00\xc0q\xe2\x14!{\xcd\'\xc0\xec;\x97\xc0\x01\x93\x1e\xc0\xe3E\x8d \x19\xc3\x1f\xc0P\xe4\xb7\xbf\t\x14\x04\xc0\x98\x90\xf1\xe4\x86u#\xc05\x18>\xe7\x8c\x14\xfe\xbf\xb3\x11D4\xd7\x87\x00\xc0\t\xf5\x0f\x8e@\x84&\xc0Y\xd6<:\xfa\xfe \xc0R\xc7\x13l\xfb\xd9&\xc0=}3\x82#!\'\xc0\xc5zt9q}!\xc0\x1a\xfa\xf1\x91\xb0\xfb\x15\xc0g\x85F\xaa\xbbC#\xc0\xfa\xfc\xf3\x05\xd3z\x11\xc0\x955J\xcde\xc9\x15\xc0\x80.\x9c\xbc7\xaf#\xc0\xd2y\x0f\xfe~\xb1%\xc0\xeax{D\\\xaa \xc0\xbc\xa6\x03\x1d\xcb3\x18\xc0{-VQ\xdb\xf2\x1b\xc0\xc8]]\n\x9cp#\xc0\xd9,\xba\xf0\x90\xb3#\xc0s\xcd\xa9r\xb7\x9a!\xc0v\xca\x93\xaeT\x96#\xc0\xdav\x1b\xbfp\x0c\x1a\xc0;x-=\xc8\xf8!\xc0{q\xe7\xa92A)\xc0\x12\xd4!\xa6S\xd0\x19\xc0#\xa1\xeb\xbe\xa7\xfa\x19\xc0\xe2\xb8\xe9\xa7\x00-%\xc0\x13}M\xd5\xbej"\xc0e@\x0c`\xc1\r)\xc0\xb8\xd3\xb6\xd8|}#\xc0\xb1\xbeO\x96@I\x15\xc0\xa3W\x1e\x18\x7fo!\xc0\xb8k H\xfb\xb4!\xc0Pg \xee)\xcd!\xc0\xe1\x152\n\x8cr!\xc0\xbc\x85S\x04I*#\xc0Wh>\xb8\xf4m\x15\xc0\x02\xe7\xcc\x86-T$\xc0\x8bJ\x9e\xaaF\xa7$\xc0\x1e\x1d(\x04\xea^\x1a\xc0z\n\xb2\xf7S\xa7$\xc0\xdd\x02E\xa1\xcc\xcb\x1a\xc05|\xa8\x94<q!\xc00\xe3\xa4@d\xcd$\xc0\x03@\x88B\xa2\x1d\x19\xc0\xd9K\x8d\xc2\x85\x14\x1d\xc0\xac\x10\xa9\xb7\x048$\xc0PG\xccQ\x94\x0b\x1c\xc0\r\xf7\xb6N\x8f<!\xc0*)\r\xefRe"\xc0\x1fS\x03\x00\x0b\x82!\xc0\xfaK\x8e(\x81\xc6#\xc0\x14\x8c\xe1\xee\x16p)\xc0\xdd\xee\x8b\xa3\xd5\xed%\xc0\x8d\xad\xa8\xa6)F\'\xc0Rf\xf4\xc0\x83\x9e\x18\xc0'
p29
tp30
bg3
(g4
(I0
tp31
g6
tp32
Rp33
(I1
(I701
tp34
g13
I00
S'\xae\x86\xd9\xa6\xa5{S@\xbf1\x08F\x9eQS@\xc3\x85\x00\xd5%XS@n\x13\xbeZ\x95\x82S@\xa2\xe5|\xb2\xb7\x80S@\x14\xbc\x10\x08\xff\x9dS@\x9b"\xa6\x95\xee\x7fS@@\xf6\xe8\x82\x8a\x8eS@\x0b\xee\x0b\xc1\xe6\xdfS@T\x95f\x8ex\x9dS@\xef\x9b\x0f\xa8\xd6\x98S@(\x16\xb5\x8c/\xafS@\x1d1:\xcc\xe7\x86S@\x0e\xe8\xc6\xf7\xfe\x92S@\xaf\\\x8dW\xdeRS@\xda\xb8\x9c\x07\xc0}S@\xf5=A\xc7\xe9\x86S@n\xfe\x9a\xab\xbc}S@e\xf8Q\xfca}S@\xc9\x1a\xa9\xd3\xec|S@\xabB.ICnS@\xa3_\x07q\xc2ZS@\x15\x0e\x8aN\t\x81S@\x8f\x11\'\x8b\xb2|S@\x83\x93\x90\xfet\xc6S@4\x8b\x7f1\x9c\x8dS@\xd8}\xb3\xe0\xae\xa9S@\xa0\xbb3\x986yS@\x8d\x89\x02t\x82\x86S@\xad\xe9\xd4\xc6\x19sS@\xb8\x83\xecm>yS@\xb3\x9e\xe6\xce\xebKS@-\x1e\x97\xb9\x83\x9fS@\x1e}\x9b\x80\xb3\x96S@wL\xa5g!\x83S@\xe6\x1fbM1\x94S@S\xdcsa\xe3]S@N*\x01%\xdf\x89S@\xf2y\xf0\x9c\xa2\x83S@\xeaKc\x1b\x1b}S@\xac]\xd9z3^S@\xc1\x85\t\xdf\xe3aS@\xecOf\xf6LKS@Ck\x9a\x8a+xS@\x96\xafn\xc8\x0e\xe5S@C$\xde=\xa8RS@\x9c\x9d%\x97Y\x9dS@K\xb7\xe8\xc8\xffsS@\x1dR\xff_Y\x90S@\x1b\xd1\xe6X\x85\xc8S@t\xa0A\xecK\x8aS@z\x06\x19\xe1\xa0RS@\xd98_$T\xb6S@(\xf0\x12\xe7:\xa7S@t\xace\xf5Y\x8aS@"\xf7\xd7\r\xc0rS@\x04\xd0\xa8\x9f\x86\x83S@$\x08\xdc\xa9\xa9\x91S@\x0c3)\xb5\x16\xb3S@\xbcT\xea\xbex\x94S@2\t\x06\x9dE\xb8S@f\x83\x7f\x13\x9e~S@\xff\x1b\xcb\xfeQ}S@\x1eG\x8c\x1a\xcd~S@(^\xfb\xf0LjS@J\xcbr^D\x8dS@\xab\x08E<\t\\S@Hn\xd70\xa1\\S@\xa9(l\x1a\x12zS@\xca\xe3\xd5\x06\xcdwS@\xb7\x1c\xc1\xc9\x16\x83S@$\x99\xb8{H~S@?UL\xb1IYS@\xbdH\x82\xc7I\x83S@(\x0b\x049^\x83S@\x94S\xcb\x01;\x8aS@,\x12-\xa2\xab\x96S@G\x15\xa8\xdf\xd0ZS@\x0c\xe1\xdfk\r\x84S@\x82\xdc0=\x15~S@\'*T\x96\xbf\x92S@\xa3\x055@\xb9yS@|\x9c(H\xe0\x82S@73\xe8\xcd\xbb}S@\x0b(\x99\xc1\xbb\x82S@\xfa9\xe2\x96\x05\xa8S@n\xfe\x9a\xab\xbc}S@\x80\x9f\xcc\nn\x8dS@=\x16\x8c\xf5\xd1\x87S@\x92\x86\x13\x02\xd4\x82S@`\x1d%%\x0b\x97S@^\xaa\xd7},\x8fS@n\x9a7\x85\xaa\x91S@\xd5\x1c\x05\x11\xdf\xceS@\xf5"/1\xcb~S@\xe5C\x1b\xf8[\x83S@\xb56\x10\xab\\}S@\xc5M#=\x8c}S@\r\xb1\xe7\x9a\xcd}S@J>\xd0\xf9&\xacS@\x8d\x8b\xe0\x96\x10\xabS@j\xe6\xdd\x8exwS@\x82\xc7^N\x11\xabS@\x1a\x13c$\x12\xb9S@\x05\xc5Y\x96a\x88S@\xcc#d0K\xa5S@r\xfby\x19\x8a\xb4S@\xc3d!\xbf\xffvS@\xe8E\x16c \xb9S@E\xdcs\x8a\xdf\x86S@\x07\xd67\xd5\xdc{S@g2\xc6\r>tS@aJ\x14k\xa9\x9cS@\xe8\xb0\xae\xe8\xe3\xa1S@\x95\xcd\\_\xf0YS@\xb8\x9b\xbb7\x0c\x93S@\x01l_\x11\xcajS@\xb7a\xf7\xf8U\xb9S@\xff\xe0&\xdc\x7f\xb2S@yK\x10\xaa\xcd\x8fS@~Dh\xd9\xd6hS@\xc2\xb1B`\x19]S@w\xdc\xf5\x03!yS@q\x1d^\xae\xc7\xb4S@\xebEc\x17^\x80S@\x86\xdfU\xa0]|S@\xffT\xb8R@zS@g\xa3v{8\x80S@z\xa2\x92\xf9 \x87S@P\xd0F\xa7\x88\x97S@\x11^lI\xbc\x8aS@\xc6\x9c\xd1wa\xa4S@\x10\xc6\xe3\xac\xf1\xe2S@\xc8\xc4:t\x1a\x9dS@\x92\x9e\xc1\x89\xfc\x94S@\x83\xbaL\xcf8\x92S@\x95\xa3\xf7\xe2\x08\xa5S@1\x1eY\x0c\x05lS@#\x8c\xd9f\x90\xc8S@\xeb`f\xf8\xc6\xafS@~\xa1\xc5\x8a\n\x8bS@\xdb\x97\xa6\xcd\x15}S@\x9b\x0c\x8d2\xd9qS@\xd4\x12\xe1\xb0kVS@\xb6\xa5\x16\xe6+\xcbS@`\xd2i\xee+\xb0S@5\xa5\x073\xde\x94S@\x8f\x10\x11x<\x8aS@L\r_w.\x94S@\xab%\xafpx\x84S@yE\xa2V\x8dTS@A\xc3\x9e\x01\xda\x8aS@\xffR\x84\x10v\x8dS@\xfdW\xea\x04f\x8aS@\x8e\xfe\x0e#\xce\xb3S@8\xa4\x1bF\xc8\x8eS@\xccO\xd5v\x18\x91S@\x02K1<\xc2\x91S@\x0f\x0f\xd1\x95\x96\x94S@\xe3`<\xfaT\xa7S@\xf6\xd2ZD\x97yS@\xd7\xf7\xa1\xcb\xff\xa8S@s\xd0\xd3\xe1H\xa4S@\xaa\xf8fy}\xc8S@3-`\xb9\x8d\x86S@\xbd\r|\x9e\x8cTS@\xb8\xb7\xe0\x1a\x00\x83S@K\xd9\x14t\x86rS@\xde\x17@\x08\x9a\xb3S@PR\xf8\xceTWS@\x86\xe3\xd8hpfS@\xc7\x97~]\xb5\xafS@W\x92\xd5U\xd8\xc3S@\xde\x9b\xc0\x90V\xb3S@\xd6\xc7\xb8\x0c\xf7\x82S@\x87\xeai\xc8\x1d|S@\xfe\x13\xc0\x8c\xcf\xdeS@\x00#\xb4\xa8v\x80S@\xecT\xe2\x80\xaa\xb2S@/\x00\x98\xc57\xaaS@,\x9b+\x13\xe3\x9fS@\xef\x91|\x86\xbftS@-\x00\x8a\xe7\xceqS@\xbc\xc51\xee\xad\xa6S@SR\xfaHy\xaaS@~SM\xc2)tS@\xb90]\xaf\x9dZS@.\xe0\x16"\x04\x8fS@R\xcb\x13 C\xa1S@)B\x85\xf5\xe9|S@6E<\xa2\\\xabS@\xd0\x12|\xd5\x06\x89S@"(\xd7\x1do\x7fS@\x12\x1b\xa9ML~S@\xc2\xad\xfd\xe1\xf8\x88S@\xb0\x06{\x1a\x82\xa8S@sg\xed\xa5whS@\xfe\x0c$\xb7\x9esS@]\xf9\x08\xe2\xd3\xacS@\x02\xb2\xd2\x01\x1fxS@\xd1r\xf5\x88\xe1\xc9S@P\xa2K\x18\x8b~S@3f\xf4\xfa\x82ZS@\xf2\x0e_U\x03ZS@BVm\x1c\xa9\xbbS@\x9ci\x0b\xfa\x1d\x83S@o\x94\xceL\x17}S@\x1f\xaef\xa0\x81~S@\x18;\xb1;F\x99S@S|\x96?\x0f\x8dS@7G\xe6\xc1\xa9\x9bS@p0\x073\xd9uS@\xd3\xf8f6\xd0sS@\xf8\xa3\x1b/\x86\xd2S@\x84\xe1<F\x96\x89S@\x19&\xe3\x93\x81\xb2S@\xbf{a\x1f7\xadS@\x17\x97\xe5D\xd1\x97S@\x02\xd1\xa5\x1e\xbe{S@\xbe\x8aA\xa6D\x83S@>!g\xfa\xc5mS@/\xffu\x1b\x1d\xb9S@\xfc\x82D\x10.\xb4S@\x80A53\x87}S@(\x14?\x03\xa0OS@\x9f\xba\xc9\x08\x92\x80S@\x0f\x0c]\xdew\x85S@\xfc\xb4\xeau\xb6\x80S@\x83ba!\x02\x95S@8\x9d\xc0o\x05\xc2S@\x17!|G\xf0\x7fS@\xf9]\x8c\xca0\x8bS@\x1e\xf9\xc2s\xba\x84S@\xf4\xde0\x0e\xe6\x84S@\x95\x86[\xe5\x7f\\S@clfI\x8e\xa7S@a\xe9\xa6\x1av\x8dS@*\x13\x89uP\xb9S@\xd7\xd2\x12\x91\xb5WS@\x83\x1d\xb0\xf2H\x8cS@\xa8b\x88\xa0UuS@\xe7\xd2\x92\x96\x00ZS@%\xd2\xe5\x1f\xc4\x8fS@\x18\xde"\xdd\x18ZS@\x10B\x82\xde\xfb]S@\xb0\xce\x8b\tv\xb3S@=\xf5\xab![~S@\x11\x82\xa8\x81F\xceS@\tG\x0f\x14!XS@\xdf\xa6\x1a4\x85\x88S@\\v\r\xba\x06\x81S@7\xfba\xf2\x91KS@\x9f\x01\x0b\x97@tS@i\x14\xd7&\xaf|S@\x00\xc0\xf9\xda#\x7fS@Z\x97\x8e\x13\x83\x86S@\xbdw\xb6p)\x7fS@k\x02Cd\x8f\xb2S@Yl\xb5\x86\xbe|S@\xa2\x99\x8c\x1f\x98\\S@\xe9u\xd7\xe7\xd4\xa0S@\x0e,\xe2\x14[|S@\x942#\x18@\x80S@\xab\xa2c\x8c\xab\x91S@\x84\x9c\xc7\xa1\x0c\xceS@\xf6\xc5\x97\xbc\x01\xcfS@\rw\t\x9fK\xa2S@\xd8\xd6\xef\x16\xa3uS@5\x890p\xd4\xdeS@\x1eM\x1b\xda\xcf\xc6S@\x97\xbdmC_\xdeS@\xcbG(\xbb\xe9cS@\xectm\xe8\xf3aS@;&\x84A\x96[S@\xb4\xbef\x1d\x0f\x91S@T\xf6\xcc[(\xa4S@\xf4e\xa3\td\xa4S@\x83\xbaL\xcf8\x92S@E\nv:$\x92S@j#\xea\xfbDKS@\xdd\x17f\xaa\x04\xc4S@\x06\xee\xd6\xf7\xf2\x92S@\x8di)\xab\xb4\x83S@\x14W\x19\xfb\xc6\xafS@~\x10 ~R\x89S@\x87\xd46K\xa5rS@\x97K\x80\xd5\xc4jS@Y\x96\xb5p\xb0qS@q\xd2\xf5\x1d\xb5\x08T@\x8c\x8dm\x91\xd0\xa6S@\xfb_\xb8B\n\x80S@\x9e\x9b\x93\xdf\xc9QS@W\x15s\xc6\x96TS@HB9\xfa<\xbbS@\x1b\x9c\xbd\xc4\xe6WS@i\xb8\xdb(\xe3mS@\xd1*\xef\x9b=\xc1S@N\x84\x12P0lS@\'-\x88q\x87iS@\xa1\xfc\xc6\xb6>\x81S@e\xe8\x04\xe4\x05~S@\xfa\x0e\xba)\x86TS@\x95\x17\xf6\x13\xedYS@\xa9"{\x1fYKS@\xdb`\x8d^5KS@<\xc4\xccw\xa6]S@%\xb1f\x0cM]S@I\x9e&6i\xa8S@3\xe9\xa9r\x91KS@\xc0R\xf6\xfaF|S@\xa3\xd8\xe3\xb2\x03\xa8S@F\xa5EGM\x99S@o\xfe\x8b\xb9\xdc[S@o\x10\x08\xeb\xb9KS@\x8d\xd8\r\x83\xdcKS@\x02yM\xfe\x19\x8aS@\xbb\xef\x7fE\\\xbbS@\xe3\xba^\x1f\x91\xa2S@\xa2{_o\xbfrS@*\x1d\xf5,\x9c\xa0S@\x95&M\x80\xe4\x9fS@u\x81(\xba\x9a]S@\xa9\x05\xbb\xb3\xf6cS@\x0f\x92\xdb\x99\xc8\xa5S@V\x01\xd5(\xd1\x98S@>\xbeL\xcfrZS@L\xdd\x03\x1b\xa3kS@k\xd9\xf3#\xa3iS@\xc0\x8b\n~\xdcZS@\x91q\x7f\xed\x9b\x9bS@\xb2j\x17\x00\x04\x9bS@\x10_\xd0\xa0-\\S@\x7f8\xe7\xc3\xa9bS@\x84\xd8\x12\x1d\xa7iS@;[/\n.XS@0y\x81\\~jS@\x02\xf6m\x03\xe4aS@JZ\xae8\xeecS@\x97\xee\x82\xb2G\x91S@\xa2\'\xbd\x16\x16eS@\xe1/\x16\xec\x83eS@a\xa72\xa0)\x94S@\xc4I\xf9\xadv\\S@\xc8\xb1$\rM\xccS@G\x95\x92\x84]hS@\x1f\xa8j\xef\xea\x92S@\xe4G<\x14\xf3\x92S@p$\xbd\xcermS@]\xf3\x95\x82(\x92S@G\xea}L\xe4\xa4S@\xc0\xd8o4\x9d[S@\x1b\xf8C\x98h\xa4S@\x01\xa9\xf2:\xd0\x91S@\x14\xa8\x81\xa4\xde\xa8S@\x0b\xf3\x93\xa2wdS@?A\x9at\xa9eS@\xc1\xd7\xfd\xcfT\xd7S@\x0f\xeb\xa13AkS@\xebr\xe8>)\xc9S@\x16wa\xbc2\x98S@\xe1e\xf3\xee\x13\xceS@\x84\xa5@/\n\xcfS@\xfa\x02\xc8\xe9\xacmS@\xbbN\x0e2mrS@\x9b\'\x07\x91UnS@\x18=\xb9\xd4\xf8yS@\xd7r%U\x06\x91S@\xdbJZ6ftS@\x12[[F\x81\x88S@\r\xfb\'A(tS@\x8b<1`\x9d\xdeS@U\t\xd0\xf2\x18xS@\x83\xcd\xb6\xd0\xc0\x8fS@\x0c\xa5\xa0(\xa2rS@\xef\x0f\x16\x1e\xd7\xe0S@\xaf\xa5\x02\xaa\'[S@D5\xb8\xd6\xc2tS@7\x94<3\xeavS@%\xd9 e,\x87S@\xa8\xf2iw\x8e\x8cS@\x9f\x02\xc85\x1dzS@zcY*u}S@\xea\xe3\x1e:=\x80S@\xfb$\x8d\xab_|S@ \x9e\x8d\xfbW\x80S@\x8dW\x99\x0e\x11\x7fS@(\x0f*\xfd\x12\x7fS@\x11\xbb\'\x88C|S@\xec\xb6\xd7\x90W}S@\xecO\xad|\x1e\x7fS@m\xfe\xe3\xee\x05\x8aS@o$\x02\xc9\x80~S@O\x8a\xfca6\x8dS@\xcf<-\xae\xab\x80S@\xe0h}aG\x83S@\xe0\x9cv\xda\x1a\x82S@+!\xc2\xe8Z\x7fS@\x91\xfd\x04\x81\x89{S@\xb2\x9d]\xc0\xba\x8aS@\\\xeaA0v\x81S@\x91\xfc\xb5\r)\x89S@WX\xdd[c\x89S@\'ZZ\xe1\x17zS@\xec\xa0\xe26\x10~S@0\x82\xec\x94\x9dzS@B\xd5\xe7C\n\x82S@a\xd2\x1b\xc2\n\x83S@w\x9apN\xe7zS@XM\xa2\x03\x13~S@\xe9\xa8\xe99T\x83S@\xc1p\xec\xf9\xdb]S@\xdc\xd7\x8bA\xc9}S@\xaa\x0b\xe8\xd2\xdd\x83S@\x9b\xf2`I\xe4{S@\xac"\xd6\xc5\x9d\x86S@\xcd u\x92kSS@\xf3N`\x1d;\x8aS@bm\xa41\xd7\x86S@\xb00\x8f\xf9Z\xcfS@Y\xee\xfd\x06\xbc}S@)\xfc\xd4\t\xb5xS@h]@\x02>sS@\xfcv\xf8\xf3okS@\xa0\x1f\x8a\x81\xa6\x9dS@7`O^P\x86S@\xab\x9d1\xb7\xf2\x92S@\x99n\x16\x157\x92S@\xf1+0\x83<\x92S@\xa9g\x1b\xd4\xe7\xa4S@\xd2\x86\xef\xa1n\x95S@\x1c7\xf9\xe7\xc7TS@n\xf9;\xf3p\xa7S@\xe3U\xf0&6\xa6S@\xef\xeb\xbc\xe7\xbf\x9aS@\xb8\xa1\xa1\xa1\xd7\xa0S@]\x95\xf6fx\xb1S@<\xcd\xea\xc1\x1f\x9eS@h\xfbr\xd8\xe7\x91S@ei\xbc\x01\x00\x92S@(o\x01\xe6I\xcbS@2\x91\xff\xd8\x01\xb9S@W\x0c\x19\xe1\x85\x85S@\xf7\r\xca\xf6a\xb2S@\xac\xc6!\xbd\x1f\x87S@1\xcf\xf3\tp\x8dS@\x8c=T\x12Q\xa6S@\x814/\xca\xa6\xa7S@\xe6;\xcd\xbf\xb7\xa9S@C*\x1b\x8d\x14\xbbS@Y\xf8\xad\xb8\xb1\xc3S@<\xf8.\x9c"\x8cS@\x18\xf1}\x7f\xee\x8eS@8\xbc\x13\x84\xe7KS@\x92g*\xdf>\x86S@\xd5\xfbN=\x1b\xbdS@U2?r\xfa\x84S@\x9dK\xe1K\x11\x9bS@\xf3{\xfc\xa6v\x84S@\xab\xc2\xdd\xb6\xff\xc4S@$\xcd<\xff\xc5\xc2S@\x07\xefl\x98h\xa4S@\x88\x89\xd5\xa2\x1b\x8aS@\xf0-\x8a\xe3\x98\xb8S@\xd0\xfc\xc5\xbe=\x8dS@l\xfb\x06\xec]YS@\x01\xdc\x88\\\x9f\x83S@\x8a\xff\x11t\xd2\x8aS@\x16*e\xa4d\x87S@\xaa\x84\xf1\xb1\r~S@\xe1\xc4J\xd3\x9d\x86S@\xb9\xa7`U\xa8~S@\xa3u_\xc3\xa6zS@\x7f\xc7\xa5\xa0&\x89S@\x9c\xb5\x99O\x06zS@\xfcj\x97\x8fx\x84S@b/\x01\x8e\x10\x82S@Pt\x10\xa8z}S@n<\xdd^5\x82S@\x04\xa3|[\x11\x8fS@\xd9 !\xf1YsS@\x15\x9a{\xd9\x97}S@67@\x9dw\x85S@\xe0\xf1@\xb6J}S@5\x1f!\xafA|S@\x91>-Gn|S@\x91;yZ\x8f~S@\x01\xf4\xce\xe4}XS@W\x13\xb7Z\x16\xcdS@\xfa\x96\xdbG\xe2XS@U\xf3 \xa9\x9a~S@\xd6\n^pszS@W\x96%~\x1fXS@\xb7C \xd8\xc6\xcdS@\x94\xe6A\xa2*\xceS@\x03\xc4\x98l\x1b\xcbS@\xb3\xb8\xb1\xd3R\xd0S@\x8b<1`\x9d\xdeS@0\xc8\xee\r\x95{S@\x10\x1c]\xe6EYS@\x18N\xea\xbd!xS@.A\xa5%@tS@V\x92\x81\xee)tS@\x13\xe3cJ\x12\xd1S@\xbf:q\x86#\x84S@{y\xa4\xe9\x10~S@\xfa\x02\xc8\xe9\xacmS@jz\xd5h\x82yS@\\\xf4\xd0\xca\xaauS@"v\x16\x88<mS@\x03\xcajc?kS@\x86t2\x8dL\xebS@\x95\xbb\xd9\xbe:sS@|ZjJB|S@\xe5\x00\x16\xd7x\x91S@\xab\xc0C\xe7^}S@\xc1\xf61gliS@\xcbS]rOlS@\xb6R\t\xba@^S@\xd7\xcf,5\x80kS@\x87\x9ao\x9b\x83\\S@d\x85\x0e\x13\x1a\\S@G\xbe\x17*\x8dXS@j\xb6\xc7\xb7.~S@\x7fb\xad\x1f\xf2\x9aS@UMZ2~{S@J\xd1\xfa\x1a|\x8cS@\xeah\xa3N,rS@\x13\x9d<\xa7\x7fuS@\xafO\x19\x95\xbfUS@\xbd\xedl\xf5\xb4\xb1S@\x85t\x9b\xec\xf1zS@\xe7L\xb9>\xb5tS@\x10\xba\xfe\xde\xa7\xa5S@\x11\xaeM}\xe4\xadS@K\x87P\x82\x03iS@\x05\x04\xaf\xef\x88hS@C\x18\x06\xb0\xf5YS@\x88\xe0\x14z\xef\xa7S@\xfd\x9c=\xf9\xf9}S@*\x94\xcf\x1c\xeb\x84S@\xea0\xadk\x9dsS@\xf7\x98\xac\xc2\xa2fS@\x15\xda\xddQWYS@\xa1\xa8\xe3\'A\xa6S@\xba\xf3K\xcczUS@\x95\x91\xe3\x90\xefTS@\xe6;\xcd\xbf\xb7\xa9S@\ncx]\x9bKS@\n\x86\xbd\x0f\xe5{S@\x07z\'_\x15\x87S@\xc7(\xdbf\xa2\xb8S@ \xca>\xf3\xae\x87S@<\x0c\xfbX\xb0ZS@&*\xae\xb1\xa0\x87S@\xbfF*\xed\xebKS@\xd2\xf2\\\xf0\xfczS@\xf6\xa9f\x84FzS@\x87\x1d\x96I\xac~S@\xc5uN\xd9\xd6zS@\xdf36U\x88zS@(\xd4\x1e\xc2\x01\\S@\x0f\x0eel\x9bXS@\xcfb\xce}\x18\x92S@\x9f\x0c(\xfa\xcbZS@\xb7}\xe5\x18\x84\x89S@\\\xbb\x15\xac0\x82S@\xc7\xa9\xd9\xd5\xa4WS@k\x06\xe5\xf1x\x81S@j\xb6\xc7\xb7.~S@\x17\xd0\xda\xe3\x1b\xd1S@\xc1\x92a#\x8d\x8aS@R\xfb\xf2\x14\\fS@\x95.\xael\x89zS@Ia\xd8\x98q|S@<b\x19\xda\xc7\xc2S@\x0f\x81)2M~S@\x12\x97\x0e\x95\xf4\xb8S@\xf2\xed\x80"U\x92S@(\x82\x8a\xcb\xeayS@]\xb7\r\x1et\xa0S@\xcc\xcc\xe4\xc7d\\S@\xef\x8a6\xa4\xccxS@}\xf7\xd9\xaf\nQS@>\xcbU\xefglS@\xb1\xd43UY\x8bS@\xae&:\xdf\x06\xe0S@\xd2>[\x87\xd6zS@\xb8k:\n\xf2\x98S@\xe8Y\xfe\xd1\x7f|S@\x8eR\xad\x1c\x8f\x81S@9\xbe\x89&\xe5\x99S@\x1bQsb+ZS@\xa1{b;HkS@\x1a\xb3\x02\xf6c\x8bS@\xf9s\x0f.\xb4kS@R\x9d\xcb\x82-\x9aS@K\x03\xcb\xf8\x8d\x82S@\xd8\xfa\x013:^S@\xb7}\xe5\x18\x84\x89S@\x8b]\x97W\xf2mS@Q|t)NmS@~-\xa3\xaf\xd0iS@\x87\xbc%4\xbemS@\xff\xa3\n1RbS@Y\xd5\xbd$&\xc6S@\xb1p\x87\xa5hSS@Bz\xa2\xcf\xea\x91S@\xc7\xc8\x1f\x86x\x89S@\x93\x17\xf9h8\x8cS@G\xder\x9c\x01}S@\xd7\xb5\x0cO\xc6\x7fS@)\xb1\x1a\x7f\xbakS@!2\x991\x07jS@\xf0\xf2I\xf9\xee\xd7S@\x03\xd1|=\x99\xcaS@\xa1pmcZtS@\x1c\xeb\x10\xf9\xe3tS@\x0e^Zm\xb6\xcaS@G9\xf3\x88\xde\xcaS@\xed\xc3\x00\xfaf~S@<\xab\x89T\x12\x97S@*\x18\xc4\x98\x8e~S@R,Z\xb5[\xaeS@\x93\xec9f(XS@!\x85\x0f\xfdmhS@\x89O\xec\x96\tuS@\x89\xc9d\n\xc7KS@%\xf8"\xfa\xc2OS@\x94\xe8\xdd\xc9\xc1|S@w\xd1\x96v\x03YS@*W\x8b\xda\xe7\x80S@\xab\x9b\xd6T\x10zS@]\xacN\xf41ZS@E\x0f\xc7pe{S@\xc4\xe7\x85^\xe0\xa7S@1\xdd\xdc\x18\xe5\x81S@\xb9\r*C\xd9\xa4S@\xe2\x1b}\x97\x1a~S@O4\xd6\xa5ZSS@r\x0eP\xff\xc4]S@s7V\xd6\xe6\xcbS@\xd9A\xd2\xc0_[S@?\x89\x80\xa0\xc9zS@\x85\x1a\x93\xa5\xf1|S@\xd76}\xbb\xd0\xcdS@TX;\xe9\xb6yS@\xb2_\xf62\x9c\xc9S@\x8f\x08\xa60r\xcaS@\x81\x15G\x9fN\x7fS@\x15jK\xec\xbcrS@\x08\x84\x16fJ\\S@\xb4Ne&\xa7]S@\x12\xf1\xbb\x81\xfaqS@T\x91\x02u\x9d\x91S@\x8b\xa0\x97\xb5QuS@\x04o\x8a\x1c\xc4\xc6S@\xc4\x01Cn\xe2\x91S@e\xee\xfe\xe8\x9cWS@\xd4%\xf1\xa4\x02\\S@\xd5\x9d\xf4\xe8\xd9\xb3S@\xe8\x15l\x1f,\x87S@_\x15\xe6\x1f\x8azS@3.\xba\xb6\xe3sS@\x18\xda\x93e\xef\xb8S@k\xd5\x8c\x81$nS@\xb3T\xfcm\x85rS@ozw\x8ak\x88S@\x87\xbc%4\xbemS@\xfaL\x95I\x0ehS@%\xdf\x9a\x0f\x04\x87S@{=j\xab*\x87S@\xa9C\xfd\xa1\xc6bS@\xb2\xbf\xe6\xaa5kS@%\xcb\xb2<\x8cxS@\xe1\xde\xdd\xd2\xea_S@\x00z{\xfb\xdd\x98S@J\x0e3\xc4\x9ffS@\nT\x9e\xaa}\x89S@\xd8\xfa\x013:^S@\x1b2\x84{\xe1eS@\x89\xb3lh,aS@]R-\x87\xc3\x9aS@{%\x81\x9b\x19dS@o\xb7N\x95<\xb2S@*\x0f\x03\x87H~S@p\x10\xee\xcb\x8b\xb2S@T6\x05\x88T\x81S@\xd4b0\x94\'\x8aS@\xba\xfc\xf0\x1e&\xb3S@NwGn^\xa0S@\xf7]\xb3\xdea\x82S@,\x95!\x8cPiS@\xb4\x97\xb5\x07D\xdbS@\xd9\xfb{p\x13\x8aS@\x86Q\xe7(\x12\x92S@$\xfeSy\xafoS@\x8b\x9a\x97\x16r\\S@\xa5I\xcdgyxS@\xb0\xf4NoJqS@\x06\xa1;\xc8h\x91S@N*@\x9b\xce\x87S@'
p35
tp36
btp37
a.
