# Supplementary material for: Sea ice drift data for Fram Strait derived from a feature-tracking algorithm applied on Sentinel-1 SAR imagery
Source: Data Brief. 2018 Apr 19;18:1410–5. doi: 10.1016/j.dib.2018.04.034 (PMC5999601; doi:10.1016/j.dib.2018.04.034)
Supplement: Supplementary file 2 — Supplementary material [file mmc2.zip › fs_s1a_data/HH_filter200vec/FramStrait_HH_20141030T073701_20141031T162608.dat]

(lp0
S'S1A_EW_GRDM_1SDH_20141030T073701_20141030T073801_003056_0037E9_E2C3.zip'
p1
aS'S1A_EW_GRDM_1SDH_20141031T162608_20141031T162708_003076_003857_7B03.zip'
p2
a(cnumpy.core.multiarray
_reconstruct
p3
(cnumpy
ndarray
p4
(I0
tp5
S'b'
p6
tp7
Rp8
(I1
(I217
tp9
cnumpy
dtype
p10
(S'f8'
p11
I0
I1
tp12
Rp13
(I3
S'<'
p14
NNNI-1
I-1
I0
tp15
bI00
S't\x1c^\xe7\x1f\xa4\xcc?+\xeb\x0e\x06U\x97\x17\xc0Hmd\xba\x8e\xa6\x0b\xc0D5\xc8#A\xaa\x04\xc0#[R,pL\x12\xc0\x10\xbf\xa0o\xee\xc3\xfa\xbf/\xc7\xd9\x13j\x93\x06\xc0\xbeX\xb0\xfc{\xf0\xee\xbf]\xe17;\x93\x06\x02\xc0\xf4t\xb2q\x10\xf8\x03\xc0\xc6P\xad!Av\x02\xc0\xd4$a\xe3v\xc8\x05\xc04=&f\x1d\x13\x00\xc0\xc6\xff\xa8\xed\xc7\x8d\x07\xc0G\x1fq,\xcd&\x08\xc0\xa7\x07\xdb\xd4\xad\xb8\t\xc0`\x1e\xf0\x9a\x92>\xdd?\x8ei\xc5\x8f\xf5D\x06\xc0\xfa\x9aX\x88/i\x00\xc0hK\x81<Y\xa0\xfd\xbf\xfc\xe9Y1\r\xe6\x04\xc0\x8d\xca\rq\x9e\x96\x06\xc0w\x82\xba\x8bF\xe3\xf6\xbfM(\xa6\xe8\x1a\xc5\x06\xc0v\xd5\xabOP\x15\x04\xc0\x07\xd82\x19\xb7\x80\x18\xc0\xfe]5\xad\xde"\xfa\xbf\xf4\x98\x984%\xba\x08\xc0\'\x7f\xba\x88\x7f\r\x08\xc0\xaf\xaa\'t\xb6s\x08\xc0\x8e\xd6L\xdccB\x18\xc0\x041x\xeb\xdf\xbe\x03\xc0bf\xbd\xdd\xa2-\x03\xc0\x95\xbaw\x1e\xc0\x99\x06\xc0e\x95g\xe8R\r\xf8\xbf\xe4(\xb3V\xac(\x08\xc0\xad|?\xa6\x8f\xa2\x06\xc0<\x84\x8eo\x12\xca\x08\xc03UX\xfeb\xb8\xfd\xbf\x17+\xf7\xbb\xd6\x8c\x07\xc0\xc4\x9b\x9eF>6\x00\xc0=\xcf\xeb\xd8\x9e\xe2\xe0?~\x02\x8fy\xff\x02\x04\xc0[l\xc9\x10\x95\n\x00\xc0\x00c\n\xdd9\xcc\x01\xc0\xc9y6\x8e\xe1\x82\x01\xc0~\xac<\x100\x99\x02\xc0\xfa\xc5\x15\x81\xe3N\x08\xc02\xfff%\nk\xf9\xbf\x8d\x1d\xbc\xda\xaeb\x08\xc0\x86\xffF\xf8\x05\xea\x0e\xc0\x84P\x11pFj\xfd\xbf\x9d\xb1;W\xf5\x8f\x18\xc0\xce\x9d\x92\x05\x87\x80\xf8\xbf]\r\x94*jc\x06\xc0x\xd4e/\xf5\xbd\xfe\xbf\x03\xc0D\x8e\xa3\x01\xff\xbf\xe2\xa5\xedy\xad\x01\xfc\xbfu\x0f\xd0`V\\\xf6\xbf>=}\x89\xdaE\xf6\xbf^/\xbd~Pd\x18\xc0Y&\x8e\xb8od\xf3\xbf\x1c\xce\xaa\xad\x84\x06\x07\xc0R{\xfa\x00;\xe3\x03\xc0\xcb\xf7\xe8GJ\xe8\xf3\xbf\x16\x03\x8a\xf1\x88(\x05\xc0\xfb\xca3\xf5\x1f#\x01\xc0\xc7\x95|3"\xcd\x02\xc0T\xbbXL\xe9w\x12\xc0\xd1\xec\xc8\xd8\xbb\x88\xd2\xbf\x7fQY(su\x03\xc0=\x0f=\xa1x^\x03\xc0\xd5S\xf95_%\x03\xc0z\xf1\xad\xe9\xbbA\x00\xc0\x15\x92&R\xccf\x00\xc0\x1ej$\x08\xe3\xea\x01\xc0s\xa6A\xa3+ \x0b\xc0~\x16\x1bv\xda\xab\xcc?!(\xd9#VJ\x05\xc0\xc8a\xed\x0c\xe7\x1b\x08\xc0\xf6R\xa7\xbd\x9b\x0b\xf3\xbf\xdc\xa7\xa1\x0e\xe37\xe0?g\xfc\xfcHo\xbb\x02\xc0\x90\xc8\xd8\xe9j\x1b\xfa\xbf\x04q\x89G2\x8c\x01\xc0jc\xab\xb3\xc6*\x03\xc0F\xe0\x88\nU+\xfa\xbfR\x05\x8bt\xc2U\r\xc0\x1e\x03\x82k\xee?\x03\xc0\xb70o\xfe{\t\x13\xc0\x1a\x0bh\x92N/\xfe\xbf\xf9i\xfep\x91\xed\x11\xc0:\x05\xaf\x1d\x8e}\n\xc0joa\xc6\xac\x10\x00\xc0\xedX{\xd3n\xe5\t\xc0\xc7\xceV\x97\xb8\xef\x14\xc0P<\x02\xcfo#\x05\xc0b\x1b\xb5\x86\xf7\xff\xda\xbf\xc1^}\xabL\x16\x04\xc05\xa5(\x93\x94]\xf1\xbf\xddT\'\xea\xe3{\xcc?Mi\xd5A\x1a\x19\x0e\xc0#\x82\xae:u\xd8\x08\xc0X\xad\x98c\xee\xf0\n\xc0\x9b\xe4\xd0\xea\xc7\x02\x01\xc0\x95D\xf6\xa8\t\xfa\x00\xc0\xd4\x85\xb9\x99\xbe\xfd\x03\xc0\x89\x8d%jj\xdf\t\xc0\xc7y\x95\x924|\xf8\xbf\x0c\x16\xd1\xaa\xba8\xfd\xbf9\x9f\x81x\rL\x01\xc0\x98\xc0H\x1d\x8b\xe0\x07\xc0\xc8I\x87\xd2.\x17\x08\xc0)\x8a\x17\x93\xb9*\x04\xc0\xd45\x8e\x9e[\x10\xf1\xbf\x9ac\xca\xfe\x1c\x96\x06\xc0\xb5\x8a\xc1\xf9\x932\x03\xc06b\xe8\xdcc8\x03\xc0\xf0\xd7\xdbbut\x00\xc0\xb6\xfc\xb9\x04\xda\xaa\x03\xc0\x96u\x11\xe9\xc8\x83\xf8\xbf\xbe\x87\xaf\xf6\xf4\xb3\x08\xc0(\x16\xaeK3\xe1\x02\xc0\xaf\xc9pg\xd6\x83\x03\xc0\x87H\xe5T\xdd\x05\xf7\xbf\xbe\xa5WpG\xee\x00\xc0\xaa\x9e\xb6\x86\xdb\x9e\r\xc0P\x80\xe8\x05\xef7\n\xc0\xf0<\xdeU!\xdc\x08\xc0\'k\xe0\xcff&\xb0\xbf\xac\x982\xa8\xc3\xff\x03\xc0qN<\xd0\xd7]\xff\xbf\xb1\xef\x0b)w\x93\xf9\xbf\x93\xdb\x0f\xb8h\x00\xf8\xbf\x93\x83\x1a\x1d,\x8b\xf7\xbf\x8b91@\xee\xe0\xfc\xbfs\xf67\xe5\xd7z\t\xc0\x8c[k\xbb\xc1\xd5\x01\xc0\xcd\x9aA\xdby\xb3\x02\xc0\x9e\x18\x03\xee\xaa\x9a\xfa\xbf\x19\x95_\x7fzk\xd8?}\xfaD\xf6y\xe4\x00\xc0\x15\xa6\x9a\xc99\xcd\xc4\xbfm"1\x9bi\xe3\xc0\xbf\x97<\xceO^\xfb\x01\xc0\x02f1\x9e3\xdd\t\xc0\rj\t*\x15\xf8\x03\xc09Q\xca}\x80r\xd2\xbf*\xdb\xf6gO\x88\xfd\xbf\x1a^\xd8\xfa\x11\xe9\x00\xc0\x1a\xb2\xc9O]\x85\x12\xc0kT\x94\xac\x1cC\x13\xc02\x04I\xa0\xbfv\x07\xc0\xa2PI\x01_\xb4\xd8\xbf|\'m\xc1>\xbc\x03\xc0XV\x81\xcf\xec3\x04\xc0\xa9\xd5,\xcb\xc9\x96\xec\xbfr4t0\xdf)\xfd\xbfL\xbc\xe17\x06\xd9\x08\xc0G\xe4nW\xf2\xe7\x05\xc01/\x88n\tt\xff\xbf\x1b`\x07\xc0\xb6<\x00\xc0#\x85\x01\x8b;\xce\t\xc0V\x9dzS\xc8J\xfa\xbfL\xf9\xf1\xbb\xc8D\xf9\xbf\'6=\xcdU\xae\x08\xc0\xe8t\x811\xa4C\x01\xc0\xce\x19\x19zh\xd4\x02\xc0\x94\xe0HQ(\x96\xf7\xbfFmD!\xf0\x82\xfe\xbf\x02\xc7s\x03^a\x03\xc0\x11l\xe1T\x80\xd9\x02\xc0\xb6\xcb\xd2\x1dj&\x02\xc0\x98/\xec\xf6-\x11\xfd\xbf<\x13\x99I\x0e\xb7\x05\xc0T<T0\xac\x1f\x00\xc0\xb9\x9f\x9c\xc9!\x7f\x00\xc0\xa5\xcdc\n\xec5\x05\xc0y\xde9\xbaYd\x05\xc0\xbd\xe2#`\x11\xac\x01\xc0w\x95\xcfSC\xb0\x07\xc0\xf2\xed\x07\xbf\x91\x11\xfa\xbf\xf6v\x9d\xdfPL\x03\xc0\xd1\xef\x8f\xcf\x9bd\xfd\xbf\x10\x1dFOB_\x14\xc0\x15\x12>\xe2`N\x14\xc0\xc2\x91;\x19\xe7Z\xff\xbfd\xb0F3*\xbb\xfe\xbfp5k\x804\n\xfd\xbf\x82\x1e&,h\xe2\x00\xc0\xb1W\x97\x11//\x13\xc0?\xa3\xea_\xe7M\t\xc0K\xc7\xe2$\xf60\x02\xc0\xb7\x19\x10\x19H\xec\x01\xc0G\x0e\xb7\xf7\xbf&\x12\xc0\xfe\xca\xc5\xaf\xc9\xbd\x02\xc0-]\xf6\x81\xcc>\x05\xc0r)k\xea\xba\xc5\x05\xc0\x85#\xcc\n_\xed\xfd\xbf;\xbe\xa6\x13\x07Q\xff\xbf?\xf0\xfeNM\xbf\x03\xc01\x1b\x83\xef\xa3\x05\x03\xc0\\\x01\xd3\x1c\xd2\xe0\x01\xc0\xed\xe6\x15+9\xdc\x01\xc0\xd3UV\xf7?\xc9\x02\xc0\x91\xc0\xa3\xc3\xc5\xe1\x06\xc0\x84\xc2,T?H\x03\xc0^\xb9\xf6\xcc\x98\xd8\t\xc0y\xeb:\x813\x04\x08\xc0]fk\xe7r)\x08\xc0\xef\xb5\x03=\x81\xba\x04\xc0\x94p\x9bN\x00\xe7\x04\xc0\x93\xbf\xa1\xcb\x1dR\x00\xc0\x94\x8dA\xc8&,\x08\xc0n\tV{\x99\xfd\xe5?\xbb\x85}\xc2\x9cj\x01\xc0\x9d\x97jL\x95\x80\xb7?'
p16
tp17
bg3
(g4
(I0
tp18
g6
tp19
Rp20
(I1
(I217
tp21
g13
I00
S'\x06\xebN\xa4\x19\xf7S@\xa1(Y`\x81\x8dS@\x11\xd7rc\x88\xdfS@\x85~$hM\xdaS@_Bt{\x90\xceS@(\x11\xeej%\xfdS@\xd4\xf0\xaf\xb1\xd1\xe8S@1\x87\xc4\xaeo\x12T@\xa0\r\x98\xec\xa1\xe5S@\x06\xa4\xdc\x98\x86\xfcS@/EK#\xf8\xd6S@\x12\x95\xb3&\xee\xcdS@v\xe88\\\xa5\xebS@V\xe0\xf7\xad\xaa\xcfS@\x9e\xd5\x18]%\xd0S@\xc1\x9c\xc2v\xcc\xd3S@\x94@t>\x07\x0bT@\xb1a\x98\xa0/\xd8S@\xa6\xc0\x03c\xc3\xeaS@\xbfq\x90F\xd7\xc9S@\x94\x0b%\x8e1\xd3S@Iy\x82\xd1\xd8\xe8S@\x12\xb4%_\x05\xdbS@\x8e\xd8\t\xde\xa7\xe8S@\xa3E)\xf0\\\xefS@\xd8Z\xf9\x9ay\xa2S@\x03\xbf\xefQ\x0e\x19T@\xce\x03\x13|\xf5\xf2S@D\x0eQ\xa0\x19\xf3S@\xaa2\xc2\xa3\xe1\xf3S@\xac\xdd\x9eM\xc5\xb1S@\x8a$\xd0\xa6H\xdaS@2/\xa4\xb2\xb3\xd6S@\xb8~{KP\xcdS@L\x8c\xbbQB\xf0S@\xed\x85\x11\xce\x1e\xd0S@\x9a\x83\x86\xab\x1d\xd6S@\r\xa58\xde\x7f\xd6S@\x10\xa4\x07\xf9\x16\xf1S@d\x9f\x83\x06\x07\xf7S@\xff\xb9\xb23\xbb\xf2S@I#E\xc4w\xc6S@\x8c\xf7 \xbe\xd4\xe8S@*\xa1\x1e\x8a\xaf\xebS@\xefe\x80\x14?\xd1S@M\'n\xd9\xaa\xd1S@\xc8\x12\xfd\xf8S\xd6S@m\xf7Ab\xf3\xf2S@R\xc2\x1b0\x16\xf0S@"CA\xc6\xe0\xf3S@\xf4\x84\xd9m\xd8\xd7S@H\xe6\xa0\xd4\xd8\xf0S@\x02\xc6;\xc5W\xa2S@"\x00;\x01\x16\xf0S@\xb4\xa3Q\x96_\xe8S@.\xec\xcf\x19\x7f\xcaS@\x89wW\x1c\xa3\xf4S@+\xc4\xbd\x9f4\xf4S@:\x17\x06` \xdbS@\xf0\r1<\xf3\xdaS@\x8d\xf5\x17dI\xa2S@1\xfb\xc6\xa0d\xd9S@k[\x05\xde\xed\xd3S@\xea\xd2e\xe7\x11\xd2S@\xcd\xe54\xf9(\x08T@\x8e\x06\xb8\xf0\xaf\xd3S@3\xe9\x05av\xecS@Y\x14\x9b7\xa1\xfbS@Yw.\xf7\xe3\xdeS@(\x171\xe0\xb5\xfdS@\x9fw\x1fk*\xd6S@\xb6\xc1l\xd8 \xd7S@\xae\x10\xdc\xcb\x0e\xd7S@x\xe8\xb1\x95\x9e\xd5S@\xe7 \xf2\x95\xc9\xd5S@\x8b\xe8\x91\xcc\xeb\xd6S@\xc7E<\x0b\x9b\x06T@\xe3\xad\n\xbb\x8d\x08T@\n\xa6\x12\xe1\x1b\xc7S@\xbf\xbf\x14RG\xf3S@\x03\rq\xd4\xaf\xd8S@\x1f\xb5\xb4/\xfd\xf9S@A\xe3_@\xf5\xd7S@lr\xfc\xbd\xed\xfdS@K\xa5n\xe8\xa5\xf3S@\xe4\x07\xae/\x99\xeaS@h\x90M&\xed\x08T@SU\xaa\x17\x10\xb9S@AO^\xd5%\xd6S@\x8b\r\x91\xfa\x18\xaeS@\xe8\xf0\xb1\xcd#\xf0S@\x0fN\x13?O\xcdS@\x0c.\x9e_\xec\xfdS@\x8a\x15_$\xa2\xecS@?\xf7\x9cd\x82\xd4S@\xd2X\x89-h\xdeS@hN\xe9g\xb0\xd3S@\xb4\x10\xe6\xb4%\xfcS@\xd0\xf6\xf7\xf4o\x06T@ "\x9a\xd8\x89\xcfS@\xdbnQ\x96\xa4\xf5S@\x0e\xd9j((\xe2S@\xa9\xbb\xfa\xb2\xf1\xe1S@:RS%E\xfeS@\x7f\x9cD\xe0\x15\xf8S@A\xd1\xdfA\xcd\xf7S@\xc5\x07~\xbe,\xfcS@\x0e\xda\xd5#\xb0\xebS@w\xb7\x8c\x9d\x14\xf0S@\xa5]\xa8\x07\xf5\xeeS@&$1\x98\x82\xefS@\x07\x0e\x04\xc6q\xf3S@!\xff\\\x1e#\xf3S@*\n\x00\tt\xefS@)\x96\xaao\x97\xd3S@_\x12\xde\x00I\xcdS@-\xa3G \x08\xfbS@\x8f\x88\xce\xf9 \xd6S@\xee@7MG\xd5S@\xac\x82\x12*w\xd7S@\xfe\xbb\x95\x8b\x12\xf0S@\xf69~\xad\x81\xd7S@\x04\x91YZb\xd5S@q/\xf3\x83Q\xd6S@\x12`\xb1\xf8\xaa\xd1S@\xb8\xb2\xc3\xda\xcc\xd5S@\xb4!\xc6\x1a#\xe3S@\x18-\\ch\xe1S@yp\xdd}\xef\xe1S@/$Rb\x83\xf4S@V\x1d\xc5\x14^\xefS@\x7f3\x9c\xd8Z\xf0S@\xec\x88\xf9\xbb\xf0\xf0S@\xcb\x11\x18\x8c\xa5\xf0S@\xd09;\x14"\xf1S@X\xa0\xb1\xddN\xf4S@\xbe\x88\xd2\x0b\xb8\xfdS@\xa3\x1c`\x94w\xf9S@\x1a\x00\\x\xac\xfbS@\xc2n\x1cx!\xfeS@\xc7*\x8aA\xb7\xf8S@\x0b\x02h\x1c\xb3\xecS@_\xbf\x18\xf3;\xfeS@\xfb#Z\xd3H\xfeS@]U\xd8\xcd\x9c\xe5S@\xda\xde\xa3\xb4\xb7\xebS@\x1f\x9a\xebe \xfcS@Iy\xa0\xda\xba\xfdS@\xf6:y\xf4\x9d\xeeS@\xe8\xff\xa2A\x1a\xd6S@^\x8efQ\xda%T@[U\xdc\x8a\xdc\xaeS@\x85h\'}\xb7\xc7S@\xfbC\x8e\x85\x08\xfdS@\xcd\xcb\xed$S\xeeS@\xbd\xb0$\xfb]\xefS@\x10\xe2\xbd4\x15\xfaS@\xf4\x08U\x07\xe1\xeeS@\xee\xf7w2\xc8\xe1S@s\xbd\xf7\x84\xc2\xcfS@\xef\xf1E}\xfb\xefS@D\x08\x99ip\xf1S@\x83\xb5R5z\xd4S@K\xc2\x80\x13^\xf0S@\xed\xefE9\n\xf0S@g.\xc7\\\xa8\xd6S@\x04^\xee]\xea\xd1S@\xb5\xf8K\xe3\xf9\xfaS@]\x11\xa9)\x05\xf1S@6\xaa\xde\n\xba\xf3S@X\xf3\x9b~\x10\xfcS@\xdbbG\x00X\xd5S@\xb7Y\x9cxq\xfbS@\xc7Y4\x16\xc7\xf3S@\x86\x0b\xdc\xfe\x97\xfeS@\x81\xf6\xcc\xfcR\xd4S@\xc3\xf1B\xaeS\xd5S@\x90\xae\x9a\xcb\xea\xfdS@M\xac!\x16\x92\xeaS@\x03\x9b\x89\xcc\x8a\xd0S@\x94"\xd0T^\xf6S@=\x84\xab|b\xf1S@\xae\x04}T/\xfbS@\x17A\x02\xedw\xf0S@\xb6t\xbe\xf27\xb1S@\xdcE\xce\xb7\xfd\xb0S@\xfcKM\xf6\x06\xf0S@Jxc\xc6\xad\xefS@1\x1a\xfb\xd4F\xd4S@\x95\xaf\xfaB\xd5\xd5S@\x1b\x8a\xa7\xadK\xaeS@+RU\x9c\xd9\xfdS@L\x06\xa3\xfd\x9a\xf9S@Ci~\xf6p\xf9S@\xdfQe\x90m\xacS@\xaej\xe9\n\x9a\xfbS@F\x0f\xea\xd0\xdc\xfdS@1\x9c=\xc2\xed\xfeS@\x03\xab\xeb7$\xd2S@a\xe8(\xd3\xd7\xd1S@V\xbc\xfc.\x16\xefS@J\xa9\xb4\xc9\x08\xeeS@\xd8\x90\x0f\x0e|\xd1S@\x91r\x85\x05\xde\xd0S@y\x80\t\xabx\xd1S@\x8d\xc5\xa2\xa6\xf2\xd3S@\n\xdd*\xba}\xd1S@\xa5m\x99\xd4s\xd4S@s\x16\xc1\x8d\xff\xcfS@\xe1\x926\x05}\xcfS@\xec\x12dX\x89\xccS@f O\x9a\xdc\xe8S@\xbc\xce\x8d\x10W\xf1S@\xd4=\xd5h\xd3\xf2S@\xf6\x98\xadUA\xf9S@zt\x7f\x9a\t\xfaS@O\xa7\x87\xa2\xce\xecS@'
p22
tp23
btp24
a(g3
(g4
(I0
tp25
g6
tp26
Rp27
(I1
(I217
tp28
g13
I00
S'\xf2s\xa71\xfaP\xc3?I\xa85\xd5\x9cl\x18\xc0\x9d3\x8b\x97\xf4H\x0c\xc0\x13\x17\xf0S\xea\xa1\x05\xc0"\xd5\xc5\xc3\xed\xc8\x12\xc0\x9dt0C\xbc)\xfb\xbf\xfc\xe91\x1c\xb1\x06\x07\xc0\n0\x8dx\x15\xdb\xee\xbf&\xeb\x8e\xe1^\x89\x02\xc0u\x13\xefI\x0f\x08\x04\xc0\xdb\x82g\xd1\xa4\x96\x03\xc0\xae`~\x9d@,\x07\xc0\x97A\x11\xae\xd9x\x00\xc0u\xfc\r\x12]\xc7\x08\xc0\xdb6\xf5R\x91Y\t\xc0\x83\x03S\x8d7\xcf\n\xc0\xd9\x9b\xe7\xf2\x8d\x9c\xda?Z/q*\x96B\x07\xc0n\xc5\xf9S\x00\xcf\x00\xc0k\xd7y\xcd\x10\xa2\x00\xc0\xdb\xa1\xc62\xdd\x16\x06\xc0\xd9\xd6\xf2\xd1\xff\x07\x07\xc0h\x9eu\xc9\n\x8f\xf8\xbfC\xf2\x99\xfdy%\x07\xc0\n\x95yY:]\x04\xc0D\xd0\xf4f\x92!\x19\xc0\xc4\xe2\x0c\x1f\x8e\x8f\xf9\xbf\x16u\r<\x96\xe1\x08\xc0`(<b\xe6-\x08\xc0\xf8\x8a\x8f,9\x8a\x08\xc0\xe9X\x03&j\xd0\x18\xc0\xd8n\xcc\x18!\x9f\x04\xc0\xa3\x1c\xaeA\xe1S\x04\xc0\x82\x1e\x7f\xebE\xf5\x07\xc0{\x8fk\xc3x\xd5\xf8\xbf\xeas1\xe5oY\t\xc0\x89Ta\xf1\xa9\xb2\x07\xc0\xaa\x1e\x15q\x17\xc9\t\xc0mC\xce\xa8{a\xfe\xbf\xd9\\E\xebZ\xa0\x07\xc0.\tY\xd3Ku\x00\xc0X\x18\xb4!k\xd6\xeb?Bn<\xdc\x1bh\x04\xc0\xe9\x1ag==r\x00\xc0\xb0\x9b\xe6 \xc0"\x03\xc0\xbb\x93\x12\x81.\xcc\x02\xc0a\x08\r.\xbb\xbe\x03\xc0\x12\x1f\x0cN\xb5w\x08\xc0"`\xc8|\xe1C\xfa\xbf\xa3\\\xa9\xf8\xf3\x8b\x08\xc0\xca\xa5>\x12\xbbR\x0b\xc0\xa9W\x95\xfdx!\xfe\xbf\xefs\xe2\xd8[7\x19\xc0\xf9\x17\xfb\x82N]\xf9\xbf/\x04\xd0/\x0e\xd7\x06\xc0\xed\xfc\xd2\xc99 \x01\xc0Q{\xbd\x96r\x9b\xff\xbf\x83\x9f\xa7\xad\x8b\xc0\xfc\xbf\xc3\xec\xd4\x83\xd9\x1d\xf8\xbf\xd5a\x8e\x95\xd3\xfe\xf7\xbf\xf2\x11\x98\xe5&\x07\x19\xc0\x92^\xefRv\\\xf5\xbf\xdeU\xd5fB(\x08\xc0\xb1\xf1\xba\xa0%3\x05\xc0\x0cZ\xa6\x1cv\x1c\xf4\xbf\x8aG9\xc1<V\x06\xc0\x82wh\x80\xeb\x8d\x01\xc0\xa2\n3\x9b\xfe\xf0\x02\xc0R!e\xbd\xf6\xc3\x12\xc02\x03\xcb\x92>\xb4\xd5\xbfWaW\x11\xf0\x9a\x04\xc0\x19\x15\xa9\x94\x14w\x04\xc0\xc9\x8fY\x9e\x1dI\x04\xc0\xfdq\xdd\x9d\xf7d\x01\xc0>\xeftM>\x9d\x01\xc0\x801r\x18M\x1a\x03\xc0I4\x00\xb2\xf5\xeb\n\xc0\xf4\xf0\x18\x1e*x\xc6?\xe3\xa3\x80\xfbQ\xf3\x06\xc0\xc6\x86\x18\xfcHI\x08\xc0\xd3\x04\x191h\x1e\xf5\xbf\xb2w\xb3V\xbe\xcf\xdb?3QTVd\xce\x03\xc0\x8d\x00\x1b\x8c\rq\xfa\xbfD\xf1@\x0e8\xd0\x01\xc0\xbb)\xe4\xbcw\x8b\x03\xc0\xf5\x0e\x8c\xad`\xea\xee\xbf\xa3V\x0cQ\x1c\xea\x0e\xc0??\xdfdqk\x04\xc0\xa0\xd0>\xed\xf0\xc7\x13\xc0\x16\xa6N\xa3\xc6\xeb\xfe\xbf\xd0\x0ex\xd2\xa9v\x12\xc0A \xaaw,v\n\xc0\x02\xde\xff\xd4!n\x00\xc0\x07a\xd3\x9f\x83\xfa\n\xc0i$\xf2\xabu-\x15\xc0\x01\x92T%\xffV\x06\xc0\x18\xa7\x84]\x07\x97\xde\xbf\xe1%\x88\xb6\xe6\x07\x04\xc0\xbe62\xa4\xeb\x1b\xf5\xbf\xd0\x9elb\xe6\xf9\xc1?(O\xd0\xc9\x10\xab\x0e\xc0\xdfk\xa9\xca2\x81\t\xc0?*\xfb\x87\xb4\xe5\n\xc0\xe5\x80\xa2\xd6u;\x01\xc0"Qw\xc7L4\x01\xc0(\x97\x7fH\x82\x1d\x04\xc0\xb7^2#"<\n\xc0\xadpnT\xd5i\xf9\xbf\x82e\x91\xee\xf4\x03\xfe\xbf\x9a\xf0\xf5z|\xa4\x01\xc0(\xe5\xc7\x91.\x0f\x08\xc0{+T\xf7\xef?\x08\xc0\x967\xc2p}\x8b\x04\xc0f\xcb,Ry\xe0\x04\xc0\xa4\x93\x8c0\xeb\xf7\x07\xc0\xda\xc1\xcf\x97*]\x03\xc0V\xfd2\xd2\re\x04\xc0\xebl\x130\x8a\xb4\x01\xc0E\xd0eo\xc8\xb3\x04\xc0u\xadg\x12Nv\xf9\xbf\xe7C \xb1\x19\xac\t\xc0\xe8)\xfc\xd4! \x04\xc0\x83Y\x1e\x92\xd5\xae\x04\xc0\xf1`OZh\'\xfa\xbf\xbb\x90\t\xcaT\x1c\x02\xc0`\xb9\xbf\xea\xb1\'\x0e\xc0+\xe5\x1cih\xe8\n\xc0\xec\x12\xc8\x87\xa5\x7f\t\xc0\xbc\xc4\x8a\x99\x1d\x15\xc2\xbf\x95\xa04\xc6\rV\x04\xc08x\xda\x82\xb5\t\x00\xc07\xb7\x15](\x89\xfa\xbf\xf8_\xd1\xc9=\xff\xf8\xbf\xb9\xc2@~\x9cx\xf8\xbf\xec\xf7\x17\x10;\x9b\xfd\xbf}o\xf3\x7f\xb8i\t\xc0\xf6\x8fe,\xb9\x05\x02\xc0\xf4\x84o\xcct\xec\x02\xc0c\xed\xbd3\xd9\x11\xfb\xbf\x88\xb4I\x00\xed\x04\xd3?d\xea}tdR\x01\xc0\x0f\xd4\xefU\xd1\xc0\xcc\xbf\x03\'\xd4x\xe7\xf0\xc7\xbf\x92\xd6\xc2N\xbb\x8a\x02\xc0\xf0\xb0\x9c|\x1c6\n\xc0\x82\x91#\x1f\x93"\x04\xc0\xe0\x06e\xf6\xfa\xe0\xd5\xbf\xbf\xdaja\xdaE\xfe\xbfB\x1d\xa3dQ\x16\x02\xc0\xeb\x08\xa6:\x11\x07\x12\xc0\xd5\xfd\xaa\xf4\x8c\xfb\x13\xc0\xf9\xc7S/\xe2\x03\t\xc0G%\xd6\x1e.9\xdc\xbf\xab\x9c\x9a\x1eq\x05\x04\xc0C8\x08\xcfK\x89\x04\xc0,\xbe\xe1\xb9pH\xee\xbfE\x82\x8e\x0b\xe3\xe0\xfd\xbf\xfb\xff\x0bs\xea\x84\t\xc0h\xa5\xb4@ ?\x07\xc0l\x94IG\xf8\x1d\x00\xc0\xe9\x96T\xd6\x1c\xa1\x00\xc0\xc0\xb4M]\n\xe6\n\xc0\xd7\x1d9\xecW\x0f\xfb\xbf\x8c\xecf|R%\xfa\xbf\xa20\xe0Y\xc3\xb8\t\xc0\xf1a\xc7\x83\x00\xa3\x02\xc0\xc5\nj23\xf9\x02\xc0\'\xb2\xe4\x84\xb7P\xf8\xbf\x86\xf4C+\xa9\x1a\xff\xbf\xc1sU\x98Hu\x03\xc0G\x8b\xde\xb7$\x17\x04\xc0-oB>\xe0A\x02\xc0\xea\xd5\x07u\x7f\xd2\xfd\xbf\xe3\x0f\x95v\xdd\xbe\x05\xc0\x9f\xd7\xfb\xe0\xb2r\x01\xc0\x83[gZ\xa7\xbb\x01\xc0\xd1u\x84\xa8I0\x05\xc0\xd5\xdfxP\xe0\xd2\x05\xc0\x91\xc0\xdei\xf4\x1f\x03\xc0\x10\xe3\xb5CR\xcf\x07\xc0\xf4\x1f\xf0\xb5\xd6\xe6\xfa\xbf|\x80\xcb\xc1\xb6d\x03\xc0\x0bhZ\xaan3\xfe\xbfh\xb6\xaf\xab\x01\x05\x15\xc0h\xb6\xaf\xab\x01\x05\x15\xc0\xf2\xa4\xb9V\xc1(\x00\xc0\xe3\xc1\xa4C\xd6\x8c\xff\xbf\xba\xc9G\x143\xb5\xff\xbf4\x82\x92\x11A\x16\x02\xc0\xfa\x981\xf2\xd1\xfb\x13\xc0\xdb\xff%\x15^X\t\xc0\xc5\x7fm\x0ftv\x02\xc0\xbf\x9d\xab\xc3\x8a\x12\x02\xc0^\rz\xcb\xeb\xe6\x12\xc0\xcaO\xd5\x98\xf7\xec\x02\xc0\x1cI4G3Y\x05\xc0V<\xdb\x8b\x85\xd8\x05\xc0\x04:\xc8\xc9"R\x00\xc0PC\x9f\xe5\xd7\x0b\x01\xc0N\x11\x97\xddd\x19\x04\xc0\x047\xa0\xc6\x00\\\x03\xc0\xd7_\xcf\x12\x06]\x03\xc0\x8aK\xc5\x15Kp\x03\xc0\xe1\xc1\xed\xaf8-\x04\xc0\x98\x14\xb2\x93\xf7\x10\x08\xc0\xa5j~IL\xa0\x04\xc0;!P$\xe2\xf2\n\xc0\x83\xbdU!\xa6G\t\xc0b9aq|n\t\xc0\xc6wd\x1a\x18=\x06\xc0\xa8\xeeMS\xb1m\x05\xc0\x06\t2\x89\xab\xaf\x00\xc0\x93\xffX:\xf1z\x08\xc0\xa6\xad\x8aI\xcd\x8f\xe3?O\xe41\xc8T\xa6\x01\xc0\xc8s+\xa8\x8a\x9f\xab?'
p29
tp30
bg3
(g4
(I0
tp31
g6
tp32
Rp33
(I1
(I217
tp34
g13
I00
S')m\x01\xa9\x97\xebS@\x06\x9c\x95\x1b\x80\x85S@\x9b\xb8\x0f`\xec\xd5S@\xb3\xd7@\xdd;\xd0S@\x94\xd8\xe5)\xa2\xc5S@u<G\xefB\xf2S@\x89"W\x86\xac\xdeS@\xc2\x99\xc9qD\x07T@<,\xf6\xe8<\xdbS@0\xa8(\xb8\x03\xf2S@\xe5\xab\x98\xa4\xca\xccS@\xc5c\x89]\xe4\xc3S@+\xaa\x8bt\xfa\xe0S@\x85\xcf\xcc\xdd\xcf\xc5S@\x07\x10\xda%Z\xc6S@\xb5\xc9+&\x08\xcaS@1\xb1\x8c\xecG\xffS@\xf0\x18n-C\xceS@\x9b^"0\x0c\xe0S@\x1a\xcc\xab^\xe9\xbeS@\x11\xab\xa1I%\xc9S@\xef=+\x1f\xa6\xdeS@Im\x81\xec(\xd0S@)\x1f\xf9\x1d\x7f\xdeS@\xba\x93>O\xda\xe4S@\x1d\xb9\x9b\xe0\x80\x9aS@\x89\x1d\xaf\xa1-\x0eT@\x11D\xd9\x03\xec\xe8S@\xf3q\xfe\x81\x04\xe9S@/t\x8d\xdf\xc0\xe9S@\x07,\xf5\xab\xbd\xa9S@\xeaJ\xc8q\x0c\xd0S@\x10\xdf\x0e\xee~\xccS@:\x9d\x83DW\xc3S@&\x9fg\xa5X\xe5S@E\x16j\xd7T\xc6S@`" \xa0)\xccS@\xde`\xea\xeb\xa3\xccS@\x86\x14]\x832\xe6S@k\x95\xb8&\xca\xecS@\xef\xaa\x92+\xf5\xe7S@\xb2\xeb\xd4\x1f\xca\xbfS@\xbe\xe7\xa7\x81u\xdeS@\x01\x00\xf3\x02\xf2\xe0S@\t\x8d+Y\xf1\xc6S@+\x88<\x8cE\xc7S@\xd8i -"\xccS@\xf2\x1f\xf6\x1f\xdc\xe8S@\xe74\x13\xac&\xe5S@\xd5\x124\x8c\xbf\xe9S@lo\xdc\rs\xd9S@\xady\x9b\x1b\xfd\xe5S@\xc44\x10\xf9f\x9aS@\xa8\xb4X\xc3-\xe5S@K\xf3\xc4\xa8=\xdeS@K\t\xf2\x8d\xc4\xbfS@s\x03\xc6s\xf4\xe9S@\xbc]\n\x8dk\xe9S@\xc1\x16\x0e\xb2I\xd0S@V\x04"\xc1\x1b\xd0S@T/\xecwL\x9aS@\xd4*\xcche\xceS@\xc0`go\x12\xcaS@|\x8cD\xfe\xe1\xc7S@\xcd\xb2\xdbP)\xfdS@j\x0f\xad\xef\xb4\xc9S@/:\x93\xfa\xe2\xe1S@\xe5u\tj\x0f\xf1S@\x9b2\x89*\xf6\xd5S@E\xd5\\\xb3U\xf2S@yR\x9e\xcc\xfc\xcbS@\xd5\xb7Jx\x01\xcdS@f\xeaBr\xeb\xccS@\xe5\xf5\xd8\xfa+\xcbS@\xef]\x1b\xde`\xcbS@T\x1b`|\xaa\xccS@\x9c\x8b\xed\xf3\x89\xfcS@\xa1\t\xa1\xd4\xf4\xfcS@\x85\xf5\xaa\r\xfe\xbcS@\xbc\x0f.L0\xe9S@\x11\xeck\xff\xbc\xcdS@9\x99 \x9bT\xeeS@&\xdc\x84\x18\xd3\xcdS@\x825\xe5\xb3\x05\xf3S@\x91?#x\x13\xe9S@\x8e<u\t)\xe0S@\'d\xc3\xfa\x01\x0cT@\xdb\xe6\xaa\xa0\x95\xafS@pjVL\xff\xcbS@\x02\xba6F\xa9\xa5S@\xa7\x1fp\xb8N\xe5S@\xc8i\xa5\x08X\xc4S@%\xc4\x04Z\xed\xf3S@\x8d\xc1\xf6\x17\xf9\xe1S@\x12:e"\xc2\xcaS@\xa8\xdb\xdf\x10\xdf\xd5S@[K\x16\xaf\xa8\xc9S@+\x97\xda\xaa\xc4\xf0S@\xf4\xdbE\xb1\xe4\xfbS@\xa2/\x1d\xf7\xfb\xc3S@\x85\xcba\xed\xfc\xe9S@+\xe6\xc8j\xb8\xd8S@\x86d\xe7\x0b\x02\xd8S@c\xd8\x94\xf9;\xf4S@\xd8-\xd5\xc7c\xedS@0\x06\xd6\xac#\xedS@\xa9\xf3\xa9\x1e\xb0\xf1S@wu@\xed\xa8\xe1S@\x1e[\xdc7)\xe5S@\xee\'\xce\xd62\xe4S@\xe6f\xc28\xdd\xe4S@\xb2<\xcf\xc6\\\xe9S@\x1b\xb2\x17\xd4\x08\xe9S@8]G\xdf\t\xe5S@\xeat\xeb.\x18\xcdS@\x0e\xe3\xc4kV\xc3S@\xc1E\x84Te\xf0S@\x1eH\x98\x14\xed\xcbS@\x12\\/\xc1\xc3\xcaS@E\x19*\xbf5\xcdS@h\x86\xc6\x16 \xe5S@\x124\xb3\x89\xa0\xcdS@\x99\xaf\xc8C(\xcbS@\x86\xdd\xee\x9d"\xccS@\xbe\xde\xad\x99\xbe\xc6S@S\xd0V\x92Q\xcbS@7\xee\xa5!\x9d\xd9S@]\xbb7\xdf\x9a\xd7S@l\xe1YA\xf5\xd7S@\xca\xdc \xee\xfb\xe8S@\x0cA\xe0\xfd\xe7\xe4S@\xa2\xde\xb5R\x83\xe5S@\x1f\xca\x8a\xa8\x07\xe6S@\x9e;|\xb8\xb9\xe5S@\xef]eA=\xe6S@\xa8)\xeb\x13W\xe9S@\xa1^/Y\x9c\xf3S@:Lls\xc7\xeeS@\xf4ta\xcf\x0b\xf1S@\x83\x0f\xdd\xd07\xf3S@\xb0/sp\x08\xedS@\xf2\x14\x01\x10\x11\xe2S@\x0f\x89\xeb\xfd\xc1\xf2S@\xea\xb5\xe6\x02\xbf\xf2S@F\x92\x8d9-\xdbS@;\xa5\xb5Q\xb2\xe1S@\x0cn>`\xac\xf1S@\xe8\xc9\xdf\xf3;\xf2S@\x00\xed\xa7\x1e\xcc\xe3S@\xa3\xd2]\xb5\xa9\xcbS@\x85\n4\xb06\x1cT@\x81\xa5W\x05Q\xa6S@\x88\x90\xdf\xe6\xb1\xbdS@\xffV\xf6r\x97\xf1S@\xe9q\xffK\xb5\xe3S@\xc1!o\xac\xe2\xe4S@R\x00\xea\xce\xd0\xeeS@\xc9k\xc2\x9b\x1d\xe4S@\'OY\xa6\xda\xd7S@\x0c\xf0Dd\xb4\xc5S@\xa3D\xfb\xd41\xe5S@\x7f\xdc\x89\xaf\xa2\xe6S@\x1dV\xf0\x05\xa3\xcaS@\x1a7\x1e\xe7\x83\xe5S@ub\xc5\xb5\x17\xe5S@0cK\xf2\xa4\xccS@\x12\xd4L/h\xc7S@\xa9\x1cJ\xaa[\xf0S@"\x95/\xf0\x03\xe6S@\x9dwq\x8a\xdb\xe8S@\xb7\xe0R0o\xf1S@\xffG\x7f\x07\x19\xcbS@\x1c\xcb\xc2\xca\x9f\xf0S@(RZ\xae\xce\xe8S@\xb3\x1d\x10\xda-\xf4S@\xe0\x97\x11\xbe\xcb\xc9S@\xc2\xa9\xd9\xaa\xb8\xcaS@!\x968\xaaj\xf3S@\xb0MM\x04\x1d\xe0S@\xea\xea\xdd\xf4\x1b\xc6S@@t\x88b\x15\xecS@\xd7?f\xf5\x86\xe6S@\xaecnx\x84\xf0S@\x04q\xcf\xfey\xe5S@\x1b3<\x1e\xb4\xa8S@\x1b3<\x1e\xb4\xa8S@\x9f\xfbk\xdc)\xe5S@y\xe1j\xc8\xfa\xe4S@\xec\x99\x0b\xa4\x9f\xc9S@\x99\x82eO\xa5\xcbS@#\x9a6l\x18\xa6S@\n\x06\xf1\xd0\x99\xf3S@\x12Q\xd0\xd0\xdb\xeeS@\xb4K\xf9^\xad\xeeS@:\xf8\x94\x11\xbb\xa3S@1\x1d\x8d\xc5\x04\xf1S@b\x8a\\pt\xf3S@\x99\x88S+\x7f\xf4S@\x06"i\x83\xb3\xc7S@\xa1\x9f\xcd>#\xc7S@\x0b\nw%\x90\xe4S@T\x8dm\x1ff\xe3S@\xd6\x7f\xca_\x0b\xc7S@\xfc\x1c\xcc\xea\xab\xc6S@\xbc\xec2\x88\x07\xc7S@\x9d\xfb(\x0f\xe7\xc9S@\x1b}\x01\xe4$\xc7S@\x96vgL\xba\xcaS@6\xe6\x05\t\x15\xc6S@S1\x18\x97\xa4\xc5S@t\x02\x89\xe2e\xc2S@\x90\xc6\xc9z\x88\xdeS@\xf1\xbaj;\xa5\xe6S@\xa9$3\x9a\x9b\xe8S@\x8b\xe9\xd6O\x03\xedS@\xa8\xb4h\xc8L\xefS@Yd\'\x00/\xe1S@'
p35
tp36
btp37
a.
