# Supplementary material for: Sea ice drift data for Fram Strait derived from a feature-tracking algorithm applied on Sentinel-1 SAR imagery
Source: Data Brief. 2018 Apr 19;18:1410–5. doi: 10.1016/j.dib.2018.04.034 (PMC5999601; doi:10.1016/j.dib.2018.04.034)
Supplement: Supplementary file 2 — Supplementary material [file mmc2.zip › fs_s1a_data/HH_filter200vec/FramStrait_HH_20141030T073701_20141101T072036.dat]

(lp0
S'S1A_EW_GRDM_1SDH_20141030T073701_20141030T073801_003056_0037E9_E2C3.zip'
p1
aS'S1A_EW_GRDM_1SDH_20141101T072036_20141101T072136_003085_00388A_BA75.zip'
p2
a(cnumpy.core.multiarray
_reconstruct
p3
(cnumpy
ndarray
p4
(I0
tp5
S'b'
p6
tp7
Rp8
(I1
(I788
tp9
cnumpy
dtype
p10
(S'f8'
p11
I0
I1
tp12
Rp13
(I3
S'<'
p14
NNNI-1
I-1
I0
tp15
bI00
S'\x0f74\xd2\xf6U\x1a\xc0)@\xcdw6\xec\x1a\xc0\x83o\xe1\x1b]L\x13\xc0 \xb8\xc0W\xa6!\x1e\xc0AG{\xd1D\xc7 \xc0\xa4[\x97\x85\xdf\xe3\x0f\xc0P\x02\n\xd8\xe8\xc4\x17\xc04\x14\x9f\xd7\xe2\x9f\x11\xc0\xef\x92\xf2\xd1\x18. \xc0\x8eS\x88c\xf2\xba\x13\xc0\n\xf8\x1f\xc1\x9fb\x1f\xc0dM\xb3\xcf\x97m\x1f\xc0\xa8\x96\x80\xa7\xe9C!\xc0\xd4\xe9<|\xd3\x81\x10\xc0g\x92\xc7\x1c\x0f%!\xc0\xd8\x08\x8f]\xa7\xa9\x12\xc0\x829}\x01\xe9h\x02\xc0\xdd\xf4\xf9\x1c\x88\xc8\x19\xc0\xbfO\xf0B\x81\xab\x1e\xc0\x99uQs\x85\xd4\x17\xc0\xc8\r\x94\xee9W\x19\xc0\xd4{\x99\xf3\n\x0f\x13\xc0\xbdU\x05\xc5\x9a\xd4 \xc0\xa0\xbf4\xfb\x059 \xc027(\x83\x0c\x05\xfc\xbf\xb3\xfb\xa8$\x04\xe8 \xc0\x0e\xf6\xf8\xb0\xce\x83\x11\xc0\x01\xa8-\xd3\xb3>!\xc0\xca\xe5\xfd\x19\x1dg!\xc0P#~G\xfe/\x1a\xc0\x7fp\xe5\xe8\xb9+\x1a\xc0a\x16\x01\x8b\xd5{\x12\xc0R\xa4\x16\x04\xd7\x0e!\xc0\x92r\xba\x9e\xe4A\x1a\xc0l\x86\xf1\xcd3P\x1f\xc0\x8d\x7fI\x98e\x8c\x1a\xc0j\x7fG\xe6\xcf= \xc0\xb4\x81-<\xd5\'\x1f\xc0\xe7<6\xd8\xcb\x00\x19\xc0M\xd8\xe08\\B\xfb\xbf\x07At\x94\x8f\x90\x17\xc0/\xa1\x94\x96\xf9\xa8\x19\xc0q@X\x03@; \xc0\xc9z\n\n\xb76 \xc03\xe3mO\xe27"\xc0\n\x11c(g\x1c\x1a\xc0V^g\xb21\xa4\x1a\xc0kjt\xb5\x90$\x18\xc0c.\x08\xe0\xef\x0e!\xc0\x18\xc5N\xe4%!!\xc0,\xac\xbe\xae\x99! \xc0\xb1\x94\xdf\x90\x86\x0b!\xc0\x9dOj\xac\x8c\xeb\x1f\xc0\x15\xa7h\xac\x0f\xdf\x12\xc0\xc3\xa0a\xafu_\x11\xc0\x9b\xe72\xab\xf7W\xe2?!\xcfV\xf8CQ\x07\xc0\xa6\xc3v\x89>` \xc0\x7fcQ%\x85\xfb \xc0\xa7\xe3\xa9)\xe9\x11\xfe\xbf\xc3\xbe\x8a\xaa\xb1\t!\xc0\xeb>\xc3\xc9i\xff!\xc0)\x06\xb4\x9e\xfa\xba\x1a\xc0A\x8a\x89\xbf\xe0w\x1f\xc0\xd4\xc8v5\x92j!\xc0\x9c\xdfS?\xa2\xd6\x1d\xc0\xb4\x9c\x8f\x1c\xf15 \xc0\x15\xb3N\x0bMC\x1a\xc0Vj\xcd\xf6\xaeD\x1a\xc05\xcc\\\xc2\x1c,\x1b\xc03\x06\xf7\xff\xc5\xff\n\xc00.%q$- \xc0.J\x98wXy \xc0:\x0c\xa9\xd6\x99,\x02\xc0\xac\x11Y(\xecB \xc0\x18\xb0\x9c\xea7~ \xc0\x8bh\x01=CP!\xc0\x84\xfb\xfd\x98\x15\xc4\x1f\xc0\x15\xb8\xaf\xbf:\x16\x18\xc0\xb1\x88\x96\rI\xff \xc0\xb4\x15\xc7\xd2{tr?\xf98\x8bR\xd5 \x1f\xc0\x96C\xb4\xb2M0\x12\xc0e\x80\xad\xa9\x1c\x07\x01\xc0o\x87\xfaC\x998\x1f\xc0nM\x80\xfbjK\x12\xc0\x85o\x0e\x9f]\x02\x18\xc0\x7f<\x05s\xcf\r\x12\xc0`PN\x15\x8cF \xc0\xb7\xc6\x8074l \xc0\x05\xdc%r5\x8b\x12\xc0Jw\x16\x03Q\xb1\x12\xc0\xf4\x90\xecF\xde\x04\x19\xc0\x97z\xe0\xeb\x0c\xc4 \xc0\x1e\xbe\xc9\xed(\xb0 \xc0\xdf\x9f?\x97(C\x12\xc0\xdehvRa\x80\x10\xc0\xa1 \xf8 /-\x18\xc021.2G\xb5\x18\xc0\x0350D\xef\x08 \xc0\xfc\xff\x08V*Z\x12\xc0[\xf4\x02\xf9\xa6\xad\x11\xc0\xdb\x11\xf0i\xd6\x08\x19\xc0\xf9\x81\xd3\x1b\n\x91\x17\xc05\xa4\xb7\xa8Ck\x1a\xc0\xda\x98\xc6\x99r\x94 \xc0a\xbb7\xa6\t-\x1a\xc0\'\xa0k\xeaf\n \xc0e\x88\x8a:0\xd6\x1e\xc0^\xa6Z\xee#\xe9\x1f\xc0\xd9\x16\x0f\x120\x0c\x19\xc0n?\xe9EC4 \xc0\x7f\xcdT\x0e\t\xc5\x19\xc0\x13\xba<\xf4\x8b\xa3\x18\xc0\xbc\xf2i\r1\xba\x1f\xc0\xc6\x9e\x10\xbe\x93G\x07\xc0\x1d\xb6\x994\xa6\xbe \xc0\x81!\xb7Q3\x1d!\xc0\x84&\xdc\x9b\x85\xe6\x10\xc0\xf3].%0\xc0 \xc0]\xbd\x17/\xfa\n\x14\xc0\x1c)\x0e|\xcf\xfa\x13\xc0\xe7\to\x1d\xe4\xd3\x19\xc0\x07\x93]\xa6\xfc. \xc0)\x0c/\x9cp"!\xc04.\xd7\xd1\xb1\xf6\x10\xc0\xb6\xce\xac\x19\x00\xc3\x18\xc0\xa3\xce7S\x8cl!\xc0\xba\xbb\xc7\xc2\xd8t \xc0\x8f\xcfv\x08C\xec \xc0?<\x0f]\'\xce\x1e\xc0\xf4\x9c\xd9\xaez\xdb\x18\xc0\xa0J\xb4\xaa\xfe*\x1d\xc0bIK\xd9\x00e\x1a\xc0\xe9\xee\x1b\xd7\x1a\x17\x12\xc0+\x16\xbdb\xd2*\x1b\xc0\x1f\xe8\xb7\xce\x97\xb6\x16\xc0\xfb\xefM\xd7L$\xfe\xbf\xac7\xb7\xcc~~\x0c\xc0\xb3Z\xd8\'9\xa5\x10\xc0YE\xe4\xfcW\xcd\x1d\xc0\xa9\xdf\x12\xb6\xa7z\x19\xc0@B=\xe3\xefn\x15\xc0\x1e\xe5\xbe\xea\xd1\x81 \xc02h\x80\x00P\x00\x1b\xc0\xd2,\x85SG\xa3 \xc04R|\x99\xfcF!\xc0\xa0\x938\xd3\x0e,\x1e\xc0V\xb6\x13\x08\x0b\xe3\x1b\xc0\x16\x9eo\xc3?A \xc0:\xa6\xc8\xb4\xb3\x1e\x1b\xc0\xb0\x06\xb5\x9e\xc36 \xc0l\xf9\x9c?\xb3\x88\x11\xc0\xc4o`]6\x00\x1b\xc0\xbc\x16\xe3\xb4\xc0\x0f \xc0\xaeB\x8f\x9e\xa0\x1d!\xc0\xa8U\xd01\xdbu\x11\xc0w\xd0\xe7\xe5ld\x1f\xc0\xbc\x1a\xbd\x03\\d\xf6\xbf\xa9\x1d\xc2\x94\xba\xb6!\xc0\xc1=\x8a#\xa73 \xc0\x89\xb0~N\xda\x0f!\xc0\xb8\xc7\x10iy7\x16\xc03FR\xaf\xa6\x80\x18\xc0\x04"\xcb2\x9a\xda\x1f\xc0\xbe\xc0\x15-\xf1@\x12\xc0\x1a\x86\xfbR2\xb7\x02\xc0P\x19\x9ac\xc9\x06\x1a\xc0\xc4t\x1a\xd6\xed\xf1\x1f\xc09\xeb\xfc\x0b\xe1\xbd\x1d\xc0\x7f\t\xeb\xa2zM\x1d\xc0\xca\xc9\x08p\xe2Q\x05\xc0t\xd4\x1b\x0c\xee)\xf8\xbf$\xdd%\x05i9\x07\xc0\xb6\xe6e]\xa0\x06\x1e\xc0j\x90\x9a\x99IB \xc0z\xb4\x9b\x01S\xd2!\xc05\xf4\x06\x0c\xbf\xb1\x1c\xc0q\xe4\xce\x1d\x0c\xae\x10\xc0\xd7\xeeT\x9c>X\x1b\xc0\x16\x16M\xfb\xe9I\x19\xc0\xb8\xf7\x8b\xe2\x99\xfb\x19\xc0\xf7\xaffA\xc4+ \xc0\x1b-\xf9 \x12\xb2\x1c\xc0\xf0K\x90\xd6\xebm\x1b\xc0\xb6\xda\xe1\x0cDp \xc0\x9e~\xaak-\xd3\x1b\xc0\x89\rT\xbc\x957!\xc0\xa4x\xbf\x8cQP \xc0B\xe8r6S\x03 \xc0\x9c\xdd\x1e3\xd0\xfa \xc0\x9b4@\xd0\x13C\x1a\xc0\xf4\xc2}\xd5P\xb2\x1d\xc0,\xef\x0c\xbb~\xfd\x1f\xc0co\xc5\x08\x8b\x86\x14\xc0+0\x07Q\x84\xec\x19\xc0W"\x15I}\x11 \xc0\xf4*\xee\xc3\x17\x8d\x1a\xc0\xd8\x00-a\x08\x19\x1f\xc0\x95\x9da\xb3{* \xc0\xf2\xac\x00O\xf1C\x1a\xc0\xd3\xa9\x91;\xb5d!\xc0\xd0\x0b<\x8e\x8eF\x1a\xc0_\x1e\xf6\xff/\xa0\x10\xc0\x19C~\xa7\x075 \xc0:\x8d\xa8\x89\x9e\x08 \xc0\xfe\xa1\xcc\xffFY\x18\xc0\xe1\xe7K\xca\x03\x16\x17\xc0\x98\')\xb6]\xd5\t\xc0xK\x06\xd1|\xb1\x0b\xc0\xbe\x12\x87\xa35\xce\x14\xc0x9\xdf\xbf\x16v"\xc0 \x88\xe4\x00\xb8\n\x12\xc0\x88g\x15\xf5i|\x19\xc0e\xcf\x08\x8a\xba\n \xc0\xb4B7\xb2\'#\x11\xc0-\x06\xa7i\xf78!\xc0T\xbbXL\xe9w\x12\xc0\xc7<-ab\x0c \xc0\xbda\x1dM\x0e3 \xc0\xa94^\x95\xc1&\xf9\xbf\xdc\x98^W4\xfa\x1f\xc0\xdc\xc1\xf0\xa7\t3 \xc0\xd9`\xad\xc5XW\x01\xc0p!L\xea\xc2\xda!\xc0\xddR\xee\xaa\x00\'\x11\xc0_\x8bLd\xfe"\x11\xc0\xf7\x8a\x7f\xcf\xda\x84\x12\xc0\x8a\x9b5\xb7\xb4\xfc \xc0\xd5\xb4\xab\xc0\xe2\xf5\xf7\xbfSE6$1n\xfc\xbf\t\xa9\x0e\xe6\x0c%\x13\xc0\xaa\xd5\xae\xbb\xf4C\xf3\xbf\xd5\xa8p\x92_\x12 \xc0R\xf0\x0b\x87\xacJ\x17\xc0A\xc0C\x9b\x81\'\x1b\xc0pKe\xfd\x8bM\xfa\xbf\xcfQ&i{`\x02\xc0\x83\xad\xc4u\x15G\x12\xc0C\xceN\x163\x8d\x12\xc0\xd2*F\xdb\xe0W\x1e\xc0^\xc7\xed\x84~`\x12\xc0]vs\xca\xd7\x91\x1d\xc0\xcc\x9e"\x15=\xc3\x1f\xc0\xf3\xbb\x03}&]\x12\xc0\x84\xdc2\x07 \xb4\x1f\xc0\xcaM+\xe56\xab\x06\xc0K\x9b\xf1\xd5\xb8\xf0 \xc0k\x08Oh38\x11\xc0^\xc1\xb5\x9b\xd5C!\xc0\x8f \xd6[\xc0t\x1a\xc0Ou\xc2M|)!\xc0\x02U<\xc5\x95 !\xc0\xd1\xedg\x7fG<\x1b\xc0\xd6OG\x16L[!\xc0\xf1wo}1\xca \xc0\x80\xc5\x1a\xb7]] \xc0\x01\xa1\xb1=\xbd\x15 \xc0\x9d\x1dn\xa5\x000!\xc0qmG\x06\xe9\xe9 \xc0p\xa9E_\x80F!\xc0/\x99\x1d(\x89\x0f\x12\xc0\xdc\xa7\xa1\x0e\xe37\xe0?b\xb7a\xca\x86\x17\xfc\xbf\xf9\x8bZ\xd9\r\x91!\xc0\x1d\'U_\x81\x8b \xc0\x7f\x89*\xf2`<\x1f\xc0\xc7\x0b=\xc9\xa7\\ \xc0\xc2\xf9\x1b\x0c\xfd\xc9\x1f\xc0\xfc\xaf\x17Z8q\x19\xc0\x8cf\xc6D8\x86!\xc0|mX\x98\x0c}!\xc0\xc5\'\xa7i\x99\x98\x10\xc03p\xf3\xd2\xe8\xda\x00\xc0,U\xa5N\xce\x1b!\xc0\x8cvv\xa1\x1d\xb2\x16\xc0\xfe\xd2\x80\x9a\x01\r!\xc0\x94^\xfc\xd9\x88\xe8\x15\xc0\x10?\xf8\x01c\xde\x17\xc0`\xbd*\x93\xc4/ \xc0\xd8\xfd\x94\xf2\x13\xf8 \xc0\xfe\xb0\xfd\xc0\xe0\x03\x1e\xc0\x018\x1d\x03Y\xf9\x1e\xc0\xc3b\x02w\xf5\xc1\x1e\xc0\xed\x90\xbe\xc8\x03\xb3\x1e\xc0f\\{\x04M\x9a \xc0\x8e\xfb`lwM\x12\xc0l\x0e\xeb>>\x8f!\xc0-\xbb\xb6\xa4R3\x03\xc0"\x18X\xf1J\xe3\x19\xc0\x1a\xd5V\xc0\xd8Q!\xc0\xaa\x83.\xf3x\x92\x17\xc0\x8d1-\xca\xc7\x8d\x10\xc0ICS\xca\xe7\x80\x1e\xc0\x92\xb1E\xf3\r\xef\x19\xc0\xc3x\x015\xb7\xb9\x1f\xc0_\x15\xa3\xbbJe!\xc0\xf2\xf2\xd6\x8c\x93\xf0\x1b\xc0\xdb\xc6pL\xd6\x87 \xc0\xc8\xdam\xda{\x12 \xc0E\xbc\x81\xda[C\x12\xc0\x99Ij\xf0\x81\t\x1e\xc0_\xcf\xf2\xd1r\x9d\x17\xc09"\x0b\xe34\xdc\x1a\xc0D\xda\x1c\x19\xbe\x9c\x1b\xc0p\xb9\xe4\x9c\xb2\x13 \xc0N\xab\x06x\xb8U\x18\xc0\xab\x1f^\x05w\x8b\x19\xc0s\xff\x18c\r\xe1\x17\xc0=\xc9\x85\xc6i\xe0"\xc0\x95p8<\x88\x8d\x19\xc0dJo\x83\x0eO\x17\xc0Oe\xb0ClT\x1e\xc0\xb5\xaf\xf4\xc1\xd3m\x12\xc0E\xd5\xbe"\x97l\x12\xc0)b2\xe0\x03y\x15\xc0\xa01LwWr\x1e\xc0\xe3O\xdd\xb8\xf6\x93\x12\xc0&\xe7a%\xecD \xc0\x16K\xe9;\xca> \xc0\xbc\xb9t\xb6\xff9\x1e\xc0\xff\xa1\xe37\x98\x8d\x12\xc0\xbb*\xcaW\x02\xa6\x19\xc0\x9cO\xbb\xb4\x07w\x12\xc0\x83\xed\x8b\x06\x12\xe5\x12\xc0DW\xe9R\x9dI\x12\xc0\xab*\xc8\xbdT\xbe\x19\xc0\xf9\xe30\xb2\xe1X\x19\xc0y+\xa7Y\xdd2 \xc0\xaeR\x96E\xa1\xba\x19\xc0\xc5k\xdcy+4\x12\xc0\x05g\xb6\xaa\xc8\n \xc0ScO\x1cKD!\xc0Z\xccH\x1bzd!\xc0\xa5\xa2\xc9\xa1\xee\xd0\x1b\xc0TC\xc6\xabs\xbc\x1d\xc0$\xbb\xcc\n\x8f\x1f\x1e\xc0\xc1\x13 /t\x00 \xc0_\x18\x16OA\xb2\x10\xc0a)\xe5\x92 \x9c\x19\xc0K\xc7a\xd23\x1c \xc0\xa4\\\xee\x89\xec\x1f\x12\xc0\x80\xc5\xa4\xf0\xf0\x8a \xc0\x891S\xdd\xc4u"\xc0\xfa\x15\xea\x06\xc5\xf7\x13\xc0\x1b&3=L9"\xc0\x88\xe0Ve\x8f\xb2 \xc0\x05\xfdK\xe5\xbc\x18!\xc0tzC\xdc_\xb2 \xc0p\xb0\xdd\x1apv!\xc0\xd1\xa2)\xea\xc6("\xc0\xdbj\t\xf4\x00\x98 \xc0_\xe8\xec\x0e\xf0\x90 \xc00\xcd\x85\xc3\xbd\xcf\xfc\xbf\xd1\xa7\xaa\xdbh\xc4\x19\xc0\\=\x80\'\xb9\x90\x15\xc09$,\xb5\xea\\\xff\xbf\x0f\x148\x11b\xd4\xfd\xbf\x9f\x1d\xe5J\xa4\xd7!\xc0\xce\x1d\x0c(w\xb4!\xc0\xab\xb8V\xd6\x08\x0e\xfb\xbf\xd0\x0c\xdd\x18\xc2\xc9\x11\xc0\x8c\x85\xd8g\x13J\x02\xc0J\xa5\x03\xa2\x83\xf1\x1d\xc0\xa4MYB\xacz\x19\xc0\x92\x9dXo\x12v\x12\xc0\xdd\xbal\xec\xa1\x8d\x12\xc0\x174\xed\nc7\x19\xc0NL;=\x7f\xc3\x12\xc0v6\xe8\xc5\x87L\xf3\xbfy\xe7\x0c\x05\x84D!\xc0*\xea\xfe\x14\xb0K\r\xc0\xbe6!\xb5)\xae \xc0\xdcTh3 >\x1f\xc0\x1e\x13@\x08\xcfB!\xc0\xd4-^?U7!\xc0\xbf\xe8F\xc1\x88\x19\x12\xc0m;\xbe-4$ \xc0\xbb tv3N\x1b\xc0\x84jK}\xa35\x1d\xc0\xc2\xa5s\xb1\xb2\xe8\t\xc0\xbf\x17\xc3R\x9b\xe5 \xc0\x0c%H 1\x91\xf2\xbf\x9f\\\x0f\x91qv \xc0\xf3\x91\xb94\xf9S\x18\xc0O\xcc#\x08Y~ \xc0\xc4N\x0c\x94n\xea\x17\xc0a.?\xc1\xc5\t \xc0j\x7f\xdd\xa7\x82\xcb \xc0\xfaAU\xcamL!\xc0T\x03\xfas\xd7V\x18\xc0<\xb2\xdf|\xa6C\x1a\xc0\xeaM\xe2N:4 \xc0\x9bjy\xd2D)\x1a\xc0\xcd\x0e\x12\x86\x98\xb2\x18\xc0\x05 \x03\x1e{\xdb\xff\xbf\x1d\xf0\x91\xd6\xa5I\x1a\xc0#\x06"\xb3\xfd\x13!\xc06\xee\xfaL\r\xc1 \xc0C&s\x02\xe0\x05 \xc0H\xe9\xd0\xcd\n=!\xc0\x98\x85\xa6\x9f\x87\x97\x1e\xc0\xcfF\x01L\t\xec\x07\xc0\xc5\xeb/\xb0\x03Q \xc0_\xcf\x90OWr \xc0\x9b\x19\xe0\xe2g\xe8\x04\xc0\xb1dg\xbd\xbd\xea\x1d\xc0\xd1\xba\xefs 9!\xc0}\xa1\xa2#\x93\x92 \xc0\xc0\xf0\xee\x01\xaaH!\xc0\xd1\x98u\xb3\xda\x9c\x1a\xc0]\xec{!\x04U!\xc0\xdek\xd9|1\xea \xc0"\xa3\'\xa8\xae\xfd \xc0\xcf-\x1e\xd2\xd9\xfc\x1d\xc0\xe7\xe0\xbd\x85|\x89\x1d\xc0\x1a\xcc\x0c\xde\x1d\xf4\x19\xc0\x02#\x86;t(\x1f\xc0\xc0\xd2\xf9\xef([\x11\xc0S\x11+\xe9\x95\xb9 \xc0\x12\xb3\x10D\xef\xda\x07\xc04\x82u\x1a\x01\x8c \xc0\xdc\xe44(\xb2P!\xc0\xf0\xa0\x7f\xe1l\xc0\x1a\xc0L7\x9e0\xfe0!\xc0)\xb3\xb5\x0e\x03\xf9\x1e\xc0h\xe6\xba\xb1m\x7f \xc0\xc4\x1f\xda\xfdW\xb8\x10\xc0>\xec\x92\xc25\x13 \xc0\xdde4\xfd\xbb\x07\xf3\xbf\x97\xc3\x93\x13\x15\xb6\x1d\xc0\xc8\xd3\x81-\xd9B\x10\xc0:\xff\xd9\x11\x11\x84\x1e\xc0\xfe\xf9w\\\x13\xcb\x1c\xc0\x90\xab\x98`b\xdb\x1c\xc0&$\x80H\xcd\xce\x1f\xc0\xc0a\xdc\xdc\x1e9\x17\xc0\x976\xb0\'\x1b\x03\x1c\xc0\xc8QZ<\xad\xff\x1f\xc0\xb9\x11\xde\x0f-\xb2 \xc0!\x80\xebz\x15\xd7 \xc0\xf5\xdb\x9bpV\xfb\xf5\xbfJ\xce4\xb5\xcb\x9f\x19\xc0U\xc9:\x12G"\x1f\xc0\xb3\xb3,*1\x96 \xc0#qe\x03GS\x1d\xc0&\x0b\xb6\x90\xbfZ\x1d\xc0~{\x07 8n\x1e\xc0i\x15\x92^(\xc3\x1e\xc0i\xa8\x93\x06Y\xaf\x19\xc0\xd2Y\x1d\x95e|\x19\xc0\xc0q\xe0\xa0\x03\x94\x19\xc05\xb8A\xe5\xb9c!\xc0\x95G\xd8\xde\xc0t\x19\xc0\xeeH\xd6o\x8a\x98\x19\xc0^&C\x90\\q\x19\xc0\x9e6a\xc3.\xac \xc0>\xa84\xaf\xd5\xd9\xfd\xbfmpx\xa7\x03\xc0\x1b\xc0\xda\xb4\xb1\x02\x8eT\x18\xc0\xe6;d\xc5\x01\x07 \xc0\xee\x14\x90\xc7\xa31 \xc0ic\xe2\xb6\xcf9\x1a\xc0]_\x1ex\xa81 \xc0P\x19\x905\xf3W\x19\xc0\x8b\xb1$\xcd7y\x14\xc0\x8f\xcfF\x8fE\xa6\x10\xc0\xb6\xdaFA\xc8> \xc0\xb6\x1d\x99* \t\x19\xc0\xe2Xo#e5 \xc0\x8b/5\xd4\x1e\xd1 \xc0\xd9\x18\x81\x8c\xaf\x1b \xc0\xbb{\x8a\x9b\xc8n\x1d\xc0\xad*\x8b\x8a\x15>!\xc0\x13v\xf3\xc3\x0f8!\xc0\xce\xa4T\xdd\t\xfc\x10\xc0Ec\xab)W\x95\x1c\xc0Fn}-XP!\xc0\xe0\x1b\xb3\xa94-\x1a\xc0\x99@z4\xa6\xac\x1f\xc0^\xfco\xb1\xdc\x81\x07\xc0/\xa3\xa4tQ"!\xc0\x18\xe8\xaeB\xfe1\x1f\xc0\xa8n`>\tK\x0f\xc0\x832\x93\xa1\xf2M\x17\xc0\x07\x8b\xf5\xcaW\xf2 \xc0*[\x9d\x83\xc8^\x12\xc0n\xa2E\xd8\xa2\xf8\x1d\xc0\x9a\xd3\t\xbe?t\x12\xc0,w&S\x80Z\x12\xc0E\x81\x01\x06\t\xb4\x11\xc0iF$\t\xd9N \xc0\x83F\xb6\x16\xd6\x89!\xc0\xaa%\xbd\xa3\xf9\xd0!\xc0\xb9\xc4\xd9E\xd2=!\xc0\xc0n6\xdb\x80\x8f\x1a\xc0x\xf7\x14|{\x1d\x0b\xc0/`\xc8\x97N\xe0\xfb\xbf\xeb\x98\x1bl\xaf\xc1\xfc\xbf\xb0\xbcX\xc0\xb3p\x00\xc0\xbc\x19\xa5\x8fk\xc7\x11\xc0\xdc\x13D\x001f!\xc0\xce7\xa1w\xe1r \xc0\x08\xbe\xa6\x10wb\x12\xc0\x9cf\xab\xc5\xbfi\x0b\xc0hE\xf7\x8f\xadA\x12\xc0#%wD\xc2\x96\x11\xc0\x12Uq\xd5\xa7n\xf8\xbfo?\xc6-\xc1K\x00\xc0rJ\x99t\xdf\x9a\xf2\xbf*\xd4\xb5\xcd#a!\xc0\xcf\x0c\x0c\x06\x01\xbe!\xc0\n\xca\x1edI\xb3\x13\xc0\x1b\xec\xd2\xd3\x9a\xfb\x00\xc0+\x11\xfe\xe9(\x81\x19\xc0\xece0\xc2\xff\xe6\x00\xc0S\xbe\xac\x0b\x06\x03\xfc\xbfv\x1cM\xccu\x12"\xc0$e\xe2\xf4\xa3i"\xc0\xae\x7f\x1b\x863P"\xc0\xc7\x95=\xcct\xff \xc0*\x01b\x997\x98\x12\xc0l\xc0>\'W\xee\x06\xc0n~j?f2"\xc0\xd9\xcd\x87#,\xc2\x05\xc0\xb7\xcd\x86\xa6\xb1j"\xc0\xb5Wg\x0e\x9eF!\xc0\x9e\xeb\x0b\xd7#\xa5\x0f\xc0\xbf\x00j\xf0yl\x1a\xc0@\xfe\x9b\xbc1d\x18\xc0\x9av\xa4\xbf\x1c\xc6 \xc0\xb0\x9d/\x08\xe5\xc1\x1d\xc0\xd8\rB\x84h\x86!\xc0\xd1\x8b\x8bp\xe2\x84\x19\xc0\x02\xc3\xb0Q\x81T \xc0:\x8b\xc1\x84\xe08\x1a\xc0\x08\x90o$\xd3\x12 \xc0\x92(&Kw\xf9\x1e\xc0\xcc\xdd\x82\x89*\x99\x15\xc0\x1e![|an\x1a\xc0\xc5\xda\x84\x07\xed> \xc0\x7f[~\xcc\x8c\xe3\x1d\xc0\x8c\xe6-\x1a\x133\x00\xc0h!\n1\x07\xb3\x18\xc0\th}\xbf\x14D\xfd\xbf\xdc80,\x1f9!\xc0 co\x05\x95\xc2 \xc0W\xcd\xd4q\xf2X\x1e\xc0s6\xa2\x9eU\xbe\x17\xc0U;\xd3\x1d\xa5} \xc0rf\xce\xaaQ\xa4\x18\xc0\xf1\xae\x00<8\x7f\xfe\xbf\xa2\xcb\xc4A\x10\x1f!\xc0\xea\xe4\xccz(\x13\x19\xc0#\xa1\x1c\x0f\xaek \xc0z\xbd\xbc\x8c!8\x1b\xc0\\\xbd\xb3\xbcQ\x12"\xc0#\xd9O`\xb2I"\xc0T\x80\x98\xac\x1f\x8b \xc0\x94\xe3q37\x9e\x10\xc0\xaf\xfb\xc9IEX!\xc0\xe9\x88E\xf9\xf3L \xc0\xcdx\xa26\x1e\xb2\x1e\xc0I\x1bj\x07\r\x8f \xc0P\x80A|z\xba\x1d\xc0\x8d\xa0\x9d\x1f\xba\xb2\x1f\xc0rM&\x04DO\x11\xc0W\x15\xd13\x0c\xf2 \xc0\x9e \x00S\xe1\xf3\x1e\xc0,\x8ef\x0b\xf1]"\xc08\xff\x12\x8f ~\x1e\xc0|\xec#\x01\xeb\x9d\x1c\xc0\xc8*\xf2R\xee4\x1a\xc0\x12G\xc7\x88\xb6\xfb \xc0\x16K\x1f\x8d}\x81\x19\xc0L\xb6\xd2\x0c\xef\x03\x1e\xc0D2\xeexz\xae \xc0\x877\xfcN\xb4-!\xc0\xbbI\xc0s\xfb\x90\x19\xc0z\xbaj\xed8\xff\x1f\xc0\xb1\'E\xb5\xdfM\x1e\xc0H\xd4\xccLG~\xfe\xbf=\x0e\xa1\xec\xa8$!\xc0Q\x13f\xb8\x82\xb8\x10\xc0x\x9cS=\xed\xfb\x1c\xc0uX\x8b\x0f\xac\xc6\x17\xc02\x01\xc4\x99I\xe7\x1d\xc0\x9a\xb8\xb7\xe0T] \xc0\x11\xf7\x07\xddu<"\xc0\x82S?\xect/\x1a\xc03>\xa3\xe1F\xf8\x1d\xc0\t\xa3\xb7\xd3eb\x12\xc0C5\x7f\xadJG!\xc0\xdeZ@\xab\xe7j\x17\xc0\xa5\xd1B\r\xcc\xe5\x1f\xc0\x7f)\xd9d\xf0\xf4\x1f\xc0"\xca[\xdc\x1d\xa8\x1d\xc0~\xbc\x00\xf1\xc7b!\xc0\xad\xf7\xfe1\x0c\x0b\x03\xc0\x16\x06\xf3\xdd\x849"\xc0Y4g\xed\xf5[ \xc0BlF\xd73\x82\x1a\xc05\x10y\x89\xac\xc8 \xc08te\x9bs\xe6 \xc0\xc3\xc2J\xab\x86m\x12\xc0\xa1\x1e*\xc2IC \xc0\x01\x9bp\xd4\x17\x1a \xc0\x8dL>\t\xbc8\xf5\xbf\xb4\xf5\x19\x82\xc8( \xc0\x16\xf5d{\x84y \xc0"\x0e\x9aus\x1d\x1e\xc0dt2)\x15\x01 \xc0/P\xf7\xa6[\xa2\x0f\xc0\x1dn]\xad\xa0\x83\x1c\xc0\x84c\xe5\x0c\x9d\xad\x12\xc0\x10\x96\x1f\x8ca\xd5 \xc0\x82\x9d\x95^}\xb6 \xc0\x0c\xb5\x0f\x1a\x99\xe4\x1f\xc0\xa7\xef\t\xf5\xbc\x80 \xc0q\x1c\x84|7x\x14\xc0\xbc%\xb2#\x8a\x06\x12\xc0\x837S\x88N>!\xc0R\xb5\xa2\x90z]\x18\xc0\x06\x98\xad+oi\x08\xc0\xfa&\xd8\xcf\x820\x07\xc0g\r\x7f\xac\n\xfe\x15\xc0\xaa\x90\xfc\xb1\x1d\xe5\x1f\xc0\x94\xe2\x82\x06m\x06\x12\xc0\xedd\x04\x19\xbf0 \xc02\x8fQ\x7f&\x9b\x11\xc0d\x16m\xf8cA!\xc0\xeb&O\'\xdd\xe5\x19\xc0I\n\xf3\xa9\xc5\x8c \xc0\x14\xdc\x04?\x06L\x12\xc0\xb9\x92\xe3\xcc\x9a\x8d!\xc0\xf7\x12\x01\x11\xb4N \xc0\xbd\xcc\xdb=\x7fa\xf3\xbf\x16\xac\xee5@W\x12\xc0\x10\x02:\xb1\x06\xac\x12\xc0\xca\xc4&\x00\xb4~\x12\xc0\x17p\xe6\x16^)"\xc0\xa0\xb5o\xe1^C\x18\xc0\x91\x14E\xbb\xc1d\x18\xc0\xfcp\xd4\x04\xf5\x1f\x1c\xc0w<\x9c\x9b\xd6\xd6\x11\xc02>\xfam\x80n \xc0\xe9l\xb7\xed>j\x17\xc0f\x00\xdb\xa6]2 \xc0\x03\xb7\x97\xa4\x1a\x1f \xc0Q\x95\xaf\xe2\x9b\xec\x19\xc0\xedV]\xdf\x80L\x05\xc0d\xc8Q+\xffy\xfd\xbfV$\xe6T\x96\x16\xfc\xbfj.\x94)\xae\x84\xf4\xbfE\xb1\xa7\x053\x17"\xc0(\xa5\xf3<\x03\xe7\xfc\xbf\x0348\x88\x81\x06\xfe\xbf\xa7\xa4\xadS\x14\xf7\x1f\xc0^7\xf6zd\xf6\x17\xc0\xfa:\xf5\xbf?\x01!\xc0C\xa4\xdf\x0b\x19|\x1d\xc0 \x1f\xc8l\x99\xbd\x1b\xc0\x17k6\x88/^\x1e\xc0\x94\xa5e=\x04<\x19\xc0\xec\x13\xa9 cP \xc0 \x9cz,\x1b\x8f\x10\xc0\x06\x85\xc2\xc61\xd5\x16\xc0\r\x01<0\x15W\x17\xc0\xbag\x9e\xca\xf3\xdc\x11\xc0\x16\xf5\xd1\xe1\x14\xd0\x10\xc0W\x1dF\xbf\xf4\xa2\xe8\xbfw\x95\xcfSC\xb0\x07\xc0\xb1@\x91\x8e\xb9"!\xc0P\xbe\xec\x1a\xb1\xa7 \xc0;\xe7\x0e\xe7\x07\x0b"\xc0]V\x89\x94\xf4\\!\xc0\xd44\x8c\xf3\xe2\x87\x1f\xc0\xff\xf7<\xe2e[\x19\xc0\x15L\xa9\xbe8\xc9!\xc0\xf4\xd2\xd6\xa3\xf6p\x05\xc0T;e\xbbt\xc9\x18\xc0|a\x99\xfa\xb5I!\xc02\xf6p\xbfo\x0b \xc0i\xf77\xd3\x03T"\xc0\x11\x9eTj.o"\xc0o\x9d\xb9\t\x12\t\x00\xc0o\x8df\xeft\x04"\xc0\xb3\xca\xb7\xda\xaaS\x17\xc0m\xeeu\xf1 \xad \xc0=\x0e?\xf1\xba\xd1\x13\xc0\xf7~\xae\xae\xbd\xfe \xc0\xa0O\x19\xc83\xa3\x11\xc0!\xafGM\x86\xdf\x18\xc0\xb0\x84\xb3o]\xa6\x15\xc0\xe7\xe5Igk\xb7\xef\xbf\xe9\x92\x7f\x9c\x10D\x15\xc0\xe64\n\x8763\xb8?\xad\xc9r(\xf5<\x1b\xc0G\x8c\x96\x1a\xa3\n\xf3\xbf\xf5a\x85CYd\x12\xc0.\x1f\x90?\xf0P \xc0\x8e\xbe\xd6t\xe0\xa6\x1e\xc0\xfc(L\xb9\x16*\x17\xc0h\xddxx^\xe9\x1d\xc0Yv\xa0rj\xe2\x1f\xc0\x95\xf0\x94\xf6\xab\x0e\x13\xc0\xd2\x18\xf8\xeb6\x91\x12\xc0\x12E\xb2\xb4\xb8X\x12\xc0\xe8n\x97\x96\x8bu\x11\xc09\xf0\x87\x87\x0cX \xc0V\xaa \xad\xfbH \xc0\xf1@\x96\xae\x1e&\x06\xc0P\xa1\xe3\x17V\xbc\x12\xc0\xf7\'\xf0\xba\xd0\xe1\xf4\xbfK\xb4\xe7\x80\xd8\xea\x11\xc0\xdc\xa58\x12\xf5\xa6\x1d\xc0\x80@-y_Z\x1a\xc0\xe9\x1b\xe5~6/\xff\xbf\x96\x98\xec\xb6\xdb|\x12\xc0\xae\x81\xb3\xbd\xc6\xf4\xfb\xbfi\x94:_\xcdu\xfc\xbf\x93]\x98\xa7\xc1\x90\xff\xbfL#\xd5\xbflS\x12\xc0\xa3\xf4A\xd8\xb4k\x12\xc0\xb3\\\xca\\\x942\x12\xc0bm3\x81\xa3\xe0\x1f\xc0\n\x86\xe4\xdc\xe0\x00\x12\xc0\xad\x8f\\(\xd5#!\xc0 Hz\xad\xedE!\xc0@\x88\x07\xc7\xcd\xec\x11\xc0q\xd5\xe2\xf7\xad\xbf!\xc0\xab\xe8\xc1\x19]S!\xc0\x17\xc3K\xe3?\xc9!\xc0\x0c\xb3\xe3\xde\xcc9!\xc0\xa4\xcf\xcd\x08\xf3\x19\x00\xc0\x18Z\x81\xa8\r\x92\x1e\xc0\x7f\x14]?\x14\x8a\x19\xc0\xa6\xf2\x01Z\xfb\xb1\x10\xc0.\xa3\xcaX\xcc\x07\x00\xc0\xe8\xaa\x87\x7fQ\x82\x14\xc0=2\x88\xd3\xbdK \xc0Hs\x03\x93t\x03 \xc02m!L\x1f&"\xc0\x04[\x96\xf3I\xd6\xfb\xbf\x97\xe7*rP9 \xc0\xf5\xe4\xd0\xdd[\xe7\x17\xc0z\xd8\xe1\xb7(\xe6\x1f\xc0\x93\xdf&h\x8cy\x14\xc07UPf\xddG\x1a\xc0~\xc2\x1e\xbav-\x1a\xc0\x81R\x89GM\x81\x1a\xc0}\xf0"\xbc1\x95\x1a\xc0\xb4\xd8\t\x05\x1c<\x1a\xc0\tV~\xcb}\t \xc0\x123a\xd1\xdc\xf7\x1f\xc0\x8d\x8e\xe4\xb5I2 \xc0\xdb\x7f\xad\x02\x81\xf7 \xc0f\x93\xa1\xe7?1"\xc0;%\xc1#\xb5\xce \xc0\xe3k\x97B\x069"\xc0\x93EEQ\xf8\x87\x1b\xc0\x13B\x15\xd48\xdb\x05\xc0i\x89\xd1r\xbc\xe8\x1d\xc0\xc5G\x8c\xa4\xa2%\x12\xc0\xaa\xfaH\xa3C\xe1\x1f\xc0\xbc\xa3\xd2V\x1d\xfb\x19\xc0\xd3P\x1dq\xc0\xfd \xc01\xb4\xe7\xa6L\xcf\x1e\xc0:\x03pr\x1ef"\xc0\xe4Z\xc7*w\xbd\x1f\xc0_\x0e\x11\xe2k\xb3\x1f\xc0\xb8q\x8d~x\x0e\x1c\xc0\xec\xa6DZXv\x1a\xc0+i\xb7\xaew"\x1a\xc0\xddo\x1a\xaa\x1c@\x1b\xc0\xe3w\x1f\x82F\xdd\x1e\xc0\xf0\xcfl\x8d"\x0e\x12\xc0\xf5q\xcc\xfa\xe6<\x15\xc0/}U\x8cO\xd1\x11\xc0x\xff%\xa7\xd5P \xc0\x1d\xa9\xf8N\xa4\x06"\xc0h\x16\xe7\xd4BM \xc0|u7\x18\x9cw\x1c\xc0D[{\xf8\xb1r\x15\xc0\'e\xc0\xe4\x06\xb8 \xc0\xbd\xce\xc5k\xb3\x01\x1f\xc0\xc4F\xe8\xc0k\xd7\x18\xc0q\xa4H\xa1\xbe\xc0\x0b\xc0'
p16
tp17
bg3
(g4
(I0
tp18
g6
tp19
Rp20
(I1
(I788
tp21
g13
I00
S'\x91\x92\x82\x00\x82\xcdS@\xcf\xa1\xfaM\x00\xbaS@\xfc\xdds\'(\xebS@\xeb\'!M\xb5\xa9S@\xd6\xe8XT\xc1\x9bS@\x04s\xe9\xd2\x0b\xc4S@\xea5\xd1\xc8\x0c\xb6S@\x1f\xa3\xd3\xe6=\xe6S@#9B\xc6\xee\xb3S@\xb33)\x1dP\xeeS@\xe9\xc4/4\xe1\xbeS@rT\x8f\x9f\xfa\xacS@i\xc3\xb8\x92\xd4qS@5\xdc\x19\xc5\xbb\xc9S@\xe1\xcd\xb2|\xa8\x8eS@\xcd\xed\x01\xc2\x0c\xcdS@@\x1a\x0e\x9d\xfb\xf2S@\xfa\xe2\xc1\x95`\xa7S@\xf1\x14t\xfe\xb9\x92S@\x97m^\xa8u\x8cS@@\xf2\xf6\xee+\x8eS@\xc5\xa8\x14^\x8d\xcfS@R@b\xe2\x19\x95S@`]g0\xd2\x89S@\xd92\xa1A/\xd3S@\x0b\xeen\xbc&zS@\x83\x99\xdek\xa3\xcdS@\xcc\xdd\x7f\n\xd3uS@{\x18~\xe6\x9d\x93S@\x1e\xba;\xe4\xe5\x89S@\xe7\x95\x7f\xa1\xc7\x89S@\xadrCQ\x12\xe6S@\xa3a\xa5;\x9f\x8eS@=\x1a\xcc\nt\x88S@|\x0fi\xdb\xa3\xafS@\x01\xf1\xf07\x80\x88S@-jv\xb0 \x8fS@Fn\xdc\xe1`\xafS@\xd4GB\x87\xab\xbfS@EC7\xea\xb0\xe1S@\x9cag\xd9a\xb0S@K\xf9&o\xc7\xa7S@\xa2#\xbbV`\x8aS@xW\x04~o\x8aS@h\xeb)\xd5\x9b`S@%z\xc9\xa2\x08\x88S@\xd8\x8f\x1e{\xd0\xc3S@e_\xa5\xa7\x96\xb1S@\xeb\x90\\|\x0f\x8fS@\xb3\xdegl\xf7\x8eS@yk\x81\xc4\x0f\x8cS@\x12\x0f\xa6\x1bojS@\x97\xbeR\xc0d\xabS@\x13\x03\xa2d\xc0\xd5S@\x0eH@\x84o\xdbS@\xe8\xd7\xa2\x00C\xf2S@e\\\x8a\xa6h\xf5S@\xe8W\x17\x1f\x92\x83S@\x04q;\xc4R\xa3S@\xcb\x08i\xb2E\xd4S@\xb4^(R\xa3\xa1S@\xc8K\x03\xeb\xea\x81S@\x81\xc1\xf7\xf4$\xb1S@\xf2Q\xd7\xed\xf6\x96S@k\x85\xe3\xf34`S@Y\xba\x87\xe3_\xd0S@\xc5\xdf\x8d\xf4\x7f\x98S@\xb9\xf3\x04#n\x88S@J\x87\x96\x1b\xf4\x85S@\xcf\x8c8\xd52\xb7S@~.dE\xf4\xecS@\x99\x1f\xfa\xc3\xcc\x94S@\xe5Cg\x9f\xda\x9cS@\x10\x01.\xe3\x19\xe6S@/\x08.C\xeb\x8aS@\xda8\x9f\xd8\xd5\x9cS@@\xae\xb8!\xdc\x93S@\xa5\xb2\xcf\xceL\x9eS@V="\xd5\x92\x92S@\xe5\x7f\x05{\x1e\x87S@\xa7\xa3\xb7\xf6;\xf6S@\'\xe2\x82\xad\xd3\x82S@\xee\r\xe0\xf4h\xe7S@\\\xc6Q\'/\xe3S@\xcez\xb5S\xa2\x83S@\xba\ntO\xa2\xe6S@\x1f9\xb4\xde\xa3\xbfS@N\xb5w\x8d\xcb\xe7S@\xd0\xdf\'\xb4\t\xa4S@\x04\xdf\n\xce\xf5wS@\x1ec\x14\x0c\x83\xe7S@@\xe2R;R\xe7S@\xb6J\x8d\x8b\xb2\xbfS@/\xc8\xaf\xd1\x99\xa9S@ \x80\x13\x1a\xd3\x95S@:6#\xb0\x1e\xe6S@\xae\xbc\xa2\x04\xba\xc9S@\xb3\xb9\x16o\xd3\x87S@\xacG\x0f\xf8I\xbeS@\xb5AW\x075\x87S@\xacy\x88\x01\x82\xceS@N\x92T\xc3\xc5\xcdS@\\-\x92a\x1e\xbeS@\xfc\x92\x91\xa6i\xe9S@\xf8\xd0\xd6MP\x94S@\xe7BH\xfc%\x89S@\xd7H&\xd8\x83\x8aS@\xa8\xec\xadW,\x91S@\xdf\xf8\x08;\xb0\xb4S@\x14SM\\g\x90S@\xa4!\xcb`]\xbdS@C\xf2<\x9c\x96\x90S@Ve\xf3\x9d\\\xa7S@\xbd\xb0\xf5\xa0\xac\x87S@\x97\x8315\xfc\x99S@\xad\xa5\xe6\xfe\xb0\xf4S@\n\x17\xbf2+\x9fS@\xd5\x8f.\x1b\rjS@\xa4\x12\xe2\xae\xc2\xb8S@\x9am\x17\xa5\xad\x9bS@\xb4\xb3C\x16\\\xb6S@=W\x9bFQ\x94S@\xf5\xd2\xd1\xf8\xa9\xa7S@\x95\xdct?\xad\x8dS@\xd6v\xafw\x94\x8fS@7\x14)\xf9\xb7\xb8S@7ao\xfc\xb7\x91S@\x8a\xff6l3\x8eS@6\xb7\xe0\x00\xa9\xa2S@\xf8H\xc0f\xcdiS@g\xd3!\'\xac\xb0S@EH\xfeq\xfc[S@@\xb4\x06\xf9\xb9\x96S@\\\xa8)\xc6\x86\x88S@\xed\xedZ$}\xe0S@wz\xef\xd8\x14\x8aS@\xce\xa1\x15e\xb8\x84S@i,\x15\xf8C\xd4S@\x16l\xe4\xb8V\xcdS@\x152\x16\xaaj\xcfS@\xfe\xf3N\x0f\xc2\xa4S@\\j\xd8\x17\xa9\x98S@\x1f\x86\xcb\x92\x97\xd3S@rE\x84\xbf\x92\x93S@\x8f~\xc4l\x13\x8dS@<\xaa\xf7\xd2\xa2\x87S@\xac\xfb\xf6\x0f\xd9vS@\xa0\xea\tP\xb2\x7fS@\x894\xbd\x90\x1a\x91S@O\x08I/W\x91S@/\xf6\xbc\x06\xe0\x80S@\xb8ZBN\xc3\x89S@.\x0f\xcc\x12\x8f\xceS@~\xec\x13\xad+\xaeS@\x0f%p\x16;\xb8S@\xb9\x02\xd12khS@d\xd6\x90\xe5\xac\xe8S@\x88X\xd7-\xe1\x84S@HN\xde\xc7\x91\xd9S@\x91zS\x95n\x8aS@\xfe@\xbe\xe7b\xb1S@\x8f\x9a\x8f\xe5\x13\x8fS@\xefze\xbaM\x90S@\xfb\x0f\x06\xb7]\x93S@i\xeb\x8b\\\xdb\xaaS@;\x1f[\x17\xe2\xe5S@\x9dA\x8bQ\xc9\xe8S@ kT\x98\xe4\xf6S@\xbch\x1aE\xc8\x97S@bnND\xaa\x7fS@\xed\xa0\xeee\x04\x97S@p\xba\x1a\x1eq\xe8S@*:\x89\x85C\xedS@/N\x1b\xe4\xb4\xf4S@\x84\xad\x86\xc5\x93\xadS@\x1c\x83\x9b,z\x8fS@\x151Mb0xS@+\xbb\xfa\x80\xd3\x8aS@9w\x0e#O\xd0S@_\xca/L\xd8\x80S@\xc7+\x82nP\x99S@\xd3N\xd4\xb7\xbb\xa7S@2\xea\xd3\xd6\xc3\x94S@\xc3\xe3,\xb2\x19\xc6S@\xfd1n\xe1r\x80S@\x91W\xc8\xcf\xe0\x82S@\xe8\xf8\x156\xbd\xa7S@\xecY\xe1\xb4\xd7\x8eS@\xe1\xaa\x1ah\xed\x8cS@\x94\xa9{\xe9\x15\xb8S@\xd0$\xce\x18|\x8eS@%\xa264\xf2\x85S@\x82\xa0\xe7\xec\xa5\xa8S@\xf7K\xd1\x90\xff\xaaS@\xd0|\xaf\x93\xf0\x9dS@:5\xc9\x9e\xe4\x86S@\x1d\xd7\xc3\x84\xde\xaaS@RL8\xa6\x8e\x88S@\x1d7\x84\xfc\xd0\x82S@R\x9d/\xf9j\x8fS@f7yk\xfe\x89S@\x19\x83J\xd0\xaf\x93S@\xbb\xab$#J\x8aS@\xc2&\x1b\xee\x02\xc4S@6\x85\x8b\xe6\x8a\x91S@K\xc2\xfb\x7f+\x91S@%\xa2B\x0f\x83\xb2S@\x19?\x97%\x1e\x1dT@\x14\xe78J\xb8\xe2S@%\xe0\x1d\xf1^\xbdS@\xc0\xaf\xe1\x90\x86rS@s\xf0\xc6\x04\x0efS@2\x98\xdd\x1c\xcb\xe7S@\xae\x8a\xd4\xdd\xe4\x8eS@\xff5\xbe\xe7,|S@%\xb3I\x86\xad\xc0S@\xbd\xb3F$\xdd\x8aS@Yw.\xf7\xe3\xdeS@\xd0\t\xb5\x98\xd6{S@\xf7\xbbc\r\xfc\x97S@\xebx\xe0y=\xd0S@\xbb\xfc:\x17\xe3\x97S@^\xa9\x89\xd4g\x98S@\xeas\x02 \xa0\xd3S@\xd33\xe8\x072{S@m\xbdnS\xf8\xbeS@\xcckQ0\xbc\xbeS@\x18\xbc\xd2,\x8b\xe7S@\'\xb9k\x03\x13\x87S@Y\x0f\xd5\xa0;\xd1S@\x8c\xb5{<,\xd3S@\x00\xd7\xfe\xcd\xc3\xceS@\x8c?O/\xd1\xd5S@\xec5\xaf&\xb7\x9bS@\xdf\x10\x08\x08\xc0\xbeS@v=~\xd70\xb7S@\xe8\xe3\xabJ\xc8\xd3S@\xae\xc1\x1b\x96\x82\xd7S@S\x8e\xc2\xb8\n\xcfS@\xab\xa8\xc9<8\xe6S@8\xe5*\x12\x1b\x9cS@\xd5\xbd\xb8\x19\xe1\xe5S@`\xcd\xf2M/\xc9S@y\xa3\xf0\xe6T\x9eS@\xeb\xe1\xf7\xbf\x91\xceS@G\xcc\xf2\xd2z\x9eS@\xc20P\xf0\xa8\x02T@\x82\xb5a}=\xa1S@\xees\xc7\x83\xb1\xe2S@\xb5\x84\x14\xcf,uS@\xf3\xad\x06\x1c \x8dS@*l\xd4\xc2<\x8eS@\xbbi\x9b\xbf\xd1wS@\x97e\xf7\xf6\x05\x8fS@\xab\x95^\x92\xb3\x92S@g~=\x94\xb5\x92S@v\xf5/"\xcf\x91S@\xcf\x12\x92\xa3\xa1\x91S@]\x1a\xab!)\x91S@\x88u\xa70\xbfiS@;U\xc9buvS@\xe6\x18\x8d\xa6I\xe0S@\x1f\xb5\xb4/\xfd\xf9S@Y\xc6\x03S\xc4\xd2S@\xa8\x7f\xe9d\xdc\x81S@\xcdhv*{\x9dS@\x92-?-\xfa\x8bS@{\xbcDo\xd1\x9cS@\x8c\x16\xdd.\x1b\xadS@E\x1b\xa5\x1d\x8c\x83S@\x0b\x9e\xac\xa9\x8c\x85S@1\xa9\xe1\xb7\xa5rS@z\xd2l\xcfu\xcbS@\x8a7\x05cH\xe2S@\x14iw$mhS@\xafu)\xf0>\x85S@;\x9d\xf7\xf8\xc9hS@E\xa9\xdaH\xd6\x89S@!?pC?\x8cS@\xa5\x99?\xe0\x9d\x8aS@G\x9b\x9a\x89S\x95S@\x90\xdf\xb4ex\x80S@?\xb3~\xc1c\x91S@\xe0\xb8sg\xbf\xabS@MGE\x95\xbc\x90S@O\xfd\xb8\xb3\xcb\x83S@\x0e\xd5lj\xeb\xf9S@\xe2\xbb\x14N\x12\x88S@\xe2\x9b\xfc\t\x1c\xdfS@\xcb\x13\x06\xf2\xfa\xa7S@6\x97Km\x81\x91S@\xc8\xad\xbb\x8ef\xa0S@\xcc\x1dTG\xc3\xb8S@"\xdda[\x99\xb1S@\x82\x8d\xf4uQ\x89S@S\xfe\x98/\x8d\xbcS@\xaa \xa4\n\xe1\x83S@\x95\xf7\xca\x8b\x90\x8cS@\x1b2r\xa8v\x89S@9^[\x8d\xbc{S@\xec\xc6W:\'\xbfS@y\xf1SW\x1e\xceS@W\xff\x19d\x15\xb6S@\xdf\xc9\x9c\xf6+\xb8S@\xb8\xfc@\xb2\x8b\xb7S@\xb8\xd1b\xb5\xa8\x90S@ \x8b\x9e\x90\x8d\xb2S@\xaf\xf4W\xdb\xa3\xb2S@\x8e\xc4\x0b\x86/\x88S@\xfd\xe9\xfd\x86+fS@\x06H\xa8\xeb\x02\xb0S@M\xba\x14\x1d\x8c\xcdS@\xa8\x14\xd8\xe1\xd2\xb2S@\xf5\xf8\xa9%_\xcaS@,\xfe\x8c\xc8\x9f\xcaS@\x825J\xa4\xa8\xceS@f\xc0i\x10B\xb1S@\x9b\xf0i\x1e\xfd\xcdS@\x18>\xbc>\xeb\xaaS@\xe48\x11\xa0\xde\xaaS@j\x8d`\x87V\xafS@<\xd36\x88\x87\xcdS@\xa0?!\x874\xa8S@\xbd6\xfel\xa1\xceS@(\x1e\xcb\x14z\xcfS@\xb9\xe1ta\x1c\xcfS@\x81\x0e\x9b\x7f`\xa7S@\x80\xc3r\x12"\x8eS@\x1f\xbfa.\x96\x98S@\x9c\x14}\xdfV\xa6S@8\xed)\xc4c\xd0S@\x8c\x8e\x17\xa3\xd6{S@W\xe0[H\x18uS@@\x0f"\x1d\x80{S@nJ\xe1\xa3\xa8\xa7S@y\xdf\xf7Oy\x86S@dG\x97t\xa7\xa9S@\xb8fD\xba\xf4\xaaS@Y\x02\x1c*T\xd0S@qI\x12\x84\x13\xa8S@\xe9}l<~\x8aS@l)\xe9\x1e\x8e\xd0S@\xe2\x92\x03\xef\xc2\x9cS@r%S\xc0\tfS@\xb3\x90`\xbaQ\x94S@\xdd]\xb4\xc7\x8chS@$\xe7\x86\xd1\\\xa0S@f6)h\njS@\xc8\xf9|\x95\x19\x9fS@\xfb\x14\x8a\xf7\x8ezS@X\x7f\x86\\4oS@\xad\xac\x13:\t\x9dS@e\xadr\xd5\x8e\x9cS@\x06?r(\xcd\xd2S@\xff\x83\xd8\xf5U\x94S@\xc7.\xb8\xe8,_S@H\x82\xceu\xff\xd3S@\x88\x8f\xaf\xa9\x04\xd4S@&\x08\xa6\x16\rrS@\xab\x8a\xe9\x17\xd7qS@-\xd0b\xa4&\xd4S@\x8bQ\xea\xe2S\xe2S@i\xd9_\xc3\xcd\xd7S@\x84B\xec\xe8S\x94S@,F)\xfd\xcc\x8eS@\x03h\x1cz\x04\xe6S@e\xcd\xc6\x0e5\xe6S@\xa4\x150\xfb%\x8eS@\xf1\x12\x11\xa0\x0b\xe7S@\x00\xe7B\xa3\xdb\xd5S@}\xbd\xbe\x01\x1bvS@7n\x06<S\xe3S@~d\xb3+\xbb\x95S@7\xe1[\xe4\xeb\x82S@*\xc69\x08\x04wS@1\x02\x034\xebvS@\x0c~9&\x96\xe7S@m\xe0\xd9\x13+\x94S@\x92H\xe2\xc6a\x8eS@9\x10\xed\x8a\x8c\x90S@&\x0f\xb7\x05\xc4\xe2S@`\x9azf\xc1\x94S@\x84TJ\x15Y\xd8S@\xed:K\x06+\x93S@l\x9c\xfb\xbc\xfc\x88S@(\xb5\xaa\x0c\xd0\x92S@\x9d\xff\xb9\xd5P\x88S@t1\xd4b*\x91S@\x02\xa0\xc0+\xb1\x92S@P\xc3\xa2\x9d\xa8\x93S@E\x9f1\xd5\xf9\x87S@\x06\xc3\xfe\xb5F\x8aS@5\xdf\xabO/\x91S@7\x0c\xa0n\xd0\x89S@\xad\xb0\xd0~\xfb\x87S@\xed\xf7\xc1Gj\xf7S@T\x91\x95]n\x88S@\xa3\x9fKy\x96\x8fS@ \xc4\x8d\xf3%\x8eS@w\xf1\xd4\x82x|S@\xd6\xac\xb0Bi\x8eS@p\xe8\xd4x\x83{S@\xa3n\xe9\x84*\xf8S@\xf6nr\x9c\xb2\x8bS@\xf0\xebz\xb1"\x8bS@\xef/\xfe\x11\x04\xe9S@\xb1?x\x8d\xee\x86S@\x11\x18\xad\xe4\xd9\x8aS@m\xa57\xf6!\x89S@XoV\x00d\x8aS@Vp\xd08\xf1zS@\xc9\xa6D\xec%\x89S@d,r\xa0\x16\x87S@\x93\xeb\x85\x16\x15\x87S@o\xb910i\x80S@\xb0\xdd\xe2\x9c\xe5\x7fS@:^\xdb\x9a\xae{S@\x93\xf2G\xbf\x80\x83S@\xc3\xbdy\xfaB\xbfS@\xc61\x9a|]\x88S@\xa6\x1bB[\xc7\xf7S@\x19\xb8Goq\x9dS@\x19%\x8b\x9e\x82\x91S@\xcd\xb4B\x8b\x92\x89S@C)D1+\x91S@\xb6\x85[\xfdf\x91S@e}%\xe9\xc1\x94S@C\xf0\x8f\xea\xc9\xd0S@\x10\xc2\xee\x99F\xa3S@\xb0\xf1-a\xcc\xd7S@\xe2\xbc\xbd\xee\xa5\xa4S@o\xb3\xfa\x8a\xc8\xccS@\xff\x13\xe1\xed\'\xc5S@\xe3\xaddU\xf8\xbdS@\xe1\x94\xa5\xc6\xb0~S@\x14UM2\xd0\x84S@\x88\xe64\xd6|\x92S@\xf7F\xd85F\x8cS@\x9b\xf1\xcbb\x00\xabS@\x95\x8b\xeey\x1d\x9fS@KoY\x88)\x8eS@Z-\x10)\xf0\xcfS@\xb3{\x16\xac\xff\xa5S@\xa3\xc8\x1b\'\x87\xacS@$,\xd7\x87\xf8\x9cS@\x967\xa2\xe1\x1c\x97S@\x18r+(\xd7\x96S@\xd7\xe4.\x0fB\xb1S@\xe274\x8fp\xb4S@\x08\x96\x1c\x0f.\x8fS@g%g\x92\xbd\x8eS@\xc1u\xd9L\xbf\x8eS@\xbf\xa1H\xb6\x8f{S@\xe3\xe5Y$ \x8bS@\xcc\xf5\xc4\xeb\x86\xb2S@\x07\x18\xefVv\x8dS@8\xe3\xd7;\xc8\x95S@\xc6\xab\xe1v\x0f\xd4S@\xcdF\xca\x1a\xb1\xaeS@Y%\xb4\xee\x0e\x89S@\x9fl\xb0\x0e-\x91S@\xc21#\xaa\x88\x91S@R\\7\x8dL\x8aS@\xdb\xc0m\x0e;\x91S@\xca\x82\xacG\x89\x88S@\xe1\xc8\xe8B\xf3\xb5S@n\xb0\xa5ao\xb8S@\x0bs\xd1\x93Q\x8fS@a~\xf2\x87B\xbeS@\xc4\x11\x92\x90:\x8eS@\x80\xbc/\x93\xb5\x8dS@\xd0\x0cG\x8d\xaf\x8bS@\x87\xb5\xe8)H\x87S@\xa0^?YO\x8fS@\xc2\x9ce\xed\x85\x8aS@\xff\xbb#\xcc\xca\xbfS@W\xafr\xc3\x0e\xceS@A~?\xe85\x89S@\xc7\xa0G\xc4\xa0\x89S@\xbb\x8c\xbc\xd5\xa0\x85S@\xd2\'\xc2\xf8\xd2\xf6S@\xf4"\xcb\x8e\xec\x87S@\xf7\x19\x9b\xe6\xc7\x83S@\xf8\xe5\xa9\xbdD\xc4S@J\xf0Q\xba\xa0\xcdS@\x06t\xef`\xca\x8eS@\x84\x83\xd6y\x8f\xcaS@\x83\xb3\x06\x10`\x80S@\xa7kTZ\x95\xceS@\xfd\xb0\'\x93\x91\xceS@\xe2 L4\xcd\xcdS@\x9c\x13\xcbP}\x80S@\xa9HE\x01\xbb\x82S@.C\xdfC=xS@\x9f1\xea\x06\xe8vS@\xc7t\xb0\x89\xa6\x88S@\xb6\x1e\xda\x97\xc3\xdfS@\'L\xd7[t\xd2S@\xf1\xfb\r|\xda\xd2S@\xbcJ\x91\x93\xcb\xd5S@\xbd\x9e\x98\x05Z\xe2S@:\xf1\xb3\xd5\xf3wS@\x8d\x7f"e0\x93S@\x86\xda\x90T\xee\xe5S@\x05\xa7\xb2v1\xe1S@\xbc\x03O\x8e\x9c\xe6S@\xae\x1duD\x0f\xe6S@\xf1\xe4\xbb-:\xd9S@\xcd\x12>&\x1f\xdcS@s\x90pRS\xd8S@\x0cm_y\x15\x8eS@\x10)T\x86\x8csS@q\xf9\xe09L\xeeS@H\x8f\t<\xc5\xe2S@\xde1\x84R\x99\xa7S@`\xfc]\xd0\x08\xe3S@\x9f]\n\'E\xe1S@T\x1b\xc3\x9e;qS@\x1d\xad\xc8\xe2\x8bpS@\xb9\xc8\xca\xe4\x9emS@\x01\x1a\x8d>\xf2hS@~\x95X\'\x82\xe7S@\x8fk\xf9\x04\x10\xf6S@r\x07\'\x8d=hS@OI\x0e4\x92\xfcS@\xd4\xfe-*LfS@\x13\xbbn\rDuS@\x80\x13\x86b\xf7\xc3S@[\xe5\x03\x8e\xfb\x8cS@[C?RV\x89S@[\xf1qS\xdfjS@K\xcf-\xaa\x85\x7fS@l\x98\xc2X\x8d\x89S@\x90\xcf\xc8\x88*\x8eS@g\xf3D\xe5\x10\x83S@\xf5HFQ\x89\x87S@u\xe7\xe6Hz\x91S@\x89\xfd\x02a\xc0\x84S@\x1a\xb9\xf1\xd9N^S@\x1d\xe3$\x102\x8dS@>Gv\x10\x97\x8cS@.\x17\xc8\x15\x96\x80S@4\x8d\xbeIm\xd5S@\x9d\xbf0\xa5\xf7\x87S@\x8b,j\xd5\xdd\xd3S@ \'\xf8\x90v\x8eS@6$\xb4\x1a\x90cS@c\x8c\xd3\xbbP\xa5S@\xf1\xa1C3\x0f\xb6S@\xd3\xf5_\x11\xcb\x94S@WK{\x904\x88S@\x04\x169\x85\x0f\xd2S@\xca\xd3}\\\xdbwS@Zv\x1f\x8f\xfb\xf4S@\x9aL~S(\x8cS@\x1e\x06\'\xb2\x07\x8fS@T\n\x95\x04\xeepS@!\xf8\xce\x92+nS@\x94:t\xda\x1bxS@\xe9\\\x80\x8f\x82\xcfS@\xdf\xef;\x8fD\x88S@\xd5T\xba\x9a\xbd\x8fS@\x19\xa9_/\xf4\xaaS@\x90Y\x929\xd2\x9dS@J\xfb\x03\xbf\x7f\x86S@\x11\xea\xd3\xcb\x0e\x8eS@1\xb4\xbf>\\\xbfS@v\xe0\xf9\x03G\x99S@c\xa6:\xb3e\x91S@\xa7C\nw\xf2oS@z\x1e5\x88*\xc5S@\xde\x01,\x03~\x9aS@5#\x86\xd28\xfbS@\x19\x95\xcd\x82\xbc\x86S@\xd1\x8e\x8e\xd3\xc8\x8eS@\xc989\xdf\x19\xa5S@\x9b\x81\x91\x1e|\x85S@\xa4H;k\xa8wS@\xdc?\x14\x12>\x8eS@z=\xda\x02\xf5\x8dS@\xb4\x88U>\xfc\x94S@\x1b%N\x7f\xcd\xe3S@\xcb\xe6\x8dX\xec\x87S@\xe1j\xc4lF\xd0S@\x11Xh\x87\xa1\x7fS@H\x14\xbc\xce\xf1\x8dS@m;Z\xee\x8f\x80S@\xc3xg\xf6v\x83S@=\x8b\xa8\x9f2gS@\xf4_\xbc\xb6\xfb\x87S@\r\x0e$\xa6E\x80S@#\x1f\xe9t\x8e\xcaS@ai`\x036uS@\xfe\xbeV\'\xb9\xafS@\xeb\xdb\x898\xed\x97S@GOzWd\x8aS@1\xb2V\x10\xcb\x7fS@T\x8f-\x19\xeb\x88S@ \xae\xf3\xb2\x05\xeeS@!\xdf\x17\xa2\xb0fS@\x85i\x16\xac\xd8\x82S@\xfc3\xe3z\xbb\x88S@:\xd5\xfc2\x10\x8eS@\xaf\xe7\x83)O\x8eS@\x00\xc0:%\xf4\xcdS@\x8c\x891(\xe6\xaaS@g\x06\xc27\xb0\xaaS@C\x9a=\xf6|\xcfS@\x05\xb5i\n\x9b\x8cS@B\xf5O-\xbd\x92S@\x92\x87\x8a\xee7\x7fS@5\x8f\xaa\x84\xba\xaaS@j \x1d\x18\xdb\xc3S@\xa9\xdb\xd0\xeb\xaa\x8bS@8~9\x1d\xb2\xa7S@o\xde\xcd\x16\xce\x8dS@\xb0\xb8\xac7\x99\x9bS@\xde\x94M\xa7\x9a\x80S@`\x97\xcd\xea\xbc\x94S@)\x9fN\xe2\xb9\xb8S@\'_\x18\xc8?\xe8S@\xe3\x13\xa6\xc1l\x8eS@P5J<\xb8\x8aS@~M\xe3\xe7k\xf5S@a\x1b\xcaj\xd1\xf4S@\x84d\xeb\xc9\xb9\xddS@\x9e\xcd{D\x08\x90S@\x1b\x17X\x91\x02\xe7S@$\x16H?\xae\x94S@E\xc2\xaa\xb2\t\xe6S@\xfe\xde\xda\xebK\x8fS@\xd9OPX\x93\x84S@\x8d\xbd\x90^\x97\x9cS@\xee\xd2\xf0\x1e\x93\xe6S@kJ2\xbb\xdc\x82S@\xb2\x02^j4\x9cS@\xdcx\x14\x10\xba\xd5S@\n\xf7\x8a\xba@\xe6S@\xff\xb6\xedO\xa0\xe6S@\x8e\x95\x847\x0e\xe6S@10\xd1\xe9?oS@\x05\x0f\rE\xfb\x89S@\xfd\xcdB\x9e#\x8aS@\x8f\xdd\xe5$3\x8cS@\xa5\xf7^{\xc1\xcdS@^\x82\xf7Lo\x9dS@=d\x84\xdc/\xeaS@\x05M\xa3\x19L\x91S@qN\x8c\xdau\x8aS@\xd6\xdb\x0cN-\xa7S@\x97\xb6q\xa8W\xfdS@\x808B\xbf\xc6\xd2S@\xda\x13\xaeF\x91\xd2S@\x1d\xd4\xeb\x87\xe6\xd0S@.\xd5H\xc9&qS@\xc2\x12k\x89\xb9\xd3S@F\x9c\x9e\xd9\x18\xd4S@\xe3\xd9\xdcv\xa2\x97S@\xf2\x88\x06\xdc\xf6\xd9S@\xc5\x84\xb1^\xdchS@#G\xe8\xb7\x07\x96S@ |\xef\x86s\xa9S@\x1d4\xc0#w\xa1S@BuF\xb17\x8eS@,\x18-\xe1\xb9\x8bS@\xdf9W\x0c\xd2\xb8S@)"\xc2\x9c\xac\xbeS@\x9a\xa4/\xf6\xc1\xbeS@\xec#Zn\x17\xe5S@\xa9\xb1ma\x82\xd0S@1\xd0\x14Dk\xc7S@\x94"\xd0T^\xf6S@\xef\xeb\xb7\xa0\xcewS@{j_LT\x98S@\x9e9U\x8ddnS@h\n\xfc\x14D\x88S@\x123?\x87\xe8\x8eS@\xe4~\x95qx\x88S@\x92`:A?tS@kk4e?\x8fS@\x8ei\xcfkK\x87S@\xc4:H\x19\xcd\x89S@S!P\x88\x99\xa9S@\t\xeb\x9d=\x8dmS@\xf0\x12\xfevKfS@W\x96\x88\xe1\xe5\xd4S@\x98\x1f\xd0\x17"bS@[\xb2\xd1\x8e\x9c\xcdS@{(\xa1\x8b\xb5\x95S@\x9e,\x8b\xfb\x1b\xd7S@\xbe\rwSJvS@4\x16\xf9\x86\xa0\xdfS@P\xd5\xa4"\x81\x88S@\x12H-\xd7\x81\tT@zB\x8b\xa3\xd4\xb1S@]\x9b###\xceS@\x9f\xb5\x11\x07\xb7\xecS@%\xf4\r\x8b\x80\xc4S@i\xa9\x8b\xb0\xe6\xd7S@f\x82\xb1\x1e\xac\xccS@\x0cX"[r\x80S@\x0f\x91\x04 \xe3\xaaS@\x89\xa1ED:\x92S@?\xbfXt\xb3\xc7S@(\x17\xcaZ\x88}S@W\xc0\r]\xa6\xcdS@\x99\xc3{\xc7U\xe6S@\xd5|5\x05\x16\xe6S@P\xe9\xc8\x86\\\xccS@\x0c2\x144\xef\x82S@\xb7\x9d\x8aP\xce\x82S@~d\xe0>\xd5\xf8S@]\xdf\x0bR\xf8\xe6S@\xa1\xdbYW\x13\xd1S@\xee\'O"Z\xcdS@\x14\xf3#9\xd6\x7fS@{Y{\xeb\xb4\x9aS@\xf9O\xb6D\x13\xd4S@\xdc\xb6\x9eb\x9e\xceS@C\xdf\xae\x92e\xd2S@\x80\xdb;\x99\x90\xd2S@\xbd\x079Aq\xd3S@\xa3F\x92\xe8\xb9\xceS@\xe0\xe6?/\xee\xdfS@\xb8\xd9\xf8K\x8d\xe7S@\xe3U\x1f\xb5\xe7\x97S@\x97 \xde`9\xe8S@lD\xf1-\xfd\x87S@\xd19\x8dt?uS@B)\x05%\xe4\xcfS@\x9aM\xbd5\x1cuS@\x17A\x018\x1b\x89S@\xd8\xb6)\xe0QtS@\x98\xb6<B=rS@!_\xab\xbbK\xebS@p*\xd4E\x1c\xb4S@\x1e\xa3\xe2\xc1H\x8eS@p"\xdcA8\xd0S@{\x1c\xd0t\xf8\xd4S@\xacC\xeb\xc1\x92\xb6S@\xa3\xef\xbcq4\x8fS@\x16\xa4\xde\x81h\xaaS@T9\xce\x8cKoS@\xc1\x0f\xb25?\xe1S@\xdcGd^\x89\x8aS@\x1a\x92\xc6:\xce\x80S@\x1fl\xdd6Z\x90S@\xbeW\x94s\x16\xb6S@~\x1c\xe6\xe1c\x88S@%T\xbe\x04\x1f\x88S@\xa5\x05\xa3O\\\x88S@\x1d\x0fH\xc1\xf4^S@[\x90\xb2\xb0\x99\x87S@\n\x9fb\xe95\x8eS@\xd0\x06\x89@\xf3\x8dS@\x90\x00\x17 \x1e\x8eS@\xef\xe2 L\x98\x8eS@m\x9c\tM\xffgS@\x1a\xd3\xfc\xca\xb1\x8eS@\x81\xc1\x8e\x83VgS@\xee\x8d\x8a\xc3u\xb7S@\xe5P\xfe#\x92\xfcS@\xd6\x82>\xd3\x92\xc8S@g_\xbe\t\xbb\xccS@\x9a\xfe\xc6\xf6\x96\x80S@\xca8\xad\x07\x16_S@)\x95\xab\x08\x00iS@\xef\x00\xab{W\xacS@C\xf1D\x15\xf3cS@P\x7f\n=\xbe\x8fS@\x7f\xccTfC\x8fS@\x8b\x01\xe4\xe6>\x8dS@\xde\xbe\xfdW\xc0\x88S@0\xf4\xdc\x01\x83\x88S@"s\xa0\xf3\xfbzS@\x99\xcb\xfc\xd0\xb0\xacS@\xbf\x80\'8\xdd\xe4S@)\xed\x92\x95:\xceS@\xbdh\xd1\x06\xbe\xe4S@ \xd8\xa7$\xaf\x8fS@\xb5YR\xc8NnS@)g\xb4,+\x9cS@2\xfdB\xef\x80\xc6S@\xcd\x8bGJ\xcc\xedS@\x8f\x1e\xc4q\xfb\x88S@\x07N\xa6\x01\x82\xaaS@\xc1\x8d\xff\xd7\x96\x88S@t\xd5\x05R\x9e\xe1S@'
p22
tp23
btp24
a(g3
(g4
(I0
tp25
g6
tp26
Rp27
(I1
(I788
tp28
g13
I00
S'\x8c\xc6\xac\xc5\x95\'\x1b\xc0\xc6N\x06\xef\xc5\xa0\x1b\xc0\xbd\xf8\xea\x16!\xda\x13\xc0\xbe\x90q\xeb\x16\xd5\x1e\xc0\x94\x001\xe9\x84-!\xc0t\xb3\x0e<&G\x11\xc0x\xfe\xfd\xe4Y\x90\x18\xc0>\xe1^W8O\x12\xc0\x0c\x94t\'\xb2\x9a \xc0{\xed7J\x0c@\x14\xc0fN%\x91A\x1d \xc0\x91\x12\xa1\xe2\xb1\x0b \xc0Dz\x1b\xeb\xa1\xc9!\xc0\xbf\x84\x92\xf1l\xbb\x11\xc0V\xf9\x9b\x82\xd1\xa0!\xc0\xfe\x0f\x12\xb1\x91\xb7\x13\xc0\xfb\n\xb0.\xd2\xa7\x03\xc0.n\x90\\\x9b\x98\x1a\xc0\xea_\xe5\x83\xe4\xa5\x1f\xc0\xc3>0\x04\xd7\xf9\x18\xc0\x12\x9b\x15\x04Em\x1a\xc0#lX>d\x12\x14\xc0J(\xd7\x0f\x97F!\xc0\x01q\x03l\xb0\xbe \xc0#\xc9i\x97\xa6\xd6\x00\xc0r\xf3\x9aJ+o!\xc0\xb7\x13]gx\xa0\x12\xc0\xefN\x04\xac\xae\xc4!\xc0\xf7\x0e\xe8\xeb{\xd9!\xc0p\x7f0\xc4\xb6O\x1b\xc0\xb4\x03wa\xd2K\x1b\xc0^\x91 \x87\xb8#\x13\xc0\x8a\xf5\x7f\x03\xfc\x89!\xc0Ng_E\x9af\x1b\xc0\xd9\xf8\x95\x0c\xf6\x00 \xc0\x91\x89f\xb9A\xb3\x1b\xc0=yV\xd9\x1f\xbc \xc0lfx2\x96\xda\x1f\xc0\xac\x08\x97\xa2\x8a\xee\x19\xc0\xe9\xc9k.\xee\x18\xff\xbfT\xca\xf4/\x18i\x18\xc0\x0f!)5\xfc|\x1a\xc0\xe9\xe1\xdd\xe8s\xc2 \xc0B\xcc)\x9b\xe2\xbc \xc0\'\x88\xe5B@\xaf"\xc0e!g\xca\xd2C\x1b\xc0\x89\xd6\xa9\x86\x9d}\x1b\xc0\xba\x18A\x94\x13\xf6\x18\xc0\x0b\xd7\x15?S\x8b!\xc0\x94j\xf4D\x1f\x9c!\xc0K\x89/\xe7\x08\xa8 \xc0>\x0e\xc9\x81v\x89!\xc0\x8a\x8e\xe6\xc3kI \xc0\xd6\xf3\xd7D\x9d\xbd\x13\xc0jK6w\xd17\x12\xc0D+\xe9\x8a\xd4W\xd5?\x06d|\xf9\x8fi\x08\xc0\xbfk~\x883\xe7 \xc0\x03\xb9Q\xa2\xbcT!\xc0\x10\xd0z\xfb\xbd\xc3\x01\xc0Y`\xf6TXe!\xc0S\xd2\xab\xbe\xaf\x8c"\xc09\x92\xfc\x9a_\x82\x1b\xc0;\xc6\xc6\xe1\x80. \xc0\x9a?\x1dX\x81\xef!\xc0u\x19U]\xa1\x15\x16\xc0K\xf8\xc7\x1e\xc6\xa1 \xc0\xc2(@\xa3\x18l\x1b\xc06\xe5\x96\x94\x10s\x1b\xc0\x17\xff!\xac\xfd\xe4\x1b\xc0\xa1h\x1c\x0e\xa0F\x0c\xc0\xcd\xf8r\xe7\xdd\xa1 \xc0\xdaf\xe7%\x8f\xdd \xc0\xe5\x11\xe9z\x80\xda\x03\xc0\xb9\xd6\xba\x0c9\xc9 \xc0\x93\x1e\xd1&\xee\xe4 \xc0\xb9\xdf\x9b\xb7\xb6\xc2!\xc0\xd4\x0c\xdc,\x16F \xc0\xa8r?\xe8\xc0\x1c\x19\xc0Q\xcc\'\xc4\x97\x86!\xc0!c\x9f\x95u\x8b\xca\xbf\xa2\x8f\xcc-|\x18 \xc0:\x9f\xb0\x8f\x8a\xce\x12\xc0\xf0\xc5\xb1\x9c$\xe3\x02\xc0\xbat\xc9\xc7\xe0# \xc0\x0f\xf8\x0e\xc3\xd7\xee\x12\xc0\x92\xc3>\xd6\x81\xf5\x18\xc0\xf9Ci\xe6\r\xb2\x12\xc0f\xa0|\x9d\x88\xa0 \xc0\t\xce};\x93\xf5 \xc0\xb4\x94>\x02\xdb&\x13\xc0s\x19\xd3\x9a/T\x13\xc0\xac\x08\x97\xa2\x8a\xee\x19\xc0\xdfL\x01\x15\x9c\x16!\xc0d\xe9\xa0\x0c\xf1!!\xc0\xbc$f\xee\x86\xe9\x12\xc0&a\xe7\x0c\xc6\xb7\x11\xc0\xdc\xc4\xb5y\xebY\x19\xc0\xca\xc0`\xc6\xa1\xa0\x19\xc0\xd1>\x0fzh\x8c \xc0\x0b\xbdF\x1d\xaai\x13\xc0\xf6\x89&\\I\xc4\x12\xc0\xce\x10\x04m\xdb\xf7\x19\xc0h\xc3 \x99\x9c\x15\x18\xc0:\xa5:\x9f\xb9^\x1b\xc0l\xba\x91R\n\x1b!\xc0V\x14\xbf\xe9\x84D\x1b\xc0\x16\xf4\x16/\x8c\x86 \xc0Y\xcdA\xce\x14\x8f\x1f\xc0\xa5\x10\x9a\xd5\x8es \xc0\x02\xd6_\x17\x98\xf6\x19\xc0\x91\xdd\xd8y\x87\xae \xc0\xe6]H7f\x97\x1a\xc0\x94&\x10\xea\xc2\xd2\x19\xc0\xad\x16C\n\x03J \xc0\x10\x7ftD\x8a`\x08\xc0\xd2\x84\x12Q_\x1f!\xc0\xafu\xf8^\xf2\x9c!\xc0i(L\x1b\xcbQ\x12\xc0\x88\x88\x9b\xed\x1b%!\xc0z\xd5\x0e\xf7F9\x15\xc0\x14\x11\x0e\x88P\x0c\x15\xc0x\r\x12*\xbc\xa6\x1a\xc0\xc0\xd2\x0eb\x83\xae \xc0F$\xc0\xc2\x1e\x9c!\xc0pL\x8a\x85Fc\x12\xc0\x92\xc9\xbc\xee@\xc2\x19\xc0\x85\x8b\\H\xce\xe5!\xc0`\x0fL\x8b`\xcf \xc0\x9c\xd9\x14s\xaah!\xc0\x1b\xce\x1c_$\x83\x1f\xc0\xbc+/\x0cy\xc3\x18\xc0\xf7\xbc\xfc\x06^\t\x1e\xc0\xf9\x12\xba5x\x88\x1b\xc0`\xf8\x02\x9f:\xd4\x12\xc0\x0c\xa2bH,D\x1c\xc0\x96F\xca\xbfV\xf1\x17\xc0F\xcf\x11\xaa\xbf\xc1\x01\xc0\xa4\x1c\x87\xa6\x16\xdf\x0e\xc0\xc4\x14\xa9\x8d\xb3\xba\x11\xc0\xd4r@\xaf\x92\x8e\x1e\xc0\xd7~\xd0F\xbba\x1a\xc0\x94\xe7c\xbb\x0fG\x16\xc0U\xfd\xee\xde\xd8\xf7 \xc0\x1eN\xb6\xe0\x8b\x12\x1c\xc0\x9a\x82,\xd3\xfb*!\xc0K\xda3\xcbS\xcc!\xc0\xdb\xf9g\xc4\x92o\x1f\xc0`\x8b\x03E\x80\xde\x1c\xc04\x87\xeal\xd7\xba \xc0\\\x04\x8a\xa4\xe3q\x1c\xc0$\x83+\xb7\x17\xbe \xc0\xa7\xa9\xb6\xb5\xb3\x97\x12\xc0\n\r\x1f\xdc^\xc0\x1b\xc0\xe3\xe1\x98a\xfdv \xc0\x17h\xf5\xea\xd8\x9f!\xc0n\xec\xc7\xfb)\x16\x12\xc0^\xe8\x08\xe2O9 \xc0\x0b\xca\x1f\x106A\xfb\xbf,\x00X\xe5\xb45"\xc0\x10\xbf\x7f/\x19\xa1 \xc0\xea\x9fl/n\x89!\xc0\xb8\x0e\xdc\x97\x82J\x17\xc0W"\x8b\r\x96\x83\x19\xc00}\x90b1? \xc0S\xfb\x91v.\xed\x12\xc0bR\xe2\xf9\x95L\x04\xc0s\xc52\x9b&P\x1a\xc0\x80:\x00\xc6\x1ei \xc0=\xa0\xcaU\x7f\t\x1f\xc0\x84\xa6\x13\x9b\xc5/\x1e\xc0\x01\xde\x8c\x1c\x03\xd6\x06\xc0WSjD\xf2p\xfb\xbf((];T_\x08\xc0$3\x12e\xe6\xb3\x1e\xc0\xdb\xe0s\xa8\x91\xbf \xc0\xacU\t\x94MV"\xc06\xc83\x19W\xc5\x1d\xc0^C3\xfa\xb6\xbb\x11\xc0\x10\xf6Rx{\xb3\x1c\xc0\xa8~\xeb\\\xa36\x1a\xc0\xd6\xb8)\xd8\x87\xc9\x1a\xc0\x93\xdbXqu\xa1 \xc0\x99\xd4\xf3\x1dr\x83\x1d\xc0\xcd)\xac\'#\xc5\x1c\xc0\xb9\x02\x90\x85\xbb\xf6 \xc0NHb$\x99\x95\x1c\xc0;5]\xfa\xc3\xb2!\xc0\x0bE\t\x9a\xa8\xd0 \xc0\x9d\xf5Wq\x0bi \xc0\xac\xcfNX\xcdw!\xc0\xc3Y\xbf\xcc\xcbn\x1b\xc0\xc1\\Gb\x91c\x1e\xc0\xdc\x9a\x04\x08\xe3R \xc0\xa8\t,\xa8\xb7\x92\x15\xc0\x0fG\xd5\x99\x00\x17\x1b\xc0\xd7u0\xb6/f \xc09\xdfH\xd1\x88\xae\x1b\xc0\xc1\xb8\xc3\xae\xbc\x16 \xc0:\xf1\xca\xa3$\xa6 \xc0\xe9\xf2\xf8\xee=e\x1b\xc0\xa2\xad\x98\xdd\x0e\xd9!\xc0\x85\xdc\x82\xaf\x9ad\x1b\xc0\t\x13\x83>\x17\xef\x11\xc0\'\x8e\x0b\x7fy\xae \xc00\xa8M\x83\xa6\x83 \xc0\x91\x0f>\x17g*\x19\xc0\xe3\xc5A\xeb\x84\xa6\x16\xc0!\x16\xdd\xbb\xf2\x87\x0b\xc0\xe8\x85\xa6\x8dZ\xe6\x0e\xc0\x0cL\x89K\x1b\xe4\x15\xc0cu\x8a\xb2\x01\xf0"\xc0\xf0\xe0\xa4\x8f\x18\xae\x12\xc0"\xa5\xc7\xadA\x8b\x1a\xc05\xf6{\xf7>\x94 \xc0\xc8\xe3\x7f\xde-s\x12\xc0t\x11[d\xec\xb8!\xc0{\x7f\xb9\xdcU8\x13\xc0\xa5\xfe\t\x86\xef\x94 \xc0\xba\x18%\xc0\t\xa4 \xc0~\xc2\x98,Pw\xff\xbf\x1b\x1a\xba\xde|m \xc0\xd7\x1f%O5\xa0 \xc0\x02\x1d\n#n\xfc\x03\xc03}\xc5\x8b\x1a_"\xc0\xe5q,\xe2G\x7f\x12\xc0dqr\x17\xe5y\x12\xc0\xb1\xb1\x1egG&\x13\xc0\x1e\xc5\xd2\xa6\x98\x86!\xc0\xb3\x96\x11[\xd5D\xfe\xbf\xccAty{\x0b\x01\xc0Z\xd9MT\xcc(\x14\xc0\x7f\xb4\xe4m\xdf\xba\xf8\xbf\x98Z\xd6\x86zz \xc0\xefp\x8c3?F\x18\xc0\xac)\xbc\xd0\x8a\xe2\x1b\xc0\x8b\x0e\xdc\xa8*\xdd\xff\xbf;\x1d\xd7n8\xd4\x04\xc0x*\xad\x83\xcdS\x13\xc07"%W\x1d1\x13\xc0\x10=\nO\xc81\x1f\xc0\x0ftqA\\\n\x13\xc0y\xd4\xcf\x19\xf1_\x1e\xc0\xd4\x0c\xdc,\x16F \xc0\xbau\xda\x8a{m\x13\xc0\xc9??x\x15? \xc0S\xf3b\xb1\xc8[\x07\xc0E\xfd\xa14\x04P!\xc0\xd6d\xb8\r\xe8\xf3\x11\xc0\xd9.\xa6\xb5\x04\xc7!\xc0s\xa9\x1f\xa8\xbe\x84\x1b\xc0\xfb\xa1\xd8!-\xa3!\xc0X\xf9\xd5x\xfb\xa4!\xc0\xcc\x86\x90\x06jB\x1c\xc0-\x93\x01\xbb}\xcf!\xc0\xc8m\x10\xaf\x99=!\xc0\xf2\x107h\x1f\xd8 \xc0L\xf5\x0b$\xdd\x91 \xc0\x9d\xe9\xcbGU\xa7!\xc0FwR\x1e\x17g!\xc0)\xf1l70\xcd!\xc0\x90\x83\x12%\x9c\xd1\x12\xc0wZ\x80!*\x81\xd3?\x9d\xea\xaf\xf7J\xea\x00\xc0\t3\x1c\xb6\xec\x1c"\xc0\xbco\x9f(C\xf0 \xc0>\x879\xf2$% \xc0\xc4\x07\xf5\xe9u\xc3 \xc0"\x8fq\x8c\xf97 \xc0\x80\x82h\x0e2\xa4\x1a\xc0\x1e\xff\xda\xa7Z\r"\xc0\x97d\xf7\xed\x9a\xff!\xc0\xa4<\xb8C\xbc\xc7\x11\xc0D\xd4\xb3\xdae\xb7\x02\xc0K\x90\xd0\xbe\xaa\x9e!\xc0sx\x16\xbd\xb2\xea\x17\xc0%{\xec0O\x8f!\xc0?\xbe?\xc1\x06\x19\x17\xc0\xb9\xaeV/\x86\xfe\x18\xc0U\x10\x05V\xd9\xb5 \xc0\xb9H\x0e\xc63h!\xc0~\x81U\x14\x0f?\x1f\xc0\xdcvUR\xd2\xf6\x1f\xc0\xc5\xd3\\\x1a\xfai\x1f\xc0eI\x1c\x8d\x8b\xb0\x1f\xc0\x9b\xd3z\xd1(\x1d!\xc0\x87a\x8f!a\xaf\x12\xc0[\x7f)\x89\xea\x12"\xc0\xa9W#9\xad\'\x05\xc0\xaa\xf1\x027\xec\xb0\x1a\xc0\'\xb4\xc8\x98\x81\xc6!\xc0u\xf8\xb5^<\x85\x18\xc0\x98\x92\xcbpG\xfe\x11\xc0!B\t\x05\x8c7\x1f\xc0\xde\x87\x04\x0c\x00\x11\x1b\xc0!\xa7\x92\xff\xaeH \xc0\xb8\xd4u\x02d\xf1!\xc0\xa8\xc9\xf2\x1c\t\x05\x1d\xc0G\xbf\x15D\xbc\x0c!\xc00\xe92OQ\x9d \xc0\x90l\xca\x96\x87\x91\x13\xc0\x18\xba\xf1&\xfd\xcb\x1e\xc0\xe0\xe4\xda\xea\x7fr\x18\xc0<WX\x8c\xd5\x94\x1b\xc0\xd2\xe8\x0b\xc7RU\x1c\xc0\xd1+\x1f,\x8b\x93 \xc0n\xbc\xc1Ht\'\x19\xc0\x0f\x9cOT\x1bU\x1a\xc0\xf9\xcf\xd8\x8ei\x0e\x19\xc0\xe7\xb7\xe8\xf1\xeb[#\xc0y\x18\xae\xfc-Z\x1a\xc0\xe2\x13b;\'-\x18\xc0\xa9S\xd2Ng\x14\x1f\xc0m\xbf\xff\xd8\xfd\x89\x13\xc0N?M\x0b\x03\x84\x13\xc0%J\xeb;\x03e\x16\xc0\xfe\xfa\xc1\x9a--\x1f\xc0\xa9\xca=\xdc$\x9e\x13\xc0d\xf9t\xb8K\x9b \xc0\xfen)\xe3+\x8e \xc0\x02)\xa2\xf3\x1b\xf1\x1e\xc0\xf1\x1f\xa9N\n\x95\x13\xc0\xa2\xddq\xd5\xe6y\x1a\xc0\xd4M\x82dc\x81\x13\xc0\'/\xd7\x897\xe6\x13\xc0\x8d\x90\xf5\x06\xd8Y\x13\xc0\x07\xbc\t\x96\xc3\x94\x1a\xc0R\xcau\xa3\xbdo\x1a\xc0\xa7\x18\x94\xa7\x0e\xa1 \xc0\x9f\xa9\x85Uv\x8f\x1a\xc0\x94OBQ\xa17\x13\xc0e\x12d\xe9\x06\x96 \xc0/tzG\x9a\xca!\xc0\xad\xec\xe9d\xb5\xea!\xc0\xfa\xc0\xaa\x8a\xcd\x9b\x1c\xc0\x8aO~9Q\xdf\x1e\xc0\x81r\x9c>]\xd0\x1e\xc0g\x07\x0c"LT \xc0\xc1\xcf\x9f\xe0m\xc2\x11\xc0\x89\x15\x84\x0f\x1bk\x1a\xc0\xe4\xedWG\xa1\xa3 \xc0\x04k\xbc\xddo \x13\xc0\t\xc0y\x18\xb5\xf3 \xc0"\xfa\xca\xb7\xa6\xf1"\xc0\x1a\xf8\x8aH{\x12\x15\xc0GV\xe9r\xd5\xb7"\xc0\xcbF\x98\x00V\x17!\xc0\xe8\xf1\n\x9f+\x9b!\xc0A\xfc(\xf5\x90\x16!\xc0P\x8c\x1eOd\xfd!\xc0]\x9fYYO\xa9"\xc0IR\x0e\xceN\xfe \xc0$\xd7\xb7\x1d\x05\xf9 \xc0\xd5\x11\xa1\xac\x9d>\x01\xc0\x15\x00\xd4.V\xbc\x1a\xc02~3q\x96[\x13\xc0\xd5\x04\xf8~#n\x02\xc0\xf13K\x91\x16\xab\x01\xc0*5\x1di\xa2Z"\xc0\xbd\xabD\xf0\x9f6"\xc0\xe7\x08e\xa8\xe7J\x00\xc0\xe1\x13=C\xb1\x82\x12\xc0F\xb14\xa0\xae\xb1\x04\xc0&\x1fON\xce\xe8\x1e\xc0[Ro(G\x91\x1a\xc0\xdb\t\x18\x1e\xb5"\x13\xc0t\xe4\x16\x87i4\x13\xc0\xf2\x8bX\r\x02O\x1a\xc0W\xd1?`\xd6e\x13\xc0\'Ak\xde=\xc2\xf8\xbf\xe9\xdb\x91-\x03\xca!\xc0\xd5+[\xce\xa2\xe4\x0e\xc0\xe3\xf8p\xc9\xe5\x1e!\xc0%\xa2E\xa8\x1e* \xc0\x88\x8c\xae\x88\xab\xc8!\xc0\xb9#\xdc/H\xbf!\xc0\r]\xbd\x07C\xc2\x12\xc0Q}G\x1d\x91\x9c \xc0\xcc\xf1\xf4e\xdb[\x1c\xc0l\x8bW*\xf8-\x1e\xc0\x1du\xc9\xe9\x8d\x95\x0b\xc0\t\xc9\xcdB&W!\xc06 QtE\xc9\xf7\xbfB\xc8X\xd3J\xee \xc0\x9f\xa9\xfdy\xf9\x85\x19\xc0VQS\x92\r\xf5 \xc0_\xdf\xe5\xe0V\x18\x19\xc0j\x1d\x94\xb9D\x85 \xc0Y\x19&]\x16B!\xc0\xdcx\xe5_\xf2\xbf!\xc0\x1b\x85\xbe\xd7;}\x19\xc0Z\xc0g)Ag\x1b\xc0k\xc3\x01~\x8b\xad \xc0el\x1b\xf6\xa1P\x1b\xc0!\x19-,\xd0\xe2\x19\xc074~\xfd\xf4B\x01\xc0\xffN_\t\x06p\x1b\xc0#\x99\x0cU\x01\x8e!\xc0\x8b\xf3vcE>!\xc0\xfb\xd1m;\x0f\x90 \xc0<(]\nG\xb8!\xc0%\\Q\xf38\xd0\x1f\xc0\xc4E\xc7\xa6\xfb\xf7\x08\xc0<\x01\'\x0e\xc4\xd5 \xc0\xbb\xb8\xef\xe8(\xf7 \xc07:\xc2\r\x01r\x06\xc0\xbb\xa8\x04GY\x06\x1f\xc00\xb679\x9d\xbd!\xc0\xdd\xb5\x98\xbf\x02\x1d!\xc0\xe7@,;\x98\xcb!\xc0\xcdHe&\xb8H\x1c\xc0,]&\xa1m\xd9!\xc0\x8av\xbb\xf4\x0ct!\xc0\x9e\x13\xe9\xab4\x87!\xc0\xa1$\x1f\x93RE\x1f\xc0R\xde\xbd\x07\xf5\xd8\x1e\xc0\xed\xb5\x06z\xe9\x98\x1b\xc0 \xf2t\xe8?\x1b \xc0N\x170H\x11\xb4\x12\xc0\xba\xdb\xebAkC!\xc0%%Ox\xd9\xf8\x08\xc0\xea\x94\xec<\xea\xf2 \xc09\xabc\xf7\x01\xca!\xc0\xfe\x17\x1d=\x96\xe7\x1b\xc0\xb2\xe7\xcdn\x96\xa7!\xc0\x8f\xfd\x0e\xb6M\xf6\x1f\xc0\xf6vB\x11\xeb\xf1 \xc0\x03WZ\xd0\xd6\xc2\x11\xc0\x1b?\xda[\xa3t \xc05e/\x8b\xb9>\xf8\xbf\x11G\xf3&!\x7f\x1e\xc0\xca\x97\xd0C\xc0s\x11\xc0\xce\xd7H$\xbeW\x1f\xc0\x08k\xb8#\x15\x9e\x1d\xc0?\x95\xae\xa9\xc5F\x1e\xc0\x1fG{\xbc\x84k \xc0r\xaf\xe4 \x1aH\x18\xc0\x00\x01\xd5\xfa\x1e\x0f\x1d\xc0;dBG\x84U \xc0t\xf130\xdf\x16!\xc0\x91\xef\x96\xc8\xb9T!\xc0\x8c\x19\xdb\xf1\xc3\x97\xfc\xbf3V~w\x85|\x1a\xc0\xeb1\x80\xcc\xec\xc7\x1f\xc0\xb2\xe7\x04\t\xab\xfa \xc0w\xe6\x8f,H2\x1e\xc0I\xd42tO=\x1e\xc0\xeb\xa5\x05{\x9f\'\x1f\xc0\xc1g\x08\xddg\x82\x1f\xc0\xf1i`\x1d\x00\xc1\x1a\xc0\x97\xc1\xa0\x9d\x93\x8c\x1a\xc0^\xf1\xb8z\xc2\xa3\x1a\xc0R\xc8\xf2s\xf1\xe6!\xc0_\xd7lk\xcc\x99\x1a\xc0a\x91P\x0bEa\x1a\xc0\x83d\xb9Y\xad\x93\x1a\xc0\xf3G\xfab\x0c\x1f!\xc0\xc7ifv\xfc\xb9\x01\xc0(\xcbA\x0c\xd4\x85\x1c\xc0\xf9KCP\xc5\x82\x19\xc09\x8a\x94AP\x83 \xc0\xa5\xab\xf6\x82V\xad \xc0\xc66c\xfb>b\x1b\xc0\xcb\x96\xefa~\xac \xc0\x08\xe1\xf8\xff\xee\x80\x1a\xc0\xa8:\x04\x9d\xec\xa4\x15\xc0\x93o`\xa1S\x19\x12\xc0\x0b\xe2\xab\x1d\xae\xbe \xc0^\xf1\x04"\x90\xfa\x19\xc0\xc8\xa5?\xe4\xd2\xb6 \xc06\xc0\xf0]$Q!\xc0\xe5\x92fs\xce\xa2 \xc0z\x96%\xd3\\\x96\x1e\xc0]\xce3R\xc6\xb9!\xc0\x0ek\xfc\xbe\xdb\xb9!\xc0\x18\xfe\tw\x92]\x12\xc0\x0fv\xe0@\xdb]\x1d\xc0\x92e\xcf:\xb1\xd8!\xc0LB\xa5\x17\x17R\x1b\xc0\xbe\xea\xe8^S^ \xc07[7\xf6\x14\x90\x08\xc0\xc3>\x9c,.\xac!\xc0\xa1\xfb$\x10\x10# \xc0\xa6\xc1\xb9\x86\x82\x0b\x11\xc0\x04\xb2\xc5NG+\x18\xc0\xa066\x9c\xdcl!\xc0\xb3\x80ZN5\x85\x13\xc0I\xfa\xc4\xcbl>\x1f\xc0i\xbf\'\xd8\x03\x86\x13\xc0\x9b\x15E\xd3\xaal\x13\xc0\x98]\x9c\xebH\xce\x12\xc0\xb9#\xfc\xfc\xce\xd8 \xc0\x80\xc5\xf6\xb1\xda\x16"\xc0#\xf4\xce\xc6<W"\xc0\xee\xbe\xc5O3\xc5!\xc0Q\xaftl\xe3\xb3\x1b\xc05a\x17\xc8\x96\xe6\x0c\xc00n\x93\xc0\xc8\xe2\x00\xc0\xfcO\xe4%\xd9;\x01\xc0\xfa\xac\xd7\xd6Z\x11\x03\xc0\xb4\xcc\x92-\xfe\x87\x12\xc02\x8e\xa5K$\xee!\xc0\x19fc5\xe6\xeb \xc0\x07\xae\xf9\xca\x0e\r\x13\xc0\xd8\x1e\'F\xf2\x1e\r\xc0\x03pX\xe6\xca\xeb\x12\xc0\x934\x1b\xdcLH\x12\xc0<\x89\x7f:Ut\xfd\xbf\xa8B\x84\xd8\x83\x94\x02\xc0\xafK\x8c\x1d,\xbf\xf7\xbf\xd0\x1c\xd28|\xdb!\xc0\x86u\xf2\x02\xd9B"\xc0\xa6\xbe\x1aA\x968\x14\xc0\x8d\x7fWb\xcd\xd3\x02\xc0\xdaEw\xd9\xe1Q\x1a\xc0\xd7\xba\xa2\'\x9a\xc8\x02\xc0\xf7oC\xa2\xc5\xea\xff\xbf\x8b:\x87m\xb2\x96"\xc0a\x15\x9c\xc4=\xe8"\xc0!p~\x18\x86\xd0"\xc01\x1f\xcbyv\x80!\xc0\xbd\xb0C4a9\x13\xc0\xeb\x1c\xd2\x1f\x98\x0b\x08\xc0\tQU\\\xe3\xb3"\xc0\x1f\xb1]\x8bO\xba\x06\xc00\xf6\x02\x19\xb5\xe8"\xc0|\x19\x1b*/\xca!\xc0\xe9IB\xa6F.\x11\xc0/\xe2\xc6e\x15\x86\x1b\xc0\xce\xa7\r\xe4\xae\x8c\x19\xc0T\xd1\xcf\x9f\xbdD!\xc0\xd2\x15:\x83\xb5\x0c\x1f\xc0T\xc0\xba\n\xb5\x08"\xc0\x9d\xf7]\xf5\xb3\x9a\x1a\xc0\x0b\xdc\xc4\x84\xb2\xdd \xc0Z\xaa\x89\xb4\xaea\x1b\xc0\xd7n1\xcft\x92 \xc03\xd1\x8eUh\x07 \xc0\x15\xe6\x1a\xffow\x15\xc0\x1a\x1c>\xc9(\x89\x1b\xc0O\t\xa4hi\xc4 \xc0\x9d\xfb\xb2\x15\xed*\x1f\xc0\x12\x97\x8eR9\xcc\x02\xc0\xc9+\x9d\x88\x1f\xde\x19\xc0\x84"\xe8\x00On\x01\xc0\x0el\n\xb9\xf0\xb6!\xc0\xd0\x0b\xb2\x84\xa7<!\xc0\x8b\xc6\xea\x8dn\x19\x1f\xc0\xd8:\\\xe3\x07\x92\x18\xc0\xf6\x1b\xf1\x80\xf7\xf2 \xc0\x1bz\xf2_\x15\xd3\x19\xc0\x88k\x96\t6$\x02\xc0\x96\x07\x94~\xef\xa6!\xc0J5\xc2\xb8\xd4k\x19\xc0ka\x06Z\x1a\xf0 \xc0N\xd4\x02\x88RA\x1c\xc0\x9d\x95s\xe7\xb9\x95"\xc0\xf6-\xe1\x15-\xc8"\xc0\xc2\xf9\xf4>v\x15!\xc0<\xa8\x15+\xd1\xb3\x11\xc0Sk\tl\x80\xe0!\xc0\x13/\xa2\xe9\xe8\xcc \xc0\x92|\xcb\x85\xc8]\x1f\xc0D\xcf\x06\xa0\xff\xf6 \xc0\x01\xdc\x8c\xf6R\xda\x1e\xc0\xdb\xd0$^\x94^ \xc0$p\xc3~\xa2\xa2\x12\xc0\x9de\x8b:\xaf[!\xc0\x8d\x8a\xb6"\xbb\xf2\x1f\xc0L\x93]\xb9(\xe0"\xc0X\x9f\xa3}jV\x1f\xc0\xcdx\x1a\xb0\x87s\x1d\xc0\n}G\x0f3b\x1a\xc0\n\x18;\xa1\x1d\x82!\xc0[\xa9\x0e\xea\xc9\x8d\x1a\xc0\xa9\xd4r\xb0|\xca\x1e\xc0\xf8\x82\xb4J\xc75!\xc0\xf0|#\x143\xb2!\xc06\x88\xbf\xa6[\xa2\x1a\xc0\xd2d1\xec\x00\x83 \xc0\xa9\xe5*j\xdc,\x1f\xc0\x06.\xc5\xa8\x10\xf2\x00\xc0\xbd\xf3\xb3z\xb4\xac!\xc0\xebx\x85\xe3\x9b\xc1\x11\xc0\xb4\xdd|\xaeRP\x1e\xc0\xab\xb2\x1a\x1ci\xe3\x18\xc0\xc3\x9fN\xcf\xc7,\x1f\xc0h&S\xb4V\xe1 \xc0\x8c2\x85\xabP\xb8"\xc0\xa4\xa8K\xaa\xf9Y\x1b\xc0\x9f\x0ck\xc6\xf4A\x1f\xc0\x15\xc6tE!}\x13\xc0\x839\xd4\xca\xcc\xc8!\xc0\x08\xe9q\xd5\x1fB\x18\xc0\xc0\xeet\x0e\x9ed \xc0NSc\xb7\x86\x7f \xc0\xc8\x1d\xeb7E\xf7\x1e\xc0\xc7}?\xd9K\xe6!\xc0\xe1\x1ez\xd5Vp\x04\xc0\xcf\x15\n<\x07\xb5"\xc0X\xc7~\x1fy\xe2 \xc0\xb8\xa8;\xc2%\xa2\x1b\xc0I\x93\xcb\xc2\xbcE!\xc0!\xf04\xf6\xb9c!\xc0.\x8e#l\xdc~\x13\xc0\xfe\xd6[Sj\x93 \xc0\xfb\xf6\x99\x04\xe4o \xc0\xa8ZU\x92\r\x13\xfc\xbf\x81\xb5{\x96\xbc\xa9 \xc0\xd9\x95\t\xb7c\xeb \xc0\xeft\x0e\xba\xb4b\x1f\xc0\xc3;\xe2X T \xc0\xf4\x1c XF(\x11\xc0;\x1d\xb2\xd8\x8a\x8c\x1d\xc0\x91\xba\xc4\xaa\xff\xbd\x13\xc0s-C\x0f\x81Q!\xc0\xc30k~\xc5\x1b!\xc0)\xd0l\xb5\x8cx \xc0\xd9\xfc\xfd~\xde\xf3 \xc0~3G\x86G\x96\x15\xc0{(\x11\xa2\xa9\xb1\x12\xc0{\x14\x10\x1dN\xb7!\xc0\xfb\tk\xae\x88\x86\x19\xc0\x94\xf5\xad\xc6.\x8c\t\xc0\xb0\xc7v\x19\xdfE\x08\xc0\x05\x13\x0b!\x0b\xbb\x16\xc0C<\xfd\xad\xd9i \xc0\xa34\x9b\xe3:\xa0\x12\xc0$\xc4o5\x03\xa4 \xc0f^M\xe6\xf3I\x12\xc0\xb4nc\xf5\x84\xb8!\xc0b\x8c\x07\xc0\xc0\x11\x1b\xc0\x95d\x9b\x93;\xf1 \xc0\xc4UH\xd46\xe8\x12\xc0\xed\xf9\x95\xb1\xd8\x19"\xc0r\xde\x11HM\xb5 \xc0\xda\x86Y\x07m\xcd\xf8\xbf\x1e\xd8Ph\xab\x00\x13\xc0^P`\x98,M\x13\xc0{DB\xb2  \x13\xc0%\xbd\x17v\xea\xaa"\xc0)T\x06o\xc4h\x19\xc0\xf1\xf0\xec-_\x8a\x19\xc0\xe7\x02\x0e|#0\x1d\xc0\xb0_\xa4\xb7\xa6\xf1\x12\xc0\xda\xfa\x1b\x1f\x9f\xd2 \xc0o\x85F|\xa6\xef\x17\xc08f\xa0\xd0^\xaf \xc0\xae\xe7:\xe8\xbf\xa3 \xc00\xba\n\xa0\x8c\xbb\x1a\xc0\x11o\xb3\x9f_A\x06\xc0+\xd6O\xc8\x05r\x01\xc0\x9d\xd2\xb2\xa8\x0f\xe1\x00\xc0K\xc9A\x1a\x15\x0e\xfb\xbf\xa0!\x87\x1a\xf5\x94"\xc0\x98\x10\xea0\xe1<\x01\xc0\x01\xaf\t\x83~\xc7\x01\xc0\xed\x8c[\xc6\x9ap \xc0\xf3z\xbbr\xb5\xb6\x18\xc0\xd9);\xba\xf9\x80!\xc0\r\x88t+^a\x1e\xc0\xcc\x03)\x99by\x1c\xc0\xb8"\xe9\xb3x(\x1f\xc0\xe5-\x7f@bQ\x1a\xc0-Z\x97\x87_\xd1 \xc0uh\x12C+\xfa\x11\xc0\xff\xdaJ~\x19\xd6\x17\xc0M\xf6>\xd9oS\x18\xc0IK\x8c*k\x94\x12\xc0 \x9d^Q7\xd7\x11\xc0-5\x05\x8c\xa0I\xf6\xbf\xbe\x07\x14\xf4\xe6\xb8\x08\xc0v\xa9\x13\x84\xcd\xa7!\xc0\xc5\xeb\xd2-\xee\x10!\xc0\x82\xc2\xa8+\xae\x8b"\xc0\xf4\xb2=^\xfa\xe2!\xc0\xb3\x8a\x96\xe4\xc4F \xc0\xa3\xa0d\xca\x89~\x1a\xc0k9\x17\xe0ZL"\xc0\xe0\xad\n\xda"\xae\x07\xc0\xfa\xdcpu\x87\xf8\x19\xc0\xcb\x17\xfc+,\xd1!\xc0\\\xf7\npV^ \xc0\xf5\xff\xc2zp\xd3"\xc0\xad\x8db\xf1\xec\xec"\xc0.\xbdl\x17\x16\x98\x02\xc0\x06\xa4\x99\x99\xa1~"\xc0>\x17D\xff\xba+\x18\xc0\x16\xea\xee!\xe3\x1c!\xc0\xe3\xb8\xc4dH\xa8\x14\xc0\x0b\xbf\x19\x1c7\x81!\xc0\xd4gnV\x15h\x12\xc0\x860\xda\x8b\xc3\x07\x1a\xc0\xa9\x11XP{\xb3\x15\xc0\xa1v\xc8+\xd5\\\x02\xc0\x10E\xf1\x95\x8e*\x16\xc0Un\x07\x85\x91\xf9\xbb\xbf6*9\xd03\x11\x1c\xc0\xcf\xc0\xdb\x9d[5\xf8\xbf \xbaR\x16\x0bw\x13\xc0%\xff\x0e\xb2c\xda \xc0\x0b\x11\xacF\xb2c\x1f\xc0^\x82\xf6\x95\xaa8\x18\xc0_\xe5TG\xf0\xb3\x1e\xc0\xda\xe4\x8f\x80wz \xc0\xd0\xc4\xe0\xf1\x10\x19\x14\xc0\xf4\x94\xe5\xefm8\x13\xc0!\x12\xbe\xbdy\xff\x12\xc0\xc97\xe3\xa1\x11\x9c\x12\xc0\xd5o\x17\xce\x83\xdf \xc0\x92\xfd"!U\xd0 \xc0\xc58\x81J\xb5)\x07\xc0K{\x14\xe7"c\x13\xc0\x90\x99\xd4h\xa6#\xfb\xbf\xc5\xe1\x9ac\xd5\xfb\x12\xc0\x8cS\xe3.\xcb\xeb\x1e\xc0D\x0c\xee\xcf22\x1b\xc0\xedK\x0e\xe4\x9cR\x02\xc0JSp\xd5|}\x13\xc0\x1ei\x99q\xaf\xe4\x00\xc0\xdcdvB)\x10\x01\xc0\xda\xd8\x0f#@z\x02\xc0Mv\xd64\xffc\x13\xc0\\\xb5\xee\xb3/+\x13\xc0\xd4\xa7K\x1bS\xd4\x12\xc0"q9\xa2ue \xc0\xc8-\xda\xd2\x07\xa0\x12\xc0+\x13\x9d\xae\xce\xaa!\xc0$\xfam_y\xca!\xc0\x06\xfc\xae\x01\x94\xf0\x12\xc0\xe0\xef\xc2\x03\x8b?"\xc0\xdew\x7f\xe5^\xd6!\xc0\xd7\xb4\x96\x7f\xc7K"\xc0\x94zR\x1bu\xbc!\xc0\xa4\xb0\x80\x0cb\x94\x01\xc0g\x154\x0b\xe6L\x1f\xc0\xd7\x8dKX\xf0\x9f\x1a\xc0S`sj\x04\xc1\x11\xc0.\xbdl\x17\x16\x98\x02\xc0R\x8azy\xbb\xa0\x15\xc0\x03\xc3\xf8l\xb2\xca \xc0\x97-\x98vIY \xc0\xe1\xc1\x82\xf9\xf3\xaa"\xc0\x8e|\xce\xda\xca\xad\xff\xbf\xe8\x8cJ\xbaN\xbd \xc0dH\xeao\x1d$\x19\xc0\x9e\xce\xda\xe4Bt \xc0B4P\x07\xdd\x9f\x15\xc0K\xa2>\x9c\x11x\x1b\xc01i\xd6pqU\x1b\xc0\x04\xbd\x84\xfb\x19\xa6\x1b\xc0 \xdc\xaf\xd5\x82\xd2\x1c\xc0\xa8\x91\x7f\xa7\xd9`\x1b\xc0\xaeb\xe0\xac\xa7\x8a \xc0\r\xd8\xc40\xb6\x81 \xc0\xb1!"\xf1\x03\xb5 \xc0b\x95\xac\x80+s!\xc0\xbdQ\x17\xf7 \xad"\xc0\x16)\xb4\xf2-F!\xc0MDu\x18\x03\xb3"\xc0XD\xd3\t\xdaK\x1c\xc0f\x96~\xf0\xa2\xc3\x06\xc0\xb0|\x8c\xa6w\xa2\x1e\xc0\x95M;) 9\x13\xc0\x16w\xf0\x1b\x16w \xc0\xa6\x10i#\xee,\x13\xc0\x82\x1d\xdfC\xc5\x80!\xc0\'\xf1K\xdc\xc8{\x1f\xc06\xb6\xe8\x84%\xe0"\xc0\x93\xc2\xe8\x8b\xd7_ \xc0&\xc2\x06\xd36X \xc0\x17\x87\x0b\xbb\x12\x1f\x1d\xc0\xb5\xa9\x00C\x93\x9d\x1b\xc0$\xeb\xad\xca\xcbB\x1b\xc0:\xed\xb1\xefn\xe9\x1c\xc0\x0eS\x82Q\x8b\x8b\x1f\xc0\xc7\x18jE\x9d\xbd\x12\xc0X,g\xc0\x12"\x16\xc0\x90=yn\xd1\x84\x12\xc0x,^\xfe\x9e\xca \xc0M\xce\xce\x91<\x89"\xc0}\xef\xad\xb35\xb4 \xc0\xe5\x11\xe5v\x12E\x1d\xc0\x8b\r\xd53\x7f\xe9\x15\xc0r\xe4\xb5\x12\xe2;!\xc0\xcb\xf8\x0fsR\xad\x1f\xc0\xb67\xb9]\xa1\x04\x1a\xc0\xaf9\xc9\x8f\x1ak\r\xc0'
p29
tp30
bg3
(g4
(I0
tp31
g6
tp32
Rp33
(I1
(I788
tp34
g13
I00
S'\xe8BV\xda\xe6\xc2S@\xd68\xc4\x9a#\xaeS@\x01\xf4\x89y\xb2\xdfS@\xb9\x13#>\xbb\x9eS@\x7f\x83\xb1Y^\x91S@N\xb9n\xde\xea\xb7S@\xc1\xdc\xb0\xd1\xe6\xa9S@\x9d*\xa0|y\xdaS@C\x03\xc5\x7f\xfc\xa8S@d\xf7D\xf7\xf2\xe2S@\xf7x\xd4\xd7X\xb4S@\x95\xff\x0b@>\xa2S@\xa4\xb4\x02L\xefgS@%\x1f\r\x0c\xc1\xbdS@rv\xd9\xc8h\x84S@\x8b\xac\x8c\xa0\x8b\xc1S@\x1a\x043\x88}\xe5S@Hx \xc0)\x9bS@\xfe]\xf3\x1e\xc2\x87S@1+\x8c\xdf\xbd~S@s\x1c\xa2\xa2\xb2\x80S@\xeb\x98\xe7N\x1a\xc4S@[$\xb6C\xc7\x8aS@\x9e\t\xea\xdbM\x7fS@(B\xbe=R\xc5S@\xafN!\x8b/pS@\x0e\xd34\x0f\xde\xc1S@\xd6)\xb9\xdd\xf0kS@\xe1\xc4\x9c\xcbu\x89S@\xdas!\xc4V|S@\x0e\xe8wI.|S@x\xb3C`\x82\xdaS@\xde[xIP\x84S@\x90j\x8dB\xefzS@:\xb6g\x06\xf0\xa4S@\x02\xb8\x1c\xcc\xeczS@\xaf\xc5G,\x9e\x84S@\xa3\xcb7u\x9f\xa4S@\\/\xbe\x03p\xb4S@\x92L+\xdf\xd7\xd3S@\xee\xcb\x04\x91.\xa4S@F:\xec\xc4\x8b\x9bS@\x18Y\x0b)\xda\x7fS@\xa5\xe3\xc5\x10\xdd\x7fS@-=\xe1\x99\x01WS@\x9a\xdcU\x1b\x85zS@\xfa\x10D\x82\xfc\xb8S@\x99\xa8\'\xdeg\xa5S@\xcdNN\xdd\xbf\x84S@\xea!\x17Y\xb6\x84S@\xb1u\xd6\xf9p\x81S@\xb2j\xb7\x18\xd0_S@\x0e\xcf\xbd#\xae\xa0S@\xb8\x0f\x8f\x89F\xcaS@\x97\xcf\xda\xdd\xa1\xcfS@_\x13G\x0c\x11\xe3S@\x1ca\xf0\x15]\xe8S@-q&4=yS@\x85m\xa2U\x05\x99S@\x88[\x03\xb9\x90\xc6S@\x98?@xQ\x97S@\xf2\x1d\r\xc1\x05xS@\x04\x0c\xa5\x11-\xa5S@\xfc\x1e\x84\xc68\x8cS@X\x01\x1f\xf6\x14VS@\xa7Zr\xc2>\xbfS@.\xd3\x8c\x94\xd7\x8dS@\xc2\xd9m\x8c\xeazS@\x0c\x93.\xb6YxS@\x1eb\xa5\xf2>\xabS@\x00H%,P\xe0S@{\x97\xa0\xb5>\x8aS@\xcav\xf6wc\x92S@@\xf1\x1d\x9c\xbb\xd8S@%\xa4\xe7"d\x80S@\x0e\xb4\xf8!R\x92S@\xbd\xb2\xb1*\x9d\x89S@\xf1\x1d\xb6<\x9e\x93S@\xd6\x92\xf3K2\x85S@;\x1a\x049\xc2|S@\xa1\xda\xa2HO\xe7S@\x7f\x0f\xb3\xcf\x04xS@\xe6\xab\xae\xe1\xd9\xdbS@Fg\x97O\xb1\xd5S@\x7fk4\xde\xd6xS@"\xc4\xbb|\t\xdbS@m\xbc\x8c!A\xb4S@=\xe9\x93\xf0\'\xdcS@\xf6eL\x8bl\x99S@I\xa0u\xf5`mS@;_\xd9\xe0\xee\xdbS@\xeb\xae\xcd\xdb\xbe\xdbS@\\/\xbe\x03p\xb4S@\xa1\xc3\xcf*J\x9fS@Y\xca\x985g\x8bS@\xf4\xca\x8c\xd2~\xdaS@\xfe\xc3\x84|\xbd\xbdS@\xa7\xeb\xc7;*zS@\xac\x97\x1c\x05\x00\xb3S@\xdb\xc0\xf5\xcc\x90|S@\xacVc\xf6\xe9\xc2S@\xf2K\x01\xbc\x02\xc2S@)P\xe7>\xe5\xb2S@\x8e\n)i\xbc\xdeS@\r\xb7\xb0I\\\x87S@\xed\x11z\xaa\xb1~S@U6,\xe1\xf5|S@^\x04\xaa\xe1\x86\x86S@L^\x9f\xcc\xe1\xa9S@\x03\xe4\x0fY\xc6\x85S@\xedW(\x83$\xb2S@\xf6\xd6\x8e\x18\x0b\x86S@\x11l\xe74&\x9bS@\x01c\xf6|\nzS@\xc5\x9d\xed\x01G\x8fS@\xc6J\x1f{\xb8\xe7S@v\xc9\x1a\xf0\xcb\x94S@\xdczN\xe8y_S@l\xa30\xccx\xacS@\xe7\t\xd0s=\x91S@\xaa\xc4U\x1du\xaaS@W\x90\x0e\r\xa7\x86S@?\x9a`i\x8c\x9bS@\xcfN\x98c!\x83S@%h\xdd]T\x85S@Gm=_g\xacS@F\x85\x19\xf9\x89\x84S@\xa9\xf0\xb0\xcb\x05\x84S@\x94\xc3X\x9e\x1e\x98S@\x8f\xef\xf9\xa1\x03_S@\xb8\x88\x91\x7f\xd7\xa5S@w6\x07X/\\S@R\xec\x13a\x8b\x8aS@\x87\x95X\xf1\x04{S@\x83\xce\xbb\xae\xd7\xd4S@\x03z\xe5\x88\xac|S@T\xd7\xd5l\xf0vS@\xe1\xc2|(\x92\xc6S@\xcc\x9d\xbd\xe3\xd9\xc0S@)\xdan\x90f\xc3S@d\xf5\xaf+`\x99S@1\xf5\x08\x01\x94\x8bS@\xa0\xbf\xc6\x8c\xca\xc8S@\x04\xdb9\xc3#\x89S@\x12F\x98\x17\xd5\x7fS@\x8ffC\x8bA}S@\xe7\xbc\xfe\x97\xf5lS@O\x8a&A.sS@\xd0\xc4+%\x1e\x84S@v\x81n\xdf\xce\x86S@\xa6l0\x9f\xa8rS@\xc3\x9f\xb0lJ\x7fS@\xda\xf4\xaca\xc6\xc2S@\xa32\x9f\xbcT\xa2S@\x01\xe7\x9b\xa5A\xadS@D7\xd2\xb4\xc8]S@ST\xde#\xe0\xdcS@\x8f\xb3o4/zS@:f\xed\ng\xcbS@\xca\xe7\xf6q\\\x80S@\xd6s\xeejp\xa6S@\x95\xc2\x8e\xae\xc1\x84S@\x03W\xbb\xf9\xae\x82S@\xbe@\xf9\x89\'\x86S@oW\x10\xef\x1e\xa0S@\'\xa5\x86\xaaI\xdaS@+\xc4f\x03m\xdbS@\xdb&Qd\xa1\xecS@\xc6\xca4G1\x8dS@\xd2\x1a\xf8a\xf1rS@F\t\x1f&\xf6\x8aS@\x16Tjob\xdbS@\xfa8&lT\xdfS@\xebw\xac\xe1\xb4\xe7S@\x13N\x1dv\x91\xa2S@\x17\x10\xf5\x1e\xfa\x84S@\x12;\xaa\xe2enS@\x8c\xdbt\xbf\xff}S@\xf0\xbbr\x1eM\xc4S@{\xf24\xa1\xd3rS@)V\x8e\xbd:\x8cS@\x03*+zy\x9bS@<\xf1|W2\x8aS@yDc\xa6n\xbbS@\xa1M\xdb\xf1yrS@$\xedN\xac\x85xS@\xc1\xdf\xd9\xe3\xad\x9bS@\xaar\xd1\xe3\x9a\x84S@\xfc\x16nGj\x82S@\xe42\xd9\x18 \xadS@G\xfeQ\xbc*\x84S@\xfb\xce\xbb\xabXxS@/^\xf8\x92\x90\x9dS@\xc2F\xf9\xa4>\xa0S@\x82\xdelo\xac\x90S@)#\x9b\xeeDyS@\xe3\x11,\x8c:\xa0S@\xd6\x19\xeb\x02\xffzS@\x89\xdb)r\x10xS@%o\x95\x8b\xe1\x84S@\x91xQ\x1bu|S@\xe6\xf5\x03b}\x89S@~TMD\xbb|S@\xady\xbc\xbc\xfc\xb7S@Z\x06\xe7\xb2\xfd\x86S@\xfd\x95E\x10\x82\x86S@\xca\xddQ{d\xa6S@\x08;\x94\x1aY\x12T@wS4\xcb\x11\xd6S@\xc4\x0c\xa5\x8b\xb3\xb0S@\x93N\xb5\rXUS@W\xc6\xef\x83u\\S@T\x9d,K\'\xdcS@}-.\xb6f\x81S@\xa7\xeb\xc0N\x90qS@`\xf5\xaeQ\xb8\xb4S@4\xf0!-\x9c\x80S@\xd8\x83\xb8GO\xd3S@\x1d^\x14\xaf9qS@r88\x1co\x8dS@\x8a|\xb21,\xc2S@q\x96\xf8\nJ\x8dS@A\xec\xac\x17\xd2\x8dS@\xdc;\xeb\x84C\xc6S@\xd1\xa2\xb0\xe1cqS@V\x0f\x06K\xf3\xb2S@\xdaZ\xf7]\xb8\xb2S@\x11\n\x85L\xf4\xdbS@\xf7\xc12\xe7\xcd|S@\xf1\x93gU\x1e\xc3S@~$\x80\ra\xc5S@DxP\xd9R\xc3S@\xbei]\xa8f\xc7S@\xc0u\x95\x12\x13\x91S@\xc0O\x1c\xf3]\xb3S@ ,\x0e\xacE\xabS@\x08\xf4\xbe\xe3\xc2\xc5S@\xf0R*o-\xcaS@OJ\x93\xf9r\xc3S@9\xdb\xd5M\xab\xdaS@\x85L\xa4\xde\xd7\x90S@\xfamPzR\xdaS@lm\'\x7f\xdf\xbeS@\xf1\x1d\xb6<\x9e\x93S@d\x12\xc9\x96\xea\xc2S@\xd1\xbd\xd3c\xc7\x93S@\x01\x8f[n\x80\xf5S@<n\xb8\xcd\xee\x96S@\'\x02\xbe\xaa\xe0\xd6S@\xb5\x11\x94\xf5\\kS@\xafu\x131\xe3\x7fS@Y\xa9\x04n\x07\x84S@>\xa7\x98\xa1\xf2mS@fd\x90\xad\xe0\x81S@\x1d\xc0\x8a\xe1\x8a\x88S@a\xaa\xa1\xc2P\x88S@>\x11k\xd6S\x87S@\x1eo\xa9l\xf1\x86S@j\x9fu-\xed\x86S@\x10\xe7\xae?\xf5^S@\x1ac\xaba\xa2lS@c\xdb\x93\x97\xae\xd4S@\x86\xcc\x8a\xe4\xbe\xeaS@\xe4E\xf6\x18\xf4\xc4S@\x1b\xf75J\xcewS@\xef\xd0\x97A\xfc\x92S@\xdf#\xcar\'\x81S@\xc2\x8d\xa1a\\\x92S@\x903\xdcfV\xa2S@\xa7V\xbd<\xdfuS@)\xbb\xbePw{S@;D\xf7\xa8\xc9hS@\x944H]\x86\xbfS@q\xdds\xef\xcc\xd4S@;\xe1\xcea\xd2]S@\xdd[9UcwS@N\x02\xbag!^S@o\x81\xce\xf23|S@\x8a,\x00\xaa\x8b~S@\x04\xe7\xcfM\x0c\x80S@\xd6\x13q\xbd\x0b\x8bS@\x87\x98]m\xe2sS@\x1caK\xcb\xa4\x86S@7(\xb9\x13\xf5\xa0S@(\x18\x19\n\xee\x85S@\xc3\x80\xc5\x8fcyS@%!\x8b\x135\xeeS@\xb5\xae\xc8\xcf\xf5}S@\xb8\xe6n\xba\xe8\xd1S@\xfb\x85,~\x98\x9bS@L\xc1\xac\xbfA\x87S@\xb01\x89\xcbq\x93S@\x0f\x863J_\xacS@2\xa6\xc2\x9f\xc4\xa6S@C\xad\xe1g\xbc{S@e\x1f\xfc\xe0\xdb\xb1S@V\xb4\x1f\x15\xb8yS@\x85U\xac\xf4\x8e\x7fS@\r\xc8\xab\x9d\x13\x7fS@\xb9\xcb\xeab\x1aqS@\x1b \x8d\xab\x8b\xb3S@\x9c53\x9a\xd1\xc3S@\xda#\xd2\xb1\xda\xa9S@\xd5\xffH>K\xacS@}\xf7Tj\xc7\xabS@a\xdaW\x8b\x05\x86S@d\xcd\x15rl\xa6S@{d\xd2\xde\xa5\xa6S@\x01t\x8d\x81\x87zS@O\x89\xf5k\x9e\\S@\xbb$Cb\x18\xa4S@\xd6\xf7P\x95\xdf\xc2S@\x80\xeb%\xda\xf5\xa7S@Q\xfb9W\xba\xbeS@\xa2[B\xe9\xf4\xbeS@\xf0\x18l\x8d\xde\xc3S@\xf0\x02\xbe`y\xa6S@\x82T\xf2i{\xc2S@\x85\x8e\xf3\xc6a\xa0S@N\x02\x92\xeaa\xa0S@\xeak0\xe5M\xa4S@\x02U\x0f\xcd\x07\xc2S@h\xaa\x05:\xff\x9bS@\x14\xf30\x9e\x0b\xc3S@\x11D9\x08\x00\xc4S@\x14\xfb\xa2=|\xc3S@z\xda\x91\xa2\x18\x9bS@\x8b@\xc9\xc6\x94\x80S@f\x10\xc0\x16\x01\x8eS@\xe2_{^*\x9aS@\xbf\x9dV\x0e\xc8\xc4S@ZO\x8f\n8qS@\xa4ZU\xdc1kS@\x17\x1d\xe7R\xb8qS@ \xc7\x1f*\xa5\x9bS@\xa2\xc4\xc7\xc9\xefyS@\x96\xd37\x0c\xad\x9eS@\xca\xe4EkD\xa0S@ \xf2$\x04P\xc4S@\x93\xbb\xa8u\xc7\x9bS@\x0f\xf1\x93\xd2\xdf\x7fS@\xdb\xeb\xca\x02\xdd\xc4S@\xc8\x86\x95\x07O\x92S@\xc1\x9d\'2q\\S@\xffU\x81\xa8\xaf\x86S@Yz\x89\xe2\xf0^S@\xc3\xf2\xb1\x05\xe6\x95S@\xe4\xdc\xc7\x0ex_S@\xa6\xb8\x1b{\xa9\x94S@\xc0\xddi\xcb\xb0pS@r\xb8\xe1\xec\xbaeS@P\x07\xea\x1b\x8a\x92S@50sz\x18\x92S@\xcd\xf3\x1bz\x0c\xc5S@\xa4y\xc3\xdf?\x87S@\xb2\xdc\x1b\x14\x15QS@\xeah\xe9\xca_\xc6S@\x14\x00I\xfbL\xc6S@\xb1fWxmhS@\xac[\xa3\xa4\x08hS@}{3\xb7:\xc6S@\x83\x1f"G\x9d\xd6S@\xba\xe1\xe1:y\xcaS@\xbe\x85j\xfc\xa7\x88S@\x00\xa2\x8e,^\x81S@\xab)e\xc8\x88\xdaS@\xeeB\x96M\xae\xdaS@5Cy\x8b\xa0\x80S@%\xd9\x89Y\x86\xdbS@\x9cn\xfdoa\xc7S@\xb0\x9b\x93\x11BlS@\x9c7Y\x13\x12\xd7S@\xf7\xb1\xd7\x16E\x8bS@\xbb\xeb\xd2M\'xS@Oc\xda\xfb\x11mS@\x02\xc0uy\x17mS@\xbf\xdd\x8aY\xf2\xdbS@_W\x82\xea\x9d\x89S@\xa4\xcc\xea(G\x81S@\x08\x17\x1d\xa9$\x84S@\xfa\xee\xfcP5\xd6S@\x17\x1b\xa8Ud\x8aS@\xc6y\xe2.\x03\xcaS@\xae[YE\xbe\x88S@\xe4\xb8\xa7\'e{S@\xfa"\\\x1f`\x88S@\\\x8d\xbbg\xa6zS@\xc0\x9e\x83=\x81\x86S@\x0c\xdc<\xfdI\x88S@$)Y7g\x89S@\xb3\xc2\x15^]zS@;\x1b\xb5C\xc1|S@Z\x00\xb2\xe9\x99\x86S@\xa7)FRW|S@\x00\xc5\xc9TTzS@\xc4\xea:;\xc9\xe9S@\xdc\xda\x96:\xe1zS@.\x15d\x94Q\x85S@\xfc\x8d\x10\x85\xbf\x83S@\r\xae\xc6f\xd6qS@0k\x1c10\x84S@\xd9A\xf7|\xcdnS@\x1b\x18\x0e\x19G\xebS@xJ*\xfc/\x81S@\xf8\xc9\xe1\xd6\xa9\x80S@d\x9a@\xbb\xe7\xdbS@\x9c2"\xb7{zS@\xc5]\xdc\xb4\x9c\x80S@G/W<\xb0~S@3\x1dq" \x80S@\xe5\xc8\xb8\xb0\x80lS@\xf4\x11\xd0V\xfb~S@\xb9\xd5\xbd/\xc8|S@\x9a"[a\xbd|S@Q0\xaa\xfd\xeesS@eO\x86Y%sS@9\xa1\xc4\xc5\xeelS@X)dm\xb6xS@\xdf\x03\x02,`\xb3S@\xd0h8\x04\xf3}S@\x8e\x9d<\xdd\xc5\xeaS@\xcd\x10<\x07\x0b\x93S@\x85\x01\xa9KU\x87S@\xd65\xfd\xfb\x0e|S@\xef\xbfy\x94\xf4\x86S@I\xf8mb\xab\x86S@\x8fp\x93\xe4S\x8aS@1\x9a\xd53\xd1\xc4S@\xa3a$\x89\x93\x98S@.uu\t\x8b\xc9S@\x13Ja\xfc6\x99S@\x19\xb9\xfdW\xbe\xc0S@\r\xb4\x8a\x01\xdd\xbaS@:\xf3\t\xa9\xcc\xb2S@\xfe:\xdc~zqS@Mmi\xb3\x12zS@\xca\x00\xd7\x04\x15\x85S@\xd3\x02\xf1\xf9`\x7fS@\x08Lk8W\xa0S@>\xad\x13\x02\xd4\x94S@\n\x82\xb4\x90\xc6\x83S@\xf4\x8cz[\x86\xc1S@tRm\xa2\xc8\x99S@\xb8\xd7\x1d\x9c\xcb\xa1S@\x14\x01G\x17\x95\x92S@J\x8c\xbc\xa9\xfe\x8aS@\x00z\xc6\x80\xd5\x8aS@\xafe\xa5fl\xa6S@\x06C2,\xad\xa9S@\x13\xb0;\xb3\xbd\x81S@\xbf\x8e\n\xc7Y\x81S@\xfa\x99\x02\xf3U\x81S@\x0e\x1eWa\xcbqS@#\x8blI\x9d}S@[[\x861\x86\xa6S@\xf3gOy\xfb\x7fS@\\\x89K\xf2Q\x8bS@J\xaf\x07&b\xc6S@\xfe\xebp`\x07\xa3S@\x05\xb4;\x9e{{S@C\x9eI\x0c\x93\x86S@+95\xfe\xf1\x86S@S?\xd9\xda\xc0|S@\xe7h\xec\xcd\xa4\x86S@_3W\xd5\xeezS@,N-\xa1*\xaaS@\x91@g\xe1\t\xacS@\x12\xf7\xd9\xa1\xc9\x84S@198n\x01\xb3S@\x8fnN\xba\xa6\x83S@\x91s\xad\xd8[\x83S@b\x01\x14\xb5\r\x81S@\t\x9a\xe4E\xb1zS@\x1c\xd5\xc2\x92\x19\x85S@\x08\\\xfc\xdcF\x80S@M\xfa|\xaf\xbf\xb3S@\xcd\x84#\xca\xa3\xc3S@Gbm[\xfe~S@\xc1\xd9\x0f\xfe\x18|S@\xce\xd8C,\xf9zS@h\\Q\xc2\xd8\xe9S@\x94\xdf&\xac\xba}S@\xc1}\x80\xf0\xfexS@\xe1\xba\xc4C\x15\xb8S@\x10\xd2I4\xf3\xc2S@_F\x81\xbbk\x84S@\x93\xd132\xe9\xbeS@\xd2P\xe3\x01\xd8sS@\x93\x82Lh\x07\xc3S@2\t)9\t\xc3S@\x864LC\x0c\xc2S@\x11u\xfa`\x0evS@ G\xb8\x04\xb1xS@i\xec\xbb\xb2_nS@\xf1\xbc\xa9?\x0cmS@Z{\xe7H\x0f{S@\x8a\xfc\xcbSI\xd3S@\xc6\xbe\x1a\xd3\x98\xc4S@\xdc\xc8\xce\x07\x18\xc5S@^@\xa4 U\xc8S@\x93\x86\x85\t\xaf\xd6S@\x13c\xb5\x942nS@\xe56\xf6[\xba\x88S@:\x1f\x03\xa4_\xdaS@\xe6\x1d\xbbm\xb5\xd4S@\xa6\xcf\xa9\x18\xf5\xdaS@\xdd\xb2AHE\xdaS@\xcd\x84\xa9\x05H\xcbS@\xb6\xbeNr\x98\xceS@Du\x91X\x00\xcaS@zO\xd6\x84\xee\x83S@\x81\x96\xe9\x18\xb8iS@\xd4Gt\x1e\xf1\xe2S@\x19M\x81\x17t\xd5S@ad\xa3OS\x9bS@\xbc\x8f{\\\xa2\xd5S@\xd5\xfc\xce9\x84\xd3S@~\xd6\xde\x95\xb1gS@\x910\xa3\xd5\x1fgS@\xda\rn%\x07dS@\x070!5N^S@\x9b\xd0\xa2\x87\xef\xdbS@\x82\xc6\x04\xf2\x15\xe9S@40\xd4$\xa3^S@\xa0\xc2Xvo\xefS@\x01%^\x82\xb6\\S@\x8a\x16\xc5\x95NkS@fn\xd1\xcc\xb6\xb7S@d\x04\x08!\xab\x7fS@CY\n3\xb8{S@PQ\x14\x86\x13`S@U\xe8J\x8f\xfarS@\x94\xda\xa3f}\x7fS@+Q\x0f\x85\xb4\x80S@\xb3\x1fa\x81\xa7xS@\x05b\\\x19\xf7yS@\xda\x16\xc2\x04\xf8\x86S@\xe9YV\xbd\xe5yS@Tw6\xa2\x9bMS@\xa8\xd9\xd7\xe4\xe0\x7fS@\x04\xb5\xd0RB\x82S@\x01\xa7d\xd5\x12tS@\x9bG\x97\x88\xc7\xc7S@UN\xbd\xa0mzS@\xcc(U\xf08\xc6S@\x1dx\xfd@2\x84S@I\xbd\xf8Q\xb7XS@\xc9Y]mP\x9aS@\xf0/u\x08\xe2\xa9S@N\xd56\xceY\x8aS@!0\xcb!\x96zS@a>\x1f=]\xc4S@i\x89\x92\x8e\xefmS@\xb3\xf8-\xe0\x84\xeaS@\x87X6S\xa7\x81S@\xff\xa1\xf0\xcf\xed\x81S@~\xfe\xfb\x80dgS@\x9aW\x9b\xa5\x90dS@\xf4h\x1d\xcc\x8amS@"\xd3v\xb5\x80\xc3S@\xfd\xa9(\x1d(~S@\x1c\x0f\x13-F\x85S@\xf8-a\x8e\x12\xa0S@l\xe4\x0e\x14Y\x93S@d=\xe8\x9d\xefyS@h\x02\xf2;_\x83S@\x01\x0eG O\xb3S@\x8a\xee(\x85\xf3\x8eS@\xe6\xac\xd0Z\xa8\x86S@\xf8S\xee\xd7bfS@P\x89\t\xd0\xec\xbaS@%\x08\xcd!6\x8eS@35\xd0\xfe\xeb\xf0S@\xe1{s1u|S@j\xf6\x95\x9bK\x81S@\xf3\xce\xa2\xde\xe5\x99S@\xda\xb9C\xba\x05{S@S\x03\x9f\xa4\xc0mS@s\xc2+\xdf\xc5\x80S@\xd7\x02\xee%7\x83S@\n443{\x89S@\xfa\x18\xe8S+\xd6S@\xd5\xca\xd2c\xac}S@\xe17o0=\xc4S@G\xda\xbe\x0b\x80rS@\xb6\x8d\xf2KP\x80S@\xd6\xcfO\x1d\xfbsS@\xfa\x0f\xe7\x9b\ryS@l\xe2G\xc9\xb8]S@\xa4]\xf7\x15ezS@l\x8b"\xfa\xd0sS@\x1c\xbf\xf8\xac\xe6\xbeS@\xdd\xb8\x1dILkS@_\xae\x0e\xafi\xa3S@\x07\x1a\x9f35\x8dS@"?a\xee\xdf\x7fS@\x1a\xeaA-\x15sS@\xb4\x8c\xf4z\xbe~S@f\x8e\x17q\x8d\xe0S@\xb3\xa8\x0bm\x1c]S@\xc2\xf9\x11\xf0wxS@\n\x87\x8d\tA{S@\xbe\x06rg\xc2\x83S@\x8f\xc3\x19\n\xf3\x83S@.B:\xadG\xc2S@\xd8\xc4\x89\xed6\xa0S@!\xef\xa0,\xfe\x9fS@\xf2r\x99\x04\xf3\xc0S@\x02N\xec\xdb\x0b\x82S@\x01n\x13\xafc\x88S@\xc1=AO\x9frS@\xcd;*\xec\xef\x9fS@\x8c\xf4V\xd7\xb0\xb7S@0.\xcb\xcb\xaa~S@\xbc\x17\x9c\x7f\xc0\x9aS@\xd8\x17\xc5\xb3z\x83S@\x85\x96,-\x18\x91S@s\xf5\xc5\xa2\xfduS@Hd\xc48V\x8aS@q\x88\xca\x8e\xea\xacS@\xfb\xb0A\x0c\xa3\xdcS@\xa4\x92\xa4\xe9<\x84S@M_\xae\xd1\x17}S@Gv\x0c\xdfv\xe8S@\xf6\xaf\xfb\xe6\xd6\xe7S@\xea\xef\x96\xf9\xe8\xd2S@\xca\\\x90vM\x85S@&}\x8f\xb1^\xdbS@\xbd\xd8\xf6\x14\x10\x8aS@\xf2\x05><V\xdaS@\x86i\x07\x87\x12\x85S@\xf7\xcak`\x06wS@1\x8d\xb3\xfb \x92S@\xab\n\xfa`\x06\xdbS@\x18\xe0\xb6\xc6\xb0xS@\x1d`\xb6\xdb\xa1\x91S@*\xd0\x89\x95H\xc7S@\xd9\xdc\xff\x91\x82\xdaS@!\xe5\x8a\xab$\xdbS@V\xb9\x9eo\x80\xdaS@\x07;\xd3\x8a\xa8eS@\xd2\x95]\x0fb|S@\x97\xe2\xf4E\x82|S@lgC[-\x7fS@\x84\x7f\xca\x7f\xfa\xc1S@\xf0?2\xfd\xe1\x92S@\x08\x0f\x0b\xb4\x8c\xdfS@\x96\x85\x96X\x95\x86S@\x8c\xa4K\x04\xe0\x7fS@| \xe9\x8a\xe6\x9aS@;:\x9b\xbb7\xf0S@H\xea\xec\xd0\x0b\xc5S@M\xbb\x85{\xbc\xc4S@\xba\x0e*\x1fb\xc2S@\xbet|\xb2\xa4gS@\xf3\xcbQ\xb2\xe9\xc5S@Dx\xa1\x97T\xc6S@loy\x03\xee\x8cS@;\x1e\x97\x18[\xcfS@\xd0e\x84\xbb+^S@\x8bl\x808\xfc\x89S@\xc4\x8b\xc7\x02d\x9dS@\xad\x89\x00\xcaI\x96S@\'y.-\xb7\x80S@b\xd4\xcf\xe6<\x81S@CR_\xa5k\xacS@\x91\xd2m[P\xb3S@\x19iq;e\xb3S@\xc5\x83\xb5-\x85\xd9S@_P<\xd4\x8f\xc4S@\xc8\x9ahw\xaa\xb7S@.\xcbn\x8bx\xe9S@D\x92M\xf2\xebmS@O[{\x93\xf3\x8dS@{GS\xa9\xc0dS@\x8a80\x00"~S@\xe2\\\x8b2>\x84S@\xd3i\xefv\xe7zS@\xe5\xc0\xf3\xb7^jS@\x9c\xee\xbf\x96A\x9dS@\x10\xaeL\xcf\x91yS@\xde\x80\x0f\x85\x8e\x7fS@\xd7\\_\x80\xef\x9eS@{\xd3\x85\xce\x06dS@s\x01\x824\xa4\\S@\x98\x0e\x17AI\xc7S@\xdd\x0f\x03!\x83XS@\x11\xe0\xd0~\xee\xc2S@Z,\xccsN\x8bS@\xeb\xbb\x81\x92\xc7\xcbS@\x97\xc7\x1f\xb1^lS@S\x12J\xb6\xef\xd3S@\x1d\xae\xba:\xf1zS@[\xa7\xf1\xf4<\xfeS@\xa6\xdea!\xde\x97S@\xb5\xfb\x0fml\xc3S@\xab,W\xce\xb8\xddS@]\x8b\n\x12\xdb\xb9S@\xf8\xe0rGt\xc9S@\x01\x04\xdb\xf5\x0b\xc1S@Ig\x80\xfc\x0bvS@\xe5\x87\x7fj\x17\xa0S@#:\xfd\xb1\xc6\x84S@8\xa1\x812g\xbdS@bZ\xc7\x99\xd9rS@\x19\x17\x8e\xb1%\xc2S@\x8b\xab-\xb4\xc1\xdaS@\xde\x84I\xcf\x8d\xdaS@\xf5\xe0\xc6$\x98\xc0S@X\xc3$\x19\x7fxS@\xe3G\xad\x97exS@\xe5\x0b$-\xc5\xebS@d\xd7b^|\xdbS@\x1c`J\x89\x9a\xc2S@\xc5v\xbd\xb8\x87\xc1S@\xcb\xa6\x0f\x955sS@uVj\xdb\xe0\x8dS@\x17Z\x97\xafg\xc6S@l\x9c)\x8a\x05\xc3S@\xcb \x89w\xbe\xc4S@\\U\xfbJ\xd6\xc4S@\x95\x82\xc2\'\xc1\xc5S@\xf0\xa9\x19\x84\x12\xc3S@\xef\xdf?AZ\xd4S@\xc5\xf1{\\"\xdcS@\x02\x0cb\xdbN\x8dS@\x8aF@\x99\xab\xdcS@\xde\xee\x84\x91\xc7}S@\n\xabXCgkS@\x98\xf6\xc5\x8e<\xc4S@\xaf\xf4\x9b\xcbMkS@\xfa\xdf\xabz\xe7~S@t\t\x97\x17\x88jS@#caLUhS@+\x8fAH\xa7\xddS@\xc0X?\x10?\xa9S@\x1eU\xce3\xe2\x80S@J1\xa4\xccB\xc4S@\x98\x0e\x17AI\xc7S@\x1b.\x1c\x91\xc4\xaaS@\xf2 \xd7\x1d\xb9\x84S@J\x9e\x02\x86\xb5\x9fS@>1s\xc3\xc0eS@\xdd\xa9t\xf8w\xd3S@\x8f\x9f-p\xf2\x7fS@\xaa\x1b\xe0\x1a\xf9rS@\'\xf2\x17\xdd\xb9\x85S@\xde\xd8$\xffT\xaaS@X\x049)\xefzS@2\x06\xfb\x89\x85zS@\xbaC\x9e\x96\xd0zS@Vh\x0cQ\xc4wS@\x1b\xc3\x9es\xfdyS@3\xb5\x1fvt\x83S@\xfb\xf8a\x1eA\x83S@\x88X!\x95\x96\x83S@\xb5\x8c\xabi<\x84S@\x81\x01E\xc6g^S@\xd6\r\xfa\x8b`\x84S@\x0b\x90U3\xbc]S@\xadO\xcc}\xbd\xabS@\xb5\x9b\x97\xaa\x84\xefS@\xb7*\x92\xf43\xbeS@\xe0a\x9c\xd6\x08\xc1S@\xf4\r\xa3\x0f\xf5uS@\xdf\xf0u\x97\x8emS@\x93Q\x98\xacI^S@4\x03\xefx\x91\xa1S@R|\\\xe8WZS@\xa0\xa81\x19\x06\x85S@\x12\xe9\xd8{\xb0\x84S@Z+.T*\x80S@\xd0\xae\xcb\xae6{S@\xd3M\r1\xe2zS@\x10=\xea\xdd\xf4lS@\xe2\xf4\x18;\xe7\xa1S@,p\x0f\x84N\xd9S@\x9c9\x1c\nq\xc3S@!\xc2\x82D\x1a\xd9S@\x02\xbe\x00zJ\x85S@K\xa6\xff\xda\xd4dS@\xde\x02\r%\xa6\x91S@d\x9f*\xb8\xd2\xbbS@\xbcd\x10\xcf\xc2\xe2S@A\xed\xdab\xa2~S@\x1f\x8a\x02\x03\xbc\x9fS@\xd2K\x83\x9e\x00{S@H?2\xaf0\xd5S@'
p35
tp36
btp37
a.
