# Supplementary material for: Sea ice drift data for Fram Strait derived from a feature-tracking algorithm applied on Sentinel-1 SAR imagery
Source: Data Brief. 2018 Apr 19;18:1410–5. doi: 10.1016/j.dib.2018.04.034 (PMC5999601; doi:10.1016/j.dib.2018.04.034)
Supplement: Supplementary file 2 — Supplementary material [file mmc2.zip › fs_s1a_data/HH_filter200vec/FramStrait_HH_20141031T063935_20141102T062312.dat]

(lp0
S'S1A_EW_GRDM_1SDH_20141031T063935_20141031T064035_003070_003836_7814.zip'
p1
aS'S1A_EW_GRDM_1SDH_20141102T062312_20141102T062412_003099_0038D2_49A0.zip'
p2
a(cnumpy.core.multiarray
_reconstruct
p3
(cnumpy
ndarray
p4
(I0
tp5
S'b'
p6
tp7
Rp8
(I1
(I17005
tp9
cnumpy
dtype
p10
(S'f8'
p11
I0
I1
tp12
Rp13
(I3
S'<'
p14
NNNI-1
I-1
I0
tp15
bI00
S'd\x02\x95#\x15g)@\xd9\x1b\x19\x8e\xdb\xf5-@\xf8\xcdqU\xad\xd9-@/\xbe\x1aL\x08\x880@:\x11n\x05K\x901@s\x86\x7f\xed/\xac2@\xc1\xa3\xabU\xfbl(@K\x8b\xd4\x153\xbb(@\xa7$\xad\xf2%\x88(@w[h\xed%\xd00@\xad\xc1\xe1x\xc8\\%@\xfc\xd9\x05\xfc\x9b\xa7,@\xddLT\xcfL\x8f%@\x87\\\x1b\x03\x84V.@R\xbc0\x8c\xd0\x1c(@\xc0\xdf\xfb\xdb\t\x93(@\x8cV\x06$6\xa0/@?\xe6\xd0\x1f\x04\xd4-@%\xc6\xc3\x1e\x0c\x90-@\\\xc3C\x1dE\xf1,@\xde\x16%MG\xea\'@\xab\xc3J\x90\x16\xc4*@\xd2\xd3\xf5v)C0@\xc9\x06\x9d\xbd\x92\xc10@\x02\xcd\xfc\xad\xd6\x810@\x0e\xeb\xa7\xd3\x8e\\)@\xa8V%S\xc2l(@\x03\x02\xdeVK\x9d&@\xad\xbdr\xfb\xae30@\x08\x02\xd7\xfdQ\x91+@iG\xbb\xed\xb6a.@\xc3\x01\x93\x99\xef\xc9%@Lw\x11=zF1@r\x16\r%-\x910@\x12\x88\xfe\xf1Bw+@\x86\x93\xf8\x83\xa3A.@\x03\xb8\xc5cF,\'@\xfa\x83iWe\xbc+@\xf1\x8cu\x15>\x00(@n\xdd}Cht/@\xb8\x8cY[\xf7Q.@\rg\x7fF\xf3\xa91@\x9e?zB\xcd\n.@V*a\x9c1*-@\x82\xf9\xe4\x82\x02\xee&@\xb6.%=\xce\x0f*@]\xf4\xdc`\xab;,@\x9b\x81\xf2\xef\xff\x8c(@\xb1\xbe\x19\xd6\xe001@\x81\xf4\x15@\xf3a,@\xce\x02R\xb9\x96\xad)@\xa1\x9d\x15b\xfe\xa5,@\x94z~\xab\xc3\x92,@3\xde\xcd\xfdt\x91&@\xbf\xba<\xf29\xe8+@)w\xb2\xc1\xc7A-@\xc0!RYsS,@<\x1e\x10\xc0\xfet&@\x8bd\xf7\xed\x05\x06(@\xabH\xab@\x9a\x19&@\x86a\xf9\xfe\x07\x8a,@iQ\xb7\x03\x15A,@\xca\xe6\xd9\x8ck\xfd(@\x84^\x83b\xbe\x8c0@j;t\x83\x0fq-@Fv\xf5r\x0e}%@=\x88y\x96\xfb\xd6(@\\\xa1\x9aZe\xef1@_\x85\xfc\x10FF-@\xbc!\xe0p\xa3!(@\x93"\x8bfO\xf7%@\xed|X~\x0c\x10,@A\x02\xe96\x92\xae)@\xcf\xea\x8f\xe3{V*@\xb8v\xa1\x12E\x172@\x12yN\xcb6\x87(@\xf5kR\xcbO\x810@\xfdU\x88^\xb6\x9e*@\x1d\xa8>\xdf\x9f\xdf\'@/\xdaNl~Q\'@\xbf\xb2\xdeo\x9d\xf1$@\xec\xf0W\xeatH(@Vo-f\xcfI-@\xa8\xaer\x06*\x0b\'@-H\x8cN\x94?,@r_\xbf\xbb{\x98-@\xab\x84Q\xc1\xf4\xbe0@\x16\xa4\x1cv\xe1\xe2(@XER\xea\xbe\x11,@q\xec\xe3/8d&@\xdc\x07C{\n\x1a,@9T\x19^v\xb1%@\x07x\x85\xd6c\xd20@\x15\x9e\xd5\xaa?\x9b,@\x0chR\xc81\x90,@cA\x98\xa9s\xea,@\xa7\xee\x82\xdb\xb8\xae0@P\xc4\xe0\x88$\xf32@\ni\xee\x8fp\xd6-@\xc3\x18\xbc\xc3\xa10\'@\xed\xbc\xb1\xe9\x03\xcf-@D9y\xec\xeb\xa80@\xbbU\xb2c\xe0\x94,@w\x96\xac\x83\xe4\xf2\'@\xeb\xb2\x0bk)E-@\xf0\xee\xec-\xd9\x94,@\xc2\xe6\x8eF\x1b\xa20@E\n\xe0\xd6\xa4?-@\xf9 \xa1\x1es\x120@\xd4,u\xc5\x89\x140@\xb8`|]\xf4\xa1-@\xd9\x15*\xf5\xb6\x9d1@\x12\xfd\x12\x9alT(@\xe6l\xb9\x1a\x8a\xcc\'@ \xad)\xca\x80p)@E\x8b\x8dg\xd1\x81+@\x98\xcd\n\xe6O\xb60@|z\x1fC<\x95&@\x83@\xe5\xbfZ\xcc%@\xed\xab#U\\\xb71@K\xb0\x9d\xfd\x13D\'@\xe0\x1fe\xd9~\xdc(@\xef\xa7\x91\xdb\x07C,@w\xc5=n\xc6H0@\xc3<v8T%,@AH\xde\xf5\xf2\x12&@\x8e\xfa"\x10a\x12&@\xfd\x0eu\xeeT\xb91@{\xe5k$\xc7A-@5x\xeb\xf2\xbd\xd8(@h\x16\xa4g_\x8d%@8q\xcbi\x9e\x83)@>\x89@k\x07\xe0,@7\xb1\xd3\xff\xdc\xb5,@\xb9\xf8\x97\x12Z\xf10@E\xcdNg>\xfc0@\xcc\xb0O\xfe\xb9\xdf(@\x9c\xe7\xad+\xdb\xaf-@\x94\x99|\x9a\x1e\x19*@\xca\xde\xbf\xb9Q\xa2&@\xcd\xd4cBZ\xcb0@>\xa2\xe0\x82\xe1;.@\xde~)\xb4&\n*@\xae\n!\xe8\xab\x0c*@ #\x80\x95\xd2\xa9&@\xd7]\xfa-\xd0\xe01@\xd5A@2\x0b=)@\xf3\xfe\xaeM\x8b\xd74@\xcf\xdf|hC\xfe0@\x00r\xf3\xfe:\x86)@G\x9d\x8d\xe4\xcd=,@0pK\xc7\xd3\xc9/@\xe3\x9b\xba\x90UE&@\xe0\xe2\x91\xba\xc3~,@\x9d\xed\x01\xcd\x85e,@\xf0\x9dy;\x11\x08&@H\x1b\x98\xfc\x03\xce4@\x96\xef\xac[\xb0\xa71@\xb3\xa67w\xde\xcc\'@\x03\x93\x04Fz\xcd.@\xa6\xbb88\xe0\xf4)@$\xb5\xb5\x91\xdf\xf0\'@\x02\xdb\xd1\xbc\xffl0@m\xd3\xac\xe2<\x8e*@\x92\x05\xeb8kf,@8\xd4\'\xfcS\x90)@\xe6{.]\xe6\xdb+@&\x93\x9c\xa97\xfc%@\xa8?A\xbb\x8bB)@i\xbc_}\xdc\xf0)@Pv.]\xee\xd8,@\x8d.\xf1\xd2G\xbb*@A32Ms\x10&@~\xee\xa8\x8f\x9f?,@\xc1M\xbd]\x03\xf3+@\'\xa9\xbfUp\x1b*@\xde\x01\xd1&s\xbd-@\x83]\xbb@\x9c\xdf(@aR\xb2\x04V\xb2%@\x89_U\x17J\xde%@\xb4ez\xe2\xa8\x98*@\xc6v\x81j\xc8\x8e(@c\xab_\xc1\x89|\'@\xd2\xbb4\xc8\x0cu\'@[3\xb0\x83\xee\x06.@\xe3\xb0\x12\x9fq\x0c&@7_\xa3\x17\xb4\x95*@*\xf6%\xb1\xa9\xbd*@\xf3C\x8a\x01\x00\x03.@\xd3"\x19R0\xd9-@\x13\t\xf1\x99*\x9f&@&)E#\x87v,@gd.\x18\xf7\xc2&@\xe7\xb0\xd6\x80Q\xbd&@0\xe8%\x99\x87\x99&@Z\x94\xd40\xae\xf0+@\xd5!\x04\x9d\x1a\xca*@p\xe6btM\xe9+@\xfd\xe83 7H)@\x04\r\xd4(&\x04.@D&\x1b$Z\xc0%@K\xee\xa1\xe6\xaf&-@\xc0\x94O\xe7~\xef&@\x89x\x07[\x81\xcd%@\xa5l\xc6*\x95}&@D\x1a+\x16\xf3\xa2*@\x0f\x84\xfeR/\xdd+@]\x16\xdd\xc0H\xf8&@\x89\xcf\xbb\xe1H\xc1(@\x9a\x8b\x99\xf2\xdc\xdb0@\x18\xc1\x12M"\xa0&@Au\xde/\x91\xda(@\xebLA\xd7\xe2\xc9.@\xfd\xd0\x91N\xa2\x8b(@\x9f|\xad7-\xb70@\x93\xff\xe9\xf1\xab\x96%@\xa2\xf5#\x99\xdb\x13)@\x9f\x8c\x98f\xda\xd20@\x06\xd9\xca\x9c`\x03(@"f\xf9\xb9\xe0\x03*@\xbeU\t\xbb\xcc+&@\x1b5q\x89\xed$&@\xd7\xef\xe4\xcd\xcb\x04&@\x0fy\x16\x04\xef\xce0@\xe0}+\xeau\xea%@\x9e\\\xf5\x8dI\xaa1@\x16\x02e\xbe\x9aF-@\xf4].p\x17\x842@\xdc5\xb9\xe5\xda\xe3)@\xb05d\xde\x05\x8c(@H\xcf\xb2\x19\xae\xfa)@t\x83\xbaqG\xe3,@ \xac\x92\x9d\xc3\xf2,@\x16\x17\x98\xbd\x8f\xf0\'@\xd9\x11\xfa\xee9D0@\x90\x1cg\xc8\x8b\xcc0@\x8f\x17R\x80\xfb\xeb0@\x97\x9a\xe2"A\x0f/@F\x1c\xb2\x85/\xd5%@\xf0\x97_\xdcGV\'@\xee7m\x83\x07()@\x07\xc8J\xf7l\xa9&@:r(\xe5\x83\xf4)@\xe8O\x1e\x08z\xf3.@\xfb\xb7\x92O\x94a*@\xe4H0\x8eM\xf0&@r\xfe\xc7\xd3\xdf#,@gj\xc7\xe9\xb0\x92&@c\xa5\xf5\xee\xbet,@\xa3\x13o\x1b\xcc\xad&@\x87\x1e\xe5i\xcc\xe9%@:{|X-\xec.@,p\x80\xcad\xba-@kWv\xd6\xb0\x910@\x91}7~\x1a\xbc\'@vi:0Da-@\x95_\xa46WD0@!\x92\xf4,\xfcs-@b?e\xdc\xaf\xda0@I-7B842@\xc2\x7fC:\xd6z-@a\x04^a4\xef-@"\x90\x17\xcb\xd8\xd80@\x12\x07/m\xf5\xd3)@\x06Vj\xc5\x0e\x06\'@\x81lJb\xc14/@k\x9e\x15\x83b\xf9\'@^\xd2<\xc8g\x05-@\x13\xda]\xfckH\'@e\x9a\x91\xe1\xd6&)@\x17\xe2&\xd5\xb2?*@\x10/8e\xba\x84-@\x88\xac\xb4`\x88\xc0\'@\x83\x8d\x86\x0b\xe8\x8c)@}qA\x08\x00n)@-gi)\xc971@\xf5\xbd\x83A\x94\x0f,@\xdf\xf6\x1a\x85=\xa60@s\xc8\x98\xd9\xce\x8b%@\xd8r\xaa4\x89q,@\xe3\xc8\xf1\x1f\xc9,0@8f\x05\xcd\r\xd4%@,\x06\xc1\xa6\xe3\x04\'@\xe11\x86\xc3-K+@-e\xb1\xd8\xc7\xb4%@\x15\x12]\xf9\xdf7(@s\xab\x19\xc6\xb9\xbc)@\x18W\x94.\xe4i,@Q\xe2\xca\x04\xb1\xb01@\xf5\xa3t\x1e\xa5f/@\xc4L\xebb!\xf20@R\x98z%\x08\xac0@\xc8\x17\xac2\xff3*@\x06N\x1e\xb2dt%@n2\x9a\xd18X-@"\xbc\xd3:\x08\xaa0@\xb7@\x8aUM\xb00@\x031`\xdafp\'@\x1f\xe46\xe1\xf5\x8b&@5\x10|\xe4$O*@\x08\x8a\xa5\xd9\x83\xc6-@\x8d\x08\x98(c\xc9\'@H\xf9\xbc\xd4<\x97&@`\xbac\xe2\xb9\x01/@\x88d\xcb\x8c=V*@\xf4\x19\xd2\xaf\xe8\x01*@Ib\xbc\x8d\xc701@\x99{>\x82:\x9f&@\xd9\x9do\x08X\xac%@\x1d\xcf\x84^\xcd2)@k:U\x95\xfd\x98)@\x88\x84\x1c\x9d=\x11,@\xe4\xbf\xb0\xf3~l&@\xfb2x\x98;\x0c0@\xcb\x18"\xcfF\xd1*@\x88C\x1a>\xd2`%@\x84G!\xf8gZ(@`\x13#\x8b\xf2\xb00@\x03j\xcd\x0b\xdf\x17(@t\xe6\xec}\x9e\x1b(@\xa4\xa0\xb7\x8d\xa4n&@P\x83sJ\x15\x19\'@\xa1$\x91\x9b\x07\x8f0@kt\x1e\xc7FI0@&G\x18=\xda\xc7\'@mJsP\xa4$)@\x06\xc76m~\x960@\xd9\x18\xd5\xea\xeeJ(@-\x87l\xee\xba\xae,@\xd1\x82\x82\x913\x0b&@!R\x08G\x958(@\x1a\xc9\x9f\xdfL\x94)@,Bv\xd9\xc4\t.@\xa2\xe8{}N\x00-@wi\xe0\xac\xbc\x10\'@*&\x7fE\x13<\'@\xb5\xf6\xa4\xbfu\x14+@\xdd\xcd\x02\x17LP-@#\xb7\xa4\xb7\xf2\xd8*@\xb9\xb3\xf5\x8c\xe9\x9d+@\xcdD\xbe\x02\r-)@\xdfu\xec\xb0R~.@\xd1\\a\n\xd0m-@\x9c\xefIk\xce\xb3\'@\x11\xe0\x1c\xaa\xbe@(@\xd3\x7f\x0f\xa7/\xa0&@\xe8STB\nM(@\x94b\x9b,3\xf9,@\xaa\x1b\xedfs\xff0@\xa5x0\xd9\xde\xbe%@\xee\xfb\xd5\xb4\xd5\x13(@\xcd\xff\xb0\xbdjA(@n@\xddY\xfa\xcc%@\xbf\xdedb\xf8\r.@\xdey\xd5\xda\xd8\xa2,@\x83\xbb\xaf|\xe2\x88,@\xecb\xc0\x1a\xad\xf5%@\xa4d=\xc4\xb5D)@\xa7\xec\xef_>K*@8\xfd\x1c\xca\x05}&@\xcb\x0e\xbbCt\xeb%@-\xcas\\\x8d\xe5.@];\xbdQ\x9b\x120@3oY\xb0z)/@\xf6Z\x8f\xb2D\x97-@\xa9\x1a\xae\xa1\x06\x9c\'@\x9aO\xd4\xe9\xa1;&@#(\x9d:\xdb\x1f0@&\xa2\xeaC`\x030@dOH>e\x8d0@X7\xb1W\x80\xd1)@\xc9\xb2\x07\x80\xdd\xe3)@\xa46\xd8/\x01&(@S\x16\xecv\x07\x18.@m.\x14tjO\'@\x9c\xe0\xea\x13\x1a)&@LI\xb7\x05-;*@\x8e\x82\xfcA?\xf7%@\xcb\x9c\xa9i\xaed(@vfy1\x0f\x1c)@\x06\xf7D\xf6_f-@\x1c\xc5I\xa4\xd2\x95.@\xc4\x10\x93\xce\xb9|&@\xb4\xf5k\xe0\xb9S%@\x02\xd7\xf1\x0bCr%@\xb9\xdf\xcf\xd2\'V*@9\xd4:\x04T\xe4(@\x05\x10&\x08\xa4;1@\xae\xa9\x95y\xe0\x04\'@\x05\x8e\x03Ip{,@\xcc\x01\xe3\x83KZ.@s\xe2\xafbD%)@\x04\x9d\x01\x9d\xa27&@m\xa6\xd9\xe1=\x0e&@\x95\xfc\xb3\xa5\xa4\xf7%@\\\x93b\xff\x8c\x070@\x9e\x900%Yt,@O&u\xa4\xaf1\'@\x88\x19\xda.\xfd\x19,@*e\xc8\x9f\xb6\x18+@\x07\x82\x1d\xaag\xad-@\x15\xe6\xb5\xc5\xe8\xc11@V8\xa3\xe7\xd1\xc8%@\xb9\x1e6@\x8d\x171@\x0c~\xb7\x85A!.@\xe9\xf4i\xfdr\xf01@j\xbe%Az\x9b1@h}\x9e%\x0bA\'@r\xd2\x04(\xc8\xac%@\xe8>w\x1aC\xb6%@|\x11\xf1w\xa6\xf3(@\x07\xe8\xba\x0eNw)@o}]fj\xde+@u9_c\xb4C1@o\xf2-\x04J\x0e,@\xdd9J=\t\x98*@\x05\xe0\x18\x8d\xd2\xcf\'@\xd9\xad]\xf7\x9c\x06\'@*W3\x03\x9b\x83%@\xe8\xed\xcal\xfcL*@\xaf2\xa4G\xae\x0b-@6\x18P2\x01>1@\x0e/\x9b\xef|<(@\x87L\xe3\xc92\xdb+@\x06\x08\xbcVh\x0f&@\x81$\xa0\x89_\xb2)@F\xe7\xad\x98\xedO&@\x96\x97X\x18\x86\xd8(@\xd3"P]:l*@\x87D!\x9b\x9e\xdf+@\xf7\xaf\xf4v\xae\x1a(@Y1\x9b\x88u\x10,@\xf3\'m[\x9f\xcb&@\xaf\xce\x0c\x9b]_(@WFa\xa2\xe6D&@wP\xe2\x8c\xdc\x910@m\xa9\xa5jH*+@\x1f\t\xd4\xae\x9c\x0c1@\x9bvw\xc2\xac\xa9%@\x98\x91#IK\xec*@d\x12\xac+S\xd80@z.\x1b\x91/\x82,@t\x9c\xa8\xe5z\x00.@t\xdaAk\x02p2@|\xf2\xd4x\x02N0@:\x85T\xf2\x7f\xf8\'@\t\xc0\xed\xc9$\xaa&@\xf8\x0cq\xa3\x0c\x1a)@l\xd5\xd3[\xec!-@Z\xcb;\xb9u_+@n\xe1\xd0\xf4\x9a\xa2)@\x1d\xb8(\x86991@\xd7\xbb\x06\x8f\x1c\x1b-@\xc8m\n\xfd-~0@\x0bl@W\x16\x000@[\x85M\'"\xb6*@\xbe\xf1\x90\x00\xfbm+@\xec\xf5\xbb\xa4\x9f\x0e,@\xff\xd4 \xff\xdc\xa7,@Zl5h\x8f\xee(@\x1f\xcf5-\xfc\x88)@\xf9Y8\xaf\x12\xd8,@X\xe5\xbf\x8c\x88\xba*@\x11\xe3>B\xd4\x00.@9\xa8\xa6\xd7rh)@\xe9\xa5TrZ60@m\xa4\x0b\xa6\xdb\xd10@W\x0cn\xb0\x1b\x16/@\xf8\xdd\xc3i?\x96-@?)b\xa3\x90\xbb,@\x96D\xa6\xd6\xb5\xe9&@U\x8cP\x93\xf3\x99)@\x9e\xa8\x07\xed>\xfa%@7\xc9\x9bI%z%@\xd0\n\xbd\xa1\n\xeb&@P"2\x19q\xe5&@u\xd2\x82\x8d\x9c\xd1.@\x07\x83kFn\xef)@ \x9e;\'@\x95)@\tzv\xfb\xc2\xde0@\x1b\xcd\xe4L\xcd\xef*@\x82\x03I4)\x82)@(\x98{\xa3\x81C&@\x94\x8d\xff\xfe\x95\x98&@\xd7\x97(\x1f\xe3`1@\xe1\x00b\x93\xac\xfa,@\xf3G \x92\xe7%)@\x0f\xfe\x9d\x1cD\xcc0@^dM\n\xd9\xc80@s4g=\xad\xef/@\xe0\xb0\x8c \x84/&@\x96\x9d\x02\x11\xf8b&@\x97$\xec\xe6r\x00(@\xa5\t\xcd\'x\xd7(@\xf2h\x10\xb0\xc3r(@\xcf\x0ee\xadJ\xe7)@\x00\xca\xb96\xf6\x06,@*\xad\xca\x94\xf5\xa4,@\x8dF\x10\xc2NS\'@Z\x82\x07\xff3\xb1&@K\xb1\xdf_\x16p&@\xb8\xd5\x10MJ\x84+@\xfaa\\Q\xf4%&@\xc9\xb0d\xf2@\xb9*@m\xf9A\x86H\x89(@}\xe1\x1f\xc0\xed\x961@\x1fQ\x11\xac\x82\x850@\xde\x85\xfc\xe1\xd6\xbd*@y\xd8@\xe9\x08I(@\xde\x11\x10\x9b\x7f.(@\x83\x14Y#\xd9\x98&@\xda(\x0e\x9fz\xce+@\x96\xab\x1e@\xe5\xe6+@\xb9\x1b|?\x14M)@)\xa8\xfb];\x0c&@A\xccd\x9f\xdeW0@\x8e\xfb\xa5\x97z\xd0.@(\xdbyK\xa9\xbf&@"\xf8l!d\xef%@\x84u\xda\x0e<{(@p*\x9aG\x01\x8d*@\xf2\x06u\x19\xa5\xc2%@_Nc,\xbe\xe0&@/\xfc\x89\x1a\x10C-@\x1cJ\x8eZ\x18\xfc+@\xa4\xf5\xecR\xd94(@\\\xab\xbf\x92$;0@\xa3\xd7\xe7\x06\xdb/4@S\xb9p\x145\xd1%@q\x84X\xb5\x86\xe00@\xdc\x1b\xaep\xc1\x01)@\xdfV\xd1o\xa6\xbd%@\xb1"\xc8&\x05\n0@\xd4\\\xe3\x9e\x1b\x90(@Gm\x80\x0c\xcdM(@7\xe8\x80\x16\xd3\xd4+@\xaf*\x80\xcaN\xd3&@\x80\x9a\xac\x0c \xea(@\xab\x1e\xbaRi[&@\x89\x8c\x9b\xf8d\x99(@vN\xe8\xb2Q5\'@\xae\xe6\x93\xb8)|(@}\xd2G\x1e\xbdx0@y\xce\xe8\x1buP&@6\xd6&A\x0e\x8d*@i\xb8!\xec;\xdc+@\x05VN\xb8\xf3\x1e+@\xd6\xdf\xc8\x1f\xd9\x91,@^5\x0eTw\x7f+@\x9dh\xab:\xf7\xc3&@1\xe8\xc1\x06#\xd3&@\xd1\x8dc\xbd\xdd8(@\x96jE\x0cu\xa4)@0\xaf\xd3_\xce\xf0\'@\xe72\x8e\xc5\x1a\xa6-@\xac\xd8\xc9\xb8\xdcz(@\xf3\xe4#\xae@\xab0@%-\xeeAZ\x14.@\t\x08X;\x8f\xaf)@\x8f\xf6\x9b\x1e6;(@\xb6\x91\x0e\x001p&@\xe6\xf3\x00\xf5\x84\xf5.@R^\xa1\xe6\x0c\xbb*@\x16\x8d\xdflN\r.@\xdc9\xb2N\xb6\xdb&@C\xc0\xfb\xb5I\xdb.@\x82j\x9f.3\xc4+@\xb1\x8a\xde\x89\x93\xe1&@@\xccbGz9(@\xfb\'o\xe6/\xd8(@\xbb*gn`G0@H\x93\xac\xd0B/,@\xe1wi\x92!{0@\xcb\xe3\xd6\xcb\xea\x950@\xbaY\xb0\xe3T\xe4+@\xec\xaaP\x94\xa9\xd5+@\xa3\x14\'>\x8fu-@`\xbf\x9f\xd3\x03\xf2-@\x04\xbb\xc4\xf5fA(@\x92o\x08Y\xb9u/@\x12\xfbB\x15N\xb7&@y\xd7\x8c\xfd\xdb\xcf(@"\xc0m\\\xbd\x94,@;\x9d1\xddp\xb2)@9C\x7f\x9bP\x15\'@;\x86\xcb5u#0@\xe11\x8bR\x04p*@\x91!R-\x8d\x950@\x88\xdf\x00\x13\xc5?0@y\xe1]\xc6\x1b\xd4+@\xe8\xba\x8b\xbf\xb5\xac)@\xa5lV(N\x17)@\xd2\xd8\x11\xbc^L.@\xfd\x9a\x8b\xae\xf9\x83*@\x82 /(m\xc9&@\xf7:x\xb6\xdf\x95*@\xeaO\x90\x02\x80F)@\x98\x0f\x83\xc2X\x970@\xe1\xc4kt\xfe\xd8(@\xc9B\xee\xae\x92\xf7,@3\x18\x0c\xa9\x1d\x99(@\xdf9\x9a\xe3\xd9e-@%s\x11\xaa`b.@\xe2==*U\xde*@R)\x80cI\xd7(@\xd7\x93\xc6P-c&@[5\xbeJ\xaa\xbc+@qJ_|\x1f\xc5-@\xa7r?*-5-@v\x06\xbc(?\x1d*@u\x8e\x95\x12\xc6\xbe)@\x07z\xec"\xecN-@\xc6\xce\xa9W\xb7l.@\x99\xa5\x02\xce\x14\xb7+@\x84\xc5x\xa9O-\'@\x06\xcb\x99\x13\x16s(@\xf7(\x8e\xd81U.@\x90\xa2\xa0\x831 *@6\xaa\xf7\x8b\xe1\xec+@\xa8\xc66\xf9R\n\'@\xfd\x8b\xddM\x96\xc8*@\xde\xb1L\x050q&@\xed7\x94g\xc5\x92,@\xb5\xeb_\x1d\xfd\xa6&@\xde\xad:\xaa\xb6v-@\x835(f-\xa8(@)\xa9\x1a\t\xb3\x1d*@\xf0\xb5\x8cJ\xbb\xd1*@\x97\xfd\xd9uU\xc1&@\x02\xff`V\xea\xba)@\x8a/\x81\x1a\x08\xb0-@\x98Ak\t5\x1b*@\xdfG\xcf\x84\tJ)@\x15\xf7\xc2\xc5\xdb\x8c1@_i\x03\\\x16x/@w\x86\xee\xad~\x89)@I\xd2\x1b\xb1\x939,@y\xc3\x1a\xb1\xeb\x8f/@}\xeb\xb3\xd9@P)@\xed\x18\x07\x7f?|.@\xcd\xd2\xce\xde\xae\x1a*@k\xf6\xec\xe4\x05\xbb&@)y\xf7\xb3\xcb\xbb,@s)g\x03w\xb3(@\n\x86e\x84\x99\n.@\xa0\'\x84\n\x91\xd50@e\x06\xe8\xeb\xa7\xa0/@a\xe5\x1a\xb1\xef\x1c+@-1\x1c\x9c\x9f\xcc*@\x97\xd0<WG#(@\x1c\x19\xb0\x0ej\xd9-@)\x07:\xf47\xba,@+`\xb5\xdc\x1f\x1a-@\xdc\xa9rN\xf9\x8e1@\x05\x82/\xdf\xd9\xc3&@\xe0\xd7\'\xc7\x973)@\xfc\xf2_\xee\\\xcc&@\x85\xb3\x93^3\x02\'@V\xc4>\xed\xc8\xe7*@\xc1\x07|\\ \xe4&@\x84\t%\x10\xb3\x1a)@\x0e\x98vC\x99\xeb,@l\xc4\x82\xe8\xa5+(@{p\x99\xb1\x8d\xd8-@\x7f/\xa8\x94 \xd4(@O\x0bp-,\x15,@\xbd"\x0b\xc2q\x1d,@\x0b\xb5\xd2\xcc\x19\xce0@\xe8\xa3\xd9H\x16\xda\'@Wl\xb1\x85\xdb\xfe0@V\x12}\x98\xbb\x89.@\x10\xd4\x93\xba\x1d)&@\xfc\xff\xfe\xcc6\xcb-@\xc6\xdf!?\xb5\xc2%@\x18\xcc\xeagX\xe2-@\xf3%\xc3\xa4U\x03&@50\xeb\x07\xc0\x920@\xdc4\xb6\rE\xe5\'@m\xec/\xe19\xe4)@\xb5\x0f>\xa3Z\xcb+@\x9e\x16\x90k\xfc\xfa0@\xd2\x8e;\xa0O\x8a,@o\xd0\xaa(\x10\xbf0@?\x0f\x8b\xbd\xe9v0@f\x872.\n\xd0/@s\xb7\n\x80\xcf%&@7mi+(\xd2(@Cw\xa3\xa7\xa4E-@Tj\xa4\tY\xdf&@\x9b\x9e\x85\xac\xf01)@85/\xe1\x05\x011@\xd5\xc1\xbe\xc5h\xc10@\x9c\xeeK\nHJ*@\x96\x15;?%2&@\x9dI\xacBNf0@xH\x84Bl\xdc&@\x1c\xaei\xad\xfeq\'@f\xa3\xa5\x17?"0@SM\xcf\xe4~\x8b%@\xd4\xf8\x89\xc7\xcbx,@\x95\x00\x06\x9e-\xce&@\xdb!)\x96\x92m&@\xea\xb6\x12\xa8.\x13)@\xe1b\xdb\xcc^\xea%@.jH\xdd\x9ct%@\x96\xf4\x8eJ\xf4H&@\x9d\xa6\'\xc4\x84\xb9&@U\xef\xfe\x8e\xc0\xa20@\xf7\xb9OP1\xfb0@\x17|9Z<s)@\x03\xf7F\xf5T|)@`\xe5\x7f\x16\xe1\xf0-@\x8a\x8aWJ\xb3p%@}pu\nI&&@\xbc\x14\xfa\xbb\xad\x94(@\x8bI?\x1bF\xaf%@@\x8a5J\xee()@\x0ezK2)\x08/@\xc3\xa1T\xe1\x12\xc5(@\xd5\t\xe7\x9e\x9e\xe7\'@\x9c\xb0\xc6\xa9a\x8c.@\x1a\x17\xc1l\xedj-@\xdf\x99\xe4\xf9\x94\xf2-@\xaar\x16\xf1\xbb\x16+@&\xff\x1b\r\xc3\xf2&@\x83\xa9v\xa9\x1e\x1b0@pL\xadSd\x0c2@_"\x0c\x80g\xa8/@\xf0\xabF\xb0\xa8S*@\xc1TwA\xbc\x9b(@\x84\x18\xaev\x10\x9c,@\x06\xfa\xcb^\x89\xc1(@\xc8\xc4x\xb9\x98\xe5*@\xa8\xac4[\xe4k,@~\xf2\xe4\x93N\xb4)@\x86s\x05\xfa\xd4\xcb)@#+C\xfb\x0c:(@\xc5Ck[\xa2\xac/@\xf3\x1f 0\xce\x8d&@\xcb\xe7\xb80\xe3\x8d\'@f\x96\xd1\xf4\xbdM+@\x1e\xf079\xe2\xac%@\x14\xaf\xa6\x07`\xe70@\xaeR\xf1>\xee\x9d/@:f\xf3\xb6?\xf3)@J5\xbd\x1d8\xd8,@\x05D7\xf9\xbd\x90-@\x98.\xc6\x9b%~+@\xd9\x12`\xa7~\xa6)@\xe7 \xe9\xde\x02\xda%@\x95\xaf\xd8\xa5\x0e\x1c1@\xeaH\xb8\xea\xf5\xc2/@\x87Or\xdbR\xca,@\xbcF1\xe5T\xe0(@IC\x8d5\xd5\x86/@h\\\xabQ\x94d&@zB\xf0\xd4\x9cv%@\x14\x0f\xd1\xd3\xbb\xe3.@\xa5\x01\xb2\xb8\xb9+.@Vr\x9a;&\xab(@\x9c@D\x9427)@\xfe\xb5~mt!+@ \xb2\x832\xdb\xda(@\x98\xa5\x1c\x14\xc4\xfc(@\xd6\x8e\xab\x860\xae)@\xb1@\x07>\x8fr/@+\xec\x83?\xd6\x1e+@\x18\x9e;w2\xeb/@\xba0\xb2\xb0X\xbf-@\x89\x92\x9a\nl\'\'@\x14\x87\x10\xb9\x93\x8b.@\x85>\xe61> &@\xa9\x8b\xe2\x94$\xa6/@G\x08a\xf1\r%&@\xba!\xd3\x11{\xd9&@\xb4\xd2\xb1\xa4\x12\x14+@zT]*\xb9q-@\xf2\x01\xa1\xae\xceU.@\xaf\xa4\xe6\xf9\x92\xf3/@\xdf\xb8\xe7\xf7\xa2\xec,@"6\xcf\xe7{\x8f%@\xf6\t33\xf7\xf1,@\xd2\x1f\xc5\xba\x80\xbe1@a\x06\x03\x96\xc7\xbc-@\xe6\x1e&J\x98\x8b\'@\x08-j\xc8\xf9\x10)@\xf8\xb88\x86\xa6\xea\'@\xf8I\xd0\xf9\xec\\.@\xce\xc7\xa6*\xd7O.@\xcfiI\xaaV\x840@\x10\xd3\xc0\xa8#\xa5-@\xa1+y\xb6\x11\xd81@5%\x18\x8f\x06*,@\xbd\xfd\xb7\xc2\x0bH1@\x16$\xdd\xee\x02\xd2-@\xea\xc5\xc5v\xa7\xa9\'@\xa8%\x8a\xadD\xeb0@\x16o\xc2\x87h\xa3-@\xe19 \xb9\xf6\x87)@F")\xf8\x92\x0f&@k\xc8\x03\xae\x8f\x15+@;\x14\xd1\xf5\xa6j+@\xcf0\x97\x07\xf0#0@\x9f\xa5"(\xb38,@?_\xf9\x9f\xd1\xad0@L\xd7\xfd\nT\x8b)@\xf8I\xd5\xf9\x02\xec0@\xce`\x8f\xde]\xc7(@i\xf8\xc7\x8f\xa0\xba0@\xac\xb3js\xb9]+@E[\x90\x95\xc2\xff%@ggL\x82>\xed0@B\xf7\\\x08\xb8L0@x\x1f%\x9b\xed\x8a-@\x08\x90\x0b\xf85\xbf\'@\x99\n\xf0e\x0f\xe3\'@\x90\xc3R_k\x87-@j\xc6\xe7$[\xc6,@7\xb5\xc8\x05\xdeI%@9q\xac\x1a\xe1\x110@|-\x04\xae\x92\x8d-@\xee\x90\xbf\xc5(\x89*@\x16\xc1%\x98\x10!-@\xb0\xa0\xa7t?\xb6/@\xd2\xc9\xaa:.\xb4-@\xfc\xbd\xf5\xa6\xd3\x941@\x19O\xe6\x14\x9b\xe2&@\xddPgQXa%@\xdd\xe8\xdb\x07\x08\xd8(@\x9a.P"T\xa6*@/\x90\x1e\x06\x94\xa1+@\xe87\xaa\x8f\x94\x81*@pf\xf3Pa\xb7&@d\xcd\xf42\xc0\x89.@\xb8U\x81W\x01\r.@\xedW\xe3\r\xb7\'/@\x99\x90\x02\x8c\xf8u*@\x0c\xdeh\x07\xb9 /@\x92\x8d\xc5\x1e\xda\xd9-@\xb1\xdc\x8dD\x00\xdf%@\xaf%\xfb\xb6"\xe8%@\xea\\\x179\x9c\xd9(@N\xe7Ng\xb8\x921@aYw\xfb\xe7\x00\'@\xbe\xe3\tm\x16>,@\r\xd8\x95\x84\x16\xe3(@N\xea3V\xe42*@\xa9\x86g\t\x92p%@&H\xe2\xf5\xe5\xa1-@\xcb\xe3GhM.)@\xb2\x8d\x98\xbc\xff@\'@\x1f\xbd\x8c\xc8\xcaD\'@u\x90y!L\x93+@\x1f\x8e\xa3{\\\xb2/@}\xa2\xd6\x04\xa6Y,@\xfaI~\xf8\xafb+@C\xd0NC\xa3\xe9%@\xd7w|\xe0\xfar1@\xdfdx4\x0b\x9a,@:\xe57\xa8\xbc`&@\xbc\xfe\x7fX\x0f\xca+@/\x9b\xa6\xbd\xf9\xf50@<\xef\x9cX\xce\xb1.@\x9fC]\xdeQ\'\'@\xd5\x9f\xf2\xc4\xed\xce2@\xd4\xdc\xbdt\xd9\xf7%@U\x96e8\x87\x95+@X\xdb\xb1\x12\xe5m(@\xe1\x87d\xc2\xacS0@\xf4\x95\xf6.\x13\x1d&@W:\x83P\xeb\xd9-@\x89vGW\x0b\xb5.@\xe1N\xe0d\x96\x14(@\xc22\xe5\xd10\x940@,_\xf6\x03uW(@ \xdeZ\xeeo\x93*@\x92\x8dt\x1c?s1@}\xad\xe6\x8aT\x15&@\xf6\xdb\xd4p-\xdf-@\x06\xbf=\xe1\x13\xd3*@\xd8X\xc9;b\xc4\'@\xc6\xde\x17o;\xff%@n\x0f\xb6\xbe\xf0\xcc&@\xef=k\xe5E[(@n\x8f\x81\x98.\xc0%@\xda\xa1\x01\x16\x96?.@\xf6\xa0&\xff\x1d\x961@D\xfa\xc01\x87\x8a0@\xac\xa4:\xa6 \xd5/@\xb8\xfc\x80y7\xd7.@\x9fC\xcbi\xec\x061@F\x12\x8d\xae;\x02,@\x00\xff\x92\xa9\x9e\xbe\'@\xb1\x96DI\x06S0@n\xd9\xc6\xe4g\xcd1@l\xf1#4\x8dl)@O5p\xcf\xf1\xe50@T\xfc\xd1(X\x9a0@m\xe1\x9c\x9f\xd3\xba0@\x95}\xd1\x05m\xf7&@V\xe1@D\xe4;\'@Q\x83\xa7W\xf6\x11\'@\xe2y\x06\xcb$\xb1%@\x92\x00Q\x1e\xcf\x960@\xf1\x93y\x964S(@\x187\xd2I\xb7\xce.@w@)\x8e\xa5\x1e(@\xb2.\x9eRD\xbc&@\x95\xbd\xa6\xe1+\x1d&@\xe2\xcf?\xf5P\xd8-@\xf5\x98Fgd\x97*@\x822\xbe\x9f\xfc\xe3%@\xeb\x81\xdd[\xd5\x18.@\xe7y\xa1$\xee\x9b0@&U\x95#p\x03/@m<\xa8\x98\x80\x05\'@\r\xf9\xd4"\x9a\x1c+@\x19\x1dG\xdb\xa1\xfd+@\x9c\x07\x1a\xad\x97R+@R\xc4\x86\x14\xd8\xb8%@\x8d\xa9rzz\xbc0@\x0e53ad6)@\x1d\x9fX\xad\x95\xed0@\xee\x8d\x9c\xe2\xa2\xe20@\x9a<\xb7\x18vr,@\n~P\xc4\x87\xff\'@\xc5fT\x90\x16!&@\xe5d\xbc\xdft\x191@\xa8:\xa8\xca\x9f/\'@p\xff\x12Z\xe8\xc4\'@\x9bG\x11\xba\xa6\x901@\xc8y\x87\x07\xf6,*@\xe0\xa9\xc9_^\x1b,@I\xf2\x15\x02\xfe4+@\xf8\xccY\x8bA\r2@3\xaago\xb0\x83-@\xd0k`\xbaS\x97.@\x05\xf3ne\x0c\xf5+@\x1b\xee\xb4\x9d:\x0e2@\xe1\xc3\xce\x1e\x8e\xec(@xD\x1c\xa7Y\x85+@v\xdf\xe2\x83\xdc\x001@Y\x02\xd7%(\xfd+@h\x87\xbf\xe1\xf2\t\'@\xe3L\x03\xc2\xcb\xea0@\xe4\x97\xc0\xae6\xb21@\xbfj\x97\xe5\x82\x8b1@{\x10Y\xed\x7f$1@\x07\xe0\x9a\xb5\xe2\x18\'@\x04I$V\xeb\xfd-@\xa3\x10\xc1\xe9\x06f\'@\xcc\xea\x1c\\.\xce\'@\xb0brs|\xd7%@%\xd1\x81\x12#\xf2(@b?\\\xfe\xaf!/@\x14\xd8\xdb|\x03\x181@\x8c\xe8\x81[\x13\xee%@4jO\xe8Ag(@\x9c\xe6#\xf8\xab\xe9(@\xfa\xa7!\x0e\xce\xcf.@\xfa#\xd2\xe0!\xd61@F\x00\xd8\xfa\xa3\xb7+@\xab\x00\x8f\xc5\xdf\x1f.@\xfc\xfa\x8f\x84Z\x9f\'@\xbd\x08\xe9\nr\x1d,@\xa6\xbb\xac\x98KP1@vL\x0c\xe9\xc5\x1a1@\xfa\x02(q\xfbu1@8}u 250@A\xc9s{E*&@\x0ch\xed\xf3\x9b\xd10@q\xcd\x97\x8d\x96\xf0/@u\xf0\xc1@\xec\x91-@\x10\xd9\xde\xf5\xd0\xc6+@\xa0\xf2\xa7qN\\&@\xcdh\xfb\xfd>\x1a1@\x05\xdeH9(\xc9%@hlbgr\x01\'@\xab\xe4\xda\x90:F2@\xa9\xa7\x01:i\xca(@C\xa4\xd6\xd1\xa4\xa90@\x90/\xa7Ri\xcf0@ViS\x1ctq.@\xe6\xf8\x99M\xb2\xcc,@%z\x0ce\xce//@\xda\xa8p5\xf6\xaa(@\xdb\xae\xbeF\xb0\xf7(@\x1a\xeb\xf10V1&@\x8e\x12\xb5H\x03\xe2%@\x90\xfe?M_\x87\'@\xb8$\xf4B}\x9d,@\x99\xdb;\x08\x1b$&@2\x88\x0b\xcfi\x14*@0\xc5\xeb)4\xd9*@\xd9`\xa0S\xc3\xcc0@\xcc\x065C.\xc50@\xe3\x88\x1f\x00\x02\xae.@\xb9\x1b{[\xfb:0@\xbap\xff\xf2I92@t\xb0\xcex\xe3\xee%@\x1el\xc4+J\xcf&@\xf1\xc8S\x7f\x84\x83\'@\x00\x97N\xd3\xfb\xb9+@\x0e{d\xa8+\x89,@}M\x04\x97b\x8e,@\xb1\x9d\xcauq\xfa0@\xbe\x0c\x0b\xee\xb9\xdc*@\xe3\xce\x1c\xde\x84\xeb%@\xa3\x84\xb8"g\x8d1@\xaa\x06H\xde\xbc=0@\x97\xe7"|k\x9e.@\x95\xfc\x0ex\xa6\xac(@\x11a\xaa\xf8\xb2J+@\x7f^\xc0\x00q\xc1%@\xa9$\x91\x00\xdf\xa31@\x810\x1f\x18\xe6\x0b\'@\xdf\xd9]\xdf\x9f!&@\xfe\x81\xf4\xc5\x03p0@\x9aRI\x14\xedR&@\x1aA\xb5]6\xa11@9O\x17\xd6\xbf/-@\x82\x8fh\xc0S?/@1\xa3\x97R5\xca,@\xe5UV\xfb\xd5\x181@\xb0\x15\xec\xb7\x98/.@\xa6Rb\x89h\xb5/@\xa4\xf4\xb0&\xa7\xd5&@\x02\xeaP:\xd2;0@\xf8\xfc\x7f\xe0\xca\x9d(@\xc6\xb1_\xa5h/&@\x97\x845\n\xf4\x1b0@n\x9e\x1d\xb3r|/@\xc4\x00y\xb7\xb3|1@\x07f\x8b\x85p\x9e-@5\x87D\xa2*\x8a1@\xe7]\xc4l\xe3\xf0%@x\x1bBC&\xe0*@\\\xe9\xe8\x0c\x88I0@0[\x9fp\xa1\x01.@\x1d\x83\x85\xe3\xa9\xc9%@_\xaa%Imk(@\xc7+\xdd\x07\x85\x13.@u0P$\xbd\x910@6\xad\xe3X\x1c\xca0@\x02\xed\x9d\x9f\xcd\xa90@\xce\x8aJ\x91\xc5\xd4*@]\x8erX\t\x903@\xdb\'\x96O\xf1\xa20@7Y\xe4T\x92\xef0@\xd4T\xfb\xa3 \x9d0@\r\xe0\xd0o\x87G\'@\xb3y\xe3\x17\xb5C\'@\xb0\x1a|`W\x9f0@\xb7\xff\xf3\x7fmq.@\xfc\x1f\xa9"|\xe8-@\x9f\xc0\x91,e\xc91@\x8eK\xfa5\xd1\xbe1@)`7\xbc\x9aY&@\nW\x95K\xb9b&@=\x8emJ\xf3\xc3\'@\xbb\xc0;\xfc\x95\xfd+@\x83\x82\x81\xfaO\x0c1@\x94I\x19(Z+,@A\xf0\x10\xfb2\xc8-@\xcd\xf6#YtP,@L\xd9\xe7\xc7\xbf</@\xbe\xcc\xff6\xe7\xfe0@\xe3\xdcD\xac*\xfa,@\xbe\xef\x90{\xdd -@\xd2\xfa\x1b\xceTn-@\x92\xb8\x06\xee>\x00(@\x96e\xbc*\xf3\x93\'@\xc6\xc7\xfa\xe0o\xd7\'@\xd3\xf0\xf4\x9fp\xdd&@\x97\xce\x97\xfem\x1d(@\x99\xd0C\xdbUE0@\xdf\xf3\xbb\xb2\x88G0@\x1f\x07\x1f\xcf\x12\x01)@\xc7\xeb\xb4\xb1\x96\x9a\'@\xeb\x91\x02\\\xda\xda%@\xfc\xa5\x84\xd1\xe0~,@\xfd\xeb\x17\xe9pT-@;\x89!\xc6!\xb30@3\x92`+K\x85.@\x06\xda 5\x15\x1d+@S?\x14x\xe0\xa30@\t\x17\x94\xc8y\xb6%@ \xfbd\x04\x17\x03)@\xaeg\x10b[\x041@\xc4\xa3\x81\x0fhn\'@-s\x04q\x9cl0@B$\xc6\x13I:(@\xcb\x93\x85\xe9\xb7B.@Eu{\xff\x10\xfb(@\x91\x08\xfa9 \x01*@\xbc\xb6\xc2[\x0cG.@\xba\x82)\xb4\xae\xa10@y\x17[Y\x95\x89,@G\xd6\xd1\xcfkv-@\x83~>/\xc5\xda%@c\xa9m|\x86\x031@\x03Tj\x80+\xd70@\xe7\xbd\x17N\x02\xaa&@\xfce\xd2\xed\x1bb&@\x93\x18\x8cG\xf0\xee\'@\x1f[\x12\x9e\xe8B.@\xc0\x90\xd5\x82\xa8\x1f2@\xaf\x15\xb3\xddpr0@\xdc\x0c\xcd\xbe\x8d\x83.@\xf9\xd6E\xe5\xff6)@\xba%\xf1)\xc9\xe3.@\xf8\xf9\x1e\xd1<\x8d,@\xfb\x87\xf3\x1e\xe4\xd0\'@\xb2_\xef(\xe17)@\x9c\xb20)\xb0b,@d\x19\x94/\x7f\xf9\'@\xbd\xe2\x95#@\xae0@\xf0df\x8c\x80q0@fYz\x1c\xcf\x070@@[JY\xf1F+@\x14\xa9XE\x87r-@M\x0f\xbb\x9a\x1b\x03)@\xcc~\x9cw\xee}1@l\x1c\xa0T&\xb7-@\xf1\xebB2\xae\x82.@\x15;\xf7\xf0A*0@\xc4(\xf5(\x8b\xce*@\xec\x85\xec\x94\xa4j0@\n\xa3\x999X\xd80@45\xb5\xdb\x1bs0@m\xff\xd6\xbe\xa3\xe9/@\x8a.\xff,\xb0\xe5%@\xcbE#>!\'%@\xd74h1\xc5~(@%B\r\xe8\x9e\xb60@al.\x8e\x16\x101@\x8eb\xe2*AP)@\xfbyj\xf6\xdf\x0b)@\xf3\x86\x9aY\xf9\xb30@\x942\x0b|=\xa0-@-J\xdf\x9b\xde\xe7%@v\xe8\xe5v\xd74)@\xe3#Q\x0b\x11].@0\x95rD\x1e1,@\xc3B\xadq\xb6\x002@ \x94\x86\x8c\xe0C\'@I\x7f\x98\x06\x8b\x0f1@t\x10\x87\x99\xf3\x87+@\xb8S\x8byV\x8d\'@\xe4\xbd\xc0\xdf\xc6\x01(@\rW\x16>,p,@\x11\xf9V\x85\xa3\xb80@v\'\x1ex\xa0\xf2,@i\xee\x95\x97\xd9D)@\xa1\'\xe3\xc8\x95\xd7%@`6s\xe7\xc0\xed+@x\xb4ufT8.@\xf3Ma\xa0\xa0\x07&@\n\x16\xb1k\xc2-(@\x92G\xe5\xe5%\xa5.@\xb3\x80g:\x92Q.@\x8cL\xf1\x11\xacs0@\x90\x85\xfd\xed\x8au0@\xfb\x075\xcf\xe3\xc11@N\x17l\xd3\xc4\xd1/@p\xaev\xf0\xdeU1@^\xda\xb6\xa2\x0b7/@\xf4\xea\x12\x9e\x80"0@\x94\x11l\xa4\x81\xed,@\xd0\x81&\x00\xa3@2@\xbb\xac\x89jW\xf90@Z\xbe\x1f\x00\xc7)(@ac\x8e\xec0\xe8,@1\xc4\xfe\x85\xd0\x1a2@\x11H\xf3h23%@\xe2\xdb\xaa"[\xfa,@\ni\x90\x95\xd8\xa50@\xc8\x99_`\xc9\xfa(@\xc5`\x1aR\x90e-@\x11\xd5I\xc5\x95\x13(@\x83\xfe\xc0\xcd4\x05&@\xcf\xd1\xa9Lx\xc6%@\xf0t\xb8\xb3(c-@\x0e\xad\xeb@x\x86\'@\x17\xca\x8a\xd5\x88\xd1,@\xb4\xa0\xfe\xfb\x1c\x001@v\xf9\x85ph\xb6(@\xd4\xf8\xe1>#\xa10@\xeb$\x98\x0c\x80\xb4%@c\x86\x87\x90\x94y1@;\x14^O>o-@\xa3J<[\x89$+@<\xaf\x03\x1cJ\xcb(@K\xa8\x86\xc2h\xf2*@\xc1\xf7\x99\xae\xad\xc90@W\xfb\xd83\xc7P-@X\xb9\xeb"\x10\xaf-@\x9a\xce\xcbO\x858/@\xb8m\xbb\xd6)=2@w\x81,\x0e\xf0~-@4t\xc8C\xe3\x10&@gR\xa2Ftj&@\xbe\x9di\x1c\xdb\xf70@\xfbf\xc6\xf4\xf0\x8b,@&H\x87\x0e\xd3\xf2\'@R\xe1\x0b\x83{+.@LQ\xec\xea)\xf1%@\xd9\x8bi\x9e\xb3\x131@B?\xa5n\xca\xb10@O\xa8\xcb\xf8\xbe\x87\'@\x83G\x1171\x0f(@#\xac\t\xa7\xe7\xe90@\x99Q\x9es\x05\xf5.@\xa9o\xfc\xd8B\xc7%@\xa4\xf9\xac\xe9X^\'@\x1c\xd4\x18\xe4\xff\xbb%@ \xb7\xc1\xb8\xa7u(@\xd5\xa9\t\xf6$0(@\xf0\xe9\xb4\xd4\x14\xc10@^\xa0\xb1e\xfc\xef%@q\xc9\x10\xc5M\x85\'@Z\xc3v\xd1-\x99-@\xbb\xa2I\x15\xb7\xf1\'@"B\xc2\xe9\xd4\x92+@\x8fWp|W\x05&@`\x18\x1e\xe4\x81\xc2%@\x8d\xe6\x1b\\\xae\xb5(@\x0fp\xa4[\xc0\x7f,@\x8ae\x94\xea\xc9\x02.@\x01XY/C\x8a&@\xb5\xf4\xfe\x85\xea\x8b\'@\x87\xa0"\x0b\xdaF(@\xcc.\xed\x97\xfe\xb4(@\xf6\xe0\xa8\xf9\x9b\xcd(@\x7fm\x86\xf9I\x12)@\x9f)\xbc\xc3Uq/@\xac\xc3g\x0c\xd8\x81.@\x90\xc7W\xa5\xadS-@\x0f45R\x1b\xaa-@%\xb7Ee*_1@\xb5@E5R\x8c1@,\xa40\xe7\xdf\n2@\xd8\x9fi#\xab60@\xdd\n\xf3)n0(@I\x92T\xa6\x8d\x04\'@\xa3aO\xf8\n\xae\'@^\x1fS\xd6\xbd\xba(@\xfe\x12\x0fh\x98\xcb(@\xbb\x1e\x82\xe1\x17\xb21@\xb2\xb5?)\xfa\xaa(@\xa5\x91p\x0c\x04G1@\x98\x86i\x0b\x9e\xb8(@\x89J@\x17=\x82\'@5\xe7\xff\xa8QL2@n\xd3\x83c\xe64(@d\xc0\xecL\x80\x95-@\x18|\x81N\x8a\xb9-@Z\x80\xad\xe7\x81\xe1(@\x13\xac\xc1\x1e\xe3\x04.@@\xd3\xcc\x079\xce%@\xd0\xab\x97Z\x92\x92(@\xb3y\x93\xb28\xc9)@\xeb\xfak!==,@_\x87\xd5\xfa\xa0\x02+@?\xb16|\xed\xf1(@Q\xee\xc3<\x80P(@I\xa8\xea\x88U\xab,@\x15Z\xf3\x1d\x9eb(@m\xb4\xe0\xd8\xfb\x0b\'@\xb6\xc3\x84U"L(@#a|$\xd3\xd90@\xd2+\xeb\xd64\xd61@v\x7f\x94i}\x8e/@Vw\xae\xb4\xb0f,@(\xe4R6\xfbd+@(mT\x80\x15\x1e-@\xd2dM\x946\x99+@\xb04\x02\x8bcN1@\x83H\xf0\x8b^\xec(@7\xaf\x02\x8e\x9d\x8d\'@\xc9P#%\xc5x0@\xae3\xa0W\xdf\xe81@\x90u\xdf\x1c\x91,)@X\xea\x83|\xd1\x1b(@\xef\xae)b\xf3\xd20@\x9d\x14l\xe3\x90\xa3\'@\x88\xd1\x8cT\x81w,@\xab\xe2g\x8a\xf7\x15)@\xd1\xce\xf9\x05\x13%,@\x96\x82\x12\xb7\xc5\x17.@\xce\xef\xfd-{\xd10@\xd0\x0f\xcc\xbcc\xe6(@\xaa\x8d\xc0\xc8\xe9o&@\x82_\xcc(\x19h(@\xe4\xd5\xd8\xbf.\t,@\xc8\xbe\xe2?\xbe\x871@\r\'V\xd9\x90$)@-\xf8\x9c>~q,@\r;\n\xf1\x98\xef(@\xf5m5\xa4`\xfc(@\xd0\x8e~\x9cnW*@\x90t\xc5\xc48\xeb1@\xf2\xcd\x85\xc0q\xdf-@\x0f\xe0m\x1d\xd2\xe7(@\x0f2"\x89"N.@\xf0\x87\xefV\xc8\x0b\'@e\x8bx\xe0;\xdc(@\xac\x97\x08j7\xe6\'@$\x83\xbd\x19]-.@j\xbb\xe5Y\x14\xce0@qH/S\x8d\x98-@\x84\xd1\xf3\xbc\xe8\x0f.@\xa4x\x8bA\xc6~(@\t0\x9a\x9e\xa1\xdc%@\xbc\x19Q\x8d\xae\x1a/@1\xb7R\xb5~\xa1/@+\xc50\xc9\xf3.\'@Aj\x94\xf3\x9e\x9e/@\xc1\xa9\x1183\n(@\x84\x14{f\xf5\x06,@\xb8~Z\x1c\xe9&\'@\x13S\xb9u\xe79&@\xb5\xa2\x82m\xf8t0@\xb8\xd7\xb2\x94$\x03.@\xee\x0e\x19u\xa1\x17+@\xec\rU\x08\xa7\xf0(@\xf4\x80\x1e\xe8:\xd7/@\x0cxY@\x95\xce%@NE\x18\x99\xa4\x18.@\xf7\xc1\xf0\x92\x04\xd00@^k\xe4\x08E\xc8/@\xf5/\xe0\xad;\xbe\'@\x7f\xfb\x8c\xc8\xc1\x1f.@P\x7fUDM\xe7(@H^\xf2\x92=f-@\xa5\x15\xecy+\xc6,@\xd0\x99\xa9G\x133.@\xe3ex\xda\ts(@\xd7F\xb0\x99\xac\x0e1@\xda\xa4\xae\xd8\x92\xa40@6/\xef\t(\x010@\xc1\xc7f\xee\xdc:&@Nc\xb5\xfb\x03\xa6-@\x81\xb1\xa8\xbf\xcc\xcf1@\xca\xff\xf9\x1ba%\'@\x93\x88y<\xd1\xaf1@9\xee2\x14\xa7N1@b\x89\x8d\xa9\xda+\'@\xeb\xe2\xbd\xa9,A-@\xca9\xdd\xe2\x81\xd3)@\x91\xb6\x9a\xe4\x8e\x9a.@\x01\xee\xd4\xcf\xb2\xa50@\x93\xa9\x1f\xec\xb9\x7f,@\xe8\x0bx(\x96\xb4(@\x03\xc0\xd5\xc0`\xcb1@\xc6\xa5Zh-z/@\x19\xbdW%c\x1c.@\x10[\xf5\xbb\xe6m,@/\x96\xbaw5\x12*@\xd5\xf7\xed\xbc\xb0\xdf\'@Qrp_\xb6d0@\xdc\xeex\xea+a(@``P\xa3\x93\xd31@=6\xcf\x9a\xd3\x80(@\xf3!R\x01z\xc6,@\xd9\x1d\xed|\xba\xb5-@{\x151wL\xd51@\xcaY\x85/Fd0@\x93\xa0\x020\xbe\\0@O\x8d\xec\xb1\x9eF)@~\xa9B \xb5A&@\xbe}P\xb7,|*@\x9a#\x1b\xaeO\xc0%@\xe4\x80\x00\xb9 \xe64@\xca\x1fTS\xa0\xe60@\x1c\xf1\xda\xe7-\xae,@\xeb\x08\xffXO\x12/@:\x90\x1b\xa1E\x03(@&}&\x849$/@\xda\rH\xe2@=)@^\x06\xebZ<@)@\x99#zg\x85\x1d*@\xb9\xce\xd0\xe1\x80\xb5)@\x85\x96\x7fV\xd8\xa9/@\xf6i=&a\x17/@a\xd5J/\xc2X0@\x1e02\xf9\x7fV(@\xaeT?\xf8\xe4R(@\xa9\xb0\xf9=[\xe80@P\xda\xa6\x81rI2@J~x\x83$Q)@\x1c\x83\xd4\x95\xab\x980@t$\xe8\xba\xb3\xda%@;\x03\x0f\xb1[\x05*@8\'\xaeF\xa9\x0f0@\xbd\x8ai&\xaf\xbd,@\x81\x12\xb0\xf2n\x0c)@\xed\x90/K\\\x03(@\x96/\xb8\xe5\x86\xff&@\xee\x98r\x8d\xed\x12\'@Y\x8f\x94\xfb\xc5N2@\xc2\xf4P\xd0\x94\xd30@\xb9\x9b\x89\xcf>\xb80@ThE]\xfa51@\xe31\xda\x02\xe5u\'@w\xf0\x94\x1f\xab\xe3%@\xb5\x81\x06\xdbC\xbd,@1\x9f\x13+\x80\xc9%@\x15\xf3\x85\xd9\xc3\'0@G\x04\xcf\xb8h2)@=+\xe2\xe2\xfa\xfd0@\x13\xed\x8fV@\xfc/@\x15N}\x92\xee\xb9*@\x87_\xc8\x11\x15\x0f,@S\xfb\x0be\xc7=0@\x85\xc2\x1cVw\x91.@{+\xf9\x84\x80\xbb+@F\x81\x80d!\xae,@\xfd1\xa7i\xc3]0@;}\xc4\x06\xc3\x01)@\xa1\x99%\tI\xf32@\xc4J\xff5\xee\x98\'@\xab^\x06\x1e\xac{*@J\xb9\xe7\xa8\x06\xe0,@\xfe1X\x93\x82\xf2,@\r\xbb\x90\xdatd*@\xad\x1a\x10\t5\xe30@/[\xcdN36-@\xf1\x9e\xaa@\xb0\x94)@h(#\xc7dD0@g:\x91\xeb\x8c\x13\'@\xe5\xf2\x07_\xefT.@\xa5\xb5\xfb\xe0\xed\xa3&@\t\x0e\xafnb\xd1,@sa\xb1\xdb\xc6r/@\xe3\xbe\xf6S4\xba/@7\'^\x15[C0@\xd0\xdf2\xb7\x0c\xd8-@@\x17e0?\xbd0@M\xacu\xc4\x84\xb9,@l]\x1c\x854r0@\x8d\xa0N\x03\x0c\xc0&@\x03\xb6\xf9l\x1e\n.@\xea\xb9g\xe0\x1c\xce\'@\xfb\x0b\x86\xb6s\xcf/@\x93o4\xc3\xe1%&@\x91\xe8\xda\x7f\x0b\x08/@\xe3Y}u\xa2\x9e/@\xa0\x16\xbdm\xb3\xbd.@\xafr\x9a\x8f\xc3\x87,@Q\x82\xbc\x8e!z1@\xe4\x9fndg70@\x98p\xf1\x9c\x00\xa6.@J|\x16\xd5\x9d\x8f/@\x8fv\xc4=\x13\xf2*@h42\x0c\x9b\xf8)@n\xc4\xbbj[\xd70@V\xe3\x17D(\xdd&@W\xab\x93\x92\t\xaf%@\x16\xb6gZ<\x9f1@\xde\x05\x88g\xb5\x1a0@$\xe4A;\xee\x08(@#\xcb\x11\xe95\xbc%@\xc1F\xd6\x1e\x89\x80,@s/\xae\xae-\xf1-@\xfd\x1a\x82\x99\x92x)@\xcb\xb8@Z\xfd\xae&@\x90\xa3\x95\xbeY\xd6/@8\xa4o\x1d\xdc\x17*@\xfba\xb5\xa9^\xf40@d/\xe53\xfc\xee&@Zy\x0b\xc2\x82>,@\xd9\xd0sEF\xf6*@\xab\xc4\xdew\xdb\xf5/@\x8dXaj\xb9\x1a(@Eck\xcf\xb1.(@\x08\xab.S\xbc\xe8\'@\'\xf4\x81\x93\xbdu(@\x9e\x89\xe5\xe1\x15H,@\xddJ\x96{)?0@\xb2\x14*\x82CA-@\x13\x89\xc1?s\xa7.@\xf1\xac\xd0\xe7\xd9K0@|\x8f\xbc\'\xa8^.@\x1aB\xa4\xab\xdf\x0b1@\xb5\xc0\x08\xcd#\x02)@\x16i\x8d&\xbc\xf4,@\xaa\x9f\xea\xab\xf2\xf4/@\xed5\x05\xad\x14\xc2/@\x1c$)\xeeg\xd8%@\xd0\xe3\xbdnW\xe8.@\xb6\x80\x8d\x8b\xedp0@\x86\x8c`\xadU\x000@\xb83\xdb\xfc\xd1v*@@\x04h\xe2\x9a\xf3+@\xa8\xc2\xc8\x14g\x1d.@gG\xf4\x0c\xa5\x0f,@3\x80?\xca\x15R.@\\\xf0\xbc\xb5D\xc6-@\x91r\xd6~q\xbc1@6g\x13e\xc6C.@O\xe4\x15\xc0\xfc\xb80@P\\\x97>\xc3K1@{\xce\x1fqM\xcb0@\xb6 \x1f\xf2&\xad0@\x07Y?.\x81\xe9,@\xc1G\xd6\x07-\x8c-@\x8b]!\xad\xd3S.@i\xb2\xe9J\xab\xe7&@\xed\x95\xaa\xda\'C0@\x8f\xe9\x1e\x7f\x06}0@\'R\x06Z\xd1A.@\xc4L\x8d\xfe-\n/@\xf9\x01\xb6]\xbe\x88\'@\x13\x00u\x1b\x0en(@\xa0\xa1\xbf?\xadw0@\x84\xe7\r\x94\xa8\xde\'@A\x81\x9e\xf8\x1b\xc70@\x843\x10\x16\x86\xc7-@`\xc1\xdf[m&&@\x1a\xf4\xef\x92\xd4b,@\xa4\xc1\x0f8\x0f\xe0%@\x16H[\x9f\x1e\x8d1@OH\xdcq\x1d\xe3/@\x06\xce\xe0\x97A%0@\xe4\xc50\xf2\x9d\xc3%@VH\xb5\xbf\xf2\x950@\x93.\x925b\xb00@\x95\x84\x19\xd8\xc0\xf2\'@\xe7\x0cf\n|\xd2+@\xcbc\xe4\xf6\xb3\x9f(@_\xa0z\x7fjY)@2\x8fr\xf6\x9f\xc00@y\xa2A`\xcaO,@\xe8\xac\xe6\x81n\xaa+@\xe8\xfe\x14Y\xe6\xc70@\xb6\xb9u\xfc&\xa2*@7\xd5@\xd5\xf6\xf6-@\xa3x{6\x9fA*@\x8c\n0i\xaa\xd5\'@\x0e,\xdf\xb6\xdcj+@\xd4\xf1<J\xc9\xec)@\xec\xf51\xb44j-@Z\xf49V?F*@Ai<=\x0f}1@z\x8ar\x12\x1e\x16/@=\xf6y\xb7\xff\xe90@\xa8\x7f_\xaf\x8f\x01/@r;\x1b\xd1o\x04.@\x82\xe8Zt[\xda0@\xd5%I)\x18\xce\'@2&\xa3\\\x81\xc62@\x88\xa3f$\x969\'@x\xd2j_\x9fS.@\x99\x9fn\xac\xfa\xc90@\x10kI"A#*@y\x92>\xf4\x9d\xcd.@\xc2\xb4\x94\xf3q\x93\'@\x16\xb9=\xcf}\x13(@\x13\x90\xfe\x86X\xd9)@w\xc6C\x87[2-@\xca\xbewX\xe3A0@\xf0\xa7\x07,4\xff,@@a\x8b!\x9d\xa71@\xb108r`\x89\'@\xd8M.\x1e\xcc\xfa%@{o\xb0\xae\x12\xbf0@\x04\x8e:2I.0@82\xca\x8e\x99\xe6.@ $hl\x9fC0@\x1f\xf1\x02\xd3\x1f\xee+@S\xb2+}\xd3\x0e1@\xab\x95\x12\x969X.@$\xed;W\xf0\xe31@\xe1\xd5dep\xec(@\x9d?\xb8\x9f\xea\xee0@Ze\x8aM\xf2\xf9,@qJ`\xacm\xb3.@M\x15h\x95#i-@\x10\xc2\xcc\xb8\xe0\x96/@\x03\xc8?\x13f\xa7)@D\xb0\x1f\xa5\xa3\xbc\'@"\xbb\xcc|\x15\xc3,@G\xc2\xac\xff{\x1c)@\x92\xd0\xf5HQ\xf60@&c\x11?\xc0\xee(@(\xe2\x19\x81\xcb\x1d1@\x04\xeed\xb4\xe2\xe9,@\x0e\xa7*\xd9&**@\xe6`\xaf\xab\x15\x180@\x96\x91\xa0\x94*R,@\xec\xa2\xb6R\xec$,@_AOh\xb2\x1a)@,\xef|\xeb\xee`&@H\xb0\xbc)T,(@nl\xfe;[\xa2/@\x0c\x06Q\xb4\xee\x0f0@f\xe4\xc4}\xce %@\x1f(N\x84\x0b?2@\xe9\xcc\xad\x14\x9f\x1e.@we\xaft^\xff.@Y\xbdi\xdf\xea\x11,@u2~\xe0P8,@\xf4\xc4"\xb7o\x05,@(\xb0\xa0\xfd\xd5\x07(@\xda\xb8=\xd0\xdd\xb5(@\x9c\xa8\x983\x1d\xfe%@\x18\x9di5\xcaV/@\x03\xd3\xc7\x01\xb0b-@\x15\xfcj\xe5@]0@\xdf\x94<\x0eO\x0f)@y\x9d\xa3\xb0\xa0\xe8\'@\x14K\xae0\x1fB.@\xd1\xd6\x8eS\x93\x1e)@/v\xd1\xefcb.@\xa8\x9e\x97|u\x120@6\xa0!vI\xdd0@\x05\x18|\xba\x88\x011@\xd0 c\x85\xd2\x8f.@\xda\xa5b;\xd1x1@\xea\xb6\x0e\xae)\xd70@\xcc=\xcf(\xd540@-O\x04\xf9q\xad(@\x8e\xed\x89\x1c\xb4\x080@*r\xa6\xb3\x93\xfb1@\x04\x04\xeb\xc70\xec0@\xaf\x00\xfc\xdc\x8aN-@)\x03"\x90Z\xe4\'@\x9c\x84\xa4\xacU4/@\x05k\xf7rlc+@1\x84\xcc\x9b\xe7\xb10@\xc5\xa5T\xe9\x8f\x814@w\xae\'Z\xb2{,@}\xcfrk\x0b\x1b*@Z\x86\x07xW\xfa)@v\x01\xb1@\xb7N(@\xaf\xaby\x82\x8f:-@\xc5\x82o\x1e|\xb2,@\x01\x044\xe3v!+@\xa5\x9d\xdb\x92d\x1a/@y[MO\xe9\xc2&@;~\x9a\xaba\x8f.@EWJj\xd4\xdb,@\'\xa6\x96\x86\xf0\xdc1@\xe01\x04\x8e\xea0)@\xbd\x0e$\xce+\x88&@\xeb2\xe9Uo!1@-\xa1\x93p\xbe80@~\xf6\xca\x9d]\xaf\'@"l\xc83\'\xec+@!J\x91\xcbM\xdd*@\x01\xa8\x81.\xab\xed/@\xda\x94\xc6\xec\x08\xee0@=\x8b\x92\xc9G\x1e)@\xfd\\\x941\xfbg(@\xfcpu\x9b\xa2\x9e%@\xba\xd7\x16\rkV-@\x10%Y?\x03\xb5(@\xb0\xf3\xa9\x0c\x89W\'@\xe4\xcf\xe2\x87\xb5\x83,@\xf6W\xb8\xd5\xce\x801@=\xdf\xd5\xe5RN0@\x88\xe7\x93$V4.@lh9\xa9\xf1\\-@\x0b]\x86\xe7M$0@\xec~\x95}E\xa90@\xcc\x88\x87E\xff\xb8,@XL\x9f\x0e\xc8|,@\xfd\x12pTR\xca/@\x99\x9d22p\xc9/@+R\x87\xf0\xe1\xc4.@\xa1\xf3c\xaa\xe5\xd7*@\x14\x81)<sC,@\x98-\xf8q&\x16.@\x81\x0b\xeffb\x14,@\xd9\xdc\x1c_\xa2\xed(@\xcfc\x90)e\x0e*@uE\x88j\xdb\xca\'@,\xcbn\xb9\xdb\xe8/@C\xc2\x07\x85@#-@\xb6\x10\xe1\'\xd6\xf3(@\xb1\xe1\xaem< 1@\xa8\xf7\x028\\,.@d\x1e>[i\xd9%@=yCG%\x88,@(\x10\x7f`z\xdb,@\x9b\xccu-\x95\xfe(@\xa8we|\x9e.1@G\xf5N\xccq\xd2*@Q\r\x90\xcd\xe9\\1@\x12\xdb\xff\x8aY\xb2(@\xe9+I\x82Ly)@\xb4\xbe\x8a\xb9\xb3o+@\xdc+L\xe7\x1f\xcb/@j|r\xde\x92\x12.@\xa2\xd5\xa2\xa7\x90\xd5+@\x8f\xc5r\xdc\x9c\xb90@5\x88yi\xa7\xe2+@\x00\xeb\xae\xe7e\xc71@\xd2\xa53,\x02B&@%!\xb8J\xe0:\'@0\xf8ye\x93\xb3)@W\xee\xa7\xf0\xa7\xb10@\xaa\xa6\xe3;\xcc\x130@\xacF\xfb9\x0f\xf4,@\x8d\x87a\xd8C%-@\xe8\xb1)p\x94\x950@3\x16\xfa*\x96=0@\xeaF\xa7\xf4\xb4\xe8*@\xe9%3\xdc\n\x7f(@\x05^\xdd\x8bE\xbe&@\xc8\x90\xf0\x1b7\xfc(@O\x9d\xed\xa4\x13\xc6\'@*Rj\xc1\x85\x9b(@\x87\x05\x9e\x9e\xf0\'.@\x0b\x07\x0f\xb3=\x16)@D\xdd\x04"\x1b//@\\I\x9e\x03\x98\x8d,@\xd5\xfb\xbc\xdd\xf7\x99+@\x12\x90\x8e\x86\xc7\x86%@`MD\x8e*\xb1\'@M\xe0T\xe2\xdc\x1f1@\xec\xc0K\x1e\xdd\xa01@:-\xb7\xd6\xe9j0@\xa0\x9d\x15<Bo.@\x8az\xe8\x03\x81&,@2lh\xd8\xa0L-@\xc0\xaa\xbb8\xc9\xc2-@m\xb1z\xd5%\x05&@\xe5}\'~\xe3p(@\xa2\xbaT}"\xa9,@:G\x8f\xcf\x0f\x0f1@j7\x02G[-3@\x17\xca\x83\xd6Jk0@\x82\x94\xe7\x0c\\[1@\xcc\'\xafm\xe8\x951@D\xdaF\xc7\xd8\x00.@.\xdd\x14c\x96\x1e0@\xa5%k\xa2\xfe\x00&@\xca\xda=\xbex\x14/@4\xe7O.:\xcc+@\x07Ky\r\xde\xc1(@<b~\xe7\x00T,@\xf6\x8bN\x18\xf8\x870@\xee\x9c>\xb7\xa9~,@\xfe\xb56\x86r\xa00@\xe5\xcfu\xf3\xcf\x7f/@{\xdaP\xea\xc0\xb8-@%\x08\x12\xcc\xff~*@lj\xa9l\x15\x05\'@R\x0b\x1fS\x0e\xac.@\x96\x8c\xe15T\xc5(@\xdb\x1b\xcc\xb9qJ%@\x1c\x17\xf55l\xe9.@c\x0c\xf7\xcc?E)@_Q\x93\xa8\x91t0@\xa9\x8eg\xe0D\xb7-@\xb4\x96\xf3\xb9\xb2\x1a2@]\x84\xa3\xdd\xff]2@a\x03\xd1\xcc\xe1N-@\xb1\xec\xae\xb6\xc7\xbd0@\xe4mz\x9e\xf1\xf3(@\x16k"7\x06\xe5-@\x90=Kj/60@\xb5\x91\xf9^oC&@\xc9\xa5d\xf3f\xc50@\x04\x9d\x95\xb2]\x18)@\xac\xceU\x1d\xa3x0@\x1c,\xbb\xf1\xc9\xc3\'@\x18\x8e&>\xf0r0@\xf7/\xcd\xd9MY(@\xb6\xb5D\xd0\x98\x0e0@F\x0b\x84b\xf8\x052@\xb0Ax\xdc\xfbw%@.\x86\xa6+\xf0I.@5\xae\xafsg\xa3,@\xce\x99\x1e\xb1\x8c\xa80@\xf1)NWW\xaa0@\x81\x14\xd6]\xd5\xfd1@\x8c\xd1\xcbE\xc9l(@;3H\xa7\xa7\xfc+@A\x0b\xa0\xc3\xa4n.@\xfc\xe8gI\xa8\x9a)@\xfbG\x02\x9am\xe7-@\xf5\x86cQ\x9a\xd4&@\xfc\x88\xaa\xab\nd%@M\'\x1d\x9f\xd8/,@g\x94\x06\x80\x99\xbb-@]b\xc0T\xb0\xcb(@\xc4\x8c\x89\xde\x05(2@\x88RD\xa3\xd9\xa0)@\xb5\xab\xae\x18{|0@\x12\xef\x8dy\x97\xd4-@\xb3A\xa9\x1f\xc2\xd8%@:N\xae\xcf\xdd\x991@Z\x1bY\xb7M\xf9)@\xf9\xb9\xe7\x9d/\x91\'@\\\x90$\x05\xba;0@\xb0\x0c\xd7k\xfax\'@\x82\x83\xee\xad\xb4\xe7&@\xef\x05\xf2\xe33\xc5\'@+Z~\xd7\xb54-@\xfd\x1e~9\x00\xf9)@\x1f\\\x05\xcc\xc8y0@\xfe\x0e\x08\x8d\x19\xeb%@.L1\xe8\x1d13@\xceApy\\\xe5.@\xb7\xca\xb5{q\xef0@\xa3\x00%\x15P\x05,@8\xa7\xc0\xe9\x08R1@"\xd2\x1e\x97\x16\xab.@\xe4\x04:\x00\xff\xf7,@\x0b\x04s`\xd1\xf7,@\x00\xd7u\x7f\xc6\x0e,@\xe5\xb6U\x1eW&&@\xe0\xd4\xdf\x7fO\xe8(@)7\xe8\x1d"\xb90@\xa2X3!\x03\xe2)@i\xfb\xfb\x10)|0@\x0ex\xe6\xde\xccz,@\xbai\xd1\xd5\x11\x01(@\xf8?\xd4\x7f\xd9\x91,@\xea\xb8\xdb\x16\xb1\xb1-@E<b\x00,\xdd(@\x95\xd4TN\x0f`%@\xf9Y\x1f\xa2\xc1\x15)@\x87\x8bLM1?)@\xcb\xca?\r(f-@\x1d\xbb\x15\xf1\xbd\x89,@\x91\xc1\xcfC\xab\x15\'@\xbf\xbe\xcc\x92\x13a0@\xe0\x8a\x87\\\x03\xc8\'@\xad.Q\x90n\x190@\x8au\x14d\xb7X/@\x04\xe67\xd7\x98B/@\'d\xafqg\x90/@\xa27\x82\x14W\xa4+@>V\xdd\x9b\x11 ,@\x17\xae\x9c\xd6{\xa2,@\xa0{\x1ca\xa7w(@\xe2\xfc$\xa0\x9e\xe8-@\xa4P`B\xea\x1f1@\x06\x0c%\xf8\n\xdf(@\xbe\xe7\xbdX\xdd\x89-@\xe1\x17\x17\x9d\x9c=&@\x19!T\xd4\x1c\xd20@\xae1\xaa\xde5\xad.@\xe6q\x11\x19\xcez)@\xdb\x7f\xd4\xe8\x07\xe5)@\x1bW\n;\xa6\x82\'@\x1ey\xe3-\x88x-@\xd5Z\x8c\tM\xfc/@C\xc6\xb4\xees#(@\xe1L\xc4.\'\xaa0@E\x99\xd6\xde\xd0v)@\xd2~\xb1$U\xc0)@\xba\xeb\xc4<\x0c\xb1,@7\x8b\x9a\xb9\xb7\t&@V2\x07\xd5\xcf\xa11@:\xc3\x03\xc8\xe0\xd0/@\x1a\xc5\x13E\xdf\xa2.@\x81h\x80?\xdb\x01-@\xf9\xafw\xc5m\xc81@\xbf\xe1=.0E2@\x93\x874q8\x99)@\xbf3qk\x10\xcb1@?q\xd9\xcfF\x14&@\xb4\xc7a\x0fN\x081@\x85qC\x9b\x89\x04-@\xc7\x8e\x01Ir=\'@\x88\xc4\x04\x9f\x1e\xfe&@\x13\x14\x97*\x14\x90.@?\x11V\xc0\xad\x86)@_\xeb\xf3\x16q\x031@7\x8d#\xcbrr*@\x0b\x98\xa4\x93]\xd0-@x\x00k8\xd8q-@\x8e\x85u\xa4\x00M/@\xc8\xae\xc0>sc,@\x1b\xd6\x9ag\x1d\xe5*@\xd5\x8c\x8e\x1a\\ 0@\xc2\xe1id \\2@\x9fxiG\x04t.@\xc2\xcb6\x89X .@ \xcf\xacJ\xbb\x13.@\xce,\x11\x94\xb0M2@<+\xb6[\xf1\x9e\'@\x90T\xa7\x02\xc0\xc91@\xab9\xe4-\x1f\r)@\x18\x92\xce\xf9\xf6u0@\x81\xde\x9a\x9e\x8d\xa4,@C\x81\xcd\xaag&1@\xf0\xac_\x9f\xfc\r/@\xdew\x97,\x8c\xc0%@\xb5_\x17\xc8m\xf2/@d\xa5\xf3\xfe\xb9\x9a0@}\xb1&{#\x830@\xd6\n\x9a\xbf\x9c\xe40@\xd9i\x9f\xde\xc8[(@m\x0c\x0e\xe0Dx*@\xea\xeb\xde\xdb\xa4\xf6)@#\x1c\xe4\x86\xd0 ,@\x0f_\xe7.e61@\xdd\x07\x96\x05\xca=0@-\xd3\xf1\xb9\xac\x08&@\x83e\x9a\'\xaf\xb1%@\x97X\xf9=\x9a\x18\'@\xe4w\xa8?\xd631@\xbaD\xdb\x1f8V,@\x00%e\xeb\x15\xa7,@\xc3\xd1\x90_E\x1b.@\x02\x88\xa6\x04\r+3@6\x14p\x92>w-@w \xe8\x84\xf8\x89\'@\xf6f\xb0KN\xc81@\xa8$F\xa4\xc7C2@2\xe05;:~0@\x18\x90\xd1\x1e0\xf1/@\xf0\xb8\x90\xfcb\x16+@\xcb\t\xd2\x96\xed\xbc,@J\xa4_{\xc7M1@\xceF\xbe\xea\x8f\x0f)@\x97\xed\x97_\xc6\x87/@Y\xb4\\_z\xb4+@\xf9\xecb\xacI\xef)@\x98f\xf9\xb1h\xd3,@5\x0e9\xd8g\x9e0@\x0f\xba\x7fw\xfb\x1e2@\xa0\xdfK\xe7e\xbe,@\x83Rj^\x18B\'@F\x12f\xc3\x8f\xc7&@\xd2\xcfp0\xa2\xf8,@D \xcd\x98\x9a\x0c-@\xf9VL\x19\xa7.0@\xe8\xf1Z?*c0@0\x9e\xc3\x11Z@2@vn[\xd0\xc7j\'@\xaf\x9e5\x91\x99R\'@\x84]{w\xea!0@\xa9\xd5Y\xbe\xc7h-@\x0cua\x93\xd8>0@\xeb\x12\xccp\xdb\xaa0@\x88\xac\xceW\x9a\x81*@]5\xf1\xfe\xd3\xc9\'@\xdf\xe9\xb5\xef!\xaf(@A\'d\xe1)\x18.@\xa0\xe7?D\xc7\xe1\'@@ 3\x8b\x81\x080@\xb4\xb3\x0e\xda;a-@I;\x92Xj/\'@zp\xab\xfb\xcf\x8c)@\x83=\xe5\xb1#\xb9/@A\x1d[:\x95\xfb/@M\x8aV\xf9|\xaa(@57\x81\x10C\x7f(@5\xcc\xd3\xf4W#*@\x12\t.1\x0c\'0@\x89\xf7\xa3\xbb\x82x0@\xcc\xf3\xa7n\xdf\x0f/@u\\\x1er\x94\xd5(@\x8c\xcc\x85H\x8e\x11-@H\xea\x01\xfb\xb5\xc6/@TM.\xc2\x91\x9f0@\x12\xd1M\x1e\x9b*&@\xe0N\xc9\xec\xad\xab0@6\x05\xa6\x9b!A(@\xfb\xb9|=\x84\xff0@\x9c\xe2i\xad\\\xe30@\xf9\x8f\xc1W\xae@&@\xee\xd2=\xe0\x04{1@\x96\xb5\x91\x16\xd9@0@V\xff\xe7\xce\x93\xb00@\x91\xef\xab\xcb6\xd0,@$\x9a\x9a\xb3q\xfb)@\x07\xac$\x86\xb1\x1e.@\x817\xd8K\x16\'-@\x15LV^$\xa21@\x83&\xc3s\xb50-@\xf1\xc4Vw\xf7\xc1.@\xbe\x96=\xbe,\xa4/@"z\x02~\xcc\x17-@f\xe0\x8dE\x01#0@\xeb\x00\x15l\xd4\x94*@\x92\xb3Z/[\xe5)@\xe4\xd4*\xd6\x9a\xe30@\xe7@\x99\xbek\xad.@\xc3\r{\xd6\xa1\xe0*@\xece7\xdb\xbbz,@\x03`W\x1f\x0e\x86\'@\xcd^\x07\x00\x87\xfa*@\xd5\xe7\x97\xa9\xbb\x121@\xddJ.\xc2\r\xf8&@\xef\xdeR\xae\xfb2&@\xebI\x83W*h+@ \xd2\xf7\xf5%%(@\xefB/\x1e\x87\x8e(@-p\xf93\x05\xd0&@\xb8\xd8CU\x8d\xac0@-\x0e\x9f\x12\xfc\xea/@c\xdb\x81\x1dz2&@\x8528\x90\xb0\xf2%@\x19T\xe4+z\xe4+@%\xeb\xb0\xc2`\xc6&@\x9c~[Z\xfb\xa6-@C\x82\x96\t\x1e\x18/@\xc7\x15\xaf\xb3At*@\xe59[\xa5\xf5\x9a/@.\x1a6\x89N!0@\xc4\x9d?4\xecI1@4\x03\xf2\x1bL\xff-@\x85\xaeb\x95\xcaV0@\x03\xd1\xd3U\x92\x9e%@>\x9ejC\xcd\x0b+@\xf3\x97\xf2\x08y\x042@\x95\xb2M\xb4\xc1H1@8u\x128\xd1\x11\'@6\t\xf7[\xd9J(@\x98\xa3A\xfb\xd5>.@_+fg;\xd90@2J\xe0V\x94O-@z\xc5\xdc\x12 \x83+@;S\xec\x87\xf8n(@=[#}\x89\xb5.@\xf0\xf3y\x9bWU,@W\xb3\x04q\xd3\xd9)@X\x18\xb4\n\x92A&@Ad\xcb\x0b[\xfa&@B\x00S\xbcw\x861@\x89\xf4\x81\xd5\xc8\x0b1@\xe0m\x82;h\xab0@T3\xf2\xc2\xafy0@\xd8\xad\xba\x88t\x1c1@?_\xd8\xd7zE2@\xa6\xee\xbe=\x86\x88-@%t\xb1E\x8d\xb5%@.\x9a\xe0\xb3\n\xd2-@`;A\xcc\x8a\xdd0@<\xf9\x05\x87\x1d\xb9*@\xdd)jKH\xb1-@9Lp$\x1e\xdb(@f\x1a\x02IR\x85,@\xabw\xba4q\xce-@\xbb\x0f7\x0c\x0e\xa9/@\xd8-\xb2\xd7\xf8\xe9-@\xc1\xe8>E\xa3\xac*@p\x83\xad \xd6\xfb&@\xce\xf4\x18[\x8aJ&@\xc0\xce\xd5T\xed90@\x91\xd3\x14\x96\xc6-/@\xb0\xb7\x1b8\xebT&@A\xfa\xa71\x19\xab*@\x8b\xf3\x868E\x12.@%\xc8\x16\xa9_k0@\xe6\x8f\x19\xd8\x1e\\0@me!7j\x951@9mYa\xd4\xa6%@\x0f+o\x1a\xfd\xa4&@a\xc4\xd2\xf20$(@V<\xcf\x84\'v(@\x02(\xf7\xa6\x9c\xda+@e\xf4\x81\x03\x88\xbe-@\x95]\xdd\xb7#\xb31@\xb9)\xae\xe5\x10\xa60@\x14-\x07\x0e\xeax(@\xdf\xf7\xec\xbf\x0e\x16\'@\x19\x10\xd0("\x9e%@\xe3R\xee\x1e \xcd1@J\x86\xe4\xc9\xdbn,@\xb0z\xfb\xec\xfc\x1f1@\xe1A\xd0A h/@\x0el)\xb9\xdcB-@\xfcQz\x94\x05\xc20@\xbd\xe9\xbe\xeae\xb2)@\x05\x12\xbe\x82|W)@\xf09H6\xc5\xd3&@E\xf8$\x98S\x9f*@R\x1a\x92\x1b\xfd\xd1+@VX\xaeI:\x92/@?\x00\xb5=1\x0e.@\x05\xb1\x99\xab\xc06*@\x82\x9c@i\'a,@\xd8,\xd4\xe5\xa9\xe0+@}\x0f\xe1\x9e\x05\x84)@\x99\xb5\xaeR\x00`,@\t9s\xfd:\xea0@\x08\x89\xdd\x8f\xda\x87\'@\xdd\xd7\xcb\x11~\\,@\x0b\x08\xd1\xcf\xb0z(@J\xae|\x063&0@\x1c]3$\xd7\xf50@\xda\x96\xda~\xcc~)@\xa6\xad\x9c\xb1\xdcF(@\xaf\x02\x17\xbdV\xeb,@\xb9{\r\xd6A\xa60@\x86\xc9\x14\x05?:1@\xc9\xa1\xa3\xc9[\xc8+@W\xa3\xb4\x87\x96\x9d0@\xb2\xf1\xeb\x8f\x02\xc5(@\x1a\x925\xea\x17[/@\xbaL\x9br\x1a\xdb.@(\xb1\xbe\x08Z\xa10@0:\xfbk\xacf,@\xf7\x8f\xec\x9bq`\'@~\x94\n\xe5\x1b\xd8%@\x14\xcf\xb6E\xe7m-@\xa4@B4o\xd1-@\x8a\xca401\x97+@d\x9b\xb6\xbf\x8a\xf51@\x1f\xb0\xf5\x01\xb6\'.@\x8c\xddZ\xf0\x0c0-@C\x08\xb7\x96}\x8a1@\xa3&9\x1f;=,@\x86\xff_I\x9c{-@f\x06J*\x1e\xc8\'@s8|W4\x8c(@D\x1d\x1b\x00\xf8s+@c\xf4\x9c\x98\x17G1@\xe6hZ\x0c\xfb\x880@\xac\xccjwr\xe8.@\xf1T\xae:\xd1\xe4%@fx\x92\x11I^,@\x9c\x14{!:.(@\x84\x9f\x9aq\xcc6\'@\xac\xff\x1ce\xa4\xf11@=4\nM&\x0e2@\rT\x8el \xfa*@\xba\xc1\xe0\xd1%\xfc&@\xa7\x1b\xc3\x1dM\x8a-@:Y)>b#0@\x9b\xa81q\x8f\x830@\xe3\xc6\x92\xdc\x08\x890@\xc3\xdf\xcf\xd4G\xd8%@\x08\xe6\xad\xa86\',@\x9e<a\x8f\x8e\xf20@@\x16^\x02\x97\xa91@\x87L\xcd\xba>\xb90@f\xc1|\xbf\xe3n.@\xbc\x83\xa7\x19\x8e\xb0/@Z?\x90NK\xd9+@B\xb7\x05(\r\x13/@@\xb0_\xf1\xce\xa71@\xd5(@\xc0\x7f\x192@\xf0\xa5o\xdfC\xb7)@db\xfa\x86\x80s*@\x86\xe7a\x7fGl/@\xc0\xcf\xb7v\x84\xe4-@\x02\xdc2\xf6n\x920@\xbd\x99\x12\xf7\xbd\x80(@\x15#\x00+qy\'@-J_\xe9\xf1\x88)@\xcd\x7f\x1a\x93\x1e\x1d&@\xae\xa9\xecC\xa9\xb80@)\x04\x13\x99C@&@\x0fE\xc8\x85\x08\xbb-@\xb54\xc6\x1a\xe0\xe0*@\x99Y\xe6\xea/\xa5-@5R\xd9\x15\x18s.@\r\xd6@\x0e\xea\xc6&@^\x8bu\xb8l\xfd+@\x91\x11\x85\xae\xf2\xe1(@.\xd6\xb6\x94c\xe1&@Icv\x86\xc9G)@j\xd5\xd66\xddI*@%\xe5\xfc\x98$\xc9&@\xa0\xf5\xcb4\x02c.@\xbcI\tb"F0@{\xf8m\xf1\x17l(@\x84$\x00c\x81\x0b2@\x82\x18\xff~\x83\x960@\xb6\xef+\xb8\xf4\x102@\xfd\x0ck9K\xf1%@\x94\xad;\xb4u\x8a(@\x0e\x12\xc1\x0f\x19\x14.@(@\xcaK\x8e\x051@[W\xdc\x0c\xfaR+@_\x00\xac\x1a\xa28&@\x0e\xe3MZ\xd5I)@\x82\xa4\xd0\x8b\x0c\xd9,@\xa2\xb5\xcfy\xafc1@\xc0\x03$U\x0bQ0@d\n&0\x85&1@\x89\xf5\x83\xdaZu0@Fz\xefOIU0@\x88\n\xf2F\x1c\x9a\'@\xd3\xef#$</,@\xad\xd1\xc4\x9e\xfc\xc5&@\x99\xca\xb6\xa6\xfb\x13(@\x9b\x19!j\x08\xa1-@\x9c\xcd\xd7Nv\xc3&@v!\x1eX\x9f\xb7&@B\xed\xb7\xe3#/2@\'\xd2\xd0\xc4\x15\x02)@|O\xbaI(\x87\'@\xa4\xba\x88\x04\xac{,@\x8cW_\x00\xed\xcf)@!\t\xe9Oys(@\xc0\xff\xb6\x9e\xb1s.@Tr\xb3w2\x180@\xf9\x96\xe3\xf4(\xfc+@\xeb\x83J\xaaVK-@\xc7\xcb\x8f\x95\xf2\xa2+@s\x82\xb6\x93\x93\x15-@\xab\x80\xa4\xa7/,0@\x9dh%*%k,@\xde\xe9A\xd2\xa9+)@W-~\xcbQ\xb50@2#\xef\xf1\xfa$.@\'\xf5_\xc8\x1e\xd8-@\xc3\x1a\x9cy\x83\xa1*@[\xf0NS\xe6\xf30@\xbf\xf4\xbd\xed\xd4\xc4)@t\t\xf65\x0b70@\x8a\xae\x92\xe6\x15(1@0lM\xcb\xb1P,@\xf2]N\x17]\x8e\'@\xe28\x14\x13\xb5[,@[\xd0\xcc\xe2\xa5\x87(@#[F\xa5\xa3i)@]\xd7\x88?b\xb2\'@\x8d\xcds\xee"\x8f)@id\xb1\xbc\xc3q(@\x94\xa9\xabYD\xaf,@Q\x14\x14\x02^\n0@\xd0\xbcd0J\xb8+@\x10\xcf\xe6\x94\xc6o1@\xb3\xc8\xf9H\xc5\x07-@\xcb\x9d\x8cT\x8b\xfe)@\xf4\xd0\xbb\xdf\xb7\xdf0@2\xf3\x15\x85q\xce+@RI:^@\x90.@Kx\xb5Xy\x97/@\xfd#\x81C\xb1Y,@\xb0\xcd\xb7\x80x\xdb0@\xd3\xf6\xd1\xba\xac!\'@\xf1\x1c;\xfe\xb5\xf7&@Z\xd9\xa8\xbe\x81p-@5\xed\xd5#r\x9b+@Y\xff\xde\xd1\xe4=(@\xeb\x8bX\xf0\x0ev0@\xc6\xfa\xc8j}\xe6(@U\xe9\x02\x1a\xad-.@dV\x1f\xaa\xd2I2@\xc6I\x00w\xfa\t-@?\xed\x9d\xf7\xd7\x810@b\xe6$H\xde)(@\xcd>\xdb\x9d,\xac0@\x97Q\xbf\xd4\x16\r(@`jQ\xe0\xcf\x8d/@0\x12\xea+Oe-@\xe0\x9a,\xa5\xe4\x9f(@\x10\xfd\xf8\x16q\xf7+@\xbfQ\x87G\xc0\xed(@JA=B\xa1*1@\xff\xa7f\xaf\x19\x07*@\x89\xee\xfb#\x99\x94)@\xa4G\xd7\xda>\xf4,@n=\xa8in\xd1.@_\xa7y_\xf1$)@O\xc8\xc8*\x1fF+@b\xbd\x19\xf6\xda\xcb%@vf|\xe9\xb3\x92*@\xeb\xc1M\xec\xf6M\'@\xca|\xe0\xe4\xd4\x0b)@\xad\x03\xd2\x91MO/@\x1c8D\xee741@\x96\xbe5\x9f\x16\xb4.@\x8c\xec\xf5q\x04\xb8.@f\xfe\x98\xb51e+@\x9a\\\xf4x\xd9\xc5,@\x84v\xd6d&\xc21@z\xf1\xe7\xf10\x80%@\x06\xb0I\xc7\x03m+@<R\xad\xb5\x19C.@\xcf\x04W\x81\xdes0@B{\xa2=0T,@\xbf\x16)\xd4T\xbe(@\x19\x93\x85\x0e\r<(@\x17\xb2\xde\xad\xc3\xc0-@\x0cd\x90\xcb\x9e\xc7.@\xee\xccr\xf6\xc5\r-@\xc6W\xa2v\xeaa.@\xba\x8b\xeeL\xebU0@\xfa\xec\x81\xe4\x14\xee&@\x1e<O\x7f\xce\xb80@\xc0@\x87\xd9o#(@\xf2u\x8e\x16\xf8e(@)J,\xda\x13#0@w5C\xcb\x1d\x8b0@=\xa2\x93ME\xf70@\xfbM\x1f%\xbb;&@L\x8e\xbf;\x99\xb50@\x03\xe8*\xc0Hg(@\xcc+\xc53\x11\x89.@#\x19w\xb0z\x86+@szv\n\xbe\xa3-@}o\x97\x89\xf9\xdc0@\xd0\xef\x95\xe5Cu1@V\xc0\xef\xd7f\xca&@\x7f\xaf\xd6bKn.@\xfeY\x9b\xe7\x99\r)@\ts\x8e\xb3\x1e\xcc+@\x99iMz\xacp1@\xdc_v\xa8Z\xe9\'@\xb1P\x1b\x1d<\xb81@\xddF\xf0\xf8\xe1\x95(@\x11\x8bu5\xc8\x91,@:\x1f\x08\xccJN0@U\xe9\x9ej\xa0\x14,@i\xcd\xe3\xa3\x95\x0b+@\xba\x0flY}\xb30@5\xe4\x12\x18\x94\xea&@a5\xe5\x1eC\xd0.@\x19$K\xccS\xe1-@\x8b\xdfk\x07M\xce.@2\t?4?\x891@\xd1\x8b\xcd\xd6\x9c\xe10@\xc7\'\xf8\xe3h\x91&@\xd5Y\x00\xa9\xfc;+@\x1aI\xc3,\x96\xca,@\x0bCX\xa9`f(@Z\xcaK\x97Z~)@\x87\xf6+Cmx/@\x05p\xa9\xfe\xf2W0@\x7f\xd9\xff)\xf3\x890@<29\r\x92\xa9/@-\xc3\xfc\x97D<1@\xcd\xf4\xa7\xceP\xf40@\xa0\xfdl\x80_.1@#\xf4UK1\x03\'@N@\x1b\xee\xb4\x081@\xf9(\x9c\xd6\xb7\x16.@zY90\xf1\xb10@h\x05\xf1\xcdR\x171@\xfd\x9eC\xfa:\xec-@f\xa2\xa1\x97\xf2\x144@\xb2i\xb6h\x17\x961@\xc1}\xf8-I\xb5\'@\xae\xb1\xb7b\xfc\xf1\'@\xba\x95%a\x00\xef*@\x02\xbd\x04\x1e\x13\r0@\xfdX\xbcX0\xad.@\x0c>y\x989\xe9*@6r\x1c*\xf5\\)@5\x13{a\xadT-@J\xe3zA\xe80&@\xc8R\x92z\xcd\xaf,@\x18\xc3\xd2!\xb1\x851@\xbc\xdf\xc5\x1bf\x9f%@?\xe6}:O\x1a1@"\x80\xd3\xfa\xe1K.@\xa8\xf8\xbc\xa9\x00\xb4,@G\x9au\x99 \x0c+@`\xde\x9a\x91\xfa\xbc+@8\x03\xf2\x89\xa2\xe8.@\x80f\xf5\x93/\xc10@\x19\x89\xde$\xf4\x89/@5l\xb1e$\xbc,@\xa1\xca\x10\xd3\xbc\xc5.@+\xd59\xac\x1f\xba/@}I\xeak;\x0e.@a\xef\x86\xd3\xedD1@?\x95\x076\x8d[(@\xf6\x1b\\\xc8\x1e\x8f)@(W\xd4\xeea\xa8/@\x9f\xc2\x8a\xbdq\xad/@\xddP\xceW\x13\xf8&@\xb52\xd5\xe8\'{,@K\xc0\x16\x82|2.@7\x942\x80q&-@\xd5\xc7\x80\xb7\xe4\xbc0@\xed\xf3u\xb7\x14\xd7-@\xa9v\xc0F\xe6\xb5/@\x8en6\xc1C\xa7/@\xb1+\xa4]\xfc\xec%@\x992\x91\x9c\xf8 0@\xd9\xd0\xe4\xeb\x01\x17-@BC\xc8\x0f\x94\x83/@LX\x1d[z\x14)@\xd7=\x81Fn\xad\'@bc\xcfx\x05\xad-@\\\x9c\xffrr\x94(@\xe8\xae\x84\xc2@Z*@~\xceB\x933p+@\x9c\xbf\xbf`v\x16(@\xd2\xa4,\xa5\xfc$0@i\x85>\xae\xd5`+@\xe1x\xfdF\xc9u,@V-\xbc}\x87o,@\xabd\x15D\xaa\x9d/@\x91g\x8bZ\xe2\xc0&@\x16\xa9\xee3\xd9a1@\xc0\x94)\xb0\xc2\xce(@\x98\xda:Dw\xd41@\x05\xad0\xa3:\x85/@\xcc\xa2^\x1b\xcfy.@u\xa1\r&"\xc7+@\xf3\xfa\x9e\xa0j\x08-@\xeb\x06ha\x18\x880@\xe1p\xcc\x84\x05\x7f,@r\x13\x99\xbah\r)@\x1cE\x18\xfd\x06\x82(@DA\x8e+?\xd7\'@Dd\x9dr&\xab&@yg\xad\xa9\x18!0@\xbe\'\xe6*\xb0\x8a(@\xd4\xb9\xcaQE\x8a0@\xb4\x10N\xcc\x7fp,@\x1f97\xfd\xa1c/@\xad\xd0:\x84O\xd61@}\xe3Aaa^*@|G@\x83M\x041@\x94\xf7E\x01x\xb5%@\xe0BR\xfd\x8a\xf6/@\xbax[\xc3\x84\xda*@\x80\xd1\xb1\xe4\x88\xae\'@;\x84\r\xff>\x9d(@-\xacKH\xd6\xf4+@J\xce\x9b8\xf6\xe1/@\x8c;U\x15H\xe70@o\x95\xe6\xe6\x8d\x8a\'@2;\xc5\x85\xd7\x020@\xeao \xf7{..@\x1f;\x9b"\x8f\xfb,@\x95\xed\xac\xf7\xd3\xa4,@in\x1f/\x85\x11+@j\xb1\xe0m\xf4\xab)@:\x07;\x97\xa4\xa8)@\xa2\xf5\xa47\x1d\x03%@Y7\x91\xacw\x810@H\xf2\xd6>D\xab1@\xb2\x05\xe7\x7f\x8a\xcd/@\x1a\x88Y\x1ba\t0@"\x98\xc2\x10\xd9k1@?N\x9e\x9a\xecl,@@\xb1\xe4<\xc1\x17\'@\xbd9Y\xdfT\x940@[z\x90-!\xd51@\xb5\x9c\t\x032\x820@\xf4\xe3\x93K.\xd8\'@\xedm\xc3T\xaa\xe7&@MT\x0f\xccel/@\xc5\xacX\xbc\x06\xa4,@\xbc\xd2tzY\x19%@*y\x89\xe6\xfb.&@t\xf2K\xb6\xf3\xba0@[\x8d\x07\xdf\x0b\xfc/@\x8c\xbc4\x83\x8f\xeb,@\x18\xd6Na\xa3\xf90@2\x96\xd6R\xe9\xa7(@2\xc3\xd9\x8f\xfb\xc8-@G\xf4\xab\xabDA0@\x97\x85\x87e\x908-@A\xff\xe9T;\xc3.@\xd5\xd92/\xf3B0@\x10F\xfe\xe95\xdf\'@U\x13\x80<\xcfw1@\xd7\xbb;j\x15\xed\'@\xa0\x9csz\x9d\xb3,@\x0b\x04\x87W\x1df/@\xf1%7\xd8\xbe>+@\xbf\xe6\x86\xeb\xbd\xba,@\x03<\xe0\xc9\xd3\xbc%@v\x9a\x92Uy\xcc-@^xW\xa7Y\xec.@c\xda\xc3\xa7\xc5A)@%\xecO\xf2Y\x1f1@\x0c4\x95\xd8\x01\x17.@1\x1a\x87\xee\x0e\x08/@fxc\xdd\xf5\x88.@\x892vX\x13\x0b1@\xdb{[\xb9\xfc\xf80@4\xea\xaa:\xf2:\'@P\x90\xaa^\xe9\x191@\x8e`-\xdaS8)@\xce\xe1*\xcf\xac50@\xde`\xaa\x05\xd2\x87+@Kds\xca\xba\x8f)@:\xe8R\x88W\xbb/@\xe6\xe73E\xbf\xab,@\xb1\xec\xd0\n\xc0L)@\xff]\xc3=i\x9c%@b\x89\x0c[J\x95\'@m~\xf1\x8f}\x17+@\x9f\x81\xfe\x98=\n+@*Z1>{\xdf)@X\xf9\x0b\xa1&K0@\xd1/\xa5\xce2\xe6&@\xcb\xd7_\x99\xf270@C@\xdeRW\xe91@\xcf\xffz\xde,\x190@G\x00!\n\x92\xf0+@\xf6E\xf7`n\x9c,@\xed\x00[!&\x15,@$\x0f\xf7+\xc0"/@\n\xf1\x0f\xddn\xd90@7^$\xb5\xb7\xa1/@_E\x87c\xe8\x1a1@\x91IM\xa8\xc9\x01*@\xbb\xee`\xd2\xa1*,@\x9d\x07h\x0b\x06s(@\xcc\x0bs\xe9h\x1d+@P\x8c\x15{P\x9c/@\\\xa7%\xa6\xff\xb0)@\x84!\xe1\xa3\xb1z,@V\xc8eG!\xd1*@\xb6H\\k?\x90&@\xda\xab\xcfR^\xa0/@\xce#nx\xc2\xbe(@\xcc\xbc\xbePb\xf2*@d\xfd@\x0c\x1722@\x131l@\xbb\x14&@A\x1b\xd5EB\x170@$\x16\xb70\xc7.0@\x87@\x8f\xe9\xb8\x97)@\xa1r8&Fm+@\xdc\xacD\xa1D\xf7/@\xce\x1c\xf8\xd5\xf5\xe20@\xeb?\xb57\x91\xc81@\xfa]\xd4\xaf\x8b\x82)@\xe4\x9e\x9d\x05*&&@\x16\xae\xb5\xfa\x86\x00(@\x99,Y(\xea\xfb+@9[`\x9ej\xc1&@-\x9f\r\x9e,\x051@=\xca3\x10Nz-@\nT\xb7\xb9\xca./@q\xb8\xf0\x8a\x8c\xff,@\xcaB\xad\x97;\xcc%@\xc0Q!\xd67:(@\xb5\xd1\xedwD\xfb0@\x0c|<\xe9sy,@\xdex8\xb0\xea\xb3&@T\x96\x9b\x1f,7&@7N\xfb\xa2\x14]1@w,\x9a\x9aq\x17.@\xf0\x04\xf9n\xcb-/@>)\xed\x85\xb8r.@\xd3\xba|\xff\x9622@\xbc\xca\xb1w\x16\x88)@\x9d\x1f\xcc\xe9%\xdc.@\xc5O\xe9\xa5\x15w/@n\xd0\xe8\xc0?\xb80@Y\xf2\xf1\xf2R\xc9-@p\xb4\xe7\xad\xee[.@}M\xabb\x99\xdb(@\xe38>\xe6K\xa5-@\x99\xfd\xc5%\x99\xa5%@\xb9\xcejd\xa7\x03)@\xe5Y\x84\xc9\xe8\x96(@\xd74)\n\xba"(@ n\xb2\xa7"~1@\xc8\x18\x0b\x7f\xef\x9d-@\xb5\x9d\xb0d\x06i&@\x17\x18x\r\xe6\xb3%@\xcf\x1c\x08S_\x92-@F\x80\x9b\xda!\xde-@[D\xa8\xd3w@-@\xc4\x9a\xeb,\xed\xd5-@\xcaem,E\xa0.@\\\xb4A2\xe1\xf5\'@\xef!\xa2+\xd7\xe50@\xa3z\xc8\xe0\x98\xdc,@9\xf0\xdc\xa9(\x071@J\xa5n|\xee\x9a%@vf\xae\'\t\xd4-@*\xd1\xc8\xe1\x02\xbe.@\x87\xdb\xe5\xa7\xbfI/@\x15*\x8dP\x05\xc4%@-!f2\xb3\xe7%@Z\x9b\xa4[4Y&@\xf7\xa2*Er\x10+@\xf0\xc1\x97\x1d\x04\xb91@\x1b\x98\x0e(\xd7\x0c2@Od\xbb\xbf,\x86-@^J_\x0c\x15%.@\x0f\xfc\xa82\xd5\xea0@;8\x9e\x84/\xd80@\xba\xbdq4\xed\x7f(@?\x08\x8a|v#)@\xa4\x06\x85O]A0@\x04\xdd\xaa\x04\x97\xce.@\xb7H \xf0X,&@\x8e\x88+\x17\xc8v)@\xbe\xe2\x0c\xbaj`&@\xe5\xb2\xa7g\x1dG+@M+\xa0\xa3\xdd\xb3-@\xe0\x01\xc3\xba/\xeb%@\x84\xf5\xda\x99\xf9\xa7)@\xa3z\xcc\x0f\xc9\r/@\xbc\x19\x84{\xcf\x04(@\x81\x98la\xa6\x9b1@\x8f\xa9\xf8&\xb6\x05&@\x91\x1f3\x0cdM1@}56\xe1\xb0\xe2%@q\x923oo\x131@\x87\x8f\xd19B/)@\xd6L\x88,V\x90%@\xbf\xad\n\xea\xb9\xd9&@\xe3\xd3\x1c\xa3\x8b\xc5+@+\xd8L\xe3\x85\xf20@@\x81\n\x87\xa7\x9d1@&\x06\x82\x9dn\x930@Kg1\x94\\\xa5%@5[\xbf$\x11S/@\xb3\x1c\xbe>\xe9\xc31@\r\x8d\xaeE\xc5%.@\xf8jt\xdd\x13 .@*NAu\x9b\x13&@\xc3\x1c\xf8\xaa\x82f+@\x86\x9b\xc8\r2\x152@Y\xe6\xf1\xe1\xbb\xbb0@/\x85\x05\x93\xf4D*@\xa0\x1d\xff\x9c6\xbe1@\xd0\xca\x8ai\xb7\x0b2@\x9c\xae\xfd\xf3\xcf\xb1.@\xf29A\xfa\x17\xa11@\xb9\xa2T\x8d\x86|)@%\xbaq\x1fs\xfd,@\xf8Q\xf1p\x85\xf91@\xf0\xf5\x07\xd3H\xcf1@\x81\xb2\xfe\x13\xef\x9e1@\xfb\x12\xbf\xe0\xb6(&@AK\x1a\xbaE].@\xd8TJ\r\xf5\x8d0@Lb\xe9&p\xcc0@\xca\xe60Q=c%@\xfc$\x0c\x98\xf4\xa51@\xdf\xed^\xa7\xf2\xb20@\xe6^v1ru*@\x92HB=\x9d\xd51@&\xa4\x90\xb4\x03\x1a/@\x9b\x8d\xc8\x92\xd35/@\x12\xe2h\x98E\xb40@;\xd1\xb0\x03\xa841@.He-0\xed%@\xfa_\x1c\xac\x00\xa3+@V@\xe9@\xaa\xec0@5\x9euI\xbb\xde-@\xe6\xbe0&\xf9W0@\xea\\\xab\xae\x90E2@\x10H\x16\x85#\x1b1@ZT#~Ar)@\xa6\xbe\xbb\x036\x82*@S\xe0\x9e\xf8\xfa\xa50@\xaa\xa3\xc2H\xc5\xc60@\xb6\xbb\x18\x89\xfd\x0f1@\xcf\x95Q\xeb\xa3\xe0/@<\xbd\xd2\xc1\x8f\xdc*@\x99\xd14\xa4\xab\xcd1@\xc7\xb7,\x15\x93\xe8%@{7\xb1P\x8d\xdf&@\x8a]+\xe6]\xeb%@MO\xeb\x92\xee\xaa1@\xd0#B9t\x9c0@\xe6Y\xae\xf6\xb8\x81-@\xb8\xc7\xab\x11\xc3\xe1+@\xdc\xaa\xbc\xee\xb1\x96(@\x1ba\xfa\\W\x87*@\xe5\xf5\xea=\xb0S(@\xd1\x92\xcd\xa4N&*@\x9c\x8a\xecK\xa7\x80+@6\xb2t\xa4^\x88(@\xd0\x01\xa5\x92\x13N1@q\xd2;\xd6\xb1\xdb%@\x16q\x11\xd1\xa7J0@n\xa9\xfc\x07p\x002@R\xc5\x12\x98\x89\x1f,@\x90\xae\xaa\x99\xc7\x000@\xd9\xd1S\xce\x93/0@s*K\x14\x0e\x00/@\xb1\x9e\x06\x1f\xcdD+@\xacay\x1a\x85\'1@\xb0\x11\x064X\r&@r&p\x18\xa3\x18\'@\xb70R\xec\x08\x8d1@\xfc\xcb4J\xea\x8b1@\x11\x1f+\x91\xe8n0@\xdb\xb7=\x94^c%@/\xf8\x1b\xde\xf0$1@):^\xda\xa9I1@D\xb9\x0cEj\x95-@\x99=\xe9\xe3&\x181@\xdb\xf0\xa8\xcd0\xcd/@\x93\x84F\x18\x99/.@\xf8A\xee&3\xec1@\x0b\xa0\x90\x04>\x921@\xaf\xedk\xbd\xf2b%@@|\xb1\xd27\x1b/@\x94\x115\xc4)\x901@|f\x90A\xdan0@\xfc\xba\x0f\x14s\x14.@\xcfU\x1e\xef\xd3I0@\xc1uP|\xe81\'@\x88Gk\x18+\x980@h\x8d\x0e\'\x18\x8d1@\x85ef\x1c\xc4\xcb%@\xbcPc\n\x17T(@\xce\x98e^\xeeZ(@^\x0cey\x81\xe0*@d\x10\xad7\xb8,&@.\xf3\xe3\xad\xdd/(@j\x87"\xc6\xb2L.@\x923\x91\x8a5\x0c&@[\x84\xd5\xba\x94?4@\xb3U3[\x93v*@\xbf\xe9w\xc4Dk(@\xe0/\xf8\xc2&\x891@\\\xf7\x1a\xd7\xb70)@(\x8e\n\xd2\xd6\xd3*@\xc66.\x9e\xb6\xe7\'@w\xf2@\x11\x92&-@\x9f\x94\x1f\xa7\xcci-@\xb1\x82,\x93v\xe0&@\xc9\xa1pU:\x903@\x84\xbb\x82\xa1\xaa\xa1-@\x9f1=\x1f\xd2\x11\'@\x1d#\x90$\x90\x821@\x8d\xedU\xf9\xf3\xbc-@\x9d\x8f\x19-\x15q.@\xbc\xb4\xab\x02\xac0.@\xbb>"\x08G\xe61@\xe7\xe8\x17\xa97\x85-@\tO(+\xc9\xb9-@\xbb\x00\xe9\x82\xd6+/@lA\xf7\xb2\xd3\x80*@\x10D\x8a\xfe\xc3\x0c1@\xc7\xf8\xf9?\xa4\xcd1@\xd1;\xef3\x08\xa6,@GeK\\\xb4-,@\n\xfe\xbd$\x93\\(@}\xb1&\xa3\x96D(@\xcdC\xed\\\xa4*3@Y\x86\x85\xbfI\xb9/@\x1d\x0f\x1e\xb41\x16)@\x1a\x9b\x92\x11\xd9\'(@\x01\\\xea&\xb2\x0b)@\x11\x13\x97J\xc7X%@\xf5A\x1f\xce\x13\xd3*@M\x9b\xa2E\x94\xfa-@\x01V\xaf\xd86\x9f%@\xf4\xf8X\x15\xfc\x960@\x9e\n\x16\xa3\x87\x8f&@V\x11\x8e\x840t.@uVj\xbe\xe0\xe8-@\x08\xd4\x9b\xf9\xdb!(@\xb5r\x84w\x15\xac&@\xe9\x9fs\r\xe1\xbd&@\xe4\x10\xd8\xac\xb4\xad,@YlwW\xc6\xa2/@\x8e=\xc2r\x84\xdc1@\xda\x8a\xe1\xad\xee\xc9&@\x80\xd0\x17U\x1c\xd11@y\xb3\xe46\x99\xcb-@NK\xec\xd5\xe8\x81\'@\x11\x87~\xa5\xdf\xb20@\x8e~k\xb6\xc4`+@\x9f\x891\xf27\xb0%@\xf3\xdc=\xab\xbe\x03\'@\x93\x1c\x06\xbeb\x9b1@_\x81\xc2Xvi&@\xb8:\xe1\xe1\x02\x03-@fw1\xed\xe7A+@\xa8\x9b\xcb\x9a\xeb\x8a(@\xbbL\x83\xc7\x1b\xfb(@{BC\xc2\x87F.@\xb0s\r\x00M\x9f/@lF\x01]\x96\xf9-@.\xc8\xa6\xf9\xda\xc9,@\xddj\x81\xa6\x91\xdb+@\x9c\xeb\xdfF\xd4l,@\xcf\xbb\x9dc\x01J&@\xaaE\x98S[\xac%@\x15\xb6\x04\xf1\x97\xd9%@\x834\x19s\x19S(@|U\x97\x0e\x07\x9c+@~\xd7\xb7Z$\xf5)@\xdb\xa22\x05\xb3\x192@\x9a\xad\xe3 \xb2\xe5+@L\x18\xa9\x9fi\xd6,@\x0f\n\xdf\x05k]1@\xfe\xe2t\x9f\xaae.@\xa3\x1a-p\xe3\xa4*@\xf4wy~"j(@}~\r\xcd\xe1Q.@l\x1c+\xd6>`+@\xfa\x7f\x88\x1fC\x8e,@\xf1v\xc4g\xda\x102@|\xb35Pd\x0c2@\xf14\x89~HG.@\xc9\x8b\xff_1\xd8/@\xc5\x9brIPX(@\xaazj\xa8a\x88%@:\x10J\xfcO\xf5.@\xb36\x03\xb8\xbaP&@m\xb7}\x8c\x9b5*@{\xe2M\x90\xdci(@\xaa)\xa7\x9cg+1@\x84h{\xc7\xa4[1@\xc7+~\x00`\xc3&@\x9b\x14\xe4\xd3Hy+@\xb3\xdb\xee6&\x7f+@G\x1e\xe9\x9c\'\xb9.@\x0ctm\x85h\xd81@\x82\xfa%;z[(@\x1erX\xbd\xed\xc3%@\xd18\xf3y7\xcd&@\x8c`\xe6\x0f\x9bL1@a\xe8\x87\xd1a\x012@\xe8|\xf1\x885\xa4,@j\xbb\xc2dz72@-\x17,/;\xbb.@\xdbfh.\xe8 0@\xcb\xb3\xf4t>\xed0@\xf0\x06q\x1a\x16\xd8%@\xe2\xaf0\xa1D\t&@\x11\xbf\xb7\x93\xae\xba%@\xcbFytz\xe4%@\xd9J>\x85\x87\xd4,@\x8cn\xd3\x0e\x8bT&@\xd4L\xc9[m\x8b%@\x90~\xbd\xdf\xc5\xb51@AX,\xb4\xfa\xd0%@\xd9\xad\xb5M\x86\xaf(@\x9b\x9a\xcd\xda+\xa5,@\xac\x14\x89\x8f\x07\xaf&@\x8fW\xf7\x94\xb7\x031@m\xf7\xcd?Q\xa90@q\xe7\x95\xe1\xf4\x83+@\xae{\xbf\x0b_\x0b1@\xd2s\x9b\x9e77\'@\x90\xb3\'\xa0\x89z-@L\x82%\xebn3,@\xc09\xb1{\xc4\xa3.@\xa7$j\xa6\xad\xac-@#\x0c\xdb9D\xed&@\xfb\xbeK\xd3eZ1@kc\xe4\x04oq/@6X5\x9dvv+@+\xb6E\xaf\xb9\xa8%@)8\xf2\x1c~\x93-@\xdb\xff\xf4\x1e\x8a\x8c.@\xc0}P\xafT\x89/@_\xf3i\x95\x98;1@ux\xf2Q~?2@F\t\xe3\xbe\xcb\xa1&@\x18u\xe8\xb0\xe8\xcf(@\xbc\xe9\x12r\xb8\x00&@8Zr3\xf3\xa90@|N\x12\x80E\xed\'@j{K\xed\x0b\'&@\xdf6,\xac\xe201@\x0fp]+\xa172@\xfaV\t\xc3\xd2x.@\xf8\xa50\xd6\x12\xb3.@\xd8_\xafR\x17\xa0(@\x0fi\x1a\xb5\xc99-@\xaf\rd\xd1\xea\x7f-@^\xd2ld\x91\x001@\x8c\xca\xf9\xdf0\x0c(@\xf4\xd7\xc0\xff{71@/y\n\xa4Gp-@\x7f\x06A\xc4\x94)&@\xdc_\xbf\x86\xd0>&@D\x0c\xb8\xf8\xae\xfc(@\x93j\x87\xd8\xa4W-@\xdai\xfc\xf6\xa1F+@~*\x1e\x11rD.@\xac\x96\xa0\xc4\xb2*1@\xc1\xd9D\xad(/(@Fw1\n\xb7\x13(@\x13\xechT\xea\xe1)@\xc1\xc6-\x17"\xb90@\xc81\x88dQ\xcf0@6\x11\x7f?\xe0\x081@\xf2\xed\x1di\xf9\xcb%@\x14\x89\x1az.\xab&@\x8dC\xf1\x8a\xa8\xb8*@Rcv\xcbi\xbe-@\x86\xf5\x08\xd8\xde\xb0+@\xb0\xa8!\x0c\xb9\x14)@\xc8:\xd7\x12\x08\x142@}\xb6Wz\x0en0@\xad\xa9\x9f\x98\xfd\xcd.@.\x12\xfb\xf5Rm2@\x91\xcc\xa7\xcd\x88\xc00@&\x9d\x9e;\xe6\xd5-@\xca,cbz\x89-@\x19\xbd\xab\xf6\x8e\x93,@\xd3\x8e\x17\xd8i*.@4\xf0T\xc6\xbe\x1c-@c\x87r\xcc\n.&@Ff\xc1R$\xf0%@z\x17\xef\xa0\xa5\x85-@r!G\x80\x19\xef%@\xb9\x07\x19\x06f\xbd+@S\x87h\xa8Gx(@\x11\x0f\tq\x15\x081@H\x1eHb\x1e\xd3(@\xfcxGy\xa9\xd8&@\x85\xba\'\xd5\xf7H*@\xeb\x064\xaf\xb7L.@LB\xd4\xa7\x19@*@\x01\xffK\x8d\xa2\xef%@\x1a~oN\xdb\xaf-@\x17h\xc3\x86\xec\x881@\x0c\x88\xc2"(\x051@7{\x1ck\xa3\xf8(@T\xd8\xa1\x94\x96G(@\x11\xf8\x90\xcf=\x87-@\xf5\xe4!\xd0Z\x08*@I\xb7\x83I\xc4\xcb*@\xdd\xa1~\x95B\xd2*@\xb72G\x86\x9at-@\xc0\x12\xe9\xd1|+*@{\xf1`\xbdq\xc8*@Q\xf0\xb2wB\xde-@\x9f\x0ca`\xb5?0@%\xeb\xb8<kn-@i\xcd\x1dC^U-@W\xfa\x86T\x9b\xaa&@\x83\xdc\xf6\x84\'\xd0%@\x93?MH\xba\xcb%@\x9b\xbbQ\x9bu\xa7&@\xb9=7\xdf4l*@}\xc1\x05S\x96?-@\x11\x85\t\xb0\x95\n\'@\xbf~\x89H\xf0\x1e*@f\xcf\xe4\x17\x11\xf7%@~A\x17H\xa4\xb0+@\x8c\x05%\xef\x03\x190@\\\t4{u&0@\x13n\xed:\x08H,@y\xe7\xa9\x8e0\x90(@\x05-a<sO-@U\x8b\xcbb7_)@\x00\xb6\xbb -\n0@\xb1 \xce;\x04\x050@[\xbd\x86e\xd43/@W\xacIs\x00\xc6-@\n5\xb8\xcf\xac(,@z\xa4\x80\xfb^\xd5(@r\x96o\xd9\x9b\x031@;\xa0\x05\x9a/\xac0@BR\xda\xbf\xc7\xbe(@\x86\x06^\xca\x19u(@\xf4W\x9bg\xa3\xa2)@C\xfbM\xa0\x9ad-@\xd6\xbdH~ \x1d1@\xacKJ(M\xc8%@\x18\x0cT\xd3@p-@\xfe\\Y\r\xf8\xea-@R\x89\x9cT\x07\xb9%@}\xa5.\xfe\xcf`+@\x02\n\xa7\xc4\xa6\xb5*@\x9e\xa8(-\x0b\xc3+@\x10\x18M\xffZ\xed0@\x1b\x11\xb9\xb0H\xbe&@|\x92nk\xea\xe9+@\xd5OcFm\xf9(@\xbfgz\xfa&F0@\x7fc\x02o\xad\xd2%@\x93G\xeci\x90\xc0&@\xc8P\x82\xd0\xd0\x91,@\xb7B\x167\x17T,@\xf2\x03\x9f\xc3)m/@\x14\x06\xd0\x86\xb4>*@,H<\xfc\x17\x8c,@I\x8e\xdd\x18\x98\x11+@\xc4\xa5\x88W4X)@Y\x8eb\xa4u\x950@\xd1\x190\xd3\xd2B&@4\xcc\x9b\xbb3\xd7-@w\x15Bj\x1c\xef&@\xfa\xaf\x18\xb8<F*@\x9d\x81\x02\x15\xf8\xc3,@\xb4\xab\x1e\xd5g\xf4(@ado\xae\x9e\x0e,@\xae+\xe3\tt\xe80@\xaf\xe0\x9a\xaf.\xd5/@\xc4\xb6;\x9c\x18\x08&@J\xc14\x9an\t,@\xfb"\x11ll\xf3-@\x1b\xd4\x0fu\xea\xcd-@"\x83\x0c\x96J\x02&@\x83.\xc9\x0e\x1b?,@\x07`\xfd-\x14i,@@MG=\x95d(@\xc9\xe2U\xb2yd.@\xff\x07\xcau\x1bF&@0\x93\xbe\x95\xac\x82)@Tv\xb2\x1b\x87\xb8)@\xb5S\xba\x1c\xd0\xf2*@\x18\x85\\\xbd\x9f\x91,@4\xb1\xa0~$\x18-@6S!\xff\xf0\xc4&@\xf6\xbfmj7\xca*@\xb6}^o \xf5.@l\x1ct(>\xdc&@\xd7\x04\x08\x82\xd0\xf4&@\xb9D\x12\xceK\xfa-@>\xd7\x1e@{2,@\x8b07\x17?\xd2(@6\xb4d\xdc\xc7\xab)@d\xdd,\xbf\xc0v\'@\x16\xc7VK\xc9\x0e,@\xc1N\x99\xe3\x9e\x17,@\xe4\xb4G\xaf\x83\x07.@\x17\x87|C\x1b\x05/@?\xdbD#\x12\xb1%@.lL\xa2\xa22,@?*\xfa\xfd\xb2\xb2-@\xa2\xa6\xeb\xdc\xc2\xbe0@uWa\xb6\xb7()@*\xa4\xca\xa6>(.@)\xb6\xc1\xe2}\xcf(@\xad[\x0c\xcc\xc9w&@\x1a\xc1\xa2\xc6\xab\x961@98\xec\r\xfd@-@,C${\x1dN&@\xbd\xb4\xc2p\xb6\xfd(@@\xc4\xc1jmI-@\xa8;\x84&\xb6R-@\xc0\x83\xe3\x99\xae\t,@\xe8n\x02\x0e\xda\xbf%@$\x0f\xb8\xab?\x1e-@O\xc9\x911N\xab)@$8\xb0\x93\x08\xc3.@u\xb6\x9a\x82R\xc2%@\xc9\xee\xe02\x0bc\'@5\xcb\xf9\xdb\x97\x08.@CXp?\xd58-@Fr \x9d@j+@\x84\x94\xd2\x82Z\xf1(@h\xe8~\x99\x9d\xb30@y\x8c\xcb\x97\xa9\xa6.@\xc8{\x0c\xa71{0@\xeec\xf2\xe1\xf4\xd9-@\xc6c\x0c\xca\x9fl,@\xd6\xc0\xa8\xe4\x1b\x10,@\x95\xb0X\xca%\x19\'@j1\xd7}\xe3\x81)@n\xf5\xca\x85d\xd0%@\xad\x82\x94LXB(@m\x1fjATz+@M\xdb0\xdd=\xc00@\x9e\xd6\x05B-\n)@\x02"\xf6&\xe6*,@\xb6\x9cj\xa6\xc9[-@35\xd6\xd2/p-@*@\x8b\xfeED-@\xb7*\xc5}\xca\xe8%@|\xaeR\xaf`\x1a.@\xab\x9e\xc1^nw-@bB\x1e\xbe3Z,@(\xb0=i\x1f\xdb+@m\x9db\x92\x80\xf0/@\xb9\x05\xfas"?.@\x07\xa1r]M\xca/@\xd8\xfd\xc9\x94\xddB0@\x04N\xf7\x05,\xef%@a\x99\xf8\xd69b-@\xed\xcc\xb8X\xc0).@\xb8\x032X\x88o,@&\xc3g\xc2u\xc0(@8+-\x81\t\x8a\'@r\x8f*P\x88g-@?\xea\xd7\xcf\xeeW(@\xe3\x9dU\xf3\x99G(@t\xd9J\n\x82R0@\x81\x83\xcbEkT,@\x86\xb5D\xae$\xd61@\xdb`\xf2\x8dN\x0e.@N\xff\x9f$g<-@\x82\x1b\xf8\x8d\'\xbe*@\xf6\xa1\xe0\xc7\xe8\xa3)@\x8d\xe0YKJ\x84+@\x013\x8d\xcdtD2@\'\x99\xc4c\xdd\x9a\'@\x8dB\x13%H\xce%@\xf7\x82`Z\x9d\xb0&@@\xb8wB\xe1\xc8*@\x96S/\\\xf1\xc0%@B\xb1\x9fQ\xa8\xe5%@$\x1ef\x91\xcb\xd1%@\x8b\xb7\x87-\x0c{,@\xb5\xeb\xa8i\xb0\xd1%@3\x9e6\xae\xfb.&@\xbaR~\x88e\xcb-@\xe0| \xe0\xa5\xdb0@\xdeb\xb0\xcatc%@\xab$\x19\xfd\xd9`&@\xa3\xc3\x9bXG\xa7)@5\xaa6\xf29o1@\x14<%\x19\x1d\xac(@\xebE0\x17\x8fM*@\x02g\xc7\'\x994\'@C\x1e\xcb\xf31_)@\x186g\x1f\xad\xda)@K$rU\x88\xa2,@\xa5;\t$\xad\x9b%@[ \xc1\xad\xb2\xd1%@\xc3\x0e\xe8\xc07\x911@@\xcbIH\x99\xa7&@kB\x89\xb8u\xd8&@\x92\x85\xdf\x03X\xec*@{R\x91Wm\x04&@-\xae_\xb2\xbav,@fL\x8e7[\xa4/@t\x83S\xf6aH*@sF\x87\xcc\xbf{,@}u\xb4\xdb\xdd\xb3(@"\x87\x1d\xb7>b(@\x90R\x12\x909))@du\x8b0\x97\xbe*@\xe3JfN\x07\xee)@\x81\x00g\x9d\xb0\xd5%@\x1c\x81\x1eG\xac\x0b-@\xe1\xbd\xea ;=*@\x7f!\xcf{\xe7",@3\xdf\xafo\x0cH3@\x86[\x10\x9d\xc8<)@\xb7J.\x12\x06H(@\xe7\xb9\xd1f\x9e\xab1@\x97\xa6\x9c\xb5f\x82)@\xfb\xa8c\x91\xf5f0@\x08N);\xe1\xd0,@x\xb7\x97\xa6\xfeQ&@\x12W\xfb\x1f*\x1d0@9\xc6\xf4O\x0fw0@l\xf63\x98\x94\xcc0@\xe07)\xc5\x9da1@#\x8f-c\x02\x98+@\xf3\xa1\x00|\x14\xbf+@Z8u\x7f\xaaY0@\x01\xcbi\xc6\x93\\(@\x0f-GZ\xaf\xc4.@^\x97\xdd\n\xd3\x8c\'@Vl}3\xef\'&@\x08\x89\'g\xceY1@\x98\xf3\xae\x9d\x04\x8f+@9\xc1K\xaa\xd1m\'@\xba8\xef\x8fZd0@\xb7\xab-\x1c\xa6\xab\'@w\xee\x1c\x9am\x8b-@\n\xc6\xcem\xc0e/@r\xe7#\xa5\x0cC)@u\x112(\xfd\x0c)@*\xc6\xb1\x00\xe6:)@\x8a\x98\xc6\x05\xa0I/@r\x06\xd7.\xc7\xa2)@j]\x83@H*0@=S\x0f\x04\xa0\xe7*@k!\x84}\xee\xc10@S\xbe/\x8a\x92\x94(@6\xa1\\\x8fn\xd4%@b\x03\xef\x08t\x870@a\xf3\x9f\xc1NB)@\x03\xb39\xa29}.@b&\xfa\xbd\xba|,@\xb8p=S\xc5=)@\xa8\t\x1d\xaej\xdc1@\xa6\xdb_\xad\xb5\x10,@\x8e\xeb\xd6\xe7\x8d\x83/@L\xbe\xa0=\xf8\x1f-@\xe5\xea\xd5C8\x850@\x8em\x06\xe0\xdd\\&@\x1a\x12\xefr\xccH-@l\x1d\xe7\xd1\xcd\x02&@\xfe\xf7\xed\xd2-\xc7%@\xb5\x8af.:\x9a\'@\xb5\xfc\xa2\xd0\xf9S(@\x12\x08\xfc\xc7\x87Q1@T!xZD\x90.@V\xad\xf0_\xca\xad.@\x80\xf1\xcd\x083\x8c+@\x11\xb9i\xa3;L*@_f\xbe\'\x0b\xad\'@D\xc8\x8d\t\xf0O-@\xf6\xe7\x0c9\xd9U/@\xbeV\xcb\xfd\xdee(@*BV\x9fj\x830@\xd8*\xa4\xa6\xc9g0@\r\xfb\xfcw\xc0\xcc%@\x89\x9a\xb4\'o8)@\'\xf7\xd6\x90\xba\xe60@\xe4\x9e\x0e$\x8b\x82,@\xc4@\x05\x90\x13X0@\x8f\xa4\x9aJ\x18\x03-@4\xf9\xa0\xe8d\xf8%@\xec\xdd\xf8\x97,a(@5\xdc\\\xa3\xef<(@\xfa+\x87H\xc2\xfa-@\x90\xd7KXYA)@\xd9\x1e\xf9\xaa\xa2A&@b\xac\xc7\xe7/\xf3&@x\xdc\x9d\xf4RB)@\x1f2\x8e3\x92n)@\xaa\xa5\xd9\xc5|\\(@z\xe2^\x08q+,@\xea\xd7\x17l\x9f_0@\x15\xd0\x01\x13%\x18-@#;\xe618\xf4(@\\\x07\xb2o\x19\xe6)@\xbaS\xaf\xc3\xad\xd6%@c\x03[\xed~\xa31@\x8b\x11\xdd\xff\xdcC0@?\xf7U\x86N -@\x81\xfcb\xb9\xd5\x1b(@\xf5"]\xd9\\G.@\x84\xee\x82\xed\xb2\xa4*@\xb5\x80\x1d\xcd\x90s0@x\xd26\x16\xc7\x05\'@\xa4K\x12;\xcf\n&@\x8b\x12\xfd\x8c\x99\xda%@\xb6Xo\xc8\xd4\x12(@\xf6\x82$\xc4\x08\xe91@M!\xb9\xe3\xfd\x18+@*\x16\x8fW\x9c\xeb%@\x901(\x98+\x02.@vJ\xcf\x82=#(@D\xf9\xfa\x1e\x8fX(@\xe4\x93{ K\xcc)@[\xf1m\xff\x98\xaa*@\x1de\xd36\xa4:,@\xfa\t\xc7dc\x141@\xd2S\x1e{\xc1\x13+@\'\xb5I\xf3\xf8\x0e&@"\x8c\x86D\xca#*@\xda$`\xdc\xec\x8e\'@\x83\x83\xea\x1c-\x9a*@J\xff\xd5u8\xec.@\x87\xf4\xe57+\x05\'@\x95\xba\xfaH\xc9P-@\x1a8LK\n\x7f,@\x17?\xc1\x98\x0e\xe4)@J\xd4(\x81\x889-@\x07\xdcd/\xb1{.@Sv\x07;\xfeN.@\x98<\xd7\x05\xa7P/@\x15\x9f\xcb\xcbd\xb7%@\xdb\xfa[?\x83\x81(@\x95\xf26\x91-n\'@\xbf\xf5\x8b\xec\xc67&@\xa6\xe3\xf9\x0c\xef\n\'@H9u\xaf\xa8\xea%@K\x11\x0b\xcc\xf3\xf01@C\xcd\x01TO\xfe,@Q\x13R\x11\xc1\t&@\x01$\n\xb0\x9a\x90\'@Si\x0b\xcf\x8f-&@{\xb6\x98\x0cf\x18+@\xd6\x8d\x14\xc1\x02\xf8)@\xe9Xle\x10\xba,@\x91\xc8@p\xba.,@\xa4\xbe\xa9S\xd1\xec(@Q\x7f\xac\xb9\xd3\x7f(@Q\xd7wf\x04X0@\xee@\x97\xed\xb8\xaa(@\x90\x0cv\xa6,6.@\xde}\\\xd6\x1b\x17+@\xca{\xa9 8\xbf0@\xf9\xd2\xf1\xc3r\x17&@\x15\xab_CV\xbe*@\nTS\xa1\xb9h+@\r)\xc2\x01\xce\xa6%@a)\x1ea`\xf5-@\xa8\x15C\x9b\xb9\xc9%@\xbb\x18\xff0!\x1b&@\'\x02\xcd\x1c^\x98&@4\x94\xac]\\=,@\x01\xd3sH\xa3)&@G\x90/\xa8\xaaC.@\x1e\x9c\x15\x1c\x99^+@\x88\xbe(\xdb?\t+@r\x182\x98\xd0\x9a\'@\xa3{\x1e\x87\x94|&@Fa\xf6\xa5\xb1\xc6.@\x8c\xc0F\xc6\x89o&@\xa6\x8dG\xfas4,@\xfe\x12\x0fh\x98\xcb(@\xc4\xfe\xb2\x86\xa8\xd6/@`\xc7b$\x01\xea%@^\xdc\x91}\xd5\xca\'@\xe3\xdf\x85 \xaa*(@X\xa4\xd1\x96\xf7o/@\'\xd6\xb55\x14\x91+@\r\x117Q\x03\xe4%@\x8c\xf8\x98[\x12#0@\xc0\xd1C\x87x\xab+@`\xd1,vK\xc8%@\xee\xe6\x84 \t\xa1/@\xdd\xc0\x97\xc7\xbd\xf4)@\xcd\x8bn\xdc\x1f\x94(@\xa3\x0b:\x0e\xfc\xdc(@\x85\x85\xff!\xdb\x08(@\xd9\xae\xf8=\xfdD\'@\x80\xad5\xf8\xbc\xb6(@\x9b\xf3\xcc\xda\x89\xdb+@B\x8f\x99\xf2\x9b\x08&@\xa7\xd1\t\xcf\xc0t*@\x16\x8bF:\x80\x91/@\xaf\x1c\x12\x9d\xaa\xee*@\x84\xb0\x0e\xedQ\x95(@\x8b\n\x8d /k&@\x1c\xf4\xaa7t\x11&@\xc4\xf7\x82X\xe6\xf90@\xa1\x97A\xce\x87\xa9\'@A\xaa&\xf0iV%@\xf8\xa6\xdev\x19K(@R\xb5\x01\x05\xa7\x84&@\xa8\x0e\xdd\xe4R\xa0\'@\xe6\x1b47M\xc9%@,2\x08\xe7\xe0o&@\xae\xa88\xb4\xe6x&@\xdas\xb4(8X(@\xe4<\xb8\x83\xbd@,@\xacw\x11\xe3\x15R.@\xa1\xd6\xaf\xdc\x9d\x12&@ ;\xba\x8bT\xf4,@\x9f\x10\xcb9\xbe\xde(@\xbc\x95\xd2.\x19\xfd(@\x03\xb3\xbe\xa8F.(@#L\xad\x8f\xc1\xc10@\xaf\\\n\xdaj\xf4&@w\r\xe0\xd1ZJ1@\xa2\x98N\xa6t_.@\xba\xd7\x16\rkV-@~\\\xca\xa4\x95\xcb+@\x8c\\h\x06L\xc9/@\xbcv\xb4\x90\nU-@}\\\xb5\x1c\xe4r%@Zb\xb8\x88\x98\x8b&@J9\x8b\x83\x89\xc2+@\xf8B\t17H&@\x12r\xa5Tx\x01*@\x84/\x92\x8d8\x18&@&\xc1\xad\xa5Nz1@AGy\xb3\x85A.@!\xb1e\x88\xb7\xc9-@\xe9\xd5_\x16\xce\x1c*@.\xda\t\xe6\xe9\xbc*@\xb0\x00O/\xd6\x1f,@\xf3\x12\x13\x00j(-@\\KR\x99\x81W-@\x0f\x03\xa2M\x18\xc8%@a\xc6Ob\x89{1@k\x171)\x1c\x81%@\xbc,\xee{\xdc\x96*@u\x13U\xeeMT-@x\xfb6\xb7\xd2\xbc*@\x95M\xa2u7\xa20@\x02\xee\xd2\xb9\xa5\x011@\x1a\x08\xa2\xaa8\xa3.@\x06LF\nU\xe5)@\x99\x03@\x9a\xc1\xc9*@\xa5S\x01\x7f\xfdb&@ X8\xfc\xcb\xd7(@\xcfG\t\xe4\xc3\x94*@\xc32&\xc7\xad\xae.@\xd1\x97$\x0b\xc47(@7\xd9w\x04\xe105@\\9\xa7\x07\xbc\x12,@\x18(\xb3\xbe\x9d\xf2/@\xa2\x8f2%\xaf\xab,@\x1d\xdaR\xb4B`&@\xba\xbf\xfd=\x81W&@_N\xb1\xd9\xf9\x03\'@\x80*\x03R\xaf6(@A<\xefZ\x16\xa50@\\\x85\x89\xef%\x88(@j\xea\xb81lb*@\xba\xd15\\\x8d\x86)@\xb3\xc0EUM\xe1(@\xd9\xd4V<\xbe@.@\xe8B\xe0\xef\xea(*@&:T\xb39h(@\xee"\xb5\xc5\xa4\x8f\'@Ok\x8bc=\x16\'@\x1e,+\xdbW\xd60@\x7f\xe2\xc4\xcf=\xf60@\xe8\x125[\x0c\xdf(@&x\x95\xe3=\xed(@\xbab\xb4\xee\xac\x04\'@\xe9J\xa1\xb9\x01Z,@(\xbaC\x9f\xf7X(@\xbe\xe1\xcd\x98\x1b\xa2&@\x96\xbf\x96\xf2\x84d.@\xf0\x91\xf6\x9b\xc9-0@\xe7B\xba3\xb8\x8e,@\x1b\xe5\xf95F\xd3)@f\xc5\xbao\xe2\xd9)@\x96\x13\xca\xfc\x1d_-@\x94\\=\xae\x85t-@\x08OE\x02\xdc\xa8)@\xf8\xb9\xc8a5I(@\n\xbbX\xd5\x01\x89%@\xf3K\xca w\xdc.@Kz\xc5\x94m\xbe%@G00Hd\x9f%@R~t\x03\xdah(@\xd6\xea\xe8\xaaa<,@!\xa3C\x1e\x84\xc7(@\x03\x92\xc1uN\xb9(@\x7flz\x82\x97e-@\xaf\x16\xd9u\x1a\xaf0@u\xce\xd0\xdb\xbe\x99*@\xec\xae]=,\xb60@\x828\x9c\x99\xa7\xfe%@w\xb3\xb6\x0e\nf(@xY[\x02\x9eJ)@\x14\x14K\x93r\x8d\'@\nv\xa9\x80\r\xa4.@\xbeP\x82\x98\xe3\x07&@\x17\xea\x13<\x8cV)@Dw\xe0"\xfdf(@\x07\x91\xc4Ti\xd5)@-\xd38\x08\xb3\x13-@S\xf4\x84A\xbb\xcd0@\xe6\xf2\x9c\x99\xe0\xac%@\xf1}\x88A`\xa3)@""%_,\x92.@\xcd\x9c\xc4\x88\xd3\x96*@\xb8A\x9a\xd0\xd5\xdd-@y\xb4^1\xed\xec(@\xa5\x1b\xfaXs\xfc)@\x90J\xe5 r)+@\xa7\xe9\xc1\x99\x9a\x18/@ \xba}f^\xd1/@\xfe\x83\x9f\x81H\x16-@\xb3\x89i\xa1\xb8\n-@[\x12[\x80Z&&@\x18\xf7\xd7g\x88\x04(@\x91\xc0\x99\x90\xd8\xc8&@T\x1bO\x1eS\xd0%@\xe5\x13^5\xc4D/@T\x0c\xe8"\x95\xd6%@\xee\xdd&dA\x080@f9\xa1!\xc7B.@\x1f~\x1f\x8cL\x00)@k\xe3^\xa3l\xc8.@\x1f\xe0\x12\xff\xb7\xfc%@1\xe4m\x88h\xe2%@\x0ew,\x9c\x88\x95%@\x1d\'\x0c\xe2#..@[\xbd\x95\xaeD1.@F\xedQ\x13\xc7\xd20@\xd6\x90\xe7\xb9\xb0\x07)@\xd2;,\xb6V\xb9-@d\xee\x05\x80+\xf8&@\x17\x0eU\xd1Z\xf7&@\xb0>s\xc3X\t&@\x9e\xbf\x07\x9d\xda\xde&@o#\xdf)It)@\xc4\xdc\xf2\xb9=T)@$\xd2\xe3u\x978&@\x98\x9c\x14\xc4\x1f+)@aT}\x86\x05\xf1\'@L\np\xb1\x1a\x1e+@\xb8G\xa8 b\x1f(@\x8c\x91R\x94\x7f\xf4&@I4\xbamQ\r&@L\xacYQ\x1b\x8b(@\xf1\xfe\x0f\xd1\xf0\xab*@Bm\x9a\x17\xbdo\'@\xe3e\xda\x86C&0@\xad}\x04\x9c\xdd\x112@"\x18}\xa1\nC%@\xfb\x10?\x00\xf6\x1a)@\x952\xcb\x85\xed\xee%@\x90\x9895o\xd8-@\xcd\x9b\xd8\x9c\xb3\xc1%@\xb6O@\x83\xd0\x9d*@\xcbh\xb90+\xfb%@[0\x8f\xa2\xfa\x10+@\x8ee\x7f%^\x83.@\x8b\xff\xc3\xe1\xa7c%@\x1cA\xeb\x91\xb8\x80-@2Mo\x05y|(@\xdb\x81\xa9ed\x04\'@\x9aT\xc2\xdd\xf0\x1e+@\r\xb8\xb4\x8a\x0f\xa6%@\xae{A\xe5#\xe01@s\xff)\xa4\xb2+(@]$\x9a!\xc1\xff%@X\x8d\x84|\xfa\xae)@\x876\xb4\xd0R\xbe)@\xf8\x96sP\xcf\xca*@\xde\xf3\x89I-b\'@e*0J)Y,@\x82\xf6\x8f\x03+\xc6%@;\xa8\xb3\xc2\xbc\x10)@\xb3$\x15\x01\xa1\xf2)@Y\x00x\r\xca<(@J\x94uOh\x8b.@Y\xaf|\xa4b\x12\'@\xcf\x9c\xb8\xc5\x96\xdd(@5\xb4Q\x98_\xfc&@|\xb2w\x1c\x9e\xd5(@\xd8\xbf\xf2\x10\xc4\xfc(@\xf5\xdb\x16\x84\x10f-@\xd7\xeco\xf1\x18\x00)@\x82\x05~|\x15\xac0@\xbcs\xa9\xc0\x0b1)@Vg\xca\x8dF\xc9\'@jc\xc1S&\x92)@\x85Z\xb7\xd6~%0@\xcf\x84\xdc\x063\x8e)@\xf9]\xa8R\xe7\x95-@\x99\x9f\xdf\xdc[\xae/@\xf5\xadC\xb4\x05\xf9-@\x9b\x1cF\x97\xb9\xe0\'@\xc1\xad\xcb\xe0\xa9\x1b%@\xe0\xe0\x92\x94j8,@\xf4!\xd8G\x05()@\xaf\x9b\xe8\xae\xdeg,@O\x98z\xfb\xac](@\xed\'\xef\xcf=\xf0%@\xe8\x0c\xa0hW\xbf0@T-szS\x96&@\'\xa8\x8c\x9d\x1f\xe8-@\xe0\x015]g\xd6+@\xf9\x11Xx\xe1\x9b(@\xaa}M\x85o\x17\'@\x8dv}\x82\x9f=,@\xe9\x19\x0c1\x9e\x18&@B\x14@\xda\xec\xd2(@\xd0\x0c\xfc\xc6\xa8:)@E?i\xa0\x9b\x1d,@"d\xd2/0P,@\n\xcfn\xbcV\x8c0@\x84\xd2 \xf2*\xee1@b\xd1\x03\xa8\x1e\x1b0@VlR\xf82\xad*@q\xdd\x8eU\x90)0@\xbb_\xbbI\xb9\xd0(@\x88\xd48\xed$\x880@\xfb\xbcc\xab\xd0\xe6\'@\t\xd8U\x0e\xbd\x01(@p\xf2w\xc3\xb3\xe4)@\xf8\xb3\x8a\x8fcx/@\xea\xdc\xea\xd17\xe7.@\xbc{=Ng5,@{\xa7\x94\xf6\xed"1@n[\xcc\x9a\xf6u+@T\xd1S\xcc\x89\xb9/@V\xdb\x89\x9d\\7(@\xea\x13\xc1\xccN\x80+@\x08\xe0oI\x93\x83,@\xff\x10\xbc\x8c\x8e\xcb-@\xe3\x1eU\xbe0\xb10@\x86.\xa1\xb9<\xc3(@\x88P.W\xf2\xa0(@(\x96i\xd9&i(@\xa3\xe8\xc0\xefU\xe4&@Qc.\xa6\xbf\n0@\x10\x83\xfeRsM)@\x02zrp\x14\xb80@\xb3B\x9a\xca\xa9\x98.@\x7fB\x9b\xfb\xf8\xb0*@\xca7\x060\xd1\x07*@ \xa7B\x17+\xcd/@<\xb1\xb2\xc0\x84V)@\xfdn\xc5|>\x1a+@h1\x93\x16\x02\x9b%@\x04\xf0\xc5\xd8T\xfd&@\xe6\x19`\xde\xfd\x8b-@\xfe\x13\x12m\xbb#)@\xb5b\xf1\xa9\x19\x99,@U\xe7\x13\r\xc5\xb00@\xce(Jkd\xa7%@6\x8a\xec\x03nA0@\x83\x18\xf4:\xc1\xf5+@~Q\x12\'cT(@f\xc0s =m0@@\xfc\x03\xc4\x06d.@<\xaf\xdc\\\x17\xa9(@\xd6\xbe\xc7\xbd\x19!+@\x87K\xaa\xc4\xe3\xc31@\x1b.)\xae\x1d*(@\xf1\xcdh\x93\xef\xa5/@\x92t\r\xca\x0f\x1c+@\xa9\x8b\xe2\x94$\xa6/@\xad\xb6\x91\x8b,\x90&@\xf2\x83\xc6\x89\x80\xa50@7\xeb\n(\xc0\xe0%@T]\xdd\x840Z.@\xa2\xdd\x8a\xe4@\xce,@\x9d\x8f\xa7"\x95\x17\'@\x10a\x88`l\x9e0@\x17\xed2"[30@\xcc\xae\xed?\xfcj+@:;\xb7,\xfc\x16(@e\x14jiX*\'@\x8c\xff\xcf\x9bc\xe3(@\x9bn\xa9%u\x89(@0n\xf5\x18U\xfd0@\x8c\x1b\xfb\xa1E70@\xda\xc7\xe0\\\t\xde-@\xa5\xbco9\xb9\x15)@\x9d$ha*\xa5%@w\x1fuTZ_0@\x90\r!\xb28u-@\xe1\xdc\x0cv\xe6l(@\x97\x00\xc8\t\xe7J)@)\x14bA\xb6:\'@3\x01\xb5a[\x91.@\x95X\xe5\x98\xc2\xf40@Z\xce^\x8fo{-@/\x9cd\xf0e6(@\x17\xe7\x1ci\x16_(@\x0e\xa1!\x8b0\xe7*@\xda\xadYu\xf9U&@ k\xda\xc2\xb1\x1b0@\xe3WF\x15[\xc2+@\x8b\x1f\xa3d\xdds(@\xee\xad\x00%2\x8c(@\xc8\xbf\xfft\t\x98(@y\xbf\xe3:D\xef\'@\xce=o\xb3\xc6\xd6(@l\xf4\xd0H`\xec*@\x1f\xc8uo\xf8\xe8-@07\xa5\x8f\x10[(@\xa0&\xc7Z6\xed0@K\x18\xce\xda\xe7\x93*@ \xb4\xb19N=.@\r\x83\x96\x1bh*)@\x198G\xb7\x1f\x9a.@\x84H\x84\xc8\xe0\xe9,@\xbe{\x85\xef\xf0\x910@c\xf0^TU\x94-@\\\xdbg\xab\xbe\xbe.@\xcd\x0bj_\xe2*\'@\xd2N,\xaa\xafs+@\x0c\x13\xec\x18*g-@\xd2\xb8X\x05u\x03)@Q[\xf7\x82\xd7o(@"\xf7\xe5\xaa\x1f\x1c(@\x8a\xbel@o\xc0+@\x14\xdeJ\xd4\xdf$2@"\x8am\xf1\x8fu0@q\x84\x00?\xbc\x98*@p\xdf\xb4x\x02H\'@1\xee\xf8\xc5\x12\xcf.@\xbb\x1c\x9cR\xee\')@x\x15>\xf3m\x1c+@\xd1\xc1\xb8\x86|\xe5&@\xc7\xe4\x9e\xce\x13\xee0@\x16J\x99@\x076)@\t\xd0}\x0e@r(@\xc2U\xa5\x94\xa3\xe6\'@\xcf\x025[\xce\xd5/@\xbf\xe2\n\x8e\xcep,@\xa4\xc9\xf2\xaeC\xc60@\xd3\x03\x86>\x02\')@+\xd7\xe0\xc9\x9c\x19)@A\xee\x1e\xa7\x105,@\xdc$\xd0\xf7\x89\x94*@\xdd\x9e\x00\x91\x86\xc9+@\x8bjI\xc9\x19I\'@\x15\x98\x94\x1c\xc4\r)@\x94\xf6\xd7\xfc\xd2\x010@\x84w\n\x06\xc9\x03\'@Y(\xf3\xdcI\xec0@\xca\xfb\xb2\xd1K\xcf&@\r\xc7\xd7[$\x8c0@\t\x958\x182a)@w\x93\x97\x98eQ+@\xaa\xc1\xe6gs\xd3+@\xf2n\x05\xd6\xf8w\'@\x8c\x9e\x01\xf0\x01\xc9%@\xf1&\x1d\x93f\xaa0@\xfc$\xa85\xd6\xd90@=:\xa2\xbc\xaf\xb8&@x\xf9&)[\xbd%@\xe0\xb4\x9du%7)@\x16\x07y\xaab\xd64@d\x1f\xd24\x1d\x18+@>84\xa1x\')@v\xa4P\xa4\x9d\x8e&@\xd5\xdc\xecN\xc0\xaa&@Y\xbf\x00\xef\xde\xac\'@`\xbeZ\ro#0@\xa2P\x97 _\xfb+@\x86O\x9c\x10\xef\xbe,@{\x87\x90\x88,@.@\xbb\xe6\t\x8a\xde\x1a(@EA\xf3\xd5A9)@G\xd9Y\xe9\xd1\xdb%@Z\xb7\xb2m\xb6@1@\x8c\xfc\xca"\x9d,.@c6\x02w\xad\x0f\'@\xc2\x8bA*\xe26(@M`\xed\x15O!)@\xbbk\x84\xe8\xb4\xd2\'@\t\xff\xcdDb\x8f&@\x13\xc1\xf8\xed\xa9;\'@\xaaM\x9a\x1c\xddd,@\xac\x8e\x04o6\x8c0@\xaa\xfc\x14;V\xf8,@\x14\x1b\x03+\xe7n-@r\x8e\x18\xb1N\x0f)@\xa1lo\xd5/M(@\x05\x85\x80\x11\x1e\xa6/@\xb3/p\xd2\xb2\xb0&@\xa2f\xb8\x95\xc8\xb5&@\xca\xbf\xc8\xe3\xd7,0@\t\x8a\xc5;\x92\x9f0@>E\xe7\x19A\xfe%@\x92\xbc\xbd\xaenD0@;$w\xc1\xf4O,@H\xb9>\x14\x83v)@\xf0\x8b\xb6\x8b^\xf6-@\xd0\xa4P2\x98r%@\xe7\xdc3\xc5%\x10(@Lb\xa5.\xcc\xf9,@r\xbaBr\x01e.@t>D\xdc\x07\x06\'@\xa6\xd1( \x19\xac0@KB1G\xe6?+@*7]\xcbs\x07.@\xd7\xd74^\xd2\x03.@\xe8\xfd\x98\x87\x07;\'@\xfe3|P\x96`(@Lb}\xe6\xce\xcb&@\xa5\x0f\xce\xa5\xed\xa8%@0\xbe\xdd\x027\xfa&@\x81\x043+H\x03\'@\x98}\xe6;<\xbe.@h\xa6\xef\xbccF)@\xd0jG\xc3\xd6\x17&@\xc7\x8ez\xa9@\x131@\xb4\xde[0\x96\xb2&@\xd9\x8b\xe7b\x9b\xbc/@y\xb9\x07\xfb\xa5\x14)@\xa2\x15\xc7\x83\x10*\'@\x18\x11\xb2\xd5\xc8{)@\x9f\xd7VVQ\x98)@\xcd\t\x13O9\x9a&@\x9e\xder\xdb#\\)@h1\xdc\x19F70@\xb7i<\xbb\x0641@,S\x91\xc6\xf1z.@\x81\x8f\x856\xc4"-@O\'i\x19L\x130@]\xda\xce^\x84\xce.@\xf4\xa6\xf7h$\xed0@G,\xd5r\xd2\x082@\x12\xd3f\x0f\t\xcd0@\'\xf7\xff\xe3t.0@\xbe\x17\x08\x0bf\x1c0@\x9e\xb9b\xcaL\xce0@\xc6\x86\xb4H~\xcd(@\x96M\xbc\xbf\xb7\xef\'@A\xc0\x159s\xd0*@$\x99\xdb\xbe\xcc\xdb\'@\x0b[\xb6\xebz\xcb.@p#\x85\x85\x05{&@\x01\x0b\xbeS\xb3\xc10@\xc7\x07\xd7\x1e\xb7\xe7(@\x97\xa9h>\x92c+@\xbe\xbb\x8b\xedo\xc00@\xf6\xcc\x0c\xa0\x87\xad&@\x91\xaf\xed\xce\x81\x93&@\x9b\xe6o\xfdh\xcd/@\t\xf10\x93~91@\xc3\x1e\x80\xca\xac\x1d*@\x9d\xa3\xea\xf7U2-@Y\xe7\xf9\x08\xe9N(@\x03%A\xa0v|%@L\xe7\x10a\xfac&@\x14R\xdf\xado\xcf0@\xefv\x8d\xdb\tJ%@\x83v\x04Dv\xcc*@UFW\x13*\x8d,@\x83\xd7\xed\x86c\xdf-@\xc7\xa8\xb9X\xe0\x9c%@\x1a\x98\xf5\xe2 ).@!$\xe7\x9c\x81\xec0@\xab\x9e\x94\xcb=\xcd\'@+\xe2~\xba7\xa1&@\xaf\xe1\xb6\xd3\x02\xe8+@\xcd*\x9f\xd9\x1dp0@\xd9\xc7\x8frsB0@C\x96\xf6\xe2*\t(@ \x92\x19\x0cNb+@\x12\xdb\xc8f\xe4\x1a\'@\xad\xbd\x98K\xaad-@\x98\x88\xf4\xe10C,@\xe5\xaf\x18g!\xe50@\xcf\x1b6\x82\xfc\x97&@~fu\x08\x9e~1@\xb5kK/\xcd\xb0.@h\x08\xdd\x924\xed,@\xb5\x07p?U#0@\x1fS\x9d\xdbR\xf2(@\xc6\xf5\xf4\xda\xc0\xf8(@\xbe]\x9de\x9e\x11*@\xce`zC+\xb0&@\x18\xf6p3\xf1X)@w\xe5\x97\x83\xf7\x8d*@{\xaa\x01\x84t\xab0@\xd2\xa5\xec\x08\x8e$0@<DZb_B-@o\xdb$\xef\xef\xfd,@j\xab\x03\xbd\x1e\xf8/@\xbd\x15\xcf\xa5\x00\xce&@\xa8\x81p\x98\xccq-@U\xbc;\xd7Z\xbd%@\xe2i\xa2\x10\xdf\xdc*@\xc0\xd7\xc3v\xf9^(@\xfd\xdf\xb0\xbc\xc9\x111@\xb7G\x11H\xa3q.@\xaf\x90A\xe8\xd8\xc6.@\xd3u\xed\xd5\xb4\xd60@\x1e\xeer\r@\xb80@8Q K\xf5*(@\xe95\xa5\x97\xe4\x950@\x96\xcb\r~</(@\xc2\x90p\xf3\x0fW-@\x9c>\xbaZ>\xfb(@~)q\xbe\xbfp)@\x92{P5\xc1\x88/@\xf0\xc2\xe4?\xf1\xdb(@\xec\xcbwR\xe4\x81\'@\xeb W\x89\xd5\x0f1@\xe0\x05\xc0\xd9\xc8\xce\'@\xbb\xff%\x7fjD0@\x0eN-\xb7\xc7f,@\xa4JaP\\s0@Y\x8cF\xb4:#(@\xf5\xd6\xa9\x98u\xcc\'@"/P\\RB0@\xe5#\x0c\xdc\n\xd90@BY\xd3\xd3\\\x85/@\x80C\xbbS\xd4\x0e/@j\t\xc1\xc9\xba\xaa-@6\xb6\x96\xbe\xa6;-@AZ\x00\x1d{V)@\xa7\xc5\x18\x93\x91\xae0@\xf1\xe5SdyZ)@\xa3\x0f\xf6\xb4\xd6\xc0(@\xac]\x08"\xc9d-@\x9a\xe5>\xaf\xb7r,@3\xc9V\xf2\xef\x81&@V\x8d\x82\x1b\t\xa7-@\xd6\xf9\x17\xd4\x1c\x0f&@P\x86\xfd\x02\xe0\xde,@\x07jq\xa1\x12\xc4-@\xee\'\x9b\xa8\xed\xb00@m\x02\x83\x90]]-@*w\xec\xa3+\x9f*@\xfc\xef\x1f\x86>m-@\xb4\x87\xc8\xc8\xd0\xbb&@B\xe8\x02\x0e/}.@hO\'#\\B/@e\xd8Zt\xa4p1@%\x13\xe3\xd7\x17\xcd\'@\x9e"tM7\xd9*@\xd3P\xc3x\x06\x9e0@\xe7\x16\xfa\x07\x13\xdf+@\x19B\xb7?\xfcV(@\x9a\xa19\xc4\x04\x8a&@{C\xcd\xa7\x95\xa30@Pb\xa4o\xd3\xc6&@\x15\xc1j\xe5\xdf\\\'@\xc2W\x15\xac\xda8)@b\xdc\x04/\x81s-@\xc0\x9e\xf7\x1eP\x8c\'@\t\xf6\t\x0csX.@@\xa0\x15\xc5L\x87\'@\xe2\xb9a\xc2,%)@\x87-\xb1\xee{\x960@\x84\x95\xeaTm\x92.@\xbf\xc3N\x01\xa6\x0f0@\x17\x10\np}A\'@\xc8\x1dBi\xbb\xe6\'@!|tT\x12\xbf)@v\x089\r\x0e\xe21@\x91\x87\xcew\x9b\x80.@*\x90r\xa5\x8cY)@\xe7/\x84u\xa3\xd7&@\xca\xf3UrJ0)@h\x81sd\xd0\xb8)@$\xce5\xe6A\xe40@\x9b[4J>\xdd&@u\xd3\x10aNE-@2j\xb2\xe4\x04\x1c1@3^fA\xd6\xfd%@\x12/qD\xa7\x1f+@\xd3I\x80n\xbd\xf4%@x\x0e\x8e\x11\xc1\x19-@\xebx\xfd\xf0\xf4\xe8\'@O\xf9\x12> F2@\xae\xa0X3\x14\xe70@\xe9\xd6\x0fo\xca\x9d0@\xa7\x83\xfenv\xb0%@\xf4\xf5O\x17|\xf6\'@]\x00E\xb5\xdf\x0b1@dD\xb5HH\xef0@0Ewm\x81p(@mFvp6\x9a0@\x97\x02\xee\xa9E\xf3\'@\x0c\xf2\x08\xa0b\x89.@LkR\x7f\xef\xa60@\xed\xcb?}5\x1c1@\xe3\xfe\xc9qp\xb3)@\x03\xb3\xef?[\x1a)@\x85\xc4\xbe\xe2h\xca+@\xea\xb8\xee\xcb\xc1\xe5*@c\\\x89\t\x92\x13/@\xe9\xa2\xf7H\xde\xab&@[\xe9\xef\xfe}\xf3&@2\xf7\x93:x\xde*@\xf3\xfe\xa6\x80\x9b\x930@\x01s\x08R\xceh)@`\xabSMK\x16-@\x9a\x907\x1ctg&@\xe7\x9c\x9a\xfeE\x180@Q\xee\n-3=\'@\xf5\xa3\xec)%\xb3\'@|X\x8365\xa0&@\xa7K\xeb\x00\x1a\x90)@\x1c\xff\x9cg\x88@-@\x0bAkh\xda\xf4,@\xa6_pTy\xee*@\x83\xa7\x93(~\x98*@Aqy{\xb7~0@2M{\x15\xf5\xa52@8\xc4@\x81\t\xd0.@Z\xed\xb4\x84\xf5\xd5*@\x94\x94\x14w\xd7\xed/@\x93M3\xc5v\x000@\xf4\x12\x1b\xd4\x17\xaa)@j\xb3\xdc\xf1\xbe\x89&@\x14\xbf\xde\xa0\x18\xa4\'@\xb5\x8d\xae\x9b\x7fT)@F\xe8Wt\x1a\x82(@\xd4ao\xf8ba(@[\x9c[(8\xf0/@s\x97\xf8$\xc4N-@\x83\xfd\xff\xe6\xe2\xd3\'@2\x14\xb2\xf6C\x98)@\xb5\x16\x01\xf6 \x1c*@\'\xbf\xbc\x18\xe2L,@\x8d\xe8F\xfd7\xb1\'@\xd2\x1d\xd0DR\xda\'@\x18\xe9v\r\xd9h)@\x8c#\xee\x8fP\xc4*@\xe8\x06\x94\xaca\xc8*@\x1a/x\xdb\xdc\x900@8\x14\x90\xbeh\xbb\'@\xb5\xa4\xd4\xfbD9,@\xa1lK>\x90\x9d*@Z\x8dn\xdd\x93t,@N\xeb\x96!a)0@\xcb\xd0\x98\xd3\xa9\xef&@rs2=r\x980@\x0c\xf9\x01\xf1\xd3\xa90@\xfa\x884-/\xa90@\xb8I\xc3\x93^\xc2\'@>>\xb4\xd4r`1@X\x00\xc0U\t\xbd\'@\xf5h \x9eN\xb8+@\\<b\xb4\xed9(@F\xbdY\xb1\x85\x89.@&@4\xe0\x18T.@\xd5\x9e\xa4C\x99:2@\xec\xf9\xbe\xf7:S(@@\'\xd6\xfa\xcf \'@+\xf9\xa3X<N\'@\xeb,\xac\xe8\xc1A\'@_z\x9a4E\xcc\'@\xb35*4\xebk(@QJ?b\x89\x8b-@\xd6:\xb2\x07o\xa5,@\x85\xe0lu\xc7\x85\'@"\xf3\x02\x9c"\x9b)@\x00\xed\xb3\x13\t\xfa+@]V\xb4\xf5\xad9/@\xa3B/\x1fxI2@\x88v\xe6\x1bLs-@i\xb5E\xa1\xd0\xf7,@R\xde\x88\rkm(@\xd39^\x80\xc0\x960@]\xda\x1b\x97\xf7a1@p\xf8\x00\x9ep\xbe\'@A\x01\xab\xc4\xb7\xb9\'@\n\x9c\xd3\xe518)@H\xb1o\xde\xf7\x1f,@\xbb7C\xe5n\xf0/@\xfd$\xfaa\xdf\x18,@[L\x89\x9coj,@\xa1v\xf61]\xf8&@p\x01\x98\xd2g\x99\'@%P\x10fp\x0b2@#\x8c9\xaf|A/@T\xa8\xde\x0b\x8e\xbc)@\xe0\xe7\xa6]\xe6\xc1-@\xeanl\xc7p\x960@\xad`\xefn\xdfG.@\xa6R[\x8a{\xb0-@\xd2c\x90\\.\xc3/@\xa6\xaf#e[\xd0\'@\xc3G\x13\xc3b\xec+@\xe7\xf4-\xf9\xb0\x04\'@\xd5\xaah\x03~\xd50@\xd7M\xd3;\xe8\xc4\'@(\x0e>\xf7\xb3\xdb&@\xd7^\xe1P\x96\x01-@\xac\x14\x98\xb7ly*@\xe2^\xda\xb2\xb7\xb10@\x90\xa6\xabV>\x15\'@$\xc3\xa4VnW0@`\xa7\xf0\n\x91\xe0(@)\x0e\xc5t\x93\xfb(@\xd5\xed+^)\xde+@\xb0T\x914\x92\xdf0@\x0f\x15\x06>\x1eO\'@}\x93\xb3\x92VL)@\xb1\xd4t?\xaa\x1d-@\xea\'?$A\xfc.@qI\x9bn\x18B(@\xa1\xae:\x9e\xaf\xcc\'@\xa2$\x9a\x93\xfen*@\xce\x1e\x0b\x13T\x8e0@\x169\x17\xfc\xba\xc6+@\xd3e\x89\x86\x85\x8f0@\x94\x0ck\xd1Xv,@\x98\x8f\x90\xf9H!)@a\xc3\x93-bU0@\xbcNb\x10\x98b/@\xbagS\xc8\x94\xd9-@\xe7:+e\xf0\x99(@\xac/!\'BQ)@F\xcc\xce\xa1\xfd\x0c)@\xe2(\xd4\xf0 \x841@\xb6\xc2>5x\xbb\'@\x89)\xb2\xe5\x05\xd5/@\xba\x07\xa8\xa3L\x94\'@l9E\xcc\x90|1@\xfb1\xe5\xb6\x10\x9e,@\x04\xc3\xa5\x16\x1c<\'@\xb26a6a".@\x05 W\x1b\x1ao/@\xaf\x06\xd8>Yu(@\xd3bB\x14[\xc3+@9\xec\xf5W\xc2\xc5*@\xfb\xc1jTq\x96&@\x98\x1a\x14\xff\x9b\xa50@-\xa30\xc5a\x91)@\xd0n\xa8\x85\xf1\x1c*@\xb5Z\xe5\xe5\x96\xb1,@\x89\xacO\xb3\x82\x1f(@\xb8\xb4F\xdd6\x83(@\r\xab\xa9\xdaD((@\xe9\x04\x86\x98\xe2\xcc%@\x18\x9eK\xe4\xf93.@\xf2}\xc1v#\x11(@`)cy\xa8e1@`n\xac7j\x97,@,\xbc\xad\xf3H<.@Z\xed\x7f\xe1\xc38)@\x8c]TuF\x060@\x95\xfa#\x99\x11Z0@\x81\xe2L\x96\xaf/3@\xaf\xe2\xe9L\xbf\x0b/@\x8f\xe3#\x8f(\x040@2\xdc.\x0eM\x890@\x04Ru\xdb\x99\x8d0@\xa2\r\xb9\xe7\xd2\x1b2@^\x870 \x12\xd8&@\xa2\xcaQ}W\x97.@\xe2,o\xd8\x8ca0@:d{5\xed~(@\xc7\x0e\x13\xc8\x95"2@\x85\xd6\x82[\x12h.@~\xae#\x17\xaa\r1@\x02JU\x87\x97\x05(@\xd1?\x87vz\xe5,@X\x9d\x07\xf6[\xe6,@\xab\xeb\x9b\xe9l\xc7\'@\x8aV\x99y\xbd\xb9&@\xd4\r7]\xdb\x9d-@\xfdw\xc5\x16\x9c\x97/@\xcc\xf5\xae\xd8\xfbc-@\x82\x81\xfa\xed\x15\xda-@\x19\x82\x9eN{l(@\xdb\xf1\'\xc3x\x1b.@\x06\xe8\x1fi\xf7\xf2/@\x889@\x97/&,@\xfd\x7f\xdf">\xde,@\xb0\x08\xea\xbep\x870@[\x05\xa8\xa6\xc4\xa3\'@^4\x01\x0bsj-@\x96u\xb8\x89O?.@\xc7\xf6\x95\x89\xf7\x00-@X\x13}\x11h\xd2\'@Jo\t\xaa\x1f\xaf,@\rX\xf4\xa1\xce\xa1/@S\xe6z\x84:\xa4(@j$\xc0\x10\x97\xc3,@\xfcf\xab\xdbO|0@8{\x8a\xcc\xba\xb6(@\xa7QWd\xeb\xa3\'@LLv\xe1j\x1e)@\x14\x9b\xe42\xef&(@\xe2\xd3\xd5\x16\xa4\x1f0@\x82\xbb\'\x85/\x162@QB\x80\xe5 \xe2(@R/\xfb\n$\xa0/@1\x84\x8d\xdbP\xdf\'@\xb8\x8d\xbdt\x1b0(@-q\xef\x1f\xac-,@\xf0\x98\xa4-\xb1\x82.@ 2\x85\xf1\xe5\x12\'@\x19\xb8Dj\xca\x000@\xb5\x0cR\xa5G}1@Fp\x89\x84\xfaB.@{^Q\x02y\xb5,@x\xfb\x95E?\x95,@\xcf\xb3Z}xr.@/kEA\x86\xf9&@}c\x97\xea\xcb\xb3\'@\xbak\x1c\xaf\xd3I\'@\x1a\xa6\xa1\xb5mV.@\xa6h\xc6\xab\x0e\x8d.@\xb95F\xf4Kk/@%-#[i &@\xe2(\xeeG\x12\'4@\x1f#\x1c\xdf\xb0;2@\xc2\xb3\x1f8f^%@\x8e~\x9d\xb3\xd8\x102@\xba.-\xbb\xedD.@\xe5\x1f2N+a/@\xc5x@\x01\xb62%@\xbb\xbcp\xf3\xc3F&@\x18@\xe5z\x80\xb7,@\x05eu/3\xc10@\xcd\x07\xf2\x87\xad\x95,@\xb5J\x88qB\x92*@u(\x00%\xca\xef\'@\xf1\x056zi\xb6+@\x04/\xd8\xf0\xb4\x7f1@\xdbbF\x10\xdf\xad/@ \x9c\xf75i\xf9,@lB!\xe6\x96\x87&@:6|v\xafH*@\x1c\xe0\xeet|\x18.@\xec\xe7\xf2\xdf\x00\x9d-@\xba\x8a\x954\xfck1@\x8a9\xbd6\xf3\x162@\x8d\xfd\x117b\xd4&@\xfd\xa7\x90\xac\xe8y*@4\xdb\x1c\xf10\xf7+@/,\xc26\xdeh-@\xb0O\x1c\xc9\x06\x0b)@rTP#\xa8,0@\x05\x98-3I2/@\x10}\xdb\xcb\xeaG,@\xac3L\x88/N-@\x8f\x18\xa4\x0b\xd8\x0c+@\x18\xf2Dy\xb8\xe5(@eW\x11\xf8\x10\xed0@\xc8/\xca,\xf3\xf2,@\x91\x1d\xee6\x9811@\xa0\xa6P\xf3\xea\xb9&@Y\xc4j#\x14\x0e.@\x15\x03\x7fWj\xcd-@i\xacL^\xdb\x11.@\xd8\x88F\xbfx\xe7%@\x9c<\xb4\xcb\xe6\x1d,@\x88\xa0\xb6\xaaC\xc9+@*\x84\xd8\x1e^\x8a0@\xcc:\x17\xceH\x92/@Z\xff?@s\xf1+@\xa2\xcfCV\x8f\x931@\x993<\x0bu\x89/@h\xaa"a\x1c\x0f+@\xbe\x10#\xb6\xcf\x8c.@\xb8\x83X>\x8dU0@\xe8\x8b3\x18w\x03/@\xcam\x04\xf3\x8a8,@\xda\x1a\x0851\xe40@\xdew\xac`\x15\xc5,@\x0b}\xb0\xa3\xb4\xab/@d\xafC\xccv:(@\xb5\xc2\xb9Y\xed\x0c)@\xd9-}\xcb^\x051@\xaax\xaf(\xa7A\'@\xd8\xdc\xea6\xd0\xeb/@N\xc1@\xa6\xe5\x880@\xf0\xb4!7\x9fM+@Kb\xe7\xdb\xdc\xe2(@E\xf6\t\xf9\xd5A&@\xb4\x12\xd1\x11DV&@\x88\x07N\xd4m\xcc+@\x90Bue\xe87&@\xbe\xeb\x1b\x95\x06\xb5&@\x0b=\xbb\xcd\xdd\x88,@?k\xb1\x8a\xaf\xfb%@:d)\xa7\x13?1@\x1ad`.\xc3\xd0,@\xff\xfd\xbc\x98O\x04.@\x00_t{<\xd6-@\x01^\xb3\x04\x0f$/@6\xdd \x05\x87\xfb,@R\x9e\xf1\x8c\x07\x85,@jPt\xba$\xc5/@&\x07LC^\xee&@\xba\xbf\xa8\xf4\x10\x12/@,\xdf\x7fRi\x17&@\xb7\x97\x07f\xf9\xc7.@\xa2Y\xfa\xb4\x89\xb3(@\xc5\x97mu\xadu0@eW\xfa\xd8/\x04\'@>\xde;\x9c\xfc\x1e-@\xb0V\xbfD\xc9\x80*@]\xed/\x12\x18\x171@\xfb\x12^\xf3R\x8d(@\x14\x02\xb5r\xbb\xdb0@\xfd\xe5\xc0P\x88\x0b&@\x16\xa4\xa1EG\xc7-@Y\'5`jK(@\x8a\xccg\xccF1,@\x7f\xc4\x04zd\xf6&@\x18\xfe\xe4\xaf)\xb0%@{\x89\xe3\x86\xa2\xbd1@[\x82\xbaW\xbdj.@\xd2\x8d4\xfc7\r(@\xb0\xd5<q\xc4\xe9%@\x94=\xa3\xc4\xe6\xcf&@O\x1fB\xeeb\x0e(@<@m[0+&@J^c\x82\x1a\xdf\'@?Qj$\xa3`+@\xf7\xe6W5\xf2\xa9&@U\x8f#Y\xa8\xa9+@Z\xcc\x7fo\x00\x11.@\xb5\xf7g\xb9\xdd\x07-@\x05D!\xac\xae\x87,@Yb\x18^\xc1\xd81@\xa7(4\xb0Z\xcc%@\x064`\xa0\t-,@\xba)2G\xbaI-@\xc6\x10N\xee-=.@\x084\xed\x81\xa47-@\x9b\xbdP\x16\xb7\x80,@4\xd1n\xbbn\xf9%@q(\x19\x8c\xbex)@Ad\x83\x0b\xa2\x990@\xca\xd3\xb3)4W)@\xf9\xafv\xb8\x07\xa3)@4\nX\x1el\x1e-@<g\xe8\xd1-\xf5.@m\x1b\nh\xab\xf5&@\xbe<\x03Y\x1c\xa30@#\xebt\xa4P\xbf,@\x0e\xd76F\xdb\xcb&@v6\xa6\x9a>K&@ij\xeb\xe4\xc8=-@\x89\xef\x90\xfb5\x9b,@\xd4\x98\xfb7\x84./@Zh\x94\xba\x1f\x13.@\x7f\x16Z\x9e\xbc\xc5/@mG\xa6]\xdb\xf30@.#KM\x9d\xdf0@\xf0\r\x8d7f]-@UU?,?\xe4*@\x9e\x14\x93\x0b\x88\x9c(@\xa9\x99\x93\x0cc\x91\'@\xa2g\xf6\xa8"\x9c&@\xcc\xa0\xc8\\\xc0\x03/@\x17k\xb9\xb5\x8d4(@\xc7\\\x94\xbe\xd6\xe90@\x89g3\x9d\xc7z&@\xc3\x1cn\xf3V\x0f.@\xf7,B\xdfqC\'@,;\xf5I\x86"*@Z*\xa1\xb8X\x800@\xa5\xca\xc2h\x19g)@\xa9\nBo\xe0\x87,@\x04\x1f"R\xe1T)@\x9c\xf6D\xe7\xd4W+@\x8c7q\x8b\xf9\xd5(@S\xb5n\xde\xf8\xe8(@\xc3\xd4\x98\xd1]\xe5,@m,u\xecJ\xbb-@z\xab\x12^H\xbe(@ve\x16\xed\xcc\x8f+@\x1e\x00$\x7f\x91a.@\xf0\xdc(1d\xdc0@\xd2\x99\xcf\xcaPz,@=/8<s\x94+@\x8bk\xa1_\xdb\xc7(@Z8\xcb\xabm\xfd,@?\x12\x933\xfe\xba0@2Z\x7fHr\xe3,@\x0bx\xb0\x88\x05\x1f(@\xcec/D5|)@\xbe\x95\x18\xdb\xff\xa50@{\xbak\x1a\t\x0f-@iZ\\\xf8\xd7\x1a*@YC\xbc\x96\xcf\xe1,@\x96\xebZN\xe3\x8a,@\x85\xdc\xda\xf0\xafF(@d\x13Q\xafbh)@a\xc9\x8e\x08\xa9+-@\xb6\xa8\x17Nb\x0e1@\xd9b\xee\x83\x15\xd81@EX\xea\x1c\xc9\x180@:\xc8\xcc`\xdb\xea%@~\'wI\xc5\x12\'@\xab\x8a\xfc\xfc6\xea-@J\xdb\x16\xf1\xdb\xeb(@[\x8d\xa9-\xfa\xdf,@T\xa0\x85\xb4\xceK*@\x15\r\xf7\xb9=\xa20@\xfb`f<oz-@\xb6C\xb5\xd0\xe4\xbc%@\x19w\x85\xf7\xe9h.@\x91\xe2\x9e\x91U\x01.@^\xc9\xb2\x96Fo,@\xff<\xb2\xc6\xc7\xf8&@\x88\xb8T\xafVZ1@B\xf0\xe6\xb5\xf2u+@i\x87\xccU?\xf3/@\x9e\xb3\x97g\xdc\xf3+@\xfb\xd4c\xfc}\x120@qS\xfc\xb2~\x87)@\x10U$K\xfce(@\x1aXZ\xd1w\x1a,@4\xed\xe3\x81\x90\xb2)@QS\xe4\x17\x11\xa9/@I\x13U\xce\x81s*@\xb5\x07\x15^\xd8\x0c0@jd\x83\xf7\xb5\x18(@\xc1D\x7f\xea&\x8f-@\xb0dH\xadeY(@ B\xd9\xdbOa/@N\x8bu]vA-@?jGa\xaco,@\x0b\x82\\\x02\x87\xb6+@\x85-\xc6#1M(@\xe0\xf6@\xf0\xe1{\'@\xfe\xca\\\xd9\xb2w\'@\xe9\x86\xbb\xccW\xea+@\'\xd8\x9em\x9c\xc4,@\xcd\x06\xa7\x9bJ\xef0@!\xf58cy\xd4)@\xe2\xed\xa4\rD\x9d0@\x80\xc8\x91\x9d\xb4\x95)@@>{\xbb:\xad0@7\xdf\xa0\x90\xf2\x97+@e\xda9\x8eiA\'@}\x17\xab\x02\xdb41@\xdc=\xe4\xc5\x97 -@\xd7v8p`a.@\xb7\r\x86L\\\x13-@\x9e\nG^S<,@D\xd1g+0:&@c&\xa4z\xfb\x86%@\x7fE\xfaG\x8411@s\x9c\xe5\xde\xc3\xc6&@\xa6\xc9\xdd\x0bB\x171@\xbbX\x81a\xd0\x1e(@R\xa1\xa1\xde/\xca%@\x8f\xd1l\xb3^\xb1,@\xed\xbajQ\xea\x0c2@\x019\xb8sr}*@o\x8bt\xc4\xbf\xcd+@H\xc0\x99W\x00q,@j\xd5\x8f\x880\xd3/@g\x18\xf6\x10\xebW.@[w\xda\x93\xee\xdc%@\xe0\xbd\xa6\xbeK\x1a\'@\xff\x93:_\x8571@G\x8be\x9d\xf4\x02)@\xe8\xf5\xe3\xe8\x88V/@\x9f\xb7\x15\xde\xd3s)@\x9a\xa3\\C\xa7\xab*@.&f`&20@T\x1e\xf4\xe6{7+@V}\xa7Y\xe6J+@xMf\xdb\xcd\xbe-@\xfce2\x80\x16\xb5-@q\xbc\x17\xcdiJ&@c\xd3~\x95\xd6W-@\xb8\xe3`\xef\x9b\x86(@Sp\x9cx\xee\xd50@]\xbb:V\x1a\x81,@(\xf2+b\xc6*-@\xbf\xa5UT\xe2\x9b0@\x88\x01bv\x84".@\xb5\x1c\xdc\xdbd\xa4%@\xc9%\xfcBV8(@5$\xd1\xea\nB&@\xab~\x0c\xdd\x1840@\xa53\xe0.qe+@>\x91ul`\xf4,@\x18{\x0b\xd4\xda31@\x8e7\xdc\xe7 \x0f2@\xc9+\xee\r\xb3\xca0@#\xda\xc6:\xac\x12,@\x9c\x14\x97:\xba\xe6%@\x0c\xe5$3\x8f<1@t\xf6\x92\x12\x91\x854@\xfe\xf4\x06\x92\x1c\x15/@\x04\xfb\xb2^V\xfd,@ \x82\x83\x9ao\xde/@\xe0\x99\xbe\xe9\xd3\xde-@z\x80\xbd\xce\x98\x04-@2*\xd2\xbc]\xe2+@\x04\n\xf8\xd9\x9bQ\'@\xb6\xadQ\xa0\xc5\x92,@\xa0\x1f\xc2\xf6\xfd6*@E\x02\x8e\xea4\xef/@=\x97\xb5\x9c\xbc\t,@\xde\xbf\xf8|\xd1\x1d-@\xff\xadd\xe7zn&@|E&mF\xe7(@\xafU`uz\xd8\'@\\\xd2\xb6\xf1K\xec%@=J\\\xf4\xb7\x8f\'@6B\xb4\xb3\n\xad)@\x1e\x94\xf5\x0b\x1e\xe5/@\xe0q\xff\x02\x0b\x1f0@K\xa6\xb2\xfd\x83\x9f/@TR\x80\x8ax\x900@\xe2\x00\xff\xbcj$(@poL\xcd0\xf2%@Y\xd5\xeb\xea\xbc\x1a\'@lj\xa6\x18!\x9d(@\x1cO\xe0~6\x85-@\x10s\x1a\xa2o\x032@\xf2\xbf\x91[`~0@s\xfd\x80\xd1~\xf8+@\xe1\x10q\xb3\x83a.@\xc7\xed\xd5\xc5\xeaP-@\x85\xea\x868\xe6\xf4\'@Ic\x83\x1a\xe5\xaa%@\x06\x18d\xaa\xc6\xc3%@d9D\x01\xc1\xa0%@\xef\xfb9\x11\xcd\xa7%@\xb3\xda\x9b0\x08\x9d/@\xd21H9\x04!,@\x98g\xf7\xa7q\xdc%@\x1a\x80V2K\xf1*@u\xbd\x89\xbc\xb4\xcc+@/\xfd\x01\x89\x15\xd1+@6\x98WT\x91(,@\xaf\x19%g^\xfe+@s\x16\xa4L2\xf20@\xd1\xeb\xd3\xed\xfd\xbe-@\x85\x18\xe1\x8e\xc7\xbd-@\xf2\x04\xd7\xe9\xa1\xde1@]\xaf\xc0\xc7\x8f(\'@\x00\x99\xdf\x8f\xca3-@L?l\x99\x8e\xf4*@\x82\xc9\x0e@\x84\x85(@\'e\x12\xae\x9b+)@\xfe\x0eP0\xb6\x19)@\xd7\x8d\xc5Y\xe2\xed(@%\xc4\xde\x95_\xd1-@\xe5D\xd7\x04\xe1L/@f9\\\x1cF\x8b-@\xe3\x89\xc8\t\xdd\x94-@\xf3(\x19\xe7B\xf6\'@\xcc7\xa4r\xe6\xe0\'@N\xc1j\xd8\xd5\xe81@*\xd5\x16\x15\x9cD&@lN\xa9\xaf\x94@(@\xaa\xc4X\x16\x89Y,@\xc3A\xc4\xba\x8b\x002@v:4\x81w\xca/@,\xdc\xe3\xc2?s.@\xd1\x8a\xd4\x04\xcc\xfc/@S\xa21\x10\xa8\xe6(@B\xc6\x87\xd8\xfe\xea-@J\xc5\xf0/\x1c-/@w9\x9a\x8f,u,@\xa9\x1e\x86\xdb\xb1\xfe,@M\xac\x08\xb5m\xdb\'@\x17,lHU*(@\x7fpa\xe9\x01\xd0,@m\xc2O\xc9"\xa0\'@\x05\x98\xbel\xe8P*@\xaa\x0e\x0c\x98~/.@\xcf\x9b\xba<\xa6\x0b)@C\xb6r\xba=s,@\x8a\x85\xd9-) &@c\x1a\xaa\x18\xc3%,@\xe9\xb5\x8a\x92\xfc,,@\xf8\xc9x\xaf\xe9+1@ \x9do\xec\xd3\x00.@m\x00\xa6\xec\xaa\xdd(@\xbaB\xf9D\x90\xde)@~vqr\x8f\xe7\'@\xf8\x9f\x8c\x8bl\xb30@\xdc\xf8m\xea\xff\xe1+@\xd7E\xf5\x1f\xdaB.@\xd5pp\xb3\x07\xf2%@\x9f\x88dhg90@\x94~\xc95\x846-@\xf6h\xa7\x15\xdfM+@\xf3\x97\xa8\x1a\xbc/+@\x7fPD+\xf6\x80-@\xfa\xe4+\r\xf1=.@U\xea\x97g]\xca0@\xc7\x1c}\xb2\xbd\xba+@D^5>\x9f\x1b+@Sh\xf4\x9aBn)@\x9d\xf6\xde\x0eZ\x0c2@\xa1\x86G\xce8\x8f%@\x82\x1dvd\x8a\x03&@\xe7\xe9?\x8bu],@\x843\x80=\n\xf4\'@?\x00\xd9\xb0\x98\x180@\xb1\xf9\x01X5f1@\xc0\x82\xcd\x02)?,@3\x1d\x04\xd8S\x0e-@\x97\x9ff\xa8\x89\x9f0@\nw\x9dk\x1b -@\xbev0\x05r\xdf)@!\xcfS\x1b/\xe20@D|}$O00@\xc6\x8f\x94\xb2\xa3\x960@\xfekh\x0eFW0@\xb5\xe1\x12D\xc2\x9d0@\x94\x92\xf1V\xcb\t,@\x12\xd7\x05V\\\x87&@\xe6\x9cX\xb5&\xcc*@O\x19\xaf\x97AE/@\xc9\x03\xec[F)/@rT\xe9\xcc(\xad0@f\x8d\xd8K$\xde0@\xcf\xe8\xc0\xf9;#-@B\x0b\xcd2\x8b\x8f-@\x82\xdf\xc2\xadm\x95)@Wn\x9e<Jy0@\x0b/\xb4mI\xf1,@_\xb0\x94\x1dT@+@\xe8e\xa2\xe5%\xd00@/u\x88h\rn-@\xbaB\x10\x0e;t1@M!Fw\x9e\x9b\'@Z\xc5}\xe7\x19\x0b2@,\xc1%,.\xa6\'@RC\xbd\x87\xbf{*@4.\xee?\xfbb/@\xaa\x85ni*\xc6+@u\x06\xcb]~\xd3%@\xdb\xb7p\xfcx\xf4%@\xb8\x8c\x85\x86\xc3X0@y\xf3\x0f\x16B\xe3\'@\x8fb\x07\xc2\xf0\xd9*@\xd4m\'VL\xbc0@*6\xc1\x86t\xef0@A\xf7\xfd\xfe\x96\xe9.@\xbeD\xa0Nv\xfd%@\xeb_=\xc0\xeb;(@{k8\xf0\xd5\x1b)@\xbc\xd5\xd1+\xaf-0@o\x18+f\x8b\x0b/@>5\xc3u\xd5\xfa*@\xfa\xa9rOva1@\x99\x95\xfc\xa9\xef\x90-@(\xb6\x97\x1b\xef\\/@J\xce\xe2\x9d\xe4\xf0%@\xda\xc2U\xbd(X.@\xb4HC?\xb6Y-@\xe5\xdd\x1ap\xb9\xc0\'@\xd8r\x84\xd3\xf5\xf4,@\xc6Ew\x87\x90\xf21@;\n\xd3\x9e\xc4\xd3*@\x10\xa8\n\xafkH0@q\xa5\x8c&\xd3\x081@\x92;j\x13\x14>)@\x93\x18\x95\xbaEA-@\xa5\x8b\xb4\x89\x93a1@+\xe7\x1bkZ\xf1/@\xe8\x19\xa7\xcf#\xf0-@\n\xea\xf7\x0eQH.@\x8c\r\xf5q\xabO.@\xfbz\xcc\xf6\xf0\xb5-@\xd7\xe3\xac\x9c\xe3\xaf0@C\x95\xea;\xa6W0@\xe4wFP\xbd$/@\x01\xeeY\xc1`S-@\xea$\x19Z\x8ba,@PN\xf7%\xcad)@\xa6iy\x1e\x97\xd8)@\x8b\xe3\xda\xdbRY\'@A\xb3\x99z_\x810@\xb5\xf2\xa3\x94\xab\xbb/@\xb7J\x95\xbe\x91\xbe+@vD\xb5s\x90\xa7-@\xdcH\x05\\0\x13+@\xd2\x1aTF\x18a.@\xcc\xa8\x9bo\x93(0@3\x9d\xde\xc1\xc6?/@\x1c\xe8\xc6g\xcbk)@\xf4\xc2\x9c\xd6D\x88-@\xeb\xd1\xaaQH\t0@\x10v\xba\x10\xb3\x120@\xb5\xe6\xaa\x11\x14f%@\x1d/T\x18"\x1f0@\xd6\x08\x8b\xb54\\1@\x0e\xcc@\x04\xf3\xda2@\xa6\xcb+~8\xb0-@Uk\xf8\x93\x8b\x1a+@\xff\x9a\xd8\xdem\x19-@\xaeL\x13,`\xdd%@\x07\xb7O\x9f]\x16/@\x9eO>\xdc\xb9\x7f,@{\x84ZU\xc5\xb2+@\x00\xc4C. \xc2.@\xb2E\xd9!\xd1\xd9%@,E|U\x0eF0@\xc4\x14\x19_K\xc21@r\xcc\xd8\x97;\xff-@bu<\xaf\xe4R(@B\'\x84\x96\xfe\x8c1@\xedp\xa3?\xc0N(@eN\x19\xbaf\xa3+@Cg\xec(\x1b[0@\xc9\xf7\x89\xb5@\x9e1@\xb7\xfa\x93jo\x8e1@\x10\x94u\x1b>\x1d1@\xc0\xa51B\xc3\x88-@RG\x1f\xa0r\x981@\x8bn\xf23N\x0f-@\x83\x04\x1d\xd9\xe8\x1f0@\xa9s\xd1\x1f\x15\xde*@\xcbW\xab}\xfa\xd2,@\xda\xe6\xe9t\xf4\x883@\x0b\x93n0\xef\xb3&@\xe1\xcbVP\xd4\xd50@\xe6M\x1dU\xd3\xbc.@\xc5D\xca\x84\xf3\xb6+@\xaa\xbb\xe9Oc\x15%@\xd0\xa7X\xc7>\x91/@G\x1f\xa3\xb4E\xb9%@cQ\x01\x85\xb3\x840@sw\xb8`\xaa2(@\x96\xb2K.\xa26&@\xa0b\xef\xcd\x15"0@P4\x9f\xdb\xcc\x820@f\xbb\xf9\xa4P\xbd(@\xe9(f\x98\xe1\xfb%@"\xd0\x1a\x89\xedl-@\xbd\x02\xe2\xde;\xd6(@\xdcH\xbc:\x07\xc0\'@.\x84\xeb\x08L5(@?N\x06\xa4#\x11.@\xc8a\xef\xcaD\x1c,@\xf8\xe9iA\xc5\xba0@\rf\x9e\xc5\xdd.,@3\x88I\x81D\x93&@2x\xdd\xcfal&@\xc0nW=\x84e&@\xa9\xf88\x1f\x1fn0@Z\x85\x05\xb8%q.@\xa4U2|g\xa5)@B^\x98(Y\x1d/@\xc6@\xad\n\xb9k0@P\xe622\xc7\x01&@\xc5\xc5CP\xfa\x00.@\xb4\x8fV\x1c\xd2\xf7+@\x1d-\xa5<\\,1@\x83`\x95\xc2V0*@\xf0\xbc\x8aFq_0@whS\xf1d\x08-@\xd1\xf4\xe1j\xc84,@4\xd3\x81\x0eA\xf6/@o\xd2;\x89x\xd5/@\xc1<\x12\n\xbd\xb61@\x98[G\xbe\x82\xca-@\x083\x8dN\xe1W,@ \x10A\xb3\xc9\xf10@\xd3\xf1\xf2\x855\x86-@\xfc%rZ\xdd\x01)@\x112=\xaa\xb2\x05/@\x12\xe1o\xa9\xc0\xff0@%\xe3\xd9\xdfr\x07.@\x81\xdb\x85\x90\xab\xe40@\xd3B\x0c\xd4[Z(@\xf9\xe7S\x1b\x81\x1d%@\x8f\xe96^\x08g,@\xec\x8c\x81\x9e\xb6+,@\x95\xe13\xb0;\xa9-@Y2\xd6\xd9\xdb\xcc+@{\xfc[8\x17\xb9,@?\xe8\x06\xb1J\xed%@}\x84e{\x1b\x910@\x1f\xbcLx\xed\xa0)@U\xbd\xa3;3a(@,!{\xb0\r\xc2*@5\x17cn\xc2\xaa+@5\xb8Cdx\xaa*@\xf9O\xf0\r\x90j0@\x80\xf7\xe1\x8e\xcb%.@;\x15\x9dO\x01\x9b1@G\x9c\xfc\xbc6^0@\xd1\x1e\xdb:\x96\x8f)@\x954s!\x04w0@I\xc3[\xf6\x02>&@\x05\xc8:nje-@\xa8\xbc\x03{&\x8a\'@\x87T\xac\xfdkc&@\x89\xc64\xfc\x9aI-@\xf0 \x10\x1f\xaf\xf01@E";\x96Y\x16&@\x83\xa3\xe6D\xe2v\'@DZ\xfb\x99\xb6\x810@\xff\x85\x84\x90yd*@\x12\x7fc\xc1\xbb\x11*@\xba@erS6-@b{s\x03&\xd8.@\xc0b\'\xf8\x82l-@\x15\xaa\x9eO\n\xf50@8`V\xa4\x9a\xaf+@{\xc0A\xc05\x12,@\x92\x12\x19E\xc0M.@&\x1cn{J\x11,@pC\x01\xda\xb3T1@{\x18\xf7\xac\x11"&@\x81=\xc1G\x88\xb5&@}<J=\x00R,@\xb6\xf0\xb5V\xd6\xe5.@\xce\xd2\xba\x0f\xee\xfc)@Me\x0f\x17\xa9\x0e0@\xba\x88p\xba\xb7\x1a\'@T\x06\xd8D\xa7\x92\'@\xd5C%\xb2\x12%2@I\xb6\xcd\xce\xb9\xd8\'@\xa0\xaf5!S\xf7%@\x98>\xe6\xc5\xe0!,@OG4\x0bz\xd10@1@n1\x95%&@(\x8a\xf4&L/.@\xc4\xad\x02\xd9\xcb\xc5)@{\xb5z\x18\xb9o.@\x8f\x07\x92F\xfa\x16)@xZj)\xe0\xb9%@|O\xbe\xad\xdft0@.\xe4\x8b\xad\x91\xdb(@\xe6\x9fM\xe3\xe9\x06,@lBY\n\xba\x0e(@\x84\x9f6;]\xba(@`J1\xf7\xa2\xe8+@J\x8fK\x13\x87\xf0+@\x95\x07\x11V\xad),@=\xdcx\xae^C0@\x19\xa5\xb3\xc9[\xcb.@0>M\x96\x81\x081@\xb5#\xf3\xe7\x8a\xc8&@\xa7\xca\xa5$\xa6\x15&@\xb5\x7fIlad*@\x17\x84L\xa3\xdc\x11,@\x1fd%\x97\xb1e&@~\xf2\xc8\x7fK_\'@\xfc4w\xfa\x1d]-@\x14\xea\xb9F.C&@W\x8fz\xc5\xc5\xdf1@N\xbeC\xfa\xfa!0@\xa8\xd6.\xdf\xe3\xa10@\'\xf03\xa9\xab\xea,@.\x85\xdd\xbc;t&@{\xf9\x06\x9ef\x970@\xd2\xf5\xec\x11hu.@\xc3\x8b\xdc\xb1\xb3\xd30@\x96\xa1ZQ.T&@-\xef\x1d\xad\xa4\t&@-\x03\x0f\x16\x98%,@\xd4)\xe8YU\xba-@\xef\xb6\xe4F$8(@jA\xad\x80\xbbv(@\xde\xb9#\x8d\x89\x9c-@\xfa\xe6\xcas\xe0`+@\xd0\xe0\x075\xd8a&@\xaf\xb2\xe5LP\xcf*@\x8c\xba\x1cKZ\x980@,\xd4u\xd7\\\xf2+@fk-c\xec\x15&@\xc9\xcd\xd8$\xa7g.@8\xc1!xV\x97-@^\xc3qI\x16\xd3-@o\xd3p\x8cP\'&@d\x94[\xe2\xfd\xe3+@Y+\x0c\x8d\xd2\x90\'@\x8e.\xe9\x89,o(@0L\xc89\xbcJ0@"\xa7v<\xdbj.@\x12*\x13\xb9S\xf1/@\xfdS\x0b\xedq8)@}\x92/U\xfcd*@\xd4/-\xd7+\xb8+@\xc6\xff5\xce\xef\xee+@\xf2\xc7LRP}+@3\xddr\xc0\x87I&@\xed\xa3\x94I\x95\xfa0@\xb2b\x93t\xbe\x84+@\x01\x92\xe9\x82\xa5\xea.@\xa4\x8d\x93QA%0@\x13\xa32>~Q%@@\xee"\xb8m\x93(@v\xcc\x1b\x91VI(@\xac6\x9bT\x16\x1e0@\x8c\xd8\x13"!|\'@\x19\xa9\xf4\xe7\x88A,@^\x81\x03THd-@q\x01\x10rGl/@\xa2\x8c\xc8\xcf5?(@\xb9\'\xcd\xf4\xa8C(@\xb5\x1c\xc5\xd6^32@\xf8\xbb\x02\x93\x87\xd2(@\xe0\xb7/\x04$\x0b2@>\xf1E\xc3\x0f\x92\'@bO\x9d\x905s\'@\xe5\xca|\x04\xa6\xb4.@\xbe\xeb3\xc1$\xc2.@\x18"\x02\xcfV[.@\xd9\xe0\x08\xc4\xb66-@\xbe%\x84\x91M\xb2(@\xd7"\x9es\xadN&@-Ay\x1d!\xe1.@OQ[i\xc1\xee0@A\nv\xf8\xd0:.@\xa3\x92{\xc8\x10t%@Z\x97\xe0Z\x1b\x80.@\x1aN)\x0c\xc6\xee(@/F\xac\xf2\xf0\x9b1@\x88\x85<\xfc\xfbi,@\x85\xb9\xdfD\xdd\xce&@\xb7B.S\x99Y*@w\xa8{e^V.@\x18\xba\xfa-L\xe11@K\xbe\x0b\xbb\xfb\xf4,@\x88\xaar\x8e>5-@\xb4\x9c\xab\xd5\x12\xd6(@\x88\xb4\xfc,\xfd\x02*@<\xbe\xa7\xae\x8b\'(@\xfa{\x9f&=\xd2*@\xd4uYvd\x0c5@T\xec\x15g}c*@\x9b\xe0bS4e(@\x97\xa8v\x9d\xab\xa70@\xb1\xf8\xd6\xaa\xe0E2@\x9dh\xf4_\xb3\xd0/@[\x7f\x80\x8e.I0@\x8b}\x13Vkt,@4\xd1\x11\xe8\x1e/0@U\x82\x9f\xf3\xa5\xf5/@s\r1\x11b\xce%@;i\xc39X\xe30@\x83\x08\x0f\x13\x9e\xdc%@\x88LV\xf2\x03\x82+@8f\xe9DU\xed*@\xc8\x7f\x97\xd3i\x051@v\xb1\xe3Z\x8a2.@\x16@#-\x04\x0b0@"\xa6\xe9\xf2\xd812@\xb4g\x8av)\xd81@\xad3\x9f\x1b\xf3\xe1-@\xec\xd9\xda\x0e\x1c\xd1.@\x087"?\xd8\xdb*@\xad\xf3K\x8d\x16\xa92@OiB\xfdM\xcf(@\xa9Q\xecG!r)@\xfcq[6\x02{(@f\xb7\xaf\xecJ\x1f2@Et\xfbvd\x14%@\x95\xe3?\x84\xee|0@\xd8\xfd\xf4)t8-@\xafE=\x9d\t\xd7\'@\xb6\xfeG+\xa6\xdd\'@\xc5~\x93^\x8d\xbc%@\x17\x85\xd6\'k\xac-@,\x90,\xf8\xd7v(@\xdf9(\x0e\xdd$1@\xccW\xf0\xae\xe3\x08/@\xb9\x8f\xd6\x92\xd8F.@|\x8f\xe0\x7fS\xbf&@\xbd\xae\x96\xd1\xd5\x82.@\x1b(}+\xb9\xb71@#\x8c\xee\x93)\xb31@O%^~\xa3/5@\xb7=\xbf\xab\x04\xf5)@",\xd3\x016\xa7\'@\x967N\x98\x7f\xe3\'@\x8b.\xc6d\xdb\xe8,@{,\xe8\xa1\x03q-@\xbf\x04\xfb/\x00\x9b.@k\x08&\xc8p\x9e\'@j\n\xcd\xe9e\x96)@\xf8no\xd2\xa9!0@\x1em_6\xde\xcf&@\x96\xe2>\x85a\xc70@&\xc4\x0cXYc1@\xcf\xc7}\x06\x90\xc2-@\xbbuC\x80\xf6q0@\x9d\xc9\xb4=\xb8\xb6-@o\xa7\xc9\xe2\x1f\xcf\'@ ,\xa4\x90\x0c\x822@Ik\xeb2\x9e^2@\x824\xabo$&.@~k\x05\x90C7.@\xff\xb5;}\xfb{1@^*\xf1\x89\x19\x971@9\xadoA6`&@7\xddz^CI0@>K\x08m6.&@\xb6\xc48kT\x90\'@\xcd\x01\xfc>\x18j0@\xd5\'ZMA\x97\'@\x94\x96~"\xb7V0@\xa8\xde?+\xb8\x13)@\x8d^:\x14kX1@r&l\xeb@\xa3,@\x1b\xca\xf1\xee\xcdS1@\'\x06I\xe0\x01\xa3*@\xaf\x18z\xc6\xb0\xcb.@G\xfcz?\x84\r.@\xd8\xc1\x9a\x98\xc5K,@\xf5\xbf\x03\x9f&\x841@\x9e\xde\xc6@\x04\x801@~r~\xa1\x80\x9c,@\x06\xc2\xfd\xdf\n\xd50@^\xdf\x8d\x85eQ-@]\x95\x87?\xe1\x1a0@\xc0\x96C\xe8\xed\x10,@{\xd9q\xc6\xceP-@\xeb\xa7 \x06\xaf\xba.@r\x07\x08=\xee\x88(@H\x1e\xd8>\x149+@\xf4o\xad;\xee\xcd%@\'\x90b\x854\xf00@}\xe6\xed\xe5v\x960@\xbcJ\xe7Y\xc3\x81/@\x86\x80\xc9I\xf3t,@\x14\\g+[z\'@\xb7\x01\xda\xa9\x97\xf2*@\xfdb\x16z7\xf6\'@7\x8e\x82Q\x8d\xd1-@u+\x15;\xf7\n&@\xd0\x0fh\xd1\xd4\xd4/@\x94\x83\xa5hx\xa1)@\x83u1\x18FF0@\x83\xfc\x9f\x98Sb.@\xa4\x0cI<\x80q,@\xe5\x86hkm\xa10@\x9fIY\xb1\xbd\xfb/@\x98kY\xf5\xb9\xf9%@\xaf\xe4\xb6\x82\x8a\xff)@\xb3\xb7\x10Z\tX,@%\xb7FB\x9a\xe3+@\xfd\x8e\x93V\xd0\x0b1@\xdeT\x13Z\xbc\x80/@\xab\xb3\x0e\x02U(0@E\x90I\x0b\xe5\xfe*@j\xea\xae&\x05\xe7*@\xb8iAT7\xe7,@9\xca\x00\xf5\x8f\xdf(@\xae*\x99o\x87\xdc\'@\xaaId\x98\xeaK/@+$\xa36\'[(@\xbdb\x1c\xe5M\x8b0@\t8\xb6:\xe0\xa1&@\xa0\xecv\x94\xfd\x02,@l\x06Z\xb9f\xbd-@\xb7\xfdOx\xeaA0@\x19\x9a\xf5}\xc3\x8d.@\x08\xca}\n\xed8/@\x80\xc8\x9a\x9c`\t-@\x8e\x18\xa8\xaf\x16p-@B\xecI\x9ci\xe60@P\xc4(\xd6\x9d10@g\n\xc8\xf2<\xb8,@\xc6\x16]\xa6&\xd3+@j\t\xda`R\x9a%@\x1d\xb6`{\x06g-@\x98\xe0\x8fWv\x06*@\xcf{\x97\x94Q\x9a(@"\xb2\xfa~3\x08+@\x10\x9e4\x05\xa0\xab%@.\x86g\xc5\x84\xa7.@\xdfO4\xf4~I&@\x90HZ?\xf8\xc7,@\xa9b&\x12\xcb]-@\xcc\xac\x8a\xc9\xdf`.@\xe6\x8e\xe9\x96\x00\x8e-@\xa0un\xc9\xab\x9e+@\xdf\xf9h7\xd6\xe90@ES]N\xc8\x1a0@\x8fP\x8e\xd6m\x9e+@\x08\x1a\x03\xbe\xaf\x9d/@\xdc\x9f\xf2\x9bT\x8a0@[\x14\x83\t\x1db/@k9\xf9\xce\xbc\xdf-@\x83\x1f\x85\x89\xdf\x0b0@}[m\x8b\xc6!&@\x90\xd2G\xd74D,@\xe6\x1e\xb4\x8fJ\xdf0@r"E:1_*@\x1340\xb1{\x00\'@*=\xe9~\xce\x03*@\xed\x85G\xde\x95?.@\xd5\xcf\xe5\x90\xb4\xc3,@\xba\x9f\xe79\xe0\xe74@\x8e\xf9\x16\xf1#\x160@@\xf8\xd7|$q/@\xc8n\x18\xaa\xf2\x90/@\x908t\x8c\xfa\x97/@M\xfe%WY\xee-@\xac\x1ci\xfd\xa0`.@k\xb5\x91t,\x83.@\xeb\xf1\xd0\xa1\xbb\x11/@.\xc9\x03\x1d\x8f\xd2&@\xc9\x1czoj\xe94@\n\xa6\x1cC:\x92/@\x934\xd4Ok|1@\x8c>hU\xe1J0@\x88x?\xd2\xe7\xbc.@\x8eU\x07e\x9c\xdb,@?MJ\xb9\xfb\x1b2@$\x99\x9c?\xe4\xdd\'@\x87\xbd\x7f\x15A\xc2\'@\xc1s\xdco\xed\xbc.@`\x13\x95\x8f\xff\x0b,@\xb1,\xbek6\xc4-@\xca1\xb0\x911\xfa*@\xb5\xa1 \xfc;..@8\trq\xb0\x18.@~\xd6\xd4\x91\x12\xed,@\xb9D@\xce\xf3\x1d1@\x9e\xc1\xb1\x93\xfb\x8d-@0\xbfX\x02&a.@\x0b\xee\xce5\xab\x151@(\xc8\xe1T\xef\x8f)@h]\xe4\xc8\xba\x0e.@\xc2\xadw\xdf\xb07)@\x8c\xa0s\xbc\x08=&@\x1a\\\x96J=\t0@]\xc9oJ\x1b"&@<%\xa3R\xea\x08,@^m\x14\xbf\xa9\xb5.@`\xad\xe2w\x98\x9a-@b\x87[\x95a\\0@\xcam\x80\x1f\xef\x87.@}\xb84\xe8:[*@\xa0(X\xa6\x89C.@\xf7\xd4\x19\xe7n\xb10@\x9aF\x07\xe6=\xf7/@\xc7\x1d\x89>`\x1e3@#7\xe7\xd1 <1@1\r\xd7\xbbE_1@\xcex\xe6\x03\x9e\x03\'@\xf2\x83\x803&\xb1&@\xf0\x9d\xdf\x00\'\xf40@ \xff\xae:th/@\xa2\xd0R\xc7vr*@\xba\xb5\xeb]\x8a%,@\xb2=\x11\x03e\xcd\'@\x87\xfe\xcd\x11\xc9{,@\xb7\xc5\xe7|r\x18&@P\xb5\xa0\xf52\xb20@\x80\xb2q\x10\xdaI*@z\xe1)aqz0@\x90\xda\xab\x1cn\x161@\x8f\xb4\x90W\xeb\xfb*@\x9d\xe3\xccM\xf1\xa0\'@;\xb6\x1c\xcd\xbd\x050@\xd17\x1e\xe4\x1b\x000@\xb8\x0f\r\xa2\xdfy+@\xe5\xf7q\xa7?\xf0\'@\xf2$=O}\xfa/@Hc\xb7\x04Ke1@\xbay\xce\xcai(\'@\xaeH[ka\xa8(@\xdd\x15\x03s\xed\xea-@e\'\x01f\xd64(@\x99\xd0\xc4\xcc%\xa8)@\xf4z\xaa\xa2N\x7f/@\x80\x18\xa8}\xa4\xbe+@\\\xf2`Y*\xa70@\xad\x06\x99\xa1\x8b\xc0(@j(\xae\xd783+@Z\xea5\x1d\x8d*1@\x1b\xa3\xa8\x98\xaaa\'@c^\xbf\xa5\x0b\xfa)@\xb62\xcf\x1f((2@Huu\xdf\x80\xdc-@\xa9QQ\x84c\xa00@\xd5\x04\x13\xbc\x80R)@\x9b\xc9\x94\x10\xd1\x87+@\xfdno\x97\xbf81@\x7f\xae\x86\xcc\xa2\xca&@wL`3/,&@\x8c;v~e\x9f0@\xdc\x11\xd5\xc6\xb6\x9b3@\xcb\xc4M\xba$\xe6(@\\\xde\x1c5\x14\'1@JW\xee\\\xee\x99\'@\x96\xd48\xb6\xf4/*@\xc2_\x9c\xfc\xfc\xd2*@n\xc5\x11\x18\xb630@\xcc\xc5*\x83;\xf6.@[\x8f\xb4,J\x17)@\x1eV\x1d\x12e\xe80@\xed\xdf\x9c\xa2\x80\xbd(@\x7f\xaa\xd5\x88i\xfb(@\xcd\xfd\xdb"\xb8\r%@\x8afb\x1b\'%*@\xed!=\x18#\x1a(@p\xda\xb1v\t\x17-@\xa4\x88\xbax}\xba\'@\x99\x96>\xd2y\x9d\'@\x96%\x92\xb7K\xaf,@\x1e!rL\\\xfd0@\xbbU\xe2j5\x19)@TYM}\x82{/@\x0e\x864t{q1@[\x92[&m\xde,@\x00\x96\x07\x8d:\xbd)@\x99#r\x9e\xc7\xbd(@7\x81\x8b\xff1s/@C\x8e\xc1\r\xd7f1@\x8f.V\x17\xd5\x0f,@_\xc0\xa2g6\x85(@4\xce&\xcc\xb8\xf70@\xa8Ld\xe8\x94\xd7(@\x03\xf4j&S\x86.@\x9c\xcb;X\xc7\x9e%@\'\xcf(\xfbbx0@K\x81a\x83J&0@\x15\n\xfd\xff\x12\xc6(@\xdf@\x8c\xe7\xcd\xbc&@k\xff\xc1\xf8|\xaf,@/w\x83\xb35\xc20@z\x81`\xc6\x1b\xfc1@\xd5\x7f\x1e\x1e\xea}%@\xe5h\t\xb7\x97\xb4(@=\x91mO\xda\xb20@\xd4l\xb5\x9fq,\'@\xd6\x13\x94\t8\x88(@\xedw\x8d\xd1\x89\xce/@\x01\x8c\xd5\xcc\x7fy0@+\x11\x0e\xcb\xac\x1e+@\xcf\xe3\xdb\xb1\xc4\xb2)@\x90\'\xc4\x8c\x9ad(@Z\xe4G\x0c\x95\x8f0@O\\\xa1\xc6\xf1\xe60@b\xc84@q\x0c%@\xec\x06\xbd\x95\xc4\x020@[\'K\x84\xe1y&@&\x7f\n\tK\xae/@\xf8C\r[\xb1\xfd-@\xdb\x11\xbdL\xb2\xa3,@\xbb\x95"\xceU\x890@oP|"\xeb\x08.@[\xc7\xd2\x85\x13\x05*@\xee\xd4\x17r\xed\x14.@\xefaK\x12\x92\xd5\'@\xc1\xff\x03\xb4P$-@\xe6l\x15W\x08x1@\x04p\n\x88\x15\x0f0@\xb8m\xc8\x80\x12\x0e-@\xa1\x83^m\x12\xcf%@\x99\x02J\xd76\x9d)@\x95\x88\x8f\xb3\xa9\xa6.@W\x9d\xf0\x109\xae%@\xd7\xeb\x84\xeb\xfa[/@L\x8c+hc\xf4%@\x8b\xa0\xa1\x8e\xa0\x161@jm\xfb\xd9-\x850@c(\xf0OmW(@t\xcdx\x15\x7f\x94)@"}\xe6J\'\xea*@\xa3\x93\x01\xc5`++@I\xb2\x0b\x9ej\x12.@\xf36\xc2ZK$.@c\xdf\xd9\xdf\xa222@\xa7\x8dG\n\xdc\xcb1@\x97V?<\x8a\x89.@\x1d\xa0\x80\x9e\x9e\xbd-@P\xaa\xa4\x97\t\x9e%@\xb2\td\xac\x98m*@\xa2\xe5[\xee\x0bd1@6-\xe0\\q\xe80@oF\xfa?\x95\x85%@Q\xddR@z\xb90@\xe8D\xf8\x07\xa1/-@\x90\xf0(\x80\xcc".@\xb4Lt`[\t0@\xe3\x16?\xb6\xd1m(@\x8cs\xb9g\xb8\xda/@\xd3\xca\xc1\xfe\x15\xd3+@\xb5$\x81\xaa\xb9\x9c(@\xde-#\xab\x13\xb1)@!\xbb\xac\xc7\x18\xd50@%\xba6\xbd\x9f\x83.@R\x9fD&\x8d\x0f0@KZVJ\x13\xb2(@\xf9fX\x9d\xf6f/@\x1dW\xe0\x10l`1@\xb9\xaa\xd7\x04\xd1j0@i\xe5\xb6S\xeb6&@)\xda\xb9HU\x87,@\x9f\xd9\x91-\x9c\xaa.@\x90%\xfb\x91m\x150@*ZX\x89\xcd\xbb+@\x19\x86\xc9?\xfe\'1@\x00\xce\x80\xf1\x8f\xa1*@\xffZ\xf9\n\x10\xca&@\xa8\xdbD\\\xf9\xc7&@\xa2\x8d\x82\x97\xf4\xf9*@C\'\xd7\xd0\xd3\xf5%@\xb1D\xf1G\xd2\xa6-@\xa3>\xd8\x96\xa8\x9a0@Nm\x17\x02\xee\x07\'@\xb3bKj3\xca\'@&f\x9f\x15A\xa91@\x8f\x8c\x8e-\x9b+0@I\xb2\x96-\x0f\xdf.@\xb2J\x9ay\xdbL.@\xfb\x9c\xde\x0b\xf5a/@\x86\xdf\x1cN\x1f\'(@\xf1\xfbT$dq-@\xf7\xcf\xf0\x95+\xe4,@"\xa7gM\t\xaf-@\x0e\xba\x89\x9a\xdb50@\xc3\xd5\xe8\xbcA?&@\xa9\xa6L\x1eHp1@\xb7\x95\x82\xd4\xf2Q\'@\xdf\xd7p\xc0#\xbd\'@h\xd6p\xa5\xc6\x9b0@^\xd2L\xc7\x9f\xa61@Z\xa3\xb7\x06Q\x03)@Mtd\x81\xc1\x8e\'@i4Y@\'\xbb0@\x11/X\x94\x81\x15*@1/\x82j\x8b\xf84@\xd3\x85\xf1\x97\xd8\xef+@\xa9\xdd\xcb-\xa8\xb4,@9\x11\x1b]\xbb\x000@}\xd5\xab+\x83\xdc0@\x92OB3u\x90*@\xefr\x0fa\xf0G3@\xa0%J\xa0uj-@d$5nh\xae/@\x00\xbcT\n)&+@\xea\x84\xfcO\x91m*@L\x18\xa4C\x16\x83,@*\xf9\xa8j\xe4\xbb0@\xef\xbc\xbb\x0c\xbd\xaf/@\x99 \x12\xf3\x05o(@3G\xfc5\x16\xd3.@\x96\n\xa9}\xf3\xf8)@\xa0h1\xaf\x15\xff)@A\x17\x16\xeb\xf1}0@kj\xc7Q\xfa%)@\x90\x9b\x80?}\xce,@U(:%\x12X,@6\xc8\x8c&\xd8\xf8\'@\xa4\x1f\x0co\xb170@\xa8\x8a[:\x05>1@\x19\x0e\xbe\xa0\x86\xe2,@R9\xb4S\x88\xba/@\x81s\xf0\xb3\x85\x04-@\xd3#\x96\xd1\xd1\xc4%@y\xf8\x0c\xc5\xbb\x1d-@O\'\x9d%\x14V.@\xb1\x92\x83\xb9\xc3\xb10@\x98\x8f\x90\xf9H!)@;0\xed\xcb\x19\x00-@L\xca\x8aY(\xd4,@\x17\x9ebv\xc6W,@i\x8f\x8dHn`*@z\xef\xdc\n_\xaa/@\xc5\xae5\xdb\xaeS,@=\xe3h\x95v;0@\x87\x0e\xd7K\xc7?4@\xf6HB\xc7\xe4n1@Cq\x12y\xc0\x04.@u?\x80#\x84\xb4-@7}\xc1N4)-@\x0b"\xd1\xc0t\xc4-@\xa1\x85\xdd0\xfe91@\\\xb5\x7f\xa0\xd0\x8e,@]1x\r[\xc4*@\xe6\xe63\xa3\xb4\x02&@3\x0e/\x99\xec90@\x13\x8d\xa8\x8ap\xc80@\x07\xad\xf1\xa4\xab\xea0@\x9fa\xb5r?Q(@b;p\x03\xab\xfa/@o\xf0\xa2a\xd1\xc11@\xedW\xa6R\x87\x170@\xdf\x0bp\xe1\x15\x141@\xf6b\x15\x8e\n[%@<\xc2\xc4z\xc6\x15,@0m\x9b\xe4Jv0@NUu\xc7\x08\r/@\xd2%\xd9>\xcb\xa70@]w\x96W\xfe\t1@\x07\xc1\x0e\xf6H\xf8/@18\x14\xb4c\x8c0@[\x13\x1a\x17]j0@\x86\x1fB\xae\x8a\xd9/@\x96\x9eE*B\'-@}\x01\x8d\xc2\x13\xd0+@\xaa!\x05\x8e\x89\xd80@\x86\x07\xc4\xaf\xc0N,@\xc1\xb7n\xef\xe5\x080@G\xfeo\xf7?\x92/@\xecmF9[\xd8+@\x8c\x1a\x07I:#,@\xc7\xde\x0e\x9d\xcf\xb61@\xd4\xc8\xc4\x1a\x80\x10+@\xdb\xfbG\x86\xe8\xf70@\xa7k6\xcb\xec\xe1-@\xc5J\xb7\xde\x9e\xa40@h\x92U\x12\x81\x0e2@\xa1qQ\xd7\x04.\'@\x88\xbe7o\xa2\xc3/@\x01l\xa5\xa7$\xc60@\xa4\x81\xdd\xe0r|0@\x0e\xb06e\xa5u2@\x01*?W\x93\xec0@S.\xee\xca\xc4\x980@\xed\x83P\xa9\x15\xee0@\xc1\xa7\xbbEr\xaf/@%J\xabeNx0@;|\x82\x1b\x9e\xe70@(B\x0c\xaf\x9d^1@\xd6\xec\xbdYH\xe40@b\x08\xfc;\x9e\xbe.@\xfbo\x7f\x9f\r:0@\\\x80J\x9a\x03\xf6.@\xf0\x85qX)r,@\xc6T\xa1d\xf67.@h\xb55\x9e}<0@\x02Cf\x99$\x08,@\xb2\x11*Es\x02&@gK\xe6b\x88\x180@\xc8\xe9>\xdc\xff\x8b-@\xbd7\x7f\xec\xf7\x91,@\x80\xf7\x0c\xd2u\x17/@6f\xc6O\xb8\xa3/@\x84Dmn\x8c\x13.@\xc3~ ^Q\x0c.@~T\xda+\x10\xb1&@\xc6\x17[\x80\x01\xb51@\xafk\xde*u\xaf-@\x91\x0eu\xd9\xba\x87-@\xa9\x05\xe5d\xb1\x8f0@\xd0Tl\x19]\x1f,@\xb3%\xa7\xb8l:0@\xdb\x19\xa4\xbc\xd6\x88-@\xae:\x81&\xa2\xaa0@\xe9\xdcL\xa0\x0e\x19.@\x92\xf5\xe1\xd2l50@;1c\xd5*\n1@\x06\xbb\x9e\x1c":0@\x8d\x9aF\xae\xab$*@\x13O\xe6\xb6\xe6\x0c/@\xb6@\x05\xff\xa2\xa1,@\xb9\xd5a\xd1\xf9\x1e)@$w\xdc\x92\xb3m1@\x8c\x7f\xb6mxG&@\xa5\x04\xd4W}\x8e0@\xf7YH\x1df\'+@j\xaf\x9fI\xfc\xc9(@\xd5_0K^W(@y\xd4\xf0.\xb3\x1c)@\x95\xc8\x97\xbaU\x0f,@\x7f9K\xf6_<,@4\xeeZ\xa3\x05\xb2/@\x8d\x9a6Y\xad\x08,@\x80,\xba0%\x8d0@\xfc\xf5\\\xd6C\xb2,@3,sF\xb7\xd5/@\x8f\xbbd\x88\xf9%/@\xb0\x11\x10\xf5\'\xef,@\xd9\x90\xad\xf5r\xac,@4#Y+\xacY0@Z\n\x8e\x8d`".@\x1bv\x8a\x0f\xdaE/@9\xb5S\xd6!G1@\x8a\x84\x9d?{\xa4-@\xf3%\xf5\xbaC@1@-@!cl\xd6,@L\xbd\xc35Ln\'@\x16X\xe9q\xa1\x1d(@]\x1f\x8ajF\x8f0@<o\x9c\x05\xe2\\,@\x1d\xd2\x962\xca\x13-@\x138\xc3\xec\x91\xd50@(|H\xa0\x01\x8a0@=\x83\x00\xa9\xb3\x90-@\xcd\x97\x1dZ\x0f\\,@\xf0\x8d\xd9\x9e\xb5\xbe0@\xe5&U\x17?b-@\x0c c0H^(@.\xef\x03\x01\x91O*@)Z\xe2\xe77S-@\xf0\xa3[G\xca\x97/@\x7fO\x08\x16\xe7\xaf0@\x8fo\xd8\xf5\xcc\x9b1@\xd4]@1\xe3\xc60@\x08\x13\xf8[\xd3W.@\xc7\xd4\xc0\x1eo\xf2/@\xadr\xab\xd9\xbc\x97/@S\x98\xd5\x81\x1f\x0b0@\\GQ\x0bB\xeb+@\xa3\xd2\xac\x8d\xd0\x8a%@\x03\xac8\xc6\xe9\x9d/@\x83\x85#\x99E\x95,@Q{\x99\x0ev\x18/@t"\x1c\xa2\xfc#1@;\x98\x84\xcf\xa6\x8c\'@\xfe\xee\xf3\x90\x95\x99/@2i\x8b\xa8\x910.@4\x07\xc4\xea\xdfd.@C\xfb\xc1\xdfV\x98/@g4P\x8dC -@E\x97\xe2t\x0e\xba*@M\xfe\xe1\xd7k\xaf%@\xe9\xc3\x00\xf2eH)@\xa3\xeaSt\xc7+)@st\x9c\x1e\xcd\xa6\'@\x14i\xe3\x18Vj\'@\xec\xcb\x93\t\xfa\x1a-@\xdc2\xae\x88?\x9b/@\xe9L\xdcy\xc6\xf7)@<\x00\x13\x8a\xc2$0@\xd6\x19\xe3\xcdi\x14&@J\xf7\xcc\x12\xff\xe7(@\x94\r\x0e\x05\xc3\xaa%@\x8b4nVE\\/@\\9\x83\xa0\x82H3@E\xe1@v\x8c\xb6&@\x10\xd1\xfc(4\xa1/@#\x05\xa1C\xfe\x9c/@>\xf9\x1f-\xaa\xab1@\xe4\x08\xe7O\x9aU1@\xd3\xf8 \xd3\xa9\xab/@\x1ao1^]\xef0@\xf9\x02\xd1\x82\xd1\x83,@\x01\xf0kX\xa5\x0e-@\r\x131\xd5\xb0\xe2-@\xa6b.0\x10n0@\x01-\xaf\xe8Wn)@\xd3\xb1\xa4\xddMK,@\xa2_2\xc5\x8f\x9c(@.3\xf5c\xe7\xc8/@p\xd1\xf9q\x1f\xce/@\xbfUH+\xa8\x1e/@\xc4\xa1p\x83\x8d 1@Z\xee\x1e\xcf\'\t0@\xbb\xde\xbf4\x9a\xb8-@\x14\xb6\x07\'\xff\x96\'@\t\r\x85\xfd\\\x04&@\x06\xb52\xad\xcf\xec)@\xbc\xd8H\x87!I.@\xb59\xc6\xc4\xd3\xfd1@\xa3\xd6\xf2Gk\xc5/@z\xe8Q\xef\x7fL(@\xa1\xb9\x98N\x90\xf3(@\xb5\xcbHd\xb5R,@\xf4\x85z>X\x10,@v\x07\xff\xf4\x0eF.@\xdb\xf1\xf3\x11\n\x87/@\xec\xdd\xf8\x97,a(@B\xfd\x00\xb3g\xb00@U]\x02P@ \'@v\x04\xa9\xfd\xfd\x98&@\x06\x98\x95\x94Fh,@\xd5Z\xda\x17h\xa41@TK\x17<\xba\xec-@\xf0\xbf,\xeac\xdf0@\x82$F=\x91\x1b0@{\x97\xeb\xfe\x87\xc10@\x12\x89\xbcK\x80\x93)@\x1f\xacJ\x93\x96\x0e*@\x87{\xa0qI\x1c-@!\xf0g\x96j\x1a.@\xfe\x87\xae\xa7\xd2\xf3-@\x93\xaa\x1a\x8d\xd9\xee(@\xaenZ\xd1\x86t1@$\xea\xef\xf2\xc4\xaa.@\x9eft\xa2P\x0c-@h\xa3\xcfT\x96\xa70@\xb1\x13\xdfS\xef\xd4,@\xfb\x80\x1e/\x81\xff,@\x81\xbc\xa0\xff\x1b\xd9)@\xfc\x1f\x15\x88\xca6)@\x08!b\xda\x8a\x9d\'@\xfeL\x1a\x9d\x11\xa3*@\xae\xbf|\xdf\xfe\xab0@z\x100q.r0@\xf9!p\xbd\x1e\x9c+@s\xd6]\xdc+\xff(@\xdf;I\xf7\n]\'@\xcbrD\x81?\x8e&@a\'\xbb\xc5\xc1\x14/@\x85\xdb\x85\xf3s\x88&@\xeb%\xe2OsI.@3@\xb9\xae\xb7\x820@S\x00R|\xba\x92%@\x95\x9fL\x83\x84\xe3,@\x15\x17)\xbc\t11@\xd8\xa4\xab\xccI51@\n"\xec\xf5w\xbf0@\xb5&|8\x8f#-@\xf0\xaf\xb4\x98\xa4O,@V-\x04\x03f+0@\xef\xc7\x8a\x02\xbf\xa6-@\xac\xfa"{\x1dL,@\xcb\x88\xac\x05\x9fA0@*V^>2\x1f/@iT\x87\xef\'\xae.@@e\xf9\xed\t\xe30@\xcb\x82a\x15\x02\x05/@\x94\x80w\xc3\xb5#/@\xc2J Y\xf2\xbe,@\xdf\xe0\xa9\xbd\x17g.@\xbb\x8b\x07\xc0\x02\xd7.@\xd5\xda\xc81\x87^0@VT\x88\x81\xbbf(@\x0c9{\xfb\xef\x8c,@\xf9~\xf3\x82>\xb6.@/\xefN\xff\xa5O+@\x87\x18\x08k\x91\x83&@S/g\x0fxK0@\x7f\x1e\xa0\nS[/@\xda\x07\xd0\xc2cu.@\xf7\xde\x8c\xb2\xb6\xb9.@>\x8ch\xf4\xc3\xbe0@:\xed\xd1H\x93\x9d-@\x89\x87Yw\x9a\xab-@\x14z\xc0Zy\',@\xde5G\x1fu\xf0,@l"\xf5]\x94i(@\x00^\x1b2\x8a\xfa0@%62X\xa0A.@\x8c\xccCL\xbb\x97.@`\x17\x91\xe6\x9bL2@uyo\x9c\xca\xcd+@\xa9\xd5rz\xd3W.@\xc3\xdb^[\xcf\xa70@\xcc\x96H\xf4\xb2\xfa,@\xca\x95b\r\x0c\xa3)@>\x80\xa4\xb9y@\'@Vl\xc1\xf9r\x14\'@\xa8\xde\x1a\xb4\xe5=0@.\xe8!\x8d\xeaa.@q\x1d\xedb\x7f\x93/@h\xef\x03<X\xd6,@I\x93\xd1\x11=\xff(@\x8e\xa1\xafEZ\xa3\'@\xc7\xe9\xee\x8d\\l(@\x8c\x97\x87\x10Y\xb9.@\xbf\x04S\x8eo\xe90@\x8fw\x1cf\xad\xc0.@/\xfcp-\x8e\x101@\'D\xd3\xe8d4.@Z$\xe1B\x85\x8b.@\xec4\x87(`q.@\xc7\x9d7\x82\xf7\xf0,@bP\xf0O\xa7\x98/@_\xdc$%,\xa5&@\x81\xef\xbe\xf1k\xe6+@\xbb{\xa3\xb9H\x8f(@\xb8T\x9d$}\xa9)@{\x99\xe2i\x1fc+@n\x9b\xb1w\x81\x07)@x\xde>\xa0\xe8\xed0@O<\x8b\xee\x11\xc5.@,\x97\xf4=\xb0Y0@>\x03\xd5\xbf\x18\x1a.@\x7fL\x13\xf9\x14\x061@\xe6\xf8\xad\x06\xea\x111@h\xf8\x909\x83\xf5.@\xe7\xafq\xe5\xb7e0@\xb5\xb5B\xdc\xcev1@i>\xf3\x8d\x92b0@\x85O\xdbq\x0e\xf6\'@C\x07\x8cR\x13\xd7/@\x8b\xac\xcf\xe6!c\'@b\xf5\xe7&\xa1u,@\xd3\xdc\xa3\x01L\x92.@\xd1\xc7#\xa2\x12\t/@\xdc\x8d\xe2Z\xa4!.@\xe5\xc9a\xcefC1@e\xdd\xb2\xd6\xed\x10)@"\x03\xa6\xe4\xdc5\'@\xc6\\O\xaf\x01\x11+@\xee"\xcbY\x94\xfb-@\x04\xcf+R\xa8;,@-nI\xadA\xf3\'@9\xc8)\x8c\x18\x880@P\xde\xfae\r\xcb+@\x80EY&\xc2y0@\xe4\xaf\x1dl\xb5l0@\xe2\xf9\x8f\xa0M\x84.@\x0e\x86\xee\xf69\x04&@\x8c\x16\xeb\xb6B\x9a1@3\'\t\xcfaC-@\x83\xadZn\xfdj/@8\xa93\x11/\x15/@\xc5t\x1bs_\xf2+@\xc2P\xda\xc7\xea\xe11@\xd2\x96\xf95\xf6\xd2.@\x84\xd5\xd3A\xc3t(@\xec\xda\x12R\x11Y1@\xcd]\x1b\x02\xe7\x8a%@\xa8\xeb\xa0\x98-\x8e.@\xb6B\x82L\xd6g-@\xa6{\xdc\xda\xcb&&@\x1f\xaa\xc4\xcd\xfb\xe0.@\xa2\x9d.\x127T-@\xc7\x92\x1a\xc7\x01_,@14\xda\xab\x91\xb4.@A|\xd2mRn0@g\x90F\xe8\xff\xfe+@"\xbd\x1b\x94k$,@8Q\xd44\x8eT&@\x9e\xb6\xb6)\xbeP0@\xd9,cu\xea:&@\xd6\x049p\xeb\x1c\'@\x0e\x02Z\x9eb\xf8-@\xcb\xabZT\x92\xf0-@[\xe5\x07\xa3\x9cz,@\x9e\xd0<Ga\x85*@\xe9\xe1A^\x9e\xcb(@\x03]!K\xfb\xf4%@ `\xb2\x1f\x99))@\x1c\xf2\xee#\xfb`/@<\xb6\x99H*\xc9\'@i\xcc\xd9\x8fK\x88,@\xb4\x9f\x95\xfe\xe2\xa6,@\xc5\xd4>*\xdaG0@\xaf\xae\x1d\x01\xa6\x990@\xb5]\xe9\x9a\xe4D-@&\xfd\n\xdc)n1@/\xd6\x86\xf9\x18"&@^\x0e5\x97}\xd3-@\xa45\x9bU\xa9\xe9/@\xc7\xef\xb2\xe3h\x12,@\xc3\xef\xf6\xd3"\xe1-@\xb3E\x1f\xba\x01|,@\x14\xda\x1f!\x8ec)@\x91\x17y\xf0\x9f\xd2-@\xc1\xaaX\x9f\xdf\xef&@\xd29\x88\xc2\x0e\xee+@\x9fD\x8e\x820S,@\x06\x98p\x8eQ\x13/@\xc7\xcb.\xb7\xd3\xe5-@\xd15J~\xe0\xe30@\'w\x85l\xea\xf0+@3\xf9\xcf\x05\xf2\xc1,@.]+<\xe4p(@G\x80\x120\xaf|(@\xd3\xf7\xe0\xe1\xd9\x8e\'@~\x9e\xc2\xbb\x0f\x1b\'@\x99\xe8\xac\xa1\x0f\\-@<\t\x17<\xdd\xa1-@9\xf5\xdf\x93\x9a\xa5-@*!c=\xc3\xa0-@i\xb77`\xd5\x11-@\xc4x\xee\x19\x84\x0b.@tA.\x97\xbdl0@\x8c1\x16L\xa9D-@\x99BI\x88Tq0@r\xca\xb2@\xb9\xd7/@\xc5\n\xbd\xaf\x19Q-@\x1b\x84\xb3\xb7\xf092@N\x820\xabz\xee-@A\xfd\t\x99\xf2\xe0/@\xb9A\x12.F\xa8-@\xc8\xe3P\xd2\xc1\x8d(@\xe6\xbd\x8e\xbfhJ-@\xc6"\x0b\xe0\xdf\x9a)@*=\xe9~\xce\x03*@\xb7\x9b\x93:\xa8\x920@M\x8e\x88\xa76\x19)@\xad*\xe0\x99u\x83\'@\xab\x1e\x9a_\xf7\x07\'@;k\x83\x15{\x1a0@\x8b#5 %\xf6+@\xb5=\x0fA\x16}(@M\x8eY\xca\xb0\xdf0@;\xb6lv\xaf;-@\xfd\xd3\x9eDj\t0@\x82\xbb:Xv\xf2/@s\x18\xc3K^5\'@\xe75\xbffC\xa6-@\xc2U\xe5a\xaa\x87\'@\x91\x0bb\xb6\xe8^-@\x8fM\xdb|\xa2\xb2)@\xdbh,9UH0@l\x9c\x93\xe1F\x8d0@sh\xa5\xaa\xaa\xb7(@D1G\xf8\xac2,@\xe2,pZ\xe0\x96,@?\xfe\xd8-\x18\x8e0@\xc3C\\A\xdd\x050@c|\xeb\xe0=@2@D,\xea\xdeu\x12&@"\xf7\xa8u\x7f\xe80@D\xdf\xb8\xc3\xadB,@\x0c\xda\x96n^\x92,@XY\xf3\xbd/n-@\xda\x85X\xce\xa3\xe5,@\x85\xf6^@}\xec,@\x13_\nKt\x8e0@v\xd32\x88\xa7^\'@\xb3\x99\xe8.\x9f\x9c,@\x1d\xe1\xcf\xbfW&-@\xda\xb4]\xbf2V0@\xde& da\xeb-@\xfa\xe6\xe3\xf1\xb8\x94,@u\x94\xa2Q^\xa2,@\x88\xfb\x80\x88La,@\xf7\xf3\x0e\xd0\xffL,@\xd0\xbb\x8b\t6!&@u\x94\x98\xb6=\x0e,@N]A(\xcf\xa1\'@\x95\xd2~\xdc\xea\x8b\'@\x8d\x01\xf4J\xca"\'@\x95F\x03\x08\x9a\xdb*@\xc5\xa6P\xccD;0@HxSsA\xd6-@f\xe2i>^I/@\xee \xfaH\xda\x8c,@\x12\x11\xd5$}\x960@+\xeah\xce\x97N(@O\xadI:\xfd\xe6*@\x1e\x08P\xed \x15,@{\x14\x86\xbb$\xbe1@\xb8\t^PO\xa10@\x06\xce\xf5{-\xae%@\xd5\xc1\xe8\xe5\xedq.@/\xd7\xc7\xe8\xccN-@O2\x07\xca\xea\xee/@\x99\xbf\x1b\xf0u\x82(@>\x06p?\x8d\x9e/@\xbeU\x1a\xebX\x102@|I\x1c\xbe\xc3\x91(@\xd8_!:]\x03-@\xd0\xe2\xa7\xa3\xb0I-@~\x1f\xf9\x82\xbb\x9a-@\xf76\x98\x988\x12,@_\xa5i\x0b\x1a\x940@^\xfb\x9d\x8a\x9d\xed-@\x1c3\n\\\x03K.@\x1f\xcdE\x94q\xfd-@\xee\x1c\xed`\xf7\xc1%@\xbd\xcde\xa12b0@bO\xb2n\xc0\xa50@fl\xfee4\xf0,@&\xcc\xe5\x81DH)@\x9f@\x81\xb1M\x9e,@\x9e\x85|E\xf5\xf5,@:\x1es\xae* +@\x8f\xe1\xa8\xf7\xb0\x86\'@\x04\x995A\xc6$%@A\x15\x8c\xaf\xc2\x980@fZ\x84V\x1a`.@,Z\xf8\xf7;\x172@\\\xceHy\xf9\xbd+@\xd1\x1et\xd2.\x15,@\x18\x9e\x90\xddY\x00-@\x83\xd30\x95\x01k.@\xdcvJ`\x9dN\'@\\=\x8d\x10\x9d\x98-@cn\xff\xa4_\x87-@%\x86\xd7\x0e\x03C0@\xba\x8c\xe4\xc79%,@\xae\xd9\x8a\xeb]\xa1&@Z\xae\x10\xc9\xae\xa4(@\xe4Y_\x9a\xa7\xc8,@vW\xa8\xa4\x81D0@3\xcb\xaf\x12\xc2\xba\'@\xecN\x9b\x1c\x19\xeb0@:\x12\xac!"^.@\x8e\x1c\xe9\xdf\xf4\xf9-@\xdb\x08\r\xb8\xd9$.@\xf2>\xc9\x01\xbaD0@}2P\xa7\xb0B0@K\xb5\xe7\x8fa\xfb\'@bh^3\x9c*1@\\v\xd5\xeb\x066.@=\xaf\xf6\xd6\xd44.@\x9e \xe4\x8e\xf7\x041@2\xfdv\x8fZ22@\xe0\xa6\x08\xa5-\xbb,@\xf1\x1f\x13\xdcC;0@s\xab\n\xbb\x055.@\xb18\xdfj\x17\xea(@\xd3\xa7\x11*N\xfa,@E\xda\x9e\xfdh,\'@\xacd\xe1P\x0e\r,@\x9b\xfbij#$.@\x06A{\x9a\x04\xeb0@\x03\xa2:\xbb\\\xc11@|N\xb2\xc9\x9d\x101@\xcf\x10\x89\xf1FB0@K\x01\xff\x15(u-@\x08\x12&\xc4\xbb\xe7,@D\xe1@\xe6\x10D*@\x88\x84\xf6t\x92\xd84@\x932\xdbNmr.@>N\x19\xbd012@\xf1\xac)\xe8o\xc60@\xb0\x15+\xf5\xa6\x14.@\xe6\xab8\x90\xbb\x011@\x94|\x9f\x0b\xdf\xb7.@\xad\x05\x8a\xcbC\xa5\'@5\x1b-\xba\xf4\x8c(@D9DJ\xb8\xc3+@j\xf4k*\x7f\xe71@C\x9c\xe0d\x07p\'@\x8cU#\xd0mV0@\x93\xed\xa7\xb9\x86\xc7)@k\x1c\xcc+;\xda,@\xed%M\x1f\x03#.@r\x1c\xbc\xe5y\xaa-@\xb5\xfb\x13\x7f\x1cl.@`;\xb3\x1ew\x9a\'@\xb8\x07\x04\xcd\x02\xed0@\xea\x9f\xe5\x9fs"1@/\x18!&u\xc6+@\xa0\xd4\x1e3F\n)@\xf3\x9a\x80\x97\x08%0@O_\xb5\xff\xd9\xdf)@S\x15x\xf3>\x02-@\x88\xb4\xb8h\xd1\xce,@\x87\xf3\tSs\xf7%@Z\xbb\x8a\xf4\x89\xf9/@\x98\n\xe6\x1d\x93\xad,@f\xe2UM\xa9\x17.@e1@d\xe7\xdc,@\x91;\x1fj\x82\xe71@\x90\x7fQ\x89\xfc\xc8\'@\x10\x1f\x1dj\xa6\x0b.@\x04ql\xf5\xbf\xe81@\x9f\x94\xb1b4\xa3,@\x89\xa4\x1c\xf3\xfd\x140@\xa0\xcatU\xa7\xd61@_*\xc9^Xx-@\xa4\xae\xbd\xa0X\xd0*@\x1a\xfe\\J\xe3A(@*\x7fc\xdf\x12\x881@.\xb0\x02 \x9b\x8f,@\x88\xabU\xe1v\xb9/@(\xbb\xb8\x18\xc6y1@[\x08g\xa9\x82\xe61@\r\xfc-\xd2\xe6V\'@\xef\x19r\x99\xdb\xa1-@\xa4\xd9$Q[\x831@\xb1@\x12 U\x82(@\xe1\xcd\xaeGc/4@\x973\xe4\x94;\x1c2@6\xd7M\x024\x0b0@\xfa\x92K\xb2\xc8\x18(@\xf4G\xe0\xeb\xee\x99-@S\xb0\xf4\xf6!\xef1@\x8ax\x98\x90F\xb3&@\xf8\x85^b(\x8e1@\xfd5\x12\x99\xc26%@C\xa9eC>\xca1@\x82\xf8\xd2\x04\xf2\x042@*4\x9d\x03\x8f\x8a1@x\xed\xf7\xc6\xc3\xeb1@\x91 _\x02\xf5\x022@Vj\xe9\xfdy\x8d1@\x83\xd2\xff\x9e\x8ae-@L\xf7V"\'?1@\xa5\xbc\xb1\xbb?\x931@\x96nCo(8.@:\x13\x15\xc6\xa9\x8b0@\xcf\xa5\xc9\xc2\x83\x060@\xa4\'v\x8fB\x010@+\xf8mC\xe1=.@\x1b\x1d\xaf\xf5\x0e\t0@\xda\xd7\x82X\xd6E)@\xee\x01g\xb4\xd5@)@D\xf1:\x86\x81\xb6-@\xfap\xa1\x88\x8f\xc10@\xbff5z4W0@2[t7\xa8\xcd&@\xf9\xcd\xc4\xf54\'.@#j\xbe\xab\xc1+.@\xf5?\xa4\x93K\xa61@\xd5\xd6\'x\xad\xec1@\x1aj\x90\xfdX\x9e1@D\xb6\x16\xf3\x95\x99-@\xcas\x9b\xfb\xe9\xf9-@=\xe7\x00\xc5:\xcf1@\x06\x1a\x05<\xc6\x99%@\x91\xc7&\xdbM--@m\x13\xd4\x15 \x9e1@;\x1e\x11\xdbG\x0b2@3\xba\x8a\xd3{\xc6%@\x00wS\xf1\xcc\xb11@\x14\xbe\x80\x86Fq\'@XW\xa15\xa30-@\xc3\xde\r\xbdJ\x9d1@@oI\x83\x94\x0f.@~\xf9y\x18\xd5T&@\x178\xf6\xb2\xfcg0@Ax\x05>\x12a2@\x0b\xa4\xec\xd91Z0@"\xa2\x08\x9e\x8aM1@\xb11F\x19,\x06\'@\xed\xfd\xf5\xa7Y\xce-@\tn\xbcl\xc9\xbb%@\x14\xadN\xc6\x17q,@<FF\xd6\x8bI/@U\xf0/hS+1@\xe2\x0bS\xc9\xd9\xea*@\x01\nc\x86\x9c>(@\x93y\x1fJ\x8f\xd1,@A\xa2\xf1\xbbP\xe2)@\x97[(\xa2N\xd6-@t~\x9a\x0c\xf7\xe01@&!H\xf1\xdd\xb11@\x9b\x9a\xdc\x0fm\x831@\xb5\xd0\xfb\\\xc1\xa2)@*0\xfe\x9a\x00\xf9/@a\xb00\xeb`T%@\x18\xf2\xc7Y\rf.@-\xa1s\xc7\xcb\xac0@\x84\x0c2N3\xe81@o\x91\xf6\xf7\x8d\x83.@uA\xcd\x81w\x0e.@K\xa2\xa5\x88\xa5\xe61@;9\xa0p\xbcO-@ocK\xeb2\xe5(@\x8c\xa1^\t\xa8\t.@i\x90\xe1\xe4\xfd4.@\xbf!p\x12\x9e-/@\xe2\xfcs\xff?*/@\xc1F:\xf5\t41@-\xb6Z\x1e\x89\xfb0@\x15\x86\xcc\xb2@\xca*@\xbe\xd5rkDh.@\xa7\xc1\xe0I\x19o.@\xe5\x97\xa0\x90\xe1&/@\x97\x1d\xe0<\xb2:,@\xd6\x0cL\x1f\x83y,@\xaf\x1exfNy1@T\xa4\x88\xf9\x0c9/@R\xbb\xabl\xd2\xa40@\x01\xeb\xff\xaf\xb9\x051@\xa6\xde\x1eW\x9f{%@\xaf\x95\xf3p\xe9\x011@\xfbHGJ\x8a\x131@\x0b\'\xcf\xe7\xc5\xf2(@Y\x7ftn\x00\x0c\'@aMng\x84\xc9-@\xc9J\xb1m \xc11@\xfa\x1f\x89\x02f\x051@\xd1s+\xc96\\1@ n\xb2\xa7"~1@\'\x95\x1f\xd3\t\xd5(@\xb7\xac\xdc\x98A\xfc(@7\x1f\x18\x91\xa0x0@\xe7\xbf\xa3\x10\xd4r,@\x7fUV\r\xd8\xb9\'@/$\x17@\x15\xa0.@3UT\x94\x1e\x850@\x90sa\xb4\x90\xc8(@\xea\x0c\xfc\xf8\x80w/@\x7f\xe0(\xdb\r\x041@\xc0\xe5\x13<\x9b\x1c\'@g\x7f0\x06<\x001@\x82\xc5\xaesHA/@\xa3\xff\x9cO\x17\xbf1@u\r\xa7\xd5\x0c6-@\xf3\x8b\xb2\x9b\x13p0@\xb2(FI#\x081@\xe0\x9dm\x10\x94\xbe%@L\x9a\xf2\xec>a1@\x16J>\\\xd5\xce%@\x96\xad\xc8\x0f\xbaf/@\xc0\xcdV\xa1\xf1\xe10@\xa3\xd1\x8b\xac\xdeK+@\x81E/."\xc2-@q>T\xa3Q\x911@%\x90\xa1\xeb\x81\xa21@y\xc0F\x17\rB,@\xe9\x0f\x8aid\xe5,@\x87\x08\xe9\xf4\x1f\xaf&@\x118<X\r\x0c2@n\xf7\xef \xe9o+@\x19)\xc8\x8d\xc0\x140@x.\xfau\xbe0&@\x8av\x9c\x83\r\x86+@\xae\xe0\x17N\xf4\xdb)@\'\x97\xdaz\xf2\xae,@\xf0\xa5\xf27|}0@\xa7\xd2\x8f\x97\xa5\xfa&@\x0b&\xd5\xde)\xa6)@HL\xef-"/\'@S\xb8t\x14\x1c\x860@\xd9%\xa9\xf4\x01*&@^A\x86\xaa\x11\x81+@\xb7\x91~\x1c\xa12&@Y\xdd~\x7f\x1cI1@\x00%s\xe3\xa7\xc9)@\xf6\xff\x1c\x86\x89)\'@\xb4\xf9\xdd\xae\xfdc1@\x1d|\x8c \x9d\x19\'@N\xe6ShCf.@\xad\xe6\x98\xd7\xf4$1@\xd9[\x88:YS-@>\xcd^EPI1@\x80\x85\x1fJ\xe9\xb0)@\xb5\xe2-q\x7f\x9e)@2\xd7\xacA4\xb41@\x13\x98]\xe9g3,@\x97\xf8\x9f\xa5\xa3y)@\\K\xd3\x02u\xad&@\x92\x0f\xc9m/\xd0%@7;d\xb4\xbf\x901@Uk\xf8\x93\x8b\x1a+@\x9d$`)-=.@\xb6\xa5\x8f\x19\xd1\xed-@\xa5\rO\xca\x05W\'@\x85`\xf3\xb1\x06\xda&@\xd7J\xda\xa1>\x14\'@\x04\xf6\x86\xb2\xd7\xfd(@\xd1\xfe\xc0\x9d\xb8\x0c\'@\x1bS\x10\xfe\x82\x8f1@/\xd5\xc0\xf2\x8e\xe6*@\xab\xa3h\x14\x9f#3@\x8c\xb5\xd1YV\xe3&@ \xe2\x05\xb7lL+@3q\xbe\xbe\x1dQ+@D\x95\xd3\x05\xe19+@i\x7fv;\x8c\xb0&@\xc0\xdf$\xd0\xf6\xe4+@\xac\xae\xa8\x02\xac\xd7-@\xae\xdaL\x82w\xa0*@#\xfa\t\xde\x1ft+@\xe3\xd2\xe2\xd9\xeb5,@\xf9\xd3\xb8\xf6\xbfg/@\xc8\n\xfc\x15o\xd5*@\x8c5\x89\xa1\xca\x85+@2 U_&\x7f/@\xb6\x05A\xba\x00\xb0\'@\xe0 \xb7Rn\xe9%@|\xd85g&b+@\x1f\x96\'\xf4\xbbH(@\xc5 \x9b\x8cs21@7^\xb8\x13\x1ct.@\x07\xa5\\\x88t\xd4&@\xb3\xee\xf7\x88jm0@3\xb2s\xb6\x96Y-@\xca\xc8\xe2\xb1\xfe4.@\xa2\x08\xd96\x89\xce\'@u\xf8\xfa\xfe\x93C\'@\x00\x11\xff\xb2Q!+@\x00\xd7\xc3<e\xfb,@\xf8\xa5\xea\x00f\xc8*@t\x91\xc2Wu\x99*@\xfa\xd0}\x93\xb1\x90(@RJ\x93\xc4i\xfc%@\xe9\x88\xb3M\x8a\x9d+@\x0fr\xf7\xb5!~(@\xb0\xf6\xe8\xb3\x1f\xff&@\xb6f\xb6\xc5=\x83)@r\x92\x86T\x8c\xba)@\xba\xa6;\x07\xfc!0@\x02\t\xe4\x16\x95H-@63\x19\x88\xcc@2@\x93\xa6\xa6="\xef&@\x1b\xee\xe3\x9cb\x1b/@\xf3qI\x9b\xc3&/@\xf9\xd1\xb3\x998\x80&@\xe9\x07\xa6\x88@R2@\xcf\x9f\x19\x0c\x1b23@\x1c\t\x8bT\xc9H&@S\xe0}\x0b\x10--@;\xe3u\x88\xe3\xc9%@\x8b\xd5\xda \xc6\xc1%@\xf5\xaa\x94t\xc5\x00\'@Z\xbf\x05\x92fL-@\x8fnEe\xfe\xd2.@\xbe\x05\x8d\xb7Z\xa5&@\xbb\\\x85\xec\x81i+@)\t\xaeQ\x03\x8e&@\x12r\xb5a\xc4}0@\xa0C\x92x\xafx+@\x97\xd4\x17\xb2i\xe4\'@\xfa\xd9\x90&\xb9\x7f+@\xbb\xe6\xab\xca\xb4\xe10@\xd9\x8f,\xf9+\xad1@\xad\xd4\xf5\xd9\xfeB-@\xd94F\xa7\xefK1@\xc2\xaa\x93Ou\xd2%@\xef,\xce\x9b\x87\xbf%@\tHwGe\xa60@[\xc0\xac\xcdND1@\xb7A\xe9\xc5)\xab.@\x95\x7f[-xr.@r?\x19\x8f?\xe10@{u\x1aP4\x052@"\xc6\xa1o\xe4\xb21@\x93\x16\x95\xc5c\x9a&@v\xdc+\xa9\xfb\xf9(@\xd7\x02d\xf2\xa9J\'@\x89\xb6\x94\x1e)\xb4&@\x92\xd1\xd6\x92\x8e\xff)@\xf8\xed\xff\xef\x18\x97-@<T\xcb7\x0c\x1a+@S\xc2/A\xce\xb40@\x11\xc4<\xcb\xec\xb0&@\xeb\xd3\x98\xf68\xf0&@5\xb1\x95\xdf\xb2\xf4&@\xbf\xd3s\xd0+\xf4)@OO\x077\x8d7-@\xb8N\xed\x9b\xa3|+@;\xba\xfb\xd6<Y0@\x82\xd4\x06\x90mc\'@\xa1L\x12\x14k\xee&@\x05\x0b\xad\x14\xad\xcd+@\x8d(`\x02\xccw+@\x1e3\x1b\xe6&\x1f.@0-\xc1\xe2\xdf\x7f/@\xf1K\xf1XO\x1f-@Ye|\x8c\n\x06/@(@k\xc9\xdd\xb40@\x9d\xfck}\xf302@\xc0P\xf4\xf6\x03)&@\x83\xf8\xc0\xf1\x86z&@\xe15bOvO&@\xdf-\xd3\xee\x06\x9d\'@a):%\xa7\xb7&@\xae1\x1e-\x03\x190@;\xbd\r\x00\xef\x9e)@\x117DE\xa1?&@\xf1\x90\xe1\xbbNc+@\x041\xf0\xe3\xb57(@\xdb1C\xb6\x85\xb4&@\x8aD#UJ6,@\xbe\x99\xea4\xc5\x9a,@\xe8O\x90p\xa9+1@\xe29\xd6\x86D\xe50@\x10\x87c\x94(\x142@\xf6\x04\xf5\x01\x16).@8\t8\xcd\x1e\xc10@\xec\xb6\x84\xb0&\x08.@Sr\t\x80\x08\x87,@\x19\x82\xe4\xe7f\xb3%@SR\xedRC\xc6.@^\x1b!\xef\x8d\xd8.@\x87\x03\x81\r\xad\\(@^gNz\x1c\xea.@.\xe3#\x8bhR-@KB=2\'9.@\xd1\xa7\xe9\xb2<W)@\xeb\xc5j\x91\xcf\xa20@\x9c\x8d\xba\x0f\xb1\xce0@\xea\x17\x99\xc4\xba\xad)@\xd83Nclc1@\xc5\xcf:zV\xc5&@\xb2E\n\xa8:\xa3)@\xb5\xee\xf9k+^)@\xa9\x13\x0eb=\xcb&@\xf0/\x1e\x078`1@\xdd\xd9\x1fh\xeb\x91.@\xcd\xaa+*\xd7\xb1&@O\x9c\xa0\xff_f*@\x90\x9dH\x85f\x001@\xb1_E!x\xd3*@\xf4\x81\xf2,H@0@)\x0f\xbc\xa1\x08g1@\x90@Z\xdd\x92\x821@b\xff\xec\x93\xb1\x8a/@\x10\x1da5\xca}1@v\xf5`L\xc5\xd2+@\xe3\x1c)zl\xd70@\xe2X\x9ce\xe5`)@\t\xf5\x81\x84\x17\xa6)@\x85\xb3\xe6\xb0\x19\xcf\'@\x1e\xecp,V\xa6\'@\n+\x88\xb8V\xac0@\xf8\xa5\xdfR\xde\x81&@d\x13$\xdf\x1f\xdf&@\xd3r\x8f\xf8M\xc4&@0!%\xce\nH*@\xfb\xb3\x0f\xeaY\xf4,@\x8b\x06\xe0k\xe2\xbe+@A\xc4\xb3\x83\xe7\xf6/@\xf3\\H]\xfb\xa2.@\xdf\xc8K\xd2\x85\xc4-@\x1b\xfd\x0eb\xe8V*@\x1eVNT\xa5\x960@P\xb8\x8f\xf3!\xc6%@IKFu,H)@\x05\x06)\xe3\\\xdc0@\xaeT\xa9\x08\xcc\xb4&@\x84\xfd\xab\x1e\xdej1@}\x17\xb6Z8\xc0&@\xf6a\xec\x06\x18\xcf+@\x87\xf9\xbe\x81\xd3F0@\xc7\x90\xc6\xe2=\xec-@\xb2[\x94\xc4jg*@\xa8R\x03\xe3\x0fC&@@\xd1\xb0\x9f\xacV&@\xeaB\xd3\xc2j()@5\x05\x1f\xaa<\xd1,@`\x0e~~\x94\xa7,@\xae\xa5\xfd\xf7\xab\xb8-@\x04=\xceN\xb9\x90-@c\xc0\xa1F7\x960@+\xf6\x8f#(v0@(z\xc4\x1a\xe9\xf8-@\xf5b\xe3\xe4\x04\x9b-@\xfa\xaf\x18\xb8<F*@\xcfE\xd5\xc8S\x0c,@\xbe\xe8>\xfb\x00\xf0&@\x8d\x8e\xc3\xcb\xc9$)@\n\xf9\xaa#\x02_0@3\x93"c\x8f\x06)@%\xe8\x01\xdf=\xff-@Sa\xe7\'\x07\xcc&@#gc\x90\xd8 -@h\x8c\x0fXR\x991@N\x99\xff\x82\x8a\xeb(@\xdcb[\xcaM\xa2)@\xac\x9cht\xa9|)@C\x0f\xcb\x1dhu*@cN\x05\x18\x02n0@w\xfaQ\x14\xb1\x9f)@\xe2\xd9w\x15\xf8\xea-@\xe5\xf5a\x95}\xf1+@\xfe\x1ebzjE&@\\Ky\xd8\x8c`/@\x04Z0\x93\x062)@u\xce\x96\xe9\x93\x94)@D\xf7\xd5\x07\x1c\x910@m/waEg0@2\xd20\xf8\x1a\x1c)@\xc6s(\x0f:\xe7,@/=>\xdc\xbf\xa7-@\xa8\x98\x00\x95\x01\xd4-@<\x1e\xa4;X\x92\'@\xc6${\xc8\xf2\x98)@\xe9S\x14\xf6i@0@5\r\x10\xfc\xbe\xed0@\xdc\xaf\x15\xc6\xe3\xd91@%\x82\xd2\xbaZ\xaf&@\xd8\t\xbd\xc2\x1b\x16&@2\xcd\x9a\x88\xa0\x880@\xf6C\xf1\xb5gx*@\xeb\xb8\xdb\xab\xf0+,@\x00\x9c\xb5\xc1\x91(0@W~\x91Q\xd9\xb3.@\x07E`\x84|\x1e*@\x91\xa79K\xb0\xbd)@\x04s\xce\xc1\xe0\x8b)@9\xbd\x8a:\x98\xde(@\x1a\xcb\xdf\xac\xc4+0@\xeah*&\x01\xe0&@\x1fKwGg\xf4&@\xff\x00+\x99\xbf\x7f.@\x0fJz\x87J)&@|\xb2\x81m\x85\xdc+@bv/\x94\x07_.@"}\xbe7X~&@\xd5\xe1\xdd#\x95\xef*@\x1f\x8d\x06\xa9\xcc\x93.@\x81 \xb1P-q-@&\x8e<\xe7\x97,,@\x00^.\xf6\xdf.&@M<\x8b,J\xd7-@@t\xb5&f\x8e0@\xfb\xc2\xfc\xcf\x1f\x8f0@\xec\xf5\xa4\xe4\xe4\r\'@:\xf30\x15d%,@\x8a\xc2\xd2\xf7\xef\x1f)@\x14\xcfI\xea\xd2\xca)@\x1c%\x8c97\xe2+@m\x0e\xc6-\xad,1@qa\xaf\xd7\x1d\xdf)@\xbcX\x19)v<*@\xb4\xce\x80\xfd\xf8m)@\xb7\x8f\xb0\x1b\xbf\xf4.@\xdc\x97\xeb[\x12\xa40@R\xde\x88\rkm(@i\x13S6\x03\xa7&@\xd3I\xc0\x9aq\xd6)@\x93\x13\x95\xf9o\xe2)@=\xf6Z\xdc\xddI-@\xfbu\xf3\xb7\\z0@\x8d:\x7f|\x99\x97+@\xf6\x91\xbe\xbcy\xc4.@\xd5\xcbo\x0b\xd3\xf1&@\x8f\x98\rI\xd4\xe6\'@n\xa2m\t\xe9\xd1%@\x0c\xebd)\x0c\xe9*@\xa8\x88\xa4Wl\xda*@\x9e\xcc\x08\xa3*\xdc)@u\xcb\x1d7p\xcd*@\xd7\x9d\x8a\x94\xfa\x02&@6\x03\t\x88zs)@\r\x8c:\xab\xdfI0@\xa0f\xa1\xa5\\\xc3&@/\xddqL@\x17.@\x08\xec\x1e%\x08u-@\x14\x98\x83v\\\x16&@\xe7\xe5V\xaf\x190&@ma\xb7j\x9a\x0c)@z\xeaE\xaa\xa0\xdb*@\x8f\xfb\xdf\xa6\x01\xdd&@\xe5\xd7"U\xf4C*@\x11\x16\x95\x7f<v0@\xccl\xad\xdcKc.@\xa9\x93\x10\x04\xb3\xb0-@\xd8L\xd3)\x83I0@>\xf6%\x0e\x05\xad0@\xc2\x0b5\xb1bf1@\x87q\x94w\xb9\x1a-@\xdb\xc8\xa3\xfa\xf3\xf3&@\x84pP\x9c\x96\x13/@Z\xfdNa\xdd\t0@\x16\x8f\xc5\xea\xffd.@\xad\xa9|\xb2\xda1,@\xf6\x86D5\xf7\x830@t\x96\x85\x14\xb8\xd91@]\x10R\xb5\xbc\\&@\xc4!\x8c\xd2\x1f7&@\xfb\'\x9bbU\xc6&@E\x8e,\xe9\xfd\x11,@V)<\x8dqi/@\xbd$\xa4/\x1b\x0f0@\xa4e\xe7)PC)@a\x1a\xfb\xf7\x92\x0f,@\xfa\xb0\x97\xdb\x0541@\x11\x80\xea;\xe4\xc9%@\x16\xcal\x96?\xf9%@\xe7\x9e\xf1\xc8\xbbr/@w\xa3\xff\xb1\x8bO-@\x00(\x8a\x15I\x08&@r\x14WD=8/@G\xc0z2\xbdE-@\x98\nJ9^\xb0)@#\xbcf\xf3\x92\x7f,@YUl\'y\xd8&@H\xb9\x97\x06\x1d)1@\xda\xb7\xae \x0b\xdd1@M;\xb9\xe8(\x810@\x80c\x8b\xf5\xb2\xdd&@7j\xbd\xac)Z&@\x0el\xef\x89\xdc\xb1&@\x04^\xe4\xd2\x85\xf0%@OR:\x93\xac\xea%@0\xd5 \x0c+5,@@-\x02D\xe911@}\x94\xfb\xb0\xa5\x031@\xbb\x05\xda\xec\xe5\xaf.@\xd5\x02D\x0b\x9a\xdf-@\x9b\x84\x98\xc5y\xd5-@\xed9\xa7\x00\x1f\x1c-@:\xd9\xeaS\x00\xfb,@@3\x9d\xc1\x82\xdb)@\x03\xb49%\x8e\xff%@\xe3\x86\x00\x01\x07\x93\'@\x1d{\xaf\xfa%a&@\xbe\x8b\x16\xf3\xdb(&@\xc7\xf8`\xcbl\x960@\x7fr)\xa6i\xba%@US\x94{\x02\xec%@\x03IN\xccU\x19&@\xe6>2\xec\x9e\xb70@\x9dF?]\xd3\xed0@\x87\xab\xf87{$)@|\xcb\xf9\xc0\xef\xf1)@\x05\xbd\x13|\xe2B\'@+WBr}\\&@A9\x8ak\xca\xa5+@\x04\x97?\x8b@#,@;\x10\xb6z\x19\x01(@\x1f\xb3E\x1eM\xd61@4\xb3\xfe\x0c\xb0\xf3%@\xf5,\xf2\t\xee\xb9(@>\x10jG\x83^1@\x1d\xd7\xfb\xf4g\xce0@\xd4tR\xe1\xf1\xf7%@\xbd\xbd\x1a\xb9\x11T*@\x97\t+\xa7\xeb$&@\xc3\x12\x15\xb0-\xf9(@\x87\x015|\x7f2,@\x14\xa6\xbd&=\xad\'@\xef\xafr\xbe\x08\xd70@\xb6\xfc\xb3\xd6N\n0@\xc8o\xdc\xf3\x85\xc9&@4f%\xc1%\xd30@\xde\x90\xc9\xc0_\xd81@4RM\xfdo\xe0)@\x1e\x16\xf9\x8b\xe1\xb5%@K6l\xbe/\x85.@q\x13\x85\x1cL\x8d0@\xcd+\x80\xee\xc1\xd6-@\x10\xa4y\xa3\xa5\x0b-@\x06\x95\xc6m\xe0\x981@\x19\xf9A\xa9Kf1@\xa1\xa1-q\x8d\xe11@@$\xc7\xc3\x8a\x13&@\\\xc83c@\xb4&@\xbfp&\xe9\xcb(&@\x9c\xa1\x8dO\x00^1@\x19v\xe5\xab=\x05-@\xe9\xcd\xa3\x80\xf1\xdb+@\x83\xec\xe6^dC.@K#\x87\xc0*Z1@\x17\x13\x95\xb5\xf6t*@\xe7\x01\x13:\xd2\xe1*@z\xad\x08_i\xdb&@\x9b\xba\xb4 Q\n&@\x06\x03\xf4\xc9\xa0p1@\x1f\xd2\xa9\x97=\x1b/@\xbc7\xfe\xd9\x16f&@\xd8\xea\xe8\xbcd\x11&@B\xdb\x08\xbe\xe1\x001@ \x85\xb0Ha\xe51@5]#[E\xda(@m\xae\x0c8\x84\x14)@\x1e=\xe1\xf7`\xec(@WK\x15W\x14\xca%@J\xb6\xb4?\x89<.@\x81\'\x8fM\xbbE,@\xceHF\xc8-\n*@\x07\x1av\xd6D\xee,@\xd9Z\xb0\xe85\x14&@)\xb5\x0c\x85Aa(@\xb8\xc4\xe94#\xe1(@v\x1a9uU\xbd/@Q)\x88s\x87\xc20@A\x1eu\x9a\t\xca/@\x03"\x9c$5x0@\xfe\xd3\r\x08\xd3\xff%@&\xc1\xad\xa5Nz1@@\x1c\xc9E\xd3\x111@9\xe5T\xb5\xe3G-@\n\x80M\x96\x06\xc50@bT,\n\x8c\xc90@\x03\x1e\xf2g5\xca+@\x8d\x886\x8a\x8f\xbd&@\xcc\xc4\xa8\xdd\xa6;)@\x03v\x9b\x042!*@\x92\x94\x80\xc6\xb0\xbf*@\x020!\x9a\x9b\xf2&@\x8f\x00(2\x02U)@\x94\\e\xc5\xb4@,@\x0b\x87\rQ\xc1\xf0)@\xcb!0\x07\xf8t%@9tsfl\x94*@\xe5\x80\xe8\x00O\xed/@\x89\rTZy!,@9e\x9d\xd0\xf6\x94-@=\xcart(\xfc(@\xd8n\xdd\xaa\xac.1@j\xa6?U\xa9\xa01@\xb7\x1d\xfa\xa1)\xc4*@2-\xed\xb4\x02\xe1(@\xed;\xac\x86\x06d*@\x94\x83\x8a\xc2}\x8c\'@w\xf3\xfen`\xa6%@\xcd\xfb\xec\xcf\xe8\xb51@\xa9pC\xfe\xbf\x021@\xe1X$\xa1"U(@\x98"\xf6\\~\xf8%@\xe7\x0fa\xe0|\xdf(@\xd5\xf8\xd8Dd\x1d)@\xd5<\xbaTXF-@\xc7\x08v\xa0\xf4\xe8*@n\xc2\x9d\x0f5.)@\xa6\x12J\xb7\xc0t%@Fx\x9b\xd3\xf3\r1@\xe2\x82\xa1\x8fI\xf5%@\xd0\xd8\xc6\xb0\xa2\xab%@\xe63Y\xda\xc6\x011@\xd0A\xe6U\x80\xe7(@\xf4h\xd8\x06\xe9b0@\xc0o77\xd3a%@g\x7f\xe6\x9f\xda\')@8\xc5\x07\xb8X\x9b.@t\xcar\xa0fs1@iK\xb4\x1b\xb9\xc2-@\xc9\x84\x0e\x15V\xd4*@/i\xc5\xc0\x0f\xce+@\x9a3\xcfL\xbe_(@\xee\xaeU\xc1\xfc]\'@6\x18\xc1\x14\xc6\xbd%@\x8d\x85T\xae\x99\x1f0@\xdeY\xe0\xd7\x0e\x83&@\x18;\x01\xb1Zu&@Q\xe2u\xb6I\xed(@\x03\x8dK\xbfr\xe7)@\x9b#^\x99\xd9\xb9%@o^\xb8l8+)@\xe6\x8e\xd2:\xcdJ)@j\x92\xbf\xca\x8c\x031@0:\x89j\x7f\xfb0@\x8a\x14x^\x07\x11,@\xa9\x121\xaf\x93\xab%@\xeaW\xb7\x1f\x04\x14&@BU\x9b\xc6U{(@\xa7\x98\xbdaQ\xf5(@\xdb\x1cXI\xab\xae+@m\x81\x87Yg\xd2%@t\xa7Yb4\x0c/@\xd3\xf9\r\x86U\x1b/@\xf1\xd4\xf9\xddF$1@yf|\xccA*+@\xb4m\x9f6\xbe\xf5(@C\x10\x97\x94o\x9b+@\xc3\x1c\xa7\x1f\x8d\xec\'@:\xd5|r\xfal&@:\xe8\x9f!\xd7\xa4,@VF;\xbf\xcc\xd8(@]N~\xcc\x8aa*@\x88\x9f\x9f\xf5\x98\xd71@\xca\x87\x19\x16\xe2x(@\x0c\xe4\xf9T\x88\xa6%@\xd9H\xe6+\x12g)@\x01x1\xae\xa3\xb7%@\r\xc1\xdc\x91\xe1\xb00@\xb8uuF\xbf\x04)@\xbc\xad\x83EQ\x110@(\x05<\x1c\x8fK-@+\\\x19 +\x8f0@^L\r,\xecc&@\xc0_\xb7\x9a\xcd\x8d(@\xec\x82\xa4\xf9\x92n1@Qp\x12=aA+@\xa0\xd0N8\x17,3@\xf2(\xab\xdc\xdc\x97%@HZ\xc1\xe04\x0e&@V\x0c\xf5\x90\xfe80@\xdb\xdc\x92KH +@\xfc=\x1e\x97\x9e^0@\\\xa5\xcf\xef\xa26*@\xf1\xddG\xe6dP&@\xa0\xd0\x95I\xf9\xb1%@\t\x86^\x11\x8c\xd3+@u\xc3p\xbc\x98r.@\x85\xdf%\xda\xaf\xdc(@\xe6\x8a\xee\x84\x91\x1c+@\x1d\xd9>9\xba\'&@Fl~\x0e\xe6\x00.@\xaf5]\x85\x1c\n+@M\xe5\xe0\xack\xc0+@f\xd6\xfb\xe6Te1@*\x05IM\x06{%@\x1d\xc0\x0c\xb2\xcc\xdf1@\x06\x83\x1f\n\xd2\x1c(@1s\x8a\x91\x0c\xda(@~\xe9\x0f\xc3\x9a\x96+@\xae\x9e\x13\xe3"\xcb+@\xae\x7f)\x80\xf4Y,@\x9f\x8c^\xb5}\'(@\xb3\xbe\xa8\xc7i\xf3,@\xfbd\xe2 \xfb\xcb*@\x80VH\xbe\xed0(@\xb2D\xf0\xba2=(@\xdb2\xe8\x01\xcd\xfc(@;\x15z\x1c\x18\xcb+@\x16\x18\xc2W\xe8\xdf%@\xa9\x1c\xdc\xd8\xa5\xd3(@\xde^>\xc4\xf8\x07+@+\xe7p\x12\x0c\xf6(@\xae\xbcR\x06*\x92%@P\xc4\xe4\xae|\xd9%@\x82.\xd8\x19\xc2a(@\xcd\xd5@f\x90\xb5+@\x80Q1\xa4\xcbB-@(\xd6D\xd4T\x98,@L^\x9f\xf1\xb0T)@:p\x17\x0b\xad\x96%@\xf2\x8bRQ\xc2\xc0+@Y\xe4\xdb@*\x80%@\xec\xf0\x07\xd8A^)@i+\x97\xaf\xd1\x8c1@21O\xadv\xe71@\xca!\xd7w\xee\xfc0@\xa8!\x91\xf2\x9c8,@U\x19\x101\xe6\xad/@\x17?VJ\xed\xa8/@\xe4P^\xe2\xa2\x7f.@\xd6d~\xea\xd6\xe71@x\x8b\x8f2\x10\xea1@Y.\xef\xe7\xea\xd5%@]0\x9c0\xbeK)@ \xcf\xa8\x80G\xff*@\xff\xb6+D\x94\x85/@\xac{\xe5o\x04\xa0\'@\x87\x81\x87\xd4\x94\xed1@\x07\x8d\xf1\xe5M\xd5(@\xf1\x08\xef\x9eu\xac%@\x81\x86\x0f\xb9t%&@i?H-CD)@\xa8\x8fG\x86 \xe7)@k\xb0\xd9o26,@\xff%"\xb8\xb2\xc9&@\xec\x0b\x12);\xb3,@\xdd\xcf\x10\xa7fK)@R^u\x9fi\x0b(@\xbb\x19<6\xad-&@\xb3\x8eXC|:(@\x81\xdb\xc6=\xa1\xea*@\xb8<\xc3\xe82U%@\x19 `D\x0641@.\x81\xe5H\xfc\xb1*@)\xb2/\x1b\x0f\x0b+@\xea\x1f\x99S\x91\xfa+@\xe8m\xe1\xa2b\xad-@\xa4h\xbc{\x86\x1f0@\x1b\xb6\xc1\x8f\x1f\xbe/@a\xe3\x19\x82\xf6\x04-@\xbc\xa6\xb0L\x97\xc3(@@\xb7\xb7(\xdd\x15-@^<\xcf\x04\xa5\x1a+@\xc0\x18\x82\x08\xcb\x00(@\xb7\x970\xa7\xd4=(@\x10\x96\xe9\xcb2\x841@\xd8\x0c>\xd6\xf1E&@U\x16h\x89\xf1\xf6+@^\x99\xa02\xd1h0@\x99-\x88B"\xbd0@\t\x9dh\xac,V(@\x90\xbf\xa5M*o/@,\x01\xbcm\xe6\x1c+@]k\x85\x1d\xc60%@~\x8a\xa4\xbd7\xb0/@\xccv\xa0\x02\xc9e.@u\x07N\xd3\xd7\xcc-@\x7f\xd1\xc4\x87\xbd/(@u\xb1\x10\xa5\xec\xf3*@M+DrK\x020@\xbf\xdfE"Q\xe5(@\xf4\x03\x1b\xdf\xe6)%@\x89p\xb6\xd9\x03\xcc&@SjR\x15\xea30@\x8b3\x8c\x03\xdd!(@\xc8T\xb4"L\x14+@\xc3\xb2Q\xfbch+@\xf8\x1a\x1b\x02xg%@(\xdb1O\xabk,@\xa8\x8c\n\x16\x843.@VZnA\x86$(@l.R\xbbz\r0@O\x03;Zn\xd0+@\x90#\xcb\xddn\xd9%@\x9f\xf1\\\x92u\x9d/@\xff\x8b\xab\xabL\xce-@\xb1bFmr\\(@]m-\x12\xd2c(@8\xc6\xbd\xd0\xe6\x13(@\x9f\x15\x84\x11\xe5\xd0&@wqJ\xf9i-*@z\xb2"\xc6^\xec*@\x1e\x7fr\x84\xb9z-@\xdf@\xd0=\xc83-@\xc8\xa6\xb0E\xcet(@\x1b\xc0\x13\xa5\xc3.*@\xddK\r\xe3i\xac&@G\x19\x9d^\xcfW%@\xe4\xb0h\x94YS0@\xa2\xb2y\xec!\x94*@\x17\x86\xefb\xb8\x150@\x92"\\\xd8\xbc\xbd-@\xb8Y\xcf\xee\xabZ(@\xf2]Le\xa3()@U\'\xad\xbc\x97B1@F\xb1l5\xc9Q0@\x01e4.\xf9\x15,@\xd5x\x15f\xda\x13+@\xc3\xe0!\xa9`\x9f%@Ca\xd0\xc5\xec\xb80@P\x9eK\xc9R\x0e/@\xbf\x9a\x08\xe1\xb5{%@LOm\xa6\xed\x99*@<\xf3\xdfEj\x1d+@I7\xc6s\x7f\xb2(@\xb7L\xf1\x15;9)@t<\x05\x95,u,@b\x92G{\xfd\xa30@\x19\x05@\x15\x13\x0f2@\x89;\x0f`:\xd0%@\x05\xc3.\x8d\x96\x870@\xc7\xab[\x9f\r\xe3(@\x0b\x1b\x84\x86\xbb\x93*@\xc6\xbb\xbb@\x10\xdf/@\xc4H\x87\xed\x01\xe6/@\xe8c\x12z\x96\xd5%@Y\x14a\xddP\xb9,@\xb7\xf5\xe7\x8a\x9a\xaa&@;\x0c4(\xb0\xfc*@g\x95\xa1\x1a\x8b\xdb\'@Mje\x9197(@\x9bjZ\xd1\xc2\xcd,@5\x05\xb1U\xf5\x8f\'@\xf7>\xca\xc8\xbf\x8d%@=\xaa\xcb\xb5\x06I,@\x9a\xb2C\xcc\x96\xdd\'@\x0eF\xb9vCJ%@y\x88\xf6\x8c\x12=,@#.\xd9\x81\x80\xd2(@D\xea\x86\xe6\xaa\'.@\xdc\xa8\x8e\xe0\xda\xca\'@\x12\xdc9d\xdcn%@\xd1e\xee\'\xd5r*@\x96.#l\x90\x840@J0\x1a\xf3\xe2\xf3*@\xa6\xa5\xd6Pg90@]\xd1;5\x15\x16*@\xd8\x0f\xe7\x93R\xa3-@b\x8fg4\xc4M,@\x83\x1c\xcb\xd4\xaf\x050@\x12\x05{\xc6*\xfc/@\xb5\xdc\xd4A\xda\xef,@\xe1\xea\xbd\x03\xf5\xee*@uYr"6\x01*@\x10\x84\x85\x02\x85},@\xa9\xd7\xb4|\xad\x84,@i\x80\x1c_\xb5\xe6&@~j\x96\x92~\xf8)@D\xefj\x19\xee{1@N\x9f\x180e\xd1\'@\xf6D\xaa\xe2dW4@Y\xe8]\x8b(\xef%@J\x9dxG\x9c\xc9%@9\xba\x17\x9b\xb8n1@^S\xc8t\x06\x11+@@\x10\x1b\x8a#\x06,@-\xc0f\xf2/\x8b&@\xb7\xf8\x10ne\x86&@T\x11c\xb0\\|%@\x00\x90\xf6 \x82\x7f0@\xc6b\xeeR\xf82%@\n\x12\x0b\xa6\x83L,@v\xfe\xc3\x1bSy,@6\xec\xe4)\xb5\xf0.@\x88\xb7\x94\xc2\x9e@0@B\x95\x0fg\xf7z1@\xde\xd1ji\x03d%@\xec\xe8%\xd9\xdd3,@;:]v$\xf1\'@\xc5 \xee\x871\xe4)@J\xcb\x8d O\x0c-@\x83\xc4\x92.\xe8\xe6*@\xeb\x87}\r\xac\x0c,@\xc3V\xf4\xdb\xfe\x84(@\x93\x170\xa6\x85(,@sI`W\x18>,@\xd3\xee\xe7`\xf5|&@\xc9B]\xd2Rd&@\x97\xcb\x12\xd6oL%@\xafu\xfb"?\x9d(@\x9b\x83\x88\xc3j\x8b-@\xf2-\x14\xfcg\xa2,@D\xfa\x99\xfcHV0@\xf3\xc9\xd8}\xd8\t(@\x7f!\x9c\xd7Fl(@\xd6e]\xfaNz-@2\xa4E\xf28\x00(@\x9d4\x96\x98\xff\xf7(@dlT\xe2QG&@\xca\xc8j`\x0c^%@\xcd\xac\xf2\xa4\x9e]&@\xc79\x14\xd0p\x7f%@\x99\xdcN6\xffZ1@\xe7\xd2\xa0N\xe5\x06(@.\xdaA\n\xf1\xe0.@\x13\x92EsN\x87*@d\r\xe6j\x85\x882@*\xacC\x1d|\x91-@\x83\x8d\xc0\xed7\xc00@\\3n:U++@\x14\xb6\xd41,0+@o\xee\x11\xbeH\xd0+@\'\xa97u\x10\x05(@\x92\x88pIXg&@\xca\xc7\x99qe\xbf%@_*x5\xfa\x7f\'@\xaa\x05\xd0-\xd9-(@\xceW\x0e\xdas\xdc*@D8h\xa9\xe7Q+@\r~+\x85\x1f|%@\x1c\xc8FX\xb3\x16%@\x8a\xbc\x82\xbe\x05\xb6%@-\x99hmy\x10+@\x17\x9b\\\x8eA\xec+@\xaa\xbc\xf8\xb3\xbc\xa4-@\xf2\xddK`\x05\xe9%@\xdb9\xbe,i\xe7+@\xa3\x87q\x8aFd%@\x851\x8d\xc5\xac\xa8%@_\xd7\x11\x98\xcb\xe8\'@=\r\x03g\x87\xcd*@W\xa9L\xa0w\x140@\xf5\x0e\xd1E\x12\x9f,@\x1f\xc3\x03@\xf9\xd5(@\xf6>{O0\xdd*@&6\xd3\x07\xf1\xf9,@\xba\xb8pw\x17\xf9)@A\xcc@\xa9\xab\xda*@\xd9\xa3W\x16\xbc\',@\x86x\x7f[\x8e\x89%@`x?\x93c\xd00@\x01\x034\x98\xbf6+@1,\xba\xae\xa78&@\xac\x1a\xb8\x93\x00\x99\'@\x14\xb0\x91\x98\xf7\xd2%@\xb9\x1aA\xa2tH.@\'\x128\x14\x1e\xb0%@\xc7\x19\xd8\xfeE\xc0)@\xbd\x87\'\xffj\xe40@J\xect\x9bEw,@\x0f\xb5\xfa1ky\'@S\xc1\x1a.2?,@8\t\xa1\xd7\xd7\xe4(@\r\x84\x1dYJq%@\xcb\xf0\x99\xfeg\xae+@\xa4_\xf8\x16\xe2\xaa1@F\x90-\xe3\xd6\xfa0@\xf7\x03q\xa4|\xb50@m\x02F\x15\x9c=.@:P\xf2\xbc\x16\xe5-@S?}\xd7\x9e +@F\x01V\xc1\xb3\x1f)@\xee\x12\xd4\x1fa\xe7*@q\xb8s\xad\xdc\x1c+@\xe1\x85\xdb\x1a\xed\xad%@4!sW\xae\x85%@\x8f\xef+\x89\xa4\xd4\'@dkp\xfa\xf2\xd9*@\xc4\x0e\x0b\t\xe6\xb10@\xf0]\x1d\xb4\xa8\xb1/@\x99\x8fN\xc7\x0f`&@\x0b\x82\x91\xf2\x1b\xf8%@\x14\x02\x9c\xfb\xa2\xdf\'@\x93\x16\xda4\x14\xa1-@\xd4\x94m\x8c\x04\xce2@c\xaa\xbaE\xeb\xd00@\xa8*\x96\xfa\xd6\xaf\'@o\x94\x08h\x00\x8a,@\x98\xb9\t\xb0\xaeh*@\x17\xf0b\x19\xf5\x17+@T>\xd8\xc4\r\xcb*@\x7f\x93\xbd\xa9\xf4\xe3\'@\xc1\xd2\x88\xf9\xaba,@\xa2\xba\xbb5p\xd3*@\xac\xb91\xea\xf5\xa7%@\xa3\xfc\xb3yZz%@\xb7\xd9\x8f\xd4\x93\xb4-@\x91M\x19$\x90\x9d\'@_\xb6[\xaaq\xea*@\x98%)&;S(@\x17tT\xf1n\xdf*@Kf\xd5\xeaL\x17&@rY~s\x88\xfb&@j\x02\xfc\xaei\x91%@\xa0\xe2\xb3\xf7\xbey%@e\x91?\xe3\xbc6.@z\xebK:\x96\xd7\'@\xe0\xce\xfag\xb3\x9a)@\x11\xeb\xb9\xc7\xee *@N\xdc\x81\xa7\x80.2@\xc7\xc4U1\xa3\x99*@\xe0\xa2\xe7\x87\x1a@*@~\xc4%$\xac\\.@\xafq\xfe\xaeu\xff\'@b;K\xd8\xd4\x08&@O\xbaF\xde\xc5s,@;c\x85\xe5\x10\xa5%@\xa1\xe2\xd5\x91\xb26(@\x9d7\xa3\x0f\xd7&1@\xbd\n[\x8a\x94\xff.@k\x1e\x88,$\xeb1@2\xb5\xe0/\xe9\x8d+@\xfd\xcf\x9a\xa6\xe4\xad2@\xb3\xa3\xb5R\x01=&@7\xc1\x9d\xe6\x84a&@\xac\x98\r{\t~%@b\xcb\xd9\x17\xdf\x9a-@\xf0\xf6\x0e"D\x8e-@\x0b.Z\xad\xaaa,@N\xcc\x17K\x02\x191@\xcd\x01\xac\xd9p\xb8)@\xa90\xb4\xee\x0e\xc1%@A\xac\xcd,\xbc\x8f-@\x89CI]]p(@\xebW\xf6\xe96\x19,@<V\xc1\x9b\xd9\x03(@\x88\x13[\x1d\xfd\xf5\'@hs\xd6\xf6\x9a-&@\xa0:\xfa\xa0\x9f!,@\x9f\xea\xeb\xa4\x03\xf8,@\xae\xa2`\x9b\xe2\x8f0@\xba\xac\xddwhB\'@\t\xd9\x1e4s\xc1,@\xa2\xa4\x84[Hx(@\xb4\x82\xb7 %\xe80@$/;_\x89\xb8*@N\xd0\x15\x06\'\x02,@1}\x18:\xe5x-@^\xaef\x1f=\x120@z)8\x93] ,@\x89\xc3\x19m\x97\xe8%@[\x91\xb7\x93\x91\xac0@\xa6T\x9d1\xce\xc5%@\xf2\xa0n\x88\xb5\xca*@S=\xcc1\xf0\x1a&@\x19\xffb\x02\xc4\x140@\xe0\xf9l\xba\xcen,@\x0e{E\x18\xd8\x9a\'@"_\xd4\x80B\x90)@\x99\x85\xd3[\x89\x9c%@\xc8\x7fK\xfa\xde\n\'@)\x84q4$v%@wO\xea\xf4\x8d\x10,@G\xdd\x93\xf4v))@\x94\x86\xf7q<\x9d.@pC\xb6\x1e\xba\xaf\'@9:\x7f\xa5\xc3\xe9+@\xc0^\x9e\x0e\xe3\x0f.@P\xba\xd5\xb8\xde\xe8,@r\xc7\xe2~W\xca.@~\xd2\r\xbe\xc2\x8f*@\x97\xe2J\xa1\xe0\xb9.@\xc8&s:\xe7v)@Y^t\x01he.@\xfe\xdb5\xfbJ\xe7+@j\xf2~8\x0c\xb2-@\x88\xe0\x98\xab\xfe\xc9(@c\x844\x88RK)@\xef\x16\xec3T\xf9&@.6Y\xbe5\xf51@5g\x8eR\xd4|.@\xfe\xca\\\xd9\xb2w\'@\xcf`R\xef\x82B(@\x1d\x04\xae\x17\x07\xa0-@\xe5n/Ago*@[\xcdF\xc4\xf1u,@\xae\x91\xc5g\x86z,@DW\xfb)T\xd7.@Y\xd2\xa2q\xa9\x81*@\xdb\x1aQ\xfa\xb3S)@9\x87}\x80"\x0e/@\xef\xc3\xf9k\xbf\xa7%@\xf17Zdc\x9c.@\x04\xc0~\x87x\x022@\x96\xd9\xac\'\x9b\x02-@\xd9\x8a\xce\xe2>\xce4@\x97Q\xf4\x9cJx,@9}F\xc1cT\'@\n\xa7k7T\xa1,@\xf4\xabZ\x86 n,@\xa1\x84\xbc\x1e \xef%@\xd1&f\xeez\x082@\x03S\xafl\x0e/&@\xe5\t\xd3-\xe49&@\xb5\xd9N\xbf\xe3g\'@\xbf\xa9\xfd40r,@\x9a\xdc_\xdfls\'@\xa0{\xf1s \xfa/@HT\xea\xf4\xdf\xd5+@{\xb8\xbe\xd8~\xc0.@c\xc2"\x89i\xd7-@\x85\x11\xc0\xfc\xef\xce\'@B\xaa\x96>\x1a\xa5-@\xf0\xb7\xb6\xce\x92\x91,@\xfa\xb1\xf2\x9f3\xda(@\xe0\xa4v\xaf\x16o+@\xea:c\x99r\x05\'@\xd5\xa8\x19\x85"Q(@\x88\x93\x9f\x92\x13.(@\x0c\xb5\xb4\xb2b\x10(@\xed!}\xfb\x02\r\'@\xdb\xa0\x04[L\x0b/@\xd9$\xd7\x80v7&@V\xd5.\xb0m\x04(@\xaf\x9b\x8d>1\x16.@+\xc7\xde\xd0W\xc4(@\x1d{\xcen>\x98\'@FI\xdb\xc4\xc5B,@s\x9eo\xc9\x1f\xb2,@dJO\xb3i\xa3/@-\x9f\xd6kK\xff+@\xfb\x03\xce6\xc40*@\x84\x04$\xdd8\x02(@c\xa7N\x1a\xad\xa8(@np\xf7\xd8\x02=(@q\xcc\xac\xbe<\x17(@\xff\xd6n9y\xe30@N\x0c\xe3\x9bF\x8e,@\xc0a\x12\xb6\x13\x96-@z\xba\x9e\xda\x85\x8e-@Em\xf8\x9a\xab\x13)@\xa4\x0c\xa5\x81\xfc\xc3%@\x8e\x920)\xae\x89\'@\xf0\x8bM\xd0\x1d\xb8,@p\x80zo\xd1m-@\xffrq\xf5h\xf9,@n\xda*\x12\xddx+@i\xc8Z\x17\xe7L*@\xb3oeS\xde\xa0/@z\x87b\xfd\xd5\xaa+@k\xd6\xeb\x84\x13\x07/@\xbdw\x867\x97\x0f\'@[\'R\xe6\xad((@\xf8\x19ua\xff\xde(@\xf6\xae\xedy\xb1\xe9%@K6O\xdfP1(@t\x03\x1b\x901z)@=\xa0\x19_+\xcf%@\xbb`\x96t\x99\xc9\'@Q\xc4\xe8a\xed1/@!\'C\x83\x9e\x07-@\x12C\xa2\xf9h\xd2)@9%E;\xb4\r,@\xf5{\x96p\xc2\x7f(@rW\xddY\xd7\x1c(@t-\x02\xdf\xe2{(@\xcb\xceS|\xe1\x9e(@[\xde\xc8^\xaa//@tAhD\x82\x98-@\x8a\xb7C<\x95<\'@^\xd6\x9d\xc9\xc4\x94\'@/\x03\xabJ\x16|\'@Tr:apr0@\xb3\xa9i\xe0\xb2|\'@\x81\xec\xba\xa9\x1e\xeb0@e\xe0\x99\x90A\x9e/@\xc7\xa4\x81\xa5\x84=)@\xb8\xa9W\x08\xb7\xc7+@gV\x82?6\xc7-@\xa6]\xb9\x07u\xd60@\x8b\xa5\x045\xee\x8f&@v\x9dG\xa2\x9c\x9a\'@y;\xc8F\x1b\x82+@-\x07\x10\x8b/\xf8.@b\x1f\xf0\xab\x9b12@w\x912[B\xcb+@;\x02\xd6\xfd\xd9\xd50@\x07k\xb0;\xf45/@\x96IUd\xb1:/@\xc4\xfa\xcf\x83\x16F2@\x88\xc3q\x93\xb1\xff-@11\xdcsh\x90\'@\xd5\xc9\x97\x9f\xedz(@\x81\x95\xe8*A\xc8\'@\x0b\x03P\xfd8o0@\xf0\xf0\x854(\xd8%@\xebCt\x95\x99\xa6\'@_\xa4\xb5\xbf\xffP*@\x88\xc9\xc5-\xef<,@Q\xf5\xfc\x9a\x1a\xba+@9\x91\xd9RQ\xe6+@\x110\x89|\x1a@(@@9^\xc9q"(@\x05\xf2\xbc"\xb3\xf31@\x12u\xf1gMx\'@\x1b\xb9\x0c\xb4\xc5@/@\xc2\xb7t}\xca\'.@\xcb\xfb\x8cl\xfat\'@+\xdc\xc3G\xb2\xd0+@\x7f\x18\x91\xcfm\xd2.@z\x8aa\x12\xd3\xa9*@\x13\x02\xc2#\xc9u0@Zm`lj42@K\'\xe8\xf3;\xa60@/\xe6\xaaM\xb16(@\xaf\x99\xcc\x18\xb8\x8f0@\xff"\x0cQ\xa9\xe30@$%\xd2\xa4\xc3\xcd.@\x88\x10\x8c\x98\xcb\xf3.@Y\x8a\x16\x8f\x16p(@\xda*a\xed4\xcc+@\xa7\x8a$Bm+(@\n\xed\x84\x84\x05\x171@_O\xa2F\xd9\x9c/@+\xad\xc2\x1e\x8d\xc2.@p\x16\x94\x9c\x12\x051@\xd9\xf8\xfdk\xd0\xeb%@PX\xfc4n\xd9+@\xf5\x16y=\x8a\x92-@\xcdU\x7f\xcb\x95\xec0@X\xa9\x8d)\x88\xaa0@\x9b\xafS\x9f^\xd40@a\xe6>Xn\x0f/@\xf1\x10\xb9\x81"\x800@]\xd77\x90U\x96-@\x85\x8e\xf8\xc4\x13n-@\xb5\xbc\xc33R\x9e,@\xdc\xfe[d,m/@\xc3F}Jrs\'@\x99\xf1I\x01\xe4\xbb\'@\x86\xbdT\xda<\x03(@~A\x7f\x93[\xe40@:>\x8d<?r1@\x95\x03\x84r9\xd90@Kb\xc99\xbc\xdd%@\xce(1\xa6\\\xcc-@T\x7f\xb9\x1c\x1f\xc8+@\x02e\xdd\xef;\xd40@F\t\xaf\xb4\xb2\x8e)@\xa1\xd6\x0e\xcb\x80\x93-@\x8c\xca\x0c\xe3^\xce%@b\xfb\x17\x12\xa9\x8a)@\x8d\xf1\xe6O\xf8\xa7-@d\x1b\xb2\xef\x0c\xb5+@\x1b+\xb9\x15D\x10,@\x871wPT\x1d+@^\xf8\xf0\xd17<(@\x010\xdf\xb1\x97\xce.@\xf2\xa5x\xe41\xee0@\xa8\xde\xcc\xfc\xaf\x90.@Un\xb4\x12B\x87-@\xdc\x91\xf0U\xe4\xcf.@\x03\xd8[\xca\xb3\xe2+@\xff\x8e\x86\x12@\xcf%@9\xba\xbd\xf1o\x96/@\xfb\xab\xd1<\x03\x98(@\x05\xbb\x9f\xb0\xe0\xbc.@\xfe*\xe6\xf3\xd3\xcc0@|\x86Z{\xe2\x1b/@O\x9e\x059\x12\xac.@R\xd7B\xd3f\xf0%@\'\xf5\x84\xabT\xc1-@\xedF\xe9\xf8\x04\xfb.@\x7f\x93_\xe9\x89O-@q\xb8\xf0\x8a\x8c\xff,@P\xab\x8f\xb0z\xfd.@~\xc2z\xae\xbe\xc1+@\xd7\x8e\xe2\xbfZ\x880@\x9f\xb4\x9f\x04;\xec0@\xe7\xaa\xf5\x84\x86\x15.@\xa1\xe1\x1a\xc3\xe3\xc70@\x19Y\xe0\xd4\xcb\x97&@\xc6\x1d\xdb\xc5\xed/(@\xd1R\x12\xbb\xaa\x90.@e\x98\xac`\xbb"-@\x90\xa2\xdc\xba%x*@1\xf6W\x05\x0e\xa3&@\x8f\r\xee\xd7\xe5\xd80@\x82u\x1e\x0f\x08\x930@\xd7\xc1\x90\xe6\xbb\xe4+@{JK\xf5N\xda)@\x81\x88\x19\xfc\xa8>(@g\xec\xea\xb3\xe1\x9a(@\xd2\xaaq\xc8{\x9d1@\xbc\xe2\xcbZ=\x8f*@\xc4\xfd\x03\xfe!)-@\xee\xa5\x12\t\x06o(@b\x8d\xc09\xc9\xd3)@\xce\xf9-\xff\xd0\x97*@\xca\xacn>Ma.@mD\xea\xc7I\xf20@\xab\xe1\xff\xe7\xb4\xd50@\xdc\xea\x9b\xdc\x8c\x91*@\xfbb0\xd8;j,@\x02!\xe8\xbfi**@\x82*Y\x9d.Y,@t\x8e\xf8j\x00\x870@#\x16\x00dO\',@y\xbeX\x90\x12\xe1%@\xb1\x84\xda\x028\xb51@g}yQ;T,@O\xfb\xad\xd6\xc1+1@\xfa\xa1\x86q<\xe8)@\xb4\xca\x13/\x01\xff0@\xe8\xbc\x00\xb4\xc2\x88-@\xe5\xd8\xd8y\x16g/@\xfcgN\xc9uC/@)\xe3D\xc0[\x04*@V\x8c\xef\x07\xd4\x071@\x9at\x9b\xb7\xddG)@s\xa4\x0c6b+-@\x8d=\x15]\x0f\x181@\x9b\xb7\xa1\x10\xbb\xd5+@K\xbalw\xcc<0@ey\\\xe9;\xb9+@\xf1-~\xaf*\x8d3@H\x17D\x1b1\xe4*@\xe6}}\x95\x1b\x0e,@\xc7\xc6)`s\x9f-@\x83\x07!\x11\x8eR+@\x1b\'Ca\x03\x92(@\xec[)\xb3\xec\xff-@W\x07e\xc5\xa5D)@|HL7Fl(@\xb8\xf9\x92\xd2\xed\xb2-@\xacw\xafM\xda\xb7,@=q%1\xbe\r1@xi|\x90*D)@\xe9\xa8-i\xee\xf3/@Hl\xcaLxM,@!`m\xeb\x08\xf90@uB\xb7\x85\xa4\x961@\xbf\xcd\x19p\x7fq.@\xe9\x98$\x88\xc10)@T\x86\xe3(58(@\xee\x97\x15\x1a%\xa1,@\x1c\xb0\xa0DS )@\xc9\xee:\xd6\x97\xa10@\x95\xdc\x16BA\x0c1@\x1ai=\x03i\xf8*@\x01\xa6\xf7\x11$`+@c\x18\xc7\x06n/.@?\xdd\xf7(\x80\r.@\x99\xc6\xa66\xf6\xeb-@\x1fF8\xaf\x03A\'@\x82(E\x95\x0c\xa9&@\x1d-\xcerAY-@\x07`\x11R]\xd1%@\x04\x1dg \xed-,@(\x8e>Y\xd8\xb3+@f\x8c\x99+\xbf\x81-@\x02\xabV\xa3\xe1 0@\xf5\xa6\xb0\xca\xca\xea(@\xfaD\xe5c\xaf\xb9-@\xba#\xdc\xb5^\x13,@\xfc\xbd\xd1\xef\xb8\xce-@\x10@^\x92+s\'@\xba\xf0o+L\x06.@\xc9$\'\xcb,M+@\x8b\xae\xd3\t\'\x80/@\x08\xdfY\xa1\x87\x0e0@\xce@\xb9i\xc5\xa3,@\xdd\xbf1{\t\xb6*@\x03q\x01\n\x86$3@\x19\x1b\xb1C\xb4\x0c*@N\xf6@\x97\x10h+@b`\xd7d\xe8\x11,@P\xf1\xcdN\xe2|0@af\xdd|\x7f\x16(@\xb4v1\xabW\xfb(@\xc3\xab\x8e\xd9\x86;,@\xe3 Yn\x8f\xf9%@S\xafX\x08\x80\x01)@\x9c\xd1\x12\x8f\xb2k0@\x81\xd7\x0c\x8a6\xec.@1\xf1\x05\xde@\xfc-@\x11\x11\xa2\nX\xde0@\xf1\xda\xa6\\\xc0\xea-@o\xa6\xc0\x02a\r(@-)\xed\xdf\x8a\xea-@W\\`\xc2\xd5\x93\'@\xe7s\xa6mC (@\xed\\\n\x00\xaf\xe3%@\xbeK\xc0\x0ci\xf6/@]:O\xa5h6(@\x8dC\xf1\x8a\xa8\xb8*@L\xc9m\xd7\'\x84.@\xad\x9d\x00\x81`\x99-@\x01R\xf4w[\xac\'@p\xaa\x8aQAJ(@v\xd9\xf1X%\xb4+@\xb1yh\x1c\xb5\xf3\'@\xa3k\xde\xee\x9e\xdf*@-\x99B\x99\x15\xe2%@\x80\xa4v\x87+\xb30@PM\x8b\x15al(@\xd0Y:_\xa8l0@o\xf9\x04\x8d\xaf\x8a,@\xa1 \x0f#f\xa9*@2\t\xd0\xea~\xb71@\xaa\xc4\x1a\x11\x1d\xae,@\xceW\xe0\xc1y\xfe(@\xc3%\xc7\xcf\xe7E.@\xad\xb1>\x9d\x05\xa3&@_p\xcez\x8c\xb5%@A\xb9\x9d\xfb\t\xfb-@\x88\xa4\xc1\xe8\xd0\x8e0@ s\xc4b\x8f\xa7+@\x19\x8f\xd7\x0f\x98\xcd1@E\x9c\x1d\xf0l\xeb,@\x90\x8f>8`m0@1\x87^D\xa7\x1a.@\xdec\x95\x05E\xb8\'@J\xf3[\xf0\xac\xc5\'@\x97\xfc\xad\x1a"5)@\xa8\x1d\xcfz\r\xba-@#\x9b`\x94\x91\xba/@\xe0\x82\x90\x81y\xae.@(\xf7\x15\xe9If.@<M\xd6\xffF\xb8/@\x8a\x7f%\xaej\x92,@\x18\xf9u$\\\xd8-@\xd5\xfaF\ri\x80.@\x01\x9b\xd9z\xf2\x8f,@H(\x17T3\xe5*@\xdb\x1dA\xd1=\xf2&@{\x98\x83\xcd\x12\xf9,@\xebZ?h\xad\x86,@\xe7t\xe6t+p(@q@\r\xef\x0e\x87-@G"a\x1b\xcfw)@\xcf\xa6\xab\xb6\x8fn\'@z\xb7\xd8-M\xfa-@g\x86\xadT \xd7-@\xb3\xac\x99m\xaaT,@\x8d\xe0\xb8\x07\xed\x88)@G\xd3\x9a\xd3\x9e\x0e)@\xa3{\x92\xf5\xba\xd0+@\xef\x1c\x8a\x97\xc4\x14/@\x07:\xa7\xbcgO(@\x9c\x06$\x8a\xa7\x83)@&\xf5-i\xca\xf4,@\x80\x831\xa5=\xfd*@i\x92\xc0tW;+@\x18\x83x@XL0@\xcb\xe6c3h\n*@\xd5\x01O\x13\xe8\xea%@\x00\xb4\xcd\xd1\x0f\xa7%@\x9c\xb4)\xfb\x0b(/@\xf1\x8f\xda\x03\xb3\x98/@\xda\xfa\xff\x83\x1e\xf6\'@\x1c\x90I\x11\xc3|(@\xac\xce\xf7Rxm\'@-5F\xa4\xd2\x9e(@\x1f\x88=\x89\x05\xa10@\xa6\xad:$\xc10-@\x8b\xed\xa0\xda7+(@i\xf1\xec\x8dtG+@2|\xc6n\xabz+@\x84_\r\xa9\xe17.@\x0fA\xda\xdb\xbe\x8b-@\xc6L|\x99\xe5`.@s\xa1,;.\x03/@X\xfd\x96)\x98\x16*@\xaeD3\xa9N\x8e/@\xa6\xd5\x0f\x1b\xda\xaa0@\xe9\xa1\xb1\x1c\xe7\x8b(@*\x8f\x7f\xa0\x17\x9a+@[E\xae\x9d\xa5\x19-@\xc1\x16\xbf\x91\xa5\xf9(@7\xc8\x84\x88(|+@U\xa3HHCu/@\x8dp"\xd9\x9b\xaa&@s\x18Q\x80\xc2\xcb-@G\xcd\xe3\x0ea\x7f-@6\x8bU\x0c\x99\xd6%@\x1b\xbc9O\xe8\xa1.@\xff\xca\xfd~bY\'@\xa1\x8cP\xb61\xb5(@\xe2\x1f\xf8\xdba\xb40@"\xcd7\xee\x9f"-@\x82@/4vg,@>\x97\xbc\x0c\x8e\xd10@P\xea\xe3\x8a\x80\x93-@(\xbe\xd1\x97U\x01(@m\x86\x9c)\x1c-+@\x0c\xe5\x86\xcd1&/@\xbf<\xa89\xa5\x9f+@R\xcb\xbd/\x1a\xab(@\x11j\x9e\x9f\x91\xd7%@\xfc\xb6\x9c\x7f\xb0\xbf(@\xe9\x82\x7f_\x0b/)@);\xc2:\xea,,@\xa6\xf7-\xd9\xc3\xe9-@\xfa\xfa\xdd`\x05:)@4e\xdeGr\x9c)@\xfa\\\x1a\xab\x97p\'@2\xcd2g\xe3\xee%@\x10\xf0\xec\x7f\x91g-@\x04\x88\x07\n\x03}-@G\x9f\xd2r\xfdr-@\xba\xde,xW\xa9/@\x90\xd5T\x7f\x11\xcb0@:\xfc \xa9]\r)@U\x95\x06\xd5\xf4l,@(Np\x1e/(+@\x1b?\xcc\x10|\x9e)@\x01:\xb5\xb2*\xe3-@K>l\x04T?.@c\xd5\xa3\xe9\xce\xf4&@\xd4>J\xed\xec\xb6(@\xc9+\'\xcf\xce\x1e)@?\ru`\x9f\xf2%@g\x85\xbdZ\x14\xd0%@\x10\x16\x07\x02\x98\x87&@!\x99\xf9N\xe0\xe6+@\xf98i\xa0\x00\x1c,@\xd3\xe6&{\x10\xb2(@\x7f\x87)\x19.\x87&@\xde\xd9u\xf7\xa8}0@\xf7\x0fi\x89\xca\xa8+@\x87\x98\xed\x99\xfd\xaa\'@\n\x84\x99\x8cL\x83-@\xcf\xb3\xf0x\xc0\xab\'@\xed^\x8a\xa6\x04\xcd\'@^\x10\x00\x7f\x86))@&2 [\xd5\x910@\xb3\x97\xa1Q\xdc+-@\xe3\xf0\xe81,\x02*@\xcb\x0eK*K\xb7(@\xa4\xa8L\x03w\x01&@u\xa2<\xa6]\xf80@\'\xc6z\xce&\x97-@\xf8\xba\xbd\xa2FW-@T\xdf\xc7BY\xd4\'@+V\xf6\xe5o\x1e(@?\xa8\xb9\x9c\xdds/@@\x95\x0cN\x10K-@\xfaM\xa6\xae\xb9;-@q\xefa\x80\x82\x95&@\xb2\x9cd\x1b\x1e3)@\xf0\x8f\x9aO\x1f3-@\xbf_]\x0c\x04\xd8+@\xdb\xfc\xb7"\x0c\x1a/@\x95{\xf5S\xda\xdd%@\x99\xb7\xee\x0c:|/@\xe6\xfb,2\xcf\xaf(@\xce\xc1\x17\xb9\x07/&@iUOg\xef\x9b,@t\xc7\x0e\xf5\x8f\x04)@b\xf7Q\x12\xf1\xd80@\xdd\x1cbN8Q)@`\x04cw\xf9\x890@\xf7;\xc9c\xe2\xe80@k\xff\xc1\xf8|\xaf,@\x1d(\xc2\r\xd7=,@I6|\x1c\xe4\xb1%@\n\x96A.\x94F)@I.\x8b;\xcf+(@\xd2\xefM\x85\xaaC.@E!_\x81\x18\xf2,@\xaf\xa7\x94ra\xc2\'@\xee\xc4\xf0\xe0H\x8c&@\xac\xe9\x85B\x8b\x05&@\n\xb8\n\xcb\x98?(@W\xb8`\xa9\xd65.@\x14\xe0R|\xb2\x86&@`\xc1H[\xb3p-@\x80"G\xf8/#)@\x1f\xca\x10w\x83\xdb\'@\x0b\xdd\x17\xa1H\xc9-@\xc0\xec\xa3\x18\xad\x92+@\x16\x1c\xe9\xb8H\xce%@\xfci\xb0\xc0ng,@/t-\xc0\xc4/0@\xff\xd9+\x1a\xa1\xdc&@d\xf7\xcf\x17\x1a\xc4\'@\xd5|~\x91\xe8l(@\x99qM\xa9\x02\xaa(@\xb6X\x19\x9a\x18k/@\xce\xfd\x0c\xd4\xc4\xef.@\x14\x0e\xcc\xd5:\xa2&@\x08\x8a,\xa3\xf7\x86-@t\xc8\xa8\x90\xf0p/@\xb3d-\x1bZ\x12\'@\x9cwB\xbf0&(@\x8b\x97\x13\x12\x05\xaa/@&\x16D\x9a\xab\x7f(@1\xdd#Oc2/@M\xc7\xe0`\xe9\xd6(@\xda\x88\x90\xcd\xb9\xe0\'@\xce7\x94\xa7\xb9v(@W\xb9V\xf5I\xa8/@T\x81\xc8\x81\xaf\x93)@\x10\xc4x\x1e`\xca\'@A\xe55\x0b\xc6p(@`\xcc\x93\xb0\xf0\x1d-@\t \x9e\xc4\x88\xba&@I \xe8\xe2\x1f\xac+@\xddsN_\x0e)-@\xd7\xa3\x1a\x8c7S.@\xe0!-~JW-@\xee"^\x86\x93\x0e+@\xa4\xb3?\xef\xb0:)@\xcb"\xb4\xf8T\x91.@\x1a\x8a\x14\x9c6\xac(@Z\x1e*XZg-@m\xdfE\xa0\x9c\x080@\xaf\x88p\xe1M=.@0v}\xb8\xf1\xf8(@\xac\xab\x81v\xa8\xe3&@\xc0\xcav\xd6\x01\xb0%@\xf3p\xaaA\x0c\xb7\'@\xaa A\x83\x83\x99(@D%\xf07{\xd3%@\\\xff\xc3c L-@\xa7{\x8d\xc9\x04\x82%@;\xdb\xb6\xc4\xd8\xa9\'@qPK,\x9d\xdb-@q3\xebJre/@7\xf7\xff\xdda\xf00@\xc9q\x1a\'\x8e\x15\'@\xfbQ^\xae\xaa\xb2\'@\xd6\xe3\xb1\xf9\xd9\x9c\'@<\xc3XR\xb29/@\x86$\xad\xfb\xd4\x7f,@\xd4=\xeeK0\xb3(@\xc8\xcd\xd6\x16\xc5\xc24@\xc5\xef\xa5\xd2\xbeK-@\xc7\xf6\x07pF\x1e.@\x8al\x11\x95\xeb2,@\xac\xb3\xafK\xa4\xff*@x\x95\xb8\xce\x82\xf5(@\xd4\xaa\xf7\xa5\xa8\xa7(@fM\x08\xae}\xf6\'@\xc46\xc3K\xfc\x11\'@R?\xbe\xc3\x81e(@\xc7\xa2o\xa9fF0@\xff}\xdd,#\xa5&@7\xec\xcf5\xbe\xbd0@\xe7\xc7\xe8\xd70\xe1.@\xe4\xef\xc0\xe7g"\'@2\x9ct\xe4\x91\'\'@\xa9*/\x949\x8b(@\x02\xee\xd2\xb9\xa5\x011@\xe6i\xb5R\x05\x8a-@,\xf1\x8b\xb8\x01\xb1)@\xf8\xf2\x14\x8f\x15\xda0@\xf4h\x8f\xddY\xa4,@Ut\x80\xe0|\xf3)@\xf1\x18\xc9\x0f\xf5\x884@_*\xadZ\x00R-@)\xb2ubG:.@\xe4\x85\xc8v\x91I)@\x89\xd5B\x12\xc8K-@\x9c\xecHw7\xc5-@\xde\xb6\xaf\xdc\x91\x1a.@\xd1, \xa5m\x9c+@\xf5\xdd]\x8c\x9e\xb00@>\xd5s\xba:\xa9\'@\xd4\xedW\xc2\x93p)@\x1e5\xc0\xaf\xf7\xaa)@\xacb1\x19\x9eI.@z\t\xc0\xc3\xdc\xa5%@f\x19\xc0\xd7\x1fz%@\x8b\xac:\x08f_-@\xf0#\xd8\xc2\xd8\xaa0@O\x12Na\xaf\xb9+@G\xea*\xaae\x01-@\xc2\xc4=\xa9\x19\xeb\'@\xdc{\xba\xd0\x8b\xce%@\x87+j\x960\xd1)@\x93\xc3#\xa9\xbe\xc5&@\x91^1\x04\xca\x91(@*L\xbc\x80\xda7(@\xa1\xa3\x85 \x96\x0e,@}\x0b\xa0\xd6v\xd8(@\x84C\xd1\xe5\xa3\xfc(@q\xbe<5S\x7f0@\xed;\xa7N\xb0{0@\xf6\xa6V\x1cP\xf20@\xef\xa4\x89\xd4]\xeb-@\xae\x02\x0f"w\xa1*@f\xfd}\x0e\xe6\x9a)@L\xd1\xd7\xa1!1/@\nm\xfa\xe2R!(@\xea\xd6\xea\x9f\x9do%@\x9b\xd24\x16,$,@\x94\x80\xadt\x81\xcf(@{\xa2p\x88\x88g.@\x90\x9e=\xc8]\xcd,@\xf04\xfbm9\x0b-@\x07\xde\xcb\xae9\xb10@\x93%\x99]l\xaf0@\xbf\x9e\xa4@\xdd\xe8-@wUH~\xb1x,@\xc2)2\x1e\x82*,@\x92!\xe9s\xe7\x97(@\x1f\xcf\x80` \xb7&@5\xc1\xf9\xab$\n\'@%\xd6E\xffx\xbc\'@ExX\x9a\xe1\xb01@\xaae-?Z\xac&@\x10\x19R2\x0b~0@[=\r$\x0ez.@\xfcDW\xf5\xf1\x9c&@\x93l\x89\xd7!\xc3%@\x8b>\x16A)\xec0@\x0b/\xcdMDb)@\xbd\xbd\xf1\xcf\x89H.@\x8e2\xf9\x80\xb4\xdb(@\x1b\xbdWp\x92\x12,@Z;#H\x8b\xf1(@\xb7\xc2\xc8\x885\xb5&@\x14\xabz9[s)@\x83=\x1a\x1e\x9e\xcb)@\x8eN \xb4\xbb\x13-@\x93h4\xe0\x812*@\xc0is\x08\x1f\xda%@oF\x15\xda:\xf0-@\xc3\xe3\xb9\x85p\x1c-@\x8e\x9dA\xaf(\xf3,@\xd0\x82\x19z\xe3\xeb(@\x9e\xf7{7\xb9n,@=3\x8aQ\xa7n(@s\xbe/vI\x99&@\xba6R\x1a\xea\x12\'@\r\x0fe\x97\x03\xbf&@[\x92[&m\xde,@\x0bb\xdd\x8b_\xc90@\xd2fU#\xfe (@:\xc0A\xf3\x95\xe4,@Z\x9d\x81F\xf7\x88.@K\xfd\xa8\x89\x98\xb7+@\xe4\xf4\xe5\x8f\xcd\x05(@\xe90\x88\x93/\x01)@\xd4\xac1\x94\xf1$)@\xaf\xd9\xcd\'\xcf\xc1,@$\xfd1t\x1c\xf2,@kV>ue\xc5%@\xc6?$\x86U}0@\x8f\xfc\x89\x87\x03,.@\x1c\xeb\t0r\xaf&@Y\xc6\x9fW\xc74)@,\x840\xe2\xba\x1c)@C\xeb\xfaGC\xd6.@\x9c)\xb6\xf1\xdd\xe0&@\x85B\xf5\xb0+.0@\xdc\x93\xea\x87\xa9r,@\xa1&\x96\xb3\xed\xa0+@\xe6>\xaaa!M+@\x81 \x05\xc2\xb2\x98&@\x8d\xe5\xa0\xed\xd1\xdf-@B\xec3)6\xf2&@YO\xb0\x98*\x99)@\x15*\x95`\xcf\x12+@\xacg<E\n\x18+@Y\'5`jK(@:\xc9]\xaf}\xf5&@U\x83E\xf1\x14\x80)@~8C>T\x0e0@\xc7\xa5O^g\x8c\'@r\xcdMRnn-@\xb5\x98"\xa5B6&@))\xab\x1c*\xe5\'@\x88\t\xec\xcb:+)@\xbd\x90|\xe9\x08%-@uR\x93r\x11\xc1%@\xc9\x9b\xea4\x93\xa8&@P\xb15\xb5\xa7\x07,@1\xfd\xac)\xe9\xf0+@u\n`\xeb\x96\xbf&@\xf2\xcd\x06\x87\xd560@-\x1fa,\xa1\xf81@\x00\xe0e\x15`.)@\xcd\xd9\xf6Q\xb98-@\xb8b\xef\x99\x18 -@rh\xa3B\x1a\xd4%@\xb3wF\x03\xb5\x0b)@\x16\xb8e\xee\xd4\xa8&@\x83\x0c\x03s\xc1\x1e)@\xd3#\xa5\xee\x87\x05*@\x95\xea\x1d\xf6\x8d\xb9&@\xe7\xcc\xc6\x97\xfe\x94%@\xab\x08\x13m\x9670@\xd2!\xcd\x90J\')@x\x97\x9dO\xc86(@E\xddH\xc1yj&@%\xd4\xdd~\xa9\xe5\'@\xc2(5G,N/@\xc469xn\xf7+@\\)\x93T\xfcq(@:z\xe7\x9aO\x04)@ +\xc3\x1a\x08\xd4-@yYoN\x86^(@X\xed>\xc3\xed\x8a,@\xf8z\xb9\xb9j\xf3*@\n\x01\xe8\x18: 0@@u\xdc\\\xa3:&@i\xc0L\xdb\xae`&@\xbe\x93\x06q\xcc\xd8%@\xed\xc6j\xde\xb3\xf0-@\xc7\x835\x9a8\x9a%@{)\xd7\x9c\xc2\x94%@{\xb4\xe8\x1ab;0@\xafW\xd7\xbe\xd8\x8f-@\xa5\xd0\xac\xbd\xe1\x19.@_\xbf\xb3\xcaY\x1b\'@!\xfd(\t\xcbU&@\x06\xd1T6\x81\x9a(@\xc9\x14\xbf#\xd2z-@\xa19\xe9\x99\x02\xdd%@!\xde\x88\x9bt`(@\xe7t(KTm(@\xc5\x9e\xe1\x9b\x9et-@\xe7\xb4]s\xea,/@jLb\xaf\xf1\x8c-@b\xf6X0\x80\x01\'@\xcb-\x85\xc4\x15@(@\xe6\xa8\xba;\x9a\x81(@\x8a\xd8\x911\xb0A-@,?\xec\xd8w\xa0(@\x9b\xd8\xef\xa5\x17\x19)@\x05\xc8k|\xa0V0@m\x94\x12%\xbfl/@Q\x17\x16\xf1\xe7o)@\x19s\xc0;\x9e\x19\'@{\xce\xd3\xfe\xae\n(@X\xc2Q*\xd2\xdd(@\x89J\xdd4\xfc\xd3%@u{k\x897\x9a.@\x90\xbd\xf4&v\xeb&@\xd11\x88\x87\xe1\xf5&@\x97\x9f\\\x80\x1b\x08\'@\xde\xfd)~\xe5~,@\xdc\xf9`\xf9\xa6|0@r\xe6-G\xf0+(@\xbe\x19Z\xb0\x1d\xb4(@|\x10\xe1\x13o\x91/@\x7f\xe8\xd6R\x04\xa0/@\xd2\xee\xd24\xfb\xa7&@\xd4C\x83B\xf4\xd1+@\xf6\xdb\xe2#D}.@S\xe1\xa8\x92\xbak(@\xd8]\xfd\x12\xea\x82(@\xe9FA\x89`\xa4(@\x01\x06T\x03(4)@\r\xc1\xd1Qo\xe5&@\xf3\xbd\xd7\x19_\xc4(@\xdc\x89d\x9a\xc4\xe7.@\xed\x18\x1c\x16,\xcc-@\xf3\x1dE\x8b\xca\xdc/@\xbbj\xfa\x8e\x82\x85-@\x90\xc9\xdc\xd4\x02P0@\xf00_<a\x19&@C\xbd\xe7\xd3F\x7f0@\xde\x8a\x99\x87\xcb\x1d\'@\x03\x10\xd0\xb6\xa7\xde-@\x00\xb0\x1c\xe8\x97\x9a(@\xdb\x9bl&we(@\xc1\xbc\x8c^\xd9\xcb0@\xa7\xd3\xf4\xd9\xe3H(@?2\xc9yS\x1c&@\xee\x18\xa0\xce\x0e\x87\'@\xf6\xdf.\xd7\x10))@\x8fS\xce\xd80\x92.@\x83jD\xab:\xd7-@/\x1c\x14Y\x05\x92-@q|\x8a\x0b\xa3]-@w\x1eOg\x05\xd4,@\xdd{y\xb4p\xb7+@\xd2\x99\xbf\xf7\x95$0@\x06R<\xac\xdeW0@\x06T\x02\x13\xe1\xfd&@U+\\\xd0Zc0@\xe7\xc1t\xd7I\xfe(@\xc7\\n,\x97\xfd\'@+\x91\xe89t\x8d.@\xf6as\x00YG.@\xda*5\x80\'\xdf(@b\xb3\xc8\xf4\x14\x8d-@t}s\x15\xc8X-@h\xd5\xe7\xc95T&@|j1\xde\xe4\x04\'@\xe0\xe3\x8b\x8eUs(@\x990\xec\x0e\x92I(@\x07\x16\xc0\x98\xf3m-@\xf3\x17\xbe\xec\xd2\xc1%@\xa1#\x82\xfe\xfc\xfa%@\xaf?)4+\x06+@\xde\xd7c\xec,\xd74@\xc2$\x96\x89\x8e\xf1%@\xb6\x88E?\xc8\xff%@_\x11\x16\xb6\xed6&@\x80z3\xd3\xa6:(@C\x01Z\xfd\xe9!(@+\x03\xe3\xcbpa0@P\x1b\xf1v\xcd\xb50@q\xdb\xe7\x0ed(0@\xa9\x1e\xd6J$\xf8&@\xde\x96E\x0b\xea[(@e\xcf\xcc\x8d\x80\x0c0@j\xfa\xb5\x85]\xeb%@\xaan\x804\x917&@\xe8\x9b\xf2\x05\xb7V)@\xe2\ne\x00?\xb1-@\xb9\xd9\x93\x07\xa2\xd50@\xdc\x14\xd0\xa4\xa5M&@\xb3\x8c\'\xef\xf8\xf60@9kcZ#\xe1,@\xba\xd6\x0f]&=)@\xcf\xc1j\xdeKT(@\xc4\xba\xed\xf67t\'@\xca\x9b&!\xc6\xb40@lH\xb2\x03-\xe84@\xfc\xdea\x19@\x00)@u#3:E\xe24@\x16,\x07\xdc$\xe70@\xa4\xa4\x8c}\xb5\x16-@\x8fC7(\xaa\x9b0@m7.\x15\xcd\x87*@\xfd\xd6\xee\xb8\x8f\xa2.@L{s\xa4\xc3\x90.@BI\xddbp\xa8/@v\xa5\xf9v}\xf4%@K\x88S\xf9\xd78&@\xec2\x1d5\x88\x8d/@\xf4\x93\xc4L\x1bu.@]8\x02\xe9_w\'@\xb4,b@~\xe9%@\xfcwI*\x8d\xfe%@\x8c6\x95\xbb\xdc+/@\x1av\xaf\\\xbc>&@W\xfc\x02\xa2\xc4%/@\xec\x9e\xc9\xd0%N0@\\R\xf4\xf4k\xca(@i\xb0\\\xa7\x07\xaa(@\x0c\xb7U\xf3\x86_0@K\xe6\xbc\xd2.\xbd.@\xe5z\xe0\xb6\x07\xb5-@\x88\x96\xe9A\xee\x17-@2\xa6\x1a\x08\xdff-@\x0e\xc6\xd0A=\x05(@\xad\x0cS\xc1\xb8k(@?\x04\xf9\xb3Vb,@\xbd\xdd\xdb^I\x8e,@\\v\x16\xb0\x928&@\x90G\x8eI\x03\xc9,@v:\xaa\xc5\xca1-@\xb5\x8d{\x19\xce\xce%@X[{.Yj(@J\x86\x8dzQ\x0f(@;\x8e\xd7\xaf\xe8z(@\xd9\xc4\x88\xc1i?(@k\xd9\x9eJ\xa1m,@aJ\x17Z\rq-@\xf7\xa6\x1f\x7fz\xa3/@I\xee\x90\xca(p.@\x04\x1fb\x9a\xb8a&@+GqW\xb7_,@\xc5\xc7E\xb8\xc1\x7f(@\x80!\x8e<)\xec(@\xa2\x03\xb2&\xff\x8a0@\x8a"2s\xc9n(@\xc1\r\xf4,\xa6\xbd.@\x9cS\xeb\xf21\x9c-@\x89f\xf5e\xd9\xb2\'@+\xe3\x0eUs\x9d%@)\xd9`\x98C\xd0,@\xc3\xa7\xd0eO\xa20@\xa1\xa6\x87%\xa7b(@IX\xa0\xc9,\xc9%@\xdd\x8ak\x92\xd7\xce.@\xcf\xf9?\xbe\x8f\x00&@\xb1\x96\xca\xb5j\x85(@OhG6Na.@83\x0b\xe6yB0@do\xa9 )x(@<\xa2\xbeH\x18\xc6,@\xfb\x7f\xdd/CQ.@\x83\xa6\x9e\x9c\xfe\xe1\'@d\x9d\xef\xb6\xcd\xf6,@Ia\xa6\xf8\xc9\x93-@\xb7Pl\xff2\x89%@\xd6H\x1ak\x82\xf7.@\xd0\xe5c9\x1e\xdf0@\x82\x89<\xc7\x84\xd2,@\xcfu0\x0b\x01\xd5*@p\x1b\xa7\x89\x19|\'@"jo{\x023(@hRsS\x8b\xf7.@\xb0U\xa5\xf7LR/@w\x91O\x802W/@\xd9VN\x10\xff\x85/@0pV\xa5s\xc2%@v\x19\xdf;\xf3t-@>j\xb9\xdaf`-@<\x05\xdc%\x16\x0e-@\x13\xd6\x1b\xeb\x05P.@A\xc0vl|\xbf0@\x9d]\x94\xb9\x10\x10&@\xdd\x05^\x81h\x80(@!\xf9*<\x8ap\'@ \x91J\xd8e8&@\x87P1\x17<\xd0.@^\xf7<8Y\x06(@\x0e\xbb\xbbD\xe5\xc9%@s\xe6\xc2F\xca\xae+@\x17\xae\x9f\xeb\xee\x94-@\x81\xf6\xe79\xfbp/@R\x0cp\xe7\x13\xea,@c\x9c\xd8\x912A.@W\x9f\x15\xb2$\xff,@S\xdbJ\xca\xb6R0@s+l\xc5.\xed(@\x84<\xa7\x97\x91\x80(@0\xba1\x1a\xf7d&@\xcf\xcc\xd1\xde\xdd\x8b0@\xb2,\x83\xdbR\xa1-@w\xd2h\xb6\x1d\x8a(@\x0f-\x84\x1e\x81\xfb,@\x82\xee\xb1\xa8\xa0\\&@\x8f\xad<\x04\x10M(@/\xcf\xac,\x82\xb7%@J\xe7.\xdeyS,@\x05\xb3\x80\x1e>\xd4)@N\xdc\xa6\xd3\xc7\x05.@\xe5\x7f\xb5\x04\x99n&@q\xc0?\x9dQZ)@\x99\xf1\x8fb\xe9-+@-bw!\xe2\xb8/@"~p\x8d\xe8\xc9\'@\xf9\x8a\xc5\xa2n>,@\x02je$\x13H*@R\x92| \x83\xfd0@\\\xff::K?,@\xed(\xa9\x9e\xfd\xb5&@\xe0M"d\x07\xa3(@\xc5}*\x80\xb1**@\xe2e\xdc\xb67\x8d+@\xc8h+\xa4\x06\x9d%@*\xbe\x90(%5/@\xdb)\x9dV\x9660@\xdf\xf47e\x90\xe8%@\xbf\x96u^\xd4\xb2+@7u4\xac\xc9\x811@"N^w\xbd\xec&@\xada\xeb\xf1mh1@\x94\xf4\x1bh\xb7\xa9-@\xaf\xd2\xea\xb4\xf6n0@Y{\xebYG\xc5-@\x9a\\x\xde`L,@\x98")NJ\x9e/@?&M\xea\xe4 -@EN2H\x06\xf1\'@\x91\x7f-_9g2@\x1b\xd3\xc9\xd0\xa7\xdc*@\x024\x7f|\x80\xab/@\x9e\x8b\x11\xdbJ\x880@8\x93\xc0h\xcct)@\xa0k\x98\x03\xa4\xf0-@\x9b|\x06\x02\xf6\x020@\xa2C\x1dG\x06\xa2*@\xf5\xce\xfb\x84\xdd\x01\'@\xd89\xa8\xce\x1c^,@\xc1\xee?\x0b\xe6V/@M\x14?\xfcs\x8b0@\xcd\n\xba\xfa\xe2]\'@\xb1\x10\xa7\xcfc\x920@_;\xdaE6]2@ j\xa3\x95\xc2\xac5@\xb9\x82<\xf4\x16!(@9)\xaa\xe8,\xf5(@\xe4\xbdQ\xbeW,/@\xc7\x16\xcc\x0b;S\'@/\xd4a\xc4j\xbf0@R\xe6\x1b\x98*\xbc.@\xbe\xd6\x8f\xbaV\x16)@i\xbe;\xb8\x91\x821@\x9a\x9c|\x91\xe3\xf3%@F$\xc6\x1e\x94n(@\xdb\xa4*\x0c\xaf\xb1)@\xf0\x13\xc6\xc9\xd2\x81+@R\xa7\x0fT>\x850@.y\x7ffj\xf4\'@|\x8b\xc1c\xb0q&@\xd0Q\x96f\xa8\xd2+@\x15k\xef3!O0@\x050\xeb[\xa10/@\xb2%\t\xaf\xa1\xa7\'@e}tZC\x88)@\x1e0\x81\t@7.@Q\x15\xd7\x14LQ)@\x0f\x9c\x98\xce\xf0\xe4-@\xbe\x925\xfb\xc7v/@\xfd\x18\xe8\x8e\n\x9c.@\xd4\xb3\xd2\xb8\xa9w.@v\r}\xc9\xcb3+@\xcf\xb3\xd2\x8a\x05\x80&@\x9b,g-\xad\xf50@\'4\x92\x16\xf1\x80/@N4\xe4\xe1z\r)@\xac\x03\xb7\x16\x99\xc0+@\xa9\x0145\xa4@0@0w\x89\xc9\xd0{(@{\xcb\x1c>\x06\xcc-@v\xcb\xb6\xb5\x92\xbd/@\xb6\xe9@\x8c"t(@\xdbLzv\x00\x19)@C9\xc1HcE&@\xc0\xcaO\xc5z9,@\xc9\xc0\xc4\xf9D\x1c0@\xab\x03\xe7\xf53\x9c-@\x87{\xf3\xaa\x02\xc1/@\xe9>\xcf\xb5\x0ft\'@\xfa\xfa1\x17\x97\xa5\'@?\x8f&\xe4\x93\xba0@\x8a%\x87\xe58\x82(@_\x9esn!=0@Ao\x91\x04\xe9e&@\xc43\xab\xeb~3&@\x80\x9dI1#\xea\'@{U\x89\xb72[(@\xa9\xba\x89\x93*\xb7/@\x078t\xabf\x010@e\x9b\xf2q\x00\x11)@\x10SW\xb0\xd3\x991@Sb\x9a\xdfb\x93&@]"\\BaV0@:!z\xc8;\xe60@\x85%}/F\xf00@\x00\x95\xfb\xe7V\xb7\'@\xd5\xa0\xcd\x90\xd9$\'@\xf6\xf6\xe5\x91\x7f?.@\xf8\xb5(&,\x070@!\xa1\x94\xb8\xd5\xc3/@-v\xa3\xd3.:)@C\xb5_R\x11`0@\xc7\xc4\x873^\xfb(@\x0e#\xb2\x1c\x89\xa6\'@\xed\x8c\xe9\xc0\xc6 0@\x17\xd5\x10\x14\x7f((@\xbd\x91Bt!\x1e\'@H\xaej\xf3\xf9\xfd0@\xc2\xdaU\xb8\r\xdc&@\xc4\xb2j\xfbd=(@\xee\xe4\x82\x1d\xf1E\'@\xfc\xfa4\xdc\xd8\xa9,@*\xean\x95\x90\x01)@\x16\xb1\x9f\x01\xd3\xbf\'@\x9a\xf2\xf6)\x0e\x13(@\x18_\x19\xd8\xc7D)@\xe7\x90-*\x06\xb0,@\xcf\x84\x15[0<-@MQ\xf0y\xa5\x9b-@\xc2,\x96q+\xa4-@\xa9\x83fK\x97N,@\xabb\x08bq\x94,@\xbat\xdf\xd1\x14!(@\x89[_\x81\xb4\xce\'@,8\x96\xb1\xfa\x1d,@\xdbO\x96\x91\x94\xe5+@g\xf8\xc8\xef \x87&@\xb3YW@\xaf\xa8+@\xdf\xa86"j%+@+y@\xc7\x06\xac\'@jU?E\xdfZ,@\x12$\x89eu\x1b)@"\xa8\xe7fE\xe9-@\x1e\x81\xc9\n\xe6(,@C\xa9e\x0cL\xbf(@\xdam\xba\xfe\xd2\x00(@\x8dq_\xe5\xf0,)@\xdebZ\xf3\x81\x10.@6\xb0|PV\xf7)@6q\x83U\x9f7)@V\xf3\xd8!\xa9~-@)R\xd6\x1a\x0b\\)@\xdanSv\xbe{+@*x\x98\t~}(@5T\xc2\xb7\xba\xa7%@\xbd\xf88\x04\x9b&/@\x98\xb7\n\x8f\xb0\xa0*@\x9d,p\xca\x82\xfc*@v)3ip\x85)@u\x15Ze\x1c\x8a)@\xff\xea\xe0\x99\x17\xf5\'@\x8c4Wm\x96x)@\xaap\x1f\x85\x80w(@\x81\xcc\x18\x9cn\xe5*@\xc2\xd61,\xcfw)@\xa2\x17l\xcb\x87\xdb(@\xc7\x01um\x1d{)@\x90\x8c\x9d]n\xb8/@\xbd\xb0m%\xfa/(@v\x19\xa8\x04?p,@\x82\xc6"o\xf7\xf40@\x0f\xaf#\xe0z\x84-@\xfb\x15K\xe1\xe5\xd7-@\x8e<F:\xcc\xb0,@\x12\x0c\x08\x95\xd8"(@0~\xe1\xac\xc4 (@\x0c\x13\xd0$_\xa2,@\x16\xa2\x1b\xd3n$)@I\xe2\xb2\xc8\xbe\xb5*@d\xd5\x90n\x8b7(@\xc125N\x935,@\x05\xb7\xd4Y*\x0f0@\xf9\xa4\xa8LF\x1c)@\xcd/\xb7*\xe3..@\xc4\xcb\xc3|\x1f\xfc(@\x8b\xb4\x86\xc7p\xf4\'@S\xd5\x1d\x88$\x11,@\xbf\xc7\x83\xa3\xc3\xb6*@\xc5\xb6\xf63\xdcL+@\x1c\xa7B\x1f\xc1\xcd-@\'\xeeS\xb3\x91B+@\x92\x99\x12\x93!\xf2&@\xb8\t\xc8\xd8U .@\x1c\x9cL\xe0M\xa4/@p\x80\x19\xd6\xf4Z-@\xd6P\xc1e\x05e+@\x9d\xbd#p\x7f\r.@\xf9\nR\x10(")@+o\xf8\x83\x00\x971@5\x00\xed=a\x02)@\x91\xfd\xa2\xc2\xedO&@!e\xec8\x1670@P\x91\t\xc4L\x941@v\xbe\x0b-N\x0f,@w\x16\xa8W\x01\xa5-@\xf3l+\\G\x95-@\x97V\xc6O\x0f\x00*@\xc9<s<\r\x821@\x1e\x06\xd9<\xb3\xea)@\xb1\xb3\xb0\xad\xb0\x03)@6d\xa6\xa7\\\xa8&@\x99N\x88\xdc\x1d\xbb&@\xf4\xc5\x9a\xc8$+-@\xfd\xaf\xcbh\xd0@/@\xec\'\x8d\xee\xe9\')@\x01\x88\xc3\xadzd/@\x1aR\x8d\x90_5-@9\x8c\x8a\xb5\xe2\x1c,@;\xdc\xfbw>\x11,@\x98AOW\xae\xcc*@\x943\xd5\xb72V,@\x0f\xbb\x05\xaamg&@\xbc\xad{\xb0\xa1Z,@\x05\x9d\xad\xb0\\,*@1-\xaeP\xc2\x1c(@\x07b4<\xda\x0b)@\x1d\xd2\xd6\x84\xa3`&@\xe0\xfd\xcb\xd0r\x05)@\xb8\x1d.\x08\xd7&1@@\x05\xcebT\x90*@3\xb3\x083\xd9\x97*@ow\x10o@\x1e-@\x19$\x81\xe2\xcaJ*@Nl\x9e\x8b\x0e-)@#\x11\xb5\x93\x03X&@\x98\x8f\xc3\xfd\\l(@P\xc5E\x18\xab\x9a(@j\x89\xb4\x96\xe0\x9c1@U8\x961\x83\xc3)@y\xc7\xea\x1b\x8c5-@\x90\xca\x03L\r]*@\xb5a\xdd\xfboB(@\xb1\xe6\xc7e_T.@nD\xc57\x1a\x8b/@\xc2\xa8\x82e\x88\x1f&@\xc5\x07\xed\x07"\x89(@&\xcb\x8d\xee\xa5\x0b(@\xc0\xa9fk!\x8d)@)\x11L\x02\xb7i,@\x15\xca\x01~\x97\x00(@\xefK\x87{\xa0\xa7(@\x8cs\x17\xc1\x19\x840@\x18\x1f\\\xe3\xcd\xec&@\xecn\xef\x9b\xed\x08\'@\xca~\xae\x13%\xa8\'@\xd4\xa5\xcck\x18\x1d+@M\xd9\xff~\xe0\x1d)@\xae\xe40\x8dgt0@\xb4\xe3\xcc\n\xebm(@v^WF\xf1&)@\xf7MW\xef=3)@\xd4\xce\x082\xbfR-@\xf0.7\xbcb\x8b)@\'\t\xb5\x87%\xf3(@\xd1h\xdb#?\xa8(@{\xd70Q\x93\xe5-@Vy\xfc\x9cX))@\x0f\xc6\xd9\x9fh\x1a&@-\xd2\xc7\x85\x1b\xb3)@O(\xd2\x162\xa3,@\xdbG\x01es\xcb+@=\x08\x89^K\xbd(@g\xc3L\x01Bo(@\x7f\x8c\x8b\xdb\x8b\xfd(@\'\xcf)\xb96\x01(@\x06N<\xf3\xf1\x8d.@/v\xe1\xc2\x12:(@\x90\x18_\x11\xd1\xb6(@\x81\x17s]\x15\xd40@\x0e\x11Xi\x96C/@\xa0xT\xad\x94`,@Q\xa1\xe0\x12\xd2\xdf0@\xa9\xc5T\x1b\x12R,@ur\x07qz\xc7+@\x90S \xcea\xc8(@\xdd\xb9\xda\xc2m\x12)@?\x91\xfb\xd1\xf0\xec,@\xb7\x92\xd5\xf5\xe3\xc30@JN\xfa\xdc^Z(@-\xc9\x88f\xcdR\'@\xbdc\xc57\xe5\x8d\'@\xde\x9f~\xecB\xc8(@^\x96\xbf\xb2]P&@\xd3\xd1X\x88#"(@w\xae\xa2\xebym,@\xd5\xa8\xa5\xcc\xa0)(@\xbc\x15\xa3\xc1\xd3j(@"\x07\xa1\x8f\x95\xaa+@\xa8\xc2J\x83k\xe5(@\xb8\xdf\xeb\x9c\x83\xfc&@\xf5\xcfv\xa7\x8d\xa9(@\xa6\xba\xb2\x17\x94\n-@\xb7K\xfbt\t\xc2,@\x1c"\x19\xacW\xfd%@\xe9\xe8\xc9\x03\x1d\xb2,@\xdar\x96l\x99o(@-\x8b\xba*Q\'\'@i\x13\x89\rt\x16-@Z\xd0\x18\xf0\xdb\xe6/@\x93\xe8\xe6\xae:\xfc%@\xab\x1f\x88Z\x8fD/@X\x16V%>e(@\xa5\xcb*\xf1\x85\xb6,@\xa04\xee\xe5!1)@d|\xcdQ\xcf\x1c(@.@\'\x90o\r(@L4\xb8\x86\xbd{%@\x11\x0f$\xb4\xd4\xe7%@\xc4\x8b\xef[\x19-0@h\xbd9\x19vu,@Mg\x80\xdb?\x8f,@\x80L\xd0ZF\xb9,@\xa4L\xcfsE\xc8,@\x1b\t\xfd\xfb\x0c1-@\xb79\xd3\x19rN)@H\xaf\xe9\xe4\x01E(@V\x81\x0b\xc4\xb3x\'@\xf5\x0e\x96\xe9\xddv)@?\xfb\xdb@\xe3a(@\xa8j\x92I(b&@0y \xbd\x1f )@\xa5F*\xbf\x9c\xab,@t\xe6(]a\x17,@\x1f\r\x00\xe3w\xef&@7}\x99\x96\xe8\xc6.@]<\xd5\x10>\xc9*@\xcf7{$\xd6\xc1.@R$\xd9\x00\xbf\x030@\xa7#\x1e\xe3\xcaa.@}&\xc9y\xd9\x03(@\x124\xf0\x95n\xa30@\x06\xad\x8dA\xe8T(@;F&\xdd\x0e\xd6%@$BC\xf0\x1d\x85\'@[a\x0b\xab\xdeb,@\x85D(\x92\xda\xe0%@|\xd8eq\xd8\xa51@\xbb\xbc\xf2\x9aQ\xf6,@\xae\xe4\xae\xf7\x95\xea-@\x12AE`\xca\xd9\'@/o\xb4\n\xd1\xbe\'@\xc5\x8d/\xc7\xf9\x1e(@\x9f\xc7\xaaJ\xc7\xc5*@\xf4\xc6\xac\xda}i&@\x85\xbe/-\xde\x9c)@\xee\xaa\x8b\x8a\xab\xa0-@y\xf8\xa7\x02j\xd7\'@\xc2\xe4\x8e\xf2\xb0\xd7*@\xbc1\xad\x1a2\xc3%@\x15\x14\xce\xa6R\xe5(@\xa7\x13\xa7\x8d\xa6E.@>\x04\xa2(\n\x8d/@\x89\\\xf2;\xb4\xf0*@\xb3E\x93\x12\x92\xad+@"\t\xbf=\xb2\x94-@\xb9\xa93\xbc\xd1\xca*@\x12\x81\x06\xa3\xbd\xab\'@\xf9j{\xfa,\xcd2@\xa9\x88\x87F\xe8\xe0*@\xeb:5H\xdb\xe6*@q<>\xa9\xdf7)@\xbb\xdd:q\x15\xf6\'@\x9e\xd4\xe2S\xe2\x1f+@\x88\xc6\xf8o\xa2\xd2*@\x10\x9b\xd0\x87H4)@\x1e\xcf\xc2k{E2@\xdc\xb3\xd1\x86\xceM(@`\x94\x11T\xdd\xaf+@\x0cx.\x16\x0b\x91\'@\xed\xc1\xa7\x07\x85o&@\xe3\x9e\xe3\x01S\xb5,@\x0f\x8b\xe9\xcc\xf8\xa7-@]k\xf58*\xa8&@\x1d\xdc\x86\x8d\x00\x99\'@~\xb21R\x9b\xd0\'@\xd6\xc7\xc5b0\x12(@zI\xb8\xc6H\x82(@\x9d\x1b#!1\xd9(@/\xd0\x87\x14oa(@\x86\xbb?\x94\x9d4+@3\x1b\xe7;\xa4\xce*@\xe4\xbb\x98"k\xda*@W\x7f\x85\xb9\xf4U.@\x93N\x06-\x96o%@\x13\x90;\x8a\xbf],@\x0f\xa7\xdb\xc5\x08\x9d\'@\xd2\xaf\xe7{}\xfd1@\x87F\xbd\xe4I\xb5-@?\xd0a\xca\x9fz0@\xf5\xfd\xc2\x0fi\xfd%@T\x8aT\x98\xab\xb6%@\x98\x1c5\x9c\xdd+(@Q;\xf8\xd7H5.@\x0bi\'\xe4\xc6S(@D\xde\x07\x19\xfa\xb0+@\t-\x15\xef\xca\x0c,@\xabl\xf6\xd6\x11++@#E\xbf\xb3`\r(@\x0esL\x97#M(@P6\xe4\xd2\xa4<&@1\xcc\xe0xA\x06*@\xa8\xb9\xde#\xa6\xfa(@\xb1\x1b.\xd2l\x99/@\xc7\x94\xc7\xb6E\xff(@\xe7\xeb\xd7`P\x8e-@M6\xec\xac\x18\x02*@\xa4\xda\x92\xf8\xcb\xf1\'@:I\xcc\x81\x1bY0@\xdb?\x9b\x006\x98(@d\xd7\xa3\x7fI(,@\xd0|\x9b\x9a[^-@\x01\x1fu\xa3\x1d8,@U,\x97e\xeeY+@\xa3\xfcE\x9f\xbd\x83(@\xcf\xdbF*\x19d+@\xae\x94tzah(@\xb4\x9f\xe9\xb7\xba\x98.@x\xf9x\xc7K".@\x01\x8ad;J\xf4\'@\xa9=\x0c\x0c$\x801@\xe4\x83>w\x84\x9e\'@\xea\x14t:[\xfb+@\x85\xa3\x00\nq\xb4(@\x9aA\x83\xb8\xcc\xf1*@\xc2|\x7f\x9d\xe7\xb3(@\\Z\xc8)\xe49&@\xcc^\x19:Mo1@r{@\x7f\xb5\xf4*@\xe5J\xc7\x8e\xf2\xf8+@\x1a\xe9y\x96d@+@\x97\x8e\xf3\xbd@e0@m\xe1\xbd\x81!:(@\xf9sO\n\x87\xcb%@f\xef\xc8v\x82\xc70@]\'\xee\xdaz\xf1(@1Z]Yb\t,@\xae{\xa4e\x80I,@\xb4\xdc\x8b\x19\xd4$.@\xe0\xe6\x04w\xff\x13+@\xf3\x8e1\xfd"\x90\'@\xa3\xa6\x90T!\xda)@\x1ea\xa6\x02k\xd0)@\xfc\xe5\xc5Z\x15\x81(@c\xf1\x90J\x97\xc5(@L\xdd\x0e\xbc\x10U+@\x17\xec\xc3\xabQ\xbd+@\x87\x10\x06\xc8\x82\xcd%@\x13\xa4\xdeoaj(@\xd4\x91\x10\x04\x99\xf0/@Cb]\xd6\xf3\x89.@\xb9\xe0jQ\xe3\xa30@\x0fo\xafoQw,@.8Q\x14{\xc8%@\xb1h1|\x82H(@%\x06\xf0\xe3\xee\x1c+@\x8f\xe8\xbdz\xaaz*@\xa46dM6\x99*@`\x14T\xfe\xa0R(@\xcb\xb5\x83W\x93\x10,@=Tc\xed+\xe0-@\x84~\xa8\x80Q\xb4\'@#e\x1e.\xcc3\'@;3"\x9b\xf4x,@33M\xb1\xf7\xc2*@\x02[\xc7\x81\xb5+,@\x837o\x8c\x19\xe9-@\x0b\xfa\r\x1cy\x83&@\x0ep\x9b\x9a\xb9\xc4(@c\xa8W\xc0\xa5<*@\xe2\x84\x84}\xb3\xb6+@\xeb?\x8fq\xb9$(@9\xa8\x11\x17\x82O%@k\xc2\x98\xfe\xc6S(@\xbe2\xe5\xe2\x103,@\x8fa\x15\xcd\x97\x00)@$\xea\x83\x08\xb8m(@\xce\x161$x\x0b0@a\xdfKo\xdc\xe7%@\xef\xbe&\xc7\xa0\x1d+@\xfd< \x8d`\xb2(@\x8a\xda\xd8j\xcbE&@\x03\x7f\xf2\x17\r\xe6.@\r\xbf\xc1y\x86\xec0@\xec\xdd\xae\xa5Q\x1c+@D\xc1\xf8\xe4:\xc5(@\xa4\xf7\xb4;B\x841@E\xe3M\xe4\xe1\xc9.@\xfd<,dj\xd0%@\xf3pP\xdb\xc1\xab(@U\xf3\xf7\xf6\xc8\xae*@K\x1bi\xd3\xa41/@\xc1\x17\xc2n\x98\xd2(@\x97\xe1\xc9(\xc3\x17%@\x7f;PM!\xda(@\x825\xe1\xe6\xaa&(@+\xa2\n\x13)K,@E\xc4\x0b}\xf2\xcd%@\\%d}pQ-@8\xdeH(\x86_)@R\xd6u|b(&@\x8eI\xcf\xba\x13:,@z\xad\xdc\x05\xb8c(@\xaaYh\r\xbc=(@\x02\x1a\xd0\xff\x14\xcc+@9\x9a\x8fz\x98\xe01@7\xb3\xb0\xfe\xb2~(@E\x82N\x1b\x05\xa91@\xeb\xd7\xb79\x0c\x1d+@\xac\xc0c\x0bP\xd3+@l 7\xb5\xe4\xd5(@$\xb9\xcb\xe0\xe7\x04.@\x0f\xd6\xb0\xf5X\x0f&@\xd9O9\xd6\xf5\x17.@\xfac\xd5*\x1d\xda(@\xb0\x90\x91\xe2\'\x1d&@\xabE\xf4\x18\xd5\xe8+@\xe9\xfb\xa7.\xd6\x13)@*\x0fb\x1b\xff\x04*@X\xd4=\x08:\xd8+@\xab\xd5vd\xc1\xf80@\xcaT\x03\r$\x820@G+r\x1c\xc5~*@T\x87\x9cA\xbb\n)@,\xdf\xb6\x12I\x87-@F>8v\xe1)+@1a\xb0\xed\xc2\xeb-@\x02)\xb5"\xc9\xd7%@i<\x88\xee\xd1\x1b1@:\x11\xbd\x96\x07\xb9)@\xbd\xad\x89\x87\xe6\xfd0@\x99\x99\x92\xf8P\xd5%@\x94\xf6L\xa4\x1eI)@\xc6\xa2\x7f\x7f\x15\x07(@Oa\x8akGT*@{\x18\xe5}Z\xac0@\x9e\x04c@\xe1\x1d0@\x9ep\x7fm0\xe9%@\xf8\xf26X7\xce+@\x9d-\xb0\xcbZ\xde(@\xd8\xd2\xd4\xcdm\xdf)@|\xa2\x80\xf7D\xcb*@\xb2\x11g<\x1d\x96*@\xb3P\x85*\xc4\xd7(@\xe9\x15Z\xba\xc5\xc2*@a\x10T$\xc8g.@"\x11\x01\x8e\xab^/@\xb6\t\x1e\x00\xcc\xc90@\xa2<\xaf8\xf1\t*@}4$\xaa]B)@\xc7Ve\xc8w\x9d-@Z\xc1\xbe@\xa7\xff(@\xdb\'\xad\n\x16\xed(@\xfdko\xcc>\xfe(@\xdbi\x01/\x03\xe0+@\xe9\x00;\xc5`r0@\xc5\xd4\xf5\xbb\x02\xb40@\x06\xe3\x10,y\xe51@\xd2\x80$\r\xc8C(@\xe5\xd7\xae\r\xe8C-@\x86jl\xcfT\xa80@\xe2\xb2\xbd\xf7Uw*@\xc2#\x9a\x9f\xac\n&@pN7\xc2Y\x13-@X\x97\x7f\x19q\x1f(@\x7fP\tdZ\x9a-@\xfc]\x13\xc7\x7f\xeb-@#\x05\xb5*\x80\xfd-@\xeb$\x8f\xe4O\xda+@\xe9\xfep\x95\t\x14&@t\xcbT\x93\xb4\xb6.@\x16X\xef\xeba+3@\xc56\x93{\xac\xef+@U\xc1\x8c\x90\r\xa4,@\xfe\x93\x9dN\xd2\xa2(@+)\xc1\x7fw\xeb-@\x10\xdd\xa4\x19n0.@\x02*\xb8UV\xe2%@\xc5\xafp\x81\x141,@\x15\xfb\xe4\r\xc0p.@[\x06\xa5\x86w<,@.l\xeb^\x8c\x10,@\xb5\x8d\xad\xce\xb7c(@\x89n\x8aj^\xb90@$\x8dJ0\xa02,@\x96\t\xc8\xfc|\xa7+@mt-\xb7\\k(@\x84\xfa9\x1d\x1d\xb0+@\x89\xfa\xe5\x020\xd0-@7\x8d>:\x1a\xea%@\xf7\xc0-eg\xe1)@\xd0\xf9t\xe5\x81\xa0)@w\x18\n\xfe\xa6\x181@>\x9ao\xd1\x1a\xf6%@\xb0\xfdT\xbd\\-)@\xd2\x1f\x02\x01]i-@\xfc\xa6\xfe\xa1b\xd4+@\x98/\xd8+\x93q/@\xd9q\x07\xf26\x15,@\xef\xac\xac\xe1\x15\x0b1@\xbb\xd9\xd9\x1e\xce\xad(@v\x1b1\xfb{6-@,I2M\x04\x8b-@8m\xa7\xe4\xc8:)@\xf7)\x05\xcfM`.@L\x9a\xce\x92\xf7\xb80@\xbf\x1f\x9eB\x12\x11,@f\xb6\x89\x81\xa5\xd81@a\xb6i\x12\x98\xa0.@\xd1\x99\x8b\x06\xa51,@nR!t\xday+@[\xe5\xcc\x8a$\x11,@o\x02\x8bi\xf2\xe4+@\xce\xb2\xed@\xf8\xeb0@\xb3\x82\x15\xc5\x81\x14\'@=\x97P\x16&&&@\x95\x00fB\xef\xf0%@:n\xd9x\x92\xe9*@\x82E\x07\xbd\x1a\n\'@8\x12\xbaba\x1c/@5\xa6/\xa1_\xd1/@\xee\x02\x83\xb3\x05*&@\x98X5\xef\xcc\x8a+@\xa2\xa0\x93\x86\x1b41@\xb8\xc2\xba\x7f0,&@\xb2\xeaG)\x1e\xcd-@\xc9\xaa\xc7\x96^\xd40@A\xe1^\x02\x88\xf5%@o\xf8\x93s\x0e\xe5)@\xc7GA+\xb1K*@\xd0e\xa5\n\x82\xcd.@\xb4\xb1^[\xf9\x1f1@y\x12{\x14\xe8\xd7.@\xab\x04\xc4V\xaf-(@r\xdf\x1c\x08K=1@\xe7\x15a\xf2\xcc4.@>I\xbc\xde1\x00.@wg\x9e\xbb\xfa\xdd.@1r\xbat\x00\x02*@4`\xac\xe7\xa871@\x0fF\x1e\x07\xcdA0@ ?\xca\x96\xd5\xfe(@\x97\t4\x0f\xc6\x87+@<\xc7\xfd\xcb;8+@.n\x0fe%\xbe0@x|R\x0fL\x0c/@\x9b\xb8\xc3\xf2\x03\xa7*@8I\xcf\xd39V0@\x7f\xa2\xe5\x00%\xeb%@;\xa0\xf4\x07.Q0@\xc7\xb2\x8a\xff\xe2\'&@\x05\x90p\xef\x92\xfd+@\x9f\xdd\x8c@z\xe6)@\x1d,\xed a\x9d)@\x15\xad\x00(k\xba/@\x8001\xc3\xe4\x06/@T\x8e\x88\xa1U7&@\x1b\xb7M\xa4f\x1b1@\x84K\xc8\t,\xee,@|w%\x0be\x06)@\xa3\xdd\x89\xbc\xbe\x130@\x82\xd7>\xec\xe2$)@D\x8d\x04\xa7\x97\xa2-@XHd\x917\xdd(@_\x97\xbd\xe1\xa1\x92\'@|\x11s\x04\x17\r)@\x0f\x06HQ8\xfb%@d\xfc\xf5G\xe5E&@_\xa2K\x18$\x0f.@\x99o\x9b\xe5\xe9\x180@j@\xf8D.\xe80@\x86u?\xb6\x9a\xd2+@\xdf\xf4\xb8\\\xc5\xc0/@\xec\xfb\xfc9rv(@\x90\xfe\x10U\xfa\x10+@\xbc\xcb\xbe\xfa\xf3H0@*\x01\x02\xb5\xd33)@\xd2\x1c3\xe7\n.1@\x94v\xe3\x8e\xe7s&@o8\x998\xa0E*@\x02Hr\x80\x1fA/@\x00\x1a\xbd\xda\x97\xc1%@\xb4\xa0Le.r*@r\x00\xe7\xe5~\xd9&@l\'\xed\xc9\xd1}*@D\xcb#Z\x11\x92%@\xb3\xb5t\xcfp\xec0@\xdf\xd7\xcd-j\xd7.@\x06\xc1x\xf8\xf1\x122@W\xa5\x86\\V\xc8\'@\x87\x05;\xdduw*@\x91\x1e\x08\xf2\x05\x03-@\xac\xdf\xe5\x83R\x9a0@\x00gb\xf3(\x82/@,F\xce\xfe\xec\x06\'@\x10\x0c1\xfd\x16-,@\xe1J\x1d\xf7hG&@\x89\xc9\xbbW#\xa8%@\xd4Xg-|\xe8%@N\n\x0b\xf5\xe6\x9c0@\xcd\n\xbf\x1c\xa7\xee&@\x86\xe7??\xe8\x87*@\x05U\xde\x12\x88\x9e&@\xf8\x00\x9d\x87T\xb1-@X3\x9f\xc0\xdd&,@c\x95\x96\xdcUH0@\xb5g\xf7\xd9\x0cE&@c,\xe5\x99\t\xb6(@m\xb7\xd0\xa5\xc4\xf9\'@\x02\xcc\x8f\x1e\xff\xe0&@\x84\xa9\xb6\x17e\xd2&@d\x02\x98\x97\x1a\xb8&@\xd3\xa3\x87\x1e\xc0\xdc0@<\xe5\x94\xbcn\x8e-@\xd5\xd5\xc2f\xf2\\1@\x7fg\x0b\x83\xb3\xae0@\xbcH\xcbo\x88R*@\x03\x92_\xc6\xea\x87+@y8:\xc4\xbcT(@\xfd\x0c\xda\x04*\x90&@J\xa4\x99og\xcd/@\xad\xcf8\xf9\xe7\xab1@>\x94?6Pf+@o\xf0).l\xec/@\\.(\xb4\x11\xa2-@\xe72\x1e\xedM\xd2\'@\xec\xd8\xa4\xb20\xa2*@V\xe5\xa0\xb7\xc1\x01\'@\xfa$\xcd\xe0\x8b\x95*@\xcb\xaac\x18Q\x0c/@\r<\xf7\x94~\xa10@\xfd\x14$\x91\xac\x931@\xb3\xf6\x1e\x07\xb2\x02\'@AX\xdf$na+@\xc8\xc8\xde\x96C\x87.@\xad\x89t\xef{\xa9&@:\n\x9bP\x82\xee\'@n\xe2\xc2\xc0\xf2J*@\x8e\xc4\xb7\x07m\xfa&@ \xab*\xd1\x10\xdc&@\xe4I\xf1K4\x89\'@\x9da\xaa\x94\xba\xb20@\xbb)L\x1f\x0el&@\x038@\xa0+\xac&@\xf3_\xa5\xab\x1dQ+@\xd6~\x87\x00\xda\xe2&@\xa9\xda^\x82\x80\x8a1@e\x0e\x01\xcf\xdb\xae&@\xf6\x1d\xcd\x88\xf0\xfc1@|"\xb1\x00iP-@\xd2\x08xa\x12f%@s\x80\x16\xad\x11\x901@\x81\xf1\x83\xce\xab{/@\x00u\xd2\x14\x15\x18+@\xf0:\x9b\xc91\x1f&@\x95y\xac6\'J1@\x0f\xad\x99I\xc2\xa3\'@g"\xc9!\xdbC/@\xe9\x17\x89F\x90\x19\'@\xedcR\xda]\t(@\xce\x84\x08\x80\xad\x1b1@FE\x991l41@\xe6\xa2\xd2\\>\'0@\xdb\xb5\x02\xdf7\xb4,@\x84\xf4\x1d\xecf\xa4/@\xb5\xbe\xde\x1b\xeeN(@L\xf2~\x01\xcd.\'@\xb9VO%U\x92(@\\3\x8b4\xa6#-@\xed\xf2\xb5Z,\xea0@\x81X\x01\xb9A0&@$E\xc2t5\x85+@|\xdb\xc5\x90ge0@\xa7y>\xce\x19\x8d0@\xfd{\xcd\x12\x98\xae%@z\x0bP\xd1\x1a$\'@Q\x0eO\x07\xcb\x0f\'@q\xe4\xbdE\xba)&@\xb3A4\xd8\xa3\x890@\xf3\x9bG%\xc9\x87\'@\x84-th\xb0\xf3&@-\xc2\x84\xf9\x04Q&@\xc1\xda?Z\x01\n1@\xe6]\x9b\xed\xc2v,@\x87%\x8e\x9a\x1b\xc01@j\x95$\x19<\xf8\'@\xe1\xe4j`\x88\x7f0@\xf6\x9c\xee;\xa18*@\xfc\xfcff\x15w/@\xc9\x0e\xee:\xc7?+@\xcf\xe3\xd1\xe3d\xa61@\x98\xfe\xa2G\x99\xef0@.\xc0\x97y\xfd\xbd\'@\xe5\x00a\xabZN\'@\xf6\xde\xca\xbf\xe3l&@p3\xd5\xc2\x9e\xd3&@vj]Y\xa0\x18.@y\xed\x8dH+C+@\x13\xdc\xc1\xef\x7f\x051@\xa9-(\xa5\xaa\xc01@c\xca\x97\xdd\xfbI0@\xc2\x07n\xd3\n\xa9%@\xb8-\x8b\x87(0(@R\x95\xeaN\xdcA&@Cj\xd9u\xb3\xc31@$\x17\xff\xcdH\x051@\xa2\x143\x1a\x80\x90%@\xcd\\\xc0\xd8Ix1@\xef\xea\\\x1c\xbe./@\xb4,$2\xc7]1@\x8d\xcc5RD\xb6(@\xd6\x95\xb0\xea\x19\xff%@\x83\xa4.\xc3\x0b\xac1@b\xb3\xc9\xbc\xfa\xe11@!]\xcf\xeb\xc2J+@\xa1.\x99J\xc9\\1@\'\'\x18Q\xa0\xd5-@y\xfe\x12\xc8\x1a\xce%@\x88A\xc7\x82{(&@\xd3\xc4\x9b1\x15\xb6&@\xf2\xc1\xa8Cw\xba(@1\x97\xbf\xc1\x8a\x8b0@\xbbsan\x1f\x011@\xf9\xe4*\x15F\xd8-@|\xcd(\x0bG\xb1/@\xe3:j\x86\xc5\x071@\x98\xf0\xde\xd2bh&@\x15_%\xc0m\xc2&@\x84\xaa\xfa\xa1\x83\x031@\\{B\xbcX/1@\xb0\ro\xb3\x85\xf0%@\\\xd1\xfbh=\xf0&@~q\x92\xf9 \xb1)@\xfbE[\xfe[A*@v\xaa\xab\x8c\x181-@\xa11ZO7\x9d1@\xf9\x930P\x8f;&@B<Ba\xa4\xb21@\xeey\xcd;\x87o,@\xb8,w\xa9\xa8\xad-@YS\xd5?^\x9e1@\xd1zM+\x0f\xcf1@I\xfby\xe6\xb1+-@u%5k_\x07&@: a\xb7T\x9d1@\x8d\xfdo5p\xcd*@\x12\x94\xda\xe7\x90N0@` \x8b\xb9\x04\x9d1@7\x98\xee\x96\xd7>.@\xe4\x19jN\xe2\x0e\'@\x88\xb2\x84u\x8ao*@\x0f\xf2\n\xc2\x1d\xbb)@\x8f`\xee\xdd\xcd(0@5\xa0\xb55/\xa7-@\xb5%\xb8gS\x851@c?\x8f\x0b\x07\xeb1@_M\x1b7\x99p-@1L\xf76v\xea-@\xd6\xa9\xa9"\xac\x1e1@AXL\x15\xa0y0@*\xf6|\x92\x10\xe11@w\xd2\x904\xd9\xc8(@\xcb[\r\x1e\xbf\xff-@\xee\xa6\xbcB\xb4\xee&@\x86\xd1\x0b\x96\xc1\xe0*@\xaf\xb9\xdc\xc4\xdd\x930@\x0c\x86\x9a2<\xe81@/\x95j\xd44\x831@E\x8a\xaa/@\xdc0@\r\xa8\xd7\x8a\xcd\xb6/@\x1d\x1c\xbe\xf2\xe9\xc3&@UxQ\xd3\xa9\xdd&@\x96\x18B\xdb\xda\xd41@\n\xb0!\xa4\xba\xa7,@t%\xc0\xd4\xbb\x871@\t\xe8\xd5R\x8a\xae)@\xba\x1c\xda\xf5\xbad*@\xe8\xc5\xd6\xb9^\xc8\'@Dqgl\x17\x040@/=\xb4\x85mS-@\xe8\x81\xc9\xa8\x16\xe91@o\xea\xdf\x07#\xe60@\xf6_\xc0Z\x99\xda+@\xd3\xa4~\x88\xd8(.@{\rhV\xd1\xce,@\xbaPYBl\xbe%@\x03\x159\xa2\xb8}\'@\x93\xab;\xa1\x07[-@=\xf6d\xc7\xf3\xdd,@A\xf43\xd2\xe5\xef0@N\xd6\xb0I\x91#1@Z\xf1~\xfe\xe8\xed0@\xf4\x7f1s\xb3\x02*@\xa7\xd3\xc7l\xbcC-@\x1b\xc0wv\x060-@\xe5\x1eeS\x7f"2@\xc8\x8cMv\xfau-@\xa5\x85\x06#f\xb0&@=\xf1"!4\xcc*@Y\xd1N>\xb5k0@c\xbf\x86\xf7\xc0\x01,@v\xfb\xc5\x90Y\xe9,@\xbb\xbdWB&\x93.@\xc1\xd1F^\xa6T*@\x1c$\x011\xb3\x1c\'@\xbcP\x87\x91\x86\xcc0@4\xff\xbf{L\xa4)@BZ\x04"\x8c|0@\xf3\xbe\xb6n\x14+1@\x9a\xc3lR\xddL\'@b\x1ao\x8c\x1c\xd2.@\xb362\xfb\xad\xa5.@\xbd\xbfS\xe5D\x1d2@kXg\x90\xa0\xe5%@\x9a\xbd\xf4\x11\xd0\xeb&@\xb9S59-5(@91\x9f\x06\xfc\x80)@W\x88\t9\xed\x9a\'@_\x81\x02\xc6P\xbb)@\xce\xf9\xa6\x0en\xbe+@\x86\x01\xa0\\v\xbc,@~.F\x00S\xd6.@)\xc2\x18]t\xf3%@M\xdcw\x1a\x0f\x95-@Y\xe2\xa4~\xda\xf70@\x9f@\x81\xb1M\x9e,@q\xfc^kl\x06&@\xbb0\xab\'\x94\xb0\'@(\xc6D\xb2\xf8d*@\x84\xc8\x0c\xce\x9ak,@\xa6\xc1\n\xd8|~.@\x1b\xac\x91\xe4\xf3\xfc-@\xf0(\xe7\xfb_\xae\'@\tt\xbbvYN.@9\\\xc8\x9d\r\x07/@\xbc\x0epZ\xfc\xef)@\xdf\x1b\xdf\xd1\xb7\x04-@\xa7s\xc1\x1f\xa0\xdf0@\xdb\xabM\x81(\xf60@\xfd\xcb\x12\xf0\x7f\x16,@\xd7\xcb?\x8e\xe9\x8e,@\xda\x99\xdaU\x07!(@\x9c\xd1\x9c\xac\x1f\x0e&@\x8b\x06\xf9\xaah`0@\x86\xc9\xf7)?#-@\x07\x9f\x17h9\xea-@\x0fa\xc5\x03\xdb\xda\'@\x8cA?@*\xc0*@\x15\x1b\x0cfB\x90\'@\xc5\xfcuq\xe9O0@\xcd\xbf\x03\xb4\'/2@`\xb92[U\x130@\x1e\x86\x93%\xd85,@\x12\x05\xd6\x9d\x12\x1d0@T\xc8\xe8`\x07$,@\xa1\x87\x9f\xc1e\xdf(@\'h4\xb6.\xdb\'@\xf8\'\xe4sa\x92,@\x8dJ\xd4"\xe9\xf9.@\xd1%C!\x1c\xca%@\xbe\xf3\x92\x10\xf7\xfa%@\xa9\xd0%\xb2r),@\x9c\xad\xbdt\x1d!0@y\x89\t\xfe"S-@\xa5\xeb\xc0\xd6tp0@\x18\xfdhE\xd6\x051@$j\te\xd1\xf4%@z\xeb\x1c\xf8\x82N-@\xeb\x14\xfd\xaa \xe70@\x00\x94\x90\xb1\x83S,@\x17\xe0Z\xa5\xaeL,@\x1e=-O\xb3\xe7+@\xaa|\xb7\xf6\x86\xf90@w\xae7~\x9b\xc6*@\x83f\x91aT\xaa0@VY\xecm4-,@\xd4\xcc\x81:\x13\xa9\'@\x8cm\xc4\xbcZ\xea-@\xfe\n\xbf|\x08\x0e/@\xe4\x04\x17\x132\xe2+@)9jBj\xb00@R\x11\x81\n\x00\xbf-@\xceMn\xe1\x80[&@\x81KZ\x93\xbfx&@T\x1cv\x17H\xdd&@B\x82,\x1eq\x8b)@u|}\xf4\x9f\x1c\'@\xcd\xe6\xef|\x8d\x1a/@34\xb8R\xc1\xf6&@\xe6\xf0\xa1\xdb\x81\xfa0@?s7\x19A\xd8*@\x90\x92\x02\xae\x85\x86%@\x8dKc\x9ck\xbd&@\xfd\x8bw\xb541*@_\xea\xc3w\xc19(@\xaf\xe4m\xe6\x95_-@|\xf0\xa9sJ\xd60@l\x8d\xbd\xfe\x87\x08\'@\xddX<\xd8\xe0\xa7&@g\x9b\x03\xd7"s0@\x16\xd9\xbb\xbb\x0f\xdf\'@3\x9cPw\xab\xf4(@\xe5e\xa92\xddN,@c\x11\xc4\xcc\x1f\x07(@\xfb\x7f\x91\xca\xad\xc6.@\xed\xfe;G\xabs-@\x90.\x12\x95$\x9e%@\xc7\'\xc3"\x9bm(@\x12|\x0c\xe5`g-@y\x11\xab\xd8\xb3\xc7\'@\x9f\x81O\xb5\x95\x1c\'@\xaaH\x98\xbfyu(@\xec\xc7,\x82O\xdb/@\x80\x8b\xaf\xeb\xf8q(@C\xe6\x94V\x8eY-@c\xe9"\x0bo\xd8.@\x1a6\xbdY\x0c\x1f\'@e\xd7\xba\x0c\x7f\xbd.@`X=\x0e2\x8c.@\xf5-Q\xeb\xcf\x05(@\x99!\xc4\xfe\x99\xb3(@o\xd8\xd1\xa8\x0f\xc7&@Y\xa5*\x9f\x88\xb9.@\xc8\xc07\x97\x12\xe1.@z\xa9\xfc6O\x95/@\xa2\\A\xa0?\x000@\xb1\xac\x85\x05\x06\xf8\'@\xbc:\x9b\x18\x8e\xf5&@\x84-GJ\xd6\xcf+@\xfctF}_\xc4,@\xd2LM\x15!\xb2%@\xcf\xaeJ\xde3\xc2%@<r\xfb\x18\xf6\xd00@A2\xfa\xe1\xad!0@\xea=M\x91\xcf\x9e&@k\x0b\x19\xde\xce\x13\'@\xd1+\x8b\x06\xe4|\'@\xe0QD\xb4T /@8\xfa\x96t\x1f\x92(@\x15%\x9c\xa4\x03\xaf.@\xee\xba\xc7(5A0@\xdfE\xa0\x00\x9b\x95.@vO*\x0c\x00\xf6+@%L\x97\x12\x0f\x980@\xb4+>B\x9e\xb7.@\xb1\xaa`\xf2M\xaf%@\xc1\x19`\xbe%\xd40@\xa2\xe5\x96\xc7:\x9f0@\xaeCG\xbb\x8d\x9c\'@\xfe\xde\x0bQ\x04\xa90@$\x02\xfe\xd1\x1f\x96)@\xa8\x03jGUf-@\x9eY;\x117}+@\x89\x9f\x18\xc41\xfb&@\xb5\x1a\xf0\x91K\xa2&@\xbf/\x97\xe4|\xc9\'@\x066\x05\x91\xc8y)@FgT\xab\xcb\xe4\'@j\x87\xdc\'\x12k,@\xed\x12\xb4X\xe6C.@h\xd5\xc5^\xb2G\'@&>\xfdu\'\xfa)@Xiq\xdf\xec\xc3&@t\x1dc\xf0A\xcb0@\xa6\xf1\xf0\x0c\xe9\xf0%@\xcd\xdf\xb9\xda}\xc1\'@\xd0\xce\xd4\x12\xcc\xff\'@\xa1\xb8J\xcff\xb8-@\x14\x98\x9c\xc4@\xf7,@6\xd0w\xe5\x8bi,@\x18K\x12(k\x16.@x\\t\xae\x8f\xa4%@\xe4\xcaH\xad\x96m\'@\xb6\xaa\x95\xb33\x87,@\x9a_\x99Ef\xb20@\x95I\x92\x86\t\x90&@F\xdfyT\xc6!-@\xaf\x05%\'V\xa8&@\x96\xb1\xd7\xc3\r[0@\xe8$\xf1\xedR\xe5%@kTa9\xf0\xeb-@0\x81\xe4T\xc6"*@<e\xf5\x84\n4/@&\xc2\x11\xed\xf6\xa7&@BU\xf0\xecg\xf9+@\xd5\xb1f\x9aA\xb10@\r\xd9\xc0d\x9461@T\x9dq\x0b+\xe8/@\xe1n$C\xe3\r0@\x0b\x95\xc5EX\xd60@\xdc\x1eXdO\x920@\n\xc6\xc5\xb8\xbeD\'@"\xa9TAZ,)@\x9b\xcd\x1e-*\x83-@b>EO\x1d\xe0\'@X>\xfcE\xf6O.@\xfe&\x05\xb6T\xa80@\xd2\xda\xbc~:\xd80@\xc8\x8cr]\xd5C\'@Tn\x0c\x05\xf8\xed0@\xa3\x97[\xe8N$,@\xf1\xee\xee\xbd\xde|%@~bMm\xd1Q*@X\x83~D\x87)0@\xac.\x8d\x85}x-@\xd5\x1f\x05\x0bO\x191@\x9fz\x0e\xa7\xde\xc1/@\xce\xeb\n$\x95y\'@\xd0\x08\x8c\x1eta.@\xe2\'\xc8\x02\x94@\'@vN+\xa4!\x1d(@\xc9\xc3\xa3R\xda\xde-@\xceh;vu\xa5&@\xbd\xfef98\x11\'@w\x8b_\x90\x07\xee\'@\x96\x81A\x0e2\xe1,@\x11o\xd1\x16\x0e\x06-@B\x07\x15\xa8\n\x1f-@v\xde\xf3\xc2\xe0\\.@\xafF\x02ID\x120@u\x16%)FU\'@J\x02Q\x9el\x11(@W\x05\xb3\xa5,R(@Nt\xec\x8a\x13;0@\x12\t\x944\xa2Z%@e\xf0\xf8\xbd9\x88.@0}\x1d\x83\x8a;0@\x08\xb3\xfc\xd1\x9e\x0e*@\xf5(9\xed\xbey%@\xaa\x9d\x840"\n0@k\xc6\xd3O\x82\x08)@"\x95\xfa\xca\xa9\xf9,@\xad\xed\xfb%\x99\x8c,@\xa7C \x92\xfc\xff&@c\x8c%c\x91V)@\xa9\xae\xbf\xcb\xa0\x1d0@=\xe7_\x9fQ\xa7.@\xc6\xc0\x95#\x18\xd1.@\x82\x81K\t\xa1\xab.@\xcdb.\xbcRl0@\xd2k\x16#\xb2H.@\xb6\x12:\x87\xbcW1@\xc0\xc9\x0f\x8a\x7f\xfb,@\xba\xe7\xb5*R\x880@^W\x1ezo+0@\x80\x7fAj\xb5\x130@\x1f\xce0\x89\x00\t0@\xcak-\xed%R.@\xe3\xbf\xd8Yz\x0e0@\xcf#\xd4|\xe73&@H\x83\x1e\xb5\xea\xd60@8M>R\xd2o,@\xb6\xde8\x99\x08\xaa0@\xcd=\x9dfG\xa70@\xaf\xd5\x0c\x93\xfe\xb5,@\n\xa17F\xedB\'@[\x8f\xd9\xd2\xb6\xc3\'@l(6I\x9a\x85&@\x82\xbfx:9\x970@K\xd6D\xcd\xaf\x050@\x18\xd2"\xbc\x0f\x9c0@\xabY\x01E\x8b\xdb.@\xd2\x14V\x19\xddz.@\\c\x88G\xdf\x870@\x0e\x0bs\xd2<z%@\xe1M\xd3\x92\xda\x12(@J\xf3>\x0b\x83\xe70@_\xf7W\xfe\xd8\x870@l\xa8p\xd5]\x190@\x88X\xaa\x06\xf1\xa3/@\xf1\'\x80\xd0\xdb\xff/@x.N\xb8\x93\n0@\x8a$\x93\xd5J{.@\x9e\xf8C\xe0\xe7R,@\\\xc1ID\xf3\xf6\'@\xe4b\x02^\x9f\xa80@,\xe4T\xbf\xa4:\'@\xd6\xaa\x84\x1c\x95\xa40@\xe1A\x1c\x8f\x7f",@ \xd9<\xa21k&@\x94\x9f\xeb\x17i\xf71@\x1bK\xf3K\x8f\xdf0@~\x03"%3\x85&@cQ.\x80\x02U,@,\x18\x93\xf9\x95\xb1/@9\x11,.\x04p(@\x99\xediXA\xa8\'@,\x83\xb7\x97\xd4\xe6,@\xf7qV\x93\x05\x8d0@[>\xd27,%.@F\xbb`e\xce\xf4/@\x16\xb4)\xa9.*-@\\\x10\x8c`P\xc0/@\xd4S\x19u\xfe\x890@N.\xdao\xaab-@~\xf6)K~\xd0,@B\xcc\xef\xfb\xd5\xc7&@J\xc7l\x88\x1a\x980@\x1a\x83\xa9\xd0\xfe;,@0VLA\xd2E\'@}\xd0\x15\x16\x9f\xca+@K\x0cr\x8b\x04\x1b-@\xef7\xb7\x91\x8a\xde&@e2\xdd\xbc\xeai0@\'.3A\xd3\x7f,@\xb0\xa2$\xf32m.@\x97\x06\xdc\xa2\x0b\x98/@l\xbaS#\xdc\x0b0@\x8bp\xa6p\xd8\xea0@\x82\x01*\xe3\xd2\x1c-@VYt\xbd\x86!0@\x94\x14\xd1@\x1a"1@oR\xe2\xc9\x18\'0@,\xb0\x03\x92\\\xa0/@\xdba\xe3\xa5\xe9\xac/@\'IF\xca9\xf3&@\xd1\xa1~\xe9\x9c7%@#.\xd5\xf1\xba\xc9/@\xd3\xed\x82\xc0\xe65-@\t\xc3\xde6\x13\x87,@a\xb1\x01.\x9d-0@<T\xcf\xcd\r\x9a(@\xd3h\x0b\xcc$g/@\x12\x0e\x8a\x0f\xdb\x1d2@X\x9f,\xabi\x840@V\xab&\xdd\xe9\xd60@\x05\xb4Y\xcb\xd3h&@az}\xb0\x18\x1c)@\'\xfe\x86W\x8d\x11/@\x02\x807\xdc\xc6\xff/@Ef\x96\xff_\x1d\'@\x13\t\xd8\xdd\xc9\xf60@\x92\x89\x86\xf4,\xdd-@ed\xba\xa9\x965/@y\xbd\xb2r\xdb\xa6&@\xf4\xfb\xf6\xb3A\xec0@8\xa74\x11\xd6\xc4\'@\x85\xf4\x95\x1eq\xf5.@\x8d\x11\xfd_\x92!/@?\x16\xd2fB\xe2\'@\x8c\xc7c\xdd\xbe(\'@\x93\r[G\xd3\xee0@S\xd0\xbe\x87\xaa#+@t\xf6@\x11\xa0\x1a-@\x9b\x8dLZ\xaa\xfb)@\x91\xce\x1eK\x1e-(@\xdb\xd4\x9f\xdfg4(@\xad\x1ax\xb3\xa5=/@\xf8\x94\x87\x81\x81-(@\xf9\x0f\xb0M\xbcR-@\xb7\x1b\x0f\x8e\xc9\xbd-@<e\x02\xe9y*-@\xa4\x1d\x1d\x028\x8d0@)\x9d\xb3Q\xf0\xd5-@\x82n\xae\x80x\xc3(@\x13^%\\\xafR-@.\xdd\x85\x12a\xdf&@m@\x9d\xb5%\x93/@\xcd\x05\xc7 \xd3\xc6\'@\xb9(Z\x10:N-@\xb9\xd5\\/b\xed\'@^\x04\xc8n\xe1\x8b0@\xdf@\x1d\xfaSk&@\xf6Q\xb4\xbe\x02k*@\xcd\xce\xffK\xdbI.@\x91\xad\x08Vo\x1f+@6\x9drj5z1@Aw-\x93F\x0f,@zV\xd9\xa0g\xd1\'@.\x1a\xee\x11\x9b\\,@\xa9\xdd\xba\xbb\x9c^%@\x06\xc9\xeb\xfb\xe3e1@4y\xcbc\xcb9)@V\xb3\xb0\xf5t\x81-@\xc5\x1cE\x8c\xd4\x9d-@\xd3\xf9x\xb9\xc2\xde0@\x9cN\t\x8d4\xb6\'@\x040\xde@\xe0\xaf0@\xf1\x00\x1c\xf6w\x81.@\x99\xf4\xfc\xd0\x8f\x03+@c\xad\xad\xa2}\xc8/@\xfb|E\x94\xd1\xef*@-\x17v\xda\xa3\xce,@\xc7*\xc3%\xee\xb3,@\xd8\x9b+ss\x9f\'@\xc0\xff\x19<\xf8C&@\xfd\x02\xe0Z\xe7\xfe/@5MM^\xdd\xb51@\x1d\xad\xc2\xa9\x12\xb6-@\xa2\x98\xc3K\x08\xaf-@\xd3\xd8P\x90\xe2B)@\xd9^\x7fQ\x0fx(@y\xa4\x88Up\x1d,@\x1cSV\xbby}+@N\x99\xc0\xd3\x06\x96/@\xb3\x0fx*\x9a\x87%@gB\x90\x8b0c(@\xdc^\xde\xb8Y\x8f,@\x9eQ\xdd"\x01\xe3(@\xdfEWngU)@v\xd6`y\x1f\xc0(@\x1e\xbelv$\x1e.@\xc0\xe0\x01\x04\x97\xba\'@/\xa2K\xe7\x87\xe5/@\xd2E\xacaf\x0f/@\xca\xd6\xef\x95\xf3W(@\x82v\xa8\xcac*,@2&\x06\xf6\n\x14-@\x9c\x92\x13\t\xcf[,@\xe8\xa4\x15\xfe\xb5\xa6*@,\xa2\xcdK\x06\xc2-@\xb6G\xab\xf4\x8e\x0f-@b\xb0\x7fOk\xd6-@N\x9d\xe8\n\x19\xa2,@\xd8\xca\xbd\xa3\x14\xcc+@\x9c\xe0\xbf\x15\x134.@\xac\x92\x93Dqw0@k0\x99\xa1{>.@Qd\xa2C\x85X%@\x87%\x12\x95\xe7.2@v\x19\x0f\xf6L|,@`x\xf8\xdbb\xcf\'@\n\xdd\xee\x81Lt,@\xcb8K\xd2=\xcd+@~"\xa2<A(1@\x80\xd8\x8e\xed\x03\x01)@\xfc{\x94\x93\x06\xd3+@v\x8f\xe2\x9e\x0c\xc2,@\xde\xf3\xd7/\xa4\xf1,@\xe1\x19|\xb1\xb3\xd0+@\xb6]\xbdq\n\xd6(@\xd1o\xae\xe5M8/@\xf8)\x1a&\xe8\xee0@o\xce:\x15\xcc\x10,@}L\xcf\xea\x8b\xdb,@E\x9e\x02\xcf\xcc\xaf&@\xba\xef7T\xae\xf1,@Q\xcd\xde\xefZ\x1b0@\x12\x80\x02\xd25\xe6/@\xa2T\xab\xf9\xe0\xba-@\x92z+\x90\xb2`\'@\x1cox&1\t.@\xd7\x8b\x11\x10\xa1\xd10@B\\\x1f\x97\x96o/@\xa4\xbc\xe5\xd9\xcb_/@\xcbH\x1a\xad\xdb\x8d0@ln\xdd\x0b\xcb70@;\xab\xa9\x86\xda\x9d-@\x844N[\xfe\xe3\'@\xf3j\xce9U\xa1/@\xf8\x90\xca\x80\xdfY/@\xd4\xbfq\x98\xf2\x9e.@\x85\xc0F\xb5u\xfa+@\xe3\xe8G?51)@\x05c\xef\xd2\x10\xf2(@\x14q\xcf\x0e\x12\xa4/@4g\x9bk\x834)@\xb9B\xe6\x10\xf5\r0@\x16\xba\x06\xaf\x89o1@\x1c2\xef\xe1yx.@\xa0\x81\xda\x94V\xb3(@\x16\xf5\xc9|\x9c\x14.@\x15\xdeM\xc6y\x0c1@I\\E6\x8c\xc0&@\xef\x97\x96\x1d\x03\x96%@$Z\x93^ \xb9%@\xdb\xd1\xd7\x06\xb9\xa0,@\xa09_\xb5K\x03.@\x0cZ\xc0\xd9"\xb7(@\x15\x14\x03\xe9k\x7f0@\x87\xb2\xea\x89\xe8\xe4-@\x98mq\xb6d\n(@0\xa7\xc0\xbc7\xea,@\x91\x1f\xce\x16hj/@\xa9\xb7\xde-\xe5\x04*@\x01A\x19%\xf4\x18*@\xe47\x0c\xd5\xdf\xff0@\xf9\xb8\x9a\xc3\xa2\xb3+@\x10\xb6\xf7\xc3\xaa\x95)@W\xdd\x04\xd4\xdb\x060@#\x15.\x85b\xad-@+[\xc4\xd0\xd3\xdf-@\xe3*\xe8\xd2\xbf\xe24@5\x0f\xe8\xdd\x1f\xf6+@\xb0\xb3\x97?n\xf9&@\xa2\xf6O\xfae\xfd,@\x9bd\x9c9x\x1f0@G&\x0f\x0431.@a\x96\xa9\xf0G[(@X\xbf\x04\xad9C(@x\x80\x93\xcf\x7fL(@\xe9\xa6I\x0cI\xfb0@\x8d\x9bTk\xc9j0@\xa4\x95\x05B\xda)-@\x93\x19\x15B\xdc\x1a&@\xe8\xd5\x98\xbd\xb6;0@\x9cS\xba\x08d`(@V\xfa~\n~"*@\x03\x0fbB\xb4m4@;P\xecC\x06\xf3)@J\x19\x8e[>\x1f0@n\xa0a\x14y\x90\'@\xfd\r;\x84\xa4&/@\x91>\x0e\x8a\xfe\x870@\xae\x10\x91\x8b\xd8\xce+@\xadvo\r\xd5\xe1)@\x0cs*\xa0$\x8e-@\x06~\xda\x86\xe9<0@c\x99\xfbDyq-@\x9e\xe9$\x81@\xdc\'@\xd4:[\x0bd\x1e)@bS\xeb\xbe^\xf0-@\x90\x04\xc2\xa3\x0fk)@v\xb4\x89\xc7\xd0\xd8+@\xf8N\xe0\x13\x8a\xd1.@\xec\xa0\xa9\x12\x9b)0@\xe3\xa4\xf2t.\xf6&@!\xa3\x00\x14)a&@\x16\xb6\xdb\xbaW,/@\xa1fu`\xa8n-@\x07\x93\xd2\xdc\xa0\xab-@yE\x83\x85\x0f )@A\xa4R\xc4(\xe7(@\x12vbZh\x08*@\x19\xa6V\xc4fD.@\xc0\x04\x05\x83\x17\xae,@\xfc\xe6X!\x8e,1@\nW[\xf8\x98Z-@A\x0f3c\xc6\xa8.@\xa9\xde\xae+)\xa1.@\x8e\xef\x98\xcc\xbf\x18,@0D0&4\x8e/@`\xe5\xfd\xca\x9e\xb0\'@\x06I\x0f\xd4\x81\xf30@\ngM\'\xe1\xfd+@\x9e\x1a\xa9\xe7\xa1U&@\xc6^\x96\xd1\xc3\xba\'@-]\xaa\xa7@v0@|\x14\x0c\xb0\x1d\xcf0@\x9fVZT\xdbm\'@\x1cp\xf0\xa9\xa4U\'@\xf6\xf8\xe7\xccQ~%@.\x88\xe2\xbf\'>/@m\xe0*\xc2u\xa4-@ YW\xd1+\x180@\xca\xc1\x07\x90\xad\xd00@y\x06FKY{)@>\xfdO\x91;\x04\'@~\xb0k^\xb5n-@\xb2.\xeb<\xdc\x93.@\xf5\xfb7\xea\x82N1@\xbbOz\x0b\xb57(@\xb8\x91\x82s\xc3\x86%@f2A\x02\xb7v\'@\xc5>\x7fa\xe9\xc6\'@\xe4\x99\xc3\x16\x01\x8a0@\xc0\x0f\xdd\xe9n/.@}\x88\xa5\x9e5\xa1-@\x98\x92\',e\x96/@0\xbcj\xf4\xf8\x97)@\xc6{a(\xb8<(@\xea\xb1\xdd\xbb\xd2\x1a0@\xec&\xf2E\xee\xb50@\xcf\xe3\x0cH\xd7\x9a,@\xfb\x81\x04\x06+\x19)@p\x15\xcbi\xff\xe14@\xca\x19\xd8\xd9=\xa6%@k"^\x92\x1d\x83&@\x95q\xb1^\x1e\xee%@\xc1r\x99\xd5\x18\x16-@}%\xae\xb3\xe3V)@\xcb\x9dqCq/*@\xdc\xde\x0fzy\x10)@N\tW\x86\xa3W.@%;\xc2\xbf\xcaX.@~\xcd\x90\x8fvj/@\x0cc\xbc\xb7\xc9\xfe)@\x83\xb9.\x7f\x8e\xdf0@|\xd1$\xa7\xbbp,@u\x11\t\x90\xca\xcb+@K\xf8B\r4s0@\x01\t\xae\xb3\x99\xcb)@#\xf3\xbd\xc9\xa8=1@\x1f\xe99\x97\xf9\xcb+@\xc6\xa4\xfc\xa8\x9c\xc2.@\xac\x15\x15FA@-@\xef|\x7f_E-1@@\x1f\xdd\x1eP\x93,@&\xdaL\x1bs\x0c/@Sh\xbeJ\x8b\xd9)@\x14{H\x89\x01\x89%@\xcb\xf2\x1a\xb4\xe0\x120@\xe3\xe8\x8b\x8c\xb0\x8e.@u\x8b0\x8c\x85\x07\'@/_!\xbf4\xd4*@e\xe5\xab\xc7\x06\xa5.@+\xc2W\xd1\xcf\xfc/@S\xc0\x88x\xa1A&@m\xbc-\xe3\x8b\xbf.@\xe9\x18D\xe7\xe1s,@\xdf\xee\xd0\x92g0/@2\xb5\x1ct\x82\x18)@\x9c\xc6\xd8dK\x87/@\xe5\x14\x93\xac\xd2\xb10@\x16\xe4\xa5\xdc\xd1\xae0@\x8c7\xa7\x81\xbdy,@\xac^7\xa0\x16H(@\'\x7f$\xd8$\r/@s\x82JL\xb4\xa9.@\x9e\xc7\xd6\x0b\xd7\xe70@q<M\xd0;4,@\xe1\xf2s+?\xb2,@\x1f\xf9Q\xbd)\xb90@\xb7\x0es\x99)\xa4/@\x19\xa5\r\xf7\x15\xda)@){V\xb9\x81\x13,@U\xa3\x17\xba\xe2\x8c/@7\xf3\x1d\x9e\x16Q&@\xc9\x93\xa8\x81\x7f\xc6,@\xca\x9e\x89\xee\xb0\x16.@A\xea\xe5\xb0\xb8\x8c-@.\x12\x15\x1f9\xae\'@\x93\x16\xd9~\x8el(@\xd5\x1e\x9a!\x17!\'@\xbd\x9b\xfek\xdd\x08,@\x10\nu\x1efM&@\xbd\xf0g\xb2\x1a\x03,@\x0fs\xc9$\xa5H&@\xaf\xf8\x98\x8c\xf3\x01-@\x99\x19\xd6\xb4c\xd0+@\x87\x11z\xf7x^,@6\xe9F$\x07(*@\x8c\x0b\x1aa\xf6\xb30@R\xbe#\xf0g\x1a,@ v*\x07\xa8\xce%@\xa8BQ\x00\xf9\xcd,@\xffmUQ\x84\x0c0@;*\x0e\x18V\xa4.@4\x12i\xfc[\x9b+@\xf0q/LOq,@Q\x1a\xfaq\n&,@R\xb7.K\xbf\xa7%@\xe1\xa5\'\xd2\x0f=&@\x18I\x87\xf7c\xc9%@O\xa0\x03Ofg&@\x06:\xab\x8e\xbbf.@H\xd1zN\x81\x81(@\x06njN\ne-@<\xe9y\xa5\xe4\x17&@6\x1c\xb6\xd4\xaf\x110@{h\x19\xe7\xb5\x0e2@\xdd\xd3\xb0\x17\xcfr-@\x9a\x85\x11\xfe\xcf\x91(@\xe6\xe7\x86\xe9|B0@\xb7\xee\xc8k@t,@&%\xd0w\xd8[(@)\xe7\x00\xadQ\xc6,@\xe1#\'\'/\n&@$8\xb44\xa2\x8d1@\xd4\x87\x01\xa7(\x9e*@*\xb7\xc5\xc7\xf3`/@\xbb\x95$t\x07\xe1(@,\x995<\x1d\x8d,@iB\xa3K\xd7\xb9.@S\x9a\xa0z\xe9f.@Z\xbcs8<\xe9*@8\x16\x1e\xa8\xb1\xe41@\x98I"\xda\xf9\xb9%@\xf6w\x0c\x1c\xad\xe0-@\xcf\x94IV?\xb0*@\x9d>K\x9b\xd7\xcf\'@G\xe2\xa3.\xd8\x0b\'@\x02\x14\xa2k\x97\x9c.@\x95\xac\xab:~ -@\xbf\x86\xc0-\x9e\xee,@\xce\xbb\x12\x15\xda\x082@\xe7A+R(\x851@\xa1?\x9d\x00\xa6\xfb%@D`g\x18V\xbc+@7\x90\xa1\xf9\xb6?.@\x1cq1\x9c\x98\x07,@\r\xcd7z\xd2\x9b.@\xc3\xe5>\x1b\x0c\xed,@\xcc\x14\xe7%\xdf\xb0*@:$\rW\x0e\x98)@wD\xdc\xb4\x98(2@\rb\x15\xda\xee\x98/@u\x18d\xb7\x94E\'@\x89;\xe6\xdf\x85t,@\x08\xf6\xf9\x9dl^&@`\xbd\x8a\x80\t\x0f,@r\xf3) \xda\xbd/@D\xaf\xed4h\x16(@\x84\xa1\x86\xc7\xd1\xc0*@G\x0f, \xc2\xc2\'@\x8e\xed\x04\x1dB\x15/@\xefKE\xe3f\x7f\'@NY\xeao\x12\xfa,@o\x0f\xde\xb6\x18\xf5(@<\nY\xdc\xe3\x180@A\xb6\xed7\xd2\xed(@\xf7\r\xf3\xa8|\xd9%@\xeb\xa99\xfb`\x13(@-\xc4B\xc7\x0370@\xc1.{\x86\xb5_1@~\x18iot\xe2/@\xfes\xbdn\x19\x84-@,\xb0\x0e\xe0i7&@\xe9N\x8f\xe4\xd5\xcc%@I\xdf\xc6\xba\xf4\xff*@c\x1dOPM\xb7.@SO\x83c\x90\x8a&@\xd0\xc4"-\xb5\xe9(@\xfd\xc9\xb9(\xcc\x05-@\xe1"\xedV\xf10)@\x07N\xbc\xd2K\xae+@X\xa2Z\xb7_$0@\x03W\x1a\x0f\x84\xe9\'@\xe9f\xb7\x7f\xa6\x7f-@\x99\xf7\xc6\x9e0<\'@j\x7f\x11\x80\xa7p.@\xe54\x0eP\xf8>)@\x1a\xf5\x98#L\x8e,@\x8cF\x0f\x04\xe8V.@\x85\xb2<F\'q.@P,\xdc\xad0\x83(@W|\x8c\xcc\x9d\t+@P\xef,\xdbg\xda%@\xed\xba\x7f\xae\xfd\xaf\'@mw(\xf0\x95\xfa+@\x80\xef\x96\xb8s\xdc*@?\x84]\xb2\x1c"(@\xd9\xe2\xd3UJ\xac0@\xd3\xad\x1cn\xb5\x190@\xa3\x1fQ\xe7\xfek-@\x8d\xd1y\x19\x0b{.@\xb9\xe7Z4\xdb\x95\'@\xba\xad\xc0Z\xd4\x94+@\'0\x0f\xe4\x0f\xe94@\x97r\xc4&d\x07(@V\x14U0\xed_*@\xcf\xfb\xec\xb0\x82\x1e1@\x0f\x14\x89Sy:1@\x9es\xb1\xc2\xf8@(@]\xe4@Zi\xf8,@\xfb\xcc3\xde\xfac0@2\xdc\x19\xeb\x846&@\x85\x86\xfd\xa8$$*@\x02\xb6\xcc\x95\xa7\xf70@\x9d\x82\xf7\x18d\xe7*@\x9f\t\x1e\xc5nb(@"\xc7^\xdc\x85\xf3\'@\xca\xb1\xca\x12E\x06&@E0Bp\xec\xd4%@n\xc2\x17t\x8fJ(@\x96\xca+\xb8>\x01-@7\xcfBV\xcd (@\x8f\rQ5\x84d1@0[\xf9\x11\xc1W,@<\x90\xec\xd2\xcd\xd7(@\xd2\xbd\tu\x034(@po\xe8\x8f=\x15,@\x91ZX\xd0\x18U*@\xda\x81\x1b1\xba\xf3&@\x01L\x90A~\xa2+@_\xbe#\x8a\xc5}0@\x9c\xba\xc6\xc4\xe3\xa1,@!]\xbb\x1d9^-@>=\x1f\xa5\xbb,/@\xb3\x14\xf9\x11\xe8\x00-@/\xc4l\xac\xa1\x85,@\x05\x90\x7f\xfe\x13\xa9.@\xd7\xe0D\xd1a`/@\xa8\xe1\xcd\n\x13g%@\x9d\x12#y\xcf\x9b\'@\x12\xb2!\xc3\xc5\x8d%@\x9d`Ln!%-@\xd7\x15\xe4$]\xc8%@\x16\xcd>\xd9\xb3\x0c.@A\xe9\xf5,T\xcd\'@\x15\x07\x94\xe9\x1a\xc0%@\x10\x0f$+z30@\xff\xd5\x8d0\x9cK+@\xac\xa7\xbc\x1e\x06Y%@\xc19r\xe3\x05>,@\x0b\x0b\xafInm&@N\xe5j\xd5\x96\xd7-@;\x0c0\x08\xd7J,@W\x83\xf3\xd8Pw,@\xfe\xb8\xf1\x99j](@(J\x97\x86\x0e\xa7&@u\x92\x10O\x99%(@\x10\x87N\xc2*\x9b+@Y\xda\xc9A\xe6\x9e+@\x82\x8c\xaf2D\x8b%@\xd09\x98:\x02\xc2+@\x98> (0\xa7(@\xd2xD\xa9\x8c=1@\xa2o.\xb8B\xe5/@|\xc42R\xa7;1@\x829\x81\xab\xfd\xf5&@\x8a\xd1r\xeas\x1c-@\xccq\x1f#{\xc4/@\xa4Z\xa3[\xf4g1@d\xfa\x15\x8d\x04\x7f0@\xb8\x1f\xeb\xccC\xe0-@K\xa4\xd4\x1a\xd5\xb2/@\x842\xb7xpn,@\xe3\x80Q5gE*@\xa8\x8b~\x0e,\xed,@~\xea\x01!\xc6\x1c.@\x9a(k\x198/.@\xf0\xe6\x83 \xff\xd3\'@:\r!\xd7,%+@\x08\\a\x10\x8b\xcf(@\x1d\x83\x02\xb5\nJ0@1\x9e\xe0\xa0Q\x07,@\x06\x07\xe2_\x0f\xe30@]l-\x96\xf1\x1e%@R\n>\x10\x0c\x111@\xa3\n\xb0\xb6#\xf7.@c\xce\x8e\xc8\xe8h0@VV\x9e\x14\x0c\xa8+@\x11\x1a\xfe\xcf!\x03&@\xcf\x90\x81\xb2;\xd54@\xa0^\x1b\xb8g^\'@\xf7\x92%#\xf5\x18)@\xf9\xa5X\x89nj-@]\x8b\xf5\xc7B\xa5,@:\xf0\xb52\xd1\x1b.@\xe0\xdcXs\x1e\x14.@\x04\x1aC31\x16+@.\tz\xd8\x12\xac,@\x12\xec$\x8f\xa9\x90\'@&\xb2\xe6\x0cV\x8e*@\xb5\x9fl\x00\xe2g(@\n\x7f\x1c\xc1R\x0c%@\xf1\x9d\xc0\xc3"\xf5.@f\xfa\x96\xbcx\x16(@\xc0\x90/\xbdG\x1d.@"\xfbY\x9a\x0bV4@u\xdd1\xea\xacX)@^\x97\x9c\x98\xc4>(@\x10\xaf\x1c\xc5\x92\x99/@*\x81\xd8\xfey\x84/@\x8f\xcb#z\xa8\xab*@\xe4@h\x17\xa21(@\n\xc8\xd9\xdf\x06./@\xd6\xbapf\xa9\xbd(@V%\x10fX\xb7*@0\xd2DJ\x1c\xba%@\x0f\xef\x80\xe5\xc0:(@o\x91+)\xa2\x0f+@D\x9e\xb6r\x0c\xf3,@\xd6\xdc\x9f\xf2\x0e\x87/@T\xa7r\xde\xf4\x7f/@E\xe0\x93\xd8\x07\x87+@\xe7[\xd3w\xc2\xff*@!l\xceZQ\xc4(@o\x0fv\xe1r\x83(@0eQ\x8f\xfa\xf1.@\xcf\xb6\x15\xd5\x06\xea1@\x1aRKG\xf1&0@\xd88\xf3\xac\xf4\n0@\xc3\xc8MVK\x98*@\xe2Qr\x11\xcf\x91-@\xaf\xdb%\xf6\xf7\xe7*@\x88\x8d\xac\xe10\xe1%@\x94\xfc\xbe\xef6K,@/Jp\xa8\xb5v-@\xda\xbd~O19/@\xa5\x9d>rn-/@\xe0\xb1\x9d\xfb\xbcY/@\x13(r\x80U\xf8(@\xd8\xd9\xd8{\x1a\x97+@\xa5r\xce\xc4\x9b\xe1+@\xd64\x13\'\xcf*1@\\\x94n\x8b\xaf\xd0%@rR\x7f\x1a(l\'@\xd3:G3S\xa30@r\xf9n3p\xbf,@\xd3\xe7g\x82\xdf\xf1%@\xa6\xd8\x9d\x07\x11\xbf0@\xb8Q02\xe8/&@\xc6\x9a\xb1\xcfAx-@\x0b\xb9C\xf1\xb0i)@\xf5D\xdfR\xfb\x022@\xad\x92\x98>?\xd9(@\xf0\xc6\xf3\x91\x82\xd5/@>g\n\xeb\xbd\x7f-@\r\xa9\xe6\x0f\xc6\xc10@sq\xafH\xec\x1d+@\xbc\xac\xaeo\xb3\xe7,@\x0e8\xda^\x07\xa70@\xee\xd2\x08Y\xf1\xd4-@\xc5\xd4\x80\xe7\xd9\x9d,@\xfc\xe9\x1d[\xeam/@\x03]\x90[\x87u\'@aO\xdf\xd3\x87\x88+@\x99\'\xa8T]\xb50@UW\x96\xea;t0@\xea\x12$\x8e\x7f.&@\xf5#sN\xd3\xe8(@\x18Y\xf9s\x93\x1c(@\x8bw\xd3*\xe2\xa4)@\x87t\xd8\xdcH\x04\'@\x0b\x05\xe3\xefyw*@:\xa4d\x808r1@2\xceA\xe6\xc4\xf3,@\x1c]\xc84\x80\xbc&@.\x13\xc6\xed\xdd\x01)@\x07A\xfd\x12k9)@\xfb\xa1\xf7\xd6\x16\x85+@d\x9f\xb7\xab\xd6\xae%@<\xadf\xaf\xc6{,@\xea\x85\xb7(\x96S2@\xe5a\xef2:N/@\xc2\xd4\xc1lo\xb0/@\xf9l\xde}\x877*@\xb4\x1e\xfa\x88\xdd\xd1+@u\x89J`\xfa\'&@X\xf1$\x9a\xd4\x0f,@I\xa3\xf1K"\x0b-@\xc2h\xb9\xf5\xaf\xfb%@dX9\xbf\xbe\x8b-@\x9d\x9d\xd4\x87\xa1\x12)@\xce\xebh\xf7/;/@\xd2,P\xaf\xa4\x9d1@\x80\x12\xfb\xe6t\xa11@x\xf5H\xd5s\x88&@\x83e0\x88\xbc>\'@\xcd\xfb\'<\xdb\xd4.@S"?\xc2|0.@\x03\xa8%\x15]\x12(@n\x1b6\xf6<\xb3,@r\xb3\xd2\xb4\xd4\x8b,@\xa0\xda\xb7e6\xd8-@=r\x1c(\xdd\x9d&@\xa1\xaa\\\x1a\xf2\xd1)@\xa53\xeb\x11cV1@P\x19>\x99P\x0f)@_F\xf5(>\xf4-@MW\x9a\x85\x81y0@\xdb\xce\xa9m\xfa\xc40@\xf0p\x17w\x88\xa4+@\xf7\xae\xe9\xe2\xea\xaf%@\xd5\x02\xa7Mq\xe7/@\xfcO\xcb\x81S\xb9%@\xd2r\x86\xb8J\x9d,@\x86\x1f%@\xe0\xe50@\xd8A\x01\xaa<r.@\x95\xa9\x96\xbdu\x11&@\xd3\x1d\x0fZ\x8f\xc0,@z\x00\xf3I\x11\x05-@d<W\x0e\x15\x17)@\xf5N\'\xd7Lm0@os\x18\x88\xefx*@\x1e\xfd\x84\xdb@\xe4&@\xa2\xa4\x1a+\x8d\x93(@\xd1\xd0\xef[\x14!\'@\xb1\xcd\xddq\xa9\x91\'@\nD(\xc7\x1ai*@\x869Co3{.@\x8f\xed\x19\xec\x1a\t&@\xdd\xd3\xd3\xa3e/\'@j\xff\xa4D\xbb\xcb.@\xbf\xbf=}\x08\xe8.@\xe4\x04-b\xee\x97-@\x81\xce\xb6w\x0c\xda1@\xf7\x91@\xa5<\x8a,@H\xf4j\xfa\xe1\x15,@\xfd\x07\xa6"\xd6\xb1+@?\x99M\x95)X*@\xda\x88L\x0c\x0c\xa9(@\xf8\xebk\x99\xfdk,@O6\xfaX\xa2+3@\x97L\xef\x83\xd3>0@\r\xdd\xa3\x02\xcf\xd60@\x0bE\xcc\xa9 \x870@\x91\x8c\xd34j0,@\xbe\xa4\xc9#\x07\x960@\xa9\x84O\xa3y\x1a&@ \xf5\xc6rO\xb0-@\xdd,\x94\xa7\xe1\xaf0@\xd9~Du\x96\xff+@js\xd3\xbbzv*@h\xef\t\xf8\x0b\x88+@H\xc43\x1b\x1fW(@\xe2\x88\x9ay\xc2\xe9%@\xbc\xfbO\x85?\xd3(@L\x13?\xb5\t\x93/@\xb8+ \xa8\xedR)@\xd7\x93\xe3}\xe2\xb8+@h\xef\xfd\xd2\xb3\xa3-@Z\xb5\xeaS\xb4i,@\x885\x85\xdan\x80-@|\xbaS\xc6\x11\n0@\x17>\xf9\xa1/-0@\xb2\x08;\x89>o0@\xd04r>"\x890@Tuoo\x18h,@\xc8\xdf^\xfc\x12\x9d%@\n\x1b{d\xc3\x02&@\x98\xb5\xadi\xb0C/@\xc8\x12c\xf1o\xb5+@o\xb6~d\xba\xd80@U\xf9P\xb6a\xba1@D\xc6\xf7\x1d\xf9\xa4/@\x04\xb5^\xde\xb36+@\xad\xe5\xa0\x80\xcb\x91/@J\xb7\xbbv\x88\xdd)@V\xf8\x1a(\xaa\xff/@\x1c\x1cc\xa5\xa5\xd3,@\x85\xb1\xc5\xd6\x1e\x111@\x19\xd8\n\xf6\xb1\xee.@\xd4-J0\xcb+(@P\x87\xa0\x95\x08\\&@\x14U\tcX{/@M\xeb\x06\xa7\x8fW.@)s7Q\xd2\xa31@\xb1\xb6\xdeE\x15,1@e\x82\xd0\x92\xb2\xe7/@J\n\x15zap)@\xa8u\x92e\x1e;(@\xaf1\xe6\xdfN>*@\x0e\xbd\xf3\xab1\xde)@$7\xf2!\xfd\x130@\xc7\x94\xfa\xa7\xaf9)@\xa0\x9b`\xe7J\x8f-@\xd6/\xa7q\x91\xc5-@\tn\x1a\xdb\x9e7,@\xbd\xd1\xc7xI\x8e0@G\x9e\xe4\x8a\xa7\x06*@\\\xbf\x7f\xaeB\xdc-@\xd67\xfa\xb3S\x9c/@U\xa7\x056\xbdP.@\xa1E\x93\x01\xd0\xb2%@\xf7F\xfb\x89\xfc\x1e.@\xc7\xa4\x07~6\x04*@\xc9\x92\xc1\xfeo51@\x90\xb3\xda\x0c\xe6\xcf%@(\xd9\xd6\xdc\x90\xe5+@=\x1f\x98\xd8G$.@A\xdd\x12\xac\xd2\xe9/@V\xf5/Zc\xb00@\x08\xa8j\x06\xb4\x8d)@\x9d\x06\xec\xb8w\x08&@\xf2\x1d\xc4\xadH\xac+@xT\xc3wE\x9b,@*\xa5d!u\x9d,@v\x9d\xfc6\xdb\xcc,@\xd40@b\xf9\xe7)@Ea\x96\xfb\x03\x9e/@\x87\x9d,e\xc8\x9a)@\xd8=q\xfb\xc4x/@\x16\xe8\x15;\xa8\x12)@\xad-\xf5\xe5\xa7 -@\x85\x998\xf4\x87\x84-@;\x07\x14\x8a\x06\x88.@\x16 \x92\xf1Y\xaf+@z\xf5w\xdcB\xe1-@\x84\x16\x15b\x89\xdc.@\x07zmL{90@V\xe1\xe0\x06\x95/(@\x85\'yw\xeck+@\xf1\x8a\'SLS,@\xec\xacO\xfb.\xbd0@\xae\xf9\x13A\x17\x98-@\xa1\xb8\xa3$\x9b\x150@\xb7\xcb\x96\x02 \xe9%@r(\xd3$\r\xb40@\xcet\xd7\r\x98\xcc.@tX\xdb\x81H\x8e0@\xd0($\xb4\xcdn+@\x12\x8e\x0287\xdb,@\xf8\x87G*c\xe1-@\xd6\x95Z\xbf\xf8\xc3-@\xd4\xe8\xe2\x85\xa7\xc6)@6\x9f\x1a\xf2>\xed&@$L+\xe4\x80\xbc&@\x9d\x7f\x82Y\xce\xf3+@\x8c\xc9\xddA\xca\xfc/@\xd1U\xe3\x92a\xce0@\xb4"\x8c\xac\xd6\xda,@Q\xf3\xf4zre)@}\x17\x05\x00\xd3Y.@\x99:cJ\xde2)@I\x83\xf3Q\xf2\xca&@\xc4\xc7\xe4\xabw\xc9(@\xfc\xf5Z\'vP)@p\xe8/\x85\xa9\xe4&@\xfa\xab\x80E\x13\xe2&@\'\x87\xac\x87\xb6W.@\xf4\x00\xcd\x88+\xd9&@Wr\x0c\x91.\xeb%@\x06J!\xeb\xa7\xa0)@\xb0x\x9f5\xebS+@\xb5}\xe7\xc4\x07X&@[!\xf4\x07\xecW/@\xdd\x111\x1f\x8fj-@\xcf\x06w\xcc\x93\xb7(@@W1 e=0@\xfd]\x16\xb0\x14s(@\xaas?b\x84\t2@U\xdfk\x89\x0f,&@\xea\x89S\x8a.\xbc.@\xa3\xc00K\xe1\xe4)@W\xf1n\x10\xd2\xfc.@%;\xda\xeb\t\xb9&@\xd1\x00q\xf5g\x1d&@@\xa331\xf7\x920@\x10\xd1\x07\xf6C\xab0@\xad\xf8\xd4\x1d\xbel.@\x9d\x96\x93\xa4k\xdd0@)\xbe\xeaZ+\x8f&@\xb7\xc5\xa1\x9cZ^0@\xb3U\x03E\xe5`)@u\x87h\xcf\x81\xb5+@\xac\x81g\x14\xdf\x9a-@k\xdeu\x97\x8f[.@F~\x8a`MU,@]\xe5js\r@0@(\xfc_\xf7C\xb8&@\x17V\xfa*\x03\xa1-@\xf7OEO-$.@\x19\xf1-R\xc4\x9a%@yQ\xea\xd4\x93\xd1-@\x05\xecO\xb0"~&@\xe0\xf6\xb0m\xa9u)@\xb1<\xbfe\xe2\x8d1@\x90\xfb\xe9\xda\xca\x92.@\x0c\x8c\xfe\xd1\xdf_(@\x15u\x87\xb70\xfb-@\x9f\xb8\x96\xbd\x8b\x8f%@\xbd\r\x02c\xc0\xca&@\xe5\xf1\xb4\x9e\xa8\x99.@\xd2\xe9/\xb7\x02\x15-@\x81\xdc^\x12\xa8y1@\xf3.z7A\xe10@\xda-\xab\x95\xd4\xa0-@\x8b\xb9A \x9f\xb0/@\x90\xdf\xb5\xe26\x980@V\x87\xe3\x9b\r\x12-@X%\x84+;\xfe-@.\xa8\xa6ex\x18&@nm\xbdt.R&@\xab\xa9\xb1;\xd3Y,@"\xfa\xbc\x991\x91.@1\x82\xc2W\x95\xbd,@*\xfe\xfcYt\xf90@aoqE\xb1\x8e/@\xeb\x97\xf0\xc7%\x02/@k\xc0\t\xed\x1e\x89%@0\x0c\x80P\xc4\x9e-@\x18)O7e#-@\xbb\xfe\xeb>\xa3\xeb&@\x04\xc4\'p\x15\xbe0@p\x846e\x81\xa50@\x19\xb5\x86\xdfA(-@\x87\xcfT9\xb0\x15+@r\xaf\x13\xb8\xa9\x120@\x99\x17\xc6fS{,@\'\xd7/\x10;&,@X\xf1V\x9d*\xe50@"m\xeek\xc3\x00-@\x83\xce~\x96*\x9a&@{\xfd\x11\xe4l\x9a+@\xd4\xcf\x02+\x9a\xb5%@#Ro\x11\xc5\xd5%@M6\xdb\xb9\x8dG0@^\x96\xc5\xd1\x86.2@\xc0\x06\xcc\x08\xecZ-@\xbb2\x83\x8c!\xd7(@\x99\x03\xfd\xf9\xb4`1@RD\xbb\x98p\x080@\x15^\xb2\x96\xd9\x98(@f\x81FK\x8c\xd7/@\xc6\xbf\xe0_n\xf4)@\x18\x03f[W|%@\xc9\x18\x82v\xfb\xd8&@\xab4]\xec\xcaE-@\xd7\xe3\xc9\x06\x90L&@\x16}\x92\xb5\x93`1@\xa8_\xfa\xd0\xea\xd1&@\xc8\xa6\x02\x83\xc2#,@\xbc\x1e\xa0\x88\xd9s0@\xcc8\xa8\x87\xcf6\'@ \x80e\xefr\x1c\'@\x8e\x86\xf2\xa1<\xab-@h\xef\x92C\xc4&,@\x9c\xacX\x0f\xf6\xd0.@j\xfd\xd5\xd0SV%@D\xaf7\xf2`c,@2\x98\x9a\x81@L&@\x8d\xfa\xf0\x0e\x03\xe6.@!F$\x8e-</@\x96\xdd\xf7\x0f\x03\xdf%@\xd6\nu\xd5I\x82+@&\x18\x0e\xf2\xb1\xa90@&\x1e\xec\x0f\xebY&@f\xc1m\x10\x86\xbe%@a\x15P\x15\xed%*@\x99\xf1\xb9\x1b\xda20@;\x18q\n\xf8$/@-{N\xdf\xb0|&@3\xa2/\xa5PK.@\xe9L[\xc72\x02(@\xcf\xdd&\x14\x14\xa0(@\xe8\x05\xbb\x98\xeb\x10-@\x95\xac*\x94\x05\xba0@\x93_\xa0\xdc>\x870@E`\xdc\xf8\xde\xf6%@6\x12q\xd2\xda\xf60@\xfb\xc3y\x8d\xb2%.@f\x9d\x0bQy[*@\x04\x17\x93\xc6C70@\xa2>\xc2\x82\x94\x91.@\xb5\x8d\xf1\x1e\xb37-@\\\xf2u\x83rJ0@]\x9d\xd6\x1e\x99\xf1%@.\xc6\x80\xae.\x83&@\xa1\xcc\x8e\xe5(#*@i\x16YM{.1@\xa8\xf6\xdc\x81\x8fs&@>$\xf7\xb0d\x931@F\xd5\x9e\xd8\x82n0@\x07\xd1\xe9.\xb9\x89-@1a\xc3\xc3\x7fu+@\xb3\xef\xe5`\xc8\xd4*@E\xc6\x88\xaf\xac\xa4/@\x95\xde\xf9\xcd\x8b\xa0*@L\xc82\xa4\xcb\xc2&@\xde\xdaJ\xb0\xe6?0@\xbcMX\x9c2\xc5,@O\'\xa8\x18\x1d*(@/\xc7\x9bUW\x8d0@7Ht\xa5\xab\xbb&@HA|\x15W"&@B\xc2\xca\x9b\x12r-@\x14H\xd5\xfe[\xcc-@\x06\xe9\xd1o>\x9e/@\xc0\xbe\r\xf2\xff1&@\x1e\xe8\x1e\xf1Z\x84+@5\xa8l\xecJ\xcb&@u\xf3A\xc3n\xcd0@w\xcc\xe1\xd9&\x92.@\xc6\xc0\xb9\xe3\x9e\x8e0@\xcf\xf6\xc4\x93\xb3_0@*\xe5}\xee?{.@\x8c\xb4>-\x079-@II\r\xf4;\xb0/@f\x80\xfd\xe6Mf1@\x16r\xe2f\xdc\x850@?\x88%\xa1|\xe0%@\xcd}D\x16\xb3o\'@=\xdf\xcd+\xaa\x7f.@\xc0\xdb\x9e\xa4\x9c\xd1-@\xf9\x80XO\x19\x06)@\xed!\x1f8\x10\x1e)@\xec\xd8\\\x90@\xa90@\xf2\xaa\xa3zj\xe90@:Q\xce\x05P\x8c+@\xba\x17\xf2\xabz\xbe0@\xc6\xc7\xaaj\xed\x1b1@I\x19\xe7\xe9\xc4\n\'@]tB\xa2\xa4G0@2\x01\xe8\x90\xd5\n+@Wb\xf9p\x82F+@E\xaa\xa64~\x17+@Z.\xd8\x92v\xb50@\x98y\xff0\xafV0@\x1eK\xaf\xea=\x87%@R\xd65n\x96\xfe\'@\xb2S\x80\x12\x9a\x82.@\x0eU\xc90\xea\xb00@\xd8\xe3L\xaa\xa3\xd9(@\xe3Z\xb9\x06\xfa\xc4*@??\xe1\xc5\x9d]\'@\xe5:\xa7%@\xbc+@\xad-\xa5\xc3\xa0\x894@\xa2\'\nq8\x03-@\xb0\xe5\x99<\xd2 .@uQ\xf3\t\x8b\x0f*@\x1c\x82=\xfa\xf2\xb2*@\x82\xbe\x07\xa5\xd2P,@\x1f5|;5\xb9+@\xed\xd3\xf7V1\x8b(@k\x07\x97\x1f\xeb;/@\x19\xe4\xe5\x1f\xa2q,@\xa6Oe?g\xfa0@b]\xd2\xa4\x15\xa0.@x,\x05\xa8(\x9e+@\x1a?8\xd1\xb4\x801@\xef\xd7\xca^\\\xc60@\xb4\xc1\xd6\xd4\xc1%1@j\x9eB"\x88\\1@\xe1\xfd\xad\x7fT\x17&@<)<W\x0b\x86-@\x83\xbc7F\x17x0@\x8e\xe4\x95E\xfca\'@\xe6\x91\xb0wDV-@\xf8\x16\xc0\xf4\xa69(@E\x94]\x8c\x14H1@\xc2\x80\xb53\x18\xc1&@\xbft\xe993\x00-@3\xfc\x96\x11x\xf2*@\xd6<Tp\x94\x121@\xdf\x11\xb05\xaeo,@|\xbd\x0e\xae\r\xf70@\xc6\xddo\x0cUV.@/\xa1\x87\x8c\x974,@\xd8\xd0y\x87\xb3\xdb,@\xec\xe0\x1f\x12p\x1f,@UU\xc3d\x83\x90\'@3[?\xf0\xa5\n(@\x80\xbaU\x9d\x95N,@\xb9\xe2\x88\x93\xd9\xba\'@\xc4\xf0\xbe\x0fG\xa9\'@*\xc7Q\xe2\xfaX1@\xdc\xce.\xf7\xf7\xce*@\xd0\xa0\xd8\xa1\xcd\x91/@\xe3\xc7AN\xb5?,@iSR\xb2r5.@A\xff&\xeb\x9d\x1c2@\xc25/\xae\\\xcc.@h\xf4\x80z\x1e)0@\x90X\x16\xef\xfe\x9d0@\xfe=k~\xd16.@\xc7K*\x84l\xc6.@X\xc4oI\x99\x9d-@\x06\xf1\x12\x87B\xd6\'@t+La]\xa9(@)\xe0F\xe4 \xcc%@\xbe\x80\xbc\x0e\xbdf,@\x15\x97\x93v\xcd\x91-@Y\xcd\x10s\xe2Y/@\xf4\xd0\xf1\x87\xc6+(@\xce\xd5\xab\xb4\x94I/@Zu\xb8\xc6\xd9\x05/@^o\x92hD1-@\x91\xa1 \xfc\xb6\xd9,@z\x17\xce\x97\n$0@\xf7\xafS\xc8\x99\x90,@,\xb6\x0fz\xa6\n-@\xfe\x99i\x19\xd3\xab(@x\xa26@\xd4\xb3+@\xbc\xd6\xbd5\xb78&@t\x16\x16\x13>\xc4\'@4\xe60\xfc\x97%/@\xd5\xdd\xf30\xfb\xeb(@\xbf\xfb\xbc\xee\t\x1b&@\xc4v\xd3<\xf0\xab&@\x14\x1b9\xaf\\\x1b-@a\x97Y\t\x13,2@\x91&t\xf1\xdf\x88,@\x1ee\x1d\xcf\xaew-@C\x1az\x917\x06-@\x92\r\x9bj\xdc\xb1&@p9\x96\xc2\x9d$(@\x93\x10,J\xf8\x01-@\x96\x16\xd8m\x00\xe2-@\x98\xee\xd5,^\xdd.@R\xfa\x10\xaf\xae\xdf,@Bf\xd3\x137l-@\xb1W\xa7\x19\xda\x00&@\xfd\x99p\x8a6L&@\x85\x85\x96G\x91\x07.@\xb4l=^\xa0\xe50@\xd6\x1a\xe1.?\x8d)@\xbd\xa9Z]\x98=2@\x83\xad~\xba"\xe1-@u;t\x03\xf4\t-@ \x06^\x93\xc8d.@e\x18\xef\x98\x8b\xd1)@42f\xdb\xd9\xf9.@\xc8\x08(\x95\xcce(@&2\xe8\xb7\xe0\x991@\xbe`\xd8@>\x1b-@O=Fo6\xeb)@E\x12\xdd&\x02\xcc0@l/f9i\xfc)@\x9f\x03\xd7\xf7\x19z.@\xbb\xeb\r\xe1\xc8\xed1@\x8b\xb3_\\\xe7\xd9*@J=\xd4\xc7\xbat.@\xc4?\xa3\x00\x1e-.@\xfcX\x90i\xc1r0@f\x9dM\x81\x9dY.@\xe61\xb8O\xf8\x9a-@\x98\xab-\x02\xc5\x1e3@\x7fU\xcab\x9f\xe9.@\x81\xd7\x8a^\xef\x1e0@\xab\x802Bi\xa9-@\xc7\x89Y\xcb&:,@\xd1Q\x0f7Z\x8d)@h\xe2\xe5\x8f\xf1\x99)@\xdc\x14\xbf,\x14\xcf%@\xa8\xfc\x17\xc7B\x87%@\x05\xa2\xad\x98\x8ae-@q6h<\xa2\x0f*@-\xd2\x15\x03\xf8\x1e)@\xc6\xce\x15\xe3\x99\x00.@\xfe\xe7\xf6\xbf\xe7%0@\tr|k\xbf\xac0@q\x04{\x08\xa4\x9d\'@\xddR>\x88l\xd0,@=fo\xdd\x889(@\x9aj\xb9\xb3\xb6\x16/@\x0c\x11y\xcd\xee\xa3,@\xd8\xe8\xdc5u\xfe0@\x1b;\xc3\xf5\xa3\x8d.@\x93\xdd\xd5z\x9e\xd00@aY\xf9\xbe\xcb%0@\xb2\xf1\xcf$N\x911@\xcf\xcb\x01\x1e\xf7\x8d1@\x8aKG\xf5\xc0"/@\x94\x96\xfd0\xcb\xdc+@\x84\xb3\xad\x1e\x07U&@\xf8\xdb\xe7_\x8f\xad-@L\xc3\x03\xbe\x9a\xbb\'@*\xc4\xe5\x01x\x0c&@z\xfc\xe0ix\xde\'@\t\xd8\xa3x\x94\x1b-@R\xf8\xf69v\x92*@\n\xef\xb2\xfb\'\xf8-@\x99t\xee\x1f\x81s-@\x16\xa2\x8e\x80\xdc\xf1.@\x96\x96\x98P\x94\xc6%@\xa6m2B\xe8-2@\xbd\x1ce\x0b\x95\xaa\'@a\x8e>\x1aoX*@\n\xc8\x8c4\x02\xcc&@\xa8\x04\x9b\x87\x1e\xe9+@w\x83\xf8w\xe3\xf1%@|&\xbc\xa7|\xc9%@\x07[o\x81\xeb\x92.@\x02\xe7\x90\xf2 \xfa-@\x0c\x82x\x8f\x92\xa90@\xa4@\xb5\xe1F%&@\x15%\xe7\xb28\xa0)@\xf9Y\xa6!\xd5\xd8,@\x14i\xe6\x7fe\xf20@\x18^\x8b_l\x89&@\xb7\r\xe54\x9d\xea.@\xb5P,\x9a\x8dH.@\xa8\x01\xfeh5+-@\x8c8\x8b\x01M\x98\'@\xc4\x17)\x8e\xfe\xb40@{\xd0\xf1\xda\xf6-,@\x90\xbe:\x81\x19\xb0%@\x9fX{!\xd4\xb2&@()U\xb2\xa1\x99)@\x98p\x86K5\xd80@[B\xa3\xb83\xb8-@\xec\xb9!\xc5\x9f\x19&@1H\x94F\x9ed0@\x987\xb9\xeb\x83x0@\x0c?_\x1d\xea#-@bJt\xe0\xf7\xe0.@a\xbfPb\n\x9c,@mF\xac=\xa0 ,@U\xe8A\x05K\xac%@\xc77\x84l\xf6o(@\x14\xd8z\xf1\x7f\x9c)@h\x92\xc2v\xc1q-@ \xe5h;\xed\xa8+@\xdb\x8a\xd9_\xc6d0@\xbc`)\x06\x1a\xec)@\x7f\x1b=$\x9b\xb7,@\x05\x7f\x8bi\xbd\xe7-@\x8c"tGe~0@C\x07\x07\x0ep\xea.@\xf5C\xa1\x88B6-@v;\x14\x1d\xf2\xe5*@\xdd\xa8\x14\xa9\xd68+@\n\x0f{\xae)\xd2-@\xda\xa15!s]*@\xcc\xf1\xf9\x81\x0c\xee)@\xfc)\xbc/\xed\xbd0@\xc8\xd0\xd2"\xc6\xd0%@]\xe8\x90a\xdc\t&@1\xb55R\x9dl-@u\x84x\xe5\x8aE-@\x0e\xd5\x16\xfd\x844-@PO`NN(,@\x83XM\xe6\x82U-@|T?\xb6X\xea%@\xbb5\xb5\x1d\xf2\xf0&@\xee\x9bS\xf5\xe4\x92,@c|\x86,$\x17-@\xfb\xd8\xfa!\xdaZ-@\xfac\x81~\xdf\x81/@#\xc6$\xbct\xd6%@\xbc\xcfIx\xe9\xad*@\xf8\xd4\x16\x14\xbd\xf3.@\xcb\xd4\xc2+\x8c\x1a-@\xc6\xdc\xb6@\xc11,@\x8c\r\xc3\x03\xb4\x05+@\xf8\xcc\x13\x88u\x91,@\xfc\x17Np56+@\x1a}\xd2J2\xb1)@\xd8\xf1yQp\xf2)@\xe0\xb6\xe3\xea^\x101@\x98\x13\n\xe0\xa4\xe40@\x89\x8e&Y\xdcN(@\xc7\x14\xba\xee^e-@\xb18\xad\x9c\x0b\xd2,@rw\xac\x0f\x8c\x89&@[l\xfcJ\xc6\x00,@\x13\x80\x07\x07\x9aT\'@\xb5Z\x97\xd9\x19\xe1,@ \xcd\xf5\x1b\x99\xf8*@\xab\x1aI\x87\xafv(@\x19lG=*\xb9+@U\x83\xecf\xb2\xb3(@(c0Q\xffc1@\xb2\x06&\xab\xdcr(@\x12\xe2\xe23\xb2\xe3)@9\xd6<\'\x91\xea1@j\x99\xcd\xa7\x8b\xae+@\xfd\x95nh\xf7G/@\xba\x8f\x14z\xb7\x9e\'@\x06\x06\xb9\xb8\x08e*@\x10Hy:.\x010@l\x8f\xc8\xb3\xae\xd2%@\xd7\xdb\x0cw+@0@\x1f\x1b!,~\x8f(@\xa3[5\xc8\x90\xe6-@7\xcc\xe1 \xdb\x89,@v|\xf0\x05/\x95.@/,\xa5no\x83/@\xef\xa6\xe3/o\xae/@r\x13q>l\x00,@}d!\xe7\xde\xfe,@\xffh\x00`\xa61.@\xb9,{\'\xa6\x11%@\x1a\x1eT\xa8\x84\xfa&@\x85?\xa4\xc9\x8fm0@X\xa9\xba\x81&\xed0@f\x85?.\xa0"*@k\xbd\xc0N\xe0+.@\xeb\xc5a\t\xd7Y0@\xa4\x03\xacm\x96\x9d/@\x0bh\xc5]>\x84&@/\x8f$\xaf\xc7\xff+@\xe2\x82\xa1\x8fI\xf5%@\xf7:c#\xbe\x06/@\xf1^\xef\xf5N\xf2-@\xc6\xd9\x14\xc8\'\x851@S\n:m\x99\xb1.@\xc0\xda\x03\xc3\xae\x97&@\xa4\xd3J\x8bt\x9d\'@\x0f\xccw\xa8|\xc3,@4\x13\x15\xe3t\xa7.@\x0b\xa4\xdd\x06\x81\xe3+@}\xa2\xc9Fb[,@\xcau\xf1\xaa\x80\xce0@\xe9\xe3\xcdg6\xed0@R\x12\xf65m\xab0@\x04\x93\xc9\xe91\xb2.@?\xf1\x10\xd7Y.2@\xbd\xc4;n\x89n&@<\xd6\xe3C\xdf\xc5.@\t}\xc2\xf6q(-@\xbeO@\xb4\xd9I\'@\x81\xc5\xabj\xdbq-@\xe3\x8b2&\xcc\xad-@\x82\xd9\x95\x81s\x9c(@{{/\xeaJ\x970@\x18Z\xd2\xb5P-)@\xe9G\xda\xd7\xc7\x07(@m5\xd6c@1,@$"\xfb\xd7@\xd6)@.T(@\xcc|(@\x99\xb4\xfb,\x92\xf5,@\'\xe7T\xa7G\x831@M\x90\xbf\xd4\xe2J0@\xb2\xb2\xa5\x1bH\xf2\'@\x91 \xeb\xaa;\xa80@\x99\x8a\xad\'\xe3\xc60@Y\xce\xf1\x80\xca\xf2+@p\xb4\xce\x18\xe0h-@ \x9a\xd4|\xc1\xfa&@N\x88\xf2w\xca\xb1)@\xc1\x98q\xd0\xe0\x9c0@\xb05\x0bI*W0@\xa2q\x08$\x92x1@W\xb8/\xf0\x8fr*@Tt\xed\x12\xe63\'@\xb6Y\xfd_\x06\x84&@\x93/\xb7\x9e\x00\xf5-@\x0c\xf1\xdf%(\xc10@_8\xf0\xc1\xf9\x180@X\xd06\xf8L\x17,@q\r;\xae\x1e\x1d)@l\xe7\x13n\x899&@\x95\xb3\xd4\xa7U@2@\xeen\xbf\xf2\xb6\xfe(@\xedyS\xcc#\\-@\xc74\x0cw\x14\xb5+@\xf3\xd36\xf5\x8a\xd4(@b\xafA\x8b\x92D0@`\x1a[Q\n\xeb.@\'\xda\x95\t\xec`1@\xdb,\x7f\xf9\xac\x18.@\xf5\x1c\x18lX\x98-@L\xf9\x02\xc3\xeb\x1e0@%;\x84\xa2ui.@\xb5l\xca\xd5Y\xd9,@\xbc\xc6\x15\xb2\xef\xe8+@\x83:\x03}\x06`0@\x02SH\xae\x8320@~\x99\x0b\x0bp\x881@k:\xc8\xce\xfe\x19-@/s-\xddFS/@t\xe9m\xb7\xfd7)@\x8d\xc9\xf8_Y$)@G\x08\xb9\xe4\xd1$0@\x1f\xe5\n\xe4\xaeP,@\x14\x84[\x8e\xbe\x87,@\x96\x1e\x17\xc7\xbc\xa10@6]\n\x07\x11\xb4/@\x94\xf5\\2\xe8\xf3/@?w\xc3\xbd\xa0\xc55@_\xd8\xf1c\x9d\xe1\'@;\x13\x88\x126\x020@\xb4i\xf9\x94\x19q-@{\xc6\x18O\xd4\x9e0@\x9c\xac\xa4EL\x04,@\x80D:=\x0b\xa5+@\xc1\x94\xb9OgZ(@\xf4\xa6x\xea\x97q0@\x92\xd4;_\xd0s(@0r|\x89u\xfe&@\x8b2Y=z\xc7-@\x9e\x0c\x98\xd77\xc80@,\xe9\xa2\x07\xca\xb5\'@\xc7O\x99JH\xad.@*\xb7\xc6T\xf0\xbb,@\xded\xfa\x1c\x83\xbe+@\xa5sJ\x11\xe711@\xe8\x1f\xae\x7f\xaf90@\x83n\x16\x98\x06\x0f.@\xb4\xcd\x92\xfc\x96w+@\xfdr\xb5~gZ.@\x937M\xf4\x00\xa30@\xff>\x98\x0f\x90\xcb)@\xc1\xc7.5\x84\xb6/@p\xdf\xb2\xc0\xbe\x9c\'@\xb4\x86\x11\xea\xbe\x85&@\x9eg0\x8d\xf4\x841@`\x08\xce,#A0@T\xde\xa4\xfdlM1@\x84s\xb6\xa2\x88\xee*@\xe6\xa4\x83\xe9]/,@\x82\x11\x8d3z\x8d,@\xefZ\x04`\xb1\n&@\x01A\xc7\xf3\xcd\xfe*@m\ntKS\xdd-@u8Z\xf1G\xa9/@-\xa4\x19\xd3\'\xec,@\xfc\xb0\x08#TA0@\xfb\xfaj)\x9d\xe6)@\x0ec"\xdf8\x07+@]\xff[\xe6\x87t1@\xc5\x16\xb19s\xc6+@\x819\xe2+Kq0@\x15\x87X1\xed\xac\'@\xa1\xd2#\x9f\xc2\xd5&@\xf7{K\xa0\xec\x15/@\x0b\x04/{E\xe60@\xa4\x13\x10\x0e\x1c1\'@\xd3_E\x83sq&@7z\xa3\x06\x17\xaf%@\xfa6\xbb\xf10~+@-0\xf5\xd3;\xbb.@\x86>:\xa4\x02(1@\'3ED\xb210@io\xa3\xe6fM0@yC\x10\xb1\xd5e1@\xdb\x91\xeb\xa2\xa0\xb8&@i\xc7\xef\xf8H;&@\x1d\x92\x14\x9d2\x02)@m"j\xa7\xfeR0@\x0c\xe7\xaf\xe3\x7f\xf6\'@\xa2\xdf\x91!\x9b\xd3%@j/{\x92\x06p1@*3h\xc8t\xc0\'@\x82\xba\x08\x86\xb7C.@Vu\x9ba\x9d5-@\x98\xda\xc8\xff\xa3\xef*@\xc8N\xf0\xfa\xb0\xd9.@n\xaa\xfbv\xabX(@\xbd\xf1?\xda%a-@f\x17^Xa\x1e-@\xd5\xaf\x17\x15A"0@\x00-1^I\xc5(@\x1eoz\xec\xeb\xca,@\xc5/\xcf2\xdc\xe80@\x81\xf3f(\xf0~,@\xd8\x92]\x06\x9d,-@\x8e\xb7M\xb87\x0b0@\x01x<\x93\x17\xb7-@\x84lR/\x96\x1c-@\xc3\xd7\x1c\x8d[\t.@\x90\xba\xd5t)\x86)@}x\xd9\x0e\xc3\n+@\xe9\xa6\xb2x\xf1\x870@\xe5O\xcc\xd35\x9f/@\xfbT\xa1\x1c\x91,.@\xad\xd2\x86\x9b~](@\xe6\x84\xc4\x85\xda\xfe-@I\x83\xfe0\xf7\x80)@\xa4\x80R\xe4\x0bB0@:P\x89\x1d\x96\x921@\xd0uf\xc26\x030@0\\um\x07\xb3\'@\x8e\x1e5^\xe3^1@\x08\xa1\xdbL\xac\xe2*@\xf0\x11\xb9\x99\x82\xcc,@\xfe\xff?s~\xa7-@Y4\x8eYv\x0f*@\x05v\xbfJ\xde\xd50@\xdb[o\xdd\\\x9c,@04\xd5\xba{r2@\xf3\xe6\x8fm\t\xb7&@"\xa2\xce\xc4#\x1c\'@*Q\xef3\xa5\x03*@\xc7\xb4\x0c\xc3\'\x0f,@\x03r1\xf5_/0@\x0b5\xbf\x0bP\xc9-@\x8c3\xf4\xb0#;&@\xc1H\xd1^\xa13.@=\x13\xfd\x83\xfa70@s\xbb\x10\xbf\xd5F0@\x8cN\xde\xcd\x93K.@\x872\x04\x1a>\xf0&@8\xa1\x98Y\x14\xbe0@\xdfG\x7f\x17\tF,@~]\xb3\xbc\x06\xec,@i\xd5\xee,\xed\x0f0@\x14\x02\x11\xfa\x1f\xa8-@\xa2\x14\xc9\xb1\x8b\xce&@\xb3\xe7\xa7\x85k\x00.@\xd2\x18\x88!\xc3\x08,@\xdf\x97\x8b\xefV\xa0/@=\x0b\x0b5\x13\xd9%@\xd9\x9cG\xa8rB\'@W\r\xc3Qn@,@\x99\xaa\xe7\xc7bJ.@\x81\xea\x1eXK\xc11@\xddf\xde\x94I\x99%@\x06\x9b\xd1=\x90\xea-@*\xbd\x1c4\x91\x97-@T\x99\xa6*5\xe80@s)\x8d-\xa6f(@\xc3\x82\x9a\xed\xe0\xc7(@\x90\xd9)\x93Du-@;\\\x85\x9b\x94\xb3-@\xafcm\xd8\xaa<0@\x9a&S-\xedE&@\xbc@\x98>\xeb\xb9\'@\xf1\x95i{\x14 +@\x0c\xa6\xdb\x0f\x8ez*@\x1c\x1d%\x95_\x890@"2\x8ez\x8950@&7!\x1a\xa6\xbb\'@\xc5\xff\x83\xb2\x00-&@\xf1\xc8\x83\x9e\xd49+@)J\xa6\xab/\r.@\xf0G\x9cy\x95,(@|\xcf\xcag\x05\xab0@y\xe6s\xa5\xe8\xfa)@,\x1aP\x01\x13\xcc-@i\xd5\x18\xb0\xd8\x06/@.\x13\xf9gQ\xf2%@\x93\xc7\x8a \xfa\xd7.@s\xc3\\\xdeqx0@Wq{\xf6\x8b\x9c*@\x08\x1a\xcbi\xe7\x99)@\xe2(\x9f>\x86\xa0/@\x91\x02\xe9)\x9fL+@\xe2p\x89{g\xbe0@\xad\xd5U\xc4\xe5=.@8\xe1\xba\x0f\x85S,@\xcc\x0bD\x90\xd5\x03/@\xcd\xec\x92\n\xa6\xd0%@\xbdDS\xd1W\xac,@\x81\xb7\xe2,\xf4\xe7/@`\x8f1\xea\x1d\x9f+@\xaf\x05\x92\xf5\xc8\x12(@\xc2\xe1i!\x11\xc1+@\xc0\xf1L\xa9\xe0\xa1+@\xf7|\x12\x1aJ\xe90@\x13\x99\xa7\n1I0@M6}\x82%\x94+@\xa8\xae\xf2(\xc6\x07.@\xf2\x83$\x0c&/.@3*\nJx8/@\x81\x816Y\xcf\x89,@tJI\x920\x97.@!HMD\x1b\xd41@RRC\x91\xe5@,@C\x01\xc6d5 &@\xf5\x92\xf8@\xb9\xfb.@&\x80O\xa54\xf9(@:\x92\x8e\x084M/@\xae\xb6\x91\xc7\x1d\x80.@\xea\xd9"\x19P\xa21@\xd9?68Jf.@>"=\xed\xa6\x8d1@\xc5\t\x87\x13\xb9\xab0@o<l\xaeA\x150@\xceg\x87#+3&@\x95\xd3\xf1\x9a\xaa\x012@\xedb/\x10\xef\x96-@\x88\r\x01\xf5\xa02.@\xba<\xf3N8\xbd/@4\xb5\xef5\xa0)+@e\xc0\xc8p\xed\xd1-@-\xa1i\t\xf6\x98)@\xc1e9\xddpV-@s\xab\rc\xb9\n&@,8\xfc\xf1\x82)&@\xce\xed\x1ax\xef\xff/@\x99\xcb\x1d\x0e\xdd\xe00@\xe7T \xac#\x1b.@m=\xd7\xfa\xe7\x1d,@\x8fh\xe4\\\x05a0@\xf1\xe3G\xa2/\xf60@\xdc!Q\xb22\xef0@g\x88\xbb\xca`\x85,@)6,?\xe6\x90%@\x11\x96J\x83Y\xfa,@\x9aUr!J\xe20@\xf2\xa7\x9c\x1a\xc7\xf30@x(\xe90\xa5\xa9%@\xcb%\xaf\xb8^\x99.@\x95\xac\xcb,\xe6F,@\xfb \x17\x18\xce\'.@\n\xb2\xb23\xf2y-@\x10>8\x87\xbd\x1e.@z\xd2x\x9b\xce\xdb-@n\x953\xa4*\x9a,@\x1dcr]\x97(&@g\x17I\xd5\xe2\xce.@\x86>\x02\xb8\x11\xe80@ \x8a\xcd\x83L@,@xb\xeeas5/@\xb2\xbb\xb4\xc2X\xa5-@\x01\xe5Ad.\xaf/@\xd9\xc4(\\\xa2q(@"\xf3\x07\xda\x1b\xd10@\xd9\xf66\x1b\xe9\xfa0@\x1fo\xdaBkn)@\xbb\xcbmB)\x86%@\xda$V6\xd2\xc7%@\xce\xb2\xd9\x9a\xad\x0f(@\x95k\xd1*/Z&@\x89\xc5\xa9L\xef\x890@\xe6\x92wa>\xc9\'@#\x1e\xf4B\xed\xfa&@3\xbb\xc7R\x96\x8a0@cz\xed\x8b\xfb<,@\nA\'\x9d\xf8Z,@4\x9f\x0f\x1c%\xd0-@\xbf\xb5\xb8\x7f\xee\xf2-@\x1fsce^\x1e/@\x1dr\x0e\xa7.\xf0(@.O\x85\xd6\xf7b(@\x07\x8a\xa0\x1ed\x85*@\xc1 \xed,\x19\xd00@^\xc9\xcc\xfa%\x12.@\xb9h;o"|%@\x14e\xe8\x8f\xa9\x86,@\xa0?7\xad",(@\xc6\x1a\x06B\x14z,@Z\xdc\xac\x87\xaa\xbf,@\xde7\xfe\xe0<\xd9*@g\xcc`\x11\x1b\xfb%@\x9ci|M\xb5\xeb%@kO\xc2\xc2\x848)@\xberbe\xb2\xc4/@\xc2]\xe8dP\xe40@\x94\x17\x12\x8b\x82\xfd/@y\x84z\xda\t&+@3\xdc>1\xb7\xe7-@\x8a\x07\xad\xa2\x8b\xd3-@Y\xe8\xdcXc\xa6+@C4\x9f\xf3mS1@\xeb\xf5*=Gi-@~\xf9\xd6\x84Vp+@Q\xe3\xb8\xb7\x9c\xa1-@0\xa9\xf6@D\xbf.@\xa8\x8cKJ\xfa\xed0@F\xb0B\xc7\xc65/@\x80H\xcfu\xd2*,@\xe7\xfc\x0e\r\xfe\xd5-@\x96\xd0v./Y&@t]7\x1e\xe7\x90,@\xb9=\xac^\xfc|%@\xe2\xfb\xa06\x0f\x98%@y\x99\x9e\xf3\x0e\x9c\'@C\xb0\xc7\xa3b\xab%@\xf7\x1a\x8c\xc9W\xde(@h\x82\xfa\xee<\xb2%@\xeb\xcd\x94\x8c\xef\xb1-@\xac\t\xc4\x16>\xbc%@|Q\n\x99\x14".@\xabaYL\xacZ-@0T\xb8\x93\xc5\xd8(@\xbc\xb7\x95t|\xea-@\x18\xf4\xfd3dC&@\x92\x05\xb9hJ\x8c-@\x7f\x87\xe7\t\xc5\x13,@\x8b_;7d\xe5%@\x00j7dl\xd0)@|Edg\x01t0@\xd0\xce\xc2\xd1\xd9\xb8-@\xd9$\xa6u\x97\xb3(@?t\x0cx\xa1\x15\'@`\xdcnXF]/@\x94$\xf8\x13\x04\xa2/@@\x10\xa0j"E-@%\xe0\x03\x06C\x1c0@\x06\x89!\xe6\xb3\xfc+@hKk\x7f\x89\x8d-@Q?\x044h\xe5-@&E\xc0\x07\xcf|(@\x1d_Fk\xe2|-@\x9dPY\'\xd5\x03)@Zf\xf8\xd3\x00\xb2\'@\x8b\x7f\xe8\x81t\x8e\'@\xb3G\xdb\x8a\xdc^%@\xee\xa1\x16t\xcd//@Ac\xe7n\xd9^0@\xad\xc2*D\xb8\xbb%@\x03`w\x96{\xde%@?k[}\xee\x971@\xdd\x8e\xef\x12\xe5\xfa%@\xf2\xcf \xef\x06\x1e-@\x14F=3\xd5n-@\x94\xa7l@\xd3\xc0,@\x94\xdf\x7f\x08\xd2\xc7(@\xa7\xabD\xbe\x89\xd8.@\xfe\x15\xe7\xa9gA\'@z\x1a\xbb\xc57\xfc*@\xb7?\x88\xd5\xe7+(@\x1d\xc3\x17\x84\xcf\xb10@O\xba}\xa6o\x0f0@u!\xf5\xa8\r\n+@%\x06\xce\x97i3(@^L\xb3":\xe30@\xe8#\x13\xdc\x1e\xdd,@})\x12\x14\x07\x8b%@\x93\x93k\xcc\x08L&@Z\x96Pjj\xec(@\xba\xfd\xccV\nk\'@xh\xb9\xc2\xa4\xdb.@\xe6lFi\x80\xbc*@U\x9dK\xb5\x1b\xb2*@\xae\xc2\x9b\x1b\xf1\xf9)@d\x19V\x1c\xec\xd3(@\\\x8f\xa5\x80\x01=,@\xcaQ\xbc\x8f\xe3\x88+@\x18\xd3g\x10\x92\xef-@\x07\x83\xc0%\x04\xeb0@\x97\xdf\x049P\xbf0@`\xf7\x8aUC$0@\xbe^\xfa\xc9\xca\x9a/@\rsZ{\x9c\xd5+@\xe6!R\xed\x9b\x85-@1\xdb\x93\xef;$)@\xd2\xf5\x9c*\xcd\xb2&@?\xcd\xac{\x14\xbe(@\xeb\'\xdc\xed\x9do1@iU\x86>\x89a,@8\xf7\xd4\x7f\x8a{-@\x0e\x8a2r\xc1r/@?W:\xb2\xc87\'@\xbe\x1e%\xa1\xd3\xe6+@-\x8f3}\x9d\xc6%@\xd2\xa7\xc9\x9b\x86\x98,@\xde\xfe\xcb\x08\x1c\xd6(@\xbb\xf2\xe4vZ\xe6.@\xff\xa2\xa5H\xd5\xe2-@?\xec\xac\xef\x8c\x96-@1\xf4\nyv\xa1-@H]\x80\xb0\xcb\x03.@\x9d\x99Q\xad[\xc6-@s\xa8\x14\xe1jC0@\x1f]>\xed\xa3\x870@\x14&\xca\x8fsA1@)U`R\xda\xa3+@=\xbeB\xfd\x9b\\,@;q\x0ef\x99\x8c-@\xac\xf0BU P-@wD\x04\x1a\xe9o-@X#\xa8`r\xc6\'@\x93\xfcU1\xcb\x83-@ce\x9b\xa1\xc2|*@\x8a\xe4\xcd\xdd\xeb\x0e+@\xee\xc5XM\xf9\xb9+@7\x1c^E\xfb\xd8/@\xc1\xfe^Y|d)@0\xc5\xca\xc8`\xae+@\x04U\xa6\x82\xdc.(@i\t\xf8\xdd\x05\xb5(@\xd2x\x81\xf97\xe1(@\xa4\xf6z#I^,@H\x19$\xcbD@0@&\xa6yd\xf7\xef\'@?Gk\xc7\xd8<)@\x91\xb0\xef\xdc\xd9\xb5,@\xb8>\x873\x05\x181@ec*\'\xa8c\'@\x8dZnE\x17\x86-@^S\xd4\xfb\xfe\\,@\xf3@\xb5a\x80H,@\x89\xf0P\xfc%-/@\x19+M}k\xcb.@)X\xd4=\r\x0f(@~"\xab\xd2\x9e\xc4-@\x1d\xdcF\xce\xf3\x05)@Oo\xeb\xb4r\xd5+@F\xae\xc7\xa4E4,@\xadw\x1a\xfe\x9c\xa1-@6G\x88ZF*0@]k\x904%k&@\x84|\t\x17\xdc\xd40@Hz\x9e1\x0eI*@(\x94\xb8\xa2S\x9c/@L\x7f\x1c\x1e\x06\x1d/@3\x16!_5\x95/@":R\xa9zM0@\x7f\x90\xf3\xd5\xbfC)@H\xc4\x17\xd2\xcbo(@\x81\x15ji\x1e\x1d+@\xc8xI\xfbo\xbb(@K\xa1\xcd\x0e\'\x10,@\xd1\xb26"o\xf1(@\x19=\xe1\xe5\xb4L*@\x084\x13\x9a\xfe\xa9%@LL1\xb7ZZ&@\x12j\xc2\xca%\xfe0@(I\x96\xc9\x8a\xe3+@\xdf\xd1\x8c\xb2c/,@+\xd0\x03Z0T%@\xaf\xa0l\xf96s%@,+\xe5\x9a\xc4\xaf&@\xd5\x1c!\xa2t\xb7&@\x14\xe1,eZ7-@\xa4oe\xf9\xad\x1a,@]\x8d\x9f4Q\x91\'@\xd2\xcbH\xa2#\xd7-@\x83\x85\xc5\xf2\xe4\xb8%@\xc7\xa4\xe7F\xc691@f%&\x99\xef\xed/@\x92\xa6w0\x90\xf0/@\xca$9\xf0\x97\t(@\x05\x8aG2\xe9\x820@\x8b\x12B\x96\xd7t*@\xe9\xfa\xc7\x8c\xe8\x18\'@r\x87\xfc\xb1y@-@\xa5\xca2a\xff\xcb+@~\xf8\xd6h\xcd\x910@X}\xe4(\x9f\xb9+@\xee\xdcC\xd3\xa8\xae%@\xa2\xf1\xf9{l7(@\xdf\xe1\x17w&\x10.@%eL\xc9\x92p1@f\x89\xa56z\xcd\'@\x9a;\xffe\r\xa0/@\x8ej\x1b\x13\x12n/@\xae\x89\xa1\x08\x9d\xb0-@\xe8\xbcqP\x05\xa8)@\xf6;\xbc~\x12s)@,\xa4J?\x0c\xd4/@\xc0\x8d\x91\xa5 J.@\xf3\x10\x8a\xe3B\x9b-@x\xd9\xe8\xb8&z0@\xea\xeb\xcc\x8cJ\x8f0@a\xa7\x85\xc3\xf2\x84/@dp\xa8\xf6\x1d\x04)@\x94$a\x15\xea\xeb1@\x9aG#1\xc5\x83\'@\x8ag\x120\x91\x111@\x1c\xbd\x1d\xfdhT\'@P\x8c>K\xf0(\'@\xda -\xc6I\t\'@>\x8c\xdc!\xdf\xcb0@lEL\xb3b\x1f/@W\x7f\xfb\x16v\x950@\x80\xcebt\xe6\xb11@B2\xac\xb8m\xa4%@\xe8\xdf\x8c\xaa8\xd7+@#I\xad\xaa\x9d!(@\x8f\xbc\xef\xbbDH0@\xf9\xa6[\xd9\x0b4)@S\xf7\xa8\n\xfab(@X\x8b\xe0\xdd\xc0O,@@|dY3\x1b\'@\'\xd2j\x1d:\x9c-@\xb2\xe7\xda\x99\x8e\x7f0@;\t\xc3:\x13\xab.@e*eG^)0@\xc0\xd5h\x0b[\xb2,@t?\xe8\xc6m\xb4+@\xf6\x87\xe8\x19\xd5\xe21@?\xa8\n\x82\xa7\xef%@\xbd\x87F$\x86/2@\xa6\xb3Ez\xd3R)@\xc8\xc8\xde\x96C\x87.@U\xf9\x83\x9e\xb21*@"7w\x00\xd2>-@|D\xb3\x05\xfc\x93-@\x0bH\xd8\xa5\x17+0@\xa32\xddqi\xa7\'@\xe6\x1e\xa4\xcf\xe3\x87\'@\xd2\x94v\xd7\xe94,@\x85\x1e,m\x98\xa5/@\x8adZ\xb4r\xfa(@\x12\xc3}L/\xb4(@\xfa=^/\xd2\x98(@.a\xdb\xb2\xff\x90(@\x846\xfc\xac\xe1F\'@\xb8\xd2@h\t\xe8+@\x1e\x0e\xe7\xda\x18--@\xa5x\x1b?\xdeA)@r\xb2n\xac\xd4\x94/@\xb2\xeb\xa9\xe5\x15\x16-@X\nm\x17\xdd5-@\xaf\xc3\xf6\xd4s\xaf\'@(,n}\x11\x88\'@\x86F\x8ap\xbeb,@{]%\xc8\x07\xd9(@\xc08\xe7\x7fW\x80/@\xe3_\x046\x17\xaf%@Ux\x98`\x9co0@\x95\x1b\xfd\xa2\xacg+@\x90K\x11\x9f\x9b\xa0-@7p\xa0)\xba\xe01@\x02S\xe2\x96N\xbd\'@\\\x96\x9dl\xc2\xa1\'@"\xa7\xd0{\xfaN\'@\xb2\xab\x1e\xa9g\xb3-@x\x87\xcccQ}+@]iuj\x89\x112@\xb8n\xa46\xf8\xc6*@\x81\xf0M\xe0\xeb.(@\xd8d\xb9\xb5r\x0e&@\x15\x1f/Jt\xca0@\x00\xca\xeb\x1f\x8a\xaa(@V\x01>frv%@ ps%*\xd4+@\x89PQ\xf4\xd4\xe4*@\x0cG&\xb6\xab\xc40@\x18\x03mqY[%@:\xc8\xae\x93v\xef%@\x13}6\xc1\x7fB)@\x15\xe6\xf1\x9e\x90\xa3%@\x83\xd4\x03\xe9\x88\x9c-@\xef<\xf5\x8f\xa1}(@\x9f\xba=\x02:10@\x9b\xb2\x05\x86\x12\xa8,@=\xeb]\x9aW\x87*@\xb31k2>)1@\x9cy\xeeh\xb9\x0b,@\xfep\xd9\x96\xa2\xa2-@\'\x7f\xb6s\xdd\x7f%@Z\x80k\x8d)\x9a,@e\xc9\x00\x00x\xdb&@\x8b\xf8\x04y)\xbb1@\x91|/\xa1O\xae(@oXDUt;)@)6\xf5\xdbT\x94(@#w\x91B\xedj(@\x84s\xb6n\xe6\xfb1@9{V\xc5[\xa4,@8\xa4\xbf\xd7\x8e\x9d1@5M\x9f\xbc\xce00@\xc6\x92\x16\xc4@\xfa.@\x98\x91\n\x1a\xa6q.@\x05\x08\x11\x10\xe2o-@I-\xf9\xfa,\x9e\'@\x7f\xd7IO\xd5z-@\xfd\xc6\x89O3\xb5&@\xa2\xf5\xa3L\xa90-@S\x02\x93S\xf5\xda1@9\xd2\xe2\xcdT\x89*@8\xd5\x16:Ar0@\xd9\xbd\x10ji\xaf%@\x1c\x0c\x82\xf2T\xcf&@!\xb2.\xf97\xbc%@HS\xd4?I\x95(@\xcc%\xbd\xf2\x14\xa0(@\x8eL\xc7N\xa4\xdb,@\xb5\xb7.S\xd6\xe3\'@\x03\x00\xf3\xafuT-@\x087G\xd8@\xd80@\xbfg\x0cA\xd1\xf50@<\xc1U\xc2\xaa\xec-@\xef\x81\xaf6\x18\x14&@g\x83\x8d\x8a\x15\xa3,@H\x8aLe\t\xaf+@q\x84\x0cR\xf1\xe41@u?\xf4*\x15\x82-@\xff\xca\x18O\xc5\'(@\xb4\x05\x88C\xec\x07+@\x18\xafFj\xf4\x850@\xe3\x17dTo\xc4+@\x00-\xccF\xfd%,@d#\xd1\x17e\x1e,@\xb8\xffp\xc8_\xe2.@<\xfete\x0f\x92&@\xe8\x04P}\x80\\+@\xb6C\xb7NX\xbf1@*6\xc6\x07F\x95(@\xe6\x03\x846A\xe50@\xaf\xa4\xe1U\x91\xa4\'@P\x03\x8a\x8dy\r&@g\xdb\xff\x97\xb4\xfe-@C\x10)k\xd6\xa6%@\xce\xb1\xd5\xe8,\xee1@7\x02\xcbc4\xfe(@\xb95\xa5\x9cU\x07)@\xdc\xac9t\x82\x1a.@z\x00\x1bIL\xda+@\xc2a|\x8c\xb4q*@.g\xad8\x99D(@\x96\xe1,X\xa1\xf7%@\xcajA\xf1\xcf\xc5&@\xe053B\xa2\xf8)@\xa4[\x11\xeb^\xc00@\xea\x01Y\xb9#\x15&@.\xb7\x0fL\xc1a+@\x83\xcb\xa0\xb4D\xe11@"\x87s\rk\xb91@I\x8d\xb6\xa4%\x91%@\xfd<\xa9}\xfa\xdf+@\xc6\xf5q\xc7\x1b\xed+@\xd0\xb5\xae\'R\xa5+@5Z\xb1N\xf7\x98\'@\xb8\x90\x13\x08+i*@\xe2\xc5)\xe9\xa0\x06(@`\x1d\x04\x93\xe5\xe2%@\xf9[\xe8C\xe2p0@Z\x08rhhr0@M2wD\xa7\xa5\'@\xc6\xfb\xcf\xb2\x03C.@Z\x9f\xe0\xce\x9e\xac-@\xd4_%\xfcj*.@\t\xd29\x1b\xd8|0@d\x84x\xde\xd1P,@p\xd8\xc4\xc4\xe3\xd5,@\x82\x08+\xf1\xd2\x7f0@\x06\xbeT\xb7U\xdb1@\xcb\x8c\xbd\xa3\xa9s0@l\x148\x0fxV*@\xf9=\xe2\xff\xf4G1@\xb7\x0c\x8f\xfea\x9a,@\x85\xd8\\E\xc2\x19&@\x1f\xd8m\x9cMQ,@\xee<\xaau\xd3\xb6(@\x05f\xf1\xb9\xe2f.@J|{"/t,@L0\x00T\xd6\xfc%@Se\xdf\xdf\x86\xd6%@\x18\x89\x05\xbe\x9c\xfe%@\xd7\xc1\xb50:\n&@e:1N\xc9\xe4+@(\x94\x17\x1ck\xda*@\xe8U\xec@\x15f.@\xb7 \xf5\x1e1;)@\x9bU^\xb1\xf7\xa7+@\xe4\xb0`\x88\x16\xb40@\xaa\x9b\xe6~/\xc6-@\x01\xebl\xda\x1e\x10*@h\xda\x0c\x9c-J+@\xc07:\xe2\xd8</@\x06\x19\x93\xff\xafc,@\xe6\x9d\x86\n\x1ct/@\xfd\xb3\xa4\x88v\x95/@c\xca\x07_O\xa30@\\\x97-\xb5\xde\xb6+@\xafXX)\xb3\xe5\'@L.1\xffk\xb90@\x1a\x17M\xc0\xf5\xc9%@\x0e\xb4\xd3\x9e\xec&&@\xcbs#\x9b\\1-@U"\xfd\x04\x16\x16,@w\xb1\x17r/\xba(@\xa7g\x03N\xdf\xdf(@\xed\xb3\xc0\xbf\xf7S.@)\xbeS{\xfc;.@\xda\x18\xb5b\xb3\r\'@\xd3\x02Q6\xbc\xe9*@\xba\xbbo^9\xe9-@\r\xe4\xd9F\xcb\x8a0@\x95oN\x9dY\xcc+@\'\xabX\xa3\xf6\x001@\x9f\xc0\xff\xa4j\xe9%@\xf4\xc11\xb44\xf9(@\xbeP\x89\xbf/T/@j\xc1=u\x13]1@\xc4\xc0\n.Q\x1e-@\xf5\xf6rr\xa4\xca+@\x046\xb2\xb3\xad\xfb%@\x03\xabl\xb4%d&@\xc6\xf9h\xdf\xd8")@\xfb\x17\xad\x17\xd8\x130@)\x9e\xba\xb5\xc9\x1c*@\x93\xc0\x9e%\xbc\xb3+@%\x0b\xa4\xeb\xc5\'/@\xa23E\x96P\x1f,@\x8d\xc6\xbc\x99\x87\xb60@\xa5H\xbcf\xe5z/@\x18\xe1\xbf\xa5\xa7\xb3-@\x82H\x1c\xd68\xb8\'@\x10u&\xbcB\x8e+@\x8c\xb1\x12e\xec\x86+@w\\]*C\xab&@\xfb\x00\x9a\xa9\xfc\xf8\'@\xc6\x99\xe4\xae\x9f\xe0,@0\xdf\xd5\xa1\xe8*,@\x05D\xb3\xcd\x06\x8c.@\xcd_6M\xd5\x031@\xbb@\xc5cs\xaf&@\xae\xc0\xc5i\xfe\x0e)@@\x96Z@C\xf3%@\xda:v\xab\x83\n&@E\xd9\xebC\tG)@\xeb.\xdfV\x9a\xb4&@\x0b`\x8a`\x05\xfd+@/PRq\xed\x04(@\x7f\x03W\x19\x9f:%@\x90U\x86\xb3\x12 \'@\x03;\x89eq\xfc1@\xd51\x0b\xb7\xa9\xf00@\xed*\xd6\xf2\xf4\xca%@\r\xbb59\xee\xd8&@!\x8d\xfd\x1a\xc8\xb4)@\x06\xbf\x89\x9b\xae/)@Z\xded\x94\xf5c0@\x80\xbe\xa7G\x04\xb4\'@".\r\xb1\x98s1@f\x9d|=\x1f\xa0.@\xb6\x06\xee\x0f\x17\xf4-@]\x1a\xe0\x8e\xcb\x0f/@\xfe\x0b!*\xf0\x14,@Sx \xd4w\xed-@\x9d\xf7d`y\x1c+@\x10\x0c\x93I\xb85,@Z\x87\x9ayf\x9f\'@i\xc1\xc1\xaaD$\'@\x9b\x81"\xbaYi/@\x1b\x0e\xd6\xda\x13\x1d-@lf\xff!\xd5\xab-@\xe8\x00\x8co6\x86.@\x03\xaf\r\xc2\xc8\xd8-@0!\xe1\xbf\xff\xeb.@\xc5\xc4\xa2\x8e\x88\xd81@\xeb{\xdc\x90/\x7f0@\x01\x9b\xa8=\xcfv-@\x96\x07\xee\xf5\x96\x830@#x\x0f\xe6H\xcc*@\xeb\xff)\xb7~\xe91@\xc7f\xe6\x11.5+@Gk.\xd4\xe0\x1c+@M-\xde\xe8\x89E/@h\xfdQ\xbb\xeb1,@\xea\xcc\x9f\xab\x1ff)@\x95\x06I\x93\x18\xa0&@\x82jS\xe1\x1d\xa3,@\xcd\x1c\x06\x955\xd1\'@\xd1d\x1c\xf9\x02\xbe&@2x\xf0]L3\'@\xd8\n)\xa4b\xfb\'@*\xc2\xfc\x9b\xad\xce(@NEr\xcb%\xcc*@9\x19\xcb\xff\xcd\xe4%@\xd7\xcc\x05\xf1\xb1%&@\xa8\x96 \x86\xd5\xa1%@\x98\\\xa8;~\x87.@!\xd95\xd9\xe8..@Jg\xa3\x87)\xeb-@\xa7iN\x01\xfaA)@U\x9b\x02\xf4v\xc4&@\x83%h\xf9+\x91-@\xef(\xf9\xdf\xf5\x89-@E@\x9d\xdc\xd4M-@\xd6**\x9b\xd9\xdc*@\x127$No\x13/@\x9f\xd6\x8d0g&-@-\x1bF`\x0e$%@z\xfc\xaeX0\xb4,@\xf6P\xc7\x18n\x1a2@4\x83\x07\xe3?\x85,@N\x05y\xb7\xab\xc5\'@\x84v\xb8E\x980\'@\xc5j\xefN\xb5\x9e&@d\x87\xe2\x16\x99\'\'@?IAP,\x0c-@"\xfcE\x98P\xab(@*I\t`N\r&@\xfc\xa4\x9e\xe1mU)@u\xf9\xf3b\x05|.@\x87\x82\xd6e\x92o-@\xa2\x15V\x90E\xfc.@\xe1\xa6i\x84\x8f\x18-@\xf5\x83P\x16a\xbe&@B\x9d\x0c\x92\x92\xb9)@\x03\x1a\x0eq\xa1\xe5*@\xf6\x8d\x11\xe0o\xb40@\xf4HY!w\xad0@\x8d\xfe\'p\x82S,@Rr\x7fu\x0f\x800@\xe6\xe5\xa1u\x9f\xe40@\xbdJ.\x1e\xed\x7f.@/\xaca$&D)@\x13\xe7n$\xc4y-@\xa4\xdb\xc9\xc8Z[.@\xf1\x84\x97\xa6{\xaa\'@8\xda"\x08S\x15\'@\n\x93C\x8e\xb7\xb6&@Z\x93\xb2\xe8\xbb\xe2&@)+]\xa2r\x12)@q\xb4\x85\xf0\x05\xfc(@n\x0f0\r\xe0\xf61@|\x18wy\x17\x04&@\'\x8d\xa4\x01{*0@\xb8\xc0i\x80(\x010@\x82\xa9v\x89\xa8\xf3/@\xbe{P\xa5\x9d\xa6,@\xaaP\x859\x0f\xb9.@T\xf2\xe9W\x14\xe5/@o\\O,\'\xae0@\x93M\x7fB\xc3d.@\xe9/ZQ-m-@|\xa4z#E\x97\'@\xdb\xc0\xbbZ\x01|)@\xb4s\xb8\xc8d\x1e,@\xb4}\xbb\x7f\xe3*&@\xd2\x86s\xf5\xbf\x0b(@\xd6\xd4H\x9b\xd4\xe6(@\xe2\xf6\x02\x88\x85\xf8+@\x8a\xe1\x8eM\x9e\xd2+@\xcf6r\x18\x16\xb7/@\x1a>\xf4\x86\x1e,0@\xb9\xb3\xc8\x95731@\x11\xb3L\x06\xcc,1@\x82\xd6\xdfC\xccT-@$\x9f8t\xc5\xfc.@|\xc6\x1f\x89\x1b\xac&@\r\x1b\xe0\x99Iy0@_\x8e\x1d\xd7\xdc\xd4*@\x9e\x1e\xde|U\xdd*@\xdc\xeb\n\x10I-2@\x04\x1c\x15L\x1d/1@\xbb\xc7`\xca\xb7\xda%@E\x8c\xbbf\x07\xe8-@X1\xdd\x8b\xb0\xb0\'@\x82[\xbb\x16\xac\x91&@\x9cK*\x1c\x94\xf0.@\x7f\xea\xeftd\x061@\x87\x93.\xc2\xa1\xfc-@\x8cT\xe1l1\n-@\xbf\xb4\x8f\x1f;\x96,@\xaa\x10?!\xb4\x11.@\x9bru\xc6\xa5\xe7&@\xfeL\x04\xc1\xbd\xd71@\x1c_d\xbe\x96\x13.@\xf3\xb4\x8c\xff\x94\xdb)@f\x14\xeb\xa3s\x93\'@\xa0nbRVh&@?R\x98\xd9\xa9\xab\'@W\xe8I\xfd\x00\x820@C\x05\x18\x89\xb2\xee)@a\x9f<f\xcf\xfa(@_\xc5\\G\xd7\xdf*@\xe7\xd2\x84\xff%J.@ %\xfa\xd1\xfd+&@\xfa\xec\xe1\xce\x92\x01.@I\xa8]\x8f6-&@iv\xef&\xfeC*@h\x91x\x89\x8a*(@;\x8b\xe4\xa1\xda\xd6,@m\xeb\xa0Ka\x0f)@\xe41*Ot\xed*@]\xb3\xf2gTr)@\x11\x1f(O\x04\xdb1@Q\xcc9\xd6d)/@\xa1\x0fUU\x18\xd0.@\x90\x0eH\xaeZ\xf2%@\x89}\r\xba\xe2\x920@\xa7\xa6\xcctH\xfb\'@xG\x02\x12\x04B/@C\x99\xdc\x9bq\x00&@\x8b\xdcM\xe53>*@\xc8\x1b{\xf3\xffd1@\x04\xd2\x92\xe3`\x8d0@\xe4f\xe2H\xe0Z+@tj9u\xe8\xd80@\xcc\xaex\x05\xf8g-@\xc4Av\x1aI\xfa-@a{\xc6\x83\xa0\xd4/@\xd9\x10\x93\x8f\xc0\x150@\x96s\xf9\xf9\x17\n/@\xc3\x88\xde\xbe\xac\x9f\'@\xaf\xb6\xf0l\xb2\xcb&@9y\xd82\xa1\x930@\x04\xe1\xf1\xf4\xbc\xc3&@\xe4\x06\xbe]\xe9\xda&@\xcfH\x96\xbd\x9a\xa9.@\xf2\x8a*\x18c\x950@\x19\xa9\x84\x9a\xc2\xc8+@\xc8I\xa9\x04\xce*)@g\xae\xb8\xfd\x8d)&@?7l\xb4\xf7\xeb\'@x1\xe87+\xb4\'@-\xfa\xb8sd\x91.@\x8c\xb3\x1e:\x8e$0@:\x82\xe8\t\xd6~0@T\x1ak\xaf\x9e\x970@\xc6a\x12\x1d\x8fP-@\x01\xbc\xc5\x16\x86c*@\x17\xf1"`\x9e\xc3(@0\x89\xe6\xa6\xa0\xa8,@\xa48#jG^1@\x02\xad\xe8\x1e\x84\xb8-@\x8b\x92v\x01\xde\xfe)@\x8f\xe6\x93;\xff\x901@\x8e}o\xd8\xd6\xe11@\x9f\x16{\x88\xbd#*@\x17\x06C\xed\xe7\xb00@-h\xfc\xc4d./@\xd8-\x9cC\x16\x0b0@\n\xda&\x91z@.@3lb\xdfi\x9d)@\x85St}\x89\xac)@\x13L\xb9\xee\xf6\xf1.@\x8e\xf9\xdd\xf2E\xbd+@\x10(4-\xc8\x042@\xb3\x0c\xfa\xf2\x7f\x0f+@><\x0f\xd7o3(@_\xb7\xc2\xdc\x9e[)@r=\x8a\xe2o\xa80@\xc5K\xc0\x8d/c(@\x90\xa1\x81&\xdd)&@\xb5a-\xb1\x06\x86(@\xe5\x80\xca\xf4\x90\xcc.@\xe2\x05\x19eQ\xdc0@\x89\x04\xa2\xf4|\xec+@Ve\x8e\xdd\x13\xfe\'@@\x13\x18V\xca\x81&@ssD\\B\xb5\'@e\xde\x12\x90r\xe9(@\xea\xc4\x8eE\xdd51@"\x05\xff\t\x07\x9a0@\xf3\xf3\x0b\xae\xcd21@\xa6N q \x97.@\xf6\xf6\xed\x16\x86\x14&@\xa5f\x02;\xc7\xcf%@\x9d\xe8Ks\xa0\xd7+@_\xe1\xefeE\xcc+@\xb1\xe1\xc1\xedF\xe8+@\xb4C\xdb\x17\xd7\x02*@\xa3-cOl\x0c&@\x18\xef\xa1\x9a\xe6\x13&@\xe9\xe6\x95\xe4\xa871@E\x05c\xb1%\xed0@2>\xc3\xc9\xe4S0@h\x9f\xe5\xc2\xef\'.@G)\x9b\xc5\xeb\xbd-@({1mO\x91\'@>^W\xeb\xb6h.@\xa1\xf0\r=\x8ap1@0\xf5\n:\xa8\n,@\xb2"\xfa\xd2\xca\x99)@\xdd\xf7\xf6\xafyS.@\xfd\n\xd5\xd6\xca\xf9(@yE\xe7"\xad`*@U\xd936\xa8\xb4+@\x04w\xf6\x9e\x19;-@\xae\x1cQ\xd9kn&@5\xc1d\x17\t\xa6)@\xee\x05PM]\xbc%@\x03a\xf9\x0ek\\/@\x10\xa1^\xae\x92\x8e,@\xce\xb9\x8ez\xef\x8d*@\xb1\xdcXv\xd4D(@\xe1\xc6\xc6\x9b\x88\xee0@E\xf2v\xb0U\x15+@`\xba\x99\xc8D\xf0-@\xd2\xa5Z^\xe3~,@\x9ah\x99\xb0/\x80&@\x8c_\x99&\xab\xf0*@\xd2\x08\xb2~\xef\x960@M\xb8R\xda\xba\x9c)@\xa8B\xf6k\xd0e-@\xc9\xda\xb1,8\x0b0@9\n\xbfI\xb1\xa4*@\xd5\x1e?\xe8\x1c\x0e-@\xa7\t\x12\xd5e\x13)@\x10\xc1A\x8bc1%@\x07\xa3\xa5e\xd7\xc6/@\x02\x93\xf5!&\x05,@3\xbfg\xf2\xaa\xfd*@\xfd\'\xf5\xd63\xa1*@Z\xdbA\xf9\xf1\xce,@0J-vo-0@\xc7sX9;\x9a\'@\xab\xa6\xb1[\xf9\x160@\x9b\xb0\xae\xa0\xd1\x0f&@\t\x13wuOk%@\x9f\x83\xa5O\xe2\xe60@X\xe6K\xb9\x9b\x17-@\xee;R\xbbM\x1f,@t\xa2b\xc7\xcf\x042@!\xa3\xcd\x7f\xbf2,@Qy plX(@\xaa\xf0\xa2\xe5E\xe4%@\xba\x0b\xed5\x98K\'@;Z\x88&1\xa3-@\xb8\x14\x94\x89u\x06-@\xe8z\x17\x0e\xfe\x0e-@\x01\x8b\xbbc\x1a\xc5%@\x84\xc8\x1f\xad\x91\xd4(@6Q\x83\xab\xfd\xf6\'@\xbbS\xca\x9en\xac,@\xcc\xbcJ\x0bU\xbe/@d\xeb\x16\xbb\xe3\xd8*@\x02\xe1\xb9v\xac\x1f)@}\xe2\xd969r)@\x8bx\x07\xee`\xb0&@\x93\xd6\x0b\xd0g\x850@\xba88\xa7\xd3\x0b0@\x88\xd1\xbe\xab|\xd9(@c\xd2\x11L\xac\xa8-@\x94\x0cz\x1e\x97\x8e-@\xfc\xd4\xebm\xab\xf0,@\xc4\xea\x01}\xb0u\'@\xd0NK j[-@$\x89\xa5\x84Uf%@\xb9\x14z\x0b\xa4+)@\x17\xa3[-z\x9e)@\xb3\xc4!\xfd\xf3\xd10@\xd1\xaf1\xabe\xd6*@`\xb4[\xdc\x16\xb8*@\x05\xae\xd3\x8c\xa6!.@\x90\xb5\xa6\x96/d.@U\xed\xf5z2\xe6*@\xc0n\xac\x1c\xcc\x050@\xf6{\xd2\xdd\x9c\x0e(@a\xd5l\xde\xe3\xc7*@L\xd7\xfd\xd2\x0b\xf8%@+~\xb1\xdb%\xe1%@\xa1\x1b\x08\x99\x99\t0@\x1fC\xc4{B\x7f0@\xea\x916(\xf8\x860@Z\xbc\xb8\xf1\x96\x140@\xc2x)o\x9e*.@\x07V\xb9(\xf6\xf9+@\xa2\xbd\xdd\xdeee-@\xf6\xb9Y_b\xeb%@>\x83\xfdi\x15\x08-@rD-(\xdey*@u\xce\xa9F\xa9\x90)@\xa0uC\xad\xfa)-@\xe5[\xd1\x1c\xe5\xec4@V\xf9!%\xea+1@\x85\x0f`.\xe3\x9a&@\xf7P:\xb7qG&@\xe0\x07\x0b\x1d\xc3\xe0-@\\T\xe8\xd2\x8f\xef,@\xbd2\xc84\x16x,@\xc7!\xee,\x9d\xdc0@\x87\x92\x88_\x9d\x80-@M\x13\xca\x1b4m,@\xb5\xfa\x0c|\xb9\x0e,@&\xd9\x94_\xac\xae%@\xd44E\x94\x8eQ)@\xbc\xf3\x1e\xd6\xba\x130@\xbd\x16\\z\x06:)@\xd1\xedGu\x84\t.@\x06\x8aF\x97<\x9f&@\xeb\xe0\xf1\x05\xc4\x00-@\x10/}\rz\x9d1@\x93\xf2 S])0@Oe\x94\x1aTk&@\x7f\xd3\xa8\xad\xea\xec,@\xce\xc2NC\x9e~)@\xc8\x12i\xefr\xee1@c\xa5\xd1\xb8\xe0\xc90@6\xdd\xf0\xc1^\x89)@\x8fm\xccO2D.@~zwI\xcc\xa2,@\xd0\xb8\xed\x9d\xd1?/@\x93@D\x90\xba[&@\xc1\xfd\x11#\xd5\x85&@\xa3\x8f?Igi%@\xe5Z3\xc9\xc5\xff%@\xf7I\xc9G\xfb\xcc-@\xb1\x8f\xb7\xef\x85\xa5&@\x8d\x9f<\x02b\xc9,@\x1c\x87\xaeR\xb3%0@-\xcd\x8f+,\x1d)@\xb8\xc4\xc6\x0b\x05\xaa-@\xec\x86+\xc0<~0@\'M\xbc\x19\xf3\x1e&@\x9a\xfa\xd8EK\x1c+@E\xcc\x18bm\x7f%@\tBnY\x07"0@\xdd,\x94\xa7\xe1\xaf0@\xa6\xf2C\xb5\xe3\xe6,@\'\x7f\n^\xc5\xe7-@\xf9\x11\xfd\xces\xb7+@\xa25\x1f\xea\x89\x0e&@B\xf5\xae\xc2g4(@\x96.\xba\xae\x03\x1a0@\xcf\xf0Q\xf7\xbb\xfd\'@\x81h\xa6\xe1\xde\r0@\xa0\x11\x08\n\x93\xfe/@\xb5\x01\x1a\x13$\x1c)@f\xe5\x9dS\xda*)@\xa24\xa2\xf9\xdd\xa5.@0.rU%\xf3,@\xc6\xe6I1\xa2\x8d1@\x08Z]\xcf[\x99/@%\xfbt\xe5\x1cx*@\xee\xcdN\xca\xff\t.@.\n\xc9m\x80v,@v\xee\xe4o\x9a?)@\xd5\xfc]\x83\xfd\x95.@\xf9p\xa8\xabY\xd0+@\xfa\x84\xea\x9b/d%@\xd50d3@\x9b&@\xa9\x08\xd20o\x81(@,\x19\xa7\x8a\xed\x0e,@j>\xb9\xba=\xd8%@\x13J\xd9_\xacA)@\xd9\xd9\xc9\xb1k\xfc,@\xa9M\xd6\xae\x03\xc0&@\x90\xad\x11\xf3a\xcb(@JO)\x86\xcf\xac(@\xbb\xc2\xb4\xc5\xe8\xb2+@\xa0\xc0\xca}\xd64*@]\x06\x0fs\xa4t&@\x14\x8b\xcb\x88_\x1a+@?!\xd6\x96\x0b\x98/@\xb1\xa4&\x13\xf6\xcb0@\xf3\x8e\xaft\xfa\xbf,@e\x16\xe92a\x87/@,\xf7Ml\x18\x00(@B`\xcc\x0c\xf6\xde*@(O#L\xf8\xe5*@\x1e\x9d\\ALB*@\xe2\xb3h\xf1K\x83&@\x80\x81\xe5\nEe\'@\x8e\xca\x85\xeb}4-@d\xc7\xa0\x82\xf9\xe6*@6\xe5\xca\x91U\xe7+@\xf6gB\xc1\x8a_/@\x1do7\x8b>\xe3*@\xa49\x9e3\x82\xa9+@fz\x145\xde\x94/@\xb6\xc5H\xdb\xde\xb50@\x17\xe7#\x0b,\xee(@\x10\xfd\xd8\x1ci\xe8\'@\xcf\x94uYK\xb0\'@\x0c\xc3\xa5\xc1\xf4\x9c/@\xd0j\x90i\x13<+@\n\x84\x89}\xf1K\'@\x01\x07\xcbx\xf5\xe0)@\x17w<\x03\xc69%@\xbc\xee\xd9\xd2))-@\xf1\x07g\x16\xfa\xfe&@J\xc6p\xc2\xf9\xa5.@\x07>O\xde\xd7f-@T\xc6g\x1e\x1e\xbc&@k\xcew\'5\xd30@P\x1d_\x0b\'9(@\xe1\xd9\xc6vl\xd1%@\xe94B\xed\x9a~*@\xff\xc1K T\x8b1@\xa7M8\xc9V\x970@4\xaa\xda !\xcb.@\xdf\xceH\xbb\xa9\t0@v\xea\xc6\x8f\x02?0@\xa1\xc9L\xa4\xcc\xea&@\x1bg\xe3o\'9.@\xe0T\xf8 \x8d\xaa.@\xae\xb5\x14\xa9\xe3]-@\x7f\xda\x10\r\xafd,@\xba\xd7\xabb\x07\xf0*@]g\xf5\xf8B7+@LRa\x1eJ\xf4*@w\x04V\x0c\x7f\xad(@?l\x14\x90R\x12(@\xdd\xe9PG\x86\xa9*@\x16\x8d\xd8w\xff\xdd0@\x17k4\x0b\xeb\x85,@\x9a\xeb\xa4\x9e\x881)@\x00\xc4\xa3\xfd-\xe8%@r2\xba\xc3+\x94.@[X\xe1\x16\xf360@(g\xe6\xeb3\x9a\'@A\xa8\x9f\x01\xa3\x83)@\x84\xeb\xf5q\xc1x-@\xf8\x18\x1f\t\xa4\xe1,@\xc3_\xc0Y~h1@%%\x0e;\x98\xb4,@\xfcT\x8a\x84x\xb8,@*\xdf\xeb\x93E;(@\xf5*=\x15?\xcd0@2\xc9J\x9b\x01\x1f)@iq\x12\xd7`\xa7)@\xe5pz\xd9w\xed&@\xfd@\xebi\xcd\xb6.@\x08k\xcc\x99\x19\x07-@\xd1\x8f(\xd2,\xf8,@0\xd1\x8c\x06/\xe8*@|\xba\xc0\xdfd\xd00@\x07{u]\x14i.@{L\xded\x16\x19+@\xde~\xa6BG\x1e(@\x06\xd9\xb2A\xf4\xfd&@\x08H\x84\xb7\xc9\xa3&@\x87\x06\x99\xa2\x18\xcf%@\xfa\xd0\xe4\xfdI\xf54@\xe8\xde\x98\xf5h%-@\xd8|\xfe\xef\xd0\\,@\x19\x87*\xe0\xa5j*@\x84\x98\xef\xfbp\xd5.@\'%\xc7\xde\xbfJ(@60\x87\x04\x7f\x16,@p\xfbGo\x8f\x08,@\x9e\x10\xd0\xc2l>)@]0G\x1a\tV\'@\xcfZ\xdfD\xa0>\'@XCyn0\xa2,@\x08\xfc\xa9Z\xac\x95-@E\n\x14\xf9(\xd2(@\x8c\xa5Z\xac(g1@\x84\x16\xb3\xe5\xab\xea0@\xb5\x82\xf9\x7f\xf7\xd1/@\x13\x12\xc0\x02\x92\xed-@\xf0P\x98\xec\xf3\x96.@\'\xc2\x02`\xae90@\x92Pke\x8a\x97\'@\x99\xbc\x8aP\x1dh*@\xea o\xf8N\x122@\xecdu\x96vi1@\xb5L\x80\x818u,@\x92(lW\xa3++@*\x11[\xf0\x02\x0b*@\x90\xc3o\xf6\\\x880@MGZ\xd9\xbe\xb7-@\xa1y\xca\x8d\xc7\xcd.@B\x89\x04\x96F\t.@\xd7\xec?u\xbft-@\xe4\xe9\x98\x8d\x06\xae(@\'\xb8\xa2\xfb\xa9\xf8&@5\x87\x9c}\xa5o.@7\xde\xe4)\nJ1@LX|+5\xdb%@R\x04\x90l\xf1h&@7\xb2\r\xa0\xf7\xa80@WMp\xdaH$(@\xf6\xf73(\x81P,@\xa6\x10\xbb\xa0\xb3\xd3-@N\x80\x02\xa1Oq,@\xc0Df\xe7\xe4\xd20@^{\x0er \x17,@\x7f\x18%\x0e\xba\xfe&@\xa5!(|\x91q&@5Q\xe0\x9316/@\xa4\xb1j\x02\xa6\x8c0@\x8c* \xe3\x0e1(@\xb3\xaa\xb0!\r^-@+S\xa7\xc2?&1@\xdc\tyV\xfdb&@\xdb\xb2Z\x19\x0f\x1c(@\xfe\xb9\xd0\xa6NL(@qj\xc0\x138t.@\xc7\xeaTU,\xae\'@\x96\x90\x84u~=(@\xbe\xa5-\xcc\x89\xda.@\xa3\x8dg\xd9\x8f\x10/@\xee7\x11\xbfle(@,\xb1\x8d\xd9\x84$1@\x85\xde\x95\x954\xad1@\x10E\xa71V\xb01@\x8d\xd0R\xff\x13\x830@\xa6\xc3)\xfe\x1a\xef.@G$\xf6\x9f\xfa\xd8,@d\x02\xacQ\xccB(@\x92\xd2Z)\x17\xee%@\x1a1\x05d\xb2 )@\\tkg\x8f\x81-@dz\x005r\xf6&@@\xbe<\x17\x95c0@g\xa4\'\xf9:12@\x84 \xe7l\xe8u0@\x0b[\xfc\r\xc0\xfc+@\xdc\x05\xect6\xb80@G\xef\xb2\x7f\xe0\xec)@\xb3f\xeb\x04eE\'@\x0e\x89P\xae\xda\xe71@\x9d\xed\xbc\xdf\xd3\x8c0@\xf1`\t\xf3\x89\xe5)@\xa42\x8f\xd6\xb1\x97/@\xa7%\xf3Lk\xa3&@\xadT\x0e\xe8\x90M/@\xa6\xee\x18A\xcdF.@}\xcc\xe9\xdf\xa1?*@\xb6\xa5W8\xf7V(@qa\x0b\r!50@-\xfc\xab\xbf\xf6=.@Z\x0c\x11\x08\xc9\x07-@@\x8b\xd3L\x83\xaf+@\xcd\xe1j\xb5\xe0\xfd&@\x7f\x08\xe6Q\'p1@}\xa5\xc6\x16\x13Y0@r\xfd\xcf\xda \xc2%@t\x83\xce\x97n\xb80@\xb3\xb7\xcc\xab\xa8\xe5%@l>\xdaU\t\x1e+@\xa3\x07"\xcc\xf1C(@\xc4\xeb\xa2\r6\x99(@zpV\xaa\x84\xb4,@\xb0\xaf\n\x040\x0e(@\xc4\xbb\xe1\x91\x14\x080@B\xdc\xa4\xe2!Q&@7\xa8s\xe63\x15\'@\xf5yY%\xc1\x01.@j\x8b\xb2I\x1111@\x0e\x8d\xa9\x15\xac (@\xc1J?u#\'0@\x8f\xbb\x99z}+*@\xc3\x06\xf2U\n!,@\xd4\x80\x91\x8e\x88\x16-@\xf58\x00\xfa\xb9\xaf+@y2\xad\xd5\xa0\x87,@k\xc1\xb1)\xb2S(@\xc9\xcf\xba\x1f\xa4.)@\xc1\x9e&\xb9\xbd\xa60@J\x9d\xfe\x9f\xbcD(@@\xc7P\xf4\x83\x84(@\xd1\xf9\xfc\xee\xf8\x0f&@\x8d\x13\x14\xab\x98\xd1%@\xaeY\xd5L\xee6/@\x1a\tm\xb1\xf6T.@X\xaf1A8\xee&@\xcc\x8b\xe8\xa5\x80=0@P\xd0\x10\x96v\xb4,@.3\xc1\xf6zw(@8<zd\x87\xd0*@=\x8d2"\x19\xf0*@\x9f\xb5i\xb5\x16\xb10@\x11\x81\xdc\xe9\xb8`1@\xfc\xea\xca\xefd\xf2%@\x98\x14~\x82L\xef&@\xb1\x06\x81\x94\xdd\xc0,@\x91\xad}\x8e\xf9\xae-@\x18J\xc4<\xbf\x91\'@]\xff~e\xcd\x92,@o\xf3d,\xc5<)@1))\x9c\xe2\xb0\'@\xe96\xb3\xb8y\xd2+@\x95G(p\xd6\xb5%@u\xe0[\x9b\xc1\xd9&@^\x10-\xd9\xb6\x02/@c9\xa8\xe9\x81\xe0%@p\x0fL\xcfL\xa1\'@\x93]\xd3\xd6\t\xa9*@\xd0w\xf5\xbb\x04\x8f0@b\xdcZ\x0c\x979-@\x92\x96A\x99\x96\xa5/@`\x9dNy\x8d\t\'@\x1cpy\xf3\x18\xe4%@k\xa1\xa4lL\xdf&@\xa6q\xbd0\xc9\xc6%@\xc0?\x88)&\xc31@\xc3\xaf\x17\x97\x18\xa5.@\x87c\xaa\xc7p\xa3+@\x8f6\xa0\xd0\xdd\xb1+@\xfaJE\xb8$\x91,@\xa1\xcc\xe2\x9d\xb5\x97&@e\x18\xfe\x1b\xf7\xd6\'@g:\x8c/\x13\xc40@\xa2\xc6\xa9L\xab\xb10@\xac\xada\xdbS\x051@\xfe\x03(\xd2\x04\x121@kK\xcdW\x9ec&@h\xf4B\x98L\x8a-@\xdb\x06\x14p\xc9\xa7&@\xb0AVh=\xfb%@y\x18/2\xdc\n&@:\xc1\x06\x9a\xb0\xa6(@A\x85\x88\x04j$)@\x9du\x93\xd6,3)@\x9d?\xd7\xd4\x93\x8d&@\x97\xdf\xf4\xae<]1@\xb7\x911\xba\xab}(@\xa9\xd8\xcf\x10yX1@\r}\xdd\xa2\xc2K1@\xe0\x03\xd3m\xaah*@\x11\xe7\xecf\x0f\x1a+@\xb2\xce.\xc2\x01z)@\x89>\xccf|#0@\x05C\xc5\x1c.\xf8.@U\xf6\xffD\x1fF1@\xbf9q5\xd9",@8\x92\x99\x83\x15\xc7-@\x8eY\xbb\xec/\x9a,@]\x1c\x1b}\x18:&@\xdaF\xec\x8eR[*@t\xe4Q\x88<n\'@h\xe8\xd6\x14\xf4\xe8*@y\xb4w\x85\xe7\xa3%@"\xc3!{;\x190@\nP\x97\x8bn\x8a+@\x0e\x89I\xfb\xaeW&@\x17\x83\xd5\x97\x94\xc7(@\x04A\\\xb0\x12\xc11@\xe4\xd4 \xb60\x8a-@\xb4=\x8a\x7f\xd2\x8f&@\xdf(\x9e\x8c\x8b\xa4.@\'\x9a\xec\xf7\xc2\xe70@G\xd3U\xa8\xfbS(@\xc8\x86<:d-&@\x15~\x030b\x800@s4\xa1{\xe3\x1d0@a\xf4\xf8\xfc\x92\xac(@\xebL>\xd0\xfe\n1@\xf9\xa5c\xed\x87\x02-@!`Q\xedv\x87,@\xca\x92\xec\xaf\x8ec,@\r\x99\nU\x11\x98&@\x886\xb2\xca7\x00&@\x9d\xd9G\\\x8d\x960@\x93e\xa0&\xab\x1a&@~t\xfa\xf6\xc6{*@,\xd3c\xff\xa0\x17&@\x04\x03\xea\xf6\x88\xff*@\n\xa6\xbd\xc9\x9ch-@@\x83\xc0\x0b\xf7\',@\xeaK\xca\x00]\xc6\'@\xfa\xd0\xe5aC\x90/@\xacT{g0\xb2(@A#\xac\xaf+\x94*@\xb8tO\xc5;\x1c.@<)\xb2L\x16\xa2&@\x95\x7fh\xf1\x14d(@\x08\x9c  z\xf1%@\xf8\x16\xda\xcc_\xce\'@v\xf6\x90\x90|e+@\'\x14\xe3\xd9\xfd\xe3.@\x18\x8bNI \xcb0@c\x8f:>\x84\x00\'@-\x973\xa6\xd0S&@\xa8#\xa3-\r\x151@m\x12k\xf2Y=.@\xa6\x1f\xb1g\xe5\x10&@\x0e>PB\x03\x97-@f\xf9\xe7\xcd/\x8c0@\'\x9a\x87\xc7o\x87,@~\x89\xff\xb9\xc6"/@\xa7\xa9\x95\xf0\x14\xd4,@Q:\xe4\xad\xf8\xa7-@\xe2\xb5\x80\xb1DC.@,1\xca\xf0\x86\xe70@\x0e\xe2oiL\xdb.@\xb1!\xe4\xc0\x1b)&@y6T\xe9\xf9\x9c0@P j\x14\x949-@T\xccH\xa0\t\xcd-@\tt\x10>j\xca(@\xb8X\x8f\x85J\x02+@\xb0\xce\x99Nck,@\xb1\xf5\xe7\t\x10\xfc)@\'\xa3\x88\xcct\x001@\xc2\xb6\xb5\xe06\x9f(@6u\x96|\xa8\xd0%@\x12\t\x9d\xc3\x95\xef&@q.\r\xd2\x93\x1b&@$\x1b\xc8\xb6\xb3\xff\'@\x17Tk*\xe2\x81(@\xa2\xfbY\x16\xb9\xe8.@"\x96\xdfq(N(@@\xf0\x1d\xcd\x87]&@\x81\xac\x8f\x12\xfb\x900@\x1e\x06\x02#\x00\xe40@\xfeu\xce\xd7\x81\xeb0@\x87\xe2\xba\x1f\xda\xa2*@o\xc5\xd2\x03=\x95*@\xa4\xbb\x0f\x8d\x89W0@b\xe5\xbe\x99\xdd\x970@\xb6\xdb\x8ap@\x041@1U51\xef\x98)@"\x86M\xf4\xbd9/@\'\x13\xcdOI\x9d-@`P\x92\x9c!\n/@\xaf\x1f:c\xe0>+@f\x1f:(\x89\xc7(@\x8cZ\xd6F,\x8c-@\xe5\x8dTT\'\xf0&@\x88\xd51\x12\xf7\x92.@\x9a~\x00M\x9ff-@\xb4\xbd\x1b\xad\x88c&@\xe9B\xc8\xb8\xd1\xf2)@\xc8\xf0n\xc9\xd2\xc8)@B\xb0\xe3\xa0{\xe2/@+g\xde\xca\xbaB/@\xd5]Qh\xee\x02(@\xcd\xf2\xb3U\xab\x100@\xe2bS\x1aC\x1c0@4\xfes\xdf\xfe\xfe%@\xfa\xe1Z\xa9\x03<,@P\xc6?\x96\xc6\xf2,@ \x9f\xb9\x16\x93\xeb,@\x81\xa4\xb1\x12%\xad+@ \xe8;\xef\xc7b+@\xa7\x97\xa2\xfc\x88\xfb%@Q\xf6\x86\x95\x04\xfe0@\xd1\x1eL\xd4\xaf\x9c\'@\xb1V\xa3\xc74\x02\'@\xfc9\x16R\xc5\x97&@\xc0\xb8\x0eJN\xac%@\x82\xf5+$\x85\xaa0@\x13\xaa\x18e\x8b\xc9(@\xe1\xffD\xa9bE+@\xbd\xa1H\xfd\x9a\x9c\'@d\xf4%\xd8.\x96-@e(\x9e\xe0P\xf50@#\xde\x00\x1c\x0e\x8f,@\xe5\x19.\xc1\xdb\xb7/@QU\xb6b\x969-@|:\xb9n\x9ec.@\xb2^\xd7\xccc)&@\x80\x82\xec\x85\xbf\xd9\'@\x91\xc0$\xd5g\x83\'@(\x0f\xc2V\xcd[(@\xcd~\x90J\xe5J*@0?\xba\xfa\xb6\x89-@\n\x80\xff\xb9\x0b~\'@\xab\x9d\xd3\xb4\xd3\x8e&@\xae\xbd\x1c\xf7G\xfe0@\xe9Ok\xc1\xbeT/@\xda\xb8)\xb0\xbc&0@\xdc\x8d\x81\xaf\xab\x01.@\xd4\xd7\x13C\x93)0@\x80rs\x95j?&@DV-\xbd\x86N&@t\x03\xce\xebQ\xc9&@d4cT{\xcf0@\xfb.\xaf\x95\x9cW(@\xee\x02\xff\x115j(@\x8c(PWAB2@\x04\xf7\x98\xc6m-1@AA\xd5\xe4\x8a\x83\'@\x11\x82^#\xe3\t0@\x83a\xebv\x8f\xa0&@\x05d\x0b\xb1tY&@\xf3\x89\xa3\x1a\x90G1@\x19\x8c\x93\xf0\x99\x00/@8\x7fo\xee\x18\x1a1@\xaf[>\x1b4\xa5/@^\xf5\xe12\xab\xfa%@K\xfb\x11i\xa6/&@\x19\xc8\x9b\xdfL!*@(\xee\xf9\x8cQ\xf7&@\xebe\xe4ar\xfe%@J\x80\xd5\x08\x8e\x851@\xcaym\xcc\x8d\xd2)@b\xd3 :\xae\xc5)@\x12\x11Y\x85+0/@\xb2[\x1dND\x12\'@\xb3\xa9g\rK!\'@x\xe8\x91\xa4\x91\xf8&@)\x16x\xa6\x16\xe5&@\xd0\xe4\xa9\xc3\x16\xbe&@o \x89I\xc4\xab%@#\xf3\xc9;|\\(@\xd3H}>\xaa\xf4.@\x0c\x81\xc4_z\x94-@\xe6%8\xe0\x1a\x8a+@:\xd8\xca\x9c\xf4\xe0&@L\x10\x8c\xcb\xf8\x85%@\xcf\x08\xe0\xe6L\xe3-@>\xa50p\r\x14/@r\xa9\xc8\x05\x00L(@Tcc\xfd\xa7\x9b&@~8\x0bo\x97\xf6,@x\xc7^\x7f\xf7\xe50@|\xaf\x87\xe5u\xd6.@\xc1\xa7\xb0P\xd9\xbc.@\xa9\x9b#D\x06g&@\xd6\xd7^F\xd1\x8c0@c\xfb\xb92\xc1\x8f.@ \xfdwp\xf0\xeb0@\xad\x1cK:\xe9\xc5.@w\x16\xf8d}\xbc&@\xc8\xfc\xeb\x1b\xa2f)@\x9eY\xe5z\x90\xc8&@\xf6\x13\xf9j\xf2\x9a%@+\x91FYl`,@\xcaf\xdc9\x93\xf8,@\x9a\x857?\xddV,@\xefX*},N&@\x99#\xfb\xb9\x8d\xab&@\x02P,\x9c\x15m0@\xe9\xb5\x1e\x84\x957(@\xe9\xbd\xa6h\x85\x9e/@\x94=p\x0c?G/@\x0f{\xba\xba\x80.&@\x15\xb7b\x0f\xf0\xc9%@\xa2\xdd<mz,,@\xc1D\xbbe\xe6\x9c%@\x1c}\xa4^\xeb\xa2&@\xe5\xf1\xf7q\x9a\xf24@\xfe\x86\xe4\xe4\x7f;&@\xdd\x96l\x94p\xda\'@\xea\x91\x94\x8b\xaf\x1e\'@We\xc2\xe9\xcf\x8b%@\xe5J,\xa5:\x0e\'@\x9d#\x07\xa0\x8670@\x0e\xe0\xff\x06\xecZ-@\xa2\xeac\xd6M\xf2,@\xbb\x13\x9a\xc0\x12\xd8)@\xb0p(\x14\xb7@0@v\xbf\x84\xfe\x8b\x110@NP\x8c\xa5\x18\x1d0@P\xd5\xac\xfbS;(@l5\xc7T\x85b)@\xdd\xd2\xf0\x0f\x89\x80(@\xbf,\xfb\xdd\xe3D(@\xac\x97y\xc1\x97\xdf,@m\xd9\x19m\xa9g&@\xde%\xa6:\xf6\xe0.@e\x10-3\x90+\'@\xa7P\x95\x87],0@4.?1\x8f\xd90@\xb8dU\x96\x0881@\xb4m\xfa<\x8aU-@\x11\xfa\x84\xc4^ -@\xce\xdf(\x94p\xcf.@x<c\xb0\x7fa.@\xbcB\x16\xecx\xab,@\xcc\xd8\x80V_\xcd,@>\xc1}\xfb\xdf\xb9,@\xbe\x0c\'2\xe5\x9f*@\xf7\xe9\xb7\xbd\x0cz.@\x90\xd6m\x9eP\x9a0@^[\xc2{7\xbe\'@\xc3|\x82Q\x96\x03&@\xcea\xaac\xf5G(@\xc9X\x8a\xa1\x94p0@\xb1#B\x92\x87\xeb0@2\xd0}6\xa0\x1b0@{\x16\x8f\xa1y`.@\x8d\xca\x85Y\x04\xe9%@\xa2p\xad\x16\xb5u(@\xccg\xd6(\x02n(@d!\xfa\x9e\x9fH.@\x8f\xf8\x00\xd2\n\x19\'@\x90\xe4d\x97\x11\x12\'@\xf8\xb0x\x91\xa6\xf9&@S\x85)\xc7\x00h-@i50\xf4\x84`-@\xf5\x91d\x934K(@\x0e\xde\xe3\xa4\xdd&&@d\x06\xbb\x87\x85\xf3%@*1\x14\xf8=R&@K\x9c\xc5\x04z\x030@\xca\x07\xa2\x8a\x92\x110@\xea\xc0\\N\xf7\x8b%@\x13\x91}\xdd\xf5\n\'@o\xc0\xf3\xc3\x0f\xe0\'@\xe1~*\xadA\xf7*@\xf1\xf6\x15\xe6\x07\x17*@w\x9a\xaa\\\xb72(@\xe7\x91\x80\x1c\xce\x12+@lY@\xe4\x11\x9b%@\xe5\\\xbb\xa9\x90\x7f%@vV\xb8\x05\xcaI,@\xda\xe8\x1b\ruv,@\xc0S!\xcc\xc4}+@?9\xe5\x87\xf1b&@FAC|\xaf\x130@\xe1A\x98rLe(@c-\x8b\x1am\x85,@\xa8\xfbas\rs-@\x19z\xec7\xe9J1@\xd3K\x1e\x8e^%1@\xd0z\x9d&\xc6\x12-@$"\x82\xc0\x14\xad,@\x05\x96\x01\xa6\xfe\x89,@@"=\xd5\xd5^,@\x9f\xc4\xfcp\xb3\x1e1@\x13j\xce\xc3\xd5\xa00@J&\xaa\x17\x08\xda&@|UK\x04\x1b\xb5\'@@\x07 \x80Z\x0b,@\x8f\x19\xb2\xadD\x13*@M\xab\xb4\xaf\xbd\x7f(@\xe5\xbd\xc6\x8c\xdb\xb8-@\xc4\x98\x81Oro)@\xeb\xec\xc3p\xcc\xb4-@\xfc\xbb)\\o\x17,@\x04\xd4\xa5\xa2\xd9\xdb/@\xffqQ\xb1:\xea&@\x8b\xeaE\xcfl\xb9-@\x1f\x7f\xc7\x85io&@\xeen\xe6\xfb\x9b\xc6+@\xb4_\xdc\x14D\xfa,@\xf9i\x87\xae-\xa1-@fZ\x17\xd7d\x17,@\xbet8\x8do\xdd*@pj\xd2\x18\xa69-@\x8e9\xfa\x06\xf4\xd3,@\xd9\x9d\x98\x81\xf1\xf6,@dm\xe0)\x15.1@\xd3\x87\xc0\xdd\xda\xa20@\xeb\xdd#\x12\xae\xff\'@hM\xa3&\xc3\xde0@1\xa2\xcc;\x17\xbf,@\x9c>`\xad.L.@\xae+\x94\xd6K\xee&@\xedK\x9a\xc2pM,@\x16\x12k]\x80\xb9,@2C7\x1eDm-@@vM,\xfa\x01\'@\x18\xe3\x810\xe5\xba/@\xa8\xcd\xfa\xb1\xf6\x1d-@\xecq\xb5\x11\x9e\xbd-@\x7f\xb6\x03$\xa1)0@\x84\xe9\x1a\xb1=\x13-@3\xb5\x1e S\xbd0@\xc6n1\x80\xa3_(@\x1a\xbe\x08\xe1U\x16,@B\x9c\xd4r7\xe8.@\xe5(Q\x90M"(@=\x165\xfe\xb3\xa8/@\xff\xef\xbdz\x8dH&@\xf9\x84#\x88qn/@\xee\x07\xee3\xca\xc7,@\x98\xf5U\xaf?\x8e0@w\xd4\xf9.\xc5*&@z\xf5\x1c\x80\x02\x97\'@9\x8e\x1ce!\xde(@\xa22\x84\xc9\xf5V.@\xa3\x91P\xa4\xe1.1@\x83\xa3J$e\t0@\xa9\xbd?\x1e\xf2%,@\xca\xcd?\xaf\xe5\xa2*@O\xfe\xef"\xbfj)@\xa3\x86)\x95\xb3\xb4/@nW\xcaj\x8f5)@\x19\x01\xe6\xb9\xb6n0@\xb3\x8b\x99%\xa9-&@%\x06\xac\x80r\xea/@\xe2\xb7\xa2\x12\x9a\xa60@\xb8\x9d\x7f\xdc:y\'@V\x9d\x05\xa6\x13\xfb+@94\xc1H\xfd\xda-@\x12\xf8\xd4\xa56\'(@c\x02\rKx\xa6/@\x86d\xbb\x0b\x1cS,@z\xd0\xfe\xcdA\xa7,@]\xf0\xee\xd1\xd3\n0@=\xd1\x1e\xa0\\\x18/@\x1d8\x13\xca\x83\x02/@{*\x84\\ f2@\x958\'rM\xa0(@\xe8\xfe7@\xa2\xdc&@\xc7>\xbf\x12\xf1s,@:\x1bF\xd0\'/1@\xc1J\x1fI\x98\x17.@\x1d+\x80\xdc7\xfb+@\x98U\x1e\x9f\xc5\x8b0@\xd7g~\x95$\xac\'@H\xeb]`\xb7\xee,@\xaf\xbe\xd0\xda\xa3\xd6.@s\xd2\x1f\xc0\xbf\xfd\'@\x7f\x0ck\xdaQ\xf70@\x82\xd2A"\x93\xfd,@\xbbA=/@~-@\x9f\xd2:\xa9\xc8\x8b/@P\xa4\xd1\xf3Y\xd3(@>\xa8"&\xa5\xe6\'@\x96\xfa\x02(\x7f\x04\'@V\x9b\xbar\xc8,1@uxMw\xcc\x06\'@\xff]Nb\xca\x8a0@\xacaK\xa1\xf6\xab-@\xd8\nA\x93E\xca-@\xa0$m\xd7\xb8\x7f0@\x87\xf0\xd2\xfd\x02\xc0-@1l\xf1\xba\xb6\xc8\'@\xe5\n\xad;\x84O\'@\xc2\xa24\xa0AP0@jK/fBg1@\x1d\xe3\xe3\x05\xeds.@a\xe7z\xd1\x055.@\x98\x022\xfe\xee\xd9-@\xba]\xe5\xfc\x97\t(@i\x92\x02e|\xc1/@\xcb\x02\x9b\xc5U\xa3(@\xed&\xf5\xa1\xa0\xe9+@\xe9\xcc\xa5\x11\xe0\x9c+@\xa5\xec\xc2@\xcb*-@4\xb2x \x07h%@g\xc8\x9f\xb6\xda\xac,@\x00F\x96\xa8\xe6\xad/@#k\x0c\xb8\x151)@\x9a\xf0\\\xab\x86\x100@K+0]\x8f\xb9&@\xc4\xbd\xe0\xbb0\xc6+@L/\x83r\xe0\x0b+@W\x952\xba\xd9\xe0%@H\xca\x83\\HL\'@r\x0c\xdc\x9fM\xea,@-\xb8\xc3\xe3g\xa3&@c\xb9;Xz02@\xc7\xado1o\xb3(@\x80J\x92\x1aTA0@\xcba\xc7\x937\x18-@\x173S}X))@\xe6\x1d\x01\xa2T\xd0)@\xf3^\xa4Zr\xb9.@@.\xd8\xebu]\'@Fl\xca\xf0\xbe^(@\x9f\x8fv\xed\x17\x9f(@\xcf\x91\x94\xe8\x08\xf9/@\xe9\xfe\x93e\xf4\xf8%@\x14\xc1\xd0\x9e\x98\xf4+@\xb7\xe0m\xfch\xd7*@\t\x1b\xf9Q\x7f+)@{\xaa\xe0\xaa\x04\x80,@x5\n\xeb\x85\xb2/@\xab\xa7&R\xe8(2@\xd7|\xa1\xa3\x0c\x900@)e\xaenc\x9b\'@v\xe7\xd4\xaf2\xbb,@e\xe6g\x0f\xf7!*@\x99\r\xb70g\xfc.@\xa1\xa2\x12Q\x15\xb8,@|Y\xf3\xd07\'0@zq\xc5m\xaf\xd6(@\xcf!n\x89\x97W1@\xaa\xc9\xf8\x9cX8,@\xc9\xb5\xd7DT\xa5%@\x19li\x0f\xb3\xe2,@\xa9f\x8a\xdd\x10\xb6-@\x95\xfb\xd5\x8bn\xb1-@i\xaa\x02j\n\xa9+@\x9ex\x14\xea\xb5 1@\xb9Fo\x10(\xe1/@\x9c\xa7w\xec\x80N,@\x8b\xe2\xf5\\!\x87-@\xa2#w\xc0I\x9e1@Y5RZY!)@%\xa5\x9f\xd5S\x0c,@\xf8>\xbcJ\x87!*@d\xa4\xd4\xae\xb9+,@\xe9\x7f\xaaD\xb7v,@\xd6\x9e\xa1\t\x9c\xf3)@\x06\x0b\x90\x0b\xe0\xc5,@\xf7\x18\xber\x84m0@,\xc3l\xf0\xcd#0@h\x8db` \xd8%@Y\xcc\x8f\x87\xbbp,@\x83\x96N\xd8\xa1\xdf,@\xdd\xf3W\xd4\x91Q0@NV!b]Q.@x\x01\x8fz\xf4\x9b*@,Fj\x80\x98u-@5\xeb\xf9/4k0@\x9a\xd6H\x87\xea\x8f\'@\xd9\x0eM)0\xcd+@%j\xf2\x90\xadq.@E\xc3\x93\xf2\x1c\x19\'@\xd6\xca\xdb)k\xad*@\xc9\xb3\x0bC\xcb\xba-@\xe0\xb3B\xdek\xcb(@\x9a}\xa0\x12\xa1%2@\xeb\xc1\x9b\xee\xf90,@F1\xa8\xb9\xe8\x89.@\xc7{\x9d\x01(\xf9/@I<\x83\x9cU\xa2-@\xdb\xf1\x89\xf5\xf0\x9b\'@[)\x15RM\xa4)@\xa4\xa7\xda\xb6_~-@c\x81\xac\xb2Q\x88(@\x84\xa7&\x86Pn.@\xefi9VX\xc1.@\xa2$?\xf4\x94l-@\xbe\xc0\xdf\xc7\x08\x10\'@\xd2a\xf2\x02\xc1\x07-@\x8ex*\x11q\xf8%@ioa\x0bn|)@\xbb\xcb\xa1]\x98#,@\xc4O\xe7\x9dEz1@\xb9\xf8\xbd\xef\xa1\x0f+@\x14{\x16}w\xe2+@e\x13\xf7x\xae\xac-@\x8d\x0e\xf1>\xd8\x96/@})\x98\xa4\xd3\xb3*@\xe1\x0c`o\xd5\xe6,@a\'n\xcc\xa3\xdf+@\x0fB\xfd~\x0e/0@j<Z\x7fky.@\x9c\x0e\x8f\x97\x81\x901@2\xc0\x1a\xad\xe1\x07(@\xe0\xaa\x1f\x1cx\xa4(@\n\x03\x87\x00[\xc3+@b^\xce\xb1\x911)@b\xe7\xeel\xe97.@\xa4\x8e\x1e\xb0\x0c\xc8&@\xca\xf3\x90\xc36\xd80@\xa0K\xc4\x1c\x1b\x1a/@\x80G\xf8\\\x97;0@\x198h\xd6\xfc\xd6,@\xe4\x08\xbb\xe9\xb19\'@\xbf\xf3\xea\x17\xc0O-@\x95\x1a\xe0\x157{0@\xd1K\x0e\xab\x87\xbb/@\x97-\xd0\xd3Wk)@=\xb6^\xfc\x95\x8e-@\xd6n\xf6\xd1\x01\xfb%@u\xb3\xcc\xd3\x03++@\x97U\xbd\'\xda\x891@\xe4d\x8eO\xb9b\'@\x1a,\x01V\x04[0@\xa2\xa2\xf3\xce\x95\x00*@<\xc3\xb6n3\xe4.@B\xee9\x98\xa73\'@M\x86\x87\x7fB\xb1.@\x9c?\x00_\xe0\x9e-@Z\x99\xbe\x9d\xd6\n1@4P_]1\xdf0@a\xf5\x9bg\xa1q-@A\xe1\xdf\xb5\xc7x(@G\x84\xc2\xcdr\xd80@\x8f$D\x1dc\xf4\'@p\x86$\xce]|.@\xf2\xa8\xbb^\xb5\x9a,@\xb4\x8e\x8e\x8fp\x821@i|\xcf+\xa3\xe9.@\xa9-L?g%\'@>\xd9\xe7\xb1\xc1\x8f0@\xbb\x86Nd?(,@\x90k\xf1\xca\x8a\xaa\'@\xfd\x14\x0c\xa62\xa3-@\xac>"\xf4\xb9?(@\xed\x1c%=\x07W0@\xa9\x02\xaf\xac\\\xb7*@TRP;\x8a\x83*@\xb1\xaa\xd9\xb9f30@<\x8cK\xe5H\xb6/@\x8f\x0e\xc7Z\x94~+@J9}Y#\x15+@\x05\xf1\xb9l\xf5\xcc+@9\xe0T\xc3\xdd\xd6,@~\x86\xab\x10\x00g-@Gq>M\x03\xf9+@\xd1[\x8c\xf7\x11o0@q\x99\x07\xd5\xf5C-@CM\x0c\x02\x87\x11,@@\x04\xd7\xf9f$.@QN\x95i\xb3\xd7.@3\xea\xfc\xa6y\n0@4\x1e{\x14l\xe0/@\x08\x91\xc3\x16\xb1\x8c-@\x08AF^\xaf\xa6&@\x88\xe1B\xa0\x9f\xef\'@f\xd6\xda\xbf%\x0f&@\x0f4/\xdc\xe2\xf3-@\xe1V\xfbdU40@\xa5fW\xbf\xa9\x9a0@uB\x88\xe7"\x05(@\xd5j}\x02"\xf14@\'\x94\xf8\xa0\xcc\xb0+@\xa2\x01\x1c\xd4$\x04-@\x9bX\xc8J\xab\x03.@\x05\x0b;\xee\x1e\x1a.@\xe5x\x0b\t\xdcm(@\'-\xdc\xabg\x92-@U\xfb\xfb.R\xf4/@\xa7\xd1\xa1\xc4\xda\x82/@\xcd\xa2E\x06\xac\r/@q.\xcf\xbe\x97\xb9/@\x19\xd4\xfa\xa5\xa5\xd2/@\x96\\u\xf10,.@gl\x0e=\n\x94(@\xc5\x98\xb7\xb3\xe9\x82&@\x88%\xee\x9e\x11\x8d/@)\xa5;\xc56\xee-@0&\x86\xa55\x052@w\xbfNy\x1ah.@\xb8\x15\xb1\xd5zi+@\xd2\x93\xcf9\xc4\xe4*@\x8b\xa5?\x8a\xab\x1e\'@K\xf8\x8d\x9a\xf4\x931@xM\x01\xdcI\xb90@\xf3\x8b\x138H\x96/@5\x90\xefaY\x08&@n\xe2\xe2\xebX`-@q(Q\x9a.\x91-@\xaa G\xe9\x9dz1@E\x14\x1d5\xd0\x1e-@\x14\xa4o\x8d5\xf0&@6/\x87\x15ee1@\x1ep\x11j}r*@I>\xcd\xf8\x01\xcc&@\xee|<9k\xc2(@\x01\x1c\xfd\x8a\x87 (@[\xe4\x95\xec\xc1\xd3%@\x16\x0c\x8eJ\xcel*@\x81/\x9d\xa6\x8d\x15&@\xf5\xc5\x8f\x9a\xd3}&@#\x153\xae\xdf\n0@G\xdc\xbbM\xb0\xcb+@\xae\x88\xf3\xdfQ\x8e-@\x99\x0f\x82f\xafp/@\x8b6\xb7\xce\xb4,(@\x0cvv\x05@\n0@\xdd\xbe\xd90\xdf6.@\x959\x82\x0eXN+@i\x11\xcd:\x83\'/@\x14\xa3\xca\xb8\x99!&@l\x90y\x88\xf4k0@\xf18F.\xaeP-@\xa4\xca\xa2\x95k\xab+@\x93\xc1 jR\xce,@\xf0J\x80\xb3\x06<0@k\xbc\xd0+\xe3\xb0.@\x161\xb1\x9e(\x950@{\x953\xbb\xed<(@I\x96!\x1b\xe8\xa0)@l\x94\xb0\xdb\xc8~)@C\x00\x83\xe7\xd6f1@(\x8f\x0c\xa3\x03s\'@K\xe7TL\xb6\x10+@\\\x91\x05<\xa8\xf0%@\xf3\xfbo\x16q\xc5,@^\xe9!\xadw?.@\xb2\x7f\xba\xaf\xd4\x9f+@KM\x1a\x0fq-.@XE\xf3\xf4\x9d\xed-@\x9c\xf1R/\x14\\/@V\xa7\xc8\xab\x1d\xb2)@hve\x05\xe4\x99-@\xe6\xf6I\xd9t\x92\'@?\x0f\n\x81\xd1\x9c&@V\xa3F&Ap0@\xec.\xaf\xd0\xd2\x16-@1\xf1)\xf1\x8ez&@\xcf\xd0aPG\x15-@\xa3(\nZ\xc0\xff+@.0\x01\xcf6\x1b,@\xb4He\xa8me0@x7\x012\xfd\xd0+@p\xdc\xc7;\x1d$(@\x03\xde\x07\xd6\xe7~(@n\'\x91\xecP\x86+@\x1c\xed\x05\no\x060@Gy\x8fP\xd3\xa8.@\xa7,,k\xfe\xa6%@\x80\xb1*\xc5Bi0@\xffE\x0f\x8c\x90\x0e)@6?\xa5\xbb\x9f\xf8\'@\xa03oG\x16\x8e&@\x10\xe1S\x82_\x1c-@1\xa9Y\xcc\xb8\xf7+@\x94\xe4e\xfb\xaa\xac/@\xfc~5\x93\xc71,@\x05\xb2\x1e\xc3\xf0\x10(@[\xa0\xe6\x7f\xf1\xdb\'@W\xeb\x96\xe3%\x19-@\xc9\xc5\x9c0\xf5\x06/@mS\x90Hd\xb30@U\xd0\x16\x875e-@\x0b\x0e\xfd\xab\x05\x83+@\xa3,0u\xee%)@\x91\xad\xc5k\x04\x84&@\xed2\x99\'\xfe\x05,@\x0bPc\x82\xe0o(@\x1c\xa6D\x83Jc(@\xe4\x96z\xf7\xa8\xe6+@dr\x91\x11}\xd9-@\x16\x8fV\xf8\x04\xbb0@q\xab8\x83\x19\xa9+@A\xa3\x14\x7f\xa5\x00&@\xc5\x05K\xb3\xaeq,@Ur\x82\x0fJ\x0c,@t\x93\xfa\x9e\xaa\x03-@<`\x8f\x97F\x0f-@`\x92\x8b\xd3f\xd9,@\xb42\xc1\xd9\x8b$0@\x89\xed\x00`\x9ey&@\xcf\xd2\xb7uq\x85&@^\x1f\xe0S\xfa\x9d1@\x08\x8b\xf1>\xef2.@\x12\xcd\xb5\xa46\xe20@7l\xb4`\xa8\x8a-@/\xcd{p\xb8\x1a1@\xf5\xc9v\xfcb\xc1-@F_R\x83yJ-@\xd0L\'\x97\xa9\xc9-@\xbc\xbc0#\xe9V0@\x88\n2j/\xae-@\x82Q\x8c$\x1c\xd7+@Y\xadvf\xb8\xf7.@\x97\xd4jF\x12\x97*@\xea\xc88\x0c#\xc9(@s\xaeDUmu)@\x86\xc9\xf9\x89Q\x860@\xb4\x1f\x89\xc5\xbe\xba,@\x1e\x0fe\x9b\x82\x120@\xc5\x98Q.b\xcc\'@\x92b\x97\xee\xcc\xfc(@ \xed\x1ff\x17_-@>\x0f\xba<\x91h/@\xe1\xb3\xe9\xabS\xfb,@h\xbe\x95,\x05\x10/@\xc2H\x18Y\x02{0@/\xed\xc5\xed\xad\x02(@\xe1\x89,S)\x03)@UmV\xca\xc0\x8e*@\xcd0\x16=\xae|,@\xa6qw\xd7C\xdb-@Sm=\xae\xdd`-@w\xb9\xd0F\xcd\xe00@\x95Y\xe2\xd3*k(@\xec\x06_\xfe\xf4\x18/@)\xda\xdb\xd0\xf7-.@\xb7\x1b&a\x8fF.@\xa4\xd2\xea\xa6\xd5 &@W\xf8f\xe6\xab\x08*@\xb7\x92\x07\x9b\xcb1/@\xd3\x05\xbb\xadw\x94%@\xf4\xfcJSe\x012@\xaf\x9d]\xfa\x17\xc0.@\xb2\x91\xdb\x90\xed\xc7.@YN\x0b\xa7\xfc\xfc1@\xb3P`\xc0\xcb\xe7,@5\x06a\xa0\x92\x1d.@9BC;\xaf\x9e/@\x10c\xa6\xba\x0f\xba\'@\xb5*d\xdfk\x14/@\xb4\x06\xee\x0b\x11"-@\x99\xc2\x9f\xd2\x07\x821@\xa7\xb7X| \xd6.@q\x91\xb2U\xe0\x13*@\xf1t=Gw\x18+@J(_\xac\xd6w/@<x\xa3\xf6\xfaY-@\x18\xc9:\xffrg&@,WD\xecX\xf70@*e\xaa\x12\xcf\xbb,@WF\xf9\xf1?\xe7.@\xf1\xfa\xd3\xc2\x8d1/@9\x934\xfc\x11\xe6-@\xbf\xee^\xdf\xe1\x9a.@\xacc\xd6\x15\t\x831@\xa4x\xfc\xeb\xe92,@\xeb(\xb9\x8fIu(@\xf1\xce\xe5j\x807(@\xda\x10x\xc8\xdc\xb1)@}\x1e\x83\xbe\xf1\xd9(@\x98D2\xb9\xb6\xbf-@\x04\xc0H\xcd4\xd70@,)\xcb\xecD/,@3Q\xd8\xac\x84\x021@\xa6\xa8\xa8\xb2\x7f\xeb(@k$\xa7jN\x0c/@\x02\xe1M\x97\x9e\x11,@\xe8\xf9\x91\x94\xa9\x8e+@\xd6\xbb\xde\xc5\xa7o0@QN}d\xeb\xc5.@\xc9\x13\xc4\xc1F\xbb0@:\xa8ra\xc6t)@\x9d\xf9\xd4\xf8\x10P-@\xa1\xb1~\xb1x&.@\x91\x1f\x15H.\xd60@\x04\xe1"\xc4\xb4|(@\xed\xa5\x06\xf0\x06\xee1@\x98\xa2\t\xa8\xe0\x1f)@\xde\xd4\xa5\xf14\xbf\'@\xdc_\xad/\x01\x8f+@A\x1cn\xea\xeab-@\x80\re\xd1\x1d\x1d0@o\xb5S\xdarE)@\x1cJ\xa9\xdf\xc5\x160@\xb8\xe4J\xb5r\x9a1@\xed\x8d\xa4\x8e\n\xa9)@\x02c\xbf\xc5\xf9-0@\xc8\x13 K\x95\xdd&@-^\x05\xa7D\x1d&@\xc1\xb2\xb0\xd7\x8e\x15)@5Pt\xa0h\xf6%@9\xf0q\xd0\xdd\xd0/@\x8al\xb3\xaa\xbe\x15&@V].\x97\xfbl(@\xce\x8a`\x94\x1d\xa51@\xad]1g\xfc\xe7\'@\xd1\x8b\xdajH\x96&@\xd7m\xacZ\x17\x0c&@\x96\xe8\xc2\xa2\xc9\xdd,@&j/\xdd\xe9\x8c0@%r\xe8\xe3\xf6\x19.@\x94h\xdb\xcc\xe8\x190@\xd0V\xf8J\xfe\x1e1@@\x1c\xea\x9fu\x05&@\x10\xb1\xe4\x1d\x86d.@o\xd51s\xa6\xb10@\xd7\xa8Z\xf4\x12\x0e&@\xdem\xe2\xa7*\xe6,@\xeb_n\x07\x17\xa8-@~"\x06*\xc8\xca/@6\x8b\xfe\xce\xcdf0@\x95\x85?\xe7Z\xeb\'@&,;I=\x05*@\x0c\x12\xd8\n\x19\xd30@\x10\xbe\xc9\xe2\x14\xd1.@\x92\xb7\xdaP\x13y0@=G\x8a!\xff\xb6\'@\x1c\xcf\xd0\x06:\x9b*@\xab^\xdb8I\xc10@F\xc0\\\x93\\\xd5-@fr\xd0\x89\x8eq0@\x86\x10\x11\xb9I_,@\xad\xb0]>\xbd;,@^y<_\xbf\xcb0@\xd0g\x89\xf3S\x96\'@\x0c\xc0\xc5\xbc|\x05.@\xb3\xa3\x08\xd9\x14\x81-@\xee\xf1\x16\x9d P-@\x01\x00I3W\x870@}{\xc7J\xed\xa4.@\x8bp#\x7f(\x87*@\'\x1c\xbf<x)1@\xc0+\xb2\xf9\r<\'@A+I\x91&w/@\x0b\xde9\xa4p\xe10@\xc4q\x8e\x9f\xed\xf6)@\xb9zk\xb9rH,@\x9c[f\x1d\x1e\xea.@\xdd\x14\xf8\xb6\x1e\x04+@\xfa\xf3\xcd`\'\xed+@B#\xf0\x95\x1c\x022@SE\xcdBs\xf5/@]z\xbb}~\xd0)@\x02w\xd3\x97\xe7}+@\xc1y<3/\x94+@\xa5\x95f\xef/\x9a-@#F\xc7\'pg0@\x1f\x8e\x06\x8b\xc7\xd1,@\xc7*1/\x8b\x06-@\x1d<:\xb7\xbd\xed.@\xcey\xea\xc3`=1@w\xc7\xa9j\xfbE(@r\xcd6\x8b4\xca-@\xb1 \x84\xf5,!&@\x98:Y^U\x85/@\x96\x16\x8fCa%*@\xa1\xc4.\x9e\x01\xd6+@\x18\xb4\x19E\xe3\x9f/@g\xc0\x97\x0b\xfa\xd6-@\xb7/\xe6\xa0d\xfe.@\xc8\x00\x1d~\x10m(@\xe5\xe5\x1ep\x0c\x96-@\x1e/.\xde\xbc\xe0-@:\x01\xdd\x95j\x7f%@\xb7\xca5\xfe\xfe\r0@B\x0b\xad\x93\x07\xc9)@\xf6\xf1o\xde\xd4o&@U\x03\x9e\xec\x97\xb0*@\xc6\xe8\x00\xfc\x80*(@\x11\xb3\x9f\xfa*c-@Xx\xf9\xaaP\x061@\x86e\xc10kf)@RSk\x0e\xf4\xe1)@\x01\x08AKg\xb6.@*\x0ech\x80\xf5/@\xd7\xfbi\xe1y\xfa0@7\xc4~\x81\xbc\xd2,@\x1a\xf6T\x08?\xa52@\xc1\x14\xbckB\x8e1@\xf2\x97\x1er\xcc\xbe)@\xf0b\x9c\xc1\x8c\x820@\xf7\xe2\x99\xe1\x08\x9b-@\xfe\xce\xdfu\xcb\xe2)@V>\x17)\x9d>1@\xa0b\xfa\xd7\x93\xe41@\xba\xd8\x04td\x8e-@\x01\x9a\x17\x1b\x1es\'@\xe2\x0f\x8e?\xe6-%@\x02d\xea\xd2\x9e_,@\xe6\xedp\xf1\x81j(@Q\x9f\x92\x84\x0f\xd50@:\xaa\xd1A\xce\x98&@74\x07\xd5\xdd\xbe\'@\xacOi\xe8s\x8d0@\xcb\xad\xc3T\xef\\0@\x9a<\x16\xfa\xf1\x930@\xdc\\F\xef\xe6^.@\xa6\x0c\xe1\xe8\x1b_.@\x08\x04*u\xec\xa7,@\x80\xfaIy\x1bY0@NV\x04:\xe9\x85/@yhH\x90\n\xdb\'@\xd7\x9e\xc9I\xdee*@\xa7\xc0m\xc7\xbc\xd4\'@}\xb3\xce\xcd\x84#,@V\xd2!\x98ts(@\xd4\xb9f\x97D\x010@\x87\x94\xbd\xbf\x9d\xd7+@\xe9\xa3\x12i\xf7\xcd%@\xd12\xf0b\xdd\xc50@\x80\xb8\xdd\xa00*\'@\x0c\xfa\xcb\xfc(\x84-@\xb4p\x8f@cb.@\x9f^\xe2g\xaa\xb6,@\xfa\x9b\xd0$\xf6\xec(@5F\xddcRw)@\xbc&Y\x82oI(@\xbfp\x9c\x03\xe6\xa6&@\x9e\xa0%?\xbc6&@\xb4Th\x004\xcf/@\x0c\x86\xf9\x868\x112@\x99"\x8aLLp-@\xa3o\xc3\x1a\x88\xce,@\xeaTS\xadt,1@\xb3{%\xb43\x1a,@PO\x15\x99>m0@\xbc\x1b\t\xaaZ?.@\xc2\x8c\xf7;\'\xd5,@\xbf\xa6\xdd]\xf1\xbd.@\xd3\xfe\x0b\xddB5.@\x92\x12\xe4\xe1\x1f\x91\'@\x7f$\n\x03)0,@u\xbe\xae\x15*r-@k\x8fF\x91\xa3Q0@`o\x82\x061\x010@\xb0/\x8e\xf3\x8b~,@aD\xec\xf8tN1@V\xe86\xf9\xfc%2@\xd3\\\xd1\xcc\xbc"2@G\xbc-\x1fG\x080@\x06\xcc\xcb|9\x00*@\xb4\xbe\x07\xee\x14\xa3(@\xa0\xc8\xbc\xa7\xd961@\xeb\xc1"\x16l\xf6\'@\xa6F\xedw"\x894@\xd1N\xc2c\x82\x93.@>\xd6\xf9\xed|\xc5.@\xf1\xfb\xc9$\x99\xcc.@r\xcf+\xf2b\x11,@\xa4A\xd1=\xf9\x891@\xecG=\xc6\x18\xf1.@\xf6\xfe\xc3\xee\xf7\x08(@JF\xa4#\xbdu1@Z\x84\x00\xa5,@-@\xfe\xeb*\xf9BA&@nA\xbf\xd0\xae\x84&@9z\x12\x9c\xde\xb40@u\x13=Fs=.@.\xd0\xb7[|?1@\xd7\xf6\xf1\'!\xfd.@\xd6\xb1?T\xf5k0@\x14\xf65\x16@%-@\xe5\xff\xd7T\xcc\xa5+@\x1f.\x0f\xb6\x97\xe3&@\xc3\xec\x1a\xfc\xc9\x9b)@\x11\xab\xa5\xb7\xef\x8f,@y\x16R~\xaa\xeb0@zR(\xde\x8cI0@z\xa7\xe8\xe8H\x19)@\x1b\xa4\xf78\xd3\xa6+@\xd3\xc6\xb1\x83l\xf3.@\xbbEa\xd3\x7f\x050@K\xb5NW\xa9\xa0.@\xc8\xb7\x86\x8b\x8c//@o\x9f\x88f#\xb6/@\x9bHO\xa0\xb7\xf01@\x86j\xbc\xa4`\xad,@\x1c\xfb\xe2s\x98\xe01@1\x10\xee\xc7\x1f 0@k\x06{\xe2\x0c\r(@\xee\xc8\x1e\nA\xc5-@|\x03\x03\xf3\x83\xc6(@\xd6\xb2\x1a9G\xa5,@\x01\xaaO\x13\x08s0@\x05\xa7/\xc7??(@d\xf3\xfc\nG\xa4/@\x03L\xabR\xbc\xac+@\x90\xa1\xa3\x9a`^,@\xb2N\xd5\xe58\xdc,@b\xf5\x020\xe5r/@{\xf6Z\xcb\xc4\xa8\'@\xc9N\xb6\xa8\'g-@\xae\x0b:\x9b\xb9:/@1\xfdLP\x0f\xb4)@T\xabC\x02_;(@\x14\x83\xb0o\xc0\x02*@\\\xdfe}\xfd\x01-@UB\xcc\xe3\xa2\x921@J\x17!\xbf\x08/0@\x1a\t\xc76#K)@\xfb\x1a:\xcamV(@\xe4\xdb\x80T\x98\xd5+@PE\x89\x9f\xf5=2@b\xc0:c\xbb\x91/@f\xac\n\x08\x87%-@\xd0\x14\\\nJ\x05-@\xd1\x9e\xc7S5\xf0\'@\x9aM\'\xa9\xb1\x1a-@\x12\xe3m\x1f]\xd44@0\n\xc8\x15\xc9\x1a*@S\x1a\x8c\xc3e:.@\x02\xf3\x84)\xa1\x07*@\xf0\xc2\xdd\x9dl\x9e0@\xc1{\x05\x02\'m.@5[\xe2v_\x8c-@\x18\x1cF?0N-@\xe3\xc8\xae\x9eK]1@N?\x82\xab`;\'@\x04\\W\xef\x94\x8d1@\r<P\xb6E\xce&@\x9a\x10\xcc\x11\x14\x83.@+\x1a\xcb\x843x\'@\x90\x9f\xfcI\'\xc30@\x1a\xaa\xccG$T/@\xbfu\xa6\xb6\x8c\x030@\xc3\x89_\x89\x089-@\xfb\xbe\x1b\xf1\x84\xbf-@\xf6\xee\x90\xed\x8f\xee0@\xe6\xc3\xab\xff\x1c.0@Lx\xd4\t\xdb\r2@\r&\xfd\x1c\xfc@*@*\x15\xfd\x93)\x82(@\x8d^\x12\x94E,.@\x8f\xc1\x1d\xbcA\xf9-@`\xec{\xdd\x1d\x9f+@\xf0\x0f\x00\x19\xde),@\x13\x11\xf9\xee\xac\xb1)@\x04,z\xccs\x8f(@\x80J\xffmM\xac\'@\xf3\xa3|\xee\xe0\x801@\xd2\xc7\xc5\xec\xdba.@~G7\xe7xm&@\xe7\x88\x07C\x9e20@\xad9P\x83\xf160@_\x0b\x9b\xa0\xe8A\'@\x02\xa4\xed\xbeO\xd0,@\xcb\xa2\xa8\xbb\x18\xf7/@\xbe^Ux\xe8[.@\xbe\x0e2\xeb\xc6j(@\x1c\x15`\x89|G0@\xc1\x8a\xa1j\xb7z)@\xc4\x9cD\x01\xaf\xdf(@nM\xb2\xe0\xaa\xe54@\xae\xe8\xc7\xb0\x88\xf2+@[mMQ\xb3\xae0@\xact.)\xe7\xa7/@.\x97@\xc5\xadd+@\x9c\xe1\x0e\xb9\x8dJ0@\x7f\x96\xab\xdfi\xb10@S\xf4\xf0\x85\x83\xb6&@R\xee\xab[\x1d /@h\x9d\xad\xad\xdc\\0@\xc5\t\xb6f\x8a~.@$\x91\x81\xb7\xa8\xa7+@\xe0e\xd6\x1a\xc3\t2@\xbe6^\x03)\xea-@\xe4Hs\x1b\xc6\x12-@\xf43n\xfe\xe09&@M\xec3\x95Jr-@\xa8\xae\xf9\xc5\xcf@2@\xe5\xb29A\xfe\xd31@\xe3\xe9B\xfa[\x16-@\xc9\xc3(|_ +@\x83\'\x15\x81\xe6\xdb0@[1XNv\x11,@\x00V(c031@V\xdf\xae_ \x10-@\x9b\x82\xd3\x96\xa1\xa4/@\xa6\x07iC~\xd9)@\xac\x8e\xe67\xc9\xfd.@e\xbd{\xd0|S0@z_9\x81v\xf2%@\xb8\\j\x8eK\x1d)@nk\x87\xb75\x1f,@4\x9d\xc0\t\x08J-@cWl\x8d\x9e\xcb\'@Lt\xfb\x9d)\xcd0@-\xcf\xcb\'\x0b\x19/@\x0c3|\xef\n\xc5,@6l\\4\xb8.1@\x87u\x91\x8e\x9aa1@\x80\xb6\x80\xa84\xac+@\x08kH\xeb8\x991@\x02rS\x19\x10\xe4)@\xf5\xf2\xd8Y\x87\xee0@\xbbm\xed\x1eS\x960@\xddX\x06h\xb7\xcd&@BW\x17\x1di\xc11@K\x90!$7\x0c2@\x8f=q3\x80\xe8\'@\x19\x94C\n%\x98.@\xa5\xc9\xb7\xa9\xd1I0@O\xc8\xb6\x9a\x9f\x83*@\xb8\xfeN\xe2`w\'@\xaa\x9f\xd9\xa7\xe3\x080@\xd4N\xbbAY\xa40@\x04\x0f\n\xb4"\xe1)@\xdf\x8c\xb4\xac\xa7\xa7/@\xd5Y\x9d\xa7\xf8D0@\x0c\x82J\xd93C.@\xbb4M\xbd&\x9e.@\xaf\x8b\x90\x1cS\x8c(@\xeb\xa3`\xa5R\x1e-@uJ\xb1\x85\x15\x190@\xce\x999\xef\xac\xa30@\x0fD\x14\x14\xda\xec\'@\xa7y|\x88\xcbd-@\x94\x90\xd7\xb7\xf2\r,@h\tt\xc9\x04O&@q\x06\x88\x07<\x1a-@\xe0-E\xb2\x9150@\xe92\xd0;\xae\xcd*@w\xe5\x00\x9d\xa1\x15-@\n\xd2\x96P\xc9\xd2)@X\x859/\xc3.0@\xe8\xb2o\xd0\n\xb8-@vz\xb1\xab\x1c\',@\xe1\xed\xae\x19\xa3\xeb/@\x8d\x05\xa4\n\xed\xf2\'@i\xff9pe@2@U\xad\xbfI\x00\x0f2@0d\xbad1O-@A6\xc5\xfe\xcb\xfe(@(\xb3M:\x0b\x9b\'@\x0ccLl\x05b.@\x13\xf9\xaf\n\x94\xb5(@9F\xdd7|\xc8\'@4\xaf\x15\x10\r\xf5%@\xc1\xd4\x15(\xe3\x97,@s.\xf3\xb5tc)@E*\xfd\xa1co*@iMH\xb1^\xd01@:X\xf1\xbc\x94\x8a-@\xbb\xea=\xbb\r\xcc,@Ez\xa1\xc0\x84\xa3&@N\xf4 F\xaa\x9b1@N\xf6\xef\x10}\x0b)@\xa95+\x91\x89h1@\x80k\xc1\x80\\\t2@C\xaf\xda\xac,\xf00@g\xb8@\xd9yR+@d{\x82\xb1M\x98&@\xc1cY\xd5\xca.(@M\xa06C\xf6\x00-@\x125\r\xf3\t\xac/@\x7f\x1f\xc3N\x95\xe5,@\xb2\x01}q\xa96,@p\xb5\xf6\xd9\xbb-\'@c\xf4\xb9, C,@\x1fh\x9c"\x1c\xde(@\x8fX\xd8k3d(@\xba[g\x87vr0@;:\x80OV-2@\xb5\x9f&\xc9\xa9\x13(@W\xc7X\x15\xcc\x02-@U\xf8\t\xc6\xdc\xff+@\xadY\xd7\xf1\x08\x870@Q\\\x11=cm,@.\x80\x97\xea\xbd\xef,@\x10\x03\xdd\x85\x00\x171@f}\xc5gy\x7f,@\x1b\xb7\x94e\xdc\x1f.@\xdd\xc4\xbe\xca\x13\x060@Tt\xe3\x99\x1a\x83-@\x0b\xe1\x06\xad\x82\xd7&@\x1e\x99d\x87K\x9a1@`\xd2O\xa6b\xcb1@\x99p\rj]\xc80@\xec\x02\x00A\xa5<0@KQ:\x15\x90\xf0/@\x1a\xd0\x16\xaec\xd0-@\x9c~\x04\x85\x83\xd5)@n\xa6Q\xd5,!&@\x91\xfa\x9d\x94\x19\xfb&@\xa6\xd2\x88\x8a\xb0\x03&@G\xbf\xe4\xafy#.@Y\xad\x11\x92\x8d\x8e(@s\xbd\t`\xfc\xbc-@Mml\'\xa3\xe30@\xf2\xbb\x16\xe7~\xdd-@"y=\x12{\x910@\xe5iZ\t\x98~-@\x81\x85>\xe3\x96\xcd,@\xda=XW\xba\x07)@\x81\x01q\x12D\xbd,@\xb8o\xa8U\x17\xff-@\xe5\xcfp\x0e\xac\xde,@\xac\x87Im\x14A,@l<\xe8z\xe6\xfe.@\xaf.\x1dR\xba\xa6-@\xf8=\x0b\x94\x9f\x05.@\xa1\x0b\xb6\xf1\x9ep-@\x9e\x8b\xf10s\xdf,@\xda\xca\xbe\xe9`m\'@o-Mj`@/@\xe88\xa0\x93\xeb\xe71@,\x8c\x10\xcc`\xae,@\r\x0ff\xa5W\xed,@\xeb\xf6=}\xfcD(@Xb\x94\x1ff\xce%@\xbbPpd\xed\x04&@=\xd7K\xa3A\x05*@\x8c\xe2`b\xcd}-@q#\x1e\x8d\x10\x03)@\x85\xbef\xda\xcdC1@\x06\xb0\xf4\x03f6/@\xbf\xf9\xa1\xfc1".@m\xd8\xea\xf0\xac\xdc,@(\xd8\xc6C\xa0\\,@\xfb\xe4T\xfb!\x9b/@\xcaAq\xf1\x04\'(@s\x13\xe9v\x85\xe4%@\x1b\xf5\n\xe0\xeaN,@o\x87\xf8\x0c&\xff,@\xcf8e\x7f\xd8o-@z\xd8\xce{\x81\xfc\'@\xa7\x85\xa5\xb5\x95\x1a)@7\x1a=[\xff8,@\xb5\x13\xe8&\xe7\xbb0@\x0f#\xdd\xfc_\xe5&@\x8al&\xaf+<+@\xb6\xec\r\x05%^,@\x8f\x1c\xf8\xe7\xb2\x87&@m\x12c\x89\xa2\x9f\'@\xb58\xd1\x10\xc6\xd6,@\xe3\xd6\x99\n\x11\xf2.@)9~\xe4[e/@\x03\x8c\xbd\xed@\x1b&@\x18t;\xa4\x141-@\\D\xcb[\xdc_-@{G\x85\xd2\xd6\xb8.@\x89\x10K\x07\xfa\x10-@\xf9\x15\xadz\xb1\xd00@_>\x10\xd7\xfe7-@\x02)\xe5J\x95\xf8,@\xe6e\xf8\xcb\x8d*0@\x98\x014Tp\x88)@s\xea\xc5\xf6\xc5g)@\xedRvd\xf2\x0e)@\x92\xcc\xf0\xeb\x92\xfe/@\xa0,\to\\\x96\'@O\xb9\xebQ\xe7\xa40@\xaew\x9c&\xb2\x1e-@S\xda\x9d#C\x8f0@\xd3FY;\xc4\x8d)@}\x98\xd2pp\xdc(@&\xae5\xb7Z\x19.@\xf2\x0f\xc9\xb0\x9f\xc6/@\x15\xb8\xba\xb6\xbf\xeb,@\xd1\xa7\xe33@\xe0/@=\xaa\x1d\x80*\x0f/@\x03\x19\xf4\t\x0b@-@\x8e\xb7\x81\x0ed\xd6-@\x96\x85S\x16\xec\x04/@\x8f2iJ\xdfT,@6\'\x02\x8c\xed+*@\x85\x0b\x1c[/%)@3\x12_\x94\xae\x1b,@e\x96\xc7\xac4\x06.@\xb5\xba{\x8a\xd8\xb4-@\x85c\x90\xde\xa5a/@\x93\x82\x02\x00\xcau)@\x0c\xe8^"\x93\x16\'@^\xc4~sL>)@\x01C\xd1&XH,@\xdfl\xbc[\xa9\x03)@\xe3\xb4\xa6\xdd\xdd\xa4-@\';\xf1\xa3\xd80,@\xb4\x0b\xdb\xbf_\xd4)@\xb5\x13l\x9d\x01\x08)@\xa29\x8b\xbc\xe2=)@\'!\x8c\xf8\xf8\xff)@\x0e\xeds\x8c\x0f,\'@wvr\x95\x1e\x17*@3\xc3\xd6\x1f|\x880@\xa8+|\xf3\xc5&-@\xc0\xfa\x8a8\x9b\xf3-@\x10%-\xf3\xef\xfb-@8\x91\xc2\xec\r\xb6(@\xd8\x14\\\x7f|T\'@\x90I\xb0OF`*@\x0c?,\xd0\xc0C)@\x19F\x80\x86\xed%,@ \x0e\xc7\xbe\x06\x85.@[\xad\x97sw$)@\x05\xe6 \xcf\x1d\xe90@\xd8\x0b\xace\x13\xdb.@Z?i \xaa\x02+@\xb8O-4i\xa7\'@\xce\x8a\x1fn\x80\x94\'@\xb3\xc9\x9b\x01\x13\x1e\'@nf\xf2\xce}\x12.@\x85\xb0(\xd3\xd4\xd8.@\x16\xb76!\x83\xa4)@Et\x1f%g\xfc(@\x00Q\x86Q%\xb6(@\x93z\x898O\x95(@\x8dpo\x97\x81F\'@P\x92\xb7\xf5e\xa4/@\xb0\x8f\xca\xcc\xa7\xc0,@\xce\xb2\xfc\x0b\x05\xa50@O\x00q\xce\x1b]-@\xdaS8\x7f\x07\xb5-@\t\xc7Y\xf2\xf0\xec.@\x9b\x0c\x8b\xdc\xf6\x060@v\xea\xcd _\x8f)@\r\xb2\x86\xc5\xe4\xfe/@\x80\xcd\x18\x0f\xa1A0@\xa8\x16<\xa2A\x8b\'@\xe1r\xe5\xff\xb0\x870@5\x81\xf6\xce\x8a\xe4(@;i|\x81\xdcT+@\xb6sB\x9c\xbe\xc5-@\xf2\xe2\xf7\xcf\xdd\xac(@\x05\x97e\x82\xcc\xae\'@\xc0\x8d@q\x95\x0b1@Q5-\xabi{0@o\xe8\xbd\xb0\x80\x9c/@\x80\xdc\\<\xdf;2@Y+6o\x9bl(@\r\x13dn\xf97.@]\x04R\xb6\x01\xe9.@[\x92\x8f\x911\x9f-@i\x038s\x00\x99,@\xa7\xc52\x18\xb6g+@9?O\xad\x8d1\'@\xe4\x82\xa5\xd71\x8c/@\x81\x15\xbc\x9a\xd1()@F\xe98\xc4\xcf\x011@\xa1\x94\xfeY/\xd8-@\xd0\x03o\xa0\x8b1,@\x89%6\xa4\x83\xa3,@\xdfrh\xc5\xab\x92\'@\xe9?\xee5 \xf3(@_\xc8\x8a}3+0@\xc2\x81\xb81\xa7\xff(@\xf83\x83\x8a\x8aG,@\xdek\xbc\x185\xfb.@"\x900\xfa\xbdw/@\xa7\xa3{\x1b\x96\x9e\'@\x0e\'\x0fO\x06p/@\x7f\xa04\xe9o\xa9+@\x04\xecQ\xe6\x9c!0@\x07\x87\xb0xd%-@\xfcK\xdd\xc0\xe9;,@\xe6\x05\x0f\xec~/0@\xb8\xf6\x13:\xf8~0@\x8fB\xe4wU\x9a(@\x06\xc3\xcfy\xe3\x82(@\t\xd6d\n\x7f\x8d0@\xabgK\xee\xdb\x9d0@\x06C\xf4\xdc\xa1\xa00@\xfc\x14nm\xc3\xa5,@q\\{\xff\xf1!,@d\x8e\xb2\xca\xf47(@\x99\xe3\x05\xcf\x83M,@;\x83\xa4\xb11\xd1-@\xf2M\xaa\xc5\x82l(@\xac\t}\xa0\n\xa8*@Q\x00i\x19\x01\xd1&@\xfd:nm\x1aB(@L\xad\x8e\x14`\xb8(@N\xb7\x93\x82\xf7\xbc\'@\xd2U:\x08\x98L/@\xdd\xa4\xb0\x93G+)@kI\xe27\x9d\xb4/@M\xb2\xfc\xaaH\x910@\x7f\x14j\xf4\x11\x95-@?\x03W@\x89\xc0&@a\x96\x84\x11\xba\x970@BZ\xde\xa7P*0@[\x00\x16\xdcf\xf00@\x7fY)\x07\x87\xd30@w\x8f\x87s\xab3/@\x17\xa5%\xaf3\x15(@\x00e\xaf\xb3\xd5^,@\'+\x0c\xd1\xee~)@\xa5\xf93\x01\xf6I,@{\xd3o\x0cvm1@\x93[Q\xf7\xfev\'@\xeb\xbflgF\x9b-@%J\xbb\xeb\xe0\xe0(@\x8f\xbe3/\x19!-@u\x1c\x15oj\xd6-@\xd8uz[a\xd6/@g\xc8\x99\xf1M3/@o\x8bw\xb3\xe7+(@\x96\x94t\xd1g\xd6-@/\xd8!\xd1\x92\x99,@\x7f\xb5Q\x18\xa4\xb5(@JcL{e\x1b)@\x17\x06\xf2\xcdu\xc6.@\x9f\xc5j\xf1\x03\xb9-@\xcc\x96\x82\xfa\x83z0@\xcb\xb0F\xf1\x97d.@\'\x07\xfa9\x1b\x0b.@2\x1d\xbe6\xcc\xcd-@ ]\x1d\xb9\xca\x15,@\x07\xf7\xe4<\x98\xb0,@\x018\xcct^R(@\xa8\xad\x82Nv\xa30@g\x04G\x94f\xd90@\xa5\xada&\xae}(@\xb2K\xd2\xfb\x84}-@\xd9\xc7\xda\xdc\x9e%,@\n\xc9\xc3\xb9~\xbc+@A\xe2\xc4;K\t,@\xbaV\xfe\xde\x06\xa7(@\x9b\xe7v\x7fe\x970@\xc7[@\xc5\xa2\xbd.@\xcc\n\'G|\x13-@V\x11\xac\xf4E\x8e/@\xf2\x14C\x01H\x12(@\x8b\xa6\x92\xdf\x97w+@\xb3C\xaa\xe5F\xd8,@X\x8f8\x04j%,@Jz\x85\x1b)\xbe/@\xb5\x19\xa5\x1b,\xe8(@\xa7 \x0bU\xb7\xb1\'@\xd1o\xe3\xdb\xec\xad/@77\x1f\x1e\xf1}-@\xd9\xc0T\xf6\to1@\xba\xce \xae\x8c\xc8(@\x8bQ\xce\xb3f\x01)@E\xd3\x98\x1d\x84\x1e/@\x1aXl\xa1\xcf\xb8,@\xce\x01W\xb1\x15\xc8\'@\x99-\xb4p\x80\x00(@\xf6B\xf7\x97$\xb6&@\x97\xd2m\x828\xd00@\x85`E\x1f\xe6\xfe-@\x89\x80\x17;\xfb0)@\xbf"F\xb6w(,@M\xa5:\x82^u\'@U\xb5\x86X\xc6\x07-@\xd3\xfb\xc5li\x88-@\xec\x8e^LDV.@\x12\xfeM\x0cK\n0@\xd0.\xce\x8c=\xc1(@8bG\x16\xf9\xcf,@ \xed\xd5\x19&\x84-@ \xc0\xfe~;\x99-@\x9e\x0f\xca"\xf5\xef1@\x83\x0f\x8fd\xae\xe2,@\xd1AQ\xaf\xef\xb4,@\xf9\xe4\x05?\x81\x0e(@\xeb\x12\x14\x8f\xbd\xc9,@\xc7\xa8!0(n,@\x8e\x0e\x04\x11\xa0\xa1-@\xdar\xdc\xadR_,@Mx\x10\xd6p\xc8*@\x0e\xc7g\x82j +@\r\xfd?\xac\xbc\xff(@\xa7\xaai\xac\\\xda,@X/\xfe\xb2\xafa,@\xb3<_V8[&@%\x83\x1a\x0eP\xf9-@\x8csx4\n!,@\x90\x9f\xacb\x1d\x04(@\xa0VH\xf7*\xf7\'@\x1f\x91\xc5\xee\xc6\x820@A\x11\x8d\x8d\xcf5-@ob\xedK\xd7\xd3-@\xe7WM\xd6\xf5\x1a,@\xd4 %\nE%,@\r\x7f\x7f\xb3\xf3\xd1\'@\x01f\xa0\xdc\xec\x06(@b\xe0\xfb\xffqx0@\x81\xa9\x88F\x0e\xdb&@\x9a\xf9&\xf2\xa4z/@zX,\n\x03r,@l\xc5\x93\x92Z\x05/@0\xe6\xca\xa4c\xce+@\xf8U\x1ce_ (@b\xb9T\xd1\xa0S)@G;`o\x11P,@\xc5K#.\x9b\xc7&@5\xfe\x9d*!\xbe&@\x07\xacS\x7f[;)@\xb6\xc65\x88@,2@"z\x08%\x89a,@$\xcd\x9e6vr,@\xdf\xd6\n7\xf4\xe5,@e\xeaq\xfe%\xa5,@\xba\xfb>\\]\x8b\'@S\xe2\xdf7G?)@\xa7\xfcJ\x11U\x121@\xac\x9e\x97\xd2\'m)@\x0b\x8f\xdb\x03\xcd\xc8\'@$\xd7d=~\xd4\'@\x00]\xe2\xf7\x01Q-@\xbe\xaf#\x1c\x0c(,@?\x16 P>M.@\xe9\xdc0$i<)@\xfd\xc3\x8dx^\xeb*@I\xe02\x87\x1e>\'@m\xdeaV\xfc\x98\'@o\x8c,p3\xd72@\xe2F\x9a\xda\xad\x1b0@w\xe3\xed\x89\x06=(@\xbc\xe2V\xec\xbb\xef*@(\xe8\xe2\x0b]\xf1,@\x92qt\xcb;T,@\x04\x15QF\xe0\xac\'@^\xd31H\x91\xb7&@\x02\xf8{\x0cK\xe5*@J\xa0\xbf\xd1\xda\x8f\'@\xab\xeb6\xbb\xfd\x0c0@>\xe7\x02\xdel\xf2/@\xa1\x96\xd4\xd8L\xb9-@\xcf\x078\xea\x06v.@%\x03\x10\\N\xc3-@Fkj\x08Ta/@\x93H3M\xe1\x960@6\x96\xde\x8f\x0e61@<P\x9ac\xa4\xd2+@\xd5\x98GR\x8a\xc9+@.y\x8c\x17\xf4\xca2@1}?;V#(@\x83\x0c\xc6\x13\xb1l/@\x8f\xee\xff5\n\xd0,@\xb9\xafPGk*.@\xaf\xafrK\x9f\xea,@4Ec+\xd7\xb1\'@,*\xb5\xc5\x08\x92&@\xb6T\x8b\x0e":)@\xc0\x15\x86_d\x1e+@\x92K\x1f\xf2(}-@\xfa\x0e\xa9D\xda\x840@\xe5\xfb\xb4g!\xc5-@?\xa5n9\xccK/@k\x9c\xafh\xc8\xdf\'@\x9b&\xd2\x84s\x93\'@\x02\xd0\x1e\xa3A\xf3&@4\x02\xc0\x82r\x180@\x9f\xf23%\xb1+)@\x0et\xd0\x8f^\x92.@\xf1nG\xf2\x80?.@N\xf2\xd4\xa2\xc3X.@xJ\xdaQg-\'@\xbe\xae\x94\xbee$2@,\x90\xa8G\x15f0@l\xf0\x87u\xee!\'@\x8dL,m\xca\xd71@P\x06\xbfY\x94\xc8(@w\x15>\xf0E\xa3(@b\x13\xeb4K\xf00@|\t\x02\x94\xdb\xec\'@\xb2!\xa6Q7\xb2\'@\x03\xf0^\xf8\x01\xd8\'@\xb1\x8d\xc0\x14!\x93\'@\xc7\x8e\xd7\xeaEm-@\xa7a3\x17\xc7e1@\x9d\x83\xea4\xd9E.@O4(\xda\x9f\x13/@W\xde\xe6"\xd0\x1c0@\x8b|\x9fN\xce\xa6\'@\xd83\\\x17a\xfd\'@\xc8\xd1\xacD\x91\x97&@\xccKA \x9d\x84&@\xd9\xf4D\x88\xb51+@V\xbbT\x1a\xcf\xc8*@\xc8Dv\x12I\x0c-@\x14h\xbe\x89^\xdc&@\xb1A\x82\x80?\x1f.@#_\x1a\x08\xf8\x95\'@^jR{$\x1c\'@\x9d+C+`r0@G\x93\xb7\xcb\xf7\xdd*@<\xdbx\x8fY\xee\'@\xbf\xa9\x19\x88\xd9_1@\x99\x12\x17\x12\x18\xd8,@_D%\x02KP-@\x81\x92\xc3\x8f2_.@\xf5\xf0\tKq\x1d0@\x92z\x14\xd6\xef\x122@\xc8Y0\x1e\xb6\xfb1@4\xd7\xa6\x9a\xab21@\x02\xf1\xc9\xf4h\xcc\'@\x892V\xc0#\x10(@$\xf7\xa7\xfc\xca\x16-@h\x99\xed\x95\xda\xb8/@\xed]\x0f~\x87E\'@a\xe1\xc5++\xc2\'@\xa8\xb2\x9a\x13yT-@@\xb5\x04X\xaem.@\xe3]C\xd2\x9eE.@\xe9\xa6\xf3\xcf\xcc\x161@B\xc5E\xe7n\xd5\'@\x07\xb4t\x97\x99\x95/@\x03\xde\xb8\x90!#0@\x9a6\x90\x94b70@\x9b\xad\x1bU\xadU)@\x98\xc4\x92hY\x15.@5\xdb\xf5\xf3\x08H.@\x96g\xc5\xc4W\xe4,@\xe2\xda\x93\xa4\xf3-(@\xc8#N \x08\x88&@\xcd\x06\xfe\xab\xe9\'+@\xb4$\x07Oe\xe6+@\x17&\xfbJ\xc5\xd8+@C\x84\xa1(\x01\xb3\'@P\x1exQ\xf6R1@z\x08|\x18\xdb\xb00@I\xcc\xc5R`N,@\xfb\xf5]\xd8B&.@ !\xce\xbf}f.@5Xx49\xec\'@\x1a\xae\xe0\xdb\xec\x0c,@q\xba\x10\xa6v2,@\x83\xa7\xdb\xd0G\x06(@\x047\x16\xe0\xc3\xb8\'@&\x83V\x85\x1881@\xa6\xb7\xce42\xf70@\xe1\xe0:)\x89\xf6+@\x12d\xa6 I\x02*@\x08\x8dQ\xb7\xca\xf9(@\xb2W(\x96\xeb\x8c0@MK\xac\xfd5\xb30@*<\xbd\x14\x06D0@\xbe\xa0M\xee3\x121@@\xfa\\\x81\x11\x111@\x9c~\xb7\xf2\xa0\xb80@\xa8\x80\x93:\x99\xa2*@\xbf\x1e[\xc3\xa1\xee1@\xf8\x92iGQ\xf1-@\x9a\x01\x18\xb9\xcf1/@\x111c\xd67t1@\x9c\x83V\x0f\x86\x960@\xfa2x\xa3-\x0b0@7R\x0c{{\x1a.@*\xa0\xa7c|#,@\x85uE_7\xf8,@\xc3%\xa9\x96\x95\r-@\x9b\xd5\x88\xb8\x94\xf70@\x9c\xb7<\x83\xd9\xeb*@\x82\x8b\xc7\xc9\x96\x811@\xb3\xcb\xacT|\\-@1\xb1\xa2\xa2L\xf1-@\xccsQF\xfb>,@\x9c\xc9\xed\x00/\xe40@\xf9\x8f\x06\x8fN\xd5(@g(f\xd7\x0e\xfa\'@\xea"\xefji\x02,@\xfb\x90\xae`\x9b<%@\xa6-\x87n\x9d\xa1-@\x1eZ`\xc94\x0c/@\xab\x93\xfb\x92\xac\xe11@p\xbf\xf7\xb8\x9a\x80-@q\xde@5\xf5\x1a/@\xfe\xca\xe8c\xc7\x18-@\xb3\x03\xd9\xdb^\xd50@:\r\xe7\x95&\x9e&@`J\xdc\x14\xa9\x00)@\xef\xce\xa0\xad>\xed,@d\xf6\xe2\x17\xd1\xdd-@\x01\xc4\x07\x9b\xaa}1@\x9a\xdd\xbbO\xe5\x1f0@G\xe5\xa2\xbb\xed\x98&@\xb0\x98\xe1pi\xaf&@\xf0$\xcek\xba\x11(@x\xc7\xa4\r\xc3\xc2+@\xd9\x802X\x15\x1f)@\xbc\x10;\xaeR,)@W\x147y\xc3<%@\xe2_\x14w\xa79+@;v\x08\xab\xffe1@\xb1\x93\xb0\xf5w\xe50@\x98|\xe0\x13KO.@Q\xf1\xf3\xeb,k&@\x06\x1d\x99\xfb\x91\xf6&@/\xa1\x8652w*@Ma\xdb2C0)@\xc3<}\x1aJ\x1d*@\xe2%j\xd8\x03\xcf,@\xd3\xf9J\x8dLD%@\xbed\xe0\r\xdf2%@/\x98\xf6y\x92z&@\x1b+>\xdd\xebz,@T,\x15\xbev;.@\xa1\x9a\xca\x94\xfa\x01/@\x94\x0cq`;\x120@\x88\x8f\x08\x1bK\x070@9Q,\x1d.\r0@\xc7+e\xfc!&0@\x9b\xac\xc9\x91>d,@\xd9\xf4\x99\xd5\x88\xff*@\xf4#\xc9\x9a\x15\x17-@q\xf8E\xda\xbf\xd4\'@\xa9H\xc6T\x84@(@\x18\x9a{\xe9\xc3.1@l\xdf\n\xa6\xb5\x1f*@\xc0\xe6\xb7\x1a\x87\xae-@\xca1\\\xeb\x96\xe9,@Sz\xe5\x8f:\xfb\'@\xba\xc8>/\x1d5(@\x13(i\x84/#,@\x17\xa3q\x8b\x92\x05)@\x99\xca\x8f\x18\xbc\xe3+@x\x8c n\xb0\x0e/@s\xc0\xbe\xbd\xcf\xaa/@\xcc\xa2=<\xa1O,@~\xa8\x13UQ\x15*@\x82#F\x1d\x14\xc4\'@xHR\x9b5w&@\xf2\xc9Mf\xba\x84&@\x040\xa2\x9d\xc0\xba&@%h\xed]\x85+0@\x9c\xef7\r\x13\x06(@\xfc;!\xd6\xb9\xf4,@\xd6\x13R\x1d\x10\xc8(@B\xb9\xf3)\xaer,@\x7f[\xae8}\x12+@\x07\x1f0\x10\x1bO0@\xe1W\xb5\xf2\xca\xdb\'@J\x12\xfao\xc2\xe5/@i,\xff\x112H.@\x9e]\xe4\x96\xac\xe00@\x13\xc4\xf7;u\xdd/@2\xde\x13\x92^90@5\x1c\x0b\x01{\xfd\'@\xd0\x9a\xe5\xbd0h&@v/\xe43\xfa\x100@\x80\xe8\n\x89\xe3\x1f.@\xdd\x95 \xae\x97\x95*@\xe7D\xd6\x01\xe56/@?\xac\xe4\x17\x81|*@x_!V\xf7\xa4.@o\xc7\xef\xd9\xdaH1@\xe9O[r.\x8e0@jS\x10\x8c\x83p*@;\xbc\x9cW\xae\xa6+@7\xc4\xf3*\x04X&@\x9d\x94\x12@fg1@3\xa0\xec\xce\x93\x1b/@\x0c\xe4_\x84\xdf\xda(@\xa3\xa4\xea\xf6\xb3B(@(\x94S\x9b\x9d )@b\x8ak4\xa2\x1b.@\x00#H\xd2\x9b=.@:\x97\xaf\xec\xd5[0@\xde)\xd3\xbdC 1@\xeb\x9f\xcb\x87\xdc\xb8/@\x86\x0c\xdb3\xfe\xfd&@v\xa8\xb9E\xacM1@\xb7\xc6\x9e\xb5\xfb\x06\'@_C\x8d\xc7\x8d\x100@\t\xcd\xdc\xd2@h(@\xefY\x05\xca#n*@\x17\xdd[\xff\xfd\xff-@\xbc\xa5b\xe9$9/@\xe4\x18\x91=\x8a_&@\xd5\x16\xc5\x93\x88H(@G>p\x9a\xd1\xad0@\xf0\n\x8c\x85\xee?0@\x05\xc3\xb2\xea\xca].@4\xf9\xb0\xd2\x84\xeb*@\x8c\\\xb8\x16\xa4\xfa%@i]=>\xab\xed%@\xcb\x1b]V\r\x0c(@r=\x93\x82\xa5\x1f)@r\xa4\x02Y\x17W.@\xcbu\xc7\xd8\x87\xb6+@Fx\xd2_\x98\x00(@\xae\x0e\x93\xbb\x1f:*@%\xc0"\xd4\x12D-@q\xbd\x10-\xfa\x10.@\x7f\x92w%G\xcb/@Tw\xfa\x01b\'*@\xa3\x9f9ZNN&@\xd8\xe7\xc0\x14"A0@\xcaT\xa1_\xe6\xd91@\xb5i\xf9\xbe\x00\xb6.@d\xf3\xac\xd8_\x85.@FN\xf9\xa5S\xa9(@)\x1ajz\xd82)@\xcf\xe1v\x91\xd6P-@9\xfc\x84t\x80\xbe/@\xc91w)])%@\xcd\xa4\x9c\x93\xe5\xb5\'@\xd5\x1e\xdd\x92\x12\x1e/@\xebg>XY\xcc(@=\x1b\xbd{\x9b\xa5.@\x9a\x03$\xb8\xf2\xcf.@\xf1\xa2*\xd7\x9a\xf6/@\x83ly\x9b\xab*0@7OQ\xe9\xa1S*@\x9d\x82y|\xd93(@ \xdf\x9e\x16t\xaf(@\xc1\xa0\x0f\xcf\ns(@c#?3\x1dW(@b\x05\xe0\xf6\xd1?(@"\xd2h\xa1\x83".@\xe8\x8dH!/k&@\rD\xc8\xfa\x9010@P\x07Hi\xe0\x151@\xab\x1b\x8b\x0e\xea\x9a(@\xea\x94\x81\xbf\xd7\xee-@\x06\xd5\xe40\xfa\x1f+@q\xb7&2\x1aX)@\xdf\n\xbe\xa06z-@Z\x0b\\8(\x82(@\xe3o\xcdL\x04\x06-@\xdb0\xfckv\x97/@\xbcjk\xc2Y&(@\n(\x97\x14U\x1c&@G\xa9\xd5\xdf:W&@\x86?\xcd\xd4\xae\x02(@\xfe\xac\x1d\xf8N\xcc+@u\xa1\x0e\xf0c\x99-@>\xde\x01\x15\xa6\xab*@S\xd33x\xafW*@\x1e\xfe\xf2\xa0\xbeV\'@!Xy\x04t\x10\'@\xd6X\x91f\xdb\x96.@\xcb\xc3\x1b\x85\xd1?&@\x9a.\xa6\x0c\xa2\x06\'@m\xd9#\xe8\xe8\x9d1@\x07R\x00^u\xe5(@\x85\xa2\xf3^\xafv/@@\x90\x12\x02\x9b\xc8,@\xab\xe1c\xa8\x8al(@\x9c\x80\xc09A\x00\'@\xe3D\x7f:\xe3d&@Y+(r\xb8V&@!\xda\xba\xd4\x81\x86\'@\x19\xcf\x1a\\r\x82.@\n\n\x95.R\x07+@>~n\x93\xfb\xaf*@i\x0b}iBs-@\x07+\xecusD\'@\x92+[b\xb8\x7f%@3-\xca\xbdg\xa80@+\xef\xe4a\x9c\xb8/@\xd5\xae\x02\x9d\x86N&@\xca\xfe\xf8\x00\x9a\xb6&@=\x9a\x80\xbf\xe1"\'@\x85R\xea\x83\xf7\x84(@\xcd\x95\xb0\xa3\xcb\x96(@\x18\x13\x87\x86\x05\xd4(@\xef|n\x1cF\xeb1@\xbb\xd7\xff|(l(@\x9e\xaan\xdbJY.@I\xa0\x93\x04\xf2\x84-@Y\xe1\xa2L\x8b2&@\xb3\x9dw\x1f8|\'@\xbdqF\xb5\x8eP)@\xdd\x06\xdf\x92\xa6\r-@d\x9f\xf3E/#&@\xfb\x13\xa0O\xabb(@(\xa3\xeb\x8d\xe4D\'@\x9e\xea\xf7\xe9"\x07-@@\x86\x993\x1ac0@-j\xaac\x17{1@\xf7\xc3\xd0\xbb\x1cT0@W\xec\xbc#`\xe6%@\x91\xd4\xa2R\x15\xb5,@\x17\x92\xbc]\xbf\x0b+@\x8d[\xde\xbf$\xfb*@\x06,\xba=\x06\xac,@\xfc9k|\x03+0@\xcf\x86\xa6\xfd\x89\xa9(@\xa9c\x03\xd9\xdc\xf24@\x05\x08\xbdj\xc1P&@T\x97\xf6K\x05l-@u\xfb+\x15\xf7\x19(@\x9a-\xfbZk\xad(@\xc4X\xf1\xf7\xf9\xc3,@S\xb4\xc9\xbd\xb2\xc1-@\xafe\xcd`\xb1C0@\x0fCZ\xcfl\xbd,@\xc8i\x10\xb3G\xf4%@\xdf,:\x92\xf4L-@\xe8\x11\x97S\xa6\xc1-@ME\xc6ze\xcc/@G\xc3\x06\xc5\xc2\x84(@\xd3\x8bB\xdak\x14\'@\xb4z!?H\xe2%@\x86\xb1\xbc\xe4\xc8 0@\xbe\x8d\xf0\xd2\x19\xc6+@\\\xa8\x00+*\xf9)@\x83\xb1\x81Y\xcf\x03&@\x81\n\xae\xc0\xa3U&@^\xa6)\x8e\xcc\xf0)@\xb6QE\xaab2(@\xbc\xd1\xcf\x82u\xca%@\xaf:\x928f\x020@Rf\x85#\xec80@\x9f \xe5\x01\xb0-0@\x8bYm\xac!\xf3%@q^\xca\x84\n\xd2%@\xfa\xc2\x17\xa8\x95\xc8%@Ud`\xc5$\xbb*@%\xac\xb5\x81\x93\r&@\xd7\xc3\x9b-\xce\xb8,@\xd0\x1e \x9aj\xce,@\x98T\xfd\xa1k\xb5/@\xaa+M#a%0@\xc1\xbfZ\xee\xfe\x82)@\xdc\x01Q\xc8\xfc\r&@K\x08mO4\xb10@\xc8#\xd5dF\x120@\xf2\xf5\x94\'L\xe2%@\xd9W[ZDf&@[\x97\xf1\x01\xcbZ(@\xbd&\x96R)\x93,@\x9e_f\xa9\xb4\x91,@\x86\xbe\xdc\x15\x7f!*@/\xdd\xc2@z\x94-@\x95\xabX\x13\xab\xc3-@u\xc1F?\xcb\xb2.@\xf0\x07iw\x91\xe5%@Ej.\n\x84\xd0+@=j5\x03\xcc\xc8%@*a[\xac\x84\xff%@\x1cI\x92\xf5\x86Z&@"\x82\x8eT\x7f"(@\xe6\xd1y\xf5\x1b\x8b-@\x9f\xfc*\xbe:\xe7(@\xa6/\xff\xaa\xba\xd5(@[X\xae\xfa[\xce-@\x82Jq\xf5h\x9b&@\ri\xe4\xc8L\xc7/@W\xed\x1d% l(@\x94\xbf\x15e\xb4\x98-@4;\x9a\x11\xfdC.@\x86\xc7\xf4\xb7\x19\xc8.@X\x87\xce\x0c\xd9\xda+@\xc9K_\xaa\x00\x02*@\xd8\x8b\xd7\r\xcd\xf6%@\x02F^f&\xfa%@\xc64\xca\xfet\x91/@"\xa8z}\xf2\x1c0@ta_\xc6\xbbd&@!\x96\xbe\xa4\xf9\xc4(@\xc7\xf7k\xc8:1,@"\xf6\xaaZa\x83,@\x07\xca\x10\xac]\x88(@\x8a>\x06e\x0f\xbf(@\xcf\x9c\xe1wTs\'@\xb7M?\xd0g\xbf%@\xa9\xd1\xa3#@\xd1%@\xe0\xe3\'W\x03\xd71@\x10\x88pz\x82\xca0@T\xe6\xe0\x87\xb9\xb7+@\x86\xc4>\xe4"\x8d-@\x8c\xb3\xae\xe0g`,@\x1fR|\xe0\xdd\x9c-@\x7f\xf8\x8cr\xc1\xa9-@5\x06k\xfd\x82h*@\xdf\xc1\x99\xda\x97G/@]/}\x86\x11\x87/@\xc7\x13)c\x0e\x900@\x03\xac\x1f\x85\x97\xb8%@\x8b*^\xe8\xc4\xcf\'@\xaf\xa1\xc8`\xfcc(@\xbb\xbbyC\x06\x170@2\x07\xf7\xd7\xe2\xe9,@f%\x04\x1f\xa9\x97-@-L\xa0\x19\n=/@\xa9\xc36QbI*@gh\x0b\x87\xc8\xa0+@\x84\x9a\xd3\x0f6\xa1&@\x95\x96\xdd\xbe\xf1\xf2%@\xc3\xb7\xc3\xd7q3)@<,\xae\xa7@\xca0@\xea\xdcZ\xb5\x10U.@5\xd2\xfa\x81\x80\xd70@\x01\xff\xa6\xac\x0b\xe8,@\x86\xcd\xa8\x8a$\xd8\'@U\xad\x1e\x17*\xb5+@\x974\x8d\x1b`\xbe0@\x92\xd7z\x13\xb0\xc4&@$\x04C\xdf\x9d%0@\t18\xd7\xedQ*@\xa8\xc0\xde\xf0\x82\xa8\'@\x89\x9c\xe6\xbf\x12\x10(@\xef%\xf7\xfe\x9f\x93-@C\xee\xd2*\xed\xad-@2\xf4HwL\xfb)@Z\r\xc6<,\xa6.@\xd5\xae\x8a\xb6\xcb\x1c0@\x13|,\xd6\x1b\xa9/@4/\x10O\xe3\x80&@H\x86\x1a\xee{\xbb%@\xd1$\x99\x12\xe9\x9c\'@\xe5\xe9\x91\xbf\xd7=)@\xee!\xf1K\x8a\xb0+@\xaej?\xfa\xcas-@$4gX&\x96/@3\xd1\x9a\n\x14\xe31@&]\xfd\xc19\x88&@\xb4\x90\xd8\xaf\xd9R(@\xc65\xc0\x88\xbb>.@\x01i\x90\xec3\xa5.@M\x10\xfe\xe3Hm-@{\xcc\xc3\x99i\xf5/@\xe1\xa0Nk\xaf\x96)@*I\x93v\xbe\x12\'@Z\xa0\xdf\xc2d\t\'@W\xd2\xa5_\x8f\x8f&@\x9f!\xcc\xaf\xdb\x0e2@uW\x80\xb6\x9dk0@8p6/\xe5p1@v(?\xd5\xca\xc3%@\x80M\xb1\xeb\x12\xcb.@G\xa4\x99\x06:\xdf%@\xcb\x959\x91h1&@\xd3\x15p{h\x11(@\xb6g=z\x07\xb9+@4%\x1am6),@\r\x9f"\xdb<\xfa+@\xcb\xf7m.\x9b\x9c\'@\x02f\x96m\xbb\xa50@l\xb7P\xa5 \xb0%@F\xff\xa9\x83\x8d=*@Q\xb4(\x97\xa7\xdd)@{\x1b}\x15\x97\xc4)@Ih\xb3\xcc#\xa3)@|\x8f\xd4YEt-@\xacm\xffGB4)@\xfak\xcd{B\xf5(@\xcc\xc5\xec\xc5\xdd\x15&@\xf6\xd9\xda\x80AB(@\x054\xfa\xc7\xeb\xd6,@;U\x9f\xecF\xa6%@\x1a\xb2\xc5\xeeB\x1d-@\xfb#!t\xad\x8c-@\x96\x83\x8b\xfc\n\x93(@\xb7\xcb\xa8\x19\t\xcb&@\x1c8\x8f\x1e3\x99%@m/\x0c\x1dH\x8b-@\xe3U,"\x86..@\x96_\x9c\xce,\x95.@\x900p\x16rh-@6\x9b\xec\x8f\xe7\xd0.@\xd5\x1f\x87\xd7\xbc\xd3/@\xfd\xf1\x0b\xbc\xc5\x88%@;\xc8\xa3(w41@i\x1b\x1e\xb4jC)@%\xdcd\n\xf2[1@\xb8%O\xbc\x13\xf5*@@\x99\xd4\xc4\x0e\xb8.@J^\x16\xcb\x8e^+@M8\x9eP\x10`-@\x99\xdf\xc5\x89\'d.@\xfc\xc8\xa2\x7f\xb1X.@\x9c\x00\x88\xb1h\x16\'@\x89"\x124n\xca%@\x90\xf5\xcc\x0b\xbd\xdc%@F\xaa\xc0\x81\xb5<&@\x03t]\xe4\xaeX)@\xc5\xbf\\\x9c\xcf\xda(@\xcb\x7f\xfc\x14:\x90%@\x9d\x94D(\x17\x1b-@@\xeaw\tm\xed(@"\'\xd4\x0c\xf8\xee&@\xa4t\x8b\x14/\xc0&@\xd4Q4\x90\xc2\xaa%@\xd9K\xc5\xc0e\xbd4@<\x0c\x7f\xb4\x9f!.@\xb2`\x02\xb0\x92\xaa.@\xdd"\xc0F\xe7J0@\x89\x1d>v\xd0\xca0@\xc8\x06\xa2@3&-@\x10\x8d}Z\x02\xb8+@\x82|\x15\xdd\xc2\xd10@7\x85\x8b\x8e\x83b-@t,\'\x18\\\xc7*@\xaf\xdd`,\x1b\xc8.@\xbe\xda\x07\xfe\xed4(@\xe4\xef\xc2\x1bN1-@\xd8\x83\x0b\x13\x8c\x042@\xc1a\xf3w:|*@\xaa\xa2B\xe3\xafN)@\xf9\xda[\x94\x1f\xca&@s\xcc\x8e8N\x9d%@N6?\xbc8\x874@\xb6\xc7{\xb6A\xff-@\xc4\xcdC/\xae\x8c.@\x0ejvM\x99\xaa.@C\x1c\x9b3\xa0\x0b)@\x8bR\x9c\xef\x1d\xfb%@\x0f\'#\xfc\xe0H(@\xa2g\xff\xc7\xc6\x1c-@\xa4\xf7\xa6\x97\xe44.@t\x85[\xe3&\xd80@\xb7\xba} \xc4\\(@\xde\t\x98bt\xa21@\xd2\xaf\x8f3\xeay,@#\xf2\xf5l\xb2\x14.@\xdd\xda~\xd9\x18D/@ \x11\xe1\xecf\xe3%@`?\xd9\xe2\xb2\x90,@\x83\xa53\xa0p|*@\n\xeb\xb7\xda\\\x13,@d\xe9^\xb2\x94\x03)@`C0jr\x15\'@n3\x9e>\x19\xf0&@I\xdb\x80\x12@\xe3-@\x83\xdb\x9a\x91\x9f\x89*@\xa84e\xd6\xc4\xd91@]\xf22\xb3A\xa01@3\xacgL\x89\xe6*@\x0egs\xac\xca\xb0+@\xb3\xf6~\xdc\xa1/,@\xa0\xa8\xdaL\x80\xae%@\x8egu\xaa\xd2\xd4%@\xd1\xb6L\x9eW\xe9(@\'?\xd8\x05\xc7\xf6(@\xdf\xd4\xdc\xa1\xaa\xc5/@\xac\x0e/k\xb1\xe3)@\xee\xffOLr\xe4%@\x96\xe5\xac\x0ce\xff&@\xda\x8b\xb2\xb4\xa6[(@N\xb1\xf9\xc4\x96\x9c1@\xd7!|O\xc5\xad4@\xf9\xdf\x97\x89\xb1\xd41@\xbb.]=\xe8\x9d.@\x98\xdb\x81\xaay\xd7)@\xf4uy\x8d\xa3\xb1%@\xa4\xdb\xfe\x1d\x14$0@\x7f\\\x1d\xb9\rI(@\x93Xz\xaeH\x1d\'@$\xff\x01\xb1\xd5\xaa.@q\x8e\xaf\xea3\x1d.@\xc9\x95\xbb\t|`0@\xa0\xf2yX\xe3\x0b.@v\x1c\xad\xaf{\x12&@\x87\x16^\xad\xcfs-@\x9b\xd9\xee\xaa\xc3\xec(@D\xa3=WW\x13,@L\x8a\xeb\x94\xb1\x12,@p.\x90\xc0\xc2\xb4\'@\xf0)#hi\x10&@\xc7\t\x1dG\x0c\xf9)@\xaaFOAo\xd0%@7\xf4\xc7i^\x9f0@\x8a\xdfOcH\xba1@\x89\x95s\x08Me0@\xebl\xf1\xf9\x80\xee+@lyq\x1d\xfb~.@C\xa6{\xad\xee}0@1\x8a\xafr\x08r)@\x07\xc2@\x99j\xf2%@\x804u\x90\xda*(@\xc0\x19-\x89\x18\xe1\'@\xff;\x14)M\x00&@\xf2V\x7f\xd2\x83\xda1@\xb7\xad\x04\x15\xa0\xc20@6\xe7z{\xd5V*@\x82\x81\xad3\xddG(@vR\x88\x1bE\xdc(@\xfe\xf3X\xcbe\x95+@\xfa\xe3\t\xe2;@/@\x9a:yB-\xa0%@\xe7\xf0\x8b\\\xfe_.@\xe4\xd66\x1f\xb3\xf40@\xd4F\xaa\xd8\x83\x08&@\xfc\\\x99\x8f\x7f\xd41@\xa9\xc9\x8e)` -@\xbf\xe0^\xeeca-@\xed\xb4i0`p0@p\xa9\xc4\x95\x08v.@\x8f\x82\xaa\xf8\x0f}0@\xac\xbb\xd1I\x8a\xf9,@5\xfd>\x14O<,@\xc5\xa9\xdd\xa3\x86\xdc%@>V3\x1b\xab|,@\x9d\xbbV@\x0e\xf8%@\x90\x96@\xb7\r/&@\x0c\x1e\xf7\xa2\xb60(@\xa0\'\xd8\xdf\x0b\xc1+@\xd7\xcf\xa6\x18J\xa5\'@\x92d\xbc5p\x08-@\xce/\xc3\xa9\x99\xb90@#\xa8w\xb0\xc5\xb31@\xf7~%\xd9\x1e^1@\xcdj\xc4t\xf8D.@\xe2\x83\xa05\x85b)@\x02\xa9\'\xccy\x02/@\xb7\xf4Zn\xbeF/@J521z\x830@\x10i\xe7\x9fT\xf20@\x94\xa4\t\xe5:\xf7%@g2\xbf\n\xfe\x04&@\xbf|\x8d}\x80 &@8\xbc\x12\xea\t\x11)@\xd4\xe2>\xbbI[-@\xb4\xa1\xb6\xc9B\xb9%@~\xbdr\x95\x0f\xbd&@\xa7\xec\xc5\xb06\x9a%@\x14.\x0b\x99\x0c\x10&@\xd9\xfa\x80\xd3O/&@K\xab\xa0\xc2\x9ds.@-\x8b\xf7\xbb}\x8c-@g\xf6\x17\xfd\x12\x82.@\x05\x1cL\xf1\xaf_,@\x11JP\xa0\xb3}0@\xe0\x99\xb0\x15\xf7(/@\x99&\x18\xbf\xe7\xc2)@\xf0\x08\x02W\x9a\xaf0@\xc1\x83\xf5s\xa1\xe8%@\x88\xf4\x99\xad\xec\xcd1@\r\xfeD\x053\x19+@\x17:\x9c\xb9\xb1\x8b.@"\xecy\xf2\xfeH/@\x9dc#\xf1\xe1\x06-@$\x88\xab;kv0@\x02\x8b\xc7!\xd6\xd1%@\xe7(\x00R\xeci)@\xc9\x12{\x1eS\xfa&@^|\x9c\xca\xd8\x8d+@g\xb8\xe0\x83H\n-@\xc8\xd5\x8c\xc9\x1a\xf4-@\x9dt\xcf[\xff\xda1@\xe0L=@\xefk1@Lb\xf6\xaa\r\xfe(@\xb6\xff\xc5kNJ1@\x1c\xf6<%\xfd\xdd.@\xa9?q\xfc-k/@Gc\xf0\x0c\xa9\xd7&@J\xed\x0bh"G/@R\x15H\xb6\x02\x1a,@\xd6@\n\xaeYz,@y(\xdd\x8f\xdc\xc9-@\x83\xcc7N#\xc8%@Q\xd5\xd2\x1c\x84O/@\x06}\x9e\x81\xdaa0@\x86\x85\x95\xdb\x82\xae0@\xd4\xc2\xd6\xc0\xf49-@\xcff\xde\xb41\xdd*@\x8d&\xf8\x0c\x97\xd0(@,\xa3\xeb\xd3l\x13,@\x18\x14\\\xcb>\xf4&@\xa7xeI\xf0\x96&@\x89\xe7\xa59\x92\x7f&@4=\xf8g\xc821@h\xca\x16\xec%\xfa0@\xa8\x1b\x85\x15\xb5\x1e)@"\x93Qh\x16\xcd,@\x93\x15\x12\xe5a\xeb-@\xd5\xa1\x98/\xf6\x00.@]\xd2\x8dP\x00.&@?jT,\xf1\'1@9\x9b\x13I\x11%&@{F\x0b\x9dz\xe9.@\xe96U\xb9V\xd8%@A\xca\xd8i\x9aw.@\xe3o=8\xe4\n&@Fbx\x04\x04\xc7%@]\xf2l\xd7<N+@w\xd6\x15`\xfd\x8c0@z\xcc#\xa5\x92.,@\x95\xb1$1%V&@\xaf\x0c\xaf{\x0e\x12,@\x83c\x9aS\xf6\xa2%@\xfe\xd68\x08H\xef0@-\x03\xe9!\xc2W0@\x02\xab\xc6}\xd6\x9b/@\x1d\xd9\xceA%\xce-@X\xf4\xc9[\xe5M-@y\x02\xd1\xd3\xe7x)@x\xbf\x88I\xbbB)@\x9b\x18DYC\xd51@\x0fK\xc96\x8d\r*@|Jg\x02x\xdb0@Y\xbd\xc0.Qj.@\xff\xdc\xca5\xc2X.@:\xb0\xe0=x\xc6,@\xfeI0~\xca\xf1)@\x81\xe03\x1e\x95\xe2%@\xffZ\x9b;Ay)@\x90\'\xb9\x15\xdf()@\xbe\x99\x05\x1f\xc6\xa2+@\xb0\xf1\xed\x11}\xd90@\xd5\xdeb\xe1\\\xc6\'@\xcas\xe9\x01=\x8a&@@I\x13=]\xe0+@\x0e]])\xed\xce%@v\xdb\xf4\x10i\x90-@\x01\xfa\x1b\xc7\xc4L0@B\xc6\xc0\x15v\xfb%@^\xa7^\xaa0\xae.@\xee\xaa\t\x1dR\xe3*@\xb6{\xcax\xb4\xfe-@\x07\xd9\x8b\x04\xfc\x17&@N\x9ah\xdc\x8a\xd8%@\xb8\x0c\xef\x94\xf4\xa0,@T\xb8vDP\xdb*@\xfe\xa5\x8d\x10\x00\x99-@\xf17\x0f\xd6=\xeb-@\xf1\xac\xc6\xd1\xe0\xe4.@d7\x9aH\xc0l*@\x1d9\x95_Y\xa1(@\xbb"\xf3\x84\xa1\x0c&@4\x88\xf7j\xe9\xe0%@\'\xae\x078+<-@\xc4$\x84"\xeep.@\xd1*K\x0c\x1ar/@\xdd\x92^\x80\xfd\xdb\'@\xe4\xa4\x17ns50@`\xdb\xe8\x9a\x01\xc9%@%\\s\xb1:\xb6%@\xa1\x93\xb1u\xc3\x97(@\x18\xd3\xd4\x8f\xb9\xa3-@\xdb\xdaF\x99\x8b\x0e,@\x7f\x08\x90\x96;v.@\x14v\xfd\xd4\xb2\xfb%@\r\xcd\x9fx;\xe1,@\xa7\xd1\xb2\xa9\xfd\x0c&@\x80\x94\xc8l!#0@a\x15\xa4%\x7f\xb2(@1\xf3\xdf\xc7\x9e^1@a\xe6\x01\xf3\x14\xf2&@\xaa8\xf0\x1a.\xe3%@r+\x8d\x18pm-@\x13\x1b\x12~\x99\x98/@\x9b\xc1\xb7\r{\x03*@C\np\xf7\xc6\xef%@V`\t\xf7\xe3\xd7,@\x03d\x1e\x14\x08)&@\xaal\xd4k\xd6\xf3.@#\xe6\x0f$\x95\x89+@K=\'L<\xa5,@\x84\xcbr\xc7\x82\xd4+@"\xa0oF\xbe/0@\x0ef\xee\xda\xd5\x8e3@\x88\xed\x1a\xa7Q\xa2)@p)\x01\x01\x0f\x10&@\xc2\x95\x9c\x9e\xf4\xf3%@\x00 mT\x90\x8d)@\x10\x9aejr\x94/@\xb4\xe0`\x1b~i&@\x06[#\xfe\x85\x16-@\x8a\x08\xf3\xe5\xaa\x18&@\xae\xaa6do#,@p\xbe8j\xec6-@\x02\xfa\xc4f\xd1s-@\xd5\x87\x1b)\x88@1@\x17|\xc6!\xa6H,@\x95e \xcde\x93.@S#\x16\xa4\xb9\xf2%@y\x9d\x1f\xd9)\xb5+@\xaa\xb1,+\xb8E.@\xb3\x8f8\x9e\xd3\x9a-@\xb1-\x98\xba\x11..@?\x87\x9f\x1b\x13\xab.@A\x1a$\x81K"(@\xd4\xe2E\xf4N\x03\'@\x0c\x85\x13-\x9dU,@\x8f\x1e\xfc\x9dY\x8a0@\r\xe7\xaa\xccO\xca0@\x07\xd6\xec\xda\xad\x95.@Z\x18\xac\xadc\xbb1@#\x1f\x92K\x11\xe4%@\xdb\x80\xa0\x15\xc2b\'@\xf61\xf4\xfa\xe71(@\xccT`\xa4\xb9H1@\x03\xef\x8a\xc4HL.@A\x07\x8c\xe9\xb0\xf60@\xe8\x9c\xadVe\xbb+@\xfe@O\x94\t\xcd+@o5wQ\x14\xc7.@\xc6\xf1\xd7`\x12\xc21@M\xa1k\xd0/\xed0@%kF\x06x\xec)@\xe1\x8f\x94\x1e\xd8q,@^Y=\x82\xc1\xc1-@@\xf6\xa2E\xc5\xce-@\x19\x878\x15&\x89.@\x81E\x12_K\xad.@\x14\'\x92\xbf\xec\xec.@\xaf\x15aB\x19\xd50@\xf9\xd2\xe0\x9b`\xa5*@\xe4#\x03\xe7Q\xc9%@;\xe2A\xff\xfc\x051@\xcb\xda\x9e\xed\\\xbf1@\r\\\x95\x85\xb30(@\xabN\xd2\xd2\xeb\xe4+@kfg\x8b7\xd00@S\xba\x95\xf5V2.@\xf61\xde\xae\xd8O/@\xa9\xd1\x13z\xb0\x14&@\xd0\xa9.\x08\xc9k*@\xe1&E\x16n\x1e-@\x94n\x12$\x00\xb0\'@\xd2\x07C\xc2\xe2\x98\'@\xaa\xdd\xad^\xc8\xde%@\xc7\x0b\x04\xfe\x1a\xa6/@\x19hR\t\x90/,@\x911z\x19o\x80-@\x1a\xf2g\xceR\xca-@Q\xe5\x97N\t\x07.@|\x1aj\xf9{\x9b/@_\x9b\x1a\xec\xb1\xcf,@0\x10\xac\xd7\xef\x06&@\x82\x95\xbb\xab\x19\x9e)@\xa6\xf9"c\x04\x8a+@"O\xc2\x82D\xf60@7cp\xca\x18\xd9.@V9`\x8f\x91\x94-@W\x9f(\x90?\xe6/@\xb4W\x80\xb6\xffP,@\x13Q\x997\x16\xe40@?\x06\x19\xbe\xed$/@VR\xf3\x14\xa3\x05/@\x19s\x90\xf0\x0b\x01&@\xf4-\xf7\xf8\xb8~.@\x87`\x1b\x00\xbb\xcc0@X\x9e\xf1\xff\xe7\xfe+@\xb9\xc8\x00\x05W\x1a&@f\x13q\xa3-\x0e/@\xb7W\x86<R\xe4.@\x8b\x16\x07\x1a\xc851@\xaa*\xa1\xe5v\x82)@\x02wh\xf9a~&@K\xd1\xb4\t2\x8b-@[\xf2\x01\xc4q\xb7/@\x17c\x18\xb0o\x01(@\xd3\x9e2\x04.&-@5\xb3\xef\xfcv-,@\x08\x0e\xa6\x1b2\xae(@N\x05/\xcf2\x8c\'@z\xbdik\x14\xdd(@/\xa3\x03\x08\xe2\xa0-@\xde\xb1q\xb7\xce\x8c/@\xd7e\xe1\xcc\xfc\xf00@\xa2\x88\xf7U\xd8{/@\xd6\x14\xfad\x90p&@\x04\xed`\xf0\xc9\xfa%@O\xeck\x9a\x96A,@\xe9\x1a\xb7\xdc\xb9!,@\x13\x81@\xc7\xf4\x13.@\x05$\x1d\xe4\xe7\xeb.@SM\x07\xe4\xf4\xc6%@\x8c\x88\xe2V\xe3=+@\x07\xf3\x9eY\xbb\x04&@\x80\xedFcZ\xba0@\x88\xde/\xec\x17\xb60@\x9a\x07[\x87o\x10(@\x04\xcb}\t\xebl)@T\x10\xae\x94}w+@\xba\xcf\xc3\x141\x12,@(\xea+\xac\xc4\xe80@\x879\xe4\x1e\xadP\'@\xfc\x84\x7f%!\xfd%@\xae\'#t\xa3\xf7/@\xff\x96\xed*\xf3\r&@\xf4}\xe7Q-\x88%@b"\x86y\xc0\xbf%@\x00I9H\xae)&@\x17,\x96p\xb8\x06(@\xab\xa7\xe18\x1d\xa3)@\xb3\xb9\xb7\xdb\xbc\xc7%@\xca\xe29Mp\xde0@d\x8f\xe0\x19W\x94.@jB\xcd\xbf\xf3+&@2n\xe3 \x95\xff\'@\xa1\xa2y\xd7\xf7\x9f)@\x0f\x0e\x04\xb9\x8d\xd5,@\xcd\xec\xd0\xf1.\x9a-@S\x0e\x82"8\xb3)@\xe4\x9f\x8a\xc1B%.@\xfc\xfdA1\x88\xa20@t\xa3\x83\xcf\x05\xa1&@K\x13\x8f\xd7\x88C+@\xe0v\xdf\xfa,\xdd%@[\xca\x82\xb4X\xf9/@N\xaf\xa1m\x1fp%@\x92\xe4e\xeb\xac\x82%@9\'\xd4\x95\x95\x90%@\x95\xe3-R\x88\r&@\xc3\xae\xbd]j\xcf+@\xcf\xd6\x90h\xab\xae)@\xfa\xc4\xebO\x0eC)@\tG\x16\xe6"\xab/@\xa2H\xc5\x9a&\xe6,@ye.Z/\x11(@L\x15W\xccP\x86+@\xa7\x85\xe9\x16\xa7\xc0*@\xf1su\x07j\xd5,@K\x9a\xc2\xb2\xe8 .@\xa0\x12g\x15\xc5\x13\'@NFo\x05d\xab.@\x13l\xa0y\x05\xf6/@\xae\x03\x12\x19\ru&@\xf4"\x8f}\x7f\xc20@/\xd7*\xf6\x0f\x19-@}\xd8\x85a\xf4\x02-@\xd9\x0e\x12\x8f\x99V&@O\xd2G\xfe\x0e\xcc*@*:\x06\x82\x1e\x8d0@j\x05\x17L\xb0\xd10@\x86\xa6\xda\xeb|\xb50@\xff99\xdd%\xfc0@O\xe6W\x03~l%@2-\x16n9\xc9%@\x12\x15\xcb\x8b\x0eF&@Xr\xb6\x0e.\xcc\'@y\x83\xac\xe5Sf-@\xbc\xe6\xea\xa04Z,@\xb9\\\x9dF\xa2\x86&@\x08}\xe7\xe9|\x05-@bj[\xdf\xd0\x1f/@Q\x0f<\xf0\x9e9/@.\x9e\x13\xd0\xfb\\0@DR\xc5{\xc1\xcb+@\xcf\xd1\x9c(+\xa7+@Q\xdfK3\x9b0&@E\xeb\x13\xfd\xec\xbf&@b\xae\x06\x8ck7*@zSm\xf0\xec\x0e\'@c^S\xf9\xd5g-@\x0c$\x89\xa5\xbe\xec%@\xeaA\xbe\xf3\xf6\xb3/@\x84\xb8\xce5\xaeu+@\xad\x1c+\xe3:V*@\x02nd\x04dT%@\xb0\xe7\x7f+\x8c\x871@\x00"\x14j,\xe4%@T\x91\xa6\xe4\xb4\xa2-@\xddX[\x89\x95e0@\x1bi\xaf\x9c\x14\x80%@f\x93\x03\x19I\x97%@\x12\x8a\x95\xca\xd6>0@e\x98\x18m\xef\xb1-@\xfc\xfbA\x1f\xe5\xee-@NA\x93\x18\xed\xbe.@%S\xe4Yvb0@Z\xd2\x8f\xa8\xbe\x171@(\x98\xa5j\xe2\xbd0@\xb2\xfd.s\x19I&@\x01_\xae\x96\xfc\xdb%@\x0f\xba\x86\x99\xc2\xbb.@4\x1f\xe6\x8cQ\x95(@k\xa8fi\xd5 &@\xa8\x8c\x94\x0f[[)@\xc7Zo\xeb\xfa\x8e-@\xceZ\x10\xfd+\x0e&@\x13\xc4A9q\'&@\xc4u\xca\xbb\x17\xc1/@\x01\xef\xc2\x9d\x85\xfd&@\xc8&(\xd5\xe4\xb00@Ue\x9e\x81_\x821@\xfd\xf3\x1c\xc6\xff40@\x9f\x15\xeb\r\xcb\x8d,@\xb0(\xedfSm*@\xa3\x1a^\x1cc\xdf.@\x80\xcdS\x14J\x8c%@X\xca\xef\xf5\xc8\xac%@\xd9I\xb2B\xd9\xaa+@N\xcc\x85\x16p\x83,@\xb9\xfc\x02\xc5\xef\xda/@{\x85wR\x80\xee0@\xd8\x95\xda\xc60\xbe.@\xff\xd4\x17\xed\x1dO+@\x8dC%|\xcb\xb4)@r\xa3{\x1a\x90\x99)@lj\xa1\x98\x81K&@\xfa\xad\xd8\x1c\xf3\x0e&@\x0fW@\x9f\xf0\xba%@\x14\xf1)\xe8\xe4\xa6-@\x1bm\xc9xJd.@+\xc8\x16E\x1c\xe90@\xef\xdc\x18%\x90\'.@\xb6\xbax\xe7=j1@z\xcc\xd2L\xf0\x85(@\xb1\xf6E\x9b\t\xaf+@\x07tX\x8f\x06\xb7)@\xc1JVG\x9e-&@6\x00~\xd5x\xd2,@e\xe7\xf9\xe4\x1c\x86-@f\xcd8\x9eM\xb30@\xa4{_{\x00\xd70@\xbf\x81S\xd7\xa2~0@\x8b\x95\xea\x0b\x06\xc1-@\x86F\xe0g1\x90,@J\xb5\xfd^\x98\xe1/@]\xf0\xd4Z\x18\xec&@\x97\xab \xe4\xb8`%@~\x8bK\tG(&@\x17\x9bT\xd9\xa5m&@\xb0&\xcc\x87$\x99,@\xdd|<\xb6\xcf\x19/@\x17O:[\x0e\xad,@{+\x1c\x1c\x94B,@`v\tx$\xdf0@\xf2\xae\xa2\x9c\x92p%@99\xb2\xf5,\x83%@Y\x04\x90ss\x9c)@\t\x82W\x00\xd4\x83-@5\xa0\x15rx\xb0%@r\x0f\x97g_5&@\x99\x8e\xefU\x0b\xf7(@\xd7\xb9,\xd3\xf7\xa3*@#Y\xb9x\xf4\x0c/@\x97\xb2\\\x19\x8fY1@TkH\xd5y\x92.@\xe0$\xfe\x17\x9f\xe0.@\xf3:\xdaS\xf0\xfd-@\xd4i\xc7\xca\xaa}%@\x14u\x88\xa0%\xd7,@9\xbex6\x08\xce-@S\xef\xf2\x12\x95y/@9\x93\x99;Z\x02.@:\xfdt>\xe6\xdc&@\x16\xdch\xe9\x87\xf4%@BI9\xf0\xc3\x060@\xcc2"Npz)@\x1e\xe9:m\xe8\xd90@\x19c\xda\xc0)\x1f1@\xbf\xa2\xfc\xd2\xac,/@\xa6\x0f\xe4\x18\x81\xba)@\x82=X^*\x07(@\xe3\r}\xb5\xf1\xf2&@m\x935F{\xfe-@\x9f\x96\xac\x9c%\xb51@+_\'4\xf2\xd7&@\xe5\x1e\x1a\x8f\xbaL2@x\xa7\x87\xa2\xaa\xdb,@\xa5(\xde\xac\x16\xea-@\x96\xb0\xf6\x1b]71@~\xc2\x04\xe3:\xb61@t\xb84\xc2\x868&@\x81\x12\xb0\xca\xda\x80&@\x9e\xcc\xca\x069\xad%@\xd5j\xb1\xd0\x98\xde&@\x8a*(\xf4Z\xf7-@\xdb\xf1]\x90\xcc\xea0@Z\xa7\x16D/\xe2*@{\xcb\x1a\xc3;\xb7&@J\xfa2\x87\x84\xe9&@=\xcc\xea\x0b/\x12/@\n\xa5\x1c\x14\xde\x9c/@9,\x83\xcd\xee\x94/@\xf4_H\xe1J\xb00@\xab\xea\xcc\xac4\x1a1@|?\x8e\xad\xe4(1@\xc8\x0b\x1e0\x8f\x12&@\xff\xba\xad\xa9&\x9d0@=\x88\xceQ\xa4\x940@kza\xac\xffB+@\xdc\xe5\x84\x87\x91q-@>H\xdau\xaf?-@\xa7\x86\xcb\xd7\xc0\x9f/@t4\xda\xf8\xd0D/@\xd3\r\xb1\xc9\xaa]1@\x9e\xc9/\xbb\x82L1@NYwEi\x84%@\xe2\xd6\xbb\xd1\xb3\x99+@\xf4T\x17\xc1aS-@\xf8\x9e\xc0W\x05k0@P\x82\x96\xe6\xc4\x16/@\xd3$\xc7\xfc4`.@\xd2\x87I\xe6U\xe3%@b#^\xc8\x84\x1f,@\x05{\\\xfcsn&@\x89\x1c\xc5\xf8M\n*@OG\xba\x07,\x99)@\xddR\nZ\x92\x8b)@\xd3\x97W\x15\x89\xcf&@\x8eY\x18\xe0\x12\xf1\'@\x97\x00\x87I\xdf\xd0&@\xf2\x1f6}\xa7\xe1&@c\xe2\x19\x9dU\x1c\'@\xe7\x8d2\x16\n\xb2+@\x06C\x13\xd4\xaf\xf50@&\xa8/iS\x18&@\x91{\xa8\xfb5\x15-@T\x9a\x96\xb8v\x031@\t\xd2!\xf2qD0@\xff\x12\xcb+\t\x0c.@3H!=\x0cu&@\xe2[\x9f8\xd9\xb9/@\xd0\xdf\xb8p\xe0G-@\xee\xa5\xe3\xc1\xf5\xbe0@\x03\xa6t*;\x111@\xc3\xc6\xbb6L\xb9)@\xa29\x0c\xc1\x04E*@K\x1a\xe2%\xb9{&@IK\x10\xbb\x84\xca&@\x11Q:\xd2\xa1+&@NSg\x94!\xd8,@\x7fh\xf18\xc9\xc90@G[FJK\xfc&@\x8eKM\xb7\xe5\xf3&@\xb3\xc8\xbc\xac\xc8F1@x\xb3\xc8b\xe0\x9e&@\x1a\x14\xf2>\x8f-1@\xea\xb2\x9e\xe3\x84\xff%@_C\xd8\xf9+\x08/@\x0c\xbd]px\xeb,@\xe6#\xe2{\xdb\xcf&@\x143\xe9M\xb7R&@V\xc2\x1d<$@&@\x81\xe2\xe9\x0bK\xce%@\x0cE\x88"\x9a&&@\xc3\xce{U#-1@X\rS2\x8c\x971@\x98\x9c\xb905&(@\xaeN\xd0!S\xda&@F\x94\xbf,@\x8a0@\xad\xf4@Z\x92m,@\xba\xb2;\xfb\x0f+,@\xceYP1T\xd20@\xc0\xca\x17\x07.\x155@(\xc0\x07\xa4\xb8\xfe%@\xeek6M\x93[&@\x9b\xf9\xf5\xde\xc6\xdb&@\xa01\x88V(=,@\'\xb0f\xa0\x9e\x8b.@\xfc\xf8\xef\xdd\xc9f&@\x0c\xb0\x9a\x95\x8c-,@\x1d\x9c\xb4a\xa6\xfd&@d\xbavE\x11\x031@\x8f\x9cZ\x87\x97c+@l\x7f\xfb\x93\xaf5&@\xec\xf6\xc7PAH&@\x1c\x1d\x9fZe6.@\xf2\'7\x8f\xdap1@W#\\\xfeH\x80-@\xc8\xa1L\xa7\xe6\xa6%@+Z;\x14\xd4\x80&@\xa6#\xc6\xc2]A.@g\xfa*\x19\x18S-@\xe7\xf6\x05\x99\xc5\xac+@)\xdf\xb1^H\xf5-@\x10\x9c\x9e\xbf\x0c\r(@\x9a\xf3\x12\x13* \'@\xfek(\nz\x9d0@,\'\xae^\xe5\xb7/@\xf3\x07\x0f\xef]K&@\xe0\xfa\x8b\xc1\x04\xf3*@\xee\xd1\x06\xfd\\P&@o\x85\xee\x00P\x9f&@\x93D\xbc*G\xbb.@\xd3K\xe0\xa7VL-@C1B0\x0e\xd7+@\x9c~\x01"9\x90)@tk\x11\xbc\x1f\x1d(@+\x0e>)\'E&@,-4\x0e\xc3\xe1,@\xfe@P.\xe91)@\x19\x1b\x90\x1b\xa1D)@\xf4tm\xd6\xe6\x0e)@a\xb5\xbduF\x8f,@\xe5\xde\xd05CA1@\xe6h\x8f,\x80\xbc0@0\x05\xa1\x06#P0@w\xd4\xe2\xb7\xfe\xae/@\xec\x82\xc84\xab\xf4.@\xbc~O\x88\xfd\xbb,@\xfb\x986\xe0\x99\xbb0@+\x90\xf4s\x86\xb0,@6\xdd\xdc\x96\xed\xef\'@W= \xb6$\x80(@t\xfaa\x0c\xc5\x1f-@\xe2\xa9\x9a\x0b\xc6e*@ Z:\x10\xc1\xd4,@\x1b|\xed!\r\xfd-@\xf3\xbbm\xe7\xfe2.@6\xc7\xc3\xc2\xde\xd6\'@\xb1-&\xde\xd7\xe5-@\xb0LQa\x11l,@)\xd8\xda\x9a\xe1.1@V\xb6\x97\xad\xdc\xea\'@\xe8\xe1\xaaE\xbeE1@J\xd5-\xcd\x13#0@\x91\xde\x1e\x8d\xb7\xa9.@\xfc\xa8\x84\xc8\x9cF1@P\x99P0F~&@p\xd7\x99\xea\xdf\xf0\'@\x87\xac\xe9M\xff\x082@s\xf32\x10N\xed\'@\xa6z{\xe8\xc9\x88(@ \x9e\xa8\xea%\xd3%@\x14\xb0n\x8c3\x0c/@\x1b\xd2\x8d\xcbn\xb2/@\\Y\x0b?\x0f\x93-@\x8f\xa8\xfb\xb3uz/@E\xf2\x8e\xbb\x80\xec&@\xe4k\xf1/\xc1|&@\x15\xf8\xcb\x89\xe0_(@\x98\x15j \xbb\xce/@\x00\x97\xa3\xf5N\xd2,@\r\xa3\x87\xbe.\x15(@\'P\xbc\x81!/0@D\xa8\x1d\xb3\xdf/1@\xa9Y\x1d\xf6\x8cb&@6\x84\xeay\x7f\xe5-@\xbbc\x05\xb4!\x90\'@T\xf6?A\x95\x86-@\xe8\xad\rG\x07\xe8-@\xf9\t\x8d\xf8\xdbA/@\xa0O\xa0:\xc1\xa6/@\xad\x14\xd0j\x98\n.@\xb1\xe3\xfd\xb3\x10\t0@\xc9={\xb3\xcdO*@\xc9R\xda\x9a\x04\xd9,@\x83\xb2\xad\xc1e 1@\xce\xddBy>\x03,@\xe7b\xde_\x8c\x7f&@!\xb2~s\xfb\xb6&@}t:\x1a3?.@\x08u6\xa4\xa6\xa7(@B\xdb\xc4\xd9C*0@\x80\x146.\x88\xf7(@\xe6\xc8\xd6\x1d\xfef-@\xc8\xca3\x01\xef\xf1,@r\xa8P\xcaz+)@\xa0m\x06\x89\xc0\xa90@\xf6\xb6$\xd4\x146&@\x18=\xd1\xc2\xb5"/@\x05\xef\x98\xe4Ot,@\x0c\xbd\xcb\xdcy\xae+@V1\x1a\xfe\x8c\xd3,@\x17\x9c\x0f\xceh\xc2,@\x87}\xc4C\xa3\xc6*@\x8dQv\xe9\xf4\x02*@%\x0f,\x82\x8f\'+@k\x00x\x98\xdb\xa1-@\x9e\xd4\x1dL6\xbc,@&\x08\xaa\x886m0@\x1f\xb0\xd0\xd1\xbc\x01/@\x9d\xe2V:5\xa3-@\xa4A\xd9\x1d\xe5%1@\xd9\x98\xfc\x9d2\x100@%\xc7\xb1\xf2\xb0p-@\xc6\x89\r\x16\x04\xa9&@\xe7Y\xdf\x86j\xc10@H(\xcclS\xc2)@\xd3H\x9d\r\xf9\x05(@\x86\xa0x\x83\xf4\r,@\xb2o\xb67\xd0<0@\xe6y\x06\x8b\xc7\xd00@\'\xb9%p\xb6u,@\xcd@\xcbj\x97\xda%@\xaen\x10~\xd6\x13)@ \xe5\xfa\xc0>\xb0.@\xc0\xc9*]k\xfb.@j\x92\xd5\xdd\xdc\xde+@\xf8\x18\xbf8\xdel.@v\x8d6\xdeK\n0@\x859u\x10G\xd8&@9\xe0\xf5\x856\'(@\xaar\xefYO\xd4*@e(\xc8\xe2 \xe1\'@\x9a\x9e\x84Z\x90\xc2,@\r&a=F\x8c\'@\xe5!\x91y\xc2\xd80@\xb4\xaao\\\xd1\x83.@\xe3\x83\xf4X\xc2\xf8-@\xf8H\x8d \xa5P.@$\x13\xeeR\x14U(@\xa4\x97;\xc6\x0b\x8c+@\x869\x98\xc8\xa0\xfc(@\x0c\x1a\x9d\xf3\xd2\xbf1@\xac\xc8\x83!+2\'@Ow\x95\xf3\x0e\x16\'@\x9e\x96\xc0\xdc\x00\xa6,@\xb6E\xd1\x0f\xa5n,@\x9c\x87:\x08\x06k(@\x832\xb1\xbcKz,@fZ\xf9\x92\x14\x85%@"};\x0f\x94\x16/@\n\x95\x01\xe2Y\xe8.@\x97O\x8c\xedn\xdf+@\xa2q5\x92\xfd{,@U0W_\xaaP.@\xa56\x0c\xbd\'F0@\x91gO9gF+@D\xad\x08p\xaf\xc4/@\xe6\xc7$\x84\xf2\x980@\xe1\x9c(\x7f\xfd\x8d+@|5\xdbAy\x0f.@\xa7\xa7\xf6\xd8BA&@\xc5\x96-\x8f\xd0x0@\xd0g\xf5\x93\xa5\x0c0@\xda\x8e\xabPx\xce\'@\x1aQ\xa8\xf1\xcb\xaf&@\xd0\x05\xdbw\x90\xa7,@\xd6\xaa\xf2AS\xf90@\xaa\xc95Y\x8f\x8b\'@\x92\xf5\xaf\x99\xc7x(@&\xef\xb2\xe7\x01\x95,@_\xe0a\xbb\xa5\xb6*@\x15\xd6+\x15\xec\xd8(@\xc4o\xcb\xfa\xbci-@\x92\x17\xb5\xc9\xb0e)@\xb8-\xf7\x01\xb1\x10,@9\x15\xc0u\x87S*@[]\x9bH\xe7\x1d&@\x0c7\xa6\xddkq\'@\x86D\xab\xae\xe0\xaa1@c\xd7\xbdf$F(@\x8c_\xf4|\xfb\x86-@q1\xac\x913\xb00@\xac\xb3{\xcblf%@\x8d\xfa\xab\xa1\xd5\xe6,@\xc5\xf83\x18\xf5~.@5v\xd4\x9aa\xaa(@\x0c\xe4\xc1/\xadP.@\xd5\x84\xaaG\x9a\xcb*@\x1f\x9b\n\xed\x984)@\x9b\xee\x08\xcb\xba\xe01@\x90\x9b\x17g^H%@\xec)NP\xb7\x98+@\xfb\xe5\xe7FM\xa5/@\xb6\xb1\xd4#\xcb\xe00@\xe6\xd8\x15\xd7\x05\x0b.@\x9aQX\x86fo,@\x84I:d\xdb\xba*@\t\xb0\xd4X\xc2b%@\xce\xb9\xbc`R\r.@\xf1\xbe\'r\xb3\xa5/@\xe8\x9b\xcb[\x135\'@\xd9\xa0\x08O\xa5\x0c0@|G\xf8\x14\xf5 2@\x9d_2Q\xa0\xe7*@\xf0\x9f\x1b\xcf\xe2\x05-@\xa9\x87\xd4:V\x82-@2\x0b>Jy\x880@E\xbd\xd9\xf8\x88\x85/@5\x8a\xac]\x10\xeb/@k9\xd27\x03\xff)@T\xe2\x10\x11\x15w\'@+vx\xa9\x1a}&@\x8b\xb2\xc7\x97g\xe9.@@\xce\xf0x\x9e6&@DD\x0b\x9e%\x88*@.\x8f\xb3\xe7\xaar-@>\xa5\x92H\xa7\x9d1@(g\xc3\x95\xe2H(@\n\xae4E\xc2F1@\xc4L^\x1e\xd9 \'@\xfe}\x07\xde\xd2\x8e0@\x08\x93\xa1+Y\x9f\'@f\x0b^\x9cm\x8d,@K\xe7+\x94u\x001@\x10P;\x80\x88_1@!~C\xce8\xe9+@\x8bC?\xb6\x00\xb3*@\x9a\x1f\xf0\xde\x90X1@\xf5T@`\xae\x9d/@\xa7d\xc9\xcf\x15\x90\'@\xe2LxD\xbdg.@\xdb\xd1\xd7;np/@\xcf!Qc/\x08.@\xceG#\x97\xc0\xa8)@\xc1~p\xab\x13\x9c,@\x1a\xe4\xbc\xeb(\'(@\x80\xaeOP\x83\xe1)@8J\xac\xf7\xed\xd8.@\x7fie+\xa8\x1c\'@k7C\xf2~\x88*@\x89\x86\xb4|w/2@\x00\xe5\xab-\xaa\x9e*@\xb6\xc8\x9a\x83\xcan0@;\xe71\x14:\x9e)@qC\n^@},@\xb9$i\x8f)\x11,@\\\xdaLL\t8&@\x04E\\\xbf\xc3\x830@+-G\xe9\xd3%1@\'~\xd5\xd4\xe2t,@\xa4*LU\re-@wr\x92\xab\x91\xd8)@\xf1\xea\x8d\x9bL\xcc1@CJ+\xdf\xa4\xb4.@A-\x10R\xec\x87-@\xb6j\xd1\xcd\x8eX\'@\x9bD\x93\'Zt/@G\x0e\xd7\xf2-<0@\x91\xe1\x15\xf69:&@\xb1\xbb\xf0\xd9\x17\r,@\xbe\xcd\x8b^\xd5\xb9,@T\xd0\x1c\xf3\xeb,-@\xf2+e\x17dv,@V\x05\xcc\x0e\x01\xe3-@\xda~\x98"\x02\x021@+S!\xbc\x07\x10+@SC\xe5\xeb\x0110@\x10\x8b\x8f\xd9\x17\x1c1@]2\xd3qn\xe5,@\xb4\x88\xf3T\x13\x140@\x9d\xc8K\xc5\xe2\xcc\'@\xcf\xd9\x10\xf4\xe7\'/@\xba\x87A\xf8#\xb8/@G\xb2\x15\xc4\xe6\xd64@k\xd9\xbc\x1c\x9d\xd9%@\xe1%\xb0\xa4\xd3\xb3&@\x8d\xcd\xf7<\x14\x17-@M+k\xaeTm0@\xbd\x8d\xd5\x95\xf6\x12,@\xb6\xc5;\x9c\xe1F,@\xb0\\\x97\xea\x94\xff.@\x12CTP\x93\x1b\'@{\xb5\x99\x15\xafg.@\xd9\x8c\x85\x80\xab\xad0@\x84\xdd[\x00\x8c72@\xad\x02\x02s;v-@;\xa8\x19\xd3\xf8\xb9/@\xbbs\xb6\xfd?50@:\xe9\xa0\xd8\xa8\x0e%@\x81\xc6L\x18\xb7\xe6/@\x10n\xc2\xe2\t\xa9)@\xfd\x94\x9d\x0b\xd0\t-@\x9b\x07\xe1N=r0@\xe72\xecA\xbe\xd20@\xd2\xb9\xb3\xf2,\xd5,@\xe9\xa1\x0fHF\x050@\xf9eh\xf3\xe3O0@\xa9\xc3\x19\xb4\x0fn.@\x97\x06\xbd\x1b\x7f\x1b,@QG\x08\x01\xec5&@\xeed\xb3\xcdY\xae&@\xb3M\xbd=`\x0f,@\x13+}d\x8e\xf8,@4\x9d\x8bc\x15*1@\xe6\xa6\xb7A\x9f\xf2)@\'pP\xa2z\x93/@\x12\x87nk1\x12)@\xe2\xf9.\x88G3,@\x85Z\xe8o\xc8\x91-@[\x9c\xe2\x11\x7f\x8f1@lF]\x84 o0@\xd8\xfd!\x88\xc6r0@\xaf\xeaY\xfc\x82\x8f/@\xcd\xc6~}h\x05-@G\x1f\x9e\xe0>\xa5/@a*\x84p\xdaN&@\x01\x93\x8c\xc5\x1a\xa4\'@\xd0\xb1\x16\xaa-\xac-@<\x0c\x1dZ\xe8J1@\xc0\xe9\xdd/\xf8\xaa/@\xc0\xed\xae/\xd3w0@h\x85T\x8ea\xc6%@A2j0j\xe8+@5?\xd0z\x12\xec0@\x9b\xe7\r\xa9j&.@\xcd\xae\x98\x92.N0@\xf9\x9f\x10_3\xa9.@\xbf\xbd]l&\xca0@F\r[\xe3\xc3\xf4%@\xa0\x18-\xc4\xc8\x05&@\x02\xa1\xc2\x90{?-@\xe9>\x1f\xb4|\xa1)@\x9e\xe8v\x19\xef\xf0.@\x80\n\x14\xbf\xe1\xd4+@:\xb5#\x8d|o1@\xbe9\xba\tt,&@\x8d\xb9\xc3\xfe\x03d-@\x0f\x0c@\xb7\xd8\xa7/@\x9c\x97V0\xc5\x04.@Qc9\x8e\xeaC.@\xe6*\xbc\xc2"a0@PM*2\xbc\xee0@\xf77\x18\xf4Yy)@\xc9\xe8\x18us[(@\x15\xac\xb7\\o\x040@{\xacV\x1c\x8a\x90/@\xb0k\xd6\xbew\x101@q\xdb\xe8\\\x7f\xaf.@{K\'\x130&(@\xaf\xbb\xf6`\xb4\x9b+@\x14sm\n}]1@k\x8a\x07\xa3hg.@\x8aA(\xb0$\x061@2\x85E\x06\xfa\xdb1@\xe1"\x18L\xb5E0@\xdd\x18N\xb2\x10\xc3&@\xf5\x8b\x01\x0c\x92\x1e1@O\xea2\xd7%\xc00@\x8b\xedt8\x9e\xa7+@\xc5N\xdc\xfe\xef\x8f&@\xb2R\xbc\x8e\xe8e1@\xab\xac[\xe1Cl(@zT\x10\xa3\xb6r*@0L\xe1\xec\xa3\xc30@\xae5\x80\xd6\x1e\xc20@)\x08^\x06\xf7\x0f2@j\xa2\x872Y\x17&@\xfd73\'\xc1}(@ \x16\xc7C\xa0\xc3\'@\xcf\xa4n[\xad\x0f(@_\xc4\xb9I\xa3t0@\xb4\xa0\x88\xcd\xdf\xeb%@}\xf1\x9c\xa3\xad,1@\xe7U\xbc1\xe1\x08*@pv\x0e\x03\x90\xe9/@\x93\x14*\xd1\x1fI1@.hn\xbe\x1fP-@V\x85\xab\x00\xc4\xe30@|T\xbaV\x9c\x9f-@)\xf7\xc4\xa9\xab..@=\x02\xa6i\'\xf1,@\x8b\xf9\xd6k\xca\n(@\x1e\x1f|\xf5\xd8\xa9-@\x85t\xb5\xba\xc7*)@\xed\xdbg\t=\xec-@<\xe4\x85\x1f\xb6\xdd\'@\x81\xc8\xad7+50@\xa7E\x8d\r\xd2k0@\xd7 \x88\xbd\xad\x9a-@yY\xb6G\x19\xa01@c\xc25\xf9B\xf4-@Q\xe6JM\xa8m&@ke\xd8#\xa5m(@\x1a\x96_\xa7@\xd8-@\xf7<\xb1J\xc6P,@\xf9~="\xfe\x96\'@(\x16*\x86\x05j1@\x19\xbf\xe4\xa2\xb3.1@\xfbi\x07\xce\x90)*@\x88\xe6G\x9d4\xe9\'@\xab\x16\xfaf\x13\xc9&@G\x10\x1b\x0eb\xf3,@\xd6oN\xdc\x16C0@X\xd5\xceS\xd4\x140@Q\xae\xcep\t\x89,@\xdb\xe5\x81\xd6\x8a\x8c(@\xa6w\xa9\xd9\x16\xe60@\x0fHc\xe8\xca\x860@\x9d\x1a\xf4\x129F+@\xa4\x05\xfd\xa5\xde\xca%@\xdf\xd2b\x1f\xad\xbf-@)I\x02j6\xff0@b\xf3\x03\x18\xb0(/@}w\x00\xf0\x17i1@\xd1\xe4\xf5\xbeM\xa9,@6\x08U\xeba\x9f-@\x8c\xdb\x9bW\x1e\xa0-@\xdc)l\x0ejl.@V\xbds9\r,.@J\x80\xd0}>\xc9+@\xcaM\xb31\xe21,@{\xb4\x12N\x1b\xc4&@\xd1Z\'yaa1@\xda\x82\xd3R`\x13+@B&\x05\x86\x8bc0@\x89|0\x1a\xe1\x8d-@\xda\x84\xad\x023&,@9\xd4kIsN.@\x82\xb0t\xcfl\xe2+@"\x1b\xb5;\xf5\xdc%@="\xf9\x03.\xe6(@\xa5\xbc\x86.\x7f\x1f)@\x9d\x1a\x19\x81^\xd40@`\xb4\xe7\xb1`\xdd\'@Z\xc0#5\x18\x8b0@X]\xe5D\xac\x1a-@#b\xd7\xb1G+-@b\xe6\xe1\xfdr>-@q\xb5\xae\x1a{-&@!\x82k\x956\xa9+@)\x0fl\xb3\xf4\xcc0@V8\x9b\xb1\xdb\x18,@\x9d\x01KB\xbc\x81,@\xf8l\xfe{\xf1-+@\xec-}^\xfa\x9f+@\xdc\xca\x18H\xfbl0@\x14H\x07\x07b\x8c0@\xa7B\x9e\x98\xb0*0@\x88B\xc0\xcb\xa1\xdf,@\xf5R\xaf\xe5]&0@\xb6)\xc9q\xcap)@\xb3\x02\x8c\x85\xfc\x98-@\x17\xa8&;t\xd5%@\xc7\xa8\x99\'\x8d\x820@\xc9\x19*\xe2\x0f\xe1,@\xed\xef\x9b\xafz7&@,\xfb\xec5\xfe\xf6)@\x82\x96\x90\x99\xafK/@)\x93-\xb6\x90A.@\x99\x02{jW\xb7(@=\x13R\x1e\x99j(@u\xa3\xab\x84\x94n1@\x82[\xf3\xbe\xe0")@\x17\xc4`8~\x0b/@Av\xe2<\x86\xe2.@\x8f\x98\xaa#A\x16,@\xe6\xdb==\xc4r/@Wt\xe3p\x0b\x98\'@\x9f\xaf\x94\x0f\x9d\x96,@>@\xe4QO+1@{\xe2Q#*\x08(@[F8\x9e\xfd\x11)@\xb0\xd7\x16\xb7\xa3\x9d-@\xcc\x9d\xc4\xdf\xcd\xc7+@\x15\xa5\xa9\xa8\xfb\xa8+@X\xd81P\xde\xda%@\xd9\xa8zp\xda-)@\x80\x16\xe4\x7f\x95Q&@Z\x992bKD-@\xf8\xdb\xa3\x97\xfd\xfe.@\x12&FP\xbd\xd7)@\xfaz\xe2\xd6f=)@\xb2\xfcE\xce\xef\xed+@\xfa\xdd-\xee\x9f\xeb(@Z\x08\x86\x12lM-@{\x007\x9b\x89;0@p_\xf5\xc7kP(@`\x1e\x06\xbafk)@\xdc\x93r\x1b9\x14-@\x82-0\xbe\xc2\xcc0@(5\xebH\xda\xf7-@\x92&A\x1f\xc4\x9d\'@\xaa?f\xde\xa8}0@\xc7B\x9d\x93\xc2\xf5\'@\xe5Q}\x8f\x8c\xd8-@X$B@\xa6\xa40@\xac@\xc0\xae\x9e\x8d&@)\xc1T\x8f\xe1E.@\x84:h\x01f;0@\xd9\x8f\x90\x80\xc4\xde*@\x17\x9d\\\'s\x15-@\xb4rsVM\x9c0@\xca\xedb\xfe\xfc\xf3/@\x0b^\xe9\xfa%r-@f/\xa2 e\x81,@<!\xb8\x8c\xaa4.@{\xc4\xb5\x9cQh.@\xda0\xf9\x9c\x90\xb0*@\xa9M\x94\x8a\xe6\xca)@\x87 ?\x17\xf2\xda-@I\xe8\x90\x9al\x1e0@\xcfyb\xf1\xef\x84+@\x13\x8e2%2t(@.\t\x9c\xc4\x1c\xb2*@=\xa84v\x88\xca.@1~\xe6\x8e\xaf\xae0@\xa02\x91Y\x10\xb4\'@U\xb0\x91\xca&\x10(@*\x97X\xe3j\x82-@\xcd\xca$\x91\x19\xa5&@\xca\xa6[D\x90\x8d/@JLbK\x1eO1@\xfe\xfcJ~\xd5\xc8(@\xce\x8f\xd1\xa4:q(@\xc3\x96P\xbb\xe1L0@?\xd9a\xb8\xe8%0@Q\xf1S\xcc[\x04-@?\xd2\xda\xa0\x0cF0@q2\x81\x07\x83Q&@\x14\xeb46\xa7\x8a)@\xd6\xb6VE/\x11(@B\xbd~h\x127%@\xef\xe5;W"i-@ \xdbaW*\xed&@\xb54\xfa\xdbt\xa20@\xb6u\x13Y}\x8a(@/\xe7\x1bI\x0b\xbf+@\xbb\x100<9Q,@\xcb\xf8h\x90\xb8\xaf+@8\xbaG\xf9\x9f\xa6*@\xa7\x8c\xa70\xcd\x18+@0Z\xdc\xc7\x82\xd0&@.\xba$\xceI0,@\xb5\xa3\x85h\xd6.*@\xec\x90\x12TUy0@\xfdl\xc5\xe1x<.@[)\x7f\xadS\xc4&@2N7\xb9\x0b\xcb+@iV\x92\x81+m/@.\xbfd\x87\xfe\x05*@\x12,(q\xaag/@\xc8\x12o\xea\x97\x08/@\xd4\xf7\x1f\x1aZ\x110@:K\xc8\xaa\xfe\xe8,@\x18\x81\x97\xb6%\xea-@Mi\x86\x9aW.3@\x04i\x9f\xd3\xd4\x14/@D|\xde5\xd8\xf9,@r\xe8O]\x9c\xe5-@\xa6\xcd\xb2\x9d\x9f\x830@\x92\x84\x08\x1fX\xc1,@\x87\xc9\xabLx\xc6+@\n:\xd1~lJ(@\xa8k\x9c\x86\x85\x86,@\xe0\x94\x9e\xde\xc8n.@\x16s;\xc1X!-@\x8cc\xef\xfd\x07\n0@\x00\xea]\xb2\x1c\xce,@\xf9\x98\x04\xf3\x83W,@\x85V#\xf61\xac\'@I\xff\xfe\xed\xc6S&@\x99\xf4\x8c\xb4\xf5\x0c.@Pz\xdc&\x1cs.@\xd7(\x93OX\x1b3@\xa6\xec\x1b\xb7\x86\xe4)@P`W\x18\x9e\x86/@\xb3\xdc1\x8c\x06h/@#\x08\xa2\xf3\xb9&,@fsu\xa9F\x82.@ac}\x04\xb7*1@\xa8l\xba\xed\x97\x14&@\xe3A\x08\xc4\xca\x122@\x0cN\x8e\xe0\xc8;,@\xd3\xe6V\x84\xe2\xfc/@\x81j\x7f\xdfQ\xf9+@\x86\xe9\x17Z\xc5`-@\xac\xd4\xc5\xb9]\xde(@ri\xcb\xde\xf1B0@\x15\x06\xcd`\xdc\xec\'@c\xf04\x18\xa8~-@DS\xdar\x0c\x8e0@\xef\x88>\xa1s\x8a/@\xf5\x95\xe7\xf4I\xf4-@\xebL\x1a\x8cT10@\xf41\xaa\x15\xca\x080@\x19u\xc8\xbcn*0@r\x0b`\xec\xc3x(@\x14@\xd9\xe8\x9a\x16-@K1.ON\xb1-@\x8bx\xe5\x1d\x87\r)@*sI\x81\xe8\x9e&@%.N\xbd\x8e\x1f/@\x8a\xe6\xbc \x88\xdb1@4\x84\x87\x8f{\x8d.@3\xb0\x18\x91\xed\x91.@U4/_\xf1*/@\xbet\xb4\xe5\xad\xfa-@\x06F~jo\xb4-@\xe3*q\x9e2/0@\xfb\xdb\xd5\xa9\x1ex)@.wGH\xef\x9a/@"!0\x15\xe5\xb9%@i\xf7J\x80\x89\x99-@\xa6\x937\xc8\x95\x9b/@\xa6\xd2\x96\xc8(u)@e\xb8>\x19\x04\xcc%@\xb3\xcbZ\xb6\xfa\x93\'@G\xaf\xa4J\xd5\x8a\'@\x97dT\x17\x8e9)@\xefr\x04o\x7f-&@\x93\xc7+\xefRS.@%\x08&\x12t\x0f+@\x93\x9fz\xdd\xde\x03&@\xc5@\x08\x03\x0f\xef%@\xa1\xb0\xd6\xfd\x9c\xef\'@\x93\xb0\xb2\xb4\xae@0@xU\xaf\x80\x8d\xc9%@w%"B\x8e\xa0,@{\xd0!e\xe8F\'@q\xca"N6\n1@\\\xc9\xbc"9\xfa%@Ar\xe3\xcdX\x950@8u\x9f\x88~^(@p\xd1\\\xdd}\x93+@j\xd0!\xe4\xb6\xc1+@\xc3\x9f\xb7\xd6\xae\xfc,@\x19\x1al\xbb\x13\x04,@\x14d\x1e\xe1g\x1a0@+Z\x05\xad\xabP-@\x0b\xbccy\x80\xfa,@\xb6\xc0E\xd2\xf2\xe3,@\x04n\xa4\xf9\xec\x0c-@\x8f\x98W\xa8[\xbe\'@Q\x98\xc2.\x07\xb3\'@\xf4X\xf3zQ\xf4%@\x1aV\x88\x85\xab\x151@u\x9d\x9dKd\x9d-@\xa4\x8f\x9d\xe3s\xfe&@\xaa8j\xcd\x8c\x14.@\xc3\x11xx\xd6\xe6/@\xfca\xb7~\x98o(@\x96U\x98%G\xa2\'@td\xa0\xe3\xf6\xf2-@\x90]ctC\xa2,@s<q\x89\xadz-@#\x17\xd6v %(@\tck\xe9\xfc\x940@\x00\xd8\xdd\xf0\xe3\xa4,@\xf4\xdd\x02=y3-@]\xf2V.\x8cB-@\t\xd3>\xc7-k(@\xb2\xbcZ\xdf\x8eD)@\xf25j\xcbX\xa9-@\xf9\xd5\xd8\xc9\x0c\x8e\'@\xe9{J\xd9\x9e\xc6,@~~\x86\xcc\xe2k.@D\x00\x17\xe3k\xd80@1V\x085\xd5t&@\xaf\xa0A\xe8S\xb4,@\x1733\xad}y-@AP!X\xf8o1@\r\x9eE\xf1\xe7\x85.@\x1ei\xb4\x00EU*@\xb7\x86\x0f\x10e\xaf1@\xa6\x88/\xbb\x164,@8>\x82d^\xe6+@U\xf8T\xef?\\,@\xa5dqV\xc8\'0@\xfe\xd2F\x9f\r>1@/\x87\r\xf0\x8a\x98(@\x14\xd9Q\xb1-\x17,@\xdb\xf9<`\tA(@\x15\x90<\xdf\xd3P(@q:\xb7^\'\xd3\'@\x98-\xc7\xc7[\xe0\'@R\xd4\xb1M\xee\xd22@\xd4\x08Z\xc67\x80-@NT/\xeb4\xa6,@\x14H\x1e\xf5\x1c\x1c2@1\xa00\xe9?z.@N<rdb\x0c,@\x1b\x92\xd2w\x0b\x8d-@\x85t\x83^\xc3\x17)@i\x1c\xc4}\x07\xc3/@{m\xb1r\xde\x82-@\x8f\x11U\xd3\xbf\xdd+@k\xf0\xda\xef4\xd31@\'\x80\x05w\xb7\xd2/@\xd7\xde\xa3\x89\xcd\xc5\'@\r\xdb\xe4\xb9#\x19-@_\xca\\\xa5\xf4\xee1@\xf9XB\xa4\xff`.@~\xa9\xba\x80\xb8\x16.@\x1dv\xb9\r:\xf0\'@\x9dg\xed\xce\t01@!\x9e[\xf5\xa5&-@\x1e\xe0A\\.\xe8-@x\xf1\xdd\x99B\x06)@_a\xe3\xcaY8,@\x1d\xfb\xdd4\xfc\x19\'@\x93\xa2\\\xa9\x00\x82.@6\xdbWui^1@ \xee\x80\xc0j=,@\xeb)\x03\x05\xf3G.@\xb0\x00\xd3y\xe5\xbd1@-\x06\x07\xe2;\x06+@F\x0eH(\x8b\xd6\'@C\x9c\xd2\xe4\x0b\xa4\'@\x1c\xdd\x86)\x19\t1@\xa6\xb9\x9aNd\xd0%@=[~\'yE+@a\x85\xb4P\x07\xd9(@\xb6\xb1\x92*U\x99&@T\xa2\xe2I>\xa0%@bQ\x03\x8f\xd2\x1c1@\xcf\xb9\x9d\xdf\x14.&@\xe0\x9b\xec\xbe\xc5V\'@Z4Y\xc5(\xb20@\x9f\x8f&\xc1\xfep-@\x94U\xb1a\xca+\'@\x97\x03\xb7\x86mW,@(\xbe\xb4\xc85z+@K\xb6\x89\xec\xe1\x11\'@\x96\x05\xef\xd6\xaa\x18+@6\xbe6\x10N\xf3/@\xabp\xb2t\'\xb61@\xa1\xcag\x99w\x1c\'@\x86\x02\xf2\xf1k\x88/@\x8fa\xf4\xd7\xac\xfc&@\xe8\x92g-=\x1f.@\x96h\xc9\xe1\x83\x01-@\xc8\x94_tu\xb0\'@\xea\xad\x9e\xf7\xf2\xf5&@h\x06u\xf0=\n+@\xda\xbc\xe7\x99\xfc\x06/@\x10\x81Vw\xef\xf8&@?\xa1(\xbbn7(@X\xd87\xdd!\x0b0@K\x97x\xd9\xa6k+@F&q\xab\x1b\x86)@f\x00\x8fb8\xd8&@o\xa3\x8eTD\x97\'@\xaa\x14X\xa0 \xaf+@a\xbe\x1b\xac\'\xce%@`\xc7\x7fM4\x06/@\xd1\x1e\x8b\x91:\x1b*@\x90\x1boL\xa7\xf4.@\xadR\x1dO\x12\x811@LQ\x88\x86)()@%\xc1R\xb1\xec\\)@\x9f\x1a\x8e\x9b\xb6}*@\xf2\x07f\x04g\x93.@\x1b\xe2\x99%#F.@w.\x0f\xfe\x8b\x801@Q\x9aue\x81\x02(@\xb1(\xbd\x8f\xe1\xa2\'@65s\xff\x9av&@+\x7f\x9f\x90M;)@\xbf\x89\x15\xdbb\xd1+@\x0fv\xe9\xf6<R&@\xc7\x8d\xcb\xd1\xfbK(@\xa7\xc5@\x832\x12&@[\xf4\xd7\xd2\xce\x1b)@\x03\xeb\xd8\x90D\x05)@[O\xd1g\x8aS&@8\xae|\xa2\x17o&@\x99\xc4c\xfcq\x18/@\x19\x0c\x01C\xd6\xd5(@\xc1X\x998\x0b\xfa+@*\xcd\xadh%%/@\x92ay\xfejr.@+r\xcd:\xc1\x80.@\x90\xd6 \xab\xcd\xbf)@\xc4\xc8\xcc\x84\x1f\r&@>\x03\na9U)@m\xcf1"\x0b\x9b)@k\x8f\xc4\xd2Q\x87%@\x86\xd6\x9b\x06\xad\x1b,@X;:i\xcc\x9c%@\x82\x98\x12\x0e\x9f\r&@N\x03\xd6\xe3\x8f\xec%@q\x82\x98\x1fjG)@l\xca\xc7\xa2\xe4\x88&@\xa3+2*\x81+&@\x8c\xb9x\xe2\xe6\xec.@No\xda\x1ep\xf6.@$vk\x19.\x9e(@z\x9d2\x1cEP(@\xad\xecX\xcck\\)@,R\xabP[\r&@\x1c\x99\x00\xd3\xf7\xd1%@\xa0\x9a}\xe7\x91H)@m\xde\xa5t\x990,@F\xdc\tu\x0f\x9b(@\xbaZ-\x0e\xaa.)@\xa31\x1f\xa9\xb1=)@\x12\x8e\xcc\xe6Q\x1f,@\x83=\xfb\x86\xc2\xdb1@\x1e\xf9o\x1a\xefb.@\'\xb9\x04\xb7\xe3-,@\xf3v\xbf\xad\xcc\xe11@\xf5\xa3h\x9bk5&@*y}\xfc\xbfp-@\xd7\xab\xd5\xff\xaer&@s\xb6p7\x8c 0@\x1a\xfc\xf6Bm\xfe)@\xff\x04\xfa\x95\xfap*@oK\xcf\xfc\x1d\x98%@\xb6j8\x15(7,@5=\x98s\x9c>-@\xff\xe5\xc8\x9d\xf5\xca,@1\xcf\x98\x10jd.@\xe2\x08\xc3\x16c\xef%@\xa4\xb9\xf2 {g&@4\xbe\xb2W\t\x8e*@\xc9\x94L\xc4\xa3\x14,@\x7fj\x82\x1a\x04\n)@V\xab\xf6\r\xb2H)@\xb7\x96;.\x03\x1a0@+}\xa0\xa3\x83\xd9(@\\\xf4=}\x8e",@\xb2\x9b\x08\x93\xe7\x88%@2\xaa\x15\xf5\xef\xd41@\xca\x96\x9a\xd8\xf0\xf6(@;\x92\xcdN\x99\xfb%@\xc22\x91O\x8d\xe0)@,\xc7TW\xf8\x84.@\xde\xb7o\xe1#u/@?P\xed\x1a\xf6>,@\xcf0\xcb\xc7|\x84/@\t\x8a\xed\xbb\x06\xec(@\x00\x08z\xb9\xd7\xd6%@\xc1\xd2\x0b\xc7\x83\x9b(@h\x9c\x85\xd4H\xbe0@\xc5\x17\xbet:\xc8%@Zk\r\xa8qP*@a\x94\x8f%IJ,@\xd4\xf0/\x00\xc7\xde(@M\x9f\xa0\x99{[,@\x13\xc6I\xc3G\xee1@\xe0\xb9\xb9\xa8q\x02*@.\xf1\xdb\xc6p\x90)@\xcf\x05-\xeb\xc7\xdc\'@1k\xb9\xa2\xe7\xa2%@\xe4Qj\xfd\x1d2.@\xc4a\xb6\x7f\xe5\xd8(@\xe6\xbaN` s1@\x01\xf6Y\xbf-\x0f&@P\xb7\x91\x1edP(@\xe0\xaa\xbd\xa6\x146(@\x9e\x8e`[\xa8\x9b/@-\xea\x9d\x85\\\x0f(@0\xb3\xfa\x9e\x8e`)@\xdf\x80\xd8\x8f\xd2 0@uP\x84\xd9z\x00(@]\x9b\x10v\xba\x811@\x99Y~\x88\xc8%0@\x7fU\xa3/\x92z)@:Y\x17s\xa9\'0@\xedY\x91R\x15\xc3%@\x8c\x98\x8f\xfb\xb8\x96/@]\xbd\x16\t7\xab*@\x18\x07{Q\xd7\x1c-@\x97\xfb\xd2\xc8\xdc\x1d+@t\xa8\xcb\xbd\xb4:&@\x89%\xeb\x18\xa4Z*@\xeeKs$\x92\x18+@ \xcd\x0fU\x97/*@V\x12Y\xf2\xaa>*@\xd93\x9b\x88wz*@\\\xa9Jl\xf5\x95*@\xb5|\x18&\xcd},@\xc2[1z\xf2\xe5*@\xc2t\x86\x98g\x1c-@\x98\x13\xcfe\xab\xc7\'@\x8e-\x8e^-\xdc\'@\nR\xbe\xa2d\x10+@\xacGo\xc8s\xca%@.\x85\xc7|\xa5],@\x1b\xadhft\xc70@\x8c\x1b\xab\t\x84\xfd-@\xeb\xc5YkLD%@5\xf4&~\xc2\xe7,@y\xee\x9at\xa3]%@3\xf6\x81W\x14b%@\x95\xacY\xb8\xc2`&@\xcf\x94\xdf\x96\x1a\xd40@\xf7\xf2K\xb7\xbfz,@\x1bm\xae\xf4\xf0\xe9*@/7$\xf6G\xf5/@\xb1\xad\x91A\x92\x87)@\x0b\x1d}\x7f|\xf5(@\x89_\x1a\x87\xe9a+@\x89\xdb\xca\xadM\x00\'@\x90D\x17y\xfa\xdc(@\xa0\xd3\x89)\xb2\x0f,@\x9e)I2\xd20,@\xa6\x14\xff\xdb\xbc\x8a)@\xee\x08 \x0fM\n.@\xd1\xa3h\xd9M\x80,@\x19\xc5\xe5\'\xd8\x19&@\x12OP\x9cH\xff\'@\x12\xc0\x97\xb6/W(@\xbdP\xd0E\x1b\xc5*@.\xaa\xf5\xebM6+@\x0b\xdd\xba\x95#\x07&@\xc4\x08\xdf\x9a\x84\xf81@\xb5\x97\xf7\xb6Q\x820@"\xaes\x9e\x970(@~G\x1e&&\xe0&@uO-\xcf\x16l-@z\xd4\x93dWF/@\x91>\xb1n\xe6\x83,@\xea~\xc8\xcac\xef/@\x01\x7f8\xbe\xc2\x88&@&\xa1\xf5\xf4D\xdb%@\xee\x8e\xab\xd3\xcf\xde/@\xfe?\x1a\x13\r!,@\xc9\xc1\x18\xb3\xf2\x98&@\x9b\xa7\xbf\xf1h\x14,@\x11\xbe\xb9[SI0@\x97a\xae=aS/@!\xcdQ\xf3nr0@\xb1\xd7\xd0\xa2\xefP&@&\xbd\xcc\xc3\x1a\xb41@uOse\xe1\xf51@p\xb0)\xef\xc630@xf\xb7,\xeb\xbb,@\xb6\xea\xb6\xf2(|0@\xb2d\x1a\xa3\x14f-@\xe0P\xbc+\x10\x8b0@\x11\xa9X\x04\xdd\xa7\'@C\xf8\xdc\xdf\xce\xd40@m\x8d\xd91\xa3\\(@\xfav2\x82A\xd9+@9\xcbI!\x90\x95.@N\x0bV\xe6\xe7\\&@\xc1\x9d\xeb5\xba\xc0\'@\x10\x13Q\x93\x1e1(@\xf2\x8f\xe2%:\xb5(@\xf6\xd1v\\\xe0\x12/@&\xf0n5\x8a\x83-@^\x9d\xaaM,\xd6+@3\xf1\xea1\xb0\x04-@rA\x85\x007\xf4(@\xed\x8b\xc0\xb1\xad\x9a,@\x05\xf2\xaeJ\xd2e-@6\x940>\xd3\xf0.@Z\xd6\x8e\xecc\x86+@Z\xbf\xda\x8e \xd2%@\x8c\x94\x94\xd3\xd7\x86)@m\xbdDx\x0b\xda\'@\xce\x89Y\xd1\xc1\xc2,@y\xd4\xf5/_\xa5)@\xb7\x12\x83u\x0e\x91%@rw\xceEu\x880@cC\xcaP6#)@\x12\x13<f"6-@n\xd6\xf9\xc0\x80\x8e0@>\xd2#\xbc\xe3R*@\x88\x87\x16\xcf\xb2\x0c\'@\x11\x96\xc7,YC-@W\x17\xf9\xccR\x03&@+\x15\xcf\xc6\x1e,*@\x14\xda\t\x1d\xb7U,@\x9b\x04rM\xd4\xe50@ \x10\xf2\x08\x84=)@\xfc\xaa\xf9n[U&@>\xd2E~z\xf60@\x16X\xbc\xbb\x0fD)@\x03\x16\x8c\tGM.@e)\x9a\xaf\xb7&)@\xbfG\x1c\xcbP\xc7+@\x0e\x8c\x96\xcfJ\xa2/@rKZ)0\x1f,@\x16\x010IF\x990@\xd7a\r\xb3\xd0\x98/@z\x8f\x1f\x91c@/@\x0c\xdb@s\xe1"\'@\x95\xee\x98w.\x8a/@\xbc\xbcq.\xbc\x00\'@Q+\xb2\xaa\xdb\xa8(@\xfd\xe84\xd8-3,@W\x0e\xedT\xf9\x18&@-\xf1\xd0\x9b}\x1b(@N*\xb0\xb1\xb5\xb2*@d\xd6\xd9\xe5\xfc\xfd,@\xcaG1\x00\xd5]0@\xac\xf2":=D(@z\xa0\xebX%\xf1(@,H$\x9fH?*@\x07r\x8c\x1a\xf6\x151@\x05\xc6p\xb1[\xa9+@\xa0j\xea\x8ff\x97&@\xe9\x1c\xff\xb6\xb4\x0c(@x\x9e\xf6\n\xee,)@\xcf\xbe\xe2s\xbb\xca&@\x03\xeb\x02\xa6\x1cN(@\x00\x88\x9by\x8b\xb9/@?L\x9f#\xe0\x18(@3N\xe6\n\xef\xdc*@\x0c\x19\x165\x02\xb0(@\x88P\xee\xe9,\xb8-@\xfd\x1c\x91\xde\xf6\xa8(@\x0bD\x9b\x06N\xbb+@\xcf1E B\x85(@\x94\x08f\x13l{-@\x9e^7\xe9\xeb\x1e/@\xd7\x1c\xa8*\xbd\xd9.@3G/\xa7Y\x03)@z\x0e\x9e\x8c\xb1\xc6(@\xc2;x6\xb0V.@5\x93\xa6]\xdc\x9f&@\xbd\xb5^\x81\xa7\xc9%@\x84M[/\xe2\x0f(@`\x9as%\xe2$+@\xc4W\x15\x90A>)@g\x03]2\xee\xb0&@b\xe0\x87\xc14\x16,@(\x8a\xe4\x8d?\xaf&@f\x82\xe34\x7f\xb0%@P~\xae\x17|\xbe,@ZQ\x80,\xcc=(@\xfb\xac\xb5{s\x86-@\xae\xb7\xd2\x17\x9d\xbc0@\xc3d\x114(\x93\'@\x083\x93\xdaJy-@71\xf0\x1fc\xb5\'@\xcc\xf2\xb0\xa7d\xa2\'@\x1e\x01\x8a\x8e\x15x-@\x8f\xd4\x1f\x8b\xa3..@r\xf7\xe6\xc6j>/@U\xaao\x14\x8cE/@L)\x95\n\x83\xde\'@^\xd9vb\xcf\xc6-@=\xdd5(\x81+\'@MO\xe0\x9f\xd1=.@a\x08}\x04\x00\xef0@\x16\xf1u\xe7\x03 \'@\x0c\xd6\xce\xe6\x16$0@\xc3\x84\x82\x9b!:-@\x1c\x96\xa1^$\x1c\'@\xfa)\t\x7ftH\'@\x0e\x849B~E.@\x10\xc6\xf0\x91\xe2\x1b1@\xd0)\x82\xde\xc4\xe8-@\xa2\x06\x8al\xe2\x17.@\x15\x82*_m\xb10@T\x0c\x17%1\xb4+@\x82,\xe8\x0c\x92$.@e@\x9fD\xcb\x12.@\xa1NZJ\xe5\x0b-@\x19\x8d\xbaN\x91\',@\xb0\xcac\xb9\x9e\xef,@\xaa5\xa1\x0cb\x9e&@\xe8\xa1u\x1b\x92\xfc%@\x1d@ \xff\x0e\xf6%@`\x9f\xf2!>,)@\x9f\xedi\xdb9|&@\x04\xf0jt9\xef\'@0\xce\xba\x07\x03\x11.@\x8c\xd5\xa4\xc7\x12\x1d&@\x8f\x03\xe0\x11\x19C.@\xabO|R\xcdg&@\xbd\x0e\x0cl,\xbc&@\xd1\xcf\xd5\x92\x900,@(\x18\xe4E\x98\x04&@\x8de\x14%HM.@\xe8\x99$\xba\xa2\xf6&@\xb0\xdb\x84B\xdd\x91&@\x85[e{\x94\xca0@\xbf\x8er#\xfb\xca&@8\xa0\xd2\x98\xa2\xdb&@v\xa1\x06dZ0,@\xaag\x84\x9e-\xea,@\xb9\xc1\xff\x9b\xcb\x89&@\x08:\x1f\x98\x02\')@\'\xd8\xf5\xfcE\xa8(@\xdb\x08di \xca&@S\xfd\x02\xa5\x174/@\x95\xd6\x1a\x98\x17\xc2&@H+I\xbfz~&@\x00\t\x133\xca\x7f%@\x01W\xe9*\xf7T.@,\xd3|&\xd0\xa2\'@\xfc\xebW\xe1\x08\xfe\'@a\xd6\xb7\xdc-\xb2\'@)\x1ajz\xd82)@\xd2\x0b\xe8;\x95\x99)@\xe5c%}@%/@=I\x10\xca\x9c\x1a,@8C\x02@G%,@\x13q\x900"\xcd(@\xe2D\xfb\x87|\xa6.@\xeb\xfe\xea6\xfd\x1a&@6E\x048\xc4\x81(@g\xc4\x8c\x10\xa2\xd6,@\x04\xfb\xce\xbc\x93\x03(@\x05\xfa\xa6\xe8\xcf\x9c-@\xb9\xac>\x99\xd4\x99.@\x16\xd6\x183\x9a\xe0(@7\xe2\x19<\x93\x98)@\x8d\xe1 \xe4\xee\xb8&@\x11\xff\xee]\x83\x07(@H\xfbG\xbc\xb8\x95&@\xf3Is\xec\x90\x08&@\xca\x85\x87\xe5\xca\x82(@\x98\x9a_d\x0b\x8d&@\xe1\x8d\x1d/\xf2T&@\xb9\xb3B\xdcd\xdc,@\xdd\xc1"(\xa5k.@k\xa8fi\xd5 &@\xdb\xeb\x99\x11\xafy,@\xe5\xeb~5\xe9\x1b.@\xdd~Tz\xe4~\'@?\x9a z\x8a\xab%@v\xcb\xa0\xc6Wd(@\x90v%D\xc0\xb6,@9*\xcbTtT&@2\xbb\xe6U\xdc\x1a(@M\xfap\xd1V\xb3(@F\xd6\x97iq\xc3,@\x91\xe3\xe3G\x92\xc20@S\x803;s\xcd(@\xf1\xa1\xb9\xa5\xf1.(@\xd82\x880\xa5\x14&@\x8d\xed\x8b\xd1\xf1>0@\xbe\x8e\xc3[\xb1\xe6%@\xcc\xc9\xbbM\x91\xcd%@8|\xafM&((@v\xde\\\xc1\x92@.@kOvh\x8e\x93/@\x1a\xf8v\xde\xbc\xaf0@R\xde\x8ef\xa4e&@\xcb\x86\x91_0\xc3(@\xb0\xfcO1\xd2T(@G\xfc\xb2\x14\x87\xbd-@4y\x06g*\x11(@\xce3\xf1\xffJg(@\xbf\xb6\x06\xb7\x18\xad(@\x18\x95\xb2\xfdv\xaa&@\xbd9\xbfA\x10\xc9%@\x9e\x9fM\x03T\xcd\'@\tH\x0f\xfc|=/@\xec\xd3\xf8\x12\x14:)@C\x1d\xc9\x0b\xed\xad-@\xad\xfb\x18E[\xce,@\xb5\xc1\xc4L?\xfc&@m\xf5\xff\xf9qV.@\xa6\xccTkAC-@\x03`DM]\xa3,@\x9c\xda\xeb\xb4A\xd00@\x93\xfb\x82\xdd4D(@=me\x0f\xeci(@(\xc7\xcd\xd1\x9c\x92.@\x9c\x12\xf8\xde\xc2;(@\xe0\xdb3\x99\xc09&@G\x8e\xd7D*\xda(@\x88\x12\xb2\x95\xd7\xd0)@\xc2\x84\xbb\xce\xc7M\'@!Q\xa9\xba\x86\xa7%@o\x8b6*\xcb\xd6.@\x96\xf6\xc0\xee\xc6\xde%@G\xefF\xd5\x81\x86(@\xce\xfd\xa9\x15\xb3\xf0-@\x8d\x91Q \x1d\xff%@\xa7t\x90\xa4\xb6\xa9.@\x05\x93j\'uW/@\xebw\x99\x99\xb8\xb6+@8\xc34\x0c~\xfb%@U\x07\xb2DMp,@\x81t9?\xa5\xd5&@!\xe1\r\x05T\xae&@-\xa3\xfe\x0f\xd4\xe8-@\xde)(f\xaf\xfa*@$\x94\xd9cu\xc1.@\x19qGd}\xc3.@\xe1\x0f\xa47\x03\x14&@\xde\xcd%\xd2\x10\x1f&@\xf3r\x86j\x90\xb3%@{\x9b\xf2\xbfE\xd4%@\x97\x02\xcf\\\x1a\x12\'@\xa0;#\xe6S~0@m\xc2e\xc0\xc3$\'@7\x9a\xe3\xc1XR-@\xf1%K\xe3\xca\xee%@\xbb\x99\xa2$j\x99\'@\x7fZ\xf9\x95\x8a:&@#vl\xdaF\xdd%@B\xdb\x02\xce>\x10)@|\x0f\x8ee\xc8}*@\x02k;\'\xc6\x03/@\x96\xfe\xde\x8e`\xf2&@\xb2\x90\xd8\xd47~-@\x97\t\xb9\x1bX\x90-@q\x0bq\xb4v\xc4%@\xceeDl\xc7\xf2-@EGX\xa4e\x1b-@\xc6\xaa\x90\xa7\x00\xd7%@\xdc\xa6\x08\xf16[/@\xe0\x9e\xf0q\x9a{(@\xbf0\xcb\x90\xde|\'@\xfb\x1b\xc4\xe00l\'@\x81+\xf1\xeb`\x02\'@\xab\xc8\x9b\xb5\x08\x9b(@\x1a\xecd\x07\x05\xa2-@\xff\xbf\xb4\xd2\x89r/@~\xaax7\xe9\xfb%@\x9c\x7f\xfe\x94\xa8\xb2\'@\x98\xb4}3P\xe3%@F\xbb\x84N\x9a\xed%@\xb50,\xa3\xcb\x17&@\\\xaeE\xaf \x99/@\xc8\\5\xf2\xb6\xa3,@J\xefT\xd4\x14<-@\x12\\\xf0o\x0b\x9a\'@\xf8\x9a\x9d\x04\x9f\xa8/@\x11\x8ci\xe4C\x08&@{\xa3\x8e\x02g\xf4%@\x1f\xf6\xa7\xd6:\xb4+@"O\xc2\x82D\xf60@<\x0b\xc2\x8e\x0e\xa5.@\xda\x87\xb5EW#/@\x86\xff\xfegX\xe8%@\x90K\xb0?\x82\xbe+@\xd7\xddH\x9d\x12\xcc0@\x16N\x89\xc2 \xaf.@\xfa\xafc1\x0f\x1b1@\x86\x8at\xeaX\xe7%@\xb9\xa8\xbb\xc9\xc12(@\x9f\x86!\x8c\\k-@?0\x18\xce@\xe3+@\xf5&\xab\x83^>-@\x19z\xfd\x05v_*@\xa2\xf3\xc9Q\xb5+,@\xc1\x13\xba\xe0,\x11+@\x81Jf\xe9\xf5\xe9)@\x8f\xdb,\x1d\xc9\xb8+@\x91\xab<U\x0b\x02&@\x1e\xf9B\x1d\xf8|-@d\xd5o\xfb9\xca0@\x03<\x14\xdb\xd5\xc3*@\xdb\x94\x98\xa6\xf0\xcd0@\xccV\xb4\xbdG\xe40@k\x9es\xed\x8d\x88+@l\xdb\x1e~\x1d\xcc*@\xfb\xc8\xe2\xf9\xb0\x9a(@l\x13$#\xbd\xb8/@\x1b\xa1\xe3=\xfar+@\xee\xaf8l\xb3m)@\x1b\x1b\xbf^d\x85*@\'28\xc0L\r\'@:T\x1bgx6&@\xba\x01\xed\xadj\xbe0@"\xbase\xcb\xe50@~3\xdb\x88j\xec0@@\xac\x98A\x0e\xc1%@\xe9\x1b\x851m*&@a\xe1\xec\x1ff\xb6%@\xdb\xec\x84\x98\x90\xa5%@\xcc y~\xa6\xea0@\xbc\x91\x9e\x8a.\x031@\xaem\xea\xee\x1f&.@m\xace\xa2\x832&@\x08\xd8m\x15H\xf4/@\x0c\xfb\xb3\xde\xa4\xb1%@q\x84\xacl\x92\xa30@\xb8.\x19\xb9\xeb\xfb0@\\\xc4\x8e\xe6`\xc4&@B\xcb\n}\xb9\xb2%@\x91\x1f_\xaa\xd7M+@!\x07<\x07h\xd80@[\x89:\x17Zk-@d\xdf\xc6C\xec\xcf-@\xe36\x99H\xe3\xe3(@\x91\x8b\x85E\xee\xc3+@\xecV\x9a7\xaep-@\x98\xf5O \xed\xe0*@\xc2\x97:\xc1\xc9\x171@\x10\xe1\x9d*\xef\xe4%@an\x13Yi\xe7&@\x81\xa7\xcaN"\x9f&@w\x13_\xed\xa4\xb0-@\x0e\xe3E3\x01\xf10@<\xa2]o\xe4\xc20@j;d\xa4\x030&@e%\x1f\xcb\xadT+@\x19\xa6\xa5ynF0@S0\xe2=J\xb30@\x16\x1egicu*@\xf3\xa4O\x16\xbe\x84,@\xc4!\xfd\x96\xce\xa0-@\xfb\xe2\xa0`\xb6\xb90@Xxm\x98\x9c~&@s=\xef\xa0\xd3\x92%@\xceN2}c\xd9*@Y\xcc\x99<8\xa3&@\x8a\x89C\xbd\x93\x99%@\xa2\x90\x12\x8dS5&@\xb97\xbd\xf3g\x94,@30\xf2\x95\x87\x86-@\xe7.\xd0K@\xf90@\x7f6\xa0\xd7;\x1a/@j4\x8b\xd1>\x82%@X0dI\xe7\xb3&@\xd1\xd5T\xcc\xc6\xc4.@\xbf\xea\x8c\x86o\x14+@N\xb3\xeb\xb1\xae6&@7\xd9\x8b\xa45\xe6(@0\x0cc\x82,\xcd-@\x8c\x8f\xcb\x02\xfaD+@\xfa{\xab\x08\xf1\n(@g\xc1\x99\xb2\xfb\x800@\x01 \xdc\xf0\xa1m,@\x99TT\x7f*\xfa,@]\xe3dw\x03\xe5,@\xec\x81\xa9\x9a\xc3\xf2%@Em\r\x98\xd7\xb8&@\xc5R2\xde\xc4a&@\xd1R\xc2;]\xbd-@1\x06~\x9d\xf0\xeb0@\\\x96\x0e}\xfd*1@\x0c\x1ab\x9c\xe3s,@\xd1A@\n\xfc\x96+@\xd3\x7f\xaad>T-@l\xa3Y\xec\xc4\x8d,@F\x08-\x95n\xda0@\x81\xfb\xd2\xb5C\xf60@\xa2\x9c\xa9\t@\xa5%@\xd7&\xdew\xa0\xe2%@_8=V\x10\x1a1@\x91j\xfa\xf4q\xb6+@\xf2{\xe0\xf5\x84K+@\xba\xd2\x0b\xa1s;+@\xbc\xdc\xf5y\xbb\xbe0@\xac\x89O\xda\xa3\x131@t\xac\x11\x05\x1e\x031@\xeb\xa1\xad\x86\r%1@g\x13\x0c>\x8d\x07-@\x90\x9f\xde\x0ftD-@\x1d2\xf4\xc9\x00\xba&@.\xb9\x9c\xe5\x95P&@\x951\x9d\xf1 \xaf%@\xcc \xad`:%(@\xd0\xcbK\x15\x82\xff1@\xbb\xa6\xa3\xc7R71@\x83\xa2\x10\xafe\x05&@\xf6bT\xff\x19_/@\xd7V>\xff\xf7.1@\r(\xea\xe2\x90i&@\x9a\x13`\x85\x94\xfb*@\xf2\xa6\xdf\xe03I-@\xba\xb7\xebA/\xbd&@Wf\xeb\x84*\xbd)@\x05\xdb\xabx@\x9e(@\x14\xf3AC+\x91-@\xcd6\x03\x06\xc2x0@\xd8\xfd\x19p\xbbw0@\xe3\\\xaa+\xd3n+@\x04#BI\x155*@\x12\x8d\x19.\xddC*@\xe6\x86\x89\x8d\x0f\x04.@&\x18\xb4d\xd3\xdd&@l\x0fS Lb.@\xa2\xfe"T\x1e\x92*@0\x8d\xcf\x068\x94.@\x8e/\x14\xb8\xfd\x08-@\xfd\xa1\xd84\x16[,@\xd1l.Ga\xab)@\x88\xba\xff\x90sG,@\x8d\xbb9\x98NB,@\xfeX\xc9\x80\xab &@n0{\xba\x1d[,@c\xa73\xca\x03\xc8,@\xbb\xef\xc0\xd1\xc8\xc0.@Ea_n\x06\xb0.@y\xc2A\xfb\x07\x9d)@\xb8k\x8d=\t\xa4+@A\xec\xe6nK\xbb-@\x84},/\xca\xb7)@rE;p\xa9\xdc*@\n\xff\x0eG\x98\xde(@fI~\x9d%3/@\x00\xdd\xbcN\x9d\x11/@\xa10\xc2\xc2\xc9\xf0,@\x15\x89\xb7\xd6\xdcN\'@\xb8\x7f\xe6%\x06\x1f&@\tqS*\x85\xc5&@\xa1~\xfe\x8a#\xef-@\x93\x11\xb8\xb1\xa1Y\'@MZmns\x88+@\xc5\x95Mm\xc7\xe3\'@\x9b}\xdf!TS\'@\x03\xc3w\t\xf7q)@\x92\xea\xfa\x81u\xac(@\x98\xd7\xf3\x04\xa2\x95%@\xa1\xae\x83\xf7\x05\xe9*@\xb5V>SyO0@\xba\x14\xe6\x9b\xa1f0@\xcb/\xd3\xf4\xd9\xc0)@I!V$\xe7\xcd-@|\xa7\xbc\x16\xf6\x06.@k\x82\xdcN6o,@ev\xc5\xac\xddW,@\x08\xb3\xb5\xc3W*&@\x0b\xf7^\xf2\xba\xe2.@\x10\xb7\xe1\xbc_G(@\x9a\x12\x98U\xfc\xfc-@\xc8\x0e\xcc9}\xe2+@Y\x89\xc1w7#(@e\x85\xcc\xf4\xec\x11*@\xac\xd1V\xb7\x8c\x9a.@\xa5r\xedI\xd2\xd7(@\x96\x00\x97\x159\x15,@\\\xf3r\x9bS\xed0@|\\R\x8fXj/@g\xa1\xf6@g\x92\'@i\xc6\xcc\xacI\xf3&@\xc2\x11\x89\xf5\xe6\xdb+@\xb4\xe3}E\x0bH)@\x1a\x8c\xce<\x08j)@`\x89\xffg\x83\x15,@\xf7\xd7\xa7*\x8b-&@*\xb0hwk@.@\x0e\n\xd7\xf7\x12 &@\x00vO/"\xd7.@\xa2\x19S\x07\x0b\x82,@@\xfe C\xd3\x0e,@\xe4\n\xf6\xe5\x1a\xfe,@W\xe3\x01\xcb\xd1\xfb,@~\xe8 *K1,@\xeaO\x16m\x81\x131@\xd5\x10\xeflC,0@y%\x8d\xbe\xbf\xf40@n\x07\xbe\xf8d\xf6.@w\xc3e\x1b\'\xa6,@\xff\xc5\x1b\x93m\x070@4\xd4y\x8c\xeez)@\xa2\x1d\x08su\xf40@u\x92U\x0e9\xb24@2\x10\xdd\x84\x1e\x12,@Z\xe6g4\xf8l-@&\x94\x9c\xce\xe6\x07.@\xdeEb\x105\xbe,@\x00u\x03\xf9\xc3E/@\xfd\x10\xa0b\x91F+@\xb2R\xbc\x8e\xe8e1@\xb8\xf9\x8d\xc0\x15>%@\xdcd\xdb\xf1\x83\xd8,@\xc4\x03\xaf\x8dT\xdb0@\xde\xe3\xa2nF6/@n\xbeA\x0cX\x150@\xf1\x0b\xdfi\xc3\x0c1@\xf3E\x0bx\xaa\x12+@b\xe1\xac\xcc\xb5\xb7-@\x90D\xd3\xf2\xf7\x7f+@\xd8\xe2\xf0\xa9$\x8c-@!\xea\xc2L\xd8\xaf(@)a\xa5tL\xc9(@,I\x8e\xbcHB,@\xd8\xc1\xb1\xa0.0)@\x02_E_\x96\x0c/@\x7f=S\xf2\xea\xd70@\xac\x9dBZhl0@\x88XzC\x84u0@*\tq\xce\x9f\xd7/@\xaa/\x8fP\xa9\xbe-@zF\xcf}\x89\xfe.@u\x03\xb7T\x9b9+@\x18\xaeK\x9f\x0e\xd90@H\xc8\xdd\x1f.\x9b,@\xa5y\xd7]\xdf\xaa/@\xd7f\xd8\xd4\xe7\xc4.@)\xe6f\xc2Sy0@\xfb\x82\x02\xf4\x91v.@rj\xfez\xfc^.@4K:\x8a-\x0f.@\x00\x96{\xf7\xabC0@\xb4W\x80\xb6\xffP,@\x0f\xc7V\xf8?\xec,@\x10\xb1:Z\xff\\,@\xcab\\\xcf,U0@\xcbQ\x9d\xab\x12\xa50@\x8e\xeba\x96S\xf9/@k\xa3\xbc\xb4\xe3\xba-@\xe31Z-\xdcx,@\xc3\xc2?\xb3Y\x810@Z\xef\xee)\x1c\x8a\'@\xb7\xe9\x049wq1@\x08\x8dM\x06\xc0\x960@\xb7\xd6\x03\xe4\xc5\xef(@\x04F)\xba\xd3\xe1*@\x14jn\x12X\xfb-@\xa1\xdf\xee&\xec\x1c0@\xfd\x12_~\xd8d)@Gn:\x160&-@c\xca/\xab=q)@D\x99N~\xb1\x0c/@dx\xd5\xf0\x8b\x8a(@\xc6\xff}\xd4\x9b\xb3+@\x02c_D\x11s-@E\x93\xd1\xd2j{)@\x7fR"\\1\xe60@r\x0b\xf6\xe2\xae\x0f.@\xbd\xb8\xfe\r\x12;-@\xc3K\x03In\xe2)@.\xe6\xbf\xf4%\x1d0@H\xa6~\x95\xba\xb5/@I\xbcU~!\xaf+@)\x97\xeawM\xe9(@\x7f\xaa\x9fDk\x88\'@\x99\xce\xe5{q\xf9,@\xab7|k\x8f\x1e-@s\xa7\x96\x15\x07\xb41@l\xba;+\xa6\xf9.@\xf6\xfb@d\xde\x96,@]\xa9\xa1\xc5\xc4V-@.\xf9\xa4K\xa7\x110@\xd5\x1e\xa8F9.-@jf\x95\x14`\xe5-@\xdb\xf1\xf5\x1bR\xc3\'@\xe0\x1f \xa4\xda\xb6)@p\x9f\x97IV\xda&@=\x0f\x01\x97\xc6)0@\x8a\xfe\xd8C\xce\x14-@\xb4\xd4\x9a3(\xb6+@\xdf\x98!K`\xfd-@;\x00\xfb\x0f\x11\x130@O08\xc4\xfaL.@\xec8\xe0AvE,@\x18\xc8\xd8\x12\xbc6,@\xecPr\xef\xb0m,@\xbc2\xad\xe7F\xf7(@C\xd4\x8dr+<\'@\x99\xe2_I\x8b\xfe,@$w\xd7\xd4\xd7C&@z\x0eJ15\xea-@\x93\x90le\x08\xf0.@_\xe16\x1aq\xf9-@\t\xf4\x19\xa7\xff\x0f0@a\xe2_\xa6\x0co-@,\xa5v\x95c\xef*@]\xc4\x15x\x11\xc3\'@\xb5\x02D\x04\xd1s0@|\xfd\x0b\r\xee.-@\xcax\x19\xe2\x00k(@\xb5\xbd\x0e\x0e\x86\xed%@\xbd\xdbN\xf0D\xbd,@6`\xdb\xe4\xd6\x9a\'@\xd5TR\xfe\x9b2%@\xae\xa8\x1f\xb6\x8a\x0e-@\xc6\x90\xa2\xf9\xa0\xfe,@\x17\xa5\xa83\xfeP,@\xcb\x8aX#\xc9c1@\xb4\x9ag\x9b\x05\xfd(@S\xfc\xed\xfbQ/,@i}\x99\x9e\xcf\x7f(@\xfc\x9b~\xf0@\x07-@Y\x1c\xbb\x1e\xf9\x92*@\xd3A\xf6\xb8\n\xcd/@\xb2\xda\x18\xf6&\xe3(@\xe7\xcc\xa1C \x06.@*\x17C!\x00\xe5.@z`\xf0W\xc9\x89-@\xe3c}\x84\xe8\x13.@txs\x01\xc3\xd5\'@\xe7h5\np\xd3-@.G\x1e_\xcaP/@\x1b\xc8\xcbL\xd0{(@\xc7\xf5\xaa\x9fd$-@VE\x90\x18\x80S+@\x8c\x8aV5d\xbb0@\xcd\x91f-\x9cf*@\xa2\xfb\xe5\x98\xc3H-@V\x80\xecA\x9d!,@\x02/\xa1+\x0e\x1d*@Z\r\xab\xef\x14\x9f(@!\xd2>\x97\xc1;1@\xee\xad\xab\xdd}\xfd\'@\x03\xc4\xa4\xd2\xdas-@\x82\xd7\x07\x14\x1c]*@GV\xf7\x10\x0c\xb0/@\xd6\xe7H|\\\xce0@\xa1\xb1h\'q\xc20@j\x1e\xa1{\xed\x86+@\x8c7!\xf6\xc8\xcc.@\xfe\xc1\xdeT\xbbJ0@\xdc\xb8{!\xb1\x8c&@\x00\x91\xceG\x05s)@\xb4x\xb0s\x18\x1a-@\x1eZ\xd8\x80i\x02*@\x05\xb8\x92\xa2\x11\x87)@\xe2Y\xfb\x8f\xe8\x15)@\x12\xcb\xccF4\xac0@\x066\xce\xcdBL(@\n\xf4r\x86\xb4\xf8&@v\x8dS:\xa1\xaa-@\x85c\xffg\nY&@\x9c\xca\x0c\x89R\x80)@b\xceX2M\xa1/@\x18\x01\xa1\xcdnj0@\xbc\xfb\x02\xccQ\x00*@\x8b\xff\xd1\tZ\xab0@X~\xdbFc\x870@0\x99\x80\x0e\xb7\xb80@\xb1\x87\xd1T\x1a\xb40@\xaf\x99\xe9v\xa35.@\xf8\xd6\x80\xdc*\x1c-@VW\xc2\xf1P\x8c0@b\xad\xd0\x8c\xdb\xf71@\xf5\x0c\x03\xc7n\xec1@\x91f\xae\x17\xa3\xf6/@\x05\xd3RX\x9f\x042@\xc1\x8a_V\xc9\xca,@|\x15\xfb\x1e\xf4,)@\x1c\xc93\xa1\xbb\xdb,@:kKxv\xc2+@P\xa5\xeb\xd2 q)@Q\xf1\xc5M\x91*+@\xf2PA\xcd\x95Q-@kkh^\xeeO-@{ke\xdaB\x89)@\xf0;\xfe\xa4Ns0@\x9br\xa95\x9f\x901@u\xed+\x93\x99*%@\xce\'C\xd0\x01A-@\xbdt.\x9bM\x1a.@\xbal\xcc2\x97{.@O\xfd\xbf\x98\x1f\x8e1@>7A3\'\xe7-@\xcb\xf3\x95\x1bo*\'@\x1b\x8e\xc9\xb2\xb5N,@\xd4Q\x83\xc4\x8e:&@\xc9\xc0y+(\xe7-@\x99\\\x84\xac9\xff,@?\xb0\xddC\x1d{0@B\x8e\xe5\xb0\x12\x02\'@NGB\xfa\\g(@;\xd1\xb7\xd1W\x0e0@\x0fC44\x10\x97)@\xe4\xec9l\xcb\x0e,@\xf3=\xb9=\x7f\x840@4\xe8\'\x96X\x890@ft\x91c\xcc8(@-\x06\xeaaA\x12/@\xd5\xd0\x98X\x0c\x1f-@&\xc3,\x96\xd1\xe6(@c\x05\x94 \\p(@\x85\xb8\xea\xebB (@\xbeYu\xd7LY/@\xd6\xbe\xfaj\x93\xd54@V\xec|\xf5\xf4F1@\xe6\x9bg\xa7\xc1,1@\xf4\x18\xcbk\xe3\x050@O\x11}k:l0@\xadq\xd5\x91|\x0e0@hI\x91\x88\xad@(@\xfcC>\xd3\x87@,@\xe4\x8a\x8f\xeb\xe9\x08)@\x8c\x04\xe9\xfc\x0cP&@\x9d\xbb\'u\xd0<,@\x9b\xd9\x1b\x8en\xfc.@\x84 \x85o\xd7\xd0%@\x9f\x0cOE\xd8\x870@f\xe3\x84\xbd/\xe31@\xfc\xbf5=\x95\xf50@=\xc9\xdb\xdc\xf0\xf9,@\xb1M\nP\xe5\xa7+@\xc2\xf4r"(\xcd/@p\x94\xa5\x12\x83>.@4\xc7\xca\xffl@,@\xcc\xa8j9Z?(@z\x19([k;,@u]b\xda+\x81,@i\xa6\x8cz\xca\xf4\'@\xddu\x9c%\xff-.@\xb7\xa9\xf0\xb9\x04\xea.@;r\x96\xeb\xa7\x7f*@\xb4\x19u\x86i\x04+@@\xa1\x98I\x86\xdd.@eQ\xca\x15c\x06(@_\x80\x10\xf0 \x17,@`i\x9d\x13\x07=0@\xeb\x8e\x12\x9f\x0b\xf9%@V\xfc\x89\xa6\xda`0@\\\xfa\x83\xfb\x08\x84-@\xe9\'\xd4g:\xbf,@\xaf\x1e\xc0&\xbct&@\xe8\xca\x02F\xe3$0@?p\xbef\xe2%,@\xf3\xc0\x8f7\xf9\x19/@O\xde\x8a\xcb2n,@\x1f\xc8,@3t,@\xc2\xbf\xd2\xb3\x8cQ\'@\x1a\x93\x82\xcfG\x94)@\x85Q\x85Z\x87E-@\xf6=\xa9\xe2\xd2\xf6-@&\xe75\xb9$\xff,@\x06<\x94_"\xc4,@\xdb\xb7\x04<\xa6\x1c&@R\xcd\x0b\x03\xfaq\'@\xde\xc3x-|\xf3\'@\xb3O\xf3\xfc\xddf-@\xfd&N\xe5\xe2\x9e*@\xee\xebM>\xf8B0@;nW0}\x870@\x14\t\xe9c5\xab&@\x02^\xaa\xa1\x9aj-@\xaa\xc4\xe0\xe6D\x98,@\xa9j\x93\xa5\xe9\x17*@9et \x99\x1d&@kK\x89{\xe8K0@|\xbbV\xd4\xe8\xfc.@I\xf2m\x15\xab\xb0(@\xbe\x9d\xa5\xda\xfa+&@vFl.\xd5\x0e,@&\x04l\'*\x7f%@\xd5&\xcb\xdc\xbd\x95,@\xd3A\xa8\x84 \x0b.@\xc2\xd0\x0b\x16\xab\\,@#\xea,5@\x030@\xdc\xe6\x1fW\xb3M*@\xca\x83\xccm\x89\x82%@h\x07j\xa5\x0c\xd1/@\x10\xb8\xc4\xffUE/@\xc3\x92T\x01\xc9\x1a\'@\'\xa33\x08\x04O.@B;\xf7\x18\xe0\xd3-@q\xf2\x0eM\xda\xec-@\xa8X\x1c\xcfo\xb5)@DuE\xafKo1@\xb2M\\\xbd\xf5\xa5/@ha"\xa3\xfe\x7f0@\x01*0A\xfb\xe80@\xcd\xe8\xbb6\xc3f/@\xfbod\xd9\xc0\xdd/@\x0fF\xb4\n\x9a\x92/@,\xed}%\xfe\xf2%@\xd0\xf1#qu\xfb*@\x95\xa9\xc47\xb5W/@\xcb\xfc\xef\xab\xe9q.@\x08Rp\x90\xe2\xee-@\xe8\x13D\xba\xde\xc10@\xe3kF\x90W\xab-@\xd7\xd5\xbeu\x97\xb6,@+\r\xbc\xcdkw0@6\xce\x0cI\xc2"&@\x07H\xbfh\xca\xef1@\x9e\xd1s\xe83m.@U\xf8m\x82\xe0\xe81@\x905\xa1P\xdbO1@N1$\xe24Z1@@\xa2\xae\x08\xc8\x1c,@\xea\xbb\x06\x13\xfb\xde,@ui\xfbr\xd5x1@\xf4\xd4\x13\xa5R\x81/@\xa3\x1c\xe5\x95{\xb1,@\x87\xab\xcd\xfb\xee\'(@\xfe\xef\x9d\x0f\x16\x0f.@\x10*\xaaO\xc4j)@\xd7\xd3\'D|/1@d\xcb\xd3\x13\x04\x13(@\x1cO4P\x15\xd6&@\x02\xb4\xbb\x84\xfa\x0c+@\x87\x11}\x0c-r,@\xfdm\xf6\x962h,@\xf2[*\xdf\xc1\x040@\xe6/\x86J\xe2^1@\xdd\x80\xcd\xe1\x8e>.@\x10v\x87c:\x051@\x96\xa5VJ\xeb\x980@\x04\x16\x86\x1b\x8a\xf8.@8\x00\xb5\xa5\xc5\xd8/@8\x9d9,\xaet,@.\xe2cJ\xeb\xfe0@\xea??L2 ,@E \xc3h`p)@\x91\x88d\x8ea\x060@I\xb0\xd6\xe7\x87\xf2)@\xd8\xbf\x03\x085$*@\x94\xe12\x83\\N,@r\xcc\'-h\x9b*@\x82\x8d\xfdm\xde\xe9(@\\\xb6\xb0I\xaf}-@\x8e\xfe@~\x9f\xce/@\x01\x878\xed\xb8i-@\xf3<8\xcd\x98\xaa+@&\x11)\x8bl\xa8+@\xbb\xf2v\x19oe-@\xfaG\x8eKuc)@\xac\x05\x14[\xa9e%@\'\xc3\x87\x9d\xae\x95%@\xee\xe5\xccs\xe0(,@\x8c\xf5\xd3E$\x0e+@ g\x00\x141\x01.@\xc64\xac}0T/@r.\x16<\xa0/)@G\x07\xab\xc3d\xe4&@\xc2y\x90\xf4\xb882@p\xd8t0.\xe9/@\xbe\x87\x0b\x1e=\x86-@\x90\x18j\xe9\xb5\xaf\'@\xd0\x1cd\xd5\xb9\xef0@wgc\x9dJP(@\xbc\nY\x13m9-@{+\x9c\xb3\x98\xe10@\xdf\xa7\xe1Ht\xd0&@rD\x87n\x8bx+@\xfb\xe5\xe7FM\xa5/@8\xc9cD\xb7\xcd,@wxn\x17?\xe01@!\x8c!\xbd\x87],@u\x9dV&~\\.@\x8a\x13x\xbcO\xe5.@\xbd\xab\x9cY\xb4T/@\xac\xe33\x03Z\x03)@\xbf\r\x9e\ntQ0@\xb5U\xd0EG\x98/@\x114W\xca\xef{.@A\xa6(1\x8bq.@~.\x90n\x14\xff/@\x0b\x88\xb8U\xc3&-@PX-\x9eC\xf3&@\xdf$i\xb3\x18)1@+\xc8=\x88ru0@)\xb9\xc37\xb3\x16,@\xfc\xb5Vr\t\xac*@U\xab:\xea\xf2g(@\x07\xa1@\xe0\xc7\xbc.@\xd9TC\xd6 \x00*@\x8b\xf0b[w(,@Y\'{\xa5\xdd\xa90@6bV\xfc\x14\xb30@\xfa\x13\xd0\xd5\xa2*.@+0\xd2g{\x8b-@\xe8\x1du\x94\xdb\xfc)@\x97\xc3M\xae\xc5\xc9.@\x8d\x9eE\xd0d\xb3(@`\xb2K\xcc\xed\xd8-@\xb0:?\xedq\xd4)@\x97\x1c\xd5\xe2\xd1\xf9.@+\xec\x16X\xb5\xd3/@\x82&g\xd8C\xc6/@\xc2U\xa7\xbcG\x8f/@\xb4\x04+\xbb\x93\x070@\r\x99\x14\xa6\xb4$(@xwP\x0b+\xe2,@B\x8e\xb41\x02h0@\xb6\rRa\x9a\xc4,@\xebl\xb1>\x9c\xb9/@\x9e%a\xe7L\x0b0@\r\x05\x9f\xc7\xddI\'@\x9b\x8a\x06\xf636)@\xafS\xa5\xb0\x13\xd90@}\xe5\xd2\xedR6/@,\xcd\x99Mr5,@\xf4\x11\xcc_\xeb\x8c1@\x90bs\xf9\x1b&.@\x83\x1d\xf1\xc5\x97\xbb)@\xf8m\x1e\xd7N\x811@D9\xf8\xba\xa1+.@\x98$\xd6q\xa7\xd61@\x9c\x87t\xa4\x1ds*@j\xf7\x00\xad\xc6i+@\xda%)\xf4\xcf!,@\xe4\x12<@\x16~/@\xbf\xf9\x92\xda\x98x)@\xe4c\xf3\xf9\x1d\xf4,@\xderi\x89&\x1b,@Vst0\x89\x1a/@\xe0\x9c\xd88V\x8f-@j~NL\xa5\x0f0@\xb7\xcf;\xd0\x04\xd2,@\x01\x12\xe4\xf3t\x93/@@\x0fWv\x93\xa2)@\xaey\xcb4s\x030@;\x81\x13\xc3\xe0I-@N\xd1\x9d\xc1ke,@|\x158(\xaa\xde0@\x8e\xf2\xf7\x86\xecG1@\x13\x10;\x8eH\x9a-@B\xcf`l\xb8/,@}\xcc57\xaf@-@\xac\x99\xcb\x07\x1fB-@\x8e\x13\xa0d\xd2\xeb&@\x9e\xc4oN\x0f\xd6\'@\xd6\xb8\x02\x11.p+@~\xb1\n\xcb\x8d\xc2\'@&\xdf\xd97D\x82+@\xf3))\x9b\xe7|0@k\x95+?\x9c\x872@\xd0k>\x96\xa3>1@\x06\x86\xeeE\x93\xe7+@\x11\xd6\x19\xcf\xb1\xdd+@bE\xd4\x95\xcf\xd3+@\xde\x9c\x856(\x04,@\x9f\x0fm\xd2p\xfe-@\xa4>\x1evL\x920@g;]\x9cyJ/@5\xae\xc0\x04\x13\x84,@\xa1\xbe|\xc2c\x020@8\x90\xa5\x81\x92\xdd,@\x98Z\xac\x91\xc96,@\xcej\xe8\xf0\x99\xc8(@ \xa2\x9f\xa4\xc8\xea0@K)$d\x8541@8\xe0}G\x97\x14(@9,\x0c\xa6\x94\xa9&@\x11Wm\xb0bv,@\xc0x\x15\x9f\xd6\x1d,@v\x18G\xf0M\xa4-@\xb4\xf36O\x97\x0f/@~9\xfe\xb3W\x96)@5\x99G\x07\xa2\x9f%@)\xbe\x83T\x91&3@y3\xb5\xfa\x82T/@\x0eZ\x88\x17\\\x11.@h\x0bY\xe2\x06\xed+@\x19\'\n\xe6\xeb\xd7/@s\xa2\xe0\xc8\x02\xd1&@\xce\x0fs\xcbW7,@9\xd9J[\x16m-@\x13Al\xe2\x00\x98&@\r=Gw\x8f\x00\'@\x7f\xa2\xc5S\xf9\xa7&@~K=\xb5\x89o-@Q\x8e\x18\x13\xe1\xba-@\x8c+\x08\x82x\n\'@l\x17}\xcbWP(@\xb5\t\xeb\x07\x03C*@(\xe7\x800/\xfb/@\xce\x9ac\xa9\x01\xc0(@\xc0\xa5\x1c>\x8d\x920@S\x19fD\xef.%@\xed9\xab\x17sx.@\xdc7\x13du\xdc&@Z=&\x8d:\x0b&@H\xc5\x1c.\x14\xde+@<@\xa7{\x82v,@-@\xe5\xd7.\t0@\xa8b]\xab\xb3\n.@\x90I\xb0OF`*@\xdd\x0e\x95"\xb0D0@\r\xb7\x10\xab\x18\x1d.@\x87gvwn\xd8.@z\x14\xb5\xe6\xf3[-@%7m\'\xfc\xf8)@d!E]\xe8U&@?@\xa1<>2,@\x96\xa2G]\xaf\',@\x04?\xc5B\xe1\xb3/@\x9c$$\x7f\xb6\xe1,@3tG\xd18\xb7.@\xc2\xd1\xb1S?+1@\x95!m\x81\xef\x8a/@q\x03\x1d\x85\x05w0@+\x91\xfa\xb5\r,0@s\x88|\xa5t\xd9*@\x0ej\x0f\x01\x1e\xe4(@\xe1S\x06\x8b\xf3\x9f.@\xe9\x90\xf6\x92\xf7\xd8-@\x9f!A\xf1\xc0\xd4,@u\xdd\xc1},\xc3(@\xd1\xd1\rF\xd9\x850@}\x1c3\xee\xfas.@\xf8\xde\x01\xc7H\xbe-@7\xd4\xe9\x1c\x03\xef.@?Yg\xcdWJ,@\xe9\x80(\xa1\xb5\x94.@^\xa1hgE[0@"\x9dU\xf5\x81\xf9-@\xef\xa1&\xf8\xab\xa1-@\xfe\x0e\xc8\xbakZ&@\xb9\xe7\xac\xee\x02\x17,@\xee\xc0:\x82A\x12\'@Hdn\xa9Y?&@\xb6\xb4\xbd^En1@72\xc7\xd9\xfc)*@\x9d\xa6\xb9\xeagg(@%-Y#\xb0\xa5/@\x03\xd95 \xd7/1@V\x11\xb8.\x0291@\xb8\x9a\x8eA\x151(@\x95,o\x10\x84\xf91@`\x1b\xdde\xbcU1@f\x82p\x95\xa2\xeb\'@R\xd8w\x05\xa9K\'@`\x15\xcd\xd2\xd2\xb7&@k\xec\x08|}\xde(@2\x0b\x84\xc5T\x8a-@/\xf5i\xe5\x9b\x10/@\xf4\xd2\xc0\x1a\xcb\xab-@\xbe\xd0U\xb8\xaec0@\xa2 \x1d\x04\xb9\xbb.@w\xcdAh\x7f;&@\x99\xd5\x01K[\x8a-@l\xab\x82\x91\xefv*@\xbd\x18i\xfb\xf3?0@\xab\xa5\xfb\xe9My0@<\xe2n\x00\xd9\xb20@>\x8d\x94\xd6Bc/@9\x1c\xa8;\xc4\x0c1@\xcb\xdeK$R\xc71@\xbf\xc3U\xa8\xd9\x8a-@w\x18Q\xe1\x99\x14)@\xf8\x1d\xef\xb5\x9b\x84-@#g\x8e$>X1@\x03^ku\xd2Y,@Z5|:\xaf]0@T[\xba=\xbb\x9d(@\xad\xe0\x83|\xc8\xcc,@\xd6\x87\x9a_\xa9\x99.@V\x9f\x9a\xb1$f0@\x8e3\x98\xb8\x00\x8d+@\xb4\x18\x9f\x01\xd3I&@\xd14\x82\x84\xb5g-@xb\x84\x0e\x88\xce4@\xa6\xa2%\x03\xbf\x0e&@\xea\xe4|\x87\x05N)@vZ\x03\xd4\x0b()@d>\x8f\xc6\xbd|)@\xec/mw\x80y\'@\x89;\xdf*R\x0e\'@\x91"O\x0e\xb8Y1@\x9dn\x93\xe1\xcd(\'@\xcd`\x06-\xb9\xbf\'@\x8c\x97N\x01\x16\xd4.@\x8eE\x14\x19~\x84/@\xad\xb8tp\x0eY0@d\x94\xb7\xc0\xa5\xff-@\xe3\xe7\xfc\\\xed\x0b/@F\xc0\x99\xcb\x1bV-@\xf5\x1f\xd1\xcaq\xba+@\x9d\xea\x97\x18\xab,1@f0\xb0\x8f:A,@f\xe2\xdc\x03\\U1@\x01\x9c\x0b\xc4\xd9\xff+@\xc3\xf8Qx\xc0\x19)@\x17S\x87%\x87\xb2(@a!\xa1r\xa6\xa71@\xbaS\xf6Xtc&@\xadN\xff\x8a\xe9\xbd,@\xe3o=8\xe4\n&@K\xc0\xfa\x9f\xa1Q\'@\xb5\x9f$a\xe9\xa0/@\x0cE\xf0a9\xb6-@K\xf7tMn\x0e2@\x19\x80X\x01\x8e\xa4*@]\x91\xfa\xa7\xa4\xb8+@\xce%0\xec/\xb0+@\x81\xd9\xf9\xe8F\xae-@v\x87T\x89\xa6\xc3(@\xd2\xd7\xe5\xb9\x9b\xf3.@\xebi\xa9z\x7f\x95.@\xe6sA\xc5\xb0\xec\'@w\x87M.\x1001@\xa1\xbb\xb9\'\x0ec)@\xd3\x84\xd4\xa2\x05\xd1.@\xe4\xa0Z\xb2^\x8b0@4HVW\x14\xcf.@\xc7\x08\x0c"\xed\xfa0@\x81l\x83vR\xc3&@?\x93t\xe3\xb1\xb3&@\x98\xfdH\xc5\xeeH0@F\x15\xba\\\x17K0@\x87N\xdc\x0c\xa0\xcb1@eP\x16j\xb3=.@\xaf\x83\x14\x8c\x0bn,@X\xcc\x99\xf2\xefO,@O\xed\xcbt\xb5+/@\xf0\xcc\xe2\x00\\\xeb-@S\xff"O\x9e\x99-@\xe9\x01\xbc\x82\x03\x9e0@\x13E\r\x93^,.@\xf4\x17\x1c\xc2U\x16(@\xd9\x86\x00\xeb\xbf\xf3,@\xc8]\x95\x8e\x86-0@\xb1G\xc3\xb3\x16\x93.@\x9e\x8d\xa92\x82\xba1@0\xb2\x97\xe6B/&@\xa3\xbb\xd9c\xfb\xe3\'@\xe9\x1e)\xbfe\xf5,@*\tP\x8f\xef\x7f&@3\xbfz\xd6<\x800@K)\xfc)\xf6\xfb%@\xd1M\xe9\x99\xc4\xb5.@\n\xfb\xed\xad\xa5\xe8\'@n7\x9c\xaaVE0@\xd4\xb0\x86OO\xea/@#,\xa8t\xd260@{\xf1\xa0\xa9m\xc3-@\xca|\xbd\xa5\x81\x980@\xf1C\xf2\xff\x82\x900@V\x16\n\xee\x00\xe3-@`\xe0 0L\xfc1@\x9fJ\x85%\xe7k-@\xd5\xa0x\xc7\xb6P.@\xff\\]$_\xd9.@{0u#\x9b\xe8.@\x19\x9a\x95K1{0@%_\xba\xd4\xeeG)@\xfeP<\xecq\xd2,@Z\xcb\x966\t\xe4,@UvG\xa1;q,@\xcf\xd6Jw!\x1a&@\x8e\x88\x81\xa6\x1b\xa4)@\xf8\x95\xb8\xd6i\xcd+@\xa9\xf1-\xe7\x87`0@\xda\xeb\xcbp\xda\x01)@\xc0\x90t:N!/@\xde\xe5\x102\xdb\x0c&@TD\x1d\x17\xed\x13&@N\x17Y\x9e\x8b\xd5*@\x15\x12C"\x8c\xbf%@<\xc7\xf2\xf9oF/@\xb54\xd9f&\x87\'@\xb9\xb2\xadL\xfa\xbf0@\x9e\xa0\xfd\xd9\xb9\x940@\xa1B\x00\xf6\x81-2@P\xff\xa3\xc8\x9e8,@\xf4\xd0n&hy0@\x9c\xb6\x11h\x1a\xa01@\x1f\xaa\x05-m\x1b/@\xbc\xa1\x92\xa4\x8c\xef1@\x07G\xec{\x0e\x19\'@\xd8\xb9\xae\t\xe9\xa6)@\x1c\xab-\xab)\xec/@-:Z\x80\x9e\x9a.@\xd4)\xb7\xc9\xd7\x18&@\x00\xe2\xea\xaf\x8d\xc40@\xd8\x1f)N;\xe5*@/\xe6\xa5o\xe0m0@@\x9bx\x0bu\x9c-@\x87\xcf\x11D\xb3\xa8%@\xfc\xddw\xccd\x11\'@\x83\x91\xea\x9d\x94!&@(\xd69\x02}\x85.@\x8e+\xdb.\x9e~%@\x06\x0e>\x0f\x91\x93.@\xf8_G\xc9\x8f\x18/@\'\x9d\xb7\xb7\xfd\xb1,@\x81\x06"\xc6\xb3f(@\xdf\xb1\xfc\xf5>\xd91@\'>9\x17\x1d\xcb0@\xee\xadc\x07Wv/@\xf5\x91m*\xae\x96.@3y/\x0b\xf97&@\xad\xd2U\x8b\xfa\xd3/@jB\x81\xde\x19\x1f,@\x01\xa7\xe5\xd5r\xc3\'@hO\xcb\xd0v\xd2,@\xa5Y]j\xf1-&@"\xc8\xd5\\#\x11+@+\xa8dJ\x13\xb1(@\x0ef\xa3`\xca\xe91@\x88\xc9\xd3\xc7\x01\xdc\'@\xe5k\x06Z\x85+1@\xb8\xa4\x07z\x84\x85.@\xbf4\xf9{\x05\xb3\'@\xf5\n \xd6hF&@|\x1bQz\xc49.@\x03K\x0c\x91\x08\xce0@e\x1a\xc8\xac\x9ci-@\x19\xdf\xbb,\x84\xb4,@1\xd7R`V 1@D\xea\xa5\x84\x16\xf9%@S\xd9\x16Mna0@\xbe\xb6\xa5\xb5y\xf5.@0\xc5\xa0\x86\x03d.@\x81\x85\xabHA\xed,@\xf9\x1f\xc1\x9a\r\x021@\x7f<\x88S\xd1\x870@\xc5+\x9aV\x9c\x1e(@\x9d\r\x1f\x8a\xad\xf1.@w\\\x9ea.z0@(\x8c\xc8\xba{\xea-@\x15\xe8\xcb\x88;\x98.@l\xb9\xc6\x8b\xeb\xc0,@.\xbd[\x11\xcbE0@\x84\x8ezlV\x1c.@\xdc,k\nY\x8d)@ H\xb9\xa6\x87\x8b(@LNv\x8c\xbd\x80(@[\x88\x9d\x85NU1@\xc8Oz\x0c\xd1\xe9.@[\x8d\xe2\x86\x89\xee,@\xaa\xf0\xe2\xe0e*+@\x85"a\x90\xe9i)@\xc0\xd1\xf8\xd3\x0b\x1a.@\xf3\xde!\x0b\xf4\xa0)@\xdf\xafG\xa67\x08(@\x1b:\xc0\xda\xf2\xd9,@\xf0\xd4\x14\x0e\x00\xc6,@(\x05\xf9\x8c\xe6\xf8.@4\xd1\x07o$\x91-@Q\x8ez\xe1\xe3 /@l\xe4f\xc6\x17\xb4.@@)\x1aa\xfbI%@\x07of\xf4\x0ca(@O\xc8ft*\xe4)@\xa7\xbae\x1eAO-@\x96\xa0\x18\xe9w\xe7)@\x08j\xcc\xb4H\xef%@\xa0exj\x83K.@\x9fM\xb4\xbe\xec\x0c,@\xd2O\xf8\x89\xa44.@\x19!0T\xcd\x04(@\xde\xe9\xa1\x1e\xb4\x83(@\xadhwq\xdb{0@\x1dp\x87A\xe7]1@y\xc9\xba\x99"\xba-@\x10\xbe-\xab\xe0\x04,@i\x8b\x1bX\xba\x191@\x83\xf9!\xef\x8b\n.@L\x9f\xdb\\u\x9d1@\xae\x8bG@1\x7f1@\xe4\xa0\xa6\x88\x85\x85/@8J\xcd\x00\x01\xec1@o\xd4\x86\xf70j(@_I\xf6\xf8\xce\xfa%@<\xdb\x8bH=\\*@\'h\xb7\r+\xec4@ \xd3\x12xK<,@z\xcb\xb9\xf3pe1@\x0b$x\xc7kU-@\xca0\x0cu;\x160@NG\xc4\xb11\xa6\'@\xce\x00\xe3\x95lW0@mDljXP&@\x8d\xa58\x00\xea\xfb+@\xdcX\x13W\xf8\x1e*@\xb3\x88\x9f\x1aRe0@\x19\x88\xc8/\x0f\xc8-@\x1e^D\xd9\xa4\r0@\x83\xe1|\xab\xfep0@A(\x13\x8e\xa8\x88(@\xba\xd6\xc6v\xef\xe3\'@\xca\xe6\xef\xbe\xce\xd10@\xb9\x1cdM\x81U0@\xf1.\x05\xdbQ&*@\xc2\xdc(`\x1c\x86.@\xb3\x05\xf2\xa25\xe3,@FA\xe4\x03\xa1\xeb1@\xe0\xc5\xe9\xda`\x82,@W\xbe\xea\xa78\x89/@\xfa\xeb\xc4u\xd4+0@82e\xce\x1d\xe3+@|\xd1\x0c8\xaf},@6\xd3\xa788\x06&@E\xb5\x98jc\x7f+@\xfb\xef\x14\x905W0@\t\xcf\x1d\x1a`\xf1.@w"\x87J\xc1\\.@<)d\x903$.@\xecf\x9a\x9d\x1fc,@\x98\xa0\x1e\xf4\xa2\x0f2@\xa8^z\xaf\xe6\xba4@ \x03\x0cC\xffS-@Y\x0e`V\xb7A1@\xec\x15\xb5|\xc4O&@J^\xae9x\\.@\xbfX\xb5\x01\xe0\xe3&@\x9f\xa74\x8f,\xd0(@5f\x8c\xe6\xe9\xfb+@\x98\x17\xa5\xb2\xd1\x81(@]\xb0Bo\x07\xb7+@\x8aD\xd6\x07\xc5\xf6+@\xaed\xe55f\xbb,@\x92\x1f\xa5N8\xb0%@\n\xcd\xd9\x174\x1e-@K\xc5\xcd\x15\xe6\x951@\x97Ra\x8f;\x19(@\x08qf\n\xb9\xdb%@\r\\\xe4q\x8cp%@t\xee\xa3\xb3\x9d\xc1/@\xc1\xb8\x0f\xd4\xbf\xd7.@\xf1<\xda\x940\',@\xc2]\xe7\x85<\xf0%@\x9a.\xdaL\x0ch0@^\xe3\x11\x17\x84\xe1(@\x93S{i+\x8f*@M\xec\xb1\xb6\xd25-@w\xa8T\x14\xec\x88-@H\xfc\xa7\x8f\xd6`0@o=\x1f/}N(@\x7f\xe0qP\x08>.@,\xc4j,e30@\xb1\xdeq\xcb\xc7\x84,@i\xb6\xc5\xba\xed\x91-@Y\x07\xd7\xfab\x12/@+X;\x85\xb8\xa2+@\xe8\xa8\x19\xa3V\x991@\x95[D\xb4\xf5%/@\x1ej\xc10\x1fZ)@A\x86\xb9qrP0@\xee\xc5\x9b,\x9e\xb2(@n\x07\xd2\xb4\xda\xc6*@\xfe\xd7\xfd\xbd\x14\x08-@\xf5\x03\xe41\xce\xcd4@\x08r6m$\x07)@\xb0j\xfbd\x03\xa8/@?" \xdduQ,@4\xa3\xfa\xc9\x93\xb5%@iO)\x07P\xd11@\x82\x99n\xc84\xe1,@\xf5\xfc\x84\x95\xf5\xef+@\xd2\xf2b\x8b\x01\xe4%@S\x11\x02\xe3\x92[(@\x05\x81\xba\xd3|\x11)@Y\x8c\xf8\xd1\xa1\x150@72\xf7\x10]M.@\x16ir\xea\x0b\x9b/@\xaf$4\xa6~\xe0(@l\x8d\x97\xc3W\xe4%@\xc2\x80\xebE\x9f\x84(@\xa1*\x11\xc3\x04\x03/@\xb4hc\x045\xa8+@k\xb2\xa9\x08\x86\xb6(@\xa8LP%\xceV&@\xda\xd5"\xcc\x9b;0@\xc7<S\x1f\x85\xe5*@\xf5J\x88\xdf\xb7\xee\'@(\x00\xb0_k3)@\xfe\x15\xa5\xbfZ\xec1@~:Uz\x982&@\x1c\xa9Q\xc7\x84Y)@\xb0\x94\xaf6\xc9\xd7%@\xec\xadx\x8d^\x08,@A\xa3\xea6\x8cz*@D3\t\x99\t4/@y\xb26\xbc\x1b\xf00@\xa5J\xd0q6"&@~\xbb\xfc\x7f+Y/@\x9f&9\xfb\xa4\xb6%@\xa8\xad\x82Nv\xa30@\x97f\x8d\x0e\x9a\xee,@/\x01%\t\xda@/@7w\x07\xc3m\xfa)@\xa6A\x1a\xe5\xd2\xa0.@\xd7\x88\x12\xce l1@Q\xd9\xf0wv\xa0/@\x05\x8c8H\xc7\xa01@\xcb7\xbc\x1e5\xb4%@\xe0iS#\xd8|.@\xcdN\x1d\x14\x1bo.@zd\x17=<\xe2*@\t\x85o\x7f2%0@\x8b\xf4SL\x8d=.@\'Z\x90\xa4\xf0]\'@\t\xe4\xbbQ\x0e\x97/@\xe6A\xfa:f\xf7%@I\xe2\x1a\x9b\x8f\x0e&@\x1c|V\x93\xae\xa4-@b\xd0\x02\xa8\xa6\x83,@9\xa0\x05"\x12\xcc1@,\x12\x80\xd6M\xbf%@\xd3\xffC\x02F\x19*@ms+\x08:\xb1,@,\xce\xaa_]N)@5\xef\xa0&\xaf\x1b(@4\x9eB\xa1\xc1},@\xc6\x17}\x9d\xfc\xd50@\xb3\x17\x9f\xa0\xf6\x9e\'@\r\xcc^a`()@q\x90\xa1\x08\xdc\x861@3\xdb\x9aV\xe7\xaa&@\x7f4\x9c\xf1h\x83+@\xf4\x97+\x86\x7f\xdb/@\xf8\xb7\x1fPD\xcb\'@2\x08Q?\xbcC)@\xe8\xcap\xec\x9bi.@#\xc6p\xdb\xf7\xb6)@\x0e\x88_\x87\x93y,@\\\x1cH\xe7*\x02/@$\xfc,M\xe6\x06*@\xf7\x99\xeb:\xa7v)@\xdc\xfb{\x94Ep/@Y{\r\xba_\xb6/@|7\xfb"\xc1\x010@\x11\x9b\x80w\x99/&@:\xfb\xa4\xeb\x06E)@,\xca\xaa#\xd65%@\x0b\xc21\x1e\xfe)1@9\x02A-K\xa8%@\x93\xd6\xabx\xdb\x1b&@r2\x8d2Q\n0@RU\\|O\x081@`X=[1\x99+@<\xa5F\x88(Z+@\xd8\xec\xe0\xf4I\x88-@\xfcC0\xed\x1c\xfd.@\x18\x9a\xc6\x92\x81W-@Z\xbf\xfc\xbc\x06\x96)@=\x12\xf3~\xa4\xb00@\x02\xe1\x0c\xd3\x17\xaa.@\x81Y\x1955\xfb%@V\xbaU{\xad\xe3,@p\x051\xb8\x91c&@\xf2\xea\xdc/\x13^1@$\xad\xcc\x8f\x87\xcd.@o=u\xfbyd1@\x80\x16\xe5\xf4Z\x0b*@8\xbb\xca\x8fS\x11(@\x82\xa2\xb5\x03\xd5X0@\xe3L)\xae\xf6\x0f(@p\xbaH\xb2bl0@\xb9\xbc\x1d\x99zT/@\xff\xaa>\x88\xe4\x10-@D\x02p\xed\xfb\x0f0@T;D\xcaP\x01,@J\xdc\xc5\x14E\xc30@*p8\xd7\x9c\x0b+@\xd3\xd1\x1d:|\x03-@uu&Y\xee\x9b-@\x15\xd2x\xacg\x94.@J]0\xaba{%@\x06\xdeg\xfb\xa1(,@\x15\xa5<\x91\x1bZ,@\xf8\x04\x19G\x97\xa8\'@Y\x88\xb0\xcd\xc0\x900@XWT\x97&\'1@\xc3!#\x8c\xaa\xdf,@|L\xb3\x0f\rK*@\xcbw\xecp\xc1\xbf(@?\xdbw\x8b\x14Q*@.\x15\xea9}\xf1/@cIx\x98\xa3.3@l\x11\x9d-\x1a\x010@\x1cm\x96\x80V50@\xc6\xd7\x84\xc4\xb4\xe8+@12\xd8|\xa2\x0b0@@9\xd3<M\x7f)@\x90\xf3^\x8a\x15\x991@\x895\x11\xeb2Q1@\x00\r\\\x7f]X\'@\x8b\'\x8f\x01\xf7<+@*\xba?Qh*1@\xab\xafL31\xaf)@\xd0\x94\xc0=\xb0\xdc,@J\x177_\\P.@j\x9e\x87\x9dY(3@pDo\xc7\xfd00@\xffQ\xc3E\xd4B.@\x86{\'\xd0\xd4\x14/@d\x9c\x03\xbe\xe6\xab.@'
p16
tp17
bg3
(g4
(I0
tp18
g6
tp19
Rp20
(I1
(I17005
tp21
g13
I00
[truncated: 1,006,816 more chars]
