# Supplementary material for: Sea ice drift data for Fram Strait derived from a feature-tracking algorithm applied on Sentinel-1 SAR imagery
Source: Data Brief. 2018 Apr 19;18:1410–5. doi: 10.1016/j.dib.2018.04.034 (PMC5999601; doi:10.1016/j.dib.2018.04.034)
Supplement: Supplementary file 2 — Supplementary material [file mmc2.zip › fs_s1a_data/HH_filter200vec/FramStrait_HH_20141031T081808_20141101T085911.dat]

(lp0
S'S1A_EW_GRDM_1SDH_20141031T081808_20141031T081908_003071_00383D_B3DF.zip'
p1
aS'S1A_EW_GRDM_1SDH_20141101T085911_20141101T090011_003086_00388C_5B7F.zip'
p2
a(cnumpy.core.multiarray
_reconstruct
p3
(cnumpy
ndarray
p4
(I0
tp5
S'b'
p6
tp7
Rp8
(I1
(I1065
tp9
cnumpy
dtype
p10
(S'f8'
p11
I0
I1
tp12
Rp13
(I3
S'<'
p14
NNNI-1
I-1
I0
tp15
bI00
S'}\xcc7r\xe1\xa24\xc0\xef\xb3\xf7\xc4lw3\xc0\xd6\xc4\xcaUo\x155\xc0>\x02[\xebtj3\xc0\xfaCJ\xdbL[4\xc0C\xceS\xbb\xca\x134\xc0-\x04l\xef6\xb54\xc0k\xd7\xb5(\x99\t4\xc0\xd2\x14$\xa9\x90\xe72\xc0\xbcBc\xa3\xcb\xd74\xc0\xc9\xd4\xaf\x1f[\xc33\xc0\x0f\xa9E@*\xff5\xc02\xd0\x0b(wF4\xc0\x87*\xe9\xdf\x9f\x884\xc0\xce\xad\xab\xbb_64\xc0J\xd5\xb3\xbe\x95l4\xc0X_!\xc1o\xba4\xc0\xab\xc268\xbar3\xc0\xf7\xab\x0c2\xe0c3\xc0S\x8dN\xc0\x80\x1b4\xc0\x8d\'\xa5\xe5r^4\xc0\xfe9L\xc9\x17n4\xc0\x0c_\x01\x83\xd7\x144\xc0\xe9p\xb9r$\xf33\xc0\x0f\xa0\xe0\xa6\xd3 3\xc0\xce,p\x12\xe8^4\xc0\xa7\xcc\r\xb7%h3\xc0\xd1}\x02\x9ef\x874\xc0H\x03\xa3:vJ4\xc03Jx-\x1c\x9f0\xc0\x83\x02!r\x7f%3\xc0\xdc9;{\x0553\xc05\xdb\x90\xea\xaf\xbd4\xc0\x16f\xc7X%63\xc0\x0fd@\x00M\xd83\xc0\x17)B\xe9\x90\xc43\xc0\xc3\r\n\x88K\xa83\xc0\xa12\x81w\xdb\xd53\xc0\x1c\xf9\xbe^\xccm3\xc0\x11\x92\x12o\x91!4\xc0*\x93\xb4j%=-\xc0\xa4\xd91\xf3Rf3\xc0@\xe2\xe4\xa5\xdd\xc25\xc0\xe9n\xf0x\xfb^3\xc0\x9e\xd0`>I\x085\xc0\xe9rT\xa1\x13+3\xc0\xed\xf0\xd9\x0b\xf6\x164\xc0Q\xde\x15\x9e\xb6t3\xc0}H\xc1\xed;\x085\xc0\n\xeb_\xbd\xa4\xd74\xc0P\xc6\n/\x1a\x1e4\xc0\x99\x9a\x04\x85\xcb\t3\xc0\xa8B\xe1fu\xe7/\xc0*F\x92\xa8\xd3\xbb4\xc0\x96q\x10Wv\xcd3\xc0:\x90\xce*\x84\xff1\xc0\xee\x1b\xa5\x1bc\t3\xc0\xea\xe0\x84h\xf8)6\xc0r\xdc\xe1\xaf\xe1\'3\xc0\xad\x8b\x8b\xcd(\xe34\xc0,\xe8\xde:\xf2/3\xc0F;\xadF\xc2\xb22\xc0\xa2c=\x95\xa0\xd83\xc0K\xb0\x19\x80#B4\xc0=-\xa7\x80533\xc0\xa9V\x94\x01\x05a0\xc0u\x81J\x07\x16$3\xc0C(\xde_H<0\xc0\x9f\xf6\xfc\x171\xed3\xc0\xe4~\xb9\x9f\xaf\x905\xc0\x13\xecP\x1f\xa0"4\xc0\x11*\xa1\xbc~\xc82\xc07a\xa5\xe8\xc7\x911\xc0\xda\x87\x91\xf4-\x0f3\xc0\xc3\xd5\xf7#\x99.3\xc0\xe7\xdf\xf0s\xeb\xe65\xc0\x8d(7\x06\xbf\xd70\xc0\xdfbL\x05t53\xc0~]\xe2@\xec\x191\xc0\x179\t\x06\x91\x083\xc0M\t\xc9\xca\xbd\x83,\xc0\xd4\xf9\xaf=\x86\xb65\xc0\xa8\x15V\xf5nV4\xc0\xdd\xecv\rg\x1c3\xc0:G\xdabY\xa74\xc0\xc5\x16!\xf1\xd2\xdb3\xc0\x8c\x9a\xda\x1d\xf3-2\xc0\xf0r\x0c^\xee\xee4\xc0\xb8\x80\xdd*\xe024\xc0\xecBv\xb6\x80+3\xc0:B/\x06Q\xde7\xc05\xaes\x1dz\x155\xc0K\xb2\xa7\xa7.\xe07\xc0\xdeS\r>f\xa77\xc0\xf5Z\x0bn\x85\xc25\xc0\xef\x01\xb4\n\x14\xa44\xc0\'\xf7\x8c\x1d\x9ee0\xc0\xc1\xe1\xde\x8a\xf5P3\xc0Z\x9a\x0e\x8d\xb2K3\xc0\xbe\xa8\x9fDw\x1f2\xc0\xaa\xdd\x8da/\x8d3\xc0D\x87dk? 3\xc0Y!\xb9*\xcb-2\xc01\xd8]9w\xf74\xc02\x87\xa1\x8aC/3\xc0\xe5\xc0\xbf\xb7\t!3\xc0\xfbb\xab\xfe\xf1+3\xc0f\xc7R<\x84\x1a3\xc0x\xd3\xf9\xd7\xe4#3\xc0\xa7Ou\xd1-E3\xc0\x9d\xca@\x08813\xc0&\xd6\x9e\xc2\x85\xf13\xc0\xd4\x9fn\xef\\+3\xc0\xd55:\xa2\xa0\xd83\xc0.`\x88F\xb2#3\xc0\x04quIoD4\xc0? \x9db\xbf\xb1,\xc0k0\xff\x1c\xfc?3\xc0\xae\xb25eo\xa24\xc0F\xf6\x17\x0c\xe9t4\xc0"gH\xbf\x8b\xfb3\xc0\xf7\x90\xd7\x08\xb4/3\xc0\n{\x98\xb5243\xc0\x99HN\x98\x8d<4\xc0\xa5\x14\x06H[\\,\xc0\x8fGs\x9b\x01!3\xc0|\x11\xa5\xe3\xec\xa33\xc0\xcf?\xb8\xb8nD3\xc0\xf8\x91\x00X463\xc05B\xad4v03\xc0D+\r\xfc )3\xc0\x12f\r\x92/\xb64\xc0\x05\xd2\xb0\xe4\xbb\xbc4\xc0\x0e\x1e\x9c\xda\xb2\x0c5\xc0\x05\xc0\xf3\xe7\xf5\xd50\xc0\xfc\xf4!S\xc3\x894\xc0\xfb\xfb\x8d\x08\x0e\xb04\xc0\x9a\x84\xfc\x98\xeb\xbd4\xc0\x94\xec\xf2\x9eK\x874\xc0;6\xbeFF<4\xc0\xa8\x15\xdd\xa4\xfd\x134\xc0\x7f\xbaK\xde\xeb\xb54\xc0\x07MS\xf6i34\xc0\xf0\xa4;8.\xe55\xc0\xf3\xceY\xad\xb3\xad3\xc0X\\\xe39\xe5\xa81\xc0\x9dm\x13\x92\xec\xcc3\xc0\x8cA7\x96\xf5\x005\xc0|;\xbc\xdb5\x085\xc0\xf1\x04}\x92\xabs3\xc0\xf1\xbd\n\xac"\xa91\xc0I\xaaT\x90\xceg3\xc0kr\xde\xc5Fb3\xc0y\x1ai\xda-\x145\xc0\x18\x19\xceP\x12\x065\xc0\xb6@\xa0\xa1\x8d\xe23\xc0\x15\x07z(\x90\xa23\xc0\xef\xef\xb4\xc2t\xff3\xc0/\x9d\xb9 {\x913\xc0u\xfb\xa6\x06M\xeb4\xc0\xf1\xcf\xe1\xb9,\xa73\xc0\xee|\xe0\xcf\x1av-\xc0K\xec\xae\x9f\x1f"4\xc0\x17\x8d\xc4^\xa2\xd0-\xc0\xfb(R\xf3\x91\xcc3\xc0\xd0K>"_+3\xc0E\xba\xad\xd9\xa1(4\xc0\xcf\x88\xa0{\xa6\x8d3\xc0\xc7\x14\xbfr\xbd\xef0\xc0!w\xd0\xfc\xb7d0\xc0C\\.\x1d)13\xc0 $p\xfe\xa6\x1e4\xc0Zm\xdf|\xa6\xa2.\xc0\xd4\x15\xceQ\x1bg0\xc0e\xe4<tMD0\xc0\xcfue\xa7\xa0X0\xc0%oF\xaf\x13\\6\xc0\x80>\xad\x82*s3\xc0\xef<\x9c\xa6\x11\xfe4\xc0\xe5\xeb\xa0\x1f\xb5\xc93\xc0\xaa\xaaX>!\xf82\xc0\xa0\x93\x87q\xc1\xf23\xc0\xdavt\x81\xf5u4\xc0\x18\xf4\\\xd8\x1cl4\xc07\xab\xa0C4o4\xc0\xca|\x10\xad\xe4O4\xc0P\xb2\x85>\xbf$3\xc0P\xa8\x01h\xcfM3\xc0<u\x82w\xb5F3\xc0,\x85\x9c?de4\xc0i\x87m\t\x12:0\xc0A\x87\x14\x9f\x03\x894\xc0U\x06\x93\x85\xe6\xcb4\xc02\x15)\x92!h3\xc0\x19sK\x05F{3\xc0$\x8c\xf4\xb3dN4\xc0\x99w\xe9\tG(3\xc0\xf3\x1b\x19\xd4\xee14\xc0\xecR\x9f\x84\xb8^4\xc0\xa6NF\xc8\xa874\xc0\xd4\xfa\xa5\\\xbbm3\xc0\x86\xeac\xec)*7\xc0\xae\xff\xa6\x8c\x87;3\xc0"\xae<M\x1b\xd92\xc0\xfb\x04\x94v^\t3\xc0x\x80\x97\xcf\xa0$3\xc0\x1e\xd6\xde\x1a;\t5\xc0\xc2\x03\xf4\xe2\xec>7\xc0\xb1\x9feP\xe7M0\xc0\xf2\xb8\xa1y\x1c\xb1,\xc0\xbd\xe6\xbe\xa3\xd4\x81,\xc0\xf6\xccZ2MC1\xc0\x95\xa2\xea\xb9\x03\xa44\xc0!\xa0\xa2\xa8\x8a\xbb4\xc0\xd3\xd2$w-\xd74\xc0\x96\x93d\xcf\xd834\xc0\x97\xfb\xaaP\xc294\xc0\xcc\xd1N\x85r\x035\xc0\xfe\xec:du\xc44\xc0\xa0\x8al\xe21\xc64\xc0\xe0\xaapQ}M4\xc0s\xfbq\xc9\xe0\x043\xc0\x15o\xa48\xe923\xc0B\x05\xc2\x8ch\x8a5\xc0\x17<\xca\x87\x9en-\xc0\x96\xc5\xd2\xe56m3\xc0\xfa\x86 \xb5{`5\xc0\xdc\xbax\xa00U3\xc0f\x96\x84\xa3\xcb%3\xc0\xf2Wy\xce\xbdz5\xc0#\x96Kb\x9a\xd60\xc09_\xfc\xf0\xed\xdd2\xc0\xd8\xb8\x07\xd4\x90=4\xc0\xb8v\xfb\x17\xfd\xb81\xc01K!\xb2)\xde6\xc0\xea"\xba0\xca\xeb3\xc0xr\xfa(\xad\xe80\xc0t\x02\xe7xI@4\xc0V{\rS3%4\xc0\xb1\x03f(\x1553\xc0\xd6\xf9t\xb6\xc5J5\xc0\x95M\x1c\xc6\xf5D3\xc0\xc3\x91\xefw\x86G3\xc0yvd\xdf~{3\xc0\xf3\xfa\x17i\xcaz3\xc0\xcf\xb3\xd5G\xe3?3\xc0*}\x83\xb8VZ,\xc0\xf4\xb8\r\xbbT\x83,\xc0\xd0\x1a\xa5\x0b\no4\xc0i\x17\xa4Q\x8c13\xc0\x1a\xa3Wv\x04\x1f-\xc0\xf1\xd0\xfa\x91\x84\xb80\xc0\xc0\xcfZ>\x95@5\xc0\xc2\x8e\x83\xb4\xcc\xb40\xc0`\xd6\xa2\x91\x99s3\xc0\xe8P\xc1KC\xb9,\xc03\xa5\xa5\x1aL\x993\xc0\x02\x1b8]\x8e\xf62\xc0\x9a\xf2\x10qK\xdb3\xc0U8R/\x9a^3\xc0m\xa0\xb0x\xae\'-\xc0\xbeGB\xb7\xdd33\xc0\xfb\xf5U\x89\xedk4\xc06d\x1d\xab4b3\xc0\xa2e<\x00\xd2\xfb2\xc0\xe6g\xd0\xa2\xf7e3\xc0\x12\xb9\xbcS\xde]3\xc0\xc3\x00i\xd5eh4\xc0\x19\x90\xbe\xe6n\x943\xc0\x12\x9b\x0e\xf1\x95\xb12\xc0\x12\xf9h\xd6\xf2\x8a3\xc0d\xf6\xc2\xc5l03\xc0\xe7\xe6\xba\xb9\xfa\xac.\xc0]\x99\xf7\xaf\xeb$3\xc0\xcc\x0f\xfc\xb1\xb7\x88-\xc0\xd2\x9a\xbdHad3\xc0\xdeqFU\xe3\xec3\xc0bh,\xe4\xcf+3\xc0Z\n\xc9\x0eu13\xc0V\xa5\x17\xaeRM0\xc0\xc7\xa4\xb7\xcf\xe5\x853\xc0q\xb9\xea I&4\xc0\r\x82\xd4\xa0\x9464\xc0\xf6\x11\x85\xc2\xa8+3\xc0\xda\x00\xae\x16KG3\xc0b\ny?\xa3C3\xc0\xccJ\xe6\x92\x9063\xc0q\x02$\xe9l\x180\xc0]e\xa3O\xfe\xf90\xc0DN\x7f%\x9dE3\xc02E\xeb\xf1\x9213\xc0\x15/h\x84Q73\xc0C\x13\xb5\xdeq\xee1\xc0\x8fC\xfe0\x1a\xfb4\xc0\xd1\xa2\xb9\x8bj#3\xc0\x80\x86o\x11\xdcB3\xc0\x8b\xa0\xf3\x97%03\xc0\x19\xb3^\xd4ms3\xc0M\xbd\x7f\xb4S%3\xc0\xa1\xd6\xd0~\n\x965\xc0c\xc2u\xbd\x1e\xb6/\xc0G\x9fz\xc9\xc280\xc0\x83w\x1f\xbd\xbat0\xc0\x87@\x93\xab\x14\r0\xc0~sm\xbb\x1bC1\xc0!)\x16oy@3\xc0p\xdb\x1c\x1a\r\xc72\xc0\x9d>\x8dz\xf2%3\xc0m\xe8$L\xe2M3\xc0\x1b\xd3b\xb43^-\xc0\xb8;(J+\xb5-\xc0\xb1\xa7\x8e\xdb2\xb21\xc0\xd3\x81g\x0b\xa683\xc0A\xe4\xba\xfa\xf0,3\xc0T\x03p\x97D\xfd2\xc0p\xe2\x9d\xd6\xd5\xa24\xc0\xf81>\xad\x90\xdd2\xc0\\p{^(\xb55\xc0!\x0ee\x14\x1d\xdf7\xc0fg\xad\xb7\x14\xef3\xc0\xe2\xc4\xf5\xa7\xa4^7\xc0\x1c\xdf\xa03\xb3r3\xc0\x06x\xbd\xecKc3\xc0\xf6\x0e\xaf\xd6\xb2\xb31\xc0\xe0\n1[o\xaf3\xc0+I\x99\x05\xc5l4\xc0G6\x8a>W\xb64\xc0\x8f2tQ\xdc\x8d3\xc0\x1f\'\x06\xe9#\xbc4\xc0\xc3t\xd4L{O4\xc0\xd8\xad\x113\xa3\xbb4\xc0\r!O\x10X\xb24\xc0\xe5\xa3\x01\xe0G+3\xc0LHh\xd5\x8e\xe54\xc0\xb4\xeb\x8f\xcc\x15\xe14\xc0\xf2Hc\x01\x9f\x874\xc0\x16w\x9506_4\xc0\xa7\xd6\xfe\x0b\xd9\xbe3\xc0\x96\xcf\xd9HB\x8f4\xc0\xb3-6\xfbQ\xe34\xc0~ \xcd\xfb\xfd\xdb5\xc0\xae\xc1C\xcbw\x7f3\xc0\xcb\xd0\x93\xd2\x8a\xb64\xc0j\x15\xdc\xcb\xe1\xaf5\xc0\xff\x9f\xa8}}\x98,\xc0\xc5\x8a\x0b\xc7\x83\xa73\xc0|Y\xdb`\x03\xfc3\xc0\x0bsY\xae\xd8\xab4\xc0cO\xb4\xb3\x01C4\xc0\xd3\xb2\xd4\x8a\xb0\xda2\xc0\x0fh\xcc\xe5\xe1\xe61\xc0\x17+\xfb\x18o\xd24\xc0\xfc\xfb]\xf9\'\x933\xc0\x97\xe6\x8f\xe6\x7fV4\xc0n\x81\xb2AB\xdc3\xc0\x9b\xf1c\xf1Am2\xc0\xeb\xa1f\\\xc8\xf91\xc0k\xef\xdd\x9b\xf7\xd62\xc0\xa5m\xed\x8dI\x025\xc0\x0c\xd5\xb7\x16\xd8\x9e-\xc0\xcd\xf0\xaa\xb9a\xdc0\xc0\xdf{\xb9\x14\xf4#3\xc0 y\xcd\xd2\xbc\x1a5\xc0P]K/X\x155\xc0{\xee\x15P\x06H4\xc0\xde\xfbI\xdf\xe2\x184\xc0_\x94\x1b\xac7\xca2\xc0\xcd\xe8\x9a\x00\x16\xd54\xc0G\xf7\xc9\xb4\x0e"0\xc0h=r\x1bX\xa77\xc0\xe71J\xfb@\x135\xc0:\xe8\xbf\xe1\xa9\xef3\xc0\xed\x85\xa3\xbf\x81\x0c0\xc0\xfb\xb5\xf6\xc6\xc4\x154\xc0\xcc\x0e_\xb1\xfa\xe23\xc0\x8b2x\x06\n\x065\xc05\xf2O\x01\xf4\x173\xc0\xd3\xc6\xe40P74\xc0\xd2\xfd\xcc\xf6f24\xc0~-\x92\x1b@Q3\xc0\x0f\xc6\x16\x00\xd6\xd64\xc0\xc7\xcd\xbdWd93\xc0\xe5\x85\xc2\x9f\xbb\x125\xc0Y`37\x1bi7\xc0\x80\xdd/\xdd\xee]3\xc0\x94\xda\xf2\x0b\xbe\x872\xc0]\xc1\n\x11\xce\xb11\xc0T\xef\xe6\x0b\xcc\xb03\xc0\xbdv\xa6\xee\x16\xd07\xc0\x94\xa3J\xb2\x0c\xd46\xc0\xf5\xc7{p\xac\x170\xc0\xcb\x9c\x16\x80\xf703\xc0\x8f\xbax\xc2\xcf\xf64\xc0\xf4Qr)GK3\xc0\x91!U6\x86~5\xc0\xf0\x0e\x98\xfd\x8f\xf83\xc0\xed}\'\xc5\x86\xb72\xc0\x0b\xc1\x18\xc7\xec\xdc3\xc0\nO(Si 3\xc0V\x87zv\n#3\xc0\x04_Z;r\xcf4\xc0\x06T\xd7\xeb\xd8\xc52\xc0\xde\xaa$*\xa533\xc0\xc7\x1eWa"\xda4\xc0 \xd9{Z3!3\xc0\xb8\xcd(9U.3\xc0\xac(\xbc\xd8K66\xc0\x8b:\x7f\x9b\x1aV4\xc0\xbc\xc4\xb5\xf3\x1av4\xc0\xd4\x1b~\x91j\xb64\xc0\x80\t\xe4s\xa8@5\xc0\x88\x9d\xbfa\xc3?5\xc0\xde/\xf0\x9d\xf7C5\xc0\xd3\x94\xfc\x01\x9b75\xc0_\x1d\xfbX\x8f\x0b5\xc0:\x02W`\x13U5\xc0\xa7\xb9\xe9\xc0\xf0\xb24\xc0\x91\x8d\x84w\xe1\xe34\xc07e\xd6\xdf2\xb54\xc0\x04\xef\xf5\xaf}\xbe3\xc0\xcf\xa5\x9d\xa4n\xe34\xc0\x8c+\x18\xd2\xa3\x915\xc0UFx\xc8\x06\xbb5\xc0\xae\x8e&*\xe7\x9b4\xc0\xf2\xfa\'\x19\xf2\xaa1\xc0\xc1\xdbU;\x1690\xc0a\xc6\xd0^,\xa73\xc0j\rFY\x9e\xae1\xc0\xd3\xae\x1eih\x90/\xc0-Sj^\xa9\xb35\xc0~1\x93\x83\n\xe71\xc0\xbf\xd9&i3\x1d4\xc0\xfdE~\xc2\x8354\xc0\xf5X\xc2\x17\xa7\xa63\xc0\xd17\xce2\xae\xb43\xc0!?/g\xed\xc64\xc0\xb7\x84\xfd\x01\xe1\xb1,\xc0\n\x16\xff\xa2\xf0!4\xc0\x05$\xfc\xdf\x8f.3\xc0\x03Z\x7f(\x99\xd04\xc0[\xf3\xd8\xbb\x00H3\xc0j\x93k\xf4\x9aH3\xc0b\xde\xda2\x9f\xac3\xc0|!%\xeb\xb2\x195\xc0\x05\x83\x8f\xcc\xa4\xdd2\xc0=I\xf4&\xc9\x145\xc0\xf1\xd3\xf9]\th3\xc0\x11Wa\x9e~\x873\xc0\x84\x8f\xb4\x04\x0615\xc0\xb1\x8c\x96\xf8n@3\xc0\xd6\xce\xc2\x8e\xf4\x125\xc0\xb0\x15ak\xcb\xda4\xc0V\x81hVY\x8a3\xc0\xb5\xef\x97\xd5\x8d*0\xc0\xf4\tr$:\xf82\xc0\xd7~B\xd9a\xda2\xc0?\x99\x8a\xed\x95\x19-\xc0I0\xc8Z\xa4a3\xc0\x05BTW\xf2\\3\xc0\x98\x0b\xb6\x9a\xefF3\xc0\xbd\xf4\xe4~-<3\xc0\xf2\xe6\xedRM\xec4\xc0\x95\xcd\xc8E\x99A5\xc0\x8f\x8ecq+\x074\xc0\x99\xe01q\xed\xca-\xc0r\xa65\xa6?m2\xc0\x0b\x15}\xe2\x9bz3\xc0\xd8\xff\x00\xfa\xb5?3\xc0\x07yK\xbe\x0f\xfb1\xc0r\x10\xd1\xe8\xda{4\xc0/(i\x12\x91\xff4\xc0\x96\x8f\x8e\xe6\xe8\xed1\xc0w\xfe\xc1\x95\xcan4\xc0\xbaR4\x1b\xa7$/\xc0v\xe5\x90\xd5\x87\x197\xc0\x87\x1e\x7f\xd5]\x1c5\xc0\xe9\xca\xf2\xd0\xdf\xf22\xc0\xa1\xd4\x84\x0bf\xb43\xc0\x8f\xce\x0f\t1\x8e3\xc0\x0f1\x10\xe2}\xd93\xc0\xe6`\x0c\xe9)\xc53\xc0\x03bzT\x10\xd63\xc0\xe8Y6\xd0\x83\xda3\xc0\x9c\x8bY\xf9N\x150\xc0\xb0vR&\xb4\xda3\xc0\xcd\xb2d\x8cv_3\xc0\x8c=\xfc\xce\xddY3\xc08\xf3\xd4\n^@0\xc0\x97\x86\xd5r\x95F1\xc0\x8cN\xe1b\x9b\xc33\xc0L\xe7\x04\xb0\x86\x0c5\xc0\xe0\x85\x96\xafRM0\xc0 S\x04\xc1\xd4L3\xc0>\xaa\x8c;Pl3\xc0\xcf\x1bVF{\x874\xc0\xf0\x1d\xd6\x1e@\xbd4\xc0\x7fw\x89(\x17z5\xc0\xbe\xadY\xb3\x88\xed3\xc0\x86f\x1b\xe3i\xe70\xc0\xb7+\xb5\xe5U\xd52\xc0\xe95z<H\x823\xc0\xfb\x82B\xb6\xc0\x9a/\xc0\xba\xe5(R\xb0J3\xc0\xb3\x9f\xd7$\x92\'2\xc0X\xee:Q\x16B3\xc0;\xd0\xfc^vI4\xc0\x8a\xaa\x1d\xa6(\xf34\xc0\xc2\xceX`\xd6B4\xc0\x11p/\x8e\x1a\xbf1\xc0eb\xadm\x87\x8e3\xc0\x86\xdb\xbc:\xb71-\xc0r>\x04*\x92\'3\xc0-k\xd8\xbb\x9464\xc0\xfdnl\xdcp%3\xc0\xee\x13\xb9\xce\xac\x903\xc0g\xe81\xfd\xe8Z0\xc0_u\xf1NS\xbb2\xc0\xc4\xdd1!{\xed3\xc0Lt\xe5\x85q\x933\xc0\xe4\x91\xd2F\x18\x0b5\xc0\x98G"Kp\xd94\xc0\xa1F\x04\x9cWr3\xc0b\xe2\xa6\xe3\xd0C4\xc0"DZ\xf9\xce\xae4\xc0\x91\\\x8f\xd5\xf7\x1c-\xc0\x01\x99\x07/|O3\xc0L|*\xb5\x17\x804\xc0\xe6\xa0\xf7&x<4\xc0\xffrJ\x81"\xb64\xc0R\x8e\x1f\x0cLk3\xc0\xb1\x00U\xca/\x933\xc0/l+\xc3B*3\xc0\xb5\x8b\xa6\x9a\xb1(3\xc0\xd7~\xf2\xd6\x1c\xb50\xc0\x10\xd0\xdd\x9a=\xd80\xc0<\x07\xa9"\xe9\xd64\xc0F\xfcQ\xcb\x92\xed3\xc0\xfdcvl\xc9\xe13\xc0\xd6\xa1\xa0\x0eQ\x86,\xc0\xe5\xc5\xfe\x01\r\xf43\xc0 g\xcb\xc0\xbb\x125\xc0\xbf\xbchB\xe5\xe8,\xc0s\xee"\xb1\x8813\xc0n\xe7\xef\xee\xc8\x031\xc09\xf15\xee\xd7B5\xc0\x14\xefj\xd6\xfd(0\xc0Wo\x10a]\xed1\xc06}\xa0\xedR\xb84\xc0\xeb\xa4\xc5\xb8-T4\xc0V,e$\xec\xa14\xc0\x01\x99\xf0\xf2\xd0\x955\xc0\xcf\x0b&O\x19M4\xc0\\\x8a\xff\x94B\r6\xc0\xd5\xa9\xd0\xa2\x91\x0c1\xc0\x16\xad\xf1\xefd\xd13\xc0\xbd\xb3\x9b\xda\xd3\xf84\xc0\xbf\xf9\xc7CjW0\xc0g\x14\xb0C\x19\xe90\xc0\x11A\x81\xd4}j0\xc0\x0cWL\x87\x9f\xfa2\xc0\xf5s\xda6N\xe64\xc0I\xdc\x8a\xac\xc7y3\xc0\xaf\x10-\xcb\x04o0\xc0\xe2\xfb\xc6\x9c\xb2\x80-\xc0My\x00\xfa\xadC-\xc0V6\x86])Q3\xc0\xaa\xa6Ik\xf8!/\xc0~?)m\xd1\x933\xc0\xad\xa2\xe8\x0e4\x170\xc0E\xb0vu=\x9d2\xc0\x8411\x98\xb0e2\xc0R\xf1\x9f|\xb1\x8c3\xc0\xd9\x17!o7V3\xc0\xf1y\xde\xf6UN3\xc07W\xb9\x0f\x7f43\xc0\xab\xb7\xbe\x8c\xe2\xa43\xc0Tf\xfc3l*0\xc0\xa2\xa9!\x86\x90\x8a3\xc0\x1c\xea\xbd\xcd\xdd\x825\xc0\x9c\x00\x02\xcc\xdd\x913\xc0\x9d\xc2\x99\x07\x98\xac-\xc0r\xdc\x0f\xdd^\xa1-\xc0_\xe2\xd4\xc4\x1cD0\xc0\x99\x899e\xf2\x013\xc08\x97L\xbc\x9f\x8d1\xc0\xee\xb8Q\xc8a\xb1,\xc0\x87$\xef;\xe3V1\xc0\x96\xf2#\xd4$\x022\xc0\xb5E|\xb0\xb7%3\xc0\xa9\xd3\x04KCM3\xc0\'\xae\'\xaf\xa3#5\xc0\x02\x03u B\xfc1\xc0\xca5F\xc0g4-\xc0\x81\x0c\x7f\x9df\xe42\xc0\x13\xc9<\x1a\x15o5\xc0\xb3L\xbb\xce\x87\xdd-\xc0CX\x03\xd5\xf0\xe61\xc03\xe4\xb5\xba+\xb5/\xc0b\xfbo\x91\xae\xd71\xc0\x8a\x86\x11\x149W4\xc0\xc0\x0e;\xb8\x86\xde6\xc0O\xa8\xe5\xfc\xdf\xd61\xc0\xc4-o\xcf~)3\xc0Gd\x0c\x01Tc-\xc0U\x12~d\x1090\xc0\xff\x1f\x05pz\x9a,\xc0T):\x08\xa5[0\xc0\xdb)\x9d\xc0\xac#5\xc0\n\x8f\x1c\xe6S@5\xc0\xd7\xec\xe6\xd17\xda3\xc0DG{\xb0z\x9b-\xc0\xbc\xbb\xa0s\x8c\x9e4\xc01\xb5\xd6\xc8\xc0\xd73\xc0Z\xf6J\x8b\x0e\xeb2\xc0xo6=\x82\x081\xc0\xf8I\xb7t\xdck4\xc0A\x93!ai\xb94\xc0o\x8a>\r\x85\t2\xc0\xd6\xf1\xae\x8a\x96\xcf4\xc0\xae\xe3\x86\x92\x19^3\xc0\xd9\t\x8f\x846\xc4/\xc0\xd8\x00[\xc7Q\xbb4\xc0\xaa\xbd.d\xc0\xeb2\xc0\x1a\xdcwE\xe9?3\xc0\x01\x1f\xe0\x90\xfd{3\xc0m\xe0*\xfd\xc5n5\xc0\xb3>#?\xe4{3\xc0\x16\x9a\xdc\xd6tG3\xc0j\x86\xa3Fa,3\xc03{O\xa84`4\xc0D\x0b\x00?\xbe03\xc0~^j13\x051\xc0\x91\xd6\xe2\xdd\x8253\xc0\xfcKs8Qh5\xc0\xfb\xa9\xd5\x13\xaf\x085\xc0E\xd0\xcf#\xa253\xc0\x02N\xf0CK#3\xc0X\xc5jc\xfc*3\xc0\x93>\xb5\x00Y*3\xc0\x7f\x1a[\xf6\xf7L0\xc0{`Go\xf7?5\xc0H;j"\xab%3\xc0b\xdb\xb3\xaa\x9c\x875\xc0{\xc6\xb8\xb0:)3\xc0[\x87g~\x00\xda4\xc0\xe3U\x93{b.3\xc0\x94=\xdc\xb23\x814\xc0W\x0f\x16\xcb\xe143\xc0\x8c\x85\x99\x12\xda\xf83\xc0\x89t\xd5\x92\xba\xa83\xc0\xac\xa0z\x968\x9d4\xc06\xbc\xd9$[\xcf4\xc0\xc2\xf9\xb6\x85A\x0c4\xc0\x9f,\xbc\xfc\xbcB5\xc0v\xbdj\xbdW\xad3\xc0\xb9\xc6\xdeG\xe7\xc2/\xc0\x0b-\x0f\xcf\x0b13\xc0\x0b\xc7\xc7\x01mR4\xc0\xb1\xe1?\xa1v\xbe4\xc0\xfb\x8b\xa7Z\x91\xb84\xc0l\xc3P\xeb\xf5\xe14\xc0,&j\x96Y?4\xc0\xdc,\x0f\x10\x13\xbc4\xc0\x13n,\x8e\xbdC5\xc0\xf4\x1a\x1e-\xf1\xe6/\xc0\xf4\x00K{?M4\xc0\xb7\xbc\x8d\xfbjH4\xc0Z\xb2\xe0\xf4K33\xc0\xd6\x8c0\xb4H\xa54\xc0q\'?\xa5\x99\xb44\xc0\xdaR\xc8\xc3\xb0\xb23\xc0\xe2\xdc\n\x12\x83\xaf4\xc0\xb8\xb0\xb8`\xa1\xdd3\xc0T\x1b\\{Jg4\xc0\xdc\xf1ypn\xe8/\xc0u![\xaarc4\xc0\x0c&o\xea\x8e\xd53\xc00T\x83\xc0^u4\xc0\xac\x19\xa1\x04\xba\xb54\xc0\x85\xc0\x86\xf9\xb1z3\xc0F\xcaq\x9b\x85\xd43\xc0\xa8\n)\xaa\xb8\t3\xc0\xc4\xee{\x13\xee\xbf4\xc0\xf4\xe2n\x07\t,5\xc0\x87\x0f\x7f\x01b*5\xc0\xf8\r\x01]\x9025\xc0K\x03\xb8Sno4\xc0\x18\x1a\xe7\xccJ64\xc0\x1a\x04!\x9a\x1b\xd82\xc0\x14\xb1\xdc/\x82\xc74\xc0\x04\xf19h\xe8\x083\xc0\xc4\xeb~\x9bw\xd82\xc0L\x9d\xcc#\xb0B7\xc0\xdfC\xd8\x03\xcf\x025\xc0u\xf8\xaal\xd3\x140\xc0\x9e\x8bx\xf5\xd7\x1a5\xc0\x90G\xd7A\xd7\xd74\xc0[\x0f\x84[\xd7\xce2\xc0\xd7\xd2\xcbs/\x155\xc0\x11EX\xf5\xeb\xd44\xc0\xbd\xea\x16\x05\x11/5\xc0\x81\xa9\x91[\xe6$5\xc0\x0eN\x7f\xcd\x81*5\xc06o\xf2\x15\xcd\x135\xc0\xdeMTH\x0f\xdb4\xc0\x03\x85A\x9c\xb6\xe14\xc0\xfbZVI\x83\xcf2\xc0\xbf\xe7\xedi\xda\x1a4\xc0s\xa0\x10Q\x11\xe63\xc0\xe1`\x1a\x96%\xfd3\xc0\xd4\xb44$\x99X4\xc0na\x9d\x89\xe9\x8f4\xc0?\xd9\xc2\x18\xdf\x055\xc0E\x15zU\x05[5\xc0\xc2`\xeb\x1b\xf8\xe43\xc0`A\xe6\xb2{\xea3\xc0\xdd\x82\x16\xe9\x82\xb84\xc0%^\x0c\xc1YS4\xc0(\xedG|\xbf\xf53\xc0\xfa\x86\x19k~\x145\xc0?\n\x7fB \xc00\xc0\xf8\xe9:\xef\x91\xc32\xc0\xb6\x020\x8ah\x864\xc0`\xd1tT\x1284\xc04g7u\xb7W2\xc0\x97\x06FC&\x8d3\xc0\x17A\xd3Y\x87\xe14\xc0\xe3^\xf4w\xdc\xb95\xc0<1\x11\xdd\xc6\xec3\xc0\x89\xe5\xcd\n\xa5)0\xc0KW\xaa:\xfcx/\xc0\xfaH\xed\x03\xaeU3\xc0y\xf4\xc7\xa0_\x144\xc0W\x0f\xcao\xbc\x9b5\xc0Y\xf6"\xf6#\xe60\xc0\xaa\x0b\xce\r\x9e\x831\xc0\xd86\xfb\xa0\xba~3\xc0\xe3t\xe4[7i5\xc0`\xce\xf6\xa9\x02]3\xc0p\xb5.\x19\xbe\xd14\xc0\xae\x17\xb2\x08\x02\xab4\xc0sM\xed\xe3\x9e\x9b-\xc0\x13\xe7\x8c<\x12\x864\xc0\xbf\xca8\xba\xf0a3\xc0;\xf2\xb9a\xfed5\xc0\xce\x88\xe0b\xccA5\xc0\xc2V\xa6\x84\x8b\xd74\xc0^\xfb\xfb\xe8\xd0\xd94\xc09\xff+\xe3\x05R3\xc0\xd0\x02D\xbe\x80\xf22\xc0\x89\xb1Yf\xd1V4\xc0\xb6\x14\x1f\x16s\x165\xc0<\xd8W\xc9\xf7\x8b4\xc0lfo\x19I\xbd4\xc0\x9e\xf6\x8b\xe1\xc9\xc2/\xc0\x17\xdbXH\x9f]5\xc0\xf0\x9e\xcfM\xb7|4\xc0\x1c\xfa?yms3\xc0"vI\xae\x9473\xc05\x81\x86_\xa8c4\xc0\xc6\xa1\x17#Io5\xc0\xe6\xca\x85\x8e\xbb\x813\xc0\x94\x0f\xe7\xba\xf9.5\xc0`g7\xbd\xce\xe33\xc0g\xa2|\xf7\x03\xd23\xc0j/\\[#f3\xc0\xac\x0fH\xbdP\xd73\xc0_\x8aU\xd4\xf8\xee3\xc0\xf3\xf6\x81\x18m\xf83\xc0\xa0\xd53+\xbb\xfb1\xc0=\x85\xe8\xf2c\xcf4\xc0\xb1\x93\x87\x97\x1cF3\xc0<\xd5\x0e\xfb\xc5V4\xc0g\xab\x03\x87\xe9^3\xc0\xfb\xce\xacz\xe0\xdb-\xc0\xf4l\xa0\xf8;K3\xc0[;\x93\xd2\xaf\x92-\xc0\xa7\x80\xf6\\\xdc\\4\xc0!\x85p(ya4\xc0D2\x86\xa0\xe543\xc0\xfa_\xc0+\xe6\x142\xc0%])\xedm,4\xc0; \xc0\xa1\x14\xfa3\xc0\xf8\x04w\xe0?U6\xc0\xe5\xfb\xde\x88\x85\x134\xc0\xd4]\x9b\x94Vc5\xc0\xedq\xaf\xf9\x9a03\xc01L\x06\xca\xe9,3\xc0\xd6Gh f-3\xc0\x01MmO\x89\xdd3\xc0\x00w\x16\x88\xb8!3\xc0cwOi\x91.3\xc0\xdb\x9d\xb0g\xb3;5\xc0\xc0\x06\xc7\xf9\xcb\xc54\xc0\xc7&\xcc\x11\x89\x065\xc0\xa1n \x81Qj4\xc0\xed\xd8Z\x0bx\xc53\xc0\xcd\xb4\x16\xf6\x07\x924\xc0{.\x91\xe2\x02\xf23\xc0\xa4\xcb\xde\xba*@4\xc0;\xb5\x98`\x95\x133\xc0\x840\xac\t\x9454\xc0s;v\x899\xf83\xc0\xcf\xa8&\x07-\xec3\xc0\xd9\x86k\x05\xb5\'0\xc0\xf7\xed\xaa\xab\x98\x086\xc0m\x1bX\xb75n4\xc0O\xf9\xe4|r\xc31\xc0\xab\x93;#{\xe43\xc0\x1c\xa7\'\t2\xee5\xc0`\x92I< \xfe3\xc0\xc5\x9b\x1f0\x89G4\xc0\xbaa\xba\xaf\x90\x160\xc0\x97B\x00P+\xb43\xc0Qb\xff\xa5\x06\xa63\xc0\x0e\xf6\xd6\x19\xd8e3\xc0\x0f`\xee\x1f#35\xc0zYv5=]3\xc0M\xcd\x1aFiY6\xc0Qq!v\xf1\x105\xc0o\xee8\x91\xa2.3\xc0\x08!J\x0en\xb35\xc0j4\x87 Q13\xc0\xc9\xb7\xfe\x84`|3\xc0\xbc3\'\x96j\x115\xc0\x02\xe4:-I\xf6/\xc0-A\x8e\xb0k\xd34\xc0\xfb\xee\xf1O\\\xc84\xc0hR\xde\xe5Bh3\xc0Y\x07\x88\x0f\xf7\'4\xc0\xc0D\xca\\\x8f\xc53\xc0u\x95\xac9\xce\x803\xc0]\xe5\xd6\x81\xb9\xf42\xc0\xe2\x14\xdd\xc5\xe5X4\xc0\xa6\x80\xb2\xc6\xfbG6\xc0\xdek\xb2\xad\xdb\xe9-\xc0\xdf\xe6/\x14\xc8@3\xc0\x15\xca\x16W\x94\xbb4\xc0\xd6o,SL\xd45\xc0qWb\xde\x95\x1a5\xc0$\x9e \x82\x1fK0\xc0\x96\x9b\x9f\x0e\xb3\xea3\xc0I\xbe\xa6\xf3\x0fY0\xc0\x0b&Y\x9c\xa0\xd74\xc0\x92\x16<\xb6\x90A4\xc0\x0fU\xb3ImM4\xc0\xae\x8b\xa1e\'\x1c4\xc0c\xa9\x87\xcb\x8aY2\xc0-\x8c\xb7L\xdd\xe14\xc0\xdeO\xcd\xbaTl3\xc0\x13M\xdf\xadv\xef4\xc0[\x9b\xe5\x12\x00\x083\xc0\x90k\x98\x9fy\x00/\xc0G\x06~zOB6\xc0}\t\xa7\xeb\x1a\xfc5\xc0/[7\xbb\x07\xbe4\xc0&1[w\xe9F1\xc0\x17e\xef\x1a\xa7@5\xc0]\xd9IT\x10\xe43\xc0\xcbt%_2\xbc3\xc0D\xc7Ih\xa5\x812\xc0\x81\x92C\xf7Cq3\xc0\xe2\xa8\x9fl\n\xd63\xc0\x97\x0f\xc2\xe9\xbd\xd61\xc0\x0f\x9b\xff\xa9Z\xb52\xc0D\xed\xdaE\xa2\xef3\xc0\xce\xfd\xfdV\x13\xfd2\xc05!L_^\xe90\xc0]\x15\x0e\x96\x15\xf34\xc0M8\xab\xc98\x054\xc0\xc7\xf7A<Wk3\xc0\xbbx\x11\xc1c\x981\xc0]\xfe{\xa7U%5\xc0\x133{S\xbe\t3\xc0K/\xde\xa1T\xb92\xc0\x13Ba\xd9\xaav4\xc0w\r1\x1bq<4\xc0\xdb\xc7\x01\xa5\xb554\xc0\xc8\xbb\x17#[k4\xc0\xd3\no\xf6\xd2\x9e4\xc0h\xcb?\xb7k\xf72\xc0?\x13\x8f\x16\x9f\x864\xc0)\x01\xd8*s\xcb5\xc0\xec\xf8\x9e\xf7\xf1\x0c2\xc0$J|\x02\'\x966\xc04\x007\x89\xcd\x125\xc0\x96\xa3\xce\x82C\xf82\xc0Rq\x96\xe7t\xe82\xc0>\x136\xfd\xff\x8b6\xc0.\x9e\x16\xdaT\x977\xc0\xb83<"\x90?6\xc0%\xfd\x82%\xdbV4\xc0\x12\x89\x0f\xcd$\xbb4\xc0\x87b\xc5\xfb\x14}4\xc0\xca\xb4\x1b-\xe7S6\xc0\x81\x1d\x07j\x90\xc13\xc0\x8f?\xc9\x10\xa5\xf03\xc0\x91\xbe\x01\xe1S\xd93\xc0\x0c\x8b\t4\xd5=4\xc0\xb0\xf9!\xbeW\x814\xc0\xc6\xf0\xae\xa6\xdf\xac4\xc0\x1b\x1b_\xc1G\xa63\xc0t\x0bT\x94\xa4\xa44\xc0c\xab\xc7\xa0\xc9B4\xc0B\x1cR\xb0\x8f\xf93\xc0\'1g^\x04\x0b4\xc0\xe4[e\x89-P4\xc0Q\x7f\xb0\x9av=4\xc0\x07\xd8\x12\xce\xe3\xb2,\xc0\x8e\xdf:4H\xb60\xc0}\x1b\xa9\xfc\x9e\xad1\xc0\xa9\xca@\xf5C\x8f4\xc0\x1dv\xadW\xe9F6\xc0\xfeA\xa6\xacbt3\xc0\xdc8\x93\xd46\xf63\xc0\x03S\xff^#\xee3\xc0\xf4\x19\xa0\x00\xd6\xf03\xc0\xe2\x0e\x12\x0f\x0c\xe13\xc0/\x9aS&\x8ea4\xc0\x13\xcb\x1f\t\xb5\xef3\xc0\x1b\x85\xe88Dw5\xc0n\xa7\xfe3\xfa\x163\xc0pA\xe2\x87\xef\x0b4\xc0A\xb6r+\x04g3\xc09YL\xb6W\xf32\xc0\x02t$\xca\xb2%5\xc0\xea8\xc8S\xba\x167\xc0\xd0M\xa7\xf9\x80g3\xc0\x9f\x9b\xa4\xba\x9a\x822\xc0\xc5\x1b2\xc9Ma5\xc0\xe7\x07\x94Bq\xd02\xc0\xfc\x8d\xf5\xdc\x00o4\xc0L\xcc\xe1\xaf\xb1M4\xc0+\xfa\xd9\xd5Dq4\xc0vV\xb4\xb4\x17\xce4\xc0\xd0g\x81\xb2\x84}3\xc09\x90X\xe9\xb2\xa66\xc0@\xdf\xbc\xcb3y5\xc0`\x15e\x063@5\xc0\xde\xde\xa8k\xb3b5\xc0J\xd2\xb0\x9d\xcb\x0b6\xc0\x03\x9d\x1cN9+5\xc0|\xcd3\xa6\x99\x065\xc0\x99.\x8a\x00k\x825\xc0\xf6~\x11\x16\xb6(5\xc0\xa2\xd8\xbcyTV4\xc0]I8,\xa6[5\xc07"\xe7\xc8-\x065\xc0m\xd3\x1ca\x06\xe64\xc0{\x8a\xfb\xcb\x9d\xea3\xc0\xe6\xa2:\xc4\x13\xa40\xc0\xbd\xef\xd3^J\x155\xc0cf\x1a\xf8\x02\xd24\xc0"\xc7.\x00\xb0\xf95\xc0\xcf\xe3[\xf8]\xb94\xc0Je\xed\x1f\xca\x125\xc0`\x01Cf \x864\xc0>\xde\xab\xb7\xef\x894\xc0\xa1\xd1w;\xdb\x945\xc0\xfe\xb8{X\xc9\xe14\xc0i>\xac{\xb0\x135\xc0z\x9b\xeao\x18\xd34\xc0\x93\'p\xa0!\xcc4\xc0\xb6o\x1c\x80Ne5\xc0\x92\x99\xad\x8d\xf1\x015\xc0\x9e{\xfa\x1e1\xbe4\xc0D\xa6!\x9b\xb8G3\xc0E\x8e\xf6\xfc!L3\xc0\xa0\x7fU\x89:53\xc0\x9a\xc8h\xab\x15/3\xc02T\xc4\x85\x7f-3\xc0\x97\x1a\x08\x16\xef\x1f3\xc08\xc9\x86]\xdd\xc74\xc0T2\xb2v1\xf34\xc0"\xd8*\xc9\xd8\x964\xc0\x8d!S!\xc036\xc0\xc2\xf2\xc5\xe6\xae\xd81\xc0\xb3\xa5LFL\xd21\xc0\xbc<\xbe\xd0\xa9\x803\xc08 j9\xbdO3\xc0\x07\xb7U\x0c-\x1d/\xc0\x84\xb2F\x11gC-\xc0\xccv\xb5b\xd7K-\xc0c\xb6\xccK\x9aD4\xc0\xdd5>\xf0\xf9x3\xc0\x92\x8d\xaf\xcd\x8225\xc0\xdbG\xf6g\x14c3\xc0\x02\x15\xc0\x07\xf5\x973\xc0\xa1\xb5\xeaTS\x164\xc0\xe9D\xbf\x07\xed\x8a3\xc02\xfcv\xd0%\xa23\xc0\x9f~\xc6\xc1\x0fB5\xc0\x03\x93i\xc61\xa93\xc0\x1b\x07O\x16\xcdL3\xc0\x16\x8f\xd2}\xfc\xc6-\xc0\x04\xafn[}\x81.\xc0s\xd1\xf1\t\xc9\xb6-\xc0\x17`\x13H\xc5\xd03\xc0m)Fp~43\xc0P\xa7\xf4\n\xa7y5\xc0\x85\nw\x9a;\xe60\xc00\xb7P\xaa\x97\x8a3\xc0\x00\xf5\xe42SW-\xc0\xed\xeaH\xbd7\xab4\xc0\x89\xd3\xcf\xc1\xbf\x08-\xc0\x8cXy\xf3\xa472\xc0\x97|\x1bJ\xdbQ2\xc06,\x07kZ\xeb3\xc0\x02 PG\x83\xde1\xc0\xce0\ty\xa0\x1b0\xc0\x80\x9b\x9d\xde\x05\xd33\xc0\xc0\x91\x8b\x8d\x04V4\xc0b\x94\xfd)\x8f.0\xc0\n\x9fm\x1b\xaf70\xc0\xcd\x92\xb9\xe3}\x073\xc0\xc8\r\x8bp\xaf\xf21\xc01\xfe@A\x96\xe71\xc0fg\xcf\x1a\xa9\xaa2\xc0\xb8*\xb2}\xc8\x1d0\xc0d\x9b\x9e\xbd\x99%0\xc0\x87\x99V\x8fVB0\xc0rh\\~wP0\xc0\x01\xdb\xd1\xf7\x9380\xc0\xf7\xcd*\'\xed\xf6/\xc0:`\x9c\x9e\x9e\xc7/\xc00B5\x874\x1e5\xc0\x08\xb5\xac\xac_\x842\xc0\x9f~o\x18\x14j2\xc0\xf7\x90+\x16\xf2\t3\xc0\xad\xbd\xb8\xe6\xd4\xfe3\xc0\xa2\xbe\x08\xb0\x94\xf44\xc0\xe7B\xd2-\xd8\xbf4\xc0\xaef\xef4\x17\xe42\xc0\xb1\xf5#\x13Z>4\xc0\xa6\xba\xde|\xd3\xc24\xc0\xfc\xa3\x1fs\x9dX2\xc0O4_\xe20\xf53\xc0\xa7\xfc@@\xa363\xc0?\x1db[\x88\xb05\xc0\xed\xad\x98y+\xc23\xc0\xab\xed8\xc5\xd1\x903\xc0\x0e\xc3p\x96\xa8\xe80\xc0\x078*\x9c\xff)2\xc0<+M\xc91\x19/\xc0D\xb6\x99\x04\xdc\x192\xc0]\xfd\x84z\x8e}2\xc0\xcf\x172Q\xe6o5\xc0\xcf\xba\x99\x96]-3\xc0\xed\x9a/\x04Q\xbc4\xc0\xe4\xcbN\xf2\x9f\xa91\xc0-\xb9Z\xf0\x9cv2\xc0\xf7\xa8\xc1i\xcf\xec3\xc0\x16R\x9f#\xe4\xa33\xc0\x87\xbfH\xac\xa0\x155\xc0\x1aR\x19\x84\x8b\x1d5\xc0M\x90\xf0\xcb\x00\x9d1\xc0\xd4\x82\xe2\x88F\xeb2\xc0\xd3U\xffkR\x8f4\xc0\'\x06\xb1\xb1Z\xff3\xc0w\xd8\xbf\x88\xbe\xf63\xc0\xeb\x0c\xb2\x8a:\xaf/\xc0?\xb6\xfd\xe6\xaeU3\xc0\\\x06\x00!\xf5\xba4\xc0\xf2\x1aQF!F5\xc0vI.\xa1\x99\xe92\xc0'
p16
tp17
bg3
(g4
(I0
tp18
g6
tp19
Rp20
(I1
(I1065
tp21
g13
I00
S'B\xcd\xeaJk\xadS@(OA\xd6\xe5\x82S@\xea\x0c\xb7s\xdc\xafS@G\x83i\x92\xda{S@f\xdc\xb1y|\xa6S@\x92\x15\xf7uc\xacS@\x0f+\x96\xab\xc7\xaeS@\xf0P%\xd4y\xa4S@\x83\'MKg~S@\xb5+\xea\xc0\xae\xa8S@3\x16^\x17\xbc\xa4S@\x87\xd3b-\x05\xb2S@LZ\x15F\xeb\x83S@`\xb1\xe79\xbb\x80S@\xd8\xc1\xbf\x08\xb4~S@t\xe2\xfe\xdc\xb2\xbfS@\xd0\xc2\x00f\xba\xc2S@p\xb6t\x1a\xcdvS@\x03\xd9y\xd4.|S@\x1d\xd0\xa5\xd2\xe2\xacS@fJOj\x17\x84S@\\\'\x98\x8f\xac\x8dS@U\x17BKp\xd9S@\xc5gN\x0fwzS@\x00\x8d\x1b\xe8\xc5\xafS@{\x08\'\x90"\xc0S@t3z\x1f\x8b|S@\x99\x9eX\x86\xc3\xaeS@\x86}^\xcb\x8b\x83S@o\xc4\x1c"\xd1YS@+\x05$\x7f\xfa\xbfS@Y\xd2\xe5B\x9d\xb0S@H\xa0m\x80\xaa\xafS@\xb6\x03\xeb\xe7\xdf\xc7S@:\x9cUq\xb3\x8cS@\xfb\xa8_v\xec\xc9S@\xd6\xdf*\xf0\x88aS@\x98\x10\xa9\xfe\xf3\x8cS@\x12\xac\x16\xe0\xbc\x7fS@Mh\xa1S\x1e\x0bT@\xeb\xc4\x1e\xf9\x9d\xc1S@]\x81\x18\x89\xfc~S@S\xd8\xef\x98\xc6bS@Us@\xfb\xcf\xd5S@0\xee\xe8x\x10~S@\xb3\xdf\xeeo\xd1\x9eS@qz\x8c\xb8\xc1dS@\x9f\xeb\xdf\xa5\x82\x7fS@\xc4F\x15\xaa\xe6\xacS@v\xd3\xe7\x90\xbe\xb0S@\x13\x81\x8d`\x8a|S@X_\xec\xban\xb5S@\x05\x81kc#\x14T@y\x80\xfd\x10\xa6\xb0S@\x03\xa0\xe6\xd6<yS@\xab\xda\x02\xc1\x07\xd7S@BS}\x08\xf4\xbaS@\xdfER\xcd@\x9eS@\xa7~R\x91\xe2\xfdS@\xcc\xac\xa0XG\xb0S@\xb4\xff\xcf\xd0\xf9\xc4S@\x99\xf2U\xc2\xbd\x99S@O\xf3\xc2\xdaQaS@\xe7b\xb1\xabEfS@\x04\x90E\xe8y\xc6S@J?`1\x8f\xfeS@\xb6l^\x8e\x0e\xb5S@\x97\xe8\xef\xf4\xa8\x11T@\x00\x15\xf8\x0f\xc2\xa6S@\x84\xf9\x88\x86\x84yS@\xfb\x8dE\xa4\xa6\xa4S@P\x99\x95\x9bi\x80S@E\x84L\xba\x01\x1fT@V\xb2\xa2@#\xbbS@\xa7\t\xa3f\x17\xb9S@\x8e\xcf\xbc\x8e\x9d\xcfS@\x13\x9a\xac[\xed[S@\x13\xe3\xa4N\xc0\xc6S@-Mo\x00\xdaPS@\x8c\xe4j\x1bQ\xb5S@\xad\x05\xcaM\xab\xb0S@\x85\x03ir\xad\xc9S@\xd9\x03|\xd0K\x8bS@\x00 \xa4\xf2uwS@\xcbT\xad\xa0r\xb4S@\xb5;\xac\xf4S\xabS@9\x04\xab\x18\xbe\xafS@\x0c{\xa9f[\x88S@\xa5\x9d:\xe5/\xaeS@\'\x8b\x00\x03\xd1\xb6S@\x99\xdd\x10J\teS@\xd3\xcaA\xe7\xa8\xacS@&\xbf\xa3=\x92eS@\xfcq\x94\xe5\xdadS@@V=\x1d\xcfbS@c\x95\r8H\xadS@\'\xc5\x03\xa5\x0f\xfeS@T\xe7#\xf2\x85&T@_\xf3V\xe3H&T@)\x02\xda\xe4\xf9\xafS@\x06\xbe\xf1\x82\xfd%T@\xd6\x99.\xd5\xe3\x87S@n}B\xff\xe8\xdeS@X/+\x016\x98S@\x13\xb8\xd9\x8fK\xb9S@\xccq\xba\x14\xe8\xb8S@\x83\x18\xf9\xfe\xaf\xb6S@\x88\x0c\x14\xcd?\xb6S@\x87AWiF\xb6S@\x9a\xf3g\x1d\xa9\xb6S@XtGq>\xb6S@\x13\x03p_paS@X\xe1\xb2\x14K\xbeS@m\xd0\xf9\xdaQaS@q?\xdd#u\xbfS@^\xe7[\x9b\x1d\xb8S@6\x05\xa0\xab\xad\xacS@\xcabW\n\xdd\xb2S@\xd2xZ\xc4\xb1\xb7S@f\x1d\x10\x16\x91fS@U\x86\x93GQeS@\xf4&u`\xfb\xc4S@\x81@\xe4t\xa6\xb0S@\xd2\x19;H\xe3fS@\xaf\x1b\xa8\xa1\t\xb0S@9\x86-\x9c\xc6\xafS@.\xb8\xe0\x0b\xe3\xc7S@\xd5\rf\x8e`\xc7S@ow&\xa5\xdd\xc7S@K\x18(\xcb\\\xc8S@F\x80\xfe\x9b\x8b\xc8S@\xb2\x01\xeb\x0f\xf9\xb1S@gT\x1f\xf9\xa8\xb1S@\xf0\xf7\xf9&w\xb2S@h\xca]\xfeJZS@#\xfdz\xa2$\xb0S@\xd0\x1eE\xb4\x9e\xb0S@\xfd5&\xde\xa8\xafS@\x9c\xd2-\x11\xc8\xaeS@\xd5\x8b\xfe\x8d\x05\xadS@\xb8{\xd7\xebR\xacS@\x10\x8e\xfb`\xa0\xaeS@=a\x8e"\xf8\xabS@y\t\x0cqwrS@<M\t\x8cL\x18T@P\xf02\x08.aS@\x18\xca\xf2\t\xd9\xa8S@\xaa\xd7\x94h/\xadS@\xb4\xd1$f\xf0\xacS@[\x06cW\xf3\xd3S@\xc4\r\x82\xd0zbS@\xe0\xba8\x8b,\xd5S@\xa6\xb9\xc8\x8aq\xd5S@\x98\xb6\x14\x06\xaa\xabS@\x9c\t\x93\'\xdc\xa9S@\x8d\x16a\xe5\x84\xa5S@k\xe1Quy\xd9S@\x1d\xf0\xc0\xb5\x8a\xa5S@\'\x1c\xd9 i\xd9S@\xbe\x1f,Ut\xa8S@\xd5\xafX}J\xdaS@7L\xd8O\xe5\xc5S@\x81\xa6\xc9\xf8.\xa5S@\x90d\x9d+\x84\xc7S@\xc0\x1c\x1ai-\xddS@\x995f\x1a\xd5\x9eS@\x04LIk\x8f\xa2S@d\xfd\xb3\x90\x94\x9cS@\xd1\x11\x06\nFeS@\x00\xb1\xc7\xd3\x87\x02T@\r{p|\x88\x97S@\xf6\xf0y*\xca\x0eT@$K}\xa3A\xd7S@\xa2\xd5\x80\xf5\xd9\xfeS@\xfd\xc0\n\xa7/\xfeS@\xb8GOHT\xfeS@n\t\x82?\xef\x9bS@gD\x12\xf9\xc9vS@\xf3\x0bZ#\x9a\x92S@\xddI\xff\xebhyS@\x83\x1e\xfd\x92\x15vS@\xf3\xbe=\xf7wzS@\xcayP\xed\xa9}S@*>\xf5\xb6\xde\x8aS@\xde.\x81\x90\xea\x8aS@x?CzT\x8aS@\xfe\x82\xf0\xd98yS@D\x1bY\x82\xab\x84S@Q<9\xee\xe3zS@\xa7\xae\xb8=\xc3\x87S@\xb1i\r\xe02\xf0S@\xcaA\xbdC\xba\x80S@\xfd\xccMb\x8e\x87S@\x98\xe5\x97(||S@\xbc\\q\x1e7\x81S@\xa0\x14U\rh\x84S@\xc5\x1b\x13=W\x7fS@\x0f\xf6\xd5\xdf\x90\x83S@\x14\xd2\xf9\x88\x13\x84S@\x017\r\x89\xf5\x82S@\x01\xb7\x9f\xfac}S@\x84;\x8c\x9d\xee\x8bS@\xd4\x83;\xdd\x8c~S@z\\*\xae\x12\xbbS@\xfd\xa9\x96\x19h\xb5S@@\xa07\xa9\x10\xb5S@/\xdd)\xd4$\xcbS@,a\xd1A\x95qS@7\xf4\x0c\xabu\x12T@\xcb\xbd\xa4g7\xb0S@E\x98r\xd8\xb5\xb0S@ l\x9cMHfS@-0\x8f\xfe\xa3kS@*\x9d\xcc\xf8\xa9\xb0S@\xdep\xf3\xd6\xc1\xb0S@\xfd\x1elU\x17\xacS@\x9a\rd)\xe3\xabS@eQ\x1b\x82\x90\xadS@\xd1Ao9\x8b\xabS@\xdf\xd0\xe0a\xa5\xaaS@j\xf3\xcf\xe4\xda\xa6S@A\x08\xa1\x98v\xefS@\xf3\x9a\xfey\x9e\x97S@\r\xa3P\x810\x9fS@E\xf6\xe9\x05\xca\xd8S@\x97\x98\x9b\x13\xcd\xd3S@[\x05)RU\x99S@\x86E4\'\xa7\xc9S@\x0b\xedZ5\x18\xb9S@*Qd\xfc\x0f{S@\r\xe1\xaf\xc1\xf6[S@!~\xb7\xf68\xbfS@W\xaf\xff\x16SfS@\xdc\xe0\x83\xa1C\xdaS@\xf6\x10\x8a\x17\xc8\x98S@^:\xd8>\xc7yS@\xe4\x1d_\xb8\x8c\x08T@D\x16b\xd0\xfc\xa4S@\n\x81?O+\x81S@\x16:\t\xea\xbe\xc6S@\x1a\x94;\x8e\x18\x8fS@\x0e\x0eF\xa5\x9e\x84S@\x1f\xfc\xce\xf2\\\x88S@bnt\xacU\x89S@\x91\x02V\x16\xac\x89S@(\x16%\x94\xba\x88S@\x89\xc9"\xa6\n\xb0S@\x12\xd5>\xba\xbc\xb0S@d#O\x16\xb6\x8dS@\x9c1&\xf4\x8a\xc6S@\xe3\x7f\x00\xe7\xc6\xbdS@\x0bB\x94\xf3~\\S@\x14\x1d"\xa8\xd1\xc4S@\xfa\xec\xde\xafG\\S@f\x9e\xf3\r\xf6\xd3S@4v\x83^\xd6\xb0S@\xa6\xab\xa5"\xc2\x8bS@\x1b&\xae\x0f\xbcvS@\x8f1\xd0\xc3"\x8dS@\xe9\x83\xae\xb9m\xd4S@\xf7\x93{\xd7r\xc0S@\xc8\x88\xb2\r\xdb\xc6S@I\x10\xe01\x87\xc0S@$\x90"At\xd5S@d\xect3\x8f\x8aS@\xb5\xd6 )\xc9\xd5S@\x93\xa9w7\xe1\xd5S@\xf901\xf3\xec\xbfS@T\x8ak\xf0W\xd7S@\xd0\x89\x8f\xcd\xdf{S@7\xf3\xb6\x14:\xd9S@\xba\x05\x8bV\'\xc7S@\xf9\x97\x91E]\xc8S@\xe7F\xa3X\xd3\xb8S@\xc8u\xce\xf2\xe3\xc5S@\x1f\n$^\x1b\x8fS@dg\xc3\x8d\xdayS@&,\x9d|\xa6\xb8S@T\xddi_\xaa\xb8S@\xaf\x10fmv\x12T@\x0f,\x08\x17\xbe\xd0S@\xdb\x14\xbaE\x1e`S@\x13\x84\xc4c\xb1~S@\xab\xa9\xcc\xdd\xb1\xb6S@q\xb7B\n=\x84S@y\xe3\x10\xdb-\x84S@\xf7x\xea\xab\xc7\x0cT@SK\xffP\xfd\x00T@\xae\xc5;\xa7\xb5QS@e\xa5C\xc9\xaa\xb6S@D\xaf\xd0\xdc9\xb6S@\x9d\xe8\xd6\xd2\xe1\xc7S@EC!\x89#\xd8S@\xe9\xba\xa9\xbe\xd0\x98S@\x80\xb01\xd7\x1a\xb5S@\xe6\xabhcN\x84S@Y\xd6\x1a\r\xfd\xc4S@g\x00\x8c\x19\xc8vS@`\xfb+B\x04\xc0S@\xd0\xbf\xdc\xc6\x97\x8fS@\x07\xb2\xe3\xd1*\xfdS@\xad|J\x92O\xfeS@\xc5\xa9\xb6\x80y\xfeS@\xf1\xf9v\xe2h\xfcS@\xbe\x86q]GfS@\xe9\xad\xe9\x07\xd3\xb2S@\x98ye`@\x7fS@ \xc3\x15\x13\xdd\xb1S@\xc0H6\xc6\xb1\x84S@\x84\x18*\x1f\xf0\xb0S@\xcc\xbb\xa8w\xc1\xadS@\x1a\xff\xf4\x8c6bS@\xd6\x9d0\xdb+\xb1S@\xba\xa8\x8f\xad\xc8\xb0S@\x12S\x05=\xc9\xbbS@\x07\x84U\xf1\x03jS@\xaa\xe7D\xf4\\wS@\xb0W\\\x9d\xbd\xc9S@\xc8\xd3O\xd7\x0beS@Y\xef\x06UNaS@\x93\xdf\x97\xa2\x01\x84S@\x89\x12\xda\x93\x1d\xe8S@j\xb4\x83\xdb*\xafS@LN\xff\xdeabS@\x1b\xc5\x91o\xd9\x01T@\xc8\xabAe\xd5\x8aS@\xf4\xad\xc3\x8f\xfc\xb1S@H\xbb\x9cd\x95\x9cS@\xa8\\\xa6\x93\xb8\xb1S@\x18>\n\xe3R\x8aS@3\xc7]\x8f\x9b\xb0S@KT\xa0tE\xb0S@\xf6\r*\x94\xa6%T@9\xb8\xde\x8e\xe8\xb0S@A{}}\xb5\xb0S@TR\xb7\xcce\xafS@y\x82\x86]\x1b\x84S@:\x12p;J\xacS@\xb6\xa7\xf7\x16L\xafS@\x13\x1b\xe55S\xb0S@\x021\x8c\xf83bS@\x9f\xae\x1f\x86"&T@\x9b\xb8\xb6\xbc\x99\xaeS@6\x182\x90\xf3\xb1S@\xf8\x0b\\\xceT\xacS@\xa5\x1bv\x1d\x84aS@(d\x1a+YeS@\\\xfc\xb9\\\x8d\xadS@\x12\xc4\x13RlfS@/YlE\x97#T@V\xdf\xafLO\xbeS@.\xb6\x16u\xac\xadS@M\xe1BI\xc0%T@\x06\xae\xef\x07\xef\\S@FY\xe7&\xc3\xf2S@,\x91\xdd\xdes\x1fT@\x02*U\x03}\xbdS@\xa7\xacs\x032#T@\x13>\x0fF(\xadS@\xacc?\xa22\xb0S@\xc7\x042&\xc4\xefS@\xdd\xe3\x94l>yS@\x95\xf9\x8d\xe6\xcc\xacS@\x0c\xd4\xea\x18\x85\xacS@api\xb4\xd5dS@\xe2|\xd6Ar\xa4S@\xb5\xeeIOp\x83S@\x05\xeeG\x80J\xabS@\x0f\xf6\xa4E\xd1\xe6S@\xcf\x10\xc8\xf8\xd1dS@\xea\x83x\xbc\xa9\xabS@\xf8\x1cAC"\xf6S@\xc1\xbe.\x02\x03\xeaS@\xcf9H\x00\xa7dS@\xbbpN\x84\x86\xa5S@z\x92\xa43\xd3\xa9S@\x90\x90\xa1\xad\xf3\xb0S@%s\x106\xf1\x82S@Z\xe5d\xc1\x8f\x83S@\x96Q,?.\xceS@`\x82\xca\x88\xc6\xb0S@\x10#qE\xf9\xadS@\xbf\xdb\xa7+-\xafS@0;\xf0\xe4s\x83S@R\xdaj\xd4\xf9\xd4S@~1\x8bK5\x94S@@\r\xfd\xe6;bS@eU5\x0fB\xc8S@\xdf\xd8-\xd6}gS@\x17EVc\x9d\x9bS@\xe6z\xaa\xa1\xf6\x00T@\x8av\xefm\x15\x86S@}\xd3\\\xc6\x13\x98S@\x0e\x9b\xb8<\xfa\xb3S@\xb6\xefV\x7f\n\x9bS@\x8f\x11 c:\x07T@\x0c\xff\xad\xd2\xce\x81S@\x0f\x03Z\x13L\xb8S@\xe4\x877\x8f\x17\xb6S@\xd3\x9e\xa017\xb6S@v\xde\xfe\x1e\xa4\xb4S@\xca\xb4\x04\xf4E\x7fS@\xfe\x18I\xad\xe3\xb7S@\xf6*\xf1\x01\xac^S@\xe8^\x1e\xfd\xdd\xb8S@\xf1|/z;\xb9S@\xea\xa1\x03f\x16dS@\x9a\xda\x96\xd6\xe9\\S@&\xd5RG\x18fS@\x02\x07\xbaH\xf9\xb1S@\x9c\xb7d`\xce\xc4S@\xe3\xb0I\xbe\xf5\xc4S@:T\xce:\x90\xb3S@P\x96Q\x8d\xc3\xc5S@~\xee\xc1\xafy\xb2S@\xf1\xa9\xf6\x81\xf8\xc6S@\xd3\xd5\x8b\x08D\xb0S@\xac\x94\x99\x99\xdb\xb0S@/\xbd\xb6\xd2\xe1\xafS@\xef\x13\xb9\xc0A\xacS@\x8bf\xbe\xacZ\xb0S@\x15\x1e\xab\xae\xaf\xb2S@\xd9K\xcf"$\xb3S@30\x91\xac1_S@\x13z\x15\n\xdaaS@\t[\xb5\xa0\x8f\xf0S@\xec\xd0\x19\x02\'bS@\xb7@tI\x01bS@8\xbf\x1f\xb3\xf0\xedS@#\x1a\xf1\xaa\xb9\xb1S@\x85\x05\x8fK\xed\xc0S@C-\x99\xb1\xd3]S@\x15\xfd\xc8\xad\xd4\xabS@\xd4n\xc6\xe8\xf9aS@\xd1\x0e\xa9\xb25bS@\xb7\nA\xbf\xb8\xadS@&\x0b\xf7\x19\x9c\xb2S@\xf9\xf4\xfc<\x12^S@@~\x9a[6\x86S@\x15\xcfQ\xc8\x04aS@J\xa0\xcd\x95\xae\xccS@Z\x19m\x9d\xdb\xccS@A\xc30\xa4\xbdaS@"\xfc\xf6G\xc9\xacS@j\xdc\xe5\xb4YwS@8\x11\xa8\x8bx\xacS@\x86\x9bk0\x1c\'T@\x92\x82\x03\x18\xeayS@\xe6\xd0m\xe4\x85\xacS@\xcaJ\x0eK\x9f%T@V\x16\xd9\x16\x9e\xabS@*\xf8f\x95\x98\xaaS@\xbfr~.\x08&T@\x0fL\xa8 \x99\xe9S@mV\x8b[\x1evS@DuID\x96#T@\xb7$\x92\n\x05\xbfS@\xfe\x9d\x95\x84g\xd5S@\xee\x995\xbd\xd6\xd5S@\x14\xbd\x99\xa2H\x88S@\xdf\xb2\xac\xa21\x88S@E[\x83\to\xa8S@$,~\x7f.\x90S@\x1a\xac\xdb\r\x13\xa5S@\xe6}\xc4\x0b\x11\xc7S@K[\xf3\x1ei\x1fT@\x04\xe0\x9e\x0f\x9d\x89S@\x055k\x8a\xab\x88S@\xa8P\xbb"\xfc\xd6S@\x01\xff\xeb\xa1\x8a\xf5S@\xab\xbd\xaa\x0ei\xa0S@F\x0e\xfb\xdc\x0b\xd8S@\x9b\x8a-$\xb5\x8dS@]\xd3\xd1\x16\x8b\x12T@x\x11\x1b\xb9\xe7cS@\'\xdc\xd0\xd2q\xa6S@\xeeX\xfbjLSS@(:\x18\xd2\xa6\x1cT@\x84\x19\xd0\x1f\x93\x9cS@\x9a\x99aQ%aS@\xef& \xd4#`S@U\x95\xe7\xaa\xf8\x8cS@}\x17&L\n\x8dS@vs\xb7m\xc6\x11T@\xeb-\xe4\xf6\xa9`S@\xd5\xd8H\xc0>\xebS@\xa4\xab\x11\x80@\xebS@\xcc\xdb\x15bj\x11T@\x9f\xa7\x02\x92\xfdeS@\xc4\xf0R\xcd?\xacS@^8r$\xafdS@J\x8e9mv\x12T@i\xc3[\xfc\xb0\x84S@\xd0\xe3V]\xcd\xd3S@`\xf0Q\x92S\xafS@\x03|\xf8p\xa9\xafS@\x92\xacYx\t{S@U\x80\xc7\xd69\xf2S@<u\xc2\x82\x16\tT@.\x95M<0#T@\x1b\x13u\x1c\x14\x8cS@C-F\xfes\xeeS@\xc6\xdc\xbb\x87\x9d\xc5S@\x9e\xd3{\xe2\x03\xecS@\x0c\xcb\xd0D\x85\xb7S@\xbbE\rB\x14\xc0S@\\\x9f\x117R\xccS@\x00\xdbB-\xdb\xabS@U\xed\x08\xc7\xca\xd4S@\xce"%\x02\x8a[S@\x9a\x88\x84\x90\xd6\xc1S@\x8d#\xa6\x89\x87\xc8S@\xa4h/d\xb1~S@K\x86\x84\xd1\xe5\xb1S@\x9b9\\pg\xd9S@\xd0Xy\x1b\xfb\xeeS@\xfby\xe6\xb6\xb1\x80S@\x90\xa3\x1e\x1c"\xf6S@H\xb3\xea\x83[\xd7S@\xb7\x944%\xc5\xa9S@iMH\xbd\xfc\xabS@\xe8\xe9 \x9e\xf8\xd3S@\x9b8\xd5\xf7t\xa9S@K_\xa6oE\xb5S@~\x8e,\xe2\xc1\xbdS@\x10J\x12\xc7\xb5\xf6S@\xd3\x993\x9e\x99\xf4S@Y\x7f\x9d\xb23\x83S@\'|\xc6\xec\x01kS@8>$F`\xd6S@\x0c\x0b\xb3z\xda\xd6S@\xf1\xcd;\xb3k\xcdS@\x00\xe6R\x1es\xb2S@\xc5\x9f\x9a\xa1E\\S@o\xe3\x19\xd9\x0c]S@\xec-\x07B\xc3\xb0S@\x92x\x82\xc6\x9c\xa4S@\x85>\n\x90Z\xa4S@q\t%\xca\xc1\xafS@[\x11\x0e\xf2J\xa6S@?RV+-\xafS@\x9f\xf1\xa1-\x08\xa2S@\xdcG]1\x80\xc6S@\xafz\x0e\xb4PRS@\x9aa\xc5b\x88\x9dS@-\x8b\n9\x1e\x14T@\xd6o\xb4d\xd4\xe3S@\xaf\xa4H\xd30\xacS@\x16\x85\x87\x14\xb9dS@@\x87,\xd3Z\xc6S@=rl\xde\x88\x8fS@<!\xffq4\x89S@m\x12\x83\xcb\x07|S@6\x107\xf25QS@\x9a\x00\x1c\xb67VS@\xfe\x1dw\x02\xfd\xa8S@\x02\xfa\xc6\xd1P\xefS@uI\xab\xa4\x8a\x05T@%\xdd\x81\xdeL\x03T@\x81P\x12\xbd\x1dSS@U\xb1\xedu\xfbcS@\xcf\x8d(<q\x8fS@I\'\xcfT\xc2\x02T@\xce!\x1a\xa9\x11\xbbS@\xe5\x07\x94\x01b\xbaS@)\x01Z\xccs\xceS@\x84\xe4\x9e5\xbe\xbeS@\xc7\xd5\x9f\xec\xcf\xd6S@\x94g5\x14\xf9\x00T@\xcd\xf7\xc1_t\x1fT@)\x045\x84\xba\xd3S@\xde!C\xcc6\xd8S@O06\xcd\xa5\xd7S@tBW.\x89\xd7S@\x08\xc1m\xd3\xba\xcbS@\x8bTF\x97s\xd9S@\xef\xcb[\xb4[\x00T@\x8a_\x9es/\xd9S@\xe1\x1a~\xde\xa5\x9fS@7\x87\xf7%c\xd9S@\xfc!"LV\xc6S@\xa0z\x96\x87;\xc6S@\x81\xdbN\xeaZ\x00T@\xff)\x88\xb7CUS@Y\xa5\xc0\xd4\xd5\x04T@\xd2p\x0b\xb4\xa3\xb2S@Wbt7\xf0MS@\x02m\x12\xba\xc1\xd6S@\xf7\x8a\xa3G\x9f\xcdS@<H\xeb\x12\xad\xc7S@z\xb9\xd71e\xa6S@\xee\x13]7\xf8\xd6S@]\xff\x03\xfa\xe1\xb2S@\x1e\x9f]\xd3\x0f\xbbS@\xf7\x89\xaf\xfb\xb4\x9bS@{\xe2z\xc9\xeb\xcaS@=*\xb2?\xe4\xc0S@\xba\xe1\xc1\xc2#\xfdS@2m{\xc3\xe4\x04T@\xf1\xa4\xe6r\xee\\S@\x8f5\xe2\xd3\xc9\x98S@m+\x1fl\x84\xd8S@\xac\x95\x10H`\xcdS@\xb6\xa0\x9c?\x0f\xb1S@B\xf9}\x0eX\xfeS@\x84\x06W\xe6w\xaeS@\xcf\x0fc\x05a\xfeS@\x1eQ\x0c\xa4s\xadS@2`\x87\xbbj\x92S@5\x94Q\x1f\t\x8dS@\xfd\x95^\x92\xe9\xaeS@\xfcQR,\x82\xc6S@i\'\xc8\x0c\xcc\x8cS@\xd3\xe1\x1b\x81\xb0\xbfS@\xc1\xc8\xeaH\x85\xd9S@]\x85\xc9\xfa)_S@p7<[-\xc5S@(,!\xb8\xbf\xdeS@\x90\xb3,F\taS@\xa4$\xde\xb7W\xafS@\x18\xee\xbe\xe0y\xecS@L\x10\x1d\xbby\x9cS@\x80\x10\x0b\xb9D\xbaS@\xf6@\x90\xa8\xb0\x88S@\xc9\xbej\xf7\xa6\x89S@\x82\x06\x98\xa8g\x9bS@\xbb\nBlY\x89S@\t\x08\x0e\xd1h\x88S@\xfeL\xa6>\xa2\xb8S@\x8f\x99\x7fjGaS@\xf4A\xd6U\x99\xb8S@?\x97\x07\xb1\rRS@f\x18\xb1\x01\xde\xb7S@\x19c\x88D\xe0\xa0S@D[@5\x8f\x9fS@H\xec\x06\x1bC\xb6S@\xb4t\x9e\x17H\xb5S@)P\x97\t\xac%T@`\x12L\x91\x87\x86S@\x84\xcbH\xac\\\xe1S@\xe9z\x85\x90$fS@\xb1\xd1\xf6\x80\xb4\xb2S@\xda_\x94\xf6c\xa2S@\xf4p\xa6\x08(\xb2S@\x96\x11\xfcI\x19\xa0S@\xf6<\xb3L\xba\xb0S@\x89\\\x15\xafMdS@K\x95\x99\xb9\xb8\xafS@\x93U\x83\xe9xyS@\xff\xc6\x1e\xaf0aS@O\xf6\xe9)*\xb4S@]F\xad\x0c\xa8\xb4S@A\x8a\xd3\x19azS@\xb5\xd8\x96\x8da\x8dS@Z\xfeGF\xabaS@iO\x92-\xff\x15T@\xe1\x96\xfb\x03!\x85S@`\xe8$\x01\xc3dS@\x1a\x7f\xe9xU\xb2S@\xea\x8c\x94\'\xf4\xb1S@\xa3\xa4\xfe\xd8\x85\xb2S@\x9f\xfb\x16\xdf)jS@\xe9\tZ\x17\xb4\xb1S@BYA8\x8b\xb3S@\xaf\x0b\xea\x81\x0c\x15T@8\xa7\x85XJ\x89S@V\xe3\xce\xf7\xe6dS@\x9exXY\xc3\x84S@\x92\x05\x80\xeewfS@\xd3C\xb3&\xe7\xb0S@.\x9b\xba\x88\xa9bS@\xed\xcf\x0c\x95\xbb\xb0S@\xfeZ\xf8\xb0\x97\xf6S@\x11[\x8e<d~S@\xf0\x04V\x14$\x14T@\x82i\x18\x8c\xbb~S@\xf2\x10\x8co\xc9\xf6S@\xbfI\x8f\xd6\x1dfS@\xdd\xcb\x1e\xb1\x05\xb0S@\xb4_\x1d\xa1(\xabS@9\xf3\x8f\xc0E\xf7S@\xc6\x12\x99\xafd\x01T@B-rr\xaa\xafS@\x98K>L\xf1\xb0S@6\xbd\x9b\xe1\x85\xb0S@\xef\xca\\\xb1\x9b\x82S@\x07rR\xd7\x85fS@\xbew$\xdb\xec\xabS@\x90S\xa6\n\x1c\x1dT@\n\x1e\xe0\x10\xae\xadS@\x08\xa7\x8d.\x1a{S@\xa9\xd3\xd8"JzS@\xd9\x05d\xd0\xa9qS@\xf2J\xca\xfe3\xadS@\xf7}S\xe1\xc8\x11T@/z\x1e\x85;\xadS@\xe5w\x85U\xea\xabS@\xa1\xa0\x93\'%|S@p\x10\xb0\xb1u\xacS@\xba>X\x90`\xabS@.=\xb4Y\x83\xacS@\xba\x04\xd92-\xacS@\xad\xa7\x1b\xac@\xacS@,\x99\xd4H\xa5\xabS@\x11\xa0\xbb\x82\xaa\xaaS@\xc0ru(\x8f\xaaS@W\xf253D}S@-\xed\xae\xb8\xb7\x82S@\xa6W&\x81\x8d\xa6S@\xb0\xff)\xcad\xa6S@\x0f^B\xfc\xee\xfeS@G\x1fU\xb9\xee\xa2S@\xd8\xa1\xa66\xdd\xa9S@J\xcd\xde\xa4l\xaaS@p\xeci:o\xa4S@\t\xa7A7\x84\xa4S@\x805{\xfa\x0fjS@\x7f\x8fTT\x94hS@\x9fU\xbc\xb0\xfb\xa3S@\x0f\xb0vg1\xa5S@\xa2\xbeM|\x90XS@5\xe8"<\xca\x7fS@\x90\xc1\x18\xb8\r\x87S@\xd6^f\xbe\xf7\x82S@\xc4o\xe6\xa6\xccPS@R\xe4F.W\xd8S@,\x9d\xbe\xd5\x81\xb0S@\xdf\xe6\x1c\x9f\xf9\x8cS@\xf3\x0e\x8d\xcfV\xf2S@\xbe\xcb\xe7\xdeH\x00T@\xa1\x9a~\xb3\xc4\x14T@[pX\x01\xa9\x81S@\xf8c\xc9\x03h\xd5S@"\x16E\xd6f\xb2S@n\xcb\x90K\r\tT@\xdd7)\xda\xf0\xe1S@xa\xaf\x05?&T@\xf4/\xcf\xc5*\xb3S@9\x1bD|\x12&T@Z\xa75O \xb1S@\xa5\xe5u\x9fm\\S@*L\xa7\x83\xf4\xaeS@*r\xe5\x99G\xaeS@\x0b\xeb\x7f\x90\xed\xabS@+\xac0,\xaf\x90S@\x91\xf6\xa9rO\x90S@\x13\xe1\xb2QS^S@w\xd7\x97Z\xb8^S@Q\x12KC\x1b\xc8S@\x84\xc1\x92 \x96zS@\xca9\xbfF\x01]S@\x92\xa8D\x14M\xb2S@d\xc9\xfd7I\xadS@\xcd\x19]\xe2\xf9\xadS@\xc9\x1a\xf2\xb8\xde\x13T@\x04m\x82U\x1b\x83S@\xe6\x86\x8a\xb6\x17^S@\x96N\xa2\xfaz\xe7S@\x86\xd9\x85\x16\xc2\x0cT@:l\x15 \xb2~S@\xa2\xbb;\x86\xab\x9bS@c\xc9\x94^\x8e\xc8S@\xdfm\xe2\x1cK\xafS@\xcb\xefV\xc0:\xb7S@@\x80Je@\xddS@\xae:\xfe\x86D\xd5S@\xe4\xa7\xaf\xd5\xde\x8cS@\x86\xcc`\\\xffyS@\xe7\xde\xf2\xb5\x8byS@Pi\xfe\xd6\n\xd7S@\x17 ;\xb4\x12aS@\x10\x82\xc0\xf2w\xacS@t\xf3{\n\xc8\xa6S@+L\x8d\xeb\xcd\xd4S@EQ\xc4\xbe\xf7\xcaS@\xc6S}\xaa\x82\xb7S@\x05\x18\x18\xb9\xe8\xbaS@x:\xc3.\x1a]S@\x08\x05\x18\xd8A^S@\x89\x8e\xea\xeb\xe5\xb7S@\xde8/\xfb\xe3\xb3S@F\x0f %I`S@\xb2\xdd\xc8\x80\xed\xebS@\x9b\x0f\'\xe0\xb8hS@\xd5\xcdb\x89\xe1rS@\xc4\'\xe3\xb2\x8e\x9fS@ao\xa6\x84\x8e\xb8S@\xc5\x1ba\x02\xbe\xb8S@\xac\x0f\x0c\x90O\xb0S@\x1c)\xce\xe12`S@<\x90Mm\xef\xb8S@\xb4\xb9P\xce?\xb9S@&#\xe5"\xdc\xc5S@\xf8\xce\x170p\x9eS@\xc7\x9eJ\xce\x96\x9fS@\x8b\xd6\x8bl\xf5\xbfS@\xf7\x94`f)`S@\xdd\xf1t\xd8\xd7\xa2S@RSh\x18BaS@\xfbdhq7jS@V\x82\xac\xb1\x05\x00T@\xb4\x012\xe4\x98bS@K\x1c\xbe\x9a\xb8aS@R\xd1\xcf\x7fC\xa7S@-%&\xa5\xb2\xe9S@\xbd\x14\xdb\xfdxmS@\x88fMX\xbefS@\x10\x8f\xfa\xad\x1aZS@\xfa[\xd4\x99\x8c\xa6S@E\xe32\xca\xabkS@g`\x92\xa8D\xd1S@\x96\x1e\xf0\x9a\xeddS@K\x0c*\x0f\xc0\x11T@\x88\xa1\xe1\xcegbS@\xd7\xa8H\x89+bS@\xb9zbHO\xf6S@\x98\xed\xc0\x0f\x08\xa9S@7\xd9\xef\x86Y\xafS@\xe2\xb6\x86>e\x9cS@0\xe9\x7f\xfa\xfc\xb1S@L&h\xc4>~S@\x81\x1ap\xc6=\xadS@O\xcf\xa0^\xce}S@\xf3\xc7\xf9\xade\x89S@\xfd\xa2\x91\xde^\xafS@\xb4 \x11\x8c\xe6\x13T@\xd3O\x08\xad\xec\xadS@\t\tm\x9cO\xb2S@\x82O=\xa8\xb1\x8cS@2\x8f\xe1\xe8\xc5zS@\x15\xf5\xbb\xaf\x8f\xddS@!\x85\x8ch\x1e\x8cS@\xd9\x98\xe2\xe4\x17\xabS@\x1f\x81\xe7\x07\xf5\xfeS@\x16\x11\xc2\xb1\xbe~S@\xb3T\xd9)\xd9\xadS@U*}<\x98\xb7S@q$N\xc8\x7f\x9cS@\xd8"\x17\xb6@{S@T3\xa1%Y\xadS@\xc7\x1a\xc8#R\xeeS@h=\x11\x01aaS@\xd0\xef9\xf1G\xefS@_\xf2\xe5\xc3\xf3\xabS@\xec\xaet\xfddfS@}g\xf6\x9fd\x89S@\xbcn\x89\xfd\xc1\x82S@\xceq%\x01\xd6\xd4S@\xb1\x18I\xe0\xda\xabS@\xe8\x807l\x98\xf4S@\x0f/a%`\xccS@C\x1b\xba\x190{S@B\xeaC\xe7*\xdcS@\xfb\xda\x91l\xb4oS@\x0b\x05{\xfe\x18\xb2S@1\xd4\xb1Th\xb2S@PK-\xf3\rfS@I"\xa3\xe6\x8c\x8dS@\xf2\xbfTGNzS@l\x97 \xd7\xdd\xa4S@\xfb\x062\x1d\x8d\xa4S@\xa1\xdb\xce\x8b\xfb\xd3S@\xc72\xdc\x99\xfb\x1aT@\xe2\xc9\xb1\x12\x89\xd8S@e\xe61E\xc2\xdbS@\xd4\x11\x9az\x83\xa5S@S\x15~/5\xb6S@\xadP\xd0\xe1\x90\x05T@\xdf\xac\xd9\x10\xab\xedS@n\xe0hJ\xac\xacS@H\xaaiel\xd6S@f\x0e\xb3W\xa4\x18T@[F\xea9\xe1\x85S@\xabO?%\xd8\x89S@\xcc\x8e\x97\t\xf0\xdbS@\xa0\xc4B.\xdb\x87S@N\xc1\x85\xd2\xe9fS@\xecwC\x03\xedfS@n\xe4\x13\x85A_S@y\t\xb87\x88\xc6S@\xb5\x97\xeb\xea\xb1\x9eS@\x83\x7fSY\x01\xafS@r\xb9i\x8d\xd6\xcbS@8\x9b\xf5\xa2=\xe9S@+G\x04\\\xaabS@\xa5\x9cZ\xc9M]S@c\t\xa5a\x8cTS@\xccK6\x1c\x8fTS@W,\x83\xdf;dS@\xdf\xa1\xa6\xafXhS@2\xc26\xf8\xbccS@\x1d\xc5@\xe1\x13]S@Y\xb3Q\xb0\xf5^S@\xed\x1c\x067D^S@mq+)\xbahS@\x12w\x0e\xe4\xaf_S@^Lc\x060aS@\xbc\x92O\xc4\x17aS@\x1b\xb6\xc3\xb9\x04cS@Af7\xd7<dS@"V\xf6\xf9~eS@\xeak,E bS@\xb3\xdf\xb5\xb5\x84fS@\xdb\xd7\x1a\xfdifS@O\xc4\xb9\xaf;eS@&)j\x00bfS@\x10\xa7\xd8\x0b\xcahS@V\xf8\xed\xbc8jS@\xf4\xfe\xfbi`\xb3S@G\xe2\xaa\'u\\S@Q\xc7\n\x1f\x18bS@\xa9F\x08\xd6\x99dS@\x0eV\x1c&\xc7~S@\x0e\xac \x16\x03wS@-\xab\x98\xe9\x88yS@\xca]\x0f\xfb\xfbyS@\xa0/w\xc2uzS@\xbc\xd6o\xa9ZzS@E\xc9\x02\xe5\xa9~S@\xc2\xad,\x12y}S@\x12il"\x0b\x84S@`\xd1\xba\r\xb0zS@\x05\xfe\xb7\xfa\xb0\xa5S@\xc8\xfe\x82\x98p|S@d\xcd\x87Q\xaczS@H<Z\x04\xe1\x83S@oU\x8a\xe7\x00\x8bS@wA\x1a_/~S@J\xb7\xf3\xa9\xb4}S@\x9f\xa8u\x13\xbf\x8cS@7t\x87\xa7\xf2\x82S@\xda\x07\xd8A\xcf\x8aS@D^\xb7\tO\x8aS@\xd5\x83\xa1\x88K\x8eS@-m\x1e\xb6\xc2\x86S@\x87\x12\x93\xa5m\x8cS@m\xddK2\xc1\x9dS@]1\x9dL`\x9aS@\xa3\x19\xdf\xdf\x06\x9eS@\xaf\ttE\x80\x9fS@%\xe5\xca\xe0v\xa2S@n\x8c\xcfv\x13\xc8S@\xbd\x07C_\xa9\x9fS@\x19m\x81\xcb\x80\xa1S@\x9c\xca\x8e2J\xa6S@a\x16lg\xc6\xa6S@\xfa\xd9\x87N\x8e\xaaS@z\xdec\x16\xd3\xa9S@\r\n\x81Nb\xaaS@1\x0c9V\\\xa7S@\t\x94nLr\tT@\xe9b\xa0\\\xc0\xacS@)\xd5\xedV\xd5\xadS@\xc0J\xb4\x82/\xb2S@\x96\xe3^\xa5\x10\xaeS@\x86\xee\xe7"\xb9\xafS@\x91\xfe\x81,Z\xaeS@_e"h\xb1\xaeS@T\xbe*\x8c\x06\xb3S@~$\x05N\xa1\xb0S@\xcb\xcf\x1e\x91\x98\xb1S@\t\x80\xcf\x12%\xb1S@?s^\xebU\xb1S@\xedO:\xda\xaf\xb3S@\xd5\x98y\xdb\xa4\xb2S@p\t\x05\x7f\xb7\xb1S@I\x01\xc9\x0e\xbc\xaeS@k\x11:\xa3\x01\xb4S@\xfb)\xc2\xe0\xff\xb7S@\xb6{\xb6Q|\xb8S@z$\x8aX/\xb9S@\xd1*m\x0b\xfb\xb8S@\xc60J\xa2\x0c\xc4S@%\xf8\xdaLW\xc5S@\xa4\xb8Z\xff\xaf\xc6S@\x90\x0f\xdf\xb1\xcd~S@\xa2\xfc\xb9\x14\xb0\xc1S@$\xcf}5\xbb\xc1S@\xbbw7\x96\x90\xc8S@\xb9"\x1a=%\xc8S@\x01\xa8\xaaF\xdf\xbeS@\r\x13@Xs\xbaS@M5N2\xae\xbaS@3\xc6\xf1\xd1\xee\xd4S@\xa6iJ\xd5\x1e\xd2S@\xd5\xfd\xe5f$\xa9S@\xaf\xcer\xaej\xd5S@!fw\x9d\xef\xccS@Jg\xb7\x99\xc4\xd9S@A\x1c\x94\x12I\xd8S@\xdd%\xf1;y\xd9S@\x98\x90\xe1X:\xc6S@\xf6HD\x9fJ\xdaS@\xec6#X\xab\xc7S@GO\x16\x8c\x0c\xc8S@\xde\xe5\x9b\x0bZ\xcaS@\x8d\xcd\xae\x7f\xa4\xc8S@\x9a(\xb1TH\xddS@@y\xa5A\xcb\xcbS@\x16\x04,\xa3\xcf\x9aS@\xa3kQem\xdaS@\xb8\xf1Jwg\xe6S@<s\xd8\xd6M\xd5S@v\xc9!*\x8d\\S@\xac\xfa\xd3]C\xd7S@\xea:\xf9,\xe1\xebS@\x97\x16\xf0w\xb2\xecS@\xf5\x99\xdc\xc0\xa1\xf2S@\xa2\xb5\xefe)\xecS@\xcf\xf7\xe4\xc2i\xe7S@\x01\xa0\xf9u3\xf7S@C@\xce\xbe\xe5\xfeS@\x0f2\xe9\xbd\xfe\xf0S@\x07\x951\xd5\xe0\xf1S@\xb9D\xd0\x1d,\x00T@\xb2\xfc]\xc4\xdd\x03T@\xf2i\xc2\xdb\xde\x04T@2\x8b\xc7UO\x08T@\xdaxR\t\x15\x02T@\xaff0HZ\x02T@A\x97+)X\x11T@(\xa8)\xe4\xb4\x11T@.^\xae\x85\x13\x12T@F\xf0P\x16\xee\x13T@;\xbf\xf4\xc0\xdb\x13T@\xc3Uc6\xbb\xadS@l\xfe\x10\xd8\xce\x1fT@\x9c\x8faK\x9b\x1fT@\x99\x1b\xac\x97\xb3$T@\xe4\xb2\xf2\xd2e\xd1S@\xa1E\xf8\tB\xedS@\xa9\x1b|\x0fr\xafS@\x1ep\xc0\x1fB\xbbS@\xe8{l4sbS@1\x16>\x93\xec\xb1S@:\xcc\xcc\xe9\x08\x96S@g\xfdb\x03\xdd\xebS@m:\x85\x85\x9c\xb9S@\x05\xe3\x90a\xfd\x8cS@\xce\xb6\x9d_\x1e_S@\xcb\xceX\xae-\xd3S@\xe4\xbe\x13\x1b\xa7\x05T@\xc4]2;\xc4\xdfS@qk\x8f\x9dH\xdcS@;\xb1\x90\xb5\x81\xdeS@A\xd9\xa4\xa5\xcf\x97S@\x867\x05\xe9]\x83S@~\xaet\xc0\xbf\xb8S@\x91_\x924\x8b\xb0S@\x10\x9b\x0c\xec8\x19T@G@k_\xae\xdbS@\xe3$\x9aL\x87\xa6S@4\x9ce\xa95\xd9S@\x8e\x8d\x19]\x02\x9eS@%\x89\x02\x96\x1e\x9eS@\xdcO\x82\xf5Z\x1aT@\xb8\x9c-\xf8\x13\xbbS@g\x90\x0es<\xddS@\xe2\x10wM$}S@\n\xe32\xe7c\xb8S@\xff\x93\xb3\xc7\xd8\x14T@Hz\xb5`\xbd\xb5S@\x8f\xb1\xffAq\x9cS@\xcf[@\xd3\xa6\x8dS@\x81\x08b\x17\xd5\xbfS@'
p22
tp23
btp24
a(g3
(g4
(I0
tp25
g6
tp26
Rp27
(I1
(I1065
tp28
g13
I00
S'\x14\xe2Z\x9e\xf2\xa14\xc0\xddZ\x9d\xd4\x87w3\xc0\xb0\xefh\x96\xc3\x155\xc0\xa8\x8e\x98\xa3\x15k3\xc0o\x07E\xca\x9eZ4\xc0<\x08\xdb\x16\xa9\x124\xc04\x8d\xbb\x95\x9a\xb44\xc0\xf9,\xee\x9e\xfa\x074\xc0\xc2\xd1\xe2\r9\xe72\xc0\x12\x15g\x96\x82\xd74\xc0K-\xa8\x0eZ\xc33\xc0\x8f2\xc0\x8d.\xfe5\xc0C\xafk@\x87F4\xc0\xb3=\xd5\x94\x95\x884\xc0\x83%\x11\xc4\x1d74\xc0\x0b\xa2Gxwl4\xc0\x96\xfe3\xa3\x83\xba4\xc0\xd7\xe3\x98\x865s3\xc0\x7f)\xdf\x83ic3\xc0\xa7\xf6d(\xd8\x1b4\xc0<(\x05"s^4\xc0y\xb8]s\xa3m4\xc0\xab\x11\x82\xb1%\x124\xc0\n"\xbd\t\xe8\xf23\xc0#\xbf\x0etV!3\xc0\xadP\x10\xf6\x88_4\xc0\x12\x84\xa6c\x01h3\xc0\x01\x10\x82\xa0\xab\x864\xc0t\xa5\x93|\x94J4\xc0\xf6G\rbf\x9f0\xc0\xd8sf!\x8f$3\xc0\xe2\x95\xc8\xfc\xd143\xc0\x08\xedgO\x8b\xbd4\xc0 \xb1Q@\x9c63\xc00t\xcf\xa4?\xd83\xc0\xca\x85EfO\xc53\xc0\x07#\xa2\xd0e\xa93\xc0\xa73\x83\x16\x90\xd43\xc0M\x89\x00\x81Qm3\xc0\xb1\xd4\xf4=\xdc\x1b4\xc0\xdey\x038\xcc>-\xc0\r\xd0\x92\x99\xbfe3\xc0(\xcc~1\xea\xc45\xc0\xad\xde\xc2O\xf0_3\xc0\xc9|l\xbe\x9b\x085\xc0W\x9e\xab\x04m*3\xc0\x16}F\x9b\xcd\x164\xc0A\xdc\xd3\xa9\x8et3\xc0\xac\x0b\xf5\xd6s\x085\xc0\x8c\x02\x0c-\x06\xd74\xc0E\xbc\x1ez\xd2\x1d4\xc0o\x14\xa2+ \t3\xc0\x94\xf7yf2\xe4/\xc0@@\xe0|\xb5\xba4\xc0T\xf5;\xf0y\xcd3\xc0\xd8\xda\t\x80\xdb\xfe1\xc0\x07\xac\xcbY!\t3\xc0\x1eQt\x05\x08\'6\xc0\x8b\xfb\xe87\x04"3\xc0H-\xb5A\x9b\xe34\xc0H\xa62A\xe7/3\xc0\x18\x00\xc4\xee\x11\xb22\xc0q\xe3\x93\xd9S\xd93\xc0e2<\x1e:B4\xc0y\xf5\x8eo]23\xc0\xb6\xf7f\x98\xad[0\xc0IK\x95\xa9\x1b$3\xc0"f\x84\'q;0\xc0d@\xadg\xfc\xec3\xc09x\xf7\x13\x97\x915\xc0Q\xe2\x16<\x10 4\xc0\xe0~\x89\xf0\xd1\xc72\xc0\x7f\xb9\xf2\x1b\xe2\x901\xc0s\x86\xe2\x7f\x9d\x0e3\xc0\x0b\xc6\xf7\xa0\xe3-3\xc0\x14\xe3\xa5\x99\x14\xe75\xc01\x86?\x0ez\xd70\xc05e\x17T\xdf43\xc0\xaf\xa7\xdf\xc2\xf7\n1\xc0\x0b\xba\x98\x199\t3\xc0\x0e\xe0\x10\xeb\xd7\x83,\xc0_\xb7\x1a/\xa6\xb55\xc0\xfd\xffW\xce\xd3V4\xc00\xd2\x1boF\x1d3\xc0\xaa\xbf}\xf53\xa74\xc0\xe7\xa6\xd6\xb7k\xdb3\xc0\x96T\xaaA\x1b/2\xc0@\x9f\xbc.T\xf04\xc0Z!\xe0\x84r24\xc0\xce\xce\x17\xa0w+3\xc0\xa7c,\x88\x8e\xdd7\xc0k\xcc"\tF\x165\xc0\xd3\xa9T\xf0\xf4\xdf7\xc08\xcb\xc2\xef;\xa47\xc0\xdd\x7fn\x02u\xc45\xc00\x8a\xda\xdf\xdc\xa14\xc0\x0f\x0ca*\xde_0\xc0[o,M3M3\xc0p\r\xe2\xdf\x0eH3\xc0\xeb\xd0\xbc:\xac\x1e2\xc0\xe8\x94Uu8\x913\xc0\x9e\x94Y|q 3\xc0\x1d\xb3Mk\xcf)2\xc0\xc9>\xe2\xc6?\xf74\xc0\xcd\x9e\xf5\x81\x03/3\xc0\xfe\t\x96\x90U!3\xc0Ez\xba\xeb\xff+3\xc0o\\O\xa2\xcb\x193\xc0\x94BtO\x06%3\xc0/b`\xa3\x8fE3\xc0\x04\xa5OcQ13\xc0\x13:\x1f\x14l\xf23\xc0\x1e\xe9.\xd1a+3\xc0Y\xf0\x84\x1e/\xd93\xc0`\xdf\xaf\xd7\xa9$3\xc0{\xcc\xc4\x01\x95D4\xc0\x0f\x9fU\xa5\n\xb0,\xc0\x07\x8cQmk?3\xc0\x98\x94\\U\xbb\xa14\xc0y\xa4\x95Q\x0fv4\xc0\x10V\xf4\xeeC\xfd3\xc0\x7f\xefd?\xe5.3\xc0\xee\x0b\xf4\xee(43\xc0~i\xedfj=4\xc0\xca\x0c\xb6\x00H],\xc0\xba\xce\x88\x0eE"3\xc0Lr\xe3+\x06\xa43\xc0\xa0\xe3b\x0fhD3\xc0%-Z\x89\x1963\xc0K\xef\x1cl\xab03\xc0\xdf\xcd6\x06X*3\xc0\x96\xfc\x1al\x06\xb54\xc0\x0c\xe0\xed\'\x18\xbc4\xc0\xa8\xb8^Rx\x0b5\xc0\x9fd\xc3\xcc\xa4\xd60\xc0\x8a\xd5$g\xc5\x894\xc0\xbd\xe6)\x04K\xaf4\xc0\x99\xdd\x8f\xe9c\xbe4\xc0\x05#Fp-\x874\xc0\xf4\xeb\x08%t<4\xc0-\xff\xed\xe1\xac\x134\xc0\x9f%\tU-\xb64\xc0\x0b\xeb\xfd\xfe\xef24\xc0\xfe\x9a\x16\xc6\xc8\xe35\xc0\x12\x98S.B\xa93\xc0~T\xa1\xc2\x83\xb81\xc0z\xadmj\xdc\xcb3\xc0+\xa6\x0c\xd9/\x005\xc0\xdfn\xbf#8\x085\xc0\xda\xcd\x7f\xa1rs3\xc0|\x8c`\x83p\xbb1\xc0}\x08|\x99\xf2h3\xc0\xa0\'\x90\xda\xfab3\xc0\x9cp\xcb\xc1\xe9\x135\xc0\xe6Ot\xe6\x0e\x065\xc0\xa1\x84\xd9O\x0c\xe23\xc0\x90\xf0\xca\xe4\x1a\xa23\xc0\xaf\x94S\xe9\x82\xfe3\xc0n\x1a\x83\xa6\\\x913\xc0\xf0\xa1\x1e\xa31\xeb4\xc0W)\xa5]\xc1\xa63\xc0\x1a\x9cRE\x96r-\xc0\x7f\xd7\xc4\\\x01!4\xc0&zy\x02\xfe\xd0-\xc0\xee\x8c\xeaz\x1f\xcc3\xc0,\xa5\xc9\x8a\xb1*3\xc0S@4I@)4\xc0)?g\x8c\xe7\x8c3\xc0\xdf\xe2b\xde\xa7\x031\xc0\xf7\x80\x85\x8c\xc7e0\xc0\xd6knu\xc423\xc00\xba5\xc9`\x1a4\xc0\xdd\x16\x0erX\x9f.\xc0\xbd\x93W\x96\x82`0\xc0t\x9f\x17\x96=?0\xc0\xe6\xea\xd05\x87S0\xc0]\xc8\xbc\xf0;Y6\xc0\xd8\t\xa1i\xfes3\xc0\xd7\x94\x0eY\x9e\xfd4\xc0\x9c\x06LAC\xca3\xc0jr\xa2\x8c\x18\xf82\xc0\n"\xbd\t\xe8\xf23\xc0\xe8\x8f\x19\xcc\xbfu4\xc0\x93 "\xeb_k4\xc0\x1a\xfe5+\xb7o4\xc0\xa1#p\xbd\xf4N4\xc07\xdf\x90\xb2\xd7#3\xc0a\x02\xa6W\x0bM3\xc0\xb3\x8d\xde\x06 G3\xc0\x98{\'#Yf4\xc0m\xc0\x0f\x95\xd7+0\xc0)\xa2Y\x19\x83\x884\xc0n\x7fo\x1e^\xca4\xc0uauj\x89g3\xc0\x9bb(\x8ci{3\xc0"cE\nHN4\xc0\x06Ws\xcd\xe6(3\xc0S\xb47o\xa724\xc0(g\xe4Z\x17_4\xc0\x13|\xd1\xd9\x0884\xc0\x8e*\xbc\x19\xd4m3\xc0SH7\xcfW\'7\xc08\xabn\xd1\xdc;3\xc0j\x1dp\x81U\xd72\xc0l\x07\xc5\x95\xcc\x083\xc0\x04\xb7\x1b\x16\x8d$3\xc0n\xd3j\x0f\xb2\x065\xc0\tXm)\x12=7\xc0\xca\xa6\n\x92\xf6L0\xc0v\xccZ\xb8\xe3\xb1,\xc0\x91JdU\x00\x83,\xc0]\x16y\xd4\xf0]1\xc0\xa2\xddj\xc3\x02\xa54\xc0^\xee\x96\xa7\xf5\xba4\xc0\xb9\xdb\x12\xfa\xd9\xd64\xc0\x0b\xeb\xfd\xfe\xef24\xc0\xa7\xe9U\xdd\x00:4\xc0\x95\xd0\x18\x07\xcd\x035\xc0\xbfEm\xa5\xf7\xc44\xc0\x01KV\xf1\xda\xc54\xc0d\x93j\xaeZL4\xc0vO(q?\x053\xc0\xd6knu\xc423\xc0DD\xbd@]\x875\xc0~-9\x14\x0eo-\xc0\xe7\xfb\xe1\xb0\x97l3\xc0\x0fi\xadB\x87^5\xc0\x98`\x07\x03\xf4U3\xc0\x17|f\xe6\xdf%3\xc0\xd1\xd8\x9c\xdd\xf5z5\xc0\xf2ui\x1eN\xd70\xc0\xae\x1a\xaf\xe2o\xdd2\xc0\xa8\xc2s\xa2\xfb=4\xc03\xd7\x86\x19\xf5\xb31\xc0"\xc1gs\xfe\xd96\xc0\x00\xc5\xa6\xe7\x95\xed3\xc0\xb1\'\xaf\xa6l\xea0\xc0\xe6\x804\xdc\xf7?4\xc0\xde\x92\xf6\x026&4\xc0\x89 r+\x7f53\xc0\xc5"S"\x8fJ5\xc0\x1b\x8aV\xe0mD3\xc0\xd6*T[\xa6H3\xc0\x82\x9c;\t\xbfy3\xc0\xd5\xf2aK\xc0y3\xc0E\x95\x7f)\xab>3\xc0\x11\x7f\xfd\x9f\xc0[,\xc0&\x8b\x14\xf9 \x82,\xc03\xf3\x92\xf1\x9an4\xc0\x97@\xf6\xe5/13\xc0\x17\x14"\xdb6\x1e-\xc0\xd0\x88\xa1K\xe8\xb80\xc0>d\x05N\x9e>5\xc0c\xf9E\xc5+\xb60\xc0\xda\xcd\x7f\xa1rs3\xc0\xd1\x07\xe8\xde\xb5\xb8,\xc0\xc7\x91\xfa\x8b%\x973\xc0\xdbs([I\xf62\xc0\x0c\x0f\xa3\x8b8\xdb3\xc0\xff\xc9bZ>^3\xc0q,\xba\x96-\'-\xc0zx\xb7\x9f443\xc0y\xf5\xe3\xcb\xb6k4\xc0\xa0\'\x90\xda\xfab3\xc0\x1d"\xb6RY\xfb2\xc0\'\x9690\x16f3\xc0\x8f\xd1\xa21\x04_3\xc0\xb8<\xa3 Yg4\xc0(\xd0\xb89\xd7\x933\xc0\xb2P\xaf\x91J\xb12\xc0\x12*\xb1\xd6\xff\x8a3\xc0\xfc\xcd\xa9\xf4L03\xc0O\xf1\xb5\xf5\xe9\xa3.\xc0l\n\xf2\xd7\x9e#3\xc0\xd0\x11@u\xc6\x86-\xc0\xf7<\x19\n\x1fd3\xc0\xbc\xf4_\x94y\xed3\xc0`\x82\xe6\x10z*3\xc0\x99!_\x8a\xd813\xc0\xaf\x84\'\x1ctM0\xc0c\xaa\xc7\xae\xf9\x843\xc0;\xb8\x03\x17$\'4\xc0\x95\xd0\x9e8\xe364\xc0\x06cU\xe7K+3\xc0\xe1H\x16NLF3\xc0\x94\x062nmC3\xc0`\xb8\xdb\x87\xfc03\xc0\xf9\xfcT\xde\xa7\x180\xc0BwV5!\xea0\xc0:R.\xbe\x0cE3\xc0\x19w\xab\xbf\x9d13\xc04\x8e\xa5p\xf063\xc0\x1f@3\xd6C\xed1\xc0\x97\xaa\x8f\xec\x04\xfa4\xc0S`b\x03\x05$3\xc0\x94\x062nmC3\xc0\xf2\xa8\xb4rL/3\xc0\x03\xaa\x94\xd7\xb2s3\xc0\xfb\x81;\x9f\xfd$3\xc0"d\xac\xf9\xe6\x925\xc0\x0e\xfd\xc3\x9f\x86\xae/\xc09\x9a\xf5\xdat50\xc0\xbf\xc7:d\x7fn0\xc0\xa2\xb3\xf9,m\x070\xc0\xcel\x99\xc1\x1f]1\xc0\xf0\xad\x90\n\xd0?3\xc0d\xe4j\xb7\xfa\xc62\xc0 Z\xc0\x8d\x02&3\xc0\t\xeb\xcc`\x94M3\xc0\xe8P\x9e|,\\-\xc0r\n\xa8\xe0\xa9\xb4-\xc0\xf7\xef=S\xbe\xc21\xc0\x93a\xcbE\xf673\xc0GF\xce\xae\xf9+3\xc0 \xeew\xe1\xd5\xfd2\xc0\x04\x9d\xc2\xe4S\xa14\xc0\xf3\xccB\x8b\x99\xdd2\xc0\xb8\xd7\xc0cs\xb55\xc0&\x99\xbe\x91\x04\xdd7\xc08\x94I\xddr\xef3\xc0\xdbP\x87\x8b\xd6[7\xc0\xbeDsO\xf9q3\xc0\xaf\xccClOc3\xc0\x19\x13\x13uY\xc51\xc0\xa5C\xcc\xcc\x98\xae3\xc0\xf2\xc9ry\xdbk4\xc0G\'\xf9Z\xf5\xb64\xc0\xf2G\x86|\xcd\x8c3\xc0\x10\x0b\xe4\x1e\xcb\xbb4\xc0gU\x93J`N4\xc0c\xf9\xb4n\xab\xbb4\xc0\xe6\xbe]\x0f\xae\xb04\xc0\xdcn\x1d\x8a\xf0&3\xc0{w]Q\xb1\xe54\xc0h\xcb\x0b\x19f\xe14\xc0\xd9\xdc9\n\x17\x864\xc0\xd8\xb4\x83kG_4\xc0\xaf\x86\xb6/3\xbd3\xc0\xf29\xf4B\xfb\x8d4\xc0/\xa0\xa9\x8b%\xe34\xc0\xbd\x0eP\xeb{\xdf5\xc0y\x05\x0e\xca\x07~3\xc0\xb1<\xe2\xcc\xfa\xb54\xc0\xd5.\xcf\xce\x19\xad5\xc0U\x9f.\x9c}\x97,\xc0Rh\x02\xa5L\xa83\xc0\x10V\xf4\xeeC\xfd3\xc0\xcd\xe4\xa4\xf5\x91\xab4\xc0\xf1\xf8\x92\xbb\x90B4\xc0\xfb\xb2Bw\x0c\xdb2\xc0\xf6t\xa3b\xc1\xe61\xc0mV\xba\xe3\xbd\xd14\xc0\xe8\x94Uu8\x913\xc0\xe8\xaf\x18%JW4\xc0\xbe\xeb\x03\x85\x96\xd93\xc0[\xf3\xd9\t\xdah2\xc0\xae\xad!_m\xf91\xc0\xf8\x0b\x8f\xc1x\xd52\xc0y\xf7\xdasJ\x005\xc0(Z\xc1%s\x9c-\xc0&E,\x0e\x8d\xce0\xc07\xdf\x90\xb2\xd7#3\xc0\xe7\xf4\xf7\xb2<\x1a5\xc01U\xa9{\xbe\x145\xc0\xa2\x7f8\xfctH4\xc0\x8a\xf3\xf3<7\x184\xc0eN*\xc4/\xca2\xc0\x07\xa4G\xefl\xd44\xc0\xba\x0e\x13\x03l+0\xc08\xcb\xc2\xef;\xa47\xc0\x9cp\xcb\xc1\xe9\x135\xc0\xca\xcaz] \xef3\xc0\xa1[\'\x7f\x9d\x100\xc0\xdd\xae\x13_\x9e\x154\xc0_+gv\x8c\xe13\xc0\'\\,\x8a\xa7\x055\xc0\xd0\xdb\xedys\x183\xc0h\xc7\xff\xc8\xd474\xc0\xe9~z\xc6\x1014\xc0C\xb4d\xd3dP3\xc0C3\xe4\x0e\x0f\xd74\xc0\x80\xff\x0c\xcc\xa3;3\xc0\x0e&H\xf8\xf7\x115\xc0\x93\r\xbeETc7\xc0GE\xd8\xfcd]3\xc0m\t\xa3\xac_\x872\xc0Y\xf6\xad\xaa\x80\xc21\xc0\xcfHp;\xae\xb03\xc0\x0e\x9a:N\xbb\xce7\xc0N^\xd9t\x1e\xd06\xc0\xf9\xfcT\xde\xa7\x180\xc0\x85\x9b*\\\x0b13\xc0&s\xd5B\x10\xf74\xc0UP\xd4\xa1\xaaN3\xc0rz\xd4\xb6\xcd|5\xc0\x9c2\xde:U\xf43\xc0tY|\xcb\xf5\xb52\xc0\xe3\xb7K4(\xdc3\xc0i#\x84\x90\x81\x1f3\xc0j\x16\xbd\x86\xdf#3\xc0b\xf7a]u\xd04\xc0\xcc\xd3Z\xd9:\xc52\xc0c@!\xf3a33\xc0\n?\xa5\x0b#\xda4\xc0L\xb4\xd4\xc2z#3\xc0e\xd1\x1b\x90\x19/3\xc0\xcf\xd7f\x90\x87>6\xc0}0\x97\\\x0fW4\xc0\x00lD\xcc:w4\xc0&\xc7\xaf\xcb\xee\xb74\xc0\x99\xcd\x17\x01F?5\xc0\x99\xcd\x17\x01F?5\xc0\x14K*(\x9aB5\xc0\xd0r\xd9\xb4\x8b65\xc0\x8d\xb6k\xc2 \x0c5\xc0\rGK\xd78Q5\xc0lz\xe7\xe4\x9e\xb24\xc0\xfb\x9bx?\x14\xe54\xc0\xb2\x15%\xb7\xb0\xb74\xc0\xf5\x18\xa3\x9cj\xbe3\xc0\xcc\x1b\x9cW\x85\xe34\xc0Y\xef\xf7\x8d4\x8f5\xc0\nx\xd1\xca\xdc\xb95\xc0I \xd8`q\x9c4\xc0nPw}\x87\xbb1\xc0\xcd\xca\x91\xe1\x02(0\xc0@I\xd2\x9f\xea\xa63\xc0\xdfc?n\x19\xc01\xc01\xda\xf5\xd2\xce\x86/\xc0EP\xd5\xa1\x96\xb25\xc0f\x03\x0eI\x02\xe71\xc0\x10\xa0f\xde\xc2\x1d4\xc0\x81c&,-64\xc0\x9b0L\x94\xed\xa63\xc0\xfb\x84*{a\xb53\xc0\x84\x1a\t\x9c+\xc84\xc0ShD\xcd\x0f\xb2,\xc0\xe1\xedC\xcd\x03#4\xc0\x85\x9b*\\\x0b13\xc0e\xef o\x91\xd14\xc0\x11R(\x19\xc0G3\xc0\x11R(\x19\xc0G3\xc0\xaaq\xf1\r\\\xae3\xc0[c\xee\x9e\x1c\x1a5\xc0\xf3\xccB\x8b\x99\xdd2\xc0\x14\xf2\xb5\x10\xfb\x145\xc0"\xd6tv\x08h3\xc06\xcc\xa4\xa7T\x8b3\xc0\xeb\xb7\xa2\xd7\x8b05\xc0bH\x85{\x02=3\xc0\x17\xd31\xf1P\x135\xc0=e\xafU\xe1\xd94\xc0@*\xea^\xfa\x873\xc0\x17\x1c\x0b9\x91,0\xc0\xa68\xa8\xbe\x85\xfa2\xc0\xe9\xd7\xa1\x19\xa6\xdb2\xc0UOFqa\x1b-\xc0\xe6\x1d\xbd\x8e\xa4b3\xc0\x8f\xd1\xa21\x04_3\xc0\xaf\xb9\xc8d\x94G3\xc0\xaf\x93\xd8\xae\xeb=3\xc0\xa9\x85\xc4\xe2X\xec4\xc0\xb9\x13~\x8f\xbcB5\xc0\xb5p\xa4\x84\xf7\x074\xc0\x01~\x81\x80\xbd\xca-\xc0\t\x15;Z\xb3g2\xc0\r\x00!\xecVz3\xc0`\x1e\x96\xf5\xc8?3\xc0\x00(w\xfb\x90\xf71\xc0\xac\x14\x1bS\xdb|4\xc0\xab\x89\x9b\xbd\xb0\xff4\xc0\x9f\xb7!\xd2\x12\xeb1\xc0$\xb0\xc5\x9a\xf4n4\xc0\xba87[2!/\xc0\x17\xa9\n\x97\xa0\x147\xc0\xaba\xb9\x0b\x81\x1b5\xc0\xfa-T\x0e\x91\xf52\xc0\xee*\x14\xcd9\xae3\xc0\xc6\xea\xce\xd9\xef\x8e3\xc0w\x97x\xdf\x82\xd93\xc0\x98Dl\xea#\xc63\xc0\x92V\xdbIg\xd43\xc0\x0e|\x8bb\xa7\xda3\xc0\xa963\xf6\xd9\x140\xc0\xbd:\xabA\xb9\xdb3\xc0\x9a\xeb\x85=T\\3\xc0\x9a\xeb\x85=T\\3\xc0\x83\x8b\x9e\x8b\\A0\xc0L\xbf\xdeX\xa1]1\xc0\xf1]\xb7\x0b}\xc33\xc0-\xb1\x86J\xb5\x0e5\xc0\xeb\x1a\x1a\x96KM0\xc0\xfe\x12\xb5\x0b\x8dL3\xc0_\x0b\x034\xd5k3\xc0\xd9\xdc9\n\x17\x864\xc0\x83\xd3|\x82\xf5\xbe4\xc0\xfd\xa9\x7f\xc12|5\xc0f\x1f\xf7\xcc\x81\xee3\xc0a\x8c"a\x9b\xf10\xc0\xec\xc7\x00\x9d\xc5\xd52\xc0TEw\x8c\x88\x823\xc0\x01\xd5\xfal|\x89/\xc0G8bd\xcfK3\xc0\xba\x7f\x82z!*2\xc01\x15\xa0\xbf~D3\xc0\x19\x93\xa1 \xe7I4\xc0\xef\x17b\xb2b\xf14\xc04\xf6\x16\x9e;C4\xc0\xa2\xa7\x997\x9b\xbd1\xc0N\xb4\x00\x16\x1e\x8f3\xc0m\xb1\xba\x07\xf21-\xc0\xb7|\xff\xb7\xd4(3\xc0\xa7wU\xee\xd084\xc0}!\r\x14~&3\xc0h\x1a\x89V\xcc\x923\xc0\x0f0\xa4\xcc\x9eO0\xc0+\x14\xda\x8e\xc9\xba2\xc0A1\x86S`\xed3\xc04l\xab\xa3\x18\x943\xc0z\xea\xd1\xfa9\n5\xc06\xc9-\xa4\xa3\xd84\xc0r\x14@q\xa9q3\xc0\x89\xa39\xed\x15D4\xc0\x9fi*V\xc5\xae4\xc0\x06f\xab\xb1\xbe\x1d-\xc0Ys\x11E\xecO3\xc0 g\xc8\xc4%\x7f4\xc0Q$G94>4\xc0\x0e\xb3F~.\xb64\xc0G\xb6a\x08\x84k3\xc0F\nRt\xa1\x933\xc0\xc9U\xe8\xf2\xac*3\xc0\x83?\x8ej()3\xc0\x8a\x8d\x86|\x82\xb50\xc0\x8fr:\x9d\xf1\xd80\xc0Nl\x04bs\xd64\xc0+|!\xb0,\xee3\xc0\xc7\x8c\x98%o\xe33\xc0\xfc\x0c\xe8\xf8?\x83,\xc0\xf7\x12r+v\xf13\xc0\x0e&H\xf8\xf7\x115\xc0\xb1\x1a@7\xac\xe2,\xc0\xe0\x8b\x05\xbf\xee13\xc0j\xaf\xaa\xed\xc8\xf40\xc0=\x9b\xbc\x98\xfbA5\xc0\x1dU\x928~*0\xc0\xcc{\xa5\xbd\x06\xea1\xc0\xbf\xa8o\xaa\xbc\xb84\xc0\xc3\xe3\xc6\x9f\x14U4\xc0\xf1\xa9\xc6\x19M\xa04\xc0\xa6\xd6\x06\x99\x01\x935\xc0\xf7,\xd4:\xecM4\xc0\\\xf1~\xe7\xd1\x0c6\xc0>\'[C\x81\xfc0\xc0\x08iU\xd5\n\xd53\xc06\xb2c<\x95\xf84\xc0\x007\x04\x1fKM0\xc0p\x87\xab\xf0\xf5\xe80\xc0\x93\xdamt&l0\xc0,\xf8\xa9^\x02\xfd2\xc0f\xb1\x1e\x9e\x96\xe44\xc0\xb8\xe4g6]y3\xc0\xfa\xd7V\xf2\xe7p0\xc0\x88q\x1f\x03\x9c\x82-\xc01\r\x81\xa6\xefB-\xc0\xe9\x19\xb6vJP3\xc0\xd1c\xb8\x03\xed\x16/\xc0F\nRt\xa1\x933\xc0\xc3\xb7\x14NX\x180\xc0w\x81\x18\xf5\x8b\x952\xc0]\x15\xa6\xeb\x96d2\xc0+\x13v\x86\xc5\x8c3\xc0\xf0\x95\xe9VNV3\xc0\x81\xcd\x8e\xd2\x01N3\xc0N\xacAL\xcd73\xc0G\xfe\xd3\xa7\x9f\xa33\xc0\xd3\xeah\xabi(0\xc0.\xff\xc1\x1bX\x893\xc0\xc1\xa2\x11D\xd0\x7f5\xc0\x9b\xc7/\x13\x04\x923\xc0\xac\xfed\\\xcb\xa8-\xc0\xe4\xd5\x1d\x84\x7f\x9e-\xc0Uw\xb5BLA0\xc0M\xa2a\x06\xa5\x043\xc0\x98"U\xfek\x8e1\xc0ShD\xcd\x0f\xb2,\xc07WKu\xf0H1\xc0\x8c\x82s\xe3q\xfd1\xc0H\xd7\'V\xd3$3\xc06\xfe\xcb\xdb\x17N3\xc0\x84\x9b\xd5\x13\x8d!5\xc0\x8e=\xa2\xa8\xa3\xf81\xc0\x1f\xb4\xf2\x8br5-\xc0\r\x99\xfe\x8cI\xe42\xc0\x92A\xab\xdczl5\xc0\xfe\x13\xe1H\x18\xde-\xc0\xbe\xa4\xbf\x98l\xe61\xc0!8\x10\x16\xaf\xae/\xc04\x8c/\t\xca\xd41\xc0[\xc7\xdc\xf0qW4\xc0\x18\x96\xd4s\xde\xd76\xc0V\x0fC\x17\x1b\xd41\xc0\xd0\x02u\xecj*3\xc0\xe0S$4M]-\xc0\xe1\x7f\x0f]\x8950\xc0\xbc~%\x8a\xd4\x99,\xc0\x81\x96\x8b\xd8\xceT0\xc0f\xd4\x05>%$5\xc0j\x02\xde\xd6\x9f>5\xc0\x93\x03"\x0e<\xda3\xc0\xa3\x9c\xb0|\xb4\x99-\xc0\xf9i\x1a\xdd\xa7\x9b4\xc0\xb49\xc1\xab\xf5\xd63\xc0\xed|\xf3l\x03\xeb2\xc0\x0b\xc7\x98\x9c2\xfd0\xc0\xf9_z\t9k4\xc0zE\xa1R[\xb84\xc0.g\x93\xba\x98\x052\xc077\x90\xc6~\xd04\xc0XS\x19\xea\xd5^3\xc0-,:\xbf7\xbd/\xc0\xce\xbcd\x1c\xa3\xba4\xc0\no\xfa\xc3\xf9\xeb2\xc0\xe1o:\xd4\xee>3\xc0U\x86\xba]uz3\xc0\xf5\xdf\x8bR\x83k5\xc0\xb8\xb4!f\xe2x3\xc0\xd7"\r\xaekG3\xc0\x80\x03cX\xad+3\xc0\xb3IH\xc4p_4\xc0\xcf:(\x19\x0713\xc0.\xcc\x9d\x02@\xf40\xc0\x12\xee\x97\x04\xe343\xc02\x8a\xd4\xab:\x195\xc0f\xc7\x84\xe0\xce\x085\xc0\xf0!\xf7\xddT63\xc0\'\xc6\xbc;{#3\xc0\x92\x9c\x18\x9f\x0f\'3\xc0\xfd\x9c\xa2\xe9\x18,3\xc0\xab\xa8\x8e\xf0\xefU0\xc0\x0c\xbe\xfaE\xaf>5\xc0\x0f\xfc\xeby>&3\xc0g\x80\x1b\xd0}\x825\xc0\x9bz\x8a9\xe9*3\xc0vV\x94\x92\x1e\xd84\xc0\x17%\x12\xfa^,3\xc0\xe3\xd8\x17nT\x824\xc0\x96D\x9bJ|63\xc0\xa3\xc2O\xb9(\xfb3\xc0\x126\x8a\x07k\xa93\xc0\x8c\x89\x16\xf4\xd7\x9a4\xc0\x0b\xd8\xe6|\xf6\xcd4\xc0C2:\xd8\xa7\x0e4\xc0\xbdk\xdf\xdb\xc5A5\xc0\xecO7R\xf2\xad3\xc0b\x7fX\xc5>\xc2/\xc0\xfaGe\xeb\xf6/3\xc0vJ\xde\\\xd3T4\xc0!%\x8aT\xf4\xbc4\xc0\x9a\xce\xba}\xc1\xb64\xc0\xb1\xd8p\xfa\xdd\xe14\xc01\xd89\xe3+?4\xc0\x17{\x06=\xe0\xbc4\xc0\xa2\xcfzj\x9eC5\xc0\xab\x82_a8\xe8/\xc0\xfb3(\xbf\xc1N4\xc0\x96\t\xf3]\x0fH4\xc0tt \xde\x9023\xc0q\xa3\x8c/\xfc\xa44\xc0\x87\xea\n\xe4\xe6\xb44\xc0z\xa9`%\x96\xb13\xc0f\xcc\xc7\x8e\xc3\xae4\xc0\xa3\xb5\xa7{B\xdb3\xc0\x1fk\x00,\x1bh4\xc0\x91\xc5Z5)\xe7/\xc0.\x11\'\xa3\xc7d4\xc0\x15\xe8\xbec\x98\xd03\xc0\xc7\x0ex\x0bgx4\xc0\x97!\xfd\xcb\xa6\xb54\xc0IM\xb6Tbz3\xc0*\xf5\nhm\xd33\xc0\xf8\x86\x14\x8b|\x053\xc0j\xdf\xc2\xf1 \xc04\xc0\xb9\x08\xe6,2+5\xc0\xcbk;\xd3\x08*5\xc0n\x90\x83 =05\xc0\xdex\xd4~\xf4m4\xc0\xf3\xb5ggn44\xc0\x1a\xbdbZ\x98\xd22\xc0;\xd3\x02\x96\xde\xc64\xc0\xd6\xd6+\xe9\xd4\x073\xc0\xdf\xd4\xce\xab\xe3\xd82\xc0\xbf\xcd\x96Y\xe7?7\xc0~Lp\xbf\xe0\x035\xc0e\x87\x96\xb6\xd1\x130\xc0\x13\xf7\xc6S\xc5\x185\xc0q_[\x96\x0e\xd84\xc0\x83\x8f\xa5r\xe1\xcd2\xc0\xd7=\x0emC\x145\xc0A\x11\xd5\xd2\xc1\xd24\xc0\xab\xa03\x8a</5\xc0Kl4\x9c\xf8"5\xc0\x18\xd8\x03\xfb9(5\xc0\x8e\xde_\x91*\x135\xc0\x80\x84\xff\x9aR\xdb4\xc0\x86\x9c\xf0\xb8\xe5\xe44\xc0\x0e4 ]\xf1\xcd2\xc0\xd9c`\\m\x1c4\xc0\xa7\xcd;\x17v\xe43\xc0\x93\xd0\xeeM\xb3\xfc3\xc0\xd7\x92\xec\x88\xeeV4\xc0\n\xc5\xfd\xfd\xf9\x8b4\xc0g\x1eI\x8a\x9c\x065\xc01U\xcb\xb5\x8cW5\xc0\xc9\xc33\x1c\xdd\xe43\xc0\xcfa\xab\xc9\x9a\xec3\xc0\xcek\xad\x7fR\xb64\xc0\xfb\xb4\xf1T\x1fT4\xc0\xa5\x02\x07\xa6+\xf63\xc0\x8a\x7f\x86\x97\x87\x155\xc0\xe2\x94=e\xbc\xbf0\xc0O\x854>\xa3\xc22\xc0\x99\x0b\xa7\xeb%\x894\xc0c\xbe\xf0\x1bu84\xc0=SB\x81PY2\xc0N\xf4:#\x0b\x8e3\xc0&\xc5\xaeN\x8c\xe24\xc0\xee\xda\xabeN\xb65\xc0\x04\x92\xa4\x9f\xe6\xeb3\xc0<\xb9\x10\xceR(0\xc0FO\x8e\xca\x83u/\xc0\xb0\xab\xf0\xfb\x07U3\xc0\xbfZ\x15J$\x194\xc0]~^\xfe6\x9c5\xc0A\x89R\x84\x0e\xf00\xc0m\x1c\x07\x1dC\x821\xc0\xc6-E\xfa\x8dz3\xc0\xe8\x85\xcb\x99\xdag5\xc0\xac\xdam6L[3\xc0O\x17\x94\x14\x03\xd64\xc0\xe1{W}G\xac4\xc0.\xeb\x01s\x08\x9b-\xc0\xd1[\x1ct\xd8\x824\xc0^\x18\xa5\xb4ea3\xc0\x0b]F\xd0\xcbe5\xc0\xe7-NM~A5\xc0\xad\x87$j\x8e\xd74\xc0\xec\x16ftH\xdb4\xc0z\x04dN\x13Q3\xc0\xab\x92\xd8\xf5I\xf32\xc0E\x9a\xf0\\gX4\xc0\xf7\x91d\x18\xdf\x135\xc0\xa3\xae\x89\x04-\x8b4\xc0\xa4C~\xc4x\xbd4\xc0)\xe7\x9f\x81\x97\xc5/\xc0\xf5\x15\xfc\xb3\xdc]5\xc0\x00\xe2\xb0\x9b\x19~4\xc0\x82\xb7\x0f&\x9eu3\xc0\x95\xda}\xf2 33\xc0u4X\x14\x9dd4\xc0#\xb8:\xdcTn5\xc0W\xf8B+\xd4\x823\xc0\xf1\xcc\x8b\x11\x0c15\xc0\\\x1d\r\xef\x1f\xe43\xc0\xbeo;\x1d<\xd33\xc0}i!\xbd\xfef3\xc0\xf4[\xde~\xbe\xd83\xc0\xd71\x16\xd8\x9d\xef3\xc0\xaf\xcbU\xfd\x88\xf73\xc0\x14;\x0c\x103\xfa1\xc0\xe5\xb72\xbf-\xd04\xc0\x8a`\xbe|\x05D3\xc0\xd6\xc3\x19\xdc\x0bW4\xc0\xd7\n\x8bn\xa9^3\xc0I\xc2\xcf\x15\x9d\xdb-\xc0}g\x82\xb5DJ3\xc0Q{P\x1b\xaa\x92-\xc0\xf0\xec\xef\x83\xef_4\xc0\x80\x1f\xc5\xd3jb4\xc0W\xee:6\xf053\xc0\x05-0A\xe8\x142\xc0Y\xed(\xaa*-4\xc0\xbc;\x00\xd2\xef\xf73\xc0\xa6\xa1\xa7\xd8\xe2V6\xc0,\x17\x02\x1eV\x134\xc0|V\x89\x02Ca5\xc0^D\xe0\x0cj13\xc0\xf5(\x053\x19-3\xc0\xfan\xa8\tx.3\xc0\xab\xf9\x05\x18\xc5\xdf3\xc0\xa5\xf2\x94K["3\xc0P\xef\xbc\xfd\xfc.3\xc0/M\xb9u\xf795\xc0\xafU?O\x17\xc54\xc0W\x02\xe7\xad\xf1\x075\xc0{\\\xa1\xf2\x0fk4\xc0\xbc\x0eS\xfe/\xc73\xc0\xe1\x16\xf5\xe4\x05\x934\xc0\x9b\xd4\x86\x7f\x9d\xf13\xc0\xf6~l\xe9\xc3@4\xc06\x86\x96\xa2\'\r3\xc0$=\xc1\xb9\xe654\xc0\xadd-\xa0\xff\xfa3\xc0\xf60"H$\xec3\xc0w@\xa7\x8e\x8e+0\xc0g0\xf0\xa9\xac\x076\xc0\xdex\xd4~\xf4m4\xc0[A\x07qJ\xc31\xc01\xc0R\xcb\xea\xe23\xc0\xaeA&B5\xee5\xc0\xbb\xd3%9\xc5\xfc3\xc0;\x84\xf4\xcc]H4\xc0\xf2e\xde\xa4\x94\x120\xc07l\x93I\xe2\xb43\xc0d\xeb\x9e8\xae\xa63\xc0Om\xb8L\xf7e3\xc0:\x07V\x87~25\xc0\xc7t\x89\x89 ^3\xc0\x98\xbb\xc7[\xaaV6\xc0\x85-\xc5\xc8\x02\x0e5\xc0J[\x16}0-3\xc0\x12\xbb\xe1,\x1d\xb35\xc0\x86(G\xc6`23\xc0\x86\xad:\x0b\xc5{3\xc0\xad\xf1\x8b\xf4~\x105\xc0\x93\x14C|K\xf7/\xc0\x83fc\xafq\xd34\xc0\xac\xea\x05\x1et\xc74\xc0\x00q\x06w\x9ci3\xc0U\x17\xcaNA(4\xc0\xb3Vp\xf0\xe5\xc63\xc0\x9a(,\x05\xcb\x813\xc0\xf5\x82\xcd\xa67\xf42\xc0A\xcd\x9f\x99\xf1U4\xc0\xdbE\xed[DF6\xc06\xc7=#%\xe5-\xc0\x8b\xc2\x10\x85\xdcC3\xc0\xbf\x00\x7f)\xa3\xba4\xc0$Lr\xe0\xb0\xd25\xc0\xe9\xb2\xc3^v\x195\xc0Cl\xbf~\xebB0\xc0\xe8\xb2\xc6e\xb3\xea3\xc0S\x8c\xdb7)N0\xc0\xbaA\xf5\xeeV\xd74\xc0V\x01\x18\x84?C4\xc0\xf0\xce\xa0\xa3lM4\xc0\x9b\xeb\xae>\xbf\x1c4\xc0\x1a\xdc\\\xf7\x03Y2\xc0To\xa7\t\xaf\xdf4\xc0\xcbGT\xc0\xcah3\xc0M\x9b\x81\tM\xeb4\xc0\xc6i\x16o\x82\x073\xc0\nV\xe4\xdfA\x03/\xc0\x0c\xce\x81<]A6\xc0\x873\x94o\xec\xfa5\xc0=\xd9\xd1h\xf4\xbc4\xc0\x80?xqj\\1\xc0\xbdk\xdf\xdb\xc5A5\xc0&\xa6\xd3\xb5\xb9\xe33\xc0~\x9b\xab\x00\xee\xbc3\xc0\xe4\x04\xfd\xbe\xe423\xc0\x86\xe2\x0e\xc6Bp3\xc0I _\x0b\xd1\xd13\xc0Fh\x02\xa2\xf7\xd11\xc0?\xc2-\xe7\xa6\xb02\xc0\x1d^\x8d\x91\x85\xee3\xc0\xe1\x86\xcc\x97\xb7\x013\xc0[\xa7"\x1b\xab\xea0\xc0\x1a\nd\xf4m\xf74\xc0\xc6\x9bv>H\x044\xc0\x05\xd2=2\x10k3\xc0\x13\x9f\x9b\xbc\xc7\x961\xc0a\xdf\xa0\xc2\xc0#5\xc0V\xae\xaa\x1b\xc5\x083\xc0\xb6\xf1P-\xcc\xb92\xc0U\xf2.\x18\xfeu4\xc0\xcci|\xd8v<4\xc0\xc6\xd45)\xc164\xc0k$\x95\x95\x91k4\xc0\x0e\xfe\xe9\x82@\x9f4\xc0w\xe4\x00\x85+\xf82\xc0"\xbdK\xd0\x04\x864\xc0\xf4\x80\xe6\x8e\xda\xc95\xc0\xd0\xdf[\xd5\xfe\x0c2\xc0\xa8\xc7L^\x0b\x966\xc0\x9f\x1e\x91\x8cA\x145\xc0\x9bh\xffm\xda\xfb2\xc0pL\xf0)\xad\xe92\xc0\xe8\x84\xd2\xb7\x9f\x8d6\xc09\x84\xc4T\x0b\x957\xc0,p\xd7,\x9bA6\xc0l:\x10J\xf7W4\xc0"\xc8?\xbb\x80\xc04\xc0\xa3\xb0\xc4\xc3<}4\xc0w~\xe4\xcf^U6\xc07\xdc\x05cQ\xc23\xc0\x9b\xd4\x86\x7f\x9d\xf13\xc0X\xc8N\x92\xbc\xda3\xc0G+\xf6\xb4\xa8<4\xc0~\xa1\x05\xdd:\x824\xc0\xa6I\x02\xees\xac4\xc0\xd2\xcf\xbe\xca\xd0\xa53\xc0DA\xc6\x01b\xa54\xc0\xc4=\xcb\xf2\xd2C4\xc0& n\x98\xd2\xfb3\xc0ht\xc7tF\t4\xc0}X\xe7<\x89S4\xc0\xe4S\xf6\xb7\xa5>4\xc0\x97v<\xcc\xeb\xb3,\xc0\xa6\xf1`\xe5F\xb60\xc03\x93\xf8\xe9\xd3\xbe1\xc0bV\xec@\xa2\x8d4\xc0:\x80.\xb5\x82F6\xc0\x13\xdb}\x98\xcbs3\xc0\xfdZ\x13.^\xf63\xc02B.$3\xef3\xc0\xa2eK\x8a\x94\xf23\xc0\x0b\xec\xdb\x7f#\xe23\xc0\x99{\x80ife4\xc0KS\xa9w\x9d\xf03\xc0@\xb1\x0b\x15\x1ay5\xc0\x94\xe3+s\xa2\x183\xc0\xc6\xb4\xe1?\xd0\t4\xc0\x1f\x91\xc0\x18\xd1f3\xc0\x0e\xb4.\x99N\xf52\xc0\xa5<\xf9\xa4\x80$5\xc0%\xc1\x93\xb4;\x127\xc0\x93[j4\x90i3\xc0;\xc4\xdc(\x87\x842\xc0:&{U\xb6`5\xc0>j\xd7\xa2x\xd02\xc0\xbfS\xe7#\xadm4\xc0&H\xa9\x9f\x1dL4\xc0\xa8^C\xe8\x1dr4\xc04\xec\xb3\xfbn\xcc4\xc0\x05\xa7\xdc\xf3\xc1\x803\xc0\xd2\xf2z-\xe6\xa36\xc0pwe\x16Ry5\xc0\x91\x1f\xe0\x98&C5\xc0\xda\xb8\xa3]Ga5\xc0\x16\xc7b\xc9)\t6\xc0\x12\xc5b\x18C(5\xc0\x9a\x91\x8b\x94\\\x075\xc0\x95\x07%\xc9\xdc\x805\xc0u\xb0\n(\x8d&5\xc0\xc5\xed\xdb6\x98U4\xc0F&\xc2\xa5\xa6Y5\xc0\xe2\xd5j)\xf3\x065\xc0A=Js\x89\xe64\xc0\xff\xc42s1\xe93\xc0\xe9\xac\xf0\xb4!\xa00\xc01\x0e\x9f\x9a\x99\x165\xc0\xc8\x94\xc6\t\x08\xd34\xc0+G\xe5g\xe0\xf85\xc0\xb8f\xf1\xc0l\xbc4\xc0\x9f\xaez}\t\x115\xc0bKm)\xe4\x834\xc0\x97\xf0\x9c\x8f\xf0\x884\xc0\xe1zAh\xe1\x925\xc0p\x95\xadqJ\xe14\xc0\nB"\x18\x04\x195\xc0\xd6^\t\xc6|\xd34\xc0\xf7\xfc\x95\x98\xfa\xcb4\xc0\x1fZ\xc2A\x81`5\xc0\x13\x06\xb4\xe3y\x015\xc03\xa0~+\xae\xc04\xc0\xae\xd0\xf2A\x17H3\xc0\xd3>)\teL3\xc0\xda\xb6t\xea\xb523\xc0\xa7b\xaaG\xee/3\xc0K\xb49\x85X.3\xc0\x88\x1aT\xd9\xb6!3\xc0<\xd8\x19,\xd9\xc54\xc0\xfey\xab\t\x85\xf34\xc0\xa8Tj\xa40\x964\xc0\xdc\xee\x90Hl26\xc0\x82+\xbf\xcb\xef\xda1\xc0\x82+\xbf\xcb\xef\xda1\xc0a\x10\xc1\n?\x833\xc0P]K\x19\xe2Q3\xc0d\xe68<\xeb\x1c/\xc0\xacr&\x00\x18D-\xc0\x12\xce\xceZ\x98O-\xc0X\\6\x90\xf2B4\xc0\xe6\x83\xfa\xa4\xbax3\xc0WRA\x04\x8225\xc0\xb3\xa4k\x0e\x8af3\xc0\x98K\x87\x9c\xa8\x953\xc0\xb2\xf1\x04\xdc7\x144\xc0\x156\x05\xadF\x8c3\xc0\x00\xf9DZ\x02\xa43\xc0Z\xd3\xe0)LD5\xc0\xda\xe6\xfc\xd9\xd8\xab3\xc0\xbezY \xefL3\xc0[B\x01\xe6Y\xce-\xc0\x9f\xc4\x88H\xbax.\xc0\xa1\xf5\xb5>\xf6\xb9-\xc0\xe1\xf6SN\x1b\xd23\xc0\x83\xd18\xa8\xc173\xc0j\x8d|\xe3?x5\xc0;2\xd8\xb1i\xe10\xc0\xb0l,\xf0\x9f\x8c3\xc09\xda\x14\x8a#Q-\xc0\xe1{W}G\xac4\xc0\x1a\xdd?\n\xe0\x03-\xc0\x15\xd6l\xd6\xce62\xc0\xa4\x0f^\x19\x10S2\xc02\xeb\x13\xa3\xbc\xea3\xc0\x83\xdf\xa6\x9d\x89\xde1\xc0H\x9f\xa0\xfc#%0\xc0\x9a\xe0\xb3\xe6\xf8\xd33\xc0\xe7 \xcd_jV4\xc0\x07\xd4:\xdb\x8e\x190\xc0\x87\x80\xe7R\x17)0\xc0J\x9e\xae\xdc\xe0\x023\xc0\x8c\xd6\xe2\xac\x1f\xf41\xc0\xae\x87\x9a0\xe1\xe71\xc0Om\xe9N*\xab2\xc0A\x88\t\xe2\xb6\x1e0\xc0\x80\x0f\xf3\x94\xef&0\xc0\xe8`e\x94\xddC0\xc0\xe6\xc3\x02mHP0\xc0\x01R\xb6\xca170\xc0\x9d}7\x0f\x9e\xf8/\xc0\x1dW\x186?\xc7/\xc0w.\xc2\x15\xa5\x1a5\xc0o[d\x987\x812\xc0\xdb\x1f\xdf\xd0\x9af2\xc0z\xfdq[\xaf\x063\xc0\xbb\xd3%9\xc5\xfc3\xc0t\x99\x7f\x90\x0b\xf64\xc0\xbc>\xe5\x83_\xc04\xc0\xc1\xcd?\xa8\xd5\xe52\xc0l\xd3\xe0\xdd\x1f?4\xc03\xa0~+\xae\xc04\xc0\xb2\xd9(\x925S2\xc0\xa6\xc8E*V\xf63\xc0\xb6J\x98J\xa993\xc0y\xe8\xc3\x1d\x0e\xaf5\xc0\xe8\x89\xec$\x9d\xc23\xc0\x1b\xf3S\xba8\x903\xc0W\x93]\xb04\xea0\xc0S>6\xe4P+2\xc0/\xc5jcN\x1c/\xc0\xa69o\xe9\x11\x182\xc0\xfaWY~*u2\xc03 \xb8~7n5\xc0\x88\xb1D\x8ay.3\xc08\x11:\x0f\xf9\xb84\xc0\xae\xc4\x11f\xda\xa61\xc0q\xaf\xf6\xc2\tp2\xc0\xd7\x1c\xb4n\xd6\xeb3\xc0\x00\xf9DZ\x02\xa43\xc0L-?\xd5\x8b\x145\xc0\tW\xa3\xea\x1c"5\xc0*ms\xa1d\x9b1\xc05\xbf\x86\x1c<\xec2\xc0c\xefn\xbf5\x8e4\xc0\x82\xd1\x16\x83\x8c\x034\xc0\x91\xd8\xb1X\xee\xf43\xc0p\xc0g\xf2\x83\xb5/\xc0\xd0_\x11#\x83X3\xc0\xa0\xcec\x0fg\xb94\xc0+s\xbb\x84\x02H5\xc0\xa5\xfa\xff\xa6;\xeb2\xc0'
p29
tp30
bg3
(g4
(I0
tp31
g6
tp32
Rp33
(I1
(I1065
tp34
g13
I00
S'\xb9\xd1\xe4)a\xadS@\xbe\xa4\xa0\xa7\xf1\x82S@\x9fL\x0c\x16\xe5\xafS@4Y\xd4\xcd\xd9{S@\x1a^\x8c\xdb{\xa6S@\x0bK\xf6\xf9]\xacS@L\xf1\xa07\xdb\xaeS@\xa4J\xb9\xa6\x82\xa4S@&\x91\xa1\x85_~S@2\x16X\xe4\xb4\xa8S@\xcc\x88Q\x9b\xbb\xa4S@\xd9\xcf\xdcH\xff\xb1S@\x8cP\xe4\x91\xf5\x83S@0o\xc2\xc3\xd0\x80S@<|\x8eX\xb9~S@}\tC\x9e\xaf\xbfS@\xf0\xd5\x05\x82\xbb\xc2S@\x05\xbev>\xc6vS@\xda\xa4\xf7\xae8|S@\x1c\'\x11\x18\xe7\xacS@\xbf\xa9j\x1f\r\x84S@\x1f\xd8?*\xae\x8dS@\x1bLH\xffU\xd9S@C\xa8\xf2|~zS@\x1bF\x95\r\xba\xafS@\xf38)\xf3\x1b\xc0S@\'\xc2\xf9\xf8\x8d|S@p\xe7t\xb5\xbf\xaeS@\xb6\xd4_\x07\x8b\x83S@4\xe4\x16b\xd5YS@\xfc\xf0\xa9L\xf3\xbfS@\xe1\xb8\x99\x92\x95\xb0S@\xeea\x82\xd6\xa2\xafS@\x06I\x86\x10\xe1\xc7S@Ly\xfa+\xa3\x8cS@q,A\xe3\xef\xc9S@\xf0\xa4\xad\x16\x88aS@\x84\x03\x9b]\xe8\x8cS@\x91ek8\xca\x7fS@\xa5\x13|I\xdf\nT@J!\xcf\xec\x90\xc1S@\xa2\xb14[\xf5~S@\xc1@\xd0k\xdcbS@\x03\xc05\xa4\xc7\xd5S@\x0b\x84H\x8a\x17~S@\xfb\x0e\x04$\xdc\x9eS@\xbc;\xf9\x8f\xa6dS@4\xc8\x98[\x90\x7fS@h\xd8<\x81\xe7\xacS@~U\x07{\xc0\xb0S@\x90\x02\xea\x91\x8e|S@\x1d`\x87\xc8v\xb5S@3\xda\xd6*\t\x14T@6\x00\xf9\x95\xa7\xb0S@G\x8c\x91\x011yS@\xe0l\xc5\xe5-\xd7S@\xe8\x1d\x8a\x8c\xeb\xbaS@\xf8?x\x8a6\x9eS@"\x90\xed\xee\x9d\xfdS@\x8f\xc4g~8\xb0S@\xcc\xa6\x1a\x81\xfe\xc4S@\xd2@\xb1\x01\xe0\x99S@\xef\xf3\xff\x94\\aS@\x97.\x8d\xba;fS@\xfe\xd7\xf4\xb1w\xc6S@\xac\xaf\xf45\x84\xfeS@-\xa4T\x08\n\xb5S@\xe6\x97Zi\xa1\x11T@w\xf7\xe8\x1a\xc2\xa6S@\xed\x10\xee\xea\x8cyS@*\xd4\xab*\xb0\xa4S@\x11\n\'\x0bw\x80S@NY\x05n\xfe\x1eT@\xf1\x9d-\xf0\x1b\xbbS@C\xcb\xeb\xc7\x1b\xb9S@k \x8cc\x99\xcfS@\xc4\x05\xaf\xcd\xf6[S@\x00\xf1\xe7\xe5\xbc\xc6S@\xde)@\xc3tNS@b\x00x\xaeA\xb5S@\x10\x94\x84\xba\xb3\xb0S@\xb6\xa5\xf4\xc9\x92\xc9S@\x05\x96\xc9\xa5I\x8bS@\x1e\x01\xab\xb2{wS@hL\x8c\x17b\xb4S@\xa4uXBS\xabS@\x9b\xb0\x80y\x9a\xafS@\xf3\x9e\'}d\x88S@zx\x83\xaf-\xaeS@`\xe4\xbd-\xbe\xb6S@\xb2\xe0\x9a\x0c\xe8dS@hiI\x8f\xb3\xacS@\x19\x92\xeaEreS@\xbarO\xde\x8fdS@#\xdd]C\xe9bS@%\xd3\xbd\xfe]\xadS@\x1cH\xd0a\r\xfeS@\t\x9c\xb7\xc6]&T@\x98\x18\xb7(,&T@\x8d\x8e\x1b\xa5\xfc\xafS@\xc6\xbc\xbb\xc9\xb3%T@\t\xc8\x18/\xdd\x87S@\xc5\x0cF\xb5\x1c\xdfS@jo\xd3\x8e\'\x98S@dPPzH\xb9S@\x10\xdd@T\xe1\xb8S@n+\x1ez\xb1\xb6S@m\xfc~\x13=\xb6S@\x02.C\x86D\xb6S@\x96OWd\xb3\xb6S@\xb1\xe6Vv2\xb6S@\t\xb2,\x1fvaS@\x91\x02\x1e\xf5H\xbeS@\xc6x~8VaS@\xffX`\x9d\x80\xbfS@\xc9:\x1fq\x0f\xb8S@\xb3={g\x90\xacS@\xa2[\x04.\xd7\xb2S@\xe77\x05\xf6\xaa\xb7S@\x00\x97R\xf5\x84fS@\xe7\xc9\x8e\x13leS@@\x14\xb7 \xe8\xc4S@\xd3\xfb\x0f\xf5\x8b\xb0S@\x10\x969\x80\xddfS@\xcd\x9c\x8e\xe0\xfd\xafS@\xd3\x82\xb5\x04\xb8\xafS@~\xa2\xb9\x04\xdb\xc7S@\x11 \xfaT`\xc7S@\xf3\xb2\x03\x89\xd8\xc7S@\xc8r\xad\x9bW\xc8S@\xb3\xae\xac\xa3p\xc8S@\xc1r\xf8y\xfa\xb1S@\xe3\xcb\xd2\x07\xa6\xb1S@2\x85R\xd2\x82\xb2S@\x7f\'\xcc\xabGZS@\xf7\xb71\xf0%\xb0S@/\xa6\xdc[\x8a\xb0S@\xf1\xc0A\xf2\xa7\xafS@\xc4\x1c\x9c\x1a\xc8\xaeS@V\xf1A\xc1\xfc\xacS@\xc6\x93\x05\x03O\xacS@m\'(\xfa\x97\xaeS@<\x17\xdf>\x12\xacS@\x1fg\xa97\\rS@\xac\xaa\xef7\x00\x18T@u\xc9\x8e\xf8\r_S@\xdc4\xb7\x12\xcb\xa8S@u\x9d\x1e\xce,\xadS@\xf4\x86d\xdd\xfd\xacS@\xf3\xb1;V\xf9\xd3S@\xbb\xd6\xcd\xbd[`S@_1n\xcd*\xd5S@\x9c\x82^\x12w\xd5S@-\x8c\x9b\xf3\xa4\xabS@\x90\xb2w\xb2\xe8\xa9S@NseT\x87\xa5S@2\x18\xce\xb7q\xd9S@\xb0~\x18\xd8\x8b\xa5S@O\x04j\xd5g\xd9S@C\xc8y}x\xa8S@\x0co3J=\xdaS@]\x84|`\xdc\xc5S@\xd7fy\xde5\xa5S@v(\xfd\xd0|\xc7S@b\x05\xe7\x9eK\xddS@%\xa8\xe4z\xd0\x9eS@\xce\x95\x0f7\x8b\xa2S@\x96\x8b\x8d#\x9f\x9cS@\x19v\xac\xf8\xedcS@\xfaj\x8eK\x93\x02T@\xc3?KI\x98\x97S@\x9b\xf3\xf3\x9e\x8b\x0eT@\x141,\xe26\xd7S@OOe\xbf\xc6\xfeS@\x7f\xc5k\xe93\xfeS@zQ\xbd\xe2R\xfeS@\xd7x\x12u\xd1\x9bS@\xc07\xf5L\xc6vS@\x91\xc2\r\xbf\x8b\x92S@\xf5GW\x15fyS@\x8c\xca\x1al\nvS@C\xa8\xf2|~zS@\xf7\xd2\xcb\xc8\x9f}S@\x13:8\xd9\xe1\x8aS@:\\\xf8\xea\xed\x8aS@\xf9\xc8:\xb3Y\x8aS@?\xb1\x14\x98?yS@\xad\x98\xa2\x05\xa5\x84S@\xdd\xf64\xb0\xe9zS@U`\xfd\x9e\xb3\x87S@4\xe7\x19\x03\xde\xefS@\xc99\x86a\xb8\x80S@2\xa8m\xe3z\x87S@\xb3vn\xbf\x8a|S@\xd0\xea\x8dY9\x81S@\xfau\xb5Gh\x84S@h\xec\xfc\xb7S\x7fS@\xb7\x91Y\xe3\x92\x83S@\x7fs\x11\xac\x06\x84S@\xa2\xc6\x11\x82\xe6\x82S@_\xf7+\x03W}S@\xa842\x01\xe0\x8bS@`\x9b\xc0\xdd\x83~S@\x1d\x19\xe4\x89\x0f\xbbS@`\xef\x11Oo\xb5S@wV\xb6s\xff\xb4S@\xdb\x82|:\x11\xcbS@s8\xf8HsqS@\xb2R~\xf1p\x12T@\x02_\\\x949\xb0S@\xbc\x1c\xdbB\xb3\xb0S@\x84\xbe\xfd\xcb\xbcdS@\x90\xffV\xe0\xa8kS@F\xb6M(\xa1\xb0S@\xfe\xee\x9c\'\xba\xb0S@<\x17\xdf>\x12\xacS@.-De\xde\xabS@\xafR\n\xa9\x91\xadS@Y5$%\x98\xabS@\xc1eU\x83\x9f\xaaS@\xaa\xcfl\x06\xd5\xa6S@\xbdGyEb\xefS@\xc3?KI\x98\x97S@\xb3^e\xed&\x9fS@><v\x93\xc9\xd8S@J\xaa\x8e\xea\xbf\xd3S@\x87\xa1\x80\xa6f\x99S@\xa2\x88\xf4\x99\x9e\xc9S@\x087.Y\x0e\xb9S@8SlY"{S@\x1bd\xdc\xf2\xfa[S@\x01\x93\xdbI\x1f\xbfS@,C\xb0[QfS@\xe4\x8eX\x7fz\xdaS@u\xdb\xeav\xb7\x98S@\x1b\x8d1\xf6\xc4yS@\x84!O\xd4\x90\x08T@\x141\x19\xe0\xf8\xa4S@}\x9f,\xff0\x81S@\x06\x18\x93a\xb3\xc6S@\xe9\x9c\x0f\x10\x1d\x8fS@\x14 N4\xa4\x84S@N\xb4\xe2\xc4:\x88S@Z\xac\xa3^\\\x89S@\x9cP\xef|\xad\x89S@@~\x86\xfc\xa4\x88S@\xa9\x9a\xdd\xe2\xf7\xafS@\x1e\x92\xca\x9f\xb6\xb0S@\xba\xce\xcc\x91\xb7\x8dS@\x877\x87\xd5~\xc6S@\xdd\xda[\xc3\xbe\xbdS@\xf5\xc6\xc6\xff\x98\\S@]\xe2\xfb\xfa\xc8\xc4S@\xc3\xa0\x08\x95=\\S@\xf3\xb1;V\xf9\xd3S@\t\xa5\x89\x97\xd4\xb0S@\x1b\xa3\x12\xd2\xcd\x8bS@|\xe4l\x16\xb6vS@0\x94\xa7\xe6\x1d\x8dS@}\x9a\'\xf0L\xd4S@\xc4\t\xa4\xc1g\xc0S@m\xcc\n\x82\xcb\xc6S@\xd7\x91\xb5\xa6}\xc0S@\x9c\x82^\x12w\xd5S@\xf6\x8e\x108\x8e\x8aS@\xd2\xf2\x97\x8d\xc3\xd5S@5\xcf\xf6\xa6\xd2\xd5S@\xf3\\\xad\xed\xdd\xbfS@\x15\xb6\xc2kI\xd7S@(\xc75l\xca{S@u\x8e\xb2\x80\x1b\xd9S@\xa6v\xc1\xfe&\xc7S@\xf45M*.\xc8S@\xcf\xc09\xb2\xcf\xb8S@IT\x86u\xe7\xc5S@\xd7F\xd1\x04%\x8fS@\xda\xe9K?\xd4yS@\x92\xeda\xc5\x9a\xb8S@\xc0oN\x06\xa3\xb8S@I\x89ecm\x12T@j\x1e\xf0x\xa1\xd0S@*\xf2nr\x19`S@\x9b/4\xa3\xac~S@\xbb\xcd\xe6\xc4\xa9\xb6S@\xdb\x1a/@P\x84S@ZG^\xf7O\x84S@\xea\xb2WH\x9f\x0cT@\xfe\x91\xfd\x9c\xf6\x00T@4\xfe\x08#,OS@\rA\xb0[\xb3\xb6S@\x7f9\xa3\x957\xb6S@\x07\xc5\x83P\xd7\xc7S@D\xf6\xe1cq\xd8S@*B\r&\xd4\x98S@\\\x8f\x1e&\x0c\xb5S@ZG^\xf7O\x84S@\x04<\xf7\x13\xf1\xc4S@\x8f\x83\x03\xec\xcdvS@\xc3\xec\x94U\xf3\xbfS@\xde\xe37\x16\x84\x8fS@\xca\xf4&=\x0f\xfdS@.\xc3\xa0\x9eG\xfeS@=\r>\xd6w\xfeS@\xa87~ X\xfcS@\x0f9\x81\xca\xb9dS@\xec\xa6C!\xe0\xb2S@C\x1a\x7f\x87F\x7fS@\xbdo\xdc\xf9\xd9\xb1S@7\xd4\xb8\x04\xbc\x84S@\xcbEX\x81\xf3\xb0S@\x0bi\xd0\xf3\xac\xadS@s\xc13\xb8\x13`S@\xd7\x15o\x9a+\xb1S@b\x03\xef\xdf\xb7\xb0S@\x11S\xbec\xdf\xbbS@$\xde%\x99\x11jS@\xea)S\xcdQwS@\x01\xa3f\x88\xc4\xc9S@kK)\x1c\xebdS@0\x16\xff\xe7JaS@\xc1\xc6\xba\x94\xe2\x83S@*w\x9e]%\xe8S@\x88\xc7m\xea\x16\xafS@d\xe6\xe2D;`S@\xb974s\xda\x01T@%;y\xc6\xe1\x8aS@\xd2\x97\xaa\xf2\x02\xb2S@^d\xb5\xaf\xa1\x9cS@u\xa5\x80\xbe\xad\xb1S@\xfa43R\\\x8aS@\xab\xee\xc3C\xa2\xb0S@\xea\xe6\x11\xca9\xb0S@r\x94\xcb\x12|%T@k\x7f+f\xf3\xb0S@^\xb3\x8d\x0b\xbf\xb0S@\x12\x85\x8a]]\xafS@&\xc3\x8bH\x0e\x84S@\tD\xfd\xe5H\xacS@\xfa\xdc\xf9/T\xafS@7\xd0\x82\xefK\xb0S@\r\xc96%\x1cbS@Y\xf23\xe4\x06&T@\xb7\\\xb5|\xa3\xaeS@J\xd2C\x0b\xe7\xb1S@`\xa0\xb7\xe0G\xacS@q\x0f\xe1\xc5\x86aS@\xe7\xc9\x8e\x13leS@\x98=\xe1\xaa\x92\xadS@\xbb\xf8k\x1bwfS@%\x88\xce\x13\x97#T@q9\x0c\xc0W\xbeS@m\xd9\x826\xa8\xadS@\xc6\xbc\xbb\xc9\xb3%T@\xfa\xe8F\n\xf9\\S@\x9dLt\xeb\xd8\xf2S@\x10\x18-\xbfT\x1fT@\x82\x0f\xfa\x98\x87\xbdS@\xb1\xb5[\xc2+#T@\xd0\x94\xb0\x980\xadS@);\xe1\xc9&\xb0S@s\xe0\x04v\xfc\xefS@?\xb1\x14\x98?yS@L\x11P\xba\xd4\xacS@\xd6?\xc6\xeb\xa0\xacS@eB\xa8\xa5\xd2dS@\xe1\xe7LRh\xa4S@\xa1\xc8i\x99v\x83S@\xb8\xf1\xd6\x0fD\xabS@\x16\xe6\xf1\x9f+\xe6S@\xbarO\xde\x8fdS@-\x8c\x9b\xf3\xa4\xabS@\x04\xf9\x7f\x8b\x06\xf6S@\xf5\x82\x02\xcbl\xe9S@\x92=\xdf\x87\xa8dS@a\x818[\x87\xa5S@U\xe0\xa3D\xe6\xa9S@\x01\xe5J\x96\xd4\xb0S@j8oY\xf8\x82S@[\xac\xbcJ\x93\x83S@|\x13\x88\x8e-\xceS@ \x81\x80\xbe\xc1\xb0S@\xc7a\x81\x1a\x18\xaeS@\xc9\x93\x7f\x85K\xafS@a\xc1\xfc\xb2R\x83S@\xb8\xdd\x07a\xed\xd4S@\x0f\xda\xb1\xf10\x94S@\xce\x19d\xbe\x19`S@M\x11^\x02c\xc8S@\xc2\xbe\xb6#rgS@\xc4~\xfb0s\x9bS@\xfe\x91\xfd\x9c\xf6\x00T@R\x88W\xeb\x12\x86S@h\xd0\xd4Y\x1a\x98S@\xfc\xa4\x88h\xf4\xb3S@\xfa-\x9c!\xf0\x9aS@\x7fu%\xdf(\x07T@NWG\xe9\xd4\x81S@\xb0\xac\xc6\xdaS\xb8S@\xd3p)\x93 \xb6S@\x01\xcc\x05\x84<\xb6S@\xae,Q\xf1\xa1\xb4S@\x9d\x80wsU\x7fS@]7\x98\xf8\xe3\xb7S@\x98\x0f\xfd\x96\x9a^S@\x97[(c\xda\xb8S@~\xfdF\xaeR\xb9S@v\x84\xb6\xad\x1ddS@c1\x02!\xff\\S@_\xfcj6\xfeeS@\xafa?1\x01\xb2S@ibh\xad\xdf\xc4S@ibh\xad\xdf\xc4S@W\xd09G\x88\xb3S@ M\xcc\xab\xbe\xc5S@\x13\x86\xaf[t\xb2S@Ub\xecz\xc8\xc6S@\xb4\x1f#\xa6.\xb0S@\xf3\x1e\x86\xeb\xeb\xb0S@\xa2\x91\x9f\xf0\xda\xafS@\x0f\xf5\xc47A\xacS@~\xe0\x8b\x97Y\xb0S@\nf\xf8 \xb4\xb2S@\xc1mOw"\xb3S@\x19\xcc\x10\xab\x08_S@\xcb\x1bt\xdd\xcc_S@\x82kz\xe0/\xf0S@A\xc4\xde\x1b>bS@\x0f(\x133\xd8_S@:\x8a\xdbF\x10\xecS@\x91\x87\xady\xa4\xb1S@\x9a\xd2\xa5\xd4\xf1\xc0S@\xe3t\x854\xf1]S@\xd3{\x89T\xdc\xabS@\x15(\xd1v6bS@\xd9f\xc3\xf0mbS@Mq\xb7\x87\xa7\xadS@/\xa7\x80\x99\xa1\xb2S@H\xa5@&\x1c^S@R\x88W\xeb\x12\x86S@\x03\xc9\x11\xce\x10aS@\xc0}\xe2\x9b\xd3\xccS@\xc0}\xe2\x9b\xd3\xccS@x\xc3{\xaf\xc8aS@\x19\xcd\xf4-\xd0\xacS@\xea)S\xcdQwS@)\xe2\xc2\xbb\x9a\xacS@^J\x18\r\x1a\'T@i@\xb0\xec+zS@\x07>M\xcd\x88\xacS@r\x83\x18MP%T@\x010\x88\xc6\xac\xabS@.0\x8dr\x97\xaaS@G~\xae\x9c\xda%T@5;0b\r\xe9S@\xb1\xe1\x8b\x8d<vS@\xc5\x8e\xc3\xea\x8a#T@\xf0-l\xd8\x07\xbfS@!\xe8\tcR\xd5S@5\xcf\xf6\xa6\xd2\xd5S@\xd7\xd3\xff\x91N\x88S@e\xe5\x0fJ;\x88S@\xdf5\x81\xb7\x87\xa8S@\xfb\x1e\xadb \x90S@\xd5\xae\n\x04\x12\xa5S@[\xddQ4\x13\xc7S@\x85\xca\xae\x15V\x1fT@\x9b{x\xdc\xa5\x89S@\xb6;V\x0e\xbc\x88S@\x93\xe3\xfa\x85<\xd7S@\x7f`L5\x96\xf5S@p\xe67\xadV\xa0S@\xb8h\xe7\xfeK\xd8S@\xad\xb8\x1cV\xae\x8dS@\x00u\xfcC\x8e\x12T@\xc8\xdb\xa7\xab\xe3cS@\x04\x8c_\x18o\xa6S@\xe6@GoeSS@%\x92\x8a\x0bo\x1cT@\x97r$2\xa0\x9cS@.\x1c\xe8\x17@aS@n\xb6\xbf@-`S@-dDy\xfc\x8cS@\xfe\xa2\\\x9e\x0e\x8dS@\x90\xca\x96_\xcf\x11T@}\x12\xde\xae\xad`S@\xcf7\xe8\xacE\xebS@\xcf7\xe8\xacE\xebS@\xd1\xdc\x11\x8dh\x11T@\xa2\xfai\xa7vdS@\xf0\xc1\x06>J\xacS@\xdc\xb0\x94\xdb\xb7dS@O\x1c\xc4\\p\x12T@\xa2+\x11\xdd\xb8\x84S@\x05\xfb0]\xcb\xd3S@\x12\x85\x8a]]\xafS@\xf1\x17[`\xab\xafS@\xd9\r\xd3\xb4\x19{S@\x8frR_;\xf2S@\xa2\xbasZ\xfa\x08T@u\xa5I\xae%#T@\x93\xdb\x83\xe0\x1f\x8cS@\xee\xeb\xa5\x95\xc4\xecS@\xb4\xa5\x1e\xff\xb1\xc5S@\xa7M}!\x02\xecS@\xc8a\xf3B\x80\xb7S@\x03\xda\x1c\xef\x0e\xc0S@=Tk\xdd3\xccS@,\x14\x84t\xd1\xabS@\x1d\xd5\xd1\x1a\xde\xd4S@\xefy\x1bn\xaa[S@`\xb5<\xfe\xeb\xc1S@\xf2\xc2P\xd6\x8d\xc8S@\xe1\xf1\xfa?\xbd~S@\xf2d\xb8\x14\xdd\xb1S@9f\x96{U\xd9S@\x8d\xe6\xde\xb0\xe1\xeeS@D\x98\x10\x13\xb0\x80S@\x83\x1d\xe1\xde\x0f\xf6S@\xec\x0c\xd5\xf1J\xd7S@\xb3L\x94\xbd\xdb\xa9S@\x81\xaf\xa4{\xfd\xabS@\xe2\xba=A\xf6\xd3S@0\x9d\xd2\xb2j\xa9S@D\xa9\xe8\xe9E\xb5S@q\x0e\x01\xfc\xbc\xbdS@\xecy\xf1\xd0\x9e\xf6S@G\xd8t\x8f\xa7\xf4S@L\xd3\x80\xa5H\x83S@\xb7\xe7\x03\xf9\x02kS@\xbb\xb37\xcfn\xd6S@]l\x11\x9a\xb4\xd6S@\x91\x83\x9c\xa4d\xcdS@\xa2rtYy\xb2S@\xcf\x9a\xc4:B\\S@\x97A\xbb:\x11]S@\xda\n#\xe6\xc1\xb0S@3\xd0?\xa3\x9c\xa4S@\x93\xe0\xb3co\xa4S@\x8d\xf0\xbf|\xd3\xafS@\x83[n4g\xa6S@\xc9\x93\x7f\x85K\xafS@\x04]\x0fC\x12\xa2S@\x99\x9fPy\x83\xc6S@\x8c\xf6\xca0\xe5OS@\\ZJ\xefu\x9dS@\xf5\x93\xf0\xe6\'\x14T@\x8d\x94FmW\xe4S@\xb6\xe0\x00\xa0\x17\xacS@\x96\x10i.\xc5dS@\xeeF\xfb\xd6C\xc6S@\xd8@\xacZy\x8fS@\xd0\xdf0\xa1A\x89S@\xafS\xf9\xa5\xf4{S@\xdc?\x8d-\xd6NS@W\x11\x07\x96KVS@%\'\x1e\xbe\x1a\xa9S@\xb9\xfcQ\xfb\'\xefS@\x02\xe3\xa9V\x90\x05T@\xc3\xcd\x01vK\x03T@@\xedw&?SS@i\xee\xac\xcf\xffcS@\x83\xfdaZn\x8fS@\x98!\xa1\xcc\xbe\x02T@\x82\xf1y\xfd\x18\xbbS@(\xf0\xa0[\x7f\xbaS@\x15\x8a\xc1\xffy\xceS@\x0f$\xe4\xfa\x03\xbeS@]l\x11\x9a\xb4\xd6S@\x00(+\x8c\xfc\x00T@_+\xd7\xc0=\x1fT@Y\xa5\xe7P\xc9\xd3S@\x1dAN\xb4*\xd8S@\xed\xd5\xf5\xf4\xa5\xd7S@*\xebx\xa3\x8f\xd7S@]h\x1d\xcb\xa5\xcbS@^\xeb\xbbSt\xd9S@\x191~\xcab\x00T@\x98E\xa4\x880\xd9S@\xf2\xd5\x0b\x15\xae\x9fS@\x1c\xfa\xbf\xa8^\xd9S@\x11\xf2\x82%R\xc6S@bN\xa1\t,\xc6S@\xef\xaa#|:\x00T@\xfd\xa4\x15VoUS@\xd2\xb2\xdb)\xe0\x04T@/\xa7\x80\x99\xa1\xb2S@\xb5\rY\x18\xc6KS@\xc3%Z\x12\t\xd7S@\x0fM,\xeb\x93\xcdS@\xafYK\x16\xbd\xc7S@\xa0q\xfa\x07o\xa6S@%4!\xaf>\xd7S@\x03\xbb\x11/\xe7\xb2S@\xee\x96(>\x15\xbbS@\x7f\xac\x13Y\xb5\x9bS@ilu\x87\xd3\xcaS@\xd2\xc0|\xf5\xed\xc0S@\xbe)\x00\r\xff\xfcS@\x04\x8d#I\xe0\x04T@\xf74\x12e\x06]S@\xe8\xc5>[\xc4\x98S@a+h\x9b\xbf\xd8S@\xc4\x131DG\xcdS@S\x14gZ\t\xb1S@\xc6\xa32aC\xfeS@\xfb0u\xb2a\xaeS@\xb6_=\xbd`\xfeS@5KTFp\xadS@\xfe\x82,We\x92S@`=\x15x\x10\x8dS@*X\xb6\x1a\xf3\xaeS@b\x13\x86.m\xc6S@\x89i\xf4v\xc3\x8cS@K\x99\xa1+\xa9\xbfS@u\xf0\xa2[\xc8\xd8S@N\xfa\'\x87H_S@w\x97\xce\xa9\'\xc5S@\xf3\xb1\n\xd8!\xdfS@\x95\x99\xfc\xec\x1baS@1\xd5,\xe9O\xafS@\xdc}\xaa%\x1d\xebS@\x918\xc4\xf4z\x9cS@\xf8\x1f\xcd\xb4=\xbaS@\xbb\xe7\xef\xd4\xc8\x88S@_\xb0\xe0\x8e\xb4\x89S@#\xd5+\x9b]\x9bS@\xa9\xcc\x89]r\x89S@\xba\\\x94i[\x88S@\x96P`9\xad\xb8S@U\x94\xaf2 aS@\x85\t\x1f\xa4\x97\xb8S@Q:\xe9G\xb1OS@\x17\x1c\x12\xbc\xd1\xb7S@1\xfd7\x10\xfc\xb1S@\xfd\'\n%\x8a\x9fS@j\xc3\xfbvq\xb6S@]\xf3dy\x1a\xb5S@\xa7\xbc;\x1cx%T@Q\\K\xa2R\x86S@1z\xaa\xb59\xe0S@\x1a\x95m\xbd8fS@\xccQ\xb9\x03\xc8\xb2S@\x163/\xabL\xa2S@\x98\xdf\xd6;#\xb2S@\xbe"K\xbe1\xa0S@$~r\xec\xc2\xb0S@:\xd9\xc6\xeeQdS@S\xf3|g\x9a\xafS@\xdd\xc6\x91I\x87yS@F\x8co\x84DaS@\xd4QZg\x12\xb4S@\xec\xa3\xe5\xbc\xa0\xb4S@\x87(n\xf6\x86zS@T\xaa"\x15s\x8dS@q\x19\xd9\xab\xd3aS@\xe0K*\xe6\x0c\x16T@\'N\x8d\x8f\x1e\x85S@\xccC\xcc9\xbadS@C\xda\xa9\x92h\xb2S@&wH\xf4\xf0\xb1S@\xf8\xa1>V\xa1\xb2S@T\xff\xa8Z2jS@pX)\x80\xc3\xb1S@\x85\xac\x1f\x97\x80\xb3S@o\xc8\x82\x17\x10\x15T@\x92\xf7\x81\xdb=\x89S@\xe4\x17]v\xd1dS@\xd6\x11\xac\xc1\xdc\x84S@t)\x18\xf2\x86fS@\x83\x16\xff@\n\xb1S@(\xcb\xc1\xe2\xafbS@\xb8\xd2\xb6\xa3\x00\xb1S@+y\x08\xb5\x86\xf6S@\x92\x94~\xe9[~S@\x01f\x04C(\x14T@%\xc9L]\xb4~S@\x04\'\xec\x80\x9d\xf6S@t\x13CC\xffeS@\xeb(\x0b\xe9\xe0\xafS@\x03k:\xc1:\xabS@\xc2X\xbf87\xf7S@mA\x8eJ.\x01T@\xfem\xa1o\xb2\xafS@\xc0\xf5\x14x\xff\xb0S@\xfb\xc9\x911\x96\xb0S@\xfbH7\x12\xa6\x82S@\xeau\xde\x94yfS@>\x08\x18\x0f\xed\xabS@!\x97g\x10\xdd\x1cT@\xe2\x1e8\x85\xb6\xadS@\x00\xd0\x1bQ4{S@\x1e\x00\xcbmZzS@\x13\x99\xa9a\x8bqS@c\x97\xef#o\xadS@\x87^\x16o\xd2\x11T@\x11\x00\xe8\xd3G\xadS@\x13\x8d\xcc\xf6\xf9\xabS@\xc1\xf3\xbc\x88<|S@@\x8fW \xa4\xacS@\xec\xe3h:l\xabS@\x10{\xf8\x8f\x85\xacS@\x90_"{<\xacS@a\xdf\x13\xd1[\xacS@\xd0X\x04Q\xa7\xabS@\x19\x89\xb1\xe6\x8d\xaaS@\xce\x80\xc4f\xac\xaaS@I>\xca\xddp}S@r\xfd\xf1\xed\xc5\x82S@\x1f\\\x18\x0e\x9f\xa6S@wXqd[\xa6S@\xf2\x10\x01\xbb\xe1\xfeS@\x98\xda\xedn\xf8\xa2S@#\\\xf0\xcf\xdc\xa9S@\xc6\xb4|j\x93\xaaS@\xf8\x98\xb6|x\xa4S@1\x02\xd9\r\x8e\xa4S@"||j5jS@\x02\xfd\xa4!\x98hS@M\xf8\xadK\t\xa4S@\xbc\xc7F\xc05\xa5S@X4A#\x8aXS@\xeda\xfb7\xc1\x7fS@\x95\xb4\xab\'\x0f\x87S@\x97]\x12k\x10\x83S@\x0e&\xac\xb5\xe2PS@\x0e\xe9\xeb\xe4B\xd8S@\xde\xf8\xc1vv\xb0S@Z\xec\xa3\x04\xfc\x8cS@h\x84\xbe*T\xf2S@\xc4\xcc\x90\x18Q\x00T@`w\xf5;\xc6\x14T@\xc2\xe1\x1f]\xbc\x81S@\xce]\xbb "\xd5S@r\x18C\xeb,\xb2S@|d\xdd\xd8\xf0\x08T@\xcfV\xca\n%\xe2S@\xf0)S\x8b.&T@\xa5\xa97\xb5\x07\xb3S@\x93=\x01+\xed%T@\xb2\xec\'\x9a\xf0\xb0S@\'|o]h\\S@n\xbe\xbf1\xf8\xaeS@)|lGT\xaeS@w\xb7d\xd7\x08\xacS@\xdf0\xeb\x10N\x90S@\x86)\x03#3\x90S@\xa3\xf4K\xfdS^S@|\xa2\xd3%\xaf^S@;\xf4\xff{\x01\xc8S@\x94\x9b6\xcf\x82zS@\x08\xebD\xf2\x01]S@\x88\x9c\x08\x01g\xb2S@\xeb\x89oN=\xadS@\xa4\xac/f\xeb\xadS@@1n\xaf\xdb\x13T@\x80\xeb\xe9e\xea\x82S@\xc7\xe0}\x18\x05^S@-\x82\xa6\xff\x85\xe7S@\xdb\xdd\xc8l\x94\x0cT@6B#\xc9\xb8~S@\x9em\x129\xa5\x9bS@/\xa0\xe9t\xae\xc8S@\x94\xc6e\xf1V\xafS@\x87\xab\x00\xddo\xb7S@\xc8\x93*\x15[\xddS@\xa8e\x86\xebD\xd5S@w\xbc\xae\x18\x01\x8dS@\x89\xde\xa7\xd9\xdcyS@\xf1\x02.P\x8dyS@\xfeq\xe5\xed&\xd7S@\xf7\x0c\xcf\xcb\x19aS@w[\xe7`V\xacS@\xee/\x8f\x18\xd3\xa6S@\xbc:\xeb\x12\xd0\xd4S@h\x81\xac\xa0\xfe\xcaS@b\xcd\xc1\x1ap\xb7S@\x92\xbb\x13\xa8\xd5\xbaS@\x874\xc1\xe15]S@\t\xa4\xb6\x0f/^S@;\xdb\xdak\xd8\xb7S@A&\xe8\xf2\x02\xb4S@J\xc8\x00\x9f?`S@\x8c\xcf\xe6\x92\xe1\xebS@yMP\xcc\x8dhS@\x126\xa5r\xe3rS@U\xf9~\xe2n\x9fS@\x95MQ\xd9\x83\xb8S@p9R#\xab\xb8S@\x1e\xb2\xd6\x92[\xb0S@\x01\t\xbe#\x1e`S@I\xb2\xeeD\xec\xb8S@\xdfY\x97\xa5<\xb9S@\xcb\xccfQ\xd1\xc5S@4\xf1:\x0c\x89\x9eS@\x86\x80\nc\x7f\x9fS@\xe0{\x81L\xf0\xbfS@\x86\x9f\xaf\xc22`S@\xb6\xb2\xd5\xa0\xdc\xa2S@\xcdi\xda\xbb:aS@\x8cX\x022=jS@\x0eB>\x8a\xca\xffS@\xf3\xe2\xba4\x8fbS@\xbdb\xaa\x83\xa8aS@9\x8ch\xbc-\xa7S@\x82xe\x8e\x1c\xe9S@\xbf\x96\xc7s_mS@\xeau\xde\x94yfS@\x13rV\xd1\xa5WS@9+\x08\xb9\x8f\xa6S@x\xd7\x9b\xa2\xb9kS@\x89\xbe;*\x1f\xd1S@&\r\x04\x9d\xdedS@\xb5\x13D\x1b\xd6\x11T@\t\xc13\xeaWbS@\xd6\xc4ir+bS@\xbe\x08@h7\xf6S@\xd8 \xe2b\x18\xa9S@Q\xe5C{V\xafS@\x03{\xb8\xbaK\x9cS@>9\x82\xf2\x1d\xb2S@\x91\xf4\xe2%P~S@#\xd9\x10^P\xadS@*\x83v\xbb\xcc}S@\x0f\xda~\xa0H\x89S@p\x8e\x8b\x9f9\xafS@\x1e,\xbc\xe0\xf3\x13T@\xec2\x1f\x9c\xcb\xadS@^\xe2r\x02$\xb2S@\xc0\x87(\x19\x96\x8cS@\xf6\x14\xb7E\xd4zS@\xd8=\x1e3v\xddS@\x8c\xe5\x89p-\x8cS@o\xfa\rW\xf6\xaaS@\xc2\x97\xd3\xea\xcb\xfeS@\xd7\xe0\xc2&\xae~S@}`\x851\xc3\xadS@\xfa:\x88 \x8a\xb7S@\x96\xbaA\xf4z\x9cS@\xa3fu\xee${S@\n\xd6\xde\x01A\xadS@\xfa\x04\xe2\xd4!\xeeS@\xb4\x03\xe2XZaS@O^\x1a\xdb\x16\xefS@\xaco\x95\xb9\xd4\xabS@"\xbb\x13\xdfjfS@J\x07*9@\x89S@6A\xc9\x19\xd3\x82S@L\x85q"\x08\xd5S@\xf1)2Y\xc5\xabS@\x13\xad\xd5\xc1v\xf4S@\xef\xe5\xa1LA\xccS@\xe5\xb5p\x0f2{S@N5P\x9b\x1e\xdcS@\xeb\x89\x1epjoS@i\xe8\n\xd8\x01\xb2S@R#P\x92h\xb2S@\xf3\xc8\xcb~{dS@T\xaa"\x15s\x8dS@\xd0\xde\\\nTzS@(\xb6\xe8\x93\xf7\xa4S@\xb0\xa4Ks\xda\xb4S@R\x92\xbb\xcb\xed\xd3S@\xb1/W\xaf\xad\x1aT@\xeeR\xd1\xaa\xa6\xd8S@\xc4\x80\xfe\x0c\xee\xdbS@\xfdXOZl\xa5S@9\x0e\xf6\xc5\x04\xb6S@MI\xb1\x8a\xa0\x05T@\xec\xbd\x95\xdfp\xedS@7\xf9\xd3\x9f\xb1\xacS@\xb9\xb4(wg\xd6S@0\xba\x07\x87v\x18T@\xcd&\x16\xcc\xb8\x85S@6\xda\xca\x1f\xc2\x89S@\xc8 \x92d\xf7\xdbS@I\xd1\x9aF\xc2\x87S@\xcd\x0f\x11`\xe2fS@$\x1cFK\xbbfS@\xd9\xed>\xcd4_S@\x95\xc7/fK\xc6S@\x18\xe9\xfbz\xa4\x9eS@\x8d\'\xa7\x98\x0c\xafS@x<\x8a\xbd\xc8\xcbS@\x956\xe5Q=\xe9S@\xe8k\xc2w\x9cbS@\xc3\xb3<\xe5W]S@\x9b>\x1d\xec\x89TS@m\xd0\xb8\xdd\xa4TS@\x83\x85\xf3\xa0<dS@\xe4 q\x9b/hS@\xb0\xce\xda\xea\x99cS@\xb7\x8ep\xb9&]S@\xdd\xe8\xb1\x94\x02_S@#|\xa9\xadN^S@g\xca\x0ct\xabhS@\x99\xcc\x83!\x9f_S@\xcdi\xda\xbb:aS@\xc6\x00\xc4\x9a:aS@\xbd\xcc\x83\xd3\xf2bS@\xa9m\xa0\xc3VdS@\x98@`\xc0\x9beS@\xab%\xc8\xb4FbS@\xacE\x18\x94\xa9fS@\xdf?\xfe+hfS@4\x8c\x08\xeb?eS@\xf6\x93\x18]\x8cfS@E\xd9?\xdf\xb0hS@V\x14\xaa\xf4OjS@\xe8\xeao\x89F\xb3S@\xc8r\x1d|\x8c\\S@\xca\x19\x15\xd1\xd2_S@\xffq=\x10\xa4dS@l\xbbc+\xc3~S@\xd3\xbf\xc7\x97\xf9vS@q\xa7\x06p\x85yS@\xc9MR\xa1\xf4yS@\t1?\x1a\x83zS@\x06\xbda\xecczS@\x8e@H\xf4\xbd~S@\xe7l}\xb8k}S@\xc2\xc4\x1f\xe0\x17\x84S@\x12\xdc\x05\xd6\xc5zS@\x92\x9d\x0b8\xbc\xa5S@\\\xe8\x9c\x06k|S@\x8f\x90\xfc\xef\xbfzS@$\xcd\x86e\xd0\x83S@\xbe/\x80\xf3\x10\x8bS@\x1b\r\x8e\xc16~S@\xe8\xcb+z\x9f}S@E\x15\xbc_\xb9\x8cS@\x97b\xdb\x19\x06\x83S@\x80c\xc0N\xbd\x8aS@\t\x0b\xa1[3\x8aS@XH\xc4\x03/\x8eS@\xf8\xc3\rh\xc5\x86S@\x994\xb8\xd9G\x8cS@\x80\\2M\x8c\x9dS@l9\xec\x7f^\x9aS@\xac\xe2Zh\x8b\x9dS@U\xb8W\x17|\x9fS@\x18\x895\tK\xa2S@6\xeaw\x0e\x1c\xc8S@Xx\xc0\xd6\xa9\x9fS@\x11\xde\x85\xf3\x9a\xa1S@\xed\x1e\x9f\x86@\xa6S@\x1cn\x89\xab\xd0\xa6S@\xe7\x1e\xab\x90\x84\xaaS@\xe5\xe73\xb4\xd1\xa9S@\x7f\xa1\x9a\xc7I\xaaS@(\xad\xfb\xb1j\xa7S@#\xcex\xe9\x90\tT@\xda\x1b\xcf\x0b\xa6\xacS@M\xb1\x0cH\xd6\xadS@\x7fy\x8cC\x1d\xb2S@\x17\xe7\x10\xa5\xeb\xadS@\xd8Wg+\xc0\xafS@$\xef\xc6\xdfF\xaeS@\xbaa7\xdc\xb4\xaeS@fQ\xf2X\t\xb3S@\xa3Y\xb8\x14|\xb0S@\x19\xa1\x86uy\xb1S@\xa9\xe9\xff\x9a\xee\xb0S@p\x9e\xeam_\xb1S@\xf8\xceee\xbb\xb3S@\xe3\xe7\xaf\x85\x98\xb2S@w\xe5\xa9\xf8\xe0\xb1S@k&\x8e\x1e\xc9\xaeS@\xb6\xc7\xda`\r\xb4S@\xb4\x9e(\x99\xf2\xb7S@P\xf9\x00\x16\x81\xb8S@\xe7)\x8d<?\xb9S@\x87_:\xda\xee\xb8S@\x03*H#\xe3\xc3S@\x8a\xe1R&c\xc5S@uP/\x1c\xa7\xc6S@\x87M5\x80\xbe~S@i\xffK\xb0\xa3\xc1S@i\xffK\xb0\xa3\xc1S@z;\xbbO\xbe\xc8S@\xacD\x84p.\xc8S@\xbc-M%Q\xbeS@\xfe\x7f\xb7\xe5\x8b\xbaS@\x00\x16\xa4g\xe1\xbaS@x\x01l\xa8\xd2\xd4S@\x97\x13\xb9\x9e\'\xd2S@(\x02\xe9\x96%\xa9S@\xc6BSyO\xd5S@\x9a\xaa\xa9 c\xcdS@\x9c\x07B\xd9|\xd9S@\xd6\x00\xfaX8\xd8S@&\xbb\xd6\xead\xd9S@E\x11\xff=G\xc6S@\xff\x9d\x88\x992\xdaS@M\xaa\xaf\xf5o\xc7S@K\xff\xc5.\x01\xc8S@\x7f\xea\xdc%\xf9\xc9S@\x11=\x1e\xfc\x86\xc8S@c:\xb6Yh\xddS@\xf6c\xe4\x9d\xc4\xcbS@b\xd4\x0f\xef\xcd\x9aS@\xc3\xa6>v\x8b\xd9S@\x01\xc2\xf8sc\xe6S@X\xeb\x9b\xb1f\xd5S@\'|o]h\\S@\xa7\xf4\xcd\xeb>\xd7S@y\x7f\xb3\x1f\xdf\xebS@}\x1f=\x97\xb3\xecS@A\xaf\x8f\xa9n\xf2S@\xc8\x85+\x05F\xecS@r\xc9\rh\xbf\xe6S@\xb7\xf9\xaf\xa93\xf7S@\xcf\xeaqy\xce\xfeS@\xe9ar\\\xe5\xf0S@\x85j\xac\xe0\x9d\xf1S@\x93\xb1\x0e\xa1\x1b\x00T@\xdc(\x89B\xd3\x03T@k1\x7fw\xcd\x04T@\xbb\xe6\x00\xb2i\x08T@v\xa0\x9aw7\x02T@\x14\x03\xa5\x14l\x02T@\x9a\x1en\xc2>\x11T@\x01j\xb7\xc3\xb4\x11T@\xed;\xfd)\xe6\x11T@X\x13/\xdd\xfe\x13T@,\xae\xcd\xbb\xdf\x13T@Y\xc3\xb6\xea\xd1\xadS@\xc4\xe1E\x86\xa7\x1fT@\x7f_v\rd\x1fT@\xa3\xceOA\x87$T@\x89\xbe;*\x1f\xd1S@\xae\x1c&[i\xedS@\x9a-\x1d\x17g\xafS@4\x15\x9e\xac2\xbbS@\x94\xc3\x8bzdbS@w\xe5\xa9\xf8\xe0\xb1S@\x8e\x96\x1b\xa5\x02\x96S@\xec\xe6%\x17\xdf\xebS@?\x8f\xe3\x1a\xaf\xb9S@\xd7SS\xff\xe9\x8cS@\x88+\x1b1\x01_S@vBI\xb5T\xd3S@X3\xae\xaf\x9d\x05T@\x1ae\x87\'\x18\xe0S@\\\xb0\xd2\x7fE\xdcS@_yn\xf2\xd5\xdeS@\xc6;b\xe7\x07\x98S@\xd8\x18\xcf\xe7]\x83S@4\xf0\xe1\xf6\xef\xb8S@w^\xc8\x82\xc5\xb0S@\xeb\xf1\x97L\x17\x19T@\x02#*PA\xdcS@\x9cX\x18\x8f\x8c\xa6S@&\xbb\xd6\xead\xd9S@\x9a\xe5O\xbe\xf9\x9dS@\xa17r\x14%\x9eS@\xe3\x17\xd3\xcd@\x1aT@8\xa7\x0b\x8c3\xbbS@\x0b\x17\xd8\x15O\xddS@#\xb3\x900K}S@\x1c\x89\xd7\x80\x9e\xb8S@{mzL\xc8\x14T@^\xee\xecy\x9a\xb5S@7Q\xc0\x18f\x9cS@0Gf-\xaa\x8dS@\xfc\xc9\xed\r\xb9\xbfS@'
p35
tp36
btp37
a.
