# Supplementary material for: Sea ice drift data for Fram Strait derived from a feature-tracking algorithm applied on Sentinel-1 SAR imagery
Source: Data Brief. 2018 Apr 19;18:1410–5. doi: 10.1016/j.dib.2018.04.034 (PMC5999601; doi:10.1016/j.dib.2018.04.034)
Supplement: Supplementary file 2 — Supplementary material [file mmc2.zip › fs_s1a_data/HH_filter200vec/FramStrait_HH_20141031T081808_20141102T080142.dat]

(lp0
S'S1A_EW_GRDM_1SDH_20141031T081808_20141031T081908_003071_00383D_B3DF.zip'
p1
aS'S1A_EW_GRDM_1SDH_20141102T080142_20141102T080242_003100_0038DB_A991.zip'
p2
a(cnumpy.core.multiarray
_reconstruct
p3
(cnumpy
ndarray
p4
(I0
tp5
S'b'
p6
tp7
Rp8
(I1
(I2708
tp9
cnumpy
dtype
p10
(S'f8'
p11
I0
I1
tp12
Rp13
(I3
S'<'
p14
NNNI-1
I-1
I0
tp15
bI00
S'\xcbH\x98$\xc7s+\xc0C\n\x95\x1c\xbf\xce,\xc0\x9aQ\x1dOm\x190\xc0zk\xad\xdai"2\xc0L\xddg\x86^\xd42\xc0\xcd7\x9b[2\xf22\xc0Kq\xe7\xb0?`2\xc0O\xfbl-t\xd3#\xc0Fw)\xadM\xd12\xc0\x85BP\x01\x97]3\xc0 \x99)o@\xba2\xc0E\x18\x10"A\xa63\xc0B\xbb\x82xz#3\xc03E\x0bx\xff%2\xc0p\x8f\xef>\xbc]1\xc0\x16.2M\xcf\xaa1\xc0\xc0\x9d\xb3\x9c\x9c\xf62\xc0\xcb\x0e\x14}\xe3\xa1.\xc0\x1d\xcd0!;*3\xc0>\x02[\xebtj3\xc0\xd5\x10g\xb6\xd5\x163\xc0\x95\xcb\x84\xe2\x8e\x0c2\xc0/p\x18b\xbb)2\xc0f8b\xb4\x82+3\xc0S\xb8\xcd\xf7\xf5\xad1\xc0\x0e\x0cDI\x14\x1e3\xc0\xd9\x06\xfa*\x92\xf82\xc0N\xc6e7\x88\xb32\xc0b#\x12v\x1b\xcf2\xc0\x04\xff&pF@3\xc0\x84d$\x90\x01\xdb1\xc0Z\xae8]\xaej3\xc0\x9e8\\~\x92\xfe2\xc0\xa1\xf6\xeaD\x84\xc10\xc0\x90\xe7\x91\xe2\\}2\xc0\xaa\xf9\xec\xe1~\xf72\xc0\x8cV\x18\xc7Y\xf72\xc0\xd0|\x92v\xddh3\xc0U\xee\x95\xe78\t2\xc0\x8b\x07\xa0\xc3\xde)2\xc0\x9e:\x01\x83\xde\xf32\xc0\xc8\xca\xd7)]\xbf\x1a\xc0E\n4\x97\xfb!3\xc09\xfe\xd0\xc4\x02\xbd2\xc0\xc3u\xb5\xcf<\x082\xc07\xe1Yu\xcc\xb33\xc0\x03?\x8fe`>3\xc0|8Vf-&0\xc0\xe4C\x0ed\xe7\x8f \xc0\xf1#\x9d\xe2\xdd\x0c3\xc0\xf6\x04\xa9M3!3\xc0w]jK\xe8%-\xc0R\xf7\xb7\x8d>\xf83\xc0\x7f{!\xf7\x1ac3\xc0\t:\x8fq{\xf22\xc0|\xc5\xbe\xf3\x80!3\xc0\x82\xd1\x03"\x85\xf4"\xc0\xab\n\x06\r)-3\xc0\xef\xae\xd3\xf9$\x0f3\xc0\x9a\x84\x81\xf3\x0e\xf61\xc0\xe7Geh[\xb50\xc0\xab\xc268\xbar3\xc0J\xe8EL6>3\xc0\xf7\xab\x0c2\xe0c3\xc01\xb4\xdd\xf9J\x073\xc0\x9b\x99\x87]\xcf\xae1\xc0(\xe8D\xf4\xda\xc0 \xc0\r\xe4\x9c7\xa2//\xc0\x9e\\\x83f\xec\x0c3\xc0\xd5T\x80\x94\xe3b2\xc0e1\x1e\xd5- 2\xc0\x02\xc6\x14\x0e\x93\xf31\xc0\xb4=\xf6G\x12G3\xc0\xf0.^\xb3\xda\xf61\xc0\xa1\xcf\xf6\t\x80)3\xc0\xd0\x1f\x10\xd5\xf4k2\xc0O\xf1ja\xcev3\xc0I\xcd\xe5\x88\xbbW+\xc0K\xfboR6p/\xc0a\x90\xb8\x0f\xeei3\xc0\xd8\x1b\x87\xff\xf4\x802\xc0\'\xd98\x90s&2\xc0\xd4\xb4!Jl\x892\xc0\x11\xfa\x86Q{\xeb1\xc0\xb0\xd2\x08\xbb\xc9\xb21\xc0t\xc3\xa5l\x1b\xe92\xc0@$\x968\xccv3\xc0\xba\x1b\x94|\x8b\x86-\xc03Y8@\x17\xee2\xc0\xa7\xcc\r\xb7%h3\xc09\xda\x83\xd2\xa1\xeb3\xc0./;\xe2\xc6\xfe2\xc0\x98\x0fG\xf5M 3\xc0\xc4\xd0\xe1;\xe4B2\xc0\xba\x1f\xb9 \x99>3\xc0\xb4z\xce\xfc\xa0\xc11\xc0L\xdf\xb6\x01+\xcc2\xc0\x1d\x83\xa5b\x86\x1a2\xc0\xe2\xb0D}&\xf03\xc09M\xaeP\x98\'3\xc0\xe6\xc3i\x98rq3\xc0\x81\xd4\xb5\xff\xb9b3\xc0\x9a\xe5\x15\xc4\xe9\xf72\xc0f\xce\x10\xb2\x88\xbc1\xc0\xc9D\xf8\xa3\xf5\x88/\xc0\xd1\xbe\x1c\xc7\x92\xbb0\xc0HF\x89\xc7\x02m3\xc0-\x03=\x0e?E#\xc0_*Ys\x1f\xa7"\xc0\xc3\r\n\x88K\xa83\xc0\xe3h\x04V`\xbb2\xc02\xc7\xae\xe7\xe9u3\xc0\x0c\xd6\x8e\xf7\x86{3\xc0W\xee\xe5\x91r\x023\xc0\x97\xf8@}\xbex3\xc0}\xd4\x9a~&\x183\xc0\x1f\x05\xcf\x8d\xcf\xc80\xc0\x1bYH&\xe7\xa63\xc0\x1c\xf9\xbe^\xccm3\xc00\xde\x06\xbd\xe0\xb8)\xc0\x9b.\xeb\x0e|>3\xc0D\xc1_\x92\x0f\xd32\xc0\\\xdff>7\x04"\xc0+\x1a+\x92\x89X3\xc0\x9f\xa6\x98q\x02\x9c.\xc0\x8e\xf6\xbd\x10\xfd\x883\xc0\xf3\xb6\xa9G\x02\x1b3\xc0\xb9\xe6M-D\x98.\xc0\xa5\xff\xc4<373\xc0\xef/K!\xcf\xa3.\xc0\x81:\r\x10\x7f\xea2\xc0\xa4\xd91\xf3Rf3\xc0\xda\xe6\xc5(\xfe\xb43\xc0m\xfe\xe7~\x00\xd60\xc0\x8b\xe28\xa8\x9f\xaf\x1f\xc0b\x8d&\x9d \x1b3\xc0\x02\xd9\x8dOEG2\xc0\x0c\xb7\x87\xb4\x03#3\xc0o\xe2\xbd\xbe\xbc\xbc,\xc0\xe8\xc4=\xb9e\x013\xc03\xfaT\x83w\x153\xc0\xc6\t)\xc3\x8cC3\xc0\xb9\xbd\x15\x19\xfe\xbc.\xc0\x130)D\xa7m3\xc0nlQ\x11\x18,3\xc0\x9f\xb22\xa8g\xaa2\xc0\xaf\'\xeb\x83B\x0f2\xc0\xb4\xa7\x0b\xba\x8f\xc21\xc0\xbc\xc4\xd6\xc8\x9b\xfa1\xc0h3L\xe2\xe1\xe41\xc0\x1c\x07\xf6\xa2L\xf42\xc0\x07\xe6\xa2vU\x033\xc0\xb9\xdc\xf9+<\xe11\xc0Q\xde\x15\x9e\xb6t3\xc0\x93\xb8\x17\x9e\xe4E0\xc0\xedxp\x08o;0\xc0\x99\xb9\xef\x05I\xe71\xc0\xd5\xaf\xd5\x0e\xcf\xf93\xc0)\x95)g\xdf\xf03\xc0\'\xc29\xee\xaa\x002\xc0\xe2\x1a\xe8~\x9e@3\xc0\x0e\x17\x93*r92\xc0\t\xba\r\xe2\x98\xe82\xc04\xa0\x87\xf5e\xdc2\xc0\xb8\xd1\xf1\xd0\xfa\x002\xc0\xa0\xfe\x18\x975y/\xc0V\xa5H\xae\xd6\xc72\xc0\xf0\x13=\xc2\x00C0\xc0\x87\xf2\xc4\xb37\xf12\xc0\xa7\xed\x9aT\xc1\x063\xc0\x9f\x028a\xe742\xc0d\xf1j\xaf!t+\xc0\x80\xe0\xc3\xde\xd1G3\xc0]\x13\t\xb7\xbc\xff2\xc0\x0b\xc3_z\x04,/\xc0\xd9\xc9&\xfa\x93\n3\xc0\xa4\xb5\xe2\xba\x04\xb30\xc0\xaa\xbd\x955gU \xc0\x8c\'o\xd1\xdaR3\xc0\xa0q\x7f.\x0f\xb90\xc0\x00]\r\xad9X/\xc0\xe3\xc0X}\xadt3\xc0\xe9\xfbL\xb6\xda\xb33\xc0\\\x0f?\xfa\xa3\xbd0\xc0\xc6\xfd\x11m\x9d\x9f1\xc0A\x8a>k\x916-\xc0\x8e\x9a\xab\x1f\xba\x0e3\xc0\xcdi\xd3\xdd\x0c42\xc035~\xad\xd0\x173\xc0\xcd:\xd4\x9b\x01d2\xc0\x90F\xd5!\x95\x842\xc0u\x08\xa8\x1a\x9d\xd12\xc0^\x8e\xc1\xf2K%2\xc0\xdf4\x13\xdd\x93\xeb2\xc0F\xcc\xb0\xf6\xfa[\xc2\xbf\x87\xfdp\x80\xb9\x88 \xc0j\xac\xf9\xdfZI$\xc0~R9\x01>\xa1.\xc0\x96N\x0eD\x0b\x04!\xc0\xa9M\xfe\x12\xdcB2\xc0n\x1d\x1c\x14 \xa1.\xc0\xd8\x82\xcf\x06a\x96/\xc0|/b.6\xfa"\xc0\xdc\x01y\xb9n\xa62\xc0\r\xd7O>|\x0f2\xc0\xb7L7!v\xde1\xc0K\x95\x1a\x90\xae\x18-\xc0u\x14E\x1aD\x97/\xc0\x1c\x9f\xf5\xfc\x98\xd22\xc0\xa2\xde!\xfcS\xb32\xc0\x9d\x02\xf9`\x8ax3\xc0\xfc8\x8d=\xb1\xf22\xc0\xf8\x8f\xb3\xe43H2\xc03\xda\xe1Z_\xd52\xc0\xaf\x86\xbe-s\x0c3\xc0\xa4\xe2x\xb5\r\x1b3\xc0\x0e\xa7\'\xbeX\x0c"\xc0>dr\xcc\x84+3\xc0aS_Oj\x0b3\xc0%\xa2\x9d\x12\xb1\xe8\x19\xc0\x168\xea\x98\x14\x05/\xc0\xd0Q\xd5\xfb\xcf\x07-\xc0\x8buf#\xf3\xaf\x19\xc0\x08\xdc\x9ajU\xb70\xc0\xb3/\x06g0\x172\xc0\xae\xa1\xb7&\xda\x922\xc0\xaa\x8c\xb4\xab\x94\xbf0\xc0\xd4\xd0^\xf02\xe9*\xc0\x14R\xa5}\xd0\xd6"\xc06A\xa7\xc5\x9d\xfc-\xc0,\x1f\x8e\x1d\xa4u/\xc0\xdd\xee\xa2\xf8\x8f\xe42\xc0\xb4\x13F\xfes\xac0\xc0\x94\xe6v\xd8\x07!3\xc0\xc8\xc2i\x1b\xfd\xbd0\xc0\x17=\x83\xb1\x89\xb00\xc0\xd2bf\xbf\x19\xc7!\xc0\xe8\xe8\xd2\x7f\xa4;0\xc0\xc3Id\x88Wj3\xc0\xf8|5\x1f\xc3\xea1\xc0\tX\x87\'\x0b{/\xc0u\xfe\x13\xb0\xc6\x0f2\xc0\x0e\xe9\x049\xc1\xca3\xc0\xdfno\xbf\xba\t2\xc0\xd2\xc5\x90\x1fg\x951\xc0c\x07\xcc\xeb\xc3] \xc0\xb6\x15cs9{3\xc03\xb1\x16\xc5\x9c=3\xc0\xa9Jwh0\x15$\xc0\x0e\xb47J\x90\xc5#\xc0\xd3\xfa\xfc\xa1A\x9e\xcd\xbf(\xe9\xb3nr\x9d!\xc03:\x06\xd0\x02N/\xc0\xa2c=\x95\xa0\xd83\xc0\x05\x81$\xc0\x1e\x0f3\xc0\x95\xe8\x16\xbd)J"\xc0QZ/\xff\x90\xaf0\xc0\x84eb\xd7\xd9\xaf3\xc0\x8a\x8d\x1dM\x19\x0e2\xc0\r\x85\n\xdfCU2\xc0\x03S}{"\xd42\xc0&?c\x015\x003\xc0\xa9V\x94\x01\x05a0\xc0fi\x14\n\xa5(3\xc0\x0e\r\xd2\x9fo\x80+\xc0CH\xd6\xae%\xca2\xc0\xa1a\x89\xfb\xb1\xa9 \xc0\x0cK\xa8\xcf\xf5M3\xc0\xa6\xc1b\xc7\xbf"2\xc0\xb9\xc3\x8ej\xb3\x060\xc0aN\x90f\x89\xde0\xc0\xba\x07Uj\xd8/3\xc0\x03\xdb\x11%\x18,-\xc0\xc7\x00r"\xf5\xe22\xc0\xef\xce1\x16\xf7L3\xc0)\xc7\x89\xd4\xc9z/\xc0Q\x81F\x11\xa7\x132\xc0\x8dg\xaf\xad\xe0/3\xc0\xc3\xf6\xbb%\xa2\x153\xc0\xdcG\x8b\x14|S2\xc0*zK\xbb\xfd\xa01\xc0\xb92*\xa0\xae\xc72\xc0Bh{\xaa\x8d\xb31\xc0\x8d\xc2\x89\t\xbbc3\xc0\xfc\r\xadnc03\xc0\tr\xe5\xbe\xbc\x043\xc0n}s\x88\xa3\x843\xc0\xd4/\xc2\xf0\xd8\xd32\xc0\x9e\xfc\x97\xeb\r\xe22\xc0W?F\xac\x96O/\xc0\x0c\x9c\x919\xcb&2\xc0\xac-kel\x140\xc0K\xfa\xd3\xe1x\x151\xc0\xafR\xb2O}\xeb2\xc0\x8b\x13+\x00\xad\x802\xc0\xd0+\xdc\xe7\x07\xf81\xc0q\x11=\xdf=\xa9/\xc0\x17@\xac4\xb4h3\xc0`\x0c\x00\xe4\xda\xe52\xc0\x0c\x07\x90\xec/\x12-\xc0\xc3\x18\xec\xa5\xc2\xfc\x1a\xc0\x08k\x8dS\xfc\n3\xc04\xd1\xff\xcf\xd3\xd82\xc0O\xc6\xc3\x0eZ\xe22\xc0\xf6P^4W\x0e1\xc0W,\\\x9d\xa6\xcf \xc0\xec\xbf\x19\x95N\xdc2\xc0\'\xb5\x84\x8d\x9d\xd12\xc0S-7\xc8\x0c\x173\xc0\x99\x80(\xeb\x1d\x90.\xc0\x11*\xa1\xbc~\xc82\xc0D\xb8u\xdb\x87\xc82\xc0^\xb60d\x85\x06/\xc0\xc4+x\xf5_=-\xc0E%\xa1\xe4\x9a93\xc0"\x92\t\xe0\xe8\x0e-\xc0\xcc\xf8\xb3\xa5\xd773\xc0~\xcct\x19pL2\xc0z\x1d\x9a[\xf3\xad2\xc0w\xda\xe3\xccJ%3\xc0O\xbc\x16\xf5\x86\xe4&\xc0\x8d(7\x06\xbf\xd70\xc0\xaf\xb6\x05\xb2b-2\xc0\n\xdf\xb3\x87\xaa\xf53\xc0\xe2\x87ujh\xee2\xc0\xc2\xf6\xc5#\xe7\xbc+\xc0\xe1j)\xf6\x1e\x951\xc0\xd2P:\xaf&\xf21\xc0\xe6\xfc\xbb%_\x192\xc0\x93\x89\xe6\xe1\xd6\xe72\xc0\x02\xa2\xbbd\xd5\xd90\xc00\xb7b\xa50_/\xc0T\x89$\x06e\xde3\xc0N\xfb\xcf\xeas^/\xc0#\x1e\xa9\x8e 03\xc0\xd1\xda\xc6r\xab;3\xc0\x15\xda\xb7<P33\xc0\x94M\xc6\x18\x01\xdd0\xc0\xac\x18I\x15\x18s-\xc0\xe0\xd52\x8e\xd2\x91+\xc0\x08UxpIo-\xc0\xf3\xa7*\xc1<\xa12\xc0\x1f\xa5\xcf\xc7\xf1\xea0\xc0<\xa0\x8e\x02\xbf\xff-\xc0\xe5\xb3\x1e=d5-\xc0\xbc[\xd1C\x0e\xe01\xc0$\xfc\xedf\xf9)3\xc0\x9d\xfe\x1do_\x0e2\xc0\x92\xca\x0c\x84_\xfd.\xc0\xa5,\xc5A\xd9\x173\xc0\xbeJ\x1c\x9au01\xc0\x88\xdb\xbdj\x84r \xc0\xca(\xff\xaa\x19\x19-\xc0\xc0f\x97^\x9a\x053\xc0n\x83n\xf9\x08\xee2\xc0B\xe3\x88\x9cp\x1f%\xc0\xb4a{\xd9\x0b\xea.\xc0&\x87\x1d\xa7H\xf3,\xc0:\xf9>\xd2\xd4\xbc1\xc0G!\xb1y\x98\xf41\xc0P \xa9\x8d\x0b\xfb1\xc0\x91q2\x9cC\xb40\xc0+\xa4\xa0\x1d\xc2\x863\xc0\xdd\xecv\rg\x1c3\xc0\xc8\xc8\x0b\x111~2\xc0Y?\xd4@\xcd\x122\xc0h\xb9\x91\xbc\x02\xd82\xc0\xc3\xe2\x17\xebm\xe71\xc0\x00\x02\xc9\xd7\xb2\x80/\xc0\xee=gM\xff\xd72\xc0\xea\xb9\xcd\xfd"\x1c3\xc0\xdd#\x880|\x182\xc0\xb1\xe6\xab\xe1\xe3\xc61\xc0\x8f\x15rB\xff\xe01\xc0\x883\x91*uf-\xc0\x13\xaf\xc7q\xd5#3\xc0\xc7Z[1\xaal-\xc0\x04o\xb8QG\xc11\xc0\xfe#\xc3\x88\xce\xd9#\xc0\x8a\x97\xaf[@\xf8.\xc0\x91\x85\x8b\x85\xe3Z0\xc0\x8cb\x16\x16\xdd\xcf1\xc0\xe8Y\xf9\x98\xab\x173\xc021\xb9\x93\xc7\xcc\x1f\xc0\xfa\xe6\x8e5\xf7+3\xc0\xcaa\xd3U+\xbc1\xc0\x0b\xc9h!\x95\x0b2\xc0\nY;\'\xbe\x07-\xc0\xcd\xbe\\\x03\xf0\xd2/\xc0}HX\xad\x0e\xaa\x1f\xc0\xbb[\xa44\xfb\x19 \xc0\x13\xfc\x80h\xcd\x1c2\xc0\xd3\x08\xd0\x0f\xa5\xcb3\xc0\xd6\x86Z\xdah|0\xc0\'\xf7\x8c\x1d\x9ee0\xc0\r5\xf3\xcd\x9a\xc1"\xc0$\x1a\xb1\xaaU\xfd2\xc03c\xbef[%3\xc0\xbe\xa8\x9fDw\x1f2\xc0ny\xf7\'-\xb6-\xc0\x13*Pzo\xf71\xc0\xc6z\x8c\x89%33\xc0\xbc|d\xf6\xadw!\xc0J|\xfe\xa9q<3\xc0D\x87dk? 3\xc0\x82\xa3c\xd6}\x96/\xc0\xdc\xb6\xe1\x87\xdd\x100\xc0\xeb\xaa\xd0\x9f\xde\xe92\xc08\xf5\x9f|\x19\xbf2\xc0\x10]m\xf3a\xeb2\xc0\x01Y\x85\xb4T\xbf3\xc0\xfe-\x06\x14\xb8\xc9-\xc0\xb4=}\xb5\x1d\xc03\xc0\xb8\r\xecF\xe1\x0f2\xc0\xdbC\x8dy\x7f\x0f2\xc0sQz\xedv\x1a2\xc0X4\xa9S\xfd\x0e2\xc0{\xfd|\xfb\t\x192\xc0\x1a\x11\n\xc04\x1b2\xc0\xa3\xad^a\x82\x0c2\xc0\xb3[\xa3\x82\xb5\n2\xc0n#\xbc\x13\x88(2\xc0\x8c\x0c\xd8h\xb4\xfb&\xc0\xa2Q\x97-\xf8\x91"\xc0v\xb8\xa4\x15\xd6s/\xc0+\xad\x18K\x9e\xf91\xc0D\xec\xa1\xe8\xb7\xf61\xc0"\xd9\xa0\x80\xf1\xa7"\xc0\xc0\x14\x03\xcb\x91\xf21\xc0&\xdeb1i\xc6,\xc0\x1d\x18\x9c\xad\x80\xef3\xc0P\x93\xe68r92\xc0\x1c\xed\r\x8e\xb3\x1f2\xc0\x82\xba6@\xab\xfb1\xc0\xb4\xa5\xde_\xe1\xfe1\xc0\xaf\xce\x95\xf7\xf8--\xc0\xd2\xd6a\xb1\xae#2\xc0\xb4~\xb6\x07\x90\x1b-\xc0/>\xe2\x07:\xf41\xc0\xaa\x9d\xa8\xde\x03\x1a/\xc0\xc8\x8es\xc4\xfd%/\xc0\x89\xdf\xd1\x04\xbb\x142\xc0\xf0;2\x10\xab\x87 \xc0\x9cAA\xd0;\x172\xc0P\xee6\xb7l\xaf3\xc0\xea\xd4H\x7f:\xad3\xc0\xe6*u\x94\xc4\x192\xc0>cQ:\xe9\xef3\xc0\x08\x85\xf0XC&2\xc0\xe4\xe0\xddd)\xa63\xc0LY\xd3x1\xe61\xc0\xf9OV\xa6\n\x012\xc0\xdda\xf0u\x81\xfa1\xc0\xee\xa3\x8eH|\xfa1\xc0\xf8+\xa5\x1c).2\xc0\xfb\xa8\xa3H\x7f\xf8/\xc0\xa7\xc0\xe6W\xb4\xf91\xc0EW\x7f\xb1\xc5"2\xc0l\xf1\x8dlr\x101\xc0pzj\x1eN:2\xc0\xb0\x16\x1b\x86\xca\xf4/\xc0F\xfb\xe2U\x8a\xf7\xc9\xbf\xed\xbf\x8b+v\xf71\xc0\xdd\x96!\xe6\x89\xf41\xc0\xc2\x87R\x19J\x1a$\xc0\xf9Vtzb@2\xc0!4\x90\x9f\xb4&$\xc0o\xc6N\x80\x86?$\xc0\xd4\x14p;Sj3\xc0\xdc\x1e\xad\xfcL\xd21\xc0\x97R\x01m5\xbd0\xc0\xdf\xb9\xc0\xd5\x94\xbe0\xc0&\xea\x15\xf9%\xbb0\xc0]\x911=>\xe51\xc03h~\xb2H\xb90\xc0\xad\xd1\x83\x96\xa9\xbf0\xc0\xdab\xe9\xd1Q\xb70\xc0\x10\xad\xe3\x0b\x06T2\xc09su\xdaXA0\xc0\xfd\xa2\xf2(\x04\xba1\xc0\xddp\x14T\xa1\xd3#\xc0!|\xbe>iI2\xc0K\x98\xe3(@L2\xc0\xf4\xa9\xce8\xad\xbd\x1a\xc0\x878\x17a:\xc10\xc0\x90?}\x18D\xba,\xc0\x89\xd1!\x15y\xbd0\xc0\xc8L\xb5} \xe81\xc0\x05\xc0\xf3\xe7\xf5\xd50\xc0L\xdd\x08\xca;N-\xc0d\xed\xaeh\x87\xa00\xc0\xa7\x17\x12\xe1\xb3(/\xc0pw\x9cg-g2\xc0\xa8\xe7!y\x8d@/\xc0\xea\x12\xb1Z\x9aD-\xc0\x99`\xde\xd9\x84\xa30\xc07\x01!\x1b\x01d2\xc0w\xaf\xe4Y\x1f\xa4 \xc0h\xab\x12\x96\x83\xbc1\xc0X\\\xe39\xe5\xa81\xc0\xdb\xe8r\xa0\xefD#\xc0$\xfe\xf1\xa6\xd4\xad1\xc0\x04\xec\xc5\x1a\x9a\xaa1\xc0\xd9\xe1wt\xf5\x891\xc0pQW\xc6\xb0\x871\xc0\x9dJ#\xbf\x07\x92&\xc0\x89\xfc\xf7\x97G\x03"\xc0 U?\x1f\xab\xb51\xc0\xc9\xccC\xd8\x9c\xbe2\xc0*\x9a\x9b\xc6\x08\x802\xc0\x8cGk\xeb\x9f~2\xc0\xb54\xee\xc8!\x892\xc0\xbc\xca\xa7\xdf\x05\xab1\xc0\xcd!m\x88\xc9\xa71\xc0\xfe\xd0%\x97\xf9\xb8.\xc0\xd9\xfbA\xf4\xad\x9c,\xc0\xe50!\xa3\xe1\xf80\xc0\x85%\xfczr\xc1-\xc0\x01^\xdb\xa7\xd8l3\xc0 \xc9\xec\x97\xd9G-\xc0/\xca\xf89\x10\xe72\xc0\x0f\xf8\xd9\xe2\x1a\xdd,\xc02\xe1.qZm/\xc0L\xa0<\xfb\xb2F1\xc0\xa6Cvg\xbcp3\xc0\xe079\xdd\xcaj3\xc0g>\xf7\xa5\xef\xf02\xc0\x80\x97JS\xb2#0\xc0\xc4\xc1\xd6b\xaa=3\xc0\n\x08\xc5B\xc7v3\xc0\xed\x08\xdc\xd5\xf8&0\xc0\x8a\xc4?\x03K&3\xc0\xf0\xb3\xf0\x16\x8703\xc0\x12]h\x1c\xedp3\xc0\'\xa7\x0e\x01\x0f$3\xc0\n\xcb\x04\xec?\xab/\xc0\xf1\xfc\x0fR#`0\xc0\xff\xf1W\x97\x00\xcd\x1d\xc0\xaf\xb5Sa\x82\xc13\xc0W\xcd\x13,\x93\xdf2\xc0!w\xd0\xfc\xb7d0\xc0Io\xebp@\xd82\xc0W\xc4\xa7@;\xab0\xc0\xdd\x08\xcf\x1e\x8b\xf22\xc0\x94\x8e\xe0\xf4%\x1a0\xc0\x8d\xdd\x08Q[\xee2\xc0\x9a\x95\xc3\xf8\xcb\xe82\xc0jr*\xa5]\x9c0\xc0a68Z\xd1\xf52\xc0\xd7\xe4\xab\x13\x18?3\xc0\xab\xddK"8\xc20\xc0\xd7\xd9\xb3-2\x0e/\xc0\x08\n\xc4\xc8\xee\x0f-\xc0\r\xa2\xfd\x0b\xd3L3\xc0\xc4\x02\xda\x96\x83\xb4 \xc0\xc6\x03_\x86.\x0f3\xc0\xf0\x13=\xc2\x00C0\xc0U\xc2#\xd3r\xa7.\xc0c`\xbcF\xec:0\xc0\xe0\x81\xe6\xfd\xf0F0\xc0\xe1\xf1\xf6\xc8\x8b\x1f0\xc0\x0cAx\xb4!\xe72\xc0\xb3+\x1c\x988\xea2\xc0R\xd4\xc7\x88O\xed2\xc0\x06W\x03\xff*\n3\xc0\xaf\xdb\xaeQ\x14\x143\xc0f\xba\xde\x9dD\x1a3\xc0\xa7\xea\xf5\x1f6\x96-\xc0\xc3\xfd\xd5\xe8\x9c5-\xc0\xb11\x1f\xe2\xea\x060\xc0\xcfue\xa7\xa0X0\xc04\x91\xcc\x10\x8f\r0\xc0\xb9\xfeIp\x83\x92+\xc0\x9c\xa6Q\x03\x87\xd3/\xc0\x9e\x0e\xe9B\x8cH0\xc0\xd33l\x7f\x06\\3\xc0\x19\xf9\x8br\xf5\xca#\xc0C}\xac}\x95\x1c3\xc0WM\x01\x0c \xef/\xc0\xd23\x98\xdf\xf2\t3\xc0l\x1az\x8c\xc0\x942\xc0\x18\x83rCl\xe82\xc0\x12<a\x08o\xfc2\xc0\xb8O\xb5Im\xf92\xc0F\xd84\xdd\xcb\xf92\xc0\x8f\x95.6\x1b\x803\xc00\xaa\xedw&\x193\xc0\xe9vF\x84\xfa\x0c3\xc0\xe0\x14{\xee\xd4\x163\xc0\x8bV\x7f\xb6\xf0>3\xc0C\xc5s\xa1\x96\xd42\xc0t\x83\xc0P\xf3\xff/\xc0f\x01\xd7(A\x140\xc0W\xac\x12\n\x94+3\xc0K2z\xa2\x9a\xdb2\xc0kC\x85\xd6\xbe\xb82\xc0\xda\xa4\xd2C\xbf\xb92\xc0N2\x92kW\xa20\xc0\xeb\x06&\x80\xc5-3\xc0~\xcc\tBd\xbc2\xc0\xd6\xac-\x1aa\xbc2\xc0\xadk\x9f\x80T-3\xc0]\x0248\x8d\xfd2\xc0|v\xde\x042\xfd2\xc0I\xe9+\x9d8\xe92\xc0\x9f\x8d/\x07\\\xf52\xc0\x94\x8d\x1c\xcb903\xc0\xd8\xba\xd0\x17(\xcb2\xc0\xf5h\xa4\x8aH\x1f3\xc0k\x1d\xf1\x1d\xeau$\xc0\xdf\xf3j$643\xc0=\xf7~\xf9%\xcd2\xc0PSh\xb1_\x97 \xc0t\xb9\x8b\xc8\x80\xd22\xc0\x10\xb2\x8b\x97\x08E3\xc0P\xa8\x01h\xcfM3\xc0\xaa\xbfpU\xdd\xb72\xc0U\x8d\xbft\x90C3\xc0\xb0a\xd6l\x9543\xc0\xe0\x8cA?\xa0G3\xc0N8?\xfa\xcc\xb72\xc0\x00\xf4\x84=\x02\xc12\xc0\x03\xda\x8cZ\x9d\xcc2\xc0\xb6\xaf\x1f\x14\xe3]3\xc0\xa199\xb6\xa9\x163\xc0\xff\xbd\xe2\xf8\xa1j3\xc0\xcfd\xa8\x17fS3\xc0\x00_\x1fV`\xf72\xc0E\xd7\xd9\xbbr\xc72\xc0c\x1c\x99\xf6z\x872\xc0\x17\xaf\xbc.$#3\xc0\x8a)S\xf0\x1ax2\xc0\x04\xfb2\x05t}2\xc0\x97\xc8?]Q\xea2\xc0%\xef\xf6;/&3\xc0!\x8b\\l\x1b\n3\xc0\xad\xe3\xbc\x19{\x862\xc0\xc2_\xdf\xacf&3\xc0\xe3\x9d\xb5\x96\xcb\xd72\xc0\xf9sXf\xd9\xe72\xc0\xb4\x16\xab\xbf\x08z3\xc0\x94*)\xc5\x98\xf72\xc0\x99w\xe9\tG(3\xc0\xc8\xe6\x14\x04\xc1\xd02\xc0\xfb\x98\x8f\xd11U3\xc0\xd4\xfa\xa5\\\xbbm3\xc0\x87k\x94\x0e\xf6\xd42\xc0\xbe\x04\xa8\xa1#s3\xc0Kqz\xf7{f3\xc0\x12\xa9\xd7R\x19\x013\xc0\xe4\xe7\xb3\x16\xdcl3\xc0\x17_\x1d\x06\xe9\xd32\xc0*\x95\xbc\xc8K\xe72\xc0\xed\xfbd\xfe9q3\xc0\x1f\x8d\xc2<P\xf22\xc0\xec\x1d\xb5F*\xd72\xc0\x1e\xf0%E\xf523\xc0{7\xbei\x84\xdb2\xc0\xf9\xc4\xc4CO\xfe2\xc0\xf7%\xd5\x8eD\xeb2\xc0\xa6\xae.T\x0f\n3\xc0\xae\xff\xa6\x8c\x87;3\xc0\x82\xe2{\xf0\xd5\x023\xc0x\xea\xbb\xd5\xca\xda2\xc0f\xc9S\xbb\xc8t3\xc0\tt\x9f\x9fq\xd62\xc0O\x15\xf0\x8b\x14\xe52\xc0\xc5L\xb0c\x19\xd52\xc0\x93\x86_\x1b4\x84(\xc0,\xbb\x8f\xd5\xa6\xeb3\xc0\x04:\x16\xb2\xcc12\xc0\xa0\x8aoS\x14\xfb2\xc0\xf7\xb3Z\xc0}\xbb1\xc0\x9f\xeb\xfc\x90`\xf22\xc0k-f\x04H\xc93\xc0\x89\x9c\x7f\xaf\xda\xce,\xc0\xc6\xcd\x84\x13\xe0A.\xc0\xcf-e\xbf\x9f{ \xc0\xa6)\xc5\x85\x8d\xc82\xc0\xf3\xd5\nD&*2\xc0\x81&\xf4R$L!\xc0\r\xc5\xde\xc1\xf7\xbf1\xc0\x90j\xf0\x9b\xbb\xd22\xc0\xe7\xd3\x85\xec\x14`0\xc0\x01\x1e\x07\xe1p\xd62\xc0B\x84\xfdD\x07\x7f \xc0\xb5\x1b\xf2\x1cU@%\xc0\xef\x01r\x91\xddG2\xc0\xbc\xd7\xe3\xaf/Q3\xc0Z\xd4\xda\xe7\t\xa62\xc0\x80\xdd\xcb\x84\xab]3\xc0\xb6\xb7[C\t\xd6"\xc0pg{\x1c,\x1c/\xc0\xa6\xac\x8f\xda\xbdL3\xc0\x9b.o\xbcw\xd41\xc0\x0f\xd5^\xd8Q\xc5$\xc0\x1b\xd5\x89A\x86\x153\xc0\x83\x99y\xedS\xd30\xc0\xce\x1b\xde\x00\x9c\xcf\x1a\xc0\xcf\xc7y\x08o\x0b3\xc0\xcf\xa5\xec\x8aq\x962\xc0\xb9\xc6\xc1\x88\x8993\xc0\xf6\xccZ2MC1\xc0(+\xd4UB\x14#\xc0\x9f\xa0\x1535\xe91\xc0\x9b|X\xc5\xf0\x1d3\xc0\xf6\xad"\xa7\x06\xe62\xc0\x8a\xe3\x92\x0f\x8c\'3\xc0\x9cV%\xcc|"3\xc0`\xa1\xa276\x8d2\xc07\xc9\xae\xa0v\x103\xc0w\xd8\xc6 \x91\xb20\xc0\xc5\xc2\x9c"\xddw.\xc0.\xeeB\xd4p\x082\xc0\xf2\x04/d_\x823\xc0\xab\xec\x0c\xfc\\ \'\xc0\x9cv\xb7\xc4k\x04,\xc0\xaa\x93\x11\xdd&\xae1\xc0R\x85\x0f\xe2\x8f|/\xc0&\xa0\xab@\x85\xaa1\xc0hs\xfc\xabW\x0c3\xc0\x93\xe3\xaeTD\xb2-\xc0\xebC+\xdb\x96\xa3.\xc0D\xbd\x05\xbc\x18.3\xc0\xda\xea\xe3\x12\x14b\x18\xc0\xd283H\xb3b3\xc0\xffz\xc6~/\x853\xc0\xe5\x9f\x93\xb5\x9a01\xc0~\x96\xff\x8b-\xd4*\xc0\xf5\r\xc3\x1e9E3\xc0\xf9{\xf6DFc3\xc0FLM\xdd\x8e\xe1/\xc0d\x19\x18\x80Cq#\xc0\x18\xd4\nfg\x81+\xc0an!\xb0G\x950\xc0\x17\x1c\xb7\x9d\xd6\x12/\xc0\xbd\xa2\xb8\xa1\x06\x80-\xc0\x1b\xfc\xee @\xf22\xc0\xcd\xdc\x81\x804\x920\xc0MR\xbb\xc6\x11K,\xc0\x02=\xf7\xd9\xd1\xb8.\xc0\xf2\x1c1\xd0G\xe42\xc0X\x18aQ\x9e9/\xc0\xcfJ\xd2\x1a\t\x110\xc0\x17<\xca\x87\x9en-\xc0\xe5\x07Ya\xeb\xff2\xc0\xf5\xd5\x9b!\x8e\x003\xc0\x8b\xd3\xb9\xea\x05\xf4,\xc0Zn\xbcU\xaa\xfc\x1a\xc0\xaaE\xbd\x1a\xf1\x020\xc0l\xa6\xd9\x0c\n<-\xc0\xd0\xccK\x1a\xee\x80\x1a\xc0\xac\xfcU[\xbeM-\xc0x\x91\x1e\x1a-\x8c/\xc0\tQ\x9c\xebz\xbb1\xc0\xfdMm_\x9b\x040\xc0\x86*Q\x07Y\xa31\xc0(L\xb7{oM/\xc0\x1c\x11(\xa7A\xa0.\xc0\xd7\x80\xb0\xe3\x9c\xe61\xc0\xa7\xa5\n\xedu\x173\xc0a\xbe\x1d\xa6\xbe\xc3/\xc0\xd0\x19\xf6\x8e=\xb00\xc0\x1c\xa0\x9dbah!\xc0\xb3\xc3\xfa\xd2\x03\xaf3\xc0\xfbnkL\x04\x18\x1c\xc0{\xaa\xc4j3\xfc2\xc0a\x9a\x82\xbc5=*\xc0\xcfa\xb1O\xd5)3\xc0#\x96Kb\x9a\xd60\xc0\xd0\xf7\xd9\x81Q\xea\x1f\xc0\xec\xb2\xefGm\x80/\xc0vR\xf2bm_2\xc0<\xac\xf5\xacCC0\xc02\xe9~AY\x86.\xc0\xd5\xca\xba\xe8\x86N3\xc0\x96\xc7\x08\x86\xbc{\x19\xc0\x93\xd2$\x02\xca\x1c3\xc0\xff%\xb0\x05f\x9e!\xc0\xf9S\x90\xc4\xb2\xdb0\xc0XZ\xef\x98a\x042\xc0.[\x9b\xf3\x89\xb4.\xc0\xa4\xd3\xa0\xa6Y\xf62\xc0\xd9G\xee|\x81\xb31\xc0\xcd\xe3\x11\xbb\x81\xb43\xc0\x16\xd62q\xe6c-\xc0\xe2\x9a\xa80\xde"2\xc0\xed\xf1\x14\xe6j\x14$\xc0\xc5wS0\xcd}2\xc0H\x00\xe6\x8f\xf3o1\xc0$(\xd3\x82H^!\xc0\xf5\xc8\x0e\xfc\x8b\x0f2\xc0}%\x81\xae@3,\xc0n9\x97(\xff\xb9#\xc0\xe8/\xa2:\'\x8b \xc0\x0fB\x1d\x04\x14\xed2\xc0\xe2\x8cW\xba\xd8\xcd2\xc0\x8f\xab\xb3,0\xd0 \xc0\xb5&\xadh\x08\x0c3\xc0\x02\xfax\xcebA3\xc0Z\xe3$\xd3[U-\xc0\xe1\x1d\xec\xb0\xab\x04/\xc0\x96ieQ_\x15/\xc0h\xf7\xef\x12-\xf9\x10\xc0\xa7\xd0\x9c\xaf\x8f1/\xc0\xb2\xfa\xd75m\x163\xc0\xcb\x1d(\xa6\x97\x132\xc0\t\xa1\x0cF\xce\x842\xc0\xe5\x10}H\xf5\x03&\xc0\xfc\x80\x88\xf5\xe9\xb42\xc0\xec\x85\xc0U\xac\xa71\xc0\x95M\x1c\xc6\xf5D3\xc0]|Q\x99Z\'3\xc0%\xfaYZ\xfc\x043\xc0\x05KDS\xf7\x003\xc0d\x90\xf5F\xf3>3\xc0.\x8e]\xcd\xe9\x040\xc0\xde\xde4\xf7D\xc31\xc0`\xe8\\,9!3\xc0\x08\x8f\x99\xef\x0f\xa11\xc0\xcf\xb3\xd5G\xe3?3\xc0*}\x83\xb8VZ,\xc0$\x86\x04y/y-\xc0\xd4\x06S\x99#\xca2\xc03\xbd4Y\xd3\xb11\xc0\xf1\xf5a/\x18"3\xc0[\x9f<TD\x123\xc0*\xae\xf6\xc5\xb7\xc72\xc0\xf3#c\xa3\x89\xf21\xc0ef\xe7\xf4\xb9\x833\xc0\xf1\xd0\xfa\x91\x84\xb80\xc0A\x9aK1\x85\xf02\xc0\x9al\x19hN\xf41\xc0Q\x83\xec\x0f\x9e\xcd2\xc0QVt\xb9C\xb7%\xc0=Z\x91\xeb\xae\xfb1\xc0\xc2\x8e\x83\xb4\xcc\xb40\xc0[Av8\xee\xf61\xc0\xb4\xdet\xad\x1c\xf91\xc0\xba\xe0\xb5]\x85\x881\xc0\xb8\xc0p\x1bz\xea2\xc0\xd9\xa8U-\x0e03\xc0\xd7%\xa1L~\xe62\xc0X\x98H\xd5n\xbc2\xc0\xbcm\xe0\x18;\x7f3\xc0\x86\x04\xf3O9\xec#\xc0:\xca+\xe8!\x983\xc0\x89\x1e{\xa5ZC0\xc0O\xbe \xf7\xf6\xfe2\xc0$\x99\xd7\x95\x90\xe12\xc0ce\xe3Hp\xc8!\xc0\xca#*u\x0b\xc1 \xc0^aYq\x11\xe41\xc0\x178P\xddH\xb91\xc0\xfb\'\xce\x84\xd7\xd22\xc0\x99\xb2\x10\xd2\xa0\x85(\xc0\xd7\x1d\x13\xb5Y\xca&\xc0Thi\xbdY\xf10\xc0\xc1\xa4q\x1b\xa8\xbe\x1f\xc0\x1d\x1c\x02\xb5\x1dm3\xc0\xbc\xb0V`u\xbb1\xc0\xf1\r)\xde\x02\x98 \xc0\x81\xf5\x87\xcaan1\xc0\x8d\xb8X\x80\xc8\xab1\xc0\xc4D\x8cH\xbfT)\xc0\xec\xcd|\x8a^4-\xc0-\xf9\xa7a\xb6\x12.\xc0\x1e\x12\xee\xf7V\xea2\xc05\x96\xc3\xcbI\x102\xc0\xac\x9fK\xbc\xef\xb82\xc0\x080\xa2\x9c_\x192\xc0\xec\x1f-4\x83\xec1\xc0Jd\x92\xe1\x91\x86 \xc0\x02U/\x15\x8e\xba1\xc0\xd7\xee\x8fI\xef\xf2\'\xc0\xfe\x94\xbf\xa4\xdd\xf82\xc0\x08$)\x0e\xb3\xd51\xc0`\xc7\xe9VX\xbc0\xc0\xdao\xf9|\xc0\xe11\xc0M\xc7WXO\x9e\x1b\xc0\xaf6\x1e@E\xb9#\xc0=\xb8\x88\xb1\xe0\x022\xc04*\xff2\x05\x833\xc0\xea\xea\xa5V:\xf92\xc0\xe7\xb9C\xb2y\xc32\xc0%\xb7\xe7]\x16\xe81\xc0Hp\xb6<\xb0\xbc1\xc0\xcd%2\n\xba\xda2\xc0\x08\x87\xa3\xa4\xa2\x0f2\xc0N\xda\'\x94\xfa\x9d-\xc0\xfd\xd6/}\xf6\xc3-\xc0X;\xd6\xb6A*3\xc0\x19j\xa5\xa98\x0c2\xc0w\x8d_\x1c\xf0\x1a1\xc0=4\xd5\x8e\xf9\x960\xc0\xbb\xe33\xd8;\xca#\xc0\xa6-w2\x85\xc71\xc0\xba\x05\x07(\x84b/\xc0\x8c`:\xaa\xc4\n2\xc0\xaa\t\x07\xe7D\x843\xc0\x81\x94oP\xd9\xfb$\xc0s\x13\x82x\xf6#.\xc0?\xdc~Yn\x90,\xc0;#\xa63\xcaZ0\xc0\xe9\xb9Z\xbf\x1a)2\xc0\xd7\xe8\xc8\x9a\xb9\x94"\xc0j\xb61\xba\xdf\xb30\xc0\xee8\xf0\xe3\xb0\xfc1\xc06\xce\xe7\r\x15\x873\xc0\xd2\x07\x18b\xe4\xd42\xc0\x95g\x8a/\x15{,\xc0)\xfe\x00\x97\x83\xdc2\xc0\x81\xa3\x98^\x0c\xca,\xc0d\xa3\xf4\xd8\xd0?3\xc0%@5H\xf3\xa5/\xc0\xd0K:\xe7F\n3\xc0l\x88\xc6-q\xa1,\xc0EI%vn\xc03\xc007LB\x8f/%\xc0\xde\xf1\x13\x9d\xa1d0\xc0\x850\x1d\xe15\xbd,\xc0\xda\x00\xae\x16KG3\xc0>\x13\x95\x9d\x9f3-\xc0\xcdT\'B\x12\xf31\xc0\x96\xd1&\xda\xf0H-\xc0O\x8c\x87\xf5\x084/\xc0q\x02$\xe9l\x180\xc0\x17!2\xa0L\xe72\xc0\x17%\xce\xa7\xd4\xe42\xc0[M\x81\xf8\xb5i3\xc0"^\xf6\x88\x0e\xa00\xc0\x95\xd1\xe15\xf8\xca$\xc0>\x08eE\xb4D3\xc0e\x01\x0c\xefJ\x192\xc0K\xef|\x80\x85\x893\xc0U\xbb\xf5gBF#\xc0\xbf\xc0\x8a\x87A\x92+\xc0\xb4\xe4d\xd9\xfc\xe62\xc0b\x14c9\x00\xee2\xc0\x12\xca\xf5fz\x1e2\xc0u\xd5"(&\x003\xc00\rt\'a\xbc2\xc0\x12\xe8\xe7S{\xf71\xc0\x83?\x86y(\xcc1\xc0,;\x90y @0\xc0[)\xbc\x99\xfcB0\xc0U[\x92\xa6\x10\x113\xc0]\x19h;\xb6\xeb3\xc0\x15\xc1\xaa\x00=\xfc1\xc0&\xde\x98L;\x052\xc0\x852\xdcH\x05\xe41\xc0\xe9\x19\xf9\xd9\x1b$2\xc0\x80\x86o\x11\xdcB3\xc0\x8e-\xab\x1e\xdc:0\xc09[\xf6[\'\xf41\xc0\xc4\r\xb4\xdd\x86B0\xc0a\x8a(\xc1\x82\xd50\xc0\xbd\x11\xc3\xe1l%2\xc0Zn\n\x1b\x95Z0\xc0\xb9bK\xfcX\xc80\xc0\x9c\xf7\x0cXj\xac1\xc0\x99\xcf\x06\x10(\xec3\xc0\x16\xff|\xa8\x7f\xcb3\xc0#\x87\xec\x15\xdf\x162\xc0gd7\x1a\x8aJ\x08\xc0\x19\xb3^\xd4ms3\xc0\xae\x87\xad\xbc\xc4F1\xc0\xe9\x7f\xf9rW\x063\xc0\xfaf@Y\xfe\xf3/\xc0s\x1c}\\\xbf\xde2\xc0G\x9fz\xc9\xc280\xc0F\xf9\xab[U 2\xc0Z\xe1\x0ez\\\xbf/\xc0\xf3 \xc9A\xceY/\xc0\x069u(\x10\x192\xc0\xe4\xd3\x98\x92\xb6\xcd%\xc0\x1ae\xd2j\xdd\x83(\xc0\xc9\x95\xd1\x8fkS1\xc0\x92\xd4.\xd9\x88\x1b0\xc0\x00\x15\nA\xd7D0\xc0f#\x83\xedV)2\xc0@\xe4W\xfao-3\xc0Z\x12\x04\x0b\x8b\xaf1\xc0\x81XvX\xeb\xaa1\xc0\xdc\xde\x00\xd5K\xd4/\xc0\x83w\x1f\xbd\xbat0\xc0<\xf6sh)\x02+\xc0\xd3\x0c\x89\x9c\xa7\xc4!\xc0\xc7\x87\x99u\xfc\xe71\xc0\xf6R\xcb\x01\x16\xbb2\xc0\x1f\x1a\xeag\x95\x9c,\xc0\xeb]\x1e\xd3\xce\x063\xc0\xbd\xa4\x17.\xaco0\xc0\xa5\xbfb\xc7*g-\xc0-\xd9\xf1O\xbcS-\xc0\xf5_\x0ck\x19(2\xc0\xee\x12\xbc\x83\xe553\xc0\x9c\xbf\xd8\x0c\x91O$\xc0\x87V\x99\xa7\x8cQ \xc0` 1\x18h)3\xc0@p\xe9\'m\x01+\xc01\xe2q\xef_;2\xc0~sm\xbb\x1bC1\xc0\xb9\x1d]\x11\xbaQ3\xc0Kb"\x7f\x05\x98+\xc0T;W*\x9d\xa91\xc0\xee\x98\xec\x85\x86@2\xc0\xba\x99\xe5\xc5\xd4U2\xc0\xc40\xd6L\x07\xe62\xc0\x82\xac\x1f\x8f\xf9\xbc0\xc0\xdc\xf1\xed\xdb(7$\xc0\x9c\x82|\x96j=3\xc0m\xe8$L\xe2M3\xc0\x1a\xc8aI\xd6\xc0"\xc0~{\xfaH\xd9\xa3/\xc0\xbcd\xc1\x05\xcf\x17/\xc0\x8dXp4\x9d\x9b"\xc0\xce\xd5\xc6\xb8\xe4\xf22\xc0\x05\xfaeF\xcd\xa43\xc0\xfe=\xc3\xea\xe2\\3\xc0j\xbap\xc5h:$\xc0\xd5\xde\xb2+9\xf62\xc0\xcd\xcc]\xbd\xba\xfd2\xc0\xce\n\xe24I\xeb.\xc0\x98\x0e\x1c$\xc9\xf82\xc0\xe5\x96E\x02V\xec2\xc0\x8b\xcf\xd0\xb3\x9fA/\xc0\x10\x93@\x85\x1c\xda\x1a\xc0~\x85\xe6}<\xc53\xc0\x11fB\xe10\xba,\xc0\xdb\x95\xe7\x12^\xf62\xc0\x8e?\xce\xe7\xfa\xcd"\xc0iX\xa5\xd9J\xdf1\xc0\xff\x90^\xbd\x03\xe52\xc02,\xbb\xba|\xf02\xc0j`]yW63\xc0\xcc\xf9\x83t\xec\xbf0\xc0x\x0e}\x8a\t\xc4"\xc02\xc8\xf7\xeb<\xd22\xc0\x8a\xfe!\xf0Lw3\xc0\x83\x1b\x8bQ#\xf5)\xc0\x8a\x16\xa9\x8c3\xe92\xc0\xb5yrN\xa0\xee2\xc0e\x8de\xa0\xaa23\xc0\x92;ycm\x92+\xc0d\xae\xe5_\xde\x940\xc0\x8aj\xafQ\xc0\xf02\xc0b\xc4\x8c.\x97$3\xc0\xfb.\xd1\xcf\xbf\xfc2\xc0\x85\xc0\xa5W\\\x152\xc0q\x18Ud\x16\xd92\xc0\xa2WJ\xf9\x88\xd42\xc0\x14t\x98\xad\x1d\xcb0\xc0F\xc6\x9eq\xde\xd72\xc0\x1f\x91r{[\x9c#\xc0\x00\xae\xc8G\xc4\xf7 \xc0\xa6O\x06\xbd\xe5\x971\xc0j\x1c\xe92\xa2\xd31\xc0\x0bC\xd5\x0f\xe1\x96(\xc0\xdb+\xf1\xec\xf9\xde2\xc0\x85\xac\x93u\xe171\xc0\xdbH\xc0\x90\x01\xec1\xc0\xf7=\xe4\xbd\xc1\xd93\xc0\x83)\x85.\x1c\xf22\xc0\x87`\xd6\xed\n\xcc1\xc0]lYE%K,\xc0cW\x896\x8c\xc21\xc0"\xd8\x15\x03L\x96/\xc01\xeb\x8c\xdcz\x12/\xc0\xdbQ\r}1F%\xc0\xd6\xa4\xe5\'S\xbd2\xc0\xfa]\x8b\xbb3\xaa1\xc0\xa7\xd5\x9d\xc9\n\xea2\xc0\xccK\xe3\x85\x86\xcd,\xc0\xd0\x9c7\xb5j^3\xc0*y\xd3m\xa653\xc0\x1c\xfa\xb3\x8a\x88\x812\xc09\xf7\x81\xe4\x9a\xcf1\xc0I/\xa7hQ\x18!\xc0\xa5\x1d<+\x0f\xbf1\xc0\xfb\xcf\xef\xa0\xb8\x10-\xc0\xca_\x06\xa4\xbc-3\xc0z:\xe4\'\xb983\xc0\xfc+\x01QI\x9a\xdb\xbf\xfa\xaf.M@\t-\xc0\xe1\xb2\x0c\xd3WY2\xc0v\xce\xfbf\xacv2\xc0 \x8d\x9bc\xd1m-\xc0\xec?\x95,X;3\xc0\xbb,\xdd\xef\xb2\x012\xc0\xb9\xce\xad\xd6)\xfb1\xc0,*\x9d\xa2W\x9e1\xc0\t\xc1H\x1d\xb3,1\xc0h\xe5g\xeb\xe5\xdc.\xc0&n\xf5\xfa\x07L-\xc0\xdb\xf4a.\xd243\xc0\x11\x9f\xf4\xac5\xcc2\xc0\x08\x13\x13h\x18i3\xc0\xe2\xd2\x84\x91\xc2\xfd2\xc0\n\xc1|\xae(\x0b3\xc06\x1a6\xc80J+\xc0\xb0\xad}\x9d`\x153\xc0\x12\xcan\x1cU\xfd2\xc0<\x19?o\xd1t/\xc0i\x02.\xb7\x84d0\xc0\xc7\x19\x07Nc\xf91\xc0z\xf7\x11\xdc@\xf02\xc0@\xc8\xc8\x01\x86\xd52\xc0\xd0\x9a\xda\xd1\'\xd3.\xc0\xc5\x8a\x0b\xc7\x83\xa73\xc0\x9f4%\x16\xcf=3\xc0\xa1\xab\t\x06Lj3\xc0\xf3\xa2\xbdc\xf0\'3\xc0HOP\xf1\xc4\xd82\xc0C\x07\x8f\xe8Wz\x14\xc0o$Iv\xcb\x852\xc0\x0fh\xcc\xe5\xe1\xe61\xc04\xde@SI\xde\x1b\xc0\xaeG_\x1e\xa9\xd12\xc0\x1d\xa8\x8b\xdff\xf82\xc0\xcenao\xf9>#\xc0\xbbf\x93\xdf\xd4^\x18\xc0\xeb\xa1f\\\xc8\xf91\xc0\xe4\x81!\x9bz\xa63\xc0H\xf7C?\xc1\x1f3\xc0\x94E8N\xf5+3\xc0\xf0\xdb\xc8\n\xc8\x1a\x1b\xc0\x15\x89\xe2\xd6\xd2$3\xc0\xaa\'\xfd\x04$}2\xc0\xbcw+\xfeh\xa81\xc0\xd2\r\x01\xb9X\xa73\xc0E\x9f\xf5\xaf\x84\xb6$\xc0\x8c\x9a&*D\xcc2\xc0\xafU-\xd2m03\xc0_\x94\x1b\xac7\xca2\xc0\x0e\xf3\x18\rS\xb20\xc0C!\xa4\x9f-o/\xc0l7sY\xc2\x02"\xc0?\x8d^s\xb9\xe91\xc0\xcb\xe3\xdd\xac\xc81\x1f\xc0\xa8\xed\xb0\xde\x0b\xf10\xc0q\xa7\xb0:\xdbg3\xc0\xd5\x00\xb1\x91\xb2\x94,\xc0W\xb7\xd5;f\x1b0\xc0\xc2\xf7&\x1b[\xf42\xc0\x1f\xb9\xb3\xe5\xa8\x9a1\xc0\x18\xb4\xf2\x9d\x07\x080\xc0\xff\xf0\xfe`m\xe81\xc0\xd15\xea\x02c\x842\xc0\xfch\x1d\xd0\xeb\x040\xc07\xab7^\xfb\xed2\xc0J\xb5]\xb5s\xbf1\xc0\x8b\x06)\x13\x8cL3\xc0\x1f\x02\x95q\x0c\xf90\xc0B~\xc67\x07\xf41\xc0\xcb\xd9.\xac\'\x882\xc0\xed\x98\xfb\xff\xbe\x7f2\xc0`.\xea\\\xe1s0\xc0V\xac\xb8g\x95k2\xc0\x9f\xcbH$\x89\xf71\xc0\xc7M\xcb\x96V\xe82\xc0\xddWk\'\xc0J3\xc0\x05\x8e,\xb4\xdbv#\xc0c\x8f]\xcf3W-\xc0\xcbS \xc6\x1e\xd01\xc0.#\xf5\x10aP+\xc0\x14\xa0dJZ\x8d/\xc0\x04\xd0y\xb7y\xb10\xc0\xeb\x01\xc7/"m\x12\xc0\x0es\x1e3\x0b\x0f.\xc0r\x95\x11\x81\xce\x132\xc0\xce\x13pL\xc5\x81+\xc0\x1dn\x04\xbd|B/\xc0\xeeR\x84\xad\xf812\xc0\xfc=\xc4\x07K\xa6 \xc0\xb3\xef\xea\xa8\x9b\x86!\xc0\x12m\xda\xad\xa5\xd41\xc0\xfe\xb8\xeb\xe9\xfb\xc92\xc0A&S\x17\x1e\x1c3\xc0\xe5\x01xqC\xeb0\xc0\xe5\x80\xe78\xc9\x94-\xc0\xf3\xd5\nD&*2\xc0M\xd4\'\xae\xc0\x072\xc0\xe9\xc7pH0\xa42\xc0n\xd9\xf0\x03AA3\xc0|\x85 \xe7\x03\xdd&\xc0\xb1\xe8\xca\x85\xff\x892\xc0.\xf0\xae\xd7\xd9\x1b2\xc0+`}\xa9\xaf\xa5.\xc0\x1c \x92\xe0\r\xf82\xc0\x03%c\n\xf6\x903\xc0c\x19,\x1f\x19\xb1"\xc0\x18\xc8+?[\xe6,\xc0\x87\xc2\xb8Q>\xca1\xc0\x994;b\x91\t+\xc0E\xe31-\x97\xdd1\xc0a[\x1a\xdf\xfc\xd0"\xc0\xd9\x95\x85\x82\xca50\xc0\xdd\xab\x88?\x8dP-\xc0\xdaiX\xf4\x18\x052\xc0\xc8\xe9\xfc\xb3|V+\xc0\x972.Zo\xfe/\xc0\xf0OR\xd4b\x0f3\xc0\xf3\x07\x93\xc2\xbb\xa01\xc0\x8cj\x80h\xc5\'"\xc0C_\xa1l\x1f\xf72\xc0r\x1a\xf9?\x18$-\xc0{\x00\xa5\x8e4\r3\xc0:jK4\r\x81\x1c\xc0\xaa\xe4\x88 r\xd12\xc0\xa0\x8bFr\x80\x060\xc0\xa9\xa55y\xa0\xeb1\xc0\x86\xb5\xdf\xf5\xc5\x1c/\xc0s\x1b\t\x89_\xa0 \xc0dO\xc9\x06;80\xc0\xcf\x10\xbc\xd6\x01/2\xc0B/\x83\x9b\xd2\x803\xc0\x83\x0b\x9f\xbd\xae\xdf3\xc0]\xc1\n\x11\xce\xb11\xc0\xd2\xbb\xf2f\x10i3\xc0\'\x97E\xd3d_0\xc0db\'\x9d\xfde0\xc0\xc0\x14\x7f \x15\x940\xc0\xf9:\xa2\xf8\xda|/\xc0:\x90\xbd\x9f\xbf\x860\xc0\x7f\xb9Q#\xad*0\xc0\xb7\xbb\xa1.\xd6\x861\xc0\xb6\xb1\x08bnB0\xc0\x91\x99\x89\x02C@0\xc0\xcb\x9c\x16\x80\xf703\xc0\xb7\xd3/E\xec\xb20\xc0\xb6\x0ejv\xe3\xc4 \xc0\xcb\xae\xc30{\x0b3\xc0J\x81\x11\x03h90\xc0?\x1a\xc8\xbf\x13\x19)\xc0M\x07\x01J\xaeV0\xc0B\t\x86\xdd\x97\xd42\xc0w\x05\x13\x0b{D0\xc0#\x98\xd3p\x00P2\xc0`\x8e\xb5+\xffF0\xc0>\x80"8F\x0f0\xc0\x0b\x1d\x91 Ad0\xc0 vw\x1d\x93R0\xc0\xa2\xbe\xe5\xa1\x7f\x1f2\xc0\xbe\xed:\xdaf\x0e0\xc0\xcd\xa2\xf4\xbe\xa0\x0b0\xc0\xa3\xf4\xf15\x0b\x11&\xc0\x0f\xb7)\xa81\x003\xc0U\xf9iV\x07\x813\xc0\xc0y\xe4z\xf6\xd42\xc0\xa1w\xcd\xee\x0b\xbc1\xc0$\xed{\x12FX)\xc0\xa1|:7\x11\xb7\x12\xc0\x83\x15\xd5\xcc`7/\xc0\x84\xd1[\x1c\x15\xd32\xc0?,Ep\x95\xc3"\xc0{\xaf\x89h\x93=$\xc0\xf4h=LJ\xba)\xc0\xaf\x95\x06\x04!\xd02\xc0\x7fO\x0c]G$2\xc0\x17\xaf\xb0\xad\xfa,2\xc0\x8c\xc3n2\xee\x04&\xc0)n\xe6V\xf0P2\xc0X\xbb\x83N`\x182\xc0%M6P?\x152\xc0\xf50\xe1\x15\xf2\xf71\xc0\xb0&\x97u\xe8\xda2\xc0\x88\x95\xe2\xeb\xd9\x843\xc0rtV\x8f\x92\x102\xc0\x8e8\xd6\xba\x90"2\xc0\xaeQ\xc8\xeb\xf9\xfb1\xc0\xed}\'\xc5\x86\xb72\xc0\x84\xf4\xf5*\x07\xff1\xc0f\xfb\xf5ms63\xc0\xd9x\xed\xff\x8c#2\xc0#\xa6\xe8Y\xebE3\xc0\xf3S\xcc\xc8\xb1\x182\xc0\x1b\xd9_s\x05\xb82\xc0\xea\x92?<\x86\xcb,\xc0\x96\xc8cn\x92\xa4$\xc0\xe0@\x0f?\xcd.2\xc0\xd8\xa0\n\xda#*2\xc0||\xa1\xed\xce@3\xc07\x04.\x93\x11\x1a2\xc0LgX\x0e\xb9\x0f2\xc0\x9d\xcb\x9a\x95\xe553\xc0\xee}N\xfb\xe1\x88 \xc0\xc0\xadE>\x96\xe82\xc0%\x07W:\x12\xbd,\xc0\xe9\\\xf7!\xa2\xd7"\xc0\xb7\xdee\xe8\xf4L2\xc0\xf6q\xc5\xb5\xbf\xd12\xc0\x95\xa9\x02\xfe\x7f\x0e2\xc0\xf8!g\xbf\xd1\xed2\xc0\xbc\x82L\x8a\x07\x102\xc0\x88\\\xf5\xf3~\xe82\xc0\x9a\x98K\x0cl%3\xc0yG\x03\xb0g\x153\xc0Mj1H\xae\xe01\xc0\xbd.\xdb\x90\x13\xfc$\xc0\x91\xc5\x84\xd4\x06\xfc1\xc0&yq\x1f\x9e23\xc0\x82\xff\xf3\xf6%\xfe2\xc0\xe5i\xc3\xdb\xe0\xf81\xc0\x06\xb72\xd9\x00\x9f&\xc0\x1dv,\xc6\xd4\xcd2\xc0? \x18e\x90\xd32\xc0\xbeB\xaer!C1\xc0I\xabT \xd0\xe62\xc0\x92Qo\xdcE03\xc0.\x89\x1f\xe4\x83\xcb2\xc0l\x15\x86lK\xcd2\xc0\xa3\xc4\xa7 \x18\xa7!\xc0\xfdx\x7f\x05%\xea2\xc0\x0c\xe5\xa0kj\xf22\xc0\xf2K\x0e\x16\xf1\xc60\xc0\xf4X\x1a\xa0O]2\xc0\xed\xadc\x1a\x04\xcc2\xc0\x18u\xbe\xc9C\x012\xc0\xd8Q\x15\xb0\xfd\xfa1\xc0(\xe252\xdc\xf81\xc0P\xdc\xd7_f\xfa1\xc0Ry\x8a\x07q;/\xc0\x8f\x9e\x16\xe0[\xe61\xc0\x84\xa6\xcf\x19:z \xc0\xf2\xfa\'\x19\xf2\xaa1\xc0<\x91[r\xd2\xed2\xc0a\xc6\xd0^,\xa73\xc0j\rFY\x9e\xae1\xc0\xa24\xcf\x08\x7f\xe31\xc0\xd9\xc7\xa8)\xfb-3\xc0DE\xe5`\xcf\xe01\xc0\x82jX)v\xe41\xc0V\\\x0f\x92\x9b\x82-\xc0/\xf3\x8c\xf4\x8d\xf22\xc0\xbe\xe8\xc0\xd8\xe0\xf62\xc0\x86\xce+\\\xee\xe51\xc0\x95,M\x11Mj-\xc0\xd3qh\x8c\xa0"3\xc0\tF\xaa$\xda\xda1\xc0\x8a\xf2\x13\xaf\x85\xbc2\xc0I\xea3\xeb\xb2\xe1\x1a\xc0VI\xb6\x92\xa3\xeb1\xc0\x1dV5,\x00\xd51\xc0\x00c/a\x9c\x083\xc0\xf5X\xc2\x17\xa7\xa63\xc0]\xf2F\xc5\xf6\xfc1\xc0\xe3\xc5\xb2(\x9b\xf22\xc0b)\xe1\x95\n0/\xc0\x91\xbbQze\x1f-\xc0\xdb\xa2\xc6\xc1\xdb\xad1\xc0\x05$\xfc\xdf\x8f.3\xc0T$\xa7zB,1\xc0\xad\xf2\x01-\xac\xec2\xc0\xfdr4;g=#\xc07\xe0\x08\xf0\x06t0\xc0\xb7\x9a\xc8\xdb4\xf62\xc0\xbd\x9a0\x08\xf5\xe81\xc0\x1do@\x9cAM-\xc0\x93\xf2\xed\xb0<\xb72\xc0\xe7\xfd\xa8\x86\xae\xe4.\xc0\x16d\x05\xd6@\x0e0\xc0\xa0\xd9\xbf\xe7\x07\xf6#\xc0\xac\x84\xdf<\x9e\xa71\xc0\xc2\xd0[5\xe5\xa73\xc0\xce\xb7>\xfb\x96\xad1\xc0\xd4\x15\x1bQ\xeb5-\xc0<\xe4\x96\x9d\xeb\n0\xc0\xf5 \x13\x14\xdf\xe82\xc0\xa7\xf0\xd4R\xec\x123\xc0\xc7\x1e\x8f\xc3\x92s2\xc0\xd8K&\x97x<-\xc0DT\x9c\x8c\xe2\xed2\xc00\xd2\xdf\x18_\xb32\xc0F&O\x89\xb5\x832\xc0\xf4\tr$:\xf82\xc0\r\xcc\x88?)\xf92\xc0\xadM\x9d\xa1\x92\x92+\xc0DI{\xf9\x8e="\xc02\xf0\\\tM80\xc0{7\xeb\xe1\xeb\x99 \xc0\x00\xbdz\x97A\xa83\xc0\xc2\xcd\xf2Y\t\xd42\xc0#\x7f\xf0\xa6\\\x1b0\xc0\xfe_\xdb\x07,\x1c0\xc0\xbd\xf4\xe4~-<3\xc0\x83\x84h=\xb9\\3\xc0Z\xc4\x81f\xb8\xab-\xc0\xea\x83\x97^s\x1a3\xc0$\x14\x8f\xeb\xdd\x9a-\xc0\xbbS^\x98\x13\xb5-\xc0\x0c\xc4T\xab\xdc\x95-\xc0\r\xc8W\x87\xaf\xd02\xc0\xc5\x9bSV\x15\xce-\xc0zmj\x96\xd8\xe61\xc0\xa4\xa0m\xba:\x0f3\xc0Bp\x9e\xb5<a/\xc0\xc3`\xad\xcc\xe2j/\xc0\xbf\xba\x0c\x1d\xe5K3\xc0t\x8e\xc1R\xdd\xb7)\xc0\xd8\xe8-iM\xfd*\xc0\xdf\x16A\x05\x1dj-\xc0yy\xb4\xa1\x04\xe32\xc0\xe1\xd1J\x06e\x883\xc0\x97\xffGC\x86E+\xc0M\xdb\x9eN\x94\xeb#\xc0\x0f1\x10\xe2}\xd93\xc0\xe6`\x0c\xe9)\xc53\xc0\x0e\xd3\x06B\xfc\xcb \xc0\x9eq\x9e\x93>\x853\xc0\xbd\x9a\x93\x05\x07k3\xc0\x89\xf1t\x1f\xcf\x00!\xc0T\xb11\xee\xc8\xca \xc0\x1db\xac\x8c1A0\xc0\x01\xcc\x8e\xdd\x91\xde3\xc0\x9e\x95\xbc\x88\x9aP0\xc0c\xc3\nH\xb2\x0e-\xc0\xd4\'\xa0\xff\x0e\xbf\x1f\xc0\xe6\x0cV\xe7\xec. \xc0#\x0e\xff\x08\x02C0\xc0\x81\xaa}\x11?[-\xc0\n5\xa0\xf4\xda\xaf3\xc0\xd2\x13\xfe\xc1\x01\x9f1\xc0\x1co\xb2\x93\x80\xf3,\xc0\x9a\x8a<J+\n3\xc0\xf9\xc5\n\xe9&q1\xc0Q{\xeb\x8c\x0e\x04&\xc0\xcd\xe6\xb5\x1f\xf4u0\xc0b\xc3k\xbd+\x883\xc0*^\x80*=}0\xc0\xfc]\x10m\xf1\x11/\xc0\tw5\t\x9e\xcb1\xc0\x94F|-\x90u+\xc0kY\t\x1f\xda\x182\xc0f\x97\xd8#\x11!/\xc0L#\x91!\x9b\x91.\xc0Q\xb4\xc4oi\xf02\xc0\xca\x8d\x11M\xa96-\xc0\xe1\x98mcr61\xc0E\xe1\xcdI\x8f\x063\xc0\x89N\xe6x\x14\xcc$\xc0\x04\x85\xf3~W]3\xc0\t\xb7\xaeY\x15\xd42\xc0S\xf2!1*\xcc3\xc0\x99\xdb\xd9b!\n+\xc0&\x1f\xf4\x87\x1f\x0e2\xc0\xf2RA%\xaa\x9d,\xc0\xe1&\xbe\xcc \xeb.\xc0\xb7\xcd\xea\xf1\xf1#3\xc0j\x8aTE\xdf\x003\xc0\xafIy Tz/\xc0\xdb\xd4=\xe9\xaa\x073\xc0\x04\t\xcb\xec0`/\xc0\xf0\xce\x9d\x10\xb8^1\xc0 B\xf8\xea\xa1\xc4/\xc0"\x9a&\xde\xee73\xc0\xed\xf72\x1d\xe0\xa33\xc0\x14\xed\x03p\xb7\t3\xc0\x98\xf8I\xfaY\xff2\xc0\x85\xfegw\xfa\x1e1\xc0r\xc4\x05\n\xda\xec,\xc0\xad\x85=\xc9\x19\xb82\xc0:\xc5\xaa\xf0\xfe\xe1*\xc0\x07\xc2J\xf0\xeb\xa71\xc0\xceNr\x90\x9c\x8b2\xc0+c\xeb\xd9\x00\x153\xc0\'ts\xfe.\xe92\xc0\xb1\x9f!aU=3\xc0\xa4\xe3\xa2\xd8\xa5z1\xc0i*\xa7;\xd5\xb5+\xc0k\x9b=\xc0w\xfe2\xc0a\xf6\x9a\x18\x9b\xb51\xc0-a\xc7\xa7\xe5=3\xc0v\x810\xcd\x82\xa2 \xc0\x91l\x92-\xbd&3\xc0\xd0E\xfa\xb2\xd1\xe42\xc0W\x8b\x19\r[\x8b-\xc0j\xc1\x0eMhU0\xc0\xae\x99f\x89\xf4\x191\xc0\xd0^&\xfe\xe4&0\xc0\xfc\xf2\x0bx\x04\xd52\xc0\xf8C\\j\x16;3\xc0\xe2\r#\x0e\x12\xf91\xc0\xc6\x85\x97v\xca\xe81\xc0\'\x11\x1a\x9ce\xc01\xc0\x0b-\x12\xf1g\xc70\xc0\xcf\xba\x9d\xe8\x13\x9d3\xc0\x0e\x94p\xff\xd7\xf0\x1a\xc0\xad\xf54n\xbf\x92$\xc0\xd04\xbbE\xd2\xed2\xc0\xa5\xa7\xb6U\xe6\xca#\xc0\xfb\xf9\xf7\x80X\xc71\xc0\x08o\xb3T\x1b\x8c"\xc0\x9f\n1\x13\xa2$3\xc0I\x0f9\xaeg\x031\xc0\xc7\x02%\xec\xc4A\x1d\xc0\x84\xc1`P\x98\xea3\xc0\x9f\x06\xcd\x07\xaa\t3\xc0\x07\x8eK\xc7\xba\xcd"\xc0\x88\xe7\xc7d\x05\xea/\xc0\xd0\x81S:&\x003\xc0\xa1\xad\xde\x1c\xc9\xbc"\xc0}\x9b.\x92%\xfd,\xc0\x98b\xd9\xc3:z,\xc0\x1c3a\xfb\xbb\x012\xc0\x95\xd0\x93\x07C\xbc1\xc0\xb5?=!\x8b\xaa+\xc0U\xa3F\xf0\xd30\x1b\xc0\xaa\xdfn?\x0e\xff1\xc0\x89\x81\xfb/H\xa8,\xc0\x91 \x8afC\xbe"\xc0\xc7u\x0c\x86\xed\x9a"\xc0\x91\xb7\xc2\xd6\xb3[0\xc0\x87\xdef\x943%1\xc0K\xd8b\xcb\xd8\xdd2\xc0\xd8\xa7\xc6E\x9f\x04 \xc0N\xc8\xee\x03\xa7+0\xc0\xa7e\xfc\xa5\xa5\x94(\xc0\x96^u\xf2|R3\xc0_u\xf1NS\xbb2\xc0K@\x93\xfd\xac\xdc2\xc0JRR\x0b\r\x073\xc0\x1f\x9e\xaa)\x03\x192\xc0kp\x9cA\xef\xea-\xc0!f\xea\xf3\xca\xf61\xc0\x1a\x15@\xd1\xa472\xc0q\xf2K\xc99#3\xc0\xe0\x17u\xdc\xbe*3\xc0,R\xbf\xd8E\x17-\xc01\x95\xa3\xa4\x01\x84(\xc0h\x88\x1f5\x15\x1b-\xc0\xb4\x91\x05\xc3\xd1&2\xc0$|<\xab\xb7G+\xc0\x0bE\x1e\xe2&\'/\xc0YL\xabU\xf5i3\xc0\x92\xdb\x8cJ\xb7m!\xc0/\xban\x1b\xf5$3\xc0vw\xb9.\xfa\x84/\xc0N\xcc\xafM\x89\xf1.\xc0\xcb\x87\x9f\xe2\x0b\x81/\xc0\x98\xb59\xafZ\'3\xc0\xa7\xd3\xc2}=4)\xc00\xd1\xf9:W\x04"\xc0{x} \xfa\xfd$\xc01\xbc\xe8r\x14n%\xc0X\x8ewT[\x983\xc0\x05 n\xbe+\xfb2\xc0\xde\xf2\x809\x13\xfc/\xc0h{\xf9Hh\xe62\xc0\xb7\xd7\x14!\x98\x9b,\xc0\xd4x\x96#\x16],\xc0\x02\x91\xf0\xb5\x02Q(\xc0\xff\x81r\xa2\x95\xd21\xc0\x0fT\xee\xcc\x88\x80*\xc0\x80\xc4\xd7\x18\x84N3\xc0vPSGS\xb3.\xc0\xb4\xbbh8_3/\xc0-W\xad\x95\x99L,\xc0\xc9\x1a\xb8\xf6\x80\xf2,\xc0\xc1\xdc\xac\x19\xfe\xcf \xc0OIH\x93\xde"-\xc0\xc5\x0b\x82\x1b\\>/\xc0\x01\xa6\x95\xea\xe6\x192\xc0\xac\x11K\xc7"Z$\xc0\x13\xc0`v\xdd",\xc0L)\x9a\xe9\x99\x8c!\xc0F!7\x9f\xe1\x932\xc0\x17\x98l\r\x9c<3\xc0\x16\n\xb5\xc9\xf5\x940\xc0\x19\x1d\x95M\xe3\xf50\xc0\x879N\xc7vM#\xc0L&\x0289\xdc \xc0\xdb\xd5\xab9/q(\xc01\xbd\x1c\xe6\x1a}+\xc0\xb09\x115X;3\xc0(\x80)\x8d\xaa\n+\xc0\xa7\xb6\xad\x98pm0\xc0xB\xe3\x11/!3\xc0\xbd\xa6\xc5\xa3\x12B3\xc0e.\xae\\\x941\x19\xc0\xa3\xfe\xf7\xa4{7$\xc0\x83O\xd0\x8a0\xc23\xc0\x91P(\xd61U(\xc0r\x88\x1d\xde\x01c3\xc0\xb8k\xff\x96\x81\xba,\xc0\xb9o3\xf5\xb3 -\xc0\x19|D\xa6;[%\xc0\x03\x81\x8f\x03\xdd>%\xc0\x0c\x02\x94\x0eo\xcb\'\xc0X\xca\x0f\x04\xa1\xf42\xc0\xca`\xb8\xeb\xbc\x0b2\xc0\x1d\x16\xf1\x9cS53\xc0\xdf\xac\xb9?I\x8d$\xc0\x84\xfc\xe8+\xf44$\xc0-i\\\xe7/:$\xc0;\xad\xf9/\xac;0\xc0b7KQv\xeb3\xc0\xeeCL\x8b\xbd\xd0\x1b\xc0_\xc0\xbd\xac\x08\xed2\xc0\x06=5\xfd\xe1Y-\xc0s`}\xe8\xbe\xc21\xc0GO\xdf\x08\xd8\x01"\xc0/\xc12t\xb2s.\xc0\xcf\xda\x9d\x18Y\xac1\xc0P\x19+~\xd3(2\xc0+\x94\'\\\'43\xc0\x91\xc0\xdf\x18\x88\x013\xc0\xedVw\xfa623\xc0\x84\xac2"\x17\r/\xc0\xf6iA\x8b\x89\xe42\xc0\x91\xbf\x04<\x05\xef1\xc0\xf5TD\xe4\xd3\xfd1\xc0S\xcb\x0c&\xfa5/\xc0a\xd9q37\x81#\xc0\x048x\xfa\xc25*\xc0\xd6\xe4\xfdFR\xb0&\xc0&\xbeO%z\x97/\xc0\xbe\xf9\xe7\xd4,R$\xc0\x93\x17L\xeb;K!\xc0S\xeeHN\x13x3\xc0\xf1\x06\x80\x8e\x11 3\xc0\x85J\x03I\xbb\r0\xc0\x8ciC\xf0\x9b\r3\xc0\xefTh\x81\x83V3\xc0\xcbQ\x0c\xe4vg3\xc0\x1c\xc0\xfav\xa2\x052\xc0\xcf_n\xef\x0b\x9e!\xc0\xf9\xc1\x11\xdc\xf5\xa3.\xc0\xb1\xed\x8f\xb5\x94|&\xc0\x8a\xe2\x1e\x18A@!\xc06\xc3\x9f\xe6\xb8\x85!\xc0\xba\xd2u\xfd\xb5\xa53\xc06\xa7\xbc\xc9j\xdc)\xc0\xff\xad\xbb\xf8\x19\x950\xc0\xb8K!\xfa\xd5\xdc2\xc0U\xcd\xac\x0f\xa4N3\xc0\x87\xc5\xce\xf9\xa7\x11.\xc0\xaa\xdb\x15\xe9\xe1_$\xc0\xc6\x99\x04!7\x7f\x12\xc0\xb7d0\xc6\xc6\x95/\xc0\xbc\'|M\xd7%1\xc0\nV\xcaB\xddq!\xc0\xb4\x94-yt\xea.\xc0h7J(\xc2\xe02\xc0\xd4;\xf5\xd5K\xed-\xc0(\xee\xef&8=-\xc0\xc6|\xcc\xc9\x7f\x9e1\xc09\x15\xfbQ\x01\xc11\xc05Xo"\x91\xbc1\xc0\xedb\xe3\xfb:\x9f1\xc0\xc8\xde\x87\xf2\xba\x8a1\xc0\x94\xcep\xa1\xfd\x1d0\xc0cM\xdd\x10\xe2a3\xc0\xf3\xb5\xa7\x05\x8f4-\xc0\xa7\x13[\x82\xad1-\xc0P\x06\xeck\x94_0\xc0\xb5<Ab)\xc10\xc0Q\xb1\x7f\xf4\xa8\xd5$\xc0\x00\x0b\x88\x1d\xa9\xff2\xc0\xac\xcdd(Z\x1b%\xc0\xf9\xf1(|\xf9\x8b/\xc0\x12\xe7_\xb0\x96Q-\xc0\xaf\x10-\xcb\x04o0\xc0\xacx\xbbW\xa9\xd42\xc0\x8fMz\xe1~g0\xc0oX\xa2\xc0\xa6_/\xc0z5\xd2\xef\x12\x91 \xc0\x15\x86\x8e\x9d\xefH-\xc0\xad\xa2\xe8\x0e4\x170\xc0\xa7\xb2.c5\xb2 \xc0\xb5\xbbYn\x9cA1\xc0\xe6\x0bMU\x01w/\xc0\xc8\xc2\xd6{\xe1\xae1\xc0"9W\x91\x9a\xe62\xc0\x13\xc3Rt\xc5y+\xc0}NQ\xf5\x14\xb7-\xc0\x82\xb6x\xec\xcaL-\xc0G\xa2W\xf1\xe1)1\xc0\xdd\x17\xf2W\xa1\xf8.\xc0\x12\x0cv\xe5\x8e:$\xc0\x82\xd5\xeb\xec7\xf9-\xc0\xac\xdeI\xbc\xe5b/\xc0\x89\x03\x07 y\xaa1\xc0|\x17\xc8G\xda\x82/\xc0fh\xff_c\x013\xc0\xb2\x01\x1c\x98R@0\xc0\x1d\xfcw\x00a\x9b1\xc0Tf\xfc3l*0\xc0#\x1a\x07\x81\xda\x95+\xc0\x06\xca\x9a\xbe\xdd\xb10\xc0\xf1\x0b\xe6\xddp\xd2!\xc0E\xf9\xba\xff\xe9\x0f0\xc0\xb6\x9e\x95f\xd4\xdb\x18\xc0\xc8\xe5\x18QJ\x003\xc0\xd1\xc1]\xbc}!"\xc0_\xe2\xd4\xc4\x1cD0\xc0PtO\xf5\x97\xc32\xc0w\xef\xa8\x85-\xb4,\xc0>\x9b]\xe7\x14\xc72\xc0\xe1\xa1(\xb3\xd8y3\xc03\xf7ut^\x98-\xc0\x1a|S\xa0\x93\xb5-\xc0\xa075\xaf\x97:$\xc0\x97G\'\x19DB0\xc0\xe4\x8c\xa3~9\xb8,\xc0\n\xa4<\xac\x9a\xec,\xc0\xeb\xcbK\x15R}/\xc0^\xd9\x0b\xc6\x95\xcd-\xc0\x1f\x07\xab!\xdd\xbe,\xc0\xa0kR\xf4\x9f\x99,\xc0$\xc15\x86u03\xc0\xeb\x0f\xb1\x83a\xae1\xc0\x05\x9fQ4\xcfO,\xc0\xd2\x80<\xf2\x03\x1f-\xc0h~\x8eR\x94\xb2-\xc0(\x91J\x8f0//\xc0\x84\xba\x87\xf2\r_-\xc0\x80E\xdd\x19\x16\xb7-\xc0ga[\xfc\xd9\xfc1\xc04~\xbc\xf9\x1d\x93,\xc0"\xf3kw`\xf6(\xc0\x98G/\xb4\xc7\x7f,\xc0\x860Ec\xd2=0\xc0z\xedkY\xdbm$\xc0\xaf\x01\x0bb\xd9\xc8,\xc0yD\xb6V/\x0f+\xc07\xb6d\xda\x02\xbf1\xc0\xb3@VO-\xe0#\xc0\xd4\xb9\xa5\x8f\x87;1\xc0!\x91\xfaOz\xd41\xc0\xa1\x98\x82L\xbf\xb81\xc0\xf7\x19\x88\xa94\xda1\xc0\xd8F\xb5\x82T#0\xc0yb\xfa\x85\x8e\x052\xc0\xac\x04\xb1\x07\x15c,\xc0u\xa9\xee\nkw-\xc0\xd9\x81\xc9\x99\x95\xa91\xc0\x19\xc6M\x9a\xae\xce\x1a\xc0\xb5PU\xc8\xba\xb01\xc0\xf4o\x80\x85\xee91\xc0\xaa5Y=\xa1\x81-\xc0\xe7yB\xc5\xc8\xb70\xc0CX\x03\xd5\xf0\xe61\xc0+J\x17\xd4y\x8f-\xc0\x87E<\x0fg\x1d0\xc0\x86`2 yF0\xc0\xd9\x01\x1e\xa0\xf4\xe11\xc0\xaf\xc67 \xaa\xfb2\xc0\xb2a\x0c\xc7\xdf\x80!\xc0\xf64\xa8\xce\xe3\xbd0\xc0\xda\xf4\x0b\x96\xd0\xb80\xc0\xd0\x15\xd6\xf6I\xe31\xc0\xec\xd8a\xb3\x12\xc01\xc0\xa2a\xb5\x9d\xa6\x8f*\xc0VP\n`\xfd\x9a\x12\xc0\x1d\x1a\x15\xf1S\xe9/\xc0y0p\xa1\xff\xe81\xc0U\x12~d\x1090\xc0\xb8]\xa5lg\x9a!\xc0Fv\x1d\x03\xa4\xa7!\xc0\x9a\xef_B\x14\xd81\xc0i\n\xa1\x99\x11{ \xc0\xa2\x94\xd7\xbf\xa0\xea!\xc0\x84\xd0M\xc7G\xe71\xc0]\xd1\xdbBZF0\xc0\xb5g\xe6\xce\x0c4/\xc0 F\x81\x17E\xab)\xc0O\xa8*\xc5f\xe32\xc0\x0c\xcf\x8a\xce5\n3\xc0l\xb9\xd5L\xb5\xcd1\xc0\x81\r7\xb0\x9f\x0f2\xc0\xf6\xd4,\xa5\x90O$\xc0g6\x90\xdf\xeb\xfa1\xc0\xf3\xe1\xb5\xcf\x1do!\xc0\xe3\xe0\xf5\xf4\x8f?!\xc0\xea\xe3\x88\xc3\xfd\xfa1\xc0\x01\xc4C\xa0F\x012\xc0$V\x860#\x15!\xc01\xeb\x95\xf7\xd3\xa81\xc0P\xdd\xdb\xdf\r\xc1,\xc0(\xcf\xde\xea\xbbT-\xc0\x11\xd7\xcdB\x9fI&\xc0\xd4^\x8d\xba\xa2\x8d+\xc0\xfeZC\xd9\x07D0\xc0\x13\xc4]\xd8\xc7\x173\xc0\x058\x81\x12%\n-\xc0\xaa# "\xd2\x9e"\xc0V:\x97"\x0c\xb5+\xc0\x88\xf5\xfe\xe3\x87\x08\x1d\xc0\x9a\xb9\x83\x84fZ0\xc0\xb9\x96\xb7\xbc\xaa\x9b0\xc0\x15\xdc\x05\x06p\xd61\xc0\x96Kh\x99\xdd\x93/\xc0\xee\x02\xc2\xadl\t3\xc0C\xfe\xe4H6\x050\xc0:\x04\xbe\xae<B/\xc0\x83 \xde\xef\xd8\xde#\xc0\xe7>\x99\xf1\x8b\xc81\xc0\xe6\xd4[wZ[0\xc0\xb7c\xc5\x03\xa3\xec.\xc0\xd4R`p\xbc\xf21\xc0\x9f\x1b\xf2\x0e\x0b\xbb#\xc0\xbcn\xcb\xf2&\xf71\xc0\xf0\xf7\xdc\xcd8\xda\x18\xc0Bc\x8ep\xb2\xb10\xc0\xdf\x9e\xee\x0c\xfc\xab1\xc0\x7f\x8c\x7f\xe3\xddZ+\xc0Wl\x05P\xc5\xfc1\xc0\x05\x91Ip0\x8d3\xc0\xdap\xa7\xeaC\x7f3\xc0\x16\xb2u_\xa4\xdf1\xc0\x0f\x7f\x8cW\xf3b/\xc0\x89\xc5\x8c\xd0`\t2\xc0\x01\xfc\xc1\x1fk\x061\xc0QN`\x07S 2\xc0Z\x92\x0e\x19O\x103\xc0\xb5\x94\xfb\x1ft\x040\xc0"\x19\x1c\xcf\x8d\xd6 \xc0\x9d\x1b\x94Ju\x132\xc0\xa9\xa2\xc2B0\x172\xc0:.\xf1\x8c\xa1\x0c2\xc0G\x9b\x0e/\x88\xcd \xc0qU!\xff\x9d\xc6 \xc0\x97\xac\xb7\xea\xb2A\x12\xc0\xfc\x93\xb9\xe7y\xfe2\xc0-P\xab@\xec\x173\xc0s|\xb6\xc5\xc9\x02(\xc07\xfdY\xce\xdf\x052\xc0\xdeK\xa3.&\xdf1\xc0b\xc7&}\x18\x97 \xc0\xfd\x06y\xa4\xfc\xbe,\xc0\x1a\xffZ\xf0\xa9~0\xc0\xcf\x80\xb6\xf1\xdd\x072\xc0i\x12\xc1]\xf6\x13-\xc0\x06\xeaO\xd1\xd6\xc4,\xc0m\xb9\xdc\x06I32\xc01\xd7\x95\x03\xdc\x192\xc0\x84E\x81t\xe2\xf4 \xc0\xe9[\xd4\xc7\x9d\x0b2\xc0e\xc7\xf6\n\x86\xd0&\xc0\xc7\xc2\xeb\xb3\r\xc5,\xc0\x85\x1b\nYG\xf4,\xc0\xa8Nf\x9e\x14\x8e\x12\xc0B+\xc1\x89\xec!1\xc0\xd06z\x8a\xa873\xc05\xd45\x82\x80A3\xc0\xd7E\x16c?\xb42\xc0\xb7\xc4\xb8\xb7\xbf"3\xc0XoO\xe1"Q0\xc0\xcd\xfb^\x17\xa8\xc5.\xc0\xe9\xdb7\xab\x05\xd72\xc0\xaf\x94\xb7\x9d\xfd\n-\xc0\xa5\xaa\x19\x05\xc1>3\xc0e\x02S\x13\xc3\xd6&\xc0\x93\x1f@`\xde\x1b2\xc0.\xc4\x13\\$22\xc0\xe6$/\x9c\xa2\xbd"\xc0\xe9b\xab\xa9i\x192\xc09C\x80\xc4\x82k-\xc0t1z\x8bR\xe5,\xc0\xbaLV4]82\xc0\x04\xab\xabHr^-\xc0i\x06+\xb3\x15\xe7.\xc0\xd7T\xb9~\xb0\xfd1\xc0\x92*\x81/\x19\xfd1\xc0a\xd5,\xf8N\xb82\xc0.\x87R\xe98M3\xc0\n>\x94A\x0b\xe02\xc0;t\xf7\x11\'"2\xc0\xbf-\xddr\x1d\x122\xc0\xafc\xa2\n\xe8\xe5,\xc0\xdf~"\xcba\xc23\xc0H\x03#/\x87C2\xc0\'\xc0=\xe2\xda\xbf&\xc0\x7f\x7fP\x06\xa6\xa0&\xc0\xfc\xdb\xeb\xf2\xee\xcb3\xc0\x93>\xb5\x00Y*3\xc0c.s\x89\xeaB2\xc0\xac\xe6~\xeb\x164-\xc0\x8e`\xa7\xe1\x18\x172\xc08\xff\x88\x85\xa7\x17-\xc0LtM\xcb\xe5\x1d2\xc0%\xf5\xde\x16:\x1c-\xc0ZC~\xa09\x1a2\xc0\x1f-\x1b5R\xc53\xc0q\x0c\x80\xb4\xea\xf1 \xc0\xf9\x01\xcbF6/2\xc0,\n\xd7\xcd\x93x0\xc0,\xf3*\x11\x97Y0\xc0\xd2\x00"\x96\xcc-3\xc0\xda.\x8by\xc9$2\xc0bw\x9b\x02\x9a\xd93\xc0\xf9\x183\xc3\x02\x021\xc0-)I\xc8\xe3\xd3.\xc0\x95\x02\xda\x0b\xe0\xda3\xc0i\x01&\xf4\xc8\xbe"\xc0w\xe1\xd3\xc9R\xbc2\xc0\x7f\x19\xc0\x9b\xf5;3\xc0)\xc5\x88\x9e,\x8e/\xc0\xa7:4\xc0\xb2\x853\xc0@\x1c\xe6\xfd\x8f[3\xc0mV%@Q$3\xc0\x8d0\'\xcf\x8b\xdc"\xc0\x1e]\xa6/\xdc.3\xc0bt\xec\x95(\xd6"\xc0\xf0\xdf\xdb\\\xcb\x083\xc0CJ>~&\xc6"\xc0\xda\x9eWYOv3\xc0*\x19\xa9\\2\xe92\xc0\x83\x1f\xc6j\x9dP2\xc0J\x8aD\xbda\xa2$\xc0\x94\xa9\\2\xe0I2\xc0n\xa9t\xe5\x7f{-\xc0"\rF\x84?\xf92\xc0\x99j,\xa0\x96\x153\xc02\xffS\xed\xb8K2\xc0\xe2\xa7d)\xe3\xeb/\xc0v\xbdj\xbdW\xad3\xc0td\xb5\x80\xcb\x103\xc0\xd2\x10\x08U\x91M2\xc0P9\xda@\x18\xf32\xc0\x05\xd7\x08Z\xb8\x163\xc0\x0b-\x0f\xcf\x0b13\xc0o\x8b\xc4\x9fXo%\xc0h\xc0=\x84\xcdd-\xc0dDv\xec:\xd82\xc0\xdc\xb31V\xfc\x183\xc0\xb4\x189\x87\xa3r(\xc05P\x1f\xf9U}/\xc0zFr\x80b\xfe/\xc0\r\x14\xe1[\xcd\xb43\xc0\xb8\xb1\xb1\x93\xab\x1c0\xc0_\xb8\xae\xe8\x9c\x8e3\xc0Z\xb2\xe0\xf4K33\xc0\xdd\x19"\xf37\x06&\xc0F&\x04f\xac[2\xc0g\xf2\xc1>I\x98,\xc0_\xca\x1f\x8a\xa8{!\xc0\xd9V\xae\x1b\x8c\x193\xc0\xe5I\x82Sm\x82(\xc0\xb0\xaf\xc9\xc2\x9d#3\xc0\xb3\xa6(Ow:.\xc0\xd4{\xa5&\xd7\xc3/\xc0\x90\xb7He\xfc\xcb1\xc0|\xc7\xf3=\xe2\xfc0\xc0\x85\x0f\x1a\xfc\x9fX(\xc0@\x85\xdd\xcd\x83]2\xc0\xfa\xf4V\x97X_2\xc0\xef\xae\xb1C\rf2\xc0P\xe4#V\xcb\xb71\xc0O\x9cPvs63\xc0\xc9~%r\xec\xd22\xc0\x06]\xff\xf5?\xe9.\xc0\xc4o\xe0\x80\xc3P3\xc0b\xc5\x00;)\x893\xc0\xdc\xacQ\x84\xa5\x982\xc0x\x9eLu)\xeb1\xc0\x06\x86c\xa5G\x863\xc0\x96\x1c\x96v\xf9\x1c3\xc0G[\x11\x17"\xb82\xc0%\x95\xb7w\x1b63\xc0\xed\xbb\x08\x162\xc21\xc0\x04\xf19h\xe8\x083\xc0\x9eET\x01\xe2 ,\xc0\x899\xee\x11\x13$3\xc0Y\x7f0\xac\xd0\xde2\xc0T\xb4\x95\xdf\x8b\xef2\xc0\x95Zd,\xcc\x19,\xc0\xf8\xf6\xa8\xb1\xd2\xbf1\xc0d\xdd\x9d\x8cp\x842\xc0\x08j\xf9\x02\xb9j3\xc0vO\x92\xf3\xd0\x9e!\xc0\xf7Cz\xc0\x9b\xc20\xc0Qt\xdfad6)\xc0\xe20\x14\xf8\xbb\xe42\xc0\xe7\xdb\xaa\x9bp\x883\xc0\xfdh\x1bI,\xfe2\xc0\xc4\x088\xb3\xf2\xdd2\xc0[\x0f\x84[\xd7\xce2\xc0\x13BT\x18\xbf\xc41\xc0\xef\xc1\x08\x1a\xc4r2\xc0\xebFw*\x1e\x832\xc0\xa4f \x88\xe6\x8d3\xc0\x1e\x02?\xfb.\xcd2\xc0l\x1e\xcd`\xc4\xaf3\xc0\xfbZVI\x83\xcf2\xc0\xec:]M\x1c\xe31\xc0m\xd4c\xc8\x9220\xc0\x83\x18\xaa\x8c\x12%-\xc0\x01\xd9S\x96\'\xd01\xc0~\xbd\xd7\x1e\xc8\xab1\xc0\xa2\xbc\xa0\xa0C\xfd2\xc0sI\x82\xab\x8b\x882\xc0m(`\xa4"\xd8\x18\xc0\xcb\x96M\xecY\x013\xc0\xb6\xd4\xc8/\x1b\x153\xc0%\xe4\xb0\xcbC\xf92\xc0\x91\x16\xc9\x8frC0\xc0)\xd6\x9f\xf8\xa520\xc0\xc7\xd6#\x1d\xdf\xee2\xc0H\xd7\xa3\xae\xea\xe72\xc0tGs\xba\xd6\xcd1\xc0,@\x95?\xc2v3\xc0\x0e\x98\xa4=\x1f\xa9\'\xc0\x8b\xf3\xdf7m\xd90\xc0{R\x06\x17\xa8\xfb2\xc0\'\x0cT49l2\xc0\x7f)j\xa5A\xf12\xc0\xe3\\\x9f7)\xe92\xc0\x8eG\x13\x8c\xc6\xbb1\xc026\x03\xc2\rz2\xc0\x8e\xf8\x01\x9e\x01\x973\xc0<\x9b%\x9b\xca\x192\xc0\x8c\x98\'3\xb1\xc42\xc0\xcc\x98\x05\x8aT\xb51\xc0\xca\xeb\xf6c \x943\xc0m}\xd2\xb5\xc1\xec2\xc0\xcc}\xee\xdc\x1a\xd61\xc0\\Z\xc2\xd6`\xd32\xc0\xf5\xf7uk\xc6\xca1\xc0y\x9d9\xe4\x1fg3\xc0\xbb\t\xc0\xe5g\xd02\xc0\xfd\xf7\x19R\xc3\xb92\xc0w\xbbj\x12\xa2\xb82\xc0\xc8\xd5\xb7\xe8}\xd42\xc0\xf3w\x82\x0fm\x863\xc0\xe4\xe4\xaa\xf4\x98\xf10\xc09 \xf1\x99gb2\xc0\x99\xc2p\xcfl\xd71\xc0\x02\xb7\xfa\x14d-3\xc0\xe6\'.\x07\x1a./\xc0\xe255\xeb6E.\xc0\x07D\xa3\xe5\xfc\x1c2\xc0@\xd0\xa7&\x9cO,\xc0\xfc\xf7\x8b\x0f\xa1\xc71\xc0\xdb\x83\xea\xadx\xd60\xc0A\xd3\xa8I\n!/\xc0H|\x92C\xc7"3\xc0\xb4#V\xd0\x1e\x1f.\xc0Yj\xefw\xbd\x143\xc0Z&\xf5\x19\xb5A0\xc0h\xa4\x93\x8f\x98\xcc2\xc0\xa6)@\xf8\x8c\xb72\xc00\x96\xcb\xe8\x98\x0e0\xc0\x9d\xea\xcd\xa9O\xe92\xc0pv\x03A\x8b\xdc2\xc0\xbdmf\xa1\xc6\xaa1\xc0\xa5\xf5\xab\x97"8,\xc0\x10\xbcr1\xc6\xd42\xc0\xb96\xa0c\x9f\x020\xc0!<\xe1\x96X_2\xc07\xd6\xca\xa3b\x140\xc0\x9c\xa6\xfa\xf5T\xd32\xc0\x89\xe5\xcd\n\xa5)0\xc0\x91\xb9\xcd\x88\xe0e/\xc0\xf6\xf3}\xd3\xd5\xfd2\xc0\x03c\xb8\xd2a\xfa1\xc0\xa9\xf7\xcc\x01<[0\xc0\x1d\xbe\xb6\xb0\x85\xc22\xc0\x8d\xf8%\'\xf3\xeb0\xc0KW\xaa:\xfcx/\xc06\x98\x90\xc6\x9d\xae1\xc0\xacb\'%\xeee2\xc0D\xe4\x95\xa6CI2\xc0\x84 \x86\x94D\xae,\xc0P|\xfe\xa8"q\'\xc0\xa3/@\xbb\x07\xf12\xc0\xbcLWaY\xd92\xc0\xc8\xfdb\x94l\xfa1\xc02\xe31\x16\xe52)\xc0\xcf\x98\xf1\xe4\xbdJ2\xc0&\xb9\xf5\x9e:\xe72\xc0\xe7\x1f#\xce\xb7\x133\xc0\x9a\xaa\x04\xdf\xce?)\xc0\x9e\xce[\x99\xc3e0\xc0\xc6\xe8\x84y?\xb42\xc0?\xfd\x81&I\x030\xc0\x1c\xc1\xbd\xf4\xe2\xd42\xc0C\xdeU\x8a\xf8\xad,\xc0\x1f\xf9\xe4l\x83\xcf2\xc0\x13\x92v\xb8\x89\x9d\x18\xc0\xabD5\x83\xd1\xf22\xc0\x88R\x05\xe9\xbc\xce2\xc0\xca\x0fd\xbd\xf9\xe62\xc0\x9aI\x07\x8c\t:0\xc0Hj\xae\x8ej!0\xc0\xd5@\x19\xb9;\xfb1\xc0\x0e\xa97\xeeT\x0e3\xc0\xf3\x85\xa5\x1e\xb9E5\xc08\xf4+\x97\n\x0c3\xc0TC\xff\x1bP\x19/\xc0\xc3\xb9O\xdd\xc5\xab/\xc0\xad\x81\r\xbd\x8c\t3\xc0w\xc00\xc5\xfd\x182\xc0\x040\xf9\x08E\x011\xc0\x0e\xa9\xc4!L\xb71\xc0\x84\x99K\xf2lB2\xc0\xe7"\xd7W\xd2\xe01\xc0\xc2\x02\x18\x8a<\x152\xc0\xd7\xf62\xcd#]2\xc0\xeb\xd2\xddhW\x193\xc0U\xce\x9d\xf15\x173\xc0C\xf5>\xfbiB2\xc0UFA,\x94\xc8,\xc0\x19\x99\x95\x9a\xc2\x102\xc0pi\x13\xb90>0\xc0\x05\xc5\xc7\x8a1\xe91\xc0|8\xfe\xe6\xf2\xbb,\xc0\xe4Q\xb3\x10\x01!2\xc0|\xa4\x7f\xd0\x0e\xda1\xc08$\xb6\x85\xcd\xde/\xc0\xe5}\x98\xa8\xf2\x1f0\xc0\xd0\xff\xdbD\xb2\xab/\xc0\x12\xa3R\x812\x070\xc0k\x8c\xe4S\xb270\xc0K\xb9\xa9\x07\xcc\x182\xc0\x88\xac](yi0\xc03\x194\xad60/\xc0r\x1a\xd8X\x0f\xab-\xc0\xc7\xce\xc1fd\xb20\xc0\x11]Q\xdb`\x1c3\xc0\xcf\xab\x82\xc0490\xc0\xc0\xf9\x8d\n\t)2\xc0hpc=H<0\xc0(\xd9d\xed>\xe61\xc0\xc8\xec\x99\xc8\x01\x9e0\xc0\xe1\xe5=\xc8\xebs-\xc0S\xa2\xf6\xbd\x19j3\xc0\xe2t\x00\xac\\\x192\xc0\xfa_\xc0+\xe6\x142\xc0V\xb0\x93c]m3\xc0\xf6\xedx`\xda\x8c \xc0\xb8\xc5V\x07\xd4\xc1,\xc0k\x1f\xa6+\x00\x873\xc0)\xb8\xa5\xf7,\x80-\xc0\x88f\xdd\xecK\xe61\xc0\xa7\xaa\x98\x81\xaa\x8a-\xc0\x14\x9b\xf6\xdb\xc4\x012\xc0<\xda\xa7\xa5\x85\x99-\xc0\xc8\xe7d\x8a\xb9z3\xc0\x83\xf5a\x00\x1eD-\xc0\xe7\xa6\t\xcc\xcb\x082\xc0\x95r\x9e\xd6\x82\x0c2\xc0\x9e\x1b\x8dE\x8f\xb31\xc0u\x7fen\xb5\x112\xc0@\x94\xc3.\x01\x1c-\xc0=\x82\xba\xf1\xc9\xa91\xc0\x046\xabo\xab50\xc0\xcc\xdc\x80\xbb\xae\xad&\xc0\x9f\x7f{\xe19w/\xc0\xd6;\x90\x97\x84\xcb3\xc0\xed\xd8Z\x0bx\xc53\xc0\xef\xa7)\xe5(\xd0&\xc0\x1f\x84\xbcP\xc2\xde1\xc0\xb9\x94\xd2\x0c\xc2\x8f0\xc0\xec\x13\xc9\tt\x960\xc0+T\x93\xc4\x1e\xd11\xc0\xa7A~C\xf0\xcd1\xc0\xdb\x933\xcc\xbc\x803\xc0\xda\x9b\x90\x17|\xf31\xc0\x9f\x9f\xfe\xb055,\xc0\xbc\xdb ;\x91\x82,\xc0\x16_;\xb4\xfa\xb4&\xc0\xae\x8d$\xdf)\xf8)\xc0\n&U\x83\x9a\xac3\xc0<\xf0\xad\xd0\x9fR*\xc0\xbe\xad\xe8Th\x98,\xc0#\x85!p\x1e03\xc0?\xba\x9b\xce;J0\xc0\x04u\x1d\xe9\x90\xeb \xc0\x0e\xa7\x19ci\xd12\xc0Y-\x97\xf7%]2\xc0\x97B\x00P+\xb43\xc0D\x1b\xed\xbb\xe1\xa8#\xc0\xe7\xb2-M\xe0\xb7#\xc0C?\x1f)\xeb\x083\xc0j\x97d\xae\xa0#3\xc0\x11\xed\x8c\x03\x12\xcc"\xc0\xb3\x02$\x15\xbf\xbd1\xc0h\xc2\xb9/\x8a\xd52\xc0\xc9"\x8fA\x1b\x153\xc0\xcd\xf5\x84o\x9d4#\xc09:\x13|\xb3\xf02\xc0\x84\xe4>\x9b\xc9u+\xc0\x86\x1d\xe9J^{/\xc0SDU\x17\xc6\xa1.\xc0\xe2\x0ec9\xbd\xbe0\xc0\x18\'\xcfSe\xee2\xc0&\xa3\xe8%\x99y+\xc0\xad\xe9\xb8\x0c:"3\xc0\xe8\xf0\x16wO\xea1\xc0\xce$\x08\xf5iW0\xc0\xd6L\x16\xb6\xf4m2\xc0\xe1\x0c\x12\x96-l1\xc0\xf8,\x9fk\xeaC2\xc0\x15\x0f\xf7`\xa0\r-\xc0\x02V\xd6#\xc8$2\xc0!\xd6)1\x83\x1d-\xc0:x\xaf\xb3#\xcf-\xc07\x08\x91\xe6\xf6\x80,\xc0\x0c6%\x88V!,\xc0jU.\xff\x80\xf92\xc0\x92\xd9B~\xcd\xe8/\xc0\xf3\xe4\xc3b\xd1\r+\xc0\x01\xebgb\xa3\xba1\xc0TD\xda\x1b\\\x8a3\xc0_\xd3\xdb\x12K80\xc0\x89/O\xcd\xc7\xfd2\xc0\x98\x810j\xbd7#\xc0\x0e\xa2\xff\xbd_7.\xc0(<+em\xa6!\xc0\xf0\x8d\'\xf0}62\xc06:\xd3xK\t-\xc0\x0c\xc2\xb4{\x0422\xc0\x987\x02\xb8\xfc\xea/\xc0\x8e0\xaa\xda=\x8d3\xc0!X\xa1\xa4\x1c\x131\xc0\x99\'2S\xb3"-\xc0 \xa5M\xaf\xf6A0\xc0\xddsy*J3*\xc0\xac\r\x0ez\xd6d3\xc0J\xfa\xb2\xb8\xae\x843\xc0\xca\xb9g]\xc8!2\xc0\xfa\x8dF>\x8d\x19\x1b\xc0t\x86V\xe0\xd4\x9b3\xc0\xc5\xdc\xa1\xad\x04c3\xc0>\x9dsabS \xc0e\x1cX\x10#\xee0\xc0\x023<\xf1\xdcW,\xc0J\xe9\xa1^\xd5;1\xc0K\x14\x8c\xa6S\xa31\xc0\x80n\xaa<\x05\xa81\xc0\xb4H\xe5\x82gl-\xc0\xe4PB\n\x87!1\xc0\xdc\xe9Z37\xac-\xc0\xcf\xc1"\xfe\xe8\x19/\xc0\x81\xa8\xf0\x8a\'P/\xc0\xa2\xe2Y\xcem53\xc0&\xc8KFw\xd82\xc0]\x19\xc3\x17n\xfa1\xc0\xb1\x13R\x16\x1a\xc41\xc0Ei\xce\x86\xc1\xb61\xc0\xbb\xd3\xdbT\x0f/)\xc0\x01\x8f\xe1v\x15\xb9+\xc0Y\xc0\xf8\x08\xa1\xeb.\xc0\x8b\xf7\x11\x13\x93^!\xc0\xfa*\x08\x17>u(\xc0\xe7\xd5\x82L\xe5\x9c0\xc0\xba\xc4+\'\x8f\x193\xc0%>\xd7]^T!\xc0\x7f\x94\x06C]c-\xc0y\xc7\x8b\xb8\xa4Z0\xc0}M\t\x90\x98b3\xc0TP\x8c\xb7\xdf\x1a$\xc0R\x7f+\x88_,1\xc0\xa3\t\xa3\xe2\xd5\x18,\xc0\xb1\xc2\x8b$9\xff2\xc0\xd8\xb0mvv\x1d0\xc0\x84\x95\xd1\xba\x07\x163\xc0\x19=\'8\xf30/\xc0C\x8e\xa1{\xe4v3\xc0`\xc0\x05\xa8\x08\xc7#\xc0\xf75<S\xc2U3\xc0L\xbd0\xc4+_-\xc0[\x9b\xe5\x12\x00\x083\xc0\x90k\x98\x9fy\x00/\xc0\x86\xc8_\xdc\x05\xd01\xc0\xd3p@\xecU\xdb1\xc0=\'\xc7\xb6K\xc31\xc0\xe3\xf8\xa2F\r\xd1#\xc0E\xdf\x82:-\x193\xc0@\t\xec1\x02;0\xc0*i\x98cE@3\xc0aacI[\xed1\xc02%K\x94\xba`!\xc0)5\xf4\x94\xa9\xdb#\xc0\xb1\x9e\xf7\x04h\x9e!\xc0R\x02\x9a>\xca\xb61\xc0\xf5*\xc4\x1d\xe5a3\xc0\xfb`\xf9\xb8\xf3\x111\xc0\x81}0z\x9133\xc0\xbb\xd6\xf8\xf4L[$\xc0\x80\x01&^\xf6#3\xc0\x84\xc5K\x92\xcb\xf1\x19\xc0;\x9d\xc2HB\xa11\xc0#\x1d\xc3\xbb\x1f\xcd\'\xc0\xaa\x9c#(\xaaG0\xc0+\x85M\xed*\x00(\xc0:\xd8\x0edeo\x1f\xc0\xdc\xafE\xc9\r_-\xc0\xac\x90\xe0\xde\xcbX/\xc07_\x05o\xdc\x8c-\xc0X\xd1\x99\xb3<\xbd$\xc0\x069p \x84\t&\xc0>\xab\xa6\x98\xe9//\xc0\xa4)\x13\xa2\xf1\xbf1\xc0g\xe3\xa3\x13f41\xc0\xbc\xbc\xbb\xa8\x92\x0b0\xc0\xb6\xd8t\xd5\xe8x!\xc0\xd4\'\xb6\xdb\xbe\t2\xc0W\x11\xfbw\xabr3\xc0\xba\xae\xb6\x1f7y/\xc0\x06\x0c\x12I|`0\xc0\x05b\x08\xea\xa3\x9c-\xc0\x83\xad\xbeq v3\xc0\xb2)\xdf\x88_C\x1d\xc0\x16+=\x8b\xefD&\xc0\xf61\'\r\xa9\x853\xc0\xb4\xea\xc7#m\x0e3\xc0\x99\xd7I\xb2\xcc\x98,\xc0\x1c\x83\xc5\xebF\x88-\xc0\x0f\xf2Rv\x00\x97-\xc0nj\x9f\xfdg\xc8#\xc0\xcf\r\xb5$\t\x03-\xc0\xf8Vb\x02\x94[3\xc0\xbbdr\xe0/;3\xc0\xda6\xbc\x9c\x88\x9c1\xc0\xa5\x83o\xb9\xfet0\xc0@\x10\x93\x12\x8fw3\xc0\x03}\\\xd4\xe2!0\xc0.T{\x13Dd0\xc04\x90W\xb8\x1240\xc0\xbdv\xab\x9aY\xd3*\xc0\x16E\xdc\xf78S0\xc0\n\xc46\x11B\xa6.\xc0i(\xc4/@z/\xc0\xf8\x9eWi\x8e)#\xc0\x06\xfc\xb8/;l"\xc0\x92,\xe1)\xb2\x123\xc0\xfa\xfc\xf3\x05\xd3z\x11\xc0\x90\x84\x9b`\xf2K3\xc0\x1b\xda=3\x9f\xee,\xc0\xbbT\xe8\xe5\xe4\xe1$\xc0F\xd4\xce\xd3U[2\xc0e\xca\xd4\x1d\xddK3\xc0\xe8\x1e\xf3\xdd>13\xc0\x8a\xf4\xc5.\xda\xb2,\xc0k\x8dJ\xe9:\x8a!\xc0\r_W\x9dp\x16*\xc0\x85\xa6\xdf\xd3\xf0\x1e3\xc0 \x98\xc6]\x90\xe42\xc0\xdd\xca\x8a\xd8$\xfa/\xc0\xfa\x9c\x80\xc4E\x1e3\xc0\x94H1\x9dS\x033\xc0\x133{S\xbe\t3\xc0?z?\xd6\xfe\'$\xc0\x15@!I\x9f\xc31\xc0\xbd\xd8w\xa5\xa1\x82\x1e\xc0\xf7\xcbW^\xac\xfc2\xc0\x02\x04\x9c \xca\x0c\x1b\xc0\r\xeaG}Vt0\xc0rv0M\x83w2\xc0"\xcb\xdf&xi%\xc0\x82\xd8|\x10\xbe\xb61\xc0\x97T\xbe\x1a\xf4\xe8!\xc0\xdb\xc7\x01\xa5\xb554\xc0\xeb\xc1.w/\xa8+\xc0\x8b\x9ax9\x99\x143\xc0\xe7E\xc9\xdf\xd4\x9c"\xc0c\xc2\x87eP^%\xc0\x0cD\xbe\xf9Y#1\xc0(\xf0\x81\x08\xee90\xc0\x16\xe7\xc86\x85X!\xc0\xc6\r\x86%\x06\xab1\xc0U\xe6H\xd7\xad\x15/\xc0\xf1\x8a\x99\x06\x9d\x14"\xc04\x18gV\xe3\x073\xc0\tg\x99{\xe0,2\xc0\x84\xf1\xeb\xb4ex-\xc09 PU"a3\xc0MqnMA\x1d"\xc0Y\xab\x1do[\xa33\xc0:LyQ\x01,(\xc0\x10z\xb5\x0e\x9bY!\xc0\xbd\xf7u\xd8\x9d!0\xc0\x89\x11\xed+ \n2\xc0\x91\xab\x9e-\xdb\xe12\xc0u9\xd1`S\xc7*\xc0\x11\xa3?6\xb5\x030\xc0\xab\x8cGA\xca\x83(\xc0\xbc&\xb2\x8f\x80g\'\xc0\xf8\xfc\x98#2\xb51\xc0\x80\x15\x9b 4\xcd1\xc0\xdb\x92\xf5\x93?)/\xc0\x86&5tz<3\xc0\xb8\xd3\xb6\xd8|}#\xc0\xfai\xf3\x8d\xaa\xa73\xc0\x9f\xff8\x03\xfd\xaa3\xc0\xe9\x95\x17\xfd:P3\xc0e\xf3\xa3.\xa3h3\xc0\xa3\x88\xffy\x80\xcd1\xc0\x10\xcd\x02\x8d\xd8{3\xc0%\x08\x99\x00\x1er3\xc0\x16\x04lZ\xa7\xbb0\xc0N\x9b\x90!9y3\xc0)w\xb5D\xd4\xa10\xc0\xdf\xdc\x146\xd3=1\xc0\xe3*\x00\xb6\xbaA1\xc0\x8e\xdf:4H\xb60\xc0\xfe\xf3N\xf7\xe6\x981\xc0y\x14\x05:\xa3\xa11\xc0\xe7\x05b\xf1p\xb11\xc0\x90\xb0%\xd6\x1d\xab0\xc0!\x95\xc8\xd9\xc0\xaf1\xc0w\xc1\xbe\x92 \xa91\xc0\x98$\xbd\xcdT\n1\xc0x\xfb`\xc0523\xc0\x9f\x15\xc3\xe3\x96\x841\xc0\xf6\xc4\x94\xce\xd7l3\xc0\xf7B\x15\xf9\x12#3\xc0\xbc!\xaa5g93\xc0\xcd3!\xa4P[3\xc0@K\xab$\xf3J3\xc0\xfcyU\r|q/\xc0y\n\xf2\x82\xe4\xf62\xc0]e\xc7\xf0\x10\x0e3\xc0\x82x\xeb8b\x163\xc0\x10T\x16\xa7\x92\xfa2\xc0\xa8\x1bCW$\x1e3\xc0\x18\xeb\'\xa3-l1\xc0\xfdD\xdd^r#3\xc0n\xa7\xfe3\xfa\x163\xc0.\x8c\x18\xb5\x01\r3\xc09YL\xb6W\xf32\xc0\x89\x01RoO 3\xc0T\xf18\x8f\xf5\xe22\xc05n-9\\\xcd2\xc0\xaa\x0f\x8a<\xef\xb12\xc0\x18;\xf6A\xf6\xe31\xc0\x12\xa1\xd9\x9b@\xce2\xc0\x07\xf0\xf4\x82n\x143\xc0\xc8\xb0`l\x87\xeb2\xc0!\xd5\xd6\t(4)\xc0\xb4s\x1c\x1f\x8d\xd72\xc0k11\xf0\xf5\xee2\xc0=\xcc\xfc[q\xe72\xc0\xc8\xff\xbb\x9aG\xd02\xc0\x9f\x1f\xe6cZ\xd71\xc0\x19\x1b\xec|\x07\xe71\xc0\xa0H\xb5\xbf\xfa\xdc2\xc0\xe7\x07\x94Bq\xd02\xc0n\xe1\xb6\x9a\x99\x07(\xc0R&)\xb9\xb7\x183\xc0\x97\xdf\xb7\xc0\xbf\x133\xc0I\xe6\x97\xda6\xd72\xc0\x15\xaf5\xc7\xcb\xc92\xc0\xba\xad\xbc\xbf\xc6\xee2\xc0J7\x04v\x15F&\xc0%\x9a\\_\x16\xe82\xc0dd\xb8\xed\x8f\x053\xc0\x9dZ2\x8a\xf8\x143\xc0\xad\xa2Wt\xa7\xd12\xc0k:$\xadh\n3\xc0\x12nd\xbe\xe5\xbb2\xc0\xe5\x1fC\x91\x0b\xc1#\xc0\xf3?\xf6\x03\xcf\xf92\xc0=\xb7\xcbS\xc8\xe92\xc0\xf8(Y\xfcF\xa7#\xc0\xfaK\x8e(\x81\xc6#\xc0\xe8JA#R\xd42\xc0A\x01\xad\xac#K3\xc0\x02\xe7\xcc\x86-T$\xc0\xbc\x85S\x04I*#\xc01\x90Y\xf1\xb0!-\xc0R\xc7\x13l\xfb\xd9&\xc0({\xe9Q\x02m&\xc0\xec!2\x1d\xb3\xa4/\xc0\xd6+R(\x96\x8a!\xc0\x86\x9d\xc7\xb3wd2\xc0\xfb\xea\x99\x063_2\xc0K\xc3,R\xac[2\xc0V\x1bW\x8d\x1fI2\xc0\xc0\xa4q\xc6JO2\xc0\xd7\xb5\x9eAq-2\xc0U \xabu\xe5\x102\xc0K\x88\x06\x18\xdc 2\xc0\x00zBZ|\x1b2\xc0~J\x080M52\xc0\r{&i\xee/2\xc0\xf0\x9e\xbd\xa5\xa0)2\xc0\xcf\x8e\xbfP\xed\xbd,\xc0\xb8r\xbc\xa0~\x192\xc0`\x93\x7fA\xc0\x062\xc0\xfc\xdeXQ\xd9\x142\xc0&\xc4eR\xfe\xdd1\xc0\x0f\x0b[q\xd9\xf71\xc0\xf0\x1fsW\x80\xb5\x1b\xc0\xb1\xc2\xbcQ\xd0/-\xc0|\x0b\xda!\xea\x1a-\xc0Yv-\xda\x83h-\xc0.m\xcc\xb9\x80i-\xc0\x981\xd8$\xa3\xa5!\xc0*a[\xf70\x10!\xc0r1\xffeH\x012\xc0\xca^\xf7\xc4bO-\xc0\xea\xf3\xd8\xe5\x05\xfa1\xc0\x9f8\x82%\xd6\xcb1\xc0,\x8d\tG\xae\xd5-\xc0\xe8\x94\xa5|E\x99,\xc0\xbd\xb8\x14\x80g\xe91\xc0\x9f\xae$)\x8d\xe71\xc0\xb7k\xf4\xc7\xdc\x95!\xc0o\x96_\xdd\xfa\x86!\xc0\xaf%\x1e\xef\xe9\xe21\xc0\xd7*\xeew\xe2\x99-\xc0t\x96QV\x99T \xc09\xf8\xa0:\xa5\xe41\xc0{\xc5\x1b\xfe\x02\xb01\xc0\x9d\xb7\x1e\x18\xb9\xdf0\xc0\xf0Kyja\xe61\xc0\xc2\xf2\xc5\xe6\xae\xd81\xc0!\xe4\xe8\xba\x00\xdf1\xc0\x9ep\xec\x873n$\xc0LD\xf8-\xf8\xad,\xc0r2\xb6dO*/\xc0C\xff\x9eRd\xed,\xc0\xf6\nZ\x11\x90"%\xc0I\xd6\xe8i\xc9*\x1f\xc0W\x0b\xdb}\xf7G-\xc0#\xa1\xeb\xbe\xa7\xfa\x19\xc0.\x03\xbe\x0f\xb0F-\xc0\x84\xb2F\x11gC-\xc0\xccv\xb5b\xd7K-\xc0\rL\xcf\xa6W\xfa#\xc0\xc0.Z8\x93\x01.\xc0\xd3\xf0\xb1`\xea/-\xc0\xd6\x9f9\xf9^\x18-\xc0\xb2\xc5A\xb10\x18-\xc0\x15\x1d\xea\xb7\xac\x14-\xc0Q\xd4\x9a\rpC3\xc0J]\xb3Y.8%\xc0y*\x1e\xadr2,\xc0\xb0}\x80s\xaa\xbd,\xc0\xfav-w\x8cq-\xc0\x894\xeem+\x1b-\xc0\xdf,#\x88zP0\xc0\x18/WRS\x96)\xc0\xd5\xd5\xa7~\x11L-\xc0\x1b\'\x8eJ\xe5M*\xc0O\x1f|\xf5\xd2\x1f*\xc0\xb6+\xb7\xe2\xec\xe1\x19\xc0\x10;_\xfd\x1e\xeb \xc00\xe7\xba\xdf\x1f\xea,\xc0\x89\xd3\xcf\xc1\xbf\x08-\xc0\xb7\xc2   $1\xc0\xbe\xcb\xea\xcaWt-\xc0\xae\x00\x86\xf7\x19\xfb.\xc0\xd8\xc07\x0e\x80f-\xc0\x0fP\x89W!\x1b-\xc0\x82\xb6\xc7\x11\x13E+\xc0x.H\xc0\x9f\x001\xc0\x9bz;\xe7\x8d\xd4.\xc0\xce0\ty\xa0\x1b0\xc0\xa0\xaf\x8d\x04\xd2] \xc0\xf3\x18~*\x8c\x1e,\xc0\xe0\xb5\xc9g\xad\xea0\xc0\x92\xa1\xc7\x07\xe1Y2\xc0\x7f\xf9\x92\xd8S\x1c-\xc0\xf1\xfb8O\xa0#2\xc0\x90\xb0\xa6R"D3\xc0\n\x9fm\x1b\xaf70\xc0\x12\xd4!\xa6S\xd0\x19\xc0\x131\xcf%.\xa6*\xc0\xdbq?\x89\x17\xe7\x10\xc0\xc7z\xa3q\xda\x1d3\xc0\xc3\xe2M\xf6f/0\xc0cF\x97\x16E*0\xc0\xfb\xe5q\xe3\xabB0\xc0\x9d\x8d\xea[TS0\xc0\xf7`$F\xf2\x13)\xc0\x82\x9c\xd0{860\xc0\xa0\xc8\xfb\xe3m 0\xc0\x8e\xad\xf5\x8e\x15\xf4/\xc0>\xce\xc4\x14\xad\r0\xc0\xcb\x93\xb0t\xdf\x9f/\xc0\xea\x01B\xc9C_0\xc0B\x87\xbb\xa4\xf6\xfd/\xc0\xa1\xdc\xc5fI$\x12\xc05/,~\x9fZ0\xc0z\x0f\xea\x80\xd7K0\xc0\xa3\x00\xcb\x88Od5\xc0\xe1\x17\xfa"\n\xc0.\xc0$\x80\xbc\xeeQ\xfc.\xc0y\xe7\xf5CQ\x12/\xc0\x01m\xde\x80\xc0y/\xc0\x1e\x00}\x9a\xe6M3\xc0\xca\x9c\x04\xc9\x96H/\xc0%2\xf0\xf8\xc6-/\xc0\xa9\x94\x00Y\xad\x93/\xc0Bl\xb9\x9b\xb6M3\xc0\xba\xdd\x82\xbe\xeb\xe32\xc0\xbe\xcao\x07v\xe8.\xc0\xe2\xf2\x8e\xebxs\x00\xc0\x98\x9c`1\xd763\xc0\xb9\xc2F%\x0e\x0b2\xc0\xa95\x86C\xff\xde,\xc0\xb70\x18\xc5\xa0\x00+\xc0\x04\x9bo\x0cX\x17#\xc0\xcf\xec\xff\x16\x1dh/\xc0\xbfF\xc3\xfb=g3\xc0\x1c\xed\xa6\x03D\x97+\xc0f)\xe9\x1bNg/\xc0I\x05\x8e\xc5Q\xa4.\xc0\xfc\xa3\x1fs\x9dX2\xc0\x19\x7fUD5\xf71\xc0m\x0c~9\x8a\xb51\xc0G\xec\\\xee\t\xbd.\xc0 A]J"q(\xc0\xf5\xc5FSt\xa81\xc0%\x82r\xa8z]%\xc0\x7f\xd7\x9c\xbd\x17\xda)\xc0C\xca\xd1CK(-\xc0p\x87;@\xa6\xe5,\xc0\x18\xec`\xcf\xddT2\xc0\t\xf5\x0f\x8e@\x84&\xc0"\xce\xb6\xdf$\x012\xc0\xb4}\xf5\x89\x04\x0b2\xc0\rG\xc0]\x17\x1b2\xc0\x07\xe1A\xf0\x97`3\xc0\x19\xc2\x81\x8f\xfc\x980\xc0\xf3\xa1lq\x8f\x062\xc0:`\x9cBY\x073\xc0<+M\xc91\x19/\xc0\x88P\xf1\x05Md2\xc0\xd2hL\x9d\x05{3\xc0?\xa42[\x8e\x07-\xc0\xa3\x87\x9d\x86\xd6\xed2\xc02gN\xa5\xf7\xe41\xc0\xc6\x92L\xf4\xbe\x02-\xc0\x8e\xffD\x98\xb6\xbe1\xc0\xfb\x93\x9e\x05Lw3\xc0yM\xf7\x83\xd5\xc11\xc0`A\x90$\xd0\xf5,\xc0\xd7\xcd\xa7\x93\xd7\x80$\xc0\x12\xab\xb8\x96\xac\\3\xc0\xf1\x03A\x87\x8f\xc3-\xc0\xbf(\x03\xfb\xee\x021\xc0\x94\x8d\x11\x13\x9f\xf9.\xc0\x1dY\xcf\xc5\x16/+\xc0,\xf2F\xde\x82\x102\xc0g\x99H\xc2\x11\xf32\xc0$\xae\xa6\xfbI\x7f3\xc0\x98\xb322D\x98.\xc0_\x15\xf9\xd1\x7f\x9c.\xc0\x12-x\x17d\n3\xc0/b\xb47\x87\x843\xc0\x04\x0b\xee\x7f\x8dP3\xc0\x12\x89DY\x95\n3\xc0\xff@]M\xfc\xb71\xc0B\xcb9#SN+\xc0W\xd8Z\xafE\x132\xc0&"\xabdes,\xc0\xf6\xc2e\xf0\x02\xdc/\xc0\xce.\x7fl\nY-\xc0\xf5b\xb3(\xec\x0e1\xc0%\x15\xa7M\xd2\x173\xc0\xe6:\xfe\xa7g\x843\xc0!\x1c\x02\x8d*f1\xc0#\x94\xb8&\xf4y3\xc0tW\x87\xdb\xd3\x9d1\xc0\xcb\x9eq\r?\xe21\xc0\xba\x00;\xaa\xb9\xc12\xc0\x8fJ\xc2i\x03b0\xc0S\xcf\xfe\x04\x92K \xc0O\xf6\xf4\x8cD\xb6-\xc09\x04\x8e\x98\x0e\xa2#\xc0\xcd8\x1a\xd9\xea\x111\xc0\xce7\xe4\x12\x86\xb4/\xc0q\xe2\x14!{\xcd\'\xc0\x8d\xad\xa8\xa6)F\'\xc0\x9ew\xc5\x9e\xc8\x7f0\xc0\xcb\xfa\xca\x8a\xffM3\xc0%\x00mK\xd3\xeb1\xc0qFg\x90\xcd-/\xc0\xf6X\x95\xc8\\\x8a0\xc0\x14!\xb78G\xaf3\xc0_z\xddw\x10[3\xc0@\xb3\xa4\x10\x08\xbb2\xc0l(\x93\xd5\x8c\x922\xc0O\xe0\x17\xe8\xcf/,\xc0\xbb\xfb\x93d1\x1e,\xc0\xa6Ys\xa5g4,\xc0\tL\xee\x89z`-\xc0\xf1\x8e\xf3$\xaaL*\xc0\r\xf6\x08\n\x1c\x1d$\xc0\xd3.,\x8e\xf8]-\xc0\x96t\x02\x8e\xb3\x853\xc0\xbaEL\x99)\xee#\xc0&1\xb9\x9d\xd2b/\xc0\x9b\x0c\x93\xb1\xfd\xcf,\xc0P?K\xa8\xde\xb7-\xc0\xd7x\x1bc\x97\xb7,\xc0\xc7\x90(\x89,Q/\xc0O\x001\xf2\xd4A2\xc0\x98\xdcS\xb2U$2\xc0:\xfd\x19xW\x8b3\xc0.\xcds\x83uU+\xc0E=OqRH#\xc0\xb8$\x02\xeb>13\xc0\x1f\xc4\x87\xf5\xe7\x89-\xc0\xfcG\x9cJ\xe5Q-\xc0\xee\xa2\x0fM{\x86(\xc0\xa8\x9fAB:t0\xc0\x13}M\xd5\xbej"\xc0<\xef\xab\xdd\x05\x083\xc0p\xa5sI\xaf?\x1d\xc09\xf1\xe2<\x84\xd0#\xc0\xd9,\xba\xf0\x90\xb3#\xc0'
p16
tp17
bg3
(g4
(I0
tp18
g6
tp19
Rp20
(I1
(I2708
tp21
g13
I00
S'\x1b\x8fp\xf9\xf7\'T@K!\xcf\xbcW\xa1S@\xb2\xf8A\xb3\xec\x00T@\xd6S#\xff\xd2\xaeS@W\x9f\xe7\xf9\xd7{S@\xcd8=\xfe\x89|S@8L\x15\xf7\x1a\xa5S@\x19\xe2\x93\xdf\xf3\x84S@\xe4\xdd\xe7H\xbe{S@\xb6\xa3*\x00\x8c{S@\xf2\x98\x85\xfa\xe4\x84S@\xe1\xa3\x01y\xe3aS@\xf1\xe0E\xf9\xa3\x7fS@\xe85Y\xfb\x96\xaeS@\\:\xc7\'\x8e_S@\xf5\x8b\x96\x1b\xf1aS@aK\x1a\xfe+\x96S@hAf63\xd7S@\x96\x13\xfa2\x8c\x86S@G\x83i\x92\xda{S@\x04Z\x19\'zzS@\x1a\xb1\xb26_\xbcS@F\x843\xd4\x80\xb0S@\xedi\x04z?\x87S@\xd1+\x1d\x8e\xf6cS@\x16\x1c5j\xa5zS@\x16/\xcb\x06\xdd\x95S@\x8a\xf2\xca\xb6]\x85S@2\x88\xfb\xeb\xa9\xa0S@K]\xf2\x9c\xebzS@$\xad\xc1\xdab\xc1S@\xba\xdb\x96\x8f\x82pS@2\xaeT \xab\x95S@\x93\xefc\xfe\xd0\xdcS@]<\xdf\xa5\x9a|S@,\x07zX\xab~S@a\xffB\x89t\x95S@4\xb8\x1bH\x1b~S@U\x88\x1c\x8bj\xbcS@M\x88\xd0 u\xaeS@\xd6\xa9\xb3\xe1@\x95S@\xf8\xd2\x0e\xae}\x83S@e\x80x\x83\xbfwS@\xe4g\xcer)\x84S@h\x1d\xb0a\x9e\xb1S@N\xb8z\x9e)bS@\xc8S+\x0cH\x88S@\xf5\x9b\xae\x948\xfeS@%[\x967\xea\x85S@\xb8\x04UH\x9azS@\x00\x83\x82`\xdb\x87S@X\x96\x85PI\xc8S@\xa0\xca\xa2\xb8\xb1aS@\xb6i\xd7\xfdd{S@fG\xdcgE\x97S@"\r\xc5~\xf5\x87S@\x8b\'b>}\x87S@OG\xd2,\xc5\x85S@\x1c\xff*\x05\xe7\x87S@\x061\xab\xfd@\xb8S@\xf3\xd0H\x02\xd3\xbbS@p\xb6t\x1a\xcdvS@\x07\xb6\xcf\x8d\xc3\x88S@\x03\xd9y\xd4.|S@\x15\xb5\xce\xd0\x81\x81S@\xe98\x1d\xec\xd4cS@\xdd(0zZ\x98S@\xf4\xe7D\x96\xa3\xbdS@\xdcO\'\xe5\x1b\x88S@\x16\x19*4C\xaaS@\xf73\xe5 \xbd\xb0S@\x11\xba\x042\x03\xb0S@\x07\xdc\xb03&\x89S@\xa4\xefQh\x06\xbeS@\x8d/\x9c\xd8\x04xS@\x0f\xe7\xb6VG\xa0S@\xd8\xe5\xb9L\xc2pS@\xdc@\x1f\x14\xa3+T@@6\xa4\xca\xde\xfeS@\xec\xa0\x8d\x10\xee}S@\xa3\xcb5S\xc4\xa0S@\x11\xd2\x986\x8c\xb0S@\r\xd8%\xf6\xf3\xa0S@\xdc\x1c\xb1\x1c\x10\xbfS@\xac\xbao\xc0-\xc1S@[\x84\xbe9\x1e\x84S@\xb1BE\x11\x17~S@\'\xf9\x0f\xee\xd9\xb0S@\xe3k\xbbZJ\x7fS@t3z\x1f\x8b|S@R\xbe\xf7\xaf\x19aS@J\x17.\xa4W\x98S@X\rG\x14\xd5\x84S@4\xe9[F\xab\xacS@\xb7\x0cR\xf4\xf5qS@\x7f\xdcL%\x89\xbeS@\xb3\x94\x07\t\xdd\x80S@\xa4\xf6\x10\xa9(\xb4S@]\x84\xf4\xed\xf6bS@\xca\xc9\xa0w.xS@]\x03;\x10\xe8}S@\xcc\x81=\xa4ypS@_\x15\xd7d\xab\x98S@\x1e/\xce\x02=\xc1S@\xe4\x9d\xa3|\xa2\xedS@M\xbb\x13\x9d\x89\xbbS@\x8d\xb1?\x10\xf3~S@Y\xba\xea\x1c?tS@wL\xa5g!\x83S@\xd6\xdf*\xf0\x88aS@\x9c\x1e:6\xba\x80S@*\xe5j.\xee}S@\x94\xba\x8a!&}S@C\xb5M\x12i\x96S@\x00+3\xff&}S@\xeaH~fuxS@9d\x03\x1a \xbbS@i\xbd\xd2\x15=bS@\x12\xac\x16\xe0\xbc\x7fS@-\x1a;o\x92\x1bT@\xd2\xfa\x1e\x08OuS@,\x9d\x06\xeb\xba\x82S@\xe2\x84\xa1i\xcfmS@\x95\xa8Ew\xb8\x81S@2I\x17\x00L\xd7S@W\x15\x88\xa1\xf9yS@Z?\xf7\xeb\x8bzS@\xd7R\x0f/(\xd8S@4a2U#\x84S@#O\xa0R@\xd9S@s6\xa4#\x92\x7fS@]\x81\x18\x89\xfc~S@\xca/JCpqS@\xa0\xe2\xf0BPZS@\xda\xb8\x9c\x07\xc0}S@`\x01n\xf0\xd5\x90S@\xd1\xc9u\xbf\xee\xaeS@\xb5\x1cP\x93\x9aoS@\xfcyW\x82\x95\xb3S@od\x84\x8c\xde{S@?\xa7\x07\x0e4|S@9}\x9b\xa0\x18\x84S@G\xdb\xe8\xf9\x0e\xc8S@M\xbf`\xccO}S@$\x01\x7f?\x15~S@]\x8c\xf8r\xe9{S@\x07\xf4\x19\x13\x13\xb6S@|\xe9\xa5\x94=\xc3S@\x91\xc7\x93|\x0f\xbdS@m\x1d\xc7d\x91\xc0S@=\xc0\xac\x10\x9a{S@!\xe1t\xb7\xa6}S@\x1ap5r\x82\xc0S@\x9f\xeb\xdf\xa5\x82\x7fS@_Q\xdf\xbb\x97\x00T@0\xf9n\xcfK\xffS@\xbe\xe5F\x98\x81\xbcS@f\xe5\xfd \x93aS@\x1d\xd7\xdb\xa4maS@\x0f\xe5\xc0E\xf6\xc2S@\x90\xaa(\n<\x81S@\xe5\x07\r\x85D\xb2S@\xb46\x82H\xea\x8aS@r\xfd \x8a\xff\x85S@\xc6/\x0c\x1f\x04\xbdS@\xe0\x8f\x9f\xffJ\xbaS@\xa5\x1bAV/\x7fS@\xf7f\xb8\xf8v\xffS@\x86q\xf3\xeb\x04\x9aS@\xa3Ivz\x0b\x85S@\x89a>\xc1\xb5\xadS@\xf9\xbdBV\x12(T@\xee\rfk\xb2mS@I\xe6\x85\x05\xfa\x90S@\xaa\xfe^+@\xbeS@\xc7\x8ez\xb2\xe8\x90S@Vr\x98\x94\x85YS@\x96\xf8JJ\xf0\x81S@GF\xe4\x84\x0btS@`\xef\x14\x89[XS@#\xe8\xffC\xff\x14T@\x11t\x0c\xcb\x85}S@*\xda\xe1\xbbRqS@\x1fj\x1c\xbc\n\xfbS@\x95\x19\xe5\x864\xcaS@KK\xa1\xdc`\xabS@\xb4\x1d\x9c\xc1\xcc{S@\x93\xd9\xa5\nrtS@\xca\xb0A\xb7tqS@tC\x93\x1bc}S@\x18\xe2uV\xf2}S@\x95\xe2\x85w@\x7fS@\xa1\xc2H\x16\x9cyS@V\xb9K\x03\x03}S@4\'c\xd0\x82\xcfS@\\\xb2\xd4\xd1I\x85S@\xff\x9c\x86F\xfeOS@\xbfj\xa7\x99b\xd8S@\x0f\r\xc9*/\x89S@\xcd\xc9\xe1\xb6\x8b\xadS@\x14\xaa-u\x07\xd9S@F/\xb2E$\xeeS@\xc4Z/eM\x87S@\xf7\xe1\x03\xf7\x8a\x81S@\xa7q,O\x8a\xbdS@\'}\xbc0\xc1\xbcS@\xda\x0c\x9b\x95\xa1\x12T@0\x96\xb9\xfag"T@\xd8E\xfb\\\xa5zS@\xb6x\x9f\x8d\xdb\x81S@\xbe\xf7\xa9\x1a\x14qS@\xe2\xa9\xef\xb64\x8aS@\xe5\xfeK^|\xadS@\xc2\x95\x00\xe7\xa4zS@i\x9b(_,vS@>\xdd\x017X|S@\x1e\xd4\xcfv\xf4tS@H\xa0\x17\xe4pxS@\xadA\x97\xceB\x8cS@\xc5M\n\xef\xdf\x87S@\x91\x17I\xd1}\xdbS@\xc7\xd8\x16iT\xd7S@\x16\xe6\xbd\xa9<\\S@k\xbc\x1cc\xbeZS@1xV:\xa4\xb4S@S\xf3\xad:\x9d\xa2S@\xee\x91\xe2`\xf3\xbbS@\xc6\';\xc5\x9c\xc7S@e\xf8Q\xfca}S@tk\x00\x8b\xf9\x1dT@]\xe3\xa0\xb6B\xbaS@#uqQ\x81|S@^\xcdL\r[\\S@\xffC\xe9\'\x88~S@(vaL\xe3YS@|\xe4\x81\xb49YS@\xb3c#D\x08\x95S@\xfb5\\\x0e\x01\xffS@\x9b\xd4\x87\tCpS@\xdf:Q\xc0,\xc2S@T\xef\x18\x944!T@~!\xed\xc1\xd6\xb3S@\xad!\xd3\x8f\xd8]S@\x84\xfc\x01qM\xb7S@c|\x04z\x85\xc6S@\x85\xba\xe5FQ\x8fS@Q\xa2O\xe0\xf0nS@(\x00Q@\xdboS@\xac\x93\xc1\xdaYeS@\xe3\x9c\xf0\xa3\xccZS@\xbd\x1a\xfc\xd9\x98\xceS@\xfb\x9dC_\x06\x8fS@\nq\xa7\x1b\xa3"T@O\xf3\xc2\xdaQaS@\xd8\xa8\xad\xfa\xa6\x93S@\xe4\x13\xdc\x1f\xd3\x99S@\x1f\'\xfc\xa4\x80YS@B\x9c\x10\xc6\x9caS@"8\xee`\xaa\xb5S@{\xcc\x87;\xde\xacS@\xb6\x14W\x86S|S@\xe1\xb3\x13O\x9b\x93S@J?`1\x8f\xfeS@\xa5\xa7@\xdd\xf2~S@\xe5\x06\xb2\xd0\xdf)T@\xf1\xa6\xa6\x89h\x83S@\xf9\xd1\x01n\xb8\x08T@\xc6\x1fY\xa8\xde\x80S@\x18\x16\xc4K>\xb2S@\xb0\xcb\xd5\x96\xd8\xfbS@\xb6\xb3)\x91C\xf3S@s11\xd8.\x85S@`\xb0N\xf9\x8e\xd9S@\x02\xe9\xf1\x81$\x9dS@\x82Z\xd1\x9b\xc0\x85S@\x97&#\xf6\xf4 T@\x0c@\x10\r\xd4\xb0S@\x0e\xb2\x93@T\x85S@+@\xa3\x84\xe6\x84S@\x03*-N\xfc\xacS@^esL\x83aS@M\xf8\x12T[\x87S@\xbb\xda\xfc4fbS@D\x04\x00f\xc2bS@\xfd\xcf_B\x18\x85S@\xc0\x8f\xee\xd0\x06\x8dS@w\xa0\xd8\xbaVoS@zu\xb1_9|S@)\xcd\xd7\x8av|S@\xa0\xf6M\xef\x8c"T@\xc3\tWY\xeb\xafS@\xdd\x86P\xcaw\xeaS@\x8e%\xd4\x8b)eS@\xd4\xe6D\xe7G|S@d\r\x1af\x1a\xa1S@0W\x04\xdd\x15\xb0S@\xb6\rX\x90B\xd8S@3\x18\xe3\xbdGcS@RSWF\x15~S@\x1b\x01\xb2\xc09\xd7S@\xb0\x9c\x02TG\x82S@\x01\xa9\xd1E\x1d\x85S@J\x94\xef\xbd\x19\x97S@1P\xca\x1cA\x97S@\nw=\xd1\x8a`S@Ls\xb6\xa6\xc5\xb3S@!\x82\xd1\xac\xa6\x8eS@\xbb\xa5\x91I#|S@J\xa5G^L}S@\xc3\xef]\nm\xcbS@P\x99\x95\x9bi\x80S@\x7f\xb6\x89\xe0\xd9\x80S@\x15\xbea\xa9g\xdbS@\xe8\x9d\x03I\xd2\xd7S@{ \xdb_\x05\x86S@\xed[\x0b^\xe4\xd8S@hR\x80\xf7|\x84S@\xef\xc6\xd5\xa0=\xaaS@!\xbf\x19\t\xb4\xa4S@\xb4\x9a#\x10\xd6\x85S@\x85-\xa1\xf9\x82\xa3S@\x13\x9a\xac[\xed[S@n\xbd\xe3\xf1>\xafS@\xc0\x86\xd5\x94\x9ebS@\xa7.\x80\xe5\x02\x97S@U\xfb\x87\x80S(T@\x15\xde.Gk\xc6S@\n\x05\x044\xa6\xb1S@\xf4\xef\x17oP\x7fS@\xe3\xbe\xa2\xfc\xf9{S@\xad\xa7\xf2\x85\xf4\\S@\xdc\xd2\x150\xdf\xbdS@\x99\x16jK\xee`S@O\xa6\xda\'N#T@I\xe0\x04\x0e\xb6\x87S@\xea\t\xab\x0e\xbaoS@\xa0\x9d\xa0\x94\x96\xa5S@\xa5\xf0gu\x14\\S@\xeaEfg\xe1\xe0S@\x9b\xa0.5+(T@\x00O\xe3y\xc6\xd8S@\xd44\x85\r(\x85S@\x8aW\xaa\x0f\x18\xefS@q\xa1\xa1\xb5\x8d\x1dT@\xcd4\x88\xe3d\xd9S@\xbc\xaf\xfc\x1f?\xc0S@\x1a\xaf\xd2aApS@\x08\xe6c\xa1f\xbcS@\x83\xf3\x8c\x80\xd2\xb7S@\x1c\x07\x12\x063\x86S@\xda\xad\xf2X\n\xedS@\xebQxb\x1f\xc4S@[\xda\xf1\x1c\t\xb4S@0\x9d\xa1(]\x96S@\xdd\xff2\x18\xda~S@\xb2%\xf8Fv\x97S@\xc1\x0c\xcf\xac\xaa`S@E\xaf\xf4\x90#\xd8S@\x8a\x84\xc9\xc0\xdd\xcaS@\xeeB\xcf\xf8\xa5\xc1S@\xdb\x18\xc3\x84\xd0\x81S@\x89\x11juC\\S@\x9f\x8d\xca\x17FwS@\x00 \xa4\xf2uwS@d\x08L.\xe9|S@~\xb4\xc1Mw~S@z.w\x90\xca\x81S@[\x1cmi\xc7\xbfS@\xc6\xc7\x8bJ\x0c\xd9S@\xbc\xbf\xca\x88\x00|S@\x9fa\x08\xa9\xdc\x8eS@\xbb`US \xb0S@QL\x10\x18\xe7\xc9S@|\x11_ci\xc6S@4r\xcd\\`\xceS@7L\xbez+}S@w\xac\x16\xb2L\xd9S@\xb6H\xfb#\xf9YS@\xac]\xd9z3^S@f\xd2\x97uE\xb8S@\xcb\xcd\x8e\xb3\x8a\xfeS@W\xb0\xf16\x9c\\S@\x83\x9b\x0f\xaf\x8cpS@\xd3\xdb\x07\xaa\xd6}S@\x9az\x96\xdaC\x87S@>\x04a\x81;\xc1S@\xcf$\x8a\xfb\x9f\xb5S@Y\xa3\xb0"O\xd7S@\x99\xa07s\xad\xfcS@\n\xd8?\xbad\xfbS@\xafI\xbc5\x0b\x9eS@w6\x16C\xec\xb1S@\xae\xae\xa1\xc6M_S@S\x85D\xbd3\xdeS@\'\xc5\x03\xa5\x0f\xfeS@$\x99\xb8{H~S@\xed\x8e\x14\t\xec~S@\xdf\x80V-\xd1\x7fS@)\x02\xda\xe4\xf9\xafS@\xaa\xb1\xddV\xa5\xc8S@\x0fp\x8a\xde\x15\xb0S@\xd8P\x15\xbb\x19\x86S@J>\xd0\xf9&\xacS@07\xa2\x15;\x88S@\xd6\x99.\xd5\xe3\x87S@\xff\x84\xb5\x92\xa9\x17T@^>n\xaf\xd5\xe7S@i\xb1$Z\n\x89S@"c\x83\xf7\xae\x88S@d\xdb.\x0e\xb8\x95S@\xf0\xa4\xf9e\x1c^S@0\x02\x03c\xd3\x1dT@8\xb5\'\xe9\x87^S@\xf2\xe8\xda\xaf\xde\xb5S@\x97\x99\r\r\x19\xb6S@>zS\xe8*\xb4S@\x8c\xa5Yz\xec\xb3S@U]\xb5\r\x07\xb4S@N\xb9 \x0f\xe3\xb3S@f\xd6]D\x97\xb3S@\x19\xd7\x06\x06"\xb7S@c\xae\xfdKW\xb3S@\xba\xe2\x04\x07\x88\x91S@\xe0@\xac\xdd\x1c\x83S@\xba\x1bn\xb4\xba\x14T@\xa9\xb3\xce74\xb8S@\x84\xcd\xd27F\xb8S@\xb7\x1c\xc1\xc9\x16\x83S@\x1b\xf8Xs\xa5\xb1S@X\x94\r\xa4\xed\xa0S@k\xd3\xe4L;aS@\x82\xf3G\x85D\xb2S@\x06Z\xa2h\x80\xb1S@\xad\xfa\xab\x8f\x81\xb0S@D\x97O\xfb\x8e\xb0S@\xc8\xb4/d\xb9\xaaS@X\xa8?\x1a\xec\xb0S@\xe0Md\x7f\xf6\xaaS@\xfd\xfc\x97m\x08\xb0S@\xd5\xdc\xb2W\xb8\x12T@\xd7V\x01\xb1\x84\x12T@\x85\x1dk0\'\xb0S@H!iA\xfb\x85S@\x9d\xe0\x1d\x9d"\xb0S@\xd6\x19\xb1\xea\x9faS@Wt"\x17\xd2aS@\\\xff#A\xc4\xafS@\r\xcf\xbe\xbc\tcS@42\x82*\xda\xafS@<,\xac{\xefaS@\xf0\xf3<\x97\x84\xbcS@\xd6\xd0\xd6\xdf\x01\xbdS@\xe7)\xc8\x17\xe7\xbcS@}\xab$\xfa\x13\xbdS@\xde\xba\x8c+8\xafS@\xec(\xd4$\xbe\x12T@[\x94\xa1\xaf\x88\xbdS@\xf17\xc6\xfe\xcc\xaeS@E\xfa\xf8\x12\xa6VS@\x8c\xe9\x92\x97\x01\xafS@\x9c\x7f\x8cFz\x12T@\x9b\xcd\'(\xca\xceS@L,\x0ce\x06\xbeS@\xc9!Cf\x18\xbeS@\xe2\x99\x91ue\x83S@\xaa\x10\x85\xee\xa2\xaeS@(\x0b\x049^\x83S@\xd9\xd2\xd0\x83o\x83S@\x0bh\xed\xf6\xd9bS@~\xba\x11\r\xe4[S@\xed\\on\x1a\xbbS@\xb9\xab\x02\xb2>\xbbS@\xc2j\x03C\x8a\xbbS@\xe1\x8e\xe5]\x9a\xc0S@\x8eV,H\xa0\xbbS@\xca\\\xd0\xa9\xe9\xbbS@\xab\xd3\xf83\xe3\xbbS@\xeca\x86@\x9d\xacS@\xff\xc8mW\x80\x11T@\x93\xdb\n\x95\x05\xc1S@\xf5\x87\xa2E\x0e\x7fS@\x8b\xf0\x1bR\xb0\xaaS@\x15\x91\xc5&\x9e\xaaS@#\xf9\xfc\xbf\x82\x83S@\xe8\xdc\x10F\x94XS@r%;\x1d\x9c\xb3S@5\xcbv\x8f\xfaXS@s\xf5xXc\xc6S@h\xca]\xfeJZS@8Y\xd6\x04\x01\xb9S@\x1b\\\xec"\xc4YS@}\xfdGbT\xbeS@j\x9c\xd2`\x9c\xa6S@T\xfe\xd7\xc0\xb8"T@p\xd7\xd6&x\xbaS@K,U\xc8\x98ZS@\xd1!~3\xfb\xa4S@\t\xc6\xab\xa6\x08\x98S@\xc7HL\xf7\xe8\xcaS@P\xf02\x08.aS@g2\xc6\r>tS@\x06\n\xacq\xebaS@s\x93\xc4\x15\xebaS@P\xc424\xbe\xccS@\xe6\xa4\xd3\xf8\xe1\xccS@\x04#+{\xe7\xf3S@vh.}\xd1mS@\xc5G \x9b\xb6bS@\x16\xe9\xd9\x8cI\xa3S@b\xf1=\xb7\x1c\xa1S@Y\x86\xdc\x11\xcc\xa0S@\xf6\xa9\x98\xbc\xf7\xa0S@\x9d\x87qI\xb1cS@1\x89\x13\xee\xb0cS@\x1d]\xda\xb5&\xc8S@\x80(v|\x80#T@+\xbc\xf9\xa9|aS@\xae\x07Y"`\xc7S@\xf2^\x87_!nS@\x97\xad\x8a\xe4U\xc8S@\xae\xf7\xfc\x07g\x9dS@\xb1\xc7\x8b\x90m\xc9S@}Z\xf8g\xe2\xcfS@\xf6\xfb\x89\x04\xefeS@P\x9d\x8f\x10hpS@\xdaB\x0f\xe1NpS@7\xc6\xca2\x10\x9aS@/\x9d\xe2J\xb1\x02T@k\x1c\xa3\xfd\xd8oS@+\xb5>\x02\xdbpS@\xd8\xe7\xbeB\xa0\x02T@s^\xadS\x92oS@@\x98b?\xdcoS@\xa46:\xa5\x1bqS@\xf9\x8f\xd0*\xf1oS@\xc1\xd7\x07\xfa\x1c\xd5S@\x8d\xf6\x14\x14\xc1\x02T@W"\xf0\x88\xb1\xffS@\x12\xd9\x9a6\xc6rS@\xc1\xc6\xd0\xb1\x91\x97S@\x00\xb1\xc7\xd3\x87\x02T@I\xb9\xd8\xd8\x19\x97S@?Zft^\xdaS@\xf0\xc0D\xa1J\x97S@\x05.\x0f&\xf2\x00T@\xc4S\xab\xa1\x0c\x97S@\xcc\xa61\xde\xd7\x96S@\xa1\x95|\xaa \xdbS@\xdc\x14\x95\x9d<\x96S@\x08\x9d\xd3\x12\xf8qS@\x90[\xe1\xe3\xce\xdcS@\xe3qzT\x8c\xd7S@\t\xf42\xe7\x07\xd4S@<\xc8\xd8v\xf4rS@\x7f\xcew\xeb|\xb2S@o\x10\xbb3\xac\x93S@\xf7f\xb8\xf8v\xffS@j\x11\xcbtC\xd9S@<z\x0e\xa0\xfb\xfeS@\x1d\xb8\xd8\xd0\xfe\xfeS@pn\xe9\x80\x13\xfeS@,\xe9H.I\x90S@\x94\x0eq\rV\x90S@a<@\xeab\x90S@^\xe3\xf6\x91\xda\x90S@\xf7]y\xe7\xb8\x90S@\xa5\xdd(f\xd2\x90S@*yra9\xdaS@\x18\x15\x93\xf5g\xd9S@\xc5`U\x0bT\xfdS@\xb8GOHT\xfeS@0\x13[E\x05\xfdS@\x8fZ\x85p"(T@\xbf\xa4\xc2\xbdS\xfcS@,.\t\xff\xd6\xfdS@\x0f\xd5\x0b\xd7\xb5uS@\xce\xcd\x95j\x82\\S@\x9a\x8c\xd0\x13\xd2\x8eS@\xc3\x9cR\xb6S\xe3S@!\xa4#%\xafuS@\xeeX#\x8f\x05\x8aS@\xe8j\x8c\x15\xe2\x8aS@&\xcd{\xc4\x91\x8aS@\xc3\xcf\xd7l\xdfuS@\xc0@\xbb\xb4+vS@\xe4\xa2*=\tyS@\xb6a\xc4g\x83wS@\xfc\xa1\xff\xa2\x19\x88S@\x86\xcd\x04k\x88wS@c\xf8\xa6\xa0\xbc\x88S@\xd76\xa9\x86\xb4\x86S@U\xaf)\x8c\n\xeaS@k0p\x80o\xeaS@g.\x98\x1dvxS@\xd5@\x995\xf2\x85S@\xb7\xbe\x9e\xdb\x12\x85S@5d\xa0J\xea\x84S@\xfdMT\xd2i\xfbS@d@\x1e\xff>\x86S@\xee;\x05M$\x84S@\xf3\x00je\xf7\x83S@\xbd\x1c\x1d\xe1\xc5\x85S@\x9b\xe8\xbf\xcb\xd0\x84S@\xf1 \x9bo\xb1\x84S@\xad\xeb\xa82!\x84S@nO\xf7\xd2\'\x84S@\x7f\x07\xb9\x08\x1f\x85S@\x8ctKae\x83S@\xa0T\x87X\xc9\x84S@M\x7f\x82\xba\xa5SS@\xc8\xaf\\1\xd6\x84S@\xcc\x07\xb38\x14\x83S@\xcc\x89N\xb5_\xc4S@\x7fI\xb6~\xc2\x82S@\xb9,R\xe9\xa4\x84S@D\x1bY\x82\xab\x84S@\xa7\x13Q\xa8\xd8\x81S@9\x8c\xf8\x96\'\x84S@\xf4\x89\xb6\xf6=zS@8y\xf3u8\x84S@(\x97W3\xcb\x80S@\xaf\x07[2\xf2xS@`\x1e\xb9\xf7\xd9\x80S@^\x11\xdc\x9f\x9e{S@\xf5\xbd\r\xf5qzS@)\x13u\xbf\xe2{S@\x03\xcb\x95A\x8f\x81S@\xb7_\x1d\x85\x81zS@\xbc\x98\x92%0\x7fS@\xf0\xbd\x8b\x7f\x0b~S@\xb69\x9e#K{S@\xad{\xad"\xaa}S@\x8fr\x02\xa3\xb2}S@\xdd.j\xf8z\x7fS@\x9e$\xd0\xcc\x84{S@\xc1\xf3\xdfc\r{S@k])[\x80}S@F\x11sR\x02\x80S@0\x95\x0fJ\x87~S@\'\xf3\x92wr~S@\xebq\xf4\xd3.}S@\xca1_\xdd\x97~S@\xc5\x1b\x13=W\x7fS@\x88\xf8\xf5|\x7fzS@QO\x9buo\x7fS@\x01\xb7\x9f\xfac}S@\xf5w\x04\xa0\xd8|S@\x01\x14\xad8\x98}S@\xd6\xca\xca\xc0\xf5~S@\xc3\xe70&<}S@\xce \xceS\x01\x7fS@\xa1\xe9\x97\x92M|S@\x84\x83\xd3\x08\x92|S@\xd1\x9fz\xa0\xe9}S@\x94(\xa8r\x94|S@\xba\xa7\xbfvl{S@\xb9\\\xe9\x10\x98}S@\x15h+\x1f\x9d{S@/P\x05$n|S@\xfd\x06\x08qI|S@\xe0\x00\xa9\xf5\xdb|S@\xd4\x83;\xdd\x8c~S@\xe2.\xed\x0e\xac}S@G\x93I\x8b\x04{S@,\x00\x0eE\x81}S@N\xe2\x8f\xe1\xd3zS@(\xf8\xbdd\xa4}S@\xdf\xff\xb1,\xb0zS@T\xfaz\xba\xf8XS@jdb\xa2\xa8_S@\x13\x84\xa3\xf2\x99\xb4S@\xf8\xa2\x94!\xcdzS@\xda\xde\x1e\xff,zS@\xf7!\x1e[\x9d\x7fS@\xf5\x03\xfd_\xe7_S@\xa0n\x95\xbd\xb7&T@2(\x8eh\xe1\x1cT@\x8b`v\xc1\xed\x84S@\xc2su\xd6n\x80S@d\xc9\xce\x0e\x80\xb0S@iYZ\xe4\xab\x8aS@\x80\xc8\x8aF\xe6YS@\x84i"\x89\xa7\x81S@72\xf5u\x90\xfeS@la\rX\xc6\x81S@j\xe6\xdd\x8exwS@v "l6\x98S@~&\xb0\xb3\xee\xaeS@\xa8\xd9\x00\xfc\xaaaS@\x16}\xb4\xca|\x81S@\x18\xb5\x96&\xa3bS@\xb56\x10\xab\\}S@\x15g\xac\x87\xba\xb7S@\x03\x96\x91*\xc2\x85S@\x82I\xe2\xecf]S@A\x04\x15Y-\x9cS@\xd2]c\x08\xeb\x84S@\xdd 6\x9a\xc2XS@E\xe6\xcdU\xc5\x83S@V\xb6/.\x1a\x85S@\xc0\xde\x01\'\x84\xabS@Q\x97$\xab\xf8\x85S@ l\x9cMHfS@\xbaT\x0fo\x0czS@}\x02\xde\xb1\x94\xc6S@!:D\xbe\x85\x8bS@\xc3\xca,\x08\x89\x85S@\xb0\xa0 58xS@5\xd3L\x1f\xc9wS@\r\xe0\xd3\xdex\xa5S@\xb4\xfc\r\x8f\x9f\x88S@W\x88\xc8\xa9\xac\\S@J\x89\xf3\x93,wS@P$\x92+\xb2\xb4S@$p\x95!\xd7xS@\x03Fj\x92\xf4\xa4S@A \xd2\x80\xc8\xddS@a\xf2\xfe\x8d\x0bdS@\x01c\xedy\xfd T@\xb3l\xb4\x9dEdS@\x9a\xc1\xbc\xe20vS@\x1cCD0\x07\xc9S@\xaaZ$z\x97\xcbS@\x14JF\x08_mS@\x0b\x1a{\xae\x97\xabS@e\xde\x07\xcc1nS@\x9cs;\xb5\x85oS@\xde\xa7Xp\xfceS@&\xbd\xeb\x90q\xc7S@\xabm\xdf~\xdbuS@\x00^\x86{ypS@Irv\xf6\xe0\x00T@\xdd\xe7`f\x99[S@\x0eM]\xff\x83\xceS@Hp\x88\xc7\x8a\xdbS@\xf6Sa\xf9\x1c\xd7S@\x8d^\xd6\xfcX\xc6S@\xbe\xa6&\xc9\x89\x95S@,\xb3AI\xf0\x01T@\x8d\x10\x1b\xd6\xd9\xd2S@\xb2\xe3\x88$L\xd9S@\x8e\xa254{\x8fS@\xa7\x84\xf3\xbc\xba\xdbS@\x88\xedS\x1f3\xfeS@E\xf6\xe9\x05\xca\xd8S@q\x8a\xfb\xb1\t\x91S@\r\x0f\xe3\xba\xc1\x90S@\xf9\xee\xefN%\xd8S@{\xd6H\xa3L\x82S@\x88\x9d\xe2\x07\xcc\xfdS@\x16B\'^\xd9\xd7S@\xb8\xb7\xe0\x1a\x00\x83S@\xbc"S\xcd\xbe\xb4S@\x14{\x83V\xd4\xd9S@6n\xf1\xe9\xdc\xc2S@\xf1\xb0Et\xc4\x15T@P\x84d\x89]]S@\x87r\xf0\x81\xa4"T@\xe8\xee\x86\xbc\x14\xd9S@\xd2\xcb\xd4\xe7D\xc1S@\x95t\xa2W;\x86S@\xc5\x04\xb7\xee7\x93S@\x14\xd3^\x990YS@f)\x02_\xefrS@+\r0\xdbAgS@n\xcdy2\xcesS@@\x8b\x89<\x07~S@\xf6\x96\xf5\xea\x81SS@G\xe9\x8dC\x06xS@\r\xe1\xaf\xc1\xf6[S@\xdaQ"\x96\xea\x90S@\\[\x0b\xd5\x1d\xd7S@`K\xa3\x03$\xa5S@\x01\x07\xbd\x1a\x1e\x11T@\xd6\xbe\xbd\xe1\xca\xd8S@oO\x0e\xfc\xe5\x80S@\x01\x86\xcaP\xf0\x80S@\x0e\x9e\r\x1cuwS@\x7f\xaf\x1c\x00QnS@\xa9]k\x8d\xe2\xefS@\xac\x171,\xa0\xb5S@\xdb\x17\x826\\\x1cT@\xdfm\x82\xfa\xa9\x81S@\xa1\x9e\xb2\xf3`bS@U\x15!\xacuqS@\x80\xa7\x99\x10g\xceS@\xb3NxHA\xb2S@\xc4\xda\xa5H\xe2\xb6S@\x97\'Ds\xf1|S@\x8e\xaf8\xa8`oS@A\xc3\x9e\x01\xda\x8aS@\x9c,\x92\x0f\x88\xbdS@C\x82\xa0j\x81\xe6S@ \x1f\xafb\xa6XS@:`c\'\xa3\xa1S@\xeb\x92\xee\x1d\x1c\x80S@\xcd\xce\xb5j\x96\x7fS@\xc9\xb4WA\xa1\xa4S@W\xbe\xc6\xf08\x8cS@\x94Z\x07OpcS@x\x956wc\x12T@\xff\xaa\xe4{F\xbcS@\x9a\x92\xb1O\x0c\xdaS@\xde\x9b\xc0\x90V\xb3S@Z!\xb3\r""T@\xacav\x1a\xa7\x89S@\x12\xcc?L\xd6\xb0S@9\xf6\x1f\xd1\xf0}S@\x12TeY\x8a\x86S@\x1e\xa8\xbd/S\x85S@\xa5\xe5\xc9S\xa4cS@\x0e\x0eF\xa5\x9e\x84S@\xbf;\xe9V@xS@Tv\xa8bO\x89S@\xdcw\xc9\x1b\xca|S@v\xf1\x85\x879\x88S@S\xb1\x80j\n\x00T@\xab\xd3\xb3gO\xcbS@\xed\xcf~\xb9\x05\x88S@\',\x8d\x1c\xe8\xcaS@(\x16%\x94\xba\x88S@\x89\xc9"\xa6\n\xb0S@\xf1\x0cl,\xda\xb2S@}\x82\x91\x93\x14\x87S@\x8a\xc2\xdd\x93\xaa\xcbS@\x05\x15\xdff\xd0wS@r\xb6\xd3Uz\x88S@\x8b\x84\x0f\x14@\x87S@\xaa\t\xad\xdf\xbb\xb8S@\xb3\xb7\xa5\xd1YyS@\x0bB\x94\xf3~\\S@\xbb\xe29\xa8\xa7|S@y\xd0n7{\xb8S@\x06\xb5c\x86\x11|S@\\\xfb/\x12\xf9\xf7S@ih \xb7u\xb8S@\xfa\xec\xde\xafG\\S@Q\x06+\x17P\xb8S@\xbe\x05\xba\x1f5\xb8S@Zb\x9cZ\xd6\xccS@e\xd5g\xf3\x03\x89S@\xb5\\\x15}\xc7}S@^\xf6\xc4\x96\x8e|S@\xdf\xf0\x92\xd5d\x88S@\xc7\xe5\xd8\xa2\xffxS@\xd7\xd2\x12\x91\xb5WS@\x1c\xcf\x8b\xec\x96nS@\xd9\xfa?o\x1b\x11T@\xe1\x98\xab[\xd7\x89S@\xd1%i\xd6[\x89S@tY\xc3{\xc4\x9fS@\xb2"\xe5*N\x98S@x\x83\t\xed\xe1\xb6S@H4\x9a\x8f\x05\xc1S@\xd0\xf32\xf4K|S@ \xdcE\xe6\xe4TS@\xad\x9c+"\x92\xf3S@\xb6\x10\xc5\x06oyS@t\x04\xd2\xe7\x9d~S@z\x8f\xebz(nS@\x96\x81\x98\x8d \xc1S@\xf3\x05\x0f\xee\xc1\x9dS@w\xe4\x07\xa2<gS@\xb9\x94\x05\xcde`S@A\xf4\xd4\x8cS\x1aT@\xca\xd3b\xc1S\xbcS@Y\x8a\'A{\x1cT@\x17]\x82\x10\xf9\x8aS@U\xe6\xf6N\x1f\xb6S@\xb7V\xa6\xd1\xe6\x84S@}\x1b\xe6\xcf\x0e\xb6S@\xd3\x9bF\xea\r\xc2S@\xdb\xf9f\xc9\r\x85S@\xc6\xf6\xd2\xd8@\xc1S@\xbd\xad\xe4P\xe9[S@\\\x85A\xb3$vS@\xc5\tL\x94\xc2\xc1S@H\x99~\x9d\x9b\xbbS@\xda\xa0)\x11z\xc0S@\xc4\xe5\xed}\xe0\x83S@/v\t\xe8\xeaZS@\xfa\x87\xc2\xd8\x9e\xc2S@GSxR\x14oS@\xc7\x88\xe6\x90\xdeuS@\x99m\xd4q\xd2\x7fS@\xa4\xa4\x9d\xd0C\xc2S@\x1c]\xef\xb2\x91\xc1S@\xf8\xc0\x02@\x07{S@^\x8e\xd3&\xef\xb3S@\xe1P\xd8=\xf3\xc6S@=\xef\xc4\xfc_\xc7S@\xf9\xf1_\xc8\x8f\x86S@\xb5\t \x12\x99\xb3S@\x11\xed\xa8\x03\xc3`S@\xeej\xcf81ZS@\x95\x86[\xe5\x7f\\S@(VT\xa7\xe6\xc9S@<\x10\x02\xc3\xe2 T@t.5\xbf\xf4\xc2S@\xb1\xc7w6OoS@\xf2JS\x11\x00\xa5S@\xa0\x83n \xa5fS@\xfd\xe4h_\xe0\xb1S@\xab\xef\xcb?\x85\x03T@IY7\xa7\\\xb3S@\ra\xb8\x89I\x83S@\xbe\x9c\x85\xc4-\xbbS@\x1e\xd1G\xa4\xdf\xc2S@\xcd\x7f|\xd2~oS@#\x8fhY\xd2|S@\xdd\xe7\xd9\x8a\xff\xc5S@u\x11\xa0\x86\xaa\x8eS@\xd0\xad\xbb\x16J\xa1S@Y\x05\x81\xeb\xc0zS@\x10\x81h\x7f`\x00T@\xf4\x1e\xae\x95\xaauS@]<\x99\xb4B\xb2S@\xdc\xf7\xeeM\x83^S@\x1d\x84<\xf5\xb4\xf8S@a\xbe\xc4\x7f\x8a\x02T@\x0c\x00M\xeb\x0f\xc7S@q\xb7B\n=\x84S@\xfeD\x1f\xe9@\xc8S@\x18\xf6\x9c\x8c\xa4\xb1S@>\x02\x98\xe2\x98\xc8S@\xa0qJ\xe3\xdf"T@SK\xffP\xfd\x00T@B\xe0j\xca\x8a\x8fS@ \xcf\xae|\x80\x8fS@0"\xea\xcc\xed{S@\x99m\xeb\xde\xcdYS@!3\xfe\xad/\xb2S@S\x9f\x0b\xcf\xd9\x86S@\x8c\x80\\\xb5\xe9\xb1S@{\x96\xbd\xb5\xbeoS@\xfa\xa3\x1a\x80\xf7\xadS@Y\xac\x9aZ(wS@\xce\x00\\\xa3<\x90S@\xa1\xab\xe0\xc1k\x90S@N\xdd\xd8P\x93\xb1S@\xdf5\xdc\xff\xc8\x90S@qk\x0e\x01\x04\x82S@\x98\x17|\x07\xcd\xb0S@\xcc\x84\x84\n\xf7]S@\x1c(\x04\xc6 \x00T@\x8f\x85\xd3L,\x00T@\xa9s\xe4\x81\xd1zS@\xd3>\x07\xeb\xa5_S@\x94\x90\xb3\xf0\x86\xb0S@\xa2\x85\xa4}\xac\xb0S@\x0fV\xc3i\xf3\xbfS@\x11\xae1\xdb\xf6\xb0S@\xe6\xabhcN\x84S@\xdb\xf8\xd4;h\xffS@[\xefA\x1f\x0b\xb0S@\xa1L\xf9\x0cu\xffS@y\xe3\xdb\xc1KZS@\x9d\x10\x8cs\x90\xb0S@*\t\xf2/{\xffS@E,\xbf,-\xbbS@\xb8\xb4\xc3\r\xe3[S@;`;w\xcb_S@\x9c\xc22AA_S@D\xd3\xc5\x170\xb0S@\x95K\xef\xdf\xf0\xb0S@g\x00\x8c\x19\xc8vS@\x89\x83\xe8U\xeceS@\xdd\xd6\x97\xd2\xdb}S@\xd4\x06]\xabu\x12T@0R6\xfa\xba\x82S@\xad|J\x92O\xfeS@p\xe9\xdb\x89\xd9\xafS@\r\xd5?\xc9\xd0\xfcS@R1\x9b-7\xbeS@U\x8adX\xa9\xafS@\xaa\xc7\x89so\x9cS@\xee\x08\xe1\xef\xfdXS@\xa2\x9fr)M\xacS@\xebiC$\x90\xfdS@\x8d\xdb\xd8\xdf7\xfeS@\x9e\xcdx\xf5\xc8\xafS@\x1c\x15\xb1\x91C\x86S@\x1do;\xb5\x05bS@$\x17\x9e\x9e\xefaS@\xa6\xf6\x1f\\X\xfcS@\xc5\xa9\xb6\x80y\xfeS@{\x1f\xab\xd3\xd0\xc7S@u\xaf\xe4\x88}\x8aS@\xee\xce\xb7\xb0\xcd\xbfS@rK\xdas\xbb\x80S@\x8d\xe81*z#T@!\xfe\xdd\xf0h\x93S@c7\xd6\xc9\x1c\xfeS@U\xe8\x9f(\x1f\xceS@b\xda_p\x03\xceS@\x86\xa0`\t"\xafS@\x1d\x8e\xe45<\x84S@\xcbG(\xbb\xe9cS@\xe9X\xf2V\xffvS@\x1de\x02\xaf\x90xS@\x91\xb1\x18\x83/yS@\xce\x1f\x1f\x03\x06\xafS@\xbe\x86q]GfS@\xea\xfd\t==\x7fS@\x0b\x0c\x99I\xe0(T@\xe2<\xf8\x1fc\xc2S@\xd9\x89c}\xaf\xaeS@\xfe\x8b\x80\xe6Q}S@\xcc\xfbv)\xfd{S@\xa8\xfb\xf4\xfe\xf4XS@\xdb3Z\xf0\x15eS@FG\xa8\x07CuS@\xc0H6\xc6\xb1\x84S@\x12\x1b\xa9ML~S@^e\x93\x8c\t\xd5S@.\x99A\xa3\xd4\xbeS@\xc6`O\x82\xba}S@c\r?\xd4A\x95S@\xa4\xda\x17\xe8lfS@\xbd\xf8L\x7f\xb6uS@\xd7|\xbf\xd8\x80eS@\xc5=!wa\x95S@/P[\x14\xb6\x95S@U\xa6\xc5j`\x11T@\xf7\xc6\xfaq\xd7\x95S@09p\x1d\xa4\x95S@\xf2\xdf\xb6\xc1\xb1"T@\x08\x1d\x82\x04\x11\x84S@\xb8\xacK\x92 `S@?b\xd0\xc6\x95\xb3S@\xca#!\xe98\x96S@^k H1}S@\x97\x8f\xef\xdbC\xc2S@Z\x1c\x98\x19\xa7}S@\xcc\xdbA\xdc9\x98S@e\x1f\xb6\x9a\xb0oS@\xed\x81\xae\x8a\x84XS@i\x14\xd7&\xaf|S@:p&Q\xcd\x82S@ut\xcfA\xd7pS@\x1f\x9c\xcd0&yS@y\xac\xe5\xa0\xc7\x96S@\xcc4\xdc\xcd\x01\x97S@\xa4RO\xc5\x11\x86S@-u\xf8\x1c\x1c(T@\xfb\xa5\x1c\'\x98\xdbS@,S\\-R\x97S@\xc8#]\xe9\x99oS@\xba\xab5z\x1e~S@j,\\\x92\xfffS@\x1a\xefuC&\x97S@M6\xaf?7\x97S@np\x02abXS@E\xd1\x90\xf7V\x97S@\xac2Q\xe3)fS@\xf4\xc0n\x1aG\xb1S@\xda\xfe\xea\x0cG\\S@9\xfd\x82\xf6e]S@+\xc3\x17\x02\xc5US@%\x0f\xcb\x00\xbc\x97S@\x04\xb0\xdd\x93\xfcfS@\xa3lu=<\xbfS@*\xbbl\xdb;aS@\x17\x82@4\x9f\x7fS@V\x9d\xf2k\xf9\\S@\x0f\xac\xbb+\xe0\xd2S@Y$\x1eq\x7f\xbeS@\xa6\xf5\xa4\x8e\x9b\x1aT@\x11\x81o\xb0\xf9\xd9S@:\xe7f\xec\xde\x96S@\x04i[p\xfe\x83S@\\\xe3g\x16AdS@\x95\xc6^\xdaj\x7fS@\xef:s\x9e\x98%T@v\t\xac\xe1\x9a{S@\xd9l\xf3Z\'tS@]\xa2\xc4\x9a\x94}S@}n\xa0\xfe\x9d\\S@\xee/{\x94d\x89S@}t\x93n\xcbuS@8\xdfun<\xd7S@t\x8b\n\x93\xc7\x85S@\x18kjI\xf5\x85S@E\x84\xe8m`\xd0S@\xee\xc7\xe3\x9fO\xd7S@\xfe\xb7\x96\xe4#\x98S@//6bU\xa8S@\xecC\xbdG\xce\xd8S@\xbc\x80\xd4K\x08qS@\x97\x02\x0e\x93\xfb\xbcS@|]\x17\xcc\xe0\xbcS@\x86\xc6\x84\xde\x8a\xc3S@sn%\xfb\x92\xc4S@\x03>Y8\x01\xddS@\'\x9f\x9by\xf5\xb8S@\x9f\x94j\xbb\xd8\x84S@Q\xfc\r\'\x1f\x83S@ky\xe8i\x03~S@\xc1\xce\x8c\xa1\xda\x84S@\x0b\xb6s\x0e\x13\x85S@\xea_\xf8q\xb2\xd5S@\r5t\xa9\x9apS@\x85\x19\xf2\xff\xb4\x84S@\x9e\xbc\xc9\xaa\xbc\x14T@\x19{\x1ens\xe2S@\xef\x92yv!\xbdS@t\xc2\xd5\x87\xca\x83S@9\x16\xbe\xdeX\x83S@\xa8\xed+\xad\x0f\xdfS@\xa5\x1bv\x1d\x84aS@6\xaay<~qS@j\x87\xff\x9a\x00cS@Xxt\xd4R\x7fS@\x0bs<\xa4x\x83S@\xe2\x1a\xee\x0c0\xa3S@&\x05\xf4\x96\x00\xa5S@V\xdf\xafLO\xbeS@\xcc\x04\xf1\xdeW\xb1S@\xb0+~\x92\xf8\x80S@]r\x06L\x9b~S@~SM\xc2)tS@\x17G\xd0h\x98\xabS@\x02*U\x03}\xbdS@\x07\xad\x0c\xe2\xeaaS@\xa7\xe77V\xc8\x84S@`\x8eD\xdaQ\x7fS@%?\xad0\xef\xb1S@Xw~\xe5\xd4\x7fS@!\xd9.\xac\x97|S@\x96\xe2\xe6l\x86bS@\xa1\xec+\x0b6bS@\x93\xf0\xe20FwS@\x10\x194\xcf\xc0\x83S@\xb2\xfc\x95\xe1\x1f\x85S@\xb5\xeeIOp\x83S@zA%\xc0\xcb]S@]u(B \xbcS@>!g\xfa\xc5mS@\xd1\xfbz\xca\x93\xc6S@\xd4\xfc\xc9wF\x8eS@\xb2Z\xbb\x8a\xbf\xeeS@\x04/>\x0eu|S@O\x16\xc2y\xf2\x8aS@\xbf\x17*_\xa1\xe7S@\x9b\xe0{~5\x84S@\xd6\\\x84D?dS@\x97\x999+]\xeaS@3\x8f\x84\x92X\xc6S@\xfb\xd0\x9c\xa1g\xa1S@\x92U\xbe\xa2+\xeaS@\xda\xa8\x9bp\xc8~S@\xa5\xe7/\xd2\xe9YS@\xaa\xd5\xffL\xca\x85S@\'\xa4\xdb\xb7+aS@1t\x1cN\x19\xbeS@\xdc\xc8\x02\x9b\x0b\xa1S@\xcb\xbb\xcc\xb7\xd6\xa0S@\xd6\xd8&\xed\xbe\xbfS@/\x13\xbe\xc2L\xa0S@WLY\xb3\x03\xbeS@\xf4\x08\xa6c\x9e~S@\xec\xed\x10\xc9\xd3rS@\xd9&\x140\x1d\x82S@\xf9T\xcaBa\x12T@\xbf&\xf3\xed!\\S@w\xb4\x85c\x8d\xd6S@:\xbd81>\x1cT@\xe0)\xbb\xde\xeb]S@\xf6\xd6g\xbaK\xe0S@J\x91\x8f\x19\x1d\xd9S@\xea\xda@0\xd7\xb0S@_0Y\xbc~\xceS@\xb1\x80.\xc6\xb4!T@\xb7 \xad\xf70\x86S@\xfb\xa0\xb4X\x06\x98S@\x87\xd46K\xa5rS@\x94\x13\x95O\x04[S@\x05\xdfI\xc5\xb3\x80S@\xa5mR\xddB|S@\x03Z\xb7\xd1\x14\xefS@:\xc1l\x8fN\xdaS@d\xc9\xce\x0e\x80\xb0S@}%\xa43\x92\xbdS@\xd1\x0fYw\xc6\x8bS@]\xa6\xdf\xbelcS@\x97K\x80\xd5\xc4jS@\xa9\x0b\xe2X\x94\xa4S@\x97\x8e!?*\xb2S@\x160\x16\xb8N\xd9S@>\x8c\x10\xae\x14|S@!\xeb\x10A\xd7gS@l\xc9\xf4\x04\xaf\x89S@p\xe9oZm\xd8S@\xda\x1d\x19a-\x89S@\xce\x01W9\xcd\xc1S@p\xc9K\xeb\xe2\xc1S@\xa5\xfc\xa4Q\xd8yS@\x99\x8c\xe8Z\xc8\xfbS@9[\xb7\x98^\xc6S@\x80\x01\xec!\xa9\xb5S@b\xd6\xac}\x11+T@\xcd\x193\x9aw\xe3S@m;#\xff\xd9wS@\xcc\xcev2\x81]S@\x1e\xc2\x13\x99\x10\x8eS@\x16\xd8X\xc9\xc3\x83S@\x8b|=\xf7\x94\xb9S@B!\x00Y\xb9\x89S@\xbbu\x1a0/\xbcS@\x0c%\x84\xe1\xb1\x8eS@\x12\x16\xf07\xb0\xebS@\xb4\xb7c_:\xc6S@\xe7\x86\xd6nO\x12T@\xa0Hn$\xac~S@\x97vkm.\xffS@\xd2T^\xb9\x9f\xafS@g-?j\xd5nS@\x9e\xa4=\xf0S`S@@\r\xfd\xe6;bS@\xfdG\xaa\x95\tcS@)\\\xca\x1b\xdb\x02T@\xd4\x93\x88\xaa\x88\x02T@\xd7\xb7o\xcch\xb5S@\x04\x18\xcdQ\x1b\xffS@R.\x96\xac\x1b\x02T@\xf1\xdc\xf9\x04T\x00T@\xf5k\xa1\xc2\xb0fS@hX\x90\x15G\x00T@\xa6\x8c \xce\x12\x00T@\x8av\xefm\x15\x86S@\xe0s\xc2}\xd3\\S@\xcf\xff3\xd5q\xb1S@\x8d\x84\xdd\xa7\xbe\x88S@\xae\x01YqY\xfeS@\xb6\x06a\xbb\x81\xedS@8\xa4\xb0R\x8e\xfeS@h\xa6\xed\x16\xa8\x8fS@R\xe3|)/\xfeS@\xc1\xe0B\x1a\x05\xabS@;\x84\xf3B\xe2\xfdS@\xb5\xaf\x1d\xc7\xe9\xfcS@mgl\xdb\x16\xfeS@:\x89\xc1\x1a\xf6\xfcS@\xc4\xf6\x0c\x08\xa3\xb0S@\x8c\x93N\x00\x8f\xfcS@\xad\xb3\x88\xd3m\xfcS@\x88\xda\x0eMN{S@\xfc\x16\xc0\xa2\t\x91S@\x1c\x19\x9b\xb6#yS@\xbdw\x1d\xc8\xf4\x80S@\xbf\x08\xcbB\xdf\xcaS@\xb3PK\xa9\xb8\x1aT@a\xc2\xa1\xfdk\xbaS@\xe91*\x1fr\x16T@sW\xa6^\x83\x81S@N\xadX3F~S@\x83\xf7MEu\x83S@\x8d\'\xca\xbd\x98\x1bT@o\x85\xb3\x97\xf5\x80S@XA~\x18\xb1\xaeS@=Z\xb1{+\xafS@d\x11\'-\xa4\x86S@I\xf84\x98+\xb0S@\x94\xa0\x1f\xae\xad\xafS@\x85\xae\xa4$"\xb0S@[\xb3Q\x9c\xe8\xafS@@\xd4c\xf5P\x82S@\x7fu\t\n\x87gS@\xd9\xd8{/\x90\xb0S@U:\xd0v\xf0\xb0S@\xbf\x8d\x8b\xa3\x90\xb0S@\x0c\xff\xad\xd2\xce\x81S@\xcf\xc0\xb5*\xde\xb0S@\r\xfa\xbb[+aS@`7Z\x8c\x8b\xb1S@\x82A\xd7{>\x84S@\xe5\xbf\xcd\x08\xe0\xb1S@\xe7\xaa\x86\x05\xfc\x81S@!\xf4\x02\xe4M\xa1S@\xd3e\xd3\x02\xbc\x80S@$\xba\x19\xa3(\xb3S@\x1d\x11\xe6"V\xb3S@x\xa3\x17\x94$\x81S@\xf0@\x9d\x8a\xeb\xb3S@\xe0\xba\xce\xe9\xeb\xb3S@fFh5<\x84S@\xb2\xc3\xea\xa4\xcc}S@\xf4\xeaU\xe1Y\x7fS@\x03h\xc1K<\xa3S@\x9f\x02\xc85\x1dzS@\xd4Ke~6\xaaS@\xe8~\xbbv\xc0\x82S@\x85\x8f\x021\xd7\xb5S@p\x8b\x10(\xc4~S@B>\xda<\x1e\xb6S@\xa1\x92#\xe4\x97~S@b\x911\x8f\x9a\x7fS@\x1b\xbf#z\x16\x7fS@\xe6K\x96:\xf4\xb6S@\xa9\x86\xe9\xca\x83\x7fS@c@\xe8S~\xb8S@\xc9_Q\xd0\xc4\x84S@a\xb1X3p\x93S@\xc6\x95\xbc\x16\xb2\xb8S@\xbc\xe4\x84\xfe \xf3S@\xcf\x1e\xdd{\xb7|S@\xc1A\xd9\x10O|S@\xf8\xf0P-\xf4^S@\x1f\t\x0e_\x8c|S@8\xf6\x0fb&\x85S@\x11\tp\x07}\x83S@\'d\x01\xf3\x08|S@\xeb\xce\x80\xf6m\x8aS@|\xd1\x86\x9eD|S@[\xe6\xc8\x078\x84S@\x8e\x9d\xf3\x8d:\xb7S@\x84\xca\xea\xae\x06\xa7S@\xae\x19\xfe6\xaa\x83S@\xe6\xe0\xf92\xf6\xbcS@2\x1b\xe1}\xdc\xbcS@\xb6\xddH\x17*\xbdS@\xc8\xd7\xe9&q\xbdS@!\xdf\xab\xef3\xb3S@\x80\xfc\xe7%M\xbeS@\x02yM\xfe\x19\x8aS@\x13z\x15\n\xdaaS@U\xf3\n\xb4\xe6zS@\xec\xd0\x19\x02\'bS@\xb7@tI\x01bS@\xc3\xcb[B\xf1\xbfS@\xc5$\xc3\x96\xc8\x85S@\x0fK\x816R\xc0S@\xf2\x85w^\x8c\xc0S@\xb4\x19>\xea\xbd\xb2S@A\xe0btdzS@\xdc\xfd\xdc\x03wzS@)k\x9d\xb5T\xc1S@\xd7\x9aLG\xf0\xb2S@\xe5\xcb\x822\x1c{S@;9I\x1eh\xc1S@|~\xb6\x1c\x14\x84S@@,\xb4H!\x82S@\xea\n"\'\x03\xc2S@\xd5x\x8f\x1c\xbc\xc1S@\xfa/\x02\xeelzS@\xd4n\xc6\xe8\xf9aS@\x93\xc6X+\xcb\xc2S@F\xbc\xcb\xae\x84\x95S@\xca\xe7\x05\x0c\x95\xb8S@\x94\x1a?W\xda\xb3S@\x1cX\x01oI\xc2S@@~\x9a[6\x86S@D\xc3>\x0bM`S@%<\x11\xaa\xac\x95S@\r\xfb\'A(tS@\xb9-\xbc\xfc\xb9\xbeS@\xef[\xd4g?\x96S@\xac~\xd9\xb7Z\xc6S@\x93of\xcd\xf4\xb8S@m!\xd5L\xea\x84S@\x1b\x8f\xde\xe4\xc8\x18T@\xf0\x8b^6\xc0\xeaS@\x9d\xd6\xf0YU\xa1S@p\xf3v\xf8\x91cS@\xf2\x8c\xbe\x97~aS@g\xd1\x89\xda\xd9cS@\xc0\xb6\x1c$E\xbcS@\x14\xd7~\x91\x03\xeaS@\x96\x01\x18\xd8\xc9\x96S@\x1d\x04\xaa\xb0\xc4\x86S@,\x9d\x98{i\xa1S@;\xfa\x189^\xbdS@\x1a#\x02~\t\x97S@xG\x7fdE\x85S@]\x8b\xe9\xeb@\xa1S@mV\x8b[\x1evS@\x85B@^\xf7uS@b\xb4}]\x11(T@\xf2)\x8d\xf7\x16\xc4S@\x82\x1fp\\`\xe8S@\xb1\xbf#xP\x9eS@\x17\x9d\xcaa*aS@\xc2DF.5\x97S@t\xc6\x84\x08\x8f\xe7S@\xb0\x0bY6;\xe7S@\xdf\xb2\xac\xa21\x88S@\xb1\xa9\xf59\xb2uS@\x0b\xea\xfb\x9fX\xc6S@\xe06@\xe9\xe5\x87S@\xd0ok\xb3\xb4\xc6S@\x8b\xea\xfbMK\xc7S@\xa2\\\xa2\xf2\x00\xc7S@W\xb0\xbd\xd0\xc4\x86S@0\xf7\x13\xd7\xf4\xc7S@\r\xae\n\xd6\xb3\x9bS@\xdd\xc1\xfe\xff\xe1\x87S@\xfaC[6\x8e\x14T@\xe9Z\x82\x8e2\xcfS@D\x81\rp\xfcrS@G\xb2\x90\x1b\xba\xc3S@L\xbc\xcf.\xe2\xc7S@\x1a\x1f\x96o\x17\xceS@j\x0e\x0c\xb4A\x89S@\xb9\t\xe4\xf4\xdfnS@\x17\x9dF\xa8\x0e\xd6S@\xdb\xa2\xd3x\xafWS@\x9a\x99aQ%aS@\xef& \xd4#`S@/^\xffg\xa0\xb1S@\xfc\xa1\xa9\xc4hoS@B\x90Q\x85fpS@C\xdd\x8f]\x1e\xb4S@!@\x88v\xe2\xb3S@\xa8\xb7\x9d|\xec\xdfS@\xab\xfc\xae\xf0\x0faS@\x98\xfe\x9dy(\xdfS@\x85\x06\x8b\x04?\xd7S@4Is\x88\xa2~S@\xdd\x93 j\x10\xb3S@\xa2\xe1\xac\xd0\xb2\xdfS@0\xb33\x17\xcf\xd8S@\x0c\xb5x\xe8QgS@"\xaf\x1c\xa0\xd5\xc4S@\xc4ZC\xed\x0b\xd6S@p\x1a\xaa\xdb\x05\x84S@z,\x8f\x16"gS@|\x1d\xe99\xfdpS@":N"j\xdeS@)\x96Dq\xb5oS@Kq\xe4\xca1\xdeS@\x14\x10\x89}\xf8\xd9S@\x82\x17\xf6\x11\xf8]S@\x00\x07\xd4\xa3K)T@9\x19\xabs\x17\xb6S@B5\xd2\xd4\x80\xd9S@\x04+\xce\x8b(\xd8S@\xde\xcaQ\x08\xc4\x83S@\x8eY\xa1?l\xd9S@\x98g\x8f\xc4\x88fS@\xda%.\xebg\x93S@j\xd2\xf5\xe6G~S@\x1a\x85\xd3\xdd\xabbS@N\xea\x0f\xed\xbc|S@\x90\x9b\xeb\x8fA`S@r\xa1\xe5\xa1\x18\xceS@#\x1b\xb0\xc6f\xb4S@\xd5\xce\xca\x14u#T@\xd1+\x90\xbeC T@3N\x1c\xd8\xf7oS@\x80\x19\x8a_<}S@\xd2-\x13\x122!T@\xcb\xe2\x88\xfbh\x91S@\xb2\xb6sK\xd3 T@0r\x07\x14{_S@\xcd\xdcM\xe7\xb5\x13T@|\xb9&C\x8epS@\xa3\xcbt\xb0sfS@z\x9d+\x96\xce\x89S@\x1fmF\xe2\xb4|S@>*,\xe2#\xe6S@}\xfeJg#\xb4S@8yS\\?\x83S@\xd5ch\x17|\xceS@\xa8\xcf_\xe9\x1daS@J-\xe5\xe2\xf0\xa7S@OgaK\xdf\x84S@\xbf\xbf\x1di&\x84S@\xc3\x81\xdb3|qS@\x96\x8b\xf4lo`S@b\x06\xc4TA\xcbS@\xad]|\x87\xca\x89S@\xaa\xc2x\x9fM]S@\x96\xcc\x91\x01\xeaqS@\xec\xa0\xe26\x10~S@: J\x9e]rS@\xc0_\xa4\xefj\x8fS@a\x06\xfa\x86\x7f\xb0S@\x15\x1b\x9d\x85,\xe0S@\x85`\xbd\xe4\xb6`S@6\x99\xc1\x81\x13\x03T@\xe4@\x7fP\x13\x8fS@\x02j\xe5\xfa\xc4oS@m\xa6j\x9c\xdd\xbfS@A\xc0\xfe\x99\xb0\xbfS@.s*s5\xbfS@Z\xc7\xeci%\xbbS@p\x8d\xfc\x8f\x8bnS@\xcb4\xeb#m\x82S@\xea\xe3\x1e:=\x80S@\x13\xd0\xca\xeeQ\x90S@\xc4I\xf9\xadv\\S@\xa0\xcabbn\xc1S@\xaa\x0b\xe8\xd2\xdd\x83S@}TC \x90{S@\xce\xc8\xd2\xe7\x81\xbcS@i\xf1\xc0\x83\xf5\x84S@v\xdc\xacP\xc1_S@h\x82f\xea\x07{S@\xfb\x91\x8f\xfd;}S@a\xfe\x00.b\x16T@\xc4\x9c`\xff\xc8\x90S@\x94\xf1x\xe1\xf8\x82S@\xa7\x18\xc9S\xb4\xd5S@.X\x924\x0c\xc6S@\xd5\xb5\x18\xce\x9d\xc2S@\xc6T^\x87\x81\xc1S@n!\xe4\xe1\xeb\'T@/\xb8\xa8%=\xb2S@\xca\xad%\xd0\xfe\xc2S@\x8b{-\xa4W\xb2S@e\xe8\x04\xe4\x05~S@Y\xee\xfd\x06\xbc}S@\xe2A\xee\xeeV\tT@\xd8\x9ci\xf7\xef\xe2S@\x84e\xcd\t\x9e\x82S@<-1P\x0f\x9eS@\x9a\x0f\xf5cs\xfdS@\x97\xd5\x16j\xb6US@*\x98\x82\x82\x8ajS@\xfby\xe6\xb6\xb1\x80S@$=1> |S@\xddc;7\xc0|S@\xdf\xd3;\x0eW\xaeS@\x19\xf2\xb75z\x1dT@O\x14`X\xd1\xb0S@\x87_\xfay\xde\xb1S@b\xf5\xfa\x940yS@\x90.\xd0\xd0\x91\x86S@\x8f\x05\x7f\xdbN\xd9S@\xa8&0\xec\xccTS@?>\xde\xee\x83\xd9S@\xda\xe1\xb5\xef\x11\xafS@\xc84\xd3)\xbb\xd5S@N\xb0\x19\xe3=\xbeS@\xa7\x1f\xd6\x83\xe2bS@\xaaB\xd6\xd8\xfd\xc4S@\x03MC\x89l\x8bS@#\x00\x92O\x16\xffS@\x92\xd0\x0e\x9e\xf8\x18T@f\xf5n\xd0\xcd\x14T@\x9a\xa2\xb8U@xS@!\xd2v3,\x0cT@\xdf\xabm\xef\xbfmS@G\xea}L\xe4\xa4S@L\xda\xd7\xf4\x8bHS@M\xb3\x96%\x8dnS@\x85w\xb0\xa4\x93\x8aS@\x84\xb0\x9a\n\x96\x15T@\x91\xe4\xfe\x0c3\x90S@\xd0\x9fc\x8a\xec"T@\xfd|U\xbe\xc4\xd5S@\x1e\x07\xa1\xf43YS@]|\xbe\x847\xcaS@\xe7\xf0J\xac\xdb\xf8S@\xdf\xef\xf7c\xd4mS@\xbe\xa5zF:\xd9S@g\xee\xa3\x8d\xcf\xbcS@iSU\xc1\xee\xd2S@\x84\x19\xeb\xbaY\xdaS@H)zb\xf3\xb1S@\x85`\xc7\xa0\x95\xb9S@Q#\xc5\xd7.\x17T@\x0b/\xd4\xa0\xf0\xb5S@\xa9\x05\xbb\xb3\xf6cS@\x19Xz\x98I\xd0S@\x15\x9c\xa1h]nS@\xaf}\x95\xda\xf5\x89S@L\xc2\xd8\xeb\xf2mS@\x9b\xed\x1b4\xd4\xb4S@\x0c\x02MB\x8axS@\r,\x15\x8f\xbegS@4\\\xf0\x96\x0f\x87S@\xaeY\xbe\xce\x10SS@Mi;\x06z\xcfS@\x1a\x0fkJ\x08qS@{Yet\xd7\xc1S@|P\x0e\xf6%\xfeS@\x9d\x81\x03&\xdcgS@(\xa2\xed\xfczqS@\xbf\xc3\x95d|\x7fS@%\xb1f\x0cM]S@\xc2\x0c\xfa\x9f\x96_S@\xfaE\x1f1\x9fqS@\xcdz\xfd\xd7\x04cS@O\x15\x87i\xe2\xc5S@\xaa\x82\x0fh\x1e\x0fT@Qm\x87\x95\xa0\x98S@ !\xc9\xb5H\x98S@\xd1\x88\x9b(o[S@\x88\xc0Xz\x9a{S@\xd8\xcb\xa6z\xf1\xc2S@\x98<\xdb\xcf\x1etS@\xa1\xfc\xc6\xb6>\x81S@\xa2\'\xbd\x16\x16eS@\xe1/\x16\xec\x83eS@\xffB3\x8cS\xefS@m\xfb\xe3(\x9a_S@f\xc6\xa6\x834\xb1S@\xb0aiq.\x80S@\xbf5\x0e\x9c\xd1\xe3S@\xf8\x045\xaa\x01[S@\x8fP\x04\xaf\x88mS@1o\xf1z\x82\x1cT@\x12\x17\xe9{\xdb[S@$z\r\xd4\xc6\xafS@\x9aX5\x8b\x02sS@9\x93\xf1+l~S@\x0c\xbf\xe9G\xcfrS@l\x1d\x84R\xdb\xacS@\x1ci\xbd\xce\xaf}S@\x0eD\x83\xe4\x82\xc4S@\xe5h\x8cY\xa9\xc4S@\xa1\xd5\xa4h\x17\xbdS@\x95\x17\xf6\x13\xedYS@\xea=\x0b=\x9aRS@\x0e\x9a\xb5\xf69\xa7S@\x13\xb4\x05\xd8>\xd9S@\x05\xb1\x1e\x977dS@"\x88\x1e{\xa7\x8aS@\x8d\xa13\x0f\xfdwS@\x97\xf4\x06\x86\xd4|S@\x86B[\r\x9d\xffS@\x85\xdc\x9d\xde\xb3\x89S@N\xf6\x94\xef\xb2kS@\xc1\x9a\x0eqCqS@\xab\xadCn\xa6\xb1S@\x9b\'\x07\x91UnS@%\xac\xf8\x81C\xd9S@\xc1p\xec\xf9\xdb]S@\x0b\xf3\x93\xa2wdS@\x0c\xa5\xa0(\xa2rS@\xfc`]\x16\xf0nS@ u\xd3y~\x84S@Y\x1a^\rW\xc1S@\x83:P\x89\x9d\x8eS@J\x0fx\r$jS@\x88\xbc\xdcg\x80\x1cT@\x08Z\xd0\xd1\x7fTS@\x8b<1`\x9d\xdeS@f!;\xb5\xac\x1aT@\x84\x1c\xe9\x0c(_S@\xc9\x02\x9f\xc6e\xa9S@h\xb2\xe1\x80m\xb7S@\xf7[\xc0\xf3\x82\x8eS@\x17l\x82\x98\x18\x1eT@E\xe1\xb8\xcbR\xbdS@\xfeJ\x80\xe5\xab\xcaS@\xa3q\x83\x888\xcbS@\t\x18\xaf\xa8\xf2\xcaS@JI\x87\x1bG\xcaS@x\xb8\x88\xc5\xc9\xccS@rq\xa6\x0f\x1a\x02T@6\xcc0\xb8vjS@\xb2\xd0p\x0fO\xbcS@F\x0c*z\xf8\xbbS@\x8c\xabR?\xed\x02T@\x9e\x8b\xb0~7^S@\x07\xefl\x98h\xa4S@\xbb\xacU\x90\xcf\x90S@5\xa1\xcb#\x07\x8dS@M\xe6\xbb\x0c\x15\x00T@\x91G\x03\x98\xd3\xbaS@I\'\xcfT\xc2\x02T@i9\nj\xbf|S@\x1dNmO\x8a\x02T@\xad\xa8\x10M\x82\x14T@\xa0\x1f\x8a\x81\xa6\x9dS@4%\x8a\xe1\xcf\xb9S@\x94g5\x14\xf9\x00T@KW77\xd3\xb3S@\xc47\x81\x08O\xc5S@?\x0f\x87\x92f\xffS@\x92\x93&\x8f\x0fbS@\xc5\xdd\x87H\x7f\x8fS@\xdc$\xbf\xbfK)T@HV^LK\xc8S@\x96\xa0\x98R\xd0\xb8S@\xb0\xcf\x01\x9e4\xc4S@\xd4_\x94\r\\\xdbS@d\x85\x0e\x13\x1a\\S@q\xf1\xc8O\xfc\x1dT@\x84\xa4|\xde\xcf T@P\x9a\x94u\xe0aS@\xd34M\x10\xfc\xfeS@?\xea\x89`\x89\x90S@=\x08\xfbA\xce\x00T@\x94}\xca\xe2\xf1\xc4S@\xef\xcb[\xb4[\x00T@\x0b\xde\x8d6\xe8(T@\x04\xff\x0e\xfb\xe3\\S@\x1eb\xb6\x05s\x95S@\x95#\x8f\x96\xa1\xffS@\xb5\xa1\x9et\x02\x82S@9\xac\xbf\xbb\x05\x91S@\x94\xde\n\\\x1c\xa6S@\x81\xdbN\xeaZ\x00T@p\'a\x8bu\x87S@\'\xa1\x1c\x16\xbe\xb4S@\x92\xf7\xdf\xe86\x87S@\xc55\xba\xfdWgS@\xe2Q\xe1\xc8\xc4\xc6S@\x8b-\xb8\xb7Y\xc7S@~\x0f\xa3\xa9\xb5\xadS@\n\xc1\xdb\x1d\x05\x00T@\x07\x1c\xa2\x95\xbe\xb3S@\xd8\xc2)5\'\xb4S@\r\x11\x9a\xc2T\xbaS@\x0b\xd0\xbcw\xfc\xc7S@\'\xe6\x11\xba\x8b\xc5S@\x9aS\xe7\x9e0\xc5S@m\xbb2\x15lhS@\n\xf5y\xeaO\xc2S@\x07\x86\xb8\xf7\xb5)T@\xb6\xfc\xc2\x12\xeb\xb3S@\x80z\x9d\xf1\x8f\xc8S@\xdc\x19yo\x97\xb8S@\xbb&\x1a\x04\x1e\xdbS@\xd4=\x02\x87\xcf\xc8S@\x91\xe2B\xf9\xdb\xc2S@\x127a\x11\xed\xb1S@\x98\xfa\xf6\xf9z\xeeS@\xd44\x1c\xf8/\xc6S@\xc1R\xf0\x91p\xffS@\x82\xce\xb9\x82\x8f\x9aS@\x02\xcf\xa2\x13\xfd\xc6S@\x8d\xd6\xe0\xd4\xaf\xc2S@A\x90bAw\xc1S@l\xfb\x06\xec]YS@\xb4`(J*_S@u\xaa\x0c\xa5\xb5\xc1S@s\x03\x08\x86)\xc1S@;>\tb\x7f\xc1S@L\x19\xa7\xd1\xb6\xfeS@I} \xb0\n\xbeS@\x02\x96\xe1Y?)T@Y3\xaa\xf0\xe8\xb2S@\nL(\xdf%aS@\x9b`\xb3\xc4?\x81S@ 4R\xcf8\xc0S@\xda\x9c\xf2>{fS@\xa8\x00=)\xcd\xb2S@\x8c\x9e\x8bB\xf7\xbbS@=*\xb2?\xe4\xc0S@\x06\x19\x8bS\xba\xb2S@\xfc\xa5\xb8AP\xfeS@{.\x08\xc2\xf6\xfeS@\x04|Q/h\xc0S@\x1f\x95x\x01\x9a\x8aS@\x18\xf1}\x7f\xee\x8eS@\xce\xf7\x11\x19\'\xbbS@\xc9\x8e:\xdfi\\S@57\xc1\x16\xec\xbfS@\xf1\x80E\x13A\xbfS@\xe5\xee\xbe\xfa+\xf9S@w\x05\x06e\x03\xe0S@\xb8\x1a\x97\xfcZ\xfdS@\x12\xd6\xe4\xc4\xb5\xbfS@B\xf9}\x0eX\xfeS@\t@\xd7\x0c\x82\x8eS@Orz\xf7\xae\x8eS@NNDFp\xb7S@\xde\x0e9C\x18\x8aS@\x9d\xd9\xd9\xab\xb2\x8eS@\xe6vR\xccw\xbeS@\x1b\xc0\xe1O%\xfeS@\xed\x8as\x9e~\xb3S@~\xc6ry\x94\xc3S@\x8d\xa3\xfc\x1c2\x89S@\xb4\xf4h\xf1\xd4\x89S@\xfdT\xa6"\x0b\xbdS@\x15\x9f\xba\xdc\x19\xbeS@\xfa\n\xd0Q\xeecS@\x13!|\x9aw\xbdS@h\xb8\rn\xe1\x8aS@\xa7\xcb7?"\x8aS@\x1f\x06i}\xdc\xbcS@mk\xc6X\xdc\xbcS@D\x86\xa7\x07X\x89S@\xd85\xa2f\x93cS@*\x9eD\xd2&\xacS@;\xe5\xa3\xab\x9a\xadS@\xa0\xb6SK\x16\x9aS@C\x02N\x85\x90)T@\x0b\xc2m\xef\x91|S@k\xcd\xb9?\x8bzS@1N\r\x8e\x86\xabS@G\xe8fY\n\x8dS@\xf6\xdam\xb3L\xcbS@\x89\xffe\xf71}S@\xe5R\x87\xbb"\xfdS@S\xbf\x10\xa9\x89\xb4S@\xe4\xa0\'\xc8\xbd\xb9S@\x9b*B\x90k\xd5S@\xd9\xe0D\r\xb6\x88S@obU\xc2\xad\xfbS@\x97\x0ft\xac\x9b"T@\xbcv/.\x94\xb7S@\xb1\t\xb7\xcd\x07\\S@>\x05\xad$\xbe\xfcS@\x14^Se\xaf\xadS@\xf1\xeb\xb0K\xae\xb8S@O\x1a\xa3|xrS@\xf8J@\xebX\xb8S@\x97\x8e\xe3\xe6\x8f\x83S@ X\xf65^\xdbS@h\x06\x11T\x05]S@\xf63]\xc1\xa6\xcdS@\x9f\x16\xf5\xdf\xcc\xbdS@(;\xddIBfS@+\xa7\xb3\x83\xacnS@\xc5b\x169\xf4\xb6S@16\xa2|\xfe\x1fT@\xc9\x04\t\x8b9\xb7S@\xda[9\xfb]\xdeS@ST\xc5\xd2\x9d\xb0S@\xae\xe4H\xcf\xea\x87S@\x8b-dw\xbc\x11T@\x92u;\xfcW\xb1S@\x80,\xdf{\x12\xb6S@\x15\x01$\xdb!\xb6S@\xa4aXk\xdc\xb5S@\x14,\x882\x8e\xb1S@\x14\x1e\x98\x81w\xb1S@\x82\xe3\xc1>\x8a\xb8S@\xbcA\xedt\xd7\x89S@\x9a*\xc2\xd6\xf0\x87S@\x95\xbb\xd9\xbe:sS@\x91\x9c\xb8.\x0b\xb5S@\x81\x05\xbd\x07I\xc2S@\x0c\x12\x8eM\xa7~S@\x1e.?\xee3\xa3S@\xe8\xf5\x95q3\xdeS@#\xd3\xe0\x9f\xdc\xb3S@g\x88\x17:T\xb4S@+\x91\xc9\xaa\xd8\xa2S@\xa8)\x18\xe1u\xb4S@\xb8\x04\x80N\xf3\xb3S@\x1d="}\x05\xb4S@\xa2\xc0\xf7x\x9e\xb3S@\x0b\xf3\x99\xef\xe8\xf2S@}\xa0\x08PT\xa2S@\xdd\x1c.\x83\x00\xd6S@\xd4\x16-\x12\xcb\xdeS@I\xc2\xb0aB\xe2S@\xdb\x92\xa0\xf8\x99pS@\xaf\xa2l\x8cxqS@/\xf5\xee%I\x85S@\x16(\xfc\xf8AqS@4\xd9\xe6\x17/\xdfS@\xdfq \xfa8\xdbS@\x06*\x9a\xa44\x97S@\x90s\xba\x1d?\xd7S@\x08\x9a\x9f\xa9\xedqS@\x9d\x0b\xd2\x83J\xf3S@\x89.\xf5\x98)\xb2S@WK\x19\x91\x85\xb2S@Lg\x99\xde\xed\x82S@\xee\xf9H\xa4\xeb\xb1S@Uv\xc3\x8a\xda\xd8S@\xe3IN\xb4\x9f\xd7S@5\xab\xe8\x0f\xea\xb1S@"/d\x8d\xd6\xd8S@\xc8q\xc7[\xc9\x18T@#\xfd\xd5\xe4\xdc\xb0S@W\xf4"\x9a\xa6\xb0S@\x1bN\x112\xf3\x84S@\\yK~\xf9rS@Z=7T\xa7\x97S@J\xb84\x11\xf3\xb0S@L@\x93\x99\x96\xb0S@"\xa8\x7f\x9eZ\xd8S@\x7f\r\xf8\xba\x9b_S@\x961>)/\xb1S@\x15z\xf8M{\xf3S@O\x9b\x9f\xd1)\xf3S@\xf3\x8c#\n\xde_S@`\x12L\x91\x87\x86S@\xed\xfa\x90\xe9\xf8\xb0S@\xe7Q K|\xd9S@\xe4~\x12\xd6)\xb0S@i\x82\x95*T\xd9S@\xfc\r\x13N\x12\xb0S@\x02"\x07\xdb\x93\xd9S@D\xdf\xc8]\xb5\xafS@Q\xf3\xc7\x12\x0f`S@V\xd5=Y<\xb8S@\xb5d5\xe2\xa4\xafS@\x80)\x8e\x04\x97\xe2S@\xd5n|\x05I\xe2S@?\xe1\n\xa6H\x86S@\x1bSQv\xc4\xaeS@r\x1a\xdf&\xb2`S@9\x06G\xa1\x83\xe5S@1\xd7M\x81&\xdfS@\x06\xd4\xe2P\x1eaS@{y\xa4\xe9\x10~S@\xfc\xbd\xbb\x08\x02\x84S@K]\xca\xea\xe6tS@x\xe6+,<\x1cT@J\xf2\xa1\xa7\x8agS@\x94\x96_s\xa0uS@\xc0\xb7\xe7F\xa0\x85S@\x15\x9a{\xd9\x97}S@k\x080@\xcc\x85S@\xe0\xf1@\xb6J}S@r\xb7\x95"\x13\x85S@\xa1!E^\xa5|S@\xba\xa1f\x18,wS@\x14E\xd1E@\x84S@\xd8t\xe9\xa3\x07\xabS@K\xf6\xfb;\xc7\x80S@\x1a\xce\xe3\xdb\xd1\xaaS@\x1a\xcb\r9g\xdfS@\xc3{_\x89\xe6uS@\xbf;\x00\xbf\xe1\x84S@0\xceX\xe9\x8b\xaaS@2\xc0\x0b6j\x16T@Z\xfeGF\xabaS@\x9e\x8as\x9a5kS@\xdf\x11+\xf6E\xaaS@\xf7\x95d\x9a6\x84S@H0a\xef\xb2\x84S@\xe1\x96\xfb\x03!\x85S@\xec\xac_iyHS@"\xb0\x8aC\x08%T@\x86\xc4\x0b\xe0\x90\x83S@;\xd5.\xb3\x8awS@_~\x91\x165SS@\xe3P\x14\xad\xbd\x14T@b\xb4\x1fM\xa3\x15T@\x17\xd9\x98\xa5KbS@s\xa7\xab\xc5N\xe7S@~H\x9a\xb8IgS@\x9exXY\xc3\x84S@:\xee\x931\x04qS@\xe4\xb9h\x96-\xa8S@8\xf8x=\xf7"T@\x98\x08S\x13\xbbrS@\xba \x98\xe7=\x84S@\x1c7\xf9\xe7\xc7TS@uN&\xd7:yS@\xc4\x00EU\xdc\x1cT@\x12\xc7\xa3i\xc1\x13T@\xcd\x14z\xcdp~S@\xbc\x99fC\x16dS@4\xddm\xfc\x00US@\xdaD1\xe8\xfe\xa6S@\xc9v\xe2\xee\xb8\xa6S@:\xc7c\x0b\xa1\xa6S@x\x1c\xb4\x1b\xd1sS@\xda\x8eRZ+aS@\xc2\xba$N\xdf\x82S@x\xb8\xc4Ml\x11T@n\xb61,\xb8aS@+\xb9+q\x8aoS@c\xc9\x8c\xf3\xa2\xa6S@0C\x80`\xb0~S@9\x96\xb9\x8edoS@\xc3O`Y\xa1zS@\t\xee:\xcb8\x82S@\xe4\xbeoAN\x84S@\x9a\xc8\xed\x05\xffZS@\x08\xa7\x8d.\x1a{S@\xe5\xe7\xd4\xc4\xef\xe1S@\x06"T\x89\xa7{S@e\x93t^\x7fzS@yF\x193\xe1zS@\x92F& \x14\xe2S@\xe1\x89\r\xa0\xcauS@\x89L\x8d\xd3~\xa4S@_CG\xfe\xf6bS@\x82\n\xcc%\x17nS@Z\xaf\xa9\xb8\xae\xeeS@KP\x82\xecF\x1aT@\xd4\x99\xf8Y\x02|S@A\xba{\xbe\x06oS@\xc1\xea\xc2%\x89|S@\xabJS\x12\xa7\x82S@\xa1\xa0\x93\'%|S@\xf7\xd7\x97\x86\xc1[S@\xe3\x07\xdb\xcea\xa1S@T\x9bn\xd5\xa5\xa1S@N?\xca\x00\xc6fS@RP\xca}\x06}S@\x8e\xc9\xfa\xd0UgS@W\xf253D}S@k\xf8\xfb\xd0*yS@\x1f\x1e91\xd2\xeeS@ M\xd8\xad\x1d\nT@\x92\t\xdaQ\x94\\S@$\xad_\xc7\xe5[S@\xb1\xe12\xe6;~S@9\x02\x16R!\xa1S@\xeb\xff\xdb\x93\xaa\xb7S@\xae\x8at\xe6\x80~S@\xc8\xab\xd5P\x08\x7fS@{\xa4\x10\x11\x92~S@l\x8fcJ\xcf\xefS@14\x05\xb6\xa3\xefS@Ag}$\xb3~S@M\xb7\xfbh\x95~S@I\xae\x8f^\xf1\\S@\xf2RBDIfS@\xb2N\x88\x03\x13YS@-[) 6\xf3S@\x7fw\x8fD\x1d\x7fS@\xf5n!}\xe3|S@\x05\x03f]>\x7fS@\xd3_\\lO\x7fS@\x15E\x7fw0zS@@\x91\xa2\xac\xbb}S@<c\x92OvnS@\xf2\xc8\xe6\xdfC|S@\x9dDf\xe4M\x7fS@\x1d,7KL]S@)\x17(wPnS@i\x8a\xaf\x11G\x80S@\xc7\x1d\x0f\xfe2}S@~\xb5\xac\x8b\x91\x81S@\x02j\xf6\x0f\x01^S@\x94\xf1HJ^mS@\x9dZ\x93\t\xd0\x80S@%)\xdf\xaen\x80S@Ufb\x04\xeb\x80S@5\xce\xce1\x15\x81S@\xda\xbd\x92d%fS@\xa3\x9a9\xb2\x82xS@\xe9\x06\x93\x9a\x90\x89S@\x8b\x00\xcf\xa8\x12\xc3S@ \x1f\xd0}NmS@\x89\x16\x0e\x9e\xdc\xb7S@\xc5a6@\x99\xd3S@e_2\x90\x19\x9aS@f\x89\xabO\x03\xd3S@\xd5n\xb1\xd8U]S@\xb5\x93(\xbdS\x87S@1wvB\x0f]S@\xf9\xc3\x13L\xcewS@\x94\x18\xe7\xf5\xbe\x1cT@bT\x1e\xef\xb4\x84S@/p\x06Yk\x00T@\x89\xd3\x8c[\xa2\x83S@\xaa\xe3\xa0\x1d1\x82S@\xd0:\x85p\x8b\xfcS@)\xbc\xbd\x97;\x84S@\x05\x99\x9a\x97\x91\x82S@\xdf\x86\x18\x08\x94\xc2S@\xe4\r;E0\x10T@A\x82\x05\x84\x97\x81S@p\x85\x84\x15\xfc\xfbS@\xda\xb8\xfeq\xc8\xa6S@\x1b&\xf1\xad\xba\xeaS@\x8f[\rc\x15\x81S@\xbe\xcb\xe7\xdeH\x00T@R\xb0\x15]\xdd\x14T@TP\xf5\xa0N\x81S@\xcc\xfe"E\xc8\xbdS@|g\xaa^_\xfeS@\xd0\x97\xae7\xb6\x7fS@[l\xd2\x99J\xefS@\xa1\x9a~\xb3\xc4\x14T@&\x17D\xa4e\xc2S@\xf92<\xae\x86\xa6S@\x02\x95T%\xca\xaaS@B\xf7}\xf7\xe0\xacS@wF\xd8\xaf\x1a\xafS@1\x01\xfd\xb7G\x7fS@f\x95\x02n\xa4~S@\xfdnQ4k\xbdS@W\x12q\xdc\x00^S@\xc7OP0\x92\xaaS@\x8b\x9c\x13\xf3\xa1~S@\xda\xffu\x8e\xbe\x86S@\x06\xa1\xa1^\xc7]S@\x123CL\xc8\xfeS@sX\xc0$I\x85S@CU\xc9\xd68\xfdS@\xde\xd2\xdc\x91\xa1\x8fS@\xf4\xc8\x93\xf4\xd9\xb3S@\xe0\x9a@2D}S@\xff\x83~O\xec\x81S@\xf6\xf3MW{\x90S@xp\xef\xdeH|S@;&\x9f>s|S@\x8dA\x0e\xc5V\xfeS@j\xa2\x9d\xc8\xf2\xfdS@\xe1\xcb13\xf2\xbcS@\x03\n\x1aQ\xfc\x87S@\xaf\\\x19&\xb8\x83S@7e\xc4\x9d\x87zS@\xb2\x9b\x0eW\xaa\x12T@\xb6\xce\x91X\xfb\xfcS@\x85B\x80\xe2\xc0\x88S@\xf7\xdf\x90i\xb5\xafS@jV\x93fa\xe5S@i\xc2\xfa\xb5\xd5\xc0S@!t\xac\x06\xdd\xb0S@J\xdd4\x0b\x1c\xc2S@\xb0\x0f\x9e+A\xb0S@\xc6\x98\xe7\xa93\xa8S@\xbe\xe2[\xb0\x9bwS@\xa0)p\xba5wS@\xe2X\x04\x19:\xb1S@\xba\xf5\x85/\xe7\xc6S@\xfd\x9c\x90\xc7\x8b\xb0S@\xcf\x15/\xbb\x81\xffS@Ql\x9c\x12\x00\xc2S@\xc6 \xad\x1f\x08\xc7S@\x94\xaf\x00\x91j\xb1S@!\xfe\xa8\x0e\xa3\xc1S@\xfc\x15\x11\xa12\x01T@\x05\xc2\x16\x85\x17\x02T@<B\n\x16}\x93S@\xf3"\x02\x1e\xb3\x01T@B\x1a\xf6"H\xffS@Jz@\xe8\xe3\xb1S@\x16`\x04\xb1]\x03T@\x99_\xf7\xc9Z\x12T@\xb0\x9fm\xec\xc3\xcaS@\xb9\xc9\t\xda@\xe9S@;|[\x1d\xf9\x87S@-\x04\xbf\xb3\xe1\xe8S@2c\x9a\xb6|\xb3S@\x16\xa5k\xb9\xcb\xefS@9j`\x95X\xc1S@\xcd\xa4\xbbBe\xb5S@w\xfe\xa5\xe5\xea\xb2S@L\'\xcf\x7f\xfapS@\xed\xd8|m\xf6\xb3S@\xde8/\xfb\xe3\xb3S@\x1c\xe4i\xd8mpS@C\xda\x07,\xf1}S@\xca\x9c\xfe<;\xa3S@\xd3&]x\x86oS@\x83\xf7\xeb\x91\xc9\xb2S@\xdf\x82d\x84\xfb\xc0S@\xd3$W\xa8\xc3\xb2S@7\xdaC\x8c\xdf\xa0S@\xe3\xe77y\xc8\xb2S@O\xe1A\xbb\x07mS@~5\xd3`h\xbaS@\xe2\x1e=!\xa3\xb5S@\xe1\x90t\x8f\xd1\xb5S@C\xa4\xc5\xf5\xd6bS@\xfez<)%\xb6S@\x11{\xb7\xa8\x19\xabS@\xf6\xc2_\xcf\xecaS@\x95\xaf\xed\x105\xfbS@V\x880u\x1e\xf5S@#Cx{\x92\xecS@\x0f(+\x17C`S@\xf7\x94`f)`S@\xe6\xf6\xb3h\xed\xf2S@\xf9\x02kH\x05\xb7S@\xfaI\x00UK\xbaS@<j\x07\x17i\xbaS@\x02\xaao_\x88]S@%\xd5\xd6@\xfc\\S@\xa5D[b\x0foS@\x19\xb3fc\xb1\xb8S@b\xb0\xca\x90\xca\xadS@\xf2\x07^\xff\xa8%T@O\xfc\xd8\xc8i\xf3S@*\x88ZL\x15\xc9S@\x1a\xb0Y!\xccaS@w\x98\xf2`\x9e\xc9S@\x9fDC\xe3H\xadS@\xb9\xdf\xb2s\'\x85S@\x00"g\xd7\xbc\xfdS@<\x7f\x0b\xad\x9d\xb2S@\x19\xff2\x01\xde\x82S@^9\xe3i\x1c\xa7S@\x88\xa1\xe1\xcegbS@\x9f\x0c(\xfa\xcbZS@\xe1\x9c\xc8S\x00[S@:\x94\xdf\xf7\x1d\x85S@X\xde\x17\xda\xac\x85S@N\xe5\xf7-\x98|S@n\xa6\x1d.\xc3\xc2S@\xd4/\x1fm(\x8fS@s\xefYP\x08\x7fS@\xb8\xf0\xbaD\r\x80S@Y\xd3@\xec\xbb|S@\x1eR\x0e\xf8\xbe\xcfS@\x159\xf7C9\xbcS@\xb3\xba\x07\xf8\x97\x19T@\t\x97,\xac\xb7\xe8S@\x8b8?j\xe1zS@=\x9e\xcan\x88\xcfS@\x0eD\xc6\x01\x05{S@Z\xb2\xf6\xb0X\xbfS@\x8b:\xd2\x1a\xd7\x02T@0\x1f\xe5\xa3\xf5\xa4S@\x96\xbb3\xc2\xe1qS@\xa8v\xe8\x12\xa5\xb0S@3!2\xfeb\xb9S@\x8f\xd6\xb7\xb2\x81\xb0S@{\xfb\xeb/\x05\xbdS@\nV\xd3]=\xc9S@\x86D\xcc.8\xc6S@\xc2d\x95(\xf6\xe1S@u\x9fXA\x1bvS@\x8c\x97\xdbo\xb1\x12T@s\x8e\x8f\x06\xb7\xc2S@\xd6V\xf8^\xfa\xcaS@\xdd&\t\xe7+fS@9\'B\xe7\xef\xf1S@+\x0c\xac\x03\xe4\x89S@M\xe82\xd5FtS@\x7f10\xc9\xd0\x1cT@\xc1\x92a#\x8d\x8aS@\xb1\xb7O\x7f?\xb2S@\xb9/H\x03K\xd7S@\xf3\xa3Z9\x8a\xb2S@T\x10\x17\r\xdc\xfdS@^\x9f\xdd\xa0\xd2fS@\x1c\x14\xc5J\x17jS@&%\xbd>\x83\xd9S@\xc6=\xf1W\x0e\x00T@\x86g\xd2\x06,\x1dT@\x124C\xe3\xdefS@\x9b\xeb\x0cP\x86gS@\x1a+N\x87\xf1\xb0S@\xd94&\xa4]\xb3S@7\x9b\xd0v\xa9nS@\xa6G\x9dQ=mS@\xb1\xd43UY\x8bS@Q\xd3\xca\xff\x86\xbcS@\xf1\x7fTB\x93\xe5S@1\x87xs;_S@\x80\x15o\x921aS@K\'[\xcb(aS@Db\x89r\'\xceS@d%\x07/\x99\xe2S@\xe0\x8b\xec\xd2\xa7\xd8S@\x9e~\xc9X\xad\xd9S@\x1a\x8eV\x84n\x15T@I\xf5\'\xd0veS@\xdb\xa9\xe1\t\x97\x83S@\x95{\x08\x1b\x9e\x9cS@Y\xd2J\x89\xab\xc9S@\xbb/\xf2\x0bE\xc7S@Q*\xe0\xfd\'\x0cT@i\xd0/\x1f\x1c\xe4S@\x8b\x8d+?\xb2\xadS@R\xfb\xf2\x14\\fS@\x1bQsb+ZS@\xd2\xc2\x9a\x91;]S@u`\x02kM\x84S@\xb8q\xd1\x9d\xa1\x8aS@\x9c:x\xb9\xdc\xd8S@P\xc4\xde\xb8\xc5\xfcS@\x97%\x12\xce\x16cS@\xe5\n\xe3\xa7k\x83S@\xd1t\x16,\xe5`S@(W\x91\xc9!\xe2S@p\x074\x1b\x9d|S@\xba\x85\x8a R\xe7S@)\xeb\xcf\xab\x1f\x84S@\x15\xabQK\x96\xb8S@\xa2\x97\xd20\xcbcS@<\x0c\xfbX\xb0ZS@\x8a7]\x8c\xb0kS@\xe5\xd0\x13\x0c\xcd\x11T@C\x1b\xba\x190{S@B\xeaC\xe7*\xdcS@*\x0c\xa0\x82\xa8\\S@6\x93\x8ds\xa3\xb9S@\x15\xd6H\xdb\xe9zS@\xac\x16\xef\xa6\x9b\xb7S@\x82\xfa\x85\xa8\xa0zS@\xc4\xf4g\xf1\xbb\xdeS@\t[\xaeb\xa8lS@\x15\x81\x83\x1a\xb5~S@K\xfc\xd9\nF\x8aS@\\\xef\x85\xfc\x9a\xb7S@%b\xb4C\xe3\x8eS@\xed\x89\xa7\xd2\xbcsS@\xa4\xa4\xa0\xc8/nS@\x06\xc6\xd1\xdb\xa4\xe5S@\xb8\x99\xa3\x07\xa7mS@\x1c\x07\x87\xaa\xc0OS@uU\x91N<yS@\xce\xae\x93d\xdc\x86S@\\D\x07C\xf0\xcaS@Q\xa0\x1f$e[S@\xaaVL<\x0b\xffS@\'\x1eC\xad2sS@\x98\xf0\xda\xcf\x92\x7fS@\x7f\xce\xd4\x1b\x90\x10T@\xc2^&=(\xbcS@/\xed\x1f\xda\xdb\xd9S@\xe4<\x92\xb3\xa6\xa4S@%\x1eR\xd7\xa4\x86S@J\x95\xfa\xea\\\xbfS@j\xed\xcd\xb9E\xbfS@mI\x10\xddB\xe3S@Ny\x12=\x81\x02T@Q\xb0~\xfe\x12\x8aS@\xb4\x92\xad\xca\xb5\xb3S@ \x84\'|\xa7eS@\x00G\x90\xe5\x1b\xbaS@\xee\xe2\x91&\xe4\xb6S@\xc3\xdd\xf7\xd8$\xc9S@\xfd\xce\x97\x7fTwS@\xb78z\xbc\xa0\x84S@\x0b\xbb\xb5\x02\x82ZS@\x13:\x16\xb46fS@^\x19\x9ei\x9a\x84S@\xf0\xf7\x8f\x9a\xfd"T@\x80\xde\x881\xc1\xb0S@\xd0\x92v\xac\x19\xd7S@\xcc\xcc\xe4\xc7d\\S@$\xf7\xb0\xa8h\xb9S@=x9\xf6\xafuS@.\\\xed\xb4\x07uS@ \xfbk\x15\xe7\xc4S@\xe8\x826_x\xdeS@\x0cs9\xfdVfS@\xc8oo\xd1\xc7\xe6S@x\xfa\xd4\xea\xa6\x03T@]\xbfa\xf9\xcd\xeeS@\xba[\xf0\x92RVS@l\x8a\x80VT\xeeS@0\xe7^\x01f T@\x83v\xa2h]\xbaS@N\xb2n\x8a\x1caS@\xa1{b;HkS@TF\xb6)\xc8\x88S@\x04o\x8a\x1c\xc4\xc6S@Y^+F`sS@m\xe5D+<\xb4S@\xf2\x92L\xcb\xd5\x8aS@\xa6@c\xab\xfb\x95S@\xcd\x8c\x96*\x03sS@\x00\x8fQUjhS@\xf4^\x1eb\xc5\xb4S@\nHa\xb3fpS@.\xe8\x12\xd1\x01\xc8S@\x19UH\x92\xee{S@\xc4\xba\xf4\t!\x90S@\x8e\x0f\x82%\xab\xfaS@W\xcbZ\xac\xea\x86S@t7%\x80`\x89S@\xabO?%\xd8\x89S@RG\xe8\xd0\xfcxS@\x0eD\x92\xf4\xd0[S@\xd2\xf2\\\xf0\xfczS@\x17\xb4\x97\xbc$~S@p\xfaL\xf6\x86\x82S@\xaeA1\xe5\xb8\x00T@C\xf3\x8e\xb0\xb5}S@\x8fy!\x92\xb1]S@\xf6\x9e\xe5b\xda\xbfS@\x1d}\xc5\x96\xb2\x8eS@\xecwC\x03\xedfS@Y\xebtIZ\xd4S@\xb4=y{\x1f|S@2\xea\x8b\xb7\x03\x8dS@=\xa94\x11\xb5\x98S@\xfdH\x9eX\x94aS@\xb9\xd12\xb3\x07\xfbS@=\xdeb\xeb\xaafS@\xc5\x92\x17\xb4\xd7[S@\tqC\x8a\x88\xbcS@\xa1\xd2\x89N\xa9}S@\x06\xcf\xfc\xdfuzS@v\xc5a\x99|\xb1S@y#3\x15`\xdfS@\xd8:Q\xa6\x96pS@\x06\xe9\xb5\xb4\xa7\xbeS@\xea\x83S|wfS@\x95\x91\xe3\x90\xefTS@3\x82t[\xa2eS@m\xc9\xd3\xba\xe4}S@\xd4\x11i\x9f<\xb7S@\x88\x1e\x00\xac<\x80S@\\\xc9e\xd3\x8a\xceS@\xd5\xc6\xdd\xf6\xcd\xffS@\xcd\xed\xba\xec\xe1TS@n\x9a\xf6f\x1bxS@S\xfd}{`]S@0\xd5\x11:\x0e\xbdS@\x9b\xbf\xcf=\x12\xd9S@\xa1K\xd2D\x0bnS@\xe1\xde\xdd\xd2\xea_S@\r2\xaa\xf7laS@\xb2*\xd8;\xc5aS@\xe1\x81\xef\xce\xd5aS@\xe3\xcd\xb8e\x1ecS@\xe2i\xb1\xa5\x1f]S@(h\xbf\x85\xc2eS@1?n\xbe\x98eS@\x1e\x8e\x0e\x82\xe0XS@\xc3U\x0f\x85\x08hS@1\x19\xfd>\xb9ZS@\xad\xdb~}\xa8^S@\x90?\xc9F\xe1^S@G\xe2\xaa\'u\\S@\xe2^\xc6f\x8faS@n\xe6\xbe\xce\xdeaS@\xf6R\xa4]\xc0bS@q\x10x+\xb6]S@N4,Q\x03cS@\x80\xba+>\x9fcS@n\x8e\x02\xff\xc0`S@\xa2\xc4\x18\\\xa7mS@yc?<\xc0fS@y\xba\x03Z\x84pS@\xa0<\x8f=\xb8oS@\xc3n:K\x06uS@\xae\xeb\x825\xbbuS@\x91\x8f\xa1t/vS@5\x7f8\x05\x92\xb9S@7\'_-\x16vS@sz\xe6?\xc4vS@%\x9b\xc3.2wS@D\x13\xfb\xcc\xa9\x84S@\x8ec\x85\xf5\x10yS@\x0e\xb1q\xc2\xe1qS@x@\xdb\x0f\xe5zS@`\xd1\xba\r\xb0zS@A\x9f%\x8c\x85zS@d\xcd\x87Q\xaczS@\xbb^\xff\xa0\xdb{S@(\x95\x00cn|S@J\xe4\xfb\xb7[|S@\x04\xdb!\xdf\xe4{S@\xf2s\xdcp\xbexS@/\xbb\x9b\x8f\x19}S@\x95O\xc6e$\x7fS@\xc2\xefW\x8f\x9b~S@\xed\xfa~7\x18^S@\xf1H\xe1\x7f\xb5~S@2\xe3G\rd\x7fS@\xbcL\x82\xf1C\x7fS@\xfd$\xe2\xb13\x81S@\x95u\x02o2}S@\x98\x99\x85}\xc4}S@f(\xb8\x9f\xb8\x82S@7t\x87\xa7\xf2\x82S@\xcb<F3\'_S@&5a\xe2I\x84S@\x9bT\x01f\xa4\x84S@\xf9B\xd3J\xa4\x83S@LD70\x90\x83S@\x1d\xf9\x94\xc1R\x84S@/G\xe4_\x8cZS@I\x06\x98\xb9\x80\x84S@-\x8c\xb1i"\x85S@X\xe0\xad<\xb1\x86S@\x13=-\x98\xbe\x86S@\xa78X\n\xd7\x88S@\xf8\xbd=\xb1j\x88S@\x9f\xab\xf0\x16+XS@\xba^\x0ct\x99\x8aS@\x17Q4\xd8\xea\x8aS@z\xf5\xa5\x1b\x16[S@\x8b\x9a\x97\x16r\\S@\xde\xa6\x80d\xa5\x8fS@b\xf2\x0ccosS@{%\x81\x9b\x19dS@\x89\xb3lh,aS@T\xba;,\x8d\x88S@\x08\x84\x16fJ\\S@\xc7\x9eMfCxS@N2\'\xd7\x91\x93S@\xaf\x9bd\xaanpS@\x87\x087\xd1\x86\xa6S@\x90,\x9a\xa8\xe0\xa6S@\x11~\x13hF\xa8S@\xe1\xfd\xcb\xe4\x97\xaaS@E\x8d\xf2\xf3\xfb\xaaS@[)\xf3\xcf\x87\xafS@\xedj\x9dl\xab\xb0S@\xacx\xb5\x8a]\xb1S@\x0b\xc1\xb5\x1f\xb7\xb1S@\xa5_\x9c\x03G\xb2S@/~\xe3\xae\xa0\xb2S@r\xaf\x9f\x92\x8b\xb3S@Q\x96*\\\xbe\xa2S@\xf8\x86\xc3\xae(\xb4S@J\x1f\x8d\x19\xdb\xb3S@t\xe5Xv\x1f\xb6S@\xb0\xc2)4!\xb7S@\x8a\xb3\xc2\xae\x91\xb8S@\xee+\xdf\xf2p\x02T@2\x12\x0bu\xbf\xaaS@\x15=\xaf\xdcI\xabS@);\xa2p\xcb\xacS@\xf6sS>\x1a\xadS@\x8c\x03hq\x8a\x8aS@f\xaa\xec\x95\x01\x89S@Y\xf9\xa8\xd5\xcc\xbcS@}i-\xe9\x97\xadS@K\x10\x87\xab\xf9\xbcS@Z\xb9\xec;\x1b\xbdS@n\xc9[\xd7\x15\xb0S@k\xf9\xd1\x15K\xadS@\x1d\x89"\xf9T\xbfS@\x85qB\xff\x97\xbfS@\xf3v\x15\xbc\x90\x8eS@\x13\x9e\xe9\xc9\xfe\x8eS@K\xb2l\x8a?\xc0S@\xd0\x84\xa6;\xa3\xb2S@\xa0\x01\xb5\xd9V\x8bS@\x9d\x18@\xe2\xdb\xc0S@\\ypV(\xc0S@l\xb7c\xae\xb2\xbcS@6\xaa\xae8x\xc1S@\xa2\xfc\xb9\x14\xb0\xc1S@\xf4=\xa8\x99\x14\xc2S@X`"\x19\xac\x9aS@\xee4\x97\xbb\x94\xb2S@i:\xe2\xb6\x11\xb9S@\xc9\xb2\xa7w?\xb4S@\xa11\x84fj\xa0S@\xab\x0cYO1\x8fS@2c\xb0\x8e\xb4\xb8S@{=j\xab*\x87S@0\xd2S\xbe\xe2\xb9S@\r\x13@Xs\xbaS@M5N2\xae\xbaS@az\xc4\xe9t\xa1S@\xf4N4Pl\x1dT@\x88\x04\x8f\xf3Y\xbcS@,}wM\x05\xbdS@k\xb5\xa0\xc8\xc3\xbdS@\xe0;,\xd5\x12\xbfS@\x81\xadJ\xa1\x00rS@\x80\xe1\x8fx\x99QS@GH\xbd,\x13\xc1S@\xd9\'\xd9\xdd\xbf\xc6S@\xa3h|k\n\xc9S@H\x82\t?;\xc8S@\xfe&\xa5Z\xdb\xfcS@\xa9\xa1Z\\(\xc4S@\x1cX\x93\xac3\xceS@*\x13\x9c\x81\xa5\xc9S@Re\xdaV\x16\xcaS@\xc5\xcb\xfcg\xa6\xa4S@d5\xd0\xeb\xa2\xb2S@\xda;\x1b\x0e\x16\xd6S@\xac\xfa\xd3]C\xd7S@k\xc7\xac\x15\xe2\xe2S@\x1b\xc9\x96>\xfb\xb8S@\xc2\x93\x8c\x8f+\xdcS@\xce\xd8H\xae\xdd\xd8S@p\xcd\xd0\x91\x84\xd9S@[\x1b\'\x08\x00\xd6S@\xe8e=\x07e\xe5S@\xfea\x82\x07=\xdfS@\xcf\xf7\xe4\xc2i\xe7S@\x91\xc3\xf4?\xc6\xbfS@\x1cj)\x8c\xef\xe1S@\xe6\xe0-\xb4\x96\xefS@\x82,w\x95&}S@\xc4\x07\xc1"\xd3\xe7S@\\Q\xa6\x80\x19\xb0S@\x1b\xb6\x03+oqS@\x07\x951\xd5\xe0\xf1S@%\xdf\x9a\x0f\x04\x87S@\x84\xa1\xf9%\xd3VS@\xf7\xfbVP\x02\xb3S@\xf3*\x92\xc4\xce\x84S@\x99\x8c\\\x027\xfdS@\xe6\xa0Gjm\xfdS@ \x9b\xa1\xa7\x1b\xfeS@Q9\r|\x84\xfeS@j\x82\xbd\xadx\xedS@\xe5;M\x02\xcb\xfeS@\xd6\xda\x861\x98\xfeS@z\xa8dL\xfb\xfdS@\xed\xdc\xd7\xbd\x9e\xffS@P\x9e\xb7\xaf\x8b\x00T@\xd7\xf3\x9f\x02\x1c\x03T@\x99\xd2\x17\x9f\xbd\x01T@\xa6\xa1Y{{\xc8S@\xb3\xdb.u\x0b\xfeS@V\x12S\xdf\xcf\xfdS@O\xab\xae=\x17\x9bS@+\xa0\x87\xd8\xbf\x10T@3\xc0\x88?i\x12T@\x1a\xb7\xb3\xa5\xbb\x12T@\xfeR\x1f\xa9\xb9\x14T@\xa2\xe8K\x88)qS@\xbe\xce\xd6\xfd\xb2\x16T@\xbbJ|\x05\xa3\x16T@6D\xfe\xf3\x93\x17T@1\tI\x9f\xe9sS@h\xc2\x04\xf1\x9b}S@\xc7\xa7Y$F T@G9\xf3\x88\xde\xcaS@5x\xb9\xae|pS@A\x90\xb8\x94\xa5\x9eS@\xb8\xca\x8f",%T@}\x03\x03\xff \xceS@+Lw\x9d\xbbYS@lo\x0c\xf6\x99\xdaS@\x17\x85.\xeb\x00qS@n\xacN\x8aK\xcfS@ 9e\xa2\t\xdbS@\xfdJ\xafeV\xd9S@:\xcc\xcc\xe9\x08\x96S@\x9e\xd6,\xea\xcd\xbdS@\xa4O)-\xcf\xbfS@/\xccf\xc0%\xdaS@]\xacN\xf41ZS@\xf4@d\x89\xb7mS@\xe3E\x9dT\xa5\x98S@\x8c\xf3\x99d#aS@n\x9e\x91T,\xbdS@\xfbe\x99\xcbW\xd6S@\x94]\x12O\x80}S@\x81\x15G\x9fN\x7fS@\xe2\x1bg\xdf\x1b\xbeS@5\xa0\xcd\x9a\xd1\xb5S@\x86\xe2\xce\xa4\xfa\x9aS@dNv\xaf cS@\xdffT\xac\xd7ZS@U\x1f\xc7\xe1\x99\xb5S@?j5lq{S@qk\x8f\x9dH\xdcS@\xd0\x9bu\xbd|\x85S@R\xd8#]\x94nS@\xa7\x1b\x07\x01\xb3\xd7S@\xadx\xe1\xfb\x94\x83S@\xe2\xb3v\xe3hiS@\xcfoZ\'N\xbeS@\xda\xf0\xc2\xc0_\xbfS@8(\x18\xed\xcccS@\xbcwL\xde\x06\\S@\x89\x01\xac\xa4\xfb\xd7S@\x8dt\x0b\xc5xSS@\xc5g\xecI\x98tS@m\xe0\xbf\x82\'\xdaS@\xfcG\xb2\xb5\x92\xd9S@J\xe0\x1b\xa9\x1c T@r\xa2\xc2x\xc7\xc9S@\x04\xd6\xfc\xb2\x98\xb4S@\xdd,\x1c\x82\xc7\x8aS@*<\xa8\xab:oS@\xe4\xaf\xb8\xf7\xac\xd9S@1\x1ec3\xa0\x19T@*/4\x87\xe8\x83S@\x11tL\xac\xeegS@\xc1\x8c\xd5J\xd4jS@_\xe6\xe3\xa2\xeazS@P)\xbd\x9e\xa6_S@8\x8f\xa31\xbc\xc8S@Sc\x80d\xc4\xb3S@?H\xa5Zv\xbfS@\xebRO\xd2\x83\x11T@l\x81y\xe9\x1f\xdbS@\x13\x0c\x9b\xde\x9e\xe5S@_\x06_\xe1\xfb\x83S@\x05\x15\xdf\xf1~gS@\xcd(\xd9|\xde_S@\x15\x1e\r\xd9\xb6dS@\x14\xb3\x16M\xb4cS@\xc7W\xfaM\xce|S@\x91\xdf\xd9$\x7f\x87S@\xba\xbd\x15T\xfa\x01T@\xce\xc1\xb3\xfe)\x89S@\xa8*\xe7\xb5E\xb1S@z?\xc3\xa75rS@\xe5\xa9\x92\xcf\xa2aS@\x83\x04\xaf_\xf9\x12T@\xd9A\xd2\xc0_[S@\x06\xa1;\xc8h\x91S@\x10\x11\xee\xc1.\xdeS@\xc1\xfc\xcc\xad\xf9mS@\xa3j\xe1\xa4\xba~S@\x06\xa9y5\\\x12T@4\x94\xa8\x05\x8b\xeaS@=\xd1*\xdc{gS@k\xf3\x91t\x0cnS@\t\xbe~\x9b\x1c\x88S@\xbca\x048o\x87S@u\xa5\xaf\xd2\xce\xdeS@\x1f\x96\xa8]X\xdeS@},\xcd:\x8d\xdeS@\xf1\xcb\xa6\xb1\xfe\xe0S@\xa93]5\xdekS@z\xb4\x89/\x96\x84S@\xa3,y\x81\xdd\x11T@\x892\xf3\xf1[fS@\\IB\xaa\xd9WS@\xe6\xcc\x1b@\xd7\x14T@\xa0\xce\xcdF\xc6\xc6S@\x9b\xbf\x14;\xf3\xc8S@\xd4(L~\xa5\xc5S@H\xdb4\x8fp\x15T@\xdf\xd3N\xca\xe0\xb0S@\xe3\x03B\x1f\x96\xb2S@q\xcel\xfbNfS@i\r\xe6s[\xceS@\xd8NwuSeS@BQ\x8aUjhS@4G\x8bO\xc8\xd9S@\xcd\xaa\xd7\xe5\x86\xbcS@\x93\xb6o\x95EUS@\xbe\x1cl\xdcn\xdeS@\xb2\xbf\xe6\xaa5kS@\x17^\xd6BpzS@\x11\x90\xed\xbb\xc2\x84S@\x87\xeaDg(YS@\x18\xda\x93e\xef\xb8S@'
p22
tp23
btp24
a(g3
(g4
(I0
tp25
g6
tp26
Rp27
(I1
(I2708
tp28
g13
I00
S'\x8d2:\xebor+\xc0\x89uq\xd3U\xcc,\xc0\x8f\xcb\x88\xf7\xba\x120\xc0\x88Y\xb5\xf4&"2\xc0\xd2y\xe4D\x92\xd42\xc0yJ\xefYN\xf22\xc0\xd9\x91}\xfa)_2\xc0\xc5\xb12H\x00M$\xc0\xc2`;rP\xd02\xc0\xaa\x99\xfev\xe5]3\xc0G\x8c\xc0$\xd8\xb92\xc0\xd4\x0fO\x17\xfd\xa53\xc0\x83A\xea\tm#3\xc0\x00\x9e\xe3\xc2>$2\xc0\xe1\xcf>e&l1\xc0&{\x85\xcc=\xbe1\xc09\xcf\r\xcd\xee\xf52\xc0G\xae\x1d\x7f\xd3\xa1.\xc0\x87b\xdb\x8c\x9b)3\xc0\xb6&\t\x07Ij3\xc0\xcb\xd53\xdf\x83\x163\xc0e\xb8\x80#n\x0c2\xc0\xed\xc2Z\xbe\xcd)2\xc0k\xcaP\xf7\xf7*3\xc0\xc3\x97\xb0\x88\xaa\xc51\xc0e\x84\x8e\x0e\x9b\x1e3\xc0\xc4\xc2\xbdz\xad\xf72\xc0\x1e|e\x88\xeb\xb22\xc0\xb1\xcfI@\x86\xce2\xc0\xc5A\x02\x0c\x98?3\xc04v\x96\xaf0\xdb1\xc0\xab9\xfb\x83\nj3\xc0\x0c\xc6\x865\xf0\xfe2\xc0\xe5,EL\xae\xc30\xc0\xb1^"\x9e\xca}2\xc0}N\xb5J\xe6\xf62\xc0wDz\xf7\xc6\xf62\xc0\x99P\x9eLKh3\xc0F\xf3}\x13i\t2\xc0\xcd-E\x9f\x1d+2\xc0\xae\xd2\x84\xa6\x06\xf32\xc0\xeb\x84\x01\xc7\xd7\x07\x1c\xc0$\x12\xbf\x8be!3\xc0~o7]c\xbb2\xc0\xb1J\xf1\xd5\x82\x072\xc0\xf8\xb8I\xcdz\xb43\xc0A\xe0\xc9&0?3\xc0\x10\xbf\t\x9b\x1e\x1c0\xc0\xd6\xfa\x9a\x80\xe4\x12!\xc0\x83#\xc7\x14\xbe\x0c3\xc0Xf\x98U\xfe\x1f3\xc0<ygFU&-\xc0\x13\xd6\xdb\x9a\xcb\xf73\xc0\xab\x95&\xdf\x8bb3\xc0\x8e\x92\xa2\xa1\x92\xf12\xc0\xe2\x16g_\x83!3\xc0z%\xd0#Cn#\xc0\x85\xabZ0\x8d,3\xc0\xe9KhR\x0c\x0e3\xc0I\xba\xb91\x93\xf51\xc0\xc6nl\xcc5\xaf0\xc0\x0f\x8c\xe0N\x04s3\xc0\x86Q_1\xf2=3\xc0\xe0\xad\xce\xf9Nc3\xc0\xf8\x1at\x19f\x063\xc0\x85{\xb3\xd5\xbd\xc51\xc0\xe46!\xdaC?!\xc0n)\x83X\x91\x1f/\xc0\xe6t{\x85\x8a\x0c3\xc0\x83\xda\'\xcf\xb5b2\xc0b\x89SM\xf1\x1f2\xc0\xac}\xb0\xea\xe5\xf21\xc0\xe0`\x88Z\xe2F3\xc0\x946\xb6h\xab\xf61\xc0v\xd8X\xb7@)3\xc0\x0e\xde\xe1![k2\xc0\x89\xfb~\xcbAv3\xc0\xcekf}\x82W+\xc0\xf5\x19\x83@~g/\xc0:>\xbf\xee\xb4h3\xc0\xa9\x80] k\x812\xc0`\xcd9i\xaf%2\xc0\xaf\xcc\x0f;\xc6\x882\xc0\xff\x8f\x0c\xef\xbf\xea1\xc0\xc1\xf4\x13\x92\x97\xb21\xc0\x0b\x12\x19\xbb\x97\xe82\xc0m\xcdw\xc5gv3\xc0\xc9\x1b\xc7\xd40\x87-\xc0\x01\xccH\xb8\x7f\xed2\xc0\x8a\x01\xcd2\xd8g3\xc09n\xf0\x10\xd1\xe93\xc0\xfc\x93\xc7[\x00\xfe2\xc0\xbeW\xb7\x86\xbf\x1f3\xc0\x90\xd5dH\xd9B2\xc0\xdc+DM\xb8>3\xc00*\xb6q9\xc11\xc0\xc6\x1a\xe8\x1fI\xcc2\xc0\x19@"\xa50\x1a2\xc0\xd4L\xad\xf2\xb4\xef3\xc0\x00T\x8cz\xb8&3\xc0>\xc7z\x19<q3\xc0\xcd\xed\x18\x9b\x1bc3\xc0\x0c\xb9\xa5\xa3\xf1\xf62\xc0mE\xceI&\xbc1\xc0@\x1d^\x82s\x80/\xc0\x1d\xdf\x12\x85*\xb60\xc0\xa3\x95;w\xbal3\xc0\'\xca\x01\xf5\xf2\xb4#\xc07<\xec\xb4\xc6##\xc0\xf7\x9emQ\x91\xa73\xc0$P+T&\xbb2\xc0*(\x9e\xdb\x83u3\xc04\x84\x8d\x1e\xecz3\xc0\x04\x08\xac\xcd\x0c\x043\xc0b\xd1=#\xcdx3\xc0\x8d\xa5\x10\x15\xb0\x173\xc0\x90\x9c\xb5,h\xc30\xc0\xa1\x0ef\x08\xea\xa73\xc0\x92\r\t\xeb\x11m3\xc0zC\x9c\'\xab\xa1)\xc0\x83\xf0M3\xc3=3\xc0\xec\r\xc5\xda=\xd22\xc0\xe5\x97\xd0\x90|{"\xc0\xba\xa6q\xe8MW3\xc0\xa6\xad\x16\xe8A\x9c.\xc0`\x86\x13\x10,\x883\xc0\x07J\xbb\x1a\xc5\x1a3\xc0\x83\xd8fJ\xc0\x96.\xc0\xe0C\xb6\x02K63\xc0\xffc\x03\x9a\xb2\xa3.\xc0T\x9c\x87vJ\xea2\xc0P\xfd\xec\x97\xe0e3\xc0zM\xde\xa4\xc3\xb33\xc0\x84q\x86l\xb6\xd50\xc0\xc1\xd3$\xd8\x0f] \xc0\xa3H\\\xf7\xe5\x1a3\xc0\xeeP3\xb5ZF2\xc0!O6\xd0\x9d"3\xc0\x01\x98\xdf\xb2\xf1\xba,\xc0\x00VL[\x81\x013\xc0\x00c\xaa\x8bz\x143\xc0\xbb\x8c\x06\x11\x11D3\xc0\xf4\x8d\xee\xae\xff\xb6.\xc0%k\xac\xb3Mm3\xc0\\g\xd5\xf0m+3\xc0\x1c\x80pC\x8b\xa92\xc0m\xf0\x82\xd07\x0f2\xc0\n\xfa\xd34\xe2\xc01\xc0J\x88\x1d\x94\xed\xf91\xc0GW\xcd\xe7\xc3\xe41\xc0\x87\xb5v%\x16\xf42\xc0\xda\x90\x00Q\xd6\x023\xc0\xa6!\x9f\xd7\n\xe11\xc0\xed\x0b\xdc=\xa9s3\xc0\xdc\xf0K\xc4\x8f>0\xc0\xd0\xf6\xe5\x01\x0e30\xc0d\x19\xf2\xaa\x17\xe61\xc0\xd75\xec\xe3d\xf93\xc0w\xc3\xfd\xd1\x1e\xf13\xc00\x10\x1f99\x002\xc0w\x8e+\xcd\x12@3\xc0\x19\x0bXU\xcd82\xc0\x8e&\xdf\x04;\xe82\xc0\xeb)<{\xe0\xdb2\xc0\x1c\x0c\xda`7\x002\xc0\x00d\x84\xa8Ph/\xc0m\xac\xe9\x02\xdb\xc72\xc0\xb61fh\x95:0\xc0`LC\x86\xb4\xef2\xc0\x11Z@\xfc\xc4\x063\xc0(<\xce\xc1\x0b52\xc0\x8d2:\xebor+\xc0wb\xa8\xc0\x8cG3\xc0\xe4\xac\xd5\xe8\x8b\xff2\xc0\xed\x80\x13\xf1\xe8\x1b/\xc0\x7f\xd7\x96w\xb5\n3\xc0\xe6\xd9X3\xf1\xb10\xc0\xe2&\xae\t\x8f\xda \xc07{\x1f>tQ3\xc0\xb8\xbeu#\xab\xb80\xc0G\xcf\xd61\xa7H/\xc0\xf8\xa5\xda\xcc\x87s3\xc0\xf8\x0cYG\x13\xb33\xc0\x90/\xeb.\x88\xbd0\xc0\xc5X\xfa\xc4\xba\x9e1\xc0C^\x824\xf22-\xc0\x85\xcd\x04\x04\xa4\r3\xc0H\xc8J\xd6\xf922\xc0\xd8Wn\xac(\x173\xc0\xc1^\xe2\x15\xa1c2\xc0\x7f2x\x87m\x842\xc0\xbc\x7f\xdfq\xb1\xd12\xc0\xb4\\\xc7;\xfd$2\xc0\x93\xa3;m\xc8\xeb2\xc0\xf9\x19\xcb&\xdf\xa2\xe7\xbfK\xce\x80\x9ef\x0c!\xc0aK\t\xa9\x97\xad$\xc0\xc3=\xda?\xfd\xa0.\xc0\x96 \xea\x8cE\x82!\xc0\xb1\x88\x8aDYA2\xc0Da\x90\xc0W\xa0.\xc0<~\xf7\xcb\xc0\x85/\xc0-\xbe\xbf\xce\xf5t#\xc0\xb2\xfd\x14\x84\x15\xa62\xc0"M\x12\xa9\xf6\x0e2\xc0\x90zA\xac\xd3\xde1\xc0p\xf0\xd4\xc2\r\x07-\xc0\xa4\xb2\x1d#r\x91/\xc0\x8f\x816)\xb1\xd22\xc0\x07E\x9d\xb5\xb6\xb22\xc0Ggr\xed?y3\xc0\x84u\xbb\xcc\xd9\xf22\xc0\x8b\x83&\x04,H2\xc0d\x08\x17L\x9b\xd42\xc0|}\x17\xc9\x19\x0b3\xc0\x0f\xbd\x0e\xb7b\x193\xc0P\x8a\xach\xe7\x86"\xc02>\x9a\xfa\xc4*3\xc0\x7f\x86DY\x0e\x0b3\xc0^/H\xcc\x94(\x1b\xc0\xe0\xacB\xde\xf9\x05/\xc0\x15#\xc1u\x91\x07-\xc0q\xbcP\x12T\x0b\x1b\xc0\xda>g0U\xb70\xc0k`\x95f\xe2\x162\xc0/\'\xa0\xc3E\x922\xc0\xe4\xc2\x13L\x93\xb90\xc0\x9f\xd4\xa3\xdd\xfa\xe7*\xc0\xe0^n\xc9\xd9T#\xc0\xe6\xcd\xad^e\xe8-\xc0\x00d\x84\xa8Ph/\xc0\xa5\x91\xc7E\xf6\xe42\xc0\x8b\xff\x95x\x10\xab0\xc0\x17\xab\xb1xZ 3\xc0\x03\xc0\xcb\xd5\xe0\xbc0\xc02\x97\xf3\n\x17\xaf0\xc0\xc0o\x97\x95\xbb?"\xc0n\xa8\\@\xcb20\xc0\xb3]}\xb0kj3\xc0\xb1q4\xb4!\xeb1\xc0{}\x1f7\x9bt/\xc0\xf7\xbb"\xdf)\x102\xc0\xf8\xe1\x01\x92\xf2\xca3\xc0\xb6,\x99\x1fh\t2\xc0\xc2\xdazH\xc7\x941\xc0w\x82\xc0\xc2\xeb\xdd \xc0\xfc\xcfh\xda\xfez3\xc0\xcd>\x0f\xe4\x0e=3\xc0}\x8e\x8b\xb4+\x83$\xc0wE\xfc&\x151$\xc0\xe4G\xa3\xbb8f\xea\xbf\x05%\x122\x14\x1b"\xc0@\xb5?.QH/\xc0\x7f\xa1\x89*\x8e\xd83\xc0q<\xce\xc42\x0e3\xc0\xd6\xf7\xb2/\xe2\xc3"\xc05E\xc6+H\xaf0\xc0\xdd\xd7;\xe73\xaf3\xc0\x94\xca\xfei:\r2\xc0>\xcd\xc4+\x9dS2\xc0\xf0PY\xa7\xea\xd32\xc0\xf5\xc4\xfb\xf9\xb1\xff2\xc0\x8cL\xd4iwT0\xc0v\x8c\xf8\xab\x15(3\xc0\x9d\xb7\x83\xe9>\x7f+\xc05\xcc-\xc6\xd5\xc92\xc0\xca\x95C)\xf4\xa5 \xc01\x1f\x03\xeb\xbeM3\xc0\x9eE1\xbdH#2\xc0\x95r\xebx9\xf6/\xc0:\xeb\x1e\xd4\x8e\xc70\xc0g\xa8\xad=L/3\xc0Mk\x1e\x99\xa2+-\xc0\x8db:\x15\xf5\xe22\xc0H\xffS\x99\xb0L3\xc0\x0fTs|\x01u/\xc0bO\x1d\x9a\xd1\x132\xc0\xf1`\\\x1e\x87/3\xc0\xac7z\xd32\x153\xc0>\xcd\xc4+\x9dS2\xc0K\xc1\x028\x19\xb31\xc0\x91\xc9\x87\xf2\x8c\xc72\xc0~\xf9\x80\xe4\xcc\xc81\xc0\xd2\xe6X\x8d\x15c3\xc0R\xe8\xa8Q\xb8/3\xc0Bi5\xa3q\x053\xc0h\xbb\xf7G\xdd\x833\xc0\x1e\xf0uZ~\xd32\xc09\xa3x[\x8d\xe12\xc0@\xb5?.QH/\xc0x\xce\xc4K\x82&2\xc03\tb\xc8A\x140\xc0\xf6i/}\xdb01\xc0\xae\xbf\xea\x7f5\xec2\xc0\xafj\x12u}\x802\xc0q8\xce\xcb\xaf\xf71\xc0\xb1\xdac\xdc\xf4\xa8/\xc0 s?*\x17h3\xc0K\xff\xc2.\x97\xe52\xc0e\xca!G\x99\x11-\xc02R\xbc\xb0wC\x1c\xc0\x14\x0fE\x17\x15\x0b3\xc0\xd9k,\xe8h\xd82\xc0\xe6\x8cV\x7f\xae\xe12\xc0F\xf7\x88\xacN\x1e1\xc0@\xae\x1d\xe0\xdd:!\xc0<\xf8\xdd\x98K\xdc2\xc0\x9f^\x80\n\'\xd12\xc0I\xf2H\xbe\x85\x173\xc0\x97N\x7fj\x12\x84.\xc04p\xban;\xc82\xc0\x9c?\xaa2\x00\xc82\xc0\xe0\xacB\xde\xf9\x05/\xc0\x8d\xa2\x19\xdfB=-\xc0\xa8\x1a\x17\rp83\xc0\xf2Y\xd0\xc4\x1b\r-\xc0\xc9\xab=\xfd\x9d73\xc0o\xc5\xfaN\xdaK2\xc0qZ[\t\x00\xae2\xc0r\xb0}\xb67%3\xc075-\x9bi8\'\xc0\x16C\x19\xce\xd9\xd60\xc0h\x9a/b\x84/2\xc0\xe4/\xe7)\xc3\xf43\xc0\xab\xb1\xca;@\xee2\xc0s\xf2S\x88-\xbb+\xc0\xc2\xdazH\xc7\x941\xc0F\x9a\xba\xb5\x02\xf21\xc0\xee\x18\xf4\xa3\xa1\x182\xc0\xfb\x9f\x17s\xbc\xe72\xc0\xfb_\xc6\x80\xa0\xd80\xc0\xe6\x061~\x0fO/\xc0m\x91w]\x9c\xdd3\xc0@\xea\xfc\x91\x13V/\xc0x\xc5J \x8c/3\xc0\xd6\xfe\xf5P\xf3:3\xc0\x11\x97\x1f\xfa\\\xc72\xc0\xc0\xd5\x01\xf6\xdd\xdc0\xc0\xaa\xcf\xa4\x17\x86q-\xc0\xa3.\xfbSa\x90+\xc0\xb1\x00\xa0\x19\xefl-\xc0\xf9"Zs\xd4\xa02\xc0j\xdeO\xe5E\xd60\xc0.\xf9\x8c\xe26\xec-\xc0`-\xbb\xd3\xb05-\xc09&\xd3\xccz\xdf1\xc0J+k\xe7\x86(3\xc0e\xb8\x80#n\x0c2\xc0t\xdb#\xfa2\xee.\xc0\x98\xa2\xa6\xec\\\x163\xc0\xf6ULXU\x1e1\xc0\xbe\x88A7\xcd\xf1 \xc0RfL\x9bj\x15-\xc0\x04\x08\xac\xcd\x0c\x043\xc0\x18s9\xda\xb5\xed2\xc0\xee\xc5\xcb\x94\xbd\x85%\xc0A\x89\xdduo1/\xc0Nw\xa4sH\xf4,\xc0*gJ\xdcX\xbc1\xc0\xc2\xd92l\x9a\xf41\xc0\xb8\x91)\xceT\xfa1\xc0\xa0l)\x08\\\xb40\xc0\x8fk\xf0\x01\x84\x853\xc0\xcc\xb6ULL\x1c3\xc0\xec^u\x07\xbd}2\xc0\xb5\x85\xbd\x16k\x122\xc0\x99;%\x82\xc5\xd62\xc0\xf9N\xc4Y\x01\xe81\xc0\xbc\xce\xc4\xea\x1b\x7f/\xc0N\xa1\xdf\xcc/\xd82\xc0\xebY\xf0K\xe8\x1c3\xc0\xe0\xc8\x08\x12M\x182\xc0\xcdj;\xa8\x93\xc61\xc0t\xe5\x01+\x10\xe11\xc0E\xfc+\x92\x90d-\xc0\xf4E?(\x19$3\xc0\xa3\xbe++\xebk-\xc0\xe2\x18\xc9\xfe\xf8\xc21\xc0\x97\x11\xd4\xbcHH$\xc0YL\xf4\xde"\xe9.\xc0!l$\xe6\xcfN0\xc0\xc16\xd6\xa5V\xd81\xc0yT\xd79\xd5\x173\xc0m \xc0\xab\xbco \xc0~h\x10\xb7\xca+3\xc0#\xb5?D\xba\xbb1\xc0XF\x90\nJ\x0c2\xc0\x7f\x81%\xc08\x0b-\xc0\xe7c%\xfd\xfe\xc2/\xc0B=s\x1eD\x0b \xc0\x94\x93\x95b\\\x99 \xc0\xc2mO\xffO\x1d2\xc0\x93a\xfa\xc8`\xcc3\xc0\x0fn\x9f\xd6\xd2\x830\xc0\xa1\x15\x83\x1b\xf7Y0\xc0\xad7\xc3\xea\x99@#\xc0\x088\x00\x96!\xfe2\xc0\x01\xe6&\x98t%3\xc0O~$\xebZ\x1f2\xc0f\xf9\xc2\xef\xea\xb6-\xc0\x90M\xb1\xdfs\xf81\xc0\x89\xc2\x9a\xf5\xb333\xc0\xf42690\xe5!\xc0\xc6\x9em\xd1><3\xc0(w\xa8\x95+ 3\xc0\x0b\x0b\x95\xf5Y\x95/\xc0+[\x99\x99\xe1\x1a0\xc0x\xf4\x08\x8a\x7f\xeb2\xc0\x1f\xda1i\xce\xbe2\xc0\xe2\x19\xe4RY\xec2\xc0e\x18Z\xf8\xc7\xbf3\xc0&\x94u<\x0f\xb6-\xc0A=\xf6&\x1e\xc03\xc0\xe4\x0exsZ\x102\xc0\xcc\xddxP}\x0f2\xc00\x12\x88\xd8\xa4\x1a2\xc0%/\xf8hl\x0f2\xc0o+\x9d%\x05\x192\xc0\x04\xbaHq\xfa\x1a2\xc0\xbbO\xf2u\xc9\x0c2\xc0+\xe2\xb93\x89\n2\xc0\xed\x95\x15p\xac)2\xc0\x8fP\xf1yv_\'\xc0\x02@\xfb\xdb\xfb\x0c#\xc09\x9f\xd5\x0eJf/\xc0#\xecJ\x93k\xf91\xc0\x04\x0b\x04\x87\xa1\xf61\xc0\xe2gG\xc3\x92%#\xc0*\xe4\x8e\xa5\x15\xf31\xc0j\xfdY+\x8a\xc5,\xc0\xd3\xce_\x01\xb7\xef3\xc0\xc1\x8cs \xb582\xc0\xa5\x05&\xa9O\x1f2\xc0\x0bV\x9b=\xe6\xfb1\xc0\xb3\xf0\xd3\xc4\xe3\xfe1\xc0\x90r\xdc!\xda(-\xc0\xb4I\xf0\xbd\xd3#2\xc0\xe09\xd6&H\x1d-\xc0\xed.\x04\x03\x16\xf41\xc0@g\t\x96\xbc\n/\xc0N\x18\xe4\x95\x04\x16/\xc0)7\x80\x91y\x152\xc0\xf0\xdc\xb4\x9bN\r!\xc0\xf6\xbb\x14\xf9\xa8\x172\xc0\xc3\x9c4{\x80\xaf3\xc0\xbd2|T\xc3\xad3\xc0\x91ZZU_\x192\xc0\xd4L\xad\xf2\xb4\xef3\xc0(\t$\x98\xf4%2\xc0}\xfd/\xe0\xe8\xa53\xc0\x95a%\xfd7\xe61\xc0\xcf\xa8f\xb3j\x012\xc08\x0c~\xee\xbe\xfa1\xc0\xe5R\xb1\xcb\xde\xf91\xc02Z\xa4+\x1b/2\xc0\xc3\xa2b\\\xa1\xe8/\xc02\nhK\xc2\xf91\xc0\x88Y\xb5\xf4&"2\xc0\xc1\x9d\n\xb6E\xf80\xc0\xf66\xff\x1f\xe9:2\xc0\xb8\xb1\x05z\r\xe4/\xc04|s>\x13\x98\xe9\xbf\x036\xc9\xfc \xf71\xc0\x1b\xe0]\x1c\x9c\xf41\xc0\xb2\x0f([\xd9\x93$\xc0O=8H@A2\xc0\xfc\x99AY\x0b\x9e$\xc0\xcc\xcb\n8\x0c\xb5$\xc0\x8b\xfc\x9b\xe7\xe8i3\xc0\x94\t\x10\xe4)\xd71\xc0\xdbqu\xbc\xa9\xb70\xc0\xc5OTq"\xb80\xc0;BV\xaf>\xb60\xc0\xafM\x15\xc8f\xe51\xc0^8\xe6\x94\x18\xb30\xc0\xd6\xd5aB\xdd\xb90\xc0\x15\xb4\x9c\xc9\x84\xb10\xc0\xb69]!]R2\xc0\x7f^\xbb[\xba@0\xc0\x88\xd03;E\xb91\xc0\x8cu\x94\xd6\xf5O$\xc0\xc0\x03\xa5@=I2\xc0\xceu\xcbY\xf8K2\xc0\xb2\xbe\xae\x04\x05\x06\x1c\xc0\xdcta^\x87\xc00\xc0\xf9\xbf\xf5\xaf_\xba,\xc0\x8a\xdbg\rq\xbc0\xc0\xaej_\xb2b\xe81\xc0\xc3\xa9\xbf~K\xd50\xc0<\xaa\xfd\x8e`N-\xc0h\xf2\x9f\xe4t\xa00\xc0\x0bk\x11 \x80\x1a/\xc0\xcb\xfd\xc7\x7f\x9eg2\xc0\xdb8\xc8b\xcf</\xc0"qO\x81EC-\xc0\xf8s\xefR\x80\xa40\xc0\xe8m\xfbk\x94d2\xc0\xa0\xa14\xb6\xaa#!\xc0\x0c;\xb4\x02\xda\xbc1\xc0x\xbc\x95\x18\xc7\xba1\xc0\xb3\xb9\x19\xbc\x12\xb6#\xc0r \\\x19\xa2\xc11\xc0\x93\xa3\xf0\xa7k\xbe1\xc0Q\rSa\x15\x8b1\xc0~\xf4Kj\xa3\x881\xc0\xcd\x96\xf3\x1d\xca\x96&\xc0)a@\xfa\xbc|"\xc0\xa7-\xa7vw\xca1\xc0L\x8a`ai\xbe2\xc0\xd1\x1cg\xccq\x802\xc0k\x9d)\xda\xf0\x7f2\xc0\xe9\xd81\x89\n\x892\xc0\xd3V\xeft&\xc21\xc0\x0ca,2\xee\xbe1\xc0\xf4\x8d\xee\xae\xff\xb6.\xc0-\xd5\xe8\x85\xe5\x8f,\xc0\xb9yQf\x9a\r1\xc0\xc6/\x8c\xcc>\xc4-\xc0X\r\xc4G\x98l3\xc0\xd0| \xb9\x97H-\xc0s\x17\xad\x8d\xa2\xe52\xc0\x9b\xff\x12\xb4)\xdc,\xc0\xd3(\xdd[o\x1d/\xc0\x9d\x01#\x01\xbbc1\xc0l\xbf=\xae\xfbo3\xc0C\x01\x0c\xb2\xefj3\xc0\x8a\x9c\x04\xd4\xc5\xf02\xc0\x19\xc4\xb9%\xe9\x1d0\xc0\xcd>\x0f\xe4\x0e=3\xc0m\x87\xb5\x92\x99v3\xc0\xdb\x13N\x82K"0\xc0#\xf02\x9f\xa6\'3\xc0\xe0j\xe9b\xfb03\xc0JG\x9d\x80\xdap3\xc06)\xc4\xd3g$3\xc0\\`F\xda\xa6\xa9/\xc0K\x1a\xdav\xd5Z0\xc0G\x83\x91\x9aw9\x1e\xc0\x83\x8d\x8e\xfb\xcd\x823\xc0$\xb89\xaa\xb3\xdf2\xc0\xd7\xf0\xebK+^0\xc0}\xb0\x17{\x12\xd92\xc0\xf2A\\\x84C\xa90\xc0\xa1\x97\x85a\xf8\xf12\xc0\x80\x852+#\x130\xc0>55\xe4\xc7\xee2\xc0\x0e\x90\xedI\xf3\xe82\xc0v\xdb\xa9\xb2\x19\x9d0\xc0S/\x03*\xe4\xf52\xc0\xa7$g\x05\xc1=3\xc0\x9b^/\xa7\xdf\xc30\xc0-BJr\x1b\x10/\xc0!\xfdE\xc2\xf3\x10-\xc0hT~>\xbfL3\xc0\xaf4\xe3H\x83%!\xc0\xf0>G\xef\x8c\x0e3\xc0T\x88\xa0\x19\x8490\xc0\xe6u\xdbi\xd7\xa4.\xc0\xc2\xe8K\xe5\xc220\xc0\xe5-^\x02\xc6>0\xc0\xb9\x9b\x18\x9f{\x150\xc0_0\x0b\xc8t\xe72\xc0\xfaH\xcd\x08\x9b\xea2\xc0\xba\xe69\xb5~\xed2\xc0\x82\xb2\x85n0\x0b3\xc0\xf7\xb1\xd4\xab\xe4\x143\xc0\xd7Pj\xe4\xf1\x1a3\xc0\xd2\xf6\x19\xb3\xb5\x94-\xc0\x91\xc4\x96\x7f\x137-\xc0\x89b\xa0N\x8f\xfa/\xc0>\x97fA\x91L0\xc0\xc6\x10\x9d#E\x040\xc0|\x8e%\x0b\xce\x92+\xc0=\xe4\x96\xf2\xe1\xc4/\xc0\xca\x00\xb6\xa1\xf4<0\xc0r\x95\xd9\x9b\xcd]3\xc0\x15cA\x0e_7$\xc0\x04se\x86\xdc\x1c3\xc0\xfcs\x82\xe9y\x010\xc0f=\x98\xd0<\n3\xc0\xec\xd3\xda\xe3\xce\x932\xc0\x8e&\xdf\x04;\xe82\xc0\xb3\xa7\xf0\xb8\xfa\xfc2\xc0UY\x05*a\xf92\xc0\xcb\xff\xf8\xd6\xe3\xf92\xc0r\xf3\xf1!b\x803\xc0\xed\x95\x89yk\x193\xc0\x9b\xf4\x86\xa3t\x0c3\xc0}!\x81\xd6\xe1\x163\xc0\x13\x9a\xd7\xab\xa2>3\xc0c\x11\x99Qf\xd42\xc0\xaa\xbeK\x9d\x9c\x040\xc03\tb\xc8A\x140\xc0Q\x0e\x9f\xd4\xc9+3\xc0_\xd8-#g\xdb2\xc0\x18\xad\xf4\xba\x03\xb92\xc0\xbf\x01J\x88\xcc\xb92\xc0\xa0\x97\xcb\xc6G\xa30\xc0\x88>i\x1b\xcb.3\xc0\x88L\x918a\xbc2\xc0Y\x15\x9c:o\xbc2\xc0\xd4\x9c\xcd-u-3\xc0<\x9a:\x9eG\xfd2\xc0({\x08x\x15\xff2\xc0\xce\x18\xacK\xa0\xe92\xc0\x83`wX@\xf52\xc0U\xa7\xe5\xb0\x7f03\xc0@.?\xdd+\xcb2\xc0\\28;g\x1f3\xc0\xf0\xcdI\x00\x98\xdf$\xc09s\xb1\x81W43\xc0\xa3G\xf2\xc7\xba\xcc2\xc0\xb3S\xc5\xe7-\x16!\xc0\xaei\x8c\x8d\xab\xd22\xc0(\\\xeb\xd7\xa3E3\xc02\x7f\xb0\xce\xecM3\xc0\x07\x98\xf6ll\xb82\xc0\xb2K1\x11\x8cD3\xc0h\x06\x04\xd5\x9943\xc0rJ\x96\x90fG3\xc0>\xf6\xdbp\xf8\xb72\xc0eC\xee*\xa6\xc12\xc0\xc6\x1a\xe8\x1fI\xcc2\xc0\x07#\xbbW\xdc]3\xc0\xcb\xd53\xdf\x83\x163\xc0j:O.\xaej3\xc0}\x89\xee\xb6\xaeS3\xc0\xce\x98Zm\xe7\xf72\xc08,6!6\xc72\xc0\xfc\x87\xaa\xc9/\x872\xc0\xd3jq1\xd1"3\xc0\x12\xa4k\xaf\xdew2\xc0\xdc&\xf5\xf0\xfb|2\xc0\xd4\xb1\'3\xa2\xea2\xc0M\x1d\xf0\xdf\xe0$3\xc0n{;S\t\n3\xc0W\xe6\xf0l\xb9\x852\xc0\xd9\xf5\xfd2\xc1&3\xc0\x03\x82 \x98\xa7\xd72\xc0\xe3\xe2bXL\xe72\xc0\x8aE\xc7\x89;y3\xc0s\xe3\xa9P\xb6\xf72\xc0\xfe@\x10]\xba\'3\xc0\xc86\x84f\xde\xd02\xc0\xe4QZ3\xb4U3\xc0\xfb_\x8f\x07\xbcm3\xc0\x05Y\x1ax\xe1\xd42\xc0X\xf3\x15\x97fs3\xc0B\xb5\xbf\x1aOf3\xc08\xd1\xd4\xe0d\x003\xc0\xa3\x95;w\xbal3\xc0\x0c\xbd%\']\xd32\xc0\x91J\xd9\xf5\x8f\xe72\xc0V\xdf\x96w\xe4p3\xc0yJ\xefYN\xf22\xc0\xdd\xfa#\x133\xd62\xc0\x02\xb5Cm\xdd23\xc0\xdb\x03\xdbg\x12\xdc2\xc0\x074yo\xd6\xfe2\xc0:b\x026\xe9\xeb2\xc09q\x0e\x06\x1b\n3\xc0#\x03\x83X\xab;3\xc0,6<@\xf7\x023\xc0v\x89P\'Q\xdb2\xc0X\xf3\x15\x97fs3\xc0J\xde\xf5\xb3\xfb\xd62\xc0\xdd\xb2\x03\xb7{\xe42\xc0\x8d\xac\xe9\xb7t\xd52\xc0=\xaf2\xb0\x93\xe0(\xc0\x88X\xd1L\x11\xeb3\xc0\xf94G=\x8a22\xc0+}\xdaF\xf8\xfa2\xc0\x17\xdfdoV\xbb1\xc0\x0c&\x82\x14\xd3\xf12\xc0\xd8\n\x1f\xcc\xcb\xca3\xc0\x17\xa6\x12x\xf3\xc1,\xc0\x9b;\xd6Az-.\xc0\x9c\xd6\x1bDL\x01!\xc0\x0b\x07\xd4{\xee\xc72\xc0\t\x056!\xc3*2\xc0\xaa\xd9\xe4\x19\xa4\xc9!\xc0z\xbb\xb8\x125\xc21\xc0i\x05Wwp\xd22\xc0-\xa3w0?U0\xc0\xf6s:\x94L\xd62\xc0D\xcb\x95%\\\x02!\xc0 \x8a\x83\x01\xec\xa5%\xc0\x85\x14\rg\x0bH2\xc0\xb3y\xa7\xc6\x9cR3\xc0\x97\x8c\x14\x85l\xa62\xc07\xc1\xa4\xac>^3\xc0\xf1\xc1&\x97\xfeU#\xc0\xfa\xe7b3\x9a\x0e/\xc0}\x8e\xeaG\x02L3\xc0\x18\x9e\xd9\xe3E\xde1\xc0>\x11;,\xa7\'%\xc0\xac7z\xd32\x153\xc0c\xc2x1\xf7\xd10\xc0\xb5\xf1\xc6\x9f\x10\x19\x1c\xc0\xbb\xba\x9cPA\x0b3\xc0C!\x13\t\xf1\x962\xc0G\xd0N\xeb\xa593\xc0\x16\xf3\xa2\xc6\x89`1\xc0\x7fy\t\x0b\x14\x8a#\xc0\xf2[f\xea\xbf\xe91\xc0\xf3D\x9a\x8b\x18\x1d3\xc0\xd4?(\x01\x04\xe62\xc0\xdc\x9c\xe9`r\'3\xc0\xd8$\xcf\x17\xd3!3\xc0\xd4,\x7f\tE\x8d2\xc04)J\x08\x1c\x113\xc0\xa0_r\x16\xf9\xb20\xc0\xadH\xde##o.\xc0\xd2\xf50\x84\x9f\x082\xc0\x95\xef\xcc\xf6a\x823\xc0)\x8a\xa5\x05er\'\xc0kr\x99a\xc6\x01,\xc0T\xe2\xd3\x95\xfe\xc51\xc0ew\x1e\x04\x93u/\xc0DI \xd3i\xc21\xc0\xad\xc0b\xe2(\x0c3\xc0\x86\xe3\xa1o\xb3\xaf-\xc0\xb8\xc6mh\x0c\x97.\xc0\x04\xfb\xb1\x9fM.3\xc0\x16\x86I\xcb\xdf\x8b\x19\xc0\xaf\xff\xa2\xd5Xb3\xc0o\xd9G\xb8\xfc\x843\xc0\x7f)\x7f\xa4\x89M1\xc0\xed\xbcq <\xd6*\xc0\x8fm\xd8H\x81G3\xc0\x9a\xa1\xc22\xa6b3\xc0A\x1e\x15\xa4^\xd7/\xc0PM\x16\rE\xde#\xc0|&\xea\xc9\x84\x82+\xc0\xc0nj\xad\x86\x950\xc0\xefuj\x03\x1c\x14/\xc0\xd6\xdf\x9f\x13^\x81-\xc0\xd3\xfc,i\xaf\xf22\xc0C\x00\xe8\xdf\xc4\x8a0\xc0 \xe1\xde\x82wJ,\xc0\x84\xf57\xe3\x8f\xb5.\xc0*\x1f`\x95K\xe42\xc0\xc9\xb7^\xcdX;/\xc0K\x9b\x16o\xa1\t0\xc0\xf7y\x13lPm-\xc0\xc2\x9fR7\xa3\xff2\xc0\xbf\\\xc5\x9a\xef\x003\xc0Q\xd5$8\x07\xf4,\xc0\x8c\xb2\x08\xbaxD\x1c\xc0"\xd55| \xf4/\xc0\x13\xa4\x84\xfdH=-\xc0w\x97\x02\x83@\xcb\x1b\xc0\xf5\xb77\xee\x12M-\xc0\\\xae\xe1\xba\xab\x8c/\xc0\x99\x87\xcd\xf0\x9b\xba1\xc0\x1c\x01\xa0@\xa6\x040\xc0J\xcc\xd6\xca\x1c\xad1\xc0\xa6\x0124\x9eH/\xc0\xd6\n\x00K\x1b\xa0.\xc0\x86]\xd1~\xa1\xe61\xc0\x07<U\xea|\x173\xc0\xef+PT\x8aq/\xc0\xa7I_\x04\x1c\xaf0\xc0du\xa3\xb8\x03\xe4!\xc0\xa5\x9a\xea/\xf0\xae3\xc0\xc0\x02\xac <\x10\x1e\xc0\x19_jt\x92\xfc2\xc0"\x97vl\x0c\x96*\xc0\xaf\x90\x0b\xa7w)3\xc0\xfe\rP\x05!\xd60\xc0\xf3r\xf4\xa7\x15s \xc0\xc6u\xe2f5\x83/\xc0\xd9\x91}\xfa)_2\xc0\xb2:\xe9e\xe4B0\xc0\x1f\x92\xae%\x19\x86.\xc0\x87\xe6\xbc\xddnN3\xc0\t\x7f\xe0l\xc6\xc8\x1a\xc0R\x96x\x1b\xb9\x1c3\xc0\x16\xc1\t\xe8\x8c\x19"\xc0\x9d\xd4\x9b^\xe3\xc50\xc0\x05\x94\x063\xd2\x042\xc0\x01\xd0\xf2\xbb2\xa4.\xc0\xe5b[U|\xf62\xc0\x0c \xf7.\xdc\xc81\xc0zM\xde\xa4\xc3\xb33\xc0[\x1ds\xfe3d-\xc0;I:\x02\x8e#2\xc0\x1ePY\xc3o\x8e$\xc0\xb6]\x00U\x9b}2\xc0\xed=\xfc\xed@p1\xc0\xb5&_\xd7\x13\xdd!\xc0g\xee\x9f\xfd>\x0f2\xc04\xc7t\x9f;5,\xc0\xda\xf0\xe2\xf3z%$\xc0\x16]\xc9\n\xb5\x07!\xc0\xbd.H\to\xec2\xc0\x1d\x8e\xd3?c\xce2\xc0\x8d\x18\xe6\xff\xd2K!\xc0\xb8\xacH\x9eg\x0b3\xc0\xea^\xa5\x80\x92A3\xc0\xa4\xc2\xc6(\x04F-\xc0\xf3XW\x13\xe6\xf7.\xc0\xe0s,\xdf\xbe\x15/\xc03\xa5]vD\x9d\x12\xc0_\xa3\xd7\xe2\x13+/\xc0\x1a\xe28\x93\xb1\x163\xc0\xce\xfe\xc6\xff\xf1\x132\xc0\'i{\x13a\x842\xc0\xdf>VAwq&\xc06Y\x8a\xe0<\xb42\xc0\x80\xf1\xe2\xe8R\xbf1\xc0|=\x1b,\xd1D3\xc0\xf6\x13\xfe\xe5K\'3\xc0/\xda\xb8&u\x053\xc0m\x1d\x16\x93\xf1\x003\xc0\xfde\xa3_m>3\xc05\xa7/\xe36\xfc/\xc0\xf6F\xb6\r\xeb\xc21\xc0\xdb@\x11\x81, 3\xc0\xf7\xad\x94g\xed\xa01\xc0!\'\xe0\x89\xc8\xc12\xc0s\xe1u\xf8\xdbZ,\xc0\x11X6\xe3\xf5u-\xc0^*A\x95:\xca2\xc0)\xa7\x9a\xc1j\xb21\xc0\xd7J\x12t\xc5!3\xc0\xd9k\xf6 \x92\x113\xc0^*A\x95:\xca2\xc0\xb7\x06\xa16\xa4\xf01\xc0\x83\x8d\x8e\xfb\xcd\x823\xc0\xf1\x80\xd4K&\xb90\xc0&\x0e\xbf\xd8\xf9\xf02\xc0\x87\x89t#]\xf31\xc0\xc3\x84\xa4\xa8\xb1\xcd2\xc0\x8c1\xac\xcb\x04\xb6%\xc0_\xa5\x81\xdc\xfd\xfc1\xc0u\xf2v\xdc)\xb50\xc0\xbd\x98\xc1Y\xbc\xf51\xc0\t\x81&_\x15\xf91\xc0\xb5:\xa9\xe6\xfc\x881\xc0R \x1d\xcd\x8c\xeb2\xc0Dd9\xa7Q03\xc0X\xd7k\xa9\xd8\xe62\xc0\x05\x86]"+\xbc2\xc0\xf7M\xc4G\xf5\x7f3\xc0\x88i\xce\xa2\xbaU$\xc0v\xb6 \xb2z\x973\xc0\xb2:\xe9e\xe4B0\xc0\x81\xb0O\x96<\xff2\xc0f\xf2K\xe8\xe1\xe12\xc0y2RT\x96A"\xc0\'\xa3\nM(>!\xc0\x89\x91\x8c\x06-\xe21\xc0$t\x84\x15\xa5\xb81\xc0/\xd3\xcd\xa15\xd32\xc0\xa0\xb3s\x1e\t\xe3(\xc0u\xe2bK\xf4\xc9&\xc0\xdf\xea\xc2X\xde\xe50\xc0F\xe6e\x03Qf \xc0X\r\xc4G\x98l3\xc0\xd2\xaa\xff\xdf\xf7\xba1\xc0\xda\x8d\xe0[/\x16!\xc0\x80\xab|\xa1I\x8c1\xc0\xc1\xa0b\x1d!\xbd1\xc0\x9d\xacM5\xf3A)\xc00>35Q6-\xc0\xe6\xbc\xf5\xee\x87\x01.\xc08:G\x11\xf6\xea2\xc0\xa4\x16r\x99\xd0\x0f2\xc0k\xa5\xe2\xa3\xfd\xb72\xc0n\xc3\x0b\x87i\x192\xc09\x94z)\xe2\xed1\xc0\xa2\xcc\xa3e8\n!\xc0\xd2\xaa\xff\xdf\xf7\xba1\xc0N\x82\xfc\xf4rN(\xc0\x95\xb4\x04\r.\xf92\xc0\x88OA)\xb6\xd51\xc0\x15#E7\x06\xb60\xc0\xd5\x009\x9c.\xe11\xc0\xcc\xc1\xd9\x93\x06\xe3\x1c\xc0_\xa4\x00\x08%#$\xc0*\xef$\xb8\xf7\x032\xc0F\x98\x8f\x89\x8c\x813\xc0L\xbc\xdd={\xf92\xc0\xbd\x9c\xea%b\xc32\xc0\xf1\xa7#;\x18\xe71\xc0\xa1\x01\xcdq\xd8\xbc1\xc0\xbe\xb9\xaa)\x85\xdb2\xc0\xe3\x119\x03\xf5\x0f2\xc0"\x84H\x13\xc8\x9c-\xc0\x90\xc5\x1ci\xbd\xc5-\xc0\x1fI\x9e\xef\xa1*3\xc0p\xa4\x02\x15\x11\x0c2\xc0\xfb\xc6zp\x05-1\xc0\n\r\xb0\xe7?\x960\xc0N\x1e\xf6^\x0f7$\xc0\xcf\x0er+\xc6\xc61\xc0\x94\xbe\x16W\x95]/\xc0)\x06\xc7\xc9V\x0b2\xc0\xf2\x11\x19\xb9\x9d\x843\xc0\xc3\xc7\xd4\xad\x07c%\xc0\xe8\xbfj\x03\x08 .\xc0\x9d\x05\x85\xa0:\x8f,\xc0\xc4\xdcv\x8c\xc7T0\xc0\xd8\xb8\xe5\xa1\x80)2\xc0\xcb\xc9\xf5Tg\x0f#\xc0a\x12\xb7`\xaa\xae0\xc0\xd3\xa2\xe5\xd3\x87\xfd1\xc0[aL\xe5\xf4\x873\xc0c\x15\x13\x9e\xba\xd42\xc0df\x0ba]z,\xc0\xdd\xc0\x06R6\xdd2\xc0\xe2\x7fQ\x0b\x97\xcb,\xc0\xd9\x9b\x7f``?3\xc05L\xa2\x8c\t\x98/\xc0\x17I\x10y\x9e\n3\xc0\xef#\x1d\xf0M\xa1,\xc0.\x94\xea\x84\xbb\xbf3\xc0h\t\xee\t2+%\xc0\xfcr\x06\xa5\xf3_0\xc0\xc1\x9e\xa2\xfa\xf1\xbb,\xc0\x0e\x87t\xdd\xdeG3\xc0\xc1\xceN\xa8\xc64-\xc0\xe0\xba]m$\xf31\xc0\x9d\xde\x13\xf4\x0fK-\xc0\xb5\xd8\xdd\xa7\xde+/\xc0\xbc\x0c\xde\xcd\xad\x120\xc0{/F\xff\x14\xe52\xc0{/F\xff\x14\xe52\xc07\xc8\nX\xe8h3\xc07Gt.\xfa\x9f0\xc0w\x9f\xaf\xe3\xd6D%\xc0\x8fe\x15_fE3\xc0\x15Y\xea\xa1M\x192\xc0\\8E\x997\x893\xc0U;\xbeh\xc9\xac#\xc0\xd6T\x91\xa9\x89\xc6+\xc01i\x1e\xe7\xfb\xe62\xc0\n\xd4\x94\x11;\xee2\xc0\xd0b|\x00\xfd\x1d2\xc0\xcac3\x92\x84\x003\xc0\x13oJh\x8e\xbb2\xc0I\x8d\x90\xa2\xfc\xf71\xc0\xc33\xd6)T\xd61\xc0\x1c\x99EM\xe680\xc0^25\xe5p<0\xc0\x9d9\xa3\xc4\x83\x103\xc0\x1b8$\xc7\x85\xeb3\xc0\x7f\x98*\xbb\xfd\xfb1\xc0\xcd\xa7\x98\xe7\x83\x052\xc08\xc4\x7fC]\xe41\xc0k\x1c\xaf`\xb9"2\xc05<\x97\xc1\x99B3\xc0\xc0J\xbfH\xf230\xc0\xad\xec\xe6\xd0\xec\xf31\xc0oA\x8c\x8f\xca90\xc0\x07\xc1\xc8\x12\xe8\xd40\xc0\x19y\xe0V\xc6$2\xc0\x8dZ"G\xf2O0\xc0~\x850g\xac\xc20\xc0!)Z2\x16\xb41\xc0\x1b8$\xc7\x85\xeb3\xc0\x93\xda\xda;r\xcb3\xc0\xed\xc3\x10\x97\xb7\x172\xc0I\xba\x02\x9a\xa3\x8c\x0b\xc0d\xfc\x8c!\xafs3\xc0\x7f\x84\x98 Rc1\xc0\xd5@Gt\xe5\x053\xc0\nm\xf0sZ\xe6/\xc0\x94O\x8cq+\xde2\xc0\x9d\xbe.\x90\xaa/0\xc0\x8c\x9a!X\xfb\x1f2\xc0\x00BdQ\r\xad/\xc0Z\xdf\xa5u\xdfN/\xc0\xb0\xf6\xa20\x1d\x1a2\xc0aR\xca\xddn/&\xc0\xfe\xc2\xc6\xea\x14\xdf(\xc0Q\x02\xc3\xea\xf3E1\xc0A\x1c\xc6\xd4\xba\x110\xc08v\xe7\xd3\x1c:0\xc0\xa2\x95\x97\xc6\xde(2\xc0\xd5l\xab\xb4f-3\xc0}\x8d2#\xfd\xc21\xc0V\xdb\xe1\xaf\xf4\xbd1\xc0\x18D>-W\xc3/\xc0F\xf7RKvi0\xc04\xdd\xdbv\xbd\x01+\xc0\xf6\x19\x98\xb3\xa4B"\xc0\xb4\xd2\xd8\xbc\xbf\xe71\xc0\xd0\x0c\x9b\xecQ\xbb2\xc0\xca_\xa6\x17>\x90,\xc0\xed\xe4+\xbd\xa0\x073\xc0u.k\xb1`b0\xc0U_E\t\x11g-\xc0%\xfb\xe9\xa3.U-\xc0(:\xb1\x07\x02(2\xc0\xe8=U0\xe153\xc0\xc1\xcf\xd6l\x7f\xbd$\xc0/m)\xdf\x99\xd4 \xc0\x07MB\xc3\xc2)3\xc0\x15\x12]\x9ej.+\xc0\xf66\xff\x1f\xe9:2\xc0nT\xbf\xa1{`1\xc0\x0c\xbe4\x86\x06R3\xc0\x92\x8b\x98\xdd\xab\x99+\xc0T\x8c\xa4\x18\xb0\xa91\xc03\x98Q^\x08A2\xc0\x91&po4U2\xc0G\xdb+\x9b\xd9\xe62\xc0\xf2\xdd^l9\xbc0\xc0\xc4LT\x8c\x1c\xa4$\xc0\xc9\x01.\x18\xfd<3\xc0\xe3\x11\xff`\x84M3\xc0#\x17\xb0-\x1e?#\xc0\xd1\xb2\xf2nh\xa0/\xc0{\xd2\xb0\xcf\xa3\t/\xc0w\xff\xd6I\xe4\x1a#\xc0\x9fWX\xb9\x84\xf22\xc0\xbc\xee\xfe3\xaa\xa33\xc02\x8a\'\xe1_\\3\xc0\xd2c:\x9b|\xa7$\xc0]j\xfb\xb4\x02\xf62\xc0C\x0e\x83\xa2\xff\xfc2\xc0\xc2\xf2b`\xdc\xda.\xc0\x15\xf2\x90u4\xf92\xc0\xa1u\x10-\x8e\xeb2\xc0\xa1\xb9\x9b\x15\xba9/\xc0\xca,<~\x15\x1f\x1c\xc0\xe3[nBk\xc53\xc0\xf9\xbf\xf5\xaf_\xba,\xc0\xcf\x81\xfd\x02\r\xf62\xc0-\xf5\x03\x12KK#\xc0\x12:\xd9\xf7R\xde1\xc0U\x17\xb7\xce\x12\xe42\xc0\x80\x0c g\xb2\xf12\xc0f\xf38\xees63\xc0hmj\xb9\x1b\xc00\xc0^\xffaLdC#\xc0\\\xfb\xf5)\x1a\xd22\xc0\xd1\xa0\x06v\x99v3\xc0\xd9l`\xaa\x80+*\xc01\x80\xdd\xae\xbc\xe82\xc0s\x8f\xb7\x9a%\xee2\xc0\xe5\x85\xf3M\x0c23\xc0\xbcp\xd3^o\x91+\xc0\xb3\x18(V\xfa\x930\xc0\xae\xe2\x9em\x04\xf12\xc0UJF\xe5l#3\xc0\xbbW\xf6T\x0f\xfc2\xc0\xc6\x12\x02\x83b\x162\xc0\x84a\x1c\t\x7f\xd92\xc0k\x16\xe6h\x0c\xd52\xc0\x94?\xc6\xc7\xf0\xc90\xc0\xa2\xa7x\x94\x8b\xd82\xc0\xc3\x1a\xcb\xb4\xbc\n$\xc0\x08\xbf[\xbe\xddb!\xc0h\x8c\xcd\x98\xb0\x9e1\xc0\x9e\x97I\x9eY\xdd1\xc0\xf9\x98\xb7\x9e9\xf3(\xc0\xc2@ b\xdd\xdf2\xc0\x8am\xef\tAV1\xc0\x9dM\xea\xb5\xe8\xeb1\xc0s\xfax[\xd7\xd93\xc0\xe0U\xd3\xec\xc4\xef2\xc0\xf0\xd1\x16\x01\xf0\xd41\xc0\xedl\xdf1\xc4J,\xc0P\xb6\xda\xac5\xc11\xc0l\xd5B\xa5(\x96/\xc0\xea\x8eV\xf6s\x13/\xc0;\xde,\\\x84\xaa%\xc0\x88L\x918a\xbc2\xc0&\xf5\x1e\xecv\xc11\xc0\xb7\xedO\x04\xea\xe92\xc0f\xf2ln\x19\xbd,\xc0x\xf1\xf9\xee\xcd]3\xc0$\x9b\x9f\x97\xfe43\xc0\xae\x17\xfe&i\x812\xc0\xc16\xd6\xa5V\xd81\xc0\x11oJc\x83\x96!\xc0@\x87-%R\xbf1\xc0h2:\x19\x92\x0f-\xc0Fx@\x97\xfb-3\xc0,\xbb3\xc5.93\xc0\xe1\x98/7#4\xf0\xbf\x15~\x8c\xf3\x12\x0b-\xc0\xc1Z\x80\x1cbI2\xc0\xf5Jy\x9f\xc0v2\xc0ZmC-\xb6l-\xc0k\xe7Q\x01\xb4;3\xc0F9\xef\xc4\xed\xff1\xc0\x9c\'\x8f)>\xfa1\xc0\x1b\xdb~y\xd3\x9d1\xc0T{\x94\'Y)1\xc0\xd6\\\xaf\x84\x83\xd9.\xc0\x9f\x04,\xd3\xedK-\xc0)\x8c\x13\xc8\x1643\xc0(}\xed\x95\x85\xcc2\xc0\n\x86{\xbc\xdai3\xc0\x86pu\xd0\x8e\xfc2\xc0\x82^\xaf\x1e\'\x0b3\xc0\xc4\xf2[x\x11J+\xc0w\x03\xed\xaa\xdf\x153\xc0\x0bTr(\xb9\xfe2\xc0_\xf8\x97\xdf\xa2e/\xc0<02\x95\xa0n0\xc0eJ\xb5\'1\xf91\xc0\xd9\xcck\xc3p\xf02\xc06\xc8i\xac\x90\xd42\xc0@\x14}8\xe1\xce.\xc0\xc5{5\x13y\xa73\xc0Z\xd7\xe9)\x0c<3\xc0hj-#\xa0i3\xc0I\x86\x05\x18\xd5\'3\xc0\x10\xbc\xaaF5\xd92\xc0\x8d.c\x0c-\xdd\x15\xc0\xbe\xad3\xefJ\x862\xc0\xe8(\x15b!\xe71\xc0\xa7W\x10\xacB\xeb\x1c\xc0\xe7"V\xdc\x87\xd12\xc0\x8a;\xc4=\xaf\xf82\xc0H\xf8\xc1\x81 \xaf#\xc0\x90\xc8\xf5?G\x8c\x19\xc02\nhK\xc2\xf91\xc0-X\x1a^\xf5\xa63\xc0\x0c\xb401< 3\xc0&\xf7\xd0\xb8p,3\xc0\xd7\x06"\x03\xcd&\x1c\xc0\xa3\xf5\x00\x82h%3\xc0\xdf\xeb0\xe4\xee|2\xc0\x03\x12\x856;\xbc1\xc0f\x01\xb0\t\x03\xa73\xc0\x88!o\xde\xf4\x1f%\xc0&\xe3D\x8b1\xcc2\xc01\xf7\xb3\x9f\x1503\xc0\xca4!\xa8\xf6\xca2\xc0\xbe\xf9\xa1Z\x9e\xb10\xc0c\xce\xed\xc9\xc0a/\xc0\x82%\xa7\x18e}"\xc0\xf1\xcb\xdf\xcfZ\xea1\xc0$s\xd9;z\x1e \xc0k7\x97\xc4|\xdd0\xc0\xc5D\xc2\xb9\xc3g3\xc0\x11j\x82\xc8\xfbj,\xc0\x87:\xd0s\xa4$0\xc0\xfdR\x8e>*\xf42\xc0Xn\xa4\xe5-\xb31\xc0{\xfbL\xcf\x87\t0\xc0t\xe3\xe3\xb1\xb7\xe81\xc0\xd8\x0c\xd5\x12\xf4\x852\xc0C\xc2-\xb0\x9d\x060\xc0\x17\xa2\xa9A9\xee2\xc0\xea\x1c\xa3p\'\xc21\xc0}\x8e\xeaG\x02L3\xc08\xad\xff\xb2\xfd\x0c1\xc0/\xdc\xec-\xee\xf31\xc0>\xbdl\xa7\xe0\x882\xc0\x1c\xf0u\x80\x87\x802\xc0\xbd$\x83J\xf4n0\xc0#\xd84\x90\xaak2\xc0\xf7\x0f\xeb\xe5M\xf71\xc0N;\x04\xea_\xe82\xc0\x8dX\x07\xb5\x8cL3\xc0\xd7\xda<\xdc\xa2\xf3#\xc0G\xdfP*ZG-\xc0\xe3\x08\xfd\xb9\x0e\xd71\xc0\x02\x1f\x85\xb4\xeaQ+\xc0\xf9\x13nk\xe3\x91/\xc0\xbe\xf9\xa1Z\x9e\xb10\xc0\xad\xbb\xb7\xcc\xd6x\x13\xc0Z\x9f\xbahp\x10.\xc0\xce\xfe\xc6\xff\xf1\x132\xc0\xa7\x19\xb8\xcbm\x80+\xc0\xe9\xee\xcc\xde^=/\xc0N%l\r\xa812\xc0\xb6%x\xcd)%!\xc0\xa0\xbaM\x11\xf0\x02"\xc0\x0b\x0b\xfe\x1b\xcf\xd91\xc0\xda\xd9&\x19\xd3\xc92\xc0\xd0\x9c\x02\xdb\xb4\x1a3\xc00\xa21m\x00\xd60\xc0E\x16\xb6E\xab\x93-\xc0\t\x056!\xc3*2\xc0L\xd3n\xdf\xcf\x072\xc08\xab\xe5\x93\x9a\xa32\xc0km\xf1\xe9\x86A3\xc0\x91\x1fy\xe2\xe29\'\xc0\x98\xa8\xdb\xf06\x8a2\xc0\x98^\xfe:\x88\x1d2\xc0@\xdb4\xc8q\xa7.\xc0~\x12\xe0\xf8U\xf82\xc0\xf6\xd4\xff\xf7\xb6\x913\xc0)\x8dqe>,#\xc0\xb3x\x9d4\xd6\xe9,\xc0:,q\xc8\x93\xc01\xc03\xf9\xce\xc0\xdf\t+\xc0\xec\x94\xb62\xc1\xde1\xc0\xc4\xe3\xa0\xf1\xfdF#\xc0M\xd9\x90\x036\'0\xc0\x1b4O\xf1\xb0N-\xc0\x05\x94\x063\xd2\x042\xc0\x8f\xe6\x90\x0c\xafV+\xc0\xb0\xbc^z|\x070\xc0(/\xe8c*\x0f3\xc0W\xce~S:\xaa1\xc0~m\x91\r\x1a\xa2"\xc0\x80\xf5\'zA\xf72\xc0\xd4\xa7b\x08&$-\xc0o\x83\xb108\x0e3\xc0\xc8a\xf7\xbd\xab\xb1\x1d\xc0\xa5E\xc1\xe8\xf4\xd02\xc0K\xc7\x006\xd8\x050\xc0\x8eb\xec"\xd4\xec1\xc0M\xe4\xa09`\x0e/\xc0\xf4\xd0\xb5@\x11$!\xc0>\xd0\xdf\xb5\x1c/0\xc0\x0b\xc1EW\x9c.2\xc0\x17"\x10Y\xb1\x7f3\xc0\xa6\xa9\x17r\xae\xe03\xc0E\xff\r\xfb\xd3\xc71\xc0\x0fx|\xcf7j3\xc0<\xa2\xb5\xea\xd9Y0\xc0\xd3\xa8J)\xe9_0\xc0\xdcr\xe4\xbd\xb6\x8a0\xc0\x1c\xb6\xf8\xdc\x03v/\xc0\xd2|\t\xda*\x820\xc0\x8bj\x1c\x0b\xb3%0\xc0\x90\xd6HH\xfa\xa21\xc0p\xd8\xdd3\x90;0\xc0\x1dG\x06\xde\x1190\xc0\x0cK\xad\x11\x8e03\xc0\xe5m+\xd1\xeb\xb20\xc0\x15j;\xd7\x986!\xc0\x01\xe5\x91X)\x0c3\xc0/\xfch\xb5u/0\xc0\x01X\x83\xe4J\x16)\xc0\xd9\xe7Jp\xfcK0\xc0\x1a\x94\xdc\x82X\xd42\xc0\xdai\xa6y\xbc90\xc0(G\xc9\x12\xedQ2\xc0\x84\xe4\x84"\xc4;0\xc0\xcc\xfe8\xc1\xdd\x040\xc0\x96\x8b>u\xc8X0\xc0\x00\x94f\x7f\xd8E0\xc0\x08\xa3b\xc4\x99 2\xc0\xcd9JK9\x030\xc0\xcd9JK9\x030\xc0\xd1\x94\x02\x86\x98t&\xc0[\r\x998v\xff2\xc0\x83\x8d\x8e\xfb\xcd\x823\xc0\x99$\x03\xa4/\xd42\xc0\x08\x93\x05\xd2\x88\xba1\xc0N\x01\xf0\xf4;A)\xc0%\xd4\xe6\xb2\x7fC\x14\xc0\x9e)\xc7\x8a\r&/\xc0\xb7\x83\x1b\x86\x0f\xd32\xc0\x1e\x04d4\xa5?#\xc0E\xe9\xba\x10\xf0\xb3$\xc0(P\x19\xc5#\xa2)\xc0\xfb3\xce\xa2^\xcf2\xc0\x82\xa4s\x1a\xfc"2\xc0\\\x84\xb9\xea\xef+2\xc0&\xed\xd7\xd1\x1fr&\xc0\xc3a\xf2\xe1kP2\xc0\xef \xde\xb4\x87\x182\xc0\x04\x9d#K\x10\x162\xc0\x12\xa3^4\\\xf71\xc0K\x8d$\x93v\xda2\xc0 B\x18]\x10\x863\xc0\xbc{\xd3:r\x102\xc0\x07xe\xf7\x84"2\xc0\x06\xf7\xcf\xb0R\xfc1\xc0\x83A!\xbc\xf9\xb72\xc0\x19\xcf\xddV:\xfe1\xc0\x03M8\xbd\xad53\xc0,\xed\x90\x08c"2\xc0&\xf5_\xed\x94E3\xc02\xf5\xebAr\x182\xc0\x83A!\xbc\xf9\xb72\xc0\x9dX\xe7\x0f\x16\xcb,\xc07\xa2\xfcW\xfa\x18%\xc0T\x96,~\xc3.2\xc0uo\xb4\x0c\xf6)2\xc0\xe5\xf4\xd2J\xa3?3\xc0\x9e\xab\x87_\x9b\x192\xc0\nb\xc1\xddJ\x0f2\xc0Z\xa5\x12dv43\xc0\x83\xad\xd8\xa0\x84\x0e!\xc0H\xed.l0\xe82\xc0\xb7\xea\xd9\xfd\x15\xbf,\xc0\xfel\xf5,\x99N#\xc0\xaa\x0b\xd9\xc2\x93L2\xc0\x11\xddc\xd5\xea\xd12\xc0!8\xf1\'\xae\r2\xc0\x9f\x04\n\xf5\xfd\xec2\xc0\x19\x80\x1a\x941\x112\xc0N;\x04\xea_\xe82\xc0[t\x15\tw$3\xc0\xbf\x84\x9f\x1c*\x143\xc0\xc8\xf0R#o\xe01\xc0n\x95\xd6\xfe\x94j%\xc0\xa8%@c\xee\xfb1\xc0$*q\x83g33\xc0\x85\xc6\xff\x11\xb2\xfd2\xc0\xd84\xa7\xf6\xaa\xf81\xc0\x073\xca\x18\xfc\xa4&\xc0>\x11\n\xcb\xaa\xcd2\xc0[\x99\x11\xbd5\xd32\xc0\x07\x8a\xc5\xe6lP1\xc0\xca\xbc=\x04[\xe62\xc0~\xe6J\x85t03\xc0\xf8\x10\xbbZ\xb9\xc92\xc0S\xa7\xcb?\xb1\xcd2\xc0\xd3\xfe\xc2q\xef#"\xc0\xed<\x1dYh\xea2\xc0\xbd\x15\\\x92\x9d\xf22\xc0\xb8?Hd\x13\xbf0\xc07\x14O\xffn]2\xc0\x88\x84\x0e\xa3\xf2\xcb2\xc0)\\TGs\x002\xc0\x80\xa1\x8d\xe4\x0b\xfa1\xc0<\xcb\xc1\x12\xc9\xf81\xc0\x8c\xf9\t\x90N\xfa1\xc0\x82\xb8r\x02\xc9*/\xc0\xa6\x84\xf6Df\xe61\xc0\xfc\xfd:5b\xfb \xc0\xb4F>\xb0\xad\xbd1\xc0C+2V\x16\xee2\xc0\xcd\x14"\xa2\xb8\xa53\xc0\x03\xe4"\x19\xeb\xc11\xc0\x9d\xfdX8\xbe\xe21\xc0:`\x0b.\x89-3\xc0\x13\xb5)I2\xe01\xc0\xf4()\x11,\xe41\xc0\n\xafH|\x83\x82-\xc0\xb5\xe8\x17\xa7 \xf22\xc0\x91\xc1\xc0m+\xf62\xc03\xc1\x0c\xc9\x9a\xe51\xc0\xadT\x9d\xc5\xd7k-\xc0\xd0\x11"o\xee!3\xc0\xa2\xa4\xec&>\xda1\xc0\xf7\xd3m\xc9\xf1\xbb2\xc0\xe3L\xdde\xb7+\x1c\xc0\xc4\xef=\xd9|\xed1\xc0*\xe3\x9b-Q\xd51\xc0\xc8ri\xf5\xcc\x073\xc0\x07\x88\x9c\xd4\xa9\xa63\xc0\xa6\xa8\xad\x1f\xe2\xfd1\xc0:B\xdb\xef)\xf32\xc0\x95\xa5^\xd3d!/\xc0\x16^\x96~\x10\x1b-\xc0\x0f\x93\x05\x99\xea\xad1\xc0Z\xb9/\xcax,3\xc0\x1e7\x94A\xd2<1\xc0@+\x99-Q\xec2\xc0\x1bu\x92\xa0p\xad#\xc0X\xeb\xc8aZp0\xc0\xcf\x81\xfd\x02\r\xf62\xc0\xdc#\xca,N\xe81\xc0-\x9c\xbe\xc7\x93K-\xc0ge\x9f\xe2m\xb72\xc0\x0f\x12\xa4\x1dL\xd6.\xc0Nr\x8d\xbb\xd7\x0c0\xc0\xa1\x90\x16\x01\x1cW$\xc0\xb3\x01\x9ee\t\xbe1\xc0e\x08\xbd\x0bH\xa73\xc0\xf2-\xa5^X\xc41\xc0Rm\x17g\x863-\xc0\xf6\xc8_\xb8\xd8\x0f0\xc0\xa9j7\xd3*\xe82\xc0\xbb#\xcb[\xe3\x133\xc0\x02\x93\xf0\x86ss2\xc01wC\x83\x1f:-\xc0)\x18\r7\x83\xed2\xc0\xac\x8e~Z\x0e\xb42\xc0\xb9\xa2\xackx\x842\xc0\xa81\x96vl\xf92\xc0\xd4\xfc\xba\xaek\xf92\xc0=\xab5\x82\xb1\x93+\xc0\xa2\xb0\x04\x9a\xb0\xb8"\xc0\'(.\xc5\xd2=0\xc0$0\x08\x9dD\x16!\xc0\xc3\x83W\xd0M\xa83\xc0\x06xR\x91Y\xd42\xc0=\x80\xc91\x0e%0\xc0\x08a^\x05Y%0\xc0\xfde\xa3_m>3\xc0\xdc\x02ib\x01\\3\xc0\xb2y>\xe7e\xab-\xc0\x08\xe0\xa6\xf0\x12\x183\xc0\x9b\x97\xc0%|\x99-\xc0\xfa\x86\xfb[\x1f\xb0-\xc0_\xc3b\xd1Y\x94-\xc0\x84\xeba<\xb8\xcd2\xc0\x1e\xc2\xf7[\x08\xcb-\xc0\x1cTJ\xae\x0e\xd31\xc0\x80\xa6\x8f\xc8\xda\x0f3\xc08\xdb\x0f\xea\xaeO/\xc0dn\xf2+\xb0u,\xc0#<\xdcU_L3\xc0c\xbe\xd2\x0c\x01\xb6)\xc0\xa4b\xdfD\x17\xff*\xc0\xdc+ZL\x91i-\xc0\xac\xc8l\xf4\xe1\xe12\xc0\xe1B\xc6\x90f\x883\xc0H\x14!\xc4\xb1F+\xc0\xf5D#\xb4=V$\xc0f\xdd3\x0f\xb5\xd83\xc0\xe8\x8a\xf0\xd1<\xc53\xc0\x8f\xa8iI,;!\xc05A\xd0w\x82\x843\xc0\xee\xa8\x86\x95\xd0i3\xc0\xcc~\xb7<Tn!\xc0\x90,:\x1b(8!\xc0J\xd4\xb1$\xa2J0\xc0\xe9\xec|`\x85\xe03\xc0\xed\x84\xf2PNX0\xc0\x84\xa4\x8f\x9e\xc1\x0b-\xc0\xbd\x9f3\xe9Gd \xc0\xcb\xbay3\xbf\x9e \xc0\x90.\xb7$\x17L0\xc00\xd2-\xf0\xbeZ-\xc0\x9aGQ\x93\xe6\xae3\xc0b\xe6\xacE\x07\x9e1\xc0<\x8bh\x8a\xd8\xf7,\xc0:\x97^\x8e\xc9\n3\xc0\xde\x9cJ2k\x8f1\xc0H6d,\x9ef&\xc0\x08\x10O\xf4W|0\xc0\x89\xad%x\xd2\x873\xc0\xfd\x98\xea\xb8A\x830\xc0~\x1e\x02\xad#\x12/\xc0\x8b\x81N\xfb\xb0\xd61\xc0\xbc\x86{#\x9fs+\xc0}\x0f\xe0\xe1]\x182\xc0\x067\xf9z\xc9\x1e/\xc0u\xda\xa2\x91\xee\x91.\xc0\xa2y_c\xa2\xef2\xc0\x82\xe0t9\xd94-\xc0$\x92\x9a\xbdeR1\xc0\xed\xe4+\xbd\xa0\x073\xc0XT9\xd2\x01=%\xc0\x0f\x87\x0eT\xa0\\3\xc0\xec\'\x0cD\xee\xd32\xc0Z\xd3\x17M\x1f\xcd3\xc0\xe6*\xaa\x971\x0b+\xc0\xcd\x1b\xd7\xf6\xce\x0c2\xc0\xaf\xed\xa0\xb5\x10\x92,\xc0j\\4\xa1"\xda.\xc0R\x95\x82\x10,$3\xc0z\xc0\x89\xf2\x86\x003\xc0\x8cB;\x84\x9bt/\xc0\xe6]\xa2\xb1\x91\x083\xc0\xfc\x84N\xcfGY/\xc0\x1d\xd7\x95\x8d\x90l1\xc0<\xcd\x07X\x9a\xb2/\xc0}<\xc6\xdd\x1173\xc0\xe1\x12\x98\xab\x9b\xa33\xc0[\xe4h\xdez\x083\xc0\xd6!\x8f\x9d$\x003\xc0m\x00\xb3MT\x151\xc0\xf1\xd0\xca\xda\xe3\xea,\xc0\x92\x81]GF\xb82\xc0\xf5\xd3)E\x1f\xe1*\xc0\xca\x14\x84\x19\x19\xba1\xc0Z&\t\x1b\x1c\x8c2\xc0\xfd\x87\xefa\xe2\x143\xc0\xd8M\xe9\xe1\xf1\xe82\xc0N\xb8\xbb\xa6\xde;3\xc0*P\xa4\xba\xc9\x8b1\xc0\x1d6\x1b\x00C\xb4+\xc0\x84\x83\x8bP\xbd\xfe2\xc0\xdd\xc4$\x7f\'\xbe1\xc0\x1dC\xa7\x00\xcf>3\xc0\x80h\xea5\xfd%!\xc0\xea\xe0\xb1\xe5\xda&3\xc0\x12\xea\x9eRU\xe52\xc07Y\xd7\xd5\xfa\x8b-\xc0\xa7X_\xc5\xa9^0\xc0\xab\x94A\xe9!*1\xc0b\xd3\xf57\x11 0\xc061\x1c^Y\xd42\xc0\xc9\xc55\x08\xa2:3\xc0Qx+\x02T\xf91\xc0\x99\x94F#B\xe91\xc0Q\xa9\x9em\x17\xbf1\xc04c\x98L\x94\xc10\xc0\xect"\xc5?\x9c3\xc0Zi\x10\xe8\x9c9\x1c\xc0B:\xbbp\x00\n%\xc0\n\xd4\x94\x11;\xee2\xc0B|=J64$\xc0\'iI\xac\xa4\xc51\xc0\xfb]\xd2\x1fW\x08#\xc0o\xf4|a\x89$3\xc0\x98\xe5g\x1f\xdb\xfe0\xc0\xef\xcc\xae2{q\x1e\xc0\xaax\x87\x9d(\xeb3\xc0CG\x1b\r0\x083\xc0\\\xd4\x0e\x06HL#\xc0\xde\x85\xb9\x07\xc9\xe9/\xc0\x98.M\xf3\x11\xff2\xc0\xb7-R\xf7\x868#\xc0?\xe6v7\xf6\xfa,\xc0ZkFT\xa9y,\xc0\x99y\xc7\xcb\xf4\x012\xc0\x04\xbd\x8b\x08\xbd\xbc1\xc0\xe2f\x8fW\xdd\xa9+\xc0U\xec\xf1]\x93:\x1c\xc0\xd3n=\xe2:\xfe1\xc0\x17\xf5\xf3\x7f\xa3\xab,\xc0\'gff{<#\xc0\xa6\xd6x\x84\x19\x1a#\xc0\xc0\xc7\xf4\xa3%Y0\xc0E]b\x9c\x84"1\xc0sJ\x8a\x8bm\xdd2\xc0\xe5\xb32;\x04\x85 \xc0\xa5a\xf3\xb7\x0b"0\xc0%\xfb\x92\xcc\xaa\xf0(\xc0\xfcG\xd9\x91\xb3R3\xc0\xdd\xb8\xdf\xa9\x03\xbb2\xc0\x17\x80@}\xae\xdb2\xc0{\x1d\x87\xeeg\x063\xc07\xf5\xf0\x87\xb9\x192\xc0Y\x8f\xa2\x1c\x9f\xd5-\xc0\xbfd|\x99\xf1\xf51\xc0\xa2_z\xc0{62\xc0!D9\x14E#3\xc03?\x95\xd9\x83)3\xc0\xa6\xd3lU\x99\x1a-\xc0\xa5&\xaaa\xdc\xe0(\xc0\xc49IcW\x16-\xc0hZ\x86\xf48\'2\xc0Yj\xd3\xde\xe3G+\xc0s\xf6~\x03\x84\x1b/\xc0\x0fx|\xcf7j3\xc0\x8e\xc0\xdc\xbe\xf3\xe7!\xc0Un\x11\xa5\x1d%3\xc0\x9fv\x16\t\x9b{/\xc0by\xdd\x9f\xe7\xdd.\xc0\xb3\xd8\xfe\x9a@p/\xc0\xc2KZ\xe8\x9a\'3\xc0\xff\x90)~L&)\xc0\xedQjY=~"\xc0\xb3U6\xf9<c%\xc0\x84\xbf\x8c\x17\xb6\xce%\xc0a-\xe4\x1c\xe5\x973\xc0\xce\xa8\xce\xded\xfb2\xc0\x07\xcbX;\xad\xfb/\xc0(\xf4\x1c\xf8\xf7\xe42\xc0\xd3IZM_\x8f,\xc0\xea9q\x9a\x97\\,\xc0\xd2\xae\xb6UY\xaf(\xc0\x94C\x95\\\xb9\xd31\xc0\xa3\x0e\x00\xf2\x11\x84*\xc0s\xcfyX\x90L3\xc0\x8e\x7f\xa3S\x84\xb2.\xc0E\xc4\x89?W$/\xc0\x19\x0f3kIM,\xc0,\r+\xa6\x8d\xf2,\xc0\xa0\x0eN1\xc3>!\xc0y\xd30\x82\xe1\x1d-\xc0fs\x83\xda\xc2*/\xc0}\x0f\xe0\xe1]\x182\xc0\x80\xb2\xa9J\x1f\xc5$\xc0\xa5\xa9\xc8k9#,\xc0\xf6%N!\x10\x07"\xc0\xe6WsV\x8e\x932\xc0k&\xac\xe0\x1a>3\xc0M\xe7\xd2\xd5S\x8c0\xc0\xb6+\x15\xef>\xea0\xc0\x81hXA\xff\xbe#\xc0K\x14"6Z^!\xc0\xa7\xe2;\xd9\x83\xcd(\xc0\x98L\xe9\xdbfz+\xc0\x82\x86-\xbe\x00:3\xc0yF\\kn\x0b+\xc0\xf2J!\x9a\x8bb0\xc0\xa5\x1d(\xcb\x89 3\xc0jb\x1a\xf8\xd8?3\xc0\x8fS\x1d\xc8\x11\x85\x1a\xc0\x92\xea2\xdcy\x9f$\xc0\xa5{\xc0\x01\xa6\xc23\xc0_\xb9Q\x99\x8f\xb1(\xc0\xed\xab)}`b3\xc0\xc6\xbe\xd2zx\xbc,\xc0\x1d\xf0\x1a\x89\xf6\x13-\xc0\xde\xb8 \x8b\x92\xc0%\xc0\x04*=\xd6\x17\xa3%\xc0\xf7\x97A\xed\xe9((\xc0J\x93\xe7\x99W\xf42\xc0ql\x1f\n\xcd\n2\xc0\x80\xe4\xf3\\\xe853\xc0v\x84y\xeey\x03%\xc0\xef;\xe1A\xf1\xa1$\xc0:\xbb\xeb\xf5\x1c\xa7$\xc0\x96\xfez\x85\xf5&0\xc0\xaax\x87\x9d(\xeb3\xc0\x93\xdf\xbb\xd8\xd8\xd1\x1c\xc0\xb3\x9f\x87\x8aB\xec2\xc0\x97\x04\x18D?Y-\xc0+\x82T\xaf\xde\xc61\xc0\x81\x92\xb3\xf52{"\xc0\xa9L\xd9\x0b\xbd^.\xc0G\xaa6\xc2\xb3\xb21\xc0\x939?F\x13)2\xc0\x88\x7f\xc7R\x8723\xc0f\x1dex\xee\x003\xc0\x88\x7f\xc7R\x8723\xc0\xa8\xf4,\xbf\xc8\xf5.\xc0BcM\xaf"\xe42\xc0\xc6nGdI\xef1\xc0d\x1bW\xf7\xd9\xfd1\xc00T\xb0\xa2\xc7&/\xc0z\x8e?\x11\xd7\xee#\xc0\x80\x8e\xbb[\xf9\x8a*\xc0k\xcb\xa7\x8f\xfc\xfd&\xc0\xb7\xc2\x9c7\xb1\x99/\xc0\rG\xfe\x05\xf6\xbd$\xc0\x9a\xf3\xeeJ\xe0\xc9!\xc0\x04<\xa4\xba\xccw3\xc0\xbdxBH\xae!3\xc0nZ]\x97\xa9\x070\xc0\xcc\xf3eI\xb8\r3\xc0H\x13gl\xc9V3\xc0\xbc\xa3vW\x0fk3\xc0J\x00\x84\xe5\xf0\x052\xc0\xfe\xf8\x08)%\x18"\xc0\xad\x84H5\x07\xa1.\xc0\xbf\x91\xdb\xe6k\xdf&\xc0\xfcrj\x0bD\xc0!\xc0\xafq\x16\x9d\x94\x02"\xc0c\x01\xfb\xfc_\xa53\xc0\t\xf1\x80a\x9d\x14*\xc0\xa6\x86\x88\xd7\xf0\x8e0\xc0\xde\xd5J\x87\xa5\xdc2\xc0\x98\x05\xcb\x95WN3\xc0?\x02\xbb\xdfE\x00.\xc0\xcf\xde\xe3\xfe\xde\xc9$\xc0&ZX\xd3\xb8\x8e\x13\xc0\x88I\xe1\x90\xc4\x96/\xc0\xee\xe8\x91\x1eY61\xc0\xaaU^\xd3j\xd9!\xc0C?\xc8\x81\xd5\xdc.\xc0\xb7\xe5\xc6\x83j\xe02\xc0\xae\x9bF\xe6\xf2\xd5-\xc0\r\x06\xd2U\x159-\xc0f\xd8\r\xd8\xd0\x9c1\xc0\xfb\xdc\xe1\x0b\x00\xbf1\xc0\x8b\xdd]\xeb\xba\xb81\xc0*\x85?\x88c\x9e1\xc0@\xc9R\x82X\x881\xc0\'\xd2t\xa1\x99\x180\xc0\xfd\xc2]$\xd2a3\xc0!\xf4`O|2-\xc0\\g]s\xda/-\xc0_*\x85\xc9\x08X0\xc0\xa9J\x08C8\xc00\xc0\xf6\x1d\x9bq\xde8%\xc0qBD\x89\xa2\xfd2\xc0\xcdH\xa2\xcb\xf9\x87%\xc02\xd0\xa2\xbd\xbe\x81/\xc0\x9b\x90\xd2\x03\xe3N-\xc0\xf5|\x82\x85*g0\xc0[\xc9A~W\xd32\xc0\xe0\xa2\xb0\x92N_0\xc0\x86\x99Q\xc3cI/\xc0\x1a6&\rr\r!\xc0q\xab\x91\xafIH-\xc0[\xf5\x93\xd3\x00\x100\xc0\xa6V\xa1\x9a2\x1c!\xc0\x08\x91\xa3\xac\xc4=1\xc0\\\x92b,\xe0k/\xc0\x05\xca\x1b\xae\xd6\xc01\xc0H\xc8\xe0\x18\x8f\xe52\xc0\x074\xd7l\x1au+\xc0\x87\xadaf`\xb3-\xc0\x82\xc6Jf:I-\xc0\xe5\x1aa\n\x96%1\xc0wCj\xfc\xa2\xf3.\xc0>\x03\xff\x94=\xa4$\xc0ck\xa9\xd0x\xe1-\xc0u\x80\xfe\x86\xf0Y/\xc0S\xaf\xfc\x1e\xe9\xbd1\xc0b2\xdd]Ly/\xc0l<\x17I\xfb\xfe2\xc0\x99K\xa3\x87%80\xc0I\x82g\xea\t\x9a1\xc0\x93\xb5r\x87K$0\xc0\xe1R\xf5q\xae\x95+\xc0^\xe6\x99\xb4\xf1\xb00\xc0\x83n0\x03LG"\xc0\xe4\tN\xce/\x070\xc0\x1d\xdeX\x86=1\x1a\xc0_H?\xb4\x8d\xfe2\xc0f\x0bn}\x8c\x87"\xc0S\xb9\x87\xc23;0\xc0\x18W\x12!\x9a\xc12\xc0z\x07&V]\xb1,\xc0&\x0f\x92f\x8a\xc62\xc0\xa9\xad\xb4\x82\xb2x3\xc0\n\xc4\xcc\xe8H\x95-\xc0\xa1"Y\xdf$\xb4-\xc0\x17\xea{n\xf9\x99$\xc0\xdeSr*\xd280\xc0\x8e{\xf2>B\xb5,\xc0\xeb\xe8\xa2\x88\xaf\xea,\xc0\x8az\xdc\x1d\xebj/\xc0<\xb2|\xdf\xe7\xc8-\xc0"\xdb\x1c<\x9e\xb8,\xc0\xb7\xc4iS\xc3\x98,\xc0\xd8\x8f\x19\xa8p03\xc0a\xa4>\xadt\xac1\xc0\xe5%\xa6\x05"I,\xc0\x16^\x96~\x10\x1b-\xc0?\xe4Z&\xea\xb0-\xc0\xa4\xed\x13\xdb\xc3 /\xc0L\xca\xcd\x9f\xffY-\xc0sb\xa1\xe1\xea\xb4-\xc0\xbf\x86\rAl\xfc1\xc0\x8c7^\x830\x91,\xc01t\x02\xb8$\xf1(\xc0\x15\xd7<\'\xf2\x81,\xc0\xe9u\x81ht30\xc0=\xd7\x8bq\xd3\xd1$\xc0\xef\x81\xdf\xd4H\xc4,\xc0\x0c\xe8\xd8r\xdb\x0b+\xc0\x02g%~G\xbb1\xc0\xc0p\xa7\xb6\xfaI$\xc0\x1b\xaa"l\xe5H1\xc0\xc9\xc5L^\x0b\xd11\xc0\x81r a\x08\xb71\xc0\xc6kF\x84`\xd81\xc0s\x1fSW\xdb\x170\xc0\xdb\xcf\x90\xd1O\x032\xc0\xfaX&\xfcMY,\xc0\xdb\xa9\xb2\xa6\xd8r-\xc0\x06[\xb8\xb6\xaf\xb81\xc0\xc5LZ;5\x16\x1c\xc0\xa3\xe0/\x15\x83\xb11\xc0\x0c\x91\xa3\xb6|V1\xc0\xecS\x15\xccr\x80-\xc0\x03i\x7f"f\xb00\xc0\xb3:\x89\x96\x9b\xe51\xc0\xd6b\xdd\xb1\x1c\x89-\xc0e\xc8\x07\xa3\x03\x140\xc0_\xee%\xc9\xb6:0\xc0\xea\t\xea\xe6n\xe01\xc0N\x08A\x02\x18\xfb2\xc0h\x13\xb8>\xf8\xfc!\xc0GU\xf3\x92M\xb50\xc0\x14T1\xfe\xe6\xb30\xc0;f\xe7"\r\xe11\xc0\xfc|Z2d\xbf1\xc0\x94E?\x16\xbd\x90*\xc0\xf1\xdc\xbcJ\x99\xae\x13\xc0\x02UM:.\xd3/\xc0Lt\xeb\x1ao\xe61\xc0\x1d\xa3\x93v\r/0\xc0\xfb\\\xa7\x07\xc7\x16"\xc0\xf3\x08|V\xea "\xc0XQ\xe99\x1d\xd41\xc0:2\xc1\xaa\xa2\xfb \xc0\xd42\r\xa2\xc0d"\xc0\x02X\x14\xd5U\xe51\xc0\xfa`\\\xed\xe490\xc0\x16\xac\xb3\x04d#/\xc0\t#&>\'\xa8)\xc0\x80\x8b\x15\xf0\xfb\xe02\xc0\xc2\xb9F3\x1b\x083\xc0\xcfg\xe1\x9e\xac\xcb1\xc0\xd7\x04\xd1\x19\xf1\r2\xc0\xe3\xf3\x1f\xc2d\xbb$\xc0\x17\xf0O\x85\xdf\xf81\xc028\xe2\xff\xc5\xe9!\xc0C\x19\xd2T\xbc\xbd!\xc0\x19JIz\xfa\xf91\xc0\x11\xa1\xe6\xde\xbd\xff1\xc0\xecN\'\x04\x9e\x96!\xc0)\xb2\x04\x87\t\xbe1\xc0\x03\xdc\xc1%z\xbe,\xc0\xad\xfa\xf2N\x96N-\xc0\x0f\xc2\x157\xa0\xa5&\xc0\x10\xb2\xbe0\x8c\x8d+\xc0\xb6\x9d\x9c\xf4!10\xc0\xe6y\xe9\x0e\xfd\x153\xc0UU\xadK{\n-\xc0%z\xb8a\xb5\x13#\xc0L\x83\x12\xa2A\xb1+\xc0\xdbzg\x80\xf2d\x1e\xc0\xb8\xe5\xe0\xd0aN0\xc0\xeb\xc3\xfe\xef{\x900\xc0\x15\xe8\x8dQS\xd61\xc0F/\x85\xed~\x90/\xc0+\xe6t\xdb\n\x083\xc0#\xeb\x8bm\xcc\xf1/\xc0\x8bz\xbd\xa4\xa16/\xc0:\xf9\x84)\x00W$\xc0S\x08a0\x08\xcd1\xc0\x87/\x199\x01L0\xc0\x85\xaf]\x82\xc0\xd1.\xc0\xf4*\xb5\xee\xfd\xef1\xc0v\xc7\x88\xc9Y($\xc0\x03l\x12\xfci\xf41\xc0F\xf7\x0e\xde?(\x1a\xc0\xf6\xa0\xc7\xa3\x1d\xae0\xc0\xba4u\xb7\x0b\xb41\xc0w\x85\xe2\xafFY+\xc0\xa9\xedKt4\xfb1\xc0yp\xf0\xbcN\x8c3\xc0z\x04u\x00,~3\xc05\x83\xbem\xc3\xde1\xc0L\xb9\xc8\xa15W/\xc0mI\x07 F\x082\xc0\xf9N\xc4Y\x01\xe81\xc0\xfa\x80\x07\xb1\x1b\x1f2\xc0:;+\xbb.\x0f3\xc0\x97\x03\xd5`\x8c\xf3/\xc0p\xe7%\xb39C!\xc0\xdc,\x80\xc5(\x102\xc0\xc8\xf9}\x06\xdd\x162\xc0\xab_\x01?r\x0b2\xc0\xe1\x8f\xcf\x14\x049!\xc0\xe1\x8f\xcf\x14\x049!\xc0\x90w\xa6RL\xdb\x13\xc0I\x001\xf8\xdc\xfc2\xc0\xc6!M\xdd\xce\x163\xc0\x9a\xbd\x04\xbeO^(\xc0\x19\x86\x9e\xea\xe8\x052\xc0\xd0\xa6$-\x88\xdc1\xc0ou\xea\x8c=\x19!\xc0\xb7\xea\xd9\xfd\x15\xbf,\xc0+\xdb\xca8Z\x830\xc0\xb9\x17M\xd2\x18\t2\xc0CP\x8a_~\r-\xc0\xc1\xfc6d\xb8\xc1,\xc0LP6\xf3\xe102\xc0T\xa3\xce6\xc7\x172\xc0qv\x93\xddU`!\xc0\xb9\x17M\xd2\x18\t2\xc0\x17\x1a0\xd9\\\xcf&\xc0\xdd\xfa\xdd\x9b\xe0\xc3,\xc0\xc9\\\xecSd\xf7,\xc0\x13\xfd\x95\xc6\x1f\x9a\x13\xc0Xv\xa2\xe6\xa0 1\xc0E\xbdh\x84\xc253\xc0\x84\xe3\x1d\xa0\xf9>3\xc0X\x06\t\x85\xd6\xb32\xc0\xd4\x87"\x00\xc6!3\xc0\x9b\x02\xf2\xe7\x8aW0\xc0Q\xdf9? \xc3.\xc0\x89\x17>\xb2\xce\xd42\xc0\x84\xcdy!\xb7\x08-\xc0\x92\xdb)\xd1h<3\xc0i\xce\x86\x05@\xd5&\xc0\x89\x13\x12>\xff\x1a2\xc0\xe1\x1b\xd4\xe8V/2\xc0\xaeG\xf2{\xf24#\xc0-Y\x05\x0e\xcd\x162\xc0\x02\xaf\xe1\xc1fg-\xc0:\xc3\x940K\xe4,\xc0\x92\xe9\xe7\xae\x9062\xc0\x83\xc9\x11\xc7RZ-\xc0\xdb1\xfd\xb4\xe8\xd4.\xc0\x8c\xa6EN\x06\xfc1\xc0\xfa.$k!\xfb1\xc0\xa4\xf3\x96\xf81\xb52\xc0}\x16\xde!\xcaK3\xc0\x15;p\xf8l\xde2\xc0\xea\xdf\x1d\x08i!2\xc0s\xac\x8f\x88\x80\x0f2\xc00\xde\xa3%\x1a\xe7,\xc0u\x95\xa3\xf5\xf3\xc03\xc0d\xf5Q\x0foD2\xc0\x8c\xd0\x02\xa5\x17\xbe&\xc0\xf9\xf0\\G\x8b\xa3&\xc0\xdf\xeaU\'\x9f\xcb3\xc0\x05\xb6b\xc6\x80)3\xc0\xa8\xac\xbc\x80\xb6@2\xc0I\x864\xf2R3-\xc0\xf9\xe5\xde\x1e^\x132\xc0Z\xac\xa1\x1b\xc3\x17-\xc0\xbc\xf2R\xd5\x82\x1a2\xc0\xde\x1eG\x10\xde\x17-\xc0\xb9}NP7\x182\xc0\xa1b\xfe\xfev\xc43\xc07P\xccy\xcbj!\xc0\x01T\x1ex\x8f,2\xc0\x00\xb6\x109\x10~0\xc0\xf4A\xdd6Va0\xc0\xb9\xa2\\L,,3\xc0.V\xb4\'I#2\xc0A\x19\xae\xd4\xcc\xd73\xc0\xb1t\xf1i;\xf80\xc0.\x87\xd7(r\xd1.\xc0T\xa1\x8fT\x7f\xd73\xc0o\xcb\xc7D\x16<#\xc0\xec\xe5\x86G\x7f\xbb2\xc0\x8e\xcc_\x05\x0c:3\xc0OZ\x98\xd81\x8e/\xc0aU_k\xc6\x843\xc0\x1c\x93p\xa8k[3\xc0\x17\x1a$6\x9e#3\xc0a\x96\xa3\xd7\x0fX#\xc0\xf4\xbfu\x1b\x03-3\xc0\xbc\x84\x18\x06CT#\xc0y\xb2\x9a9N\x083\xc0\xf0\xddST$D#\xc0\xa1\x9f\x9f\xe0\xc7s3\xc0n%\x93\x87 \xe82\xc0\xbd\x88\x80u3P2\xc0\xbcH\xed\xad0\x18%\xc0}\x17\x02\xe7EH2\xc0\x10\x03V\xed\ny-\xc0#\xf1\xda\xb6\x85\xf72\xc0t\x1d!\xa2\\\x143\xc0\x11\x9do\xda\x1dK2\xc0>\xd2\x0e\xaa\xd9\xe3/\xc0\x18\xcc)\xf3\x9a\xab3\xc0\x99\x04\xe9TO\x0f3\xc0\x88p\xedQ-K2\xc06\x1b-r\x80\xf12\xc0\x03C=N>\x153\xc0\x9c6\x9b\x99\xd9-3\xc0\xa3~7[I\xce%\xc0\x82W**QS-\xc0\xec\xaf\xe2KH\xd62\xc0<\xa5\x8f\xc4D\x163\xc0u\xc3J\xe9\xf9\xca(\xc0\xef\xd8\xc0\x1b\xc8g/\xc0\xc5\x17\x0c\xa6\x0c\xf8/\xc0~\xaa\xe2\x90\x8b\xb23\xc0\xc9~/\xaf\xf3$0\xc0\xab=(8\xec\x8c3\xc0\xf0`\xa6\xd8c13\xc0H6d,\x9ef&\xc0\'(\x06\x9a\x87Y2\xc0\xc0\xe5\xb6br\x8d,\xc0r\xfd\x94\xe6\xc5\xf6!\xc0\x03\x15\xf7\x1c\x8a\x163\xc0\xaa6\xb2Ac\xdf(\xc0\xb4\xbc}m\xce!3\xc0\x03\xb4\x02N\xd7$.\xc0\x12\xdd\x9d\x04B\xb2/\xc0(\xcc\xa2\x04\xf0\xc81\xc0U\x18x\x1f\x10\x161\xc0|\xc0\xe6]\xca\xb4(\xc0\x82\xf4\x85\n\x8f[2\xc0!\xe7\xbc\x89\xff\\2\xc0\xe4z\xe3\xc5\x8dc2\xc0_\x9eXc\xd7\xb41\xc0\xdb\xb6\x96\xbbu63\xc0\xc0Q=\xbd\xf3\xd02\xc0\xb7\x90Q\xd3\x94\xd5.\xc0`\x87\xca\xb8GO3\xc0\x8f\xd1? \x1d\x863\xc0\xc7\x8a\x01\xff\n\x992\xc0\xfc\x1a\xac\x16\xa8\xe91\xc0\x8f\xd1? \x1d\x863\xc0:#\xa1\x96H\x1b3\xc0Ao\xaaH$\xb72\xc0\xca7GT\x9333\xc0\xa3#\xbead\xc51\xc0\x97\x83\xab\x9eV\x083\xc0\x1507\x15\x1b\x1b,\xc0\x17B\t\xf4\xba#3\xc0-\xa3z\x0bp\xde2\xc0\x866^\x03m\xed2\xc0\x1507\x15\x1b\x1b,\xc0\xc0\x98\x9c\xca\xfc\xbe1\xc0\x85\xfba\x1e\x92\x822\xc0\x0fx|\xcf7j3\xc0\r&j\xb4\xf0\x17"\xc0\x0c\xc3(\xdfz\xad0\xc0\xe4c\x18\x9b\xdd\x1a)\xc0wP\x1c\x94&\xe42\xc0r\xfb\xbf=4\x883\xc0\xc0\x9c6k\x03\xfc2\xc0\xb3\xc1I\xae\xfb\xdc2\xc0M\x08\xa1\x8d\xbb\xcc2\xc0\xc5\x03\xce\x9cD\xcc1\xc0\xf9\x8f\x05\xa1\x9ar2\xc0ple\xf9b\x832\xc0,8\x87\x0e\xaf\x8d3\xc0\xd3\x958\xab|\xca2\xc0\xf6:\xd9A\r\xae3\xc0\x9f1I\xff\x93\xcd2\xc0j\x9a\x19\xbfs\xe41\xc0J\x1f\xfa\xa3$\x1e0\xc0\r\xc9\xec4\x8b\x14-\xc0mn={\xfc\xd61\xc0!34\'\xf0\xb11\xc0\xfb\x06\xd0x*\xfb2\xc0\xa4\xa9\xe9S\x7f\x872\xc0\t\xba: 5%\x1a\xc0\xc9ZOM\x9a\xff2\xc0\x83\x00\xb9\xbb\x92\x133\xc0\xa9\x06\xa1\xd0\xa0\xf72\xc02D\xd6@/-0\xc0\xbch\xf7\xfdn\x1d0\xc0\xe9\xcc3\xa9\xa9\xeb2\xc0\x02\x90\xd4\x7f\xc9\xe62\xc0P\xb4\xf2\x87&\xd51\xc0\x9f\xd7[\xecbv3\xc0\xafY\xca\xe3\xe3\x04(\xc0r\x92b\xf47\xc00\xc0Z \x1f\xfe\xbd\xfa2\xc0MF\x19\x86\xf3j2\xc0s\xc4=K6\xef2\xc0\xa6\xdfk\xe8\xc8\xe62\xc0\xfc=\xc0W\xfb\xba1\xc0\x07\xc4\x1c\x13\x1cx2\xc0O\x0e|\x7f?\x943\xc0"\xb1\xf1/\xc0\x152\xc0Z\xd7\xcc,L\xc32\xc0\xa7\x02T\x06<\xbd1\xc0O\x0e|\x7f?\x943\xc0\x1a\xbb\x8f\x1e\xab\xeb2\xc0\x11x\xfc\xb0^\xd51\xc0\xc8\x97\x1f\xc7\xfb\xd02\xc0\x12\xe4\t(\x9e\xd51\xc0\xa8i&\xf0\xa4e3\xc0B\xabx\x0c\xc8\xce2\xc0Q\xd4\xe05#\xb82\xc0\xa5\xa9\xc1PV\xb62\xc0\xbf\xda\x1538\xd32\xc0\xcahYN$\x853\xc0\xfe\x10\xe4\xad\xbe\xe50\xc0\r\xad*\'\x87_2\xc0x\x1d\xe3\x84\xfd\xd51\xc0\x0e[\x82\xc9i,3\xc0{X\xb5lX!/\xc0\xab\xe4\xb6\x81vr.\xc0\xa8\xf1\x01\xe1W\t2\xc0\\L\xcf\xa9WK,\xc0\xb3\x9e\x93+P\xd31\xc0\xd8\n\x03\x80\xc5\xb60\xc0\x99\xdf\xb0j\xe7_/\xc0\x08-\xb0\xe1E!3\xc0\x86\x0f5F\x80\x07.\xc0\xbb\x87\x89\x81\xe5\x133\xc0\xee\xa3\\\xcbE90\xc0\xf5?\xaev\x94\xcb2\xc0\xd7\xda\x06\xafS\xb72\xc0\xf0\xb8#\xdf\x0f\x040\xc04c\x1d\xf5{\xe82\xc0l\xe3N\x07/\xdc2\xc0x\xdc?O(\xaa1\xc0V\xcd\x9b\x17\x9b%,\xc0fr\xf0^A\xd52\xc0i\x8e\xe30\xf6\xec/\xc0\xfe\xd3\xd9p\x0e_2\xc0\xcd\x88DZ\x1e\x140\xc0\x06\xff\xca\x7fv\xd02\xc0\x93\xb5r\x87K$0\xc0\x07Z\x0b\xb1\xc7R/\xc0\x97*\x0e\xc0\xad\xfb2\xc0\x0c\xcb(\x90\x1f\xfb1\xc0\xd6\\f \xbaN0\xc0\x1f\xc8\r\xb2\x86\xc02\xc0n\xfb{\xac\xae\xd40\xc0\x95\xc3\xe3\xf6\x86e/\xc0\xfe\xf7\x008\xb8\xad1\xc0\xbc\xfcZ\x03\xafd2\xc0Y\x04\xd8\xbd\xfeG2\xc0d\xd0\x99\xfcT\xac,\xc0\xc9\x1c\xf6\xba|\x02(\xc0e\xe1\xcaHt\xf02\xc0 \xfe\x972\xfc\xd72\xc0\x15\xed}\xe7\xa1\xfa1\xc0\\\xb7n\xf1O\x8b)\xc0\x1a\xfa\xcfLhK2\xc0\x02\x90\xd4\x7f\xc9\xe62\xc0x\xd5\x08 \xf5\x123\xc0T\xd6\xc3\xd0p\x97)\xc0\x80\x0f\xa9m\xe3Y0\xc0a\xc2\xcc\x07d\xb32\xc0dk\x0c^<\xf2/\xc06\x9b\xc8\xebp\xd32\xc0\xbd\xde&\xd7\xd6\xa9,\xc0wh\xdb\xf7g\xcd2\xc0\x04\xfe<\xae\xa3\xf3\x19\xc0\xa4X\x1f\x91t\xf22\xc0%k\x04}\xe8\xcc2\xc0\xf2\x80\xfd\x06k\xe72\xc0\x8b\xaagR\xcd00\xc00\xcc\x92\xc4\x9b\x170\xc0\xbc[XU\xbf\xfa1\xc0\x8e\x01\xe6\x87E\x0f3\xc0\xc3w\xa2\xd4\xe9i3\xc0\xeb45\xa8\xe0\n3\xc0cs>\x0eg\x07/\xc0\x01\xcc\x98"\xd3\x94/\xc0\xb7\t`Ed\t3\xc0[\x8cd1\x1e\x182\xc0K\xf0\xb6\xde\xd9\xf70\xc0\xc8\xcd\x07\x84\xda\xb61\xc0\xe0\xfb\x97\x9b\x17C2\xc0k\x8b\xa6\xe6q\xe01\xc0\x8d\xc5\xf5T\xe4\x122\xc0J\x9f\x98\x96bZ2\xc0\xbe\x8b\xef\x9c\x00\x193\xc0\xbc\xfb\xbdRY\x163\xc0\xe2?\x10\xa0\x04C2\xc0*D\xcc?Y\xc7,\xc0\xd8\xdfN\xdc\x1c\x112\xc0\xbbo\xd9\x0eL40\xc0\xc5\xd7\xcb\xd2\xa1\xe81\xc0\xfd\x07\x96K\r\xb8,\xc0\x95\x11\xcfXK 2\xc0=\x074\xf3\x9d\xd91\xc0\xc7\xdc9cK\xd2/\xc0\xd3:uy\xc1\x170\xc0]\x99M\x0b\xedS/\xc0\xde\xee\xae\xbd\xb3\x010\xc0\x8c\x91\x9e\xe9t-0\xc0W\x82g\xf4\xca\x182\xc0\xf0\xe7\x16\x93ob0\xc0(x\x9a\xfb8\x1d/\xc0&\xaee\xad(\xaa-\xc0\xf2\xbe\xbc(:\xb30\xc0\xb9\xd6X\xfcn\x1e3\xc0Qp\x17\xa4\xce;0\xc0\xaaF\x1ak\x03)2\xc0\xdd\x14\x0cZT#0\xc0yXWh\x0c\xe71\xc0\xb8\xb2\x91\xdb\xb6\x930\xc0\x14\x01C\xc6\x95r-\xc0cz/\x08\xa8h3\xc0w\xb0m]\xe2\x182\xc0\xdc\x00\x1a\xcc=\x132\xc0u\x9b\xee\x0bHm3\xc0\xd2f}\x97\x9b\x11!\xc0!\x13L\xe7J\xc0,\xc0\xe2\xbf\xabe>\x873\xc0\x92\x14\xfb\xae\xfb|-\xc0\x93Z\xc7g\xdb\xe41\xc03h^\xf9\xda\x8b-\xc0\x04\x1d"WA\xf11\xc0\x07\xffgY@\x96-\xc0\xf2\xb5\x914;x3\xc0\xe6/\xab\x843E-\xc0Hw\x9c\x9ej\x072\xc0\xb6D\x8b\t\xc9\n2\xc0?l\xbd\t\xb2\xc61\xc0e\xee\xa0pR\x132\xc0\xeb2w\x162\x16-\xc0\xf3\x17\x06\x97\xc8\xbb1\xc0\xb6\x13\xa0\xa1\xe8(0\xc0=)\xe2\xfe\xfe\xb1&\xc0\xa7.s\xd5\x9cy/\xc0\xe3\x12`lp\xcc3\xc0\xe1\xf6\xcaX\xb5\xc43\xc0\xeb\xe3r\xad\x89\xcb&\xc0\x87ZY\xc47\xdd1\xc0\xd5\x1a\x10[\x06\x880\xc05\xad\x81n\xdc\x8e0\xc0U^\xe6\xe1\xb0\xd91\xc0\xe1\xe6K\xe5E\xd51\xc0\x17\x8f\x93\xc2b\x803\xc0\x14}\xacBk\xf11\xc0i\x99\n\xf2\xb94,\xc0\x12\xba\xb4\xdd\xdcw,\xc0I\'\x86\x8c\xa8\xb8&\xc0\x1d`\xd0Q\x97\xf8)\xc0\xe9\xa8\xea|t\xac3\xc0?YKJ\xacP*\xc0[b\xeb\x0eg\x97,\xc0\xf0`\xa6\xd8c13\xc0\x8a&!\xd5z=0\xc0\x96\xae"\x07\xfdX!\xc0\xc6\'}\x0cY\xcf2\xc0\xcaV\x0c\xf7\x16[2\xc0\xd2\xc7\xc7\xae\xb9\xb23\xc0\x96b?\xb43\x16$\xc0\x96X\xa1<I#$\xc0\x12\xf4G\xfd\xa9\x083\xc0\x8e\x96\x9b1\xff"3\xc0Xfyf\xdbC#\xc0\xb6\x8b\x14\x8e\xb9\xbc1\xc0W6U\x95q\xd32\xc0\x05\xc3\xe5\x9f\x90\x133\xc0\xbb\x0f\xc0\xfax\xb1#\xc0\xa3\xb3\x13\xb3~\xf12\xc0\xccD~\x1e5t+\xc0\x90\x9408\x0en/\xc0?\xbep\x1e\x8a\x8b.\xc0\xd8YL\xe5*\xc00\xc0S\xef>\xf8N\xee2\xc0\xdb\xce\xca\xfd]w+\xc0\x9dD(\x89\xa7!3\xc0k\xe2\xf7\x9b\xc5\xe81\xc0\xa1\xd6\x9d\x91\x1bR0\xc0\x8f\xb7n\xdbGm2\xc0F\x00N\xeb\xacj1\xc0\xe0\xfb\x97\x9b\x17C2\xc0\x03\xee\xc2D\xda\x02-\xc0(\x05\x89JX#2\xc0b\x861vE\x17-\xc0\xf7G\x11\xa8\xb1\xcf-\xc0\xe8]2\x8eV|,\xc0\xc2\x03\xb5W\x1b\x1b,\xc0\xee\xcd\xce`\xc9\xf72\xc0\x18\xc2\xdc\xc5\x15\xd7/\xc0\xbfFy\xc6\x1e\x0c+\xc0\xa2\x02\x91\x87\x83\xb91\xc0M\xc2\xef\xf2W\x8b3\xc0I$(\x97\xcd\x190\xc0\xb47\x84\x81\x94\xfd2\xc0g\x86\x18\x16\xca\xaa#\xc0\xaa\x18\xac\xc1K#.\xc0\x90\xa5\xb5\xc8\x1e$"\xc0j\xd98\x1dT62\xc0\xb9\xa2`\xe5>\t-\xc0\xf5\x964\xa5I22\xc0I\x07\xdc(=\xda/\xc0=\xbf\xef\xd6}\x8d3\xc0x\xb9\xf8\xba\xbc\x1a1\xc0\xd6\x13\xc1\xbca\x1e-\xc0\x1e\xdcd\x94\xf180\xc0\xbcD\x12\xa2\xc6\x1e*\xc0I\x04"\r\xb2c3\xc0S\x03\x92\xae^\x853\xc0)?\x04\x19d 2\xc0mg\x0e\x04W\x18\x1c\xc0\xe4\x98%3\xcc\x9a3\xc0F\xb7I\x16\x8ae3\xc0\xb1\xcf\xc0a\x95\xd7 \xc0\xb4\x84\xcf\xd8\xf0\xe70\xc0\xd6\xc0\x92\xce\xe7W,\xc0,#o\x1c\xc3I1\xc0\x0f\xca\xc1\xb7^\xb21\xc0\xaa\xb3\xe2\xa3\x06\xb91\xc0\x04\xa4\xb9\x9cai-\xc0\xec\x13\x87\xaa\x83\x1e1\xc0\xf2\xcc\xf1*U\xab-\xc0\xf7[\x89\xcf\xfc\x19/\xc0uW\xb7\xc0\x8d@/\xc0\xaa\xda\xc8\xf4\xb233\xc0\x13Z\x1b\xad\xd1\xd62\xc0\x9b\xcb\\\x98\xb3\xe51\xc0q\xe1\x01\x19\xb1\xc51\xc0\xa4\xd8?&o\xb51\xc0i`\xaa%\\\x1d)\xc09\x90\xb3\x7fh\xb3+\xc0\xe7\x96\x193J\xd1.\xc0\x86Q\xe0\x87\xc8\xdb!\xc0\xb4S\xbe\x157\xd0(\xc0\xa2\xddr\x85\xc0\x9b0\xc0\x03\x15\xf7\x1c\x8a\x163\xc0\x92\x10\xf3\xbc^\xd1!\xc0\xdf\xb1\x9dsUf-\xc0H\x0c\'\x11\x96K0\xc0\xa1\xa6C\x03\x91`3\xc0|\xe2\xdfY\xf3\x8c$\xc0+\xcc\x9d\xa7\x91>1\xc0\xc2\x03\xb5W\x1b\x1b,\xc0\xc0\x9c6k\x03\xfc2\xc0\x0e\xf0>\x02\xb7$0\xc0\x03\x15\xf7\x1c\x8a\x163\xc0\xf8\'\x80U\xb5 /\xc00\xc9\x81\x08\xd9u3\xc0T3+@\xc5/$\xc0\x86\xbb[\xb3\xc1U3\xc0\x07\x1a/\xcb\xa7J-\xc0\x1bZHV@\x083\xc04\xe9\xc9`\xce\xfb.\xc0\x17\xddN\xd4\xec\xd61\xc0P\xc1\x97G\xbb\xd61\xc0W\xeaD\xd8\x1d\xc11\xc0(\xabB\x97\xf1J$\xc0@kVN\x1b\x183\xc0t\xa6\x9cFCA0\xc0\xad]Xz\x8d@3\xc0\xf1\xe4E\x80Q\xec1\xc0\xb7\xac\xc1\xedL\xde!\xc0(\xabB\x97\xf1J$\xc0\xdb\xb7\xee\xdf\x91\x1a"\xc0\xc6\x91\xd2r+\xb61\xc0\xcf{@c\x1c`3\xc0K+\xf0\x065\x081\xc0\xf3\x96\xbfp\x1b33\xc0D\xd3wlq\xc1$\xc0\n\xf1\xb7\x96\x02!3\xc0\x89W%\xd4\xc3*\x1b\xc0-\xa3\xaf\xcb%\xa01\xc0\xbc\x1f\xf2\\\x0b)(\xc0\x9a\x9f-\xc3\x01=0\xc0\x9a\xa0\xfb;\xd1\\(\xc0\xea\xc2\x87\xfe\n> \xc0ah\xeau\x99K-\xc0\x8f\xe3\xac-jK/\xc0\xe1$\x86\xdf\xc8\x87-\xc0>u\xa8\x89@"%\xc0\xe8e\xe2\xfc\x06v&\xc0\'|b\xaaP\x1e/\xc0y\xdc\xf0\xacj\xbe1\xc0\xba\xe2\xb7^\xaf11\xc0\xf9\xcc\xb3W\xd6\x040\xc0\xab\'\'\xe1\xbe\xf3!\xc0{\x14\n\xd0"\n2\xc0\xbam-A\x8bs3\xc0_\xd1\x93\xd1\x8eh/\xc0P+\x178\xe7Y0\xc00R\xfc\x80l\x98-\xc0\xa1\x9f\x9f\xe0\xc7s3\xc0\x03\x00\xe4\xd8B|\x1e\xc0g*V\x85\xe7\xa8&\xc0\xcahYN$\x853\xc0\x1c\xaaU\x0bv\r3\xc0b@\xc0\xb7:\x8a,\xc0N\xdanx \x85-\xc0\xa5\x1aP\xd9t\x94-\xc0\xd9QV\xc8\xfb3$\xc0\x03\xee\xc2D\xda\x02-\xc0\x1c\x93p\xa8k[3\xc0\x92K\'$\x83:3\xc0\x0c\x1a\x83a\xbd\x9a1\xc0\x9f\xaa\xf3]\xe3x0\xc0\xe8\xd7\x92&>w3\xc0-\xbbB\x1ej+0\xc0\xae\xdbk&)[0\xc0\x9b\xfb\x16\xcc@\x1f0\xc0,\xe3\xf9\x1dG(+\xc0Aq\x1c\xc7\xcaA0\xc0\x83\xe9\x8a\x85<\x90.\xc0\'\x05\x94\xd4\xf1h/\xc0\xc4\x8f\x9cu\xdc\x9b#\xc0\x93\xdc\xa6\xab\xb4\xe1"\xc0\xcd\xd4\xfc\x1d\x8d\x123\xc0\x06\xdf>\xbc\x89\xe4\x12\xc0\xc8D\x9a[\xa7K3\xc0\x8e\x89zY\xf3\xe9,\xc0W\x1f`!\x0fU%\xc0r\x8b\xac\x1a\x0cL2\xc0\x8d\xb28\x1e\x17K3\xc0s9K\xdc\xb003\xc0z\x07&V]\xb1,\xc0A\xdc.~\xab\n"\xc02\x10\x1c"k\x14*\xc0\xebB\xe0{\x1e 3\xc0\x1bR\xb2?d\xe52\xc0\xe3V\n\x9f\xa8\xe0/\xc0$\x10Qa\xb7\x1d3\xc0\xfaQ5\x1d"\x033\xc0Z\xcbi\xb0`\x083\xc0\xc0\n3\x9a\xc9\x93$\xc0~]\xfd\xb0\x83\xc91\xc0\x08!\x103\x98\xef\x1f\xc0bo\x84\xe8\x9b\xfb2\xc0\x84\xa9yK\xb2R\x1c\xc0\xf2D \x14\x13n0\xc0\xb6J\xd6\xaeUw2\xc0Z<\xb0\xc9\xdd\xd3%\xc09\xeb\xb5\xbc\xb5\xb61\xc0\xed\xab\x06\\\xa3e"\xc0Ggr\xed?y3\xc0^$`\x93\xea\xa7+\xc0\x97\x90S!\xf1\x133\xc0o=\x1e0\xad\x14#\xc0\x94\xd5/f\xcc\xc1%\xc0\xe1\x11"Kt41\xc0\xb6\x13\xa0\xa1\xe8(0\xc0<pVE\xd0\xd2!\xc0\x1b\x08A\x89\x88\xb01\xc0Mqc>H\t/\xc0~\xe0e&\xc3\x95"\xc0\xcc\x96\xcc8+\x073\xc0u\xef`\xfe\xa4+2\xc0\x8a)I\x97Dy-\xc0j?h\xc1\xb5_3\xc0\n\xa1y{t\x9b"\xc0\xb4J\x11\xf9\x84\xa03\xc0\xab\x88*\xfd\x9a\x86(\xc02\xfe\xd8\x89\xf4\xd4!\xc01\x84\xa3I\xc4\x0f0\xc0O\xcac\xb4,\x082\xc0$\xc7@Qz\xe02\xc0j\x9d\x10\x08\xb8\xc2*\xc0\xd33v\x83S\xf6/\xc0\xf3\x0b\xb5p*\xe3(\xc0\x81ez\xff\xda\xc6\'\xc0\xc7R-\xbd,\xbd1\xc0+\xdb\x97\xc8P\xcb1\xc0^M\xbc#\xfc%/\xc0gI\x91\x8c\xfe;3\xc07t\x7fJ\x7f\xed#\xc0\xbd%,y\xcb\xa73\xc0\xbd%,y\xcb\xa73\xc0C\xe2\x00\x81rP3\xc0\x11}s\x87_g3\xc0\x95n\xd9\xd4^\xd71\xc0\xb4\xe7[\xd4\xddz3\xc0P\xef\x8f\xb6\xd4r3\xc0\x01\xd2\xf8%m\xbb0\xc0\xa3\xeb\xaf\xf13{3\xc0\x9am\x90kR\xa20\xc0\xda\xa0\x13\x19\x17I1\xc0g\xd7Q-\xb1O1\xc0~\xfb\x15W\xd0\xb50\xc0\xc5\x80\x04\x9cA\xab1\xc0\xc9\xcf+\x06Y\xb41\xc0\xf22z\xdb\xfd\xc61\xc0\xe1>C]I\xac0\xc0\xf22z\xdb\xfd\xc61\xc02\xa81Y\x89\xc01\xc0\xe6\x04\xe2\x9d\xbb\x1c1\xc0\x9b\xef\xd1^`23\xc0\xee\xc4\xae\x0b\x1f\xa21\xc0\xfc\xc9\x06w\xe0l3\xc08\xf8\x10\xb5\xe0"3\xc0\xbf0l\x03\x81:3\xc0v5\xf4\xce\xbaZ3\xc0\x88\xc1\xcf\x92\x03K3\xc0\x0b\xc5\xf0\x94\xfa^/\xc0[A\x03\x04P\xf82\xc0\r\xf9dF\xb2\x0f3\xc0\xf5\x12]\x18\x08\x163\xc0e\xd6g\x95\xb5\xfa2\xc0\xbawc\xa8\xa1\x1f3\xc0F\x00N\xeb\xacj1\xc0\x13\xdam\xdcG"3\xc0\x90\x1e\x97\xb8\x1c\x183\xc0\x93\xa5\xb6\th\x0b3\xc0t\x05&\xb3\xa5\xf22\xc0$^\x95\xaa["3\xc0\x19H\xa0\x17L\xe52\xc0P\xab\xf7X\x1e\xcd2\xc0\x11\xcd\xa6 \xcb\xb12\xc0\xb9\xf0\xfd({\xe31\xc0;\xf8\xa8\xd2[\xce2\xc0\xbaRd$\xe4\x133\xc02\x07\xa2I\x06\xeb2\xc0.\t=\xa8Z\x8b)\xc0.\xc6hB=\xd72\xc0\x95\xf9\nL\x7f\xef2\xc0o1\x9f\'\xd5\xe72\xc0z\x81\xd8V\xc8\xd02\xc0\x8f\x1a\xc2\xd9\xcb\xd71\xc0\x96M\xba\xa9\x83\xe71\xc0\xce\x05\xc2H\xee\xdc2\xc0\x00\x10%\\\xbc\xd02\xc0\xc8f\xf7\xa0\xde`(\xc0*+\x8f\xed\x07\x183\xc0\x82\xb3iW\xdc\x143\xc0\xdf\xf2gT6\xd52\xc0}\xedT\x05K\xca2\xc0\xa2`\xd0\xf7\xd6\xf02\xc0\xbczb\xe2\xbe\xa8&\xc0\xc5{\x11\xb7\xd7\xe72\xc0\x9dE\xfa\xa3\x04\x083\xc0\x9e\x8a\xf9b\x10\x133\xc0\xed\x13,\xfc\xef\xd12\xc0b\x13\xc3\x03\xdc\x083\xc0I\xf9\xd4tH\xbb2\xc0\xdf\xc5\x9b\x84\xb9,$\xc0\x86&\xd3\t\xc0\xf82\xc05\x94\xee\x134\xe92\xc0\x8e\xb9\x8e\x8fp\x16$\xc0%\xb4+\xc4E0$\xc01\xe3\x83C\xcf\xd12\xc0^:#P\x9bL3\xc0\xad\xd1\xa7 \xee\xbe$\xc0O\xa2?/\xc2\x9b#\xc0\x8c"\x9e\x7f\xf4\xf7,\xc0\x97\x18\xa9\x19\xc75\'\xc0\x9e<\xde\x10+\xd2&\xc0/\xc6\x83\xd6\x9eP/\xc0\xf5\xd3a\x83\xeb\x05"\xc0\xa1o\xb3:\ne2\xc0\xfc\xc3\x8c\n\x99]2\xc0\xd0pg\x8b\x10^2\xc0\x8a\xa4^m,J2\xc0o\xbeJ\xab/P2\xc0\x0c\xbd\x8a\xf8\xce,2\xc0]q\xb3\r\xf8\x0f2\xc0\xcb\x8aP.- 2\xc0\xc4:s\x1bR\x1b2\xc0A@\xe8\x87%32\xc0\xe1i\x86D\x0612\xc0\x89\xef\xa6l\x9f(2\xc0-[\xad\xe6e\xbf,\xc0\xad\x15&\xe3!\x1a2\xc0\xd4\xd8t\xec\xb7\x072\xc0uV\xe2\x8a\xdd\x122\xc0\xda\x8f\x9a\xccX\xde1\xc0\x8dh\xc4r\x8d\xf21\xc0\xca\xbd\x960\xbe\x18\x1c\xc0\xae\xeb\x0e\xb3@)-\xc0\xd5j\x86\xc7z\x0f-\xc0\xe9CC\x98{f-\xc0N\xa7\xc1\x03Ka-\xc0\x9b\x05\x03\xdb\xaa#"\xc0Z\xf8hx\x9b\x90!\xc0\xac3\xd8L\x15\x002\xc0\xb8\x9c\xce;aJ-\xc0\xd25\xaal\x19\xf91\xc0\xe6\x9f\xf9\xf1\xee\xc91\xc0\xa4\x1fc\x17\xb7\xd5-\xc0[b\xeb\x0eg\x97,\xc0>\xbc\xad\xa55\xe91\xc0>\xbc\xad\xa55\xe91\xc0%ED\xac\xaf\x13"\xc0p\x07g1f\x01"\xc0Ov\xf5KN\xe11\xc0^\xcfq\xe2\xb6\x96-\xc0\xeaE\xeb\xfe\xb3\xd6 \xc0Y\x11\xe5-\xee\xe31\xc0\r\x99\xed\xec\xec\xb11\xc0\x0c\x8cY\xd0\'\xda0\xc0\xb4\x8c\x15[\x8f\xe61\xc0\x85\xf5_\xcd8\xd91\xc0\xcc\x90xw\x1a\xe01\xc0\x8f\x08\xf4ku\xd7$\xc0\x00\xfcR>\x06\xad,\xc0\x054\xf7r\xb6\x1d/\xc0\xb1*m\xa6\xba\xeb,\xc0N=\xac\x985\x83%\xc0Kn\xae\xe0\x87\x1b \xc0yy\xa3\xd6QH-\xc0\x0e\x9f\xa8(n;\x1b\xc0-\x8c\xbc0\x11E-\xc0\xf7z\xa7 pC-\xc0\xf7z\xa7 pC-\xc0\x07z\x19\x89\xc8b$\xc0q3\xae7\x11\xee-\xc0\xa2w\x80\xe0\x1d/-\xc0\x94\x14\xc1*)\x15-\xc0\x08\xc8$\xf3(\x17-\xc01*\xe4c\n\x12-\xc0{o-S\x10H3\xc0-D\xd7\xde\x80\xa2%\xc0\xe6\x97\x1f\x0f\xfc.,\xc0\x84\xf12\xca+\xba,\xc0\xc3\x94\n>\x96r-\xc0\x88\x0f\x84\x94\x07\x1a-\xc0\xfa\x80z\xa0;C0\xc0\xa9.9\xb0.\x95)\xc0u\xc9\xfa\xe3\xc1O-\xc0E\x0c3LDQ*\xc0\xb7!\x98\xb4"\x1f*\xc0{\xd7\xc6\x0c]\x06\x1b\xc0az\xbf\x9d\x84]!\xc0\x8f\xf7f4\x85\xef,\xc0;]\x81\xb7S\x08-\xc0\xf1a\x94B1!1\xc0\xd8Y\x99\xc4\xf8o-\xc0\x15\xd2L\xc9\xa2\xfd.\xc0\xd2\xbb\xa9\x9b:c-\xc0\xdd\xdds\x16\xe1\x1b-\xc08\xbc\x03r\xb4E+\xc0W\xda^\xcc\xd2\xf60\xc0B\x13\xff\x10l\xcf.\xc0\x8f\t\xc1~3%0\xc0\xa6\x8f\xf1\xe2\x18\xdf \xc0F\x92\x89\xa7U\x1d,\xc0n\xfb{\xac\xae\xd40\xc0\xf4\xd9\xa4\xcbO\\2\xc0\x1f\x8b\x82\xa7t\x1d-\xc0J\x10,\x13\x1e!2\xc0\x89\x14\xb5\x10\x91>3\xc0\xd2b3I\xdb\x1e0\xc0A\x08m\xcf\x85\x1a\x1b\xc0\x99\xbb,\xf1\x8f\x00+\xc0\xcd{j\xe7\xae\x8b\x12\xc0f\x01\'\xf6\xd9\x1d3\xc0\xa5\xab\x15\x98\xea!0\xc0\xa5\xab\x15\x98\xea!0\xc0@d\x02+t70\xc0J\x9bA6\xb4E0\xc0\x8dT\xd0\x86\xb8\x18)\xc0F$3\xb1"-0\xc0\x1d\xb9\x8c\xcd\xce\x140\xc0\xe8r\xcc\x9d\x19\xe1/\xc0b\xeb\xc8\xcc\xe1\x050\xc0\x05\xe6\xa3\x0e \x97/\xc0I\xf2\xad\xa8\xffX0\xc0d\xa8b6\x13\xf7/\xc0^\xf2\xba\xf4\xe9\x8b\x13\xc0\x0e6\xfcZ@O0\xc0\x00\xa0\x04|!@0\xc0\xed\xe4+\xbd\xa0\x073\xc0\xf4\xbc\xe9q\xcf\xb3.\xc0\xa4\xf0\xb4\xb3^\xed.\xc0w \xa1/c\x04/\xc0\xc9{P\x1f\x19j/\xc0/\xbbk\xe4\xf8L3\xc0\x17\x87\xb6#_9/\xc0\xd6\xfd\x98\xe7i\x1e/\xc0\xff\x11\xe3\x85\xa3\x8b/\xc0\x0b\xba}n\xabL3\xc0\xd6t9v\xa6\xe42\xc0\xec\xf0w\x96(\xda.\xc0-Z\x08\x82J\xe6\x03\xc0\xac1\x06)\x1753\xc0\x8b\xbcy\xe7\xa5\xf51\xc0dK\x97\xba\xb6\xca,\xc0\x19\xf2ib\x0c\x02+\xc0\x8dP\xbf\xfb\x00\x80#\xc0\x9af\x0b\x9e\x8be/\xc0x\xcfo\xf7\xeeg3\xc0\xe5\x86\xdd\xe7\xf6\x97+\xc0i)\xb6\xcb\x12f/\xc0FsnC\xee\xa1.\xc0\xa9\x84<\xd3\x97K2\xc0\xb6\x0fW\x7f\x81\xf71\xc0\x0f\x86\x1a\xf4\xec\xb61\xc07 \x9c:\x0e\xbd.\xc0i\x05\xf1px\xce(\xc0\xee\xde\xad\xccv\xa91\xc0\xc5t\x966"\xc4%\xc0\xfd\xd0\xd5qU2*\xc0p\x1a\xc0\xda\xee*-\xc0\x12\xa9\x89\xd6[\xe4,\xc0\x9d\x86\xc5\xfc[S2\xc0sp\xe1\x1f\xe6\xee&\xc0\x11\x17h\x9b\xd6\x002\xc0`\x1dC\x9b\\\x0b2\xc0\xd5-z\x00\x8b\x082\xc0\xa1\xa6C\x03\x91`3\xc0\x97!\xa94=\x970\xc0\x90V\xee\xb1Q\x072\xc0\xd2s\xb1\xc2\x9f\x073\xc0\xc0\xabr\x84F\x16/\xc0]\xa5\xe0\x04\x82d2\xc0y\xe8\xc4\xf7\xe0|3\xc0\xb5V\xcf\xb0\xcf\x02-\xc0^\xfb\x0b\xc6B\xee2\xc0_G\x90s\x1c\xe31\xc0BY\xd1\x10\x97\n-\xc0\xad%\xd8\x16\xa9\xbc1\xc0}\x94\xbc\xe6Ev3\xc0~]\xfd\xb0\x83\xc91\xc0\xcff\x8c>\xfa\xf1,\xc0E\x93\x06\xd4\x91\xed$\xc0\xeer\xd6\xf7\x1a]3\xc0\xe0L\xb8\xc3(\xc2-\xc0\x81\xdf\xc5\xfe\xcb\xf80\xc0w\xa3\x1d\xc8\xb9\xea.\xc0\xb7\xc5\xc9!\xec3+\xc0\xf2a\xd8\x93\xc9\x0f2\xc0Z\xb3z~F\xf22\xc0\x14\x0f\xe2\xaf\x15\x803\xc0\x87\x9c\t\x80\xf1\x96.\xc0\x83\xdb\x1a\xf0\xe5\x8a.\xc0\xcb\xae\x0b3\x89\n3\xc0\xb8\x99H>X\x863\xc0\x8ao\x9c\xb2PQ3\xc0mp\x07\xd8\x0e\x0c3\xc0\xa0G\x14S>\xc51\xc0\xef~\x05\xaa\x8fH+\xc0\x1a\x1c\xcd\xf1\xa0\x102\xc0u\xbaB\xafyp,\xc0\xd7\xf7\x05=\x1a\xcc/\xc0z\x14\x89u\x06W-\xc0\r+\xce\xad\x9c\x041\xc0*+\x8f\xed\x07\x183\xc0L\xeb7:\x0e\x853\xc0\xd4\xa28\xd9\xe9u1\xc0]/\t\xcc\xb3z3\xc05v\xa1\xbeh\xb51\xc0?w\xcb\xe3"\xe21\xc0\x93{V.m\xc22\xc0\x99P]V\xf4\\0\xc0@M\x822\xae\xce \xc0\xbcPt\xbc\xb9\xbb-\xc08N\x08\x08\xc3\x10$\xc0\x12\xb5\xfe\xd3p%1\xc0\x03\xe1\x8c_u\xa1/\xc0\x0flB\x92\xa3*(\xc0+\x99\xb9-\x16\xaa\'\xc0\x8al\xd2\x93\xc9\x850\xc0\x82\x8fd\xda\xe4M3\xc0\xd9\xd0\x9e\x1c\x0c\xeb1\xc0\x12\x15\x11\xba\x92\x1e/\xc0K\xf3\r\xc3$\x850\xc0\xf1\xf2\x17X\xb2\xaf3\xc0\x9c\xe12\x03iZ3\xc0I\xf9\xd4tH\xbb2\xc0\x1b"\x9d\x03\x08\x922\xc0\x16a\xbe\xa2\x1e4,\xc0b\x9bm\xf8\x1e!,\xc0\x16a\xbe\xa2\x1e4,\xc0\x90q\xc0%\x16e-\xc0O\xb5\xa4e\xff\xa1*\xc03\x15]f\x85\x98$\xc0W\xe3\xf9\xca[K-\xc0\xf1\xc8a\x9bx\x853\xc0\xb2\x057\xf9]V$\xc0\x89U\xae\xe7\xbcQ/\xc0z\xb9\xb8z\t\xd2,\xc0H\x87iz\xa9\xb6-\xc0A\xa6\xe3>)\xb8,\xc0\xba\xea\xea\xda\xfeC/\xc0\xe0\xfb\x97\x9b\x17C2\xc0\xe0\x05RV\xac"2\xc0\xa1GH\x97\x07\x8b3\xc0\x11\x05\x93"\x12Y+\xc02\x90\xa6\xc8\'\xb7#\xc0\xd70\xa2\x81\x8e/3\xc0\xa7q1\xdb\xd6\x81-\xc07\xe1\x00G\x17M-\xc0\xf9\x94\x1d=\xfa\xdf(\xc0T\x87\xc7h\xcaw0\xc0S\x81\xc9e\xec\xe2"\xc0WG\xfcFS\x063\xc0\xfd\xd7\xffl\x12w\x1e\xc0\xf0\xdf\xa6MC?$\xc0\xc5\x1a\xee\xb5\x91-$\xc0'
p29
tp30
bg3
(g4
(I0
tp31
g6
tp32
Rp33
(I1
(I2708
tp34
g13
I00
S'N3\x88Y\x00(T@S\x8b\x9eA\\\xa1S@RN\xb2.a\x01T@LI\xccR\xd8\xaeS@\xfb\xed\xdaK\xcf{S@\xd9i\xb5T\xa1|S@\xde\x8d\xa7\xf0+\xa5S@K\xf8\xec\xa0\xeazS@\x10|\xcc-\xc1{S@c)\xe0\x1b\x9b{S@A\xe85\xf6\xed\x84S@\xee\xf2#\xac\xe9aS@\x07^\xa0\x9f\x9e\x7fS@\x94$\x7f\x10\xa2\xaeS@\xb4\x7fU\xc2\x94]S@\t-\x8b\xc7\x8e_S@$\xb6::9\x96S@\x81\x0b\xf3\x1e5\xd7S@\x0b\x0f\xda\x8b\xa0\x86S@\xe0)@\xc2\xda{S@u\xca\xb4_xzS@\x80\x97v\xf1c\xbcS@\x05\x94\xb8C\x83\xb0S@1\xc6W\xf5N\x87S@\xdb\xe4\\y\x94aS@\x0f\xa2\x92\x05\xabzS@\xbd5Oz\xdd\x95S@XD\xa0Hi\x85S@:\xf2\xe4\x01\xb6\xa0S@\xa0\xf8\xc3=\xf1zS@\x10B\xfe\xa8g\xc1S@\x1f\xc4\xda=\x84pS@\xf1\xad\x88\x89\xb7\x95S@\x8c\x81\x18\xad\x9c\xdbS@t-\x94\x98\x87|S@{p\n\xe9\xac~S@h\xc5\x95fy\x95S@L\x19q\xf4\x0e~S@\xee<\\\x98f\xbcS@0e\xb5\xefn\xaeS@\xaf\x86z\x1bI\x95S@\xf1\xf7\t\xf9:vS@\r\x0bS\\\xc2wS@\xdc\xc3\xfcd<\x84S@\x04\xde\xbd\xc5\xa7\xb1S@\xf78\xcc\xdc0bS@\x83\x13/\x14E\x88S@ \xefp\xef\xa9\xfeS@\xb5X\x8d{\xa0{S@\x00\x93\xa1q\xa1zS@$?wV\xe2\x87S@X\xec\x85\xc5G\xc8S@(\xf2\xed\xa7\xc0aS@U\xfe\n\x10a{S@\x8ds\x17>O\x97S@\x03^fR\xf3\x87S@\xbb:\xd5\xf3o}S@[\xaf}7\xcf\x85S@q\xfbA-\xfe\x87S@\nqY\x1c?\xb8S@J\xdc\xe5\xca\xc8\xbaS@UN\x89k\xcbvS@L\xdf%\x9b\xba\x88S@\xdc\xf6\xd5\xde1|S@:\xe9^l\x88\x81S@C\x89(\xc0caS@\xb0\xd5\xb8\xa67\x8eS@Tw\x8e\xde\xd0\xbcS@>*\x06\xd3\x1d\x88S@bvl/E\xaaS@\xc5\xa7]\x13\xb9\xb0S@\x7f\xa6\xeaf\x0f\xb0S@\xc2\xd6[\xb2+\x89S@p\xa6\'\x01\x07\xbeS@\x0e(5m\x00xS@+\x08\xe5\xca=\xa0S@&\xeb\xdf\xe5\xc3pS@p\xa5\x03\x90\x9f+T@\xf2\xfbmJO\xffS@D\xfc\xc2\xfb\xf7}S@^\xbaP\x8b\xc1\xa0S@\xc2\xed\xd1{\x8e\xb0S@-\x1e\xf2\x95\xfd\xa0S@\x14w\x14p\x1e\xbfS@\xb85\xb9D/\xc1S@\xc9\t\x1e\xf7%\x84S@B\xe1\x153#~S@\t\x8f\xbeR\xe4\xb0S@\xed\xc2\r\xd3P\x7fS@\xda\xa9I=\x95|S@\x8ac R\'aS@\xa9\xc0rPi\x98S@MP{\xd4\xd7\x84S@U\x9d\xd2\xa2\xae\xacS@s\xc3[\xfa\x01rS@}\xb9\xd4\x9c\x8d\xbeS@\x028`\x15\xef\x80S@\xec\x1a\x16--\xb4S@\x8efJd\x06cS@\xc9\xd9\x1d\xcf(xS@s\x1a\xcd]\xe2}S@\xd8[u\xf8ypS@]_}q\xb4\x98S@\x8b]\x81\xb5A\xc1S@L\x89\x0e\x95\xf9\xebS@\x08BJ_r\xbaS@[\x1e\xf3\xfc\x05\x7fS@\xa4J<\xff\x11jS@j>]\x85\x17yS@\xea\xca7\xbb\x8daS@\x9aS\xfew\xb6\x80S@\xaf\xc0`\xdb\xef}S@1\xbc4v&}S@b\xa2\xc3\x8ee\x96S@;\x89\x17\r8}S@\xef\xf5s\x83}xS@1\xf2[\xd9\x0c\xbaS@t\xc4\xb9\xd9DbS@\xb6\xec\x99\xd2\xc6\x7fS@$\x15\x11{\xd5\x1bT@\xa8!]\x8fQuS@N\xe8\xd3\xe5\xb8\x82S@\xb9J2n|cS@nvR\xad\xbc\x81S@kT\xf4+P\xd7S@\x12\xbd8\x01\x0bzS@c\xb6+;\x86zS@\x10\xd2`>1\xd8S@\xb2\xcaN\x8d \x84S@\x07n\xfb\xed?\xd9S@\xd4\xd0]~\x9b\x7fS@\xc0sD\x14\xfa~S@\x17\xf5\xca\xb7\x87qS@\xc4\xa1/\xcaSZS@*kHHVsS@\xe6\x1aK\xe1\xe2\x90S@b0\xa9\xa5\xf6\xaeS@\xca?\xdc\xee\x9aoS@V\x99\x97\xf8\x91\xb3S@m#\x82h\xdd{S@\xa13\xa6\xc7?|S@\xbf\x0eZ\xaa\x1b\x84S@\xa1X@J\xe5\xc7S@w\x1f\x95\x96\\}S@z\x93~0\x1b~S@g#k_\xea{S@\x00]\x92o\n\xb6S@\x82\xb88\x8cE\xc3S@8g\xff!\x11\xbdS@\xa5\xe4-\xf4\x91\xc0S@[\rR?\xa5{S@\x92\x83\x10\xf3\xaf}S@E\xad\xb7#\x86\xc0S@7\x1c\xe8\x9b\x86\x7fS@f\xc6\xa8\xc5\xea\x00T@\xc3O\xa0\xa4\xab\xffS@\xe5\x19\xf4\xcd\x88\xbcS@\xc1\xf7<@\x95aS@\xf0\xb5\xbb\x14{aS@\xa2\xbd\x19U\x01\xc3S@\n\x03ijB\x81S@l\x9eqWE\xb2S@2\x11\xb2-\xe4\x8aS@\x1d/z\xc7\x07\x86S@\x12]\xd7v\x00\xbdS@\x7fJ\xfd\xb2n\xb9S@\xdc\xc2\x84S6\x7fS@\xf9/\xa6-\xdc\xffS@+\x87\x85>\xfe\x99S@\x8eN\xc7\x8f\x19\x85S@\xc7\xc7\xb9\x13\xa7\xadS@N3\x88Y\x00(T@\x88\x01\x16\xc0\xc0mS@(N\xe6\x05\xfa\x90S@[0\x12\xccj\xbdS@\xe6]\x1b\xd5\xf8\x90S@\xb7;\x1d\x8fzYS@\xb1\xf1\xb2\xa7\x9dwS@\xad#aK\xf4sS@\xdc|\x86{aXS@(\xdaK%q\x15T@E\xa9\xc4\xa7\x94}S@Zv+\xeaHqS@D4,\x94\x06\xfbS@\xb4J\xac\xfb=\xcaS@N\x14\'\xa2S\xabS@nJn<\xc8{S@\x85/!gwtS@A\xf8W\r\x80qS@\x0cm\xab\xc7k}S@#\xb9\\x\xf3}S@\xa8\xfc)z>\x7fS@\xbd*\xf5\xc7\x9eyS@\xa0u\xe4&\x03}S@\xa4\x18\xdb\xa6\x82\xc0S@\x160\x19\x1b\xfezS@\xe0\t]\x04\xa3ES@\x99!+q\\\xd8S@_\xdc_K\t\x7fS@F\x1c\x19@\x85\xadS@\xc0\\\xa3l\x08\xd9S@\x98\xf3\xa6*\x8a\xecS@\x06\xa1\xb8+B}S@\xe7\xcaG\x81|\x81S@E\xd1\x9a\x9e\x90\xbdS@-%t\t\xc7\xbcS@\x97H\xc6%\xfb\x12T@\xd0\x81\xf7\no"T@\xc3\xc5\xd7\x0c\xb1zS@\xb0\x99\xcbZ\xe3\x81S@\x8d\x81\x12\\\x16qS@(\x7f\xa3\x907\x8aS@\xb6\x86\xb1\x9f\x82\xadS@\xb6\xa8\xb1;\xabzS@\xea\xb8\x85\xf50vS@\x85\x04\xc5\xe1[|S@14[\x98\xa6jS@\xca\xd7\xb0\xc1rxS@{\x83)\xbdF\x8cS@^\xf9JS\xc4zS@\xc05b}n\xdbS@\xaf&"\x11X\xd7S@\xc5\x91\xb0\xdfy=S@g\xb4\xff_\xc4ZS@\xd9\x08\x0b\x97\x9c\xb4S@\xc5ms\x9c\xad\xa2S@\xe8\xa6fs\xe0\xbaS@2\xa0?e\x99\xc7S@\xc5E\n\xf8TsS@\x00\xaeM]P\x1eT@\x7fJ\xfd\xb2n\xb9S@\xf5\x02tZ\x8b|S@D\xde\x04\x84g\\S@l_}Q\x89~S@\xa8z\t%\xe4YS@\x1d\x9f\xa8n1YS@\x9c\xe5$\x9a\xe1\x8aS@D\xef\n\x17a\xffS@\xca\xcd\xac\x9a<pS@5\xb5\xdea \xc2S@_\x0e\xb0\xf23!T@\xa4p\xddX\xdc\xb3S@\xff\xd9\xbc\x95\xd4]S@J7\x05sM\xb7S@U\xab\xb8\x8c}\xc6S@\x1cN\x9bC\t\x85S@oCp\x85\xednS@2\xdc\t\x9b\xd9oS@\xf5\xed\x1f\xb1\x03[S@4\xfeH\xa5bPS@\xb3\x06\xf6)\x91\xbfS@\xf7\xf8e6\xdc\x84S@\xd6\xe4Iu\xaa"T@3\x98\xf6CQaS@)$\xc9s\xb8\x93S@\xba\xf3\x97?\xce\x8fS@\x9f\n\x06,|YS@\xd2\xe9\xd3[\x9aaS@\xce#\xb1\xb2\xae\xb5S@\xa3\n\x05j\xfc\xacS@\x0cD\xb7\nS|S@`\xbc\x87\'\xa3\x93S@7\x90R\xf3\xee\xfeS@\x1e4\xaay\x03\x7fS@\xf5\xca\xd1d\xd6)T@+\x7f\xfa\x95\x84\x83S@\x1e8"io\x02T@\tS\x13$\xdc\x80S@K 9\x01J\xb2S@]\x9a \xc4:\xfcS@\xcc\xc8{\xc4\xfc\xf3S@\x9f\x06l\x03:\x85S@&\x84\\\x0b\x8d\xd9S@F\xd5IA)\x9dS@l\x0f\xf2\x9b\xc7\x85S@d\xba8Y\x03!T@\xf2#\x90)\xcf\xb0S@\xeb\x8b\xd40_\x85S@\xc8\xa8\xa3\xd2\xf2\x84S@\xa3\n\x05j\xfc\xacS@\xa0\x8f\x80\xe3\'_S@M5PKc\x87S@q\xfd\xb9\x16\xe7_S@\xba\xa3_\x95\xcfbS@\xc4\x06\xfc\x0e#\x85S@N\x83\x93\xaf\x0f\x8dS@\xa5\xd8\x18\xe0RoS@\tI\xcbJ9|S@i\xed\x99\x1c\x80|S@\xd6\xe4Iu\xaa"T@\xaa\x05\xae3\xda\xafS@\xad9\xf2w\xe7\xe9S@HF\xc3<\x9acS@x\x8e\x802Z|S@\x93\xb9h\x01 \xa1S@J\x7fl\xbb\x12\xb0S@\xb64\xafd6\xd8S@\xfcF\xccNAcS@\xbb@L\x05\x1f~S@\xb2\xce\xdfU9\xd7S@<S\x10C\x01uS@\x07\x8f\xceo\'\x85S@.\xd4a\x19\x18\x97S@\t%\xb5\xc4M\x97S@\xf8\x15\x90\x84\x0c_S@5\xa0\x9d\xd01\xaaS@IYbm\xaf\x8eS@!\xd1\xd5[%|S@@\x87\x0c%U}S@\xf5,\xac[\'\xcbS@\xe7\xb3\xd1#t\x80S@($C\xf4\xe0\x80S@\xc05b}n\xdbS@\x98%[0\xd6\xd7S@\x93\xd7)\x16\x01\x86S@P\x1b\xc1\xc4\xe3\xd8S@\xa9\xc1\xb6\xa4m\x84S@\xd5\xeb\x9f<9\xaaS@\xfd\xd5EC\xbb\xa4S@\xcc\x83\xca+\xd0\x85S@ZP\xdf\xca\xe6\x9dS@\x8b2\xa5\xc2\xee[S@\xc2b\x13\x1f@\xafS@\xd5O\x00X\xa9bS@\xfb\xdd\x0c\x01\x08\x97S@\xec\x18\xd6\xa3W(T@U\xab\xb8\x8c}\xc6S@\x97\xb5\x94\x8f\xab\xb1S@CR\x1f\x91R\x7fS@v\xb7\xe2I\xf6{S@\xdd\x97\xcf\x1f\xec\\S@)\xfb\xf9\xb7\x03\xbdS@@q\xbbQ\xf4`S@\xe4:esS#T@N#v\x83\xb2\x87S@\xc9C\xf7b\xbaoS@\x18\xf2i\x07C\x87S@\xc5C\x99I\x1f\\S@\xf9lLd\xe5\xe0S@\xa2c\xd8\xc63(T@\xfb\xaf\xc8x\xc4\xd8S@&3\xba\x7f-\x85S@\x1d\xdb\xb6\xbb\xc3\xefS@2\xd8uX\xe7\x1dT@\xe9Y\x18=n\xd9S@\xada\xbe&D\xc0S@\x92/RZ@pS@\x80\x97v\xf1c\xbcS@_\xe2N\x10$\xb7S@\xb0z[\xba>\x86S@>\xdf\xef\x0b\xc6\xedS@\x85\xdcKS\x18\xbbS@01\x80)\x16\xb4S@b\xa2\xc3\x8ee\x96S@\xd7,z\x03\xe4~S@\x90\xb1\x10\xaf%\x8eS@#<\xd0^\xafYS@FE\x81\xb2\x1f\xd8S@c\xb1\xbc\x08\xe5\xcaS@\xe1Fq\xdc\xab\xc1S@|u\x8b\xee\xde\x81S@^\x05\xac,O\\S@);\xc7\xe4BwS@\xb6\xc2\xec\x13\x81wS@\xd7\xbd\xef\xf8\xe8|S@\xe1\xe9_\xe9\x91~S@\x8d\xff\xe6\'\xc8\x81S@Qe\x01\xc6\xcc\xbfS@@Q\xec\xdb\x08\xd9S@<\x16y\xca\xff{S@\xcb\x19K\xf1\xea\x8eS@\xccY\x1c\x97&\xb0S@\x1d9\xd1\xac\xf8\xc9S@~\xdd@\xa0{\xc6S@\xc8\x12yI`\xceS@>\xd0d\xc5(}S@\xd3\x9f\xc7\x1bK\xd9S@g\xc7\xa3\xe7pWS@m\xd0\xde[\xdeSS@\x03\x8f\x13\xe0\x89\xb7S@ \xde\x04\x9b\xf5\xfeS@=\xbc\xe8\xd1\x07ZS@\xd7\xb8n\xda\x82pS@\x8a\xea#\x02msS@\xf9\xd2\xf6\xffS\x87S@\x1a^\xa8\xccB\xc1S@\x8d\x7f\x02\xdc\x90\xb5S@\x97\x16_\x02Z\xd7S@\x92\xe9\xe1X\x02\xfdS@2)3,\xee\xf2S@\x05\xf13\xdd\xef\x93S@}\x18g\xa0\xf2\xb1S@>=\xd0\x8fX_S@\x14\x8eAz\x17\xddS@j\xed(\xd5v\xfeS@4b\xb6ZDtS@K\xb9\xcc\xba\xf2~S@\x1f\x86\x8c2\xd8\x7fS@\xd9\xd9D\x91\x07\xb0S@\xd8=_\x8a\xac\xc8S@\xe4\xd4w\x89\x1c\xb0S@2\x03\x9b\xce\x1d\x86S@\xb2GN\xf3z\xa2S@\x8e\x9d\x0c\x85E\x88S@\xb3Oa\x9e\xec\x87S@q\x98r@\xa1\x17T@\xd9 \x9a5@\xe7S@\xf0\xff)+\x08\x89S@ut\xe6|\xb1\x88S@|\xf6Lv\xb2\x95S@\xd0\xdd\xa1\xce)^S@=\x19\xb1\x874\x1eT@\x95\xc6\x9f\xd4\x90^S@\xa5d\xd8\x05\xe7\xb5S@~\xbb\x03.\x10\xb6S@\xf16Q\x803\xb4S@\x02x\x04\xbc\xe3\xb3S@\xe8\xc0\x00\r\x11\xb4S@\xfe^\xd1d\xeb\xb3S@\xb7\x15\x8d\x89\x94\xb3S@`%\x86\xc53\xb7S@Z\x8f0\xfc[\xb3S@\xba\xb9*\xbam\x88S@\xec\x15-\x80\x05yS@\x8b@\x8e\xd1.\x15T@j\xd4\xc0\x900\xb8S@@\x0e1\xeeD\xb8S@!A\xef\x1a\ryS@\xa7P?\x91\xc2\xb1S@\xaet\xe3\xe2\xf6\xa0S@vw4GRaS@\x0c\x96}\xeaI\xb2S@)\xd7\x1a\x93\x92\xb1S@\xed\x9c?9\x8e\xb0S@U\x04/\x8b\xa6\xb0S@]Okj\xa2\xaaS@\xe7\x1bri\xf1\xb0S@Z\xae\xb6\x84\xf0\xaaS@\x8a\xdd\x98_\x0e\xb0S@\x99\xe3\x90a+\x13T@\x82L\x18\x8a\xf3\x12T@d\x91<b"\xb0S@f\x7f\xc76\xaf{S@\x93\xa8\x91h)\xb0S@<;\x82u\xa7aS@a-{\x0e\xdcaS@\xa9\x903\x16\xd7\xafS@\x8efJd\x06cS@\xc2\xd7\xc2.\xe2\xafS@\xbb?\xaaD\xeeaS@\x01#\x9ai\x95\xbcS@\x98^\xa4$\t\xbdS@.\xe4v\x01\xf4\xbcS@C\xa5L&\x1d\xbdS@_r\xc4>A\xafS@l|h\xdaE\x13T@\xea\x00\xe2\xe9\x91\xbdS@LI\xccR\xd8\xaeS@h\xed\x0f\xa3\xe1TS@+0\x82\x87\x00\xafS@?\xed,\xae\x03\x13T@?\\\x00\x16\xc6\xbfS@\xc2E\xcdV\r\xbeS@seZ\xfe\x13\xbeS@Y\x84\xcaEwyS@\xb9YVX\xae\xaeS@f\x87q\xe1dyS@\x16\xde\xf0\xc2\x84yS@\xdc:{l\xedbS@\xbc\x1a\xd4\x12\x82YS@:&\x07\x8e\x06\xbaS@$,\xfe\xab%\xbaS@E\x89\xbf\x8ew\xbaS@\x84\x88}\x9d\xa2\xc0S@]\xd0\x82\xdb\x98\xbaS@E?T\x89\xdc\xbaS@\xe8\xc0:\x17\xdd\xbaS@k\x0c7:\xb3\xacS@\x1d\x0f\x9a2o\x11T@\xdf\x14\xe8\xf3\x0e\xc1S@$\x19\x98\xa2\x1fuS@~\x04Jb\xb9\xaaS@t\x15\xb5\xdc\xa4\xaaS@S\x0e\xde\xe3GvS@\xce\xbc\x1c\x8e\x83XS@7\xec\x81\xc6\x9c\xb3S@\xe5\xbb\xc2\xcf\x15YS@\xb6\xc1ABd\xc6S@\x08\xb4\xe5\x0cWZS@\x1ba\x8e\x92\xfa\xb8S@\x92\xe5k\xe7\xccYS@`\xe60\x04w\xbdS@\xecO\x1f\xe5\xa5\xa6S@\xe4:\x9b\x9f\xb8"T@\xf5\xeb\xabi\x86\xbaS@\x98\xad4\x98\x9dZS@?/E\xd0\x02\xa5S@\xbc\x9c\x9e\xa3\xed\x8dS@=\xb4M\xd5\xf2\xcaS@\xaeWK\x97\xc7^S@\xa6\xdf\x16\xba\x05jS@F\xec\xf7\xe9\x82_S@\xf9~\x1d\xa4\x85_S@\xe7:T\xc2\xbf\xccS@U6T\t\xe1\xccS@uzY\xdc;\xf3S@\xad\x008!\x80cS@\xffX\xbayE`S@w\x0bf\x8aS\xa3S@\x9a\x00\x87K"\xa1S@\x84k\xcd\xfd\xc8\xa0S@\x80\xc3\x91N\x03\xa1S@\x05\r\xb6\x9cLaS@5\xed\xf3YOaS@\xa1X@J\xe5\xc7S@\xbb9\x98a\xac#T@\xa4R`\xb0\r`S@\x85\xbd*\xa0Q\xc7S@1mp\n6nS@\x9b\x8b\xeb\xb3P\xc8S@\x97\xffmAb\x9dS@rv\x17)k\xc9S@\xfa\xee\xa0]E\xc3S@\xbf\x98j\xd3\rdS@\xed\x8dS\xfbapS@g\x94\xfc\xb1QpS@j\xcb\x01\t\x15\x9aS@\x93\xbf\xc2\xea!\x03T@2\xdc\t\x9b\xd9oS@\xea\xcc\x04\xb6\xcepS@1\xc3\xd2^\x12\x03T@\xae\xd6>\xd1\xa1oS@\xf2\x80\x1aQ\xecoS@c~\x1d5"qS@%.ar\x1apS@I4&\xfd\x1a\xd5S@Wu\xa5\xcb"\x03T@\xb4\\_\n\xf9\xf6S@^\xa1@g{yS@\xba\t\xa3\xc3\x97\x97S@\xbd\xc5\x10\xe0\xd4\x02T@\x82\xc4k\xa1\x1c\x97S@\xc9\xa9v\x7fB\xd9S@\x84\xf2\'\x0fN\x97S@\xd5C]|b\x01T@\xc3\'\x99\xab\t\x97S@\xbf\x83\x82\x1c\xda\x96S@\x1f\xa9\x0f\xeb\x05\xdaS@\xdf\x94\xbe?E\x96S@\xee\xa1\xb5\x1c\x06rS@%[\x86N\x9d\xdbS@7E\xf7\x01\x93\xd7S@P#|\xd6\x12\xd4S@d\x80\xb4|\xf4rS@g\xfa&\x1a\xee\xa8S@\x0f\x12\xe4\x8d\xb9\x93S@\x0e(^\n\xca\xffS@\x0c\n\x99\xfcA\xd9S@PT\x91\xd0j\xffS@\xee\xef\x8b\xd3d\xffS@\xf6\x8f2\x8fy\xfeS@\x9e\x1a\x90TG\x90S@\xfa!,`Q\x90S@\x07\xd2\x85,i\x90S@cK\x0f\x0e\xf3\x90S@s\xabC\xb7\xc8\x90S@\x16\xa9TP\xea\x90S@\xb6\xdfH&G\xdaS@K\n\xaa\xdek\xd9S@\xde\xef*\x1c\xc4\xfdS@\xd1\x8aL\x8b\xb3\xfeS@V\xb5--\x82\xfdS@7\x04q}+(T@{5\xc2\xcb\xac\xfcS@\x03\xf7\xc2\xf4F\xfeS@K\xc4\xcb\x18\xcauS@pg\xba\x01\x0cRS@\xd2a\xd6\x81\xe3\x8eS@\xc9\xf5\x05\x17\xc3\xe2S@R\x7f\'&\x9cuS@b\xef\xab\x8e\x06\x8aS@2\x11\xb2-\xe4\x8aS@\xc2C\xa6&\xad\x8aS@\xd1\xf8\xa3\x90\xe0uS@)\x00l\xdd9vS@W\xb4\xa7\xbb\x10yS@\x9dk\xd3\x1d\x8bwS@\r\x08}i"\x88S@!J_\x00\xa0wS@\xeb\xea\x82\x0f\xb3\x88S@\xb6O\xe8L\xbe\x86S@nC\x0bv\x7f\xe9S@\xad9\xf2w\xe7\xe9S@]\x92S\x11vxS@\xf9_\xa2\x10\xfa\x85S@d\xfb\xf7=#\x85S@\x9cK{\xfc\xf9\x84S@\xfc\x8b\xca\x14t\xfbS@\xacP\xde\xf59\x86S@\x86y\x01\x15\n\x84S@\xa5\xc6\xa9\xa6\xfb\x83S@f\xb6m\xaa\xcf\x85S@\xbdwN\xc7\xdd\x84S@\xbc\xb1\x15\xd3\xb7\x84S@\x14\xb3\xb8R)\x84S@8\xac\xa9u@\x84S@\xbc\xfa\xa5d*\x85S@^R\xb20n\x83S@\x04:o\xb9\xd6\x84S@\x15\xe1\x92\x1e8IS@\x97m\x98\x90\xd0\x84S@\xde\xf8Y\xa8\x1b\x83S@\x82\x85C\xfcb\xbbS@\x87\xcd\xf6\xe7\xc8\x82S@\xa1\x19M]\xa1\x84S@h\xd3?\x86\xbb\x84S@\xc4\x020V\xe0\x81S@\xde\x92\xa0T)\x84S@\x1e\x8fD$HzS@\x87\x99E\xed@\x84S@F\xad\xe7\xc5\xd7\x80S@\xc9c\x9e\xde\xf9xS@\x028`\x15\xef\x80S@\xbel\x11#\xa7{S@u\xca\xb4_xzS@\xfd\x84\x1c\x01\xed{S@3\x18\xab\xcc\x9d\x81S@\xa9x\xfc\xed\x88zS@\xd9\xed\x9f=E\x7fS@\xc2X\xd7\x99\x17~S@\xcc\x07\xa2nO{S@\xe9\xb2\xb1F\xa9}S@\xdbW\xa1\x99\xba}S@\x0cF\xa1\x9d\x9c\x7fS@\xa9\xe7\xfft\x90{S@\xdc\x08\x9dX\r{S@pU\xee[\x80}S@t\x15\xd2 \x08\x80S@\xe5\x93\xd3\xcc\x91~S@xlR>|~S@<K\x16C>}S@\xf6\xae\x8f\xfe\xb1~S@P\xc1\rB\\\x7fS@\x89\xc9\xfbU\x8bzS@/\x83\x84\x1d\x89\x7fS@\xe6\xe7\xc8\xcdb}S@K\xed\xd6\x03\xe1|S@Kx\x17\xd1\x91}S@\xcb\xd5\x0bL\x00\x7fS@\xee\x7fX\xd6R}S@[\x1e\xf3\xfc\x05\x7fS@\xc5\xea\xbe\xe7I|S@|M\x1b7\x9b|S@I\x8fdI\xe1}S@\xd9i\xb5T\xa1|S@\xbfcj+x{S@\xb8\xca\xa4r\xad}S@C~\xed7\x9a{S@\x06\xf6\x8cf\x81|S@\xfd7e\x83`|S@\xd9\xd2*\x92\xe0|S@2\xbdH\xd0\x95~S@\xaf\x84E\xcc\xb2}S@K\xbesB\x14{S@Kx\x17\xd1\x91}S@s\xa6\x8d\x12\xdazS@e|\xab&\xb5}S@\xc6\'\n\xca\xb7zS@\x8b\xac+\xac\xf6NS@\x9c\xd2T\xdb\xba_S@\x04R7\x15\x8e\xb4S@\xd8\x9f\xb4f\xcdzS@\x96=\'\xee;zS@a\x01\x01"\xb4\x7fS@\x7f\xee\xab\x92\xf3_S@\xbc\x99A\x04\xf7&T@\xec5\x95\xeaH\x1dT@\x06\xacZW\xa1zS@\x0e\x07\xb0rz\x80S@\\\xc7\xe8\xe2\x83\xb0S@9T\xac\x94\x83\x80S@mN"\x91kWS@@7t\xa0\xb2\x81S@~\x9c\xb4=\xfb\xfeS@\x91Ib\xe7\xcd\x81S@%Qm\x16\xe8lS@\xdd*3\x92\xdc\x8eS@\xc3-\x1a\xd4\xef\xaeS@\xc3\xa0?\xe9\xb6aS@\xa6\x80Aa\x87\x81S@\x00\xf9JE\xb8bS@.\xecX\xcbZsS@\xaaT<b\x0f\xb7S@)\x9f\xbb\xe3\xd8\x85S@Q\xf8\xb8D\xd1ZS@q\xfa\x95\x89\xbd\x92S@\xc8\xa8\xa3\xd2\xf2\x84S@\xed\x16\xd9p\xc9XS@\xa0\x12Z\xda\x85vS@Ki8\xfd\'\x85S@\x98"`\xcb\x91\xabS@\x18e\xb2\xea\x04\x86S@\xfe\xc8\x99\x92wdS@|\xa3\xca\xcc\xf0oS@A\x08\xe3t\x94\xc6S@\x87\xd9\x8c\xa0\x96\x8bS@{m>+\x99\x85S@ \x9d\x9b0<xS@@\xb7\x8fW\xd2wS@\xba\xc35\xfa\x92\xa5S@R\x9c\x06\x82\x81\x88S@\x9a$T[\xa2\\S@\x7f\x90 \x95IsS@\xca\xad\x9e/\xb8\xb4S@\xb1\xaf,\xcf\xdcxS@\xccI\x86\xcdu\x9fS@;\xe4-y\xc5\xddS@\t\x97)\xb1\x95aS@\xc4\xc0\xea_\x1a!T@\xd8\x1e\xf4\x9b\xe0aS@7\xc0\xcc\xbc;vS@}t\xcd\x10\x07\xc9S@\xc5\xec\xc7\xb4[\xcbS@;,L\xb5~mS@\x0fU\xb4\xd7\xf4\xa0S@\\2\x8a\xc67nS@dQ\xbe+\x82oS@\xd1c\xae\x11>dS@9\x8d7<h\xc7S@\tO\xb4\xcc\xf6uS@=w\xca\xc4\x7fpS@\x9c\xd7\xcb\x9dY\x01T@\t\xf7\x92\x026QS@\xffe\xb1\xcbv\xceS@\x1b?)hq\xdaS@#=\xd7\xba\x14\xd7S@\x80\xeb\\\xcdK\xc6S@\x99\x12:\x1b\x8c\x95S@M\xaa\x9bBH\x02T@\xb3.\x9b}\xee\xd2S@\x009\x0b/Q\xd9S@\xbe\xec\xbb\x1a\x8e\x8fS@\xe6\xe0#\x88\xb1\xdbS@\xa6\xb3,\xec\xab\xfeS@[F\x0b.\xc5\xd8S@.\xb9\x96\xe5\x08\x91S@\x1b\xa4O\x13\xc4\x90S@\x85TD\xba\x1c\xd8S@l\xce?\t\x10uS@\x0eLu\x8e>\xfeS@\xf9Z\xf3"\xe5\xd7S@\xe90\xdc\xa3\xbauS@0W^\xc6\xc5\xb4S@\xac\xd6\xa7\x04\xe1\xd9S@\xd5D\xaf\xe6\xf6\xc2S@\xfd\x9b\xd5s\xd5\x15T@W\x1eN`\x04[S@\x89\xe0\xb9b\xad"T@\x0e\xd0\xef\xf1\x0c\xd9S@t\xe2\xa4\x97G\xc1S@\xe6\xb8\xa5/G\x86S@\xe4\x8e\x9b\x04\xf8\x8fS@HJ\x07\xe78YS@\x90\x9fz9\xa9hS@\xa7\xdf@\x89FgS@\xfe\xd0$\x15\xbaeS@\xbf\x1a\xf0L!~S@Qq\xbd\xa3\x9eIS@\xe9m\xd4i\x08xS@\x0es\xda4\xf8[S@\xf2Jo\xe0\xca\x86S@LQV\x87\'\xd7S@\xde\x8d\xa7\xf0+\xa5S@\x9b\x173y\x1d\x11T@\x0cf\x85\\\xc0\xd8S@N`XR\xde\x80S@z\xdb\t\xc1\xabsS@B\xc4PT\x87wS@F\xb3\xf3\xa1\xfdcS@(V5N\x80\xf0S@ex\xa6\xe4\xa4\xb5S@\xc3\xd5\x8d\xf1\xc1\x1cT@\xae\xb0)\xa5\xb3\x81S@?u\xf7\x01\xf6_S@\x17\xf5\xca\xb7\x87qS@z\x96\x81\x0cg\xceS@\x018\xbb\xbeO\xb2S@\xe1\xbc@<\x14\xaeS@\xd3\x82\x9d\xd6\xef|S@\xfd\xfe"mtoS@w\xc3\xe3\xa1\xbb\x80S@s\xc4R\xa1\x8c\xbdS@\xab\xefWu\x81\xe6S@V\x12\xd568NS@\xf7]\x8b\xd5\x8c\x97S@\xa6\xe2\x99\xe8%\x80S@\xb8&\xb4d\x97\x7fS@\x9b\xe6\xf0\xe0\x9d\x9aS@\x82\xda\x1e\xd8G\x8cS@H\xfd\x19\x98|cS@\x0b\xd5\x95\xbe\xbd\x12T@\x91\xee\xd9_y\xbbS@\xeb\x8a\x11\xb7\xfc\xd9S@s\x1e\x91\xbc\xc7\xa8S@\xd7\xb9\xce\xa55"T@\xad\xbe\x1e\xb2\xaf\x89S@QJ\xca\xc3\xdb\xb0S@]\xdc\x99\x7f\xff}S@\x93\x9a\x95\xcb\xd0|S@\xdf\x16\x81\x08q\x85S@\xd4&`\xd0PaS@\xd1\x97\xfel\xaa\x84S@\xa2\xfc\x1dsDxS@\xcb(w"j\x89S@LA\xd2\x1a\xd7|S@\x15\x91\xf3\x90F\x88S@*\x94$\xafv\x00T@\x95\x0c\x83\xc1`\xcbS@O\xcaxK\xf8\x87S@\x9a"S_\xf5\xcaS@\xc8l|\x07\x7f\x87S@\xa1\xe9%\xfd\x1d\xb0S@C\x92\x1a\x11\xd7\xb2S@S\x06\xa8U)\x87S@\xa8\xcfIo\xb9\xcbS@\x11\xec\rk\xc9wS@\x99\x1dqE\x8a\x88S@S\x06\xa8U)\x87S@Z\xc9m{\xb8\xb8S@^\xa1@g{yS@\x1d\xb4\n\x0fw\\S@\xee\x02\xe8\xcd\xa2|S@\xd8\xf0\xe5\xe7z\xb8S@h-\x12\xce\x1c|S@t\rl2W\xf7S@\xde\x06\xb8\x1d\x88\xb8S@\xc4\x85\x9f\x9aC\\S@\xb8)\xa0\xc7M\xb8S@\xba\x99iX5\xb8S@\xbf\xf4\xa8H\xdc\xccS@\xc5l\xa5j\x05\x89S@\xc1\x7f\n\xc0\xd9}S@\rE9\x04\x93|S@H\x10t\x80k\x88S@\xbc\x04"\x17\xf8xS@\xd7\x0b\xc0\xf2EMS@\x1a\x1eY\x05\x9dnS@\x9b\x173y\x1d\x11T@O\x80\x94G\xe2\x89S@b\xb5\x08\xd3`\x89S@\xa4\'*\xfe\xc5\x95S@2\xbfZ\xe9?\x8eS@z\xfc0\xb8\xf5\xb6S@\xe5r\x96\xbd\x15\xc1S@\xfc\xed\xed\'R|S@kv\xe1$\xdbJS@\x10`c\xc5\x1a\xf3S@xt\xb0\xbfAwS@\xcc\xc7c\x92>tS@1mp\n6nS@sQ\x8f\xc7.\xc1S@\x1df\xfb\x00\xa7\x93S@\x8e\x80\xe9j\x1feS@9\xf1\xb7\xae\xf9]S@Di\xe0\xd4\x96\x1aT@1]\xcdEY\xbcS@\xa2\xcc\xc5\xf7\xe0\x1cT@\x1b6\xac\xf6\x10\x8bS@2"q\x12\x17\xb6S@\x84\xb31\x1c\xf1\x84S@\x99\xf9\x13\x14$\xb6S@\xa6\xa4K\x02\x17\xc2S@\xa8\xd3\x13D\xc8zS@sQ\x8f\xc7.\xc1S@\x8a&\x9f&\xe4QS@\xaff6[=vS@\x05\x1f\xd5t\xca\xc1S@K\xbf\x98m\x8b\xbaS@-{\x0f\xcb}\xc0S@\x8dMcr\xacvS@#Md\xc5vPS@\x83`!\xd8\xc5\xc2S@%\x89\x06\xfc\x1doS@\x9d\x93\x17\xbe\xe6uS@\xd3B\xfe\x11\xe2\x7fS@\x927\x8c\xd9G\xc2S@:\x08\x7fP\x9e\xc1S@\xe1\x0e\x16\x9e {S@\xab_\xb2\x02\xf7\xb3S@q\x97\x82\x9a\xe8\xc6S@\x80\x136lZ\xc7S@||\xc4\x9f\x98\x86S@E\x17\x96H\xa4\xb3S@\x0e\x12eV7_S@\x04\x8e\x8d{@ZS@\x97\x95\x98H\x11RS@\xd2\xe2\xd2(\xea\xc9S@\xe08\xf3k\xe9 T@\xe0w\xaa\x07\x00\xc3S@U\x81*\xc4foS@\xd4;Sn\xc7\x9bS@\xcbJ(\xe6H`S@\x10\\\xd7C\xf0\xb1S@\xba\xd7\xa3\xed\xe3\x03T@2 \r8d\xb3S@T\x0f\xc6&DyS@\x8f\x11\xb2m\x19\xbaS@R.\xdbX\xe6\xc2S@\xf9H\xf7\xf4\x82oS@~\x8e\xe6\xe6\xd1|S@X\xf5\x00\x08\x08\xc6S@\x8bd\xaa\xaa\xb9\x8eS@\x08\x17\xc4.c\xa1S@\x0cO\x06\\\xe5zS@\x97?O\xd0\xc8\x00T@J\x16$\xb3\xa4uS@M\xaa\xf2\xe3J\xb2S@\xe2`I;\x9b^S@\xa7\x01N\xaf\xc7\xf7S@\xa5\x1b\x08#\xec\x02T@\x80-\x1c\xb4\x06\xc7S@^\xd3\x8b(K\x84S@3\rANK\xc8S@\xc3\xdf*\xd3\xbf\xb1S@\xfd\x9a\x1b\x0b\x9a\xc8S@#\xdd\x05\xf8\xf6"T@\xd6\xf1\x9c\xdei\x01T@\x83\xb1\xf2\x89\x93\x8fS@\x83\xb1\xf2\x89\x93\x8fS@\x0c\xe9.n\x07|S@\xacT\xc8\xc2\xd9YS@\x92\xbd\xcb\xca\x92\xa9S@\xc4\xb2MX\xca\x86S@\nH\x8cm\xf4\xb1S@\xd2>\xd8\xe6\xccoS@\'N\xad\x98\x8d\xa4S@\xe7\xfds\x80\x92oS@\xb2\xcc\xf4\xbdH\x90S@\xbc\x95uZq\x90S@\xc6\xbcD\r\x9a\xb1S@\xa8\xa9\xa7k\xce\x90S@\xf2\xcb8\xd9\n\x82S@\x06R4p\xd9\xb0S@\xab\x03\xad\xc1r[S@\xf1\xa9\x19$p\x00T@\xfc\xf3\x1a\xc4\x9e\x00T@\xdd\xd7\xd9\x0c\xebzS@\x94~\x1b\t\xc5_S@M\xb5\xff\x18\xa0\xb0S@J?AL\xad\xb0S@\x1e|\xed\xba\xe9\xbfS@\x01=\x00\x97\xf9\xb0S@t\x08\xb5\xf8K\x84S@a\x1d\x91(\xc1\xffS@\x93\x00\xec\xeb\n\xb0S@5Q\xc0\xc2\xd3\xffS@\xf8=\x8d\x80UZS@\xe7\x93\xee\xc9\x96\xb0S@D\xa9mG\xd3\xffS@\xabJx\x10\x18\xbaS@\xae\xa1\x05\xcd\x7fYS@\x94~\x1b\t\xc5_S@\xa4\x94\xd2K^_S@}M\x1f\xaa&\xb0S@B\x0b+K\x84\xa3S@%{\xa8H\xd6vS@\xc6)\xab\xae,dS@\xa0=\x82{\xff}S@\xcd\x88J`\x01\x13T@\xf7\x18\x94\xbf\xc2\x82S@\x97=\xdd\xca\xbb\xfeS@\xd5\xbb{a\xe9\xafS@\xda\x00%11\xfdS@\xe7+\x9f\x96F\xbdS@q\xa6hi\xb3\xafS@\xe8\xf3\x98\xd9?\x93S@\xb4\x92\xc4\xc7\xf2NS@\xffny\xc3\x17\xabS@>\n\x17=\x03\xfeS@\x05]\xcaY\x96\xfeS@n\xb7\xd8,\xd1\xafS@\xacz\x99\xf2I\x86S@\xebas\xb9\x93_S@E\xf8d\x9d\x92_S@\x844\xd5\x17\xb6\xfcS@\x87\xf7?\xeb\xd3\xfeS@\xbc\xe0\xcf\xf3\xd6\xc7S@n\xf5TW`\x80S@z\xa44T\xd1\xbfS@\xdc\xd1\xce\xe0\xbc\x80S@Q\xda\xa0\xf0\xaf#T@/\xad\x8e\xe6}\x93S@D\t2\xe4v\xfeS@u\xf8\x8e\x00\x1f\xceS@\xf2\xfc\xdc\xbd \xceS@G\xc3X`0\xafS@I[\xe0\x195\x84S@\xb5\xab\xe3\x9a\x95YS@\x1dI\xa9sslS@Q \xd2{\x92xS@\xb1~2\x1b\xf2pS@+0\x82\x87\x00\xafS@\x9cp\xf6OzdS@+\xfa9\xe5K\x7fS@\\\x9a}l\xe7(T@8\x89eSz\xc2S@(hD\xa6\xad\xaeS@+lX\xbdD}S@\xeb\xdd\xb3\xd5\x06|S@\xf9\xbe\xed\x0f\x0cYS@\xc9\xc8\xf8\x8c\xbfZS@2}\xdc\xe4BuS@\xf0\x07K\xe6\xc5\x84S@\xb5_\xc5VFtS@\xe0B\x97h\x15\xd5S@\xcea\xd5\xf9\xf4\xbdS@\x14\x0b\xe5|\xa7sS@u\xfb3\xfbY\x95S@\x12V\xb6\xb5pfS@a\xb0\\\xd8\xb9uS@l-\xa768[S@\x11\x16\xa6\x7fv\x95S@\xd0\xcb\xcf~\xaf\x95S@\xcd\xf5/\xe9\xd3\x11T@\xd6\x11\x14\x93\xe9\x95S@\xa6\x85\x8f\t\xad\x95S@<1\xd1\xd6\xb3"T@$R\xef\x85\xdevS@-d<\xf0-`S@7\xec\x81\xc6\x9c\xb3S@o\xfb\x12\xabH\x96S@\xca\xe6C\xed,sS@<Q\x84>O\xc2S@^\xe7\x8b\xcd\xb3}S@aU\xd7\x17H\x98S@\x8d\x00\xb1Y\xb5oS@_\x1d*\xb2\x8dXS@{\xc1:\xf1\xa6rS@\xaf\xdaB\xcf\xcf\x82S@\x07\xb6hF\xddpS@\xad\x89\xbd\xec\xf6oS@\x0c\xf3K\xc4\xcd\x96S@b2\xb1X\x13\x97S@:\xed\xfb7$\x86S@z\xe2\xcb\'&(T@]\xa4\x98\xf3}\xdaS@t\xcbg\xe5P\x97S@\xd1\xfeb8\xaboS@\xec\x14sw%~S@\x88\xe2z\x19\tgS@U\x96/\xa6)\x97S@r\xbf\xb1\x92>\x97S@O\xfc"p\\XS@\x05^&,[\x97S@\x05\r,\x03\xdb[S@4\xf5\x8fl\xb4\xa7S@\xe8}\xcc\xcc\x02ZS@CjO\xe5\xcaZS@f\xeb\xb1\xd7\xbbKS@D\xdf\x8c\xe4\xc9\x97S@\x01\xc8\x9fS9eS@k^$\xf3Q\xbfS@\xcd\x8e\x08\x02AaS@\xad\xdf\xc5\xbc\xa1\x7fS@#UB\x9bvZS@$-)\x18\xe9\xd2S@\xe4!\x16N\x83\xbeS@\xdf\xf1tQ\x9c\x1aT@Y\x06\xd0\xa6\xf8\xd9S@\x9d\xa9<;\x9d\x8dS@\x86y\x01\x15\n\x84S@\x8d\xa4B\xe9\xe5aS@\xf2,}\r}\x7fS@\x95\x8c:R\xcb%T@N\x8b\x946\x9e{S@\xe9\xd1\xec\xd93tS@\xd4\x8e\x06\xe5\x94}S@=\xbc\xe8\xd1\x07ZS@\xb0\x98"\xed=\x7fS@\xf8\xb3t\xe7\xdeuS@\x1f\xc6\xd1mA\xd7S@]\xca\x08\xd4\xe2\x85S@R\x89\xa5[\x06\x86S@\x8e\xff)Y\x92\xc1S@\x06\x11Y\xb6\\\xd7S@O\r2\xe4&\x98S@\xb9\xb6\x83\xd5Z\xa8S@u\xa6\xb5\x08\xc7\xd8S@9B\xef!\x13qS@quS\xcb\xf5\xbcS@\x9dW\x8dV\xf5\xbcS@<\x022\xe7\x90\xc3S@\xb0\xc5\x9eS\x86\xc3S@\xe8+\x03\x8f\xf9\xdcS@$\x85R\xa9\x04\xb9S@`]\xcfU\xde\x84S@*\xa2\xbb\xaa&\x83S@5\xfe\x08\xcc\x16~S@o{B\xf5\xec\x84S@\x06>\xd8~-\x85S@f\xc4\xe4\xe1\xb4\xd5S@\xe9\x04^\'\xa8pS@\x0cE`j\xbf\x84S@K\xd9s\xbd0\x15T@\x01\xcf\xcbx1\xe1S@\x8fL\xb4\xb5&\xbdS@r\x81V\t\xe2\x83S@\x03j=\x19d\x83S@C\x14\xc5$ \xdfS@\xbe\xe1i?\x93aS@\x9by\xeb\xc6\x8eqS@>1T\xa4\tcS@\xceHXmb\x7fS@\x96\xbcf\xd1\x84\x83S@v\xfb=\xfb\xc8\x97S@\x98X\x9a\xd5\r\xa5S@\x94\xc0BS^\xbeS@P_Z\xf7:\xa7S@\xa7\x0cq2\x06\x81S@\x9d\xfc_\x0f\x95~S@\xc6"\xb26\xfbiS@-\xf9\xc5\xa3\xf8\xa0S@\xea\x00\xe2\xe9\x91\xbdS@]\xae\xb8g\xfaaS@`Z\xb5\x0c\xe5\x84S@\xb4\x18r\xbf<\x7fS@"M\x9d_\x93\xa7S@\xb5_\xc1\xa1\xe6\x7fS@*C\xbdv\xa1|S@\xfd\x15\xd6\xfd*`S@\xac\x88}w@bS@\xed\xa8\xf0f$mS@\xbb~-Y\xc3\x83S@K\x17h\x13)\x85S@\xe47\x951y\x83S@$\xc8l^\xdf]S@\xcf\x8bG\xb3S\xbbS@\xe6\xcdk\xa2ucS@\x0cM\xf0\xfe\xa4\xc6S@+\x8d~}\xed\x83S@\xf4\xcac\xffZ\xefS@@.A\xa5\x8f|S@br\x19\x9cU\x86S@\x16\xd4\x92\x0f\x14\xe7S@\\\x1b\x98.4\x84S@\\g\xe9\\\xf7aS@\x10\x90\xd9\xd4\xd6\xe9S@\x13\xfa\x10(k\xc6S@u\xd6\xc4\xe4Y\xa1S@\x8e__\xf2\x94\xe9S@x\xdb\x10\xf5\xdb~S@\xddr\x9dOnWS@)\x9f\xbb\xe3\xd8\x85S@%}Yu\xc4_S@\xb5S$\x8d\x1d\xbeS@K\xbfD\x8d\x0b\xa1S@\xac\xce9\xcc\xcd\xa0S@b\x1dh%\xc3\xbeS@\x8eot/V\xa0S@d,y\x1c\x05\xbeS@W\x8e\x04D\xb7~S@\xf6\x95|\x82\xffrS@\xa6\xbdy\xe0#xS@\xa9\xc7\xbd\xfb\xc2\x12T@\x00\xd4\xa1\x8e\x87YS@\x19N\x9fo\x9c\xd6S@\xe3\xfe&\x8fP\x1cT@$\xc8l^\xdf]S@\x06\x14Hm\x8a\xd6S@9\xaa\xbcg\x1f\xd9S@QJ\xca\xc3\xdb\xb0S@\x0f\x96]\x99x\xceS@F<\xfcL\xc1!T@\x8aS\xa4b3\x86S@\xd5\xa6\x95u\xe5\x8dS@n\x1580chS@<\xaa\xe1\x94wXS@#\xa2\x087\xb8\x80S@\x86\xdd\xb7\xdfX|S@\xc7]\x9f\x99\xd0\xefS@\xee!%!Q\xdaS@\\\xc7\xe8\xe2\x83\xb0S@\xa9\xdeW<\x9b\xbdS@(\xadk\xf7\xcd\x8bS@\xdb\xbd\xac\x06\x8bcS@J\xc5\x98\xa3\xb2`S@QD\xaa\x03\x8e\xa4S@j\xba\x94\xa66\xb2S@ }\x83\xa2I\xd9S@\xd3\xc7\x1f\xcc.|S@\xea`<\x86\xebgS@\n\xe8\x00p\x9c\x7fS@\x0b\xce=\xd5q\xd8S@\xe9\xac\x19\x9cY\x89S@\xb8\xf7\x1f\xd0\xc7\xc1S@\x9e\xb7\x83\xbc\xf8\xc1S@-\xa3\xd9\x06\xb7oS@\xeea4H5\xfcS@\x17\x9b\x83|d\xc6S@ex\xa6\xe4\xa4\xb5S@~\xeb\x82\xab\x1d+T@Uf\xddH\xe3\xe2S@\xfb\xd9"\x1d\xe4wS@\x19\xee\x94J7[S@_\xc2/V\xfb\x83S@\xf6\xa5\xbc\x1c\xd5\x83S@8N\xcf\xd4\x9e\xb9S@\xa4\xec\xb7!\xcc\x89S@EKM\xd8\xe7\xb2S@\x11\xaf\xdc\xd4\xc6\x8eS@\xcf~\xa7D\x1b\xebS@\xf2\xad\xbf\xd4?\xc6S@j~\x03\xfe\xb4\x12T@\xb2\xa1q\x03`tS@@\x8f\x06\x0e\xa0\xffS@d\xfa\x89\xdb\xae\xafS@\x8b\xaa\xae\x17\xd9nS@Lt\xf9\xf1l`S@\xbe%\xd7J\xec_S@6\xf7\xd0\x97\x04cS@,\x06zu8\x03T@\xc9\x89\x07g\xe1\x02T@\xf6#G>h\xb4S@\xe6\xcd\xfb\x05\xa7\xffS@&\x9fS\xeaM\x02T@\x07\x1c\x1f\x8e\xc0\x00T@\xcd\xd5\xe6\x0f\x84dS@\x91\x1f\x8d\xfa\x9b\x00T@\x8b\x04\xe1\x9ai\x00T@\xfbK)z\x1f\x86S@\xf46\x88@\xd3\\S@K\x9c*\x9b\xd3\xa7S@V\xf6m\x82\xc9\x88S@\x05\xb5\xc2\x97\xb7\xfeS@\xa0^d\xa2\x91\xedS@\x1f;\xd2&\xfd\xfeS@ap\xcf\xfd\xb8\x8fS@\t{\x00\xb0\x98\xfeS@\x83\\\x7f\xca/\xabS@\x95\x96\xa6=J\xfeS@\x84,\xbdpo\xfdS@\xc6G\xcd\xee{\xfeS@r\xd9\x9agV\xfdS@p\xb8|\x1b\xbe\xb0S@x\x02\xeaT\xd5\xfcS@x\x02\xeaT\xd5\xfcS@\xf5N\xd3\x0b qS@\xcf\xe8y\x96\x14\x91S@^\xa1@g{yS@\x9c\xb6\xefh\x04\x81S@\xc7\xc0\xb2l\xe7\xcaS@\xed8\xc2\x92\xe8\x1aT@P\x90gPg\xb0S@\xee\xe74\xd7\xd8\x16T@\xca\xacw\xf1\x93\x81S@9\x1f\xd0>5tS@<\xf6\x85\x0f\x8eyS@\xb5&\xdb\xf7\xdd\x1bT@\xd14\x90\x99\t\x81S@|?\xf8\xe4\xb6\xaeS@v@\xe9\xf4<\xafS@\xef\xbb\xe2\xd4\xce|S@&\xa8\xdeyD\xb0S@!.\xd1^\xbc\xafS@pv[\xe92\xb0S@\x8f\xc9\xc6\xf0\xf9\xafS@\xd3\x9e\xfe{T\x82S@|\xbc\xd5\xce\xa2gS@\x0cB\x99S\x9f\xb0S@"\xf2\xb3x\x03\xb1S@\xe3\t\x08\xa7\x9d\xb0S@\xbdy\x85\xfd\xf7\x81S@D\xb4\xb8\x14\xe3\xb0S@~\xbc\xfc\xa4DaS@\xfb\xb7l\xa1\xab\xb1S@\x1f6\x83fU\x84S@\xff\xf1\x9e1\xf5\xb1S@\xbdy\x85\xfd\xf7\x81S@\xcd\xec\x1c"b\xa1S@\xb9\x02"(\xd1vS@L\x14\xeb/$\xb3S@\xacS\xf2/i\xb3S@\xd0\xd3\xb2\x07:\x81S@\x06\xc8\xbc\xb8\xf2\xb3S@\xdd\xf2\xda\xe7\xfb\xb3S@-\xcd\x94\x14I\x84S@\xef\x8b\x037\x82sS@\xceH\xc2fw\x7fS@\x88\xa5\xa2\x1eN\xa3S@\x15i\xae\x7f\x04pS@\x9a?\xd0\x1fL\xaaS@s\x0eP\xb2\xcb\x82S@}c\xb2\x90\xdb\xb5S@\x93\xff\x11\xe7\xc9~S@&\x94\x1d\x01&\xb6S@W\x8e\x04D\xb7~S@km_\x16\xa8\x7fS@1~!s\x1f\x7fS@\xa6\xbf\x0b2\x05\xb7S@\x03\x8c\xf9\xff\x83uS@\xd7\xe2\xc1\xba\x84\xb8S@\x98%\xf2\xa8\xd8\x84S@\xa4\xb1\xe4\x1dp\x93S@\xea\x85\t\xa4\xce\xb8S@\xb1X"b\x82\xf2S@b\x9f\xef\x0e\xd3|S@Q@H(R|S@\x02ipC*]S@\xf5\x8fjf\x91|S@\x7f\xd6:A#\x85S@:\x1a5%\x83\x83S@Fm\xff\xd2*|S@\xf0\xee\xd2 S\x80S@\xd7Z\x9d\xa7_|S@\x07Y\xd2\xa82\x84S@cs\xbc?4\xb6S@\x86\x8f\x02\x9b\r\xa7S@\xcfD\x80\x84\xb4\x83S@\x1d\xc4"\x7f\x05\xbdS@\xcb\xe5V3\xf1\xbcS@(\xdc\x8aq,\xbdS@\x90yB\x98\x85\xbdS@Aw\xb7`|\xb2S@\x8e\xcd\x1d{X\xbeS@\\sa,\xf1\x7fS@\xd6\xe1\x96\xfd\x86_S@2\x11NH\xf1zS@\xb7\x85\xfcZEbS@\x007\x9b\xca\x96_S@*\xbao\xa3\xf2\xbfS@r\xf2\xd3\xea\xc1\x85S@-\xd5\xbe\x16i\xc0S@\x8cGi\xe2\x9f\xc0S@\xec\xeb\x95$\xcc\xb2S@=w\x13hkzS@\xe0\xa2?\xbc\x8dzS@\xd7H! M\xc1S@\xc8S\x93\x1c\xf5\xb2S@\x803}\xb61{S@\xfb\x12Ps}\xc1S@\x7fPv*\x13\x84S@\x95\x04dS\xdbtS@\xb5>\xae\xbb\x0e\xc2S@\x1c\x15\x19,\xc2\xc1S@.1\xf8\x81szS@\x1c\xa1c\xf1\xfcaS@(\x1dz\xe3\xd5\xc2S@T\xce\x7f\x08\x9b\x95S@\xfc\xd3=\xa0\xd7\xb7S@X\x07\xd6\x7f\xec\xb3S@\xf5\x85_\xa4V\xc2S@\x0c\xf8/}Q\x86S@+\x8dq\x82\x9c^S@\xd2N\xddp\xaf\x95S@\xff\xbdLA\x05jS@\x8c\x82\xc8\xa5\xac\xbdS@o\xfb\x12\xabH\x96S@A\'\xc5\xe3p\xc6S@\xb7&\xccb\x00\xb9S@\x8c\x03\x8d\xcb\x00\x85S@/T\xa2~\x18\x19T@\x801\xb1\xde\x1e\xeaS@\xed#\xf07\xdc\x97S@+g\xe5\xf7DaS@b\xca\xeb%\x81aS@\xaa\x85\xcc\xbf\x86aS@\xa9\xba\xb5[W\xbcS@\x19%\x16V\x93\xe9S@\xe8\xb4\xf5x\xdd\x96S@\xb6\x8d\xa8\x1b\xd5\x86S@\x8a\xdc\xb5b}\xa1S@\x00-U&f\xbdS@\x05\xc0\xbcX\x18\x97S@mc]\xe5^\x85S@\xf7\xefI\xad_\xa1S@2\xeb&(>vS@\xa2\xbe\xfc\x0b\xeauS@C\x1e\xe1\x1b\x18(T@D@\x9cj;\xbbS@\xe3\xd12\x1c\x00\xe8S@i\xbb\x15\x7fD\x94S@"`\xfe\x90EaS@\xf8\xbf\xca\xdcF\x97S@\xdb\x12X\xb9\x03\xe7S@W\xf1\xe4\xaa\xaf\xe6S@\x15\x91\xf3\x90F\x88S@\xe4\xc7\x15\xa9\xb1uS@9\xc1\xe9\xa8c\xc6S@K2a\x7f\xf3\x87S@o\xbe\xb6\xab\xac\xc6S@\x05T\xef\x95X\xc7S@.\xe2!\x1c\x0e\xc7S@\xbeI>\x9e\xee\x86S@m\x88\x8a\xfa\xf6\xc7S@=m\x9f\x87x\x9bS@\xa0\xab\x1eD\x03\x88S@v\xab\xca\xdd\x06\x15T@\xe9\xc4e)v\xd7S@o\xf0\xd9m\tsS@\xf1l\x19\xe2\xad\xc3S@\x8fNs\x80\xd1\xc7S@%\xc9\xca\x99\x1c\xceS@{8\\\xceR\x89S@\xb5\xfd\x17\x10\xf5nS@\x16\x1b\xf5R\x0f\xd6S@\xeak\x1a\xdbNMS@\xa3z>\xe49aS@\xf1#~\xda)`S@v\xeb\x07\xad\xf6\xa7S@!K\xc0d{oS@Yt\xab\'KpS@\x14\x08\xd5j\x9d\xaaS@\xac;\xf8\xffK\xaaS@\xc2)l6\xdf\xdeS@z\xa0\x11\xf2(aS@\xb9W\x1cV#\xdeS@\xef-/6:\xd7S@\x8a\xe8\xca(<tS@x\xc5\x11\xc7l\xa9S@\xe6+\x14\\\xa4\xdeS@\x91\x1b\xcf]\xd0\xd8S@&a!\xf7TgS@\x0b\xd5\xf4\\\xdc\xc4S@\xf4\x9a\x13\xbc\x12\xd6S@d\xe9\xed\xb4\x17\x84S@$\x80#\xe2\x0eeS@F\x06\xe5\x93\xf8fS@/\xa8\x8c\xc1G\xddS@\x06d\xcd\xef\xc4oS@\x85\xca\t\xce\t\xddS@\'C\x9f5\xef\xd9S@\xcdp\xd4\x0cm[S@\xcb7u\xacN)T@;\xeb\xfb\xb2\x12\xb6S@\xb1K\x82\x93\x85\xd9S@6\xd5A84\xd8S@yQ\xdd\xe7\xd4\x83S@\xf3\x00sfu\xd9S@^@\x97\x08\xbddS@/\xad\x8e\xe6}\x93S@4\x89\xc9\xcdAtS@\x00\xe5\xfd\xa7\xadbS@\xbd/~\xc4\xd2|S@\xd0\x17\xc0%m`S@a\xe6\x97\x9e\x14\xceS@\xbfO:nr\xb4S@\xea\xf3\x9dG\xa8#T@\t\xd3\x7f\\\x86 T@\xe1M\xab\xbf\x0fpS@>\x85\x8fYP}S@\xf50d\x977!T@\x11\x8b\xa7^\x85\x91S@\xcb\xc2\x8c\xbf\xe2 T@\xa5\x98\x92#\x96]S@\xc6\x189/$\x14T@\x91\xe7D\xf0\xa1pS@\xd5\x95|\x05tfS@\x11)\x8f\xd2\xe3\x89S@\xc5U;\xf7\xbb|S@U\x81\x1f[\x1d\xe6S@\x98\x94#v"\xb4S@\x83l5\xa34\x83S@-ja\x83\x81\xceS@1\xf5\xf7\x0b\xbb^S@7\xffJ\x08\xf6\xa7S@\xd4A\x8b6\xf5\x84S@\x86\x97GL=\x84S@\x8a\xe1\xc7\xb1\x98qS@\xcas%sL^S@\x1c\xfe\x97\xd4G\xcbS@\xddz<\xb1\xee\x89S@MR\xad\xed\xe6ZS@\xc0A\xc4M\xf6qS@\x02\r\x08\xca\xdesS@\xe2d\x1c\xeeyrS@3\x02\xc8S\x86\x8fS@X_\xb1\xa2\x85\xb0S@w\xcc\x1a6"\xdfS@s\xb7\xce\x1f\xfe^S@eGh\xea\x95\x03T@7xq\xd0\x10\x8fS@}\xfef\x91\xdboS@\xfe\xa7\xaa\xd4\xe5\xbfS@`.\xa4\xf8\xb2\xbfS@TU\x93zA\xbfS@\xc8w\xa8l"\xbaS@q\xbf\x12\xc2\xa1nS@\xfd\xce\xc2\xca5uS@\x0e\xc3;\xf8OvS@\xbc\x95uZq\x90S@\x95\x87u\xb5\x0cRS@\\lT"{\xc1S@7\xaf\x19\xfa\xdeyS@=\xcfX/\xa3{S@=,\x1c\x9c^\xbbS@\x19\x86\x04l\x83xS@H:\x8f\xe4\xbc_S@\xf1\xc5\x8e\xe2\x07{S@\x02\xfc\xb2*7sS@1\xd0\xc5\x1fc\x16T@=\x04;V\xd4\x90S@\x80\x80\xc1\xe3\xebxS@\xccQ{\xc6\x97\xd5S@8h/\xfd\x14\xc6S@\x17\xc0t\x83\xb8\xc2S@\xf342\xdd\x88\xc1S@\xacd\x89\x92\xfd\'T@\xeb\xba/\xd5\xf4\xa7S@w]m3\x16\xc3S@\x88\x15\xa9hu\xb2S@\xdc"/\xa6\xffsS@\x9afz\x1b\xb4sS@\xceG\x88\x94\xac\tT@\xd9\x02WZ\xdb\xe2S@\xa2\x9b=N\xb2\x82S@`\x7fg\xe9\xf4\x93S@e\x80j\xbc\xe2\xfdS@\xcd\x95Nn\xb4KS@\xcaP\x18v\x96jS@\xc1H\x1dW\xb1\x80S@\x93\xcc\x9f\x15/|S@J\xd7\xb9f\xbb|S@h\x91\xba\xfcu\xaeS@\t\tH\x0b\xcf\x1dT@\x17\xab-]\xdd\xb0S@\xf1\xd0\x15\xbc\x00\xb2S@\x14Dj\xec=yS@\x80\x9f\x14\x11\x9c\x86S@\x11`W\x10D\xd9S@\xd2L\xef\x80\xcaJS@\xb2Zw\xec\x91\xd9S@VS2\xdb-\xafS@\xa0_MU\xbb\xd5S@\x9f\xe3\xfb\xeeu\xbdS@6\xf7\xd0\x97\x04cS@\xc2\x80^\xad\x10\xbcS@\x02\xbc\xe0\xbc\x8e\x8bS@\xe81\x89\x9f\x85\xffS@\x128\x95\x8dd\x19T@\x84\xf9\x93n:\x15T@3<0\xf4OxS@\xcf\x04\xf0\xc6d\x0cT@\x8b\x1a\xfe\xaapcS@\xa18b\xde\xb1\x9bS@\x00\x87\xf7\x9d;>S@\x00a\xa7\xdc\x93nS@\xaf\xba6\x12\xa1\x8aS@\x84:\xb7\x7f\xaa\x15T@:-\x0bNB\x90S@\x89\x8f\x02\xab\r#T@\\\x14K\x93\xd5\xd5S@\x94$5\t)OS@\x11\xf5zk$\xcaS@\x07\xe3\xcf\xfb\xf1\xf8S@\xe00J\r\x05nS@\x0b\xde\xb9\x98D\xd9S@3\x85-\xfc\xf3\xbbS@\xd3\xc6\x98\x0f\xdc\xd2S@\xeb\x82\xb2"P\xdaS@\x12\x19PNZ\xa8S@\xdc\x05\x00k\x92\xb9S@#\x80B\xe5\x9f\x17T@;\xeb\xfb\xb2\x12\xb6S@\xed%\xaeF\xabYS@\xa5\x02\xe2`D\xd0S@=\x9f\x8a\xd2\x11dS@+\xba:\xbd\x0c\x8aS@\x03\x10\x15\xdf\x18nS@]\xd6\x144\xd9\xb3S@\xea\xaf9mZvS@\xd9\xf1\x8e"l]S@ p2\xc6\xdc|S@\xf2^D\xa7\rIS@\xdb\xd7PQ\x8c\xcfS@\x83@L\x91\xffpS@\x8cg\x93\xda\xd5\xc1S@r\xc9oYp\xfeS@j\xe2\x95\x02\xe3gS@w\xd8B\xaffqS@\xc4\xe8\xf4\x7f2rS@\xce\x91LW\x00SS@B:\xef\xb1\xb8_S@\x8c-Kj\x8dgS@\x8aL\x02\xab\x14cS@\xcd"\xf4\x06\xd7\xc5S@\xa1$\xe6R\x81\x0fT@20\x06gX\x8fS@J\xda\x10P\xe0\x8eS@\x12\xbe>G`QS@g\xfa\xa3\n\x99{S@B\xa3\x14Y\xfe\xc2S@|\xd7DS:tS@\x19n\x11H^wS@%>\x1b\xc7\xc0ZS@\xe0\xe9\x10\x8d>[S@V\x08\xb6\xf5\x81\xefS@H:\x8f\xe4\xbc_S@nZ\xe4N\xf7\xa6S@\xcf\xd6\x93\xf3A\x80S@\x00\xca\xe9\xb9\xdc\xe3S@j\xf0\xa8T\x8cXS@\xeb\x1e\x84\xe4:cS@x+P&\xed\x1cT@\xf6\xaf\x9fK\x93YS@w\x87\xedJ\xc7\xafS@\xee\x98\xbb9\xf4rS@\x92d\xd7\xed\x8c~S@\xee\x98\xbb9\xf4rS@\xc0O!\xd2)\xacS@6\xe0A\x80\xb0}S@[\xacb\xda\x8c\xc4S@\x97\xfe,\x83\xba\xc4S@z\xa1i\xf6M\xbcS@6\xb6o*nOS@\x80\xd4\x8e\x9b\x94HS@\x81\xedc\xcd\xa9\xa1S@\xf2\xe0\xa283\xd9S@DO\xd5\xbe\xefYS@@{?\xdc\x89\x80S@0\x1b\xd5\xfe\x16xS@.\x02~\x01\xea|S@:%o\x91 \x00T@CU%\x89\xca\x89S@6\xc9P\xcd\xb4kS@=GS\xf9_qS@\x84\xe3\xea\xa9\xa4\xb1S@#\x91\x1b\x89\x01dS@z4V\x88:\xd9S@\r\x17N\xed\xc3SS@\x9ea5\'=YS@c\x08\x9boOhS@\x14\xe2\xc6\xb3\xfdnS@\n\x89\xf9\x8a\x13|S@\x10T\xb2\x15U\xc0S@\xa5\x02\xa4V\xad\x8eS@\xc7\xd9T$4jS@\x86\x03#>\xd4\x1cT@n0#%\x1bJS@!-VW\xdd\xd4S@\xbf\xce\x1aD\x9d\x1aT@U1\x1c\xac\x84]S@v\xdbg\xf6\xc6\x9fS@L4O\x0f\xc1\xb6S@v\xd0(d\x8f\x8eS@\xe1\xe3\xf6\xa9m\x1eT@\xae\xba\xa9\xb3l\xbdS@"\x85\xd5\x15\xab\xcaS@Y\xbc\x82\xe1I\xcbS@\x12\x9a\x7f+\xea\xcaS@{\x91\xa2\x16d\xcaS@hK\xea\n\xca\xccS@\x99$E\x02{\x02T@!\xe4\x894\x8djS@1J2\xe8]\xbcS@#\xc9\xc3\x95\xf1\xbbS@\xc5\xecx\xbaC\x03T@\xe6*\x8c\xbb%^S@8\xc6\xd2\xb8&\x9bS@V\x07xd\xdc\x90S@`\xf1<11\x83S@\xa2l2^\x93\x00T@;[g\x81\xdf\xbaS@\xeabsQ\r\x03T@\x9a\x02\xf1\xcf\xd0|S@[/\xcaD\xdb\x02T@\x1e\xc2\xa6\x9e\xf8\x14T@\x16\xad]\x0f\x85\x93S@U-\xa7\xba\xd0\xb9S@\xbe\xa6\xac\x96`\x01T@@\x07\xe0\xcd4\xaaS@L\x84>\x94P\xc4S@\x7f4\x8c=\xd6\xffS@\xe1\x12{x\x9f_S@\xfaH9pz\x8fS@_\xe1C7Q)T@\x8b\'\x05\xf6N\xc8S@\x84BH\xc8\xd0\xb8S@d\xb80\xfc\x1b\xc3S@\xab\x80\xc2\xd8A\xdbS@\x12E}\xf3\xaeQS@\x1c\x81\xda0M\x1eT@\xeekP\x02\xd7 T@4\x9a\xeb%{_S@\x0f\x90\xca\x17\x86\xffS@\xc2`\xe1\t\x95\x90S@\xd3\xec\x987.\x01T@\xcb\x8a\xb3\xaa\xe4\xc4S@\x9e2\xc0\x12\xbc\x00T@\x8c\xa0<j\xd4(T@\xe4\xfaY%\xe9\\S@-I\xa5*o\x8bS@\xd5;k\xc8\xf8\xffS@\xf78\xe3\xb6\xbctS@\xe6\xe1\x8b\xb6\x11\x91S@\xf4\x9dh\xc6]\x9cS@Y\x0b\xe3\x8c\xb8\x00T@\'8\xdc\x89\x88\x87S@\xa4\x8dq6\xba\xb4S@\xa64\xa2\xf5L\x87S@\xd20V\xaf\x7fgS@\xe0R\xeb\xf4\xc6\xc6S@\x02\xce.\x17O\xc7S@\xdf\xea^Is\xa4S@\x89\xba=\x91d\x00T@\x06\x16\xc0o\xd4\xb3S@\x84\xcc\xf3Y&\xb4S@\xef\x93\xf0Yz\xb9S@\x87\xe5&:\xf7\xc7S@\x83\xfew\xd4\x9b\xc5S@\x92\xb3\xf3o)\xc5S@\x83B\x97\x88\x89hS@\r0\x98eZ\xc2S@c\x1cMV\xea)T@X\x07\xd6\x7f\xec\xb3S@\xe2\x03\x7f\xbe}\xc8S@d\xed\xfcr\xd6\xb7S@\x87\x19\x9e\xdf\r\xdbS@ \xc5\xed\x8c\xd2\xc8S@\'dR\xbb\xd9\xc2S@\xbf`\xdd\xcb\xed\xb1S@\x80\x13\x1al`\xeeS@\xcea H2\xc6S@d\x1fS\x1d\xd4\xffS@\x1f\xc6\xac\xd3\x15\x91S@\xc2QWr\xe8\xc6S@6\xa7\xc5\xfc\xbb\xc2S@Mu8\xa2\x8c\xc1S@8\xb3\tc\xfeNS@\n\xfa\xae&s]S@\xf2\xcf\xa3\xcc\xb8\xc1S@\x194\xe2\n3\xc1S@c\xcc;-\x84\xc1S@vrdf/\xffS@\x89nVj1\xbeS@\xbb\xc7\x91\xae\x84)T@\xbbrC\xef\xe4\xb2S@\xc3\xb6@\xc5\xb5^S@\x9b\xb8\x15\x89\xf0sS@\x8e\xdd\xe5\xa9V\xc0S@_K\x8e]\xb7dS@\xc0\xd5\xc3X\xcc\xb2S@4\xbc%\x95\xe5\xbaS@\xfdT\x06\x01\xfd\xc0S@&k\xcc\xb9\xc3\xb2S@\xb2[\x9e\x12\xbd\xfeS@a\xd4{\xd8k\xffS@\xd8\x02\xa6\x0en\xc0S@\x93D\\\x1b\xa0\x8aS@e\x85\x07E\xd7\x84S@\x1fV5Y\x11\xbaS@\x1c\xbeH\xa7[\\S@\x9f \xaez\xf1\xbfS@\x90\xd8^RS\xbfS@r*\xb2\x855\xf9S@gC\xcc6C\xd6S@\x94\x81\xde\xb4\x9a\xfdS@x\x84~\xa8\xb6\xbfS@_DCG\xc7\xfeS@\x1c\xaf\xd1\xa7\x7f\x84S@\x95\x9f\x0c\x8a\x9c\x84S@F\xac\x94\x88y\xb7S@\xed\x97\xfai\xed\x7fS@\xe6\xa8\xde\'\xa1\x84S@\xf9\r\n/j\xbeS@\xe5\x90\x18\xf6\x83\xfeS@KhL\xa2\xbf\xb2S@\xcf:\xcc(\x90\xc3S@\x8d\x93\xc8\xe6O\x89S@\xf8\xe8\x1d\xd4\xe6\x89S@\x95\xd5K\xff\x1a\xbdS@\xcb\xd5\x15[ \xbeS@\xe7|\xf5\xd3\xa5YS@R\xc9l\x9dx\xbdS@&lLq\xbd\x80S@\xa2\xdf\xfc\x99\x08\x80S@\x9f`\xfdT\xe4\xbcS@\xab\x1b\xf4\x99\xf6\xbcS@\xb6\t\xfbsF\x7fS@\xc9\x87\xd9\xf6DaS@%k\xe3\xf4!\xacS@\xd4\xb8*y\x93\xadS@E\x1c\x7f\xf7\x03\x91S@\xc8<8\x19{)T@(D\xff\xd6\xccyS@u]Q\xa2\x9dzS@f&eOS\xabS@{(\xad\xa6\xfd\x82S@\x1f\xa0\x11`W\xcbS@^?\xecF\x99oS@\xc2\xc9\xe8\x0bz\xfdS@\x8d\xae \xad}\xb3S@6\xe7A\xb9\xad\xb9S@U@\x99^\x8a\xd5S@\xb8\xff\xf1"\xb8\x88S@\'\x99q:\x01\xfcS@\xfa3\x03\xb9\x9e"T@\x17\x83\xcc\xfb\xc9\xaeS@\xf9\x13\xeda\x8cYS@`\nS\x17&\xfdS@\x02\xbf\xe3\xe9\xed\xacS@\xe1\x87K\x19\xb7\xb8S@C5\x066EhS@\xfcQ\xaf\xbbF\xb8S@\xad\xa3]\xdcIvS@H\r\xeb7K\xdaS@q?3S\x92ZS@\xc8\xed>\x91\x95\xcdS@y\x01\xb6\xe5\xcb\xbdS@\xe7\xf7v\x1e_fS@\x8b\xbf\xcfc\xd8nS@\x90\x05\xaa\x05\x04\xb7S@\xb6\x99t\x97\x06 T@\xad\xaa\x16M=\xb7S@Qe\x01\xc6\xcc\xbfS@\x0f\xe7-\x1c\xb5\xb0S@L\x162Q\x05\x88S@uz\t/;\x12T@,\xb9\xe9\x9b\xc9\xa7S@\xbb\xfe\x83\xeb&\xb6S@M\x0b\xc3\xb2\t\xb6S@O\x0fPJ\xe5\xb5S@M\xe6\x84B\xe3\xa7S@M\xe6\x84B\xe3\xa7S@O9\xaa\x07\x8b\xaeS@\xefPF\x13\xdc\x89S@\x86 \x88u\x04\x88S@Bv\xb7\x8b9iS@\xfaC\x07\x12\x1a\xb5S@A\x0e\xa8\x87B\xc2S@\x83\xd9\xe1\xb8ZtS@\x88\xa5\xa2\x1eN\xa3S@\x8dRc\xe0\x05\xddS@P\x8b\xdf=\xb1\xb3S@w\x9bd[R\xb4S@\xfd\xaf8\xc1\xb0\xa2S@\xf0"\xf1;\x95\xb4S@ ]V\x87\xf9\xb3S@\xeb\x95\xb9\xa1i\xaaS@P\x8b\xdf=\xb1\xb3S@\x94\xae\xb2\'g\xf2S@\xcf\x91\x03\xafH\xa2S@O\xfe\x91\xaf\x00\xd6S@ZB\xb6\xf9\x0e\xd5S@_\xa1\xb2\x10\x17\xe2S@5\xc4\xff<\x95pS@\x96\xb6\xb6\xd5cqS@L1\\!I\x85S@m\xd7\xef\xa5OqS@\xbcu,\x07%\xdeS@\xddS\xeb\xf7Q\xdbS@\xe7\x8fY\xe8?\x97S@&\xb9Z\x0b=\xd7S@\xe2\x15T\xaa\xf2qS@Ff\x95\xd9\xdc\xf2S@\xdd\xab-\x96<\xb2S@)\x98\xb8\xc3\x96\xb2S@\xd4<\x1c>\xe6xS@\x10\xa7@F\xe3\xb1S@\xa4\xa2R\xdb\xd6\xd8S@v\xfa\xbei\xac\xd7S@ks\xc8\xc7\xfc\xb1S@a\'#(\xd8\xd8S@3\xf1\xcc\x0e#\x19T@M\\<\xf4\xdb\xb0S@ \xf6\xd1r\xa6\xb0S@\x8f\xb1\x17\xd9\x01\x85S@\xed\xda\x8d\x89\x07sS@*\x8e\xd1\x05\xaa\x97S@^n Y\x08\xb1S@9\x88\tI\x9c\xb0S@u 23f\xd8S@n\xc7\xf2\xfc\xc3_S@"\xf7]QE\xb1S@UU\x9b\xc3\xdf\xf2S@)^\xd7l\x8c\xf2S@\x0c\xc2\xd8<\xcd_S@\xd3\xde\xa9oz\x86S@Ih\xa0n\xd4\xb0S@\xeb\x97w\xd4v\xd9S@g}\x18\x89C\xb0S@\xdb\xdc\xa7\x03C\xd9S@\xd9\xd4e\x9d\x0e\xb0S@V#X\x80\x90\xd9S@\x1c\x1f\x91[\xbb\xafS@3\x92\x80\xef3`S@#]\xb0\xa7\n\xafS@\xc6\'C\xba\xb0\xafS@\xc8!)\xe7T\xe1S@Q\xcd\xf1K\x0f\xe1S@\xa2\xe7a\x89P\x86S@\x02\x83r\xb7\xc8\xaeS@n\x85\xcc{\xbd`S@\xb4SD\x15)\xe5S@&\xccD\xb4\x1f\xdfS@u\xe2>5:aS@\xe1;s^\x10tS@\xc5\x9d\xf7\x1a\x1a\x84S@_\xed/\x05\xdftS@B\xea\xd1X,\x1cT@!X\xec\x01\xa7gS@\xa9\xb3\xe4\xc5\xafuS@\xfa\x00\x0cU\xb7\x85S@\xb6\x9e\xdb\xa8\x89sS@\xa7J\x9b\x0c\xbc\x85S@mUK\\IsS@\xe5B\xf69\x14\x85S@H\xe6\xe8\xbc\x95rS@r`\xd6\x0eEwS@\xc9\xe7??G\x84S@\xa4\xefw\xb62\xabS@X\xb6\xc5s\xd3vS@\xcf\x1f\x85\x92\xcd\xaaS@\xaf\'b\x81f\xdfS@\x8cP\x93\xfd\xfcuS@\xb23\xe1U\xef\x84S@\x92xU\x1e\xa4\xaaS@\x05\xaf\xd3\xe4j\x16T@f#\x1e~\xc1aS@S\xe7\xf6l[kS@7\xa6\xf08?\xaaS@\n\x86\x80xL\x84S@\x80\x9f\xa8\xc0\xbf\x84S@\xbbx2\x8f\'\x85S@\xa4\xa3\xfc?C>S@7E\xee\xa7S%T@\xa7\xec\x92\x1b\xa8\x83S@\xbf\xfbIz^wS@\x8bY\xdd\xbb\x0fIS@FXd\xc9(\x15T@\xf3\xee\xbc\xdd\xa4\x15T@\xff\xe5`\x93<bS@\xda \xd9Y\xbf\xe6S@\xb4\xfaQ\xf1ugS@\xf3\xc0i\x0e\xce\x84S@F\x06\xe5\x93\xf8fS@^^C+A\xa8S@\x0f\xe7D\xdf\x1f#T@\xbb\xcf\x0b\xa7fhS@\xdcF\xd9x\x13\x84S@\xa6[ff\xcfJS@c\x1f\xd1\xf5IyS@\xdd\xdeC\xf3S\x1dT@!\xf87\xe68\x14T@\x05|\xca\xc7|~S@\xc9\xffi\xd9\xa7bS@\xe3\x17$P\xfdJS@\xcf&&s\x18\xa7S@\x192\xde@\xd1\xa6S@\xf4>]\xb0\xb3\xa6S@\x0f\x05\xcc\x00\xcbsS@\xb7E\x1a\xa8:aS@rdM\xbb\xcc\x82S@\xefGp\x91\xd9\x11T@wUh\x1b\xc0aS@\xc2\xb2\xea\xec\x88oS@\xbcw\x834\xb9\xa6S@\xa1W\x10\xa4\xbd~S@\xc2\xb2\xea\xec\x88oS@~\x94\x08\xe0\xaezS@*\x93\x032E\x82S@l\x80S\rW\x84S@\xeb,\xd0\x01\x8bXS@%/0\x99!{S@\x13n\x99i\x12\xe2S@\xa7\x128,\xad{S@S\x91 ~~zS@\xbf\x00\xa8{\xe2zS@\x13n\x99i\x12\xe2S@\xb4|\xce,\xd2uS@]\xd6+\xde\x85\xa4S@6\xf7\xd0\x97\x04cS@\x93hI\xa6\xbdcS@LRN\x0e6\xefS@\xce\'\xd3,u\x1aT@\x0c\x1b\xdd\xf3\x0b|S@]Z\xb0\xca\x11oS@S\x8e\x85\xd2\x8c|S@v\x08\xd9o\xa8\x82S@c}\xcb\xad<|S@\xa8\x0e\xf6\xb2VYS@h\xf2\x93tv\xa1S@\x0e \xa4\xec\x92\xa1S@\x81\x1c2k\xe1fS@\xf4\x14\\u\x18}S@\xd5q\xb9\x01cgS@\xf1\xb1}\xf4;}S@y\xe84\xde\x1eyS@i\xa7G\xe8\xed\xeeS@\x81\xe0VQg\nT@[?\x7f:\x17ZS@\x06\xc0 +\x8cYS@\xc0\x17\xd2\x15P~S@/\x11\x8f\x0b;\xa1S@\xa4I\xe5\x14\xda\xadS@\x8c"x\x00\x91~S@\x1f$~\x87\x1d\x7fS@\xf0\x06\x0fl\xa9~S@\xcb@^K\x19\xf0S@|G$\x9d\xb7\xefS@\x91\xb6\xaf\xf5\xcd~S@&\xd6\n\xbc\xa4~S@\xf1\x1f\xed\xfbuZS@\xc2\xda\x8c/cfS@\x19\xb3\xb2\x00\x08OS@\xf9\xef\x17\xe7\xd9\xf3S@\x02:\x06\xb51\x7fS@\xecxZ\xa5\x06}S@M63\x80>\x7fS@\xab-u\x97n\x7fS@\xa0\x8a\x19_?zS@A\xf0\xc8\x18\xcb}S@\xbd*\x19\x0bonS@\xe5\x0b\x8f\x96_|S@\xb0\x98T\x9f^\x7fS@\x800\xc7\xb4\xe7ZS@\xbd*\x19\x0bonS@\x95\x1d\xb0\xa7a\x80S@\xda$\xad@,}S@\xe4C]\xf1\x9d\x81S@\xe0\x19+\xbfu[S@fv$\xe9ZmS@\xf3kg\x00\xe6\x80S@U\xacQ\xeb\x81\x80S@6\x04D\xf8\xe0\x80S@\xce\xeb$\x16\'\x81S@\x14b\x1b\xa4.fS@\xe6\x99\xbb\x936vS@\x1bM\\\xe7\x9e\x89S@\x86\xe7\x0e\x94\x11\xc3S@\x0em\xb6\xeehmS@V7\xff\r$\xb7S@\xf2\xba\x03\xcc\x98\xc9S@\x88\xeb5\xe2\x16\x9aS@\xa6\xe2\x111\xe5\xd2S@\x8d<>\xbc\xd4ZS@?B\x00\xd0\xe7\x84S@T\xe9\r!\tVS@\xeel\xc5\x15\xcewS@-\\\xe9\xb5\n\x1dT@:\xaa\xb78\xa2\x84S@\x04(r\x9c\xbc\x00T@\xc0*78\x99\x83S@\xca7\x0b\x81\'\x82S@34\xdd\x0b\xd8\xfcS@CK\x1394\x84S@\xa9\x9a@}\x82\x82S@/\xb4\xbc\xbe\x8a\xc2S@\xa3iLkz\x10T@\xf2\xacH\xc8\x97\x81S@\x94\xe8\x81\xb9n\xfcS@8\'7\xbb\xcd\xa6S@\x1e\xb8\x18\xd8\'\xeaS@\x0b\x85\x19*-\x81S@\x9e2\xc0\x12\xbc\x00T@\x16zL\x04O\x15T@W>\x02\x19#\x81S@W\xb6\x86t\xbc\xbdS@\xc24\xc2\xfd\xbb\xfeS@\x0c\xbc\x84\x97\xc9\x7fS@\xd0\x1c\xa9\xff+\xf0S@u\x9a@n/\x15T@W\xe4:bY\xc2S@\x12)\xa5\x15\xa3\xa6S@\xd5\x13\xda\x9f\xc7\xaaS@?{\x91\xb0\xb1\xacS@\xedA\x91\xb3\x10\xa9S@o\xfb\x01w8\x7fS@`\x16\xb8\x8f\xab~S@\xa6\x0c\x1b\xd5_\xbdS@\x9a\x92\x1d\xef\xf0SS@\xb8\xa6\xbe\xe1\x95\xaaS@&\xd6\n\xbc\xa4~S@\xa8T\x1d\xa4\xbf\x86S@>\xde"m\xb1SS@\x0cE2j\x1c\xffS@\x06\xa1k\xb4L\x85S@\xbf1\x9ft\xa9\xfdS@2uCB\xa5\x8fS@\xaa\x16\xbb\xfb\xd1\xb3S@ \x81L\x15\x1d}S@\xef\xeb\xbb\xad\x94tS@\x97\x89\x032c\x90S@\x8b|\xbaYG|S@\x97\xb4\xcfkb|S@=\xb8\xc3z\xb8\xfeS@\xc3q)\xbfg\xfeS@R\x07\xb7\xc4\xe6\xbcS@N>\x94\x8e\x00\x88S@\xaa \xab\xfe\xf4qS@7\xa9\r\xa0\x97zS@\x12F\xe0\xe7\n\x13T@\x12\xe0xDN\xfdS@\x0e\x036}\xc1\x88S@f\xdaR\x19\xc0\xafS@s1\xb9\xff\xef\xe4S@\xf5<\xdfT(\xc1S@\xc3\xfbB\xb5\xc2\xb0S@Q\x00Zo&\xc2S@\xe7\xec\xec\x0fG\xb0S@\x1b/\x9a\xa1*\xa8S@):\xee\xcf\x94wS@\'\x8e\xc6X1wS@w\xa0\xf4\xc5;\xb1S@C\x00\x10r\xee\xc6S@\xaa&\x9cg\x9c\xb0S@i\xf8\xbe\xcb\xd6\xffS@\x955\xe0\x9b\x03\xc2S@Z\x99\xd8n\xef\xc6S@\xcd\x89\x9a\xded\xb1S@\xe4Q\x83L\x97\xc1S@O\xfd\\Z\xa5\x01T@\x1d\x10\xf8Ox\x02T@\xaa\xf5\xbe\x1e\x1f\x90S@gu\x04\x1a\x13\x02T@\x15\xf2qj\xa2\xffS@\xaaP?\x98\xe4\xb1S@\x07P\xdec\xa1\x03T@\xdb\xa0\x93B\xb3\x12T@\xfa\xed\n6\xd0\xcaS@\x1fQt\xbcR\xe9S@<\x9e{\x8d\x03\x88S@\xf65\xf1\xcd\x84\xe8S@\xa7\x0fd+f\xb3S@\x1f\xafU\xed\xf8\xefS@\x9b\xd3\xf5\xc7f\xc1S@\xdc\xff/_d\xb4S@@<!\x1a\xda\xb2S@c\xd6\xd9?\xeapS@\x14\xba\t\x85%\xb4S@\x8dE\xdd\xca\xd6\xb3S@c\xea^\x18bpS@\x9f\xf24%\x97sS@Y\x912\xd9)\xa3S@\x8f\xa1\xc9\x82\x87oS@\xd8\xa2o\xc9\xcf\xb2S@O\xba\x89`\xe6\xc0S@\xd5\x17\xb7M\xce\xb2S@\xc9c\x15\xab\x8a\xa0S@\x0b\x19\x84\xef\xc3\xb2S@\x84\xff\x1f\t\xfblS@\x93\xd5\xc3\x03[\xbaS@]\x8bS\xa2\x96\xb5S@\xd80\xa1\x1d\xde\xb5S@\x16p\x16\xd9W`S@\x1ddG\xb5\x17\xb6S@\x13%E\xac\xfe\xaaS@\x99\xc7\xacIx_S@\xa6\xaaO~e\xfbS@\xaa\xb5\x9e\xd2\x89\xf4S@6\x0e\xd9\xbf\xdc\xeaS@}}p\xb1\\`S@\x98\xee\xd5\x9f%`S@!\xb4Avi\xf2S@\xe0\x04\xe3H\x13\xb7S@Z\x9d\xfe4@\xb9S@\xb6\xaa\xab7X\xb9S@%\x938\xf6\xc8ZS@GQ\x94\t]ZS@\xb6"\x95\xe2\x16oS@\n\xb6}\xba\xc0\xb8S@\x94](\xed\xe9\xadS@\xa4\xae\x7f!\xcc%T@\xd5*\x82\x9c\xde\xf2S@\x19\xad)\xf1\x03\xc9S@\xe9\xae$-\xbaaS@\xf8\x18\x05\x83\x98\xc9S@\xec\xe9\xc8\xac:\xadS@\xf3\xc0i\x0e\xce\x84S@\x9d\x06\xa3\xeb\n\xfeS@Z\xdb\xe5\xa3\x12\xa9S@\x06\xf4\xf2\x8e\xd1\x82S@?L5\xff\x1b\xa7S@\x02\r\xf56GbS@\xbfM\xa8\xc9rPS@;\x8dR\xf5xPS@\xdfPz`\x15\x85S@t\xfd\xa5v\xc4\x85S@\xbad\xc5SOrS@U\xe078\xc6\xc2S@\xde\xdc\xa9+,\x8fS@FP\r*\xf5~S@\x95\xd0h\xc2\x06vS@ D\xb1\xd5\xa1|S@\x91Y\xe0\xd7\xb2\xcfS@\xa0\x06t4v\xbbS@)\xa6\xbaP\x0e\x1aT@\xe3\xea\x92"\xc5\xe8S@\x02\x0c\xeez\xefzS@\xbf\xf9*\x02{\xcfS@\x80\xde\xc8\x13\x00{S@\tJ\x9f\xacI\xbfS@\xbc\x7fy\x1e1\x03T@V\xdeu\xd7\xf7\xa4S@u\xc4\xf0\x91\xe8qS@\xc3\xfbB\xb5\xc2\xb0S@\x9fb\xed\xe8[\xb9S@\xca\xb0\xd0\x85]\xb0S@:QP\x12\x06\xbdS@\xc7}\x1a[)\xc9S@L\xee\xbd\xdc\x1c\xc6S@\x10\xbb\xb4i\x12\xe2S@\x9b\x80\xed\x17\x17vS@\xb7C\xb8\xff!\x13T@/\x9cfV\xb7\xc2S@\xa8]\x89\xa3\xec\xcaS@K\xe7\x7f\xd1BfS@\xe5\xfe!\xb5=\xf2S@g\xb3$2\xca\x89S@W\xc6s\xd7\x0cjS@!)\xbc\xf4<\x1dT@\x9e\xaf\xaa\xffr\x80S@\x08e2\xcdB\xb2S@\xb9}/3C\xd7S@\xf2\x83\x88\xf6\x90\xb2S@U@\x134:\xfeS@\x0e\x1e8\x97\xc2fS@%\x13\x81\xa2\xb4gS@9*\xf4\xb0x\xd9S@i&+\xdc_\x00T@4\xee(\x1at\x1dT@8\x84\xe3"\xd1fS@6\xf0\n\xd5\x99gS@4\x89\xc3\xca\xeb\xb0S@\xc6\x97\x82\x06\r\xa9S@\xa3\xb7\xc9 \x9dnS@\xa7\x98]N7mS@n"P@\x18\x81S@\xd0\x1c>\xbab\xbbS@$F\xfbh\x8c\xe5S@\x0f\xba\x9cJl]S@\x02\x0b\xec\xa0\xbc^S@m\x9f\xaa\x08\xb7^S@\x13\x13\x9a\xcd\x12\xceS@\xfd=\x9a\xd2p\xe2S@|\x87\xfb\x91\xb0\xd8S@\xf0\xccs\x17\x9a\xd9S@\xbb\xc0\x88R\xcb\x15T@\xc3>\x9b\x8ameS@{O\xd6\xc2\x9f\x83S@\x08\x85\x86\xdbx\x9cS@%uOz\xa6\xc9S@L\xdb_\xc51\xc7S@\xcc\xd0\x83\x1ew\x0cT@\xf3\xcf\xfd\xfd\x14\xe4S@\xb6&lJ\xf7\xacS@\x15\x89{\x88*[S@\xa2\x86H\r\x18PS@\xe2\xfb\xa1\xdbA]S@\xdcF\xd9x\x13\x84S@\xd9\xa8\xe1C\x87\x80S@\xde\x8eP\x90\xca\xd8S@5\x08\x14\xc2$\xfdS@He\x07G\xdbbS@\xe0\xa6\x80DfyS@\x99\x19\xf7F*_S@\x10\xbb\xb4i\x12\xe2S@S\x8e\x85\xd2\x8c|S@\xf3\x1c\xb8\xc2\xc8\xe6S@\xdcF\xd9x\x13\x84S@e\x0e\xc8\xf4\xc6\xb7S@\t\x9cr\x9f\xbecS@\xd2\xe3\x9f8=PS@K\x8c()\xa5kS@d]\xbbR\x18\x12T@T\x04\x85Y&{S@L\xbc\x17AF\xdcS@\x18\xea\xcb\xc0\x07ZS@\xda{\xd2\xc5\x9a\xb9S@5\x16a1\xcfzS@\xce\x9de4\xdb\xaeS@\xf5Z\xcb\x88\xa4zS@[ O\x1e\xd5\xddS@\x83\x0b\xd4\x1c\xa0lS@X\x83\xde\xd8\xbc~S@\xd5\xab\x84\'\x0b\x80S@\xce\x9de4\xdb\xaeS@H\x0fe2\xc0\x84S@-\x84R\x93\xc0sS@\x9a\xd8\xe7\x9b+nS@\xd9 \xb3JB\xe5S@P\xfa$S\xa2mS@G\x15 \x9eCES@\x7f\xebb>8yS@!\xb8a^\xc2yS@\xaa\xeb\xce\x88\xf7\xcaS@\x0f\x97\xf8\xf6VQS@\xadD\x0b\xaaY\xffS@\x00\xf4C:+iS@af\xf9((uS@\xeb%\xbb\xa4\xe5\x10T@\xf6\xe99\xb1s\xbbS@\xf25\xb0(\xc2\xd9S@\x8d\xd7\x8a\xdeV\x9bS@\r\xcb\xcae\xbf|S@#\x9b\xef\x14\x9c\xbeS@\xbe_CRZ\xbfS@\xa9\xa38\xf6&\xe3S@Pi\xff\xc5\xd4\x02T@\xaf0W\x1d\xe8\x7fS@\x8fE\xbf\xa1\xb9\xb3S@\xa4\xf5\xfe\xba\xb8eS@U\xa9\xfa\x00$\xb9S@\xd8\xc2Z\x8c\xdc\xb5S@\x9d\xe4\xe9\x01\x1d\xc9S@r`\xd6\x0eEwS@#\x83Oq\x12xS@\xa7\xc28\xddCPS@\x14b\x1b\xa4.fS@\xf4\xff;\x8c\x8d\x84S@\xcc\xdf\xdd\xc0$#T@Oc1K\xb3\xb0S@\xdaxx\xc6\xf4\xd6S@\x8c\x06W@\nRS@\x9fb\xed\xe8[\xb9S@\xa9\xb3\xe4\xc5\xafuS@i\xa7{",uS@ia^\xb6\xd7\xc4S@\x13&&\xd1>\xddS@@\xafK\xe8[fS@\x06p\xcbx\'\xe6S@zw5?\xe6\x03T@A\x95\xe7\xaa\xf6\xeeS@p\x8f\x07\x9auLS@$\xd6h\xf5\x91\xeeS@\xfe\x8b\x81\xeb\xcc T@yy\x17\xf1\x80\xb9S@\xac\x89I8\xb2VS@O\xa3R\xc3\xde`S@)\xf0D\x7f\xc0\x88S@\xb2\xa5k\x94\xc4\xbcS@: \x99\xc9asS@\x8e1\x05\\4\xb4S@\x1b\x9be\xfc\xdc\x80S@F\x13\x99\xd2\xda\x95S@q(\xdbB\x05sS@\xb0\xdf"\x10ghS@\xa4\x8dq6\xba\xb4S@\xd0@\xb6\xdd\xf0eS@\x7f\xc9EI \xc8S@\xa7\xb5\xac\xd4\xce{S@\xe6\xd94\x909\x90S@\x80u\xf07\xeb\xfaS@\x8e\xa4\xe4\x00\xe2\x86S@\x962L\xe3X\x89S@\x1d\xbfP\xbb\xec\x89S@w\x89bq\xbcnS@h\xd4\x0b\x1f=YS@\xa4\x08P\xa37nS@\x11\xc2?zL~S@\xbfr\xfa\xd8QuS@.\x93\xd2|\x07\x01T@c\xd5\xde\x0f\xa5}S@\x13\xf3\xba`MSS@\xe0\x9b\xeb\x85\xd9\xbfS@a\x15\xc3\x8d\x93\x84S@\x8d\x81\x12\\\x16qS@>\xa0\x0eaY\xd4S@t\xdc\x02\t\x02|S@\x16[\xe7\xfe\xfa\x82S@\x9c\xbd\x1eCe\x8fS@\xc2\xd0\xc8K\xd9_S@\xa6\xaaO~e\xfbS@\x92\x1a\x8aMp[S@P(\x82\x9bwYS@*CV\x97\x92\xbbS@p]\xc5l\x80sS@\x9c\x1f\xa4:mzS@\xd2z\xd1\x1f\x89\xb1S@\xe1\x036VR\xdfS@\x84\xb0o\xa6rpS@\xae\xfc\xe0R\xa2\xb5S@A\xec\x016ifS@yC"\xf8\xc7JS@pP\x18\x1etZS@\x8e\xdeF\xe4\xdczS@\xd9@\xd8\tB\xb7S@\xf2\xfd\x01\xea2\x80S@\xed\xc2\xd0\xf9|\xceS@\x8f\x1c\xd3\xf02\x00T@\xfd\x05O\x03\xbfJS@Y\xbd\x017\xf6mS@\xf7\xceJ:\xd8ZS@\xa7\xcf\x7f\x95\x05\xbdS@\x90\xa0\xfd\xb3\x15\xd9S@\xa9`PT\x1anS@+N"6\x7fUS@\xc2 \x82\xcb\x80aS@\xc2 \x82\xcb\x80aS@\xcdRr\x0c\xccaS@\x00\xf3\xea\x0f\x16cS@\xa7\xcd\xe5&wZS@\xc3\x16\xc9\x91\xbeeS@\x9f\xff\xea\x84\xc8eS@\x83\xa7f\xd8\xe3XS@\xd6\xa3\x18\xb5\x03hS@z\x05.\xe2\xa6ZS@\xd1`\x84\xbe\xca\\S@\xe5\xa6\x1a\xdf\x08]S@GG\xa9Xe\\S@\xfd}\xa2\xf9\x1b_S@\xde\xa0\xca\x9cb_S@\x8d\xc0<\x0b_`S@\xd9t\x059\xaf]S@\x8d\xc0<\x0b_`S@\xf2\x9c\xb0\x8d"aS@Z\xd0\\VF_S@e\xba\x13\xdc\x99mS@q!yg\x8ddS@\x0b\xd5\x14\xf5xpS@M\xb6\x96\xf4\xcfoS@|J\x92\xe8\x13uS@\xad>Ls\xa0uS@x\x9b\xf5\x1e#vS@R\xc6\xb4\x0f\xe1\xb8S@\xee\xc9 \xc6\x12vS@k\x0f\x86\xd8\xccvS@\xb5\x1f\xb8A*wS@\xae\xb6n\xda\xab\x84S@\xd9\x02\x11\x9a!yS@u\xc4\xf0\x91\xe8qS@i\xd0\xdd\xce\xddzS@e\xaf$\xc0\xbczS@qV\nL\x93zS@\xf9\x9a\xdd\x0b\xafzS@y\xb7 p\x00|S@(\xa8\xffn[|S@\x15\xfd\xc2+T|S@\\\xbb\x82\xc0\xd4{S@}\xee\xca$\xc4xS@\x13h\xcdi2}S@H\xff\x8cw\x14\x7fS@\xe8\xbefM\x8f~S@\x8e\xfc)X#TS@#\xd9\xb7E\xbb~S@\xb4\xbf\xb2\x9bS\x7fS@Px.\x82:\x7fS@[\r\xe6E4\x81S@\x88C\x99\xb5+}S@\x08\t>\xd3\xd0}S@b\x92\x805\xa3\x82S@4AuH\xe8\x82S@\xebTI\xdb\xf8TS@\x9e\x8a<\xf7\xf3\x83S@\x11~\xb7C\x9f\x84S@\x98\n\xfa\xac\xac\x83S@\x06`\xc99\xad\x83S@\xcd\xd4F\n+\x84S@\x9b\x03\x10\xb86PS@xvXvV\x84S@\xd2\x16\x971\x07\x85S@\x95\x15Y\xee\xb9\x86S@=0\x1e$\x9d\x86S@\x00\xfbI\x08\xde\x88S@g\x8c,Yt\x88S@\n\xb2!R\xa6MS@\t\x1c\x0fh\x82\x8aS@\xce\x05\xfa\xbc\xe1\x8aS@\x90\x04\xb6!\x8dPS@\xb1\xfd\xa6F\x0cRS@\xab\xdf\xee-\xb2\x8fS@\x9fx)\x05wsS@\xc7\xf3\xfa\xb7\xcdYS@\x88\xe7\xb6\x07\xd2VS@\xfbpG\xfd#\x84S@\x05PWsORS@OfL!\x1anS@\x86\xa6\x1a\x88=\x90S@\x85@\x03\xed\x0ffS@<\x86\xd7\xc7y\xa6S@,\xe9s \xcf\xa6S@\xae\xc5\xc0\xd4`\xa8S@\xfd\x94y\xde\x8b\xaaS@C@\xea?\x0c\xabS@{*\xf42\x95\xafS@Q\x96\x1f\xde\xa4\xb0S@\xb4;|\x8fj\xb1S@\xb1\xf47E\xc8\xb1S@Xsn\xb08\xb2S@\x88\xae\xfe%\x9f\xb2S@<\xd5\x94\xab\xa7\xb3S@~\xcb\x80\xf2\xca\xa2S@ \x05\x1a\x92/\xb4S@4lN;\xd0\xb3S@\x1bV\x04@\x16\xb6S@b\xe55\x14#\xb7S@V\xfb`\x80\xd0\xb8S@\xf2\xed\x90X\x90\xf9S@\xaf~nn\xa9\xaaS@\x08v\xff\xc4G\xabS@%Q\x95\x0b\xb1\xacS@K\xd7J\x06\x16\xadS@\x1b\x8c_@k\x80S@A\xce\xdc\x92\xe9~S@\x9c\t\x16A\xd3\xbcS@2\n\x01\x93|\xadS@S\xb6i\xf8\x05\xbdS@\xc9\xf6\x8d$\x01\xbdS@\x11\xb6q\xc6\xdf\xafS@\xec\xe9\xc8\xac:\xadS@\x15\x1c\x91Zc\xbfS@\x15\x1c\x91Zc\xbfS@\xc1\x82\xb8\xfcx\x84S@\xda\xad\x13\x9c\xdf\x84S@\xd1~\x9cWI\xc0S@5\x0bIIn\xb2S@\x08EI\xb0\x08\x81S@\xcbOvp\xe3\xc0S@xLz\xb9C\xc0S@\'\xe4_\xb0v\xbbS@s\xa3;\x86}\xc1S@\xa9X\xc9\x90\xc0\xc1S@\xb7=(G\x1f\xc2S@\xe8\xe7\x18\xa9%\x91S@\xec\x14\x08j\xa2\xb2S@J\x9ag\x7fg\xb8S@\x85GhX%\xb4S@\xf35w\x956\x97S@E\xb5\x9c\xc6\xcc\x84S@\xf4j\xfc\xcb\xc8\xb8S@7&\xc8\x06\x0bzS@-\x03\x9e`\xeb\xb9S@\x05\xa8\xd0\xa9|\xbaS@\x05\xa8\xd0\xa9|\xbaS@^_\xd7J\x07\x98S@\xe9\\\x00\x88\xb7\x1dT@\xaa\x80\x1d\x9a\xff\xbbS@\xeb\x1b\x1c\x19\x08\xbdS@\xc2\xb8\\\xbd\xc5\xbdS@\xbb\x92\x08\xeb\t\xbfS@\xfc\xdf \xbb!rS@-q\xda\x1c\x14GS@\xc3&\xacA\r\xc1S@\xb62K:\xc8\xc6S@\xd2\x07\xc2E\xe7\xc8S@\x19\x8c\xf5\xc5<\xc8S@\xc1*m,A\xfdS@i"\x10\xda\x1c\xc4S@\xbf\xde\xf3\x05&\xceS@\xd7\x81!\xfe\x9f\xc9S@\x8ew\x1c\xc7\x17\xcaS@\xc8RE\xe7\xe4\x99S@b:i\xb7\x0b\xa9S@\x1c\x04\xbf\x06\xfc\xd5S@\xdb\xa2\xb4\x03T\xd7S@\xf0\xd6\xc4\x16\xb0\xe2S@\xc6\x03\xed\xc6\xf1\xb8S@Z\x8e\xff\x0c7\xdcS@\x13Z\'y\xdd\xd8S@\x8c\xf5\xe1X\x80\xd9S@\xa2\xd9\x85\x80\x16\xd6S@f\xdcu\x1d\x05\xe5S@\x82\x04\xcf\xbd5\xdfS@\x9c\x8d\x87b\xca\xe6S@\x9d\xa3\x1c\x7f\xd6\xb6S@\x1bM\xffv\x10\xe2S@\xd0\x1c\xa9\xff+\xf0S@{\x01\x81\x01C}S@\xc7\xe7\xf4\xaf\xb5\xe7S@\xffI\xae\xd4%\xb0S@p\x0c\xf7QMqS@\xb4{\xaf\xf6\n\xf2S@\xc7\xfd\xa9\xd3\xfdyS@fz\x84\x83\xe8LS@\xbc\xf4\xd6,g\xa8S@\xcc\xad\x19}s\x84S@\x179\x1cq\xd7\xfdS@\x179\x1cq\xd7\xfdS@\xaa}\xb7q\x8a\xfeS@"a\x08{\xdc\xfeS@[\x81cI{\xedS@\x04\xc8<\xa8E\xffS@}\xf3\xab\xff\xd2\xfeS@Y\x1cK\xd8]\xfeS@\x19f\x80)\x12\x00T@\xfb\xbb\x85^\xe9\x00T@b\xe8\xcdKe\x03T@\xe4r^\xc5\x17\x02T@B\x00\x1d\x8d\xa8\xbeS@Z\x8fo\x18h\xfeS@<j\xfc\x0b8\xfeS@/\xad\x8e\xe6}\x93S@\x06\x0c0\xe6%\x11T@\xc8\xb1@\x9b\xce\x12T@I\xc0av\x18\x13T@\xb8\xce\x92\xa5\x05\x15T@+\x1f\x18s\x0fqS@Ul\xf0\xc8\x04\x17T@\xdeea\xc3\xfe\x16T@z!\xe2\xb7\xf4\x17T@61\xb0U\x08tS@\x90\x93\x15[\xa0}S@\x06\x8a|\x89} T@\xc4\t=Y\xcc\xbeS@.$\x88\xd1xpS@\xa3b\xcf\xed]\x9eS@1\x92\xef\x8c_%T@ \xc3\x90\xab\xf8\xcdS@?\xc2\x8b\xe2\x1eOS@\t\xda\x14u{\xdaS@,jZ\x0c\xfapS@\x8fNx\x15\'\xcfS@r\xb1\x89\xea\xea\xdaS@q\xd5\xc3\xdeD\xd9S@Z;;\x99\xf1\x95S@r\x81<~\xdb\xbdS@\xda\x8c\x13`\xe6\xbfS@`.\x87>\t\xdaS@\x9b\xd6\x8e\xe5\x06PS@\x8d\xa8\xd2\xa5\x85mS@\x8b>\x95\x8c^\x8fS@\xb1\xae\xb6\x97\rWS@\x1a\x9dw\xfb2\xbdS@f\xfb\xbf(V\xd6S@\xed\x91\xa0@m}S@\xfa\xe4\xb6\x9f:uS@\x98\xaeQ?\x0b\xbeS@\xfd\x1eC\xe3\xd9\xb5S@\xc8_5o\xc4\x9aS@He\x07G\xdbbS@\xab\x11\x1c\xc2\xc3ZS@Q\xf0/\x1b\x84\xb5S@\xe4\x81\x1b\xd3`{S@x\x03\xdc\xbb=\xdcS@B_\x9e7{\x85S@\x84\xf8\xa5\xf9\xb0nS@|"t\xe7\xb8\xd7S@\xe0\xd4\xed_\x91\x83S@\x92\x00l\xf1|iS@\x13\x9b1\x8aA\xbeS@\x96@8\xeaf\xbfS@\xdf\xe4m1\xd8cS@h\xd4\x0b\x1f=YS@\x12\xa9\xf5\\\x08\xd8S@\xfb\xbf_w\xf0HS@0u\xfe\xf9\x85tS@\xf21J\xdb!\xdaS@Re\xb8@\xe6\xd8S@+\x93\xbb\x06N T@y\xa2%\x10\xb3\xc9S@<\x06\xd8\xc9{\xb4S@y\xb7\xb0B\xb6\x8aS@\xc11{\t(oS@3\xcd\x98\xe3\x9f\xd9S@UcK\x90\x19\x1aT@\xa0\xf6Y\xdf\xec\x83S@\xf1\x8b\xb7q\xdfgS@L\xe6[/\xe1jS@mW\x1d^\x02{S@$\x8f\xe3\x1d\x0f]S@V\x826l\xb2\xc8S@a-[\\\xc8\xb3S@\x1a\xc3\xa0Eb\xbfS@\\\xfc\xd7\xde\xe4\x11T@\xe7\xed\x0b\xc6\x17\xdbS@\x8b/\xa5cU\xe5S@\x9e\x8a<\xf7\xf3\x83S@a\xbc\xfd\xc3\x92gS@\x8fO\xbf\xe4\xbf]S@\xde-\x06\x00\x9cdS@\xd5R\xd8NBaS@\xa7\xd50-\xbe|S@\xfa_\x18@\x8d\x87S@\xb0F\x0e|L\x02T@A\x00\x87q\xd0~S@\t\xa7~\x83i\xb1S@\x03[h\x8d\x13hS@\x8a\xb9\'\xaf\x1f`S@\xc3LkI\x7f\x13T@\xa1\xd4\x02\xa1(QS@\xf0\xf1&\xd3G\x88S@\xc1\xd6A\xb9\x01\xddS@\x842M;\xf4mS@\x14\x8d\x1aa\xb8~S@\x82\xca\xe4J\xaf\x12T@\x85g\xa8q\x9a\xeaS@\x1d/\xc2MmgS@z\x11Z\x14\x1dnS@g\x8c,Yt\x88S@R\xfe\xc0\xf6Z\x87S@=MBX\xbf\xdeS@\xee\xef:\x85P\xdeS@=MBX\xbf\xdeS@\x93\x12\xd96\xd7\xe0S@\x8e\xda>\xf8\xddaS@rb\xf6g\xa5zS@2Lk\xae\x1f\x12T@\xec\xce=\xe9MfS@\xbdD\xc8\xc5_MS@\xd0\x85W]M\x15T@\xc7,\xe2\xd1\xd1\xc6S@F-\x04\xd5\xd4\xc8S@\x97\x9d\xb3\xed\x9a\xc5S@\x1c\xa4\x8f\xa7\xca\x15T@\xc3\xfbB\xb5\xc2\xb0S@\xd5\xbb\xbc\xd9\x95\xb2S@\x97v\xdb\xc0;fS@\xf5\xd7\x96@^\xceS@4\xdc\xed\xce\x0b[S@TV\xd2puhS@\x8fKr\xcf\xcf\xd9S@\xaf\x11\x056r\xbcS@GZ\xfds.KS@\xa0\x18\xb3GA\xddS@w\x9d6\xc8\xe8`S@f#\x86\xac\x82zS@Y\xe6\xa7\x1b8xS@\xa4$~\xcb\xe9NS@\xf5\xfbwj/\xb0S@'
p35
tp36
btp37
a.
