# Supplementary material for: Sea ice drift data for Fram Strait derived from a feature-tracking algorithm applied on Sentinel-1 SAR imagery
Source: Data Brief. 2018 Apr 19;18:1410–5. doi: 10.1016/j.dib.2018.04.034 (PMC5999601; doi:10.1016/j.dib.2018.04.034)
Supplement: Supplementary file 2 — Supplementary material [file mmc2.zip › fs_s1a_data/HH_filter200vec/FramStrait_HH_20141031T162608_20141101T072036.dat]

(lp0
S'S1A_EW_GRDM_1SDH_20141031T162608_20141031T162708_003076_003857_7B03.zip'
p1
aS'S1A_EW_GRDM_1SDH_20141101T072036_20141101T072136_003085_00388A_BA75.zip'
p2
a(cnumpy.core.multiarray
_reconstruct
p3
(cnumpy
ndarray
p4
(I0
tp5
S'b'
p6
tp7
Rp8
(I1
(I251
tp9
cnumpy
dtype
p10
(S'f8'
p11
I0
I1
tp12
Rp13
(I3
S'<'
p14
NNNI-1
I-1
I0
tp15
bI00
S'\xa9\x80\xd3U\xce&\x90?vn\xb1\x86\xa6\x0c\xa2\xbf\t\xcfO$oR\x9f?\x9d\x97~\xc8)\xb4\xc8\xbf\xbe1\xe0\xaa\x8f\xde\xba\xbfOczL\xa5V\xd8\xbf\xa9&i\xe9\xa2g\xd3\xbf<H\x12\x03\xab\xdd\xd7\xbf\xd5\xca_\x07\xae\x1b\xd2\xbf\x8fi\x7f\xcf\xfe\xca\xb2?\xd9\xcf\x96\xde\xf1\xc1\xc1\xbf\xa3h\x9a\x04\xa78\xc2\xbf\xfb\xc3\x95^q\xa5\xba\xbf\x83\nx\x12,\xe2\xb0\xbf\x18?v\xf5\xe8L\xfc\xbf\xc1\xbd\xec\x8eL\x0c\xe5\xbf\xe5b\xd5\xbbH\xa0\xd8\xbf\r[\xf1%\xda\xc2\xd5\xbf\x15;\xb0\x7f\x87\x87\xd7\xbf\xcc\x9d\xdb\xa2\xcc\xde\xd6\xbf;"\xf7!\x1f\xdf\xd8\xbf\xe8\x9fU\xd3\xb8\x17\xdb\xbf\xfc\x1c(\xaf\x97t\xe4\xbf\xeb+~\xa0\x1c\xaf\xd2\xbf\xd2\xc98!\xf6\x93\xd5\xbf\xf1o\xdd\xec\x0f\xd3\xd3\xbf\xbb\x88t\xae&`\xd5\xbfj\xff\xbb&yY\xce\xbf"\xaeZ1\x15)\xd5\xbf\x9e{u\xb2\xd1\\\xbd\xbf\x18\x12\n\nZR\xcd\xbf\x0f:nwU=\xf8\xbfb\xa8\xcf#\xfa?\xf0\xbf@s\xf8\xabM\xfa\xf8\xbf\xec\x1e\x81\xab\x1e\x19\xf5\xbf\xc9s/\x8c\xa0\xae\x98?!\x91I\x82\xaf\xfe\xf7\xbfGn\x97\xd1^#\xa2?\x03 \xfc}gd\xca\xbf\xac\xbc\x06\x07\xe3\xf7\xe1\xbfT\xf5\xf8\xfb\xaf\x16\xe4\xbf\xe7w\xa3x\xfd\xcd\xf5\xbf\xa0\x97\xbf\xf5(\x07\xd1\xbf~\x8c\x9f\x14\x9b\xc1\xd7\xbf1)\xe3\x81%"\xc2\xbfO\xc7\xd0H\x9e,\xb1?\xdd9\xeb)\x7f\x0c\xb0?_q!\x00\x16\xfc\xcc\xbf\xee\xc0\xa7\xd4\xd8\xe5\xaf?\xb8\x13w\x10I\t\x06\xc0uH\xa16r\xe6\xdd\xbf\x82"\xbdEvw\xd8\xbf\xea\xcfth\xe7\x00\xe5\xbfN\xef\x08P\x9c\xb1\xe2\xbf\r\x04\\\x16\xbc\xc8\xd6\xbf\x15X\x0b\xc2y\x0c\xd4\xbf\x8d\x11\xb6%]\x86\xd3\xbf\x18\x80\x8b\x90G\xa8\xfa\xbfZD?#\xed\x03\xd6\xbf$\xfe\xbfcH\xcd\xf4\xbfL\x8c\x15p\xd6\x13\xf5\xbfj\xbe6_\x00\xb4\x03\xc0\xc8\x8b\x1b3\xd2\x88\xf3\xbf\xd2d\xae6MY\xdc\xbf\xbc\xf6H\x05\xf0G\x06\xc0\x17\xc4y\xda\xc2?\xd5\xbfF{\xaa\xf0R\xe6\xaf\xbf\xb4\xd2\xbf\xa7\xac\x0b\xf5\xbf\xc8\xca\xb64\x9d`\x05\xc0ll\xe6:\xec&\xb4\xbf#\xbc+G\n\xb5\xfd\xbfHu\xc6\x19\xc8\x12\xfa\xbf\x89\xc1r*\xde\xd8\xee\xbf\xd1\x94|yb\xbe\xe9\xbfp\xc0\xfa\x11R\xac\xb1?_\xd4Ue\xd4b\xfa\xbf\xbf\x91\xd7\xb3\xd8p\xd1\xbf\x9b\x81\x83\x82c$\xbf\xbf"\x10h\xd8u|\x82\xbfo\xffm\x19}\x19\xc7\xbf\xa5\xd2\x11$E\x06\xd1\xbfh\xb84\xb5\x11\xe0\xd1\xbf\x92\xa1\t\x00\xcb\xfc\xcb\xbf\xb4\xd1\xc9\x90\xa9X\xd3\xbf\xfd\x86\x8bBE\xeb\xb0?\x04\x00\xc6J\xc3\x9d\xae\xbf*+9Z\x17n\xf8\xbfb\xf2\r\xae\xe2\xf9\xe3\xbfS*j\xac\xa3,\xe5\xbf\x9c\x7f\xe9*Z\xf6\xd5\xbf\xf1\x12F7\x18\xae\xf5\xbfB\xa7\xd1/%\x84\xd5\xbf\x9c\xb9\xe5D/7\xd5\xbf-\n5oz \xcd\xbf\xe7ln\xd0\x07H\x12\xc0\xaf\xbe6\xa3=@\xfc\xbf\xf9\xea{\xa1\xc1$\x00\xc0"\xd8G\x86m\xce\x00\xc0\x81\xf0\xe2\x06\xea\x8b\xfa\xbf\xb8\xa9\x06\xad3\x86\xf3\xbf\xfe \xf0\x08\xe7\xe0\xee\xbf\xc8\xc9\xc4\xb3\xacr\x05\xc0\xce\xba{G \xae\xb7\xbf1g\x8b\xe2\xa7V\xf9\xbf\xd8\xa56\xcb\xd1\x9a\xfa\xbf\x93 X9,k\xe0\xbf\x88\xde\x1f\x0e\xda\xb1\xda\xbf\xe14\x7fa\xcb<\xfe\xbf:\xc3\xe0\xb5\x9a\n\xd7\xbf\xe3\xfc\x04\xdc\x81h\xe4\xbf\xfdD\xf8}Z:\xfb\xbf\x1d5\xf3\xd4\xde\xad\x04\xc0i\xd9\x1a\x17\xa81\xfb\xbfmU\xd0\xeeE*\xb1?1v\x08\x8f\x11\x8e\xfd\xbf,b)\xe8\x8d\x9d\xbb\xbf\xbdHB.y\xe2\xb5?f\xbac\x0e\x82\x7f\xcf\xbf\xc8\x10\x17\xcc/d\xd3\xbf\xa9\x1a\xed\xaf\x07l\xd2\xbf\xee\xe2\xea\xfbc\xbb\x05\xc0\x97\xcf\x1a\xb7\xff\xc9\xc6\xbfF\xfe\x9dY\xbd:\xa7\xbf\xc0\xd1\x83Y\xfd\xde\xa5\xbf\xcf\xfa\\\xbb7A\xc1\xbfj\\\xbcS\xf0A\xf5?\x95\xe6\xa3\n\x1b(\xf8\xbfa\x90W\x95\xe4\x02\xa3?\xcb\xf2nw0\x99\x05\xc0U\x02\xe6<\x1b\xb8\xf5\xbfa\xac\xff1\x84(\xa0\xbf\xb7\xa7\x96\xb0\x19\x18\xfc\xbfn\xad\x7f\xe3\xc82\xfb\xbfT+\x95\x83\t\x0c\xda\xbf\xdbj\xd8\xa1V\xc0\xd9\xbf\xf5\tb\x08@\xe5\xda\xbf\xfc\xe1\x03\x9b\x92\xb3\xd5\xbf\xa6\xc3\xcd\xae\xd1\\\xe0\xbf\x11U\xad\xf9\x05$\xce\xbfvo\xba}\xf4\x97\xb1?\x05\xf9\xb78t\xc0\xbb\xbf\x94sc\x93\x04#\xcd\xbf\xf9\x1362\xe3\x19\xc1\xbf|\xfb\x04\x1e\x85a\xdf\xbf\xbfDn\xcc\xd6\xc1\xcd\xbf\x8e\xb4\x08\x03Q\xd9\xd3\xbfX\xaf\x02\xf03v\xd2\xbf\x10\xdb\x90]\xd8\xfb\xd4\xbf\t\xd5k\x96\x9f1\xd2\xbf\xf8Q\x14\xc8\xe6\xb3\x94?vw\xeaS\xc0\x0f\xcb\xbf\xb0-\x8f\xc6\x129\xd1\xbf(\xfd\xdf\xbf?\x0f\xbc\xbfv\xa5\xa7\xa8a\x83\xd6\xbfJ\xf9\\\xd1\x1d\x95\xd0\xbf\xd7\xc5tr\x13\xe3\xce\xbf\xdbMN\xc3\xe5\'\xb4?\xfd2\xf4\xb1D\x99\x01\xc07\xd2R?\xadO\x03\xc0Q\xe4>j:\xfd\xfb\xbf\xa49\x1d\xd5 ;\x03\xc0\xc4\x13X\xde=\xef\xe0?H|\xf0\xab\x07\x11\x08\xc0\x07O\x87\xd2\xbe@\xdd\xbfx\x00\ru\x89\x98\xd3\xbf4\x0f\xa6\x05,\x1f\xb2\xbf\x8c\xf2C\xa7\xbf\xea\xe2?\x0e\xf2\xdc0j\x85\xf5\xbf\xdc5\xcd7!A\xf7\xbf\x15\xee\x15\xd8Z\x98\xf5\xbf\x19\\Fq\xdd\x05\xb0?\x92v\x8e:\xecf\xf4\xbf1\x10>\xa2z\xe0\xf5\xbfyn\xf1p3\xd6\xb7\xbfHx*Pq\x0b\xf9\xbfaa\xa4kU9\xcd\xbf\xb5\xd9]\xfa\xde\xa2\x03\xc0\xceY\x19N\nv\x08\xc02\xc3\xea}G^\xf9\xbfF1\xeeb\x84\xd0\xd6\xbfM\x03\x9cn\xd2\x87\xe3?\x96\xb1\x06~\x9a\xf6\xf4\xbf\xe0\x85\xa8\x83D\x08\xb2\xbfHA\x8e/\xc1\x04\xf7\xbfk\x0c\xbcePu\xfa\xbf\xc6\xf4?\xa4\\\x05\xd8\xbf\x91\xe5\x1a\xdcl\x88\xd0\xbf\xc4\xe8\xc2\xce\n\xaf\xcd\xbf\x02\xaa%\xb3\x92\\\xe0\xbf\xc6\xc3\x0e0\x1d)\xd5\xbfj\x86\xac-R\n\xe1\xbf\x19]5bc\x8a\xd9\xbf?7f\xb0\xb3\xe1\xe4\xbfI\x08#\x03Y\xc7\xe3\xbfb\x98h\xfc\xd2 \xfc\xbf,\x078\x10#\x96\x8e?\x9e\x11\xdcP/d\xf9\xbf\xcd\xbc\x9e\xde\xc2\xdd\xff\xbfZ\xe2\x96li1\xff\xbfkIP\xc7\xd78\xb1?F\xcd\xfb\xb28\xa0\xcc\xbfRX\xf6\xffm\r\xae\xbf\x83\xfa|V\x94z\xc1\xbf,\xf4\xac\x0eC\x8b\xff\xbf\xbb\xfd\x8fY\xb8m\xd2\xbf\x99\xc5\x08\xafAX\xd4\xbf\x020\xa7\xad\xefv\xc2\xbf\xc2j\xe7s\x88\x18\x01\xc0D\xc3\xbe\xddm\x1b\xd2\xbfJ\x07,\xc1[\xfa\xb3?\xd5$\xa5\x96\xe8~\xb1\xbf\xe3\xa9srW3\xfb\xbf\x06\xc3\xd1\xe1=\x1c\xdf\xbf\xe5\'\x06\xb3\x158\xe3?\x8dy\xeeH\x8a\xb1\x12\xc0O\x07\xda\xb4Q\xb4\x03\xc0\x0c0n+;\xc0\xf4\xbfZ\x8c4\x12\xe8\x1c\xf6\xbf\x06k\xb1\xe95$\xf6\xbf\xce`\xd4fU\x1c\xd2\xbf\nx0\xa8\xac\x91\xc3\xbf\xf1\xec\xef\x99\xces\xd4\xbf\x88N\x16\xdf\x95\xd1\xd2\xbfy\xe6|\x19P\xb1\xc1\xbf\xf08\xa2\x0f|\xce\xb0\xbf\xa0\x9d\x8a\xc2mg\xcc\xbfa\x86\r\x90\xbe\xf4\xfe\xbfi\xea\xdd\xee!\xc7\xc2?\x15\xe8\xf6=\x90\xb0\xfb\xbf\xc6\xcb\x91\n4Q\xd6\xbf\xac=\xdfE\xfe\x12\xe5\xbf-\x81\xc9\xd6\xbfD\xce\xbf6\xb2O\xa6}\xb3\xc9\xbf\x11\x94\x04\xee\xfa\x11\xcb\xbf\xf4C\x0cN[\x17\xff\xbf\xd2\x064\x00\x02\xe7\xf8\xbf\xcd\x9a\xf0\xb6\xd7\xcd\xd7\xbf\xc0\xe5\xc7v\xce\x1b\x01\xc0\x98xM\xa2R\xf6\x03\xc0\x7f@\x91\xf1`\x1e\xc3?7\x9d\xeb\xfd\xbc^\xad\xbfH\xb5F\xc7\xaaa\xf5\xbf45\x9fj6(\xd8?4\x82\x92\x11A\x16\x02\xc0\x9dK\x98r\xf8\xa0\xa2\xbf\xca0y\\\xb54\xf6\xbf\xa6\xad\x8aI\xcd\x8f\xe3?p\x8d/\xa8\x9e~\xb3\xbf\x06VC\x91|T\xdf\xbf\xe5N\xf3\xe8\n\xdd\x01\xc0\xfc2\xb3Z\xa3\xe7\xd0\xbf'
p16
tp17
bg3
(g4
(I0
tp18
g6
tp19
Rp20
(I1
(I251
tp21
g13
I00
S'e\x03\xca\x1c\xaf\xd9S@Q\x87E\x04t\xd9S@\x9e\x9b\xe7F\x19\xd9S@CqB\xfd5\xd6S@\xd2{\x85\x16\xba\xd5S@:\xce\x16\x9bH\xcfS@\x93\xb0\x7f\xc3\xf1\xd3S@1lR\xbc\x8c\xd3S@\xcek\xfb\xf4p\xd3S@\x8f\x8e\xe5eU\xd5S@&\xf2\xbbZ\xca\xd3S@\x9f\x98\x84\xd4\xaa\xd3S@\x12\xb1\xefv\xc7\xd3S@\xc1)]\x84\xc9\xd3S@\t\x14M\x8e\x90\xc9S@\xb1o\x83\x98\xc5\xceS@RC1\xe0\x07\xd0S@\x85\xf9\xda\x1c_\xccS@|\xe3\xc8%\xec\xcfS@D\xa4}\xce\xe0\xcfS@\x89-\xf4\xc0\x98\xcfS@\x94\xd2k\x94K\xcfS@\xab\x85TG\x00\xceS@Q\xe7\x05\xcdp\xccS@\xd7\xbaM\r`\xcfS@?\xe4B\xeb8\xcfS@\xddt\xf0\x8f\x15\xcfS@c.\x9eJ\x88\xcfS@K\xb5\xca\x19\x00\xcfS@kO\xef\xec\x9d\xd3S@\xc2d\x80\x0f\x03\xcfS@\x9c3\xed\xdc\xf3\xc5S@\x13\xcaU\xf1`&T@\xab\xd2p\xefB\xd3S@\x92\'\x13a\n\xbaS@?2qC2\xd9S@\xda\x1cO\x05\x0f\xd0S@F\x12s\x95e\xd8S@\xcc\x9bj\x08\xf1\xd5S@\x8b\xf7\x9c\xd5\x9a\xceS@\x99\x97\xa2\xe98\xceS@\xeep`Q\x9b\xb5S@U\xfa\x82\xff\x9d\xd4S@\xca\xed,P\x87\xd3S@;$\xd4\xac4\xd4S@>W\x1f\xa9\xa1\xd4S@\xc68$\xe2{\xd4S@\xc3\xdd\x03l\xdd\xd2S@\xa4\xf8:F<\xd4S@WS\x0ce\x1b\x1dT@\xa5J?Ar\xd0S@\xd2\x87\xdd\x93\x7f\xd0S@\xec\xdc<\xf2\xcc\xceS@\xa1\x18\x9b\xef\xa8\xceS@\x81/\xc59\xd8\xcfS@5\x9fTD)\xcfS@\xf0\x01\xb5\x90\x15\xcfS@,\xff\x88\xba\x0c\xc4S@\xa3\xfa\x0f`A\xcdS@\x1c\xef;\x04\xce\xd2S@K\x1f@\xb5!\xbaS@\x06\xad2d0)T@:\xd0\x98\x95\xb9\xb9S@\x91\x94\x17\x0e\xb8\xcfS@}\xee\x03i@\x1dT@8\xa0\x84\x14\xfe\xceS@\xd2j\xd9ud\x15T@T\x9b7\t(\xbaS@L\x94\xd1Lp\x1bT@\x1b=\x8b\x1du\x15T@E\x8b|;>\xe5S@lg\x81\x06\xf9\xe2S@\x08G\xeb\x98\x97\xc6S@^j\x98-\xc2\xc7S@\x18\x87\xf7\xa3,\xe1S@\x9a\xb4\x04F\x88\xc8S@\x02,3LA\xccS@\xe7\x95g\xb6$\xd6S@:\x16\xf4\xff\x1a\xd6S@Ql\xbb\xdd%\xd5S@s\xeb\x9d\xb9\xaa\xd4S@x9I\xcb\xec\xd3S@\xb2\xb8\x9d\x96d\xb4S@\x1fr\xf5\xacl\xd3S@9\xeb\x03\x06\x87\xd4S@kB\xcea\xd3\xd3S@\xd8a?\x0b\r\xc6S@}/\x96I\x9d\xceS@\xd8\x88\x8e\xa3\x06\xceS@,v\xae\x96B\xcdS@\x89\xb6bG\xb6\xc9S@K\x88yh`\xcfS@\xa1\xa8\xcdR\x1b\xcfS@\x00~j\xf0\xf4\xceS@\x18\x1b\xb6\xfb\x11\x00T@\x8e\xd6\x9cP\x8c\xc9S@\x10\xe2\xb4\x18&\xbdS@\x95\xf8\xe8?d\xc7S@\xd5aAV\x19\xc1S@\x00p\x85-\xb8\xceS@\x82\xa2\xc7x\x8e\xc6S@"\x0c\x9cB\x9d\xecS@_\x0c:\xa5n\x1aT@\xd2\xeb\xee\x0f\xe5\xc4S@I\xd6#W\xdc\xc4S@\xfe\xd0\xad@3\xceS@\x921\xd1\x14I\xcfS@D\xafX\x18\x8f\xe5S@-\xffj\xea\xe0\xcfS@\xe5L6m_\xceS@="J6\x96\xc8S@\xa4\'\xd1\n?\xcdS@\x9c/v i\xc9S@Z\x172\xd4\x80\xd4S@\xdc\xf9\xbd\xe6h\xc9S@vc\x8cZ\xb4\xd3S@\xae_Cl\xc8\xd4S@+\x99\x03YH\xd3S@\x1bz\xeaR:\xd3S@\xc0\xa4\x96\x04g\xd3S@7ef\x88\xd3\x1bT@\x12\xc3\x97e\x16\xd5S@\xcb\xbf\xa2\xcc\xbb\xd9S@\x92\x86\xcek{\xd9S@%\xc8IP\n\xd6S@\x0en\xedt\xeb\x14T@\xacIl^Q\xd0S@\xb2\xfc\x87\x85j\xd8S@\xe9\xf9\xee\xcd\xae\xecS@+f\x91\xb0\xae\xc9S@6\xb5%^;\x19T@\xad\xacO\x02\xf3\xc7S@\x92\xdfk\x08\x82\xc8S@\x0e\\\x8f8J\xcfS@Y\xafL\xe0}\xd0S@\x96\xe9,\x1a\x7f\xd0S@<\x88am[\xcfS@\x15\x97,%(\xceS@\\!_\xa9i\xcfS@.\x17\xcd\x82l\xd4S@\x94\xb4\xba;\xc1\xd3S@\xcd\x1c\xfa\xeb0\xd3S@\xd2\xc2AV\xb8\xd3S@\xe2&V\xce\xa2\xcdS@/\xf0yp\xe5\xceS@b\xcaR/B\xd3S@\x99\x88P\x91a\xd3S@\x03\xca\xc1zz\xd3S@\xc5\x18\xe0:\xf0\xd3S@\xfc\x9b\x0b\xe7\xa4\xd5S@3&\xf9\xcc\x96\xceS@\x08\xb7\x99\x0c\xaa\xd4S@\x1bhL>\x8f\xd5S@\xc2T\x83`A\xcdS@U\x95\xe6\x84[\xcdS@\x1f\xe0R\'Z\xcdS@I$\xedWj\xd8S@\x07\x19D&H\xcbS@\xf8\xcf~s\x89\xcdS@",R\x11l\xc8S@~\xd5<\x0eY\xdeS@\xb4\x0e\xd4\x18\x18\xbfS@\x1e\x0cn\xe8j\xedS@\xef\xed\xb6z\x99\xd3S@s\x10\x7f\x11\x8e\xccS@c\x05\xb8S\xf0\x19T@z\xf8\x9f\xcf\xc6\xecS@\xc0\x8455\x8d\xbfS@\x1c<\x1f\x08\xa5\xbfS@\x95d4\xdaF\xb5S@\xd7V^\xa4\xe3\x16T@I\xcfO\xb0T\xbfS@=\xcc\x0bF\xec\xb5S@\xb3 \xa4\x89\xe7\xd3S@w^q<B\xd0S@P\x93\xc2\xb8\xca\xceS@\xd9\x0f&\xd8\x7f\xccS@e\xa8\xc1j\xc8\xe7S@O\xd7\x06@\x9a\xc4S@\xee8\xd8I\x16\xcfS@t\xca\x9c\x82\xfb\xecS@\xe3|Dk\x1d\xbaS@\x83\xe3F\xfd\xb4\x19T@\xb8\x12\x8bi\x8a\xbfS@\x17\xf9I\x1f9\xc5S@\xc9$GA/\xcdS@?p\xe4\xd6\xbf\xceS@\xb6\xf5\x0bci\xcfS@$\xbc\xb8%3\xceS@i\x8a\xf3\x05<\xcfS@\x12\xc0ozv\xceS@A\x94\x10G[\xcfS@\t\x83`\xce\x06\xceS@\xbf\xe5Z\xa2{\xceS@\x99\x9cg6\xf5\xc7S@\x91\x0b=\x84\xbe\xd9S@o\x93\xa8s\x84\xd0S@p\xf0\x8c\xa25\xc8S@x\x1a\x07+x\xc8S@\xc1\xb0\'sj\xd4S@|M\xc59\xea\xd2S@\xb6\xd1\x8ec\xd7\xd3S@F2\x000\xa9\xd3S@\xf2\x1f~\xfe\xfb\xc8S@\x0b\x07\x1c$1\xd3S@X&\xf6\'h\xd3S@\x9c\xa1\xd1\x96b\xd4S@\xde\\\xbe\xed\xde\xc8S@`\x18\xa3U\xdc\xd3S@\xd7\x0c\xdb\xcfn\xd8S@\xdb9\x9eL7\xd6S@\x9f\xea\xab\xb9Y\xc9S@\xc7&d#\x93\xcdS@\xbc\xe0j\x82\xad\xecS@\x06,\xf3\xfdG\xc5S@\x08\xf7bb\xfb(T@\x14/Q\xb6\x83\xb8S@\x86\x01\xfc7E\xb5S@\xf3b\xe1B\xf8\xbeS@\xd1\xb0\xcf$\xcf\xd3S@i\xad\nLc\xd4S@\xbc\x06\x91\xd6r\xd3S@\x06\xbe\xab\xc2!\xd3S@\x8bf\x9e\xe2\xb3\xd3S@8E\x1do\xcd\xd3S@N\xbbJ\xbb\xec\xd2S@k\xbfy!\xd2\xc8S@mu\xb1}\xe9\xd3S@\xc8\xebs\xd7\x83\xc8S@H\x85\xf5\xde\r\xd0S@\x1e\x0cgN\xf7\xcdS@\x05\xfee\xc0\'\xcfS@\xe7\x01\x00\x99\xe5\xceS@\xe6\xeb\x8ci\x87\xceS@\xc9\x05Y\xf5o\xbcS@\xb2\x12S\x7f\x05\xc1S@\xa4\xacu\x19\'\xcdS@\xad\x91}\x0c\xcf\xc8S@}\x9cb<\xce&T@S\xbfW\xa4\x1d\xeaS@\x02\xe4^)\xad\xd9S@\xb9^\xc1\xb7\xc1\xbaS@\xabd?\x85\xf9\xdcS@\x99\x82eO\xa5\xcbS@\x9d]\x1a\x11x\x19T@\xe8v4\xe2O\xb5S@\x8b\xe9\xd6O\x03\xedS@(\xf9\x1d\xc0\xba\x19T@\x9b\x8c\xe2\x14\x8e\xcdS@62\x13\x1d=\xdcS@\x91(\xe2\xb5N\xcdS@'
p22
tp23
btp24
a(g3
(g4
(I0
tp25
g6
tp26
Rp27
(I1
(I251
tp28
g13
I00
S'\x81\xb7\xbbP\x86\xf4\xc8\xbf\x890f4\xba\xc6\xce\xbf\xe2\xc0F\x18\x94!\xc7\xbf?9X\xd8C\xa1\xd9\xbf\xd2\x92\xbdljf\xd4\xbf\xd0?T\x15c\xc7\xe2\xbf9\x7f\x86S\xc5n\xe0\xbf\xf3\xf2\x1b\xf0iw\xe2\xbf\x1f\xe9\xff$\x97\xb7\xdf\xbf/_\xd3\xe3%\x85\xc2\xbf\xe8]s\xe6Z\x91\xd6\xbf\r\xf3\x90y_\x12\xd7\xbf\xddA~\xb2\xfe;\xd4\xbf\xaa\x92C{\x19\xcf\xd1\xbf\x01K\x97\x9a\xdac\xff\xbf$\xa9\xcbK\x91\xb9\xeb\xbf\xde\xf3\xb9\x8e)\x1a\xe3\xbfN9D,\xb5f\xe1\xbf\x1b8{Nd\x88\xe2\xbf\x1b8{Nd\x88\xe2\xbfh\x9b\x06\x9c\x19\x02\xe3\xbf\xa3\x97@\x11\xb6^\xe4\xbf\xd4\x11S\xb1i\r\xeb\xbf\xc7\xef\t\xf4\xec\xfe\xdf\xbf\x88\xe2\x92\xb7\xb1^\xe1\xbfj\x1c%\xd2\\\x81\xe0\xbf\x94=\x18[\xdcL\xe1\xbf$\xcd\x9e\x8d\xd0\xdf\xdc\xbf\x8d\x143\xa2\xebF\xe1\xbf1C\x80\x91\xa0\xd4\xd4\xbf\xf3j\xf7\xb5\x1e1\xdc\xbf\xd5Pk\x16Fr\xfb\xbft\x84\x80d4S\xf0\xbf\xd1\xae\xa0\x00\x93\xe3\xfb\xbf,[\x0c\xe33\xe1\xf9\xbf\x9b\xf6\x90\x06\x07<\xc8\xbf4i\xfa\x9c+\xff\xfa\xbf\xf1\xb3\xf6\x0ey\xf1\xc5\xbf=\x9d\xe8\xba2\xd5\xda\xbf\xbe\xd1\xdb\xfb\xb2\xba\xe8\xbf7\x0f\xb9\xf9]\x8c\xea\xbf\x10\xff\xdf\x7f\x8d^\xfa\xbfT9\x0bD\x16\x84\xde\xbf\xf3\xf2\x1b\xf0iw\xe2\xbf\xf2 \x94\xd4\x92\xbf\xd6\xbf5\xa0\xeb\x11\xe1?\xc3\xbfb\x97\xc4N\xd1\x98\xc2\xbf\xd9\x96La9B\xdc\xbf\x82\xe5\xa5Pt\xb5\xc3\xbfx(\x11\xb0\xfe\x1e\x06\xc0\x1a^%eq\xb9\xe5\xbfy~\xb2\x1d;O\xe3\xbf\xcc(\xb6\xa6&\x8a\xeb\xbf\xff\x11O\xe5MT\xe9\xbf\x92+\x88\x8d2\x16\xe2\xbf\xb2;j\x0b\n\xbf\xe0\xbfe&(\x9a,d\xe0\xbf\x90H\x81.\x8f\xe1\xfd\xbf\xfc\x15H\xd0\xdc\xb0\xe1\xbf\xc5\x14\xea\xc4\x89\xc1\xf7\xbf\xe4\xc5\\{\x01\xc5\xf9\xbf\x86\x93\xd05\xf5\x90\x03\xc0dQ&\x12PT\xf8\xbfY\xb9\xba[\xc2\xe5\xe4\xbf\xb4U\xdc\\:h\x06\xc0\x07VM[nJ\xe1\xbf-\x9f\x11\x81\xae\xd2\xc4\xbf\xa0\xc9\x82\x95i\xce\xf9\xbfmu&\xf4\xc6~\x05\xc0-\x9f\x11\x81\xae\xd2\xc4\xbflm\xdb\xa7\x89\xe9\xff\xbf\xd7\x07+w[k\xfc\xbfK\xe8|5\xb9\xb4\xf2\xbfE\xa2\xc7\x08\xae\x19\xf0\xbf\x05\xb1\x0e\x96\x01\x05\xba\xbf\xfd\xa9%\xe2\xbcm\xfd\xbf\x95S\xc2=\\\xfe\xde\xbf\x05\x1f\xea(\x9e\x85\xd5\xbft\x9b\xe2\xae\xe3\xa1\xcc\xbf\xbd#}\xaa\xb1J\xd9\xbf\x1c\r\x1e\xa4\x18\xa3\xde\xbf\x82\xa1\xb8\x87\x8dl\xdf\xbf/\xe2Kj\xd06\xe3\xbf\x17\x01c\x11\x90M\xe0\xbf\xc3\'VA\xfc\x00\xc2\xbf\x88P\x87a\xab\xa6\xd1\xbf\xa1\x9d\x17\x8c\xb7\x9e\xfb\xbfL\x92)]\xc3t\xea\xbf/\x81r4\xae\\\xeb\xbfQ@(Bp\xaf\xe1\xbf)\xd2\xf3s\xeb\xd0\xf8\xbf\x16\xe9"\xff\xb5M\xe1\xbf\x9fv\xf6\xd2\x99<\xe1\xbf\xd2,\xb1v)\x0f\xdc\xbfzg\xe9:\xc4\x99\x12\xc0\x14\x0c\x91&\x92P\xff\xbf\x1f\xb8|\xf3\x8b\xe7\x01\xc0\xe3\xc2D\xa91/\x02\xc0\xe9\x0c\xa6\x91\xca\xfd\xfd\xbf\xc7\xb4o&\xdd\xb3\xf6\xbf\x1e\xad\xde\x1f\x04\xc6\xf2\xbf|M\xff\x0f\xa0i\x06\xc0\xc5"G\xe0\xf3\x1d\xc7\xbf=\x9dX\x95\xe5\x86\xfc\xbf\xcf%\xc2\xc7-\xbf\xfd\xbf\xff\xd6\xd9\x8a\xe8\xf8\xe6\xbfsC&w8\x00\xe4\xbf\xd4,\x97nD3\x00\xc0\x8dk\xc4\xe3\xf8\x1f\xe2\xbfG\x9d\xe0\xd6\xa6\xe5\xea\xbflz\xabt\xfb^\xfe\xbf\x9c\x93\xc1O\x94\xf4\x05\xc0\x88Cx\xe5\xfbL\xfe\xbf\xf1O\xff\x99\xf6\xec\xc2\xbf\xe7\x08e\xa8\xe7J\x00\xc01\x008\xbb\x1e<\xd4\xbfr\x87\xac8\x83\xda\xc0\xbf\xf7\x97Qz\x8a\x02\xdd\xbf\xa8\x05\x88\xc4\xa6f\xe0\xbfF>I\x08\xf6\x89\xdf\xbf\x94\xaa?\xa6\x01\xcf\x05\xc0]\xfbV\x05\xea\r\xd9\xbf\xd6\xdah\x0f\x17\x1e\xd0\xbf_\x00\xbd\x81\x9dH\xcf\xbf\x0cy\xf0\x94\x9f\t\xd6\xbf\x91\xfcv\n\x16\x8b\xf3?\xd2D\xc9\xee\xc74\xfb\xbf\xed\x0b\xc7\xa25\xeb\xc5\xbf\x17N\xa7\x14\xa5\x91\x06\xc0t\x15\x03!M\xd9\xf8\xbf\xdf9s_p\xc5\xbd\xbf\xc7\xeeK\xf7\'\x11\xff\xbf\x1f\x87;`\x1d]\xfe\xbf9_\x93}\xaf\xab\xe3\xbf\x8b\xd4\xe5\xf7d\xba\xe3\xbf\x8b\xd4\xe5\xf7d\xba\xe3\xbfA\xd3\xc9w\x8ch\xe1\xbfr\\\x06 \xf1\xf4\xe6\xbfb\x14\x02u#\xb0\xdc\xbfC\xab\xee\x05\xd6\xa4\xc2\xbfgG\xec\xfe\x7f\x0f\xd4\xbf\x87l\xdep\x8bP\xdc\xbfG1\x8b\xc2\x8bV\xd6\xbf\xad\x96\x9a\x18_>\xe6\xbf\x12\xf4\xbe1a7\xdc\xbf\xe4Q!1A\x93\xe0\xbfU\xa2"\x0b\xde\xd2\xdf\xbf@0\xec\xaf\x8b\xf4\xe0\xbfJi\xd5f>Z\xdf\xbf\xa3\xd9\xd5\xee\xac=\xc9\xbf,Fb\x92\x96\xb5\xda\xbf#pG\xa0\x15\x99\xde\xbf\xa4\xf9\xec@Ll\xd4\xbfc\xbc\xc1\xb93\xba\xe1\xbf2\x03\x8bz\x8b\xd0\xdd\xbf\xb9\xfb}\t\xb8\xaf\xdc\xbf\xb7\x01\xdf\xabV\x00\xc0\xbf\xfa\xac\xd7\xd6Z\x11\x03\xc0\xc4\x8e\xc8\xcf\xf4\xb6\x04\xc0\xc6d\xae\xc9\x93\x15\xff\xbf\x0c\x9a8\x02\xc8]\x04\xc0\xd7&S\xc9S\xfa\xf4?#{\xae$M\xff\x08\xc0\xcf0+l\x8d\xe4\xe4\xbf7\x7f\xb8(\xcd\x8c\xe0\xbfc\x0f\xfeE\xad}\xc4\xbf\xf8\x84e+x\x80\xdd?\xea\xc5\xca\x86\x99\x1d\xf9\xbf\x88\xf4\x9e\xb9w\xba\xfa\xbf\xeb\x1c\xe8\x0c\x1f \xfa\xbfn\xdc\x0c=c\x88\x96\xbf\xb5\x0e\x1e\xaa\x8b\xf4\xf7\xbf\xab\x16\x97e\xcfR\xfa\xbf\xd3@\xb9\xd5\x08H\xd3\xbf\xc6\x1d\xb5\x1a\x16\xdf\xfb\xbf9\xd1\xe60\xfb\x0b\xdc\xbf\x80\x9e\xe3p\xc1\xf5\x04\xc0\xc1\xa3\xaedS~\t\xc0T\x94`\x91g\xb9\xfc\xbf7\x8f@\x03\xfc\xec\xe1\xbf\xbd\x92,\xe6\xc23\xde?\xbf\xff\xa3\xb6\xa8\x95\xf9\xbf\xe93\xef\x9e\xbe\xf5\xc3\xbf\x07\xc9\xc8\xd9g\xa9\xfa\xbf\xe2\x1c\t\x9a\xa1\x7f\xfd\xbf\xbc*\x17%S\xb4\xe2\xbf\xc6\x9c\xb1%Kg\xdd\xbf8\xb9)\xe5\xd9\x9c\xdc\xbf\x126\x16r\xc9\xe3\xe6\xbf\xa8\xe4\xf8\xe1\xe4j\xe1\xbf\x02Y\x90\xffr\xcc\xe7\xbf\xc1\xbf\x89\xf1TW\xe3\xbfd!1q\xf2\x84\xeb\xbf\r\x7f\x849kI\xea\xbf\x03\xc9U\x0e\xde\x17\xff\xbf\xa9$\x08\xe6\r\xe5\xc8\xbf+\xef\xd9R\xdcL\xfc\xbf+\xd6O\xc8\x05r\x01\xc0\xb5tD\x84t\x03\x01\xc0\xe4;>\xa8>\xb7\xc2\xbf\xc1\xf4\xad,f\xef\xdb\xbf|tF[|X\xd1\xbf\r\xff]\xc4K>\xd6\xbf\x98\x10\xea0\xe1<\x01\xc0\xdf\xc3\x91^\xc2\xb0\xdf\xbf\xbf\xc8P/\xdf\xfb\xe0\xbf\x057*\xfb\x04\xcf\xd6\xbf\x8a\xd5\x88>\xbb\x8d\x02\xc0\xee&\xadk\xcd\xb1\xdf\xbf\xb7\x01\xdf\xabV\x00\xc0\xbf\x8bc\x11\xe9\t\x1d\xd2\xbf0\xfc!\xdfy7\xfe\xbf\x13\xd0\xdd\x9a\xf9\x17\xe6\xbf\xa2k\xb7\xaf\xacz\xdd?W\xb9\xaecM<\x13\xc0\x8ea%\xfa\x7fc\x03\xc0"\xba\x8ed@\xa0\xf9\xbf\x1b\xe6+\x0b\x8b\xa7\xfa\xbf\x1f\xbe\x16\r+\xd8\xf9\xbf\xc1\xe0K\xf4\xba\x8e\xdf\xbf\x8d\xf0QK\xc6\xf1\xd6\xbf\xf6\x90mde\x87\xe0\xbf\xc79\x9b\x93\xa9\xf6\xdf\xbf\xce\xf1\x10\x14?\x95\xd5\xbf\xfd\r\x96\x03\x80X\xd1\xbf^)\xce\xb0\xf2\xdd\xdb\xbf\xc6\xb9\xab\x9d\x01\xf6\x00\xc0U\x13\x1c)b\x86\xae\xbf\xa4\xd0\xf3\xe0\xeb\x9c\xfe\xbf\x08\xe5\x9a\xa6\xbc\xdf\xe1\xbf\xed(]QmH\xeb\xbfv\xe4{\xc4\'#\xdc\xbf!\x87\t\xf6\x0c\x1a\xda\xbf\x9e\x82-\n\x14=\xda\xbfC\x07\xc7\x11&0\x01\xc0Vb\x81\xa7\x01<\xfc\xbf\xb8|\xc2\xd9\x86f\xe2\xbf\xda\xd8\x0f#@z\x02\xc0\xcd\xd0\x98\\\xdc\xc7\x03\xc0\x98\xfb\xb1\xc7\xb0B\x92?\x0f}\xa7\xc5\xfe\xc9\xcf\xbfV\xdf\'\xaeV\xe8\xf9\xbf\x91\xf0\x9ch\x06\xd8\xc6?d\x1e_\x18\xf0v\x03\xc0\x18\xa7i^\x07L\xc0\xbf\xa1\xecBA&\x9c\xfa\xbf\xb2\x83\xd8\x96\xb9\x0e\xde?\xf4\x07\x91\xabLE\xc4\xbf\x84U\x84\xc4\x90\xec\xe5\xbf}\x08\x1a\x0f\x84\x0b\x03\xc0\xdd\x1a\x1b\xbb\xd2\xad\xdc\xbf'
p29
tp30
bg3
(g4
(I0
tp31
g6
tp32
Rp33
(I1
(I251
tp34
g13
I00
S'\xb0B\xc0\xed*\xd6S@\xc1\xc2G\xb9\xee\xd5S@\xb7S\xd1\x07\x9a\xd5S@\xdc@u8\xa5\xd2S@\xacU\x99\xbb\x1c\xd2S@\xfe\x8f\x00@\xc0\xcbS@T\x15($|\xd0S@0*\xcd\xf2\x08\xd0S@\x14\x9f\xba2\xe7\xcfS@\xe4l\xd5\xfc\xbc\xd1S@K\xdf\x15]:\xd0S@\xdf\x15j\x95\x1d\xd0S@\xa9\x90F\x9f4\xd0S@\x89=m\xd69\xd0S@\xf3d\xee\xa2Q\xc6S@\x8a_\xad\xde6\xcbS@^&~\xffq\xccS@\xd1\x03\xb9w\xcf\xc8S@\x89\x86\x84\xa6\\\xccS@\x89\x86\x84\xa6\\\xccS@\xa4\xb5q\x8e\x08\xccS@I\xc2Z3\xbc\xcbS@>\x96\x9c\x9dx\xcaS@M\xd0\x93\xe0\xe6\xc8S@L\xb2\xd6\xc5\xd7\xcbS@]U\'|\xaa\xcbS@\xbd\x1c\x92\xae\x88\xcbS@\xe0\xd3m:\x02\xccS@\xe0\xbekQn\xcbS@\xbd\xf5\x0f\xd4\x0c\xd0S@d\xd1\x06\xcbu\xcbS@\xb7^N\xdd\x81\xc2S@\x0c\xfc)h\x1d$T@_\xa7\xc6\xfc\x1b\xd0S@N\x99\x97\xec?\xb6S@Y\xc9E2\xb1\xd5S@\xd9\x9c\'(\xdf\xccS@\xbc\xdf\x94\xa8\xe3\xd4S@\x94H\x00\x93g\xd2S@\xae\x1f\\\x0b\x19\xcbS@0!\x92\xc0\xb4\xcaS@\xdb\xb3\xc8\xc3-\xb1S@m@\xad\xb2\x1e\xd1S@0*\xcd\xf2\x08\xd0S@\xb0\xf3\x07\xd8\xa3\xd0S@5\x15\xfa\x92\x13\xd1S@H\xad\x04\xb3\xee\xd0S@\xfb\x90_DW\xcfS@\xdd\x82\x1d\x9a\xac\xd0S@\x1a\xdf\xca\x1a\x9c\x1aT@o\xcad|\xed\xccS@q9\xa5M\x01\xcdS@\x97\xf0pZD\xcbS@\x99%\xb2\x19 \xcbS@\x8d\x8e\xe0\x1aV\xccS@z\x0eI\\\xa9\xcbS@\xddI@\xb1\x8c\xcbS@\x17+oa\xa4\xc0S@\xbd~Y\xa1\xb5\xc9S@\xc3f\xf0\xcd\x96\xcfS@\xa4\xcb\xd3\xb8X\xb6S@\x18K\xb0\x89\xf0&T@>\'\xfb\x18\xdf\xb5S@\xbf\n!\xd15\xccS@\xca\x1c\xdc\x94\xae\x1aT@\rH\xf4aq\xcbS@\xdc,\xd0&h\x12T@\x895kZU\xb6S@v\xe7\xc5\x15\xcf\x18T@\xdc,\xd0&h\x12T@aY\xc8M&\xe2S@\xc0\xdf\x0b,\xe0\xdfS@\x87\xed\x88\xea\x0b\xc3S@^\xd4\x182&\xc4S@a\xb3\xa9\xa2\x9a\xddS@fQ\x1b\xbf:\xc5S@\x01\x11-T\xb7\xc8S@+\x919\xc7\x90\xd2S@\xfa\xc9\xb3\xa3\x89\xd2S@]\x16\x00\xa4\xb1\xd1S@N\xba\'\x15\'\xd1S@\x83\xdfC\xe3k\xd0S@\xfdF\xcbT\x0b\xaeS@\xfc8a\xd0\xdc\xcfS@\x18\xf6\xd9\x1f\xec\xd0S@\x1c\xb7\xa4%E\xd0S@f\x11\xb9\xa7\xa9\xc2S@ [\x87\xda\t\xcbS@\xa2\x96w\xa6\x86\xcaS@\xc7<\x94M\xaf\xc9S@\xe0\xf3\x06?I\xc6S@\x14\xbf\x9f\xdd\xd9\xcbS@\xf95G\xf0\x8d\xcbS@J\x90\xc8]^\xcbS@\'\xd3\xcc\xb1t\xfdS@\xd5\x04m\xdfQ\xc6S@\x88^6\xb0\xab\xb9S@\x8cd\xff\xdc^\xc4S@\x9f\xa8h\x91\x95\xbdS@A\x8aM\xbc\x80\xcbS@\x8c\xf1\x97\xf0\x05\xc3S@\xc1\xe2\xac\xfa\xc3\xe9S@\x08\x1f7\x7ft\x17T@\x8b&b\xff\x85\xc1S@\xc7\x10`\n\x86\xc1S@@\x11\xafo\xb0\xcaS@~\xa5KZ\xcd\xcbS@4\x13)\x9f\x9a\xe2S@\xfb\x0c\xebzT\xccS@\x10\xb5\xed\x9f\xd4\xcaS@=\x13{ G\xc5S@<d:\xcb"\xcaS@\x144HW\x1c\xc6S@6%\xfe\xe3\xf4\xd0S@}{3\xb7:\xc6S@>\xe7\xd6\xcf3\xd0S@uN\xf7\x839\xd1S@(\x93ct\xba\xcfS@\xc6*\xb6k\xa9\xcfS@\xe3\xfc!\xd9\xd3\xcfS@\x82H\xca\x1e<\x19T@\xb2*x$\x97\xd1S@\x10\\\xce\x800\xd6S@\x0b\x0c\x15t\xfb\xd5S@>\xf8\x1d\x1e\x93\xd2S@\xcf\xb3p@\xa6\x11T@\x04]\xee\xab\x19\xcdS@\xf7\x11/\xc1\xf2\xd4S@\xf1\xd4\x81\xdf\xd7\xe9S@C\x08\xeb\x9aK\xc6S@\xf9G7\xbf&\x16T@L\xf0d`\xab\xc4S@\x14\x9d\xc1\xf8J\xc5S@\x90Wya\xc5\xcbS@\x9aQP}\x04\xcdS@\x9aQP}\x04\xcdS@\xd7\x08\x9f"\xda\xcbS@byKA\xb4\xcaS@L\x7f\xbe\xcf\xea\xcbS@\xd9\x85\x00\xf6\xe4\xd0S@].\xaf\xc0=\xd0S@\x0f\x88b6\xb6\xcfS@h\x82\xc4\xcd3\xd0S@\xbe\xach\x99\x15\xcaS@\xff\xbeq\xa9]\xcbS@\xb3\x19a\x8f\xc1\xcfS@\xa78\xec\x95\xdd\xcfS@\xa8n\xd53\xea\xcfS@}\xdf\xdf\xecX\xd0S@A\xa9\x11\x7f,\xd2S@?c\xe8;\x0c\xcbS@\xa3\xc5\xa6\xb48\xd1S@ZY\xd8\xf5 \xd2S@\xe8\x84\xcd)\xbb\xc9S@\xf4\xb4\x9c\xc4\xd4\xc9S@1SP\xd7\xd9\xc9S@\r\x1bGl\xfa\xd4S@^@\xa4 U\xc8S@\r|\xa8\xfen\xcaS@\xbbD\x03{/\xc5S@\xd2\xd7\xe5\x0b\x8d\xdbS@_\x86\x96\xd0\x80\xc8S@C\xd1\xcf\xc1\xaa\xeaS@\xb3u\xd3L\x13\xd0S@\xb4\xe1\xac\x89\n\xc9S@\x9f\xd5\x98\xe3\xeb\x16T@\xd8\x7f\x98\x00K\xe9S@\x13\x88\xa8k"\xbcS@\x1f\x84^\xf0\x14\xbcS@@\x1a,%\xd6\xb0S@\x10\xdap^\xdb\x13T@^\xb8TO\xcd\xbbS@\xcbSpZ\x82\xb1S@\xf9\n|aY\xd0S@h\x1f\xcd\x9d-\xcdS@\xce\xeaU\x95J\xcbS@\xe2\xf7\xe6I\x81\xc9S@\x9f\x08\x14#(\xe5S@\xd9\xf9\xa4)A\xc1S@x\xde%N\x9e\xcbS@\xc1\x87\xae\x94\x8d\xe9S@\n\x89\xd7"g\xb6S@D\xdf\x05\xdc\xb7\x16T@\xfb\xf85W\x00\xbcS@\x97\x87\xa6e\xf6\xc1S@P\xf17\x90\xa0\xc9S@)\xe4r\x80D\xcbS@\xe1X&\xf7\xf3\xcbS@\xfd\xdf\x02\xa2\x9c\xcaS@%\xcb\xd3\x9e\xca\xcbS@t\xb7c\xe5\xfd\xcaS@";Aq\xd3\xcbS@\xadD\xec\x03\x8b\xcaS@%[e\'\x1b\xcbS@w\x19K\x86\x9d\xc4S@3&\xc3\x9fL\xd6S@r\xb5\xed\xdeK\xcdS@H\xea\xec\xd0\x0b\xc5S@\xb4\xe0\x81s-\xc5S@t\xc4\xc5\xd7\xfa\xd0S@\x0f\xed\x1a\xc0_\xcfS@$\xea3\x8bT\xd0S@\x1b\xc8 \x042\xd0S@\xf3\xcbQ\xb2\xe9\xc5S@\xd6\x7fA\xf1\xc5\xcfS@\x9f\x88+\x8e\xf0\xcfS@\xad\xc62l\xdb\xd0S@\xb04\x17q\xc5\xc5S@\x16\xc3`\x9cd\xd0S@\r\x1bGl\xfa\xd4S@\xc3\xaf\r\x9c\xbe\xd2S@\xe8a\xd5A\x17\xc6S@\xa4\x17\xf0\xd2\x1f\xcaS@\x9e\xf2Fy;\xe9S@\xee\xc97)\x84\xc2S@x\xbb_\x03\xc3&T@\x83W\xf1\x19\xb1\xb4S@gI)\xa1\xed\xb0S@\xafVE:f\xbbS@<\xc8\xf8[U\xd0S@\xaaH\xd6l\n\xd1S@\x15\x05[@\xff\xcfS@\xc0*w\xb6\xc4\xcfS@^\xb6\xf7B2\xd0S@V y\x8bT\xd0S@\x94\x98\xcb\xdaw\xcfS@M\xecA\xda\xa9\xc5S@\xf6+\x80A^\xd0S@u\xe2\x9cfW\xc5S@\xf2J\xddRz\xccS@\x1f\x0c\xf2:\x95\xcaS@r\x033\xd0\x9e\xcbS@\xedz\x84Jx\xcbS@\x19X\xd0\x99\x08\xcbS@C\'s\xc5\xb2\xb8S@\x92@cK\x9a\xbdS@\x9e\xc9F*\xbb\xc9S@\x95\x82\xc2\'\xc1\xc5S@(\x93^>\x9a$T@\xdf\x03\x92\xc3\xd1\xe6S@\r94\x14.\xd6S@wX\xb2\x89\t\xb7S@t\xc9\x96\xc9\x87\xd9S@R7\x97\x07}\xc8S@U\x1cO\x80\x7f\x16T@-\xc4\x8b\x07\xe4\xb0S@<\x9d\xdd(}\xe9S@\xe8\xb9\x10*\xc7\x16T@F \xb0y\x19\xcaS@\xba\x9fP\xc7H\xd9S@T:\x9f\x0b\xe0\xc9S@'
p35
tp36
btp37
a.
