# Supplementary material for: Sea ice drift data for Fram Strait derived from a feature-tracking algorithm applied on Sentinel-1 SAR imagery
Source: Data Brief. 2018 Apr 19;18:1410–5. doi: 10.1016/j.dib.2018.04.034 (PMC5999601; doi:10.1016/j.dib.2018.04.034)
Supplement: Supplementary file 2 — Supplementary material [file mmc2.zip › fs_s1a_data/HH_filter200vec/FramStrait_HH_20141101T072036_20141102T080142.dat]

(lp0
S'S1A_EW_GRDM_1SDH_20141101T072036_20141101T072136_003085_00388A_BA75.zip'
p1
aS'S1A_EW_GRDM_1SDH_20141102T080142_20141102T080242_003100_0038DB_A991.zip'
p2
a(cnumpy.core.multiarray
_reconstruct
p3
(cnumpy
ndarray
p4
(I0
tp5
S'b'
p6
tp7
Rp8
(I1
(I334
tp9
cnumpy
dtype
p10
(S'f8'
p11
I0
I1
tp12
Rp13
(I3
S'<'
p14
NNNI-1
I-1
I0
tp15
bI00
S'\x9fg\x92\xae\x97\xaa\xf7\xbfh/\xf6]G\x14 \xc0\xf5!`\xb0\x93\x97 \xc0\x1f\xfd\xf2\xefX# \xc0\x05\xd8\xde\x87\xc7&\x18\xc0\xb8KUr:$ \xc0\x81\xe8B\xfe|#"\xc0\x9bB\x1f\xae0\x98\x1c\xc0\x9f1](z\xbb\xe9\xbf\xd4\x11S\xb1i\r\xeb\xbf\x1a@\x0f\xeeQa\xe2\xbf\x1b\x82vU\xb0\xb7 \xc0\xe8\xd5)\\\x06\xad\xe8\xbf3\xfe^2\xd9\xaf\x1b\xc0\xaa\x92C{\x19\xcf\xd1\xbfh\xab7\x92\xc9\xd8\xce\xbf\xc6\xb9\x95\x05!\x97 \xc0]e\n\x07~S \xc0@\xdf\x00\xb0]\x08\x01\xc0<\x05.(g\x7f\x19\xc0\n\xd3\xdb\x85\x95\xe8\x13\xc0u\xff\xd0P}\xcc\x1e\xc0\x81\xd5q>$\xe3\x1e\xc0D=\x12`\x17\x1a\x0f\xc0"R~aL+"\xc0\xe9\x994\x90\x1d)!\xc0\x89c#\x82\xa39"\xc0Em\xa6\xb7\xaf:\x13\xc0\xcelt\xd4\xd0n\xb3?\xc2rg=\x08\xe1\xe0?\xcaN50() \xc0b\xe4O\xb8I\x8a\x1b\xc0\xd4\t\xae\x99Z\xa2\x0e\xc0d\x8d\xab\xcb:\x95\x14\xc0\tm\xd2o\xfb\x91\xc8\xbf\x07\xf5\x99\xbd\xd9\xb9!\xc0\x0f\xb1n\xaf/2\x1a\xc0\xdcjS\xf4e\x0f \xc0\x8e\x11\xbe\xa2\\\x9a!\xc0F\xb6\xe4\x84w\xd7\xdf\xbfy\xcbl\x9f}\xf6 \xc0=vv\xe8lC"\xc0\x17-Z&\x94Y \xc0\xa5\x10\x9a\xd5\x8es \xc0\x9aat\xe4j\x8d\xdf\xbf\xc1\x0b\x00\x1b\xd3_\xe1\xbfe&(\x9a,d\xe0\xbfF$\xc0\xc2\x1e\x9c!\xc0\xf4\t\x0c\x006\x01 \xc0JB\x93\xb7\xab\x8c\xd6\xbf\xbb!\x02J#\xb0\x1e\xc0\xd0\x1b\xc3e0\xfd\x1c\xc0\x8aO\xfd@DL!\xc0Yl\xe76\xa1\xcb\x1d\xc0\x91\xcfF\x9c\xc9\xd8!\xc05\xb0K\x1fO\xdb\xe8\xbf=CI\\/?\x18\xc0$\x83+\xb7\x17\xbe \xc00\xf6\xcd\x1d\x0f]\x1a\xc0dZ&Z\xc6\'"\xc0,\xd3\x11l1\xe1\x18\xc0\x82\xa7\x84\xf4\x92\x81\x15\xc0\x17\x15\xcc\x00o\xc7 \xc0\xae\xa9\x10&\x1e\xb6 \xc0\x8d\xb19\x15\xc8x\x1b\xc0$p\xeb\xccB] \xc0\x82\xf7U|vj \xc0\xf0K"\x9e\xa2\x97\x1c\xc0s!\x07\xef\xe4\xa3\x19\xc0\x1c\xbc\x02\x1b\xccx \xc0I\xe3\xf0\xe6\xf8\xa0\x12\xc0\xc5M\xedK\xec\xd9!\xc0\xfa\xda,&{Q\x1d\xc0\xf1K\xeb*\xb1# \xc0K3A=^Q"\xc0(P\xa2\x86\xd7H\x1f\xc0\xda\x8e\xdb\xbf\xaaM\x15\xc0C*\x06\xc6\xafG\x13\xc0\xear\x8b\x08d~\x1f\xc0}\xfa\xc2qa\xef\x1e\xc0\x1c\x86#1\x87\xcb!\xc0\xbco\x9f(C\xf0 \xc0\xa7!\xbdg\x9a\xfd\x1f\xc0xg\xdb\x1b\xb3\xe6\x1c\xc0\xe6\xa0\x1bf\xb1k"\xc0`E\x9d\xc4Z]\xfb\xbf=\x13\xca\xe0\xdcS\x02\xc0\xc3\'VA\xfc\x00\xc2\xbfA\x83\xd5\xf0`e\xd6\xbf[\r$@\xec\x88\xe0\xbf\xae\xc2\xdd\xfa\xbc\x0e\xe7?L\x92)]\xc3t\xea\xbf\x02UK\x08\xec\xc8\xf6\xbf\xa4\xad\xef\x0eC\xf5\x1c\xc0\xa5\xfe\t\x86\xef\x94 \xc0\xcff\xa2\x94\x127\xe9\xbf:i\xa3+|\xfd\xf6\xbf\xb2\x82\xbd\xf2\x84\xb3!\xc0\xaf@LmZ$ \xc0n\xa9\xc6\xb5\x7f~\x1a\xc0Ai\x08\x98\xdd\n\x13\xc0\xd5\xe06\x04\xcb\x9a\x12\xc0\x93\xbd\xb4\xb6\xdb\xfe\x1f\xc0\x8d\xb6\x9d7\xf5\x03\x1d\xc0\x04\x03\x8c$#\xeb\x14\xc0F\xa3\xbe\xb3\t\x9e\x1d\xc0\xf2\x0c3T\xb5\xf3 \xc0\xca<z\x1fw\xd7!\xc0\x8eHLj1\xe6 \xc0\xd8\xfc3\xa1\x02\xc3\x1e\xc0\xfb\xa1\xd8!-\xa3!\xc0\x8c\xf4v\xa8z7\x18\xc0bh.\xf3 \x93\x19\xc0\xe0IN\xa8\xa3k\x1d\xc0\x80\x15pj\x8a\xf6 \xc0I\xaa<z/\x16!\xc0\xb8\xd3\xa9$7;\x13\xc0U\x14\x91\x9f\xd4\x82\x19\xc0\x0f?"\xd0\xdb\xcd\x1e\xc0\x9d\xf5Wq\x0bi \xc06\xd1\x13\xbbV\xa5\x19\xc02\xdc\x1cCn\x99!\xc0\x86\x04\x06W6I\x19\xc0L\xf5\x0b$\xdd\x91 \xc0<\xda\x1e\x98\x18\xa1\x19\xc0\xc9\x7f\xaf\xcf\x8ep \xc0VPOZ\x99\xf8\x1f\xc0`\x90hg\xc9("\xc0\x17\xda\x8b\xc1\xfa\xdd \xc0{\xdcM\xa6k\xbc"\xc0F\xb9c0\xb2\xfd!\xc0s\x00%\x93\xfb\xfd\x18\xc0\xd6\x87\x15\x8d\xa6\xbf\x11\xc0\xb9\x13+Y\xc4-"\xc0\xc9\xa2\xd0^\x98\xfc\xf8\xbf\xde\x87\x04\x0c\x00\x11\x1b\xc0\xf1O\xff\x99\xf6\xec\xc2\xbf\x19\xc5\n\xa3b\xc8\xd1\xbf\xfaX\xe9w\xb3\x04\xde\xbf\x9e\xb9?C\x10x\xea\xbf\xdb\t\x18\x1e\xb5"\x13\xc0E\xcdJ\xe8h\xfd\x18\xc0\x1f,y\x88\t\xc9\x12\xc0\xa0V\xfe>`Q\x19\xc0\xdf\xb0\xd5_\xf8\xe0\x12\xc0\xe2\x0ee\x95.\xb7 \xc0[\xcf\xe7\xcc\xd31\x1d\xc0j\xdb\x98>\xb7\x9e!\xc0]\x9fYYO\xa9"\xc0\x14<\xc8\xfe\xcc\xa9\x02\xc0\xd7A]\xdeti!\xc0q(|\xc2\xa4$ \xc0`D8(I\x1e\x1e\xc0\x9c\xcb\xcd\xe8\xd3B"\xc0\xf6\xa0~\xd9/G"\xc08Y\xac\x184\xcd!\xc0\xbe\xb2G\xa1x]\x1e\xc0m\xc3\x88:\xfb0\x15\xc0#MC\r\xef\x19!\xc0\xc7k\xd7\x8dU\xa5 \xc0d\xf9t\xb8K\x9b \xc0\xe2/\r\xac\xb7\xf8 \xc0\x16\xa1\xbe\xbe_h \xc0\x81\xa6\x97\x14\xc1\xf0!\xc0\x8c7\x95\n\xd0\x9b!\xc0\xf5\x87k\xa7\x17\xb4!\xc0=\x1d\xba\x1c\xfb\xbe\x1a\xc0\xf9\x1d\x93%D\xcc\xcd\xbfR\x1bJ\xf7\xba\xf9 \xc0\x10d\xa5\x9a:\x0b \xc0\xeay\x02\x0c\xbc\xde\x1c\xc0\xf1q\x95x\xadC\xe8\xbf\xbd\x14N~\xca\x83\x19\xc0<\x84\x9f(2\xee\x11\xc0\x01\xcf\xf9|F\xe9"\xc0[Ro(G\x91\x1a\xc06y\xde\n\x99\xa4\x1a\xc0(\x9f8\xbac\xf3\x14\xc0\x1b_\x06Ub\xcc \xc0\xb4\x92X@\x01\x84\x1c\xc0\xe3z \x01\xa1\xf1!\xc0\xf5\xd7\xc9\x87\x9f\xaa \xc0\xbe\xb1\xf6>A\t\x1a\xc0\x8e\x8bK\xba\xc4\xca \xc0\x00\x18\xc3)J=\x1f\xc0j}S\xb1\xf9\xa5\x1b\xc0it\xb8\xdbw\xf0\x19\xc0+\xf1\xcd\xb4\xf8\x99!\xc0IuB[\x128"\xc0y{\x1fg4\xce!\xc0\x8eL\xb1\xd0\x0b\x82\x19\xc0\xbc\x9d\x8bA\x1d\x17"\xc0E\xe3\xd0*\xbb~!\xc0I\xfa\xc4\xcbl>\x1f\xc0\xb9#\xfc\xfc\xce\xd8 \xc0MJL\xb8z("\xc0q\x81V\xe3\xec\xd3 \xc0Y\x9e\x9cm\x05\x19\x18\xc0\xa2\x80\x83UkX\x19\xc0}\xecbi\x80\x15\x1c\xc0>^\x8a\x1a\x84/ \xc0n\xa1\xce\x16/\x97 \xc0\x14\r1\xe5k\x9e!\xc0\xcb\x96\xefa~\xac \xc0\xa5\xab\xf6\x82V\xad \xc0Y\xf8\x13\xea\x7f\x8f\x1f\xc0\xbb\xd8\xe11\xe6r\x1f\xc0R\x91\xd3\xf4\xc1\xab\x1f\xc0\x08qeG\xcc\xd0 \xc0\xaeq\x91\x18&\x99 \xc0\xdeZf\xcc"\xca!\xc0\xc7\x06\x01]\xbay\x1e\xc0\xf7\xca\x1c\x1e\xc5w\x18\xc0\xbf\xda}\xdf\xca\x11\x1b\xc0^\xf1\x04"\x90\xfa\x19\xc0\xf3\xf2\xd5\xac\xb6\xf8\x18\xc0Z\xdb\xb2\xc2\xe8\xf0!\xc0\xf1\xd0\x12\xacfA\x16\xc0\x98]\x9c\xebH\xce\x12\xc0i\xbf\'\xd8\x03\x86\x13\xc0\xbd\xc7\xa8\x1c\\\xc7\x12\xc0oE\x03\xf1\xd6\xda\xf8\xbf`\xe2\x81\xa25B\xfd\xbf\xe7\xa6)\xc0\xd3\xf1\xd9\xbf\xb7Um\x10\xeb|\x1b\xc0G1\x8b\xc2\x8bV\xd6\xbf/"\xdeh\xc8\xee!\xc0`\xa5\xe8\x02\x7f\x97\xd1\xbf\x1bz\xf2_\x15\xd3\x19\xc0\xc4\xedF\x85\x90s\t\xc0\xed<\x98\'\x82\x97!\xc0\xaekR<\x81\xbf!\xc0\xb5\x91>\xc6T\xb4\x12\xc0 \xe1\x8ao\xa5\xa1!\xc0\x19\xfaH\xb7\xaes!\xc0\xbd\x15\xf9<Q\x01!\xc0\x03p\xa4\xd4\x1a\xc8\x11\xc0\xa5>\xf4\x05\xcd\xbc\x1f\xc0l\xcawR#S\x19\xc0\xbc\x16XX\x93\xdd \xc0\xe4;>\xa8>\xb7\xc2\xbf|tF[|X\xd1\xbf\r\xff]\xc4K>\xd6\xbf1\x87]=\xcd\xb4\x19\xc0\x84\xa4\xf5g\xf1\x95\x1a\xc0\xd9);\xba\xf9\x80!\xc0\xfc!{6\xf4\xdd\x11\xc0<[\x9aG\x97\x9c!\xc0h\x80\xfe\x1f\x132\x1a\xc0d\xb4W\x126\xde\x11\xc0\x8e\xec\x9a\xc4\xc9_\x1a\xc0FL9\xa1\x81\x97!\xc0\x08\xe9q\xd5\x1fB\x18\xc0\x0b\xbb\x83Y\xf8\x91\x01\xc0\x02Y\x90\xffr\xcc\xe7\xbf\x0c\xe1\xf1\xc0\xec_\x12\xc0F\x8d}r\x1f) \xc0\x86|\xcb\xb0W0\x12\xc0\xb1\xd8\xb8g=\xa5 \xc0i\xdf\xfe+\x82O\x1d\xc0\xe1\xa7\x8d\x88\x0b\x86\x1f\xc0-ww\xe24\xfe \xc0v\xa9\x13\x84\xcd\xa7!\xc0~g\xee!\r/!\xc0 \xe5\x04E\xd3\xd7 \xc0\xf8,\xef\xae\xa9r!\xc0@{m,WC \xc0\xda\xfa\x1b\x1f\x9f\xd2 \xc0\x08-\x15\x97\xbe\\\xc3\xbf\xfa\xdcpu\x87\xf8\x19\xc0\xb6C\x9cp\x91\xe4\x1c\xc0\xe4\xebZ|\xd1\x02\xf6\xbf\xb8\xa8;\xc2%\xa2\x1b\xc0\x16\xd0\xd3pc\x94\x1e\xc0\xc3\x9fN\xcf\xc7,\x1f\xc0E\xec\x1eYD\xd1\x12\xc0\xe0\x97\xf6}zc\x1b\xc0\x9ci\x9b\xf9\xa61!\xc0\xaf\x1d\xa5\xc6\x1a\xac\x1f\xc0s-C\x0f\x81Q!\xc0\r\'\xe4\x183\xb5!\xc0\xda\x1fT\x9eE\xa9\x1f\xc0\x7f\xe2G\xdbo\xe0\x18\xc0\x1f\xbad&it\x1f\xc0\xab\xb2\x1a\x1ci\xe3\x18\xc0\xd6\x06g\x9aW\xad\x18\xc0\x9d+\xd2{\xc8Z\x1b\xc0\xdd\x99y^\xcd\xb4\x18\xc0[\xa9\x0e\xea\xc9\x8d\x1a\xc0]$\xdcW\xab\xff\x18\xc0\xde\xe1\xb8c\xde\xe7\x18\xc09\xf4\xb7\xfb\xd1\x1f\x19\xc0\n\x18;\xa1\x1d\x82!\xc0\xb5\x1cI%\x0c\x88\x01\xc0iQn\xe5\x06\xd3 \xc0\xcf\xa7\xc5\xff\x17\xd8\x11\xc04\xbeh\xca\xef\xa6\x1f\xc0\xce\xf1\x10\x14?\x95\xd5\xbfo\xa0Qx9\x97\x1a\xc0\x18\xa6\x8a\x06\xdb\xbe\x19\xc0~\x07\xd9\xf4\xc3\x95 \xc0^)\xce\xb0\xf2\xdd\xdb\xbf\xd3\x00\xfan\xda~\x13\xc0W\xc7\x90\x8b\xa0u\x1c\xc0JSp\xd5|}\x13\xc0V\xdf\'\xaeV\xe8\xf9\xbfo\x8d\xb2\xe5c*\xe8\xbff^M\xe6\xf3I\x12\xc0\xde<\xd9\xbdo\xdf \xc0\x89\xbcy\x01\x0cj\x02\xc0\xe6\x0f\xe7\x1e\xd7\x83\x1c\xc0MDu\x18\x03\xb3"\xc0\xe7^\xe14\x86\xb0!\xc0\x94\xec#\xed\xe6*"\xc0\x82|\xc1\x87\x11\xe8\x18\xc0\x9e\xce\xda\xe4Bt \xc0\xa0\x86v\xf7,\x03\x1b\xc0\xaeb\xe0\xac\xa7\x8a \xc0\xe1\xc1\x82\xf9\xf3\xaa"\xc0\x8bN\xac\xa7\x0f\x80!\xc0\xb1v>l\x93\x7f!\xc0\xf3\xf5\x17\xd4\xf2n\x19\xc0K\xa2>\x9c\x11x\x1b\xc0\xb5\xa9\x00C\x93\x9d\x1b\xc0}(F3\x9a\xd3\x19\xc0Q\xa2\xb0\xc9\xa4\xe9!\xc0\x18\xa0\xc4\x1c\x91t\x1b\xc0^]%Nn\xf3\x1a\xc0d\xc6\xd0\xe1q\xd1\x02\xc0\xd1M\xb3\x95\x03L\x1d\xc0\x16w\xf0\x1b\x16w \xc0\xcd\xa20]P~!\xc0\x82\x1d\xdfC\xc5\x80!\xc0\xda\xe4\x8f\x80wz \xc0'
p16
tp17
bg3
(g4
(I0
tp18
g6
tp19
Rp20
(I1
(I334
tp21
g13
I00
S'\x8eLUD\xfd\xc5S@"\xb4\x89\xe7\xeewS@\x15\xf2/\xf2HqS@\x96\x90\xd1\xcdQwS@\xb7\xa9\xf4\x94\xc3\xb2S@\xee\xea)\xe9:wS@\x9b\x90?WPyS@\xcf3\xedZ\x8e\xe1S@\x1c@h\xd4:\xcaS@>\x96\x9c\x9dx\xcaS@U\xd9%R\xc0\xc9S@\'\xe1\t\x9d?\x8eS@\x08\xdd\xf4\x11\xdf\xcaS@6\x93\x0c\x06\x9c\xacS@\x89=m\xd69\xd0S@v\x16B!\x99\xd0S@t\xfc\'\xaaH|S@T\xc5\xc7\xb7\xfb\x82S@m)\xe0\xa1\xc4\xc2S@\x85J\xb4\x9d\x89{S@\xcdg\xf4\xab\xff\xc3S@\x92L\xd3\x91\xc2{S@[\x9aSE\x15\x91S@\x85\xf8\xd2\x926\xc2S@T\r\xb0U\xe5vS@;\xa0\xaa\x81\xbf\x83S@^\x10EE\xfdhS@\xab\xab\x83n\x0b\x9bS@e\xa7(\x14\xe2\xd6S@:\xc8\xc1\x1d\xd5\xc0S@_\xe7\xf6\r\xa5wS@\xce;(\xe5\xf7zS@T\xa5\xd5[w\xc2S@\x02\x93\xce\xb3\x95\xbeS@R\xed~\x0f\xd0\xd1S@\xfbk4\xe3\'lS@^\xf8\xee\x87B\xb6S@\xd1Z\x18\xd2\xd7wS@E\x012\x02\x99\x87S@\xc9e\xfa\xc1\xd9\xc8S@\xba=J\\\xdd\x9eS@\xb8\t\xd4,AhS@\x7f\x8f\xc8V\x8b\x9fS@\x03\xe4\x0fY\xc6\x85S@\x9e\x8c\x01\x90\xe1\xcfS@$\xablJ\xd0\xcbS@\xddI@\xb1\x8c\xcbS@%h\xdd]T\x85S@\x1b\x82\x13ZX\x8cS@\xe2\x81\xf0\x91<\xd0S@V\xa5\xe7S\xaa\x90S@^\top{oS@dz\x8a\xaai}S@3im\xe8\xbcpS@\xcb\xae\x97\xb9\x93VS@wU)\x19\x85\xcaS@\xac7\x84 \xc6RS@\xc3\x9f\xb0lJ\x7fS@\x04\xa5hy\t\xa7S@\xff\xd9\x00\xe8\xddXS@\xd9n9\x88\xc6\x7fS@\xb9f\xda#\xbf\x90S@\xea\xdf\x1dJ\x03\x98S@\x9b\xb8\xaf\xebA\x8eS@\xa4\xb1\xa2e\xbbzS@\x1f_\x13[\xda\x9fS@\xde\xcb\x86f\x1f\xadS@\xaf\x1d\x8d\x12\x86~S@=<s6\xc5{S@\xb4\xe7\xc8\xc6\xeaqS@(\t\x1d\x05\xe1\xc1S@{\x81Ex\xfe~S@\x0e\xe0\xd3r\xf0\x88S@\x1a6|\xd7\xfawS@\xc9A\x11c\x9fxS@KPP\xb3\xdd\x86S@\x81`#\xf9\xe8\x86S@\xf9\xac\x80U\x8a\xdaS@\x9a`d\x8b\\\x88S@;\xef\'\xd5\x81{S@\x13_1\xf7\xedhS@\xef\xd0\x97A\xfc\x92S@\xf3\xd2\xf0\x17]\x8cS@f\x89)\x18\xdflS@\x9e\x83E\xa5pmS@\x01\x94O\x92V\xcbS@\xd0|\xa7\x0f\xe5\xdaS@\x18\xf6\xd9\x1f\xec\xd0S@\xfb_U}0\xd0S@b\xbe\xf5\xe6.\xd0S@\xee\x19q\x14\xde\xc1S@ [\x87\xda\t\xcbS@\x15\x9d\xfa\x98\x8c\xcdS@\xf3\x1d\xccV*lS@\x1d^\x14\xaf9qS@\xdb\x97\x88\x03%\xcbS@\x92p\xd4a\xc6\xc3S@\xec\xef\xe6F!tS@:\xa8S\xd0\xe9\x7fS@\x0c3*\x8f^\x94S@\xba\xc8Y\x94\xe6\xc2S@\x1bA\xe4\x1c\xdb\xc1S@LV\x15\xa6QxS@\xd9i\xc0`\xdf\xc0S@\xf8\xde\x84gm\xbaS@\xaf\xee\x0b\xdc\r\x9bS@\xc3\x9e\x1a\x7f\xea\x9eS@\xd1\x90\xd91\x06\x7fS@Na\x8f\xc6\xe4xS@}%\x9b\x0c\xd9{S@Y\xa9\x04n\x07\x84S@\x1b0.\xc4\t\xb3S@\x9e\xea%#j\xb3S@\xfa\x9e\x7fN\x11\xb4S@\x83V\xeaS\xac\x80S@\xc59&\\\x97\x94S@?\xd7\xf3\x93\xd2\xc4S@\x10^hC\xe9\x80S@J>\xe7j\x92\xadS@\xe42\xd9\x18 \xadS@\xa5\xd10\xb7B|S@\x988\xe1\xe4U\x85S@\x112\xd95\xef\x7fS@\x1eo\xa9l\xf1\x86S@-4v\xdas|S@\x84v\xffC\xc4\x85S@\\\n\x06)U\xa3S@}\x86C\xa7\xc4xS@\x8d3m%d\x92S@\xcb\xfb\xec^\xabjS@MmL\xf6(hS@o\x97\xe6\x94\x83\x7fS@X\x83\x13"\xce\xc4S@\x17\xfb\xc5\x12\x04iS@u\xbd\x99uB\xc7S@C\xad\xe1g\xbc{S@6%\xfe\xe3\xf4\xd0S@\xcd@\x89\xa3G\xd0S@\xa8m\xcc\x08\xdd\xc9S@m\x95\x03\xab\x06\xcbS@\xab)e\xc8\x88\xdaS@]\xf1\xc7 \x8a\x7fS@\xe7s:M\x9d\xc2S@\xbd\x91v[0\x7fS@\x8f"5\x9f%\xa7S@6\xdf\x15"\x99\x91S@0o.\x1a\xfc\x87S@A\x01\x19s\x8e\x87S@r\xb8\xe1\xec\xbaeS@,M\xb2\x8eT\xc6S@?\xeaAJ\xf9^S@\xd5\xb6[\xc5 wS@B\xae\xca\xfaUqS@\xe49\xb0\xa1\x07hS@\xda\xee\xa4\xbe8hS@\xe4\xf27\xbe\xe9hS@\r\x19t\xd2*\xa3S@u\x86\xf0\xbe\xefGS@\xeb\xe8l|\x17lS@\xd3%\xec\xb3\\\xa0S@\x85\x8e\xf3\xc6a\xa0S@x\xcaE\xde\xe7\x9eS@J\xd9\xe3\x8a:\xa0S@D\x0e[\x1c\roS@\x01V\xb1C\x17]S@\\E\xe8\x83_`S@\x9c\xcf\x1ey\xae\xa6S@\xd8\xe3F\xe8z\xd2S@\xb3g\xf2\x0cU\x93S@\x84\xb3\x91\xda\x93\xb1S@\xbd\x93\x9e\xe3\xb2oS@\xa3\xb2K\xad\x88\xcaS@jq\x037\xdd\xb2S@\xb5\t(8\xac\xaeS@@\xed\x02p\xb7\\S@\x00\xa2\x8e,^\x81S@l\xf10\xfcZ\x81S@\xdf w\xbd_\xbaS@\x84\xe0V\x9a\xbe\x84S@\xb2\xc2\r\x1e1~S@\xb1\xbc\x05gv\x84S@Y\xe0\\\x07\x0f\x82S@\xa3*\x0b\x9a\xb9yS@\x8d\xa6&E`\x80S@\tf\xee\xa8\x98\xa7S@o\xc0\xa8\x9d\x10}S@\x13\x9a_\xbbr\x7fS@\xa6l\x84T\x18]S@\xc8\xa0\xa9h\x13hS@\xa5!5\xcb\xdehS@\xc1\xb8JG\xe8\x94S@\\\x02}\x91\xf3nS@\xad\x91\x8e\x8b\x88\x84S@\xd2P\xe3\x01\xd8sS@\x11u\xfa`\x0evS@K\x04\x83@\xcdxS@\xb4\xe23\xf6GyS@\x84h\xae\x1d\x03rS@[\x01\x9e[\xeewS@\xf6q\xe1[\x81|S@X?~\x00\xc4\x82S@\xcd\x9c\xc1Z\xb7\x85S@\x80]\x7fa\x96\x87S@\xe7h\xec\xcd\xa4\x86S@+95\xfe\xf1\x86S@\xfd\xf5\x12\x80j\x87S@Ps(\x1bR\x87S@\xbcu\x05\xd2\xe7\x87S@\x976s%\xe9\x92S@\xfa\xe6\xb7\x1cE\xa0S@\x9b\xf3\x06\xa2\xe9jS@1\xfb\xc6\x1ad\xa3S@\x82\xe4T\x89J\xa9S@\xda\x91\xedI\xcd\xabS@198n\x01\xb3S@_\xe6x\xcd\xf4~S@s$\xed\xf6\x19oS@E\x0c\x94\x0e\xd8\xc3S@\x864LC\x0c\xc2S@\x93\x82Lh\x07\xc3S@\xd7\xbf/\xfd\x9f\xc2S@\x0e\xc4\xee\xb7\xe7\xb5S@Iv`\x82N\xcaS@A\xb5\xd6\xa6\x89\xcfS@\xe3\x01\xda\xa7({S@h\x82\xc4\xcd3\xd0S@\x88\x07/\xf9\xbeqS@\x128\x90\x7f^\xd0S@!0\xcb!\x96zS@\xeb>\x93\x997\xe5S@\xee\xc8bu\x87`S@>\\\xa3\xabzhS@\xfb<\xcc\xa0\xaa\xdcS@.\x19\xdb\t\xd6]S@\xb6)\xb6\x1a\xe9^S@\xad\x97o3\xc0lS@+#\xeb\x8er\xafS@\x08\xab\x97o\xf3\x88S@f^\xe8\xf4\xfe~S@l\t,Lf\x92S@t\xc4\xc5\xd7\xfa\xd0S@$\xea3\x8bT\xd0S@\x1b\xc8 \x042\xd0S@\xaaH\xf8\xc4m\x95S@\x08Du\x04\xe2\xaaS@\xd0e\x84\xbb+^S@^\xa4\xcaa>\xaeS@ \xcd\x15Rk_S@G\xde\xcc\x9c\xd6\xa6S@\x0fn\xa6n\x9b\xaeS@\xe2\x81\xee\xe0\x84\xa6S@\x80g\xd5Bs`S@_\xae\x0e\xafi\xa3S@\x8a\xc7\x12h\xb3\xdeS@t\xb7c\xe5\xfd\xcaS@\xc4\xd7\xb4\xa4K\xdaS@\xa25\x81++}S@\xb2M\xad\xc8\xd7\xb4S@\xca\xff\x82\x1e\xda\x9fS@\xf6\x13j\x9d\xf2qS@\x1a\xddm\xbe\xb5\x88S@ \x12\x8d\xcd\xb0lS@D\x92M\xf2\xebmS@\xf0\xaat\xe4!mS@\r\xa2\xe7\xf7\x1byS@N\x9a\xa6\x0f\xc9^S@,\r6Z\xbf\x93S@\xf0?2\xfd\xe1\x92S@\x00q\xc5\xc4\xbf\xd1S@\x10\xaeL\xcf\x91yS@\xddl\n\xaf\xc6oS@\xeft p\'\xc4S@\n\x87\x8d\tA{S@w\xedw\x02\xa2\x8aS@\xd6\xcfO\x1d\xfbsS@\xf10~\xab\xff\xc1S@\xb9+\x1f\xad\xf3yS@wpJ\xc3\xaewS@\x9e\xab\x12[\x8c\x89S@\xd8\x17\xc5\xb3z\x83S@\xbf\xfa_\x07v\x84S@U:\x00\xa4\xe0\x87S@XF\xb8\xc6B\x81S@2\xd7\xae\xe6\xde\x86S@\xb6\x8d\xf2KP\x80S@\xdf\xae\x9b\xd6\xde\x7fS@\x7f\x00\xe0\x92?xS@n\x96\xd4\x02\x8a\x7fS@j\xf6\x95\x9bK\x81S@\xad\xa0\xfb%v\x7fS@/Oj\x92\xe4~S@\xe3\x99\x15-\x01sS@\xe1{s1u|S@g\xc4\xda\xf1\xa7\xdeS@P\xfe\x97\xc9\xa8\x98S@\xe1\x04\rHQ\xaeS@\xe4\xb4\x92V\x15\x88S@^\xb6\xf7B2\xd0S@\xe0\xf7H1H\x81S@W\x84\x11kt\xc2S@\xbe&\xb3\xdc\xa8\x85S@\x94\x98\xcb\xdaw\xcfS@G#;\xce\xd5\xbeS@\xf9\xc0\xf8\xc0\xd9}S@l\x9c)\x8a\x05\xc3S@wX\xb2\x89\t\xb7S@\xd8\'\xa0=\x93\xcaS@\xf2\x05><V\xdaS@\xc6@Z{\x10yS@q\xc8\x1c\xe6\x1d\xdfS@\xe7\x1b\x05\xecNpS@\x0b\x90U3\xbc]S@\xac\xa1%\xa6\xa5mS@5\x83L\x7fVhS@\xd23$*\xf7~S@\'\xf2\x17\xdd\xb9\x85S@\xb4/O\xb2\xc7vS@3\xb5\x1fvt\x83S@>1s\xc3\xc0eS@q\x9b\xf4\xce\x99\x84S@\xa5f\xe3`\xabdS@\xe4\xf7\xa5\xad\xdfzS@X\x049)\xefzS@\xd0\xae\xcb\xae6{S@\xea\xb1\x8f @{S@\x08V\t]\x97YS@dM\xf4Q\x0exS@_\x8f\xbe@\x02wS@\xcf\xdc\xa0U\xf0\xc5S@]\xb1\x15\xd1\x07rS@\xf4\r\xa3\x0f\xf5uS@\xf1\xe1;\x97\x1f_S@\x93Q\x98\xacI^S@bZ\xc7\x99\xd9rS@'
p22
tp23
btp24
a(g3
(g4
(I0
tp25
g6
tp26
Rp27
(I1
(I334
tp28
g13
I00
S'\xb5\xae\x12\xab\xd6\xdb\xfb\xbfC\x03\x1e\xacOX \xc0{\xb3~\xf3\xc2\xd7 \xc0\xac\xff\xa4\x03Zf \xc0\x15f\x8b\xff\xab\xcc\x18\xc0\xac\xff\xa4\x03Zf \xc0b\xf9\xff\xff\xb1a"\xc0\xa8\xe1G4(\xee\x1c\xc0\xe6!&\xe6\xa8\xf1\xf0\xbf\xcd\xfd\xf2\x8bu\x88\xf1\xbfB\x88\xe9\x0c\x8e\xee\xea\xbf\x04&^\xa8\xb6\xfa \xc0\xd3\xb5\x1a\xca\x92h\xf0\xbf52F\xa7\xe5?\x1c\xc0\\^\xe9\x98\x17f\xe1\xbf\x8c\x9b\xd9h_\'\xe0\xbf\xe2&\xae\t\x8f\xda \xc0t\xccO-\xc5\x97 \xc0VF\xcc\xb2\x91\xc0\x02\xc0r\xdaW\x00\x16@\x1a\xc0\x93\x84\x19\x0f\x06\x81\x14\xc0Y\x96m\xc1\x9ao\x1f\xc0\xa9r\xc9\x9fS}\x1f\xc0\x9a\xc46\xe1~1\x10\xc0\x00\xf2gW(g"\xc0R`J\xfa#i!\xc0\xbf\nh\x9a\x18r"\xc0\xc1\xd3\xeb<9\x0f\x14\xc0\xf2p\xd5Q\xc7\x10\xd7?\x8c\x8c\x8cl\x15?\xff?\xe9\t3\xe0\x80k \xc02R\xbc\xb0wC\x1c\xc0\x97(^\x9d\xc0\xec\x0f\xc0\x12\xe69\x9ar5\x15\xc0\xcb\x98\x05\xc0\x0c\x99\xd3\xbf\xf5\xf7{5\xd4\xf4!\xc09E\xcc1 \xcb\x1a\xc0\x1b\x1dF\xc4BT \xc0\xaf\xdf\xc9\x86\x8e\xdb!\xc0PR\xad\xf2w\xda\xe8\xbf\xae\xf5\xf6\xa5\xaa>!\xc0)a@\xfa\xbc|"\xc0\xd5\x99\xd2\xed.\xa3 \xc0\x7f\x9a\no\xa5\xb4 \xc0h=z\x0e\xcb\xf3\xe7\xbfH\xee+\xb3d\xa3\xe9\xbf+2\x9b\x1b\x16\x0b\xe9\xbf\xb5&_\xd7\x13\xdd!\xc0\\\xa0\x96{^G \xc0\xdd&\x07\x0eo\xa2\xe3\xbf\xa1jI\x0f:L\x1f\xc0\xc1\x8b\xa7\x8f@\xef\x1d\xc0\xe3\x9c\x97\xf9\x0c\x8b!\xc06\xc61\xa1Z\xb0\x1e\xc0\xd8\xc91t\x1c""\xc0\xd1\x08c\xc5\xc5\x88\xf0\xbf\xf8\x10\x87v\x05\x02\x18\xc0\x9c\xd6\x1bDL\x01!\xc0m\xb0L\xebt\x03\x1b\xc0.\xd5\xbd\xb1 i"\xc0\xd5\x8a\'\xe1\xf6\xa0\x19\xc0\xa1+3\xa8\x04Q\x16\xc0@\xbe #\xb0\x0e!\xc0*\x7f\xf2l-\xf9 \xc0\xa1j\xc8{D3\x1c\xc09\xfc\x1d\xb3\x94\xa9 \xc0\n\xf8\x0c\xff&\xb2 \xc0\t\x8c;\x05)G\x1d\xc0t\xaf\xeb\xda\xacf\x1a\xc0\xa4\x92\xf2\x03J\xba \xc0U\xd8\xac\x89(B\x13\xc0\x86\xff\x8d\xc3\x81\x18"\xc0\xd1\xa0F\xe4\x8f\xe5\x1d\xc0\x93\xd2K\x90;f \xc04\xc4fq\xf4\x8e"\xc0\xd8\xad\xf9\x9b4\xd2\x1f\xc0\x01Q\r\x1cn\x15\x16\xc0f\x13CGO\xb2\x13\xc0\x10\xd5yH\xd7\x01 \xc0\xdf\xa3\xca,;\x94\x1f\xc0\x1c!Q\t\x9e\x07"\xc0;\xf3\xed\x00}6!\xc0O4\x8f\xf9\xe1D \xc0y`\x8b\x89\xdc\xef\x1d\xc0\xab\\\xfa\xae\xb7\xaa"\xc0\xd1B8\xd6\xe3\xa1\xfe\xbf4{XC\x14b\x03\xc04\x03\xe9P\xb4}\xda\xbf\xdd&\x07\x0eo\xa2\xe3\xbf\x90\xf1r\xa3\xd2\xd0\xe8\xbfaO\x89*\x9c6\xbc?2\xd8\xa0\x16\xa35\xf1\xbf#\'\xca\x89\x8f\xf2\xf9\xbf\x08\xd7\\\x94+\xfe\x1d\xc0/m)\xdf\x99\xd4 \xc0\xf23\xb6\xd5\xb0\x94\xf0\xbf>\x9cE\x1amc\xfb\xbf\x01\x97`\xbd\x98\xf3!\xc0\xdc\xee\x84N\xe4i \xc0\xf3\xf4\xfa\x14\'3\x1b\xc0$\x1aK\x1b\x15\xaf\x13\xc0Kl\x05\x9fWA\x13\xc0\xe4B\x1a4\xe5C \xc0\xd3H7O\x90\x93\x1d\xc0m\xda\x88XC\x98\x15\xc00^\x13\x8fF.\x1e\xc0\x1fme\xa5\'?!\xc0\xca-3\xac\x8d\x18"\xc0L\x9cg\xe0\xdb)!\xc0\xca\x11,\xc8\xack\x1f\xc0`\x14\x12l\xa8\xe6!\xc0>^)C\x96\xe4\x18\xc0\xe2\xb3 \x93\xcf:\x1a\xc0\x0c\x8ah\xa9\xe9\x04\x1e\xc05\x87@\xd2\x908!\xc0\x1dT\xe5\xa6\x8d_!\xc0\x15\xa5~\xaa\x85\xd1\x13\xc0U\xad"\xfa\xf19\x1a\xc0\xc9vOh\xf5b\x1f\xc0\xb9 \xbb+\x99\xb0 \xc0\xae\x91\xbfr\xc1d\x1a\xc0\xfc2\x08Te\xdb!\xc0F x\x10\xe8\t\x1a\xc0~I\xc9\xa0\xf0\xd5 \xc0\xae\x91\xbfr\xc1d\x1a\xc0E\x7f\xca2_\xb6 \xc0p\xa2J\x18pL \xc0\xbf\xef\x15\xb5<i"\xc0\xb6%x\xcd)%!\xc0\x9e\xbel\xa1"\xf6"\xc0\xe0n\xf3|\xfc8"\xc0\xc4^\x00,\x0f\xbf\x19\xc0\xcd\xfd\xdfU\xc1_\x12\xc0\xe5\x05\x83\xd0\xd3h"\xc0\x88\xc3\x87b\tp\x02\xc0yr\xde\x9a\xc9\xcc\x1b\xc04\x03\xe9P\xb4}\xda\xbfOU%\xa8\x9d]\xe1\xbfy\xfe\xded\x1d\x8a\xe7\xbfzQ\xb3\x18\xe4!\xf1\xbf&ZX\xd3\xb8\x8e\x13\xc0\x8d\x9f\x95\xb0\xb1\xbd\x19\xc0d\x0bmN\xbbc\x13\xc0f\x00\xfd\x15K\x0c\x1a\xc0D\xff\xb5\xaa\xde\x9c\x13\xc0\xbb\xec\xe6\x1b\xad\xfc \xc0\xae>Q\xfc\x8e\xbc\x1d\xc0Yx\x82q\x1e\xdc!\xc0\x98\x92Np\xee\xe2"\xc0\xd1,\xde\xd2k5\x04\xc0>\xdf\xc2]]\xa7!\xc0e\x87-{\xb0h \xc0\xd0\x10\xae\x8a\xa1\xfc\x1e\xc0\x81\x92\xb3\xf52{"\xc0\xedQjY=~"\xc0\xf6%N!\x10\x07"\xc0\x10\xc3\xab\x0fx\x01\x1f\xc0\xa7\x10Z,\xa2\xb6\x18\xc0z\xc1m\x05\xbbR!\xc0"1\xec\x94\xbb\xee \xc0\x8d{s\x05\x0e\xe6 \xc0~w\xa2\x9e\xf4?!\xc0L\x9a9/\xfb\xaf \xc0\x7f\xc7\xfc\x9c\x02*"\xc0\xbb\\\xc1j\xe2\xd7!\xc0\xf5P\x186@\xf0!\xc0\x04\xb3%\xf8\xf0c\x1b\xc0Db\xfe2\xf4\xa8\xdf\xbf\x98&\xb6\x8b\x18:!\xc0\x06\xe2.\x90RR \xc0\xc6\x0b\xd9w\x96\xce\x1d\xc0\xe1\x98/7#4\xf0\xbf\xe1\xe0\xbb\x08n&\x1a\xc0IC!<\xb9\x9e\x12\xc0\xeb\xe5\t\x88\x88$#\xc0\x8cA\x97\x16->\x1b\xc0\xfa\x0f3>AQ\x1b\xc0\x85\xf1\xd9\xd4;\x9b\x15\xc0\x99REu\xe7\x0e!\xc0\xb2K\x99\x0fx1\x1d\xc0\xd7\xb9\xedB"2"\xc0\xe4T3\x86\xf8\xed \xc0\xde\xfc\xbc,3\xc1\x1a\xc0\xdf\x1d\ro\x02\x0c!\xc0D\x8c\xb9L\x95\xd7\x1f\xc0:\x0c[G\x8aY\x1c\xc0J\x90xfo\xa4\x1a\xc0\xbb\\\xc1j\xe2\xd7!\xc0\xd6\x8d\xc9\x92\xb5l"\xc0\xf6%N!\x10\x07"\xc0vV\xc3T\xbe2\x1a\xc0lT\xf7\xb6+M"\xc0C\x19\xd2T\xbc\xbd!\xc0\xe5/\x7f)\xed\x01 \xc0k_\xa9j\xbc\x1c!\xc0R}\xc2\x82\x8af"\xc01v\xe1\x16E\x16!\xc0\xcc\xc0\xa5\xae\x14\xe0\x18\xc0\xe3\x1aj\xc9\x82\x1c\x1a\xc0E\xd5\xc8\xa0\xbf\xcb\x1c\xc0\x07O\xdfvvr \xc0M\x8bU\xf6j\xd9 \xc0\x13\xb0}G\xce\xdb!\xc0\xb01\xa8\x8a\x80\xee \xc0\xf7\x95:\x04\xac\xf0 \xc0\xd0GDeF\n \xc0p]K\xde\xb4\xf6\x1f\xc0V\xb7At\xbd\x19 \xc0s\r\xc7u\xc5\x15!\xc0\x164bk|\xe1 \xc0\xb0\x1f%\x96V\x04"\xc00\xd0\xe9wZ\x16\x1f\xc0p\x07\xce\xef\x85\x11\x19\xc0\xd3\xb8\xf1p\x8c\x9c\x1b\xc0\xa9\xf4\xff\xcf\x19\x9c\x1a\xc0\xcf\xf7r\x1c\x04\xb1\x19\xc0\xcdHL\xc1\x02*"\xc0Q\x8ekih\xd6\x16\xc0\x8f\xab\xc0\xff\x0ed\x13\xc0\xcc\xfe\xda\x83t\x1f\x14\xc0\xe7\x87\x13_\xb2_\x13\xc0\xcboC\xf5d\xf2\xff\xbfA\x15^h\xabM\x00\xc0`)\xf90R\xa8\xe5\xbf\xd6\xed\x85\x80\x008\x1c\xc0\xac\x07\x1e\xf4qw\xe3\xbfV\x93\x1b}\x8f("\xc0\x94\x02\x1e\x9e\x17)\xe1\xbfU*\xb6}\xc3\x8b\x1a\xc0\xc1-\x8d\xf2\xee3\n\xc0\x1eJp-\x87\xd2!\xc0\x19D\xae(~\xf6!\xc0d\x1bl<\xd5\x19\x13\xc0\xfc\xa4$j|\xdd!\xc0T3\xdc\x08p\xb0!\xc0\xc6\xc0\xd9\xb4<8!\xc0%7&e\xe8u\x12\xc0O\x17\x16\xc7W# \xc0\x81\xf1\xb4z\xee\x08\x1a\xc0\xe4#\x85\xd6\xd3 !\xc0\x08N9\xf8\xed\xa0\xd9\xbf\x13T\xf8#,k\xe1\xbf\x87\x17\x8a\x89w\x82\xe3\xbf\xb5\x97*\xed\\a\x1a\xc0\xc9\x06\xbe\x864,\x1b\xc0\x14l^;\x17\xc0!\xc0\x14$\xa8 !\x93\x12\xc02\xfe\xd8\x89\xf4\xd4!\xc0\xf9\x9d\xc4ux\xd9\x1a\xc0\x11\xf7\x95\xf8\xa4\x92\x12\xc0s\xcb\x13\xd1d\xfe\x1a\xc0<pVE\xd0\xd2!\xc0w\x9c\xeb\x9b\x1d\xee\x18\xc0\x9d^\xd8M\xa4\x8a\x02\xc0\xf2\t(\xcal\xf3\xef\xbf\xa0\xdb\t7\xaf\xb1\x12\xc0L"S4Ci \xc0\xd0i(\x91\xd1\xde\x12\xc0\x12\x13\xf1\xaf\xbe\xea \xc0\xe2L9\xbf\xfe\'\x1e\xc0tM\xcf\xbb\xea\t \xc0I/\x03\x88\xc39!\xc0\xf6_\xcdK`\xe0!\xc0\x0fx\x18mLj!\xc0i\x12\r\xf0\xbb\x16!\xc0\x08\xe0St\x00\xb2!\xc0_\x87d\xf5\xae\x82 \xc0\x04\x96\x16\xde\x13\x16!\xc0\xe0\xeefc\'\xfd\xda\xbff\'\xcd\x109\xb9\x1a\xc0\x9e\xc6!0/\xd0\x1d\xc0\x11r+Jbj\xfa\xbf\x84\xa9yK\xb2R\x1c\xc0\x02\x06k*\xa7!\x1f\xc0\x08!\x103\x98\xef\x1f\xc0-{\x8f\xbb\x11n\x13\xc0P\x00\x0e\xa3\x90"\x1c\xc0 "\xac\xa9\x9bq!\xc0\x16\xd9\xf4K\xcf\x18 \xc0x\x93\xab\x922\x93!\xc0\xab\'\'\xe1\xbe\xf3!\xc0\x1b\x01\xc4\xa4\xdc\x16 \xc0\xbd\xd8^\xe8X\x98\x19\xc0\x0f\xb5\xca\xac\xf5\xea\x1f\xc0\x89Ku\xd4\xfc\x9b\x19\xc0\x91\x00\xe5\xdc\xdfl\x19\xc0\xf6z,\xc7\x08\x15\x1c\xc0"\xee\x15\x84\xb1p\x19\xc0i\x0b\xf9S\xcb;\x1b\xc0%]\xb7\xa5\xe1\xbe\x19\xc0\xa5\xb4\xa8\xe2U\xa3\x19\xc0\xa2\xe3\xa5\x81/\xe5\x19\xc0k`\xec\xdd\x02\xc0!\xc0\x1dC\x8e\x100h\x02\xc0\xaes\xdf\x95\xcd\x18!\xc0\xcd{j\xe7\xae\x8b\x12\xc0\xdc\xb9@j\\\x17 \xc0\xb1\xf6\x97mf\x12\xe3\xbfw\x88z\xe9\xedE\x1b\xc0\xb6\xc5J2\xe2J\x1a\xc0\xeaE\xeb\xfe\xb3\xd6 \xc0\xd0%\x14eFX\xe6\xbfj3~\x1f\xf3\x1d\x14\xc0\x91]\x8d\xb1\xf6 \x1d\xc0\x86I\x99B\x9f\x1d\x14\xc0\xe0\xfc\xceZ\x0ed\x00\xc0\xc5\xea\x8c;\x0eF\xf0\xbf\xa0\xdb\t7\xaf\xb1\x12\xc01\x01\x0e\xf53\x1f!\xc0\x84\x8cN`\xa4c\x03\xc0\x1bI8\xcd\x80r\x1d\xc0\xe9g\xe5H\x1c\xee"\xc0\xae\x91\xdb5r\xe8!\xc0}\x14\x86\x13\x06f"\xc0\x98K\xa5\x94\x8f\xa2\x19\xc0\xc4c@\x8dj\xb5 \xc0\xe4:Tm\x18\xbf\x1b\xc0@M\x822\xae\xce \xc0S\x81\xc9e\xec\xe2"\xc0\x93\xd43\xf2\x1f\xbd!\xc0\x83\x16z\xbeD\xbb!\xc0\xdfC%C\xdb1\x1a\xc0\x8f\xe8\xfb\x85}.\x1c\xc0\x1e9q\xec\x8fO\x1c\xc0y\x97\xec\xeb\xb4\x8a\x1a\xc0\xd4\xb2\xe5\xf9\xf6&"\xc0S\xac\x08\xeb\xea/\x1c\xc0\xb1^\xda\xf4/\xa8\x1b\xc0R\x1bZ\x19\x98l\x04\xc0\xd6\xe2\x81\x1f>$\x1e\xc0\n\xd9X\x95\x0b\xb9 \xc0\xaa\xd3\xc2,\xe5\xb8!\xc0G\xf5sj\x99\xc0!\xc0\t\x07\x8e*\x9d\xbb \xc0'
p29
tp30
bg3
(g4
(I0
tp31
g6
tp32
Rp33
(I1
(I334
tp34
g13
I00
S'}\xf7\x02\x06\xdc\xbdS@\x83Sf\xd9GsS@\x90\xd9\x84\xf6nlS@\x1c!\xa5\xa3\xaerS@\xad\xe2P\xb2\xb0\xadS@\x1c!\xa5\xa3\xaerS@\xbfD\xb39\xb3tS@dk\xd1\xf7\xa0\xdcS@\xed\x8cs\xdb9\xc1S@\x18*mM\x8c\xc1S@Y\xff\xd9~\x8f\xc0S@\x92\x819\xa3\xaf\x89S@-\xfa\x18\xde\xe7\xc1S@}\xe1\xd2Y\xf1\xa7S@9\xe2-*\x1d\xc7S@\x91\x9a\r\xfdu\xc7S@\xb1\xf1\xb2\xa7\x9dwS@\xe6D \xa5R~S@X$\x94T;\xbbS@\xb4\xab\x9a2{uS@r}\x18q[\xbeS@\xe4w\xde\xe1DvS@\xa9\x133\xe1z\x8cS@\x83\xe5\xd2\x1e7\xbcS@\xf8\xa8\xe0eHrS@{\x8b\xfd\xff\'\x7fS@\xf3o]\xf9/dS@\x05:\xee"0\x95S@I\x95\xfcL\x9c\xd5S@3\x16jc\xb9\xbcS@\xe4\xd6\xf3\x9d\x0csS@<S\x10C\x01uS@L-\xcd\xa7x\xbcS@\xa4\xbc\x04\x1e\x17\xb9S@\xb6\x1b0\xdf\xfb\xbeS@\xa2\x83\xb0_rgS@%\xcb\xddtc\xb1S@Z\xab{@)sS@+\x99`\xbe\x06\x83S@N\xf3\x99g\x9a\xbfS@s\x15\xf2Ei\x9aS@\xad\x008!\x80cS@\xd8\x894=\x11\x9bS@u\xb8\xf6\xd1!\x81S@j\x88\xb9\xde\xd5\xc6S@\\\xbc\xc6\r\x98\xc2S@\xefc\x9a\x1eu\xc2S@w\xc3\xe3\xa1\xbb\x80S@\xbdL\x8e+\xd1\x87S@KqI|\x1a\xc7S@\x9a\xdd\xff\x1d"\x8cS@4\xf48fGiS@\x17_I&\xddxS@\xfe=)N\xc7jS@\x91\xae\x04kiQS@A;\x07\xd4\x8c\xc1S@]b0n\x9fJS@\x06\xacZW\xa1zS@\x92\xc8S\xe9=\xa2S@\rj(n\xf5SS@`\x89\x00\xc9\xacyS@6+\xc6\xe6\xe0\x8aS@\\F\x8c\xc1{\x93S@\r\x81(\xcb\xba\x89S@\xa4\x90\x8c1\xc5tS@\x0e\x02c\xf8a\x9bS@\xb5\xca\x0bY\xf5\xa8S@\xd7\x12DL\xd1xS@|\xd5*7\xb7uS@\x1a\xcf^O\'mS@3\xb0\x93\x8b\'\xbcS@\x85\x8b\xc8\x9eizS@\xb2\xd7F\xec\xdf\x83S@\x0f\xb1:-PsS@#\xfd\xad\xaa\ttS@\xb3(\x9b\x95 \x82S@\xe8f\x98\xe0\xeb\x80S@\xd7\x828\xb4\xdc\xd4S@8\xba\xfav\xa4\x83S@kXi\xc6\xfcuS@q\xbdpo"dS@\x1bT\xb1\x80\x87\x8eS@E\xed\xe36\xd3\x87S@f\xceD\x9d\xa8fS@?\xe6.\x02\xb4hS@;\xf6\x93\x1d\xb9\xc3S@b\xc3+hl\xd4S@\x94\xbc7\xac\xc1\xc7S@KqI|\x1a\xc7S@\xe5\xb2\xeco0\xc7S@-A\\\xce\t\xd3S@\x00\xed\xd7\x7f+\xc2S@g\x98I;\x9e\xc5S@D\x10\x15F\xefeS@\x1dI\xa9sslS@4,/s2\xc2S@t\x9e^#a\xbbS@NGq\xe9ooS@\x9a\x04L\nC{S@q\x1fr\x97b\x8fS@\xa7\xb5\xcc\x893\xbdS@\xdf\xdb\x85A&\xbcS@\xee\xea\x85m\xb0sS@\x06\xc7\xce\xab+\xbcS@\x8eZ\x06n\xfe\xb4S@|\x19\xc3\\m\x96S@p\x97\xd5\x1dw\x9aS@\x04\x04\x1a\xfaozS@0\xd3t\x8c1tS@q\xf3t^UvS@?\xef\xe3\x03k\x7fS@\x81\x9c\xbe\xfd\xf6\xadS@JG\xe0\xcf\x91\xaeS@\x1f{\nA\x9d\xafS@\x1a\x9b4.\x1f|S@\xc9\xef\xc7\x87\x15\x90S@_H\x85\xc2$\xbfS@#~h,\xd1zS@\n\xd3\x9fV\x1c\xa9S@\xb7\xb2\xc4\x7f\xfd\xa8S@,\xc0{\xe2RvS@=\xf7p \xc0\x80S@\x83M\x85\xf5\xd7yS@b~\x0e\x03b\x82S@,\xc0{\xe2RvS@~b2\xcb#\x81S@\x9b\x9e\x10\xa4\x05\x9fS@\x9c\xb6\xa2\xe44tS@\xd5\xa6\x95u\xe5\x8dS@\xbf\xb9\x02\xd2\xefeS@>\xdc\x1aSecS@\xfa\xd6a\x9aqyS@/7\x7f\xed\r\xbfS@\x88\xb1\x03\x04>dS@\xb8uiN\x06\xd8S@h\x89\x0bm\xc3uS@\x94\xbc7\xac\xc1\xc7S@\xfdY#\xf9)\xc7S@7\x1a5\xee\x92\xc0S@Rb\x87\x85\x16\xc2S@!-VW\xdd\xd4S@\xca\x08i\x90kyS@J\xa0d#\xef\xbcS@\x07\xaeW+\x1dyS@\x00\xfb\x8f|W\xa1S@\xe5,\xc2)"\x8dS@\x18\xe6\x9d\xc3\xc7\x82S@\xe3\xeb\xcb>\x05\x83S@g9e\x00\xee`S@g\x18$\\+\xbfS@?\x97\xc8\xc3\xfeYS@\xc1\x84\x01\xc1orS@\x9am\xf7XvkS@\xeb\x1e\x84\xe4:cS@\x8b\x1a\xfe\xaapcS@=\x9f\x8a\xd2\x11dS@C\xd7_#\xc1\x9eS@\x1f\x87X\xbaSMS@[\x93\xfa\x807gS@\x1d\xaa\xcb\xb6\xfd\x9bS@\xcc\xe8b&\xe5\x9bS@p\x94\xf1\x96\x84\x9aS@_\xb2\xbb\x8b\xd2\x9bS@\xfe#\xc9UAjS@\x167\xc2\xd7\x0bXS@\x87p\xd15c[S@\xe0o\xfa\x02\xe8\xa1S@\xaca\x06\xf8s\xc9S@e\x95\xbdq\xe0\x8eS@}6\xe8\x89l\xadS@\x1d\x19\x1dmliS@\x8e\xff)Y\x92\xc1S@-\xda\xef+\xee\xadS@p\xd3\x15@\xc6\xa8S@\x11,M[\xe8WS@`\xcc\x83id{S@Iy0\x04l{S@\xd3j\xcb\xb2\xf3\xb4S@\x8dk%\x8f*\x80S@d\xc7\xddb\x84xS@\x82P\xbf\x0f\xdf\x7fS@8\x93E$j}S@f+\x0bu\xa6sS@\x9f\x0c\x94\x00\xa7{S@\xd3\x966\x989\xa3S@\xf2f\xa5-\x19wS@:+\x06\t\\yS@\x167\xc2\xd7\x0bXS@l\x94\xc5>AcS@=\x9f\x8a\xd2\x11dS@\x15T\xbby\xc0\x8fS@\xdb\xcc\xd6p=jS@\xa2\xdf\xfc\x99\x08\x80S@S\xedE\xca\x15nS@\ni0EVqS@&nBR/tS@\xa6\xb6J\xda\x87tS@t\xfb\x05\xb4\xe7kS@<\xd7\x03\x08\xd1qS@\xe8Bk\x95\xaavS@P\x8e\x04\xb9 ~S@\x16\x02m\xaa8\x81S@<\xcc\xdd\xdb\xff\x82S@\xfa\xb6\xdb\xb3\x18\x82S@\xdf\xdcw\x10p\x82S@R\x87\x89J\xba\x82S@\x8d\xe5\xf5\xad\xa8\x82S@\xfa\x15P\xd19\x83S@T\x17\x12\xbbX\x8eS@\xf5\x1d\xc32\xe1\x9bS@\xf1\x9c\xe1\xfa#fS@\xc5\x0c]\x8b\xe8\x9eS@\xd0i\x8e\xf6I\xa4S@F4\xa2\x14\x13\xa7S@$h%\x92\x1e\xaeS@\xd3\xe1~N\xdbxS@\xfe\xd6dUAjS@\x93-\x9a\xa0m\xbeS@!3\x9c\xe1V\xbcS@\xb4O\xe9Va\xbdS@\xc1\x18\xc7\xe3\xda\xbcS@\x17\x14X\xf4\xc9\xabS@\xaa\xb2\xa5\x12\xd7\xc2S@\xb4\xfb\x1a\xb6s\xc6S@\x16\xbe\xe4\xc77uS@C|c\xa5\x14\xc7S@-/\x04@\xf8lS@\xd6Y\xf7\xdf:\xc7S@FW\x83SttS@l@x\xfd\xeb\xdeS@\xe1\x0cV\xd4t[S@\x01\xf5\xd6o\xaacS@csj=\xe6\xd6S@4~\xe0]\xc9XS@\xfb\\m\x92\xc9YS@\xa0M?K\xf5gS@\xc6O\xd5\xb8\x90\xa9S@\xed$\xf1;J\x84S@L\xb8\x0f\xcf\xe0xS@A\xd5W\xb4\xf1\x8dS@\xacM0E\xb9\xc7S@R\x965\x11J\xc7S@\r\x0c-,\x17\xc7S@[,\xe7\xbfE\x90S@\xdd\x93\x0c\xe9#\xa6S@??\xea\xd31YS@w\xeaM\xb1l\xa8S@pP\x18\x1etZS@\xae\xab\xe8\x96\xef\xa1S@\x8c\x92f\xc1\xae\xa8S@\xc1s\x0b\x11\xc5\xa1S@\x92\x1a\x8aMp[S@m\x9c#\x82X\x9eS@\xb6\x1eI\xa1-\xd8S@\xc5w,\xe1\xf0\xc1S@\x87\xad\xe9\xf8\x9d\xd4S@U\x19\xd6\xbeuxS@@F*B\n\xafS@R|u]\x7f\x9bS@x;\xa2\xf1\x90kS@gt\x8f-\t\x84S@\xff\xc3\xbb\xb5\xe9gS@\r^\x91\xae\x1biS@\x076\xd5\xd8[hS@\x8a\x14\xd8\xd6htS@\x1eKY\xf2\xc8YS@\xfd\x1d\x95\xaf1\x8fS@\xae\x92\xe46T\x8eS@\xf0\xfbi1\xd5\xc8S@\xbc\x97*P\xa6sS@B\x91\xc2}}iS@\xa9\xafy}\xe0\xbbS@\xbfr\xfa\xd8QuS@\xb0\xba\xbe\xcb\xaa\x85S@\xa4\x08P\xa37nS@\x8b\xa9\xafqP\xbcS@\x01\xa4\xee\xca\xfesS@VZr\xae\xefrS@\xf3\x89!*\xd8\x84S@B&\xdc\xc9\xd0~S@\xaf0W\x1d\xe8\x7fS@\xe0,\xddLL\x83S@Q\x84\xb9+6{S@R.\x91,\xe4\x81S@M\x91\x13CUzS@^4\xc8\x99\xc6yS@6\xef\xb8\xa7>rS@.\xc1\xe2\xdbiyS@\x12\xc1s\xe8g{S@\xd7\xfa\xd1?eyS@\x8b+\x1c\x84\xd5xS@;\x84\xd1\xe2\xe3lS@\xdae\xb4\x1b\xe1wS@\xe4f\xcc\xc9\x10\xd8S@\x82\x94\xec\xcb%\x94S@\xbc\xf4\xd6,g\xa8S@\xb8IHKa\x83S@\xc6\x00QC\x19\xc7S@3=\xe96W{S@\xb0\xde\x85\x90j\xbdS@\x08EI\xb0\x08\x81S@/k\xee\x1eb\xc6S@\xe8\x1f\xb3\xa3\'\xb9S@\x12\xdaZ\xd9 xS@\xc3\xee\xef\\]\xbdS@\x80\xa7\x9e%G\xadS@0\x91- \x90\xc1S@\x87\xad\xe9\xf8\x9d\xd4S@&\xe9\x8a9[tS@\xe6Kk\xf4\x90\xd8S@\x9a\x13\xfax\xe7iS@J\x8c\xdb\x81\xe3XS@\xf1;\xfd(\xe6hS@p\x1d\xaf\x06\x8ccS@Y\xbc \xd9\xdaxS@\nl#9\xf4\x80S@\xc6\x05\x92\xa5\xb4pS@A\x00\x87q\xd0~S@w\x9d6\xc8\xe8`S@B\xfdO\xc0\x05\x80S@\x80&\x90\x9f\xbb_S@\xcc\xa9\xca\x0b\xabtS@8(\xea\xdd\xf0tS@\xe7\xbf&\xddLuS@\xf9I\xd8\xe5\x13uS@iA@\xbe\x95TS@\xee\xfe\xbe?\x07rS@\xee;s\xf9\x05qS@\xd4\xd9\x08\x8e\xc5\xbeS@VI`\x9f\x9ekS@\xf7 Q\xc1UqS@r\xb1\xb16\x18ZS@\xb7\x17\xa1\xc9FYS@^\xb5d\xcb+nS@'
p35
tp36
btp37
a.
