# Supplementary material for: Sea ice drift data for Fram Strait derived from a feature-tracking algorithm applied on Sentinel-1 SAR imagery
Source: Data Brief. 2018 Apr 19;18:1410–5. doi: 10.1016/j.dib.2018.04.034 (PMC5999601; doi:10.1016/j.dib.2018.04.034)
Supplement: Supplementary file 2 — Supplementary material [file mmc2.zip › fs_s1a_data/HH_filter200vec/FramStrait_HH_20141101T072036_20141103T070407.dat]

(lp0
S'S1A_EW_GRDM_1SDH_20141101T072036_20141101T072136_003085_00388A_BA75.zip'
p1
aS'S1A_EW_GRDM_1SDH_20141103T070407_20141103T070507_003114_00392D_C35B.zip'
p2
a(cnumpy.core.multiarray
_reconstruct
p3
(cnumpy
ndarray
p4
(I0
tp5
S'b'
p6
tp7
Rp8
(I1
(I455
tp9
cnumpy
dtype
p10
(S'f8'
p11
I0
I1
tp12
Rp13
(I3
S'<'
p14
NNNI-1
I-1
I0
tp15
bI00
S'w\xb7\x04gZ\x0b\xfd\xbf\xc6\xd6\x87\xf04\x81(@\xaacX2\xe0\xdf%@{b\x12\x7ft\t)@\xb5\\\xb4\t)\xe4(@\xfc\xdd\x08\xa7\x9f\x9a&@\x8f\xfcY\xf9\x9f\x94&@\x03,\xed~\x9d\x9b&@\x8d\x143\xa2\xebF\xe1\xbf\xb0\x8c\xf1\x7f\xbd\x81(@\x83\x12M\xe3\xfe\xea%@C\x9e<5\\\xf5\'@\xb3|F7k\x13)@\x11_cK\xb3W)@x\xbb\xecq\xad4&@\x04\xb5$\xe7K\xf3\'@\'\xde\x98\xef\x15\xef(@x/\x92\x8b\xf1\xeb(@\xf1S\xa8\xf3\x1c2)@\xf7\xb9\r\xfam\x1f(@E\x02^N\x92U&@\xccQ\x84\xbc\xcc\x14\'@sO?PX\xff(@%\xda-&\x93.)@\xa7<B\xd8C0(@\xe6r\x9d\x88\xc4\xba(@w\xd5\xbe\xce\x9d\xd0(@\xe9\xb4\xfc\xc0\xf1\xe7%@r\x1c\xf9\xdc\xa9l%@\xe7\xee\xb3\x90M\xef\x06@y\xe9s\x86\xe9X(@\x9f\xab\xd4\xc0O\xfd\'@lL\xed/9\xe0\xc6\xbf\x05\x1d\x17~\xcd\xbe&@\x9a\xd8\xad\x19\xbdR(@\n\xb0`\xc0Th&@\xd6,\xf0\x8b\x16\x1d)@\xdc\xbbN\xff^\xf3(@\xd01+"8\xc4%@\xba`\x1b\xa5\x91\x05)@{\xb6\xec\xc7\xf3\x08)@\xdd\x103\x94d\xec(@\xd0z\xa3;\\Y)@\x190\xf2\xcbq\x90&@\x0e52\xd2\x01\xb1(@\xb8\xf1%}.d(@\x99l\xfb\x1b\x02}(@\xfc\x830\x13\xd2e\x02\xc0\xc9\xc2\x8a\xf2\x8cO&@\xfd\xdcg\xa2\x1c\x86(@\xf3\xc8\xb3\xfd\xa4\x8f(@\xd4\r\xd5c2\x16)@\x18\'\xa9\x1by\xa1\'@\x80t$\xb9\x9c\x8a*@\x90\xbaP\xae>f&@p\xa8\x9a&\x9c\xb8\'@\xbf\xdd?\x82\xbe\xa4(@r=\xe3m\xf1\x1e(@&\xba\xcb\xe2\x9f\xca(@o\xf2:ih\xcc(@\x15\nt\x9a\x08d&@\xfc\xd4\x86\x1e\x1b\xc9(@\x06d|\xf9\x8fi\x08\xc0\x06\xc1\xd0c\x8f\xbe%@\xdaHB`\xd77)@= 0m?\x0b)@\n9JZ\x8a (@\xb1\xa2\xeaQ\x8d\xa2\'@\n\x82)\xf5\x7f\xb7(@\xfbuD\x86\x7ff)@\xe8\xa2\xc5l\x88\x89)@\xb7\x98\xf8\xa3T\xa1(@\x0e\xed\x82\x8a\x12$&@\xf8\xd1\xbc~\x18\x11&@p\xac\x91\xbc\xd2\xa5(@\xd7|1\xb4\xcb\xaf%@\xe8\xf7\x0e\x8f\xd0G(@\xb8\xfee\xb7\xc4\xc8\'@\x10\x96\xb2\xbc\xfb\xf4(@\x933\xcb\x8b\x02d)@\xc5`\xb4J\x96\xd2(@\x0f\xc3\x81\x1e\x11\x96&@\x7f\x19Ur\x92\xac&@q\xed\xb0\xdbbF)@\xf6\xaa\xa3\xf0\r%(@\xcbR(\xac\x96\n+@\xaa\xb6\xdd\xe1\xf8\xd6(@+\x13\x86\xa0\x90\xe3\'@}\xf9\xc3e\xf7\xb1(@B\x90\x89\xe0\x0c\x0b)@!N@\xcfH:)@\xd2z\x11/\xd6\x94(@\xd1@\xc6\x8a\x80;(@4[\x97/\xc8$)@d\t\x7f\x0e\xbf (@r\xfe\xe6\x93\xddG(@K?~W\xcd\x82(@\xc5\x1b\xbe|iV%@.\xa4\xc8\xc4\x89\xac&@\xbf\xc1\x104\x126%@L\xbc\\\x18Y\xd7(@\xd2\x94\xc5\xca$\xa6(@\xb5A\xbaN\x13\xbe\'@\xbc\x8c\xa6,\xb7\xbd%@\xf1S\xa8\xf3\x1c2)@@+4\xce\xcby%@\x90\xa1\xb4ui}\'@h\xa5,+)\xd9%@\xde\xa23\xd0\x00A)@\xd6g\x12\x85Ac(@N\x03[@b\x91(@\xdf\xf4\xb2\xe6\xfc\x1e)@\xf4^\x16#\xb7\xb2(@\xa6u\xd8\xa3\xa0\x16)@\xa6<A\x8a\xd1r(@\x81\xe8\xe7&\xa2\x0f)@\x1c\xb8\x960\xb7!)@\x00-\x0cK\x9bd&@e\x9b\x1dI\x06\xb8(@X\x978m+\xcb(@V\xc6n\x1e\xf6\xa0(@>\xfc \xcb\xe4\xea(@\x9a\x1b\xf6<\xba\xc9\xf4\xbf\xf2{\x11\x98\x029\'@\xe6\x0b"\xd6l\x1f\'@\xa2-\x13R\'\xb1(@BB\xcdw4\xe7(@:\x93\x8d\xa2\xe82)@P\xfd\xee\xd1\xa1\xc7\'@lk\x85\xec8{(@u\x88\x0f\\zM(@=\xf5\x81\x9b\x8a\\(@\xf2\xa8%I_\xc4(@wqq\xc6\xd7\xdc(@JW\x90\xd4\x86\xd5(@\x14\xd9\x1d\x84\x12*)@\x9d\xcfz\xd4\x15G(@<\xcd\xc2\xe7\xe6\r&@\\\xdf\xae\x9e\xb8\xb7(@\xcaH\x84\x9d\x8c$\xcd?\xad9Oz\x87\x0f)@\xaa\xab\xcf}t!)@\xe6\xdc\xb1ev\x1f)@\xe0\x9c\xab4\'K(@\x95\x1ae4\x7f\n)@\x8aCbu\n\xa8&@\xe5\xb1v\xea\xeb~)@\xd4$^\x87\xa1R)@\x9aH\xf1\xeb\n0)@\xa8\xfb\x15\xab\xcd\xdd(@\xfa\xcd@B]\x05)@\x16KT\x9d\xb9G)@\x1e\x11\xe4v\tz(@m\xba:\xf5R\xc9(@\xf7\xa9,9\xda\xbd%@\x99\x19\x9f\xe5\x0b\xe0%@\x1c\x01\xda\x7f\x07k)@\x93\xe1w@,\xb4(@\xb1\x90\xe9\xdb\xeaq(@\x96\x9a=R!&&@\x96\xa3\x14\xd0\x03\x0c+@\xf4\x8c\xca\xf2\xc3\x06)@\xf86\xb1\x8at[\x03\xc0@\xc5\x0e!jn\x06\xc0\xfdG>\'=3\'@\x1fe\x02\x7fs\x1b\'@\xca\x9d\xde7\x02\xe6\x07\xc0\x92\xed!y\xf2\x81\'@J\x10\xa9\xf1\xcaP)@H\xba\xbc_\x13$)@s\xbb}\xf9\xa9\xc9\'@\x18\xd9`\x10\xd9\xa8\'@w_+>&\xc6(@\xf3)\x9fw\xcc\x08\x0b\xc0pB\xc8\xd8_\x08)@\xc9\x01\xdd\x92\xba\x13\x01\xc0\xc6Y\x18Z\xfd\x9b\xf0\xbfhE\x98,\xa4\xa2(@Z\xa0\xaa\x90\x1e\x03+@L^\xb0W\x85 )@j\xc3LO@\x04)@d\x94k\xfcc\xc4(@\x14\xb9\x10\xb0\x01\x1d)@7\xae8\xca\x12:)@\x1ck\xaer\x0b\xc2\'@\x9c}\xcc]T\xb1(@p\x03\x02\xa8\x0b\x06)@\x82\x13\xd9\xca\xf8\xb8(@\xd2\xfa\xa9\x9c\x8c/\xc7\xbfK\x11\x1d\xf4G\xec%@\x81\xfan\xc8\xf2\x13)@\xf9\x93\xc5\xc9\xa7 \xfd?\xc9\x1c\x17\xa1\x935)@\x94m7\xeeD)\'@\xf9!J\xe4\xab\x9d&@HSb\xd5\xa0\xdd(@Z\xabKF\xd9\xab&@\xf0:\xf9\xe8:\x9e&@\x06kE\xdf\xd1_)@J\')\x0bd\x82)@\xb5\xce\xb6\xe9\xe1\x80)@\x9f\xa4\x190\x85d)@\x17O\xfb\xd4\x945(@\x9f&9.\xbc\x9d(@\x8d\x12\x14w\x9d\\(@\xdbU\x9d\xf8\xf9*)@e\xaf\xb1v\xba\x17)@\xd9\xe33\xa6eA)@\x17\xf2\xf5\xf1\x81c(@\xaeV.\xbe\x81\x91(@\x08\xc2W\xdd\xbd/)@\xb1\x03\xe2c\xea+)@\xc9\x08\x91\xd5\xac3)@\xe1\xd9\x19s_\x0f)@l\xe5b\x99/c&@u\xe6\x944\x88\x0b)@\xa2\xdd^\xd4z\xa5(@i\xbew\x18\x1c\xaf(@\x9c\x86\x84c\x1a\xa8(@\xd6z\xd8\xc7\xf3\xcb(@\xbc\xb9\xbb\x96\xcbi&@\xa9\x92\xd6\x0e\xfbS&@\x80\x9c\xadV\xb6d)@\xee\x1f\xfa1aG)@\xda\x95\x0f~\x85M)@\x8e[sD\xe2\x98(@F\xdb\xd6\xe96G(@-H\xd8\x15\xb0\n+@Y\x89\x04I]\xe8%@\x9f\xc2xJg\x8c(@\xa7\xc1X\x8e\xdag(@\x9e\xb8r<\xd5c(@\xff\x84\xfdK\x8e\x10(@V\xe9\x17\xb0\xb5\xee(@\x7f\xcfO\x89\xc2*)@\xed\x90\x00\x89g/)@w9n\xc5\x1e\x9f(@]\xe5 \xb0\xd0\xdb&@x\x1c\xcd]\xe4\xdd(@\xa8Am\xd2\x91\x85%@v\xe4\x89\xdc3\x13)@D\xde}\xee\xe3s(@\x1d\xa9A\\\x06\xfc\n\xc0$\xc8\xb9\x848g\xfb\xbf\x12\xa9\x15\xeb\x9cP)@\xe6~}X\x99 )@z\xb3\xe0{e\xfa%@4\xb6Cv\xec.(@\x8d\x05\x86T\x15S)@\x07V\x05uH+&@DT,\x12\xfb\x95&@<\xcc\x12\x16V\x96&@\x9b4\xd8\xc7K\xaa&@)z\xc0\xd2\x0ca)@\x02\xe5/\xeaJ\n)@\x04\xe6\xc3\xae\xbee)@\x02\x9e.\xb3`0)@N/D\xd4\x15A)@\x85Z\x98Q\x93p(@\xee^\x95\xe1\xc4-)@\xf5\xca6\x86\xad#)@\xa4\x92\xb7-: )@\xdc\x86)\xbd\x07\n)@\xc2\xfey%\x9a^(@\xbb\xa2\x95\x9e\xd8j(@y\xc2\xd2\xa0\xcec)@\x03=\xba\xaa\x1d\xd8(@\xce\x87W\xf2\t\x8d(@\xcf\xc3\xa4\x07\x857)@\xf0\x8f\x1ejTK)@\xccx\x9d\xf7\xa4G)@\xe0\xca[\xb0\xea\xfd(@\xef\xa1\x1f[V\x04)@\xeb\x95\x11U\xa8\xcc(@\xeb\x17\xed^\n\x8e(@\xec\xde\x90,,b(@d\x17{\xb3c\xc8(@7\xfd\x1d\xa9\xd4\x9e(@\xd6\x05z\xa5A\xd4(@\x9cpG\x06\xfaT)@\x89\xedJb\xc1L)@\x98X\xc3\x0e\xa9\xb9\x01\xc0\xb3v\'=5\x93\xf4\xbfcg{\xa4\xba\x05)@w\x1d\x13\xcc\xff\xa1\'@\x83\xb1\xef\xc5\xac\xc6(@\xd4\xd8D[N\xa9\'@\xb5\xf2#\x93\x07\xc2\'@\x98\xc3\xea\x00\xef](@\xf3\x92;)9\x93(@\xf0\xdb\x95<\x9ex(@\x95\x87\xd0\xa9\xfb7)@\xbb\xcb\r\xbbd\xad(@\xc4\xe0"\xe8\xc8\x06)@Y\xbe\xd1:\x00;)@\xbeT~\x89\x0b\xde(@||"\xb8\x95\x06)@\x1d.\r\xfc\x9dh\xe1?\xb7g\xa8\xb2\xc8\xd2%@_E\xb7\x15d\x80)@\xbe\xe2=\xd8-w(@\x0e\xf3\xa2\xa5Q\x8a%@/S7X\t\xc1(@\xd2\xa7=\x85b\xe4(@>\xcb\x94\xfc\xf8\x10)@\xb9\xebvr\xfe\x9b\xf0\xbfL\x0f\xda\xab\xa4()@\xb2\xc1\x80\xd2\xa2\x0f\x07\xc0\xb0!\xa1\x9ch\xbf\x00\xc0\x8a\xa4^\x17\xf8!)@\x90[u\x97\xe7G(@\x98`<\xdc\x9b\r)@!\xfa\x90\xfd\xbb\xa0(@\x0e\xbf]\x0c\xbf!)@>\xff\xae \xb4\xd4(@\xbd\xf0q\xc6T\xe0(@y\x96\x8a~u\x83(@\xf2\xda\x847\xd2\xb8(@>/\xc6\xf0\x9c\xa1(@B\x87\xf2lb\xfa(@\xd0e@(\xcf\xcb(@\xd2\xc8\xcf]$\x19)@j\xd5B\x14{\xfe(@\xda\x1cK?k\xba(@\xc4\xcf;\xd5G\n(@\xe9z\x12)\xf5`(@\xe4\x00Sg\x03E)@\xd4\x03 \xc2oI)@QID\xc9W7)@\x8dA\xbb1DP)@a\xfb\xc9J\xc3\xee&@\xcf\xbc\xc9\xc1\x12p\xc0\xbf\x84\xe4\xea\x81YR)@\xfa&\xc1S\xa0?)@ \x97C\xb7\xa1?)@@\x92\xbb\x1f\x9e&(@7UrQ\xcd\xc9(@\xcc\xd0\xf4\xb8\xcc\xd3(@\xa0RfE\xda\x1b(@^\x83\x9d\xfa|f)@\x9c\x86i\x99\xf4l\xe1?\xa2\'\xc9\xb3\xc9\x8d(@\x98\x9c`\xa1\xc6\x83\'@\x02\r2Kf\x7f\'@.\xe1-S\xdd\xd5(@YH\x07\xf6f\x81\xca\xbf\xc6zT\x96\x9b\x06)@\xc4\xc1\x12\x14\x0c\xd8(@:\xc2\xde%T\x82)@\x82\x0e\x81\x00\xd6c)@h)/\xb4\xe5N&@\xdf\xbbA\x80\xe5u(@\xe1\xa9\x9e\x18\xdcm(@\xd10j\x9ao\xde(@\x9e\x00\rC\xeb\x9f\xd3?\xa8B\x84\xd8\x83\x94\x02\xc0(\x18\xd0z\xfcd(@L\xe5\xe0S0\xda\xcb\xbf.o\\\xe6<\xde(@\xae\xb6L\n\xc1\x87(@61jB\xfe\x0c)@\x8e\xc5\'\xe4\xb0o\x06\xc0`\x8d\xc7\xa0Hz\x07\xc0\r),Y\xa2\n)@\xd8\xd8y\xd2\x85\x8e(@3\x9d\n\xb2\xc1\x0c)@\x15\xabV\x05T\xf2\xc5\xbf\x87`GI\xa8\xd7\'@\xa6\x88\xa6)\xd9\xc0(@I\xd5C\x90:E\xc5\xbf\xcd\x12\xe2\xa4\xc9\x0b)@\xa7E\xcfi^\x0f(@\xd9\xcd$\xc7\xb10&@\xc4\\\x10\xeeJY\xc7\xbf\x9f\xf2\xb7\xfc\xab\x8f(@I\xb7I\xe5t\x1f)@n\x8b\xbe\xdd\x19\xd6(@8\x9a\xc4\x8c&\r(@Sci\xda#\xc8(@\xea\x04n^\xcd\xce(@\xe4C\x18\xc9\xe5\xed(@\x86\xce\x82H\xe9\x8f(@,VF\xdd\x02\xe5\x07\xc0\xaa\xc5cg<\xfc(@\x1d\xa75p\xc5\xa6(@B*\xdc\xae\xac\x84(@\x05\xcb\x14a\xd3\xf4(@\t\xa0{\xe7\x0e\xd4(@{\xf2\xfcQ\x7fc(@\xd2)\xf6\xd8`c)@\x99\xc3\xa3\x9d_\x05)@\xd7]\xae\xf7\xec\xe0(@\xd7\x86\xb0\x11\xa1\xeb(@J\xcd\x07r \x89(@\x13\x15\xa4\x9b\\\xdf(@KY\x1f\xcc\x8c\xd0(@\x8e\xd5 5x\xa9(@P\x1f[A \x89(@\xect\xb3b\xc74)@\xb0w\x0e\xa2\xe0p(@\x07mD\xeb\xa5\x0c)@\x9cG\xd8\xa6\xfbA)@=9\x82\xa8Wv(@<J\x90\x80\x9c,)@\xc6v\x06\x1f\xde\t)@\xafxv\x06\x96e)@~\xbc\x92U%\x0b)@0\xd9\x0bN\xa1((@\x88}\xd8>\xe1^)@?\x16\xb8\'\x81\xc3)@$w-m\x14\xee&@\xc96\xea\x95\x01\x94\xcb\xbf\x1aVPCq\xde\xce\xbf\x8b\xc58~$\x06\xf3\xbf<Y\x84\xf1\x96Q\xea?&\xf7\xb0\xef\xa9\xa2\xc5\xbf\xad\xf6\xac\xf4\x08\xfc(@\x069f\x82\xfc\x03)@x*\\2<\xde(@\x0c\x93vY\x0c\xfd(@1\xd9P\xdd\xe9C)@o\xc90D\xd0\xe1(@\xa4d\xa4\x19;c(@\xc8X\\fw\xd6(@ \x0f\xacE\xfe<&@\x19I\xe9X\x98\xa0(@h\xc1WhA.)@[%Y~\xbd7)@\x0c|D\x8e\xa1\xb4&@M\x0b\x13\x010W)@\x81\xb2\xbal\xbe`)@L\xf9B\x03\x96e)@D\xe5H\x8e\xff\x7f&@^\xca\r0o\n\xc5\xbf\x9c\xe3\x11S\xef-)@\x1d\x85\xef\x9a\xfft(@\x8c\x0f\xcb\xc8\xaf\xd7(@\xa6\xab\xa7\xab\xb7\x9e(@\xed\x85\xc7\xf6m\xaf(@\xff\xce1\xff\x1c\x05)@%X\x82\x88K\n\xc7?B\xfe\x07\x8d\x88n\x01\xc0H\xc1>\x16\xfd\xcd(@6X\xdc\x80\xf5!)@\xb5f\x9d^\xa9\xc1)@\x16\xabd\xb6\xc9_\xc0\xbf*.\x8b\xea\x16-(@\x85\xd2/\xf3D\x0c)@V-\x13\x18{_)@\x89\x07\x0c\xa8\xd4\xc1(@\x82|\x14\x17Q\x88(@\x98"\x83;\xe6\x97\xdd?m=/\xcb\xdf5)@\xcd\xc7\rD\xda\x05)@X\xc1T\xdd\xaa,&@'
p16
tp17
bg3
(g4
(I0
tp18
g6
tp19
Rp20
(I1
(I455
tp21
g13
I00
S'\xc3\x8f\xec\xc3\x8f\xbeS@9\xc6\ryK\xcfS@\r`y\x12u\xd9S@6"Oa!\xcbS@\xe9\xb3M\r\x8d\xcbS@\xaf\x80R\xeb\xc3\xceS@\xa1st\xd3\xcc\xceS@\x9b\xe5\xf9<\xc0\xcdS@\xe0\xbekQn\xcbS@\x05\xa0\xeby\xf7\xc0S@\x0b@N\x8ab\xddS@\n\xbd\x05\xef\xca\xb4S@\xdd\xe6\xa4\xa35\xd4S@\xf1\x8e\xaa\xbd\x88\xc1S@\xc7\xf2B//\xe0S@\xe68\xba(\x0b\xc2S@\x93{%D\xa6\xc6S@uJW\x98\xc9\xd1S@\x8a!\x9d\x9c(\xc7S@\xf2^{\x18\xf0\xcbS@\x16\xe5w\x88\xae\xd3S@\x9c\xdd\xf7\xe4\xcb\xc9S@\x93q\xb9\xf6\xa5\xd5S@\xb0\xad7^_\xcaS@\xca\xb8\xb9FU\xc4S@\xc8\x86.\x9e\xbe\xcfS@\x1b\xf5\xaf\xf49\xd3S@\xbc\xb4\xc4b\xb0\xa9S@\x06\xe9\xf6\xc0\xba\xb4S@\xdaXg\xcc\xb9\xc6S@~m_\xc2^\xd0S@\x1aX\n|U\xc2S@E\xba4\x93?\xe7S@\xea-\ne\x1b\xdcS@L\x14o\xf7P\xd2S@\x04\xa0U\xb2/\xd0S@\xaa\x00\x9e\x17\x9f\xd4S@\x89;;9\xa3\xc6S@\xbc\xc9\xeb\xfd\xe8\xabS@\x19\xb0w\xf8$\xd4S@\xc0\xe1b\x002\xc3S@[p\xcb\xffz\xc7S@\x80\xf80\x12\x8a\xc3S@\x13\xa3\xa1\x16\xa4\xceS@\x91\xa7\xcf\xbd\x1c\xc1S@\xea\x05 \x15\xc4\xd1S@j\xd6Oe%\xd0S@p\x8bf\xfdr\xc4S@\x125#4\x1b\xd3S@c\xda\x10\xe77\xcfS@\xdc\x16\x19|\xdb\xcaS@Yj\xb4xG\xc4S@/\xcb\xb6\xed\xd2\xb9S@\xc1\xc2?\xf5b\xc3S@<\xe1\xb5$\x0b\xd4S@JK\xbd\xc39\xc9S@\xa1\xb2\xbe\x88\x89\xcbS@\xed(n\xd7\x98\xc3S@\xcd\xaeh\xb5\r\xcbS@WJq\xe54\xccS@\xc97v\xe2\xbd\xd4S@\xb0\x7f\x8b\xcf\xeb\xcbS@\x1ca\xf0\x15]\xe8S@QMNQ\x8d\xacS@\xccc\x0f,\xdf\xc8S@\xd9@\xfbQ\x86\xc9S@\xf6\x7f\xe3/\x9e\xd6S@\xa4S\xbe\xfc\x86\xb9S@v\xc2\x0f\xb2\xcb\xcfS@\xed\xd4\xb6\xa7\xc7\xcaS@\x1e\xf4WGr\xcaS@\x7fx(\xd6\xde\xd5S@rkK\'t\xd9S@~*\xbd\x0b\x89\xe0S@\xef\x98\xab\x9e\x90\xcaS@\xb2G\xedT\xd4\xaeS@B7jxh\xd6S@\xd2\xc8\xbfG\x93\xd9S@\xb2\x9d\xfb\xc4\xa8\xc7S@I]\xf3\x02\x8c\xc5S@\xf6\x17\x9f\xcah\xd3S@\xcd\x05Im\xc4\xceS@\xf6y\x91\x8a\\\xceS@\xb6(- \xa3\xc2S@\x91\xe6_iW\xc4S@\xc4|\xc7\x88\xe5\xcbS@1+\xf3\xb4\xd7\xc0S@,\x9f@\xdb\x0f\xafS@\xff4\xb6\xd1\x18\xc1S@\xe9\xfa\xa4w_\xc2S@\x84\t\x17mz\xc1S@l\x14\x97\xe5\xea\xd5S@&\x9dL\x0f\xce\xaaS@C\x98\'\xef\x98\xd2S@\xfb\x0e\x95\x0c\x8f\xd6S@Vrj^:\xd6S@\x7f\xb1{\xe6\xf8\xc0S@\xfe\xb6\xa8\xc7F\xb2S@\x0b\xd9\x83^\x18\xcfS@;`\x17\xd2\x92\xb2S@8>;\xf6c\xd2S@\xe5\xb0\xbd\x04\xdd\xcaS@\xf1)\xa6I\x13\xbaS@I\x13O\xc6\x17\xaeS@\x8a!\x9d\x9c(\xc7S@A\x89\xe8r\xcd\xe2S@\xedE\x18\xc2\x14\xb8S@\x95\xc9b\xd8\x89\xabS@S\x1f\x0e\xf8\x98\xc7S@H\xafr\xdf+\xcbS@\xc7\xcal\xbb\xb7\xcaS@\xf8D\xf8uz\xc8S@\xb6\x93\xd2\x1d\xdc\xd5S@>\xd5\xb6\xd4\xad\xc8S@{\n>\xf4T\xcbS@\x04\xc1\xb3\xc3T\xc9S@gt\xe3\xcf-\xc9S@\x0e\xbb\x10\xde\x08\xd4S@3\xe0\rT\xd8\xd5S@\x1d\x93,\x07\x17\xcbS@i\x9b\xad\x8b\xe3\xcbS@\xd4\x83p\xf6\xe1\xd1S@c\xaa\x91\xaea\xbbS@\r\xb6\xa1C\xb3\xbaS@S\x0bC\x14+\xbbS@\xee_\x89\xf4\xa5\xd2S@\x1e\xf0\xa5\xcd\x97\xcbS@\x1a\x1b\xea\xd3d\xcaS@\x19`\xb4\x08\xb7\xb8S@\xffL\x9d\xee\xe6\xb5S@#\xab\xb4\xec\xbd\xceS@\x1d\x9a\x1c\xe5\xc6\xceS@\x98\xad\x83\xf1c\xb5S@X\'\t\xab~\xd1S@:\x94(\xe7\xf6\xcdS@&_\x828\xc4\xccS@\x8a7y\xea\x85\xd0S@\x97\xb3\xe7\x9do\xd9S@\xab\xfa\x8bB\x1b\xcfS@`\xe3\xcf\xaa\xae\x02T@\xa3,\xbdj\xb9\xc8S@0C\xd2\xbb\x8a\xd4S@\x94{\x07\x8a\xe1\xcdS@\x18\xc28vD\xd1S@\x10\xa1gA\x8c\xc9S@zQ\xfa\x97\x07\xcfS@\xc76\xcc\xe1\x0e\xd2S@\x8f\x04K\x15\x03\xd2S@\xea\x0e\xa4\xd4\xb9\xc2S@<\xa1\x19\xbf\xbc\xd0S@L\xf7=\x8d+\xd4S@@\xc6\x11\xe3\xea\xc4S@d/\x9d\x08\xae\xcaS@q\t\xb0\xcf\xed\xcbS@.\xb0,\xd4\x13\xaeS@\x99@\xd4\x9eO\xabS@\xcb\x14\x87K(\xd3S@M\n\x92\xca\xd9\xd5S@\xca\xf4U\xc7\x8f\xd3S@A(\xd1cY\xdfS@\xc6\xe8F\r\xe3\xcbS@\\\x81-\xa9\x14\xd4S@\xb2\xf54\x8b\x9f\xe4S@\x81u\x9fK\xe2\xdbS@u\xc6<\x85R\xbaS@&\xe4*\x91\xc6\xbaS@\x9e\xcd\xbfT\x83\xdaS@\x7f\x85\xc3\xc7\xb9\xb9S@\x9c\x1f\x95\x07\x07\xd2S@\x9f=\xf6\xea\xba\xd2S@\x8d\xe9\xd5\xf3\xbf\xb8S@L\xa6h\xa9\xd5\xb9S@%\xadK`j\xb5S@\x813f\x9e-\x8dS@!\xeb\x9a\xf7\xd6\xd2S@d\x8d\xeb%\x1c\xcfS@\x8d\xf8I\xaf\xdd\x08T@\xd5-KT\xb7\xcaS@\xaf\x80\x03P\x8e\xcaS@\nx\x00\x13#\xd2S@=F\xa5z\x94\xd2S@\xb1\xa8\x0b\xe0o\xc1S@\x92G3I\xd7\xd2S@\xb0\x82W\xb8J\xc9S@\x80A\xc1\xb5\xb5\xb8S@OR\xd6\xf7\x17\xc1S@\xfc\xe7gB\x94\xd1S@a\xcc\xa7-"\xc1S@P\x1e\xee!x\rT@\xd4\xd1y`g\xddS@\x1c\xb2\x9497\xc1S@\xa8\xcbX\xfdL\xe3S@\x8e\xe0O$>\xc1S@\xb4\x9eQ\xd1\xa5\xc9S@O\x8b\xbe\xf1\xc5\xcdS@\xd4\xb8u\x86{\xd1S@\x9b\x10\x02fp\xceS@ES\x0e\xe5\xcd\xceS@V\x01`~\xde\xc4S@t\x1f\x1ey\x8e\xc4S@\x08\xe1\xd4X\xbe\xc4S@\xa3\xa3\xc7q\x86\xc5S@\xb6\xfb\xe0\x91!\xcbS@#\xd0\xf57\xfe\xd1S@\xe5[\x94\x1d\x9a\xcaS@c\x94Q<\xaa\xc7S@9\xd0\xcf\xddK\xc8S@\x1c\\=\xc1\xa1\xc7S@\xa0\\\xb2\xa78\xcbS@\xfeb\xd3\xd8\xd2\xcaS@\xb7wP\xd7Q\xc8S@B\x98J\x05\x8b\xc8S@Oy5\xef\x94\xc8S@\x88\x05\xc9\\R\xc9S@\xd3\xf5.\xa7\x00\xd4S@fA\xa8\x82\x8b\xc9S@<)d\x8b\x8c\xd1S@\xa3\x0c\xd8\xde*\xcbS@\x9d\x0f\x05;\x85\xcbS@\xa0\xff\xb6<\x1e\xcbS@.\x83\x8dp\x9f\xd4S@\xef\x9c\xc2\xb7M\xd6S@l}\x9a]\xce\xcaS@\xbc\xf7O\x97\x85\xceS@\xe8\x1b\x14 C\xceS@d\xa1\x89u\x13\xcfS@mR\x90\xf5\x81\xd0S@\xb3\x8b\x18\x99\x7f\xcbS@\xee\x96\xe4\xbb\xcc\xd9S@lZ2\x1d\x98\xcfS@\xb2=/S\xc7\xd1S@\\\xb4\t\x8f\x84\xd1S@bX\x1a\xc7\x13\xc3S@\x0f\x91|\xbc\x1b\xcfS@\x11[\xc0\x91\x80\xc4S@z\xea\x05\xfe\xb8\xc2S@\xe4\xcd\x18\x1b\xd1\xceS@\xa39\xd7\xafi\x9eS@\x93\x94\xd0\xc0(\xcbS@\x14\x9aC\xcb\xb7\xb0S@\xe7Js,!\xd4S@\xdb\xd0\xa0\xc2\x99\xd6S@\xbaZUe\x02\x8dS@\x0c\xdd\xd7\xa2g\xdfS@\xf4\xb4\x81p\xff\xd1S@*%\x08\x91\xc0\xd2S@1}\xca\xf9\xea\xdeS@wh\x99\xfbc\xc4S@\xae/\x9bN\x94\xc1S@\xf3\xc2e\xe4\x03\xdeS@\n\xacP\x9e3\xcdS@\xf9V\xbc3\xbb\xceS@4y-4n\xceS@\xcd\xd3z\x97\xdd\xc4S@\x03.\x99\xec\xa4\xc6S@\x8b\x106\x15y\xc5S@\r~HT\x98\xc7S@\xc5%\xfc\xde\x9e\xc7S@\xa3L\xbb\x99g\xcbS@\xdc\xd5\xc5u\x83\xc8S@8\xcd\xaeH)\xc9S@\x9a\xbf/\x8f,\xd2S@\x16yLQ \xcbS@y\x8f\xe5\x01\x1c\xceS@}\xe0s\xd1\x1c\xceS@l\x87T\x8b\xde\xcaS@\xb0I!\xc9\xf4\xcdS@\xfd\x92\xd1\xdb\x9d\xcfS@\x8e#\x10=M\xceS@\r\xdek\xd9G\xceS@l?\xa2\xbao\xceS@\t=\x8a\xa6G\xd0S@v\xcc\x12j\xa3\xd1S@7\x90\x9aVi\xd2S@\xd4\r\xe6\x84\xcd\xd2S@\xa5\x1dEtj\xd2S@\x0f\xe0>\xcfh\xd1S@.\x93J\xb7\xf5\xd1S@\xc4\xd1C\xdfc\xd2S@\x8aAy\xbf\xb1\xc3S@\x1f\x8f9\x1f\xff\xc4S@\x96J\xe7\x80\x9f\xddS@\x8f\xad)q\x0b\x06T@\xd9\x91\xf7t\xf3\xd3S@\xcb\xc2\xd9~\x8e\xb9S@\xc0\x98\xf2i\x7f\xc1S@jX\xb1\xcd\xd3\xb9S@nm\xf3\xa9\xb9\xb9S@)\x9f[\x07\x8b\xd0S@b\nQ\xa9\xc3\xcaS@\xacH\xc1\xdfa\xc1S@\xd5^1\xb8r\xc8S@\xad\x0cm4!\xcbS@\xa1E\xec\xa0\x92\xd2S@\x8b\xf3\xe7\xefF\xc9S@g\x99k\xfc#\xcbS@,\x18vo\'\xccS@*RK\xc7\x8c\x05T@z+\xc2\x8e\xf2\xaeS@1 =e\x8e\xc4S@\xd8q \xcb\xe9\xcaS@B=\xe7\x1ct\xb0S@\x1e_\xf3\xc6+\xc2S@D\x90\x86uc\xd0S@B=\xc1\r\x0f\xc2S@\x9f\xe7_\xaf\xdd\x08T@\x8c.H\xa0\xc8\xccS@p\x9e\xacs\xbf\xcdS@\xd2\x85kP\xb2\xd6S@\xc9\x87\t@\x84\xd2S@S\r\xa4\xff?\xd6S@R\xdb\x17\xeb\xd5\xd2S@a\xdaP\x13\xf8\xd1S@\xe0\xaf\xefp+\xd2S@\xc1\xea\xad\xf3A\xd3S@\xc0\x1aY\x89q\xd1S@\x92\xacts\x01\xd3S@\xd0\xc6\xba\x0eK\xd2S@vj\xfbw\xbb\xcaS@\xf2A\xab\xff&\xd1S@,\xfbx\x10j\xd1S@()@\xb2\x9b\xc8S@L(QbE\xd0S@\xd0D\x18\x17?\xc1S@U\xf9\x94/W\xc3S@\x0c\xcbp\xd5$\xd2S@2VNeu\xceS@\xfe\x95|\x8aE\xceS@\x06T\xf1\xf0R\xceS@9\x81g\xa7\t\xc5S@FDbD\x8c\xceS@*l\xf9\xab$\x12T@\x85|\xf0T\x9c\xc1S@S+\xd7\xab\xcb\xc1S@\xc7\x03D\xcfq\xc1S@W\x86\xc5\xb3g\xc4S@nV\xdb\x97w\xc1S@\xe7\x80\x96\x08\xf5\xc0S@\xe7Tl\x17\xa5\xc3S@:W\xbf\x03\x80\xc5S@\xbe5{\x98\x90\x05T@\x17)\xca\xe6\x95\xcfS@\x0ef^\xbd\xbe\xb9S@j\xe7] \x95\xb9S@\xcb2\xc6\xd6\xfd\xcdS@\xa2=\xc1U;\x14T@98}Q\x98\xd2S@L\xd5\x1cV\xb9\xcdS@K8\x0eA\xfd\xc5S@\xb4\xec\xb9h\xed\xcaS@\x9e\xc9\x8e[\x05\xd3S@\x84)\xb9N\xb8\xcaS@}v\x1a\xb9\x1a\xceS@.?C39\xccS@k\xf6\x07 \xbe\xeaS@\xb6\xbeNr\x98\xceS@7N\xc8{U\xcbS@F\xc1\x89\xfc\xa3\xe6S@\xa6\xe3\xf4)-\xcbS@M\x00\x0b]k\xccS@\xec\xc2\x9e\xaeb\xc9S@\xe4\x8b\x9c\x8d\xcc\xdbS@\x1a\x85+|D\xd8S@0F\xeb\xef\x9a\xc8S@v\t\xfc\xe2C\xcbS@\xbd\x1a\xf3\x0b\xa3\xc7S@\xf0g<d\x94\rT@E.x\xda-\xc5S@\xb1\xb6\xbe\x851\xc2S@\x0cp\x80\x9e;\x13T@\xeeUd\x12\x83\xc2S@\xed\x12%\x0fl\xc4S@\xf1n\xfb\'\x08\xdeS@\x0e\xb7h\x93 \x14T@y\xbd\xa2\x00\xc8\xcaS@\x9e\x0cw\xad(\xd2S@\x8b\xf2fIN\xd3S@Zf]+h\xd6S@\x87P\x05\xe6\xd2\xd2S@H\xe9\xe1\xb1p\xd2S@i\x0cN\xb3\xac\xd1S@%\x11Q.\xb8\xd2S@A\xe4\x0f\xaa\x95\x9cS@M\xb5QaT\xd0S@\xf8\xb8\xa9Z\xaa\xd1S@\xab\rG\x80\xea\xd1S@[\x12\x03\x9a\x0b\xcfS@\x8b\x9fnA\xb8\xceS@Z\xbb\xca\'V\xd0S@T\x80lH\xe9\xcaS@\xc1\x02ba\x1f\xccS@\x8e\x02d\rG\xccS@\x16O\xe7"\xd4\xcbS@8A\x0f\xb9\x18\xcdS@\x0e\xd7\xcd\x98.\xcbS@\xb4\x14m\x92F\xcbS@\xed?\xd1\xcdT\xcbS@#\xa2\x9erk\xcbS@"\xbc*\xd7l\xc8S@*\xe6\x8fla\xcbS@\x0c\xdat\xaf\xa4\xc8S@Pz\x07-\xa7\xc7S@Uh\x1fz\xbc\xcaS@Q.\xd1\xad\xb6\xc7S@U\xe5\xa4\xcc\xb4\xc7S@\x8c\xa2\xaa\xc1e\xc5S@\xf7\xda\xdda\xb4\xc6S@\x12\xba\xef~\xff\xc9S@\xb3FZ\x82\xf1\xc4S@\xaa\xd6\xf1~-\xc3S@\x85\x9d\xb3\xea\x8e\xceS@#\xe6~\xc4\xa6\xe6S@\xf5\'\x19^\x85\xe6S@\xf7\t\xba\xbbI\x16T@\xa0\xb3\xc4]\x1f\xfeS@[g\xdf\x94|\rT@j\x9b,a\x82\xd1S@3\x08wi\x0c\xd1S@\x8a\\\xee\xbc\xf7\xd0S@\xa1\x8e\xcc\x1dQ\xd0S@\xffB\xfd\xe9[\xceS@\x11\xf5]h\x95\xd1S@\'\xc2\x86\\^\xd0S@\xc7\xc7\xd2\xea\xba\xcdS@^\xf5\xa7\xf2]\xd7S@RB\x10\xd6\x0e\xccS@4\x9c\x86}%\xc9S@\t\xdda}}\xc8S@\xab2 T\x1f\xcfS@\x81\x98\x8c\x87\x1f\xc5S@R\xa1\xeb8\xf8\xc4S@\xd6\xcd\xb7\xc1e\xc5S@\xa6\xdb\xfe\x1d\x92\xd1S@\xb1\x83\x06\x19G\x14T@\xb0\xe6*\xe8\xa2\xc7S@\x11\xbd\x19\xb8\xba\xcaS@ )\xa0\xf6\x07\xccS@]`\xb1\xca\xdb\xc2S@V\xb1\xf3\xc5\xd6\xcdS@\x93L\xb7\x9b\'\xccS@N\xd6\x88\xd9\xa5\xe9S@\xd9\xd8\t\x98\xca\xd5S@\x8a5\xb2\x0f/\xccS@|=\xcd\x811\xcbS@[\xd6\x13\\<\xc3S@\xdfj\xda\xcf0\x12T@\xaf\xd5"\x8e\x97\xb6S@\xe6hy\x03\xab\xc7S@t\xdf\x97B\x17\xceS@\x06\xca8\x90!\xc2S@\xcdW<\xb2n\xcbS@A;\xaf\\G\x04T@\xfb\x88\xe9?,\xc7S@\xa4_\xa45)\xceS@\xc0|\xd4o\x97\xd9S@'
p22
tp23
btp24
a(g3
(g4
(I0
tp25
g6
tp26
Rp27
(I1
(I455
tp28
g13
I00
S'\x97\xa7\x13\xfa\x8e\xff\x02\xc0\xaf\xd8\xf2dKz(@\xf9D\xbb\xe6E\xdd%@\xa4hG\xe2b\xff(@~\t\xfa\x0b%\xd9(@zz#\xad\xf0\x96&@\xbfySE\x12\x90&@Xh/\xed1\x97&@0\xf5\x83\x18\xc4@\xef\xbfy#\x9c\x840y(@\'\x0c`\x0b\x7f\xe9%@\xb0Br\xdco\xef\'@\xe4/\xbfN\xf9\x08)@\x00\x12\x1d\x9a\xffG)@\xb5DQ\xeb\r-&@Kp5\x18\xfc\xea\'@b\xee\xc9Ga\xe2(@\xea-\xc0.\xb9\xe3(@\xaf\x11O\x17\x08$)@\xeb\x9d~\xc0\xb8\x19(@\xd4\x1a\x1a\x0fNN&@gs\xec\'\xe7\x0e\'@\x9a%\x93\x8f\xb4\xf7(@\xd7[\xab\x90\x02$)@\x8bUpX\xa0#(@~\x18c~\xae\xb4(@\xc6\xfa\x9f\xd0\xdd\xc9(@\x03\xe9@\xc2\x9b\xdc%@@\xf3\x1e\x08\x90_%@tpI\x02\x1a?\x08@iL\xc9u_S(@\xde\xd8&\x06j\xf2\'@X8{4f\xf0\xd5\xbf\xf6E\x92y\xd0\xb5&@\xc5\x8b\x06\xfc\xaaM(@,\x1f\xc5\xe9\x06b&@\x96\xa60 \xae\x14)@b\xee\xc9Ga\xe2(@\x8f\x81\x8dE\xd2\xb7%@\xfe\xeb\x074\x1d\xfe(@p\xbaO+\\\xfc(@J\xa5\xd1\xd0Y\xde(@\x0e\x8e\xa4/\x0cJ)@\x04\x07\x18\xe1l\x8a&@\xf0\xd7\xa1*U\xa5(@\x1al\xe2\x15\x00^(@F]\xf5x\x1av(@\xde+\x04\xf9\xdc\x99\x04\xc0H\xab\xe6\n\x06H&@\xa5\x9d\xb4\x00\xb5}(@t8q\x0e\x97\x85(@k8\xab\xb1\xfe\x08)@\xb21\xbc#w\x99\'@\xab\xba\xc92\xfcS*@\x00\xfe\xfbc\x10^&@\xb7O\xd5\xed!\xb3\'@\x8c\xbfdiR\x9c(@a\xfb\xd7\xee \x11(@\xb3\x9c\xbf\x031\xbf(@&\x8dy\xe9\xa9\xc4(@\xa3\xbc\x82Nl^&@\xd7\xcd\xa1\x03n\xc0(@\xe9\xea<[~>\t\xc0iC\x848j\xb3%@C\x94\x95\x1fc+)@\xd4\x9a\xb9\xcf~\xff(@HK\xb0\x0ed\x1a(@\x84\xb6\x85\xa7\xf6\x99\'@=\xe5]\x0eE\xb1(@ ^I?FX)@e\xf8\xd3\\\x05})@I\xd1\xb0n\xcc\x99(@A@\xa3\xac\x85\x1f&@(\xe7\xa3nG\x0b&@\xe0\x97\xd0\xeb\x99\x9b(@\xd1\xe8\xf8-\xb5\xa6%@\xd4\xfe4\x81]@(@zN\xde\xfe\x08\x1e*@\\\x8f>J\x02\xe7(@x=Mi\xc4V)@\\\x86\xdck\x83\xca(@\\Ch\x90\xb9\x90&@\xeeH0\x89\r\xa6&@~\xa8\xe8\x0b\xde7)@\x017\x89\xc2\xa1\x18(@i\xda\xe7\xcc8\xfe*@7\x0f\xe3+\xfa\xc9(@\xf3\x98Ua-\xd9\'@\x92K\xbf\xd7\n\xa6(@\xb4\xcfO\xe6W\xfe(@\x1d\x05~l\xb8,)@\x8d\xf3{)\xb6\x8a(@\x1d@\xd0\x00\x132(@36\x11/\xb0\x19)@\xd2\n\x05\xb3\x0b\x1a(@\xe2UH\xa3\xc9@(@i\x13\xfb\xafTw(@\xc8T\xd1E(J%@:\x9c\nNJ\xa7&@iuE\xaf\x1d,%@p%\xd0\x16D\xcc(@-H\x80\xf4=\x9b(@{\xe6\xae\xfbZ\xb5\'@\x11s\xd0\x9b\xaf\xb0%@\xb9\x0f\x05\xef\x9d$)@\r\x87Z\x19ws%@\xcf=q\x84\x90s\'@4!\xe2\x83)\xcd%@\xd0si\x12\x8b3)@U\x16\xf7\x04\xcaY(@\xc6\r\xbf8\xcb\x84(@\xc9\ne\x14!\x10)@6\x0f\xaa\xc9\xda\xab(@\xfa\x99\xe9\xf24\t)@\x9e\xeeRz\xfcj(@.\xb4\n\xd1\x9b\x03)@\x7fe\x16l\xf9\x12)@\xea5\xdf\xf0\x8f]&@\xdd0\\I\xfc\xaf(@=;MC\xc0\xbf(@\xe7k\x95\xb9\x95\x98(@\xea-\xc0.\xb9\xe3(@\xfe\x1f\xb9\x90O\xfa\xfe\xbf3\x89\x99\xcf\x14/\'@\xe6g\'2\x0e\x15\'@\xf9\xe6\xa9\xcb\x93\xa6(@\xf6%\xc3\x15Y\xdb(@\xed\xb11N\xf8&)@\x8e\x8dL\x04\x8e\xbb\'@\xb1\x0e~\xde>n(@j\xe6\x0eo\xfdD(@\x0c\x98\xc4\xe3\xf4S(@\xbdk/\x11\xac\xb9(@\x82\xee\xae\xe9I\xd3(@\xfa\xf0?\\\xa3\xcb(@\xf3\x88\xd4\xf5\x00 )@\xf3\xb8\x14\x19\xf9B(@\xd6\xd4\xd3\xab\x02\x08&@\xc7\xe2]-\xdc\xad(@\x08@\xdfx\xd8\x9b\xc2?\xa3\xf3\xb2"\xf4\x01)@x\xe6\xf7\x0f\x83\x19)@\xc5\xc0\x073\xcd\x13)@f.\xa0<1J(@\xed\x01\x00D\xb5\xfe(@\xbck\x0b@\xf5\xa2&@~+\\\x0e\xads)@\x93nJ7\xa4E)@\xa9\xd6\xb3\x98\x19 )@\xf6q\xb6Q\x02\xd5(@\xb3`\x01^_\xfc(@{i5\xfe\x1a<)@T\x00R\xa2\xd9o(@s@"9\x92\xc0(@\x98\xf5os\xa8\xaf%@\xe7&:\xad;\xd3%@\xc8B\xc6a6a)@\xeco4w#\xac(@ANuXyl(@\xa8\x8c\x90\xca\'\x1f&@i\xda\xe7\xcc8\xfe*@]\xa1|\x83C\xfd(@Q\x0cbi\xef]\x04\xc0t\x12y\xff\xe3\xae\x07\xc0\xd8\x19\x8e\xef"*\'@\xe4$x\xce\xd2\x14\'@;\x9ei[Y%\t\xc0\'\xb3N\xcf z\'@o\xa5\x95\xd7\xc8E)@\xe9\x19\xf1xl\x18)@sV$C\x07\xbd\'@R\xf1\x18\xe4\xa8\xa1\'@\xcen\xe7\xa5R\xb8(@\r00\xdc\xd3\x02\n\xc0\xae\xcaq\\\xff\xf9(@\xfc\x01\x97\x154\xd6\x02\xc0\xda\xf9|\xc6\x86\x16\xf1\xbf\x1d\xad\x12\xa1z\x97(@\xb8\xc2\xa0d\xa6\xf7*@\x0f\xb6\x85\x161\x18)@;\xe5\r\xbb\x9c\xfa(@"\xef\x0f.\xc5\xb8(@\xcf\x02W?w\x12)@\xb7-\x8a\x0b\x95-)@3\x8bb\xf5\xed\xb7\'@\xfcG\x9d\xbc]\xa5(@Pq\xc9\xaf#\xf9(@\xc8\x17\xf0+\xe2\xac(@g>\x1a\xfe\x7f8\xcb\xbf\xfe\xb1\x16\xf2\x07\xe8%@\xb9\xb5{\xa8G\x07)@\xc1\xdb\xb3\x9e\x174\xf1?*\x9d6[6*)@x\xf5\xfe\x84\x1a$\'@\xebg+\xbd\xa8\x99&@9zS\xea\xff\xd4(@\xd7\xb6\x94\xe2.\xa7&@_\xd1a\xa7\xd6\x98&@\x93\x02\xcd~\xb2Q)@\xd5\xa5\xb6\x9c5u)@\xc2~c\xf0\xcaq)@\xd5\xdeu\xe2pX)@C\x81\x88;q.(@9\x15\xd5i\xaa\x92(@\x88\xdcXy}U(@\xe5\xf0\xd0\xb7\t\x1e)@C~\xe2\x10f\x0b)@L\x18\xbf\x1e\xa74)@\x16\xa0\xd6\xe1-\\(@WEh\xa3\x07\x86(@,\xef*\xb0p")@&\xf3\\v\xff\x1e)@\x9d\x06\xa4\x13\xac%)@<h\x8d!\x9e\x01)@cw\xfedI]&@1mV\xfc\x95\xff(@n\xe1\xb8P1\x9e(@\xa8\xb8\xe3\x158\xa5(@\x87g\xb3\x13\xae\x9e(@)\xb0a\xa8A\xc2(@\xd0#hVBb&@\xcb\x8c\xec8\xb1K&@\xd2\t\xf8*\x00X)@d\xd8\xd6j@:)@\xa5p^\x9d$A)@\x91p\x1a\xa7l\x92(@\xa4\x82v\x88\x81D(@\x8f\xf1\x14+\xb3\xfe*@!\x98;\xa7B\xe3%@\xcc0\xc9\xca\xe9\x85(@\xe7\x18.\t\xe4c(@F\x86`\x80\xbf\\(@\x1bp\x04D\x13\x02(@\xcd=\x9b\xe8B\xe5(@\xc83ZX\xe1\x1e)@\xfb\xb2I\xe3\xe6 )@\x8bG^\x98\xee\x96(@\x1fT\xc0Uo\xd3&@\xc3\x90w\xb6\xb5\xd2(@\xce/\x91\x9aR{%@\xe7\xce8\xa3A\x0b)@\xcc\xe1\xc86\xb5k(@\r00\xdc\xd3\x02\n\xc0\x1bj\xddK>\xed\xfd\xbf\xa6\xfe\xef\xaa\xa2G)@\xd4\tn@\x1c\x17)@\xc9n\xbeI$\xf7%@d\xfc9\x18\xd5#(@\x937t\xa4\x02E)@8\x7f\xcc\xa0\x9b\'&@\x88\x99Y\xe6\xe1\x90&@\n\xf1\xc9\xf4\xb3\x91&@\xd5!\xcfDw\xa6&@{j\xae\xa0BT)@\xc2Ot\x85\xa5\xfb(@\x07\xdd%L7Z)@\xfb)\x1b0J\x1f)@\xfb\x98\xe0t\xea2)@\x92Nq\xb4\x06j(@BL\xd5\x16\xf8\x1f)@\xb9\xc4\x81\x0c\x0e\x14)@.Og\x94\xe0\x13)@\xa0\x9bh\xb1E\xfb(@\xed\x11\x05(.W(@\xeb>\x16\xd0jc(@+\xa7X${U)@_\x03yI\xb8\xcd(@\x00\x89U\xd1N\x87(@\x03S\xdeA^-)@\xe6\x00yC;A)@\xd0w\xdb\xc1):)@|\x05\xbaD\x7f\xf1(@~\xfb>3\xb7\xf9(@\xbdE3\xe6\x84\xc1(@Aj\xaaSG\x88(@4\x02\x1d\x11\xb8Z(@\xbci\xc0\xefN\xc0(@zn\xab\x14\xe6\x96(@[f\xefL\xe3\xca(@\xa0\xea\xe7G\xccF)@\xe2\xbe\x1f\xf1\xdf=)@\x18H9\xfd.\xf9\x02\xc0[\xe4\x16\x0f\'\x0e\xf5\xbfx\tH\xbd.\xfd(@\x84\xfb\xc0\x18\xbb\x97\'@s\xb5e\xa0l\xba(@\x1b\x15\xefGX\xa2\'@w\xf0\xe9\xd0m\xb8\'@\xc9c\x08AAZ(@\xd1\xd7\xf9B\x8b\x88(@K\xf6\x9a\x0ecp(@\x0b \x9c\x8c~\')@n\xa7+/\xbb\xa4(@\xfb\xae\xb9\x8b\xfb\xfa(@\x90\x96Kj\x11.)@,\x88\xd5\x0e\xc4\xd3(@?\xb5\xf9L\xda\xfa(@\xfa\x89\x8f\x97E*\xde?\xb7\xbe\x82\xab\xb2\xc7%@\xc0\x0b\x02\xac\x86t)@\xb1\x1f\x92\xb0\x10l(@\xf0z\xf7\xfa\xc1\x81%@\xa0Z\x8b\xe5^\xb7(@1\xde\xb9>\xac\xd7(@i\x9d\xefm`\x04)@\xae\xb2\xf0\x1b\xaa\xfc\xf0\xbf\xfe\xe2}\x17#\x1e)@\xda\xc7\xa2\xba\x04\xae\x08\xc0\x0e\xbb\x1aP\xcf8\x02\xc0q.#\x7f\x10\x16)@s\xda`\xe2\x85@(@]\x99A\xf1\xc1\x00)@\xbb\xb3\x17\xe5^\x95(@S\xac+\xebb\x13)@\xa1)\xaf\xd0g\xce(@O\x8c\xce\xbcm\xd6(@8\x85\xb7\x84\xa4z(@\xfb\xe2\xfe^\xf8\xaf(@4]\x9c\x877\x98(@X6\xfd`\xb3\xeb(@\x8d=\xf8\xa0\xf6\xbf(@\xed!y\xcb@\x0c)@\\yd\xabn\xf2(@C\xf8H(\x0f\xb0(@\xcaW\xb1\x02y\xfc\'@\xdc\\\xde\x8f\xd0Z(@&\xc3\xa5\x84\x0e:)@\xd0\xca\xb4\xc8\x04?)@q\xd5\x1a\x06\xc8,)@\xa5\xa6\x12\xe8\xd9E)@\\\x8aO9\t\xe6&@u\xfaD\xdd\xb3\x9e\xc2\xbfQ\x1f\xd4\x9c\x02E)@,\x7f (\xc01)@\xbf%\x88\xe3\xbe2)@\xe4\xfe\xf9\\\x0b\x1b(@l\x0cK\xbbS\xbb(@u\x8f\x7f\xfb\xc9\xc6(@&f\xd9\xed\t\x0f(@J6\xfbi\xe3Z)@\xbf\xb0\xabK8{\xde?\xf1\xb8\xbd\x83\xe1\x85(@\x94\xe31\xe6\x19y\'@\xeaD\x1f\x06\xa6x\'@:d\x04\xb7N\xce(@_\xe9\x0c\x17\x948\xcb\xbf\xb9zs\xb2\x89\xfa(@\xbbJ\x06^,\xcf(@b"\x94\x95xs)@\xb4\x94\xf6\x91HT)@\xafZW\xa8\xcdG&@\x0fg\xdebzn(@u\xb6\xe4}\x80d(@]\xff\x02\xad7\xd8(@\xd8\x18h\x16\xfb\x93\xc2?q\x17"\x0e-?\x04\xc0\x81\xbc!Lp](@S\xa9\xef\xaf\xec3\xd8\xbfW\x94\x11\n\xc4\xd1(@\t$\xcdc\xe6\x80(@\xa1\x86\xb7\x8bx\x03)@\x8e\x8a\xcd\xde\x81\xb6\x07\xc0\x0cnp7\xc6\xc8\x08\xc0\xdc\x04U\x920\xfa(@\x87\xa8\xbc\t-\x80(@l\xbe\x80]\xf9\xfe(@e\xad[=@`\xc9\xbf\x14\x1e\xce\xf8\xf1\xc9\'@\xa5\xb6G}\xb5\xb5(@\xc9u\x11\xc9Y\xb0\xc6\xbf\xa3\xeb\x1d\xd6G\x01)@n\xef<\x1d3\x03(@\xb8\xb3\xe7;C-&@\xc7\xfd@\xa0\xea\xb9\xc7\xbfEL\xce\xae\x1c\x86(@v?\xc1\xe5!\x10)@\x1b\xdb\xf8\xbeg\xce(@\xaa9\xd6\xe5\x8c\x06(@q\x86\x1f\xba\xfe\xc1(@5\x1d\x1fM\x8f\xc5(@\x9e\x9fb\'r\xe4(@\x0e\x81\x8aNu\x88(@\xf3o\xaa\xa3Nq\x01\xc0\xa3$\x15\xd2\x8d\xf2(@\x80\xdb;5\xf9\x9f(@\x04\x98{\xb71}(@\xd3\xe3\x8f\xc7\xeb\xe9(@\xf56L)\x94\xc6(@\xe8h!Gk\\(@w\xb4\x91\x0e\x1cU)@h\xb3Y\xdb7\xfa(@\xb4\xe1\x94D\x81\xd9(@}\xa7l\x85:\xe1(@\x89F.a\xdd{(@u".\xc0w\xd2(@\xde\xc4\xbf\x8e\x95\xc7(@z\xf1E\xcf\xb9\xa2(@\xce\xeb\x8b\xe0\x18\x82(@L\xe2\x9f\x1eY\')@#\xbe\xc31\xb4e(@"r\x8dL}\xf9(@\x99\xd5\xff\x1f\xca1)@I\xef\xb8U\xdcl(@\x8ei\xe4H\xb8\x19)@\xe0\xdc\xde:E\xf9(@JD\xcdEFY)@\xc2\x81H\xa9\x1f\xf9(@\xfa\xe6\xeb\xee0\x1f(@\x90\x1c\xbaC\xc7S)@oJZ;A\xb0)@\x9bd\xdb\xb6R\xe5&@\xdd\xee\xa0\xe2\xf43\xd8\xbf\xe5}\xcb|V\x85\xda\xbf\x8fg\x8f\x1a$\xa7\xf2\xbf\x94\x00\x11\x80":\xe7?>\xbem&\xd0\xc5\xc9\xbf\x80\\\xfe\xe33\xf3(@\xc4\x01\xca\xcfo\xf7(@0{vE\x01\xcf(@\xa6%A,\xb3\xf2(@\x08\t)\x91@9)@d\xc9\xcd\x85\xce\xd8(@\xe7p*{\xfc](@I\x02\x040z\xcb(@\xe7\xe4+3&6&@j\x1d\xc5\'\x06\x95(@\x87.\x16\x12\x04 )@\x80\x86\x89PO&)@\xbc6\x8a\xee\x16\xb3&@S\xc3\xe3\xe1JI)@J\xb0\x80\xc0KS)@\x8aD\xee1\xfdV)@\xf2tQ\xd0\xa5x&@\xceE\xb1\xe2|y\xc6\xbf\x91\xeb\x93\x15\xe2\x1b)@I\xef\xb8U\xdcl(@\xa2\x84\xb5Ds\xd3(@\xbe\xad\x81\xe5\xb7\x94(@\xbd\xdb\x1a~3\xa9(@6^+M\x8e\xfb(@\x86\x14X\xf4\xa5 \x83?\xae\xf3\x98\xff\x9d\xed\x02\xc0\xca\xcf5O7\xc7(@c"\x9e\xcf\x16\x13)@\xf3\xb6$^1\xb6)@\xd7\x8d\xb90\xbe\xdc\xc2\xbf0v\x93\xb4E\'(@\xc1\xa7\xc2\x89\xe3\xfc(@0\x11\xb7\x16\x84P)@\x18\x8e-\xbd\xe8\xb4(@\x8a\xf6V\xa7m\x83(@i\xe1F$D-\xd9?\xd0.\xfe\xa4"%)@6\xe1\xa0A\xb2\xf6(@\x99\xcfk\xa0\xca,&@'
p29
tp30
bg3
(g4
(I0
tp31
g6
tp32
Rp33
(I1
(I455
tp34
g13
I00
S'\xd2\x1bt\xefL\xadS@\x9f]\xf5\x9bv\xcfS@\xa2\xe0\xb8Bl\xd9S@\xf2\x14\xe1BO\xcbS@\x8e\xdd*\xf3\xc5\xcbS@w\x10\xb8\xd0\xcb\xceS@*E\xf3j\xe2\xceS@U\xcd\t\x02\xd6\xcdS@\x9e\x1b\xcdp\xcb\xbaS@\xec#\xb8\x82\x17\xc1S@\x08g\xb9\x8af\xddS@\x16t\'<\xde\xb4S@c\xa3\x00\xe9S\xd4S@\x1a\xdd:\xba\xdb\xc1S@\x88\xc9\xc0PE\xe0S@\xc8\x81\'\xdd(\xc2S@\x86\x8dKu\xdc\xc6S@\xe4\x97AU\x15\xd2S@65\xd4j]\xc7S@\x88\xa0\x18\x0e\x08\xccS@\xcb\x14\x82\xc0\xc2\xd3S@\xbeE\xc4z\xd5\xc9S@\x0f\xd5\x10k\xd9\xd5S@\x0c\x871\xcd\x98\xcaS@\x06\xc3\xf1\xd0\x8e\xc4S@NxJ\x93\xcf\xcfS@D\xe2\x06\xb1W\xd3S@w\x91\x1fR\xe2\xa9S@\x11\xf3i\xd0\xea\xb4S@\xef\xe1\x9aY\xa8\xcdS@"\x97\x07\xbev\xd0S@o\xb1\xd2\xef|\xc2S@\xb2g\x9f?\xfe\xdaS@\xea\xf7\xff@9\xdcS@\x13\xe5\xdf\xb9\\\xd2S@p\x19\x0fuE\xd0S@\xb7\xa2=\x8e\xb5\xd4S@\x86\x8dKu\xdc\xc6S@q\x99\x93= \xacS@;\x06\xe5\x00B\xd4S@\x9c\xae3Lp\xc3S@6d\xcc\x0e\xb9\xc7S@\x900\x1f3\xd3\xc3S@0\xe4\xedY\xa3\xceS@\x02\xac[\x94K\xc1S@`\xa5\xe1\x01\xd3\xd1S@\xf8\xe8\x08z7\xd0S@\xe2\xb4\xf7\x9d\xbb\xb7S@\xd5}M 4\xd3S@\xb0\x86\xa3\xf5j\xcfS@\x84\x0eG\xad\x04\xcbS@\xcbt ,s\xc4S@\x1a\xc7[ \xe5\xb9S@\xa0\nT\xa0\x10\xcdS@\x96\xb7\xc8\x05%\xd4S@\x82\xbe\x0e\xe2E\xc9S@\x82\xbfq\xe5\xad\xcbS@\xbcH#\xa2\xd7\xc3S@\xe0\xbdAnC\xcbS@\xe7g\x18~Q\xccS@j\xebe\x87\xd4\xd4S@\x05\xac\x8e\x8a\r\xccS@\x9e\x13\x9a\x1e\x95\xddS@\xe9\x89\xde\xfd\xb6\xacS@\x9a\xc3\xadX&\xc9S@\xa4itW\xbf\xc9S@\x8c\x19@\n\xae\xd6S@\xcfi\xe2R\xba\xb9S@u\xd0\xbfC\xdb\xcfS@\xc2\x80\xa6\xeb\x11\xcbS@\xf6\xc6\x1c\xb5\xba\xcaS@\x7fd`\x94\x05\xd6S@\'\xd0%Lq\xd9S@|g\xcdO\x95\xe0S@\x91\xb2E\xe3\xb8\xcaS@\xb0h\xf8\xfe\x00\xafS@\xac\x80\x01\x95\x8e\xd6S@;\xe3G\t0\xccS@\xff\xc4\xd5\x82\xd7\xc7S@\xb4\x9bC\xbd\xcb\xc5S@\x04\x0b\x05A\x84\xd3S@\xb44&\xd3\xda\xceS@\xb5\xd8\x16\x94c\xceS@+\xf3\xbc\t\xec\xc2S@\x01Q\xb6\xc6\x93\xc4S@@\xb5\x08\xac\x1e\xccS@\x87sZ\x83+\xc1S@\xce\x166XB\xafS@\x1f\x1d:\x99N\xc1S@\xb2n\xd3Z\x9d\xc2S@{\x86A(\xa7\xc1S@%)s\xef\t\xd6S@e|\xa6P \xabS@K\xc8[7\xd8\xd2S@\x83LM2\xaf\xd6S@\xc7+\x94\x86^\xd6S@[2f>\x1b\xc1S@=\x06\x11\x13r\xb2S@Qvc\x87#\xcfS@Nt6\x02\xb6\xb2S@c\xeb\x96\'\x97\xd2S@|\x95Q_\x0f\xcbS@\x12\x11(\xb5(\xbaS@\xc5P\x98\x96L\xaeS@\x86\xe0J\xa4c\xc7S@\xa4n\t\x11\xe4\xe2S@\x8a\xa0\x7ftJ\xb8S@\xaf\xf8\xcc\xff\xd1\xabS@K\xdb\x1cn\xe5\xc7S@\xb8\x0b/\xd9[\xcbS@\x7f-\x0f.\xe9\xcaS@\x95g\xcby\xc4\xc8S@\xec\x18\xfd\x19\r\xd6S@\x9c\xf2m&\xed\xc8S@)>\xf2\xc6\x83\xcbS@\x1a\xcd\xeax\x95\xc9S@\x14\xa8\xf1~p\xc9S@\xeb4\xe7^)\xd4S@\n\x8a\xce\x16\xff\xd5S@\xbe\xd5<\x83W\xcbS@\xc7.\x8b\xfe\x0f\xccS@\xe4\x97AU\x15\xd2S@;\xc2\x02\x96\xd2\xa8S@\x13\xba,<\xe1\xbaS@g\x9e\x91x:\xbbS@\x10"\x93\xc2\xd5\xd2S@e\x97\xaa\xd9\xce\xcbS@)\xb9\x03\xc3\x96\xcaS@\x88N\x0c:\xeb\xb8S@\x9a\xba\xf5X%\xb6S@\x07\xcd\\\x80\xda\xceS@\xef\xddIn\xe9\xceS@\xe82\xfe\xe0\xad\xb5S@\xfe{\xbc}\xa8\xd1S@$\xdd&\x13&\xceS@\x0f\xc7E\x02\xf2\xccS@\x12\x12\x9d}\x8d\xd0S@\xee\xfa\xc1\xf1\x80\xd9S@G\xf0k\xedA\xcfS@\xd5Y\xe1\xcc1\xf6S@G\xb0\xae\xe2\xf5\xc8S@\xa7\xe0aI\xb8\xd4S@\x1d<\xc4r5\xceS@\xf9p\x14\x11K\xd1S@\xc0V\xa4\x0e\xb7\xc9S@R/\xd2 \x11\xcfS@|\x86[;G\xd2S@\x9f>\xafG0\xd2S@\xc9\xb7\xeb\x14\xed\xc2S@\x9f\xa6\xf7\xb5\xef\xd0S@@-\x84\xaf4\xd4S@\x0e9L\x9f \xc5S@9\x96\xc55\xef\xcaS@yv\'M\n\xccS@S:\xaeNF\xaeS@A\xf7\xe4\x94\x82\xabS@Zy\x8e\xc0W\xd3S@\xec]0\xf1\xfe\xd5S@\xd4;\xb4\xa3\xab\xd3S@\xa3\xf2lfr\xdfS@@\xb5\x08\xac\x1e\xccS@#\xab\xaf>8\xd4S@\x00H\x12\x10\x88\xd9S@\x92\xb7\x16\xa6\x04\xd1S@\xb7\xc6\xfe\x9cu\xbaS@<\xb6\xcd\r\xe6\xbaS@\xdfu\xbfL\xbe\xcfS@\n\x1d\x15\x15\xd8\xb9S@\xfd4\xa1\x06=\xd2S@Bi\x89\x18\xed\xd2S@y\xb5\xca\xf6\xef\xb8S@<\xe2M\xdc\xec\xb9S@\xccP\xcc\xfe\xb5\xb5S@~xe\x1cG{S@\xa1M+.\x06\xd3S@\xc1[\x8e\xbe(\xc3S@C\xaa\x94\xec\xfb\xfcS@N\xd9C\x8a\xe7\xcaS@Mm\xb5\xec\xda\xcaS@\xc1J?\x02c\xd2S@\x93\x05]\x96\xc8\xd2S@\xbf-b{\xb5\xc1S@\x10\x95\x81f\x15\xd3S@F\x02\x08\x8f}\xc9S@\xb3\xea\x14@\xda\xb8S@1\'\xfd\x0eG\xc1S@\x1fi\x80\xdd\xcb\xd1S@\xcc\xd7O`T\xc1S@\x90!\xf4,&\x01T@+I\xa7\x84b\xddS@\xa3\xda@\x01h\xc1S@b#V\xedJ\xd6S@m\n\x1a\x99\x8b\xc1S@~\xefb8\xd3\xc9S@\xb0\x0c\x92\xc5\xd8\xcdS@\xf4\x9b\x88<\xa9\xd1S@\xb0\x88\xf5/p\xceS@\xec`f\xd9\xed\xceS@\xad_Wr\x1d\xc5S@(sC\xbc\xdb\xc4S@_fQ\xb4\xfb\xc4S@\x80\xf9)x\xcc\xc5S@e\xcf.\xf5:\xcbS@\x1fm\'\xc8(\xd2S@\x9c\x80XU\xb5\xcaS@B!Q,\xeb\xc7S@\xfdDM\xaa{\xc8S@6K\xb7y\xeb\xc7S@\x1f\xc4\x0c#d\xcbS@\xdc\x80j\x04\xfc\xcaS@/\x1c\xbbU\xa2\xc8S@\x10\x9bU6\xc2\xc8S@X\xb5\xb3w\xe6\xc8S@\xa9\x82\x01\xde\x8b\xc9S@\xa9\x8cS{ \xd4S@\x88\xff"\x9e\xba\xc9S@\x05JBU\xb2\xd1S@E\x95\xb7\x99V\xcbS@\x0f\xa0\xf5S\xbc\xcbS@L\xde\xe7vU\xcbS@]\xb2\xc4u\xc0\xd4S@\xe0\xf2_\xcai\xd6S@\xe4\x07\x04\xa3\x15\xcbS@\xb75\t\x91\xbf\xceS@\xce )\xf1\x7f\xceS@\x9b\x12x\x979\xcfS@\xa2\xaf\t+\x92\xd0S@Y\xebn\x16\xc6\xcbS@\xe963\\\xdc\xd9S@\xa7qAK\xc7\xcfS@\xdc\xeavx\xda\xd1S@\x9e\x8a\x88\xdf\x8f\xd1S@F\xa2\xdb\xb7B\xc3S@\x84\xb43tF\xcfS@\xc2u\xae \xba\xc4S@\x10\x9f\x9aA\xea\xc2S@\xdf\xa6K\x95\x02\xcfS@\x0ep\xa3\'\x99\x9eS@\xe1W\x15\x0eX\xcbS@\xae1\xe5~\xe3\xb0S@\x90?=\xcbG\xd4S@g\xce\x9a\x07\xc5\xd6S@~xe\x1cG{S@\xc9\x7f"s\xe5\xd3S@+7J\x8dB\xd2S@@H\xaez\x01\xd3S@:\xac\x14\xe8\xe3\xdeS@\xd1\xe2\x9e\xc9\x8c\xc4S@\xd9O\x82\xa0\xe7\xc1S@fu\x8b\xff\x1a\xdeS@\xde\x9c\xee\xd1-\xcdS@wn\xe8\xdd\xba\xceS@O,\x00yv\xceS@\x0e\xfccP$\xc5S@,Fb<\xea\xc6S@\xda!\x82O\xb6\xc5S@K\xdaE\xc4\xea\xc7S@iC\xcf\x95\xed\xc7S@\x8b\x83n\xdc{\xcbS@V<\xe4\xd1\xbe\xc8S@\x1b\xe0<\x7f_\xc9S@\x97%\x86\xf0e\xd2S@\xb3:\xa6Eb\xcbS@\xcf\x91\xdb\x00=\xceS@A\xf4\xb7\xb3B\xceS@\x9f\x03\xb4}\x16\xcbS@x\xa5,\xdf"\xceS@\x89\r\xc5\x9d\xba\xcfS@\xfd\xb2\xb3\xf8\x84\xceS@\x8d?\x18\x94\x87\xceS@lZ\xf3\xed\xb7\xceS@\xa0\xd84&\x89\xd0S@g\xc0h\xd1\xd1\xd1S@\x02!\x97F\x92\xd2S@\xc8\xa7\xb9F\xf6\xd2S@\xfa\x93K\xdd\x8b\xd2S@\xe0\xa6|\xf7\x90\xd1S@\xe4\xaf0R\x1e\xd2S@kt\x99\xce\xa1\xd2S@\xb6\xe9\xbe\x03\xee\xc3S@K_f\x9d+\xc5S@\'\'\xab\xf3Y\xd2S@\xb6\xaf_TB\xfaS@F\x891\x970\xd4S@:\x06\xd1\\\xc4\xb9S@\x15\x05+\xb9\xab\xc1S@\x02\xe6n\x8a\xe6\xb9S@\xd7\xcb\xef\xdf\xe0\xb9S@\xa4\xc5\xefO\x9b\xd0S@\xff\xd0\x9fH\xfb\xcaS@\xf9\xc7\xd3\xe2\x95\xc1S@\xec\x81\xbd[\xbc\xc8S@\xb9\xee\xebGX\xcbS@xe\xc26\xd3\xd2S@\xc0\x9b\x84\xdc{\xc9S@\xad\xe3\x95T\\\xcbS@\xd1\xf7\\\xc2Q\xccS@\x02m$7\x02\xf9S@ \x02\xa6\x97%\xafS@v(\x1b!\xe2\xc4S@\xd9+\x99\xeb\x15\xcbS@\x87\x08\xd9V\x8f\xb0S@\x83\x12\\\xe6\\\xc2S@\xe9\x07\xbc\x7f\x9a\xd0S@Y\x93\x0f\xb5<\xc2S@\xf3t\x86\x9c\xfd\xfcS@dW;-\xf5\xccS@K\xcf\x9bm\xd5\xc2S@\xafq\xbepW\xcbS@\xceBX\xa6\xbd\xd2S@h!\x9e\x11[\xd6S@0x\xf8\xcb\x06\xd3S@\xbcK\xbe\xc6\x1e\xd2S@\xfb\xa6.&q\xd2S@\xff:2\x01z\xd3S@\xf7\xa9`\x9b\xb2\xd1S@&\xa1(\x96$\xd3S@\x0c\xd3\xcf\x1fo\xd2S@3\xed\xa5\xd5\xf4\xcaS@\xd1<5\xaai\xd1S@@=td\x8d\xd1S@\xe4:\xf6\xf9\xd3\xc8S@\xd2\x10\xe1\xb0\x8a\xd0S@), \x9fb\xc1S@\xdb\x0c\xf2\xb6|\xc3S@\xf7\xc4\xb3\xe4:\xd2S@:\xf3\xed\xc3\xae\xceS@>\x03\x0b\xf5\x80\xceS@\x04fB\x01\x87\xceS@\xe8\xa8&:?\xc5S@\x03!\x95q\x94\xceS@g\t\xd2\xab\xe1\x05T@\x92\xdf.\xa0\xe7\xc1S@\x8fgt\x1a\x0f\xc2S@\xcf\x87p\xc1\xb5\xc1S@\xcda\xe6\x96\xa1\xc4S@\xaf\x1b\xf3P\xad\xc1S@u\xab\xdb~/\xc1S@\xb3\xa8\x94d\xe7\xc3S@(_\x8f{\xbd\xc5S@\x06\xd1\xbe:\xf9\xf8S@~\xf2\xd9<\xc4\xcfS@\x0f\x94s\xe9\xf0\xb9S@\x8b\x99\xf2\xba\xb9\xb9S@\xb1-b\xd9 \xceS@\xe6\x98\x89\x10\x06\x08T@szPv\xc6\xd2S@\x0f\x04\xc1B\xc8\xcdS@\xb09\xd3?/\xc6S@N\xf3v\x852\xcbS@x\xbc\xeb\x9f$\xd3S@\xd0(\x1b\xe6\xf5\xcaS@\xecM\x9f\x815\xceS@6\x86\x87!o\xccS@\xee\xc9u\xc7F\xdeS@\x1a\xa2\xbd\xdf\xd9\xc2S@\xfb\xe1\xb3Oi\xcbS@(\x97\xee\x12g\xdaS@\xf1y\xce\x00h\xcbS@\xc1\xdf\x9d\x81~\xccS@\xa7\xef\x04\x05\x9e\xc9S@j\x8a|\x99\xf9\xd0S@#\x86\xb8,\x8a\xcdS@{\xd2\xe1\xc3\xd9\xc8S@\xc6\x15-\x8b\x80\xcbS@P\x92\xfa\x87\xe4\xc7S@J\xd4\xcab>\x01T@\x84t\x9dEF\xc5S@\xda\xf0\x959l\xc2S@?\xc6\x07\xc6\xe9\x06T@\xdfV8\xed\xb9\xc2S@\xff\x8c`V\x9e\xc4S@j0\x99\x1d%\xdeS@\x80\xe3\xd8\x8d\x07\x08T@\xffc_&\xfa\xcaS@EoZ\x9ev\xd2S@\xa9\xab7\x01z\xd3S@<\xf0\x1f\x1d\xa6\xd6S@1p\xe79\xf9\xd2S@\x19]\xd4\x99\xa8\xd2S@ `[/\xd8\xd1S@_wb\xf7\xef\xd2S@z\x8fbY\x1e\x94S@\xb1b]\xb1\x95\xd0S@\x17^R\xbc\xd2\xd1S@\x91\xe5\xdc\xcb\x04\xd2S@\xd5.\xfeE\x18\xcfS@V^n\xdb\x08\xcfS@\x98E\xee\xb0s\xd0S@R\x87\xb6\x14;\xcbS@\x86\xa8c\xe8T\xccS@\xc6\\\xe5C_\xccS@\xa6+v\x0e\x00\xccS@\xc6\xc34\xe7\\\xcdS@\xa8u7\x93e\xcbS@\x10\xc0\xf9\xf1h\xcbS@\xfd\xf6\x1ch\x81\xcbS@\x86\xa2\xf2\t\x8b\xcbS@\x84\x85\x94*\xcb\xc8S@r\xae\x1a\xef\x85\xcbS@a\x9f\xd13\xdc\xc8S@_s\x06W\xf5\xc7S@\xd3\x12\xad\xa9\xe4\xcaS@\x12\x8c\x91\x99\xe2\xc7S@\x11k\xd3\xfd\xec\xc7S@\xf9=BD\xac\xc5S@\x8cA\x05\x85\xfd\xc6S@\x00\xbf\xbf\xad2\xcaS@\xb1\x94.;6\xc5S@^;\xdf\x8e\x87\xc3S@X4\xd0\xcd\x96\xceS@\xea\xee\x04\x13g\xdaS@\xa4\x96\x84\xcf,\xdaS@2k&\x84v\nT@\xa7\x87v\xd9x\xf1S@\x1ah\x93\xbc1\x01T@\xbec\x13\xf7\xc0\xd1S@\xd1v\xdf1`\xd1S@aX\x9ak\x1d\xd1S@\xe4\xa4L\xe5\xa2\xd0S@F\xe8==\x8f\xceS@o\x82\x1eG\xc9\xd1S@\x13\x19Y\xb2`\xd0S@\xc7\xfd\xb9\xcd\xf3\xcdS@\xa3#\t\r\x84\xd7S@\xee\x9c4\x15G\xccS@\xec\x98<%o\xc9S@\xfd\x82\x11\xa9\xdd\xc8S@\x93\xd4\x11\xef\x1a\xcfS@}\xe8\x07NT\xc5S@"\xbe\xc7\x0f1\xc5S@m\xca9\xb5\x9f\xc5S@\x1c#\xcdc\xc2\xd1S@5\x97/\xc1\x1e\x08T@\x19\xe5\x14\xe6\xe1\xc7S@\xd3\x12\xad\xa9\xe4\xcaS@\x8fp\xd9F\x14\xccS@\x9b\xd7z\xcd\xfa\xc2S@"\xd3\x99k\xee\xcdS@q}!!W\xccS@\x1aM\xe4~\'\xddS@\x82\xa4\x85\xa6\x8c\xcaS@\xd5\x18\x17\x9ag\xccS@Z\x93\x0b\xeb`\xcbS@\xb2\x08p0\x80\xc3S@}M\x06\x1a\xda\x05T@\xb6R\xff3\xda\xb6S@cop\xcd\xfb\xc7S@\xf3\x13\xb7\xaag\xceS@\xd5\x93cRa\xc2S@\x97\xd1\xaeM\x8d\xcbS@\xa4\xc7\x8c\xf6\xbb\xf7S@1\xadv0o\xc7S@\x00\xab\xcduU\xceS@`^\xb0 \xb1\xd9S@'
p35
tp36
btp37
a.
