# Supplementary material for: Sea ice drift data for Fram Strait derived from a feature-tracking algorithm applied on Sentinel-1 SAR imagery
Source: Data Brief. 2018 Apr 19;18:1410–5. doi: 10.1016/j.dib.2018.04.034 (PMC5999601; doi:10.1016/j.dib.2018.04.034)
Supplement: Supplementary file 2 — Supplementary material [file mmc2.zip › fs_s1a_data/HH_filter200vec/FramStrait_HH_20141101T085911_20141102T080142.dat]

(lp0
S'S1A_EW_GRDM_1SDH_20141101T085911_20141101T090011_003086_00388C_5B7F.zip'
p1
aS'S1A_EW_GRDM_1SDH_20141102T080142_20141102T080242_003100_0038DB_A991.zip'
p2
a(cnumpy.core.multiarray
_reconstruct
p3
(cnumpy
ndarray
p4
(I0
tp5
S'b'
p6
tp7
Rp8
(I1
(I508
tp9
cnumpy
dtype
p10
(S'f8'
p11
I0
I1
tp12
Rp13
(I3
S'<'
p14
NNNI-1
I-1
I0
tp15
bI00
S'5<B\xf1\xbf\xef/\xc0\x7f)\xdf\x83ic3\xc0/-\x7fh\xb7r/\xc0\xa7\x84\x0e\xf2\xaf~/\xc0\xae\xc4\x12\xa93\x120\xc0A\xdc\xd3\xa9\x8et3\xc0\x12\x84\xa6c\x01h3\xc0\xb6CB=\x81\x86/\xc0+i-\xdb\x85\xfd0\xc0,7\x94\xc8X90\xc0}\xc4\x1f\xbe\xed\x8f1\xc0\xaf\xae\xe3(\x82\xb30\xc01\xe1\xec\xd0\xca=0\xc0W\xdc\xfa\xbc\xa6\xa51\xc0\xb1S2\xa9\xcb\xd70\xc0\x894\xb6Pq\xba0\xc00H\xe1\xb4\x01+0\xc0\xa8\x00Ew\xcf\xb00\xc0\xad0\x07\x96\xa0\x85/\xc0\xd0\xff\x83\'QI0\xc0\x14\xbfp\',\xbe0\xc0\x1a\xe8\x19\xbdsS0\xc0/\xe0Lv\x08\xb90\xc0\x8e\x0b\xc9\x03\xde_1\xc08\xc7S\xc4\xf0\xb81\xc0Y\xde9\xae\x0e\xc61\xc0Q\x9d\x08`\xd0\xd20\xc0\x82\xbe\x83d\xf5\xba0\xc0\x97\xdb\x99\x14a\xed/\xc0\n\x0f\xfer\xd6\xcb0\xc0z\x8e\xbe\xdf\xcf\xca0\xc0\x85OY\xbbQ\x9f0\xc0\xfb\xd3z\xbe\x96\xe20\xc0V\x88w3^)0\xc0\xe9C\x83\xf2\x9c\x070\xc0##\xfd\xbd\xdd\xdf0\xc0mi\xa3A\xed\x061\xc0\xed-\xc9K\xe5\xd00\xc0\x05^\xcf\xce&\xf2/\xc0\x86O\xa1\xbe>\xda/\xc0[\x10Sa\xe6\xe3/\xc0\xb2\x83I\xd5n\xfa1\xc0{Qct\xca\xcb/\xc0q\xe3\x93\xd9S\xd93\xc0\r\xef\x84\xc8\t\xdc3\xc0c\xf9\xbc\x9d\xe2\x110\xc0@\xb9/\xec\xe5\xbc,\xc0)\x0b^A(\xf7.\xc0J\x7fh\x03\xbf\xe60\xc0\xc28f$9<1\xc0\xa4)\xe5\xa2rR1\xc02@\x8a$\xd7\x1a2\xc0LTI\xee\x8fA3\xc0\nS\x89gU!0\xc0\xab\xf0\xd7RM\xe1/\xc0F\xa3\xc2IC00\xc0M\x89\x00\x81Qm3\xc0\x88\xda\x91\x02\xe0\x93/\xc0J\xce\x1d\xb8\xd4H1\xc0\xe0K\xeaO\x89\xfa/\xc0\xed0\xfd\x1fl\xb30\xc0\xf6+X\x95f\xb8/\xc0\xdd\x16\x0erX\x9f.\xc0\x1eEk\xdd\xe7\xdb/\xc0\x0f\x0ca*\xde_0\xc0/RAN\x19\xb3/\xc0\xfe\xa0_\xe8\xfd\xc6/\xc0F\xd4\xff\x15\x1c\x130\xc0`\xfef(\x8e\x020\xc0\xa1\xb8\x05\x8cX:1\xc0\x84o%\x1c\x12\x020\xc0@\xd7\x15y\xaba1\xc0\xcaPho\x06\x1f3\xc0;\xab\x05F4?0\xc0K\x1dm\x04\xb0\xd1/\xc0\'_\x08\xf5o\xd9/\xc0]\x16y\xd4\xf0]1\xc0\xf7~U\x14\x1b]/\xc0jr\xa2\x8c\x18\xf82\xc0\xe2Rz\xc6iD1\xc0\xdd\xd54\x97$\xfc.\xc0\x91\x17\x9a\x07\x8f/0\xc0fo\xb5\xab\xf9a1\xc0\xc3Q4\\\xa1}1\xc0\xa7Ok\xe4a\xc51\xc0\t\'`\x1cv\x1a3\xc0\x7f_\x87\xd7\x87\xf9.\xc0\xe9\xe4c\x1b\x8d\xa93\xc0~:\x8e\xf6\xbe\x180\xc0=\x0b$\xed\x94\x131\xc0\x14\x8f\x98\x8e\x95L1\xc0\x10\xe5\xe09}\xd90\xc0\x85\xb1\xdf\x1d4\xd00\xc0\x98S\xa8#\xb4\x140\xc0\x0f\xd4.N(_2\xc0\x93S{\x10\xf3\x120\xc0\xfb\xe9g\xd5\x16\x1b0\xc0\xa7\x1a\xac\xa2\x96V3\xc0\xae\xd0D \xea\xdd0\xc0\xc4\x80t\x9c\xab\x1b0\xc0R\x05tWP\xab/\xc0\xea\xcd\xc6\xfd\x94+0\xc0Q\xcd\xe9+\x8a\xbd,\xc0MU\xc6\xa7\x98\xb80\xc0\x9d\x85H\xf1\xc3J1\xc0\x1f\x02\x04la)0\xc0\x05\x1f3\x9d\\_1\xc0\x14\n\xb9\xee\xd7\x8b/\xc0Pz\xa9+M\xfb2\xc0~T\xa1\xc2\x83\xb81\xc0\xa0\xf7zE?\xd02\xc0nc\x99\xbe\xfc?/\xc0 &dg\xbc\xef3\xc0\xc5\xbb\xeex8\xdd1\xc0\x99\xd8\x18\xf3D#3\xc0\xc6@(tY}/\xc0\xff\xdc\x00\x9e`\x1e0\xc0V\xe8\xa2\xea\xdez4\xc0zV\xbc\x9e\xeb\xd30\xc0\xe7"\x06\x9c\xcdz/\xc0\x83\x1a#\xee;B0\xc0\x01N#\xfb\xecp3\xc0#T\x17+M\x170\xc07S#\xa9]\xc71\xc0\xbc0\xd8\xc1\xb3\xfa0\xc0^G\xde\xcf\xb6\x182\xc0\x0c\xd7f\x9f\xf5\xd9.\xc0\x91\x06\xd1\xf0\x88\xc81\xc0\xfe\x84\x03\xd2\x9cc/\xc0uauj\x89g3\xc0\x8e\x89,z%\xba0\xc0\xb9 A\x82\xee\xb61\xc0P\xdb_\x04L\x173\xc0\xa1(\x94SV\xeb2\xc0|\x8c`\x83p\xbb1\xc0\xdc\xd7\x1a\xb9\x9f\x911\xc0\xae\xad!_m\xf91\xc0\xae\x05\x07\xc03\xd70\xc0\xf6t\xa3b\xc1\xe61\xc0\xa5\x0cz\x97i<1\xc0\xfa{\xdbc.02\xc0@\x93\xb0j+b1\xc0\x11\x7f\xfd\x9f\xc0[,\xc0\xf4\x97\'\xbd\x1b\x841\xc00\x01\xe3\xe8`13\xc0\xba\x0e\x8d\xa8;\xbd2\xc0\x1b\x8aV\xe0mD3\xc0\xe1H\x16NLF3\xc0\xb6\'e\x1bhA3\xc0\xd5p\xd7o\x11R1\xc0H\x9a\xb2\x95\xe1B1\xc0n\xa4{\xc8\x91\xa1-\xc0t\xd8-\xf7\x8at.\xc0\x81M\xa1\xe4\xf5\x813\xc0(\x0e\xd4K\x81L1\xc0\x03\xaa\x94\xd7\xb2s3\xc00\x9f\xd4\xce\xc0Q1\xc0+\x90>\x85\x8fm1\xc0\x89\xa58\x8b\xc6\x011\xc0\xfbH\xb2\x95\xff\xe30\xc0\x08\xc6\xc60[\xab/\xc0\x90\xc3,\nR|0\xc0-1\x9eP.%3\xc0\x00\x94=\xd8\xfb{-\xc0g:\x11\x0cp\xa71\xc0M\x85y\xefw\xd30\xc0\xc2J\xdb\x96:\x9c0\xc0\xf0n}\x00\xed\xcc0\xc0\xcb\x04\x1d\n\xb4\xd20\xc0co\xbf\xacu\xa80\xc0s\x0c\xd0[U\xd50\xc0\xc6\x84\x17\x8b&\xd80\xc0\x8c}s\xa3A>3\xc0\xff\xf80\xef\xa570\xc0eN*\xc4/\xca2\xc0Rh\x02\xa5L\xa83\xc0\xe0\x98\xbe\xca>\xfe/\xc0\xc7\x8dA\xae\x13\x180\xc0\xce\xf9?8z\x01/\xc0\xb2\xed\',7\x86/\xc0\xd4\xc77}:d/\xc0W\xd2\x96aq\x8e/\xc05H\x02^\x90x/\xc0\x82Ji^,\x1f/\xc0\x1c\x8c\xb9]p\x0f/\xc0\xb8\x8fY\xb8p\xbf/\xc0\xc7\xe1\xcf\xd9\x03+0\xc0\x80\xae=\xcd)\'0\xc0\xfc[:_\xf0\x190\xc0\xd5\xe9\xb2~\x15\x150\xc0\x18Y={\x81g1\xc0\xaa\x06\xf2\xdal\xd2.\xc0F\x9f\x0e\x01\xa0\xcf/\xc0\x1b\x12^\xdf\x01\x9a/\xc0\x00\xbfJ\x9ea\x010\xc0\xa4\x94\x9f\xc09\xa0/\xc00\xbb\xb4\xa5n\x010\xc0\rQ\xb9\xa0\xde\xd9/\xc0\xa4\x0fq\x157\xf7/\xc0\x1f8\xd1\x9a\xfe\xca/\xc0\xf4=\x86{\x88\xc8/\xc0_\x19\xaa\x8c\xaax/\xc0\xf7\x80\x85\x8c\xc7e0\xc0s\x0c\x04M\x1e\x1b0\xc07+\xee)\x8d^2\xc0\x86xg\xd8\xeb\x160\xc0\x85F\x12\x17vm&\xc0\x13\x05\x86\xfe)\x1b0\xc0\x0b\xb2\xd1\xb7\xc1\x90.\xc0\xca^\xa9l\xb4\x83/\xc0w^\x1cp\'\xd10\xc0RL\t\x000\x180\xc0\xcf\xb3\xbe\x06\xe6\xaa/\xc06\xf0\xd2\x9dlm-\xc0\xca\xb0\x11\xb6\x17\xa00\xc0\xec\x15\xc4\x91I\xb80\xc0\xbdPW\nb\x8e0\xc0B\xe3J\xed\x87E1\xc0\xdc\xfd\xb4+\xae\x93-\xc0@\xfc\\\xfeP_1\xc0\xbf\xc7:d\x7fn0\xc0\xf9\x19\x07\xdfrJ0\xc0\x85\t\xd2\xc3\xb2^0\xc0\xb9\xf9\x1dX],0\xc0:\x14L(\x99\r/\xc0Y(\x1fp\xac\xb8/\xc0Lz\x87\xcd\xb4\x10/\xc0\xc3\xe5\x10\xd5\x88\x180\xc0\xd8i\x83\x0c\xfa\x88/\xc0\xe7\xc1\xf5\xe3\x18\xfe/\xc0\xc8j\xc8ys:1\xc0#\xc3\xce\x9b5=/\xc0}\xf5D\x1c\xb6\x1a0\xc0D\xde\x18\x87@$3\xc0\xae`\xfb\xa4p\x163\xc0\xfd\xb6\xc5\x99\xe2\x140\xc0\x82+z\xd4\x1560\xc0\xd0\xe5\x17N\xb4?3\xc0\xe4M)\x0b(|/\xc0\xaa\xe9\xd0\xa1\xf2\'3\xc0v\x07\x8a3\xfa\xc5/\xc0H\x922\xa6:\x9c/\xc0g\x9d\xf9\x82\x1a\xd3/\xc0h\x00\xf2.\xf3\xde*\xc0\xed\xf9\x14g\x82\xa3/\xc0\xb4f\xcfA\xc9\x020\xc0\xbf\xebvh\xab^/\xc0\x04\xd4\xce\xd1\xa1\x0f0\xc0N\x87bV\xd4D/\xc0%\xed\\\x04\x9a\xe10\xc0\xf5\xa6\xe9\x94\x14\x811\xc0\x83\xf0\xe3\x00\t\xe80\xc0m\x1c\xdf\xd8R\xb42\xc0LB\xa8\xb1\x1a9/\xc0\n\x9b\xe7B0\x9e1\xc0\x15\x12\x1e\x98\xe5\xf1/\xc0\xa68\xa8\xbe\x85\xfa2\xc0\xfc\x9eJ\xbf4H1\xc0N\xc1\xb4\xfd\xea\xc7/\xc0i\xeab\xda\'I1\xc0\x05\xb2\x93Q\xae\x073\xc0\x01~\x81\x80\xbd\xca-\xc0N0[\x87A\x7f1\xc0\xcb\xb8U\x01\xb8\x083\xc0 \xd3`Q\xa1\xe7/\xc0\xeag\xa2\xfe+W1\xc0\xfbE\xaf/\xf8\xfa/\xc0\xae\x88Lw\x8c\xf8/\xc0 Q\xf7\x1e\x10z1\xc0\x0f\x8dJ\x80\xeb\xaf0\xc0\x15\xb2;5\x17\x881\xc0\xd2M\xe9\x10\xc7\x8b1\xc0\x87\xd9$\xab\xd0\xd20\xc0\xa4\x9bO\xde\x1f\x010\xc0\x14\xbbQ\x81\x83\x8c1\xc0\xba\xb2\xdaC\\b/\xc0\\\xbag!wL0\xc0?AWg\xe2\xde/\xc0\xce\x8f?\x9f\xa2\x120\xc0Y\xa6\xc5=\x8eQ0\xc02\x86\x8c\xad\xfe\xca/\xc0\xf4\x8f\x0fy\x92\xc60\xc0\xf6\xa86\x81\x18\x000\xc0\xaf{W^\xcc\xb10\xc0\x1ew{\xac\xff]0\xc0\x08|\x07\xd6\x96\x840\xc0\xde\n\x96\xc0\xe5\xc9/\xc0\xd9\xbb{\xa9h\xa91\xc0\x96M\xfa\x94I\x030\xc0\x03\x11\xa9\\I\x9e0\xc0_\x1a\xd3\x8e\x9bK0\xc0nPw}\x87\xbb1\xc0\xdfc?n\x19\xc01\xc06\x035\xb9\xa0\xd90\xc0\x9c\xa9\xef\xd8\xea\xe6/\xc0\x8a\x16E\x05x\xce0\xc0\xf7\xaa-\x9c\xe9\xd30\xc0M\x8byR|\xe50\xc0\x86\xf2bp\xbaI0\xc0\xaa\x0c\xaav\xb2\x81/\xc0P\xa9Q\x1b\x97t/\xc0\x06 \xb8\x8c\xd863\xc0\xe0\x95\x87_\xf4U0\xc0\xb6\x86qE\x8b\xdb,\xc0.$\xb2\xfa\xec=0\xc0\xd6*\xc1\xed\xef-0\xc0}epj\x80x/\xc0\xc3\xb7\x14NX\x180\xc0w\x97x\xdf\x82\xd93\xc0\xa4\x0bV\xd5x\xe11\xc0\xd5c\xd3C\xe8\xcb0\xc0w\x11\xf8\'\x99\xde0\xc0\xecO7R\xf2\xad3\xc0\xe84\'\xc1k\xd1/\xc0\xe4\xc5\x08\x19\xc430\xc0\x0b<\x12[\'\xd70\xc0\x80+`S\x97\xe00\xc0\xc2\x9b\xc3)\x85\xf1/\xc0N\x1a\x82\x01\xfc\x861\xc0)\xe7\x9f\x81\x97\xc5/\xc0\xd8\xb1I\x05n\xbd0\xc0\x88+\n1\xb2\xae0\xc0\x9be/c\xcdZ0\xc0o\xf6\xdd\x93`s0\xc0\xe2nB[\x85\x930\xc0\x9a\xdb\xe4B\x8c:3\xc0\x81e(\x04H"3\xc0auP\xaa\x8a,0\xc0\x03\xcc\xe5\xbaX\xbd/\xc0\xd3%\xd0\xd4#B0\xc0\x01U\xcb\x18\xacI1\xc0/\xfc\x80\xbdC\xd00\xc0\xd5\x05FThF1\xc0\x93,\xf7\x8bc\xc70\xc0\xf5m\x82\x80W\xf9/\xc0\xd3\xfc\xb4\x00+\xe8,\xc0\xc2f\xf0\x9a\xea\xf8/\xc01\xa0\x98\xa8\xa1E1\xc0\xd9T\x83x\xae41\xc0\x19n\x8a\xef|?1\xc0O3\x161\xef(0\xc0\x90\x04\xd8\xe1\xcc#0\xc0e\xc6OP\xd1\xd0/\xc0\xcfc\xe0\xe5\xea\xd00\xc0$"2\x87\xca\x050\xc0\xee\xc9\x07\xd8\xbe\x1b1\xc0)\xd4\x96\xafGW/\xc06\x9e*^\xf9\xd83\xc0N\n"P\xdb\x051\xc0>[\x04E\xb3\xe20\xc0\x83\xd4\xf6"^A/\xc0\xdd\xf9\x85L\x9a\xc53\xc0\xc9j"a\xd2\xc11\xc0R\xf6\xc6rE\xe6/\xc0C\xec\xf64\x0b\x93.\xc0\xbe\xa4\xbf\x98l\xe61\xc0\xf2\xe4N\xb4H\xf6/\xc0\xd4\xa9\x91G\xb1\x80,\xc0J[qp\x12\x8c1\xc0fA\x95M!|1\xc0\xe3\xb8t\x18^$0\xc0&\x7f\x95\xa1\xea\xcb.\xc08\xfc3\x16\x8b\x02/\xc0Sd\xed\x90\xd6d/\xc0\xd1\xc4\x1c2\xab\xb62\xc0\x02\xfcf2K[1\xc0YFDt\x98\x90/\xc0\xf7* \x95\xa9@3\xc0v\xb6q\x04*R0\xc0\xf7\xac\x87\xfc\xfd\x1e1\xc0_\x8dT3-41\xc0\x83\x8f\xa5r\xe1\xcd2\xc0aM%\xa4\xfe\xf91\xc0Hs+\x92\xd6\xb02\xc0\xb4gg\'MK0\xc0\xa3\xce\x8cZ\\\xf32\xc0\x91_\t\x92\x15\xa70\xc0FO\x8e\xca\x83u/\xc0\x9c\x86\x83\x13z\x8d/\xc0\xb8\xa3\xc4\xad\x83\xb7/\xc0]\x02\x9b\xf2\xb0\xc6/\xc0\xab\xba+\x82\xd7@0\xc0\xd4\x03\xe27\xf0\xb40\xc0cY\xd9\xad\x1b\xbc0\xc0_\xc0\xe1\xf2\x9a\xc20\xc0\x1a)\x13\xf0p\xd60\xc0\xe7\x7fZb\xc4\xc50\xc0\x85UC\x96\x19\xa0/\xc0s\xf1i\xc0\x88G/\xc0.x\x8c\'\x00\x9d.\xc0Hv^4\xcf\xcc-\xc0\xa9iA&[\\0\xc0\x8c\xc8\xcd\xad\x8d\xe5,\xc0T\xf0\x03Y\xcdT1\xc0X\x904\n\x15\xc90\xc0^\xf3\x07\x86\xcb\xa60\xc0\x7f\x17WxD\x860\xc0\xa1\xac\xa3\xf16\xdc0\xc0\xac\xa0Kr6\x140\xc0\xbc\x0eS\xfe/\xc73\xc0x\xabI\xc6\xc8\xd93\xc0KTd\xc5\xc3\xaf3\xc0\x89\x04>u\xb5\x8e1\xc0u\x12\xb3\xc8\xee\xe80\xc0}\xfa\x0br\xca\xd71\xc0t\xb3\x04\xeb\'\xe00\xc0k0(LP\xd80\xc0\x88\xba\xebUY\xe10\xc0\xdf%\xf63.*/\xc0\xb9[\x9b\x08\x15\xe71\xc0\xdb\xfe\x8em\x91~1\xc0\x81\xc3B\xdaV\xa7/\xc0[0\x10\x81\xcb\xd90\xc0D\xf5x\xc1\x08\x012\xc0\xd8\xa5\xd4\x868\xbe/\xc0C\xab\xf0 \xc7\n2\xc0\x91\xa6 \xd7\xcc\xe4,\xc0&Z\xd0\xe1.\xbc,\xc0\xb8\x17\x08\xe5zQ4\xc0+o\x13{"\xa10\xc0\x90}\xfa\xac\xaab1\xc0S\x8b9\x1a>[1\xc0\xbb\xbb\x90]"\x94,\xc07\xdc\x0b\xb8\xf9I1\xc0!:M\x7f\xa2?1\xc0v)\xdd@\xd9\xe7/\xc0\xa4\x11\x06\x9c\xa2</\xc0\xc5R\x9cQ|\x8a/\xc0\xe8\xe3+\xf7\x80t/\xc0\xdc\xa0\xd5\xcanH1\xc0\xf6\xed\xday\xb4\xd1/\xc0\xe0\xf3[\x94k\x150\xc0\x9e\x15\xf9\x9b\xa4\xe8/\xc0|K>\x07\xd1\xd9/\xc0\xf5<"\xad*\xd1/\xc0IE\x9b6\xae@0\xc0!d\x1f\x8d\xd9[0\xc0\xa4\xd9-<\xfb)0\xc0\x9b/\x85\x02640\xc0\x1b\xa4\x0e{/C0\xc0\xdfT\xe2G\xacW0\xc0\xd4\x94\xb1\xb2\'\x150\xc0\xd3Sj\x90\xb2^0\xc0V\xae\xaa\x1b\xc5\x083\xc0\xb6\xa8\xe9A\xd1\xb3/\xc0\x0e]`\xbf\x8a\xa0/\xc0\xcb\xc5\x93\x89\xfa\xf31\xc0vax\xed\xa1\xa31\xc0E\xfaBN\x88\xfc/\xc0Grf\x05\xf6\xf1/\xc0iWQp\xf3\x000\xc08*\x830MK0\xc0\xde\xc1\xb2n\x19\xd4.\xc0\xaai9\xf0\x0bV/\xc0\x8e\x89\x07L\x1fa/\xc00\xb9/\x1d\xcf\r1\xc0\x1dW\x186?\xc7/\xc0\xacr&\x00\x18D-\xc0\xdc\x87?~oF1\xc0\x7f\x9e\xdc\xd4"G1\xc0j\xfa\xb0,\xe1\xaa,\xc0\xf7\xe5439\xc10\xc0\x1a\xda1\xa7\x97Y0\xc0D\t\xf0]A\xf91\xc0$\xc7\xb3\niJ1\xc0\x1c\xe6~\xb2\xfc\xc12\xc0\x87*\x9a+ym/\xc0\xab\x1e\xc8\xe7#\xb6/\xc0\xa1b-\x18\x1a\x8e/\xc0\x9e\xec9+\xd3\x151\xc0\xa8\x17a\xc1o01\xc0\x95\x8d\x1f\xb4\xbeY1\xc0\x00\xc1p\r\x8a\xd91\xc0\x87\x80\xe7R\x17)0\xc0>j\xd7\xa2x\xd02\xc0\x98\x82\xf3\xb3~;/\xc03\x93\xf8\xe9\xd3\xbe1\xc0\xbb\x1d\x97\x886\xcf/\xc0\x17)\x91\xf4\x06\xca0\xc0\x0f])\x91\x9c\x070\xc0\x0f#\x01\x1d\xe6R1\xc0\x18W\xaf~\xa0\xbf1\xc0G\xfbCW\x95\xb0/\xc0\t\x82\xfc\xc2UB0\xc0U\xe2S\x92\x8e80\xc05\xd5\xed\xb4\xd9X0\xc0\xcf\xc6\x9amh40\xc0K\x98|h)\xd21\xc0O9\x993x\xa01\xc0\x8c\xa2\xeb\x93^c2\xc04E\xf5\x98!\xad.\xc0/\xc5jcN\x1c/\xc0\xde\x8e\xa0\x08\xdf\x9c/\xc0\x98\x9e\xb3\xecR\xe31\xc0q:i\x1a\xef\xb60\xc0n[=\xa8\xc130\xc0\x8c\xed\xf0\x0b\x08\xfa1\xc0]\xad\xd3\'\xd4\xc90\xc0\x0f\xd2\xf3\x90W\xe0/\xc0\xce\xf3\xb3r\xca\xdb0\xc0\x9b\xf8r5=\xeb/\xc0\xd0\x01\xab\xe4\xc0\xfb1\xc0\x1e\xbe\xbe\xbe\x0f\x042\xc0\xf6\xea\xff\xed8{1\xc0\x8f\x9d$\xe5|\xb5/\xc0\xcdM\x04\xaa\x15F1\xc0\xd1\x8c\xf3\x18\x12J,\xc0\xc0\x98LF\xaf\x0c3\xc0'
p16
tp17
bg3
(g4
(I0
tp18
g6
tp19
Rp20
(I1
(I508
tp21
g13
I00
S'\x7ft\xc2\xd2%\xf9S@\xda\xa4\xf7\xae8|S@\xd8\xf9\xa3\xd4\xad\xeaS@\x95\xae\xd2a"\xeaS@\nQ\xa6\xc5\x80\xe9S@4\xc8\x98[\x90\x7fS@\'\xc2\xf9\xf8\x8d|S@mB\x8e\xa1\xe9\xebS@\x95\xa1\xc2;\xdccS@\xb4\xc2o\xe8D\xffS@\x91\xd4i/\xdfeS@\xae&8{~YS@\xd1\x8c6\xe2\xd7\xfeS@K\xeb\x99nJeS@o\xd4R\x17\x1e\xdcS@\x88\x90]\x01h\\S@&\xe5\x13\x87\x87\xefS@=_[\xec\x06[S@\xc1\xa5\x8fq\x06\xfbS@/\xe7\xc2\xfen\xfeS@\xb7K\x851\x0bZS@*\xb5\xf2\xa6O\xfeS@\n\x80\xd8\x02\x9dYS@\x7fw\xaa"\xb4^S@\xa3nl\xb2\x16_S@\x92\xe7gx,`S@\xb5\x8d\xfe\xe9\xfeWS@e8\x19\xa5\xe3YS@(;q\x9cS\xfbS@\x81\x19\xa6\xe0DVS@?\xfe\x95\xd8.VS@q\xa3\x84\xcdETS@\xab\xec\x92\xc4\x1eVS@W\x1e\xeaRK\xf0S@i\x81}\xf79\xe9S@\xabE\xfdM2VS@\xb5 S*\x96US@P,\xcac\xc2[S@\xf5{\xf1\xf1%\xfaS@\x84Otn\xae\xf9S@\xf7\x8a\x8a\xd6Q\xf9S@\x8f\xd0C\xcc\xfc\xa4S@\\e\xee\x19\x7f\xf9S@\xef\xf3\xff\x94\\aS@M\xe3\xaehGaS@\'\xe2\xeb\xb5[\xf1S@\xfb\x84q\xc1~\xb3S@\xa2q\x1b\x1a\xd7\xe5S@\xeb\xe5\xdd\xbb"\xd9S@0a\x81\x8f\x16fS@\x1e\xbf\x00v\xddfS@*N%\xa7\x99\xafS@\xb5F\x0e\x9e&{S@\x15\x0e\xb8\xac/\xf2S@\xc9\x08\xa9e\x83\xf5S@B[\x1a\\6\xeeS@\x91ek8\xca\x7fS@\x92\'3\xa8v\xf0S@\x19\x19\x82_\xd3eS@\xc4\x00\x0fc\r\xfbS@\x88|\xe9\x85\x9b\\S@\xa2\xd1\xb3\x06\x7f\xf9S@\x141,\xe26\xd7S@t\xc9\xde\x1a\xb1\xf9S@\x1cH\xd0a\r\xfeS@lm\x1bR\xb7\xf8S@/\x86\xf8\x83\xd7\xf8S@\x8a\xbb\x9b\x87s\xe9S@\xc98\xdd\xecx\xf8S@\xd2RK\x11\xcf\xd1S@\xab\xc1zz\x12\xf8S@\x88\x94u\x8dEdS@\x01\xe2n\xd5\xa4zS@C\x96\xce\xae\xf9\xfeS@Qof\x14\xf0\xf5S@jl\xa1\t\xf9\xf5S@\x84\xbe\xfd\xcb\xbcdS@*\xab\x19\xedB\xf3S@\x8c\xca\x1al\nvS@o\x89\xaa/S\xd2S@X3\xd8\xb0F\xf1S@\xd1\xc7B\x8bB\x00T@\xd5c\x1b\xa8\x97\xcdS@!iy\xeb\xed\x9aS@\x9b;\x9aX\xc8XS@V\x8aM|\xc8\x90S@0i\x19\xb2\xe6\xeeS@]7\x1e\xa1(aS@N;Q\x7f\xfa\x00T@"\xcfg\xb1\xa3eS@#\r\xb1\xf3}gS@\xd6Llj#WS@\xc3_\xd3\xbc\xc2\xf6S@\x88\xfe\xbd\xac\xa2\xf1S@\xed\x83\xf7\xc9\x1e\xa5S@"\xb8\xe8\xf1T\xf1S@\xff\x9b@\x0ez\xf1S@Jgk\xe9o\x81S@<\xef\xdb\xa3#\xf6S@fJ%\xab\x1a\xf1S@f\x19Vm\x19\xd5S@w\xa8\xe8y\x8b\xf0S@x\x12\xd3<\x81\xb3S@\\\xbd8\x81\x99YS@\xd7\xb06\xba\x1biS@\xc18\xecY*\xf0S@D\xd0(w\xad^S@\x8b\xcaL=\xbd\xecS@\x89\xf6\xa0:1vS@u\xc9\x8e\xf8\r_S@\x9c,\xd0Y\xb5{S@\x03\x97I\xf5H\xebS@\x16\xe9\x02HCaS@\x8f\x1c\x07\xe9\x18[S@\x87]\x11\r\xec\x85S@%\x9e\xd6)&\xeaS@\xe4=\xd3\xf8\x94\xe8S@\xfb\xae\x19t!dS@.#\x04\x03\xc6XS@\x00\x9a\xc7\xb6\x98\xe9S@ttN\xcd\x05\x11T@\x8d\x13I\xf7\xdc}S@$}*\xca<\xe9S@\x1f\xad\xd2{T`S@\x88\xdb\x85\x17+\xefS@x\x7f@\x86\xd4\xafS@\xea\xf8\x8b*\x91\xe5S@\xde\x9eB\x89\x8e`S@34\x0f\xd1\xaa\xe7S@\xb3vn\xbf\x8a|S@z`\xde\xc0ZXS@\xa7\x05\xa6}K\xc0S@\xe6\x08Q\xb6YxS@\x18\xc9\xff\x80\xca~S@\xbb\xd6\xcd\xbd[`S@\xdf#N\xc9\x1a\x8eS@\x82\x0f\xfa\x98\x87\xbdS@\xde\xc2\xb0o\xfd[S@q9\x0c\xc0W\xbeS@\x1a\x92G\xaf\xc4\xbbS@\x8cP\xfb:\xa2\xafS@\xe0\x17#\xedr\x80S@\xa9\x9a\xdd\xe2\xf7\xafS@xp:g\xe0\xefS@\xa0\xe05\x14\x19\x86S@\xa8\xff\xa6\\\x05\x84S@\x14 N4\xa4\x84S@\xdb\x1a/@P\x84S@\x14Tb <\x81S@>\x16\xa1\xfc\xe8\xd1S@\xbe\xcb\xe2\xb3\\\xd2S@\x1b\x98\xa5q"\xc6S@\xcbG\xe4\xedc\xc9S@\xcb[\xb9\xec9yS@!7\xed\x88;gS@\x8f\x83\x03\xec\xcdvS@\xd6\xeb\xd1;\x01gS@\xda\x04\xb7\x1ftgS@#C\xcb\x8f\xe2cS@\xae\xff\xb9\x9f\xd2\xd8S@|Q\xad:\xc9\xfcS@\xb0s\x12\x7f\xbd\x00T@\xd8\xcf\xd2\xdeq\x8bS@\xd6\xb5m\xbe0\xb2S@\xc6^\x99\\V_S@\x05\xab\xd3\xb4\xc5XS@P\xba6\xd2\xe1VS@h\x86\xf2\xc7UXS@\x1e\x07E\xea\x0cXS@d6Jz\xa5VS@P\xfc\xed\xdc\xaaWS@\x07\x19pl4VS@d\x9b&rA\x88S@\xecQm\x7f{\xe5S@\xa1\xc8i\x99v\x83S@q\x0f\xe1\xc5\x86aS@\x8a\x04\xc2\xac\xa4\xf8S@\x01\xccv\xcdt\xe8S@#\x96\xfd\xb4=\xe6S@z\xf0\x07\x80\xe0\xe9S@\xfenI\xf1K\xebS@\xd7\x13\xfc\xf7)\xecS@\xa7Cb8\xf4\xebS@c\x08%\x8e\xed\xeaS@\x00\n\xbd\xf9\xdf\xeaS@_\xb07\x8fm\xedS@\x9eeI<\x89\xefS@+\xb0\x00\xd7o\xefS@\x84vA\xb5\x7f\xf1S@\x95\xe4\xbeA\x9b\xf1S@\xe5<\x91Zs\x86S@ej\x1a\xc8.\xf2S@\xbb\x8b:9\xf3\xf5S@0\x12\x0eS\xa8\xf6S@\xd5\x97\x96\x96\x14\xf8S@\xdd\xcf|\xc3\xd0\xf6S@\x92]\x054x\xf8S@\xebvt\x8f-\xf8S@\x97\x1b\xad\xde\x8f\xf9S@\xeaG\xcf&\xff\xf8S@\xe9L\x0e\xdd\xbd\xf9S@\xe0\xaa58H\xfbS@\xfaj\x8eK\x93\x02T@j\xb8Y\x96u\xf2S@;O\x0b.!\xa5S@\xdf\xe0\x0c\xb3\xde\x10T@\xfe\x08\xef>\xcc\xe5S@\xb4\xd4\xaf\x8f$\xf1S@\xa1\x05\xf0m\xab\xd8S@\xdc\x0b`>\x9f\xeaS@q\xadtx\xf3\xd9S@\xe3\xd2`\x16<\xe9S@\xc6\xe6\x13\xc4\xf6\xd4S@\xeb\xe6\x9b\xaf\xc3\xd8S@\x0e\xabJ$\xcdYS@|@7\xf7\xa0YS@\x11\xc3vgk\xe7S@|\x99\x04\xeeF\xd2S@4\xc0\xeb\xa51\xe2S@\xbf\xba\xfc\xa6~\xceS@=\r>\xd6w\xfeS@\x96\x97\x85wq\xe7S@\xe7` \x19\x13\xfeS@\xe4\x0f\x1b"|\xf0S@H\x0b\xe1a\xb1\xebS@\xa5u\xc3\x1e\xf2\xedS@\xa7\xf0\xe2"D\xebS@\xfdlA\x85.\xe9S@\r\xce(\xac\xd0\xeeS@\xbe \xc2\x05G\xf9S@\xff?\x93\x85\xca\xd1S@\xd5\x80w\x83K\xebS@\xc5\xf3\xab\xcb\x84\xf1S@\xe4*!Ks\x8bS@\xe64f\xa9C\x8bS@\x85\xb4\xc8\xda\xa5\xf1S@\x12\xfd"\x81\xc2\xfeS@\x1e\xe2\x88K4\x81S@\xb2\x87p\x0e<\xf0S@\xfd\xb0\xfd-K\x7fS@\xb1\x84h!\xd8\x13T@\x12\x86\x9e\xf1\x06\xeaS@V\xb7\xbcz\xbf\xeaS@kR\xd6\x178\xadS@\x93g.\xea\xbf\xe9S@ppD\xef\xf3\xf6S@\x067[\xe9W\xf1S@c\n\xf4\xac\xcf\xeaS@\xa8\'\x0f\x02a\xf1S@\xe7\xf9\x0cF\xcd\xefS@\xfcYQj\xbafS@\xf8t]8\xc7\xefS@(Y7\\\xa9\x99S@\xff,>!\xf9\xf1S@O`C\xb8\x90eS@\xd8e\xb8P\x06\xf5S@\xb1\xe1\x8b\x8d<vS@"\xd6\xa3\xed^iS@\xa4\x0cD0C\x11T@\xfb\x17\\%\x1fiS@\xed58Z\x82zS@[\xddQ4\x13\xc7S@h\xbd\xdd\xb7\'\x8dS@#\x06\x80G\x15{S@\x9d\xb8\xfcS2\xf6S@kgCdRgS@\xdd\x18\x17Y\xb9\xf6S@\xc0\xb94\xe9\xf8\xf6S@\x896[\xa3\x12gS@\xda\x9fm\x15.YS@\xd8{\xdd$bfS@\xf4\x19\xea \x08fS@J\xef\xf1 iXS@\xaa\xf0\r"~\xf8S@\x93\xc0\x02\xabPeS@\x11\x8e\r\xdd\xbc\xf0S@x\x83\x91\xd2A\xe6S@\xdc,\xb3\xf1\xe0\xf8S@\x03l\xbd\x1f\x14\xf3S@\x99\xbc\'\x96\x04\xe6S@U\x7f\xd5&\xff\xf8S@\xca\x1b\xcc\xdbx[S@q2\xc9M$\xfaS@`\xac\xd1)\xd9\xe7S@\xa5\x89\xef\x8b\xb2\xfcS@\xa7\xc0TQ\xd7XS@\x97J <\xd2\xf9S@If\x92\xbd-\x97S@v\xaa\x8e9\xb0\xfaS@;(\x1a\xca(XS@\x8cr\xb7\x9f\xfa\xfcS@\xcb\x1bt\xdd\xcc_S@\x0f(\x133\xd8_S@\x19[\xbbl\xb7XS@\xfbCU\x0cg\xfbS@\x96\xf9>o\x99VS@{UT\xcfeVS@*\xf7f\x89\xf2VS@-\x9d\x9f\x16;\xfeS@\x8d\xef\xebr\xf2\xfaS@+\xf2\xc8\x1e\xf7\xfaS@0\x0f\xe1\x13t`S@P\xe3\xdd\xf2^\xffS@uX2\n\xeb\x9eS@\xf0\x90`\xea\x11\x00T@z}\xd1\xe7Q\x00T@c\xc1\xfa\xe1\xa0\xfdS@\x00(+\x8c\xfc\x00T@.\x1c\xe8\x17@aS@\x0c\x92\x8bZo\xc0S@\xa6|9`=VS@@\x98\xba\xd2\xefVS@q\x19\xd9\xab\xd3aS@\x82 Ag\x0f\xf6S@d\xf7\xba\xa1\xc6\xfeS@#\xe2\xd0\x1e\x9aXS@(E\x957;YS@\x82lz\xeeW\xf3S@\xaf\xb0\x03\x9alfS@@1n\xaf\xdb\x13T@5\xf7\xafK#YS@\xbd\xf7\xba\xd8\x02YS@D\x0e\xc8\xb4B\xe7S@\xb5C\xf2+T\xe1S@\xb6\xdf1\xdb\x7f\xe9S@\x13\xaaw\x0c\x8b~S@\xe5\x07\x83#3yS@r-\x044D\x00T@\x84:\xdd\xe7+\xebS@@\xa1xH\x06\xffS@\xc4\xa5\xba\x1d#iS@\x1f\xbag\x12\xa1\xdbS@\xeeAd\xd7{hS@J\xfcl\xb8w\xf3S@\xc9\xfa\x02&\'\xfbS@,\xb7\xc6\x10o\xa1S@\x91\xe2\xc0\xd3x\xf9S@\xab\x98%\xed\xd3\xd0S@\xb2\xc1)A\x81fS@\x1c\xc9\x93\xc7\xd4fS@g\x18\xf6l\x91\xf1S@#\xa9\xe8\\\xc5\xf1S@\xe0\xd5o\xca\xd5\xf6S@\xa1Q\xb7&\xa6\xd9S@\xf2\xc3\x98\xd8\xb1\xf6S@\xfe\xad\xeb\xfa\xa2dS@a o\xfcU\xcfS@\xc0\xaaP\x94EaS@\x01\xd8\x1f\xa4\xa2cS@\x89\xd8\xa5T\x8e\xd9S@\x19u\x9a\xe6\xb9\xf1S@V%\xb3\xb92`S@\x1d"\xe8\x0f\xc0\xc0S@-\xb2\x01f7\xf6S@\xec!\x8eKC\xccS@\xd2\xc0|\xf5\xed\xc0S@\xea%\xe8\xd4\xdf\xf7S@\x1e\x9e\xfc\xaf\xf7\xb0S@\x0ey1y[eS@>\x03Icc\xdaS@\xc6\xfa\xbf\x04\xc8\xf0S@\x05\xfa\xc2\xcaW\xebS@{\x95\xfe\x1d\x1c\xdcS@N\x9b(\xf6Y\xebS@V\xda\x81K%\x83S@6\xe4\xec\x17\xc8dS@:\xbc\x99\x10\x91\xe8S@#\xd6);6\x81S@Ogp\xa2\x08\xe6S@m\xadT\xf0z\xd2S@=\xf6y($\xe7S@\xc1\xf3\xbc\x88<|S@\xe2\xd4\xa67\xd2\xbcS@\x0f\t\xbfJ\xe4\x81S@\xc6g\xcf\x8f0\xe6S@f\x96k\xbar\x7fS@\\G\xcbf\xacZS@`w\xf5;\xc6\x14T@\x17\xe4\xc2\x9f\x9b\xd1S@\xbfj\x17\xf6\xde\xedS@J\x93\xd4\xd9\xe4\x13T@\xaa\x86\x1cd\x87\x00T@\x94)ZK\xfc\xdbS@g\xb5\x90\x8d\xa3\xdbS@\xa6\xe8\xd1\xc0\xce\xdbS@M\xb5h)\x0e\xdcS@#\x95\x08-\x17\xdbS@\xbe\x94B\x95\xab\xd2S@\xc9\n\xeb\xd6n\xcfS@\xfcke\xdbn\xcbS@\xe8!Jd\x10\xc8S@\x19\xf1w\x98\xa0\xe4S@\xf3,\x80\xd3\x8c\xd7S@Q\x1a(\x8c\xe7\xd1S@\xf3-\xe4\xa7\'\xe9S@i\xa9\x19\xb5\xc6ZS@i\x0b^\x1a\x95\xe9S@\xa8#\x98i\xb1XS@\x1c\x16z\x81\xf7\xe7S@\x86\x9f\xaf\xc22`S@\x83`\xf3\x98:aS@N\xc8sS\xa3aS@O\'\x90`m\xc6S@\xef\xa9\xa4\xd6\xac\xefS@sN\xb3\xd7\x0c[S@\xf8\xaf/\xda\xf0VS@e\x1d\x00B;WS@\xd4\xc5\xc5\xf8\x1eYS@\xe8\x03\xd7^=\xe8S@\x97\xcc\xe6WI\xbeS@&\xbe\xf6jQ\x90S@\xb0o(Fo\xeaS@I\xcf\x9c\xb2\t]S@\t\x1d\xe2\xd2\xb7\xbcS@\xf9\xcf\xc7`#\xebS@v\xb3v7\x93\xbcS@M\xef\x10l\xfe\xa0S@Y"(\xc1\xd0\x9fS@\xf09/+\x9bzS@>\x9a/\xaf\x95XS@\x1e&0\xf3\x16gS@R/H\xea\xddfS@\xcb\x0b>VI\xb1S@5m\xdam\xe1fS@\xf4J\x82\xc6\xb3fS@FD\xb7\xb9(\xedS@U\x14\x1b\xdb\xbc\xf4S@K\xe0\xa7\xb64\xecS@\xa9\xc0\xfd\xac\xea\xebS@\x19S-\x95\x19iS@c\xb9\x89B\xcd\xf6S@\xabTZ\x05\x0c\x01T@+\x88\xb6\xa1|\xf5S@\xf8\xa6}\x9e,\xf7S@\x05\\\xe0^y\xeeS@o\x90vO\xdb\xffS@jXq\xc6\xdd\xffS@?"\x11\xba\xa3\xf1S@s\x9f\x08\x14\xbe\xfeS@\xba\xeae\xdf\xfb\xfeS@\x14\xf7f\xcc~\xffS@\xfc\x8a[\xd2\xa3\xf1S@fKQ_\xbc\xfeS@6\xda\xca\x1f\xc2\x89S@O5\x9a\x0f-\xfaS@\x10\xbc\xd0\xd9*\xedS@$m\xe8\x94\x89\xa0S@x\xa2_}\xfc\x97S@\x83\xf3\xecz*\xfaS@\xdb\xda\xce\xa9S\xf3S@\x0b\x872R5\x12T@\x1e\xff\xd4\x8f0\xe6S@\x99\xa9\x15S\'\xf2S@\xb5\xeb\xbbRO\xcfS@<\xf50\xa5\xf2\xcfS@\xaa\x0bM\x06\xbc\xd9S@,\xae\xcd\xbb\xdf\x13T@\xfe\x7f\xb7\xe5\x8b\xbaS@\xb0\x8c_\xa1\xd3hS@T\xb4\xd1<5hS@Bi}8\x82\xb2S@\xa905|\x87\xe8S@/\xe3\xea6O\xe7S@\x1a\xf1s\xa9\xd5\xbdS@_\xe4\x0e\xc9XgS@\xee\xb1\xf3\x8fz\x7fS@*r\xd2\xb0\xff\xe8S@Do\xbc\xfe\x15\xebS@[\x12\x06\x87\xb8\xeaS@d(\xbe\x88\x1deS@\xe4\xca$C\xeceS@\xceA\x7f#\x02gS@\xe9\xc4\xf5d5[S@\x85j\xac\xe0\x9d\xf1S@\x97b\xdb\x19\x06\x83S@\x1d\x94\xc1C\xad\xf2S@\xca\x19\x15\xd1\xd2_S@\xd5\xb5\xcd\xab\xd9\xf6S@\xcd\xd2\xa6\xf7\x7fXS@7P\xc2\x93\x99\xf9S@e\xd9\xc7G\xe2dS@]?\xeb\xa2paS@\xed\xfb\xb9S)\xfaS@\xa2\x19\x10mt\xfeS@\xdf\x8c6\xc3^\xfeS@au\xa1x\x7f\xffS@\xd4\x8cD\x91:\xffS@\x18y\x02\x05\xfa\xbcS@^l\xa5\xcdJeS@<\x0fGh\x7f\x89S@\x1f\xd5s4O\xccS@\\\xb0\xd2\x7fE\xdcS@UQ8?\xe6\xd1S@\x16\x08:\x10\xe8\xc0S@\xe8,\xc1\xf3\x10\xe9S@\xcd\xd3\xf6(\xbb\xfeS@f\x84\xd4\xd4\xe7\xbcS@YK\xe9\x1d\xbb\xf0S@R\xd6\x84\x91\xbf\xf6S@\xb1\xfa\xb4\xbd\xbbXS@XO\x05\x1fd\xedS@\xe8a\xe8\xdce\x9eS@a4y\t\xc8\x9eS@C~\xea\xa0\xe4fS@\xd1\xdcE\x9c\x9f\xeeS@\xca\x03\x9d\xd3"iS@\xd2\xf5l\xb7\x0e\xafS@\xeb\xa9\x115\x13{S@'
p22
tp23
btp24
a(g3
(g4
(I0
tp25
g6
tp26
Rp27
(I1
(I508
tp28
g13
I00
S'\x11\xd8\xbeek\xe5/\xc0\xe0\xad\xce\xf9Nc3\xc0\xe5\x06\x99\xd9\xc3q/\xc0\xa57\x92_X}/\xc0\x87\xb2\x07L\x16\x110\xc0\xed\x0b\xdc=\xa9s3\xc0\x8a\x01\xcd2\xd8g3\xc0@\x1d^\x82s\x80/\xc0\xb8}n\x1bG\x001\xc0\xd0\xf6\xe5\x01\x0e30\xc0\xc5\xd0\x04i\xbe\x911\xc0\xe6\xd9X3\xf1\xb10\xc0:\xfaU\xe7\xff50\xc0\xab\x93\x7f\x16*\xa81\xc07\xfa\xf2\xe6\xd3\xd60\xc0/\xde\xd5\xcf\x08\xba0\xc0\xa2\x9d\x05\xce\xed"0\xc0\x93\x08\xe4\xb7>\xb00\xc0\x9f\x00\x06\xecf}/\xc0\x05\x9e\xa4\xccZB0\xc0\xa3\xb8-\xbf\x98\xbb0\xc0\xd6\xd2dZ8L0\xc0C,\xfa\xcc\x98\xb70\xc0\x87\xe0-\xfb\xb1b1\xc0\\\x95\xcbC\x0f\xbb1\xc0~\xf9\x80\xe4\xcc\xc81\xc0\x94p\xe0n\xa6\xd10\xc0\xae\xfcr\x15t\xba0\xc0>%\xaeP1\xe0/\xc0N\xef\xd8R\x8a\xc60\xc0N\xef\xd8R\x8a\xc60\xc0x\'o\x1d\xc3\x9c0\xc0B\x05\x04~W\xdd0\xc0\x1b\xb0\x1a\xfd\xd6!0\xc0\xcc\xaa\xcfU2\x060\xc0\xf5\t\xfbf\x9d\xd80\xc0\xd7g!\xda\x10\xfe0\xc0\xc8\xd1!xi\xd10\xc0\xec]\xb4x\x9b\xe7/\xc0\xb7\x8d\xc8~\n\xcf/\xc0s\xaf4gi\xd8/\xc0\x9d\x97` \x94\xf81\xc0p\xcc\x82\xa2*\xc0/\xc0\x7f\xa1\x89*\x8e\xd83\xc0\xe3\xe2\xedi\x9e\xdb3\xc0<^\xea\x92\x83\x0b0\xc0\x01\x98\xdf\xb2\xf1\xba,\xc0\x81W\x1a+%\xf7.\xc0E\xa7\xa4\';\xe50\xc0&\xf8O>\xdc=1\xc0\x8d\xaa\xff\x1a\xa4S1\xc0\x01\x1e\xffc:\x1a2\xc0\x1e^<\xbe\xae@3\xc0\x89\'\x88\xf7\x02\x190\xc0\x05$qr\xa3\xd0/\xc0\xf6a\xa81\x11(0\xc0\x92\r\t\xeb\x11m3\xc0\x8e\xd0\xb6\xb7\x86\x89/\xc0l\xc8\x8f|\xdeJ1\xc0i>\xd6\xcf\xf2\xee/\xc0\xa0_r\x16\xf9\xb20\xc0\xe6\x07:`\n\xb0/\xc0a\xf0\x0c\x068\x9f.\xc06\xd3GZ\x15\xd0/\xc0\xa1\x15\x83\x1b\xf7Y0\xc0\t\xf2pu\x81\xa8/\xc0\xbf\xc9*\xf4)\xbe/\xc0\xff\x0f!\x8b\x10\x110\xc0*\x0f\x9d6\xf9\xf9/\xc0g\xab\x93%\xc091\xc0-\x12\xc9\'\xb9\xf7/\xc0\x9d\x01#\x01\xbbc1\xc0\x89\xf2:\xe8n\x1e3\xc0\x1f3fx\x8d90\xc0\xc5\xe7\x81\x8c\x9e\xc2/\xc0\xbcz}j\x85\xca/\xc0\x16\xf3\xa2\xc6\x89`1\xc0\xa6\x8a\xbbwNP/\xc0\x9c\xf6\xa3\x04\x1d\xf82\xc0\x1c@j\xdanD1\xc0\x88\x94g\x89\xcb\xf7.\xc0\x1da\x80\xc5\n)0\xc0m<&f\x16b1\xc0X\t\x18`\xb2v1\xc0\x9e\xa6"`$\xc71\xc0\xd7Pj\xe4\xf1\x1a3\xc0\x80\xffn\x0e\xfb\xf4.\xc0\xa7G\xb3h9\xa93\xc0\x80\x852+#\x130\xc0V\xfbA\xf2\xbb\x151\xc0\xaa\x89?\xd7WN1\xc0\x96Y\xe3p\x04\xd50\xc0z\xc5\x14\x18{\xcf0\xc0_\x9ak\x08\x06\x0e0\xc0\xd9\x91}\xfa)_2\xc0+\xfe3T\xda\x0b0\xc0\xec\n\xddk0\x140\xc0h\xdd\x85\xa3\xbeV3\xc07@E\x83\x05\xdf0\xc0\xb9&\x81>\xbf\x140\xc0\xc6\xbf\xd4\xa9\x1b\xaa/\xc0\xfe\x92\xdc\x8eD!0\xc0\x01\x98\xdf\xb2\xf1\xba,\xc0\xa9\x03\xd8\xf6\xa9\xb70\xc0\xe9\xb1\xaec\x80K1\xc0R\x97\x01\xfa\xac!0\xc0\x8apo\x9d\xeea1\xc0G\xc3k\x84\xfa\x88/\xc0\xcb\xff\xf8\xd6\xe3\xf92\xc0x\xbc\x95\x18\xc7\xba1\xc0\x8a\x01\xa5Qw\xd02\xc0-\'\x83\xd1~;/\xc0O\\Nji\xef3\xc0\x18\x9e\xd9\xe3E\xde1\xc0goq\x90\xdb"3\xc0f\x85\xcf)g~/\xc0N\xc9\xe5\x12\xd2\x1c0\xc0\x81\x1b\xceC\xd5\xa53\xc0c\xc2x1\xf7\xd10\xc0\x9b`\x8eK\x11|/\xc0\xb2:\xe9e\xe4B0\xc0V\xdf\x96w\xe4p3\xc0O\xbf;\xd0R\x160\xc0\x0c \xf7.\xdc\xc81\xc0\xb9\x91\xce\x85\x80\xf30\xc0\x91ZZU_\x192\xc0\xb3\x11\nV\x12\xdb.\xc0\xa7-\xa7vw\xca1\xc0\x8a\x80\xa6%\xfec/\xc0\xf4\xaa\x01\x14\xb7g3\xc0\x8a<Je\xc8\xb80\xc0\xe9G\xb6]&\xb61\xc0\xee\x88#\xb7\xae\x173\xc0\xccj\xc3h\x1e\xea2\xc0\xc18\xb2\xbbm\xbd1\xc0\xder\xd3a\xdf\x831\xc02\nhK\xc2\xf91\xc0\xfe\rP\x05!\xd60\xc0\xe8(\x15b!\xe71\xc0\xcdh\x91\x89k;1\xc0\xf87\x95\x19r02\xc0Mqj\x87\xeeW1\xc0s\xe1u\xf8\xdbZ,\xc0\xba\xa8n[\xf6\xe4/\xc0\xe5\x85\xf3M\x0c23\xc0\x88L\x918a\xbc2\xc0|=\x1b,\xd1D3\xc0\x0e\x87t\xdd\xdeG3\xc0\x85\x15\xa7\xa9\xc3?3\xc0;\xa0\xa5&BQ1\xc0\xfd\x93\xd05\xeaB1\xc0y\xd4^\xb4\xda\xa0-\xc0M~\xbb\xde#t.\xc0\x83\x8d\x8e\xfb\xcd\x823\xc0\xe7\xb4VDNO1\xc0d\xfc\x8c!\xafs3\xc0\x8a\xc2\xab\x11XS1\xc0\xe5>OL\xcan1\xc0g\xdb\x02\xd5\x05\x041\xc0\xc3c\xbc\xbd<\xe40\xc0\xc2|j\x89\xb3\x9f/\xc0o(\x8a\xf7\xebx0\xc0Un\x11\xa5\x1d%3\xc0Q\xb5(W\xc1}-\xc0F\xba\x88\xadi\xa91\xc0lz`\x19\x0c\xd30\xc0@r\x05\xa8\xc9\x9b0\xc0\x94?\xc6\xc7\xf0\xc90\xc0\xf0"\x06n\xc8\xd10\xc0\xf9/\x9b \xed\xa70\xc0\xc3\xdaVI\xfd\xd20\xc0\xb8\xa6\xfe\xbc\xd0\xd20\xc0\xfde\xa3_m>3\xc0o\xf1\xeah\xc470\xc0\xca4!\xa8\xf6\xca2\xc0e\x08\xbd\x0bH\xa73\xc0\x87(\x10\xb7L\xf1/\xc0Dc!\xbc}\x160\xc0\x18Z\x12\xe8\x8a\x04/\xc0<\xf4\xae\xb8z\x87/\xc0\xd7|\x8b\x9c)b/\xc0\nPru\xbb\x89/\xc0\xb2\xbd\xc6\x90\xf7q/\xc0\x90\xc5\x07\xa6] /\xc0p\xfd\xad+p\x0f/\xc0#\xc0\xc5\x12a\xb9/\xc0\x0f\x7fF\x8d #0\xc0,\xf7\xdb\xfe\x11!0\xc0\xf8\xd3\xeb\xb7\xab\x130\xc0\x92\x1bX1\x1f\x0e0\xc0\x7fN\xf9\xef\xc8u1\xc0\xd8\xb5x;\x97\xcf.\xc0\xd9\x8f\xd5\x8b\x87\xc2/\xc0\xa1\xd4:\xa2\x1e\x90/\xc0\xaf\xd1>\x1e\xf8\xf8/\xc04\xad\xe1\n\x0b\x98/\xc0d\x18\xb83\xa2\xf9/\xc0B\xf9\x1ec[\xd0/\xc0\x98!\xc8\xb0\x05\xee/\xc0v|y:0\xc3/\xc0\xd22#\xd8k\xc2/\xc0b\x08:\x9a`r/\xc0\xfcr\x06\xa5\xf3_0\xc0\xf3e\xf3\xfa\x16\x130\xc0\x12G\xf3\xcc\x1b_2\xc0\x9a\x8f\x12Yw\x100\xc0\x94\xe3\xf9\xdb\x99m&\xc0\xc1\xa6\xf4<W\x140\xc0w\xaaxm\x1d\x91.\xc0\xb6En\xb1H\x7f/\xc0"G\x95A\xa0\xcf0\xc0\x04+\x03D(\x160\xc0\\`F\xda\xa6\xa9/\xc0ZmC-\xb6l-\xc07Gt.\xfa\x9f0\xc0\x92\x1b\xc5\xb4\xfe\xb70\xc0\t\xc4\x16\xbb\xb0\x8c0\xc0\xfd\x93\xd05\xeaB1\xc0fr\x17\xa2E\x94-\xc0i\xea\x98\xaa._1\xc0F\xf7RKvi0\xc0\xb3\xff\x1b;\xd4H0\xc0\xe5&\xd1T\xc8X0\xc0V\xc2\x18\xaf\xca$0\xc0\xaaH|\xc7\xcf\r/\xc0\xdd\xbe\xfab\x88\xb1/\xc0\xaf\xa1\xf0H\xa5\x11/\xc0\xb8.\xace(\x160\xc0S\x1c\xcd\xf5$\x80/\xc0\x01]\x99\x89\xaf\xf3/\xc0\xd5\xc2E\xa2i91\xc0\xcel\xb0x\xf07/\xc0\x02\x08\xae$x\x130\xc0Un\x11\xa5\x1d%3\xc0\xf1\xb7\n\x80\x14\x163\xc0\x94\xfa\x06\xbd\x07\x0f0\xc0\xa5*\'\xd6e/0\xc0\xe5\xf4\xd2J\xa3?3\xc0\xee-Y]\x8cu/\xc0\x87*8^f\'3\xc0\x12\xdd\x9d\x04B\xb2/\xc0\xcc\x88\xf6&\xf1\x9a/\xc0Zt-\xf7x\xce/\xc0\x11\x8e\x8b;sD,\xc0\xfb\x86\xd3\xe4]\xa1/\xc0\xc2\x93\xdd\xce\x14\xf9/\xc0\x85\x86\x84f`V/\xc0\xf3\xfa\xf9\xb8\xde\x0c0\xc0\xbb\x8d\xa5sd=/\xc0\xf3T\xddOg\xd90\xc0Yrb\x0c\xaa\x831\xc0RY*\xe2\xb5\xe10\xc0*\'\xd7\xfe\x0392\xc0\xa0D\xd3]\xa60/\xc0d%\xe2Q|\xa01\xc0\xd2a\xa7/\x0e\xe4/\xc0\xa81\x96vl\xf92\xc0Y\xae733I1\xc0\x8dM\x02\xc4S\xb9/\xc0\xf8\xcd\xcbtgJ1\xc0\xc8ri\xf5\xcc\x073\xc0\x9f\xcb&\xfc\xa4\xcb-\xc0F\xecK\xde\tp1\xc0CG\x1b\r0\x083\xc0\xef\x03}\xc53\xd9/\xc0\x05 d\xca\xdcV1\xc0\xc9Z\nG\xd1\xe8/\xc0\x94\xc67\xf3:\xea/\xc0s\xd9uy\xc6y1\xc0Y@\xc9\xee\x9a\xae0\xc0\xf3\xf5\x86\x9e\x91\x871\xc0\x92\x02\xb04\xb9\x8e1\xc0\x83\xab_\x93\x04\xd20\xc0\xc3\x1an\x84\xfb\xf6/\xc0\x97\xfd\xe3\x8a\xb6\x8d1\xc0\xd3\xb6_.,Z/\xc0\xfbjMV\xd1J0\xc0R|\xf2\x11\r\xd3/\xc0\xa2\xffA\x99\x13\n0\xc0\xa0D\x19\xf6XQ0\xc0\xe7\xf6(H \xc3/\xc0\xd2\xd5\xd9\xea\xeb\xc40\xc06\x993{\xdb\xf3/\xc0\x7fg=\xcc,\xab0\xc0\xdcZ\xbc\x84\xd9V0\xc0:Q\x94\xa4\xb8\x820\xc0\x1b \xc5\x91\xc3\xbf/\xc0\xe3`\x15-\x9c\xa01\xc0^\x03\xfe\xc6\x9c\xfb/\xc0\x83\xbc>\xc8\xfa\x9c0\xc0\x00\x94f\x7f\xd8E0\xc0\xb4F>\xb0\xad\xbd1\xc0\x03\xe4"\x19\xeb\xc11\xc0\x14\nuO.\xd80\xc0\x93\x8e`\xcfo\xdb/\xc0\xad\xd0\xd2\xf48\xcb0\xc0\xb8\xa6\xfe\xbc\xd0\xd20\xc0\xcf\xf69\x0f\x1a\xe00\xc08e9@\xbfD0\xc0M\x90\xb4*w{/\xc04\x96\x18d\x86l/\xc0\x00\x9el\xbe\xf353\xc0<\xb9\x94\xa5\xb1O0\xc0\x18\x90\x9f\x92\xfe\xd6,\xc0\x1dG\x06\xde\x1190\xc0\x8bj\x1c\x0b\xb3%0\xc0\x8a\xd9w\x86\xe5l/\xc0\x82\xd9\xa9\t\x02\x120\xc0f\xdd3\x0f\xb5\xd83\xc0\x13\xb5)I2\xe01\xc0\x10\xfc\xed\xf8\xb2\xc40\xc0/\xef\xf2\xab \xda0\xc0\x18\xcc)\xf3\x9a\xab3\xc0H\xfd\xc2\xf2\x85\xc1/\xc0\xfe\xf7\xb3(\x19.0\xc0\x01\x07\xe9\x104\xd50\xc0\xa0\x9a\x84/~\xde0\xc0p\xf8\x1f0-\xe2/\xc0\xf3\xf5\x86\x9e\x91\x871\xc0\x12\xdd\x9d\x04B\xb2/\xc0+\t\x9a\'\x8d\xba0\xc0\x9b\xcb\xca\xb1\xd9\xad0\xc0\xfb\x8fL\x9e\x9cW0\xc0np\xe5\xbdpu0\xc0\x85?\xe8\xe0\xc4\x900\xc0q\xf2\x13]\xa893\xc0\n\xf1\xb7\x96\x02!3\xc0\x93\xb5r\x87K$0\xc0\xf8\xc0\x02\x04\xdb\xb7/\xc0_\xee%\xc9\xb6:0\xc0\xf4\xe8\x9e\xf3\xe9I1\xc0G\x14\x1eo\xef\xce0\xc0\xaf5$%\xf5E1\xc0r\x92b\xf47\xc00\xc0\x15km\x15K\xed/\xc0\x96v\x06b\xbc\xe5,\xc0\r\xfc\x9b\xa3s\xee/\xc0T\x00\xa4\xee\xebB1\xc0\t\t/\x01\xb861\xc0\xda\xe6h@\xfe?1\xc0\x1d\x05v\xee\x05 0\xc0\xdb\x05h\xee\x17\x1a0\xc0(\x87K\x031\xc1/\xc0t\xe8@\xa04\xd00\xc0\xd1s\xec\x8c=\xfd/\xc0_5\xa0\x94\x9a\x1d1\xc0\xf0\xa6:\x96\xf2S/\xc0T\xa1\x8fT\x7f\xd73\xc0Yv\x8a\xc2\x81\x071\xc0\xd7\x0f\x98\x10\xd4\xdf0\xc0@\x16\x16\xa3q4/\xc0\xa1b\xfe\xfev\xc43\xc0\xa0\xec\xa3\xf8\xe8\xbf1\xc05Y\x19\x86<\xd6/\xc0\x07P\xa5\x7f\xee\x9c.\xc0\xb3:\x89\x96\x9b\xe51\xc0\x1c\x9c\xa2\xca\'\xe9/\xc0\xac\xa9\xfca\x15\x81,\xc0\x97\xfd\xe3\x8a\xb6\x8d1\xc0_Ek<{v1\xc0\xb9\x8c\xe1\xa7\x9d\x1c0\xc0\xcejY\xcdl\xcb.\xc0\xbfl`\x12\x89\xfc.\xc0\xeemk\xba\xc5`/\xc0\xb6\x0b%31\xb62\xc0bV++6_1\xc0\xaf\xa5j\x90\xc1\x8e/\xc06\xf5\x1f\xd7(@3\xc0\xe3c0/zP0\xc03\x01\x8f\x81V\x1d1\xc0\x94\xf7\\6\xbb*1\xc0M\x08\xa1\x8d\xbb\xcc2\xc0\x19JIz\xfa\xf91\xc0\'\x12G\xdb`\xb12\xc0@\x18\x13;\xaaJ0\xc0\xf9\x81\x95\xe5\xaf\xec2\xc0\xe1\x96u\x85a\xa70\xc0\x95\xc3\xe3\xf6\x86e/\xc0\xb0\x88"\xb8\xe2\x90/\xc0O\xfdU\xeb\r\xb0/\xc0\x14\xcekZ\x99\xb6/\xc0\xea\x9a%(\x9a90\xc0\x1d\x87\xd6\x88\x7f\xb40\xc0\xc5\xcf`\x0c\xef\xb80\xc0+\xcc\x0bz\x1f\xc00\xc0<\x90\n\xa6M\xd30\xc0u\'\x8f\xf1/\xc40\xc0O]\xe4\xc3\xc6\xa1/\xc0\x86\xf5\x8a\x05EB/\xc0\x8c\xbe\x99\x84\xb4\x9a.\xc0:\xb3G\xeb\xdc\xc5-\xc0)\x93\x8d\xbaGX0\xc0\x0b[\x01e\xdb\xe6,\xc0L\x12TI\xaeR1\xc0\xdb\xbb\x11+\x8c\xc40\xc0\x8f.\xab\x18]\xa30\xc0\xd4\x90]\x17\xea\x820\xc0\xe8\xb6v\xa4\xb4\xdb0\xc0\xa5^\x9eI\xb2\x110\xc0\xe1\xf6\xcaX\xb5\xc43\xc0T\xa1\x8fT\x7f\xd73\xc0\xe9\xa8\xea|t\xac3\xc0\xf9}|*\xac\x8c1\xc03\x05\x08\xf8\xf3\xdf0\xc0U^\xe6\xe1\xb0\xd91\xc0\xca\xba@\xecm\xde0\xc06\n&\xed\xae\xd20\xc0\x1723-\xfc\xdf0\xc0\xaeO\x0f<\x14)/\xc0\xbd\x8e5\n\x1b\xe61\xc0!\xe3\x97\x94\xd8q1\xc0.X\xb8\x92\xbf\x9f/\xc0T\\\xb7\xd4.\xd80\xc0r\x00\xc4\xe1\x90\x002\xc0\xefs\x82\xb1\x15\xbc/\xc0\x14\x001\x10J\t2\xc0*\x00\xef.\xed\xe5,\xc0\x8d\xe8ih5\xbd,\xc0[\xa0\xda\xad\xfeI3\xc0*\x1cSk]\x9f0\xc0:\xea\xd9\xac\x1ed1\xc0\xbc\xd5\x1b<\x8b^1\xc0\xe1\x1b\x10\x18\xf9\x8b,\xc0M\x0b\x80\xde\xf3J1\xc0Q\xc0\x1f\xa2.B1\xc0\xf6g\x9cg\x83\xdf/\xc0\x12\xad\xaen\xaf5/\xc0\xf1\xbd_\x95\xf9\x81/\xc0\xe2\x017\xf7[q/\xc0BJ~\x19\xabI1\xc0(\x87K\x031\xc1/\xc0\xb4g\xb0\xf5}\x0e0\xc0:\xd7r\xd9_\xd7/\xc0\x17\x19f\x8c\x16\xce/\xc0\xb4\x03!\x90\xa7\xc7/\xc0\x1e\xdcd\x94\xf180\xc0\x8d\x12\xe3\xac\x9dR0\xc0\xc4\x13\xe0\xef\xea 0\xc0F$3\xb1"-0\xc0\x9a\x9f-\xc3\x01=0\xc0?\x93~3\xbfO0\xc0\xdd\x83\xb5F\xa5\x100\xc0\x80\x0f\xa9m\xe3Y0\xc0Z\xcbi\xb0`\x083\xc0W\xf6\xc3\xd9\xa0\xa9/\xc0\xbd\xb3[\x96\xf7\x99/\xc0\x04\x1d"WA\xf11\xc0xu\xe9h9\x9b1\xc0?K\xff\xa4\x94\xf0/\xc0p\xf8\x1f0-\xe2/\xc0\xa05\xd8\'^\xf1/\xc0\xa5`\xfe\x14gL0\xc0\x8e-\xbd\xdca\xcb.\xc0+\xd0$@\x8cV/\xc0\x9eGT\xf2\x94`/\xc0t\xd4.y\x88\xcd0\xc0\xb8\xad\x8b\xd9s\xb7/\xc0\xf7z\xa7 pC-\xc0]8\x9fW[F1\xc0\xfc\xaf\x91\xf3\xaaF1\xc0\x00\xfcR>\x06\xad,\xc0\xd8YL\xe5*\xc00\xc0\x94y\xc9V\xcfV0\xc0\xb6\x0fW\x7f\x81\xf71\xc0{\xc7^\x12\x84K1\xc0<\xe9\x8c*\xdd\xc02\xc0\xa6\xafr\xcb\xc6q/\xc0b;q\xdc\xb5\xb2/\xc0\x84\x15\x02\xe4\xb3\x89/\xc0~.\xf8?\xd8\x161\xc0}ESB\xe221\xc0:\xe1\xae \t]1\xc0\xc0\xb8\xf3\xce\xe7\xda1\xc0\xd2b3I\xdb\x1e0\xc0\x00\x10%\\\xbc\xd02\xc0t0h~\xcc6/\xc0\xbf\x07\xb4d\x8e\xc01\xc02\x7f\x98\xa2\xa3\xbc/\xc0\xc7(\xe7\x11\x97\xc80\xc0j%s\xbb\xeb\x000\xc0`\x9b\x01\x94\xcbT1\xc02\xa81Y\x89\xc01\xc0\x8d\xe8\x1d\xc3\xa0\xab/\xc0\x19|\xad\xb1\xbf;0\xc0\x1a\x88\xbe\x04\xcb10\xc0\xcfg\xb0\x06\x9aO0\xc0\x80K<\xed\x82,0\xc0\xe6\x9f\xf9\xf1\xee\xc91\xc0\x06\xf9\x07\xe7\x01\xa51\xc0\x96\x0c\xa5:\x9e`2\xc0\x15\xb6\x1fW\xb8\xac.\xc0\xc0\xabr\x84F\x16/\xc0\x01To\xda\xb9\x9c/\xc0Y\x11\xe5-\xee\xe31\xc0\xf2\xbe\xbc(:\xb30\xc0X~\x1cq ,0\xc0\xd25\xaal\x19\xf91\xc0\xaaK\x8ev\xa1\xc60\xc0\x9dYH\xb5\x94\xd2/\xc0\xcc~\x03\x95v\xd90\xc0\xde6\xba\xe5\x97\xe6/\xc0\x8b\xbcy\xe7\xa5\xf51\xc0\x9a~\xeb\xdb&\xfe1\xc0\xec$\xf9XM}1\xc0\x85A<r\x96\xa6/\xc0Z\xac\xea\x90\xbdF1\xc0\xa2\x88\x7f\x08TI,\xc0mp\x07\xd8\x0e\x0c3\xc0'
p29
tp30
bg3
(g4
(I0
tp31
g6
tp32
Rp33
(I1
(I508
tp34
g13
I00
S'\x8a\xf1{.\x93\xf9S@\xdc\xf6\xd5\xde1|S@\xd2\xac>e\xac\xeaS@n\x8c\xdd\xd6\x1f\xeaS@D>\r\r\x93\xe9S@7\x1c\xe8\x9b\x86\x7fS@\xda\xa9I=\x95|S@L\x89\x0e\x95\xf9\xebS@l\x84\xe0\xce\x96cS@\xc3O\xa0\xa4\xab\xffS@f\xa3>\x8d\x90eS@\xb7;\x1d\x8fzYS@{c8):\xffS@\'\x18\x866\xfbdS@0\x7f\x1f-\x0c\xdcS@O\xe1N\xe6e\\S@\xb7O\x893\x01\xf0S@\xbaV\xa5\xdc\xf1ZS@\xff6\xdc\xc3t\xfbS@\xe4\xf9\xfeY\xda\xfeS@3N\x1b\xa6\xf7YS@\xaa\xc6\xb3\xfc\xaf\xfeS@\xfe\xf2\x12O\x91YS@\xcaR\x97\'f^S@%T\xf0\x18\xcb^S@q\xfd\xb9\x16\xe7_S@\x12!\xdbK\xf4WS@\x8b\x99 i\xdaYS@\xd2\x87A\xc1\xc0\xfbS@bq\x15s\x18VS@bq\x15s\x18VS@g\xf3Y\xe9\xcbSS@\x1f\x16\xbei\x11VS@\xb2\xdc\xb6\xcc\xa9\xf0S@\x94\xa1\xf4\xafI\xe9S@c\xbe\x9do#VS@^\xe9\x80\xb7xUS@f\xb9\xe7\xcd\xcc[S@\x00\xbd\xc9\xe3\x8c\xfaS@\xa1z\x8c\xd7\x1a\xfaS@5z9k\xbb\xf9S@\xe3\xab\xe6\x8a\x11\xa5S@\xe5|\x84\xce\xe9\xf9S@3\x98\xf6CQaS@\xdb\x96\x0e\xb06aS@\xc7\x98c\n\xc5\xf1S@V\x99\x97\xf8\x91\xb3S@\xc8\xa6\x8e\xde\xd8\xe5S@\xb1R=}*\xd9S@\xbb\x1f\xb9d\xdceS@\xa6e\xd6\xd0\x9dfS@\x85\x0cw\xec\xad\xafS@)\x11^\x9f,{S@m?\xd7\xf9\xa9\xf2S@\xa0\x01`q\xee\xf5S@\xe3\xe14\xc3\xb9\xeeS@\xb6\xec\x99\xd2\xc6\x7fS@\xed\xaa\xf7\xd0\xc0\xf0S@\x83E;(\x93eS@\xda\x0f\xea4\x80\xfbS@\x9a$T[\xa2\\S@?\x07\x82\xc2\xf1\xf9S@S\x03PA?\xd7S@rgt\xa0\x17\xfaS@j\xed(\xd5v\xfeS@F\xf2\xf1:%\xf9S@C\xdf\xe2\xeaH\xf9S@\xb4IC\x97\x8b\xe9S@}:J\xfb\xea\xf8S@\xd1\x08\xf1\x80\xda\xd1S@\xd21P\xf1\x7f\xf8S@\xbf\x98j\xd3\rdS@n\x8dg\xbb\xa0zS@\xf2\xa9\x02\xf6b\xffS@\x95\xb2f~m\xf6S@:\x16\xd5\xc5k\xf6S@\xfe\xc8\x99\x92wdS@)/\x9e\n\xb8\xf3S@\xccp\x03b%vS@+\xc0\xe1\x01U\xd2S@\x02\xc0:\x8et\xf1S@xUK\xb9\xad\x00T@\xef\xbd\x8cu\xa8\xcdS@\xf2\xfd\xf8\xa9\xc0\x9aS@\xddr\x83\xe2\x86XS@\x16\xa9TP\xea\x90S@\xe2\x87\xa8\x92\x01\xefS@\xcdo\xd0.-aS@\xd5C]|b\x01T@\x08iZb]eS@\x8cq}\xec\\gS@\xb8\x1c\xf1\xbd7WS@&\xf9*\x9a\xc3\xf6S@\x99\x02P\xd4\n\xf2S@\xde\x8d\xa7\xf0+\xa5S@ROL\x9e\xc8\xf1S@\x9fQ\xb0\x13\xe4\xf1S@\xde\x0e\xff3m\x81S@\xc8g\xa1\x1e&\xf6S@i\x01]\x1a\x9c\xf1S@\xd4\xda\'\xca\x1b\xd5S@\x92\x9du%\x14\xf1S@V\x99\x97\xf8\x91\xb3S@\xdd\\\xe0\x81\x96YS@\t,\xd9\xc3\xeehS@\xcb\xc9\xc3k\x9f\xf0S@}v?\xf7q^S@\x1dI-\xb9\xcf\xecS@)\x00l\xdd9vS@\xaeWK\x97\xc7^S@b;bX\xce{S@\xca\x0e\x078P\xebS@\xdb+Y3EaS@Q\xf8\xb8D\xd1ZS@\xa9n\x1c\xd2\xf6\x85S@\x0f\xba\x07\x1b$\xeaS@\'Z\x8c\xd0\xb7\xe8S@\x97\x1f\xb2r/gS@\xed\x16\xd9p\xc9XS@\x9d\xd0i.\x8c\xe9S@\x9b\x173y\x1d\x11T@I\x8fdI\xe1}S@\x98GNQS\xe9S@?u\xf7\x01\xf6_S@\x00g\xc6;\x91\xefS@\xa9\x903\x16\xd7\xafS@\x91\xeb\x1a\x99\x91\xe5S@\xffX\xbayE`S@\xea$\x05\xe3\xb5\xe7S@{!/f\x92|S@7\xc5ugdXS@@\xfc=\x0bU\xc0S@g\xf2\xeeN`xS@\x9b\x15\xe2\x81\xce~S@\x7f\xef\xbd\xb0#`S@hR\xa4#\x03\x8eS@\xea\x00\xe2\xe9\x91\xbdS@\x0es\xda4\xf8[S@\x94\xc0BS^\xbeS@\xb2B^\xbc\xe7\xbbS@\xb0\xd4n\xb8\xb4\xafS@\x90{\x1dDO\x80S@\xa1\xe9%\xfd\x1d\xb0S@\\\x8cw\x8b \xf4S@:\xed\xfb7$\x86S@\x86y\x01\x15\n\x84S@\xd1\x97\xfel\xaa\x84S@^\xd3\x8b(K\x84S@\xccGcnA\x81S@\xc8\xc1>9\xf1\xd1S@\x8ez`\xbfa\xd2S@R\xf1\x96\xc2+\xc6S@\x86K<@x\xc9S@^\xa1@g{yS@\x82\x0e\xc9\x0e\x0egS@%{\xa8H\xd6vS@+\xda6\xf6\xc4fS@\xe7\xd6\xde4DgS@\xf3K2\xe1\xa4cS@\xaf\x7f[\xe1\xd4\xd8S@0cK\xc7>\xfdS@\xff\x86\xb7\t\xf9\x00T@\x02\xbc\xe0\xbc\x8e\x8bS@1g\xb1\x95-\xb2S@MY[~"_S@\x8e\x0eG\xda\xc7XS@\x19\xd2\x1e\xe2\xdeVS@O\xfc"p\\XS@T\xa8\x02h\x11XS@y\x9e\xc7X\xb7VS@\xf9\xd2\x0b\x0f\x9aWS@N\xf5q3AVS@\x15\x91\xf3\x90F\x88S@\xc0X\nV\x87\xe5S@\xe47\x951y\x83S@b\xca\xeb%\x81aS@\xada!\x01\x0f\xf9S@\x13\xd0\x8f\x02\x8e\xe8S@A\r!\xc5;\xe6S@\x11f\x9ck\xf5\xe9S@\xfc\xdc\xe1\xf9_\xebS@\x81\xa3\x1c\xc1T\xecS@\x1c\x19\x8b\xed\x08\xecS@.Mi\x14\x01\xebS@P\xd9/\xf0\xe3\xeaS@\xbd\x10\x97\x8e\x9d\xedS@)v\x0c\xda\x01\xf0S@\\\t\xe9x\xe3\xefS@\xf9J6.\xee\xf1S@\xa5\xcbV\x0f\x11\xf2S@\x80\x16\x04\x9dQ\x92S@z\xdf\xc8\'O\xf2S@&\x01`*y\xf6S@\xd0\x18F\x13\x15\xf7S@\xe3\xa0\x1d\x13|\xf8S@L5\xe1\x93N\xf7S@\x9b\xd0!y\xe7\xf8S@5\xe2\xa9\x8c\xb5\xf8S@~\xcbO\xba\x01\xfaS@R \xba\xa3t\xf9S@$\xe5\xe0d6\xfaS@V\x98\xaf\xd8\xb4\xfbS@\xa5\x1b\x08#\xec\x02T@\xf9x7\xfc\xf5\xf2S@\xf3C\xd0\xaf.\xa5S@\xf44\xa5{[\x11T@\xbf\xb0V\xea\xd5\xe5S@$\x18>\xd0\x97\xf1S@3\xf7\x06\x8f\xb6\xd8S@\x01<\x1cA\xce\xeaS@\xb3{\xc4Y\x04\xdaS@\xb8\x9bJ\xcfO\xe9S@I4&\xfd\x1a\xd5S@u\xa6\xb5\x08\xc7\xd8S@\xacT\xc8\xc2\xd9YS@S\x87\xfa\xca\x9aYS@)\x96^6\xaf\xe7S@\x8ez`\xbfa\xd2S@W\xa7\xbe\xb1"\xe2S@\xe2\x10\x18\xf5\x89\xceS@\x87\xf7?\xeb\xd3\xfeS@[WM\xfd\x9d\xe7S@\xc1\xb4f\xee{\xfeS@\xcc\xd3\tX\xf9\xf0S@\x10\xf6U\x8a\xbd\xebS@\xb2\x8bz\xee(\xeeS@L)S\xd6.\xebS@u\x86X\xcfO\xe9S@P\x17\xd7)\x15\xefS@\xe8\xfeiw\xb9\xf9S@\xb2\x01\x1fP\xcb\xd1S@\x9e=\x9eL[\xebS@\xaf\x8e?\xf9\xe9\xf1S@\x02\xbc\xe0\xbc\x8e\x8bS@-V\x16&_\x8bS@\xdd-\xa9\xe0\x05\xf2S@\x14$\x1f\x08L\xffS@\xd0\xd3\xb2\x07:\x81S@\xe6q\xf4bm\xf0S@y\xd9\xcb\x88]\x7fS@!\xf87\xe68\x14T@\x89\x03\xb3\xbd\x04\xeaS@\xf0\x84\x19\x99\xdb\xeaS@$*\xf0Q\x90\xa5S@\x0b\xcc\xfe\xc0\xcf\xe9S@\xa2\xb37\xa9Y\xf7S@\x18o\x17\xf3\xa2\xf1S@\xca~\t\xa4\x04\xebS@\xbei\x06\xff\x8d\xf1S@\x12\xceB\x9bA\xf0S@f\xb4g\x8dufS@<\xf9X(\x1c\xf0S@\x19S\x97\xea\xfa\x9cS@\x18\xbdP;8\xf2S@\x84q6\x9eNeS@\x8bEi\xc2\x8d\xf5S@2\xeb&(>vS@e%\xac=)iS@\x98\xd5\x19\x0c\xb1\x11T@\xbb\xc2\xbe#\xeehS@.1\xf8\x81szS@\xe4\xfdr\xc1!\xc7S@\x96\xce\xbb.\xe9\x8cS@\xf1\xc5\x8e\xe2\x07{S@\x18C)\xab\xa5\xf6S@)\x80!\x17 gS@\xb5H$\xb5)\xf7S@%3?\x90V\xf7S@\x9e\xf0f\xd9\xe4fS@+#\'\xb0\x18YS@U\xe4\xe7\x1b<fS@\xc7_\xc6\x01\xcbeS@a\x1f\xa2}gXS@u1\xeb9\xea\xf8S@\xe0\x02\xa6}\x08eS@\r\xe3\t7\x14\xf1S@4\x84\x91\x8cB\xe6S@UpU\x82Y\xf9S@\xe3\xba\xcd\xc6\x9e\xf3S@l\x19\xd3p\x18\xe6S@PH\xef\xe5i\xf9S@\x8c*\x9bbq[S@?\xb2h_\x8e\xfaS@Z.\x1b\xd7\x11\xe8S@l\xb3\x10!\r\xfdS@\xd2\xf0(V\xd1XS@\xf2B\x0b\x1f9\xfaS@u\xe2=!*\x97S@\xf4f\x02\x93\x1a\xfbS@:\'\xbb\xf7&XS@r\xd9\x9agV\xfdS@\xd6\xe1\x96\xfd\x86_S@\x007\x9b\xca\x96_S@B[\xeb\xb1\xaaXS@\x03M\x11\x08\xd0\xfbS@WX\xcb)\x8dVS@N\xf5q3AVS@\xecHE\xd2\xe0VS@\'t]\x81\xa6\xfeS@\xa8d\xaa\xf6\\\xfbS@\xbcZ\xf4\x89Y\xfbS@\xf2J["OaS@4\xaa\x06\x17\xdd\xffS@\x10\xbe\xc4\xd1\xf4\x9eS@\x8b\x04\xe1\x9ai\x00T@\x07\x1c\x1f\x8e\xc0\x00T@ !I\xcf\x18\xfeS@7_\xe7Bk\x01T@\xa3z>\xe49aS@-\xd5\xbe\x16i\xc0S@^\xd4p\x01"VS@`/\xd17\xdeVS@f#\x1e~\xc1aS@\xa7\xa3n\xd9\x82\xf6S@/\xb5\x15\xa3C\xffS@*\xd3w\xbd|XS@x<\xb2\x82!YS@\xe1h\x08\xf1\xba\xf3S@U\xe4\xe7\x1b<fS@!\xf87\xe68\x14T@\xdf\xbdlg\x11YS@\x90\x80\xefa\x11YS@\'\x9fHjg\xe7S@\x87T\xc9\xe8Q\xe1S@\xf1G\x96\xdf\xd2\xe9S@\x8a\xce\xcf1\x9c~S@\x7f\xebb>8yS@\x9e2\xc0\x12\xbc\x00T@\xff\x8e\x02\xac,\xebS@a\xd4{\xd8k\xffS@\xef\xb8_\t\xe8hS@D\xc6\xe2\xc1\x9b\xdbS@\x01\xab\xee;@hS@\xf9\xef\x17\xe7\xd9\xf3S@\xdf\x80\xbc\xef\x98\xfbS@\x96\xe9\xd2x\x8c\xa1S@\xd7^\x0b\xf3\xe3\xf9S@\x991J#\xc6\xd0S@7\xea\xd9\xaa;fS@\x91\xa4\x13\x05\x92fS@\x06\x93\x07\xb6\n\xf2S@\xc4n\xb3\xc3C\xf2S@\x8f\xad\x93\x075\xf7S@$\xcfJ[\xa3\xd9S@n\xc2\x93.\x18\xf7S@\x16\xf0\x98\xef\\dS@V\'\x19\xa7R\xcfS@u\xe2>5:aS@\x95G\x8c\xe2TcS@\x87\xbb\x91\x17\x8a\xd9S@v\xd5#\xb7\xfe\xf1S@3\x92\x80\xef3`S@V\x94\xae\x89\xb7\xc0S@\xc7\x86\x1d\t\xa5\xf6S@6\x9c\xaa\xf3\x16\xccS@\xfdT\x06\x01\xfd\xc0S@p\x8f\xcf\xfcB\xf8S@a\xe4\x06%\xfe\xb0S@\xe0\x02\xa6}\x08eS@\x1c7V\xb6\x86\xdaS@\x19\xfd\x87\x7f3\xf1S@w\n\xb4\xc4J\xebS@<\x8d\xa5-8\xdcS@[7\xcbje\xebS@i\x88\xf2\x97>\x83S@\xb1\x90\xaa\xa7rdS@\xea0q<\x9b\xe8S@1\xddp\xe2?\x81S@\xac\x8f\xad\x0e\x1e\xe6S@)\xd3)\x06{\xd2S@\x0eJy\xc9D\xe7S@c}\xcb\xad<|S@\x9f`\xfdT\xe4\xbcS@^\x108X\xe6\x81S@\xae\xac\x80HW\xe6S@Z}z\x9ct\x7fS@\x17\x08n\xf3\xbaZS@u\x9a@n/\x15T@\xd0\xaa\x04\x85\xaa\xd1S@\xd9f\xcf}\t\xeeS@;3P\xb6?\x14T@\x93I\x82\\\x19\x01T@\x8d\x9e\x1ed\xfc\xdbS@\x04\xc7\x14\\\xaf\xdbS@3\x87\xad\xe9\xc6\xdbS@~jn\x85\x05\xdcS@~\xc3\x13\x17\x1d\xdbS@\xdc\xdd\xef\xee\xbd\xd2S@\xaa)\x0ckp\xcfS@\\l\xd1O|\xcbS@\xb5\xb8\xe5\xe1\x00\xc8S@\xdeQ\xea\x9d\xba\xe4S@\x0c\x88\xcd\xb7}\xd7S@\xab\xcb\xaa\n\xd8\xd1S@Dby\xaak\xe9S@\x98\xe2\xe0\xd0\x9eZS@u\n\x14\x9f\xc9\xe9S@>,\x11\xeb\xa0XS@\x8an\x06/\x17\xe8S@\x98\xee\xd5\x9f%`S@u\xe2>5:aS@\xe9\xae$-\xbaaS@\x1c\xca\xe2\xa9r\xc6S@\x8e\xa6\xf0i\x12\xf0S@%\x938\xf6\xc8ZS@\'\xf9w\x17\xe0VS@>\xd5\xb1!@WS@\xd7K)\xe9\rYS@\xfao#\x999\xe8S@p\xea\xd4\xa1l\xbeS@|\xe0\x89H\xf8\x8fS@\n\x0cw\xd0t\xeaS@\xe8\x1b\x7f\xc4\x00]S@.\x8d\xa8\x80\xbc\xbcS@\xd2\x8cn^\x1f\xebS@\xc6\xdd\x7f\x0e}\xbcS@O\x13`\xaf\x0b\xa1S@\xd1\xbb\x8e\xf6\xbe\x9fS@\xd15\x03\xca3qS@\xa1\xfb\xf3\x04\x85XS@]\x02\x19\x81\xc4fS@\xfd\xb1&\xe3\x90fS@\xa9\xcbd\x14H\xb1S@\x8e\x05\x90\xb3\x83fS@\x15\xf6\x0f\xe2\x80fS@g\x0b\x81BE\xedS@\xc7~\x96\xe7#\xf5S@\xbdN\x14\xb9K\xecS@\x11y\xa6(\xf2\xebS@5p`\x02\xe2hS@\x8f\xad\x93\x075\xf7S@\x06\xdeE\xf1e\x01T@\xa7\x1b\x0f8\xf4\xf5S@\xaf\'\xf2\xe2\x96\xf7S@\\\x19\x9b\xb0\xab\xeeS@i&+\xdc_\x00T@\x85 \x04\xf36\x00T@p@\xb8=\xf9\xf1S@\x04\xc8<\xa8E\xffS@\xadD\x0b\xaaY\xffS@U\xd9\x858\xd2\xffS@\xe1\xfc?\xfd\x00\xf2S@\x0cE2j\x1c\xffS@\x1d\xbfP\xbb\xec\x89S@\x0f\xf0\x88\xfc\x90\xfaS@0]\x8c\xfdJ\xedS@\xc9c\x15\xab\x8a\xa0S@\x83\xbe\x1a*\xea\x97S@\xd2,\x14\xba\x8a\xfaS@\xe1h\x08\xf1\xba\xf3S@\x14\x1f\xd1\xf4t\x12T@\xdat\xfd\xefW\xe6S@\x08\xbd\x98^F\xf2S@&\xd3\xee\x03K\xcfS@\xa0W\xe2h\xf0\xcfS@\x87\x88\xb5\x90\x04\xdaS@c\x98\xc5\x89Y\x14T@\x05\xa8\xd0\xa9|\xbaS@\x8c\xa5R\xe2\x7fhS@\x8d\xc3\x00^\xeegS@\xec\x14\x08j\xa2\xb2S@\xe3\xea\x92"\xc5\xe8S@\x0fr\x8a\xf6n\xe7S@r\x81<~\xdb\xbdS@\xe5<\xd7\x13\x00gS@\xb4\xa9\x1a\xcdo\x7fS@v\xa6\xb5\x04\xcf\xe8S@\x07\x13\xdc\xce\x1b\xebS@\xda85[\xd6\xeaS@\xab\xa7\xcf\x1f\xecdS@$\xb3G[\xa1eS@\xbf|H\xd6\xaffS@\x18\x91\xf5|\xcdZS@\xb4{\xaf\xf6\n\xf2S@4AuH\xe8\x82S@\xe0\xd0\xeb\xf0\xea\xf2S@J\xcb\xfe-\x90_S@\xd7\x06\xfe\x9eb\xf7S@Kq/\xb7`XS@NAkk\xfb\xf9S@\x8a/\xc1\xfa\xb3dS@\xf2\x9c\xb0\x8d"aS@;\xb3\xe9F\x94\xfaS@\xa7:<\x80\xe1\xfeS@\xfeW\x19s\xe6\xfeS@\xbf<e\xdf\xd7\xffS@H\xce\xb8\xbe\xb1\xffS@\xc9\xf6\x8d$\x01\xbdS@\xdf\xed\xcd\xf6\x05eS@\xde.\x04Q\x8e\x89S@\x02F\xf6R\\\xccS@x\x03\xdc\xbb=\xdcS@\x1f\x00N\x94\xf0\xd1S@\xcbOvp\xe3\xc0S@\x1fQt\xbcR\xe9S@\xe9\xc3poB\xffS@S\xb6i\xf8\x05\xbdS@q\x87}\xb6\xb6\xf0S@rdW\xa5\x1e\xf7S@\xd7{\xb39\xa4XS@\xafZ\x9b\xddu\xedS@\xa3b\xcf\xed]\x9eS@\xbcG\xca\xab\xe7\x9eS@\xad\xbaj\xd5\x96fS@\x9eh+\xb4\xe8\xeeS@\x15~\x0fZ\xefhS@p Q\x1e\x13\xafS@mW\x1d^\x02{S@'
p35
tp36
btp37
a.
