# Supplementary material for: Sea ice drift data for Fram Strait derived from a feature-tracking algorithm applied on Sentinel-1 SAR imagery
Source: Data Brief. 2018 Apr 19;18:1410–5. doi: 10.1016/j.dib.2018.04.034 (PMC5999601; doi:10.1016/j.dib.2018.04.034)
Supplement: Supplementary file 2 — Supplementary material [file mmc2.zip › fs_s1a_data/HH_filter200vec/FramStrait_HH_20141101T085911_20141103T084245.dat]

(lp0
S'S1A_EW_GRDM_1SDH_20141101T085911_20141101T090011_003086_00388C_5B7F.zip'
p1
aS'S1A_EW_GRDM_1SDH_20141103T084245_20141103T084345_003115_003934_74DD.zip'
p2
a(cnumpy.core.multiarray
_reconstruct
p3
(cnumpy
ndarray
p4
(I0
tp5
S'b'
p6
tp7
Rp8
(I1
(I9317
tp9
cnumpy
dtype
p10
(S'f8'
p11
I0
I1
tp12
Rp13
(I3
S'<'
p14
NNNI-1
I-1
I0
tp15
bI00
S'\xa2\xf1\x11!\x98\xee8\xc0\x86\xaeY\xd4\xcb\xe93\xc0\x0e\xe1\xe8\x15\x89+3\xc0SQ\xbb\x81;)4\xc0\xe6\xb4\x93m\xf8\xe08\xc0\xf4\x08\x97\xff\xc1\x8b3\xc0\x93\x97\x8b\xf5\x94G6\xc0t\n\xf9\xd4E\xc35\xc0z\xf4\xc4\x92_\xf32\xc0O\x1eI\xc8\x16\x8c/\xc0\xe1\x08z\x90~;5\xc0\x7f)\xdf\x83ic3\xc0\x8c\x90\xa1sv\xe53\xc0K\xe9\x1c\x8c\xeb\xde7\xc0lji\xfb\xfd45\xc0\xf5t\xf5\xfep\x188\xc0\x7f\xb0<\x19\x98D3\xc0\xd8\x94]!\x89\xf33\xc0\x98\xf4\xafGD\xa74\xc00w\xbc\x0e\\M3\xc0\xb5\xbf\xd6\x17\x04\xe53\xc0\xee\xeb\x81\xba\xf315\xc0\xc9 u&\xb1\xd93\xc0.\xe5\xc2\xf2q^4\xc0y\xa9\xcdv}.3\xc0X6\xfb\xe4I\x854\xc0\tN\x86\xc7\xfb\xbd5\xc0\x02\x17p\x9c\x0e\xb57\xc0\xbdn\xd0\xde\xbf\x904\xc05t\x8b\xc6\xaa?5\xc0\xa8\x80]\xf5\x9a26\xc0\xcf\xbdEx\xb7\xa28\xc0:\xab\xe6#\x8c\xcc5\xc0\xd9\x98\x01\x9c\xb9[4\xc0Y\x08\xe2_\xc0\xdb3\xc0Z!\xe0\x84r24\xc0\x1b<\xc3(\x0f\xa93\xc0\x87\x89#!\xf2(4\xc0\x12\x10\xe5\xef\x1b\x036\xc0\xcfYg]\x84p2\xc0Z\xa0\x13R\xe9\xc26\xc0P\xbfX\xe4\xa7n4\xc0 \x02\x82Tr\x834\xc0\xc9#\xea\xaf\x03|3\xc0\x01\xb1\xe0\x15\xabJ3\xc0\xb1\xf5\x9aWe\x194\xc0\xddH\x92\xf5\xacr3\xc06\xb9\'\x83\xe507\xc0Rtj\x01\xbap3\xc0\xa7I\xea\xbd\xa7\xaf4\xc0\'X"z\x92\x1c4\xc0!\x0er\x1f\x99\xfe9\xc0\xdbD[\xae\x13\xd27\xc0\x9ec\xab\xfd\xad\x154\xc0B-\xf8\xf6\xd9y5\xc0\x94}sYM\x153\xc0\xe8\x168\x05\x9e\x114\xc0R\xc2\xbb\xc6X\x0e4\xc0\xe8\xa7\xcd\x90[\xb83\xc0\xdcM\xd9\x11?!4\xc0Y\xa2\xe1A\x00)9\xc0\x0c\xad\xce\x9c\xe6 4\xc0\xe5\xff\xf9\xa0\xbec5\xc0\x8a\xfd\x8c\x8d\x8e%3\xc0\'\xa8\xc9\xc8\xed\xd36\xc0\xce\x89\xb7$\xa3\xd06\xc0\xaeX\xc6Me\xaf8\xc0\xe1\x0e&\xdbw15\xc0F6\xe4\x06n#4\xc0\xce9\xae\xd1\xea<5\xc0\x90"\xaf\xd6\xc0\xe44\xc0\xe0\xc8\x8a\xb7W35\xc0\xfb\xf6\xfc\xb1\xf5\x085\xc0\x01\xdd#\xde<;5\xc0\xbd\xbb!\x8e\xd2v7\xc0\xfd.\xc4\x7f\xd7\x9f7\xc06oN\x9e/u7\xc0\xa1@\xe8}\xf0\n4\xc0\xf1T\x0b\x81Q\xb69\xc0\'\xfagj\x7fx4\xc0VTb\x8al\x056\xc0]g\xd0\xac\x15\xe63\xc0\xfb\xa3\x15\x11\xa9;3\xc0G\x10\x93Q\x91\xe80\xc0|\x7fw\xa9\xf5\x1f7\xc0^p\xeb\x968\x8f3\xc0\t<\x9b\x0c\r\x9d/\xc0(\xd6Sk\xf4\xac3\xc0\x92|\xbf\xd9\xc0g4\xc0\'\x0b\xd5\xba@\xb87\xc0\xad\x1a\xb1\xff@B5\xc0\xe16$\xfb\x95|5\xc0\xfb>\xf9\xf1\x86Y6\xc0n\xa8"a\x80v7\xc0 2\xb7\x13\x92\xdc4\xc0\x94M\x87-\x14\x8c5\xc0\x95ePc\xba>4\xc0O\xf5\xf6\x9e\xbc<4\xc0\xf3\xf6\x8e~\xc274\xc0[\ty\x90\xdaF4\xc05)\x98+<K4\xc0C\x1eW67\x1a8\xc0}v\xc1\xa15\xca4\xc0s;\x84\xb2:\xd24\xc0\xd0\x9a\x06\xb5f\xc74\xc0\x93Q\xc7\xd3\xe0)5\xc0/\x12\xd7\xe8\xcf\xbe3\xc0\x08\xcf\xff\x16\xccZ4\xc06\xfa%sVx5\xc0G\xfa\xa6G\xb4X5\xc06\xd2\x86\xf6\xec\xf02\xc0\xd7,\xc4\xd7PH5\xc0\x84-\xc3^5\xc86\xc0U\x11\\\xf7\xdf\x807\xc0\x1d4\xce\x01\xe1\xf14\xc0@\x7fD\xe0\xa5\x163\xc0vB\x88}\xec\x015\xc0\xb4v\xda\xd2\x87\x035\xc0X\xc4\xb6\xdf\x06\xd63\xc0\r\xf1J\xfdO\xcb2\xc07\x01\xc6\xed\xa7\x1c3\xc0\xd6\xc4v\\\x93f7\xc0h\x80\xb2\xbe\x83\xe13\xc0\xb5C\x0f\xde\xees3\xc0\r\xefD6\xde\x854\xc0|\x0f\xa3\xa2\xff\xf95\xc0\xf1\n\xe5\xa9&\t3\xc0\x12\x84\xa6c\x01h3\xc0Od\xee\x07\x8f\xcb5\xc0\x89\xb1\x7fC\xde94\xc0#\x83e\xf9\xb7#5\xc0D\x85\xa9\xb5\xf5\xbb4\xc0w\xd4 v\xb9\x9a8\xc0\xda\x82\xb6\xf1\x93\x948\xc0\xb1\xbc\x03\xbf\xbf\xcd8\xc0g}$[\xc5(5\xc0\x03\xb2-\x05%\x884\xc0\x7f\x10%\x9c>l1\xc0\xa5\xcb\x1838\xce3\xc0r4\xb8\xb1\xd7@5\xc0\xa5Lb\xe6\x1c\xae3\xc0\xdbs;@\xae\xaf3\xc0\xaaY\xa2\x83Z85\xc0\xbee\x16\xa2[y4\xc073\xa5\x01\xb1\xd52\xc0\x0e\xf0a$\x9by7\xc0\xdd\xae\xe9\xea\x8c\xa67\xc0\xa8\xb5\xed\x1f\xf9\xa71\xc0\xe0\xa8\xd4\xfa\xea+3\xc0G\x18\xf4W|\xa83\xc0\xdf\xb1\x16\xedU\xb33\xc07\x15\x13xt\xef7\xc0\x8c#\x98B\t\xda1\xc0\x9c\xff\x18a\x04\x978\xc01\xe9%vd\x183\xc0\xees|*#h/\xc0\xb7\'\xb8\x0e\xab\xc7/\xc0b\x85\xc2k\x1b\xf22\xc0\xcd ,q\xd1\xf73\xc0w\xd3\xc3\xb7=\xca4\xc0\xb1\x8e\xcd\xd1){3\xc0\x9c\xee7i@\xf83\xc0\tq\xe8\xd4\xe8\x944\xc0\xdb\xfb\x80\x87\x8dJ1\xc0\x0f\x81\xfd\xcdBD1\xc0\xb2\xed&\xb4\x8374\xc0\xec\xa2\x0f:\xf7\x9a3\xc0>BkL\xc933\xc0\xcf]\xdbA\x12\x963\xc0\xc9\xa4\xed\xff\xbb\x967\xc0\xb36@\x13\xabf4\xc0S\xd4\xc6\xf7]m4\xc0-UO\x18&\xd03\xc0\x92H\xe8\xd3<\x814\xc0\x1a\x85\x88IO\xd33\xc0)Z\xe6\x91\xdd\xa93\xc0\x9c&\xd9\x9c\xf4$5\xc0e\xa8\xf9\xee\xc1\xd26\xc0\xd1\xe1\x1e\xb7\xcb\x024\xc0%\xa9\x99\xb0Q54\xc0RJ\x8f\xa3\xf6S1\xc09\xec\x92\x13\xbc\xe63\xc0\xd4\xf6\xa3a\xd8\xa03\xc0>\x7f\xa0\x8b\x11\xc93\xc0J3\xdf\xedd\x0e6\xc0uw\xe7\xf7Y\x0e4\xc0\x1eP\xabP\x0b\x0f9\xc0@\x03\xc9\x8fQO1\xc00\xeb\xf3TkN5\xc0\xc6\x19\x8a\x06\xa7P8\xc0yV\xe8\xdf\xee%4\xc0\xc6Fr\x10\xaa*4\xc0\xfc\xfb\x06\xfbF\xbe4\xc0\x8f\xbe\x90<\xc2\xc04\xc0\x86\xaaRO\x11\xd64\xc0\x98\xd0\xcf\xb8C\x974\xc06\x19|\xf2081\xc0\x06!w\xa3\xfdx4\xc0^\x7f\xd4U\xb865\xc0}\x1ci\x96\xd0\x0c5\xc0+i-\xdb\x85\xfd0\xc0S\xbaF\xae\xc3\xb13\xc0\x1ct~\xcc\x85\xeb0\xc0\xbb\x19\xc5\xe4"\x031\xc0Q\x98\xfc\xbfE\xe74\xc0\xc7\xc4\x99oD85\xc0\x12 ;\x11\xc9\x9f4\xc0\xc9\xe0s\x01A\x905\xc0\xb7\x8c\x08\xf9p\x817\xc0N\xe6{\x85WE5\xc0\xdftJ\xd4\xb5)4\xc0\x7f\xdf\xb8\x11!\x874\xc0\xa0\xfd%\xdfU14\xc07~G\xec\xc3e5\xc0\xafG\xfdP1\xac3\xc0j\xdd\xfe\x89\xf535\xc0\xectV\xaa\x9dx3\xc0"\xffX\xb4Y07\xc0\xbczB\t\xe8\xf37\xc0s\r\xd9n]\n6\xc0q\xf5\x88\xc9lY5\xc0qf\xdc\x9f0\'4\xc0~/\x84\x9eF\x0f/\xc0\xcdp\x84\x87\xc2\xf24\xc0{\xa3k\x91\xff\x0b5\xc09\x96\x05^(\xb10\xc0\x12\x15g\x96\x82\xd74\xc0\xb4\xe7\xa7R(\xe18\xc0\x14\x1cA\x89_\x814\xc0b\xb7c\xb7"\xf14\xc0T\t\xb6,\x93\x1c4\xc0\x0c\xbeCuSM4\xc0\x8f\xcc3\x9a\xc0\x964\xc0\xbd\x0b\x1b\xfeh\x84/\xc0B\xeb7\x08%d4\xc0\xee\x8e\x17V\x91Q8\xc0\x80\xc5\xd7\xddI\\4\xc0\x9f\xd31\xa5t\xd26\xc0Oj\x18\x88\xd2\x105\xc0\xf4bN\xf8[\xc74\xc0\xf1\xdf4xD\x107\xc0\xde\xd9\xc7\x113Z4\xc0\xa6W\xf9X\xbex/\xc0\xd5\xdc\xe8T\x12\xb04\xc0O\x16\xe9b3\xd20\xc0\xafS \xa3\xe7\x8c/\xc0\x04E\x83M\xb005\xc0N\xc6\xfcAI\xda4\xc0\xfbhy!\xe6/5\xc0\x86\\\xd7\x8c\xd0\xa78\xc0\xf0\x04rW\xdf\xdd2\xc0\xe4\x9e\x89\x97\xc9m/\xc0\xd1\xd7\x89\xbd#\xc34\xc0Z\xcc\xdf\x7fh\x1c:\xc0\x83b\x88\x15\x9d\xc70\xc0p\x86\xfc\xf1\xa2\x8a3\xc0l\xca>81\xad0\xc0\r\xd9\xd3\xda\xbf^4\xc0-\xa9\x84i\x98F3\xc04\xaf\x88\xf8\x92\x145\xc0\xcc\xe1\'\xbf\x84\xd08\xc0|\x9d\x11Q\xe6\xbd4\xc0p\xe2\xd9!\x9d\x1c5\xc0\x1a\xc8\x1f\xb4\x94\x034\xc0\xb7\'\x1eD\x85\xdf3\xc0\xd7\x1b\x85I\xac\x184\xc0\x98\x04\xa2\xd3g\xe16\xc0\x16q\xcd\xb4Y\xf84\xc0z\xb7\xec\xd4Z\x1f4\xc0\xc4\x0c\xe2\xd9\x83~4\xc0\xcfG).@\x1d5\xc0\x1b\x0fS\xa1\xc5\x144\xc0\xee\x94[3\x88\xe20\xc0\xa4\x06\\\xc5`\xf65\xc0l)\xed\x8eY\x104\xc0Li\xca\xf9\xb7\xa64\xc0\xca\x1d\x1d5\xf8 5\xc0\xf99\x9e}v\x1c3\xc0\xfc\xe9\xd3\x97?\xd94\xc0\x83\xaa\xf2\xda\x8a=4\xc06\x86\xba\xfb\x91\xcf4\xc0\xb3QV\xb66\xc44\xc00\x83a\xcb\xd4\xf73\xc08\x96\xbd\x19\r\xb14\xc03}kK)\x055\xc0\xd1\xe9\xb2\x08\xa8-3\xc0\x1dB\xd1\x94U\xe63\xc0(\x98\x15\x14{\x195\xc0_p)\x8c(\x103\xc0\x1c\xa5Z,#+4\xc0;\xaa5C#24\xc0\n\xc5"\x13\x1f\x0b4\xc0\xd0\xff\x83\'QI0\xc0T\x135\x9e\x10*9\xc0\xc1\x17QH\xb8\xcb3\xc0\xf6\x033\xff%\xe93\xc0\x16#\xd0\xef\xe1\xce3\xc0\xbf\x90\x02\xcc\xb614\xc0\x04b]\xc3g\xbf1\xc0\xf5i\x17?\xa6\x8a8\xc0\x0c\x11\xaa\x977\x854\xc0Gg\x85\xd4\xa595\xc0C\xf9\xa7m\x18\xcb3\xc0JMX\xaa\xea\xee1\xc0\x1b r\x1c\xac\xd04\xc0\xd4\x0b\xac\x9aw\xb14\xc0\xebg\xe8;\x8dR4\xc0\xae\x8d\x81:*~8\xc0\x9b\xf6?\x88\x85\x014\xc0\x18\xb3\xc4=I\xbc0\xc0.\xe2\xceJOs8\xc0\x8e}\xd0\x81\xfc\xc83\xc01\xe8\x18\x85[\x195\xc0\x01|\x16\x9b\xd4\xc74\xc0\x1a\xe8\x19\xbdsS0\xc0\x8d\xb9\xd8~\x05X0\xc0\xa8\xe5\xf9>\x82\x154\xc0\x12\x01\xa4[%\xd14\xc0\x1b\x95\xea\xe8\xc5a3\xc0\xa8\xb70\x81\t\xb44\xc0/\xe0Lv\x08\xb90\xc0\x831\xdbT\xe5\xc31\xc0\xc8<\xf8y\x85\xe00\xc0\xb0\xefh\x96\xc3\x155\xc07\xa1\xc5mR)5\xc0\xf2\xc7?\x84U\xdb4\xc0\xd4\xffk\x0b,v5\xc0\x81D$\x8f\x1ap6\xc0\x9786\x1c\x82l9\xc0\xe0\xb2\xc7\xc1\x97\x9e4\xc0@\xad\x00\xd0\x8b\xba7\xc0AT\x82\x9c\xc8\xaa4\xc0\xa7\xf6d(\xd8\x1b4\xc0\x0fG\xcdG\xf9#5\xc0Y\xd3\n\xa5\x82\xb74\xc0\xaf\xb3\x16\x1d\xbf\xae3\xc0GAT\xa3B\xb64\xc0\xc3\xe7\x90\xf9,\xe24\xc0\xe9\x1c\x9c\x90\xbf\xb34\xc0$\xb5F\xf8\xa2\xe20\xc0H-\xb5A\x9b\xe34\xc0\x02\xd3\xf1\xadG\xb94\xc0 \xa1:`O\xb9-\xc0;\x16\xa3\x14\xb4\xc44\xc0\xb1\xc3\xb1\xaf*\xc91\xc0u\x10\x1f\xeco34\xc0\x08\xedgO\x8b\xbd4\xc0+G.\xd24\xb74\xc0\xa2\xdb\xf2\x063\x974\xc0\xca\x82I)\xd8\xbe4\xc0\r\x95G\xea\xd7\xe54\xc0\x1b\xa7\xd4RM\xdf0\xc0Pd\xf1V\x9e\xee0\xc0\x01\x10\x82\xa0\xab\x864\xc07\xee|\r\xa1\xc47\xc0\x8d\x90\xcb\x1b\x8d%4\xc0\xe89@\x83\xd9Y0\xc0\xbep\x0f\x95\x82\xa54\xc0a@\xf6\xb7b\xaf4\xc0\xf6\xe4\xd2\xe2U\x046\xc0l\xb1e\xce\xe5\xe84\xc0z%C\x98\xc6\x074\xc0!\xb2v]\x18\x924\xc0D\xf9\x11\xb1\x99\x025\xc0@@\xe0|\xb5\xba4\xc0\xc7\x91\xc8\xd3*\x045\xc0\xcd\xf1c\xfdJ\xaf4\xc0\xd5\x9d?]X\xbd4\xc0\xfbE\x05\x0c\x85\xff4\xc09x\xf7\x13\x97\x915\xc0\xe3Z\xb8\x89\x9c\n5\xc0L\xa1\xb2\xf6\xdf\xe75\xc0\xa9\xfdHi~\x085\xc0\t$\xbe\xee\xa1\xb84\xc0$\x0f\xac\n\x0b\xf03\xc0\xebjn<\x04\x9b4\xc0\xfb\xce\xfb\xa7\x98\xcc4\xc0\xfd\xe4~\xcem\r0\xc0i\xd3\xaf\xc8\xb8+4\xc0\xba\xa1\x91\xda\x19\xc74\xc0`\xff\x19\x8dG^4\xc0\xf7\x0b\xd4\xbe\x05\xd04\xc0\xfaDNQ\x1537\xc0\x0ej]\xe1+\xf03\xc0\xe4\xc1Vl\x16\xcd4\xc0\xebF\x8d\xfe\xbf\xd44\xc0\x01\x93\xb1I\xba\xb84\xc0"\xbc,\xbe{"4\xc0hpp\xbb\xa7\xaa3\xc0P\x02\xc4\xa4\x85\xe14\xc0\xdd`l\x13\xd9 5\xc0=4>u\xb9\x835\xc0\xa6\x8dG{\rA2\xc0\n\xd5\x1f;\xea\xb74\xc0\xba&\xfe\x02#\xca4\xc0*\x11\xf6\xc5U\xbb4\xc0\xb4\xdfH\xe69(5\xc0\xdf\xd5\x03\xe6v\xbd4\xc0B\x86\x17\x9c-l3\xc0\xe9@!\x87\xf0\xd04\xc0N?l\x1ag\xb27\xc01\x00#\x90\x81\xac3\xc0(\x14\x1a\xd2\'\x838\xc0Tb\x03HRS2\xc0\xfc\x14\xcd\xe1\xd2\xd24\xc0\x1b\xf4cy\x82]3\xc0\xf7A7\'S\x166\xc0\x9b\x819\xa89\x967\xc0\xab\x81\xea\xfc\xb8\xfa7\xc0c\t\xe2\x8d\x91P2\xc09\xe3\xea_V\xaa3\xc0?\x01r\xc8D\x106\xc0\\!\x9a\xd1}\xc49\xc0S\xa5\x98\xe0\x16\xc53\xc0\x97\xd2\x11n\xa5\xff3\xc0\xf6G\rbf\x9f0\xc0 \xb3[#\xd1\xf06\xc0\xea\xb4\xfd\xe7\xa5\xaf4\xc03\x04(\xf0\xc2\xa34\xc0z \x85I`,9\xc0=\x1b\xae\x8a\xa7\x076\xc0"\xe9\xa5\xff\xe3\xd55\xc0\xb3H\x91.\xd0\x978\xc0e,S\xfdA39\xc0$\xed\x1dH\x10\x1c7\xc0A)\xc6$\xdf\x1a0\xc0\xb3\x08\x137\xaa\xaf4\xc0\'\x1e`&7\xf87\xc0\x05|-KDj8\xc0\x92_nECm3\xc0\xa2\xdb\x05e\xcd\x9e4\xc0\xfc<\xc7|0_1\xc0\x8d\x9f\xc30i\xd54\xc0\xd4\xf0\xe9\x89\x7fi3\xc0j\x16\xbb\xf4\xf3\x823\xc0\x0f&k\xae9|3\xc0g\xd6W\r\xf8\x945\xc0$\x12tZ\x11\xd12\xc0\xf0\rB\\;,6\xc0\x93i\x82\x8fnx4\xc0I\xb5[\x803&4\xc0n\xab\x11\xa0\x8bJ2\xc0\x9b\x1d8\x1a\x8e\xe53\xc0g!sJ\x1a\xfb7\xc0\xf4\x11\xe8\xd5\xab^3\xc0\x14\xdf\x8d\xc24\xcd/\xc0\xc1n\xe2\x1ay\xac4\xc0\x86J\xf6h\r\x063\xc0\xdf{\x9fn\x91:0\xc0\x1e\\\xa2w\xb3\xde3\xc05D\xbe\xc9\x02f3\xc0}}`\x1dAN2\xc0\xfcf\xe3\xfb\x11\x1c0\xc0\xf2\xd04\xae\xc0@3\xc0\x19e\x0b`\xf0\xfe7\xc0\xbb\'\xab\xa7\xffJ6\xc0\xc8\xaa\x15\xe2\xf7\xca0\xc0\x19\x12\xee?\xaf\xde4\xc0c4O\x0f\x9a\xcf3\xc0\rV`\xb4Y\xa34\xc0\x884\xd7X\xbaO3\xc0\x9f\x1c\x13\xb93F6\xc0M7\x06\xc4\xf5`3\xc0\xd5\xdb\xb6\xbf\xabl3\xc0\xa2TV\x98X\xcb0\xc0H?pdk\x1f0\xc0\x9cy\xe3(\x90\x021\xc0\x84\x98\x9d\xbf\xf5\x011\xc0{\x08N\'\x1d\xa86\xc0\xc4\x82=Q\xb0\xed0\xc0\x132\xb0.\x04\xf20\xc0^\xdb\xce\xe7\x15m6\xc0l\x85\x0e\xa0\xda\x8e1\xc0\xaa\x83(\xedI\xf60\xc0\x84MbW\xa4)7\xc0\xb8+\xef\xa5\x03\xd70\xc0\xfe\xc9^SB\x021\xc0\xf5a\xb1K\xcb\xaf6\xc0\xa4\x10\x06\x81\x1103\xc0\x91\xc0\xc6n\xa1>9\xc0\xca\x9a\xaa\xd7\x16\xec0\xc0]?\xa0%u\xf50\xc0l\x00\xc6}F\xf20\xc0\xe7nsm\xda\x154\xc0:\xbd\xfb\xa3\xd1\xa94\xc0\xab\xe0P\x15\xc9\xd80\xc0\x11\x10}\xf3\x11\xfc0\xc0}\x17O2\x97G3\xc0k\x1d\x8fuvn9\xc0\x11\x10\xc6\xf9n\x023\xc0|+\xd6\xaf:\xf50\xc0w/\r\x83\xa0\xa84\xc0q\x9e&\xd6&\xdb0\xc0\x8f\x8a\x9eM,\xf20\xc0\x16H\xbc\x85?\xc51\xc0OE\xc5Z\x7f\xe21\xc0\xd8\xf3\xf5;\xa7\xcb4\xc0\xe0\xa4\xa8\xe5\x9eS8\xc0\x8b\x99\x99\xd6\xa6\xaa6\xc0V\xda\xc3V\xa7\xf10\xc0\xc8\x82\x8b\xf6\xcc\xf50\xc0]I\\\xd4l\xfd0\xc0\xb2\xec\x1b7)\xd83\xc0\xb0\x81\xf3\x1e\x7f84\xc0\xaeN\xfd\xac\xba\xee0\xc0LE\x92X\xfc\x0c1\xc0\xd4\x16^\xaa\xb6<4\xc0\x11\xa5n\x95:\xe11\xc0\xb0^\xf6sx\x1e3\xc0#tv\xce\xf7;4\xc0d\xfb\xf4\xeb\x98\xa86\xc0\xe1A2B/\x081\xc0\xe3\x85\xf2\x1d\xed63\xc0&\xd3\xd9\xdd\x18\x061\xc0\xd9/\x9d\xd9\x8eB4\xc0F\x83HFq*7\xc0\xb8\n\xe1\xe1\xed\x834\xc0k,\xd9\xb1/G4\xc0<\n|\x92v\x141\xc0\xac-8\x01\x93\xef3\xc0a"\xe5\xe5Y+0\xc0\xe87\xb1\x1b\xd1\x145\xc03U\xd8)N\xe3,\xc0T\x16\xfdAB\x994\xc0\xe7a\x05/\xdb{3\xc0;\x9e\x1b8"N3\xc0\x15\xf0s3\xd8\x171\xc0\x117\xe8\x982H3\xc0\x06V%\xdd#\xe04\xc0k\xdf\xb6y\xb2\t:\xc0\xf0\xc5e\xbe\x9591\xc0}\x16\xa1|\xed\x031\xc0\xa7\x97\xe1\xae\x9fz3\xc0\xf2\xae5a\x02\xee7\xc0\x8eI%\xb4~Y8\xc0\xd8\xb9n\xae\xc5\x959\xc0M\xda\xe3\xdcx\x1d4\xc0\xe8\xf0~\xd0\x81\xf07\xc0X\x7f\x08\xb6\x83\x0e1\xc0\x8a\xfcy:\x82\x884\xc0\t\xf6g\x8a\xb7\x081\xc0\x0b\xf9k?\xf7\xa62\xc0l\xb1\xc1\xfe9D3\xc0/\x82\xca\xa9:13\xc0\xcbT\xd8\x0f\xf2]2\xc0\xb1t\x8e4\xa8\xea4\xc0*0\xb0\x90{\xc63\xc0\xa7\xe4\r)x\xb73\xc0\xbc\xe4\xacP\n\xac6\xc0"}\x1a@\x02O3\xc0\xf2;\x0e\x1a\'\x032\xc0\xd8\xee\xe5\xc4\xa9/3\xc0\xf0gm_\xf8N3\xc0\x88\x1b\x8c\xc8\x0cH2\xc0\xfe\xd0\x86\x9a\xa5{9\xc0\xa3Qx\xa9\xd3%4\xc0&\x8cL\xd3\xd5{3\xc0W\x9e\xab\x04m*3\xc0T\x1cs\xf3\xf5\xa0/\xc0R\xefmh\xe2\x1d3\xc0\x10ws\xf7\xb1\xa92\xc0\xb1\x9dtd1\xef3\xc0\x1a\xed\xb8\x01D\xf53\xc0\xed\xddz\ro\xe80\xc08G\x85d\xf1|5\xc0\xce\x10\x8e\x1bn\xcf0\xc0\xd0\x9b`\xc4j\xfb3\xc0\x8a\x86\xa8`\x9cW9\xc0\x1a\xe2\x82\xfc~,4\xc0\xee\'\xda\xfe\xac23\xc0w\x81\xb4M\x89l4\xc0\xd1\x85\xc22\xdd\x862\xc0\xfe\xe9\x1bA\x18#2\xc0\xf13OP\xc8\x1c4\xc0\x1f\x9e.\xdd\xfc/1\xc0}\x83\xd7fS\xe04\xc0\xa9q/[>\xed2\xc0\xb5\xfeRC\xcc\x058\xc0\x10z\n^Mo8\xc0\xa0\x1d\x0c\x10933\xc0\xae\x9dR\x8f\xe2*4\xc0\x04\xa2M\xa4\xa0\xdc/\xc0[fTj\x82>4\xc0\xd5\xd0ec\xc5\xe38\xc0\xeb\xca`\r\x00n3\xc0K\nS\x8b\n\xd93\xc0J\xd5\xd3\xb5\x9347\xc0K\xc6\x86\xf6\x87-3\xc0i\xb7\xe74\xeb%3\xc0\xee\xf1\xc5\x1dB\xe18\xc0\xb8\xd4hv\xc1 3\xc0WG\xe5\x8b\xb4a4\xc0\x9alpC\x97\xc1/\xc0\x17\xbf#aN\xef3\xc0\xba\xe36\xbf6.9\xc0Q\xac\x90\x8a!Q3\xc0\x86%\xa1*-J2\xc0\xe5=6Og47\xc0\x95\xd5o\x1f\x88l3\xc0eT\xa9\xb7h\xe84\xc0\xcf`\xb6\xdbX\xce4\xc09}\xd8$\x11\xe44\xc0\xe0U\xf2N\x9de4\xc0\x19\xb0\xf2\x9ao\x1b5\xc0d\t\xe8\xd5\xb1L6\xc03\xac\xff\xcf\x93\xf54\xc0(\xf9\x83T\n\xd74\xc0\x94\xe9\xd7\x88\xc3\xbd4\xc0c\x02\xf3\xfd\xf2*1\xc0\xddB\x03. \x155\xc0\xeb<\x9b\x04;\xbd7\xc0\xf0\x06\xc7\x06\xda=3\xc0\xa2\x7f\x8e\x88\xc1#7\xc0\xae-E\xd1K\xe74\xc0\xce\xb8e\xc3\x96b3\xc0\x88\xf6\x00\xe1\xf6\xcf6\xc0\xb9\xdd^\xd2\xa0)3\xc0v9\x1e\x15\xa2\xc87\xc0\xe0\xa3x>!\xe60\xc0]w\xb0a/\x153\xc0~*R\xf0\xa8\xbe6\xc0\xfa\x9d\xef\x9d$C0\xc0\xa0i\xc0\xed\xc1\xed0\xc0\x91b\x96\xba\xda\xd73\xc0"wW\xcf\x16\xc74\xc0\xf4z\xde\x13\xa684\xc0KJ\xbb>\x00\xe4.\xc0\x07\xac\xcbY!\t3\xc0]\xfa%\xf2\x01G6\xc0\x845\x1eX\xbbe3\xc0`_\x82\x9a\x03 :\xc0\xa2\xce\xdb\xbeB{6\xc0d\xac\x8b\xe4\x96\xe79\xc0\xe7\xccO\x8b\x14\xd60\xc0\x16\xe8v\xc4/\xb48\xc0\xa7\xdfu\xbf\x0e\xf17\xc0<\x9d\xe37xC6\xc0\xc2s\xf7\x9c\x91\xba3\xc0do\x8a^*#3\xc0s\xc2\x91\x01i\xe32\xc0<+=\x7fX\xe62\xc0\xb7\xfbZC\x10\xcb7\xc0\xd2\xff\x9f\x94`\xff0\xc0\xb33\xc8\xe8\x92\xef7\xc0\xc4\xc6!{\xac;/\xc0(A\xddQ\xd8\xd37\xc0\x86\xda\x86\x83\x8d\x075\xc0X(\x9c]\x08d3\xc0\x96\xa4\xab\x0e\xb6\x813\xc0r>iW\x8a\x161\xc0/\xcaMu\xbf\xce7\xc0\x93\xed\xe0Q\x11\xe40\xc0s\x12V\xee\xe9\xa12\xc0 \xd1\xa8\xf7\xcc\xd52\xc0\x8c,\xf4\x90}\xe07\xc0<}0\xc1Gn4\xc0\x84M\x83\xd1E\xfe7\xc0r\xa6&\xca\xe3G7\xc0\xe3\x1e\xef2\x85\x195\xc0\xed\x9cEB\xdaQ1\xc0(\xc5^i\x1c\x054\xc0\xb7\xb8\x00\x98nU0\xc0\x7f\x01\xd4{\x03\xd1.\xc0\xb0\x87\x9a4\x0703\xc0d"\x83\xa3\xb1\x873\xc03D\xe1\x89@\x9d4\xc0s\xb1%|e33\xc0\x9b\xb4\n\xeff\xfe7\xc0\x96\xef\x1c\x86\x88\x184\xc0\xa4E\xee\x19\x98\xcf6\xc0\xe2\xe7\x80<L#4\xc0\x9fBb\xe9\t\x106\xc0\xfd\x97\xc1!\xd1\xe69\xc0\xde\x07\x11/h.3\xc0\xe0_\x8b\xf0{\n4\xc0\x8b\x0e\xf36S\xe35\xc0\xcc\x80\xdf\xd9\xed\xee3\xc0\xea\x93\xa0)\xf0\xe31\xc0?\xaf)\xd8\xde\xba6\xc0\xa6\x06B\xbb\xd7\xcd3\xc0Hxuh\xac94\xc09z\xe5\xf88!5\xc0\x9c7}\xcf\x14k3\xc0\x1aU\xef\xf8g\xf05\xc0\xb8T\x1f\xf4\xa4\xe77\xc0\xd8sf!\x8f$3\xc0K\xb9\x19nvb7\xc0\x9f\x93 AG/6\xc0\x87}\xd2\x16\xd5D8\xc02^\xb9\xe6\x8dl4\xc0s*\xdd\xc3\xee\'3\xc0\x7f\xb9\xf2\x1b\xe2\x901\xc0:b\xcf\x8f \xf30\xc0\x16b\x04C]\x1e3\xc0\xe8y9\x00\xdb\xf90\xc0\xec\xa7\xb6\x18]p7\xc0P|\x9c\x08\x1f78\xc0$K:\xcb\x9a{4\xc0\xaf\xa7\xdf\xc2\xf7\n1\xc0w$\xaa\\\x1948\xc0e\xc7\x9b\xa8\x07\xb47\xc0\x80\xb3IY\xa322\xc0K\x0b\x80\x18.\x0f6\xc0\xc7`\n\x15C\x101\xc0\xba\xcf\xee\x13\xb7\xfa7\xc0\x88|6b\xa4$8\xc0\xb5\xa7\xd7\xf8\xe9\xa53\xc0?\x99\x8874\x7f4\xc0\xa2\x00\xef\x08Ij7\xc0\x11C\xf15V+5\xc0]\xea\xa1\xd8O 3\xc0@\x1d\x15YK\xc58\xc07\xd4\x13\x8c\x11H3\xc0\x02\xce\xf6Sx\xb17\xc0=N.\x12O\x005\xc0\x98\xb6_(N\x154\xc0F\xe4\xe4\xf4\xcf$3\xc0G\xa3\xf6%\x8343\xc0;\xd3J\xe6\xbd*2\xc0\xb3\xea\xd4\xcfR\xab6\xc0\'\xf5\xd0`\xf4A3\xc0\xa5\xd3\x84\xb5C\xb46\xc0.iZa\xa9\x02-\xc0\'\xc8r\xf2\x10\xa49\xc01\xbf=dT&2\xc0N4/\x9c\x1c\x1e1\xc0\x16\x85\xc4\xa34\xa93\xc08\xe1\x1a\xec\xc7\x1d4\xc0\xb0\x94\x07Y\xc0\xf52\xc0vx0\xd8\x93L3\xc0\x8fe\x13GIz9\xc0\xa4\xeb\x14\xf4\x81D7\xc0\x8a\x01y\x8a\xfaA3\xc08(\xa2\x86\x1f\xe47\xc0\x10\xb0;*\x1aA4\xc0\xbb\x8a\x15\xa0\xfc?9\xc0\xe3 ~\x12\x86R5\xc0\xcf:P\x13uO4\xc0\xd8\xb3\x1ae*\x1a5\xc0@\x17\xad\x1b{%3\xc0\xd1\xc5\xdd\x93\xc1Z5\xc0\xbe}\x02\xbd\x85\xa83\xc0\x95TKh\xfc-2\xc0\xddL\xa8\xaf\xe2K3\xc0c\xa5\xbf\x1c\x1aC4\xc0c\r\rnE\xf04\xc0d\xf5y>c^3\xc0*\xcfSr\xb6C5\xc0SA\xf6\x1d/Z9\xc0$\xf9\x17/r32\xc0J\xbc\xf9\xd3q\xff7\xc0w\xab\xbc\x8a\x8bV3\xc0\xc1\xa0tNfE1\xc0\x84\xf5\x7f\xf3\xc4+4\xc0\x94\x9c\xe4\xde\x9a\x896\xc0:R\xaa\xc72x3\xc0T\xf5;\xf0y\xcd3\xc0D\xae\xbbm^P3\xc0\xddNT\x99\x81%0\xc0\xe5\xb9O-\xce.2\xc0\xec\xf8\xe9\x13\xe4^8\xc0\xa3H\x0e1\xd7A1\xc0n\x0f2)FJ3\xc0\x0e-\xefp\xbeh3\xc0\x0b\xba\x98\x199\t3\xc0\xa9S\xbbn?s3\xc0CU\x1bzaI4\xc0\xca\x85EfO\xc53\xc0y\xf5\x8eo]23\xc0\x81\x0f4\xdfc\xd09\xc0sk\xc1\n\x9a\xe72\xc0u\x95\xee=`\x1b4\xc0j]I$\x18?8\xc0\xcbR\x11\xbd\x01\xbd3\xc0\xbd\xaf7\x9aPc4\xc0B\xab\xbdS\xf8 3\xc0\xd5\xfbx&a\x148\xc0]\xe6\\S\xa4O3\xc0\xffs\x7f\xce\xfe_8\xc0}\xd6\x11\x07\x9b\xad4\xc0\x0ci\xce\xf4\xb8\xc79\xc0\x8c\x81\x96\xe8\xe8L3\xc0\xf7\x13\xd3\x92i$3\xc0\x19r\x86Ml\xac7\xc0\xcd\'\xf8\x81\xbf\xa57\xc0L\xe5=?")7\xc0\xdf\xa8\xba\x8c,c3\xc0\xda\xf07\xc5\x00\'7\xc0\xe7\x8d8\x16\x92{3\xc0\x97\xb1\xe3m\x97M6\xc0\xc7\xb7\x9a6\xac83\xc01$\xc4\x8a\x14\xdd2\xc0\xd5\xb2M\xf2\xe8=3\xc0\xdfV*\xd1\xd3V4\xc09,|V\xf3\xdc7\xc0\xd1,Cv\xb1{3\xc0Y\x1cE\x9ca\xfd2\xc01~\xe1df\x8a6\xc0T\xf1\xa6\x04@\xa95\xc0[\x7f\x07z\x91\x818\xc0\x0b_\x8d\x93\xa3?4\xc0\xdc\x8f\x08\xb1F\x061\xc0\xc0^\xda\xbb=\xc26\xc0\xd7Z\x1cx\xa7_8\xc0\xcd\xc4\xd0+6\x7f3\xc0E\xbc\x1ez\xd2\x1d4\xc0"i\xfa\xfa5"3\xc0\x0b\xa2Gxwl4\xc0<\t\xf5\x18(\xb36\xc0\x04\xcf\xce\xd7#\xa49\xc0\x1f\xa3\xe3\x91{\x010\xc0\xb9\xca\x9c\xfd\x91\xd07\xc0@\x17\x82\x95s\xcf6\xc0\xa7\x02\x1f\xcc\xf2F3\xc0\xf3<\x8c\xb8\x19\xb89\xc0\xef\x85\xbc\xe1/\x134\xc0\xff\xb3Ut\x96\xb40\xc0/\xaa\xe4\x15u\x0c3\xc0\x8a\x17\x1b\xfeBt4\xc0y\xb8]s\xa3m4\xc0\xb9\x8d\xff\xabq\xe86\xc0\x85\tJ\x0e\xe0f4\xc0\x97\x90\x96!\xf7\xf01\xc0\xbb\x05)\xe4rn4\xc0\xc2t\x1e\xbb\xe6\x953\xc0\n\xd3E[\xd9<5\xc0h0C^\xd7n4\xc0\x0b\xc6\xf7\xa0\xe3-3\xc0\xd9\x918wm:5\xc0q\xc5\xf53\x9f\xe73\xc0ewu\xcd\xa8\xb05\xc0\xdf3C\x85O\x937\xc0a\xdda\x96wu3\xc0\xc6)2\xa4.\xb07\xc0;\xf9k~U\xe25\xc0\n\x14\xfea\xbcd4\xc0\xa6\xe9\xc8{\xc3\x9e3\xc0\x07\x10^e\t\xd14\xc0\xd7j\xd0\x8c\x95\xc08\xc0I\x99\x91q\x8fT5\xc0k0\xb8\xf9\x06\xf62\xc0\xd4M\x00b[.3\xc0\x8a\n\xa7Hb\xad4\xc0\x0b\xae\xc4\x91\xbcS6\xc0\xea\x91O\xd7\x9a!6\xc0\x8b\xdb\x96\x9a\x11\xaa4\xc0\'Z\x92\x83\x1e|3\xc0\xd8\x94X\xfft\xec5\xc0Z\xedH\xc2\xbbu4\xc0>\x94b\x11\x05\xdf4\xc0A\xf4\xd1q\x90R3\xc0\xe2\x9b{G\xdc72\xc0:\xa8+\x88\xde54\xc0\xf7\xe8\x1f\xd2\x83\x134\xc0\x17\xf9\x02\xb7\xeb\xaa4\xc0\x0eG\xf0\xd9u\xf65\xc0\x97\xbeMBQ\xad4\xc0L\xa9C\xf9\x1b#3\xc0f\xe1\xc7w[\xc43\xc0\xff\xabQf\xbc\x1e:\xc0^h\xd1\x8f\xac\xd04\xc0M\xa3\xd2\xb3\xb4\xd34\xc0s\x86\xe2\x7f\x9d\x0e3\xc07\xe5\xd2f\x19)5\xc0n\xbc\x15\xb7\xf3,5\xc0|\xc9\xe1o9U7\xc0\xe1\xcd0\x99\x82\x003\xc0B\xbam\x00\xb6o5\xc0\x87j\xdeT\x19\xb34\xc0\x87*\x08\x83\xebs2\xc0\x0b\x87\xba#\xa1*3\xc0H4\x07\x92\xb5\x9d2\xc0\x06\x07\xe9\xf8\xb2\x965\xc0qKg*\xcf\x853\xc0\x1d+>\xd4\x05\xbb2\xc0\x19\xa9\x1a<\x14\xd63\xc0hu\xd7r\xec\x825\xc0u%v`\x01\x184\xc0{-!\x9b\xbb,3\xc0\xf4\x8a_NC\xaf4\xc0\xe7\xd3\xe5"\x86\x8e4\xc0\xb7\x14+\xb1\xca(3\xc0\x89]\xd0\xf2i\xd93\xc0\x87\xf8"MU24\xc0\xbf\x95\xaf\x87\xfd\x194\xc0\xa3i9P\xd1\xd80\xc0\xa2h\xaf8\x16k8\xc0C.\xf8+;]8\xc0\xee\xd1n\xd8K\x9b4\xc0#\x8dC;\x96\xd04\xc0\x00m\xd4.y\x964\xc0\x9cC\x94\x9c\xaea4\xc0\xd7w\x83*\xb4-3\xc0\xac\x17*@\x0e\x165\xc03h\xff\xb9sU6\xc0\xa73\x83\x16\x90\xd43\xc0t\xa5\x93|\x94J4\xc0\x8c&\x9e`\\\xf77\xc0\xfd\x11&<}-3\xc0\xb5\xa8\x12\xact03\xc0\xa9^\xac\xf7\x1d\'7\xc0\xba\xb6\x12\xf6W>5\xc0\x93\x1e\xe4\x84n/3\xc0f\xe0\xdf\xc1\xc615\xc0\x0b\x81\x8b\xda6\x842\xc0r{l\xb5\x8d\x9f7\xc0\x03vc|s\xe74\xc04\x8c\x077\xd2"/\xc0E\x01&\x19\x19\xaa7\xc0}\xd4\x7f\xd7\t\x105\xc0\xc3\xaa\xf9\x19:\xe46\xc0_\x93#\xb4\x17\xa87\xc0o!G\x00\x9c\xf44\xc0.A9#`\xcf3\xc07\x15\x13\xd9\x12\xba4\xc0U\xea\xad,F\xb73\xc0\xf7\xf0\x0e)\x11\xc23\xc0^\x13E\xff$\x904\xc0\x91^\xa7\x9d\xa3\x0c9\xc0\xad\x16\x9c\x94H23\xc0\x9bXf`\x19t3\xc04_J\xfd\xfd*9\xc0\x80\x17e\xed\xa7\x0b6\xc0M\x89\x00\x81Qm3\xc0?\xadjG\xfa/6\xc0[\x90\xf7\x16=i5\xc0\x91\xcf\x88\xa4\xfe|3\xc0\xba\xe2\xefk\xdcs8\xc0\x9a\x9bS\xd2\xafU6\xc0p\xd4|~\xac}3\xc0\xaa\x13\x0ed\xd0Z6\xc0\xfcS\xcb\x1b\x96\x068\xc0\xcb\xa0j\xf4\xa9y3\xc0\x1d\xac\xf8\xba+\xd09\xc0\xc0\x11ak\xc1\xf61\xc0 T\x10\x95\xcfS3\xc0u\n\xb6\xe6\x8e\xf02\xc0\xd9A\xd4\x08\x86\x8f/\xc0C\xb6\x98K\xc1\xf37\xc0\x01[cV\x0b\x818\xc0\x04\x86\x8a\xfdEt5\xc0\xc6\x99\x07\x93^v3\xc0\x10\xacEO\x9e\x063\xc0n\x16y:\xed\'3\xc0\xff\x8b\xd7\x01\x94P5\xc0\xa32\xf8\xe2\xc8\xf88\xc0\x93\x8ewc\x95.2\xc0\x03\x9b\\w8e4\xc0\xffa\x93\x8c\xe4A3\xc0\x9a\'\xef\xc0\x1d(2\xc0\x03\x8a\x8f\x10\x13\x893\xc0G\x81\xd6\x01\xed86\xc0T\xa0O|\xe9\xde8\xc0!\xc9\xc0m\x8183\xc0\xe4\xc1NI\x7f\x8d8\xc0 EP\x1fn\x8f3\xc0\x0fi\xadB\x87^5\xc0M\x0b\xa6\x12\r"4\xc0\xc7U,\xe7v-2\xc0\xd7\xf1P5\x8a@3\xc0\xc7\xae\xc0-\xb5\xd66\xc0L\x97\xb0c)\xe72\xc0\x9bHD\x8c\x99\xd64\xc0\xc2\rv\xd80\xc43\xc0A>\xeb\x92qD2\xc0{\xcc\xc4\x01\x95D4\xc0\xef\xde\n\x94\x8c\\4\xc0\x1ew\xa6Tkp3\xc0ot^\xa6\xea13\xc0\x0e\xbe\xee\x92m(9\xc0\xd7\xac%\xbc\\\x135\xc00\x8f\xe5\xac\xd4\x1c4\xc0\xc00\x8b~\x16\x9c.\xc0\xff\x808\x03\xd1\xe1/\xc0\x8a\x95+\xa8\xc3\xe43\xc0X\xc8d\xbe*-4\xc0\xe3\xba\xe2B\xdfS3\xc0\x82F\xf6@qD5\xc0\x1e\x9c\xaf\x95!\xd14\xc0\xcb\\\xb1\x98S\xbd4\xc0\xeawZ+K\x1f6\xc0\x1d\xcd\x14\xe3\xd0U0\xc0P28\xd2\xb0\xf33\xc0\xd1An\xb9\xa1\x0e7\xc0<\x97\x0b\xd5i\x966\xc0\xbdV\x8au\xc5}4\xc0m\x15=V8\xb84\xc0\xa4\xac\x15\xda\x0f~5\xc0\x84\x16\x88\xdcn\xfa4\xc0\x03Gk\x93\xc9<7\xc0s\xd9+\xb3v)3\xc0\xad\x12\x1d\xd2\xdd\x136\xc0\xc8#$5hM2\xc0d\xd0\x13\xe8B 3\xc0\x08_\xf2\x1e \xac4\xc0\x99e\xc7P\x81\x1b4\xc09\xcc\x07\xfc\xf4\xb34\xc0\xdb\xe82\xc9\x0651\xc0\x934\xa1\x02\xe0\xb74\xc0\xf1\xa7\xd6\x19\xd8\x104\xc0zc"\xdb\xc133\xc0D\xc5\xfd\xde?\x819\xc0.\x1cJ\x80\x98\xfb5\xc0\x87):\x81\xa2\xee8\xc0\xa4\x17\xb7\xec[g3\xc0\xbc~$\x16\xd0\x925\xc0\x9d&\xae\xc5\x8063\xc0\xa7\xf2d\\\x83O2\xc0\xc1\xc6HA\xe8\xe24\xc0l\x0b\x17Yp\xa64\xc0\xf8T\xf4-o\xf45\xc0\xa7kXe\xf6y6\xc0Dg.\xc4\x18N4\xc0$\x86\xf4\x08\x82\xe17\xc0\xb7\xff\x14\xb3\x03\xd54\xc0[H\xaaX\xd4e3\xc0f\xef\x81\xd0\xe0\xdb0\xc0\xd6\xfbj,\xb7l6\xc0fo5Mj+8\xc02Zs/\x99\x933\xc0k\xc4|\xd8\x9c\xbb4\xc0m\xaaHT\x84\x084\xc0>\x8f\xfa\xc9\xd4\x888\xc0\x1c\xbaS\x1f\x03\xed0\xc0\xf9\x18\xd7Q\x18\xe60\xc0\x99\xd5\xad\x8c\xc1\xaf7\xc0\x8c\xc7\xca\xae\'\xaf3\xc0l\xdc\xaahVm3\xc0\x0b\xdcB\x830\xf22\xc0\x1a)_s\x9a?9\xc0\x0c\x9eM7\xe3\x1f3\xc0\x8b\x88H\x80Ry4\xc0\x1d\xaf\xb9\x90o\xb73\xc0A\xd6\xdcO)\xc7/\xc0\xd6c\x89\xfe\x98\x8b3\xc0[\x0c\xaa\xf8\xc7\xdc5\xc0\xf6+X\x95f\xb8/\xc0\x95\x84\x9a\xffp\x1a4\xc0\x07\x1f-G\xb8\x9a8\xc0\xb7.\xa0\xca\x02\xe07\xc0\xd5VN2\xfe&4\xc05f\x16\xd8v\xf60\xc0t\xac\xd9S\'\xe54\xc0\\$m\x12\xc9\xe03\xc0\x8d\xa7j\xfd6\r9\xc0\x94BtO\x06%3\xc0F\xb3\x1d^\xcf\xf26\xc0\x91s\xb4\xdbu\xed8\xc0&2\x19\xc5\x00P8\xc0\xfb\x84\x05l-\xe74\xc0\xa9\xf0\xa3#\x93\xe74\xc0u\xb1p\x96\x01\xab9\xc0\xbab\xb6X\xb2\x148\xc0]\xe6\xd2\xfb\x80\xbb4\xc0\xe0n\x89f\x19@9\xc0\xa2\x82\xb9\xa27\xe74\xc0\xf6\xc6\xe0\x86\xe1\xf40\xc0\'\x7fk\xd1\xca\xf20\xc0YM\xbe\xd90J7\xc0\x19\xe8\x9ep\xf0\xfe7\xc0\xc5\xcd\xe8\xb9X\x9a4\xc0a\x93\x17s\x8f\xa96\xc0rPG\xabr\xee0\xc0`\xc7\xbb\r\xean6\xc0\x17\xd7\x97\xdf\xd0\xfc0\xc0\xa15S\xd6\xcd\x943\xc0\xd5<\x8b\xbe\xf9\xc9/\xc0\x05\xd4\x10\x9b\xbf\xa44\xc0\xd3\x1dl\xfd\xff\xc86\xc0d\x9b\xc9\x0c\xce\xf30\xc0\xbf\xf0W\xa4\xa9[0\xc0?\x82\xed,n\xef3\xc0\x13\x00y\xa6\xc2\x9f4\xc0V\xa2I\xf3\xbc\xa41\xc062\x96&_o4\xc0\xf5\xd8\x86iRw4\xc0\xa2;\x05\x9ao\xcc6\xc0\xb0\x82\xb6&\x97"9\xc0_\xe7\xd2\x80|H9\xc0\x9dE\xa0\xe5\xb1\x1b5\xc0.\xc1_\x01\xa303\xc0\xf8t\t/\x1b\x076\xc0\xb8;\xa9;\x88s3\xc0\x1e\xd8\x15;r.9\xc0hw\x0e9\x06\x864\xc0\xd8z\xa5F\x95Q5\xc0\xb8\xc6\x10p\x9b0/\xc0F\xd4\xff\x15\x1c\x130\xc0\xeb\xdd\x9a^\xf2\xe00\xc0\xcfo\x05n|\xe53\xc0\x17\xe5\x0co\xc3\xf10\xc0\xbe\xb6\xc4\xa0\xe1\xcf6\xc0\x8e}\x82\xbeP:5\xc0\xe6p\xe3\xed\x06e3\xc0\x00\x94\xe3W\xa7\xfc7\xc0o\x8c\xc2\xb8\xd8G0\xc0q\xb0t\xb6dm9\xc0\x9d\xefg\xe1$\x8d4\xc0\x8c\x04\xd7\x1c\x8e\xc36\xc0*\xa0\r\xb9\x8eB4\xc0\x84\xffm\xd1s\xe31\xc0\x93&\x9do\x9d\x025\xc0\xcdyc\xf4o\xe21\xc0\xaf\xe2\xa0R][8\xc0z\xce\x13xVl3\xc0\x90\x1b E\x1e73\xc0\x08\xdb\x83v\xc9=5\xc0#\x02\xa3nQ\x994\xc0\x19q\x90\x01\x99Z2\xc0\xa5\x8b\xe0\xfcC\x0b5\xc0\xf0_42I\xe41\xc0{-fV(\xa54\xc0\xfe\x8f\x9dU.\x1c4\xc0\xa7W\n\xbc]\xc46\xc0L~\xad\x9bl\x1f3\xc0\x9b\xf2U\xdbd47\xc0\x1eO\x087\xce;3\xc0\x90\xf0i\xeb}\xe34\xc0]\x18\xc7S\x85\xf20\xc03\xa2t\xfa\xfbV5\xc0\xf1\x0cC\xbc@\xa35\xc0\xf3\x8f\x19]\xd9\xa04\xc0\x03[\x13\x8d\x0f\xa73\xc0\x08s\xa6J\x8c\xa44\xc0\x19\xe4{\x81\x82\xda5\xc0\xe8\xd1\x06\x01~F4\xc0wl]\x96\x03\xfe7\xc0`\xfef(\x8e\x020\xc0m\x8fq\xc2\x14\xf13\xc0\x9e\x0e\x1d\x87\x11\x0b4\xc0\xf0\xa1\x1e\xa31\xeb4\xc0\x83\xbb\xd5<:N8\xc0\xa1\x84\xd9O\x0c\xe23\xc0\x9fG\x10&\xd7\xb45\xc0\t\x18[\xf4\x83\t4\xc0\x81\x10\xcc"\x18\x185\xc0\x8e\xcd\xca\xaa\x9e\'4\xc0\x10\xdc\xae\x17\xf1\xa24\xc0\x93\xcc\xf0\xab\xbeI0\xc0E:\xb1}\x9703\xc0\xe7\xd2Q\xe4o,9\xc0\x81\x81\x9f\xf2\xe1\xf34\xc0\x03\x15\x7f\x88\x82z7\xc0A\x0fn)\x82M8\xc0N\x93G2\xfbT8\xc0\x96v\xb2D\x9c\xa1/\xc0\xf6\xe4r\x8c\xc7\xd93\xc0\xfa~u\x87\xd8\xf24\xc0f\x13\x96>\x9a8/\xc0\x04\x9d\xc2\xe4S\xa14\xc0\xf6nd\x1c#\xe90\xc0/\xdb\xc0\xe1\x10D3\xc0\xa8\x81\xe9c\x14\x0b5\xc0\x10\x8c\x15\xf7\xb5[4\xc0\xc3\x97\x91\xb5\x94%4\xc0\x14\xb6 \xea\xd1G0\xc0\xe6Ot\xe6\x0e\x065\xc0!\x9au\xd9\xdf\xf04\xc0\x96\xe4\x87\x9f\xe4 5\xc0H\xa3~^\x8c)4\xc0E\xa6Q\xc1\xe847\xc0\nB\x0fB\xbb^8\xc0\xc8\x9a\x95\xe6\x90\xec0\xc0{\xe8\xde,\xcd\x1c4\xc0k\xec|\x03\x01{5\xc0\x08\x0b\xa8\x9f4\xe14\xc0\x0f\x96$\xa4\xca\x803\xc0bN\xcb\x1e\xad\r4\xc0\'\xe7H\x1b\xe7O3\xc0\xf9\x0c)\x04(\x1c4\xc0\x99\n\xbb\xe9\x84\xcf5\xc0\xaa\xf0\xbf\xde\x1b\x175\xc0\xcctRB\x1a)4\xc0\xd7\xd0\xd4=\x8d\xa34\xc0\x8e\xe0nG\x1f"3\xc0\xe0\x1fx\xfe]m4\xc0\x14B\x86v\xc2\xe18\xc0h\x97\x96\xef\xad\x021\xc0o\xba\x15\xb0DH4\xc0J]\xe4Q>V8\xc0IR\xd2@\xdee4\xc04\x8f\x8bn2\xc41\xc0\xf9y~x\xbd\x9e6\xc0,\xa5\xc9\x8a\xb1*3\xc0R\x85\x11\xc0\x1c%4\xc0)\x1a=\x98f\xf54\xc0\x8b\x08N\x08\x98\xc99\xc05"\xbbe \x9f6\xc0\xb7\xe3G\xa6\xf7r3\xc0\xbee\xdb\x91\x80.3\xc0\nN\xac*-\xf04\xc0\xae-\xe6Q\x07\xd74\xc0|\xb0\xb6\x08\xb1k4\xc0Q\xac\xf42%\xa15\xc0\x9a\x15\xafi\x86\x081\xc0\xe4\xe8.\xf9\xc3\xb04\xc0\xcaPho\x06\x1f3\xc0\x16\xe6&\xae\xf4\xa09\xc0\xcbTq\x85\xd8\x9b9\xc0\xa3\xb5\x17?Q\xb81\xc0}\xe7\x05\xcdN+2\xc0XF@=\x88\xe58\xc0r8RR\x16\xee0\xc0TI\xf2$\xf1\xd33\xc0\x13\xf4\x97A\xdbX4\xc07~\xdf\xee\x83t4\xc0\xc6\x8e\x806\x7f\x174\xc0LOD=\xdbZ4\xc0/\xf2\xb4X-V3\xc0l\x11\x11\xb5\xea\r5\xc0\x96\x9cz\xf8G\xfd0\xc0\xee\xd5\x9b-\xd9\xb46\xc0\xdd]\xd4\x19\xf2\xdc4\xc0y9L\xf6\xd1\xa94\xc0\xc2\x10.\xa3\x14\xfe3\xc0\xb9Lt\x97W\xf14\xc0\xda\xd3Z\xfa\xf105\xc0\xa0\x95>\xed\x90\x145\xc0;\xab\x05F4?0\xc0\xd7\xbfm>y/5\xc0\x13k\x94\xe1\x94]8\xc0_\x8d\xa3\xdc\x0176\xc0\x05\x12\xff\xbb\xa6\xd35\xc0\xaf\x94S\xe9\x82\xfe3\xc0\xd3+\x90\xea\x1c\x946\xc0\x04\x0f\xba[\xae\xad8\xc0\x127\x06{\x1005\xc0Yt{\xa1l\x0e4\xc0~i\xedfj=4\xc0\xf1P\x8aE6\x0f5\xc03\xb3\x01\xbe\x97\x1e6\xc0\x01KV\xf1\xda\xc54\xc0\xd8\xdb\xf4\t\xe3\xf94\xc0\xe1 <o\xe380\xc0z\xc1\x98\x9d;;9\xc0c\x0cM\x02\xbd\x145\xc0\xb0\xa4\xd6(\xbc\xe24\xc0\x91\x10\xfc\\\xa0\x8e4\xc0\x13\x1fy\xc4\xee\xfa4\xc0\x06\x84\x19\x9e[\x1c5\xc0\x1f\x8f\x90\x007:4\xc0^\xee\n\xc5yO9\xc0\xaa\xd1\x0b\xc2\x1eI3\xc0\x86}5D\xb5R4\xc0\xedr\x96,\xde\xec6\xc0X\xe6\xc3\xe8p\xf94\xc0\xae\x1b\x00\x92f\x024\xc0\x80W\x94\xc2W~6\xc0\xad\x1d\xa9=\x0107\xc0\xbbw\x85`z\'2\xc0\xccm\xd4O\x1e\xac.\xc0<\ro\xd5-\x9f3\xc00\xba5\xc9`\x1a4\xc0\xb1`:=\t/2\xc0j.\xacy\x95%5\xc0\x9ah\xaf\\\x0c\x894\xc0:\x15\xc3\x19\x96\xfc4\xc0\x95q\xaa\x13\xcdH6\xc0\xac\xa2z\xd4\x1316\xc0\xfe\xb3m\r\xd4\x104\xc0\xc4+\'\xc7I\x904\xc0{\x83(\xb5JP4\xc0:\xc9\x08\xder\x1a5\xc0\xd3\xa9T\xf0\xf4\xdf7\xc0\xef\xc5|&C74\xc0\xf7\xd8\xc2\x00Y\x103\xc0\xdfn\xbf#8\x085\xc0\x92.o\xf4\x9a90\xc0"\xd8\x8f\xc1<\xce9\xc0#<\xbf@D\x1d4\xc0\xbf\x02\xd1\x86\x97\x045\xc0\xfd|\xb3\x08\xa9\xd84\xc0\xc7\x16\x12f.\xfa4\xc0+\xaajW\x89\x1b4\xc0\xbfEm\xa5\xf7\xc44\xc0\xcc\xc8@\x8a3\xf53\xc0h!\xff\xd7h\xe83\xc0\xff\xf5C\xe7\x9e\xb13\xc0\xbb\x1dn\t\x99\xfd4\xc0\xfd]&\xef\xf9\x183\xc0(bv\x9eN\xd84\xc0\x8d\x98d\xaf&.2\xc0\x15\xf0\xb26\xdf\xf30\xc0\xfc\x8f\x8f\xda\x18&4\xc0\xb9\xc6\xe7^\x88\x0f1\xc0\xff\xb2\xc7",P4\xc0|1\xffL~.6\xc0\xea\tG\xfcU\xb65\xc0\x95\xd0\x18\x07\xcd\x035\xc0&\x8b["S\xaf4\xc0\xd9}\x99X\x08\x158\xc0\xa9\xf7Z08$3\xc0\x03\x12\xa6\xcf\xb2\x969\xc0\xf7\x99\xb6\xf9*W5\xc0m\xb5\xfd\xf6\xd0b4\xc0\xf5\x8d\xeb_>W3\xc0\xedW8G\x93\xfa0\xc0O0\xcd\xc2\x8583\xc0\x10\xac\x0e3\xe9\x106\xc0\xfb\x92\x06\x00\xca]4\xc0\xa9\xa8q\r\xdb85\xc0t\x04T\xf7:M2\xc0\x10\x0c\x8d\xf2}\xf80\xc0\xe8\x04\xbbM\xf9\xfa2\xc0\xa8\xc2s\xa2\xfb=4\xc0\x96\x95\xde\x05\x87\x105\xc0\xa0\xf8\x9c%\xaeG5\xc0\xf1\xa0\xe2\x85+,2\xc0Q\xa3\xcd\xe1\x0e 5\xc0j\x1dp\x81U\xd72\xc0\x17\xba\xb9\x00\xd8\xd24\xc0|E\xaa\r\x0f\xff3\xc0R\x19\x9bm)\xd23\xc0\xaaK6_\xb4\xc43\xc0\xa3\x94(\xbd\xf6\xb04\xc0\x7f\n\x9d\xad*\xca3\xc0\xa5ZiO<\x0e9\xc0\xc6\xb3\x07/J\xcb4\xc0k\xaa\xd1X\x0e\xb84\xc0\xf2\\\xd8\xa2\xa7P5\xc0\xe7\xc36\xe0A%6\xc0\x9e\x14\x0b\xe4\xa0\xa13\xc0}\x84\xbe\x14\x0f04\xc0\xd9\xa3\xd8\x84\x0f\xd13\xc0\x0f0\x87\xbe\x8a\xc17\xc0\xa2,\xb1\xf4s\x8d8\xc0\xc8t\xc4\n\xb0\x8f4\xc0bh\x05v\x8a\xd56\xc0\x1d\xad\x1b\x92WE5\xc0\x10\x99,*\xfa\t3\xc0)B\x88\xca\x10K5\xc0c\x1f0\x8b}\x1c4\xc0\xde\x1b\x19\x1c\x15\x973\xc0\x13\xec->\x95\xdb4\xc0h;\xe4k\t\xb72\xc0\xf3\xa1\xd9\x98\xfb12\xc0t\xef\xda:\xa7G4\xc0\x16\xb88~\x13|5\xc0>\x1c\xe9\x04t\x141\xc0\x88\x17O\xcbb[6\xc0\xf6,pH\x9dw8\xc0\x0bw\xe0\xc9p\xff7\xc0\x13\x15&\xcb\x1963\xc0q\xbf\xe4Z\xa2(5\xc0Y\n\xe2%\xad\xad5\xc0.\x86\xa3d\xadn2\xc03\x83\x9c\xc7V\xc76\xc0\xe5\xbc\xf9w\x12k8\xc0\xdb\x81<^\x07+5\xc0\xdf#\x05Ft&5\xc0\xdb\x17\x94\xfe\x01C4\xc0n\xb4\xa0%\xdf\xf27\xc0\x9c\xf8\x89%7L5\xc0YG\xbd\xb8\x7f\x007\xc0\x1e\xc7\x16S\xc3\xe21\xc0\xbdu\x9b\x02]\x954\xc06b}FNE8\xc0\x8bWG?\x12-5\xc0\xdd\x96q35\x983\xc0\x860*\xcd\n94\xc0\xd6knu\xc423\xc0(\x8b\x95\x1d\x95D4\xc0\x9f%\tU-\xb64\xc0\xa6u\xd40o\xa73\xc0u9s\xb5\xf1A1\xc0\xfb<\x91\xb3\xcd\xf13\xc0\x99R\x9d\x99K\xe13\xc0 \xe0\xf8\x06\xed\x1d5\xc0HU\xb5M%\xaa6\xc0\x86\xdf\x00Q\xdb\x907\xc0\xbc\x13\xde\x08Q<5\xc0Y\xd7\x12\x08\xc1\xc22\xc0\x9f\xc3Eh\xfd86\xc0U\xb3!2\xad\xb44\xc0\xe4\xd0w\x93\xfc64\xc0i\xc0\xd1\xd0\xc5\xf73\xc0\x05Q\x1dp\x98F3\xc0\xd7\x93\xd5\xd0y(3\xc0\x84w\x80\xbb\x9f\xcf0\xc0\xea"\xf2\x931\xc89\xc0\xf91E\xda-\x1c1\xc0+\x89\xce\xc2\x13P3\xc0G\x0e\xb4\x8e\xa4?4\xc0\x93\x1e\x87Q\xef\xc44\xc0\x8e\xd3q\xb3\x7f\xde4\xc0p\xdf\x1e\xd4/)5\xc09\xe9\xe3\xba\x9e\xb43\xc0\xf6p\x01+<j3\xc0\x8a\xe8\x96\x8d\xc9\xb94\xc0\x19#\x93\xa2\xe0\x924\xc0#\x8d>\x1f\xa8\xda8\xc0\x17\x10\xa6\xd7\x9c\x174\xc0W\xe30=\xdd\x145\xc0 )\x8c\x9a*{6\xc0\xfc\xce\x9a\xefI\xf62\xc0($\x93\x16!\xb91\xc0\x10\xea\x8b7\xd9\x1e7\xc0b\x14\xd4\x9a\xb3?5\xc0\xc6|\xe5C\xba\xce7\xc0\xb7\x9f"\xdem#3\xc0B\x95\xd3\xcf\xa4\x984\xc0\x99\xdd\x8f\xe9c\xbe4\xc0\x89\xc6\xed\xe3| 5\xc0\xb4\x99j\x88_\xcb9\xc0\x9f\xa9<\xe9D\xb54\xc0\x98\xd3\x07\xc3\xb7\x8b4\xc0\xb4\xaf\xa3v$~5\xc0\xb5\x8d\x91\xa5\xe2.4\xc0\x95\x9aD75\xbd3\xc0\x8f\xd6\x93\x99\xb2Q8\xc0p\xcb \xce\xba\x164\xc0\xd0j\x90\xf4\xdc\xbd9\xc0\xefo}sE\x1d4\xc0\xd5\xd4\xca\x84\x01\xf83\xc0~\x92\xd4o\xae\xef3\xc0Q=7\x97\x19\xe64\xc0\xfa\x9c\xa2\xa2\x90\xd33\xc0\xf4\xeb\x08%t<4\xc0!R\x93\x04L$4\xc0>\xac7\x7f\xac\x9c8\xc0\xfa\xba-\x0b4\xf07\xc0@\\\x1b\x0b\x87\x904\xc0\xb9\xdb\x12\xfa\xd9\xd64\xc0\x959O\xff\x94A5\xc0;f\xc9#s\xe15\xc0Q\xa9\xab^\x06\xcd3\xc0\xae\x13i%.n3\xc0\x8a\xd5\xeaT\xecV4\xc0f\xd4\x9d\xf4\x18\xa64\xc09;\x7f\x95\x0e\x104\xc0\xf1\xb5\xb5\xfbw\x028\xc0SM\xf6mH\xb73\xc0\xe8\xc0\x9c@\xf2\xdb0\xc0\x0e\xcf\xaceI\xb14\xc0\xde\xe5\xaa\x17\x0c\xfc3\xc0\xa5\xdb\x87Ffj4\xc0Z:\xc0\x06\xe5\x195\xc0\x0e]\xba\xf3\xf3\xef8\xc0k\xd2oEi\x031\xc0\x11\x17%\x9e\xfb\x9b4\xc0\x0f\x7f \xa9\xd7\x914\xc0\xc7oiK2i1\xc0\x90\xae\xc9\xfd\xf9Z1\xc0\xc0\x12\xf1H\x0bW4\xc0\xadG\xe9\x04ye3\xc0\xe4\xfdp\xaf>\xc97\xc0Z|\xec\xbag\x085\xc0U#\x8b\xebx\xb07\xc0\xb3N\xc64\xba\x0e4\xc0x\x80p\x8e\xd2\x035\xc0\x1c\x1f\xb5\xa2^\x104\xc0\xf9\xd0\x1e~\x17\xcc7\xc0\xe7i}.;\x0e2\xc0(R\xac\x9a\xa8\xfa4\xc0^1e\xca\x88\xf44\xc0\xbd\xe6)\x04K\xaf4\xc0\x1f\x1f<\xfe\xe9\x954\xc0i\xe6Q\xb7I\x005\xc0*"\x84y\x96\xaa4\xc0\'\xc5\xa7*\x90\x163\xc0:]\xf0q\xc0w6\xc02%\xaf\xe3\x82\t5\xc0\xd0\xfcP\x80?\xc94\xc0\xf8]@ZR\xc93\xc0\x00z\xbbhYR3\xc0\x00\xc5\xa6\xe7\x95\xed3\xc0\t\'`\x1cv\x1a3\xc0\x92dx\xdb?\x1c-\xc0\x97\xfa\xa2\xa4{\xee4\xc0\x0cyZd\xd8\xaf4\xc0C\xe7\xc5\xb3\x82\x9a4\xc0"\x8f\xf3\xb7\xa7\xf39\xc0\xb1\xeb\xc6\x86\xbf\xce7\xc0\xa5~"\xce\x91]5\xc0r\xff\xe17\x9a\x934\xc0\x8a\xc7\x82\x1d\xff}8\xc0\x03\xfdEZ\xf0\xff3\xc0\xd7\xd4\xf7\xd1zl8\xc0\xec\x9e\xf70\xb2%2\xc0\x9c81$\xf3\xd64\xc0\x91\xd6XF\x1a\x134\xc0;j6\xc1+B5\xc0\xb6\x13\xfd`\xdeV5\xc0\x0c\xe0\xed\'\x18\xbc4\xc0\xa6\xf4\x88\x07\xe5\xbf3\xc0\xff\xa6\xa3\\\xbc\x9d8\xc0\xa1\xa1\xe0\xa4\xceQ3\xc0qBSS\x90L4\xc0\x99\x1f\xe9\x83h\xcc4\xc0\xa7 \xa5\xf4\xf7\x953\xc0r\x1f\xb4}\x17\x003\xc0\x86\xc2e\xcd\r\x1c4\xc0~\xbb\xdf\xf6\xfc\xbb3\xc0\x8cX\x15O\x95\xd44\xc0\xc0\xff3\x8b^\xe24\xc0\xe8\x8f\x19\xcc\xbfu4\xc0\x7f\x962K(x3\xc0\xcb\xbc\xc9\xd7\xc4\x141\xc0\x96\xfc\x1al\x06\xb54\xc0sH;\'\xca\x8e6\xc0\xb6\x15\x16\xbb!\xba4\xc0n\xcb7h\xb7\xb14\xc0~-9\x14\x0eo-\xc0}\xf7\xa5\x154\xbd4\xc0\x99\xa8\xcaN*\xbb4\xc0/\xe0\xc09\x15\x817\xc0\xcf\x02\x00\xd6\xf0\xfb7\xc0\xcc^\xc8\xdf3\xd27\xc0\xc2\x08U\x18\xee\x134\xc0\x13o\xab<\xe3\x1b6\xc0\tXm)\x12=7\xc0$\xd1\n^\x0b\x154\xc0W\xf9=(\xcc\xa64\xc0\x9c\x06LAC\xca3\xc0W)\xa5]\xc1\xa63\xc0\x92\xed\xe2\xc8\x8c]/\xc0\x0b0-\xbf\xcd)7\xc0\x8c\x1aK|\xe4>9\xc0\x87\x18\x0fme\xad3\xc0\xf7\x80\x85\x8c\xc7e0\xc0RB!\x02\xfa\x1c6\xc0\xe0\xbe\x87\xd0$h5\xc0\xc5\x92\xab\x1a\x05\xaa3\xc0\xca\xfa_\xff\xef`2\xc0\x15\xeaT2e\xc63\xc0\x9d\xaa\xef\xe6\xecv3\xc0\xb2^6\x8aY\xe75\xc0$\xa6\xc0\x14bY3\xc0\x06\xc8\xa0O\xbd\xa73\xc0\x9c\xc9\xf8q\xb6y3\xc0\x08\x0bq\xa5\xf9U4\xc0\xb4V\xdc\x98\xf3\xd73\xc0\xc87\xc9c6\xa43\xc0\x1b\xdf\x96\xcb\x06\xe45\xc0Z\xc7tL\xd1B7\xc0\x89\x12y\xa0\xec\xd97\xc0\x7f\xefd?\xe5.3\xc0hu\x10\xf4\x9bz3\xc0\xb1L\xadO\xb2@3\xc0\xadHI\xde\xa4+4\xc0N\xc9\xc4\xc4\\\x853\xc02\xffu\xd4_\x001\xc0M\xc1q\x165\xf1.\xc0-\xcer(`\xaa7\xc0\x90\xf0\xca\xe4\x1a\xa23\xc0)qr\x82\x85\xb03\xc0a\xe6\x9f\xaf\xcbK3\xc0BdNhV\xad3\xc0\xb83\xe3\x9fp@7\xc0\x0f?.A\x01\xe77\xc0\xb0o\xb90\xb3\xee7\xc0wQ\x84\xd0D\xb84\xc0\xb7F\xa2\xab\xb2Y3\xc0\x9ec\xb67\xf6.2\xc0\xe1\n#\x95=\x0b1\xc0\xbeK\t\x90\xdd\x0c6\xc0\x9cI\x8d,\x05{6\xc0\xa5Am\x95\xdb\x955\xc0\x03\x0b\xf8\xa4\xee\xa92\xc0)YDa\xbc\xe48\xc0\xfd\xbeC\xde\xae\xa23\xc0yR\\O:\xab3\xc0\xdd\x11JM\xbc;3\xc0)k|]\x9c\xb66\xc0G\xb1\x8f\x85\xac!7\xc0\xf2\xcb\xa1@\x1aS4\xc0{\x0b\xfe\x05E\x156\xc0\x1c\xf0D\xaed\xb48\xc0"\xf74\r\x1f\x12.\xc0\x95u\xde\xa9\xcb\x853\xc0:\x8d\xc0\x12\xa0\x167\xc0\xd9\xa2\x1e\xce\xe9\xf07\xc0\x89h\x1a\x85\x97\xe72\xc0\x9d\x88I\xe0\xee\xaf3\xc0\xea\xae\x90\x90\x90\x0c2\xc0S\xf4\xbc;\x1e\x031\xc0;L\xee\xc5Z|3\xc0%id\xc1\xa3\xc63\xc0\xc4\x9b\xdf\xc3\xa5t8\xc0\xea\xa6;\x82\x9bn3\xc0T\xa0\xf1\x04\x9au3\xc0\xec\x18\x94w\xe0\x024\xc0\x05\x9f\xd7\xcc\x97\xe96\xc0\x82\xc6\x03G\xe1c3\xc0\x10\x8a\x03\xf4^\xf42\xc0\xb0\xc0\xdd1\xc3A8\xc0\x93S{\x10\xf3\x120\xc0\x96B\xaa\x19.x3\xc0\x1d\x87\xcf\x1b\xd7W9\xc0$\x91\xb2@-r4\xc0W*2w\xf5\x1d8\xc0\x04\xc0\xcd\xd8C\x187\xc0\xa3E\xa4\xb2\xe3\xed2\xc0]\xc1\xb0}638\xc0\xb1j\x1fI\x80L-\xc0\xa7\x1a\xac\xa2\x96V3\xc0\xf4\x08\x8a\x9e\x10f3\xc0\x90 \xdb\x86\xcbH7\xc08\xf5\xcbo1E5\xc0\xf4KGfrJ3\xc0\xec5,\x06\xc7?8\xc0<\x08l\x9d\xec+4\xc0\xc96\x93\xa6+\xf38\xc0Z\x94/~>43\xc0f\xd4[\x0f\x0637\xc0{\xd7\x86$\xa1\xc24\xc0N\x00M\xec1\xcc8\xc0\xe9\xdb\x11[\x9d[3\xc0\\\xaan\xd7m\xe08\xc0^\xa2k\x03\xbe=7\xc0\xf8\xb2r\xbf\xadf3\xc0h\x08\xcfU{\x883\xc0#N\xfa\xdb\xc4,6\xc0\x92\xdf\xcb\x0en\xc47\xc0\xcf\xc2\xb0\x1c$\x1e4\xc0\xd99T`\xd8[4\xc0\x8c6\x10\x17\x97\x018\xc0\x1f\x86\xcb\xea\xf8i9\xc0a\x12\xa1P\xd2\xc53\xc0\xcf\xb9\xf8\xb2W44\xc0q\xbc\x93u\xb2b4\xc0u\x98I(E\xbd3\xc0\x13\xeaL\x9f[H3\xc0\xd0+\xb5\xd1\x05\xd36\xc0\x1e"8L\xd1\x068\xc0n\x1c\xda\x1e#\xcf3\xc0eg\\\xd1\x99\xb93\xc0DYa/L\xbb3\xc0\xfa$J\xf1\xc2\x807\xc0~\x84\x12\xf1|B2\xc0\xfd\x10\xd9Z\xcc\xe61\xc0\x9b\xac1\xb3\xae\xdb7\xc0\xbb\xbd\x9d\xdc;\x9e3\xc0 6 E\xc1\xa03\xc0_\xc3\x15\x11\x1b)4\xc0\xc6>\xd1\xef\xfcW7\xc0\xb6\x18\x98[4\xc21\xc0\xbe\xb3%\xbaT44\xc0\x93\xa3\x1a\xb1\xe0\x943\xc0\x0f\xe4\xa6\xfa\x87h4\xc0\x0e\xfd(\\\xe4+6\xc0\xcf\xa1\x11\x88\xf1]5\xc0\xa0\xe3b\x0fhD3\xc01\xf3EK\xafH3\xc0\x03\xf1"4\x1d\xde7\xc0\xa5\xbf\xd3\xa2A\xc55\xc0\x9b\xd8v\xba;\xec6\xc04\'\xee\xbe0\xaf0\xc0\n6L\xd8{\x893\xc0,\xe1~\x0f\xf9\x9e4\xc0\x1a\xfe5+\xb7o4\xc0\xaarMQ\xa7^3\xc0zW\xf3\xd2\xd9N5\xc0\x84<\x01\xe4YG4\xc0\x98\x1c\xa8\x9a\x9a>-\xc0\xdf\xc8\xe3U\xef\xf14\xc01\xfb5\xd8\xabl4\xc07\x8f\xab\x94x\xb73\xc0\xb9yT\x7fm\xc86\xc0X\x9e\xbe*\xe8X5\xc0a+U\x1a\xf8\xed7\xc0\x8axr`*\xeb8\xc0\xf1\xf0r\xf6\x9a67\xc0b\xa6\xbdIW)7\xc0Q\xf9\xd3,\xd1#7\xc0M\x15e\xb6y\xb69\xc0\x9f\xd6\xd41n\\5\xc0O^\x00\xfe\x0b\x0e6\xc0\x93`\x90\xa4\x17\xba4\xc0\xf0\xdek(\x01\xb76\xc0\xf9\x8f\x02\x94\xf672\xc0<dt\xbd\xb7/2\xc0sP\xc2\xee\xd6/9\xc0)+\x1c\x92\xd3+7\xc0\xed\xf6"W(I9\xc0l\xa60\xb1\x9d(8\xc0\x0c2v3\x1d\x833\xc0\x06Ws\xcd\xe6(3\xc0\xce\xfdV\x85\x9e\x134\xc0\xf3\xe7\x1ba\xa0\x979\xc0\x1ce\xdaM\x9e\xeb2\xc0Eo\xdb\xfc\xc4\x0f3\xc0\xc7\x8c\xc0\xb8;\xcf3\xc0\xdd\x9c\xf6\xa40\xac4\xc0f\xef\x03`\xb7\xc31\xc0v\x92\x95O\xdb,9\xc0\x16c4\x1aKB3\xc0z`5\xfd\x1d93\xc0\xaa\xfd*\xad\xe5\xdc8\xc0\xef\xff\x0e:;\xb36\xc0\x92\xc3\x17e+\x9f6\xc0\x84\xc3pa\xf5\xdb3\xc0MU\xc6\xa7\x98\xb80\xc0\x9e\xc2\xc1H\x11u8\xc078\xdb\xf5\xe6\x064\xc0\xae\x97\n\xf4\xb4I1\xc0\xbe\xd2\x80\xf9\x14U3\xc0\x01ass@`2\xc0\x00\xf3c\xa23Y3\xc0\xc2O\x93a\xad\t4\xc0"\xe5b\xbc\xf4c3\xc0\xbbu\xfd\xe2fl8\xc06\xab\n\xfa\xd4\x0f7\xc0\xbf\x0e\xf1\xae/\xf22\xc0\xff\x98\xcd\xac{H1\xc0\x02_\x8c6_\x914\xc0x\xc7\x17\xa5O\x9c3\xc0\x86\x0c\xb4D\x89\xff2\xc0\x856\x89\xa3w\xa35\xc0,\xd9\xd5\xa3O\xb45\xc0\x02\x9a\x07s\xa9:0\xc0\xf1g\xced\xc8@2\xc0j\xe3\x01{\x1aM3\xc0\xdd\xd5g\x98\xb8H2\xc0}\xe6\x9e\xed\x95V4\xc0\x02\xa8\xe6\x99\xf6,3\xc0\x05\x1f3\x9d\\_1\xc0f\x9f)o\x87E3\xc0\xdf\xcd6\x06X*3\xc0\x12\x98S.B\xa93\xc0\xf4!\xf1\xfdX\x115\xc0\xc1\xed\x9d\x7f\xbfS8\xc0\xc7\xc7K\xfb\xddH4\xc0\xd7\x96M\xdb\xe8\x944\xc0\xac\xc2\xf3\xb8\xe6\xbd6\xc0K\x95\x9d\xae\x19\xc66\xc0\xfb\x81;\x9f\xfd$3\xc0\x8a\xd1\x84_\t34\xc0\xb0p=0-*4\xc0g+\xf2\xa4R@3\xc0d\x14\x95~$\xad4\xc0\x05a\xfe\x88\x08%8\xc0M\xa2k\x10-\xbc4\xc08\x80\xdfQ5^7\xc0\xea\x0ez\xef\xf5T4\xc0K\xb4[\x96\xe4\xb00\xc0\x0c\x11\xa4d\xd8O5\xc0E\xd1\xd7\x9e\x1as5\xc0+3\x19\xb2\xc3\xc01\xc0L\xdbr(\xba\xfe2\xc0Z0/ra\xad8\xc0\x01\xdf$7N\x862\xc0J\x13\xe0\xaf*=3\xc04+z\xaal\xd62\xc0\xe10A>K\xab6\xc0\xd8e\xe4gJ\x8e5\xc0\xe6\x99\xe0\xe1\x0b\x0e5\xc0\xfe\x03\xe9\xfc\x06k3\xc0\'\xbf\r\x8fk\xb23\xc0`\xdf\xaf\xd7\xa9$3\xc0\xfa\xab\xf3\x9a\xa3\x904\xc0\xd2&\xa8\xf9A\xb48\xc0\xa6@gQ3\x1f0\xc0>\xbeq\x16q\xab6\xc0\x80\xb3IY\xa322\xc0\x14\xe2\x94\xc2_,3\xc0p5_\x03`u5\xc0\xde\xafv\xd1q\xa96\xc0/\xde\xd3\r<\xf93\xc0\xca\xa6?\xa8\x9fv/\xc0\x14\n\xb9\xee\xd7\x8b/\xc0E\xe0\x14\xafHy3\xc0)\xa2Y\x19\x83\x884\xc0t\xe4\xc8\xfe\xe1\xed7\xc0\xdb\xcb\xb6\xe3\x17\xe76\xc0\xa9dW\xf9\xdaA5\xc0a\xd9\x93d>\xda0\xc0>S\x14\x9bT\xdd2\xc0e$\xda, \x8b3\xc0<\x1e.\xbb\x0fc3\xc0\xba\xce\x88\x0eE"3\xc0^\xd6\xab\xfb\x9848\xc0,`^Q\xb9\x028\xc0\xac(\xa0I>\xa88\xc0F\x85M\xb40\x8d7\xc0\xa7\xa7\x93\x94\x81\x0e/\xc0\xef\t\xf5\x93\x92]5\xc0\x99]\x81X\xf2\xae0\xc0\xc2\xa4\xe3"d\xf22\xc0\x90\xfaE\x8df\x017\xc0~T\xa1\xc2\x83\xb81\xc0.\x8d\x9b~\xea\xe57\xc0r$\x16\xbf\xda\xe85\xc0\xdb\x95\xe3\x7f\xa8\x0c4\xc0\x8e\xed\x1a\xb1c\xc63\xc0%N\xe1kD\xd26\xc0h$\x93\xc4\xf8*3\xc0\x84\xd1\x1b\xa5NQ5\xc0\xe1\x95\xc7~F\xe53\xc0 &dg\xbc\xef3\xc0\xae\xbfm\xdc\xd1\x875\xc0\xf2\x16\x7f\x8dS\x915\xc0\xe1Q<\x11hX6\xc0\xad\x01\x17\x1cf"6\xc0:\r\xcc?\xe163\xc0?\x88\x1f\x97>m3\xc0\x10\x06\xa2\x92\xe2\x1f:\xc0\x90\xf6zZL?1\xc0\x9c\xf9T\xe8"\xb17\xc0\xe3\x832]\xb3\x1b:\xc0n>\xcd\x9e\xd8$6\xc0\x0b\x96vD\x80"6\xc0\xf0\xbd\x96\xcb\xbch5\xc0\xfc\xd2z~\x03\xeb8\xc0\xa4O\xe0=\xd4?5\xc0\x9c}\x85W9$3\xc06\xee71\x03\xa93\xc0\x1e\xe9.\xd1a+3\xc0\xee\xf4\xfaT\xc8\x9c3\xc0[\xa0\x97\x87]\xa62\xc0G\x1aDaTu7\xc0\xf4\xd0\xed\xfa\xfc.3\xc0!\xa0/\x91U31\xc0\xdcS\x0e\xa0\xaf\xdc3\xc0[\x8b\xf34\xb9O8\xc0*\x83\xc1\xe5g\x917\xc0\x9c\xa3\xb2Pp.6\xc0\x1e\xae6\x88\xf6\xf53\xc0\xffVS.g>5\xc0\xd7}O#W%5\xc0\x88\xae\xaa\xec:\xd79\xc0\xa1A\xc6\xcc%x5\xc0R\xff\xa7m\xe7\x994\xc0\x91\xb8\xd4\xea\x18\x815\xc0\xf4S\x93)\x8c\xe08\xc0\x82h(\xbc\xd6\xfe3\xc0\x00\xd2\xf1\x86988\xc0\x1f\xef\xa8}\xe0\xe56\xc0\xe3\xea0\x13M\xd62\xc0\x10\x8d\xe8\xf4\xa8\xc3/\xc0\xca\x14\xdc9KL4\xc06~\x00\xfa\xc8g/\xc0\xc9g\x05@\x17\x965\xc0\xbbr\x94z\xa6\xe38\xc0\xf8\xcb6\x12\xfa<5\xc0\\\x7f\xb4g@\x988\xc0\x9e\xb4\xb5\xc2-\xd89\xc0\x83\x8b[L\x1fn4\xc0\x04$\x7f\x15\xfa\xdc8\xc0@$\x18\xe8\x00\x018\xc0]\xf6\xf7=\x0804\xc0\xe7\xfb\xe1\xb0\x97l3\xc0et_\x0b\x9e{5\xc0\x8c5\xe2\x1d\xef\xa74\xc0\xf8\x05\xaa\xf2\\\x194\xc0c\xe3iN\xf135\xc0\x9f+W\xc7\xeeP3\xc0L\x07\x91Kk01\xc0M\x80\xaa\xb9\xd8\xfb3\xc0\x8e9\xb0\xf9\x8036\xc0W\x15\x10\xd3\xe2y9\xc0kh\xc7\x1f\xbd\xbd0\xc0\x92v\x95\xca`\x887\xc0\xe2ugJ\xf168\xc0k\x136\xfe\xfce3\xc0\xf9\n\x01\xdf\x9e\x0e7\xc0\xbf\x1b\xcf\xb1\r\x9d3\xc0\xbeMIsk\xe95\xc0\xff\xbdF\x03\x85\x0c6\xc0\x10\xd4K\xfd\x90H6\xc0\'U\x94s\xa4\x905\xc0\xa2\xcb(\x89\xca\x9f4\xc0\xc0m2\xebG\xeb4\xc0\xe5 \xca\xaf=\xde3\xc0\xd0\xed-\x8c\x89\x9f7\xc0[\xdeK\xb8\xe753\xc0\x81\xb7\x8b\xc5\xc7\r4\xc0y\n\xe1\x1d2\xe44\xc0\x05\xd7xC\t23\xc0\xfdsN\xffd\x0e6\xc0b\x03\x1ev\x0e\xa37\xc0\x85:\xc9O\x9b\xca2\xc0 (L\x9a\xa3\xce4\xc0k\x04$\x1d\x91l,\xc0\x7fp\xe3-[\xc21\xc0/\xc2]\xf5\xaeb5\xc0\r@=\xf90E6\xc0\xc7\xbf\x18\x0f]\xe51\xc0D\xbfS\xe96\xb72\xc0\xb3\xcf\xe9\n4\x018\xc0\x89\x1f\xf6\xfcr\x1b3\xc0~\xfdB\x87\xe6\x7f/\xc0<R0\xdb\x18G4\xc0\x8c\x83\xe3[\x81S4\xc0\xe0\xfb]tN!3\xc0\x08>t(\x81i4\xc0A+\xe6^]M6\xc0b%S\xe7\xeb*1\xc0\xd9gv\xae\xdb\x194\xc0\';!Z\xb2s4\xc09\x02\xc7_K\xcc4\xc0{*\x9b\x0cx13\xc0g\xff2@\x1b\xd14\xc0Dv\xd2\x16\xf0\xef4\xc0\xe7\xacH&\xa6\xd74\xc0\x94`\tS\x89\xf04\xc0[dE\xa5\xa4\x188\xc0~\xc1\xcb\xe7O~8\xc0\x9a\x82dY\x02\xbc1\xc0\xbb\xa9\x19u\xf0+3\xc0\r>\x85\xd8\xa984\xc0\xebG\xd22l\x065\xc0@k\xf2T\xef\xfa5\xc0X\xc1\x89\xc9)\xee5\xc0n\x7fo\x1e^\xca4\xc0\xbe\xa0\x15\xef\x87;4\xc0\xcf\x97\x92%\xee\x1a4\xc0S\xb47o\xa724\xc02yoU\x93H4\xc0M\xc2\xcf9\xf6\xc74\xc0\x9d\xb9\x0f\x0c\xcf\xe85\xc0\xd7\x94\x0eY\x9e\xfd4\xc0\x91d\xcd\xaf\x89\x15/\xc0;\xd9\x1b\xfa\x9b\x7f5\xc0\x16\xcbI]7\xe57\xc0\x82$C\x02{@4\xc0\xeev5\xea\x83\x073\xc0V\x1b\x12\xa01[4\xc0b\x10\xc3h\x0c\x0e3\xc0Y^\xd2z\x92>1\xc0\x9dF\x84r\x1a\x164\xc0\xc9i\x89\xa6\xe7\xdd3\xc0\x88\x147\xce\xc4I3\xc0r\xa0{\xf4_\x813\xc0D\xcaF\x84.\xfc4\xc0\x14\x15\x91\xc5\x7f_4\xc0\x9d\xe4\x90\xfa\x98}6\xc05\xd9\xb53j\xc41\xc0oS\t\x02\xba\x8a3\xc0{t\xa8\xcb\xe5\x1c4\xc0\xdb\xa7\'\x0fC.0\xc0\x06\xf2\x898\xaf\xb43\xc0?e\x1f\x0b\xf2\xad7\xc0m`\xbb\x9c\x8f\xd38\xc0\x89\x93\xef>\xfc%5\xc0\x97\xf9\x9cL\x8c\xe10\xc0\xbb?\x1c\xf8\xf2\x0f5\xc0\xeav\x85\xa9\xc9\x997\xc0G\xb9\xc0S\x0c%5\xc0\xc6\xf7\x8ez\x07\x923\xc0\xeb5\x92\x17\x16\x1d6\xc0\xf0\xfb:\x03\x02\xb33\xc0\xe4\xcd\xfeSaG9\xc0\xa3\xff?\x12+U3\xc0&H-\xe4\x82\x153\xc0`o\x93\xe3G+3\xc0\\N1y\xc9\xe20\xc03\xac\xff\xcf\x93\xf54\xc0\x19L\xca\x08?\xef5\xc0\xc5\xed\x99\xc6\xd1`4\xc0\x89\xe2\x90O2\\4\xc0zV\xbc\x9e\xeb\xd30\xc0\x83\x1a#\xee;B0\xc0\x82K\x19n}d4\xc0zZ\xe2^|I4\xc0\x97\xe5f\xb1\x86\'3\xc0\xfd\xff\xe0V\xb4=4\xc0\xfba\xeb\x9b\xa9\x186\xc0eT\xa9\xb7h\xe84\xc0\x9c\x0cl1\x8e\xef3\xc0\xdb\xb6\x16Vp\xa07\xc0\x01N#\xfb\xecp3\xc0\x17\x1c\xebl\x18\xb45\xc0\x944\r&^\xa57\xc0U\xa7s\xcd_T3\xc0P\xc3\xaa\x83S#3\xc0!\xa4Ah.\xa87\xc0(g\xe4Z\x17_4\xc0\xfe-\xcd\xef\xa8.6\xc0u\xd1\r\xc9\xe7\xcd3\xc0*x\xedRV\xa46\xc0q\x80)9\x03C3\xc0\xd1\xc8/\xd1\xa3\'3\xc0\x9e\xc4\xa9\xb1ZQ5\xc0\t\x1c+\xc8K\xf18\xc0\xcaOr\x83\xa8^5\xc0\x9e\xf8\x9e/K\x93/\xc0\xf6E\xcc\x15\xd5\xc83\xc0\xf4\x14G\xb6H\xf24\xc0\x9bY\x8d\xa4\xfed4\xc0h7]\xa2\xd6`2\xc0\xdf\xe6`\xedQ\xae4\xc0\xc6\xb1\x02\x8a\x97T0\xc0\x13|\xd1\xd9\x0884\xc0\xa6\xfeP\xf3]64\xc0\x83\x97`\xc0\x92\xd43\xc0\xb7\xfb!\xaa\xe5\xf77\xc0\x02\xe5\xcfIA\xae0\xc0\xed_\xfe\\\xed\'4\xc0\xf99n\xf6+\x816\xc0\xb9%\x90\xba\xe0a4\xc0l\x07\xc5\x95\xcc\x083\xc0\x0b}\xcby!\xb99\xc0Q.\xe5\x15\xea\xd75\xc0C\xac\\l8\xd36\xc0 \xdf\x17\x00\xdcS1\xc0\x07+\x01d\\\x195\xc0\x9d\x8a\x8b\xd8\x7f\xd74\xc0\x89"\xfd\xd9\xc8\x134\xc04}\xbc\x01DC5\xc0&\xf2.\x08\xbay7\xc0\xaenN"I\x854\xc0\x1eTy>H\xd88\xc0\x17|f\xe6\xdf%3\xc0\xed\xb9\xa0B\xd964\xc0e\xf1\xd5\xae\xf6\n+\xc0\xe9\x95\xc7\xfb\xe0z3\xc0E\x8b\xdd)\x7fL5\xc0\x8e*\xbc\x19\xd4m3\xc0\xdaU;\xa2c)3\xc0\xe4M\xd6\xfa/\r0\xc0\xf4\x87\xdb\xe4\xe4\x070\xc0\xab\xbc]R\xf4b4\xc0*a\x0b*l\x1e2\xc0+5Up(\xe92\xc0\x99\x1ew\xba\xf6M3\xc0Ez\xba\xeb\xff+3\xc0\xc8rt*}\xf71\xc0)\xe8\xa5\xbc\xa7%3\xc0%D\xae\xb0V\xb92\xc0\x85\x03|F8\x8b3\xc0\xd5\x91h#\xd2\x823\xc0\x9c\x10\x87\xd9r=:\xc0<1\xae\xc7\x9e-3\xc0U\xfa\xaf\xd5\x1175\xc0Z6\x1d\xc8\xe5\x085\xc0b\x84R\xf7WJ3\xc0\xde4\xe6V\x1a\x9f7\xc0~M\x1ajk\x9d6\xc0S\x07B\xff\xbdD3\xc0\xe5\xe0q\xc8T$3\xc0K\xb8\xac\xfd8\x1c4\xc0\x97\xb0\xab\xd5\xbf\xc29\xc0\x9d\xe7,+\xa1>4\xc09\x05\x00\x80\xa9\x015\xc0>\x94w=\x03\x813\xc0\x8d0\xfb\xd42\x844\xc0-\x96F\x9b\x02%5\xc0\x97}\xb6D\xad63\xc0#\xa6h\x84G\xc10\xc0M\x99\xd8\x83a\xf56\xc0\xe38\x1fK\xd0\x1e3\xc0\xfev.\x0c\xc2\xfb3\xc0\xbe2&r\xae\xfd7\xc0h4\x1f\xa86+3\xc0\xfb\x9f\t\xe2N\xcd8\xc0\xcd~1\x98\xc5e7\xc0\x1d\x8a\xc0\xe5\x91;5\xc0\xea\xce\xae\xae\'H0\xc0\xfc\xf2ub^23\xc0 bs&\xdb\x195\xc0\xee\x1b\xeab\xa4\xc64\xc04\xa5\xb4\x84^\xbf8\xc0\xfd\x9cS\xcd263\xc0L\x1e\x80z\xa4q5\xc0\x91\x06\xd1\xf0\x88\xc81\xc0\x8f\xfbO\x90\xd8f7\xc0v\xa1\x1e\x87\xde\xd43\xc0G\xfbN\xc4+\x9e3\xc0\xcc\xb3o+{T6\xc0\x0er\xc7\x80O\xe06\xc0\xa1Ve\xc7\xea\xe10\xc0\rAp8\xab\xe92\xc0\xc2\x04\xe4\xd3\x15*3\xc0\xe5\xf9%uOA5\xc0\xcd\x8d\x10\xc3\xcb;3\xc0\x19\x0b\x91]\xbb63\xc0n\x83\x9c\x05\xad23\xc0\xdc`\x9eK`q7\xc0W\xd8F&\xf2\xe66\xc0B&1\xach"3\xc0\xf3UC?\x05I9\xc0\x1fo\x16\xd9\xdaM7\xc0\x06\xe7\xce\xba\x12\x1f8\xc0\xca9n\'\xa7{3\xc0\xc9\xf5Y\x82g\x043\xc0\x95C\x03\xa1\x8dz2\xc0p\xd6\xe5iR;5\xc0\xcf-\xb0\xc8?\x824\xc0K\xc0\x02\xc8q\xf2.\xc0\xa2\xddj\xc3\x02\xa54\xc0\x9d\x9d\xa8(\xa2@3\xc0\x12R )p\x90.\xc0qGi\xb3=\xa62\xc0\xe4J\x96)\xd7\x1f1\xc0W\x1a\xd7\xe4N\xf62\xc0\xf2\xefdZ\xa3\xda7\xc0!\xc12\xc0\xc7\x943\xc0S\x19y;\x8884\xc0\x8f\xeb\x96\xc8\xd6\xc41\xc0\xe4\xba\x9f3\x8b\x083\xc0Q\x85yn\xd2V3\xc0\xfc\xaa\x8boz)5\xc04\xc7\xe4\xb9\xfd\x876\xc0PX\xed\xb08\xc23\xc0\x14\x7f\xa4v\xc2~3\xc0<\xb0\xbc_\x9243\xc0\x9f\xb9\x9b+/\xa02\xc0\x90\xa5\xd5\x19\xc2Y5\xc0\xc5\xfc\x91rf\xe84\xc0\xe3\xcbt7\x14>3\xc01C_\xea\xec:7\xc0\xac\x84\xc9\x92\x14\x145\xc0\x16X\x87x\x1b\xc29\xc0\xe4ju\x8a\x87+3\xc0i\xbb\xcb\xe7F\x125\xc0\x7fN^\xb1\xcc?3\xc0\x10\x82v/\xd1\x854\xc0\xe8\xa4\xa2/\x1bL4\xc0\x96-\r\x9awD3\xc0\x04\xa5OcQ13\xc0\x18\x97$\xa0T\xb33\xc0j\n\x90\xad\x96f8\xc0\x04|G\x0f\xc1\xf55\xc0\x82\xe2\xcb,\xc8\x068\xc0Q\xc5&\xfe"\xff6\xc0\x13\x81.7V\xfc8\xc0\xae\xd1\x96-<\xf82\xc0\x00|\x90a\x02\x14-\xc0\xd1\x98\na\xf9\xfd3\xc0\xbd\xa6\xc2(z\xec1\xc0\'\xe1d\x1e\xb3\xdc3\xc0\xc1\x94\xf2\x97R\xf41\xc0u\xfd\x9c\xceRS3\xc0#\xf8b\rap5\xc0KCK\xa9\xac\x974\xc0\\\x93\xbc\xf0\x12\x803\xc0m\x04\x92\xf1=\xcf3\xc0\x8b-f/(\xa87\xc0&t\xb7\xc1\x9f\x926\xc0\xb5Gd\xc2\xc2\x072\xc0\xe3\x94\x963k\xe04\xc0\x8f\'W\xd8\x92\xd64\xc0\xf7P\xcbA\x0e26\xc0$\x16W\x8e-\xd36\xc0\x86\xb8<\xa8\x0e]7\xc00\xd3\x9a:\xe1\xb21\xc09\xb4\x95&C(7\xc0o\'#\x01\x08\x102\xc0|\x00 \x88\x1b\x179\xc0\x94%\xf5\xe6\xb5\xb04\xc0BDFV\xef\x144\xc0\x93\xb3u\xc7d63\xc0\xda\xe3_.k13\xc0\xf1\x02\x8b8\xd6b3\xc0x\xab\xf2\xc3\xf4\x0b3\xc0\x90\xa4P\xe9\x93\xbb3\xc0H\x81\xfc\xbfA\xfd6\xc0\xaa\xf7\x8d\x16\x9f\xeb3\xc0\xcf\xa6\x9eY\n\xf54\xc0\xa5|\x04\x98`\xad7\xc0\x02-\x05\xe4\x02c6\xc0\x9b\x01\\\xe3\xd0\xa34\xc0N;\xf5\xa5\x0b\xac3\xc0\xbdX5\x02aI4\xc0VS\xdary\xa72\xc0\xa6\xb9d\x90\xff\xcf5\xc0\x96\xc4z\x15\xcf\xaa,\xc0\xcf\x7f&\xd5\xd7\x0c5\xc0P\xb0\xde\x999\xd12\xc0\xd1.\xe2T"24\xc0\xa5c\x90C)24\xc0\x81\x04S9\xa0\xd16\xc0!\xae\xab\xd1\x8e\x916\xc0\x9c\xbf\xc4\xb6\xac\x1b6\xc0\x00\x196\x1d)\xd51\xc0\x19\n\xba\xc3;\xf44\xc0\x14\xf8=e.=6\xc0\xa25}}q\x864\xc0\xf1\x8a\xf5:\x1f\xb94\xc0\xc9s\x93:\xc663\xc0^\x1d\xcfzT\xcb3\xc0\xe9\xfc~\xa0Y\x1b5\xc0\xd5\x83i\xe4=\xce6\xc0\xe8\xd3K\x9bJ\xa85\xc0\xa1(\x94SV\xeb2\xc0t5\x85e[\x1f4\xc0_\x00\x8bn\xad\x153\xc0\xf0\xdf\x02\x8e\xad\n4\xc0\xb4\xa3\x1cN\x84\xdf6\xc0\x81\x13\xd5\xad\xef[8\xc0\xf2I\xcd\xce|\x124\xc0\xe6\xd6\xd2L*o4\xc0\t`\xd2\xd5m\x9f2\xc0\xfa.\nH\x8d*9\xc0X~\xc5\xf5\x81 4\xc0#\xa9\x16Em\xc43\xc0\x99\xd8\xa2\xa8#\xb68\xc0F\x82\xe6\xc2\x82\xf81\xc0\xe7l\x04\xc8t\xa26\xc015[\x141\xf87\xc0\x05\x14\x01\xc0\xf2}3\xc0\xee%5\xb4\xeb"3\xc0\x1a@u6\x7f\x1b3\xc0\xb8<\xa3 Yg4\xc0\x96\xcd\xca\xc9:35\xc0\xc1G}\xf3\xa5\x8f4\xc0\x99!_\x8a\xd813\xc0\xdd\x10\x11\xe1\xca23\xc0`\x82\xe6\x10z*3\xc0y\xf5\xe3\xcb\xb6k4\xc0 \xe7y\xe3/[0\xc0J\xcfy\x7f\x08;5\xc0\x91\xa6\x9bz\xc9,3\xc0l\n\xf2\xd7\x9e#3\xc0\x9e\x17\x88\xa2\x87I4\xc02\x188\x82\x19/3\xc0Z_\xf7\xab!\xb94\xc0+\xa8\xe9q\x13\r3\xc0<\x7f\x95[@\xa44\xc0\x9c\n\xc2\xc5\xe8\xad4\xc0\xc6\x08\xc3\x00\x8f\x902\xc0\x86\xd5\x97"\xcdK5\xc0\x9c\xcd\x9d\xbe\xa2Q3\xc0(A\x91\xd9\x83\'4\xc0|\xc8\x8d\xb2."5\xc0q|U\xe9\x8fr4\xc0gv\xae\xb0y\xf52\xc0F\x94A\x17b\xf34\xc0Z\x1f\x0f\x98\xa8c4\xc0\x8a\xe8\x16\x95\xbb\x984\xc0\xb8\xd7\xc0cs\xb55\xc0uy@_\xd4Q4\xc0\xc7\x0b3\xeah\xe74\xc0\xceK\x9a\xea6\xd83\xc0\xcbS\xf0\xe8.\xe64\xc0\x1b&\xfe\xb4\r\x0f3\xc0\xec\xef\xee\x08\xf5\xe44\xc0\xcf\'\x8e+M!3\xc0\xf2G\x86|\xcd\x8c3\xc0#\xdf\x99\xbas\xb94\xc0gj\xf1\xf7=V6\xc0=\xb9\xea\xcdc\t3\xc0>\x8f;P/H6\xc0s\xf6+\xfb\xd8/3\xc0dh@\x0c\xab\x065\xc0\x10W)V\xf7-6\xc0}G0\xd2|\xff2\xc0\x86\xf3F*k\xee2\xc0\xd1\xe1\xdf^\x9bP4\xc0\xc2e\x8a)\xe5b5\xc0\x8e|\x03\x1e&75\xc0\xe4j\xb2\xe7\xb9\xc84\xc0\x8d0\xb0\xef\x1d\xdd3\xc0\xad\xdbD\xde8\xf25\xc0\x93tIR\xa1*4\xc0\x1dD#p2\x858\xc0\x85C\xe7\xba\xb9H5\xc0"\xeb>\x0f@h9\xc0M(\xae\x1b\x9d55\xc0\xcc\x99\x86}\x11\xef2\xc0\xf2n4R\xe7B3\xc0\xe9\x86\xfc\xb0R\x9a4\xc0\xc8H\xa2\\\x98*3\xc0\xb8\xcc\xed\x9d\xbe\xd84\xc0\xc8\x99L\xdd\xfc,3\xc0\x0b_\xa2\xafA\x0b4\xc0i*cz\ta4\xc0H?g\xfb4\x884\xc0\xd55\xba`\xa5\xca6\xc0\xcc\xbaG\x07\n\xd10\xc0\xcf\xda\x1fp=#3\xc0\x19\xe4\xcd\xee<\x842\xc0\xb7_\xea7\x0c\x065\xc0-2\x1a\xfaq\xd06\xc0\xbc\x92\xe0\x82\xc4.3\xc0\x9d\xcd\x97\x9e\xdc$3\xc0\x0c\xa0\x95\xf5\xe7\'3\xc0\xaf\x98d\xcc\xb4\xfe2\xc0\xb4=\xe62\x01\xdb2\xc0b\x1c\xad\x04\xe7\xea4\xc0VDb_\xd7U3\xc0\xbb\xe5"\xba\xee0-\xc0\x15f\xf6i\xca\xa15\xc0\xd0Y/\x07$\xf24\xc0w\xdb!Tl\xe3+\xc0F\x0e\xb0\xe1\xcfL3\xc0\xd6\xcam\x0c\x00\x9c3\xc0\xec\xca\n\xf6\x9f\\6\xc0\xc9\x81=\xcb\x1fD3\xc0\r\xfd\x0311\x173\xc0\xcb=\xc1\xc1_\xb34\xc0\x07\xaf\xf46\xb2\x175\xc0\x18\x9b\x15\x1cW\xcb7\xc0B\x9dJ\x07X\xd1,\xc0\x1f\xb0J\x7f\xa1\x9c2\xc0\xb96\xf6W\xdb\xdb4\xc0>\xcf\x13\xd3\xea:3\xc0\x1di\xee\xce"I3\xc0\xae\xd0D\x91.\xc22\xc0)4\x1a]\xc0Y3\xc0\xad\xbc\xe1l\x12\x192\xc0\xc2D{\xff\xcbW7\xc0i\x99\xd3\x98;\x044\xc0\xf2\xa8\xb4rL/3\xc0\xa6\xe2\xa5gJ\x045\xc0HK\x9b\xff.K3\xc0Ya,\x07x\xaf3\xc0M\x8f\xaf\xa0\x0b\xb03\xc0\x1c\xa8bcU\x843\xc0\xef\x11\xa4\x1b\xf9M3\xc0\xae\xad!_m\xf91\xc0\xa57\x08[Mw4\xc0\xd3\tQ}\xaft3\xc0A\xb1\xf0B"w3\xc0\xfb\x06\xd0\x98M\x064\xc0\x0c\x04\x8a\xf8\xaay4\xc0/fc\x89\xc6;2\xc0AM3\xe3\xcf\x843\xc0\x05\xcey6\x9eI3\xc0\x0b\x82\x95\x8b\xcf}4\xc0z\x10\xe6\x12\x9f\xc23\xc0\xf6t\xa3b\xc1\xe61\xc0zx\xb7\x9f443\xc0\xf2\\\xd8\xa2\xa7P5\xc0\x08\xe8\xf4\x03\xdd\x874\xc0E\x19\xa9/\xfaL3\xc0o\xdf\x10\x95OQ3\xc0\x18[-Z6\xbf5\xc0k(\xb5T\x9647\xc0!\xd2\xd8G\xcby3\xc0z\xa4J\xf1%)4\xc0\xe1N\xcf0\x9364\xc0&\x87\x9a\xacZz3\xc0\x88\x17A\x06\xa2+7\xc04\x8e\xa5p\xf063\xc0\xa6\xe2\xc9\x13\xd1L8\xc0\xe1F\\\xad\xd9\xf24\xc0>>\x13/\xf7"5\xc0\xa5\xa9\xaa\xde\x1183\xc0\x08S\xf3q5\xb74\xc0,\x83\xd5\x92G-3\xc0<\x10&\x85%=5\xc0\x9b\xb0\t\xe6\xcb\xa05\xc0Y\xdb]\xf8w\n5\xc0\x1a\xe0}\xe5\xab\xd74\xc0\xd5,\xbe5\xfb%4\xc0\xff\\\xd3\x8a\x07N4\xc0T[\x88\x0b\ts5\xc0\xc8\xbc\xb7#5\x195\xc0\xeab\x01#u\x183\xc0\xe5p\x10 \xe0\x0c4\xc0\x1c\xa0\xa9B\xad\xe66\xc0x <\xa1\xd4\x839\xc0\x93\xa6\xc8j\x9d33\xc0\x06E\r\x8d_\x8b7\xc0\xecK\xee\x85\x05X7\xc0\xc8o\\\n\x90&9\xc0\xceE\x15\xad\xad~5\xc0I\xdb\xb1\x89\x83\x8c7\xc0\xec\xef\x96cW\xec1\xc0\xda\x9b\xb2%u\x193\xc0\xf8\x8c\xb0\xce+o4\xc04;a\xf5^g3\xc0\xe6\x1clA.v5\xc0q\xaa2\xb1\xc0\x0f7\xc0\xe6\x90]\xd2\ny5\xc0\xd3,\xc5I$\xad0\xc0\xa1\xc7"%\xc8R8\xc02\x89\x0f\xf5\xab\x8c5\xc0\xee\xf8\xa9zm:5\xc0.\xc9\xe7>\xf7\x937\xc0\xd2\tP\xc9\x1c\xd2*\xc0 \xc6{?\x0c\x027\xc0\xde[\xf7\xce\xa4[4\xc0d\rw\x80\x9fH3\xc0&\\\x02\x92\xf8\xbe7\xc0\x1a\x9e\xa8\x16\x82l9\xc0\xc5\x15\xc7\x05T-6\xc0E\x8a\x1f!Nn6\xc0&\x88\x81\xe8t%7\xc0\x07\x05\x99\x008\x8c3\xc0\x94S\x94\x0f\xac\x956\xc0rS\x04\x18\xc2\x1f0\xc0\xaf\x83:y\x86%3\xc0\x94=\xc7\x18Z\xef5\xc0\xde\xe3\xff\x1c\x96}8\xc05\x1cC\xa4^\xfd2\xc0\x96!\x0e8\xa3Q4\xc0\xb7.\xff\xa0\xde 3\xc0\xdbX\xe3\xed\xa403\xc0\xae\xdd\xf7\x85\x8f+3\xc0\x04\x9a\xe4\x98\xdaN5\xc0\x90O\xb9\xe0\xbbp7\xc0\xbf\x81\x9dK\x87:3\xc0\x80~2Po{3\xc0h){\xaf\xcd\xde6\xc0\xa6\xd5\x85\x15\xf3k5\xc0\xadq\x00O\xfe\\5\xc0\xdc~g?\xc1\x7f3\xc0\xb8\xf9\xc0\xe6o\x1d3\xc0\xc0\xf6p\xfd0\xe56\xc0aS\x95a\x8dw5\xc0\xdd\xdf\x99\xa99\xd36\xc0\x93\xa9\xe5V\x1f\x1b/\xc0\xd1\x895\x86\xb4\xfc2\xc0<\xdd\xc2\x89\xae\r4\xc0L\xdbu\xcf\xa9\xcf6\xc0\x05*\xca5u\xde7\xc0\x10\x0b\xe4\x1e\xcb\xbb4\xc0\xa1v<_d\xb26\xc0d\x02=^`\x952\xc0\xe2\xac\x01\xe2z\xa77\xc0\x11\xd7\xdd\x92\xf4K6\xc0\xbd"\xf1\x92\xe5\x154\xc0x\xee\xfc!\xee\xcf4\xc0\x8a\xed?\x18\x04\'3\xc0\\\xa9\x02\xaf1m3\xc0\x90\xa7\n/\xfc\xc47\xc0\xfe\xe2\xff%\xe1+3\xc0\x12\xc6\x10\xe2I\xe44\xc0dA3ZL]5\xc0\xee\xd7\r\xe8/L4\xc0\x87\xd5\xddc\x8b\xfd4\xc0\xf4U\xcf\xd3\x9cI4\xc0i\x8d\x13.\x90\xdb4\xc0\xe2L\x9b\xe3U\x9a3\xc0\x81\x12\x12l\xa9\xc04\xc0\x05\x91\x16\x0c\xf0\x007\xc0\xc7\x91\xfa\x8b%\x973\xc0\xca\xc9&\x1ep\x026\xc0*X\xb2\xbdG 5\xc0\xba\xf6@ER\xa96\xc0\x19\xa6\xfd\x1f\x90\x125\xc0i\x9c\x00\xce"\x105\xc0\xe9\xc4Rbb]3\xc0\r\xbc\xa6y\xd2\x93,\xc0\x04\xeby\xfeH\xc84\xc0;J\x02`d\xba1\xc0\xb89l\xf8\xbb&3\xc0\xe5\x06o\x8fk 3\xc0&=\xda\xd0\xf6z6\xc0~\xa0\xfd\x84\xae-5\xc0\xbc\xce\xda\xd6\x9b\xa76\xc0\xf4\x8b\xbc\n[\xa46\xc0m\xb8\x93\xd1\xa5F6\xc0A=\x0b\xd6{\xde6\xc0\x9dv)\xc7\x9a\x166\xc0\xb9\xae)>\xdb\x853\xc0\x96\x97Bz\x19.3\xc0\xfa9n/\xeaT3\xc08\xcb\xb3\x90\xd1$4\xc0n\x9fD\x9f\x98\xce3\xc0\xaer\xe0\xce\x89\x146\xc0:\xfa\xf1$p\xa03\xc0\xfbJ\xefO\x8f\x8c3\xc0\x94\xe4G\x84&X6\xc0\x85p\xa5\xfd\xa1\x1b/\xc0\x19\xad\xde~\x8bh5\xc09\xb1\x81\x97\xdd06\xc0\xbe|\xb4\xdd\xce\xa14\xc00\x01\xe3\xe8`13\xc0y\x98\x13\xf3\x7f\x0e6\xc0\xb1\xf8\xf5"z\xaa3\xc0_k\x89\x99\xed\x921\xc0\xf5\xe5Q\x12\xe4G6\xc0\xfe\xc8\xae\xc8\x01\xf22\xc0\xc8(\xb3\xb0\xff\xa33\xc0\xdfR\x12\xbe\x9f~5\xc0\xc2p\xb5\xe7F\xc93\xc03\xf3\x92\xf1\x9an4\xc0\x99\xb4\xcc\xb8\x08;5\xc0;N>\xf0W\xaa3\xc0[\t9\xee\xa4\x823\xc0\xb1\xbdS\x1f\xbc\xd73\xc0\xe9\xd1\xec\x14\xa2?5\xc0w\x19\x96\x98\xb5\xa73\xc0\xd8\xb4.\xb4\xce\xe54\xc0K\xac#=l>5\xc0\x9f\xc2\xcc\xf4J:5\xc0\xba\x0e\x8d\xa8;\xbd2\xc0\xdd\xd1\xe4/x}4\xc0\x1d\x97L\xfd\'X4\xc0\x1b\x8aV\xe0mD3\xc0\xe2\xc1\xb0\x15<U4\xc0\xa3\x86\xec\xd1\xdeI3\xc0\x88\xfe{\xb4\xce\r5\xc0\xe0zj\x0b\xbd\x075\xc0\xec\xab\xcd3\x11q3\xc0\x80\xd4\xe7;\x14u3\xc0\x85\x1ds\x85\xe5\x164\xc0\xf9=u\xd6\xec\xcf0\xc0\x91\x85\xd9\x0c4\'3\xc0\xe2!5BKt3\xc0)\x81\xaaA\x10\x085\xc0J\\\t\xc7o\x8e:\xc0!E\n\x7fK\x1c1\xc0T\x92\xa3\x98bZ5\xc0\xd1\xc2Rp\x1dq4\xc0\x9cp\xcb\xc1\xe9\x135\xc0\xda\xd3\x83\xaf\xean3\xc0\xd4\x06h?\x8b|3\xc0\xe2\x7fD\xca\xad\xe13\xc0\xb6\'e\x1bhA3\xc0\xe5\x9b\x03\x1f\xe4*3\xc0-\xa5JK\xb1E5\xc0\xbfzgf\x06>5\xc0\x7fi\xb0%T/5\xc0\x1d\xe8\xf0S[\x135\xc0\x1a\xef\xc3MFC1\xc0\xf3\xb4\xb5\xd7\xe3%3\xc0\x1e\xc9o5cA5\xc0%\\\xe4\xdc\xa2\xb64\xc04@Y\xf7@)9\xc0$\xcd\xf3\xac\x19\x865\xc08\xabn\xd1\xdc;3\xc0\xff\xab \xff\x10\xec3\xc0?\xc8yJr\xa81\xc0\xae\x0b\xe2%\xb8\x835\xc0I\xf7\xee4`?3\xc0\xbdB%\xba\x15\x1a7\xc0$R\xac\x13\x85@5\xc0\x0f=\xa6\xea\xd3\xc33\xc0g.fF\x15\x9c5\xc0l\x86EJ\x8aR4\xc0\x86\xd3?\xde\xf3\xcf4\xc0+8L\xfc,\xca4\xc0\xcd\xe4\xa4\xf5\x91\xab4\xc0\x16\xc3x1\xfc14\xc0\xe7\x90NA\xf4d4\xc0\xee\xaaQ\xb0P\xb05\xc0J3\n\tP"9\xc0$+\xff\xa5\x84=4\xc0\x9b\xa7R\x81\x15\xd14\xc0h\xc7\xff\xc8\xd474\xc0\xf8\xbc\x05\xeb\xfe\xf14\xc0\xbc\xdd?\x190b4\xc0\xa6\x00T\x97)\x025\xc0<\xb8_v0\xce4\xc0\xa8_\xdf%\x17\t5\xc0\xc0\x8f\x08&l\x045\xc0\x01k\xf0E\x0f@5\xc0\xdc\x0eA\xae\xdf\xb81\xc0`q\xeef!\x155\xc0\x1f\t\xe3?|\xd53\xc0\xce\x9atP\xb1\x134\xc0\x16\xd3\xca\xdd\xe4\x847\xc0D\xba\xde\xbd\x80@5\xc0IuS\xbdf\xae3\xc0\xfdp\xc4\xba\xb7H4\xc0\xa8\xa5)\x0f\x0f\xf45\xc0\x04\xb5\x96J\x0bN3\xc0\xdeN\xb0bfa4\xc0\x1a"x[\xc1\xc94\xc0\x8a\x11\xd6\xc4\x10\xf14\xc0\xe8\xbf\xe8$b\xf94\xc0\xe0\x1cV\xe8i\n6\xc0\x0f\x97\x8a\xe7\xb7\x087\xc0\x95B\x14\xa1\xb8\xf13\xc03\x13\xe8y\xa5\xfd5\xc0\x9c\x99\xf6d\'\xf53\xc0\x00\xcd=\x99\xe3\x884\xc0\xb8\xd3DbY\xc27\xc0\xe7\xf4\xf7\xb2<\x1a5\xc0\xcc\x80\x80S\x8b\xd54\xc0551sM\xd03\xc0\xa7\x8d\xc3c\x92\xa58\xc0J\xb5\xf5N\xd8f4\xc0\xb6\x8e\x89b\x98\x945\xc0D\x9c\xea\x9eM\x1a6\xc07\xa9\xea(\x1d\x914\xc0\xb3X\xf8\xbd\x16\xe33\xc0r\x8a\x07U\xfe06\xc0\xf3*Ycb\xe53\xc0v\xbc\xca\xa4\xb8q4\xc0\xed\x90\x8a\x06\x0bH1\xc0\xe7<\x96\x86\xc0(3\xc0\x96\xaekF\xe015\xc0(\xb3\x1c{Z\x141\xc0\xaar\x8d\xb5\xb0$4\xc0\x03\xaa\x94\xd7\xb2s3\xc0\x15\x92!\xfa*x3\xc0\x00\\f\x8b\xde55\xc00\x9f\xd4\xce\xc0Q1\xc0\xbc\xf4_\x94y\xed3\xc0\xaf\xe8\xf0o\x87#4\xc0IY\xd9s\x94\xec5\xc0]X\xe3U\x82\x151\xc0\x7f(\x99\xef\x17\x8e3\xc0\xc6_\xd6I\xa1o3\xc0\xa1\xc8U6\xe3>6\xc0\x13\x00fP\x8375\xc0\x1e#\xe2\xf1W\xd01\xc0P\x8c*\x07R+3\xc0\x82\\\xcb\xc7M[6\xc0\xb5\x131I\x00\x1c1\xc0\xe3\xf2L\xb2N\xfc3\xc0s\xe8\xbb\xb0\x83\xcb1\xc0_=RxI\xae4\xc0\x9c;~\xd8\x14\xcb4\xc0\xcb\xc0t\xbe*G3\xc0\xccD\x14K\x94m3\xc0\x8b\xee\xcd\x93\x12\xfa3\xc0\x1b`\x91\x84\xb8E5\xc0p\x05\x96\xd7\xb7\x128\xc03\xdd\x99d\xa8\x91,\xc0\x0f\x0c\xf8\x91\xf4R1\xc0\xdb\xc1\xb1\x1c\xf7G5\xc0\xb7\xf7\xe7\xca\xc6\'5\xc0Qv\x06\xfb\xad$5\xc0\x92_\x07\x9c\x04\x0e2\xc0\xec-\xdd\xbfa\xdf4\xc0\xbf\x03\xf3\xca.\x1d4\xc0[u\xd9e\xd7\xf84\xc0U\x12\xc6\xcf\x1707\xc0\xf2\x15\xc1\x16\n\xe56\xc0eT\x8f\xa0\xde\x8b1\xc0\xa6v\xb1\x16\xe7]1\xc0\x95(\x8c-\x1e\x1c3\xc0 Z\xc0\x8d\x02&3\xc0v\x1e\x86\xc5\xc5A3\xc0\x193\xe9\xe8\xaa\xb66\xc0\xb4\xab\xa4\xee\x92\xfa3\xc0a@\x03\xcd@\x1f5\xc0Q3\xf8\x8djV5\xc0Nw\xb4\xc1Y=5\xc0#\xe8\xdb\xe7\x07\xfb7\xc0t\xc1h\x8f\xfa\xfd4\xc0\xffF\x19\x0f\x87\x047\xc0\xd3\xae\x8aZ8\xcc0\xc04C\x94\xd9\n\xd58\xc0N\xd2\xd4\xb0\x00\xf77\xc0ho\xcc9&\xd84\xc0\x1f\xcd\xcdC\xe5+4\xc0\xb3\xe9\x8b\xf1\xac\xaf0\xc0O\xda\xd8\x9c\xe4Q8\xc0\xb7\xf9\\/B\xac7\xc0\xdc\x85{\xab;\xfe7\xc0\xec\x11\xc5\x1bY,1\xc0\x0f\xa4DH\xcdw4\xc0\xb1|\x89\x905\x8f3\xc0\xf8\x10#>\x0eU6\xc0\xf5|e\x8a\x03V5\xc0~\xe5\xa3\xc4\xba\xe74\xc0"\xcc\xdc\'\x0e\x913\xc0\x10\xc0\xd8)6\xf64\xc0\xbc\x0c\x91\xc3\r\xa09\xc0\xe1Q\xe7\xbe\x0b\xa87\xc0t\xfd\x93\x96\x98E3\xc0\x15\xcd\x12\x0cU22\xc0\xaaQ\xf2\xcb\xf9\xae7\xc0\xfdA\xb9=\xb8\xc01\xc0\x04LAp\xe6^0\xc0^pI\x89\xb3\x9d3\xc0\x15\xdd\x0c\xe7\xdc99\xc0\x1c?\xa0[\xa6\xa33\xc00\xd6Q\x99\xf4\x194\xc0\x94IO\xe6\x02%4\xc0\x1e%\x12\x84d\xba0\xc0c \x80GJ\xc10\xc0\x10\x06\xfb\xff\xdb\x016\xc0\xbf\x9fz\xf4\x10\x933\xc0xL5\x81\x82{4\xc0g:\x11\x0cp\xa71\xc0\x19\x13\x13uY\xc51\xc0\xa6\xe4s\x85\xc0\x897\xc0\xf7\xef=S\xbe\xc21\xc0N\xad\x90v\xec\xe50\xc0\xb1\x85\xe0\x0f\x1c\x016\xc0i\xa6\x15\x15F\xc01\xc0\x91\xd6<\x18\xa9\xf77\xc0 \xa9\x94\x9e&\xd70\xc0Q/\xf2j\x15,9\xc0^\xa2\xb5F\x16I0\xc0\xab\xfcF$4\xb91\xc0\x93\x80"\xe1fL3\xc0\x7f\xb9Y\xbd\xd0\xe66\xc0\xe6\x1cq&\x0f\x9c3\xc0L++\xa7\x91`4\xc0\xff\xd0\xb7y\x98\x046\xc0\x1c\xca\x80\xfc\x98H4\xc0\xe4\xc1\xcaK\x9aO7\xc0\xb8P\x10\xa1{\x0c6\xc0\x05h\xc9\xabOI0\xc0\xaf\x81\xa4e\xca\x005\xc0\x9c4a\xaa\xec\x106\xc0_\x0b\x034\xd5k3\xc0\t\xe4\x07)(\xa74\xc0\xc8\x9d\xb9g\x1e\xc82\xc0\x0b\\Z\xf8\xe6H6\xc0\xf5m\xbdgb\'3\xc0\xb7\xcc\xb2\xf4\xd8\xd20\xc0\xa4v/\xb6\xe9\xd95\xc0\xbf\xa5|c\x92n3\xc0\xa8w\x08$\x83:3\xc0L(\xd0\x90&\x029\xc0q\xa4\x85\xa5\x8b\x975\xc0\x11\x88\x92S\x07\xa86\xc0\xd3\x98\\\xc63P2\xc0WP\x8f\xe2D\xa75\xc0\xf7\x8f,\x9f\x9f\'9\xc0k\xe6kTzF8\xc0\xbcC\x85 v\x8e0\xc0\xfc\x17g\x93n\x9c3\xc0;\x0f\xbd\xdf\xd1\xe11\xc0\x88\x0fw\xef\xa4\x016\xc0\x8e\xda\xa6T\x9c\xaa6\xc0n}\xa3@n=4\xc0DY*\x8d\x81 4\xc0\x91\x7f\xec^\x1dh3\xc0V\x1dI\x03#\xee7\xc0p\x91B(X\xaa4\xc0\xb5\x19\xe4\x00\xae\xab6\xc0B\x0eh\xfdQ\xe5.\xc0\x05\xac\x0e}\x16!3\xc0C\xf52 \x83\x8f4\xc0\x1a\x04\x96\xf9i\xff7\xc0\'aHf\xc653\xc0\x00\xd0\xd6\xae\xea\x088\xc0:g\x9b\xa5\x8c\xfb7\xc0)\xca1<\xact/\xc0\xe3\x10\xb1\xab\xc1\x0b5\xc0\xff\x1dG\xc4\xf0/3\xc0\x12\x9bVo\xe9\xc51\xc0\'\x9690\x16f3\xc0Xs\xf0\x0f\x11\xce3\xc0\x7f\x00\xc2\x10\xfc\xde0\xc0\x8e\xc02\x17\xbb\x0f6\xc0\x8d\xbf^\xed\xde\xd51\xc0\xba\xb5\xb2\xa0]\xba6\xc0\xb1<\xe2\xcc\xfa\xb54\xc0\xf3c\xfd\xd7\xdfT3\xc0\xee\xf6\x8f9\x07N-\xc0\xd3\xeec\xe5w!3\xc0\x12\xc9p\x87\xed\x014\xc0\n\x0f~\xb3[\xfb7\xc0\xc1G\xf3\xa3\x99\xca3\xc0=5\xe0\x17\x18\xf10\xc0\x8c}s\xa3A>3\xc0-\x06\x9c\x96\x95\x0c4\xc0\x16\xdf\xfb\x13E\xa44\xc0W\xdf^\x1f\r\xf20\xc0Z\x1f\x1c\xf7\x11F3\xc0\xa7\x83o_\xb2\xb26\xc0\xadp8\xbb\x08\xed0\xc0\xd5\xf2aK\xc0y3\xc0\xfa\x93\xe0\xb4\xbe 5\xc0\xd5.\xcf\xce\x19\xad5\xc0\xcd\x9d\x8c\xde\xa7\xd83\xc0\xf0*\x0f\x0c\x08\x9d8\xc0d\xf6}\x8b\x9e\xa05\xc0xEO7\xf6\xab6\xc0\x184\xc3\xc8[\xd47\xc0\n;[\xcd\x98f3\xc0M\xa4\xe0S\xa1\xea0\xc0\xd6*T[\xa6H3\xc0\xa7wP\xfe\x0b[0\xc0\x8c\x12c\xc6\x93\xf40\xc09\x16\xaa\xb0\x8237\xc0\xa1pf|;\xaa6\xc0\x01\x83\xa5l\x14+3\xc0<\xfdI\xea\xfb\xe51\xc0H\x9b\x01\xb3\x05\xfc0\xc0\xb3\xdaF*;!7\xc0\xae\x19\xd0\xf3\xf1\xf43\xc0N{\x83\xd6\x96@8\xc0\xa5\xbb\xa4k\x15M3\xc0-\x9d\xa9Y\x89g4\xc0Po\xaa\xaec\x106\xc0\xfc\xb4\x99\x8c\xc594\xc0QY^\x8c\xbc\xe50\xc0&D\xd3\xd1,\xf20\xc07^\xc8\x0f\xa6\xed5\xc0\xeeL\xc5C\x0be3\xc0\'g\xb4p\x06\xe90\xc0\x12\x1d\xab\xddO^3\xc0f\xd4[\x0f\x0637\xc0\'vc\x98=\x128\xc0\xf7\x9f^A\xd7*3\xc0\x0b`Z\xe7\xe2\xeb0\xc0-*F\xba\x82\xc37\xc0\xc0#\xb9\x90\xeb\x031\xc0E\xc9S\x12\n\x159\xc0p\r\xe2\xdf\x0eH3\xc0+I\x0e\x8b6\xfe3\xc0\x8b\x92\x00\xfc\x08\xe8,\xc0\x0c\x89\xb2\x04a~7\xc0>\xd5\xbb\x08ja6\xc0\x8d\xa8\xfa#\xba:3\xc0\xc1\xdc\x04QFY0\xc0\xfa\xeed\xa5\xb7\xed2\xc0\x10\xc8\x80\x82I^4\xc0\x95e\x856r\x964\xc0\xc3\x83\n\xd8\x19\xec6\xc0}dC\x93\x9a\x128\xc0\x98\x9e\xa2jRS7\xc0X\xcf\x06\x07\xce\xe56\xc0g\xac\xa3\x8d\xd6\x0b6\xc0\x1a\xd8RK\r\x101\xc0\xe8\x8a\xb7\xf4=\x051\xc0#\x8dM\x91q\xfa0\xc0\x13\x80\rK\x84\xfc0\xc0\x10\x95p\x94\x95C2\xc0@I\xd2\x9f\xea\xa63\xc0\xf1\xf8\x92\xbb\x90B4\xc0\xe0\x0bx\xea\x93a7\xc0\x0eX\xf6\x8d\xff\x1a4\xc0\xaa\x85\xfd%\x14H2\xc0\xa6\x08f\x10\xb9d4\xc0tU\x8d\xc5\x1f&9\xc07\x11\x19\xe3G\x031\xc0m{#\x87h\x9e6\xc0\x17\xcb\x9dh\x84\xa63\xc0\xa7\xd5\xad<\xf9\x194\xc0N\x8f\xa3\x1f?\x174\xc0;\xd5;q\xea\xf1/\xc0\xc4l\x9e\xfc\xa7K3\xc0\xeea\xbc\xb3\xbc\x984\xc0\xa2E6\xf4=?0\xc0\xdeiD=*\xaf9\xc0eN*\xc4/\xca2\xc0\x80R|\xa7\xa030\xc0Rh\x02\xa5L\xa83\xc0t@\xce\xe7\xd3\x031\xc0\x90?\x88\x90(\r1\xc0x\xdb\xc0n\x81\xa13\xc0\xceP6V6\xbc5\xc0Cz1\xcc\xe3R3\xc0\x06F\xf4\xeb\x83\xf42\xc04\xed\xf5^?\xa39\xc0\x9dm>9\x83\x193\xc0\x80\x07\x80\xcf.\xb93\xc0\x18\x0b\xc2\xd8\xa516\xc0\xf9\x83\xb2!$<6\xc0m*o{\x8f 1\xc0\x82\xb5\xac\xf8\xa3 5\xc0\xa4\xe7v=\x16R5\xc0\xda\xa4\xe2\x8cP 1\xc0\xd2\xd8no\xf5W6\xc0~\xdf\'f \x1d:\xc0\x03\x084E\x97$6\xc0"\x1e\x1d\xc0\xd6\x103\xc0\x00lD\xcc:w4\xc0\x8b2\x82\x94\x1f\\7\xc0\x13\x113(I-6\xc0\xb2K\x95j\xc3B2\xc0\xe7>s\n\xba%6\xc00\xfe\x85\x15g\x955\xc0\x95r\x8a\xfcW\x0b6\xc0q\xfb\xf9\x01$\xf83\xc0e\xdd\x94\xe4\x06\x146\xc0\xd9\xc2:\xb3(\xb5$\xc0{\xf5\x7f9\xe8#5\xc08\x94I\xddr\xef3\xc0\x01\x90\xe0\x1d\xcd\x949\xc0j_T\xeb\xbf\r6\xc00O\x87\x8f`\xdc3\xc0E\x9elJ\x18\x883\xc0\x11]M\xc0\xdc\xf93\xc0\xbb\x11\x89\t\xe6\x061\xc0n]\x9f\xbfO\x1a3\xc0&\xd00]B95\xc0\xe7\xae\x97ge?3\xc0\xb5:\x08\xb2\x9e\xe95\xc0r\xd9c}i\xf15\xc0\xdc\x85\xff\xec<,3\xc0B1\xcc\x15D\x033\xc0Q\xe7\xd9#\xf8)4\xc0\'\x03DQ\x8b\n4\xc0Go\x98\xe3\xac-0\xc0\xf2\x8a\x14@!/1\xc0\xde\x1a\x84\xad\xf7\xe43\xc0*\x8fw\x90\n\xac9\xc0[3\x16m\xfcO3\xc0_As{\xcf&1\xc0}\x16\xd6\xbc?D2\xc0\xf7\xb3\x11 \xd2\n6\xc0\xef\xf4\xef\xd5\xafT8\xc0\xe6\x8ck{\xfc\xec0\xc0\xc5?\xe2\xfe\xf8/5\xc0\xad\xb2\xe9@1\x040\xc0\x14:\xdd\x93(\x178\xc0\x14?\xbbk\x08E7\xc0\x1a\xf2\xe8G\xba\x1c6\xc0\xb4dO\xad\xaf=3\xc0\x81\xd6\xf6n\xad=1\xc0\x83\x07\xba\x12"K1\xc0\x85\xb6\xfc\xcb\xba\xbf2\xc0\xd8J*\x1dk\xed5\xc0\x15m\x82\x9d;*1\xc0J?=\xa28\x9c3\xc0)\x1b d\xb9=2\xc0!]\xf5H\xba\'5\xc0_\xa4T/?11\xc0\xd1\xee\x85!\xdbC1\xc0=\xc8.>\xff\x9c/\xc0\x1dd\xde\x8d\xb5\xd68\xc0\x8b\xe1v\x16x\x9e3\xc0e\t\xd0\x0bP\x9b3\xc0\xfc\x1b\xef\x85-\xd2.\xc0E\xff\x06\x98\xdd\xb55\xc0H\xd4\xc8\x066b3\xc0\xfc\x83\x84\x13iB5\xc0\xadx!\x85\xfeX2\xc0\x96.\xa1,\xa4D5\xc0\x1br\xb1jy_2\xc0\x90\xca\x04|\xe6\xcc4\xc0q\xd1|\xad\xccZ2\xc0\xf4U\'\xfd\x11;4\xc0-{\xd1\xeb}\xb68\xc0)\x90\xef%1e8\xc0~\x8a$s\x1e\x1e5\xc0w\xe0j\x80\r\xc2$\xc0RO\x03\n\xa8\xc84\xc0#\xe6h\x1b\x9545\xc0Z\x1aDk(\xec7\xc0\xdeg%\'\x1e\x1e5\xc0\xfb|6-G\xa14\xc0\xb4{\x9b\xac\x85Z4\xc0f\xb3gm\xb9_2\xc0\x88*\xf5i\x1f\xee7\xc0\xd1\xaa\x04c\xe351\xc0\x8c\xe6\x87\xab"\xa83\xc0\xd4\xc77}:d/\xc0\xde\x0b\xfe$\x9c\xf67\xc0w+\x13\xa3\xe8\xbb4\xc0M\x04f;\x18\x113\xc0\x89\xe1FoFu9\xc0W\xd2\x96aq\x8e/\xc0_2\xc8\xccX<7\xc0\xe0\x1b\xc2\xab\xf0\xd60\xc0\xfa\xf1d\xd4o(4\xc0\xca\xea\xca\x9bN\x053\xc04\x10zF\x83\x044\xc0\xd6g\xd9Z\x85u/\xc0\xdc\xe3[\x14\x1f\xd24\xc0~c\x0eZ^\xea2\xc0\xce4\xc5\xc3,\xcc9\xc0\x83s\xc8\x01\xba\x102\xc0/z\xacl_\xac4\xc0\xc3\xf2\xd99\xd5\xd07\xc0\xf8\xecw@\r\xea7\xc0Lo\x08@\r\x053\xc0\x0268%\xdb\x107\xc0d.\x1e\x02\xf3o4\xc0tbI\x0e\xfe\x048\xc0P/#\xc3\xb7\xde4\xc0\xa9\x04\xc4\x96_\xc18\xc0y\xee\x89.i\xf27\xc0\xc4OnHD[5\xc0\xabU\xf3[\xab\x979\xc0\xc1Az|\xf8%5\xc0]%Y\x8ej\xea7\xc0\x16m:,\xff\n3\xc0\xc6i\xbe<DW5\xc0\xefb\x03\xac\xf3\xa2.\xc0\xf85\x8fXU-5\xc0v\xcc\xe1O\x88\x035\xc0\x7f0&M\x90\x883\xc01.\x82/\xc4H9\xc0a\x9dK\xc3\x9d\x8c7\xc0S\xcf(i\xf5\x8e5\xc0\x9e\xdc\xd7\x96\x99!6\xc0\xae\x99\xd3\xf9J\x145\xc0\x8d\xb2L\xe1\t\xc18\xc0\xddz|_\xd4\xb02\xc0G\'\xf9Z\xf5\xb64\xc0\xcd\xb6\xf0KE\xa92\xc0\xcb\xc5\xa3\x18\x7fI9\xc08]\'V\xe558\xc0\xe1\xf3\x9d\x8a\xc1\xb28\xc0i\xb5\x92\xfdK\xae8\xc0Eu%\x1e\xe0\xdb3\xc0\xe0\xae\xcb:\xf8u3\xc0\x10\xe7\xa6\xf7\x00\xae0\xc0\xb6~\xe9n\xcb68\xc0C\xafG\xa1g\x148\xc0EN6\x1f\xb6)5\xc0\xc0\xb0\xa3>\x96\xdb4\xc0\xfa\x1c0I\xb7$3\xc0[\xd7\xa6\x1b\xac\x1a6\xc0\x16Ye\xc1\x8c\x1d4\xc0=\x8c\xc2\xc7D\xf84\xc0(<\xe5\xdeH>5\xc0\xe0\xa1@\xf7\xc7\x1a4\xc0\x17\xd1Y9\xcep3\xc0\xc1&\xef\xe4\xa1\xfa7\xc0\x1e)\x89\xaf\xfcQ7\xc0\xfeG\xa1Q\xd428\xc0#\x8e\xaf\xff\x00\n0\xc0#\xc5Q\xfb0\xa94\xc0\xe5]\xec=N\xcf3\xc0\x89\x16\xd0\xa4V23\xc0L\xf9\xfc\x1di\x8b4\xc0\x8d\xe2\x0f\xe6\x11\xf37\xc0\xe4\x16\xa73\xb7\xd65\xc00O\x18\\X*2\xc0c\xf9\xb4n\xab\xbb4\xc0\x8d0.\xb9\xd7?5\xc0\x86\xc1\x0f\xf7\x0c&2\xc0\xa03\xfcy7\xb73\xc0\xb7\x9c\x8b)\xee-2\xc0\xfb<\x91\xb3\xcd\xf13\xc0\xdd\x85Q\x19%\x121\xc0\x9f\xb4<\x84R$6\xc0"d\xac\xf9\xe6\x925\xc0\xf0\x0c[>\x0e-2\xc0\xf1\x93\xa0\xc9g\x8c8\xc0\xe5\xe8}\xa6\x8841\xc03d\xf5(\xd8\x9e4\xc0\xe1\x1a(\xae\xccV3\xc0\xd5\xa4\xa0\xc4\xa3B5\xc0\\\xfe\x966\x81[9\xc0\x95J\x03\xcf\xa5+5\xc0\xcb\xef\x02?\xf5W8\xc0\xdf\xcb\xef\xf5\xcf\xa67\xc0 /\x9b\xc7\x98\x896\xc0C.1\x83\x9e\x048\xc0\xaa\xed\xb1\xf1\xde!2\xc0f#\xc4\xc8^U8\xc0d\x80\x8aV$\x1a4\xc0\xaa\x06\xf2\xdal\xd2.\xc0_t\xecA\xdaa8\xc0Fl\xda\xbcr\x045\xc0\xcdd\xfa\x08=C4\xc0\x8e-\xd2\x8e\x17\xf27\xc0\xd2\x19\xa8\xd4\xee\x8d8\xc0I\xc0\x94m\xb1N8\xc0\xc6\xc9\xccJ/\xf33\xc0F\x9f\x0e\x01\xa0\xcf/\xc0\x17%\x8c\x01\x9a\x8c3\xc0\xd0*c>\x84Z8\xc0\xcd`\xdd\x00\x1f\xbf/\xc0*)\x13\xfa\x8293\xc0Db\xf2\xc7\x19O3\xc0\xeb\xc1\xa1W\xf5\x1c4\xc0\x14\xb6L:M_8\xc0\x1d\x9e\xff\x7f\x91\xf44\xc0d\xb8\x17\xdd\x96;3\xc0\xf7\x9b\xadI>\x8a4\xc0kU\xcb\xedT^8\xc0\xa4_\\CX\xac4\xc0\xd6\xe7\x88\x8f*\xe90\xc0\xfbp\xf5\xf1\xfeE1\xc0\xf2\x02E\x8d\xd6\xf64\xc0\xa4\x94\x9f\xc09\xa0/\xc0\xbf\x1c&\x93\r\x956\xc0\x01|\xd4*\x1c\xf44\xc0\x13\xb4\x1e\xa1\x1bK8\xc0;O\x82H\xa4\xf04\xc0\xeb$\x02M\xcc\xc53\xc0\xa0E\xd1\xdd\x95\xa14\xc00\xbb\xb4\xa5n\x010\xc0\x00\x9e\xa0J\xf9/8\xc0\x16N\xa8\xc1j55\xc0\x98g\xab\x91tL8\xc0\xb9\x07q\x10tg3\xc0f \x07V\x8229\xc0[\xf3\xd9\t\xdah2\xc0`\xb8\xdb\x87\xfc03\xc0\x85Y ]+\xde/\xc0)\x9f?\xce`\xab1\xc0\xb4Q\xd7\xa4\xfe\xaf4\xc0\xdb\xad\xee\x9d2\xb84\xc0G\xbf\x9d\x88\xbdV9\xc0\x0e](\xbb\x15\xcb3\xc0\xf9\xe3\x90\xb7\xd3p3\xc0Xm\xc9\xbf\x15\x803\xc0\x96h=H\x8c\xaf5\xc0\x13\x99$\x13\xce\xe9/\xc0\xa3\n\x9f\xc5\xc1W9\xc0\xf4=\x86{\x88\xc8/\xc0\xb8^\xca^2\x988\xc0\xa0\xe1\x1e\xc9\x11\xb47\xc0Y\xb6\xce\x92p\x8c8\xc0\x07\xd6\xb6b\x9f\xf96\xc0\xc7\xf6\x97\x1a\n\xba/\xc0\xb2\xa2\x19=\xae\xbd3\xc01m\x1f\x11\x1c\x1d5\xc0@BN\x1dk\x8f8\xc0\xe7\xff\xa9\x9f\x93\xdc7\xc0\xc5\x1c\xe8.a\xdc7\xc0\xad\x99\xff>\x1a\xe9/\xc0R\xc9k\xe1\x00K5\xc0\x86\x9b/\x9bq\xf53\xc0B\x92\x9f\\\xa8\x195\xc0\x01\xc4\xc2\xb1\xe6d3\xc0\xb5\x1b\xca\xd8\xaf_0\xc0\xb2b\xcb\xd5\x9eI3\xc0Q\x8eO\x83\x00\x1f4\xc0\xf6\x1f\xa0\xb6\x1c?0\xc0%-m\xc1-\xb44\xc0Q\xc5\xfa7\xba\xa04\xc0\xc4\x8c)\xa9\x8129\xc0&\xecx\xea\xc6F0\xc0E\x86\x81\x1f{\xcb4\xc0$\x84T|\xe9\xd34\xc0D\xf1\xa5-\xb9\xd64\xc0\xd9\xdc9\n\x17\x864\xc0\x0b\x89[\xa0\x01\x184\xc0\xb5\x92\xacD\x82\x9a9\xc0&\x99\xbe\x91\x04\xdd7\xc0\xcaH\xc3\xf2\xe9%3\xc0\x06\xb4Y\xe9\xec\x199\xc0\xb4=Qt\xedA0\xc0\xf3%\x7f\x06\x1a\n9\xc0\xc1\x81\xe7_4\xf48\xc0\xe4\xee\x7f\x97\xcc\xd57\xc0b\xb9\x95\xa8\xfe\xa57\xc0\xd6\x97\xae\xb1\x8a\xc34\xc0\x1fk|\xc9\x12\xb27\xc0\x82\xd4m\xe2E\xb53\xc0\xa8\x87\xf91\\\xac3\xc0\xaf\x84\'\x1ctM0\xc0\xb2-r\x91\xfb\x8e2\xc0\x95\x05\xc6\xc5\xf3\xd26\xc0w\xce.\xb9\xdb\xa13\xc0kp\xcd\x1eV\xcc4\xc0;NS\x02\xf5\xe37\xc0_\x99\x15`\x03\xef7\xc0\xed\x8dh\x8aw\x7f3\xc0;k\xa2\x1f\x14\xb94\xc0vb\xae\x8e< 8\xc0L\xe2\x11P[\xb57\xc0\xbdQ8}\xf7\xba7\xc0{\x0c\xebJ\xd3c4\xc0\xbf\xd3\r\xc8\xf5a3\xc0$!\xed\x1f!\xfb8\xc0`-[>p\x817\xc0\xb5\xf9\xc5H|\xbc4\xc0\xdf>J\x9eb\xa54\xc0h\xbf;w\xa3\x962\xc0\x9b`\xebL\xe6\x008\xc0\xd0\xb4\x93\xc6\r\x145\xc0/\xa0\xa9\x8b%\xe34\xc0<\xb4\x06\xc9\xceE5\xc0\xa62J\xf1\x19\xf23\xc0\x8c\xa9\x82h\xaf\xdd3\xc0CN7\x9a\xb9\xca9\xc0\xbcH\xa5\x17J\xef8\xc0\xd2\nq\xad\x0e\xe35\xc0\x02\xb1\x89\x12\xe3\xc64\xc0\x82\x0ey\xfa5\xfd7\xc0\x90\x9bo\xed\x99\x018\xc0\xef\r\x1el\xcav7\xc0O\xbdcA\xea>3\xc0\xdfUt\xaa\xb7\xdf8\xc0/\xa9\xd0_g\xda7\xc0\x12\xd1Vv\xd2m7\xc0\x05\x0e\xc2\x16:\xe98\xc0\xa9\x89d\xc5\xe5\xdd7\xc0D\xad\xcf\xd1#\xe07\xc00Y\xd8u\x9e\x813\xc0\'\x87\xd3x\x82\x1a5\xc0c\x8d\xc8\xcf\x95\t8\xc0\xad=%-\x02\xa93\xc0o\x98\xb74\xcd<2\xc0J\x96\xc8\xad@T4\xc0o\x9f";d\xc39\xc0\xe7\x86Y1Y>3\xc0\xf4\xbaqh\x88\x8f6\xc0\nw|*\xc0\xdd7\xc0\x0fe\'\x84T\xe98\xc0\x19\x17\x06Z\xae\xbb7\xc0\x80\x89\xc8F\xc5\xdc8\xc0\x1f\xbeT\x91\xcdP4\xc0\xad/x~\xb4\x008\xc0wcm\xe0\xf219\xc0&\xfe.\xbc\x89\x018\xc0\xaa\xad\xb5l\xc708\xc0\xcb\xeb\xd0\xaa\x00\xde3\xc0E<\x13,\x1388\xc0\x83\x92\xde\xd7\xd2@7\xc0\xd7$\x9c\xa5\xaa\xde7\xc0\xf9\xca+\xe3\xce\xae8\xc0\xd4/w\x06&\x827\xc0\xf3\xf7\xb9\x7f]\xea8\xc0\r%S\x04\xca@8\xc0%lfOL\xef8\xc0\x90\x1c\x108\xc954\xc0\xf0\xf4\x1bq\x06\xe93\xc0\xcbi5Jr\xad7\xc0\xe2\xf4!D\xb5\x025\xc0\xe6\xbe]\x0f\xae\xb04\xc0\x05#\xe0{r\xbe8\xc0\xcd~1\x98\xc5e7\xc0:\x17\x99\xd8Rx7\xc0\x0b\xe3\x12 \\?8\xc0b(\x8b\xa2\xe054\xc0\xa6\x8c\x7f@u\x110\xc0\x7f)\x17H<\xbb4\xc0]{\xbf\x9fX\x8d4\xc0mK<\x91\xe9\x034\xc0\xf47\x8c\xe7\xba\xdf2\xc0\x1b/e\x82i\x157\xc0\xb4\xf2;\xf3\xf2\xbc4\xc0\xbe\xa8\xb7\x1e(\xa04\xc0\xfb\xfe\x99 \xf9\x151\xc0\x93Y\xd5|\xfe\xbb8\xc0La\xd4\xb0\xba\x813\xc0\xeb\xe8Z\xb4$$4\xc0\x983[j\t\xa64\xc0\xacy\x0b\x8fF\xa84\xc0\xc5\x96\xb3\xe3\x19\x124\xc0\xc4\xaa\xa3\\\xc1\x923\xc0L\x0ek\xa2*\xf13\xc0^\x83\xc9$\xa6\\4\xc0\xd4\xb2\xee^0\xbc4\xc0\xd0j\x90\xf4\xdc\xbd9\xc0S_\x81>\xa0\xa78\xc0\xe6b\xd2o\xd4\x063\xc0oP\xc5\x1e\x1a\x8b3\xc0A\xf9\xa4\x87R\xab8\xc0t?\xea\xdc\x18#4\xc0\x87]v\xee\\W4\xc0~(\xd6\xe5\x89\x0b7\xc0\xdfi\x0b{\xa4\x8e7\xc0\x17\xd3\xe7\x97&<4\xc0\xca\xd5\x91\x80\xa1\xe47\xc0\xd4\xae\xa4!@\xd34\xc0}\xca\xb6j\x0765\xc0C3\xe4\x0e\x0f\xd74\xc0xs\xdf\x8e\x83\xbf3\xc0\x12\xd2\x0c\xbf),4\xc0"\xdd6\xd3MO8\xc0G\xc9\xb2\xfa\xc4\x187\xc0g\x03\xf6\x02.\xa61\xc0\xc5Q\xac\xf6\xbdc9\xc0_\xc1\t\x0b\x93a7\xc0\xc2\x9eJ\xd5\xea?7\xc0\x94c\xa5X\x16\xa54\xc0\xa5\xd6\xb5`\x8a\xc63\xc0{\xb1\x0c"$J8\xc0 E\x9a\x9e\x9eK8\xc0\t\xb0\xe5\x05\xba\xfc3\xc0\xab7\xaapU17\xc0\x7fE\xbcJN;7\xc0D\xe0\xf8@y.7\xc0\xb9\xf3\xfex\x8c\xb63\xc0\x9d\xeb\xc8\x95`\xa72\xc0\x04\x1d\xd6@m"9\xc0\xf29\xf4B\xfb\x8d4\xc0\x86AI\xee\x86\xc66\xc0\xd5\x97\x06\xbd\xa3*3\xc0\xe7\x02\xe1\xa85\xbf4\xc0U\xe2\r\x1b\xc6\xf67\xc0\xa1\xf1\xa9\xc0x\x9e2\xc0z\xdeA\xa7\x91!7\xc0qP\xb2A\xb9\x963\xc0bJ\x88JW\xc10\xc0W\xf3\xd1R\xfb\xc46\xc0O\x9e\xda\xe1\xa8/4\xc0\xd0l\xf8\xa2\xd4\xa18\xc0\x8d\x16\x152\x88\xf77\xc01U\xa9{\xbe\x145\xc0J\x1a\r\x17\x89\x154\xc0\x1f\x9d\n\xf2\xb1]5\xc0R\xcc\x0e\x99\xc9\xb22\xc0*\xfd\x06\xc9z\xc20\xc0 \xca\xa1+\x8e\xe57\xc0\x12\x80)\xf5\xecD4\xc0\xa9\xe3\xea\xb8K*4\xc0\xca\x7f\x9f\xb3\xb7\x806\xc03\x81b\xa4E\x83/\xc0`\x7fz\x00@\xf52\xc0#\xd2\xaa\x12sj4\xc0\xb4Ltl_\xbb5\xc0\xe8\x9eu!\x98\xc99\xc0w\xd9\xefYj\x183\xc03\xa7\xb7\xde!l5\xc0x*\xa2\xc1\xda\xd95\xc0\x83\x8f\xf6\xcfs\xf23\xc0x[\xad=[\x0f6\xc0L <\xe9K\xf95\xc0\xc5xM-7\xf73\xc0\x07\xa4G\xefl\xd44\xc0\x99\xae?\xcf\xbc\xb18\xc0\xc3\xbc_hs\x834\xc0\x93\xc1\x87&^\xd79\xc0qw\xd1\x85\x96<7\xc0\xf7\xb6q5\r\xf57\xc0!\x80\xd6\xf6W>7\xc0\xd6\x98\xae\xf3\\\x159\xc0\x92\xd3}\x1c{\x928\xc0\x0b\xb2\xd1\xb7\xc1\x90.\xc0\xa3\xc4Q?\xa5\xdd6\xc0\xcb\xd4`\xa8_\xa54\xc0\xe5\xf2=\xed\x90\xaa8\xc0\x7f\xc2\x96\x9c\x9f\xef7\xc0\x95\xdaw/\x8c\xa44\xc0O\x8a\x02\x99\x19!3\xc0\xc0h+-\x0b\x974\xc0\x12He\xcb\xce\x134\xc0\n\xe0\xf6ZOn8\xc0{|\xbc\xaadI5\xc0\xb8\x04\xcea$05\xc0\xbdUJY\x94\x934\xc0\xbd\x80\xaa\x19iQ4\xc0\xe7\x8a\xe5P1\xe84\xc0S\xb3#YT\xd81\xc0\x80l\xac\xbbu#5\xc0\xbarC\xbe\xcb64\xc0\xe0\xbb\xa85R\xe63\xc0\xc6\xf8\x86k\xcf\xcb1\xc0s\x84\x9fz\x03\xba/\xc0\x7f\xdb2M<`2\xc0+\x88T\x87\x12\x024\xc0\x7fi\xc3g\x83\x051\xc0Y\x8c\xa2\xb4J\xde6\xc0Ap\xad\xd9\xf6\xd98\xc0\xee\xfe\xfe\xccB\x938\xc0w]\x00AW\x8d4\xc0D\xa3\x9fk\x85?4\xc0\xa3\xea\xa1\xcf\xa4E3\xc0\x94\xc1\xf7\xc5G24\xc0Y\xc5Px\x1d\xf61\xc0\xeb_r2\xc8\\3\xc0k\x9e"W\xe9\xe38\xc0k\x93\xee\xd4\xbdW3\xc0\xe8\x13\x03\xd7\xc123\xc0o\xb2\xc0\xa8)\x973\xc0\x84\x87\x82\x0b\x1f.4\xc0~ \xe0\xe3k\xa73\xc0{\xeek\xb6\x03p4\xc0\xcdhR\x8d\xf1\xd54\xc0\x90yFx]\xf37\xc0\x0f\x83\xbd\xf6\x8e\x153\xc0\xc1\xb9\xd4\x90\xabS2\xc0\xb3\xac]\xc2\x00\x166\xc0bI\x86\xf3\x16E0\xc0\x02\xf5\x9e\xd7\x0b\xf60\xc0d\xc98\x10*\xf3/\xc0GF\xce\xae\xf9+3\xc0\x82\x87a\xe2\xec%7\xc0\xf9/\xeb\x1d\tn8\xc0(\xfb\x9e\xc5\xaf\xe74\xc02\x8c\xe2\x81\xa1\x972\xc0\x00\x96n\xfc*53\xc0\x02\t\xa6(\x91)7\xc0:\x99ry~_4\xc0\xa1[\'\x7f\x9d\x100\xc0X\x893\x8bY\xb11\xc0/\'\xcd\xb9@i3\xc0,\x06\xb0;\x81/3\xc0\x8e>/\xb5W\x8e5\xc0\xc6fg\x1ct_4\xc0\xc6\xcb\x06\xfc3\x974\xc0(\x10\x1c\xb5\xeb\xc33\xc0\x12dxtP\xef0\xc0:\xda\x8e\xc2e;4\xc0\xb8.f\x1b\x7f\xe96\xc0\xc2\t\xef\x0f\xa2\x1a6\xc0\xf1\x93\x86\xf8\x0c\xfe2\xc0\x90\xedGT\x1818\xc0\xd9\x18\xc6\x95\xed\x9a4\xc0\xf9\xde\x97\xe9\xdb\xe25\xc0\x8d5\xee*\x88\x069\xc0\x9a6\xba\x0f\xbc\x0e5\xc0K\xa5\x1b\xec\xdb\xef6\xc0\xa7~\x02\xad\xca)6\xc0\xc6\xd6\x8c\xcc|Z4\xc0"\xb4\xc0vG\xb79\xc0#Yk\xbf\xe7x6\xc0|\xac7\x98\xc0\xe96\xc0\xba\xa7\xb7\xacZG3\xc0\xcf\xbd\'S\x88\x1b4\xc0\xcc\xf4\xa6y^25\xc0\x10`$\xc4\x11&:\xc0\x93a\xcbE\xf673\xc0\xd9\\M(\x1df4\xc0E\x17n\xd9N?8\xc0\r\x7f\x1a-\xccD5\xc0\x19\x18\x92^\x86\xf92\xc0\xaa\xfd\xda\x19d\xd98\xc0\x04\xf3\xe9\xf4C\xd26\xc0\xee\xd1\x19E\xaf$4\xc0\xd0[\xd1D\x97\xdd3\xc0.T\x1bW\xa4\xc63\xc0\xfe\xbc\x8a\xed#\xdc3\xc0\x08\xc0\x90~,\xab4\xc0\xca\xb0\x11\xb6\x17\xa00\xc0\xd5\x0f\xd4\x8b4p8\xc0\xfa\xad\xa1K\x19|6\xc0\xb6\xc2\xa5\x8b\x95\xcb5\xc0>\x15\xc4f,p4\xc0\xf6\xeef\xba\x91\xe93\xc0-\x1e\x8e\xce\xf5\x805\xc0l5\xc7Rl<:\xc0>\xa6#Zo\x1f9\xc0:\x9e\xc9\xf6\xddM4\xc0s\x07SSP17\xc0\x05\x15\x9d\x1d\xc1h7\xc0\xeb\x89\xa5v\x90\r5\xc0@\xaa?\x8f\x18\xaf0\xc0T:wK\x1346\xc0\xa2\x7f8\xfctH4\xc0>\xb9\xcf\x8c\x92\xb37\xc0\xc6\xf6\x87\x93\xca73\xc0\xc8\xf4\x94\xe1Xy8\xc0\x91\xd1Fu\x17\xb00\xc0k\x81\x89j\x0b\xf40\xc0\x90\x07K\xe0\x16\x035\xc0^ir\xdbju3\xc0\xfd\\t\xbf\xd9\xaf0\xc0\x9aP0\xa3:Y5\xc0\x88\x98\xf4\x05:\xf29\xc0~\xbeH\xf6\xf8\x035\xc0\xf3`fV\xa999\xc0\xa5Z\xda\x93\x87f5\xc0z\x08!G\xf3\x081\xc0\xff\x828\xd1\x97\x846\xc06\xe2\xe7\xf6Y\xed2\xc0E\x94\xe3c7\xc42\xc0$\xd8\xea\x84\x0f=4\xc0/\xa7\xa1\xd7\xc2\xe14\xc0au\x18\x00\xe3\x107\xc09\x84Uk=,3\xc0:\xec&\x92\x92\x8f8\xc0\x9bNz7]\x124\xc05M\x81\xe7\xaec4\xc0\x9a\xfb\xd4Q\xd0\xe44\xc0\x1aR\xe2\x01\xb1L9\xc0\x98|C\'\xfd\xe13\xc0WF\x86\xaf\x9a\x8d8\xc0\x02R\xb04\xd3j5\xc0\x04\xd5oF\x9e\xe24\xc0b\x13\xf6\x07{\xdc7\xc0\xda\x0b:7%\xf73\xc0\xdf.%\xe0S\xc58\xc0\xdc\xfd\xb4+\xae\x93-\xc0I\xb7\xc23T83\xc0*5\x1e\xd8\xb5\x934\xc0\xdd\x07\xdb9\xe4D3\xc0`\x1fO\x99\x8f~3\xc0\xdc\xe0!o5Q3\xc0]\xb5\xae=\x16\xda7\xc0\xf3\x0e\x15\xbex\x1d5\xc0\x07\xed\xd7\x97\'84\xc0\x80\xff\x0c\xcc\xa3;3\xc0\x80\x01\xa9\x93R\xc03\xc0\xa3\xbe\xc3~\x18\xd73\xc0\\\x99\xcd\x87:\x9c8\xc0{8\x8e\xaf\xf9\xae8\xc0\xd5\x97TL\\/3\xc0=\xcb\x1b\xaf\xbfy2\xc0\xbf-\xcaSaK4\xc0\xf5\xc9\xba?9\x0e9\xc0)\xc6{/5=4\xc0P\x15\xc40\x99_5\xc09\x03\xbf\xb0\x12p2\xc0\xed\xe1\t\x0c\xae\xb24\xc0J\xc0\xc7\xf4\x9c\xd23\xc05\xeb\x00;\' 3\xc0\x1e\x8f\xd5\x0f\xcdK4\xc0\xdb`\'\x01\x04F4\xc0\xa7\nkO\xac\xba6\xc0*\x83\xc1\xe5g\x917\xc0\xf5\xa6\xf0qW\x9b4\xc0\xc5{\xf9\x97\x9a-4\xc0\xa2\xecw\xa2\x1a\xd72\xc0\x94\xc3iR\x9d\x1a5\xc08\x04\xe7?\x9e\x0b5\xc0\xa2X\x01\x9c\x11\x151\xc0!\xfa\xe1\xed\x92\x159\xc0\x80\xf6\xfa0\x8cb6\xc0\xd474f+L6\xc0\x0c\x0f\x8d\xa7^\x934\xc0\x1c\xf1\xf2Y\xce\xba2\xc0\xcc\x17\xd7:\x9d63\xc0\x15B\xfc\x16:h4\xc0\xa9&\x97\x8f\x8eZ6\xc0k\r\xa7\xe3V\x9f7\xc0\xbe\xcf\xb7\xa1pH9\xc04\x8e\\\xfcn\xe72\xc0y+E\xddVa4\xc0\xca\xa8z\xf4\x7f\xf10\xc0\xfc\x95>\xc5\xdc\xf82\xc0Q1\'\x9b\xfeG1\xc0\x19*2\xebCh5\xc0\xf5\x10\xaavr\xfa6\xc0:\xc4\x94\xc8\xc4p4\xc0\xc6qu-G\x084\xc0`\x11[\xa06\xe74\xc0\xe7U\xadA\xc4\x0c8\xc0\xc4^z\x8b2`9\xc0\xd9\x8e\x9dc5T4\xc0\xc6\x04\xbb-\xdf\xa65\xc0\x07%\x06\xb9\xdb\xa37\xc0\xf8N\xb59\x9c/5\xc0\xed\x84;kg\xa24\xc0\x95_\xc6&?\xad4\xc0\x98D\x8b-\xd606\xc0\xa3=\xa1\x97\x8d\xb97\xc09OCH\x7f\xaa2\xc0\xbao\xc2^8/6\xc0 \x7f\x9a Q\xcf4\xc0\xfb\xa3\x061"\xf73\xc0%\x00\xe3Q\xee\xa02\xc0\xb9\xe3\\\n\xb6a3\xc0O\xa1"S\xb4\xfd4\xc0\xde\x0b\x9bk\xfc\xd65\xc0V\xa0\x7f\xb6\x97\x965\xc0\x8e\xea\xebl\xb1\xb91\xc0\x02\xf5J\x03\xfd\xc03\xc0\xb6,\x14\x18mX5\xc0>|\xf7\xb2\xbf\xf04\xc0\xd3\x97q\xa7\xc6\xc43\xc0\xd4iZu\x8104\xc0\x8eR\xf5\x96C?4\xc0\xa9\xd1\x95\x02\xf5B8\xc0{\x00\xfc:\xe2C5\xc0\xa4\xf9\xd6\xb7\x1f\xde7\xc0t\xb9b\xb31\x924\xc0\xc9*\xc1\xf9\xd5\xeb1\xc0\xf8\xceC-\xb5\x064\xc0\x92\xad\x0b\xdd\x02\xdd1\xc00Vgb\xfc\x064\xc0\xdc\xdf\xf9\x96\x81N8\xc0v\xd7\xb7\xc7\xba.6\xc0\xdbP\x87\x8b\xd6[7\xc0\xa3\xe9\x15\x169a6\xc0\xe3=B[SL4\xc0\x03\xab 8\xca\x058\xc0\x9d$\xa1\xce\xa7\x886\xc0\xff\xc8@\xba\x06\xc05\xc0bi\xa4\x06hS5\xc02oZ\x85/`7\xc0I]i\xde\x91\x123\xc0\xb8E\x19=#^-\xc0+\x00\r\xdamk8\xc0\x83\x80:\x02\x1fu3\xc0t\xa5@\xe5\xcf\x854\xc0\xfd\x1ek}\x9d\xd84\xc0.\x8e`\xe7{55\xc0\x8e\x14\x1drHO4\xc0c4\x8bd\xfe\x0c4\xc0\x85\xe9\xb2\xba\x1e(4\xc0\xfb\x84c\xbf\x0fr7\xc0U\xec\xe75\x85\xf34\xc0\xdb\x94\x16\x88\xfe\x136\xc0,\x06_UA\x936\xc0z\xe5Lnc@2\xc0\x08\xdal\x00\xc2>5\xc0\xf1)\x99\xec{\x054\xc0\r\xb8\x80\x9e\xde\xc56\xc0{\xd4\xe8\x7fS\xcf3\xc0\xefO\xaf<\xa3\xe28\xc0\xc5m\xe6\x10\xda87\xc0\xad8n\x9ap 3\xc0\xac\x1cCXw\x101\xc0\x17\xf7\xd7\xbe\x85N8\xc0\xa6\x18\x8f\xab\xfc\xb31\xc0&\xce\xb7\x01\xc3\xc53\xc0n\x9d\xfdP0]3\xc0\x15\xd8g\xe1\xca\xc23\xc0\xdd\x18\x92\xa3\x88\xce4\xc0f\xef\x8b\x86\xfb=3\xc0p6\xb5\x11\xb7T4\xc0\xc5"S"\x8fJ5\xc0#X\xe0l\xf1:6\xc0\xb6\r;\x97\xea47\xc0yp\xf6,\xfbg4\xc0W\x86\xfb\xe2)"5\xc0q\xdf\x02\x07I\x16/\xc0\n6L\xd8{\x893\xc0\xb1\xeb~\xfb \x032\xc0\xe3"\xab)\xa9\x0e-\xc0\xd5\xf0V\xb6wc3\xc0h\x8eo"\xc6\xbe4\xc0\x1bD\xefl\xb2\xe5/\xc0\xbf*\xdd\xcexK7\xc0,\xa0P5\x0b\xef3\xc0\xe7f\x9em\xb1\xab3\xc0\xad^Y\xb1_C-\xc02h\xf0A)@6\xc0z\x9e\xa6\xe8\x19.2\xc0\xbe\xc2\xa2\xc1{\xc36\xc0\x88,\xdc\x11\x1b$/\xc0-\xd7b\xf7Vh4\xc0\x86\x89]JB\x803\xc0a\xc1\'\x9a\xb0_1\xc0:\x00\xaa\xbe\x97\xbf5\xc0\xd8-\x86\xcd\xdd83\xc0\xb3\xde\xe2\xdbB\xd93\xc0l\x18\x14F\xaa\xda2\xc0&\xe7F\x9d\x93h4\xc0aQ\x9a\xfd%X6\xc0\xf5/0\x0c\xd6!3\xc0\xd2\xbf/b\xc2\xfd3\xc0\xec\x04\r\x01\xa8\xbd1\xc0\xc3\x7f/\x19\xb4\xcb3\xc0^r\xfd\xa5\xee*3\xc0mE\xa6\xf1e\x853\xc0s\xe0\xdayTa4\xc0\x8d\xd8\x1bp\x18\xb34\xc0H\xe3\x8e\xb8\xee\xd88\xc0\xd5\xef\xe6\xa0\x1c\xae6\xc0\xb6\xed\xe4n\x89\xc15\xc0\x9a\xb5BVV\xf44\xc0\xaf\x93\xd8\xae\xeb=3\xc0\xaa\x89\x056\x0e\x176\xc0\x8fjUHXp5\xc05a\xd0~j[5\xc0\xd5C\xeb\xc9-\xfd4\xc0\x1a\xe51\xe8\xb9\xaa6\xc0\x10\x00\xf86\xf6.4\xc0\xed\xd2?\xbf{\x809\xc0=\xcc\xce\xe5\x1d\xe04\xc07\xbc#\x9f\x96\x1f3\xc0\xc4\xe7\xf7\xc7\xd6#5\xc0:\x14L(\x99\r/\xc07\xa0\xaf \xb4\x913\xc0\x96\x821\xe53?5\xc0~\xbc\xfeo\x8755\xc0%\x86\xd6\x14\x12+3\xc0\x99\xe6\xe4\x1c\xd8\xf63\xc0_6\x0cR\x8b\xb62\xc0\x8a\xbd\x1b\x86Y\x036\xc0\x1f\x90T\x08j\x9c3\xc0;\xfd\x94(\xee\xb84\xc0[\x7f\x04?E\xa51\xc0(\xae\x1e\xf4\xc1\xb68\xc0"9=\x9d\x16s5\xc0R\xe6-\xd1\x1e+3\xc0\x85\x9b*\\\x0b13\xc0\x12:\xf9\x18r\x1e3\xc0\xb7GL#\x1dV4\xc0\xb7<\x9e \xca\xf12\xc0\xaf\xa4M\x10DJ6\xc0\xfb\xf3\xd7\x92=;2\xc0\xf2z\xbb\r?\x1f5\xc0\xdd\xf0!N\x1a\x026\xc0`x\x12v\x14\xac4\xc0\x06\x85W\xaa\xed\xdd7\xc0\xf4\x19\x12&v\x824\xc0\x84|\xa7\xeeu75\xc0E"v\xc7IG6\xc0\x87al{\xe6O6\xc0\xb4\xa7\x01V\xe9\r3\xc0\xa7\x83\xb9\x0c\xce\xda3\xc0M\xa7\xb9\x13\xd7\xe13\xc0\x9dz\x18\xa3Z\xfd4\xc0\xd0H\xfaP\xed:5\xc0\x8a\xb6\x99z\xe8\xb78\xc0$\xb0\xc5\x9a\xf4n4\xc0;\x836\x8b\xcb\xb12\xc0\x0e\xb3F~.\xb64\xc0\x18"7\xbe\x18t/\xc0\x8a1R.\x86\xfc5\xc0TEw\x8c\x88\x823\xc0\xd8\x8f]@\xf7N7\xc0\x0b\xce\x88\xf4\x08?5\xc0g\xfd\r\x08\xc4z4\xc0\x80)v\x96\xee\xe55\xc0\x90\xd4\xcb\xff\xe2\x184\xc0A\x89\x07\t\xd934\xc0)\x1em\xd9\x9c\xb58\xc0v<TH\xc3:5\xc0nA\xea\xc3\xb1\xd10\xc0\xabU\r\xd5\xb6\xdf4\xc0\n?\xa5\x0b#\xda4\xc0#[n\xb6\xaa\x1a7\xc0\xd6f\xbf\xb3A\x103\xc0\x97\x15Vmo+6\xc0Q\xe5\x07E\x1e\x852\xc0\xd5\x8c.\x8e\xb7*0\xc0\x98\x95]\xc3\x18(7\xc0\t&\t1\xeb|4\xc0\x00yrw\x18@3\xc0^\xd8\xb0\x1cJk9\xc0\x90l\xff\xad!I9\xc0vO\xa8\x9b\x9a\xd60\xc0\xd0\xdc\x9b\x7f\xde\x073\xc0\x12\xeb|9Z\xdb6\xc0h\x95\x16\x93\'\x1d6\xc0\x11uQ\x1b\xf8z3\xc0\xf6$\x82Pf\x175\xc0\x94p[\xd5\xd7#8\xc0Y\xc4\xf2\x82#\x7f3\xc0\xe2(\xec\x16\xdaI4\xc0m\x13{|\x04\xb29\xc0\xa0^\x96/\x95V5\xc0&yI]a\xca8\xc0\xa0\xd5\x06\x92\x11\xc76\xc06\x9a\xc6\xf8\x00\x0b6\xc0\xabqK\xcb\x0bs/\xc0Ub\xc4t\xf8\xfd.\xc0\r\xc7n\xd0\x11\xe44\xc0\xd1]\x8e\x13\x84\xf03\xc0\x1b\x94#\xcf\xc7\xa83\xc0Ez\x06\xc3\xcf\xc18\xc0h\xb5\xbaq\xd8\xa88\xc0\x02\xd0\'\x8b\xf7\\5\xc0\xa09}\xd8\x11d4\xc0l\xb6\xd2\xccqa6\xc0\x9e\x00m\xed\xcdx8\xc0\xec\xc5\xb2T\x11!4\xc0 P\xef\xdf\xd6\xfa7\xc0\xeb\x18n\xfePJ5\xc0d\x88\x12A\x88\x1a5\xc0R@2\xf0X\'4\xc0\t\x005\x92+\xd26\xc0r\xd8G\xc2\x9f\xda6\xc0\xd4,b\x06\xe9\xfd5\xc0\xf2U\x94~\xd6d/\xc0rz\xd4\xb6\xcd|5\xc0A?\xcc\x06\x84x5\xc0\x93\nO\xc3*\x9a7\xc0\xb0\'\xf4\xcb;\xdb6\xc0\xa2\x92\x02ze\xfd4\xc0L\xf9\xe3\xea\xbbh4\xc0\xf2\x1d\x86x\x04d4\xc0mI\x03\x92\x04m4\xc0\xfd\xb6\xc5\x99\xe2\x140\xc0\xfd\xc2^\x84\x96\x8e4\xc01\x85\x8f\x19\x9dI9\xc0\'\xa7s\xa2c\xb18\xc0\x19\xc8R\x14\x82P4\xc0\xcc\xd3Z\xd9:\xc52\xc0) \x1fUy\xa66\xc0\xbe{@\xd3\xe0F5\xc0\xf0}\x01\x000\x9f2\xc0\x96\xcc\x87<\xd5\xd03\xc0\xe81\xd41\x11"3\xc0\xa2\x87\x8e\'\xd4o4\xc0\x8f\xe4\xad\xb6\xf5k5\xc0\xecS\xff}\x0fp3\xc0\xa6\x94\xd7\x8b\xefj/\xc0\xc6H\x8d- w/\xc0\xb2\x1c\x0e\x9a\xfd\xec6\xc0\xa3\x16\x9a]\x04N5\xc0A\xebJ\xd6\xa5\x0e5\xc0\x07z\xd0\xd9 \xbb6\xc0\\\xaa\x9c\xbe3r3\xc0\xd9\xa2\t\xa7%H4\xc0>\xcf\x82\x96fx3\xc0h9\xdd\xbe\x05\xf93\xc0\xac\xf3z\xc9\xec\x9b4\xc0\x14\xc4\xb6ANk8\xc0\xb5\xbe\x94}\xa1\xc29\xc0\xe2\x8e\xc1\xd1\x7fW0\xc0\xa0-\xe6\x1dG\xee5\xc0\xf0\xbb\xbfFN\xfa3\xc0\xd0\xe5\x17N\xb4?3\xc0\xab\xb4\x18\xd1\xdfy3\xc0\xaac\xd3\xc4I\xbd4\xc0\x94r+\nO\xca9\xc0/\x176V\xef]4\xc0\xe3\xb7B\x032\x1b6\xc0_a\xa0\x99\xa0%3\xc0T\xaeR\xcb\xc3\x962\xc0\xf4\xcf\xdcu\xd1 3\xc0!M\xfe\xb9\xe0L4\xc06\xe6I\xf8%d8\xc0lC\xbe\x7f\xcb\x9a8\xc0\x93\x80\xd8\x90\xd1E5\xc0d(\xcd\xd1\x94U3\xc0\xd1\xfb\xd5\x8d\x0b33\xc0g\xff\xf3\xca\x86+5\xc0\x10B\xdfbpt4\xc0\x10(O\x0b\xc6\xb24\xc0\xf8\xf9\x80c\xa1\x174\xc0\xc3\xe6\xabJ\x1e\xc27\xc0\xa7\xc2\xf7\xf2\xff\xa83\xc0,\xa8\xbd5\x94\x873\xc0\x18\xc9=\xa1P<4\xc0\x16\xc6\xe9\x84\x01|7\xc0\xc3%)\xfe\x04>5\xc0\x9d(\xfc\xdb\xf5\xe44\xc0?\xc0x;\xf1\xad3\xc0I\xae\xeb!7\xeb/\xc0\x8e\x9b\x0f\xcb\xc2[4\xc0\xc6^\xa0>+<4\xc00\xaf\x14\x8f\xd4\xa93\xc0\xbdP\x02V\x17\xbe7\xc0\x81\x9e\xdf\xe0f\xb53\xc0\x18\x07\x19?`\xdb8\xc0\xa90\x91y\xbcs4\xc0\x02\xd5\x04\xb7\xe9p4\xc0\xf7A\xdb\xf0\x90\x834\xc0\x81\x00\n\x980B5\xc0v\xcd\x82\xf1v\xa14\xc0+\xa3\x08\xa2\x0f\x134\xc0\x9d\xbc\xec\xc3\xdd\x8b3\xc0\x84\xbf\x18\xa2$\xdd6\xc0>\xe3\xd0\xe6\xc4\x955\xc0\xd5q\x95\xb3\xf4d4\xc0\xad;y\x98f\x016\xc0\'\xce\xbc\xfbN\xb93\xc0M\x1a\xab\xcc"\x166\xc0\xd29\xf0\xe5%?5\xc0\xb7\x9e\\\xec\xb5\x1f/\xc0!\x07\xc0\r\xd6W3\xc0\xaaG\xfb\x88\xf2\x1e3\xc0`\x9d\x16E\x8d\xb43\xc0\x80\x81o\r\x9b\xcb7\xc0k\xfd\x8b$\x92>5\xc0\xb8\x80wr\xf0\xe11\xc0EW\x05k1M3\xc0KV\xca\x96\xbb\xa04\xc06\xcc\xa4\xa7T\x8b3\xc0N\xe4\xf9\xb3P\xa94\xc0|E\xe8\x93\x9d\x875\xc0<\xcdi\'\x8a\xfc3\xc0\x81\xd7\x0e\x85\n^5\xc0\x12O\xe7\xe3\xd3\xa17\xc0\x15\xbe+>\x05\x156\xc0 \x13\x98\x1fR!6\xc0\xadce\xf2b\x160\xc0\xed\x963iu76\xc0\xf1B\xae\x8a\x88\x076\xc0#\xcd\xa0\xeb\x96,4\xc0\xf0:\x92\x96\xe3\x060\xc0\x14\x08M\xcf\xf4\xba3\xc0\x06\xc3\xc3\x95\x9a\xf98\xc0\x82\x05f:p\xc03\xc0\xfeg\xa1=\x01_4\xc0\xdd\x7fz\xd3\xb3@5\xc0|gGz\r65\xc0Y4\x94\xcf\x84\r3\xc0H\x922\xa6:\x9c/\xc04\x8d\xc4X\x1eu5\xc0\xae\r\x8eX3H5\xc0B\xaa-Z`\x815\xc0\x8f\xf0\xd4(\x9f{5\xc0X\xbe\x10\xf64]8\xc0\x88\\\xfe\xb0%\x1e4\xc0n\x16GG\xc3l3\xc0+\xd8\xc9h`=4\xc0\xb1\xad\x1dtA*5\xc0\xfb\x04\xab\xb1x{6\xc0,\xbc\x1c\xaa\xf4z3\xc0\xe8ds\xa7&\xb55\xc0\x15N~i[\xee2\xc0L\xe4(\x92\xef\xa03\xc0\xd1\x1dU\x82\x9db5\xc0ID\x05I\x1a\x183\xc0\x1f\x92\xbcm^f5\xc0\xec9\xfbC>u3\xc0\xf9_\xe4\x92\x8d#5\xc0v\x87\xa0H\x05*/\xc0p\x08%P\x7fI5\xc0\xd9\x1e\xf9\xb9\xc1\xaf3\xc0\x8b \x82\x82\x97%4\xc05gB\xb6h\x175\xc0\xed\xa7\x9e\xc5\xe3\xcf3\xc0=\xe8\xd2[\x93\x195\xc0c\x0ek\xc1\xfb\x065\xc0p>\xb7\x0e\xea\xd27\xc0{\xf1n7DN4\xc0H(\x1cz\x04\x104\xc0\x14\x827pi\xd58\xc0\x92\x88\xab\xd2\xff\xe24\xc0\xf8\x99\xe8\xcc\xf6]8\xc0p\x03\xbeSJQ4\xc0J\xad\xdb\xbd\xdb\xbe9\xc0G\xb6a\x08\x84k3\xc01\x91\xfd)\x18\xf22\xc0x4\x07vm\x1f5\xc04l\xab\xa3\x18\x943\xc0<swh\xe5Z4\xc0\x9b\xe3C\x85.G6\xc0\x05g1<\x8b\xa76\xc0m\xbe\xac\x86\xe3X4\xc0 D\x8dC\xf4\x025\xc0\x88\xee\xab\xb7\xf5"5\xc0ON\x85\xfe\x00v8\xc0l\xa6r\xd9\xc9\x888\xc0\x1a=|z<\xa18\xc0\x91\x16\xcb\xa4\xeb\xb74\xc0\x07\xa3B\xf2z\x9b4\xc0\x82\x8c7\xae\x9e^3\xc0#{#\x89\x1b\x075\xc0\x9a\x1b(^\x06\x963\xc0\x13"\x913\xd1\xae5\xc0\x04\xd4\xce\xd1\xa1\x0f0\xc0\'\x0eMI\xce\xba4\xc0\x1a\x1dP\xf1\xfb\xaf6\xc0\x85\xf2\xcc\x93\xaff4\xc0\xf4\xfd\xc0\xeb\xb0\x894\xc0\xd9X\xa5\x03\xf4?5\xc0"I:0\x8f\x903\xc0\xe8\xa5\x1c!XO4\xc0\xa6\x92\x9f\xe0\x0c\xca4\xc0Q$G94>4\xc0\xad\xf2C.\x0c\xd06\xc0\x90.\t\x16\xa1Q4\xc0\x8e\xc1\xb1\xf9l\x154\xc0fa\xed\x96\xbf\xba1\xc0\xe1J\x19*@\xb65\xc0\xaa\xe3\xf1\x12\xc084\xc0\xc4j\xba\x95\xcf\x195\xc0\xa9Q\xb8+\xdbK4\xc0\xf3\xcc\x10\xe6\xa9e4\xc0\xb1\xf6\xd0\x11Dz5\xc0b\x1a^L\x9dl3\xc0Du\xff\xaa\x90\x865\xc0\x17D\xc9T\xdb\x025\xc0\x8f]\x04h\xad\xd74\xc0\xb2S\x98\xca\xef\x99,\xc0\xecHu-\xb5\x075\xc0\x95=H!\x8aP5\xc0\xaa\xb3\xce\xc5\xa0\xa6$\xc0y\xefCz\x92\xcf4\xc0\xf1\xa5z\xfbs\x015\xc0\xdac\xdc\xd0T\xf33\xc0\x0c\x87\x98\x89dg4\xc0=\xfbrwA\xc25\xc0\'\x8b\xc3\xad"\x029\xc0b\xcb\x91 \xca\xde4\xc0\x08\xd2e<\xd3\x025\xc0\x07\xbc+\xca\xa0k1\xc0\xc2\xce|S\xa2>5\xc0\xe2\xfee\xe0\x0eH3\xc0\xde\x80\x1b\xde\xb1\x144\xc0J\xec\xc0CA?5\xc0\xb9\xcd;\x9f\xb8x4\xc0\xd0\xd5\xf4m\x8f91\xc0\x90_\x86\xdd,\x017\xc0\xe8;P\xda[.7\xc0=\xee\x93\xb6d+0\xc0\x1d/X|\xe1W3\xc0\xc0\x02<\xef\xca#4\xc0-H\xb2\xc8\xa9\xd94\xc0\x98\xf4\xb1\xbc\xc7\xab8\xc0\\%\xbb\x7f\xd4\x903\xc0\xccmP\xf7\xa1\xa52\xc0\x04\x05\x97\x18\xc6f3\xc0\n\xda\xa8\xc6t\xc89\xc0\x83qV\x91\xeb\xea4\xc0\xcd\xbb\xca\xd2\xc3]3\xc0Xu\x9d?P\xc86\xc0\xfc\xe0\xd6m\xb7l8\xc0\xd3\x83\x9dz\xc8\x124\xc0\x0exD~\xa7\x913\xc0\n\xb98\xed\xfd\xc44\xc0m\x1c\xdf\xd8R\xb42\xc0\x8fA\xe1\xbf.\xe56\xc0\n\xb2\xb9/\xf1C3\xc0\x13\x16\xf9\x01\x93\xf02\xc04\x13\xa3\xe3\x83>4\xc0\x1c|\x07\x94s\x071\xc0\xa7\x15y\x89\xc9\x053\xc0\x12\x9f\xa5\x8e\xfc\x8b8\xc00\x04\xe9Wz\x923\xc0ka\x98\x17\x1a\x7f8\xc0\xeaR\xe6\xd7\xc2\xc13\xc0\x84+\x85\xaa>X2\xc0\x8a\xae]5p\xe74\xc0\xeeGE\xc0FM5\xc0p\x00\xd5\x96\xe4\x1f8\xc0\x95"gC\x1005\xc0N\xbd\t\x89R\xfb2\xc0r\x14@q\xa9q3\xc0\xe0\xae\xc90041\xc0A`\x90\x16\xd6\xf34\xc0\xd3r \x0f\xb1\xe06\xc0;\x9c\x81\x16\xb9C3\xc0+\xeeyY\xe8]6\xc0\x0ef\x1e7>\xf57\xc0\x19\x9c\x8a\xf3\xd9b5\xc0\xec\xc7\x00\x9d\xc5\xd52\xc0\xaa\x89\xa0D\xbb\x024\xc0bH\x85{\x02=3\xc0\x98s\x8cnPL4\xc0\x86\xb0RWgM3\xc0\xcb\xc2f\xb2d\xb54\xc0v\xcd\xea\xb1\xaeD7\xc04\xd6\xaex\x8d\xf47\xc0\xd1\xd1\xfa\x9f\x8d\xf83\xc0O\x87^;\xeb\xfa4\xc0\x1e\x13e~\xa6\x184\xc0\x1b\xdf\xf6\xe9\x9d\x1f5\xc0u\xfeJ\xcc\xa1a4\xc0\xf8?]$9(2\xc0\xe1\xdb\xc3/4b3\xc0\xda@\xdd}\x18\x8d8\xc0OK\xf4\xf5\x98y2\xc0\xc17\xbeq\xdf\xce7\xc0\x18\x1d\xcf^![5\xc0*%\x87!9\x0f9\xc0ILW\x0e\xf8\xec4\xc0a\xa4\x7f\x9d\xfd\x9f4\xc0\xa8\x120\xc4\xeb\xfe.\xc0}I\xa2\xa0B\x078\xc0\x13<0\xfd\xa951\xc0\xd9z\xaf\x93S\xe06\xc0\x03\x97\xd10\x08\r6\xc0\xf9\xb1\xc6\x9b\x92\xfd6\xc0\n\xcf\xb6/\x9cc3\xc00?BA\xba\xca7\xc0\x80\xac\xfe\x9b\xadN5\xc0\xaeQ\xd4\xc8&\xa24\xc0d\xe3J\x1d\x9d\xe84\xc0e\x8bX\xc4\xe9\x138\xc0b!PQ\x9a\xb13\xc0LC\xc1k\x0c\xf23\xc0\xa0\t\xcb\xf9\xd4B7\xc0\xa9\xead\xee\x84\xea2\xc0\xadnN\x1bgt6\xc09\x07%\xb0\x07\x8c6\xc0\xc7s\xb1\xebF\xa78\xc0\xa68\xa8\xbe\x85\xfa2\xc0\x94\xb9a+\x9c,4\xc0\x15\xcc0\xd0f\xa77\xc0\xdaY6\xd1\xab\xdd6\xc0\x97\\rH\x03Z9\xc0\x0c\x80\xe3\xba\xb2I5\xc0`\xc9\xc4\x866\xce3\xc0\xef\xac\x85Q\xfb\xd43\xc0\xa6\xc1`c\x83\xf53\xc0\xf3\xa2\x93\xe1\x88\xfe5\xc0S\x1a\xed\xb2[\x156\xc0\x1a4a\xcf\xa8\xb26\xc0\xaaQ\xc4\x81\xd090\xc0\x90\xea\x10\xab\x0ca4\xc0\x8e)\xa5?\x0e\x835\xc0\xfc\x9eJ\xbf4H1\xc0\x87x\xday\x00E4\xc0n\x999V\x9b\xd15\xc0G\xb7\xfeg\xa4\xd06\xc0X\xa9H\x89\xb7\xf43\xc0\xb7\x98&_[63\xc0\xceu\xd4zX\xf87\xc0L\r\xe7V\xc3\x053\xc0\xfd\x82\xe0B@"5\xc069\x8dz\xd9}5\xc0y\x05\x0e\xca\x07~3\xc0%$\xe2x2\x823\xc0\xbae\xceX\xee\x7f4\xc0%\x95\xc8Z\x11-3\xc0\xf5\x03\xa6\xe7\x92\x9b5\xc0\x90l\xa8L\xcd\x044\xc0h\xb4C\x94N\xb8*\xc0\xc4B\x12B\x98f3\xc0c\x12\xb6k\xc5\xbd5\xc0\xd2\x16)+O\x913\xc0\xfb\xe3\x93\xf34\xcb4\xc0\xed.\xb1dSe4\xc0\xe4PJ\xcb\xe5\xeb7\xc0\xb5p\xa4\x84\xf7\x074\xc0\xbdN\xceNo\x9b9\xc0R\xa8|\xcc\x1c\x033\xc09=\xa6\x02"\x813\xc0\xd3\x1e\x82\xc6O\xd13\xc04\xf6?\x88pv9\xc0Ox@/\xc2v3\xc0\xf2\x02\xd2\x92\x87j4\xc0\x10i\x90 f\x1b4\xc0~;\x15\xfe\x1d\xb43\xc0\x1a\x16\x1d\x98\xf7Q4\xc0\xd5\x0c\xf1\x99\xd7\xe85\xc0k\x82\xc5\xf4k\xa07\xc0\x81\xc7LoE$3\xc0\xc7\x8c\x98%o\xe33\xc0\xc3\x8e\xc5\xbe\xc4?8\xc02\xcdU\x80\xe0\x8c2\xc0\x10\xb1\xb7\xe9[13\xc0\xe0\x8f\xee\'\xb1\xe15\xc0\x9db]\xee_\x9a6\xc0n6\xbb\xafR\x055\xc0H\x11\xb4\x13\x80\xe43\xc0\x1ds;\x9a\xd4\x194\xc0w6\xa7jl"3\xc0(I\xec\x8a\x17s4\xc0\x0c\xb2\x84\xb7c\x816\xc0\xafL\xce\xec\xf305\xc0\x87(\xb3s\xd4\x964\xc0\xcc\xbbd\xfd\xa0\x054\xc0\x87]\x05S d3\xc0N\x91\x042~\xc86\xc0w\xd5\x9f@\xe9\x015\xc0\x8c\x19\x15\x94\xe215\xc0\xfc\x822\x13\xfc*4\xc0\x9dA{\xe5\x9b#7\xc0\xe8\x94Uu8\x913\xc0U\xd9t\x02k\xf13\xc0\x1da<\xfc\xb9\xf25\xc0\xad\xfa\xcdH\xb5\x1a3\xc0\xf5*Lw\xa5\x174\xc0(\x0cQ\xd2\x90\x034\xc0\x148&\xa3\xe6:5\xc0\xc7\xbd{\xf9\x99\xe11\xc06\xac\xa9\xaa\x10\xf34\xc0\x04[\xc0j;$4\xc0\xc3\x08\x0f+\x92$4\xc0\t\x15;Z\xb3g2\xc0\x01\x83\xbb:@t3\xc03 ]\x95\xdb\xd67\xc0H!\x88M\xa3\xe56\xc0\xdb\x85\xe2\xee\x04\x9f7\xc0\xf2m\x93\xc2\x8bv4\xc0\t&\x8aY\x8dO5\xc0\xc3=Hp~\x7f3\xc0)g\'f\xc2U5\xc0\x80~\xee}u\xed3\xc0\n\xd1\xe7\xaa\xab\x0c6\xc0\xd7{\xf7F]\xda6\xc0\xcc\x15E\x96\x88\xe44\xc0\xa0\xd6\x14\x942z4\xc0(e;_-\x006\xc0\xbe3\xf9a\\}3\xc0\xf4\xd5e\xees\x893\xc0L\x8e\x8f\xbd\x9f\x054\xc0\xce\xe7s\x9d\xbd\x936\xc0\xedA\x97\'\xdd\xde6\xc0c\x18\x10\x8dR\xe47\xc0Q\x1c\xc4\xc4a95\xc0\xbcW\x1c\x8a\x06\x161\xc08a\xf8\x8e\x0ck6\xc0\x11f\x05\\&\x977\xc0"O\xe8-Ia0\xc0\x15\r\xba\xe0\xc4:3\xc0y\x8fC\x1e\xfa\x146\xc0\xcb\x1e\xb7v\xf0>1\xc0\xed\xe1(B\nq7\xc0|\xadS\x8b\xff!5\xc0\x94\x03m\xf3{y4\xc0\xc6\xea\xce\xd9\xef\x8e3\xc0\xb87\xab<>\xfc6\xc0\x7f\xf3\x82\x10jP4\xc0%\xd2\xb0\xb6|\x94,\xc0\xe2\xc4\xaaQ\xeaF3\xc0\x0c\x85r\xc0\xf9\x843\xc0\x96\xa0L\xe6Be6\xc0\xeb\xb3\xf4\xf4\x96\xe44\xc0\xb9)\xefA?B4\xc0W\xadk\xfd\xbd<1\xc0\xee\xec\xe9\x19\xa8\xfa5\xc0\xf5\x08\xdc\x89\xa1[1\xc0\x87\rw\xb8eX5\xc0_t\xd9^\xb6\xf73\xc0\x7f\xeb@\x99\x9e\xf25\xc0\x85c\x92\x88\x0f\xe64\xc0\x90z\x03\xa2"13\xc0Pq\x9d\xe5\xffl3\xc0\xf3\xb4\x90\xfb;\xbd3\xc0\x82\xbd\x1a\'$\xfd7\xc0\x8a\xc8\xb4l\x8a\xf55\xc0\x9aF\xeb\x1d\\\xb36\xc0\xe8\x97\xd5L!\xf85\xc0b\xff-\\\x88\xe74\xc0\xba\xe0\xb9\x01y\x0b6\xc0\xa3\xc2O\xb9(\xfb3\xc0\xf8\xea\xf3\\+.3\xc0\xdcr\xa5^}\xef4\xc0w\xd9\xcb\xe7\xe3p4\xc0e\'\x9b\xd1\x04U3\xc0\xca\x81\x15\x8f\x9b\xb91\xc0\xcc\xd3Q\x18\x7f\xa65\xc0\xdeM\xf6\xab\xc8>5\xc0z/\x07KE\xe84\xc0\xf0\x03\x00\x19\x0b\x803\xc0[\x03\x07\xfbiZ3\xc0\x11\x04b\xea}i4\xc0Q+\xe3\xaa\xc1\xd5/\xc0z\x8c\x1a\x02\xa2D5\xc0\x1e\x01O-(k4\xc0\xcd\x14\xe0hv\xe65\xc05S\xf9\x8c\xdc\x1f5\xc0T\x06\r\xcb\x81M4\xc0t\x9a\xc9@m\x81/\xc0I\x87+\x85L%3\xc0\xaf\xce\t\xd2B^4\xc0\xe9\x19\xb6vJP3\xc0\xcf\xb4\xac\x8a\x05a1\xc0\x97\xa92#\x14\xbc9\xc0\xbe\xf0\xef\x89\x9eE5\xc03CqH\xb7\xf44\xc0i\x12NL\xd9\x1a6\xc0\x019I\xb2\xd6\x8c3\xc0\x9a\xfcZ"j\xbf/\xc0\xb9\x17O\xb5+\xc89\xc01\r$\x8a\xf0\xbb7\xc0\xb3FFp\xfb&6\xc0\xfb[\xc2I\x82\xb93\xc03J\xf4EoM8\xc0Q\xf9\xa3f\xd8I5\xc0\x84\xaf\xdd:\x90\xd73\xc0Zm\x15\x0c\xefF5\xc0O\x8enV\x88\x0f4\xc0\x89\xae\xaeE\xf1\x858\xc0\xf5\xb9\x87\xde\x08;9\xc0L\xb5/\x03\x9c\xe53\xc0\x80\xf9B\xd2\x80N5\xc0\xb6\xdav\x85\x0b\xe84\xc0\xd7I\x8b\xfc\xac*8\xc0\x9f\xe4Z\x9ax86\xc0\xde\xfa\xd0\x0c\xbc\xd2/\xc0b\x19\x01\xadd,3\xc0\xc9G\xe3\x91`/3\xc0\xb29\'\xaf}\x8e3\xc0\xc0\xa4\x8d\x00:\x962\xc0\x03\xb8\xe5\x8ab73\xc0\xf5}Cd\xdb\xb57\xc0\x93c\xbe\xe0\xa7S1\xc0m\xc2z\xc3\xce\x188\xc0%\xc6\xe5\xe4\xf435\xc0]\xc0\x8e\xa9W\xaf6\xc0^\x81?l\xbc\xf54\xc0\xa0\x1e1\x7f\xa2\xd98\xc0\xf6\x8a\xa9\xb3a\xb46\xc0\xcc\xae`=\x9e\xd96\xc0,\xc8\xa5<\x8c\xbd7\xc0\xfb\xde\xff\xc8\n\x067\xc0 \xf7w.\xc7I1\xc0`c\xa9\\\x17\x811\xc0\x83\x8b\x9e\x8b\\A0\xc0\x86\x930X\xfe\xaf1\xc0\x15\xb6\xff\x919\xe80\xc0\xee\x95\x8a\xf3N\x157\xc0\xa2R~a\x14\t8\xc0\xff!\xb8\xd7\x0c46\xc0\x8d\xa4\x87h\x0f\xba0\xc0\x9a\x0c.\x16\xd1\x9f/\xc0h\xa5\xf4p\xa4u6\xc0\xbd\x9f@jL\x9b7\xc0\\F\xfc:\xa1<5\xc0\x9f_\\\xd2dU8\xc0\xa6\x9c\x80\x91\x0b\x8f6\xc0[\x9d\x81\xfc\xa5V6\xc0\xcd\xdfb1b\xdc3\xc0\xa9\x88f>\x9c\xba5\xc0\x19\xd8?\xf1=N1\xc0\xc0\xb4\xc6XY83\xc0\r\xa3\xa5\x95\xad\xac9\xc0:u\xb5\x10\x94\x9d4\xc0m\x01\xa5\xf2\x10S5\xc0\x11R(\x19\xc0G3\xc0J\xa8L\xec\r85\xc0\xed\xf9\xeb\xc2\xe7Q0\xc0\xe7\xf9+\xfaa\xc03\xc0\x1eE\x99\xb5\xee\x022\xc0-\x08\x8d%\x03\xb34\xc0\x99\x82OWZ\xa81\xc0\x99\x054\xc3\xa4\xbf1\xc0{\xca9<\xacT4\xc0\x109H\xfd\x9f\xfa7\xc0\xee\xaag\xd5\xfdO1\xc0\xa9\x85\xc4\xe2X\xec4\xc0T\xddRq+p4\xc0\xa9?S\xde\xf7 9\xc0\x84\x1a\t\x9c+\xc84\xc0\xd01\x18/_h5\xc0\xdeZNa\xe0\xf75\xc0\xa4\x9bO\xde\x1f\x010\xc0\xbeJ*L\xf0\x175\xc0\xa6G~\xd7\xad\xae4\xc0\xd5\xc8\x00\x1d\xd9\x947\xc0\x0e\x87\xde|\xb9\xf84\xc0\x82@\xec\x1c\xd3$4\xc0\xa4\xfc\xc9\xcc\xdf\x8b7\xc0\xf5\xd8\xec\x08\xd9\xa64\xc0\x8c\x05#\xbdT\xb76\xc0A!\xac\xb5\x10[4\xc00\x1c1\xc0zc5\xc0\x17\n!I&\xb14\xc0\xc9\xebuN\xfb\x8a2\xc0\xa6i\xbe\xdd\x8bF4\xc0\tk;\xc8\x12\xe35\xc02\xcc\x98\xd4\xdbW5\xc0e\x08\xa4\xe6\xe9\x1c7\xc0 b/\xc4\x93T8\xc0\x9e\x1dn\x8d\x0bp7\xc0\x8bI\x13\xbc\xb6\\7\xc0z\xea\xd1\xfa9\n5\xc0 \xa7\x1b&"\xe44\xc0\xc8p\xde\x98q\x9c7\xc0\xa9\\\xa4\xbfX!4\xc0\xed`\x0f\xe1\xe0\xea6\xc0\xfc.\xecw\x01W5\xc0\xe0X~\x91\xa2\'4\xc0{R\xa5.s\x164\xc0S\x02\xa0~"\xbb5\xc0\xab<\x9b\xb51\xbf3\xc09\xe62\xd3\x98#3\xc0.\xa4\x84w\xa8B5\xc0\x11\xc2\x9f<\x98\t5\xc0$\xcd\x18\xef%\r-\xc0\x840\xc9\xb5{"7\xc0h\xab\x83H\xfcL8\xc0\xbe\xe3Wg\xca\x923\xc0\xc2\xc7l\x85}b3\xc0\xb0;\xd9\x04\xce@6\xc0Vr\xac8y53\xc0\x8a\x9dZ\x171\x854\xc0\x7f&\xb1}\x19\x1f4\xc0.{\x8e\x9bAk9\xc0\xa4$n;)+4\xc0j\x83W\x10e 4\xc0\x7f\xafu\xb1\xab04\xc0\xf1"E\x18\r\x107\xc0\xe6\x17\t\x1aq\xd33\xc0\xc2\xed9\x1e \xd60\xc0\xd6\xe2\xfdO\xd3\xad2\xc0\xea\xd8m\xf2\x17\xf87\xc0(\xc4\x8f\xfa`84\xc0\xf9\xabv\x9eyp5\xc0{\xaa\xe4\xfb\xa6\x9f5\xc0Y\xe8\xab]\xeb39\xc0t\xc3U\xe0\x96s5\xc0\x86\x01\x06\x98\xa7\xf97\xc0e\xff\xb8EC\xba7\xc0\xf2h\xb6\x1d9\xb67\xc09\xf4n\x96c23\xc0\xb2N\xba.\xf3%4\xc0(\xab<\xb9\xc6\x1f4\xc0nP\x0f\xe5G\xd13\xc0\xb7\xb3-ip14\xc0\xb7\xec<\x15\xfb;4\xc0s/V\xdcv\xb23\xc07\x08\x87\xa3\x13\t5\xc0\xb2\xf7+\x0e\xa5\xb07\xc0\xd4i\xaf\x10\x99\xc28\xc0&\x90V!}\xd43\xc0\xf5\x80\xf1\x17\xc3\x955\xc0\xfc\xe6p3\xceJ4\xc003yix85\xc0\xf8\xb8\x19w\xa1\xff4\xc0i\xae\x9cw\x13\x1d4\xc0`1\xc9q\xbd\x1f4\xc0\x95\x9e\xd7\xc4\x8b\xf8/\xc0\x7f\xe5\x11\xea\xd6\xe57\xc0;\x0e\xe7q\x9fu3\xc0\xa6/\x91\x89\x96_4\xc0\xdc\xd2\xd4\xdd\x16\xad6\xc0Cs\xcaYMV3\xc05\x81\xc6\x1e\x17Z3\xc0~TcJ(\xed8\xc0T$\x8b\xca\x9a+3\xc0=e\xafU\xe1\xd94\xc0# X\xd8O\xe47\xc0\xe3X\xd6C3\xb0/\xc0\xe8z+\xbe\xe2\xd54\xc0\xe8&G"P\xaf3\xc0qQ$\x17\x1dx4\xc03t}\r0B7\xc0"f*`9\xcc4\xc0\x92My\x95\xe5U9\xc0\x06\xf5Rm\xb3\xad0\xc0\xfa\xe2Y\'\x81\x154\xc0\x91S\x16\x04N\xa01\xc0Z\xe8\xadK\xe4A5\xc0$*\x08\xa2\x19+4\xc0\xe2\xb3\xaaL\xabW4\xc0Y?\xa5\x1a\x92\x118\xc0X5\x12\x92%\xce3\xc0\x8a\xedE\xa0R\xc03\xc0\xc7\n \xddso4\xc0\x03\x96\xe3\xe6\x9et4\xc0\x97\xad\x8e\xd5A%8\xc0H\xc7jw\x8bb6\xc0zb\xc57\xdfM7\xc0\'\xb7\xe0:\x15e7\xc0B\x92\x89\x91\xba\xbe3\xc0\x14\xf2\xb5\x10\xfb\x145\xc0lz\xe7\xe4\x9e\xb24\xc0\x80BFQE\xf94\xc0+\x15Wd`h6\xc0\xe7\xb8b6\xd9\x057\xc0[c\xee\x9e\x1c\x1a5\xc0\xf4\x8f\x0fy\x92\xc60\xc0\x84\xbd\x978\xa7\x1c3\xc0\xf6\xa86\x81\x18\x000\xc06\xc0\xe5\xb7\xddv5\xc0\x1ev6/2\xd44\xc0\xc8C\xf5\xb3\x99,4\xc0]\xfa\x14\t\x0e\xe84\xc0F\x13\xdb\xb1\xc7<4\xc0\xb5\xb9\x9bwL\xb27\xc0\xb5\xc4\x99\x0e\xfe\xc13\xc0\xb7]e\xf8\x88)3\xc0\xe0/\xbb\x7f\xbd\xa57\xc0#\xec0Z\xb8#5\xc09\x01\xda\xbcA\xad7\xc0NA\xeb2\x91\xa47\xc0\xb7|\xff\xb7\xd4(3\xc0\xe3\xdb\x8f\x0c\xa8\xd53\xc0\x17\x17\xbe\xcd\xe4i3\xc0\xae\x18\xe4l\x96S1\xc0\r\xd9h\x90\x00\x085\xc0f\xcer\xad\x9f\x0f4\xc0\xa6w1\x87\x85\xa05\xc0|nt\xed\xfaz7\xc0\x00:_J\t87\xc0\x95\x9c\xca\xf1U\xff6\xc0j;\x932\xc1\x044\xc0\x87\xd1\xfc.\x83\xe40\xc0\xca\x1f\xe1Yb\xa44\xc0\xe3F\x06Tea8\xc0\x0f\x8d\x118\x03\xb39\xc0O\xf5\xa2\xfc\\\xed4\xc0\\\x16\x92f2U7\xc0\x13\xfep\xa2\xcc\x988\xc0\xb3\x87\x94b{\xb67\xc0\xba=\x9a\xd1\xd9\xa38\xc0@\xc1t\xdd\xb2V3\xc0\xd4S\xccv\x90\x015\xc0\xfb\xee=?<m8\xc0\xe6\xc6>6\x18?9\xc0\xc7\xd6\x7f\x9aU29\xc0\x9d\x83\xdflj\xed7\xc0\xce9\xab\xf8\x0e83\xc0\xc3\x83\n\xd8\x19\xec6\xc0\xb4K4\xcf\xf2\x117\xc0{\xe6s\x19\xc7\x005\xc0\xbdS\xae\n\xad\xa54\xc0\x89\x8eX\x8d\\\xe23\xc0K{,\xdd\x07\xe07\xc0\xc0\xd3k,c\xc14\xc0\x83\xe0uC\xc0\xc11\xc0-}\x81\x15\x06\x035\xc0|\xe3\xa6\x81M\xf77\xc0\xe4\xb2\x1d\xcax]5\xc0\x0e/d\xfd9\x9a8\xc0\x8d\xe0\xf9\\%\xb00\xc0EP\xd5\xa1\x96\xb25\xc0\\\xd0R\xc0\x80!5\xc0\xbb\xbf!\x98\xdf\xa05\xc0\xb2NR\n\x9d\xce4\xc0Z\xd5s\xa7\x07-3\xc0\x97I\x98f\xbd\xae7\xc0W\xd6\x85\xa9\xf4.5\xc0\xeb\xad\x13\x9c<\xc01\xc0\xcf\xd4C\xce"\xf81\xc0\xe8\xdc\x8c\x89\xad;3\xc0"q\xd7\x1f\xf6]7\xc0\xc7\xcf\xb1e,z3\xc0Y\x1e\xfd\x90\xb5#-\xc0b\xbdT_($5\xc0\x1c\xc2M\x1b,\xef3\xc0\x92\x95\xf8Q\xdd\xe64\xc0\x86\x83\xa9\x00|b6\xc0`\x9a\xe8\xdc=K8\xc0|\xb1E\x97Q\xae5\xc0\xe4\xe9\xa1\x90\xccQ3\xc0\x8c\xb0\xc9p<\xca4\xc0\xb6b\x96\x96\x8b\x7f5\xc0\x82G*\xc4/\xe12\xc0\xd3*\xbc\xbbT\xc27\xc04\xc9\xd24\x99L3\xc0\x9d\x86\x13\xd2\xfc&8\xc04\xb0\x0f\xe8H\xc45\xc0\xd7\x98\x14-lb4\xc0RJ\xaa1\x9ad4\xc0\xab\x97\xaa\xda\x10R3\xc0\xd1\xe1\xb7]\x1043\xc0\xf9\xae\x8f\xc9\xf375\xc0\xe6\xae\x1dH!\xdc7\xc0\xca\xa8\x9aU%\t5\xc0\'\xf3\xa2\xb8\x0c\xe71\xc0m\x1e5DV\\6\xc0|\x85y\x89\x1527\xc0\xb6s\xd0"\t\xc81\xc0i\xbf$:\xa1\x006\xc0\x86G\x8e\x99M^3\xc0\x80\x1bS\x98\x1f}4\xc0\xa8z\x17\xfcC\xad1\xc0`Dz\xaf4\xba3\xc0$O8\xa6\x12\xd34\xc0\xc7_\\{\xca\xf17\xc0Y\xf6\xad\xaa\x80\xc21\xc0\x11\xaf\xc5\xb7\xa7-4\xc0\xdcD\xce|\xb2\xa64\xc0nPw}\x87\xbb1\xc0\xf9\x84S\x148u3\xc0n\x0bh\xfc\x86_4\xc0\xad\xa4\xec\x02\x93=2\xc0\x0e&H\xf8\xf7\x115\xc0\xdfc?n\x19\xc01\xc0h\x1a\xf9\xd6\x0bQ4\xc0\x0f\x08T4\x81\xaf4\xc0\x16\xf3\xde\x15\x1c\x016\xc0\xb1P\xf0\x9a\x03`4\xc06\x035\xb9\xa0\xd90\xc0Ys\x11E\xecO3\xc0,\x1c\xd3w\xca\x0c6\xc0\x98}\x9f\xd8\x16D6\xc0\xba\x08\xd5\xd87I3\xc0\x0e\n\xa0\xe0/\x076\xc05<\xbbK\x16\xc33\xc0\x92\x9c+\x1e\xed\x011\xc01\xaf\xe0\x8c\x84\xd72\xc0\x19\x86\xf9*\xe0v3\xc03Z\t%\xc5E9\xc0\x0c\x95^zHU3\xc0\x06B>\xff.\xc04\xc0\xafa\x1bApM9\xc0{_k\x17\x05\xd03\xc0\x1a\x1e\xc0\xe3E=3\xc0\xa9n\x06\x01\x7f\n3\xc0C>\x00\x0c\xf8w4\xc08\\\x8e\x19\xb7\x9e3\xc0\x0f\xd7\nf\xfa\x934\xc0\xa3\\U\xf4\xe3\x14/\xc0\xe6i\'\xa0\xe1\xd12\xc0\xc6\x82\x15\xdd\xdb(5\xc0\x07;$\xd6&\xfd1\xc0\x1dQb}\xfbA8\xc0\x1f)\x02T\xd7\xd64\xc0\x99\xf0\xb8\xc6\xbdU7\xc0 -\xc0.r\x843\xc0_\xdf\xfd\xb5 \xe63\xc0\xe5\xf3N\x0f\x96\xf91\xc0\xc9\x18\xc3\xffL.3\xc0\x08)\x0c\xff\xc5"3\xc0S\x0bv[\xf7\x137\xc0\xcfHp;\xae\xb03\xc0\xdabT-\x19%5\xc0M\xdb\xd6\xa9d*-\xc0\xa0(\x84!\x04\xda5\xc0\x02qS#Z@7\xc0\x96\xa7\xfa\xfc.V3\xc0{\xc0\xa0\x1f\x08[7\xc06\x95a\xffS~6\xc0\xf3\xabQ\x108\xaf3\xc0[F\x87\x14\x04&5\xc0=?\x1b\xfbM\x9e4\xc0\x1a\x12\xf3<Xd3\xc0\\\xf1~\xe7\xd1\x0c6\xc0`f>\x92\x1cG0\xc0G8bd\xcfK3\xc0\xdc}~ ;U-\xc04v\xd5\x0e\xa7\x964\xc0\xab\x111\xdet\n5\xc0T\x14\x89\xfa \x106\xc0\xf0\xf8z^\x95\x1f2\xc0Q\x85*\\M03\xc0z\x1d\x0c\x7f% 7\xc0\x1b!s\x9e^*7\xc0\xea\xe2b\x12\x17\x8b4\xc0\xdc[\xc0\x07m\t4\xc0\x02\xbc\xceh\xee@2\xc0g\xe0\xdc\xa8y\xfe2\xc0\xe9\x1eK\xa3\xb3!5\xc0*\x82\xaeQ\xb4\x928\xc0o\x8a\xeeqG\x854\xc0\x1b>m\xd7t\x934\xc0\x05\xa3\xb4Pg\xd04\xc05A\x1aG"\xe24\xc0\x8a\xfc-Z\xa237\xc0\xbe\x11&|\xde\xe68\xc04\xf6\x16\x9e;C4\xc0\xb0(K\xb4\x0e\x063\xc0\xff\xd5\x0c\x0e;\xf24\xc0\xc4\xa4\xd5\x90\xfbt3\xc0\xdet\xa8\xa4\xa0\x1c5\xc0\x03\xc6\xd7\xf9^\xc72\xc0*W=\x08Y\xe93\xc0\x8e\xbdA\xe0\xf7\xa04\xc0\xc6\xa6\xf4\xe0\xfe\xe46\xc0\xc4\xe3\x8e\xa0\x96f3\xc0\x8c\x94z\xbc|b7\xc0\x81c&,-64\xc0\xf7,\xd4:\xecM4\xc0\xaf\x89@8\xd7_0\xc0\x86\xf2bp\xbaI0\xc0c\x88/\x91@\x833\xc0\x03\xa3d\xca`\xd37\xc0\x86\x90x\xcf\xf3\xaa4\xc0\x9f\x08\x94\x07\xd0\xb94\xc0\xf8\xfb\x8e|\xdex3\xc0}o\x13\x8e?Z3\xc0\x1e\xb0\xfd4\xf1\x135\xc0\xcc\x1b\x9cW\x85\xe34\xc0[^\xd0i\xe3\xed3\xc0\x83\xd3|\x82\xf5\xbe4\xc0\x90\xb6D\xfcT\xef4\xc0\xaa\x0c\xaav\xb2\x81/\xc0\xf4\xcchJ[\x1e6\xc0V\xc3BNt,9\xc0@\xc4\xe7\xcf\x82H3\xc0]L\x15\x8e\x07\r2\xc0g\xac\x98\xd8308\xc0X\xe3\xdbo\xe8;3\xc0\xdae\x07*\x0f\xf46\xc0\xc7\xf1~\x86d\xdc3\xc0\n\x9f \\\xbf\xb44\xc0\xaa-\xc41\x80\xe93\xc0%\x97\xeeC\xab\xc56\xc0\xc6C\xb6\xbc}+8\xc0\x17{\xa6\x92B\xbe4\xc0s\xce\xedN\xd7h4\xc0\x8b\xedF\xe5\x19e4\xc0\xfb\x9bx?\x14\xe54\xc0\xbf\x9f\xe0\xadH\xdc4\xc0\x8e:\xc4u\xb2B3\xc0=\xd9\xe4\x90\x11\x864\xc0d1\xf2\xc2\x1bE0\xc0\xf4\xf9\xba\xa1\xeb\x874\xc0#\x0b\x1a\x8f\xa4*8\xc0ocA\xc2\xbf\xec7\xc0$jR\xaa\xfc\x0e5\xc0\x0f\xf5N\xfc!E3\xc0i\xcb\xe5\x19\x02\x1c2\xc0\x8c&nK\x85\xeb3\xc04\xed\xd3$\x8aV7\xc0\x14K*(\x9aB5\xc0[\xb4\x1c5\x15\xfd5\xc0\xde\xce\t\',\xb74\xc0Wbg\x9e\xe6\x187\xc0\xfe\xf5\xdc\x13VP8\xc0\x0f\x14\\\xacc$8\xc0\x94\xd6\x86ht\xce1\xc0\x02\xa7\x1e\x8b*\x9f8\xc0t\xd14\xda0\xe11\xc0\xb5>\x870\xcc\xca4\xc0jz\xa87\x11\x956\xc0\x19\xc2\xe4w\xf9\xd0,\xc0\xc0Z\t\xf8!\xd53\xc00H\x04\xb7\x99F3\xc0\x84\x12\xf5\xd8\xff\x065\xc0\xc3\xa1\xe9\xdc-\x1f6\xc0w}\xb3d\xa924\xc0\xc1h\xf1\x84\x92\xfb7\xc0\xa8#\xbc\x0fj\xf18\xc0\xb7\x87\xf2wp\x005\xc0}\x97\xed\xb7\x12\xb67\xc0\x9c\x80\x864\xbf\xa54\xc0\x96\x95\x1dzI\x8c4\xc0\xb9\x13~\x8f\xbcB5\xc0q\x14\x05\xe3\xaa\x833\xc0|C.\xf4\xc6\xbf3\xc0\x8a2\r\xc8\x9f\xb54\xc0\xd9\xda\xf8\x92w*5\xc0\x08\xbcG\xa1\xb2N-\xc0\xfb\x84\xdb\x0c\xed\x199\xc0\x88H\xed\x9bq\xe74\xc0\xd6\x9f\xda)p\xa84\xc0-A\xc9h\xc9\xaf4\xc0\x91\x86i\x84P\xff7\xc0\xd8\xb1^1\x97\n9\xc0\xd1\xdb\xff\xc4\xaf\xf48\xc0\xdc\xff\xa9\xbcW=5\xc0:R #u\xd44\xc00\xe5\xa2\x96\xca_8\xc0\xc8\xae\'\xfc\xef\xed2\xc0\x9aa\xdf\xed8%4\xc0\x88o\xf1\x15rO3\xc0\xe3\xb9\x9aQy;0\xc0\xeb}w"\x97k8\xc0\x04\x8f\xbdy\x10\x0b5\xc0n\xb3n\x07{%-\xc0P\xfeE\'"84\xc0f\x81\x86\xa4w\xd41\xc0R`\xa8\x91\x1c\xe02\xc0!r\x125\xd4\x067\xc0\xef\x17b\xb2b\xf14\xc0\xb2k\x9c\xc2\xcaj3\xc0\xec\t\xfc\xa5\x00\x0e6\xc0>m\xe620V6\xc0,c\x88*\xf9\xff2\xc0T\xc90,\x0cZ8\xc0\x86\x17\x1d\xe0m\x089\xc0\xcc{\xa5\xbd\x06\xea1\xc0\xf4\r\xeby.}8\xc0\xc5\x1f\xcdM\xef\xf22\xc0GctG\xc4\x1f6\xc0\xe2t+\xb9\x1aX4\xc0&\xc7\xaf\xcb\xee\xb74\xc0f7\xc5\xae:\x8a4\xc0\xa4wC\xcd?X8\xc0OM\x00x9\x8a7\xc0E/L\xd8+\x1d6\xc0\xfdL($\xd2@3\xc0\xcd5\x11\x8aQ85\xc0\xcc\xa5|\x8d]65\xc0\xe8\xfb\xfb@@\xb49\xc0$\xbe\xaf\n\xf4\xb74\xc0\xc3\xf9\xc4\xc0\xa0\x0e7\xc0\xb1\xc9F\xf3\xabb8\xc0\xf9\xf8\x19R\x19\xbd4\xc0U\x10\xc8\xcf\x1e\x058\xc0\x87\xcd\xf1\xeb\xef]8\xc0\xfbn1\xc6\xabU8\xc0(\xbc\x17y\xa5\xf23\xc0^\x86\xeb\x91G\x058\xc0\xb3*\x15\x12#\x896\xc0\xce\x19)q\xfe35\xc0\xb1\x90\xe8 \xea/5\xc0\\\xa1\x81\xab\xdb\xfc7\xc0#\xbfe]\xb3\xe49\xc0\x92\x0e\x9a\x93\xbdU6\xc0\xaaq\xf1\r\\\xae3\xc0Q4\xcb\xd3\x93\xb23\xc0\x928\xd1\x88\xd1\xee1\xc0:\xc2b\x862\x036\xc0\xf2\xd5\x84G\x05V8\xc0\xaf\x9a\x8amc\x803\xc0T\xcb\xb3\xe6\xe0\xe64\xc0\xa5\x05\x9fc\xa2\xb34\xc0\x11o\x83)\xc3\x143\xc0Hx\x132\xfd\xda2\xc0@\xe1\xf2\xb5\x12\t4\xc0R\xf95!\xe4\x164\xc0\x90CN\xf8\xb7\x087\xc0\xcf\xf6?k\xbc\xd44\xc0\x9a\xa82@\xf9\x0f6\xc0y\xfd`1q\x1f2\xc0vc\xc7n]\t1\xc0\xc5~5\xa2\xc1h3\xc0\xc7\xac\x0b\xe6\x12\x121\xc0+\x03\x04i\xf0\xf36\xc0\x80\xb8\x14\xdb=@4\xc0\x95\xac+\xe7\xe5%6\xc0\xcf+\xa4p\xaeV6\xc0\xbfI\x87qe\xe58\xc0.$\xb2\xfa\xec=0\xc0\x16\x82{\xb87e5\xc0]\xe4\xd0e\xc6O5\xc0\xbe\x8f3\xcf\xdf\xa38\xc0\x97P\xb1\xd1`\xe61\xc0\xf4\xb7\xe1\x94\xc4\xaa8\xc0y:\x03L\xe6\x114\xc0\xf3\xe20\x8d\xad)5\xc0\x8b\xb6\x89t.\xe04\xc0\x98\x0c\x18la@4\xc0\x91\x15y\xc7\x1d\xcb6\xc0\x16>\xf4d\x84+2\xc0\xc8\x18\r\xd90\xaa4\xc0\xd3\x10Nz\x1f\xef6\xc0\xd6W\xdf\xa0\x0f\xcb7\xc0_\x9f9\xb9a98\xc0\xd7p(\x1a\x88\xfe0\xc0I\xc2\xf2\xc1\xa5\x8e8\xc0b\xf7a]u\xd04\xc0ev{$\x9a\x9b7\xc0\xdf\xf1&\xe0\x07\x0c4\xc0\xc2.\xda\xdd\xd8(1\xc0\xd2IY\xd6h\xf32\xc0m\x07%\xdaz\x073\xc0]\xb2?K\xc5_2\xc0\x8f\xcdbDQ\x065\xc0\xc6\xb5x\xf1Tk6\xc03\xed\x80\x8c|P6\xc0\n`\x90?@\x175\xc0\x05S\x9d<\xa9#6\xc0\x9c,o8Sb3\xc0\xa8B\x8dC\x98\xfa0\xc05\xe9\xf5\x9eq/3\xc0\x91\x1a\xf7\\\x07\xc44\xc0\xd0P5\n\x18\xea0\xc0\x00\x8b\xd5\x03\x07\xbd1\xc0j\xaf\xaa\xed\xc8\xf40\xc01\xd7\xf4\xeb\x01\xed3\xc0~\xdb\xe63m\xe5.\xc05\x06\x0c\xc4\t\xe23\xc0\x1a\xdd"\xa0\t\xfb5\xc0U\xc6\x11\x11\x11\xe55\xc0\r\xb0HJ\xba\xcd7\xc0\x87\x13-\xf3\xc7!3\xc0\xfb\x94;\xe3\x9a\x923\xc0\xc2\x16\x86\xce\xd1\x133\xc0`\x18\x0b\x14\xda\xc86\xc0m\x1e\x01\xcc\x0f\xab4\xc0\xf1\x1e\xb43\x90~3\xc0\xc0 &\xed\x87\x124\xc0\x17p\xb1\'\x0fC9\xc0\x08\xac\x9fY\x19\xff5\xc0\xd3=S\xe0e\xf70\xc0\x9fi*V\xc5\xae4\xc0?\xe9\x1bDv\xee7\xc0\x02y\xeb\xb0\xe3\xb74\xc0T+w+\xc9\xdf5\xc0gKv\xdd\\.1\xc0\xe6/\r\xc0;b7\xc0\xa1\xb4O\xbd\x8c\x904\xc0l\xbc\xbbz\xc6\x106\xc0\x91\xbc\xbf\x8a\x03\xac6\xc0\xd1\x0f\xe4\'\xc6\x159\xc0pDtm\xd8\xa04\xc0\xd5\xb6\x96\xc5.54\xc0\xf2\xf8W\x9a/\x084\xc0\x002\xdc\xfc\x0e\xdb1\xc0\xbaa\x93g\xa5\xef6\xc0\n\x1f0\xf8\x02\xd93\xc0\xa8/\xca`p74\xc0+\xa4U\xe4\xea\xa14\xc0\x94@\x8a\xeb\xb9p6\xc0z\xc2\xb1\x0f\x94\xf30\xc0o<\xd6#=,3\xc0\xad%q\x1c~\x041\xc0\x88\xd4w\xaf\'\xdb5\xc0l|]\xa4\x05{6\xc0\xbd\x1aWn^\xd84\xc0>\x84\xc2\x1e\x04\x0f5\xc0\x1e>\x95\xb6\x0e\x125\xc0)\xac\x14\x18\x0ev6\xc0\x91x\x05\xcdb\x9f4\xc0>\'[C\x81\xfc0\xc0\xdc\xf1\xc86\xd7*3\xc0\x06\x82*\x1afQ3\xc0{\xf2\xb0\xc3\xab\t5\xc0\xf8\xf6sI\x9c\xf67\xc0FQ\xfaX\x14\xf83\xc0uk \x1a\xe2\x904\xc0\xd0\xdd\x88\x8f\xe3Z7\xc01\xf6\x19\xb4\x8c\xbc8\xc0\xd4\x9b@6\x17\xfb4\xc0\x1a\x87\xbaO\x8e\x954\xc0>|D\x0e\xa6\xe21\xc0<wL\xa4\x12\x984\xc0:[\x84\xcc\xa1\n1\xc04\xd5\x94\x1bK\x944\xc0\x15\xd7\x0c\x86X\x101\xc0\xe4%@.\xb2\x877\xc0\x8f9\\\xcbZ\xfe6\xc0g\nw\xd9\xee\xf60\xc0\xbf<\x93\x9f\x9e\x041\xc0\x8e\xebV\xc7)\xdc2\xc0%\x99\xef$L\xc94\xc0[Y[\x14}.2\xc0\xb4\xcb\xb9\x94\xdb18\xc0\x9c\xf1W\x8c\x9a\x8f4\xc0\xab\xfa\xdd\xe9o\xb12\xc0r\xe8\x1b\xc4\xa9A6\xc0\xf5\x17e\xbc\x01\x924\xc0\xec\xd4\x00_\xe2D2\xc0\x89\r\xc6\xc5sC4\xc0\x7f\xc5\x10\xc0\x0e\x91.\xc0\xe2\x8a\xf1\xa1\x92\xc25\xc0J\x8cFY{f2\xc0kQr\x076\x1b4\xc0^z\x89\xc3\xfe\x131\xc0\xeaMV\xdc\x9d\x167\xc0\x82`\xa8\x9d\xd6\xfa7\xc0\xfb\x84*{a\xb53\xc0\x1d\x0cG\xedM"5\xc0\x11\xa3\xb3B!\xfb8\xc0\xbe\xef\x07\x1e\xa9%1\xc0\x19v:\xa3\xf9A8\xc0\xdc\xd1\xaclr\xb53\xc0\xb5-\x06\xf8\x00\x088\xc0\x85\xbd\x1c}\xfc^3\xc0\xde\x95A\x85\xc3\xe57\xc0\xc3\xfc\xd4\xdar\xda4\xc0c\x1e\xff\xd8\xdc\x166\xc0\xc3\x86\'\xce\x99\xba5\xc0i+\xbd\x99\xeb@4\xc0]\xe4\x84\xafJ\x984\xc0\xce&\x00\x0c\xb4:3\xc0\x8ac\xaf\xed!B8\xc0k\xdd\x15\xf4\xc9.8\xc0\x19\xed+\xa5@\xf63\xc0@zx\xcf\xc5\x048\xc0)\xb8\xabk\x1b\xbc6\xc0\xe6\x81\x9b\x82\xa8\x0c1\xc0\x85Zk\xbe;\xdb4\xc0\x7f2"P\xdd\xfd2\xc0\xd3\xad\x7f\xf3\x81\xe27\xc0F\'z\x87\x1d)4\xc0TGL\xe17\xb97\xc0\xf6\xc1\xf9\xaf^[3\xc0\x89\x0b\ty\xcd\x164\xc0j<\xbc\x91\xce$8\xc0\xdc\xc1\x7f\x00\xa3?3\xc0\xb5\\\xec\xe9\xa9\xe35\xc0\x0eL\x81n#93\xc0\x04y-\xc1\xae\xa34\xc0a\xee\xe82G\xbd8\xc0\xe6 \x1a-\xd3\xb04\xc0\xe9\x07\xdao\xfa\xc84\xc0&\xf1\x8f\x90\x08\x1c1\xc0\xbc\xd0\xe19\x10\xf03\xc0\xf3\xb3\xf9\xe1\x0c>3\xc0\x05\xb5\xda\x0e\xed48\xc0\x06\xc4\xdfg\xa8\'5\xc0\xddk\xbd1\x92\x926\xc0/\xb0\r\xd1\xbc-5\xc0DL\x98\x82%\xfd6\xc0\xc0)K\xff\xbb@3\xc0\xa8b\x07\xa5\xf3J8\xc0\x11\xe3\xf2\x06\xb8 1\xc0\xab|\xb5(\xc8F3\xc0R\x1cV\xef-\xf82\xc0\xb4K\xebMu]6\xc0\xc6\xe6\xc1t\xceY2\xc0[\x0el\x0b\xc9]3\xc0&wZ\xd3\xce\t1\xc0\xf6\xd4\xa0\x1aT\x1d4\xc0\xec[\x10\x7f%\xc46\xc0\'\x04%\x18%\x054\xc0\xe0\xeb\xc9\xbbr\xbe5\xc0\xb6\xf9>\xf0\xfa\xb27\xc0\x95\xf4c>\xe5b5\xc0X\xc5\xc4\xae\x1fI4\xc0\xe1\xab|)\xedi5\xc0\xfbl\xbf\xf8\xba\xfc7\xc0R\xd7{\x01\x0c[0\xc088\xb5\xc1\x19\xf83\xc0>\xe5_\x02\xb0v4\xc0\x99\x03\x82|\x9d48\xc0\xff:\xf3\x00\x00\x896\xc0\x94)\xf9\xef4\xf08\xc0\xf3\x10\xb5J\xfc\xfe2\xc0\xb1\x9e\x871\xdf\x043\xc0F\xcdU\xf1\x15\xfd7\xc0p\xc5\xc4J\xd314\xc0\t.\xdb\x884\xee2\xc0r\xcc\xeb\xd6\x14\x073\xc0\xe0\xca\x1c\xe5\xb8\xab4\xc0\xc8?\x97L\xc8\x065\xc0\xf9Ybl\xa2\xcf4\xc0\xb7\x07\x8b\x83\x9dY5\xc0w\x97x\xdf\x82\xd93\xc0k\x08\xe2\xf3\xfb\xf83\xc0\xc7\xb6!\xec\x1eQ3\xc0\x1a\xd8\x19>\xf9\x173\xc0?)\xc6\xca\xd5v7\xc0\xe5\x9c\xf6\xa1\x87f5\xc0?\x88T\xf5\xb2j4\xc0\xfe\xd9/:\xf563\xc0\xc4cz\x16\xaa@2\xc0\xaa\xf4\xd3\x96803\xc0R\x07&c\xd1H6\xc0X\xf7\xc0Pt\xa44\xc0n\x90\x91\xec\xe2M4\xc0\xcb\x018\xdb\xb7&3\xc0\x05}\xd0P\xed\xf51\xc0jD\xae\xec]+3\xc0\xd6\xe54\x970\xf07\xc01\xea{{\xdf\x9e3\xc0<\xd1&\xcd\xd5\xfc0\xc0n\xcc\x7fw\xad\xec3\xc0\xf8\xb0\xac\x13e"3\xc0\xd0.\xab\xab\x9c\xfa4\xc0\x98Dl\xea#\xc63\xc0\x14\x0c!G\xf5j5\xc0\xbd:\xabA\xb9\xdb3\xc0\xbd!\x0e\t\xd2#7\xc0\xeeIH!\x9a64\xc0\xdfY]t\xe1\x019\xc0\xacGY\rYZ2\xc0\xaf\xb9\xc8d\x94G3\xc0o\x1b\nm\xf6\r3\xc0\x9f#{\xae\xd1H4\xc0\xe01u\x94\x11O1\xc0y^\x80\x9cM\xe84\xc0ud\xf2D\n\x1c7\xc0\xb1\'7\x962\x067\xc0\xcf\xb2\xb0\x87\x8e88\xc0\x10\x01\xcc\xcd_[9\xc0&\xf8UyNn3\xc0~n\\c\xc2\x8d9\xc01\x95\x01\xfe\xad\xe16\xc06\x01\xc6\xe7\xe9\xf42\xc0P_\xfdqh$3\xc01\x15\xa0\xbf~D3\xc0\xbeF\xf8\xd9NI4\xc0\xa6\xf2\xdc\xbb\x02\x063\xc0\xfa+eN\x86\x192\xc0s\x1cS\xfb\x88\x1a2\xc0\xee;{\xd3\xea82\xc0 pU\x170P3\xc0\x1b\x1e\xaa\xa6\x03B3\xc0}!\r\x14~&3\xc0\xfa9p5\xae\xf77\xc0,\x88\x82\xe4Q\x804\xc0>n\x8co\xddK3\xc0\xc0\xeb\x8a\xb1\xda\t2\xc0c@!\xf3a33\xc0s\x9c\x0c\x03\x06x5\xc0\xe10`?O.1\xc0%\xc4z\xb1Gg7\xc0\x9d\xd8\xd9\xbf\x98\xb41\xc0,\xb7\xaa\xce/C5\xc0\x18\x18\xfcC\xf4\xe33\xc0i#\x84\x90\x81\x1f3\xc0\xb4HU\xf5"29\xc0\x838\x16\xe6P\xf44\xc0akw\xd0@#3\xc0\xc7R\xc0\x901\xe53\xc0\r\xfb\x91n8\xc43\xc0\x16q\xd4&Ic4\xc0\x83?\x8ej()3\xc0\xd6\x9e\xf0\t\x92\xcb2\xc0l\x17*\xaa\xc2F4\xc0\xf4.\\]\xd4b4\xc0}0\x97\\\x0fW4\xc0,\x03\xdbU\xd384\xc0\xd7\xa2\xb2\xf7\xf4\x166\xc0\xa0.\x1c\xaa}I1\xc0I\xba\x10\xe4\x9f\xd63\xc0 \x9f\xe0\xd4\xcf\xe07\xc0Y:dy!13\xc0\x13\x16d\xf7\x16\xcd5\xc0\xe0\xe2\xc5(l=4\xc0I \xd8`q\x9c4\xc0 \x99\x13\xb1\xb9|3\xc0\x07Z\xa6\xc9\x9c\xcb2\xc0\xba\x14X.\xeb\xd27\xc0\xa4A\x1an\xa8$3\xc0g\xd0l\x15\xfdE5\xc07\xb0\xe1\xaa\xaa}9\xc0TKP+\x81\xf02\xc0\xa8X\x03q\xdd\xa83\xc0\x8a)e\xed#\xfd7\xc0l\xa8\xee\x84`\xd22\xc0\xffi\xaa\x82/\xf56\xc0\xb4\xf6\x1b\xb9K~8\xc0H\xe6h\xbbo\xad8\xc0\xda\x828\x088\xd27\xc0\xe3\x8a"\n\x89\xea7\xc0\xe52\x8dz&\xf56\xc0\xad\\\x8f\xb6AT4\xc0\xc0\xb9l\xd4\x1c\x1b3\xc0\xc5\x17h\xadLs5\xc0H\xfe\xd2\x9a\xacE3\xc0\xad\xe9\xd2g\xd3?5\xc0\xc2\x1f\xea\x91"\xa17\xc0\'\xfd \xee\xbfj4\xc0>\x91\x07\xaf\xabL5\xc0\xed\t\x9b\xf5/\x902\xc0P\xa3\xb2q^\xee0\xc0y\x07b;\xc4\x0e6\xc0aD\x03\x00\r@7\xc0\xa7\x94f\xc7\x8aK1\xc0\x1c\xf9)\x81t\xe57\xc0\x14\xa3\x19\xd6\xc3\xed7\xc0\x8f\x17\xf3\x88.]7\xc0k\xa3p\x00"q2\xc0\xf2\xcc\xbeY\xc1g4\xc0$C\xbb\x04\x94\xef7\xc0\x13\x9a\xc1\xb1\xd0d5\xc0\xf1\xd6CZ\xac\xb84\xc06\xa0\xdf\xa3\xc9\x9c3\xc0`.\xa2D\x7fR1\xc0\xacHI*9O4\xc0\x95Sk\xdckK3\xc0U1\x9dJ\xfdB1\xc0\xa1\x02\xce\x00\x0c\xe32\xc0\x99\xcd\x17\x01F?5\xc0\xca5(.\xc2\xd84\xc0\xe0\xe2\xccr\xc944\xc0\xac\x14\x1bS\xdb|4\xc0B\x17f\xeezF5\xc0,\xda\xed\x80@\xf65\xc0\xdaT] \xfaf4\xc0e\xef o\x91\xd14\xc0T\xd5}\xbd\xf0\xf57\xc0\x00\x08\x81\x82q\x156\xc0\xcb\x0c\xff\xc3]\x0f3\xc0C\'S\xef\x15>:\xc0\xcb\xfa\x88\x8d\x0b\x0f3\xc0k\xb4f|\x9c\xfb1\xc0HU|\xfexO4\xc0\xca\x93\x8bg\x84K1\xc0\x84\xa6\x01\xf0f#3\xc0e\xd1\x1b\x90\x19/3\xc0\xb1B\xe3:\x89j1\xc0\xae\x8d\xd0\x98\xce:3\xc0\xb9\x07/\xc5\x8fY4\xc0U\xa4\x9b\xbaS\x156\xc0d\xb56\xbcm\x143\xc0\x11VK\x9f\xebJ4\xc0x\x8eM\xccYf1\xc0\xf1MF\xfa\xdb\xe87\xc0\x88)\x94\x99\xd5\xeb7\xc0f\x1f\xf7\xcc\x81\xee3\xc0&"a!zx3\xc0L\xb4\xd4\xc2z#3\xc0+=*c?A1\xc0}\x92\x07\xd9\x1b|3\xc0\x81\xa90\xba\x04-3\xc01\xb3\x9a\xe2J>1\xc0\x92\xad\xf8\x91\xab\xfb6\xc0\xe2\xbe\x08\\\xff\xea8\xc0\xa6\x17\x951\xb6L4\xc0&\xce\x84\x91\x88\xed5\xc0\xfe\x1fy\x9e\x03\x146\xc0\xb5\xe2JV\xf0*3\xc0/\x1f\xd6\xf9\x11\xb67\xc0-\x1c\xff;\x04=7\xc0)\xc5A8D\xf18\xc0\xd8\x85QY\xeaP3\xc0\xa3\x9a\xbb\xad\r,4\xc0\xee\xcc:\xa5184\xc0\xfe\xc4\x98\xd1y\xa14\xc0\xb6\xfe\xbb\xe3764\xc0\xd5\xdb\x1f\xd1=\x105\xc0\x7ffZh\xfe83\xc0\xe6\xa2\xda\x04O\xe65\xc0@\x1a\x88\x9c\'\xff1\xc0\xe3h\x05\xfd\xd0\xbe5\xc0\xb2B)\xf9)\r4\xc09\xce\x17s*\x9d8\xc0|\x9c;\xf5X\xaa7\xc0-\xf2\x9b\t\xb1\xe72\xc0\xa9\x8a\xebJ@\x934\xc0\xf2\x11\xd3kX\xae4\xc0\xdd\xe2|\x81\xdf\x131\xc0G\x10\x1c\x85\r\xd34\xc0=k\xba?\xc2\xba2\xc0\xbf\xb1#\xc8?\xd93\xc0\x874\xf9\xfa\x98\x123\xc0\x12kch\xa5E3\xc0\xbe\x86\x96[9\x9c7\xc0\xf0\xads\x80sQ5\xc0*p3!`\xb51\xc0k\xbd\xb1\xf0}\xae7\xc0\xee^\x1c\xd7U\x1e7\xc0f\xcc\xf0\x84\xf5N3\xc0\xc2\x06\xa1\xa5\xe2\xbc2\xc0\xec\xfb\x07_W\xeb5\xc0\nG\x88G\x16\x8a6\xc0\xe4\xc7UP\x1f\'2\xc0c\x19\xda/R\xdc3\xc0\x7f\x11\x9c\xa2\x84\x182\xc0\xed\xca\x03\x12-\x1a6\xc0n$\x7f\x84\x0e\xd53\xc0\x89\xbb9\x8c\xb6\x8b5\xc0\x1dW\x8fs&\xba1\xc0i\x0b*!\xca\xc23\xc0_F\xd5P\x99\n3\xc0\x81\xc8(\xc0eJ3\xc0\xfcW1@T\xd23\xc0\xb7\x87\xa8\xfc\xd5\x149\xc0\xbc\xb3\xca\xb1a86\xc0\x0f\xf2\xf4H\xab\x102\xc0\x9f\x9e\xb7\x94\xc6*7\xc0x/g\xdcM\xb92\xc0\x9e\x81^99\x9d5\xc0\xe3]\xbd\x1e\xcb\x864\xc0\x9e>\x10\n\xbb~3\xc0\xe3/D\x08s68\xc0\x11\x9a=\xf7\xb5E5\xc0\x83m{\x8fJ\xd84\xc0/\xb9\xa8\x98\x94$4\xc0\x95\x82N\xe4(\x154\xc0l\xf0"\xe7iW8\xc0u\xcba\xd9\x97\x183\xc0\xd6z\xd5\xa8\x03N5\xc0m\xe8\xe5\xcd\\"3\xc0\xd7\x06,z3[8\xc0\x95\xdb\xd7\xf6\x85>5\xc0\x98A\x96v\x9d\x114\xc0\xfa\xf0}\x8c\xab\x123\xc05f\xfa\nAE7\xc0w\x95\x18\xf7|R8\xc0"`\x02\x8a\x05h4\xc0\x12\xee\x97\x04\xe343\xc0\x85\x83M\x8e\xbd\xc13\xc0K\xe7\x89\xbe\xeb\x0e3\xc0\x0e\xfa\xf3\xc7\x9b\xe92\xc0q\n\r2\xab$4\xc0\xcf:(\x19\x0713\xc0\x16\x1a\xd1\x01F\x1b5\xc0\xbf\x94w\xc6\xcf\xf2/\xc0\x91\x8f\xfe\t)C3\xc0\xce\xc6[\xa2o;5\xc02\x1a[Aj\x008\xc0\t(\xb0P\xca\x1d6\xc0\xc9\xeb\x93\x1bY\x8f9\xc0\x8d\x04\xf8q:+6\xc0\x80\x03cX\xad+3\xc0y\x88\x91|@J3\xc0\xf8\x93\xc3\x0c\xe6\x1b3\xc0\xeb.\xfb\xf4\xccH4\xc0Ks\xa9_S@2\xc0*G\xea\xe1\xb7]5\xc0\xfeV\xc7te\xe11\xc03\x901q\xa9+3\xc0\xad}\xfd\xfd\xeb\x144\xc0\x0e\xde\xdd\x0cP\x891\xc0\x06#\x13hcQ3\xc0\x96W\xdd\xed`\'9\xc0\xb9D\xff\xa3\x85\x1f3\xc0I\xfagE\x05\xa81\xc0\x14\xbf\x90\x84X85\xc0@*\xea^\xfa\x873\xc0\xf0!\xf7\xddT63\xc0\x06\x9c:*>\xfe5\xc0\'\xd5e\ta<7\xc0\xd6\xf1\xad\xbb\x01g8\xc0\xc7\xc0\x06\x1f\x1f\xde4\xc0\xa6\xfd\xc76iD3\xc0"t\xdf,k,3\xc0\x00-Z\x0e\x0e\xa39\xc077\x90\xc6~\xd04\xc0\'\x851fN\xfc4\xc0Lb\x9bc)\x87/\xc0\xffJ\x9cz\xbb\xec3\xc0<b\x03\x88\x96\xa94\xc0e/)\xc9\xb9"3\xc0\xb8\xff\x84E}h5\xc0?\xcf\xaa\r)\xfd7\xc0\x00\xfc\xf9\x0b`:3\xc0S\xec\x8b\xbd\xd6/3\xc0\xa1.\x7f\xcf4\xf57\xc0\x85\x0e#\xe5\xce,3\xc0\x8fc\xe8\xd1\x04\x953\xc0\x9f$\x84\xba~\xc10\xc0\xef\x83jR\x9a\x918\xc0\xecO7R\xf2\xad3\xc0%.\xfd!\x02\xe25\xc0$\x96C;\xb0u5\xc0\xaa%7\xdf\xf4\x164\xc0E\x92\x00\xcdP-7\xc0\x8c\x93\xcb\xf7?\xb64\xc0b\xba=\xe0\xac\xf67\xc0B\x8cv\x8c\xd7\x8d8\xc0\xf7t\xc9\x9c\xd3\t-\xc0\n\xab\xdd^2\xad0\xc0\x81\xc5E<>^3\xc0\x8f\x85\x85\xd4ZI4\xc0><\xa4\xbf"\xf87\xc0\xd9\xa7\xbd\x04\xd5\xd54\xc0\xb6\xf3\x14\xe4\x9c\xed7\xc0\xbf\xcd\x96Y\xe7?7\xc0\xd89\xd5>\x1374\xc0\xf0)\xd7\tZ=3\xc0\x04\x1cI74\xef7\xc0\x15\xe8\xbec\x98\xd03\xc0\xc4\x86e)\n,4\xc0\xd4\xdaa\xfa\x85\x1b5\xc0\x15\x97\xab\x9c\xe9\xa42\xc0sf\xc8\xc6\x8d\xe47\xc0\xc8\xcb\x9c@\xf9\xe34\xc0\xf4\xea\x92\xaa\x04Q8\xc04Ko\xa9\x8657\xc0Ix\xf2\x0e\x93\xea/\xc0j\xdf\xc2\xf1 \xc04\xc06^\x90\xb4\xdd\xba4\xc0\x8b\x0b\x04JT\xe14\xc0Q\x960|1\xe44\xc0Q\xeb\xf3\x8f\xd6E7\xc0\xfbD2\xfd\xd4\x9a2\xc0\xf7\x91d\x18\xdf\x135\xc0*\xf5\nhm\xd33\xc0-\xba\x18\xd5\xfe-9\xc0\x0e\x9e\x9d6\x84C3\xc0^\xd0\x1e{C\xb97\xc0\xae\xe4\xb3yj\xb47\xc0\xfa\xb4\x0es|\xd03\xc0mg@J\x15\xd31\xc0C\xd8\xcd\xa5\xe2\xdc2\xc0\xf7\xe7d\xfco\x0b5\xc0Jw;>\x9d&3\xc0\xd0\n\xa6V\xe4=0\xc0\xa5\xc3|\xfctV5\xc0\x19\xba8\xf1\xd3\xb09\xc0\xa0]\x95\xe1X]5\xc0\xd6\xcc\x07\x86\x04\xb47\xc0\xd2\x82\xf0\xcbz\xce4\xc0\xeaY\xd3\xf6%\x1e7\xc0l\xeb\x19\xb7\xbe\\3\xc0\x90+\x8b\xd03=:\xc0\x88-\xaaw\x94\x9b8\xc0\xe57\xb3\xdfo\xcc6\xc0\xa2\xd0\xc0\xb8\xbf\xdb4\xc0%v\xef\x0c==0\xc08u\xed5t\xb25\xc0\x92R\xf09g\x0c5\xc0\xa5\xcfk\x1eM\xd36\xc0\xf1\x9e\x89\x92\xb3\r1\xc0\'I\x82nn\r5\xc0\xc5pp^\x9254\xc00\xf6\xcdY\xde53\xc0\xb2\xf7\x90\xfd9h9\xc0"\x00\xf8A\xf7\xc81\xc0\xcf\x0c\xfd\xbd@P6\xc0M\xabW\xd9\x1f\t8\xc0\xd90o\xd7\xdb\xfa.\xc0E6\xb9\x0b\x02z3\xc0\xec\xbe\xc6B\xd1\x814\xc0\xbd\x1b\xd29H\x0c-\xc0 1Il"|1\xc0\x82(\x93\xe1\x02\xbd7\xc0bkr0\xb4y3\xc0\xd82R\xb9+87\xc0\xdd\x05NJ\xc3%7\xc0\x1c\xe3\x17\xc4\xa0Y0\xc0\xff@\xec\xe1\x1be3\xc0i~\x174\x9b\x1a3\xc0`9\xb5\x1a\x19/7\xc0;\x1c\xad\x9f\x87\x9b6\xc0\x80+`S\x97\xe00\xc0X\x8e\xa5\xce\xbb[3\xc0,J<\x99\x90\xd04\xc0\xf2\xaaM\\\xaeH5\xc0e]\xab3\xb6\xb47\xc0\xff\xe7|\xe8;?3\xc0\x9e6\x1f<\xe6G3\xc0q\xbap\x87\x82\xfa8\xc0L=.\xb7\x88T8\xc0X\xb5\xa3\xdd\x01\x18/\xc01\xe3;\x91=A1\xc0\x08\xf4B\xc0w\xee7\xc0\xe2N\x98r\x96=3\xc0M\x8el#\xbe\x824\xc0u\x1f\x7fN\xf4\xc83\xc01\xf8\xd1\x85\xe2\xfd7\xc0\x98Y\xc1\xc9\xfeb3\xc0\x99\x8c8\x13u\xc71\xc0\xb5\x8d\xed\xeb%^3\xc0\x98\xbb\xb3\xc1\xe6J3\xc0>a?\rsG4\xc0f\xc7\x84\xe0\xce\x085\xc0\r\'L\x7fwg6\xc0C\xd3\xcb\xe0\xdeJ3\xc0@`\xd7!\r\x149\xc0\x05_\x84\x1c\xebq3\xc0\xbe\xa7\x7f\xc8\ry3\xc0\t\xa5\xbcV\xd2l3\xc0wf"\xed\xc6\x113\xc0A\xff\xf7\x03rz3\xc0\xcb\xc1,\x82Hc3\xc0\x18)\x1aB|~7\xc0\xef\xc7\xa8\x11\x84\x033\xc0\xeaj\xe6n\xa4\x193\xc0\xa9/\xfe\xef\xd6l7\xc0\x01\xe6\x18\xaa\x0f\x083\xc0\xe1\x9ddY\xa2G6\xc0vQ\x0f\xb8\x19\xcc7\xc0\x83\r\xb3\x91*\xe66\xc0\x0c\xbe\xfaE\xaf>5\xc0\xeb*\x93\xfb\xb9\x814\xc07\xab\x92\x01\x90\x817\xc0\no\xfa\xc3\xf9\xeb2\xc0\x87\xbf\x83\x16\x0b\xf56\xc0\x10\xcby\x10\xe8\xfa7\xc0\xe4*\xdf\xd8\xcf\xea7\xc0\xf4\xbb;\r\x1b\xd38\xc0\x8b\xbeZ\xf4f\xba7\xc0f.\xfe^(\xeb4\xc0\x1ew\xbe{\xcd\x123\xc0>\xeb\xd2\xc5H*7\xc0\x1d$#\xb8\xc2a8\xc0\x93\xdf\x99\xf6QF4\xc0\xf1|\xa6\x8b\xe4`8\xc0\xdaYe\xb2>\xfe2\xc0\xba\xbf4\x87\x9az3\xc0\xa9\xbb\xafl\xae>3\xc0\x96D\x9bJ|63\xc0\xce\xdd\xe7\xc5lr7\xc0N\x94\xae|\x1d\xc89\xc0\xa3J\xc4{\x08\xee7\xc0T\xc8\xd2\x8f\x10\xa93\xc03/\x93\xf9\xdbp4\xc0*\x18\xd7]\x8ce2\xc0\'\xe07;S]7\xc0\xd6\xd0\xf5\x8d"\xd08\xc0\x9e\xf1\xb5\xdc\xca{5\xc0\xe2\x88\xfc\x03\x1fy8\xc0\x1e\xab\rVAD5\xc0%\xde\xba\xec\x04\xee3\xc0"m\x81v\xed.3\xc0\xf9\r\x19\xdc\xfe\x886\xc0^V\x06\x8f\x01\xb09\xc0\xcd\xe5 \xdf/\x199\xc0e\xb1\xb1z\xf4\x913\xc0e\xd1A\x84\xfcF3\xc0H\x89\xec\xa9>\xad6\xc0kDv\x81\xde\x9f8\xc0D;"\xe8\xff\xdc5\xc0\x88+\n1\xb2\xae0\xc0\xb7\xe4)\xacV\xb76\xc0\x92\x7f\xbc\xd1\xf6\xe82\xc0\xdd\'3\x1aMc3\xc0\x9bz\x8a9\xe9*3\xc0\xd8(\xd5\x85\xd2)3\xc0\x1bEr"\xf8\x923\xc0k\xe5\xf5\x8bQ\xc44\xc0\x17\xc2\x1ch\xc3\xbc5\xc0\xf6\x8b\x07b\xcfI3\xc0i\xc1ZT"z6\xc0\xcd\xd8\x00\xaa;?6\xc0\xafc\xea\xaf\xc8\xa94\xc0\xc6\x8e\xf9\xde\xe9M5\xc0t\xc2\x85\xeb\x85\xa51\xc0,\x0c\\)n\x117\xc0\r\xb9\x91\x82 Y3\xc0\xbb\x05\xcd\xc1+\xb47\xc0\x03\xa6\x85\x84\xf6k1\xc0\xdb90*\x05U6\xc0\x19\x0c[&\x06-5\xc0\x13T\xe7\x01\\\xbc0\xc0\xffo\xf6D\xc0\xdd1\xc0%\xcd#\xd3\xd5A5\xc0\xb3\x16\xf9\x95\xabb4\xc0;`\x97F\x00m3\xc0\xbf\xa8o\xaa\xbc\xb84\xc0\x80\xf8}\xa4[[8\xc0\x80\xd81\x17\xc3\xe74\xc0&;h\xdd\x03p3\xc0\xae@\xe9\xd9\x9c\x086\xc0\xb3\x97\x0b\xd7A\xf52\xc0W\x19\x9f\x8f\xa6\xf35\xc0\x81\xcd\x8e\xd2\x01N3\xc0[\xc7\xdc\xf0qW4\xc0\xcf\xcd\xfd\x07\xdc$6\xc0\xd4\xc3\x124\xbd\xc78\xc0WpL\xc6\x11\xdf7\xc0{\x8c\x9d\xe7\x96\x857\xc0L\xf4C\x87\xca\xc84\xc0ZIb\x0e\xfd\x156\xc0!%\x8aT\xf4\xbc4\xc0\xe8\xe3_\xef\x0b\x90.\xc0$Vk\x88\x9e\xe74\xc00\xdc\x00\x9b\xd0\x149\xc0\x9a\xce\xba}\xc1\xb64\xc0\x90\x93\xb6\xa1&_4\xc0r\xf8\xcf\x9b\xda\n6\xc0\xec\xad+\xe89\xc94\xc0\x8e\xed\xd1T\xa5\xac4\xc0\xe4\xb4T!\xdc\xf70\xc0T\x99F\t\x15L2\xc0\x1e\x11~7\xa5\x1a5\xc0Y1\xfc[\x8c\xea7\xc0Org,\xb6;4\xc0_\xaf\x85\xf5!\x136\xc0\xfa\x8f\x952\xc6\x1c7\xc0\x8f\x02\xe0b\xea\xd94\xc0\xf2\x17Y\x94\xae65\xc0;/g9^\xc04\xc0`\x88\'z\xc4\x055\xc0w1\xa1\xfb\xf4\x0b1\xc05k\x0cG1\x0b6\xc0\x12\xb5\xb0\xf3\x84\xec4\xc0G\xfe\xd3\xa7\x9f\xa33\xc0T\xd9\nh)\xa93\xc0z\xc2\x99\x06\xb6\xcf4\xc0\x16\x85&\n*\x974\xc0\x05\xd7\xda\xf8Kf7\xc0\xa7\xb5\xa0\xbdu\xbe8\xc0\xc3d\x18f-\x9f7\xc0\x87\xea\n\xe4\xe6\xb44\xc0\xfe\x17\x9ar\xe4\xce4\xc0\x1dU\x928~*0\xc0c\xbe\xf0\x1bu84\xc0\xd8\n\x83\xf2?L3\xc0\x13\xf4sLC\xa77\xc0\x18\xcfV\x9f\r36\xc0\xdd\xe0s\x0f\x99\x005\xc0\xced\xaa\x94r\x073\xc0\x82J(\xeeW\xf34\xc0>\xfa\xddm=\x035\xc0<\x93\xe8\x98\x03[4\xc0o\xc6E\xe2\x15\x105\xc0\x0b\xd2\xc1\x9e]\xb70\xc0\xd4:,\x0b\x87\xdd2\xc0\x91\xb0\xc4\x8d!\xbd8\xc0\r\xe2c\xd0f\xae5\xc0\xb7\x14E\x1e$\xe85\xc0Y\x9e\xc5\xfbY\xaa8\xc0\x16\x98\x99zG\xcb8\xc0\x89\xa0\x9e\xb5\xc5<5\xc0\xddm\x93\xa9\x98\xc64\xc0\x05\x1a\xbf\xcf$\xeb8\xc0\xdf7\xd3=\xb5\x015\xc0D\x00s"xX4\xc01\xce\xe1\x8aK\xd54\xc0\xa3\xac\xe1\xe8\xaa\r5\xc0\xe3\x08\x99|\x1b\xa65\xc0\x82~<C\xbf\xcf4\xc0G\x07\xa2\xf4\xc1\xca4\xc0w\xb3W\xc4x\x115\xc0\x19\x1c\x1bp&$0\xc0\xb7j}\xb6\xc3\x999\xc0\x8bfH\xb0M(3\xc0\x0cp\xc3\x9c\xef\xe45\xc0\x9b\xb2M5\xcd\xa25\xc0\xa0\xc7\xf6\x83\xa294\xc0\x9c\xf7\xfa\'f\xdb4\xc0\x8d\xf8\xab\x13D\x1a6\xc0\\\x15\xabu\r\xe83\xc0K\xcf\xf2\x13\xd8\x894\xc0!\xae\xa4\xe6\xdf\xb34\xc0-\xa9\xc2\xf6\x9b77\xc0\x9d\x17^5o\xec3\xc0ka\x98\x17\x1a\x7f8\xc0\xda\xab\x80o\\\xe24\xc0\xbe\x01\xde\x91\x06\x835\xc0B|\x16nU-5\xc0\x9a\xdb\xe4B\x8c:3\xc0\xe1"\x90\xe3\xf3\xb94\xc0\xcbY\x9c\xdd\xc4\x845\xc02}\xa0]s\xdf4\xc0"b\xc5a\x1b\xdd3\xc0W\x84X\x95\xd4\x949\xc0\xf3\xb5ggn44\xc0\xb5\xb2F{\xd4\xc14\xc0\x00\xbf\xcfm\xe5\xdc8\xc0?\x95\xc0gQ\'4\xc0\x91M\xcdU\x89\xb54\xc0>\xfa\x9c\x17CD7\xc0:|:\x14\xeb\x808\xc0u\x8c\xa0[\x0e\x134\xc0\x886\x08\xc0\x9d\xe97\xc0\x8dK\x1d\x8a\x04q4\xc0b\xee]\xdai"5\xc0\xcaqJ\x0e\xac\r2\xc0\x15w\x1e\xba\xcf\x184\xc0\x9a8X\x8d\xb0\x806\xc0!{d\x05\xd8!4\xc0\xbbX^\xd8H]7\xc0Ji\x8fI_e4\xc0\xdc\x9fqZVg9\xc0\x03Mv1,+5\xc0%h\xf8Z"e8\xc0\xbdk\xdf\xdb\xc5A5\xc0u\x88\xa2n\x9e\x1a4\xc04\x1c\x08\xb0a@5\xc0V\x05\xb1\xae\xc4<5\xc0&\x8b\xf8\xbf\xfe\xf30\xc0y\x8f<\xcb\x8f\xda1\xc0\x1a/oV\xa8\x9c7\xc0\xb1.N.q(5\xc03\xe1\xd2\xe1\xae\x0e9\xc0ta)\xeck\xbc4\xc0\x81e(\x04H"3\xc05\xff\x1a\x14\x17\xf97\xc0\xd7q9(;02\xc0\x18\xd8\xd2\xb4\x93\xce3\xc0qL\xe9i6\xa77\xc0\x8c\xb0fu\xe5\xbf4\xc0\x90S\xcd\xfe\x84\xea2\xc0la^\xa3\xd7\xfd0\xc0\xf1\x87\x17%\xf0\xa34\xc0\x92~\xea\x90\'\xff8\xc0\xb9/*\x95 \x7f4\xc0.\xcc\x9d\x02@\xf40\xc0\x85<d\xa4\xd1h7\xc0\xe7\x96-Vp\x957\xc0\xa5!\xa6\x02\xe4{3\xc0O\x13}\x90\x1085\xc0\x83\xc9\xeeP\xa8\x087\xc0\xcd\xb5\xf0\xfa\x14\x1c1\xc0\x9d\xdf\x05\xbd\xd3\xd95\xc0c\xf9+\xfe\x81v7\xc0\x06\x17T\xeb#/5\xc0\x98\xd81\xc5\xf4v7\xc0\x1a\xf27\xd4\n\xd28\xc0\x94\xfdn\xc0)\xae5\xc0X\x0e\xa0\n\xdf\xed3\xc0\xd8\xde\xea\xc8\xf0\xaf7\xc0\xb3\xdf\x82\xb4pm4\xc0%[..Z\xa75\xc0.\xaa \xd4\xbe\xe82\xc0\xa6R\xe8\xfd.\xfa8\xc0\xbe\xa4\x8eu\x1d\xfe3\xc0\xce\x81\x96\x87C\x1e8\xc0\xc9\xdb\xc4\xe5\x8c\x857\xc0\x7f5\x13\x0f\xc0\xf70\xc0\xa4Vi\xf9\x1d[4\xc0\xfe\xf7NB\xc7\xc37\xc0s\xa0,U\x9bV8\xc0-`\xb0G\x02\xe14\xc0~Lp\xbf\xe0\x035\xc0\xf2\x99P\xde\x04\x8a3\xc0LJ\x80\xb2\x1a\x8c4\xc0VC\xf0\xb5\xf9\x9f/\xc0\xc2\xa6F\xbf\xea\xf03\xc0\xe2\x90\xb9\xaa\x14\x025\xc0\xd1\x9c6\xa9\x01\xa59\xc0\x17\xa9\n\x97\xa0\x147\xc0q_[\x96\x0e\xd84\xc0\xb3\xf8;\x1e\x8a\x055\xc0+\x13v\x86\xc5\x8c3\xc0+\xa4}\xd3\xa5\xcc7\xc0\x13\xce\x80\xa1\x13\x9d/\xc0\x13\xf7\xc6S\xc5\x185\xc0\xd6}Fs\xebV1\xc0]\xcb\xe1\xdd\xc5(3\xc0\xe3\xeb\xf9\xc7\x8f\xde7\xc0\xe9R\xa4\xc6\xfc\x864\xc0f\xd4\x05>%$5\xc0\x11\x8aSn[q3\xc0A\x11\xd5\xd2\xc1\xd24\xc0\xd0\x02u\xecj*3\xc0^\xa0\x8c\xf6\xd5\xed4\xc0\xe3g\xdb\x06(\xf94\xc0\x86L\x9f]X\xfc5\xc0\xd7=\x0emC\x145\xc03B\xc3\xee\x84\x195\xc0\xa5\xd1\x7f\xcc\x9e\xef6\xc0?\x94\xd6\x95\xb3\xca7\xc0\x00\xdd\x07-*28\xc0\xd0\xcbR\x14M\xf06\xc0\xcf\xc2\xaf\xae">4\xc0\x0e\xe3\x1e\xc0\x88r3\xc0\xd5\xf4cb#\xa03\xc0\xa4\xe9,m\x07\xdd6\xc0d\xd5\nG\x7f\xeb5\xc0N%\x02n\x99\x031\xc0f\xeb\t^\xd9\x027\xc0N4@\xa40;5\xc0\x0c6\xcfJz\xfb3\xc0j\x02\xde\xd6\x9f>5\xc0)\x0c*40\x8e3\xc0i\xa2\xd74\x83\xdc7\xc0\xe62\x80\xf8Z\xf13\xc0\x80\x84\xff\x9aR\xdb4\xc0\xab\xa03\x8a</5\xc0\xeb\xf1\x95\xe5\xb6\x164\xc0\x8e\xde_\x91*\x135\xc0\x80\xd2\xe9eP:3\xc0\x0e\xa3\xc5\xda\xe4)5\xc0\x9c\\\xf4\x14d\x913\xc0\x19\x92\x85vsw4\xc0\x856:\x08?\t4\xc0\x88\x87\x8d\xabP\x194\xc0\xf9\xa5\xb8\xc8-\xd60\xc0\xef\xf5\xb1\xc5\xeaE6\xc0\xc3\xf7\t9\xdf\x089\xc0\xf6T\xfe\xe5\xfb$3\xc0M1\xc6\x8d\x90H6\xc0\xa4<\xd1\xc5v<4\xc0\x9aS\x07jGr4\xc0V\x89\xe1i\x83\xf53\xc0ltP\xf4P\x005\xc0\xb0$\x17#l\x105\xc0\x95$j\xab\xf4\xf37\xc0z\xff\xc5Q6\xac7\xc0I\xba\xbb\x12\xdf*2\xc0\xd1\xa1\x96\xe7&\xf14\xc0+\xde\xed\xd5L\x078\xc0\xd5\xe94-J\x179\xc0\x8a\xd6\xb7\x99\x11\xfa7\xc0\x9b\xcc7\x7f\xa4\x114\xc0\xdc\xfe\x15\x0e\x96\x0b1\xc0\xfa\xc5"\x1cU\xdc7\xc0\rg\xda:r\xe03\xc0\xe3\xeb\xb6\x83\n\xfd4\xc0e2\xf9C\n\x997\xc0|\xf8\x18Y\x1c\x119\xc0\xe6\x9ad\x9ej\xe06\xc0\nc\\\xa7\x8b\xfa3\xc0\x81\xb8\xf4Q\xfd}4\xc0S\xe4\xb7\xa0\xaaH3\xc0#\x80\x01u\xa9|8\xc0\x12\xa4\xa4wP\x136\xc0\x01U\xcb\x18\xacI1\xc0\xba\x1bC\x82\xa3{3\xc08\x7f=\x8b\x9aH3\xc0\x05\x91G\x03\x9eP3\xc0U\xf5\xbe\x0cp@0\xc0\\?\xd4#3\x156\xc0\xa1\x11\xc4\x8b!\xff6\xc0\x88\xbc\xc9\xd0\x94/1\xc0\xe2\xeeL\x18\xfdi6\xc0\x81\x96\x8b\xd8\xceT0\xc0$\x04\xbeA\x15S4\xc0/\x99\x13\x7fnS5\xc0\xff\xfd\xa9\x05\xf9[5\xc03\x135\xf8\x00\x904\xc0)\xce\xe1i\xaa\r3\xc0:\r\x8a\xe8\xce\x114\xc0\xe1o:\xd4\xee>3\xc0\x12\xbb\xe1,\x1d\xb35\xc0\x87\x96]M\xa3\x954\xc0\xcb\x00\xb3J\x1d]8\xc0\xcc\'\xe7\xdcV\xa25\xc0\xe4Ek\x0e\xf1\xf87\xc0i}\xb2L663\xc0\x1ez\x9c\x8eF\x967\xc0=\xae\xa0\xaex\xeb4\xc0\xe0\xe9:e\xd1\x9f4\xc0\xb1\xe5Z3\x84D4\xc0\x11a\xea\x94:n3\xc0I\x06S\xd3\xd0~3\xc0.\x11\'\xa3\xc7d4\xc0\x86\xcd\xc8\xaa\x02\x843\xc06\x9d\xd6~-+5\xc0\x9a\xc4\xf9\xaf\x83m5\xc0\xf1\x1cDc\x05F2\xc0r\x06\xa5\xcc\x83\x19/\xc0\xf1XM\xbf\x81\x8b7\xc0\x8d\xb1\xdd\'\xf3\xcd7\xc0\xfe\x1fN|7\xb87\xc0\x19\xd5\xf1U:+5\xc0\xb58\x80JI53\xc0\xfd\x9f\xec\x89\x1f\xbe5\xc0"\xc5(p\xd9\xa54\xc0\x93,\xf7\x8bc\xc70\xc0\xcc\xb3\\\x01\xd4\x1d1\xc0\x96\xb02\xfa\xea05\xc0\x90G\xf8\x1c[\x816\xc0}\xf8\xdb\x0fT\xce9\xc0i)=\xef\xd6\x1b9\xc0\x01\x9e\xde\xe8wS3\xc0\xc1\x10\xae\xcf\xa0\x9c7\xc0?x\xd0\x99V33\xc0\xbc\xec\xee\xba\x0br5\xc0\x1fk\x00,\x1bh4\xc0\x064Nw\xf7\xd61\xc0\xbc\xd3\x9a\x01\xa1m7\xc0GY\xc8\xd1E\x988\xc0\x04\x95<\x82\x17<4\xc0\x9a\xb9H\xfa\x86+8\xc0\x8aIM\x95\x01p5\xc0\xba\xa2\xc42y\xf44\xc0\x1d~\x01\x91\xb4\xcb4\xc0p\xaf?\x9e\xe2\xcc/\xc02(\x13\xd3\x95\x9a2\xc01\x08\x1a\xe3\xcds5\xc0!\x88\xacs5\x194\xc0`#\x11\x01M#1\xc0\x86\x9c\xf0\xb8\xe5\xe44\xc0@\x82 TL\xcf3\xc0\xdd\xcf9\x84\xe2o5\xc0w\x81\x18\xf5\x8b\x952\xc0\x90\xed\x10\xd5\xf9\xf67\xc0_\x8d&\xcc\x07\xc8,\xc0\x94[\xfdJ\x1d\xef4\xc0\xd4\xa63\xe3\x89\xe74\xc0zLS\\C\x0c1\xc0\x88\x15\xa2\x93s01\xc0\'8\xa7\xeb\xb9 1\xc0\xc6f\xdap\xb9\xd41\xc0r\xd7\x8c\x1f\x00r4\xc0\xc2f\xf0\x9a\xea\xf8/\xc0\x17\xfc?B\xb4\x8e/\xc0\xcc\xa1L\x00QJ9\xc0\x9d\xad\xd95\x05\xbb6\xc0\xa4-\xee\x17\xfaP7\xc0@\x02\x85"\xd9\x893\xc0\x10\xa9-\x10\xb7\xc6/\xc0\xebJ\xd7x)\x853\xc0\xd7t\xfb\x9b\xcb\xe36\xc0KD\xe6l\xcbb5\xc0\xd3J:\xefs-9\xc0n\x90\x83 =05\xc0\xf5w\x029\xc6J5\xc0\xac\xb1\x89\x8d\x88\x8b7\xc0e\x95\xc2\xfa\xbcn8\xc0\x0f!HOe\xd91\xc0)\x0c\xae\'\xceS0\xc0@\x1f\x07n4\xa21\xc0o\x7fs\x87$\xf8,\xc0\x97\xd4\xbeG\x8f\xef5\xc0\x8a\x8b\xb3(\xac\xdd4\xc0\x126\x8a\x07k\xa93\xc02\xf5\xbau*G3\xc0\xc9\x1f#\xa9\x97=4\xc0\x0b\xf4\x17\xbc\xf1\xb04\xc0g\xcd\x8er857\xc0 8K\xd7\x19\xb66\xc0\xb2\x19s\x18k\n1\xc0V\x8b\xcc\x8aW\x1c1\xc0\xc9\xae\x1e\x01 v4\xc0\xddQ\xd1\x0eNs3\xc0\x1d\x1fN\xae\xedk9\xc0O3\x161\xef(0\xc0\xab\x90\xa9\x1c\xdb_6\xc0\xd7\x19F3\x1c\xb14\xc0\xd7\n\x8bn\xa9^3\xc0X\xc4\xfe\xe0\xf3\xc88\xc0\x8d\xe5\xaeS\xfbx3\xc0)[\x83\x08@K8\xc0?\xce@\xa5n\x064\xc0\xd8\xf2Y\xb5#\xee3\xc0\xd8\x8e\xbb94\x9e/\xc0\xe0$\x99\xb9029\xc0\xf7;k\xa8X;1\xc03F\xd0\xa9\xe5\xe24\xc0\x02\xe0\xdf\x9f\x0e\x823\xc0\xd0\x9e\x98\xf1\x1b\x028\xc0\xb4[\xde\x0c\xba\x151\xc0\xd1\xe2o\xf2!\xa78\xc0\r\xbb\x94-\xe7/1\xc0\x8fQeJx 1\xc0\xf6:w\xacV\x037\xc0\xd27n%\xb3\xc2/\xc0\xcd\xc4\xf0\xc3\xaf\xa92\xc0D\r\xee\xe8\xacH9\xc0^4+-jL8\xc0\x1f\xae0&g\xf31\xc0\xec\xd5\xaa\x92\x06D4\xc0X\xf3]\x9d\x99\xd66\xc0$\xb9y8\xbc\xf93\xc0\x80\x02K\x85\xefX1\xc0e\xc6OP\xd1\xd0/\xc0\xac\t\x12\xba/\xed4\xc0\x0f\xa1\xad][\xf54\xc0\x84-\x99\x0f\x8a\xd06\xc0G\xbc\xe5N\x88F5\xc0\x19B\x88VY@3\xc0\x83\xfa\xd3J"L3\xc0\xb9\x82\xb8\xc3P\xe97\xc0\x18\x83\xa6/\x8d/3\xc0x\x8c\x8b@\xcd!7\xc0\xe7(\x07\x00\x89\xf7/\xc0\xcfc\xe0\xe5\xea\xd00\xc0\xac\xb2\x01\xac\xbdg3\xc0j\x0bm\xc2\xc9C4\xc0MFm\x18\x1cW4\xc0\xd9\xf6\xd5\xff.r4\xc0\x88\xcf\xde\xb27a3\xc0\x19j\x85E\x12\xea5\xc0\xc7\x0ex\x0bgx4\xc0g\xf1\xc3\xc2\x8275\xc0#\x7f\xb1J(\xfb4\xc0 \x9e\xeb\xb0]\x055\xc0\xb0\x7fn\xae\xff\xf65\xc0\xee\xc9\x07\xd8\xbe\x1b1\xc0{\xcbS\x14x\x0f0\xc0iE\x19\x13\x12T3\xc0\xce\xc69\xe2\x89\x086\xc0g\x18\x81>\xa0V3\xc0\x98MU\xc1\xaa\x1d9\xc0\x88\x05\x8a\x13\x16\x065\xc0\x058\xa4\xc9\xe6T3\xc0\xaal\xd9\xe0\x18>5\xc0 \x8b;\xdf\xb9\xfc0\xc0M\x9ao\xa5\t\x1f6\xc02G\x84H\x97Y9\xc0\xa8f\xcb\x02\x06\xfb1\xc0\x03aC|r]/\xc06\x9e*^\xf9\xd83\xc00{\x88\x99G!5\xc0<\xb8\x94\xc6\xc6\x157\xc0t\xb2\rK\xebC4\xc0N\n"P\xdb\x051\xc0m?DE$\x165\xc0Y\xab,\xc6/48\xc0\xde1\x8f\xb5"17\xc0\xf9d\xc8\xb67P8\xc0AR\xec\\\xaf\x898\xc02\x04\x8d\x13P(5\xc0\xc8\x958\xd7*H3\xc0\xc6\xb7\xc6`\x84@1\xc0\x83$\xc6\xe2\xe4\xa74\xc0#\x16\xa3\xef\\\x8d5\xc0\x00\xbe\xc7_\xc137\xc0\x86\x84>\xc1\xcf%5\xc0q\xa3\x8c/\xfc\xa44\xc0\x83\xd4\xf6"^A/\xc0\x9a\xdb\xd2EfB3\xc0>\xa3\\\n\xbfP3\xc0\n\xb9\x0eg^48\xc0Mf\x17\xa6\xf7\xe20\xc0"\xca\xf5\xd0\xf7)7\xc06\xfe\xcb\xdb\x17N3\xc0\x8b\x8bn\x8d\xa8\x045\xc0\xbb*\xc4\xf8$\x845\xc0\x93\x07[\xdaY^6\xc0NNq\x8c\x11G5\xc0\\\xcc\x96\xd3UD/\xc0l\x83M\x01\x00t3\xc0\xadd-\xa0\xff\xfa3\xc08\x95\x1e\x1f\x15\x844\xc0\x87\x9fC\xea\xf8\xd93\xc05\x97\xbd\x84\x00\xec3\xc0G\xd1\xa2\xadM\xb93\xc0\xdd\xf9\x85L\x9a\xc53\xc08`\xc4\xcb)-3\xc00\xe6ha\x17\x015\xc0\xb2\x1d\xc9\x95C\x121\xc0#\xa7\xacC\xc3\xec1\xc0m_\xa0@\xcb+4\xc0\x06ToG\x0bW7\xc0\xb5\x1f\xfc\x0c\x99M4\xc0\xdex\xd4~\xf4m4\xc0\xee{\xe4\xe4> 4\xc0\x1a\xbdbZ\x98\xd22\xc0\x92A\xab\xdczl5\xc0\x81\xe2P\xe3[K4\xc0\x82{t\x14\x98-6\xc0J\xc6\x948\xf9\xc35\xc0\x06\xc6f\xa0\xff\x894\xc03\xc4+\x1c\x0e\xe61\xc0\x86=\xb1\x0c\x9a\x8f4\xc0~a\xde\xdf\x1083\xc0T\xcf\xb4\xb5F\xc49\xc0(\xf2C=h{5\xc0\xe1\n\xbc5\x00\xac9\xc0?BPe\xa5?3\xc0Z\xc7\xde\x9eFN7\xc0\xea!\xf4\xe8q\x1d5\xc0\xfc\xca\x0c-6\xdc3\xc0"\x9c<D\xeb,3\xc0\xf8}\xf9\xf6\x90\xd74\xc0\x88\x17\xf9\x8fL\x038\xc0\xcbK\x9a\xb5\xcd\x1d5\xc0l\x92\xdb\xdb\x08e5\xc0zi\xa43c\xe96\xc0t\xb9\xa5\xd7(b2\xc0\x93\xb7\x99\x8a\x10\xb84\xc06\xb2c<\x95\xf84\xc07NH\xa3M\xe84\xc0\xedF\xd6\x1e\xb6Q2\xc0\xb7c\x96\xa8+,1\xc0\xcd\xfc\\\x14\x9c\x8d8\xc0S_U\n\xa8#3\xc0\xafJ\xc7q\xbb\xa96\xc0{\x9f\xcb%\x90H1\xc0V\x97\xdd]\x10\xee2\xc0\x14\x85\xaa\x1c\xf2y3\xc0\x96\x87@ \'\xc65\xc0N\x13a\xfd\xe8\xd47\xc0V*\xe6\xb5\x8b63\xc0\xebQV\x95I\xba1\xc0 \xdc\x0c\x8f\x8cN4\xc0\xc2\x0f\xc3VP\xf46\xc0}8\xbdQr]8\xc0\x8f\xad\x0e\x95\xc764\xc0~\xe4iA\x99\xb64\xc01U\xcb\xb5\x8cW5\xc0g\xf72\xc1\x98)3\xc0\xbaP\x96\x1e\xb9\xff3\xc0\x86Z\x0b\xb2\xaf\x943\xc0\xd4\xc1<\x04\xd3\xda5\xc09\x8b\x10\x0f?\xf97\xc0\x9d\xe6\xd2eC\x859\xc0W\x02\x82\xe0\x8c\xcc6\xc0\x0c*\tW\x1fG8\xc0\xf06dc\xbd\x1f5\xc0\x85\xe2\xeb\xd2\xfd\x048\xc0\xba\x0b \x03\xc9\x9b3\xc0\t\xc49\x07\xa8\xf13\xc0\xb1\xf9\xbb\x1c\xc7;3\xc0\x88C[W\xaa\xad2\xc0\xfe+\x92\xd4\x11\x196\xc0k\x02\xb0\xbb\xca\xcd6\xc0\xf6\xab\x05\xab\xd7\xea6\xc0\xf3(\xcc\xc3\xd0<4\xc0\x071\x05\xf9M\x1b4\xc0z.3\x02f\xe06\xc0\xd2( \xf3\xd7\x173\xc0\x0c\xbf/Q\x1a\xac3\xc0\xef\x11\x80\xe6/\x855\xc0HU\xe5\xc1\xef\x839\xc0`\xb4\xac\xfd\x96\n6\xc03@\x86B\xe2T9\xc0\xbc\xbf\rw\x16\x178\xc0\xaf\xd2\x8fA\x80z5\xc0\xf4E\xb21e%6\xc0\xe9\xa1`g6\xbc3\xc0=\xf1\xc2\xb2\xe7\x137\xc0\x04\xad\x1c\xcb\x17c7\xc0\x9bh7\x9b\'\x0b4\xc0\x0e\'\x03\n\x03\xa34\xc0O:=\xcb\xc2\x9c4\xc0~\x8aZ\xc8\x8a\t4\xc0\x12k,\x06\xda\x1a6\xc0\x19\t\x93D\xfb\n3\xc0\xc1\xe9\xfd\xb9\x91;3\xc0b\xf3\xd6\xc5\xces6\xc0R\xf6\xc6rE\xe6/\xc0G_N+\xb1I8\xc0;\x8e\xa4\x0e\xc7\'3\xc0\x8e\xc7\xc1\xc3\x04\xc91\xc0\xacE\x7f~\r09\xc0\xe5\xb1z?\x1f\x054\xc0\x80\xa2T\x056R5\xc0\x10\x033b\xba\xb06\xc0jUjB\xf4\xbd9\xc0$\xaaGO\xaeC8\xc0\xdf\xc3\x992\xfd\x078\xc0\x1b\xcf\xea\x9b\xcc\x843\xc0\xe6\xc6\xe49\xf1\xb07\xc0\xe2xO\xadqk3\xc0V\xcdh\x19Uf4\xc06\xf9\xcb4U\xec3\xc0\xec9\x80eB\xd23\xc0\xd8o1>\xb0)3\xc0\xaa\xddT\xad\x04-6\xc0Z]\x14\xd6\xb7\xb91\xc0\xa0\x01\x18\xc3}\xc62\xc0\xbe\xa4\xbf\x98l\xe61\xc0>\x86z@\x0424\xc0\xef\xc3\xc5\x03C\x9b5\xc0\xc9\xd2L\x01\xfb\x143\xc0(h\xce\xec\xe5(8\xc0\x0e\xceIy$\xce6\xc0\xc5\xea\xf7\x8d1\x002\xc0W\x15\x81\xff\xe7V6\xc0\xc1IH\xa2\xaa\x965\xc0\xa5n\x10\xc7B\xb55\xc0\x14M\x87Y)\xaa7\xc0\x8bP\xd9M?a4\xc0\xe4R6\xc3GE5\xc0\x17\xf0\x83\xd3\xcf\xc08\xc0\xd7\xa6\xee/\xae\xec7\xc0\xee\x1f}\xde\x08\xe23\xc0\xa2\xb9u`\xb2\xfe4\xc0AE\x033\xa2,4\xc0N\xf1D\xe6GJ5\xc0\x7f&p*,\xb95\xc0\x17\xbb-\xf9\x8e\xc35\xc0\xabn\x87\xd9y\x7f3\xc0\xe8\xd6I@\xb3b4\xc077\x11\x13w\x933\xc0\x1f\xa2\xa5\xe1\xabQ9\xc0\xc4\xf2\xf0r\xa7N4\xc0<v\x18&\xb9S0\xc0\xa3\xb5\xa7{B\xdb3\xc0KS?\x82[\xd16\xc0i#C\x0b\xe2\xb14\xc0\xb8\xe4g6]y3\xc0(\xf27\x8d\x9570\xc0J[qp\x12\x8c1\xc0q\x139\x13]\x0e5\xc0\xb0\x12\xcb\xc6\xceb4\xc0\xc5\xc2q\xe5\xa5S7\xc0\x1d\xfe/\xc0c\xef3\xc0\xeb,LJ\xa1\xf17\xc05\xeek\x87>-3\xc0\xaf\xc2&\xed\xf464\xc0\x19hR\x9d2A5\xc0F0\xef\xd4D\xe03\xc0\x95(\x12 \x16g7\xc06\xf1\xe0\x8f\xf2\xf97\xc0\x80?\xb0\x9fUB5\xc0\x1f\xc5\xb1\xde\xa5\xe11\xc0C9\x8eY\x8e(4\xc0\x8eam\x935\xfb7\xc0\xbd}\xc2\xee\x88\x989\xc0t\xb8%\xf1x\x156\xc0\xed\xf4\xb8\x0f\xa1\xca6\xc0\xdb/\xa7\xa1\xf0\xd54\xc0\xa9\x1f\x8e_\xacm6\xc0\xe3\xd8\x17nT\x824\xc0\x9e\x9e\x08\x9d\x96i4\xc0\xf8\x8f\xf6\xcdKe4\xc0\x80U\x0e\xc0\xc4\xf73\xc0\x13-\xb9\xbb\xc0"3\xc0\xc7\x14\xfd\xa9\x8f-8\xc0b\xd1~\r\xb1!9\xc02u\x81\xa3\xa6\x8d3\xc0\xaai\xd229w5\xc0\xf8\xf3\xd6F\x04@2\xc0i2\xc2>\x94\x8a4\xc0\xe9\xeb\x99B+\'1\xc0)\x92\xdeh\x83\x1c3\xc0}\xaf\xa6\xf13\xf04\xc09RS\xee\xce\x1f4\xc08\xe3xE\x03T5\xc0V\x98\xd2\xa4\x05a6\xc0\x85o\xa5\xfe\x8f>5\xc0\x01\x94f\xea\r\xa17\xc0?\x86\x96\xf5Qq4\xc03=+;\x14\xaa9\xc0\xb0\x10D\xf3\x14\x185\xc0Av\xfcTH\x1c/\xc0\xd8sn\xa6\xc1\x063\xc0u\x05\xeb=\xc8;5\xc0G\xb7\x86\xc8t\xcb8\xc0\xab8\xdcJ\xf9\xd43\xc0\x81\xef\x0e\x11\x89\xbd4\xc0\x0f\xfc\xeby>&3\xc0\xd9\xb1\x04[\xba;8\xc0\xf1\xe9J\xa4\x87\x0b3\xc0\xca\xe7\x11\xaao\xde3\xc0\xc9\xc33\x1c\xdd\xe43\xc0\x05Y\x06\xbf\xb1\xcb3\xc08\xfc3\x16\x8b\x02/\xc0\x81?\x15\x86\x86!6\xc0(\x83\xa6\xf9\xb5\x839\xc0\xc2\xca/\xc2\x1c\xfe5\xc0\xc7Y\xc9\xe3\x02\xb8/\xc0\x08o\xcd\xc6a\xb3.\xc0\xe1n^\x1d=e3\xc0-\xf0\xfb\xff\x07/6\xc0&\xfdj\xb1\x07z4\xc0\xac\xd3\xca\x9cj\xe34\xc0\xfeZ\x90\xb3\xc2\xf04\xc0\xcc\xbel\x11\xf6\xf24\xc0\x90\x8c~\x95\'\x166\xc0o\xc2T\xf2t\xf85\xc0\x88\x91X\x8ccz8\xc0\x11]\xd2|\x85\xf08\xc0\xb3\xe5\xf7"$\x9b3\xc0\x9f{1\xd7\xfe\xca3\xc0\x93\xf2k-\xad01\xc0\xc1\xce\x085\x7f\xfc7\xc0)\xaca\x90z\xa06\xc0\x06\x18\xde\xf5O\x158\xc0xKB5589\xc0eZw\xdb\x13|8\xc0>\x1e\x80M\xd7d3\xc0\xf9i\x1a\xdd\xa7\x9b4\xc0\xda\xda\xc5b\xe0\xdf3\xc0\xb8\xd8,\x12OU6\xc0\xb5\x02{6.#5\xc0N\x07\xd4\xcd\xb5\x9d8\xc0\xb6\xee\xces\xcc\xbf3\xc0\x1d\x87\xf6\x89\xff\x1b6\xc0\x04\x1aeP\xc329\xc0mfl\x1f\xe9-2\xc0\xda\xc5}2\xdb\xe26\xc0\x99\x11#\xcc\xff=3\xc0\xd1|/\x1b\xe7I4\xc00\xff\xe8H\xec$9\xc0#\xea\x8b\xc3\x14\x1f8\xc0\xba\x87\xeerRB3\xc0\xfc\xd8\t\x9a\xf9~4\xc0\xcd%\xda\xdb\xbfe9\xc0\x07\xa03\xc35\x986\xc0\x81{@\xc9\n\x166\xc0\x7f"\xb7\x8ej\xd17\xc0\xc0\xaeUt\x82*6\xc0\x06V\xfd\xdb=I3\xc0a\xb4\x11\xab\xe5\xac8\xc0\xbc\xcc*\xf7\xa1:5\xc0\xc6\x1c\xad\xde\x15\xc34\xc0Y\xee\x10/,(5\xc0A\xcd&A\xcc\xc1,\xc0\x1c\xcf\n\x97\x9a02\xc04\xb7C\x0f\x14\xe84\xc0\x00\xc3\xf5\x96\xdc&0\xc0\x15\xa4\xccHd\xaa4\xc0[\xf8\x95\xb53\x963\xc0\x9c\x9e\xf0\x8a\x8b\xcf0\xc0\x02\xdf\xbf7\x83\t4\xc0\xa4d\xcd`\x8015\xc0 6\xb6\xdc\x18<3\xc0\xaa\xf7ZE\x01\xbd4\xc0\xfc\x9f\xef\xa9\xb1\xf48\xc0FE\xaa\x84\xf9N7\xc0\t\x97\x01\x91!\xe85\xc0\x1dSS\xcb\x1f\xed1\xc0\x83\x1d\xf2e+p4\xc0g\xce\xb7\xd7\xc5\xc79\xc0\xb1\xa4\xdb\x7f\x8e\x026\xc0o\xfc\x1aUd\xba7\xc0\x04*C\xbf+\xaa9\xc0,\xd8>\x95\xa9\xd36\xc0|\x90\xfb\xa1\xa4\xd43\xc0\xd2\xa2\x15\xb2-75\xc0=\xc9\xe4\x9fy\x077\xc0\x82d\xff<\xf4~5\xc0;\xd4>\xe3Z~3\xc0\\\x94VT\x1en4\xc0G\xd0\xd9\x8aZg5\xc0\x9a\x070\x9b\xfc\xb14\xc0\xcfa\xab\xc9\x9a\xec3\xc0\xa39PG\x05t6\xc0\xaf\xb3\xb1\xe3I\x0f3\xc0\xec\xdfQ\x04\x11$6\xc0k\xab\xc9\xff\x81\x924\xc0\xb9\xfa\xf1\xaf,d3\xc0\x9d\xb5z\x11\xa3\xab3\xc0M\xb12\xed1\x0c6\xc0\xf2\xfb\x16\x8f\xdbH4\xc0\x9b\xc3\xd6T\xc3z7\xc07\xc6\xbe\x89z\xe46\xc0,\xa9s\x1cs#6\xc0q\xd6\xe1\xc3f\xe64\xc0\x12\xd3\xf5.\xea\xaa8\xc09\x00p\x87j\x843\xc0\xb6\x9a\x19\x8e\x7f\xbc3\xc0Z&p\x8e>=3\xc0y\xb2\xcf\xe0\xf9{4\xc0\x1f\x1e\x16\xd1I\x956\xc0j\x02B\x9b\xc465\xc0\x8d\xe7\xedZ\x90`4\xc0\xe7\xfa\x8a_\xd1\xbc7\xc0S\xd7\x9e\xad\xd2h3\xc0\n\x1c\x04 \x0eD3\xc0\xdd\xd9e\x08\x1a(9\xc0\x00g7\xb6"t3\xc0\xd90N\xb4\x8f\xdf3\xc0\xb0Q6r\xf5Q4\xc0\xcc\x16T\xdf}\xfe3\xc0\xfb\xdb\x17\xf7l#5\xc0j\x8a\x1b\xe0\x02}3\xc0\xe0\xca\xb3\x10w\xe05\xc0r\xf5\n\xcfl)5\xc0vV\x94\x92\x1e\xd84\xc0\t\xcd\xd5(\xe0\xe54\xc0\xe8N5\xe02\xca4\xc0!7#\xf5Y\xc17\xc0\xc2\x8f\xd6s_O3\xc0:\x9d\x8c]\xb0\xec2\xc0\xb7\xdb?3Z\x843\xc0k\xff\xc3\xa6\x9f\xa73\xc0\xda\xe6\xe8\'\xb6\xf53\xc0@)<YA\x146\xc0\x97\xd7\xfa\xf0^:3\xc0\x8e\x9eR\x80lI9\xc0\x04C\x7f\xe3;\r3\xc0\x8b\xa0\xf2\x17\xcb<3\xc0\xeb\xcc\xf5B\xff`3\xc0\x1f\xdb\xe7\x11\xde96\xc0\xf1O2"\x11\xd48\xc0}v\xc5\xef\xb628\xc0\xa5\x03\xb2p\xd7Y2\xc0\xe0\x1d^\xbc\xdcA3\xc0\x9e\x95v\n5-5\xc0\xff13\xe9\xbdM6\xc0~\x81\x17:\xbf\x913\xc0\xe9U!\xa6\x9a/3\xc0\x1f\x82\xed\x07\xbc\x896\xc0u\xff\xe5Z+\x024\xc0(w\x03=?B4\xc0\x08h\x9c4\'\xb55\xc0\xc0 &\xed\x87\x124\xc0\xacyfw\xde\xdf4\xc0A`\x8a\xb5Ex4\xc0<hA\n\xa2\xeb6\xc0d\x85\xffg\xfdc6\xc0U,RX\x02F3\xc0\xee\xc5\xc1\xc8\x82\xdd6\xc0}c\r\x1c\'\xfd5\xc0\xe5\nEh\xf0\x1d6\xc0y\xa0\x91\x9e\x87\x0c7\xc0\\9[\x86\xb9\xb24\xc0\x00\\\xea\xc8\xa7=4\xc0\x86\xf5n\xc9%\x026\xc0\xef\xa1\xa3\xf1\xf6Z3\xc0\xc2\x8bd\xe0~\x105\xc0\xfe\x18\n\xaa\xe2W4\xc0\x8d\x12e\xc2=\xa13\xc0X\x86\xc9\xce\x7f\x9e4\xc0\xf1(\xe3\x049\xfb0\xc0\xe4\xc9\x96 \x0b\xed5\xc0G\xd4o\xb6y\x918\xc0\xfb3(\xbf\xc1N4\xc0F\xba\xe8j\x86#5\xc0\x1f@_W\x01\x1b5\xc0\xf7* \x95\xa9@3\xc0\xfb\xb4\xf1T\x1fT4\xc0U\xa3J\xd1ys5\xc0\x0bO\x7f\xa5X+-\xc0\x11\x0e[\xf27\xde5\xc0\xe8\x93\xb4\xacx\x168\xc0\xbd\x97YV\x06\x827\xc0\x9fKP\xe4\xdd\xdd6\xc0\xc2E\xf3\xe5\x8c`6\xc0m\x92\xfd\xdc]\xe53\xc0\x10\x1c\xbc\x91\xd4\xda7\xc0\xbd\xd4\x02\x19\x18\xf32\xc0\xec\\U\xe6\xdau8\xc0kC`I4\xa93\xc0\n\xc5\xb4\xc8=\xac3\xc0\xe9[X\t\xd5N3\xc0\x85\xd3\xc701\x8a5\xc0T>p\xc5\x17\xfe7\xc0H\xcac\rC\xac4\xc0\xb2h\x17\xfe\x8b\xd95\xc0\ne:(\xa7\x8a4\xc0\xbb\x99\xab\x7f\x17\x074\xc0\x8f\xbfW\xce\xf2\xbc9\xc0\xdd{\xf1"\x99\x154\xc0N\xe6\x00\xd7\xc2\xbd1\xc0a\x8c"a\x9b\xf10\xc0>\x94\x13\xc8\x11U3\xc0\x88N\xb4M`]5\xc0\xf1\x15^\x1fCk5\xc0\xab\x05(\x92\xb0z6\xc0N\x97\xa6\x85\x1f~3\xc0\xd6\xa0\x91\x94\xeaJ4\xc0\xbf\x91\x033\xe8T3\xc0\xafV\x12\xad\x08\xe65\xc0\xb2\xee\\\xf1[S3\xc0&\x00$\x9c\x8a\xeb9\xc0\x1d\xa6\x15\xf5\xe6q2\xc0=\x9a4\xbd\xe5\xfb6\xc0\x8e\x95\x81\xd0\xf2\x146\xc0p\x10K\x92\x8a~4\xc0/q\x1c\xef\xfc<3\xc0\x94V\x00A7b7\xc0\xc8:\x12v\x00\xf23\xc0D\x05\xc4\x88+\x9f7\xc0\xc7\xa3\x9di~J3\xc0\xe5\x840\x81\x13\xfc3\xc0KL\x96{aB8\xc0y\x8c\x97\'\xe4+5\xc0\xaf\xf5;\xe6\xf1H5\xc0\xf6H\x0f\x08<\xcd8\xc0%XNh\xf1.5\xc0\x08\x88\x00\xd5\xa2\xd27\xc0\x19\xc5#\xe3\xc9\xd17\xc0X\xda\xee\xe8\xf5(8\xc0{\xec=\xb0\xe7)3\xc0z\xb0\xdd\x1b\xba\x174\xc0|\xea]\xd4\x80\xc79\xc0\x9d(*\xb4\xa4A5\xc0V\x9cp\xaa!\x063\xc0\x85n>\xe0V(5\xc0sS\xce\x9f\x8a%5\xc0U\x06o\xe9\xd5r6\xc0\xed\x12\x82\xb4.\xdc2\xc0\xc28w\t\xb257\xc0\x8bf\xce\x11<\xec3\xc0\xf1\xca\xf7\x84n\x813\xc0\xd7"\r\xaekG3\xc0\x9c\x04\x18\x82\xbeS3\xc0X\xcd\x86\x03\'S2\xc0\xa2\xcfzj\x9eC5\xc0\xe25\x1dQ\xd9\xc27\xc0\x13di\x0f\xf2(6\xc0\x1b\xc0Nd\x8b84\xc0\x99v18&L4\xc0\xea\x0c$\xaa\xeb\x986\xc0k\xe6\x11o\xd9\x1d7\xc0t\x0fpL\x96\xe37\xc0f\x9a\x0b j34\xc0\xe2Q\x82\x1d\xa3\xdd2\xc0ON\x85\xfe\x00v8\xc0\x995\xe4\x0f\xe3\xfe3\xc0\x89j9\x96\x9d\xd06\xc0U\xf2.\x18\xfeu4\xc0\x98!$?r/4\xc0?\xe8\x0c\xadsB8\xc0\xb0o0\x9a\xd6\x9e4\xc0\xf0\x95\xe9VNV3\xc0\xe9\x8fn\xd0253\xc0\x92B\xc8\xac\x04\x949\xc0\x08\xe6\x0f\xb8[<3\xc0\xd9\xb7\xa5\xa9\x04\xb26\xc0,\xf8\xa9^\x02\xfd2\xc0!\x91\xb0q\xa4*3\xc0\t\xa3\xad\xcd\xab\xe45\xc0\xd6\xfd\xd4\x928\x816\xc0g\x89\xd0X.Q8\xc0S\xe0=b\x1d\xa67\xc0\xb9\x9d:<|M3\xc0+\xde4\xa7!\xd34\xc0\xd4/:\xb9\xd8\xb24\xc0{X\x8c7ye6\xc0\xcb\xc6\x8a,\xb4)2\xc0\x8fV\x8e\xf3\x07\t6\xc0gJ\x9a\xe0>W3\xc0h\x9c]\xb8z\xb45\xc00\x82\xfa`\xc0\x9c3\xc0\xf0\xef\xaem\xca\x045\xc0$X\xccY\xf0\xc34\xc0\xaa\xc2\xd65\xad\x124\xc0 \xbdq\xc9\xec\xcd5\xc0\xb82\xe5_\xed\xfa8\xc0\x13]w\xa1\x07\xa84\xc0\xb9D\x83U\x0f\x803\xc0\xde\xb7o\xe3\x9c\x984\xc0\xc7\xe1\x83\x13j\xef2\xc0\xe3f\x18\xe1n\x0f8\xc0\x89^\xfe\xddI]4\xc0T\x1e\x96L#\xe35\xc03,Yd6}3\xc0\xaaf\x1d\xa8\x1a\x894\xc0?9C|\x9aZ4\xc0\x83\xd9\x8f\xf9\xbc>3\xc0\xc17W\xec\x8d\xa54\xc0DgQ\xf5\x0c`4\xc0\xb4\xc2\x9c\x15/-4\xc0o(\xd1\xc2\xc7\x059\xc0\xb7\x9f\x0e\xb7\xd0\xd84\xc0\xf2qs\xfc"\x016\xc0\x9e\xb7\xbd\x1eC38\xc0|No\x15\xdf&4\xc0\xd5\xcf\xe2\x1a\xd9b4\xc0\xe8\n\xf3R\x9f\xef4\xc0\x1bN\x9ay\xf3h7\xc0*p\xbeZ\x01_6\xc0K\x9f\xba\xc4\x8eD3\xc0\x1ck\xb0\x7f\xbb\x154\xc0\x18\xd8\x03\xfb9(5\xc0BE\xcd\xea6M4\xc0)\xb2\xc76\x86\x1f9\xc0^\xa62\xfb,\x154\xc0V|C<\x1b#5\xc0\xa3I\x0c\xcf5\xfa3\xc0C2:\xd8\xa7\x0e4\xc0\xf5o]\t\xb1\xf84\xc0\xed\'\xa5\x06\x1aM8\xc0\x81\xd3\x1b\xb2\x1d\x014\xc05-\xf6St\x886\xc0Kn\x17\xed\x9f$5\xc0\x02]B:\xc4\xf03\xc0\xd7\xba\xbd4\xe2F9\xc0%\x16\xa9w\x8eO4\xc0x\xdb\xcc8\x9e\xba9\xc0tV\x86\x17f\xfe2\xc0\x8b\xd0\xc3B-)7\xc0\xeef\xf9m\xc5\x055\xc0\x16\xe3k\xfa\xcf*4\xc0\xcc\xadw\xc4\xa5B1\xc0\xb8\x1c7\xb0\xee\xe23\xc0\x1b\x92\x89\xd1b\x93.\xc0\t3T\xbaQ\x9e2\xc0\x0cH]_\xd2M5\xc0>\rMU\x14*7\xc0\xf9 Wg5\x8c5\xc0u\xb4N\xd5\xefW4\xc0">\xd9\x8d\x9bc5\xc0\xe9\x95\xec/j\x055\xc0k3\xb9zL>1\xc0\x1a7\xfe\xd1\xea\xab4\xc0X\x15W\x99\x10\r4\xc0\x91\x14\xce\x00\xe3)5\xc0\xeb\xa9u\xed6\xcf6\xc0~\x16[^\xc7\x954\xc0\xa0\xe7\x03F\xeb\xba2\xc0\x07k\x9dg~z5\xc0\x14y\xb1\x83\xd3@4\xc0\xb7\xb6/,)\x1f3\xc0\xbc\xf0\xca\xeb\xbb\x7f9\xc0\xc0\x95A4\\\\8\xc0x\x05\xd1&\xf1Z7\xc0kV\xd8\xa5\x03x4\xc0\xbd\xde,\xc7\xd2\x064\xc0\x0f\xa6\xdcx2[7\xc0U\xb6\xa6l\x8e\xbb1\xc0\xa7\xfe\x8b%\xaa\xb18\xc0X\xe1\x99~\x1c\xfb5\xc0~y\xd8H\x8b\xc63\xc0i\xfd\xd4\xc6\xf0W4\xc0(\xff\x85\xa0\x11\xfc4\xc0\x9a\xe7\x12\x8d%\xb26\xc0\xf4M\xabI\xe9y4\xc0e\x89\xa0\xc1\x9a\x9d5\xc0<\xb2\x98\x00\xf8\xf32\xc0+\x1a\x1c?m24\xc0J\x99V\xf5\xb4\'3\xc0\xbc;\x9a\x9c)<2\xc0\xef(2\x01^\\6\xc0\xf9_z\t9k4\xc0\x1f|)\xcdb\xca2\xc0T\xc5\xb7\nW\xf14\xc0\xbbi\x93\x9cR\xf36\xc0uC\xd7\xe3y,3\xc0\xe0K\xa3\xc9\xe074\xc0\xa4I\xfc@Y\x007\xc0\x96\xd2\xe6\xb3\xd6\xa35\xc0\xf3\xdd9\xb8\xeb\xb94\xc0\x822\x06|@\x9f4\xc0\xf1*#/\x8b]4\xc0\t\xf1\xc0/\xecB4\xc017\xe9\n\x93p7\xc0)\xecK\xc2n#4\xc0\x1cZ\xa9\x16x\x023\xc0\xd0\x83\xda\x85\xa3Y2\xc0\x8f\xd3\x90t^X3\xc0H\xcaz"_\x9a4\xc0\xdf\xf3\x87FA\x964\xc0\x10Z\x96\xd1\xcf\x874\xc0:\x0e\xd6(\x93\'4\xc0\x940!\xf3\xfa\x933\xc0\xdd\xbaK\xa6\xc3\x018\xc0\xf5;\xf1>\x89\xaa/\xc0\xfd\xde(z\xa3\xf12\xc0\x17\xe9\xb5\x06\x94)5\xc0\x92\xff\xd4-\xa9\xc63\xc0)\x0e\x08x\x80\x955\xc01]\x1f\xd7H\x133\xc0\xa8\x91\xd4\x97\x18\xe64\xc0L}(\x08\xef\x954\xc0\xeb\xd9cl\x88\xbc5\xc0\x9d\x08#I\xefV7\xc0\\\xda\x92H\xfa\x133\xc0\xa2\xd7#\xf77P6\xc0\xc2\x18t\xaa\xcc\xfe6\xc0\xb3\xdb\xa291S5\xc0N\x13\xe3*W\xdf2\xc0\x1a\x16\xaf@E\xb14\xc0?Fq\x0e\x0f\xa74\xc0\x1a# Z\xb7`0\xc0\x1a\xbd\xf1XR\x0e4\xc0\xd3\xc9\xefQ\xef\xef2\xc0\x00\x82k\xee\x0f$4\xc0\x16\x90\x9f$"s4\xc0\xe7\xa2\xa2\x07\xae\xe92\xc0[\xad\xc4\xd0\xfc35\xc0\x17\x9e{RW\xb09\xc0\xb2I\xbdA\x00\x865\xc0?\xf6\x1f>\xe8\xbf9\xc0\x80\xd9\x96\xfa\xd0\xd13\xc0\xfaGe\xeb\xf6/3\xc0 \x9f\xd2=\xd1@3\xc0\xads\x19&\xe9\xc15\xc0\xc8\xec\x0bX\xfb\xd43\xc0\xfe\x0c\xd4Fz\xc76\xc0\xe3\x9e3w\xaa$7\xc0e1\xda\xf2\x1d\xc64\xc0\xad\x0e\x1d\xc5\x9f\x1f3\xc0\xad\\q\xe9\xfd;5\xc0L\x1e\xd4I2\x887\xc0\x19r\xdb\x7f\xf0\x9c3\xc0|vm\xe6\xb373\xc0\x82\x1fO\xf8\x1d\x015\xc0\xb6\x12\x1a\xc7\xc1G3\xc0t\x0c\x9dM\xff\xc35\xc0\x1b\x9d\xd9\xeb`(4\xc0!c\xd22\x83e4\xc0\xbc`#\x1e\xfcM3\xc0\xcf|\x03\x1cG}6\xc0\xb9\x03(\xb7\x8ac6\xc0\xe6\xaf\xf84\x13\xa44\xc0zE\xa1R[\xb84\xc0\xed\x16[\xcd\x1e\x1f3\xc0\'z\xca1!\x0c8\xc0\x95g37`H3\xc0`\xc7!\xecwz6\xc0\x1e\xd6\x0b\xcd\xb4\x134\xc0\x06\xf1\x9a\x1d\xcf65\xc0\r\xf3lM344\xc0\x95L\x7f+T\xe6,\xc0\x06\xa0\xb3L@\x043\xc0p\x87\xab\xf0\xf5\xe80\xc0\xce+\x8d\xf6\x8a\xec4\xc0\xa6\x0b\x86y\x9b\xa33\xc0\xa9Z\x82U\xfdR2\xc0?\x11:\xce\xc6\xcb3\xc0Y\x00\x9cQ\xfd\xb96\xc0\x8e\xd3\x91\xbc\xef\xa03\xc0\x9eP\xc4B\xde\xe58\xc0\xc1\x9c\x7fV\'\x074\xc0\x8d\x84\xad\xa5\xba\xf26\xc0\xe1\xbc\x87TiZ6\xc0f\xb1\x1e\x9e\x96\xe44\xc0zU\xde\x99OY5\xc0\x0f\xab\xee\xe9\xf5\xea0\xc0\x89l\x08\x1b\xe0\xc66\xc0\x1d\xbd\x04vX\n3\xc0-\xb3\xf3 \xb734\xc0\xe2DL\x12\xd0H5\xc0 q\xbefd\xe92\xc0\x95QJ\x9a\x11\xeb6\xc0\xba\x02\x04S\xd0\t3\xc0\x9f(>a\x1f\xcc2\xc0\xa0-8W\x8cg6\xc0\xdc\x99\xed\xfd/\x065\xc0\xe5\xf7*\x89\xef62\xc0YoU4\xc5\xb77\xc0\x85\x8az\x17T\x157\xc0eN*\x0c\xaaz2\xc0<\x8e1\xdes54\xc0\x14\x0b\x81\x80$21\xc0\xf7\xca\xd8\xd11V5\xc0Z\xb3#\x10\x06X5\xc0\xd9\x88\xbd\xe0\x96x/\xc0\xb7\x95\xf1\xa9\'\x7f6\xc0O\xb1\xd2\x1f]\xbf2\xc0h\x9f\x9a\x93\xe4\xf24\xc0\x92\x16\x15\xf5V\xed3\xc0\x0b\xdc\xbdM\x88\x055\xc0e\x8b?\xf9\x90\n5\xc0I\x03b\\\xcb\x1a6\xc0\xc1\xb52\xdd\xa8,2\xc0\x83I\x165u\x002\xc0C6\x12\x19w\xa16\xc0T\xe7f\x1a{\xd33\xc0\xe1\xce\x0c\xa3\xa7\xbc5\xc0\x8e9\x07:\x0e\x068\xc0o\x05\x82\xf9\xcf\xae3\xc0\xcay[\xe1\x98\xfe1\xc0K\x99,P~\xfe1\xc0\xd3O}{5$2\xc0\x1e\xc4\xf9]\xe2\xaa6\xc0\x96C\xfe\x93\xf5\xe44\xc0\x9c\xbcz\x01\xbb=4\xc0\xf4F\xb1\x11\xcc\xee4\xc0/\t\x9c\xd8\xec\xcf2\xc0\xb5\xa7\xb5\x1c\xa4\xf02\xc0d\xc9\xa7\x99\xc2\x844\xc00\xe3xr\x1c\xc37\xc0\xb3\x1d*\xd2\xad\x0e1\xc0V\xce\xca\x80\xa3A7\xc0z\xe5c\xad\xb1r6\xc0\x04+\xe3\x84N\xda4\xc0\xc9w\xdcD?\x922\xc0\x8d7o\xaf\xf3\xf52\xc0L\x81c\x8e\x03\x034\xc0T\xa6\xf7\x83\x83$3\xc0M\xee#\xddJ\xa43\xc0:\x8b4\x16\xa7N4\xc0S_\xfc\x95jO5\xc0\xbb\xed\x0f\x88\xe335\xc0vJ\xde\\\xd3T4\xc0\x91\xec\xf8\xb02\x0e6\xc0\xf5\xdf\x8bR\x83k5\xc0\xfbo&\xce\x9bA2\xc0gu#n\xd5?3\xc0\x08b\xf8{\x87\x9f8\xc0\xf8\x8c\xfe3\xd5\xdd4\xc0/\x8e\xfe\x00{\xf67\xc0\xadq\x89\xe0>\xa23\xc0\xf0\xd0\xaeM^s3\xc0)\xc2\xb6~\xe3\x926\xc0\x06E*3\xb0u5\xc0\xae\x91\x8a\x93\x84\xca7\xc0f\x01\xb6\xc1X76\xc0\x9e \x99J\x0b\r7\xc0\xfda"\xcb\xde\xb66\xc05b\x13\xf4`\xab4\xc0\x95\xdaBy/\x874\xc0\x84h<$\xb0\xb58\xc0\x92\x9c\x18\x9f\x0f\'3\xc0\x12\xbe>\x8b\x9c\xea1\xc0\xe9\xe8;\x0f[ 4\xc0s\x1b\xf93)\xc46\xc0\xb3IH\xc4p_4\xc0K\x1f\xcb\x1d~B4\xc0\xabw\x80d<e7\xc0N`.\xf4\xb0\xf32\xc0m\xcb\x1b\xf2e\xc54\xc0\xf8\xaa\x99*`\xc12\xc0\xe3\xa0\x84\xe8\xd8\xf14\xc0\xa3\xf6\x91\xb2\x0f\x134\xc0\x8c\xbb5\xfa\xec\xdb7\xc0\xc2\x87\x94\x00v-7\xc0\xdds!w5\xa14\xc0\xf9\x84\xb38\x01o5\xc0;\xd3\x02\x96\xde\xc64\xc0\'=\xdfF\xde\x194\xc0\xb4\x1b\x96\x10\x81\x9c4\xc0\x04\x0b91\xca\x997\xc0\xa3\xd6w\xc7\x95c4\xc0\xd1e\xbaKK*8\xc0\x90\xee\xce\xda\xa7\x1e7\xc0\xf2\xbd\xe0\xa6m95\xc0\x85\xf4J\x96R\x135\xc0\x19\xca\x9cLz\xd93\xc0||\xffIt\xd94\xc03"W\xa7M\x907\xc0\xcek\xad\x7fR\xb64\xc0\xfb\x81\t\xe18\x194\xc0{\xaa\xc3W\x16P3\xc0\r\xe0\xb2.+[7\xc0\x1aI\x10]\x9fC6\xc0\xc6(x@r\x085\xc0H\x1c\xc1R\xbfI5\xc0v\x17FBd\xa85\xc08\xf6a\xa3\xc3%5\xc0YV\xf3\xf3\xf2>7\xc0\xfd\x87\xa8/\xa2E6\xc0Kl4\x9c\xf8"5\xc0t\xbf\x1cd\xe7l-\xc0\x0f\xf6$?\x15|4\xc0\xdb=Z2\x86\xa13\xc0\xbc\xf8\x1a\x05X&9\xc06u\xc2\xaa)U3\xc0\\\xa9\xcdX\xa9\xe33\xc0\xde\x91xD\x14\x004\xc0\xca\xca\x05\xbcQ/3\xc0\xa9\xb2\x82G\xedB8\xc0\xf7g;\x97\xe8\xb67\xc0\xd3L\xc4`\xae\xb74\xc0Z\xe6\x0f*\x94n6\xc0p\xf8XD\x8b\x066\xc0)&\xd7n\x82\xaa3\xc0m\xfc-\xc3\x0e\x103\xc0\x8a=\x904\xab\xdc4\xc0\xa2\x16I\xb1i\xdc6\xc0%a.[b}4\xc0P1\xd8YK\xdb3\xc0v/\x8dW)\xaf4\xc0\x9c\x8d\x85\xff\x11\x189\xc0\x03\t\xb6\x9f\x8d\xd83\xc0I9\xb0"z51\xc0W\xf1/\xf2(&4\xc0\xb32\x1a\xc0\xf7)3\xc0\x96Z\xf4\x99\xffq3\xc00\xa9\xcd\x1e\xe9+4\xc0\xadA!\xe6\xb8\x113\xc0\xda\x88:H\x80\xd94\xc0A\xddl\n\xdd\x912\xc0\xc6-E\xfa\x8dz3\xc0$r\xef/\xe6>3\xc0\xda\x80\xc5v#W5\xc0\x87\x06\xf5s\x8b\xc04\xc0\xa2m\x8e\x8d\x96y8\xc0\xfb\x95\xc4\xa6r%:\xc0@J1ZE\xa84\xc0\xfe\xdc\xa9T\xb1\xb56\xc0_\x13LS\x9e\x7f6\xc0\xf7\xd8\xc1\xeb\x11\xef4\xc0R\x0f#\xf1\xd5\'7\xc0\xd6q\xe0\xcez\xbe6\xc0d\x8abD\x9d\x9c4\xc0\x03\x87\x95x`I6\xc0\xf0\xafz\x0e\xf3\xf71\xc0\xfa\x87Kx\xe0\x90.\xc0#\xb8:\xdcTn5\xc0I}\x91\xc7\xda\xf72\xc0\xe4&\x14\xc7\xad\x998\xc0\xff]\x1c\xd10\xc32\xc0\x04\x92\xa4\x9f\xe6\xeb3\xc0]\x05\xe8\x19p\x0c2\xc0\x88\xf3z$\x8eP2\xc0\x082\xd9\x1ar 4\xc0\xbd\xd7\xc8\x9d\xb8\x1c7\xc0\xb6\xdeA\x01\n\x1c2\xc0\xe0I<Y6\x8f4\xc0\x17n]#\x9b\xbe7\xc0\x13\x9dp!\xab\xe31\xc0M\x88\x12\xbe\xd4\xd36\xc0/gN\x9c\xaa\x127\xc0\xb9\x1e\xd7\x80\x8ew5\xc0\xcd\x02\xc7\xb2\xeb\xed3\xc0=0\xe8\xcd\xb0}3\xc0\x9b\xbe\xcb\xa8\xbad3\xc0IH|1\xf9N7\xc0D\xe4]{\xb4\xf33\xc0\xec\xa0e\x90\x90\x918\xc0\x96\xf88\xc1r\xfb5\xc0ai\xc6|\xf0f5\xc0R\xfd\x99\xbf\xfa*7\xc0\x8e.\x7f\xd1\xce\xa59\xc0\x17i\xb2C\x02O8\xc0\xc0\t8\x97"\xff1\xc0\x863hS\xd3\x916\xc0\x89\x94#\x8apM6\xc0\xe3\xbe\xfb\x91\xea\xf67\xc0\xfbL\xfb\xfcu|8\xc0\xec\xd4\\i\xce\xbb7\xc0\x0f\xd7\xaa\xa4\xba\xec3\xc0E*\x15R\xf6\x913\xc0O\x12O\xbe[\x8c6\xc0\x0fr&\xc7\x9f\x9a3\xc0t\xef\xce\x01f\xbe2\xc0\x93\x8e9@\'\xed6\xc0\x05L$\x0b#N5\xc0\xe5![\xde\xe5\x976\xc0\xbe\x03\xb4\xc4\xe6\xde4\xc0\x06\xeb\xc9\x97\xae\xf16\xc0\xf8\x8a\xadC5\x0f5\xc0c\xdf\x04_\x04\xdb7\xc0\xcaW\xe3\xb15\xf13\xc0\xe5\x05Z\xa87\x7f8\xc0\x99g[c\xf3]4\xc0\x1e-\xe7\x15\xaf04\xc0\x85\x98@\x0e\x8c16\xc0\xe4\xc1W\xe9\x0f\xe13\xc0n\xe7C?\xca\x074\xc0\xd6\xfe\x93\x85\xc2\xf97\xc0\xe8\xc4\xf4LZ\x95.\xc0nA\xea_\xf1\x019\xc0G"\x87|\xee\xd83\xc07l)\x99`\xfe6\xc0\xdb[\xc6\t\xb5R7\xc0\xa8\x88\xd9&\x1f\xcb6\xc0\t\xad\xf6\xd2K\x9a8\xc0\xa8>\xa6\xd6\xf764\xc0J\x9a\x8f\x18/84\xc0\xbc&\xcf\xa3\x9b\x9f5\xc0d\xbbYJPp6\xc0]=C\xca\xb9\x063\xc0\x13=\x1d r\\3\xc0g\x15YCe=7\xc0IT`\x89\xa213\xc0`\xfb,\xe2\xc3\xad/\xc09\xec\xa6O\xa3\xd10\xc09\xc1\x10\xb1\xc6\xae4\xc0\x95\xc8VB\x8045\xc0\x95V\xcel\xd0\x1e8\xc0\xdd\xcbz\x0bZ\x0c2\xc0\xa0\xb6:`\x95\x118\xc0\xc9\x90\xd9pI\xdf7\xc0\xea6X\x9d\xf3\t5\xc0R%=\x98\x12D7\xc0\x85\x87\xb4~>\xc96\xc0\xc9\x12\x0bJ\xc5\x052\xc0\xee\xf1\x12\xfe\xfb\x16/\xc0~\xdc\xfbu\x1f\\0\xc0a`{I)\xc34\xc0}A1\x98\xe9\xd57\xc0\r\xb0\xb0v3\xd43\xc0\x97l\x9a\xc0\xd770\xc0Z\xf8\xcc\x96\xa1\xb67\xc0\x8b\x9d\x7fq\xd9P2\xc0t\x9c\x08\x96\x98\xb46\xc0\x9d\xa8F\xffB\x883\xc0\nV\xe4\xdfA\x03/\xc06D\t\n\xd3\x158\xc0\n\xb1R\x8b\xa8\xbe7\xc0\xd1r\xde\x06\x1a\xe92\xc0t\xb5\xde\xfb\x98]6\xc0v;\xdd\xf5p\x0c8\xc0\xae\xe3m(i\x878\xc0\xb2\xfcF3\xe4h-\xc0\xfb\xe2f\xa2O\x105\xc0F\xa7h|\xf7M8\xc0\xd2\x17_\x8de\xa66\xc0TXeP\x17\xb1.\xc0T\xf4D\xd3%\xd45\xc0ZqDZ\x96\xd28\xc0UIQ\xfb\x16\xe15\xc0\xda\x08W\xaeY\xce3\xc0\x15\xeax\xffb<3\xc0\x14\xa0\xa86\x86u1\xc0P\xfc\x9f\xd2R\xd86\xc0iv.~\x01\xfc0\xc0\xe5\x16um\x93A6\xc0\x85J\xba\x8e\xafC7\xc0t\x8f\xf8zu\xa77\xc0\xdd)\xf9s:\xcd7\xc0\xab<\x8b\xc2\xdc\xf8/\xc0\xa4\x95\x06\xd8\x89\xb67\xc0"\x0b\xfcH\x96\xb97\xc0\x97Y\xea\x82\x04\xe04\xc0\xd0\xfd\xfb\xa6\\X3\xc0o=\xfb\xd77i3\xc0\xdb\xce\x8c\x00\x9b\xee7\xc0<\xd4\x87a\xfa\xea5\xc0\xe8\x9a\x1ba.\xa67\xc0n1\xdeP\x15^3\xc0O};\xdb\xcc\xe37\xc0\xedm%\xa0\xf2v3\xc0\x0c\x8b\x0b\x91\xdf\xf44\xc0\xfe\x914fl\x9b8\xc0\xf1Z)\xd6\xa875\xc0|\xb6i+\xac\x893\xc08P\xb2\x06\xec\xdd7\xc0>\x94\xf5\x85X\x038\xc0\x8bT\xefY\xee\xd24\xc0\xb4K\xa9jW;3\xc0\x9d$\xd7\n\xf8\x803\xc0x9B\xd3\xf6F3\xc0\xceB\xcf\x8a\xe6\xfa5\xc0\x04.z\xe8*#5\xc0Z\xb6\xfa\xd8\xff%5\xc0i.>|\x87\xde7\xc0\x11\x97\x8c\xe8\xcc\xaf7\xc02\xbe\xb0\x9a\xf7\xa97\xc0\xd4qAF\xcd\xfb5\xc0\xf5\x85\xdd\xd8{\x165\xc0\xe9\xb3\xeb\x8e\x07\xe36\xc0VV\xf2\xdb\xc3a0\xc0\xc5\x89\xd8.\xcb55\xc0\xe1+q(\xd7\xcc2\xc0\xb4\t\xfe\x0bX\xe05\xc0M\x04g\x96Q\x006\xc0;\x88\xaa\xf7\xd318\xc03\xe3\xb2\xacz\xe57\xc0\xdb\x97YU\xd1z3\xc0\xce\x1a~\xcc=\xa27\xc0\xad,|\x0c\xb1\xfa7\xc0\xab\xf5\'xP\xdf7\xc0N+y\xbc\xcb\t8\xc0\xa2\xd7\xff\xd8\xf8\xf74\xc0\xa7\x9e8\xbd\xff\xca3\xc0\xff(\xb6xG\xb97\xc0\xd3~1~X\x0f-\xc0\x91ys\xe1J\x8a1\xc0\xaa\x0f\x90inn3\xc0C\x7f\xf3j\x95\xf04\xc0\xd2qa\xda\xed\xe97\xc0\xc2\xe9v\xdf(\xf93\xc0\xbfS>\xe8F\x046\xc0|\xda\\\x05\xb3d3\xc0\xc9\xd9]\xf6\xb9\xfd7\xc0\rX\xfd\x02\xb8\x9a6\xc0\xd7\xe6fa\r\xce7\xc0x\x06\xb1)\x07\xd57\xc0\x9a\xb3`\xdd\x1e\x058\xc0\x0b\xf5\xe7K\xd0\xf27\xc0\xeb\x14Y@ru4\xc0"k\xc2\xc4\xe5\xff7\xc0\xf3\xfd.\xa7N\x06-\xc0\xab\xab\xbe\xe0D\xe04\xc0\xc0\xd6\xc26\x98\xd34\xc0\xe8\x85\xcb\x99\xdag5\xc0#t\x14N\x11,9\xc0\xe35\xc1\xf4\x80\xdc6\xc0\xfa\xc1\xf0#i\x1a5\xc0\xc3\xab1x\x82\xd86\xc0\x94\x8db\x17\x16\x138\xc0\'\x95V\xfe\x1d\x1a8\xc0U\x17\xcaNA(4\xc0Y\tk\x7f\xb7\xfd7\xc0J\xc8\xb4\x87\'\xa92\xc0\xa1\xce\xd9@\xed_3\xc0\xff\xcc\x18^\x15\xf57\xc0\xcf\r\x1f\x96\x99\xe81\xc0\xc2\x83\xa7\xbeH+8\xc0\xca.\x98\xa2P\x956\xc0\xc9\xf7\x92PAL3\xc0%4Pu\n\xe07\xc0j\x9a\x93\x1eCP8\xc0:\xfd\x9c\xb2\xcc 8\xc0r\x8c\xb6!\xe4\x0b4\xc05w\x1a\x84\xa4u6\xc0\xbb\xd1\xf6\xd6}i6\xc0\xf9;\xc7\x8e9z4\xc0\x94\x13\x02\x9e\x06\xa21\xc0\x9dO\x1a\x86\xa3`8\xc0\xae7\xa2\xddZ\xfc7\xc0\xec\x88\xe3Y\x17\xd65\xc0k%I\x1f\x07b8\xc0\x16\x0c\x1a\xbd/N3\xc0\xf8\x97\xeb*g\x8a5\xc0\x85\x95_\x88\x9d\xd26\xc0\xa8\xd7\xc2\xed=h8\xc0\x08iU\xd5\n\xd53\xc0\xc7n\xc6\xd7\x97O3\xc0\xcf\x16\xd0\xa4\x1a\x906\xc0\xa71\x84\xcd\x02\xa4.\xc0\x8c\xc8\xcd\xad\x8d\xe5,\xc0\x9a)[B\xaf+5\xc0\xdb\x90\xd3\xcaf_5\xc0\xf4\x9b0\xc3\x81\xde5\xc0\x8c\xb7s\xf3\xa6V8\xc03p\x06)\x00\xf23\xc0\x0b\x13[\xae\xcfb8\xc0\xf7>\xc0\xb1\xecT8\xc0\xae\xebZ\x9f\xe423\xc0z\xe4R!\xef\x058\xc0\xe4\xe0A\xe9U@/\xc0\xa4\x87\xa5M\xbe\x916\xc0\x91\xbc\xef\x82 \xa01\xc0\xda\xd1\xf3\xe4\x07k3\xc0\xc7\xd8U\xbamU8\xc0\xbc[$\xa9="7\xc0\xae?(\x15V\xdd5\xc0VT\xa7.BD6\xc0h\x05\x91\xe8\x01\x925\xc0\rf\xaf|1]4\xc0y&\x97\x96\x04\xb88\xc0\xb9\xd8\x16NE\xe46\xc0K\x95\x93}\xbb\x1d-\xc03\x8eTO:+4\xc0*&qWs\xd54\xc0\xc3H\xe4c\xb8\xae2\xc0\xb5\xc4\xef\xd4\x1fk6\xc0 \xc76\xb9c\x196\xc0\xb0\x9c\xdb\xca\xe5k7\xc0\x07N<\xd4?54\xc0\x87@\xac\xad\xb6\xc56\xc0\xac\x85w\x8cK\x9f5\xc0\x9cHI\xa9\x86\xfa5\xc0G\xfe\x8d\xde\xe6/2\xc0q\x97u\xed\xb4\xf75\xc0\x91\xcc\x9d\\RI4\xc0\xf0e\x82\x83\xf7N5\xc0\x933!\x00\x9f/8\xc03\xedcG\xbd\xaf9\xc0m\xee\xecY\xa9s7\xc0W\xcd\xa3\xcc\xf4`6\xc0_-\\\x17\x07v3\xc0\xe2)\xb2\x05fY4\xc0\xe7\xab\xddGm,4\xc0\x85\xffJ\xba\xd418\xc0m\x7f\x1d#\x03\xee4\xc0\xe7/4\xd6\xaf\xa16\xc0\xe8\x9a\x0c\xba(38\xc0\xa0`\x1a\x0b\xbe\xb53\xc0\xd0\x18\xfb\xb3\xc7\xd41\xc0\x92.]#0B8\xc0\x12;1s\xed\xdc7\xc0\x10}]\xe1lP6\xc0i\xf2\xa1\xe9ZR4\xc0\x1a6\xdc\xaeS=8\xc0\xfed\xa5\x95` 5\xc0\x89VDh<s5\xc07H\xf2\x19\nl5\xc0\x02\x9b\xedr\xa3&5\xc0\xda#+O\xa0\xb43\xc0\xe0\xce\xfeP\x04\xd71\xc0\x85\xd3\x11W{\xed6\xc0\xbf\xb4E\x9b@R0\xc0\xe1{W}G\xac4\xc0l\xd4\xdd\x937\x038\xc0\x1f\xd9eEc\xe96\xc0\x9f\xdc\xd7\xd6\x8c\xf53\xc0\xa1\xd9O\xcc%58\xc0\\*\x9a\x12\xa3W6\xc0\xc4["\x9a\x00M4\xc0\xa0\xe5\\!_\xd06\xc0\xf8\xfa\x1cSj\xc21\xc0\x8d\xf1`\x932"8\xc0\xe3*\x17\xca(z3\xc0\x10^5S~27\xc0 VA)\xfb\x837\xc0\xb4\x04\xdd=c\xfc1\xc0\xa2V}k\xf1\x8c7\xc0\xd9V:\xa8\xb3t5\xc0*\x12-\xfb\xbb\x1d5\xc0x\x04\xde\xeaz\x8c6\xc0\xe7*b\x98\x86\xeb6\xc0A\xcd\x9f\x99\xf1U4\xc0\xa6\xa1\xa7\xd8\xe2V6\xc0K(7\xdd\xd5\xe04\xc0Q7!XI\xbd3\xc0\xcbBs\x14\xcd?3\xc0\xe3\xb5\x1d\xe0\x84\x008\xc0\x9d\xe2oH\x06\xb23\xc0\xb0\xfa{\x83\xa3\xa76\xc0\x11\xbc\x03\xbcs\xe42\xc0\xf3\xe2\x93\x85\xa7\xc02\xc0]\x85:\x99\x8az6\xc0)\x94\x1eV\x0b@6\xc0\xce\xcd\x01\xe0Kx8\xc0E[\x15\x1c]K4\xc0\xe7-NM~A5\xc0o\x08y\x9f\xfc\xf97\xc0\x15\xe5~\xa7\xe0S4\xc0\xee\xe3\x8fG\xa582\xc0HH\x08\x8b$)/\xc0Axh\x16\xeeU7\xc0\xf0\xec\xef\x83\xef_4\xc0E\x9a\xf0\\gX4\xc0\xb5%]F\x9d\xf27\xc0/\xabQl.\xa71\xc0\x87\x1c$\x1d\xcd\xd84\xc0\x08\x90d\xa2\xc7\xfa7\xc0<@\x04\x1e&P3\xc0]\xad\xdf"\x7fL8\xc0h\xd4V9NR5\xc0\xb3Vp\xf0\xe5\xc63\xc0\x1e\x04_/wV2\xc0\xb3\xf3x\xa9\x05\xef7\xc0f7\t\x89\x10\xe57\xc0\xb0\x9f\xd2\xf8\xcb&9\xc0\xd1\x98p\x01<\x064\xc0\xe5\xb72\xbf-\xd04\xc0\xd6sy5\xfcS6\xc0\x87\x96\xe7{\xcd\xef2\xc0\xa4\x96\x13\xf06-5\xc0\xd8\xdb\xea\x01\x8c=2\xc0\xb4K\xd8\x97S\xec7\xc0\x98\x1fL\xdcT\xc23\xc0\x1d^\x8d\x91\x85\xee3\xc0\xa8m\xf3B\\\x038\xc0\x19\xb8\x1b\xc4\xcbD7\xc0\xd8,\x12\xd8636\xc0x7q\xe9/"6\xc0^\xf3\x07\x86\xcb\xa60\xc0^\xb8\xed\x12Q\xb05\xc0\x07\x97\xedy\xc0\xa81\xc0\xa9\x0c\x02\x03\xee?7\xc0\xbf\x99sWNE4\xc0\x11&\xd3\xcf\xc2O8\xc0\x05C\x89\xea]\x9a4\xc0\xcd\x958x\x1f\x1e9\xc0V\x93sZ\xeb03\xc0\x14QM\xd3\xbc\xe67\xc0l\xd7a#\xca\xf77\xc0:\xfa0\x85_\x979\xc0\x13\xf7\xbb\xae\x94\xdf6\xc0\x9c\x9f\xf6\xa3\xf1o4\xc0"\xb4\x05\xf7;>7\xc0\x05>\xe8\x1a\n\xe47\xc0\xbbF\\\xd6p\x896\xc0\xe7"\xc6\x97\x19H5\xc0\x91_\xc4\x007\xec7\xc0e\xcc@rDo8\xc0Q%\x1ad\xac\x156\xc0M\xf9\t\x85!,6\xc0\xcc9!\xaa\xe5\xb25\xc0^C\xb0[C\xdd6\xc0=\xa8\x02\x0eV\xd91\xc0\xe8\x06\xa8&\xc0\xb14\xc0&\x98\x8eG6\xb34\xc0h5\xaa\xcc\n\xcd6\xc0\x18\x8au2}?5\xc0#\xa6G\x03\xe973\xc0\x1f\xa2\xe9v\x0b%6\xc0\x05E\x15\xb6\x16\x965\xc0.\xff\xc1\x1bX\x893\xc0m\x8381O\xbc3\xc0^I\x99\xbb\xf2\xfe3\xc0\x9f\\rbAD5\xc0\xbb\xde\xa1\xe1\xd4M3\xc0To\xa7\t\xaf\xdf4\xc0\x8al?\xe4\xce\xf36\xc0\xe0|\xe8lg\xa83\xc0\x8dz$r*\x166\xc0?\x80\x8a\xba+\x1f5\xc0\xf7\x0c\xdd\x0b\xe3\xf55\xc0}\xe7\xd4\xe6R+5\xc0\xdb\xbbC\xcd\xcd74\xc0^\x19R\xadj\xe94\xc0E\xcd\x95\xaf\x88\x197\xc0\xcb\x1f\xcf\xfd\xcf\xcb8\xc0i\x01`\x1d\xd1K3\xc0\xdez\xe6\xf0\xef%6\xc0y\x93s\x04\xec\xb25\xc0\xac\xce\xbe]\xa1\x903\xc0\xfa\x9b\xc1\xbb\xba\xdc6\xc09\x1f;-PE3\xc0N\xf4:#\x0b\x8e3\xc0\xa0[e\xe0\xdfM1\xc0\xf3jq\xcb\x0eJ8\xc0\n.\xc4\xdb\xbd\xef8\xc0\xd2a\x9a\x05>\x1f7\xc0\xaeA&B5\xee5\xc0zYN\r\xd1\x0b6\xc0\x06a\x8aoB\xe74\xc0\xaa\x1f\xbb5\x80\'4\xc0_\x9fH9\xaaH9\xc0t\xdd\xe6\xdc\x9cf1\xc0\xac\x92\xee\x86\x8d~4\xc0\x940\x11\xa7$\x84.\xc0R\x0e?\x18\xd6\x106\xc0\xc2\xbd\xe2!h\x1d6\xc0d\x14\x16\xfcJ-5\xc0J\x002\x97\xc0\x156\xc0j\xb5@\xef\x0e\xfb6\xc0\x83u\x84\xae\xe9\x1e6\xc0\x04z\x88\x11~\x155\xc0[k0\xc3\xdb\x195\xc0\xc6\xa4(\xbfW-6\xc0U\xdb\xe9\x845\x1f4\xc0\xfc\xdc0\x1e\xde\xd36\xc0\xb6\x8a\xe2o\x06\x087\xc0\x11\x03\xf4 \x80y8\xc0\xc3z"\x07\x84\xcf3\xc0\x05\xd2=2\x10k3\xc0.N\xdc\xd6c;4\xc0\xd6\rn\xbe\xb4\xa86\xc0\n\xcc\x86)\x91V1\xc0\x99\x03\r\xb54a3\xc0\x10I2\x96\x82\x0c6\xc0\x00\xd7\x1a<9\x0c6\xc0wJ\x05\'\x83"6\xc0\xdf\x7f\xa1V\x13z4\xc0n\x8cE\xa4\xa3\x894\xc0\x16\x17\xec\x9e\xff\x933\xc0H\xd8\x07A\x8a\xb26\xc0\x9e_\x9cP\x1e\xde4\xc0\xa4\x16\xb9n\xc6\xb17\xc0\x01K\xd7y\x8c\x154\xc0P\xc3\xd0\x1a\'\xd66\xc0\xc6\xf4s\x16\xa4H1\xc07\x8e\xcc\xde\x94/1\xc0\nE\x8f\xf7\xb9=4\xc0\xfe\xf00\x18#\xce6\xc0}i!\xbd\xfef3\xc0\xe2\xe6pP\x86@4\xc0\xd5+g\x053\x953\xc0\xc0\x18\xd0\x02\n\xbb4\xc0\xd3\xd5\xefiv\x144\xc0q\'\xe3\x13\n\xc33\xc0\xb6N\xd07\xe8\x95,\xc07\x84\xe7\xe4K^3\xc0\xd5S\x14$j\x055\xc0TM\xca.\xed\xae9\xc0\xdb\x1f\xa8\xa8\xa2\xcb8\xc0\x0f\x9e\xca\xa2\xd0}8\xc0h\xcd_\xe0@\x8d4\xc0\x014\x9b\xde\x81t3\xc0\xf7Wj\xdb3\x807\xc0\xb4\x04\xf3J]\x0b4\xc0\xc8T\xb30AP5\xc0$=\xc1\xb9\xe654\xc0\xc4\xcf\xfe\xcbN\xe33\xc0\x0c#\xb2/$\xe85\xc0\x0b\xc8J%\xa0\xab4\xc0=N\xf8\xbaah3\xc0\x9f[\xe2\x904\xb44\xc0\x97\x1a `3\xc76\xc0#\x0c\xe1-\x07\xe36\xc08\x07- \n\x1c4\xc0\xd3;\x98\x96\xf5\xfb3\xc0:e\x9b\x83\xfd\xd93\xc0\xbc\x0eS\xfe/\xc73\xc0\x88\x18RF\x14\x9b9\xc0|\xf5\xa3\x06\x8e>3\xc0j\x03\x8c\xfd\xf8f5\xc0f\xf8\xf5q\xdd45\xc0\x86\xe2\x0e\xc6Bp3\xc0\xdd\xef\x1c<\xfb\x957\xc0\xa7L\xf8N\xc7\xa54\xc0\xabm\xc9\x86\xfc\xf83\xc0\x90\xf1R{\xf3\xf14\xc0\t>\xf4\x9c}\n4\xc0x\xabI\xc6\xc8\xd93\xc0\xc3\x9c~\x10\xe7\xc57\xc0\xaa\xf7\x97\xf9\xb1\t7\xc0\xdb?\x06-\xc9U4\xc0\xf9<\xe6\x7f\xfbU5\xc0\xd5\xe2\xd9\xd5\xad\x154\xc0\x89\x8e\x8a\x82R\xb86\xc0{B\x9d\xa1r\x0b5\xc0\xdeD\x0e2W\xe36\xc0\xec/\xc3\xcb\x9fW4\xc03sv\x90\xa5\xd25\xc0\r\x96\x8fS\n\xb96\xc0k\xdd\x8f\xd0\xb7\x037\xc0\xe2?\x00\xcb\x02\xd24\xc0\x13|&/\xf3s6\xc0\xf4\xd1I@\xa0A4\xc0D\x19\x03\x9a\xe7\xb06\xc0\xee\x10R\x8b_\xa77\xc0\r\x848\xda\x01\xf03\xc0\xea:\xe6i\x07\x808\xc0\xe4\xf1\xd6xo\xa35\xc0\xe5\xca5\x85\xfc84\xc0\xbf\xc5\x9e,<\xa93\xc0\x9b8b\xd8x\xe94\xc0\xe2\x1d\x12W\x00\xd16\xc0\x17{d$\x03\xa07\xc0KTd\xc5\xc3\xaf3\xc0\xc7\xe5\xa0\xce}\xe13\xc0\x02\x1b9\x9f\x99#1\xc0\xcb+\xae\x01;\x974\xc0W\xb4\xe4\x16\xc8\xad3\xc0\x1fu\xcc\x01\xa3\x976\xc0\r\xbb\x1a\x81\\R8\xc0\xd6\xe1g\x03\xb6|6\xc0\xe7$e\x8d\x92>4\xc0i\xcd\x99\t\xd4\xea7\xc0W\xd4Z\xd1x\x996\xc0\x1d>]\xc9\xecn4\xc0V\x01\x18\x84?C4\xc0\x92\x94\n=\x91\x8e4\xc0\xaf\r\xbc\x03\xee)9\xc0\x12\xcbch\xda\x186\xc0\x18\x7f\xa9[\x82\xde5\xc0\xc3C\xac\xceV\xa07\xc0\xac\xb6\xb6\x06\xdc\x8e3\xc0\xcb\xc7&\xe8\xaf>4\xc0\xed\xa5m\x00\x8fS7\xc0n\x93\xa9\x974\x9b6\xc0~\x93;\x9a\xc4\xfb6\xc0+\xaf\xa8\x7f\x92\x1d9\xc0\xe3\xae\x12\xa1\x0b;7\xc0\xcci|\xd8v<4\xc0)\xf8\x99#\xf6p3\xc0\xb3hB0\x03\xa87\xc05\xcc)\xc5\xc3\xfc3\xc0\x93\xc9\x90\xbcL\x041\xc0\xde\xd9\xbbR\xfb\x074\xc0\xf1\xbd\xa8\x17m\x0f4\xc0\xde3\xa7\x89!F4\xc0\xebl\x8b\xa3t\x816\xc0\xd1\xeb\xdb\xe2n\xbc5\xc0\xbd\x81}\xa8\x8e-3\xc0\xac^\x8e\xfc6\xd21\xc0U_\x15\xa3\xc8\xe55\xc0\x80\x8f7o\xa8\x9d7\xc0\xce\xccx}BR4\xc0@\xc6\xbb4\xa8\xa57\xc0\xea\xdb5h\xb9)9\xc0\x0b\x1d\xef+\xb4\x886\xc0\xff\xb3\xd5!\x15U4\xc0{\x08\xf8\x92\xb8\x879\xc0\x19\xd1\xe39\xb3\xde5\xc0[u\xf2\xcf\xfe\x947\xc0\x8a\x7f\x86\x97\x87\x155\xc0]N\x91b7g4\xc0\xb1\x1a\xa1\xbc\x18l7\xc0\x8f\xec\xc9\xf5a^7\xc0\x89\xfa\xf5\x87\xf7\xd65\xc0>\xfc\xcco\xe8F3\xc0\x0c=D\x829f4\xc0\x03\x8b3=\xbax7\xc0\xd3\x14\x8dJM\xce5\xc0\xda\xedD\xd5\xedw4\xc0\x06\x1aa\xb2\xf8\xe68\xc0j\xaf\xb1m\xc4\xa38\xc0T\xdd\xf7\xc5\xd2\xfc3\xc0mJX\xe9\xf170\xc0z\xec\x9e\xaf0\xe06\xc0\xa6\xed\xe6\x83\xd0\xb85\xc03\x839\xdf\xd7\x164\xc0_\x88\x1e\xe8\x08\x063\xc0\xba\x02\xa9\xef\x1e:4\xc0\xd8\xbf\xa6\x87\x1e\x134\xc0\x96\x1eU\xf3jC7\xc0w\xceE6\x8e\x168\xc0\xf6~l\xe9\xc3@4\xc0\x18\xd4\x15\x96%\x075\xc0@\x9e\xf8\xb4\xe8M5\xc0\xa5\xa6\x9d\xf3c\xed5\xc0\x8d\x8dgM\xa9G5\xc0<pf=\xe7\xb26\xc0e\xaep\x9f\xc1H7\xc0<\xa3\x0b\xe9c\x125\xc0\xe0d\x93b\x1c]4\xc0\xab\t\xb4#A\xfc7\xc0\xdf\xb3d\x93\xa3\x028\xc0}\xff\xe6\x113\x8e3\xc0\xb6+\xd9\x82\x8f\x923\xc09\n\x8b\x02\xc4\x0f6\xc0\x06q\xc3)\xab\xfb7\xc0\xf7v\x06\xcb\xc4\xed7\xc0\xf5\x86nI\x03\x086\xc0\xd3}\xc9\xc2\xa6\xe26\xc0h\xf2\x0bWBg7\xc0\x15\xf0k\xc3\xf3@3\xc0\xfe\xb4Od\xa4]4\xc0m\x9d$N\x1dm4\xc0\x89\x04\xf3\x8d:\x026\xc03\xf6\xb2\x94\xbdK5\xc0\x10.\x88z\xe4\xf1/\xc0\x89\t|\xc7\xf9\x9a7\xc0u\x12\xb3\xc8\xee\xe80\xc0{\x1c\xa1W\x08\xfe7\xc0}Y&\xe9n\xb61\xc0\xc9!P\xd1\xdeH3\xc0>\xb7oz|\x976\xc0\xe2\n\x1fZ\x19\x8e6\xc0n\x0f\xcf\x97\xedT3\xc0Y\xadn"\xfd\x977\xc0R_;)F\xa17\xc0\xe4\x14\xdc\x8c\xc7`5\xc0\xcd\xc7\x82\xf9\x10\x8b7\xc0{\x17b\xf4/\x065\xc0\x9a\xbc\xcf\xdb\xc554\xc0R"R\xbe\xa9\x103\xc0\xaa\x11\xe9/h\xba5\xc0f\xcd!\x1dL\x9c7\xc0\xa5\xad\xca\xf1\x9dr5\xc0I\xf9\xa53Rw7\xc0\x84>\x82\xec\xc0>8\xc0\x07r\xa3b\xc0W3\xc0\xe2\xbe5\x8dz\xa74\xc0WS\xc1\x8dPg7\xc0W\xba\xc5\xfb\xdcj3\xc0\xdb@\x0b\xb8Jg7\xc0\x0fV\xf1,\xc5\xf67\xc0\xe5Q9\xba?\x953\xc0G\x91\xbb\xb4\xa1b7\xc0\xaf^\xeb\xef3q5\xc0\x17\xe0\x9c#*=4\xc0\x9f\xea7\x155\xec5\xc0\xfd\x81\xb2%_\xbe8\xc0\xb7\xeeD\xd7\xe3\x9a5\xc0f\xb5\xd1\xea-*3\xc0\xba\x87\x04\x18;a3\xc0LWd\x81\x0f\xd41\xc0\xe5\xdf\x1a\xa8\\\xda4\xc0\xf9;\xee%\x9a\x7f5\xc0^\x8dB%\xc4[7\xc0\xd2\x15\x936\x99\xc81\xc0LC>X/\xf35\xc0\xf1V\x96\x0et\xd95\xc0\xb2\xd6\xc8dn\x8a7\xc0\xde\xd5\x96s!\xa66\xc0#nn\xd9\xe7S7\xc0jk\xdc\x07\x9b\xda1\xc0vfgZ5\xc48\xc0$Lr\xe0\xb0\xd25\xc0\x06\x0b\tGLV7\xc0\xa1\x95i\x89\xbc17\xc0\xa8\x87\x82\xf6434\xc08\x0bq\xa9Y\x0e3\xc07?\xca\xe0,\xdf4\xc0<\x12\xa2]\xe8\xb81\xc0\xcd\x81\xec:S\xa75\xc0\x83\x935\xd5\x86\xe61\xc0\xa38\x90\x80^\xbe8\xc0rhU\x18\x88\x027\xc0aZ\xd2\xcb\x90\xec8\xc0\xf2a\xc8\x90\xc9U5\xc0-\xe6\xa4@1i3\xc0\xec\x1a3\x0e\xa5\x196\xc0\xbc&,\xa9\x92\x1a9\xc0f\xe4\xe83\xdd\xe41\xc0\xec\xed\xe0\x9dKA4\xc0.\x89.\x9e\xea\xe55\xc0\xb3\xd0\xe5\x12*\xa45\xc0\x8dq5<\xb4\xc51\xc0G\x85u4XS5\xc0\xe7\xc2\xdb\x1d\xac\xfe2\xc0\x02>F\xfd\x96\'3\xc0\x81\xceq\xaat\xab3\xc0\xccy\t\x7f\xfd\xc91\xc0_\x1a\xd0]E\x809\xc0\x8a\xb6\xb5[l\xf46\xc0\x87\xd8\x07\xce\x83\x9e/\xc0\xaa\xa7\xc2\x9ba=4\xc0\x04\xe8\x0f\t\x86\x865\xc0\xa9\xf7\xeb~\x03\xb85\xc0\xe5\xb3\x04B\x1eU3\xc0\xf2A%WS\x117\xc0+\xb1Fu\xd1\xa39\xc0)\x14\x07\xb8F\xda2\xc0I\xfa\xcd\xab\xc5\xb38\xc0^\xfb\xb0\x06\xa9d4\xc0\x0b\x9f\x11\xde[\xbd1\xc0c\xeeoU\xcf03\xc0z\x04dN\x13Q3\xc0\x8e\xe4\xf5\xdf?34\xc0Ef\x1e\xc1Z\xca5\xc0{\xfd1\x08d\'7\xc0\xe5\x174\xe1\x03:7\xc0\rq\x1c)lb3\xc0\xc7\xfdH\x0c\x92\xb53\xc09\x83\t\xd3=[5\xc0,\x17\x02\x1eV\x134\xc0\xd7(\x90D\xca\x1b3\xc0\xcf\x1c\x1f]\xdcL3\xc0r\xab\x08\xafk\x9f/\xc0I _\x0b\xd1\xd13\xc0\x8a\x80\xb4o\x16\xc34\xc0%<\xf5\xb6\xec;3\xc0h\x19D\r\x91\xb43\xc0\xf1\xdb\xc3\xd4;\xbd3\xc0\xb9[\x9b\x08\x15\xe71\xc0\xb5D\xba?#23\xc0\xc1_K\xa89\xfe2\xc0V$;\x7f\x85\xb80\xc0o\x10\t\xb7\xd2,3\xc0\x95\x7f^\x1a\x9e\xc13\xc0?(\x96}\x13\xb08\xc0Bs)\xf8\xeat3\xc0\x19V"\xe5oI3\xc0\xb2\x93o\xaa\xa9F4\xc0I\x8a\xb9\xa2K\x924\xc0\xdc\xb1d9\xcfG3\xc0\xf44\xb1\xc0\xe6?5\xc0\x17\x84+A\xa5R3\xc0Wr\x104\x00\xeb1\xc0\x07\xee\x13\x1a \x989\xc0\xe5\x9a\xfa\xef^I9\xc0cSc\xbb\xd4\xfa1\xc0\'\xb4U<\xfb\x1a3\xc0e\x0b\x0cP&u3\xc0\x81\x1c>\xc8\xf5\x9b3\xc0\x8aY\xd6?\xbb27\xc0\xa9L\xed\x1ds\\3\xc0\x7f\xecw\x17\xeeg3\xc0\xdf_9!\x07\x817\xc0$\nc\xd5&W4\xc0\xe5\x1b+]6B3\xc0\x87n\x86&\xf9T3\xc0\x00\xa5\xd6\xa7\xe4\xbe,\xc0\ry\xcb\x00\x9b03\xc0\xaaQ@\xfbyL3\xc0\xee\xdd\x1c\x01\xf5\xc95\xc0:\x07V\x87~25\xc0\xf5w\xf8\x95\x95\x8e7\xc0:\x8eJb4\xf7/\xc04\x8a\xfa\xc3\x14q3\xc0\xb5\xd8\xc6\x08\xf9\xb60\xc0\x8c\xb7m3\xfc\xaa0\xc0D\xf5x\xc1\x08\x012\xc0\xf5\xb0\xd61\x81X3\xc0\xe3\xbe\x8dO,u5\xc0\xa4\xff_\xef\xa6\xd6,\xc0\xd9\xa6\xcc\xd4A\xcb4\xc0x\x04%\x8f\xd3\x824\xc0C\xab\xf0 \xc7\n2\xc0H8\xf5\xbb>\xd14\xc0O\xe4gm\xad\x8f/\xc0k\xadT\x16\xc3\x045\xc0\xc7\x12O\x7f{w3\xc0\xf4\t\x14\x9f\xf4L4\xc0\x0c\x85\x8d1"s4\xc0(\xb7\xb5\xfa_D3\xc0\xfbW|V\xaf\xe27\xc0\x93~\x8f7l\xbf8\xc0\xf8$\x08*}D9\xc0JR\tB_\x8e9\xc0\xe9>\x81zk<4\xc0.\x15\xbc\xc2\xb5T7\xc0\xb9[\r6\xaf\x1d5\xc0MZR9$W5\xc0s\xea\xd6\xd5\xe3\x8d5\xc0)\xbef\x13\xe364\xc0A\x89R\x84\x0e\xf00\xc0[\x8f50\x1ed5\xc0\x10\xa2g \x02r4\xc0\x95\xe1\xbcU\xe5(5\xc0\xea\xea\x15?&\xf52\xc0s<\x94\x16\xde\t0\xc0\x98w\xb4:\xc9S/\xc0i\xc3*_r\x9b4\xc0X\x12J#Z\xac8\xc0\xfb\xc0\xc2\xa9\xf4\xa87\xc0\x89\xaf\x18cMT4\xc0$\xca\xdc\x03 =3\xc0\xb6\x80\xe3\x8f\x04\x7f/\xc0\x15\xd2\xdaS\xc4/7\xc0SD\x84\x0edX5\xc0\xec7\xd7\xc9\x0e%3\xc0M\x9b\x81\tM\xeb4\xc0\x99\xf5\x0c\x91\x8e\x0b4\xc0\xfa\x7f>Z/i9\xc0\x10;\xcf\xc6o\x157\xc0\x160K\xbe\xbfT1\xc0\x0b\xcb6^\xe9\xcb2\xc0\xbbP\x99M)84\xc0\xa1\x18\xcc\xb4\xff\x009\xc0\x96\xd4\x9bH\xee\xa64\xc0\x15e\xb0\x8c\x84\x1d3\xc0\xef\x14\'\xb1/\xed2\xc0\xa72)a\xe1B5\xc0\x7f(\x9e\x92\x8d\x9f8\xc0\xb2\x1e9us!4\xc0\xa8\xfci\x8b1!5\xc0\xaf\xcbU\xfd\x88\xf73\xc0S\x8b9\x1a>[1\xc0\x80@\xa2V\xa4\xeb4\xc0\xf5\x15\xfc\xb3\xdc]5\xc0\x81\xcco\xfeD\x80,\xc0\xfan\x15F\x18\xf97\xc0\x08\x10\xe7K\xa7\xf22\xc0\xd9\x10e\xef\x9f\x141\xc0\xd71\x16\xd8\x9d\xef3\xc0Z\xec\x8dL\xd4&3\xc0\xe1\x16\xf5\xe4\x05\x934\xc0\xab\x00\xd9pr(5\xc07\xdc\x0b\xb8\xf9I1\xc0\xef\x00\xfb\xbarf/\xc0\xb6\xcd$|\xca\xe34\xc0\x18\xd6\x1f\xe1\xf1e5\xc0\x04=\xdd\xa4H\xfe8\xc0\x0bo\x98\xa6ys3\xc0r\xb3\x8aw\xe4\xbb4\xc0\x15IW\x00\x83\x032\xc0!:M\x7f\xa2?1\xc0\xa8\x10\r\xfe4]4\xc0[\xc6\xadq\x02\xa03\xc0\x04\xc9\x00\x9bI\x1f4\xc0\xd8a@\xde\xea\xe03\xc0&\xe4}q\tf5\xc0\x1c\x92\xcb\xba)d5\xc0\xc1\x9e&\x80_\xf33\xc0\xda\x91G5\x13\xa83\xc0\xfb\xa6\xd5\xb3\x9c\x185\xc0\'*\xb9\xc4Z\xf64\xc0/\x8eE\x025\x0f9\xc0A\x9clp\xdem4\xc0\xe5\x11Z\xb0\x1b\x894\xc0E\x16\xf6#\x84q4\xc0~\xfdW\x0e+\x893\xc0&\xa6\xd3\xb5\xb9\xe33\xc0\x82X\xad*y+3\xc0p\xf6|\xc0\x8b/3\xc0\x0b_\xf7\xbb\x14\x1c5\xc0t\x8f\xca*0J5\xc0\xd3C$\xa0b\'5\xc0\xe9\xf4\xd4\xb0Y\x8a3\xc0;\xb2\xe2\x8d/\xb15\xc0\x1dm\x9a-\xfa\x114\xc0@q@\xe7\xac\xe14\xc0@O#\'\x8b\xff4\xc0ap\xba\x82\x01S4\xc0\xb2\xc5\xd2\xc7vR2\xc0\x80\xf0\xf0\xbf?\x171\xc0~\x87\x00\x1dy#4\xc0\x0c\xce\x81<]A6\xc0u4X\x14\x9dd4\xc0\x06r1\x17\xdfE9\xc0\x15\x91\xd9\x82\xb2Q2\xc0\x94n\xd1\xa18\x8d8\xc0\xa30\x85+$\x7f4\xc0v\xc3\xfe\xea\xc3n5\xc0\xa5\xf8=\xdc\x10w7\xc0Es\xc3a\'\x9e3\xc0Zg\xd3\xfe\x9ct9\xc0\x9d{\xd3\x9e\xd2\xed4\xc0D\xa0.\xed{\x1c5\xc0\x00\x88\xb7,N\x849\xc0`7$\xbb\xa8\xf63\xc0\x97"D\xc7\xca\x105\xc0\xf6\xed\xday\xb4\xd1/\xc0\x17C~\xd3\xb6U4\xc0\xc5\xa2\x01\xb4\xb7\xc45\xc0\xd53ne\'\x1a4\xc0$\xbf\xfbm\xab\xf13\xc0G\xacD\x0e\xe2\x123\xc08\xb3\x06\rX\x0c5\xc0\x91R\xf0\xc3\xc8E8\xc0\xaf\x16\xe4\xe4\xbcO4\xc0\xdaE\x91\x8a\x83_6\xc0\xae*\x8e\xa6\x8b\'4\xc0H\x96\xcc\xa8U*3\xc0a\xdf\xa0\xc2\xc0#5\xc0y\x9e\xdd\x96ca4\xc0w\xf9\xdcf\x95\xd60\xc0\xad\xcb\x01~jU5\xc0-u>\xc7\x14\xfe4\xc0\xb9\xa4\xe4-\xac"3\xc0J\xc6\x0e>\x00\x024\xc0<\xab+\xf6\xec\x956\xc05\x7f\xe5\x1a\xeb\xf98\xc0$d\xf1\x81\xd6#5\xc0\x80\xe0\xc5\xf7\xfb\x075\xc0{\xec\xba9\xad\xf41\xc0\x1a\xf5\xb1\x98r\xc2,\xc0\xbc,\xc2B."4\xc0\x84\xde)|]\'5\xc0\xfda\xbd\x8an\x857\xc04![\xa3a\xf91\xc0\x82\\\x06\xc2N\x194\xc0\x9av\x7f\xc8\xf8?5\xc0\\$\xa9\x86\x8f\xf52\xc0\x18\x8e{\x8e\xbf\xc65\xc0\x1d[Z\xd0J\x136\xc0\x9e\x15\xf9\x9b\xa4\xe8/\xc01[\x8dK\xbaz6\xc0\x02\x90\xd7\xbc\xfa65\xc0\xa4\x0b\xb7\x98\xd9$6\xc0\xf8\x86\x14\x8b|\x053\xc0\x01**x\x0f\xf67\xc0\t\x9fq\xd2\x1d\xe04\xc0[\xa7"\x1b\xab\xea0\xc0^\xa4j\xceK\x859\xc0c\xc8Y\xc0>\xfe2\xc0\x1f\\7\x92\x17E5\xc0\xe0\xe1\x1c]Q^4\xc0<\x06\xd2s(\xeb4\xc0\xd9p\x8b\xb9\xe3#5\xc0(A^\xder*5\xc0\xbe\x8f\xd0.],6\xc0$\x1cD\xb6\xf2\x896\xc0e\'\x88\x98\xaf\x053\xc0\x99}\xee#\x17<5\xc0\x04\xbd\xcc\xfb\xe3Q4\xc0\x94\x13\t\x90\x83H8\xc0A\xdau\xe8\x10\x055\xc0\xe6\xba\x85\x0e\x96\\8\xc0\\K\xbb\xbdj\xeb2\xc0p\x96\x8e1\xca\x193\xc0\xab\xb6\x1a\xa8\x16\x075\xc0\x15\xd1i~6\xcf4\xc0\x93\x0f\x1c{\xb6\x1d3\xc0.\xbd\x85\x9c\x02c4\xc0{W\xaf?\x06\n3\xc0 PS\xab<!3\xc0\x03wW/\x9fn3\xc0\xf8;\x8e\x15MG3\xc0\xfeV\xa3\xa4\x92&3\xc0=\xf3\\\xcc<\xbb4\xc0\xdf\t0\xf5I\xfa4\xc0i\xbf\x10L9\xcf4\xc0\x06\xb2\xe3\x1d\x86\x0b3\xc0w=\xbf\xc1\xe4\x9a5\xc0\xb28L\xce,\x1e5\xc0(\x82\xe2\xab\xf2b4\xc0\x15\xe4\xb1\\\x8d\x084\xc0\xc05Tw\xc5\x982\xc0\xe2\x0f4+x\x103\xc0\xc6i\x16o\x82\x073\xc0\x1f\xed8\x7f7"5\xc0\xde\x156`?\xca4\xc0\xc4\xc8NRk\xc86\xc0\xee\xda\xabeN\xb65\xc0Q\xc3\xb8\xd8/\x075\xc03zK$\x0e\xdd5\xc0y\x86Q\x0f>\xad5\xc0\xd8\x82I\xf80\xf24\xc00\xae\x8f_E#5\xc0\xc8#\xe4\xae4\x015\xc0_\x11\xf4\x16\xf5Y4\xc0\x951\xee\xb4\xa7\x1c3\xc0M\xfe\xb2\x14\xea64\xc0\xf0:b\xb1\xb7\xcc7\xc0\x8a\xa1vO0n5\xc0\x1cV)W\x94\x0c5\xc0\xea\xd3\xa9\xa7\x00R4\xc0\xb3\xe1\xc4f\xb7\xc00\xc0\xda3\x8b\x12G\xdb2\xc0W\xcf\x1cE\xb5\x1a5\xc0\x1d\xcbn\xd6\x93\xf44\xc0\xe0\x13\xe9n\xe4;5\xc0[\xdd3$\x89u3\xc0T\xc4p\x14\x81\xe37\xc0}\xe4\x97\x0cG#5\xc0\xbe\xad\x9c\x9f-.5\xc0\xdd\xd4\x14_3\xfe6\xc0w\xcd\xc6\x88WT5\xc0:\xfe2d>\x885\xc0\xea\xd1v\x07(\x805\xc0gA\xde\x89\x7f-5\xc0_\xcdg\x1a\xa3Z4\xc0\xeb\xd4(\xabf\x984\xc0\xb3X\xa2\xda\x08\xee4\xc0\x8ar\xaf(\xcc\xca7\xc0\xab\xdd\xd5P\x9c\xb64\xc0/M\xb9u\xf795\xc0E.\xc9y\x86:3\xc0\xee\'"\x14\x8b\x0e5\xc0&D\x88\xe1\xbd\xe64\xc0\xa5\xf2\x94K["3\xc0P\xef\xbc\xfd\xfc.3\xc0B\x14\x95\xf0\xea\x0f9\xc0J\xa5\xd0 \xa865\xc0\xb0\x0b\x1e-\xe2+3\xc0\xd6\xc3\x19\xdc\x0bW4\xc0rn#\xdd\xd2C5\xc0\xee.\xc5\x86\xecQ3\xc0L\'hf\x85q4\xc0x|\x87^\xedh4\xc0\xa5\x93\xebk\xc7~3\xc0\xf5(\x053\x19-3\xc0^D\xe0\x0cj13\xc0V\xf8)v\xfc=5\xc0r%\xeb\xf9\xa5\xd07\xc0\x83\x11\x19L\x03\xd94\xc0U\xaf\xbc?\x89e4\xc0\xd4\xc9\x1bu\xea"3\xc0\xcb"R\xbd\xeb\xa5/\xc0P\xb5\xf7e\xfai4\xc0\x8b\x18\xed\xc2\\\xeb4\xc0W\xee:6\xf053\xc0\xec\x1a\xc6\xbb{N3\xc0IE\x9b6\xae@0\xc0\xe2^\\;Y\xb48\xc0\n*NZ\xf0\x174\xc0\xd2\x92\xb6\xa9\x01\xe94\xc0\xd3\xc7\xd1\x89\x1f]6\xc0\x8b\xc2\x10\x85\xdcC3\xc0\xee\x88n\xdb\x16C5\xc0\x90}\xba\x15#*7\xc0}g\x82\xb5DJ3\xc0,n\'\xe8\xfd\x887\xc0\x17\xe7!H\xf5\xd33\xc0\x16\xf0\x88r)\xda2\xc0\xa1\xd8ZZw53\xc0\xb8\xbe\xeb\xce\xbf\xb93\xc03iE]i\xe30\xc0\x8b\x91\xb3j[\x827\xc0\xf6\xbaGE\xe0\x135\xc0\x8b\xba\xcdNb\x9d8\xc0\x9a\xf5\xc5mPI5\xc0\x89\xc5EF\x19\x085\xc0Y\x06\x9d\xe8d\x074\xc0\xd5\x0e`\x08\xc1\xd96\xc0#\xf0\xc3b\\E3\xc0~\x12\x8e\xc5\x83\\5\xc0\x9e-O\xb1\x07\xa33\xc0v7\x9d\x96\x7f\xe04\xc0\x07\xdb\xa0J\xa9#5\xc0\xf0\xce\xa0\xa3lM4\xc0\xbf\x93L\xa1$d5\xc0|\xe1k\xfa\xd3\xec6\xc0\x11I1\xf8\'-5\xc0{\xfc\xca\xee\x90\xcf7\xc0\xef3}$D\xf36\xc05\xa4INr\xeb4\xc0\x1d\xd5\x12uI\xc24\xc0\x80\x95\xc8r\x9c\xa94\xc0>r\xeeHul9\xc0\x8c+\xe9\x03Gn4\xc0ehh\x9aN\\4\xc0!d\x1f\x8d\xd9[0\xc0\xcfo\xdfl\xbc\xcf3\xc0r%3\xd1@T8\xc0\xdf\xb5\x84\xbc@\xf32\xc0f\xdf\xd9\xa1IZ4\xc0\xa4\xd9-<\xfb)0\xc0Y\x8e\x8b\x9c\\Z2\xc0\x9b/\x85\x02640\xc0\x8a\xbdz\xc90Z2\xc0\x90)\xce<J{3\xc0?\xe6\xcf)\x17T6\xc0\t{\x8f\x17\xdc\xe22\xc0/z\xaa\xablp3\xc0Axk\x9a\xbf\xf13\xc0\x97\x15 \xf3\xbc\xf14\xc0\xd2\x9d\x96\xed \x7f3\xc0\x8c-\xf2\r!\x014\xc0Om\xe9N*\xab2\xc0\x9b\xd2\x07\xf8\xc7>3\xc0%\x92\xcd\x8c\x10&7\xc0c\xb4\x0b\xf5\xb9f3\xc0\x0c9l\x1bO<3\xc0\xd5P\xf2A\xb9F9\xc0\xf2c\xff\xb7\x95\xa0/\xc0Q#\x0f$\xfa\xfd4\xc0,\xf8\x08\x00\xab\xe04\xc0v\xee\xef\x1a\x02\x083\xc0\xd1\x87\x91\x01\xc0~3\xc0\xf7r{\xeeG\xd26\xc0\xd4\xefO|h\x183\xc0\x02:\xe3.\xdds3\xc0\xaf\xdb\xa6\xd8\xb9N3\xc0\r\xd7\xfd\x04\x91\xaf9\xc0\x8b\xbe\xfd\'\xde\xef2\xc0<O\xd8\xb8)s4\xc0\x01Y\x85U)\x9b8\xc0\xedu\x926\xd695\xc0\xac\xccvy\xf1>5\xc0C\xe4\x99\xbe\r\xec5\xc0\x84\x12\xffT+\xb02\xc0o^\'\xa3\x7f\xbb8\xc0\x0c\x89\x0c\x88yW3\xc0Yy\xb4\x161\x834\xc0\xb4\xba\xef\x1a\x1fo4\xc0\x996\xa6=o\x995\xc0I\xea\xa1\xf6q\x1c6\xc0%Q\xecg\xec\xa72\xc0\x9ay\x7f\xa3\xcaE5\xc0^\x05T\xa9\x94F6\xc0\x10\t\'\x07\x0265\xc06\x86\x96\xa2\'\r3\xc0\xc7\x1b`\xfa\xf5O6\xc0\x11=\xea\xa7)76\xc0\xdaX"\xac0\xb08\xc0\xbbW\x83\xca!w4\xc0\xcc\x95LT-\xa96\xc07\\G\xe7n\xc33\xc0\xa5C\x89\x15\xba\x976\xc0\x95\x0b@Y\xea\xec7\xc0\xea\xf7\xa4\xff&45\xc0\xc5\x1b\xef\xcb\x8a!3\xc0\x18\xa3\xe7d\x05i9\xc0@\xc0\xd9\x99<\x175\xc0\xe3\xe0\x15\x1f!E6\xc0K\xb7\xc3\x90]\xfd4\xc0U\xa7\x94<\xfc\x8d5\xc0\xc3\xb3W\x9d\x18\xde3\xc0\x17\xb8d\xbd!n3\xc0\xb0\xd5:X\xdf\xbf3\xc0\xd0++\xc5\xd4\xf94\xc0\x065b\x0c{\x023\xc0V\xb4?\x11\x1b\xe64\xc0\xa26l\xb2K19\xc0\xdbm_;\xfb23\xc0\\h\n\x8ffJ3\xc0\xf56I\xae\xd3b9\xc0\xf1\xb3\xd4\xf9\x83\xee7\xc0\xdd\xba\xc4\xc2cJ8\xc0\x873\x94o\xec\xfa5\xc0\xfan\xa8\tx.3\xc06\x1eQ\x8e\xf8\x875\xc0a#\xf5#\x9f\x8e9\xc0\xab\xf3\xef\xccp\'2\xc0:FJ\xb1V\xa56\xc0\x93h\xaf\x19n\x944\xc0}}\xaf\xa7\x1a\x106\xc0\xe75f/$\xd44\xc0\xd4\xd3\x86\xc7T\xa24\xc0\xe2\x1f\xddL3\xfd5\xc0vT\xa3\xb5\x16\xda4\xc0\x98\xbb\xc7[\xaaV6\xc0\xe7.x\x7f\x14\x034\xc0?\x9f\xfd\x18\xfc\xd04\xc0\xe1kN\x03\x12?3\xc0*\nWi\xa6)3\xc0\x7f\xbaI7z\x1b4\xc0\rM\xa7r\xeb\xe2/\xc0"-R\x9e3&4\xc0\x8e\xa3?\xba\x0b\xc19\xc0\x9d\x96\xea\xd0\xaa]3\xc0\xc5s\x19u\xe3\x84/\xc0*\xb3\x9c\xc1\xd6\x123\xc0\x00N\xaa\xa7\\\x817\xc0\x03\xb8@@\xe7\xa34\xc0\xe9\xb2\xc3^v\x195\xc0oc\xbb\x071\x9e4\xc0\xe5)*9\x04\x036\xc0E2W\x0c\xdcF3\xc0\x88\x90\x1c|\x1dM5\xc0\x1e\xcfw\x7f\xd8\xe38\xc0\x8cy_\x0c\x99\xdf6\xc0y\xc1xS\x00\xe13\xc0\xa7\x05=\x13\x1c\x169\xc0\xe6C+\x99\x98C5\xc0lU\xab30(4\xc0Y\xa0u\xc2\xe0\xdc3\xc0\xe4\xbc\x9a\xa7\x85\xe22\xc0/\xd8\x17\xc8\x8a\xf05\xc0G\xff\x9a1\x10\x9a3\xc0\xacS\xfa\x99\xb4\x037\xc0\xbaA\xf5\xeeV\xd74\xc0\x00\xe2\xb0\x9b\x19~4\xc0\xbe*q\x8a>\x976\xc0E*<\\VI3\xc0\xc7t\x89\x89 ^3\xc0mM7\xca\x14\x826\xc0\xf5\xe5\xdf\xf3 \x972\xc0u%\x99k\xa8\xf73\xc0#\x8d\x860\xa0\xb11\xc0#5\xee\xdevc3\xc0\x9a(,\x05\xcb\x813\xc0\xa5\xdeWi\xce:3\xc0\x99<\x04\xf1\xd8Z5\xc0O~\xa4h\x83"4\xc0\xed\x16\xbf\x0bt\r9\xc0\x0b\xabKM\xcch3\xc0\xd5\'\xe3+\x02E5\xc0\x99iv\x19\xf8\x8f2\xc0\x03P&^x%7\xc0V\xae\xaa\x1b\xc5\x083\xc0whw\xec9\n4\xc0Y\x06\xec\xf0\xf9\xed0\xc0\xf5\x82\xcd\xa67\xf42\xc0\xb6\xb5\x8csm\xea5\xc09\x7f0\xb2J\x0f4\xc0\x98\x1e\xe8i+\\7\xc0\xbeQE\xef_S6\xc0\x0c8\x9a\xd3\x8c=5\xc0\x18\xec\xa2\xa9\xad{/\xc06{\xfc\xa7x\xd22\xc030B\xe8\xa8|4\xc0\xe2\xff$Y\x96\xe95\xc0\x8a`\xbe|\x05D3\xc0`n\xcb\xacDc6\xc0f\x83O{-T5\xc0\xb6\xa8\xe9A\xd1\xb3/\xc0\xee!J\xdfN\x1f4\xc0Bt0\x8b\xd8\xfb1\xc0\x02`E\xc8\xd7\xb64\xc0\xd1\x08?\x9b\x01\x1e3\xc0R\xc5\xd5\xab\x87v3\xc0\x1b\xd1\xeeQ\x07\xff2\xc0\xab\x116L@y5\xc0|\x8f\xaf\x9ea\x9b4\xc0H\xca&Qq~5\xc0\xd7\xcb)\xfeYI6\xc0\xa8\xe2\x82\x87\x84\xc22\xc0\x8a\xf2j-\xd9\x898\xc0\xbbU\x81/)L0\xc0Uy\xf0\xc2\x0c\xb94\xc0^\x18\xa5\xb4ea3\xc0\xdc\\\xf0\x16\xc5~5\xc0\x1d\xd9u\xaa\xc0:5\xc05+u\xc8\x8cI9\xc01\xc0R\xcb\xea\xe23\xc0K\x86\xe1-\x14\xa94\xc0\xc2aI\xce\xd4\x978\xc0\xaf\x14\xc1\xe4\xa1<3\xc0\x99\x9f)\xf1"\xce4\xc0\x19\xe8F\x15`\x164\xc0\x83\xb8\x9c\xcbA\xe84\xc0\x16D{\x92\x03:7\xc0\xd4\xd2n\x99\xaf,5\xc0\x80\x8a\x82nB.6\xc0\x97\xd6T h\xf83\xc04X\x133\x8e-2\xc0\x15\x0b$0\xed\x064\xc0\x8f\x8a#\xde\x9a\xcd3\xc0`&IV\x05\xaf5\xc0e+y1\x16\xa74\xc0\xf60"H$\xec3\xc0\xf6\xbb{\x01\xdbS/\xc0\xcb\xc5\x93\x89\xfa\xf31\xc0=\xd9\xd1h\xf4\xbc4\xc0-\xd4}\xd5\t\xe34\xc0\xf99-\\\xc6\x034\xc0\xdf\xcb\xb4\xc8\x9a\xdb4\xc0\xda\xa9\xb5G\xe4\x154\xc0\x0ev@\xd1\xb6]4\xc0\tI~\xda\x80N6\xc0\rx\x8f5\xcfd4\xc0 \x1f7%\x9aV4\xc0\xac\xea\x05\x1et\xc74\xc0\xf1\xcc\x8b\x11\x0c15\xc0\x15\xc2f\x8a}P8\xc04\xa7$\x17\xd2\xbb4\xc0\x8c\x8f\xaey\xffp4\xc0?y\\\x13\xd5\xce4\xc0\xf5\xefF~,\xe75\xc0s\xb0Q\x9aj\xb64\xc0\x94X\x91?\x15\xc14\xc0$\x00/~\xc1a4\xc0\xcb"h\xd2w\xff4\xc0\xa7^a\xe1\xd6\xe34\xc0\xad\x99{<b\xc74\xc0)u\xfe\xe6\x0e\xd44\xc0P!\xed\xf4 U9\xc0\x91%\xdfO\xe3\xdf4\xc0\xb2\xa68b\xf3\xbb9\xc0-\x8a9\x9a\xea%4\xc0w\x0eC\xc0c\xed4\xc0\x13\x06\xb4\xe3y\x015\xc0x\x93$\x865\xd2/\xc0\xf4{^\xe7\xfd\xef3\xc0\xa9*!\xfbt75\xc0%\xb7\x9a$<~4\xc0\x8e\x99\x94Y\xf8\x035\xc0e1\xbezlk9\xc0LOv-%o3\xc0\x88\xeaI\x8f\xe3\xad9\xc0\xa2\x83P\xfc\xa1\x818\xc0x\xf8\x1b\xcf\xc6v5\xc0u@\xa9\x9cAT6\xc0\x84\xd0\x01\xb8$\x805\xc0"\xbdK\xd0\x04\x864\xc0O\x17\x94\x14\x03\xd64\xc0\xc5R\x0e\xd8$D5\xc0\xd2\x83\xd7\xabJ\xb54\xc0\xc5\xe6h\x18:\xdb4\xc0\xfd-\x8d7FW5\xc0\x94\xad\x86<\xdev5\xc0\xbd\xa3\xeeV\\\xe73\xc0\xce]\n\xb11\x8a4\xc0\x00\xa4\xc2\xbe+K1\xc0\x85\x06\x92\x80+\xfe7\xc0|V\x89\x02Ca5\xc0\xd4\xa9\x18\x19p54\xc0\x87\xbe\xae\x8dq\x0c4\xc0\xd1[\x1ct\xd8\x824\xc0v,\x8c\xd9\x1f\x125\xc0"\x12\x02\xf9\x8e\xeb3\xc0&\xc5\xaeN\x8c\xe24\xc0\xc8\\\xd1\xdd\xfe\x165\xc0\t\xc6\x87\xf2-\x145\xc0\xd9\x10]I\xe8\xf33\xc0\xfc\xe2x?\xcb\xc04\xc0\xad\xf1\x8b\xf4~\x105\xc0\x83fc\xafq\xd34\xc0`\x92z)w\x1a5\xc0\x81\xb6&\x1b\\\xfc/\xc0:AW\xa6\xaa\xa59\xc0E8\x91\xb6\xeb\xe24\xc0^m\x12>\xa0P4\xc0\x8f\xd0\xe69\xeb-6\xc0\xbf\x11\x7fR\x9874\xc0\xbf\xcbE\x7f\xf1\x074\xc0\x12\x9e\x1c\xe0\x95\xf87\xc0\x83\xd7\x93\x14a\xad3\xc0j_da\xb5!5\xc0\r6\xac\xca\x10\x8f8\xc0\x9a\x10\xa0\xf5\x0c]5\xc0\xa3\xae\x89\x04-\x8b4\xc0\xe3\x04\x1eMN76\xc0\xf2\x82\x7f:\x99!9\xc0\xee\x8dm8\xady5\xc0\xec\xc8F\xd13V2\xc0\xf2\xf6\t\xc1\xe5\xcd3\xc0~\xf1\xd4\xbcc\xec3\xc02\xd2\x00,/\x891\xc0\xcbk;\xd3\x08*5\xc0\x84\xa7\xc5\xeb\x14\x825\xc0\x84\xb0\xc4\xea1M5\xc0w\xdd\xcb($\x0f5\xc0\xa4C~\xc4x\xbd4\xc0\xc1,\xd6\xb3\xb1=5\xc0W\x02\xe7\xad\xf1\x075\xc0\x1b\x11\xf5a\x9d\x105\xc0z\xfc\xe9\xeb"t5\xc0\x06\x1f\xeb\xf3X55\xc0\xeb\x18g\xd7\xf0\x032\xc0\\\x11<\xe6\xec\xdf7\xc0\x8c\xb7s\x10\xafz6\xc0\x13\x9f\x9b\xbc\xc7\x961\xc0\x91\xd8\xb1X\xee\xf43\xc0\x1c}\xd8\xda\xb0-4\xc0)7\xc1}f\r7\xc0\x80\xc6Y\x0fK\n3\xc0\x8d\x17;\xbe\x02\xa23\xc0\xf4=\x17\xd0\xc774\xc0j+~pIb2\xc0EY\x7fU\xae\xc27\xc0\t4;\xd2V\\4\xc0\xdf\xc4|\x99\x88m8\xc0\rh\x03\xb3\xd6\r4\xc0\xce{\xed\x81\x9c\xd74\xc0\x05|\xbd\xdc\x0c\xc32\xc0d\x05\x04\xc7\x88\xfd2\xc0\xe9\xe2\xcf\x9b@\x044\xc0M\xf0\xf1\x11\x1f\xbb4\xc0\x1b\x91~_\xa7\xb46\xc0\x89\x03\xabsJ\xcf6\xc0KS\xa9w\x9d\xf03\xc0H&\x07\xe9o\xea5\xc0\xf3\x0e:x\x03\x847\xc0\xf0\xaf\xb0c\xebU5\xc0Zb\x1ca\xfd\xb91\xc0w~\xe4\xcf^U6\xc06\x98\xc60\xbc18\xc0\x90J\xe7\xe8\x19\xed3\xc0\xfd\xda\xfb\x90\x15@8\xc0\xef\xbf\xa7\xf9J\xc01\xc0\xe2i\xee\xfb\xfe\xd55\xc0\x15\xa1\t\x82\xe0\xdc6\xc0n\xd6\xf9U\xbe[6\xc0\xc2\\d\xde\xa0\xf97\xc02\xe5k\x05F\xe04\xc0E\xd8\x0c-\xa6\xcf7\xc0\xed1L\xff.G8\xc0\xdd\x9a\xaa\x1c`\x8b8\xc0\xff\xbd^\x7f\x1a\xfa7\xc0\xf1\x88\xee{m 4\xc0l:\x10J\xf7W4\xc0P\xd6}\x8c\x9b\xb87\xc0v\x94\xbcn\xdb\xf17\xc0\xe1\xe4\xffCr\xe57\xc0\xc8\xb4l\xd0~\x112\xc0j1=\xd5#\x184\xc07\xeb}\xdfC\xf97\xc0\xab\xae\xa9\xe2j\x8e3\xc0=\xa2\xcf\x92\xd4\x068\xc0D\xf4\x99\x94\x10\xe57\xc0<\xc3?\xfb`\x906\xc0\x9c\x90sT\xce28\xc0\xfe\xfa\x9a\xc0\xd7\xce4\xc0\x97\x1d`\x85\x11\xf12\xc0Ju\xcc\xc4\xdb\xee7\xc0sr\xd4\xb5D\x006\xc0\x12\x88\x84CO\x105\xc0w\x12\x0c6S\xde4\xc0M*\x12\r\xa9\x1c5\xc0&!z\x1a\xc5-8\xc0DU\xc9\x11\xee\x894\xc0\xd3\xea=wv06\xc0D!\xe6\xdd\xdf\xd75\xc0\x07\xee\xac\xe0V\x033\xc0N6\x1a\xae\x16=5\xc0A\x9d\x98\x0c\'\xe87\xc0bf\xea\x90\x9b\xb37\xc0[\xae\xc4\x84\xf5\xfb2\xc0l\x18?\x04@/2\xc0Ag\xd4\xbd\xc0\xf67\xc0L\x1e\xd9\xc6\x8804\xc0\xa4\x9e\xbd\xaaC?7\xc0\x10\xdae\x17\x88\xa18\xc0J\xcel@{\x035\xc0\xeb\xb6h<\x8d\xdf4\xc0|W\xc8=!\xe07\xc0\x17\x08\x86\x1c\x96\xf42\xc0\x08H\x99|>\xfa3\xc0~I(\xcd\x02\xd04\xc0L\xee\x97eA\x926\xc0\xdc\xb9l\xdb\x86S2\xc0YT\xd2R\x82\x035\xc0\xae\x1dj\x8d\x8a\xd22\xc0\xd2\x89bN\xe7>7\xc0\xf8\xdcM\xad\x8d\x9b7\xc0\x88GnV\x00\xb34\xc0\x0eSM\xc7\xfdw3\xc0\x06=\x16\x07\x0e\x9b8\xc0\x11\xe9\xe6\x91\xf7_4\xc0\x90\xd3\xce\xda*04\xc0g\xfa\xc9\xc8P22\xc0\x83X\xb4\x8fa\x136\xc0R\x8f\xca\xf1\xaa\xc43\xc0`{I\xc08O1\xc0\t\xbf\xb6*\x97O7\xc0#\'j@v\x9b5\xc04\xec\xb3\xfbn\xcc4\xc0\xbc\xf8\xae\x0e\x17\xba4\xc0d\xd1(\x19\x8b82\xc0Ar\xf4\xd6Yb4\xc0\xfe\x12\x17x\x98\xf84\xc0z\xfdq[\xaf\x063\xc0\xe7-\xdf\r\xa0\xd33\xc0\xe8\xa2\xc3B\x00\xd84\xc0\xbe\xe1X\xaf\x08\x0c2\xc0Y\xea\xee\xb8\x0084\xc0\xcc\x8a\xb4\xc96%5\xc0\tM~\\&\\2\xc0\x1bo)\xddD{4\xc0\xb5\xc2W\xfd\xdb\x025\xc0)rV\xf5\xb2\x136\xc0\x06L\x10\x8a\xf7\xca6\xc0\x10a\xe8\xc1\xee\xf65\xc0\xe1\xbd@\xe9\x80\xb75\xc0\xf8\xf4Gp\xda\xc84\xc0\xdd\xbb\x89FcB3\xc0\x88,r(\xe7Q1\xc0\xf2\xa1\x91\xca\x03T8\xc0\x81\x8a\xdb%$\x886\xc0\xa0:\x112;Q2\xc0%f~(\xfc\x804\xc0=;w\xc0\xb1\xe72\xc0\xed\xa3Rv3\xef4\xc0"\xdc\x99\x8e\xa3-6\xc0>\xa9\xc3\xd3\x0e\xca4\xc0\x156\x05\xadF\x8c3\xc0\xc5e\x14\x0f\xd8\x9e3\xc0\x07\xec13\xd4\x116\xc0G\x12\xe7\x05+#:\xc0\xc1\x91/\x98F\xa45\xc0\xb3\xd9\xb4K\x19H4\xc0\x1f\xf6\xbe\xb9(\xd03\xc0\xf1\xe4\xfeJJV1\xc0-l\xf1\xf5\xc9U8\xc0\x168Vp\x16\x8a4\xc0,\xfdm\xc5\x91N1\xc0u\xc5\xb2\x9b$U4\xc0\\\x85\xd2;[\xb16\xc0\xe5\x0c\xaa\x93\xc9\x909\xc0\x18\xda\xc6\x00\x1be8\xc0j\xfa\xb0,\xe1\xaa,\xc0\xb3\xa4k\x0e\x8af3\xc0 \x9f\x1a*\xee\xaa1\xc01\x1b\x9c\x83\x1a`3\xc0\xe8\x84\xd2\xb7\x9f\x8d6\xc0\x8e|%\rS\x983\xc0g(\x813\x9e\xa66\xc0\xddY\x18\x90\nQ3\xc0\x84)\x9d\x8d\x87\xd82\xc0\xbf^-\xdak\x8f8\xc0\x19\x99aW\xe2\xc46\xc07\xdc\x05cQ\xc23\xc0:\x0cP<qc8\xc0L\x03T\xd5\xedn3\xc0\xe2\xdd\xe5M\xed\x0f9\xc0\xa9s\xdfu\xa4\x947\xc0\x8e\xbe\xef\x04Qw7\xc0\xea\x9f\xa4V\xd8-5\xc0\xe8\x89\xec$\x9d\xc23\xc0\xb0c$\x0b\xa8\xd27\xc0x\xb3\x03\x12\xbb\xa59\xc0\xde.\xde\x9a\xaa\xde8\xc0bV\xec@\xa2\x8d4\xc0^\xaf\xe03\xe3t6\xc00\x9e\x84OY\xb76\xc0\xb7\xce\x18}\xb4\xe91\xc0\xa7\x0b\xd4\xbf\xe7\xef4\xc0\xdc\xff_\xc6\xf7\x1b3\xc0\xb9\x10\xc7\xeay\x9d7\xc0\xed\xae/M\xe5\xd04\xc08\xe9\xb9b\xd2\xeb4\xc0\xbbj\x1f\xa8g\x1e6\xc0\xa6I\x02\xees\xac4\xc0\xdeoV8\xf1\xef3\xc0\x85@\x84I\xc6a8\xc0\xab\xf9\x05\x18\xc5\xdf3\xc06\x94\x86L\x02\xdc1\xc0\xc1\x8a\xde\x17\xfb\x984\xc0\x9c\x18\t\x9a\xbf44\xc0(M\x9bO\xf3\xd06\xc0\xfaW\x9d\xda\x9b\xc02\xc0\x8c\x9aUh\xc6l3\xc0y\xf0<\xf5\x99\x8c2\xc0\xcf\xf1\xdbCt\x957\xc0\x9e\xfb3\xcd\x80\x901\xc0[Q1Z2p4\xc0\xe1\xffT\x8f\xa9\xef4\xc0\xdb6\xa0>\x82\x084\xc0\x16 P\xc9\x10\xfd3\xc0\xc4Y\x07\x11\xf0$3\xc0\xe6\x83\xfa\xa4\xbax3\xc0\xae\x01@>a\x903\xc0#\xd3\xc7\x1d\xd293\xc0#\xfb^\x04\xa5n6\xc0\x82Xt\xf1?\x865\xc0\'\x00\x8e\xdb\x9a\x0e2\xc0u\r\x15\xc6\xb7w4\xc0\xd9\x85\xb7\x92\xf8~5\xc0*4\xd8\xa1\xd1\x0b5\xc0\x85\xa5\xe9&;\xb34\xc0\x95\xf6?\xc4\xb203\xc0\xaa6\x81s\x18V4\xc0\x9b\xd4\x86\x7f\x9d\xf13\xc0\xedN\x94X0\xc96\xc0x\xd2\xd9\xd5_\x826\xc0\x8a.{\xfa\xcd\x974\xc0\x16m\x80\xbc!\x1b4\xc0\x03[\xfd\xac8\x7f-\xc0\xd9\x80\r\x0e\xdf\xda6\xc0\x9a\xe0\xb3\xe6\xf8\xd33\xc0:&{U\xb6`5\xc0\x0b\xfb_FU\xa42\xc0i\r)_\t\xe46\xc0\xe8\xb2\xc6e\xb3\xea3\xc0\x9d*|\xebV\xd63\xc0}e\xe9)J\xc43\xc0\x94\x9fo\xb1\x90H4\xc0\x0b$\x91:\x10\x937\xc0\x08\x92\xc3u\xb2\x807\xc0\xb3}e\x8f\xbc\xcf3\xc0\x89\x18\xd5\x99\xc2Y3\xc0\xfe\xd0\xc7\xf4r53\xc0l\x9e\xf8\xba\x06L-\xc0DA\xc6\x01b\xa54\xc0X\xc8N\x92\xbc\xda3\xc0\xacE\xefTzC7\xc0\x9cEw\x8b\x19\xab4\xc0\x1d\xe9\xa0\xb9\x01\xf73\xc0\x9a\x81\x7f\x13\xed\x8b3\xc0\xfc\x95\x86\xfb\xe2J4\xc0\x0b\xc3\xed\xf16\xc34\xc0\x8e\xe9\xfa\x1b\xb1L5\xc0o]\xfe\x16\x87\xe16\xc0B#y\xc0ND5\xc0\x00\xa2\xfe\x8e\xd1:7\xc0\xda\xf4\xae\x85\xfb\xfc3\xc0\xb8\t\xae\x18s\x997\xc0\x81\xe45k\xa5o3\xc0\xd9\xe0\xc2\xf6\xc0-7\xc0B\xdb\x1e\xf7ud3\xc0\xc4\xe2\x1f\x1e\xb8I3\xc0\x07P\xdfX\'[-\xc0L\'hf\x85q4\xc0\xe2\x94\xd1\xbea\xcc3\xc0-Vx\x00\xdb\xfc$\xc0\x81y#\x18KP5\xc0\x14\xef\xca\xd5\xe1"1\xc0(\x14\x9c%\x02A6\xc0\xfb\x13\xc4\xe6\xa6\x987\xc0\x04\xd1js\x1a\x803\xc0\x9f\x1e\x91\x8cA\x145\xc0Z\xa3V\xbd&\xea7\xc0l\x08\x87\x0fO`5\xc0A\xea\xaf\x80%\x897\xc0\x11D\x03a*`3\xc0\xf8a\xa2i\xbe\xb07\xc0\xdf\xe7M9$37\xc0\xb7\xaf\xf8A\xad\x8b1\xc0\x98K\x87\x9c\xa8\x953\xc0^\x1d\xf9U\xcfA4\xc0\xb0t\xd2\x9a#s6\xc0\xa1j@k\xf4\xd11\xc0\xaeROq4L6\xc0->\xf0/VZ3\xc0\x82+\xbf\xcb\xef\xda1\xc0\x8f\xd6\x10\xc98;7\xc0\x8a\xca\n\x97\xe1V7\xc0u:i\xd0\xb5\x972\xc0\xc3M:\x1aa\x0c3\xc0\xee\x8f\xee\x03\xa4i3\xc0\xa2X\xb4j\xf2\x1e1\xc0\x8c1_\xb0\xbac0\xc0\xff\x84"\xbcu\xa46\xc0\x81\xac\xa8\xa4{\xbe5\xc0\xae\x06q\xe9\xa8T5\xc0\xf7\xe5439\xc10\xc0\x9e\xaf\xe4A\x19\xe96\xc0\n\x1d\x96\x9a\x0e\x037\xc0\x88\xfcx\xc9!S5\xc0\x10N5\x11\xd3\xd27\xc0\xe7 \xcd_jV4\xc0\xe6\xc3\x02mHP0\xc0p\x06\xfe|R?4\xc0\x9d\xf9\x01\xa5t\x0f4\xc0\xad\n\xc8\'\xdd17\xc0Bzv\xd5\x9a\xfd7\xc0\xf3\xd2\x8a|AT3\xc0:\x16\xacP~\x0f7\xc0#\xe0\xe4\xfb\x17k6\xc0"H\xd5\xc0*B6\xc0^ \x83\xb4\xa0\xc27\xc0\x97\x07lb\x8cL4\xc0\tt,H\x81\x877\xc0\xda\xc5\xa1\xf0\xb6L3\xc0P]K\x19\xe2Q3\xc0\xc4=\xcb\xf2\xd2C4\xc0H\x05>\xde\x8f27\xc0!\xc4\xcf\x15@%6\xc0j\x9d\x1b\xe0\xc3(7\xc0\x91\xf5\xb5\xefCS5\xc0z$vU\xc0\r3\xc0\x81\x833\xb4\x96"6\xc0k\x04\xfd\x94\x1d\xb13\xc0a\x10\xc1\n?\x833\xc0\'&@Y\x8e\xb43\xc0\xd2\xcf\xbe\xca\xd0\xa53\xc0H4\xeb\'\xcds3\xc0\xea\xaf\x1c\x1d\xdbP4\xc0$\xd2c;\x96J5\xc0\x90}\xba\x15#*7\xc0\xc7[\xcf\x06kE3\xc0)\x99P`\xe0\xa03\xc0\x0b\xec\xdb\x7f#\xe23\xc0D\t\xf0]A\xf91\xc0\xe8\x18n`\xe6\x1f5\xc0\xd2\x01\x03+\x94\xfa4\xc0\x9b\xce\xf9\xfb\x84\xe64\xc0\x023\x81\x1c\xe3\x9a3\xc0\xd8\xba\xb0]\xdfS3\xc062\x1d}\x9b[3\xc0B.\x1e\x94\\\xae3\xc0\x96\xbc\x14\xdbX$7\xc0TS\xb5\x02\xaf;4\xc0#\x7fo\x878\xc3,\xc0& n\x98\xd2\xfb3\xc0\x89\xcf\xe0u\xa9\n6\xc0\xcb\x11H\x1d\xba@3\xc0\xc6\xaf\x1bb\x05K3\xc0\xcd\xefM\xbf\xab\x9f2\xc0\x0c\xeb\xa9\xe3P\xff1\xc0n\xd0O\xc6;\xb88\xc0H\xf0+9\xc5V3\xc0\x83\x1c\xf7J\x1b\x8a3\xc0\x9e\xaf>\xe1\x16\xc4,\xc0\xdc\x0b:\'\n30\xc0\x86\x96\xd1\xa9$\xf4,\xc0 5]\x99\xcf\t6\xc0\xbebN\x12"p4\xc0e\xfeN\xd73\xe8,\xc0\x17\xade\xae\x9b\r-\xc0\xd1\x99\xe0P\x05\xe75\xc0C\xafP\xe2\xd4\x989\xc0\x8e\x80\xc3\x82\xbd\xfb4\xc0\xa8\xd1"\x9bj\xba,\xc0ab\xcd\x83\xf4\xf50\xc0\x93xV(\xa2\xfa7\xc0\xf2\xab4\xd4\xc9\n6\xc0\x9ep\xea[\x95\xc96\xc0\xf5\xff\xea\xf4a\x9b1\xc0\xb5\x9bc\x0e\xe0\xe97\xc0\xc3\x0e\xc8\xbf)\xdf7\xc0#\xa3\x07\xac\xa9\xeb6\xc0\xcb\x91\xec\x0c1\xd75\xc0\x1d3\xd3\xab\x96\x085\xc0\x94\xc9\xa6\xe9>\xb63\xc0\x8eHN\x04\x8a$7\xc0W\x9a\x10\xe2\x04\xf26\xc0\xa8\x1e\xa3\xbd;35\xc0\xc5\x16\xf7k\xda~4\xc0U\x14\x02\xf1\xef\x055\xc0\xf1E\x81\xa62\'3\xc0\xe4\x04\x87\x1d?Q2\xc0P\xef\x018\xd6\xe06\xc0q\xbe]o\xe2P3\xc0\xb5X`\n\x1d\xa77\xc0c\x1b\x9a\xacm\x062\xc0\xcd6;8D(3\xc0\xaeh\xd5\x83\x97\x957\xc0T5Ch \xaf7\xc0\x0bm%\x7f\xfa!8\xc0Q\xcaJt\xa1\x0e5\xc0\xc9\xaa\xdd\xfb!\x0e0\xc0F\x1c\xfb\x87\xc5s/\xc0\xec,\x03\rLY4\xc0\xbc6\x13\x8c\xeb\x0b5\xc0I]@c\x16\xe06\xc0hE\x18\xd1\xaaF/\xc0]\x87\xcb\xca\xf717\xc0\x969\xcc_\xc3\xe04\xc0\xae\xcb\x81\xb9\xe8\xd18\xc0\xbb\xc3\xa5Z\xa8\xce4\xc03\xa0\xdea\xe0\xa19\xc0\xf5\xac\x7f\x8fz-/\xc0\xa7\xf2jmk"5\xc0\x0c\xf9\xdc\xb6.\x0b4\xc0\xc1\xcd?\xa8\xd5\xe52\xc0\xb9h\x96\x0e\x9b\xfc2\xc0\x7f3\xf4\xbf\x86\x1b3\xc0\xcc\x90e\x07\xd9\x9d/\xc0\x9e\x1bSW\xc4^5\xc0\x98\xc8\xab\x1b \x989\xc0\xae\xd9\x083\x1e}4\xc0\x96\xce\x97*\xea,6\xc03\x7f\xcf\x01\xd6\x053\xc0\x12\xc5b\x18C(5\xc0W\xac\xd3\xa6aG6\xc0 }\x8cyD\x8a6\xc0\xaco\xbe\rq\xe54\xc0/\xaftP\xa4\xf82\xc08\xa1\x9d\xb3\xb3\x173\xc0b\x1d\xdb\xab\'55\xc0\x86Z!0\x1f\x824\xc0fFq\x1a\xa3 3\xc0\xe4S\xf6\xb7\xa5>4\xc0\xf2\xab\xe2O\x1794\xc0\x81\xa4=\xf22\xac4\xc0{8\xc7\xee0\xe27\xc02B.$3\xef3\xc0\xc4\xa3\x0cP\xdef5\xc0W\xcf\x1cE\xb5\x1a5\xc0\x8b\xaep:\x10\xf97\xc0\x9e8P3;\xa57\xc0\x9e\xec9+\xd3\x151\xc0\xb8\x05\xa3\x1d\xa7d4\xc0\xed\xec\xc5\x00"T5\xc0\xa1\xdd\x0b\\\x8bQ3\xc0A\x02d\xcd\xb0[3\xc0\xd3*=\xa8\xe6J5\xc0/U\x87\xff\xe4\xb44\xc0%\xbb\xa7k\xdd)8\xc0D~:\xb4\x07M8\xc08\xf9#\xc1\x8d\x1b5\xc0\x86\xbcf6\xad\xe55\xc0F!\xe2\xe3\xa3d4\xc0\x88\x1aT\xd9\xb6!3\xc0T-\xf5\xb9\x07N3\xc0\xe1\x86A\xf1C85\xc0\x99hDO\xe9|3\xc0\xa7b\xaaG\xee/3\xc0a\xc8\xaa\x1c\xc7i4\xc0o\xbf\xcb\x9a\xf5\xa71\xc0\\\xae\xbb\xff\xb6\xd74\xc0\xa75\xdfz\xf4\x13/\xc0\xfb\x0c\xf9\xa5\xde\xb77\xc0g0[\x8a@"3\xc0I\xe6\xbd\xab\xf2\x033\xc0\xda\xb6t\xea\xb523\xc0]\xc6\x08\x0cb\xd42\xc0\xf2u\x8f\x9bZ\x1b2\xc0\x1c5\x1b\xc0\xa7"3\xc0\x9c=.\x83\x0b\xe74\xc0\xfd\x13\x1b\x95:;5\xc0I\x89\x13V/*5\xc0\x14\xea(<\xc4t4\xc0usZ\x18\x96H3\xc0\xda\x8e\xa2)p\x1e6\xc0\x8e\xd4\xd6\x08\x14\xd39\xc0\x84\xd0\xee\x95\xf5m5\xc0q7C\xdc\xee\x034\xc0K]]\xe6\x19E3\xc0\x81DW\x89Yp8\xc0Ks\x86\xadY\xb54\xc0\xdc\x16\xae\xc3/\xfb7\xc0\xb4\x90\x95\xb2\x8d<5\xc0D\xad\xf8=\xf6\xb48\xc0?\x0f\xd6\xe6QT6\xc0"p\x00U\xf7\xe04\xc0A\xcbY1\x16=3\xc0\xfcd\x82\x88\x90\xc98\xc0\x0e\x9b;\xbf Z5\xc0\xd6\x07H\x16\xbe\x9f4\xc04qC\xfd\xac56\xc0\xbcvk\xf1`R6\xc0\x82\xfa\x11"\x92N5\xc0 \x1c\x0c\x82{\xe54\xc0\xfdZ\x13.^\xf63\xc0\x10\xb0\xb9~\xbdF7\xc0\xc2\xac\x9a\xc9W\xc48\xc0\xd3\xaeI\x02\xb0J8\xc0\x06\x19\x83\\>\xee8\xc0l\xd4\xdc\xbdB\xde4\xc0>j\xd7\xa2x\xd02\xc0\x8c@\xb9\x81\x9b95\xc0\xba;7I\x85Q9\xc0\xf8\x11,Z3H9\xc0{t\xdf\x80\r\x9b8\xc0\xec\xc9\xc7\x855@3\xc0[R\x14K\x1d\xf12\xc0\xacPU\x83|(3\xc09\xea"\x8as55\xc0\xbfe\xb2D0S3\xc02?>\xbe\x80\x077\xc0\xfdQ\xaaH\x0c\x1b5\xc0\xc2J\xf8p\xbdA2\xc0\x8e{s\xb7\xdd\xc54\xc0Y\xee\x12k\'\x956\xc0\xfa\x04x=\x02E5\xc0\xdd\x11\xa6T\xfb\x130\xc0\xda\xe3f\x0e{g2\xc0\xaa\xdf\xda\x15^[8\xc0\xa2sjplF3\xc0\x88&(:6\x8d5\xc0\x7f\x88~\x1f>\x892\xc0\x12j\x13\xb7\xba\x0b8\xc0\xae\xd0\xf2A\x17H3\xc0 "\x14\x87\xd4s3\xc0Gi\xa5\xb8\xfao5\xc0\x07&\x06xaZ6\xc0\x7f\x87M \x1e\xa64\xc0x\xe1"6S<5\xc0\x00\xff\xb0X.R3\xc0\x12\xceV\xe3V\xbc7\xc0\x0e\x12\x9f\rW\xf52\xc0>\xa2\xd8\xc2?f3\xc0\xb4k\xd0\x94P&6\xc0U\x0e\xe0\xb8\xea}8\xc0\xc1\xc0\xa2,]\xb67\xc0\xb0\xbaR\xbf\x18\xa05\xc0\x9b\xe3{%z\xab9\xc0\xb2\x08 J\xc1\xc34\xc0\xfd\xcf\xaf\x86\xa0\xc34\xc0\x17|P+\xcbM4\xc0\xe5\nmJ\xc2_3\xc0\xe7r\x08\xb4\xa9\x828\xc0\xb44\x9c\x9a\xcd@4\xc0TS3\xdc\xfe\t4\xc0r\xd0N5\x99\x1c9\xc0?Q\xb6\x86\x99~8\xc0\xb6\xc0v\xdb$\xda4\xc0\xe4\xee\xaf<O\xe44\xc0a\xb4\x1b\x90tW7\xc0\xdb~\x8c\x8e\x1d\xb94\xc0C\x0b\x00s\xf8\x156\xc0\x05\x94\x99\x19#\xe26\xc0\xb1\x1b\xefV\xc8\\8\xc0\x0b\x18\x10\x9a^~4\xc0-\x8eD\xbc\xec\x154\xc0rW\xa29\xce34\xc0\xc3\xd1\x80@\xad\x0c5\xc0\xfd\xc3\xf2R\xbe\x027\xc0\x11\xd7\xde-\xfd{6\xc0\x80\'\x86\xaa\x8d\xe7/\xc0Z\x8a\x0c\xba\xdb\x034\xc0u.\xd3\x9dh\xea4\xc0i\x9f%\xec\xcf\x035\xc0M\xf5u\xb8\\i5\xc0\x89l$W\x11@3\xc0^\x19W\x9ey\x828\xc0\xc4?\x91\xaer\xe14\xc0\xffd\xe8\x12\xc2\x085\xc0\xd7\xa3\x87A;\xa0.\xc0\x83\x92X\x9f\x94\xcf4\xc0yg\xd6M\xb6\x874\xc0k\x80\x90\xd9\x02\xe78\xc0\xc40/g\t\xdb4\xc0\xe6\xc2\xb9\xa9\x18\xe63\xc0\x97\xf0\x9c\x8f\xf0\x884\xc0\xc2n\xb2\':\x135\xc0bKm)\xe4\x834\xc0p\x95\xadqJ\xe14\xc0\xdf5\x83"\x0cR8\xc0M;\xb1S\xb4\x125\xc0!\xd3\xdb&\xdd\x080\xc0\xbc>\xe5\x83_\xc04\xc0\xd54\xf8\xad\xeeA3\xc0\x17\xba%i\xa1\x026\xc0\x86}Z\xefA\xf94\xc0\xa0\xe6i\x87\x1e\x854\xc0:\x80.\xb5\x82F6\xc0\xbb\xa3\xd4\xa7v\xcd3\xc0\x07"\x08\x81dD9\xc0\xb1.\xfc\x07q\xe38\xc0\xeb\xad\xf3\xad\xfa*3\xc03\x93\xf8\xe9\xd3\xbe1\xc0\xa3\xa4Y`b\x8b4\xc0O\x06Y\xa6\xd9\x8e3\xc0f}\xfa^\xa9\xf78\xc0\x9e\xbb\xfa\x9c\xe0\'9\xc0\xb8f\xf1\xc0l\xbc4\xc0w!\x87\xa2\xb1\xda4\xc0\xcf\x9a\xdd\x90n\x8c5\xc0\x8c\xd6\xe2\xac\x1f\xf41\xc0\x9f\xaez}\t\x115\xc03\xf1\x1cz\x9e\xa24\xc09+\x1a\xebY\xdb8\xc0\x17)\x91\xf4\x06\xca0\xc0\xc8\x94\xc6\t\x08\xd34\xc0\xc7\x9b\xfc\x01\xaa\x0f5\xc0\x84.ub\t\xa0/\xc0t\xb5U\xfcn\x0e4\xc0\x05\xff\xaac#D4\xc0gWty\x03\xb14\xc0\xb4\x8b\x7f]\x9755\xc0\xeb\xe33\x94GY8\xc0\xe2O~\x0f\xe1L8\xc0#_\xa4]o05\xc0\x8a\xb9d5\x19\xaf1\xc0\xdd\xc3\xa9\x8e0]7\xc0\xfc\r\xaf\xe4\x8d"4\xc0vHOT\xfdf4\xc0\xd6\xdb2S\x98\xa63\xc0$%\xffl\x82,5\xc0Lzm\x0b\xb9\xb05\xc0\x851\x89\xe6)\xe84\xc0\xbc\xfd\x04\xf1\xdd\x806\xc0{r\x05\x90\xd5\xfc5\xc0\xdbM\xef\xd8\xe6\xdb4\xc0\x95e.\xd2\xb3\xef4\xc0~\xdf)>\x84\xd64\xc0\x0f])\x91\x9c\x070\xc0j\x13\x88\x97\xa0)3\xc0\xf7\x02e\xb2I\xfd3\xc0y\xc3\xcch\x87O9\xc0\xa7\xe8a,Q\xf18\xc0\x14\xd1h\xff;\xbc0\xc0Hmo61\xd54\xc0+G\xe5g\xe0\xf85\xc0[v(\x1c\xe0\xfa4\xc01\x0e\x9f\x9a\x99\x165\xc0r5:@\x00;3\xc0\x05\xa7\xdc\xf3\xc1\x803\xc0+\xac``\xef+5\xc0\xcf\x08f\x11r\x040\xc0\x07\x18\xa6\t\x14T9\xc0\xc3\x11\xb6\x8cO\xf67\xc0=\xfc\x95(\xe0\x124\xc0\xc5\xed\xdb6\x98U4\xc0A=Js\x89\xe64\xc0\xd2RBFX\xe72\xc02\xff\x0b\xb5\x9f\x124\xc0x\x82\xeb\xf8\xfb\t4\xc0\xfbA\x96\x15\xf1n3\xc0\xea{\xef\xfb\xe1\x8e4\xc0\x99O|\x86\xf8#7\xc0BU\x1e1,\xc13\xc0\xe2\xd5j)\xf3\x065\xc0L~\x06\xc5\x16$4\xc0\xaf\xb5\xe4\xcd\xab\xc32\xc0\x16\xb6$*-\x175\xc0\x0f\xc6\xe0\xdd\xbbb5\xc0;\xb2\xe2\x8d/\xb15\xc0\x98\xaf\x0e\xfc=\xeb4\xc0\x11\xfb\x8a\x0cz\x8c1\xc0t^\xdf\x8b\xfb\xbf5\xc0u"z\x92h\x9b3\xc0\n\xe87\xfe\xe4\x0b9\xc0\xfc\xe6h5\xbe\x124\xc0\xc2\x88\xacp\xde\x1c6\xc0\xba\x83\xc4V\x00\x006\xc0p\x9e\x06D[\xc04\xc0u>\x82rR56\xc0}\x84+=\x17^0\xc0*\xf5f\xd2\xebR3\xc0R\xf7"\xe2\x87s5\xc0\xc5T,\xe0\xe4\x885\xc0p\xf7bZ~\xee4\xc0\xec\'\xef~\x13\xf35\xc0l\x19\xb46\xc4\xe64\xc06\x936}\x9f!5\xc0\xbf2\xa2\xcb\x81E3\xc0L\xec\xb1\xe6\x99\x8c8\xc0\xf9\xce\xb8\xbb\xc6\xf42\xc0!\x18G\xbf [0\xc0\xfesJ\xe3\x95\t9\xc0<\xba\xfa\xd7A\xed5\xc0\xe1\xbeD\xa7\x8264\xc0v\xa03M\xd9>8\xc0\xdc"\xcd\x92\xbe\xa33\xc0#\x1eZaW\x904\xc0jW\x81\x13\xddG5\xc0\xf49\xe9\xc16\xd07\xc0j\x8d|\xe3?x5\xc0\xa5\x16uz\xc0\x0e9\xc0\x1c \x8bW\x9e\xbb3\xc0\x8dE\xf9\x91\xa0/7\xc0\xef\x15\x17=\x7f\xca7\xc0c\xda\x80\x99Uh7\xc04=\x0b\xa2\xd5\xfb6\xc0\x85\n\x85\xc1\x8d\xde6\xc0\x8c}\xbc\xc0\xa2\x1c3\xc0\xe5\x98\xfe\xe2x\x123\xc0\xcfa\xca\x82\x94\x805\xc0W\x93]\xb04\xea0\xc0\t\x1a\xf1\x92\x87\x025\xc0K\x97\xdd \xf2\xbd8\xc0\x87=\xd3\x80L\xe24\xc0\x9a\x91\x8b\x94\\\x075\xc0\x87dH\xa1\x12u7\xc0\xa0DX\x10\x83t5\xc0?j\x92L\xb8\x0f9\xc0q\x858\x00\xb6\xa13\xc0\\\x9b/\xfb\xfc\xf68\xc0\xe6\x02dn\xf514\xc0\xca%\x18\xbe}\xc08\xc0\xfd\x1b\xc4\x0f\x87*9\xc0\x17:\x1e;\x8c\xa18\xc0\xda\xb8\xa3]Ga5\xc0\xb3\x83\xedPq\xca2\xc0\xcd\xb3\x88\xd3\xf0t5\xc0\x97{H\xfb\xa7I6\xc0Ha\xb5\xcd\x16\xea7\xc0\x9f~\x9b]P37\xc0^t>\t\x18=5\xc0\x10\xc0\xda\xa9h\x875\xc0\x16\xc7b\xc9)\t6\xc0\x95~\x12\xbf\xfbv3\xc0yN\xa8\x1f\xc2\x154\xc0\xb5R9r\x14\xdd8\xc0+\xdcj\'8\xd93\xc0O9\x993x\xa01\xc0\x0eI\x7f\xf4\xe1V8\xc0\xbf\x19\x94YjW4\xc0\xf8\xb8*\x8acT5\xc0RYq\xae\x9f\x075\xc0\xa9w\xd2p4\xc68\xc0\xe2\xa7\x0bO\xae\x144\xc0\xf9iT\xe0\xef\xfa5\xc0,\xcc\x91;w>8\xc0\xd4T\\\xde\x13\xff2\xc0<\xa3\x0e\xbc\xfe\xe13\xc0?\xb0\xc7,\xaf\xa97\xc0\x98{# \xd7!5\xc0\xe84{\nI$5\xc0\x85v\xe4\x08!\xd27\xc0Q\xcf7d\xd0~6\xc0\x7f\xd4{\x1f\xa7h5\xc0ed<M\xf4n9\xc0\xc1\x0e\xe4\xd6\xf0\x877\xc0\xf7\x1b\xaa\x02\xf8\xaf8\xc0\x9d\x05I\x96r\x0f6\xc0\x10w\xd1\xf5w\x9d7\xc0\xc2|t\xb5\xb7y4\xc0o`\xe8\xb0\x7f*4\xc0\x13\xf9\x8b\xe1\xde\xff0\xc0\x11\x01\xdc\xa3\xe7N4\xc0\x94\x16\x03E.\xea2\xc0.+\xeb\xa7\xc6Y5\xc0\xf6\x11\x19\xd2\x81M6\xc0/ \xae\x97\xba\xc93\xc0\xd6?$\x8d\xf9\x149\xc0\xf0d\xf8\xb6\x88\xdc7\xc0\xcb)\x9e\xb3\xc9\xc25\xc0\xc9z_\xc6\xced4\xc0\xfe\xf4\n\xc1\xf5{8\xc0,t0\xda\xb7\xfa5\xc0\x83J y\xfaH5\xc09\x84\xc4T\x0b\x957\xc0\x07:l\xafC\xa13\xc0\x94%\x06\x17\x96\x923\xc0\n\xe1\xba\x85\x11\x024\xc0=C\x18\xe4L\xa80\xc02gD\xf0\r\xed6\xc0\x95\x07%\xc9\xdc\x805\xc0\x8f\xac>\xe9\x89.8\xc0\xde \xb9JS\xfd3\xc0P\x9e\x00\x9b;\x1e4\xc0H\xe0\x87]\xa345\xc0\xa4\x0eo\x15\xed\xed3\xc0\x17\xb3\x1d@\xa3(3\xc0\xe3\xd4"\x9d\xf5\x8a5\xc0i\x84\t\x1d\xdb\xa65\xc0\xd8\xc4%\x1d\xc0N4\xc0,n?\xd7A*6\xc0B\xa4\x8f\x1c\xa281\xc0\xde\xbf\xff\xa3\xed^4\xc0\x8d\xc7\x80op~4\xc0\x05\x94\xcb\xdb\x08\xc35\xc0\x18\x8d0hh.3\xc0\xb0`\x1e\xd2\x91i5\xc0\x12\xbfho2\x977\xc0o\xc5|\xccB;4\xc0$\xa44\x19Z\xd44\xc0\xdf\xa9\x1e\x06\xac\xea0\xc0\x8d\x8bzn\xf6\'3\xc0\x04:\xaa\x1e\xfa@8\xc0\x9dcH\x88\xda>5\xc09p\x05n\x9e\xfe5\xc03\xe3\x8d-\xcb\xf65\xc0\xcb?\x93G6N3\xc0\xa3X\x18\x1cD\xe24\xc0\xc7\xc3\x0c\xa7D\x0e5\xc0QLy\xc5\xa8\xac5\xc0hF\xf3\xb6\xdf\x0e6\xc0x/\xbcl\xee\x186\xc0\tW\xa3\xea\x1c"5\xc0!j\x12\xfb\xe9\xde8\xc0\xf9\xb1\x1e\x0bD_5\xc0U\xba%\x04<\x0e4\xc0\xcb.eu\x11\x8a5\xc0\xd5a\xe1T\xf1\x965\xc0~\xbe\xaai9\x0c5\xc0#[:q\x90\xce5\xc0\x1eF\x17\xde3\x183\xc0u&r\x8b\x01v5\xc0\xdc\xee\x90Hl26\xc0\xf3\x0e\xb3\xda\x07\xd35\xc0\xd7\x1c\xb4n\xd6\xeb3\xc0\xce8\xb6#\x0b\xe28\xc0\xfc\xd5\x951\xef\xae0\xc0\x96n\xd79\xc5*4\xc0;&\xcdw\xba\xbe7\xc0\xe99\xb3\xb7\x0b\xa93\xc0\xdcq\xc1\x10cK5\xc0)\x05/\'\xb5\x8a5\xc0B-\x01{\xb2\r9\xc0e\xe0I\x08\x98\x1a7\xc0\x17MP\xc1P\xbe4\xc0\r\xd9<\xd0N}7\xc0\xcb,)\x1b\x7fy5\xc0&\xbd\xee]\xd9\x019\xc0\xdcR\x00u\xc774\xc0\xd9\xc5\x18\xbeG\x825\xc0\xac\x1d\x90\x17V_0\xc0\xc7P\xad\x7f}\x991\xc0\x19\x94yz\x7f\x843\xc0\x84\xed\xbb\xb9\x90\xf96\xc0\xd8`\x15\xaa\xf0\xfe7\xc0y\xda6+\xd7\xfc3\xc0\x04\x82\x87\xd3\xc7L5\xc0\xa8\xc7L^\x0b\x966\xc0\xd5\x84\x9b\xb9\xb6\x873\xc0gn\xa3,\x7fP6\xc0\x97\x0f\x195\x83\xfe8\xc0\xab\xa6\xe2s\xceV6\xc0\xe7\x03\xf6a\x07\x043\xc0\x91\xb01\x0fL\xf47\xc0\xb0}\xef\x9e\xc0s3\xc0!+\x98\xc2f\xd37\xc0\\\xd3\xfdgo.3\xc0\xd4\xfd\x80e%{4\xc0\xdd+\xbc[\xb1\x844\xc0j\xb9\x0e1\x8f&3\xc0T\xc3\xef\x1e\x13\xa97\xc0\xad\xc1H\xc6\xf9\x1f3\xc0\xbb\x95\x1d\x11A\xb36\xc0\xc6\x8c\x95\\\xe2I7\xc0\x02\xd0\xdd<0B5\xc0\xa5\xfc$Z\xe5f7\xc0\xbc\xa6\x8a\xbb\x97\xec0\xc0{ m\x08q\xb16\xc0M\xe9\xc2\x96Z\x8d3\xc0\xe2\xa5Ty\xd6s3\xc0\x98\xa7\xcb~\xa7\x987\xc0\xef}\xd6dr\xea3\xc0\xb08\xf9\t:\xab4\xc0\xf2\xf7\xfa2\xf2p3\xc0\xa8\xfbcp_D5\xc0\x14\x8f\x13G\x91\x038\xc0\xc5\x9c\xfa\x0f\xa9E8\xc0\xa8\xfdk\x91\x13\xdd7\xc0\xf6h\x8b*\xe9\x933\xc0\xbf\xb0$\xb8x\x8a3\xc0\xd3\xc6.\x99\x7f^5\xc0Ts\xd5h3u4\xc0\x18/X\x8e\x1dK5\xc0Tf\x87\xca\xd5\xfd3\xc0"\xc8?\xbb\x80\xc04\xc0\x80/\xd0\xe4[f3\xc0\xf4\xf7p\xab\x1aH5\xc0\xe8"`r\x15\x18-\xc0\x1a\xdd?\n\xe0\x03-\xc0\x15\x8aiK\xb7\xeb5\xc0\xc3\x8a\x92\xb9\x11\xef6\xc0#\x80\xa1\xf1\xff\x193\xc0\x93P\x03\xb5\xd3\xff6\xc0D\x8a\x14KP8-\xc0\xfd\x02i\x19\x1aN3\xc0&Dy\xe4\xe4 -\xc0G+\xf6\xb4\xa8<4\xc0\xbd\xf9\x12\xa0\x7fL5\xc0\xcd\xfa\xde\xa7\xbc\xe06\xc0|o^36\xdb6\xc03\x07\x8bh\xc9h6\xc0i\xa8\n\xd3\x1bx4\xc0\x18\xf6\xe9\x00t\xfc2\xc0^\n\x85eZi3\xc0\x15,\x92\xa5U\xa24\xc0#\xea\xd9\r\xb4\xfe7\xc0\xe7\x97\x89:L`3\xc0\xfb\xe0\xe6\xedU46\xc0\xa6\xc8E*V\xf63\xc0\x91?\xe2E\xd4\x7f3\xc0p\x89&c+\xe91\xc0<-\x8c\xbd\x97\x1f-\xc0\x0f"\x04YVO3\xc0\x08\xab7\xb1,N0\xc0b\xd2\xa5\xf5\x8e\x838\xc0\xaa\x8f\x85\xfa\xb4\xb66\xc0\x8c\x11\xfe\x92\x87\xaa7\xc0Q\xf1\\\xb0kc5\xc0/,\xbb\xdez~5\xc0\xceWbu\xe4-5\xc0\x81\xb7\x0e\'z\x9f7\xc0}\xe0kj\x18\xa64\xc0\x99{\x80ife4\xc0\x87\x07\x85<\x90\xcb6\xc0\x98\xae\xbdC\xcb\xef3\xc0\x16\x91\xfd\xe6<\xec5\xc0\xd3C\x1c\xd11c3\xc0\x90(\xe7\x08\xce\xe05\xc0\x02\xb8\xf7\xca;U5\xc0\xa2\xd6\xd8\x13G\x083\xc0~-\xca\xa9b]4\xc0\'\x08\t\xb5\x87\xc53\xc0\xb3`\x81\x1e\x8c\x956\xc0`\x81\xe63\xae|6\xc0\xa8&\'E2\xf47\xc0\x98\x9e\xb3\xecR\xe31\xc0\xa1\x05[k\x83n4\xc0\xb4:&\x16\xb3\xef3\xc0 \xff\xa0\xf8\xed%4\xc0O\xa3B\xcfMr5\xc0\x8e\xc5\x8b\xda\x8bl5\xc0\x18\xfb\x01\xfbr\x807\xc0\x04\xa2AZ\xaf\xa93\xc0\t\xcf\x87}\xb8J3\xc0\x15\x13\xf4\xf7\xcb\xad9\xc0\xcd\x82dE7o5\xc0\x7f.\x1b\x9bu\xa48\xc0\x82\xbfe\xaek\x006\xc0\xac$\x8b\x83n\x085\xc0%d\xf3\x06P\x1d1\xc0\x90\x1f\x89\xde&\xd83\xc0\x9c\\\x15# w5\xc00\x8d\xf8\x1d\x92\xf85\xc0#\x05\xb1\xb3R\xa59\xc0\x1c\x05\xf9\xd0\x94\xde7\xc0\x93}"s\x8b\x9f6\xc0\x99w\xc1\xec\n\xdd4\xc0\xf7qt\xd8\xac\x903\xc0\xba\x03\x9c\xb3FN3\xc0\xec<\xd2\x10dD5\xc0-I\xea\x97c\xdf4\xc0u\xc3\xc1\x07\x84C3\xc0\xdc\x99\x9a\xd2-\xe71\xc0\xc0c\xa73\xfd[8\xc0\xe6vA\xe4\xe6\'7\xc0\xa48o\xf0o\xe77\xc0\xe8`e\x94\xddC0\xc0\x87\x98ih\x07W3\xc0\xe50\x1e\x0eBg2\xc0\x8c\x17\x86B\xf0\x9c3\xc0\x81\xf4x\xf2\x07\xaf6\xc0\x82\xc7C\xcb\xfd\x034\xc0\xcf`\xe2\xd6w\xc57\xc0~\xa1\x05\xdd:\x824\xc0\x87\xf4\x80\xce\x88\n9\xc0pwe\x16Ry5\xc0E\x98\xe1/\xf2\xfb7\xc0\xbezY \xefL3\xc0\t\xef\x7fJ\xe5>4\xc0\xa4\x0f^\x19\x10S2\xc0\x15\\\xd6\x94\xbbE8\xc0~\xc0\x16\x89}\x8a6\xc0>\x911\x13c?5\xc0\xd8XK\xd9\x99+6\xc0\xda\xe6R\n\xc4)5\xc0*\xfd\xc9\xc0~\x9f1\xc0\xf0\xec\xef\x83\xef_4\xc0\x16 \xf7\xb8\x9bR6\xc0\xb7\xdd\xc9T4\x9b3\xc0\xe7>\xae"\xcf\x126\xc0\x13SB\xf4\xa5r3\xc0\x07\xa1\xe8\x0e\x9e\xb04\xc0F\x8e/&\x1b25\xc0\xda\x8b\x1a\xbf\x04&6\xc0tv\x966\xa4\x945\xc0*1=\x87\xfc\x955\xc0l\xd3\xe0\xdd\x1f?4\xc0{\xdbl8\xa2\xa17\xc0M_\xa0\x97\xd9\x853\xc0%\x995(\xf4h3\xc0\x839\xd3\xeek\xb64\xc0g-\x99\x8c2\x982\xc0\xae\xc4\x11f\xda\xa61\xc0X\x9c\x9d\x0fJ\xad3\xc0\x84p\x93\xb7\x14t3\xc0\xf0\xc2G\xba\xc3\x933\xc0\xa2\xc2\x87\xd3N\xd65\xc0\x1c\x88\xa5\x89\x9a\xe85\xc0\x16\x17\x91H\xb8T4\xc0\xd3\xa8,\xff\x93\x7f6\xc0\xa5V`o&\x1d9\xc0\x07\x83 \x8b\xd9v3\xc0\xfb \x84\x97\xd3\xbf,\xc0\xb6$\x1b\x8a\x9a\xf03\xc0\xa0\x81\xa6\r\xec\x176\xc0\x8c\xed\xf0\x0b\x08\xfa1\xc0q\x98\x8b_\xf0*3\xc0^I\x18\x1c\x07\xbb4\xc0\xa3\xb0\xc4\xc3<}4\xc0\xcf\x91\xa6\x11\xedb3\xc0\xcc\x84h\x15H\xfc7\xc0\tu\x13\x86<\xed3\xc0\xa2-k\xb1\xcb\xd37\xc0ka\x01\x11Z\xf85\xc0\x14\x1e\x93s\x97\x886\xc0\r\x84O\x8a\x07\x072\xc0\x1a\x90*\xf1\x9e<8\xc0*U\x81\xe4\xba,4\xc0\xa09F+\x8f\xd38\xc0h\x8fa\xf4^93\xc0\xc9\xf8\xc5\xd4!\x124\xc0\xb8-\xc4^\xeb96\xc0`\x8f\xdb\x01\x84\xd65\xc0#\xc5g\x974>4\xc0t\x99\xab\xd5X\xe65\xc0\xe8\xfd\x8e\xb3$]7\xc0\xf1\xc3\xcb\xf0\x18N2\xc0\x9a$\x14+\t\xfb7\xc0?\x16A\xa6\xa8+4\xc0\xf0\xc1pT\xfb\xc95\xc0\x12\x8ck\x89\xdc\xa04\xc0WRA\x04\x8225\xc0+C\x05\'vT4\xc0\x88\x1d\xf1\xf5\xc5\xc83\xc0\x85\xed\x81\xae\xb9\x874\xc08\x16\x8d\xb9\xb2\xab4\xc0\xf1\x01a\x9a\xd7\x80,\xc0F&\xc2\xa5\xa6Y5\xc0j\x986\xe8\n\xbc5\xc0A\xd2\xef\xb1\x11\xb02\xc0(\x16\xb5\xc7094\xc0q\x9br-Qa5\xc0\t\x1c\x1d\xf9\x92\xa36\xc0ht\xc7tF\t4\xc0\\\xe2R2\xda\x8a2\xc0b+\x1f\x80G\t2\xc0\x05\xea\xf6\xb5\xa3\xa05\xc0g\x1do\xcb\x90\x114\xc0\xd8\x19\x04B\xd5\xfe5\xc0(\xe7\xc512\xa06\xc0\xc2\x04\xb2\xc3\xb5\x9e4\xc0H\x1a\xd7M\x97 9\xc0\xf9\x06\xf0\tg\x073\xc0*\x1b\'o\xb5\x0f5\xc0(\x98\xee|\x13\x853\xc0\x91>d\x1a\xb5\xf45\xc0#"\x13n\x83)8\xc0\xe1\x84\xa8_\x9c\xbf5\xc0\xa1\x8a^ES\xf12\xc0}X\xe7<\x89S4\xc0\x97\xc9<\xbbuN4\xc03z\xb5\xff\xeb 5\xc0\xb55\x1b\x0f\xff\xdb7\xc0rG\xd71x\xbf3\xc0\xa7=\x13C\x80&4\xc0p\xb9\x033\x99\x1c4\xc0\x05\xe9\xf8\xbd\xb6d4\xc0\xb9h\x9e\xd2\xa9G8\xc0(\x0ck\xf2\xc8\x943\xc0,\xb2p\xdd\x85\xf42\xc0\x0cG\x95Or\x0f3\xc0X\xfc\xbaH\x0b08\xc0)9\x07\xf6\x94\xba4\xc0\xb1\'\xf2vK^4\xc0H\xea\x87\xe7\xbb\x034\xc0/L4\x91\xe8\x022\xc0\xb2\xf1\x04\xdc7\x144\xc0\nL\xf8l\xafd4\xc0\xef\xb7\xeeFlh5\xc0\xad\x80\\s\x9b\x175\xc0\x95\xfeED+\x035\xc0_r\xae\r\x16 4\xc0A\x17\x9c\xa6\xaf\xdb8\xc0\x1aC\xd3\xd4\xa1\xa17\xc0+\x80E\x1c\xfe^5\xc0\xa31\xc5mC 3\xc0\x91*\xca8P.3\xc0w\xe4\x00\x85+\xf82\xc0wK\x887}\xbd6\xc0\x18\xbd\x11\x0c\x1b\xff4\xc0\xa3\x7f\xf0\x83\xb7\xa92\xc0\xb6f\xea\xbe,\xe14\xc0\xa5b\x06\x87C\xf06\xc0\x96~\x19\x94\x01\r6\xc0\x8b?\xfb\\\xd1\xb1,\xc0\xa3\xb6\x02\x16\x1f\x014\xc08\xc3MB\xc5\xde3\xc0\xee)\xff\xf2Dw4\xc0\r<\xd1\xf7e\xee4\xc0\x14\xc7\xc2\xaea23\xc0\x80T;\xce}\xc62\xc0&Y4d3\x9b7\xc0\x17\x1d\x81\xc9O\r6\xc0k\xbd\xaa\xa3@L4\xc0E3\xbf\x0b\xff\xfd5\xc05\x9f\x8bC0\x894\xc0\x00|8c\xc0\xa85\xc0E\x19\xb3\xf2^\xf87\xc0\xfa\xdaz\xdc\x03\xde4\xc0\xe1\xf2L\x9a\x8bH4\xc0a1\x08\xac\xe0K3\xc0\xfd,\xf6*\xc8d5\xc03\x93\x9d\xaa\xf36/\xc0+#r\xd8|\xe24\xc0R\\{tT\xe44\xc0\nu&<\x99!9\xc0\x9f\xfeA\x14\xe1\'9\xc0\x83\xc6\x17E\xc1^5\xc02T\xae\x81\xf2\x153\xc0)"\xf6\xea\xb3\x166\xc0\xc9\xf6\xe7z\xa7)6\xc0&H\xa9\x9f\x1dL4\xc0\xb9\xb3\xfe\x1dy\xf53\xc0Y\xf8\x80\xac\xdb\xf42\xc0\x8d(w|\xa667\xc0\xd7\x0b\xab\xe1\xff\xb60\xc0\xed\x1d\x8f\xb8\x1e\xf60\xc0\xa7}\x10h\x1c\xdc3\xc0!\x15v\xf7*\x1c5\xc0\x06\xd2\xe6\xeb\x02\xf52\xc0z\x98kX\x10P5\xc0E\x19Q\xa8\xf0\xd45\xc0\x9bL\x1e\xc2O86\xc0o\xc92\xbf\x90\t9\xc0\x0b\xbdP\x06\xef!5\xc0\xf5\xc8\x13~\x99Q4\xc05\xbf\x86\x1c<\xec2\xc0\x9anz\xd2&\xc45\xc0\xf9\x86\xc6Rxy6\xc0\xf2:\xf1\xc9Wa2\xc0@\xb1\x0b\x15\x1ay5\xc0\x05\xb3K@C\x873\xc0\xb6\xae?qKr3\xc0n[\x89\xd3\xe7\xfc2\xc0\xb7\x84\xb7\xbac\x1b6\xc0\xd4Do\t\x82@6\xc0\r\x01\r\xf1\xb3!3\xc0a\xabL\xf1\x03#5\xc0\xff\xc42s1\xe93\xc02f\xf2\xbc\xf3\xc40\xc0\x8d\xa9\x96\xd4\xe1m5\xc0\x91l\xc2\x8d+\x905\xc0\xa2\xc5\xc6Pt\xfd7\xc0X?.\xbe\x93[5\xc0\xaf\xa9\xf4=9"5\xc0\x08\x16R\xc3\xac\xda5\xc0\x89\xe7.\r\xa3\x123\xc0\x1dVU\xed\xe8\xc83\xc0\xa4\xd1\xd4\x7f\xaa\xcf5\xc0\x16M\xce\x1e\x84.3\xc0\xeb\x04_\x98\xec14\xc0\xdd\xac[\xad=(3\xc0m\xbe7\xff;\xed4\xc0\xf9\xeb\x8d\xbe\xcd\x7f1\xc0\xfb\xce\x07Rz\x084\xc0\xe1\x95)x\\r4\xc0\xb1\xc4\x96\xc1\xb2V5\xc0\x8a\tUe\xb9\x1e6\xc0\xccW\x04\x9e\xb6Q5\xc0\x80\xf4\xdf\xa4sK4\xc0\x9cd\xc6t\xb2K3\xc0P\xf2}\x98\xc6\xea4\xc0\xa1\n\xba\x01\xc8\xde4\xc0U_\x1f\xe2\xfeF9\xc09\x13O\xf4\xb2Q4\xc0p\xdd\xe7d\x02%4\xc0\x06\xcb\xf9L\xea\xea5\xc0+\xc8\xeb\x10HV3\xc0\x05\xb3\x90,j\xde4\xc0\xc9Z\x1f\xbe\xec\x839\xc0k\xaa\x1a\x8b\xf6\x133\xc0Pj(\x94.\xa18\xc0\xe1zAh\xe1\x925\xc0\xe4\xb6\x1f\xce|\xd52\xc0x\xcf;\xcdzl7\xc0\xfc\xb7\xee\xf4f\x158\xc0\x05\xbd\x85\xeelK4\xc0\x95\xb3\xa8\xf3\xb2{9\xc0^b\x1b>\x8c\xde5\xc0\x16n\xdbZ~10\xc0E\xbfV\x0c\x1d!5\xc0\x06\xce\x83\xe1\x8d*5\xc0\xf7jj\xc8\xcf05\xc0\xab\xaf\xd7\x1cR\x115\xc0\xb7\xbez\x92\xfeR3\xc0\xf0\x0e\xde\x0cg\x8f8\xc0\xdah\xad=\x95\xfb5\xc0+`?\xb63\x839\xc0i\xce\x18\xd1\xda\xc07\xc0\x1em\x01\x17\xae\x0b4\xc0\x12\x84cU\xf6\x9a4\xc0\x8e\xb13\x05\x00\xfd2\xc0Z\xd3\xe0)LD5\xc0\x03\xd4\xd387\xb71\xc04a\xa9\x98\n\xee8\xc0\xd1\xf9\x89\x011^4\xc0\xbf\xd7\xfb\xa6H\xfe7\xc0L\xeco\xb2O\\5\xc0\xfe\xf1SNV\x7f9\xc0}\xed\x8f\x01\xe5\xad7\xc0t\x7f\x90T\x91\x002\xc0\xa9\xe7\x8b\xa8\x00v8\xc0\xfeg4n\xe1(3\xc0\x88\xb1D\x8ay.3\xc0\x92\x18^?HI9\xc0\xe2\xba\x02\xae\xd8\xee3\xc01\xb5\xf8J\x88\xc7/\xc0\x1fZ\xc2A\x81`5\xc0\x00e/?\xdb\xbd7\xc0\xb1\x8aB\xcf\x94t3\xc0\x8d\xc2\xd1\x80qL8\xc0\x9e\xb8\x17t}&6\xc0\x10\x19\x03\x03\x86\xba3\xc0S\xf1NX\xa8\x8a3\xc0^\xb71\xe4(\x145\xc0\x1e\xd4\xcb\xcb\x10O6\xc0\xe1\xc1Gu]\xfd4\xc0\xa6\x03\xf6\tdL1\xc0\x1e\xbe\xbe\xbe\x0f\x042\xc0_\xd5\xe9(vE9\xc0\xe47\xa5,E\xee6\xc0^Xv!n^6\xc0\x08\xf8\x8e\x9aQS5\xc0\x8a\x04\xc5\xe4rC4\xc0\xbd\xfa\xee\xca\xa3\x7f3\xc0\xad\xc9Th\xfc\x197\xc0\xa9\xb9_\xfc\xc5\xc63\xc0\x1e\xd4\x19;\xae>1\xc0\xc8a\xd0\xd1\x1f\xc53\xc0/\xe2=\x01\xed\x867\xc0\xbef\xcd\xb4\x90\xf44\xc0E+\xe8\xc3a\xe35\xc0\xac\x0c#\xdf\x88\xff2\xc0\x07\x0e\xb5\xe5"\x0f4\xc0 \xd4\\,\xd6)5\xc09>\xbc\xc0)\xff6\xc0\x92aT\xa1\xe1\x1e8\xc0O^e\xc6\xbf\x0c5\xc0\x0fo\xf1}x(8\xc0{4\x10\nU\x846\xc0CxY{ \xc2/\xc0X.;Y\x9c/6\xc0\xf7@\xb4~\x86\xd25\xc0\xf8\xa2\xef\xaaxP5\xc0\xce\xad\xe6\xa2\xfb\x013\xc05\xe2H_\'\xe57\xc0\xd8\x82\xdd\xcc\x1b\xe35\xc0\xc6\xff\x91\xec\x1e\xdf4\xc0\x90\xc3t2\xeb\xfd2\xc0\xaf\xce\x8c\xdc\xae,5\xc0\xd2\xf2z-\xe6\xa36\xc0\x11\xf9\x1e\xbd\xdb\xc19\xc0Ahw:S\xd97\xc09\xda\x93\xf1d\xdd6\xc0}\xdb#\\(\x915\xc0?\x1eR\x05z!2\xc05\x1f&T(\x196\xc0\x800\xbc\x08\x8e\xd94\xc0\x9f\xe3\x01\xb6\xf7\xfb6\xc09\x1e<T\x85\xad4\xc0\x8f\xcf\xf4\x0e:T3\xc0\xaf\xd3t\xf5/\xdb2\xc0}\xb8\xbf\x01\x0f\xdc5\xc0\xca\xd1\xf1\x16W$8\xc0#a\xd3\xa1\x0fG9\xc0~\xeay\x14*W7\xc0c\xf6\xb6\x1b\x04u8\xc047\xe4\xf5;;5\xc0\x8a\xb9N\xa3[\x8d4\xc0\x0b\x07\x8er\xe2\x154\xc0\xe8\x9f6\xbc~\xcb3\xc0\xd8z\x0el\xa8^3\xc0`\xe4\xcb\xa7\x1cb2\xc0\xb0\x07\x81z\n\x113\xc0\x7f\xd8A\xbc|\xba8\xc0\xd3>)\teL3\xc0\xea\xeaG\xd6\x16\xa1/\xc0\x08\xe16\x14s 4\xc0+\xa5\xe7\xd0cR6\xc0\x94\xe3+s\xa2\x183\xc0&\x9d\xde!\xee\xb48\xc0d7=3^\x804\xc0\xaa\x05E\xd5\xd7m8\xc0\xdf\xc0\x14\xc06\x117\xc0\xca\xcb\xad\xba\x82m4\xc0-\x83\xd8\xf2\xcbv4\xc0\x9a\xfd\xe4\xf8%\xf04\xc0\x90\xb6\xaa\xa15\xa18\xc03\xb0J\x19.E6\xc0\xc1\xb4:\xacPr4\xc0A3}2\xfeH6\xc0-\xd8\xdd{3\x1b7\xc0\xafw\x1af\xcdH3\xc0A\xe6\xfe3ED3\xc0~\x87YxMS3\xc0]\xdc`^\x9a\x0b4\xc0a\xea\xa7s\x9e\xe32\xc0\x92y\xad\x16I\x023\xc0\x82\x93;\xfc\xc945\xc0\x0e\x8c<\xc7\xf0\xa56\xc0\xa0\xac\x7f\xe0\xb8>5\xc0\\1\xfb \x05M7\xc0\x84*\xc7\xac\x08z8\xc03}5@\xd3\x942\xc0fQq\xbbn\xf13\xc0\xb1y\xda\xbdh\xa45\xc0=SB\x81PY2\xc0\xe9\xfe\xa0f\xc2\x136\xc0/PN\x12\xffL6\xc0\xa1\xe4HkT\x9d5\xc0O[\xc0\x92b\x1e5\xc0\xdf/k\xc4KZ3\xc0\x15(\xf6\xa4\xe3\xd44\xc0\xefi\x82\xc8X\x176\xc0B\x7f\xbe\xfc\xe5\xd18\xc0\xa6_)\xd6)\xa25\xc0\x8eZ\xa5\xf5\x82k6\xc0\x8d\x87=3\x97]/\xc0\x17R0\xab\x12]6\xc0#\x1f\x01\xab\xb5\xd44\xc01\x12\xbeDZ\xe44\xc0\xa4\x06\xa6y\xc8O6\xc0W\xfa\xf7\x12\x96D6\xc0J\x9e\xae\xdc\xe0\x023\xc0\x13\xdc\xb8\xbfUT2\xc0\\\xd3.\xbb\xd8\xba7\xc0 h\x9a\xc9t\x934\xc0\xb8^jE\xd3\x1a3\xc0\x8fB-`\xb9\xf84\xc0\xcd\x0f\xf3\x04\xd1F6\xc0z\x89v0>?3\xc0\x9b\x80\xb7\xc9\xceB6\xc0\xccL-~?\xcc7\xc0uf+\xde\x16\x0b7\xc0|KV` !4\xc0\xab\xf5SOjU6\xc0\xcd\xfb\xf1P\xd9|8\xc0\x15\xe2(yZ\xe34\xc0\x8fJ*0\xa1\xee4\xc0\x97W\x1aq\xdb)7\xc0\n\x08\xe8\xbe=\x039\xc0'
p16
tp17
bg3
(g4
(I0
tp18
g6
tp19
Rp20
(I1
(I9317
tp21
g13
I00
S'\xa5\xabn\xd2o1T@sj\xac\xcfE\xf2S@h9\xf5\x83\x90\xafS@Q\xb6\xd1\xde]\x8cS@G\xe0\x1b\x8cR1T@]\xd1\xa2\xd9(zS@1\x99\r\xed\x89\x99S@2\xf23\xcbg\rT@\x9c\xd1&zV\x84S@\x84\xb7\xd2\xf6\x86\xeaS@\xf0b\xf9|\xeb\x91S@\xda\xa4\xf7\xae8|S@\xd5T:\x8a\x19\x8bS@\x1c\x8c\xe6\x8f\xcc,T@)2/\x8f\xab\x93S@\xcdml+\x00+T@\xa4\x08\xed\x08\xa1\x84S@\x86\xcb\xa7\xfa*\x89S@\n\xbe\x17\xa1\x84\xa0S@\xf4Po-\xa7\x84S@\xe9Ps\xa5i\xa0S@\xd5\x97-\x8b\xea\x90S@\x8d\xb9\xd5\x1a=\x88S@^`r\xd5\xa2\x8bS@\x0fM\x8d\xde\x9b\x87S@\xee6\xa2m\xd9\xf5S@R\xf01\xadt\rT@\xd8\x1b\xfb\x1f\x99@T@@\x84W \x93hS@8\x0c\xea\x0e\xa1\x90S@-\x93#\xb0+\x0bT@\x9c\x00ru\x9e4T@\x81\xbaJr]\xfdS@\xef)\x16\xf8y\x8aS@0\xa5\xea~2\x8dS@zx\x83\xaf-\xaeS@\xe6Z\x07x\x04\x18T@\xc5\xb7\'\x10\xd2\x88S@F\xdb\x84\xce\xfc\x9aS@r\x85\x9a\'\x1e\xe9S@\x1e\x87\x19I\xec\x9fS@Y.P\xad\xdd\x06T@|NV7\x04\xf6S@\x9f\xa7l\x05\xb1\x83S@\xc4o>r\xbd\xf7S@-\xdc!\x0eV\x90S@SC\xe0 !\x83S@\x8f9<s\x15\xa3S@gB|u\x06\x83S@Z\x9a\xc3\xab\x95\xabS@~\x03xF\xd5\x90S@r\xffMC\xef\x0eT@\xe0`\xa4.\xa9<T@*\x9d\xd4+\xeb\x90S@\x00~,ZacS@\xa7*\x0c\xfd\xe5\xefS@\x9d\x12k\x19\x06\x91S@\xcf\x01t\xd4@\x91S@C\xe6\xbew\xa9\x17T@\xb5\xcbZ\x05J\xa5S@\x8a"\r\x9c\xdb0T@^V7v\xee\x91S@,\x9f[\x1b\xf4"T@\xab\xfc\x91\xa8w\x8bS@\x8e\x903\xc1\x88\xa2S@\x8e#ZJ\x90\xa2S@\xb3\xb9\xe7\xd4\xbb1T@B\xc1\x07HA\x99S@7w\xc8;\x06\x86S@,\xa4mW\xe3\xb3S@\x86\rf\xa5\xf9\x97S@S\xdf\xb0\x12\x95\xc9S@E\xeb\xb0aC\x99S@\xa2\x0e/\xa4\xa7\xc9S@\xc7g\r\x94V)T@~\xb6\x90S\x8c-T@_\x17\xdf\x8eB)T@{b\xf4\xee\xa9\x84S@ \x9a\x1f\t\xe3\x16T@\x94\xb6\x99q\x871T@6@\x1f\xe5\x15{S@\t\xfd8\xbc\xa7\x83S@d\xb6-Y\x16\x7fS@\x91\x1cf\xbc\x16\xefS@\xc6\x99\xe0@D\xa6S@\xe6\x07\x81\x9f[$T@?\xf2\xde\x17\x84\xfaS@\xa6zOoN\x18T@\xf5 \x05\xda\xfa\x96S@\xe1\xf4\xca\x1d\xff)T@+0\xfd\xcaG\x8bS@\xcc\xc1\x94\xd1\xb0\x8cS@\xc5\x9bE\x15)\xe3S@\x95\x110\xae\xc7(T@\xcd\x8e3\xf6\xb8\x9aS@C5\xda\x8c\x19\x9fS@<\xfb<\xff\t\x1eT@I\xfba\xb8\xff\x1dT@\xb7\x8a\x14\x04\xe6\x1dT@\x88n1\x85o\x84S@\n8\xf2\xeb~\x84S@\x88\x1fB\x11n+T@\tfx\xae\x99\x87S@/6h\xdb\xcc\x87S@P\xfbi\xfc_\x87S@l\xae"\xf1\xc1\x89S@\xf4\xaci\xe0\x87\x1bT@p\xa0%\x96\x87\x84S@+\x15\x01DA\x9fS@<h?\xa5\xc3\x02T@K\xe3\xd2H\xb0zS@\xba\x13I\x9ct\xabS@\xf5]\x0b\xf9\xe2\tT@\x14\xa5N\x05\x9b(T@<\x7f1\x98\x9a\x87S@\xdda(E\xcc\x90S@\xed\xa5/Q\xcb\x87S@\xc0@\x8ez\xd5\x87S@\xb3<&^"|S@\x16p\x8c\x8f\xa1\x16T@\xef\xa0\xaa\x89w\xfaS@\x15X\xa2\xca{-T@$\x9c\x87_\x17\x80S@.3\xa0;\x0f\xc7S@ \x9e\x84k\xf3iS@o\xfd\xe4\xba)cS@D\xfd\xc3;\xe6\xb0S@\'\xc2\xf9\xf8\x8d|S@\xee\xc7\xec\xd4\xc9\xd4S@L|\xc8\xe5\xd8~S@\xa7<\x1f\x8c\x0f\x9fS@\xabv\xe0\x00\x9f\x9cS@\xf0K\xf6\xb3{\x1bT@\xae`\xf2\x9ca\x1bT@\x98\xc2\xe9\xf5\x97\x0bT@\xbc\x7f\x19J\x90\x87S@W\xd4\x128\x15\x9cS@]d-\x8c\x03\x87S@\x8b\xb7\x03\xc6T~S@\x8eT_\xa8\xbd\x87S@tPw\xfcE}S@\xa4u\t\xa1P}S@\xdbN\xf7xF\x87S@\x81\xfd\x83\xc1\x8c\x9cS@R\x7fHc_\xf0S@M\x8b\xdd/B.T@,2\x93"\xad`S@\x086!\xbf\xdc\xd3S@\x8b\xdbk\xdd\xc6xS@j\xc3\x90\xb2\x8a\x03T@\xd5\xb2\xacdG\x1cT@q\xabk\xa0\x9e)T@\x98\xdeAb\x93US@=\xe8F\x05\x9f\x1bT@\x08Pm\x9an\x00T@T\xbc\x02\xb4Y\xebS@\x9d\n8Dz\xf6S@\x81\x86W\r\x16vS@E\x85[}\xd0|S@\xedk\x93\xf0?"T@\x14\xdb\x8eZ7\xf1S@D\xd46V\xab|S@\x0e\xba\xdc~\xa9\x80S@\x83=HZ\x17iS@\x9f\x01*B\xd9hS@\xd8\xd8\xce\xbf\xe9\xa7S@\x19\xa7\x93\xc5\x84\x8bS@y\x0b\xea\x19l\xffS@\xcc\x0b\x0f\x031\x14T@a\xa2\xcb1\xac\'T@X\xecd\xb3\xb3~S@tP\x18\x15`\xa9S@\x11\xefE\xa7\xb9zS@\x15\t2A7\xa0S@z\x95\xc3Q\xb4zS@\r\xf3(\xd9\xd4\x03T@|\xe7\x8b\x1c\xdf\tT@\xfcW*\xa4\x17\xaeS@h\x82\x17\xf7\x96{S@c\xf7\x08\x8d\xf9\x9eS@L\xe4\xe3\x8c\xedgS@\xffjnqTzS@N\x7f.W\x1b\x14T@\nf/\xb3pyS@\xd2\xa3\xb5\x9e\xea\tT@a\xea\x99E\x1c{S@\xda\xfbZ\xd2y-T@K\x95M\xbf@gS@\xbb\xe3]\x05 \x83S@%\xdcG\xf43\x03T@.\xcf\xe3\xa8\x84{S@\x04\x12\x7f\x8f\x89{S@\xb7qg?6\x9fS@X\xc7\xce\x97E\x9fS@\xb2\xb7\xf5)U\xa4S@)\xb4\xfa\xee\xdf\xa2S@\xec\xb5\xe4\xa5\xe9eS@(\x87/\'1\xa2S@/Y\xb7\x07\xdf\x81S@J\x001\x16\xe4\xa5S@\x95\xa1\xc2;\xdccS@\xd18\n\xbf!\x02T@\x90\x8ejA.\xd4S@8\x8b\xd3i\xfacS@\xd4\xac\x0f\x08j\xa5S@\n\xd0\xd4\x94\x99\x81S@\x9b\x18R6\x7f"T@\x1b\x0f\xb5\x95\xe0\xa9S@G\xeb9 \xf7nS@\xc6\xe3\xa1\xf2Z\x81S@\xe3]uji\x9bS@\xd3y\xe8\x04\x17\xa4S@\x03"\xd9\xea\x0b\xa2S@\xed|@e\xed\xc9S@\xad\xaav\x9d\xca\x1dT@\xa9\x91m\xd1\x13\xa9S@\xf6\x05\xdb\xd8\xe2\xecS@[\xb7\xd4Q\xda\x8bS@}\xd0\x1a\xd6\x0bvS@\x00]m\xad\x84\x0bT@\xbe\xc6\xf2\xd6.\xabS@.\x8f\x8dl\x15\xa4S@(\n\xd8e\xee\xeaS@\xad\xd4\'Q2\xa9S@Rz\xdb\xcf\xe4\xa9S@\xad7n1BYS@2\x16X\xe4\xb4\xa8S@O\xba\x83\xbf\xdd\x0cT@d%\x9f\x18\xa5\xa6S@\xa8\xb9\xe2\xc5w\xa9S@\xaa\xfe\x0e\x1f\xf5\xa9S@p\xf3\xf6#\xa4\xa5S@\xd7\xa0\xf5(\xdb\xafS@t\xf00\x94\x88\xecS@\x1b\xd6\xfd7\x06yS@or\xcf\xa5j\x12T@\x9a\xba\x97\xack\xa6S@q\x93\xefX\x92\tT@m\x08\xc3#\xe2\xaaS@\x83\xd1\xf1(\xaf\xc9S@\xb3\x05\xf0\x8ay\xe0S@\xc0\x10\xdc\x15\xa1\xa6S@\xcff\xa0$o\xecS@\xe4\x80\xab\x16\x05\nT@\xfe\xbb\xd1fb^S@\xaa\x0c\xc3\xce\xc0\xecS@\x8dd\x9e\xb0\x80\xacS@\xea\x9b\x1dK\x87\xaaS@0\xfe\xf5\xb7\xb0\xacS@\xf34\xe2\x1e\xd85T@\x98\xd6\xb9\x1aN\xbdS@\xd3\r\xa2\xe7e\xecS@\x1f\x9e9\x01f\x9eS@_\xa4\x9b\x90\x96\x1bT@\xa8.\x8f\x7f\xc0\xdbS@u\xbc\x19te\xf2S@\xb2\xedj\xa3^\\S@n\xe4B{>\xa8S@\x9cj\xf67\xd2\xa5S@P\x87\x0e\xda\x9e\xacS@\xefww-\xc9\x0cT@\x05][q\x13\xafS@\x02}D\x0e\xdc\xacS@#\x1eH\xcc+\xa6S@H>\xeeU\x9a\xa9S@nO\xf3s)\xabS@\xad\x87@\xc6\x98\tT@\r\xf5%\xb57\xacS@\xf0\xbc\xdc\xc7m\xabS@\rQ\xdeqR\xa9S@\x11Pc\x83&\xb1S@k\xc3\x9e\xb2\xf8tS@d\x8b\x87\xbf}]S@{P%U\x07\x81S@\xb6#\xe9\x87\xa5\xaaS@x\xc2\xdc\x93\x05$T@\xab\xbe?\xeay\xadS@\xe5\xcf\xc8 \x0f\xa5S@\'\x12\xaam\x00\xacS@o\x17\xf7\x99\xa4\xabS@\xc2\x8eA\x1d\xd3\xabS@\xb4W\x14\x83\x9b\xabS@c\x85\xb6\xc0\xb6\xa6S@T5*\x0f9\xf3S@\x97?Gf=\xadS@\xd4\xaa\xe7\x8e\xb5\xa5S@\x16\x849n\x02sS@\xbd\x7f\x08/\xd1\xadS@3\xb6\t>,\xa1S@\xee\x88\xc0\xfb\xfc\xaaS@\xae\xa7\xbd\x95\xea!T@\x9c\x1e\x0bj!!T@/\xe7\xc2\xfen\xfeS@>fF\x15\x10,T@T\xec4\xb2\x06\xddS@\x11\x92\xfcw<\xa7S@0"\xc1K\xf1\xdcS@\xbbZ\xd7\xd8\xb4\xacS@\xfawK\xc3mbS@\x15\xfd\xb6\xe0\x076T@Q\xe5\xd4E\xa4\x16T@\x8b:\x9c\x10\xf4\xafS@p\x8b\xc9%S\xa7S@p\xe4\x00#\xdb\x15T@\'C\xa0\xdb\xb5\xadS@\xf4\xd3\xc1\xe7\xf8\xacS@\xa22\x81\xc7\xb2\xaaS@8JV\xc4\x876T@{\xbdv\xd8\xca\xabS@\xa5g\x03\xe1\tZS@\t\xea\xd5\x84\xc25T@\xe2\xa8\x8c\xc5m\xa7S@M]\xf8\xb4\x80\xb2S@.a\xaa\x1f\xa8\xadS@*\xb5\xf2\xa6O\xfeS@\xdau\x8f\xdbl\xfeS@Bf\x07V\x86\xa9S@\xce[\x9cG\x15\xaeS@\x88\x00\xc7\x85m\x10T@cn\x1dhr\xadS@\n\x80\xd8\x02\x9dYS@)\x973\x87\xb5aS@2\xac\xdd\x12\x88XS@\x9fL\x0c\x16\xe5\xafS@\x03\xa9\xf7\x85s\xb0S@\x9f\xc7\xa6\xfb\xa1\xaeS@#*"\xf20{S@\xe44r\x90\x0c\xfcS@\x0e\r\x9f\x02\x9d\x0fT@\x16]\t\xb9\x81\xadS@\xd8:D*\xc7\x88S@\x805.,o\xadS@\x1c\'\x11\x18\xe7\xacS@6\x16\xdc;\xff\xb0S@5B\x02\xb3u\xaeS@\x81C\xbb\x95>\xa7S@\xf3\x12\xb2\xd5\x95\xaeS@\x12\x16\xf1S\xbc\xb1S@\xac\xa2\xb2\x90\xbb\xaeS@\xc5\x7fZ\xba\x9eYS@\x8f\xc4g~8\xb0S@VB<\xae9\xafS@\xdb\xc3\x18\x01x\xc6S@\xa4qO\xe5\x8b\xafS@Cg\x8fo\x88`S@\xfc\xbe\xc3\xfc\x1f\xacS@\xeea\x82\xd6\xa2\xafS@\xb2\xc3d\xc7\x89\xafS@\xd9\x06\xbf\x9c:\xb0S@\xc32\xde\xd6\xec\xafS@g*\xe7\xa8\xf1\xb0S@i\xbew\x92\xecXS@\x1f\x05\xca\xa4fYS@p\xe7t\xb5\xbf\xaeS@L\xa6\x91\x9f\xc3\rT@!\x11\xee\x8ev\xacS@\xack\x14\x89x\xfeS@H\x8f\xae\x82\xbd\xafS@\x18\x1c#t.\xadS@\xdb\x8b\xc6\x94\x15|S@>\x99\x9c\xd4z\xb1S@r\x9d\x9a\xf4\x19\xacS@\x10\xe3\xaa\x19\x97\xafS@\xc0\xbe\xfd\xa3\x01\xb3S@6\x00\xf9\x95\xa7\xb0S@L\xf4\x1a\x93l\xb2S@\x8d\xb5\xb3[\x8a\xb0S@\xe9\xa4L!\x10\x0bT@\xb1r\xad\x8bx\xb2S@\xed\x10\xee\xea\x8cyS@\xec\x07\x08\xd0\xd4\xb2S@\xf2Pc\x945\x0bT@\xab\xb2\xa1q\xd5\xb2S@6\n\xc2\xaf\xf7\xb0S@\xa1E\x87ae\xa8S@\'E\xb9\x84y\xb0S@\xe9\xd6\xd3\xf5\xb1\xb1S@\x90\xa9\xbd\x14S\xe9S@\xc9\xc7&\xb6\xf9"T@\x99\r`\x9f\xb8\xb1S@\x90\xc7 P\xfb\xaaS@\x02&\xebh\xfb\xb1S@\xbe\x94\x0b\xc5\xff\nT@#B\x14%\xab\xacS@6\xf2\xbe\xe9+\xb2S@OS%It\xb2S@7RP\xf9\xcb\xb1S@\xe4\xbe\x87bz\xa9S@\x89X\x92\x11\x07\xdaS@\xac\x9e\x86\x1b\xdb\xb2S@\x82\xcf\x99\xf3\xa8\x04T@\x1b\xce\x1b6\xf9wS@\xc5\x18\x14\x91\xc7aS@8\xbc\x83x\x16\xb2S@\xb2\x84\x1b\xe0A\xb2S@\xb2\xaa\xc9\xfa_\xb2S@\xe4sX\xbc\x7f\xafS@%3\n\x04z\xb2S@t\xd5TZ\xa9\x0fT@\x16\xc8\xb9\xd9\x01sS@\xd8"I\x8d=\rT@9R\x12\r\xc2\xd9S@\xab$\xccw\xe95T@\'\x1e_\xd2MaS@\x0c\xc7\xa2:\xb3\xb3S@x\xb0=\x00\xb5\xd7S@\xe3\xe0j\x96\xfc\xe6S@DK\xe7M\x8a=T@\xc6\xc3\xb6\xa0*?T@O$\xa7\xb5(\xd1S@\xb1\xa3\x16\x8dr\xd9S@W\xea+\xe6\xcf\xe6S@\x9e\x1a\x9dm3-T@\xdc\xee\x15\x10\xf6\xd9S@\xf9]\xd3\xef\x9a"T@4\xe4\x16b\xd5YS@4Xfn\xc00T@\xff7\x9f\x0e\xf6\xb3S@M\x87\xb0t\xe3\xb3S@\x1du\xdc&\xcf*T@\xf2h\xcdf:\xe6S@s\xec>r\x03\x0bT@w}r|\xfe\'T@+\x9a/tx*T@&\xc2\xbdN>1T@\x00\xd9\xb35\xd6\xe9S@\xdfn\x9f5\xb0\xabS@u\xf4\xce\xaf\x82\x83S@\xf42\xdd\t\xbb@T@Z\xf4iAK\xd7S@-\x97|Km\xb5S@\xec\x03\x17\x9d/WS@D\xa4\x0c\x91\xf7\xb3S@\xb0\x9a\x13Y\x80\xaeS@\x85[[\xe7J\xafS@\t\xae\x9e\xd3:\xafS@\x18\x91\xeb\x1b\xe7}S@=p\x85\x9c\xed\x1cT@\x8fJ\xf3\xed\\\xe6S@7fJ\x0b\t\xb2S@."\x10\xfc0\xdbS@i\xcf?\x9d@`S@\xbdv\x8e\xa9]\xa6S@\xaf\x83H26\x82S@\x15!\x90NT\xafS@\xf78,TZ\xf9S@\x19\x92\xf3j\xc3mS@*~\x99\xf0B\xa9S@r\xca[+\xb6\x99S@\x94x\x8e\xaaZ\xd9S@\xaa.\xe0M\xa5\xd7S@\xae\x030.3\xecS@:-\xf5t}\xf0S@\xd4\x9e\x8b\x90B\xafS@\x9e)}\t\xb9$T@g\xdf\x07m\xa1\xe6S@\xb3\xe8\x00p\x19PS@x\xc5\xbc*\xdf\xabS@Q\x93_\xe7\xb1\xd8S@\xa8L\xf7\xb2\x08\xb4S@G\xa5\'%\x9d\x10T@\x8b\xbd7{T\xe6S@\xb0\xba \xb47\xb1S@\xc8\x1bt0W\xd6S@v\x9c\x03\xba\xc9OS@g\xb3}\x12;\xefS@\xf7\x10\x96\xdexQS@#\x98\xf9\x80XQS@+=\xe8\xca#\xe8S@l\xb8\xa9\xc5pPS@\xb9\xf1*\x9a\x93PS@\xba\xab\x8c\xef\xdf\x12T@\x87\xc8\x07Vj\x04T@\xd3\x0c\xfb\x19qPS@\xb7\x06\xa9\x92\xe22T@\xd9P<\x15gOS@s\n9|\xc3PS@\xf5\xe5\xa2\xda\t\xe8S@\x9f\x06y\n\x98\x0cT@\x06\xc4\xe8\x95\x8c*T@\xcd\xa9s:\x95OS@\xb8:=\xb1\xe0OS@\x88\x80\x9aL\xb9OS@V\x89\xba\xfb\x9e\xa6S@YU\x94\xab\x10\xb5S@\x1a!\x02\xbd\xddNS@\xf9\xa8\xe0V\xfaOS@\xfe\xdc\xea\xc6O\xb2S@\xf0\xc4~\x8c\x1a*T@\x13\xbado\xdd\xd4S@y0\xe3\xabpOS@\xef\xd7\xccf\x1a\x0bT@\xbd:Z\xcctNS@(\xf9\xb5\xba.OS@\xb35\x18B\xa4US@\xfe\x1f$\xc6\xe3\x04T@<`\xb6\x11\xc0\xaaS@\xe1\xc0m\xa4%8T@\x80X\xf4\xe9m\xe7S@\xeb\xb6 \x91\xaeNS@\x95=\xda\xad\xa6NS@\x85\x8e\x17R\xd6NS@\x04\t\xb3K\xa0\xa4S@\xb44\xe3\xd9\xdbfS@I\xed.\x17RNS@i!\x8b\xa0EOS@#\xce\xcf^\xebfS@\x8c\xf2N\xa8\xb3\x04T@b\xf8\xe9t\xd8\x0bT@c\x98\x14\x99\xcbfS@\x86c\xb7\x87/\xe7S@\x18\xad\xb5\x05\xe8NS@\xc4\xf3nYS\x0cT@\x01\x17\xbd\xe4vNS@\xe1\xa5\xe1\xa8\x80fS@\xd9\xdb@K\x10 T@\xa4\x15\xffT\x92\xa8S@^\x00f\xf7jfS@`uo~\xa5NS@\x9eq\xc5,\xad\xb8S@L\xa0\xbe\xcek\xf1S@eB\xfcc\xda\xabS@y\xc2\xd1\xaa\x13\x92S@\xc5\x00\x91\xd9,hS@\xd4\xf7\'U\x10\xafS@uN\xe6`2\xb5S@\xd6f$\x93RNS@\xf7\xecbe\'\xb5S@\x18\xd2\x99\xd7u\xaaS@\xfaY\x03\x8dg"T@\xf0,827OS@=Evk{MS@C\x13\xff\xbcc)T@\xb4\xe49\x87g\x01T@g?\xe5\x01\xa8\nT@\xacr\x9fG\x0b\x19T@\xc9\xcf\x0ep\x8f\xa5S@\x92\x9d\x06lU\x82S@\xfe\xd1b\x87bMS@$Z\x00\xad\x1c\xa8S@\x15\xde\x1b\r\xefLS@`\xaf\xd2\x84\xb2\x1dT@\x0c~R0\xa0\xb6S@1X\xad\x944\xb6S@\xc7\x18\x11\xd3\x01WS@\xfc|\xa9\xdd\xc3\x14T@\xd7\x94\x9f\xd6\xd3#T@~o2{\x85#T@\xd2#@\xc7#\xfcS@ \x03f\xa4j\xb7S@:\x83\xf9#\xb2\x04T@u\x17\xd4\t\'\x9fS@"`\xf00\x85\xb7S@YXe\xa1\xabUS@\xebD\xf3\xee7)T@h\x9c\xfb\xe8>\xa5S@\x9a6o\x04\x07\xe6S@\xfb\x0e\x04$\xdc\x9eS@\x9ca\xdb\x9c\xd7\xf6S@\xbc\xfd\xd7\x7f\x03\xd2S@P\x80\xa2\rS\x08T@}\xc7\x8a\x84GaS@\xfaFj\xe1qaS@\x9d\xed2\xe8\x90\xefS@\xeb\xc9L\xc2\x9d\x04T@\xb6\xaf\xf9n\x0cQS@\x920\xd4BgaS@g\x8a\xb6\xf5W*T@g\xa72\xff\x18\xa5S@\xbb\x14V\x8b\xdd\xb7S@\xc7\x1c\xff8\x8e\xa6S@\xa6"K\x14D\xf4S@h\x14\x0fCu\xb1S@\xc9V\xe4\x9eK\xa4S@\x7f\x01\xa8\xc3\xbfKS@\xb5\x16F\x9c\xf7\xa8S@"l\x8e\xeb\xc1\xb6S@{Rh\t\xd6"T@V\x86\xc6$\x9c@T@R\xfe\x07\xc3\x9c\xb8S@\x98\xd2\xb0\xd2\x89\xa4S@\x16\xc5Xq;\xf7S@\xd55i\xf8\xb5\x10T@c!\x05F4\x0eT@\xbaGoB\x80\xd3S@\x84\xf7\\O\x8b\x0eT@$JL"E\nT@1\xe7\xc6D\xf1\xb8S@\xeac:\xd2\xc0\xb8S@$\xa8\xc8\x8aJ&T@/\x08\xdc\x97\xd5\xb8S@\xa6AD\xdc\xef\xc0S@\xfd\xf4\x0ez\x9d\xf6S@a\x1f/\xc1\xd1\xb4S@\x9c}S\xc4?\x15T@\xb0\xf8g#\xec\xbaS@\xb3\x01\x97\xa2\x06SS@-\xdb\x91\xcf\x075T@\x8d_\xb9P\xce\xf3S@}\xdc\xf8c\xc2\xc4S@0\xb73\xd0\x10\xdbS@\xa6\xe6!\x92\xc3\xc4S@\xe0\x99H\x9d\xe8\xc1S@=\xe4\xadS\xb0\xa9S@\xed\xeabl\x00\xe3S@\x98S\xb7\xe4]\xc5S@\xbe\xcf\xd9\x05\xc7\xc4S@\xc7|nw3\xc4S@\x93\x8b\xfc\xb0\x9aIS@\xe87\xb8\x99H\xc6S@\xbf\x9ax\xa0\x8b\\S@~\x00\x17\xb4\xc9\x9dS@\xe9\xcb\x8f\x18\xf34T@\xbfe\xe8\x80\x91\x13T@T\x14c\xa1\xd7\xd5S@\x0e\xa8qln\xe5S@\xf1\xc2t4\x19\xbbS@\xb8\xcc\x1cW\xf5<T@\x89>\xf6.\xe1OS@\x97-o\xf6\xcc\xbaS@p)\xdf\x05u\x05T@K\xbe|\xf1\x10\x11T@\x9a\xc5\xf1\xe3\x10PS@\x8c\x99I\xbd\xe2\xf8S@`"\xf7w\x7f\xc5S@\x10\xf8\xe9\x97\xe3\xa3S@\xe8?\xa9\xba\xad\xdaS@\xe8\x1d\x8a\x8c\xeb\xbaS@\x89\x08\x82\x98\x0f\xceS@\xa0=\xe3{\xc2\xd5S@\xa0\xbe\x99>\xa8\x1aT@\xc6!\xeb\x88U\xe3S@~Q\xc1\x96\x92\x12T@\x1e(\xc35\xf1NS@B\x0e?\xaf\xa3\x1fT@\xfenO\xb8\xeeuS@&\x82`\x15\xa6\xceS@\xbf&\xd8^\xeaZS@\xa2\x9e0\x89X\xb1S@\xad\xcdI\x1e\xec\xbaS@\x94\xed\xf1d\x0c\xbbS@\x12x\x1b\xfa\xd8<T@\xe2\x97\x8c&\x07PS@\xde\xd4k\xd3\x8buS@\x0f\xaa\xedqi\xebS@7\xa6#\xcd\xed\x0cT@<\x00\xa8\x15\x98\x13T@\xb00t\xc5\x82\xd5S@P\xeb2\xd7!$T@\xd8\xff\xc3 \x92\x16T@\xd2\x17\xd2s\xdb<T@|\n\xb1M\xb9\xefS@\x88O!;\x1eRS@u2)\xcd\xb5\x02T@:\xbeA\xbc\xe0^S@\xcb\xac\xbd\xbd\xd2^S@\xf1\x8b\xe8\x0fF9T@/#~P\xe3pS@\xa3V\xeb\x91\xf9\x08T@\x18\xd4\x9d\x13\xf9dS@\x92\xe7U\x06\xaa\x1fT@\xf6\x16%\xc64\x12T@\xe0\xc7\x12t.\xf2S@`u\x04sK\xbeS@\xe8\x8ekT\xfc\xe5S@\x03m\x07\xfbK_S@Sl1~{\xbeS@\xc8a\xd2\x96\\tS@{/\x07Y_\x0eT@e\xb0\xb5$\x14\x06T@\x13\xf5bJ\xae\xd5S@q\xb4\xb5\x10\x80\xcfS@&c\x96\xc4\xa8\x12T@\xd5\x8a\x10\t\xc8\xb2S@=\x01[\x86\xec\rT@\xa6fA0VSS@\xb3\xbdR\xb1s\xa0S@\xaeV\xf2\x9a\xe6\xb6S@\xd2\xb0\x9dx(9T@.\xa4\xe7\xf1\x96\xf6S@\xe9\x93\x13\xe5\xbbfS@\x0b[\xc8m\xde\xdaS@\x08\xe0\x1baW$T@\x8aPp\x1fjfS@\x16\xfb:p\x02=T@\xfc\xf0\xa9L\xf3\xbfS@&\x1eo\xc6\x06\x1eT@S-\x96"\xc3gS@\x0e\x97\x88g\x8b\x01T@\xc2\xb97NW\xa3S@a\xba\x12_#\xc0S@NY\x05n\xfe\x1eT@\x96\xdd6\'\x15NS@hDqk\xc7\xceS@F\xabES\x14NS@\xa0\x10g\x11\xbf7T@\x80K\x94w\x0bsS@\xd8\xa7"S\xc8!T@\xde)@\xc3tNS@D\x8f\x8a\xf0\xb9rS@X\x07H\xc5 `S@\x97\xdd:\xa4\x90JS@\xab\x89\xe1\xcc<\xd2S@o>\xfd@hNS@\xb4\x9bM\x82\xcdaS@\xcf\xd1Y\'\x15rS@L\xa8!j\xd5aS@J\xe3\xd2\x8a\xa4\xc9S@\xea\x08 \x91\xd87T@\xde]#;Q\xdaS@\xab\xa8b\x1e\x00\xb4S@\xf8\xaf\xc9:\xe7\x17T@\x1d.\xe6H4\xcfS@r\xc9".\x93`S@e\xd5G9\xcd\xa5S@\r\xc70\x82\x81dS@\xf8\xc4\xbf\xb9\x18\xceS@d3gby\xceS@\xb1P\x98t\xd6HS@$\xaf\xc3\x8f\xae\xe6S@i\x83"\xb37$T@\xe1z\x19p\x947T@C\xd3$\x06\x07\xa2S@\xef\xd8\x88!a\x18T@\x9d\xe2a\xdc\x10HS@4.w\xcf\x16NS@M4\x14\xaa\x8f\xc6S@@\xee\xfd\xa2\x7f\nT@\xfa\x88G\x83\xf6MS@\xc7\xd1*w\xf1\xb5S@@\x8d\x1a@\xbf7T@\xceN0%\x94\xe4S@\xa03\xff<\xd6\xb5S@\xbe\xf6\x0f\x8e\xb3bS@o\xd7IC\xdc{S@\x8c\xbf\xd7I\x98\x14T@w(M\x9e1^S@\xc4\x8b\xb3\x16\x98 T@\xee\xfe\x8a\x85\xa0\\S@\xe8)Im\x89\xcdS@\x8f\xd9\xa0%\x11\x83S@\x15:\x0b\xb6\xa3\xc7S@\xa1\x956\xba GS@\xa3\xaf\x88\x12\xba\xc5S@T5"\xe0\x7f\rT@\xe0\x8fY\x8bL-T@\xaa<\xe5\xd6T\xc6S@\x13\xc3\xb2\xdb\xa9\xd9S@\x9c\xfcM:\xdb<T@\xb0r\xc7.\xdeFS@s^\xb3\xb4\x17;T@\x8b\xf4\x1d\xd9Y\xc6S@\xfb\xa6\xb1\xa4=\xfcS@O\x86\x01H\x9f\x9fS@\xe7\x08\x13\xd3\xd9dS@\x0e\x80\xbb\xef^\xc7S@G\x8c\x91\x011yS@O\x80H\xe9%\xceS@0\x1d\xc6\x1d\xea\xe5S@%\x9c\xacCMFS@]\x8b\x90"}oS@`T\x05i\x0c\xfcS@\x0f\x12\xe4\xaf\x93\xc6S@\x91z\x02\xb5\xbf%T@b\x00x\xaeA\xb5S@\xbcr\xb5Y\xc7\xe5S@\x01b\x9f\x0e_\rT@q,A\xe3\xef\xc9S@\xfe\xd7\xf4\xb1w\xc6S@\x1f\x06\x98\xac\xb6&T@\xb4_\x87\xfb\x1a#T@\x14V\x00\xf4\xb4\nT@\xb1\xbb\xa0T\x918T@\x95\x0fZ\xa4\xe5\xc9S@\xca\x01\x00\x07\xd6US@\x87!\x93Q\xbf\xccS@\xb0\xae\xe2\xa84\x0bT@!\xb9\xa9Y\x08NS@\xb7YHX\xa8nS@GC\x8f\x8dF\xa2S@\xc1\x1b\x95s{&T@\x00p\xc2(\xbd\xc7S@Z\xa3\x18\x07N\xb6S@\x8b\xd4\x94\x01\x14ZS@\x18\t"\xb8\xe2bS@\xef*\xec\xc2\xa0\xddS@z\x13X\xdf\xe4%T@j\xce{\xd3\xbc\xddS@\xd0\xf1\xe0gG\xc9S@B\xc5\xbb\xa4#\xe4S@\xaeU\xd0\xd80\xc8S@\x9a\x7f\xc7\xc2\x9f\xcaS@J\x85\x7f\x1b\x84\xb7S@J\xb0\xa11\x00\xfeS@\x19;\xd2\xaf\xe9dS@\\\xf0\x8a\xc8`\xcaS@9o|a\xf9$T@I\x0f@g2\nT@j\x97\xee\x81 \xd7S@\xb1\x1f\xf2\x0c\xb4>T@\x0e\xc15\xb7\xdd\x9eS@\xb0L\xc96\x03\x19T@k\x9d\x1b\xd1\x842T@S\xd4\xde\x96{$T@\x02\xa7\x9f79)T@\x90\x02\xea\x91\x8e|S@\xd5\xda\xe3|\xbd\xc9S@}\tC\x9e\xaf\xbfS@8u\x7f_\xcf\x06T@a\x0c\x86\x15\xfc\x17T@Y\xfeT\xf3\x9a\xf2S@\'n\xb2\xfd\x82gS@d*R[\xaa\xadS@\xbc\xab8\x07\n&T@\x18\x1b}J\xd7\x0fT@\xef\\\xe135\x0bT@\xdaT\x1e\xa4\x80\xbaS@\xb1\xb4\xe9-\xfa$T@L\x9d\x911}\xc0S@\x1f\xd8?*\xae\x8dS@\xbb\xe6\xe8\x84H\nT@(\x88&\x18U\xc0S@8\x0f\xee\xfe\xaa\xb0S@\xcd\xda+\xcc\x98\x8dS@\xd7\xdf^\x9dg#T@8\xd7qBR\xc5S@\xa4\x189\xc3\xdd\x8dS@C\xcb\xeb\xc7\x1b\xb9S@\t5\xae\xe8\x8f\xd7S@M\xcd/\xeb^\x9bS@\xe7\xb6\x9cQ\xd9\nT@\x8a\x12\x99\xc1\xed\xe3S@\x1e\'\xfdg\xfc\xe5S@\'M\x8f\x06D\xeaS@h#\xdb\x07\x91\xf4S@\xfb34BD\xc1S@8\x9b\x0eA(\x99S@\xb9X\xb9\xef\xbf\xa0S@\x12?\xc7\xd4\x97\x1fT@\xd9\xa3\x97\xaf\xa9\xa3S@\xde\xf7\xc3\xe2\xd0\xb8S@iBT\x84"\x86S@(\xd1\x07\xcfy\x9fS@G\xeb\xd2\x1dL\xe3S@E\x9dx\x80DmS@\x82\xf5\xd2\xbeJ\x9fS@W\x8dk*\x93\x86S@tCU7\xdckS@2,\xb2\x08\xf3\x8cS@\x0f\xc29<B\xa0S@\xe9.\xe1\xaa\xb0\xbbS@\xceUZ\xa7\xbcQS@\xc3\x87B\x14\xff\x1eT@\xd0ZY\xff\x15*T@\x92\x8c!x\xfb1T@\x95Z\\5IkS@\xdb\xcc\xd63\x8c\xc4S@\x83?\xee\xbcM\xbbS@\x96\xbf\x8d\x15J\xf1S@m\xac\xb3\x84\xc9!T@\x867P\xe5\x9c\xc5S@\xbe\xf5\xd3\xd5\xce\x0eT@\xf1\x9d-\xf0\x1b\xbbS@\xb0\x91&!\xc0\xd7S@\x94\xdf\xebd\x8b\nT@)B\xae\x11`\x0cT@"\xa7h\x1e\x05\xbbS@\x1c\x9eH\x16\xdd\x04T@\xe7\xe4\xb3\xde\x8e\xc5S@e\xca\xef\xaa\x83\xe9S@\x16[\xe3\xb3K\x87S@(\x02\x8d&\x1f\x1fT@\xbf\xf0v\x13\xc9\x07T@\xd1\xc4Gp\xd0\x89S@\x18\xcc\'N\x0e\x02T@\x9eA7\xbd\x89~S@\xf1\x95\x14\xbe9\xa2S@+\x1eO\x17\xe5\nT@>\xfcJn\xe7\xbcS@\xabN\xc0Q$\xc6S@\xa87\x9d\x9c?\x08T@\xac\xa5X\xd4;\xd0S@\xa5\xcf\x98\xf6M\x7fS@\xa3\xe7\xcce[\x1eT@\xb4\xf2\xd1\xd9\x8e\x0eT@\xa8/:\xb6\xc2\xf6S@\xb0\xf7\x0b_L?T@D"Y6\xe5"T@TZ\xedv\x9d\xc6S@\x844.\xf14\x86S@F\xdbR\xe0\x08\x9bS@\x1b\xe8\x0e\xd5\xb7\x83S@\xe1\x9djv\xb5\xbeS@"\x8d8\xb1\x99\x88S@mk\x9aq{\xf8S@\x84\x03\x9b]\xe8\x8cS@\xb6\xd4_\x07\x8b\x83S@\xd8:F\xcdesS@\xaeS\x850:\xbfS@8S5GZ\xbfS@m\x934H\xd7\xddS@#\xdc\xb9H\xbb\x10T@\xf1\xe7\x87\x15\xbf\xbfS@\x96\xc3\xb4\\\x14\x04T@\xf08#\xaa\x9f\xbbS@\xed7$\xaa\x15+T@{\xa3|\x817\x94S@F0 \xf5\x05\xdcS@\xfd\xdf.k\tcS@\x16\x19\n\x0b\x93\xcbS@\xdf*6]Q^S@\x84\x14V\x98\xf0bS@\xeb\xd7\xc7\xc3\x86_S@\xef\xbc"\x93\r\xf2S@\xf7\x05*o\xac]S@\xc6\x88\x10B \xcaS@\x1c\xf6?i\x90\x81S@\x9a\xcd\xb0\xd6\xeb\x86S@~y\xcd\x0ftET@\xa8\x87N\xca\xac\xc6S@\xdf\xc7Iy\xb5\x7fS@\x8f\xe9~\x15I1T@O\x163\xe0C\xd2S@\x91ek8\xca\x7fS@\xa2w!En\xa1S@\xd7\xbb\x8bQ\xbd\x8cS@\xe7\x8asM %T@\x17b\xb04\xb0>T@@\x81\xb2\n\xa4\xe0S@\xee\xa5\xd8\xa4\x86\x83S@\x83$/F.\xf8S@\t3\x03a\xcfpS@@\x1d,\xa5\xa4\x80S@q\xab\xda\x0f\xa6\'T@\x0c\x8f\xd9\xfe\xf6\xbdS@\xc5\x19x\xfe\xb3\xc6S@\ro\xe0:\xf2\x88S@\x0ff/k\xae\xe8S@M\xca\xe1\xe5\xd3\x1fT@f\xe8\xeca0"T@/\xe2\xb8\xbc\xeb\x9bS@ba\xcdY\xdc\x82S@[\xcb0\xa9\xbf\x89S@H$\xca\xb8\x03\xceS@\x12\xbf\x1cb\xaa\x9aS@"l\xdd\xfd\x93\x1cT@\xd8\x13:w^HS@\xfa\xfb?\x93\xc1\x87S@/p\xdc\xafl$T@\xb90\xc3\x11\xafFS@\xea\xda\x8d\xaa\x15\xfdS@\x84k\xdb\xa5BdS@\x9f\xaa\xbaY\x882T@D\x15 \xc7\x1a\xc4S@\xd5\x90\x93\xf3$"T@\xe4\x9b\x98Z\x13&T@\x87\xa1\x80\xa6f\x99S@\xeb\xb7\xb7o\x88\x92S@E~\x06\xd2\xa4GS@\x077\xe2\xa6\xaa\xc4S@\xa62\xddiv\\S@4\xa74\x10z~S@\xd12\xe0!\xbfZS@k\xd0\x19\x8e\xab\x8fS@S\xd9.\xdc)^S@\xc9:\x1fq\x0f\xb8S@_\x85\x186\x84$T@\xfb\x89\x86\xa2]\xd1S@\xc4z\x9f\xd9\x81\xa4S@\xc4A\xd0o\x90(T@\x00\nO\xf5\xb3\x9fS@\nOE7\xa5{S@)\xc7\xa0\x99%\xefS@\xb6)?\x0f\x0f\xebS@\x83\xfb\x12L#\xa6S@\xfao\xa0\xce\xe3\tT@y\x14\x16X\x9e\xcbS@\xf6\xac\x06\xc8\xd2\x96S@\x7f\xa6\x8d\xbe\xfa\xadS@`D\x80.\xc5\xadS@v[\x14/\x85kS@\n\x8b\xfc.\xa0\x11T@\x94H\x87_\x0f\xa4S@C\x92\xbd*\xfb\x89S@\x11\xf1\x03\x8f5\xdfS@\xc1\x80\xa8\xce\xb5\xc0S@7@\xdb]<\xadS@\xbb\xf7\x0bJ5\x13T@\x84:\x0bx#\x98S@\x8bP\xd6K\x1a\x83S@\xd6\xbaL\xcby\xcdS@H\xdf\xfa6\xc1cS@\x14\xb6\xbe\xe9\xe2\x9cS@\xd1kL\x9ef$T@j\x8d2\xce[\x13T@\'\x9a#?:\x11T@\xbe\x98qry\xc5S@\xa1\x80\xab\xf8\x8f\x19T@\xee\xe0\x7f\xc8W\xb5S@\x8a\xb81:\t\x89S@\xe8\x08i\x12\xcf\x84S@\xc4[+V\x8c3T@]\xee\xba|\x8d\xe4S@\x81\xdc\xaf\x15M/T@\xe6\x85bPa\x11T@\xb1+\x030\x1c\nT@\xdc\xe8\xebV\xed#T@N\x18\x0fC\x05\x0fT@E\xa1Z\xba\xf0iS@\x11\x07\x87\x7f\x7f\xa0S@\xec^H\x05w\xaaS@k\xcd\xc5\xac\xbbbS@\x14\x1dR\xe8\xab\x97S@\xcf\x0ft]0%T@\xbf\xa6\xe70\xea\xa3S@P\x7f\xd6Z\x1e|S@\xe6\xe1;\x0ceOS@\xd7\x08\xa9\x0f\x98\x12T@\xea\xb7\xb0\xfd#\x0fT@\xb4D\xcf\xf3\xd8\xfcS@:M_\x16\xf6\x9eS@\xee\x95i\xd9\x05\xb5S@u-l]B(T@PO>e\x10PS@\x87\xb6\xe6\xa1\xd8OS@\xd6)\x89;\'\rT@v\xfb\x9a\xaek\x1cT@{x\x1d\xb4\xaf\x0fT@\xd2tQ\x03J\x97S@\x07\xcf\x14\x03\x93*T@\xb7\t\xef\x13\x00\xb4S@3\x9c\xe173\xa2S@\x96\xd2\x0b=1\xcaS@Kn\xbe\x8f\xd0\xf9S@`2\x9d\xdd\x1b\x85S@o\xad\xbe\x8c\x12zS@\xa2\xd1\xb3\x06\x7f\xf9S@\xc8a\xdd3\xdc\xa5S@p\xfd[\xac\xc5\'T@\xad[$~\x7f\xfaS@\xab\x84\xb8\x98;\xa5S@"\xad7\xd8\tPS@%\xcd\xfe\xe4*\xa5S@\xe5\xe6\x05)O\xa4S@o5\xaa\xcfxET@\x02.C\x86D\xb6S@\xbc\xb6L\xd0\x8a\x03T@o\xe2\xe3H\xfb(T@\xe3z[\xbchmS@\xa5 \xd9\xf1V\xa5S@\x00\x1e\x01l\x8d\x16T@Ze<-=&T@\xa0\x9e\xcc5\x9e_S@\x83\x8b\xce\xa6=zS@\x86.\x107\xf6,T@\xe7\xad_\xa3\x96\xa5S@\x10\xa3@\x0c\xdcOS@\xbe\xf4P\xb4\xbaOS@\xf8\xf5\xff\x0b->T@\x88h\xc4\t\xb9$T@\xe6-\xd7\x0c\xd71T@\xb0n\x180V\xe7S@\xca/8\x16^PS@\x91\xd6\x97`\x05\xfdS@0\xb23\xd3\xfaOS@\xab\xb6\xcd\xd7\x7f\xfcS@\xc0\xbf\xa6\xee\x03\xfbS@\xd3\xd5`\x0f\xce\xa4S@\xd4[z\x10\x00\xf6S@\x967\x7f\xcd\xa1OS@\xa2\xdc\x1cW\x97\xfeS@\xa9\xf2\xfe9l\xa0S@L\x85\x0e\x1d\xcf\xa4S@F\x10\x8c\xabv\x19T@ah\xd1\xe8\xd1\xa4S@\xd4@\x1f\x1a)\xa0S@H\xees\x84\xe2\xadS@\xe9\xfd\xb1C\x0c)T@\xf0\x95\x92`\xa4)T@\xf2\x7f[O\xf1\xa7S@n:\xf0\x8a\xa0\x0cT@A\xf7DZ\xab\x0bT@\x0c\xc1`\n\xfe\xaeS@\xcf\xd3\xdd\xc0,)T@:A\xce\xd4\xe9iS@hQ7\xae+gS@\xba}*\xad<\xf9S@\x8a\xbb\x9b\x87s\xe9S@t\'\x14\x98\xe8NS@\xb2C\x8e\xab\x8c\xa0S@\xcb\x0es\xd4\x99PS@\xc1\xc9\xa0\xbd\xc6\xadS@\xff\xcf\x0b\xfc\xb9\x91S@pr\xad\x0cB\x10T@\xab\xa5\xf4o\x15$T@_W\x13 \xc6\xfdS@\xbe\xfd\x0e\xa2\t*T@\x1d\x1eV\x8aq\xa0S@\x97]\xc6}l\x87S@\x8e\x10\xd3}\x03\xacS@bMU\n\xe4\x04T@@i\x14\x1cs\x87S@B\xec]\x8c\xbd\x04T@\x80\x9c\x82\x9b\xednS@#{y\x9d\xfc\x9dS@Y\x96\x9djT\x0cT@\n\xac5\x02w|S@\xf1\x9e\xa7\xef\x95\xa5S@+j\xf6\x11\xb0QS@\xe8_$3\xf7\x15T@\xe2Y\xdb\xda\x97\x04T@I\x8f\xf8\xd1#\x17T@k\xe5F\xed\x00\x11T@\xd3$\xadZ\xe5\tT@\x835\xf6n\xfdLS@\xc7W\xa7\xb1\xde\xddS@\xb0\xd7\x7fa.\x0cT@\xde\x8ds\x03\xfe\x14T@\xcfy9I4OS@\xf5\x1e\x10\x8c\x11\x7fS@\x84\xd8|h@\xacS@\x18f\xf2\xa23\xa6S@l\\\xec\x96;\xa0S@o\x0bg~\xf5kS@\xea\x95\x15\xc88\x81S@\x97\xc0AZR\xa4S@\xa1\xee\xf9r?%T@\xc98\xdd\xecx\xf8S@4\x1e\x7f\xcdV\xa2S@\x8f}\xd1\x93\xfbzS@C\xc8y}x\xa8S@T\x89:b\xe1nS@NseT\x87\xa5S@\x95\xd1\xf9ZD\xadS@\x9b\xa2\xaa;\xef\xacS@\x14\xb4\xec\xab\xb6\xa9S@\xf7\xef\xba5\xf0\xa3S@\x91o\xedK\x1a\xa0S@*\xda\xe7\xbcf\xfeS@\xbe\x02\x0eM\xc5\x9dS@\x89\xc0\xdc\xa7\x1e,T@\xa1M\rE\xd3\x14T@\xfe\x1f\x8d\xec\xff$T@/8\xdd\xa3i$T@\xd8\xde=F\x89$T@\x01\x8e\xbbH\xdf\xf6S@?\x9bs\xc7\xfe\x0eT@\xde\x1dRz5\xa9S@E>\xb4JT\xe8S@$\xde%\x99\x11jS@\xcc\xfb\x0c\x13\xc8\xfdS@\xbb\xa3\xf9\xcd\x99\xb6S@\xb4\xe8T5\xe7\xa9S@\xd3\xb8|\x136yS@\xd0\xeby\x1ec\xa4S@\xfd\nV\xe5\x8b\xfeS@\x90\xb2w\xb2\xe8\xa9S@\xbe\x9a\xad\xfbh\xa9S@\x80S\x1eW\x98\tT@.\xb7\xb3\x06\x9c\xa4S@\xed!\x84\xed\x86+T@\xd3\x9b\x00=|oS@\xc9}N\x89\x90NS@0\x19\xb1\x88\x1a\xa7S@US&\x0fvcS@\x16\xa7\x9f\xcf\xe3\xabS@\xe4n\x9f\xea>%T@?\xe6\xf8",\xa4S@\x8f\xde\xc0\x1b\xae\x10T@\x8f\x91L\x92\x02\x10T@\x8c\xf7\x13\x8a\xba\x83S@\xb1$\x13|o\xe8S@\xce\x94:\x9a\x18\xbdS@V\xa4\xac|\xc9\x17T@\xa8\xf2\xb3\x83\x96\xfdS@\xe0\xa6A\x15`\xa9S@@\xba\xaf\rJ&T@\x00r\x04&2OS@\xbc\x0b\x9b\x13z\xa8S@\x10s6bkoS@\x14\x06[\x8e\xa4\xa6S@\xe1rib)US@\xb3\xab,g\xd39T@%\xa8\xe4z\xd0\x9eS@d\x9el@7\x91S@\x01N\x93\x87-\x14T@\xb4\x96\xb0}\xca)T@1(.\x07T\xe4S@\xf7m\xf3\xb6\xcd\xe5S@\xb3TY\x1c*\x9fS@\xe7\x9cy#\x9b\x9fS@`\xf2i\xb7m\xa0S@\xb6\x04\xb7>\xb8\xbfS@%\xc8[hk\xaeS@P\x0c\xc7\x91/OS@R1\xa1\x9fq\x9fS@\x01\xe2n\xd5\xa4zS@3hHis.T@\xb7\xa1\x85\x82_.T@<6Y\xe1\xfa\x01T@\x05\xe0$\x1acFS@N\x10\x8c\x93u\x19T@\xd4.\xac7kNS@\n\x07Y2\xbd\xa3S@P{\x1b\x0c\xf3\xa6S@\xbc\xc5\xc0>\\\xc0S@\x99\x02k\xcei\xa5S@,\x99\xf9{\xff\xa6S@\x9a+\x80e0\x0bT@\x08\xcd*\x87d\xabS@\xa9,\x8b(\xd5NS@\x16Y~\xba^\xe5S@\xfe?W\xd82\xa0S@\x00\x92\xca\x8cF\x9fS@/\x18x/\x19\xa5S@Q\xd5{\x0f\xa0\xa0S@G\xd5\x13\xda\x84\xacS@\xf1\xafU\x87\xdb\xabS@C\x96\xce\xae\xf9\xfeS@6\n\x9d\x8c\xab\xacS@MW\xc1\x9b\xf5#T@\xe8]\xbf\x9f\xb2~S@\x14\x93P\x9e`\xafS@\xb0~\x18\xd8\x8b\xa5S@\x97V\x86\x04\x93\xe0S@}\xbb-`\x96\x1bT@4(c\'\xfe\xacS@\xc80\x0eQ\x10\xa6S@\x10\x969\x80\xddfS@\xe8\xb0\xfeXa\x88S@c\xdej1)\xf5S@\xc1eU\x83\x9f\xaaS@\\\x80\xd3\xc6\xe9\xabS@\x7f\xa6\'\xb4\x02\xffS@\xc6\xae\x1d%\xb5,T@\xf0\xaf\xc2\x8d\x9a\xacS@+\xb5\xc9\x17Q\xdcS@\x8e\xbb\xd6\x11H\x08T@r\xbe|fM\x13T@^~W\xe3\xd7\xacS@\x10\xc8\xd6\x98\xb7fS@V*\xd0\x02\x01&T@\x02\xa2P0A\x88S@\x80\x86\xc7\x0f\x98\x1cT@C\xb1\xd0\x0c\xdb\x03T@\xbd@\xeaU6\xacS@\xc6\xf0EQD\xa6S@\x8bK\xc1z\xe5\xcdS@\\&\xa7&\xd3\x8bS@;=*b\xa7FS@F\x1e\xb6\xc7\xc7\xf1S@\xc3\x06\xa8\xf1"\x99S@\x9b\xf3\xf3\x9e\x8b\x0eT@N\xd0\xf0\x99\xd6\xd5S@s\xd7\xc8\xd4m\xadS@\x0f\x88\xa1\xe9\x0e\x18T@\xf2\xc5\xd7\x8c\xd9\x97S@h\xaa\xe8\x9d,\xe4S@\xfc-\xfe\xf2\xe4\xf5S@\x98x\xc1>\xcf\xa6S@6\xf8\x94\x04\x90hS@z\xc0U2l\xa8S@\x9f\xc1,!K\xadS@\x19\x92\xeaEreS@\xe0O\x98&\xf0\xa7S@\xeb|\xb9\xbaFwS@\xf4\x86d\xdd\xfd\xacS@\xa9\xfa\x8bPI\xffS@\xb7\xd1\x8eT\xba\'T@\xbe\xa5UPm\xa7S@\xa5\xaf`\xe2\'\xa0S@\xc0\xd0\x96\x84\xff\xabS@\x18\x10\x83\xfa\x19\x98S@\xee\xac\xd0;R\x0eT@Y5$%\x98\xabS@<\xe49hiaS@u\xf6\xaf\xc2?\xa6S@\xba*\xa8\x84\xd3bS@\xf4:gs\xdd\x9fS@\x13w\x93\x11\x1d\xb0S@\x9cOw\xb4\xe8\x9eS@\x16\xb1\xd7\x8e\x1cGS@\x19mz\xa6\x15NS@\x8b\x03\xbdv6\xa4S@R\xdf\x97>\xf4NS@\xd4sM\x9a\x94\x84S@h\xc1$j\xbf\xcdS@p\x16O\xfe\xaa\xb1S@\xafR\n\xa9\x91\xadS@\x93 \xc2\x8b\xa3\xabS@\x7f`\x85&\x12!T@\xab\xb3\xab\xd2\xe4\xafS@\xcc~Cz\x0c\x1aT@\xc7\x0c`\xb5\xeb\xb0S@/\xc9\t\xad-\xaaS@c\x15\xe40\x86\tT@j\x9a\xca\x1f\x1aNS@\xbeSWK\xb9\x9dS@,\xa4\x1ef\xfbuS@\xfd\xaf\xa7SN\xaaS@\xe4Y\x90>\x8b\xafS@\x10\x01Q\x1d\xe7\x9cS@\xf4\xca\xb3\xcd\xf8MS@\xed\x05\x17\x93\xd3\xbbS@,C\xb0[QfS@b\xdba\xf9q\x99S@\x10\x882\x82\x1a\x81S@>z\xb0\x89NGS@%_x\xc9UfS@\x1d\x19\xe4\x89\x0f\xbbS@\xff%\x92\xa5\x98\xadS@\xbe\xaf\x18\xc5\x8e\xa8S@\x82k\xa2\xbcr\xa7S@\xf9\xe2\xcc\x1f-\xa7S@>#9$\xfb\xacS@\xdb\x00\x96\xec_\xa7S@<\x0b%\xf3n-T@\xb76\xb0a\xba\xadS@\xe8\xa1\x0c\xf5E\xadS@\x06\xd4\xcc\xdd\xe7\xa0S@\x9eO~\xab\x9f\tT@1\nK>\x1a\x14T@\x07\x06\x96\x86A\xaaS@\x90\x13\x8f\xd9\xeb\xa7S@:\x1f*\x04\xc0\x1eT@?> l,"T@\n\x1b\xbe\xafW\x80S@\xf9\xc0#\xe7\xac9T@\x08_\x1e\xf2Z\x81S@\x88\xa5\x932\x02\xa3S@4\x1b\xd8\xf6"\xb1S@q\xd2\xfd@\xf7\xa9S@\'\x03\xc0\xdb\xee\x99S@I\xebo\x8c\x9b\xaeS@\xdcN\x8c\xab\xc9\x81S@\xe5Ff\xf3\xbcGS@n`\xcc}cfS@\xe5\xe8\xb9(\x9d\xa1S@\xe40S\xa7\x97NS@\x01\x06B$1\xf8S@{\x9e\xf5\xd0p@T@2\x0f\xed\xa4K)T@B,\x8d\x9c\x9c\xbeS@\xec\x06\n\xfa\x96\x9fS@\xa3-\x06\xc6\x15\x84S@\x15\x1dGLC\xedS@\xfb\xd8\xe9\xb6O9T@S\'vb/@T@\xadB\x11\xa0\xd4\xb0S@\x9afS]\xc9\xb0S@\x1apwO\x87\rT@\x92#\xf2\xb7J\x1fT@\x89\xf0Oy`\xcbS@\x0e6\xbd5~\x9cS@1\xbc\xc0\xef|\xb6S@\xf6\xe5\xebj\xdb\x9bS@ms5\xfa\x8a\x01T@\x84\xe6\x16k\x82\x9fS@4\xc1\xcc.G\x14T@J^`\xb5\xbe_S@\xc3?KI\x98\x97S@33\x07A\xd0\xabS@m\'(\xfa\x97\xaeS@}\xe1D\xc7\xdaaS@*\xec\x05T\n\xfcS@70\x91;\x95\x0bT@\xb4\xf16\xe0\x82\xa9S@\x19\x1a\x1a=%\xb1S@\xa0\xa3#E\xaa\x04T@\x92{\xc9\xce\xb9\xe1S@\xfd\xfa\xea\xd7\x90\x81S@\x98\xca\xaejY\x81S@?\x1e\xbe\xf05dS@|?^\x89\xbe\xaeS@\xda\xb3\x92\xaa\xcb\xabS@\xa1\x0c;\x95@\xaaS@\x16f!8\xd2\xa5S@\xaec\xa8@\xfd\xa4S@\xe8\xa47\xf7\x02QS@\xa6c@[\x82&T@\x1c\x87F\xdd\x9cdS@X\xc6\x01\xd0\xea\xc9S@\x98\xbdMZ\xf8!T@z\x1e\x9eP`\xafS@0\xb3{\x85B\x9dS@y\xa0\xbfp7\x81S@\xc8\xca\x9f\x9d\'bS@\xfd\x10\x8b\n\xe6(T@c|l\xbf<\xafS@;\xab\x95r\\\x9bS@@\x86\xc0\xccJDT@l\x04\xab\x87\xc9dS@\xeac\xc8\x1cn\xb1S@\xc19$\xa2\x13\x04T@\xf6\xebxi\xf2MS@K\xe3\x11\x81\xe1^S@\xa8o\x0c\xcf\x8e\x97S@\x05\xbf\xa7\xbf\xd5\x81S@\x8aW\r\xac\xe6(T@\x9f\x7f\xb4\x9d\x1c\xa5S@A\x18\xcd\xb5(hS@\xf1\xc0A\xf2\xa7\xafS@\xe4\xd3\xf3l\xa7\x9eS@\xca\xedU\x1bR&T@35\xe0\x97\x90\xafS@29GD\x94\xaeS@\r\xda\x18\xd7-\x13T@\xb8\x84\xd6\xcfX\xacS@\xcb+A:>\xa9S@f\x98V\x05\x118T@\x85\x9f\xbaa\xa3dS@)\xa6 VD#T@o\x1b\xd4\x13\x1b\xacS@\xff\x84\xfe\x16\xabyS@P}\\\x9b\x8d\xaaS@\xc0\x81I\xd6\xf5\xb0S@\xe9x\x112\\\xaaS@V\xf1A\xc1\xfc\xacS@\x98\xdc \xc5f\xacS@Bo\xb6Xw,T@TW\xeab\xa4)T@m\xa3\xb8\xaf\xd0\x19T@\xfe\xee\x9c\'\xba\xb0S@l\'\x88\x8c\xe4\x8cS@\xb0 \xea\x19XbS@\x99\x81\x14\xd6b\xaaS@\xccdFX\xf7\x9cS@\x92J\xbd[\x03\xfeS@\xc3\xbaE\xd4\xb3\xafS@\xde|\xe0\xd8\xed+T@\xc5\xc8\x15d\x98\x1eT@c\x19\x19\xa5\xa5yS@\xb0{\xaf\x0f\x98QS@1\x04\xc0\x1a7\xb0S@\x9a\xfa\xbb#\xeb\xabS@\x8a\xfe\xfd\xc3\x14\xa3S@g\xdf\x16\xaf\xf0\x9dS@\xb4]yzW/T@\x7f\x13\x11\x03zMS@c\xab\xcf\xd4\xd5\xafS@\x03\xc5]6\x98\xafS@\x05*\x9eI\x8a\xecS@\x16\xea\xbae\x06gS@\x8f\xfc=mp\xc8S@R\x10\xe2i\xa7\xd7S@\x14D\xd3\xc0\xf2<T@F\x88S\xa1p\xb2S@y>Uul\xf1S@\x0f\x10\n\xdd\xb1rS@O\xc3\xa5>e\xb2S@\x87\x18\xcf\x01\x8fzS@\xe0y\x180 \x0bT@\xab\xabz\x1bT\xe1S@\xc7\xff\xc3lN\xb2S@\xe8\xf5\xa2\xf2)\xb2S@/\xa6\xdc[\x8a\xb0S@w\xa4e\x90\xf0\xafS@\x1a\xb4\xa2\xc0\x7f\xb2S@\xa8y.\xdaj\x0eT@\xd8D\xa8b\xce\x90S@\xa0\xd0\xba[U\x08T@\x13\xeep3\xd6\xb2S@1\x04FoV\xb1S@\x96\x0f\x82\x9e;\xabS@\xb1\xcf\xc9\xd2\xe6\xc7S@\x1b\x8d1\xf6\xc4yS@V\x8aM|\xc8\x90S@G\xc5\xe6x\xbb\xd8S@\x98\xcb\x04\xf4d\xb2S@\x8c\xe7\xc5\xe1\xfc\xb0S@j\x9c\x17\xbf{\xb0S@\xff\x01\x97\x18*&T@\xb8/\x14t\xdb<T@:_p\xf9/\x83S@D\x91K)O\x1aT@\x8e\x13\x02n\x7f6T@\x91\xbf\nN\xe3\xacS@\xe5\xb4QgO?T@\x12\xc4\x17\x18cHS@Y\xf6\x1d\x02\xf2\x0eT@\x01W\xb6FjdS@\xb1m\xda.\x96\xb3S@\x0e\xca\x00\x99%\x83S@\xe3\xcb\xd2\x07\xa6\xb1S@\x03o2u\xe4\xc9S@\xb2\x88\r\xe1\xc2\'T@j6\xd7\xf35\'T@c(\xce;\xf1\x98S@6\xa2N\xd6\'\xb2S@\xfe\xdbJe\xab(T@\x07\x81\xa2\xda\xe9\xa6S@\xd6\xbf\xd4\xeb\xea\nT@%\x07\x87y\xdcpS@U\xf9\xc4\x92x\xb2S@\x85\x83w\xe1\xda\xb2S@\xf7\xd2\xcb\xc8\x9f}S@\x16}(/\xf3vS@\x9f\xe4e\xf9jeS@\xc1r\xf8y\xfa\xb1S@\x80&p8\xbc\x07T@\x07\xc9\xf0\xfb8\xb2S@\x96\xac~\x06\x84\xf1S@><v\x93\xc9\xd8S@\xadi\x947k\xb2S@\xcb\xb7O\xf5^\xb2S@\xd0\xa2\xf3\xed\x9b(T@5\x90A\xf5-\x82S@\x94=VD\xac<T@\x95\xf6\xda\xa0\x7f\xaeS@\xa5\x1d\xb8\t\xac\x14T@s8\xf8HsqS@\xc4\x88\x8b]\xcezS@\x14>\x83\xaf/\x1bT@\xf5GW\x15fyS@\x0co3J=\xdaS@\xa2\x87\x1b\xd07\xf0S@\x9cw}2"\nT@\xbb\x193\x19\xcd*T@P1\xa7\x1e\x14\xc8S@\xfaj\x8eK\x93\x02T@X\x124\x10\x92\x14T@-\x12\x0b1r\x83S@8\xad\xa4\xa2\x10\xdaS@#\x11\xad\xb9\x9aWS@L\x87\xd67\xa8\xdaS@\xe4\xe3\xeaq\xdd\x82S@!,\x80\xe30\x87S@\xb8\xa2e\x0f\xb0\xc5S@\xc9\x95/\x9b\xa1\xc7S@\x1dB\x8c\x92\x10\x83S@yu\xb5,^}S@Y\xcf\xf0N\xdb\xf8S@\x86\xa0\x199\x9e\xd9S@F\x06\xfa\xe6K\x87S@\xf8(\x11\xc7X2T@O\xd0\xdf\xb6\x8b_S@@\x14\xb7 \xe8\xc4S@4u\xfd\xd76\x83S@\xba\x86\xacW\xb6\xc4S@\x0f\x9c\xff#P\nT@\x17l\x16l\x0f\xc7S@\x89\xb2\xab\xcb\xabLS@E;\x08\xc5\xd0\xedS@\xd1\x93U\x19\xda\x0bT@2\x18\xce\xb7q\xd9S@nr8#\'\xc8S@\xd3\xb0\x1d1\xbc\xc5S@6\xa3YQ\xa4\xd9S@f \xfb\xc8\x96qS@\xae\x9a?\x97]uS@\x0c\x98\xa2n\x89uS@\xbbaJ\xd5\xaa\xb3S@\x17\xbe\'\xb9\xa0\xd7S@1\x0eY\x93^IS@T\xef+\xdb\xf2LS@J\xd6\xe9\xb4\xf8{S@\xfa\xb1\x88H\xef\x06T@\x81\x0c\xbai\x02\x9fS@-A%\x87\xab\x01T@\xbd\xc7\xf2x\xfc.T@\xfe\x08\xc9$E\xd9S@\x04\x05\xa3\xd3w\xd9S@?\xb0U\xa8\xb9\x81S@\xf1\x01?\x16E\x07T@8\x1b\x9f\x10\x1b\nT@\xaa\xdeD\x17\x8b}S@@\xaf\x90\x07\xea\xe6S@\xe5\xaf\xbb\x8c\xa4\x1fT@h\x81H\xd1\xd3\xd9S@\x167\xb0=b\xc7S@\xe7\xd4\xb0\x9d+1T@R\xad\x0b\x11\xf3uS@\xde\x19\xecO\xb0~S@\x9d\x104\x98s\xc8S@#\xd1\x0e\xf4X\xbcS@\x84X\xc6\xe2\xa0LS@\x9eSY<\xa3\x83S@@\xe9\x18sK\xaeS@\x13qj\'\xa9>T@\xc0-i\xf2U\x83S@\xf2\xb5\x1e\xf8N\xc7S@\x19\xd52\xd6\x94{S@\x1e\xdbO9\xd9\xfdS@\x828\x11\t\x07\xacS@\xeb\xed\xa6\xa1\xe3$T@\n\x94\xb3\x10\x96\x0fT@"\xb8\xe8\xf1T\xf1S@\xf6\x16\xfb\xdcn\xc7S@\xca\xdehr-;T@\n\xa2\x17~.\x8aS@1\xec2\xd4\xd6\x1cT@Yr\x8cc\x041T@\x0fFWB8\xa9S@~\xd7\xac\xc2\x9bqS@_\xd5\xc7\xfe\xb8\xd6S@Jgk\xe9o\x81S@\xdb\xeb\xb3\xdcz\xd7S@\x18\xa5=\xc5\xc81T@\xe1\xbc]\x16\x08\x8eS@\x84x\xc3\xc1\x94\xc6S@\xb2h0\xc4\xca\x0fT@\xb8\xda\xf1\t\x00#T@\x9a\x0f\x93\xf8\xf7\x10T@\rn\xab\xd7s\x80S@\xce\x1eW<\x07\x0bT@hM<\xae\x06\xb5S@\r\xa7\xc2\xb1\x8d\x1fT@B\x15\xb0\x82\x1b\xf7S@\x8f\x9b5\xb2F/T@\xa0\xdeU\xe8\xae2T@TyR\xb0\xbd\x81S@c-\xbc`\x9b\x1fT@\x9c\xb4\x1c\xaa\xd7\xe6S@\xc5M\xcb\xb8\xc2\rT@-\xba\x8a\\\x8b|S@U\xbdof\xc4\x96S@DH`\t\x1faS@6C\x0c\xcc\xf5!T@1\xd59\x1f-"T@\x87g\xeay\x0b#T@X\n\xf0\x17\xd0\x96S@\xe8\xf2\xab\x91\xe4\xc9S@d#\xb1\x1cd&T@\xbdD\xe3\xde\x8f\tT@$\x16\xc4\x1c\xcepS@i\xc2T\xf1j\xf7S@\x08\xb9\x9aX\xde\xc9S@zr\xfbMD\xafS@y\x835\x08\xcc\x0cT@\xb6*\x84\x86\x11VS@\x8f\xc6`\x01K\xbeS@kR\x06\xf48+T@\xbb\x16\xbf\xe9\xd5\x16T@\x08\x883\xa8Y\xd8S@\'\x86_\x1b\xd3\x88S@0E\xf2\xeeN3T@\x841\x8a\xd2\xf7aS@*\x0b\xe1\xb1\xeb"T@l\xeb\xdb`\xe6\'T@\xa2\x84c\x1f\x1f,T@\x1ev\xcd\x96e\xe6S@Ow\xf8;\x95\x02T@\x11 \xfaT`\xc7S@k\x9a\xa9\x9c\x8f\x80S@\xec2\t\x7f\xda^S@\x94\x05R0\x0e\xd6S@&\x06\x1c\xd3d\nT@\x8d\x0b4\xb1\x7fYS@^\x0bb\xab9\xc9S@.F6Rn\xb5S@:\\\xf8\xea\xed\x8aS@4\xeb\x00\x04\xaa&T@\xe3\x1f\xa0\x96[fS@\xd1Z\xd1\x10\xa2\x95S@D\x94y\xcb\xab\xd5S@\xd5\x0c[\xbf5\xccS@=\xf2\xf3)b\x1bT@yk\x8f\xb4\xac\x17T@G\xae\xbb2\xe9\tT@N\x85\xb3\xee\xc9\x02T@\xf7\xc3\xb6\xe4z\x82S@\x15\xec\x10_\xfb/T@J\x1c\x10\xd3\xe9\xddS@\xe1\x81D\xfb\xa6\xddS@\x83\xf4\xd8\x16\x8b\xddS@_\'\x04\x9b\xde\x16T@\x98\x92\xf2\x8a\xfb\x02T@=\xb9\xf1\xbcC\xd2S@\x8f\xceF\x83\x85\x0bT@\xa8\xc6\xe0b\x00\x06T@Qmr\xb0}\x0fT@ z\x7f)HPS@q\xe9\x1bm\xef@T@O]\x04\xa0\xf1\xddS@p \x10\x16\x9c;T@a\xccr\xc5\x1b7T@S\xedJGQ\xafS@h\xec\xfc\xb7S\x7fS@;\x8ca\xc1#*T@\xaf(\x02g\xb2\x12T@y\x92w\x19\xaf\xabS@N\xa6{\xc9A\x02T@uuj\x0e\xac\xf6S@\xc7\x8b\x84\x96\xedfS@\xfaQg1\xd2aS@\x90c\xf9\xb2>1T@\xb7\x98(\xcc"\xaeS@\x88y\x82\x90+\xc8S@\x1f\xb7z\xe9\x8e?T@\xe0#}\xfa\xaf\x05T@#\x88c\x86\xaf\tT@IR\xf5\x86IaS@\\\xbd8\x81\x99YS@\x8b\xd6R\x06\xc25T@\xc9>\x90\x84\x02\x89S@&\xf6\x1a:\x00NS@\xda\xda\x8a\xc4\x18\xc9S@J\xdaOP\xebQS@yMEER\xc9S@\xec3\x9bJ\xf4\x84S@\x1cP\xf1\x98\x10\x8fS@^\x10\xe2\xc4\xb1=T@\xa9\x87+;\xa2\x82S@ \x07\x1e4\x02\xbfS@U\xb4~\x00\xe6MS@i\x8e#0\x91\xdcS@\x9a^\x10=\xf5\x1eT@,\x10=\xcb6\xbfS@o\xb9\xc0\x1f\xcf\xd6S@\xfd\xb1M\xec.cS@4\xd9\xa5\x1a\xb4\x99S@\x07I\xa8\xc4qUS@}TB\x0f\x99\xf8S@\x7f\xc4\x87\xff\xadUS@\xce\x17\xe8\xbdJ\x8bS@~&&\xd5p\xc8S@D\xd0(w\xad^S@\xe5\xfa[\x9c\xe8\xaeS@\xb3\xae\xac\xa3p\xc8S@\xac\xaa\xef7\x00\x18T@\xcb\x06KV\x8d\xcbS@E}?\xb7(8T@\x0c\xdd\xa8W\xbc\x94S@\x07\xdf1~\xa9\x80S@\x0e1\xf0\x8cv\x05T@\x14S\x02\x03\x9e\x05T@\xc3\xec\x94U\xf3\xbfS@>&\xfeD\xe7!T@,d\x9e\x90\xf5\xb4S@_\xe7\xe8\xd7G\xafS@W\x1aq8\xb4fS@\xb8\x98G\xc9\x14rS@\xdcj`e\x0f\xd2S@\x07\x03k\x99\x1f*T@&\xafP\x18\xa6\x1bT@4\xa5\xd9\x8a:YS@\xe8\x19\x1f\x01\xf5\x9aS@\xfc\x1e\x88kC\xd6S@%dL\x8d\x8aaS@(n<\xb1DTS@\r\xe7\x91\xfc:6T@\x0c\xd0\x8a\xfe\xe4\xcfS@\xfc\xe2\xaa\x17\x94\xafS@\xec\n+\xee0#T@\xf1iY\x94n\xe7S@\xf2\x13\xc1\x94\xf30T@\xcb\xae\x87\xdaR\x99S@dY\x8fjW\xd5S@?W\xe3\xe0F\xfbS@\xffX`\x9d\x80\xbfS@7\x85\xaa7&\xc8S@\xa8^,a!\x1dT@T\xb2o[1\xefS@\xa4\xca\xfc\xa8\xcf\x04T@\x97\xdd:\xa4\x90JS@\xaf\x18R\x1c\xa1\xbfS@\x9aB\xd0\xf2\x8e\xd6S@~\xe0_o6\xe7S@\x03N\x12\xa6\xb5aS@\x7f\xa7\xda\xd6u\xecS@\x8b\xcaL=\xbd\xecS@\xd9\\\xc5\x01\x9a\x80S@\xc99\x86a\xb8\x80S@\xcdu\x98\xef]^S@\xc0s\xccPg\xdeS@\x84\xfe\x17\x16\xa5fS@\x89v\x04\xa7\xbd\xf3S@H\xd3\xf6\xc5Z\xbdS@\xf5K\x91\xe0)zS@J\x87*\x97\xf1%T@\xd3\x82\xb5\x04\xb8\xafS@s\xf5\n\xb1\xaarS@&80\xc1\x8fqS@{\x04s\xd9\xd95T@KB\xce1\xd6\xe1S@\xda\x7f\x19u\xe3\xeaS@f}o\xcb\xc9\x9aS@d\x13\xe83\xf9XS@\xec+8\xd8"vS@\xf3\x81O\x17d\x9cS@u\xc9\x8e\xf8\r_S@\x01h\xf8\x9a\xf4,T@\xd3\x1c\x12e\xef}S@\xe9\xe2tyX\x92S@\xc2\x05q\x941`S@P5A#y\x9bS@\x811Ji\xb1\xb0S@\xa2\xc4tm\xc9\x04T@\xd7\xb8\x9dg[\xb5S@\x16\xe9\x02HCaS@c\xbf?Y\xd9\rT@NwE$\xf5\xd7S@\x8a/\x8b\xc6\xfd\tT@ \xe1\tb\xf5\x08T@\xebA6[j\xf9S@.dh\x07\xc7\x7fS@4\xe8M6\xa5\x1aT@\x88\xce\xd3j\x18\x0bT@\xe8\xb7\xa7\x03\x8c`S@Uq3\xe6\xa3\x1aT@\x8a\x032\xac \tT@P\xff\xe1!\x15\tT@T\xaf\x1ai\xaa\x8cS@D\x01,\xd3Y1T@\xdac\xe6}j\x92S@V\xc4\xbf\xc0\x1b\xbeS@\xdc\x80\xaaw\xcd\x03T@\x91\x02\x1e\xf5H\xbeS@\xac\xc0\xc8$\xa6[S@\x8b\x91\x03\x91\xb4\x1dT@\xab\x11\xf0\xc7D\xeaS@{\xf8K\x9dO\xbeS@\x9e\xddc\xad_IS@x\xa2\xea\xf0\x9d`S@\xb5Dn*\x81sS@)\xd7pS\xae\xeaS@\x87\xbc\x8eI\x8e\tT@\x1a\n\x8c\x9d\xf6\xf5S@\xee\xb2\xba0\x91\x92S@K\x1d\xa7#\xd6\xc9S@\xab\xd6*\xe4\xcf T@\x80\xe3\xfaz\xcc\x9aS@\xb8\xba\xa0\xe1\x9f\xc6S@\xe1\xe3\xae\xa8;\x06T@z\xdc\xa9\x91]1T@7\x8a\xdbh|aS@x\xd6\x0b\x86\x0csS@\xcef\xc8\x18%\x00T@\x00\xb3\xfa\x06\xc6dS@b\xc9v\t?\x11T@o\xa3\x12#)\xd9S@\xe6i\x88\xabJ\xebS@n\x93\xca\xa2\xc5\x06T@;j\x04w$\x0eT@\xb1K\xdf\xe2\xb7\x92S@"\x0b\xf8~\x97\x1bT@s\x82\x1fI\xb5 T@\xca\xb1\xadE\xb1\x8dS@6\xda\xba\xbdm1T@eA\xadt\x16;T@\x90R;\x9f\xde\xd0S@J\xaa\x8e\xea\xbf\xd3S@\xa7\xdf) \xb0\x8cS@Ae \x14\xb2PS@1V\xa4\xf1\xea\x91S@!R\x1aS\x8b\xc9S@nw\x12H\xfc\xf1S@\x9e\\\xac5\x8aIS@J\x86\xb3\x9al\x1fT@V\xa7\xf9\x91\xd0\x98S@\xa1 {\xda\xe0\x18T@-\xef\xd3*\x1dYS@\xe3\x8b{\xfc1\xe3S@\xd1\xed\x13\xb93sS@j\xc5\tP\xf4~S@\xe5v\xbd\x83\x80\xe7S@\x0cK\x92\x95\xf8[S@nH\xb1\x15\xf2\x9cS@\xda-\xb6Z1}S@r\xecuo\x8a\x99S@\x08\x13.\x03G\x07T@\xe8\xea;\x82\x84"T@}\n\x8c^\x02\xdcS@\xc1\xda&\xef\x97\x1aT@1u\xe5\xef\xd1\xe3S@\xc9?K)\xf3\xd1S@\x86\xa2\x82\xd0?\x91S@ }=\xa7\x13\xc7S@\x19\xd8\x06\xce \x86S@\x8c\x87\xd7\x9e\xea\tT@\xf8\xc6W\x11\x02\xe4S@>\xabj\x19f\x83S@_K{\x08g\xc6S@\x06\xd0TO\xcc\x98S@\x8eI\x14\xf3\xcb_S@0A\x10s\xa7\xc9S@\xc1\xe7g\x93x\xceS@\x95\x9c  \xd1\x1cT@si\x84\x0f\x0f\x83S@i=`\x10\xd7]S@~\x96\xb5\xebm\xfaS@oV\xb3\x9b\xb3\xeaS@\xe5\xf6p i\x84S@\xc1\x02C`\xba\x84S@0=\x17`\xb3\xffS@\xa8t\xf7R\xc0\'T@\xa5\xc4\xc5\xb9\x0b\xe3S@_\xe4Z\xf7\x9fIS@\xd6Jq./\x83S@l\x7f\x10\xa76!T@\x01\n\x95\xfd\xa6\x87S@D\x1c\n\xfa\x0b\xbcS@\x98\xfa\x9d\xb1\xc5\x87S@\x8b\x01\xc9\xb4\x89\x88S@\xadY\x90\xff\xf5\xdaS@\x15\xbeB\x9a\x81\xdbS@\x96\xac\xc3\x04Q\\S@}\xd4A\xe8\x96\x0bT@\x80\n`7\xbc_S@EH\x90\xb2\xb8\xbbS@\x07\xc6\xffz\x8f\x05T@\x18F\x98\x08\xcd\tT@\x04\xe5\xdf\xdc&\nT@O\xa0s:\xd7kS@2\xa8m\xe3z\x87S@_R\x1d\x0b\x8f\x05T@z\x89{@\x05\x91S@\xb7\x91Y\xe3\x92\x83S@\xa0\xa4H\xf2"\x84S@\xc3C\xda\x9d[\x87S@\x94\xd1\xc3\xa9\xdc\tT@\x91\xc2\r\xbf\x8b\x92S@\x85=\x9c\xe7\xe6\xe8S@\xa80J\xc9\xe0zS@\xfc\xcef\xd6\xa7bS@/wD\xd8\xdd\x83S@^\xa4\xdaW\xb8\x89S@\xbe\x13~\xd6\x8c\x84S@~F`;\xaa\xbaS@F\xc7\xa9\xc7^JS@\xef\xb3\xbf\xef\xc5\x90S@r\xb7N6u\x8bS@E\r"\x13\xe7\xccS@\x10\xe3\x05BR\xfdS@L\xb8\xfca\xb2\x92S@H\xf6(\xfd\x98\x84S@\xa0\xce\x1edi\xe3S@\xb3\xf6\x19\xd2\x0c`S@\xae\xa7c\xa2h\xf2S@\xe9)\x07\x0e\xd2\x90S@\xe1m\xbf\xe0\xfe\xe8S@s\x12\xb7-O\x02T@\x07t\xb6\xec\x17ZS@\xdd D-<2T@RG\xf2E\x7f\x89S@\xfb\xed\xcfP"YS@\xb9\xc9\xdd\xa1t\xc6S@\x17n\xc2\xb8\xdb\xe4S@1Z?\xf6\xdc\tT@mUU\xb3\xdf\xceS@\\\xb7\xc4;=mS@n<K\x04\x16\x02T@\xad.a*\xc8=T@\x89\xc6\xa5\x8f\x9b\xbbS@\x10\x08\xf4\x1d\xa7\x89S@QtMfE\x87S@\x17\xfc\xb5\xba<YS@\x98S\xb7\xe4]\xc5S@\xa1u\xf5\x16\xca\x9bS@\xc1\x87\xd0\x9c\xa8\x05T@\xdai\xe2\x9a3\x84S@.#\x04\x03\xc6XS@ttN\xcd\x05\x11T@\x8fHX\xdd\xe9\xc1S@\xbc\xd76\nZ\x81S@b|\xd5\xb42\xb5S@\x90I\xb4\xc1K\x83S@\xb7*O?\n\x9aS@}\xdc\xf8c\xc2\xc4S@B\xab5p6\xf2S@\x99\xa2V\xc2\x89-T@\x8d\x13I\xf7\xdc}S@\x12\x96;iC\x0cT@`.p\x0e\xe3bS@p\x7f\x07\xdd\xf5\xbaS@/\xf3\x8emx\xb5S@?9K\xb5\xf3bS@\x7fs\x11\xac\x06\x84S@\xf9*\\~\xc4gS@\x91_\xd2\xa6R~S@G\xc86\xf1a\x9dS@\xc8\xa4\xf4\xcc\x9czS@\xff3\x16\x8f\xba\xb9S@\xcbx\x88\x80\xbe\xc6S@\xe6\x11\x90L\x1e3T@ 2\x825\xf9\x97S@\xc1\xa4\xfb\xdf\x87\xe9S@\xa9\xbd\xc5mE\x1bT@\x12\xff\xc0d\xaa\x87S@\xf8\xd3\x88\xd8=\xc1S@A\x9eVpE\xe9S@\xb6\x18\xeaL\xe0\xc2S@\xcbt\xd3\x13\xa9\x11T@\xa2\xc6\x11\x82\xe6\x82S@\xb1\x08\xb4\x00\xff\x1eT@\x9a\x8e\xc0\x08(\x8cS@WC\xff\x1aasS@\x83\x0e\xa5\xdd\xb8WS@\xcf\x08\xd6\x8b\x99\xd5S@\xc5\xc6\x15"\x82\xe2S@\x8a\xbf\xb2\x95\xeb\xc0S@`\xef\x11Oo\xb5S@\t\xeb\x7f,\xe8\x0fT@\xf2|8\x17\x9dwS@y\xca#_\xc1\\S@\x7f\xef\x13R\x9dKS@su/\x15\x8eQS@*\xab\xcf-\x82\xc3S@\xa4X\xe8\xb9f\x80S@&\xe0`\x03\xaa\xd9S@\xfc\x17\xf6GE.T@T\x1a\x9a \xd4\xf5S@3*\x05\xcaA\x1aT@\x087.Y\x0e\xb9S@\xe1\xe1N\\\xb4\x1dT@\xday\x88\xe01\xa5S@\xc3N<\xb8=\xf1S@\xe0\x11\xe4\xce\xec\xd9S@_\xf7+\x03W}S@\xa6\xc6\x17Kq\xcdS@\x9d\xc94\x80\\\xe9S@9c\xa2\x169\xe9S@\x90e\x19$\xc0\x83S@Sh\x01\xa5\xa9\xafS@LN"3i\xb7S@4\\>sy\xb7S@n+\x1ez\xb1\xb6S@VL\xaa\xac\r\xe7S@\x0fjC\x80\x8a\xcdS@\x93\x82\xbe\x0f\x03\xb6S@\xa9)>\x97F$T@\xb1\x1b\x1fc\x1a$T@4J\xd8\xf2\xc0\x11T@\xa2\x12\x85&\xef\xb8S@\xf41\xf5\xb8\x88\x96S@So\x93p\xca\x87S@Z\x07\x1b\xba\x92\xb7S@#+U\x9d\xad\xe7S@^\'G\x0e\xb0\x01T@}\x1a1B\x7f\xb7S@\xc2\x15\xfc\xcc\xb0\xb6S@\xd6.\x01\x9b\xd5\xd4S@\xf5i3\x85\xc3\x0fT@\xfb\xa8\xb4!\x0c\x1eT@\xfe\x00\xba\xd2\x8c\x87S@Um\xf4\xc5)\xd1S@\xf5\xf5\xca\x9a\r\xf6S@\xed\r\xc9h\xac\xdaS@\xa9\xfb\xba\x0f\x9a{S@\x95$\x0e\xe6rXS@\xf1C\xa9~I\x03T@^\x18s%\xc2\xceS@\x95\x9d\xfa)\x8a\x8eS@2e\xf4\xee;9T@Fn\x99\\\x8f\xb8S@\x15\xfa\x06\xb5\x9d\x0bT@\xf0tQw\xa1-T@K\xfe\xaek\xd9\x88S@\x92\xc3\xd0\xbd!\x12T@\x7fB\xa5\xb1\x9c\xb8S@k\x9b\xa4\xacq\xd9S@\x7f\xb5\xad\x13\x00\x93S@\x19\xe7Q\xe4:3T@\x04y\x0f\xffp\xceS@\x12\xc2\xebI\x8c\xfbS@\xde\x9eB\x89\x8e`S@r/\xdbB\x87-T@[\x8c\x8ck\xfa\x8cS@\xf4W\xc4s\x8f\x8bS@\x9c\x1b\x1b\xcf\xdf\x9cS@!\x1f\xee\xd9~\xe3S@\xaf\x05\x8a\x19r\xefS@]okRj\xb6S@\\gb\xb3V\xceS@BkgJ\x9e\x88S@f!)\xdb\x03\xcfS@kkjY\xf7\xb7S@\xa9\x19\x81\x8b\xdd\xb7S@l\x9cNv3\xe6S@\xbd\x8b.\x1a\xa7\x02T@\x0e\xd0V\x0c\x96\xb7S@\xc3\xca~F\x15<T@\xee\x924\x01\xbb\nT@w\x02\\\x04\x81lS@\xa5\xa4iH\x12\xf9S@p\xdf\xbf\xed\xcf\x00T@\x1f\x0eTj\t!T@\x04@-\xde\xdf\x91S@VA\x0b\x1b\x05\xb2S@#T\x0b\x82\xc4\xdaS@\x90\xffV\xe0\xa8kS@n)b\x17\xd7\xb8S@L\x02z\x9f\xa3\xd8S@\x19\xe5\xb2Y%\x01T@SI\xc1\x93\xd3\xf7S@u \xf5\xe6=\xffS@\x7f\x96\x14\xc8\x92oS@\xb1>\x96=\x9e\x1dT@\xfa\x1f\xa4\x01\xeceS@\xaco3<\x19\xd9S@\xd4\x1e\x8ds\xa6\xb1S@\xe9^Wz\x08\xb0S@"?\x02X\xec\x7fS@Ua\xff\x158\xe2S@N\xe9\xd1M\xe8qS@\x84\xd2sjU#T@J\x93GE\xa5\tT@\x11\x01\x9c\xf4^\xb5S@\xa7\xbd\x99\x8e\x88\xd9S@z<\xb6\x04\x89\xa0S@\x03Y\x88.\x85\xb7S@\xbc\xb1Y\xf7\xc6\x0bT@F\xdb\xcb1\xdf\x88S@@\xfc\xb93\xf9)T@}9?U^\xcdS@\x84\x03\xce\xf9\xf1\xdaS@/\x1e\x89N4\x81S@\xbe\x96!\xec\xb1\x16T@i7V\xa8\xe8\xc0S@\x00\xae\x8bP\x87\x9dS@\xb1\xe6Vv2\xb6S@Hb\xbb\xfdQ\x1cT@\t\x11N\xea\xeenS@\x10\xc2\x06m\xf6\xe8S@\xb0\xc8\x81b\x95\xfcS@\xbf\x16?\xe2\xb0\'T@\x15Y\x83\xe0\x85.T@l\xb8@\x84\xd2\x1bT@\xe6`gp\xe2\xb3S@\xb4\xe5\xd1OI\x9cS@J\xa3\x08\xde\xed\xe3S@\x17\x8bA\xba\xde\x0eT@Z\xff\xf4\xc7\n\xe3S@\xa2\xfc\x99Mz\xd7S@\xc1,$\xa1$\xd6S@~-\xb7\x03UwS@\xc9a\x07\xdc\xa8\x07T@\x97\xba\xf0\xe7<\xd9S@\xd6\xb1\x80\xd6H\x88S@\xc4\xe8\xc7\x14\xf2\xe1S@N\xee\x0f\xc5\xcf\xbdS@j\xfeLO8\xa0S@\xe7\x936\xd6b\xa4S@\x92\x99\xc9$\xd2\x15T@~\x8e\xbf[\x17\xaeS@\xe1\x02i\x85l\xdeS@\xdeu.\xaf\xb2YS@<5\x87\x95\x07\x14T@\x18\xd8\x8a\x99\xda\x0fT@\xc2/\xde\xed=4T@\x16J\xbc\xbc\xe2$T@\x04\xe2\x11L0\x1fT@i\xd3\xc1\xc1\xf4#T@u\xb6\x95`\xaf\xbeS@\xf8\xd3\x9a8E\xf9S@\xac\xaf\xf3\\\x19\xffS@\xff\x88\x8d\x15\xc4\xa9S@<\r\x16\x0ci\xa6S@\xfc\xc6\xa1\x8f\x87\x08T@\xb2\xfa/\x93\xd3&T@/\x94\xcf\x80\x9b\xf1S@\xbd\xc1\xd1\xbb\x8b\xe3S@\xe1\x8d\xe7`\x8b\xacS@\xcf\xdf\xa11j\x1dT@U\x8b\x16\xc2Y\rT@2u\xb1\xde\xda\x1dT@\x96\x85\xc2D\xce\x8bS@>KZ\xd2\xd0\xb3S@\'\xeb+ ]\x0eT@b\xa09\x8d\xf6\xacS@\xc36K^Z\x1eT@\xb1)\xdb\xb4k\xd0S@\x8d\xe8x\xbfr\xadS@\xf6\xc5\xf8\xcbw\xe7S@CG\xc4,\xdejS@]4K\xa1\x97GS@\'\x8b\xc6\x865\xb3S@\x1cnT\\~\xfeS@7(\xeb\xda\xf1\x89S@\xfa\xa6F\t\x12\xc2S@G\xe3\xc54A\x86S@\x97/\x7f\x85\x89\xcaS@\x94L\xf3\xe1\xf7\\S@\xe0\x06\xb9r\xcd\xa8S@T\xf2\x028\xe1bS@\x18\xc9\xff\x80\xca~S@*\xddVxh\xabS@\xe1\x11\x1c\xd5\xe2\xefS@\x12\x17\xf8B\xe8\rT@\xfd\xc3\xd2\xa0f\nT@E\xe1\x92\xa2d#T@\x10\x1cT.\x07gS@XEke\xb2\rT@\x93x\xa9v_\x1eT@\x0b9\xd3u\xec,T@\xdf\x13\x9c\xb9\xa0\xc1S@.\x1f-`\xbe\xf7S@:\xd6>\xaf\xb9:T@mp\xf08b\x0fT@Y\xc9:9S\x16T@\x03voc}\x83S@\x1d\xc7\xd1P6\xb6S@\xd6Pl\x18\x96\xb7S@u|\xea\xfa\xb3\xb7S@\xf3\\\xad\xed\xdd\xbfS@\x14i\xae\xa7\t\xa9S@n=\x80\xb8v\xc6S@\xc0oN\x06\xa3\xb8S@;&\xdf\xa1\xd4\xb7S@\x92\xeda\xc5\x9a\xb8S@\xd7\x91\xb5\xa6}\xc0S@#H\xc4\xe5\x9a\xfeS@[\xcdi\x15L\xc5S@1\xaf\xd5\xba\xf6\xb8S@\xcf\xc09\xb2\xcf\xb8S@\xdd\xb0\x8c\x84\x10\xc0S@\xb1N\xc5\xaeR\xb9S@x\xfeNW\xe0\xc2S@\xe8+\x85\xd0S\xbcS@0\xc3X\x89\xd4\xa4S@j\xf2\xd3\x94\xea\xc2S@\xda\r\xabB\xdb\xb5S@\x92\x96\xf7\x02\xb5\xc6S@\xd4\x1b>\xf6\xda\xbaS@\x83u\x8d\xa6\xb1\xbdS@\xf9\x1e\x13\x10\xed\xc5S@^ \x0bCA\xa3S@\xd0e4\xa7\xca\xb8S@\x1d+\x04$\xba\xc6S@\xcc\xb8\x06\x8b\xde\xc1S@q\xfd\xb9\xf9\xcb1T@\x01\xa3f\x88\xc4\xc9S@\r\xca\xbf\xaa\x1d\xfeS@\xdbT\xd0\x1e\x8b\xa5S@\xa1\xbb\x01\xf1\x91\xf6S@B\xbe\xcb\x94]\xa5S@<\xe7\x14\x16\xb7\xbaS@\xf8\x03\x03\x0b0\xa5S@b\xbb\x82\xd2Q\xbbS@^d\xb5\xaf\xa1\x9cS@\xcb\x1a\xe4Q\x1d\xc5S@\xab\xfd-\xf1:\xceS@\x88\xc2Z\xa6\xf3\xbaS@\x0f\'T\xe4\x14\xceS@\x88\x1d[H\xfb\xbbS@+\x01Ci\'\xc1S@\x0c\xd2y\xb1\xbf\xcdS@\xbcC\xdd\xcf\x01\xbbS@1\xb4\x9a\x9b\x94\xbaS@\r\x1f~\xc3\'\xa1S@L\n\xf2\xa4\xa8\xc9S@<|\xa1\x9e\xc3\xc8S@\x05\x07\xc9\xe9\xa6\xc6S@\\\xf0\xc9\x8b\xfb-T@\xe4\xfd\xa8\xd3v\xaaS@\xf9\x1fn\xfb\x9e\x9fS@]\xeeH\xbf5@T@U\x93=\xe1Y\xa4S@\xf9~\x8f|\xec(T@L\x80\xdc(\xd7\xc9S@\xdb\'\xb2\xe0A\x97S@\xc6\xb7\xbdJ \xaeS@\x84\xaf\xd2V\xa2\xc6S@K\xab\xa6\xad0\xbeS@,&\x11<m\xc8S@\xd2\xdaoef\xbeS@\x9f\xcd\xe6\xd6\xfczS@c\xb8r\xfc\x8a\x06T@d\x1e\x84\x01|\xc7S@\x80p\xbdY\xeb\xadS@\xf7_>\x96\xe5\xf6S@\xcb\xf4\x163q\xbfS@>\xfd)\x1e\x9d\xbbS@~\xa7\x89\xde\x00\xcbS@\xa3\xb5%\n\x9b\xadS@\xb9\x8b\xee[\x1a\xc0S@< L\x9e\x02\xc0S@]N\x82\x1a)\xc0S@\xee.\xf8\xf87\xbfS@z\x912\x06\xa2\xbeS@L\xb6\x19\x95\x86\xa8S@8~\xd6v\xf4\xa0S@\x01eu%\x18\xa1S@L\x11<\x9c\xd8\xacS@fg\xa6\x980\xccS@\xb6\x1d|w\x1d\x9cS@\xc3\x02\xc0!E\xb7S@\xe0\n\xa1\x84A\x99S@\n\xdf\xc2XE\xe4S@Dwd\xc4\x81\xb7S@\xfa\x14\xd2\xc3h\xc1S@\xdc\xaeQp\xd4\x9fS@`M\xb6\x9d\xba\xa9S@\x9fC\xe3\x9b\x16\x0bT@/ \xe8\xd0\n\xa1S@\xeb<j\x97\x17\x1fT@\xac\n#\xad5\xa0S@\xa6/\xe1\xd8\x04\xc4S@\x9e;\x9d\xbbp\xc4S@\x85\xd83\xd7\xc0\xbfS@?\x93`K8\xc5S@\xb2\x1a\x87\xe1\xa2\xafS@\xfc\x96\xe9x\xad=T@\x0f\xc3\xf9\xd1\x04\x9aS@\x04<\xf7\x13\xf1\xc4S@V\x87\x0b\xe0"\xa0S@\x03\x96T\xf7\xb1\xc5S@\xad\xed\xfc\x89-\xc8S@\xc7\x07q\xacj\xc8S@\xfc\x07\x05\xb0_\xc7S@\xdc\xac#\x14s\xb7S@\x82\x0f\xfa\x98\x87\xbdS@O\x8eW^\x80\x9cS@!\x1d\x15K9\xc7S@\x05\xd3\x14\xd9n\xc7S@\xc4[\x96\xd9b\xa8S@\xf5\xe4\x9d\xc5B\x9cS@\x96\xc9\x00\xa3\xe9\xfdS@\x1dAIK\xe9\xc7S@pL\x10\x9e\x8f\xc6S@\x1e\xc8\xa2\xaeI\x9cS@5\xe5/(\xe8\xc9S@q9\x0c\xc0W\xbeS@m\xcc\n\x82\xcb\xc6S@\x06\xd4\xcc\xdd\xe7\xa0S@\xb9\x95\x0b\x00\x03\x9cS@\xd2\xd1\x9eT\xb2\xc7S@L\xb1\xe4g\xe0\xc7S@\xe7\xc9\x04\xb4"\xd6S@\xd3%`u\xd9\xddS@Oj\x93[\x13\xc9S@\xb9\x9f\x88%\x94\xa2S@4\x0b8>\xa7\x1eT@\xaf\x03\xff\x85P\xc9S@\xb4s\xfe\xdb\xf6\xddS@\x07\xc5\x83P\xd7\xc7S@J\xd7\x0f\xc0\xed7T@\xce\xf8\x93\xd8;\xa9S@\x89SZ\x85\x15\x9fS@4\xffu\x7f+\xc8S@\xf3\xa7>\x9bE\x9cS@2_\xc5\x94o\xc8S@\xd1\x9d\x0cpB\x9fS@\'M\xea>\xd0\xd6S@c\x04\x163\xdd\xa9S@"\xff\xca;\xaa\xa8S@\x8a\xcd\xaf@_\xa4S@]k+G\x17\x99S@\xd2{\x0e\x18Y\xd6S@`\xbe\xd7\xfe\xf5\x9dS@\x04m\xe3\xc9\x9b\xc8S@7\x80\xd8\xb3<\x97S@U\xad\x00jk\xdeS@\xe4\xc7\x18\xb7H\'T@n\xf4\xbf\xf9\xca\x9eS@b}\x1c\xba\xdc\xe1S@\xe8\xf6\xb5\x1d\xf1\xe0S@1\x8dL\x8a\x9c-T@\x07\xe0/U\xc3\x9fS@\x8b\xc6]4?\xe2S@6\xac\x8c\x87\xff\xc1S@\x8b7\\\xc5"\xd2S@\x0f\xf5Z\xe1\x1a\x8eS@\xe7\xe4\xa2\x7f\xa4\xcbS@{\xc8\xea\xa6D\x9fS@\xd3\xda\x0c_f\xe0S@fz<\xbd?\xd8S@\xa0\xd4\x1c\xa6b\\S@sTN\x15\r%T@\xcfV2\xd6\r\x9fS@\'&X\xe8\x8f\xd7S@\xf0=\x91O\xfc\xe3S@\xb3"\xd9\xf3t\xa2S@$nf\xf5\x04\x10T@\xad\xb8t(\xf6\x96S@\xe3\xb7o\xd3\xdc\xccS@L|-\xe6\x1a\xebS@g\xee\xda\x81\x9d2T@\xb6\xf0%\xa1\x90\xa1S@c\x91QQ\xe7\x12T@+\xf6\xea\xf8\xef\xe2S@\xf9\x7f\x1f\xdb\xac\xcfS@\xd9\x8c\x96_\xbd\xe0S@\x95\xfa\xab|z\xefS@\xc1\x17]\xc8\x99\xcdS@eC\xc2\x02E\x9fS@\x1e\x83\xcd\xb3z6T@8\x8d\xe3\xac\xc7\xccS@\x1f+m\xbbb\x97S@g\xd4\xdb\x12>\x00T@\x06\xc3\xef\x0eR\xceS@\xff\x1b\xccZY\xceS@#\xc3\xa4\xfb\xee\x9aS@r\xc3\xda\x806\xe6S@\xd4&D\x82\x02\xcfS@#\xe7\xf4o\xa1\xd0S@\x7f\x1c\x01\xaa\x83\xe3S@\x85\x85\xb9Pf\x9bS@\x02G\x1c\xee\xd2\x9aS@\xe34t\xc1\x1b\xd1S@\nn\x13O\xc3\xceS@!+\xffV\x01\xe4S@\x06\x8ed\xe3\xc8\x9aS@\xed\xd6\xfe\x90\x8b\xa2S@\x99\x13Kp\xd2\xbdS@DP\xa4\xa3\x8e\xcfS@F\xe5\x8c_B\x91S@k\x9f\xe60g\xe5S@j4T\r>eS@u\xa5\x80\xbe\xad\xb1S@\xaf\r\\\xdd\xf7\xe4S@T\xcd+\xd0<\x1fT@c\x8cP\xb9\xdd\xe9S@\x06l\xdb\xc4\r\xe3S@\xd5\x8a\xb1/\xde\x90S@\x84\xbb\x1d\x8f\x16\xdbS@\xe0\xd4\x1b\xa92\xb5S@\xb3=\xf9\x9c\x86\xd3S@q@y<%\xebS@6\xd7?\xdf\xd1\x9eS@\x86\x0b%\xc4\x7f\xdcS@?\xae\x81\xe7\x03\x98S@\xc7E\x89\x102\xd9S@V\xe1\xc7l\x91\x95S@X\xd5\x97`I\xd9S@S\x95\x19^F\xb2S@y\xdd\xbc\x8f\xe6#T@3\x89\xbe\xf2\xa4\xb1S@\\,k\xe1\x8e\xe8S@\x1b\xa3\x12\xd2\xcd\x8bS@!h\x9b\x91\xfd\x9aS@\xd7\x87\x89\xb9o\x93S@\x8b\xae/\xb12\xe7S@Eft\xda\x04\xabS@7\x05\xcbM\xf6\xaaS@\xf6\xe7\xfb\x04\xf5\xd4S@\x81U{\x87\x03\xb2S@A\xbe\xed\xfc\xd7!T@\x80l!\xb2\xde\xcaS@\x15\xa31\x05\xf6\xd3S@\x8a\xb2\xd9\xf0\xe9\x87S@\'\x16\xe2\x86\xb3\x9cS@\x1c\xf2\xde\x89\x89\xa8S@\x86e\xe1\xc4/\xe8S@b\xdfpMh\x9dS@\xdb\xc8\x06\x0fQ\xe6S@(\x11;5?9T@~R\xb0\xdd\r\x9aS@2\x84$\xf6\xc4\x89S@;}l\xe5-\x9fS@\xb6\x83\x97\x17\xac\xd1S@AI`O7\xdbS@\xf9\x1by}?\xd9S@`\xc8G\xe3\x07\xe6S@\x0e c\x92T\xd8S@\xae\x84\xe5\xc2\x17\xd8S@\xbf\xf9j8\xb5hS@\xceEXF\xac\xbdS@\xe2W\x85\xaf\x87\x83S@\xf9\x86\xc4?\x0c\xe7S@\xab?\xebqO#T@\xa0\xe05\x14\x19\x86S@\xd3#\xfa\xc7\xc9\xe6S@\x97T\x10\x94v\xd9S@\xa4\xf0\xf4 \xa5eS@\x94\xa9\xb7\xe8\x8f\x99S@\x9a3\x94\x1a\x17\x84S@\xd5\x86\x9f\xf4\x9c\xd9S@1n0\x1e\x9d\x9fS@g\\\x81\x9c\x96\xf7S@\xba\xce\xcc\x91\xb7\x8dS@\x88\x9e\xef\xe7\xbe\x92S@N\x1c2Z\x0f\xdaS@]\x80*\x18Y\x87S@I\xd0\xdab\xb5\xa3S@\xa4\x1d\xa4Hi\x92S@F\xcc\xea\x89L\xdaS@\x97\xc3\xfe\xb78\x16T@\x1e{U\xd4;\x92S@\x87\xfdlW\x0f\x92S@\xa8\xff\xa6\\\x05\x84S@\x8f\x95\x842!\xddS@9\x9e\x0e\xe1\xf1\xa6S@\x14 N4\xa4\x84S@\x01NM`H\x8bS@G\xad\x01\xc5O\xd9S@9\xb2\xc8^Z\xabS@\xeb\xf3\xa4\xf65\xabS@n\xb6\xff\xd7\x12\x85S@r\x91x\xbb\x1a\x85S@&n\xc9il\xa5S@\xf9\xc6%\x1f\xb7\xf6S@\xe3\xe4\x90\xf5\x95\xccS@\xf1\xd4\xc9\xa6-\x84S@\x93Y\x1dr=\x8eS@\x169$\x90./T@\r\x1f!\x7f1NS@\x93M\xdc6\xce\xc8S@l\x05D41\x8aS@-\x8c\x9b\xf3\xa4\xabS@\x7f\xc8\xe5\xf3G\x83S@\xe5\xae0\x85\xa4\x83S@cW\xdb\xc5;\xabS@\x14Tb <\x81S@?O\xf8Rz\x80S@\xc7\x0b\xe3\x03\x1b\x8eS@ \xbf\x01t\x8c\x8dS@\xa2\xedy\x8f\x81\xacS@\xe6"\xe0\x9f\xda\xabS@$\x02\xac\x13\x81\x1dT@\xc2\xf7\x85q\xb4\xccS@Q\xf16W\xe3\x8cS@\x1bIWD{\x9cS@\xe8\xce\x1c\xda\xcb0T@\xeb\x167\xe3\x81\x8dS@`\x9b\xc0\xdd\x83~S@\xa3\x95\xbd\x18\x1c\x83S@\xa1\xed\xa5\x06Y\xd4S@\xcd\xb2i\\M\x8dS@Il\x8c\xb6\x87\xa0S@W\xb3K)a\xf3S@\x0c\xa38\xf0N\x8bS@\xd0\x13(\xec\x87\x81S@)\xa2\xee\'%\x8dS@j\x11\x9f9\xc7\x84S@\xa9\xe0\x18\x0e\xcb\x87S@\x93\xb3\xc3\x05\x80\x87S@\x98=\xe1\xaa\x92\xadS@\xa7\x8c\x00\xae\x91\x83S@\x88\x16_=\xa6\x84S@\x84\xc6\xc5g\xd0\x8cS@\xbc\xc1\x9f"\xb0-T@\xc8X\xa3#D\x83S@Ks=Z\xed\x86S@j8oY\xf8\x82S@\xd1\xe6\xa2\xbd\xab\x87S@9\xf8[\x85\xc1\x83S@J\xd9\x0b\xf3\xc5\x87S@\x8b\xdaAOU\x86S@~\xd6u\xa8\xcb\x87S@.SY\xe5;\x87S@\r\x9c+\xf9\x9f\x88S@\x04\x05\xf4D\xdc^S@\xe5\x82\xa7\xd7L\xc6S@9\x06\x06\x98\xd1\x8cS@\xc8\x17\xe4\xe9b\x80S@v\x16\xea\xd6\xbbeS@\x93\x88\xdc\xb3\xd1\x87S@s\x08\xc7&Z}S@q\x02\xb6\xc3a\x81S@ \xb8hnkkS@k\x9e\xce\x04\xfc\xb3S@-B\xfa\x7f\xe4\x80S@\x86+OOV\xb1S@\xaa\x9ar\xc4\xdb\xecS@\xc1+w\xeb\xe9\xabS@\xc1\xa9\x07\xe4o\x9aS@\tbe;\x84/T@jC\x96\x91\x05}S@\xdc\xd2\xdd"isS@\xa5\xc9|(\xf6|S@\xccjK\x97\xc7\x80S@=y\x97\xcbA=T@L\x11P\xba\xd4\xacS@~\xc0\x9e\xb0\xc9\xaeS@3\xad\x1c\'\xa3zS@\x8a\x12D\x12\xfe>T@\xad\xc2\xfe\xd6i~S@\xcb\\\xd7\x95U\x8fS@\xa0\x1a\xe7BB\xf5S@\xd9\xc9\xbd3\xca\x19T@\xac\xb6U\x02uzS@\xd5L\xc0\xe6\xed\xf5S@})\x91\x07^zS@\x9d\xf3\x82\xf8\x04~S@\xe9\xf0\xd1\xa5@gS@`7\x96\xcbs\xcdS@\x17aL\xf4\x8e\x82S@PeC\xeeteS@T+\x11\xd4\x93{S@\x8f\x83\x03\xec\xcdvS@1\x9b\xda\xd0\xecvS@\xa8\xad\x12#o\x82S@\xd6\xeb\xd1;\x01gS@\xda\xe9K?\xd4yS@i|$\xd25\x94S@\x7fs\x96\x97\x90\x86S@\x08\x18\xb2j\xf3dS@\xbb*Dk\xcb\xcfS@q\x18T7K$T@\xcd\xd5CwM\xf7S@\xd3\xb9\xc9i\xf4\x81S@\xd1\x07\x13F\xb3\nT@E\xca@\x0b]\xcdS@\x11\x86,\x18:\xf8S@\xe3\x06|z\x9bdS@qD\xe9\xf3wyS@F3g<\xaa\nT@\n+\'\xb1\x9d\xb0S@)\x1f{\xb3\x1c\xb2S@\xf3\xc1ni)\xcfS@\x19\xd6\xed\x9cGuS@\xff\xdf(m\x89\x93S@\xbd|\x14\x00W\x81S@\xbd[\xb9 \x88)T@;\x03}6\x82\xacS@\xcc\xa1\\\xf6keS@q\x1c\xc6#\x19\x81S@\xce&\x98=\x01\x80S@\xc5F\x12\xf1q\xadS@\x7fy\x16\xc6R\xe1S@\x83\xbd\ru\xd2\xabS@AT\x10Z\xf6\xadS@\x86tK\xf4\\\xb2S@L\x01\xb7\x89\xd0\x8bS@\x17\xf9\xf8<\xdb\xe3S@\xa9\x0e\xa4\xc5\x0cfS@J\xb0\xeb\x98\x84dS@\xfd\xbd\xce\xc7\xe1\xceS@\xbdo\xdc\xf9\xd9\xb1S@u\xc5\xde#\x8c\xb2S@\xe0\xe8\x16[\x1e\x88S@L\xca[\xccr\xa6S@DAL\x97\x8a\xadS@\xbf\xd2%K\x14\x7fS@x\xef,\x99\x8d\x99S@\xdf\x1eCQ\xbfaS@ZF\x172\xf5\x97S@\xb97\xb4\x0f\xaf\xfeS@S~GzI\xdbS@\x8do\xa8\xaf\xf0@T@\x8co\xf4+\x95aS@|\x1d+\xe9\xf2\xabS@\xf6\x81\xc0\xbc\x1d\xa5S@\xa7G\xcd\xcd\x8a\\S@+\x92\xe55\xd5>T@\xf1\x84\xa9a\xffbS@;L\x91\xc6\xacaS@\x97\x8a\xe1\x90\x01`S@\xc4\xa0\x8cH\xba\xf2S@\xedS\x8cH\xe6\xd2S@\x0f\xe4.tr\x9fS@lw\xa5\xdc\x0b\xd9S@\xb0\x91"A\x96\x19T@e\x16C\x0b+\xd3S@\xc1)\x0f\x81\x98\x9aS@+\xd5\x0f\r|.T@\x99\xdb\xd8\x1bE\x88S@y\x81\xef$\xd2\xa5S@ \xb3\xd4\x85\x96\nT@\xfe\xb7f\xbbF\x88S@\xe7ey\x86\x17aS@\x8d\x06o\xad\x00\x13T@\x1c7E\x1d\x1c\xf0S@\x1dX;\xbb\xb2,T@\n\xd0J\x1d\xcd\xa1S@=\xc6C\xb8\x0b\x91S@A\xd1%0@\x91S@Z\xce\xfe\n`XS@\xfe\xa3\x17\x8a\x83XS@<\xa7\xf1kz}S@[{TF\x9c(T@Q\xf0\xf1\xd6\x8e\xf5S@\xc6^\x99\\V_S@d\xe6\xe2D;`S@\x12\xcc\xb9\rk%T@s\xc13\xb8\x13`S@3oW4EYS@\xcf\xaf\xdcY\x17}S@zm\xbc\xdf\xc5_S@j\x82\x9dO\x1bfS@\xc9\x19\xf5\rlXS@\x90\x14\x12J ,T@\xd0\xeb\x9a\x86b\xfeS@\x10\xf7n\xcd\x19_S@\xfb\xda\x14\xd7J\x10T@\xe4\x9fu^\xa3\x02T@\xf2\x86%_\x92\xf1S@:\xb2\xc51\x8d\xa6S@"\x1f*h\x11|S@\x8f\x1d\'\xd6\xf7\xa5S@\xe6\x14\x1f\x15\xaf\x83S@\x8a\x9c\x05[\xf6{S@\xb4\xc3v`<\xfeS@\xc1x\xda<y\xb2S@L{\xb4\x1a\xc6{S@\x05\xfb0]\xcb\xd3S@\xe2\x95\xb3E\x1e\x17T@\xdcfe\x9c\xcd&T@\x01\xa7/\x04*\xe4S@\xf8\x95\xb1Q\xf9\xa4S@\xa8\x19\xc5\x9b\xa6US@3\x9f\xfd\xeb=SS@\xe5\xe9r\t\xe7\xf1S@\xd5\xb4\xf5\xe2\xb1\xcbS@\xe9}i\x82\xc4\rT@e\x00\x07\x8d\xcf\xfdS@\xbb\xce\xd1\xd1\x83\xe6S@\xde9\xd70\x1d`S@\xe4\n\xc8{\xc4vS@*\xeeT\x84Q\x0fT@\xb5\x94\x1f\xe1\x83\x0bT@\xc4\xc7\xb3\xe2*\xe1S@\x87\xe3\x16\xb3\x90\x8bS@\xbc\xb5!\x07%\xeaS@m\xf3\x99\x8f\x9a\x9aS@\xc3\x90\xdb\x86\xc8\x04T@\x97z\xe3\xc1\xd3\xabS@d\x01\xbc\xeb5\xa5S@\x1d\xdbr\x8do\xd5S@\xfa|\x9a\xa1u\x82S@D\x96\xb3\xad\xdf\xb3S@\xe9\x06e*\x9c\xe7S@$\x1c\xc9<\xb1\xdaS@?jD\x8d\x8d\xcaS@,\xaf\x05\x07W\xdcS@\xc31\xab\xad\x8b\x82S@\xc3:*:M\x9fS@\xad\x03\x16\xea\xe3+T@ji_\xc6+\x82S@*\xdd\xd1\x1f\xcd\x14T@\xfa\xd22[n\xb2S@\x8c\n{\xc7D\xf3S@\x8c\xf4\x12m\xccXS@\xd2\xf2\x97\x8d\xc3\xd5S@\xa56a7\x05\xf7S@\x1f\xd5\xf3MMQS@.\xbc>m\x10vS@M\\\xb0\xf8\xae\xebS@\x97a\x9d1\xaf\x06T@\xb7\\\xb5|\xa3\xaeS@\x99\xc1\xe4\x00\x01\xf5S@\x96\x11\xad\\\xaa\xd6S@\xd6\xd9`\xd7\xb2\xafS@\x82Q\x1f\xb2\xd2\xadS@\xfbF\x86\xac\xdf\x0cT@0\xfcwU\xc4\xf7S@\x10\x90\xde\xd7\x04QS@d\x9b&rA\x88S@\xb3H\'7\xf2gS@\x00\xf4\xff\xd2\xf6kS@\x15\x02=^\xa9PS@\xb5\xe9\xe5,\x1f\xf5S@\x00\xd2l\xecD\x07T@\xc1\x89\x87PYPS@\x9cP\xef|\xad\x89S@\xce\xe1I\xf8\x0f\xb1S@J\xd2C\x0b\xe7\xb1S@f\x82$\x16\x99\xf8S@/\x89\x7f\x14\xc6\'T@qA\x8c\xe3^\xaeS@7\xe8b*o\x07T@1\x0c\xb0\xed\xe8\x0cT@\xba\x8c\x0c\x87`\xf6S@\xc9\x9aS9\xa7OS@N\xb4\xe2\xc4:\x88S@V\xbb2\x1a:\x9cS@\xb8\x94\xf7\x84\xe3OS@\xd6D\xcf\xa2O\nT@\xdb\xbd\xf2-\xc4\x07T@\xdc\xb3\x85zJ\x87S@\x80\x93\x82\xb0#\xc2S@JL\xd9\xbf\xf7OS@\xea\xab\x93/\x1f\nT@u\x92\x01\xbb5\xa4S@\xfe\xc5\xd1+r\x0fT@\xb8\xb3\x11\xf6Y&T@mV@)\x07,T@o\xa3Z*x\x99S@\xfb6+1V\xacS@\xf9\xc8\x1b$\xcdNS@\xe0\xa7\xf7\x7f1OS@\xdfL\x99\x8e\xb9rS@_\x81\x81\xca\x17\xf7S@\x9d\x0e\x9e\x02\xc0NS@%\xa1\xf2\xb9\x17\xf7S@\xce\x1eW<\x07\x0bT@\x1f#\x11\xe5\x0e%T@\xc3\xf5\x06:\xd7\xb4S@\xf0\x0cB\x95\x9bNS@\x82P\xa1\xba\xc4\rT@3v\xcf\x835OS@\xec\xa0\xdeQ\xb20T@\x98\x18\xb7(,&T@sG\xb4\xfe`eS@\xa7\xb4Z\xc4\x94\xd7S@\xc4w\xa3\x17\xc1\x0cT@on<\x84{\x07T@\x7f\xaa\x08\x19\xd2\xf6S@\xfd\xc0\\\n\xf7\xe4S@;\xf8v\xbc-\xd4S@|\xb9\x0f \xa7\x8eS@ \x99\xac\xba"iS@\x8c\x18\xd3\x17a\nT@\xe4\xad\x95 \xd9$T@\xab\xad\xe1AW\x0cT@4\x7f\x9e\xe1U\nT@\xd7@\x90dmrS@,2oi\xf8NS@\x04`-\xbf\x8dNS@[\xd4;\xfa"NS@\x026\xf6\xae3NS@\x8c\xd1\x16\xfe\x19XS@A\xc4\xde\x1b>bS@\xbb\xf8k\x1bwfS@\xd5E\x86\x1d\x1b\rT@\xf4\x81\xef\x06AeS@\xdc\xbb=\xb2\xedWS@c\xc0\xa7\xfdu\xaaS@\xf5\x16\xee\x80\x1a)T@\xb9X\xbf4\xf3MS@\xb5~\xdcl\xbb\tT@\x04\xb6,\xbe\xdaaS@\x1b\'a\x0c\xeddS@\xcc\xb9\xd3\x00\xc7dS@}\x1f\xc3?\x1b\xf9S@s?\xdb\x91\x8d\xf8S@\xa1\xad\xd4%&hS@<}29\xae\xe5S@[y\x88\xfb\xa4\x17T@\xa1\xc8i\x99v\x83S@\xde\xa8tH\x88\xe5S@q\x0f\xe1\xc5\x86aS@\x99\xac\xd3\xab\x80MS@&b\xcf\xc3\xcbMS@\x0c\x82\xc1ZA\xd9S@\xb8\xfeO40\x06T@\x16\xf5X\x1b~\xd7S@\xb4\xf3@\xdcR\xb3S@x\xf9\xf0\xa7\x06\x18T@\xc7a\x9a\x9c\xbb\x90S@~\xf8\x9d+\x07\xdaS@I\xe4\xf9d\xd5\x98S@\xa1@\xed[\x1c\tT@\xbf\xff\xfb\x14\xc9MS@\xf0\x85/\xbbT\x92S@\x99 ?\xb4\xbd\x04T@\xf9\xa9x\xb4\x8bMS@\xe6\xa7\x80\xd5\x01\nT@j\xb8`s\xa3\x1aT@5\xde\x05+\x19\tT@0F\n>\x94\x90S@_\xfcj6\xfeeS@M\x1b\x1a\x99\xdd T@\xe1f\xfc\xdf\x8e\tT@\xb2\xc6\xd6&\xdcUS@\x07\xf2\x19\xfa\xa1\tT@\x84\x82\xb2\x84\xf7\x06T@m\xc2\xb0\x85\x90\tT@mKi\x07\xaeaS@\xf9u\x06c\x06\nT@\xd8;\xbc\xd1\x12\xeaS@Z\xea\xb87\x11\x9eS@0\x16\xff\xe7JaS@\xbcv\x96\x02\xcb\x19T@\xa0/\x013\xfa\tT@=L\x13D\xb2`S@\x86\xcc\xa8n\xab\xfcS@^\xe81C\x80aS@\xb0\x8fZt\r\x19T@\n s7t\xfaS@\x8bY\xec\x0e\x16\x06T@J\x1c\x0c\xf9Q\xafS@yt\x86\x8f\xdd\tT@*o\xc8\xfe\x16\nT@\x1fH5\x9d[\x9fS@\xdf\xfa\x01\x8c\x89\xfaS@\xb1\xcf3\x0e\x01\xb5S@\x96\xbe\x17\xda3aS@\xe6WK\xe4\x04\xe9S@\x06\xb4,\xd8\x9cKS@\xdeJ\xfb\xe9\xf3_S@\x00\x95J;\n*T@J\xa2Y\x9d\xe0\xc9S@=\xe0\xe3\r\xf7JS@\'\x9f\x1f\xc4\xafSS@o\xd9\xd3{\x88\x0bT@\n\xb7\xf0\xe4\x81$T@\xbf\x9b\n\xd6\xa3\x08T@u+\xe9\xca\x0bhS@\xea\xc0\xf4IU\xe9S@\xe6\xc6\xa1!C_S@\xce\xbc\x1c\x18\xa98T@\xa1\x19\xfd\xe0MmS@B\xf6\x1caO\x84S@bTZ3^JS@N\xf0\x0b\xf2\xc9JS@\xf1Qc\x8a,&T@\xa9\xd4\x1a\xd4\xd8kS@)\xc5\x99l\x9aIS@R\x12\xd3P\xfc[S@\x0cXL\x06\x05\x9dS@\x94^4\xd5\x91fS@2\xaeTv\x97IS@\x1d&\x94\xd2,JS@\x16y]?f\xe9S@\x1d\xb3\xa1\x86M\x1aT@\xe5R\xd7\xaf\xe5[S@\x80\xacC\x8c\xa8[S@\x9ea@\xbcY\xf3S@\x0b\xc6VaO\x0cT@\x98\xeb\xd7\xaf\xf6%T@\xcc\xd5#\xb9\xa8fS@\\j\x99\xde\xeeQS@\xf8\xdfvF\x91fS@"\x88\xba\xf7\xf8QS@Sf\xef\x10\xb1\xadS@\xb2\xe7k\xe7\xc1QS@#~\xd75\x86\x05T@\xed\xc4\x87\x16e>T@\xa9a\x81W\xf0nS@\xd5\xc5\xcc\xcci\nT@\xfc z\xd0\xc8\xe9S@t\x01\xe0w\xaa\xadS@|\xc8\x84\xc2\x02\x0bT@\xf7%\x0f\x9e\xeauS@\x96~\xe0\xfe\xab\x9eS@\xbf8\x91\xd0\xa9\x9bS@\x981\xaa\xa4q\x8aS@d\xc3\x88\xb7\xde|S@\xaf0X%\x86uS@\xe4c\x1c~\x9a\x19T@\x9f\xefW\x87\x95\x03T@\xfenI\xf1K\xebS@C\xb0\xf4\x9c~uS@\xbcY\xc8s`aS@\x8e\x1c\x10\xfaj\x00T@+B\x90im\x1fT@\xd7\x13\xfc\xf7)\xecS@*\x7fB\x98\xfbpS@\xe5\xc2]\xd1Y\xf3S@\xe4\'}\x87\xcb\x88S@\xc4w\x06\x16\xd5\x00T@\xadn\xda\xa7I\x0eT@9\x07Mru\xecS@?\xfa+\xb4\x10aS@<\x9a4\xac\x97\xaaS@6c\xcdl\xb5!T@\xecWdK7\x03T@\x8e6\xbe\xc1S\nT@\xd5\xe2\xd6\xf6|sS@\r\x0c\x19\x1d\xe8sS@t\xdfd\xcbm\x01T@\x07}\xf6\xb3\xcc\xddS@\xd9N\xe0\xf2O\x8aS@\t\x90\xf4VumS@"\x84\xd8\x06\xa6\x0bT@\x0f\xfa\xfc\x8f\xf7\x1dT@8\x93\xbe\xc3\xbasS@_\xac\xc1\x91\xa7\x0eT@\x7f=\x8d\xf0\xd1!T@r5\x19\xcc:\x9fS@\xb4\x96`\x04\xb6 T@q\x9c\x87\x92\xf5\xa2S@\xde$1\x91\x04\x0fT@\xa4\xb1@\xfb=\xf1S@\xf7\x9e\xe6\x8a%\\S@;\'o\x11\xd2\x12T@\xde\xff?\x10\xbc\x83S@p\xfaG\x9ao!T@\x08\x94\xb0\x9c\x1e,T@\xda#\x88\xb3\xb2\xb2S@3\xa7\xc8J\xa8\x13T@\x9b\t\xe5#\xe2\xafS@\x1e\x9aaG\x9c\x1fT@\xe2\x00Q\x00\x93\x01T@\xd2\x97\xaa\xf2\x02\xb2S@\xb2L\xd2@\xa1\x01T@\xc6+\xda\x15\x17"T@f\xf9\xd4\xeb0sS@\x07M\xe6\xed\xa9\x1fT@\x8d\xa8\xa4;\x97\x1fT@\x92\xe5\xf6\xb7~\x1aT@\xff\xa7\xb4b\xdd\x82S@\xd9$\x80\xf0\xde\xf5S@\xed`\x0c\xb4\xebrS@s\xf1\xc1\x1d\xd8 T@X\xb2\xf9>t\xb0S@y\xb3\xa5\xea\xa1\xaeS@0?X\xc5E\xb6S@\xf8\xe2c\xeb\x9f\x14T@\x960*V}\nT@^\xda\x974|^S@\xd7t\x9ap\xcf\x10T@C\xc4\xfc\xe9\xe0\nT@\xc6I\x92\x01\x84%T@\xe94C2\x7fpS@\x8e\xf2\x1d\xbd\x1b\x1bT@\x88v\xbb\x97\x99qS@k\r7\xd7\x1a\xf3S@\x88\xa44\xe8i\x0eT@S\xed\xb6k\x8b+T@\x05Ww\x9cs\x80S@\xe9zK\x08\xf3\x9bS@H\x1a" \xd9\x1fT@$\xd3\xab\x1e\xc7bS@\x9b<\xf7j\xbbHS@\xab\xee\xc3C\xa2\xb0S@&\x0c\xa1\xdfB\xb1S@\x1bV\xc3\x178HS@\x80RN\xb6<\xcaS@\xf1]a\x91aHS@70\x91;\x95\x0bT@%y\xb8\'\x1c\xfbS@\xaa\x11:P\x87cS@\xde\xe37\x16\x84\x8fS@eN\xaa[\xaaGS@a-j51"T@{\xb3oc{\xfcS@\xb8\xfb\x04|~\xadS@\x8b\xa2[\xebv\tT@\xa6\x1br\x1b]\x8dS@\xe8}\x90h:&T@\x94\x01\x1f\x9d\xde\xb0S@p%\xb6*\xbcoS@\x1a\xa0v\x86V\x1fT@\xd7(\xb7\x89\xd4dS@\xde\xacg\x01\xabmS@]trm;\x03T@\xbc\xa1Y^coS@\xf1\x8aj\xdd]\x0eT@ej\x1a\xc8.\xf2S@Dj\xf8\x81\x84oS@\xb3,#![\x13T@9\xbf\xae/\x82\rT@x\x022,A\x1fT@F\xed\x04\xbe\xdb!T@Jy\x0f\xec\xe0nS@\xb5\x94\xcf\xe1\xc2\x0bT@\xbb\x8b:9\xf3\xf5S@\x03\xc1]k\x10\xafS@!\xc5\xa4\xeb\xebnS@\xf0\xc5\xfeX\x0c\xf6S@|\xf2\xc6\xfc\xfe#T@\xeb\xdb\xb0\xc1\x02NS@5sl\x07J\xaaS@.\xaf\x88\x1b\xaanS@\x0eF\xab#&\x14T@\xe7\xbc\x97DG\xb4S@\x0e\x1d\x03%M\xadS@h\x85\xab?<$T@\x8a\x85\xf0\xf5{\xb5S@\xe7\xe9\xa7\xdb|\xfdS@\xe9v\xb0\xc8\x0f\xfcS@3a\x9eL\x90\x14T@\xdd\xcf|\xc3\xd0\xf6S@\xf5\x93\x85)2cS@\xae\x95Z\x1e\xce\x14T@\xd8\xc3\xb4\xbdk$T@"\xd9\xec@\xf5\x14T@\xeb\xd2\x06\xca\xc1\xc9S@EeN\xa2"VS@\x92]\x054x\xf8S@\x0f\x03\x03\xb7*lS@:\xbb\xc5\xb9]^S@k\xc9\xfd\x8b)%T@\xe3\xdf\xd9\x81?%T@\x11\x7f\x99v\x15)T@\x10\x18-\xbfT\x1fT@\xea\xb2WH\x9f\x0cT@2\x95\xc1\x7f\xee\xf8S@OA\x86\xa6\xf6\xd3S@f\xdc\x10\xa3E\xb5S@^\xbb\x96\x840\xb2S@\x0c\x06\x91\x968*T@\xe3O\xf6\xbf]\x10T@d\x0e{A\x16\x80S@\x0c\x06\xbd\x0c(%T@\x92w4F\x050T@\xdc\xab]\x1a\xef\xf9S@A?\xaa:\xaa*T@\xe9L\x0e\xdd\xbd\xf9S@\x05\x8c_\x1e\xe9\'T@\xf9\xcf\xae\x9b0$T@w\xe3\'\x02\xdd\'T@F`\xcd\xf9\x9abS@W\x9a&\xa6\x05\xfaS@LC\xa3c4\x11T@\xac\xcalf \xb1S@\x15\x16j@E(T@x\xf0\xda7\x88oS@\xc0o\x11\x02a%T@i3\xbd9f\xfbS@\x19:7(\x90\x8bS@O<U\x88\x9b\xb8S@}\x08K\xd4\xef\xb1S@<\x9fv\xf4J\x10T@\xd5[\xb4b\xcb\xfeS@\x91\xd4\xfd\x88;\x10T@\xcd\xe4\x0e/\xc1\x83S@\xb9\xb1Tc6\xfeS@\xd9o\xb7\xc2\xd1\xaeS@\xd8\xbfc\xc0[\xaeS@n\xaa\x00\x89^,T@x\xf7\x12\x1d\x8f\xfeS@\xb0})\x0e\xbd\x0eT@\x01\x1a\x9a\xa3\xe8\x0eT@\x93e\xb1\'\xf7\x0eT@\x12\x85\x8a]]\xafS@\\\x16\xa5+\xf8\nT@-\x95\x1d9T.T@kK)\x1c\xebdS@\xcf\x02\xf6Z\xf0\xc4S@/\xea4r\x8e,T@,\xf0Im\x0e\xffS@\x15\xee\xd0%a,T@\x9eg1\x16\x1b,T@\xd8<\x1c\xac\x93\'T@:J?\xa9\xc7bS@\xbf\xd9iD\xfc\xb4S@m\xbb\xa5s\xc4bS@\x02_\xd3\xb6\x8b\x80S@\x17\x86\xb8h\x07\xc8S@I\x89ecm\x12T@\xd3\xcd\xfe\x95\x17\x02T@\xa5X\xa4\xd6\xc2\\S@T\xdd\xf4\xdc!\x14T@\xbf\xa2\x0e\xd4"OS@\xa98\x10\xe4\xacbS@O\xd6\xf7\x12\x96)T@)\x8a.\xbd\x9e$T@\xbd\xd2\x89\xa3;\xafS@i\x1b\x17\xb7\xfa*T@\xf5*=\x85%`S@\x08#\x07\xbeF`S@\xfb\x9d\xc5\x93x\x84S@\xec\x99\xc2\xc4\n\xacS@\xa6J\x12\xa4\xa5.T@K\xf4\xa4e\x9a(T@\xe7\x17\x02_]\xb2S@\xcb0\xc1t;\x1bT@\xc7\x1a[L\xe3\x01T@rrSj\'aS@\xa64|\xa2o\xb1S@7\xd0\x82\xefK\xb0S@y\xb6\xedNq\x10T@n\xe8\xc2?\x83\xaaS@~\xcb\x0f\x81\x02\xaaS@\xe4\x0c>\xb0\xac$T@F(@\xc1Q/T@s\x8e\xa2\xf6@SS@\x9e.\xfe\xd8\xe2\x9eS@b\x93\xc3\xf0z+T@\x81^S\xa7sqS@\x89\xb2>\x17J)T@U\x1f\x86+\x07\xa6S@\xa8t=\xeeI/T@rg\x8f\xdfB+T@B\x9b\xad\x86\xa4)T@\x08!\x03\x84\xf0/T@*a/\x02\xd3^S@g\x86\x008\xe0^S@t>\xe6!>\xafS@\xb8\xca\xd8\xad\xab\x88S@\xfe\x9a\x04\xf9P_S@\xd9\xa2\x8fe\x18\x18T@\x7f\xc9=\xba4\x10T@\xaf\xc0\x99\x1e\xaf\x1bT@K\x9e\xbd2Y$T@\x03\x11\xd5\'\xdb\xc4S@\xa6\x01l\x90J:T@\xf5\xcdt\xe9\xd4,T@\x91\xf9\xfdF_1T@Cl7\x83\x93\\S@{\xd3\xd7\xbfc1T@Kx\x0f\x94\x94\x1cT@\xfc\x87j\x8f\xe0]S@I\x0cUk\x003T@H\x151M\t;T@Y*8\xc8\xd3^S@\xf8\xfe\xde\n\x9d\x1aT@\x9d$\x8f\x10\x18sS@\x199\x96\xe8g+T@\x9f\x0f\x85@K\\S@\x85\x82\xa5\x03\xbd1T@I\xda\x8dd\xf4,T@|\xb0\xf5\x0e\xe42T@\xb9\x98s\xb1[sS@\x86n\x02k\x1c3T@\xb1\xea\x90\xc4\xd1\x1dT@\x94\xee\xe1\x11\xaa\xaaS@\xec\x0c\xdac!ZS@\xeb\x91K-j\x87S@\xea\xe6\x11\xca9\xb0S@+\xb0\xa7\x1d43T@\xf0tQw\xa1-T@\xa9A\xfd\x1d<.T@\xdfX\xa8z\xb0\\S@\xe5\x85G\xc0\xdc\x1eT@(\n\x19\xa6[\xf1S@\x0b)l\xf9\xd8]S@\xdd\x0bq\xba\xca\xaeS@\xe8\x191\x12\x99\xacS@/\x89%\xb1M\xabS@\xb3\xedNo\xfe-T@\xb5\x91N\x97\xaa\x0cT@7y\x94\x82\x89"T@\xc7\xa8\xedx\x91\x16T@\x02\xd5\x00\x02>5T@\xad\xa8\x82\x98$$T@\xc6yu\xb5\t\x81S@6\xb3t\xf0\xf2"T@\xee\xfev\x107#T@\x8d\x8c\xf8\x1f9 T@\x17\x02\xf2\r\x9d\x1dT@?J\xcc\xe6P\xa5S@\xf2W\xaep\xf7\x9cS@\xb2W\xf7\xbbm\x0cT@)\xa6 VD#T@\n_\xd1j\xda5T@\xff\tje\xed\xa2S@\xc25\xe2\xc7B$T@\x1c\x0c\xc5\xb226T@\xfb]\xf2\x96\x8f\x80S@\xa3\xde\xa3n\x81"T@\xc4J\xc2\x84k/T@\xf1\x8e\x067\xb81T@>Q\x86\x11\xfe\xacS@\x01\xbc\x9a\xcei\xfaS@\xf2\xbc\x91]\xb7\xb3S@Mz\xbb\x08D\x87S@ \x81\x80\xbe\xc1\xb0S@0!\xe9\xaag T@\xffV\xf9\xea\xfa"T@\x8d\x0e\xf0\xb9\x196T@\xa0\xc5\x1f\x9a\x061T@\\\xe4\xb0\x84N\x15T@\xe1\xc7\x91x\x89:T@)\x07\x046\xc52T@\x8c\xba\xd0,\x902T@*\xca\xd9j\xba\xafS@\xea\x8bC\xe10"T@P\xd8\x99\xa7O7T@l\x0e\xf1\xac\xb17T@\x96\x91\xe7\x08\x83~S@\xe2\xba\xc3\xe9A3T@\xa2\x01Q\x9c\x014T@(\xd4\x00s\xdc3T@\xe1\xb9\xf0\xba\x81#T@\x83\xaa\n\xae\xd0\x1dT@\xa8\x9e\x92\x87B<T@\xfa\xdc\xf9/T\xafS@\xd2\xa6kg\xa82T@q\xda\xa2\xf0\xfb T@P\xb6\x9c+\x8a\xaaS@\xb1M\xfcV\x1d\xfcS@\x9f\xcfQ\x9d`\x1eT@\xa3\xb6\x1a\xac\xba4T@a\xb6\xb3\xbb\xe6#T@\xe2?\xf0a\xf7\xf3S@{\xe5\xf2\x11\xa5\x05T@\xce\xe0\x8a\xa78\xaaS@\xfai\xad\xf6\x1c4T@"^\xf2\x18\xaa\x82S@\xd6?\xc6\xeb\xa0\xacS@.X&\x9f\xe7\xabS@dH\x881\xf7\rT@u\n\x1f\xc6\xe7!T@\x07\x85\xfe\x1d\x9c\xf3S@kL%\xa7\xf3sS@WO\xa4\x88m\x9dS@ \x8ae[\x0e\xa3S@\xa8\xccWG"\x04T@!b+\xa8\xb7\xecS@l\xeb\xfc\xf7\x88\xb5S@\xe5`\xee/\xb7\xbfS@\x82\xe4hR\x9b\x87S@\x9c\x7fB\xef=!T@\xa7\x11\x80\xb9C\xb2S@3\x98zU\x96\rT@\x91\xa4qs;\xf3S@\xf3\xd1\x9b\xc0x\xf6S@$\x84\xad\x15Q\xd2S@/+\x86\xb4(\xf4S@\xce\xd3N~\xb0\xa8S@\xb8\xf1\xd6\x0fD\xabS@\xf9:xK4\x1cT@\x0e\xfe+\xc7U\xa9S@\x1cn\xc6\x03\xac T@\x18\xbb\xb8NmqS@\xbbi\xaf\x90\xaduS@BJ\xfde\x8aqS@s\x14\xf7\xa5M\x0fT@E\xdc\xd8X/\x1bT@\xa1\x05\xf0m\xab\xd8S@\xc9\x8a\'\x91s\xadS@\x1d\xdf(|(#T@\\\x89\xefX\xdeCT@7\xd1OV\xfeuS@\x02\xd0:\xb1)\xb7S@\xa9h>]\xa5\xffS@\xc1Pv\x85i\xf9S@\x9c\x87\x04\x17\xd6zS@\xe4\xe4\x1f\x02\xc8?T@n\x7f\xe2\xcd\x96\xa4S@\xfc\x1fV=\xbe\xa8S@O\x84N\x97j\xc1S@<\xf5\xad\xc6\xbd\xaaS@\x06\x84x\xc0\xf4cS@\x9c5\xa2\xce\t\\S@B\x9bP\x01\xee\tT@\xe8?r\x83\x96\xa3S@.\xb1\xd3\xad\xa5\xa5S@\x8c\x89\xf6\t\xd2\xebS@\xd1\xcd\xac\xf2\xa2\xeaS@\x05\xad\xb1\xf8LRS@5\x04\x0b\x19\xc7\xacS@\x9c\x17\xbb\xfd\x88cS@\xa6mr.\x199T@\xd9\x0e\xc5\x0e\x99\rT@\'\xcc\xa0*\xbf5T@\xfc\xfa\xa5\x08f\xa0S@\x00J\x00\x8f\xf4!T@\x84n[\xb1\xdf\xaeS@\x86\xb7\x82\x90\x97\xa7S@\xd2o[\xe7G\xe0S@\xf2g\xefS{\xf5S@\x9a\x9a&\x80\'7T@8\xe7n\xab\xb3!T@\x9b\rR\xeai\xb9S@\xa2!H\xdc\xa5uS@\xb2\xa7\xddy_\xaeS@g\xd8B\xa6E#T@\xe2T`\xc5J#T@\x8e\xa5\x1c\xf3\x88\xc3S@\xd4\xb9\xf4#\x87;T@q\xb1\xb6\xda\xf3\xa5S@\x86[\xad`\x89\xb9S@\x03\xebK\x93ImS@\xa8\x88\x95\xd4s\x11T@X\x861-\x03PS@\x16kC\xb4y\x12T@b\x03\xef\xdf\xb7\xb0S@Q\x83\xb8k\xfd\tT@s\xd5\x8f\xe0\x0b\x0bT@\x82Fa\x10\xc9\xc1S@\xeck\xdcN\x0f\x1fT@\x8bQ\xaad\xef\xfcS@\xa4`\x91\x16!\nT@\x96\x838v"yS@\xf5\x82\x02\xcbl\xe9S@\xc7\xe04>y\xecS@\xb5\xb1\x07\xf9\xb6\xfdS@\xbb\xc1\x9e\xa7O\xbeS@\t+K\xa0\x061T@\xe0\x83\x14K\xf0\xa2S@\xb8\xf9\xec3\xc9\xc6S@\x03\x1c\xa0\xce\xd1^S@\x00\x86\x14\xf3UOS@\xfdZ#\xaf%bS@D\x0b\x07\xedO\tT@0\xfa\x92\xeeR\x0bT@\xb3\xcdM\x89\xb5\xbcS@X\xc2\xe2{P>T@k\x1bb\xbal\xc6S@\xc6I\xc9\x06crS@\xea\x84\xa6\x16\x9fAT@\x89\xb0\xc5\x08!\xb2S@\x8c\xf5\xedh\x18\xffS@z\x91\x92\xcb,\x0bT@\x085\xf0\x82\r$T@\xf5\x18\r\x8e\xdd\x0fT@\x99\xb5\'\xb3}\x07T@U\x81_\x1de2T@$1\xc1UO\xb2S@\x18\xca~\xb1Y\xacS@d/\xd2\xd8\x8b\xc9S@\xf57w\x11y\x11T@\xd7\x15o\x9a+\xb1S@?\x08D\x85n$T@\xe9\xa55\x91\xed\x0fT@\xb6[2\xfe\x85\xb3S@\x15\x9f\x898\xd7\xbbS@9s\xd1\xfbKDT@\xd4\xf3A\xcc\x9b\tT@W\x07\x86\xa1\x9f\x9fS@V\xd7\xe0\xa3a\xa7S@:\xb8\xad\xb9\x84\xf2S@\x97\x19\xdf\xccJaS@\x07\x85v\xf3\xe9fS@\x0e\xabJ$\xcdYS@\xe1H\xd8\x85E7T@{\xfe[\xff\xfe\xcdS@\xe8\xb2\x89\x9bN\xfdS@\xad\xf8R\xed\xe5\xa2S@\tl\xc3\x8b\xbf\xf0S@n\xa7x\x891\x06T@T\xd7\xff\ne\x11T@\xb1&wBI;T@\x84u\x7f\xab\xdc\xa8S@\xcb\xa5]\xabo\x86S@\x9f\x97\x94\xbb\x1b3T@#\xce\xfeP!\xc6S@\xcep\xc0\xcf\x92YS@\xd5r5;e\tT@eB\xa8\xa5\xd2dS@^B\xfe\x80TzS@\x05Q[\xc1b\xf9S@\xc3\x10(\x83<?T@\xca\xaf\xd3j7YS@\xdd4\x1b\x0b\x17NS@\xa2\x97\xafA\xfe\x02T@b\xb57z\xbb\x9bS@x*\xb9\xd7\xf9XS@N\x07\\d\x13\xc9S@[\x18%\xf8\xaa\x0eT@\xaa\x9f\xde\xaal\xadS@t\xfd\xf7\xb3\x8a;T@\xd0\xce\xea\x9dK\xc9S@1B3\xd0FMS@\xee\xa7L\x95D\nT@\x99k"W@\xbaS@#\x98\x1dfa\x1dT@\xce\xd3%rQfS@\r_\x14\x97\xdd\xb2S@\x85\x966\xc7B\x02T@\x93?\xfe\xd1\xbd\xbbS@\xdb\xa5\xdf\xe7\xf7\tT@\xaa\xdep\x95kdS@B\xe1\xfe1\x10\xc3S@\x7f\x07\x16\xcf\x06\xc6S@=\xf7\xbd\x91\x9d;T@\xb8-Bo]\xa6S@\x06f\x1c\xaf\xa5\tT@.\xcd(@\x05\xc9S@\x8f\xfe9\xa8\xf0kS@\xf1\x90\xa3\x92\x02_S@\xd8o\x8fP\xb5yS@\xcdv\x85\x83q\x19T@4\xc0\xeb\xa51\xe2S@\x84\x05\xb8\r\xc6\xf9S@3D\xa1\xfb\x7f\xfdS@\xf9H)\xb7$\xa0S@\x82f\xd2C=)T@h\xd4O\x98/\'T@\xa0Tg\x9fL!T@\xcb\x8f`L\xad\xa8S@\xc9\x8a\x03:\xf6eS@\xc7a\x81\x1a\x18\xaeS@\xf9\x1fY\xcd\x01rS@\xcbh\x0bB\xf2\x92S@-\xd1`Z\x0e=T@\xdc\x10lO\x10>T@\xdcj\xa8\xa5\x07\xf3S@\x02JqL\xfb T@-5-\xdc\xed\xc0S@\xa6\x90\xb8\xa1\xaa>T@C#MC\xbb\x10T@\xac5\x95*\xe2\xd8S@\xf8\xdc\x0e0\xda$T@ \xd5\xf22\xed\xc5S@\x1b\x0c|O\xad\x1aT@b}\x1di\x92\xfeS@\xf5\n\x11\x0e\xbcSS@\x89\x16\x80\xb9\x10\xb8S@\x95H\x01\x82[\x04T@)\xd7pS\xae\xeaS@^\x96\xc40\x08\xa6S@\x11\xbd\x10\xe2\xf6*T@\x9dR\xa5\x93G\xa8S@)w\x8e\xad\xff\\S@\x13C|\x1f\x94dS@\xb8\xa8\xb9EHOS@\xeb\x9b\xcb\x19G4T@\t!\x90\x15\x83\xe3S@\xf1\xb7\x01=(\xe4S@\x835"\x98/\xa2S@\xfb\xb0\x8e\xbf\xf2\xb5S@\xc3\xb5\xced\x07\xf7S@\xf1{Axv\xc8S@6\x9b\x18>\xe8\xceS@wl`\x8e\xb2\xe8S@\xb7\xea\x7f\xf2\x0c<T@RS\xcbOa\xb7S@\xc7f\xbe\xd2\x10aS@\x06\xabp\xb5\xc8\xefS@\xad\x1b\x1f\x1ax\xbeS@\xadD\xed\xf7MJS@,\xd4\xa3N\xb7\x8cS@Y/a\xd8\xa0\xf2S@VM\xaf\x9a\x86\xa5S@\xa6\xb7/\x0bQ\xb5S@z\x8eMo\x8e\xa0S@s\x90#\xad\n\xf2S@\xd1P\x83\xd7\x0e9T@\x9c\x08>\xf01\x85S@YG\x19\x8ci\xfeS@\x82\xb5\xdd\xa5\x8ddS@\xd4\xb27i\xac\x8aS@(-\xfb!\x89\xacS@,i\xdf+c\x13T@\x19d\xce\x0b\xc6\x15T@\xa0\x857Q\xbf\x1aT@\xce\x14\xf2\x01\xad\x00T@\xbe(\x8b\x03\xc8gS@\xc3eN,7aS@h\xaew\xb9v\xa5S@\x97%$\xfd8\x85S@\xf1\x98j6E\xf9S@\xe5\x99j\x9d\xe7\x9fS@\xac \x9d\xe9\xa3wS@\n\x05\xec\xb8\xcc\x07T@R[\xd2\xdc\xb9bS@\xd97\xed\xfd\xa5qS@\xfcS\xaf\x9bE\xaeS@\x1c\xb7\xef\xc5\xa2\xa0S@\x94\xf2\xa3h rS@\xea[\x14\xc3A\x82S@\x15{\r\x9b\t&T@p\x06N\xae\x9brS@\x9b\xeb\x11\x0f\x1a\xd7S@a\xe0\x03\xfeseS@\xd7u\xcf\xb9%\xcdS@V6\xaa\xd9\xe9\xe3S@\x15\x16\xb0\xce\xd1\xa9S@<\xa3+\x07\xb7\xbcS@\x0f+\x80\xa5$.T@\xc4\x93\x0c\x9d\x83sS@5\x9aB\xbd\xd1\xa6S@\xc1\xc6\xba\x94\xe2\x83S@\x1d\xbd\x88&\xde\x9fS@\xa3\xff\xff\xee%&T@\xc9w\x06\x0f\x9a\xfcS@\x02\xeb\x03\x83;\xe2S@\xab\xbf\xd7\xfd+\xe5S@T\x11[\x12l\x07T@**A\xa9\x08\x83S@\xda\x17\xa9W&\x00T@9u`\xc4\xb4\xd8S@-\x9a\x17\xd6\x00oS@\\)\x90\xe2\xd3\xa1S@\'\x8b\xe4\x90\xab\x16T@\xd4\xbe\x9a~E\x9eS@~\x14\xbc\xa5y\x87S@\xd9N\x8f\xfd`!T@\xf3\xfe\x97\xe7\x00fS@v\xb0\xd7#/\xb5S@( \x97\xab\x8e(T@\x90\xd7\x9as4\xb3S@\x1f\'\x17/\xb0kS@R\x16.\xea\xb1\x18T@{c\x9ae\xe9MS@\x7f\xfc,\xde\xc7\xa0S@^\x0cD\xe5paS@\x8b\xeb\xb9\xacU9T@\xd6e\x18\x97\xbd\xd8S@\x9d\xdc\x1c\x03\x1a\x0eT@v\x84w\xb1\xc9\x0bT@\xd9V,\xb6\xa2\xf8S@\x05\xee\xd6\xb6|\x1dT@\xc6\x1b\x14\xee\x0fmS@\x14\xb3\x08\xe4\x1bJS@K\x8c\xea6}\xa6S@8\x16~"]uS@>\xca\xa7\x91J\x1cT@\x13W\xac\xb5\xa7\xddS@\x0fG\x06Z\x81\xb7S@\x13\x9a\xb6\x8d\x94\xbfS@\xe9\x9c\x0f\x10\x1d\x8fS@U\xa6\x19\xf3\xd8gS@\xd4Z.&\xc85T@\xce\xcc<-\x0b\x97S@\xf4wJ\r/bS@\xa5\x8b\x82\xdf$\xbeS@^\x0bb\xab9\xc9S@\xb8\xff5\x90\xb9\x04T@\xd8`\x8e$e\xd6S@Z\xe1\nR\xf3TS@\x02-\xe0<+\xc7S@2\xf0\x918q\xfcS@\x94h\xa0:\x0e\x03T@\x92\xf1\x10\xee9\x0bT@\xb2zQ\x90\xca\xd9S@\x98sAuo\xd6S@\xe4"w\xa1u\x99S@\'\xd9\x01?)GS@?0Ftu\x87S@\xbe\x02<R\x04\xdcS@\rE\xaf)&\xcbS@\xebb\xcfAF\xf3S@\x1e\xb8\xa6\x97\xb6^S@\xdd\x93\x12\xf6\x85\xd4S@g\xfcl\xf5\xf6\xb4S@U\xa0\x94\xc6\x05\xa5S@/3j\x1b_\xa8S@E\xb3\'\xc4;~S@\x81b\xdd\x18\x95dS@\x90\xce\xca=\x84\xf8S@9u\xb9\x9c\xfddS@\x17Vl\x10\x9dbS@\xaa\xf4s\x05\xd1zS@o\x1c\xcf\xd3\\\x87S@\xc2\xc6\x90\xe1\xc1\x89S@\x00W\xca\xbdX\x9aS@\x1ek\xa2\x0f\xf21T@\xb3\x90\xb1\xee\x16DT@JD\x13\xb0\xa39T@70\xbf\xf5\x14\x0cT@\xa2\xc5cKC\x0cT@e\xe5\x0fJ;\x88S@\xc3\xe8\xbe\x8er\x9aS@\xf2\xa13i\xa4\x0eT@xMe\x18\xac\x0eT@\x18\x81P\xf6\xb7\x92S@ \x988z\xba\x9cS@\xfcz\xf7\xf0\xf9\xa2S@C\xab\xd2\xa5((T@\xde\xc2@G\xad\x0bT@\xd2<\xee\x9c\xf7\x87S@\x9d\xa1b\xbc\xbf\x85S@H\x0b\xe1a\xb1\xebS@\xbcw\xd4\x7f\xe0\x9cS@\xba\x1d\xee\xa3~\rT@o\xa0\xb5\xf2\xb9\x93S@1L\xc2k\xe0\xb4S@\xb0\x9dp`\x8e\x07T@\x80\xe2\xbd\xc1\x1f\x83S@[hv\xb3\xb3\x9aS@\x80\xc8\xa1\x00\xa0\x8bS@\x9f\xa2\x99=\xae\x0bT@\xd5t8\x15\xcb\xd3S@\x10\xad#\x8b#CT@\xf4K\x10Q<\x7fS@+\xde\xd4P\xc2\xbbS@R\x88W\xeb\x12\x86S@\xbf\x1e\xf9W\x9e\xbdS@\xd1\xb4\xe5\xb1\x8a\x8aS@&\x81~\x0cH\x84S@8\xc7\xdc8\x96\x99S@\x98\x02\xa5v\xe6\xfdS@\xf9H\x9a\xd6"\tT@\x8b\xe9H\xe9\x06\x9bS@\x97\x7f\xce\tC\nT@\xc4y\x17\n\xd3oS@\x8d\x91%C\x87\x8eS@\xbe\xb8\xc6\xa7\xf8\x92S@\x11\x93)\xaeW\x99S@\xca:v\xdf\x89\x99S@\xbd\xcfq\xb9d\xbcS@\x19\xae\xee$\x03-T@\xb3\xc9a\x10\'-T@\xd7w\xe4\xcc\xd2\x0bT@\x00\xee>\xa4\xc9\x92S@cQ\x99\xf9<\x1dT@\xad\xb8\x1cV\xae\x8dS@\xdb\xaa\xecX\xe6\x81S@\xb7\xe7\x03\xf9\x02kS@\xc1\xb0\x90\x9a|\xecS@Y\xbf\xd9\xb1isS@\x93\xdb\x83\xe0\x1f\x8cS@\xaa\xe7\xbe\xcb\xe4\x16T@f&\xd61Z\x92S@\xa3\xa6b\x82^\xc7S@\x0f\x17^\xfd>\xedS@\x184\x80\xe2D\x90S@0\x96\x15\xe6c&T@+:\x18\x15\x9bBT@\xd1HQ>\x12\x92S@K+\xb1]w\xf3S@\xd5\x83\x070\x00\rT@\x98\x0f\xfd\x96\x9a^S@\xcaA\x1csk\xf3S@\xd2\x92\x92e\xa5\x89S@\xcck\xfe\x16,\xe7S@1\x08\x150\x97\xbbS@\x8a\xf4)\xdc\x8e\xf1S@&\xd7E\xfb)\xa3S@\x1b3m\x8d\xf4\x8cS@E\xa7\xf4Q\xde\xc4S@\xb2\xe1{g\x02"T@\x8d\x9ejex!T@\xdd\x7fSmg\xf3S@tAm\xfb\xc8\x89S@Y\xaa\xf4\xdd,ZS@\xdc0\x9eI\xb7\xeeS@\xe5.\x9dB\xf4\x85S@\x9f\x02\xdf\xc3t\x97S@\x8a\x17\xaf@\xc9\xf4S@\xbf\xea\x13\x1e\xe2\x85S@\x0eHA\xc2\xda\xfeS@\xbe\x1d3\x85H#T@x\xd3PXm\rT@O\xe5\xd3\xea\x9a\x1fT@\xfc\xcao\xdc\xea\x13T@7\xfdX\x96o\x9aS@,\xcfJ\xff\xc7\x14T@\x8e\x94\xb8\x96D\xeaS@a\\6X\x88\rT@\xe3\xe1\x8b\x90d\x88S@K5l\x91\xd2\x03T@\xdaQ\xdb-\xa3\x1fT@\xef3!\x90:\x1fT@\x0c3\xda\x8b\xd8\x0cT@\x12\x8b\xf5\xda\x86]S@rJ\x9d\xe6\xd7\x9fS@\x9d\xa7\x10k\x10AT@)B\xfdZ\x18\x92S@f(5\xac\xa5\x81S@\x1d\xfaF]\xa9\x0fT@\xf2\xd8\x84\xfe\xb9\xe9S@\xc7D8\xfaW\x92S@\xab\xc6\x13\xb4(6T@O\xd4MU\x03\x14T@%\xea\xfcD\x1b\xf3S@l\xfc!\xf6Y\xebS@\xfa-\x9c!\xf0\x9aS@}\xc1\x08G\xd6\x9aS@\xc0\x91\xce\xd5y-T@\x97\x82b\xea\xfb\xa2S@\x8c\xb8\xae\x02\xfd\x97S@\x9dS/\\\x90\xc8S@\xa3\xaf\xbe\xea\x1d\xc1S@\r\xba\xd2\xf3\xd9\x8aS@\x85\xb4\xc8\xda\xa5\xf1S@\xf3\xa4\xc0\xffQ\x08T@\xf4\xc1d\xe7\x13"T@@\x0c0\x87\xa0\x1fT@c\x17T"W\x96S@\x9d\x80wsU\x7fS@4\xa6\x9bL\xa4\x16T@\xa8<\x05\xd1\xde\x8fS@Qs\xff}\x8d\x01T@8\x9e\x90m\xd5\xdcS@\xf1\x1f\x82\xf6\xff\xcdS@\xf8?\xa6Nb\x8aS@\xcf\xe9\xf9\xf4m\x9bS@\x8e\x14#\x13\x8buS@@\xa7\xf1\xf7\xf6\xeaS@\xaf~:# \xebS@\xb9\xde\xf4\x01^\x99S@iMf\x19\xe6\x9aS@\xda\x8f\xc2ly\x99S@\xb4\xde\x01\x90@9T@!\xe8\xcf\xb6"\x8fS@\xa3]\xa4\xfb\xb1\x94S@\x07\x1e\xa2Jc\x8fS@\xad\x90\x1c1\xca\x92S@d\xe4\x16\xd5\n\x97S@\xb0\x98P=@@T@z0\xaa\xc6d$T@\x1d\x97\r\x9d7\x9cS@\\\'\xbbyB\x9fS@\x10\xe2F\xf0\x8a\x93S@\x1e\xe2\x88K4\x81S@\xe0\xf2DeZ)T@\x01p\xed\xff\xd7\xadS@\xc9L\xe3\xb1\xae$T@\xd9-\xc9\xd2\xac\x88S@\xd1S\xe6s\x93\x14T@\xefjm1\xe2\xa4S@\x021\x81\xe6\xe7\x01T@\x8enwu\xab\xffS@\xfa/\xe5\xb0&\x06T@\x8aA\x01\x80]nS@YXY=\xbb@T@\xa9B\xca0\'\x8eS@E\x0f\x06\x87m\x81S@Z\r\x17\xfeh\x80S@C\xc2\n}\x9f\nT@\x18y\xf6\xa2$\x97S@\xe8[\xa2\x82\xb0\rT@\x13{#\x16\xd3\x94S@lV\x0e\xc25=T@g!-\x80L\xdaS@h\xc8\xca\x08"&T@\xbe\x98\xda\xf7\x9f\x05T@<\xc4\xf2<\xb1\x15T@\xbdr\x00\xd1\x84\x8dS@%<~\x81\xe9\xa2S@\xd8s/`\x7f\x02T@\x02\xe2\xf57\x97\xf5S@\xc8k\xaa\xba\xfa\x96S@\xe3s9\xf7\xcf\x9eS@\xa02(P\x0c\xdaS@\xc8\xd3\xeb\xb1\xf8<T@\xac\xc3&\xbd9\xdaS@\xcf\xa5MSwAT@%\xca.\xd1\xc0\x97S@\xafG\x0e\xf0\xae\x97S@I\x9c9(\xef\x06T@\xd2t\xdf\x1cq\x8dS@\xf9d!\xe7\x92\xa0S@\xc12.s\xfc+T@\x05J2k}&T@W\x14\xaa\t#9T@\x18L\xfa\xbf\\\x8fS@c\xb0\x1a\xa9\xc6\x87S@\x0bU\xf1a\x80\nT@T\x8a\xda\xbf\x0b\xdaS@\x80\xd5&\xcd-\xe7S@\x15\x86\xd7Z\xdb\x10T@\xce\x10\xae?\x97\xbeS@R\xc1\xad-\xaf\xd7S@\x00\xbc\xedr\x01\xd0S@\xb3\x83y\x0fH\x02T@\xfb\\Wg\xee<T@\x9dM\x0f\x08\xbb\x8cS@e\xda\xcdy\xc1\x1cT@}N\x80\xc2@\xd7S@\xf3=\x89\xa7I\xa0S@i@\xb0\xec+zS@\x16Q\xd6\xdf~\xa0S@\x96\x00=\x000\x9fS@\tK\x18\x9cs\nT@\xf2V\xdc\xba9\x8dS@\xc6o\xb6\xcd\xc9\xe9S@w\xe4ZA\xb7\xe6S@PpY;A\xf4S@\xb5ARY\x08\xe9S@\x8bY-=|\xa3S@J\xf9b\xaaf\xa2S@\xb8\xcf\xdeYp\x85S@E\xa7\xcd\x9a\xde\xf2S@Od(Z\x8b\xd9S@\x0194?\x7fAT@\x17L\x1a>s\x82S@\x7f\x8d\xb7W\xa3\x05T@\xb6BQ\xdb\xf6\x9dS@6\xb3\x04\x8f\xcf\x8bS@]$\x9c\xe1H\x98S@\x12\x86\x9e\xf1\x06\xeaS@\xa6\xdfk\xa6I\x9fS@\x9d\xa2\xba\xe6\x12\x8cS@|\xb7E\xcb\xa9\x9fS@z\xdd>[\x87\x9fS@\x12\r\xd2&\'#T@\xfc^\xb1\x01.\xd5S@w\'_3]\xd7S@\xcf\x91\xf9\xa0\xed\x97S@\x15\t\xf7\x80\x9f\tT@^\xbcv\xe8\'\x10T@\x05\xff_\xef\x03wS@|\xa1F\rH\x0cT@d\xb2\x9a\xcf-\xd4S@\x18\x1d\xa3\xe4f\xd8S@\x14E\xe2\x01c\x9fS@B\xaa\xbd\x8f\xc1\x90S@\xd1\x87\xa4\r\x8d\x83S@\x10\x1bCu\xa5\x7fS@\x95\x16\xfb\xdb\x12\x9eS@\xebRR\xea#\xe8S@W6\xb00\x92\x8bS@\x94\xe4n\x9fu\x01T@\xe5I\xb3nC\xdbS@R\xa4S\x9c\xdf\x9dS@~\xdb\x7f\xc67\xd9S@/\x8b\xb4\xa5\x03\x9eS@U\x92\xe0\xfb\x91\x9dS@\xc8W^\xb4q<T@\xb50\xc5\x1f\x11\x99S@\xf1\xbf\xdc\xe0\x86zS@y-\xd9\x16^\x1aT@\xcb\xacQ4\xbd\x07T@; \x8b\xe0\x93>T@DkJ\xe2\xab\x84S@B][\xd0I)T@\xbb\xb37\xcfn\xd6S@\r\x06-]H{S@\x19b\xc0+\xb0\x9eS@\xec\x0c\xd5\xf1J\xd7S@\xbb\xc8\xa5\x819\rT@\x97\n\x08\xd3S\xe6S@\xad;<#B\xe8S@\xbf\xeaX\x97\x98\x84S@<\xf5\xe5,\xdd\x88S@\x0f\x01I\x9f\xa6\x89S@\x17\x97=L\xc8>T@$\ri]\x13?T@\xb2=\xe7\x97t?T@\xbe\xc4\x81\x07J\x9cS@\x85K\xa8\xa9\x98\x9bS@\t5\xef\xce\xdb\xd5S@(%\x8c\xb2\xc9\x88S@d\xdeP\xdaO(T@\xcf\x7f73\xda\x8cS@c\n\xf4\xac\xcf\xeaS@\xdfZ\xb7\xe4\x84\xddS@s\ny\xcb\xfc\xe7S@K\xa0\xc7\xb8\x96\x84S@\x9f\xa5(9X\xdcS@\xcf\xde\xc0 \xee\xd9S@~\xf9\xb1\xd5\x17\xd0S@\x1b\x10M+\xd0\x83S@\':\xb0b\xea\x86S@L\xd3\x80\xa5H\x83S@X\xc7\x84\x10r\xe8S@\xb2\xd2\xb7>\x02\x9dS@\xa6\xad]n\x8d\xd9S@\xc6M\xf7\xf1\xe4\xcaS@\x97\xac\x9b\xcek\x0bT@\x8aH/\xba\xf6\x82S@G+>\xab\x9f\x88S@/\xe7\x90@E\rT@\xa0\xe6\x17-/,T@\xd5dW\x9b\xb7\xa1S@\x0e\xd9\xb7Pl}S@P\'@\xaa\x17\xa2S@\xb8\xf6aV\xca\x87S@M8\xea*\x18\xa0S@\xb7\xbcR2\x13\xb2S@\xdfA\xf2&\xd2\x87S@y\x11\x00\xf7\xea\xa0S@\x0e\xca\xd0\x86o\xeaS@\xf4,$\x84V\x86S@_)\r\xc0\x93\x87S@\xfd\x03\x93\xa7\x99\x0bT@\xa1\xb7\x8a=\n,T@V\x1f\xa1\x80\xaf\nT@\x8d\x95a\x13m@T@d\xb9.\xdf\x89\x86S@\xdcIw\xb9n\x87S@3icE\'\x87S@\xa6K\xd3Q\xc3\xa0S@\xa2\x80\xac(,&T@\x05h\xc1\x86\xe8\xd8S@zx:X\xa6\x88S@9\x85\xcfwD\x9cS@\xa8\x8dF\x8f\x01\xfcS@\xe6\xba\x9e\x9b\x88\xe8S@\xd7\x02\xf5\x97\xe2\x1bT@\x85\x8bI<\x1f\x14T@f\xe7\xfa0z\x9dS@\x11T\x87\xe6\x12\x81S@\x0b_y7\xfb\x9eS@J\xd6\xf4U\xd8>T@d\x0fA\xa8\x04\xcfS@\x18[Y\x1bh\x1fT@\x91\xa2\xdfAm\xd4S@\x05\x8a:9!\'T@\xdf\x06pd\xee\x9fS@\xd6eQ\xeaY&T@27\xc6\x91\xdc6T@\xd3\x00\xf3\xa0\xc6=T@E\xbc\xbf\xdc\\\x80S@H\xa1\xd7p\xc4\xceS@\xe0E\xe3\x01\xee\x9eS@(Y7\\\xa9\x99S@\xc4\x18\xb6\x02v\xe7S@>\xd3\xda\xea\x81\x9dS@Z\xf0\xea\xf6=\xd1S@(\xde_M\xb5\rT@\xd8\x9a\xd2\xbd\x10\x19T@|\x0f\x059W$T@R`\x92\x1f3"T@\xa8O.9\x84\xceS@\x04\xdd\x93O\xe4=T@xo\xb3 \x12\xa1S@#Q\x97\xf7\x8a T@\xa0c\x8a\xf6x\xa0S@\xc0hq\x9cq\xd8S@k_\xe9)\xae\xfcS@\x9d\x9d\x1f\xa8\xc5\x12T@\xd7\x84\xfd\xa4#\xd1S@\xe2\xba=A\xf6\xd3S@\xdb\x96\xcazm\xfcS@\xbf\xfegJ\xd0\xecS@T\xdf4\xbb\x047T@\x1f\xa5\x8d\x99\x0b\x9eS@R"\xf1\xfd<\xe4S@\xb4\xed\x18\x13\x00\xfcS@1u~1\x15\x80S@u\xa5I\xae%#T@g\xe0\x1f\t\xaf~S@r\x83\x18MP%T@Uf\xbc\xfe\xfe\xfeS@,\xaf\xf5\xf8\xf1\x08T@\xd1\xea\xfe\xdc\xcd\x9fS@L\x89\xfa,\xa08T@\x8aq\xb3\xab\x84;T@O\xa3g\xddS~S@\x93\x0c\xde\x19;\xa9S@#\x02\xf0.\xc6\xa3S@\xb9#\x9b\xe2\x85\xa2S@a\x08\x9a[\xde\x80S@\xdf?\x19\xc8w\x02T@\xb5\xde\x1dQ\xfe%T@\x05)\x7f\x92\xdf!T@m\xecDT\xfe T@\xf1m\xa3\xdf\x8b\xecS@\xb0\xa5\x1d\rh\x04T@\xa1\xe3\x00p\xc4?T@\xfc\xd6JH\t\xdcS@\x0c\xa1a\x88\xd2\x9fS@=\xeeI\xfb\xf5\xb8S@\xf7\xe3y\xbc\x95\xfcS@\x08\xd1\x8b\xc0\xac\x19T@,+\xee\xfd/\xadS@\xa2Y\x85[\x84\x0bT@\x95K\xb7_\x06\x10T@\xbc\xceH\x89\xb6\xd4S@\x80T\xcd\xa2\x0c\x10T@\xf7dQ\xda@\xa4S@_9\x94\xa7$\xa0S@\x17\x0c\xa3\xeb\xe4\x9eS@3\xf1R\xc0\xe4 T@\x83\x8a{\xcaM\xfbS@\xf5&\x02N\x13}S@\xaeO\x95\xf139T@\xd8&|\xa39#T@\x85gm\xe6\xe6\xe3S@\x1cMo\x81\x12\nT@\x91\x98\x89l\x00>T@\xb1\xe1\x8b\x8d<vS@8bl\xe3)\xa5S@\xa7\x9f\xcb\x80\xce\xe9S@\x84U\xe61{\xadS@q,~\xb2F&T@\xd2\x8d\x04Mg\xa4S@_\xa6\xfbh\xdc{S@\xb3a\xd0/\n|S@t\xe20V\xe5|S@3\x10\x18\xd6\xda\xf2S@\xfc\x15\xe6G\x80\x0bT@@&\xa69\xf9\xe4S@\xa2u\xd1\x08\xa8\x14T@\x955\x8b\x88\x88\xa6S@\xa0\x02j\xf0F\xa2S@"\xd6\xa3\xed^iS@\xf8\xedX\xae\xf0\xa5S@\xa8O\x85\xeb\x03\nT@j\xc1d%\x8d\xadS@=9h\xec$\xa4S@\x02\xb2\xfb\xedT\x9fS@Y#\x10\xcd\x0f$T@\xdcm0\\\x08\xd0S@\xe8\xa95\xc0\x1a\x84S@;\xe2\x16\x0c\x92\x04T@Y\xf23\xe4\x06&T@QZ\xf0\xd23yS@\xa7\xd9\xb2C\xd9\x7fS@\xbe\x0c\xf69]\x9fS@\xc5:\xa8\x90j\x8bS@\x04\x887\xe4\xaa\rT@\xbe\xc1}\xe1i\xa7S@\x8e\x92=\xeb2\xf9S@_\xbd\xcf\xf4\x87\x87S@\xc8t\xa1\x91,\xd3S@b\xf0=\xe0\xdc\xefS@\xc6\xd41\xf5\xb7~S@\xecO\x0ct\xbc T@\xd5\xae\n\x04\x12\xa5S@\xabs\xd6d\xcf\x1aT@\xba\xda5:\x94\xfaS@\xbb\xce\xf5\xcdb\xfdS@t\t\x07\xd7\xadzS@]^l\xab;\'T@e\x94:LG\xd2S@J\x84L\x8c3\x9bS@\x9f\xbf\xffah\x0eT@!\xcbS\r\xc4\x9bS@\x9b>F9"\xfeS@r\x1a\xa1<\xf0\tT@m\xd1\xcb\xcd\xb7\xe8S@\xe8\xe8\xbe\t\x0b\xd0S@\x93\xe0\xb3co\xa4S@\t\xe7\x81j\xab\\S@\xd9p\xc7\xdd\x80 T@\x8f\x1f\x96Y\xc4\x98S@2m\xea\x19S\x87S@\x19F\x80LY\xe3S@Vl\xa3\xb4n\x13T@\x8b\xa1\xc5\xa7HzS@\xfbNG\xbf\xf5\xa5S@x2\xa78\xa1\xfdS@\xd4\x11\xc9\xa6\xfe}S@\\\xc7\xd3[\x95\xe2S@P\xd1\xec\xa1\xde\xa5S@5\xbe\xe8\xf51\xa2S@HAT\xa1O\x0eT@N\x9e\x8c\xce\xe0\nT@a\xf1\xff\x1a\xfc\xa8S@\xad\xa3\x89\xcf\x0b\xecS@\xa3\x01Q9\x9e\x82S@b\xc6\x04\x0f\xa5\x9fS@\x89@\xa6;L\x8eS@\xc6\xbc\xbb\xc9\xb3%T@\x03c\x98\x96ZzS@\xff\x1cfG\x81\xaaS@\xf8^\xbfYz\xfaS@\x16\x91h\x03-\xa6S@csD\\\xae\xa5S@\xf3\x15\xe1f\x0f\x06T@\xc41\xa4s7\xc7S@\x0f\x93\x9ac\x87\x16T@\xe1\n\rs\x98{S@KH\xd9g\x93\x9fS@\x85\xca\xae\x15V\x1fT@\\t\xae\x9a\xd5vS@\xb5\xfaO:#[S@\x95l\xc9\xcb\x0e\xe4S@E^\xe5\xc8\xa5\xe7S@0\x1fbv\xa2}S@p\x8dZ\xc5\x14\x83S@W\xde\xab\xde!\xd1S@?\xd9s\xf6$\x83S@\xf0\x88\x8d\x87\xe3yS@\xb1\xd07\xe2\x03\nT@$\xfe\xc3\xd4\x1a\xfbS@\xc7\x02\xf6\xa8\xc6\xa4S@\xc5\xc7\xf0d7\xa2S@\x0c\tBa\x08\xf4S@_\x11\x7f\x90\x06%T@\x00\xd70g\xab\xfcS@-\xc0\x9a4\xab\x0eT@\xb5C\x93G\x13\xe2S@\xc3\x1d\x9f\xe7\x92\xe3S@\x93\x1d\xf3\xdfz\xfaS@:F\xbd\xda-\x82S@\x873$e\xfbdS@\xc7N\xd5p*\xe1S@X\x0f\xd3#\x10\xe7S@\xeaY\x0b\xf02\x13T@\xd9,\x03\xb2\x0b\xcfS@\xee]a\xd0\xff\tT@\xecE\xae\xd6\x1b\x02T@oLFp?\xe6S@\x01\xdc\x86f\x7f\xa6S@@\\\xf6\xbdw\xa2S@\x97r$2\xa0\x9cS@\xea\xec9!\xe4\xe3S@4{0\xed^\xa8S@xG\xb0\x01y\xacS@\xd9\xc5\x99\xde\'\xcfS@\xbc\x1d\xf0x\xa1\xd0S@\xce^H\xe4\xc8\xe0S@\xbc\x11\xee`"\xa5S@\x8e\xcc\x90\xa6\xd6\xd4S@.[1o\xf8eS@\x08\xd1\x0e\xb0/\xf4S@\xafq{\x97\xe6fS@s\xb2\xa6\xd7}\xd5S@\xf2L4J\xb5yS@`\x9cH\xfce\x86S@\xfd\r\xd1\x06Y\xa5S@\x8c\x06\xe9\xca\\\xceS@\xb2n\xe7Ok$T@\x07oG\xaf\x03\xa5S@"\x1a\x94\x95\xc1\xfaS@\xc8\xea~\xec\xa5PS@\xb2\x83rE\xe8\xf7S@fI\xcf&Z\x86S@\xbe\xc5;\xac\x8f\xa5S@\xc1p\xe1g\x8d\tT@\xdd\xc6\x91I\x87yS@\x8d_\x02\x87i\xc8S@B\x15$\xe5\xd6\xa5S@\x00\xab\x01\xcf\xcb\xa2S@~\x11\x96\x81E\x0bT@\xb6\x83\xec\x15\xfe\x01T@L\x18q\xe2\x8d\x0bT@\xec\xd1tt\x99\x81S@\xfd=\xa1q\x95\x03T@\x90\xdc\x0c\xc6\xa1$T@\x7f\x89j\xc55\xc9S@\x17\xf7\x9aFR)T@\x8f\xecDU\xb6\xf6S@\x17\xc4\xfb\x02\x08\xdaS@\xf1\xc8c\xd1\x03\xa3S@\x94\x0c\xa3B\xff\xabS@\x1d\xd96\xc9\xa0\x04T@\x0b\x8e\xe0\x9a\xd6\xa8S@\xc7\x18\xee\x16\x05\xe9S@qv\xf7\xf1\x88\xcdS@bd\xa7/\xe1\xa2S@\x15\x8a\xc1\xffy\xceS@\xa2\xdc\xf0\xf1:fS@\xb5I\x1fd\x96)T@\xd3\xc9\xaa]i\x81S@\xf9\xb3\xbd\xac*\x14T@\xf4dW\nE\xf5S@\x96j\xa1#\xbc\xcfS@\xe2=\xcb}\x9c\xf6S@\x1f\xb7Wh\xdb)T@\x1f\xdfQ\x82\x9c\\S@\x1d\x96te\xa4\tT@T\x18Bj\x8d\xa5S@~=\xd3F\xf07T@%9\x17\xd9\x85\xd9S@S\xe4\x1b\x11\x82\x0eT@\xea\x0b\xd3m\x16\x81S@\x04p\xcb\xbd\x96\x97S@E\xc5\x19\x8e\xf1$T@\xc8\x8c\xa7_\x8c;T@\r,\xa7\r\x87\xa0S@pH\x94]/\x81S@+\xb0\xd9@.\x14T@\x16J\'\x93\x80_S@\x10\xa5R\x89\x08\xf6S@\x9d\x92\xaf\xa7#\xf7S@H\xb9\xeaj1\xc7S@\xe2Fi\xfcC\xc7S@B\x8d\x89\xb6;\xcfS@RC\xf9\x81A\x1fT@=\xb6\x83}\xc4\xf9S@\xa3\xf4%\xac\xfe\\S@\xaf\xbc\xb1\x8f\x16eS@1\x91\xf7\x9e[_S@\xfe\x11\x17\x00\x0e\xa9S@\xde\xe3\xde\xd1\x9c\xe0S@h\x14\xddf\xa1\x14T@j\x8d{\xfb\x9e\x15T@\x95x\xcfVW\xfbS@\x9a\xe4\xe9\x1bH4T@\x9b\x99_\x8fo]S@Sv\'\x8e+2T@\xda\x9f\xf1|kdS@\x1b\x15\x95\xfc\x14fS@\xd1\xdc\x11\x8dh\x11T@\xa8>\xe2\xfc\x96\x02T@\xf29d\x83\xcd\xfdS@\x07\xf0ZlB\x8bS@\xc7N\xd1.Y_S@\x15\n\xb4\x9c]\tT@ntKXaXS@\x06i\x00Z\xdb\xf6S@\x90\xefT\xc1\x8b\x07T@cS\xab\xf8\xca\xe4S@i\x84\xeeY\xd0\tT@V\x91\x91\x9b\x93$T@\x9c\xb7\xfb\xa5o\xdfS@\x0f\xdaF9\xf0\tT@\xeb&\xa4Xi\xa7S@\xba\xf9t0\xdd\xacS@\xbf*\x0f\x07\xce\xedS@\xa5\xf6(\x8fV\xf9S@\n\xdf}\xf2\x1e*T@\xfc\xb5\xcc\x8c\xda{S@\xaeW\xe4\x83\xc6\x04T@\xc0}\xe2\x9b\xd3\xccS@\xc4\x00|\xef\xff\xafS@\xa2\x86\x0b\xb1\x9f\x11T@\x06r\xbf\x19\xdb\xa0S@\x8a:\x11\xda\xcb\x04T@E|7\xba\xe2\xacS@\xeb\x15\xeaK\xb6\x16T@\xc8\x8a\x88\x8e=\x17T@\xe1\xdc\x1e>\xa0\xaaS@\xdd\xb3:\xdb\xd98T@\xb7\xdbT\x06\xaa\xedS@\xdf5\x81\xb7\x87\xa8S@\x07\xc2\x8cY\x8e\xa5S@\xaf\x80\x16\xa9\xf3*T@Mq\xb7\x87\xa7\xadS@t\rf\x94\xac\x8cS@\xc1 G8\x93\xa2S@\xaa\xf0\r"~\xf8S@\x14\xd4X\x11\xbc\xa9S@n\x00\x00\xe9#\xadS@\xf2\xfa\x1e|\x0f\xe4S@\xc4U\xd2\x08\x17\xa9S@\x14T5\xfb\xfb\xa3S@\xb9o\xe55\xcd\xe3S@\x9dK\xc7c\xac\x13T@\xca\r\x169\x13\x88S@\x96\x82\xa2\x91>yS@\xdeU=\xc9\xd4\x7fS@;\xb6=\xeeZ\xf1S@4\x83J\xbdtlS@\x07\xb2\xc5\'\x11\x98S@\xa1\xb1\xa0\xa4HSS@\xc4\xa49\x87Z\xb1S@\xda\xa8\xf5oy\xe1S@\x18W\x06\xac\x14%T@\x88^j\xa3\xf6\x84S@\xb1zr;\xe0 T@\xb3L\x94\xbd\xdb\xa9S@\x86\xfdn7\x14\x15T@}\xc3\x04\x8e\xdb\xe3S@\x0b\x1f\x13\x83\x1f\x11T@\xc8W\x91\x08O\tT@\xb5u,\x02+\x7fS@m\xde!\xa6\x97\xa4S@\xd4\x8b\xe5R+\xa4S@\x96\x1b\x97\xd39\x06T@\xb4[o\xc3(\x0fT@\xba\x1d\xd9x6\x9eS@\xa7\x93\xdc\xa9O\xb1S@\x03\x8c\xec\xfeI\xaaS@\xad\x81\xce\xba-\xd7S@M\x17I\xa6\xbe4T@\xf8\x8f\xbf\xd56%T@\xd0\xce4*C\xcdS@\xc5\xdaG\xb5`\xf9S@\xc2\xee\xb0#W\xf7S@\xaa\xf7/\n\'\xc5S@\x97\x92CgAyS@@\xaeB\xba\x94\xaaS@\xcc\xe8\x86\x07\xf8)T@\xbdt\xd3\xfb\x92&T@8\xb1Q\r"\xa5S@8\xab\xd4\xc9\xc3\xd0S@b\xa8AUo\xe0S@\x94\x8ei\x9c\xcf\xa8S@#Z\\8H^S@P\xb1\x88e\x96\x1eT@\x1e\xb6r\x18\x94aS@\x7f\xfc\xd7#w\xabS@\rn\\\xcc\xc8\xd7S@\xe3\xd4\x94\xd2`\xaeS@)\x99\x1e\x121)T@>\xa6\x1b\xf1\xd9\xd7S@\x0e\xee=\xe6\xc9aS@_\xf5\xf3:U`S@\xd5\xa0\x92O=`S@@S\x8b\xb2\x97\x0cT@L\r#G&vS@&kI\xeb\x0b\xabS@V$\x0e\x02&\xdaS@\x8e\x00\x96~\x83\xd0S@\x98\x9e\xdej\xd2\xabS@n@\xe0\x13\xdf#T@\x00\xb1x\xcbA\xabS@\xaf\x1d\x155\x8c`S@\xdex\xf5\xf9\x12;T@\xc5#\xd1\xef\xca\xa3S@1\xfam\x16CxS@v\xc3\xe8j\xa2\x97S@\xfe\x9e\xa7\xe2\xce|S@7\xb2\xd6\xdf\x1f\xabS@\xc9\xad\x91\x85f\x96S@\xb0\x96x\xaag\xabS@\x00\x91Vb|\xf9S@%Y9\xdbKbS@%\'\xf1uz\x07T@\xc2\'8\xce\x92\xa7S@KB\x15\x98t\x07T@\x1c\xafX\xac\xb3!T@y\x8f\xdeC\x10\xa1S@\xcd\xaf.\x84\x80(T@~l\xa80G\xffS@.0\x8dr\x97\xaaS@\rWg\xb0\xb2bS@N\x15J\x07\xbf\xf8S@\xe4\xc5\x031BOS@\xa3\xb9q\x05r\xfaS@\xde\x97\xfa\x84X\xa8S@\xb2\xc0\xb7\xa2\x8b\xe0S@\xcd\xbb\xb5\x92\x16OS@H\x12\x04\x89<*T@\xefVM\xa2p[S@q`w\x85\x08\xa6S@0,\xe3\xe6\xfd\x17T@\xddr\xbf\xa2&|S@\x88\xaf\xde\xed\xdb%T@\xd4}H\x9d\xfc\xfdS@\xe2ct\x17\x17%T@\x14\xea\xc8\xd3\x8c\x10T@\xe3\xa5\xd9\xcc\x01rS@`S\xf4\xb8~\xa8S@Mgl\xed&\xd1S@\x93$>*\x128T@!\xb7\x92\x0ci\x08T@`hA\xfe\x82\xe0S@RC1\x94\xee$T@\xbd7~\x81\x83\xfaS@)\xe2\xc2\xbb\x9a\xacS@\xb4\x1f#\xa6.\xb0S@\xebA\x7f\xa6\xf4\xabS@`\xd0\xda\xfen\x08T@\x05\xbd\xb2\x0f\xec\xdeS@\x19\xcd\xf4-\xd0\xacS@\xca\x1b\xcc\xdbx[S@\x80\xcct\x17\xcd\xc8S@q2\xc9M$\xfaS@\xcb`u\xcb\x97\xd6S@\xdcA\x1a\x85Y\xabS@\xefj\x97\x95\x08#T@\x9a\x0eZ\xa5\x93\x16T@\x8d`]\xf4b\x96S@\xc8E\xc6\xc6\xc5bS@\xdd\x00d\xd2g\xfaS@x\x8e\x12\x9f\xe7\xa0S@[\xf4\x93\xaf\xbebS@\xc7\xdd\x0ek{\xadS@\xba\x1c\x9f\x8c\x01cS@\xdd\xb3\xb8\x89\xe4bS@\xf2\xc2P\xd6\x8d\xc8S@\x97\xd4\x10\xe5\'\x11T@Hn\xa4\x97\x91\x11T@\x82S\xdf\x1a\xc9\x02T@\x8d,C\x88\x03\xadS@ Od\x12\xcf\xacS@@\x89D1\xc7\xd6S@D\xfdt\xf8u\xfeS@3pSj8\xfdS@\xdd3\xd0\xdc\'\xfcS@\xe3XH,\xa2\xacS@I\xf4\x85 X\xd9S@\xfd{\xe4c*PS@\xe2\xa4\xc5\x01NnS@8\xa3\xe3LZ,T@Q\xa4).F\xb2S@i\xef0\xa7c\x0cT@\x01\t\x8a\x9e\xeb\'T@J0\xd1\xa3($T@\xb6\xae\x96\x10\xb3@T@S\xb7\x8e\xc1\x07\xc9S@\xb8\x92_\xf4\x05SS@\x1f\x9d\x98\xbf\xd9?T@\xberg\xe9\xa6*T@\xa0\x96s\xd6s*T@\x855\x97\xb7\x9ceS@k:\xa8$3\xc8S@\x8c\x18\xd3\x17a\nT@\xb7\x0c%\xb2\xd9\xddS@\x13\xcd\xc3\x823\xadS@wXT@\xbdPS@\x193[\x97L\xa6S@\x90d\x9ce{eS@5\xf4\xd9\x12\x9a\xb1S@\xc9.\xe8\x12\xa5aS@\x068\xfdf\x85\xadS@\xd4\xd1\xba\x92/fS@\xa4\x1aK\xd1\x81\x02T@\xe7\x06 \xa83(T@\xa8\xcf\xba0\x00YS@\x91\x87\xady\xa4\xb1S@\xcfS[\xa0~TS@\x08\xa5J\xff=\xb1S@\xcd\xed\xaf;\x17\xb2S@YT\xf8\xdc\xd9\xffS@\r\xd3\xe3gE\x88S@\x97m4\xc9\xb8\xaeS@/\xcb\xb4\x90#aS@)\x99\x80d\xaa\xe0S@9(\x17\x06\xcc\xf6S@.\xba)\xd4\xfb"T@\xc3/*\xd5\x11\xc9S@w;$Er\xd8S@_\xc3L\x11\xecTS@<\xa3\xf1\t(\xa7S@x\x82\xc2-\xbf\xb2S@R\xb8>\xc5q\x07T@\xca\x15<*\xbb7T@\xa2\xf6\xa6\x84\xe6\xb1S@\x06\x0eT!\xeb\xc7S@QEB\xaa*\xb2S@K\xfa)\x80\xeazS@]\xfb\xb3V\xa2\xbfS@\xa8\xdd\x87\xe4\xd1\rT@\x11\xfc\x0b\xd7\xb3\xc7S@\xe3\xd7%%\x107T@\xa5\x19#\x87\t\xd6S@\xd84t\xff\x99\x06T@\xdeo2\x11y\xaaS@g\xd2N\x12\x9b\x81S@\xe93\xe43\xd6\xc6S@\xbe\xc9IB\xa4\xafS@\xea\xb47Qg%T@\xec\xe8\xcc\xe0\x8e&T@\x97\x9a\xfa\x11J\xbeS@\x1a\x93\xde_\x10\x07T@\x8b(\x80\xff\r\x0bT@\x9dX\n\xba\x8a`S@\xb7\x9e2\xc1\x85}S@+\xbd\xc8\\\x1f\xf7S@\xd1p\xf8\xeeY\xfdS@\x1e\xfc*\xdf\x8e_S@\xa6 \xe2h\xc8\xc9S@\x1f\x19\\\xd1\xa4\xadS@\xfc\xda\x17\xa1%\x82S@\xce\x19d\xbe\x19`S@(:\xd8\xbf\xad\xa9S@d\x1a\xfeam\x16T@\xcb\x1bt\xdd\xcc_S@\xd9\x1b\x87^\xf5\xc7S@\x13\xda\xacN\xfa\xaaS@\xe5S6\xb2\x0f\x9dS@\xc9\x93\x7f\x85K\xafS@\x0f(\x133\xd8_S@\xa8\xe3\xc3\xa5\xce\xaaS@/2\x12Y$\xf1S@-\x9e/Y\x17}S@\xf7eM5\x02\x96S@\x19[\xbbl\xb7XS@\xecy\xf1\xd0\x9e\xf6S@\x80\xa2\xa7kH}S@\x81B\xfd\xb6\x99~S@\xf2\xa8\xf4j\xa0\xc6S@\xe9\xa3`\xb0\xf8|S@\x16]\xdcw&"T@\xee\xbd\x16\xeb=\xddS@|D`W\x8f~S@mm\x95\xf5t\xc7S@\xb7x\xb7\x8e\x1c;T@\x83*\x8c\xa2\x8e\xc6S@\xa0\x12?\xcc\xbb\xadS@X\n\xc9\x96\x009T@\xc1\xe6Z\\\xea\xa7S@\xaco8h\x9a\x11T@\xab\x15\xe9\xbf\x01\xa3S@n\x0b\x0f\x14`#T@\xdc\x9f>\x7f1\xf8S@]\xde\xce\xd1y\xfdS@\xf6A\x88\xca\xae\x12T@Vd\xeb\xa6\xeb\x1cT@F\x1c\xd1\xfdr\xb0S@\xfe\xe0\xc5\x01\xac\xbdS@\xc1H\xf3\xefp\x0fT@M\xeb\x89\'\x89\xaeS@\xa7\x08\xcf\x0b\x1d\x84S@\xbb\x9a\x07\xebk\xc7S@]\xb6b7\x94\x92S@\xb2Z\xa9\xee|\xbdS@\xb5"\xf0k\xa2\xc0S@\xfe\x9a\x8e\xbe\xf7\xc4S@\xb0;\x10)\xe4cS@M\x11^\x02c\xc8S@Y\xbd\x85\x1f]\\S@9\x11\x1c<\x98\xd7S@H&\x88-\xe8zS@\x9d]\xb4Z\x8e2T@\x12\xf1\x18\x93 \xc6S@6\n1\xb1\xe1\x83S@\x82o1\xea\x18\x07T@Y^g\x04,\xc8S@\x8f\x02\xfbF\xbd\xb0S@\x98\xe4\x1b\xdb\xca\x16T@,\xc0\xb1\xe7G\x10T@\xafS\xf9\xa5\xf4{S@\x1ahUO\xcb\xfdS@\xb4\xa5\x1e\xff\xb1\xc5S@s\xa4\xca~\x1b\xd8S@\x0c\x9d\xebA\xba\x16T@\xc3\x01\x16\xef\xba\x99S@)\xdd\xb6\xfd\xc4{S@X\xe0s\xa7\x9f\xb9S@\x15\x7fE\x9f\xef\xc4S@]\xcc\xad~\x07\nT@^W\xecp7\nT@T\x99\xfc\xdcF\xadS@D\x92\x16\x14;\xaaS@\xb7\xcc\x89\xce\xceaS@\x11E\x91\xc4.\xbfS@\x9a0\xb4\xd9\xfe\xb0S@O\x8d>A\xc45T@nAG\'Q\xadS@\xa7\x814\xd2\x1d\xcdS@\xf4\xa9S>F\xb4S@\xa3\x07R\xb9\xf6ZS@\xadX\xe6~L\nT@V,!\xfb\xff6T@,\x14\x84t\xd1\xabS@\xbaj\xfc\x8f>\xa9S@8\xf9\xf3\x19\t\x1bT@|\x8bd\x03=\xc6S@\x99\x80\n#%\xb1S@s\x079\x85\xfb\x19T@<\x02\x13h\x8b\xedS@\x1f1\x95\x95U\xaeS@\xb5\x8b\xeb_\xa40T@\x0e]\xe6)h\xf6S@\xf3\xccM&\xc92T@\xd3{\x89T\xdc\xabS@\xd0\xdf0\xa1A\x89S@\xd8\xe5\ni\xc8\xfeS@-\x9d\x9f\x16;\xfeS@#\x17\x8a\x87O\xc6S@$\x05C2\xe8\x0cT@\xe2\x92\xed\xe5\xd7\xb3S@1\xca\xc8\xb1G\xafS@\xfb\x8b~ks\xa7S@\xb4<6_;\xc5S@\xac\x86\xd9]z\xb1S@~\xe0\x8b\x97Y\xb0S@\x07\xf7\x1e=t\xaaS@\xf1\x17[`\xab\xafS@^\x9b\xe7sM\'T@\x8d\xef\xebr\xf2\xfaS@\x1e\x99\xf0m\x96cS@\x97d1\x16),T@\xa6\x97\xda\xb2p\xc4S@\x94IS\x8co\xbcS@\x91\x97\xb4\x04,lS@\xc4\x0fP\x07\x0b\xc4S@\x13dR\x1c\xa40T@\xf4\x08\x85I\x7f\xf6S@-\x0b\xd5i\x9b\xafS@\xf5z\x9e\xbe\xb4\xaaS@\x14\x8f\xa7\xa4\xa4\x05T@\x8dowt\'lS@,X\xd6\xbe\xeb\xafS@\x08/?5\x12\xcbS@\xcf\xa8\xe7/m$T@\xf3\x1e\x86\xeb\xeb\xb0S@\xd0\x1fR8\xb7\xb0S@\x84F\x7f\xeb\xef\xc3S@\xd0\x8b\x92l\xdb\xaeS@5B$C\x94\xfeS@zO\x82\x92\x83\xcbS@\xa04\xe5\x93:pS@\xd9\x08Z\x87\xed\nT@\xe9\xd1m *\xb2S@j\xf8\x99\x9e\x1d\xf5S@8!\x0b.F\xbcS@\xd0\x8f\x88\xb3\xd5\xefS@Gp\x02\xdd<\nT@W\xd09G\x88\xb3S@a\t]\x0fKcS@&\x96\xc4\xc6d\xc8S@)\x93\xf1v\x031T@\xd0\x0c\x9f%hmS@Rg1onlS@\x10%\xea\x0bD\xecS@%\xb9\xaf\xeaB*T@Sy/\xde\x87\xb6S@N\xdc\xb8.\xac\xccS@\x90\x1e\xc6\xc69cS@j*;\xb2!\xa1S@w\xffuS\xe9\xc6S@3\x15F\x97l\xacS@\xdf\xfc!\xb7l\xb2S@\xe7\xc1f\xb8\x1b\x02T@\xe0\x88\x13\xd2\x10#T@\x1b>\x13\xb8\xeb\x0cT@\x9e\xfapV\x898T@\x1e\xcf\xf9&\x8a\xb2S@a%\xe1U\xaa&T@\xd90N{\xf1"T@\xf9E\xe6\xd1\xcf\x19T@\xfb\x1e\xadb \x90S@\x08A\xc4\xedh\x1fT@Uqz5\xa6 T@\x85&M\xbe\xf7\xb0S@\xc0c\xe5\xa2s\xcaS@X\xe9K\xd4\xb0\xd6S@\x9c\x8e\x90r\x8e,T@Q\x81;\xcf\x94\x19T@A\x04\xe5\xcd\x17\xcbS@Oj\xba>\x02\xb1S@\xe8}K\xae\xbf\x83S@\xe1\xdd\xbd\xc6f,T@P\x0fLb\x0e,T@<\x8b\xa2\xf3\x85\x99S@\x88\xf98\x96\x0c\xb2S@\x06\\\xd4G\xb4nS@|\x82q\x13+\xabS@0\xda\x07J\x8f\x92S@!\xdcw\xa7\xf9MS@u\xf2;\xd6\xfc\xfeS@U\xe3\x81\xdd\x0coS@ \xce4\xfa\xf2&T@2\xc6\x87\xe23\xa1S@A\x82\xaeA\x9bfS@\xeb5Zy\xc5\xebS@\xcaU\x01\x92D\xabS@\x82\xa9\x0e\xf6\x170T@=Tk\xdd3\xccS@[\xcc6\xa2\xde\xaeS@\x9a\xd0\xb8\x19d\xd2S@X\xac\xc2\xd7vyS@\xfa\xe5A\x12\xe9\xa6S@\xe6?hA\x03oS@\xcb\x0f[\xf8\x9f,T@\x8d\x94FmW\xe4S@\xe1-\xf8A36T@j\x8aah\xd2\x1bT@\xb91&\x9c\xe5wS@\x00I6\xe5\x03\xb5S@\xafa?1\x01\xb2S@\xd4F\xda$+\x18T@\x059\xb3\xea;oS@\x9f\xa1\x06\xeb5\x80S@\xe5\xacL\x13\x86rS@\xb4GA\xe8-\xaeS@1}\xc6\x86\x7f\x90S@\t\xee\x85\xda\xd3\xc9S@\xeeQ\xaa\x19}#T@\xcf(\xd9\x0b/\xb2S@\x10\x9fqs\xf7/T@\'\xd6\xca\xd0\x8coS@A\x93 \xdfd\xb2S@\xfd\x1a\xe3\xc9ymS@\xe2\xcb\xa9u\x88oS@\xfdd\x10\xedYoS@\xed\xfe\xd5\xa3\x9e\xf0S@\xa0\x9f\x07Y\xa7mS@M\x1e\xe1%\xcadS@\xfc\x14 #\x82\xc9S@}o\x1c\x13y\x90S@s\xaeT\xca6\x82S@)o\x1c\x16{\x12T@\x1f\x7flZg\x9fS@x\xc3{\xaf\xc8aS@\xc3]X\xb6:US@A\xa4\x115\xc0\x15T@Q\xe9\xaa\xa4;vS@\xbd\x19\r\xf7\xb4oS@\xc3\x80s\xd6J\xf3S@\xb8\x17q\\^\x1aT@^b\x06/\x02\xcaS@+\xe2\xcf\x9b\xb6\xa8S@b#k\xab\xa9\xbeS@\xce*\x83H(!T@\x1e\xb4\xc9\xbbo!T@\x97Z\xaf;\x84/T@\xb4\x8f\x9a\x15\xd7\xb3S@\x01\xe3|{\x19vS@7a\xde\x87\xcd\xb9S@\xb0\x82\xfc%JMS@\n\x1agRy\xf4S@t\xf6\xe93\x90MS@<\x9f\xa5\xba\x15\xffS@qnz5\'jS@\xc1\xec\x82\xa5E\x01T@N\xb7\xb0\xe6\xb6gS@\x94v\xfb\x13&7T@\xf0\x90`\xea\x11\x00T@v\x1cTs\xcc\xc9S@On\xdc\xe2\xe5\xf6S@\xc8\x8d\x9a\x89\xe3\x1eT@D\n\xb8\x89v\xe9S@\xd5\xbf\x17u%6T@\xe1\xac\xeb\x04\x8ehS@\xcb\x82\x1eJ\xc0\\S@S\xa9d\x96\xd2ZS@\xccNu\xbd\xe9!T@\xc6\x02\xb7Y\x18\x06T@s8r)HGS@\xbd[\xcb\xb1\x8e\xb3S@\xa9\xf2_8+\xffS@\xa7\t\xda\xd9Q(T@\xf6k\x1f\x91*sS@\xa9\xcd\xb3]\xfa\x04T@\x10\xfd\x85\xc0\x875T@\xae,Q\xf1\xa1\xb4S@;V\x88W\x9a\'T@\xe2\xef\xef>\xf2gS@\xf6\x1c_\x10qMS@\x9b\x8b\xba\xa7\xf2\xa8S@\xb6\xd1\xa1\x13\x0b\xbfS@\xae\xd0\xfc\xd8\x19\xa5S@\xbb\x1fS\x98\x11\xcbS@\xca\x08\xe2\x846eS@l`\xb3\x8e\x8edS@!\xe8\x02\xbb\xa0\\S@\x0cM\xbe\xaf\x8acS@\x11Q\x81A\t\xacS@\xd3\xfa\x06\x1asPS@r\x03e\xc7\xaa\xbfS@ \x8e\x8e\x90\xf7\xb4S@\xa6\n\xbe\xdc\xa6OS@"\xb5\x9b\xfb)VS@\x8c\xf6\xca0\xe5OS@X\x11.W\xa9XS@\xf6\x84\x83\x9b\xa9\xdaS@\xffm\x88\xfb\x87\xf6S@\xfb_\x05\xe8\xf9bS@H\xb4\x14\x1d\x84bS@\xd8\xa3\n^\xe2(T@\x18\xb14\x00\xee\xb0S@03\x1a\xbe\xa7\x1dT@\xb4\xa2N\x94\xd1\xbaS@\xd9\xb4\x05-\x87\x05T@7-\xc3\x06\xeb\xb4S@\x8c \xea\xca&\xf4S@\xfeN]\xea/ T@#\x05)j\xa57T@:\xdb\xda\x9cncS@j\xce\xc5\xa1SOS@D\xa9\xe8\xe9E\xb5S@nB\xd2\x19\x9b)T@\xf7@vm$\xc8S@\x91v\xb7%\xbdbS@G\x98\x1a;!LS@\\=+\'v{S@;\xd5\x0b\xe7\xce\x19T@d,\x04\xcc\xa0\xcfS@\xbf\xe6\xfbP\xcf\x04T@u\x13\xb2\x96\xb10T@\xcb\x8b\xd9\x91\x18jS@\x0e_\xed\xb7\x90bS@\xeal\x94\x87\xcc\x1fT@N(\x14\xc94FS@\'HF\xf9\x92xS@\xb7Q\x05O\xf3\xf0S@Gj\xe7P\xb3\x1eT@\xaf]0!v^S@^\x0f\x85"\xef\x12T@\t\x9am\xdc\xbdNS@F\x1c\xf2di\xbeS@\xfc\xe5\x1d8.OS@]W{\x9e\xe3bS@\xdf\xc3\x00\x7f\x13\xceS@1\xa52\xdcn\xc8S@g\r\x8eo\xa9\xc9S@\xe5\x16&\xd7\xba\xc9S@0\xf6\xb5\xe0\x9b\x03T@x\x01\x1eZ\xb7\xb5S@\xdc?\x8d-\xd6NS@\xf68c:2\xbeS@\n\xee\x9c3M\x86S@M\x00\x84\x0bt\xc9S@>f\xed\x1dV,T@\xcc(\xeb\x16\'eS@X\r\x07\xc9\x8fdS@ao8\x91q/T@)n8\xe885T@\xcf\xa2\x061c\xc5S@\x83\xb2*\x0e,iS@n\xe1!\x93\x1a\xeaS@/\xaaB\xa0\xb3\xc6S@\x17<Q\xa2\xe8NS@\xf5\x04{\x92\x86\xc6S@%\xc1\x08\xbb\xfeNS@\xa2\xach\x0bN(T@\xe3\xed\x94Q\x87\xf2S@4WV\x81\x1aNS@\t\xeb\xc5\xbc\x88NS@I\x03|\x05?\xb8S@h\x08\xed)\x14\xc4S@Ee\xf1\xb7dIS@A\xe4U<\x85qS@Dd\xfd&\x91hS@OIi\xf2\x9e\xbaS@7\xa5GI)oS@\xcf\x1d\xd3\x864\xc6S@\xf2\n\'\xfe\x1bXS@\xd6q#}ufS@\x94}\xe0{\xa8\xd8S@\xa9\x9ar\xb3\xe4bS@\x92\x84D\x84p\xe7S@\xec\xbbD.JeS@-\x8a\xf4$\xa5NS@\x7f"P\xc0\x03.T@\xba\x06\n\xeexpS@\xd9f\xc3\xf0mbS@\xa6\x0c\xdd\xf7\xe9\xc5S@\xad\xb2\x84\xa4\xa5.T@\xb3\x01\x87%\x03OS@\xdf\x80\xe4\x0c#rS@\xd1C%\x16@bS@\xabS7t\xdapS@\xf21}?L\xafS@\xfbyLe\xedsS@VBU\xf1\x7f\xc7S@\xe6=\x10\x8b\xedqS@\xf4\x98\xc8^\xbf\xfdS@\x8e8\xc0\xec\xd9eS@s\x8e\xc0\xce*hS@&Mpr\x97\xbdS@\x00\xcb"~PrS@\xdc\x90_U\xe3qS@L\xb4\xa7\xb1\xfc\xf5S@_@\xc0\xfa\nqS@}<5\xe5i\x04T@\x1atO\xc6\xc3MS@$U\xcf8\xc6\xc3S@\xfd\xfc]\x18\xd0\xbbS@\xb3=J\xcd\x1dtS@\x1f\xc9\x89\xfb\xf7\xb4S@?P\xa3%\x85oS@`E\xa4\xf8Z\xb5S@\x11\xc3\xe7~J\x1fT@-\xcf\x90P\x1arS@/\xd4J\x85S\xafS@l!u\xce?hS@\x98\x96\xb4%\x98\xb4S@\xf10\xd4\xf3A\x1bT@2Fi\xb0\x912T@"\x08\x8fx\x1b\xc6S@\xb7wXa\xa8\xc6S@Q\xe9\x90-\xe0MS@\xd4.Z)\ncS@+#\r\x01\xa6\xafS@\xdbw\xdeN\xb8rS@\xde\xcfXV\xb3\xc8S@\xf7b\xa6\xae\xbf\x9bS@\xb9\xc8J\x06\xd6\xc8S@v\x02\x88\xb9#\x02T@\xeb\xd8n8\x94\xb9S@i\x01\x0e\xb8\\\x0bT@\xf0\x95\xaew\xbeMS@;\x13\x13\xffb\xb5S@\x93\xd4\xef\xedN\xbbS@\xccH\xb4\x977\xcfS@\xca%\xa21\x80\xe7S@\xc7\xc8\x9d\xbf\x9f\xb0S@\xf6\xa4}\x95\xeeLS@K\x97leg\xb5S@n\xcd\x0b\x1e7\x04T@\xed\xf3\xa0[\xe9\xb4S@_\xc2\x9e\x1bb\xfdS@l&\x03cMzS@\xfao\x95\xa4\xa8\xc9S@\x00\xca\xe0\x87\xcfdS@\x1aQ\x08\x10\xa1\xc2S@\xc7\x04j-|uS@\xa7CJ\x1a:\x9cS@O\xea\xc9=\x9f\xf2S@.L4\x08\xefeS@\xacF\xab\xfa%sS@6~\xfd\xd68:T@\xaf\x01lrU/T@\x9f\xe9\xa0V\x06\xbbS@\xc8\xf6=WzUS@\xb8\x95\x0e\x19~+T@\xb7o\xfd\xe0\x9c\xb6S@\xb9L\x04\xc1\x83\xbaS@\xbbA1\xce"\xbbS@\xed\x08\x02\x1c\xf9fS@w\xe7\x7f\xad\x1c\xc1S@\x8by\x90\xac\x01\xc6S@>^9]\x19\xc9S@.\x1c\xe8\x17@aS@\x96\x8c\x93\xdf\x1bbS@\xcewkqM\xb1S@\x87\xd3\xe7+w\xbbS@W\x1a\xa1\xb1Q)T@\xcdm:\x9eK\xc9S@c\x8evP\xc0\xbfS@\xb5Hf\xa7Y\xb6S@\x97\x07=WjUS@S\xfbv\xc8\xf9\xbbS@e\xab\\\x8b\x14\xceS@\xd6\xd2\xd6`\x83fS@g\xe5|\x088[S@\xf3\xc7Sj\xa6\xbbS@\xbf\xc15\x01\x02\xe7S@\xdfNo\xd2\xb7\xb0S@$\xcf\x1f\xd5\xfduS@\xee\xf1\xc1R\xd2\x16T@E}; \xb3\x07T@u\xcf\x86\x86RaS@J<\x1c\xa0\\\xbbS@\x8a\x10\xdb\xb5\x88\xc6S@n\xb6\xbf@-`S@d\x9dx\xc8\t\xc9S@}\x12\xde\xae\xad`S@\xfalw\xfeH\xf2S@\x82\x08Z\x86\xf3\x1eT@\t\xe3H< 0T@\x864\x87K\xc6QS@\xd7\xd3\xff\x91N\x88S@e\x8e\xc8B\xac\xbaS@\xbf\xb40\xe2scS@AW\x12\x12ZIS@p\x16DA\xc1\xc1S@\x817\xde\xe5\xd7\x01T@\xe7\xde%\x94o\x01T@\xffI\x92\x00Z\nT@\x9f\x82\xdbf@\x0fT@\xc2\\$\x82\xe5\xf1S@R\xfcwM\x892T@\x99\xdbc"\x12\x04T@\xb8\x9c\xbd\x0f\xf7\xb5S@\xc2+\xca\xdd\xb3\xb6S@\xc8a\xf3B\x80\xb7S@\xdb3\x9e\xf3/\x1dT@\xfb\t\xba.\xf4\xb0S@\x0bf\xef\xbc\xad\xafS@\x7f\xb4\xf4\xdf\xe9\xb3S@\x1b[\xc1\x95\x96\x0fT@\xe7\x7fM\xd8\xc4\xbbS@6h\xdf\xaf\x8d\xb2S@\xf2d\xb8\x14\xdd\xb1S@\xfc\xd2\xd2\x00^sS@q+\xca{ddS@\x9b \x03\xb8\x80\xb7S@\xc6g/\xa1\x9d\x0eT@]7\x98\xf8\xe3\xb7S@3\x18"\xf9\xd9\xfcS@\xd7\xff%\r\xaaKS@\xcd\xf3^\x07\xa8-T@H\xf2\xd1 DIS@>U\xee\x9c\xb1fS@\xf7,\xdc\x14\x00`S@\xd3p)\x93 \xb6S@v\x82\xe1\xd0\x043T@\x8d;\xd9\xc9R\xc5S@\x9f\x1d\xd8\x89\xab\xb7S@f\xd5$?\x17\x19T@\t\x90\xcb\xa3\xe8\xb9S@\x9b\xd5\xe6\xc6\xe7\xc1S@\xa2rtYy\xb2S@\xccr\xfeZ\xba\x16T@\twbMg\x1dT@\x96\xf3\x1bEP]S@c1\x02!\xff\\S@\x9bm\x0b\x18\xc8_S@\xa1\xe6\x18\xce\xc1jS@\xb9\xfc\xa6\xbb\xe8\x0bT@\x06\x1eB\xe2O\x1aT@\xb0\xb8\xdd\x8cyuS@v\x9c\x8e|4\xb6S@M\n\xfd\x84R\xfdS@7\xdfI\xfc_\x1eT@\x19\xcc\x10\xab\x08_S@\x7f\xf4\x94r\xb1\\S@4o^\xebJ\x13T@\x89\x1b_m>sS@D!3/\xb9\xb2S@\x1e\xdcJ\xdb\xc1\xc4S@\x87\x05\x9a\xff\xe32T@[BC\xaa\x96\xb1S@\xca\x0e\xd6t\x1b\x18T@c\xbc\xf4\x02FtS@E\r1\xdd\xb1\x16T@\xb57/5X+T@E\xfb!\xde,\nT@\x89k\xc1\xa0\xa92T@\xf5\x8e\xae\xcd),T@\x14>\xcbP\xf2sS@M\xea\x85\xd2V\x02T@\x08\x0e]\xbf\xb6\x1bT@\xc1\x0c\x1c\x1e\xbd\xb7S@\xbd\xa4\xec.\x9b\xfbS@d}+\xb1Z\xb6S@D\xbbg\xcb\rgS@1$\x06wk-T@\xa0`\x05\xcd\x8a\xc1S@\x0c\x1bg\x97\xae\xc6S@\xbdj\x17\xb6\xdc\xb5S@\xa9\xfd\xf5u\xa4\x08T@\xb5G\xdf\xb5zmS@\x93|\x1a\xbe\x90qS@\xa4\x18\xf2\xf7\x8eKS@3^G\x07QuS@:-\xe0b\x80uS@\xe7\x96\xa5Z[*T@\xceX\xcaE=\xe9S@\xe1\x8c !K\xc1S@\xe3\x19[\x16RtS@\x0b\rQ\x7f\xf5\xc2S@\x85O\xda\xcc)\xc3S@\x0f9\x1b\xc1\xf4[S@a\x7f\xee\xc6\xaeKS@\xb0P5\x04\x81\x1cT@~\'UH\xc7\xb4S@_V1\xc9-JS@b\x92\x82\xa2\'\xb2S@ibh\xad\xdf\xc4S@\xb5$c \x8f\xc2S@\x19\xeaS\x06\xd8\x1dT@\x7f`L5\x96\xf5S@\x95M\xfeh0\xc6S@\xc8l\xa0H\xd0kS@\x04\xf6\xb7\xcd\xee\xbfS@\x03\xc9\x11\xce\x10aS@\xd1\x0c\x8b>\x82uS@\xc5\xc1+\xd8ImS@\xe1m\xa0`\xa0\xb7S@\xdcWon\xa9\x11T@\x05\xaa\xae\x14\x8a\xb3S@K\xefi\xb2\x89\xb0S@?*\xa5(\xc8]S@\x80\x8f\x84\xf1\x96\x0bT@m)sC\x08\xb9S@~\xfdF\xaeR\xb9S@\xcc\xfe\xbc\xe3\x98KS@\xc7\x16!\xfc\x9c\xb9S@;\xb3\x01\xbe\x83\xc0S@\x1fK\xcc\x13\xc1lS@\xb5\n\x9b\xf9\xd7\xb7S@m\x00\x11\xfaS\x1cT@\xfc\xe3zf\xd6KS@\xf8\xe6\xebE\x0f-T@\x18Fl\xba\xc2tS@\x8frR_;\xf2S@_\x89a\x8e\xb8\x17T@\x97[(c\xda\xb8S@\xbb3)\x8d\x12\x0bT@\xaaK\xd8X7\xf1S@\x08\xaaE\xec\xff\xb8S@\x9d0\xf1XOJS@+\x07>[I\x02T@E\x0f@\x88\x1d3T@?\x13\xb0@\x11^S@\'{dV\xddkS@\xc4\x9dU2\xe6lS@A\x18\x88)\xad\xb8S@\x84\xb5\xaa%\xbbsS@\xf1\x1b\xa3\x11\xf8pS@\xc7\xbdQ\x9f 3T@\xf14+A\xcc\xb9S@F\xae\x02N?`S@\xfb1TC\x8e\x1dT@\xa9\xc7\xc2\xc6\xc0\xa0S@Z\xd3\x17j\x07$T@\xcd!\x8f\xf5{_S@\xae\xdd\xb6\xe8\xf3\xb4S@g\xf8S\xb4\x14\xd5S@\x14_\xf0\xbeg\xe5S@]\xdcc\xb8\x81\xd4S@\x00\xf5\xc1\na\x0eT@\xd0\xfe\x06\x17\x12=T@\xb9\x08\x08\x00u\x19T@\xc4I):[\xb7S@y\xcf\xcc\xac2\xa2S@\x11\xce\xd9\xb2\xe2\xa0S@F\r\x94\x91JOS@X\x996\xc6:\x87S@i\xb1(*\xe0\x1cT@S\xf3\x7f\x11\x15\xa5S@?e\xf21\xe1$T@\xe8a .~%T@K\x12\xb3\x99\xa3;T@=\xc4\xe2\x18\x89\x9aS@\xb2<n\x94\xfd\x02T@>4\xa0SBdS@\xaf*a\x8a\x03\x01T@]]DN\xe3\x80S@\xf0 M\xd1\x06\x84S@\xe3i\xb1a\xc8~S@]\xbd\xaf\xff\x06\x03T@\x1f\t\x88D\xe6\x03T@\x1e0d+v\xabS@(\x9b\r\x00\xc0\xbfS@\xb2\x86\xf8b4\xe6S@\xe7\xdc\xde\xab\x1a\xa1S@\xc9\xc9#\xc3a\x0bT@\x8b\xe3.z\xb5bS@\xa7\xf8\xfa2R\x1cT@\x02\x16O\xf5\xd0\xa8S@\x9cA\xd9P\x97\nT@\x8d\xdd\x1f\xcf\xab\x1aT@\xf5\x94>\xd6G4T@`\xe5weD\x99S@\t\x12\xb1> \xb6S@\x91XX\x19\xab\x8dS@\xa4\x12\x88@\x00\xb6S@\x90VS\x86?\xb1S@M\x85\x1f\x94\xc6\x97S@\xe0z\xa0( %T@t\xc3\xea\xe0|\nT@\x98%\tt\xd2\xc4S@\x91%;\x93u\xc2S@J\xb1\xccf\xf7\xa4S@T6\xa9\xc6\'\xa4S@{)\x80\xf4\xefnS@\xf0\xde\xa25\xc4\xb7S@\x99\xb1\x04M\xf4\x82S@3_\xd8\x1f\xaf\xb7S@cr\x14\xfc\xb4$T@G\x8c\xc2\xee\xdf\xc4S@\xc3\xd3TK\xee\xa4S@bU2B=\x00T@e\xfc\xe1c\xeepS@\xf4(\x16\xad\x14%T@X \x96\xa0\xf9\xbfS@\x17\x1c\x12\xbc\xd1\xb7S@.U\x98\xb2\xc3!T@a\xd5\x02*\xa2\xb7S@L\xf0bmx\xefS@\xeb\xef\xe70\x1b\xa4S@\x85\t\x1f\xa4\x97\xb8S@\x8d \xbd\xc5\x92\x0bT@\xa4\x1f#{\xf2\xf8S@\xb0\xdd\x96\xad\x85\xb7S@\xce\xc5+Z\xcc\x99S@\\U\x16\x93GaS@\xa1\x0b\xbe\xb80\xe6S@\xd1\xdf\xfaQ\x0f\x10T@\xb7\x7fy\xc8v\xe6S@\x96P`9\xad\xb8S@a\x0b\x99\x1d{\xb7S@|%\xcf\x06\xcd\xc8S@\xdf\x18\xea\x04\xed]S@\x85>\xd41\xbcaS@"=\xc2\xd8\x04\x83S@\x1c\xa4\xa9\r\x8b\xe9S@\xd3e\x95\xa5\x9c\xb6S@3\xe4\xa0A\x17\xa6S@\xe9\xe6`\xed\xd8\x19T@P(\x91\x17\xb8\xb9S@\x13\xbf\xfd\x16<)T@RN\xcce\x17\xb6S@;;\xb9\\\xb4\x16T@\x12\x05\xcf\x0bE\xc5S@G~\xae\x9c\xda%T@j\xc3\xfbvq\xb6S@\x7f\xdb\x7f\nK\xb2S@\xa4 7\xc1\nqS@\xc5."\xfc,oS@\xc1,\x10]\xcc\xabS@\x03\xc3\x15\x81\x93\xb6S@b\xfb\xdd`\x05\xb9S@\xab\xd3c\xc7\x9b\x11T@\x95\x99\xfc\xec\x1baS@\x1b\x16r$\xb2\x0bT@\xb5\x9f\x14\xb6\xac\xe9S@\xff\x98\xfbC\x0c\xf6S@I\xe6\x89\xde>\xc2S@\xb1\xfa\x1e\x7f\xe3\xb8S@I\x06\xac\xf9,\x83S@\x80w\xa0\x15\x83uS@\xa1\x04\xe5\x9c\x95\xb9S@NMp\xbdR\xb9S@\x01W}\xbcT?T@\xe1\xd52N\xa2\xc0S@\x90\x8f?\xaeo\xf4S@\xadiv\xc7\x8a\xf3S@\x05ir\xd7Z=T@q\x19\xd9\xab\xd3aS@\xfc\x93;\x938SS@:\xb2G|d\xd8S@Q\xe9=0\xbe\x95S@\xe5\xfe\xdd3\x88\x8dS@\x89\x1az\x05\xf7\xc2S@\x8b\x93\x90\xd0\x93uS@\x07\xfdr\x8e9(T@WN\x86^\x11\xa2S@\xf3\xef\x05\x97l[S@|\\ \x03\x03\xbbS@\x11-\\%$\xabS@(\x85\x8dF\x9daS@c\xc2K\xec\x99\xaeS@6\x85o\r{uS@\x13\x99\xa9a\x8bqS@\xa6A<\xa2s\xabS@\xf7\x05\tbV\xb4S@\\)\x93Y]tS@\x04\'\xec\x80\x9d\xf6S@\x11m\x8cnH`S@2\xdcw\x83g\xb1S@\\|B\xadv\x1fT@v\xf0\xad8buS@\xa9`\xcc\xa8\xde\xa4S@\xd0\\\xfbV\x01oS@\xab\xfeF,\xd55T@\x04\xfc\x12D}\xf5S@\xfem\xa1o\xb2\xafS@\xaf\x05\xd3\xa8\x92\xafS@\xd59iH|\xa4S@\x84\xc71{\xdd\xb0S@\xf4\xc8\x81O\xec8T@\xf5\xb1\xb5{\x07\x1fT@\x88\x9c\x08\x01g\xb2S@\xc2X\xbf87\xf7S@T\x06\x08\x078,T@(\xf1\xb2\xc7\x8d\xc4S@\x92\x1d\xdf7a`S@\x8cQ8\x82D`S@:3hgy\xf7S@\xf1@\xed1\xb8\xebS@\'\x88z\x0f\x8e\xb8S@\x05\xff\x15\x82G\xc9S@\xc0\xb9\x94\xc6\xeb\xb1S@\xf1Z\xfd\x86\x95\xfeS@n\x89\xef+\xff\xd8S@x\xf9O\x0e^#T@\xff\xf7/"\xcc\xc7S@=\xd3L\x18\x94&T@\xa1|EG-\xb2S@n\x90\xadm\xc2\xddS@\x13\x10\x1e\xfaV\xf5S@\xbb0Bz\x94\x11T@\x86\xed{\x03&\x1fT@ \xbf\xb6\xfb\xae\xebS@\x81\x82\x9a\xf8\xce\xb2S@XI\xecd\x03\xffS@)\xd9\x878\xc5\xc9S@\xbc\xa7\xb1\x1c\x19\xc6S@lg\xae\xb1\x989T@-\x93LR\'OS@\x89\xd1\xb4\xf9h&T@\xb3E\xf1\x01\x98bS@\xe2\xae\x1a\xd5\x1b\xb1S@\xd60Gh\xa5"T@\xba\xa4\xce(Z\xecS@\xbb\xcdf\x06\xa7\x99S@\xc1\xda\xda_b_S@\x123s\xe4\x86\xe2S@\x0e4\x9d\xac\x1e\xc9S@]\x83#=z\xf6S@\x9e\xbf\xd8:\x94\xd6S@v\x13\x13C\xe0fS@\x1e\xac\x05^l]S@\xb3c\x9f\xe8T)T@\x8a\x07QQT\nT@S\xda\xc4$\xfe\tT@\xbf{\xf5\x1a9\x9cS@^&\x92\xfa\x7f\xf6S@\xc7F\x9e\xbfU\xafS@LRW\xa8D\nT@=t5\xe1\xa1\x07T@(E\x957;YS@g\x00a\'\xa5\xb0S@J\x14<\x0c^\xb4S@.\x16\x9f\xa5\\\xa4S@\x8e\xc9dJ\x05]S@\x89%X\x14\x9b\xafS@\xe8\x19\xdb\xc0\xd2\xafS@\xc0\x84\x04}\xed@T@o\x92\xfb\x9bJoS@\xe0\t-\xa7b\x12T@%\x9d\x1bY\xfd\xfbS@{{dx bS@\xc6A\xfc\xdfX\xafS@\xa5X\x9d\x19-\xf6S@\xbaCG\xb0q\xddS@b\x16\xf1\x81v\xfbS@q\xb2\xe9\xe9\x19\xf7S@\xaf\xe6\x94/\x99`S@\x98u\xfc\xdc\x19\xf7S@\xdf\xd3\x95\x85\xab\xf6S@\xc8G\xe7s\xc9!T@\xfd\'\n%\x8a\x9fS@!2\x90\xb8F\x07T@\xe9H}\xaa\xeb\xaeS@\xf8g\xfd\xb4b.T@\x9bx=\xd1\xc9\xafS@\xbc\t\xa8\xb6\xad\x07T@`\x1eNR\xbd\xd3S@\xf6\xee\xacp\x13\xbbS@\xab\xa5S\xd2$\x85S@\xc2~\xf9\r\x19\xafS@B\x10\xde\x18\xc0\x0cT@\xa5\xb7\xd4\xe7\'\xbbS@d\xfaTOa\xbbS@\x90\xeav2\x0f\rT@C)\xcc[\xf1\xbaS@\n*;2 \xceS@\x17\x86M-\x02=T@p\x84\xccnI\nT@\x1a\x95m\xbd8fS@\t\xf5}\\\xd5\xf5S@\xcd\x8cC\xae\x87(T@\xf8\x1f\xcd\xb4=\xbaS@\xab#\xf7\xb8c\x02T@1\xae\xd0\xfe\xc8\xfaS@\x1b\x92\x12\xe5\xf3sS@K\xf4}\xe4\xf1@T@v\x116\xed\x85\\S@\x9d\xba0\xbe\xbc\xc6S@\x1b\xbejv\xc6\xbaS@\x89zS\x7f\x06:T@\x1f\xbe{\x0c\x95oS@@\xbe7\xec\x03!T@V.\xc2z\xbanS@\x99Cg@\x06\xbbS@\xf3\xcf\x9c\x17\x9a\xd0S@8)o\xf1,\xcfS@S\xf3|g\x9a\xafS@\xa1\x8e\xaf\ty\rT@\xa8\x83\xb6)~&T@o\xe69u\xf7tS@\xe9\xaf\x83+\x03\xdaS@y$\x1a\x17\x91\x89S@\xf2\x03\xb6i\x83\xa6S@\x9dZ*]j/T@\xfc.\xd5\x8cx2T@\xf7q\x01\xb3\x1b{S@\x1fG\xdb\x8b>?T@\xc1\xb49y\xaffS@\xab+Y\x93O\xf2S@!%P3\xef\xb0S@\xbb\x83\xa9\xbf\xc4dS@\xdd\x16e\xd7\xa9\x17T@B\xdc\xf5\xc0s*T@"?\x96B\xa4(T@\x06\xc3\xdci0\xb2S@\xde\xb1\x12\xf0\x947T@\x93\n\x8a\xb9~4T@Y$:\x00\xc2bS@\xbd\xf7\xba\xd8\x02YS@V\xfcz\xa2\x97\xe5S@\xd7s\xd3\x88i\xbeS@\x02\x84\t\xb7`\xf9S@\x98\xdf\xd6;#\xb2S@\xefm\xa3\x89\xc8\xb6S@\xd6\xf3(\xaa\xe2\xfdS@\xb8\xea\xaa\'\xf0\xb4S@\x99\x85\xc3\xf7/\x06T@\xeba\xae\x1f\xff\xb3S@\x0cx\xf2\xb9\'\nT@\x9a\x8d\xb0\t\t\tT@\x04\x11\xaa)\xe3\xb3S@\xdc\xbe?8~\xd8S@\xf4\xdeS\xbeG\x19T@Vt\x02\xc7/\x02T@B\xaa(dv\xb5S@\n\x9a\xa6y\x85aS@t\x98\xfb\x0e\x16KS@\x01\xad\x06C\xfa\tT@\xb5\x93>\xfb*\x04T@\\vt\x99\xffYS@\xc9\x82\x99+q\xeaS@\xdc\x08\xd8\xd7\xf1fS@=\x9b\xa7\x9f\xec\xc0S@J\x9f\xb7\x0b\xae\x7fS@\xb6\xe0\x00\xa0\x17\xacS@6E\x01z\xa6oS@\x8d\xe8?/5\x86S@\x9a\xec\x0e\\\xaf%T@\xafg\xc5\x82\xfa{S@_\xc2\x08\xf5\xdb$T@1\x93a\xd8\x84kS@*\xebx\xa3\x8f\xd7S@\xf74\x12e\x06]S@4\xd9|u\xb0\tT@\xf3\x0f\x9d\x82\x8b2T@X\x04\xe8\xafm\\S@\xc2rD\xe7H-T@h\xcf\x06;\xccwS@\x93P\xe7\x891\xe7S@C\xda\xa9\x92h\xb2S@}L\xd1\xa8,\xd8S@\xe4\xe5\xb0\x1e\x9b\x03T@\x88\xb8\xf6_\xa90T@&wH\xf4\xf0\xb1S@\xa5\xba]\xca)\x84S@"\xe0u\\\x9c\tT@\x8d\x98#\x98D\xb2S@v\xaeW\xaf\xe6\xa2S@\xc1\xf3\xbe\xe4\xeaOS@\xef\x15\xfc\xe9\xe9 T@\x11\xe1g\xeb\xa4\x88S@\xe7\xd4\x01\xff\xadtS@\x01\x03\xe3\x90r\x1eT@2\x80\x18:\xfb\tT@\xdf|\xbd\x10\xc5\x01T@h\xa0ybV\xb2S@\xef!\x87VG\x9eS@\xc6\x016\xa7\xa1\xb1S@$\xb1\xa9\x06\xcf\x87S@\x85\xad\x140\xffQS@ty\x13\x19\n\nT@\t\x8b\xbf\x18~\xdbS@^\xeb\xbbSt\xd9S@\t\x90\xf1+\x95\xd9S@kL\x0e\xfb[\x86S@\x07f\xdf%\xa5\xc6S@\xa2\x86\xf8h\x96-T@\xeb\x1e\x1cM93T@:\xd5\x08\xb8u\xe9S@\x83\x16\xff@\n\xb1S@t*\xcf\x1c\xe0\x86S@\xf5\x93\xf0\xe6\'\x14T@\x97]\x12k\x10\x83S@+I\xd3\x8dM\xd7S@\xb8\xcbaH\xd2\xe9S@\t\xcf\xa8\xe8\x1e\x0bT@w\xce\xd0\xc7\x98\xb2S@t\x8ah\xdb\x04\xd0S@;6\xe3\x81.\xb2S@\xae\x9f\xf8\xc6l\x87S@b\xa9\x07W*\x84S@\xe3v\xe8\x1b\xb4\xc9S@a\x7f\xe6\x1b\xd9ZS@\xe5\x0c\xdeWb\xbcS@\x1d=\xf4~\x952T@d\x89\x055\xdc\x8cS@\xa4" \xbd\xe3\tT@1\\\x88x\xc5>T@uI\x88-\xb42T@\xe0\xc5\xa5N\xbb\x88S@\x85T\x18\xf5O\x87S@T\xc0\xd1\xb8\x193T@\xcf\xb6\x7f\x04\xe3\x88S@\xbf\x86\xf8\xa4\xa3\x84S@\xd7:3_\xd6\xb0S@\xa9N\xf9\xda&\xb2S@#\x90\x95\xa5\x16\x8dS@h\xcfd\xd0\xdc\x87S@\xc3q\x88\xf9\xbc\x87S@\xa5\xac\x19|\x9f\xe9S@nR\xec\x0e\xda\xe8S@\xed\x92\xc1L\xe7\x1aT@\xd3\xa7\x06q\x91\xbeS@\x9c\xb5I\xd2\x87bS@\xa9cT\xff8\x8dS@\xd4\x94\x82\xb0\xb9iS@\x8c\x0eG\xc6\xa8\xb0S@\xdc\xdd\xf9`b\x0bT@5\x9f\xbc\xd4\xb4\xaaS@\xa0\xb9\x07\xfe\x9f\xaeS@\xa8\\jG\x9f\xafS@\xd2<\x1ec9+T@\xe8\xc9\xf3\x81}\xaaS@\x04\xdd\x93O\xe4=T@\xe8C\x04\xe8d\xb0S@\x92\xa5C\xaeP\x8dS@m+\x86\xe3=\x8bS@\x13\xaaw\x0c\x8b~S@\xe4\xd9\x0b\xd2:\xafS@\x9d\x80\x14\xfa\x91\x8dS@b\x9f\xefL\xc9\x85S@\r\xe5\xca\xc8_\x1aT@\xa8`\x02\x05q\x1bT@>\x08\x18\x0f\xed\xabS@\xa5l\x1a\xf9N\xafS@\x06\x03\x85?o1T@Q\x1b`\xbd\'`S@\x9aK\x80\xc7\xcd\xaeS@$\xa1gy\x958T@\xd6R\x19\xb5\xb6=T@\xee\xaau\xad^\x80S@@\x9a\xdaW\xfc,T@\x14hA\x0c\xa2\x87S@W\x9asH\xec\xb0S@\xd9A\x9bZ\xac\x1eT@\xef\\\xb8Ei\x80S@:\x7fv\xc4\x7f\xe2S@\x1d\x86\\\x94\x89\x80S@\xea\x9dzuN*T@\xc1\xf4h\xc4\xc4\x87S@\xab\x97\\>\xa72T@\n\x03\x9aw\xe9\xb0S@%\xfa\xc9\n\xednS@T\xaa"\x15s\x8dS@I\x1b\xb9\xc0\x14\xd5S@\x14Y\x98v\x18|S@Fg\x01\xba\x8a\x8dS@\x00Y\x90Y\xe8OS@SI\xf9\xdf0FS@\x83+\x13}\x88\xe7S@8\xe1\xafM\x87\xb0S@\x8d\xc2$\xca\xb0?T@\x93jZ\x0b\xe5\xadS@\xe5\x07\x83#3yS@\xe3\xdc|\xf8nsS@\x8b\xb0\xb962\x9dS@\xef/\xe0j\xea\xa7S@\x9b/x\t\xa1\xe7S@\x82\xc8:4\xc3\xadS@^\x87\xc7\xa39#T@\xb2\xce\x87\xfe\x1aPS@\xb7\x15\x9c\xad\xa8"T@$Ya\xbd\x030T@759j\xf2iS@Q:\xe9G\xb1OS@\xbd3D\xb6:\xe6S@G4$+\x15\xe7S@\x04b\xb0\x8c\x8d\x83S@\x85zt\x1a\t\xb0S@\x82\x1c\xf9Tg\xe7S@PR\x85\xdc\'NS@\x15\xe9@/\xe4bS@-\x8c\xf3\xad\xdc(T@\xfa\xc9\x04\xfbf\xafS@\x0f\xea^\xe2/\xe6S@\xb69\xab\xbdt>T@\xd8\xe6\x18\x15\xe1\xb1S@0\xa4\t\xa1-\xa7S@\xee\xa1*\xc1\xc9bS@\xed#j\xb6\xc5\x8aS@\xbbG\x16\xb0\x96\x0bT@\xc9|v\xa1\xd7\xbeS@\xfb\xa6\x14j\xb3.T@\x11\xbc\xcb\xef\x86~S@F-\xf0d\x0e+T@\x8a\x18\x1c\xc7c(T@^t\xc79[OS@QW\xa7X\x86\x8aS@tFU<1\xebS@\x8c\xdc +\xc1oS@YV\xa3\xea\xbb\x07T@c\x97\xef#o\xadS@\x11\xa1Zs\x1c&T@\xe9\xf9\x956\xc1\x19T@\xf4n\x82p\xaa\xe9S@yp\x1c\x0fu\x88S@\xc5\xac\xe9\xa0-\xadS@\x9b\x8c!\x03\xf4\x1dT@\xc8\xdb\xa7\xab\xe3cS@\x13\x8d\xcc\xf6\xf9\xabS@\x9f\xa0\xe3\x98\x0b\xadS@\x1dAN\xb4*\xd8S@\x11$Z\xb7\xdd(T@!\x06T\xaf\xf6\xe9S@\x11\x00\xe8\xd3G\xadS@\xe9\\\x8c\xd2\xc3KS@\xe4i\x18\x15\x03\xa1S@]b\xf6\x1c\x98oS@\xbe\xe2\xd7\xe5\'#T@5KTFp\xadS@\x98kxj\xf4\xd3S@\xec\xe3h:l\xabS@\xc4\x131DG\xcdS@\xec\xbb\xfbx)\x1bT@/\x9b,\n\x1d\xacS@\x91*\xb2\xf2\t\xb2S@@\x8fW \xa4\xacS@\xec\x98D\x86\xc3\xacS@\xcc\xd0\x05\xd1\x89xS@m\xfd\xedLP(T@W\xd9\xce\xe3\x8fqS@J3\xbe\x1f\r\xffS@\xe0X\\\xef\xeb!T@\xe2\xb8\x96\xc1X\x86S@\xc9\xb1\x9di\x82\xd8S@#\xe4\x87MK\xf6S@\x83.m\x95\x89\xf1S@\xd3\x9fa\xcb+OS@\xb5\xb0\xb5B9/T@\xab.;p\x19\x92S@\xca\xc2{\\ZeS@\xfe\x82,We\x92S@\xe1\xa7N\xe19\xcfS@\xdb\xbbY\x02\xf49T@_y\x8a\x7f\x1c}S@\x19\x89\xb1\xe6\x8d\xaaS@\x10{\xf8\x8f\x85\xacS@\xbd\xee\xc1\xf4W!T@\xd0X\x04Q\xa7\xabS@\xe9\xbc\x83\xfe\xec#T@x\xda\x81U\xb2\nT@\xf9l\x1fF\xb9%T@yyr\x03b#T@(\xe0,\xc1-!T@\xe25P\xadq\xa5S@\xafo\x81v\x1d\xdcS@\xd9\xbb\x16\xcaj\x99S@\xa1\\\xb7\x89\xaa,T@\x8d\x99\xbds\x96\x85S@\xe4\x801W\x95\x99S@V\x1a<a\xe2fS@\xed\xdd_\xa1V\x8eS@/\xdd\x86U\xe5|S@\xea\xa4\xda\x9a+\x92S@\xe9J\xfa\x0f\x0e\xabS@\x1c\xff\xad\xff\x02\xfcS@\xa2V\xeeS\x04cS@9\xea\xd3\xb9\x89GS@\x8e\xb2\xb6\x8b\xe1\xecS@\xb0d\xb0\xf9\xd1pS@\xdbX\x9a\x15{,T@!\xca\\c\x86pS@\x93_\x81=\xb7\xa4S@\xc3\x089\xce\xf9NS@7r\xc1\xba\xdboS@\xf4\xe8X\x99b\x8bS@&\xdc\xac\xab\xbb\x92S@\xb6-\x0f\xef\xbf\xe4S@S\xc8\xc63\x13,T@\xc6\x996?P^S@r3@\xe0\x9a\xa3S@:N\xb7\x1fq\xddS@HC\xc1\xfb\xcf\xccS@9\xcb\xfc\x8d56T@k\xf2\xdc\x05\x15\xe6S@\xc4\xa5\xba\x1d#iS@+\xaf\xdbM\xf4$T@\xc5l\x01\rZ\x10T@%{\x0f\x1f\x86\x10T@\'"Q\xcd3\xfeS@\x1b\x10\x0e.l\x9aS@Z7\xb8\x08\x94\x02T@\xdd \xf8\xff\xfaJS@\xe6\xb5\x95!.eS@\xb6_=\xbd`\xfeS@\xfb_\xba\xdah#T@\x18P\r?f\xd8S@\xfc\xc5B\x91\xdc\x0cT@F[\xca?\x8fhS@ \xec\xfb\xeas\x00T@\xd9X^\xe9l\xa3S@\xbb\xe7\xef\xd4\xc8\x88S@#\xd9\x10^P\xadS@\xa4>\xa0$\xbe\x16T@\x9c]\xdeP\x046T@g\xf7\xc4|\xd3\xacS@\xe6D\xac\xa6\x00$T@2\x99>\x1e\xa9\x9dS@\x14\xcey\x04\x12\xe4S@3]\xc2Gy\xa8S@\\\xcd\x91\xdd\xbb\x16T@@\xa1\xa9\x8bsfS@}\xe38\xcfZ$T@\xc2\xe4\xb1J\xb2$T@%\xc9L]\xb4~S@\xff:\xe6\xbfj\x1fT@\x1b&\x9d\x82\xc6\x95S@\xeb7\xc0\x9f\xbf\xd8S@\xed\xd1\x18\x03\xffWS@W]\xef\t\x07\xebS@u)\xfe}\xc2\xe3S@\xf0\xd8\xd9\x85vgS@[\x1d\x05\xb2@oS@"S\xfe\x8d\xfd\x95S@"\x932\xe0\xad\xb4S@NB@n\x9b\xacS@\x00\xd2M\x94m\x16T@J\xfcl\xb8w\xf3S@3;\r\xe0\xecfS@\x08e\xc8\x7f\t\xa9S@\r\xd74F[\x9eS@\xd9\x1d\xf0\xf0\xc5!T@\x19\x7f\x07!\xb3*T@\xa3&\xefB\x1c\x9dS@HN\xf3\xe8\xe0\xe3S@\xb5\xf34un\xcbS@\xe8\xbb\xf7\xe3\x86\xd8S@\x92\x94~\xe9[~S@\xe2\x9bk#LGS@-\x17\xf4\'\x812T@\xd7\xc9\x03\xf6/(T@\x87\x9c\xe9\xee\x1ebS@\xab|\x99\x930lS@\xeb1\xe0\xb4\xa2\x0eT@q\xbeOG-\x0cT@\x08\x18\xeeH\xa8\xccS@\x81\x89v\xb5\xcd\xf9S@\x0c+\xdb`u\x1fT@r\xe7\xdc\xbaj\xa9S@\xa5\xc5\xd6\x02\r\x91S@\xac\x1f\xe6\xbb\x9aNS@\xce\x80\xc4f\xac\xaaS@o\xa7zz\x0f\xd9S@$\xd0\x05\xb1\xd7\xd7S@_+\xd7\xc0=\x1fT@\xb1.\xba7\xb2$T@\xc3\x1b\xf3:G\xa1S@\x82]H\xb9e\x16T@\x82\xdb\x8d\xd7\x98\xa5S@w\xa1\xe5Y\xc5MS@v\x85\xb9\xe6\xb5fS@\x8d\xad\x12(\x12KS@Y\xd1\x14S\xae\xc1S@\xc9\xba|{\xf7}S@\x91\xe2\xc0\xd3x\xf9S@D\x14C]A\xeeS@\xb3\xd8\x002\xc8)T@U.\x01N\x00\x88S@\xc1\xd56Jd\xffS@\x10\xa78|\xe7\xe6S@\xca\xdd\xc1\xdb\xb7\xf8S@\xb9,g?.$T@\x12\xbe\xe1q\xac0T@\xf996\x08\xd5\x7fS@\xbaU\x93\xdb\x1f)T@\xfbH7\x12\xa6\x82S@\xd9\xe7\xdf_M\x83S@b\x98h5L\xe2S@\x0f\xc9*\xdfT7T@q\x7f\xf1\xd3x\xc1S@i\x81\x10\xf1\xb4\x11T@\t\x1bh\xbe\x88\x19T@\x90\xbb\x91\xd5\x97\xa2S@\x93\x890(\x8a\xaaS@:\xc3lp\xe3\x0cT@F\x8co\x84DaS@q!\x9e\xf4l\xc4S@\xbe\x9a\xa1LKeS@\\\x84\xfd\xba\xe5\xa2S@\xc7>=o\x9e5T@\xee\xed\xdf\x86\x19\x88S@\xd9\t\r\xe5`MS@D\xc1\xde\xe8\xf0MS@\x8f\xa3\xad\xdb\xbf}S@\x1f\x1a\xef\xb2\xd3vS@\x8c\xcc\x935\xfc!T@g\x18\xf6l\x91\xf1S@_h\xde\xed~\xfaS@\xc9\t8r\xa9eS@\xbc:\xeb\x12\xd0\xd4S@\xaaW\x97\xf5\x94\x1fT@\\p?\x1c\xdfvS@\xe6R$\x02\x8c$T@\x1c\xac@\x8a*\x93S@`\x1fK\x81\xe3yS@5I+\xcd\xda\xf6S@\xce\x89_\xd0\xc7:T@\xaa\x1fl\xfdBfS@\xd0\xd2\xda\xd5\x86\rT@\xa7%\xaa.H\xc6S@\xa9\xc8\xb4\xd8oqS@j\xd8\xd6\x8f\x02eS@w\x84\xef-<\x1fT@\x07"\xb9\xf2\xcdeS@,$\xc3w\xbcMS@\x18\xdb\xa9I\xe8\xdeS@\xe5\x1ah6\xfd\xf6S@\x9f\xab\\\xa5\x92\x01T@P\xb9\xf8\xb6\x0b"T@)\x9e\x90\xadg7T@+\xa9\xe6\xb4\xd5\x03T@jI\xe5\xc5\x08eS@\xf4\x9c\xefj-1T@\xf1ir\xab\x99\x93S@\x8b[;H\xeefS@\xe0\xd5o\xca\xd5\xf6S@\xfb\xa1\xa5\x10\xe9\x13T@\x93\xa5\xfb\xaf\x12\x14T@\xbe2\xca\x0e\x9a\xadS@\xec\x9473\'\x10T@2\xe2\x8a\xe8\xc4\nT@\xe5\x97T\x7f\xa1\xc5S@y\xb3\x05`U\x01T@\xfc\xac\xed\x90\xef\xc4S@\xc5\x9a\xe2\x97\xc44T@\xd6\xd9\xcb\x84\xe2\xf6S@\xa1Q\xb7&\xa6\xd9S@\x82\x9e\x1bV>\xd5S@l\xc2x\xa0\x1bfS@\x06\xfc\x0b\xe6\xea\x96S@\x80<L\xef\xcd\x97S@\x88n\x92A(\x0bT@\x8d5/\xc1\x1a\xf5S@t\x13CC\xffeS@\xf9\x9e\x1e\xd0\xa6\x81S@8}\x02=V\x13T@\xd5\xe8\xe4(\x8a\x13T@\xfd:A4J\x86S@\xfe\xad\xeb\xfa\xa2dS@\x10@&\t\xb8\xf6S@\xa1\xdc+\xfd%\xc6S@\xf2\x9dF\xfdg\xa2S@~\x16-\xcd>\xc9S@\xbd\xa6\x1ahJ;T@\xf6\xd1\xec+\xcf\x12T@,Tn\xac\xfc\xc8S@$\x7f\xb1\xad\x99\x81S@1y!\xf6\xc9\xd8S@\xc0[\xe7l\x0exS@F\xd2\xdf(R&T@5\x1d\xe0\x04\xba\xbdS@E\x1b/\xbaL\xf0S@\xc0\xaaP\x94EaS@\xdf\x94\x8c@\x17\x9eS@\x0b\xd2\x1b\x95R\x8bS@\x0fMt$\xda&T@\x01\xd8\x1f\xa4\xa2cS@g\xa7\xde\xae\xee\x9dS@\xb3%[\xfd\xf6rS@h\xddWV\x17\x8dS@\xf8\xdd\xff\xeckmS@K\x81\xe6\xe9C"T@z\xec\x8e:\xe6\x9eS@S\x8a\xdc\x86\x9e\xc6S@Ox\xf7?\xa2\xfcS@\xdcB;\x8f[\x0eT@@=\xab\xc3M\rT@j\xdd9\xf4\xde\xddS@+L\xd0\x1a)\x9fS@t)\x18\xf2\x86fS@\x19u\x9a\xe6\xb9\xf1S@\xe3\xf1\x07q\x90\xc7S@\xc7\xab\xa0?\xe9\xc7S@\x9a\x8a\xaf\x81-sS@\x92\xe7oUW\xd9S@BP\xfa\xf5w\xddS@\xafYK\x16\xbd\xc7S@\xd1\x16\x9b\x870\xa0S@#\x7f\x9f\xf8\x1f\xa2S@\xaf~-\xf6\xc7\xf8S@\x11T\x7f\xb7\x12\x81S@I\xff/\xb5m\xf1S@\xabEz[\x00\xc8S@\xbdb\xaa\x83\xa8aS@\xa5\x1cU=9\x9cS@\x04\xd9\xba\xc9\xc1`S@\xc7I\xf1\xab[aS@\x82\xd0\xd4\xf0\xc2\xc9S@V%\xb3\xb92`S@\xcd.M\xc4e\xc6S@O?\x81bv\x9fS@\rI\xc2\x15<cS@\x1b\xcf\x1au.IS@h,\x95U\xd6%T@R\xb0L]\xdd\xe0S@.\x1a\x86\xdb\xd6]S@\xeau\xde\x94yfS@\x88!\xf0\xe9.\xa5S@!\x97g\x10\xdd\x1cT@\x7f\xac\x13Y\xb5\x9bS@c\xb21SP\rT@\xabD}\xc5\xd8\xa6S@O\x85q\xd5\x07\xd6S@\xbc\x8a!\xd4P\xdcS@\xa5P\x97\x11\\\xc1S@\xae\xeb\x05\xabp\xdcS@[W\xcb\xebV\x9fS@V\xc4\x12\x92\xa3&T@gg\xddR\xb5\xa1S@cp\xd2,\x0f*T@\xb78I\xb0\xa4\x9fS@\'sJ\xdf\x96\xe0S@\xd5\xecH\x9f\x98\tT@\xfe\x16\xa4T\n-T@\xce\xd2\x07\xe2`\x9fS@\xb1:\xef\rI^S@\x96\xb3\x12.z:T@\x8c\x1e;Gt\nT@${\xd8?\xef\x0cT@\x06\'\xf4h\x8c2T@\x88E\x82\x14\x18%T@q\xb1_\x80O\x9cS@%\'\x1e\xbe\x1a\xa9S@-o\x98@\xc1\xc1S@\xa9\xf9\x1b\xd7\x05\xecS@\t.n\xa8nLS@G=&[\x8c5T@D\xf2\x07\xf9\xbc\xb6S@\xcd\xb0\xbe\x057\xe7S@\x17\x93\xaeNpdS@\xb8\x05t\x9cf\x9eS@\xf6\xc9a\xb7U\xc9S@\x89\x03\x87UR\xf3S@\xc7\x84\x8b\xec\xee9T@\x84\x82M\xc8\xd1\xc7S@[\x029\x9d\xe6\xcaS@M\xc8\xe7\xea\x12\x99S@,T\xcdz \xffS@\ry\xd4\xfa9$T@\x1c\xda\xc8\x08\xcc\xa3S@\xfa\x7f\x15\x02XfS@\xc6\xb4|j\x93\xaaS@\xd5\xa5\xffa\x17!T@\x17\xbd\xea\xf9\xfe\x92S@\xc0(\xab\x910\xd6S@]\x84\xbb\xc0n\xf5S@\xf2w\x85\x84$fS@<\xd4\xf35\xd9(T@V\xdf,\x88\x8e\xa2S@\xb3V\xa0\xa82\x00T@\xac;\xe2\xd3o\xa2S@\xbf\x8f\xec\xc5\xd0:T@\x16-\xcam\x16\xc8S@2;\xfbNvcS@p\xad\x06\xb2\x84\x96S@\xe5\xe4\xe6\xe1\x90\x1eT@\xe3\xb84\x1d3\xe6S@\x96\x13LZ>\xe8S@\xcd\xfd7i\xd0\xe8S@w\r\x8a\xd8\xe0\x97S@\x07W\xfbU\xaa\x94S@a\xdb\xc9\x98\x820T@\xff@v\xa1\x98\xffS@\xbc\xb8\x80.\xcb\x0bT@\xbeUsP\xf6\xd5S@\xbb\x82i#d\'T@\xe9\x1bN\xef\x1d\xc7S@\x0bs\x13EA*T@\x12\xce\xd2\xb6\xbe"T@=y6\x8bp\x9aS@T\x02f\xd8\xc8wS@\xa4\x01\xd79\x14\xa5S@\xcd(\xd7\xef\x11\x8bS@/\x04\xa3s\xf5\x82S@\x0czmLV\x0eT@]{U\'3\xa0S@\xa8\xd6\xd83\xd5{S@\xae\xfc\x87\x8d6\xa7S@6\xe5\x89\xca\x91\x14T@\x9c\xf7\xba\xd5\xb4\xb4S@3\xd6l\xe3\x1f\nT@\xbb\x18\xa1\xa3;\x16T@-\xb2\x01f7\xf6S@J\xda\xaa\xfe\xab7T@\x06n\x04\xec\x8b\xc8S@\x82\x1f6\x14\xba\xbfS@\xac\x9db\rC;T@\x0f\xb2z\xf0\xa3\x0eT@\xe1\xa3z\x92d\xd5S@\x1d\xab\xf1\xbcm\xfbS@k\x83^\xcb4)T@n\xfcx\r\xferS@8\xfb3\'\xacqS@:\xba\x89\xa4\x1c&T@HH\t\'OzS@\x05\x01\xcfL\xe5"T@0\xc9V\xb3K\x97S@\xc5\x8d!\xf9\xb0\xefS@\xb6\xa0j\x07\xbf"T@\xf95?;>\x97S@\r\x9b\xff\xad\xa4\xa1S@\xe5\xf1\x90\xcb\x0c\x02T@f\xa0\xe4\xc3\xb0&T@\xd2\xc0|\xf5\xed\xc0S@}\x9dM\xd6c\xa9S@5\xaf\x07R\x84\x84S@\r\xe7\xb1\x82\xa0\x89S@O\xe8U\xbd\xd56T@\xfa\xc0\x14\xb6\xdd\xadS@m\xd3)<\xdf\xbcS@\xcf\xb0\xed\xa6\xa3hS@Y\x19~\xa4\n\x9fS@\\\xad\xd9\xe3o\x0bT@\xb0$f\xb4\x8cbS@\xd0\xf3\x02\x9e\x99\x97S@\x8c\xd7\x9b\xa82\xc6S@=\nJ\xcf\xa7\x1fT@\xbep#\x06\x8beS@<\x91%%\x91\xf6S@\xba\x97nM^\xa0S@\xa7\xc3\xaf\xc3\xd2\xa1S@\x8aF\xab\x10\x97\x0fT@(CABM\x0bT@\xca\xae\x14i\xcc\xf3S@:3\x0b\xec\x1d\x8cS@"\x81R\xb1\n\xa3S@F\n\x0f\x9fY\xd7S@\xba\xea\xce-\xe1!T@\x19\xd1\xb6\x90F[S@\xa33Ah \xfdS@+y\x08\xb5\x86\xf6S@\xe2[\x01\xca\xce3T@\xe5\x06\xda]7\xadS@\x83\xfdaZn\x8fS@\xfeE\xb5\x17\x95\x13T@\x0ey1y[eS@\x08\x07*\xacw\x99S@\x95\xd0\xb8\x1a(\xc7S@pIQ\x86\x15\x84S@z\xaf\xa2U\x13cS@0D\xfaC \x82S@\xb6\xd9iNv\xc8S@\xe4Bo;\xfa\x96S@\t\xf5\x9a)P\xb1S@\xb1\xe8&\xe4\xd8yS@aOS\xa9\x1f3T@&]\x87\xe5\xdf8T@\xba\n\xa4\x1d-\x9aS@\x80x\xa0\xf5\x04\xb7S@\\\xf9V\xab\xac\x9fS@\x1f\x87\xe1\xfa\xa1\x0bT@" \x87\xaf\xf0,T@\xcb{\xc4\xdc\xfd\x12T@i~\xe0|\x1a\x06T@\xf01F\xe7\xb1ZS@\x1b\x1e\x97\xccW\x04T@:\xd9\xc6\xeeQdS@\x1e3\x15mY\xa2S@\x07\xe6D\x13#\xa2S@\xfc\xa4\x19\xab:\xaaS@\x9f\xb3\x9d\xe5\xe1\xa4S@\xa0\x87\x87\xd9\xe0qS@Gu\xce\xd5\n)T@}\xaf\xc4\xad\xa5\x9cS@\x03\xacV\xee\xc9\x9aS@\xb9^\xcf\xd6\xd8\xfdS@\x92??\x8a\x98~S@\x8eo70\x9dNS@4b\xc3yZ\x8bS@\x15>\xcd\x85\xcd\xa5S@\xf3O\xd1\xce\x14\x92S@(\xa6\x80\xba\xa2\x99S@z\x98`\xfb\xd9\x9fS@\x11\xcbb\xfa\xcd\x98S@\xda\xedxsa\xe4S@\xd97~?\xdc\xa2S@\xb9\x0be\x03\xe0+T@}\xc1\xb8\x04Y\x97S@\xfb\x93\xa46<\xdcS@k**\xa9\xca\x89S@M\x1eA\x98/\x9eS@\x97[:\x80`8T@B\xca\x97,\xf6\xc6S@B\x1dg\x16\xf5\xafS@\xccQ\xb9\x03\xc8\xb2S@\x15S\x94\xb2\xa5\xfeS@\x84\x82\xf1 N\x98S@\x077\xaes\x02\xabS@\xf8\x98\xb6|x\xa4S@(\x10\x17\xcb\x0b\xf7S@{\x95\xfe\x1d\x1c\xdcS@\x99\x91\x91\xc9O\xf4S@[\x01\xbc{\x8b-T@\xf0\xde\x9bJ\xcd\x9bS@\x08N\x8c\x155\xfaS@=\xde\n\xb7@\xdbS@\xff!F8m\xd4S@\xf8\x87\x0c\x10b\xfaS@\x90}\xf71\xe5\x7fS@6\xe0\xb3\xda\x93uS@\x03"NCq\xb2S@\x99\xacZ\x81O\xc5S@n\xe1{\xd4\xc5jS@\xaf\x08\x13Qc\xd4S@&\x8b\x9f\x93\xb06T@\xa1w\xe02\x8a8T@\xd5~\x07\xcd\x08\x11T@3\xd6;\xa8\xb4"T@\x1c\x99\'I\x91IS@\x1b\r\x9e(B\x82S@\x7f\xe0T\xa9s\xe7S@p\'\xf02\xec"T@\xf0\x89\xc0\xc1\xfe,T@\'3\x04\x9e=\nT@\xae\x83\xe2:O\x10T@b\x13\x86.m\xc6S@\x88\xde\xbbm\x9e\x96S@9\xb6\x8a\xb5N\x9cS@\xfe"\xe7\xff\xd2\x83S@\t\x10\x13\xf2\xfc>T@7\xde\x0eGo T@0y\x10\xdf\xd5\tT@H0e\x19\xfc+T@\xbf\xcd\x96\x13X\x02T@w\x15\xc1\xb4\x80\xe7S@\xe6\x97V\x85\xda\xc4S@\xceO\xf0=\x8awS@\xe6B\x1ei\xe6,T@\x93\xcez\xe0\xae\xfcS@N$j\xca\x14\x11T@\x05\x96\xc4j\xce\x7fS@O\xca%J\xfb,T@=\x17\xf4\x9fd\xdfS@#\xdd\xff\'\xf2wS@zy\xdfm\xc0gS@,\xc6>U\xd2\xfaS@d{\x9ec\xf8\x87S@\xb4R\x13C\xd1\x1bT@\xb1p\xcf\x0b\xdefS@4\x01\xa2q\x8bwS@\x12$[\x82c\x04T@c\x04\x87\xa1\xc7\xa2S@\x94&m\xe5\x98\nT@\x11\x15\x89\xads\x19T@\xfb\xf4.\xaf\xf3\x11T@\xba\xcf\xccK\xfc\x8eS@\xac\x0b\x12/L(T@\x16j\x95f\xe2\xf6S@\x83\xc9\x97\x85;\xb5S@D%\xb9uF\xc9S@\x19\xeeC\x8c\x98\x11T@\x93\x8e[\xe6KfS@\xd6\x18<d$,T@R\x86\xfc\x15\xf4\nT@\x02\xd2}\xf9\'\xcdS@&\x82\xbc\xc5\xbf\x15T@\x16\x08\xf5xX#T@\xeaZ\xd5\xb9\xa4$T@S\xb3xWNvS@O]VZVeS@\x19\xdb\xd4\xc7C\x1fT@\xd1Y\xff\xcep\x9bS@\xd5\x82\xbb\x14\xbe\xa3S@E. \xea\xf6\x92S@\x04\x9dI4\x83/T@|\xaarU\xc2zS@u\x9c\xf8\xf4\xad\xa1S@\x8c\xc0\x04#\xb2\x8dS@\x82M"\t\x9b\xadS@K\x0e\xe3\x1e\xb0\xc4S@1\x02\xd9\r\x8e\xa4S@\x05\x10#xr\x16T@\xb3\xd1\x8a\x12\xb0\xbaS@\x84\xa8W\xc8\x91cS@\xabS#yv\xfdS@\xfcQO\xb0\xb8\xf9S@\x1e\x02\xa4\xfc\x84\x02T@=\x83\x8b\x0cfmS@<\xf1+\xa5\xd8\x89S@\xa6>:*\xa7\x15T@2\xa7\xbf\x99\xb2.T@7\x88\x8e\x19`\xebS@\xb4\x99\xd4\x19\x04\tT@\r\xde\xec\xa876T@\xd3\xa4xp\x87\xc7S@O\xd0\x9eoZ\xdaS@\x01\x10\xc1\xb7\xdc\xabS@DR(,O\xfdS@}\x18\xc9d\xa6\xe7S@\xc6\xa6\x7f\xb0\xc0\xc8S@;\xce#B/`S@\xca\xfe\xc4\xd3\xf7<T@\x86^r\xa36%T@\xd4\xb5\xb0Z@\xacS@\xf9\x15NOV7T@\x17\x00\x8f\xd0v\x07T@\x08G\x92\xcf\x87\xf2S@\xb7\x93?\xbf\x06\xfeS@\xeb\n\xe8\x1e\xf5\x9aS@N\xe2S\xb1\xc1\x85S@\xc47o\xa2\xc3\x07T@IT\xc4\xa5HrS@\xd4\xc8\t\xc6\x9f\tT@\xbe"K\xbe1\xa0S@\xa1N\xa89\x86\xa0S@On\xfb\x05\xd7\x0eT@\xba7\xf7V\xd6\rT@\x19\xea(\xa1}\xceS@\xf7\xf2\x1c\xe8\x95\xbaS@\xdb\xb4\xaf?\xb3\x1dT@\x97\xe0\xbf\xf1E#T@\r\xecv\x04\xd5\xa6S@K8-%bmS@\xbeJ&\xf9\xd6\xf6S@z\xedd\xfa\xa7%T@\xb87\xd4\x04J\xbbS@ \xf2!re\xa2S@t\xa7\x8b<u\x9dS@\x0fO\xf1.\x1f\xa7S@\x07\x02\x19:K\x1aT@\x81\x99\x1f\xc1BqS@]d\xa8q\xc2QS@\x97\x08d+\x93\xc6S@w\x14\xef\x85\xb7\xaeS@{\xc63\xb0j\x07T@L\xec/\xc7\xa7\x1dT@\x8f\x8b\x13j\x08\xbcS@\x9c\xeb\x04\x14\x1f\x9eS@\xc9x\xdb\xba\xbd~S@\xa9JL{\xcd\xd4S@\x96\xd4\xde\xac\xbd\\S@\xfeN]\xea/ T@\x88\xb32\xa1\x1d`S@\xbc+\xc9\x05\xf0\x8aS@\xd7\xbd\x00Hq\x99S@s\xc6\xd4F\xc2\xe0S@$\xd8\xdbQ"\xcfS@,t\x08\xa5$9T@\xb5\xcb\x93\xdaMsS@*\x04 WhmS@\x1a\x84G\xacz\xe7S@8\x1fK!\xea\xacS@\x85\xe21$\x82iS@\xe7\x11\tm\xa3sS@\xf7\x01#\xbf\x00\xf8S@\x82\x96\xe6\x9f9\xafS@\xad\xe4\x16\xa0\x94\xfeS@aBV\x07\xdf\x16T@a\x01@\xdd\xa8\xb5S@\xa9\xe0\xfd;\xa9\x07T@\xd5\xfbx\x9c[uS@\'\xe9\xdc\xef\xee?T@\x92\xf7\x81\xdb=\x89S@\xc6\x80/\xfb\x00\xc8S@*\xc4v\x08\xee\nT@#\xd6);6\x81S@\x02\xfd\xa4!\x98hS@\x1c\x1a\xdb\x01%\xb2S@\xad!W\xda\x96\xd7S@\xff\xf4\xce\xca\xc2rS@@\x10J\xdc__S@\xec^>`\xb6\xe6S@\'\x9d\xb5\xe3\x84\xe3S@\x04\n\xb2Oh\x08T@\x03\x87\x86i\n\x19T@\xd0\xae9\xf7\x1a<T@11\x08\xc6a\xb1S@\x8c\xa0\x86^T@T@\x01\xd1\xf2D\x1d\x18T@\xd7R\xfb\x0cI\x18T@\x01\xaa\xbcs\xd3\xbbS@}\xd2\xac\xb9\xfa\x8eS@\xf0\xe2\xbf\xe7\xf9+T@\xe2?\xb9\x08\xf7eS@\x7f9\xb0\x04SSS@2.\xf5\x9b?\xadS@\x17<\x88\x85.\xa6S@\xd5J\xf4\xc3\xe4\x14T@\x98<V\xd3H\x1fT@\xde\xbf5u\x14\xecS@\xa2\xbasZ\xfa\x08T@d\x03\xc4Z\xa6\x81S@\x99\x9c\xba\x9d^\x8dS@\xe9;\x0b9\n\x04T@\x0f\xebK@F\xe4S@|\xa4\xe81\x1e\xd1S@\xfe\xbc\xda\xd2J\x1cT@w5\xe6Y\x89\xb2S@q\xb2h\xf5\xaf\xccS@\xba\x90\xdc\xa3\x9c\xbbS@\x88G\x16Q\x06\x1eT@\xb0\x8a\x1d!\x83\xe9S@\x08\xbb\x1cy\x07\x10T@\x9bP\xc0q\xdelS@\xe0}-Q\xbb\xf3S@\xd8A2\x9db%T@\xce \xb4\x02\x14*T@\'W\x9c\\\xad\xf0S@\xd8o\xba\xa3\xba\xe8S@\xc1uGw\x0b\xd7S@%\xed2\xfdV\x83S@\x05XY\x13qrS@*\x9c\xd5J\xb9\xc8S@\x07\x95\xae\xdf\x97\x8bS@\x8d\x91*\xd028T@\x15&\xecm\xda\x8aS@\x12\xb7;Cc<T@c\x0c\x15\xff.sS@\xab\x98\xca>PpS@_~\xd0<p\xb2S@R\xec\xa3;\xc4\xabS@\xcbuL\x1f\x19\'T@\xcb_\x8a\xe9\x1d\xc6S@\xce\x8c\xa3\x12Y$T@\xb9o"oU\x8bS@Mj\xe4Y\xb0\xc8S@\x04=\x14\xcd\xe7\xe3S@F\x94;\xd85\xb8S@\xa1\xf6\xf7\xee\x8b\x98S@\xd4\xd6\xa4\xe3\xc3\xf0S@\xed[c\x1e\x80\xfdS@\xba\\\x94i[\x88S@\x94\x0b\x9e\x8d\x12&T@\x8d\x8flc\x17\xb9S@\x85\xac\x1f\x97\x80\xb3S@\xf0\x83\xa5l\xe3\xf2S@_\xcf\x9f\xa0\x9b\x08T@\xdd\xbdcY\xa2\x1dT@\xe9_\xd8\x86\xf9\xfeS@\x9axGXM\xe3S@\xed\x17\xec\x8f\x0e\nT@x3\xb4\x08\x1btS@\xe2A\xf9\x10\xda\x1dT@\x9b\xed\xc4\xfd$\xb2S@\x17\x97=L\xc8>T@\xa7\xe9\x92\xbd\t\x1fT@\x1a\xb4q\x93[\xe5S@I\xd1\x9aF\xc2\x87S@\xa6J\x85\xe8\x0c\\S@\x82\xaa\xa5w\x8d1T@0\'/=m\xc2S@\xed\xd5\xf5\xf4\xa5\xd7S@(L\xfd\xed\xe4\xb4S@.\x0f+i2\x1aT@\x97\xc9B\xb7\x8a\xbdS@H\x1d\xdf\xf4\xf5\xe4S@@\xedw&?SS@\xc2\xb9\x9f\n\xd9\xb4S@\x85c2b\xbatS@\x07!\x0b\xc7\x15\x04T@\x83\xc6c\x8c48T@\x04\x9f\xbb\x01<\xe8S@b\x01\xf0\xe3\xee\xb5S@\xe9\xb0\xb8U\xe4\xb3S@\x01:\xd5\xe7b\xc4S@\x9a{3\x94\x1f\xd0S@\x1e\\Z\x83\xf1\xebS@\xacF\xb0\xae\xd6|S@\xb8)\xb1\xb5Z\xb3S@]\xb0?F0\x07T@MQ\xbdsd\xf4S@\x8f\xeeN\x16\xe8\xc0S@\xfc\x0f\n"\x1d"T@\xc7\x96\xc1\x1f\xf5rS@l\xb4\\\x97\x1e\x8cS@_\x0b\t\x9c$\x0eT@I\xdb\xf8[\x94`S@\xde\x0c\x19,R\xf3S@\xc9\x0fV\xedk\xf9S@"\x14\xb8\xf9\xf8zS@\xc0\xe0\xd7\x12\x8a]S@0f\x18p\'\xc0S@\xc8Y\'\xb7WhS@\x1d\x10\x956&\xf3S@\xd4\xd8\x8e_V\x99S@\\\xc7\x8c\xdb\xfb\xbfS@aO\x02a\x85\xb7S@\xb3\x16D\xa5\xa6\x08T@c\xf5\x0e\xc4\x18\xa6S@\xba\xfdy}-\xa5S@:\xad8\x90\x95@T@\xf3?\x0eG\x08\x9fS@\x17\x14\xe8\xfe"\xd2S@{{\x1b\x9d\xf5pS@$\xbf\x1f\xcf\xb0\xbdS@9\xa1X\xa7M^S@\xd0\xb3\x88\xfb\x9f\xb5S@5\xb1\x90\xcd\x1e\x10T@\x86F\xda>\xbe\xfbS@\xa0+\xc2J4\xa0S@\x8c/ce\x98\xd9S@a\xdf\x13\xd1[\xacS@\xaa\xf6\xf1\xdd\x12&T@\x14\x1c\xde\x9d\xa0;T@:\x84p\xdc\x1c\x0bT@\xab\xee\xe9<\xb5\x89S@\x9e\xd6F3p\nT@\x87(n\xf6\x86zS@\x1b"\xf6\x0fv\xcaS@Bo+\'\x83sS@`\x97<\xe5\xb5\xa5S@\xa8\xd1a\xb9a\x03T@)\xcej5\x0f\nT@\x9f\x02\xee\x01j\xa5S@2\x98M\xb6\xec%T@w2\xa4\xac+\xa8S@B\xa28\xaf\x90)T@\xa1\xc1\xcdZ\xe3\xa6S@\xd4\xfc\x087\x9d\xf2S@\xc9\xc0S\xd2?\xc1S@AY\x9e4\x91&T@N.\x97\x93:\xfeS@_G9\xae\x12\xa1S@:\xf5\\\xc3\xc8\xd8S@\xfaq\xf2\x0bX\x1eT@\xb7\xbew\xd3D\xa4S@C<\xf4\x9d\xab\x8dS@-\x03>\xbc_\x0bT@_\xfc=\xfcy\x97S@\xc3B5\x9c\xee\xc2S@G\xee\x1c\x8f\x1c\x97S@\x0cc\x96\xe9\x17\x02T@<\xbd\x90\xbdF\nT@Z\xf2Xe\xb3rS@\x11\x92\x9c\xbb\xa8\xa8S@\xc7v\xd2\xa9MZS@\x1b\xd7\'u\xe5\xf9S@lC\xb4\xad\xe5\x1cT@\x91\xbaF\x05\xaf\x8cS@\x15\xad\n\x84?bS@i\x85X49$T@\xf22&\xd9\xd6\'T@5[\x80\xe6\x11#T@:f7\xa0\xee\x83S@\x12Z\x91t\'dS@\xa7\x81E\xcc\x93dS@\x82\x9dE\xa9\xc7 T@\xf2\x81\x01\xa89HS@\xa4\x9a\x07\x19*1T@}\xa2\xca\xbe\x99\xf4S@nx\n\xea\xd5\xc6S@+\xc9x\xc3\x06eS@\xaa\t-c\r\x0bT@\xe3<\xfc,\xfd\xf7S@\xab\x8f\x96\x9b5\xa2S@\rv\xe8d\n\x84S@{\xed \x81%\xb3S@\xa6\xf3\xbc\t^\x1eT@[\xab\x01]x\xb3S@\xa1A\x98\xfd\xc1\xfdS@\xb3\xebR\xbf\xad\x9cS@N\xfa\'\x87H_S@~\\%g\xb8\x16T@a!\x13g\x86\xedS@\xff\xe5\x195f+T@\xbd\x18g)\x1e\xc8S@\xfe%\xfe\xbap\xacS@\x83\xf3\xaa\x00\x80\xe8S@\xe1M}\xc00\tT@6J\x0c\x03\x92eS@\xcd\x0f\xdbfK\xc6S@J\xd5zx\xea\xa2S@Z(\x83(_\xa2S@Z\x04\x06\xb1\xf0\x84S@p\xb1~/\x8c\x9fS@\xd6\xf2\xde\x82\x90\xfaS@\xe8\xce\xd1\xd3\x83\xe7S@Z\x93\xb7B\x1e\xb5S@g\xde\xe75\xa5\xc2S@\x95\xe8\xe7:%\xa2S@\xd5_\x94F\x9d\xc6S@@\x8el\xca\xac]S@d\xd3X\xaf\xf3\xacS@j\xe4l\x86\x9f9T@\xfb\xcf\xef\x86%\xfaS@\xf0\x87pu\\{S@5\xfc2#*\x96S@}\xecD\xc8\xe7\xa0S@\x05\x0c\xf4\x92%\\S@J\x1cV\xbf\xf7\xf9S@\r\xfc\n+\xa0\x19T@\x85\xfb\xb6\xa7\x07\x18T@\xa6u\x94\xfd\x8d\x87S@P|\xe6j(\nT@\xda\xf1\x84\xa6\xc7\x8bS@\'=\xc1\xde\x8cdS@4\xd0JX\xa4\xf2S@\xd0\xac\xba(a\x07T@\x9a\x98\xf9\xcb\xbd\xa6S@ei/]\x10\xc6S@\xafG\x7f\x1c\x8c\x8fS@zCH\xa6=\x13T@\xa2:\xd77m\xd9S@\xdd\x1a\xe9\x90L\xd1S@\xe1z\xf5K\xfe\x85S@\xb7\x80\x80\\\xd2\x8dS@\xec\xdf\xab*X|S@\xc7\xf0O \xbe\x93S@\xd6\x9cz\xf7\xa3&T@\xbfj~]\xfc\x8eS@\x04YK\x89k$T@^\x04\x19\xaf\xad\x1aT@\'N\x8d\x8f\x1e\x85S@\xd7\x14\xb3\x02\x8b\xbdS@\x04\x14v\x14\xeebS@\x0b\x89&/\n|S@\xa2\xa8<\xf1\xfa\xa8S@\xd0G{o\xd0\xe2S@<C\x91k\xa5\xc6S@vG\xa5c\xae\x84S@s\x11\x96\xa2a\xb7S@^\xb0\x07\x1a\xaa&T@h]\xb4\x0f,\xf8S@\x89\xc6\xc543\xa0S@\xed\x935\x0b\x0c\xecS@]A\to\xb1\xabS@b%G\x92\x0f\xccS@3\xd5\xc3=\x01\xb5S@\x06\xab3\x93\xda\rT@\n<\xcb\x8c\xea\x80S@\x17\x86\x0f\x9blcS@/\xf4\xaa\xde\x05eS@\x0e\xeb\x08[[\xf3S@w\x97\xce\xa9\'\xc5S@\\C\x17"\x91\xfeS@1\x0c\xa6\xb1\xacfS@H\x8a\xfd8m\xbcS@R"+\xdcF\xf2S@\'O\x95\x81a\x9bS@\x9dz\xc0\\\xd6\x87S@S\xfd0\xd4n&T@\x01\x89Y"\xa1\xd7S@\xc7\xb6H\xe4\x01\xcdS@\x02\xe3\xa9V\x90\x05T@\xaa/S\xe64dS@\xc2\xe9K\x00[\x97S@A\xe1`\xdbQ\x0eT@\xc7\xce\x8e\x8bz\x19T@q\xf6\xa0Q&\tT@\xba\xaa\x07\xc2\x1e\xeeS@\xc5K\xf6f\xef\x18T@\x8bK\x1fy\xd9\x1fT@eM\x11a\xcf\x99S@\x9c\x9cB\xe9!\x07T@i\xee\xac\xcf\xffcS@\x04\xcb\xa3\xa3\x17\xc9S@<\xf8bF\xb5\x08T@y\x02Fc\x13\tT@\x16j8R8$T@\xc6\xbf\xb0\xba\xdc\xa9S@\x08 \xde\xa6\x1d\x8fS@q\xfa5\xe8\xb4\xaaS@?sghT\tT@\xa9\xafJM\xef\xa2S@\xa2a\xd4#I\x13T@\x1d\x7f\x14to\x08T@\x1a,\xda\xfc}\xc6S@\xe0\x81\xf0+\x8b\x0fT@%\x8dE\x972=T@\x9e\x0b\x7f\x9b\xf9-T@\xcf\x15K\xaa\xf1 T@]\xc6\x9f\x03\x06\x9fS@G\xa9\xab\xfc\x8d\xf5S@1\x83\xb7*\x1e\xd6S@\xdb\x7f\x81$i\xb1S@2\x85\x0f\xdc)\xebS@\xd5G\x9aq\x18\x07T@\x1c\xd6nv\xf4\xb5S@3\xa3\x90\xe6\x9e\x15T@\xff|Q\xf5\x8d\x08T@\xfe\x03\x87S\xf6\xcaS@(\x94n\xd9\x0f\x93S@\x90?\xc5\xdd\x01~S@\x8dY\xcb\xa84\xd8S@\xd3\xfdU7\xcb\x04T@\x18:\xfb\xae\xa4\x05T@k\xd4ng\x1e\xa1S@#7\xab\xdd\xd7\xb2S@\x07#[4euS@]\xb2\xd0\x0bj}S@UU\x9b\x90Q\xe5S@\t\xf8oc\xf1IS@\x83\x05\xe3uG\xbbS@\x9f\xf8P\xe1\xbf\x9cS@\xbc\x86w\r\xb1\nT@\xb5\xb0\xef\xf3\xe3\xa2S@\xcd\xc1\x7f\x17\x8a\x15T@S\xb62\xa9I\xfaS@g\x19H\x1e\n\x1aT@\xdc\xc6\xe5\x86\xb7\xc1S@\xf1\xc9\xba\xe4\xf5\xe0S@\xd6\x84}\xbd/\xfeS@\xa8O\xb6C]\x83S@c\xfd\xc87\xea\xfbS@\xeaO\xfc7\xd5VS@K!(\xf3W!T@\x07W%\xc9>\xb6S@\xaaG8L\xe8\x1eT@\x05yl\x80\xcb#T@r\x97\x90\xed\xe5\xadS@\xb8iU_e!T@\x9d/Jh\xa2\x8eS@\x84\x92\xd0\x10P\x93S@\xccC\xcc9\xbadS@\xd3;-\xc47fS@#\xd5+\x9b]\x9bS@\xe6\x157\x95r\xb6S@\xff%q\xa4\x19\xaeS@\xaen8jD*T@\xd6\x8e=\x92\xd1\x86S@\xb6\x02\xb7\xa5|\x83S@@\xa3~\xd3\x8f$T@\xcf\xb0}-2\x84S@\xbf\xd5\xc7n\xb2\x18T@\xa1\xb4\xb94N\x13T@\x05\xa5\xe6\xe6-:T@\x96W\xaf\xc70\x99S@\xd2\x18\x90\xc4\xb4\x98S@=8\xa2\x7f+\xddS@\xf2W\x0f\xb8\x05`S@>\xed!D\xd8^S@+Th.\x8eBT@\xa7\xbc;\x1cx%T@\x96\xf1rsd\xe4S@\xccg5\xa9\xac\x11T@\xe6\xabQ\x1b\xa32T@U\x94\xaf2 aS@\x15\xbf2\xc1w\xa9S@\xa4\x95]\xce\xea$T@\xaf\xaaJy\xf8\xaaS@\xb2\xf0\x03\x15[\xb6S@\x03N.Sy&T@#v>\x11;\xccS@\x04p{s\xfc+T@o\xf3\x11\xd8\xe2gS@\x89\x86|\x15\xec3T@\x1b\xab\x89\r\xa0\xc7S@\xc2\x02nH:\xc2S@\xe2\x1e8\x85\xb6\xadS@\xf7\xd7\xfe<\'\xa8S@w:\xb0\x1f]VS@\xe1,\'\xd3\xe6\'T@\xce2\xfd\x8e\xe9\xc1S@jg\x17\xd1\x82_S@\xfb\xd3s\x11i\x97S@\xb1|\x02\xb4\xd3\xc5S@\x1f\xf3\x8cEfPS@\xc5_C*)\xa1S@_gq\\\xe0\xc3S@\x1c\xa9\xdb#\xe7\x86S@"||j5jS@\xa0\xf9~\x80j\x0eT@G//\xb9T\xb1S@\xc8\xdb\x0eQ\xf8"T@+\x95w\xb8\xdc\x15T@r\x14\xa6WU\xaaS@Y\xc1\x99-\xa4\xc8S@Wi\x8d\x9e\xe9uS@\xc9u\xd2\xf5\xb8\x05T@\x91\x7f\xb6KS\xfeS@\xc4\x8a\xd0\x1e]\x9aS@\x90_"{<\xacS@\x8dj~n\xa9\xdfS@\xb3Y\xa1\x88\xf8\xdcS@X\t^\x8f\xcf\xa1S@\xcd\x10\xa1\x1b\x8a-T@\x1b\x8f\xb8\xcb=\x12T@<O\xac\x03G\xa6S@\xc8\xd3/A\xdf\xa6S@\xd3\x87YC\xc4\x9fS@-\xcd?\xf4#rS@\xff\x9f(!dlS@Z\xcb\x8f\xf3\xb9"T@>\xa1\xefP\xfb\x12T@KS\xb8\xcd]mS@\xfb\x983\x03\x06\x9aS@\x01mV)l\xffS@\xa9@8\xbb\x92VS@\x8f\x1f\x8f\xeb\xb0\xe7S@\xfce@I:\x00T@\x88\xd2?\xb5q\xd9S@\x94\xf3\t\x1c\x07\xf1S@\xc8S-Rf7T@\xd8)\x9ek\xad\xa5S@5b|Y\xb0\x19T@\xaa\xf4q\xe0\x94[S@|z\x9f\xe0Z\x87S@\xbd\xe9\x97*(&T@\xe8\x0e\x00}g\xa0S@\x08\xdcdy\x8e\x99S@\x9fO\xd7\xb4`\x0cT@\xab\xce\x94\xb5J!T@\xf0)S\x8b.&T@{k\xb4\xe9\x13\xacS@\x12;%\xe6M\x99S@\xe8[\xf0\xf7\xb4\xb5S@\xab\x90\xfd\x10\x17AT@V=\x9c*\x7f\x11T@\x9d\xc2\x81VN`S@* y\x1a\x929T@@g\xd0\xd1\xfc\x07T@\xf9\xb2\\Q\x81\xb5S@\xfd\x80\xc9>;\x99S@\x8e\xed29X9T@-\xcf\x87\xb9\xf8\xf8S@\x9d|{\xe5=\xffS@O\x97\x14\x12q\xe0S@?\xa9\xc6\x03\xd9\xd7S@\x9em\x129\xa5\x9bS@\xcaL\x11^\xaf\xb6S@>\xf2\x15\x94\xb8@T@rv\xbcR\x16"T@h\x84\xbe*T\xf2S@,\x0fa{\x1f\xe7S@*\xf0f\xfd\t\xecS@\xbd\xce;\x0e\xe9\x90S@\xebNA\xa0\x97\xfbS@\x8e\x1d\xe6\xfc\xb1\xb1S@\xae7\\\x9fz\xf5S@Kl\xd1D\xff<T@v\x19\x95\xf1\x8d\xe9S@s)\x1dT\xe2\x00T@%\xcf\xbc%\x10\x02T@\xe9\xab\x07\x1a\xbc\x9bS@\xf2\t\x8f\xcb\xba\xf5S@c\x93\x1a\x8b\x15\xafS@\xeb:[ v\xaeS@B\xcb\xd6\xd3\xed\x02T@ \x8d86\xfc\xf5S@Y\xedW\xdc\xf9?T@e\xf3\xea\xd2\x92US@#\xaaV\r\xbf\x8cS@\x88YY\xd4\x0e:T@\rw\x06\t\x92\x11T@j\xad\x87\x9b\xcf>T@4\x98\xc0\x86Z\xe5S@.@\xb0\x86\x9e\xfeS@\x8co,`\x92\x16T@\xcb\xa8p\xf2\xebaS@II\x96\x9bF?T@wB\xbc\xbb\xb0`S@\xec2\x81B\x17\xf6S@u\xeb\x8dF\x99(T@Bj\xa5\x92\xf0\x03T@\x9d[c\xebh\xf4S@\x19\x81\x93\x83\xb9!T@6M\xc3\xf88\xffS@\x8b\xec\x7f\xdc\xea\xf6S@\xe7\x1b1\xf4\x80bS@}\xfb\x97b\x0c\xc5S@w\xbd\xd2j\x0e\xffS@\r^ZR\xf2OS@ji\x0fm\x16<T@#\xd2\xcf\x15\xb3\nT@p\x86\x1b\xfe\xb2>T@lB\xf0\xb9\x7f\x84S@JlV1\x02+T@\x16=\n\xee\x99\xfaS@\x92\xfd\xe38\x9c\xf6S@\x8f\xbbB\x18\xd0\xeeS@\x18@\xde\t\xe0\x0cT@\x8a\x9f\x14\x03\xab\xd9S@\xd9\xa6\xbfAW@T@\xab3\xbb\xaf\x8f\xf6S@\xac FM\xc9\xfdS@ \xa3\x81n\\\xffS@\x0ec\x1b\xfe\x01\x06T@yb\x01m\x80>T@A\x0e\x8eQ\xbf*T@a\x94\xe4\x11m\x96S@\xfb\x0f\xad\xba\xe9\x04T@\xf5\xee\xb6\x1bj\x04T@\x1c+e\xe2l$T@\x1e\xfc\xd9\xa1V&T@h\x99\x8a\x9aV\xfeS@@\xff\x1f\x948\xf3S@\xc7\xc5\x9c+W\xedS@\xb7h\x0e\xf1\xaa\xd9S@\x8d,\x8b\x00\x05\xf1S@Y\xad\xe3\xa7\x05\xc9S@`\x08W.\x8e]S@\x07\x16{r\xc6\x1eT@:0\x084\x81]S@\x80\x85\xe7}Y\\S@\xcd07\xd9\xca\xb2S@\xe6\x16\xda\xff\x998T@\x85i\x91\xe6y\x06T@,<\xc7\xa3{\xecS@*Zt\xca@\xdcS@I\x84-\x9b\xaf\x14T@\x94{\xf8\x90\x86\xb1S@l\xd0\xde\'\xe39T@\xb6m\x12\x90;\xf7S@uN\x88|\xad\x13T@\xab\xa3F\x15\xeb\\S@\x87\xc49\xe5\x03 T@#&I\xd7\x9e\xfaS@/\x818\x8f\x97&T@N5P\x9b\x1e\xdcS@\xb1\x86\xf4\x16\\_S@\xc4=qH[]S@w\xf5\xc2Zd\xb2S@\x99\x81\xbe\xf9\xce\xf8S@M\xd7\xc9\xa8e_S@r\xd4\xa4\xe6\x11!T@\xd3p\xc9 \x8e\xd6S@\xa5\xc0\x8d\x8d\xf0\xb2S@j\x9a0O78T@\xaa:}\xd92\x06T@w\xa0\x803D\xdbS@\\ \xd4\xc3\x92\xf5S@`\xf8\x8co\x81>T@\xc3\xc8\xcfx=SS@\nx_\xf4}\xf7S@rLz\x0c!\x88S@\xc9\x93\x85w.\xdfS@R(\x9aG*ZS@\x0c\xa1\x991\xc5\xd8S@\xe7dO\x86_\xf7S@\x87+\x92~89T@_\xd6\x87f\xcb\x0bT@\xe74 \xa1\x1e:T@p2\xee\xe0\xd9\xf9S@\x1d\x84,\xd60`S@\x19\n\xff!c`S@\xb4\xd5(}\xe3\xefS@!\x94/\x1f"\xf5S@\xfca\xcb\xcdN%T@\xde\x87^\xe8\x1bbS@rv\xa3W\x04\xf5S@\x87\xea"\xd3\xd1`S@\xca\xd1M1d\xf5S@\xe0\xa0\x02\xcc\x9dbS@\x92\xab~\x12v%T@H\xdea\xd4\x8d\x16T@\xce\x84r3(=T@\xda"]c\xb5\xc8S@\x95D\xdcd\xb7%T@)P\x06\x80\x04:T@\x80\x94\xaf\x86\x9f:T@\xf9\xe0\x10\x9f~OS@\xac*J\x00\xf8#T@\x8a\\\x88\x99h%T@\x81\x1aI\xb5!\xf5S@h\x18Z@\x93\xf4S@2\x1e l&RS@\x00\xe3m\x89ZRS@6w\x8d\x14\xe1cS@a\xed\xadJ\xcebS@\x81l\x1c\xcc\xabbS@\xc6\x7f}w6\xf4S@-U\r0P\xb2S@8\x00\x98}:^S@\x0b\xcew\xddZ\x13T@\xe0\x0e\xdb\x98&\x9eS@\xa9F\x97\xd3*\xe2S@s9\xda}X\x87S@\xe7\xe7\xbb\xb5\x0c\xf4S@\x9cU\xd7\x0f\xc5fS@\xa4=m9\x0beS@W\x84}\xf2\xe4$T@d\x8a\xc7$\x82dS@\xf0G\xd1\x88\'fS@X\xf8"2\x88eS@c\xe5\xa6\x7f\xdffS@\x16d\xec\xdd|\xcaS@F5\xff\xab\xa9"T@\xdaH\x07 \xabeS@\xe6\xe5\x8f:\xa5\xd6S@!X\x7f?\xe4\x19T@O\x12\xdeea$T@\x0fi\x966\x8d\xedS@\xc6\x81M\'w9T@Yj\x1b\\8\xaaS@Q|\x97P\x1d\xf3S@9\xb8@\xc5\x93\xf6S@\x9cj\xf9]\xa99T@\x00\xc6%\xf6\x9d\x07T@-{\xec\x02ggS@\xa7\xe7\x02\xec\xafgS@\x1c\x07G\xcd|\xfcS@w\x93\xd4]\x08\xfcS@\xb3\x13\x89\xc3\xc3\xfcS@Ow\xc1\xd8$\xfcS@\xadN\xc3\xd72\xd7S@\x17n@\xb8\x8fVS@\xb3vl\xb8\xd3\xaeS@\xa5\xa97\xb5\x07\xb3S@\xfb/4\x16*)T@\xce\xa5w\xd6X\xf6S@\x84\xc8\x9a\x91l\x9fS@\x17\x88\xf3@d4T@E\xcc\xad\xb09kS@I\x17&\x1f\x82kS@\xf6\x14\xb7E\xd4zS@^\x8b\xaf\r{\xfbS@\xf0E~p\xd8RS@\xa7h\xf3J\xfd\xf6S@|\xf9\xbb-3\xfbS@\x05\xc5\x97\xe5\xe1\xe3S@\x90\xb0\x1c\x98DlS@\x80\x84\xc3\x8d\x13cS@-\xf6\xc3\xc1\xad\xf6S@FaH\x9dq\xfaS@daA\xddvmS@\xd1\x81:\x17ilS@\xf3\xf1\x8a\xaak\xaaS@\xde\'J\xc1\x8b\x07T@>*\xb2\x97P\x07T@\x01N\xe3\x1aa\xfdS@&\xde\xe4\x16\x82\x19T@\xa7u$\x88SnS@\x88\x87\xfe\x90\xe48T@m\x95_\xba\xa4\xefS@\x7f\xaf\x81\x83\xbbnS@\x06\xfcK\xce\xeaMS@\xf3*\xb9\x08i\xb2S@\x8bpg\xa2\xc93T@\x18\x12\xc3\x8d\x1eoS@W\x11\x07\x96KVS@y\xf4\xf5\x9a$\xf7S@\xe3\xdb\xfb\x828dS@\x92sn=T\xd9S@\xf3,\x80\xd3\x8c\xd7S@\xb0\xf8\x12C\xfb\x91S@F\x05\xe8Z|\x02T@-\'\n\xc1\xa3\xecS@\xc2=\xe4\xb1\xfbnS@R\x82\xfdze\xa9S@\xe5\xe3\xa6=\x80oS@\x10\xf4N\x162oS@\r\xd0\xf5\xfd\xde\x84S@\x1cT\x03X\xb1mS@?\x91\xfd\xb1\xb0\xf1S@\xb8?\x14\xe2?\xf2S@\x12\'\xe3E\xf0\x18T@\xb6x/\x1c\xe3"T@f?\xa7/\xb5oS@\xe5;\xcc\x80\xc64T@V\xa7\x95\xcfd\xeeS@\xa7/\xdc{\x83cS@K3\xfd6\xf7\xb2S@\x18x\xdcrT\xaaS@\x9cv\r\x02@;T@\x80\xb3U\xa3`\nT@\x0350\x1f\xcb\xbfS@P\x8a\xef[\x88&T@\x91\x13\x80\x1a\xcaZS@\xac%\xa8\x03\x86\x1eT@v7\xfa\xa4:eS@mC<\x11\xd9\xeeS@\x97\xe9p\xe3\x1a\rT@\xd93\x89\xa6y&T@\'\xf3\x19]\xaf2T@H@^\xfae\x04T@\x9e\x07\xfaS\x17cS@\x18\xbb\x1a\xae\x16\xd8S@\xa8\xf1\xa8kgcS@r7\xdd\xec\x9d&T@\x89Wz\xbc\r\xb1S@\xdaL\xdc\xff\xe0pS@\x9eC\x99\xd8\xa6&T@\x84\xbd}\xb8~\rT@\x95\xff\xa9Ij\x08T@\xb3Fy\xca\xdf\x85S@\xe0}\x02I\xf8\xfdS@\xe0\xf9\xff\x02\xea%T@O\xbaI\xb5-qS@\x0f\x05x\x9b\xf9dS@\xa8\x94\xc9\xdd\xc3\tT@\x8ftD\x81\x95qS@\xa1\xd58\xd2c#T@\xfciT\xa0\xc9FS@8\xbc\xfbf\nrS@\rO\x8f\xb2\xc9oS@\xe83=\x12\xaf\xeeS@\xadH\x0c\xdf\x13\xfeS@\xcf\xd12\x16\x0frS@\xa5S\xb1Ff\nT@c\xbfo3(\x04T@,\xc9\xe8V\x03\x04T@eb\xa3\x07\x9d\x02T@\xa5\x8f}\xe3BUS@\x026\xe81AGS@-\x86\x8d\x98\xbe2T@&M)V\x1a\xe6S@\'|o]h\\S@\xb1\xce\x06\x17fqS@\xd8\xaf(i\x8c2T@\x05c2i\xc3\xa6S@\xfe\x1a1\x93\xc1rS@\xf5\x9e\xa3_\xaegS@\xd7\xecgP\x0c&T@\x04X\x15\x8f\xfd1T@<g\xab\xf2jGS@6\x12}q\xa37T@\x1c\xea\xfeJv\x85S@\x90\xae\x85i\x8c3T@m\x13!\xb3\'oS@N\x1d\xbe\xd8\x92\xd4S@<\x1c\'d|oS@\x11\xe4\x06\\\x1e\x7fS@\xed3\x0e \x9c\xadS@:\xc1\xaco\x1f\nT@\x87\xaejNa\tT@\xc2\x97\xd3\xea\xcb\xfeS@yMP\xcc\x8dhS@\x10<\x07N"\x15T@\xf2\xce\xd7\x18\xc5"T@\xbafh\xa1\xda\xc4S@(\xf4\x0f\xe2\xc7\xfbS@\xbe\xfe\x0f\xb9\x9e\xcbS@|@s\x85\xe2\nT@\xa2\xf3\xd9\x89,\xadS@\xc9\xf8\x8c\x9bX\x1dT@DZ\xe1\xb1)\nT@4^H\x02\r\tT@\'\x91\xbbeO"T@\xf8MmB\xf5\xfeS@\x86)\x03#3\x90S@\xbd\xdc-\xedSsS@\xaa\xa2\xd4\x17m\xa8S@\xa6\xeaJ\xeb\xdc\xebS@\xbaX\xba\xdb\x06\xe2S@\xf9\x919c\xce\x02T@\x874\xc1\xe15]S@\x08\xebD\xf2\x01]S@\x03V)\xce\xeasS@\xb7\xe6<\xb5\xba\x16T@\xdf\x1b;\xf6*\xa0S@\xc8\xcd@\x9cYtS@\xde\xc0(\x08\xe4\xb5S@\x8dvh\x9br7T@\x87\xd8\x1dR\xc5\x04T@\xd8=\x1e3v\xddS@D\x8eB\x82\x15OS@\xed\xc4\x0f\xf3VtS@\xa0\x88\xbc\x1c\x1etS@_\x1b\x13\x07\xbb:T@\x13\xf4\xac\x94#\xa6S@\xf7\x0c\xcf\xcb\x19aS@\xa5\x8e\x14\xd4\xef\tT@\x99c\x15y\xd9SS@G\x9c\x0f\x86&\x04T@kivl\xbcNS@\x7f.0\r\xa8tS@V\xaf\xdbW\x19"T@\xfdXOZl\xa5S@\xf4\x9a\xbf4KuS@\xe4&\x90\xd7\xfbpS@\x13\xe3\xc5\xfeo\tT@=-\x83U\x1c\tT@i\xa9\x19\xb5\xc6ZS@\xd6\xd7\xaa\x1b\xe5\x06T@\xc3\xfc@\xc4^\x16T@~0\xb7i\xffpS@\xbe\x11`\x90\x9c$T@Ex\xdb\x9e 7T@x6\x14\xf0o\xf9S@\x15\x8d\xe3\x00Z:T@\xb8\xb7\x84\xd4]\x97S@\x1eD\x8b\xd1\x08uS@\x96Y\x7f\x11\x8auS@\xc7=cY\xd0#T@}\x92De\xdf0T@(\xcb\xc0\xd3u\xa8S@\n\x0f\x9e\xbavqS@\x14e\r\xecYuS@\x85,\xeb&a\x03T@3\x8ae\x84\xbb\xa4S@<]\x8e\xd6\xc8uS@a\x05d\x9ba7T@\x1a\xeb\x15>\xc8jS@\xf5\x93\x15\x00\x8e\tT@\x9d\x01\x0c%3\x07T@c\x9f\xeb4\x1e9T@l\x97\x80\x8e*MS@K\x1f\x90\x8eA\xa0S@?\x15K\x1e%bS@C\x9d\x01e\xb7\xebS@b\xb7\\\x90-fS@\xf7[\x18\nV\xa1S@\xea!D\xf8\xab\tT@B\x14\xcf\xba\xe2\x06T@\x98E\xa4\x880\xd9S@\x1d\xe6\xf6\xd7^\xdaS@t\x10\x1b\x04Y\xa6S@\xc9j\xb7x\xaffS@\x16\xb2s\x07\x89\xd7S@\xf1)2Y\xc5\xabS@\x8dy@j\xb80T@\xe9\xbd\xf1\xca\xa6\xd9S@\xac\xbe\x16\r-\xe7S@\xb4\x0c.\xbd\xa1\x04T@T\xd1\xfe`gkS@@>\xf6\x93\x8a\xadS@\xe0\xf0\xfb%\xe3_S@o\xf7c\x01\xaa\x03T@\x01\xff\xc6c>1T@J\xa2\x81]W8T@m\xb2g\xb8\xf7\xd6S@k\x97\x07t\xfd\xe6S@\x12\x87\xac\x88=\xd6S@\xa03\xf0.\x8f[S@q\t\xc7\xd9\x91\xadS@Ea\xf4\xcc\x8d\xd6S@\x0e\xe9\xeb\xe4B\xd8S@\xee\xc1*\xe4\x97JS@ \xe9\n\xc2*6T@\xd4\xed{a\xc68T@\xf1\xe5\xe3-\xed\x99S@x\xd7\x9b\xa2\xb9kS@QAW\xe7\x90\tT@\xf2s\x8b\x94/eS@&\xe4\xccd\x18`S@*-\x94\x84(&T@\xa60\x08~\xa1KS@\xa1\xde\xc8\xcfy\xddS@\x9et\x1e\xe9\xab\xd7S@_\x19\x12w\r\xe6S@6\x1aK\xb7.\xe6S@\xd0\x9fE\x13\x13\xadS@\xca\x98\x0b\xbb\x02\nT@\x81\x84O\xfa\x1f\x02T@\xc7\xa5\x03lnmS@\x0e\x06\xd5\x16.\x04T@\x88\x97\x83\xad\x1e\tT@\xcd~[\xe8@\xe6S@\xf5\xd4al3\xa5S@\xab\xc9~%\xaa/T@\xc0\xb8\x93)\x910T@\xf8\x0b\x92\xf7\xac6T@}f\xe7\x10\xdf\xd8S@\xb9\xb4(wg\xd6S@-w\x9eO3\xdbS@\xf4\xedL\xfcY\xe8S@\xe4\xe6\x9fb\xccKS@\x02\xe5\xec\xd2\n\xd6S@\xf6\x13F"]mS@\x90\xe78\x96\x14\nT@\x06v\x8e2f\xe5S@\x91\x17\xb5\xaf\xa3\xd0S@5\xa7t\xb1o\xdcS@\x0bO\xe3\xcb\xb6\xd6S@6\'xY\xea\xe7S@q\x16E\x1bP\x14T@\n\x19!K\xb5\xeaS@\x11\xfa\xf7\xd0\x91\xd9S@E\xe6\xb6\x03t/T@\x98\x1ak\xb4\xc3KS@\xa8\xc9\xb0\xfe\xfaJS@\x8a\xd8\x98\xed\xfdaS@\xc3\x05\x81U5\xe8S@\xa8e\x86\xebD\xd5S@M\xa2\xb6_2bS@\xe4\xba3^Z\xd6S@\xfea\xc7\x01\x94eS@\x91<\xf7X(\xd9S@\x8e\x94#\x86\xe9^S@v(\xdc\x8b\xdc\xb1S@\xb5\xe0\x08\xdd\xcd\xd4S@\x11\xaf\xa0\xdf\xb3&T@.Um\xe3\xf5)T@\x8b\xf41s\xc52T@\xd8\xcc\x99\x87?6T@P"\xbf}\xa1dS@^x\xd5(\xc3\xfcS@\x1d6\x0e9\\-T@\xc9f(\xb4GaS@\x13w\xee\x1d\xa2\x8eS@\xf3\xe2\xba4\x8fbS@\xc5\xc8R-\x7f\xa4S@\xf7\x80B\xbd\xe3\tT@\x99&d\xc0\xf2eS@^<(}d\xd4S@\x8d\x12\xfbrMfS@\xd8-a\xcd\xef\xe6S@\xf8\xee\xa21|\xe7S@\xaa\xb1w\x14\xc5\xa5S@\x00U\x07\x1c\xa4aS@\x0b\x0cD\xce\xb6`S@\x86\x9f\xaf\xc22`S@*J[\x92\xc2\x1aT@\xd1\xc31\xc5\x89\xb7S@\x9b\xcea\xf7\x82\xadS@#\x11\xc2h\x83\x9eS@R\x92\xbb\xcb\xed\xd3S@\xa1?^\x1do\xeaS@l\xb4\x95\xca\x91fS@\xef{\x118\xf3aS@U\xdd\x94\xc2\xdc\xa8S@\xe1\xf53-?!T@\x83`\xf3\x98:aS@\xdb\xbe \x166\xebS@8\xa1,\x9f|\xe7S@\xc0%\x8c\xba\xb5dS@\x8eLe\x90d\x07T@\xc5\xcf\x7f\x18X!T@g}\x92\x04\xa2\xe5S@q\x02\xedD.&T@@\xe8\xf2\xad\xcd.T@\xd8\x8f\xeb\x98\x04eS@\x8b\xa9\xa2\xaa\xfa\tT@_D\'\xe41\tT@\x85\xb2\x9f\x19=/T@\xa2\x8a\x00\x0b\x15\xdbS@\x16@\xbc\xc2\xe2\xe3S@#\x86\x80\xfa\x13eS@k\x9b\xaf\x0c\xfb\xe4S@\x16L|\xc9\xc2\xe9S@\xcc\x15\x1b\xb9"cS@8a\xa4Yj5T@\xc7\xc4\x99\xb8.\tT@P\xf1rM<eS@b\xfc\xb8\xe6SaS@\x1c\xbfoZ6\xdbS@\xfd\t\xbe\x86]\xe5S@\x1a\xab~\n_\xe9S@N\xc8sS\xa3aS@\xf9\x92\xd7\xa7|\xf2S@T^r \x9dNS@\xe3\xac#\xfc\x1fhS@E\xd8\x10\x10\xd8aS@\x14\xc1\xb4\xebV\xe3S@h\xbe\x03\x16p4T@\x08\xbb\x9b}\x8e\xe3S@`G*V\xe7eS@\xe9\xe7Z^\xfa9T@\xccar\x01\xdf\xe2S@\xabi]\xb9\x90\xa0S@"\xbb\x13\xdfjfS@\x19\xa4%\x16\x8bhS@\xd5\xfdD\x1e\x927T@+9\x93s\xa3rS@*R\x8d\\<rS@v\xf0\xceN\xc0\xe8S@\xfd\xdd\x8b|\xae\x1dT@U\x91J\xe2D!T@\xcf\xbbB\xb3\xda/T@\x84\xe7-\x90\x89\xe3S@\xe9\xde\x0c\xf3\x16\x10T@\xa8\xeb\xe4\x06B7T@*\x1f\xde.\xdayS@\xcd\x0f\x11`\xe2fS@\xfd\xd9\xa1\x87\x9b\xd1S@\'\x03\x8eQ\x85\xe8S@\xb6LT\x19MeS@\x0cK\xe0\x95\x1aOS@\x19x\xbc\xc0\xe8\x1fT@F\x94\xf3\\\x0f T@n\xc8\xaaM)!T@\xc7\xa1\x04\xb8\x83\xe2S@\x0b\xbfL\xd8\xc7qS@}\x0e\xf5"{\xcfS@z\x9fvs\xb5US@\x1f?\xb0\r\xce\xabS@\xc7|\xe0\xb1\x92\xe7S@\xc1\xbd\xea)\xb1\'T@RW*|\x99\xe7S@\xf8\xb6 \x8a\xd1-T@ \x8e=\xa1\xc6\xe1S@2K*\x9a\x93hS@A\xd9\xb2\x93_(T@\x91>$\\\xc0rS@.\x0f3P\x08\xe7S@\xbc\xc7F\xc05\xa5S@k,\x87\xc6/iS@\xdb0\xcc\x00 \xe6S@,\xac\xf9\x9ei/T@\xc1\x80\x0e6\xd1rS@\x1a/!_-\xcfS@\x9f\xa5+t\x8ciS@\x9d\xc7r\xec=\xe6S@"\x12L\xe0\xfcrS@\xa2\xebF\xfa\xa3!T@w\xb3\x8fP\xf9\x18T@`O}[\x9e4T@7f\xf5\xfa\t\x1fT@\xect\x8e\x8ey\x10T@\xb7\xe6d\xfe)zS@,$\xc4\xa3\xea\xfdS@\x91`\x165p\x1fT@><\xb0\x17\x18\xcdS@M$\xc5g\xaciS@"\xaep\xf8;\x1fT@\\\x90\x11\xd0U\xe4S@\xa7t3\\\xcc"T@\x8cX\x022=jS@\x96\xd0|\xf3\x14\x07T@9\xbe\xa1\xd3\t\x8dS@\xcc\xc6\xf4\xa9huS@9\xe3\xc3\xd8\x8c\xd9S@\nfD\xb1\x1b\xe1S@\x10\xf7\x8d\xda\x0f\xe4S@%\xe8S\x11\xc1\xa9S@\xcd<\xb3\xe0A\xc0S@^Q\xd5\xbd0\x82S@i\xe4\xdc\x8f\x94\x82S@;RE\xdf.\xcfS@X1?@I\xcfS@\x06\xac\x17\xa1\x1dvS@x8\xd9\xf8\xac\x81S@\x03:\x1a\x82\x80\x82S@\xb5Z[\xe0.vS@\xc03\x104\x8e\xe1S@L\xc4\xcc3\x06\xe4S@>\x9d\x80B\x8d\xb9S@\x07\x8e\xb7s\x99\xd3S@\xa7\x1f\xfe)\xf3\xd3S@\x9bC\xe3LLvS@\x9a\xab\xad\xca\x9d\xd8S@\x02\xc5\x07U\xf2\xf6S@\xab\x88>\xf8\xa3\xe4S@\xef\xa9\xa4\xd6\xac\xefS@\xc1d[\x1c\xbc\x83S@\xe7#\xee\x12\xfb\xd5S@g\xfe4\x94\xc0\xccS@U\t\xdf\xa9k\xdfS@X\xb4(i\x81\xe1S@\xeaL\xc5\xae\xa6\xccS@\xb6\xce\xe2\r\x15\xe4S@\x87-\xa5sB\xe4S@\x1fP9\x95n\xd8S@\xd0Yx\xa1\xb5\xe3S@`\xeb\xd8z\xb3\x07T@\x05\xff\xbf\xef\xe7\x1eT@\xe1\xfd\xf7.\x02\xfdS@\xb9J\x90\xe8\xdc\xacS@\x1fr\xfe\xfa\xe9\xe3S@\xf6\x14\xc8x\x8f\xd8S@\xd7\xc7\xab\xb25.T@:5Tn\x831T@\x88\n\xeco\xb8\xfeS@\x0cL\x88*\xa0\xc2S@3\x1d6\x8b\x8c\x82S@\xbd\x92AKe\xccS@\xf7F^\x15\xb0-T@0A6\x8cs\x83S@\xf4Y\x88\x12F\xcdS@\x1c\xdf5\x88\xd2\x82S@#\xc7\xd0c\xe4\xd7S@s\xa8\xe4\x80\x8a\x1eT@\x02\xc3%B\x92rS@c~\xe6a.3T@10\x8f\x84\x80xS@\xeb+\xc3\xc1\xd6\xfdS@\x05\xfc\xcc\x84\xc6\xcbS@ i.\xa8\x9e\xc1S@\x9e\xd6\t \xeb\xc3S@\xbdt\xfc\x99\xd1\xd7S@#\xe3\xa7\xf6\xed\x83S@/\x07\n\xc30\xc1S@Z\xe0\xc94\x8c{S@\xb7\x94\x96\xd9\xeczS@\xe6\xa1-{Q\xe2S@\x80\t-\xed\x8d9T@.\x8e>y\x01\x84S@\x9b\xc5\xefx\x86\xc1S@\xbf\x07\xdb\xdf\xe62T@\xa3fu\xee${S@\xd6\t\xf8_/\xe1S@Z\xd0ki}\x83S@\x88\x0e6\x82\xd3\x1dT@\x9eJ\xc4{\x1f\xc9S@n\xf6)3WuS@T\xc4\x055\t_S@\x02Y\xce\xb5\x8b\x0bT@\xd3\xb1\x88\x11p\xc1S@z\x0fC\xef\x8f2T@\x15\xb5\x90\r\xcd\xe0S@T\xc2%\xf5)3T@\x17\xfc\x14\x1c\x06\xd6S@\xa5!J7\xd0\xd1S@K\x9d\xbcD\x00~S@\xfcEB\x12\xfd*T@\x86Hx\x00\xde\xc0S@}p\xbf\xdf\x9ffS@_\x1af\x07\x10\xacS@\x86\xd7\xaf\xcf1wS@_\xe6\xe6\xcb\x9c`S@\xde\xe1\x1c\xc4u\xd5S@!D\xad\xee\xdf\x16T@\xd6\x81\xc0O\x90\xc8S@\xd6v\xa0X\xb9\xcbS@\xc9\x8e\x99`\xa4\xbfS@8\xa5\x9c|\xe3\'T@\xe8\xff\x82\x9e\x9d\x83S@m\xaa\x1a\x83\xa5\xe9S@\xdb\xf4\x8b\xd0\xf7\xa2S@_\'\x8c\xfc\r\xd6S@\xd1\xa7R#]\x0bT@+D6B\xe2\xc8S@4\x9b\xce\x0f\xd2\xddS@\xe5<\xc5\xc0\xf9\x1dT@o]\x06\xf5\xb1dS@j\xf9\xea\x94\xc61T@\xc1J\xca\xf8\xd9\xc1S@\xcey\x12\xeelaS@\xf3$-q9\xc7S@;\xf4\xff{\x01\xc8S@wr\xb2RW\x1eT@\x92\x00\xc9\x12\xd9\x0bT@"\x14\xa4i\x80\xddS@f\x08\xc0UI+T@\'\x1b\x90\xdc#\x0bT@\xec\xc2v*G\xcaS@Y\xb1\x8b\x9f\xae\nT@\x126\xa5r\xe3rS@O\n\xa4\xbf\x8e\xfeS@|\xe9\xf4\xcd\xa4\xc7S@\xb6\x98C\xca\x0f\xeaS@\xb1/W\xaf\xad\x1aT@\xb9-\x8ft\x96wS@\xd7\x1e \xd5\xd4\xf6S@E\xd3\xb1\x87\xdd\xc9S@\x19\xf6\xbe\x08\x12\xcaS@\x97\xcc\xe6WI\xbeS@\x89a\xfe\xf9\x9a\xc6S@%\xd3\xe1D\xc6\xcfS@\x0e\x89G\xce\xedZS@$\xe9\x1c\x87X\xc6S@\xd4\xef\x128\xea\xc9S@\xdd\xb5\x11\xc881T@\xedb\xc7\\\xf5\xc7S@\xca\x1e3\'x\nT@\x8d\xef6\x04\x11\xa3S@\x8d\x0f\x86P^wS@\x01\x8d5N\x9c\xc6S@\xb0\xf6B\xd5%|S@\xf7\x8a\xe7\xd4\x9c\xc6S@&!\x9a\x04w\xbdS@\x1f\x1a^\xebH\x1eT@\xc5\xc6\xb8l\x08\'T@\x8c\x92^]\xbe\xbdS@<\x02j\x83\xff\xc4S@%\xf5=5/\xc7S@\xff\x8f\xbe\x07\x1d\xc8S@\xba\xba\x02\xe0\x9d\xe0S@v"\xcd\x97u\xc6S@\xdbn\xee\xbc\xb3\x9cS@\xf6\r\xb5.\x7f\xddS@:\xd4#k\xba\xa3S@\xc7\x02\x06c\x92\nT@k\xfe\xd0\x06&\xc6S@\xf7zLS%\xa3S@\x87\rIB\x01\xc5S@h\xfa\xc7\xb9\xae\xc5S@\xf5\xcb\xf4\xe8\x93\xacS@\xd8 \xe2b\x18\xa9S@\xe9wW\xb8\xfa+T@\xf8\xa2`\x1c\xbf\xf6S@\x07\xe6;\x8dN\xc6S@M<Mt\xe4\\S@i\x84\xb6\xee\xa6\\S@\t\x1d\xe2\xd2\xb7\xbcS@-\xbe\xe6\xc9R\xc5S@\xf5\xa8I\xfe\\\xa9S@\x89\xd9\x1a\xf6j\xa2S@\xdc\x03\x11\xa8\xc5\x87S@O\xa0G\xd0\x0e\x07T@v\xb3v7\x93\xbcS@\xfb\x05\xaf\xdb\xeb\x87S@|a\x9e0\xa9\xeaS@\x9bLx\x89\x8c\x13T@:\xf2\x93\xd5\xc2\x17T@\x8f\x9f"\x86)\x1cT@N\xf6\xfe[\xd2\x8dS@3n\x10$/\xc4S@Vy\x98\x11\x04-T@\x8d\xc8\xdf,\x990T@\x8d\xe2\x98\x1e\x864T@\xbf\x1d\x10\xcb\xfb\'T@\xe0\xbc\xe5e\xb7\x05T@Z`\'A~*T@\xe7)\xd7\x18k\x97S@\x0c\xcc\xd6\x1f)\x7fS@\xab\xf8\xfd\x85,\x0bT@\xde\xd0\x95\xd9\x83\x1dT@|d\xdd\xd8\xf0\x08T@_\x90\x1bZ\xdd\x7fS@`\x8a\x84\x85\xd5\xa2S@\x060\x94\xa8\xb2\nT@\x0f\x8c\x8aF\xf0\x98S@"I\xcf^\x93\xf6S@\xaf\xdf\xaf+\xc5\xf4S@\x993#\x18\x18\xcbS@\x96Z\xa0\xe2\xe71T@\xf4n\xce\xba\xa7\x87S@\r\xd7\xa5\xfa\xcb\x1bT@\xac#\n42rS@Q\xa5\x1bC\xd8\xeaS@\xb1c\\\xb9\xa6\x8bS@\xfe\xd8\xd3\x18}\xaaS@\xf5\xaa1O\x98\xc1S@\xef\xe5\xa1LA\xccS@\xa0E\xd7rX\x0eT@\xa2\xfd*\xb1\x9e2T@+\x0e\xec\xa0P\x8bS@y\xc5\x91\x8f\xf0dS@\xfe\x947\x84M\x13T@\xd2fX\xa6\xbe\xa3S@\xd2\x1e\xa2\xa5\xc30T@\xb9\xb3\x81\x8c\x92\x08T@x\x00l\xe7\'\x00T@\xb6Zs"\xdezS@]{\xfd\x7f\x9c\x81S@\xba{\xd9\xa3\x83\x1bT@\x0f\xc7\xef\x9d\x85zS@\x8a\xdbR\xefa\xa6S@\xf1\x02.P\x8dyS@R/H\xea\xddfS@SA\x0c\xd4t\xa8S@\x80\xeb\xe9e\xea\x82S@\xc0\x15\x11\xe2\xfb\xb0S@-(\x1f\x91\x04,T@3\xbd\xcf\x91\x0b\xbfS@\x95\x05\x91\xab\xffdS@\x89\xde\xa7\xd9\xdcyS@8\x03\x84\xa7\xf1\xbfS@\xb6\xb2\xd5\xa0\xdc\xa2S@\xb5aL\x14\xab\tT@5m\xdam\xe1fS@\xe4\x07D\xebS\xebS@v\xabF\x17\xcd\xa4S@\xdb%\xb9C\xa0\x83S@\xca\xf2\\\x9c\x1a0T@F\xa3gN\xcfvS@]\xb7\xa1\xed>fS@\xd0\xb4g\xdan\xb8S@\xf4J\x82\xc6\xb3fS@\x0ce\x03q8\xc7S@\xfe{Ny\xee\x16T@\xd6S\xde\xa2\x80{S@u\n\xbdF\xddyS@\x0c \xfa\xe1\xee\x0cT@\xcf^8\x85f\xabS@K\x8d]&{zS@\xac+/\xc1\xb6\x03T@\xc3\x8a]\xbe\xa4\xa9S@\xae\xf2"j\x07\x14T@-R\x90\xb0>0T@\xda\xfb-h\x92\xa5S@"\x0bNc~~S@iz=\xc0\xe3}S@\xb0\xac\xf83Z\xc9S@\xd0\xde\\\nTzS@\xfd=\x0eJw\nT@I\x81\x04\x14\xa3\xbfS@\xac\xdaA\xea\x96\x0bT@\x14d"#\xb7\x83S@\x9b/\x9a\x8aE\xa6S@_\xe8\xe1Y5xS@\'\xb2\xcc\x99J\xadS@\xda\\h\x80s\xa3S@\xff\x03Hd~\xa4S@?\x9d\xca\xdeE\xcaS@\x82v\xd2J\xc0}S@\xda\xd7\x834\x8e\xb9S@\x0544\x93\xd0fS@\xf4\xba\x95\x18\x03\xa4S@\xeb\x89\x1epjoS@6B#\xc9\xb8~S@\xcfB\'\xde\xb7\'T@\xf3\xef\xae;$\xb9S@\xddH\x9dE\xc3$T@U\x97\x0e\xfd\xc9\x7fS@\xeb\xe4F\xb1|\rT@\xab%\x86u\xf4(T@\xc1\x0f\x8e\x06,zS@\xb2\xc0\xac\x077\'T@\x9a\x92j\xa9\xfc\x13T@y%\x1b\xe7\xae\tT@\x8a\xfc>]u\'T@\xf6\x96\xe2{\xe7|S@\xaf~\x0cJ\xa2\xc9S@c\xb9\x89B\xcd\xf6S@\xf6\x00\x85\xb5\x80\x7fS@U<LQ]\xd6S@\x92\x99\xbf\xb1+\xa4S@\xa3\xf6\x05\xaf)}S@\xa5\xa8\xd7\x92\x8a\x98S@\xc7\x1a\xac;G\xc9S@\xbb\xdaA\x18\x02\x1bT@\x08{\xb8\xd2\xdd\x7fS@\x0e\xaa\xa5+;\xd0S@\x94\x8e\xe72\xa1\xa4S@\xd2\'\xa4`{xS@\xcd&\x16\xcc\xb8\x85S@<\xfd\xccR\xd6\x80S@8\xe3\xa9\x0cW]S@\xbd\xd1\xa9`^\rT@\x08\x01\x9b\n\xa0\x0bT@Q\xaf \x8e-\x9eS@\x9a\x12w"\xc2~S@S\xc0w\xce\xb9\xe7S@\xfc\x02\xf1\x12\xad.T@J\xdb\xd7\r\x16\nT@\xe6\xef\xbd\xf0\xc2\xa4S@\x9a\xb4\xa5\xa3\xbb\x03T@e\xcf\x974\xca\xa2S@\xa5\xdb\x0f\xc0\x80\x80S@\xd9\x92\xb0\xc3\xba\xc8S@Qh\x99As(T@F\xb2cD\xea\xbcS@\xb7\x0c\x9a\x08g\x80S@P\x13e`\xf4\x87S@#\xd5\xf4xT\xbbS@\xa9\x93:W\x19\xccS@2\x0f\x1c\xfdfmS@+\x88\xb6\xa1|\xf5S@\xa3[\x93u\xe9\xcfS@\n\xc4:\xe7\xdc\x87S@{\xbf\xe3\xc8\xfb\xcdS@mA\x8eJ.\x01T@\xd2\xcd\x7f\xb9\xdb\xecS@\xb7=\xf1\x86\xd8\x85S@MI\xb1\x8a\xa0\x05T@\x92\xd2}\x9c\xf3(T@\xc3x\xe9?\x06\xbbS@\x80\xcf/\x92\xb8\x88S@y\x10>\x16[\xa6S@U\x17\xd6\xbd\xbc\xc6S@@\x9f\xfa\x0f\x03\xc8S@X^\x11\x8c(\xc8S@\xd1\xe4\xdf\n\xc3\xcdS@\xc6bn\xd2\xb8\xcfS@\xc4\x8fvT\x14\xbbS@X\xcc\xac#\xa1\x88S@\x07\x99\x08\xb2\r\xa6S@\xe8\x08\x92\xf1\xbf8T@C\x16\x87\xdfg\x87S@\xdd\xc5\xdeW6$T@<\xb4-\xd8J\xbaS@K\xd9\xc0\xf0r\xbbS@<\x97 x\xb6\x87S@Z\x8d(LS\x86S@#\xff\xf6\xf0X\x12T@X\x85\xaf\x17\xb9\x83S@k\xfcr+\xed\xbaS@\xb9\x88\xd4\xda\x80\xbbS@#|\x89]v}S@E\x1e[\x8fq\xbcS@\x83\x02{T\x81\xbbS@\x01\xd6\xe4\x93"\xc5S@\xbbe\x8b\xde\x90\xc6S@z4\x1a=\xd7\x86S@y\r\xb7\x18\x0b{S@\xec\xe2\xbak\xf2\x8bS@\xdf_\x8bm\xec\x88S@\x86\x17\xb1\x10=\x84S@US\x0e*b\xa4S@y\x1b\xc8\xaf\xcf\xb7S@<\xa7\x14o\xd3\xbaS@\xe5\xb5p\x0f2{S@\xe5T\xbe\x8fG\x89S@\x1e\x80\xf0Y\x1a\x87S@\xcd\xde\x17\x81\x0f\x15T@Z\xec\xa3\x04\xfc\x8cS@9{\x19O\xbe\x88S@\x1c\xdbbq\xdc\xe4S@}K\x93|\xe5\x8cS@0\xc3\xbdqZ\x88S@\xc8\x13\xc1\xc9\xb0\x89S@d\x88][\xda\x88S@IK\xc0\xd8\xa7\x84S@\x002\xe4^\xef\x11T@\x08\x00\x04\x80\xdf\xdbS@\xe2\x0c}\xa8\xe8(T@\xf8\xa1\xb7\xfd\x9e\x0eT@t\x1d\xf5\xa7\x14\xc6S@3\x8a\x8b\x0e\xb6\x84S@\xedMF\x01\xfd\xf3S@~\xbc\xa9m\x94\xb8S@C\xdd\xc0\x1dE\xc6S@A\x04<rH\xc5S@O\xe3\xe3\xa4x\xa5S@\x1b\x15g\xd9\xbb\x7fS@\x00\xd4\xf8\xbdt\x1aT@\x04\xe0r0\xf3\xc5S@\xa5f\xa8\xa91\xc6S@j\x10\x9b\xdc\x1a%T@\x00\xde\xa0\x91\xea\xc6S@W\x11n=k\x8dS@\xfci\xe5\x979\x8dS@N\xdf\xbbo9\x8bS@\xeb\xa5\x80\x836aS@%\xda \x97\xa8\x87S@\xa5\xfa\xe6\x05%\x1bT@V\x8f\x08\x9b\x80(T@\xc5#\xa7#\xf9\xc2S@\xcb\xccfQ\xd1\xc5S@I\x88D=\xa7\xb9S@sC\xee\x0c4\xabS@\xca\xa2#qD\xaaS@I\xb2\xeeD\xec\xb8S@\xdfY\x97\xa5<\xb9S@g=o\x80\xa9-T@\xb5\xdb\x0b\xd5\x16\x8cS@tA\xf1\x88\x07\xb9S@\xee/\x8f\x18\xd3\xa6S@o&C@\xcb\x8cS@\x0b\xd28\xeb\xb5\xb9S@\x1aJ\x95\xc4\x94\x87S@^@c\x83g\xc0S@k\x942\x94H\x81S@p9R#\xab\xb8S@\x95MQ\xd9\x83\xb8S@\x04\xae\xc9P\xe2\xc4S@\x93\xd8\x8e\x0b:(T@\x93_\x98\xc9y\xc2S@\xd3\x90\x18W\xcb\x87S@\x9f\x93\x83\xf5\xa1\xb7S@\xd2\x1ah\x0e\xa4\xf6S@\x81\xd9X\xd8\x86\xbfS@Q\x1c\\\xc5\x94\x1aT@;\xdb\xdak\xd8\xb7S@\xc2d\x15e\xe8\x80S@o\x90vO\xdb\xffS@w\x96D\x92\x95\x1eT@\xe2\x1c\xbc\x00i\xa5S@:P\xact\xaf\xc1S@\x934\xe1\xd9\x88\xceS@\xfa:\x88 \x8a\xb7S@\x1d\x91%\xcc/\x8eS@{\x92\x81\xbd\x88\x99S@b\xcd\xc1\x1ap\xb7S@O+O\xeb\xa2&T@$\xa6\xe0\xb3\xb9\xa3S@)\xa6Z#\xac~S@\x9d)\x0fbf\xb6S@\x04\xd9$\xeeF\xa5S@\xf8gR:\xea\xf5S@\x13u\x12\xd8e&T@\xec\x00<\x82\xb6\xabS@Rh\xdb\xa9\x19+T@\xcf\xa7gG\x1b\x8fS@A\x13\x92\xed<\xc1S@\xf9I\xcf\xdfB\xa5S@~1p\xde\x84\x98S@\xfc\xc7\xa7\x84g\xb6S@:\xe5\rAk\x0fT@\xe9>Wv`\x13T@{\x95Q\x0e\xf2\x0cT@>{g\xa85\xacS@J\x07*9@\x89S@\x98\xa0\xd95\xec\xc2S@n\xe7p\xa7r\x99S@[\xf0\xed\x0b\x8f\xacS@\x90\xe7\xd2\xd82,T@>\x10\xa6\xcd\xd7\x99S@\x05c\x08TK\rT@\xbf\xf9\xa9\x1bv\x0cT@\x13\x1b\xb7\xc4\x07\xcbS@`\x8c\xd1\xdb\x08"T@\xc6/R\x93\xba\x8aS@\xa0\x1f4YF\x8aS@jXq\xc6\xdd\xffS@N9\xe8\x94#\xa4S@%6\xd7\x82r$T@\xbe\'\x00\x04,\xb3S@\xae^\xccs{\x8aS@?"\x11\xba\xa3\xf1S@0(\x88}\xb5QS@s\x9f\x08\x14\xbe\xfeS@\xe1\\\xb4\x93\x19}S@\x88+.\xda\x19\x85S@\xeb\x80\xc8\x8d\x8c\x14T@\xbb\xce\xa3\xcc;\xb2S@\xc4)\xdb\x93\xf1\x84S@\x80\xec\xeb\x03u\x88S@\xc7&\xdf\x1f\xb4\x14T@)\xa9\x19\x8ev\x85S@\xe3\xdb#\xdf\x9f\xa5S@\xbb\xe6\x00\xb2i\x08T@\xe0\xa3TEI\xb4S@\x83\xaa\xf1\x1e1\xd8S@\x9e:\xbb\x8b\x94\x11T@\x08\xa6\x19\x94\xaa\xa0S@\t,\x02f\xb52T@\xcb\xd7Z3\xd7\xf6S@\x03?\\k\xd7\xabS@\xa7\xc2r\xddu\rT@7\x1c\xdd\xeb\xda\xa8S@\x86\x81\xc0\xdc~\x86S@p^\x9b\xe3\x98\xadS@\xa7\xff?;\xac\xb2S@\xf4@\xa1\xa0V\x86S@\xa2_M;\x08\xb4S@$/\xbdNs#T@\xd3\xca\x8c\x95\x84\xb1S@n\x8cg.\x0c\x8dS@\xaeC\xf0\xca\t\x1fT@\xb3\xff\xc9\x13\x11\x92S@\x90\xaa\x9ejQ\x92S@>\x0e@~d\xccS@\x06\xae\x07S\x9c\x01T@\xf2\x8f\xd9N\xb1\x1fT@Q\xb5\x1dG5\xb3S@\x99\x84\xa1S9\x8eS@\xab\xd1\xd5\x94\xb8\x8dS@p"u\xb9W\x83S@\x9eC\x02 \xd2jS@!\xe4\xb2\x00\x8e\x01T@\x1aH\xdaVL\x81S@\xa6\xcf\xad\xd0c\x99S@\xf8>\xf3\x1a\x00\x93S@\x0eB>\x8a\xca\xffS@\xae^\xc0\x00\xbb\x99S@\xf6\xf0SF*\x99S@Q\x14\x1e\xab\xa1\x1fT@\x83U}@p\x8eS@\x84\x10\x88\xde\xa0\x16T@\xcc\xbbn\xd1\x00\x9bS@\xe6\xe21\xfd\xba\x9bS@\x16\xb9\x7fZluS@u)a\xaa\xb9\x93S@\x10K\x07l\x13\xb1S@\x19\x8b\xb0a\xb8"T@\xf9\xdd\xdaj\xb0\xacS@\xf7\xb0;\x9a_\x9aS@\xa4\x14\xd3\xc1\xa7\x92S@\xddy\xf8NV\rT@\xaa\x87.Pt\x8bS@G\xc5\x97\x1a\x9fuS@\xe2\xae\xfem\xca!T@\x90*\xf5:\x00\xacS@v\xa2E\xaa\x07\xb0S@\xfd>\x95\x97@\x86S@\x18\t\xca\xd3\x15,T@5\r\x19g\xd1\xa0S@i\x84\x91\xb1\xfa\x87S@\'R(\x05\xbf"T@j\x10\xc6\xd7\xf4tS@n\x97o\\\x88$T@i\xe8\n\xd8\x01\xb2S@\x1e\xb2\xd6\x92[\xb0S@\x0f_P\xadX\rT@\xa4\xab\x0eqg-T@\x9c\xd5\x9ag\x8b\x02T@^\xc4\xfc\x06\x8e\x9dS@/\xbc\x04\xca\xcd\x16T@5\xdb:\xcfn\x9aS@_g\xe1\xaa^\xabS@\xa4:\x9d\xe9D\xa0S@(\x8e\'\xf5O\xb2S@\xf7J\xc9f5\x93S@\x03{\xb8\xbaK\x9cS@%\xbf\xdd\x1cs\xa6S@s\xc5\x95B\x1d\x93S@\x9d{vz\xda\x88S@/\xd5W\'\xf8\xa0S@\xc7\x02\xf3\xf5g\xb5S@\xca\xed+1\xf6\xf7S@$]\x7fEK{S@\x9c\x00\x8aDu$T@Blw\xd7\xa0\xb0S@\xc7\xb6\xa0o\xc0\xf6S@i\xe4\xf0\xdcN\x00T@*\xce`yA(T@o\xce\x17\xef\xf8\xc8S@\n\xd6\xde\x01A\xadS@g\x94\xb8n\xbe\x16T@\x95\x9fE\xbf\xc4\x9aS@\x9a\xea\x17\x13\xcc\xafS@\xd1\xf5w\xa95\xa4S@\xbc\xfc\x86U\xb0/T@K\xa6\x16\xa2@\xadS@\xba\x17\xd7j\xbc\xa5S@PL\xd7\xd8y0T@\xbb\x9b\xef(T\x10T@AR\xb9\xb21\xb5S@\x10\xed\x8e3\xa2\xa5S@T~O\xed\xdc\xacS@\x89a\xc0\xf3H\xb2S@\xea7\xff\xdfL\x99S@v\x17\xda\x80\x1f2T@\xaco\x95\xb9\xd4\xabS@\xc7\xe0}\x18\x05^S@\xf8\xdc\x07/@ T@\xab&\xd4!\xd1\xaeS@Q\xe5C{V\xafS@\x8f\x92]?j\x9eS@\xe9\r\x9e\'\xf5\x01T@D\xe6\x8ci\x8e\xa6S@\xa3\xbf\xc8\xd0\x16\x03T@\xa3\x83\xa3\xa7\x14\xafS@\x8c\xe5\x89p-\x8cS@W(>C\xcd\xa1S@\x16QB\x98\x1c\x98S@b\xb0\xdc\xdbq\x90S@\x812\xa55\xc8*T@\'_\xc1\xcd\xd2\xaeS@\xe3\x0bL\'\xbd\x10T@\x15\xf9\xd0s\x0e\x02T@\x03J\xcbS%\xa3S@6\xda\xca\x1f\xc2\x89S@\xfaq\xa4\xe7E\xa7S@P\x9a\'\xeb\xd6\x05T@o\xfa\rW\xf6\xaaS@\x87*\xd6i\x9f\x9cS@\x8bk\xbc\x85\x1f\x91S@\xb2s<\xfa\xbb T@\xc0`hl$\x9fS@\xd1\xac\xe8\xb9\xd2\x98S@\x08HrI\x95\xf0S@\xba\xdb\xc9\xe9\x10\xbdS@\x19\x10\xf8GM\xc7S@W?~T\xfc\x9cS@w[\xe7`V\xacS@\x1d\xaa\xd0z\xe1\x9fS@\x9c2\x05C\x9e\x99S@O5\x9a\x0f-\xfaS@\xf8\x1c{\n\x0c\x92S@\xb8\xe0\'\xa6\xc4JS@\'\x15\xe9G\xbc\x9fS@VU\x04\x11_\x8bS@\x10\xae\xdc\xfdm\x07T@d/m}1\xaaS@\x06\xf8\xe0S\xc0\x9aS@Y\x8b\xbc\x1b1\xb4S@\x005D_\x00\x9bS@@\xba\xda\xd9\x1d\x16T@\xd7\xc4o\x80t\tT@\xf4~\xaf\xc5Y"T@\xb5!\xe1\xeb\xef\xfcS@\x13\x8e\x12\xb2\xc1\xabS@w\xb7d\xd7\x08\xacS@\xa6\xfaN\xf9W\xa4S@\xc7h\xe0\xd9_\xb7S@\x96>\x80\x95n%T@9+\x08\xb9\x8f\xa6S@\x14\xf9(\xea\xde\xb3S@\x8d\x1e\xbf\x93H(T@\xe0\x84\x10\xd2^\xa2S@\xc5\x8d\xe8I\x9c\xb4S@\x12\x12\xccO\x18\x0bT@g\xdb\x99\xf5h\xa0S@\xce\xc3\xb4\xf9l3T@\xf9\xd3\x0e\xe5\xb9\xaeS@\xf5;U\xb9\xdc\x15T@\xe5\xe6f\xf5\x97\nT@\xcd\x11\xf2\xcaJ\x02T@\x99\xf1\x12U>\x93S@F3\xef\x0f\xdc\\S@S\xcc\xe7\xb4\xd5\xb1S@7~WZW\x0eT@9\x8ch\xbc-\xa7S@&\xca\xde\x13\xbc\xf0S@$m\xe8\x94\x89\xa0S@R#P\x92h\xb2S@\x02F\xf3\xb5L\xb3S@\x03\xb6L#\x12\x94S@XFHn\xff\xb2S@\x8d\xe1\xe6\xb2\xc9\x94S@\x10\xc6k:\xb7\x96S@MW\xdc \xb7\xa2S@zy\xaa\x88G\x97S@zsV,\xed\x96S@^\xe2r\x02$\xb2S@\x94\xc6e\xf1V\xafS@\xbc\x17\xc7n!%T@\xdaB\xfc$\xbd\xb1S@Qb@\xf2\xd6\x97S@\x873\xedc/\xb2S@G\xc3\xfd\x9a\x8c\x89S@\x15\xe3\xf6\xc2\x94]S@\x88\'m\xe5\xbb\xb1S@\x1f7\rU\x97\x97S@\x17X\x12\xf7\x0f\xb3S@\xa3B\xac\xbe\xc7^S@9\x12}\xf4\x9f\xb1S@\xfe\x91\x84\x08\xec\xb1S@C\xcb\x81\xe5\x8b*T@\xee\xf1\x1d%p\x9fS@w;\xeay\xfa%T@\xe3\xc8J`|\x96S@\xad]\xcb\xc4A\xb2S@\xe3\xe7\xaf\x85\x98\xb2S@\xa0\xe5i\xd5}\xf9S@\x96O<\x86\x0f\x0bT@\xb2\x13\xe1w\xbe\xafS@\xac\x15\xdd\xe1\x11\x99S@\x01\xcf&S,\xa0S@\x98\xf2\x00\x7f\xc8)T@\xf6\xd3!\x8dy\xa8S@\xb1\x1e\'\x98\xe2%T@\x1c\xb6\xe7\xab\xf7!T@}\x10\xd9NL\x9fS@\xe9\xeeJ\x84\xbf\xedS@\xd4\xf5\xae#\xa5\x9fS@\x8d\'\xa7\x98\x0c\xafS@\xb2\xec\'\x9a\xf0\xb0S@\xc5.\xd34~\xb3S@\xe8Q\xa4\xc7\xc8\xafS@\xa4\xc5\x9f8\xad\xb0S@\x7f\x0b^\x87\xbb\xb0S@c^\ta>\x13T@\xb7,\xaaw\xb0\xaaS@\xfd\xf8\xcc\x1f\xa2\xaeS@\xa3\xd0\xb6\xf0\x07\xfcS@\xcc\xd2\x9aU\xa1$T@U\xf9~\xe2n\x9fS@<\x9fw\xa3w\xacS@\xe1\xa3l\x1eE\x97S@)|lGT\xaeS@\x85\x1b#\x0c\xb3\xb1S@\xdbF`\x92\x88\xaaS@\xde\xf8\xc1vv\xb0S@-e\xd1j\xee\x9dS@l\x02\x1c\x98}\xb1S@\xfb\x13\x16\xcdz\xaaS@\x139T\xa2i\xafS@p\x8e\x8b\x9f9\xafS@\xec2\x1f\x9c\xcb\xadS@uI:=a\xb1S@\x98S\xabY~\xf9S@%C\xd2\xa4 &T@\xea\x97\x9f\x10 \x9fS@<\xb76H\x89\x80S@X\xe1L\xc9\xcf\xa6S@\xa3L\xf7_|\xabS@\x9e\xb2\xb8i\xa7~S@\xe5&-\x87I$T@\x16\t\xb0K\xa2\x95S@-PJ\x1a\xe8\xb0S@\x9c\xf0\xde\xea\xd0!T@\x04p\xd3\x9dE\xb2S@\xeb\x89oN=\xadS@\xea.\xff \xe5\xa6S@\xa5*\x08\xec\xff(T@^\xc19\xfd\xaa\xa1S@K)\xd1\x17\x1dRS@\x82\xfc\x01\x07\xdb\xa7S@1\xe0O\xdcs~S@\xaf\xf5v\x8d\xf9\x98S@\xfb\xc9\x911\x96\xb0S@\x07\xdcI\x96\x1e\xa2S@\xf6\xfc\r\x89\x02\xa1S@\xda\x0fEs\x8a\x9fS@\xa4\xac/f\xeb\xadS@\xda\xa6\x10\xd7\xc5\xa0S@\x86\x80\nc\x7f\x9fS@<\x83\xd8\xa7\xbd\xafS@L\x04\xb5#\x08\xb2S@}\xaf\xd0o\x99\xcbS@?\x96\xd1Ru\x1eT@s\x83Lxl:T@m\x97\x91UM\xf2S@0\xba\x07\x87v\x18T@\x1c\x89\xd7\x80\x9e\xb8S@\xa9L5BL\xa5S@\x86\x9f\x94Z\x92\xfeS@\xafN\xde\xbd\xe3$T@Wj\x19\x01\x06\x9aS@I4\x99\x0ez[S@\xa1\xc9\x85\xb0\xcc|S@\x84"k\xf6\xe7\xf2S@n\x07Fv\xf3\xa2S@\xf8\xdf\x9c\xfa\x0e=T@\xa1\xee\x91\x02\x87zS@}~\x85_\xfb\x9eS@s<=\xe2\x0f\xbaS@\x80b\x19=\xe3\xa6S@\xfb\xa2\xcd\xbd\xee\x1eT@JUu\x84\xc8]S@q\xa7\xb0$ \xf8S@\x19\xd9\x927\x889T@\xe7l}\xb8k}S@`r)\x92\xe7\xf4S@T\x9d{\xcb4oS@\xe1\x80\'\x10\xed\x86S@\x1e\xb24\x9c\x16HS@g\xca\x0ct\xabhS@\x9b\xc1\xf0n\x1bsS@\xdf\xfd5\x9c\xb6US@\xb3"\xd7DlsS@2\t\xa86|GS@\x144\xa4J\x8f\xf5S@\xdb\xcfA\xe8z\xf6S@\xf5x\x96\xa2\xd2\xf8S@\xd2\x9f\x8d\xbd^sS@39\xe1\n(`S@\x80\xef\x83\xa5\x0c=T@$\x12G\xeb\xf5>T@x{1M\x07@T@S\xe5\xa2\xc0\xfbsS@\x8d\xad\x886a\x80S@\xb7\x8ep\xb9&]S@\ta\x90nXoS@\xfaq\xd2X\xf3sS@\xb8\xf6\xab\xe3h\x01T@\xc6\x1f\x99\xd8\xfc\xe1S@|x3\x00R\x80S@\xf2G\x9c\xb5jtS@Q\x07\'\xb4\xbb(T@(\x9b\x10%\xcdpS@>\xf3`\x1b\x1etS@\xbfc\xb8\xf7E\xf2S@Y\xb6\x1dX\xa0qS@n]\xf8h\x17aS@!N\x19\x90\xe9SS@\x8e\xf5_0\xa3tS@\x81(\xc3\xf8GdS@\xf6\xb2\x95\xb6\xab\xe9S@-\x00\xcc\xaf\xd3\x85S@\xcc\xb1G\x8b\xc7\xe9S@\xf4\x8b<\xd16qS@\xd0\xc2F\xf2\xc2\x80S@\xd0\xc5\xe6\xe0\xb4\xfaS@s\xf6\xbd\x01\xd0bS@\xa9\x11P\x9bd%T@\x12\xcb\x0c\xd1\xa0\x88S@B\xbc\x12R\x17uS@\x0f\xaf\x81\xf7\xe9sS@\xf4\xf0\x97\x12\x15%T@\xf5*Tg\'OS@\x08\x18\x17\x9d\xb7uS@/c\x9b0j\x1eT@\xc3{T8\x90qS@\x81\x99\xb6\x03U?T@\xdf\xc9\xebU\x85\x87S@(\xbe\x106\xa1\x86S@x\xc3PW]uS@\xd2g\xb3\x7f\xc5$T@\x93\x94\x17\x16\xbd|S@\x82\x931\x95e\x86S@\xfa-\xdd\xb7\x93\xfeS@f\xa4T\xe6+!T@\xe9\xa3\xbe|\xd4\x87S@>\x92\xfd\xdc\xa6\x1dT@wkZ\xd4P9T@\x13\xc8\xb6a\xda:T@\x8c\x9fV\x867bS@P,\x105\xa9}S@\x8b%\x8b\x1a}>T@\x9fo\xda\x0c*`S@\xc5j\x1aG\xe5*T@JV\x15\xf2\x83PS@\xbb\\p\xff\x1ewS@\xe2\xd2\xf9\x1ei\xddS@\x86\x1dY`\x91IS@\x14\x9f\xadj\n\x03T@^!\x90*\xd5\x8bS@\xf8\xc3\rh\xc5\x86S@\xa8\x9d\xa9fyaS@"\xc18\xd9\x04QS@G8\x16\xc9?\x84S@\x03\r\xd8\xe8\xcfdS@\xa3\xceOA\x87$T@\x06\xa3\xec4\xf9\\S@\xaa\x88\xac9\xfe\xc3S@[7\x1a\x84\x0f\xe7S@\xb0]\x90\xe1\xdd_S@A^\x1e\xa6F\x89S@\xd9:K\xdd\x8dRS@I\x02F,\x91\xf5S@\xce\x9e\xe5\xbf\x8aeS@\xaa\x0e\xb4\\T|S@P\x15\xdco\xb3\xebS@\xee\xc5\xdd\x1a\xddkS@\x13\x10\x17:\xf6\x8cS@\xf9\x80\x0b9%\x87S@\x7f\xc4\xf3uv%T@\x91& \xbd\xeeJS@\x9f\xbe\x87\xcf\xa6oS@\xef\xc0\x10\xce\xdddS@d\x16\xe3.. T@\x9f\xd6P%\x9d\xf6S@\x07\x8eRxh#T@\xb9\xfa\xefjh\x88S@\x05\x02\x9ac\xa1~S@$]5\x9f\xa3\x87S@\xd6\x00\xfaX8\xd8S@~\r\xd8\xf5\xa6\xd8S@_\x8e]\xa2,\xe6S@_2(3\x8f\x11T@C\x88\xf5\xff\x1d\x8dS@\xbe\xd8\xdcs\x82\x84S@?Q\x90\xfc\x03\xd9S@lD\x9a\xaa\xdeKS@C\xf2/\xe3\x16oS@v\xab\x9d=r\xdcS@\xde\x85q\x0e\xcaKS@\x08* \x91\xff\x84S@\x1a\x98\xd7\xe2\xdd\xe7S@\x1e\x95\xed\xc5\x1f\x10T@\xfc\x1b\xa8\x9dFoS@Bi}8\x82\xb2S@\xc6BSyO\xd5S@\xb8)\n\xe5\x10\xcaS@\xc9\xff\x83\xdd\xb0\xd4S@\x83\x85\xf3\xa0<dS@7\xd55m\x85yS@&X\x89\xeb\x97\xe6S@NR\x11\x07\xf5\xf1S@\xd1f\x88\xae3\xefS@\xc8.^pj=T@n4~\x13\xe4\xe6S@\x99\xcc\x83!\x9f_S@\x8b\xb0S\xe1\xc9nS@\xf7\xcco\x0e\xf3\xd3S@\x97z.\x84\x0e\x0fT@T\x07\xa6tu\xeaS@\x1b.\x98k`\xe2S@\xa9\xa3\x12\x9c\xdf\x8aS@\x88+\x1b1\x01_S@\xef\xa5p\x04B:T@\x00\xf6\xf8\xa2\xa4\x11T@\xb9\xe2\xb2\xa2b\x0eT@\xffq=\x10\xa4dS@\xfbL\xb2tw\x03T@`5\xdf%\x90\xe5S@\xf4\xfe|\x95}\xeaS@\xf60\xd5\xb0\xea\xdbS@\x13\x0e\x1c\x81\xba#T@\x84\x15\xcf\xd6\xdf\xe9S@K\x87"U\x15\xdbS@\xb1\xee"|\xac\xdbS@\xa4\x97\xdd\xd6\x19\x02T@\x98@`\xc0\x9beS@(\x833\xfa\x92\xf6S@g\xe1\xe8\x19MnS@\x01\t\xbe#\x1e`S@<\x9c\xc2qy\xeaS@\x1c\x04\x8f2@eS@\x93\\^\x8b\x94bS@\xden\xcd[P\xe5S@H\xb3@\x84\x0e\xf0S@l\xa0\xb1\xffV\xd2S@\x99\xd5\x0c\xc4\x86 T@_\xce.\x83\xf8\xe8S@\x16\x84\xa88^\xc6S@\xc9\xef\xb3\xedAUS@\xfa\x0e\xe40\xfd\xdaS@f\xf4\xde\xf9\xa7\xd5S@\xf2\x93\xe5\xb3:aS@\x89YZ\xe1(\xd0S@\x97\x13\xb9\x9e\'\xd2S@\x10\xd6\x83=\xb6\xd2S@S Do\n$T@[\\\xafgh\x04T@\x16\xf0c5y\x8dS@\x86\xd9\x1b\xc3S\xecS@\x9du\xe6\xc6%\x16T@\xcfp}\x84L\x8dS@\x85j\x9bx$\xdbS@\xa5\xd1$\xf4gfS@\x15\xb6\xees@\xf3S@M\xed{l1~S@\xcdi\xda\xbb:aS@y\'\x1d\xbel\x06T@\x98\n\x9au\x88\xe2S@Y\xe3\\$\x9e\x87S@2\xc3\xe4,\'\xd5S@%\x03\xc0g\x8b\xd6S@\x88\xcfW<\x981T@\xb7\xf9\xaf\xa93\xf7S@E\x15\xbc_\xb9\x8cS@\xcd\xd2hV\xb9 T@\xe2\xeb\x93\r\x07\xe4S@\xb4\x03\xe2XZaS@\xa0^>\xd8\xcb`S@:Z0\tM`S@\x05\xb5,r\xbf T@\xe3\xc4\xa2\xf9\x1e\xe7S@\r\x9a\xa7\xc1\x9e\xe6S@!\xd4\x16\xf7\x92\xf7S@\xd1\\\xd8\xdd\x1c\xf5S@\xd6\xfepQ^\xceS@\xbc\x82:\xdc\xa2\xd6S@\xacE\x18\x94\xa9fS@\xc6\x00\xc4\x9a:aS@mq\x81\xf9b\xe4S@\xb9\x12:\xac\xf7fS@\x92\xd6\x1b\xf9\'bS@\xde\xac\xe0"~\xcfS@t8.\x1a\xc4\xd3S@j\xb1\xb9\xe1\xc0gS@\x91\x17\xdc\xa1S\xd9S@@\x1aA\xf2\x8e\xe1S@\xd4xi\xf0\xcd\x88S@\xe5N\x99\xfaU\nT@RZ\rF4\xd1S@\x98%m\xc1\xaf\xe4S@\x97\x8cv\xed\x88$T@u\x85Xo?\nT@\x1b\x98\x15\x0c\x99\xf6S@1\x84D\x1d\xd3\xccS@]\x12\xc4k(\xd8S@\x1aJ\x95\xc4\x94\x87S@a\xf8\x9a\xb2s\xf1S@y/\x82\xd6\xd6\xe8S@5W\x00\xe3T\xd8S@\x17\x9b\x1e`\x97NS@\x95\xc3\x94\x95\x93\x98S@n|7\xe2\x11\xe4S@O\xc6\x9d\xf7\xb7$T@\xc3\xb3<\xe5W]S@\x07\x1e\xd2\xb3q9T@s\x8f\xbb\xe9^\xd8S@\x9a\\\x86]\x9f\xe3S@d+P\x04\xf8\xf6S@u\xe9\x9a\xb15\rT@X\t\xfe[\x19\x0bT@\xea\xab\x08\x15\xbd\x19T@\x9a\xaa\xa9 c\xcdS@95\x98\xdf\x1beS@\xa8u\x03\xd2\xac\x07T@\x1bJ\xab\xb0\x90\xc1S@F\xb9\x17(c\x07T@\x89\x07@\xcc\xc5\xf7S@i\xffK\xb0\xa3\xc1S@Q_^\xf8\xc1\xe0S@\xdf\x04\x80\xfeK\xe1S@D\xd0=\x80[\x1fT@\x96\xcd\xde8\'\xc9S@\xc7\x84m\x9fg\xcbS@\x15\x91K\xbb%NS@#Z\xc8\xdb\xf7\xe5S@\x9b\xb62y\xaa\tT@:x(S>\x05T@=\xb9\x93P\xf9\xd5S@\xa905|\x87\xe8S@\xb6\x11\x81\xc6a\xdeS@\xa6\xcdr\x1a\xbf\xdeS@%8\x9f\x1f{\xd5S@.B,\xb6\xc9gS@\xcf\xeaqy\xce\xfeS@\x01j\xb7\xc3\xb4\x11T@\x9b\xe4{\xbd\xf9eS@\x9c\x7f\ty\xb0dS@7\x9e\xf13\xa45T@\x80\xd1x:\x039T@\xab\xcc\x0c\xf0\xdc\xc8S@=3[\xc6\xc8\xddS@J\xa4\xbdv\xcb\tT@\x16\x9d_\xfb\x03\tT@rE\x8d\xbc\xf6\xe0S@$\xa3\xd9q\x0f\xffS@\xe8\x12\xa8j\xc1eS@\xca\xd8\x7f~\x0e\xc8S@\xacD\x84p.\xc8S@\xdf?\xfe+hfS@k\x08\xa0`\xdf\xddS@\xfa\x99\xf1\xbe\xc3\x08T@\xa4X\x96Y\x87\xddS@>\x83JA\xca\x04T@\x02\xbag|\x0e\xc6S@\\\x17\xa0d\x04\tT@/\xca\xffS\x96bS@z;\xbbO\xbe\xc8S@i\xab\x88\xbd\xea\xc9S@\xab%\xc8\xb4FbS@\xf6\xaf\xeb\xc3\x0f\xc8S@\xae_7P\xec\xffS@\xf0\xd0\xbd\xa3\xb9\x83S@{\x92\x81\xbd\x88\x99S@\xe1a!v\xa1\xc6S@\xf8\x06\xe4\xe8\xa7xS@\x06\xbda\xecczS@\x1a\xf1s\xa9\xd5\xbdS@\xd8\xca\xc6\x0e\xac\x04T@\x1b\x80\x98\xb1\xe9\x03T@\xbdk\t\x9c\x80\x03T@\xa3>\xbb\xd5\x0f\xc8S@@t\xcb03\xc6S@\x03\xaf\xd1\x10c\xc6S@\x9fS|\xac^\xc8S@\xf5\xea\x95\xa9\xcf4T@w\xdel\x95\xf7fS@Ehzk\x1a\xa3S@4\x8c\x08\xeb?eS@\x93\x99 \xa7\x9e\tT@\x91\xdbrbD\xc5S@k\xd3r_\x84\xc5S@\xfd,\xa8\x15o\x1eT@mLW\xeb\xb9\xbcS@\x89\xf0\xbe\x87:;T@\xc3\xa3\xa9[U\xc5S@D\xb1\nJ\xb8\xfcS@4\xb1\x15tK\xa2S@n\x8b\xa5Ke\xe8S@T\xdd\xd2\x91\xb5\xa2S@\xa9\x96\x82\xf9\\\nT@:\xe4\xd1\x83\xee}S@L\x93\x89\x03`\xa1S@V\xca#\xf1\xf3\xa1S@@\xf9R\xa1\xfe\tT@d\xeb\x10\xcc\xbf\x1aT@\xb1\xbb\x95h\x19\xdbS@.\xed\xc6\xbf\xd7\x9fS@z)bO\xa5\xeeS@\x13]\x96\\GfS@\xcf0\xad\x02\x99\x0bT@&DQ8\x802T@\xd0t\x176\x8c\xdfS@\x8a\xc9?\xb8\x98eS@\x81\r\xf4\x9b3eS@g\xbc[\xf0\x85\x99S@pF\xff>\xe6rS@\x99\xf8Jn\x1c\x07T@\xec\xb9\x9b=Y#T@:\xf9V\xddZ\x8eS@].\x0e\xc0\xd0\x99S@\xf5\xd6)t\xbe\xc5S@E\xa2\xa1I\xa9\xc7S@0K\x9e\xa4\xab\x07T@*\xd1\xc0x\xa4\xfdS@0FV\xbcx\xb9S@M-\x0b\xe9S^S@\xcbs\x85\xa1|\x12T@\xbb\xe5\xc9h\xdbbS@u\x7fl\xa87\xb7S@\x92,hQ\x92\xbeS@l\xec\x0e\x97\x87\x14T@^\x1b\xf5\x1a\xe4bS@\x9a0p\xe7\xa87T@\x83\x1b\xae&\xb0\xc9S@\xa2\xf5R\xc5\xf8\xeaS@_\x08\xf5_\xc2\xe8S@\xf3\x02u,a\x8aS@\xff\xc27\xecQ\xc9S@\xb0S@\xcdIzS@X\xff\xa9\x8dR\xe8S@^\x9e\xb1 \x8a3T@\xc1n\x05\xeb\xd5\x07T@\rv\x82\x9e\x82\x1aT@\xf0t\xad\xaed\xc2S@\x95\xc9\x00\x93\xfe\x1dT@\x00\xb39\xe7x\xe8S@\xb5\xd5\xbb[!RS@g\n\xad/xhS@4\x15\x9e\xac2\xbbS@\xb1\xcb\xb2W\xc4\xbbS@JSG5\xa1\xfeS@2z\xf6!\x1f\xeaS@\xc5\xdc\xa4Rs\x83S@\xe9\xd21\xebH\x1eT@\x89\xec\xb5\xf3[\xc0S@\xc6C\xfd\xfe\xec\xcdS@zGK\xb46\xbbS@6\xeaw\x0e\x1c\xc8S@M\x99i\xf9-\xceS@\xa1]i\xa9\x93\xcfS@\x95\xf5\x18J\x01\tT@\x19\xd6;/\xcf\xb6S@\xc7\xde\x1cOX\xbbS@4\xb1\xbf\xba\xc3\nT@a51\xc8\x1e\x07T@\xc8\xdfZ\x04i\xbbS@V\x14\xaa\xf4OjS@*B3\xd2\xbf\x05T@\xa4\x19\x1b%@\xa0S@\xbfM\x00\x91\xb4bS@\xc9MR\xa1\xf4yS@\x1d>\xb7\x96E\xc8S@C\xdd\xc0\x1dE\xc6S@\x982\xfb\xd3\xd1\x81S@\x91\xaa \xcc\xff`S@d(\xbe\x88\x1deS@\x7f\x90\x03\x8a}\xc1S@:bg\xec\xef\xc6S@\xb6 \xea$\xbe\xbaS@\x8d\xee\x85\x0e\xfe\xbaS@\x9f\xed\x9d&\x94\xc6S@\xb4\xf0\xc7a\t\xc3S@\xa5/\xeeT\xe46T@\x92\xa6/\xcat7T@&f\x89\x12z\x0bT@6\xe0\x1b6\xcd\xedS@8\xe94\x16\xdf\xc0S@\x87_:\xda\xee\xb8S@\xe4\xd7@\xfc\xdf\xb9S@\xc59\xd0\x07>\xc5S@(p\x84\x07\x15\x86S@P\xf9\x00\x16\x81\xb8S@\xe9Q\x936\x10\xc0S@\x9b\xc8F^n\x16T@\x99tE4r\xc2S@\x8a>\xed!\x0b\xebS@\xfb\xab\xa3i_`S@a\x90\x02\xc2\xb1\xb7S@\x12\xc3\x13\x90\xe9\x00T@\xb4\x9e(\x99\xf2\xb7S@Y\xa5n\x19\xe9\x1cT@f\xe3\xf2\xea,\xb0S@$\xb2d\xed\xc3\xb6S@u>&M\x90\xc1S@\x9a\xa1\xb6\xd7\xf8\x91S@\x95Q\xd6m\x8f\x91S@V\xb8f}\x16\x8dS@\x1fWRne\xb7S@\xed\xf5l\x00\'xS@n\xcai\x1cM"T@\x08\xd6\x06Z\xa4\x0eT@\x87\x8aH\xcdtjS@i\x04\x0f7\x87\xb6S@\xdd\xb4\xb9AF7T@\xc0\x97\xda$\xb6\x0bT@\x14T\xa7E\xac\x83S@o\xc1l3w\x92S@K\xa1\x0b\xd6\xa4\x1eT@\x19N\xc8r4zS@\xe6\x90\x82a\xe7\x0cT@\xb1\x15=\xcaK\xb4S@\x9f\x071ga8T@\xf9\x99 Ly\x0fT@\x04\x8a\x953\xbb\x0bT@\xc0\xfd\x0e\x04\xbd\xc5S@\xfc-W\xd4\x8a\x14T@\r\xa5\xcd7\x8d\x0fT@\x11\xe0|\x8bt\rT@q\xa7\x06p\x85yS@R\x8b\xc5n\xf01T@\xf7\xe3\xc9\x88\xa3\x1fT@+^\x8b\x0e:6T@2\xd4\xc3\x1b\xcd8T@\x02\x07\xc4\x84v\rT@\x97b\xdb\x19\x06\x83S@{\t+}\xc4\x81S@N\x9aq\xd5\r"T@Sq9\x18\xe8!T@4\xe3\x1db\x1c\x1fT@\xa4\x0b\xd7i\xcf\xb2S@\xd1\xf8[\xad9\x84S@\xc9\xc0\xc10\x0f\xb2S@\xcb0\xfd\xc47\x93S@o\x04T\x9d\xd0\xb2S@O\x9f\xb0\xdc\x8e0T@"\x14y\'\x84\x9fS@\xf9a\xf2\x18\xb4\xb9S@WW\x95Q\x0b\x0eT@e\xd5\xa4\xa9\xd9\x9bS@\xd0dp\'\xbd\x10T@\xae\xcb\xbcw\xae\xf2S@~+\xb9\x13\x1f\xaaS@\xbc\xe8\xca\xfe\x0b6T@\xd4\x02\xa1\x9d\xd6\xafS@\xf8\xb2\xd7\xfe\x95\xa1S@p\x89\x94\x9f7\x02T@{p\x00]n_S@k&\x8e\x1e\xc9\xaeS@.\x00\x81#\xb9\xafS@J\xd4\xff)\xaf\x9bS@GFV\x0c\xd0\x16T@\xbdk\xb1MR\x0eT@\x15Tu/\x89\x9fS@\xcd|7\xe5\xb9\xaeS@\xe2\xe6\xdc\x80M]S@\xe6Y\xce%\x0e\x1cT@\x18\xcf\xac|\xea\xaeS@\x0e\xd5L\xbd\xfd\x15T@\xf8\x10\xca\xa3L6T@g\x06+J\x03]S@\x19l\x82\x86\xdb\xf3S@\x8e\x90\xf6\xc7\xd2%T@\x03\xdc\xf39\xf6\xb5S@\xd0\xb4\x89\x88\x08\xb5S@:\xc8\xb4>\x96\rT@I\x8c\x06\xf9\xf0\xabS@\x16x\xdb\x02\xfc!T@\xc6\xa5d\xd7\xc7\rT@|>\x18\xf7V!T@\x9a\xaf*[\x9f$T@\xfe\xf9Z&\xdd5T@\xdf\xf1i\x95\x17\xb3S@g\xe0\xa6JT\xb3S@&/\xf7\xfe\xfb\x83S@\x02\x88@t\x02\xb2S@f6\xc8\xa2V\x9aS@I7c\x9c\xdb.T@\xf1\xdc\xbd\x07-5T@\xfd\x9e}\x18B\x8eS@BC\xdc\x9bE!T@b\x82m\x80\xdf!T@\xbc\x14\xf3\xb7 &T@<J1\xa3E/T@\xab\x87\x08ns\x03T@@8\xacqd\xf5S@)\r\xbc:\xbc\xacS@8\xf4\x96\xae\x15\xb2S@\x93^\xff\xf7\xac\xb2S@\xec\xc3\xfd\xd2\xf0\x82S@^C\xc4\x92\xda\x88S@\x1b\xb5\xf8\xa4z5T@\xa5\xede\xc3i\xb1S@Oi\x01\xba,\xb2S@\x83\xa3Y\xb5\xc3\xf1S@\x9f\xe5\xebd5\x93S@\xe42\xab\xf4;#T@6D\xd2\xcf\xe86T@<\x8e\xfa\xf6\xcc\xb0S@y\xf5d\n\xc3\xaaS@\xbaa7\xdc\xb4\xaeS@\xc6\x8b\xec\x92\x18\xccS@$\xef\xc6\xdfF\xaeS@\xa3Y\xb8\x14|\xb0S@~sCph4T@\xf0(Bg{\xb1S@{M\x03\'\x0f\xf7S@\x9a-\x1d\x17g\xafS@\x19\xe5F\n\xb2\nT@08\x96\x83\xcf\x9aS@\x9a\xa5d\x07\xfc\x13T@Q\xd54p\x88\xadS@l\xbbc+\xc3~S@\x06\xdd\x0e\x97\xe8\xa8S@\xa4\\3\xfb\x9e\'T@\n\xe9\x06t\x15&T@O\n\x06\xd3\x81\nT@\xca\x19\x15\xd1\xd2_S@z\x9eG\xfb7\xadS@\x95\xdb\x04\xac\xbb\x1dT@*\x14\xfc\x04\xb96T@\x8a\xe3\x13\x1fw7T@\x17\xe7\x10\xa5\xeb\xadS@\xf4\x00$Z\xa2\xaeS@&\x00R\xbb\xbc\xb2S@\xdc(\x89B\xd3\x03T@\xd8Wg+\xc0\xafS@\xf2w\x032&#T@f\x15^I\x8c&T@\xcd\xd2\xa6\xf7\x7fXS@M\xb1\x0cH\xd6\xadS@F\x02\xd9\xccA\xafS@\x08\x91G\xe2\xb9\xf6S@\x97\xbc\xe57\n T@\xeb\x02\x85\x16\x1f!T@\x8e\x97\xf1\xd3\xe0\xacS@\xe3\xdc\xb18\xd4\xafS@\x1d\n\x8b\xa5\xba$T@\xcb\x9d^/\x86$T@\x8e?9\xfef\xafS@\xa0\x88\xd0\xe1\x00\x03T@6]H\x87\xc0 T@\x8d\n\xd5$\x03\x11T@Z\xc7k\x85U\xaaS@\xc0\xfb@\xea\x9a\x1dT@l\xc1\xf3\xa5\xd9\xaeS@\xd2i,\x89\xdf\xb1S@\xb6zjx-\x15T@\r\x90\rFp\x9eS@\x84:\xc2\xfcp\x9bS@\x9b\xf5\x1b\xc5\xbe\x94S@\x15Bo\x8e\xc9\x15T@\xf5\xc2$\x11\xea\xabS@7P\xc2\x93\x99\xf9S@\x1b\xc6\x05_\x05\xa1S@P\xfd\x7f\xc9[\xa6S@\xa9$\x1a\x0e\xde)T@\xee\x07\x11)b(T@\xcd\x82\xc6!\xb6XS@\xec\x03\x90\x9bk\xabS@\x7fy\x8cC\x1d\xb2S@93y\xee\xff\xabS@\xda\x1b\xcf\x0b\xa6\xacS@\xcf\x9c\xa8h\xd7\xa0S@\x994\xb8\xd9G\x8cS@\xa3\xb00$\xaf\xacS@`\xc7\xd3\xb6\xf5\xf1S@\x14\x8f\x08\xb7\x87*T@\xe0\xde\x0c1\xdf$T@\xbc\xfd\xc3\xa3[\x1fT@\x1cn\x89\xab\xd0\xa6S@\x7f\xa1\x9a\xc7I\xaaS@\xd7\xc7\xafTi|S@q\xaa<v\xdd\xa4S@\xe6\x00N\x1b\x7f\xa4S@x\xa1\xd6\x14t\x7fS@\x8f\xe7b\xde\x94\xa7S@\xf2,\xec\x93\x16\xa3S@\xcf\x03\xbc\x8fL\x11T@\xe5\xe73\xb4\xd1\xa9S@\xac~M\x99\r\xa4S@1\xc1<U\x80\xefS@\'d\x10\xf6\xbc\xa9S@\x7f|\xb6\xd2~\xabS@\'\xb2\xcc\x99J\xadS@\xd6Z\x12\xb6\x8c\xa8S@l\xf7|\xd2\xe0\x04T@\xd4\xd2pt\xb5\xacS@-\x0f\x805\x1f\x11T@\xcc:$\x8c\xe1*T@\xdd\xbe\xf7Y\xf3rS@\xde\x00\xe3\xc6\x9ccS@\x18i\xd6\x81\x87\x7fS@\xa8\x98\xc1\xfe\x9ewS@#\xa3&\xef`oS@\xf3\x1e\xd0\xd6\xd3\xfeS@p\xea\x120\x82\x10T@\xba\x89\xd6xm\xa9S@\xf0>\xfa/\xc4\xa9S@\xc4i#\xb1\xb2\xa5S@\x89\xb2\xab%yzS@\xd6\xec\xeagq\x19T@\x88\xf7\xce\xa5q\xa6S@NU\xd8\xcf\xbf\xabS@\xa3\xa0^\x80\xb3!T@\'\xe1\xf8\xe4\tKS@\xe2\xfe\xc5\x02\xe0\xffS@&\xf8\xd6\xb3\x9f,T@ON7\x8c\x85\xaaS@n\xabS\x01\xd8\x1eT@\xa6a]\x8c\x901T@g\xa4\x0c*x\x13T@8]O\x19ywS@\xa2t\x16yW\xa5S@\xb8u0\xf1D(T@b\xd4\x0f\xef\xcd\x9aS@6[\xbc,\x98-T@d\xa5\xb2~8\x9bS@\xb02\x1dP\xb9\x8bS@\xef\xfd\xa5\xecx(T@\xcd\x86=\x9e\xb4-T@\xd7GN\xc26%T@D\x02\xe0WA\xadS@\xc5Vx\x8f\xfc\x11T@\x14\xa1\x889\xec\x11T@\r\x19\xcb\xe94\xa4S@X3\xae\xaf\x9d\x05T@\x97\x90\x13\x1a*\xa0S@z\xb1\x8cF\xda2T@\x82\x99%\xa9\x15\x9fS@Xx\xc0\xd6\xa9\x9fS@\xb8\x15Z\x8a\xf8(T@\xbc\x97r\xc7\x9f\xa1S@\xe6\r]\x1e!0T@\xb4\x8c\xdc6\xfe\x16T@\xdd\xa3\xdb\x00\n0T@w\xbc\xf7&\xac\x1dT@e\xc7f\x81\x982T@\\\x0f\xa8\x84#1T@">?\xea\x96>T@U\xb8W\x17|\x9fS@\xcc\x151\xa4R\x13T@\x01\xfdd\xf2T\x9fS@\xd7\x12?s\xa5cS@K\xe2\xc2\xc6\xe3,T@.KnM\xbf+T@\xbe\xfc\xbe\xc5\xdc\x9dS@\xa7\xb4\xb6\xaaM\x9fS@\x18\x895\tK\xa2S@]\xfb\xa4d\xcd\x17T@\xcd\x85wY\xdf\x95S@IR\xfa\xa5\x8f1T@6eq\xc1P\x1aT@^l\xa5\xcdJeS@\xb6\x98\x1d\x07>$T@\xdcX\n\x1f\xe5\x96S@8q7\x022\x7fS@p\xbd\xf0\xb4\xe4\x9aS@w\x87 p\xa51T@+\xbd6\xe0\xc1\x94S@\x06-\xe1l\xa0\xf4S@\\f\x02+\x95qS@\xc2\xbe\xdbZ~\x16T@\xeb\xfa\x08:\x94\xf6S@\t\xf1\xc9\xe8\xc9zS@\x99\xd9\xcd\xfcr\xacS@\x19\xa3\xc0\xd02\xacS@Xc\x07G\xf39T@\xb4\xbd\xdd\x88\xe5\x07T@\xe7\xc0\xee\x0f\xd9\x7fS@w\x7f\xf6\x07G,T@\x01\x99\x8e\rq,T@Z\x81\xfd]K1T@.\xa4\xfc\xd3BvS@\xf9\xf8\xabr\xd2\xe8S@R\xf7\xa2\x8b\xa6 T@O\xee\x93\xf9\xe1\xa1S@^\x8c\xc3-\x1d\x03T@D\xceb+\x87\x96S@n\x90=\x885\xbaS@\xffL\xee\x84\xb0\xd8S@\xfd\xbcx\xe8\xc4\xa2S@\x02dD\xdf\xf8"T@\xd4\xea\xb2l\xf3,T@0\xd2\xb5\x01B=T@\xa6W\xb0\xbf\xcc\xf3S@\xdc\x0e;\xf9a\x97S@\xf4R\xa0\x1e\x1b+T@\x9d\xae\xbb_Q\xf4S@\x124Y \xe8\xa4S@\xe4 q\x9b/hS@`\x15D\x19\x83\xf2S@\xaa\n/\xd5.\xcfS@\x83\xf9\xda~\xb0tS@\xf2dLe\xf3[S@\n\x167\xec\xe5\xa6S@\x11\xde\x85\xf3\x9a\xa1S@\x869A\xf1|sS@\xe82\xe4J\x88~S@p\x1e\xff\xb6=\x96S@b\r\xe1Vn\x9eS@\x1f2N\xbf\x8bXS@\xfe\x9aG\xe2\xe9\x8fS@\xfb\xb1\xfe\x15\xed\x9eS@J\x1b\xb5\x8f\x89\xf3S@:\xd4\xa8\xf0\xdd\x7fS@f\x13\xbc\xeb\xf6\x00T@\x1ag\xa7m\xd3\nT@\xb4\xd0(\xe4\x9byS@0\xac~\xc6\x19\x99S@\xd9?o\x1a\t\x0cT@bcK<\x89\x90S@J\x1a\xb5J\xde\x83S@\xdfJ\xec\xe2r-T@\x85\xf6\\r\xc1iS@\xbb\xf8|\xe1K\xc5S@\xab\x8d:\x0c\xa7\x08T@\x04*\x9c\xb2>\xb9S@?]\xe6U;oS@\xad\xbe\xe9\x01\x8b\xc5S@\xecK\xba\x81\xf0\xf3S@\xbbm\xe3\x88\xa3\xa2S@{\x1f\x1e\x10\xf9\xb5S@\xba\x97 Dx\x0cT@\xbc\x86\x0e\x13]\x9dS@y\x9c\x81\xf0\xf5\xf3S@t\xe8\x8f\xf9\xa4\xa3S@\x06\x03F-\x08\x99S@\xa17r\x14%\x9eS@\xddR\xb1\x15A0T@\xc7\x94W\x84;\x80S@8neY\x8c\x97S@\xc4\x15Pc\x83\xd6S@_\xcei\xdd2\xa1S@\xcb\x89\x8b\x8dv\x99S@Z\xd8F\x91\xaa\xf2S@Y\xb9\xf7\xbf\xf8\xc8S@\x06\xac\xcc\x9a\xd5\x97S@\x87M5\x80\xbe~S@5\x08y=\xe4\xa2S@\x9cX\x18\x8f\x8c\xa6S@\x8b\xbc\x03\xbd\x8f/T@S\xbe\xbc\x9e\xf6\\S@\nM\x17m\x18\x9fS@f9(69=T@\xf3<Z\xd5\xfd\x16T@H\xea\xc3\xdf\xa7\xa4S@!\xa7\x0e\x8a\xbf\xa4S@\xc4\x80Y]5/T@\x83\xac\x8d\xd0\x93\xfbS@\xc3\x17\x05x\xa4^S@\xb8\xb5\xb2\x11v-T@5\x14\x13\x8e\xbd\xa1S@E*\xb7_\xcd0T@\x7f\xa4 yj\x96S@Tf\xd49\x19\xa2S@\xfe~N\x8eY\x13T@\xb9\xa2\xdc\x1d\xaf\x1aT@8^\xb34F%T@G\x811\xf6\xd8\xe3S@\x92\x93\x98\xabW\x0cT@\xe6I\x07\xd1\xd8aS@\x1c\xefJ\t\x00\xa1S@\xe8k\xc2w\x9cbS@L\x01=\xc0{\xd0S@nry`\xa2gS@\xfa\xa5=iD/T@\xd2q\xdd\xae\xf7\xf7S@%=y\x07-\xcdS@\xd9\x1e\xf9\x89\x01\x0cT@\x02\x8ft"\x1a\xd1S@\x01-]\xbbh=T@E\xc4\x8d\x9b0~S@\x94B\xc4\x0b\xe5\x86S@3q\xee\xd2"\x87S@\xc9\x1a\xa7\xc8j\xcfS@\t\xb9\xeeYJ\xe8S@O\xf2\x81Gj\xcfS@\xbf\xbc\x10\xcd=\xe1S@4\xcai\x05\x0f\xe4S@\xfc\xc0\x1fy#\x9aS@\x9e=3\x10x\xe4S@9\x7f\xd1\xf0\xfd\x05T@\x1d\xb3\x02/\xc0\xe0S@\x98\xc1\x05-\x0f\xcfS@9\x02\xd9hy\xf6S@m\xe8\x98X\x1f\xe5S@\xe0-4\x86Y~S@\xc8lh\x83\nfS@\x01\xe9o\xbc\xa8\xd1S@C\xc5\x85\x9c\x88\xd8S@i\xc2E\x12\x9a:T@;d\x15%\x18sS@\x1e\x8c\'\x9b\xfa9T@\xf9/3\x16\xc7xS@j\xca\xde\xc9\x1c\xf5S@\x96Y.\xd6\x97\x8dS@\xe5~\xf2\xb4\xae\xfcS@\xd8\xc4C\xe4\x1f\x8dS@\x8b \x07\xe8\x05\x9bS@\xdd\xe8\xb1\x94\x02_S@\xf5\xba\x88`\xb8\xd1S@V\x9aX\x0c\xd9\xd7S@=\x16v\x97\x88\xd7S@\xa7\xf4\xcd\xeb>\xd7S@3\xff"\xc0\xf3\x9dS@\x1b8\xa7\xdd\x8b\tT@{\x00ar\xe4\xcaS@\xeam\x19D\xcc\xe0S@@\x8d\x90\xa6\'\xd8S@`\x17\xe7[\xb8\xf6S@\x0e\x1b2m\xfc\xd7S@\xbd\xcc\x83\xd3\xf2bS@\xcf\x8dI\x858\xa4S@BN\xe6\x18\x95\tT@\xa8\t\x1a\x18"9T@nG4\x9fS\x07T@e\xb4\x1e?\\\xfdS@\x16)$\x1dW\xcfS@\x11)bhU\xccS@6b7\x1fR\xa0S@Nh\xf5\xaa\xa09T@\x14^\xd8\x0c\xf6\xcbS@\x96\\\x8d\xdaV\xf3S@\xec\xe6%\x17\xdf\xebS@=Z3\xcc\x9f\x81S@\xe5aE\xf9\x1b\xebS@\xb0\xa8\x02uK\xd8S@68\xf8\x127\xf7S@\xafmr\xae"\x12T@\xb1\xb6\xcb<\x0e@T@\xee%e\x81@\tT@\x82F%i5\xe3S@\xa4\xfb\xaa\xeb\x04\x8eS@s\x06\xcf\xc9\x1a\x9bS@v\xf0\xdb\xc1.\x8bS@\xa0\x8aQ\x9fO\xe9S@\x80\xa8\xb3H/\xa1S@\x8e@H\xf4\xbd~S@l\xeb\xfd\xd1\x86\xa2S@\xa0\xcb\x8545cS@^\xe6\x91+p\xf1S@\xe4\xc3\xd40\x18\xcbS@K%f\x7f\x82\x87S@\xbb\x9bJ\x9f\xfe\x02T@\xea\x17mV\xe7\x96S@\xd7\x8bV\xd8\xdf\xfdS@\x98\xa3\nj\x9b\xfaS@\xc3\xde\xa9jH\xe4S@\xfb~x\x95\xc8\xe3S@\x9f$[\xda;\xfbS@\x16\x08:\x10\xe8\xc0S@Xfh\\\x9b\xa0S@T\x97\xc0j\x84cS@8\x87oEe\x92S@{Jkw0\x04T@w@\xf2\xf9\x12\x04T@\x8b\xf4-\x13w&T@\x12DBt\xd6\xcbS@\x7f\x04\x8f\x80\x83\xf8S@\xf3?R\x8f\xae\x17T@H\x15\xeew\xef\xd5S@\xf1>\x91T13T@p\x8as\x1cu\x80S@\xd4:\xaf\x14\xed\xa4S@D\xad\x84\xd2\x93NS@\xfe\xfd\xba\xd3\xd1\xebS@\xbe!\xda\xbe\xcc\xd5S@Y\xd6\x07\xba\x9f\xaaS@U\xcb\xb3\xe5\xd7\x17T@\x19J\xd11\x0ehS@I\xe1\x8c+{\nT@\x07iK\x01\x81\xdbS@qV\xf9\x9cH$T@\x88\xa7@\xa8\xed\x80S@=\x0c4\xadD\x99S@\xe6[\x1a\xdbi\xa4S@V,Q\xa6!\xf9S@\x18\xc7\x9fdl\xbfS@[\xe2;\xfcRnS@?g?\xe8\xf6\xddS@\xa1I\xcb\xa0\xd8\x00T@\x9a\x1en\xc2>\x11T@:qY\xcb_\x11T@\x99\x01\xa6IV\xedS@\xba\x91F\xc5\x93\x8eS@l\xde\xed\xcee\xe5S@8?e\xf4\xb0dS@\x82\x97\x8b\xb9\x07gS@\xa9m\xa0\xc3VdS@=\tx\xa8C\x0fT@l9\xec\x7f^\x9aS@Jn\tY\xc6\xfaS@M\xaa\xaf\xf5o\xc7S@\xad0\xf8\x15}\'T@}\x1f=\x97\xb3\xecS@6#\xb9<\xe1(T@vk\xe6?\xba\x03T@\xc9&ob\xd7\x98S@\xd0^\xa4q~\tT@\xad^/\x96i\x04T@\xbd\xd0\xeb\x0b\x15\x19T@\x874\xc1\xe15]S@09B\x01:\x9fS@\x8d\xb2\xe7\xd8\x08$T@\x19\xc8`E\xbd\xacS@\x83[\x1b\xec\x90\xc7S@\xa7T\xd4\xed\x01\xf1S@B\xfc\n\x0eH\x87S@\x01{(\xc1\xb0\tT@W\xb1%f\xdb\x06T@ \x00\x90\xf5\x1d}S@\x94\xc3\x8bzdbS@\x8b\xc0cJ\xbd\x08T@\xa7\x0f\x8c\xd1\x13&T@\x02v\t\xca\xb3\x9cS@\xb9$GS\rjS@\nwp\xc8\x16!T@\xeb\xf1\x97L\x17\x19T@\x85\t|^\\}S@\xeb\x95Z\xfa!\xc7S@\xc1m\x83\x18\xba#T@\xea7HZ\x9f\xefS@+\x08\x9c9\xa8\x9cS@\x84\x8e\xb3\x07\x8e\x7fS@\xb1\xf4g%\x97cS@c3\xd0} \x0fT@\xd8\xc0\x98Y\x93\xc6S@+5\xd4\xcb\xb8\xa2S@\xfcE\xbd\x13\x9a\xa0S@|\xcf\x15\xef\x06\nT@f\x84\xd4\xd4\xe7\xbcS@\'\xcd\xbd|\x94\xc4S@\xa9\xc1QW{jS@#|\xa9\xadN^S@\xa0T\xdd\x94b\x10T@9\\(\xc0\xa5lS@\xbbn\xaf\xea\x95\xf5S@+/\x98\x03\xcfoS@\xeb\\\x99\xa4G\xd4S@\xb1\x19\x10\xb5<\x03T@\x99\x00\xc5\xaf]\xd9S@\x94\xa6I\xc6$rS@\xeao\xbe\xdc\x82&T@6\r\xa5\x99x>T@\x9e\\l\x88&\xc4S@\xa1\x18~\xf0~{S@\x11\x0c\x857/oS@\xa9\xcf\xf2Y\x9b\xacS@\x9eLt\xfe\xfc\xa2S@\r\xd1R\x86z\x89S@y0?:\xac\x10T@\xcd\xa1fQ\xf4\xebS@]#\xbe\xbc\x0f;T@|l\xed\xf5\xaf\xa2S@\xd0Kl\x1b\xa1\xacS@\xb2\xfb\xce^\xab\x16T@(\x02\xe9\x96%\xa9S@y\xb1\xea\xe1\xd7\xa3S@b\xa1\xc7(\x82\xc6S@\xf0\x9a\x05.\x89~S@\x90\xe16\x01\xb3_S@\xfe\xde\xd6\'\x0c\xb1S@\xe7\x1e\xab\x90\x84\xaaS@\x05!\x8f_\xc5qS@\x0fR:hQ\x1eT@\xe6\xc2\x9f\xbb\xcb\xa3S@+\x01\x1e\x8e\x00\xabS@\x9a\xd3w\xd8+ T@\xf6\x93\x18]\x8cfS@f\x12tT\xf5 T@%J+H\x1a\xe2S@KB\xf6\x07\xc3\xacS@s\xa0\xc3\xe5p\xa3S@\x05P\x19S\xfa\xd1S@\x8a\x1e\xf1\xdf\xce\x1fT@\xb7\xe2x\x08e\xf1S@\xb1\xda\xf2$\x9d*T@Z\xc4Q\r\xb2\x89S@T\xa83\xf0\xde\xa9S@\xc2\xe2\xb4A\xd4\\S@\x17\xca\xbb\x06S\x9cS@\xf2\xc5\x93\xa9`8T@\xfd:t3\x03rS@iC\xfb\xcb\x9aSS@E\xd9?\xdf\xb0hS@\x808G\xe7? T@H%d\xb7$\x07T@*\x8b\t\xa4\xd7oS@\x8550\xf9r^S@H\xb8\xe3\xbc\xbb\xa4S@\xb3\x9fL]}\xa4S@\xd4\xac\x895MiS@1\xabb\x1c\xb68T@v\xeb>T=\xd6S@\xc6-t\x84+\xbfS@\xfda\x08J\xd7\xefS@\x84!\x9bZ\xe1fS@m1\x1e\x00L\xf2S@V\xd4\x91\xdf_\xc7S@*\x95\x9b\xe7\xce\xa4S@\x83\xf1b\x14d\xb8S@\x9c\x07B\xd9|\xd9S@\x04s\xf8\x89\x9ciS@6\xca_\xdbw\xadS@\xbaDVN\x98\xabS@\x13o\x15\xbd\xd0\xcaS@\x9dM\xab\xe5\x89\x90S@3\x85\xefb{\x19T@@\x00@\x99\xe5\x87S@\x9d\xbel&]\x98S@\x83Sc\x11I$T@`\x12Y\xa1\x80\xbfS@\x18\xe9\xfbz\xa4\x9eS@\x9c@>\x10e\xa0S@$.\x1f[C\xcaS@\x11\x98w\x0f\xc7!T@\x99|h\xb2\x1c\x16T@\xfei#\x95\xb72T@\x91\xbfc\x83\xf3\xb1S@\xd6\x02\x0feE\xb3S@\xd4\xcf\xcb\x15\xad\xa5S@\xccP8f\xd5yS@\xf1\xd3\x88/\xfb\x8aS@\x83\x1b\xf7\xa98\x16T@\x9c\xd7\x0c\xc5\xc6\xa0S@\xef \x11\xad\x04\x1eT@L\xa5R\x8f\x98;T@\x9c\xdb\xd6H|mS@Z\x03O\x14\x0f&T@\x15t\xc0n:\xb2S@\xd2%\xd7\xc3\xa9\xc6S@\x83VX\xd8\x85\x0bT@J\xb2}\xfbN$T@a\x96\xb8m\xc8\xabS@Q\xd0Ri\xf4\x89S@\x99R\xb5g\xe6\xa1S@\x94}}Z\xc0\x83S@\xf9\xc33\t\x1d\xe8S@\xcc\xed\xf7\x98\xad\x15T@$3<\x01\x16\xacS@\xb2\x02\xdc\xeb\xff(T@\xde\xe3\x9c:\x19)T@6\xbaP\xcb\x85\nT@\xe7\xefb\xa2\xd3\xa0S@\x1b`q)\xf2\xeeS@\x1c,\x1e.\xec\xceS@\t\x0b\xa1[3\x8aS@\xbbS\xab\xcf\xec|S@hxI\x1b\xe3\xbbS@\xb2\x1f,\xa8\x94|S@\x03C\xa1\xe2bXS@\x84K\xfc\r[ZS@y\x8fD\x17r\xd9S@r\xf9\x07\x88\x7f\tT@\x88$\xa1\xd5\x93\xbbS@O\x18\xafL>\x81S@\xc2Q\xcd\xe6u\xedS@g\x95mX\xa7\xe6S@\x06\x824\x1ah6T@\xa2\xa5\xd6\x81\xbc\xc8S@\x1ae\xc0\xa9\xc0\x84S@8\xa7\x0b\x8c3\xbbS@\xb0\x03\x0c\x10%\xccS@\x0fh\xa0\xae\xfc\xcfS@\xc8Y\x11\x13F}S@\xc2\xc4\x1f\xe0\x17\x84S@=\xb4\x18S\x92&T@\xf01\x1e5$&T@\xd7>\xbe\xcd%\xbbS@!\x911\xa87\xe6S@\xcd\xbc\x15\xe2z\xefS@)\xb9n\xf6\xe7\xbbS@Qo\x1e\x10\xfe\xc7S@(\xad\xfb\xb1j\xa7S@~n\xb2\xda3\xdbS@\xbf\xaf[\xc8\x7f\xc9S@\xd18MF@\xcaS@\x928\xbddCuS@\r\xc8\xecre\xb0S@UR@~;\nT@\xdc8\x0be\n\xe5S@\xea \xad\x158\xbbS@\x11\xd2T]\xed\xa6S@\xbe{\xf1\x0f\xd0\xe4S@\x9c\xa7\xcf\r\xe9\xbbS@7\xe83\xc8\xca`S@\x9bI\x17B\x99\xbbS@+?\xda\x8cR\xc6S@[\xfb\xb9z \xe0S@aF\xdeS\xeb\x1fT@l\x1d\x8fq\xf2\x06T@5\x0en\xff\xe5\xb0S@\xf2)\xe6\xc4smS@\xf2f/S\x17\xb1S@C\xecAg\xe8\xaaS@\xcd\x16v\x80\xaf\x0bT@8\xe9\xfaAO\x14T@%9\x9d\x85\x88\xc5S@~\nf\x1f\x1b(T@B\xf8\xb6\xc26\xabS@\xc8Y\x11\xda]{S@\xadc\xf7\xf9\x86uS@t\xa6\xbc\xe7\xcb\xbbS@\x07\xce)\xd1\xfd\x87S@\xd3I\x10\xe2\xe7(T@\xd1\xc0\xcbs\xdd\xffS@F\x16\x89\xd7^5T@fQ\xf2X\t\xb3S@7\xc53\xe5F\xb8S@\xbdV\xfc\x94\xf7\x1fT@f\xc7\xdb\x86\xda"T@EG\xdf\xec\x86\xabS@\x07{rz\xa1(T@a\xd2\xba\xa4\xb8kS@\xdej%)\xaf\x13T@eC\xa3\xe1\xf3\xc5S@Y\x03Y\x1c\xf5\xb0S@\xaa\xf6\xb2\xd6M\xc6S@\xc0\xe6XAIPS@\xe5\x94Rt`\x0bT@\xbd\x95\xb1W\xb9$T@)l,(=vS@\xfcY\x91[\x99(T@\xe5\xf8\xac\xeeUaS@:q\xf3\xf7p\xaaS@\xaf\xc5&\xb5p\xc2S@\x97C+\xf6\xc9\xa3S@E\x11\xff=G\xc6S@}c\xb4\xcfo_S@"C\x16\xe7\x1a&T@\xbbla(\xe0\xc0S@H\xd7\r\x0e<\x82S@\xd2\xe1\x15-\x15\x83S@:\x94\x1ca>(T@\xfd\x85\xcb`\x98`S@o\xcf\x06\xbb\xba\xe7S@\xc0m\xc6\x94\xcd>T@\xa2>\xbbE\x8b\xa5S@4\xf0\xe1\xf6\xef\xb8S@\xdc\xc4[\x04\x1b\'T@\x9d4\x19X\xd2\xaaS@\x07\x7f\xd1\x05\xc9\xf5S@\xf8\xceee\xbb\xb3S@6\xe9~\x83\xa9`S@$\x06\x8e\xb7\x04\x86S@\xed\xef\xcc\x1b&7T@\xaa|0%\xe3wS@<\x15\xc8\x8fa\xdaS@\xbdwK\xa5E\xd9S@\x1e\xa9\x9b\xfaH\xb2S@\xbd\xdd\xab\x16\xb5\xeeS@\x1b8\x82\xe3\xa2\x0bT@\xf5\xd4\x12V\x9bfS@a4y\t\xc8\x9eS@\x91|\x98\xde\xbf&T@\xc4\xbfYI-1T@\xdc9\x19,\x99\x9cS@\xfe\xd9\xaag\x81\rT@\xe5\xb6v\xef\xc4\x83S@\x01 \x80(\xabvS@\x08\xfd@\xc5\r\x83S@Y\xd9\xf8\xbc\xf2\xf1S@\xb8\xba\xcb\xd1\xf3\xfdS@\x99Xm\x9a\xef\xdaS@#\xc9<}[\x80S@\x9f\xd6\x11CR\xb2S@\xcf"$0b\xecS@#\x81Z>H\x01T@?\xfc|\xee\xda\xacS@9\xc4vb\x0f^S@\xfd\xb4$\x16a\x9cS@B\xf3Vm\x9b]S@\x1c;\xe8f\t\xb3S@z\xdb\xa3\xb0~pS@\x1c\xa8\x1fIG\x00T@\xc82\xf9\xce$\xeeS@`\xee\x85[\xf5jS@\x053\x82\x857{S@,,\x91\xfb\r\xb5S@\x00+d]XUS@8\x0c`\xd8h\x1aT@\x9c\xc0\xfd\x8a8kS@\x91j\x01\x7f\x97\xb2S@\x19\xacq\'\xf3\xa6S@\x10\xb9y\xbb\xed\x91S@\x80\\2M\x8c\x9dS@J\x82\xce@\xa0"T@\x96\xf5V\x9di;T@A\xf9L\\67T@h#\x08\x96(yS@\xb0\xc2g\xb4|PS@Q\x9c\xe3)\x8e\x12T@\x87\x0b\xae\'K\x0cT@PXpu\x17\x02T@q\xd3}"LaS@"\xb8\x86\x92$&T@\xa5Q\xa7\x96\xae\xa6S@x\x01"h\x92SS@s?\xaf\x81U^S@G\xefa1q%T@hX\xa8\xd8\xac\x83S@7\xb0\xe2%\xb65T@\r\xc5z\x11\x88fS@_\xfcL\xa7}\xf5S@\x8a\xe3\xb92\x81zS@&N\x12a\xca\xdcS@\xae\x01Bp\x83&T@\xbf\xde+G\xd0\xe8S@s\xc6;\xb2\xe6$T@\xe8YD3.\x1fT@\xb6\xc7\xda`\r\xb4S@\x1b+\xb2[\xee\xd7S@N\xc4\x9a\x19\xa0zS@\xf1]\x01\xfb\xb5\xedS@\x12\xdc\x05\xd6\xc5zS@b\xe8\xf2\x0cc\x1fT@\xcb\x80\xb0\xa7\xdb#T@\xcd?\xdb\xbf\xc96T@\x9d\xa5>7\t\x02T@\x11\xa2}\xe7\xd5\x8dS@j\xa7\xc1\xa3(\xf3S@\x98\xf3Ln\x9b\xb5S@z\xd7\x86O6\x1fT@,\xbfi)o\x99S@\x1b\x9d\x97\x1fD\x8eS@\xaf\xc3\xa5n\xac\x99S@\x82\xd0y>\x12\x02T@B\xe5U2\xfd\x87S@U|E@!\xb2S@\x07E\xbeT\x81\xb2S@\xe2Q\x1b\xa3\xc6US@\x89\x99\xadjP\x03T@\xb8|l\xb5\xff\xafS@\x1fe\xa8\xf61\x89S@\x86\xda1L\xfc\x9cS@!\xaf\x94\x88(fS@\xe9G\xeb\xe0f9T@\x08\x1cY"\xaf6T@X\x1arh\xda\x01T@\x0c(\xa8\x1a\n\x0bT@\xe8\\\xb1\x1bTwS@\x0e&\xac\xb5\xe2PS@\xb6\xa9#e\xe3jS@P\xd1\xdc\xd78\x9aS@6\x1e%~\'wS@Z\xc57o\x1f\x93S@0\xdc\x83\xf5\xa5\xb0S@\x00\xb6\xdb\xaf\xbfZS@\xd8V\xee\x9dFzS@z\xc2\xa8\xa1\xea7T@\xc4\xfe\x7f\x94\x94wS@\x01o\xcf\r=eS@%\x15o\xb6\xdc\xf0S@\xea\xabLM\x8f\x16T@g2r\xebC\x0fT@\x06\xbfD\xda\x0e\x87S@\x88\x12\xf3\xc2v\x16T@\x14\x9b\xfb\xf7|\x9aS@\x93\xb1\x0e\xa1\x1b\x00T@\xec\xfe\xa6\r\'OS@\xbd\xe9\x16\x87\x1abS@$<\x1d\x8a\x04\x0fT@\x92}}\xc3I\x9eS@\x90+\xbd\x9f\xe3\xcaS@@\xd6\x13\x1f\xee\xc7S@x\x1a\x8a\xa7\x8a\x9fS@\x87\xa0\xb3\x86-\xafS@\xee\x9dfL\':T@Wu@\x95\x83\xe7S@{%\xae6\xc1\x11T@\xde\xff\x83\xf4\xef\x9bS@%\x0c8\x0534T@\xc0\x9e\x15\ty\xefS@\xbc-\xa7\x13\xd0\xc0S@\xe9-\x9b\xe2\xc2\xa2S@3\x05\xa0\xce\x0c7T@'
p22
tp23
btp24
a(g3
(g4
(I0
tp25
g6
tp26
Rp27
(I1
(I9317
tp28
g13
I00
[truncated: 387,310 more chars]
