# Supplementary material for: Sea ice drift data for Fram Strait derived from a feature-tracking algorithm applied on Sentinel-1 SAR imagery
Source: Data Brief. 2018 Apr 19;18:1410–5. doi: 10.1016/j.dib.2018.04.034 (PMC5999601; doi:10.1016/j.dib.2018.04.034)
Supplement: Supplementary file 2 — Supplementary material [file mmc2.zip › fs_s1a_data/HH_filter200vec/FramStrait_HH_20141102T062312_20141103T070407.dat]

(lp0
S'S1A_EW_GRDM_1SDH_20141102T062312_20141102T062412_003099_0038D2_49A0.zip'
p1
aS'S1A_EW_GRDM_1SDH_20141103T070407_20141103T070507_003114_00392D_C35B.zip'
p2
a(cnumpy.core.multiarray
_reconstruct
p3
(cnumpy
ndarray
p4
(I0
tp5
S'b'
p6
tp7
Rp8
(I1
(I1748
tp9
cnumpy
dtype
p10
(S'f8'
p11
I0
I1
tp12
Rp13
(I3
S'<'
p14
NNNI-1
I-1
I0
tp15
bI00
S'}V\xda\xf5O\xb5(@p\x08~\xdb\xb4\xcf)@\x0c\x81M\xef\xd3L&@\x0f\x00\xdb\xf4O\x81(@;\x00\x98 \xf4\xd3(@\xdeOq\xd8\x91\x13*@\x07\xdd\xb0\xa3N5)@\xf08\xd3~\x8f\x1f)@\xd7\x9d\x8dR.\xc5*@?\xc3\xc3y\xec\x94)@\xae[\x0e\xd7\x97\x02)@\x0eF\xbcNG\xcb&@Q\xeb`\x0bj\x9f(@=@\xda\xc8\x9d\xa6&@rK\x83:7\xbb%@\xd58g\x85%\xbf%@\xb4\xb4\x96\x7f\xf5\xdb%@\xf8\xf64.A\xf4\'@wj`\xf5)\xb1&@\xf7\xc4\xd2\xfbs\xc90@|\x19\xdaB\'\xe9&@\xc2\xde\x152\xf6\xed\'@B\xb0\x10\x81\xb9\xbc%@\xb5$\xdb\xd9k\xf7&@\xb2\xe3\xde\x19\x8eB+@\xd8\x11\xe1j\xbf\x04)@]\xf6\xd9\x8d\xad\x99)@M\x90\x18\x83\x08\x1f+@\x95\x1bG\xd33\xbb&@\xa4\xce\x8d\xc3\xde,)@^\xdd$\xf1k\xac%@4\xc9\x81\xebP\x06)@H"\xa3\x18"m-@mg\xa5>\xee\x1a+@9\x8bD\xdd\r\x9f&@\x8b\x1a8\x13\xe2\xa6&@\x0e!\x9b\xd5\xcc\xac\'@\xe7\x0f\xca\xa1\xa5*)@\x1b\x04dY\x90\xe5%@\x1as\xd4\x1fA\xce%@\xd8E\xb9}\xe0\x99%@\x17\xeb\xed\xcf\xc1\xd1&@\xc8\xf4\x15s\\\xdb*@`\x8f\xf2\x07\x99\x0e,@\xbe~\xb2\xa5\xa3\xe4(@\xe2>Z\x82\xa7\x02\'@!O\xff\xf84\xcf%@mG\x87\xc1\xf0o.@9\xac\x95\x88[\x90*@*".\x178\xec*@~\xa44\xa3\xdb\xbf+@\x12>C\xa6\xac\x80(@\x03\xf5\x198\xbcT(@\xbbbB\x1f\xcd\x05\'@\x1b\x98\xb6^VS(@\xde;6j\xf6\xe9(@M\x8d6\xe5!\xdb(@\xdd\xe7d^H\xe6)@S^^{\x8b\xe6&@\xe4\x85nf\x0f\xdd0@\xeb`\x96\xa1\x85 (@\xda\x9a\xed\xfc?A*@\x11=\xd5\x01^\xc4-@\x92\x83Z\xe9\x16\xf8(@Dx\x11\x8cbD-@)\xe1\xc7\xf5Q\xda%@\xd2\xa2\x9cD\xfd\x88(@M\xc9\xffZf\x87*@@y\x85J\x8d;&@\xe4eI\xa8\xd2\xed&@\xcaN\xff\xa3\x16S,@`\xael\xc5-\x16)@ \xdb*\x17\xc2\x05)@\x13zvH0\x94%@|\xcf\xcb8B\xce(@\x05\xb0\xd2\xedw!*@\x7f\xb3\xa5\xdd\xde\xe7(@\xc8@G/\r\x1e.@\x0e\xb5\x1aR39)@\xc1\xa1\x11/\x9f\xb8(@\xac\xfc\xbf\x07\xef\xea&@\xaaQ\x04Am\xd5(@\x08\xfd\xfd\xe1\x82\xe5*@;\x1d\t\xa1\x8f\xc3(@\x05\xaf\x99\x9b\x0f\xb6)@MU]\xd0\xe6\x02)@g\xab\xafN=\xb5(@\xfa\x87\x194Sk(@\xae\xfbD\xcf\xc14(@\x88\xf7\xf7\x1a\xc4{(@\x1a\'ba\xc1\',@?\xfe\x9f|\\\xc8%@\xf6m\x13\xd7E\xe3(@\x86\xaf\x8dV\x0c\xa3-@\xc3x\xb2\x89C\x99(@A\x89\x16N`f(@)\t\xfa\x02\xfa\x8b,@\xc7\xcf^\xc0\xd7X\'@\x92c/ C\xbb-@\x88\xed\xf4@\x97\xb7&@\xac8\xb8\xebV\xe6(@\xec\x9f\x87\x17\xbb\xe2%@\xc6\xce6-\xd3L(@\x9f\xde\x86\x8b%\xf3*@\xe6\x15\xac\x12N\xa8)@e\xd4DF\xc1\xd6%@I-\xaf\xb5\xbb\x10\'@\x1c\x1e#y\xddJ\'@\xac\xc5\x83\x80\xbd@,@\xf3\xdf\xb8\x13\xe1l0@\xd6\x17}\x87\xab\xad+@\xe2]\xd51\xb9u(@\x99Q\x18\x87\x95\xbe(@\xbfzu(\xda\xb5(@5\x08\x8f\t\xc0\x1e+@2\x7f\xe2T\xa1\x97\'@\x81D\x0bt\x06\xe1(@D>W\xc9\x84\x95%@\xd8\xe8\xa7\xaacl+@\xd7\xf0-\x80V\x97)@-rI\x95~\xd9%@\xcf\x1b\x12\xb0\xf4|%@WJ*,\x86\x02)@\xa3\x03~l_\x01)@\xec\x1ed\x1e"\x82(@"I\xac\x15\x84\x92%@\x98[<*\xdf\xdc\'@\x81\xe0\\V%\xfd\'@\x83{R4\x9a1-@\x8f\xd9\xc6/M\xb4\'@\xf3\xb8=O\xaf\xbd%@\x99\xd6\x84\x10\x17\xdc(@B\xa9\x01\x9b\xab\x84+@\x9d\x96\xf3\xa8\x7f(&@!\xdbL)\x9e\'\'@\x1a\xaa\x91O\xc8:)@<\x1e+6\xe8\xfe&@\xcb\x8e\x0f\xa3\xf3\x00(@\xc8\xa5\xfag\x9b\xed*@\x86%j\x04\xf3E\'@0\xdax&\x97\\)@\xb6\xabl\x95#\x00)@\xcd<w5\x0e\x9e)@\xf8\x1ca\xa7!\xd40@\xd8\xd3S-76+@\xcc+\x1f\x9a\xd6\x9d(@\x19\x99\xf4\x94\x83\xa6(@\xe4\x9f\x1f\x80\xc3\xb2%@ym\x98\xb6/\xe6\'@=\x11\xff\x19\r\x85(@m\xcd\xf29\xde?)@(3\x91`\x07\xcf&@D|G\xfc\xd98,@\xdf\x16\x0fE\xef\xaf%@\xa6\x02X\x7f\x12\xa9\'@\x95\xdct\xaaq\xd1%@St\xfe%\x8e\xef&@\xf7\x1fq\x1c\xf2j-@N\x0b\x89\xcc\x11H\'@\x92e\x84\xca\x06\xc4&@y"\xa0\x1e\xb6\xcf\'@\xcf&E\xd7\x81\xcc&@\xf1\xff\xc4\xd8\xc2I\'@R\xf93\xf4P\xdf)@\x9a\xd29\x00\xfd ,@\xd1^\x83\x9d\xa9\xcd(@\xc3z\x01\x00\r\xd2\'@\xf9p\xcaw\xf2\xec\'@\xf9#\xd9\xd3\xad\x99\'@\xdf\xa2x\xbb\xf0\x95\'@\x06\x1co\x02\xed\x180@\xae:\xec:\x9e\xd5\'@Y\xaf\x8f\x9e\xe3\xb5\'@ar\x97]\x81\x13(@{\xa4\xff-\x14\xbe\'@Bn\xb8Z\xe29(@\xd0\xba\xb0D\xd6\xae%@\xf9L\xa9\xa7\xd2\xf10@W\x05s/\x16>\'@\x1d\xa1\xf6<\x86\x9d+@\xf9B\xc3/\xd0\n(@%iQ\x95c]*@+g\x8dY\xa5\x93+@\xc1e\xddL5\x83(@\x98\xef\x1ce+\xb0-@HYf\x87\xbb\xff\'@\xce\xe5c\xaa;E\'@\xdf\x81\xb0\x07u\xf4)@w\x04\x91\xda/\xd3+@\xec\xf8\xbf\xa7p\xa0(@\xe8\xacqi\xa6\xec*@\xcdR\xf0~\xa4m0@NA<\xdc\xfd\xe5%@Z\xb4\x9a\xcd4\xf7\'@g*;\x87 \xc8&@=0j\xc1\xe7_(@\x1c\x04\xa4\xf3</&@\xb3\x8br\xe0\xd6\x7f(@\xe4\x0c:E\x87\xe5(@\xcd\x99\xb9\x9c\x8e\xc5%@G\x8ec\xfbA\xd3+@\xa3.\xa0]\xe20(@/\xc4.4\x80%1@R\xd4\nt\x1e\x07(@\x8b\xbfvG\xb6\x86-@\xffR\x82V\x98\x9a0@y\xe5\xd1!\xfd\x8b-@\xe4\\\x7f\xb8l\xd8-@&(\x91s\x02\xdf-@\x04\xb9+}h\xef%@[\xce_\xc0\xfd\xfc(@\n\xa4?\xa6\xed\xd3%@\xf9\xa8dF\xfb\xab,@+v\x86\xf8\xb2=*@\x1bw\x06\xce\xe0\xed\'@\xba\xcc>s\x90\xea(@\x84Ul\x9eK\x01.@)\x97I\x0b\xe7\xce%@\xc2pMo\x1f\xff(@[\x1f\xfd\xa6B\xee-@5\xb2O\xa6i\xd5(@\xdb\xbf\xefJ\xd1\x9a-@m\x1e\xb4\x14\x9d\xf5(@\xfb\xdd%ZZm-@\xcbR\xad\x0b\xacW,@`\xb0\xa9h\x85\xc4&@\xacH\xf5\x05#\xcc)@-W\xfbyV\xb5&@\xd2\n\xf9-\xdbh&@\xfe\xb5\x02c\xed\x8c)@\x7fMd*\xb5\xba&@\n\x8b\x889\\\x8a-@\xfa\x8f\xef\xb2\xedg&@\x8c\x1d\xe3\xd9\xc3X-@\xfa\n\x13"\x9ba(@\x87(I\xe7\xaf\xfb-@\x8d"P D\x81(@\xe1l\xff4\x9e\x01\'@\x10\x82\xa5U\xdd#&@\xf7\xfd\x1b\xb6w\xe5%@\x1f7[\xa0\x91\xf6%@\xed\x98\x9d\x8f\xaaS-@1\xd8KL\x0b3\'@\xe2II\x1d>1)@\xeb&\x18YY2(@\xc5W\x02s\x8c\xb6%@-\xea\xb13\xb3Y)@W\x82G\xf8W\xf0-@\xf8eX\x16<\xaf%@\xb0DM\xfc\xb9\x00)@\xd7\xae\xfd4\x88:)@\xf85g\xa4G\xaf%@\xc3\x8a\xd1\xd4[\xa9(@\xb7\xf3GO\xc2\xc8(@\x98/\xda\xd1\xf39)@c\x7f\x04\x1b\x8dw&@\x85a\x8f\x01\xb7\x83&@;\x8e\xf0\xb1\xed\'*@\x1a@\xb3;~\x1c)@\xe8bru\xdf\xb9&@#\xac\x90\x15Q>&@\xc5"\xc6\xf0\x00\x85&@\x17\xd0\xe22\x19y(@\xf2>\x9a\x94(\xa9&@\x1a\xaa5ys\x9f&@\xa6\xe8\xaaR\x9c=&@\xb0\x9e\xd7:3\xb6&@m\x82\x81\xc3\xca\t\'@\xa7xj \xc3D-@\xe8\xc7\x03\xbf\xd8\xb9%@\xd4\xc0\xf8\xddB\xc7)@\x99\xaa\xc6b\r\xa1&@E\xa3\x00\xfd]\xb9&@\x92r\x88!9\xbc&@E{\xa2\xf94\xa8&@e\xfe?\xfa2N*@\xbbMz\x9f-3&@\xff45\xac\xe1\xa7)@~\xbdH\xb5T\xaf,@5x\xf9\xac\xf36/@\x9f+Q\xe7l7/@\xf8\xc4\xaeU;\xc3\'@=\x14\xe6\xf4\x020\'@\x9a0\x82\xd8v\xac)@\\\x8d\x17DE\x03&@\x93\x91\x97/=\xb5(@\x80W2\xd0\xe1l(@\xe2\x12?\xb2\xea\xe30@0Z\xcb\x1e\n\x15\'@\x15#\xdc?\xb2\xc4(@\x06\x9b=*\xf2\xd4*@\xf1\xdci\xbe\x1bO&@%@XW!\x9f(@Y\xfb\xa2W\xc4U)@\x8dn\x90fgd\'@\x11=\xcc\xac\x01;)@\xcf\xa0\xf6b\xdf\xdd\'@\xc5Z\t\xd6\x10\xc6*@\x82{\xe1\xaf\x1d\xf9.@J\x1c\xcf\xc9\x00M-@\xafN\xdb\x96\xbe\xbf)@\xc3\xb7\x96\xf7\xb0/&@\r:o\x13%\x9d0@\x8a\x03\x07\xff\xf7:)@\x17\xed\xa3\xea\x9b\xf3(@Wm\x1fs\'\xf7-@\x16;\xbb\xe9\x0f\xdf-@_\x00\x8f\xea\xd3\xb7&@6\xab.Cq\xe3&@\xe5!\xb3\xdd\x10\xc6%@\xf8H`\x15\x11\xa3%@\xb4\xdf\x7f\xb2\xa9\x84(@`\xed\x88\xb3\xcd\x98%@U1C\xf1\x14\xe5)@\xc5\xcfj\xa4el\'@\xfe\xb9\xbav\xf9U(@"Al]\xc05&@\xb7YKY\xc1\xc9&@\x85\xc88\x1e\xd3\x9d(@(\x82\x1b(s\xe2(@\xa6\xe6\xd3\xc3\xd5-)@\t\xaa\x18\x0f\x01~%@\xd0A\x1f!E\xcd%@ \x05\xde\x85\x86\xa8%@\x11L\x87\xc5|m%@&4V\xf7\xc5\x03\'@W\xbd\xf1\xebLu%@j\x88\xd8Bq\x0b\'@SH\xb8!\xeb\x86\'@\xe8x\xf4]ca\'@k\xbd\x97)\xce\xa00@|\x1b\xb8\xb6H\x12\'@\x14\xb2\x19\xa4r\xf2%@\x99\xcf\xb9\xd9_\xac&@(=\xcc\xc1w<&@k\xb9\xbc\xb4\xfa\x18\'@\xfbHitW\xa6\'@\xeb\xb1\\j\xcb\xe1(@\xf1<\x99z\x98\x8d\'@\x14\xca\xbb\x9eSU\'@\x06\xe7\xc5\x99\x15#,@\x9fe\x10^\xbf$(@!_\x88l\xc6\x8b*@\xfb\x03N`\x9f!,@7\xb3\xeen\xd1\xee%@`o\xb3\xa3\x19.(@^*\xba\x18\xe9\xc3\'@P\x8e\x1d\x14\x06\xa2)@\xbd\xae\xc9\x12\xb1,)@\xec\xeb\xa6\r\x89\x9c)@@\xe4\xc8\xbf\'\xbe0@\xef\xb2\x9e%\x98F&@K\xb1\x05 e\xb9(@\x08\x03\xb1\xc6yO\'@\xab\x90mS0\x95+@\xff\xfa\xd5\xee\x0c\x98\'@k\xaf\xcd\x0b\x12\xea\'@\xc4Q\xc9\xb6\xd2\xbb\'@%\xf5l\xe7\xaf\xdb\'@\x97\x7f\x97\xf2\xff\xd4\'@\xc7;\x05\xd5d\xbd%@v`\xcfC$\xd4&@&vx}\r\xab\'@U\x0b0\xe0\xae\xce&@\xa8$A]\xfd\x13)@4\xa9<\xfd\x8c\xb0\'@\xd0j\xf8o-\x0e&@K\n\xd8%\xfb\xcd\'@\xa2uLpc\xce%@\x85:\x90\x9b\xefA(@C\xd4C\xed\xc2\xe9\'@\xc8U\x9c\xee@@,@y\xc0\xe2\xe9W\xa0%@\x94w\x90x\xbf\x1b)@\xedT\xe1\xfe\xa3\x92%@\xb9!\xb5\x15+\xee*@do\x99\x89\x16&)@\x1c|\xc3\x02\xdc\x13*@\xbc\xd4\xe0\xf0\x03\xbf)@B\xe79roK%@\x0bZ\xb6\x85a\x9c\'@\xbe\xf7\xf5\xe2ii)@Y\xa8\xc1\xfd\xfa\x1c+@\x99\xf1\x9cez\x951@\xfa\xc9<\xe0\xb3r(@\x93\x0cS\x1de\xae%@uj\x87%\xfe"+@\xde\x92\x1d\r\xa8\x1f+@\xcaRZ.\xf3\x15+@\xe5\xdaYA#0\'@s\xf9\x19\xe0u\xa3\'@\xff\xba\xc0\x19\xf64+@\x1f\xe8\xe6\xc9\xa2\xac%@c\x8c\xbaJ\xc0s+@\xc9\x08\xad\xb1#O\'@;{\x81?|\x1e+@\xfb\x16f\xdc\xcd\xd8\'@\xaf\xda\x02\x8f>"\'@\xdf\xc0\x076\\.(@e\xdf\x18\x91\xea\x8e%@\x883\xa7\xca)\xb50@\xe9\xf2\x80\xc6\x0b\xd0)@<\xa5\xe0\x1b`2)@\xe5\xff_Rl\x9e)@\xe5\x91\x9bV\xa3W*@\x07\x8f\xaa\x02\x83\x07*@\xa7\xc5ss\xa5\xc4&@O?8W\xc6h(@G)\xc8\xe5h4,@\x15\x1e\x8bB\xbf\x95%@x\xfe\xe8\xfcpC+@\x10D\x18E\xd4\x98.@\xe8\x1b\xa7~\x8e\x15&@\x8f\xd9\xc8%M\xca0@\xac\x8b\xef\xf2\x1dR*@\x00\xc03GP\xf6\'@v\x04f\x19\r\xb9.@_"\xedx#\xdb*@\xbd\xfeb\xe1y\xce\'@\xf4P\xea\xf4\xf3k)@o\xdb\x00M\x92\xd3)@\xe5\xfb7d\r\x10\'@Sn_r\xe0K/@\x13}\xb3=@D\'@\xbev\x83\xcf1\xef&@\xcb\xf8\xf0d\xbf\xe7,@3\xf0\x13\x8e\xb7\x1c)@\xc6\xef\x19\x0c\x8d\xef\'@t\x15\xeb\xbf\xe44,@\x9e\nY\xa1\xcd\xbc(@?\xael\t\x18,\'@\x9b\xec\xbbiw\xd9\'@\xca\x0c/\x86\xfa\x9c+@%2,r\x8e\xb1,@\xd1[{\xb8\xa7\xbe&@Ec\x1f\x1e\xf9@)@\x7f\x00htRw*@R\xe8\xb3\x9b\x9a\xeb\'@I\xebyU\xbbj-@\x1f\x05\xfa~\xad\xf8+@\xac\x04\x874\xa6f\'@\xc5H\xb4\xde\xe4\x1d,@j\x8f\xf3E\xc0y)@\xbb\x18\xecr\xd3\xe7*@\xf5\xfc~\xec\xeeK-@6\x8f\x9e\x02/\xe2)@\xe5\xc6S\x8c\xcc\xda%@\xd4\xd8\xb5\x8c\xb9\xba%@\xd6\xf3\x1b\xb7m\xf20@\xe4\x81\xeb.\x8e\xa9(@\xd0\x1fNn\x85\xb0%@\xd2\x0b\x0b\x8fl\xcc)@\x13\x93H\x18\xcb\xa9\'@\\\x9f\x7f,FN&@\xe4\xc2\xbf\x82 \x18+@\xbc\xe8-;\x88\xb2%@\xf4\xe2\xc0\xd8\xa8\xc2)@\xb5\x9d2\xe5Z\xac,@Z\xb7n\x9e\x10]&@r]\xd6rL\xe0\'@\xb1\xb8\x92\xde?\xf2%@\xb1\x96\x07\xa51M\'@H\x0eC\x13)\x0f.@\x99\x00\x1d\xf1\x06j%@\x92\x84s\xa7\xb9\xf0-@\xce\xe5}~\xdck&@\xfb\xa7\xb7K(\xb3&@\x07cL\xa7M\xdd(@\x08\xfb\xdf>\\\x071@\x1b?\xb1\xc7\xf0Y*@\x85\xa7c\xa1\xfb\xdc(@\x83\x96~\xf2\xdbn\'@9\xb07q\xd8\xc8%@\x19s\xcc\xb4\xcd\xce-@%GM\xb1\xca\xf3(@(\xa84?\xa4\xaa%@\x86\x88\x05\x8b\x94\xbc(@\x05\xe2\x12\xb2N\x12-@\xcaX\xfd\x81\xce\xb5%@\x97\x0c;w\xcd](@\xfdVY\xf2VY&@\xe3\xaa\xff\xfa\xb2\xf8%@\xa4\x18\xe8\x97\x94\xb8-@\x0fn \x03?\x9a%@\xa6P\x84#k\x13*@0$\x97\xb2\x92\xb9%@\xff\xb3C\xb0\x92\xb2-@\x98\xf6\xd9\xa2\x02\x86%@\x1adR\xd6qv(@\xd5\x14!\x89 \xc6)@\x91\xbdl\xd0\xfdB*@\xa9\x84\xaf\x17+N*@5\x87N\x84{\xa6-@s\x01N\x13\xcdc\'@\x03\x01\x83@\xcct-@\x88\xb1\x8br%n&@\x9ca\x99\x903m*@f4K\xbf\x96\x96-@4\xd0\xce\x90\x99\xd5(@\xc9\xbaT\x80\xfb\xbd-@T9]a\x11\x92+@D\x16 C\x93U&@B\xeb\x9d\x92\x03\xac)@\xfb\xd6{\xe2\xd1\xb6)@\x14\xca\xbb\x9eSU\'@\x11\xc8Y\xb0\x12g&@\xa2N\x86m\x92K0@\xb2\xd8\xf0\xbc-D&@\xe0\x10\xb5\x9fN\x9e-@t\xd0\xc6<\xe6\xab-@\x1eK\x9f\xa3\x93\xd4*@\x8c:J\xdb\x1fQ&@;m\'\xa5\x815(@\xc7>-\xd3N\x03)@\xcau\xf1\xa2\xbd\xc1\'@\xfb5\x86\x80D\xdd%@\xf5\x95\xbd\xf0\x80\x95(@\x94\x1f*\x9d\xa4\x9c&@`\xe0\xd0\x01OO\'@\x18\xa3U\xff\xae\xda-@$\xb5E\x91d\xbe)@\xf1\xb2V\t\x90\xd8%@N\xf3\x02\\\xfai-@CY\x97y\xbe\xd9\'@\r\x81{\x89\xdb\xaf,@\xf0\xb4/\xeeh\xd9%@;\xc0\x90\xabD\xfd-@\xfd\x91g\xc7\xdcC\'@<0k\x01\xab?(@\xbc\x94\xc5\x11(\xd8-@{\xd9\xd4\x02\x89\x9c-@Yf\xea\x8f\xe5\xcb&@\xa1\x97\x03\xado\xe7&@~~\xf8\x10\x0f\xce\'@\x05\xef\x04jV\xd7%@-\x9aS\x1f\xe3\x1f-@A`\xd5\x85\xd5\xd3.@\x0b\xc1\xca\xef\xce\xda%@\xa1\xe53\xebo\xb0/@\x0e\x1f%2\xb3H)@\xd8\x1cf\x0b\xa9\x82&@\x14y\xba\x84\xb8:,@\xa0\xab\xd8\x8ed*&@\xd1\x98<\tg\xc7,@lR\x87\x993\xe20@\xae\x7f$x\x06\x9e-@\xb7\x00\xdbz\xd8\xec(@\x1c1B \xd6\xd1%@\xd7\x13\xfa)#\xf3%@\x12\xb4\xb1\xc6\xa9\x01.@\x10z\x1b\xc0\x83\xf6(@\xa4\x8b\x88\xb1\xb7\x05.@Y\xed\x8a\'\x83\xfd(@Cuk\xa6I>-@l3\x0e\x08\xa6#\'@\x12\xf1\x1f.!A&@\xb4\x90D\x99\xee\xa4\'@\tX\xb3\xf9\xeb\xe6+@\x89[\xf0\x12@\xdb%@Y\xc2\xe2\xd4\xcb\x951@\x92\x17\xcf\x10\xd0\x0e\'@\xfb\x19`\x17\xaa\xb4-@/\xa9}xI\xca0@\xac>\xe74\xa3\xf6(@Q\x85\x95\x9aj\x9c(@\xe4?s\xb2A\xcf%@QZ\x83^\xb5\x00)@|\xc3\xbf\xf0J#\'@^\xa7\x81\xfe\x86\n&@\xa0F\x9b\x0f\xa2\xa0\'@ \x86\xd7\xf9L\xba&@~\x8c\x18@\xf1\xdf%@\xfe\xa3b\xd1*\\,@a:s\xf1\xa8&(@\x94\xb2/\xa5\x8b2)@A\xaau+\xb0\x07(@o`{F\xd3{-@>\x83\x9b\x8c\xcaA\'@\xc4\xf1\xc2~\x17\\*@\xc6\xa7\x1a\xc0\x96.-@A\xe6YCV\xb60@Z\xff\x17\xba\x12\x01(@.\xcdL\xf1:\x98\'@\xc2l\xc8\xe5<\xe8\'@\x8ed\xe6\x07e\xff(@\x9b\xc1\x1b\xc2\xe6\x02/@\xea\x06\xc1F\xa71(@#\xdf\xad\x97\xce\xb7(@O\xfb\xa8\xc2\xc9\x82\'@\xa0\xa46\xf55\xca\'@\x11\xbe\xe2eu\xd3\'@7\xebP\xa4},)@_\x94\x1c\xc8\xf3\xb90@<\xb0\xff\xcb\xe8\xf5*@-\xf9N\xf2?\xc9-@\xd5\xac\x84\xa7\x112)@B\xb0md\x11Z)@\xc9\x9f\xd2t\xbb\xde*@+\xf0\xe6"\xe6q)@.J)\xc1\x87],@\xa6\xf5h\x0c\x94\xe1&@x\xba\t4\xd7\xb4\'@J\xe6X\xb4\x0cE)@\xd0}\xe4O\xa1\xce\'@\x1fC\xaf\x0f\xe1}-@YZ\xd3-\xbb\x01,@;$\xbb\x0c\x15\x86%@o"\x88\x8f\xaa")@\x0b\xabz\x8d.\x14+@\xdd\x06\xfdJ\xda\xf2%@\t{\xd9\x8d\t\xff&@%\x13\x85\n\x1e\x95%@\x86\x0bl7\xf8R&@b\xaas\x8a\x10\x0c+@\xc6\xa2\xf9\xb1\xf6\xa6%@\xf7&\xae2b\xb5-@S|\x01\xb7\x01\x0f\'@\xde\x92\x1d\r\xa8\x1f+@&\x1f\x9d\x04\xec\x12\'@\xd4|I\x0bz|(@1\xdb\x7f\xb2ZA.@\xdeK\x13=2\xc8\'@*\xfe\xca\xfb\x00\xd8\'@\xf5\xe8\xa5\xa0E\xdd\'@\xff\x1c8\xae\x0b;)@\xa5\x10\xfc\xac\xff\x8f%@j\xd0\xb1\x8c\xdd>(@\x96\xea\xae\x1f\xcc\xa0%@>\xf5\x96w\x89\x15+@\x07\xf3\x0b;\xdb\x90,@}\xde\xfc\xd8=\xed&@\xbd\x9c\t0=\xda,@d\\\xfew\xebd%@\xf7\xb4\x91{\xe4\xe4(@\x1f@Wt\x9b\x01)@Q\x83\x99\rv\xf0&@8\x0eS\x85k\x9e(@\x05\xea\x97\xa2E\x8f-@K\x91\x8bL\x06M\'@\tN\xdf\x9f\x8c\x04*@(Z\x14\x1b\x82X/@)\xa0\x14\x7f+\xac%@\xb2V\xa3\x91`\xc8(@\xe7Co~)\xf2%@\x96\x07\x0b1\xe1\x1d+@\xcbW+\xf3YL,@\xc2H$\xf4\x9a\x87\'@\x0c\xfaw*\xfd\x12*@\xbd(\xe0w\xe0\x9d0@;\xd6X\xc43\x10\'@\xddCe\x18\x02\xc1&@M\xa4=K\xaf\x9d(@\xa4#\x05\'\xef"0@v\x04\xf4\x94&\x8d%@\xf0\xa8\xb7O\xaeu(@\x8f\xdc%-\x15Z,@\x83\xc2C\xcfo\xb9%@\xd4\x8b\xbb\xc1\xec\x02-@\x94\x07\xcbq\xab\xc4\'@\xa93%\xf9\x11\xe2(@1\xfb\xa3J\xa2G\'@\rL\xd4\x8d\xb7P,@&8\x8d\x0f\xcb\xc2%@U\xf7\xf5\xef\xf9\x19\'@\x9f\xc5<,w+/@\xd1\xb5\\\xa9#\xfe&@\r\x9b%\xe8]-(@\x111?\x0f\x87\xf7&@\x81*B\x05\xfc\xe7%@\xf8eX\x16<\xaf%@\x02m_\\\x0f\xce%@\xbd\xfeb\xe1y\xce\'@\x9ec\xd0P\xaf\xef\'@\xdd<\x94\xf2\xf2\x96%@|%\xd4\xed?\xb7&@R\x02(\x8f{\xed-@0\xb2Rt\xe4\xd0(@\x00\xfd\x12\xba\xb7\xe5\'@\x89(\xb4U\xb3\xa9&@r.<\xdfk\xc1%@\x84\x98\x94\xd4\x9e\xb7&@\xb5\x9b\xbb!\x16\x10-@> \xe0\x83\xbd\x96/@{\xd1FQ\xb8Z*@\xe7)h\x02\xe0M)@\x181\xb6:,\xbe0@\x01\xb7s\xe1$5)@\xf7\xa6\x89K<\xa50@s\xd1\xcf\xef\xb5\xd9\'@U\n\t\xbb[&)@\x15,\xb0\'\xbfV*@`\xcf\xdaWDK-@\x12B\x05K\xc5\x9f*@\x0e\x86\x8b.\x88C-@\x1f\x8f\x95K|F\'@4>\x060\xd5[(@K\xd0\x05\xe2j\xc3-@\xb6\xe7\xe5{\xd9W*@\x0eR\xf6\xeb\xbe\x04&@\x93\xc0\xfd\x8a\xd5\xfa)@\xc0\xa9\xfb\xd54\xaa+@A\xe7\xd4\xb3\xb0\x81(@\xa8\xf6\xa7\xf2\xa4@\'@\x87\x99X\xf8\xe5\x17+@\x07M\x03Q3\x92\'@>!\xb8\xbe\xf4G(@\xfa\xf9\xb2\xfe\x85\x86-@\xf4}E7\xa8\xf6%@C\x8d\x9d\x82\xf8\xc3.@\xa9x\xd0\xfaA9/@$o\x93\x97\xc9\xac,@\xd4\xcb\xday\xa4\xef-@l\x7f\xaf\x19Z\xb90@\xd0\xb6u\xbb\x02\xf6*@dk%\x05\xae\x91\'@3!\xb4\t\xbe\xb8%@\x99_P\x89pU&@\xfb\xb4F\xc8\x04\x96\'@{vc\x85Ss)@1\xef\xeb\xae\x10\xf4(@\x87\xd5\x01\xb3\xac\x12(@>S\x89;\xfdX&@\x126\xa4\x88\xe4\xdc\'@A\xf5\x89\xd9N\x98-@\xad\xed\xa1XU3\'@\x89\x19\x90\x93\xd3r(@\xd8d\xff\xab5v(@\xfbv\xa2U\xd7\x98&@+J\x8e/\n\xa1-@\xda\xdb_y\xba\x03.@\xc3a\xc0\xf8z\xf2-@\x1dD\xde \x93\x99\'@\xaal\x08\xca\xd3\xda/@\x96/^"R\xa7,@\x02\x9df\x87\x9d\xec%@\x9eet\xb5\x8f\xb0-@\xe4\x0f\xb6\x172I)@70a\x11T\x8a\'@6|\x88\xea\x88\x9b(@/\x9f@jC\xda%@\xfa\\.1d\x8e&@\xac9\xd61=\xd8%@\x86;\x14\x1b\x8d\x94%@\x98WT\xe9e\x94-@f\xd8\xe6\xba\x12\x8a\'@\xee\xd2\x81o\x15\xc7,@yF\x90T\xad\xae/@\x17qI\x92\xff:)@\xe3~+\xa1!7&@\xee\xfe\x1e\xe0\xad\x171@Az\xf4\x8cj\xfd&@\x9e\xb1\x9f\xec\x8e\xe5%@\x99\xdbsH4\x06)@\xdc\xd9\x07z$\xd8\'@\xf3\xcb\xff\xe8U\xc8\'@\xdd-\xc4Vs\xfb%@\xdc\xd8\x1c\xa0\xa6\xd7-@\xe0\xa6\xe5\x99\xdc\xbd(@WX\x85\xe8\xdc\xc2\'@\xd1Qz\x8a/6)@\x85-4\xf7\xa3\xaa-@\xe9#\x10\xb9\xb5T-@\xcb\xd2\xbf\n\xe7\xb8(@\xf8L\xca$\xc8M\'@U\x19\x17$mv(@o\xe2I\xae/\xb5(@n>]do8)@\x9da\\5S\xbd\'@w\x19\x849\xf9H\'@\xe6v\x9c\x92W\xcd\'@\xf7\xbc\xf0^\xbf\xef(@\xa1\x0f\rX\xe8\x81-@\t\x80\xc4\xe1B\x16)@Vj{t\xb0\xd60@\xe1\xc1^vg\x1c)@\xe4\xbeX\x9f\xf8\x85(@\xe1\x0f{Q\xd5\xe9.@\x1bip\xc4\xde\xea*@\xb6[\xba\xa1BZ*@\xa7#\xb4\xd6,n-@pE\xe4c2\xee*@X\\\x8d\xfc\xf68(@\xd4o\x17\x9b\xce!(@)"\xc4K\x9b\xe5(@\xd2n\xd9DTD)@\xcdY<[\xd1\xc7,@\x8f\x1e\xf9\x00\xc3\x18%@2\xeb\x05\xd9\xa7\t)@\xf7\xf3\x99\x14\xee\x01+@FWws\xa9\xc4)@U\x00i\xe9\x8b\xd9(@[!\xfe\x92\x98\x05\'@2\x8d\xa2\xcd\n\xe6*@\xb37(k!&\'@Y\xf2\x13;\x96\xa00@i\xa8\xd6\xd5.\xf0%@9\xa7\xf6\xda\x80\xad-@\xc1d\xccG\x96*)@t|z\xba\xdb\x16(@\xc8\xdaz\xcc,\xc4-@\xeb\xcb\xcbKp\xea\'@\xcc\x92\xd6\xb6cb&@8q\x1a|\x7f\x10\'@\xd0\xa5\xc6\x19"\xbc&@\xe8\x17\x02\xcc\xd6\xff%@\xf4\x15S\xdc\xa6\xf8(@\xa0/\x99\xf4\x11\xca%@-\xd8\xd5\xb4$\xbd&@l\x14y\xcbN\xa7\'@\xfbEn\xfat\xa4/@t&r\x03\xe8^/@\x16w~\xbfz\xf10@V\xda-\t\xda\xef0@\x12\x01_\xfc^O&@\x07`)\x02\xb1\xb7-@\x06\x93\xf9m\xa1\x00(@\xd3\x8b/\xbc\xc4\xa2%@\xfc\x8c\x08M \x86%@W\xcb}\xc2\x8a\xb3&@\x10\x02/\x9d\x9b\xbf(@\xc5M;\xd0\x00\xc3&@\x90v\xf5C\xbd\x96*@\x86\xee\x9f\x04\x12\xcc*@n\x90X\xca,u&@}\x06y5\xad\x08.@\xca\xed;dI\x1f)@\xce\xfc\x11\xd1\x85\xe2&@\xbe~a\xba\x06\xca,@\xe3T\x17i\xdf\xf3\'@\xf29hk\\\x85%@\xd1\xd4\xe7tJQ\'@\xedP>|;\x12*@\xf3x^%_[&@\x99\xc5x"\xa2\x9c%@9\x18\x1f\xc4\xbc\x8b&@p\xea64\xa3\xc4)@jHF\xe1\xb2\xba&@&\xfb1\x8c\xaa`*@:\x81\xeb\x9d\xben&@\xdb2^BX\xf9&@\x17t\x847\xd9\xe3*@\xad*\xdf)S\x86(@\x14\xfe\x8dN\x06\xfb0@J\rX7\xd4\xd4&@\x02\xb0n\xd1\xd9\xf5&@\x18\x81l<\x9e\x94%@\xef\xedE\xcd\xa3R(@\xd2B!^*\xab%@\xc5\x15U\x9f\x1b\xca&@\xb7\xdaZ\xb4\xbc\xce(@r:O\xe7\x87=/@\x9b\xb8.\xa8zB-@\xc5\xee:\xb4HS(@u\xc1fX\x82C)@\x90[ \xae\xfe\xec*@\xd4k>\xbe\xf6Z&@\xb0t)\x98#Q&@\x07\x03\xaej\xb6\x0b&@\x86i\xfdu\xfe}(@%\xedv\xd4\xc0-&@!\x0b/\xb9I\x91%@\x1d\x00\xfe\xb8\x90V-@\xe2?\x94+\x95\x83%@\x1f\xa0\xf4\x13\xde\x9f(@\n\x92/\x90W\x90\'@^\xe0Wp\x04\x87+@\x03\xcc\x1a\xce\x9f\x14)@\x03\xf4\xf9\nxq%@\xe4\xb2\xbdsA\xf4&@\x97\x1a,\xbc\x80\xb7\'@\x02\x18#\x1f\xd6\xec%@\t\xf4\xb8O\xd7\xa60@\xbd<\x058\x85j0@\xc7\xde\x9d\x87\xa5\xf4%@\xa3\xda\x94\x85\xb8\x85%@\xd9\x80\x9a\x1df\xcf0@f\x8f\xe6\xfc\x8e\x10&@\xe9\xaa\xe1}_\x99\'@\xc6LGb\xa7+(@\xfe\x1b\xcc_\xa0`-@A\xaa\xb9\xbe~\xe6\'@wp\xe7\x1d\xc6\xc5)@}\xf4_F[]\'@\xd0\xf1\x11\xd7\xa7\x1d+@H=\xe3\x9c\x85=*@\xfc\xe5\xe7%"\xd7-@\x9dR\x8cj=\xcf)@\xec\xab~"\x0b@(@\xa9\x83\\D*^,@\x0b\x81/\xf3a\n(@\x8a\xca\xfa\x89s\xc7%@\x9cuH\xe5O.,@\xe93:\xc5\x18\x1e+@\x8e\r\xdd\xcd\x82\xf7\'@.\xf0 EU\xdc0@\xc1\xd1|4_](@\xa5H\x18\x902\xd0(@\x1d\xff\t\x93z\xb4(@\xd2\xbbM\x99\xfe\xb6%@&B\x14_oC(@\x12\xcb\'\xbc\xcc\x12(@\x05*\xc6\xfe&\x01)@o\xccKG\x92\xad0@\x1a5s\xd4\xa4\xf2&@\x13\xb1:14\x93%@\x19\xb49\x12y\x91(@\x82\xd9w\xdc\xd70&@\xf2\x91\x02\xae\xb3})@\xdbM\xee\xe6\x8f~(@\x97\xb8:\xb9y\x13\'@\xf2\xbe\xa0\x90C\xb1%@\xb0d=Bh\xa0%@W\xee[\x81\xcd\x95,@\x1a:\xfb81\x8d\'@W\x9eqg\xc6\xa9%@\x127\x8c\xdb\x05\xbb-@\x8b\xb7W_k\x14+@ S\x8a\xab\x94\x0f&@\xc9\xed\xcc)G\xd8\'@\xaa\xdfF-\n\xab%@[\xf7\x97\x9fe2(@\x10D$\xb2\x01\xd2%@\x97\x08\xb1\x80~\xa8&@\x00\xf3\xb0\x8d\xb0U(@\xfb\x81\x04\xee0\x89\'@mi\xd5W\xa2\xfd\'@\xd0%F\xce\x90x\'@)\x9e\xffM\\\xa3%@\xd4m\xbf\x95\nM-@wV\x07\xa7\xc9\x990@\xea0\xeanK\xee\'@\xf6w\xe1>\xae\xc6*@\xfb\xacb\xc3\xe0\xb8%@\xd3|K\xec\xf09(@QM\x1f\x1e\x0f\xce%@\x04\xc6\x9d\xaf\x15\xcd-@|?Z/\x9fE-@\xc2Xs\xf9\xfb\xb0,@P#a%\x14\xcc)@\x86\xf1?\xf9::-@\x05\x80\xb3cK\xda(@d\x07\xa0h4\x07&@\xab\x00\x13P\xb3\xe7,@\xd8\xdbS\x06c\x19\'@0\x0ey@P\xfd%@N/\xcb\x0b\xcd\xe3%@x(\x9a\x06\x1f\xb1,@U\x1a\xed\x17\xce\xa7-@\xf0\xef\xf9\xbf\x9d;\'@\x80&\x8dx<\xe9)@\xa0K\xa8X\xf6\xa6\'@\x97\xf9\x9f8\x1e\xd1%@ \x91-\xde#\xa90@O\n\x8f\xdcZB(@\xee\xb3\x85O\xf1\xef+@\xaf5\xf45>\xff(@\x9bu\xdd\xc5\xd5\xfc%@2F\xe5h\xfb\x84\'@\xd7s\xe9\xc0E")@\xe4-\xb8\x9a\x17}*@[B,(\xa6\xb4(@\xf2g\'\xcb\x1c\x9e(@\xa1\x81t\xf6\x89;-@\x93\xec\xfd(`\xd9\'@\xc3\xe2\xe4,\xd2X&@tS\x04\xe0\xed\xdc0@,)\x8f&\xa4f(@\xf9\xdd&#\xe4n,@\xa6`\x01\xad\xb4\x89%@\xc7l\xca\xfci\xbf-@\xf2\x1ccH\x19\x95\'@\xccJ\xdb\x96\xe2\xbc%@\x99\xe0\xd6\xba8\xfc0@\n\xd6W\xa7\xcc\x85%@\xea\x1bVG*\xb8\'@\xd5x\xf7}\xf3\x8b%@\x81\x94\xf1X\xa2m\'@\xec\xdeK\x02\xc9<)@\xcf\x84\xfbX\x86\x08)@\xd1\xa1\x00\xc2H-(@<2\x97\xef\xb1\xca-@Z#]i\x06>\'@I\x8a\xe2\x8b|a&@?\x86R8\xdf,-@\x8b\xef\xc7\x96sp(@\x9f\xe9\xb9p\xeb\x89%@+E\xe7 d\xe9%@\x9ef\xf6\x11++(@T>\xd9\x9e\x0b\x98,@\xb3\xda\x93\xb2W](@N\x05JN"\xc9&@\xe2\x11|\r.\xac&@/;\x90KF\xe3-@\n\xd1\x97iG\xc4\'@=\xfe\xd4.|\xbe&@J\xec\xe6\x98l\t&@>\x86*G\x04\xc5%@\x8e\nz\xec\xc9\xc7&@CK x\xf31&@\xcd4T\x9c\xbb\xba&@\x9b\xec\x9a\x95v\x1e+@j\x0bV\xbc\x92\x05&@\nc\x9e\xdff!&@\xf8\xfd_\xc6\xbf\xdf&@\xacv\xc0~\xcb1&@l\xba\x91\x99\xf0\x86-@t\x91"\x85V\x1f\'@\x1d\x8be\xe2,\x9e-@\x19\xe4\x03\x19\xfaS&@\x96\xd4\xa9\x8fR\xa7&@\x0e\x98O)\xab\x1a)@9D8\xb3o\x8b\'@\xb3\xc4{@\x88\x19(@t\x99o\t\xab\xac\'@\xff\xcfz\x95\xa7\x13)@Q%|n\xabG\'@a\xb0\x8d\xb5\xae\x16(@\xf1\xcaq\xba\xf2P\'@pJ\xb6\xbd\xb0\x0f-@\x11\x1a\x08\xd9\xa7\xf1&@+y\xdaJ\xd0u(@\xaf\xe2I{&&(@\x1b\xdf\xec\x99O\xd7&@\xcc\xce^\x12\xc2\x19+@~\xad\xdb\xca\xf4\x15&@\x8clf\xb3X\xb9(@a\xf3\xfe\x9c&\xa7\'@\xcf\n\xa1q\x07\xe2&@\xc5>\x7f\x86\xa0\xcb&@6\xbc\xc1\xd2l5&@\x0e|\x16\xe0#\x04)@1\xbb\x19I\x00\xc2\'@\x82b_\x03\xa1\x1d-@\x1e\xb7ag\x8a\x0b&@A\xfe\xb0\xfe \xaa)@\xd0\xda>\x1c\xadk-@\xf1\x9a\xc0\xeb\xe6\xb8(@\xf8L\xca$\xc8M\'@\x90\x9d=\xb7U\xa1\'@\x1f\x96\xbd\xd6:F-@\xaa\x85E\xb2\x853&@Y\xcb\xb5\xe0\x9ab\'@B]?J\xd8F\'@\xbb\xe9\x17\xd6O\xf2)@th\xa5\xb3d\x12&@;\xab\xcb\xaa]\xc6-@\xafZ\xce\xf0WJ-@$u\xa8\x87\xc5U-@\xab\x7fF\xa5\x1ds-@\xd3jR\xb1\xa8\xf1(@\xf3X\x845\x95}(@\xea\xb2\xd4\xe6\xbd\xbc\'@\xd8(\xdd\xf2%\xb5\'@\x88\xe7\x06\xc8\x9c\x82)@\x02\xf9\xdbAW\xc90@\x18c\xb2N(\xab(@O\xf8\'y\xb1\xf6%@\xb4{\x844cR\'@\x0f\x8b\xc9\xd0\x8e\x11(@V7\xa6\xa1\x19T-@AO\xdb\xb8\xbb&&@\xd3\xd1ix}\x90\'@\x1a_\xd1;\xe1n-@\x15\x1e\x7fx\xe4\x8e-@\x00\x93\xcb\xb2]h&@Lp`\xfe\x8d\xcd%@\x8d\x8a\xf0\xaee\xfc)@\x9e\xe9\xc6U\xec\xe2%@J\ry_\xf7U.@\x1a5\xeb\xa0\x05\xdb%@\xe7\x94\x82\x13mj-@i\xb0MH\xc6C-@>\x04\xb4\xb7\xdbj\'@1\xe6\xb5\x99\xd2((@\x98\xf8^\xc6\x9e\x07\'@l\xfe^\x97i\xf2&@\x1c\x1a\xbdbN\x01.@\'\xa2\x83\x87>\x1a%@\xfco \xa4\xf1;)@9\x1c\x83\xcec\xb3-@\xc7\xd0DXM\xb2&@\xd8\xd8\xa6\xb9\xa4*)@:\xbaI\xe6\xfd\xb8&@\x9a\xe2\x80\x07<\xe7%@\xc9\xa8\xe3C\xd5\xe9(@c\xab!\x88V4(@\xb7l\x93q\xcbC)@@\xe0\x06@\xf2\xab/@\xac\xf8\x13\x8a[3)@(h\xaf\xa8\xa5\xdf,@\xfa\x9d\x90\x16\x80C\'@\x94q\xebDe\xcf)@\x99x:MD\x10&@\xd0e\x89j[\x06)@\xcb\x01V]\x008)@\xc5q\xa9\xd2\x18\xce\'@C\xbc&\x8d#\xfd&@,\x1c\x0c\x83\xdf\t)@\xe8\xd2\xb1tj\x05&@\xf5\xa9\x1d]\x9f\x9c/@\x17d(\xc1\x9e\x9b\'@\x1f\xc3\x1e<\xca#&@N\x04\xc7Q\xdc\x0c(@M\xa4\x94\xf2n\xfe&@{\x18\xb0n\xfe\xd7%@~\xb0\xad\x83\xf6\xe5-@\x12\x87WtP\xe5&@l\xccjJ\x98\x97&@\x80A\x9b\x16\xa7\x02\'@\x83x\n}\xf2O\'@\x8a\xda\xb0\xb5\xf3G,@\xc4|\x97\xda\x17\xb9-@\xba\xb3\xb5v\xad\x8c&@\xef\xa1\x92\xfc\xc9\xe5\'@6.M\x9f\xb5\x07-@\xad\x82\x02Gm\x8d0@\x17\xbb\x1e\xe4\x9eu&@@\x07\x12JD*.@\xbboL\xa9Q\x14(@dP\xd5\x8c\x13\x17\'@\xc7O]\t\x95\x8c\'@N\xa4\x08\x1c\x91^&@\xdf\x05\xcc tb+@\x85\'|m\xf8\xa0&@\xd2D\xd2\xb1\xe7\x90%@I\x85\x92\x98Zm&@\\\x8c\x1bm\x0c\xa6(@ %\xf2\x83\xac\xa8-@g\x1ev\xa1\x94\xeb%@\xd7t0\x8b\x88\xe8*@\x01\x9a\xec0p\x99\'@u\xa4\x01\'\xd9V&@\xe9j\xe3\x9f\xb2\x93%@\tQ\xad\xfe3\xdf(@G\xf2\xf4\xea\xb3\x94-@\xa5}\xe5\x9cg\xfa&@\xe2i;\xf4\xaf\xdd-@R`\x0c\x91=))@\xe4\x12t\x1ey\')@3^w02x,@=\x9d\x97\x9d\x15\x8b0@\x9e\xcf$\x12\xca\xd9(@\xc7X\xba]\xb8\x87%@\xf4\xe5X/t\x01\'@\x83\xb8/P\xb8\x86\'@p\x83Q\x02\x8f\x96%@\xf85t\x81*\xce-@\xbaOcF\x08\xa4%@\xb2\x00O\xcc\xff\xb2(@\xb7\x8c\x10*\xb5\xae(@\xfd\xa4dm\x91\x80-@L4\x80\x85F\xec(@\x83\x90\xb2\x8ay\xd5%@\xf3\x85P\xae\n\x9e-@\xa1\xedxX\x9f\xf3-@\xdew\r\x87\xf7\x0b.@\xf5y\xde\xb7%\xc1(@\xdeO\xbd@\x01\x83%@\xbf\xd7\x04\xc9\xc2$&@\rC\x9cf\xfc\xe5%@cu\x04D\x0e\x1a+@\xc8$e\xc25y,@\xf9\x820\xb6U\xd8-@\x82N\xca\xb1\x9e\xba(@{\x9e7`\xd4\xc7-@m\x1b\x13[\x0b\xf5,@F\xc1\x8a\x11*\xd5-@Xu5@y\xe60@=\x9dFSS\x1d(@&Q\xf9\xb3\x00\xf70@.9E\xc1\xa9\xa9-@\x85_\n94\xa6.@H\x10`\xe1\x12\xb7%@\xf7Z\xc5\r\xe5\xdb%@\x9a\x9d\xdc0\x02\x7f,@\xc3\xf7\x0b\xe5[\xd7%@\x05\x19k\x95\x1a\xb6%@h\x81\x89\x14\xbdh&@\x951\xdf\xa3&{(@*\x0c3s\xe2\x980@\x96\xa1\xfe\xe4\x92!(@%/\x1e*Q\x90(@\x85N~\xb1\x9aI.@\xf9Q\xe6\r\x93\xd8%@1\xcc\xb4Y\x1d7.@\x9c\x80<\xde\x00\xf0%@=\xcd\xcb\x8d\x8e\xac%@\xe0\xf5\x81:k\xa0%@\xfc9/\xe7l\x9f\'@\x19\x1f\xf6\xcaV\x9e-@\xd8\x9c\xdf"S\xb1&@\x97"\xa8\xf0d\xad,@{"lc\x0b\x7f\'@K/`\x83\xba\x9a%@\xc0\xed\x82\xefcm-@G\x962\x1d\xad\x86&@\xd6\x90\x1c\x1a\xb3\xc5,@\'\x013\xc2\xf5\xa0)@#\x9e\xfc\x1b`=\'@s5\x97\xcc\xad>&@"\xc3\x81-\xf52&@\x109*4\xa0\xe1%@\xa9\xd8\xb3yf\xcf(@\xa3\xf5\x1eZ\xe6\xb5(@\xaa\xed\xb7\x98q.)@\xebS\xa9\xed\x9f\xd2,@;\x0cP4\xd6\xbc&@G\x1dz&\x02b&@\x93\xc9]5\xa4\x08)@`\x16\x1d\xea\x06\x1b)@E\t\xfa~\x1aT-@3q\xd46\x12\xdc0@\xe7&m\x1fk\xf0-@t]."\xbf\x9d%@\xcc\x00\x91\xed\xfe\xe8\'@u=\xb6\x80~\xbd,@t\x18\x99\x15W!)@\xae\x8c\xe3pMu(@\xe3\xdd\xe6\xf5\x9c\x93,@\x93\xbd\xcd \x18w)@aQ\x04\xf0\xa7\xd7%@\xae\x8c\xfb\r\x1c(\'@\xf6G\xd6%\xc3<&@\xfcyh\xcb\x17\x18%@o0~\xdcq\x9e(@L\x10\xac\xcc\xa6L)@;\xfc\x9dr\xef\xf7\'@\xb1\xab\xc4\x1c\xe1\x9f/@U\xa1\x01\xbf\x8d\xc5,@\x04_Wy\x1c\xd6)@hm\xb4\xd5;\xe3&@\xdf\x82\xf3o\xe5D.@\xd1\x88\x8cU\x9a\xf8\'@+\xd8xu\xd77)@\xdd7\x0eS\x9f\xfb&@P\x01\xbe\x8b\xeb\xa7%@\xb3\xf5\xa4h#\x9e/@t\xccr\x0f&\x98,@\x0bi8\x18\n\x0e\'@\x99\xb7\xc7#\xe1\xec\'@9\x155,D\xae\'@\x11\t!va0\'@\xf3\xe58\xc2w$\'@\xf8\xce\x8b\xc0\xe6\xa2-@\xaf.\xbbhmg,@:\x83\xd4\xfc\xe7\xb5-@\xe6\xb3?r\xf6\xd5,@\x0f082\x16\xaf-@\x7f\x00\x82\x02H((@\x02?m5\x02\xff(@!\x17\t\x95\x01\n(@\x14\xf3N\xec\xaaY\'@\xa9\xa6\x03\t\x87[\'@\xf7\x11\x82\'$\xf1(@\x86\x9d\rg?\x8b-@\xa0\xf6h.\x89k\'@\x0b\r\x1d\x12{\x18(@.\x88\x9c\x03\xbd0\'@\xcd\x8b24\x81\x81-@\xd6\xbfk`\xfd!)@\xacz\x0f\x01\\\x90\'@\x9e\x984\x1d\xc4\xb8&@\x81@\x8b\x04\xc0\x13.@\x03_\x89\xa4%\xad-@\xb1\xcf\x02\xbd\xc1\x14)@\xe4\xb5Y[\xac\xfc(@\xc0\xfe\x9bt\xfd\xbd(@\xbf\xe2\xa4ts\x9b\'@\xedC\xaa\x8e\x1a\x93\'@\xf8\xfa\xfe\xa0\xf85&@{+A\xca\xbf\x08)@\xf1\x89\xdc\xf9\xaa\xbb(@\xf0\xc4\xe3Y\xc5s&@o0\x9aV\x11$)@\x1c\xe4\xe8\xfb\xf6o-@\x01"\xb6\x9d\xf1\x9c(@gY=\x18\xeb\xbc(@\xde>P\xb2g\xa4\'@\xb2\xf2L\xb1_\xe2,@\xd4\xe5\x95\xd0\x87\xb4(@\xf3\xd3\x9d\xcf\xea\xa0\'@#U>\xe77t-@\xb4\xc43\xd8+\xf9(@\\\xc7S/\x0c\x94(@\xf4\xa8\xb5{\x12I-@E\x062\xb0Sk(@/Z\x97\x9e\xd2\xd1\'@\x82\xe0\xc9Z\xf3\x9e(@$\xfeu\xde\x9d\x80&@\xf6\xb3\xfc\xa2\xb2<0@"\xa3\x05\xff\x1f\')@S\xe3\xb8\xc0\xca4)@\xc7\xa0\xed\x05\x90\xef-@\x0e\xae\x8b\xe4\r\x11+@J0\xaaQ\x9c\xdb\'@\xb0?oM\xe4\xca%@3g\xado\xdf\xd2%@\xc3\x1d2\x04\x11\xe9(@\x96\x8bh\xae\x8d0(@\xd3\xd0U\xc0\x9dA\'@y\x18\xb8\x016.\'@ \xb2\x95\xde\xe60)@\re\xb5\xecoN\'@q\x95\x01_6\xd0&@\xf8\x13-\xc6\xb7\xfe(@O\xb0\x15\xfa6\xbe&@;\xb34\x11\xa2\x9d&@\xa0\x1d(\xc4\x11d&@\x16<\x84\xa5\t\xc0,@T\x0b\xb2\x08Y\xb3\'@CB\xe8\x11#\xd1&@\x1ex2b4f&@\xa5[\x86\\\xd8\x16)@\x90N\x9b\xc3\x15{-@\x19\xa0\xbfy\xca\xb7\'@Y\xb1J\x17N\xa9\'@.H\x859\xd0\x9a\'@\x16%]5O\xd3&@\x9a\x8e\xae\xa4G\xe4&@\xe2=\xc3K^\x0f&@\xd7\xadyn\xb9Q&@\x0c\xda\xcbMt\xae/@}\x9cP\xb4;P\'@\xbc\x88M\xd0\x9e\xc8&@t\xdbQ\xae\xdb\x05(@\xb9\xc2\'x\x88\x91&@\x99\xa2l\xe5o\x84&@\xc8\x90\x1a|\xbb\xce%@\x08\xa1\'g\xf3\xb3)@I\x8e\xdcU\x8b\xd3\'@\xc2\xc5\xb7qo\xa0/@\x92\x02\xa6\xf5\x1d<,@\x8foc\xb4(\xc1-@\x8f\xb8R\x17\xb7\xaf%@u=\xf0t\x12\x1d\'@\x0bN0j\xa3\x98%@L\x01\xa1\x1b\xf8\r(@\x1bW\xaa%\xdc\xfe%@h\x18\xfd\x9369,@^s\x1b=\x0e\xf1-@>\x8d\x94j88.@\xa2\xdb\xfe\xd8\xfbt&@\xe6\xd1\xa0\x00\xcd*.@xm\xcf2XH)@;"\xdeL\xffd+@M\xfb\x06\xc6\x02\xe3/@,+\x82.\xf2\x9b.@\x92\x8f\r\x9fd9)@7\xf3\x16k\xa9\xa8%@\xd8\xee\x7f&\xc3\x1e(@!a\xf7\xc7\xb6\x06(@Z\x07\xa6XAl%@A\x99O\x1e\xe5\x88%@\xf5\xde3\\\xad\xd4(@\x9e\xc2\x8b"\x1d\xe10@\xc4\xd0\xb7\x87\xc6\xea(@i>\x155q\xa60@\xba\xb7\xbdl\x1a\x08(@M\x9d,;\t\t\'@\x1b\xe0I\xb4\xa0\xe9%@\xbf\x07\xc5\xcd\x98\xcd(@\xe4\x1d\xea\x99\xb7\xc3,@\xfd{k\x87\xc1\x93-@;w&\r&}(@\xe8\xc3l\xf2w`(@Sa,\xe30\xd9%@QC\x94\xdfG\xd9&@t\xa5.X\xf2$+@w\x00\xae\r\x17\xa6(@I\xd5\x93\xf0\xd2g-@\xc7\x97\xe4&\x04\xfb0@\xfc\xf9j\x1a\xb2\x96,@\xd2\xc7)\xc6\x9c\xda%@\xc6\x85\xd3\x81\xe7\x11&@2u\x91"U\xa1-@\x93\xf9\xf1\xf6\xf4\xc4)@\xac\x8a\xe7\xbc\xe3\xb1(@\x8a`\xc7\x90\xd6!&@M\xdf\xa7^\x97\'\'@3K\xce:=\xe5-@\xd39F\xd0cm-@\xec\x001\xa1\xf3\x19&@\x1c\x17:5\xb1\x87-@N,ZM\x00\xcf&@f\xff1\x8c\xd0\xb6%@\x1d\x9a\xe5\x8c\xb3\xc3%@\xdb\xdb\xf8T=-.@D#r9} \'@o.x\xd2\xed\xce%@\'E\xaa\xdc\t\x07&@\xf0$\xb8\xcbb\x0f)@\xb0\x97\x86\x13\xb7(&@\x91\xe4\xfd=z\x0c&@\x9abR&Z\xfe%@\xf5\xa1\xfc\xdc7\x12&@\xc7^\xeab\xd4\xb8&@"\x12\x0c\xbc\x14\xc7&@X\x91\xce\xf9\xa8\xd1%@\x98s)j:\x990@V\x96\x96\xa5\x03\x8e0@\xcb-\xde\xf0\xb6\xf7*@\xb97\x06\xc71\x80,@\x94\xf4\xf9\xed*"&@\x06m\xe7\xeaen&@\xff\x8c\xf8y\xbc\x0e.@\x986\xef\x07\xa1\xdd%@Y\x9e(\x89\xb3\xa4\'@\xbb\xdc\x83\xc7s\xa6%@\xd2R\xaf\xf1:\x041@[P(\xe0\\\xb7,@\xb6\x05\xe4\x03h\x01\'@!\x05^\xbf\xa3\xfa&@\xfdx\x1a\xac \x96%@\x7f\x1d\xf4\xfe\xd4\xa7%@14\x1f]3]&@\xf8\xadK\xf1l\xcf&@\xe0\xa8_\xde\xfb\xfd(@\x02O\x87P\xa0\x15.@t\xf6\xd2#\xeb\xa1-@\xc0\xd3`x\xe9\xa2%@\x92I0\xd8\xfb>%@i9\x05P\xf6\xb10@:Z=\x08\xbd\xa6\'@\xedP\x93\x8f\x94\xa6-@x\x07\xcd~[\x0f&@ \x9c\xc4e\x05p-@\xe6M\t\xb8\xcfr-@A\xfeX\xfc<\xf0&@\xc7\xafg(\x98X&@\x01\x8a\xf0?\x9a\xf2&@H\xac\xce\x96I\x0b\'@&\xd6\xe4Vd\xe6&@\xa8Lz,0+&@\xd1n!N\xe2\xdf&@\xe6K\xcd\xdcLr-@\xc3\x19\x98\'\xbf\xff&@a\x83\x0c,\xed\xba.@\xf8\xd9H\x1c\x0bC)@\xca#F\xe2\xb9\x8c,@\xb4:\xb6\x08b\xb8&@\xb7\x1c+W\xec\r)@y\x81\xe4\x7f\x90$&@\x12\x96h\xc9\xe4\xa0-@\xc0\x90\x87x\xf4\xb6&@2,R\x01K\xcf\'@\xb9\x83\x1c\xd8vI-@\xc5\x99\x11\x9b\xd9\xb50@*.\x87\x00g9&@\xd1.\xdf3\xb7\xf5%@\x08\xf7\xa3@\xc9\x14&@\x8d\xe4\n\x98\x1cZ&@\x8b\xc5\xd6\xab\xff\xb2(@\xb24\xa8u\n\x14&@\x03\xb1\x1fS\xea\xf4%@\x93F\xfa\xb6|A&@F&5\x01\x1f\x8c(@\xc3;h\x9f\xda\xcf0@\x89\x81em\x9d\xec\'@\xa4b\xb4\xcau\xdd*@\xda\x8e\xd1\xef8+&@z\xd3\x8fv\xd5\xb5(@\xcc%;\x86\x0e\xee%@\xea\xcfH:K\xf2%@<\xeaS\xce\xa4U-@\xf5\xa0u\x1b\xfc,(@ \xa2\xfa5\xd6b\'@{\xa4\xda\x15\x1b\x02&@\xe4\x9a\x84\xa8\xf4\x9f\'@p\xa7\xe2"\xab\xfe)@\xdd\xef\xca\xf9%\x8b.@\xc2)\xd4\x98w\xec0@\xc7i?\xb0\x8b\x9c\'@\xae2\x94Of\xfa)@\xfe\xf3y\xaacF-@\xf4*\x9ch\x17\x15)@S\x0f\xc8\xf7\xa8Y\'@\x05=\x9a9y\xee-@\xea\xbai^H\x89-@Xn\xbfL(\xdc0@\xf8\xc1\xd5\x11\x03\xac0@\xa9\x96R\xeel\x8b&@\x81$\x93\x08tx-@\x05\x9d,\x01\xc3\xd9,@+m\x0f"\x8bf&@\xa77v\xb8\xe3\x08\'@m\xd2\xd6\xd2U,+@\xce\xef0\xb0\xb1(\'@\xffq\xff\xa5J\x94(@\xc1\xe1\xd2\x0b\xd7\xe4-@\xb9?\xc2\x8c)\xfe,@hH\x89\xd4\xf7\xb6(@\xd4\xe4\xf4\xc40\x87&@\xa3d\xf0\x91K\xc40@\xc0\x8cd\xef/\xad&@\xf6\xa9\x1e0\xf5\xf9,@\xe0j/${ +@\xe5\\\xa5\xc7\xa6\x98/@\x88\xea\xda\x8bj\xed-@$5\x87D\xaf\xcb&@b^=B\x85A&@\x9ai\xf3\x8b\xa2Q+@\xb7\xbf\x94\x8ff\xf8/@\xdc\xbf\x9b\x8du *@\xe47E\x99q\xa0%@\x19\xdd=\xce\x1b3\'@\xa4Q\x8c8#\xe0)@\x10h\'H\x9b\xa2-@\x0e\xd5\x1a\xe3T\x91\'@\xf7\xd3\xe2=\x1c\x12)@9\xfdho\xf1L\'@\xbac\x0bt\x1e\x1f)@\xceMk\x04vx-@\x0b\xc2R*8y)@~\xe3\xbcX\x9f\x9b(@\x84\xbc\xc0\xda\x86\xed&@r}~Z\x8d\x01)@c5y\x7fj\xcf&@\xdb\xf1\xe9\x92\xe6\xcd\'@m\n\x12;x~-@\xb2#\xdb,\x8c\xe2\'@p1\xa4\x1f\xde\n\'@\xc9\x91X\x90A\xd2\'@}{D\x85@\xd7-@\x18\xdaS\xf1MN\'@o\xa8f\xb8\xd8\x9f-@P1\x9cJ\x9a\x06-@\x94Gw,\xb4\x0e)@\x12k\xa0\xa1\xfe\x03\'@\x81\x96Z\xc5\xef\xb5\'@\x9f\x830\xc8\x8a\xcd&@\x91\xb8c\xed\xff\xcf(@\xa2@G\x14\xdbP\'@d|a\xf9\xc5\x96&@lr\x91f:\x81&@\xfbT\xa2(\xd9\x19+@\x8e\x10\x81V\x90])@\xacN_:3\x80%@\xc7I\x1cS@J)@\xeaX\xc2L:a+@\xa4\x98\xf1\xde\xfeI%@\xe0\xf0\xe4\\\x97o,@\xb2\x8b\x05\x8bP\xd7%@\xde0(1\x06\xa1-@kJ\xe4\xff\xcd\x9b/@\xb7j`\xc1\xe2`&@\xac\xd0\x0e\xdc~a\'@\xfbNW\x94\xd2\x11/@\x9c[d(X\xec%@,#\xc9*\xf11.@\xe03\xfel\x1cf(@\x1a\xff<\xe3\x91!\'@\xf6[:\xd6\x87\x02(@\xc3T1\xbd!\xda&@\xbf\n$\x13\xce\xb5%@\x1c\x10\xdbv\x89?)@\xf5\x18M\x19qJ.@N\x8bV\xaf\xa6\xbf\'@&\x1a\xc5Mz\xe6\'@\x7f\xad\xa1\xfac\xc9\'@\xc4\x0f\x11w\xc0\xdc(@\xc4%J\xf4\xa0&\'@\xa4\x10\x11}d\xf7\'@\xe7V\x8f#(,)@K\xe0\xc9\xe0\x957.@\xe6\x84,3~\')@z\x8b\x852\x91\x8e(@~v\x8d\x1a\xbe\x0e&@\xb1\xe3\xde\x052\n\'@\xa7\xacT\xddL\x08(@\xed\x83\xd9\xdf\x11`&@\x85\xcdB\xfe\x8e\xbd(@\xa5[\x86\\\xd8\x16)@\xb3\xcbU\xf4\xb1|\'@\xca\xc5\x1c\x18I\xfe(@\xf1\xb3h\xe3\xe5\xc9&@\xd6\xa8\xbb\x03\xd7x(@,2+\xfb\x18"&@M\x88\xa7\xb6}\xe3/@\x9e\xe3\x1f\xc8\xe3\x08\'@$\xad7;o\xb7%@\xe2\xe0\xa2\xa9\xb5\xec%@\x9e\xa0u\xdc\xf8\x1e-@\x91\xdbY\xfa\xb2\x1d.@\x14\x96\x8d\x80}\x0b&@\x7f\x8cn\xa1\xb2j&@@\xb1O3hj(@!\xfc\xbff\xf4;)@%B\xa4e \xe8%@\xceza\xe9\x88\xd0%@\xcaY\xc4\x84\xe6\xf5*@\xdbs\xd7s\x93\x10)@\xf4\x86\xce\xca4\x1f+@CYR^&\x97-@hn\xfbUg\xf2&@\xfb^j\x00ME&@\xf1\xd7\xb4\xb6\xcd\xf8&@\x9b\xb4\xc8\x91\xd1\xd70@\xf7=s\x06\xf1\x05&@/\xfa\x12\xd8\xb2\xa7-@\xa0\xcd\xc6\xcd\x15\xe70@PB \xa6\x90\xb8/@}\x9f\xee\xd0\\\x87\'@f\x97\xad\x96\xeb\x9f\'@\'\x05\t\xa6s\x15*@\xde\xafh\x80n9&@\xf4\xee\x82\x9f\x1a\x8a-@\xda?jN\x04~-@\xf7\xc2\xa387q(@"/\x83\xb1\x12\xe0&@\x9f\x9ec\xddWu(@\xaem\xafG\xbe\xbf-@y\xc3V\t;\x051@Z&\x93\x99d\x8c-@e\xc2\xc8\xd5\xa1\xc7-@,+.E:\x1a(@1\xc3L]\x1b~-@"\xe4\xc4\x8dE,\'@\x98\x10\x81@\xb9\xef0@\x9coh$T\xe9%@\xb1Z6\xad\x96\x88%@^\xb3ms\xdfo-@\xbc\xd9\x9f\xcbb\xb8%@\xe0\xa1\xa5l\xac\x1a\'@\xbc\xaa\xa9`\'\xf90@A4{\xb0v\xb8%@\x06\x15\t\x05!\xec%@\x85\xbe\x12\xc6\xa9\xea\'@\xb0\x02\xc5\xa1\x91\xd3%@\x14Z^\xfe\x9b\xff%@,\xc5\xd7\x85p\xb7)@\xa7\xd8\x9c\xe4t\x7f&@\xd5w\xafGn\xa9&@\xb0m\xb9\xe3\xd5\x0e\'@\x06\x11\xe4\xf0\x19\xf2&@%"\xc3\xc4\xb6\xa9&@\x9d\x1d\xaa\x95\xf2\xc40@\xc9\x81\x19\xddI\xce&@_\x04\xe1\xe2\x9e\x89(@\xc5\xd66\xdc\xbc\xc40@R\x89P\xef\xc6H-@\xec\x1a\'\xa27\x1b&@\xa8|\x03O\xae(&@s\xc81\'\x11\xb8(@\x8d\x15\xf5j\x8a;&@\xf0\xe8\x85Aje\'@\x0642v\x13^\'@\x82@\x12\xd1\xd0\x84(@\xd7\xa8\xc2z!\x81\'@\xa0\x86\xf3\xce>\x8a&@\\2\'\xef\x95\xfa&@\x9b|\xa4\xb0Z\x8c&@[\x0e\xe7\x899\xd7%@W\xc5\x0f\x10\x84\xae&@s-\xcf>\xca\xd0\'@\x81^\x8fD\xeb_&@$\x84\xd2C\xfc\x00\'@5\xa8V\n\xff\xa9,@a\x08\x1c\xd7\xa8\xb2%@\xf7\x0e\xdd5\x1d\t(@P\x88\xcd\xb04=,@\xd8\x93k\xc0S\x1c&@mM\x95l\xca\\\'@o<J\xe1R\xd9\'@\xc7\x88\xec\x9e\x84\x9b&@\xe5\xb6t\xec]\xd00@y\x82bKjS/@R\xb7".\x9d\xd9%@\xbf5\ty\xd5\xa1(@\xf5\x97r\xfa\xee\xfc)@\xfa\xa6\xc9y\xc6\xe9%@e7 \xc6\xe5\x0e0@_x\xa9\x82\x94\x87-@-\xdd6\xe3G"0@\x81\xb6C[Z\x8f\'@\xc5\xf2\xdd\xcb\xf7\xc2,@\xb1\xc5\x9b\x0bw\xb90@\x17\xf8\x00yfC&@R\x9e"\x88\xfbe&@W\x0fRP1\x12\'@t\x81R@o?&@>\x0f\xb0S\xcb\x8a/@\xab/\xfc\x03\xa5\x04-@\xc0\xe4#\xc5\x8f\xe6&@\xcd\x7f\x9b\xd4\x91\x0b(@&\xdc\xaaj\x9c\xdc(@\xf1\x88\xbf\xd1P\xa2(@\xaay\x04\xe6\xd5\xe8&@\xc2\xc5\xb7qo\xa0/@Z;\x1d)\t\xc2,@\xces4\x19+\xf9(@\xea0"\x02\xe0\xc8%@\xc7\x06\xa4\xf7m\x85&@~\x91X\xfe[\x98\'@\x1c\xef\x08\xd7C\x8b-@\xc99.\xf4\x12\x86(@\x83F_\xb9\xcf\x0b-@\xaa\x13,\xce\xd1\x9c(@\xd1\x08Yz\rp&@2\n4\xdc:U&@zJ\xa3\x8f6-&@\x12\xc0\xbe\xf7% \'@\x0e\xd1{\xe9Qv,@\xbe\xd2\xef\x0f\xd7\xfe%@;m\xb7\x8b\x9a\x1f&@\x10?\x87\x9f\xce\x15\'@\x9ae\xea]\x1b\xb7,@\x16\x0fx\x97\xbd\x980@\xc5\x06\xcf=\x11\x91,@S\xf9\x7f\x94G\xb4(@\xfe\x90\xc7\x0c\xff\xd3&@\x9arT=\xde\xb8&@\x96K`nP\xf3-@\xc5\xc3`\xeb\xe2\xf0-@v\x9a\xbc\xb2$.&@"\x06\xf3W\xde\xf0\'@\xa51+\x039\xf5,@\x10\x7f25;(&@^\x16U\xfe\xd5\x92-@k\xf4-p\xb4\xad-@\xdd\xb1\x82o\xbc\xed(@\xc9\xe9\xe8$\r\xcd&@\x12\xbb\xf0\xea\xc8\xa9-@\xbaqBS_\xe1+@\xcb\xa6ZV\x18\xfb(@\xe6\xac\xccA\x15\x93(@\x19h\x9fXe\x12&@\x04\xf3Y\x19\x0e\xc1&@#&\xcb\xb3\x02).@\x84+\x11\x97\xe6\xf0,@\x89\x1f\x0f\xce\x91\xa5%@+6\xef\x97\xde=&@\x98\x99\xe4z|\x8f-@Z\xc7\xf4vSC-@\x9e\xde\xe1\xa9\x1a\xa50@ \xf0\xc3\xa8\xf1\xf3,@\xee2\x94\tW\xd4,@\xbfo\xf5\xbeXK*@\xf5\xf3\x0c-\xa6(&@\x14\xd1*\x16\xf2$\'@\x04\xbd<\xb6ra&@\x84\xd7\xa3\xae\xb3\xb3&@\xb5&s\x874\xee(@\xccp\x08\xd7\xff\xe3,@\x19\xdf\r0c\x88/@n\xa1\xf4\x87\xd4\xa9\'@/\x01\xd5\x85m#*@Vo%1\xc7\xcb,@\x9a\xbb\x98i\xf6\xbf)@'
p16
tp17
bg3
(g4
(I0
tp18
g6
tp19
Rp20
(I1
(I1748
tp21
g13
I00
S'\x82\xb8\x1c\xf8W\xd3S@\xa9G\x8fZ\x89\xddS@\xad>SF\xb6\xceS@\x87U\xd4\xba\xf8\xc0S@6\xe0\xffjH\xd3S@\t\xf0=I\n\xe3S@\xbb\x98\xb4r\xd3\xc1S@\xe2\xc2\xbf\x1e\xe0\xc8S@\x81F\x97\xd2\xea\xabS@\xde\xc4>\xea\xf7\xcaS@\xe0\xba\x1fe\t\xd3S@goZ`\x13\xeaS@\xf3\x9a\xec\x07\x82\xf3S@xs\xd0\x91\x0b\xceS@\n~0\x9d:\xecS@k\xa0\x11\x8eX\xecS@<\x81\xa4\xac\xbf\xd9S@\x83\xad\x05,\x0c\xe8S@\xe3\xeeAe\x16\xd8S@\xe6z-\x0fM\xc6S@.\xb6\xe8)0\xeaS@\xf9\x00\xc2\x1c2\xe8S@\x04\x17\xd6\xaa\\\xb0S@\x1cQ\x0b\\\xe2\xcdS@\xed\x16q^t\xa4S@\xf4\xed\x90ZC\xccS@_\xcbu\x8bF\xb0S@\xd5\xfe"\xcb\xe7\xa2S@\\\x0e\x19\xea\xaf\xdfS@\x01\xe12\xe1\x8d\xc1S@x\xea)n\xd3\xecS@\x1b@\xfa|\xa1\xc2S@\xec\xa6\xe6\xe1v\xe8S@8\xa8A,\xe5\xa2S@EC@\xd6\xa4\xceS@n&C\xd2\xa6\xcdS@\xb1\x99>\xd5\xb8\xf4S@F\xdet\xe78\xe6S@W\x9b\xd6\xa4\xd8\xaaS@Lb+x{\xe6S@\xe33\xbf\xabN\xebS@\xce\x00\x94\x01\x80\xe4S@\xa3\xbdM\x11\xb7\xcfS@#\xcc\x01\x07\xd6\xb3S@\xceD\x05\x88Z\xd2S@\xcc:\xab\xe5\xf1\xe2S@\xc1\x89\x86Ba\xafS@\\*\\0I\xc5S@\xc69`\xe5\x87\xd0S@\xf7\x93\x1c\x9c\xb6\xcfS@\xd2\xddf\\8\xc8S@vs\xee\xedX\xe5S@\x81\xa9\xa8\xec\xb3\xe5S@F?\xdb\x10\xdf\xe2S@\xa7q\xed\xa5\x9d\xe5S@\x8b\xd3\xcb\')\xd2S@\xe6,!@I\xd2S@-\x0e\xd6\xe0a\xdeS@\xdf\xfcj\x08\x11\xe3S@\xdb\x9b\xbd\x1c\x01\xc7S@\xefx02\xb6\xb4S@d)\x9e\r^\xd7S@\xbe\xb8\x911u\xc3S@/\xd16\xe9\xfd\xd1S@\xfeS\xa2\x96\xaf\xe7S@\x8a_r\xe3\xfe\xedS@&\xae\x01\x97\xee\xa6S@\x186\xec\xb2\x01\xd1S@W\xd4\xfb\xa8\x0b\xe6S@9<v\xca\x1d\xd0S@0\'\x1e\x17\xfc\xa1S@\xfe\xd5\xc2X@\xd4S@\xfeE\xb1.`\xc3S@]\xddXd\xe0\xe0S@\xec\x00\x90jB\xe8S@\xc3\xd6\xeabB\xccS@\x17\x93\xdd\xd5\x07\xd2S@\x94\xa1\x95\x1d\xba\xc2S@\xb4G3\x10\xfa\xc2S@L\xa7\x89-p\xf1S@~\xda\xa78\xef\xe2S@\xf8q\xca\xaeL\xe8S@\x12a\x04\xbbQ\xd0S@\xb3D\xbb.M\xf1S@\xde\xa2d\x10\xc5\xafS@\xbc"@K\xbe\xf0S@CQ\x1c\xea]\xf1S@\xfd#\xa8|\xf4\xf1S@o:\x04\x91!\xabS@\x83QG\xff\n\xe5S@%f\xb9y\x83\xa3S@os!\xf3<\xe0S@\x10\x96Pl{\xe8S@\xcd[o\x95\xe4\xc6S@\x93I\xab(d\xdfS@\xa9\xc7O\xdb\x11\xd6S@\xe5\x00\xb0\x02\x9f\xe0S@\xa1\x16\xa0\xe1\xea\xebS@\x02\x13\x01\xae\xe4\xe5S@:I B\xe3\xceS@\xeelu@\xcd\xe8S@\x85535\x16\xd8S@\xd4\x9bI\x8c\xf7\xdfS@\x16\xc0C20\xd8S@\xef\xe2\x1f\xe0\xcd\xeeS@\x10vI]!\xd8S@\xd1 \x90l\xb8\xecS@\x17\xa4\t[E\xecS@\xc7\x05\xb9-\xa6\xe1S@B\xfb\xddV$\xceS@\xab\xf8y\x8e\xe0\x82S@<\xdd\xb6\xd0<\xd6S@\x98\x02\x97\x13\xb8\xcfS@\xb3&x\x90\xc0\xd5S@\xb6\x89\x89\xe6g\xa3S@\x0f\x90\xff\xba\xba\xf2S@wYI\xff\xba\xcbS@\xee+\xcd\xcc\x8b\xe3S@\x11@\x0bJ\x82\xa1S@\xdf\xdb\xe5Fs\xeeS@\xc8\xad\xb1m_\xe7S@8\xa8\xcb!p\xf0S@\x0b\x1a\xb3Ou\xe9S@\x80Rx\x82g\xcbS@\xf4\xac;\xd5\xa5\xb4S@b\x95$\xe3=\xeaS@I\x8c\xcaw\xb2\xc6S@\xd2H\xe5\xb0\xda\xebS@CE`\x9b\x0e\xe6S@,\xf3\xad?\xeb\xf1S@\x9b\xcdfzf\xf0S@\xbf\x92\xc2\xf2\xed\xd8S@wu\x18\xb4\xfa\xcfS@\t\x81\xc7\x10n\xdeS@\xd3v\x83\xefA\xcfS@\xcb\xc0\x05\x06\xda\xc3S@O\xf4\xf5\xc9G\xe7S@\xdd\xdd\x0f\xa4\xa3\xdaS@*\xf3\x96(\xca\xaaS@\xc5LP\xa8m\xf2S@\x03w\x9f\xf3\xd3\xc5S@H\x1b\xe0\xcd\xc4\xd5S@H\xd8)7L\x9bS@$\xdb\xcfA8\xc3S@<\xd8[\x0eh\xa8S@f\xa9\x8b\t\'\xd9S@\xca\x15\xbb\xfd\x07\xd9S@+\xa5\xe3.\x1d\xf1S@\x98\x10y\x91C\xe5S@\xd1\xab-\xaa\x10\xdfS@\x15\x9fk}#\xeaS@\x8b\xc8I\xa9\x89\xe1S@\xcf\x80\x7f\xcc\xa9\xe3S@PR\xc2\xe3]\xaeS@\xdb\xd8\x82\xd18\xf1S@\xbb\x89.\xd3]\xd6S@I\x9dV&C\xe2S@\x14a\xab\x96\xa1\xe4S@\xf7\xea\x05\xa5\xdf\xf1S@G\xe1$\x1a\x9b\xefS@G\xc5\xfao\xa0\xf0S@+\xee\xbb\x18\x97\xefS@C3\xe9\xb4\xad\xeeS@\xab+pT\xd0\xe0S@\x1aB\xa9QC\xb1S@bg\xdc\xd2)\xd8S@\xf5YW\xbc\x14\xe5S@?\xd4\xa2\xfc\x9d\xb7S@\x19\xffGd\xa5\xe4S@Z\xdc\xde<\x87\xeeS@\xc5wit\xa2\xd1S@\xc7\x978\xe87\xe4S@@-\x08\xf74\xe5S@\xde\x92\x99p\xb2\xbfS@\xee\xb1\xdc0\x0b\xe5S@J<\xf9\xe6\x92\xa8S@E\r\xab\xab\xd6\xadS@\x00\x18\xe1v\xfc\xccS@\x93\xa2\xc6\xaa\xf8\xf0S@\x8b\xeb\xc0X\xda\x97S@\x8f.\xc5<a\xd9S@\xda\xa7\x8457\xcdS@Y\x1cq\xb8\x19\x98S@\xa8\x7f\x9d\xd7\xbf\xd7S@J\xab\x92%\xca\xe2S@\x8f\x16\x19K\xcc\xb1S@\xc4u\x92\x9f.\xf0S@\xfb\xae\xf6\xda\xc6\xb6S@\x97K\xc7\xa8\x9b\xd0S@4L\xf8;\xc6\xadS@\xe9=\xc8\t\x8d\xd7S@O\x85\x7f\xfa\x97\xd2S@lbN\xc04\xe6S@\x04\x9b\x97\xb0\x95\xdcS@\x85\xca\xe4\x89\x92\xd2S@\xc0\xb3\xc9\xb6\x8f\xcaS@\x17\x87\x0bM\xeb\xddS@\x1a\x9fW\xc9\xf2\xd8S@\xe4\x87\xc9\xa9\x82\xd7S@\x8f\xd3\x16FI\xeeS@\xcb\xbb\xe3d\x96\xd0S@\x93<E M\xd8S@\xe8\xd9\xc9\xd7\x94\xbfS@\xee\x0eU\xee\x98\xb4S@#(\x14\x05\xfa\xceS@\x12\x80\xa8\xb3\x80\xc5S@\xf5\x0f\xf4\x82\xfc\xceS@,#\xecvo\xc9S@Io2\x97}\xceS@N\xf0\\\xd2\xaa\xd9S@`\xfc\xa3\x8aJ\xd3S@\xda\x81\xbd\x1bZ\xd9S@A\x81\xd8\xd84\xcaS@6\x94]\xcf[\xd7S@\x8d\xc88\xf7\x0b\xe6S@\x8e\xa3\x16T%\xd2S@\xee\x0c\xd5\x844\xc6S@R\x8c\xa46\x7f\xe6S@R\xca5s\xda\xd1S@0\xfe\xe2YE\xc6S@\x94\xdeSs\x9d\xd1S@/\x96\xe5N\xbf\xe2S@\x1e\xd7\x1a\x15\x1b\xd1S@-\x9dX\xces\xe8S@z\xbes\xc7\xff\xa1S@pR^?\x84\xdfS@s2DnX\xf0S@z\xee:\x9c\xb1\xdfS@ \xe3\xcdfS\xd4S@q\x9d\x8d\xca\x81\xdeS@\xab\xfa\xf1\xe8\xb5\xdfS@\xec\x06J\x92\xaa\xdaS@\xf0"E7\x19\xd4S@\xb8\xd8\xda\x1aW\xe8S@D\xc8\xd0\x07\xdf\xa8S@\xed\xf4}\xdb\xa8\xcfS@g\x95\x86!\xf0\xa7S@C)\x11|P\xe9S@\xfd3\xc1n:\xe1S@\xe6\x1f7\x97\xf2\xd3S@\xef9\xbc\x8d\x94\xd3S@\x18\x1e\x84\xea4\xe8S@i\xe0\x92\x05\xea\xf3S@\x1cn\xde\x86\xac\xc1S@\x8e!\x80\x86\xe0\xa8S@\x0cF9\x13x\xe2S@\xef\x02^\x18(\xcbS@\xc4\xe5v&\x86\xe6S@.\xa4S\xb1\xa3\xecS@#\xed\xbb\xe0c\xcbS@\xdcAK\xc9,\xf0S@-\xcc?\x80\xd0\xecS@k\x9a\x99\xbe\xb8\xcbS@G\x80i\x13V\xcbS@\xad=%DL\xf0S@U\xa8\x88\xb0X\xe1S@\x88\xa4\xd2xz\xcfS@\x07Cs\x9c\xbe\xd9S@\xf3\x06\xcdg\xd9\xc9S@\xf9\x00(\x9b\xed\xceS@P\xd7az\xf6\xe1S@\xb3\xc0\xaf\xc0;\xcfS@\x9a\xc9\x1a\xcd\xe3\xcaS@\xd72\n\xad\xa6\xceS@\x19o\xb0\x89\xab\xceS@(\xa4<\xdc\x15\xe2S@\xb6\xd4\x8b\xb81\xceS@\xa7\x05\xcc]\xa3\xccS@\xf4<(\xb5\xae\xe7S@k\xb9\xa9Y4\xe3S@\xcci\x05\xf3\xde\xdaS@E\x05\xb9\xe9\xf3\xcdS@>\xeeY\xe0\x94\xcdS@AE5\xeep\xcdS@\x0e\xf6\x14\x15\x9a\xcdS@\xdc\xd9\xdb\x86\xe3\xd9S@\x14\x9b(H\xc0\xe2S@\xd4)\x85k\x92\x9bS@\xff\x00T\xc6\t\xc3S@\xae\x03\xean\xda\xb7S@F5\xc4"\x9b\xb7S@}\xd3\xa1\x87\xfe\xc8S@_vC\x8c\x17\xcaS@K\x9f\x86.\x0c\xdcS@\xbe\xdb\x8c3l\xd3S@{\xef[\xea]\xf1S@\x0e}\x18T\xf1\xf1S@W#\xcaD\x15\xc6S@NW\x1a?\x96\xe1S@\x16\x96\xe0%/\xf1S@\xef\xb7Y/\xaa\xd9S@X^~\x80=\xe3S@\x04Q\x88\xcc\xe5\xc5S@\x17\xa9%"\xf6\xc3S@\xfa\xc4\xd6d.\xf5S@#\x8c\xb2\xfe\xd6\xc3S@\\\xfc\xfdY\xb5\xc6S@\x1bO\xbd\x04\'\xdaS@\xcd\x15\xa2x4\xd0S@\xe0>E\x16\xe7\xdeS@\xee\xee\x0bY\x98\xdcS@8\xbf\xebIQ\xe0S@\xb0\x1f/\xd3@\xd5S@\xc0\xaft\x93\x98\xc2S@\x05M\xe5\x19\x83\xf0S@\xf2\x9a:7|\xc6S@\x80\xd4\x8f\xc8\xcf\xb6S@\x89\xf6\x05\xfc^\xe3S@C\xd8\xc41\x08\xe3S@\xd6\x83O\xfb\xa0\xdaS@k\xa7\xf7\xc6+\xf1S@Ko/\xe6\xd0\xdfS@\xfeF\x7f\xaex\xe0S@E-\xb6 \xfd\xdcS@\xb4,\xb7\xf6?\xe2S@\xa4\x0c[\xe9n\xe0S@\xd3\x93\xecl\xb0\xdeS@;\xa0\xdf\x8d\xb3\xe3S@\x0c\xf1(:;\xd9S@\xaei\x86\xa1\xea\xe9S@rX\x98i\xe4\xe9S@\x11\xbb]&s\xf0S@\xdbY\x8d{7\xe6S@\xcd)\x02\x96\x03\xf1S@M\t\x93f8\xf0S@d\x8a \x1b\x1d\xedS@Y}\xa8\xdb\x0b\xf0S@\xdb\xeb\xc9\xf1\xef\xecS@\x90\x95\x84\x8d\x90\xf2S@\x9f6\xa8\x9e\xda\xf2S@Z\x1e\x85X\\\xd5S@\x06\xedW]\xb5\xecS@\x15\x19\xc1\x92v\xe6S@CZ\xd0"2\xedS@\xb3\x13\x12\xdf\x13\xe6S@s\xbc6\xf5M\xecS@\xd5\xf3\xc9\xd0Q\xe3S@8\xd2c\xe7q\xe8S@\x0eEn\x08)\xf2S@\xd5R\x9a\x1c\x98\xf2S@\xc3\xd0\xdf[N\xe4S@\xc0\xd9\xccP\xd6\xe2S@\xe8M\xba\x80;\xb5S@\xe8\x7f\x1b\xdcF\xb1S@B\x0e\x86\xdf\xbe\xedS@<w\xfaD\xf0\xe2S@k\xd8+\xcaq\xf1S@f\xdc\x9fmT\x9bS@w\xf9$q\xf8\xe0S@\xe3\xbcZ\x86\xea\x9bS@\xad+ge*\xd3S@\xbe\xf0\x0fx\xb6\xa3S@\x8c\x81@\xbbb\xefS@\x9a\xb4KX:\xf2S@\x88\x07y\x05 \x98S@\x15\x15\x86\x10\x8d\xeeS@R{\x8e\x03\x04\xe4S@\xcc\x1b\x82\x9aT\xeeS@\x9b\xdf?\x9a?\xe4S@\x81T\xf7}z\xe4S@\xd7\x1a\xe6~\x0f\xedS@\x9e\xbd\xfa\xbf\xe5\xeaS@h"Vv\xc1\xeeS@\x94U!u\xe1\xeaS@D\x15\x05\xa4.\xeeS@6K\xdb\x87\xc5\xeeS@\x1a@x_\x0c\xecS@(\xb5\xc1\xda\x99\xf0S@\x05.@iw\xecS@H\x97fL\xaa\xe4S@\xfc\xa4\xd2\xbd\xe7\xe7S@!\xcc\xcbBP\x9dS@X\x7fA3W\xecS@\xd3\xe5|\x16B\xafS@\xab\xe5\xbe\xa98\xeaS@B9\x12@\xc6\xaaS@\xb3\x80P\xc3\xfc\xaeS@\x82ea\xb8\x0e\xe3S@\x16W\r\xdd\xe2\xacS@\x95\xe6\x99\xe3n\xb6S@F\xe5W[u\xe6S@k#F[\xd5\xa5S@\x87\xd9\x82\x12\xbb\xa1S@\xdc\x80b[M\xd4S@\n\xe5\t?\xcd\xe4S@\xd72=\x9f^\xaeS@GX\x1a\xaa\xf8\xa1S@0\xbc/3\x10\xa2S@\xb5\xd5d\xe4\x83\xa2S@Y\xf1Q\xd0\x96\xf0S@\xef\xec@7\x94\xe6S@\xec5\xfa\xce?\xa8S@\xe0\xf0CC\x9b\xebS@1e2\x17%\xa2S@\xffm\xea\xe5L\xe8S@\xb6\x06\xeetc\xa3S@\xed\x08V\x02F\xafS@\xa2[\xc43\xdf\xf0S@\x1c\x1dwT\x19\xabS@\xbd`\xa18\x02\xebS@\xf4\x1a\xeb\xdc\x1d\xd0S@\xa3\xa6\xb6C\x95\xddS@\x9d\xf4\xfc\xc0\xaf\xe0S@_\x90:92\xe0S@\xbfF\xb5\xcd%\xcdS@Ki-]\x8b\xd2S@w\xe2N\x12\xb1\xdfS@\xed\x9c\xca\xdcx\xe5S@S\xbd\xb42z\xe2S@\x83)\x89\xc4S\xf1S@\xe5\xc4\x90\x9e\x06\xb6S@\xca\xf0\x8b_\xed\xd3S@\x00>,\\@\xe7S@\x95i\x853\r\xbcS@X,\xbc7\xf9\xdfS@\xac\x0f\x8b}\n\xe8S@\xb9\xceh\x01Z\xd0S@\xaa.\xde\x1d\xba\xcfS@Su\xe1\x99y\xe8S@S\xb1\t\xccC\xe0S@{\xfa\xe3M\xc1\xe0S@\xb5O\xbd\xb9\xb7\xf0S@p\xfa\x98\xf5\x14\xa5S@%\xd0_\x88`\xefS@c\x11\xfcbK\xe2S@\xc8\xab\xecCx\xe5S@\\p\xfa\xb2\xd8\xc0S@`q\r8\x93\xb7S@9\x1f\xe6\x01\xa7\xe2S@\xee\xb5&\xc7\xb0\xe9S@\xcb\xa5\xaf,\x0b\xe9S@\x88 \x1d\xa9\xa1\xb2S@\xb4")I\xde\x97S@\xe4}\x03\xcf\x16\xa9S@\xc4\xdbr\xaf.\xeaS@\xca\xd4\xb9v\xa9\xc2S@\x9b\x9eJ\x07\xdf\xaeS@f\xa2\xc7\x1a^\xeeS@\x14\xcd\xc3:\xda\xe3S@)\x80\xa8j\x1a\xacS@\xd3{\x1d}Z\xe4S@00}m\x8d\xb1S@\xaab\x02\xd9\x8f\xb6S@\xacJ\x03%#\xb3S@)\xa0V\xc3C\xd6S@yN} U\xb6S@\xc9B\xc1\x80O\xe0S@\xca\xec\xff\xce\x9f\xe0S@\xe28\x9c\x8a\x05\xc4S@\x8el9\xbfP\xdaS@\xe9*\xc6\xbfY\xe0S@\xd44\x99\xcaT\xf0S@Bu\x8f\xbb\xb1\xf4S@\xba4\xf4\x0b\xa3\xdfS@\xb64\x90\xdc\xf7\xb1S@\xcd\x01\xa0\x97\xe5\xe0S@\x8e\xd5\xd3\xdf\x1d\xb7S@\xce\xdb6\xaf\x0f\xd1S@+:\x13\xd8\xcd\xdfS@{\xe2\x891T\xdbS@\xaf9\xdc\xff7\xdfS@f\xdcM\xab\r\xf5S@\xc8\x88"\x96\x0c\xadS@\x1a\xa1\x00&\xcb\xe1S@\xfcY\x84g\x8b\xe6S@8R~\x9a\xf8\xdfS@g\x1d\xc2\xdaj\xdfS@\x99fhs\xf6\xd8S@\xf3\x17;\xf3d\xc2S@+A\x1f\x1d\x7f\xd5S@;\x8a\x86\xa7\xc0\xd8S@\x8c\x96\xed\xa2\x8e\xb9S@\xf5\xbdt\xfb\x91\xe1S@U\xad^\rm\xe6S@\xe1\xe5\xd3\xce\x07\xf1S@j\x0b\x96=8\xe2S@S\xcd\x01\xefT\xf1S@\x8b\xa22\x01)\xceS@\x1eR\x82x\x8e\xe2S@\x845\xb2_\xbb\xf1S@\x9d\xbcuPa\xe1S@\xe7\x1dn\xcd3\xddS@&\xd6\x13\xfa\xe8\xe5S@\xc2\xa1N\x83\xf9\xe2S@\x18L\x8aJ\xbe\xd9S@\x1b\x16\t\x10\xcf\xe2S@\xe1V\xa1%\xd6\xcbS@K\xc4\x0fTD\xe3S@FJ@\xab\x1c\xf1S@t\xceVH\xd5\xdaS@fq\x91\xd4\xd4\xd9S@\x9cG\xd4\xcd\xf2\xd9S@m\x85\x8a\x9c(\xcbS@\xae\x1a]\xeb\xe7\xf2S@\x10\x80\xe7\xcb\xd9\xd2S@\xe6\xc1wdX\xe2S@2\xdc\xc9\xe5\xf6\xd9S@nq\xe2`\xf3\xcaS@\x9f\xb6\xc8\xf4\xc8\xefS@p\xdd\xb2\x1bm\xcaS@\xa2\x13\x97\xac\x91\xcfS@R\xee\xfc\xcb\xf4\xe2S@iy\')\r\xdcS@\xc2\x82\x01\xa7\xf5\xdbS@\xd5R\x9a\x1c\x98\xf2S@\xd4\xd5\x16b\xe4\xe2S@ \x06\xf8\x8e\x99\xddS@lc&\xf1:\xe3S@q\x95j,\x1b\xd3S@<\xc0yh\x18\xcaS@\xea0Q(\xb4\xd9S@\xef\xed\x90\x8bE\xe3S@\x8d\x9b\xa0\x87^\xbfS@\xcb\x939\x8e\xeb\xeeS@>\xbb\x1a!y\xf1S@E\x8bn8*\xdbS@\x07\x9aUd\xbb\xefS@\xac\xf8\xfa\xb0\xf8\xe2S@\x18\x93p\xaa7\xf2S@\x9c\xad\x9d\xec"\xc9S@\xfav!J\x9b\xdcS@-\xcf\x97\x8f\xd9\xdaS@\n`\xd4\x82\xe7\xe4S@\x15\x80\xab\xe0\x00\xf1S@\xb7\xe2*\xd1\xfd\xd5S@/T\x85\xef\xb3\xdaS@hnz\x8bw\xe3S@\x0b`\\\t\x18\xf2S@\xceq\xc9Q\x00\xe0S@_\x1e\x16\xb2\xa7\xc8S@R\xf9\x94\x93;\xc9S@\x1d!g\x1d=\xe3S@O\xc6Y<\x06\xe3S@\x8b~\xc0\xc6\xab\xf0S@\xf01\xa1*(\xdaS@/-\xd9O\x86\xd5S@>4\xfa5\x98\xc5S@nn\x1bo\xc7\xd9S@\xfaa\xbc\x997\xc3S@\x10>w\xa6\x96\xd2S@\x91\xe7\xcd@L\xe4S@\xaa\'3\x1d\x94\xcbS@\xa2\xe8\xa4-e\xe5S@\x1eM\xb4\xe2)\xe5S@dk)L\x83\xbcS@\xe6n\x10\xc2D\xc7S@\xebGcx)\xd2S@\xa6,p\x8f|\xe6S@\x8c\x8a\x99O<\xe6S@\x01\x8d\xa4\xc49\xc6S@j\xaa5V\x02\xd2S@\x85\x01"\x15\x1d\xc6S@\xcb \xea\xf9\xe0\xd1S@\x85A\x1d}\xb8\xe3S@\x04\xacFr\xdc\xf0S@\xb5|^\x9dL\xd7S@\xb1\x80c\xa5K\xe3S@\xca\xfb\xf5\xeb\x8c\xb9S@8\xfd\xeb:\xe8\xe6S@\n\xbc\xc2\xbfN\xd4S@[\xfb\xc7(\xbd\xf0S@E\x8b\\RD\xe2S@\xad\xcb=\x8b\x13\xbcS@\x15R\xf2!\xd3\xecS@\\ kE\x0f\xd2S@T,\x93@#\xe7S@\xa9\x1a&\x10\xac\xecS@\xfb\xe7H\xebp\xf0S@\x0f\x06\x1a\xdb\xc2\xe6S@\xe5\xb6\xf5\xb4\x9c\xe3S@\x9c\x91\x06\xd1+\xf1S@xil\xe7G\xd7S@\xa1\xd4@k\xa6\x9cS@\xa4\xb9\xb8y\xe4\xe2S@7\xd5\xc0k\xb2\xe0S@\xf0\xea\xd8\x02M\xc3S@0\xceeE\n\xd7S@\x7f]T\xa3\xc8\xefS@\x16\xa5\xa1\x0f4\xcdS@Y\r\x03B\xdb\xe2S@\xee\xc8\xb9\x86B\xbbS@\xd8EB\xd6\xa3\xc3S@\x1c\x86\xcf\x9dt\xe4S@\x19\x0eq\xc4\x07\xe4S@\xe5\xef\x0b\xf5\xd4\xebS@\x9a=\x87\x973\xc1S@$sg\xfc\x94\xe3S@\xa5\x12H\xf1n\xc2S@m\xaeb\x8d\x9e\xd2S@\xde\xd8>i{\xe4S@\xc7\xb0\xe9\x9fz\xe4S@(\x01_\xbd\x8f\xc1S@\x05 a\xfc_\xbaS@\xb8N\x06\x14\xd4\xcaS@\xc05\x92d\x95\xb6S@\x10\xf8P\xd7\xb9\xc1S@3\x1e05\xaa\xeaS@;\x99\xac\xb9}\xaaS@0H\r\xcde\xeaS@^\xa6\xfa\xc6\xfc\xdaS@\r\x1b\x1e\xffv\xefS@\xee\x0f\xf1\xadI\xe5S@;!\xf7\x7f\xfc\xc1S@\xcf\xdf0D\'\xe5S@n\xf7\xd1\x13\x89\xd8S@\x83\xd4\xd4\x14#\xe4S@_\xe6\xff\x0c\x92\xf1S@\xe2\x9f\x89n\xff\xc2S@\xb0\xe4Z\xb7\x1f\xa9S@2\xa7\x86\xed\xe6\xd3S@\xca\xc60\x91Y\xe7S@\xbb\x1d\x8a\xf5Q\xf1S@\x14\xb5\xf8<\x14\xd3S@\x0b\x87@\xd5\xe4\xa1S@6\x00\x8b\x82\x0c\xf1S@\x06\x91\x81\x07!\xc2S@\x88\xb2\xcc\x03\x94\xe7S@0\xbc/3\x10\xa2S@\xc6\x98\x03d\xd4\xe7S@\xbf[\x14a\xf5\xe4S@\xd6\n\xb5\xdf \xdeS@~>\x12\xc9\xe0\xc6S@\r\t\xda\xeb\xbe\xc6S@j\x8f\x17\x9f\xb3\xc6S@W\xa8\xaf\xbd\xc7\xc3S@\xe6{$/\xfa\xeaS@\x19\x1d~.\xe2\xcdS@N\xad\xc9&\xf3\xaeS@<\xe2 \xe9\x84\xa2S@\xd6\xd1\xfe\xb9P\xdcS@]\xd26\x04)\xd0S@\x9aoI/\xf7\xe0S@\xb0\xe1\xa4"\x9f\xf0S@\xdb\x06\x98c\xd7\xcbS@F\xb9\xd5\xf1a\xcbS@\xfbU\x07 \xc8\xcfS@C\xad\xe1a\xea\xc5S@rk\x9a;\x89\xdaS@\xa63G*]\xe8S@\xbd>\x92h\xb3\xe2S@F\x91\xefm\xad\xbbS@\xcc\xe8\t&\x9c\xebS@t\xe7\xe1\xfd_\xcbS@3?qqL\xebS@\xd6\xf1*.q\xa3S@\xe9\x00?S\x8d\xa0S@\xe4\xe5\xe6\xffS\xe8S@\xbd\xbd\xa2k\x01\xe3S@L0wTF\xd5S@\x0f\xe1\xd6m\xa4\xecS@,\x9e2\x0c\t\xcfS@\'v\x9c6\xf5\xcaS@n\xc8\x12\x84\x18\xb4S@F\xf3\x16wX\xefS@\xbd\x00\x7f\x8b\x15\xcbS@G\xfa\xcey\xfa\xe0S@Y}fyH\xecS@\xfd5\x83W\xc7\xdcS@\xfd0\xccm\xf5\xc8S@\xa1\xe9\xab\x80\x86\xe8S@\x82\x8a\xc7j\xca\xebS@Z|\xd82\x03\xa1S@\x1a4`\xa2H\xecS@-Y`~\xad\xe9S@e0 \x08j\xb7S@\x1eE\xcc\xcbI\xecS@u\xb9y\x8c\x18\xabS@D80%\xe4\xcdS@`\x99\x0c\xacR\xeeS@.\xa4S\xb1\xa3\xecS@\xf5\x18\xf9\x10i\xecS@Su\xe1\x99y\xe8S@\x03\xfa\xb9$6\xe8S@\xc8f=\xad\xe3\xecS@4d\x1c\x922\xceS@\xb7>[\x05\xff\xbaS@+8\xf4n=\xe8S@"\xf8\\\xba \xeaS@\xae\x99mG\x18\xceS@FW\xe2E\x0c\xeeS@)\x01>}\xa1\xcdS@\x1c\xa8T\x8fb\xdeS@\x1b\xa7\xcd%e\xb7S@ \xe1\xd9\xa7\xbf\xe3S@\x1f\xe77\xe2\xb7\xe6S@\x8eC\x9f\x0c$\xd3S@\x1f\xa9\x10\xc5Z\xe6S@\xe5)\x1cY%\xd3S@q\x88\xca\xdc\x08\xadS@A\xa57\x94\x83\xc7S@o)\xf0O\x11\xe4S@\xd7A\xfceU\xddS@G\x1f\xf8EO\xd9S@\xe1\xe9\xd7\x11D\xc6S@\xa3x\xb3\xbe\xdc\xf1S@,\xc7[%\xc3\xa9S@\xd1:\xe8\x0es\xb8S@\x88\n\x00\xf0O\xcdS@)\xc0\xca\x9e\xe3\xd3S@\x99\x9b\xe8H\xf6\xefS@?\xfd\xa9\x81l\xadS@\x1b\x19h\x10\xfb\xceS@\xbb\x03s\xf3/\xf0S@\x97?\\l\x86\xa2S@8\xd7{F\xce\xf4S@\xc3\x19\xee\xadE\xb5S@{=\xf0\xff\xde\xe7S@\xf1\x00\x92#\xea\xd3S@8\x10\x1b\x08\x11\xc1S@\x90\x00\xa0\xe0\xad\xb7S@\x1f\xe5\x8e\x04\x16\xd1S@v\xecd\xfa\x8d\xe6S@\x9cC\xd9\tX\xbaS@\x16\xb2\x92\xd3\xde\xcaS@f\xf1\xc5AM\xf4S@$T\x0e\x15|\xecS@\xe7vL\xd8\x00\xd3S@\x8b$9V\x19\xf4S@3W\xad\x9b\r\xf0S@b\x99=\xc3\x15\xf1S@\xe7\xdbG\x15\x97\xc3S@\xbe$\x7fSZ\xd6S@\xa8<K\x80b\xdbS@\xd1P\xbe\x8c2\xc6S@\x0e\xc8\xb3MY\xf4S@s&R\x12\xc7\xf1S@F\xc3Ef\x14\xcbS@\xc4A\xf0Y\x0b\xf1S@\\\xb9\'\x89\xe4\xc6S@\x0f?f\xaa\x1a\xc6S@\xda\xebC\x1b\\\xc6S@\x8b3u#\xfa\xd4S@-$\xc4L\xce\xc1S@Qm\xa6{}\xcaS@\xf1\x80\xcc\x02N\xd9S@I8\xc67h\xe5S@jLP\xab\x11\xc4S@\xe6\x14\xddP\xaa\xf2S@\x85\xa9n]W\xe7S@\xbd\x0b\x8e\x81\xc8\xd9S@\xb2ke\xb9\xad\xc9S@\x1a\xac\x14\xcc"\xdaS@^d|u\xa4\xe1S@joq/R\xe5S@\x8a\xfcx\xcdi\xf2S@\xc85+\x87\xdf\xa7S@#\xf3\xb8\xae\xbe\xc3S@H\xa2\xb0\x0b\xda\xc3S@\xb9\xc8\xe7\xe1\xa7\xd9S@h\x05\xe44$\xbdS@\x00\xd1F:\xb0\xcdS@\xf6*<\x0f\x8a\xdaS@dy\x1d\xb2\x13\xd4S@\x1c\x8d\xe2`\xb7\xc6S@[\x95A>\xd9\xc6S@\xb5\xc3\xe8\x14\x8a\xdaS@\x86\xd5\x7f\x10#\xc9S@\xd1\x08\x01T\xa6\xefS@\xcda5\xe4v\xf1S@9\xd5\x05\xd1\xc2\xc1S@\xfc\x9fY\xd2\x17\xcaS@\x8d\x87\xc6\x1b\x9a\xb9S@\xc8\\\x7fwY\xefS@\x01`Ws3\xf2S@\x8b\xcfr|\xba\xd6S@h\xd8Q\xd1\x1f\xefS@0\x9b&a\x05\xc3S@\xc1\x92M1\xc8\xb9S@\xab\xaf\x93I\xe6\xf1S@4\x91\xadp\xb4\xf0S@\xce\x13\x80\x06P\xeeS@<\xca\x9fy\x1b\xe4S@\xa1\x12L\x0b\x9e\xebS@G\x02\x81\xd5 \xc6S@ \xdc\xb7RM\xafS@0\xac\xeem\xb4\xd7S@\xaf\x19o\xe4|\xa5S@Q\x17\x8b\xda\x1b\xb3S@\xc3yi\x9b\xcb\xe3S@4\x01|U\xdb\xe3S@5\x9a\\\xd9\xbe\xaaS@\xf3\xf5u\xc6\xd9\xd8S@~\x18.\x19\x91\xc4S@\xd8\xe6\xac\xad\x80\xd7S@\xcf\xbdny\xfa\xc1S@\xb05~\xe1\x1d\xe5S@>/\xc2G\xa9\xb7S@\x8a\x0f=\x00R\xc2S@~\x14O\x86<\xb3S@^&\x8b6-\xadS@\xc0{e\xe17\xafS@\xd9\x18\xccb;\xf1S@\xd4\x84<\xaf8\xaaS@\xd6Q.\x01\xe6\xf0S@\xe9B\xed}l\xd5S@\xb9\xedU.\xac\xdeS@\x0b\xe7i\xce{\xc1S@P*\xc8!\xdb\xc8S@T\x15\xc9hg\xdaS@\xedn\x8f\xe5\x92\xcdS@$\'\xab\xa1\x92\xcbS@y\x82\x08#7\xdeS@\xae<\x9a\xdb\xb9\xf0S@\x0fOzM^\xf1S@\t\t\xc2,:\xdfS@:~\x1eR\xcb\xecS@\x16h\x8fI\xce\xdfS@P\x1a>\x1c1\xf1S@\xdf\xd7\x9e\t\xde\xedS@!\x98\xc2E\xf7\xa7S@\xec5\xc9\xc1\xca\xa8S@\xcc\xc5\x9e\x17%\xc4S@\xa5\x98Z-[\xc4S@\xebUN\xe1\xa0\xdfS@\xea\xa6\x90,W\xcfS@\xc2Jq\xab\x92\xc3S@}\xe9\x00>\x1d\xe1S@\x0cM\x1f\rj\xe1S@\xf5\xe7\xfaKq\xdfS@},\xb1@\xaf\xc1S@l\xde\xb4\xaa}\xdfS@K\x86\x0f\x0c \x9fS@\xbc\xce\xcf\x14\x9d\x9eS@\x94\xf0\xb83.\xe0S@e\x8f\xc1fW\xcfS@P\xe5\xff2\xee\xc7S@\xedc\r\xa4\xb9\xefS@\xaa\xee\xafsV\xc3S@\xfd\n%t\x8a\xafS@E\xe9\xc1\xd6\xd9\xe2S@}t\xd6\xe7\x9e\xeeS@\xdc+\x14\x8c\n\xd9S@\xd2m\x94\x82d\xe1S@?]\x7f\xbb\xed\xe2S@\xe9\\65\xf6\xefS@\x0c\xce\xd9?\xd1\xdaS@\x90\xfc/V\xd6\xe1S@\x02\x9f\xbf\xda\xfc\xd9S@\xb5\x98u\xd2l\xe2S@\xbe{\xdb,Y\xe1S@\xeb<:\xdfp\xd9S@\xc8\x1a\\F\x19\xdfS@\xaa\xe4\xb8\x01Y\xc8S@\x8b\xde\xd7-\xd1\xe2S@\x87\x17h>\x8f\xe2S@\xc6\xbe(\x7f\xca\xf0S@\x97\x03T\xeb\x07\xe0S@\xa1\xdfg\x85\x8a\xf0S@\xd4/\xa8\xb3R\xe3S@WW/\xc6\x8f\xe9S@\xf1fh\x1f\xa6\xbbS@$\xfd\x1a=c\xd5S@Y\xf8:\x0e\x89\xe0S@ N\xc9>\x1e\xe9S@\x15\\\x9e9\x13\xdbS@\x142n{\xc5\xe4S@k\x1a|\x87\x19\xe5S@\xa1\xc7|j\'\xacS@U\xd7}\x165\xc0S@\x98\xc4\xab8t\xe5S@j\'\x9d\\\x11\xf1S@6c\x8c\x10\xe4\xd5S@\xac8\xe8Gi\xf0S@\xf5\xf5H\\\xfb\xcaS@\xf1e\x84r4\xe3S@\x02\xf8\xe3\xb9\xfb\x9fS@\xef\x14q\x87\x84\xcbS@H\x8d\xb2 5\xf0S@Ji\x1e\xdc\xda\xe4S@\xc3t=K\x92\xe3S@\x90v\xf0WK\xe7S@H\xccLqK\xd5S@\x1a\xae\xba\x9c\x18\xb5S@\x0f\xcd\xd3\xd8Q\xe7S@\xb4P|\x87\xce\xefS@j0\xe5\x1f\x9f\xccS@i\xee\xf23r\xe7S@s)h$}\xe4S@*\x91\xdc\xd8%\xc0S@p3l\x1d\xb3\xd7S@\x1e\x16\x9f\x9f\xf5\xe3S@\xd5\r\xea\x95E\xe0S@\\\x16\x9d\xbe\xd1\xebS@1\xf1\xe5\x14\xc8\xa1S@\x1bL\\Wl\xdfS@0D\xd4\x8c\x12\xdfS@\x16\xf7]]\x9e\xe0S@F\xad\x87$\xa2\xbfS@\x8c\xf7_\xf1\xf3\xdaS@\x9br6\x8a\xeb\xccS@L\x1b\xac\xcb\x01\xe9S@^0\x84\'(\xe1S@s4\xe5\n\t\xa2S@\xaa6TI/\xeaS@\xecp\xc5\xd7\xc1\xcdS@\x83\x92v}I\xe9S@\xe6\xbf\x97#F\xe8S@\xf7#g\x06j\xe8S@\xe8\xe9\xbb\x82Y\xeeS@\x8d\xdfP\xce\xa7\xe4S@\x99\xa5\x1f\t\xae\xbfS@\x10W\xb8\xd9m\xcbS@\xf0\xb1\xce<D\xcfS@\xe0H>t\xce\xcfS@r\xea\x85\xfa<\xeaS@\x93\xf0\x15e\xee\xd2S@\xcc\x13c\xa7\xec\xe4S@%\x83\x1ek\xab\xe2S@L\xef\x14K\xdb\xe4S@z\x9d\x00J\xd3\xe7S@\xe6c\xa0\x9f\xf8\xedS@\xb7\xd2*\x86\x18\xeeS@\x07\x87C>\xff\xdbS@\xeeyp\x9b"\xf2S@t\xfb\xe8\x14\xff\xeaS@d\x80\xc2\x97c\xb1S@\xb5^\xbb"k\xa3S@c\x7f\xd5~\x92\xeaS@\xb8\x85\xb2\x05)\xb2S@/\x15\x8b\x85\x93\xebS@\x06uh\xba\x91\xaaS@\xc1\xf2\x82\x89\x7f\xd8S@\xed\xe7M\xc8\x85\xebS@k\x92\xd6\x12]\xabS@\x99\xf2j\xb7m\xe8S@\xce\xa6[\xba\xb1\xe8S@\tER\x9d\xbe\xe9S@v!K|N\xecS@\x94\xf8\x84\xfa\xfa\xd5S@I\xd4\x9d\xec9\xd2S@\xec\xb0\x97\xd7\xf7\xe7S@\xe6Z\xfa\xad\x18\xdcS@\x90\x115"\xfd\xecS@#\xc7_+\x19\xabS@^\xb7o\x11i\xecS@\x83-\xaa\xbb\x8b\xc8S@!\xeek`e\xd6S@\xe7\xec\xac\xf4)\xdeS@\x94\x96\xf2(Y\xf0S@b\x0b\x08\xda\x96\xd6S@\xde\xff\x83\xd6\xce\xe9S@\xc4\xaa\x0e4V\xe6S@wv\r\x17\x99\xe0S@\xe2]\xaf\xd6\xa3\xe9S@[\xb2\xc8\x14\xaa\xe6S@k\xf9}\xea\xf0\xe6S@g\xb1\xfa\x08p\xa8S@s.NJ\xc9\xe6S@RZ\xb4\x9ap\xf3S@\xf2\xcd\xccPM\xe3S@b\x9b\xd4\xcd\xd9\xf1S@`\xd7\x15+\xed\xd8S@\xf6\x12v\xdf9\xd3S@\x81;\xdb\x9d\xc8\xbfS@WA\xfdr\xed\xc8S@\xa5e\x91\xf2\xd5\xd1S@\x93l\x0b\x81Z\xe8S@y\x97\xd9,\xdc\xf1S@\xa7_\xaf\xf48\xc7S@\xa7fN6\x86\xe4S@\xd6;\xaaJp\xc1S@2\xcaxf\x90\xefS@%E\xf6\xf0\x84\xe7S@\x08*.\xebV\xefS@\x8f\xc2\\\xbf\xcb\xdeS@\x17\x9c\x06>\x02\xceS@\xe3\xb7\x8a\xc3\xa7\xf2S@g~-\x9eL\xd2S@F.\x1b\x9b\x7f\xe2S@_2z\xfd\xd3\xe6S@\xd3\x07\xc1\xd1\x16\xf4S@o\xc5\x00\xbe\x98\xe0S@gDTw\xd1\xc5S@\x16\x00\xce\xaf\xd4\xe2S@\xa2\xa3\xd1]\xb7\xf3S@\xc77\xef\x86\xdd\xe0S@\x85+\xf2\x9d0\xf4S@\xbd\x93\xd9\xdbm\xf0S@&\xeb\xca!\xda\xf0S@\x98.=6\xd2\xddS@\xd8H\x9bH4\xe6S@\x81\xabq\x0bZ\xf4S@J\x07\rs\xee\xdeS@gv\xbc\x98\x8c\xe7S@?c\xbbH\xdd\xf1S@}\xc9\xec\xeag\xe3S@\xbd@\x98\x86\xaf\xe2S@l\xd1\x88\xf5>\xdeS@\x86\x94\xd1\x13g\xd4S@\x94\xd7\x9b\xdd\xcf\xf1S@\xda>\x7f\xeb\xeb\xddS@\xa04\x1e{\x05\xceS@\x03\xa0\x05\x80\x8f\xe5S@\xcf\xa9s\xc7\xfc\xc8S@\x88M\xaa\xe6\x8d\xe1S@\x15\xf5\xb4\x90\x0c\xe3S@N\x1f\xb2;$\xe1S@?\x01\x9bQ\x95\xe1S@V\xfeV\x96\xfe\xdeS@\x1c\xa9c?\xe3\xe1S@?\x9b\xee\xbb\x03\xa2S@&iB\xc2a\xe3S@z\x8a_\x7f+\xe3S@Y\x88\xc7a\xb3\xe1S@\x1d\xc5\x8d%\xb1\xdeS@\xbc#\x85\xd2k\xceS@\xc5]$E\x92\xf3S@#m)00\xd3S@\xbe\xa0u\x06J\xe3S@\xa0\x91\x92\x89\xa5\xe2S@Q\x9e\xd7\xdaz\xefS@8/\x08\xca\xa3\xf2S@\tV\n\xad\x9e\xdaS@l)\xbc\xa9\x92\xc8S@A\xc9}\x1bU\xefS@\x9d\n=]\xf5\xf2S@Zlhxp\xdaS@\xc7\x00P)\xaf\xf2S@ \x84\xbf\xd3\xd5\xbbS@\xbe\x8a?N\x93\xe2S@\xc1\x0e&\xc5\xf6\xcaS@\xa8E!z\xae\xb4S@\xe5K\xc6\xde\xe1\xe2S@?\xbeXH\xc8\xa2S@\x90\xff\r\xb3\xef\xaaS@\xb6y\x00\xe5\xa6\xefS@s\x0e\xc2\xc1\xd0\xf1S@\xc7\xb4\xf2n\x00\xe3S@Wj\xaf\x06G\xe3S@%\n\xb9{\x0e\xdeS@X\xe0\x83\x8b\xf2\xeeS@@G!I\x81\xf1S@Yd\x06np\xd5S@YO\xfb\x82\xf4\xe4S@d\xbeK\xb1\x84\xddS@\xd7c\xfc\x07\x01\xe5S@\xb2\x05\xbfwY\xefS@\x01`Ws3\xf2S@\xd5&\x92?t\xf1S@-\x11}7y\xd5S@d=\xbba\xf4\xe4S@\xe84\x04P\x12\xf4S@\xe4\xc2\xf5\x1e\r\xf2S@\\\xf1S|P\xddS@\x16z\xd2\xb0h\xe5S@\xdaG\x85\x1b\xc0\xe3S@w\xdf\xcc-\xf4\xd5S@x\n\xd2\xaf\xd8\xd5S@\x19k\x15\xabj\xe4S@J\x92"\xd9a\xeeS@\xd4[^2\xe1\xd8S@_J\x80~\x1d\xc7S@\xd4+\xa4\xb6-\xc7S@\xf9p\xf6Bi\xb6S@\xf6\xe9\x07\x93E\xc6S@\xb7}:\x1bT\xcbS@\x02\xdc\xc3\xbf9\xe6S@\xc6\x8a\xa38\x96\xbbS@v\xbe&\x85\xd3\xccS@\x9ae\x82\xa4\x9b\xb9S@%j\xacF*\xe6S@\\\x8d\xac/[\xe3S@\x8f\x93\xe6\xcf\xef\xe3S@\x06\xff\xae\xd6\xe3\xccS@\x01\xfaG:c\xd0S@\t\xc3\x12~\n\xe7S@A\x91\xefeu\xdeS@\xac\xb8?<\xfb\xe6S@1\x058j\xc0\xcaS@\xc6\xb1d\x18X\xe7S@$ \xf0~\x00\xd7S@\xd9\xb4\x05z\xd0\xe3S@\xf6@\xbb\x8c]\xe4S@\xb8r\xfe|\xd9\xe2S@\xf0\x00\x80m7\xf1S@\x05\xae,\x99\xca\xcfS@\x8d\x12\x8c\x88Q\xacS@\xae\x10\x17\x08\xdb\xb1S@\xf7U\xcam\x9d\xc2S@\xe8\x10\xf1\xdax\xe2S@\x97V\x88\x9d\x8f\xf1S@\xec\xafBc%\xe1S@S\xa1t\xb7h\xf1S@\xb73\xf7\xde\xdb\xe7S@l\x1f\xca\xed\xcf\xecS@\x11y~V\x92\xe3S@\xb5\xfdi\xc7\x08\xc2S@\x1bsL\xc5\xcd\xbbS@\x12\xff\xeeg\x13\xc2S@\xfd\x88M\xcd\xcb\xe3S@\xeb\r\x86\x08\xd8\xefS@2\xfe\xe2H\x95\xe0S@i\x87\xd5\'L\xd2S@X\xab\x98\xfc\x11\xecS@\xbb\xa4\x98\x96\xd4\xc1S@\x85I\xc6\x8f\x00\xe5S@\xaf#\x84i\xfa\xefS@C\xb5\x96;\xbc\xebS@7\xb9o\tQ\xe6S@/\xa8\x86\xb6a\xbcS@\xb0\xeb\xf6*\x8d\xeeS@\x1d\xb3R\xa8\x9d\xe8S@"(\x7f\x0b\xff\xc3S@\x06\xbf\x92\xa7$\xe7S@.\xe0\x10AA\xe6S@\xf3Z\x06\xbfb\xcaS@:\xe2\xadm\x8a\xe7S@X;\xbcg$\xf0S@\x06?m1j\xe7S@\xf0p\xbe\x90\xa1\xeeS@v \xa5h\xec\xe3S@\xfc\xa8\xd6\xda\xc4\xc1S@\x8c5H\xac\x05\xf0S@\nE$\xc4\xee\xe5S@\xc7\xfa:|\xb9\xdaS@f\x84\xa5_\xa2\xc1S@\xdd\xc3\xa2\\\xfe\xefS@W\xeap\xb1M\xc9S@\xd8\xba\xe8\xac\xc3\xe5S@\x15E\xb1q\xdd\xe7S@ \x06j\x81m\xf2S@\xc1\x03M\xf3\xf6\xefS@\x0b\x01\x1cwb\xa5S@7\xc4\xaa\xec\x19\xe3S@\rdZ\x8b\x07\xebS@\xd2\xb5\n\x8e\xc0\xefS@\x06.\xddC\xce\xd1S@\xa3\xeb\xb4\x8e%\xcaS@\xb6S M\xe6\xd3S@\xe2\xfc\xf9[\x17\xabS@\x87L\xf5b\xbc\xb2S@\xe2\x16\x92Dg\xd6S@~|v\x81\x83\xebS@\x8d\xe9\x90\x92>\xeaS@\x8f~*\x92\x13\xc6S@\xe6\x11G,\xe6\xe8S@O\x08(\xe2\xda\xdeS@\xe56\xa4\xd7\xe9\xaeS@[\r\xef`\x80\xc7S@ \x0e\xf1\xc9}\xddS@\x03\xc1\xb8b\x05\xd2S@\xed\xbek\xb7k\xafS@Z[\xddH5\xecS@]\x8bb\x11Z\xe9S@\x8f\x9b@\x04j\xe8S@k%\xd9\xe5L\xecS@\x80?\xc3<\x0e\xc9S@kS\x146M\xecS@\xca\x06\x01\xab\x9d\xd2S@8\xe3\xdb.\xb6\xd0S@!;\x16\x9dw\xdbS@\xac\x1b\xb7\xff\x1d\xe9S@\x8a\xb9\x15\xd5D\xefS@#\x13\xcbvV\xc7S@\xa6\xf7,;\x81\xc6S@\xec^?\x83Y\xc8S@\'\xa9\x89\xc73\xe6S@\xf3\xeeU\xb6\xc6\xefS@#6\xf3\xd9\x08\xdaS@\xfcX\xe7\xe6\x84\xdaS@K\xa0\xc5z|\xa9S@\xb1\x88;fL\xc6S@c\xcf\xf4\x07\xa5\xc8S@F\xd4\x8f\xd1\x1c\xe9S@\xc5O=n\xb3\xc8S@\x1f-C\xfdt\xdfS@\x14\x86\xb2\xa2w\xc8S@\xae{JQ\xc4\xbcS@\xcd\xdb\xb1\x0f\xf8\xe9S@\x98\x8e\nX\x92\xbdS@)\xf5L\xc1\xbe\xc7S@\xb3\xd9\x1e\x80C\xc5S@\xff\xeb\x87\xf0\xf7\xecS@.M\r\xf15\xeeS@\x82j\x93\x01b\xc7S@\xeb-U6 \xdaS@\x1c\x02B\xd1c\xeeS@m\xd2\xcd\x82"\xd4S@(\x867I\xcf\xe8S@\x85\xaa\xc4\x0e6\xd3S@\xe4%jk\x89\xbfS@\x8f\xff\x16~\x9e\xe7S@o\xdd\x92\x18\xa6\xdbS@&g\xad\t\xea\xd9S@\xf1\xbe\x07?\xe3\xdaS@\x92T\x94\x00\xc2\xedS@d~Jw\x0e\xeeS@w\xf1\x90m%\xeeS@\xea22\xbc\xe9\xd5S@&\x93\xbc-\x95\xc8S@\xc6w\xe3\xdf\xfe\xebS@3_\x95\x19\xf9\xdeS@\xd9\xddq\xaf3\xeaS@r\xac\x00\x1d\xe0\xecS@\xb6\x07;m\xe4\xdcS@@x\xb9\x0fa\xe1S@\x95L2\\\x94\xdfS@\x13k\xeb\xe8\xca\xeeS@\x93\xbc\xc3\xe6Z\xcdS@\xb8\xe7( \x16\xdeS@\xed\x17\xf3\xd9\xff\xcfS@\xe6\x0b~k\xaf\xd4S@\x89\x18Be\x8e\xe9S@%5-\x86m\xc1S@\x9a\x0e\xb3\x08\x9d\xcaS@\x1e\x92\xe80\xf6\xc2S@\xebf\x1eq\x13\xf1S@\x81\xd4^\xcb\xd6\xdfS@\r\x89S\xa0X\xc2S@\xdb\xbe\xd3:Y\xafS@b~\xb0\x99\xbd\xdaS@\x18\x89\xd89\xb1\xcdS@0{\xd3yb\xcfS@\x16+\xc05\xf4\xe2S@\xc9a\x13|j\xe6S@\x05\xb8\xaaZ\x80\xd2S@\x16\x0b\xab\xb25\xc1S@\x16X\xda*\xb4\xd6S@\x06\xc0{\xf3\xff\xdbS@_P?\xe4K\xc6S@\xb9Y\xc5\xc8\xa2\xedS@\x16\xacK\x13\xad\xeaS@\x97\xd8\xec\xb9\x0c\xe2S@\xaaq\x92\xedh\xb5S@\xc8\x1f\xcc\xfd\xd8\xeeS@\xee\xf1\x9f\x89\x93\xeaS@\xd6-\x1f\x15*\xeaS@Ni\x8d\xc8\x8e\xbcS@3\xd9\xe8\xe7\x19\xe3S@\x86\x80}\xf3\xf7\xeeS@\xcf\x06\xa8:\xc5\xefS@\xc4\xe0&Q\x90\xc9S@\xa1\x00\xfe\xed \xc2S@\x8b*V\xa6)\xc3S@b\x89IK\xf6\xe6S@\x9c\xd1V\xb0\xaa\xebS@\x07\x88k\xf1e\xc1S@\xdbF&c\x9a\xceS@#\x00h\x00\xc3\xf0S@4\x91\x98\xed\xe9\xb1S@!\x10-\xecb\xf3S@N\xf5k\xbeZ\xf4S@\xe9\xcf\x0c\xc2\x9a\xf1S@\x05C\xfd\xe9\xdf\xc6S@3\xf7\xe3\xd3\xc6\xc6S@\xb0\xec\x95\xaeR\xcfS@\xa7\x07\x97\xb2\xb3\xdbS@S\x17\xcaes\xc1S@\x07\xfbV\x89D\xceS@\x1f\xbb\xfe0n\xcbS@\xb7\xf0^-\x86\xd9S@I#\xe4O\x12\xdbS@\xb9\x94i\x0b\xcd\xf3S@\xde\xa6\xad@}\xf0S@\x99"\xca?G\xcdS@\xe6\xe6\xcd+o\xf3S@H\xb71\xc8\xc5\xd9S@\xae\xcdC\t\x85\xf3S@;\x0e\x8e\xfa\x9e\xcdS@b\x15[Z{\xefS@\x00\xa4\x95\xa6\xa9\xf2S@bc\x03\x8e9\xceS@XwH\x8c1\xe4S@]\xb5\n\xd8%\xe5S@N\x90\x1b\rX\xefS@\x99\x810\xea\x89\xefS@\x16\x8ai\n\x0b\xf0S@\x88\xb3T?U\xf2S@\'\xe0\x00^\'\xf2S@\xbe\x81\x9f\xc5\x17\xdeS@\xaa\x92\xd7s\xf3\xeeS@\x86.\xc1u\x92\xefS@\x08M;0$\xcfS@&\xb3\x12$o\xc9S@\xa3\xaa\xe5\xd0\x16\xe5S@r\x19\xcc\x1d\xb2\xefS@,4\x987Q\xefS@\xb3\x1b\x94)\x88\xf1S@\xbeq2"\x02\xe6S@\xcc\xb3q\xc6#\xefS@#\xc1\xf5\xa7P\xf1S@\xb3w\xeeam\xe4S@\x8d2\x1d\x86W\xeeS@3\xa3O\xb6\'\xefS@\x13)D!\xe8\xceS@\x1duuk\x80\xcbS@\xfd\xcc\x9f<S\xdbS@p\x02\xc0\xbb\xd2\xeeS@K;n\xc0\xa5\xcfS@\x12\xdd\xce\x9c|\xb3S@\xf2N\xbdiD\xcaS@\xb1\xb1D8&\xcaS@\xc0(K\xee\x88\xe2S@\xf3>Q\xeb\xda\xcbS@\x97\xb9\xf9\xa2\xe1\xefS@\x13\xce\x812\xc3\xdfS@;WY\'\x87\xe9S@\xa88\'\xa1^\xedS@&\xfe\x05E\xd6\xc1S@\x17\xcdT\xa8w\xf0S@:\xa37\xd9\x9d\xf0S@\x1d\x9c\x87 \x8d\xcaS@\x9b\xe0\x850?\xf0S@\xb2\x15ls6\xf1S@\x96\x16\xfcC\xb4\xecS@\xb0\xb0\xc9$\x1b\xf1S@\xa1\xcb\xfe\x03\x1c\xf1S@\xf4\xf1\xf5\xec\xd8\xd0S@\x0c\xbfkG\xa4\xc2S@\xf5\x9a&n\xbb\xeeS@\xbaO\xd3\x8f;\xf0S@\xf0}\xe7v\n\xf1S@Y\xccY"\x83\xcbS@\x08\x80\xa6\x08z\xb7S@\xa2\x0c\xf9\xd8T\xeeS@\x12\xd8\xf9\xd4q\xeeS@\xc3[\x1a\xc7\x8e\xeeS@\xa9\x87w8"\xeaS@b\xc6\xd8\xcd\xb8\xefS@W\xc4\x9aM\x1f\xd2S@\xd2\xb6Mt\x94\xdfS@\xfao\x04~\xcc\xbbS@\xbf\xc4}2\xa6\xeeS@\x94\xa6+x\xb0\xefS@\xb2F\xd4u\x1b\xedS@c[\xd6G\xfc\xefS@\xc5s\xb1b\xd7\xefS@~\x8a\xb6\xa7\x13\xf1S@\x18\x99\x15!\xa1\xc3S@\x17\x1b$\xfc\x03\xedS@j\x86Yxr\xbcS@\xa3\xeb\x8e\xd2h\xe3S@N\x83jwc\xcaS@Hg\x98\x16\xd2\xf0S@c(\x8a\xe4\xb4\xd0S@\xc1\xb4,*\xb8\xe1S@\xe8X^\xce\xca\xdcS@\xea\x8f\xd7\x07\x1a\xd3S@\xcf\xac\x0e\x84\xf0\xe2S@\xb8\x87\x96\x8fk\xcfS@9\x98Y\xb4\x1a\xc9S@k\x08\x0f\x87(\xe0S@(\xbd\x8fY<\xc9S@\x88Q\xaefH\xe9S@\\:\xafRq\xa5S@\xad\xbf\x10\xfdb\xbcS@1\xbbxb\xda\xbfS@\x1c\x15\x0f\xbe\xc1\xc1S@\xadJ\xe9f\x15\xe2S@\x80\x89\x10\x134\xcfS@@!\t\x0cW\xddS@\xc7\xb4\x9d\x9f\xa8\xe2S@\x97\xef<\xa6q\xe2S@f\xf6\x832~\xe9S@q@B\xc5\x1f\xc6S@aCV\xcf0\xe9S@?O\x12\xdaJ\xd5S@\xd0\xfb\xdb\x1b\xe4\xeaS@o~_u\xe2\xecS@\x7f;9\xff\x1d\xd4S@\xa8\xfa\xc2\x82\x0f\xe9S@\x9a\xa6\x0e\xed\x12\xe0S@]\x0f\xee\xef3\xcaS@\xc4\x00Wv\x19\xe9S@$\x0c\x80\x84T\xe9S@\xd3\x8a\x12\xe95\xeeS@\xe2\xeb\xcf\x1ay\xe0S@YqL\xde\x0c\xa7S@\xe1\xb8\xabuk\xd5S@\n\x8f\xa5S\xe4\xc3S@\xa6\x8c>\xaeT\xc6S@\xad 8\xb3]\xdfS@u\xef&\xfb\x97\xedS@/\xce>\x9f`\xe2S@4\xf7I\xec\xc7\xdcS@n\x18\x1e\xb1\xba\xdaS@f\xe3\xfc\x9a\xb1\xe7S@O\x89$\x92`\xe2S@/U\xd9L\xb3\xeaS@4\x80\xe8\xa9\xc4\xdbS@|\xe8km\xe4\xdcS@\x0e\xb6\xec\x12\x8f\xe2S@X\xfe\x80\xf2\xd1\xc9S@!\x8e\xde\x90\xe5\xeaS@\xd6d\x89\xc6\x02\xedS@\xf4\xf2\x0c@\xcb\xecS@\xc6\x0f\xcf\x14\x12\xb5S@\xc9"?%\xe7\xe9S@7:)\xcbw\xecS@[\xa5g6\x11\xe3S@\x9f\xcex\xba\xd3\xe5S@\x97\xe5\x1f\x8e\x10\xdaS@B\xbf\xc6~H\xdaS@g\x0f\xe9gd\xdaS@&v\xc6\x80\x1a\xe3S@Z\x89\xceD\xd2\xe1S@\xcc(:\xe2\xb5\xe1S@\xc4a%\xaa\x00\xd6S@\xb3L\xb4\xc8F\xd2S@t\xab\xd0&\x82\xd2S@\xd8\x035\xc3\xf8\xcaS@\xf5OK\xd7Y\xc7S@W\xd8\x08u\x1a\xe3S@\x0b\xa3\xed\xd7\x84\xe2S@-\xc9[\x95B\xc8S@\xc8\xf0\n\x81\xdb\xa7S@lX\xb2\xa2a\xe8S@I/\x9b\x9eH\xecS@\\\xed\x1d\x98F\xc7S@\xcd\x11}\xd3\xf4\xdcS@\xbf\xb5\n\x94J\xe9S@\xa0\xc8\xb6Q\xdb\xe8S@\x84\xae\xb7h\x8e\xebS@7\xe4N\xc4M\xebS@v\xb8\x8b)#\xe3S@y\xe4\xaa\x06A\xe2S@j\xef\xe3\xed\x0f\xc7S@\x17\x98\xa7\xe8\xcf\xd8S@jE\xd3SL\xd3S@]\xf6\x1e\x08\xfa\xeaS@\x17\x89-r&\xb6S@m]\x08\t\x1e\xd0S@\x83\xef\xb7\xca\x85\xc7S@\x99:\t\xf0\xe5\xc8S@\xc63rn\xc6\xd9S@\x88\xa5\x13\xc4\xc0\xd9S@\xa3Q\x85\xa1G\xc6S@r\xcaPu\xd7\xe7S@\xc8\x00^\xd3I\xd6S@>2\x16\xcb\x11\xd5S@X\xec\x9a\x96\x82\xe7S@M\x15\x82|\x8d\xe7S@\xc2\xb7)\x1f\xfc\xe8S@\xdbc\xf4R\xfa\xe2S@g\xb0R\xe7\xfb\xd8S@4Kt\xd9\x1c\xe7S@\x15\xe3\x02(v\xd1S@\x028\x9bv\n\xc2S@A\xc6\xf6\x04\xf9\xc8S@\xc7\xa8\xa67\x87\xe3S@\x05\x03G\xe9F\xc1S@}\x14\xe9\x9d\x8c\xe8S@+\x15`-\x94\xc8S@\x9b\xf1hW\xc8\xe3S@!?h[\xa0\xe4S@\n\x17\xf5`\x81\xd5S@qE\xca\xc7\xc1\xcdS@\xbf\xef;\xa2\xfd\xe4S@\x06\x04#\x8f\xee\xe7S@\x16d{\nd\xe5S@\\\xbb\x94\x9d\x1c\xa0S@Gz\x14\xab\x9d\xd2S@\xbaG\xb6\xd1u\xe7S@W\xa0m\xeb\xc0\xe5S@T\xa9\x82\t,\xe5S@\xff\xf7F\xb4^\xe2S@\xb9\xc4c\xa7\x93\xccS@z7\xd1J\xe5\xb1S@?\xc2\xbd\x84\x12\xabS@pyY\x8fv\xe5S@\x17\xa0\xb2cP\xe0S@F\xb3\xef\xc0M\xd9S@\xb9\xef\x80\xd6Y\xe7S@\x14x\xd9\x9f\xe3\xd5S@\x9c\xcett\xc6\xe2S@\xb9\xb3L5+\xe3S@\x94g\xd8\xae\x8a\xd8S@\xe9,#\x13\xa9\xe3S@\x0f\x89Y\xaf\x8a\xdeS@3z\x919\xce\xd3S@\x86\x1d\x80m\x93\xcaS@:h\xf4\x88q\xe3S@\xb6\r\x8a\x87\xf6\xddS@\xb0(\x11\xd8\x87\xd6S@\xae\xbb?\xd2\x85\xd2S@\xf5\xaeLb\x9b\xe3S@Q\x81\x82\x9e\x8a\xe4S@\xf6\xb7\x85\x05\xfb\xe4S@R\x92$\xa0\xd6\xcdS@\'eO\x91:\xcfS@}\xde9\xa4\xa3\xf0S@\x1b#\xb1V\xec\xd9S@\x89\x920C\xfb\xcaS@\xeb\xd4\xd9\xc0\xe7\xdfS@t\xa9ee\xbf\xd0S@y\'\xd6\xa8\xd8\xa7S@\xa6L\xd35\x15\xeaS@\xad\xcfN\n3\xe7S@N\xb0*\x07,\xafS@\xef\xaf\xceNB\xcbS@`Q\x83\xd4\xff\xe8S@\xb7y\x9c\xdaZ\xe1S@@\x16\\II\xcaS@\x8d=\xc3F~\xe3S@[5\xfe\xb1Z\xdaS@7o\xe9\xdb\xd6\xcbS@\x8e\x1d;\xe9u\xb2S@\xf2`\x89Xq\xdaS@\xfbJNU\xbe\xe3S@\xa5xGb\x03\xe2S@V\xa0.\xe4\xc2\xd7S@\x97\xbd\xb9\x83j\xbcS@{\xdct_\x9b\xdfS@c\x91e\xf1,\xe1S@#\x95\xca\x9bZ\xf4S@\xb0"\xaaj\xe4\xe0S@\xa6>(\xe1\xa4\xe5S@\x19\xcb\xdc\xb9\xa7\xf2S@z"\xf7\xfcP\xefS@\xd9\xae$\xbb\xe3\xf2S@j\xc7k\xb1\xea\xeeS@\xf3\xd7}\xb0"\xe5S@8s\x0e\xdd\x08\xeeS@\x13\x8bI\x8e\xae\xefS@\x06H\x0fl\x06\xecS@\xe0\xebm\x14\xb7\xeeS@<0R\xf9\xd2\xf2S@?Z\x7f\x87\xb8\xf0S@\xa8YY\xaa\x08\xe4S@#I\x0c8\xf9\xefS@"\xee\xf104\xf1S@\xce\xb1_m^\xefS@\xe1\x8e<B\x9e\xdfS@\xa3i\t\x07\x1a\xf0S@\x1dD\xd5>\xee\xe1S@\x01d\xf7H1\xe3S@-\'\xf0$\xf6\xebS@\\\xeb\xd1#\xf1\xefS@\xa1\xbcvLk\xeeS@Hs]\x1b6\xf0S@\xd7\xaa\xf7m\xf1\xe8S@Sf\x16\xba\x9e\xeeS@\xc0:\x84\x07\x0b\xf0S@\x11UC\x07\xea\xefS@7\xa8\x95C\xb9\xa2S@\xfe\x90\x16\\A\xe9S@i\xe3\xc9\xd7\xc4\xb0S@\x89\xd0\xbebD\xe9S@\xff\x0e\x89Mt\xa5S@$B\x95As\xb6S@\x0e\xac\x12\xe1!\xa7S@ \x16\xe9\xe6o\xefS@In\xce\xfe\xf3\xb3S@\trh\x92\x8e\xa8S@$1l\\\xd3\xedS@\x97\x83b\xfd\x90\xebS@p$\xe7\xdb\x13\xa3S@\x9a\xef\x84\x1eC\xeeS@0\xafh\xcd\x10\xdcS@\xbfc\xfe 6\xe9S@\xd5f-\xb6\x9f\xebS@\xd5\xd4\x05Rm\xc3S@Ml\xb0(\x07\xecS@_\xe8\xad\xc5\x15\xeeS@\xfb\xeb\xbc\xf9v\xc2S@\xc0\xd8\x9bq\x9a\xb6S@%hU\x0f\x12\xc7S@\xb0\xd6\xfe\x8f/\xc7S@4\xb7\xfc[\xe5\xc8S@\x17\\\x1d\xa7\xb8\xe9S@\xd5Y\xbf5\xb5\xeaS@\x1a\xd8\x17Lr\xcbS@\x94\xf8\xe5\xa9\xf8\xc8S@\x8c\xb7\x9d[\xf6\xdaS@\xab9\xc5$t\xc9S@9\x02[\xf5\xb5\xe7S@\x1a\xa6\xea\xe8\xb1\xecS@C\xecU\x9d\x01\xcfS@\xbf\xd4\xb2u\xeb\xccS@\x82%\xa8\xa0\x83\xd0S@\xc8\xf5\xa7\x116\xe8S@Y\xccY"\x83\xcbS@\x10\xf1\x063\x99\xe9S@\x1f\x89\x97\xdaO\xccS@\xc3"\x9b\x0b\xfc\xeaS@\x03\x87\xd8d\xc4\xe8S@\xf6P\x9ay\x9b\xd2S@\x8c\xd7\xbfB[\xbcS@\x03K\xaef[\xd1S@\xf9=\x95\xc5\xe8\xecS@\x17#wm\x0b\xd4S@iU\x0fI2\xc4S@<]\x13\xe7\x9b\xdaS@\xa9g^1C\xd5S@\xd4\x00\x17C\x84\xd4S@\x84l\xaa\xce[\xd0S@\xdc\x8dd\x02\x95\xceS@\x03\x89O%\xd4\xd5S@n\xe3B\x86n\xecS@\x99\x8f\xc7\xf3\xfc\xcaS@\xc5\xb4\x1d\xab\xc4\xe5S@\x98^-!\xf3\xcbS@\xd6\xc9\xd4\x1a\x07\xc6S@oH\xecb1\xd5S@@\x19\xad\xa9o\xd7S@\xec\xa6>\xdb\x04\xd6S@:\xc4\xe3\xcbz\xbcS@\xfc\x1d\xdbc\xa8\xd8S@\x87\xab0\x11\xaa\xc7S@\xa7\xca]\x00\xc2\xbcS@\x1e4G+\x9f\xb1S@\xa27\x8e\x00\xa3\xe8S@e\xc4\xf1\x08\xd8\xd5S@\xf2\xe9\xfe\x1f \xd1S@\xac\xfb\xd7\x05\x92\xd9S@\x07H\xf2\x8b\xe5\xc9S@\xe6\x02\x9dA\x11\xdbS@\xaeo\xcbUS\xd6S@6\xc3T\x02\x80\xe9S@\xa7<}\xc8\x95\xd6S@6\xce\x15]m\xcaS@\xab\x9a\xd5\xcc\x85\xc0S@G\xea\x12D\xde\xccS@\xa5\x98+\xd7X\xcdS@9\x9e\x84$k\xdaS@q\xa7\xa2\xc03\xceS@M\x1d\x12\xdf-\xe8S@\xbe\xdb\xe1\xd5/\xc4S@\x14\xd3\x14\xffs\xe0S@K8o\xa6~\xe2S@\xf2b\x9bmT\xd1S@\x16!^\xa7d\xf0S@%E\x1b\xad\xe0\xe7S@\\\xf4o\xea\xcf\xc5S@\x02\x1e7\\\xb7\xe2S@vQ.\x0f\xc3\xe2S@\xd8\xa6\xd9\\\xf2\xe5S@\xe9\xbf\xea\r\xad\xe3S@c\x04S0\xa2\xe3S@\xd3\xa8\xc3\xb8\xf9\xdbS@\x84\xfbw\xff\xcc\xe2S@\x88\xea.G\x9f\xe2S@F7\x12\x00\x88\xe7S@\x9d\x0cZ\x11\xc1\xe7S@x\xdf\x08\xd3\x0e\xe3S@\xb9\x02\xe9\xe7\xf7\xc9S@\x9a\xb1T\xb1[\xe3S@\x9f\t\xf9\xdd\xd1\xdfS@\x8a\xfd\xa0\xe4F\xcaS@@,\xb2)\x96\xd5S@$\x1d\x02\x9fv\xe5S@9X\x0e\xba\x81\xe5S@]\xa9e\xf5Q\xe0S@\xad\xf3bm\xdc\xe8S@?\x0e\xd6z2\xe3S@\xb2l\x8b9\x8c\xe3S@\xcb\xa0\x8a\\\xea\xe1S@\xb5MD\x18&\xe4S@\xefyC\xa6\x1d\xe8S@\xc3\xbf\xc0::\xe6S@rGb\x85\xf4\xeeS@\x81\x07\xf0\xd1\x08\xe9S@\x04?\x86\xb3\x8b\xe7S@\x9f\xfaI\x93 \xe5S@\xc9\xb2M\nK\xe8S@T\xe26\xeb\r\xe7S@\xb6e\xdc\xa5\x1d\xdfS@\xed\xbf\xff&\xdf\xf0S@BS\xe9\xc3L\xecS@fq0\xe39\xe3S@:\xcd\xe2\xcf\x13\xe8S@\xff.4l\x0f\xf3S@\x043\xcfX\xf8\xecS@WE\x91\xc5\xfb\xe7S@\x0b\xe8E\xedv\xccS@\xf3\x12\xe63C\xb8S@v$\x87\x81\xc3\xa9S@}\x16&\x9d\xb3\xe7S@]\xde\xbd^\xa1\xdeS@U7\x8ab\xdb\xe6S@,\xa1\xb9\t\x1e\xb8S@\x82U\xbf\xa4\xf5\xe0S@\x9c\xc1\xa42\xdc\xb7S@\xab\xb9\x81\xec\x02\xe3S@+7\x82cn\xd7S@\x18\x98\xcf@m\xcbS@\xc4\x99\x93L(\xe5S@\xda.0\xba\xe7\xd0S@\xc5\xc4\xde\xd7\x86\xcfS@\x98\x83\xe4i\xe5\xe4S@\xd1\x9f\x15(\x9d\xbbS@\x14[k3\x13\xd6S@\x98ox\x93\xba\xefS@\\\xf0\xbe|\xeb\xcdS@\xa4\x88\xecu(\xccS@\x00\x11\xae\x9d\xc3\xdfS@\n^}d\x01\xe3S@j\x86Yxr\xbcS@M\xba?\x81^\xe3S@\xbaS\x9a\xaf\xd7\xebS@\xf7\xf58\x9d\xc7\xecS@\xaa\xcc\xa3A1\xe3S@\xa5\xdf\x99\x84\xde\xf1S@\xefw:GL\xd9S@om/\\\xf3\xceS@L(\xc9\xad\x87\xc4S@\x9d\xde\n43\xcfS@?\xc5\x19\xb3\xa0\xe2S@!\x01n\xd7\x8a\xe2S@\x080\xcbU\xd9\xe2S@9\xe2\x1e\x96\xe1\xe9S@>\xab1\xa9q\xc7S@?\x8d\xc0\xf0\x16\xd6S@P{\x1c\xb9^\xe2S@e\\\xb4e>\xf0S@\x0f5B\xa66\xe4S@C\x95\x07RV\xd2S@\x96\xa9\x9eG\xfb\xc8S@+\x88\xf6\xd20\xefS@\x19\x88\x82\xba\t\xf1S@\xcb(\xbc\xc4c\xf1S@gR\xe9oi\xdaS@\x01`\xa5\x87\xa5\xcfS@JB\xdf!\xcd\xe0S@\xca+I?V\xe6S@k\x04\xfc5\x97\xd1S@\xc1!\x1e\xcdh\xe0S@\'\xc5\x85g\x9d\xc8S@\xadK\x11\xe0Z\xc8S@\x8b\xc7\x87\xf4\x9c\xe5S@\xd3\x0b4>\xf0\xe9S@D\xd9\xaf\x9c\xd7\xc8S@\xd1\xf0@\x8a\xbe\xcdS@\xf0f\x05\x8aS\xeeS@f\x94\x96\xaf)\xefS@\xb2Y\xd0_\xbf\xdaS@\xb8/UO\xe9\xf1S@D\xcct\xd5@\xc9S@D`\xc1\xd7\xe1\xe4S@\x18]s\xdcK\xebS@\x0f wd\x0e\xdeS@\xe4\xb8?\xc5\x9a\xdaS@?K\xf9\x85v\xceS@~\xde\xd6z\xf4\xcfS@\x13\xff\xf5$\x8f\xdaS@%/\x85Q\x0b\xdcS@\xe4\xf6\xd6\x9d\x1d\xdaS@\xfd!\x19\xdaG\xe1S@!\xa0\x03c\xe9\xcdS@v\x0e1,A\xd2S@o\x15\xadH\xa1\xe6S@\x0f\x8b\xafn\x8c\xedS@X(\xefe\xce\xe3S@\x02+\x97\x99\x08\xb3S@1\xb7\x85\x86]\xe8S@$u\xbf\x16\xf0\xdbS@S\xa8NKC\xcbS@/\xfaT:~\xdcS@'
p22
tp23
btp24
a(g3
(g4
(I0
tp25
g6
tp26
Rp27
(I1
(I1748
tp28
g13
I00
S'f(9\xcb\'\xaa(@\x08\xd2\xf4\xf9T\xc3)@\x07ea\x1e\x85>&@y#\x9c\x840y(@\xc6\xfa\x9f\xd0\xdd\xc9(@\xdb\xc4\xc6u\xbb\x04*@\x99M\xe0\xaa\xaa0)@\xf7i\x98u\xc2\x1b)@2\xa9\x12G\xcc\xc8*@\x897\x15\xbf\xd0\x90)@\xde\xca\xbd\x88\xff\xf8(@N$\xc1A\x90\xb9&@\xd7,kFm\x8f(@[$\xaba-\x95&@\x0fT\xc8\xe6\xed\xa8%@j\x8e\xeab\x1b\xa9%@\xc2\xe4\xb5#\x08\xce%@\x95\xd07!@\xe8\'@S|\x87\x14\xc6\xa6&@\xe2\x00\xd3\xb7\xe4\xc30@\x844\xdb`Y\xd6&@\xef\xde\xdbG\xa8\xdf\'@\x93\x19\xa4\xc6\x89\xbb%@\xf1#\x86\xbe\'\xe8&@\x04\xbfE\xc7\xd4C+@Y\xb1\xe5au\xfd(@\x7fB\xb2f^\x9d)@\x9d\r:\xdd\x81!+@\xab\xa7\xd7B\xc4\xaf&@\xcb!;\x97\x03*)@\xdfK\xc5\x0e/\x9a%@\xb4\xcfO\xe6W\xfe(@\xc3\x88\xf5\xad\xabb-@\x9d\r:\xdd\x81!+@\xbfySE\x12\x90&@Xh/\xed1\x97&@K\xe6\xf4C\x8c\x9c\'@\xfb\xc3MZ\x1a\x17)@Z\xe0+\x0c\x8c\xe7%@\x83P"\xd7L\xbc%@\x8b\x98\x82\xb78\x86%@(\xff\xd4\'\xd6\xc5&@5\x07\xbe\xdf\xc4\xd3*@\x93\x85\xbb\x8d\t\x0b,@\xe6\x1f\x02\x95)\xde(@E\x07u\xa2{\xf7&@\x93\xff\x11\xa0p\xce%@\x8c\xfd\xeac\xd0g.@\xc6f\xa3\xca\xba\x8a*@0\xb3\x1a\xa8\xf3\xe0*@H\xc2D\x17)\xb9+@b\xa5\x96+\x14n(@r\x8ew>tB(@\rmB\x02\x0e\xf9&@r\x8ew>tB(@\xea-\xc0.\xb9\xe3(@\x95\x0b>|Q\xd4(@D\xac\x18\x01q\xdb)@\xe5\x1c\x94l\xc6\xda&@\x1edd\x01\xe7\xd80@\xf7\x133\x00\xcc\x19(@WQ\x81\x03\xbb8*@\xe0\xad\xdf\xd0\xdc\xbc-@\xd4\xbc=\xebh\xf1(@\x03\x95\xce\xf2\xdf9-@\xe1=;\xe81\xc4%@ZB\xb7\xc0\x063(@\xab\xbb\xa2\x00\x88~*@\x1e\x80\x13\xa9\x84*&@\xd7\x8e7\x8d\x88\xdb&@\xe5&,\xaf\x94P,@\xe4/\xbfN\xf9\x08)@\xe3\xf8o\x13\xb5\xff(@\xc6\xd4\x95\xee\xd4\x81%@\xd5\xb8\x1c\x96\x00\xc2(@zN\xde\xfe\x08\x1e*@\xea-\xc0.\xb9\xe3(@\x7f\xd8}\xa8\x13\x16.@\xe4s\xc3\xb5K8)@\xcf\x95\xcbA\x9b\xa2(@Hk\xb2\xbe\xe4\xdf&@\xc9\x154/\xe0\xc5(@)I\xac\xcf>\xdb*@\r\x84\xae\xf3\xa6\xaf(@\xfb7\xd3\x9b\xa3\xb8)@\xf8\x9f#Y"\xf0(@\x14.\xb7_\xc0\xa2(@\xfd_\x9e`\xa3Z(@\xf5t\xe19,2(@u\xa3\xc8\xaf+k(@\xdf\x86VQ\x19\',@&\x11^!\xd7\xb9%@\x017F\xea\t\xd5(@\x8b3\xb2\xb9n\x9c-@\xa8\xba\xd3%\xaf\x8c(@\xa6C5S\xf4Y(@\xee!$\xaf/{,@\x88\xf8\\\x84\xc9K\'@\x95\xdb\xa3M"\xaf-@\xe5~\xbaVA\xa7&@\x9a\x02v\x15<\xd9(@\xfa~\x98f\x99\xd1%@\xf0_\xa0\x8axA(@\xcb\rQ\xb6y\xdd*@\x04U\x85\x7f\xfb\x98)@\xda%V\xe5\xf5\xc5%@)\x9f\x06\x8aD\x01\'@\xe4\xa3^\x0c8<\'@\xf5\xa2\xcc\xd1\x9c3,@\x07\xe5HF\xff\xcb/@R\'\r\x8ck\xac+@t\xeb\xa7\xa6\x83i(@=\xe5]\x0eE\xb1(@*\x8d\x8ffs\xae(@\xad\xe9\x13\xd3\x9a!+@\x01\xc5\x9f\x04\xe5\x85\'@~\t\xfa\x0b%\xd9(@\xb0\xfe\xd3+s\x85%@\x1d\t&-zl+@\xe7\xf8\x8d\x89\xee\x89)@`\xcd\x0e\xa8\xcd\xc5%@\x03\x02M\x9c\x00k%@a3C\xa42\xf6(@\x86\xf8u\x14O\xfa(@\x08\xdedx+|(@\x8e\xda\n\xfaM|%@\xb1d\xaa\xce\x02\xce\'@-\xe5\xcd\x06i\xeb\'@V(H\xe0\\\'-@!\x08-\x03e\xa3\'@\x7f\xa7\xe0{<\xaa%@|\xd1?N\xf2\xcf(@\x8e\x0e.1\xa5n+@\x1e\xab\xe6\x04\xf8\x1b&@\x16\xd3\xd8\x933\x1a\'@\xab\xcf\xdb:\xe96)@Q\\\x02\x00\xcd\xe8&@\xcb\x8c\xec8\xb1K&@\x04\x1a\xcb\xda\x8e\xf3*@\xd8\x159A\x1e7\'@\xae\xd2\xcc\xde\xa1W)@\x9a%\x93\x8f\xb4\xf7(@1\xa7\xbda\xeb\x99)@\x18\xf0\xd4i\x84\xd10@Y\x96\xd2\xdb\x198+@\x13\xe3\xf6C\x9a\x94(@\x1e\xb5\xfd\x0b\xfd\x9c(@\xd0\x10\xfe\xbc\xc0\x9d%@6\xe5\x0e\xd4}\xda\'@GR\xd4\x02Pv(@g\xfd\xc5\x83\xb81)@\xb8\xe9`\x1f`\xc1&@\x80\xd9\xb8\x0eG),@\xf5\xde$\xf2\xb7\xb1%@~\xe1\xd3\xb2\x87\x9b\'@\xc5\xb7\xe2\xcf\x9a\xbe%@\xa8\xe7\x9f\xcb\x06\xe5&@8\xd6\xa4\x0b\x9fa-@\xb42R\xf4z7\'@\xdb\xc1\x10.\x00\xb5&@\x836\xf5$\r\xc1\'@\xees\xd8,\xf0\xba&@\xc9q\x1c\xef\xa38\'@\xd3\xdb\xf9\xa2\xf9\xcf)@)&\x00\xc6\xf5 ,@\x02/\xd1{2\xc2(@`\x91!\x1e\xc2\xc6\'@\'\x85\xdd\xbe\xcf\xed\'@\xbd\x02\xa0=q\x8d\'@o\x86<(h\x85\'@\x85\x08\x19\xa3\x84\x0c0@\xc8\xbc\x00!D\xc9\'@\xc0\r\x9f\xdfh\xa6\'@\x96\x8fL\xc9\x08\x05(@^6\tP\x04\xb0\'@br?5t2(@\xa2\x8c\xb6o\x02\xad%@@\x14\xe9\xe2\xa4\xee0@\x9f\x85ZM_-\'@\xb4\xe1\xdb\xe6\xac\x9d+@\xee\xadj\x15\xec\x00(@\xe2^\xbd\x9deZ*@\xc5a\xcc\xb8H\x94+@W\x92\xfb?\x07x(@\xb8\xea\xb8AB\xa8-@:aQ\x87\xb4\x00(@\xf8s:\xe2n5\'@a\x81\x9b\x04\xcc\xf1)@\xce\xbd\xaf\xf5:\xbb+@\x1e>$@\x9b\xa0(@7\xa3\xc6y\xe2\xd6*@\xd0|\xc2\xf5Fh0@!\xd8\xde\x87\x1d\xd7%@\xc3ru@P\xec\'@0I\x16w\xfdp\'@\xff\xc7\xba\xb9QU(@\x80#\xcf\x9e,!&@o\x1d\xe8\xb5[v(@cs\xcd\xc0|\xd9(@\xfe\xee\xb6\xdd\x95\xaf%@\xce\xbd\xaf\xf5:\xbb+@\x86<6\xc9\xbd\'(@\n\xce\xa1\x96\xbf#1@gU|\xb3\xd5\x01(@\n\x1a\xb8Jb\x81-@\xe5k\xd8\xb4\xc6\x940@\n\x1a\xb8Jb\x81-@\xc2eQ<\xb5\xd2-@$\xa6\xd8vc\xd8-@\xbf\xcc\xde\x9a\xcb\xe0%@\xa3\xec\x98\x13f\xf6(@\xeeP\x82Ao\xc3%@\t\x81\xfcm?\xa1,@@\x12\xf0a\xee5*@\xf2\xcf\x18\xaa\xf7\xdc\'@EEJ:o\xe5(@{\xbbi+\xfa\xfa-@\xce\x14a\xd9"\xbc%@C`\xb5\r\x03\xfc(@fl\x98>\xbf\xe8-@\x82\xee\xae\xe9I\xd3(@\xd6W\xbbe\xca\x92-@*\x82\xab\x97\x8e\xf2(@\x80q\xb9\xc3=c-@)\xe1+=\x04W,@\xe0\x89,\x04\xdf\xb9&@9\xfb.\xe8\x9d\xba)@\xee\xe6:\xee\xd8\xa6&@(aBu\x18`&@=ZN\x9aD\x80)@\x9a%\xda\x9cx\xb0&@\xf8\x1d\xf6\x14\xae\x82-@\xea5\xdf\xf0\x8f]&@{\xc1\\\x8b\x9fL-@r=\x15\x98\x82^(@$i\xb1\x038\xf3-@:0\xc9\xdauy(@l:\xd6\xde\x97\xec&@\xf05\xc8ib\x18&@\x1cqa\xb7I\xd4%@T\tV\xed\xbf\xe5%@X\xa8f\xf4\xecI-@\x1c\x1d\xd4\xb7\xe0 \'@\x1d\x05~l\xb8,)@\x11FQ\xb5\xa2r(@ c\x14l\x1c\xa5%@\x7f\xf3\\!\x89Q)@V\xc1a\x08\x1e\xe2-@\xf6\x16\xc1\x8b\xdb\x9a%@:\xb4\x03`\xdc\xfb(@\xf5[\xce[\xcd*)@\x13\xd4\x18=C\x9c%@<\xd7\xed}\xdb\x9c(@=;MC\xc0\xbf(@\xf5[\xce[\xcd*)@:m\x19\xb9\xd8k&@\xcc\x7f\xd2\xb0st&@\xc9\xa1\x91#\x1d\x1d*@@\x1d\x98K,\x15)@:\x9c\nNJ\xa7&@"\x9b\x16\x19&0&@tW\xed Qv&@T\x00R\xa2\xd9o(@\xb9;w\x9d\t\x98&@\\Ch\x90\xb9\x90&@\xa0^\xbf\xe6>-&@\xeeH0\x89\r\xa6&@\x9f\x86\xfa\xd7\xeb\xfe&@\x95M\xc2\xb1\xd3;-@\xe2\xc55\xb1l\xa9%@\xd2\x1b\x86+m\xba)@\xe9\xc2\x93\xec\xad\x90&@\x12\xc7\x9f\x1eB\xa8&@\xfdI\xb7)/\xac&@Xh/\xed1\x97&@G\x08\x1c\x1a1D*@F\xc2l?\x86$&@\xadXn<\xa4\xa0)@\xd8\xbe[j?\xa8,@\x1f\xe7\xd1\x19\xae./@\xb0w\xfd\xb7A1/@\xcc\xaf\x05H\x87\xb5\'@\xa7\xa9\x04]\xac \'@p\xa3\x06\xa6\x8f\xa0)@\x11\n\xc2\xe3C\xf2%@\xcf\x95\xcbA\x9b\xa2(@\xbc\xefdPGZ(@\x91\x0b\xd3\xbd\xd4\xe10@8I\xff(j\t\'@\x0e\r\xc6\xa3\xab\xb1(@\xe8\xf5\xe3\xfe3\xbe*@\'\xf8]0\x07:&@x\x81\r7~\x96(@V\xed\x87%\xe6R)@s\x96=K\xd9S\'@ZtG\xb5\xc46)@W\xb5\x1b2\x19\xcf\'@uoMZf\xaf*@\xb3\xef\x0e\x82\x08\xea.@n\xf9\xb4W\xd3B-@,at\xf2\xf6\xb4)@\x12\x043\x15\xac!&@I\x17W\xa31\x9c0@P\x05\x87\xa2\xda5)@\x9a\xff\xa54\xd3\xe1(@e\x07[q{\xee-@\xca\x94c\xbcB\xd6-@\xf1O\xde\xd0\xdd\xa9&@\xaa\xb2a\xf5\x15\xd9&@\xb1\x02\xdfVk\xb5%@\xf5\xb0\x10\\\x93\x91%@\xceN\xb5\xe2\x15v(@@"A\xf6G\x87%@u\x88\xa7\xd5\xc9\xdb)@\t\x91\xd9$]]\'@\xcb\x86\xef\x93\xe4G(@\xdd\xb3\xcb\xd6\x04,&@l\x93\xefAA\xc0&@\xf4S\xcd\xc8\xf2\x94(@XHq\xd1\xb4\xd2(@\x89\x9b\xd2:5\x1f)@\xae`\x15\xa8\x08j%@\xce\xa6\xd6\x15\x99\xbb%@A\xee59\xb1\x95%@\x16"\xf5\xf5=\\%@\xdc\x86\xc8\xb5M\xf2&@\xc8\x12\xc7\xba\xc3c%@E\xa8:\xd4\x13\xfd&@M\xe6\xc7=Ly\'@b\xc1J\xc4\xc4R\'@I\x17W\xa31\x9c0@\x0bL\xbc=\xfc\x01\'@\xeb\xf4l>N\xe3%@\xc5CQ\xc1\x0c\x9c&@n\xde\x15\xd8\xbf+&@[\xfe\x9d\xeeX\r\'@\x9f\xb8\xb0\xca?\x9b\'@\x82\r\xf6gd\xd5(@%\xc2\xd6\'\x8e|\'@\xaeZ\xf7\xa8\x97E\'@\xdc[\xf0\xd1\xcf\x13,@Gw"sg\x16(@g\xd6\x98\xacy\x8e*@\x892\x8cS\xd5 ,@\xf92\x0e\xba\xd4\xd9%@N]\x1a\xba^ (@7\xf7{\x13\x9a\xb3\'@\x03\xf1A].\x9b)@%f\x8c\xaa\x83\x18)@\xd5\xd3\x88B\xc1\x97)@\t\xc3T\xc8\xbc\xba0@7`J\x8e5G&@\x1c}\xe9\xaf\x90\xa4(@\xc9\x18I\xf1\xf0>\'@.n\xc4\xcb-\x95+@j\xab{\xc1m\x88\'@\xfc\xd7\x7f\xc0I\xde\'@\x05\xd1\xacc\x8e\xaf\'@\x8b\xb4q\xdd\x8f\xce\'@Jx\xc3\xc7\xb8\xc9\'@\xb6T,i\xf0\xa9%@\xc1\x81\xcd\xf4w\xbe&@\xddrU\xe8\xda\x99\'@\xc1\x81\xcd\xf4w\xbe&@\xbb\x92i\xaf\x1d\x07)@i""\xa7l\x9f\'@Q\x9cA\x83\xd5\xf8%@a\x03a@\xb4\xbe\'@\xb7\xd3\x05\x03\xcd\xbc%@\x8a\xd2\xfa\x86K2(@\xa9Ww\xd6\xae\xdd\'@V\x05k=\xc0=,@E\xaa\xc6Vz\x87%@\xc1\xb2\xcd\x95W\x1f)@\x8d\xabO\x9a[{%@\x19W\x15\x95\x12\xf4*@\xe8\x02\x17\x84\xb3*)@\x8a\x82\x0e\xf3\x90\x05*@\xd9\xdbnh}\x93*@\x8bd\xfa\xfb J%@w\xba\x05\xd6\xad\x8b\'@_\xe0\xd3\xd03l)@\xd0\xc5\xfbg\xb0\x1d+@^\xfe\xce\xbc\'\x911@\xd7\'0Q\xe1b(@\x11s\xd0\x9b\xaf\xb0%@\xb19\x91\xc8J%+@\xb19\x91\xc8J%+@p\xe9\x93\xe2\xf9\x19+@\xf2\x18\x9b\xe6<\x1d\'@\xce\x8fV\xf4\x9d\x92\'@\xec\xe2of*8+@@\x93\xcd\xce\xd4\x96%@\xbf5LB_w+@xF\x80\t\x9f:\'@\x98\x0b\xb0\xc3\x1c"+@\x8a\x10J*L\xd3\'@0\xc8\x91\xc7\x8f\x13\'@+\xe6fj!+(@\xddanTz{%@\xee\xf2G\xaeY\xb30@,\xb4\xaa\x8e\xad\xc3)@\x83\xa8\x0b{\xce\x1e)@\xe3\xc1"\x1d\xa5\x92)@\xab\xba\xc92\xfcS*@\xdd\xf74E\x81\xfd)@\rc\x99\xe5\xfa\xb7&@.\x19}#\xda[(@\xc8\x1f\xcf\xad\xcb%,@5(t\xf6@\x83%@\xda\x05\x95\x9c\xff\xb5*@\xd8\xf8\xd9\n\x13\x8d.@\x01S\xe7\x01\x15\x03&@\x17\x8b\xa5o\xf4\xc70@\x05O\xd4.[B*@\xc7\x93\x8b\x1e\xe3\xe6\'@KM\xd2|\xdb\xa9.@\xd5\x06\x13\xd8\x95\xd4*@\xfb\xe2E\xae<\xc0\'@\xe0\x81V\x1c\x13])@(\xd0Ya\x87\xc5)@\xc3\xa3\xb9C\x0b\xff&@\xb9\xeem\x017D/@\xc0\x1f\xba\x17g1\'@\x1b5\x01@\xac\xe4&@@\x03\xa4F\xc3\xd9,@\xd7\xd3\x0e\xb9-\x19)@!\x948\x82\xad\xec\'@\xe2\xd7l\xcd\xb0\',@F\xae\xb4&\x19\xa9(@\xafU2\x9b\x82\x19\'@\x81\xc5\xf3\xaf\\\xd8\'@\xb4\xe1\xdb\xe6\xac\x9d+@W\xa2\xdb\xf6\xe3\xad,@\x03G\xe8\x0e+\xa9&@\x17\xdc\x85*&<)@\xe1\xc0t\xec\xcaY+@\x8f\x1e\x11@\x8d\xdb\'@\x89\xc0Y\xcc\xe8_-@\x99\x00\xe3+\x94\xf9+@\xe3\xc8\xdb\xdd\x1eY\'@,\x88\xe7,\x8a\x1b,@\xa9\x04U\xa5\\z)@M\xa0<U\x10\xec*@=f\xdfG-D-@\xd0sP\xc5\xdd\xe1)@\xb2T\x9el\x0b\xcb%@[\xec~\xe0\xfe\xaa%@^\x16\x93\xa0\x82\xf00@\x83\rpu\xed\x9e(@\xbcA!\x85\x85\xa1%@\n\xaf\x90W\xec\xbc)@g B\xa0\xaf\x9a\'@b\x04\xf6j\x16E&@=v,2O\x1f+@\xe5_Q\xbb[\xa2%@\xe3\x1c\xeaJ\xf0\xbd)@\xcf3\xba\xd66\xa1,@\xe9N\xf9\x06\xacS&@\x9e\xc6\xee\x9aW\xd8\'@\xad\xbdqGu\xe3%@\'\xeb\x88\xda\x8c;\'@\xc0\xc2\x8f\x1cA\x0c.@/\xb0\xb2\xbb\x17X%@u^\xfcH\xee\xe2-@V\x1e\xd6r\xde`&@\xca\xf6P\x10\xd9\xa9&@\x12K\xbchK\xd0(@\t\x17\x10e\xef\x031@\x03;\xfbYNR*@\x1e\x85\xa0j\xd5\xd3(@\xcaj|+9m\'@\x92\x82$\xf1@\xb9%@(\xf0\x8c\xbeD\xc1-@S^1\xf8\x8d\xe4(@$se\xbe\x8e\x99%@\xb6l\xe2\xe6\xd6\xac(@\xc0\x00\xd6\xfd&\x06-@[\x9e4\x89\xcd\xa5%@\x85\xc0\xea\x13\x1fI(@1G\x187rN&@\xfe\xb1\x16\xf2\x07\xe8%@\xa2\xcc\x1a\x86j\xaf-@\xc8I\\\xaf\xcc\x89%@\xc0\x10\xba\x1e\x08\x0b*@\x97\xbf+B\xb9\xac%@\xc9\x85~\xf6\x1b\xac-@\x89\xd6\xed\xf6Du%@\xb5\xcb\xc5\x13\xceh(@\x8d\xd0\xb0"\xb1\xba)@R.\xf8\xeen7*@\xb1\xa4\xa1\xb6GC*@\xeaDx\xf1\xbd\xa1-@O\xa1\x9d\x0eST\'@\xf8\xafJ\xfa\x06l-@\xa4\x80+\xc2\xab_&@\xf4<\xbf\xabib*@\x1c\x1b\x02}L\x8e-@\x8bA\x80\xb7\x1c\xc2(@\x82\x98\x18\xc1\x98\xba-@\xf6\xd1\x1c\xb9j{+@"\xc5\x9a\'\x02H&@p\xa3\x06\xa6\x8f\xa0)@)7\x01\x0cx\xae)@\xea\x8dL\xd9\x06F\'@7\x82Cr\x06U&@"\xa7*J\xaaG0@e\x01W0d2&@F\xbe\xac\xd2 \x99-@\xff\xee\x93\xba\x04\xa5-@\xe8\xf5\xe3\xfe3\xbe*@\xa4|\xf9\xa8\xdb<&@"W3\xbf\x9c+(@\xd8\x8a\xe5-\xfa\xf1(@\x81\n\xcc\xb1\xa1\xb2\'@\xc7\xf4\r\xed\x92\xce%@T\xbd\xec\xbb[\x84(@\xbf+\xdd\x94~\x8a&@\xbc@\xf3\xb6\x8e?\'@\xbc\xc2\xb5\xe0\xab\xd4-@m\xbb\x1e\xca\xb7\xb5)@\xdd\xce\xb8\xe6\x9c\xc7%@\x91{\x87\xa68`-@\x1f\x91$Mv\xc8\'@\xfc\x8c\xf2\x88\xa1\xa3,@\x10~\x04}\xe3\xc9%@\x0e^H\xae\xcf\xf5-@\xa8\x7f7\x9e\x008\'@\x83\xcb1\x81?4(@\xd3E\xe1\xc14\xd1-@X\xcfa\xaf\xee\x8f-@\xa4\xcd7\x03@\xc0&@_\x884\x99\xb6\xdd&@:Yk9g\xc0\'@\x96P\xe7\x15 \xc9%@\xf3\xc3\x96\xfb\xfe\x17-@?\x0f\xb3\xbdY\xce.@\x96\xa9\xc1\xe1i\xcd%@d7\xcc}\x1e\x9d/@\xe6\x11\xf9^-D)@\x99\x06\xb3u\xb5r&@N\xcb\xbd\x0cT(,@\xd8\xb2\x9c\xaa\xbd\x1c&@6\xce\xf2i\xe4\xb7,@i\x95\xfae \xde0@\x0c\xb0|e~\x96-@\x87\xe4\xd8hV\xe9(@\x7f\xbe\x07\xd5\x9e\xbd%@@\xb0\tN\x80\xe3%@-\x11\xb3-p\xfc-@\xe9\x8b\xf2s\xc0\xf1(@-\x11\xb3-p\xfc-@Pq\xc9\xaf#\xf9(@\xcd\x92R)\xd37-@,B\x08\x9c\x10\x17\'@\x06\x9b\x14\xa1\x977&@mm\xe9\xc1\x9d\x9b\'@\x915\xe8H\xf6\xe0+@\x11&\x0e\xc1`\xcb%@#\x15E\x12\xea\x911@\xf6W\x8d\x86q\xfe&@\xc6/o\x8c\xcd\xab-@U\x98\xa9\xee$\xc80@L\xdc\xaf\xbb\xcb\xea(@9\x15\xd5i\xaa\x92(@\x087\x9c9\xe4\xbf%@gg3\x8b\x11\xf6(@\x8b\xf6\x9e\xe5*\x11\'@\xe7V\xb2T\xfc\xfc%@\xd2\xc0\xde\x14\xab\x94\'@\x10\x91$\xdf\xa4\xab&@\xa7\xd3\\\x10\xcb\xcf%@\x8b\x0c\x95>8[,@\xb9\x0b\xb7\xb7\xbf\x1a(@\x83\xa8\x0b{\xce\x1e)@\x1bp\x04D\x13\x02(@50J\xe1\x1ds-@p\xb4\x8ee\x1a.\'@\x897\x15\xbf\xd0\x90)@\xca\xd5o\xb4\x87%-@D\xbaY0\xca\xb10@\x9e\x91\xba\x1aj\xfc\'@\xc0\xcb\xff\xe2K\x8d\'@-\xd3EM\x1c\xdc\'@\xb07\xac\xd3\x80\xf3(@\xc2~Lq\xf5\xef.@H\x99\xa3\xf9\xb7)(@:_\x8f\x14z\xb5(@\x05\xc2e\xcf\xbes\'@TeBf\x10\xbf\'@\x11G\xf2\x96\x0e\xc7\'@*\x9d6[6*)@\x8e\xaa\xb8\xd0\x02\xb50@}\x96@\xc0Z\xf1*@\xa6\xe5\\\x1dc\xc2-@\x10\xdf0\xcf\xf2,)@\xbe\xd9\x13%YJ)@\xb5\x13\xfeE\x9d\xe2*@\x15\x1e\xf1\xc5\xc2 *@\xdbs\xaf\xd6/G,@\xc9\x02\xefcX\xd3&@r\xf9)\xff\x96\xa5\'@\x8c\xbc,\xfc\xf0D)@\x1b\\]ko\xc3\'@\x05\x11\xae\xc6\xc0t-@\xdfq?\xaa\x04\xef+@\x81SO\x13`s%@\xfb\xb2I\xe3\xe6 )@.2\x1f^\xe6\x1c+@=\r\xbeF\xb7\xe2%@\x81\xfc\x1an\xe2\xeb&@\x00?\xf9&\xbb\x85%@9#\xb1\x166G&@\xb5j\xfa\xa7\xd8\t+@L\xa8\xec\xb3\x9d\x96%@\xe3;\x8f\x19Z\xad-@\xab4^K\xcd\xfa&@\xfe\xd4\xbd\x1b\xf7!+@\x80J\xea\x97x\xff&@Y\xed\xf9\x8a3n(@\xf8@\xf9\xa4\xe8..@\x0f\xdaUrj\xba\'@\x07\x1aOA\xcd\xcc\'@\x07\x1aOA\xcd\xcc\'@\x03\xf30\xe0\xf87)@\xef\xbfD\x1eI}%@;\xcc\xf3{\x1a\x04)@H\xd3;\x05\xc6\xa6%@\xe3\x01\x99\x86\xd3\x19+@\xd8\xba\xa1\xd1\xb1\x82,@]\r]m2\xdd&@s\xd9O\xb6\xfd\xcf,@\x10\xbe\xe01\xccR%@YgEW\xa7\xdb(@\xc8\xbc|\xe4\xca\xfd(@ob\xa9\xc4\x94\xe1&@\xe9\x93\xec\xb3\x12\x97(@\xde\xe4\x18\x84\x80\x86-@\x90\xea\x8c\xfa\xd6;\'@l\x99\x84k\xae\xf7)@\x12\xdd\x85N\tP/@\x103\x9d\xb9C\x97%@)\xb0a\xa8A\xc2(@\xf1(r\xf2d\xde%@\xde\xc4P\xb1\xbb!+@\x01\xb3\x9d\xbb\'H,@\xd5\xcf^:\xccy\'@Jat6g\x06*@I\x17W\xa31\x9c0@#\xab\xd9\x04\xe9\x02\'@\xa2\xdb\xce\xba\x1a\xb0&@\x1d\xad\x12\xa1z\x97(@\xe8z\x7f\x1a\xa9\x1b0@\xb4\xe76=cy%@B{\xd8\xc7\xdbk(@de\x9f@\xe2K,@\xb6\xa2\x03\x08T\xa4%@\xfa\xed\xe2(G\xf6,@\xcc\xaf\x05H\x87\xb5\'@\xdf|\xe6s\x93\xd6(@{\x93\x05\xbb\xd39\'@\xd8[O\x9e\xbdO,@\xe4_\x04w\xfd\xae%@\xbb|\x15\xf6S\x0b\'@T\x83.7/$/@\x8c\xb7\xbb"\xe6\xf1&@X\x053X\x85*(@>\x9e\xfe\xc6\xae\xea&@f\xbc\xb8\xa1|\xd1%@\x95\x9b\xef\x11\x07\x9d%@];\x8b\x98\x84\xbc%@\xfb\xe2E\xae<\xc0\'@/\xcfxTZ\xdf\'@k>\xab=\xc2\x86%@\xd7\xb6\x94\xe2.\xa7&@\x81ip\xf7u\xe2-@w)\xf5)\xbe\xc0(@\xe9:z:\xce\xd9\'@\x8797\xdcY\x9a&@p7/}\x8c\xab%@\xb4\xe5\x9eD\x15\xa2&@\xaf"\x8f\xd1\xd0\x04-@;b\xf1\xab\xeb\x8b/@\xe9G\xa0rSK*@\xce\x9bP\xd1\xb2;)@\xe1f\xf7\xc6\x85\xbb0@"\xd6\xba\x91\xcc\x1f)@Gy\x01\xcd\xe9\xa30@^\x9d\xfd\x98t\x15\'@\xf5&\x02\xbe\x8d%)@\xe6\x05t\xffjH*@\\\xb4\xfd$\xc8?-@e4\xe1r\xe5\x8f*@\x9f\xe7lT\xbf:-@\xa8\x7f7\x9e\x008\'@\\\xb3\x12@\xa7U(@b\xff_\xber\xbc-@Q\\\xb4\xa5pX*@\xd9k\xe1o\xa8\xf2%@jZ\xde\x1f\xc7\xeb)@(^\xcd\xea\xdb\xad+@\xcbY\xb1\x11\xe6w(@\xf4\xdb\x13\x12O(\'@k\xdehfI\x19+@\xabW\xb4\xd9\xbe\x81\'@\x81\xee\xc6\xd7\x1b=(@\x18Ud\xc2\xadz-@\x9e\xd4=\\\xfe\xe4%@\xdc$\xaf\x92R\xb0.@d\xa3Cl\xf70/@\xd9Zp\xd1\x17\xa1,@\x06\xf1\x82\xca\xc3\xe3-@\xad\x07\x95$\x17\xb40@(\xe6O\x17\xa0\xf1*@[;\x19\xc10\x80\'@\xd2\\|\xee\r\xa9%@\x08o\t\r\xeeI&@V}\x07S\xef\x85\'@\xb0\x1e\xe0cZe)@\t\x8f\x1d\xb3\xef\xe3(@\xbaR[l\xda\x0e(@\xe3x\x89\xf2\xb1L&@\'v\x10\x98U\xd6\'@v\xf1\xb3\xac\xc2\x90-@\xc1\x82\x8d\x01<"\'@\xde\xe7\xb9\x94\x1dc(@\xb1\x1f\x92\xb0\x10l(@K\xfe\xde\x1d^\x89&@N\xfb\xee\r@\x99-@\xb6\xf6D\x0e\xb3\xfe-@\xf9\x11\x02\xae\xb5\xec-@\x82\x9c*N\xd8\x88\'@\x1c\x03\x8aq`\xcb/@v\xd9\x98bP\x9b,@q\xef-h\x8c\xde%@\xf3\xedu-\t\xa9-@\xa0\xea\xe7G\xccF)@\xb9\x00\xf6\x1a\x86{\'@\xcd\xd6\xa6F\xcd\x87(@\xb2&\xa7\x93Y\xce%@T=\x11N\xf5\x81&@\x86\x8f.\xd8\xe5\xc8%@>\xb4\xebT\xaf\x81%@8\xab\x04\xd4\x90\x8b-@B+\xf1\xc8@\x81\'@\x97\xd1y\xb9"\xc3,@gw_\xa8\x82\x9f/@\xa4\xef\xd9&a:)@*\x8a\x8d\xd1\x13)&@\x1c\x1c\xc4M\xe0\x151@\x0c\'@\x17;\xf1&@\x14li\x91P\xd7%@x\tH\xbd.\xfd(@\x7f;\xe7\xcc\x9c\xc5\'@\xf6\xed\xff\xb8\xed\xb9\'@\x96\x87+\t\xda\xec%@\xbf\x063\x15t\xcf-@3\xb3=3\x04\xad(@SI\xab\xb8\x1c\xb2\'@\xd4\x9d\\\xdeC1)@\xf2\\$\x15w\xa3-@\xea\nl\xed\xc4Q-@V\x067\x14\xba\xa8(@\x90\x1f>%\xb1?\'@\xcc\xe1\xc86\xb5k(@\xe8(\x07\xe71\xa3(@\x1b\x96\xc6\x1e\x087)@w\xf0\xe9\xd0m\xb8\'@W\xf8\xa9\x7f@:\'@\xac\xe2\x90e=\xbe\'@\xa0\xa2\x1c\xd1\x12\xdf(@iJX~zv-@\x00EF\xa4\xbf\x02)@\x15\xe1.\xefr\xd10@\x9e\xf4\xfd\xb1^!)@\x93\xfe*\xd8\x0ey(@pF\xd3\xe1\xc8\xe3.@~\xff\x87<\xd2\xec*@|\xef\x07\x07\xd6M*@c:jL\xcfd-@|3\xd9)C\xf6*@p\x02\x1f\xac\x1f-(@dU\xa1\x02\x1c\x1b(@t\xd8\xf4\xff-\xdb(@\x937t\xa4\x02E)@\xd8\x0f\x14\xda\xdf\xba,@\x82\x80\x90tH\x16%@i\x9d\xefm`\x04)@\xe7\xf5\x85\x0f\x97\x07+@\x1em\xad\x9cg\xcb)@VP>\xe5\xb9\xdc(@\xe2+\xb0_\xb9\xf3&@\x114\x8d\xae\xcd\xe8*@,B\x08\x9c\x10\x17\'@\x921\x14w\r\x9d0@\x10\xe4-\x9e5\xe1%@\xc9\xae\xd2\xc86\xa5-@L\xe2\x9f\x1eY\')@.\t*y\xa9\x0e(@:-\x06\x01\xa5\xbb-@\xaa7\xe9\x00d\xdc\'@P\xb2\xf2\x96\x1aX&@\xe0\x87\xaf\xa2\xd1\xfd&@\x99\xdcb\x05\x1e\xa9&@\xcf\xb5\xc6\xc60\xf0%@\x04\xdb\xf7[|\xee(@lps\xc2~\xba%@\xeer*m\xca\xab&@3?\xb2\xd5\x92\x9a\'@/\xc7cQ\xc6\x9e/@\xe0\xec\xaf"\\W/@\xdc5\xd5\x13,\xf00@&za`\x02\xed0@\xcb\xc6yA\x94D&@\x86\x0b\xdf\x0c\xf7\xac-@Cy{\xad\xe3\xf9\'@\x15\xc8\xe2\x9d7\x92%@xgp}\xe8t%@T\x84\x8a;\xea\xaa&@s\xb5e\xa0l\xba(@@\x10\xb9\xf6\n\xb6&@\x8b>\xcb6\x0f\x99*@D\xc9\xef7\xe1\xce*@\x03h\x18 Di&@\x98I\xdc\x94\x18\x03.@\xfb)\x1b0J\x1f)@\xa5\xea\xbcqp\xd3&@Q\xc9\x07\xa8\xd1\xc2,@\x8eV\x03GZ\xf3\'@\xf7\x19_\xb7\'u%@\x19|7\x1f\xc3=\'@\x80\xf1\xb4\x15\xb8\x07*@A\xdfV\x0b<O&@\xc4\xfeUw\xd6\x8c%@-\xba\x14FTu&@\x8bz\'r\xce\xba)@\xf4\xa8\xa6\xf6\x94\xaa&@\x02\xd7\xb1^YV*@\xbb\xd1\x06\xc8\x9ec&@%<\xa4Rd\xee&@h\xc4i\x89>\xce*@\x80\xab\x07~\x9c{(@\xc0\xa4\xfb\xbf\x19\xfb0@\xcf{\x89\xea\x04\xca&@&D\x18S\x98\xe8&@\x87\x95\xa6re\x82%@g3\xc4\xeb\xacE(@\xea\xe9QB$\x9a%@\xe0_\xd8$\xcb\xbf&@42\xc7f\xd3\xbe(@3`\xc7\xfd63/@!\xce\xc0\xd36;-@\x0e\xabM\xc6\xf7C(@\x8b\x80Pj\xbb4)@U6\x8d\xb1\xf1\xd6*@\x04\r\xbe\x8c\xf8O&@\x94\x92\xf3\x07\xd0=&@e\x97\xe6A=\x08&@5\xf1\x9d\x1fEo(@\x99Z\xf6-Y\x1d&@\xbd\xa1\t\xcd\x0f{%@\x16\xcc\x91x\x03P-@-!\xb5E\xa5q%@g\x0c\xd3\xca\xa1\x97(@\xa2\x0e\xe2\xf1\x12\x88\'@\x9br\xaa\xaa\x97\x87+@1\x06y(\x08\x0f)@\x0eI\xc0\x13\xaab%@C\xbea|\xe2\xe6&@\x17\xaa\x8fB\xa8\xab\'@*\xb7\x03t\xe9\xdf%@\x02\xfc\xb0\xfc\xb2\xa40@\xa5\x02\xacQcd0@*\xb7\x03t\xe9\xdf%@\xbe\x0e\xbd5\xc6s%@\x9f%\x1b\x98\x17\xcc0@E\xb3\xc3T\x12\x07&@<\xdfl\x96\xa2\x8c\'@J\x88\xaaG\xce\x1a(@._\x8a\x1d\xacT-@k)\\h\x87\xdb\'@y\xeevi\xfa\xba)@\'\xc7\xb5u\xc2O\'@\x9b\x15h8\x1e\x1e+@\xcc\xbb\t\xc7\x90-*@\xa2\xe1d\xd7J\xcc-@gh/[\xfd\xc3)@\x14F\xf6\xa0\xd82(@\xdbs\xaf\xd6/G,@\x08\xde\n~\xdc\xfa\'@\xd6#mH\xca\xb4%@\x1b\xba\x19\xbc\x01\x1f,@rP\x86\x99\r#+@\x9eh\xca\xceB\xe9\'@P2\xe2\x84;\xda0@\xfb\xbc\x00\x03PH(@f68\x03\xe5\xc3(@\xa3I\xeeR\xb2\xa1(@\xed\x16lYI\xa4%@K#s\xa6,4(@\xf0*\x90\x87H\x05(@\xa0\x9bh\xb1E\xfb(@m&\x9c\x19\xed\xab0@\xdc\x8f1\x97\\\xe1&@\xd9\x99\'\xd1\xa3}%@Aj\xaaSG\x88(@\xbc;\x12\x9aB!&@\xd64\xd3\x8eMh)@\xa1\xac_\x96@o(@^\xe6\x11\xed\x99\xfe&@Qs\xac`\xc4\x9e%@\xd2\xb0M\x0e\xfa\x8b%@kv E\x98\x88,@\xae\xf3!\x98\x08\x82\'@\x1a\xe0\xfb\x7fb\x93%@\xc2\x97G\xc5\xed\xb2-@{\x7f\x14r\xc6\x17+@\xa5\xa5\xd9\xea\x94\xfb%@\xea R,O\xd3\'@\r\xd3\xdb/\xa5\x97%@][h\xc3&0(@\xa7r\xa8\xf4\xcd\xbf%@\xf7\x94\xa0>\xde\x92&@\xa6\xfe\xe0,\x9cU(@Y\xa8\xc6\x85\xa7y\'@~C\xf9s\x1d\xed\'@\x11\x93\xa9\r\x9dh\'@\x82\xa6\x13\x0f\xde\x90%@?\xe6oi\x83B-@\x9c\x07EG\x06\x970@\xd6\xa3\xb2\x92\xa3\xdf\'@N\xed\xb2\x0eD\xaf*@\x0c\xd5\x938F\xa8%@\'z\xf2*\xdb6(@\x078dPb\xba%@.\x0e\n\xe0\x9e\xc5-@\xa4U\xb2\xbdc>-@\xe8\x1f\xf0I=\xa1,@k\x8f\xb0\x1fK\xbd)@\xb0\xd3\x0b\x91\xc83-@\x8f4XAB\xcc(@\x0blmB2\xf9%@\xa7j\x01\xd3)\xde,@v\xb5\x882\xc0\r\'@\xdad\xcb\x9f6\xf0%@\x83:\xa8\xa4\xb9\xd2%@\x81\x16F\xf3\x01\xad,@h\xdd\xe2\xf5\xaf\x9b-@\xdbk72\xf9*\'@~\xf4\x0e\x1b\xff\xd9)@W\x83z\x99\xff\x9a\'@F\xff\xe8P\x12\xc2%@"\xf8\xa7\x07\x80\xa50@\x13\x0b\xc6\x19\x843(@\x1b~\xb6\xa7\xe1\xe4+@~\xfb>3\xb7\xf9(@\xf2\x87C$H\xee%@\xa1\xc7\x05\x1d\xb0r\'@\x9a\xf0:\xe7\x1e\x1f)@\xd1|\xb5k\x02u*@U\x18\x88\x96%\xae(@M\xd5F\x1d\'\x8e(@\x02o\x8d\xf8\xbb2-@\xe2#Q=\t\xc9\'@\xaf\xa6\xceD\xe2O&@\xb8)\r\xbfj\xd90@bom\x96\xbfX(@D\xf8\x0b\x03\xbd`,@c\x08\x926c~%@l\xd7,f\x0f\xb5-@\xa84\x9e\xf5N\x85\'@\xfc\xa9\xcc\x1f\x8a\xae%@\xfe\xbf\xb0\xdc\x06\xfb0@d\xef\xd1GIw%@Bn\xa5PL\xa9\'@v\xc6\xa4f\x0c\x80%@\x08\xdb+T\xe9\\\'@\x08\xf5q\xde#.)@\x98\xd9i\x93.\xfd(@i\rFM\xfb!(@\x8e\xc86*\x00\xc0-@\x9c\xe0q\x12\xf8,\'@\xbck|V\xeeS&@[\xb9\xac\xb0\xf6!-@MN\x13|V`(@\xc1\xff\xe7\xd1\xd4{%@\xa6\x86\x15\x05j\xdc%@\xe6C\\\xf5\xf8"(@msh,\xab\x8a,@X\xfa\x8f\x9a\xccJ(@8\xc8.z\xb8\xc3&@\xdb\xb7\x1f8\x9f\x9e&@\xe8t\xa6\x82a\xdb-@\xbcq\x88m\xf3\xb5\'@\xf0\xbfW\xa5P\xb0&@\xef,E\xbf\xd8\xfc%@\xdf\xd8\xd7@\xd0\xb6%@\xa8\xf5\xfaM\xb0\xbb&@ZjW\xe6\x04+&@\xf3pL\xb9\x06\xad&@\xdc\xa71\xa6*#+@\xb0\x7f\xfe&\x1b\xf6%@\x1d\x8e(I\xeb\x0f&@\xc3\xa976\xbf\xd7&@\xd3C\xd1R\xab(&@\xd2N\xce(;\x81-@IL\x7f\xfd\x11\x0f\'@>\xbe+\xe3\x14\x98-@X\x7f\xce\xb5\x80F&@\xd1\xbd\x89\x94\xcc\x9b&@\x83\x10}*7\x0e)@g\x16\x88\xab`\x7f\'@\xe6\xf5\xa9E\xc5\r(@\xd7\xce\x9f\'\xb7\x9d\'@\x83\x10}*7\x0e)@\x92^Q\x1f\xfe9\'@\xbe\xda\xd4\xfa\xd6\x0e(@\xd7\xb71\x88\xd4F\'@\xc3\x1a3\x10]\n-@\xfdLG\x0b[\xe6&@\x0fg\xdebzn(@q\xe4\xc7\x9dL\x1e(@6\x19v\xf6\x00\xc9&@\xb8,\xe2*\xae\x1e+@\x08H\x97\xc1Y\x17&@\xdb=\xaa\x8d,\xaa(@\x8a\xc8\xf1p\xe7\x99\'@\xcc\xd4\xaf\xc3\x1c\xda&@\x10\xf4Y\xd7g\xc0&@\xb8\xb3\xe7;C-&@C\x00x\xac\xcc\xf2(@\xf1\xb1\x99Q\x8a\xb2\'@\x7f\x9fj/\xfa\x15-@E\x86\xfa\xcaX\xf8%@\x110\xa7H\xa8\xa3)@\x9a\xc0TB\xf0a-@\x93\xcd\xce \xf3\xaa(@\x8f\xa7$#\xb1?\'@I\xe7h\x90\xe5\x94\'@\xa1\xb8\xb3\xaa\x15=-@`\xb5\xc4]X%&@\xe34);\x98R\'@-#o\xf3V;\'@\x05dnT\xfd\xeb)@?\x07h^h\x02&@\xa0\x0fJ\xf6\xe7\xba-@\x1e\xec=\xa3\xd6D-@\xfa\xa9bwLO-@N\xc0\x8aV\xe6f-@A\xc3\x88\xc5C\xe3(@\x9e\xb0\x02\x1a\xebr(@\xa9\xd7\x9c\xbf\xf2\xae\'@\xa9\xd7\x9c\xbf\xf2\xae\'@\xe1\xa8iE\xc6{)@\x01;B\xb7\xff\xc60@4\x9a\xb7\x8fc\xa2(@}P\xd3\x95t\xe5%@\xa1N\xa3JXU\'@\x08\xde\n~\xdc\xfa\'@\xc4\xac\xe4\xeb\xbcN-@\x0b\x1d\xafX?\x16&@S\x80\xb7\x19\x8b\x87\'@y\xce\x94t\xf8e-@3\x00s\x89\x03\x85-@\x17*\xe2\xef`Y&@\x0c\t&\xbcN\xbd%@\xa96\xcc\xe5\x85\xef)@\xf0\x1aT\xe5\xe0\xd1%@\xa2\xac\xb3K\xb3Q.@W))^\xcc\xcc%@\x9cG&\x902b-@\t(\xe8\xe8 ?-@\xfa\x16Z\xeb\xf8\\\'@{\xa1qF9\x1d(@ \x98\x9cE9\xf2&@\x99\xfb{\x05H\xe3&@\xb43\xffE\xae\xfd-@nN\xbd\xd7\xbc\x16%@\x18\xd4\x0ez\xa2;)@\xe49i\x8d\x9a\xaf-@\x99zN\xe3\x11\xa1&@\xa8Kf\x87\x89\x15)@$\x0b\x06\r\x95\xa8&@7\xde\x9d\xb00\xd3%@\xe4\x88\xe5\xe0\xe9\xdb(@B\xfaOha*(@Q\x1f\xd4\x9c\x02E)@S\xba%\x11l\xa3/@,\x7f (\xc01)@\xc2FD+1\xd6,@\xdd\'i4u/\'@\x7fT\x0f\x80/\xc2)@\xd6B\x01B\x18\x01&@\xab\xf3 \xb2(\xfa(@\xbf%\x88\xe3\xbe2)@ZK\xafs\xdf\xc0\'@\x19|q\xd6\xbb\xef&@\xc3J\xb4\xcc\x92\xfe(@\xb1\xf2\xac\xb4Q\xfa%@\xeb\t\x94W \x96/@\xc9\xe9\x04/G\x8e\'@\xa1-\x9c[\x13\x11&@\xe0\x16\xc6~\xff\t(@O\xbb;A\xe4\xeb&@\xd0\x99\x0f\x862\xcb%@R\xac\x1bFX\xdf-@&-vte\xd0&@\x92\x04\x15L\xa9\x84&@\xd5\x92\xcd\xb2j\xee&@tW\xbb\xf8SA\'@\xcerJ\x95\x04>,@\x1c<\xc7\xa1\x93\xb1-@\xdd\xc7:l\xc0v&@\xd2\xfbwna\xdf\'@\xe1v({\xac\xf7,@\x1f\x87(\xcb\xc9\x840@\x12\xcbF\xb9zc&@\xed\x06\xd0!\x8b$.@[E\x97Y\x9d\x04(@\x18\xdb\xcc\xde\x99\xfe&@Xczg\x91|\'@\x01\x19\x87z3H&@#5H\x00\xedc+@\xa2(\xc68+\x93&@dZu\x1e\xbe\x80%@v\xe7\xf5J\x16U&@\xf6\xb8\x18\xeeq\x9f(@\xc5\'9\xc7\xbd\xa2-@|\xbe%\xf0\x10\xdd%@\xdb\x8c/B]\xea*@\xc2\xce\xff\xc5\xec\x95\'@\xeb\xf3X\x86\xd8N&@\xc3\xbdz\xb7q\x83%@\x8d\x1de\xdf2\xd3(@\x04\x18\x89\xe7\xfc\x8f-@FumBq\xe2&@\xd5)?\xc7o\xd8-@\\\x05cW\xaf.)@\x1ap\xd4\x90\xee#)@\x07\x13g>\xf5k,@\xe8\xa9\xc3\x80\xe8\x880@\x97Ls\x9b\xa8\xda(@\x03\x06m\xa0`q%@\xd0\xe2\x9a\x01\xbb\xf2&@\x8d$!\x82{y\'@$\x12\x9cU\xc4\x82%@|Q\\\xf0t\xc6-@5\xccC\xf5\x1d\x92%@?c!Oq\xa9(@\x94\x11\xce\xa7\xd1\xa9(@jS\xfa\xfc\xa6y-@\'\xfa\x0ep\xd2\xdc(@\x8dNxo\xc6\xc7%@\xb7=%\xa8\x18\x9b-@\x1b1`\xe1=\xea-@\x03\xef\x07\x01&\x08.@\xd4.\xf6\x7f\x97\xab(@\x9a\xa4~\xc3\xd2q%@Zjd\x93$\x1b&@\xb9=\x8b\x8dP\xd7%@Vv\xc9h|\x1e+@\xfa\xdf\xc3aBq,@\xad\xae\xfe\xee\xfc\xd0-@<\\j\xa1}\xa9(@\x8e\x00\x14\xf7j\xc2-@;)\x89\x16@\xe9,@\xad\xae\xfe\xee\xfc\xd0-@\xe3w\xac\x818\xe30@`YUp\x88\x0b(@Lu~\xbcB\xf60@T\xf9-!\xc1\xa3-@\x0b\x00-&\x07\x9f.@\x02\xaa\xaa\xeaU\xa6%@\x96\x9ex\xd25\xc9%@\\]\x89V\xd7x,@{\x8c}\xa4\xa7\xc9%@\xe3\xfe.\xa1\xe9\xa4%@j\t!\xd6\xa5_&@r\xe45\x8f\x9dg(@\x163&k\xae\x960@\xf3\xa0\xe8\x04\x1b\x14(@\xdc\x03\xbe%T\x82(@\x0f\xfd=\xfaU=.@\xd9l\xe3\x18\xed\xcc%@\xbe\x04n9J\'.@)0%\xb0\x8e\xdb%@\xf8XN\xa0\x9b\x9c%@\xa6\xc4\xf1/\x93\x8d%@&\xf1Nw\x85\x8d\'@\xa3&\x85%x\x95-@/H\xea<\xbc\x9e&@!\x9e_cp\xa4,@\xe8\xe77\xb8\xb6p\'@F\x1d\xf5\xa6\x94\x87%@p\xe5\xdf%m_-@p\xb1\x1a\xff\xdaw&@~\x80Nk\n\xb9,@\x8e\xda\x1c\xf0\xae\x92)@p\xc5f<`2\'@\xb8\xb3\xe7;C-&@gZ\x9c/\xa6)&@\xd7h\xceXA\xd1%@\xf9\xba\tJ\xf7\xbd(@C\xf8H(\x0f\xb0(@\xcc\xdd\xcf{\x99()@L\xf7\xb9\xbeC\xce,@?\xd5\xae^\xca\xab&@\xde\xf1\x05\x13\\W&@L\xeeg\x9f\xcc\x03)@\tid\xca\xcb!)@c\x8e\xba\x12\x87E-@P2\xe2\x84;\xda0@\xa9\xf4t\x10\x17\xea-@\x0eo\xbe\x0c\x03\x90%@\x04S\xc0M\xd5\xdc\'@Ho\xdc\xc1l\xac,@o\x83\'\xbd\r\x1e)@\xb5\xfed\xf4\x0cl(@\x1a`\xfe\xd5Y\x88,@b"\x94\x95xs)@\x10yD\x1f\x0f\xca%@\xa9j@\'\xd4\x19\'@\xa7<\x89\x91\xbc/&@\xa1\xab\r=\x1b\x11%@\x96\x03xhn\x8a(@[W\x05\xa3W<)@\xdd\xe7$\x056\xeb\'@\xeb\t\x94W \x96/@\xadY\xbe\x9aQ\xba,@\x03\x8d\x82\x01B\xc7)@+\xbb\xa7\xb3k\xd4&@\xd4\xb820\x89@.@\x92\xef\xa4S\xdd\xed\'@\xdb\x86\xf3\xd7\xb65)@O\xbb;A\xe4\xeb&@A_wE\x8d\x98%@\x89\xf7\x85\xba#\x93/@g\xcf(\xf8\xc3\x80,@\xe0\x87\xaf\xa2\xd1\xfd&@\xe6LL\xa1e\xe5\'@\xe8Q\xbc\xad\x86\xa0\'@I!\x05\n\x14!\'@\xf5\xf35\xfc6\x17\'@N\xfb\xee\r@\x99-@O\xbf\xc5k\x8b_,@\x9a&k{\x9c\xab-@aQ\x95\x8f\xa8\xc9,@\xc4\x90;5\x88\xa5-@\x1a\x99\xa1H\xad\x1d(@\x00\xb52>\x9d\xfb(@w@\x1e\xa5\xe1\xfd\'@\xd5\xa3\xd7\xfc\x11H\'@&H\x10\t\xa9J\'@\xae\'\xb3B\xfd\xe0(@\x1c\xd7\xb0\xa5.~-@\x1d\xde\xa6\x8cuW\'@8\x89\xbf\nT\x10(@\xa64JX\x04\'\'@\x06\xa3\xdd\x8fkt-@\x94\xc7Fa\\\x0e)@A\xb2\x0c\xa7@\x7f\'@\x1eh\x1e\x9c\xd4\xa5&@8\x12\x8c\xc7\x06\x01.@\xbb\xb8\x0f\x82K\xa3-@\x0f\xb1\xf0\xd7\x93\x04)@F\xa5\x0f\x97\xaf\xeb(@\x1c\xaa\xbd\x93\x82\xac(@.T\xf9\xd9\xdf\x84\'@.T\xf9\xd9\xdf\x84\'@M\xceY\x99\x9c)&@\x97z\xb1\x17\xe8\xf9(@\xba\xbb`"\xfd\xa8(@\xdd\x0e\x9a\xa3oa&@)\xad\xe4\x95\x0b")@\xda\x9d\x84\xd9\xf9d-@\xa4Z_n\xc2\x8a(@\xdd\xe4R\x95\x93\xac(@u\x93\xa1rU\x95\'@\xbcl\x98\xb9[\xd2,@\xc4\x05PA)\xa0(@u\x93\xa1rU\x95\'@;\x0e\xdd)\xedj-@6v_\xd9\xeb\xe9(@\x05\xe7\xe0-\x81}(@V\x8c\xca\xdc\xc0<-@#\xbe\xc31\xb4e(@/-\x85"\x04\xc6\'@e\xf5\x88\xc4\xa7\x8c(@\xa5+m\xb7nq&@C\x8e\xbc\x96\n90@\x92\xd0\xcfq\xfa\x1f)@?\xa9~\x8b\xcc3)@\n\x0eRS\xbe\xe3-@\x0fZ;\x98\xc6\x08+@\xfa\xcd\xb2I+\xc6\'@\xd7\xa9\x08\x94\x10\xba%@&#$\x90d\xc1%@m\xda\xf1\xd14\xd8(@\xfc\xc0f_\x0b\'(@\xe3\xdd`\x03\xf5+\'@\xa7\xfd)\x96\xfe\x19\'@\xa3\xf7\xbd\xd8]\')@\xe1\x10\xf0V\xe8=\'@\xdf\xbb\xa7\xa0B\xc1&@/@\xafx\xe7\xf1(@\x0co\xecr\x81\xb0&@\xcb_\xe0\xb4\xbe\x8d&@\xc3\x1d\xe2\xb1`P&@}\x9cgGY\xbb,@\xf4\x07\xa0\x94E\xa2\'@\x94\xaa`\xd2\x9c\xbe&@\xa1\xfe\xfd\xa4@Q&@\x0c\x80bl\x0b\x12)@\xe9|\x83\xe6\xc1s-@N\xeeP\xeb\xd5\xa7\'@\x10!\x91\x96p\x9a\'@\xb4\xeb\xf2\x16n\x8a\'@Z\xa2P\xbd\xa8\xbd&@\x13\n%\xa3k\xd4&@]$\xfa\xe4\x01\xff%@\xf1\x15\x97.\xe3F&@.^\x97\xb8\x11\xa6/@\xc9\x8fT6\xb3@\'@\x95\xac\x8aOM\xbd&@i\x1b\xff`\xd5\xf2\'@G\xaf\xc8\xcf\x83z&@N\xfa\xed\xaf\xf4n&@\xe0\x85\xef\x1f\'\xb6%@oJZ;A\xb0)@\xa1!\x03\x8f\x9e\xc6\'@D\xab4\x12t\x97/@\xcd\xd7\x87\x9f\x99.,@{S\x7f\x989\xbb-@o\x9fw\x8aw\x9e%@\x10OW\xd9P\x11\'@r\x86)nh\x82%@\x8d\xc7\x97\xa8J\x07(@\x0f\xce\x91(8\xf3%@\xd6\xe5\x8b\x17\xaa*,@\xa9s\xb6\xd9\'\xec-@\x87\xfd\xefm\xe36.@^\xf0P\x81\xe9d&@1\x95\xd5S\xe9#.@\x9c\xa3\x83\xfaA9)@\x1a\xc2C\xac\x1ag+@\xf7\xd5%\xeaY\xdc/@\xcao\x98\\\x03\x91.@xSrs\x138)@\r\xf9\xf9\xdf=\x99%@\x99\xb9\x9f\xa0\x9e\n(@\x99\xc8sg\xf5\xf8\'@\xbdW\x91\xf7B]%@&\xf3{o=z%@6\xc5R\xed_\xc2(@+V }S\xe10@N~|q.\xda(@\xe4\x93\xc6\x7fw\xa30@\xe83A\xba,\xf8\'@[\xbe\xd6\xb0\xc9\xf6&@;]\x0f\xdfh\xdc%@K\x86\x15\xd0E\xbc(@\xd6c{\xe2t\xb1,@\x1e\xdf\xe8c\xbe\x8a-@\x9c>\x15\xe9\xcfg(@T[q\xae\x86L(@jE\xb4\x10\x88\xc0%@uT\xef\xe8(\xc8&@\xe6\x85\xf0\xca\xca%+@\xf8\x98\xa3\x17@\x9a(@]\\\xe9\xa8M\\-@:Q\x93F\xb6\xf90@#\xd5\xd1\x1f5\x89,@>\\\xf4\xdf\x8e\xc8%@\x9d*M\xfa\x93\x03&@\x93i\t\xe1\x02\x91-@4\x1a\x97\x9b \xba)@\xb9\xb2-\xc7\x10\xa3(@?\xeeS\xa6<\x13&@\xe3\x13\xa3E\xd0\x17\'@\xda\xd8\x89\x8a\xa2\xdf-@\xdd\xdf\x9c^z^-@?\xeeS\xa6<\x13&@X\xb0"\xde\xd5~-@\xc5\xddb(\xe7\xbc&@\xd1l\xef4)\xa7%@\xbc+\xcc\xc4.\xb2%@\x00Q\x16>\xe0".@b,\x1f\xa0\x04\r\'@\x1b\x99s\x1e2\xbd%@\x98\x80\xae\x05\x13\xf7%@\xfd\xcap\x8a\x91\xf6(@\n\xec5\xb8\x9c\x19&@\x0b?\n\xdb\n\xfd%@\xef\x05\xb7\x04\xf4\xef%@\xf4\x01\xe7\xf6\xbf\x06&@\x08c\xf3P\xa1\xaf&@8\xc5@\x96m\xb8&@\xcc6\xa3Jv\xc0%@\xf6<\xa0\xf8\x1d\x960@\x93tD\xcf\xe5\x890@\xda\xc4\xb9\xea\x87\xf3*@\xf8\x86\xe3M w,@>\xce\xee\xcb\xfb\x0f&@T\x9c\xc1\xc0\xe5_&@:\xa8}t\xb3\t.@\xe1\xa0;J~\xdc%@\x92\x04]\x96\xb9\x94\'@0\xf1F\xe7]\x91%@\xcfY\xe4%v\x041@\xff;c\xd04\xa4,@\x1bn1\xba\xf3\xf4&@\x85M\x95(\xec\xe3&@g\xf6\x80\x19\xab\x84%@\x91zp\x030\x94%@I\t\xa9y\xa8L&@ \xf73\xac\x93\xc4&@\xc2\x81H\xa9\x1f\xf9(@\xd5\x01K\xdf\xd5\x0c.@\xa5\xfbq\xab\x91\x9a-@e\xae\n\xa0U\x91%@\x1dK\xc9l\xf1;%@e?\xd4\xf4\xe1\xb10@\xce\x0f\x7f\xf5\xb4\x98\'@\x0bF\xe9fs\x9d-@4\xad\x80T\xe5\x02&@\xa0\x04\xc8\x83Na-@-\xfd\xd7\xe4\xddh-@\x88d\xfe\x97\xb9\xda&@\xeb\xf3X\x86\xd8N&@oc\x99\xcfw\xe4&@\xed%\xa2\x11\xd7\xf7&@\xc8\x0f\x81\x8e\xe0\xcc&@\xbd\xfd\x9b\xca\x19\x17&@\xb9[\xbb\xb7\xa0\xd5&@#D\x04a\x9fh-@E+c5c\xeb&@\xf6\x85\xbb%=\xab.@w\xb2\xaf)/?)@|\xa24Oc\x82,@a\x86,\xf1 \xa5&@\xcf.\xb5C\x00\x04)@u\x9b\xbbd\xbe\x11&@\xe5\xe4\x02f\xbf\x99-@\xdb\xaf\xfc2\xd9\xb0&@\x03eFM\xe9\xc1\'@+\xbb\xbd\x1a\xd6<-@Z\xc5\x08\xa8\xeb\xb10@$\x9c\xb8\xc9\xe3&&@\xe2\x1d\x92R\xec\xe7%@o4p\xa1\xd5\x05&@k\x82[w\xa2Z&@.\xec\x86Q\xcc\xa8(@\x88\xb9\x1a?\xcb\xff%@}\xa2M`W\xe4%@t\xa1\xad\x00\x962&@Y\xd5\xd1\xd0}z(@\xacH\xdc\xe5O\xcb0@\xe6LL\xa1e\xe5\'@&\x1c\xfeX\xf5\xe3*@^\xa0\x82\xb6\xfb\x17&@c\x16\x8a\xe2q\xa4(@\x14gi\xa1A\xdc%@m>h\xf4\xcb\xdd%@\xca\xc3\xa3\xf7\xcfK-@\xc0za8\x16!(@\xf4\xe1\xe7)nT\'@\xb3x\x8c8\x7f\xf5%@\xf3y\xc0x8\x94\'@\x7f ~:b\xf0)@{\xb0m\x95\xa2}.@G\xc4\x0fS\xb1\xea0@\xf3y\xc0x8\x94\'@\x12#\xea~e\xf0)@\x17 \xec\r\xcd:-@v?\xc1\xe5!\x10)@R\xa1E\xed>J\'@\x19\xcf\xebU\xee\xde-@\xe0j.\xd7\xf1\x7f-@pU\xcf\xb7l\xda0@\xf2\xf8\x12\x84\x84\xaa0@b\xeb\xc4nc|&@m\xd8\x05f~p-@\x98\xa2\x95,K\xc4,@o\xe3\xfe}KY&@.\x94\xe8\xe3^\xfb&@D \x03\xe5\xce.+@\x9d\xfe\x86-\x8a\x16\'@\x1d4\xa5\x1c\xde\x81(@\x11vvV\x99\xde-@\xbc\xeb\xfb#\x1e\xee,@\x00j<sf\xa5(@\x87\x16\xa5\xfe\x0fy&@/"M\x98\xd4\xc30@a\x86,\xf1 \xa5&@\xf1\x98\xa9\xc8\x89\xe7,@\xb1\x9a\xc0\xf4\xd6\x17+@\x96\xbd+\xda\x85\x8b/@P\xcb8\xf8S\xe1-@\xd7\xd3\x13.\x1d\xbc&@\x0f)|\x7f\xbc/&@\x8ft\x9a(%F+@\xe5~Y\xcc7\xf0/@\x9d`\xaa\xe7\xda\x13*@\xc6\x87\xa5\x05\xfb\x8e%@\xce\x19$}\x07"\'@4\x03m\xa18\xd2)@q\xfa\x19\xc1\x9c\x98-@zvx\xb8\x93\x81\'@\xbd\xc8\xebwU\x03)@)\x96\x11\xc9\x909\'@L4\xd47\x0b\x0f)@y2$V\x9al-@W\xcb\x86F\xc9m)@\xb9\x98r\xbb\xe1\x8c(@Z^\x8dq\xf9\xdb&@\x0f\x15\xa0o"\xf0(@\xad\xda\xe0\xac\xe4\xb8&@J_\xbd%\xb6\xc1\'@Zj\xfe\x96\xf2s-@t\xa8\xe3c\x95\xca\'@\x13@\x1a\x00Y\xf7&@\xc2\x11\x17\x9f"\xc1\'@@\xfa\xca\x96\x95\xbc-@"[\xf6\xa9\xb3?\'@\xbcR\x84`\xfc\x94-@d\xee\xfa\x10#\xfa,@\xeb\xef\xe5\xa3\xde\xfc(@\x88\xe0\x0c\xfc\xf3\xf0&@"%\xd9\x81Q\xa9\'@LZ\xce\xafq\xaf&@\xd1\xdeO\x9d\xd8\xc3(@\x16\x1cEF\xe7C\'@\x19\xe7\xe5\x9d\xe8w&@K\xd2iK\x17t&@\xad\xfc>\x02\xf2\x1a+@\xceZ\xd8\x8baQ)@\x9c\xa4\xef\xff\xe7|%@\xa1\xbc\x822/;)@V\xc3\xd4\xae\xbdd+@\xdc\x8e^QzK%@\x11\x91\xdc\xeb\xedq,@\xe61z\xda\xfe\xc9%@\xf7\xe1\xcb\x15o\x9d-@\xae\xc0B\x83\x04\x95/@\t\xca\x8b\x88\x05N&@\'4P\xae\xc1Q\'@n16.\xf3\t/@N\x98\xdb\x05\xc4\xda%@H/\xb4z\x87%.@\x19\x0f\x91\xa7\x9bN(@\x04I\xd0\xa4B\x12\'@\x8e\xf1\r\xce{\xfb\'@\xa7\xa5\x8b\xfe5\xce&@\xcd\x12\xcf\xe8\xec\xa2%@\xe1\xc3k\x05\xd1<)@,\xcb\xb9=\t=.@\x12\x90\x00K\xbd\xaf\'@\x97\x03\x9c\xab1\xd4\'@\xad{b!\'\xb8\'@t\xcb\x14\xfbU\xce(@\x12\x81\xc6\x84E\x15\'@\xc1\x9dWZ\x1a\xe4\'@\x80\x86\x89PO&)@\x9e\xbe\x95\xfb\xb5/.@\x87.\x16\x12\x04 )@%;\x8a\x8e\xdc\x80(@\xd9n\x83\x96\xb9\xf8%@\x0f\x92Z(S\xfa&@)\x13\xbb\x18\x9a\xf4\'@\x93\x99]<\xd6L&@\xbb\x11bE\x8e\xa8(@c"\x9e\xcf\x16\x13)@[\x1dT&\xa0j\'@6^+M\x8e\xfb(@+\xda\x8c/=\xbb&@\x80\xf4\xaf\xb6#h(@1\xe1.\xeb\xfd\x15&@Q\xf5\xfd7\x86\xd6/@3\x84\x99\xdd\xc1\x03\'@\x9b\xf9\x97I\xaa\xa6%@J!\xbc#\x8b\xdb%@\xba1\xd6\xaf\x87\x19-@\xcc2]\x0b\xf3\x14.@\xc1\x9f\x9f\x046\xfd%@\xac\xaf\xce\xe2\x13^&@\xe7p*{\xfc](@\x08\t)\x91@9)@#\xe7\xc2\xc1l\xd6%@6\xdeK\xbc\xb5\xbb%@\x8b\x14\x9e\x1bj\xf7*@\xc3R$\xb0\xd7\xf8(@\x1dA\xc8\x83\xd5\x19+@Q\x8b0`\xbb\x93-@oc\x99\xcfw\xe4&@\xe7\xe4+3&6&@\xfe\x80-\xac\x97\xeb&@;[u\x08\x97\xd40@\xd6\xce\x93\xba\xc4\xf5%@\xb1\xf6y\xf3\x7f\x9d-@;n\x16z,\xe20@\x93\xf2\nH\xb4\xac/@\xed\xb9(=E{\'@OOi\x98G\x8d\'@%\x9b[\x13\xe2\x0e*@\x99\xcfk\xa0\xca,&@\xc0\xb9\x13\x01\xe0\x7f-@)5\xe3\xd4Lr-@\x9a\xd9\xb1\xff\x18h(@\xf4\xbc\x83.\xcd\xd0&@\x80W\x9b\xa7\xd7k(@SP\xb9\x8b=\xb8-@\xd0\xfc\xa2\xd9\xbe\x031@\xcf\x94\x04\x02\xd3\x86-@\xb7N\xcfL\xb6\xbd-@\xd3{\x01z\xd3\x14(@y\x0c\xd9\xb69u-@?"\x9aXd\x15\'@5\xa1\x96\xe9M\xee0@;\xcf\x1c\xc3\xaa\xdf%@\xcf\x80\x07*&|%@\x9c\xf8\xec\x98\x8ce-@\xfa\xf7\x0c\xe6\xaa\xa4%@S\xfc\xc5\xe3\x01\x04\'@\xbd\x020\xa0\x01\xf90@t{\x1e\x1fb\xaa%@\xe2\xab\xc4\x92\x11\xdb%@\x99\x95\xe5\xf9\x14\xdf\'@\xc0]\x83\xc5\xb0\xc6%@\xe1:9\xc1\xea\xe9%@\xa5\x1f7O\xca\xac)@\xa3\x01\x1b\xce|o&@\x1e\xf8$\x94>\x9d&@\r\x85m\\\x00\xfb&@\xae\xb2!\x03c\xdd&@\xe8\x80\xf8Wg\x9b&@\xda%%J\x11\xc40@\xa6\xb7NO@\xbc&@\x15\xd3Y\xb6wz(@\x82W\x8e\x9bY\xc40@\xf9<1nrA-@\x8c\xa0\xaa\xe0\xc4\x07&@\xfb~\xc3\x0e\xa5\x1a&@-\xc1~\xd0q\xa4(@0\x8cu\xca\xab%&@z~\xb0x0V\'@i\x03\xbd\x9bHL\'@\xf4\x1a\x9a\x97\xd3t(@q\xf5z\x03\x88{\'@\x8c\xd7\x00\x8aHy&@>\xf4\xba\xdf"\xed&@^]\xa0.\xac|&@\x1aY\xe5Ub\xbe%@\x12\xd8\xea\x0b\xf9\x9d&@\xc2\'\x89\x19\x90\xc4\'@i\x8cq\xc0fP&@\x88\xd1^\xb6\n\xef&@\x12\'a\xd0~\x9a,@o\x9fw\x8aw\x9e%@\x10Z}\xc7\x85\xf4\'@\xa0\x0e\xd5$\x140,@\x0e\xd0+-\xae\x0e&@X\xc6\xb5|\xccM\'@\xd6\xcd\xb7\xec\xcf\xc9\'@\x9ah@\x07F\x89&@\xe5\x97\x10\x8e\n\xcd0@\xbf\xcf\\\xf7\xd8G/@\xcf\xb6\x82ww\xde%@\x00\xe8l\x9b\x9f\x93(@\xe0=j8b\xf0)@6\x130\x11\xba\xd8%@.\xff:\x9d\x7f\x080@\xaa\x06\xd1~\xf1v-@\x17\xd7\xc2\x9cv\x1b0@,\x1d\x19\xa9\n\x81\'@\xe1^\x131J\xbb,@\xfe\xbeS\xd5%\xb70@\xf3\n\xa9\xa4>5&@\xea\xfazivZ&@U\x13\xde\xb7\xea\x02\'@\xef\xba\xf0Un/&@\x8e,\xac\xf1\xba\x80/@\xf7\xab[\x1fo\xfb,@\xaa\r\x8fO\x7f\xd7&@\x96\xe7\xb1\xf7\x15\xf4\'@\xa2\x84\xb5Ds\xd3(@8CU\xa7Z\x92(@\xca\x8aF*\xfc\xdb&@\xcc\xe1G\xab\xe8\x96/@\x05\xf8\xde\xff\n\xb1,@\xaa\xe1*{\xe3\xeb(@\\\x16U-\xdd\xb6%@\x82L\xac\xc7\xcfu&@\xc1\xf7\xc0\xf7Q\x88\'@\xd5\x87tc\xc5\x83-@\x94\xbb\xee\xa8.w(@\x89\x9c\x95\x80\xf5\x05-@\xc1\x8f(0I\x92(@t\xd2\x19vdd&@\x9bR\xbfS\xef;&@G\xaa\xb9\x86\x8b\x1e&@gE\x1ce\xa8\r\'@\xbf\xe2\xb1g\xcdy,@\xf45\x87\x92\xd6\xf3%@\x9e\x9e\x11(\xe3\x15&@\xd7\xe1\xb0\xba&\x08\'@\xe7\t\x13g\xdf\xae,@\x13\x1a\x08\xc8\xaa\x950@\x92\x03\xc1\x96\x02\x83,@\xe0\xc7\xf3\xfc8\xa1(@\xa3F\xc1\xde\x1c\xc5&@\x90\xeb?\xf5\xfc\xa6&@\x13\x07\xf2\xc2\n\xe1-@\xectK\x1f\xe8\xe4-@\xb7\xe2\x11\xaa\x00!&@>\x0f\xfb\xe0\xa6\xdd\'@4\xd5\xccs]\xe8,@-_\xa0T\xa5\x1d&@\rH{\xdab\x89-@\x91\x87\x9cb/\xa8-@L6\x80O\x90\xdc(@\xd8j\x84\xd3!\xb9&@\r\xb3_\x0e\xb0\x9f-@\xa1\xad\x10Bl\xd4+@\n:7t\x8c\xe6(@S;\xfbb\'\x80(@\xc2\xcd\xfe\xb0\x10\x04&@4K4\x8b\xaa\xab&@Q\xed\xf6n\x1f\'.@@\xd2zi\xac\xe4,@\xea\x80\x81z\xc2\x98%@\xb2\xddC\xc0\x01*&@A\xeb\xe8YA\x88-@P\x7f\xc3"*:-@OYD\x92\x15\xa00@z\xbfa[\xd9\xe5,@\x1b\x98W;\xad\xc1,@\xb8\xb4I9\xdc?*@\xe9\xe2\x83\x1f\\$&@-\xc5Av\x17\x15\'@\x04\xc6\xbak^O&@\xf3\xda\xa8\x8aw\xa4&@\xd8\x19%|\xba\xd8(@\x9cS\x9fY^\xd4,@h9[=\xa7}/@\xd7\xd4\tO\xe9\x98\'@\xd9\x95\x08b\x97\x15*@pn\xe9F\xc8\xc0,@\xf2\x93\xd8\x1e\xe2\xb6)@'
p29
tp30
bg3
(g4
(I0
tp31
g6
tp32
Rp33
(I1
(I1748
tp34
g13
I00
S'R\xfd\xcfIq\xd3S@\xbe\x99\xf3\xf0\xa2\xddS@\x93\xd7XQ\xd0\xceS@\xec#\xb8\x82\x17\xc1S@D\xe2\x06\xb1W\xd3S@\x1c?\xe9\x9f0\xe3S@\xad\xaa\n\xa4\xcd\xc1S@\x04\r\xb3\x84\xcd\xc8S@08$\xe8\xd9\xabS@\xa6\x86j\xc6\xe3\xcaS@\xa9~\x1d\x0e\t\xd3S@\xda2\xbd\x12B\xeaS@\xd6\xc4\xca\xe0\xa6\xf3S@\x87\x0e\x16\xec;\xceS@M\xef\x08nx\xecS@\xfe\xa7\x84\xef\x92\xecS@\x99y\x15(\xee\xd9S@\x04\x87I\x0f\x1f\xe8S@6\x159m)\xd8S@H\xeb\x13\xf5S\xc6S@\xabR\xbega\xeaS@\x99N\xbdNV\xe8S@\x147CAz\xb0S@{z?3\x11\xceS@^v\xc4ri\xa4S@\x0e\xbb\x16\xabP\xccS@\x1e\xbb\x82\x17#\xb0S@t|\xca\x9a\xcc\xa2S@)o\x02\xb2\xce\xdfS@n>\xfb\x92\x84\xc1S@\x06\xb7\xff\x84\x04\xedS@\xb2n\xd3Z\x9d\xc2S@\x03\xbb\xf9C\x7f\xe8S@t|\xca\x9a\xcc\xa2S@*E\xf3j\xe2\xceS@U\xcd\t\x02\xd6\xcdS@\x8bf\xaei\xeb\xf4S@\xcc\xa7\xc2\xde\x88\xe6S@\xa4Fu\x8f\xcc\xaaS@_oW\x98\xaf\xe6S@%\xba\xfa\xc8\x83\xebS@\xc2\x9d\x17u\x94\xe4S@\x86v\xf2\x8a\xae\xcfS@\x82\xa2\xef\x01\xdb\xb3S@:\xb9\x18\xacQ\xd2S@\x00saf\x00\xe3S@\xa7(Y\xea`\xafS@\xfc^\x1d\x02D\xc5S@s$\xac\xa8\x96\xd0S@ryj+\xa9\xcfS@\xbe!\x03A>\xc8S@\x16]\xa3)\x8e\xe5S@V\x9a\x0b\xbf\xe6\xe5S@D\xe6\xa9\x1b\xe0\xe2S@V\x9a\x0b\xbf\xe6\xe5S@\xe4\x97AU\x15\xd2S@\x00\x9d\xe5\x15J\xd2S@A\xbcR\xcbd\xdeS@\xe2\xfc@\x12&\xe3S@c<\xe4\xd0\xf3\xc6S@\xf5\xfeoO\xd2\xb4S@"\xa63+Q\xd7S@\xaf\\\x86\\y\xc3S@\x0e\xebMf\xe6\xd1S@j\xa2Iq\xc0\xe7S@O\xdd\x8a\x94A\xeeS@\x9a\xa5\x9e\xdc\x9b\xaaS@\x8b\xe6\xb2J\x07\xd1S@?{H?/\xe6S@T\x82\xd1wN\xd0S@}\xa6\xac\xa7\xf9\xa1S@c\xa3\x00\xe9S\xd4S@.!#\x8bd\xc3S@\r\xf9\x8a\x95\x0e\xe1S@\xd2\xb6~\xdbU\xe8S@;\xe3G\t0\xccS@\xe4\x97AU\x15\xd2S@AT\xff\x0c\xcb\xc2S@\xc03O?\xe2\xc2S@\xf1c\xa0\n\x99\xf1S@\x1dD\xcan\xfa\xe2S@\x12i\x8e\x8cd\xe8S@\xc09\xf4\x89V\xd0S@\x91;\xc5f\x87\xf1S@ \xb0\x0b\x85\xa3\xafS@\xbb\x15\xb7\x0b\xfa\xf0S@\x99 \x8b\xd3\x95\xf1S@Z]\x03\n\x1f\xf2S@\xceVZ\xb7\x17\xabS@\x8dj\x94}/\xe5S@\xd5\x14\xee\x00\x8b\xa3S@\xc8\xd27Ql\xe0S@,\xc69\xea\x84\xe8S@\xa1u\xbe?\xd4\xc6S@_\x0e\xb7\xf5y\xdfS@\x15\xf8|\x05\x1d\xd6S@_#u \xc6\xe0S@\'~\xe2\x8e\xf4\xebS@\x962\xee\xbd\xed\xe5S@q7\x153\x1e\xcfS@\xf8\x04\xf5\xbf\xf2\xe8S@\x99|\x93\xd2Y\xd8S@\x01\x9b\x0c\xd5\x13\xe0S@l\xb97Dt\xd8S@\x08\x16!\xb2\xdb\xeeS@\xa8|6SV\xd8S@\x822*\xb1\xd3\xecS@\x11\x10\xb4\xaf\\\xecS@\x1a\xffM\x13\xb8\xe1S@4\x83\xdb\xdb_\xdfS@\xa1j\xbe\xb2\xde\x82S@\xf5@\xfb\xa3H\xd6S@u\xd0\xbfC\xdb\xcfS@a\x9b\xc9\x8f\xbf\xd5S@\x142\x0c\xd5W\xa3S@+\xa9;\xd9\xf5\xf2S@\x8e\xdd*\xf3\xc5\xcbS@o\x9d%\x8c\xc2\xe3S@\x9c\xc2\x88\xd4s\xa1S@`T1\x86\x91\xeeS@\xc5\x8c\x08/\x93\xe7S@x%\x9f\xe3\xa4\xf0S@\x9e\xbcB<\x98\xe9S@H\x99"\xe0`\xcbS@\xda)3\xd7\xbf\xb4S@\x1b\xed\xfbmk\xeaS@\x17\x85\xb4\x19\xe2\xc6S@\x9cv\xd7\xc1\x16\xecS@&\xb6\t\xc7\x16\xe6S@\xe1\xf0\xa0\x0c+\xf2S@\x00\xb9(\xed\xa0\xf0S@\xc1*\x08\x8e\x10\xd9S@\xa3\x9cT\xe3H\xd0S@\x07\xdc\x032\x93\xdeS@&]\xf2Hq\xcfS@\xb2\xd6\x0c\xe6\xc3\xc3S@\x03/\xe7\xec\x8b\xe7S@\xe0\xf2_\xcai\xd6S@t\xe5\xfcT\x91\xaaS@\xe7y\xbd\xbd\x99\xf2S@\xcdK\x00t\xcb\xc5S@\x0f\xd5\x10k\xd9\xd5S@v\xb0k\xb8j\x9bS@\xe5S,\xb9<\xc3S@\x9b\xa0\x88\tL\xa8S@M\xcb:\xbeA\xd9S@\x147\xe9\x00\n\xd9S@\xbe\x0cu\xdd[\xf1S@\x15#\xd3u[\xe5S@\x8a\x11\xa9<0\xdfS@w \xbf\xc98\xeaS@c1\xd7,\x9b\xe1S@m\x96=\x92\xd4\xe3S@o>\xbc\xf0S\xaeS@\xed\xe7\xa1\x96i\xf1S@Z\xb7$\xa4\x93\xd6S@\xa52\xf51T\xe2S@\xd6C\xcaU\xa9\xe4S@(\x1c\xeeV\x10\xf2S@\x0c\xa94\xa0\xad\xefS@\xdc\xc3[\xb7\xd6\xf0S@N\x9f\xbef\xd1\xefS@\x85\x9f\x0cf\xcd\xeeS@\x81\x16\xf0\x1d\xec\xe0S@\xf1$\xccc:\xb1S@e\xdf\x86\xcf9\xd8S@\xc8\xdb\x8c\xa2 \xe5S@\x00L\xb6\x15\x84\xb7S@\xa5$\xb2|\xc9\xe4S@/b\xf1\xed\xa5\xeeS@\xdc\x9b!\x94\xeb\xd1S@\x9d\x81\n\\K\xe4S@\xef\x1a*\x16S\xe5S@0zU\xfb\xe3\xbfS@y>\':&\xe5S@\xd3\xd1\xc7\xf6\xb9\xa8S@\x8e\xe6r\xa5\xce\xadS@\x8b.\x00\xcd\xdd\xccS@C\xf5\xfb\xb5\x1f\xf1S@\nZ\xd0\x00\xcc\x97S@\xb6\x9d\xa4ay\xd9S@\xbf\x8cdx#\xcdS@\xa1\xdd\xfa\xa1\x1c\x98S@JU\x11\x0c\xcf\xd7S@"\xd0\x98\xa8\xd4\xe2S@\x12\xa7_\xa3\xae\xb1S@9\xeb, U\xf0S@\xac\xa2\x06\x1f\xb9\xb6S@`!O\x9b\xf2\xd0S@H>\x9e>\xae\xadS@\x80Hf\xcb\xd6\xd7S@h\xd5\x17Q\x9e\xd2S@\x95K\xf2\xe8[\xe6S@P0\\\xe7\xae\xdcS@}~\xc8\x85\xe1\xe1S@L\x7fh\xb6\x97\xcaS@K/\xc2\xcf\x05\xdeS@\xebs\xe9\xb9\x02\xd9S@\xd8\xef\xe1\xd1\x92\xd7S@x#`l\x86\xeeS@`!O\x9b\xf2\xd0S@\xba\xba\xbaZ^\xd8S@\x11E\x8a\xe5v\xbfS@\xa1\x8f\xf5n\xbe\xb4S@\xbd\x1b\xa5\xbf\xf5\xceS@[P\xff?\x94\xc5S@\xbd\x1b\xa5\xbf\xf5\xceS@\x8f\xcd\xcd/c\xc9S@\xbe\xc0\x95\xcex\xceS@\xd0\xb0\xbas\xcd\xd9S@\xcaK\xe3@0\xd3S@\xee<{\xad\x98\xd9S@4\x1c\xf5\x92Q\xcaS@\x9f^\x1f\x95a\xd7S@\x8b\xe0\xed\x19\x1b\xe6S@\x15F\xc6w\x0f\xd2S@o\xabo\xfe!\xc6S@Xg\x13\xd0\xb2\xe6S@\xdd\xfc\xe2\xff\xc1\xd1S@<\xfbG\x11F\xc6S@\xfe{\xbc}\xa8\xd1S@\xban\x07e\xdf\xe2S@\x18\xad\xe0\xab\x0b\xd1S@\xf4\xfc"\x06\x80\xe8S@\xaa\x88x\x13\x02\xa2S@\xf5(4\xe6\x9d\xdfS@\xba\xd9v\'\x86\xf0S@D\xa4\xe2\x01\xdb\xdfS@|Yh_b\xd4S@.eKX\x98\xdeS@\xaa\xa4\xc1n\xcc\xdfS@H\xa8\xb3\xb6\xa4\xdaS@\xeb4\xe7^)\xd4S@XXi)l\xe8S@\xbev\x90\xff\xe3\xa8S@\x1d\xac*j\xaa\xcfS@\x02*V\xf6\xed\xa7S@\x83h\x9di\x82\xe9S@\xf4;\xe0\xec_\xe1S@\x96q\x1c[-\xd4S@\xec\xed Z\xc4\xd3S@\xfd\xe5!\x19T\xe8S@\xe69U\xf5\x18\xf4S@{\x86A(\xa7\xc1S@\x1ffFq\x1f\xa7S@\xb0\xf9\xcbX\xaa\xe2S@H\xd2\xb1\xa9\x1b\xcbS@\x93\xbb\x99\xd5\xa2\xe6S@@\x82fI\xdf\xecS@\xf8\x1f9?^\xcbS@\xda\xca\xa2\xe3p\xf0S@\xeb\xee3\xa5\x0b\xedS@\xbf%e\xcd\xae\xcbS@\xbe\xd5<\x83W\xcbS@\xda\xca\xa2\xe3p\xf0S@e5a\xbbk\xe1S@Y\xe1X\xa0\x99\xcfS@5<\x01\xb2\xd5\xd9S@.B\x0c\x9e\xdc\xc9S@Qvc\x87#\xcfS@{\n\xaf\xd7\x08\xe2S@\xa6\x94\xe0\xder\xcfS@9\x96\xc55\xef\xcaS@\x05\xdf\x06\x17\xd3\xceS@\xb44&\xd3\xda\xceS@ \xceX\xe2B\xe2S@\xb5\xd8\x16\x94c\xceS@\x85\x93\x1c\xb1\xca\xccS@\x1d|\xe1:\xbc\xe7S@V\xa0\x06\xf6o\xe3S@8\xd8\x07\x80\xf8\xdaS@\xfaf\xddZ\'\xceS@],6F\xc9\xcdS@^\xc2\x89\xa2\x9b\xcdS@U\xcd\t\x02\xd6\xcdS@\x8cAq;\xf4\xd9S@m/\xee\xfe\xf0\xe2S@\xc9\xffz\x83\xa4\x9bS@\x1e\xfb\xd8o!\xc3S@\xec\x87\xd0\x10\xe3\xb7S@\xf5\x90=D\x94\xb7S@\xd2\x91b.7\xc9S@\xe8\xbb\xc5\x17N\xcaS@\x81AV\xbb\x1e\xdcS@\xb3k\x1f\x02\x9c\xd3S@\xf1c\xa0\n\x99\xf1S@\x11[\xbb2 \xf2S@\x8b\xac\xe4{\x05\xc6S@\x99J\x83\x0c\xae\xe1S@)\x1bu"h\xf1S@\x1e\xa0T\xa0\x0b\xdaS@3i\x10\xa6\x80\xe3S@y\x86\xd6<\xe7\xc5S@\xf8\xdcS\xd6\xd7\xc3S@\x0f,Jtc\xf5S@\xfc\x84\t)\xc7\xc3S@8OjX\xe9\xc6S@\xac0C\x84q\xdaS@\xdd\x83\xad\xc4<\xd0S@\xe9\xf9\x7fF\x0f\xdfS@[\x88\x83I\xba\xdcS@\x8c\xc8v\x99^\xe0S@-\xc6\x9d`8\xd5S@RZ\xb9=\x7f\xc2S@\xc06\xd7\xd2\xba\xf0S@\xb9\x08J\xfbb\xc6S@eq~\x83\xd5\xb6S@r\xbc\x99\x98s\xe3S@4\xb1\xc2\xdf\x1d\xe3S@]7\xfc\x89\xd9\xdaS@p\x03Pnk\xf1S@1AM\xa0\xf6\xdfS@\x96\xdbk\x11\xaf\xe0S@\x8ey\xf7\xc1\x0c\xddS@U1\xdc\xcch\xe2S@&\xcaO\xe6\x8f\xe0S@^H\xdc\xf2\xb6\xdeS@\x04s;R\xcf\xe3S@(b\n\x94@\xd9S@][\xc5\xeb\x07\xeaS@}\xfbt\x91\x02\xeaS@utb\xbc\x9f\xf0S@]|\x83\x08S\xe6S@\n\xadoj>\xf1S@Ev\xdd\x80h\xf0S@;\xf8\xc4\x074\xedS@\x96\xe5UaA\xf0S@\x12\xf4&\xf7\x11\xedS@\xe5(\xb4\xf1\xc0\xf2S@\xf1\x9d\xb6\x94\t\xf3S@-\xc6\x9d`8\xd5S@\xbd~|k\xd1\xecS@\x7f\x89q\x08\x9a\xe6S@=qu,_\xedS@q\xc0\xfc\xa8(\xe6S@t\xdb\xa1f|\xecS@\xbe\x9e\x97CZ\xe3S@ \xf1,\xbf\x83\xe8S@E\x17\xd1dT\xf2S@\xa7d\'\xa0\xc0\xf2S@\xfb\xab\xc8\xfdn\xe4S@\x15^\x19 \xef\xe2S@\x9f\x9a>\x83 \xb5S@c\xfe\xfc\xad=\xb1S@\x07\xa5\xf0\x04\xf4\xedS@Ys\xd8\xad\xff\xe2S@\xc9\xd4 &\x95\xf1S@{\xc1\xe2\xf6e\x9bS@c<tgR\xe1S@\xb1\xa6\xfc{\x08\x9cS@\xfd\xfcW\xaa\x1d\xd3S@\xa3\xbe\xf6\x1c\xac\xa3S@o\xbb\xc8\xa1\x83\xefS@\xfd\x0ct\x1cc\xf2S@*\xdd*\xc1\x15\x98S@\x86\x98\x1aR\xba\xeeS@\xfb\xec\xf4\x81\t\xe4S@\x05\x07\xc4\x13^\xeeS@\xc8wt=M\xe4S@{@5?\x8e\xe4S@x\x12G\xecB\xedS@\xae\xb6\x93o\t\xebS@H\xfeed\xf5\xeeS@\xae\xb6\x93o\t\xebS@\xa6\x0e\x0c=A\xeeS@hB\xa7\xfe\xf3\xeeS@\xae?\xd1OL\xecS@\x16v\'\xd0\xcd\xf0S@\x8byT[\xa7\xecS@`\xbf\xfd\xe2\xd2\xe4S@\xfbb\x8f-\x05\xe8S@&\xae\x04\x95B\x9dS@BJ\x7f\xe1\x88\xecS@\xaf\xd4v\xf2$\xafS@`\xea\xc5<f\xeaS@\xf9\x88E,\x92\xaaS@\xf1\xae\xea\x91\xda\xaeS@\xa8\xde\x88\x03+\xe3S@*\xf9Y9\x86\xacS@9s)\xa7a\xb6S@\x10z\xd7\xfc\x98\xe6S@e\x87\xb0\x0b\xb0\xa5S@\x03{\xe4Z\xa5\xa1S@]~\xf2PO\xd4S@!\xadu\x82\xf8\xe4S@\xc5P\x98\x96L\xaeS@\xba\r\xce\xe3\xdb\xa1S@\xba\r\xce\xe3\xdb\xa1S@7Oo![\xa2S@\xa1L\x9e2\xc2\xf0S@g\xf1Q\x8f\xbd\xe6S@\x15\x87\xa5\x1b\x1f\xa8S@\x9d,J\x98\xc7\xebS@\xb6\xd8{}\xff\xa1S@-5\x0e+y\xe8S@Wv,\xadX\xa3S@\x9b\x9aY%W\xafS@Z\x10)\xb6\x11\xf1S@<[\xd3\xb4(\xabS@\x84\xb4y\xb98\xebS@O(C\xad\x08\xd0S@\x99\x9c\xb2\xc1\xa1\xddS@`F\xa8\x13\x05\xe1S@K\x1f\x8a\xb1J\xe0S@\xa0\nT\xa0\x10\xcdS@t\x87\xde\xda\x8a\xd2S@\xf2W\xc0\xa1\xc4\xdfS@\xd1\xa0\x13M\x93\xe5S@\x7f?\x1e]\x9c\xe2S@\x91\xedH\xe8\x86\xf1S@\xda\xc4\xf4\xa1\xaf\xb7S@\xad\xd7D2\xf5\xd3S@\xfe"\x06I[\xe7S@\xee\x87\x1ff\xf2\xbbS@}\xaf\x10\x9a,\xe0S@\x85\xefP\xf5(\xe8S@>\x838\xcfw\xd0S@\x9a\xa4[\xa8\xc4\xcfS@\xadg\xf9\xf6\x8b\xe8S@>\xfe\xd8\x97n\xe0S@_6zr\xd8\xe0S@P\x94*>\xf0\xf0S@\xd8\xfa\xe8R7\xa5S@l\\\xfdK\x8d\xefS@\x8d\x83\xcdTU\xe2S@\x0c\xc1\xe2\x9b\x9e\xe5S@\x1d\xefn[\xe3\xc0S@3\'\xf4\xcb\x8a\xb7S@\x14\x1f\x1b\xfe\xc7\xe2S@9\xf1\xac\x8b\xdb\xe9S@\xd5\xca\xa58:\xe9S@\xce]\xad\x0b\x9d\xb2S@\nZ\xd0\x00\xcc\x97S@\x83\x8ej\x08.\xa9S@\xbc\x04\xaaCh\xeaS@6\xc8\xd4\x1f\x8a\xc2S@\x9ep\\\xb1\x8d\xa2S@\x97\xfd\x84m\x85\xeeS@\x89N\xdd0\xed\xe3S@9\'\xaeg\x03\xacS@C\x1a0\x88\x82\xe4S@\xe1\xae\xe2Vz\xb1S@\xf3\x8fb\x93\x87\xb6S@\xda:M\xfa\xf8\xb2S@\n\xd6C\x14M\xd6S@Q@\xc6\xdeV\xb6S@$\xe8c\x8d|\xe0S@\xc2P\xa6\xe5\xcd\xe0S@\x17\xc2\xe3\x00\xe8\xc3S@G\xa4P\xffk\xdaS@\x17\x03\xda5\x8a\xe0S@\xda\x17\xf2.{\xf0S@Q\x9e\x98\xee\xec\xf4S@\xbf\x94\xc2\x98\xa9\xdfS@\x96\xa7\xc6\xaf\xd4\xb1S@\x9a\xb9\x16|#\xe1S@urrE)\xb7S@\xc4\x06\x9df#\xd1S@\x1a\xfb\xc9\xdf\xdc\xdfS@)\x8b\xa6\xc1w\xdbS@\x9cy\x18fl\xdfS@0^\xfb\x88@\xf5S@\x95\xb2\x0c\xd1\x0f\xadS@b\xdc\xdb\xac\x0b\xe2S@)\x00\x1d\x08\xaa\xe6S@\xa5\xa1\xe2\x01\x01\xe0S@\x95\xf2A<y\xdfS@\x14O.:\x13\xd9S@\x8b\x9f\x99$v\xc2S@h %E[\xd5S@u\xf5Lp\xf3\xd8S@;\xd4\xf1|\x8e\xb9S@\xc1\x0c\xbb\x03\xb2\xe1S@#b\xecx\x96\xe6S@\xbfhV\x86S\xf1S@\xf0\x04}\xdcO\xe2S@M\xd7\xbb.\x92\xf1S@%\x0e\xc4Hi\xceS@\xb3\xfa\x81\xec\xb1\xe2S@mR\xa9\xc7\xdf\xf1S@\xa4\xd1S\x90t\xe1S@+I\xa7\x84b\xddS@\xee\xb9\xda\xff\xf7\xe5S@\x1b\xeb\x8do0\xe3S@g-\x97J\xc1\xd9S@lD1\xb2\xfd\xe2S@\xf0\x98\xd6\x12\xa8\xcbS@U\'\x91up\xe3S@\xd9\x1b\xc8\xffY\xf1S@9\xac\xeeR\xea\xdaS@C\xed\x0f\xb1\xee\xd9S@\x03Q\xc5`\x01\xdaS@M\xff\x8a\x01\x04\xcbS@\x97~\x15\xf2\x07\xf3S@m\xb6\xbd\xd8\xb5\xd2S@\xc9\x05 \xabv\xe2S@0x\xb0\xc9\x0c\xdaS@\x8f\xb2\xd4\x06\xe8\xcaS@\xde!\xde\x11\xe9\xefS@\x8fo\xacDT\xcaS@P\rJ0\xe5\xcfS@\xc0\xfb\x9c\x85#\xe3S@\x81AV\xbb\x1e\xdcS@/\x12\x9c\xfd\x02\xdcS@\xc69\xa5A\xbf\xf2S@4\xe6dY!\xe3S@a\x08"*\x9d\xddS@\xa7%\xe8}{\xe3S@\xfb9\xaf\x02\x01\xd3S@\xff\x8b\xc0\x88\x03\xcaS@\x1e\xa0T\xa0\x0b\xdaS@ye\x0fw\x81\xe3S@M\x0f5\xee\x88\xbfS@\xce\xa9\xb0n\xfd\xeeS@\xe3A\xef\x12\xa2\xf1S@\'\x95\x8etV\xdbS@Q\xb3\xcdR\xec\xefS@\x0e\x80\xf3n\'\xe3S@hc\xc5\xe5]\xf2S@68,\x0b\x11\xc9S@x@\x9e\x13\xb1\xdcS@\x9f\xc4]\x08\x0b\xdbS@\xac\x197\xfb\x07\xe5S@\x96\x8e\xe9\xcbH\xf1S@\x8dI1\xd4\xff\xd5S@\xc9Q\xaa\xc8\xdc\xdaS@\xc8\xf6\x13Ot\xe3S@\x8fNR\x99\x13\xf2S@\xb3\x89n\xcc\x0e\xe0S@\x89\xc7\r\xc2\x8f\xc8S@2\xe1O\xf16\xc9S@G\xa26BS\xe3S@\xbb\xa2\xf4\x80\x08\xe3S@\x8b6\x07\xc9\xd8\xf0S@\xd6t\xf5(j\xdaS@,0\xfbFo\xd5S@{1T\x07\x8a\xc5S@\xaeu%t\xe7\xd9S@\xd2YN\x89e\xc3S@\xe9\x9e\xc1\x01\x92\xd2S@{\x9dR\xfa\x84\xe4S@\x91\x91\x05\xa2\xdb\xcbS@a\xe1\x02\x0c\x81\xe5S@\xec\xad\n\xe9W\xe5S@\xcf X\xc0q\xbcS@\x82r\xca\x046\xc7S@\xea\x9a\x0c\xe9\x15\xd2S@\xc8\xe3\x1b\xf0\xaa\xe6S@\x19\xee\xb0+\x96\xe6S@\xfe\xda\x1b\x95\x15\xc6S@\xed%\xb79\xe5\xd1S@\xfe\xda\x1b\x95\x15\xc6S@\x1fi\x80\xdd\xcb\xd1S@\x80\x8dEZ\xdc\xe3S@\xeb\xfe\xfdq\x12\xf1S@q{\xc2\xb4Z\xd7S@\xda\xca\x1b\x83R\xe3S@\xd2\x83\xf3\xd2\x84\xb9S@1]N\x00\x1c\xe7S@\xab\xf7!\x07W\xd4S@~<QJ\xea\xf0S@\xb8k\xe1\x196\xe2S@\xdc\xd4\xdd\xd1\xf0\xbbS@\x8c\xba\xc0\xb5\xea\xecS@\x1fm\'\xc8(\xd2S@\x8c\xac\x97JS\xe7S@\xff\x9a\xf9\xd5\xb1\xecS@\xf4g\x00]\xaf\xf0S@\xe5\x866\x06\xf6\xe6S@\x19 \xf5\xca\xb7\xe3S@\xfe\x0e\x19ll\xf1S@\xf0\xa5:\xfa\x82\xd7S@\x03LC<\xac\x9cS@f\xee\xc3\xfe\xed\xe2S@`F\xa8\x13\x05\xe1S@F\xa2\xdb\xb7B\xc3S@\x96N\xbd\xc8\xe3\xd6S@\xcc3\xde\xd5\xf9\xefS@\xa6\x86j\xc6\xe3\xcaS@\x842Qp\xda\xe2S@\xb0h\xa6DI\xbbS@=\x9a[s\x91\xc3S@\x97nL\xc0\x80\xe4S@\x19\xbav\r\n\xe4S@-S\xa7G\xf4\xebS@\x8c\xffx\xc6\x80\xc1S@k\xb9\xe8\x82\xa9\xe3S@w\x1f\x9b2\x87\xc2S@s\x1f\xead\xd9\xd2S@?\xaa\x1at|\xe4S@eY\x06\xcd\x89\xe4S@m\n\x1a\x99\x8b\xc1S@#\x9f\x12Gs\xbaS@v\xbc6\x95\xdd\xcaS@\x1b\xdc\r\xc7\xa5\xb6S@{n\x8e\xa9\xa9\xc1S@yaP\xfb\xd4\xeaS@\x15\xf5\x11"i\xaaS@\x8e\xee\x12\xc9\xb1\xd9S@\r\xccF\xf3,\xdbS@\xe0B\x97M\xa3\xefS@\xa5N\xbc\x06Y\xe5S@\x1a\xe9\x87\xeb\xdf\xc1S@ $\x8a\x1a3\xe5S@\x91Jo\x0b\x88\xd8S@\xda\x0b5\x1eZ\xe4S@\xedJO\x02\xc1\xf1S@\x10\x9f\x9aA\xea\xc2S@\xccLW\xae\x13\xa9S@\xa5\xca7\xfc%\xd4S@\xb3\x00\r\x9a\x9a\xe7S@\xa5\xdcd\x15\x89\xf1S@\x84Y4(/\xd3S@Q\xbd\xfak\xd3\xa1S@\xb8::\x15B\xf1S@#pv\xfa\x19\xc2S@\x88\xd5\xe6\x11\xcd\xe7S@P\xfa\xa5a\xef\xa1S@S\xe9\xe79 \xe8S@\xdci\x07\x16,\xe5S@\xa5\x02\x85\xb0U\xdeS@\xf7\x85yK\x12\xc7S@B:}R\xe7\xc6S@B:}R\xe7\xc6S@\x16\xd0\xc2\xea\xc2\xc3S@<\x8dr"@\xebS@\xe0\xb0\x0e\xb39\xc2S@\xd9\x1ex\xc5\x00\xafS@^\xaeF\x0e_\xa2S@H;-\xf5v\xdcS@\xf2\xc3\xfb\xc7X\xd0S@u$*\x9e\x0e\xe1S@-\x0cI\x80\xd9\xf0S@\x8a\x1b\x9c\xb4\xd7\xcbS@\x8a\x87\x06wa\xcbS@\x9a\xa7\xbd\xce\xfb\xcfS@\xe3y\x8d\xec\xe1\xc5S@\xe2\xcdj\xe7~\xdaS@G\x01|\xa0\x85\xe8S@\xfc|U\t\xbb\xe2S@\xc57\xa3\x13\xaf\xbbS@_}iB\xc6\xebS@L\xde\xe7vU\xcbS@\xcb\x01o=\x86\xebS@z\\\x8b!Z\xa3S@X6>\x8a\x89\xa0S@E\x19\x9c\x88o\xe8S@\xf8\xaa\xb3((\xe3S@-\xc6\x9d`8\xd5S@\xd8$\xfa\x06\xd5\xecS@}\x91\x18\x08>\xcfS@N\xd9C\x8a\xe7\xcaS@LM\xe5\xedP\xb4S@Q\x16\x8d\xb0\x95\xefS@\xff\x18E\x96\x1a\xcbS@\x8a \xd9~\x04\xe1S@hu\xad7t\xecS@\xae\xa0u\xeb\xcc\xdcS@\xd2\x91b.7\xc9S@\x89a\xda\xba\x89\xe8S@}fA\xcd\xeb\xebS@\xfa\xaa\nN\xf9\xa0S@\xb02\xf6Lz\xecS@\xca\x8b: \xd1\xe9S@d\xe0n\x87e\xb7S@\xa6!\xd7\tn\xecS@<P\xb6\x97\'\xabS@\xe6\xb8\xc5\xa2\x06\xceS@\xe4\x04\x19\xf7\x92\xeeS@zMq\x9b\xd8\xecS@\x1f|\xb9|\x9e\xecS@\xadg\xf9\xf6\x8b\xe8S@\xa1\xca\xa3\x8aN\xe8S@\xd2-\xa3\x9e\t\xedS@\xb0\x88\xf5/p\xceS@\xdfm_\xb7\x17\xbbS@#[\x04\x1d[\xe8S@m\x98\x0fN/\xeaS@>eI\x15L\xceS@C\xb6\xec\xebD\xeeS@-\xb1|\xa7\xdd\xcdS@z\xf6\xdd\x97i\xdeS@c\x01Z\x87^\xb7S@[+\xfa\x1b\xf3\xe3S@\x06\xc9\xc66\x12\xe7S@\xfa\n\xe6Z\x17\xd3S@\x17\xd4\xc7\x00\xa9\xe6S@\x1cxt\x1d\x05\xd3S@\xb8/\x9b\x96\x18\xafS@\x9e2\xa9\x99m\xc7S@\x18\x8b\x9a\xe68\xe4S@/\x90N\xa5U\xddS@f|\x96\xfbY\xd9S@xj\x93\xbcQ\xc6S@\x8fNR\x99\x13\xf2S@\xd5/\x04P\xee\xa9S@IuP\xc6h\xb8S@\x9ft\xe5\x18"\xcdS@\xb7\xee\xbd\xf8\r\xd4S@\xd1\x0f\xd4\xe1"\xf0S@\x0e\xd6I\x1fQ\xadS@\x8aB\x86\x92\x19\xcfS@\x07\xc54\xd8N\xf0S@\x83\xac\x7f/m\xa2S@\xcd\xa7H\xc1\x00\xf5S@Ld:Uh\xb5S@rBm\xdc\xeb\xe7S@\xe6[\x80\x8e"\xd4S@7\xf43D\\\xc1S@\xceX\xc9c\xad\xb7S@W\xec\xd1\xc2\x1b\xd1S@[\xd5\x98\xda\x9e\xe6S@<\x9a\xcewn\xbaS@\x12\x17\xb3\x92\xcc\xcaS@\x94O\xa03x\xf4S@lM9Z\xbb\xecS@\xbc3\xdbh"\xd3S@\xa3y\xaa\xe56\xf4S@!m/&s\xf0S@\xa9\xcb,\xa0M\xf1S@\x1dJ^\xed\xa0\xc3S@\xfb\xf1\xdd\x8bf\xd6S@\xc6"\x0ff~\xdbS@j\xbc\xc4g\xfe\xc5S@\x9f\xb8\xb6$\x85\xf4S@\xf0\x0c\xf0\xb2\xea\xf1S@\xd9+\x99\xeb\x15\xcbS@\xf9\x8d+9\'\xf1S@\xf3\xa8cp\xea\xc6S@.l$\x81\xf8\xc5S@\x96x\x90\x17V\xc6S@,\xae\x0eH4\xd5S@\xe6\x80\xf6>\xe3\xc1S@+\x85\x1a\x08\xa7\xcaS@\x1f\xa2\x1c\xe6\x85\xd9S@@C\r\xddt\xe5S@\xb6\xe9\xbe\x03\xee\xc3S@J[\x98\x92\xde\xf2S@8\x87#\x97s\xe7S@i>?\xc9\xff\xd9S@v\xf1\x1d\x18\xca\xc9S@"\xa9\xef\xc8n\xdaS@x\xdd\xe9\x0f\xcc\xe1S@\xd1\x80\x88\xe3M\xe5S@b\xeb\xbeF\x9d\xf2S@\xaa\\\xaeb\xe3\xa7S@\x02MR\t\xec\xc3S@%\xea\tn\xba\xc3S@\xcbkL\xaa\xb0\xd9S@\x13\x8c#v\xff\xbcS@b\x9apF\xdd\xcdS@\xd2 \xcd\xf9\xb5\xdaS@F\x891\x970\xd4S@\x95\xecl \xec\xc6S@\xf9\xac\xf4\xf3\x13\xc7S@\x07F\x0c3\xa0\xdaS@\xdck\x14+\xf8\xc8S@\xa26\xe6\xb7\xde\xefS@\x9cuO\xba\xa3\xf1S@\xd0\xfe\xdc8\xb6\xc1S@\x96@QL\x01\xcaS@1\xff\xb9\xad\x99\xb9S@\xed\xd9\xf5\xcc\x8d\xefS@n\x05\xd0\xb2Q\xf2S@g\xce\x9a\x07\xc5\xd6S@\xb2\xdf\x03\xa8X\xefS@\xd9O=\xa6\xef\xc2S@\xd7\xcb\xef\xdf\xe0\xb9S@\xe6\xc4b4\x1c\xf2S@\x0bc\x0e\xd2\xd7\xf0S@\xc4!s\\}\xeeS@\xa0q(\x8d\xfc\xe3S@\xc4Oa\xe7\xcd\xebS@\x97\x01e\x19\x10\xc6S@\xea\xd8\xc7\x96\x1d\xafS@\x98\xfe\xa4t\xcc\xd7S@\x86\xbee{\x8f\xa5S@\xad\x08\xa4\x18\xe6\xb2S@\'\xbe\x13\x83\xea\xe3S@|\xd9\xa8\xbb\xf3\xe3S@\xa5\xe1NA\x93\xaaS@2Fn\n\xe3\xd8S@!\xc1e\xd9\xaa\xc4S@\x8bQ\x06\x95\x9d\xd7S@\xd9O\x82\xa0\xe7\xc1S@\x7f\x11\xb5<M\xe5S@|\x88\x92\xb8\xb0\xb7S@Y\x93\x0f\xb5<\xc2S@\x9b\x81\xbd\x84\x12\xb3S@\xaewtE\xf7\xacS@\x9e\xbe\x81\xd0\x0f\xafS@$\x97\xb2\xda|\xf1S@\xf1\x19\xb6v\x05\xaaS@\xeb\xfe\xfdq\x12\xf1S@\xf6M\xdd\xb7[\xd5S@U\x91;\xb3\xcb\xdeS@\x88\xda\xb8\xa8e\xc1S@\x84\x85\x94*\xcb\xc8S@\xac\x1d[\xd9d\xdaS@D{\xd0\xf8u\xcdS@\xd23|O\xb4\xcbS@o\xb7qVS\xdeS@\xba\xaa\xed@\xec\xf0S@#K\x04\x88\x97\xf1S@S\x9e{\x0bo\xdfS@\x05>h\x7f\xe6\xecS@\xbc\x04\xae/\x01\xe0S@~\xf2\xd38`\xf1S@\x90"\x0f\xaa\x0f\xeeS@\xe8\xe4z%\x0b\xa8S@\xcd1\xd66\xcf\xa8S@t"\xd8\xa5\xff\xc3S@(\x9d_\xd82\xc4S@]\xad37\xab\xdfS@\x9f\x9d\xd3YL\xcfS@\xa2f\xf4X\x8a\xc3S@\x0f\xbe\x862R\xe1S@\xe54\xb4\x86\x96\xe1S@\x80\xf5\x87\xa4}\xdfS@\x15\x05+\xb9\xab\xc1S@t-\xdbh\xa0\xdfS@\xf6B\xd1*\xfb\x9eS@\x11l8>u\x9eS@\x9a\xde\x86\\8\xe0S@\x10I\x8a\x94\\\xcfS@K\xdaE\xc4\xea\xc7S@\xa4\t\xde\xae\xe1\xefS@#n+\xc6>\xc3S@5\xed\xac\xe7q\xafS@8\'\xad6\xf4\xe2S@\xbc\x14\rN\xc1\xeeS@$\xb4\x9bR-\xd9S@3\xa8\x91\xf7u\xe1S@\xf5\x83\xbe(\x1f\xe3S@\xf0\xc6\xd6\x974\xf0S@\xfd:\xc7\xfd\xdd\xdaS@\x93\x95\x9aL\xf9\xe1S@\x85\xd2p\xdd\x12\xdaS@Z\xd8\xfe\xab}\xe2S@\x96u[\xc2}\xe1S@\xc2H\xb6K\xbf\xd9S@\xbe\xd06\xbe-\xdfS@\x07\xe6\x0e\x16\x0b\xc8S@\x1c\x96\xe7K\xf5\xe2S@\xa3o\x0c=\x93\xe2S@\xa4\xd0Y\xca\xef\xf0S@\x11C8S\x10\xe0S@\xfe\xd5\xee\x9a\xbe\xf0S@rh\x0f\x8e\\\xe3S@\x85~H\xb0\xb5\xe9S@\x83\xa3HL\xaf\xbbS@\x80`gfV\xd5S@\x1f\x1dK!\xa4\xe0S@$9%\xdb@\xe9S@\x86\xf7\xcb\xffP\xdbS@v\xad2\xa2\xd7\xe4S@\x1d\x04e\xe7?\xe5S@y\xcd6Q-\xacS@]\x8e\x86E`\xc0S@\xd3\'\x0e\xc2\x8e\xe5S@\x86\x14\xd05L\xf1S@\t\xb83\t\xcc\xd5S@\x14\xfa+\xcc\x96\xf0S@\xf8=\xa8\xd9\xf6\xcaS@\x1dC\xc6{;\xe3S@\x9d\x01?\xe9\xe9\x9fS@j\x0c\n\x1ce\xcbS@%\x8b\xff\xc0O\xf0S@g\xbe@m\xfc\xe4S@}\x7f\xa9\xdd\xb3\xe3S@w\x8aY\xbd\x7f\xe7S@\xc8\xd3\x17\rD\xd5S@*8\xde\xff;\xb5S@w\x8aY\xbd\x7f\xe7S@\x98UR:\x04\xf0S@!h#M\xb8\xccS@\xdf\xa3\x08\x18\x86\xe7S@7\n^\xb2\x8e\xe4S@m\xa9\x91\x92Q\xc0S@\x07\x03r\x07\xba\xd7S@\xb2iV\x12\x04\xe4S@\xdaj\x89\xe8]\xe0S@\n\xdc1o\xf4\xebS@\xcc\n\xe4\xc6\xb1\xa1S@oq\xa3\xdf|\xdfS@72\xf5\x13$\xdfS@RS\x90\x90\xb6\xe0S@\xa8\xda\x82\xf2\xb6\xbfS@\r\xccF\xf3,\xdbS@\x1d\x99\x03u&\xcdS@E\x10\xaf\x0c6\xe9S@\xd1\xd8i\xce;\xe1S@F\xe6s-\xe7\xa1S@O\xc0h\x0fN\xeaS@\n\x9dPR\xaf\xcdS@\x1f\xe9?p\x8f\xe9S@/_\x90\x9fX\xe8S@\xac-\x1a\xe2\x99\xe8S@\x8a\x0b\xa8\x16\x86\xeeS@\xc7\x9b\xa8\xa2\xd2\xe4S@\xf6\xc3|\x82\xde\xbfS@\xb3:\xa6Eb\xcbS@J\xa1/\x97&\xcfS@\x8d\x05\x01u\x00\xd0S@\xe1\x02\xe8\xd3l\xeaS@\xc8\xa7\xb9F\xf6\xd2S@\x10GFD\r\xe5S@r5C\xab\xf3\xe2S@{\xb3\xd3\xdd\x14\xe5S@\x90\xd0\xc2;\x17\xe8S@\xb6.\x913"\xeeS@\x8e[g\xe1[\xeeS@D\xcc\xeb\x14)\xdcS@\xa2\xe4k\x10T\xf2S@\x82VB\xc2*\xebS@r\xd7\xb5\tv\xb1S@)\xbb\xd4\rL\xa3S@\xaf5\x86\xda\xd1\xeaS@\x08\x99%\r\x1c\xb2S@u\xd7\xf8\x8e\xd8\xebS@uIk\xad\x9c\xaaS@;X\xe9\x8d\xb7\xd8S@\x9a\xe9\xe6\x05\xb8\xebS@&"\x03\x08K\xabS@\xab#\xe5\xc9{\xe8S@\x84\xcc\xfc\xfd\xde\xe8S@\x8fq\x1e\x1a\xe5\xe9S@\x92~@\xfd\x90\xecS@\xd6-\xa9\xb7\xe5\xd5S@\xc8\x93\xa8\x8e\x0b\xd2S@ \xb9E\xb5\x06\xe8S@1\xf0\xec\xe1k\xdcS@\x1fF\xb1\x9f2\xedS@\xc3\xd3R \x13\xabS@\xe1x\xbaG\x9d\xecS@\xa4\xc7(\xb4r\xc8S@\xd1\xe5\x94SV\xd6S@\x11h\xedm^\xdeS@\x87y\xad\xbfz\xf0S@\xe0\x14Q7e\xd6S@`\xc6"g\xe8\xe9S@a9\x9b\xcd\x8c\xe6S@s\xfckW\xd3\xe0S@2\x13\x14.\xd5\xe9S@\x05\x155\xc1\xd7\xe6S@n\xcc\x1f{\x1c\xe7S@0\xe006\x83\xa8S@r}\x04,\xe2\xe6S@fB\x91\xe4\x95\xf3S@zO\x01\xbfg\xe3S@\x97\x96\xb5\xd8\x04\xf2S@\x80\x7f\x91_%\xd9S@9.w\x12&\xd3S@\xb6\xefD\x83\x13\xc0S@\x0e\xae\xb64\xf0\xc8S@g\xc0h\xd1\xd1\xd1S@u\x18f\x99\x9a\xe8S@x\x05\x12\xcc\x0e\xf2S@:\xd3\x99\x93D\xc7S@\x8d\xc2=\x80\x9b\xe4S@\x87Q\xf9\x95w\xc1S@\xbc\xfb4\x85\xcc\xefS@\x1d\xcd\xf6\xc6\x9a\xe7S@D]\xcf\xaf\x9e\xefS@E\xfa\xdae\xfa\xdeS@h}i\xea\xe7\xcdS@R\xd7\xadN\xce\xf2S@tjq\tn\xd2S@\x87\xfb\x03\xa9\x9a\xe2S@\xa4!\xac7\x18\xe7S@Q\xc6p\xe08\xf4S@\x0c\x1d\\<\xcf\xe0S@\xb3\xf6\xc6#\x90\xc5S@.\xa9/\xe5\xe8\xe2S@u5\x8e@\xe3\xf3S@\xb5\x85G\xdf\x0c\xe1S@1r\xf3yc\xf4S@9\xe3cB\x8a\xf0S@F\xc2\x01\xab\xf1\xf0S@\x80\x87\xe6v\xdc\xddS@\xafL\xc2\xdf@\xe6S@K\x15\x92b\xa5\xf4S@\x8a\xd9l\x8e\xfb\xdeS@\x11!\x94\x08\x93\xe7S@\xf4I\xbd\xc3\'\xf2S@\x9dn\x94\xf3\x82\xe3S@\xa9w\x7f\xde\xc4\xe2S@T\xe7\x8a\xd6J\xdeS@\x8c\xfb\xc3v\x8e\xd4S@b1Y\xed\x17\xf2S@y\x9d\xa5T\xe9\xddS@\\\xbc\x02\xc4I\xceS@\x9d8\xb1p\xa2\xe5S@\x02\x9f\x1fa3\xc9S@\xab\x0cX\x8a\xae\xe1S@\r\x0b\xd7|#\xe3S@\xe6\x85u\xa9]\xe1S@{\xe0\x96\x85\xc2\xe1S@\x08\xbca_\r\xdfS@\xc4\xbeMz\xf1\xe1S@\x1d\xca\x14d\xf0\xa1S@M\xc8\xd0 \xa9\xe3S@\x86\xc0\xdd\xd0W\xe3S@:\x17\xc2(\xbd\xe1S@`n\x8ap\xc0\xdeS@\x14\xce1qy\xceS@R\xf6\x90C\xb0\xf3S@e\x9a\x92\xde\r\xd3S@o\x15\xb08p\xe3S@\xd8&\x8a\xb8\xd1\xe2S@\xd4\xd9\x019\xb9\xefS@\xb3\x96\xfe\xcd\xdb\xf2S@v\xda\xe0\xd5\xae\xdaS@\xdfuA\xf4\xbe\xc8S@\xd4\xd9\x019\xb9\xefS@\xf6\x8a\x173\r\xf3S@\x86LR\rV\xdaS@K\x19\xe0\x7f\xc8\xf2S@\xc3@b~\xe9\xbbS@\x07\xa48P\x8c\xe2S@\xd0(\x1b\xe6\xf5\xcaS@\xb7\x97K\xe1\xcc\xb4S@\xb7\xf7~p\xea\xe2S@\xc8y\x1dQ\xaf\xa2S@6\xc7B\xbf\t\xabS@\xd090:\xe3\xefS@\xcc\xc0\xf8*\xfa\xf1S@b\x1e\xb8I\x08\xe3S@\xc8)\xfb\x98Z\xe3S@j0\x99\x1d%\xdeS@\xb4\x01E~\x12\xefS@\x7fo\x13!\xc8\xf1S@^\xa4\t\x86f\xd5S@\x99\x8e\xf9\x84+\xe5S@\xbe\xd7X\x1e\x95\xddS@\xe9eI\x9a\x13\xe5S@f\x9e\x1eN\x8b\xefS@qb\xbb\xb2Q\xf2S@.N\xf3\xd7\x98\xf1S@#\xca+\xceg\xd5S@\x88\x9c\xdbu\x0e\xe5S@o\xa0\xd9&/\xf4S@_\xa3g\xe7&\xf2S@\x10v\t\xf1e\xddS@X>3u\x98\xe5S@;\x9d\xbc\xbb\xcf\xe3S@\x85$\'\x1b\xdd\xd5S@\x83\xcc\\W\xb6\xd5S@\x94PE\xc9\x8c\xe4S@\x9em\xf7\xe0}\xeeS@/\xe6K^\xce\xd8S@\xc4\x90\xeeBL\xc7S@\xc4\x90\xeeBL\xc7S@-\xab\x03\xcde\xb6S@x\x1d\x04\x03/\xc6S@fC\xfcY`\xcbS@\x19%=\x95c\xe6S@0&\x02\xd9\x87\xbbS@\x1d\x99\x03u&\xcdS@\xb5\x7f\x8cE\x83\xb9S@f~\x0e\x0c;\xe6S@E\xcb\xd2\xa5F\xe3S@s\xc5\xf4\x1e\xfe\xe3S@>\x99\xae\x8f\xd1\xccS@v\x94.u\x7f\xd0S@9\xf8\xa73Q\xe7S@\x91a\xcd\x93x\xdeS@\xeeF:)-\xe7S@st\xec1\xce\xcaS@\x17\x1d^;\x91\xe7S@\x93\x96\x90 \xec\xd6S@\xd6\xf7\x10\xd7\xdb\xe3S@(\xda\x1eiz\xe4S@m/\xe9\x97\xea\xe2S@5\\\x15\x90\x81\xf1S@\xb3rw\xf3\x0c\xd0S@\r\x10\x9e\rg\xacS@\xf3\x82\xc0)\xf3\xb1S@hcz?{\xc2S@\x93y\xb3r_\xe2S@\xd8\\\x01\x05\xba\xf1S@s\x12N\x15y\xe1S@\xbeN\xc0\x97\xa2\xf1S@\xc8s\xa5\xb2\t\xe8S@\xf8+{\x83\xea\xecS@Gf\x8e\x99\xa2\xe3S@\x92\xdf.\xa0\xe7\xc1S@.\xd6Z\xe0\xd0\xbbS@\x8fgt\x1a\x0f\xc2S@\xbf)\xbe\x90\xdb\xe3S@\x96\xf8\xed\x0b\xfb\xefS@\x18h\x8c\xd6\xa4\xe0S@\xd0\xc1\x89\xbe\x7f\xd2S@W\xcc\x8c\x841\xecS@\xcf\x87p\xc1\xb5\xc1S@\xf4+\xc6Y4\xe5S@\x7f\xe58S\xfe\xefS@X\xe6+j\xcd\xebS@\xf0\xa4R\x8dv\xe6S@H<\xf5B_\xbcS@y\x82\xa9\x9e\xb1\xeeS@\x8c0\x82\xda\xd1\xe8S@\xbd\x8f\xd51\x15\xc4S@\xc9x\xf9\xc9T\xe7S@\x87\x86\xe7w}\xe6S@\x10\x13\x87_\x1b\xcaS@"\x07z\x8d\xc8\xe7S@O\x9fj\x10l\xf0S@\x1eV\xbcm\xa1\xe7S@P\xc0\n!\xc4\xeeS@b$\xc1=\xf0\xe3S@DP\x0f\xd4\xbe\xc1S@N\x87u\xeeB\xf0S@\xb1$\x9a\x00\t\xe6S@\xf1\x9aW\x1a\xd9\xdaS@\xa8\xe7\xa2l\xec\xc1S@\x92\xd0J\x9cF\xf0S@_9\x88RM\xc9S@\xc6\xc0\x81S\xc8\xe5S@\xf4R\xf0;\x17\xe8S@&\xf3\x1e\xd2\x8f\xf2S@`x/\xcf*\xf0S@\x87;\xeb1a\xa5S@\x98<\xb0\xd0A\xe3S@\x92\xf1H):\xebS@\x0e\x06%\xa8\xe6\xefS@fs\xebo\xc3\xd1S@\xbd6\xfeH\xfa\xc9S@\xaf\xe4\xbaS)\xd4S@\xc6\x9aq\x9a\xeb\xaaS@N\'\xe6\x06\xc9\xb2S@\xb4\xf5\xe1\x0fw\xd6S@\x08M\xb2\xfe\xbd\xebS@\xbc\x88\x00B[\xeaS@+p\x92;\x06\xc6S@`\x9e\\?\x1a\xe9S@\xc9_\xa1\x82\xed\xdeS@s\xfb\nH\xc2\xaeS@\xae\xbe\x02\xfc\x7f\xc7S@\xfd\xafE\xf4\xf6\xddS@,\xf9\xaf\x1c\xf6\xd1S@w\x0b\x0f\x83c\xafS@\x93l|\xa1e\xecS@*\xbd\xfb\xd6\x8f\xe9S@\x9c-z~\x8a\xe8S@\xbe\'QI\x84\xecS@\xdb\x16\x15-\xfd\xc8S@^A\xe8$\x8d\xecS@\x9b\x05\xd1f\xbe\xd2S@\x91\n\xd1w\xd8\xd0S@\xcd\xd7Xw\x9b\xdbS@\xdaE\x00\x05;\xe9S@\xf3UQ\xa8w\xefS@\x04\xf3\xa2\x89X\xc7S@\x84\xfb\xa4td\xc6S@\xb1Q"\x95<\xc8S@\x1b\xf2\xfewj\xe6S@\xdc\xca$\xd8\x00\xf0S@\xcbW\xc3\xc11\xdaS@r<\xa3\xf9\xb5\xdaS@\xa9\xd3j\x9d[\xa9S@\x86\x8b\x96\xed%\xc6S@\x9f~\xae\x0b}\xc8S@\xd8\xd1\xa0\xc6U\xe9S@\xbd\xfe"\nz\xc8S@\x04o\xf6Q\x9b\xdfS@\x9f~\xae\x0b}\xc8S@\xe5\x8du\x8a\xb8\xbcS@\x94\x8cR\x93=\xeaS@;\xcd\x8c\x86c\xbdS@\x06\x16\x1e\xb0\xac\xc7S@b\x99\xaco\'\xc5S@\xecry>/\xedS@S=\x04\xa6h\xeeS@,\x0bz\xbbI\xc7S@\xd7\xea?\xf7T\xdaS@\x82s-*\x84\xeeS@u\xa0\xb5>)\xd4S@\x913\xe4j\x11\xe9S@\xba\xe7w>\x0c\xd3S@1:8Z\xb9\xbfS@\x19v!7\xd6\xe7S@\xd2|\xe37\xdc\xdbS@\xa8\x1e\xcb]\x12\xdaS@\xf6\xcf\xc8\xbb\xeb\xdaS@;\xafY\xea\xf7\xedS@\x87V\x01\x82-\xeeS@Vf\x8e\xa6[\xeeS@\x14\xcca\x81\x18\xd6S@\x9f\xc3\xe0\xc5\x92\xc8S@\x88U\x18\x1c\x08\xecS@\x130\xa9\xad\x19\xdfS@\xa6a5-O\xeaS@*A\x99\xac\x1d\xedS@uq\x12# \xddS@\xd4Y\x02r\x81\xe1S@-0\xd46\xd5\xdfS@Y6$\x98\xe8\xeeS@Hm\x1bEz\xcdS@j0\x99\x1d%\xdeS@[U\x9f\x8a\x0f\xd0S@\xcd\xd4\xed\xd4\xdb\xd4S@3\x1bRD\xbd\xe9S@), \x9fb\xc1S@\xba\x10\xbaI\x90\xcaS@\x91\xbcYc\xf6\xc2S@z(\x019`\xf1S@\xfa_4\x0e\xee\xdfS@W1@\xbd>\xc2S@(y#[*\xafS@h\xdaJ\xb4\xfc\xdaS@\n\x9dPR\xaf\xcdS@\x114$\xb3T\xcfS@\x0e\x83\xb9\xf1\'\xe3S@I0\x8d\xbf\x82\xe6S@\xfd\xd3\xd1\xfe\xbe\xd2S@z\x04\xf6\xa06\xc1S@3.R\x9e\xc8\xd6S@\x98\xc1[\x7f\xf9\xdbS@\xb09\xd3?/\xc6S@\xd9\x9a0\xb6\xd9\xedS@\x80\xb9h\x13\xbb\xeaS@|w\'9\x12\xe2S@\x0b-(\x83k\xb5S@\xae\x87gy\x11\xefS@8\xbf\x16\xfd\xc7\xeaS@aX\x134Q\xeaS@H<\xf5B_\xbcS@\x8c\xc3&\xb99\xe3S@\x9e?\xaf\x17\x02\xefS@\x07KvM\xe3\xefS@\x7fvp\xaft\xc9S@\xdep\xeer=\xc2S@\xd6\xb2\x7f\x9a\x02\xc3S@\xc9x\xf9\xc9T\xe7S@\x95\xf5\r\x17\xd1\xebS@\xad\xe6\x90\xc4\x82\xc1S@\x18k\xac\x0f\xe7\xceS@\xba\xaa\xed@\xec\xf0S@o\x14\x99\x80\xea\xb1S@i-\x8f\xcf\x8d\xf3S@\x15\xcf\x1f.\x92\xf4S@\xd2\xfd\xc5\xb2\xb6\xf1S@\xf3\xa8cp\xea\xc6S@\xf6\x04se\xdc\xc6S@9\x95\x9dUV\xcfS@\xbdY\x82F\xd8\xdbS@\xb2\x98\xe7\xf7w\xc1S@0c1q_\xceS@\x93=w\xd8e\xcbS@\xf1Wt\xda\x8e\xd9S@\xf4\xda\x04\xf8\xf8\xdaS@\xa6\xa9\xbc\xa2\xfe\xf3S@-\x8fh\xc5\xa2\xf0S@\xcd_\x8d\x81Z\xcdS@\x9b\n\xeaz\x92\xf3S@IA\x02\xc6\xd9\xd9S@\xd7\x02b\'\xc5\xf3S@\xc1\x9dV`\xa2\xcdS@:\xfe\xc0\xa1\xa7\xefS@\x04\xdf\xf5\xe1\xd0\xf2S@\xe1\xf5vc{\xceS@\xb01,\x83K\xe4S@\x88\x9e2\xdb8\xe5S@\x8dXuG\x83\xefS@\xf1\x14j\x9d\xb2\xefS@\x8a&-h<\xf0S@<k\x1b5Y\xf2S@<k\x1b5Y\xf2S@\xdf\xf9\xf1\xbf0\xdeS@\xd6\x81\x97g\x1d\xefS@\x90\xdb_d\xe1\xefS@*\xc7X$\\\xcfS@\xdd\xbeB4a\xc9S@(\xc2\xa8\xcb%\xe5S@\xb3V\x14;\xdd\xefS@\xaf\x9atd\x91\xefS@\x079\xb4\x1d\x9d\xf1S@X;3\'\x1e\xe6S@\x91k\xb5ZS\xefS@\x079\xb4\x1d\x9d\xf1S@!\x11\xf7\x02\x84\xe4S@}\xc8\x0c\x90\x84\xeeS@\xe1\xb2o\x9b]\xefS@\xf8\xa4\xdc\x93\xff\xceS@r\xae\x1a\xef\x85\xcbS@\xa13\xdb\xa8z\xdbS@\xcfr\xd0=\n\xefS@z\x8fR\xe6\xd0\xcfS@\xa5\xc3\x13\xdc\x93\xb3S@\xe0\xc7Y@6\xcaS@\xdf-\xe5\xfb\xf7\xc9S@\x049[\xb4\xa7\xe2S@\xa8{Gw\xed\xcbS@3\x10\x87\x8a\x13\xf0S@\xb5\xcc_O\xf7\xdfS@p}\xb4\xcf\xbe\xe9S@\x12\xf4\xa7\xa9h\xedS@\x80\xad\xa0\x1a\xf5\xc1S@\x9b\xf4+\x11\x88\xf0S@L4R\xbb\xc0\xf0S@\xe3\xda\x9em\x83\xcaS@\xce\xabZWO\xf0S@\xef\x1f\xbf\xb4q\xf1S@\x9d8\xe8\xd9\xcf\xecS@n\x00\xfa\x96@\xf1S@kA\xa3\x96G\xf1S@,zc\xee\x07\xd1S@\xd4>\x89\x0e\xac\xc2S@\xc8\xf3\x1b\\\xee\xeeS@\xd6\xfceYk\xf0S@\x95\xf5\x01\xe98\xf1S@\xeb \xc5\x1fy\xcbS@\x8e\xbb\x1cek\xb7S@\xb4\xacS\x9fv\xeeS@\xc9j\xb5p\xa1\xeeS@\xc6 \xca\x92\xb2\xeeS@\x8bCv\xf1Y\xeaS@C\xeb\x8eM\xe3\xefS@\xc3\x93\xf2\xdaS\xd2S@\xd3\x83XN\xac\xdfS@2\x8d\x06\x01\xd8\xbbS@\x8e\x1b\x17m\xd1\xeeS@\xaf\x1aJ"\xe8\xefS@\x18\xe7\xa5\xcaA\xedS@cc\x8b\xca\x0f\xf0S@\x81\xc2j\x03\x12\xf0S@\x1c\x97\xed\x96`\xf1S@^;\xdf\x8e\x87\xc3S@\x16\xe7\xf5\xf4%\xedS@7nn\xedY\xbcS@\xf2\x12\xac\xb7~\xe3S@\xeaB FA\xcaS@\xe7r\xcdt"\xf1S@\xc9\xadDy\xef\xd0S@nM\x9e\xab\xf6\xe1S@\x98\x89\xd3\xa0\xc3\xdcS@j*\x96yD\xd3S@\xce\xe9\xbf@$\xe3S@8\xa5{\xe0L\xcfS@\xc9\\\xf6{\x18\xc9S@\x19\xfcB\x1c9\xe0S@\xc3B\x19 >\xc9S@-\x85p\x92{\xe9S@\xe2,\xdc]f\xa5S@\x96M.\ta\xbcS@\x80\xde\xd3M\xde\xbfS@EP\xf3\x13\xb4\xc1S@\x06\x9e\'\xe25\xe2S@%1\xaf\ng\xcfS@\xab\xb8=OY\xddS@\xd9\xd3\xc9u\xcf\xe2S@@j\x08\xc8\x96\xe2S@\x93nk\xbf\xae\xe9S@\x98c\x1bU\x1c\xc6S@Q\xcc\'\n>\xe9S@\x9e\xf3\x00nC\xd5S@\xffJ\xb9s\xd1\xeaS@\x84\x10\x99\x92\x15\xedS@\\\x00\xc2\xae6\xd4S@\x99\xcaG\x1e:\xe9S@\xfa\x8e\x16\xb4M\xe0S@\xc3\x14,}&\xcaS@\xda\xdfKe`\xe9S@\x08y\xe2]u\xe9S@_5t\xc4}\xeeS@\x7f\x00hD\x91\xe0S@k\xa6e\x9a\xeb\xa6S@xv#\x8f\x81\xd5S@\x8a\xe9\xe9Z\xd8\xc3S@\xac\xa7m$+\xc6S@\x0f\x874\xa2\x81\xdfS@\xf8\xc0)W\xde\xedS@p\xe8\x0f\xd4\x9d\xe2S@\x0e\x91f\xe1\xd8\xdcS@N\x10@\xeb\xe8\xdaS@\xceut\xec\xd0\xe7S@5\xa1\n#\x8e\xe2S@6\xf2\xf5\x89\xb0\xeaS@i\x93\x0fA\xd9\xdbS@\xf1\xa4\x8du)\xddS@5\xa1\n#\x8e\xe2S@p-UA\xea\xc9S@\x87h!\x87\x05\xebS@\xad\r\xb1\xeb7\xedS@\x84\xd0YM\xf4\xecS@E\xbe\xd5\x08&\xb5S@\xec\xa1\xa7\x86\x07\xeaS@\xfec\xa8\xa8\xb0\xecS@\xa6qR&L\xe3S@\x88\xf6\x89x\x11\xe6S@+\x8dNg+\xdaS@\xdeK\xdd\x06e\xdaS@\xe8\xa8:\xcf\x8e\xdaS@\xd7\x14b\x7f<\xe3S@Z\xfb\x88\xc8\xee\xe1S@K\xde2\x9c\xd2\xe1S@x\xc1M\t%\xd6S@{\xd5$\xb6-\xd2S@D\xfa\xben\x8f\xd2S@\x14\xe3\xcf\xac\xdf\xcaS@\x9fmI\xd98\xc7S@\xde\xc1\xdc\xdbb\xe3S@\x8f\xfdGk\xa9\xe2S@\x13\xb0\n^B\xc8S@\xa9\x19\xa7\x07\xe3\xa7S@\xd0\xfa\xa2\xb1v\xe8S@\xeb\xed\xabs\x8f\xecS@\x07\xd1\xd4\x9f\x16\xc7S@\xe6\x16\x1a\xa3\x14\xddS@~b\xbd\xc6\x88\xe9S@E\xae`\x8b\x15\xe9S@\x8a\xc0\xa9\x0b\xcb\xebS@\x8dH\xf2\x98y\xebS@\x8e\xba\xaa\xd4K\xe3S@\x12\x9f\xca\xf6T\xe2S@\x8cA\x05\x85\xfd\xc6S@\xdc;\xb9\xd2\xda\xd8S@\x13\x847\xf8\x1b\xd3S@E>8t\x1d\xebS@\x0eo\xf6\xb4"\xb6S@\xd25h\xbb\x0b\xd0S@\x8a\x16\xa7\xe7\xb9\xc7S@)\xca\x18\x8c\xe9\xc8S@\xbf\xa5t\x14\xed\xd9S@]\x0b\xe1\x93\xb2\xd9S@1\x02ktC\xc6S@\xdc$\xdf\xff\x01\xe8S@\xb4\xf5\xe1\x0fw\xd6S@C\x96\xe1\x14v\xd5S@fDd$\xc7\xe7S@\x98\xdd\xc9N\xea\xe7S@r\x1c\xf0\xb3:\xe9S@\x92\xa3\x01_\x0b\xe3S@\xd7`[:\xe8\xd8S@\xdb\tAuE\xe7S@\x0bz\x8a\xf5\x8d\xd1S@\xf7>P\xf5\x01\xc2S@\x9a\xb16\xcf\xf7\xc8S@\xa5\xd4\xd1m\xa6\xe3S@\xc5\xd6\xd2ZY\xc1S@).\xe8\x84\xc4\xe8S@\xba\xf4\xad6\x8e\xc8S@7\xde\xb4\x8e\xe6\xe3S@\xbar\x19;\xb4\xe4S@\x0eA\xa1\x90n\xd5S@\xe5Q\xac\x1b\xa9\xcdS@r\x10\xc0\xd7\x14\xe5S@\xf2\x01zd9\xe8S@\x01\x18\xd4\x8f\x9e\xe5S@T$G(\x17\xa0S@\xd9\xc6\x1c\x17\xa4\xd2S@&\x97\xba\xaa\x89\xe7S@\xa9\xbc\x95\xda\xe5\xe5S@:\xde\xeb>U\xe5S@\x809\x9a;\x9a\xe2S@\x0cd\x1e6\x93\xccS@o\x14\x99\x80\xea\xb1S@\xe9W\xfc\x1e\xe1\xaaS@JD@\x01\xa9\xe5S@\xfeBG\xfe\x96\xe0S@\xc5j&Y|\xd9S@\x9e\xe7\x08\xc4\x8e\xe7S@\x97X\xc3C\xc3\xd5S@\xbb~k\x9d\xf4\xe2S@\xb3\xd7\x14\xd1M\xe3S@g\x96H\xc0\xa4\xd8S@g^?\xc1\x8e\xe3S@\xa8\xd0\xc1\xc5\x9d\xdeS@ \xae\xdf\x9e\xe3\xd3S@\xaf\xe0\xf8(O\xcaS@g^?\xc1\x8e\xe3S@G\x11\xc4\xa9\xf1\xddS@l\xc1\xe0bk\xd6S@EoZ\x9ev\xd2S@\xd0\x92k\x94\xd4\xe3S@X\xf3[\x7f\xc8\xe4S@\x84\x9c\xd3\x08\n\xe5S@!\x133\xbc\xc7\xcdS@%\xdb\xf4\xfb\'\xcfS@\xff\x19\xea\xac\xd4\xf0S@Aq-\xcc\x06\xdaS@\x07\x15m\xfaH\xcbS@\xa9zw\xc7\xf8\xdfS@$\xb0\x91;\xf4\xd0S@NH\xafX\xbc\xa7S@D\x8fh\x00-\xeaS@\xe1\xa00Lq\xe7S@\x9fUN[.\xafS@\'\x8ck\xb6[\xcbS@\n\x04\n\x10A\xe9S@\x8f\x9f\x12\x80\x8e\xe1S@\xf7\xaf\x01:I\xcaS@\xa5\xd4\xd1m\xa6\xe3S@h=\x9ew\x9f\xdaS@\x16]\x97\xc5\xd9\xcbS@\x82\xf8r\xbb\x89\xb2S@\x92\x8deas\xdaS@4\xae\x1dp\xe4\xe3S@Db*9\x12\xe2S@v\xba\xa9\x1b\xee\xd7S@\xab\x7fa\x9d{\xbcS@\x15]\xd1$\xc1\xdfS@\xb8\r\xfe\xb2H\xe1S@\xf6hGA~\xf4S@54\xcc\xe7\x08\xe1S@\xb1\x0e\x1b\xf4\xba\xe5S@\xeeD\x1aP\xd0\xf2S@\x88o\xa13\x8e\xefS@\x11\xbe\xbe\xcd\x10\xf3S@RO\xef\x8e\xec\xeeS@\xd3\x93\xb124\xe5S@:\xa2\xb8P/\xeeS@\x97\xda\x12\xa6\xf1\xefS@\x02\x84\x9au\x1e\xecS@\xbc\x1b\xb4\xcf\xd6\xeeS@\xa5\xe2\x03q\r\xf3S@`\x9f\x19\xfe\xe6\xf0S@\x15\x16\x08\x0e\xf3\xe3S@\x93\x11\xd5m\'\xf0S@Mz\xdabV\xf1S@v\x15P;\xcb\xefS@\x8cA|\xfat\xdfS@\xa8fn\xaaI\xf0S@\x18_j\xad\xd5\xe1S@\x1d\x197\xfd5\xe3S@4l\x85\t\x1c\xecS@/\xa36\xbf\xfc\xefS@O\xedd\xb0V\xeeS@\xfeC\xf1\xfcx\xf0S@&ag\xfe\'\xe9S@\xedk\xbf\x0c\xce\xeeS@4\x96\xb0\x05\x84\xf0S@~\xe9fJ\x16\xf0S@\xef6\xe6\xdc\xa1\xa2S@\xa1\x8a\xee\xfah\xe9S@\xbc\xfd\xc1\xab\xc1\xb0S@y;\xcc\x9a`\xe9S@;\'dso\xa5S@.55\xc7u\xb6S@\xe4\t\xe0\x99h\xa7S@\xaa\xf9\xdc\x92\xc5\xefS@\xa7\xc0\x96l\x17\xb4S@G2X\x9d\x84\xa8S@\xf5\xa8Xv\x04\xeeS@]\xa8t\'\xc5\xebS@\xab\xd1M\xd9C\xa3S@+\xae\xbc\x00w\xeeS@\xb2\xe8m\xf4\x1f\xdcS@\xaf\x17W\xda\x89\xe9S@\x126i\xcb\xc3\xebS@\xd1\xc4\xc6\x9bs\xc3S@\xe7\x07\xccN!\xecS@\x98\x1f\xb7\x870\xeeS@\\\xed\xde#H\xc2S@g\xb5\xb5+\xec\xb6S@\xb3\x0b=1W\xc7S@\x17\x8f:\x8a~\xc7S@\x8a\\\xcd\x16%\xc9S@t\xc1\xe2\x8c\xd2\xe9S@\r\x1dg/\xc6\xeaS@03n\xd0\x98\xcbS@\xfd\x82\x11\xa9\xdd\xc8S@\xdej\rd\xfc\xdaS@\xec\x98<%o\xc9S@\xc1\x19\x8e\t\xdb\xe7S@\x7f\xe3\xe3\xd5\xd6\xecS@\xa0\x1b\x849L\xcfS@\xf8\xf6\xc2\xdd"\xcdS@8\xb9\xcb\x91\xbb\xd0S@\x8du\xb7\xd6b\xe8S@Z\x93\x0b\xeb`\xcbS@s\xb3\xeb\x86\xb5\xe9S@q}!!W\xccS@\x8f$\x13Q\x18\xebS@\xf0z\x05z\xe4\xe8S@\x01\xc6\x91H\xb2\xd2S@]\xa6\n\xf4T\xbcS@\x01\xed|\xfff\xd1S@\xb6\xe06\xb72\xedS@k,\x06x9\xd4S@\x17\n\x1f\xfa;\xc4S@9N\\\x1c\x8d\xdaS@\xc4b}\x0bb\xd5S@"\xf6\x91s\xa2\xd4S@\x13\x19Y\xb2`\xd0S@F\xe8==\x8f\xceS@\x11]\x9a%\x07\xd6S@\xa4\xdd\xf7\n\xa1\xecS@\x14\x9b\\;\xfb\xcaS@\xee^v\xc0\x10\xe6S@7\xbc\xcd\xa3\xcb\xcbS@)9W\x83\t\xc6S@C\x96\xe1\x14v\xd5S@\xa3#\t\r\x84\xd7S@\x80\x8dv\xd8R\xd6S@0L\'\xb9f\xbcS@e\x10T_\xcc\xd8S@\xb2\xeeW\x1e\xb4\xc7S@\xe57l\x14\xa2\xbcS@W\x9c\xf3\x85\xd0\xb1S@\xd8w-K\xb4\xe8S@q9\xf5\x18\xfe\xd5S@>\x11\xd5\xca \xd1S@`^\xb0 \xb1\xd9S@k\x9a\xd0\\\xf4\xc9S@\xe5\x9f%\xb9\x18\xdbS@\xafno$T\xd6S@[{a\xce\xb7\xe9S@DM\xc0|\xc2\xd6S@\xbe\xc2I\x97E\xcaS@Mb\xb5\xa8o\xc0S@\xc0i\xc9\x94\xd0\xccS@\xaeJ3iR\xcdS@\xfc\xcb\xe4Bu\xdaS@pR\xcb\xc89\xceS@\xa2\x95\xd5O\x8c\xe8S@\x8dW\x97\x1b\x01\xc4S@\xaf\x8a\xea\xe4\x80\xe0S@\xb5\x12\x8c\xbd\xab\xe2S@\xaft\xefi@\xd1S@\xaf\xab\xb2\xe5\x88\xf0S@\xdd@A\x19!\xe8S@\xad\xb9\xa1D\xaf\xc5S@~|I/\xe5\xe2S@"\x82)-\xee\xe2S@+\x87\x0c\x08\x02\xe6S@\x0c\x03\xcd\xe3\xcf\xe3S@-\x9d\x9e\xb0\xda\xe3S@\xd3U\x8d\x8f\xf9\xdbS@\x1c{\xbf~\xd6\xe2S@\xac\xbf%r\xbe\xe2S@\x010\xe2\xd5\xc3\xe7S@\x94\xcf\x11\x88\xf9\xe7S@\xc3Y\xc2\x1c>\xe3S@I\xad\xd8\xbc\xbe\xc9S@\x9b\xc8\x1f\xadw\xe3S@\xa6\x1c\x89\xc9\x03\xe0S@\xd3\x03G\xcd=\xcaS@\xba=\xdd\x8b\x8e\xd5S@\xaa\x8e\xb7x\xb3\xe5S@h\xe2\x8a\xa2\xa0\xe5S@OzL\xfe\x96\xe0S@\x10\x994\xdf\xf8\xe8S@+!* H\xe3S@\xeb\xf3f\xa1\xb9\xe3S@)\xa3\xebD\x02\xe2S@\x16u\\\x06>\xe4S@\x18c\xa3\xabk\xe8S@\xb1\xcf&\x84Y\xe6S@\xd0FME\x08\xefS@\xf3\x07f+H\xe9S@\xc66\x14\x8c\xa6\xe7S@\xe33\x95}:\xe5S@k\xb3\xa8\xcbr\xe8S@y\x8c\xb8ZG\xe7S@\x9a\xfe\xa5RQ\xdfS@\xe7r\xcdt"\xf1S@&\x0bV\xf4\x98\xecS@/\xf8g\x89k\xe3S@ \x98\xe9\xebM\xe8S@]}\x91)K\xf3S@\xe9d\xcc\x7f"\xedS@\xc3lz09\xe8S@\xe8\xc1w\xf3}\xccS@1Yr\xa8\x93\xb8S@\x1d\'\xc4\x18\xc3\xa9S@V\xf1\xd6\xca\xda\xe7S@+H\xad\xc5\x9d\xdeS@qDd\x9c\xe8\xe6S@\xe7T\xbf0;\xb8S@Y\x1b\xef\xa7\xc8\xe0S@iI\x16\xb8 \xb8S@8\'C\xbc\x0e\xe3S@|\xfe\'|R\xd7S@\x02\xf7\x94\xd3\x80\xcbS@_\x80\xd5\xdcL\xe5S@\xe0\xc5\xa4\xd5\x08\xd1S@\x91\xde\xff\xe3\xa9\xcfS@\xba\xed2,\x0e\xe5S@\x03\x98\x8e\'\xae\xbbS@Wo\xec\x19\x13\xd6S@\xf5\xc4\x83\xdf\xd2\xefS@~\xd5\xf82<\xceS@\x8fp\xd9F\x14\xccS@\xf2\xab\xdb=\xdd\xdfS@z=\n\x17\x12\xe3S@\xfe\x93W\xac\x7f\xbcS@\xfd\x12\xdfOk\xe3S@\xe9\xb51\xdb\x01\xecS@r\x82\xab\xcc\x00\xedS@\x11X\x89\xa5d\xe3S@\x1f\x13\xf2\xb2@\xf2S@\xfd\xcev33\xd9S@#\xd0\x89\xc8\xeb\xceS@\xb2U\xd7"\x86\xc4S@v\xe9<A3\xcfS@)\xe2\xea\xa6\xa8\xe2S@\x9f\x95\x86k\xaf\xe2S@\xaf\xf4\x84\xe6\xe3\xe2S@\xc6\xc1\x0c`\xea\xe9S@\x97\t\xe5\xd4<\xc7S@\xdd\xf5\xd3/"\xd6S@\x17"|\xc3\x85\xe2S@\xda\x1a\xd5NV\xf0S@\xf7@p\xad\x1a\xe4S@\x8bP\xf2\xcd\x1b\xd2S@\xa5\x86L\x85\xe7\xc8S@\xd4<F\x8f]\xefS@\xa1D\xd0[Q\xf1S@\t\xb8\x00\xe1\x86\xf1S@G\x1e\xddy{\xdaS@!\xf1\xe8\x80\x8b\xcfS@\x07\x9b\xc2\x13\xf6\xe0S@\xeev\x108\x81\xe6S@\x86"\xa9\xdf\xc1\xd1S@\x9d\x8914\x87\xe0S@L\xb1\x19\x1f\x7f\xc8S@\xe2\x18\xcfJ^\xc8S@\xe4W^\x7f\xca\xe5S@\xc28\xa0X+\xeaS@\xa2d\xe8\xfb\xd2\xc8S@\xb5.\xe5n\x08\xceS@\x01\xe6\xa0\x18{\xeeS@\xb1\x8d\x81"w\xefS@\x92y5\x94\xd5\xdaS@k\xb5\x8b,C\xf2S@\xe2\xff\xf7\xf1F\xc9S@c\x97-\xd5\xfc\xe4S@\xbd\xe38\xf5x\xebS@\x8ew\xc1\xbc(\xdeS@\xc7\n0\x98\x9d\xdaS@qN\xf8\x16\x99\xceS@\xeeK\xad\xd9\xee\xcfS@\x98/\x85\xa2\xa5\xdaS@\x81\x8b\xb3\n%\xdcS@\xe5TNh\'\xdaS@\x07&`\xf5d\xe1S@J\xc1J\xb5\'\xceS@y\xd6u\x0eI\xd2S@\x05\xcd\x8e\xfe\xc6\xe6S@\x89\xd6(-\xb2\xedS@\xc8\x7fm\xf1\xe7\xe3S@\x0f\x17\xf7i\x10\xb3S@\xac\xfd[\x95}\xe8S@\xc4\x1b\x97\xa4\x04\xdcS@\xbc)\x1a\x15H\xcbS@?\xef\xb08\xa5\xdcS@'
p35
tp36
btp37
a.
