# Supplementary material for: Sea ice drift data for Fram Strait derived from a feature-tracking algorithm applied on Sentinel-1 SAR imagery
Source: Data Brief. 2018 Apr 19;18:1410–5. doi: 10.1016/j.dib.2018.04.034 (PMC5999601; doi:10.1016/j.dib.2018.04.034)
Supplement: Supplementary file 2 — Supplementary material [file mmc2.zip › fs_s1a_data/HH_filter200vec/FramStrait_HH_20141102T080142_20141103T084245.dat]

(lp0
S'S1A_EW_GRDM_1SDH_20141102T080142_20141102T080242_003100_0038DB_A991.zip'
p1
aS'S1A_EW_GRDM_1SDH_20141103T084245_20141103T084345_003115_003934_74DD.zip'
p2
a(cnumpy.core.multiarray
_reconstruct
p3
(cnumpy
ndarray
p4
(I0
tp5
S'b'
p6
tp7
Rp8
(I1
(I2507
tp9
cnumpy
dtype
p10
(S'f8'
p11
I0
I1
tp12
Rp13
(I3
S'<'
p14
NNNI-1
I-1
I0
tp15
bI00
S'\xc7\xa2\x9c\xcdAv1\xc0\xa3\xf7<e\x88G2\xc0\xdf\x86{\x19\xe1\x043\xc0\x13\xc2\x9dvN\\1\xc0\x86\xbd\x03\x89v\xf02\xc0\xc9\x84\xde\xa3\'\x103\xc0\xe0\xad\xce\xf9Nc3\xc0\xe9\xbch\r\x91\x8b0\xc0\xc8\xc3\xad\x95\x88\xef1\xc02\xd7!\xf0\x82o-\xc0\xaf&=\x8d\xba\xe02\xc0\xdcj1\x00KA3\xc0\xfe\xd9\xd5\x94\xc8\xcb2\xc0#Lr\'\xdaN1\xc0\xb5\x03\xd7:\x1571\xc0|}\x17\xc9\x19\x0b3\xc0>\xfe\x05\xa7\xefq2\xc0\xab\xb1\xca;@\xee2\xc0\xabR\xd8Y\r\xf72\xc0\x00d\x84\xa8Ph/\xc0?4\xc2\x15m\x073\xc0\xe0C\xb6\x02K63\xc0\xb6&\t\x07Ij3\xc0\x83\xb2\'\xdc\xb2\xed2\xc0\xdc\x8b\x8f\x92\x8a\xff1\xc0\x12\xef@\xd8\xf3\x80/\xc0&\xf8O>\xdc=1\xc0\x83#\xc7\x14\xbe\x0c3\xc08\xd00\tA\x052\xc0\xdb\xf4#)\x07\xa10\xc0d\x08\x17L\x9b\xd42\xc0~\xf9\x80\xe4\xcc\xc81\xc0P\xf1\x10\xc5\xa4\xf2.\xc0\xb5@@\x05\xdf\xcc2\xc0`-\xbb\xd3\xb05-\xc0n~2T4T1\xc0\x8a\x01\xcd2\xd8g3\xc0b\x89SM\xf1\x1f2\xc0dW^\xbf\xeb\x811\xc0\x16\xa7N\xc0\xa5)-\xc0\xbb\x8c\x06\x11\x11D3\xc0\xa9\xe3 \xa0\xd3\x07/\xc0i\xbcg\xc6\xd8\xd91\xc0\xe7\xafN\xc7BH/\xc0\xdb1>\x8e\x0f}3\xc0\xaf\xcc\x0f;\xc6\x882\xc0\x7fq\x19\x19{\xb52\xc0\x0c\xc6\x865\xf0\xfe2\xc0\x87*\xcc\xd4\x92\xc02\xc0f<=kB\xce2\xc0\xae\xfcr\x15t\xba0\xc0S\xc7\x17\x82\x03\xa30\xc0q\xe1b\x7f\xc3\xda2\xc0~\xf9*\xddl\xa42\xc0\x17>\tDy\xc3%\xc0d=\x81n\x0b&3\xc0\xab\x95&\xdf\x8bb3\xc0b\x87\xa2\xffa\x9a0\xc0\xe0\xc8\x08\x12M\x182\xc0\xc15T\x9a\x06\x062\xc04\x84\x8d\x1e\xecz3\xc0\x8e\xad\xc5\x00[+3\xc0\xeaM\'h\xc8\xb72\xc0c\xdbE\xd1\x0c\xf71\xc0D\xc2\x05\xcc\xbd\x992\xc0\xe6jEJ\xcd\x902\xc0/\x9a\xf1\x9f=\xd82\xc0"$A\x88\xf3\x1e2\xc0Ad\x86\xec\xfa\xa02\xc0\x96\x15\x001\x08\\-\xc0\xcd\xd2C\xa0\n\x073\xc0\xd8|\x88\xc2\x10(+\xc0P+I[[O3\xc0\x1e}r9y\x172\xc0\x0f\xe5\xacf:\x1f2\xc0x\xce\xc4K\x82&2\xc0\xe6\xd9X3\xf1\xb10\xc0C,\xfa\xcc\x98\xb70\xc0V\x0cn\xe5\xe7\xce2\xc0\x83\x8c\x1d\xef\xfdq3\xc0{W\xb2\x85\xb1A3\xc0v\x84|\x99\x9d\xcd0\xc0\xd0\x19\xad\x93\x8b=3\xc0.g~\x1c.\xd10\xc0%k\xac\xb3Mm3\xc0\\\xe0\xdb8p\xc12\xc0\xd0\xa5\xee^\xd5\x040\xc0O_U\xe6\xff<3\xc0\x89\x11\xe4L]\xc32\xc0\xf8\xa5\xda\xcc\x87s3\xc0\xc58\xab\x83\xc6\xe3-\xc0\x07E\x9d\xb5\xb6\xb22\xc0\xe2\x16g_\x83!3\xc0m\xac\xe9\x02\xdb\xc72\xc0%6\xfb\xfb\xbe\xfe2\xc0\x88:\x19c\x83%2\xc0\xd2y\xe4D\x92\xd42\xc0\xc2`;rP\xd02\xc0\xb8}n\x1bG\x001\xc0\xc6\x03\xab\xa9\x8e\xd42\xc0>\t\x97\xf1:\xce(\xc09\xe6\xfd|e\x1c3\xc0K\'J\xf7\xabO3\xc0>\xc7z\x19<q3\xc0\x84-^_B;3\xc0\xaf T4\xd8\x8e3\xc0!\xd9\x9f0\xcf33\xc04p\xban;\xc82\xc0\xae\xbf\xea\x7f5\xec2\xc0\xc2\xdazH\xc7\x941\xc0p\xf8D\x92w\x072\xc0a\xc2Y\xaa\xd4\xdc0\xc0\x97\x83\xc4\xc1\xd3\xbe0\xc0\x0erB]\x14\xf72\xc0,\xa5\x17\xca,\xce2\xc0?"\xa9p\x81\x87/\xc0a\xeeT2.N1\xc0\xf4E?(\x19$3\xc0\xec"\xab\xcco\xba0\xc0\x15\xd2c~\xf521\xc0\x9f^\x80\n\'\xd12\xc0\x9f\x8aMH+e2\xc0\x8e\xb5\x1ah~53\xc0\x1be\x82\xfa\xefn3\xc0\x1e\xf0uZ~\xd32\xc0\xef\xd2\xb3\xabI\xf01\xc0\xa0l)\x08\\\xb40\xc03i\x1fJD\x850\xc0l\x0eZ\x01\xa3I3\xc0\x0ch\x1e\x0cA\xa40\xc0\xa5\x91\xc7E\xf6\xe42\xc0\x97\x02\xe1U\x83/-\xc0\x9b\x18X\x96H33\xc05u\xcb\xc7\n\x003\xc0\x98\xac\x1b\x1ft\xe62\xc0\xf0\x194\x14\xdbD1\xc0&{\x85\xcc=\xbe1\xc0/\'\xa0\xc3E\x922\xc0\x9a\x99/\xec\x1a\xf91\xc0\xe7\x05M\xbdi\xf22\xc0\xaa\xb8x\xca\xf2\xac2\xc0Q\xbbs\xc2\xb8\xec/\xc0\x85\xabZ0\x8d,3\xc0\xf0\xd31\xc6\xdfh-\xc0\xeao\x0c\xc6\x06&3\xc0\xa3\xcd\xcaG\xb0\x003\xc0\xec[_\xf0~U+\xc0\xb7\x8d\xc8~\n\xcf/\xc0/\n\x90&\xb3,1\xc0\xab9\xfb\x83\nj3\xc0!O6\xd0\x9d"3\xc0\x94\x05\nI5\xca1\xc0\xceo\xe7v\x7f\xa11\xc0$r3\xf6u\x0f3\xc0\x89\xfb~\xcbAv3\xc0\x84\xb8\x97ka`3\xc0:g\x9f\x7fj\xbe2\xc0\xb7Z\x8f\xde\xd3\xc7/\xc0\xb9v\xd0\r\xf2\xa92\xc0\x0e\xb2\x9d\xe8\x04)3\xc0h{\xbd\xa5\xff\xce2\xc0O\xab\xb9\x1f\xb2\xb20\xc03"\xd5{\xb3\xd83\xc056\xb9\x85=\xfb2\xc0\x12\xa9\xdc\xf5\xa5?0\xc0\xbdt\\m\xdch1\xc05/\xc8\xea\x06\xa50\xc0t\xcd\xf6>\x87.3\xc0o\xc5\xfaN\xdaK2\xc0\x85\x07\xeb&\xe4\xaf2\xc0\x92ba&1\xd00\xc0\x88T\x97\xdfc\x10/\xc0\\g\xd5\xf0m+3\xc0\xea\xb3_\xa31\x14/\xc0\x10\x80\xf9\x16\xa6\xcc2\xc0q@oK\xd6B/\xc0\xf0\xd7\x97\x93#\xcd0\xc0\xc8q\x88\x9d\xe5\x132\xc0\xb8\xbeu#\xab\xb80\xc0\xa1&\x0b\xbc\x91\x15/\xc0"M\x12\xa9\xf6\x0e2\xc0\xda\x90\x00Q\xd6\x023\xc0\xe8I\x9d\xc6\x9f\xb20\xc0D-u|`\x9c/\xc0\x01\xdeH\xb4\x90\x15/\xc0\xfe7\xeb\xbe?\x033\xc01\x04\xc4\xd1\xabM/\xc0\xc3\x8cV{d$3\xc0\xf2^@\x12\x9bo2\xc0\x87\xb2\x07L\x16\x110\xc0\xd2\rf\xaeb\x18/\xc0\x93\xf1\xfa\xe8\xb3\x88/\xc0~\xfc\xa7\x1e\xc5\x923\xc0\xdc\xd8[\xf0\xc813\xc0\xd1#\xb7:\xc3\xd02\xc0\n\xc5\xcf*\xe8\xf10\xc0\xb0\tnai\x9f2\xc0\x90\xd5dH\xd9B2\xc0\xb4\\\xc7;\xfd$2\xc0\x95\x93\xdd>\xd6\x053\xc0\x83A\xea\tm#3\xc0\x98\xa2\xa6\xec\\\x163\xc0\xea\xc8N\x1a\xf5\xed2\xc0\xe0`\x88Z\xe2F3\xc0#\xef,1\xc4\x921\xc0\x85\xe5\x849\x12\xf92\xc0\xa3H\\\xf7\xe5\x1a3\xc0\xf6E\x13\xfd\x1823\xc0^\xb3\x0cB\xc6\xb82\xc0\xad\x07\x88*\xfc|/\xc0)\xdb\xaa\x84\nN2\xc0w\x98\xc6n\xd1_(\xc0J\x88\x1d\x94\xed\xf91\xc0\x17\xab\xb1xZ 3\xc0\xf1!3Eq\xfc2\xc0\xb9~_\xe9{\xdf2\xc0\x16C\x19\xce\xd9\xd60\xc0\x10\xd3\xfe\xd3\x04\xdd0\xc0.\x1e\xa6\\\xb9\xbc0\xc0\x83v\xcf@#\xf30\xc0\xe6!\xc8:\xc1\xd0/\xc0F\x88\xab\xf5\xe7\x0e/\xc0\t\x8e\xfb\x9d\xb2\x183\xc0\xf4\xdd\x0c\x13\xb5\x1a2\xc0f1\xbcV\xc4=/\xc0\x0f\x9d\xd5\x8c\xe2U3\xc0\x9f\xadP\xfb\x11\xb22\xc0\xab\x93\x7f\x16*\xa81\xc0Wo\xb2\xd2\x88P3\xc0\xb4\xd1\x93\x94\xb7\xea2\xc0Ro;Q"\xec0\xc0\x05\x9e\xa4\xccZB0\xc0!6\xa7\xc2\xf6\x03/\xc0J\xae\x8b(\x8b\x99/\xc0\x92\r\t\xeb\x11m3\xc0\xe1\x86g\xd2\x88\x0c2\xc0\xf9"Zs\xd4\xa02\xc0c-\x9b\x0c\xde\x06+\xc0[=\xddbjM-\xc0)\x17\x94~\xb0W1\xc0\x91\x8aU>\xf4\x8f/\xc0\xe9~l\xd3\xbb\x042\xc0\xd7g!\xda\x10\xfe0\xc0\x00T\x8cz\xb8&3\xc0v\x8c\xf8\xab\x15(3\xc0\x01X\x94\xc2\xdd%3\xc0\xc6\xe6\xdc\xd4\xd1\x932\xc0V\x02-\xe2\x8dE0\xc0\xeb)<{\xe0\xdb2\xc0L\x9br=\xa7\xda2\xc09\x98\x0c:k\x133\xc0\xeev\xd6\x7f\xaf\x89/\xc0\x17\xa8SY%\x9e1\xc0\x0f\xc6\xa20\xa5!3\xc0\xec^u\x07\xbd}2\xc0\xb9\xdd\xb4:\xf3\xfc2\xc0\x19@"\xa50\x1a2\xc03\tb\xc8A\x140\xc0\n\xed\x92\x18=.3\xc0]\xc0\xfe\xc2/\xdc0\xc0\x9c\x95!:L>3\xc0\xcb\xc9\xa4\x1e\xa3~0\xc0v\xd8X\xb7@)3\xc0\xa7c\xbdx\xeeB3\xc0v\xb5W\xad\xc6\xb11\xc0d\x19\xf2\xaa\x17\xe61\xc0\xec]\xb4x\x9b\xe7/\xc0J1\x8d\xbb\xf9\xdc1\xc0G\xcf\xd61\xa7H/\xc0\x05u"1j\x032\xc0.\xf9\x8c\xe26\xec-\xc0\xaf\xeex\xb3O\xc42\xc0Z\\[\xbc\xf9A2\xc0\x1eI\x12#2\x963\xc0\xa6\xad\x16\xe8A\x9c.\xc0\x8d\xa2\x19\xdfB=-\xc0\x90\xe0\xa9\x85\xa9l2\xc0\xb1\xdac\xdc\xf4\xa8/\xc0\xb1\xa2\x83(\xa6c2\xc0\xdc\xf0K\xc4\x8f>0\xc0]\x8a\xce\xebp\x1e2\xc0@5C\x80dK/\xc0\xbf\xc3\xb8\xaf\xb3\xfb2\xc0"\xfb\xfb\x96\xb7i1\xc0\x0bV\x9b=\xe6\xfb1\xc0\xce\xfe\xc6\xff\xf1\x132\xc0\xfc\x13\x9f\xa1\x04*3\xc0\xe5\xa1\xd7\xaf\x97\xbd2\xc0h\x06\x04\xd5\x9943\xc0\x19Z\x16\xa4p\xdd2\xc0F\x1bs=\x11>3\xc0\'f\xc4l\x99\xe61\xc0\xcd\xcc\xa7\xdd$\x083\xc0\x92\xf4\xeb\x1d\x98_3\xc0\x88\xb5\x82\xdd\xb2\xfc2\xc0\xbb\x94\x97\xd1\xd5%3\xc0\x89\xf2:\xe8n\x1e3\xc0\x88\xb0\x03\x9f\x1d\x0f3\xc0\xd8$\xcf\x17\xd3!3\xc0Y\x0eb\xe1\xbc\x083\xc0\x07#\xbbW\xdc]3\xc0\xce3\xb2M\x15\r3\xc0\xaf\x8b\x98X\xfa\x073\xc0\x86*\x00+\x9d\xdc2\xc0\xf9\xfe\xc5\x94ZK/\xc0\xf3/\xd3\x83\x81\xf02\xc0\x00+\xab\xf6T\x862\xc0F\x8f$-?\x9b0\xc0\xeb\xe5g\xb8\xcc\t3\xc0If\xeb\xe4,?/\xc0UY\x05*a\xf92\xc0\x8aE\xc7\x89;y3\xc0\xa2\r8u\x16r3\xc0fP\x95sa\x013\xc0\xfb_\x8f\x07\xbcm3\xc0\xd0\x9c\x02\xdb\xb4\x1a3\xc0\xdd\xfa#\x133\xd62\xc0\xdb"J\xf9\xd4\xfe2\xc0\xe6\xe0\xdf\x8c\xb7\xf92\xc0\xef\x8d\xc8&P\xd02\xc0\x10\xbd\xb2F\xe8\xe82\xc0V\xdf\x96w\xe4p3\xc0\xbc\xcb\x17\x86\xb4D3\xc0\x13\xdc-\xd5\x08\x123\xc0\xbc\xdb}\x84 \x003\xc0h\xfe]\xa1\x88\xb82\xc0\x02\xb5Cm\xdd23\xc0\x98\xcd\xb9\x15\x05\xad2\xc0\xdb\xdaX\xa4\xe9\xb32\xc0\xfd\x1cI;\x95\x922\xc0y\x1bl\x11\xbe\xce2\xc0B\xb5\xbf\x1aOf3\xc0L\x0c\x17A4p2\xc02\nhK\xc2\xf91\xc0\xae;\x92h\xcb\x053\xc0\xdd\xb2\x03\xb7{\xe42\xc0\xf6\xbb\x14\xf9\xa8\x172\xc0\xc3\x813C| 3\xc0\x19_jt\x92\xfc2\xc0\x1d\x96\n\xcf\xfc\x023\xc0\xa9\xc3\x19\x80\x06\xd4/\xc0\xf3}7L\xfd(3\xc0\xb6]\x00U\x9b}2\xc0\xac7f\xca\xcb\xfa2\xc0W\xe6\xf0l\xb9\x852\xc0\x1f\xb7\x80c\x1b\x812\xc0LkoM<\x0b3\xc0\x01\xe6&\x98t%3\xc0\xd9\xf5\xfd2\xc1&3\xc0\x95a%\xfd7\xe61\xc0\xaeH\xb9Z\x00I3\xc0nv\xbd}~\x133\xc0\xce\x9c\x00e\xd2\xc12\xc0\xc12\xb3\'\x0b\xc12\xc0a>\xd4\xc5\x96@3\xc0n\xc2\x83l\xc9\xea1\xc0\x0b\x07\xd4{\xee\xc72\xc0\xcb\xc5b\x93\r\xba2\xc0\xc6\x1a\xe8\x1fI\xcc2\xc0\x10-z\xd1\xd5\xbb2\xc0v,M\\\x0bC1\xc0G\xc3k\x84\xfa\x88/\xc0\xe0j\xe9b\xfb03\xc0\x9a\xa1\xc22\xa6b3\xc0\x03T\xcd\xf8\xb2\x9a1\xc0\x0c\xfa\x8e\xa6\x7f63\xc0\x12Pe8\xebL3\xc0i\x05Wwp\xd22\xc0\xf6s:\x94L\xd62\xc0\x13\x89\ns\n\xb5-\xc0\x97\x8c\x14\x85l\xa62\xc0\x9b&q\xcbZP1\xc0\xde\xf6\x1dCV\xb62\xc0\xb2K1\x11\x8cD3\xc0\x0b\x1c\xf2\xad\xb9\xdd0\xc0rJ\x96\x90fG3\xc0\xaei\x8c\x8d\xab\xd22\xc0\xd9\x91}\xfa)_2\xc0A>\xe2Z\x81B3\xc0\xeb\xc1c"\xa7S1\xc0\xa3G\xf2\xc7\xba\xcc2\xc0\xaf\xff\xa2\xd5Xb3\xc0\xe8\r\x90s\xcf\xd72\xc0D\xa9\xfbb\x0c\x1b0\xc0\xd2\xfb\xdb=\xad\xcb2\xc0\x8bB\xde\xe8o{1\xc0\xb6\xab\x12\xd8\x93\x161\xc0\x85W\x05\xbb.\'2\xc0M\xe4\xf8\xef\xda\x161\xc0\x1c\x9fT\xa8\xeb\t.\xc0%jc\'\xc1\xeb/\xc0\xd4\x9c\xcd-u-3\xc0\x88>i\x1b\xcb.3\xc0Cu\xf7l%\x051\xc0\x07<U\xea|\x173\xc0/\xfe\x11\xc3\xb6[2\xc0A=\xf6&\x1e\xc03\xc0\x00x\xa3;c!3\xc0\x8d\xaa\x97\xba\xdb\x123\xc0V\xfd\xecu/M-\xc0\x0bk\x11 \x80\x1a/\xc0\x13\x9a\xd7\xab\xa2>3\xc0\xc3\xb1j\xa6"\x7f/\xc0\xfd^t\x17\xfaq2\xc0\xff\x0f!\x8b\x10\x110\xc0Ni/\x84.\x0c2\xc0\x04\xbaHq\xfa\x1a2\xc0\xb00\xfd.\x96\xe12\xc0\xc7\x8e\x06\xf5\xdd:2\xc0\xa0_r\x16\xf9\xb20\xc0=?p&f\xb40\xc0\x07R\xab\x1c\xf8\xb40\xc0\xa2h\x04a\xad\xda.\xc0&\x04\xfa\xc2\x89\x8b/\xc0\x8e0M\xe3V$0\xc0\xa7-\xa7vw\xca1\xc0\x02LKP=\xa12\xc0\x93\xa3\xf0\xa7k\xbe1\xc0r \\\x19\xa2\xc11\xc0\xd8f\x102\x83C0\xc0\xfb\xa0p\xd7\xcc\xb41\xc0\xa1\x97\x85a\xf8\xf12\xc0x\xbc\x95\x18\xc7\xba1\xc0\xdb@\xee\x93\x1d\xfb1\xc0\xcc\xe8\x1eJ.D2\xc0\x0e\x90\xedI\xf3\xe82\xc0S8\xaf(?\xf01\xc0h\xf2\x9f\xe4t\xa00\xc0\xefuj\x03\x1c\x14/\xc0\x88R\x10\x96\xfc;0\xc0\x9at\xfb\xb5\x16\xce*\xc0\xc3\xa9\xbf~K\xd50\xc0\xa9\x03\xd8\xf6\xa9\xb70\xc02P\xee\x85m30\xc0\x16\t&sO\xae0\xc0c\xc2x1\xf7\xd10\xc0\xd9\xc4.\x1c\xc8\xf82\xc0i\xfa\xe4#\x0f\xfe2\xc0\x08\x03\x86d<<0\xc0\xd7Pj\xe4\xf1\x1a3\xc0\x12\xce~4\x12k/\xc0\x8c\x97i\xcbR\xc3%\xc0U\xf3\xcc\x89\xb8\xd83\xc0N4\xf1\xec\xb6\xbf)\xc0p8"\xa5\x95\xa21\xc0\xc6\xbe\xabY\x9d(+\xc0(\\\xeb\xd7\xa3E3\xc0\x1eZ\xfc\x99\xd6\x1d+\xc0\x97\x1bp\x86i,+\xc0\x01RY\xe1r\x18+\xc0iym\xb2\x81\xcd.\xc0\x01,\xf2\x9d\xc2D0\xc0\x92\xf7\xb6\xb7\xef\xb70\xc0w/\xae$-?/\xc0\xab\xbe\x1d\xee\xef\x940\xc0:=\x10\xa3\xad\x9a/\xc0\xc1\xcdL.\x86I+\xc0\xa7\xa2\xf4\x8b\x0422\xc0\xa9+b\xd0;\xcf2\xc0\xceu\xcbY\xf8K2\xc0\xbeB\x06\x87\xcf=,\xc0\xa9v>\xc9\xaf\xec2\xc0\xab\x92\xe2\xd7@\xf21\xc0\xcd\xd30\xcd*\xae1\xc0\x1d+\x06\xb8\xacH3\xc0\x1f3fx\x8d90\xc0\x0b\xd2\xd2b\xd4\x133\xc0\xef\x99&\x96sV3\xc0\xcf)\xec\xbb\x1dV2\xc06T\x10\xd9t\xaa2\xc0#\xb5?D\xba\xbb1\xc0"\xe5\x83\xeam\xc53\xc0\xd7\x99.\xc8t\x133\xc0\xe3\xe2bXL\xe72\xc0\xf8s\xefR\x80\xa40\xc0\xfe@\x10]\xba\'3\xc0\x8f\xb1B\xac\xff.0\xc0\xbci\x0f%\x18\xf0.\xc0\x03\x82 \x98\xa7\xd72\xc0O~$\xebZ\x1f2\xc0_\x15\xad\x0b\xbd\x163\xc0\xdb1\xf4L\xe2\xe00\xc07m)Xx\x000\xc0\x0b\xf3\xda\xa4\xec-1\xc01\n|\x12-\x020\xc0\xf7\xb1\xd4\xab\xe4\x143\xc0C\x0bV\'\x06\xd32\xc0X\xb4|Y\xd5\x0b0\xc0\x9c\xe5^?V\xf22\xc0\xd7\x1b\x83_5\x1e/\xc0\xca\xd0\x885\x02\xee0\xc0A\xfb=\x0f\xf7\xd02\xc0\xf7}\xac\x81.\x882\xc0a\xb5\xa4\xace02\xc0r\x95\xd9\x9b\xcd]3\xc0C\xaf\x00hY@3\xc0G\xc3\xe1\x1c\x00\x833\xc0\xa8\xaa\x9d+\x10J/\xc0\xa7$g\x05\xc1=3\xc0\xdd\xe5\x1a\xd1)\xcf2\xc0$\xe6\xa1<\'!.\xc0\xf7\xe4\x91\xec\xae\t/\xc0\x1d\x8e\xd3?c\xce2\xc0\x88\xd03;E\xb91\xc0\xc0\x90:C\x00\xd00\xc0\xcd\xf75\xc5\xda\xe60\xc0\x0c\xbd%\']\xd32\xc0\xad\x91)\xe1\xbf\xbe0\xc0\x8a\xc7\xeb\x0fcV/\xc0\xbd~\x8d\xc7\xcf\xbc*\xc0 }\xd7\xb6\x10\x11(\xc0_\x98\xeb\x1c\xe681\xc0\x036\xc9\xfc \xf71\xc0\xa5"\xa14\tJ3\xc0\x00/\x91\xea\x80n0\xc0c\xd2\x14\xdf\x1f\x1f2\xc0\xd0#\xff\x8e`B1\xc0\x94\xa5\xde\xd8\x8aV1\xc0\x03\x80a\x9f\xaeW0\xc0\xb7\xbd&\x96\x87@1\xc0\x8c\x99\xca\xf8+S/\xc0j\xd0\xa7k\xfdV/\xc0\xa7\xd1\xa9\xee\xac\xca/\xc0H&\xcc\xc8S\xa80\xc0\x88\xb9\xf3e\xf8\xdf2\xc0\xda\xb6\x96+\xcc\xa61\xc0#\xecJ\x93k\xf91\xc0\xea\x83\xdf,&\xef.\xc0\x82+\xd5e_\xb60\xc0Y\x93O\xd7\xa260\xc0pQ\x1c\xe0\x88\xeb2\xc0\xba\xb1dF\x9a\x153\xc0\x99\xd7)CE\x02/\xc0\xa7\xef\xa6\xd95\x80/\xc0\xdcs\xfbN-c0\xc0\xc2\x9aK\xb5Z\x132\xc0\x8apo\x9d\xeea1\xc0m\x87\xb5\x92\x99v3\xc0\xc7\xd6\xd2\xe6\xfe\xd82\xc0\x8fm\xd8H\x81G3\xc0\x1c\x95\xb7\xce\x8d]1\xc0\xc82\xfc\xdb.\xb20\xc0\xce\x98Zm\xe7\xf72\xc0\xe7Yj\x8d\xdft1\xc0\x10\x12X\xef<}3\xc0vE\xdaf\x18H1\xc0\xfe\rP\x05!\xd60\xc0\x18\x81\x17\xfefE1\xc0Fz\x95\x1f(\x103\xc0\x97\x94hZ\xe6\xa20\xc0\xcb\xec\x83_w43\xc0\xa3\xd1\x124\x88\xdc0\xc0/\tBVt\xb31\xc0\xb9\x18\xaa\x9d\x7f-/\xc0\xf8b9\xd5\x07\xe71\xc0\xf2\x93\xbf\xbb1\xee/\xc0\x8dU\xc1\xfe\xa0\x8a/\xc0ko4\x14\x9b\xc91\xc0\xaf\x90\x0b\xa7w)3\xc0+}\xdaF\xf8\xfa2\xc0\xfa\xed[\x19\x9e\x0c/\xc0\x9c\xd6\xa3\n\x05\x80/\xc0\xe76\xec\xb2\x0cc3\xc09A\xa2\x08\xc3C2\xc0\xa7\xda\xfe\xf5\x8e=1\xc0s\xee\xc8\xa0\xd5x2\xc0\x0e\xd0\xfc\x85A\xcd2\xc0\xa6\x8a\xbbwNP/\xc0=X=o\x15\x80/\xc0\x02\x92~x\xcct0\xc0X\xf3\x15\x97fs3\xc0\xfd\xe0\xef\x1f\x8a\xce2\xc0\x8c\xa4\xbb\xf3\xccW1\xc0\xf8Z\'\xae\xa4W1\xc0\x0f\xd6i\xd3*\x000\xc0\x93\x00\x16R2\x9a1\xc0\xc2\xca\xda\xa5C\x0e3\xc0$P\x95\x00\x7f\xbb/\xc0w\xe1\xe08\x1aA.\xc0\xfeB\xcc:\xee\x973\xc0\xa1\x9d`H3\xa20\xc0s\x90\x17e\xbf\xcd2\xc0\xfd\x1a\x9cpQ\x1a2\xc0\xe9O%\xf1\xbfs0\xc0\xa6\xae!\x88\x01\x12-\xc0L\xa6\xab^\x88\xaa1\xc0\x14R\xa0\xb7N 2\xc0\x8d\xac\xe9\xb7t\xd52\xc0b\xbc\x9a\xa3z\x9c/\xc0j\xf6O\x01\xb3#0\xc0v=\xeeR=\xd6/\xc0\t\xf2pu\x81\xa8/\xc0\xff\xb1E2^\x91.\xc0+\xfe3T\xda\x0b0\xc0\\28;g\x1f3\xc0\xce\x18\xacK\xa0\xe92\xc0\x9a\x83\x9d\x80yI1\xc0\x04\xde\x92\xdb\x9c\x1f1\xc0\xd9\x8a[\\n\xb6/\xc0K\xf6\xe4\xca\xae\xcb*\xc0\x02\xbb\x16h\x04h3\xc0\xf5t\xd6n\xae\xe0.\xc0\x1f\xc3\x80\xb3=\x1a/\xc0J\xde\xf5\xb3\xfb\xd62\xc0\x9f\x86^\xc5\x00`2\xc0\x17\xd49.c\x902\xc0\xfdtZ\xc4\x04r2\xc0\xf6\xa5\xb3\x85A\x073\xc0\xe0\x97\xb6k\x92\xd8/\xc0R\xf0\xd4\xdaOP1\xc0z\x16\xa5<\xf860\xc0\xf2\x1a\xd6+\x07\xe90\xc0H\xc0Qn#\xee2\xc0Q\xab\x1a\xa4\'#2\xc0\xb3*p=o\x980\xc0\xfc\xf3\x87\x18\xfe\x9c0\xc0\x9e\xc7@ly\xed0\xc0\x89\xc2\x9a\xf5\xb333\xc0\xb5N\xc8\x07\xa5,0\xc0T\x88\xa0\x19\x8490\xc0I\x1bq<\xa6\xe31\xc0\x96\xa5?~Y\xd3/\xc0\xb2:\xe9e\xe4B0\xc0\xe6\x07:`\n\xb0/\xc0\xb8N<\x82p\xeb.\xc0\x895\x19MbY1\xc0#\xf3\xbd\x16;\x001\xc0\xeb\x89\x05\xeer\xa62\xc0\x97\xed\x14\x7f$\x012\xc0<c\xa0\xab\xd0\xca1\xc0~\xca\xaf8?\x042\xc0\xec\xf5\x1f&\x83V1\xc0\xf6t\x00O.\x173\xc06\xd3GZ\x15\xd0/\xc0\x84ce\xd6zB2\xc0R\x97\x01\xfa\xac!0\xc0\x9dRx\xfbT%3\xc0-\xbe\xa6Z<\xf81\xc0\xf5C\xaeM/\xb81\xc0\xb1\x1a\xc5\xfe\xaa\x043\xc0Kq(\x9b^\xdf1\xc0dP\xb8,Y?0\xc0DJ\x80\xe4\xa9\x9d2\xc0\xe5>OL\xcan1\xc0\x85!dDnG3\xc0\x04\xd0O\x9d\xafP0\xc0\'\xf4\xf0yp\xba1\xc0\xe8k\x05\x93\xcf"3\xc0y\xe0\xf38\x974.\xc0%\xf3g\xee.\xc62\xc0\xe1S7Z\x1c&/\xc0\x1c\x99EM\xe680\xc0d9=i\xae\x9c-\xc0\xbcI\x17g\x8c>1\xc0oA\x8c\x8f\xca90\xc07\xc8\nX\xe8h3\xc0\xec\x8b\x86\xce\xa213\xc0!=\xa8m\x8a\xfa2\xc0-\x84\xec=\xe610\xc0\xbe\x84N0w\xd1/\xc0\xb7R\x89\x08\xba\xf80\xc0+WV%c\xf9*\xc0\x9b\xc37\x8d\x81\x122\xc0\xa8\x81#\xe2\x90\x050\xc0\xcb\x8b\xac\nM\xe52\xc0\x85\xba\xad\x7f\xf8e3\xc0\x98\x7f\x11\xe37b2\xc0\xd4\xa8\xb5\xcd\xbf\x8d1\xc0[b\xd30\x04+3\xc0\x8a\x01\xa5Qw\xd02\xc0\xd0,\xa5!8\x9e/\xc0/\xcek\x01a\x003\xc0\x1d<\xb9\x14\xf7\xf02\xc0\t.\x9f\x87\x10\xfd1\xc0\x9f\'\xc3Zb\xaa1\xc0\xd6)>\xee\x15\xd71\xc0\xdekW\xec\x14\xfc.\xc0\xd9\x8f\xd5\x8b\x87\xc2/\xc0zE\x0e\x07\x93\x901\xc0s\xbe\xeeK\\\x920\xc0\x1e\xafC\xb4`\xdd2\xc0\x89M"\xdd\xc1\xb0/\xc0\xf7\xcam\x88~\x06/\xc0\xd2\x97=I\xe1\xb8/\xc0w1\xb5K\xcd\xd32\xc0\xe9\xba\xdb\x91\xab\x1e1\xc0t\x9b\xcc\xfd\xca*/\xc0\x9d\xbe.\x90\xaa/0\xc0cwE\xc0_J1\xc0o\x88\xbc\x97\xcd+1\xc00H\xb2[|\x023\xc0P\x1c\x87\xc7h\x1e1\xc02@\xd0\xa2\xdd\x083\xc0\xd1/U\x1en\xe02\xc0\x85\x15\xa7\xa9\xc3?3\xc0e\xf4=\x7fs)1\xc0\xc5\xb9\xc5O\xe6\xbf/\xc0\xfa(\x83\xaa\xcc@1\xc0\xd6\\\xaf\x84\x83\xd9.\xc0l\xe5\x96\xcf\x13\x84/\xc0\xd7|\x8b\x9c)b/\xc0}\x8d2#\xfd\xc21\xc0\xf3\x95\xaa\xda\xeb\xdb2\xc0\xfbC\x96\x8c~\xf22\xc0\xb81\xa5S2\xf21\xc0\xa9\x94\xe4\x83}*+\xc0\x08=M\xb1\xe4S1\xc0\x8fh\xc6\xf1\x84\x9a1\xc0\xd0\xda\xd8\xcc\xf5S0\xc0J\xc0 \x1c\xc7$3\xc0(5qNM\xfc2\xc0\xa4*\x1do\xd2\xee2\xc0\xc3c\xbc\xbd<\xe40\xc0\xe9\xe8z\x07\x8b\x153\xc01@\xe3&\xd6\xe30\xc0\x9a\xfd\x84\xe3\x98$2\xc0\xeb[\x9f\xf0\x15(3\xc0\x86\xdb\xcc\xdb.\xf5/\xc0\xf3\x84\x82\xc1\xc9\xc1/\xc0\xf4\xaa\x90\xbe\xe1s0\xc0\xe5\xef\x8fE\x97\xde2\xc0\xa2D\xd0Q> 0\xc0\xd7\x06\xdf7P50\xc0\x990\xc4\xbap\xeb1\xc0K\xcc\x96\x83\x1d\x1f+\xc0\xb4u15S\x1a+\xc0\xbd\x9c\xea%b\xc32\xc0\x8f\x842Vj\x921\xc0I\xfa\x19(d]-\xc0\xc5D\xc2\xb9\xc3g3\xc0\xd5@Gt\xe5\x053\xc0\x13\xe4\n\x9b|\xd42\xc0\x95\xb4\x04\r.\xf92\xc0M\xf7\xceJ\r\x0e3\xc0\xf6\x13\xfe\xe5K\'3\xc0x\xf1\xf9\xee\xcd]3\xc01\xf7\xb3\x9f\x1503\xc0\x95\xab\xb4\xfa\x00$3\xc0\xbd7\x12\xb8\xad\x021\xc0R\xfb\xe5\xa8\x9b0+\xc0:L\x12e}\xcf2\xc0\xd7J\x12t\xc5!3\xc0\xf9\x81\x95\xe5\xaf\xec2\xc0\xd2\xb4\xfco\xa0\xe92\xc0c7\xdd\x04B\x0c2\xc0\x88L\x918a\xbc2\xc0{\x92\xef\x81\x0fD1\xc0\xf1\x81M\x11\xa2\\2\xc0nM\xe9\x0cP\x8f1\xc0\xc5{5\x13y\xa73\xc0\xa9\'\x9f\xda\x02\xa0,\xc0\xd5\xb2{f\xd8 3\xc0U\x17\xb7\xce\x12\xe42\xc0g\xdb\x02\xd5\x05\x041\xc0\x82^\xaf\x1e\'\x0b3\xc0\x1e\xb4\xcd\x1cp/3\xc0\xe2\xa76Q0_2\xc0\n\xd1\xe1\xd8\xad\xbc2\xc0\xfa\xafp\t\x19H/\xc0\xa1\xca\xa2\xedz?/\xc0)\x8c\x13\xc8\x1643\xc09\xa4\x1d5v\xa71\xc0B\x19Om\x0f\xd51\xc0u\xf2v\xdc)\xb50\xc0\xca4!\xa8\xf6\xca2\xc0M\xc4C\xa0\xc4\x85/\xc0;\x96\xaf\xd3@s2\xc0\xde\x13\xdb\x98\xb8\x8a1\xc0\x98\xd3\xff\xca\xd0M0\xc0E\xae\xa4\x95\xdb\xc9/\xc0\xbd\x98\xc1Y\xbc\xf51\xc0f\xf2K\xe8\xe1\xe12\xc04\xad\xe1\n\x0b\x98/\xc0L-r\xc5\xd9\x022\xc0\xed\x17\x1a\xdb\xde\x192\xc0\x13\xd3\xb0Q<\x92/\xc0JD\xf5w\xab4-\xc0\xe5\x85\xf3M\x0c23\xc0e\xa8\xe7n\xbe\xe4.\xc0eL\x87\xaf\x98\xd10\xc0\xf1\x80\xd4K&\xb90\xc0\xb7\x06\xa16\xa4\xf01\xc0\xd4\xa8A!H\xce2\xc0\x11\x04\xd3\x0e\x94\xa6+\xc0F\xa2\xc6X\xc0\x1d-\xc0\x0ci9y\x8d\x990\xc0\\\x97\xd6\x90\x88\x083\xc0i\x12\xaf\xaa\xa8\x0e3\xc0\xe4@\xd3=j\xe41\xc0y\xd4^\xb4\xda\xa0-\xc0\x0c\xbe4\x86\x06R3\xc0\xd5l\xab\xb4f-3\xc0\xf5\xc5\xce\x9f\x9c\x95/\xc0\xbf\xf04\x19\x86\xd90\xc0\xd2\x8c\xe4\xe2\x8b0/\xc0\xa8\xf6\x13J\x99(0\xc0v\xb7Bl\xe0N/\xc0|=\x1b,\xd1D3\xc0\xffjnG\x96F1\xc0}\xc8EA\xd5\x023\xc0\xdf\xeb0\xe4\xee|2\xc0\x1c\x9fT\xa8\xeb\t.\xc0\xc0\x02\xad\x00\xb6%0\xc0f\x01\xb0\t\x03\xa73\xc0\x06\xc9S\xa8\x9a\x7f/\xc0\xbb\xe6/2P\x163\xc0\x1fI\x9e\xef\xa1*3\xc0\x82\xd63R?&3\xc0\xcb\x9f\xe8P!U3\xc0b\xe1\x95`\xfe\xa1.\xc0\xd8\xb5x;\x97\xcf.\xc0{\xfbL\xcf\x87\t0\xc0\xd2\xf2b\x00s[2\xc0Qj\x14\xdca\xba0\xc0\xb1\x93bZ7\xba-\xc0`\xd4\x84\x88\x11J/\xc0d\x18\xb83\xa2\xf9/\xc0\xe8=U0\xe153\xc0\x1d\xe8g.]T/\xc05<\x97\xc1\x99B3\xc0\x7f\x98*\xbb\xfd\xfb1\xc0k\x1c\xaf`\xb9"2\xc0\\\xfb\xf5)\x1a\xd22\xc0\xb7\xc7\x93ct23\xc0k\x16\xe6h\x0c\xd52\xc0\x16\xaew\x90 u0\xc0\x9fs\x1aNrD3\xc0\x05N !\xf0\x192\xc0_\xf8\x97\xdf\xa2e/\xc0\xa7`\xab\xc6\x8b\xf81\xc0<9\x92a\xff\x020\xc0i\xb7\xc6\xf5\xe0\xbe1\xc0\x8e\xa1\xc9\xad\xc1\xb82\xc0YT#.*\x163\xc0\x01xm \x0b)3\xc0O\x90\x1a\xce\xf4\x1e2\xc0\xae\xe2\x9em\x04\xf12\xc0\x94O\x8cq+\xde2\xc0U\x91\xad\xa8h\x161\xc0<E\xb5t\x1b\xe61\xc0:n\xd9`t\xb92\xc0\xa2\x95\x97\xc6\xde(2\xc0\xe75\r:\xaaO0\xc0\x94?\xc6\xc7\xf0\xc90\xc0\xdfF\xed\xab\xfc\xb71\xc0\xde\xa8\xbaW\xca\xb92\xc0)\xc4o\x92\xde\xb01\xc0\x063\x91\\\xf09/\xc01\x80\xdd\xae\xbc\xe82\xc0\xc0\r\x9b\x93\xd9\xb72\xc0}](TF$0\xc0\xc3\x84\xa4\xa8\xb1\xcd2\xc0\n\x86{\xbc\xdai3\xc0\xd2\xaa\xff\xdf\xf7\xba1\xc0F9\xef\xc4\xed\xff1\xc0\x9c\'\x8f)>\xfa1\xc0Y\x93O\xd7\xa260\xc0\x98!\xc8\xb0\x05\xee/\xc0EA!\xd0,\x133\xc0\x1dPI\x97-A-\xc0\xa0)\xf6,\xd6\xe62\xc0eJ\xb5\'1\xf91\xc0Q\x8a\xd7\xca\xeb\xf12\xc0\xc4\x92\xcf\xea6`2\xc0\xb8\xe7\x1d\xc8\x14N1\xc0\x0e:0L\x7f#0\xc0^\x86\x16\xde\xc1\xeb2\xc0\xc62u\xa2\x91\xf52\xc0\x95\xc9\xc3G\x8b\xd52\xc0\xba\xf1R\x1d\xba\xb50\xc0\xbe\xf6\xea\xf6k&1\xc0\x07MB\xc3\xc2)3\xc0X]M\\\xfe\xbf*\xc0v\xb9\x17\xd0\x84\xb5.\xc0\xc1L\xe1\xff\xfd30\xc0L%\xa4\xdafd-\xc0\x06\x9e\xb5\xafr\xec,\xc02\nhK\xc2\xf91\xc0k\xe3{\x9c?\xf6)\xc0Z\xefV\x9a\x14\xd12\xc0\xa8\x19\n\x12\xf7a1\xc0I\x86\x05\x18\xd5\'3\xc0\xfde\xa3_m>3\xc0M\xca;%\x81\x1f/\xc0\x8a\xc2\xab\x11XS1\xc0\xe7"V\xdc\x87\xd12\xc0\x16x\x00\xa7653\xc0\xdb@\x11\x81, 3\xc0\xe4\xf4\xe9\xa6\x19\xb70\xc0.\xcc.\rKX2\xc0\xd22#\xd8k\xc2/\xc0\t\xb9o\x15\xfe\xdf0\xc0Ya\xb4X\xf3|/\xc06\xdc\xb5\xe7&P2\xc0l\xde\xea\x83\x9a\xdf/\xc0\x18Z\x12\xe8\x8a\x04/\xc0\xd0V\x97\xefq\xe81\xc0\xe8(\x15b!\xe71\xc0\xb4\xf3\xeaS\xb8\xdd.\xc0\x02)\xab\xc8\xb6\x8b1\xc0G\xdb+\x9b\xd9\xe62\xc0u\xc3\xb1\xce\x86\x89/\xc0\x1br\x84v\x10\x920\xc0\xecH\xb9\x08\xdbw0\xc0\x82\xc6\xaa1!\xd22\xc0\x9c(z\xaa\xb0\xb1/\xc0\x1f\xaf\x10\x8bm\xc1/\xc0\xccQ\x1d\xe4\xb2-3\xc0\r\xe9\x91\xde\x89\xc20\xc0\x17\xa2\xa9A9\xee2\xc08\xcf\x19z\x87\xea2\xc0\xd5\x009\x9c.\xe11\xc0\x8b1\xaa\xbaK\xd92\xc0V\x04\x1an\xe8a(\xc0\x8c\xa4\xbb\xf3\xccW1\xc0\x0fWb\xad\x90\x143\xc0\xae\x17\xfe&i\x812\xc0\xd4&\xd8\x968\xd72\xc05\x8e\x9a\xcbuL2\xc05\x9fK\xdf;\xe61\xc0tW:\xe8.I2\xc0\x99\xf6\xd1\x82\xd2l3\xc08\xc4\x7fC]\xe41\xc0+\x13\xb6\xa7*#/\xc0\x1f\x04\xcc\\\x80A3\xc0\xe4\x07z\xc2G\x8f/\xc0\x10\xfe\x8f2\xb1\xef0\xc0\xe9\xee\xcc\xde^=/\xc0\x80\x0c g\xb2\xf12\xc0\xc6&\xfaLMx2\xc0\xfa\x06w\xa1\xaab1\xc0\rC\xfd\xccX\x1b3\xc0\xfa\x89\xa6\x0f\xff\xc10\xc0\x1eM\xdeN\x81-/\xc02A:\x02|\x83/\xc0t\xddCo\x7f\x10-\xc0\xdf\xfc]3y6-\xc0\xec.\xfe\xa34c*\xc0\x10\xf2\xd2Wi\x14/\xc0\xba\x1f/\xb6Q\xcb/\xc0\xa3\x87\t\x8b{f/\xc0\x87\xech\x99\xef\xdb0\xc0Bl\x99\x84\xb7Z2\xc0P\xb6\xda\xac5\xc11\xc0K\x00\xed~w\x12/\xc0\x94\x17\xe9"\x14\x062\xc0\x0f\xf9bAy\xfe2\xc0\xdb?V\x9d~]1\xc0\xe2\xd0g"\x1241\xc0Q\r\xc6XU\xd71\xc0\x8b6\xdc\xb8_Y1\xc0\xedkNH\xa0\xa1/\xc0\xbd\x02\xb1\xb22O1\xc0\xf2\xfa\xb3K2%2\xc0"\xd6\x8c\n\xba~-\xc0m\x14\xde\xb0\x1c\xbd2\xc0\xab\x80\xa5+\x84\xb3.\xc02OH\x0f\xf1\x1e/\xc0\xa7\xef\xa6\xd95\x80/\xc0\x90\x17\xb6\x8d\xc1\xec0\xc0\x0c\xed\xa0./j1\xc07Gt.\xfa\x9f0\xc0\xf2\x15\x836a\x12/\xc0\x93\x89\x8b\x87\xff\x0c1\xc0*\x83:\xf6\x93\xd8*\xc0\xf2\xa8\x82\\\xc0\x881\xc0\xb5\x95\xab\xb3u\xa30\xc0\xb9\xc6\x16S\x7fu2\xc0\xe2\xc3X\xb8q\xc0-\xc0\xce\x92\xdf\xb8\x94\xa62\xc0\xda\xc8\xf7\x9ct4/\xc06w\x9fvK\x7f/\xc0\x0c\xb401< 3\xc0\xcd\xbc\x9e\xb3\x0cb3\xc0\x81\x94\x99\xc0\xd1q2\xc0\x81y\xed\x13*^-\xc0\x8b\xc5i\xad\xa6D3\xc0j\x04\x8b\x8f\'I1\xc0\x88\xe1\xe4\xd1\xaa#3\xc0\xfeG\x92\xd5\x8e /\xc0\x82\xa0\'XwU2\xc0\x87P]`\x00f1\xc0\x0c\xa0x\xd8\x1f;3\xc0\x83\x8d\x8e\xfb\xcd\x823\xc0\x8am\xef\tAV1\xc0s\x8f\xb7\x9a%\xee2\xc0\xbbW\xf6T\x0f\xfc2\xc0\x07\xc1\xc8\x12\xe8\xd40\xc0\xacK\x8d6\x99\x8c/\xc0\xd5,\x0e\xee&\xaf0\xc0\xec]\xf8l\xa4\x9e.\xc0\xcf\x14\xee\xdf\r\x1d.\xc0&\x0e\xbf\xd8\xf9\xf02\xc0\x0e\x91b\xab\x05\x173\xc0\xa1\xb3)Z[\xaf.\xc0If\xeb\xe4,?/\xc0egso\x14\xe22\xc0\xca\xe9`\t\x02\xa9.\xc0\xeaN\n\x1c\x15\xe8-\xc0\xae\xf7OV\x1a\x163\xc0;\x1a\x1e\x91\x13\x882\xc0;\xa8\xde\x12r\x922\xc04\xc2\xb3\x01\xa8\xd02\xc0\xb3u*\x19\xe4#3\xc0\xbc\x8b\xc1\xb7\x89\xf52\xc0\x9e\x08\\\xce\x88\x81-\xc0(\x8f\xc6g\x16\xf72\xc0\x13\x1d\x9c\xc4\xf0\x93/\xc0\xb7\xb2\xf0 G\xc30\xc0\xea\xf31\xa7x\x9a/\xc0\xdc\xc6\xfe\x81\xe7\x902\xc0\xbe\xc0\x90O\x15\xde1\xc0\x8db\x98\xf6\x85\xf3.\xc0\xe5\x05\xc8T\xa4\x052\xc08\xab\xe5\x93\x9a\xa32\xc0\x8e\x11\xc9\x08:\x1e2\xc0\x0f\x8d\xa2=t\x9d2\xc0\x0e \x15\x03\xd1\xfe1\xc0l\xd4\xd6[\x13\\1\xc0\xb3 \xc1\xc3\x83\x9b2\xc0\xa0\x9b-\x06N\xfd1\xc0\x9cf=/\x0bW/\xc0\x9a\x8f\x12Yw\x100\xc0\xfb\xdeT\x83~\xce2\xc0\xe0\x18\x98`rp2\xc0\xa6\xa4\xefFlB2\xc0z/\xc3q\xc0\xc82\xc0\xad\x1e\x9c\xa3ca2\xc0gL\xd5\'\x9d\xdc0\xc0S\xeb\x11W\x07\xe02\xc0\xdd\xe1eB\xa7N/\xc00\xa21m\x00\xd60\xc03W\x88\x9a\xb2Q/\xc0\x88\xd7-v\xe8*-\xc0\xee\x1f\xe1\x98\xdc\xe41\xc0Ub\xb7\xec\x1c\xaa0\xc06l\xa7ji!3\xc0\xbb\x8d\xa5sd=/\xc0\x9489\xaf\xbd\x8f/\xc0\\v\xc9\xb2\x18\x1b/\xc0\x911t.\x96J2\xc0\x96q\xaf\xd5\xdc\xa91\xc0\x17\x80@}\xae\xdb2\xc0\xfa\xa06\xbf\xec\x1f3\xc0\xcf\x0fP\\]\xed0\xc0\x87\xe1\xcaC\xb2\xd32\xc0>\xd0\xdf\xb5\x1c/0\xc0r\xdd\xc14G\xcc0\xc0p\xb8e\x19W\x86-\xc0\\]rwa~2\xc0+\x82T\xaf\xde\xc61\xc0\xdd\xbe\xfab\x88\xb1/\xc0\x02\xed\x10yk\xda2\xc0\xf3T\xddOg\xd90\xc0\xa0D\xd3]\xa60/\xc05\x87\xb5\x15>+1\xc03?\x95\xd9\x83)3\xc0;\xd6\xf7%Ys0\xc0by\xdd\x9f\xe7\xdd.\xc0RY*\xe2\xb5\xe10\xc0\x19]\t\x7f\xb9m(\xc0\x1c\x12\xecV:\x1d3\xc0\x01\xa5\x99jFx2\xc0Z\xb9/\xcax,3\xc0x\xcc\xbc{\x87\xe41\xc0N?4\x7f\xc5\xe92\xc0\x0cK\xad\x11\x8e03\xc0)\xcc\x9aB\x85\xc00\xc0\x9dv\xb5\x9a\x17\xc0/\xc0\x939?F\x13)2\xc0M\x90\xb4*w{/\xc0:`\x0b.\x89-3\xc0\xe8\x8a\xf0\xd1<\xc53\xc0\xbeM\xdd\x16x\n3\xc0\xe3\x18 \xd4 \xa01\xc0\xf7\xd3m\xc9\xf1\xbb2\xc0\xa1\x80\xdf\x07\x04\x1c2\xc0\xd8M\xe9\xe1\xf1\xe82\xc0H\x14!\xc4\xb1F+\xc0\x0c\xfb\xd9w\xed\x1e3\xc0\xbd\x15\\\x92\x9d\xf22\xc0$*q\x83g33\xc0]R\x87X\xbe\xf30\xc0\x9f@\x97\xd9!D3\xc0\xc6K\x96$t\xcd2\xc0\x91"\xffIgT2\xc0Z\xa5\x12dv43\xc0\x93\x8e`\xcfo\xdb/\xc0\x7f\xa3\x9b\xa0\xce\xf3/\xc0G\xaa6\xc2\xb3\xb21\xc0&\xf5_\xed\x94E3\xc0v\x8b\xa5<G\xea,\xc08e9@\xbfD0\xc0Uj\xce)\x0c\xae*\xc0\x11\xddc\xd5\xea\xd12\xc0\xbc{\xd3:r\x102\xc0sJ\x8a\x8bm\xdd2\xc0f\xdd3\x0f\xb5\xd83\xc0\xd3\xc5\x06\xf3\x07\xc31\xc0VRe1\xc1\x0b2\xc0\xbb\xb7W%t\xac0\xc00\x85<\xbajF2\xc0\x80\xa7S\xbb\x1d#3\xc0q\xf6ZY\xf4\xc91\xc0\xdb\xc6\xd1l\xe1\xd3.\xc0\x1b\x8d\xde\xde\xa0\xf6/\xc0pd\x13m\n\x06)\xc0\x1e\xacvn\x81\xfd.\xc0\xc3\xb0\xc1\xc5\x16$/\xc0\x8d\x8e\xe3\xd9G\xd52\xc0\xf3\xfa\xf9\xb8\xde\x0c0\xc0\x9fl\\\xa1\x15\xfc.\xc0\x8f^\xfd\xc8\x08\xb82\xc0<?e6\x11\x95*\xc0\xffe\xc2\xbd\x80\xf82\xc0\x00F\xe7\n\xe2\xcc/\xc0\xdd\xb8\xdf\xa9\x03\xbb2\xc0\x99$\x03\xa4/\xd42\xc0\xfby$}\x01Z0\xc0\xb2\xca@\x90\xb93/\xc0\xfd\xbc\xf4\xd6\xcd\xb82\xc01x\xfa\x8e\x9d}1\xc0\xdf.puz\x90/\xc0/\xfch\xb5u/0\xc0e\x08\xbd\x0bH\xa73\xc0\x05\x0f\xa1d\xc0\x1e2\xc0\x98.M\xf3\x11\xff2\xc0\x8cB;\x84\x9bt/\xc0\xd7\x1d\xbe\x1e\x8c\x083\xc0a\x10\x9c\x8cv\xc22\xc0,x\xa5\xe1\xe2X-\xc0\x06\x19\x89\x8cf\xad3\xc0\xe5\xf4\xd2J\xa3?3\xc0\xa4\xfb>\xb9\xab\xfc1\xc0-\x9c\xbe\xc7\x93K-\xc0\xe3\xb4P\x82\x96C2\xc0(3\x8a\x8f\xbf\xc12\xc0@\x7f&\xb8*\xbc0\xc0=\x80\xc91\x0e%0\xc0\x07\x88\x9c\xd4\xa9\xa63\xc0H\xed.l0\xe82\xc0\xa6\x8fs\x81\xf2\x9c1\xc0\xef \xde\xb4\x87\x182\xc0\xa4\x11I\xe5\r\xaf1\xc0`\xdf\xe0\x08\xf5G3\xc0\xddIA\x97{\xe70\xc0\xea\x91x6\x9ez2\xc0h\xdd\xf9\xbb\xf8%3\xc0\xcc\x88\xf6&\xf1\x9a/\xc0[t\x15\tw$3\xc0\xfd\xc7\xbc\xd4\t\x1a+\xc0^\xd8\xa7R\x83\xcc*\xc0\x15\xb8\x92\x1fk\xd92\xc0,1\x9f\x04\x15\xe72\xc0\x9f\x04\n\xf5\xfd\xec2\xc0xY\x18\x82\xb2!0\xc0.\xd28H\x16m2\xc0&\xae\xce\xe49\xba.\xc0zc\xb8\x84\xc9\x1f1\xc0\xed\x85\xb2\xb0\x12\xf82\xc0\x0b\xc1EW\x9c.2\xc0\x92\xd5\xf4l}(3\xc0\x00\xc8\xbf\r<=/\xc0\xe9j\x96e\xb8\xf00\xc0f\x1dex\xee\x003\xc0\x9e\xab\x87_\x9b\x192\xc0Li\x84^>\xc90\xc0\x94\xfa\x06\xbd\x07\x0f0\xc0\'\xce\x1b\xf6\x11\x9c1\xc0\x1b \xc5\x91\xc3\xbf/\xc0\x14\nuO.\xd80\xc0\xd3\xdb\xad\x8b\t\xf12\xc0\xbb\x1c\xcdV.\x840\xc0BcM\xaf"\xe42\xc0<\xb9\x94\xa5\xb1O0\xc0\xa7\x8b\xd60;\xd02\xc0=\xcf:[.\xcc2\xc0H<\x1b\x8cU`/\xc0\xb5o\x1c\x7f\x9c\x1e0\xc0,l\xe3>p/3\xc0\xbb\xf9\xae\xecq\x89)\xc0\xf3\xc0\xcfE*\xa1/\xc0hZ\x86\xf48\'2\xc0\x81\xc6w\x10\xc6\xef1\xc0>\x11\n\xcb\xaa\xcd2\xc0\xec\'\x0cD\xee\xd32\xc0z\xc0\x89\xf2\x86\x003\xc0l\xc74\xc8\x8b\x020\xc0\xa7\x99n\x98\xb2\t0\xc0\x10\xf2\xf4c\xa0\x013\xc0\x80 \x1cL\x1f90\xc0\x86\xc49\x0f\x02)1\xc0\x19\xc1E<\xb8\xb82\xc0[\x99\x11\xbd5\xd32\xc0S\xa7\xcb?\xb1\xcd2\xc0U\xff`F\x95\xb32\xc0\xe5\x96=\xee\xbf\xa8+\xc0\xbdxBH\xae!3\xc0\xc9\xc55\x08\xa2:3\xc0*\xe3\x9b-Q\xd51\xc04plhu\xea1\xc0\xe0\x11j\xeb\xf1\xe51\xc0\xa4Hf\xcc\xe9\xd62\xc0g\x12\x02G \x003\xc0\xe9\xe9\x04\xe3\xc7B2\xc0\x0fx|\xcf7j3\xc0\xf4\x19\x85\xfd\x01\x143\xc0\\S01\x10<0\xc0\xd0\xc4\xe7\xfd\'\xb11\xc0\x1f\x10`\x7fsC1\xc0\x85\x86\x84f`V/\xc0\x96W-Q\xb9"3\xc0\xa6\xa9\x17r\xae\xe03\xc0\x06xR\x91Y\xd42\xc0\x1dG\x06\xde\x1190\xc0\x05\xbe(\xe6\xb1\xd02\xc0C+2V\x16\xee2\xc0\xf1\xd4\xaf!\xf9\xb3/\xc0\xddnKX\xb0\xfb2\xc0yAP}\x8c\xdd2\xc0C\r\x10\xdd\xa7\xde2\xc0\xb1\x97\x1cq\xab\xc7/\xc0\xf5\x80`^\x97d/\xc0\x87\xd1\xb6\xb6\xe0\xe61\xc0\xd0\x11"o\xee!3\xc0\xe2?\x88r\x00m/\xc0\r\x1b\xdc\x1d\x18\xdc2\xc0\xb5\xe8\x17\xa7 \xf22\xc0\xb0k\xd7\xcd\x0b\xb22\xc0\xc8ri\xf5\xcc\x073\xc0\x12\xcc\x06\x19c\x1c3\xc0\xa5\xf2\x00(/\xa9.\xc0\x86H0{\x02_3\xc0p\xd8\xdd3\x90;0\xc0\x06If\xfe\xdb\xbe1\xc0\x9b\xde\xba\xcd\xadF3\xc0$r\x99)\xad?3\xc0;l\x84\x1d\xd4z/\xc0\x13\xb5)I2\xe01\xc00*%\xb4;43\xc0\x80\xa6\x8f\xc8\xda\x0f3\xc0\xba\x0c\xc5\x12\xd6:3\xc0`A\xee\xf3\xb7L1\xc0O\x16\x87/)F/\xc0!D9\x14E#3\xc0C\x89m\xbe\xf1\xa20\xc0\x9d\xfdX8\xbe\xe21\xc0dq$\x16\xebJ2\xc0\xc1\xdc*\xf6(\xd8*\xc0\x05 d\xca\xdcV1\xc0\x10\xa4s\x9d\xa1=/\xc0\x8bj\x1c\x0b\xb3%0\xc0\xd4\xd3\xb6:\xfd\x0f-\xc0\xf7\x83\x11\xb5WQ1\xc0?y3\x1e^\xe9.\xc0\x00\xa71k\x0b\x0f3\xc08\xb5\xfdUCz3\xc0\x83\x93J\xd3\xc8\x923\xc0d\t>\xf4\xb0t0\xc0\xec\xf1\xa9\nS\xcf.\xc0:\xb1\xd3\xd2\x02\x1a3\xc0\xabaF\xe2P|1\xc0\xe8O\xaf\xcfH\xfc0\xc0\x82\xe0t9\xd94-\xc06\x993{\xdb\xf3/\xc0\xfa(\x13\xf6\xc1{2\xc0\xd7\xd3\xc1u\t\x161\xc0!\xa0X\xca\xf8\xa6/\xc0\xd1\xb2\xf2nh\xa0/\xc0\xb3\xd8\xfe\x9a@p/\xc0\xa81\x96vl\xf92\xc0\x1e\xbd{~N\xfa1\xc0\xd4\xfc\xba\xaek\xf92\xc0\xf0w(Y\xe0?0\xc0e\xd5\xdb\x1f\x8b%/\xc0\xa6\x84\xf6Df\xe61\xc0?\xe6v7\xf6\xfa,\xc0\x1arb\xa7VK/\xc0\x88\x05\xef\xa5Z\xd80\xc0!ep}\xe3\xcd1\xc0\x03\xe4"\x19\xeb\xc11\xc0\xb4F>\xb0\xad\xbd1\xc0\xee[z.\xac\xcb2\xc0\xb3}\rR\x8a\xe72\xc0g\xe40\xc2%0/\xc0ZD\xabMb\xef1\xc0\xdc\x02ib\x01\\3\xc0g\xef\xc7`e\xf31\xc0\xe1\x12\x98\xab\x9b\xa33\xc0\xa2\xb6\xcf-\xfdA2\xc0{W\xe9\xd4\xb3:3\xc0\x99\xd1\x16\x14\x17\x9b0\xc0\x95\xf3\x9ar\xf3\xe3.\xc0*\xb3\x05\xe9R+2\xc0\x82\xd9\xa9\t\x02\x120\xc0\x01\x86*\xeb\x1c\xc91\xc0M\x0c\xd3O@M/\xc0\xd6\xac\xce|k+/\xc03\x97\x17z\xf4\xa2.\xc0U\x11\xa0\x16\xf1\x1b/\xc0\xd3\xc8\xa6\xe3MT/\xc0f.\xe65!>3\xc0\xc5\x11\xd1\x8el\xd02\xc0\x9a\x9b\xd5\x05\xfc\xb30\xc0\x8f4\x1f/L`/\xc0\xaeI\x1cLH\x180\xc0\x80\xa1\x8d\xe4\x0b\xfa1\xc0)\\TGs\x002\xc0\xe8\x00\xcc\xe6\xc6\xb70\xc0\x90\xd6HH\xfa\xa21\xc0\x0c\xe6n\xc1A\x082\xc0\xb0~\xcc\x11\xb0\xf7,\xc0\xe7aV\x83w\x8a/\xc0z\xf4\tM\\\x8c1\xc0\x91\x07h\xc4nI2\xc0\xa8\xda\x175q\xe4/\xc0\x94\x89\xe9\x10\xdf\xd0/\xc0Hd~]7\xbd2\xc0\xd3\xa8J)\xe9_0\xc0\xd8\xc9\xa7\x8e\x03\x042\xc0z\x84\xe4\xcd)i2\xc0\xc3\x1an\x84\xfb\xf6/\xc0\xa5s\x11\x1a"\xd0/\xc0\x01\xc0xX\x8bZ2\xc0c\xf7\xd9\x0b\xca\x072\xc0l^R\xd9~30\xc0\xde\x9cJ2k\x8f1\xc0\xaf4\xc5.\x0e 2\xc0\xfe\xb2\xff\x0cL\x901\xc0\xcc{4g\xfb5/\xc0\xd5\x92w\xebg\xf61\xc0\x87`\xbe\xf6\x05\x041\xc0\x0e\x14\xa8\xe1\x13]2\xc0R\x95\x82\x10,$3\xc0\xa3\xc3\x07{{V1\xc0\xb6\x9fn\xc88\x070\xc0\x1c\x04fu\x99)3\xc0yf\x8c\x9a\x0cf2\xc0Y\xae733I1\xc0\xfa\xe5\x1b\xed{\x881\xc0f\xc9b\xb4\xcc\x1d1\xc0\xf8\xcd\xcbtgJ1\xc0;h=r\xaa\xe40\xc0+\xc7&\x7fg\x130\xc0\xe7\xf6(H \xc3/\xc0\xa3\x94\xdf@\xa4\x161\xc0Yrb\x0c\xaa\x831\xc0R\xda\x80<\xb6\xf01\xc0\xc9Z\nG\xd1\xe8/\xc0\xd2!\x10J\xf7\xa4/\xc0X\\uM\\X2\xc0\x948_\x17\xae\x171\xc0\x89\xad%x\xd2\x873\xc0\x82"\x08\xb9\xdfY0\xc05A\xd0w\x82\x843\xc0\xe3\xb2o\xeb&P2\xc0\xfa;\x8c\x87W\xcf/\xc0a-\xe4\x1c\xe5\x973\xc0s\xe0`LD\xd00\xc0\xaas\xa1\x9cnA/\xc0\xd3\xde\x921\x15b2\xc0R|\xf2\x11\r\xd3/\xc0\xd7\xd9g\x94\x8c\x99/\xc0\x19\x0f\x86\xc8\xe4\'0\xc01>\x19\xb3\xd9^2\xc0t\xf8\x1d\xb0dN3\xc0)\x15Z\x00\xd1\xbb/\xc0x\xf0\xe5\xcc\xfe\xc5/\xc0d\x96\xfe\xf30a3\xc0\x91\x84C\xf4\xbfb2\xc0\x8a\xdf\xc4\xf7\x9b2/\xc0\xf6`\xbd<\xd3t2\xc0G;\x98\xcc\xfcZ1\xc0\x86#\xa8\xa2\xf1\xb20\xc0\x1f\xb3\x98\xa8\x84{2\xc0hR\x80z\xf3P2\xc0\x9d\xe4\x01\xca$Q3\xc0$\x1f\xa2\xc1\xfb\xff1\xc0r\xfcPJ!\x821\xc0\x9b\xfa\x12\xb9\x1f\xe41\xc0j\\4\xa1"\xda.\xc0Y\x08\x19\xc7c}0\xc0\xb3\xc1\x90Jl\x042\xc0\x8e\xacWMk]2\xc0\xf3\xceW\xe1\x17\xd7%\xc0\xac\xc8t\x03%w2\xc0\xe9\x1a\xa2\xad\xa3i/\xc0\xaax\x87\x9d(\xeb3\xc0\x01\xd1\xcffc\x82/\xc0|8\xfd\xe9x<1\xc0\xcb\xdd\\4\xa9*2\xc0\xd8\xfaN\xb0G\xe9,\xc0\x05o\xab\x1f\x8e\xbb0\xc0\xceH\'x\x8fZ/\xc0\xaeU\xe9\xc4\xe3\xfd1\xc0\x01.\x1f\x85\xd2\x141\xc0Y\x8f\xa2\x1c\x9f\xd5-\xc0z\r\xa03\xe3n2\xc0-/h\xb8K%/\xc0\xaaH|\xc7\xcf\r/\xc0\x89\x85\x0e\x0f\xcb\x0b3\xc0e~y\xba\x1d\xf22\xc0\xf9\x96\xe8\xbf\x11O/\xc0_\xb9Q\x99\x8f\xb1(\xc0\xc8\xa0[\xdd(\xfc.\xc0=C\x8f}$`1\xc0\x0e\xa3\x9a\xb1*\xbc1\xc0\xbc\xb1\x99LS\r/\xc0S\xf4\x83@\x83\xe31\xc0m\xbd-\x07\x7f\xc4.\xc0\x88\xd1D\x00\x0ci-\xc0\xfdQ1},\x0e1\xc0\x14\xc9\x00\xcb\t\xff1\xc0O\xcf\xb4\x0b\xed\xa30\xc0$\x80\xbbE\xc8\xdf1\xc0}h\xf2j\xd1\xf62\xc0Io\xba\x19\xd8\\3\xc0\xd2\xd5\xd9\xea\xeb\xc40\xc0!f\xf8\xb5\t\xb6-\xc0_\xa9\\\xe7j\xf7.\xc0\xd1\xcd\xd6T\xc2\\2\xc0M\xd4\xb4Vni/\xc0P\x9d|!r\xb10\xc0y1!=<\x8c/\xc0\xda\xe9\'A\xed\x08-\xc0(?\x08\xaat\xcc.\xc0*\x89\xc5\xbcX`2\xc0l\xcaW\xbf|R/\xc0\xe82\xb7\x11\xd8\x92/\xc0\x17\xd7=\x1f\x80q2\xc0R\x96\x03\xba\x11\x821\xc0\xd8\x02\xe1i\xf0\x8e2\xc0\xf4r\x836\xd7\xa52\xc0a"?\x91\x19\xdb0\xc0\xfe\x12\x81\xef1\xa02\xc0\xdd\xc5E!\x8b\x173\xc0\xa2E\xfav$\x13/\xc0\xe1\x96u\x85a\xa70\xc0\x08\x8dz\x17u\xda-\xc0\xd0\xf0\x81\x0b\xfa_2\xc0\xd3\xa5\x93#}t/\xc0s@\xb1>\xb7\x89/\xc0\xc0T\x03Q4C-\xc0\xe4T\x89\r\x87\x070\xc0\xf4*\xb5\xee\xfd\xef1\xc0\xe4\x98%3\xcc\x9a3\xc0\x86\x9f\x08\n\xd7O1\xc0\xd1s\xec\x8c=\xfd/\xc00\xae\xa5\xc6Q\x832\xc0t\x1d!\xa2\\\x143\xc0&d\xdf\n\xaa\xf8.\xc05Y\x19\x86<\xd6/\xc0T$\x98\xcb\xe0a1\xc0O\x0e|\x7f?\x943\xc0\xf4\xe6\xf4\xda-\x982\xc0\x9d\xc6j\xa6\xf6\xf2.\xc0\xf2\xdd^\xa8\xb7J1\xc0rg\xef\x88\xd9\xb30\xc0F\x9d#\xf9\xcc<1\xc0\x1b-HT;]1\xc0\x12\xfe\xf7U\xc9\x0f2\xc0+\x8c\xac\\x\'3\xc0\xc6\x9dBA\xe1V1\xc0\x1f*\xbd\xe06\xb01\xc0+f\xb1AO\xe21\xc0\x8f\xf5\x9a\xb6\t\x91,\xc0P\x9a\x81\xf13\x163\xc0\x0e[\x82\xc9i,3\xc0\xc4\x0e\xb4!\x9de.\xc0\xa5j\x85\xa7\x88\xc3/\xc0\x07Z?Z\x1b\xf0.\xc0\xb9\xd6X\xfcn\x1e3\xc0\xad\xb2\xb4|\xb9\xbd0\xc0M{\xab\xc1k\xff/\xc0(\x87K\x031\xc1/\xc0\x9f$F\x1e\xc3\xa9$\xc0\xa1b\xfe\xfev\xc43\xc0\x164l\x9fQ\xd5/\xc0\x9c\x8fH\xfcw\x8e2\xc0\x17\x1a$6\x9e#3\xc0\'\xa7-\x87\x92?/\xc0w\xe8d\xc3j\x0b3\xc0\xb9\ru\x7f\xd3\xd92\xc0\xfe\xcc\xe1\xfb\xd9+/\xc0XQ\xe99\x1d\xd41\xc07\xfc\xb2p!\xca/\xc01\x91g;\xc8l/\xc0\xe0]9\xfb\x03k2\xc0\x95H\xa1\xfb\x9bV1\xc0\x17\x19f\x8c\x16\xce/\xc0C\x17\x86b\x92O1\xc0P\x98\n\x81\x81\xc4.\xc0A\x19\xae\xd4\xcc\xd73\xc0$\x9c\xd7B\xa1\xcc)\xc0\xba{\x96>\xea\x183\xc0\xec\xe5\x86G\x7f\xbb2\xc0y\xb2\x9a9N\x083\xc0fh\xbe\xf4h\xc0/\xc0\x9e\x0c\x12\x81\xb60/\xc0\xe1\xdc\xeb\x9c)\xb21\xc0s\xcfyX\x90L3\xc0\xf5\xe7\xe7\x83\x98p0\xc0\x04\xff\xc0\x83\xeav2\xc0\x14\x04Vr`Q1\xc02\xa5q\xe4qB1\xc0ryDqJ\x171\xc0p16\x10\xa2$/\xc03\xbd\x8d[\xff\xe92\xc0\xa8v0a\xb7\x800\xc0\xcd\xd5\xdd\xf5\xfc\x881\xc0_5\xa0\x94\x9a\x1d1\xc0m}\xd6\x9cp\xe0.\xc0.\xf8\xbc\x85\xf7\x07/\xc0d\xc2m\xc2\x80J1\xc0n%\x93\x87 \xe82\xc0\x9c6\x9b\x99\xd9-3\xc0-X`a5\x1c/\xc0T\xa1\x8fT\x7f\xd73\xc0\x95@\xd84\xe5\x002\xc0\x05\x98\xce\xa7\xf7\x05/\xc06\x1b-r\x80\xf12\xc0\xe13\xb9\x1bN\xb0+\xc0D\x07\xda\x03\xa2\x7f-\xc0\x19JIz\xfa\xf91\xc0\x8a\x03\xcb\x80p\x811\xc0\xccQ\x15\x0c\x86\xee.\xc0\xca\xe0y\xfaN\xd3-\xc0\x11x\xfc\xb0^\xd51\xc0*\'\xd7\xfe\x0392\xc0\xabS\'\xf6](0\xc0@\xa9\x83TX\xce-\xc0\xfd\xa0\x98\nD\xf50\xc0\x02\x0c\x15\xe1\x08\xc81\xc0r\xa0c\xc6\xf1t-\xc0X\xb0\xc0\xc7\x01\xa51\xc0\xb4\xbc}m\xce!3\xc0\xcfg\xe1\x9e\xac\xcb1\xc0\n\xc8z\x8bu\x8d0\xc0\xdb\'\xa1a^b2\xc0\xd7\x04\xd1\x19\xf1\r2\xc0E;\x93eP./\xc0\xec\xaf\xe2KH\xd62\xc0\xf0`\xa6\xd8c13\xc0\x90\xf1I\x9d#\x133\xc0@\xec8l\x9d+/\xc0\x1a\x0e\x9c\x91a\xdf1\xc0W\x08\x0eM+\x9e2\xc0\xa1d\xb1,\x89,3\xc0U\xf4\x8f\xc5\xccU1\xc0a2YJ\x80N2\xc0\xf4-\xb4Jb=3\xc0<\xd8p\xbc6W1\xc0\xd7\xb7\xb8\x98\xcbS1\xc0\x98hMs`\xbc/\xc0\xeemk\xba\xc5`/\xc0\x02X\x14\xd5U\xe51\xc0:\xc3\x940K\xe4,\xc0\xc3j\xa0\xa2\xbb]2\xc0\n\xc4\xcc\xe8H\x95-\xc0\x0fmG\xde\x90\xf61\xc0\xd5\x87\x95\x00xH1\xc0\xd8S\x98\x16G@/\xc0K`Q\xaa\xc8K/\xc0\xdb\xd8\x93\x13gM/\xc0S\xb9\x87\xc23;0\xc0Wt\x1f\xf91\xd11\xc0\x02\x16N\xdfj`3\xc0s\xac\x8f\x88\x80\x0f2\xc0}\xb6\xd4\xc6\xab\xb8/\xc0\xca7GT\x9333\xc0^\xe6\x99\xb4\xf1\xb00\xc0\xb8\xd1\xb64\x94@2\xc0\xd7\xc4\xa3L\xbb[/\xc04\xe4r!\x8d\x171\xc0\x8dg\xe7k\xdf\xa63\xc0\xae\xc8\xb4\x94\x8fX1\xc0\xf9\xe5\xde\x1e^\x132\xc0\xf6z\x93`}\xce0\xc0\x0c\x91\xa3\xb6|V1\xc0\x18\xcc)\xf3\x9a\xab3\xc0]\xc3%pCf/\xc0\x9f1I\xff\x93\xcd2\xc0Bu\x91\xbet\x043\xc0q\xf2\x13]\xa893\xc0\xe8\xaf8\xd7 \xc7.\xc0\xc4\x191\x7fN\xc7%\xc0"\xc3Wg~\x88/\xc0\x1eP]\xbc\x99./\xc0\xa5\xcdV]\xea\xcd/\xc0\xb8\xf0+\xa7\x1e\xb9/\xc0\xa4\xed\x13\xdb\xc3 /\xc0\xa8\xc22\xf7\x1dh/\xc0;f\xe7"\r\xe11\xc0\xccW\x94\x1c\xa4V/\xc0\xdfwd\xcf(\xb00\xc0\xdeSr*\xd280\xc0\xc0Q=\xbd\xf3\xd02\xc0NE=\xd2\xbb\xa1.\xc0\xa5\xd1\x19P\xfdQ/\xc0p\xf8\x1f0-\xe2/\xc0\xea\t\xea\xe6n\xe01\xc0\xb3eN\xfc\xa4\xcc0\xc0\xb5G\x80\x9a\xfbd/\xc0\xea\xd9\x0cF\x8033\xc0\xd1\xe8[\xc9z\xbd2\xc0~\xaa\xe2\x90\x8b\xb23\xc0\xc9ZOM\x9a\xff2\xc0\n+7\x19F\xe7.\xc0\xf5\x7fK\xb4LJ1\xc0\r\xbdfG\xdc#3\xc0\xbbS\xc6\xce\xc913\xc0Ao\xaaH$\xb72\xc0\xbb\x04\xee\x13\xeb\x97/\xc0`4\xa5d\x8e:/\xc0]7<\x10\xb7\x8e2\xc0\x92\xdb)\xd1h<3\xc0\xe0\xb4\x92\x91\xa6V*\xc0Zlc$7\xd01\xc0\xcbl\xff\xefk\xd80\xc0\xbc\xf2R\xd5\x82\x1a2\xc0\xb3\xc1I\xae\xfb\xdc2\xc0bV++6_1\xc0\r\xfc\x9b\xa3s\xee/\xc0\x98\xa8R\x04$"3\xc0\x1a\xe5\xc6Z\x9b\x0c2\xc0\xb3:\x89\x96\x9b\xe51\xc0\\\x1ao\r\x8d\xc02\xc0\xcd\x14"\xa2\xb8\xa53\xc0M\xfbQ\x81\x94\xf8,\xc0\x97\xfd\xe3\x8a\xb6\x8d1\xc0\xa0\xec\xa3\xf8\xe8\xbf1\xc0 \x9eX)w\x1d-\xc0\x14T1\xfe\xe6\xb30\xc0\xbb\x1ahE\xe8\xcb/\xc0*\x1an\xfe\xa0\x0e0\xc0\x8b\x7f\x03\xcf\x0c\xe51\xc0\xa9\x06\xa1\xd0\xa0\xf72\xc0\x89\x17>\xb2\xce\xd42\xc0\xc6kF\x84`\xd81\xc0N\x08A\x02\x18\xfb2\xc0\x81r a\x08\xb71\xc0\x84\x8ao\xee!>3\xc0y\x8d0\xc4\xbc\x140\xc0@\x16\x16\xa3q4/\xc0\xb8\xef\x98\x81bJ3\xc0\xc9\xc5L^\x0b\xd11\xc0\xc9\x16\x00\x1du\xd5(\xc0\xb1\xe3\x9c:\xd3\xcb2\xc0\x12\x00\xaeTr\xa70\xc0\xc9~/\xaf\xf3$0\xc0P\x96\x1fR\xed\xb1(\xc0\x02\x90\xd4\x7f\xc9\xe62\xc0[\xfd\xe5\xc8\xc7s2\xc0MF\x19\x86\xf3j2\xc0\n\x8d\x90\xe4N\x830\xc0Q\x83T\xf0\xb7R2\xc0\xc1\xef\xf1N\xa5\xbc0\xc0\xf7\xbe\x14\x8a-\xd4/\xc0\xb9}NP7\x182\xc0\x9c\xfc\x0e\xa7\xb3\xc81\xc0\xaa3n:]b2\xc0$\x95G\xea\xf311\xc0\xf4\xe8\x9e\xf3\xe9I1\xc0\xa9J\x08C8\xc00\xc027\x16=J)2\xc0[\xc9A~W\xd32\xc0Z\xa7=\x0e\xa9\x080\xc0\xe9\xcc3\xa9\xa9\xeb2\xc0\xce\xa99\xf8\x85\x0e0\xc0C\x86\xdeS\x8b$3\xc0\\\xcb\x1c\x92\xf0I2\xc0\x8bN\xc2L\x8aN0\xc0\xda\x8e\xad\xac\xed\x042\xc0\x99\xa4\x8aT-_/\xc0\xf6\x80\x03\x8f7L/\xc00z\x07\xb6\x9b\xd8-\xc0\xb7\x92u[\x7f\xdd/\xc0\xaf?\x90~\x86\xf0.\xc0\xfbC}\xfbm^3\xc0\xe6y\xe9\x0e\xfd\x153\xc0,4c\xbc\xe5I/\xc0V.M\x80/O/\xc0T\x83\xd6\xbcb]1\xc0Kl\x86\xc5\xd0\xa13\xc0\x01K\xde\xd0u\xc80\xc0\x90\xb4\x14\x813:3\xc0\xb6\xf2\x88m\x91m2\xc0Z\x8cF\x97o\x073\xc0)I\xb9\r9\xeb2\xc0OZ\x98\xd81\x8e/\xc0\xa8\xd4yt\xf2\xf02\xc0X\x87\x99Z\xfa\xc50\xc0\xd7\xce\xe2\xb3#\x860\xc0.a\x06\x91>g/\xc0\xb1oX\xc6\xaa\xb22\xc0\x9b\xd2\xa0\xd1\x19\x102\xc0\xa0\x9a\x84/~\xde0\xc0}\xe4@\t\xad\xbe0\xc0X.o-T\xbb0\xc0*{\xef\x0e\xae\x143\xc0Z \x1f\xfe\xbd\xfa2\xc0\x17\x02:s\x89\xa21\xc0\n\xc3\xbb=\xcbO/\xc0-Y\x05\x0e\xcd\x162\xc0\x12=\xfe\xd5\x1e\xff2\xc0!\xf6\x1a\xeb\xf4q3\xc0am\x88\xa7\xd5\x8b0\xc0\x05\xca\x1b\xae\xd6\xc01\xc0\t\x90X\x9e\xa97-\xc0x\xe6r<\xe4\x13/\xc0\x05\x06.\xc8\x98m0\xc0\x01\xb8\xf5\\s\xf11\xc0S\xaf\xfc\x1e\xe9\xbd1\xc0\xdaR`,\x05\x873\xc0b\xf2\xb9\xe1;\x970\xc0\r\xbe\xf2\xac\xa2\xad/\xc0\xf7S\xe6\xf2^"3\xc0\xd4\x9f\xef\xed\xf3\xf02\xc0\xb7\xb4>1\xcc\xdb2\xc0\xde\xc1+<C&3\xc0\xeaM\x85\xaaV\xfb1\xc0\x05\x94\xf1\x86zM2\xc0\xd8P\xf15\x03\x90/\xc0j\x9a\x19\xbfs\xe41\xc0\x89\x13\x12>\xff\x1a2\xc0\x1d\xa3\x93v\r/0\xc0\'oU\xfb\x8a\xb72\xc0M\x08\xa1\x8d\xbb\xcc2\xc0!\xe7\xbc\x89\xff\\2\xc0^\xc6\x01\xc5\xa3W/\xc0\x05k\x9f\x80\x8f)3\xc0\xfb\xd5\x95;\x8e\x820\xc0\xc6\xd1\xa5\x05\xa4\xa2/\xc0\x95*1\x174\x991\xc0\xf2]\x89\x99\x99W0\xc0\x89u@W\xf2\xb20\xc0{\xc7\xe0`\x91\x872\xc0f\xb9b\x92Yr2\xc0\xba\x98hB\x8f\x171\xc0\xb9J@\xc4N\xee2\xc0\x80\xec;c\xf7\xcb0\xc0(,+\x1f\xe3(2\xc0\x14\x06\xfeZ\xb2*2\xc0x\x15j\t\x17\xb02\xc0\xa5\xa9\xc1PV\xb62\xc0y\xfa\xb8\xaa\x0e\x900\xc0\xae\x94\x11\xa4_\xee/\xc0\x97\x83\xab\x9eV\x083\xc0\xf8=\xf9\x93\xfe\xdd2\xc0\xfa\xa1\xb2\xd0\xa6\x1e0\xc0\x11\xff-W\x91\x180\xc0t\xe8@\xa04\xd00\xc0\xdb1\xfd\xb4\xe8\xd4.\xc0\x1d\x05v\xee\x05 0\xc0\x9b\xcb\xca\xb1\xd9\xad0\xc0\x866^\x03m\xed2\xc0%\xbc\x0e\x020/3\xc0\xa4\xd3\t\x92\xa8\x862\xc0\xf8\x9d8\x97r\x1a/\xc0\x84\xe3\x1d\xa0\xf9>3\xc0WYt\xda>\x821\xc0\xfa`\\\xed\xe490\xc0\x08\x91\xa3\xac\xc4=1\xc0f\xd8\r\xd8\xd0\x9c1\xc0\'\xed>\xf9\x00\xcf2\xc0K[\x9e\xde\x9ee0\xc0F/\x85\xed~\x90/\xc0B\xabx\x0c\xc8\xce2\xc0r\x92b\xf47\xc00\xc0\x8e\xcc_\x05\x0c:3\xc0\x85\xfba\x1e\x92\x822\xc0\x0e\x02u\xefPa2\xc0\\\'\xab+`@2\xc0Q\xd4\xe05#\xb82\xc0\x05\xbb\xda7\xd4/+\xc0#\xf1\xda\xb6\x85\xf72\xc0H\x8e\xdcU\xf641\xc0Q\xeb\xa4\xa0}\x9f/\xc0Z\xd7\xcc,L\xc32\xc00v[\xf1\x95\x063\xc0\x10?\xbb=\xc0\xbf2\xc0\xa9\x96\x95\x1f)\xf11\xc0\xbf`\x93j\x8fy1\xc0BE\xd8\x1b\xb2\xf21\xc0H\x03\xa5\x8a&\x0c3\xc0\x9d\xeb)\x80\xa6\xc02\xc0T\xa3\xce6\xc7\x172\xc0+0P\xb8 \xa71\xc0h\x19\x80\x14\x04\xda2\xc0\x1d7\xe6\xc2t\xa3-\xc0\x0f\xf8\x04<\xef\xd22\xc0\xff\xee\xca\xb4\xb2\x8b1\xc0\xb9\x17M\xd2\x18\t2\xc0\x85R\x86V[}/\xc0\x18\xdc\x8bQ\xaf=/\xc0+\x9c\x98\x14\xe5\x0c/\xc0S\xdb\x89~~z/\xc02\xd9\x14}\x7f@(\xc0W\x86\x96\xba_\x0c0\xc09:\x02}X\xbb&\xc0\xf8\xc1H\xb5\'\xdc/\xc0\x9f\xa5\xa0Y\xfd!3\xc0?\xaa\x92\xb1J\x811\xc06\xf5\x1f\xd7(@3\xc0\x9bW\xe5\xb3\x08\x83.\xc0\xc5\xab\xcf\xce[t/\xc0\xd4\xfd\xa9Wp\'+\xc0\x0fj\xac\xbcV\x0c3\xc0:;+\xbb.\x0f3\xc0\x05\x9a\x15\xf6\x1a\xd51\xc0y\xd9\xf4\xaaUn/\xc0IQ\xe2\x079\xbe1\xc0\xae\xfc)\x05R\x171\xc0\x05A\xac87\xf40\xc0"\xea0\xaa\x96\xd52\xc0\xbc(\xcc\x9eO\x960\xc0W\xcc\x16f\xdb\xda*\xc0\xa3\xcdmds\x8c1\xc0\xdal\xa7\xdfT\x940\xc02\xdb,T\x98\xf00\xc0\xa1\x9f\x9f\xe0\xc7s3\xc0\xa8\x06y\x03%?2\xc0\xea\x82\xd6\\\x0e\xc12\xc0\xa2A\x0c\xcd\xd3b2\xc0\xbe\xb0\xf9yr?/\xc0\xffl\xca\xe7\x88\x123\xc0pn\xadAj\xf72\xc0\x11g\xf9^\xa8\xa60\xc0Sn\x8e\x9a,\x882\xc0\x88\x17\xfbo612\xc0y8C\xff\xda)2\xc0Vo\x80\xbc\xd4&/\xc0PaA@\xe8G/\xc0\x04IZ\xbf\x02\xf61\xc0\x93x\xb9\x9a\x12\xe71\xc0a\x97\xe8hV\xf31\xc0*\x85\xdf\n\xa3\xda2\xc0\xbc\xfcZ\x03\xafd2\xc0\x04\x1d"WA\xf11\xc0\xfe\xd3\xd9p\x0e_2\xc0\xcaV\x0c\xf7\x16[2\xc0\r\xd2\xcd\xdf-\x8b2\xc0\xbf$9W(\x952\xc0,R\xd99\xdd\xdb.\xc0\xc8\x9e0d#\xb2-\xc0pgo-,\x172\xc0\x95!\x9c\x8e3P1\xc0\xd1\n\x98\x01\xc3,2\xc0\xd6\x0fc@\x16`/\xc0\xd3\xa2\xa8\xdd\xff\x152\xc0\xf2\x9f\xe6\x1f\xfc\xf7.\xc0\xdb\xc3\x97\tG\x12/\xc0`R\x03\xf9\x98\x02/\xc0~\xfcn\x9d\xb4\x0c2\xc0c\x9eZ\x1eAh2\xc0\x1b#\xf2\xb2\xfe?/\xc0.\xf8\xfcZ\xe3N2\xc0,-\x88\xca\x1e\n2\xc0\xb3\xa8ty\x95\xfb1\xc0\xf2O\xa7\xc6\xc3\xf51\xc0=\xf8\xb9\xe2:b2\xc0M\xe6\xbf)\x07\xf81\xc0\x1a\x15\xea<l\x002\xc0y\x89\x13<?v2\xc0\xad\xaf\xe4\xa1\xbd\xe22\xc0NI\xf8~(\xf71\xc0G\x18\xbaGN\x1f2\xc0)?\x04\x19d 2\xc0\x1723-\xfc\xdf0\xc0\x84\xe8\x88\x87\xef#2\xc0\x92\xc6^\xbd\xecz1\xc0IrUi\xd4\xf11\xc0\xd2\xc7\xc7\xae\xb9\xb23\xc0\x98\xa2\xa3\xaeb\xee1\xc0\x84\xa6m@\x82\xf01\xc0M\x9b\xec\xd3\xd2\x870\xc0#\xfb\xcd\x94\x0co/\xc0\xe3<\xec?\x92Y2\xc0\xd47$\x14\xd7@2\xc0\xa4\xef\xd2\xc6\x00\x182\xc0\xe1\x03\xb2\x123a2\xc0\xcf`\xeb$\xa7\xef1\xc0\xff\xba\xac\xf1\xfe\xc5,\xc0x\xb9\xf8\xba\xbc\x1a1\xc0\x84\xa0\xeaZc\xf00\xc0BJ~\x19\xabI1\xc0\xa6\x14\x1a\x11\x0611\xc0\x87\xe3\xbe\xbb\x95 2\xc0\x1b\x9b\xb1W\x05\x0e0\xc0\xa8i\xbfZ\xdf\x1a2\xc0j?h\xc1\xb5_3\xc0{MX\xfd\xca33\xc0s\xafUcdO2\xc05\x9a\xe4$\x14#3\xc0\xf3g\x8c\xad\xadN1\xc0\x8d\xc5\xf5T\xe4\x122\xc0\xcf\xd1\xe9\n\xb8\xf71\xc0L\xea\nC\xd1@1\xc0\x84b\x85s\xf9F1\xc0\xd8\xdfN\xdc\x1c\x112\xc0cz/\x08\xa8h3\xc0\x1b\xc3\x86\xcc\xbc13\xc0\xe74fiz\x143\xc0\\\x8e\xfb/\x92\x1a2\xc0W\x82g\xf4\xca\x182\xc0V\xce\xc5G$:3\xc0k\xa7\x18\xc1\xec\x161\xc0\xefN\x8a\x16\xd3A1\xc0\xc6\x91\x809;\xbb0\xc0Wp7\xd3 \x9d0\xc0KO\xeab\x0b/1\xc0\xe2\xbf\xabe>\x873\xc0\xd4|l\xf9\x8f\x96-\xc0{\x14\n\xd0"\n2\xc0w\xb0m]\xe2\x182\xc0\xa6\xb0\xfc\x9ay\xbb0\xc0\x17\x8f\x93\xc2b\x803\xc0Hw\x9c\x9ej\x072\xc0\'c\x9c\xfb`\x181\xc0gI\x91\x8c\xfe;3\xc0\xd2\x9ep<\xac\n.\xc0\xe2u\x0e\x15\xb2J1\xc0\x14\xcekZ\x99\xb6/\xc0E\xdajx963\xc0\x87ZY\xc47\xdd1\xc0\xf3\x96\xbfp\x1b33\xc0\x8bE\xa7\x85\xffX0\xc0\xebW\x03h\xf493\xc0$\x1e\xb3\xa7%Y3\xc0\x14}\xacBk\xf11\xc0Q\xc0\x1f\xa2.B1\xc0\xd7y\x85\xf94\xd6/\xc0;\x1ex\x85\xa5\x070\xc0\xd8\xa01\xe9\xef\x1b/\xc0>\xcc&`\xf7\x1f1\xc0M\x0b\x80\xde\xf3J1\xc0o\x13\xdd\xd7)\xf30\xc0V\x03\n\xec\x15\x811\xc0\x7f\x1cp\xaa%;1\xc0:\xea\xd9\xac\x1ed1\xc0\xe7@\xb1\xdd{L3\xc0r\x8b\xac\x1a\x0cL2\xc0\x0f\xf5\x82\xc3\xc7!/\xc0\xbc\xd5\x1b<\x8b^1\xc0\xd9m\x16\x0f\xa270\xc0uW\xb7\xc0\x8d@/\xc0\x83Q\xff\xc7j\xf10\xc0\xee\xcd\xce`\xc9\xf72\xc0\xbbp\x94\xefM\xdd*\xc0r\x00\xc4\xe1\x90\x002\xc0\xf0\xb8#\xdf\x0f\x040\xc07\xe3Ez\xbfX-\xc0mC\x87U]G2\xc0\xfd4\x13\x83\xb1\r2\xc0\xdb\xa3E\xaf\xe3^-\xc0+\xdb\x97\xc8P\xcb1\xc0\x15km\x15K\xed/\xc0\xe0\xec\xf4B\xe1O1\xc0\x9c\x11\x084\x12X1\xc0:\\\x95\xef\xa1\xf42\xc0W\xf6\xc3\xd9\xa0\xa9/\xc0\xbd\x8e5\n\x1b\xe61\xc0nI=\xa1\xac\x8c0\xc0V\xd8\xd8\x11\x1bH2\xc0F\xb7I\x16\x8ae3\xc0k\xe2\xf7\x9b\xc5\xe81\xc0[*\xfc[T\xd0-\xc0\xaa\xb3\xe2\xa3\x06\xb91\xc0y\xdc\xf0\xacj\xbe1\xc0\xf8\'\x80U\xb5 /\xc0\xbe\x8b\xef\x9c\x00\x193\xc0w\xf7\xff\xc2o\xef/\xc0\xdd\x9f\x8fb\xd4/+\xc0\nv\xd1\x19\x06\xa1/\xc09\xeb\xb5\xbc\xb5\xb61\xc0\x9cM\x85.E\x1e/\xc0\x0f\xca\xc1\xb7^\xb21\xc0\x8f.\xab\x18]\xa30\xc0_\xd1\x93\xd1\x8eh/\xc0L\xb4j\x03\xfe\x1a+\xc0\xc0\xcf.\xcf\xec\xb11\xc0\xc2\x03\xf9I]\xbf/\xc0<f(oE\xc01\xc0=\x074\xf3\x9d\xd91\xc0\xc8\xcd\x07\x84\xda\xb61\xc0\x054\xdc\x18\xe1(3\xc033(=]\xe4(\xc0M\xaf\xd7\xe4\x0b\xd21\xc0\xd4]?\xa7\x9e\xcf(\xc0k\x8b\xa6\xe6q\xe01\xc0\xb6`\x90\xdf\xe4k0\xc0\x10[\x85\xab~?/\xc0\x90\x9408\x0en/\xc0\xa9\xd2\xbe\x9b2N/\xc0\n\xb7\xca{\x98\xaa1\xc0?"j\xc7\x92\x881\xc0\n\xf1\xb7\x96\x02!3\xc0:\xd7r\xd9_\xd7/\xc0)\x10\x81\x80):-\xc0\x9fR\xc7zg\xd01\xc0z\x1f\x8ap\xeb93\xc0w\x98\xa32\x9133\xc0\x91;\xa1\xba\xbc=/\xc0\x83\x80\xc7\x9c\x8e\xbb0\xc0\x83\xe0S\xcb\xe34/\xc0\x10\xac\xac\x18\xbbZ2\xc0\xbd\xe17q.H/\xc0\xc5\x8e\xbb\xaap 1\xc0\xe5\xc1\xf6\x0eQa2\xc0\xac\xd5\x87/\x7f\xd1.\xc0\xbe\r7b\xf7\x020\xc0W\x02\xb0\x0c\xd1$3\xc0@kVN\x1b\x183\xc0\xf9}|*\xac\x8c1\xc0r\x9fbP\xe8?/\xc0ld\x1f\xe3\xb0N/\xc0\xeb45\xa8\xe0\n3\xc0\x9dD(\x89\xa7!3\xc09uN\x01\xf2\x0b3\xc0\x80\'mD\x8a\xf22\xc0\x0b\xc2\x88H\xc6V1\xc0\x03S\xb2*E\xdb2\xc0\x11\xfd\xde\xdd\x12\x901\xc0\t\xc2\xdc\xe5\xfa\xd11\xc0.\xd9\xb4\x90\xd2\x8e1\xc0\xd2u\xb4H\x95\xc50\xc0\xfd%G?\x82\xb6.\xc0\xf2\x8a\x9fS\xbf\xd12\xc0\xc4\x13\xe0\xef\xea 0\xc0\x1bZHV@\x083\xc0\xa1\xc4C\xa7\x8a\xfb2\xc0S\xef>\xf8N\xee2\xc0\xa0f\x9b+3\x073\xc0\xebB\xe0{\x1e 3\xc0X :%^\xef2\xc03z\xdd\x072\xda2\xc0&7\x08\xd2t\x17-\xc0\x80i\x82\x80M\x951\xc0Z\xa4\x1f\x03\xd7#3\xc0,\xb9\xb7\xb7o\xb40\xc0\xa1\xe7,\xf9"\xf42\xc0\xec\x1b\x83\xfa\x89t2\xc0?\xbep\x1e\x8a\x8b.\xc03\x82\xdb\x91\x0b\xbd1\xc0\xe8~\xef\t+\x180\xc0\xca\x80\xe5}\xbb\xac.\xc0T\\\xb7\xd4.\xd80\xc0\xfc2 0\xa0\x9e1\xc0\xe7\xaf\x9e\xfb\xaf\x9f1\xc0\xf1\x03x6\xc5\xe42\xc0(.y>\xd4\xc51\xc0\xc9\x8bn\x06\xe6\x9c/\xc0kC~ev\xd60\xc0\xe3n\xee9\xc6\xe41\xc03\x05\x08\xf8\xf3\xdf0\xc0\xa1gM\xd9\xcd\x022\xc0\x9b\x01\x14&.\xe51\xc0%k\x04}\xe8\xcc2\xc0\xfb}\xfb\xb4\xbd\x1a0\xc0\xf4\xadr\xbd\xc813\xc0\x9d6\xcb/\x96\xe51\xc0\x13rs|\xb9U0\xc0\x8b\xe2\xc6&\xa1\x043\xc0\xcd\x88DZ\x1e\x140\xc0\xaeO\x0f<\x14)/\xc0\xd5y\x82\tD4/\xc0\xe1\xba\xc4\xfd\x87+2\xc0p\xd5\x08\xe2\xcf\x812\xc0\x8cx\xc4\x8f\xc3y/\xc0\x1c\xcasQC03\xc0\xc2\x03\xb5W\x1b\x1b,\xc0[; <\x85\xa8-\xc0k\x91\xb2^\xe4\xf9.\xc0d\xed\x1f\x86Y10\xc0\xf1\xf1\xe6\xb4\x0b\xa30\xc0\xa6b)\x1b\xb6\x180\xc0\xa0\xb6-B\xce\xfe2\xc0\xf5\xb7\xb94m~-\xc0>\x1eb\xaa`\xfb.\xc0\xc4\xbf\xa8j\x92\xa21\xc0U\xbc\xa1\xb6iI2\xc0\x05\xc3\xe5\x9f\x90\x133\xc0\x8b\xb7mW%\xc2-\xc0\x18\x17\xdd\x19]\xf72\xc0\xa6:f\xc4\xa2\xce0\xc0j\x8f\xdf\xfb\xa7\xc00\xc0\xa8\x0ebg\xab\x9b0\xc0~;u\xdfo\xc71\xc0 \xfe\x972\xfc\xd72\xc0\x18\xbe\xba\xba\x8cz2\xc0\xc6gj\xc9\x1da2\xc0\x83=G\x90E\'0\xc0\xbf\x8du,/&,\xc0?X\xd1w#j-\xc0\xf5?\x15\x92|\x822\xc0|3\xb8\xd5\xc1\x931\xc0\xb6J\xd6\xaeUw2\xc0Sp\xd6\x08\xd5\xf92\xc0\xfaW0\x01s\xc6-\xc0ZB\xb2zv\x970\xc02\xa1\xad3QT2\xc0R\xfe\xcc\xa0\xf503\xc0\xf0\x8e\xbb\xa0\xad\xc22\xc0\xa0l\xf3\x9fwX2\xc0;\xf9\xd0\xfd\xdd~1\xc0Z\xcbi\xb0`\x083\xc0\xe7\xf3\x05\xc6\x85\x1e1\xc0\xa6\xcc]lE\xc22\xc0\xa4\xa0N\x17\x8f\xca1\xc0\xb8=\x14\xda\xdb\x821\xc0+\x1c\x81a{g/\xc0-\xe9\xd3\xff\x0c;*\xc0\xc4\xb6\xec(\x94\xb21\xc0\xb7\xd2\x99\xe9\xa7\x11/\xc0\xba55!\x06\x013\xc0M \x158~\xb82\xc0Y\x18\xb6X\xda\xef.\xc0\xbc>C\xed~r0\xc0v4\xe6r#\xcb2\xc0\xb9R\xf1PY\x032\xc0$\xd9\xef\xe2\xd2\xe71\xc0d\xa9\x07\xfe\x86}-\xc0<\xd3L!\xb2c0\xc0\xf6\x937\xaf\xfev0\xc0\x06\xff\xca\x7fv\xd02\xc0.\xad\xfcr\xdf\xb62\xc0\x10\x9c-L\xc5d0\xc0\xa8\xceZ6\x80X/\xc0V@\x8a\x82\xb3B2\xc0\x08/\xb8\x12m\xf52\xc0\xbcB\x93\xd0\xe3`/\xc04\xe9\xc9`\xce\xfb.\xc0\xc3n_\x88\x1db2\xc0\x1b4\x802\xbeg2\xc0\x0b[\x01e\xdb\xe6,\xc0<\xc0,\n\x1cB/\xc0\x92o\xado\x17M/\xc0\xd7\xda\x06\xafS\xb72\xc0Xk\xfe\x04i\xbc1\xc0\x98\xdcS\xceY\xd9-\xc0\xec\xb8\xe7\xbbqR/\xc0\xc6\'}\x0cY\xcf2\xc0x\xd5\x08 \xf5\x123\xc0$\x10Qa\xb7\x1d3\xc09\xed\xfa\x13\xda\xf80\xc0P@bE\x7ff/\xc0l\xff\x96\xa9\xd2\xb92\xc0\x1b$\x8b\xe6\xf7\x9c/\xc0\xf7[\x89\xcf\xfc\x19/\xc0\x18\x82q\x0c\xd2\x8d/\xc0[$_\x11\xd5\xed2\xc0\xab\xeaH\x90\xb7\xdf0\xc0\x17\xf9\x0c\x0e\xe8\xee2\xc0cJ\xd6\x16\x84\xd9.\xc0\x8dfip\xb6\x132\xc0\x13Z\x1b\xad\xd1\xd62\xc0k*x\x05\x97\xf12\xc04c\x1d\xf5{\xe82\xc0\x0c\xf7\xaf\xb5f\x1a3\xc0\x8e\x96\x9b1\xff"3\xc0M\xf7#\x96\x88\xd00\xc07\xe0\x89f\x7f\xbb2\xc0\x12\xf4G\xfd\xa9\x083\xc0\xf4\x86\xed\xb2\xf2\xc1-\xc0O\x8b\x8c\xc1\xd293\xc0|!5\xea(\x942\xc0\x89\xa2\xfb\xd6}i-\xc0\xbd%,y\xcb\xa73\xc0\xfd^f\xb6F\x03+\xc0\xc2\x05-}\x98\x0b0\xc0\xc7(\xe7\x11\x97\xc80\xc03\xb8\xf3\x93\r\xa30\xc0~\x01\x1fU\xce\x9d0\xc0\xe4/\x1d\xaf$\x960\xc0\xa8V$\x10\xac\xbb1\xc0\x89!\xfc\xb7\xe9\xc11\xc0#K\x00t\xe0\xf20\xc0\x94\xc5\'\xf1\xc7\xf00\xc0\xda\xa0\x13\x19\x17I1\xc0\x8d\xd0\xd3\xd7\x8aC/\xc09x\xb0\xb0\x0b\xde/\xc0\x9am\x90kR\xa20\xc0?L\x83\x10\xd4\x010\xc0\x8c\xc3j\'\x9a\x000\xc0T\xee\xc8\xdb\x96\xb7*\xc0\x04\xc8\xdc\x82\x91\xba1\xc0\xa4\xe4E\x8bOr0\xc0\xc5\x80\x04\x9cA\xab1\xc0e\xb6\xbb,\x9b\xed0\xc0\xc9\xcf+\x06Y\xb41\xc0\xb4\xe7[\xd4\xddz3\xc0\x8a\xf8\x07\x91]\xa13\xc0\xf8\t\xc02\xb7\xa80\xc0\xf22z\xdb\xfd\xc61\xc0~\xfb\x15W\xd0\xb50\xc0t0h~\xcc6/\xc0u\xf2\xf6\x91\x7fN/\xc0\xde43\xe2\x05\xd70\xc05\x7f\xa0p@6/\xc0\xb5\xfa*\xc9\xbb\x9d/\xc0n\xe6\xb3\x91\xa4U/\xc0j%s\xbb\xeb\x000\xc04\x91-\xff%\x0b0\xc0]\xf1\xb1\xda\xd1O/\xc0_\x07\xc2i=\x83/\xc0\xfd\x80\xc3b\xac&/\xc0\\_\xeb\xb2\xfb\xb0/\xc0\xebTt\x9d"0/\xc0\x8d\xe8\x1d\xc3\xa0\xab/\xc0\xd77\x15\xb7\x8d\x030\xc0\x1a\x92\x0b\xac\x83\xa6/\xc0yES\x8f\xa0?.\xc0B\xeb\x1c\x184|/\xc04\xcd3\x0c\xe7\xd20\xc0\x84\x15\x02\xe4\xb3\x89/\xc0\x06\xf9\x07\xe7\x01\xa51\xc0\xd0kH\xacP\x8f1\xc0}\xd9Y\x04`\x87/\xc0\xef\x817\x88un0\xc0\x8cM\x99\xd1}f0\xc0\xcd\xee3dh\x061\xc0\x1b\\k\x87\xd0\x001\xc0\x14\x9f\xeeS)|-\xc0\x04\x97^p\xfcy/\xc0\xd2JWz-#0\xc0\x18:\xde\xb1i\x871\xc0\x06\x13\xe4\xaa)\xa40\xc0.R\xd0!\xe8\x821\xc0~.\xf8?\xd8\x161\xc0BW>\xff\xb9W1\xc0\xd8YL\xe5*\xc00\xc0b\x9bm\xf8\x1e!,\xc0:\xe1\xae \t]1\xc0A\xda\x97\xf7}+3\xc0!b\x078\xfbG1\xc0\x08\x0c\xd9=\x9b@1\xc0}4&\x1f\xf2\x111\xc0\x9c\xe12\x03iZ3\xc0\x82\x8fd\xda\xe4M3\xc0>RR\xd3*11\xc0{\xc7^\x12\x84K1\xc0?\xf6\xf4\xf9\xf2\x970\xc0\x14\x0f\xe2\xaf\x15\x803\xc0\xcfg\xb0\x06\x9aO0\xc0\xe0Hz\xc2\xbc\x1a1\xc0\xc1E;|\x1du0\xc0o\xfd\x86\xa2\xcec0\xc0\xfc\xc9\x06w\xe0l3\xc0\xb1\xf0\x8f\xadJ\x91-\xc0\xdd\xdds\x16\xe1\x1b-\xc0\x9ak\x83\x07\x0c53\xc08\xf8\x10\xb5\xe0"3\xc0|\xf6\xb6{\xc5\'1\xc0\xc8\x9f\\\x86\xaal-\xc0\xfc\xc0e\x9c\xbdL-\xc0\x15\xd2L\xc9\xa2\xfd.\xc0\xef\xfa<@\xb003\xc0\xac1\x06)\x1753\xc0k\x19x\x91t\xf7.\xc0\xb5V\xcf\xb0\xcf\x02-\xc0\x83,\x91x\x9a;/\xc0\xf8\xea\x08m\x85J/\xc0;]\x81\xb7S\x08-\xc0\xff\x9c\xadn|@1\xc0\x1e\\\x85\x93\xd090\xc0\x87\x9c\t\x80\xf1\x96.\xc0H\x9b\xd5g\xcf-1\xc0F\\\xb2\x18R{/\xc0\x82\xba\x1ct\x83\'/\xc0\r\x17\x0ci\xdc\x1f-\xc0\xbf\x9a<1I?3\xc0\xf9T\xbb\x16\x9c\xbb0\xc0\xb7\xcb\xfcn\xab\xe1/\xc0\x05\x94\x08UH\x92/\xc0\xd5\x91\x1b\x99H\xff,\xc0\xf4C\x03\xda\x1a\xdf0\xc0\x9d\x05\x7f\xdf\xf6$3\xc0;\x90\x04=E\xc8/\xc0I\xf2\xad\xa8\xffX0\xc0W\xc8J\x19QS0\xc0\x8a\xc9\xc4\xa4C>3\xc0\xbf0l\x03\x81:3\xc0v5\xf4\xce\xbaZ3\xc0[\x96g=zM3\xc0\xab\x8a\x90\x93S\x87/\xc0\xbb=z\xe9\xf0\x99/\xc0g\x96\xe2\x9e\x9aw/\xc0\xb18>!|\xee.\xc0w\x8cn\x9e!=/\xc0\x9eGT\xf2\x94`/\xc0\x10wx\xf9q\x11/\xc0\x11\xce\r\x06I"/\xc0\x88\xc1\xcf\x92\x03K3\xc0+\xd0$@\x8cV/\xc0\x90(w\x89\xfdb/\xc0z\xdak\x1cI`/\xc0>P\x03\x0b\xbe\xe0.\xc0\xeb\xd8fU\xa8\xd5,\xc0\x1d\x19\x11\x19\xd3\xc6-\xc0\x91\xbb\xa0\xac(\xf52\xc0C\x8e\xfbj!~-\xc0\xb46\xf7\x92\xe4\xf5.\xc0G\x89\xf1\x9b\xd3\'3\xc0\x8a\xfa\xc2\x0b\xe7b1\xc05F\x99\x9c\xd0\xe5,\xc05q<\xfb\xa5\x16/\xc0\x17\xe5\xb94\xbc\x1b/\xc0\xdaQ\xe8\xa0\x91\x9d1\xc0\xbawc\xa8\xa1\x1f3\xc0BY\xd1\x10\x97\n-\xc0!\xd2@^1\xcf1\xc0f-N\x05C\x901\xc0 \x93,\t\x95=3\xc0~\x01\xc3|\x81=1\xc0\x8a\xfc\x0c\x07\x1c\xcb1\xc0\x13\xdam\xdcG"3\xc0\x90\x1e\x97\xb8\x1c\x183\xc0\x93\xa5\xb6\th\x0b3\xc0-\x8c\xbc0\x11E-\xc0\xd3}\xa8\xbf\r\x14/\xc0\xfdF1\xd3n\xdc2\xc0mp\x07\xd8\x0e\x0c3\xc0t\x05&\xb3\xa5\xf22\xc0\xc2\xe31\x1b\x168-\xc0yy\xa3\xd6QH-\xc0k\xac\x8fL(\xdb2\xc0\x1b\x94\xba;\x01\xd12\xc0\x83\x00\xd1\x8f\x00\xf92\xc0\xd2s\xb1\xc2\x9f\x073\xc0\x80\xb3V\x1c>\xd92\xc0\xe0\xf7X\xf79J/\xc0$^\x95\xaa["3\xc0m\x1f.%\x1f\xc61\xc0\x1f\xbbq\x16\xcc\xa5(\xc0\xad\xa0\xde\x9f\xac\xa51\xc0\xa4:\x02\xad\xae\xba1\xc0\x95\xf9V\n\xa8\x003\xc0|\xcf\xf3ah\xd52\xc0\xa8k\x80\x8d\xdf\xd01\xc0\xfbz*Gc\xc31\xc0\xa6\xee\xa2ux\xf8.\xc0\x19H\xa0\x17L\xe52\xc0P\xab\xf7X\x1e\xcd2\xc0\xbd\x8b\xac\xa4\xeb_2\xc0%\x07\xb7\x8cq\xe11\xc0\x91\x11\xddIR\xf4.\xc0\xc4e%%\x8bf/\xc0\x1b\xff}\x01k23\xc0\x054\xf7r\xb6\x1d/\xc0\x0f\x86\x1a\xf4\xec\xb61\xc0Ov\xf5KN\xe11\xc09\xbe5F\x1e\n-\xc0\x1aI\xbaFV\x083\xc0F\xdc\xb8S\xec72\xc0\xad%\xd8\x16\xa9\xbc1\xc0/\'\x1d\x94\\-3\xc0\x8c6~\x963\x182\xc0\x00\xfcR>\x06\xad,\xc0\xc4\xfa\xef0\xea\x12-\xc0\xe9\x85\x19\x84u82\xc0\xf7\x1c`\xb3\xe2\xc22\xc0\xfd\xa7"$7i2\xc0y\xb1\x9ee\xd5\xd2.\xc0\xb6\x0fW\x7f\x81\xf71\xc0^\xcfq\xe2\xb6\x96-\xc0\xe6\x9f\xf9\xf1\xee\xc91\xc0U\x9a\xdb\xd8\xaf\xf91\xc0\xc8c\x9f\x0e\x9d\xfb2\xc0\xd25\xaal\x19\xf91\xc0\x9e0M\x00\xf9(3\xc0\xac3\xd8L\x15\x002\xc0\xbaRd$\xe4\x133\xc0\x1b3e\xe2\xa1r2\xc0\x08Cw\xf9\x85\xc51\xc0\x0893\xe0\xe6#3\xc0\xe5\x03\xa7\xb9\xfd\xfa2\xc0.\xc6hB=\xd72\xc0\x7fc\xf2\x11\xfdZ2\xc0g\x8d\xe4{\xc6s2\xc0<\xe9\x8c*\xdd\xc02\xc0\x9f\xe3\xb58I~1\xc0?w\xcb\xe3"\xe21\xc0\x8dh\xc4r\x8d\xf21\xc0\xda\xfe\x12\xcc~\x8c1\xc0\x8f\x1a\xc2\xd9\xcb\xd71\xc0\xc8\xa8\x8f \xb2\x0b3\xc0\xf0\xc67\x07\xed\xb21\xc0\xda\x8f\x9a\xccX\xde1\xc0\xd4\xd7O\xf4\x0b\xfb2\xc0F{\xf9\xaed\xca2\xc0\xa3\xe4V;v\x032\xc0z\x81\xd8V\xc8\xd02\xc0b\xf7\x9b\xc4\x9d\xd42\xc0P\x9a%\xd8c\n.\xc0Q@\x1d\'t\xd82\xc0uV\xe2\x8a\xdd\x122\xc0\xd9\xd0\x9e\x1c\x0c\xeb1\xc0\x1e\xb0\xf1 \xcd\x991\xc0\xc3\xc9\x00n\xa3\xc81\xc0\x90V\xee\xb1Q\x072\xc0\xce\x05\xc2H\xee\xdc2\xc0o,9\x1cy\xb62\xc0\x00\x10%\\\xbc\xd02\xc0\xbf\xf9\xe8\xc5\xbf\x1f3\xc0f\x01\'\xf6\xd9\x1d3\xc0\x1a\x1c\xcd\xf1\xa0\x102\xc0av\xec\xbb\xdc\xaa1\xc0\xdf\xf2gT6\xd52\xc0}\xedT\x05K\xca2\xc0\xc5{\x11\xb7\xd7\xe72\xc0\x9dE\xfa\xa3\x04\x083\xc0\xe0\x05RV\xac"2\xc0^\x19\t\xfb\x0b\xf31\xc0\xc4:s\x1bR\x1b2\xc0n\x1f\xb6\xc6\x85\xe51\xc0\xc0\x1e\xef\xb9\xd5\x122\xc0\x0c7\x16\xba\xb6\xe1/\xc0\xef\xa1\x80a\x7f\xb92\xc0\x9e\x8a\xf9b\x10\x133\xc0z/\x80\xcb#\x1a2\xc0"2\x93\xf4v\x8c2\xc0-[\xad\xe6e\xbf,\xc0\t\n\xf6\x867\xf61\xc0]\xa5\xe0\x04\x82d2\xc0\x02#\xdb\x05=F2\xc0\x81\xd4\x05\x11U\xee2\xc0\x11\xbc>r\xfa\xfa1\xc0I\xf9\xd4tH\xbb2\xc0:mnZ\xbb\xc12\xc0\x00t\x9a:\x1f\xe02\xc0\x1ai\x059\x04\xf61\xc0\xbe\x00y\xee\xb5\xf11\xc0Z\xb3z~F\xf22\xc05\x94\xee\x134\xe92\xc0\x15\xf6\xf7wI<2\xc0#Rmo\nt2\xc0\xb8\xad\x8b\xd9s\xb7/\xc07\xd3\x9c\xe6\xb4\xf91\xc0\xea\x840\xf1\x14H2\xc0o\xbeJ\xab/P2\xc0\xddR\r`\x91\xfa1\xc0D\x80\x8a\xdb\x05\x822\xc0\x8a\xa4^m,J2\xc0\x14H\x81B\xf6N2\xc0\xc4\xb2\xa64\xd2\x832\xc0\x8e9\x99Mq\xbf-\xc0\xeb\xcbY\x06l\xd42\xc0\x85\x1a(p\x86[2\xc01\xe3\x83C\xcf\xd12\xc0\xa1o\xb3:\ne2\xc0\xeb\x04\xf7\xe8\x9e\x0f/\xc0\xec\xf0w\x96(\xda.\xc0!\xbc\xf4\xc5r\x13/\xc0\xc2\xe4\xdf\x00}\x192\xc0\x8e:\xa6j\xa3a2\xc0\xa8J\xec\x05\xd9\x89/\xc0\xa2,OI7\x182\xc0@\xda\xd2F:\x91/\xc0\x82\x1f\xe40\xd5,/\xc0\xd6\xfd\x98\xe7i\x1e/\xc0\xf9b\x9a\xbc\\42\xc0o\xc9\xde\xef\x9al2\xc0\xd5\x89\x84\xeb\xc4\x9a1\xc0T\x86W\xa7D\x892\xc0"\xd4\xc1\x95\xf5i2\xc0\xfc\xd3\xb0,"\x03+\xc0\xed\x0c\xa9v.^2\xc0\xf8I""\xde\xdf-\xc0}\xdd\x14\x8c\x8a.2\xc0\xea\xa91L{\xfc.\xc0\xe7\x81JX\xd6\xe61\xc0q3\xae7\x11\xee-\xc0\xc4\xe0\xa7fr\xeb.\xc0\xa7\x9d/\xa3\x80\xfe.\xc09J\x88 \x8e\xf51\xc0\xfc\x8c2\xbd\xb0\xef1\xc0>\xc5\xa6\xf1Ys1\xc0\x16\xec\xa0\xa3k.2\xc0\x08\xb9\x9b\x96\x92C2\xc0\xebm\xe1hqG2\xc0h\xf1,\x80\xcfg2\xc0^\xe9\x83\x0c\xbc\xd4.\xc0\x9a~\xeb\xdb&\xfe1\xc0\x8b\xbcy\xe7\xa5\xf51\xc0\x192$j\xbe\xe7.\xc0\xab\x0e%L\xb4#2\xc0X,\xbeW>{1\xc0\xaa~\x98+M\x831\xc0\x964Nlx,2\xc0\x83\xdb\x1a\xf0\xe5\x8a.\xc0\x06\x03\x94\x06\x88\x911\xc0\xb6\xfei\x0cf@2\xc0D\x10H\xe6\x13\x101\xc0\xf7\x98\x14\xc6\xd1S2\xc0\x03\x8b\xbbG\x90k2\xc0\x94\xe1x\x86b\xb12\xc0\x97\xdb\x9b\xba\x9b\xda2\xc0\xbd\x81S\xcf\x1d\x1a2\xc081ZzJ\x902\xc0\x88\xec\x92\xabh:2\xc0\xff\x11\xe3\x85\xa3\x8b/\xc0\xb9\x1b\x83\x19\xb6D3\xc0\x1c\x96\xbbC#G3\xc07\x1f\xd2\'\xe0q0\xc0\xe6\xde\x0f\xfc\xc7\x902\xc0z\x84\xba\xf4k\x1d2\xc0c\xa5-\xd6t\x152\xc0'
p16
tp17
bg3
(g4
(I0
tp18
g6
tp19
Rp20
(I1
(I2507
tp21
g13
I00
S'9\xb8\xc1\x9dCfS@\x9aF\x9b\xe7\xe1\x9cS@\xb4/\xfd\x88\xc4zS@L\x11\xbd&PfS@5\x0f{&\xb2zS@w\x01\x9a:\xddzS@\xdc\xf6\xd5\xde1|S@\x0bj\\\xe2\x8bUS@\xb7\xc5;b\xaf\xb0S@\xb0\x88\xe5\x1a\xe2\xd8S@\x96\xf4\x9c\x8b\x96zS@"\x05\xc1\x9aO\x84S@\x06B\xabl\x1d\x83S@\x89\xbd\x7fx}eS@\xed\xa3vG8\xbeS@\xea\xb8\x85\xf50vS@\x04R\xecM\xe6\x97S@\xfb\xdd\x0c\x01\x08\x97S@*\xbb\xd6\xaarzS@\x7fJ\xfd\xb2n\xb9S@\xca\x01\x938\x9czS@\xb2\xcaN\x8d \x84S@\xe0)@\xc2\xda{S@\x9592\xe2\xe5zS@gK\x89\x01\x9a\xb0S@\xe3Np]I"T@\xbb\x1f\xb9d\xdceS@\x00\x93\xa1q\xa1zS@p\xb1\x1f\x19\x88\xb1S@F\x91s\x9e\xb1YS@\xb6\xa8\xb1;\xabzS@q\xfd\xb9\x16\xe7_S@\x92\x1d\x19\xfc!PS@\xe1;\'p\xb3\x82S@\xe9Y\x18=n\xd9S@\x9b\xbeoGVfS@\xda\xa9I=\x95|S@\xc5\xa7]\x13\xb9\xb0S@\x1dX\xaf\x83"\x99S@\xef\xf2sn\x98\xd7S@\xbf\x0eZ\xaa\x1b\x84S@!3y`\xf3\xc4S@\x06\\\x8d\xcf\x9a[S@%\x91\x10?\xe0\xf2S@\xe0Gt\x02\x88xS@-\x1e\xf2\x95\xfd\xa0S@\xd1\x98o\xc6A\x82S@\xf1\xad\x88\x89\xb7\x95S@@Q\x85Fg\x7fS@"\xad\xef\x89\x94\x7fS@\x8b\x99 i\xdaYS@\xac\x80S:\x1f[S@A\xa6,\xdd\x14{S@\x862\xf3%\xbe\x8bS@\xba\xb7\x1fk\xc6\xecS@\xd4\xfc\xfd\xb4\x9ezS@U\xfe\n\x10a{S@\xbc\xc3\xb0\xbcLYS@\xccY\x1c\x97&\xb0S@\xb0\xacWD\x05\xb5S@1\xbc4v&}S@i\x9dP\xb2\xd6\x86S@\xbd\xc0K"I\x83S@\xa0\x18\xe1u\xa3\xb1S@o\x17\xfdJd\xa1S@\xdd\x16\x83\xe0G\xa1S@\x89\x92n\xf7\xbf\x83S@1^\xb8\xf4\xfe\xafS@8X\x8eiQ\x8bS@*\xd0Z\xb47 T@\xe5d\x9a.\xd7{S@\xe0\xc6\x17|\x89}S@K\x1b\xbe\xe5\xcc|S@\xe6\xccLX\xc2\xafS@\xf6\xe7\xb1\xdc\xc2\xafS@\xaa\x05\xae3\xda\xafS@\xb7;\x1d\x8fzYS@\xfe\xf2\x12O\x91YS@iI=&r\x7fS@[\x9fP\x1fS}S@l\x101\x1a\xafzS@Mp|\xb8\x94US@\xea|\xd9\xc61nS@\x8am\x9b\r\x0bXS@w\x1f\x95\x96\\}S@\xdf\xadUn9\x7fS@\x05fC\xa6\xce\x15T@r\xc0y\xb1\x87zS@\xef\x1c\xae\xa23\x7fS@E\xa9\xc4\xa7\x94}S@\x9f\xb6[\xb1\xf5XS@\xb0\x99\xcbZ\xe3\x81S@\x03^fR\xf3\x87S@\xdc\xc2\x84S6\x7fS@$K7\xdaA|S@\x06\np\x16 \xafS@\xfb\xed\xdaK\xcf{S@\x10|\xcc-\xc1{S@l\x84\xe0\xce\x96cS@\x12\xeb\x1e\xb4\xf5uS@\xa9}\xd3v\xf3\xacS@\xc62\xf7\xb1\x8a\x8bS@5\xbf\x9f\x1b\xd6\x80S@s\x1a\xcd]\xe2}S@q\x83\xcb\xe1 zS@9?0)_xS@h\xf1\xaf\xab\xfcyS@\xe7\xb3\xd1#t\x80S@x\x8e\x802Z|S@U\xab\xb8\x8c}\xc6S@\x0f\xa7\xcc\xae\xc0\xb4S@rh\xf0\x94\x15\xf0S@\x8f\xd0\xec\xa9\x8f\xf6S@M2\x82\x0f\x8a|S@/\xe3\x90!\x03|S@\xbb\x1c\xaf\te\x1fT@\x1c%G\x9d\xa1\xa3S@>\xd0d\xc5(}S@\xe2\n#\xd3\x08YS@\xc7v\x81\xa3Y\xdeS@!\xd1\xd5[%|S@g\xa00\x85\xf8\xa4S@$l)\x82\xd1yS@n \xd1\x120~S@\tI\xcbJ9|S@7\xfaK\xe7\x02\x7fS@^\x05\xac,O\\S@:\x94s>\xfe\xfcS@\xb1~4_\x92\x80S@p\x0f\x80D\x90ZS@\xf5\x02tZ\x8b|S@\x98\xcd\xc3\xa5\n\xa1S@\x86\x8b\xf6}\x96}S@]\x90\xaea\xf0|S@\x1c\xe5\xd3o\x9c|S@\xf7a_\x9e\x9ahS@\t-\x8b\xc7\x8e_S@\xc5ms\x9c\xad\xa2S@\x83\xf4\x1c\xb9\x94\xbdS@\xaf\x91\xb2\xc4^\x96S@\x8c\xdc\x14\xc8\xf5{S@\x0c\xd6\x90\x92\x01\xfaS@[\xaf}7\xcf\x85S@\xe8\xcd\xae\x0f|YS@$M<8\x08\x80S@\xec\xd7IO/}S@X\xf8\'H\xae\xd4S@\xa1z\x8c\xd7\x1a\xfaS@\x863\xb5\x17\x9b\xbdS@\x1f\xc4\xda=\x84pS@\xca?\xdc\xee\x9aoS@e\xdc\x80\xa8\x9e\xbfS@}\xbec\xa1\xec\xc1S@\xd6\xed7\x93\xd0\x89S@&\xeb\xdf\xe5\xc3pS@\xd0\xc8(I}pS@\x87\xddI\xa6\xb2\x88S@U\xa9n\xb1\xa8\xeeS@ek\xe5\xd24|S@:E\xbb\x88\xf9\x7fS@VT7\xab\xc8|S@\xd2\xa8\xd2\xc8\x9e\\S@\x1b]\xbe\x1e\x15aS@MY\xd0:d\x81S@\x89\xe8\xcd\xe1\x86\x11T@\x98\x03%C\x02sS@P\xda\xc1\xd8tXS@q!{\x8a*\x86S@\xd5\xeb\x9f<9\xaaS@EG\x1fvy|S@\x92\x80\xe0\xec\x13\xf1S@|9T9\x04\xd7S@z\x93~0\x1b~S@\x16\xbbC\x00\x0b\xd7S@\xa6\x86\xc5g\xe5|S@\xe6\xe3\xa8\x88\x83\xccS@c\x12\xa4\xf1@\xdbS@G\x14\xc8n\x99\x82S@\xdc|\x86{aXS@O\x07\xfcb\x03\xbfS@E\xd1\x9a\x9e\x90\xbdS@\x92\x83\x10\xf3\xaf}S@\xcdxz\xef\x8a\xbaS@\xd6\xac8\xbf\xbd\xd7S@h\xe5\x92\xed\xc1\xbdS@\xa5\x05\x81\x9a\xcetS@Y8Xv\x1c\xd0S@\xc54\xddEA~S@I\x99\xb1\x9e\xe9{S@D>\r\r\x93\xe9S@\xfaoVX\x89\xbdS@a;\xbc\xca\xcc\xecS@\x92\xe0\xc3\xd4\xe4xS@=b\xbe\xe8\xd8\x7fS@z\x18\xab\xc7\x1d\x8cS@GIt1\xcdTS@\xe4L \x92\xbb\x81S@U\x9d\xd2\xa2\xae\xacS@\xbd*\xf5\xc7\x9eyS@?\x97\x92\xb2\x02~S@\x07^\xa0\x9f\x9e\x7fS@\xb0z[\xba>\x86S@\x92\xd1\xe8\xa1\x8a\x9aS@\xc2\xd6[\xb2+\x89S@\x9a\xd5\xe1\xf6\xe4\xdcS@a\xb2\xe8R(\x88S@\xe6\x1aK\xe1\xe2\x90S@.\x90\xaf\xff\x9d~S@<I\xb9\xd9\x03\x81S@\xf635\xac\xde\xe8S@u\xd07\x1b\xba\xaaS@\xf8G6\x15e\xadS@8g\xff!\x11\xbdS@l_}Q\x89~S@\t\xec\xa7\xb6\x14~S@\xc6D\xf6k\xc0\x97S@\x8b2\xa5\xc2\xee[S@/v#m^\xefS@\x95u\xe7;\xfa\xb5S@\x17\x96\x99q\x97\xefS@\x01L\xffR\x16\xfcS@\xe9\x03\x1c\x0c\xe1\xeaS@\xa0\xd3\x89v\x81wS@\xdc\x0e\xe9\xa6\xe5\xb3S@F)\xfa\x88\x1e\x1dT@\x8c\x8d\xfb\xfaL\x7fS@\xd1\xfb\xc0\xc45\x85S@\'\x18\x866\xfbdS@\x18\xe9!!H\x7fS@\xb6r\xfb\xde\xc1~S@u\x13\xba\xd5+\xefS@\xe4\xf9\xfeY\xda\xfeS@\x0c[\xeajx\xbcS@\x933\xd5\xebq\xe9S@\xb6\xec\x99\xd2\xc6\x7fS@\x8f\xb7x\x1a\x16\x89S@&3\xba\x7f-\x85S@\xc62\xebG\x18MS@\x9b\xac\x84\xa6\xfd\xb8S@\xda\xb5\x9e74gS@\'\xc2\xc8\x98\x86\xe9S@NB\x00\xbc\x9f\xb5S@^\xe9\x80\xb7xUS@\xc9\xd9\x1d\xcf(xS@\x1e4\xaay\x03\x7fS@\x8f8\xf7\x94gqS@j\xd8\x99N|oS@q\xd7|c\xb3\xfeS@\x1d/z\xc7\x07\x86S@\x82\xf1\xf6\x16"wS@\x81\xe6\x00\xa0\xddwS@x\xe0\x17\xc7\xa3\xeaS@\x15\x82\xd9\xdfh\xc3S@cO\xa0\x91\xf4\x86S@\xd7\xbd\xef\xf8\xe8|S@\xbb\xf9\x92\xc8JwS@\xec\x1a\x16--\xb4S@\xad9\xf2w\xe7\xe9S@F\xe9K\x12\x96\x87S@TCCT\xeb[S@rE\xc2\xb2\x11\x88S@\xcao\x96.iSS@\x0e(5m\x00xS@|Z1\xb7\x0frS@\x93F\xfa\xd2\x1c\xd4S@\xe5\x19\xf4\xcd\x88\xbcS@\x00\xbd\xc9\xe3\x8c\xfaS@c_\xea\x1d\xc1\xbcS@(\xdaK%q\x15T@\xd0\xb16n\xdd\x9eS@2\xd8uX\xe7\x1dT@[i\x1d\xaeO}S@o9\x8a\xf6\x9e\xb6S@\xdb\xfb\x95,\xe2eS@kT\xf4+P\xd7S@\x98%[0\xd6\xd7S@o\xdf\xce\xe9\xaf\x9eS@\xb64\xafd6\xd8S@\xce\x85\xfc\xfd\xd8zS@f\xc6\xa8\xc5\xea\x00T@5:\xd8\x82w\xb2S@\n,\xe3R\xe4\x15T@*ME\xda\xd0xS@\x88\xdfW\x9d\xfbrS@\xed\x9c?9\x8e\xb0S@QJ\xca\xc3\xdb\xb0S@\x17\r\x7f\x11\x9cxS@\xd5\xe0\x1c\xd3\xb1xS@\x1e\x8fD$HzS@\x8e\xa7\x06jtwS@\xde\x97\xf4j\x92zS@\xf0\xf5]\xef\x04vS@\xa4\x80\xfc9\xc7wS@\x1dY\x14\xaaF{S@3\xa5\x96\xbfuwS@\xa8\x99\xd6.\xaazS@n\x8dg\xbb\xa0zS@\x05*\x17\xd2nzS@@\xb7\x8fW\xd2wS@\xbb\x9f\xcc\x90hzS@\xbel\x11#\xa7{S@(f\x9c\x8e\xa2zS@\x84@E\xdd\x91zS@\xcf\x14k< zS@\x7fM\xc1T\xef\xf2S@\x7ftf\x96\xb9zS@\xf7\xd2\x9dUR\xa1S@N\xcf\xb2yi\xf6S@.\x1e\xe7\xeb\x8f{S@#\xe3\xc5\\B\xf3S@\xd1\xf8\xa3\x90\xe0uS@<K\x16C>}S@\xc1\xce\x01\xfca}S@\xbdA\xa1\xc1\xf7{S@\xe6\xe7\xc8\xcdb}S@\x86\xdd\xb7\xdfX|S@\xbfcj+x{S@yns\xffF|S@\xae;Z?6|S@m\x84\xa9\xe9\xca{S@\xc0\x878\xcf\xcetS@I\x8fdI\xe1}S@\xd2(\xac\'\xdfuS@m\x90\r\x9a\xce|S@\xf2\xc3\xf7\xc9\xeb|S@T\xc2NH\xff{S@\xb8\xca\xa4r\xad}S@\xa6(`\xe0!|S@\xe7#\x01\x8eG|S@\xcdIv\xc4\xba\xa2S@\xafIM\xb0\xcc|S@\xcb\xd5\x0bL\x00\x7fS@\xd7\x8b,\xc6\xe6{S@\xea\x00\xe2\xe9\x91\xbdS@\x13\x86\n\xfd\x04~S@e|\xab&\xb5}S@\x93\xa8\x91h)\xb0S@Q\xc8D\xe6\x95~S@\xbf\x1a\xf0L!~S@\x9dG\x14\x01b~S@\xca\xc44\xb9\xe7\xf5S@\xbbyff\x17\x7fS@\xd3\x82\x9d\xd6\xef|S@\xdb\x0f\x18t\xf6~S@pU\xee[\x80}S@\x8f\x0e\xc9\x03\x8e}S@3\x1b\x8eOf\x7fS@\x1f\x86\x8c2\xd8\x7fS@t\x15\xd2 \x08\x80S@\x01#\x9ai\x95\xbcS@\xb6\x00dZ\xa1\x80S@\x8e\x9bv#0\x80S@\xef\xda\xeb\x00B\x7fS@Gj\xd5Ck\x7fS@\xc6\x1f\xa0\x0eD\x81S@[\x0c\xb7\xb7\xcf{S@\x0e\x07\xb0rz\x80S@\xfc\x8b[\xc3i\x80S@\x028`\x15\xef\x80S@\xb6\\7\xbd\xb8\x80S@w\x0fBWSiS@\x1dI-\xb9\xcf\xecS@\xf2\x80\x1aQ\xecoS@=w\xca\xc4\x7fpS@L+w\xc5)}S@\xd1q\x1e\xe9\xa6oS@\x89\xbaa\xb3\xe1oS@@7t\xa0\xb2\x81S@\x91Ib\xe7\xcd\x81S@ON\xef\x16s\xc6S@\xa6\x80Aa\x87\x81S@F]\xef\xb2\xcbgS@XuOYN\x82S@\xde\x92\xa0T)\x84S@\xef\x88\xaf\xbe[\xefS@\x87\x99E\xed@\x84S@\x87\xcd\xf6\xe7\xc8\x82S@\xde\x8d\xa7\xf0+\xa5S@\x80?8(]\x84S@;4B=\xc0fS@\xde\xf8Y\xa8\x1b\x83S@\\2\x8a\xc67nS@\xa5Z\x15m\xc3\x83S@\xe0*\x8e\x06T\xecS@\xbb\xbc\xd4~\xc7\x83S@\xae\xd0T}\xe0fS@\xf0f\xb9_4eS@\x96%\xd4\x826\xafS@\xe97\xb9i\xbfdS@\xe5\xaf\xd0u\x1a\\S@c\x08\xce\x11\xfb\xf9S@f\xb6m\xaa\xcf\x85S@\xacP\xde\xf59\x86S@\xee\xd6\xd71\xaccS@\xe6\xb8\xa5/G\x86S@B\xdd\'P\xba\xa6S@\x95\xc6\x9f\xd4\x90^S@\x14s\x95\x9b\xf8\x86S@>\x80r;\xca\x86S@\x8c\xd2P\x14\xc9\xb9S@`\xe60\x04w\xbdS@\xeb\xea\x82\x0f\xb3\x88S@<9d\xab\xee\xe8S@k`R\xbf\xed\x97S@\xb4IC\x97\x8b\xe9S@\xfb/\xee\xcb\x9e\xb3S@\xfe^\xd1d\xeb\xb3S@/\x16J"\xd0\x98S@\x14\xa6\t\x02\x92\xa1S@\x9a$T[\xa2\\S@\x8e\xd5\x91\x1e^\\S@F\xc6E\xd3B\\S@\xec\xd1Wy\x0f\xc5S@\x9e\x95\x89\x08\x95\xd9S@\x93\x1c\x99p\xf3\xe7S@\xffX\xbayE`S@\x7f\xfec"W\x8bS@\xf9~\x1d\xa4\x85_S@F\xec\xf7\xe9\x82_S@A\x80\xc9|\xe0\xfeS@\x9d\xca\x1e\x11\xec^S@\x84\xf2\'\x0fN\x97S@\xaeWK\x97\xc7^S@\xa6\x83\xfe+:\xadS@\xe9S\'\xbe\xc4\x94S@\xbf\x83\x82\x1c\xda\x96S@\xf8\x81X\'F\xb7S@\x92\xe5k\xe7\xccYS@#=\xd7\xba\x14\xd7S@\x00\xd3\xa3\xb4j\xffS@\x1a\x96\xd3\x1c\xfeJS@\x08\xb4\xe5\x0cWZS@\xdd\\\xe0\x81\x96YS@8\x00\x10\xa9\xb6\xffS@\xe5\xb9G\x82\xfaXS@\xed\x16\xd9p\xc9XS@\x18\xd97>\xe8\x95S@\xe0\xc2\xd8~\xbe\x95S@\xfd\xecKR\x92\x00T@\x16\xa9TP\xea\x90S@\xd24R<o\xd8S@\t\xbb\xbe\xa0\xc8\xecS@\x9b\x0fe\xcbQaS@\xa4Xj\xc4t\xa2S@\x9fH\x12\xc5s\xcaS@\xcb\t\xce@\x8d}S@\xa1\x19M]\xa1\x84S@\xd0\xb6u\xbe\xb0}S@\x02\xf9\xacI\xf0}S@8a\xc8{\xc2}S@\xc6Mk\xa7E\xf2S@\xbc;Y\t\x98\xeeS@\xdf\xc8\x7f@\xe7\xe6S@\x98\xa8\xf4G\xed\xe0S@ywO\xae\xcaYS@\xf2\xd2\xbb*D\xf7S@}\xbfy\xc6\xfb\xd5S@\x81\x97u\xc4\x83\xa1S@\xb8>\xdbj`}S@t\x15\xb5\xdc\xa4\xaaS@\x16\xdf\x05\xab\t`S@\xa37\r\xeeh\x7fS@\xe7\x82\xf8k\t\xa1S@\x99%,\xd6"YS@\'\xfc\x8a\xf0\xacrS@\xf2\xa9\x02\xf6b\xffS@j\xd9\x08\x06\xe3|S@|\\\x80\xc6_\x7fS@\xd29~\xb8|\xa2S@\xd0\x97(\x896|S@\x1a^\xa8\xccB\xc1S@\x85q\x84\x9d9`S@J\x9a\xa1\xf2\x80\x7fS@xlR>|~S@\x98\xad4\x98\x9dZS@P\xc1\rB\\\x7fS@zv\xbaZ\xcb\xfeS@\xe3^O\xcch\x95S@\xe5\x93\xd3\xcc\x91~S@\xd9\xd9D\x91\x07\xb0S@\xaf%+\x19\xdd\x90S@{We\n\x16\xf0S@j\xab\\\x12\xcf\xf7S@nT\x01\x8b\xd7\xbdS@$\x05>/\xf7\xf6S@s\xabC\xb7\xc8\x90S@M\xa5\xc7\x9a\x14\x7fS@\x9c\x0eE\xc3M\xecS@\xc1\xef\xac\x9a\x98\x7fS@r\x84{\x01\x0b\xbcS@\xd2q\xfb\x986\xefS@Ez\xb3?H\x7fS@\xe2p\xeazU~S@\n\x99\x8e\xc9\xab\xafS@K\xc4\xcb\x18\xcauS@XV\x0c\xf8juS@\xda\xf9?^pyS@\xf2\xe0\tz>\x90S@\xee\xa1\xb5\x1c\x06rS@eP\xf4\x1fn\x7fS@\xc85<\x82ZVS@\xf4F+$\x11\xb4S@\xb8&\xb4d\x97\x7fS@\xdf\x14\xe8\xf3\x0e\xc1S@\x15E=z$\xf1S@\x7f\xc3\xba\x1a\xba\xd8S@\xc5\xea\xbe\xe7I|S@\x02\xc3D\x13r\xbbS@1a\xb9\xa4\xc7\xdaS@9\xd3\xfb\xd3\xf7lS@Bh$\xbf\xce\x98S@+u>\xec\tjS@\xc2E\xcdV\r\xbeS@\x90/:A6qS@FZ\x96\xe6 \xfcS@\x8e\xbe\x1a"|\xb2S@F#\xce\x97\xd1gS@Jf\xf0$U\xa3S@\xb5\xf7g\x84\xd1TS@\xa0\xd9ft\xceiS@\xad\xa1\xb7\x9bD\xbbS@\xe2\xfc$\xeb\xef\x1fT@v\x93I\x83\x93\xf7S@\xd5\xa8\xa1\x14\x10\\S@\xd2\x95\xc2c\xc4\x97S@\xf9\xe0\xdeP\xc7\xd3S@j\xd4\xc0\x900\xb8S@dSv\x0c\x97\xe5S@@1\xf5\xb1c\xf4S@\x8c\xe4i\xc7\x12\xe8S@\x16\x96\xd0\xb9\x15\x8bS@I\xf8\x94\x08pwS@I\xf0l\xcd\xcb\xbeS@\xf9\xb3>\x1d\\ T@\xdd\x9f\xb5wv\xfeS@\x16\xe6\xf8\x02\x85\x9fS@}v?\xf7q^S@\xea\xcc\x04\xb6\xcepS@\x18C1\xe6\x04|S@\tO\xb4\xcc\xf6uS@\x8f\xc1\xc7\x055\x85S@S\xc2\x80x_]S@\xa9x\xfc\xed\x88zS@l4\xae)\x99\x9dS@Q\xff\x01G\x92xS@!CEb\xc4hS@\x0es\xda4\xf8[S@\xc5\xcf\x82m\xabhS@\xc8\x8a\xfe\xf5\xe6zS@\xb2\xa4\xdcL\x1c[S@}\x134\xe2eoS@W\xe2\xa5\x15\xf4[S@\\y\xb9\x910_S@\xb1Q\x1e\xe4\x9a\xf3S@\xf6\x9fc;\r\xaaS@\x8f\x03;\xc2\x88\xfcS@\xfax\x1bfM\xecS@#\xe5\x90\x0es~S@\xe9m\xd4i\x08xS@\xd8\x9f\xb4f\xcdzS@\xba\x88R\xf5,\xbeS@\xd2\xd9\xces\xf1\xebS@eV\xf4/,|S@\xe4\xfa\xd2\xcc\xa7\xacS@\xa5\x8e\xa7I\x84gS@\r\x07\xd8@\x7f\x9fS@d\xbbV\xbe\xc5\x82S@)/\x9e\n\xb8\xf3S@B\xee\x1a\xeey\xe8S@\x07XR\xe2\xcaVS@Kx\x17\xd1\x91}S@\x85\xeeR\xc8\xf5\x82S@\xd3ieJcgS@[\n\x98~6gS@\xca\x80G|k\xf9S@!\xe4\xc3)0\xc3S@H\xda1o\xfc\x87S@\x9b\x9f\x883\x18\xf9S@\xf2\xd9:M\xad\xd3S@a}\x1f\x8c\x9bnS@\xc8\xafJ\x9as\xfdS@[q\x10\xdc\x93\x83S@\xaf\x08\x93\xc4\x89\xb0S@\xc8\xb2\x8dG.WS@\r&Q\xf9^\xb4S@^\x19\xd8\xd8\xcb\x7fS@\xc0\xe1\xd5=\xba\xb0S@\xc6\'\n\xca\xb7zS@E\x1d\xe4\x94j\xe9S@\xd3\xe9\xfc\x85\xac\xe6S@?\xb4Cwp\xf9S@F\xf2\xf1:%\xf9S@\x186\t,\xa8\xd8S@ROL\x9e\xc8\xf1S@\x04:o\xb9\xd6\x84S@\x14\xb3\xb8R)\x84S@\x1a|\x12\x93\x9d\xa3S@O\xd6\x83\xe6\xce\xedS@\xd9\xf5\xc1 R\xebS@:|\xc6\xeb\xd9JS@I\xef\xd8\x90omS@\x11\xa4=L\xe1\x1aT@\x1bm\xd8\x7f\xd5\xe8S@s\xa6\x8d\x12\xdazS@m6\xa5\x86\x02\xa7S@\x05\x940\xcfZ\x85S@w\xe2\xfeJy\x8dS@\x03\xef\xcb,\xdf{S@y\xf3 \xb8A\xebS@d\xb6\x06\xd8\x8ceS@\xfe\x88\x87~+\xecS@\xeb\xce9O/ZS@\xde\xe3g\xa5\x9e\x9aS@\xf8\x1d\xd2WTgS@&\xf3\xd8.\x87\xfcS@\x15\xa6\x88\xe8\xe0XS@\x9c\xc3ae#ZS@2\x03\x9b\xce\x1d\x86S@\xf7X\xa7\x89E\xe6S@\x0e(^\n\xca\xffS@\xef3\xcc\xb1\xe7\x81S@\xd0\x8d\xf0B\xe0\xeaS@\x9b\x173y\x1d\x11T@?\x07\x82\xc2\xf1\xf9S@X{\x0f\x10E\xe9S@\xceW;\xbf\x06\xa3S@oM\x0f\x15\x99cS@\xd8\x9fd7h\x8bS@\xa8\xf9!P]\x82S@\x8f\xd2\xda\'\x9e\xbfS@$=\rg\xec\x9eS@\xbcR\xdc\x13\xbekS@\xf1\xbfq\tT}S@rgt\xa0\x17\xfaS@l\xc3\xf0\xfb\xa2\xb6S@\xcb\xc9\xc3k\x9f\xf0S@\xa9\xde\xedo?~S@\x91\xd9\x03%A\x86S@\xa0\xa5\xbb#\x16_S@\xf9\x84\x91\x01\xd0zS@\xe2\xe1\x1c\x97`vS@\xf6z\x1f\xe5\xe5\x00T@1\xfbm(\xab\xa1S@\xe7\xd6\xde4DgS@\xdf\xa4\x89_\xd1mS@w9P\\\xac\xffS@\xf2\xa2\x04b\xc3^S@\x07h\xa5@\x05\x86S@_/\x17\n\x94\xd1S@\xf9\xe0\x04\x87M\x7fS@:\xa08S<\xeeS@\xf1\xa9\x19$p\x00T@\xa8\x9b\xab\xc8\xb2\xc6S@\xf6=\xc2\x7fY\xc4S@5Q\xc0\xc2\xd3\xffS@\x0c\xe9.n\x07|S@\x89BR\x8d\xeboS@\xb3\x1c\xb66\x04\x7fS@S\xb7)\xc2\x80\x9cS@\x7f\xd2)\x17\xdd\xeaS@\xe4R\xcfK\xee\xeeS@\xd9*b[\xcf}S@\xa4F\x18\xbd\xf9\x89S@\xaf\xbe\r/\xb5\xf9S@r\x01\x9f\xf0\xfd}S@a\xa6\x9c\x8aCnS@p\x89\x93\x1f\x8e\x8fS@=4\xcc~\xd5eS@\xd9I6IZ\x87S@b;bX\xce{S@@\x18v\xad\xe3\xfcS@m\x14N\xa4\x9c~S@\x01X\xca.\xb8zS@\x8c6\xf8\x84\xbf\xbdS@\'r\xfc,\xf1^S@\xaf\xd62\'p\xb7S@c/\xaa\x15F\xeaS@&\x01`*y\xf6S@e\xb3\x91\xc2\x87eS@dU:\xebQ\xa9S@\x95\xb2\x07_1zS@\x80\x12\xdc)\xe4\xf9S@,\x81\xd0\xdai\xeaS@\x01\x8af\xe5\xa1\xeaS@\xc0\x1f\xffm\x03}S@C*E\x97ddS@A\xf4`\xb0\x94QS@\x97=\xdd\xca\xbb\xfeS@_\xbdG-\xfchS@\xddT\xf3f\xa1\xbdS@\xac\xbcp\xb0\x10}S@`\x1ac\x99ThS@\x81\x9f\x05\xa1){S@\xf2\xa5\xa5\xa5\xa4zS@\xccGcnA\x81S@\xbf\x85\xf8\x0e\xe9hS@\xa6\xb9\xce\xbe\x88\xf8S@\xfa\tn9\xe0gS@\xe8+\x03\x8f\xf9\xdcS@l\xa6\xad\xaa\x99\xebS@\xfc\xdc\xe1\xf9_\xebS@\xebas\xb9\x93_S@\xfc\\N\xc3:wS@\t\x10#\x9cezS@\x08H\x10*\x0c\xa1S@\xc7J\x92\x88\x8b}S@r\xf2\x9c\xb1Z\xa3S@\x1e\x89<X\x07\x8dS@>,\xf4\x1d\xfa\xfeS@=:\x16\xf7\x95{S@Yw\x9e\x00\x12{S@4\xe3\xe3\xaf\xe5zS@\xaf\x7f[\xe1\xd4\xd8S@\xea\x90\x81b\xe6oS@iW\xf11\x92\xefS@\xc1\xccL\r\xd5\xafS@\x9c\x0em\x1e\xb8lS@\xdf85\xd3\xb4\xf9S@PE\\\xfb\xca\xf9S@Eg\xfct{\xe9S@+k\x04\x9d\xc1zS@\x1e\xc7\xa6\xfc\x04\xfdS@\xe3\x84\xf9\xbc\x98\xfeS@\'\xee~A\x07\xa1S@|\xa0\xda\xc4\xcb}S@`\xe3/\xc5\xc0}S@\xd3B\xfe\x11\xe2\x7fS@L\xb7\xbeSkeS@y\x87L\xf3wYS@@.A\xa5\x8f|S@\xa0=\x82{\xff}S@\xe3ZM\xa7\xb1zS@\xaff6[=vS@2\x07\x89\xf6\x9czS@\xa2\xfc\x1dsDxS@N\x8b\x946\x9e{S@K\x17h\x13)\x85S@wp\x9bO@yS@\x8cj\xf7\x81jcS@\xe9)\xa0\x01\x18~S@\xeb\x8a:W^}S@\x11\xec\rk\xc9wS@Z}z\x9ct\x7fS@\xfe\x86\xea\x005\x84S@\xcb\x0f\x8f\xe4\xb3\xb5S@\x86y\x01\x15\n\x84S@\xb6\xc5\x14\x1ezhS@8\x9e\xffT\xba\xa6S@r\x1f\x1em\x07eS@\xbe\xe1i?\x93aS@\x92\x99\x9ej^\x92S@h\xa3\x9e\x00\xc4\x84S@^\xe7\x8b\xcd\xb3}S@\xf3K2\xe1\xa4cS@\x06>\xd8~-\x85S@\xd9\x91\x8agQ~S@2\x1f\xd9\xb1\x08\xa7S@\x80\\\xcc\xab?\x84S@\x9c\x0e\xde8\x82\xf6S@x0\xdd\xc1s\xf6S@`]\xcfU\xde\x84S@\xa7A\x8cD\teS@\xdb\x9b\x93\xc6\x8c\xb7S@\xc4\x85\x9f\x9aC\\S@\xe47\x951y\x83S@\xbd\xbfs\t\xdc\xecS@\xa9pMG\x87\xa1S@\xc8\xc4\x06|\xedeS@\xfb\xb1\xfcC\xd1\rT@f\x02\x865\x8f\xf7S@\xb8)\xa0\xc7M\xb8S@b\xb5\x08\xd3`\x89S@L5\xe1\x93N\xf7S@\x8d|\xd0\x965\x8bS@S\xb7\xe6\x90\xf3\xb3S@=\x02\x8f\x9f\x14\xedS@\xd0b\x13\x87\xeb\xe8S@:\xed\xfb7$\x86S@u\xee\xe9\n~\xf3S@\xa9\x8b\x13\xd2\x84\xf0S@\x1d\xb4\n\x0fw\\S@Z\xc9m{\xb8\xb8S@\xc5\xd6\xa3\x14\xce|S@\x1b*\x06!Q\xd4S@\x96\xb4OK\xa0`S@I06\xf9fYS@G\xfd\x99\xe5gzS@\xef\\x\xec{zS@\x02\x966P\xed\x81S@R\xf1\x96\xc2+\xc6S@+\xfa9\xe5K\x7fS@\xacz\x99\xf2I\x86S@0\x80\xd5\x0e\\\xd1S@\xe7\x16\x15\xc9\t]S@\x98vZ\xf7\xa5\xf3S@\x1b:k\xbc\x0b\xb3S@%\x89\x1c\xa2\xb5\xf3S@\xd1\x97\xfel\xaa\x84S@s\xe6\xf9\xf7<hS@\xbd\xd3\xc6\x95^~S@*C\xbdv\xa1|S@\xe5\xaf\xd0u\x1a\\S@\'Y\x95V\xad\xe6S@\xac\x88}w@bS@qJ\x1fx\xef\xe8S@\xab{[c\x83zS@||\xc4\x9f\x98\x86S@\x86\xe3 0\xb7zS@\x9c\xe1\xde\xb8x\x7fS@\x99\xee\xdc\xbc\x00\xf2S@z\xdf\xc8\'O\xf2S@\x10\x90\xd9\xd4\xd6\xe9S@T\xbaE\x1dJ\xa8S@Mq\x90\x80.\xb6S@X\'\xd3^V\xc7S@q%\xda3\xea\xf2S@\x9b\xd0!y\xe7\xf8S@I[\xe0\x195\x84S@\xb9d8\x0e\xd8\xf2S@t\x08\xb5\xf8K\x84S@M\xb5\xff\x18\xa0\xb0S@\x01=\x00\x97\xf9\xb0S@\xaf\xdaB\xcf\xcf\x82S@\x1c\xed\xdd \xac}S@r\xbf\xb1\x92>\x97S@B\xfb\xff0\xcfVS@;#K\xd7.\x84S@r\xe3\xdf\x9e\x85\xb0S@K\xd9s\xbd0\x15T@\xd6YN\xc2\xf6\xafS@\xd8\x89\xea\xee\x83\xf3S@,\xb8\xe1#\x00\x7fS@\xf7\xaa\xf0FY\x82S@&Z\xa2v\x80wS@#\xc7\x08R \x7fS@\xce\x15\xea\xc6\x1a\xb0S@t\xcbg\xe5P\x97S@\xf7\x18\x94\xbf\xc2\x82S@\x05\xa1\x07\x94<eS@\xc4\xa2\xdf\xbe$yS@\xd1E\xa0\x82\xfc{S@n\xb7\xd8,\xd1\xafS@\x82V\xf1+y\xfdS@O\xfc"p\\XS@\xb8\xbf\x1f\xe3FcS@\x13\x7f\xda1\x83\x80S@)>*\x8d1\xc1S@[\xf1c\xd2\xa6\x16T@\x0c\xf3K\xc4\xcd\x96S@*>t\x97\xfe\x81S@\x90\x9d\xbdM.\xf3S@h-\x12\xce\x1c|S@5\xfe\x08\xcc\x16~S@sQ\x8f\xc7.\xc1S@quS\xcb\xf5\xbcS@\x9dW\x8dV\xf5\xbcS@\x8c\xe4i\xc7\x12\xe8S@~\xcbO\xba\x01\xfaS@\x16k\xe4=\x0e\x7fS@\xb0\xf1\xb9o?\xc8S@ \x1b\xbd\xa6}~S@\x8fL\xb4\xb5&\xbdS@z\xe7\x0b#.\x7fS@\x15\xeb7_W\x92S@\x86p\x99\x9f\x8dfS@\xa5N\xbd\x89\xf6\xe7S@\xb7\'#\x17]|S@\xe0\xfd\xbf\x15\xab{S@B\x15\xc4\xdd\x01\x81S@\x96\xde\x0eQs\xf4S@|\xbdt\xbbx\xd1S@Q \xd2{\x92xS@7\x94\xd5\xe7\xb7\x96S@\x1c\xc6=.\x9aRS@|\x8e\xc3 ?\xe8S@\xa5\x05\x80}\xcb\xb1S@\x07\xa8[`\x0b\xd8S@\xea\x00\xe2\xe9\x91\xbdS@\x91\x9a\xbd\xf3~tS@W\xed\x8a\x88\xd6\x86S@\xca\xe9z\xa0\x12\x91S@\xceHXmb\x7fS@\x15\x91\xf3\x90F\x88S@\x81"\xe8\xbdB\xc3S@+\xda6\xf6\xc4fS@\xa7\x0cq2\x06\x81S@&c\xf1\x1eJzS@O\xcaxK\xf8\x87S@lC\'\r\xcf\xfcS@\xba\xea\xe6\xb2\xf6\xa9S@$\xe5\xe0d6\xfaS@QO\xc3\xb60YS@\xf8X\xc3\xdb\xc0\xf0S@\x93\xae\x17B\xee\xa9S@\xb7.\x8b\xa7\xc8\xfbS@A\r!\xc5;\xe6S@\x84\x03UC\xfe\xc0S@\x94\xc0BS^\xbeS@\xb6!\x14\xcfg\x19T@\x94\xc8B\xcb&\x9bS@\xeb\xdd\xb3\xd5\x06|S@\x84\xfc\xa7\xad)\xfbS@\xadbs\x04\xb4\xfcS@\xd1\xcc\xec\xbea\xfcS@L+\xaas\xb7\x81S@\xd0\xba\xe6H\x85\xfaS@\x0e\xb2k\xdfs\xfbS@.\x9bm\x06\x1ctS@\xf0\xd0\x133\x05\xa7S@x\xdb\x10\xf5\xdb~S@\xc7\nW\xda\xcf~S@-{\x0f\xcb}\xc0S@\xba\x17\xb05\x97~S@\xf1q\xde\xa0\nqS@\xd3ieJcgS@\xae\xb7]\xecD|S@\xd4\x8e\x06\xe5\x94}S@\xb2\x00\x04\x8e{{S@\x8d\x86\xda\x80\xa3\xaaS@\x1a\x80iq\x0cvS@m\x95:!\xbc\xaaS@\xe4\xbf\xdfeq}S@\x1e|\xed\xba\xe9\xbfS@T\x92:\x11\xe2\xb7S@\xac\x17\xfa\xb6\xb7zS@\n\x98\xf4\n%\xd7S@\x0b\xfc\xba\xfb;[S@F<\xfcL\xc1!T@aU\xd7\x17H\x98S@^\x06\xd4\xb1w\x9fS@\xc7W\xdfy\x07fS@\xed\x9f\xdfm\xed\x85S@QJ3\xc1 ^S@\xe3\x8bp\xe7\xb9\xf2S@q\x83\x8d\x17"\xd7S@R\xcb\xcf\x17a\xb3S@B!8\xb8m\xd9S@\xea\xcb\x18\xa7\x85IS@Mo.\xd6%\xbfS@I\x18\x02\xe8\xc8\xf9S@8\xaa\xd1\xb3Q#T@\xb6:L\x19\x1b\\S@ \xba\xc8\xe2\x0e\x7fS@\xe4!\x16N\x83\xbeS@BVq\xa8\xb7\xb6S@\x1cb\xc2;\x8b\x90S@\xa38:\xe7B|S@\x82G\x9dX\xe8\x8fS@\x83\x1d\x86\x8f\xda\xa4S@\x81\x90\xb8\xfd\xb2wS@\xbf\x9d\xbaU\x19fS@\xeb\x8c\x9a\x1d\xba\xd8S@g\xa9\xce(\xd0gS@\xc0j\x85(O\x86S@\xb8|\xf2\xffM\xdaS@~\xf9\xf1\xfe9\x88S@\xed\x8e\x16$h\xeaS@\xa2\x1b\x90\xce.\xb6S@\xf9\xb3>\x1d\\ T@ \xbe\'\xd3\xf9\xd3S@\xcb\xcf%\xfb\xe3^S@\xacT\xc8\xc2\xd9YS@\x91\xff\xb1\x10\xd0\xebS@5\xe1A~(\xe6S@\x9f\x8bV\t\x97KS@9{o\x19\xe9\x96S@\xc0ra\xad\x15[S@vM\xa5\xba\x14}S@D\x9dS\xaa\xa9\x1fT@\x08\x9eP"\x7f\x81S@\x94\xe0\xaf\xa0\xe8!T@\xf6m\x8a\xbfJ"T@`Z\xb5\x0c\xe5\x84S@\x962<~\x89pS@\t\xb3 O\xea\x97S@\x0b`\xba\xbb\xbd\xd8S@\xcdl\xa3:\xd6uS@\xc6\xe6\xea\xd5EfS@\x9e\x95Vr6}S@o\x9c+\x92\x93\xbaS@#a,\'\xe6{S@sa\xd9_\xf7^S@\xbft\'\xd5\xd3tS@^\xa1@g{yS@\x01\xc8\x9fS9eS@b2\xb1X\x13\x97S@\xec\x14sw%~S@\xf8=\x8d\x80UZS@Z?q\x1aB\x1fT@\xb6\xe3\xc3a2\xf7S@\xe5\x9bw\xe3>\xc8S@\x95\x90ok\xc7[S@\xee\x02\xe8\xcd\xa2|S@H\x18\x0e\x9dH\x86S@0!\xf7KB\xf1S@#\xe3\xc5\\B\xf3S@\xf7\x07\x1bRV\x97S@Ol\x00\x82~\xf1S@\xe0w\x99\xde(\\S@\x10\x9bA.z\x86S@\xe0\xc5\x1f\xfaZ~S@l\xbb\x878\x05\x88S@H\xd7\xb7\x12M\x7fS@\xc4\xde\x1d\x9e\r|S@\xfdO\x13\x03bxS@\xa8<\x99\x93\'\xafS@\xcdF\xba>\x86zS@l\xb8n\xfa>\xd7S@\xb4U\x0b\xa8\x83[S@U\x07\x1c\x19\xb0\x1fT@\x07\x94\xef\xbbY\xa1S@\x95\xda6\x99\xd2\xbaS@\xeb\xe84\t\xf5\x19T@]A2Tb\xbbS@(\xadk\xf7\xcd\x8bS@\xabw{~*lS@\x1c\xe2\xf8\x1f\x93\xa1S@f,c\x15\xdb\x87S@\xda\xd1\x14\xe8\x9awS@\x94\xf8\x9d\x07\xb0\xa1S@F\xa1\x18mV\xafS@\x95b[\xdd\xf8\x1fT@\xf44\xa5{[\x11T@\x8f \x16\x87z\x7fS@\xce\x9el\x18\xfc{S@q\xb4\xcd\xba\xa5\xb6S@\x9c\x93\xd1\xce\xde|S@\x914\x1f\x8f |S@L\xed\xf1Q\xfa[S@.\'\xce\xb0_\x82S@\xb6\xb2\xe9\xcd\x10\xbdS@\xc7]\x9f\x99\xd0\xefS@\x1b3\xd5\xca\x97\x9aS@yZ\xd1\xb4\xaa\xd7S@\x81\xba,\x8e\xf2{S@\xc7\x9b\xb8\x05p\\S@\'\x8d\'\xd1\x16\x84S@\xbei\x06\xff\x8d\xf1S@S\x10\x8a\x81;\x1cT@#5s\x84\x10\x9aS@B\xe7\xa2\x90\x8e\x85S@\xd7r\x04*7\xc1S@\x93\xcc\x9f\x15/|S@\xca\xb6\xeb\x7f\xf7\x87S@l\xe8\x81\x82\xecTS@\x80\x81\xd6\xfc\xad\x86S@@\x8f\x06\x0e\xa0\xffS@\xe4\x90E\x98+\xf1S@M\xca\x177N^S@-&z\xab\x8a\x88S@j\xf0\xa8T\x8cXS@\xb2\x8bz\xee(\xeeS@\xcey\x10\x9b\xf1\x85S@\x12\xceB\x9bA\xf0S@\x18\xbdP;8\xf2S@0\x91/E\xb7hS@\x80\x9f\x14\x11\x9c\x86S@\x0f\xdd\x8b\xe3\xe7VS@\x128\x95\x8dd\x19T@<\xf9X(\x1c\xf0S@\xc8\x82!\'\xc7\xadS@\x03\x922\xcb\x8a\x8bS@;G5 s\x89S@\x0c\xf8/}Q\x86S@\xd8\xe5\x18\xc1\xf4\x81S@,TK\x9e\xfb\x8aS@\xfbK)z\x1f\x86S@\xa8k_\xcb\xeb\xf3S@\xdb1\x89\xdf\xb7\xfcS@w\x87\xedJ\xc7\xafS@\xa8d\xaa\xf6\\\xfbS@r\xf2\xd3\xea\xc1\x85S@\xf1#~\xda)`S@K\xde|\xcb\'\x85S@\xd1f\x05\x82T\xcaS@\x7fPv*\x13\x84S@v\xb0v\xcd\x06\xb0S@\x86\x97GL=\x84S@\x16\x1b\xf5R\x0f\xd6S@q\x08\x99^\xd6\x84S@\x07Y\xd2\xa82\x84S@\x98%\xf2\xa8\xd8\x84S@\x8dJ\xc1\x19\x96\xefS@\n?\\\xc1\xa4\x84S@\xfd\x1e\xb8-\x11\x83S@q\xd6\xf8\x15\xfb\x88S@-\xcd\x94\x14I\x84S@\x03M\x11\x08\xd0\xfbS@`6b\xbd\xf7\xfbS@\xf6\xaf\x9fK\x93YS@\x1f6\x83fU\x84S@\xd2\xcc4\x00\x12\xd8S@\'t]\x81\xa6\xfeS@\xfdz\xfa$\xdalS@s\x0eP\xb2\xcb\x82S@\x0cB\x99S\x9f\xb0S@\xa2\x9b=N\xb2\x82S@\xa3z>\xe49aS@}FR\xc3C\x7fS@\x86\x89B-\x96\xb5S@\xbe`\xba\xd3\\\xfcS@H\xab1\x8b6\xb1S@W\x82\xc0\xb9\xf4\x85S@]\x93\xbb\xd9\x88~S@_?i\xb3\xa7PS@g\xdeS\xc9\xba\xfdS@:\x18\'\xe34\x9bS@\xc9\x19g\xc46\xeaS@\xb5\x1c\x9cY\xb7\xf6S@d\xe9\'M\xc5\x81S@\xca~\t\xa4\x04\xebS@\xc7!\xcf\xae\x91\x1fT@\x80\xac\xcb\xa5\xfb\x80S@\x13$\xb8\x92\xd0\x98S@\xd4\x04M/\xa5\x81S@\x83\xd3\x12\x04\xcf\xf9S@\xc1H\x1dW\xb1\x80S@\x9c\xb6\xefh\x04\x81S@#\x9eD\x84)\xffS@\x8a\xc2\xd2\x8d~\xecS@\xd5\xba\xc6\xec\x7f\x80S@\x9e\xef\xdb\x94<\x9bS@+|.\x01\x07\xedS@\x05\xb5\xc2\x97\xb7\xfeS@b\xca\xeb%\x81aS@\xb9u|\xa8$\xb0S@=\x04;V\xd4\x90S@\xf50d\x977!T@\x9a\xa2sL1\x91S@\xd2\xf9\xfe{\xcd\x7fS@s\xee\xed\x9f\xcd\xb1S@Rj\x87\xe4\xd3aS@\xd0\xd3\xb2\x07:\x81S@\xb3<\x7f>\xb7\xbdS@\xb7&\xccb\x00\xb9S@\xde\x15\xe4=\xa7\xacS@\xe6\xf9\xf3\xddL\x7fS@\x12"\xc7\xc4\xdc\xe8S@\xdb\x12X\xb9\x03\xe7S@\x1c\xa1c\xf1\xfcaS@\xceH\xc2fw\x7fS@Z\x8b\x83\xc1\x87\x8dS@!.\xd1^\xbc\xafS@\'\x9b\xdaA\xd1^S@.\x91U\xeb\x03vS@\x94\xaf\x97\x1f;\xf4S@\xe2\x019+\xcb}S@hi\xaf\xf0\x00\x80S@\x89\x03\xb3\xbd\x04\xeaS@km_\x16\xa8\x7fS@Sh\xed\xa6\xb1}S@\x94Z\xd3\xbf\xfe|S@\x8a\xdf\x00\x9f\x9e~S@\x87\x88%\x86\xb6~S@\x93\xff\x11\xe7\xc9~S@:\xb9Ms\x03\xf2S@gn\x87\xb4\t}S@\xb8\x0f\x8f\xa1m\xefS@\xacw\np\x8b\xd2S@x,u\x1b\xc4~S@d\xfa\x89\xdb\xae\xafS@4\xb9W\n"\x7fS@`#\xc4\xfa7\xf3S@\x93I\xa3\xcf\xe1XS@\x92d\xd7\xed\x8c~S@\x06\xc8\xbc\xb8\xf2\xb3S@\t&K\xa3YXS@\xdd-\xa9\xe0\x05\xf2S@;\x993\x16\x03\x98S@\xf2B\x0b\x1f9\xfaS@B[\xeb\xb1\xaaXS@\xb6\xa9!\x80\x9f|S@\xfc\xf8d\xc8lWS@6\xe0A\x80\xb0}S@4\xaa\x06\x17\xdd\xffS@\xc6L\xf3\xbdD}S@<\x97\x05I"}S@\x88\xd2~\x84M\xbbS@V\xd6O\x94\x02\xe8S@\xb8RsfQ~S@;\x8b\t\xa4\xcbUS@\xd7aG\x16B\xd2S@VS2\xdb-\xafS@\t\x9aJ\xda_\x91S@b\x9f\xef\x0e\xd3|S@\xbd/~\xc4\xd2|S@>\x85\x8fYP}S@\x12\xab\x8a\x06\x03\xf7S@$\xa4\xe6L\xd0\xe9S@\xf5p\xb8\xe2\x14}S@Z]\xb4+\xd5\xffS@\xcb\xb324\xd9hS@\xc5\xca\x8c\x0e\xfa{S@Q@H(R|S@Fm\xff\xd2*|S@\x96\x15$\xcb\xbe{S@X\xbc\x91\xa3J\xd4S@.\x02~\x01\xea|S@}\xfef\x91\xdboS@\x1c\x15\x19,\xc2\xc1S@\xa4\x80\xe8\xfd\xa4\xa0S@\xaf2\xb6\xd6\x00vS@\xb8\xdd\xe6\x0e\x8c{S@\xbe\x9bT\xc2\x13|S@\xf8}~\xde\xb0\x94S@6\xf7\xd0\x97\x04cS@|\xce\xdb\x98*|S@\xc5\x11V\x1c\x93\xe4S@\t\x1f\x0bf$\xc1S@\xb6{@\xe1~hS@\x18o\x17\xf3\xa2\xf1S@\xc8\xba\xf5U\x06|S@Lt\xf9\xf1l`S@\xf8\xbf\xca\xdcF\x97S@\x8b\x04\xe1\x9ai\x00T@X2o\x03\x90zS@2\x11NH\xf1zS@@\xcd\xb3\xdc\xe7\xf6S@\xe4WG\xfb\x08{S@b"\xca\xb0\xcfzS@\x87\xfb\x16A\x94zS@\xe1\x7f)\xae\x1d\xf7S@\x04\xd81\x04\xbe\xe7S@\x92\xce)\xe6\x11\xc1S@\x803}\xb61{S@\xe8\xda\x0e\xf0y\xb9S@\n\xa7\xa5\x98"zS@=w\x13hkzS@\x02\xff}Z\xe4\x81S@.1\xf8\x81szS@\x01\x90q\xac\xb6zS@\x0bs\xac@{\xf1S@u+\xed\x16x{S@\x91\x1f\x8d\xfa\x9b\x00T@\xa0I\x812\xdawS@#\x1e1T\x00{S@o\x8f\xa6\xd4\xd4zS@tA\xb0\x8b\x8e\xe8S@-\xd5\xbe\x16i\xc0S@_Q\x94\xf2FzS@\xa0\xab\x1eD\x03\x88S@f\xb2eE2zS@{\x9e\x98\x80NgS@\x7f\x01\xed\xe8^\xe8S@\x14Dj\xec=yS@\xc4/\xc5Z\x9b\xdeS@*\xbao\xa3\xf2\xbfS@P\xe7\xfc\xea\xf2\x95S@dpz\x1f\x8bKS@)\x80!\x17 gS@</\x16w\xa3\xf2S@\x07\x1c\x1f\x8e\xc0\x00T@\x05\xd1\x91\xd2j\xb3S@*\xa4{K\xb6fS@\x0ba%\xd6>\xf2S@\x1f8\xee\xb7\xeawS@H\x03\x17\x01\x13qS@\xeb\xebE\x96YnS@\x92\xab\xc7{s\xe9S@8\xb1T\xea<\xf2S@\x81@\x9f\x8d\x90wS@J\xc1\x10\rb\xdaS@\x00C\x81\xc5\xca\xd8S@\xf3\x00sfu\xd9S@?\xb2h_\x8e\xfaS@O\x84;\xcf\x8f}S@\xef\xba~n)eS@s\xeb\xe3\xef \xd5S@\xe0B\x97h\x15\xd5S@\x84\xf9\x93n:\x15T@2\xeb&(>vS@/U,\x8b\xbd\xaaS@\xa2\xbe\xfc\x0b\xeauS@\xe8\xc0F\x80iYS@ \x80\xed\xd7O\xf3S@\x8e\xcd\x1d{X\xbeS@\xccQ{\xc6\x97\xd5S@|3z\x81<\xbdS@\x88\xf7\xae\x7fXTS@\x1fA!\xba\xda|S@\x007\x9b\xca\x96_S@\xd6\xe1\x96\xfd\x86_S@\xe1\x8f\xd8X\xd3\x80S@\xcb\xfa\xcaT\xc7tS@\xfc\x1a\xfa\xbc\xa1\xf3S@\xfe\xf1\xd3\\\xc9\xc5S@\xe4\xc7\x15\xa9\xb1uS@t\'+\x16\x00\xc6S@\xd5\x95|\x05tfS@:\x06\xbe#\x14\x9dS@y\xa6\x1e\xf5\xdctS@t\xf0\xca5\xbe\xe0S@\xc8by\x93u\xf3S@h+\xc9\xe3\x08\x9dS@7_\xe7Bk\x01T@\x08\xd1\xa5\xbcE`S@D\x85\xc1\xbf\x8e"T@\xdd\x89\xe3\xea\x1b\xd9S@\xda\x1d\xeaN\x9a\xedS@\xe1\xaa\x83c\xd4\xceS@wr]\xffN\xceS@\xb6E\x80\xcc=\x84S@\xf9\x02K\xed\x1a\x83S@\xdfs\xc8\xb8W\\S@\xcb^\x8aX`\xebS@B\x7f\x82\x1d|\xefS@\xcb\xe5V3\xf1\xbcS@\x1d\xc4"\x7f\x05\xbdS@\x00%\xb55|\\S@\xcd\xd5\xe6\x0f\x84dS@zio9\x89\x89S@\xb3kq\x01\xab`S@\xc7X\xe2\x93\xd1XS@\xacn!3t\xc6S@\xdbp\x15\xe4\x93\x89S@]\xc3Z5\xce\xf5S@\xf7M1\xc2\xab\xf8S@\x95\x00\\\x8c\xb1\x88S@\xc9\x89\x07g\xe1\x02T@s\xfb,t\xea\x9eS@\xdf\xdb\x06\x9bJ\xa0S@u1\xeb9\xea\xf8S@\x86\xe5\xfc\x85\xec\xf5S@\x0fD\xcd3@\xa8S@q\x07z0D\xb7S@\x9b\xadw\x0e\xa0\xe5S@$\x80#\xe2\x0eeS@\xca\xff\xb8\x90KgS@\x1a[\xd2\x1f|eS@.\x80\xfa\x08\x1b\x9bS@\xd0\xe8\xc5\xe4H\xb8S@D\xc7+\xe0\xa4cS@\xad\xef\\L\xcd\xa6S@\xe1M\xab\xbf\x0fpS@\xb6\x821p!eS@+I\x95\x96\'\xf7S@~/\xd6\x9a\xe2oS@\x10\r\x95\xd2\xaa\xa6S@e%\xac=)iS@\xd3\xd5Z\xa0\x1dfS@\x97\xf1iVYhS@\xbb\xc2\xbe#\xeehS@{\x8e%x\'\xd9S@\x1db\xc6\xe2\xd4\x9aS@PH\xef\xe5i\xf9S@\x89;)\x89\xc1dS@f\xb4g\x8dufS@\x80\xcfV0\xb5\xb8S@\xb5H$\xb5)\xf7S@\xf4\x84/\xef"\xf9S@\xeeMEg\xf3\xa9S@\xbf\xb5\x96\xab-gS@\x06d\xcd\xef\xc4oS@\x0cD>R\x0b\xe5S@!K\xc0d{oS@u\x99`A\xee\xa9S@\xf5\xbfz\xf8\xa9\xf7S@\x00a\xa7\xdc\x93nS@O\xd0b\x19\xa0\xdbS@)\x06\x07#~\xf6S@\x9e`<\x07\xba|S@UpU\x82Y\xf9S@\xc8\xb4\xdc&\x9c\x9bS@\xae\x86\x19\x9f\x05\xb3S@\x8fL\xc8\xdb-\xa5S@\xa24\x92<9nS@r\xb3\xe0\x0b\x1e\xf9S@\x17\xde\x8cK\x85\xf7S@]Hz\x87"nS@_\xab\xeb?\x10\xa5S@\xf1\x85\x86\xc1\xe5!T@\xc5Q\xd7\xee\x0e}S@0=\xef\xa6\xcdoS@\xc3\xb0\xa6w\xa6\xf6S@\xf0\xc1\xfa2\xa7|S@\xa0\x9d*\xa5\xa6}S@\xe3\xf0\xec\x1d&\x7fS@\x8e\x95 t}\xa2S@\x85p\xfc\x11\x15\x97S@C\x82Dc\x80|S@\t\xd3\x7f\\\x86 T@+\x16^r\xf8\xeaS@\xba\x88\t\xd9.~S@"\x91\x87\xa2\xbe\x9eS@\tC\xbez\x1f\xecS@\xb5\x9aD\xfdz\x9fS@\xe6\xe9\x98D\xfb!T@H:\x8f\xe4\xbc_S@\xf9\xd4\xa4) \xd7S@\x9f\x17b\xd7zgS@\xfb\xc7\xa4\x10UzS@R\x0b\xf6\x08f\xd8S@\x83#\x8b0-\xf6S@\x82\xeb\xb8}\xa9\x1aT@|:\x0e]\xd4\x87S@\xad\xfa-|deS@\t\tH\x0b\xcf\x1dT@M\xb7Z\x0fO}S@\x8c\xa8\xee\x84\xd6\x18T@\x10\xf6U\x8a\xbd\xebS@\x81\xe3/\xb3\xe3\x81S@X.#\xf5%vS@j[\x7f\xb7\x9a\xdbS@\x8c-Kj\x8dgS@<tN\xdc\xdd\xdbS@\xdb\xd7\xb4\xf2qdS@e\xcc\x003\x04^S@\xbc\x03\x05\xc3k!T@1jT;\x96\xb4S@\x00\xdej\xa5\xcf\xd9S@\x84c\xee\x84n\xdbS@\x8d\xb7\xa3\xde\xad\xd9S@\xf8\xf9\xb8\xc9\xa5\x82S@F\x95s\x8e\x17[S@}\xa4k\x82\x84\xb6S@\xbeN\xb1\tF\x88S@\xc2F\xc2c\x14nS@\x8c*\x9bbq[S@\x0b\xd24\x02\x1c\x1fT@\xcf\'o1H\xb6S@\x96\x04NbD\x88S@\xf2\xfa\x08\xa9Q T@\xdc\xfe\\ob]S@\x9f\x8a\x9b\xa0H\x1fT@Z4\xaa@\xb1\xbdS@\xf2Zh\x08\xb8\xf2S@\xc0\xbc\xe3\x80 |S@\x86\x02+t\xcb\xdaS@\x91\x19p\r=\xd7S@8\x83\x02\xc7\xec\x97S@\xa9\xecZ;\xc9cS@.\x12\xe7\xc8\xed\xa0S@\x17\x17,\xaa|\x81S@\xb15t\xde\x1e\\S@!\x9f\x0c\x0f]\x8bS@\xe2 \xc8\xc2\xba\x85S@h\x874\xd4\xe4\x17T@\x17\x08n\xf3\xbaZS@m8\x99\xa8F\xe3S@\xa5\x14sF6\x90S@.\x8f\x9d\xc9b T@\x15i\x03\xc8\x18\xd1S@\x84dM\x1d\xda\x13T@\x96I\x02\xd5\x1b\xf7S@\xe1\x87K\x19\xb7\xb8S@\xa3\xb7\xc9 \x9dnS@\xa8\xad\xd2\xd4\xb4fS@n\xc2\x93.\x18\xf7S@F>\xc8\xf4F\xa1S@\xb23\xe1U\xef\x84S@\xf1U\xb5\xf8\x0b\xb9S@\xc7\x86\x1d\t\xa5\xf6S@\xf2\xba\xfc9\xc6fS@\xbd*\x19\x0bonS@.\x19]\'p\xa1S@\x10\xf7"\x8b \x9bS@3\x95c_\xa1fS@\xb4\xd3\xa6\xefd\xf4S@\x92\xd7\\\xf2\x1ffS@K\x0b\xf93\x9bfS@\x98[\x97\xb7\x9c\x9fS@\xd7\x1b\xae\x86yxS@\x9b="\xb0ifS@\xa99\xcf:\xa6cS@YN\xda3\xdb|S@g\xc3\t\xb4y\xacS@\xa9A\xe0\xde\xbe\x85S@\x0em\xb6\xeehmS@?l*`\x12\xdeS@-\xaa\xef\x81\x06\xf6S@\xb1\xb6\xcbN\xe3\x95S@<\x9e{\x8d\x03\x88S@\x94\x9c\xa0\xc83\xb6S@\xde\x81\xa2S\x9b\xf7S@\x8f\xad\x93\x075\xf7S@\xb8\x0cx\x87\xca\xf4S@3\x92\x80\xef3`S@\x9c\x10L[\n\xf6S@\xd3\xcc\x1a\x88\x05\xa1S@\xfa\x00\x0cU\xb7\x85S@\xb1\xeaF\xc0v\xf6S@\xce~\x03\x00\xe0zS@\xe1\xfa\x96a\xac\x85S@"v\x1bC\x08\xc3S@F\xac\x94\x88y\xb7S@\x1c\xd2\x82Y\xde\xf5S@\xfc>2-\xb2\xd0S@n\x83T\xae\xa1|S@\x87\x95HH\x1cfS@\xaf\'\xf2\xe2\x96\xf7S@\x82\x7f4lgfS@\x83\xee\xcd\x0b\xf3\xf3S@n\x85\xcc{\xbd`S@\xef\xc4\xce\x18alS@\xba\xb5\xb8\x92\x99wS@\xc5\x9d\xf7\x1a\x1a\x84S@\xe5B\xf69\x14\x85S@{\xe6\x93\xde\x99\xf7S@\xf9(\x91 E\xf2S@\xc73\xe6\x18\xda\xbfS@\xe00J\r\x05nS@\xed\xe8\tD\x04\xfbS@P\xeb#\xe1\x87\x89S@\xc6\xe4\xe2\xed\xa3dS@\x1bUHM\xcefS@\xd8"\xdc\x88\xdddS@\x9b/;Q\xc9\xf6S@\x96\x1b\n\x8c\x00\x8bS@\n\x9dVm\xec\xf9S@\xedq\xc4\x1f\xf5eS@\x16\xf0\x98\xef\\dS@\x11\x15\x8b\x90\x06\xddS@\x10\xb3\xa0\xf0\xf2\xb3S@\x012xl\x06gS@\xc9\xe7??G\x84S@\xbbx2\x8f\'\x85S@&\xedNn\x89\xecS@u\xe2>5:aS@:\xa1\xfeN\xb1\xaaS@27\xb53\xdf\x9aS@\n\x86\x80xL\x84S@\x07\x934_\xc2\xd6S@\xae\x8eC\xcf8\xdaS@\x9f`\xfdT\xe4\xbcS@1\xfa?\xe2\xdd\x99S@\xc9\x03\xba\xb9_\x95S@9\x1e\x98\xa2*XS@\xda$\xad@,}S@\x19S\x97\xea\xfa\x9cS@\x07~zu[\x9cS@%\xe3\xd5_\xdc\xd3S@\t\xf5\xc7\xb4X\xa7S@x>u\xe8>vS@%\xad\x8b\x95\xcd\xb1S@e\x90[\xc1w\xc1S@c\x1f\xd1\xf5IyS@\x95\xd5K\xff\x1a\xbdS@\xb42\xdb\xa5\xe6\xf6S@\xc4M.d\x02\xa5S@\xcb\xd5\x15[ \xbeS@\x93\xbeP\n\x10\xdcS@\xa7\xec\x92\x1b\xa8\x83S@\xf3\xc0i\x0e\xce\x84S@c\xe7\xfbN\xca\x86S@R=\xf4\x98\xa2\xf3S@\xd3$\x81n\x87\xb6S@\xca\x13\xd0\xd43\xa2S@\xa7\xd9\'\xf5n\x85S@\x01er\x104eS@}\x0b\xd9\x08\xfe\xa9S@u\x1e\xb9\xe6\x1enS@\r:\x7f\x8digS@5L\xac\x9b\\gS@a\xab\x95\x8a\x92\xf8S@[7\xcbje\xebS@\xf9\r\n/j\xbeS@v\xfa\xbei\xac\xd7S@\'"\x88\xf8\xed\x86S@\xe0R\xeb\xf4\xc6\xc6S@a\x86\x00\xcd\xff\xafS@jS\x8c\xf4.iS@Ax`\xa7\xaf\xdbS@\xdd^\xc8|?\xf3S@k\xa3\xe6\x1d\xad\xdbS@Y\x0b\xe3\x8c\xb8\x00T@\xa3E.9/uS@\x0f\xe5J\x18\x89pS@9\x88\tI\x9c\xb0S@\xbd\x9c\x96\x08\xd9\xf8S@l\x80S\rW\x84S@\xe4\xfaY%\xe9\\S@G\x1a\xdf\xc5\xad\x94S@\xe0k\xbb\x11\x93\xdbS@j\xad\x9f\xf4\x8ffS@\xf1\xe3\x1c\xfa\x98aS@\xc1_\xb4\xd5\x90\x91S@g}\x18\x89C\xb0S@\xa3MQ\xe7u\xefS@_K\x8e]\xb7dS@f#\x1e~\xc1aS@\x1eK\xa1\x00Q T@\xf1\xb1}\xf4;}S@\t\xf7\x9fG\xf0}S@\x8a\xce\xcf1\x9c~S@\x8f\xd3\x0c\xe5\x0b\xdaS@\xcb\xa0\nV>\xecS@\xda<\x11\xc9\xe2XS@R\x80Mq\xc1\xf2S@\xaa\xc3\xbd\x91H\xf9S@v\'&_&\xf9S@d\xed\xfcr\xd6\xb7S@\xa5\x88\xce\xa9\xf5\xdaS@\x9f \xaez\xf1\xbfS@\xfa\xc9\x89A\xd4\xeaS@!9\xa3\xcce]S@\x89\xba=\x91d\x00T@rdM\xbb\xcc\x82S@\x8f\x8d;\x9fH\xd9S@?\xe4n\x1b\xca\xf2S@\xe1h\x08\xf1\xba\xf3S@\xd8\x02\xa6\x0en\xc0S@-|\n\xf8{\xf6S@\xb2\xd4Q\xd3\x89\xdaS@Hf8\xfaLzS@\x00>\xafy\xc8xS@\xff\xe5`\x93<bS@\x8c"x\x00\x91~S@=LC$%\x1dT@\xc4;>\x90<dS@\xd9\'\xa7\xda\xa9oS@\xcb\xbb,\xbd\xd7oS@*\x93\x032E\x82S@\x9bA\xa4\xbb\x94\x9bS@\xceDY\xf3\x88\xf2S@\xb1\x1b\x03\x01\x7f\x85S@\xe2\x15T\xaa\xf2qS@\xf0\x89M\x9c\xa5MS@q\x8c\x92\xf1\xf2\x82S@#\xe0q\xd3\x06]S@\xd9\xd4e\x9d\x0e\xb0S@v\x08\xd9o\xa8\x82S@\xb1\x90\xaa\xa7rdS@\xd7^\x0b\xf3\xe3\xf9S@\xb5\x8ea\x0b\tpS@\xc6\xc1\xc5Y\xdd\xa8S@\xfdT\x06\x01\xfd\xc0S@uI\xf4\x04\xecxS@\xb7\x85\xfcZEbS@\xf0\x0b\xbe\xd6\x9b\xd5S@\xe0\x02\xa6}\x08eS@V\x94\xae\x89\xb7\xc0S@\xe3\x0fJ\xc8d\xe8S@\x1c\xbeH\xa7[\\S@\xcfB\x0e\xe8\xc4\xf9S@\xfe0\x87\x98\x00US@\xe9%\xdd\x8e\x0evS@\xf0\x06\x0fl\xa9~S@\xe7\x8fY\xe8?\x97S@c\xcc;-\x84\xc1S@\x93D\\\x1b\xa0\x8aS@\x194\xe2\n3\xc1S@UgF\x0e\xd4zS@U\xb0\xebm\x9e\xebS@v\xd5#\xb7\xfe\xf1S@C=\xca\')vS@\xf2\xcf\xa3\xcc\xb8\xc1S@\x19-\xa5Q\xee\xacS@\'\x90.\'\xd1|S@R\xea\xb7\x84\xf6[S@\xda \xd9Y\xbf\xe6S@\xba*\xdd\xb3\xd1\xacS@&\xd6\n\xbc\xa4~S@\x81\xf4\xef\xab$}S@\xecxZ\xa5\x06}S@\xbf\xe4\xba\xc41WS@\x9d\x94\x10\xa0]\x88S@Twu\x1d\xc9\xe8S@\xfb\x1e\xecw\xe6\x00T@\x1c\x1f\x91[\xbb\xafS@\x9d\x96b\xbd;`S@5\xe5\xec\xb7\xaa\x80S@\x04i\xd4\xef\x8chS@\xef\xb8_\t\xe8hS@\xe6*\x8c\xbb%^S@\x10\xdb\xb1`\xcb\xa3S@\x9a\x02\xf1\xcf\xd0|S@\xe7\xd9\xed.\x1d\x12T@\x91\xb6\xaf\xf5\xcd~S@\xd0\x92q\xebH\x12T@\x00ZH\xc2\xb3zS@\x80\xb2\x8c\x08\xe3\x95S@\xa7j\xc4\xae\xdd\xffS@\xc6\xd3\xd7\xa88\xb5S@\xd1\x08E\xffd\xbbS@\xb4\xe7\xae\xeeA\xbbS@\xfe\xb8\xa4,\xe5\xcaS@:\x94\x05\xdez\xfaS@\x01\xb1\xce\xc3\x02\xc6S@<\x94\x18\x05\x87{S@u]Q\xa2\x9dzS@\xb5\x13\xcd\xe2p\xbbS@~@3\x1b\xac\xf1S@\xb9\xf6&\xc2\x01\x87S@\xa9\xda\x94mrfS@\xf5\xe1#\xa5\xc6\xf0S@\xa5\x93\xb5\xd6\x9fqS@Vl\x99#B}S@\x0c\x1c7S\x87zS@\x7f\xe9\x95\x95*zS@B\xea\xd1X,\x1cT@\x9f\xb9j\xe72vS@\x81c\xee\xc1o^S@\x95\xcb\x05\xe5\x92\xfcS@\xec\x0e\xfbd(\xceS@\x16\xd0\xc9\x9c1|S@\x0e1XV\x10\x89S@x<\xb2\x82!YS@\xaa\xe1g3\xa2XS@:\x99\x8d\xbe\x94XS@\xd5h:\x19\xaa\x89S@\x02:\x06\xb51\x7fS@\x9a\xdd\xa2\xe3\x8adS@\xf3\xf0\xb9\xc7H\xbcS@\x10\xa7@F\xe3\xb1S@\xff\xdc[\x1a\x15}S@d\x13\xd1\x8f\xdavS@\xba\tK/\xbe\xfcS@\xe1\x12{x\x9f_S@\xfd\xe5HH\x94\xb8S@3\x8f\x81\xc0\xe1\xe8S@\xf5H\xa7r\xa2\xa9S@\xe5\xd221\x81\xa0S@4\x9a\xeb%{_S@\xecc\xce+\xbeoS@\xd5\x14\x02\xb1\x14\xfdS@\xc6<d\x02\xac\xfaS@\x1e\xb2\xed\xbb*{S@,\x9b0-\x89zS@R\xc49DCzS@\xcch\x9c\x13\xf1\x7fS@\xacc9\x1b\x03|S@C\x0c\x9dOc\x91S@\xd2{\xa6Y<\xd7S@y\xe84\xde\x1eyS@\xdd\xab-\x96<\xb2S@_DCG\xc7\xfeS@\xd1p\x98 \xf6{S@c}\xcb\xad<|S@\x192\xde@\xd1\xa6S@\nv\x87\xe8\xa4\x1aT@\x9f6\x8d&mpS@9\x9c\xbeD \xfdS@\xaf\x12\nx~\xfdS@\x01tTb }S@_\xc2\xe3\xa4.\xffS@\xfe?aA/\xf4S@Mg\x17\xa6\x18~S@\x18#~\xda\xd0}S@\x88\xbe\xbdsBgS@`\xe2h\xed\xb2zS@\xc9\x1a\xf22\xfb\xd9S@\x0fa\xf2,~\xa3S@@\xf6t\xaf\x17\x9dS@\x93b\x98^\xf2\x99S@6\x04D\xf8\xe0\x80S@\xc3\x04tj}\xfdS@l\x07b\x98\x95\xfbS@%/0\x99!{S@8\x88\xc8E\x96zS@hm*x\x0f\xe8S@\x1dM\xcd$\xfb\xe7S@$\xcfJ[\xa3\xd9S@3\xf1\xcc\x0e#\x19T@\x06\x93\x07\xb6\n\xf2S@\x90\x80\xefa\x11YS@\xbf\x00\xa8{\xe2zS@\r\x1f\x8b\x85r\x80S@\xae\xf8u%H~S@\xff\x9b\x9aT\x86\x99S@\x96\xb6\xb6\xd5cqS@\xc4\xdf\xaa[\xc6\x8dS@\xe5\x90\x18\xf6\x83\xfeS@L\x84>\x94P\xc4S@"\x85\xd5\x15\xab\xcaS@w(2\x03\x97zS@X\xfd%\xfd\x10\xebS@U@\x99^\x8a\xd5S@\xf3kg\x00\xe6\x80S@\xf9\xef\x17\xe7\xd9\xf3S@_\xed/\x05\xdftS@]\xd6+\xde\x85\xa4S@\xe0\x96u\x94_\x8fS@\xfb\xce\xef\x10\x13\x9dS@U\xacQ\xeb\x81\x80S@A\xd4\xc6\xfe\xe5LS@\x8cP\x93\xfd\xfcuS@\x1a\xe7D\x8d\x16jS@\'\x8a\xb1E\x0b\xd5S@\xb0\x98T\x9f^\x7fS@\xddVP\xbf\x80{S@5\xa4\xe7\xdeR\x7fS@\xf8>\x9c\xbeB\xadS@I\x12L\xa9]\xdaS@\x93\xdb<\xf8\x03\xa1S@\xff\r.\x88\xda\x89S@x\xcd7\xd7\xe6\x88S@ ]V\x87\xf9\xb3S@\x1b(\x8f\xa8\xa0|S@e*\xcaK\x07{S@C1b\x819\xe4S@\xef\x13\xc1\xc5\xb9{S@\xd6\xb8\xa2n\xb1\xc6S@P\x8b\xdf=\xb1\xb3S@\x9c\xa2\xf5t\x97\xe7S@\xd7\x83\\\xe0\xcb\x15T@$\xd6th\xe3\x17T@\x19\xe9\x0e\xabx\xe8S@\x1f|\x19n\nqS@\xf1\x90\xdb-\x84\xe9S@\xf2\x84\xc9\xcb\x8b\x98S@\x8b#op\xcb\xa0S@\x90\xc1\xffZ\x0c|S@4\x88\xc5\xde\xed\x84S@1\xddp\xe2?\x81S@\x03\x00\xd7\xb0M\xeeS@\xc1\xd2]\xd2\xd1\x9fS@\xca\xdb\xbb\x1diLS@\xcet\x8b/\xdf{S@L\x162Q\x05\x88S@\xbe\x1b=\xb7\xb7wS@_\xb6\x810\xa9\xfbS@\x93\x95n7\xcbwS@T\xc4c\x80\xa7gS@\xb8\x96\x01!\xddZS@t\xc9\xd2\x15\x90{S@\xbc`\x052eYS@\x98\x97\x04\xd0\x91KS@m\xc0\xc0B\xf4{S@Y\xa2\xd0z\xc3YS@Z\x0b\xcc\xe84[S@r`\xd6\x0eEwS@\x89R\xe8\xf7\xd5\xaeS@T\x05\x02s\xd5\x7fS@\x16fK\xe5\xe8\x85S@\xc4\xa3&"\x01\x17T@\xcd\xf2}\xcc%|S@O\xe9R%7\x88S@rZ\x12\x8e\xc0ZS@\xf1Z\x08\x12[\xa4S@p\x02\xd5SC\xa3S@\xfe\x8a\x80\x19\xc3\xa3S@\x7fD&\xc4\xd7\x9aS@5\xb8\xf0\xe2\xe8PS@<0\x898o\xa1S@<\xd2&\x1a\x1f\xa1S@\n\xc4\xe2*\x0b\xa1S@\x8a\xfb\x84(\x0f\x7fS@\x12)\xa5\x15\xa3\xa6S@\xc9c\x15\xab\x8a\xa0S@8\'7\xbb\xcd\xa6S@?L5\xff\x1b\xa7S@B\xc4\xb9Y"\x85S@c\xe5\xd5\xb0D\xa2S@k\xa5\xa5\x1b\xe5\x96S@!D\xaf\rO\xe4S@\x92d\x95\xa2Q\xa7S@8\xd5\x8e\x87ZfS@\x81\x0f\x93\xa4z\xa0S@^3\x96\xdb\xd3\xeeS@\x9fQ\x8a\x89\x8a\xa7S@\xc9\\\xcd\x8f\x12QS@\x08\xf7u\x91\x00!T@\xa8\xb1z\xb9HQS@\x87\x82\x81\x9b\xd8\xa8S@\x92\xcd\xfa\xacg\xa0S@\xfbn(\xad\xd7PS@\xa0\x05\n\r\xeb\xa9S@\xcaL\xe3\x1e\xf7\x9eS@\xde\xc2hc\xd0\xa9S@\x94Q\xc0=X\x9eS@\xd6\xd6:\x9c\xbc\x9fS@Dl\xf4\x04{\xaaS@\xd4F\xe6\xd2\xb4\xaaS@\x1e<\x1e\xe2\x83\x9fS@w\x10P_\xe4dS@zrk\x00\xd9\x86S@2\x8ea\x9f\xab\xb0S@4\x89\xc3\xca\xeb\xb0S@\xd7K)\xe9\rYS@`\x9a\xbeP\xa3\x9dS@X\')CI\x9bS@O\x1f7\x95\x89\xacS@\x02\r\xf56GbS@\x86\xf6\xe6\x17\xbb\xacS@\xa0|\xd6\x8c;\xadS@R\xadM\x9e\xd3VS@\x9e\x12\xa8\x16\xfd\xbaS@\xb7U\x8a*\xb9}S@w\xaf\xd0\x86\x0f\x9dS@\x81\x92\xd32\x95zS@t9q\x9b\xa3|S@*\xee\x88-J\xaeS@\xc4\xcb\x1cvE\xa1S@%\x13\x81\xa2\xb4gS@\xea\xc5\xc0\x92\xd4XS@5p`\x02\xe2hS@\r\xb3\xe4J\x84hS@\xb6\x1a\x18\xa3\xf9\xafS@\xa0\xd2\xaa\x1dg\x11T@\xe8\x01\x13\x01$\xb0S@\x84\xb0o\xa6rpS@\xda\x8dR\\\xe3oS@F\x9e\x80\xb8\x0f\x9cS@\x9b@\xe3N\xacoS@cwk\x172iS@\xe7\xec\xec\x0fG\xb0S@\xe8\x08\xcbI\xef\xafS@&\xfc\x05\t\thS@T\xccEn hS@\xaa&\x9cg\x9c\xb0S@c\xd6\xd9?\xeapS@\x8c\x81\x15\x9cUpS@i\xb1e\x0f\xf5oS@s\xd1\x85=\x8f\xb1S@\xaaP?\x98\xe4\xb1S@X\x1bE+\xeapS@\x88\x04\xbe\x9a+gS@\x8e\xb3A\xe1\xf5iS@\xff\xfd\x9ft\x99XS@\xee\x1c\xd2\xe2\x1fXS@\xf1k\xe7\xc9(jS@\x8f\xa1\xc9\x82\x87oS@\xf5\xe5\xff\x8d\xe5\xa7S@\x8fE\xbf\xa1\xb9\xb3S@\x14\xba\t\x85%\xb4S@I\x88\x91q\xf6XS@\xb6"\x95\xe2\x16oS@]\x8bS\xa2\x96\xb5S@\xb5s\x92\xa5yfS@\xa9`PT\x1anS@cfB\xb7U\xabS@pK\xa5\xf7\xfcfS@;3P\xb6?\x14T@\xbb-\x06;,tS@\xe0\x04\xe3H\x13\xb7S@P\xfa$S\xa2mS@ G\xc2Ke\x03T@\xd4\xae\x02\x98\xcftS@\x80I\x9e\xc7\x00nS@\n\xb6}\xba\xc0\xb8S@\x15\xf6\x0f\xe2\x80fS@\xe5\x14H\xf5\xf3\x00T@\xdb\xcfx`1\x01T@^\x98\x17x!\xb1S@R\xbb\xe4M\xdfeS@\x8e\x05\x90\xb3\x83fS@y\x028\xa6\xc9ZS@\x1aN]\xe6\xa1\x93S@\x84\xf3_\xe9(fS@]\x02\x19\x81\xc4fS@S\x87\xb0\xc7\x1bvS@F\x13\x99\xd2\xda\x95S@\xfbC\xe6\xd1\x9d\xb2S@\xfd\xb1&\xe3\x90fS@N\x8b\xe4\xd8\xec\xfeS@\xbb\xc0\x88R\xcb\x15T@"\x1bW\xa2\x1e[S@\x9b\x80\xed\x17\x17vS@\xca"\xf5\xca}KS@.\x8d\xa8\x80\xbc\xbcS@34\xdd\x0b\xd8\xfcS@\xbc\xd8\xe2\x8f\x14\xb1S@B\xe1\xaeu}\x94S@O\x08\xc0\xbb}\xbdS@\x16:B\x7f\xbb\xb1S@\xa7\xcf\x7f\x95\x05\xbdS@\xdf\x80\xbc\xef\x98\xfbS@\xda\t\xb1\xa3\xfdeS@\x1ft\xc0\xba\x1cfS@\x83\xbf6S\xc2vS@\x0f\xf0\x88\xfc\x90\xfaS@p\xea\xd4\xa1l\xbeS@\x1frB\xd0\xc0\xfcS@\x1a\xe0k\xbdn\x93S@\xa7\x98]N7mS@\tJ\x9f\xacI\xbfS@\xf4\xe5\xf7E\xd0[S@m\x9f\xaa\x08\xb7^S@\xbe_CRZ\xbfS@e\x0e\xc8\xf4\xc6\xb7S@):\xee\xcf\x94wS@U\xd2\x92$\xd1\xf9S@\x96}\x9d\xfd\xe5LS@[\'l\xb41\xf9S@\xe0\x9b\xeb\x85\xd9\xbfS@C\xff\x9a;\\\xb8S@\x02\x0b\xec\xa0\xbc^S@\x98\xe2\xe0\xd0\x9eZS@U\xa9\xfa\x00$\xb9S@\xf6{\xce\n\xd2LS@\xb4\x99\x1a\xb9C\xc0S@=\x96\xba?\x8d\xf8S@\x10\xad\x98\xf3\xcc\xc0S@\xe4Q\x83L\x97\xc1S@\xf5<\xdfT(\xc1S@\x83\xf4a\x1a~xS@\xb7\x80Rf\xd1\xacS@\x94~\x05\x9b\x9d\xc1S@\x91\x84\xd0\x08\xe1\xacS@Q\x00Zo&\xc2S@.\x06|\xd3\xfaYS@\xbb^\x01Gg\xf6S@\xa0\x06t4v\xbbS@J\x8f&Y;\xbbS@\x01\x1d\xc4\xfe\xfa^S@\x9d\xa1\xf7@\x1cfS@\x7f\xebb>8yS@\xa7\x1b\x0f8\xf4\xf5S@\x90O\xba\x11\x94\xb8S@w<\xd2t1uS@\xe6\x8a\xea0 zS@u\xe8\xda\xab\x0bzS@\x1eP\x1f8\xc1\xf3S@\xc2qV\'!\xf7S@\xf0\xa2\r\x837\xf3S@LPY\x14\xc3\x8fS@\xee\xea\x1f\n\xfc\xf2S@B4\xa2\xc3\xfe\xc3S@k\x10\x1b\x94_\x8fS@s\xf2Q\xf1,\x19T@\xff\\#SC\xf3S@"\xf7\xfb\xd7\xcdzS@\xf5Z\xcb\x88\xa4zS@\x1c\xca\xe2\xa9r\xc6S@\xa9\xc3\xf1{\x9c\xf1S@\xfb\xb7P\x7f\xb5\xf1S@7\xa9\r\xa0\x97zS@\x80\xde\xc8\x13\x00{S@\x9f\x03 \xa3\xd7zS@\xe4\xdeSO\x84zS@\xccc\xcb,\xa9dS@\x8b\xb5Uk7zS@J\xf9\x8e7\x81eS@\xaf\x14k\x97\xa4vS@\xd6\xe3\r;\xf3\xc6S@B\xe5\xbd4F\xf4S@\xe27\xb8B~\xefS@z\xe0wcTzS@p@\xb8=\xf9\xf1S@T\x04\x85Y&{S@\xa0\xaf+\xb8\xfczS@\x02\x0c\xeez\xefzS@\xf2@(p_{S@\xa7\xb5\xac\xd4\xce{S@\x13e!\x86/{S@RGW\x98\xe9zS@\x80\xc1\x86"\xc0\xbdS@\x94J\x9f\xbcWeS@B\x9e\xd8"\xf9{S@\x97s\x1d\x90S\\S@\x8d\x1a\x99\n\x9a{S@w\xe0\xda:\xd8\x8dS@)\xa6\xbaP\x0e\x1aT@M\x1e6\x82\xa8wS@\xd8\x1b\xb6\x1c;\xefS@.\xfax\xf8M\xecS@\xe8\x1b\x7f\xc4\x00]S@iu\xba\x82=eS@\xad\xfbE\xe0\x9a\xcaS@aNW\xd9\xfe{S@B>\xces#xS@\xbb\xd3(\x9c\x12\xedS@\xad\x96\'\x14P\xf0S@1\xd5\xd8b\xb0xS@\x8e\xa6\xf0i\x12\xf0S@[\xd2\xe0\xdbG\x8bS@\xf28\x8b&\ryS@\x8b|\xbaYG|S@\x85?\'\xf4d\xecS@/\xe9\x7f\x84\xcd}S@;\xaai\xebiyS@$N\x0b\xfcz\xebS@\x9e\n\xa5\x93\xd2}S@\x1e\xb8\x18\xd8\'\xeaS@\xfao#\x999\xe8S@\xb1.\x160.\xe8S@\xbe1Ln\x84\x8aS@\'M"\x90\xa5\x8bS@\xdc\xe3`\xc2\x86\xe8S@\xa1F\xb4F\x9c~S@\x10\xbb\xb4i\x12\xe2S@W\xee%\x93=\xe4S@E\xed\xa3\xba9\xe6S@\x07\xefx\xba\x80\xe8S@\x04\x11\xc3U\xb7\xe9S@60\xb6\xcb\xd2\xe7S@\xac\xb4\x11r\x93~S@\xe3\xe8\x8b\xfe\xc7\xc5S@\xaf\xf4\xf6\x88\xd7[S@\t\x10\x01\xaevdS@\x90\x94\xb5h\x9b\x89S@FP\r*\xf5~S@\r\xe1/\x12\xc5\xc6S@\xa5\xddW\xb1\xb7~S@|\xe1\xb7\xd8\x11\xe9S@\xe9\xd3\xe7\xb2\xc6\xe8S@\xc6\xcek!\xf4\xe7S@\xed\x8d\xdf\xc6\xe5zS@`\x16\xb8\x8f\xab~S@\x9e\xff\x9fDs}S@I\xfd\xd4\xc3\x1c}S@\xb4\x8b\xcd\x05\xfb\xe5S@\x02\x94<\xa4f\xdeS@=\x98\xa0\xd2\xc7\xe0S@z\x1d\x8bx\xac}S@\x8c\xbcW\xe5hzS@c\xd5\xde\x0f\xa5}S@P\xdf\xef\xf9\x91\x8aS@\xef$\x93\xd7\x17\xc9S@\x88v&z\x1c\xe6S@YP\xdauj}S@k\x0b\x8d\x08d\x80S@\x89\xd2b\x84W\x7fS@b\xbf\xc1 \xf2}S@\xb8)f\x8c\xf2zS@\x1d\xbfP\xbb\xec\x89S@\x1b\xac\x92\xdd~\xd2S@\xbc[\xd2\xd5\xcd\x88S@\x81\x0c,\xd4||S@\xad\xd3\xc5\x10{{S@\x90\x084\xb2#\xceS@b\xb1\x94\x85\x94MS@\x82\x8bz\x8c\xbf|S@\xbcA7p\xdb\xceS@\x89\xc4T\xfap\x81S@F\xe1\x94\x17\x83\x80S@\xf6m&H\x19\xcfS@Ji\xa4\x96\x94\xe1S@%\xdfu\x0b\xdf\x80S@\xec\tC\x9b8~S@K\xd5\xd6\x01\xd8}S@\xb2#\x8f}@\xdbS@\xab4_\xd7\x07\xe1S@\xeb\xd2\x9c\xc2G\xe1S@\x0b\x85\x19*-\x81S@\x89*^\xa4\xd8\x80S@\xef\xe9\xb9\x87r\xe0S@\x87\xba\xc5QF\xd1S@\xd6\xb6\x06:|\x85S@\x93I\x8b\x9b\xad\x87S@\xc0\x8c\x88#\xd0\xd1S@L\xbc\x17AF\xdcS@M\x87\xaf\x91\x90\x80S@\x9eA\x8b\xb0a\x85S@\x0c\x88\xcd\xb7}\xd7S@ZY\xa3\xc0\xad\xdbS@\x0c\xc6\xf6T\xa2\xdbS@\xca7\x0b\x81\'\x82S@T\x1a\xfa\x14\xca~S@\x82F\xf0sT\x1eT@\xc8\x07\x0b\xc2\xd4\xdaS@\x06\xf4\xf2\x8e\xd1\x82S@\xa8T\x1d\xa4\xbf\x86S@\x8e\xa4\xe4\x00\xe2\x86S@J/\xea\n\xce\xd8S@{.$!}\xdaS@\xee\x0c\x8e\xe2a\x85S@\xcc\xe3\x04L\x1b\xd5S@\xf0\xccs\x17\x9a\xd9S@/<\xf4l{\xd5S@\xdciW\xfb\x8f\x83S@\x02\x07\xa7\xcf\x8e\xd9S@\xbf/\xe7\x02\xd0\x83S@`\x86\xd9\xca\x88 T@\xdeB%\xd3\x99\x82S@{O\xd6\xc2\x9f\x83S@4I}\x873\x84S@CK\x1394\x84S@\xce.w\x03\xa9\x85S@t\xfd\xa5v\xc4\x85S@)\xf5>\xf7\xa0\xdbS@\x1a\xf6\x9a\x1a\x1a\x84S@\xdfPz`\x15\x85S@S\xd79\xac\x80\x1fT@\xcf\x8eC}~~S@\xd1\x8b\x06\xa6(\x92S@<\x82\x95\xb8\xdc^S@\xc2 \x82\xcb\x80aS@\xafo\xdcj\x85MS@\xed\xc5\xfc\xe2\xc1\xe9S@Kq/\xb7`XS@9\x02\xfc\x11\x13XS@\xc7\xfc\xed\x1c\x91XS@Y\xcb\x97\\\x05YS@\x14\x05\x17\xf8}_S@\x92\xa8\xfa\x9b\xb9]S@\x16\xb8,d\xc2ZS@\xe4^1^([S@\xd1`\x84\xbe\xca\\S@\xa4\x99H\xd9\xbd\xf6S@\xc8\x1e\xe5%P\xf7S@z\x05.\xe2\xa6ZS@\xfb\x1aj\x1bi\xf7S@\xeb\xfd\xc8\x9c\x1b\xf7S@/\x07\xbc\x0c\x0eLS@8\\\xdb\xab0_S@\xdfZ\x0bw\x8b\xfaS@\xfd}\xa2\xf9\x1b_S@\xe6\xc1\x84\xdcA\\S@\xde\xa0\xca\x9cb_S@\xc3\x16\xc9\x91\xbeeS@\xb9\x00\xca\x15\x84fS@\xbdY))\xe7[S@\x8d\xc0<\x0b_`S@GG\xa9Xe\\S@\xe0\xd0\xeb\xf0\xea\xf2S@\xe2\x8a6\xf8\x12\xf3S@0t\x05\x8c\x0e]S@\xd0\x9b\x06\x86{\xf2S@cZ\xdfe2\xf9S@`\xf7\t\xbe\x8b\xf2S@NAkk\xfb\xf9S@~\xd9\xe1\xc9\x14\xf3S@\xd2|\xd8\xb4\x11\xf1S@\x16\xef\x942\x1d\xf0S@\\|\x07~[\xefS@\xd8\x928\xc7.\xfaS@!\x16\xa8\xf1!\xefS@;\xb3\xe9F\x94\xfaS@\xc39\xc3\xd8c\xeeS@c\x9c\x05\xadx\xedS@\x9e\x9as\xe2QYS@{\tfVT\xecS@\x03r9zo\xefS@\xda85[\xd6\xeaS@\xdf\xed\xcd\xf6\x05eS@`C\\\xd3"eS@\xf9&\xf5\xb0\x18\xe9S@\xdc\xab\x92\xc3,\xebS@\x8c=\x90!\xee\xeaS@\x94\x83W\xae\x86cS@y\x01\xc4\xab\x95cS@@f\xa8\xf69ZS@$\xbb\xb8\x81\xb6\xe7S@}\x88\xc8_\x0f\xe9S@a\xa1\xfc8*fS@\x8em\xe8\xd2\xb4\xe9S@\xd7\x06\xdc8\x87fS@\xab\xa7\xcf\x1f\xecdS@\xfb\xd0\x16\xc0-fS@\xe3\xea\x92"\xc5\xe8S@\xee\xef:\x85P\xdeS@\xbf|H\xd6\xaffS@V\x17z\xd2^mS@\x13Z\x0fM\xa9fS@x?=8\x8dfS@v\xb7O8\xdaeS@z\x11Z\x14\x1dnS@\x842M;\xf4mS@\xba\xb6\xdb\xefvfS@\xe5<\xd7\x13\x00gS@\xf8U\x9c\x0e\x1e\xe6S@\xc11{\t(oS@\xbf<e\xdf\xd7\xffS@]\x85\x14\xa1\xb4gS@\x14;!x\xa9\xe1S@N\xab\x84So\xe0S@\x0b\xd5\x14\xf5xpS@\xaaQf\xae\x80\xdaS@\x8c\xf5\xe1X\x80\xd9S@\x82\xa2\xd0z\xe7oS@M\xb6\x96\xf4\xcfoS@\x9f\xa3\x85\xcc\xc2hS@;+\xe6b\x99^S@\x04\x00\x86\xa0"\xd9S@Z\x8e\xff\x0c7\xdcS@\x95N\xa3\x10FpS@.$\x88\xd1xpS@f\xa5\xdeo\xbd\xdbS@|"t\xe7\xb8\xd7S@I\x8c\xde+\xc7\xdbS@\xa5\xea\xb3\xac\x97\xdbS@\xdb\xa2\xb4\x03T\xd7S@\xd48X\xb3!jS@\x94\x0fhC&\x01T@3\xcd\x98\xe3\x9f\xd9S@\xc1\xb6P\x16$jS@\x8f\xd5\xd6\x93\xc4\xd9S@\xa5\xd6\x8c\x1e\x0c\xd9S@\xa3\x9bD\x98\xbf\xd4S@\x1e\x12\xdb\xb4MrS@\x17/E\xa7\xd6\xdbS@\xf9\x00\xc2\x99=\x01T@-\xa8\xa9&\x0c\xd7S@h:\xed\xd1/\xd2S@06h\xea\x92\xd9S@E"\'\x90bsS@7a\xbdaB\xd5S@b\xe8\xcdKe\x03T@\x17\x06\x9fp\xc1\x03T@\r^\xce\x8f\xd7tS@|J\x92\xe8\x13uS@\xad>Ls\xa0uS@\xa0\x10\x80\xfb\x99uS@\x15\xb5\x08V7\xd1S@\xdd\xab\x08{3\xd1S@\xba\xc5c\x04\x88\xd0S@?\x8aO\x04H\xcfS@\xfb\x99\xd6\xd3\xd5\xcfS@\xa0W\xe2h\xf0\xcfS@_7\x1c\xa7\xf3\xceS@\x1e1\xca\x07\x12\xcfS@x\x9b\xf5\x1e#vS@&\xd3\xee\x03K\xcfS@B"A\xd2\xcd\xceS@\xc7\xb8$\xaa\x10\xceS@\x93UM\x91\x96\xccS@\x1f\xab[\x97\x8e\xc6S@\xe9\xd4\';\x15\xc8S@\x01\xd7(\x03\xbevS@\x9dg\xbc\x9a\xcd\xc5S@>\xfd\xc7%\xd1\xc5S@\xf2\xc8\xa4\xc6\x86xS@\xfdj\xa3D^rS@\xa5\xd0\x9e\xdc\x94fS@2i\x99\xbd\xbe\xc3S@8W\x80]Y\xc3S@p\xb1\xaa\x19E\xcaS@\xd9\x02\x11\x9a!yS@\x13\x9b1\x8aA\xbeS@\xe926\xbeWuS@\x86\xc6\xba_A\xc6S@;\xac\x0c5\xc9zS@S\xaf9i}\xc4S@\x9bd\x1fb$vS@i\xd0\xdd\xce\xddzS@e\xaf$\xc0\xbczS@qV\nL\x93zS@-\x03\x9e`\xeb\xb9S@\x1e/\xc7\xb7a\xbdS@\x05&\xa6TAzS@mW\x1d^\x02{S@\xf9\x9a\xdd\x0b\xafzS@5=\x18\xb7\xa8\xb8S@\xf4j\xfc\xcb\xc8\xb8S@\xcf\xeax\xcb\x85zS@\xea4\xfe\x17dzS@\x94\r\xc4\x99\x0c{S@\xe4\x81\x1b\xd3`{S@\x82,\x96~\xeczS@4E\x06\xa4w\xbbS@y\xb7 p\x00|S@\x191T\x8f\xa4wS@\r"\xbe\x94\x05\xadS@%\x08\x18\x9ed\xc1S@\xdf\xa4\x10\x91\xc4wS@\x15#\xb5DH|S@hJ\xf4\xe2\xb9{S@/\xcf\xdd\x05\xa6\xc1S@\x04c\xbe\xf7,xS@H\xe5\xceJ\xff\xb8S@(\xa8\xffn[|S@\x15\xfd\xc2+T|S@\x89l\xe5\xf0\xe3zS@\xa3\xd4\xb9~*yS@XH7\xbec\xb8S@E\xa4b\xdd8\xb9S@(\x83Lu\xc3}S@J\x9ag\x7fg\xb8S@\xda\x8c\x13`\xe6\xbfS@\xd1~\x9cWI\xc0S@\x05U\x8e\xfc\x17\xb4S@\x88\xca}\xdd\x83}S@\'\xc7\x96z\xc7zS@\x96@8\xeaf\xbfS@\xf6IRTD~S@\x88\xb9\x7f\r\xa2zS@\xec\x14\x08j\xa2\xb2S@\x93\x98r\xd1o\xb3S@"F\xf6\xba6{S@\x18S\xf1\x11U}S@\xf8gy\x99K|S@xH\x02\x9d\xf7\xb4S@r\x81<~\xdb\xbdS@5\x0bIIn\xb2S@\xc9\xf6\x8d$\x01\xbdS@\xca\x8fa\x1eu\xbdS@\x9de\x11\xec|~S@S\xb6i\xf8\x05\xbdS@\xe7\x17\xf164\x7fS@\x9c\t\x16A\xd3\xbcS@H\xff\x8cw\x14\x7fS@N+>\xc7!}S@=@\xce\x1f\xebzS@\x81\xb1\x1a\r\xb5\x7fS@\x15\x06_~0\x7fS@#\xd9\xb7E\xbb~S@fw\x82Z\x87}S@\xc5\xba\x8d+\x00~S@\xb4\xa9\x1a\xcdo\x7fS@\xdd"u\xee\x0e{S@\xa7\xd50-\xbe|S@V\xfb`\x80\xd0\xb8S@A\x8c\r\x7f\xf9{S@\x88C\x99\xb5+}S@\x15\xe0\x0b c\x81S@u\xdd\xec\x8a\xf1|S@b\xe55\x14#\xb7S@\xb7j\x0f\xc9u\x81S@\xa9}5\x86\xd6\x80S@<\x17\xcd\xe92~S@[\r\xe6E4\x81S@Z!\xb2\x90\x89\x81S@\xef\xdbQU[\xabS@i\x81V\xd9\xde\x81S@\x1bV\x04@\x16\xb6S@\x14\x8d\x1aa\xb8~S@U\x0f\xfbb\x97}S@\xf8\x17.\xe4\x87~S@Q\xf0/\x1b\x84\xb5S@b\x92\x805\xa3\x82S@\xe1\x86H\xac$\x82S@4AuH\xe8\x82S@\xa1\x99\xa1\xb3\x0c\x84S@\xcc\xad\x19}s\x84S@a-[\\\xc8\xb3S@\xdf9\x0bl\x8b\x7fS@\x98\n\xfa\xac\xac\x83S@\x06`\xc99\xad\x83S@xvXvV\x84S@\xd2\x16\x971\x07\x85S@\xd5\xbb\xbc\xd9\x95\xb2S@\x04\x7f\xb2\xe4\xb3\xb1S@\xb1\xf47E\xc8\xb1S@c\x95\xd8\xe5\xec\x81S@\'\xe4$\x1c\xaf\x82S@\xeaO\xd24O\x11T@\xa4}\x94\xfdr\x85S@\x95\x15Y\xee\xb9\x86S@+\xb1~\xf7\xe9\xb0S@\x12\x08\xd5\xa1&\x85S@~\xcb\x80\xf2\xca\xa2S@\x1d\xd2;\xc9\x08\xb0S@B_\x9e7{\x85S@\x8e\xd5h*\x82\x85S@j\x0e\'\xe4\x1b\x88S@\x8a\xfe\xf7U6\x85S@g\x8c,Yt\x88S@\xe2.\xac!\xd2\x88S@\xbc.\x9e7Y\x89S@|@{\xa1\xb6\x86S@V:\xc9D\x8f\xacS@y\xb7\xb0B\xb6\x8aS@\xce\x05\xfa\xbc\xe1\x8aS@N\xe1&\xce\xa5\xacS@\x95\xba\xccb\x86\x89S@c\x98\xc5\x89Y\x14T@\'\xd6\x94\x95\x86\xaaS@\x92X\xc2\\\xf2\xaaS@C@\xea?\x0c\xabS@\xbd\xcb4#\xd3\xa9S@\x90"\x83c\xb2\x8bS@\xfd\x94y\xde\x8b\xaaS@\xdb\x8aR\x00.\xaaS@+d\x9a\xd8\xff\x8cS@\xd45\x17Fp\x1fT@\x02\x8ecB)\x8fS@I\x9b9\xa55\xa7S@\xab\xdf\xee-\xb2\x8fS@<\x86\xd7\xc7y\xa6S@g\x9d\xdd\x0f\x1b!T@\x06\x8a|\x89} T@\xc0\xe5f}\xd7 T@7\x16-\x8f\x86\xa4S@\xdc\x18\x9e\xb6f\x8fS@\xc9W>v\xee\x9bS@\xc9\xe4\xfb\x839\xa4S@\xf4Ce@\x8f\x17T@\xa0\x10b\xe4\xf0\x16T@\xdeea\xc3\xfe\x16T@\xa8Px\x82L\xa4S@\x191)\xce\x01\xa5S@d\xac=\xad\x9a\x8dS@W\xd1\xca \xe8\x90S@?\xdc\xfa\x1d\x81\x90S@\x07\x84\x1aUK}S@\x81e\xcd\xf0\xa2\x90S@1\xfd\x82\x044\x1eT@)\x8f\x8f\x9d:\xa3S@\xdd\xa3\x9d\x15\xef\x17T@0\xa5Ey*\xa1S@\xe9\\\x00\x88\xb7\x1dT@\x192 \x96M\x1fT@A\x18\x81\x95k\x1fT@\x84\xfb\x95\x89\x12\xa1S@\xd0M^\x9c\x91\xa0S@\xc9ld\xb8\xc6\x8fS@8\t\xcd%\x86\xa0S@\xe6[\x00\xf6"\x93S@\x88+\x8b\xadx\x93S@IS\xdb=f\xa0S@Q\xa60\x86D\x19T@\xbcG\xca\xab\xe7\x9eS@\xa3b\xcf\xed]\x9eS@I\xf8\xd0Z!\x1eT@;\xd3\xba\xb2\xae\x9dS@\xe0\x90\xb8uP\x9bS@\xab\xa8:F\x91\x93S@\x1f$\xban\x15\x9dS@UcK\x90\x19\x1aT@o\x86\xe8\x15\x0c\x94S@\x9c\x81\x98\x13\x0e\x9dS@\xb3\xc0HP\xb2\x98S@$\xbcA\xea\x05\x9cS@\xca\xf6\xf5\x16\xeb\x97S@\xee\xea\xeb\x1c8\x9aS@\xac\x08"\xeb?wS@K\\\xe0\x99\xd4lS@)\xe5\xd7\'|\x85S@\xf6Q@\xbc;\xa4S@z!\xe2\xb7\xf4\x17T@\x16K\xcb\x80\xf6oS@\xaa>\x814\x0c{S@>j\x1a\xf5/\xe0S@\xe1\xd8UE\xf1\x80S@M\x0f\n\xde)lS@\x18\xa1\xdb\x8bv\xa7S@'
p22
tp23
btp24
a(g3
(g4
(I0
tp25
g6
tp26
Rp27
(I1
(I2507
tp28
g13
I00
S'\xe7\xb5\x93z\xdbw1\xc0\x13\x039\xf7\xc3D2\xc0?\xab\x8d\x81\xee\x043\xc0\xa4h\xf2\t-^1\xc0d\x89\xb8\xe1\xc4\xf02\xc0~\x0eM\xa5Z\x103\xc0\x1f\xeaj\x91\x90c3\xc0\x17\xb0b\xbf\x03\x8c0\xc0\xb7(\xa5\xa3\x86\xf01\xc0\xc2\xc5m"\x10p-\xc0\xba\xa2\x05\xd5\xfa\xe02\xc0CC|\xa2\x11B3\xc0\xfe7S\x96\xef\xcb2\xc0\xb4\xe5e\xb2RQ1\xc0\x88#\xa1$\xf171\xc0\xc5Pb\xeb\x11\x0c3\xc0F;\x07B\xfbm2\xc0\xe5\x9d\x8f\xe5\xfb\xee2\xc0q\x9f\xcb\xa3J\xf72\xc0O`\xd6\x97\x9bh/\xc0&\xe7\xf9\xba\xe1\x073\xc0~B\xa6\xdfP63\xc0<\xba{LRj3\xc0\rSU\xc1\xcf\xed2\xc0\xb6\xe44c\x8b\x002\xc0Kg\xb9\xf1\xe5~/\xc0:\xf7rh*@1\xc0\xd4\xfa\x1c\x8a\xb2\x0c3\xc0\xf3\x9f\xf4\xac\xbb\x052\xc0\xc0m\xccn\xe9\xa10\xc0\x81+\x16\xf4\xa3\xd52\xc0\x19}\x05\x01\xca\xca1\xc0\xe2\x89^(\x88\x14/\xc0\x00\x8dT\x12\xde\xcc2\xc0\x1b.\xb6XO6-\xc0\xd3\\\x0c\x84#V1\xc0\xda\xc3zt\xe5g3\xc0\x1a\xb6\x1b\xef+!2\xc0[\x0bj_\x94z1\xc0\x17\xbcaD#)-\xc0_\t\x01\xec\xacD3\xc06\x92\xc36O\x08/\xc0\x19V?[n\xdc1\xc0\xc5\xea\xcb\xb2\xd0G/\xc0\xf6\xf2f\xfb\x1c}3\xc0\r\xe8\xcc\x11\x80\x882\xc0\xda\x8e-A\xd8\xb52\xc0\xf8\xf1l\xa2\x89\xfe2\xc0p\xb1*\xb2$\xc12\xc0\xceoH\xcb\xc4\xce2\xc0\x14\xb35\xc78\xbb0\xc0\x99\xb2i!w\xa30\xc0ji\xb2|@\xda2\xc0\x86\x8f@!\xfa\xa42\xc0/\xda0l\xb7\xbe%\xc0\x11\xa4S<\xa9&3\xc0.\xea\xd0u\xc5b3\xc0\x0c\x94\x16|\xf9\x990\xc0\xcc\xfd\x01\x0b\xbb\x182\xc0m\\yd3\x062\xc0\x0f\x19LS_{3\xc0\x7f\x03\x1fj6+3\xc0orX\xcd\xcc\xb72\xc0\xfaA\xafmD\xf81\xc0\x7f{\xfb\x00\xcc\x992\xc0\xb5x\xe5\xcdt\x912\xc0d\xecC\xf3k\xd82\xc0\xbd2\xb2\xb4\xd7\x1f2\xc0\xd9l\xca\xbc\xd7\xa12\xc0n\x9b\xa2JbN-\xc0nG\xc0\xe3\xc3\x073\xc0_\xd0\x0eFuL+\xc0k\xba\xc5\xe09O3\xc0\x05g]#\x9c\x172\xc0\x0e\xe1\x9f\x12\xa4\x1f2\xc0q\xbaHh\xe2&2\xc0O\xafpl\x85\xb20\xc0J\xa1p\xb40\xb80\xc0\xcf\xe2\xf0\x16\r\xcf2\xc06\xb9z\xf8\xbbq3\xc0cIH\x84\x12A3\xc0\x9d\'m&$\xc60\xc05~P\x9d\x15>3\xc0W(\x91\x91\xd7\xcf0\xc0\xcfy\xdd&\xfdl3\xc0\xb3\xda*\xb1\xca\xc12\xc0\xb5\x0f&N@\x040\xc0P\xcc\xf8L\xc3=3\xc0W\x13f\x8e\x92\xc42\xc0\x1e>\xd2\xf4\xb6t3\xc0\x02/\xaa\x80\xec\x04.\xc0\xe7x_\xc4/\xb32\xc0\xdb\x9c\xa4\x9a\xfb 3\xc0\x00\xbc\xa6\xb8\x85\xc82\xc0\xa4\xd9wF\x15\xff2\xc0\xd61B\x8c\x03&2\xc0q\xbf\xdc^\x8f\xd42\xc0\x8f\xca\x92\x9f\xbe\xcf2\xc0\xab\xb8\x97s\x1f\x021\xc0\xfe \xf4\xfb\xb9\xd42\xc0\xf1\x0f\xcfJ`\xd0(\xc0Q\xc1\xf4)\xa1\x1c3\xc0\xe3\xcfY\x83hQ3\xc0^\xc7\xb7\x92\x14q3\xc0M%nD\x12;3\xc0\xf6\xa4\xea\xc3k\x8f3\xc0F\xa2\x83\xf7\xd733\xc0\t@\x03\n\xf2\xc72\xc0W\x87\x1e\xe0\x92\xec2\xc0\xffBl\n\xaa\x941\xc0h"\xf7H1\x082\xc0\x82KL\x1e\x94\xdb0\xc0y\xe2R\x84E\xbf0\xc0\xf6\xf1\xf0\x95\x94\xf62\xc0>\x01X\xf4`\xce2\xc0\xac\xde\xfa\xf3 \x87/\xc0\xd0M\xad\xdc\xf9J1\xc0\xfb\xc6\xa1B\x8f$3\xc0\x85\xd4\x18:\x8e\xbb0\xc0\xb9\x9b\xf6x\x1c31\xc0Y\x1b\xf3\t\x08\xd22\xc0\xfe\x87r\x91\x9de2\xc0Y\xca\xde\x1b\x1163\xc0\x10\xab\xde\x8c\xc4o3\xc0\xf4\xcb\xcb?\x14\xd42\xc0T\x922a\x89\xf11\xc04a$1\xca\xb30\xc0%\xa3Lj\xdc\x830\xc0\x99z\xba\xf1\xa8I3\xc0\xd9\x85\x0c\xbb<\xa20\xc0"\xb6eD\x82\xe42\xc0\x8f\xdc\x1e#\x160-\xc0\xfa\x9c\x13\x8d\x8533\xc0\xb2\xab\xb8\xc8g\x003\xc0\xc2\xba\x1d\xe5G\xe72\xc0\xf1\xdc\x06H\x97F1\xc0\xd3\xe4Je\xc3\xc01\xc0j(\x824\x7f\x922\xc0 \x86\xa9{\xa2\xf91\xc0\xc8\x0c\xfe\x0cA\xf32\xc0D\x8d(\x899\xad2\xc0\xbb\xc3ju\xe7\xeb/\xc0\x9a.\x0b7\xb7,3\xc0Y\xfc\xeefe\x8c-\xc0\xfb\x03\xa1\xd4\xad&3\xc0eFl3\x06\x013\xc0\xf9N\x86(=T+\xc0\x01YV\xe2\xe9\xcc/\xc0LEn\x1d\x90,1\xc0>\xb2\x08S\x1ej3\xc0SB\xdfv\x96"3\xc0\xc4\xf9\x1b\xdf\x9f\xca1\xc0\x7f\xba\xafi\xfd\xa11\xc0\xb0\x84\xc3c\t\x0f3\xc0g\x025\x94.w3\xc0=\xe1Q\x05!a3\xc0\x7f"Z\xeb\xba\xbe2\xc0\xae\x0b\x8cE\r\xcb/\xc0B"\xa1\x08>\xaa2\xc0\xd5c[\xba\xa7(3\xc0r\x1d\x81\xba6\xce2\xc0\xa5\xda\x12\xb7m\xb30\xc0\xa3\xbe2E\t\xd93\xc0\x92d\xf9\xa9\xc9\xfb2\xc0\xcd`\xc4S\xf4?0\xc0\xaa\x8b\xf5\x85vh1\xc0\xa5W\x1a"\x85\xa40\xc0B\nCU\xa1.3\xc0\xe3c\xbenGL2\xc0KKr\xf3\x91\xaf2\xc0\xda\x1c{\x88e\xcf0\xc0\xfa\xf7\xd3\xdaq\x12/\xc0 Z!\x8d\x1a,3\xc0\xfa\xf7\xd3\xdaq\x12/\xc0\x16I\xdf\rS\xcc2\xc0\x85\xb4\x90`\xe5C/\xc0S=\xdd\xed\xdd\xcd0\xc09\\\xd5\xa2H\x142\xc0\xb8\x8f\xc9\x90\xa2\xb90\xc0\xa6pm\x07I\x17/\xc0[)\xbc\xacm\r2\xc04\xc7P\xaam\x033\xc0\x84\xee\x05\r\xab\xb30\xc0\x9e=\x9d\x11<\x9e/\xc0\xb2\xbd{\xf9\xfe\x16/\xc0_\xb2\xba\x86\xb6\x023\xc0\x8dD\xd5\x83\xfcM/\xc0\xfb.\x8c=O$3\xc0R\x0b\xde\n\x19p2\xc0gA\x03Zm\x110\xc0\xab9\x8di\x90\x1a/\xc0xc\x9d*X\x87/\xc0}\x99p\xd7\x81\x933\xc0\xf9hN\x16q23\xc0\xe3rvn\x9c\xd12\xc0\xa8\x18;\xe2\xe9\xe70\xc0\xf8\xaf=\xc7\xc1\xa02\xc0]\x9c\x95\xf6PD2\xc0\x86-\\\xcb\xbd$2\xc0[=L\x9b\x1b\x063\xc0U\xe6\x8e\xd5U$3\xc0\x0e\x99\x99\xc2\x16\x173\xc0\x89LF\xef0\xef2\xc0A\xc7c*\x06G3\xc0ji\\#\xce\x911\xc02\x1eH\tV\xfa2\xc0\xd5lm\xa3\xa9\x1a3\xc0\xe3R\xba\x93 23\xc0\x99\x98\x80\xba\x10\xb82\xc0\xa8\xc1l\xa5%~/\xc0F\x1ddFEN2\xc0\xf9\xb6\xd8\xff\x90a(\xc0\xa6\xc2\xf5\xdf\x95\xfa1\xc0\xe54\x1c\x9b\xa3 3\xc0T\xcb3\n\x9c\xfc2\xc0=\x96v\xf2E\xdf2\xc0\xb6\xfdtu\xfd\xd60\xc0\x8e]\xe3\tH\xdc0\xc0\xf6Q\xd7\x16"\xbd0\xc0]\xc6R\xf8\x10\xf20\xc0\xee\xeb\xe9\x81\xa4\xce/\xc0Ed)\x9dn\x10/\xc0S6\x86\x9c\xed\x183\xc0\x92\xee\x0e\xfcF\x1a2\xc0\x17\x95K\xff\xea</\xc0i\x85\x0bO\xc5V3\xc0\xd2\xfb\xd8\xabn\xb22\xc0,\x8e\xba\xae*\xab1\xc0_~\xe4^\x8fQ3\xc0%Yt#\xd0\xeb2\xc0\x97|e\xf4q\xeb0\xc0\xe3\xfe:z\xab?0\xc0\x06>\xe9\x85w\x06/\xc0\xf3z\'!f\x9a/\xc0\xba,\xa8G\xfdl3\xc0\x139N\x844\x082\xc0\xeb\xbd\x0e\xed\xb2\xa12\xc0v9\xc7\xaf\xc8-+\xc09\x18:s|M-\xc0\x9f2\xe5\x04\x0cY1\xc0s\x16R\xcdP\x90/\xc0\xef\xda\x81\x18c\x072\xc0\xddDnd=\xf30\xc0:H\xad\xd4>\'3\xc07\xbc\xa7C\x8a(3\xc0\xc45\xa2\xb9w&3\xc0c\xcb\xc4\x9a\x0e\x942\xc0\xfb\xb0\x8b\xfc\x05B0\xc0\xf6\xe1a\xe6=\xdc2\xc0\x8di\xdf\xc6v\xdb2\xc0Z\xa8\x10\x17\xc5\x133\xc0\xd9\xd4\xdd\x82|\x8b/\xc0\xa7qA;\xd1\x9e1\xc0\xc9\xacQ\x91\'"3\xc0\xbbM\x8ex\xc2}2\xc0\xd6\xe6\xba%\x19\xfe2\xc0\xe1\xe9#2W\x1b2\xc0f\xa2L8\x8b\x140\xc0\xd3cb`S.3\xc0E[O1\x89\xdb0\xc0\'X\x1e=\xd8=3\xc0\x8e\xac\xb3-\x8b\x840\xc0\xbaW\x82>\xd2)3\xc0s^\xaa\xa1\x11C3\xc0u4\x1f\xb0r\xb21\xc0m\x10t\xe24\xe71\xc0\xb8\xcd\x052?\xe6/\xc077J2,\xdd1\xc0\xf2\xc4\xd0\x0b\x96;/\xc0\x99\x0c\xd2)\x9e\x012\xc0E\x12^\xb6\xda\xdf-\xc0\xab\xe2\xe9\x13R\xc42\xc0\xd3\xf6r\x83\xfbA2\xc0\xb8\x01\xcb\x98\xc0\x963\xc0\r\xdc\xf3\x83\x95\x9c.\xc0B\xeb\xb5\xee\x83<-\xc0\x8a\xdb\x15\x02\xa1m2\xc0\xa0y\xe2U\xa1\xaa/\xc0Qw\x99a4c2\xc0t\xba\x15&\x93<0\xc0O\x87\rw\xbf\x1f2\xc006S"e@/\xc0\xfc\x98\x990\x1a\xfc2\xc0:\xb2\xb2\x0b{i1\xc0\xfcN\x83\x01\x91\xfb1\xc0\xa1\xa8;\xd7\x9a\x132\xc0FU\x13\xa1"*3\xc0\x0e!\x13\x15h\xbd2\xc0\xe0\x8a2=\x8c43\xc0\x9a\xf1J%\xe9\xdc2\xc0\xf1H\xa6R\xc3=3\xc0\x1a\xcc\x19,\xc6\xe61\xc0\x1d\xca\x07\xc3\xfb\x073\xc0j\xfa\x97\xd8\x8c_3\xc0pA\xab\xc2\xe6\xfc2\xc0\xd4["]\xc9%3\xc0\x8c2-\x03&\x1f3\xc0$\x1e\x15\xaei\x0f3\xc0\xec\xf7|\xfc\xe7!3\xc0E\x9b\xb1\xf7\xc6\x083\xc0\xa4@\xdf\xd4\xf8]3\xc0\x9b\xdd\x90P \x0e3\xc0\xd0\x980\xc8s\x083\xc0\x19)\xa3\xa2*\xdc2\xc0\xa8\x99}\xdaHI/\xc0\xb7Yz\x0fw\xf02\xc0vm\xf8\xf9G\x852\xc0}(\x84\x087\x9b0\xc0g!b\x07\xb8\t3\xc0\xa5\x98\x03\x83&?/\xc0\xe1\xcc\xc3\xcc=\xf92\xc0H\xf7\xf1}\x12y3\xc0\xe4:\xc7\x9f\x1br3\xc0\x94<\xdf~\x8f\x013\xc0\x81g\x8ao\xf5l3\xc0q\x19\x82}\xfa\x1a3\xc0tAD\x8d3\xd52\xc0D\xa3\xbb\x1a\xfa\xfe2\xc0\\\x83\xb9\x8cJ\xf92\xc0\x8f\xca\x92\x9f\xbe\xcf2\xc0\xf5K\r(\xec\xe82\xc0\xbe\xc6\x07\x03\xc7p3\xc0\xf3ot\x0cUE3\xc0\xa0\x9a\xdeCd\x123\xc0\xdf\x06\x921^\x023\xc0\xd8\xc8\xa0\x8c\xbc\xb82\xc08M\x16\xaf\xd723\xc0T\xd8\xbcP\x06\xad2\xc0_\x06 \xe72\xb42\xc0j(\x824\x7f\x922\xc0+@K\xc06\xce2\xc0(J\x04\xb6\xeae3\xc0\x91?\xfcEXp2\xc0\xb7\xf9\xa1,\x8c\xf91\xc0\x96\xc16<\xb2\x053\xc0\xf8\xfaM\n,\xe42\xc0\xbe\xd1\x7f}\xbe\x182\xc0\x95\x80XKC 3\xc0\xbfM\x88\x87;\xfc2\xc0\x19\xd4\x8c,\xad\x023\xc0\xf1U\xfc\xf6>\xd3/\xc0Y]m\x89\xc6(3\xc08\x19\n\x916~2\xc0\xbdR\xd8\xf3\x1f\xfb2\xc0\xbc\xf3MF*\x862\xc0W\xd4\xcfC\xf5\x812\xc0\t\x0e\xaf71\n3\xc0\xfc\xc4\x14o\xab%3\xc0N\xfd\x1d2\xc0&3\xc0m\x10t\xe24\xe71\xc0\x89M \xe6\x11I3\xc0\x1at\x91\xc8\xe2\x133\xc0\xc99M\xcd\xd2\xc12\xc0\x7f\xffc\xb6\x83\xc02\xc0]tt0\'@3\xc07\xad\xce?n\xea1\xc0\xf1$x\x9a|\xc82\xc0!\xda\xa5L&\xba2\xc0\xb0\xc4\xb3\xcb\xa6\xcc2\xc0\x15\xd6\x13-\xd6\xbb2\xc0\xf1.\xc8R`D1\xc0\x81(\xb86\xae\x85/\xc0\xb8d\xbb\xc7\x9003\xc0*r\xbf \xffb3\xc0N%L\x8aD\x961\xc0\xb0E\xb6\xca\xe563\xc0\xf9\xb5qQ\xfaL3\xc0A\xef\x0cb\x85\xd22\xc0\xf0<\xc8\\g\xd62\xc0\x06l5\xe5\'\xb5-\xc0\x91\x0e\xd3\xa8\t\xa62\xc0\xdd\x96S\xe3\xe8P1\xc0\xd8(\x89K\xd4\xb52\xc0\xc5-Og2E3\xc0\x8e]\xe3\tH\xdc0\xc0\xaa\xe7Z|\xb2G3\xc0D\x13\xe44\xde\xd22\xc0\xfa#\xe5`\xb5_2\xc0\xad\xa9\xa4\xcc\x0bC3\xc0\xa0\x956\xf8\xc6T1\xc0:W\x1aO\xe4\xcc2\xc09+\xa0vWa3\xc07\x9e\x17\xf9k\xd82\xc0v\x9b[\xcf\x8d\x1b0\xc06i\xf3\xcd\x80\xcc2\xc0\x8c\xe8E!C~1\xc0\xbf\xde)w\xa7\x181\xc0\x0cR g\xca&2\xc07\xa9/\x1f\t\x191\xc0\xb2\x85p\x989%.\xc0\xa2\xbb\xc7\xed\xb7\xeb/\xc0\x9a\x98\x8d\xd1k-3\xc0\xb8{\x9f\x88\xbd.3\xc0\x1d*:\xbei\x071\xc0\x91\x87\xf2X\xb4\x173\xc0]\x9a\x02\xa0U\\2\xc0%\xf8\x81\xedf\xbf3\xc0\xc2{\xfb\x84\xef!3\xc0n\x93M\xec}\x123\xc0\x91\'m\xe6PL-\xc01\x0bn\x1d\x9c\x1b/\xc0G[\xebl\xfa>3\xc0\xec\x8a:\x08\xde~/\xc0F;\x07B\xfbm2\xc0V\xe4S\x19%\x100\xc0n7\xcb\xc3/\x0b2\xc0\xaemE^\x1e\x1a2\xc0\xb2\xd5-\x0c1\xe12\xc0 \x89\xa5\xca\xfd:2\xc0\\-\xdd\x88 \xb30\xc0\x8a1\xe2\xa1x\xb40\xc0\x8a1\xe2\xa1x\xb40\xc0\xa9\t\x90\x16\xb6\xdd.\xc0f\x0b\xd0O\x8a\x8d/\xc0\xdd]\x03Yn$0\xc0\xad\xef[\xc1*\xcc1\xc0\xa5\xefx\x11O\xa12\xc0\xb5b\xb2\xbc\xe8\xc01\xc0\xc2~\xf9E0\xc31\xc0\xc1\xb7\xc2\xa9%@0\xc0\xfa\x14\'M\x1f\xb71\xc0\x8c\xf0\xa9\xd0\xf5\xf12\xc0\x8aN\xbb\xfcl\xbd1\xc0<\xfb\x7f\xc9"\xfb1\xc0\xa3B}\x1e\xc4@2\xc0\xb3W@\x93\xc0\xe82\xc0\xc9"\x05\x17N\xef1\xc0\xbe\x1f\x13d\xf3\x9f0\xc0\x97\xd1\xd0D%\x13/\xc0R\xc97\x87d90\xc0\x14\xe7\x8f\x8ec\xf2*\xc00\x8e\xe1[\x06\xd50\xc0NUj\xbe\x0e\xb70\xc0\xfe\xee\xc7J\xe400\xc0\xd8.\x9d^\xc8\xaf0\xc0\xc4\xc0\x10D\xb6\xd10\xc0v\xa7&M\x87\xf92\xc0W\xb2+%L\xfe2\xc0B\x81\xb3\xe5\x7f90\xc0\xef\x8c\xcdi\x88\x1a3\xc0\x83)\xd6\xc8qj/\xc0\xe6\x14`E\x11\xbe%\xc0@\xa2CG\x8f\xd83\xc0\x18\xb4\x85b\xae\xc5)\xc0\x05\xcef\xf3\x85\xa21\xc0\x1f9\xe1b\\L+\xc0+\xc5.\xca;E3\xc0\xe0)\x0fS\xb0B+\xc0\xd8\xb8&\xeehP+\xc0\x95\x94\xc6\x02\xee<+\xc0\xfd\xe4\xff\x8e\xe1\xcd.\xc00\xf4T\x82\xaaC0\xc0?>[l\xbe\xb80\xc0r\x81\x01\xd4\xa8>/\xc0\xe8\xcc5N\x12\x950\xc0\xc3\xd3\x04.\xa9\x97/\xc0\x00\xda\x88\xbbFJ+\xc0B\xc1\x0f\xb6\xff12\xc0}z\x19\xc5 \xcf2\xc0\xef#\xfb\x8b\x10M2\xc0\xf2\xde\xa2\x13\xbba,\xc0\xf2&\x84\x0c\x1d\xed2\xc0\xf9\xf5\xaa\x97R\xef1\xc0\xc6\xd8\xa3\x03\x8b\xae1\xc0\x9cQ\x0f\xe4\x15G3\xc0bc\xe1K\xfa50\xc0\xa0\x9a\xdeCd\x123\xc0\x9a\x8a:\xa2\x1fV3\xc09cO\xf3\xdcU2\xc0\x01\xcb\xda7:\xaa2\xc0\\%\xd01\xd4\xb91\xc0\x02>\xaa8\x95\xc53\xc0^\xb7b4\xcf\x123\xc0\xbe\x04\x1b\xbb<\xe72\xc0\xfb\xe4\xc9\'\xf6\xa40\xc0P\x88\xc1H\xff(3\xc0^\xd8\xb0\xab\xb5+0\xc0\xa1T\x9a\xab\x1e\xca.\xc0\xd3\x02\x82\x9a\x10\xd82\xc0X\xd5\xb6\x01\xc7\x1f2\xc0-\xe7\x06\x06\x1e\x173\xc0\xd8\xb7^\xc1\xd9\xe00\xc0\xa3\x16\xec\xe1\xe3\xfe/\xc0\x197\xd9M\xb1.1\xc0WD\x93\x83\xd0\x020\xc0\xc4%%K$\x143\xc0\xdb\x1d\r.\xc0\xd22\xc0e\x93R\xfc\xa1\n0\xc0\xe3V\xe8\x8dE\xf22\xc0\xe0\x97\x14\x94\\\x1e/\xc0qJ\x95~0\xec0\xc0\xe5\xf7O\x9e\x02\xd12\xc0\x9am\x84\xca\xaf\x882\xc0\xff.\x18\'302\xc0o\xc8x\x11)]3\xc0\xfd\x94\'X\xfe|3\xc0\xf1/_\xbe\xf8\x823\xc0\x8c\xad\x18H\x90*/\xc0\xfb"9$\xa1=3\xc0z]\x1d\xd6D\xcf2\xc0\xa0!Q<\x08B.\xc0\x8d\xc6\xbc\xed\xb6\t/\xc0\xffj?_\xf6\xcd2\xc0\x1a\x9dy@\xb6\xb81\xc06\xd1\'\xf2\xd7\xce0\xc0qG\x91\xf1\xc7\xe60\xc0\xd0\x89Un\xf3\xd32\xc0\x92$\xcf\x81F\xbe0\xc0\xa4\x07d)\x1eS/\xc0B\xfc\x9f\xb6$\xe1*\xc0!\xfb\xaeQ\xd23(\xc0k\xb9\x0f"u91\xc0\xc9\x07\xe2C\x92\xf71\xc0\xb7m1pfJ3\xc0Pa\xc1\x03\x86l0\xc0j\rf\xb4V\x1f2\xc0D\xa3%i\xa3B1\xc0j\xa9\x082\x88S1\xc0\xa0D\x1d\x9c0k0\xc0/q\xfe\x1bBA1\xc0\xcc\x19\xea\xaa1S/\xc0B\xf7j>?X/\xc0$r3\xe1\x01\xc9/\xc0\xc4\xc6*\x8e\x8c\xa90\xc0=\x96v\xf2E\xdf2\xc02\x05\x91K\xa6\xa61\xc0\x973J\x97!\xfa1\xc0d2l\xcbr\xef.\xc0\x15\xcd\x02\xc0\x04\xb50\xc0\xf5-\xdcb\xfb50\xc0j\xaeJ$\xd1\xeb2\xc0M&\xa8\xd6G\x163\xc05\x98\x1d(.\x02/\xc0.^\xda\xccF}/\xc0\xb5\xa4\x94>q`0\xc0\xd9\x8b\xc7lX\x102\xc0\xb8\x88\x07\x11\x01d1\xc0\xa1\xdfoT\xe7v3\xc0\x85\x0b}qz\xd82\xc0\x8c\xe9\xa5\x8c5H3\xc0\x03gfD+ 2\xc0\xf3\'\xcf\xcc\xcc\xb10\xc0PX\xdc`n\xf72\xc0\x1a\x0e\xf4\xb9\x1fq1\xc0\xfd\x94\'X\xfe|3\xc0\xbf\x03\xf2\x8ccH1\xc0G\xfa\xbf\xf9\xfd\xd60\xc0\x14^sQ\x9aE1\xc0~\x0eM\xa5Z\x103\xc0\xb9\xf2\x18\x02\xb5\xa20\xc0\xbf{\xfe\x16O53\xc0E[O1\x89\xdb0\xc0\xe5!\xbb\x9c\xfa\xb51\xc0!G\xf9t\x12,/\xc0%+\xdb\x9d\x95\xe61\xc0\xba-\x98\xc9?\xe8/\xc0f\xa8\x11\xc3 \x8b/\xc0\xe8\xf3Ci\x84\xca1\xc0-*W\x18\x97)3\xc0\xe6\x9c|3\xf4\xfa2\xc0\x86\xebG,\xb6\t/\xc0`\xc3\xd5\xc4[\x80/\xc0\x1f\xeaj\x91\x90c3\xc0M\xb3\xd9\xe1^C2\xc0m2\xd0\xc1\xde>1\xc0\xfaPy\xecpy2\xc0(\xd2\xc3\xb5\x99\xcc2\xc0\xe3s\x082\xbbM/\xc0\x88\x853\xb0\xe0}/\xc0,\xd9\xe9\xa4\x17t0\xc0\xda\x84x\xfa\xb6t3\xc0\xef\xa4\x9334\xce2\xc04\xfb\x89>\x06Z1\xc0pJH\xc5\x82Y1\xc0)V\x9dO\xe0\xfe/\xc0\xa7\x14\x0eI\xb1\x9a1\xc0@\x8b\x95\xcc\xaf\x0e3\xc0\x1e\x9f\x19Q\x1c\xb9/\xc0\xea2\xf4\x1a\xc4@.\xc0\xbc`\x95*$\x973\xc0\xca*Y/F\xa00\xc0?\x99i\x00A\xce2\xc0\xd7v_t\x83\x1b2\xc0\x1fi\xca\xb0-s0\xc0\xb5\r{\x14\x1f\x11-\xc0@\x86\x08\t\x00\xa61\xc0wr\x0b\x86\xbc 2\xc0?\x14\x84/\xa9\xd32\xc0\xae@\x89\xfe8\x9a/\xc0\xdfq\xe6 \xd9#0\xc0\x18\xd0\x0c\x887\xd5/\xc0\x89\xa1\xb73\x19\xa7/\xc0\xb1\xcb\x9f\xee\xc0\x91.\xc08\xbb\xb1\xa0/\x0b0\xc0lQ\xeb\xde\x9b\x1f3\xc0\\\x97\xb6\xddb\xea2\xc0\xcdo\xb3c/H1\xc0\x84YN/\x11\x1e1\xc0\xf5oP\xd8g\xb5/\xc0\x07\xda\xa5\x9e\xe7\xf0*\xc0\xba\x90\xcb\xe1\x11g3\xc0\x19\x9e\xc5\xeb\x17\xd4.\xc0\xb7\x05\xfd\xa0\xc5\x18/\xc0V\x03m!\x1d\xd62\xc0\xe4R\xa3\xc4\x8f_2\xc0(\x11{\x88y\x8f2\xc0\xb7s*P\x87q2\xc0\x98\xcfh\xc5#\x073\xc0\xd9\xe5:o\x92\xd7/\xc0)\xbb\x1a\x16\xb6Q1\xc0\xb9\x9b\xb3\x82R70\xc0\xe8@"\xeaf\xe90\xc0\xafv\x9d\x8ds\xef2\xc0:rS:\x84#2\xc0\x0c\xb2\xba\x17\xaf\x980\xc0mp\x9a=6\x9d0\xc0u=\\\xd6a\xee0\xc0\xba@\x9dP\xf923\xc0(\xdb\xbc\xab\n,0\xc0\xaf\x1dA\x05\x9660\xc0\xd8:\x08\xe9\xef\xe31\xc0\x9eYL\x9b\xe7\xcf/\xc0\xed\xb7q\xe5TB0\xc0\xe2\'\t\xb9\xe0\xae/\xc0N\xa3\xcbF\x8e\xeb.\xc0\xd2\xb9\xd8\xd4iW1\xc0\xab\xb8\x97s\x1f\x021\xc0\x99HN\xb4\x1f\xa62\xc0\xa0_\r\x07>\x002\xc0\xc4\xf9\x1b\xdf\x9f\xca1\xc0\x99\x0c\xd2)\x9e\x012\xc0\x1a\xc9p\x7f\x06X1\xc0\xb3\xe7g\x1a\x83\x183\xc0\x9a\xe2r\x9eI\xcd/\xc0\xb4=\xfb\xa5CB2\xc0Xk\xda\x9a\xd8 0\xc0\x08\x87\x8b\xed<$3\xc0\xfa\xa1%\xab\x9c\xf21\xc0z\x96\x1dZ\x81\xba1\xc0\xa6j\x01\xee\xce\x043\xc0H\x8b\xad\xacD\xdf1\xc0t\xba\x15&\x93<0\xc0\xde*\x05(j\x9b2\xc0\xa0\x05\x84\xf0\x90p1\xc0{I9\x1arF3\xc0\x8cS;g\xbeL0\xc0\xbbF-\xaf\xcb\xbc1\xc0]\xf1\x14\xe2G#3\xc0\xf9\xdb\xea\x1f\xf64.\xc0R\xb5\x1a\xfc?\xc72\xc0/\xae\xaff\xdc$/\xc0\x95\x85\x16"+50\xc0\x7f\xf8\xb3\x82j\x9b-\xc0\xa2`\xa0Q\xf9=1\xc0\xf3\xdc\xcf\xbe(70\xc0s\x08\xe8kXi3\xc0Z\x1c0\xeb213\xc0rV\r\x16O\xfa2\xc0\x05\xdc\x06OR,0\xc00<]\x92=\xcf/\xc0\xf27\xa4A\xec\xf50\xc0\xa1\xcc\x01\x88\x9c\x1b+\xc0\xe8\xb0\xad\xc8\x90\x0e2\xc0B}\x1b9D\x030\xc0"\x99ZU\xee\xe42\xc0\xc7*\xde\xee\xeae3\xc0x\xb9\x11x\xee`2\xc0\xd5\xf6\x11\xad\x7f\x8f1\xc0L\xacTqi+3\xc0\xd6\xf24\xac{\xd02\xc0\xd9\xc0.\xfb\xa1\x9c/\xc0\x1c\xa4\x9d\x0cC\x003\xc0\xe1\x00\x11G\x92\xf02\xc0\x97\x19\xd01\xfd\xfd1\xc0\xfb0c\xed\xde\xab1\xc0\xcc\x0f\xc4\xbf\xdf\xd51\xc0\xda70\xc0\x08\xfc.\xc0\xc3&:\xda\xee\xc1/\xc0\xf6"\x8d\xdcD\x931\xc0\xa1\x1f\xe5\x1c\xdd\x900\xc0\xdb\xcb\x95d\xd4\xdc2\xc0\x9eP\x01#\xa9\xae/\xc0_\x8d\xfa\x87\xeb\x03/\xc0\xdd\xf7\x04\xc3)\xb6/\xc0\xd3\x13\x99\x8a\xb8\xd32\xc0\x01\xaeS\x9d\xdb 1\xc0\xf1\xe0\x84\x93\x8fG/\xc0E\xd58\'),0\xc09\x85\xbaJiL1\xc0Q\x99\xde\xfc\xd4*1\xc0\xdf\x06\x921^\x023\xc0I9\xbfCl\x1f1\xc0\t7Y!<\t3\xc0\xdb\xc4\xeb\xba\xa4\xe02\xc0\xc2"\xd6^1@3\xc0\x9e\x93\xa9\xd4\n*1\xc0j\xfe1.\xaa\xbd/\xc0\xbb\xfd8c*B1\xc0\xc4\xc62`\t\xdb.\xc0>\xb4M0\xbf\x83/\xc0\xa8\xfe&\x01\rd/\xc0\xcaov\xcbc\xc61\xc03\xf5O}\xa7\xdb2\xc0\xf4\x0f}\xf3\'\xf32\xc0\xf9\xf5\xaa\x97R\xef1\xc0\xef\x86\xab\x14\xedM+\xc0j\xa9\x082\x88S1\xc0\xa3U\x93R\xcf\x931\xc0\x08\xb7\x0c[\xf5P0\xc0\x12"H\xa9\t&3\xc0\xd1a\xea\xc9?\xfc2\xc0\x90\xc5GL\xdd\xed2\xc0.@\x15\x97\xcb\xe30\xc0s#\x0e(T\x163\xc0&\x93:\xdc:\xe20\xc0Z :\xe0\xb5&2\xc0\xcb%\x9d\xd1\xf1(3\xc0\x10:\x04\xe6\x9c\xf3/\xc0\x98\n&\xd4\x98\xc1/\xc0~\x7f/\x0c}s0\xc0Q\\\x04\xc5s\xde2\xc0\xe8\xb7\xfe!\xc6\x1d0\xc0\xb4\xf8_\x10\x9810\xc0\x19\xcd\x00p+\xe81\xc0\xd7\xb7\x11U\xdd>+\xc0\xd7\xb7\x11U\xdd>+\xc0O\x88GV\xb3\xc32\xc0/\xdd\x8e\xd4T\x941\xc0O\x15:\xfb \x80-\xc0I\x10\rT\x99g3\xc0j\xb6L\x9bp\x053\xc0?\x14\x84/\xa9\xd32\xc0\xbb8\x08\xe1\xe2\xf92\xc0:\x06\xfaD\xd7\x0c3\xc0\xc0\x8dB\xf2\xa6\'3\xc01\xde\x0f\x0f\x17]3\xc0<\xfc\xab\xa7\xc2/3\xc0\xa7\x83\x03\x9bo#3\xc0\x9b\x04\xaa\xfbb\x021\xc0\\/\xd2nMP+\xc0[\x9c\x14\xe4o\xcf2\xc0\xe2\'(\xfa#"3\xc05\xf4\x0c1\x80\xed2\xc0U\x1b\xb8[~\xe92\xc0n\xd3\x94\x98G\x0c2\xc0#\x82\xdfH*\xbd2\xc0\xcbt\xb0A\x89D1\xc0/{\xab\x0em]2\xc0\x1da\x067m\x911\xc0\xd5\xd0\xbe\xb4\xd9\xa73\xc0\'\xcb\x08|\xb7\xaf,\xc0l\xbd\x19\xdeX\x1f3\xc0\xf8\xfaM\n,\xe42\xc0\x04~c9\xda\x061\xc0\x7f\xca\r\x90\n\x0b3\xc0%\xe6H~\xe6/3\xc0rcK\xd7\xdb^2\xc0\xff;\xa2\x95\xc0\xbc2\xc0\xe8\x0c\xac\x991F/\xc0\x87\xd9$\xe8\xd4@/\xc0\\\xed\xc5\xa7\n43\xc0)uX\xb4\xaf\xa91\xc0\xcc\x0f\xc4\xbf\xdf\xd51\xc0\xbaFU{\x04\xb50\xc0H\xd1\x8e\xebz\xca2\xc0\xee@s%z\x83/\xc0\xed\xff\x0f\xd2\xa0t2\xc0C\x84\xe4\x9b5\x8c1\xc0E#\'\xe6\x00K0\xc08P\xe0\x0b\x8f\xc8/\xc0U\xbdX\x92R\xf61\xc0\xc8\xc9\xdb\xea\xa6\xe12\xc0\xd1\xfb.\x8bi\x95/\xc0\x80\x0f\x8b\x90\xe3\xfd1\xc0R\xb8s<\x90\x192\xc0\x03c\xe0J\xa7\x94/\xc0\x14\x97\x89\xcc\x884-\xc0\xda`\xf1\xd3h23\xc0;\xe0\xecza\xe5.\xc0\xc3\xe9\x88\x08\x92\xd00\xc06\x9ak\xb1\xd8\xb80\xc0{v\xef\xe3\xc8\xef1\xc0G_\xee\x88t\xce2\xc0\xd3+f\\\\\xa6+\xc0\x01\xd22>\xaf9-\xc0\xa0\xd3++%\x990\xc0\xc8\x82I\x88?\t3\xc0M\xad\xf4n\x8a\x0f3\xc0\xc3\x12\x81\x19)\xe51\xc0z\xf4\xdb\xdc\xf6\xa0-\xc0\x9ad\x0c+MR3\xc0\x9f-\xb9\xca\x05/3\xc0R2Xf\xdb\x95/\xc0\x02\xc9\xf8]\x16\xd90\xc0o\xd8+\x9bF0/\xc0V\xbc\x0b\xf3)*0\xc0\xe3s\x082\xbbM/\xc0X\xc2t\xa2\x8fD3\xc0_\xd9\xf1RaH1\xc0\xfap\xde\xbf~\x033\xc00;\x04\x85\x11}2\xc0\xe5\xa2\x9a\x84|$.\xc0\xd9\xc2\x0bC\xf1$0\xc0xp\x15{O\xa63\xc0\xf2\x91zZq|/\xc0\x17f\xd3=Y\x163\xc0\xb4\xbb&\x9d\x13*3\xc0\t\x88\x9b\xa4h&3\xc0^\xd9\xe7\xbbBT3\xc0\xc8\xe7\xc2\x8eA\xa3.\xc0T\x9c\xb8\xcf5\xcf.\xc0Q5\xbf\x1dT\t0\xc0$\xc7q\xa3}[2\xc0\r_\x0c\xc8\xab\xba0\xc0p\x8b\xb75\x85\xbb-\xc0+\x97OA\x9dH/\xc0\x02\x80\x95B\xae\xf7/\xc0[\ri\xdfZ63\xc0_\x12\xfb\xf1RS/\xc0\xdeF\x9c\xde\x1bC3\xc0\x02\xac|\xba\x05\xfc1\xc0B\xa7\xe1\x1c\xcb#2\xc0w\xe1:\x14\x96\xd22\xc03\xd2\xb4\xcd:33\xc0\xde\x7fm!\xb8\xd42\xc0\xa2;`\x18\xbbs0\xc0Y\xa3\xa2M\xa8D3\xc0\x1c"a\xecc\x1a2\xc0l\xf8\xaf\xf6oW/\xc0r\xbb.\x88\xc5\xf91\xc0#C\xf4]\xf1\x030\xc0\x83/\xcd\xea\x1f\xbe1\xc0\xc0x\x16\x0b\x96\xb92\xc0M&\xa8\xd6G\x163\xc0\xb9H4\x1e\xb9)3\xc0\xd2\x9c\xb7^\xf0\x1e2\xc0\xa9\xc8\x98\x83\xfb\xf02\xc0\xbe\'\xa7[\x89\xde2\xc0\x04\xc9\x1d\xe21\x181\xc0!\xbbXR\x7f\xe51\xc0\x82K\x15\xb4C\xb82\xc0\x8c\x02\xae\xb0O*2\xc0C\x1c\xd6hUK0\xc0Cbs\x80\xe7\xc80\xc0^^UN\x1d\xba1\xc0\xdb\x9c\xa4\x0cs\xba2\xc0\x9bt\xb4\x8d\x8c\xb01\xc0\x04\x97N\x89\x92//\xc0Y\xe4\xd4\xbf\xdd\xe82\xc0\xfd\x16\xf9\x8f\x15\xb82\xc0-\x8f\r\xa6c#0\xc0v+\xe6\x89\xe1\xcd2\xc0h\xd3\xf2\xa34j3\xc0\xa2\xe1r\xa7H\xb91\xc0T0\xc7\x8a\x9b\x002\xc0\x8c7\xb6\xc5,\xf91\xc0\xc8\x8dz\xf9\x1660\xc0\xfd\xa2Z\xec}\xeb/\xc0\'\x98\xbc@V\x123\xc0\xbbB\xb3\xd5\x9d@-\xc0\xa6u+\'\x17\xe72\xc0\xfb+\xce\x15\xf1\xf91\xc0\x8a\x9c0ll\xf22\xc0\xf6s.\x9f\x9d^2\xc0\xae\xf2E\xd7!O1\xc0rIe\xd6\xa9#0\xc0\xcb\xea\x04\x00=\xec2\xc0Vn0\xd7H\xf52\xc0x\x05lQ\xb7\xd52\xc0^\xb1\x1bx\xe5\xb40\xc0\xb1f$*\x98$1\xc0\x03\xbc\x8d`\xbb*3\xc0#\xbb\x0e\xab1\xe5*\xc0\x98R\x1e\x9a\x19\xd5.\xc0\x15W \xb8\xc740\xc0\xa3%\xa5,\x01g-\xc0O\x9aG\xcc~\xee,\xc0\xb7\xf9\xa1,\x8c\xf91\xc0\xc3pW(o\x1a*\xc0U6\x05\xaa\x92\xd02\xc07og\x8e\xfbT1\xc0K\xa0\xdaS-(3\xc0\x05l\xff\xcaQ?3\xc0\xc1\x86\xe9u"\x1e/\xc0\x0b\xf4\x96j>U1\xc0\xce\x9e\xdc\xd5-\xd12\xc0\x0c\xceE\xdb#43\xc0\xc9\x99\xd1|u 3\xc0\xad\xe4\xd0\x82\x84\xb60\xc0qp\xae\xff\x89X2\xc0\xa5\t\xc0\xc4\xd9\xbe/\xc0\x9d\x91\x88\x93Q\xe00\xc0XQE\xc6\x9bz/\xc0\xfcg>\xab\xa1P2\xc0\xaf\x8b\xbaf\xe0\xdd/\xc0\xcdA\x06\n\x13\x03/\xc0\x10B\xf8j\xcf\xe71\xc0E\x82q\xb5q\xe71\xc0(\xd5iP \xd1.\xc0\x0c\x98+\tl\x861\xc0\xf9\xa9\xce\xbf^\xe72\xc0\xbam\x11\\7\x87/\xc0Oh\x0c\x95\xc9\x8f0\xc0\x8d{2\x02\xf3u0\xc0T!+\xafI\xd22\xc0\x8d\xe4@\xd9I\xb1/\xc0|\xb0\xe0\xcc^\xbd/\xc0\xbf\xb3XT\x96-3\xc0q\x898\x91\\\xc00\xc0\xac\xac)\xe7\xa7\xed2\xc0{\x80:P\xd0\xea2\xc0\x07\xef\xc1\xff\xe9\xe11\xc0a\xefLX]\xd82\xc0w\xfd\xb2os\x8b(\xc0\xef\x18E\x8cFY1\xc0/bQ\xc2\xe5\x133\xc0\x0e\x98\x04\xf3I\x822\xc0s\t\xbf\x9b\x11\xd72\xc0\x0e\xe3\xb5\xc0[L2\xc0\x1ef\x1f\x19Q\xe61\xc0l\xc3\x07\t\xc9H2\xc0l8\xc3\x07\xa0m3\xc0}\x13\xc5\x1d\x13\xe41\xc0\x95v}_\xa6$/\xc09\xca\xb18\xa6A3\xc0\x89\xe6\xe2\xc0\x83\x90/\xc09\xf1\xa4\xc4\x80\xf20\xc0\\\\\xc8\x9e\xfc9/\xc0\x9c\xc9\xe9\xc0\x90\xf02\xc0`\x9f\x9cn\xd4w2\xc0L\xed\x83a\x99e1\xc0\x80od\x90\x06\x1a3\xc0\xa7\xe1\x0bH\xaf\xc10\xc0T\x9a\x13t\x9a,/\xc0\xa9\r\xc2\xd7\xd0\x7f/\xc08\xf0T#\xbb\x0f-\xc0\xcf\xdd\n\xa5>6-\xc0CH\xa9\xc3}\x8a*\xc0\xf2|}~\xea\x14/\xc0\x8d\xec\x8dj\x0e\xcb/\xc0`\xdbQ*gf/\xc0\xef\x80\xadb\xba\xdb0\xc0\xa8\xbb*\xcd9Z2\xc0\x857\xdf\xbc\x1f\xc11\xc0\x17\x82\xbfP\x8e\x11/\xc0:\xe3R\x1d\xe1\x012\xc09N\x95\xf1\xc0\xfd2\xc0\xc1\xdf\xb6F\x91P1\xc01\xec\xcdn*31\xc0t \x8d\x14\xb4\xd61\xc0d$\x1f\xd6@\\1\xc0\x10Ji\x16g\xa3/\xc0\x00Z\xaf\x07\x1aQ1\xc0\xccpTX\x89&2\xc0\xa9o2\xaa\xe4~-\xc0-\x96\xa56U\xbc2\xc0\xfe|h\x98l\xaf.\xc0\xa8\x9e\xf6\xa6\xda\x1c/\xc0\xfa\xbc\x83\x9e\xc0}/\xc0"\x04\xf71\xaa\xec0\xc0F\xb3\xafZjl1\xc0Ex)N"\x9f0\xc0\xb9\xdf\x85b>\x0f/\xc0/9\xbf\xfc\xed\t1\xc0\xe9\x98Q\x81\xf6\xff*\xc0\xbd\x9b\xd53\x04\x801\xc0\xe4\x0fP\xe0\x85\xa30\xc0\xdb\xccH\xc6\x02v2\xc0\xd3\x984\x9d\x83\xb2-\xc0U\xb5\xae\x80\x1b\xa62\xc0v\xc2:>\xc22/\xc0\xd0x\xe0F\x05\x7f/\xc0l\xbd\x19\xdeX\x1f3\xc0\xee\x18\x05\x84\x91c3\xc0\x90\xc9\xe5\xd4\xc2n2\xc0\x18\x8c\x0e\x1c\x1ba-\xc0\xdc\x9b\xf76\x1eE3\xc0\xe3NS{\xa0J1\xc0\xb7|W\xff\x00$3\xc0\x86\xf7\x05\xbf\xae\x1f/\xc0\xeeK\x00T\x97V2\xc0\xb6\x12/\x83\x0ch1\xc0I\r\xdd\x03\x1e;3\xc0\x06\xe7\x9aB\x9c\x823\xc0#U>\xee%X1\xc0\xf4\x90\xb2@t\xee2\xc0\x01v\x08\xbfg\xfc2\xc0\xd0\xa2=\x80\x1c\xd60\xc0\xc3H\x17w\xa0\x8d/\xc0\xa6\xa016:\xae0\xc0\x17\xf6]\xbe4\xa3.\xc0]\x00\xff\xb646.\xc0?\x81Z\x15\x82\xf12\xc0\x9cb\xae\x0bl\x173\xc0<Z\x0b\x85[\xae.\xc0]\x1eO\x1b\xcf=/\xc0H\xed\xe3\xc3\xd9\xe22\xc0\x82\xea\xa4R\x8b\xab.\xc0\x93\x9e\xee\xb7\xdd\x03.\xc0\xd4_\x07\xec\xdb\x153\xc0%\xcd\xc3\x03z\x882\xc0\x07\x8fI\x08"\x922\xc0\xee\x13\x9aK\xf1\xd02\xc0 \xd1\x82=\x1d$3\xc0\xe4\x17-\xc3o\xf52\xc0\xfev\x93\xf9z\x83-\xc0 jI\xa0\x1a\xf62\xc0\xd2\x138\xc0\xe5\x96/\xc0\xb2\xef\xc0a%\xc30\xc0\xc9h\xf2\xdf\x12\x99/\xc0\xe9\x90\x04\x19\x0c\x912\xc0\x9d`\x92\x05\x91\xde1\xc0\x0fF\x040\x1c\xe9.\xc0\x1ds!TP\x062\xc0\xe2\xec*\xba\xec\xa32\xc0\xc7\xd2\x05\xdd\xcc\x1c2\xc0\xde*\x05(j\x9b2\xc0l\xd2{o^\xfa1\xc0\xe6)\x0c\xd7?X1\xc0\xde*\x05(j\x9b2\xc0d\x82\xdebN\xfb1\xc0c\x9c[\x1a\rW/\xc0n\x1d%\x95\xc6\n0\xc0\xee\x058\x14`\xcf2\xc0<\x1aN}\xb6p2\xc0\xbfr\xf6\x92\xdfA2\xc0Z\xa1\xcc\xed\xc8\xc82\xc0]m\xe8\xae\xf5`2\xc0\x8e$\xb4\x96\xb6\xdb0\xc0\xdc\xcfMH\x82\xe02\xc0\xbe\x8aC+\x87M/\xc0H\x96\x12\xceR\xd40\xc0E\x9e\xff\nYV/\xc0M\xbd6\xcbf+-\xc0\x01p&KQ\xe51\xc0s`r\xd0\xa7\xaa0\xc0\x15\xae\xb9\xd9\xb6"3\xc0e\x8b\x82\xbc\xaa;/\xc0\xedsoAn\x8a/\xc0`z{\xf9R\x1f/\xc0\x90\xf5\xd0\xe03K2\xc0\xa8\x1c\x05\x0e\xb6\xa91\xc0N.\xda\xb8h\xdb2\xc0D\x00\x8e~\x0c!3\xc0\xe2c68\xc8\xe10\xc0\x9d\x08\xa8j\xec\xd32\xc0#w\xc7|\x7f,0\xc0\xc5\xe8\x1a\xd1\xae\xcb0\xc0\x1d$\x16\xa1T\x99-\xc0\xdb\x11d\x9f\x02}2\xc0\x04\x1eNo\x12\xc61\xc0\xd6k\xae\xa5\x1f\xb1/\xc0\xd2i\xeeo<\xda2\xc0\x14\xb9\x03\xc0/\xd80\xc0\xb4qa%90/\xc0\x07*\x0b\xbd$+1\xc0~\x97\rl/*3\xc0\xf3|\xfb\xbc5r0\xc0\xac\x1c \x1f\x8c\xd2.\xc0]H\x8a\xfbW\xdf0\xc0\xe6\x85=\x06#o(\xc0\x85\xdcs$\xab\x1c3\xc0l\xa5\xfeH\xf1w2\xc0C\xded\xbe\xad,3\xc0>!ih \xe41\xc0\x93\x8b^\xde|\xe92\xc0\x8d?\xa6\xc3]13\xc0\x01h\xb4\xea\xa3\xbf0\xc0\xc4\x8a?\xb4j\xbf/\xc0\x8c\x02\xae\xb0O*2\xc0~db\x19\xfew/\xc0>\x04\xf0\x19\x99-3\xc0R\xe8\xe1\xe6D\xc53\xc0\xce\x02o\xa7*\t3\xc0c\xb1F\xdd\x01\xa11\xc0l\x8b\xc6Q\x8e\xbc2\xc0\x88\xf4\xff\xbf\xdb\x1d2\xc0\xe8y\xbfG\xb6\xe82\xc0`\x08\xfc*\x92E+\xc0\xff\x8fS\x1a\xe9\x1e3\xc0\xdf\x12\xb6t\xc2\xf12\xc0\xdb\xd2\xe7\xa6\xa733\xc0s2g\xd6Z\xf20\xc0\xeeX\xa2\xd6AC3\xc0\x85@o\x80\xa7\xcd2\xc0|\x05\xec/\x01U2\xc0\xfb\x1f\xfdz\xcf53\xc0@b\x9e\xeb\xca\xdc/\xc0\xe1\xca\x9f\xf3O\xf0/\xc0\xc1\xe9\x90\xfe\x8f\xb31\xc09\x19\xcbE\xbcE3\xc0F-\x0f\xc6(\xec,\xc0L\x95\xa6\xb38?0\xc0\x9a6\x9e\xc5\xba\xd1*\xc0\xcc!Bk\x92\xd12\xc0\x07\x1ak\x18P\x102\xc0\xe8M;D\x83\xde2\xc0J\xfc\xa5{!\xd83\xc0o\xcb7q\xfb\xc11\xc0n\xd3\x94\x98G\x0c2\xc0\x1c\x04\xdaF\xe1\xac0\xc0&H\x12\x80NE2\xc0\x81%YKp#3\xc0\xd2I\xe3H\x7f\xc81\xc0C`\t\xf40\xf3.\xc00\x08\xbb\xf8G\xf0/\xc0\xf20@m\xcc&)\xc0\xb5\x0b\x03\xc9\x88\xfb.\xc0\xcfi\xe6G\x05%/\xc0\xc4r&u\xf2\xd62\xc0\x8e\xbe(\x98\x90\x0b0\xc0p\x19\xd8\x03\xa4\xfb.\xc0x\xda\xdc\xd3t\xb72\xc0~\x04\xc2\x91\xc7\xc3*\xc0\xca3\'\xfdg\xf82\xc0\xd0\xaa(\xf7\xef\xc2/\xc0w\x9c\xd1/_\xbb2\xc0K,\xd0\xe2\xfb\xd42\xc0\x12\xf9\xc3\xc5*V0\xc0\xd4\xf8\xdbF.2/\xc0\x96\xb64\xf9\x13\xb92\xc0\xb8\xfb\x8av\x94v1\xc0\x17\xb9\x83|w\x91/\xc0K\xe2\xf2\x7fn,0\xc0u\xa8\x8av\xa1\xa73\xc0\x88\xf4\xff\xbf\xdb\x1d2\xc0M\x85\x9f\x8c\x15\xfd2\xc0f\xff\xc3\x0e\x10w/\xc0!\xd9\x919\xdf\x073\xc0\x9e\x9d_\x04\xec\xc22\xc0\xa9\xd4\xf8\xbf\xe6W-\xc0\x14l\xed\xcf4\xad3\xc0\xab\x99\x12\x08\x17@3\xc0N&D\x01\x9e\xfc1\xc0\xd3~\xbe\x1b{K-\xc0\x17\xe6\x93\x8aWD2\xc0\xdd\xd6\x95\xd1\x1e\xc12\xc0\x05\xad\x82\xd4\xce\xbf0\xc0\xf9\xef\x02\x00\x9c%0\xc0\xf4P\xf0\xd0\xde\xa53\xc0\n)\x14\x94\x97\xe92\xc0\xa3\xa3\x8a\x87\xaf\x941\xc0\xd5X\x18\x13N\x192\xc0\x99\xff\x99\x80Y\xb01\xc0\x18\xfb\xcb;\x80G3\xc0\xbe\x88\xc9\xa1\x19\xe70\xc0&W\xed\xe3\x01{2\xc0<\xff@\x14\x08\'3\xc0\xb2\xe5\x81\xc3\x03\x9a/\xc0\xe7\tab\xb2$3\xc0\x9beGp\xc1>+\xc0\xab\xdd\t3\x04\xf0*\xc0\xb3\xaea\xe1\xd1\xd72\xc0F\xd1\x13\xec\xd9\xe72\xc0d\x0f\xee\n1\xed2\xc0$\x05>\xf8\x01"0\xc0`Y4\x19\x8cm2\xc0tq\xbdV\xcc\xb7.\xc0\xbc\xe6\x9d\x9f\xff\x1d1\xc0\x13\x84\x8e\x1dl\xf72\xc0\xc8-\xf1\x11\xd3/2\xc0\x1c#\xc2\x96\xa5)3\xc0u#\x0f\xd6\x859/\xc0\xf8\xac\xe3\xf1\xef\xef0\xc0\xe4v\xac\x82\x80\x013\xc0\xe8\xb7\xd4\xd1\xca\x192\xc0\x03^j\xa2s\xc90\xc0\xff\x99\x7fS+\r0\xc0&:\xa5\x11&\x941\xc0\x0b\x17\x98\x99\x07\xbe/\xc0\x7f\x81P\xa2\xcd\xd70\xc0.^\x18\x9c\xdf\xf22\xc0Yxd@\xc0\x830\xc0\x06\x9e\x02\xb1\x1d\xe42\xc0\xdd\xe1\xf1\xcb\x14N0\xc0\x15<\xf1\x1f\x07\xd02\xc0\xe0\x10!\xe0\xb8\xcb2\xc0\x8eq\xd3\xe7Aa/\xc0\xe5\x00\x95\xef\x1c 0\xc0\x8a\xc1\xd7\xcf\xa6-3\xc09v\xf7Py\xb1)\xc0O\xe9\xaf \xd7\xa0/\xc0<%Pg\x08&2\xc0\xec\xcbR\xb5\xbe\xeb1\xc0\xb5&6F\x99\xcd2\xc0!\xcb&Ig\xd42\xc0\xb9\xe0\xed\xc9s\x003\xc0\x07\xceZ\xcd\xea\x010\xc0\x07/\x9b_2\t0\xc03\xbeKx\xec\x003\xc0\xdd\x0c\x00!V60\xc0\x07*\x0b\xbd$+1\xc0To\xd2\x8c\x84\xb82\xc0U\xd8}\x10\x99\xd22\xc0\xa6\xa3\xe5X\x0c\xcd2\xc0\x95\xf0eg:\xb42\xc0\x16X\xfd\x15\x96\xa6+\xc0\x14$\xd1") 3\xc0o+\xc4\x95\xd9Q2\xc0Q\x00_w^\xd51\xc0\xdf?%\xb3\x1f\xe71\xc0t\xa9(f\xfb\xe51\xc0\xbe\xb83Ks\xd72\xc0\xcd&\xcbch\xff2\xc0\x80\xdeM\x97\x06?2\xc0}\xf1\x86k\xbe\x8e3\xc0\x8a\xb1\xbb\xc5T\x133\xc0\x15M\xa9\xa9\x8a;0\xc0&zQ\xbc+\xb11\xc0\xcf,\x1d\xd5UD1\xc0\xbdn\xe6g\xb2S/\xc0\x86\x8a\xf2\xd2\x8c#3\xc03L\t\xe4\xb0\xdf3\xc0\x87Z\xd6\xa9\xad\xd52\xc0\xcd\xf7Ro\xc240\xc0k\x01\x04\x167\xd12\xc0\x8f\xb4J\xef\xc9\xee2\xc0\xdd\xbaA\xd3\xd7\xaf/\xc0W#\x18\xe0\xe3\xfb2\xc0{\x0c\xc3\xed\xad\xdd2\xc0\xab\xb1\xa2!O\xe02\xc0\xa1#"\xce\xd3\xc4/\xc0X\x9c\x8e\xc4\xd4d/\xc0\xccD\xc2\xdd\x14\xe61\xc0\x96\xa2\x92\x15\xc4"3\xc0P\x81\xb4=Dl/\xc0\x8d8\xcb\xffA\xdd2\xc0\x8aN\x82\x0f\x83\xf22\xc0%Y\xae0\xad\xb22\xc0\xcdK.\xb2\x03\t3\xc0;[\xcbn\x84\x1d3\xc0\xd7\xb6\xb7\xa7\xef\xa9.\xc0\x9dj\xd0\xda\x92_3\xc00j\xb3\x9b\xdf80\xc0\xbc[q\xe64\xbe1\xc0\x18\xc1\x07n\xb4F3\xc0b\xc2\xf2\x81\xc1?3\xc05J\x8cY\x8d|/\xc0-\xf7\xe8\xff\x84\xe01\xc0,\xdabw\x8c33\xc0\'\xa6\x08o\xbb\x0f3\xc0\x94\x9e\xce\xc9S:3\xc0\t\xd1\x1cB\xabN1\xc0\x12\x80\x963-H/\xc0\x9b\x1c\x9eH\xd2#3\xc0\xf0\x0b\xbe\xe2\x8b\xa30\xc0?\xe4\xe0k8\xe31\xc0\x9b\xb1\xfcmHH2\xc0\xe0a\xe5\x16\x07\x00+\xc0KQ\xf8y\x91X1\xc0\x858\xfd5\xf3</\xc0\n\x95\x95\x80\x91#0\xc0:<\xb31\xbb\x0f-\xc0s(uG\xd3S1\xc0.\x92\xb8\x89\x0e\xe8.\xc0?\xe7p\xda\x93\x0f3\xc0\xc4z\x7f\xe5\xe6z3\xc0\x8c\xeb\x8d\xd0\xe5\x903\xc0\xc8e\xe9\xb8\x05t0\xc0C\x9eBB\x00\xd0.\xc0\xfb\x19\xfe\xcdo\x193\xc0\xd0m,\x97\xa7z1\xc0Htm\xf9\xfe\xfb0\xc0\x9b\x18\x9c\xde\xa64-\xc0?7;lX\xf0/\xc0i\xec|x\xe8|2\xc0\x1fO\xbda3\x171\xc0\x1c-}vX\xa9/\xc0\x1aT\x17\x01\xaa\xa1/\xc0\x86\x11\xf8\xdb#d/\xc0)7\x17s\x8e\xf82\xc0\xafv\xebr\xe3\xf91\xc0TU\xf1\'\x07\xf92\xc0\xe4Dzp\x96>0\xc0L\xbbo\x97\xa1$/\xc0<\xda\x87\x12\xf9\xe51\xc0KW\xa8F]\xfb,\xc0B\xc9\x0eP<J/\xc0\xda\x1f\x922H\xce0\xc0\xec\x8e\xdeNT\xcf1\xc0\x98\x84+\x1f\xa2\xc51\xc0Ez\xf6d\xb2\xbf1\xc06\xa6\xc9\x9f\xfa\xcb2\xc0\xbeRd\xc2-\xe72\xc0\x02\xd2\x81\x0c\xbe//\xc0az\x8e\n\xcc\xec1\xc0\xb8\x9c\xaa\xf8\xf0\\3\xc0\x88iP\x0f\x13\xf21\xc00\x9f\xde\xcd\xdf\xa33\xc0\xa57\xe8?^=2\xc0L))(G:3\xc0\xf8\x89\xad1_\x9b0\xc0\x12\xad\xbdQM\xe4.\xc0\x15\x01B=L\'2\xc0\xe4\xe2\x7f \xa3\x0c0\xc0\x97\x05`\xd0\xda\xcb1\xc0;V\xaf\xc0\xacK/\xc0<2\xab\\\xdf,/\xc0\x9do0rz\xa2.\xc0~\xe7~\xb7E /\xc0[\xd2\xba\x8c;W/\xc0\xe6\rs\\v=3\xc0\x0e\xdfei\x15\xd12\xc0\x10x\xdc\x8a%\xb40\xc0\x1c\xbf\x18\x91\xc8c/\xc0#5\xde\x1d\x89\x170\xc0Aw[b\xa9\xfa1\xc0\xfd$\x10\xe9\x91\x002\xc0\xca\xe8\xf2\tn\xb70\xc0\xc7yw\xb0\x89\xa41\xc0\x82\xd8\x96\x14\x81\x032\xc0\xaa\xee\xce\x82\xe2\x18-\xc0\x96\xc2\xb8\x81\x07\xa7/\xc0\xb9\xc3\x135)\x8c1\xc0\xe4\xdf\xf8r\xeaH2\xc0%\'T\x8b\xfb\xe1/\xc0#\xba\xf9;d\xce/\xc0SP\xb6%\xb0\xbc2\xc0\xc7\xbd\x0f\xb5\x15^0\xc0\xb8\xfc\xbdNG\x012\xc0ub\x91\x02\xb4i2\xc0\xf0|8\x08@\xf5/\xc0<I\x1d\xf3\xa2\xce/\xc0\xa0+S\rJ[2\xc0\xe07g\xf9\xd2\x082\xc0&N]\x0f\x8540\xc0\xd3`\x1fF\xe5\x901\xc0G\xd5\xf1\xe7\x18\x1f2\xc0\xe7\xa9\x1f\x1c\xaf\x931\xc0\n\xe3j\xd5\xd9=/\xc0\xff\x17\xa7\xea\x97\xf51\xc0tF\xd8\xcf\xc1\x051\xc0\xfb\xbf\xd1\xca\xdd]2\xc0\xdd\xeeZ\xb5N#3\xc0W\xbb-\r\xb1X1\xc0\x1d\xd6\x7f\xbe\xf4\x050\xc0\xce\xe6\x06\x0e\xd9)3\xc0C\xc6\xb97df2\xc0g\xdb\xe3_\xd1I1\xc0\xb6\xa5\xe4i\xfe\x891\xc0z\t\x01\x1f\x16\x1f1\xc0\xf0e{hkJ1\xc0\x11\x9f\'\xbc#\xe40\xc0\xe0\xc0K\xa5J\x120\xc0!\x03Dh\\\xc1/\xc0\x9fW]\xc8\x1c\x191\xc0f\x9e1Cv\x851\xc0tG\xcf\xc1\xef\xef1\xc0[\xa3\xaaK^\xe8/\xc0I1\xfc\x05\x98\xa2/\xc0qp\xae\xff\x89X2\xc0\r\xef\x11h:\x1a1\xc0F\xa4\\\xeb$\x873\xc0\xb9\xb4\x13\xd7\x11W0\xc0\x03\xee\t\x9b!\x863\xc0\x82\x1c\xd2{\xf0P2\xc0$\xe4W){\xce/\xc0.q\xa6\x8a\x8e\x963\xc0D\x8f\xd2u|\xd10\xc0\x1b^~"\xc9C/\xc0{\xafD\x04\xb9a2\xc0\xe9\xb3\x15tU\xce/\xc0@\xf6\x9a\n\xf0\x9d/\xc0\n8\xf0\xe9\x9f&0\xc0;|\xbc\x12\xd9^2\xc0\x19%m\x8d\xcdM3\xc0\x8eB*\x94K\xb9/\xc0\x88\xf7\xc4\xdb*\xc3/\xc0"\xc3o\x86\xa0`3\xc0x\x01\xa2\x80\xc4c2\xc0\xf0X\xa4\xbd\x9f3/\xc0\x87\x18\x1fp\x1bu2\xc0\x98\xc08z\xaa[1\xc0\xcdQ\x8a\x01\xac\xb20\xc0\x9a\xca\x19\x82O|2\xc0\\\x84\xb4RAQ2\xc0\xc8v(\xf7\x1fR3\xc0\x8b\x89\x80\x85R\xfe1\xc0\xd1#\xd6\x8bNz1\xc0\xd4uy\xdf=\xe41\xc0\x9b\x08\x08\x07\r\xd6.\xc0\rU\xc1Q*|0\xc0\x11j\x1d\xf7,\x052\xc0\xbd\x01\xc4(9]2\xc0\x1d\x07\xff\x15t\xd6%\xc0\x15W#\xf2\x17x2\xc0\xad\xab\x80\xdb)i/\xc0\xcd\x9d\x0b\xff\xe3\xea3\xc0\xe8\xf7`xd\x82/\xc0E\xdc\x10?\xc7>1\xc0G\x97~\x86\x99*2\xc0"b9\xbaY\xed,\xc0\x89\xf7N\xf46\xbc0\xc0>-\xd4_y\\/\xc0\x81\xa0gn\x97\xf91\xc0(\x10\xbc\xb3\x95\x161\xc0\xc8N\r\xdf\xd4\xcb-\xc0\xd7\xd8\x91\xfcin2\xc0\x05\xc9}\xdb\xbc\x1d/\xc0\xb4S\xac\xd5\xf4\r/\xc0q\xd7Qg\x1b\x0c3\xc0\\\x00\xbdDm\xf22\xc0b\xa1\x01\xbb\x14Q/\xc0\x1f\x1f4"\xaa\xd7(\xc0O\xd8f\x96\xc8\xfe.\xc0\x05\xc1#\x0c\xc6a1\xc0q}\xfe\xc2t\xbe1\xc0\x0c\xd9\xc9.H\n/\xc0\xe4\xd3\xd0j\xaa\xe41\xc0\x18\x12\xa2\xadv\xc6.\xc0\x01\xa9\xc6\xa4\xb4h-\xc0\xa5\xdb\xb1\x17L\r1\xc0\x95/\xd0L\xe0\xfd1\xc01\xce\xd4\xc4\xbd\xa30\xc0G\xac\x1d\xd3\xa4\xe01\xc0\x1d\xee \xca$\xf92\xc0V\x0f\xaa\xbf\xc1[3\xc0\xde\xfe\x1f\xc3\xc2\xc50\xc0\x93\xef\xcd\xfe\xa0\xa6-\xc0\xd0\x19\xc1\x94.\xf9.\xc0u\xa6Q}t[2\xc0\xf6\x7fG\x84]i/\xc0\xe9\n\xa2\x8a\xec\xb00\xc0\x1cv\xe3\x87\xe8\x8b/\xc0\xf5\xea\xa4}=\t-\xc0\x08\xaa;e0\xce.\xc0J\xffg\x8d\xbf`2\xc0\xff\x95\x9d0xT/\xc0\x820\xfa\tP\x93/\xc0!\xb5\x83-\x96m2\xc0\xae\xe1hqG\x831\xc0\xcd\xbd\xc6=W\x8f2\xc0\x08&\x9f\x1aY\xa52\xc0\xd1\x85\xc5Xh\xdb0\xc0\xdf\x01\xa3I\xda\xa02\xc0;\x86\xfd`,\x183\xc0s\xa1\xa9\xccx\x04/\xc0\xcfQ~\x9f\xb0\xa50\xc0\xe9M\x81g\xb7\xd7-\xc0\x04i\x1dG\xcd]2\xc0\x90S@\xa7lu/\xc0\xea\xb9|A\xe8\x8c/\xc0\x14p\xd0\xb8\t=-\xc0\x14\x00\xf7\xa6\xbb\x070\xc0\xaa9gD\xea\xef1\xc0\x07\xc2,\xbc \x963\xc0=cMS\x06S1\xc0\x03\xacC\xad\xf2\x000\xc0\xa9\xbas\x95t\x832\xc02\xdbKQ\xea\x153\xc0\xff\xc2x\x9f5\xfc.\xc0\x13\xc1J\xfaG\xd7/\xc0\x1d\xbd\xf5\xa2\x87d1\xc0!\xa9\x84\xee\xe8\x913\xc0\xac0-\xd1{\x992\xc0\xe1\xab`\xe13\xf2.\xc0\x94\x8as\xc8\x9eL1\xc0\x8a\xd2i\xc7]\xb80\xc0\t\xfa\xc7\xdb\xc4?1\xc0\x9f)\x85\xb7~`1\xc0y=\x9ae\xf4\x0e2\xc0\xf11\xd9\xa15*3\xc0\x05K\xb4\xea\x16Z1\xc0Bk\x94>\xaa\xb31\xc0\xee%\xcc0H\xe41\xc0S\xc8r\x98a\x92,\xc0\x80B\xc6\x84\x1c\x193\xc0\xa7\x05@G\x88-3\xc0U\xe9\x93V\xf4i.\xc0\xcb\x80\\\xf6\x07\xc2/\xc0\x8f\xb6\xce\x15\x1e\xcd.\xc0"\x19\x90\xf0F\x1f3\xc0\xfc\xae\xa1z\xfb\xbd0\xc0\xe2\x03\xf2\xa3\xf3\xff/\xc0f\xf0\x97\xc6\xd7\xc3/\xc0\x7f\x9c.\xf7T\xad$\xc0\xe3\xb3\x86Qa\xc43\xc0r<\x0fTT\xd7/\xc0\x13hvq\xd7\x8e2\xc0\x8d\xdfP\x19\xbf$3\xc0\x8c)\x8b\xae.B/\xc0Nm\xc2\x98b\r3\xc0[O\xdb\x94\xc2\xdb2\xc0\xbdv4"\x8c*/\xc0Ui\xe5\x0fq\xd61\xc0.\xf6#C\xc9\xc9/\xc0\xb4\x1b\x17\xe0sh/\xc0\xd0\xad..\xfak2\xc0K\x06\xcb\xd9\xcdZ1\xc0Mn#\xfcr\xcf/\xc0?\xf2\xad\xfb\xe9R1\xc0\xb2\'!0\x90\xc5.\xc0\xa5\x98\x94\xd5l\xd93\xc0\n)\x9b\xffc\xf4)\xc0c\x96\x85W\xf9\x193\xc0\xea\xb5g\xe7\x05\xbc2\xc0\t\xa9\xd0\x01\xcb\x083\xc0\xbd;\xaeI\xdf\xc1/\xc0\x19{\x94GK./\xc0\xff\xfa\xf5\xa1\x0f\xb31\xc0\x81\x1f\xbc\x07"N3\xc0uO\x12\xea\x16q0\xc0\xe4\xc4\xbf\xfb\xaex2\xc0\xcc\xba\xa0B\xabU1\xc0\x9c\xb6O\xb3\xb8D1\xc0\xe1\r=\xef,\x1a1\xc0.\xc1G>\x17#/\xc0\x85\xb3\xc8\x96&\xea2\xc0\xda\xea\xd4dk\x810\xc0\x85\xe5\x11\xc6\xd6\x8c1\xc0<\xf7\xfb\x9e\xa7\x1f1\xc0#>4\x14\xae\xe5.\xc0U\x8e9\xcc\xcd\x08/\xc0\xbb\xd9=Q\xbaL1\xc0\x97\xe5Ad\xc5\xe82\xc0\xc6S* \xcb/3\xc0\xb7\x9a\xeeTF\x1b/\xc0\xf5\x90\xf9\xa1,\xd93\xc0\x19\x0f$`\xa3\x022\xc0\x10\x13\x06Yw\x08/\xc0U\xa1C\xf4@\xf22\xc0J\xf9\x88\r\\\xb0+\xc0\xb6\xee\xcf\x10u\x82-\xc0,3\xf6\xf4l\xfb1\xc0N2\x0f\xdec{1\xc0\x87\xd2\xf2\x85\x0b\xca.\xc0\xd2@\x92.\xc8\xf5-\xc0j\xc3*\xc4\xe8\xd41\xc0\xc2?`\xff}52\xc0;\xe0l\x90\xe0$0\xc0#\xdb\x84\xea\xa6\xd0-\xc0\xa5\xc5,\x92S\xf60\xc08Anm\xdc\xc81\xc0Pw\xbc\xb8%x-\xc0\x11\xb9l\x89\x18\xa91\xc0\xca\x9e\xc7\x9e\xa6"3\xc0\xca~\x0b\xea\xef\xcc1\xc0\x0cZ\x16\xf4^\x8f0\xc0I\xb8\x8b\xec}b2\xc0\xcd0\x04\n\xbb\x0f2\xc0X\xe3u\x8e\xcb./\xc0\xd4\x19\x18 \xc5\xd72\xc0\x00\x8d#1\x0823\xc0\xea\xfc\'V=\x143\xc01\xf4\x0e\x14\xbe//\xc0>\x0b=k\x9c\xdf1\xc0\x97\x15\xc0\xfb\x05\xa02\xc0\xe0\xfanz#/3\xc0\xd6\xeanI&X1\xc0\x16]\xcaY5Q2\xc0\xe7\xb9|jb=3\xc0\xea\xcb\xce\xf9\xc5X1\xc0\x93;\xc7F\x91U1\xc0\x9e|\xae\x1c\xd5\xbf/\xc0#n\xa9\xcc\x15d/\xc0\x97z\x00\xa2\xeb\xe61\xc0h\x85\xc5\xcc\xd2\xe5,\xc0C\x8b\x81\xd6\xdd^2\xc06\x0bS\x8f\xd0\x97-\xc0\xf4\x0f\x9f\xca\xc8\xf81\xc0\x08\xfc]w\xe3J1\xc0\x0c\x975\x7f\x92A/\xc0w4\x17\xb8\xcbL/\xc0B\xb9L\xc9yP/\xc0\xe3\xddd\x8b\x05:0\xc0\xb8\x8e\xc3c"\xd21\xc0]\xb0\xd7\xd7-b3\xc0i\x16\xca\x05\x97\x122\xc0\xa2\xdeWq\x05\xb8/\xc0\x8c\xeb\xbe\xef\x8f53\xc0\xa7\xe0\x98e\x07\xb10\xc0\x8a_v%\x96>2\xc0\xf2\x18\xad\x90\x8e]/\xc0#\x9f\xb7\xaa\xb7\x191\xc0u\xa8\x8av\xa1\xa73\xc0N\x9aC\x02\x07N1\xc0\x95\xbfv~\xb0\x162\xc0\x18\xa8\x86u\x13\xce0\xc0\x8a\x02g\x81\xa2Y1\xc0\\\xd4\xe0\x89\xa1\xac3\xc0\xf6\x7fG\x84]i/\xc0\xa2\x7f\x8a0G\xd02\xc0\t\xc4\x9fe,\x053\xc0\'*\xb2\x90\x14;3\xc0\xa6\xc5*\xd2\x9d\xc7.\xc0\xff\xbf&\xc8\xd3\xc4%\xc0\xe3\xcdp\x82a\xa9/\xc0\xfd\x91\xb4\xe5\x070/\xc0\xe9\x18\xe1tO\xcf/\xc0\xb7\xd6\x0c0\xff\xb7/\xc0\x11\xc5\xaf\x12-#/\xc0]\rvS\xe0h/\xc0\xb3\xaf\x1bi\\\xe31\xc0=(Ok\xbfZ/\xc0U\xb1COD\xb00\xc0:k#\xbe\x1550\xc0\xc5\xfd\xd2\xd0J\xd12\xc0\xc0\xd6\xd6\xec\xc4\xa4.\xc0\x8e\x8b\xa36\xb6R/\xc002J\xb9\x13\xe3/\xc0\xa7\xea\xa9a\xf6\xe01\xc0\x9f\x0c\n\x03P\xcc0\xc0\xef*Q\x8a\x1fg/\xc0\xe9\xf3\x07\xbb\xdb33\xc0\xe0\x13U\xce\xf8\xbe2\xc0Ih<\xb0>\xb43\xc0\xfa\xb4\xa0Q_\x023\xc0\xc9\xca\x1cN\xb1\xe3.\xc0+\x0cze\x8cN1\xc0\xf1\x98\xa4\x8aV#3\xc0\x87\xd3!Y\xda23\xc0p\x15\xab\xa5\x1e\xb82\xc0\x867?\t\x84\x98/\xc0\xfb\xeeN\xe4\xba9/\xc0$&h\xbf[\x902\xc0W3\x13\x07\x82=3\xc0\x0f\xc3\xef\xd1\xfby*\xc0\xe9\xc3\xe7s\x95\xcd1\xc0\x9b4=}Z\xd80\xc0\xed\x16\x85\x15\xe1\x1b2\xc0\xe1\xaf\xe9 c\xde2\xc0\xe8\x02\xfc\xef\x81a1\xc0\xb2\x14%\x9aj\xee/\xc0\xe1\xa9\xee\x00\xb4#3\xc0\xd4\xcdn\ti\x0f2\xc0Gl\x87H\xaa\xe61\xc0\xe6\xe5\xcd2I\xc22\xc0\xebhJW\xfc\xa63\xc0k\xe5k\xdf\x9e\xfc,\xc0\xa8I\xe3>J\x911\xc0\x89\xde][\x99\xc31\xc0\x80\xe3O#\x81 -\xc0\x84Y\xeb\xe6\xb7\xb50\xc0U1H\xbfF\xcf/\xc0.!=&0#0\xc0\x80\x86\x01\xb5\xff\xe51\xc0\xa1\x96\x07\x8d\xb2\xf82\xc0\x93WMa\\\xd52\xc0\x96\x81\xc6\xb2w\xda1\xc0\x13oi\xea<\xf92\xc0\x88\xcc9\xa99\xb81\xc0 \xb4\xff2\xb7?3\xc0\xcf\xd9\xf6\x83"\x140\xc0\'{\x83\xd2\x1a6/\xc0\xca\xa8\x01\xfc\xd4K3\xc0f\xd4\xaa\x8aL\xd41\xc0d\xa9^\xb5\x04\xd4(\xc0\x9a\xb1\x8f\xf5\x9c\xcc2\xc0\x05\xdb\xa6\xda\xea\xa90\xc0f\xbeo5\x13&0\xc0-\xda\xac\xaf\xba\xb4(\xc0\xb2U%\x91T\xe82\xc0\x16\x12\xb1\xc7\x16v2\xc0`\xd3\x903\x04m2\xc0\x86\x83\xcaen\x840\xc0$\x0f\xf7\xcc.T2\xc0\xac\x8cK-\xe4\xbd0\xc0\xb5\xdf\xb5D\xce\xcc/\xc0\xd5F\x0f\xf4\xd3\x192\xc0\xdc\x1f\n\xaf\xba\xcb1\xc0\x1b\xe1r@\xdac2\xc0\xef\xe1\x0e9\x9831\xc0hX\x89<\x9cK1\xc0\xf36\x14\x86\xd6\xc00\xc0\x95\xf1\xf3"\x82*2\xc0CHoR\x07\xd42\xc0\xa2\xe4\x82^q\x070\xc0sz\xe4\x17\x18\xee2\xc0\xb2\x11\xb7\x9c\x80\x0b0\xc0\xf2\xf9\x9a\xe0\xa0%3\xc0\xb9\xef\xebe\xa1H2\xc0H\xaeg\xb7\x94N0\xc0;\xb5?\x04|\x062\xc0\x8eq\xd3\xe7Aa/\xc0\xe1J\x11\xedFL/\xc0v\xb4\x85\xac\x83\xda-\xc0\x8a\x90\xc9\n\xdd\xdc/\xc0q\xaahl\x18\xf3.\xc0\xec\x80\xdam\x16a3\xc07\xcb\xda\t\x91\x173\xc0\xe1J\x11\xedFL/\xc0\x0c\x01}\xca!Q/\xc0?\x97\xce\x15\x82Q1\xc0\xa2\xce\x91\xb82\xa23\xc0X,\xc5F\x94\xc70\xc0\xc7.\xad\x06f<3\xc01\xf9nq\xd1n2\xc0u)\x1bo\x07\x083\xc0\xbfb\x97\xe9\xda\xec2\xc0\xedsoAn\x8a/\xc0\x15\x88*\x97\x9b\xf22\xc0?\x94\x0bV\xca\xc40\xc0M\xb4o(\xdb\x850\xc0\x98\xe2Jm:i/\xc0\xd4J\x8c\x7fd\xb42\xc0C\xb4\x15\xf0>\x0c2\xc0bf\x89a\x05\xdf0\xc0F\xdeMe!\xbe0\xc093\xbd\xe0\xb8\xbc0\xc0m\xba4[\xf6\x153\xc0\x81\xe4\xab\x83f\xfc2\xc0\xf0\x9a\x8dt\xbb\xa51\xc0\xc4\xa2\xa1\xbb\xecR/\xc0\r\xa7\xd05\x9c\x182\xc0M\xb2\x02\x0c^\x003\xc01W\xa4\xfdts3\xc0\xab\x08\x0f\x11\xbf\x8b0\xc0\xac[x\x0fY\xc41\xc03\x1b\xf2\xaf\xaf;-\xc0U\xbc\xc6\xae/\x13/\xc0HQ\xf4\xe0\xb3n0\xc0:H\xd1\x8f\xb4\xf01\xc0]\xfeO+\x92\xbf1\xc0F\xa4\\\xeb$\x873\xc0\x97\x1bl#\xb6\x990\xc0\xd66\x1c\xf7\x14\xae/\xc0\xcfC\xce\xce\xee!3\xc0/-i\x0b\x04\xf22\xc0\xe1P\xd9g\x94\xdc2\xc0|\x1b\xee&\x08\'3\xc0\xb8\x04\x02\x9a]\xfc1\xc0\xc6\xf3\xf0\x9e\x8cL2\xc0R\xd9\xa9\xd2\x8a\x94/\xc0\xf3\xc4\\\xa0\xfc\xe41\xc0\x0e8\xcd\x1eE\x1d2\xc0\xeeZ\xea\x87\x17-0\xc0\xc2\xbc\x7f\x98\x8f\xb72\xc02?z|\xc8\xcd2\xc0\xd1\xecp\xd1\xda\\2\xc0\x80\xb1\x8e\xf4u[/\xc0\x0f\xa4\x8b7\xd1(3\xc0\xf4\xd4\x04\x86\x18\x800\xc0I\x89\x04\xa6\x03\xa0/\xc09\xfb\xc9\xed\xf8\x941\xc0\xb2Z\xbd@XU0\xc07\xcc\xee+|\xb30\xc0\xdb\xa8S\x82\x96\x892\xc0\xd94\xda\xdd\x16t2\xc0\x1fS\xa2\xab\xd6\x191\xc0\xac\xff7\x1f\xdd\xee2\xc0Y\xc3\x06\xc0\xde\xcc0\xc0\x95\xf1\xf3"\x82*2\xc0\x97>2\xa2\xb7(2\xc0k\xf0\xd4\xa2\x99\xb02\xc0\x87C\x87:\xe8\xb72\xc0"=A\xee\xdb\x8e0\xc0!j\x80\x9dR\xf0/\xc0M\xab\xa2\x07\x92\x083\xc0\x14\xff\xa1SS\xdf2\xc0\x96\xc4PBn 0\xc0\xb2\xf2\xc0M\xbe\x1a0\xc0\xc3\xd6\xb5\xc3[\xd20\xc0\x97;\x8d\x02d\xc8.\xc0\x18~\xd6=\xb0!0\xc0\x95E\xb8\\\xba\xad0\xc0\x94\xc6d\xceJ\xee2\xc0\xf1o\xab\x19K13\xc04_\x81\x19_\x882\xc0\xfb\x06}\x9d\xe7\x1b/\xc0\x82\xf6\xf1\x8e\xf5@3\xc0\x93(\xf2\x93\xf6v1\xc0^\x0c\xd1\x19\xe160\xc0h\x07\xe7\xa9\xa7>1\xc0\xa9+\x1c\xfek\xa01\xc0[\x03\xfbCs\xd12\xc0M\xf3\xf3Y\xf1f0\xc0\x80\xb7\xeb\x82K\x91/\xc0\x15\xc7g\xb9\x05\xcf2\xc0\xb7\xecB9\xf4\xbf0\xc0k\x00\x1e\xeb~:3\xc0\x85\xccsR\xd7\x822\xc0n\xc8/\xb9$a2\xc08\x97\x8aa6=2\xc0\xaf\xcav\x01B\xb92\xc0\xbe\x7fg\xd2XT+\xc0\x81\xad~\xbf\x0c\xf92\xc0\xf4\x08\xb2\xbd$71\xc0\x18\tb\x8b\xf9\xa1/\xc0\x0e.\x02\xc4\xbd\xc42\xc0Z\xd3.\x0cD\x073\xc0t\xa4\xd9\'f\xc12\xc0\xe3\xcbt\x860\xf01\xc0UH\x13\xa9\xa7z1\xc0\xd1\xc0\x98\x9b\xf1\xf01\xc0\x00\xf0\x8a\xf0\xe8\x0c3\xc0\x9a\x91\r\xceZ\xc12\xc0\x90\x9d_\xcd\xff\x192\xc0\t\x93\\\xca"\xa71\xc0?C\xa0\x96\xed\xd92\xc0\x15E\xb1U[\xa7-\xc0\xd8\xe3\xc9\xcf1\xd32\xc0\n\xa6\x8a\xf26\x8d1\xc0\x13\x90>[\xf0\t2\xc0\xd9\xc8(\xb8\xa7\x7f/\xc0\xc1\x9f0\xdf\x821/\xc0\x14\x182\x89&\x06/\xc0m\xef\xaf;\xbfy/\xc0Q:`L\xc8j(\xc0\xb0\xe07\xfck\x0e0\xc0\xa0K\x89{\xcf\xdf&\xc03\xaa\x8f\xba5\xdd/\xc0\xdb\xbd~aZ$3\xc0ql/\x83\xe4{1\xc0\x82\x80\xdfZ\x8cA3\xc0i\xa1\x9fpX\x87.\xc0c\x1c\xed)\xf3o/\xc0\x94\xe4\xb5\xd2#O+\xc0\xc9C\x84\'_\r3\xc03\x90u\x07L\x103\xc0\x17\xcb\\Pv\xd61\xc0!\x9c\xa5||o/\xc0\xa7\rW\xd8\xf7\xbe1\xc0\x1b\x00\xc9\xb4Q\x181\xc0\x89\x0fA\x19$\xf50\xc0c\xa0!\xc9p\xd52\xc0\xdd\xee^|\t\x970\xc0\xebh\x1a*^\x02+\xc0\x9a2\x10_\x1c\x891\xc0\x1f\xca\xff\xfcA\x960\xc0>4\x7f]\x0c\xf20\xc0\xf2Z\\u\x99t3\xc0\xa1\x14\xf9\xbd\xb8@2\xc0o\xeb}\xb8\xa4\xc22\xc0Y~f\xca\x12c2\xc0\xe7\xf7\xcdpO5/\xc0\xf7(6\x04\xf8\x143\xc0\xf6L\xd2(\xa3\xf72\xc0\xa3\x1f\xec\xf5*\xa50\xc0\x86Zl\xe5\x82\x882\xc0\xf6\xf6\x95\xd2\xcb.2\xc0b\xc8y\xbb\xef*2\xc0\xed\x1eO\x8ea$/\xc0RAk\n\x03]/\xc0s^\x84L\xd9\xf21\xc0n\xab\x08cB\xe41\xc0\x81\xbf\rK\x97\xf11\xc0~\x88\xe7C9\xdc2\xc0J\xae\xf8\xf1\xdee2\xc0\xba\xb2\x04\xb7U\xf01\xc0<2l\xa1\xc5^2\xc0\xc6\xee\xad\x10\xd9\\2\xc0\xafA`\xae\xc0\x8c2\xc0\x87^\xc2GG\x942\xc0Q\xc6\x96\xe2\x1b\xb5.\xc0tq\xc9\x15\xbf\xb2-\xc0\xf6\xab\x80\x84\x96\x162\xc0\x89\x8bZ\x14hR1\xc0\x0b\t\xe9\x89C/2\xc0\xa8\xd3\x82U\xf9c/\xc0\xf6\xab\x80\x84\x96\x162\xc0\xffBH\x9dG\r/\xc0\x0f\xd5\x06\xe3\xa1\x0e/\xc0l\xca |\xa7\x1f/\xc0\xdb\xbe\n\xc0\x00\r2\xc0\xe8\xcdo\xe1\x89g2\xc0RAk\n\x03]/\xc0\x99\x9e^\xbcHO2\xc0\xff4TY\x1a\t2\xc0+\x1f\xc2\xe5\x9f\xfa1\xc0)\\\x87(-\xf41\xc0~\xedB\xf7\xfeb2\xc0\xf6\xa0/\xd0!\xf91\xc0i5D\xfc\x94\x012\xc0w\xe7\x15+ux2\xc0\xe2\xda\x82\xacB\xe22\xc0\x05\x19\x83\xc7\xcd\xf11\xc03\x19\xcc\xb3\x8e 2\xc0\xe3\xcdxl\xe0!2\xc0\x7f\xd1\x0bKm\xe00\xc0O\xb0\x85}\xd9\x1f2\xc0\xd3\xa2|\xc1\x89v1\xc0\xaf\x018R\x06\xf21\xc0/\x01\x16\xbb>\xb43\xc0\xeb\xa4\x9f6\x12\xef1\xc0\xd3g\xdc\xd2V\xf11\xc0\x81\xb5`\x80\x1d\x890\xc0\xaa{\xdd\x8a\xe9o/\xc0\xdf\xf5:\xf3\x7fZ2\xc0\x88`\xdcG\x1e<2\xc0d\x9ax\xb2\xf4\x172\xc0\xef7\xfa7\xaaa2\xc0wC\xd7^\xf0\xf11\xc0\xe6\x8b-\xf1\xab\xc7,\xc0+\x85\xf1\xbeD\x1d1\xc0_\xa6)\x85g\xef0\xc0\x85b8\x0coK1\xc0\x8c\xd1F\xc0w21\xc0e\xd2~\x194!2\xc0\x98\x8e\x1d\x89\xd3\x080\xc0\x80\xf1\xa0\xda\x1b\x1d2\xc0&\x1b\xe0\xd5)`3\xc0\x1fj\xa2\xda\x1743\xc0\xa3\x88\xa4\xc5\xc9N2\xc0D\x1cx\xa6r#3\xc0\xd0k\x89\x00mM1\xc0\xfdk\x11\x04\xc0\x142\xc0GrDU=\xf81\xc0\xedv\x80\xe3\x9cB1\xc0\xdd\x1c\xc6\xb7PI1\xc0\xc1\x07\xb0\x07\xf2\x122\xc0L\x01.\xf0Ij3\xc0C,\xb1\x8d\x9803\xc0\x94\xdfj\xe95\x153\xc0n\x94J"\xd7\x192\xc0\xc8W\xd7\x9a\x05\x192\xc0U\xa1m=\xf183\xc0\xe3\x84N\x86P\x1a1\xc0f\x19Ob^A1\xc093\xbd\xe0\xb8\xbc0\xc0\xdd\xe2\x1a>\xbe\x9d0\xc0\xb0\x0c\xd9\xa4\xf001\xc04\'\xe2m\xd5\x863\xc0\x8bK\x1a\xca\x15\x97-\xc0\x8bY*\xd19\t2\xc0@\xff\xf1N[\x1a2\xc0\xeb\xe0%\xb7\xbc\xbc0\xc03\x92j\xad\xa8\x803\xc0\xc2\x1f\xfdp^\t2\xc0\x8e\t\x8cA+\x1a1\xc0\x94\xa7\xbfJ\x1c>3\xc0Y\xb9\xe6\xce|\x0c.\xc0\x91\xb2\x02F\xe9K1\xc0\xf9O\xb9U;\xa9/\xc0\x96\xf5\xbc\xdf\xf453\xc0uQ?\x92\xd5\xde1\xc0\xc4?\xaco-33\xc0;8\xd1\xf6\x85V0\xc0\x8fg\xa7\x9aa:3\xc0\x03\x04h%\xf3Z3\xc0KS\x91\xc4\xcc\xf01\xc0P\xe6\x02\x0f*D1\xc0\x8e\xe4~\xb6\xa8\xc9/\xc0X\xd6\xf9H\x8a\x030\xc0\x00\x17\xda\x925\x1d/\xc0Q\x04\xfe8\x9f"1\xc0\'\x89=q\xc6L1\xc0\xb7\x7f\x0c\xe9H\xf50\xc0H{\xde\x16\x0by1\xc0z\xe9-SX>1\xc0\xc4\xcd\xfbZ\x8bg1\xc0\xafy\x1a\xcd\x15L3\xc0D]\xae\xa4\xc2H2\xc0\xae\xbf\x9c9\xcd"/\xc0\x80d\x7f\xcb\xda_1\xc0M\xf9]\xd9\xf340\xc0a\xfd\xd8^\xf23/\xc0\x8eA\xda\xda\x92\xf10\xc0W\xed\xa2\xb3O\xf92\xc0G\x1e\x01\xb3\x8f\x03+\xc0\x87,\x14\xf1\'\x012\xc0w\xe6\x02\x02\xf1\xff/\xc0\xb2\x88\x8f\x93 [-\xc0\xcft\xc1\x1b\xdfE2\xc04\xd9\x81\x11\xac\x0f2\xc0\xfb\xc6g\xf7EZ-\xc0\xca~\x0b\xea\xef\xcc1\xc0\x88\x0e\x05\xa3\xdb\xea/\xc0Q\xed\xf9$WR1\xc0\x03[\x1cz\xf2Z1\xc0\xaf\x1d\xfaz\xf7\xf52\xc0_z\xd2\xffg\xa9/\xc0\xac8\xb6\x1dd\xe61\xc0\xb1\xc9\x1cq\x90\x8b0\xc0\xc7\x8e\xf1\xbc5E2\xc0\rp\xba\x7f\xd8c3\xc0\xe9>i$4\xeb1\xc0\xf0\x9f8GH\xee-\xc0h\xb55`C\xbc1\xc0|(\xd1\xe3-\xbe1\xc0\xdb#-u\x83"/\xc0\xb3\x0f\xfa\xdc\xc0\x193\xc0B\x0bs\x9b?\xed/\xc0t\xadQ\xb6\tV+\xc0D.\xa5\x1eB\xa0/\xc0(PY\xad\xed\xb61\xc0^\xa3\xba\xfb\x18 /\xc0\xcb\x8f;\x06\xa2\xb51\xc0\x18 S\xb4R\xa50\xc0\x9c\x91$\xc2\xffg/\xc0"^\xa0\x06\x06@+\xc0\x00\xdd\xe5\xfe\xdb\xb21\xc08s\xd0\xed\xff\xc0/\xc0\n\xe1-\x98<\xc31\xc0*\x1fC\x9b(\xd91\xc0\x10p\xeb\xa0\x9f\xb71\xc0\xf8=Z&@)3\xc0\x7fT\x8fQ)\xd5(\xc0\xbc\x06"v\xc5\xd21\xc0\x7fT\x8fQ)\xd5(\xc00\xf8 #\x05\xe11\xc0L\x07l\xc1\x04k0\xc0\xfd\x0b\xb2\x9b\xc0</\xc0\xbc\xbd\xfa3\xbao/\xc0&\\\x04y\x96K/\xc0\x04W\xc490\xae1\xc0\xc8s\xba\x1a\xc5\x881\xc0\xd0\x7f\xe4\xec\xf2!3\xc0\xc0\xefD\xb6~\xd8/\xc0\xf15eZ\x1e9-\xc0pI\xf1m\r\xd01\xc0\xee#0\xe1?;3\xc0\x96\xbb[?A53\xc0\xf5\xf1\x9b\x85I;/\xc0\xd8\x0e\xa9\xfb7\xbb0\xc0P\xe1\xb0"\xe3//\xc0\xfb\xef\xfc\xaf\xf0W2\xc0\xb0\x81\xc8\xe5\nN/\xc0D\xc2\xd2)\x0f"1\xc0\xaa;\xee{\xdf`2\xc0\x0f\xb8\x8c\xba!\xca.\xc0\x1e-\x16x*\x010\xc0\x11\xb7H\xaaK%3\xc0\xaa\xa5\x83ij\x1a3\xc0\xe4\xba-\xf9#\x8e1\xc0\x0c\r\x03\xdfH>/\xc0\x9b`U\x1akN/\xc0\x81\xdf\xcd\x15\xa7\x0c3\xc0\x10\xb1\x06\x8d\xa2"3\xc0J\'\xe8\n\xfb\x0b3\xc0[\xf1/\x1c<\xf22\xc0n\xbdR\xcb\x9cY1\xc08<dzf\xdb2\xc0\xacu\xc2\x90\x0b\x921\xc0\xf7\x98\x0f,\xb0\xcf1\xc0\x0c\xd4DL\x96\x901\xc0N\x19\xa2\x80\x8e\xc20\xc09\xe7#\xe9\xa6\xb9.\xc0~\xf0\x83\xff\xba\xd22\xc0\xa8\x8bi\xe2W 0\xc0\xf3rg\x9a3\x083\xc0\xb4#6\xafS\xf92\xc0\xd7\xa4\xb8\xd2\x8e\xed2\xc02+k\xf9\x86\x073\xc0\r\xe5=\x1e3$3\xc0.Y0\xa3\xdd\xf02\xc0\x03\rq\xb6\x02\xda2\xc0\xbd\xe7\x8b\x1b\xd8\x14-\xc0.q\xea\xad\xce\x961\xc0/\xc8t\x0cm$3\xc0\x11\xf0\xf3>f\xb50\xc0\x87\xb0\xe0\xa4\xf7\xf32\xc0-\xc6\x17R\xfct2\xc0\x86\x92\x1e+\x08\x82.\xc0\x1c\xcd\x04>\x9f\xbe1\xc0\xdaP\x9b\x1c3\x180\xc0X\xa1\xac\x93F\xab.\xc0>\xefS\x8fZ\xd80\xc0Z\x9c\xf4+S\x9f1\xc0\xf1cs\x04~\x9f1\xc0;\x9d\x86\x7f\x9a\xe62\xc0\x9c\x04\xab:\x8c\xc71\xc0r\xdfd\r\x88\x94/\xc0\xd0\x88\xb4\xbf\xdb\xd30\xc0\xaeK\xb1\x88\x1b\xe41\xc06G\xa5\x84H\xdf0\xc0M\xe25\'\n\xfe1\xc0\xb7FB\xb4F\xe51\xc0\x9c\x7f\x8f\x07<\xcd2\xc0\xa9\xa5|Cp\x1a0\xc0\xb8\xa2\x84\x83\xd413\xc0\xfam\xbd\xcf_\xe71\xc0f\xce\xca\xe8\xcdV0\xc0\xfb\xb7\xe6\xf9\x94\x043\xc0\xf8\xef\xec\xb3\xb1\x140\xc0\xa3\xc7\xdc\xfcT(/\xc0\x01\x96vc\x046/\xc0\x8d\x860"\xba)2\xc0\xc6H\xd9\x11_\x822\xc0T\x17\xd2\x93\xd1w/\xc0\x05p\xa3\xcc\x8623\xc0Gj9\x97\x90\x1e,\xc0\x01$\x8de\xc4\xa4-\xc0\xdb\xb1\xdc\xd5\xbd\xfb.\xc0\x80\x1e\\\xb2!10\xc0\x1dm\xfd<\x0b\xa20\xc0\xf8l\xa8\xf0\\\x1a0\xc0*\xc8Z.S\x003\xc0\xa8\x7f\x85\x81\xdd\x82-\xc0A.[\x97\x10\xfa.\xc0\x9c\xaa}\x86\xbb\xa51\xc0\x89\xd2W[!J2\xc0\x12\xda\x06PL\x153\xc0\xd3\x84\x92\x96\x19\xc5-\xc0\x97\x07\x87\xc0h\xf92\xc0\xc9\xf5}\x1fp\xcf0\xc0\xa9\x88\xd1\x93K\xbe0\xc0\x9a\xe0^\xa9\xf0\x9b0\xc0o9]\xb9\xcb\xc61\xc0w^\xeac\xf2\xd92\xc0<Ar\xca\xadz2\xc0Qi\xe2\xd6\xfda2\xc0\x9a\xae\xf5\xed\xce&0\xc0\x8eZ\x86*\xdb*,\xc0\x06\x01~\xf6\x96m-\xc0\xbc\xd7\x03F\xaa\x822\xc0\xc2\x9e\xaaPI\x941\xc0GC\xfc\xf1\xf0w2\xc0\x06\x0c\xb69\xa2\xfa2\xc0\x81\x89c\x8b\xcc\xcd-\xc0K&c\xfc.\x980\xc0\xdb\x06\n\xfeEU2\xc0&q\xf8\x8b=/3\xc0\x1e\x03\xdb\x02\xe3\xc22\xc0\xdf\xf5:\xf3\x7fZ2\xc0\xa8pHjez1\xc0\xb7^.p\x01\x083\xc0\x8e\xf9\xed\x1aN\x1d1\xc0wC\xb5-A\xc12\xc0\xb3\xa1\x88lo\xcb1\xc0q\xb5<0w\x7f1\xc0\x91\xff\x97G>i/\xc0xS\x95\xf7{d*\xc0Dr\x91z\x07\xb31\xc0\x1a\xde\xccTd\x11/\xc0\x00\x8d\xaf\xea\xb6\x023\xc0\xaf\xcav\x01B\xb92\xc0.C\x89\xa1@\xf0.\xc0\x03moj\x84u0\xc0}j\xae\xc9\xea\xcd2\xc0\n\x8c\xfe\xc41\x052\xc0\x05\x8e\x1a\xeby\xe71\xc0G\xab\x15\xe4W~-\xc0\x86\xa5\x82\x7f\xb6e0\xc0\xf1\x06\xc2l\xbdw0\xc0\xf6\x03\x1a/\x0b\xd32\xc0\xf4\xaa\xa0\xb55\xb82\xc0\xc1\xe3\xf1\x15Bb0\xc0\r\xbc\xe2z:]/\xc0\x87\x1dy\x08\xb2C2\xc0\xc6{rz/\xf62\xc0\x1f)\x12\xd2\xacc/\xc0g"B\xff<\x00/\xc0\xfe\xf3\x91\xb4!d2\xc0EM#\x08=h2\xc0>`:\xc3\xe6\xe8,\xc0\xcea\x81\xc61A/\xc0\xe1\x80\xf8\'\xa1N/\xc0\xad\xbc3\xc7\x13\xb82\xc0\xedo\x98\\\xb7\xbd1\xc0\xe9\x85\xdai/\xd0-\xc0\x90\xac\x10?\x9aU/\xc0\xc3\xf2H\x9eo\xd02\xc0\x02\x93\xf9\xb53\x143\xc0\xac]}\xd5& 3\xc0:\x0f\xdb]\xe6\xfa0\xc0b/M\xfb\xb8i/\xc0L/\xe7\xe6\xb4\xb92\xc0\xe4}\xcc\xebI\x9e/\xc0\x7f\x80\x86+\xad\x17/\xc0\x13@\xca\xbe\xbf\x8e/\xc0E\xbd\xe7$\xe7\xee2\xc09e\x12aT\xdf0\xc0E\xbd\xe7$\xe7\xee2\xc0\x93\x01\xe3\x94\xa5\xd5.\xc0\xf6|\xf5\xc6p\x142\xc0\xb3\xf7\x1b\xf2\x00\xd82\xc0U\xa1C\xf4@\xf22\xc0)\xc0\x8c:]\xe82\xc0\xb36:\x8a3\x1d3\xc0\xa1\x9b\xbbZ\r#3\xc0\x13.z\x19B\xd00\xc0\xf4s@\x8c\xa7\xbb2\xc0/\x15\x03\x12\xb8\x083\xc0\xac\xde}\xd1r\xb1-\xc05u\xf1\x9fW<3\xc0\xe7\x8e\x11\x8cD\x962\xc0\xf1\xc5\xc6\\\x8a\x87-\xc0\x88`\x7fc\x96\xa93\xc0L\r\xa8\xc8\xf3++\xc0\xb6k\x1e\n\xda\r0\xc0\xc0\xae\xdb\xf8v\xc90\xc05\xcf{\xbbN\xa40\xc07\xda1/\x90\x9d0\xc0\xdf\x10\xd1\xcf\xef\x970\xc0f&D\xb8:\xbf1\xc0\xd1\xd9\xf0R\x8e\xc71\xc0\xe8\x1e;\xd7\xa7\xf50\xc0\xd6\xba!\xd23\xf10\xc0\x8c\x99\xbc\x02-N1\xc0\xf3/\xddku@/\xc0\xf3\xe3\xe7v+\xe2/\xc0\x18 S\xb4R\xa50\xc0\xb4\xdfD>q\x000\xc0\xf3\xcb\xe3\xa0q\x000\xc0\xf2\x18\xd6D>\xe5*\xc0\x08\x13m:\xe8\xbd1\xc0w\xd6\xd2\xc3}s0\xc0\xba&\xa5f0\xaf1\xc0\x96\xb5\x80\xf43\xf00\xc0\x85\xe9\x16_Z\xb81\xc0\xd5v\x806\x8f{3\xc0\xfc\xac\xe1\xfb\x12\xa23\xc0\xcfZ7\x9b\xf1\xa80\xc0\x15\xbe\xc2w\xbb\xc91\xc0yn\xe7y\xac\xb70\xc07\xfc\xdb0\xba3/\xc0\x10\xa8f\xf3.R/\xc07\x97\x9d\xfb\xac\xd90\xc07\xfc\xdb0\xba3/\xc04Vp+\xa7\xa1/\xc0\x84\xaa\xf54\x14U/\xc0\x84b\x1d\xb0o\x000\xc0\xc8\xb7\x9f\x98/\n0\xc0J\x1a\xe3\xec\x83U/\xc0?&\xf8\xe5\xee\x81/\xc0p\xbdl&]//\xc0,\x00\x0c.\x8a\xaf/\xc0\xa4\x86 \xcc\xc37/\xc0\x90\xfa,\xda\xad\xac/\xc0\x9ef\n\x12K\x030\xc0\xc4{\'\xecS\xa6/\xc0\xa7\xe6\xba\xab\xc7`.\xc0I\xd8D@\xd4\x82/\xc0\x98zF\x17\xff\xce0\xc0%\x9d\xb6\x01\xa6\x88/\xc0\xdbeM\xa0\xea\xa51\xc0O\xe0C\x1f\xae\x931\xc0\x07\x1e\xb9\xcc\xd9\x80/\xc0l\xd6O[\xe6l0\xc0\n\xb9\xbd\r\xc1h0\xc0\x9cG\x18}8\n1\xc0P\xda\xc2f\x84\x041\xc0\xa0\xc0j\x0f\xbd\x9e-\xc0\x92\x83\x83\xa6\xb4{/\xc0M\xd0\xa97\xce"0\xc0\xb9\x04\x03\xd4r\x871\xc0\x1dm\xfd<\x0b\xa20\xc0qq\xc5>=\x851\xc0\xa3\xf5w\xccp\x1a1\xc0\xdc\\\xdc$\xcaZ1\xc0\xda\x91?\xab}\xbe0\xc0\r\xec\x01YK&,\xc0\xf2\xac\xc6{\xcaa1\xc0\xb9\xf2\x82y/,3\xc0\x9d\xc2\\\xc9\x01L1\xc01\x8c\x9f}\xfaC1\xc0(\x9e3\x05\xe5\x141\xc02D\x8aJ\xc6X3\xc0\x9am\x95~RO3\xc0~\xc1L\xb1\xec31\xc0.\xb3\x99\xa3FM1\xc0\x7f\xc6Zj\x1d\x990\xc0yzD\x10\x01\x813\xc0JK(Q\xa5O0\xc0\x1bH"\xcbD\x1d1\xc0$\xd77qov0\xc0\x80\x85\\(\xbcd0\xc0\x8f\x1bB^pm3\xc0\x8e4\xc0e=\x90-\xc01\xa8 \xaf4\x1e-\xc0\xf2gF\xc4u63\xc0\xbb\\\x9b\xd96\'3\xc0\xfbK~\xf2\x1c*1\xc0\xf1\xc5\xc6\\\x8a\x87-\xc0#\x93\x80\xd1\xb3N-\xc0\x7f\xf6P\xd6\\\x03/\xc0\xa2\xc7\xde%\xf203\xc0\xa2\xc7\xde%\xf203\xc0\xd5J\x94;+\xfe.\xc0\xb6\x0e_\xf1%\x08-\xc0\xfc\x07\xc7\x13-A/\xc0s\xedy\x93LQ/\xc0\xec\t\xc7[\xe2\x08-\xc0f\x19Ob^A1\xc0\x8d\xae\x82\xfc\xbe70\xc0)\xba\x88\xa8\xe5\x9e.\xc0\xeb\x03>rP11\xc0-\x89\xf9\x14\xf7\x81/\xc0\xa5\x89\xb0%\xc5$/\xc0\x16\xa9\xb5\x9d\x0b(-\xc0\x84\'3\'{?3\xc0R\xfe\xac\nS\xbf0\xc0\x17Q!s\x12\xdc/\xc0\xf4\x92\xdb4\n\x98/\xc0\x9b\x88q\xba\x89\x01-\xc0\xe8s\xa4g2\xe00\xc0\x83T9\x99\xa7%3\xc0{a\xd2\xc6\x99\xcd/\xc0\x1e\t\x8e~?W0\xc0\xfcm\xa7qpT0\xc0n\xe3\xf4\x01\xd3:3\xc0n\xe3\xf4\x01\xd3:3\xc0\xec\xb8\xc9\xb54\\3\xc0\x7fc[\xc7,N3\xc0sQ\x14zN\x8c/\xc0\x04~\xa9y-\x9c/\xc0\xdd\\\xfcIsw/\xc0$\xcc\xfad7\xf4.\xc0BrvUD@/\xc0\xc6\xd4V\xab\xcag/\xc0\xd35\x80c^\x11/\xc0\x85|\x1f\x9d\x12!/\xc0\x8d\x06\xf7\'hM3\xc0\xbe\x8d\x19\xbf\x96U/\xc0\xbe\xb4\xa3?\x9d]/\xc0\xb94\'F\xbce/\xc0\xf1\x17\xa2\xac\x1d\xe3.\xc0N]\t\x9d\xbb\xd3,\xc0\xe1\x8f;\xc8\x13\xcc-\xc0\x9a\xb1  ,\xf52\xc0\xa8\x7f\x85\x81\xdd\x82-\xc0\xb9c\x12]\x84\xfb.\xc0[\x8bc\x909*3\xc0\x17K\xe5<\td1\xc0\xe59|\xc6x\x05-\xc0\xac\xc4fV\x01\x19/\xc0Ps\xf2\xb1\xf1 /\xc0\x83\xb2\xdd\xfb<\xa01\xc0c\xc1\xabl\x86"3\xc0\xf5\xdbi\xec\xf8\t-\xc0\xf4Vc\xa2B\xd01\xc0\xdd\xd9nwd\x921\xc0N*\x9b\xbe\x1d@3\xc04\xd1,\xc7\x86>1\xc0\x0f[c\xaa\xf1\xcb1\xc0\xe5\xe0\xb0l5%3\xc0Y\x8b \xb1&\x183\xc0G5C\x00\x90\x0e3\xc0%\xfa\xafS\x06J-\xc0lXV;O\x14/\xc0\xc7\x9f^\xde\xf5\xdb2\xc0:\xa7\x0e\x08\\\x0b3\xc0\xfd\x0et%\xa7\xf32\xc0[\xad\xd3\x1e\xef6-\xc0G\xb6\x0cw\xb8H-\xc0\xc7\x9f^\xde\xf5\xdb2\xc0V6\xa9z\xa1\xd22\xc0\x81\x06gY*\xfc2\xc0X\xdbdI\'\x083\xc0\xfcS\xd4\x90 \xdb2\xc0V\xbc\x90\x03\x8bH/\xc0\xf0\xba\x94\xaa\xe4#3\xc0\xb0\xdc\xb4\xb6\xc4\xc61\xc0\xeb\x178Eh\xb6(\xc0a\x1eW\x1e\x84\xa81\xc0\x9b\x0e\x80\x8e\xd6\xb81\xc0>\xcb\x85\xef\x0f\x033\xc0E\r:\xda\x0f\xd72\xc0\xafZ\x14\x125\xd31\xc0\xd12p\xbb\xc8\xc51\xc0\x8dt\x86}n\xfa.\xc0\xe4\xff\xf4]\xb1\xe52\xc0!\xfc?=1\xce2\xc0\x1a\t\x87C\x1eb2\xc0\x16#U@\xb8\xe41\xc0\xebP\xa5V$\xf8.\xc0}p\xe0N\x85j/\xc0\xc3\xae\xa5 L13\xc0\x8b\xa3\x92+b\x1e/\xc0\xae\xc8\x88\xf1/\xb71\xc0\x8fhf\xf3\xf9\xe11\xc0^U\xe9\xaf\x8e\t-\xc0Nv\xa7\x9b\r\x0b3\xc0\x1a\xb3,\xa5\xc272\xc0\xce\x9b\xd6\x8a\x10\xbc1\xc0\xe0\x0b\xafY*/3\xc0\xb2\x8e\x1e\xb8@\x1a2\xc0\x9e\xad\xa9\xec7\xb0,\xc0\xa4\xd9#R\xf8\x16-\xc0Wl\x93\x95R:2\xc0[\xdcZs$\xc32\xc0P\xe7\xf5W\xdan2\xc0\x97=\xbe\x10\xe2\xd3.\xc0\x03s\xb0T)\xfa1\xc06 $\xac\x8b\x96-\xc0\x94.3\x91Y\xcb1\xc0\xb9\xdb\xfa\x11,\xfb1\xc0*\xc8Z.S\x003\xc0\xbc\xecb\xb6\x94\xf91\xc0h\xe32Ds+3\xc0\x05g\xf1]0\x012\xc0\xde@\xae\xf5\x99\x133\xc0\x0b\xf9\xd7w\x8dp2\xc0\nu\xdb\x8a\xfb\xc61\xc0\x0f\xe7^\xac,\'3\xc0>T\x1c@\x06\xfc2\xc0\x07b\xda\xa1\x91\xda2\xc0=\xf6-|NZ2\xc0\x0e\x8dl\xed\xbfu2\xc0\xbd\\=O\xca\xc42\xc0\xe4\xf0\xe5\x7f\xc9{1\xc0\xf8\xa8\xbdy\xd3\xe21\xc0\xf7s\xe8(\xb5\xf51\xc0\x9c5\x93^;\x8a1\xc0\xf9\xa6}\xcbv\xd81\xc00`\x84\x05k\r3\xc0^"\x96\xf9\xa1\xb21\xc0\x82\xde\xe6\x94\x1f\xdf1\xc0\x89\xc8\x99K\xc2\xfc2\xc0\x1f\xb8d\xfa\xf8\xcc2\xc0\n\x8c\xfe\xc41\x052\xc0.\x8b \xf4\x1f\xd32\xc0G%\x9a\x8d\xb2\xd42\xc0Y\xb9\xe6\xce|\x0c.\xc0qM\xcb\x92\xf1\xdb2\xc0\xa9:(i\\\x112\xc0G\xad\r\xa8B\xed1\xc0\xa6\xf6\xf8{\xf2\x981\xc0\xe9\xfc?R\xfe\xca1\xc0\x06\xd9P\xc5\xdb\x062\xc0\xc0\xce\xcf\x87\xc5\xdd2\xc0\x12\x0e\xe5\xabY\xb72\xc0\tVnh\xc0\xcf2\xc0\x8c\x1d\xb8<F 3\xc0\x7fZ\xdb\xd6\xbf\x1f3\xc0\xf6\x9dU1\xeb\x142\xc0\xa7\xf5-\x96\xb7\xa61\xc0\x1buT\xae\x96\xd82\xc0}b\xb2\x8c\xba\xcc2\xc0\xb5\xb0\xa2\xdb\xb6\xe82\xc0\xc3TL=Y\t3\xc0M\xcc\x14\xa3\xb4$2\xc0mDy5\x00\xf41\xc0q\x80V\xc08\x1b2\xc0;+\x91\x98V\xe51\xc0\xf4\xc2\x86\xc26\x152\xc0\xf2\xfb0\x85\xef\xd8/\xc0\x8fO*\xb5\xed\xb92\xc02`/\x86m\x143\xc0!\x1bM\xc1.\x1d2\xc0\\\xf1\x1b\x1c\xc5\x8e2\xc0\x1a\xbd\xf8\rC\xc0,\xc0-a\xde\x9a\xd3\xf61\xc0F|\xd8\xe8]e2\xc0\xa6-\xe4*\xa1G2\xc0q\xda\xcdU\xec\xf32\xc0\xbfJ\xe9U\x8e\xf71\xc0\xe7J \xbdf\xbd2\xc0HEv[\x83\xc22\xc0\x0e\xc7?C\xf6\xe12\xc0\xf6l.\xedd\xf21\xc0\xe9O\xbc\tH\xf21\xc0\xa3\x9c~\x08\xab\xeb2\xc0\xa3\x9c~\x08\xab\xeb2\xc0K\xba\xd0\x98\xb1C2\xc0\xba\xde\xe0\xc4hv2\xc0cRM\xba3\xaa/\xc0b\xa1\xf5\xaf\xcf\xf91\xc0(\x04b\x91\xe0H2\xc0\x1e\xfa\x04@\x81P2\xc0+\x1f\xc2\xe5\x9f\xfa1\xc0\x8f\xff\x13\xdc\xe2\x832\xc0o\x1e-\xcd]L2\xc0U!+#\xdaO2\xc0Ch\xa6-5\x872\xc0_\xe5|\xd3\xce\xb5-\xc0\xad\xcd!\x10\xb2\xd32\xc0\x98S"\x1b\x80[2\xc0j\xebD\xe0\xf2\xd32\xc0\x03\x19\xe3\x0b\xf4d2\xc0\xb3\x9e\xf1\xb3\x9e\x11/\xc0\xa1\x85\x15\xaf\x1e\xd9.\xc0\xb3\x9e\xf1\xb3\x9e\x11/\xc0\xb2\xb2\xf3\xbe\xf1\x1c2\xc05\x8d\xcc\\\x0fa2\xc0\xd86\xc3G4\x87/\xc0j\xb2=\xd4\x12\x192\xc0>\xf7\x04T\xa0\x8c/\xc0;b\xde?\xe9(/\xc0\x81\x8d\xc7\x7fi\x11/\xc0\x0fUHn\xaf62\xc0\xcf\xc6^\xda;p2\xc0\xd5,\xc7\x90\x99\x951\xc0J\xf9\x9c\xb7\x19\x8a2\xc0\r\x9d\xe8\xed\xebg2\xc0L\x1c\xfc\xa9\xa8$+\xc0\xd8W\xaa$\xfb\\2\xc0\xecv,\xc4\x9b\xd7-\xc0\xa21\xc8\xec\x0c12\xc0B\xb3&~\xbd\xf3.\xc0\xd3R\xa8\xa2P\xe41\xc0yA\xc6g\xb0\xe6-\xc0\x08Z*ls\xeb.\xc0[\xe8\xa5\xdf;\xfd.\xc0NY\xe5Z\xd0\xf11\xc0\x17\xbb\x0es$\xef1\xc0\xed\xd8\xc1\xb3\xd6i1\xc0\x0b\t\xe9\x89C/2\xc0ZR\xe4\xf9`@2\xc0#\xd3b \xa1F2\xc0\x85\x17\xb4\xe85i2\xc0\x0f\xb8\x8c\xba!\xca.\xc0e\x0c\x10!\xe9\xfc1\xc0\xb8F\x04\xf7A\xf51\xc0\xa7B\x84a\xdd\xeb.\xc0.\x0f\xc4\x9b\xe1\x1f2\xc0\xd3\xa2|\xc1\x89v1\xc0i{<E\xdez1\xc0\r#\xbbx (2\xc0\\\xb6\x90\xe2\x05\x80.\xc0\xa3\x90\x9c,\xd6\x8a1\xc0\xb0\x88p*\x04=2\xc0\xb8ge\x1e\xe3\x081\xc0\xa3\x88\xa4\xc5\xc9N2\xc0l\xff\xdb>9i2\xc0\xfe\r%G\xff\xb12\xc0\xee\x81\xbf\xe5\x01\xdd2\xc0\x82\x9e\xa99\xea\x182\xc0\x08\xaa/+i\x912\xc03HI-\x84;2\xc0>\xf7\x04T\xa0\x8c/\xc0\x99\x9f%Z\xc2F3\xc0\xa2\x83q\xa0\xa9H3\xc0\xf0\x89E\xe4zo0\xc0:\xfaQ\xe1\r\x942\xc0q\xe9\x8d\xfar\x1f2\xc0\xb1\x19Y\xa0\x1b\x172\xc0'
p29
tp30
bg3
(g4
(I0
tp31
g6
tp32
Rp33
(I1
(I2507
tp34
g13
I00
S'c}LX\xf7eS@\x142\x97\x81\xb2\x9cS@\xee\x89\xb8\xda\xc3zS@\xa2/\xcf8\xfceS@U\xea\xfaa\xa8zS@f\x12\xdd\xcf\xc5zS@\x1c?\xeb\xef&|S@\x01\x9a\x05\x9b\x04US@\xee\x9c\x9fa\xa6\xb0S@kvQ:\xed\xd8S@\x933\x9eW\x99zS@&2\xadVO\x84S@\x04[\xa97\x0f\x83S@\xe6\xed\x85\xee1eS@\xabkdx#\xbeS@\xe4/j\x8a(vS@\x95\xed\x0e\xb6\xbc\x97S@\x18\x9a\x84\x04\n\x97S@egI\xc2szS@\x99\xc2\x83Kc\xb9S@\xd0\x07\x133\x87zS@\x99\x11\\\xf9\x18\x84S@\xfd}\x82F\xcc{S@`\xb1F\xfb\xe4zS@\x94/)\xde\x98\xb0S@\xe4<\x8c\xb9E"T@\x85U\xc5\xe5\x87eS@;\x9f\xbej\xa3zS@ \xa2DJz\xb1S@F\xd6\xa7\x88\xa6YS@n,\xbdi\xb1zS@qj\x80q\x93_S@\xf7\x84\xf70\x04MS@\x8b\xcc\xd4\x98\xb9\x82S@E\xf4\x82\tc\xd9S@\xd2\x8d\x14\xea\tfS@\x93[\xe6\x8e\x8d|S@K\x0bM\xdd\xc1\xb0S@\xca\xa3\xd2v\xc1\x98S@\xfcE\xff\xb0\x99\xd7S@\xb2\xd3Nq\x1d\x84S@.\x84\xed\xd6\xef\xc4S@\xaf50\x8eY[S@8\xd0?\x99\xdf\xf2S@i\xd0,6zxS@\xaa\xbe\xf4?\xe9\xa0S@\xc4I\xb5w?\x82S@\xd2.\x17\x7f\xb5\x95S@\xb9\xce \xd9Z\x7fS@\xf5\xed\xff\x0c\x91\x7fS@\x00\x86\xba\xb0\xc0YS@\r\xe3K\xca$[S@q>7\xb8\r{S@_\xd3!\xd1\xba\x8bS@!3\xb3Hr\xecS@\x0f pP\x9fzS@~\x82\x0c\x1bS{S@\xe2\xc86\x8fHYS@XG\xa3\xaa\x1c\xb0S@\xd6\x81_K\xf5\xb4S@y\xa5\xc9\x1e\x17}S@\x12\xa6\xaf\x85\xc9\x86S@\xb9\xa0\xe9UB\x83S@\x9a\x9e\xaez\x96\xb1S@\xe7"\xa99X\xa1S@\xdc8\x93\x11C\xa1S@\xa0\xef\xafB\xc0\x83S@2B\xeb\x97\x03\xb0S@\xe6\xafhfM\x8bS@g7\xc4\xab| T@\xda0\xe8J\xcb{S@\xd1G\x0e\xc6\xf7zS@\xd4\x87\xe5\xdb\xc1|S@M\x1f\x13\xdb\xad\xafS@\x83\xf5\t\x1f\xb4\xafS@2St\xfd\xcf\xafS@&\xb8\xbdTxYS@\x1f\xce6\x95\x91YS@\xd2>/\xadk\x7fS@\x1b6\xb4rT}S@n\xb6\xaa3\xaazS@\x00\xcc\xc3Y\xdfTS@\xac\xe5+v.nS@\xfe\xdb\xe8Z\xddWS@!\x04\x17%S}S@\x97\xc4:\x9a*\x7fS@\xd1\xadw\xdd\xc4\x15T@\xbb\xccB\x0e}zS@\x9a\xce\xf4\xfa-\x7fS@i\xd6;[\x8c}S@#\xb4\x86z\xfeUS@1\x80r\xb1\xe1\x81S@\xbaD\xd9_\xf2\x87S@\xef0+9+\x7fS@"\xeb]\\A|S@\xf4i\xe1b!\xafS@\xa59\xc2K\xd6{S@.\xb7:\xd8\xb9{S@\x12it%DcS@\x94\xa3\x10\xc0\xf1uS@\xe4p\x8f\xfc\x97\xacS@-\xd1\x04cz\x8bS@\x14\xbf\xd2E\xc1\x80S@\xb7>]\x1f\xdf}S@[R+\x98\x1fzS@/\xe2\xb3\x14UxS@OI8\x8e\xf5yS@\t\r\xc12z\x80S@\xd9E\x05\xbfI|S@\x87\x9a\x07\xc2r\xc6S@W\x8e\xe73\xbf\xb4S@j\x89F\x17)\xf0S@<\xf9\xf4\xf5\x80\xf6S@F\x88\xcb}w|S@\xa0\x8c}\xda\xff{S@d_\xe0\xbcZ\x1fT@:8\x13\n\x81\xa3S@\x02\xf6x\xfd(}S@q\xbc&\x00\xfcXS@\xef<\xbfUO\xdeS@v\xe6_r"|S@\x10\xd3\xef\x0e\xfe\xa4S@\xe3\xf1\x16\x9a\xceyS@#\xd4\xc5J%~S@\x99\xe4h\x8c;|S@\xec\xde\x9b%\xf9~S@$~\xb1\x10@\\S@\x00\x1c*p\x04\xfdS@\xd9\xc7\xb6\xd6\x87\x80S@\xf7\xad\x8dt\x82ZS@5P\xe7Z\x8f|S@\xeb\xc4\x08]\xf6\xa0S@\xd0H\x8c\xc4\x8c}S@Y\xe5\x05\x06\xe5|S@\xef\xf9S\xa7\x92|S@<]\xac\xb0RhS@\x9f\xa6\xc4\x9b8_S@Px\xb4`\x9b\xa2S@#\xa4\xb8\xd7\x8f\xbdS@\x87d\xe2iR\x96S@1\xb6|\x9a\xf1{S@(\x1b=s\x1c\xfaS@}\xd7\xc9\xbb\xce\x85S@\xe41\xee\xe9cVS@\xf2X\x87\x03\xff\x7fS@f\x04z\x9b)}S@J-\xca\x93\xb6\xd4S@1G\xf1\x7f#\xfaS@\xfb\xa6\xdc\xf8\x92\xbdS@\xcd\x96@E\x82pS@\x81\xa6E\x11\x93oS@\x03I\xe3\x87\x99\xbfS@\x89\xf7\xeb,\xee\xc1S@\\\x00\xbd[\xc1\x89S@\xc5\x11\xac\x85\xc1pS@\xbd\xb4\xcc\x97tpS@\xdd\x1b@\x80\xa7\x88S@\xfe}\xdcQ\xa3\xeeS@)\xb9\xb4\t.|S@\xa19\'x\xfd\x7fS@;pb\x19\xcf|S@t\xf0.z\x9a\\S@\r\x1a\xf8\xf0\x0baS@D\xca\x9fmN\x81S@\xdb\xa6\x10\xa0x\x11T@\xed,\xab(\xf5rS@ur~rlXS@9\x17\xcc\x84\'\x86S@\x19\xf0Xw7\xaaS@\xbb\xb0\x8b\xc8t|S@a\x16V*0\xf1S@\xe2*\xb11\x06\xd7S@)2\xa3j\x17~S@\xe2*\xb11\x06\xd7S@\x0e\x9b7\xfc\xea|S@f\xf5\xce\x83\x84\xccS@\x0c\xbe\xc4\xc4>\xdbS@\xf0\x91\xfd\xa5\x82\x82S@9\xeb\xdd\t]XS@[V\x04\xcb\xf7\xbeS@r\xc6"}\x95\xbdS@\x0e\xb3\x1f\x96\xac}S@\xdb)0\x05\x81\xbaS@j\x0f\xa4y\xc1\xd7S@\xd8\xac\xa0\x10\xc4\xbdS@\xd3XVj\xc6tS@z69(\x1f\xd0S@\xdd\xc1m\x138~S@\xb1\xf0\xc2D\xe4{S@l\xb7\t\x14\x94\xe9S@\xad\xcb\xca\x0f\x7f\xbdS@\xa3mj@\xc7\xecS@\x06|P\xf3\xe0xS@\x1a\xf3\xa66\xdb\x7fS@\xaf4\xbf:\x02\x8cS@\xe8w\xe2\xca\xffSS@k\x95\x9a\r\xa9\x81S@\xa2\x89g\x93\xa3\xacS@\xf3?\x1a\xea\x98yS@\xadE\x8d,\n~S@~\xea\xf9\x9c\x96\x7fS@\xc2)\t"/\x86S@\xc4\xb9K\x0f\x8b\x9aS@c\x10\xb3\xd8 \x89S@\xb6\x9e1S\xd7\xdcS@\x1bQ\x1f\xc4\x12\x88S@\xe8\x1e\x995\xdb\x90S@\xbf\xd6[\x14\xa2~S@^\xd9\x11\x04\xfa\x80S@J\xe3<\x19\xe3\xe8S@\x1c\xc7\x94\n\xab\xaaS@\xd3\nx\xc3W\xadS@\xe6.?s\x05\xbdS@\xd5\xe9k\x9a\x8a~S@Ov\x14\xab\x06~S@U\xc6Dx\xc4\x97S@\xc5mHX\xe2[S@\xc4\xfeF\xbat\xefS@i)h@\xfa\xb5S@\xd7z7\x97\xa8\xefS@E\xd5\x95\x11 \xfcS@\x82\xfc\xefu\xed\xeaS@\xbe\x15\x10\xf5wwS@+>\xfcx\xd1\xb3S@\xcc6:4\x17\x1dT@g)3\\N\x7fS@\x01\x93z\x98\x1e\x85S@M1\xe8\x12\xbddS@\x0e+\x12c=\x7fS@\xf8\xfd\xa2S\xc2~S@P\x8f<\x016\xefS@\x8f6{%\xe4\xfeS@s\x9bwGk\xbcS@\xde\xdb\x1fjv\xe9S@#)h\xac\xc0\x7fS@Y\x82\xe9a\xec\x88S@\xe2\x8a\xab\x85$\x85S@c\xcd{\xb1\x0eJS@\xaf+\x04\xfb\xf2\xb8S@#9\xea\x99\xe2fS@\x8bvMm\x81\xe9S@\xecz\xc4\x99~\xb5S@,\x1a\xfa\x06\x9cTS@\xeb\x04a\xbb&xS@\x0f\x1b:L\xf9~S@F\xba[\x87cqS@m\xbf\x12\xc5ooS@<=V?\xc9\xfeS@\xc3N\xce\xac\x05\x86S@\x99k\xea\x0f\x11wS@42\x8a\x8b\xdbwS@\x15\x93\x07&\xa5\xeaS@7\x93\xc31X\xc3S@\xd8\x967n\xf0\x86S@\x9f3>\xe0\xdf|S@\xf1F\x98\x00BwS@\xe7\xde\xb7\xc7%\xb4S@\x1c{\xda\xa2\xeb\xe9S@\xca\xf7\xcd\xe5\x90\x87S@\xcfQ\xe1s\xe6[S@omn\x98\xfb\x87S@\xe2\x89>\xc6\xe8QS@@\x0e*\xe6\xf4wS@\xd7\x85v\xed\x0brS@\xe4\x8d|\x19!\xd4S@\xc5\x83q?\x84\xbcS@\x95\xf1"\xd8\xab\xfaS@-\xc5\xa1`\xaf\xbcS@\xe0\x8a6}\xc4\x15T@\x9f\xeb\xd6<\xa5\x9eS@mU\xf1\xc8+\x1eT@C\xba\x0e\xe0J}S@\xd1cP=\x92\xb6S@\xd8\x05\x9e\x07\x9feS@TZ\xe5\x90P\xd7S@8\x1fb\x99\xd5\xd7S@(Y\x9eE\xa2\x9eS@P\n\xbf\x9f5\xd8S@\x836\xd1\xc9\xd2zS@\xcc\xc4\x95\xa2\x0b\x01T@l\xae\xe2\xacu\xb2S@v\xb9\xd2A.\x16T@M\\\xaf\xc0\xbexS@j\x19\xcb\x00\xf9rS@Y\xc5\x1b]w\xb0S@R\xf8\xd6\x9d\xd0\xb0S@2 \x9d\x13\x95xS@\\\x9a\xcc\x7f\xb2xS@\x84+\xd9\xec7zS@s\x84QQjwS@\xae@\x94\r}zS@zr\x1a\xf6\xfcuS@\xf3\xa8d9\xbdwS@\xd2o\xe4\x89@{S@\x83\x11ETlwS@\xf6Y\x9f\xcf\x9czS@\xdenX<\x95zS@\xa6\xf6}\xfbgzS@\xfd\xd4\xfb*\xc9wS@\xc6\x9f\xf2F`zS@\xd2\xb1\xed\xb9\x94{S@\xed.\xa94\x8fzS@\xf3\xc8;$\x8dzS@o\xa8\xcd\xd6\x14zS@\xde\xe5\xaee\xee\xf2S@\x9f\xcb\xe5\xca\xabzS@\n\xc3{\xcd[\xa1S@f\x13\x89\xfdv\xf6S@;J\x19d~{S@W\r%ZA\xf3S@\x9d\xe8=\xbd\xd0uS@3\x02\xdb\x05)}S@+\xd4\xb5\xd1N}S@\x8fj\xad\x85\xea{S@\xbeY\x04\xeb_}S@\xe2w[FP|S@\xb3\x85&\xfdq{S@\xa8\xde\x02\xf18|S@J\xc5+\xce6|S@.\xb7:\xd8\xb9{S@"\x13\xdfR\xc4tS@\xfau\xbf\x90\xe2}S@f\xba\xd9\x9c\xdbuS@%\x99\xfc\x99\xc9|S@c`m\x88\xfe|S@\x81|\x02?\xf2{S@\xa7\x8f\x81\xcd\x95}S@\xa7\xef\x06\x1a\x1a|S@]w\xe2\x155|S@Px\xb4`\x9b\xa2S@-g\xb4\x18\xcf|S@\x96f\xe9\xae\xea~S@\xd7\xd2\xf1\\\xe8{S@\x19Nu?\x81\xbdS@\xad!\xe5+\x05~S@F9\x88v\x9e}S@&U\xf7\xf6!\xb0S@\xbb\xe0\x8e4\x90~S@\xe9ZQB\x0c~S@\x1a6\x08\xac`~S@h`~\x8b\xf0\xf5S@\xa2-\x93k\x0f\x7fS@\xe3nF\'\xd8|S@\x94#\x89E\xff~S@\x14\x1e\xe4\xa2e}S@\xf3i\xder{}S@_\x12\xa6\xb1f\x7fS@\xd7M\'o\xd7\x7fS@\xe1\xb2\xc5\xd4\xfc\x7fS@\xc5\x83q?\x84\xbcS@g\x8b\x95\x00\x94\x80S@56\xf7E+\x80S@\x84\x8fU35\x7fS@N\xfe\x86X\\\x7fS@\x86\x94g\x89:\x81S@+7\xaf\x1f\xbb{S@\x07\xd18\x92u\x80S@\n1\xeb\xa4_\x80S@\x91\xcb\x87\xbb\xeb\x80S@\xce\xa4w\xb3\xb7\x80S@9\x00\xdb\xe8\x04iS@\x08m\xfb\xcb\xcf\xecS@\xbd\x8eZ\xc6\xd8oS@8%W&upS@\xe7\xde\x19\xd2\xf4|S@\xa0\xfdI\xb6\xa0oS@A\xfdy\xec\xd4oS@\x83\x10{\xe4\xb9\x81S@\xfe\xcb_\xa1\xd0\x81S@\xc3\xb8\xe5\xb9u\xc6S@\x9a\\\xe9K\x7f\x81S@f\xbcvw{gS@\xaa\xed\xa2*:\x82S@\xa8\x97\x04v\x13\x84S@\xc4\xfeF\xbat\xefS@(#\x97P1\x84S@7O\xa3L\xc5\x82S@\xf0-p\x16\x1b\xa5S@\xccH\x1a\xedT\x84S@\x85\x19\x0c\xebgfS@\x91\xe3o\x9b\x0f\x83S@w(n\xf5+nS@\xd7\xda\x01B\xc0\x83S@]"d\xf8H\xecS@\n\x9e\x12\xae\xc8\x83S@\xcc\x87=A\x97fS@\x9b\x8c\x94\xa2\xdedS@#\xf8\xe5b(\xafS@C"\x8b$rdS@\xac\xd4df+YS@\xb5\x10Z\xaf\x0e\xfaS@$ga\xfe\xca\x85S@\xf5a\xd4\xed/\x86S@\x12\x9e\x807_cS@=\xd2\x1eJ(\x86S@\x8b\xa6zI\xae\xa6S@}o\x11\xb6\x8c^S@TA\xbb\x9a\xdf\x86S@\x16\xc6G6\xc5\x86S@/\x03\x8e\xf1\xb0\xb9S@\x11\xf6\xee\x9fw\xbdS@\xcbNA#\xad\x88S@#\xf9*\xcb\xef\xe8S@\x95\xed\x0e\xb6\xbc\x97S@2\x87\x9f\xd4\x8c\xe9S@.\x07\xd5]\x91\xb3S@\xd3\xe8\x17\xcd\xd5\xb3S@~q\xef`\xbf\x98S@\x00\x95\xa4F\xa8\xa1S@{0\xde\x0b\xa3\\S@%\x91\xf9\xb7<\\S@%\x91\xf9\xb7<\\S@Q\x9c\xa5\x8a\xfa\xc4S@\xe53\xfc\xed\x86\xd9S@\xa6Y\xfb\xe9\xf2\xe7S@l+\n\xe7\xfa_S@ \x92\xe6NW\x8bS@\xf4\xaa%I4_S@\'\xe8\xc543_S@\xa2\xa9\xb4\xa8\xee\xfeS@l\x87~?\xa6^S@\xf1[\x07bD\x97S@5\x13\xc5Lp^S@\xae/\xac\x935\xadS@>\xa9o&\x82\x94S@\xb7:\x98\xfc\xd1\x96S@\xa8\xba\xf1\n.\xb7S@u\x93)\xa5\xc3YS@\xa4\xf0\xf2\x9b\r\xd7S@\xd0\xfc\x13d\x88\xffS@:%B\x1b\xecGS@\xac\x81\xd0\xf7<ZS@\xb4`/\xd8\x91YS@\xe1\xf6\xdc_\xc9\xffS@\xb9s\xe9\xdc\x00YS@~\x1a\x95\xfb\x98XS@\xce\xd8\xca\x17\xda\x95S@N\xfb*\xbc\xb6\x95S@\xd6\xf1Gr\xa6\x00T@\\\x179\x80\xcd\x90S@\xfb@9\x1fp\xd8S@||\x8aex\xecS@5\xa5\x10m?aS@\x85\'\xa44(\xa2S@"\x16\xb9;J\xcaS@H/$=\xefzS@\xef\x9eK\xa6\x9f\x84S@{a\x1b\t\r{S@\xdcK\xe0\xe3O{S@\x8eg,\x87\x18{S@\x13$^c>\xf2S@\xf4d\xc8\x19\xb6\xeeS@\xe6\x00\xe8T\xe9\xe6S@\xac\xd9v\xec\xea\xe0S@\xe2s\xd5(\xb9YS@;jJ\x8eW\xf7S@\xde\xdf\x9a\xd3\xf9\xd5S@J0\xe3\xe5\x93\xa1S@\xc6\xe9\xb6\x08a}S@xdK\x02\x9f\xaaS@Q\xad\xee:\xeb\\S@\x88\x13\xf8UI\x7fS@\x8b\xaf7\r\xd1\xa0S@\x9bPl\\\x83XS@\x88G\xfbj\x9drS@\xe8n\x99\xe4u\xffS@%\x99\xfc\x99\xc9|S@\x91\xf1&\xa4J\x7fS@Q\x94\x85/q\xa2S@\xf1\xcfb\xbc(|S@\x00\x85@\xbd9\xc1S@\x90\xa6z\x8d%`S@;\xe7\x84\xa3y\x7fS@\xbc\xbb\xebM{~S@\xa6\xb7\xa4\xfe\x94ZS@\xb9\xbe`\xfcN\x7fS@M\xd8\xf2\xfc\xde\xfeS@F\xe4\x8e\x06\x9c\x94S@\xb6\xf7\xc8\xda\x7f~S@o\xdaY\x0e\x0b\xb0S@7% \xbb\xc9\x90S@\xf8\xf9m\xa1(\xf0S@L\x91z\x9e\xd7\xf7S@{\xf6T\x15\xc4\xbdS@({Q\xb8\x0b\xf7S@\xbc(\xa8\xdf\xb8\x90S@P\xac!\xb8\xfc~S@\xeb\xc2Z)I\xecS@\x9fk<\xef\x8c\x7fS@vv\x80\xf2\xff\xbbS@X)\xac\x05:\xefS@\x0c\xfbq\xef0\x7fS@f3\xf6\xcbO~S@\xf3\xebB$\x9c\xafS@\x07\x03\xedC\xbbuS@?gg\xe0\x83xS@\x96\xfaZ\x1dQyS@\xbd\xd3z\xbfu\x8fS@$\xb9z\xf3\xf8qS@\x93\x0c#&e\x7fS@\xc7\x91T\x05ESS@\x1a7b\xac\xfd\xb3S@\xd0\xc2<N\x8c\x7fS@c\n\xc8\x10\x14\xc1S@.\xeb\x08p2\xf1S@\xa3\xd1\xb4q\xb9\xd8S@\xb6\x00\xce2E|S@\xfe\xa6\x86tc\xbbS@\x00\xab\xc5\xf8\xd9\xdaS@pI\xe7\xe8\njS@\xe4\x19\x87C\xd7\x96S@\xc0\xd10K\xbbiS@\xed\xf1E\xea\xf9\xbdS@\x19\xdaq0\x1cqS@\x06m(\xa57\xfcS@@\xb8\xa43{\xb2S@\xa0\xbe+u\x8dgS@Y\xd00f\x0e\xa3S@\xfb0\xed\x16MSS@\xeb\xfb@%\x7fiS@\x1d\xb3Ix3\xbbS@\xc6\xd8\x10j\xe6\x1fT@\'\x97\xd2}\xa1\xf7S@\xad\xe5v\xaf\xf2[S@U\xc6Dx\xc4\x97S@\x8f\x9a2\xa8\xd3\xd3S@f$_)\'\xb8S@^\xeep\xe4\x91\xe5S@;rNIz\xf4S@Pr\xd5Z\x16\xe8S@\x1d@\xaf\xc1\x03\x8bS@\x06\x0b\xec\xcfewS@\xb8\x9f\x949\xc9\xbeS@\x82\xb3\xff=W T@\x99\xabk\xaa\x8f\xfeS@"\xee\x82cI\x9fS@\x8f/\xf4\x06$^S@\xbb\x87\x98B\xcapS@F\xe12=\x02|S@\xad\xac\x1df\xecuS@\xf9\xb5\x81|R\x8aS@"t\xd4\x02i]S@z\xa2\xa1\xc6\x86zS@\x04\xe0\x0b"7\x9dS@?gg\xe0\x83xS@R\xe4a\xd7phS@\x93w3\xa8\xe7[S@\x8e$8\xbc^hS@f\x12\xdd\xcf\xc5zS@\xd8\xde\xb3\x02\x15[S@\x11D\xe5\x9bhoS@\xcfQ\xe1s\xe6[S@\xee\xfd\xfe\xb8\xd8^S@hlA\xdd\x9a\xf3S@(/\x8b\x1c\xde\xa9S@\x02\xf4\x7f\x10\x91\xfcS@\x8aqR2M\xecS@\xa4\x83\\\xf2g~S@\x86\xa7\x9e$\xf6wS@O\x01AD\xcazS@oO\rc0\xbeS@q\xa1\xc1a\xf1\xebS@\x1c?\xeb\xef&|S@\x14\xa3\xb7\xa0\x9b\xacS@\x8dv\xb2\x925gS@c6\xa7tr\x9fS@\xa6\x13\xb69\xb0\x82S@\xa1\xbf\n\x99\xbd\xf3S@\x96\xc0\'U}\xe8S@\x8cq\x11\x0c)VS@\xed\n\x8dZ\x8c}S@\x98\\\xfar\xe8\x82S@\x08}\xc1h\x18gS@\x11v\n\x9c\xe5fS@\x8d\xf2\xa0\xeat\xf9S@g\x84Xj>\xc3S@\x8f\x9d\x86\xde\xe6\x87S@\xc0\xb4\x0b\xe72\xf9S@:\x10\xfd\xf3\xa3\xd3S@\x16$\x03\x05}nS@\x1bP\x0c\xf5|\xfdS@\xe2\xf3\x19y\x94\x83S@\xed\x08\x99\xf7\x7f\xb0S@\xae\xcf\xc5|\x82VS@0\xa2\x18\xe4D\xb4S@\x95\xcc\xdf\x00\x9e\x7fS@\xed\xc4\x86\xcb\xbc\xb0S@\x95\x85s\x82\xadzS@`N\xc1\xf0m\xe9S@\xd3\xe5A\xe7\xa1\xe6S@\x00g\xca\xcd\x90\xf9S@\xfa\x8ch}@\xf9S@\x02\x1fZL\xab\xd8S@\xad\xe8DD\xd3\xf1S@\x98\x1e\x99q\xd0\x84S@v\x82\xddK\x19\x84S@`\xe8P\xafX\xa3S@\xc2\x92R\x8b\xdf\xedS@\x80\xf8\x15\xc6I\xebS@]q\xac_\xc5GS@\xaa\x90\xbb\xb8TmS@\xcb\x04Y\',\x1bT@\xa9\xc6\x81\x18\xd9\xe8S@\xbeD`\xa1\xcbzS@;\xd6d$\xff\xa6S@=\xb5\x14XP\x85S@\xaf\x1fSDm\x8dS@?\xa6\xc0\xd3\xcc{S@\xc7\xc8\x1cV;\xebS@~\xc1<\x197eS@k"?\xe05\xecS@\x04#\n\xb2\xf7YS@\xdd\xc9w\x1e\x8f\x9aS@<~\xb3\x80BgS@\xfc({\xda\x86\xfcS@\x9e\xadD\xe9\xd1XS@\xb9\xcbC\x8b\xe9YS@\x02.<z\x19\x86S@\x10\xe8\x1cCA\xe6S@0\xbf\x968\xe8\xffS@\nC\x9aS\xf7\x81S@\x93&\xf4\xf9\xd5\xeaS@\xe4\x108I\x0e\x11T@\x8ftn<\x05\xfaS@\xbe\xabK\xd5E\xe9S@z\xc8\x8d\xe1\xc6\xa2S@\x12it%DcS@9s\xa1\x1cT\x8bS@h\xdf\x1b\x16U\x82S@\x03I\xe3\x87\x99\xbfS@\x9f\xeb\xd6<\xa5\x9eS@\xea\xf1\xc3\xff\xadkS@\xd3y\xa5\xc1J}S@\xa8\xbf\xa6\xd6)\xfaS@!8u\xa0\x9b\xb6S@\x95\xc6\xe4\xc9\xbe\xf0S@>?xA:~S@\xe9n\x9dY\xf0\x85S@\xaf\x85\xd3\\\xc1^S@Z]\xac"\xb6zS@\xf52\xa7\xc3VvS@\xcc\xc4\x95\xa2\x0b\x01T@\xeff!\x80\x97\xa1S@\x00\x04\x9ct\xfcfS@\x987\x9eW\xbcmS@7\xd3\nE\xd1\xffS@\xcd\xc1\x99\xb1u^S@\x0c\n[\x1d\xeb\x85S@\x88?\x04\xcb\x87\xd1S@\x80\x01\x1c\x129\x7fS@F\xf4z\x063\xeeS@\x01\xc7[_\x95\x00T@8&\x8b\x86\xb2\xc6S@\xf9~\x98N5\xc4S@\xc5\x16L\xd7\xf4\xffS@/j\xc2\xbe\xe5{S@\xd0\xf7\x9a+\xd3oS@\xba\xc3\x87\x08\xee~S@\x175\xd1\xf3/\x9cS@\xfe\x18\x96\xa4\xdd\xeaS@\x9b\xad\x1e>\xda\xeeS@\xbc\xb2\x9f\xf2\x19{S@/\x8f\t~\xc3\x89S@=\xcc\xae\xa1\xc9\xf9S@)\xd5\x0f\x19\xdb}S@$\xfdl\x081nS@\xe1V\x1c\xa8\x85\x8fS@\xaajw\x18\x88eS@3\xf5\xe2\x93D\x87S@CGg\xcc\xb3{S@se\x861\xf8\xfcS@\x0f\x12\x96\xd1\x8d~S@\xcab\xd3\x89\xafzS@\xd1\x94c\xcc\xac\xbdS@\xb0\xbd\x9b\xd2\x8c^S@\x9b\x8bx\x84m\xb7S@\xd1\xf6\x13\xc0K\xeaS@\xb6\xa03\x84\x95\xf6S@\x87\xbd3\xa0AeS@\xb1O<\x159\xa9S@ud\x17\xa3\x15zS@@\xdd\t\xb7\xf4\xf9S@\x8d\xe0\x90\x8cb\xeaS@l\xeb\xc6t\xa9\xeaS@\x8d\x07\x99\xb6\xf2|S@\xa9(\x98i\rdS@\x12\xcc9N~NS@\xc8\xb6\x85\xbe\xd4\xfeS@\xf1\xf2\xe1s\xa7hS@\xfb\x84\x83T\xa4\xbdS@c`m\x88\xfe|S@\xd9\x99\rD\x07hS@\xdc\x01\xae3\x08{S@\x82\r\xfe\x8e\x9czS@<\xe6O5+\x81S@d\x19\x9e\xbf\x85hS@\x82\x02!\x80\xb3\xf8S@\xf1\xf6)\xe1\x80gS@\xcd\xa9@\x8c\x06\xddS@j*]5\x98\xebS@\xbd\x9cZ\xe2c\xebS@\xd2\x0bW\r8_S@\x13\x04\xbaH!wS@d\x8b\x14&azS@\x8b\xaf7\r\xd1\xa0S@\xca\xbb\x88\xeb\xe7zS@Y\xd00f\x0e\xa3S@y\x95\x9a\xa2\x7f\x8cS@J\xdb\xad\xca\x03\xffS@Q\xd6\x80\x02\x8b{S@Q\x98r\x9c\x19{S@\xe0\nH\xc5\xd7zS@\xf1\xa8<P\xc8\xd8S@${E\xa9\xc9oS@\xf8\x08$\xe2\x9e\xefS@\x8cIx\xf6\xcd\xafS@5\x1a\xc7l\xb6lS@\x91\xa8\xac\x8d\xbb\xf9S@\xa7\xab\xb0\xe1\xdc\xf9S@\x1b\xfew\nx\xe9S@\xb8\xa26\x15\xb5zS@\xdc\x89/y\x1c\xfdS@ZVn\x18\xa6\xfeS@\x0f7v\x04\xcd\xa0S@\xa4\xd6\xae\x92\x12{S@\xa4\xd6\xae\x92\x12{S@\xbeQ\xfa\xd7\xcc\x7fS@\xf6c\xef\x91"eS@\xa2\x9bi\x99_VS@\xa8\t\xa7\xe8p|S@G\tO\xf8\xf0}S@\x95\x85s\x82\xadzS@40$\xac%vS@\xc0w\xcea\x9azS@K\xe4\x9b\xaf8xS@\xfb\xf6l\x88\x8c{S@\x83J\x94\x87\x1a\x85S@\xa1\xd7\x8ei8yS@4\xce&\x14\xe5bS@o\xc1\xa7\x00z{S@\x9b\x1a\x9d\xdfI}S@\x1b*\x8f\xf5\xbawS@\xd2$\n\x9aK\x7fS@\xdd\xee\x8f\x10-\x84S@""\xe4\x0f\xb7\xb5S@\xf9\xc9\x80L\xf8\x83S@\x18\x91\xa7M(hS@\x9b\xda\t\x17\xab\xa6S@YzG\x16\xb1dS@5[wP\x86aS@\xa6\xe8\xf5\x04\x17\x92S@ZR\x0c@\xbc\x84S@F9\x88v\x9e}S@\x07\xfc\x83\xd0NcS@\x1ap!\x86\'\x85S@u\x1a\x93@R~S@n\x92\rJ\xfe\xa6S@3\xc59\x1c.\x84S@>F[\xce\x92\xf6S@\xfc\x1f\x93\xb1\x83\xf6S@N\x87\xbd\x07\xc3\x84S@\x13.r\xab\xb5dS@\x9b\x8bx\x84m\xb7S@\xb5t\xd0j@\\S@\x9f\xf2\xd6ie\x83S@\xd9\x05Y\x85\xc9\xecS@\xe9\xc8\xdd\xde\x89\xa1S@q\xa5\xb1\xcc\x98eS@\xc5\x9c9\xb4\xcd\rT@\xdf\x94M>\xa0\xf7S@\xae6\x035J\xb8S@\xce\x86\xec\xf8U\x89S@\xf9\x1c3\x03^\xf7S@\n\x1dd\x1f\xfe\x8aS@T]{\xbe\xeb\xb3S@\xad\x01\xbc\x87\r\xedS@k\xb8\x7f}\xf5\xe8S@\xa1\x0f\xb6x\x1c\x86S@\x00W\xbc\xf4z\xf3S@@E\xb9W\xa7\xf0S@W8jmm\\S@\xfby\x8e.\xa9\xb8S@B\xb7\xe3\xe7\xc0|S@\xcc\xc8\x00\xffE\xd4S@_\xc9B\x82\xc7]S@wG\x80\xabXYS@\xaf\xe5\xa1\xeb_zS@\xed\x8b1\x15rzS@\xb7\x13/\x11\xef\x81S@\xe6\xc2\xa6S)\xc6S@\xee\xaa\x16[+\x7fS@\x005\xd2n.\x86S@\xe7=:4B\xd1S@JW\xb8j\xe7\\S@a\x1f\x89\xbf\xb6\xf3S@\x96\xe6\xff\x90\xfe\xb2S@\xa1\xbf\n\x99\xbd\xf3S@A\x88}\xea\x9e\x84S@\xca\xa6\x0fN\x08hS@e\xe2\x94\xdbU~S@h2\xcbh\x8c|S@\xa4\xcb\xd8,/YS@\xce\x1e\xc5\xbd\xa1\xe6S@Pb\xa8b1bS@\xd5u\xa5\xc9\xf8\xe8S@\xdc$\xe8\x83tzS@\xaa\x96I|o\x86S@"4\xd3\xe5\xaczS@\xc7\xaa\x88\x97n\x7fS@3\xd6\xec\x90\xfd\xf1S@\x18Hs2B\xf2S@\x0c\xd4BU\xbf\xe9S@fw\xf4O*\xa8S@b\x15t"\x1b\xb6S@\xc5\xdc\xba\x0f>\xc7S@X\xaa#\xb0\xef\xf2S@9\r\xb4\xec\xf4\xf8S@}9\x1c=(\x84S@\xcd\x0b4\xbe\xe7\xf2S@\xeb\x10\x02\xf4K\x84S@\x8e\xfbS\xc6\x8c\xb0S@u\x875=\xea\xb0S@\xd0\x0e\xe9\xc5\xc6\x82S@\xc9\x06\xa3\x0b\x98}S@\xbf\x1e\x1a\xab:\x97S@1\xc7\x96\xef,VS@da\x08\xd2\x1c\x84S@\x18l\xc9\xc0|\xb0S@~\x9d\xec\xa3\x88\x15T@\xbb\xb5\xe7\x94\xd6\xafS@\xfeIF\x0f\x9e\xf3S@\x0e\xa4\xed\x89\xee~S@\\j\x06\xe4F\x82S@\x06\x0b\xec\xcfewS@\x99~\xe3\xad\x0e\x7fS@8L5\r\x00\xb0S@9u\x97\x17E\x97S@?\xc4\x13\xf7\xae\x82S@\xce\xdc\x97\xc8\xdedS@\xcaS\xe3\x9e\x17yS@\xa0\xa4\x05\x92\xf2{S@~[>\xb2\xbc\xafS@\n\xf6e\x04\x8f\xfdS@o\xc0(L:XS@\x04\xdb\r\x19\xfabS@\x7f\xed?\x89d\x80S@\x9d\x06B\xf7!\xc1S@9\xe6\x83\xc9\xe8\x16T@\xe9ip\xb2\xb9\x96S@L\x04P\x91\xcd\x81S@\x05 \xab\xdd.\xf3S@)\xe5\xae\x1d\x02|S@\x0c\xc5\xed\xda\xf4}S@\xeeP\xfbB-\xc1S@\xcb\x17\x8a\x80\xec\xbcS@\xdd\'\x0c\xae\xe8\xbcS@%o\xfen\r\xe8S@\x8e\xf5\xad\x99\x17\xfaS@\xf2\xc0g\xd3\t\x7fS@*^n;9\xc8S@\xdf#b\xd7j~S@\xa7]Dd%\xbdS@/\xe1\xce\xce\n\x7fS@i\xd5^\xc2\'\x92S@\xaf\xf1\x9a(JfS@\xd1\x04w\xc1\xf1\xe7S@\x12\xcfF`W|S@@.\xbe(\x99{S@kY\xac\x12\xf2\x80S@$\xac-%p\xf4S@"@Zxe\xd1S@\xfe\xe7\xa8\xc1\x82xS@\xd1H\x101-\x95S@b;\x1a\xc5pOS@\xde\x18\x11,,\xe8S@\xd2\x1e\x01\xde\xc7\xb1S@\x0c\xad\'8\x04\xd8S@\x19Nu?\x81\xbdS@\xd3\x10\x14!\x8fqS@\x13\xebE8\xc1\x86S@\x1aI\xf1\x04\x84\x90S@~\xbd)\xc8=\x7fS@\xc4v\x94\xe08\x88S@\x91?)\xe8/\xc3S@\xd0\xe0\xc1\x1dnfS@\xe0\x7f\x8a\xef\xfc\x80S@B:XS/zS@\x9b{\xa5\x08\xe6\x87S@\x18\x1f/)\xd7\xfcS@|\x17\x14\xe5\xee\xa9S@\x7fj \xd8G\xfaS@\xea\xf5\xdd\xd7\xebXS@\x00\xea)M\xb9\xf0S@\x9b8\x92\xfc\xd4\xa9S@}\xab\xf7.\xe2\xfbS@\x01\xd72/.\xe6S@4\xd8\xdb\xdb\xf0\xc0S@\xf9\xdf?NI\xbeS@\x0ew\xf4\x82\xa8\x19T@\xb1\x16%Y\xb5\x9aS@\x8d\x1bH\xda\xef{S@\r2b\x93>\xfbS@\xe04\x15\xe6\xb2\xfcS@\xd7\r\xf9\xf9s\xfcS@j\xa0\xc2\t\xac\x81S@\x9b\x95\x8e\xd2\x94\xfaS@\xd3b\x98a\x88\xfbS@\xc6s{\xb4\x0ctS@\x01\x9b\x11\xf7\xf1\xa6S@NA=z\xc9~S@hr\x8e\x8d\xcb~S@\x83\xca\xa7\xefq\xc0S@\xaay.\xbd\x84~S@P \xc3f\xfbmS@\x14\xa4\x8d8\rgS@\xb4*\xf6\xac9|S@d\xba\x06\x15\x8d}S@\r\xad\xddHj{S@F\xba\x93%\x9e\xaaS@\x8a-\xa0\x90\x03vS@\xcbK\xe9\x80\xaf\xaaS@\xbc@\x93\xa1`}S@\x89\x1d\x0ff\xe7\xbfS@\xcd\x97\x15C\xc9\xb7S@\x91>\xdc\xd8\xb5zS@\xea\xc4\xc0\x12\x1b\xd7S@#\xfbz\xb6\xf6ZS@\x84U\x0f\x05\xb1!T@\xa8up\x18#\x98S@\xfd\xc0\x80Di\x9fS@\x0c\xc7\xab\x97\xa8eS@\xe92\x08O\xdb\x85S@\xc9\xfb\xb2\xd0\x00^S@\xe2\xfe8Y\xb3\xf2S@\xa0\xc2yK#\xd7S@\xf3\xeb\xc7td\xb3S@\xe0\xb9\x9a\xd2i\xd9S@\xac\x85\xbfAuFS@\xcd\xd9m$\xf3\xbeS@\xad\xb5\xce\x03\xe4\xf9S@\xab\xc1avC#T@\xee\xc1\x18.\x01\\S@)b\x15u\xf6~S@\x8b\xfa%Hz\xbeS@\xdd\x81f\x06\xa7\xb6S@\xcd\'Dg=\x90S@z3c!;|S@\xff[\x89\x84r\x8fS@\xb9zBD\x98\xa4S@\xcc\xc6\xc7\xa4\xa0wS@\x87\\\xc7\xd0\xcaeS@\xf4u\x11L\xbe\xd8S@\x86G1\x0b\x83gS@\xd7\xd5\xd9-G\x86S@F\x8f\xad\xa25\xdaS@\xe3\x92\x8e\xba\x1f\x88S@CU\x86\xc5S\xeaS@`L\xa4i\x1d\xb6S@\xcc\xafy\xd8^ T@{\xd0V\x00\xf1\xd3S@\x9e\xeb\x82\xeb\x90^S@\xde\xfa\xff\xe4\xbaYS@\xf8\x1e\xa2&\xc9\xebS@\xae\xbc\x1d\xf5.\xe6S@\x1e\x88\xc3\xb9pHS@\xa9\x8b\xda\x85k\x96S@\x8a2\x87\xa2\n[S@\xd5,\xdd8\x0b}S@i\xbf)\xfa\xee\x1fT@\x12\r7Tv\x81S@\x81\x1b_b\xd7!T@\x1e\x1a\\\'?"T@ZR\x0c@\xbc\x84S@\xc5n\x90~xpS@,_#\xf5\xba\x97S@\x08\xb9z\xd6\xb1\xd8S@\xf3Na"\xd4uS@ \xdd\xd6\x08\xf0eS@\xee^\x88V\x1a}S@\xc8Df\xa1\x80\xbaS@[_+c\xdd{S@\x06Z\x13L\x9a^S@j\x96\x8a\x83\xb9tS@\xdc\xdcx@UyS@\xd7.\x9e@\xdfdS@\x8e\x05ah\x11\x97S@\xa1\x80&\x08\x07~S@;\xdb<\x957ZS@j?\xb1\xfaC\x1fT@\xdd\xa1q\xc6/\xf7S@\x92\x17\xe6\x89+\xc8S@\xba\x98\x97\x88\xd4XS@n{\x88\x0b\x89|S@^\xe8\xb4\xc7)\x86S@\'Ha 7\xf1S@\x9c\x82k\xeeC\xf3S@\xc5\x95\xed\xf6?\x97S@\xc5\xbd"\xd2{\xf1S@\xb0V\xc3\xb1,YS@\x8a9o\xdbX\x86S@\x17@\xc1HH~S@/\xd2\xb7\x1c\xf7\x87S@*\x81\xa8\xe79\x7fS@\x82\xdbr\xf2\xef{S@YF\xc4\xb4OxS@\xb5\xe9\xe1\xb7\n\xafS@\xb1\xb9\xe75\x85zS@\x91\xcd\xc0\x03A\xd7S@\xb7\x82!tn[S@!\xd2X,\xae\x1fT@F\xa8\xe8\x1fJ\xa1S@\xd8\x03\x90i\xc8\xbaS@\x03\xcf\xa6%"\x1aT@(N\x15+6\xbbS@\x86\xb5\x91\x10\xbe\x8bS@\x847\xa2\xd3!lS@\xeff!\x80\x97\xa1S@m\xb4\xb0u\x98\x87S@\xb1\x8c\x00\x11|wS@\xeff!\x80\x97\xa1S@\xa5\x16Y\x8f[\xafS@\x1c\xdc\xe5u\xe6\x1fT@]\xbd\xa9\x1d\x9f\x11T@S)\xc1\xe5h\x7fS@~\x0cQO\xe4{S@\xd4\x82CK}\xb6S@R\xba\x06\xe5\xc4|S@\xbeh\xdd\xeb\x1b|S@\xd3\xc1\xcb\xed\xda[S@\x91\xc3\xad"J\x82S@|NG\xce\x01\xbdS@78iF\xd8\xefS@\xb7\x04"\xf49\x9aS@T\x8ev\x8b\x9e\xd7S@\x90\x82\x9eP\xea{S@L\x97\xbd\xbbY\\S@]X\x81\x19\x02\x84S@\xa66\xcd\x98\x98\xf1S@\xf5\x9a\x9c\x12H\x1cT@V\x8d~6\xcc\x99S@\x91D\x85\xbe\x80\x85S@R{\xdd\t%\xc1S@\x081C\x7f,|S@3HE\x03\x11\x88S@\xbbG\x82\xe1\x19TS@\x1c\xfa\xc2D\xa0\x86S@\x07\x8c\xc3s\xb3\xffS@\x1d\x12\xe8\xd2B\xf1S@\xcf\xd0\x16rI[S@\xd0\xeb\x000\x8f\x88S@g\xb2\x92$\xe4WS@\xee\x10\x85$%\xeeS@p\xcb\x81D\xe4\x85S@v,\xbd\x1cH\xf0S@\xf1[\xad\xe3F\xf2S@b"\xdc\xb8}hS@\x11\xfa\xca\xfd\x8d\x86S@\x7f@\x93ePVS@s\x8e\xf2}\xa8\x19T@\xe4\x81\xf8\x97*\xf0S@\xa3\xaa\x08\x96\xbd\xadS@3\xd4\x99\xa9\x81\x8bS@/\xb3\xf7=r\x89S@,\x1au\x9fB\x86S@\xe1\x94\xe9\x86\xec\x81S@g\x0f\x95v\xf9\x8aS@\x9e&\xaa;\x1a\x86S@\x80q\xae\x17\x07\xf4S@\xfeTX\xd5\xce\xfcS@~[>\xb2\xbc\xafS@XR\x1dF\x7f\xfbS@bE\rl\xc1\x85S@\xc1\xa2\xd6\x982`S@\x99\x82\xee\xb2\x1c\x85S@\x8d\xb5\xd0\xc9R\xcaS@<\x9c~\xb7\x12\x84S@\x02\xfe\xa68\x05\xb0S@U,i\xbf3\x84S@\xb16\xd9\x96\x17\xd6S@\x16j\x10\xb4\xc2\x84S@.\xd8\x91\xdaQ\x84S@\x1b\xbf\xf77\xd7\x84S@n]\xcb\xed\xad\xefS@\xda\xa3\x1b\xba\x93\x84S@R\x02\xff\x11\x0f\x83S@\x1b#R\x06\xfe\x88S@\x1c1\x04Q0\x84S@\x07\xb8g1\xdf\xfbS@x\xbc\x80\xfb\x14\xfcS@\t44\xf6\xedXS@\xf0,\'OH\x84S@\x82\x13\x16\x96\x08\xd8S@\xb5\xa7\xabQ\xc2\xfeS@%\xb5\xac\xb0\xf7iS@L\xdaX\x13\xcc\x82S@\xa4\x14\t\xae\x83\xb0S@x\x9b\x81U\xa7\x82S@\xac\x81N\x89=aS@\xa7\x8fl[(\x7fS@""\xe4\x0f\xb7\xb5S@9\x0e)\xf1W\xfcS@+0$\xe4&\xb1S@\x9c\xed\x1b:\xf7\x85S@\x8d\x16\x00\xc1m~S@\x1cIs\xb7\x8aMS@5\xd2^J\xc3\xfdS@\x07c\x8f\xce~\x99S@P0m\xf6:\xeaS@\xfd\x14{9\xd2\xf6S@\xea\xa6CR\xc7\x81S@\xfa\xfe\x05}\xf9\xeaS@\xa2\xf7>b\x9c\x1fT@\x0ckI\xe1\xf7\x80S@\x08;\x85\xf65\x97S@\xad2\x9c\x82\x93\x81S@\xc6\xc2\x16U\xfb\xf9S@\x86\x88\xb4\xf5\xb4\x80S@I?\x07\x01\x08\x81S@\xd0\x99\xc2P>\xffS@\xc0A\x16g\x8d\xecS@\x90\x1eL\xf2c\x80S@Yd\xf8A\xd9\x9aS@\x0fOb\xc4\x13\xedS@:bE\x99\xce\xfeS@\xce.\xd9A\x86aS@\x02\xfe\xa68\x05\xb0S@\xc7\xb0\xe2\xb7\xc2\x90S@[\xee\x96\x8b.!T@\xb7\x03\xf0u\x16\x91S@\x9b\xe4#\x80\xd3\x7fS@\xeb\xb8\xa5\x10\xc5\xb1S@\x02\xcc\x04\xd7\xd3aS@\xbb\xce9Y.\x81S@\x9d\x93B\xeb\xa8\xbdS@8h\xf2\x1d\xf8\xb8S@7Id=\xa4\xacS@+9w\xecA\x7fS@\x13\xff\t\xfc\xd4\xe8S@\x0c\xdbT;\xfd\xe6S@Jb\xdc\xd7%bS@\x05S\xf8ee\x7fS@\xbe,\xf5\xb9L\x8dS@\xcdx\xfbW\xbe\xafS@d\x1a\xa6\xb6\x87^S@y\xa86r\xf8uS@\xaa\xac(\x1e<\xf4S@IG\xda\xf2\xb7}S@\x90n\x0f\xf2\x00\x80S@\xa6>X\xe5\x08\xeaS@\x86\x11\xec)\xb0\x7fS@\xd1D\xea\xde!{S@Ow\x7fqEzS@\xcbI\xbc\xc5\x8c~S@(\xe2\xfdx\xa7~S@\x14*\x81\xc1\xc6~S@\t05\xbc\x14\xf2S@I|x\x83\xf6|S@\xd8\xc4}\xee}\xefS@F\xfa\x8d\xd0\x89\xd2S@\x9f\xa2\xa49\xbf~S@IFi\xa8\x9f\xafS@\x14q\xeeq\x19\x7fS@\x17c\x82\x18G\xf3S@\x88\x9c\x07W\xadXS@\xc7\xa9\xd9\xd4\x89~S@\xf6\x0eD\x82\xe5\xb3S@h\x16vvIXS@\xf9E\xce\xfe)\xf2S@j\xfa\x05$\xad\x97S@w\x88~M`\xfaS@^\x93\xc8\xde|XS@\x93\x85f\x91\x89|S@\xbe\xe2\xcb\x1c\x0eWS@\xea\x11\xe1\xdb\xb0}S@!\xc5\xb9\xe9\xf6\xffS@f-\x7f\x1aQ}S@\xe2\x9a7\xb8\n}S@{\xf7\xb3\x878\xbbS@\xddY\xd0\xa5\x07\xe8S@\xd2HY\x04:~S@F\xfe;\xd7\xc6RS@X\xeb\xf9\xef)\xd2S@\x99\xc4b\xba$\xafS@t\x1e\xe0p#\x91S@\x98UfU\xd2|S@U\xe1H\x84\xcd|S@\xff\xe4\xe0cI}S@\xe8\x1a6\x18\x1b\xf7S@\x81\x9b_g\xc2\xe9S@\x08\xdc\xa2\xca\x08}S@R\x0c\xe1\xc5\xe8\xffS@b"\xdc\xb8}hS@\xe9G\xe4\x92\xfb{S@b\xb4\xb0\xf5;|S@bb\xb1,\x1b|S@G\x01S\x18\xb5{S@XYz\x9eJ\xd4S@6\xc0\xa3\x9b\xde|S@\xfeq\x11\x17OuS@Fb\xae\xe8\xbe\xc1S@;\'\xde\xach\xa0S@\xe9\xaa\x12C\x05vS@D\xae\xc2\xc6w{S@K\x8a:\xf1\x08|S@\x16\xf1\x067y\x94S@\xa8\x01\x89\x91\xf3dS@2#\xaa\x1b:|S@FS1J\x9d\xe4S@\x8d\xb2A\xaf!\xc1S@\xd4\xd1\xd2\xca=hS@4\xb0\x14\xee\x97\xf1S@\xe5\x97\xb5\n\x12|S@\xe7\xf2\xe8yG`S@\x96~;\x1c@\x97S@\xa9\x12q\xf7\x96\x00T@,\xd1\xdd\x0erzS@\xb8\xf6q5\xddzS@a\xaa\x84\x9b\x16\xf7S@\xb5\xa7s\xc2\x13{S@\xc1\xa8z\xc1\xbbzS@\x1e\xb1-T\x9ezS@\xe4\xe6\xaa0:\xf7S@\xb6\xf5\xf4#\xa5\xe7S@\xc3\x89\xcdL\xf6\xc0S@\x88\xfe7/-{S@\xfd\xd5\x0c\x08w\xb9S@\x7f\xfdhd2zS@(\xd1*TlzS@;\'\x12\xba\xe9\x81S@\x7f\xe4Z8\x80zS@"\xed\x1cg\x9ezS@\xad\x18\x1c\xdf~\xf1S@\x93\xe7DVj{S@7B\xc4\x0c\xc4\x00T@\x88\xcd\rz\xe3wS@Sxrn\x07{S@YR\xf6%\xdfzS@\x83\xd8fI\x86\xe8S@\xb4bWff\xc0S@\xc8O\x83%(zS@\xd3t\xb7\x86\xe3\x87S@\xc3Kh\xbd"zS@\xd1\x89uE\x14gS@8I8Sf\xe8S@\x81\xe8\xa2\xe0EyS@\xa77rR\x85\xdeS@\xd0\xef\x1d\xee\xed\xbfS@\xa5\xa8$\x0c\xbe\x95S@\xb6\x160\xad\x84HS@nK\xb3\xa6\xe2fS@m\xfc\x06\x00\x99\xf2S@\nY\xe0\xca\xd9\x00T@\xe4m\x1ftd\xb3S@\xea/sz\x7ffS@\xe7\xe8:\x1bH\xf2S@\xd0m\x86\xf1\xd0wS@\xf4\xd2\x04\xbb\x1aqS@{mo22nS@\x9b\x83R\x9d\x82\xe9S@\x94\x86FLH\xf2S@\x1c\n\xdf9uwS@\x8d\x13a5b\xdaS@G\xf1c\xc6\xce\xd8S@\xbc\xb2\xbadt\xd9S@\xb9\xfb\x90\xc0\xa6\xfaS@f\xccD\xaf\x7f}S@]B&\x0b\xdcdS@.q\x9c&"\xd5S@q\x9f\xe3u"\xd5S@<\xa5\xec(\x88\x15T@jG0\xc8,vS@\xf0\xd8\n\x07\xb9\xaaS@\x8fsm-\xecuS@\x90\x89\x05\\$YS@\xf7{\xdd\xbeP\xf3S@\xc5\x95\xe3$P\xbeS@i\xd69\xcf\xac\xd5S@\xcd\xa3\x06<1\xbdS@\xfd3\xe9SgSS@4\x8a\xda\x19\xe9|S@d\xd29\x88>_S@\xbe\x96U\xfe._S@\x0f\x1d\x96\xa7\xe9\x80S@-}\x16\x15\xb8tS@\xfb\xef><\xb5\xf3S@\xb8\x1c}(\xc8\xc5S@D\x03d\x13\xc2uS@A\xee\xa9\xad\xce\xc5S@\x98\x0b\xa3\xd3jfS@~|+\x83\xe5\x9cS@\xc1O\xd9\x03\xcbtS@\xf4U8^\x91\xe0S@\x84\xcf\xcc\x8b\x7f\xf3S@?\x82\xc0r\xd6\x9cS@+\x85\xd8]\x9d\x01T@\xccQA\x82\x05`S@u\xe6MK\x9e"T@\x88\xdd\x7f\xc0\x15\xd9S@\x98s\x0b\x92\xa1\xedS@\xae\x82\xd7\xad\xc6\xceS@\x86i\xf9\xadW\xceS@\x1fT\xe3\xc3E\x84S@$2i\xa7\x0c\x83S@\xa0N!\xccI\\S@\xff\xb9^\xf2f\xebS@S\xed\xf6f\x9e\xefS@Q%Zr\xe9\xbcS@\xd6\x94\x07>\xdd\xbcS@\x1e)\x80\xf0v\\S@#\x16\xd3K.dS@\xb1\x15\xb5\xf1b\x89S@X\x8d\x82Y\xc3]S@>L\xe8\xa1\xa9VS@\xfd\x0b\xfd\xd0k\xc6S@\xe7\xcf\x95\xf9\x97\x89S@B\xbd\xbb\xf6\xee\xf5S@\x87\x08\x1bj\xc3\xf8S@\r\x86\x16w\xbb\x88S@\xf4\xdd\xf5}\xe2\x02T@b/\xceu\xb5\x9eS@U\x87R\xe3D\xa0S@\x02\xe0\xf3G\x01\xf9S@\tsb\xdf\xe6\xf5S@\xb5\x06\xd0/8\xa8S@xw\xd1\xe09\xb7S@o\x16\xcc\xe2\x9e\xe5S@\xbb{p\x9c\xc0dS@\x8e\x98\xbd\x8cOgS@cB\xde\x8e-eS@B\x1d\xfa`\x16\x9bS@\x99\x99j\xa2M\xb8S@\xda\xdd\x07\xccVcS@\x81\x97\xeb\xdc\xc7\xa6S@.\xc3\x1e\x1d\x0fpS@:v\xe8d\xd7dS@\x86$\xdb[H\xf7S@\x9c\x89\x8d\x0f\xdcoS@\xa8\xfcL\x0f\x9e\xa6S@}\xbb\xf2/\xeahS@w\xcd]J\xe9eS@\xa2\xf2\x18A\x01hS@f$F\xb7\xa9hS@f\xe1T\x13\x16\xd9S@EL\xce\x7fC\x9aS@mn\xd9a\x84\xf9S@\xe7\xae\xf2rvdS@\xfd\xf8\xfc\xd0=fS@\xdcrHS\xb5\xb8S@M\x9a\x19dA\xf7S@\xb8\xd5\xba\xc8E\xf9S@|\x17\x14\xe5\xee\xa9S@\xbe\xf2\x11J\xe6fS@\x93\xd8(\x81\x99oS@\xafO\xa2\x0c\xf4\xe4S@\xa3491\x86oS@Z\xc8\x1bB\xed\xa9S@M\x1fw\xb7\xb0\xf7S@\xf2\x7f\xeb\xd4\x7fnS@/\xc3B\x97\x9c\xdbS@\xa3>\xd70\x88\xf6S@U\xc6W\xdd\x98|S@\xd4\x0c \x8bz\xf9S@\xe0=\xb3>F\x9bS@\xdd\x8fv\xa2\x03\xb3S@\x83F\x92u!\xa5S@\xe4\x82I\x92\x0fnS@$\x0e\xa1:)\xf9S@\xe7\x00\x96\'\xa8\xf7S@\xb7\x08V\xa6$nS@E\xfe\xa4\xd2\xf9\xa4S@\x1d\xe6\xda\xd4\xd5!T@\xb3xAQ\r}S@6h+\xb3\xc5oS@\xef\xaf\xf3\xfd\xaf\xf6S@\xc3\xf9$\xa7\x9a|S@\xfe\xf7e8\x88}S@*\x01\x87D9\x7fS@\xf9\xf2\x00\xd6B\xa2S@\xaex\x13e\x89\x96S@\xf2\x95 \xabp|S@M>4\xa0\xba T@b\xb7\xd63\xef\xeaS@Eo*\x983~S@\xa9y\xc7\x13\xc2\x9eS@M7\xf2e\xd1\xebS@mimFr\x9fS@VH\xbfI\xef!T@\xe1I\xc0\xb1\xa9_S@I\xbd\x98\x92\x1b\xd7S@b\xd3F\x9a5gS@\x90a\x8fuRzS@\x0c\xdf>\rR\xd8S@"\xd9\x0bV-\xf6S@\xd3\xb3u\x17\xa5\x1aT@\x12\xe5e\x9f\xa6\x87S@\xde@\xed\x7f\x1ceS@n\x0fbY\x15\x1eT@\x90\xa7\x82b?}S@IF\xed1\x02\x19T@:\xf7uE\xb2\xebS@,(?\xe3\xbe\x81S@\xcb\x17@\xf9\x1evS@\x0e\xe7\xe5\xaf\xa8\xdbS@\x9bm\x85\r\x80dS@\xdc\xb9&\x1a\xe1\xdbS@q\xa0\xee\xac.dS@cUm\xd1\xa4]S@\xd7Y2:i!T@!\x87\xa5\xa7\x93\xb4S@\xc0\x86v.\xe0\xd9S@j\xd9\xd0mp\xdbS@\x81\xceiv\xb7\xd9S@\xf8yX\xfb\x9f\x82S@,\xd7\xf8\x1c\x0c[S@\x08h\xb6\xa2\x84\xb6S@Cv$z+\x88S@E\xb7\xbe\xa3\xf1mS@\xeb\x82\x1d8i[S@1y\x00\xc9f\x1fT@\xf0\xd0\xfb\xaaZ\xb6S@\xe9\xee\xd9\xa9B\x88S@\xff\xd2\xd8\x87S T@C\xcb\xf4\xfc]]S@\xc36\xb7|?\x1fT@\x91\xcdg\t\xad\xbdS@\xcd!\x917\xb6\xf2S@\xbet*+"|S@\x9f_\xa8\xb3\xcc\xdaS@\x04\x89pu6\xd7S@\x19-o\xad\xbb\x97S@>6q\x1d\x85cS@\x8f5\x17\xfa\xed\xa0S@\x1bTK\x99\x84\x81S@`R\xce\x17\x12\\S@\x04i\x81\xa6Y\x8bS@\xe5 _}\xb6\x85S@\xac~\x7f\x08\x1e\x18T@\x0bYG\xaf\xa6ZS@\x1c\xe4U\xc9D\xe3S@\xd4\xb4\x82&\x11\x90S@\x12\x04\xa4*\\ T@\xa9o\xa1\xea6\xd1S@\xf6\x92\xb9\xb8*\x14T@\xd8\x1e\xfaN;\xf7S@\xae\xd8\xd0+\xac\xb8S@\xcb-\x81\xddxnS@)X\xfdDzfS@\xec\xddi11\xf7S@\xb3+7\x10H\xa1S@\xa3\xf1\xbc\xa2\xdf\x84S@O\\\x0c:\x01\xb9S@\xd2\xd5d\xd7\xba\xf6S@;\xa1\x18\x93~fS@\xcez$\x80EnS@AT\x1dYx\xa1S@\xc2\xc0 \xcd\xef\x9aS@\x1dg\xa4\x98PfS@\x81\x10\xe3\x89z\xf4S@\xab\x10w\x14\xc6eS@\xb9Te\x12IfS@J\x8c\xbe\xf9l\x9fS@F?\xe1\xf0\x81xS@\x06\xc9\xe2y\x1ffS@\x10\x87\xda\xc4CcS@E\x16U\x12\xd0|S@3/ZL}\xacS@\xf6\xd6\x0cn\xae\x85S@\x80KR6pmS@J\xde\tD\x06\xdeS@P/\xbb\x1f-\xf6S@0\t\xd5\xce\n\x95S@>\xc3\xa3V\xf1\x87S@\'\xb9\xf7\xdd\x1e\xb6S@2M8*\xb5\xf7S@=\x8e\xe4\xb2`\xf7S@^\xfa<\xbf:\xf4S@\xdf\xb1\xec\xc6:`S@\xf1\xc2\xaf\x04\x16\xf6S@\x0bs\x08$\x06\xa1S@\xf5w\x9cz\xbb\x85S@\xe3\x93\xb4\x13\x7f\xf6S@\xae\xd8\xf7\x11\x01{S@\xe3\x00\x10\xc2\x8e\x85S@\xc9\x1cr\xb4\x00\xc3S@\x06\xb4\xc7\xc4y\xb7S@g\xd48\xc2\x0b\xf6S@\xc1[.\x1a\x93\xd0S@\x9ap\x17\xe6\xa4|S@/U\xc7\x18\xd2eS@\x82\xfe\xa4\xfd\xb7\xf7S@\\\x86>)\x0cfS@\xfb\xd6\xe8\xaa\xed\xf3S@\xb9@\xdc/\xb6`S@e\xaf\xa8\xe3TiS@\xcf\x89\xf8F\x9cwS@@.$\x96\x18\x84S@c\xd7P\x9d\xff\x84S@\x94\xfb\x01\xb7\xad\xf7S@l\xf4\xfd\x98J\xf2S@w\r`\x10\xeb\xbfS@\xcaqi\x19\xfbmS@\xa1\xa0\xf2$2\xfbS@.d\xa8\x1f\x84\x89S@k\xa5,\x8dhdS@\x1d\x0b\x9e\x90\x8afS@\xa9&\xbbr}dS@(\x06\xe1\xc5\xcc\xf6S@g\xca\xba\xce\xef\x8aS@\xd9:\x9a\x0b\xf0\xf9S@\xd8;\xff\xd6\xb2eS@\x88\xfe\x93\x83\x18dS@\x9f\x16\x06*\x15\xddS@Ju\x9f\x16\x01\xb4S@\xa5\x10\xcf\xb4\xbefS@\x0c\x07B\x0eF\x84S@pQ\x0f\xae#\x85S@\x14\xf3c4\x95\xecS@\x87L)\xb4:aS@\x10\x89dR\x95\xaaS@?\xe8\x0e\xe1\xad\x9aS@.Zy\xe8&\x84S@\xe5\xec\xab\xd3\xb2\xd6S@"\x8b>\xf24\xdaS@\xb7\tL8\xf2\xbcS@\xee\xb6\x07N7\x99S@_\xf4\xf2\x9e\x91\x94S@\xec\xd2n\xfc\x12US@e\xef6\xc9/}S@w]\t}\xce\x9cS@G\xe5-\x95\x04\x9cS@\x12\xeeFS\xdd\xd3S@\xaa[\x94\xbb0\xa7S@\xe84\xdb\xcb2vS@I\x97\xaa_\xb5\xb1S@Y\xf1^ve\xc1S@\xe1\xb0\xbb\x16-yS@C\xa5m\x93\xf7\xbcS@\xb4\xa1A\xdc\xeb\xf6S@\xe0\xadH\x18\x00\xa5S@}W\x93\x9e\x05\xbeS@\xf6i\x1be\x17\xdcS@\x13\xe1\xb8\x17\xad\x83S@\x0e\xf53\xd7\xdf\x84S@\x8er\xbbr\xba\x86S@\xc0\xf5\xe9;\xb5\xf3S@\xf6\xe8@O\x83\xb6S@\x8b\xa5\xcc-$\xa2S@\xf0\x91H_-\x85S@\x9b\xaaR\xbf\xcadS@\x8f"\xab\xc3\xe5\xa9S@\xe3\x1eQ\xcb\x1enS@\x12\xee\x11U(gS@\xcd\xdb\xb8\x84\x13gS@\x9c]E\x8d\x9f\xf8S@\x93\x83c\x97u\xebS@\xfa\xaf\xe9\x80g\xbeS@\xc6V\xfbv\xaa\xd7S@rF\x93x\xe9\x86S@\xdf\xbc\xef6\xc9\xc6S@\'I;\x9e\xf9\xafS@\xb8+\xf0"\xf1hS@\\\x85\x95\x0e\xa9\xdbS@\xf0\x8c-\x92F\xf3S@\xe2.G\xb5\x9d\xdbS@"\xb3\xaa\xaf\xc5\x00T@Q\xd3\xc0\x05&uS@1>\n}\x8apS@\xa4\x02X#\xa7\xb0S@\xb92\xed\xd8\xf7\xf8S@]\xaa&\xda7\x84S@\xb5q\xe5\x90\xd0\\S@W\xbe\x19!r\x94S@\xd1\xc8\xa1aq\xdbS@\xa9#H>LfS@\xce.\xd9A\x86aS@J:\xa1\xd7&\x91S@\xce\xcf\xbe\xee6\xb0S@QE\xef#\x9b\xefS@\xeb\x96\xa6\x0bgdS@\xe3\x94P\x81\xc7aS@\xff\xd2\xd8\x87S T@\xd1\xf9!\x95I}S@\x8d\xc0"3\xde}S@\x9b\xd9{\xa8\x90~S@ >\xbc\x80\x08\xdaS@G\x82\xfd\xfe\xea\xebS@-\xdb\xcb\x15\xa4VS@\xe0v\x05n\xd9\xf2S@\xa7u\x02\x81o\xf9S@\x805\x88\xc9.\xf9S@\xcc\x12>F\xc9\xb7S@\x03K\x8a\x1e\xed\xdaS@\xfa\xa0\xf41\xea\xbfS@\xf01\x95\x02\xd1\xeaS@\x8c\xc7\xcc\xf4T]S@\xc2a\x15\x97\x8f\x00T@\x85%\x99o\xca\x82S@\xe6AkdM\xd9S@\xb10`\x82\xcd\xf2S@\xec\xdcc\xf7\xd9\xf3S@\x99u[Yd\xc0S@hS1\x87\x9a\xf6S@\x9bc\x856\x95\xdaS@\x97u\x8d\xe92zS@(\x17\x86Q\xc6xS@m\x82L\xcaDbS@\xd91\x91zo~S@JU1\xe75\x1dT@}\xd75\xb9\xf5cS@\xa9\x1f\x0c\x17\x9foS@\xb6q\xa1\xec\xdfoS@\x7f37\xc36\x82S@\x98\x82u\xc64\x9bS@i(\xc0=\xa2\xf2S@)\xc8\x1b\x12j\x85S@l\xfd\x08*\xe8qS@]P\xda\xc6\x98JS@H\xb1e\xa2\xbf\x82S@\xe5$\x04\xf3\xfd\\S@\xd2@\xd8!\x1e\xb0S@?\x15\xde\x17\xab\x82S@\xde\x9c\xec\xf0,dS@:%\xb5\x91\xfc\xf9S@o\xa4y\xf7\x0cpS@!\xe4\xa3|\xc0\xa8S@*|\xbe\x82\xf0\xc0S@\xdfx\xbf\n\xdaxS@%\xe3Z]5bS@\xc8\xe0Jl\xa7\xd5S@3\xac\xd9\x9a\xbedS@\xed\xb6\xe2e\xb4\xc0S@\xad\xd6\xb9\xd4|\xe8S@9:#DK\\S@\r\xdb\na\xdd\xf9S@\x7f\r\x19Q-SS@\x14\\\x7fm\x0evS@o\xc8?\xbf\xa2~S@E\x9e\xacR5\x97S@\xc8\xafOu\x85\xc1S@gb\xdf\xe7\xb6\x8aS@e\xf57\xa22\xc1S@\x83}[\x9c\xadzS@\xcc\n<\xb2\x97\xebS@\xc3\xb1>}\xf2\xf1S@\xe1\xaa\xe9#\x1fvS@q\x96\xd8l\xb4\xc1S@\xc4?L\xe9\x87\xacS@V\x8d\xb2\x03\xc8|S@"r\xc6\xc6\xdf[S@\x83\x81\xb57\xbb\xe6S@\xd7\xafve\x9a\xacS@\xf4%\xe9\xc4\xae~S@\xa0a\x17\xb6\x17}S@(O)Y\xfc|S@\xcbX}\xc7\xc3VS@\x89 >6[\x88S@\x99\nMX\xc1\xe8S@-\xe5\xe44?\x01T@6J\x809\xa6\xafS@_e\xf4<\t`S@\xf8\x81O\xee\x93\x80S@(\xa2\xe5:>hS@m\x9eH\xc4\xa3hS@\x0f\xaf\x18\\\x17^S@\x00(\xe7_\xc0\xa3S@?\xf7\xf6\xcb\xd8|S@\xbb% \xa8Y\x12T@WA\xd1\x92\xb5~S@\x99\xef\xea\xf6\xa5\x12T@\xf9l\xabK\xb7zS@\xdc2\xb4}\xa0\x95S@\xea\xbb\xacL\x07\x00T@\xb8\xd5\xe5\x99%\xb5S@{\xf7\xb3\x878\xbbS@\t\xaa4\xf0\x17\xbbS@+\xa0)x\xf8\xcaS@$JOl\x8c\xfaS@\xc8Iw*\x03\xc6S@\xb5\tE\x95n{S@\x8d\x8a\x9a\x1e\x80zS@\t\xaa4\xf0\x17\xbbS@\xe0:\xa8\xd6\x99\xf1S@DlR\xb6\xc8\x86S@\x91\xb1\xb9\\wfS@\x00M\xfba\xe8\xf0S@LT\x9d\xed\x90qS@\\\xf8#L=}S@\x9f\x01\xd3\xf3uzS@\xa6&O\x10\'zS@\xf5\x9a\x9c\x12H\x1cT@\xeb\x18\x19\x86-vS@\xa9\\\xceyM^S@X T,\x98\xfcS@:/\xa596\xceS@\xf2\xe7\xf8\x99\x1d|S@\xb8\xd5\n\t\xe7\x88S@j+x~\xfbXS@\xbaeH\xad\x8aXS@~\xeb\xbb\x99\x86XS@\xbf{7\xef\x9a\x89S@\xcb\xbfc\'$\x7fS@B\xb3\x9an1dS@P\x83\x95\xde@\xbcS@\xdf\xe7k\xf1\xd7\xb1S@or\x8b\x89\x05}S@\xbd\x11Cb\xcfvS@{Z\xaa\xcb\xb7\xfcS@^\xd2\x0b\x82Q_S@i\xd2\xf6\xd1\x91\xb8S@s\xef\x98\x05\xef\xe8S@\xcd$\x86Um\xa9S@\xfcL\x18\xd7n\xa0S@Dz\xe8\xb92_S@\x93\xd8(\x81\x99oS@\xf1%\xf8\x01\x13\xfdS@\xe3`\x06\xd6\xaf\xfaS@\x00\x15\x19S({S@\xae\xc0\x07a{zS@\xf5\xf0\xea\xe02zS@\x1c\xdd\xab\xf1\x00\x80S@5\x82\xb2~\xe7{S@;\xd1\xeayF\x91S@^(\xe9\x13:\xd7S@#E\xfe\xc4\x1cyS@!$)oC\xb2S@\xb2\xfb\x11w\xe4\xfeS@r\xf7\ne\xfa{S@\x84\x01R\x02-|S@\x91F\xe6\xa1\xc6\xa6S@|\x9e\xda\xa8\x94\x1aT@+\xab6\x12apS@\xd9X\xf1F\x1d\xfdS@a\x96\x18\x9c\xa6\xfdS@\x1f\xf4\xbe7\xea|S@*\xdeKQ5\xffS@.U\x00\xdeD\xf4S@`\\\xaf\x90\x13~S@[\xfa\x93\'\xc9}S@\xf0\xac\nn\xf1fS@xo\xae\xbd\x9ezS@\xd7+M\x82\xed\xd9S@\x00(\xe7_\xc0\xa3S@5\xa9E\xa8\xd5\x9cS@\xa1:\xe3\x03\xf9\x99S@,+d\x89\xd6\x80S@BT;\xcd\x87\xfdS@\xd7\xcbs\xf5\x9d\xfbS@\xd4\xa4\x85\xc0\x1a{S@\xd7C\x90\x05\x94zS@\xcb\x9d\x19\xc0\x1b\xe8S@\xfeq\xd4\x97\xfb\xe7S@\x83\xac\xc5\x0c\x9f\xd9S@\xf6 #\xdez\x19T@\xd0\xf3\xf5\x1b\x1c\xf2S@to\xa6\xb7\x12YS@\xbfL?A\xeczS@r\xa5w\tr\x80S@r7dhK~S@d\x1e$\x99M\x99S@\xf1D\xc4 @qS@\xac\xc1\xd3o[\x8dS@\xb86\xa5\xef\xab\xfeS@`\'\xc2=[\xc4S@\xfd\x13w\x82\xa5\xcaS@\xfa\xc7\x9d\xee\x92zS@\xf60\xb8\xdf&\xebS@\xce\x94:bw\xd5S@5\x0e/\x86\xf2\x80S@lJQ\xaf\xff\xf3S@]\xb1\x18\xb5\xe2tS@\x0b`b%s\xa4S@\xcd{l\xd7k\x8fS@\xafBB\x19\xe0\x9cS@\xa1J\xe5\x80r\x80S@\x8eG\xb0i\xdfIS@\x95\x7f\xfa\xb9\x1dvS@\xce\x95F\x88\xd4iS@\x9d\xe8)\xc8\x1e\xd5S@\xb5\xe6\xffCW\x7fS@k\xfeF\xdd~{S@E\xa1T\x90C\x7fS@ar#\xea=\xadS@ \xcaY5b\xdaS@dv&\xc2\xdc\xa0S@1Y\x97\xd2\xb7\x89S@\x86J\xb4\x1e\xdb\x88S@Z\xf6\x8c;\xfd\xb3S@\xf6\xf15K\x81|S@\xeb\x97\x1d\x06\xfbzS@\xad\xd1\x84\xdaO\xe4S@r\xa3L\x10\xc6{S@>2!-\xba\xc6S@\xf1\xe9\x18\xc7\xa2\xb3S@\xf0>Sd\xad\xe7S@\x8f\x8e\x98\xfb*\x16T@W\x8d\xa9L0\x18T@\xc6\xad\xa2n\x94\xe8S@\xd2\xef\x11D\x06nS@\xc5\x94\xe4\xef\x88\xe9S@\x18,\xe8\x15\x80\x95S@b\xd0\xff\xfb\x98\xa0S@\x8f\xbb\xda\xbd\r|S@1\xce\xbe\x9b\xd3\x84S@M\'dS \x81S@\x15\xca\x12\xa0B\xeeS@\xd4\xdc\xb2\x18~\x9fS@\x91\xa6E\xacYIS@\xd9C}d\xf3{S@\xc3\xcar\xc4\xe6\x87S@\x90K\x1e\x95\x97wS@yP\xc31\xba\xfbS@\xb4\xc9?\xeb\xc3wS@\xd4[\xe5\x0eUgS@#\x99\xdb\x01\xa3ZS@|\xe8\xd2b\x82{S@\xeaZ\xd0\xc0oYS@3\xfd\xe3\xc1\x7fHS@L\xbbA\x05\xc6{S@Xhl\x0b\xbdYS@r\xa5M\x0b\xfcZS@O\xe4)\x8b&wS@\x97\x92\x19A\xc3\xaeS@\x05\xc4U\xdb\xd1\x7fS@\x8d\x1b\xbb\xa5\xbd\x85S@U\xe9`fH\x17T@\x12\x94\xcf\xaf:|S@\xcd\\\xc8A0\x88S@\xa0\xe0gO\xacZS@\xa2\xe2\xb7]m\xa4S@#G`!1\xa3S@N?\x04\xec\x9c\xa3S@OS=\x18\xa5\x9aS@\xca+\x1a\x89\xe6MS@\x1d6\x8b\xd03\xa1S@pw\r\xbe\xde\xa0S@\xd3\xb5\x1c\xd2\xca\xa0S@\xd9\xf9\xc5\x92\xee~S@\xf31\xcd\x00\x93\xa6S@|gP\xd2a\xa0S@*\xfa\x82\x16\xcc\xa6S@\x8e\xad\xea\r\x02\xa7S@\xeaQ\xfaL\xfe\x84S@\xce\xa7>hH\xa2S@6\x1a\xa76\x19\x96S@t%Ot:\xe4S@\'\t\xe4(y\xa7S@\xf9m\xaa\x81\xedeS@\x92\xbb\x16\x84b\xa0S@\x9b\xd4\x9a\x1c\xb0\xeeS@\'\t\xe4(y\xa7S@\xb9\x9e\xd0\xab\xf2MS@\xa6\x9aEn)!T@\xd3^\xc155NS@!\xda\xe6]\xc8\xa8S@`\xa1\x0f\xf0F\xa0S@\xca+\x1a\x89\xe6MS@\xad\x06\x04I\xe0\xa9S@e\x8d(\xd1\xc8\x9eS@\xff\xd3\x03\xb6\xb7\xa9S@\x91\xde\x9e\xa2\r\x9eS@\x8dh\xf96\xab\x9fS@\x11\x03\x02\xd5^\xaaS@\xd0} E\x8f\xaaS@\x9c\x0cy\xa7\x83\x9fS@\xb0v\xa0O\xcedS@\xf0\xdc\xa58\x95\x86S@:\xaf#\x9a\x94\xb0S@p\xcd6\x7f\xfd\xb0S@ZFz\x7f\xf4XS@\x0c\x8d>7e\x9dS@;\x97\x88p\xea\x9aS@\xf3/B\xc1\x7f\xacS@(R\xee\xc8DbS@\x17 \xe2v\xd0\xacS@\xed\xaf\xae\x86\x1e\xadS@\xd6\xf1y\xc5\x80VS@o\xea\xd0+\xd5\xbaS@\x1f\x18\xc9H\xbc}S@\x01\xe6\xe2\x1b\xc4\x9cS@\x99\xa841\xa2zS@cz(p\xa2|S@\r\xcfIB&\xaeS@|s\x1f\xa0)\xa1S@\xc2K\x90\x11egS@\x0e\xbf_\xc6\x93XS@\x04\xa7\x115\x92hS@\x98w\xbff1hS@Q\x939\xd5\xf5\xafS@\xc6e\xb0\xf4\xab\x11T@&\x0c\x0b\xaa\x1f\xb0S@$lp\xf0spS@NO\x1f\xb6\xd1oS@\xcc\xdaIB\xeb\x9bS@>\x9d\xb3\x93\x8foS@\x9b\xfd*\xc6\xe0hS@B4/^1\xb0S@\x8a\x84\x9d\x18\xf1\xafS@\x8c\x0e.\xba\xb4gS@\x03\xafY\x81\xbfgS@M\xc2x%\xa9\xb0S@\xfa\xbe\xbd\x9e\xefpS@\x01\x83\xb0B>pS@\x148\xd0\xc1\xdcoS@\xc9\x7f$\x12\x93\xb1S@\x11\xfa\x8f\xeb\xef\xb1S@N\xec\\\xa9\xf0pS@c\xaf\xb0\x11\xeffS@\xfb\xacc_\xb3iS@~\xeb\xbb\x99\x86XS@\xa9\x8d\xd3\x8d\x16XS@\xed\x8c\xb6S\xf3iS@\x96_\xed\x1broS@w5h\xae\xcc\xa7S@\x8etc\xc0\x9e\xb3S@\xfe\x07<=\xff\xb3S@\x18\xde\x91\xb5\xc8XS@\xce~\x93\xb4\roS@\x82\xcc\x06\x17\x87\xb5S@\xd1R\xbe\xd7(fS@P\xe6\x9d+\x08nS@\xf9g\xc4\xd3c\xabS@\xa0\xcbj\xf9\xa8fS@\xabY\'0\x94\x14T@\xc2J3\xa9&tS@z\x93@\x15\x01\xb7S@\x1f\xb6L3\xa7mS@\xdd=\x9aj\\\x03T@\x1c\xa2.\xbf\xc1tS@Z\x85\x00y\xf0mS@\xe6\x9e\xec\xb8\xab\xb8S@\xb3\x83\xc4\xd84fS@\x1d\xbc7\x976\x01T@1\xa6VyZ\x01T@p\x19\x0e\x19$\xb1S@6\x85\xbd9zeS@\xdfxV!LfS@\xc2\xe8-\x84\x88ZS@\xac\xe5zx\x07\x93S@C\xf2E2\xcdeS@\x0f/\x9e\xc7vfS@\x7f\xc1\x1d\x1a\x0bvS@\xd3/\x19\x01\x91\x95S@|n+\x05\xa3\xb2S@\xd1B\xe6\xe8DfS@\x17=\x8c \x0f\xffS@\xab\xee\xb7\x7f1\x16T@\xf7R\x01]\xf3ZS@\x15\x97C\xb4\tvS@\xd0\x17\xe0z\x84HS@\x18\x1d\xe1\x13\xb6\xbcS@C\xf8\x1d\x8d\x07\xfdS@\x92\xc4\x8c\xcf\xf7\xb0S@\xc1\x04\x9aF;\x94S@C\xda\xabB\xa9\xbdS@\x7f|\x0b\xed\xbd\xb1S@C\xa5m\x93\xf7\xbcS@\x14d\r\xe1\xa4\xfbS@P\xf6\x08q\xabeS@2\x06\x9f\x9e\xc2eS@J"\x08\x05\xb8vS@\x7ft\xc7\xdc\xad\xfaS@\xc7"E\xf7i\xbeS@\xb7\x06\xaf7\xc7\xfcS@sL+~3\x93S@\xe1\x93M\xb1"mS@\x82\xf9\xeb\xeeG\xbfS@\x13\x06\x00\xa0\xe5XS@\xa9\xf2\xa3\x8f^^S@k\x8edeP\xbfS@\xaf\xb1\x0c\x12\xb1\xb7S@\xe0\xb4\xc2\xd2\x8awS@N\xdc\x06\xd6\xfe\xf9S@\xb9\xdf\x8c\xbb\xc9IS@\x93\x1b,IJ\xf9S@\x93pJ\x82\xca\xbfS@UX\x9a\x89O\xb8S@etWoT^S@\xd9U\xa6\xd8\x9cZS@\x12\x1ae\xe1.\xb9S@1\xc6Y)\xb7IS@\x96\xb6-\xf05\xc0S@\xba\x1f\xa4K\x9d\xf8S@Jc\xb5]\xb2\xc0S@:4\xcf\xe5m\xc1S@\xec\xa4g\x1d\x14\xc1S@K\xc0#\x19\x87xS@\xaaiL\xe0\x92\xacS@\x12\n\xdc]\x8b\xc1S@\xaaiL\xe0\x92\xacS@\x1d\x89\xa8;\xfb\xc1S@qk\xb0u\xd4YS@\x01\xec\xaa\xd1\x85\xf6S@/\x12\xbf2Y\xbbS@\xd1\xd7W\xbf\n\xbbS@u\xe4\xbc-\xa7^S@\x9aE\xe4\x07\xe5eS@%\xc0p6\x1eyS@\xa2\x83\xbd\xc4\x08\xf6S@w6Qh\xa5\xb8S@\xde}i?4uS@~ty\x93\x12zS@\xc1T\xb1\xb5\xefyS@\xa3\xb6\xc4\xed\xca\xf3S@\xad\x8d\x93\x91\x1e\xf7S@V\x1ejUG\xf3S@`\x01\ncq\x8fS@\xc4+\x8fh\xf7\xf2S@\xb5\xbf\x1a\x81\xe3\xc3S@L\xa4\xd7_D\x8fS@l;\x19\xcal\x19T@\x93XE\xd2e\xf3S@\\hAY\xb5zS@\x86(\x92&\x96zS@\xedO%ih\xc6S@9^\xa8\xf4\xa0\xf1S@\x08\r \xb3\xad\xf1S@\xda\xf8\x9fD\x86zS@\xa0\x1ab\xbb\x06{S@\xc0\x84\xf8K\xe3zS@6\xa9\xc1\xd6\x8czS@R%\x8a\x05QdS@\x0f\xbf\xd7\x81&zS@&\x1a\xe1\xcc\x1aeS@\xb9\x0b|6\x99vS@\xcf\xa0L\x85\xf8\xc6S@\x8a\x7f\x16\xb0T\xf4S@=\xf1\x84k^\xefS@\xd0\r&XTzS@Z=5\x19%\xf2S@\xb0$~\xd0\r{S@\nr\x95\xe2\xd6zS@4\xc1#\\\xd2zS@\xe0\xb86\xd7j{S@\x03\xf0\xc8V\xb1{S@)P\xb8\xe0F{S@\xfa\x7f}\x87\xe0zS@\xd5\xe1Z6\xc3\xbdS@\xe1\x93~\xbc\x18eS@*\x1az?\xf3{S@q\x02:\x193\\S@v\xe3\x99ty{S@7\x87\xffU\xd3\x8dS@\x98\xf3\x9eiE\x1aT@Z\x02n\xdd\xb6wS@\xfd\x0c/\xd5C\xefS@\x88p\xa5\xc59\xecS@^\xd1\xd5\xf1\xfd\\S@\xff\xe3\x86V\xeddS@\x96\\\xf8\xeb\x9a\xcaS@0\t\xa9\xfa\xec{S@\x84\x89e \x0fxS@\xa0\xaa\xc0H\x08\xedS@\xd5\xd7\xc9\xb7X\xf0S@\xf2\xf8\xb8\xad\x9fxS@5\xcb\x8d\x89\x13\xf0S@\xae\x1e&\xbf\xf1\x8aS@\xce\xb2\x06\xcd\x08yS@\xc85V\x92\x19|S@@\xd4Qg{\xecS@v\x1c\xdb\x88\xc4}S@\xc9\xdc\xd2\x05WyS@Ode\xe4\x8c\xebS@\xd6\xc6\xd0\xcd\xbf}S@X\xa6\xd5\xbf*\xeaS@[\xab\x82\xc33\xe8S@\'\xbeR\x17\x19\xe8S@\x9bh\x13ep\x8aS@+\xcc7mx\x8bS@\x19\xa5\x8ey\xb5\xe8S@\xae\x96f=\x8a~S@a\xa3\xfc\x81\xf4\xe1S@]\xda\x93\x84B\xe4S@jI;\xce$\xe6S@\xa8\xbc\xd2\xe6\x9a\xe8S@\x83Oi\xf1\xcd\xe9S@8\xc4ez\xd8\xe7S@DD\x05=\x89~S@\xd1\x14\x0c\x12\xb9\xc5S@J\x8a6\xe0\xbcYS@\xc8+im1dS@\xa8\xf91j\x8a\x89S@\x9fk\xa2\x16\xe3~S@*\xc0\xfa\xf9\xaa\xc6S@$\x10\xc4,\x81~S@\xc8dM\xb6\x16\xe9S@\xdf\xe7\xf3i\xd9\xe8S@\xac\xe0\xbcK\xda\xe7S@\x181\xd5\x03\xd9zS@\xda\n\xfd\xe1\x8a~S@\x88C\xe6\x15Y}S@\xb2\xb5\xce`&}S@\xa2(|\xad\xee\xe5S@\x01\xe4\xca\x80L\xdeS@\x08\xf6\xa3\xc2\xbd\xe0S@\x08\xa8$\xdc\x88}S@C?\xce\x08\\zS@-"\xed\x18\xaa}S@9\xf3rB\x87\x8aS@\x02\xefZ\xa8\xfd\xc8S@\xd6{^\xcd\x1a\xe6S@\nG M;}S@\xeb\xf3;l[\x80S@6x\xd0\xeeF\x7fS@\x1f\x18\xc9H\xbc}S@\xa2\xe0\xc9\x1a\xc6zS@=5\xe4\x87\xd1\x89S@\xfa\xc0\xcd\x05{\xd2S@\xc7\x1a|\'\xba\x88S@\x05\x96\xf0\x9a}|S@\xdd\xa4\xff#H{S@\x8b\x10M:+\xceS@\x04\xda^\x89\x92JS@\xd8\x7fd(\xcb|S@\xa8A\xfa\xda\xb0\xceS@\x0c\xc55P^\x81S@\xa1J\xe5\x80r\x80S@\xf7\xe7c\x135\xcfS@\xbe\xf0Q\x82\x7f\xe1S@\xe0)\x87\xa8\xcb\x80S@\xc1\xa2u\x98!~S@\xbc?*\xdf\xac}S@\xf39\t\xe4T\xdbS@\x15\xa48a&\xe1S@\xf4\x9fCIJ\xe1S@\x926^\x1c\n\x81S@\xc40\n\x84\xcd\x80S@c\x86cen\xe0S@\x8d\x8b\x99ZC\xd1S@f\xaa\x8b\xed\x94\x85S@bm\x1a\x94\xa6\x87S@\x7f\x10\xdd\xf3\xb9\xd1S@|\x8e\xaa\x10\x18\xdcS@\r\xd5\xd5\xef\x7f\x80S@z3\xd4-J\x85S@\x05\x03@\x8c\x92\xd7S@m6\x81v\xad\xdbS@h\x00<\xc2\x92\xdbS@V\xfa\x11Q\xf0\x81S@:\x97\xc6\xaf\xd6~S@\x1c\xad\xfb\xa1{\x1eT@\x89$0z\xbf\xdaS@\x03\xc4\xbe\x06\xc0\x82S@\\\x01\x1bv\xaf\x86S@\xcd<\x1f\x83\xb3\x86S@\xf6\xae;J\xc2\xd8S@\x19\xf1\x8aU\x97\xdaS@h\xaf\x8e\x81d\x85S@\xe9\xd99\xed\x1e\xd5S@\xb9(o\x0b\x84\xd9S@Uj\x80IT\xd5S@\x0b\xd7on\xb2\x83S@\n\x1a3b\x90\xd9S@\x0b\xd7on\xb2\x83S@\xac\xe5a\x0b\xb4 T@h\x1f\xd6I\xb1\x82S@\xd4\x81\x88\x17\x8e\x83S@.Zy\xe8&\x84S@$\x1az\x1f.\x84S@q\xf1JE\xa0\x85S@\x8b4\x1aR\x81\x85S@\xe4B\xeb\xe0\x89\xdbS@\xe1\t\xb6\x9f\x0b\x84S@{\xf2\x97\xa4\xe9\x84S@\x81\x80\xb2\xfc\xb6\x1fT@\xb1\xc3Km\x82~S@\n>y\xfc \x92S@"\xfc\xa3\xe4\xc0[S@J\xb3\x1aMKaS@\xad8\xa8\xc2cJS@\xb7|\x98)\xc2\xe9S@*\x87,\xba>XS@\x99\x93\x90\xed\x07XS@\t\xa18qxXS@\xf6\xee\xcf\xf3\xc8XS@\xe7P|\xf75_S@\x9b\x16\xd37F]S@\x9bDe\xd5}ZS@\xe8\xecq\x0b\xfeZS@\xf5\x1c\xe1\xfc{\\S@=v\xabD\x90\xf6S@gc\xcd\xf5f\xf7S@\xd9U\xa6\xd8\x9cZS@\xc8(\x84\x95\x94\xf7S@\xf9EEyE\xf7S@0>\x11\x84#IS@\xb5\xb0\x16\xae\xb7^S@\xe8\xfe\x05\x19\xa8\xfaS@\x19\x8fQa\xce^S@\xca0w\x0b\x0c\\S@?\xfd\x04\x9a\t_S@\n\xee\x06\x82\xabeS@:\xed\x9c\x98gfS@Wo\xbb\xaa\xde[S@\xb0\x9d\xf1Q\xef_S@\\\xb2n\x18j\\S@\x97P\x85\x19\xdb\xf2S@#\xac\x03\xc0\t\xf3S@CL\xb5<\x00]S@\x97P\x85\x19\xdb\xf2S@\x89A\x8a\xc5T\xf9S@zTv\xe2\x9a\xf2S@\xbe\xa5.t\r\xfaS@(\xd7\x81\x90O\xf3S@P\x9a\\;\x0f\xf1S@1\x03\x92\xcdO\xf0S@\xd2Tc\xefd\xefS@\x9bQ\xcbsA\xfaS@L\xb0\x97\xc6\x05\xefS@\xff\x96\xb0W\xb0\xfaS@pc\x1e\x86^\xeeS@\x13s\x1fNv\xedS@\xdej\x87\x8f]VS@w\xd1\xd7\x10K\xecS@\xe5Z:\xecy\xefS@\x83cq\xfe\xce\xeaS@\xfe\xf3\x17\x86\xb5dS@\x89F\x88J\xdddS@\xf4")J\x04\xe9S@\x99\xee\xee\xc3E\xebS@)\xcf\xaeM\x07\xebS@@\xa9\xd1\x834cS@\x0c\xa9eE6cS@"\xecNS\x0cWS@\xa8#\xe1\x15\xb8\xe7S@m\xeb\xf8;\t\xe9S@\xfb\x1e\xc6)\xf0eS@\x83Oi\xf1\xcd\xe9S@\xe1,\xc1\x890fS@\x9a\x04\xf9V\x8cdS@K\xd7qf\xe2eS@_\xbe\x9f\xb6\xb9\xe8S@{<\xc2\x1fY\xdeS@[NO\x98^fS@\t\xfb\xf6q]mS@ \x02\xf6\x1fGfS@\x00\xf1<3:fS@\xc9-\xf5\x0f|eS@\xd0P\xabM\x17nS@\x87\xb8T\xac\xdfmS@L\x87\x0e- fS@\x8fMF\x8c\xc5fS@\xe4S\xd5;:\xe6S@g\xe5R\xd3\x02oS@7\xa6\xfd[\xc0\xffS@\x1e\xcf\x0c\x11egS@Z_\xc2\xf8\x9e\xe1S@\xea\x89G\xd4u\xe0S@\x15\xc9\xae\xcd`pS@\x18\x0c\xa0\xc3e\xdaS@\xef\xd2\xaa\xc7\x7f\xd9S@#\xab\xcb\xad\xdfoS@\xe2\x06.W\xacoS@\x1fZPI~hS@"\xfc\xa3\xe4\xc0[S@\xc89o\x87$\xd9S@J\xb32\xac\x1a\xdcS@u\x1d2g3pS@u\x1d2g3pS@>w]\xb9\xbb\xdbS@\xdbM\xca\x1f\xd2\xd7S@(d\x8d\xa8\xba\xdbS@\xfd`\x8f\x9b\x9a\xdbS@w$\xc1\xbf3\xd7S@\xfb\xacc_\xb3iS@\xae\xe1g9@\x01T@\x04\xc1\xd01\xb1\xd9S@T/\x91\x9f\xe8iS@\xc5g\xe7\x81\xfd\xd9S@\x8dy\xd4^\x12\xd9S@\tY\xed \xcf\xd4S@<\x96:>3rS@e\xcfG\x1c\xae\xdbS@\xaa\x8a\xe8\xee\x89\x01T@\xed\x98,e$\xd7S@H\x88\xc6}?\xd2S@\x83dh\x07{\xd9S@\xe6\x1a{\xa1EsS@\x03\x1cn\x17G\xd5S@Q\xd9:\x01t\x03T@t\x0f\x15\xcf\xb3\x03T@\xbbm\x84@\xd1tS@\xbbm\x84@\xd1tS@7\xfa\x0c\x0c\x94uS@\xd4\xcc\x14\xc6\x8fuS@\x9d\x02w\x92D\xd1S@\xd9\xef\x99S$\xd1S@\xbe\x8c\x85\x8eg\xd0S@\x16Vv#-\xcfS@*5\xe9@\xea\xcfS@\xf5r\x9eR\xe9\xcfS@\xf9\x7f\xff\r\xbe\xceS@\xe4,ja\xed\xceS@iJ~q\xffuS@@I\x90\x96;\xcfS@\x97\x96\x9d_\xdc\xceS@\xf0C\x16\xf6-\xceS@\xc9\x1fw\xd0\xa3\xccS@\xb2\xe0\x94\xa9\x87\xc6S@c\xe1Y\xf7\x07\xc8S@\x1e\x93\xb9Q\xb3vS@\xd1\x14\x0c\x12\xb9\xc5S@\'\xe7\xa2\x88\xc5\xc5S@\x9ev\x9bT\x86xS@\x16\x93\xe2\xd0BrS@\x0c\xc7p\xcf\xd1cS@\xf1\xc1\xcam\xca\xc3S@CC\xadMk\xc3S@\x10\xd3!\xe6]\xcaS@YOx\x1e\x1byS@\x91\xe8F\xfd@\xbeS@\x02\x1b\n\x13<uS@7\xf8=\x03?\xc6S@\x9aQ\xc6\xed\xafzS@[p1ge\xc4S@\xdf\xde\x80O\x0cvS@X\x91s#\xd5zS@\x7fb\xb2\xb0\xafzS@\x18\x9d\x88\x98wzS@y\xb5\x9eM\xe1\xb9S@\x1e\x01p\xe5Z\xbdS@?\xf1\x95\x9c]zS@\xe3!z1\xd9zS@lj\xb7\xa6\x9bzS@\xfc\xd9-l\xb2\xb8S@7\x9b\xda\xd7\xc3\xb8S@?\xf1\x95\x9c]zS@y\x01v"tzS@\x96\xa6H}\xf4zS@\xa8\xa2\xfd\xc8:{S@\x0b\x88G9\xcdzS@\xf1\xaa{\xc4/\xbbS@\xa0\x0f\x0c\x86\x03|S@:v\xec7\x9bwS@\xb9\x97\xb0k\xc8\xacS@\xa7P\xa03b\xc1S@\xe8\x81t6\xe1wS@\xb6t&\x86,|S@\xa2\x90\x80M\x9e{S@r\x82<\xcc\x8d\xc1S@\x9e;\xb0\xae\nxS@^\xdfqb\xd6\xb8S@\x0c\xb4~8B|S@U\x883\x0bS|S@4\x9f\xb2=\xdezS@\xed\x80X\xef\x18yS@\x9a\xdc\xb3\xa0W\xb8S@D\xed\\\xf2C\xb9S@\xfd\xc5\xdf\xd0\xd4}S@\xdcFryW\xb8S@\xfc%a\x81\xdf\xbfS@Q\xd2\xb3\xbbY\xc0S@\x02X\x16\x00\t\xb4S@\xdb\xf3J\xf8C}S@\xf3z\xe8\xd2\xc7zS@UX\xc8\x91^\xbfS@\xd6\x8a\x0b\xf1\x15~S@(\xc9a%\x89zS@\x89@\xf3s\x92\xb2S@\xcfWv\xc6k\xb3S@MHj|%{S@\x84C\xad\xa8H}S@\x89\x9b\x7f\xccb|S@\x81\xe1$\xf5\xef\xb4S@GC\xf7\x1d\xd4\xbdS@\xf1\xcf\xc5\xdc\x88\xb2S@/8\xd1\x18\xce\xbcS@\x9cQ\xdd\xbbd\xbdS@DD\x05=\x89~S@\xb4\x93\xed\xd7\xe6\xbcS@D+\xe6Y6\x7fS@\xb1k\xf3A\xc3\xbcS@(\x03U\x88\xf9~S@9g\xa4\xe0/}S@S\x8f\x98\xa3\xd3zS@\x9a\x19$\x94\xb8\x7fS@(\xc8\x9bQ\x0b\x7fS@f\xc5\xa8\x02\x95~S@\xc9|W\x1em}S@+\xf3x\xe7\xea}S@\x1dA\x1a\x8ar\x7fS@\xe0\t\tc\xd5zS@6\x07\x90\xd1\x91|S@\x93\x83Z\xcb\xb3\xb8S@\xf3a\xd9\x07\xcd{S@h\xf2\xc4\xcf\x15}S@\xa8m\'\xbfh\x81S@\xa5\x16\xbe\xb2\xc8|S@Xt\x9dB#\xb7S@\xe2\xe5\x9f\x8aU\x81S@q\x97\xcd\x88\xd9\x80S@\xc1\xa2u\x98!~S@\xe2\x81\x10{$\x81S@\xe9\xb6\x10:\xa2\x81S@\xf9g\xc4\xd3c\xabS@\xf5\xf2\xbb\xa2\xcc\x81S@}{\x83\xfd\x1b\xb6S@\xa2{+\x9d\xa7~S@\x98\xfe\xb3\xeab}S@\xfe\x86\xf9\xe2\x98~S@\xa2)K\xf7\x92\xb5S@\x9d!\x06y\x99\x82S@S\xd9T\xf4\x05\x82S@\xa3\xaf\\\xdd\xe2\x82S@\xf5\xae\n^\xf4\x83S@\xf4-\x15\x13\xb3\x84S@R\xc0a\'\xc0\xb3S@\r\xca\x05\x04h\x7fS@O`6\x08\x8b\x83S@\x917\x0fj\x93\x83S@\xfd\xe3\xc7p]\x84S@\xe2t^\xbd\xf3\x84S@\t\xb9\x04\'\xba\xb2S@F|\xfe\xe4\xa6\xb1S@\xbe\rG\xd9\xc1\xb1S@\x10\x07r4\xd4\x81S@\xefG\x95\xf0\xa8\x82S@Z\x12\x90 \xba\x11T@\xc0\xea\x17Hl\x85S@\xde"\xb97\xb7\x86S@\xfaV\x14\x01\xe3\xb0S@"\xe2h4\n\x85S@\xdf\xa5A\xf5\xb7\xa2S@C\x82<\x94\t\xb0S@\xac3\xfe\x93s\x85S@\np\xedi\x85\x85S@\xfd\xb0?=\xcd\x87S@\xaf\x03\x0fI\x03\x85S@\xfc\xae\xcf\xf5b\x88S@\x87\xf1Zl\xce\x88S@\x08K\x10\x1c7\x89S@\xce\xd2\xc5F\x92\x86S@h\xefB\xbf\x94\xacS@\xc2q\xdbY\xcc\x8aS@\xc2q\xdbY\xcc\x8aS@\xe3\xee\xf6\xaeh\xacS@Ee\x87a\x7f\x89S@oi\xd2\xf3\xa3\x14T@\xe3"\xaf>v\xaaS@m\xfbH\x99\xd9\xaaS@\x1f\xb5\xae\xb0\x04\xabS@\xff\xd3\x03\xb6\xb7\xa9S@\x99P\xf0\xbc\xa1\x8bS@Yv\r\x82x\xaaS@\x8b\x01!i\x17\xaaS@\x9bQ{\x88\xec\x8cS@\x8a\xa4\xfb\xc4\xd6\x1fT@\xa4U\xf4(C\x8fS@\xb7\xa8g\xd4\'\xa7S@\xc6\xf8<@\x92\x8fS@$\xaed\xdds\xa6S@\xe4\x0c\xd8\x14$!T@\xa8\xbf\x97\x9f\xb6 T@\xe4\x0c\xd8\x14$!T@^,\xca\xfd\xb1\xa4S@\xdd1\xc2\xf9>\x8fS@\x1e\xc4\xeb<\x9c\x9bS@wOT\xb6t\xa4S@\xbd4O \x0b\x18T@@\xa3\xcb\x1eQ\x17T@Vl\xd4\x90a\x17T@\xe0\xbe\x8c\xc84\xa4S@x\xff\xb4\xda\xe0\xa4S@_\x11\x8e\xad>\x8dS@\xa1T\x87\x16\xf1\x90S@\x837\xd7\xd3w\x90S@`h\x16\xe1\xafzS@o\xd2\xe1\xc4^\x90S@\xe4\x85\xce\xd8{\x1eT@\x06\xd5Z\x95*\xa3S@9\x1b\xf8qO\x18T@\x13F<\x1f\xf9\xa0S@c_\xd0*-\x1eT@1\xd1\xc5fZ\x1fT@\xf9\xb1>v\x89\x1fT@*[,\xa1\xd2\xa0S@\xe3\x81\xa0\xe9t\xa0S@C\x1d\x8e\xc6k\x8fS@\x92\xbb\x16\x84b\xa0S@\xd4\x0f\x90\xaf\xe9\x92S@\xd4\x87\x9dN5\x93S@?K\xe0{P\xa0S@l;\x19\xcal\x19T@\xf4-\xb8O\xa2\x9eS@HJ\xc4}\'\x9eS@\xe4\xc1/ \x1e\x1eT@\n \x1agr\x9dS@;\x97\x88p\xea\x9aS@\xb0\xb6\xb7\x00\x0c\x93S@ \n\xa1:\xdf\x9cS@\xb1T?\x80Z\x1aT@\xbd\x1a\xae\xf6\x93\x93S@\x8b\x84\xd3J\xe3\x9cS@0M\\Q)\x98S@\xcc\xdaIB\xeb\x9bS@a\xc4p\xb1\xa5\x97S@\xdcL\xd9n0\x9aS@\x17\x12k\x014wS@X\xd8\x81\x10\xe9lS@%2\xb2\x9fg\x85S@\xa1\x11\x1c\x81\x02\xa4S@\xbd4O \x0b\x18T@\x81\xe7\xb4:\xf2oS@\x1f\x92L0\x08{S@\x85\xb4\x1b\xb8\x14\xe0S@\xf4\x0b\x11\xb9\xc0\x80S@ \xd5\x9d \'lS@\xe6\xfa#\xa1N\xa7S@'
p35
tp36
btp37
a.
