# Supplementary material for: Sea ice drift data for Fram Strait derived from a feature-tracking algorithm applied on Sentinel-1 SAR imagery
Source: Data Brief. 2018 Apr 19;18:1410–5. doi: 10.1016/j.dib.2018.04.034 (PMC5999601; doi:10.1016/j.dib.2018.04.034)
Supplement: Supplementary file 2 — Supplementary material [file mmc2.zip › fs_s1a_data/HH_filter200vec/FramStrait_HH_20141102T080142_20141104T074516.dat]

(lp0
S'S1A_EW_GRDM_1SDH_20141102T080142_20141102T080242_003100_0038DB_A991.zip'
p1
aS'S1A_EW_GRDM_1SDH_20141104T074516_20141104T074616_003129_003987_630C.zip'
p2
a(cnumpy.core.multiarray
_reconstruct
p3
(cnumpy
ndarray
p4
(I0
tp5
S'b'
p6
tp7
Rp8
(I1
(I1111
tp9
cnumpy
dtype
p10
(S'f8'
p11
I0
I1
tp12
Rp13
(I3
S'<'
p14
NNNI-1
I-1
I0
tp15
bI00
S'\xfd\x10\xb6\x94\x10\xd9\x1c\xc0\xda\x9c\x0b-\xca\xa9\x1f\xc07<\xec\xb4\xc6##\xc0\x96\x15AE\xe5\x0b%\xc0\xcf\xdd~\x0b\x00l,\xc0J\x1d\x9a\x12\x1b\xfa\x1c\xc0Me\xcdA\x10\x1c \xc0\x8ex\xea\xc8Q\xdb\x12\xc02T\xa0\x93\x8cJ\x05\xc0\xc1\x1c\xd4\xa7H\x0f#\xc0!b\xd9\x0bh\x1f#\xc0\xde\x82O\xda\r=$\xc0<\xe4\x99\xf8\x8f\x0b \xc0G2\x13\\\xcb\x7f\x1d\xc0\'\xca\x01\xf5\xf2\xb4#\xc0,\x12\xad\x1d:\xb4$\xc0E\x90k`\x11\xf1*\xc0C\xe0x,\xce\xd8"\xc0[\x87\xa0\x00\xac0#\xc0\x9e$\x8b\xec\x8c\xda#\xc0\x91o\xc3\xe6pX$\xc0\x17\xa8IW\xa4\xbe)\xc0,P\xf3j\xda\x12$\xc0\xfc\xf5\'U\xf4i\x19\xc0\xaa\x17\x15\x0fC%\x1e\xc0@\xe9i{\xcf\x93\x11\xc0\xcep\xd4#\xeb\xab(\xc0\xd5Y\xf3\xcaE\xfb#\xc0\xaf\x8f7\xee!\x00!\xc0\xe1y(\xafm{$\xc0\xe5\x97\xd0\x90|{"\xc0\x9a}\xbe\x83\xac\xeb \xc0\x1bY)(\xcc\x8b,\xc0\xe3\xe6\t-\xe5p!\xc0\x951\x8f\xc3\xa1\xb2(\xc0\xf7\x92V\x0b\xcd\x0e!\xc0=\x9a/z`\xd0#\xc0>\xcd\xf2+g\xd7%\xc0\xe9\t3\xe0\x80k \xc0rg\xf1\n>B"\xc0Uy\xbf\xef8\r#\xc0k\xcf\xea\xa1\xf5u#\xc0\xb6\xae\x00T/T%\xc0\xad\xae\'?:H$\xc0\xc1\xd3$\xd8\x0f] \xc0\x91I\xeb1\x1ab#\xc0\xad\xd0\x82\xa3\x05\x94%\xc0wE\xfc&\x151$\xc0\xab\\\x1a\x1b\xf0\xd9\xde\xbf\xfa)L\x02kA#\xc0\x08R\x94\xce\x8b\x87\x19\xc0\xd9\x03\x83j\x96\x10#\xc0\xa4t\xa6~\'\xf1 \xc0K\xce\x80\x9ef\x0c!\xc0\xcf\xe9`K\xc6$#\xc0=Y\xf7^\x8f-\'\xc0\x06\nQE\xb3\x9c)\xc0}\x85\xaa>T"+\xc0\'CH\xd2\xc7\x9c%\xc0Z\xae#\xc6\xc8\xc9!\xc0\xc8\xa6\xdf\xf3i\x12#\xc0.V1\xec\x8e\xc7!\xc0\xddP2\x1f\xbde\x1a\xc0\x12"]\xc2\x8b#"\xc0\x82\x9bh\x1c\xd4\\&\xc0\xa5w\xd5\x16\xa3\xbb"\xc0\xae\xceRC\xff\xd6\x19\xc0\xde\x03\xb3\xcc\xadU\x1c\xc0\xe0^n\xc9\xd9T#\xc0\xcb\x10\x96\xf1f\xe5#\xc0\x17\xact>\xc1\xb1-\xc0\xc3\xbd\x1a\xfa\xc7\xe2 \xc0\xe1\x99\xab?\xfc\x05\xd3?\xa7\x86\x98\x8f\xfe\xa6 \xc0\xae7\x84\x9d\xf2\xea,\xc0=\xe1R\xc0\xab\x1a\'\xc0\\\x0b\xe2\xe0\'\xab"\xc0\xd8\xef\xb7\xc8\xf1*+\xc0I\xdd~m\xa6\xae,\xc0\xd2\x18\xe2\x0e\xe8>#\xc0\xc0t\x9d\xd1\xdbj#\xc0\xdah\x92\x9b\x1c\x16\x1e\xc0\xd3t\xc0\xea\xb7k*\xc0\xdc \xa59|\xce\x1a\xc05\xde\xd9\xb0)\xed#\xc0\xcew\r\xde\xd2a\'\xc0\x9fQ\xb4\xb8\xb6m(\xc0\xb5~LEU\xc4\x18\xc0\xd8\x027\xd3\x0b\xae\x1e\xc0d\xce6\xce\xcc\xbd#\xc0\x0e\xcf\x82\xe8\xda\xc9-\xc0k\xdc\x8a\x95\x88\x12&\xc0\xd6\xed\xb2\xdc\x950&\xc0\x83OZ\n)\xe8(\xc0\xa6\x85\xe6\x96Lc$\xc0][\x82UT= \xc0\xf9\xebn\xac\xa6{\x13\xc0\xac\x1f\xccj\x1dI$\xc0Qw\xee\x82\x99\x8b\'\xc0R\xbf\x02=B\xd8$\xc0\xd5\xc2\x7fqke$\xc0\xe9\xc57S\x0c^ \xc0\xb18\xa2_\x19\xce"\xc0\xeb#\xfc\x85\xc9\x06$\xc0\xdcX\x1d\xba:\x7f\'\xc0+\xb2\x08\x9d\x83\x96\x1a\xc0\x86<`\xfb\xcb\xe4"\xc0\x9aD\x1a\xd5\xf4!%\xc0\x9c\xe7\xe2\xb3\x1c\xa4 \xc0J\xfa\xd0\x14 \x12!\xc0\xb2\xab[\xc19i%\xc0\x15G\x91\xcc^8$\xc0\xca\x94\xf2\xce\x80\xaa\x12\xc0S\xc5\x12<\xa1\x89"\xc0\xa7\\h\x1bn5&\xc0\x08\xad\xf8\x11d\xfa#\xc0I\x7f\x19~]\x1a \xc0\x9fQn\\\x04\xb7&\xc0z#\xdb\xce\\\xa0$\xc0\xea\x918\xd4uN.\xc0\xe1P<{\x86`#\xc0r-IV\xd5\x94(\xc0\x1b\xd8M\xe5\xa3t(\xc0M\x12X0\xb1A#\xc00$)!\xd4\xed \xc0v\x9e\xd9\x96s\xf0 \xc0\x8c\xb2\x08\xbaxD\x1c\xc0|&\xea\xc9\x84\x82+\xc0\x99\xe2\xcat\xb1\x1f&\xc0\xa7r\xbf\xb6Z\x13.\xc0N4\xf1\xec\xb6\xbf)\xc0=\xd3\xec~X\x19"\xc0c\x01\x86\x9a\xc9o\x1f\xc0\xeegC\xb6N\x16\x10\xc0h +\x9c\x08\xa8$\xc0Y\'\xa7?\xe6\xdf\'\xc0nq\x95\xc3\xfa\x14(\xc0\xc9T\xfa(G\xb1 \xc0\x0fHy\xf9R7\xd0?\xc2\xf7\x0bZ\'\x17\x1e\xc0\x92\xc6\xc1\x8b\\](\xc06rU\xaa@X+\xc0\x99\tv\x07\xbd\'&\xc0(\xc0hxy_#\xc0p=\xeb\x11\xc0\xd3 \xc0\xe3\x1aPs\xf0g&\xc0\xfb\xadF\xe8)k$\xc0>\x18\xdc\xa0\xe5g\x1e\xc0\xaf\xdf\xc9\x86\x8e\xdb!\xc0\x0b\xbc{\xcc=B#\xc0\xd3\xb1\xda\xf4Sh&\xc0~b\xa0>\x9a #\xc0BS1\xf6\xbc\xf3#\xc0`\x86J \x80\xea$\xc0\x85%<\xac\xe5H$\xc0\x84`\xdd\xa4=\xe0"\xc0\xf5\xd05\xe6\xbb\x17!\xc04\xc4fq\xf4\x8e"\xc06\x8f\xb5\x1aY\xaa$\xc0\x05-\xa7\xf9n9\x1a\xc0\xae/\xa9\x07/r,\xc0a\xf4\\\x08e\xc6\x13\xc0Q%\x86*\x12G!\xc0\xe8\xe7%\x8c[<\'\xc0\x9c\xb4\x00\xc6\x8a;!\xc0\x13\xd8\xce)\xa8\x0b!\xc0\x919\xc6\x88\xa3:)\xc0\xa3\x00\xcb=J\xd0!\xc0\x81\xcb7$\xa8\xc2%\xc0\xb5\xf8!F\xe0\xae$\xc0\xf3\xb5P\xc7\xe0\xca!\xc0\x7fWh\xfc|\x16\x1c\xc0\x96O\xacS\xe6a\xd5\xbf\xba\xc3\xca\xb9V\r\x1e\xc0r\xa16`\x13\xd6 \xc0fD\x05\xfdq\xac \xc0\xbcq\x9c\xb8E\x99\'\xc0\xe3\x9c\x97\xf9\x0c\x8b!\xc0Ks?x\x18\xe5#\xc0R\xcaq\xde\x90\x13&\xc0\x04&\x1d\x9d\x94j \xc0\xc8c\xf6\x8d\xd0\x03"\xc0H\xfd6|\x82\xd3"\xc0\xa5\xbc\xf5\x11I\xc3\x19\xc0N\x13 \xc5\xf2\xe7!\xc0\x1cpO9l\xf9!\xc0|\xb5"b-S\x1c\xc0\xe7\xdc\xc3\x1d\xf1\xc0\x18\xc0\x0e\x88\x9e\xce&D"\xc0)\xac\xdc\x1d\xcaz!\xc0\xd6k\x9c\xd8nx\x13\xc0\x19m\xb7\xf4\x0c@#\xc0Y\x91O\x01<p,\xc07\x92\xf6rB\xf6 \xc0\x15cA\x0e_7$\xc0:\x8e\x9c\xa3!\xbb%\xc0.\xe2)\x8a5\x02%\xc0\xf6\xf3\x07\xdd\xe9\x8e#\xc0~%\x9aYT\x9b\x1a\xc0\xd8\xb7{:0\x81"\xc0"\x90\xf3NW\xe2#\xc0\xe1}1\xc0/\x02!\xc0U6~\xb3\x9f\xd7\x19\xc0\xafn\x12\x04d\t$\xc0Ns\xc2\xde`\x8c(\xc0\xc9\x84"\x92\x92W(\xc0\x0b\xb3\xf26\x93;*\xc0uN_)\xbaG-\xc0\xd4\xccQ\x8bc\\,\xc0\xdc+N\xe1L?!\xc017\x15r\x87\xeb \xc0f\\?\x96\x01\xdb*\xc0\nx!\xeb\xfe\xe4\x18\xc0K\x1f\xc2\xd7me \xc0qe\x8f~\xa9p(\xc0O\xc5\xda\xde\xba--\xc0\xc96\x03\x0e\x8c\xb8"\xc0\x01\x86\xf0F\xa1b$\xc0 \x8a\x83\x01\xec\xa5%\xc0\x99\xfa\xc7>\xcc\\!\xc0\xa0k\xa0fg\xf5#\xc0\x1f&!\xcf\x9d\x9d$\xc0P\xef\x92 E\xd3&\xc0\xf4Tr\xf8\xe4\xce&\xc0\xd5\xda\xaf\xb5\x82P$\xc0zA8\x1a1\xfd#\xc0\xf1\xc1&\x97\xfeU#\xc0\xa60\x00\xed\xc9\xba\x08@\x009\xf7x\x1dL#\xc0!\xb0\x1d\x8d\xcdN$\xc09\xb3\xa3TR\x84,\xc0e\r\xbf\xd0\xa1\xf5!\xc0\xcd\xf9\xc6K\xb0\x05&\xc0\x01\xf3\xed\x8e\x1a\x17&\xc0#\x1f\xb5\x13\x92\\!\xc0\x84|\x81D\x00!$\xc0\xde\xf8O\x1a\xc73 \xc0G.\xfa&\xedI\x1a\xc0!_\xd0\x86\xad\xed\xd2?Q\xa4\x0e\x95\xd6\xd3&\xc0Uh\xaa\t ^#\xc0\xea\x8e\xdc\xe1\xd6\x13%\xc0\x9e{\xe3\xb8h\r$\xc0\xf3r\xf4\xa7\x15s \xc0\xcc\xed\xcdr\x89\x08!\xc0\xb6\x92\xc2U\xb4%!\xc0\x81\xcbZ\xd4.w!\xc0\x15\xc3J}e\xdf\'\xc0\xc1\xb3p\xdf\x7f\x8e%\xc0rQF\x95\xba\xf5\x1c\xc0b\x14\xcb\xd5\xd9\xc9\'\xc0\xa8\xee\x01\x0f\xad\xcc#\xc0\xbb\xd2\x8f&\x11\xcf!\xc0\xb7\xd1\x10\xc9gE,\xc0G\x1dP\xef\'\x0f"\xc0r\x03\xa3;$\x1e!\xc0Y\xaf?\xe1\xdd\xf3&\xc07{A\xcd\xac(+\xc0\x03C\xa0P\x12\xe7&\xc05/.\xbe\xef\xc9\x16\xc0\xfcM\n\x88kF$\xc0\x14\x80\xec2\x9e\xd3%\xc0\xea\xae\xe5\x98F\xde \xc0@\x10#\xb8-\x94\x1d\xc0\x0ey\xf2\x81\xa5s!\xc0\xe8\xbfj\x03\x08 .\xc0\xb6\xa2h\xb6\x15X$\xc0\x06\x97e{w_ \xc0\x12m@\x10\x05@$\xc0\xbeW$F\x90\xcb)\xc0\x0fMd\x86k\xca\'\xc0F\xe6e\x03Qf \xc0/m)\xdf\x99\xd4 \xc0\xc2\x0cr\xb6\xc6?#\xc03\xe5\x7f\\.[ \xc0+\xd1\xe9\x17\xbcB#\xc0y\x1ax\x80\x99G\xd0?@\xa4<\x8d\x14("\xc0C\xa1\x05\x16\x97\x17%\xc0Q\xe6s\xf5\xf7\xf4#\xc0\xba`?\x0f\xa7,+\xc0i:\xc3\x8c\xb5p$\xc0\xe0!";\x14\xd3 \xc0{\x89UP\x84\xe8)\xc0\xdcZ\xa3X\x8b\xe1)\xc0\xf2\xa3\xe4\xcb\x10v(\xc0\x06\xefLC+\x17%\xc0\x00\x10\'R\xd0\x12%\xc0s\xbf\x19\xdb\xf8\x19#\xc0\xe2\xf4\x9f\x7f}\xd1*\xc0\x80>\xe2-e\xb6&\xc0\xb2\xe6\xc8N\x0b2&\xc0Z\x9f\xb3\x88\xd4U#\xc0\xbb\xfc\xd6\xff\xda\xc7&\xc0$t\xd8\xcb\xbe\xfd#\xc0\t\xae\t\x00\xf5:%\xc0\xd1\x19qp\xbc.%\xc04\x13\x11\x9f\xb9\x06$\xc0\xdb\xf6\xfc\xa4T\xe4 \xc0\xad\xd1\xb1\xa4[P%\xc0\xc3\xc7\xd4\xad\x07c%\xc0\xc4LT\x8c\x1c\xa4$\xc0\x1fme\xa5\'?!\xc0#\x17\xb0-\x1e?#\xc0\xb9 \xbb+\x99\xb0 \xc0\x88-\xce\\S\x98 \xc0r\xef\xfa:\xdd\x1c$\xc0\xd5\x1b\xef/\xd3i,\xc0<!\xf4\xdcd\xff&\xc0\x98\xa7\x15\x9d2\'(\xc0\xfd\xe4\xa7\xb9\x1c\x16#\xc0\xa9\xbe\x82\xe5\xbb\xe7!\xc0-\xe84\xf9J1-\xc0\xde\xba\x17n@\x17)\xc0\x10\x03\x90\x80\xed\x8a"\xc0X\xbe\x9ffXo\xcf?\xd7\x87\xd9\xc8\xfb!#\xc0\xd2c:\x9b|\xa7$\xc0E\x7f\xca2_\xb6 \xc0N|b\xbc9\x89"\xc0\x92;\x1b\xad\xa0\x0f \xc0\x02UQU\xf4\x18"\xc0\xd6\x13G\xcf&\xea!\xc0\x18\x03\xc4T\xd9\x1c\x1a\xc0\xeaX\xa58\n\xec,\xc0\x9d\x05\x85\xa0:\x8f,\xc0\x88i\xce\xa2\xbaU$\xc0\x8c\xd6\xd0\xe0\xc4\x03!\xc0{\x04\xaeK\xa04%\xc0/\xe6\x9cn\x8b\xb8"\xc0\xe4\x12\x7f\xad\x81\xea \xc0\xda\xac\x8c\xc6%5%\xc0\x9aA\x8f,\xffL\xb7?\xacp\xc31\xa8I\x1c\xc0\x99\xfa\xc7>\xcc\\!\xc0\xf9\x90jnji#\xc0`\x9d\xe6*B\xd6 \xc0@*u\xc3\xebl \xc0H\x06\xea\xeaN\xac!\xc0Y\x1drj\xa0\xbd&\xc0\xfa\xa1\x81}B6"\xc0\x8e\xf2^M\x1a\xc4%\xc0"\x82\x86\xb6\x17\xb2&\xc0N\xf3\xb1x1\xb3"\xc0w!\xa4\xcf\x9fa$\xc0\xee\xae\\\x16w\xf5!\xc0h$\xea\xc5\x90\xe8 \xc0\xb3\xad\x94\x85\xe3\xf9!\xc0\x9f%o\xf3\xd0D"\xc0\x06\x12\x9d\x9b\x92\x95\'\xc0\x16\xf0\xd1\xb7]\xd8\x19\xc0\xd5\x19\x19\x97\x1a\xd6\x00@\xdb.k\xbb\x07@\x1f\xc0D\t6\x1b{+%\xc0\x13@\xf4x*\xec\x13\xc0\x0b\xfb\xaa\xc3\xe2v%\xc0\xdc\x8c\x06(\x13\xfd!\xc0O\xc5\xda\xde\xba--\xc0\x1b\xfe;\xe1\xf6k\x1e\xc0\x19g`-\x83\x7f!\xc0\xff\xf6[\x9a\x19\x8b\'\xc0\x94i\xb1\xd9\x10 $\xc0\x1e\xa3`\xd0\x99\xe0 \xc0\x00U\xec\xa6\x86t\x1c\xc0\xcb\x062\xc7Pl!\xc0#&\xa6W\xebc"\xc0@9\xbd\xa2\x17\x04$\xc0\xfa\xc5\xb8\x849\x06\x1a\xc0\xccU\x80\x14\xb2m,\xc0\xfc%\xc3\t\xc5|#\xc0\xb6%x\xcd)%!\xc0\xe4\x84\xfer\x19\x10!\xc0\'\xa3\nM(>!\xc0\xc2\xee\x1e\x1e\xe5X(\xc0`\xdb\xbe\x08\xfe\x15!\xc0s\xc1D\x9f\x89X \xc0\xf6\xe9e\x0b%\x94(\xc0L\xa8\xd3\xfb\x93 %\xc0E\x8f\xb2\x9a\xc4f&\xc0\xe2\x7fQ\x0b\x97\xcb,\xc0q\xc4 \x16b8)\xc0\xf6\xc0+5\x92\xcf \xc0`\x14\x12l\xa8\xe6!\xc0\xcf\x97\xf7\x95\xaeX$\xc0\xd3\x9d-\xfa\xaf\x05-\xc0\xe4B\x1a4\xe5C \xc0\n}83\x11\xd2&\xc0\x7f\xb6\xab\x91\xd6\x1e$\xc0\xa6\x01\xb5\x87\xd3\xa5\x1a\xc0\xc2i\xb7i\x9f\x1e$\xc0\x0e\x18\xa2E\x0b\x17\x1e\xc0\x9a\xeb\n\'\xb9\r\'\xc0\xd2h\x88\x90\xd6\xc1&\xc0|I\xb57\x8f[$\xc0[\x18/6\xfeg#\xc0*\xd8\r\rg6!\xc0\xd6T\x91\xa9\x89\xc6+\xc0\xb9\xb4\xd0\xa6\xd9k$\xc0\xfe\xc2\xa9y\xdf\xf4(\xc0\xea\x11C\x9b\xa6\x08!\xc0\xa8\xd6\x88`\xc0>$\xc0.\xc0\xb2\xa2\xb3\xbf!\xc0\xf4\xb7\x80w\xe2\xe7#\xc0\x86\x029(\xfbC"\xc0\xfc\xe4U\x8d\x16Y#\xc0\x81\xc5\xbd\xef\x191&\xc0T\x12&\xe3]m#\xc0\xae\x91\xbfr\xc1d\x1a\xc01\x99$\x8d"\x83%\xc0\xa0l\x1d\xbf\x1a\xe5&\xc0\xf0V\x1c\xe4\xe6\x92\x1e\xc0\x85v\n\x9fPo,\xc0\xd6\xba\xe8\x01N\xca\x18\xc0u%7\xbcT#$\xc0\xdc\xf1\x9c\xbe#\x18#\xc0p\xe6s\x86\xff/\x1d\xc0#v+\xb8\x86\xbd#\xc0i\xce[hj\xcd\'\xc0p\xf5\x1e\xc8\x96\x8b*\xc0\x0c;$\x97\xa0\xa2"\xc0\xa0n\x96\xd7\x85\x8b(\xc0\xd5`\xb1\x1d\x9e\xca$\xc0}\xdfF\xf5\x86r#\xc0\xb3\xbf\xceN\x912+\xc0>d5\'\x8d\xb2\x15\xc0=\xc4j\x99@\xdd*\xc0&G\rF\x83\x12+\xc0\xe9\x85\x03{\x81\xf7$\xc0\x079\xe3\xc1\xd8q\'\xc0D\xf2\x95l7Z\xe4?\x16\x85\xd9\xd4\xef\x95\xe4?\xf0\xda\xd0:\xfc\xfa!\xc0\x84\xa5\xcc\xa4\xbd\xdb \xc0>\xa3\xf6\r\xd8\x9c$\xc0\x86\xb5\xb4\x86 l%\xc0_-\x16\x19W\x86,\xc0\x82\x05\xab\x11\x89\x8c(\xc0\xc5\xa1\x06\xa6K\xd2,\xc0\xa1{=G\xbed&\xc0*\x8e\x96!\x97\xff\x1e\xc0\xef_<\xb1\x82O.\xc0b\x1fyG\xdf\x80%\xc0\x15A\xcf\xdci@ \xc0\xae\xef\xf6F\x81\x9a$\xc0\xcb\xbay3\xbf\x9e \xc0\x1fv\xdd\x94$$\x13\xc0\xf6:\xc4s\x87\x00"\xc0\x9b\x8f\x86y2\x18#\xc0\x98\x92Np\xee\xe2"\xc0\x84e\xed;\xa5\x99\x1a\xc0\xf0#\xb8k$\xa9&\xc0H\xa7\x98T\xec{(\xc0\xf1_\x87K2?*\xc0](Y}\xbc\n!\xc0\x04\x02\xe6\xc3o\x0e(\xc0\xfe\xe4\x8a\xfb\xe9\xd0&\xc0\xd1\x9cT\x9f\xb6\xe7 \xc0+\xb5\x1a\xca$k%\xc0\xae\xda\xa7\xb1\x05*%\xc0\xcbJ\x94_\xd2\'"\xc0\xedQjY=~"\xc08B\xca\x05\xdd`,\xc0\xa6r\xa5\xf0\x86\xd6#\xc0w\xad?\x90\x0ew(\xc0\xb2%\xb3\x97  %\xc0\xef;\xe1A\xf1\xa1$\xc0\x0f~\x80\xe8\x86A\'\xc0\x13p\x1e\xd8\x1f\x18\x1c\xc0\xd1\x94\x02\x86\x98t&\xc0X\x1b\x0fQ\xce\xf1 \xc0\x1eu3\xd79t(\xc0\x8f\xd59\x04\x9f\x7f(\xc0u\x95B\xeb\xe1\x16\x1b\xc0_P\x02C\x1f\xf1\x13\xc0\xd2\xe0\x043\xd4\x1e"\xc0\xcd\xd5\xaf\xca\xc3\x0b&\xc0-\xa9\x97\x16\xc8.$\xc0\x91\x06\xc0\xc6D\x15%\xc04v\xa6\x11hX \xc0\xa9\xf67T\x95[!\xc0R\x92\xad\'\x02\x0c%\xc0kd\xf7[\xe7\\\x1a\xc0\xec"\'o\xcf\xb3 \xc0n\x95\xd6\xfe\x94j%\xc0!\x89\x9f\xd3\xe7l#\xc0\xfel\xf5,\x99N#\xc0B|=J64$\xc0\xcabQU\x888)\xc0\xbb\x13c\xe4^:\x1f\xc0\xa3m\xd3\xe1\xbbP\x1a\xc0B:\xbbp\x00\n%\xc0\x07\x99\x14[\x96#$\xc0\xc1\x00\xae\x9e\x98\x04-\xc0\x17\x10\xacJ\xce3$\xc0\x04\xb3%\xf8\xf0c\x1b\xc0\xce\x7f\xfc\xf0#\xeb!\xc0\x84\xdf*\xac\xb8\x16"\xc0\xec\x07\xb6\xfd\x93T#\xc0\xf4\x10,\xe9NW(\xc0\xf9T\x88AWN\x1a\xc0b\xf8\x19\x1d\x1f\x84\x17\xc0\x1e\x04d4\xa5?#\xc0\rG\xfe\x05\xf6\xbd$\xc0\x1c.T\xe7\xae\xf4!\xc0\x86PJS*\xc2\x16\xc0\x8e\xc0\xdc\xbe\xf3\xe7!\xc08\xe8\x10\x1e\xc1\x07$\xc0\x19e\xec\x8f\x13\x0e!\xc0\x7f\x93A\x1cOO&\xc0,\x87\x8cX\x1f\x8f%\xc0\xcfm\xacW<\x01!\xc0\xb7-R\xf7\x868#\xc0\xa4b\xdfD\x17\xff*\xc0\xf0|\xb0Ct!#\xc0\xbe\x7f\xeeo{\x8e\x1a\xc0t\x08er\xb1\x1b(\xc0\xa2\xb0\x04\x9a\xb0\xb8"\xc0\x99\xfb\x9b\xa7\xa6C\x1a\xc0j\xfa\x1b\xd9\xd3g,\xc0\xcd\xc7\xaf\xbdG>!\xc0\xc0\x89\xea{\x1f5"\xc0\xf2\x8cQ\x87\xb1\xa1,\xc0\xd3\xfe\xc2q\xef#"\xc0\xc0\xb6\xf3y\x05\n\x1c\xc0\xacYg{ov\x1e\xc02v3\x9d\x12n \xc0\x8fS\x83y\xe4R(\xc0\xc8\xd2P\x99\x10i\x1f\xc0R>\xfbr\x0b2&\xc0\x1b\xe7\xd7\xd2\xfb\x1f*\xc0\xff\xa8W_\x96Z$\xc0\x19\xf9\xd3R\x84<%\xc0m\x88\x16\x0b\xa4\x16*\xc0\x8c|\xcc\xac\xf6\x1b\x1a\xc0\x83\xbf\xed\xc0h\x7f!\xc0\x15/ \xf6\x8e\t \xc04\xc7\xc2\x1a3g#\xc0\xd9B\x190\x12p\xfd\xbf\xec)].\xb6\x8b(\xc0\r\x06\xf0\x85\t\x17"\xc0Pud\xc6\xed\x0f$\xc0T\xf3\xc9)^h$\xc0\xed\x800\x12\xc2\xf8 \xc0\xbax\x94nEj#\xc0\xca\x0f\x0c\xecz^$\xc0\xd2\xe0\xf0\x9bu{#\xc0\xb29\xe7\x7f\xd3\xa1\x1d\xc0\xd7EoMq\x87%\xc0\x1cB\x7f\x03?p$\xc0\x92J\xa3\xac\xe6\xdc!\xc0\x8cz\xd9T}\x08!\xc0\xb8_\'T\xa4+&\xc0\x06`A\xa0c\x1f\x1c\xc0\xaf\x1d1e \xb0$\xc0\t=\xf1\x13\xa4g\x13\xc0\x05D\x1cR\x1e}\x19\xc0\x1cw1\x9b\xfd\x0b!\xc0.\x040\x11\\g\x1e\xc0=l\xc8\xbfec(\xc0\x9a\xf3\xeeJ\xe0\xc9!\xc0t\x85s\xf6\xa8S+\xc0\xa6%\xba\x89nB*\xc0R\xa2\xac\xaa\xcan,\xc0\xeb\xe5\t\x88\x88$#\xc0P\x13+U\xac]!\xc0\x81B\x0c\xf6G, \xc0\xda?\x0f8\xd9\xce$\xc0\xbf\x91\xdb\xe6k\xdf&\xc0\xef\xfb\xc3A\xb4\xf5$\xc0Ha\xb9\xd2F\x8e&\xc0E\x81Y\xc9\xdc\xf1\'\xc01\x00\xe8\xa3\x8c\x04$\xc0*t\x96\xe7\xd1\x1a\x18\xc03\xbb\x15\r\x0f7)\xc0R\xcbl\xb2\xd7n,\xc0\xf9\x0b\x10\xb2\xba\xa7&\xc0\xdb]\xeb\xfb\xd11 \xc0\xe0\xd2\xf1\xd8/\x05 \xc0r\xeb\x1c\xa2L%$\xc0\xfd\x88\xb1\x05\xd4\x7f%\xc0\xb7\xea\xd9\xfd\x15\xbf,\xc0\xaa\x95\xff\xbe\xb9\x16!\xc0\x1cl\xf2-\xae.\x10\xc0XT9\xd2\x01=%\xc0}\x16\x83\xc0.H+\xc0\xd6\xaf\xdb^\xb0\xc1\x1d\xc0\x06\x8a]~\x95V$\xc0!\xc8\xa9M\xf5[ \xc0\x0e\xaa\xa0\x10(\x13 \xc0c\x84AiR0&\xc0&ZX\xd3\xb8\x8e\x13\xc0l\xb7\xb5(\xe5<$\xc0\x15m\x17D\xd44+\xc0\xeb\xf7\xd3\x98l$(\xc0\x13b\x8f\xdc4\xe9%\xc0\x0e\x10\xdd\x9dv\xe1!\xc0\xb7\xb4M8(\x95\x1e\xc0\xa0_]\xc6\xff\x9e)\xc0c\xaai\x02\x88y\x13\xc0\x02q\xe8Z\x18\x0b+\xc0v\x84y\xeey\x03%\xc0\x82\\\x93$\xbeJ(\xc0\xe4\x90\xce\xa4\x96\xec&\xc0\x86N\x88\x96\x08\xf2(\xc0\xa2lAU\xa8\xba&\xc0\xed\xd1\xe0/\xac\xec%\xc00Y\xf9NN=,\xc0k\xf0U\xd4\xdf\x8a*\xc0\xad\x8f..\xedg"\xc0f\xf6\x8a\x00\x18\xa5&\xc0?l\x05\xd1\x97\x01$\xc0{\xfc\x98=\x8b\xbc-\xc0\xd1\x07\x8f\xe4kx#\xc0\x07X]|\x94m&\xc0\xa3\xa7:&\x10!)\xc0w\x93\xb4,\xd5"$\xc0\xbcc\xb9\x8d7\r!\xc0@&m\x97\x9f\\!\xc0\x87F\x92C\xbd\r)\xc0\x04\nz\xd4\xd5\x1f!\xc0\xa6ev\xf6I`%\xc0\xec0l\xd5\xcb\xfd*\xc0`\x83,t\xd6X$\xc0ou\xea\x8c=\x19!\xc0\xa7\x02\xb8\xdabI$\xc0\xf8\xd4_[yS,\xc0[E\xad]\x9b\\$\xc0\x89z\xf0\x1a\\Q$\xc0`\x02-\x0e\xcc\x82)\xc0\xf1\x0c\\\xc5\x14\xa5%\xc0\x9fC\xbb\xa4T\x08\x1c\xc0\xf208t\xe8\xcf\xd7?\tJ\xe2\'+\xea"\xc0{\x1d\xce\xa2\xb1Y+\xc0\xe0\x9c=\xea\x13\x7f*\xc0;b\xed?>;$\xc0\x01fm\xcf\xc7\xcd\x1b\xc0\x99\t\xe7\xcd\xec\xae#\xc0\xe3\x1aj\xc9\x82\x1c\x1a\xc0\xe9\xb4\xec\xd1H\x9e,\xc0`8|\xd3\xfe\x87\x13\xc0\xfb\x1d\x1b\xa7\xf5\xfc&\xc0\x94\x14\x05\xd3\xb3\xcf&\xc0~\x18\xa4}(\xe2"\xc0\xdf3\xdc\xe4\xee\x0c$\xc0\xabes\x11\x87\xbc!\xc0\x1f\xdc\xe4\xa4\x84\x84*\xc0R}\xc2\x82\x8af"\xc0\xcaM\xd6\xecw\xa3$\xc0\x13\x8e\x9e\x89t{\x1a\xc0,\x89`\x88oD$\xc0k\x8bi\xeb\r(\x10\xc0U*\xb6}\xc3\x8b\x1a\xc0\xdf,w9"\x8f)\xc0\xa9a\xde\xdc\x87\xef&\xc0\x8e\xc5P\x1e57$\xc0C\x83\x81\xd9H\x8b \xc0\xac\xa9\xfca\x15\x81,\xc0\xbd\xfe\x0b\xfa\x82\xb0 \xc0H]\xf8\xbd\x91H$\xc0R\xadw\xb0\xd1\xf9\x19\xc0o\xcb\xc7D\x16<#\xc0@\xb1\x81\x7f\xcc\r$\xc0\'\x86\x9d\x85\xd6\xed,\xc0\xc9Q=\x1d5\xcb)\xc0\x0e\xd6\xae\x13\xac\x01&\xc0\xb7\n8\xe5\xd0X$\xc0\xcc4\xd7\x0b\xcb\xc4+\xc0\xa8Bz\xf1![,\xc0%\x89\xec\xa6\x8dO!\xc0Y\x1c\xaex\x1c&!\xc0=\x82}\x94\xa0/"\xc0\\\xbf8\x91\x1fa#\xc0\xb8X\xe0\x94\x07\x86\'\xc0\x1a\x94\x93\x10\xa6^ \xc0V\xcc\x85\x0c\xb7$\x14\xc0f\xac`\xaa\xab7\x17\xc0\xc7\xa4\xc1\xbe@M&\xc0\xf3QIu\x98\xdd&\xc0\x93\x95\xdc.\xbd\xb9&\xc0bDU\\\x06_$\xc0\xc8\xe7\x01\x8d\xd2k%\xc0\x0b\xf4\x93\xc9/\xa1\x16\xc0\xa9+8)g\x89"\xc0\xcb#\xed\xba\x03\xbf(\xc0\x0f8K\x962\x15)\xc0-\xe4H\x14\xb5\xb8#\xc0\x0c\xdfA\x89\xfa\xe5!\xc0\xcfJ|\xa8\xfeo!\xc0S\xacH\xc8\x98V$\xc0hZ\xca\x9a{[$\xc0\xf3\x08|V\xea "\xc0\xfb\\\xa7\x07\xc7\x16"\xc0\x10b[n\xf9\xca\x13\xc0\xbcr\x87\xe4*2$\xc0\xc2\xb8\xb1\xb1X\x83%\xc0\xeb\x99\x81u\t\xa6&\xc06\x0f*\xf4\x1d\xa7(\xc0\xc6;\x8dt\xb8\x1b"\xc0Dw\x96A\x16t,\xc0\xdd8g\xba\x91\x1a"\xc0$9\xc7\x99\xc7?*\xc0\x8d\x9d\xcf\x12\x97r!\xc0;\xae/;\xf6n \xc0\x0f\xc2\x157\xa0\xa5&\xc0U\xf7N\xbbV.&\xc0O\xb5>\xb9\x9e\xfe\x1b\xc0KW+\xaa\x93d\xfd\xbfk/\x04\xfe=?\x1b\xc0\x82\xfd\xe2\x81\x03\x85(\xc0K\xf7\xf0\x1aZ|(\xc0n\x95\xd6\xfe\x94j%\xc0\\K\xf3Ut0"\xc0\x03=R*gQ(\xc0\x13\x07I\xf4\x8eO"\xc0\x9c\xc3\xbc\\0\xc2*\xc0mD\xaa\xd6\x1c\x8f#\xc0D\x94\xc7\r\x05y#\xc0UQ\xbdJ|\xb3)\xc0\xa1r\x89\xa7\x08I \xc0\xd1Bm"4\xf2"\xc0:\xc1\x1a?\xe5\xa1\x16\xc0#\x1d\x8b!.y\x14\xc0\xca\xc78\xf8\xd7\xc3\x16\xc0\x1d\xf6Q\x1f\xc7\x1e"\xc0\xe7\x08\xdd\x16\xd3\xf5"\xc0B\x98\x95\xe8+\xb6"\xc0h\x13\xb8>\xf8\xfc!\xc0E]k#\xd94+\xc0i\xbf\x94\xfb\xa4\x03%\xc0<\x86\x06\x8c\x07\x9c"\xc0n\x82&A\xec\xaf"\xc0\xc2.&\xb9e\xa9&\xc0&Fq\xe9i\x08)\xc0\xf5\xa2\xdeZ\x97n#\xc0s:Z\xed\xf3\x91)\xc0\x90\xfa\x179\x82# \xc0K0\x8cKD\x82(\xc0\x0f\x1f\xcb\xd2a\xe9\x13\xc0\xe0\xf9\xd0lg\xe9\x1d\xc0\xf9F.\xe6\n> \xc0W\xbf\xbc\x0e\x07\xc5,\xc0e\xa2\x0f\x17.\x8f!\xc0k\xde$)l\xc6$\xc0\xbb\x1dM\x13\t\xba&\xc0\xb01\xa8\x8a\x80\xee \xc0\xec\xe1 \xfbS0\x1b\xc0\x18\xd7\xf5T\xb8\xfc*\xc0A: \xdcJ\xf3#\xc0\xbf\x0b\xa1W\x80\x83&\xc0F\xf7\x0e\xde?(\x1a\xc0\x0b\xe9\x08k \x93$\xc0\xf0\xc4\xb9\xc4xF+\xc0\xf6=\xe2\xab\xfc %\xc0\xa7sz\x91\x0b\xd7\'\xc0\x96#\x0f{\xe7C%\xc0\xbcH\xed\xad0\x18%\xc0\xe0!\xb5\xc8\xf0\xbb$\xc0`\xd7J#E\x89\xd5\xbfl\xd4\xe1\xf1\x87v%\xc0\xbbG\xff\xd2\xcb\xae*\xc0c\xce\xc1u\xbaQ+\xc0F\x9f3\xa0\x87\x1b*\xc0\xbe\xc1/\xc43\xd8)\xc0m\xa6>\xe4\xd67*\xc0R\x8e9\tP\xbd#\xc0?\x9f\x84ZF\x99"\xc0\x07\x199jb\x88$\xc0\xd0\x10\x8f/\x060!\xc0cX\x14\xeb\xd1/#\xc0\xce\x15\x1f\xee\xae\x18#\xc0\xe1\xe9\xba\xc2\xfd]+\xc0\xcc.\xb4F%\xb3*\xc0\x07\xe2\xa9\x8a\xcaR#\xc0\xee;\xc3m\xa5\x9a\'\xc0\xc8+\xcf\xc1"!)\xc0\xc6o.T\x9fB\x1a\xc0\x98\xd5\xc8\x01u\xb9#\xc0\xe9}\x18\xc9\x12\xe8,\xc0\xc5>\x1a,\xc5i#\xc0O\xce\xd8iq\xb8%\xc0\x9d\xbe\x14"\xfcd"\xc0\xf7\x95:\x04\xac\xf0 \xc0\x89\x8b\xaa9\x87Z$\xc04]|\xf5\x95\x1f#\xc0\x8a\xf0cS\xfa\xbd#\xc0\x05a\x17\xfbaO&\xc0\x96QM\x92\x80\x18#\xc0f\xa4\x9e\xd8\x9f\x0b\'\xc0$ve\xe2\xbf\x9f$\xc0\x9a\xc8\x8b\x0f\xc2j \xc0L"S4Ci \xc0$\x1b\x19^\x86X \xc0\xe5`\x1b\xb0\xc1N$\xc0Gp6\xe0T\xf4#\xc0\x07*\x9e\xa3<\xb9)\xc0 \x1d\xb4\x85Hg \xc0q*\xban\xc51"\xc0\x9b\n\x90\xc0\x9a\x10!\xc0[\xe2\xf8\xe15"!\xc0x\x93\xab\x922\x93!\xc0\xd2f}\x97\x9b\x11!\xc0P\x00\xd9\x9fk!!\xc0\xfe\x83\t\x93@B\x1a\xc0\x06\xdc\x98 \x8d\xbe!\xc0\x80\x1d>4M/\x1c\xc0\x84\xa9yK\xb2R\x1c\xc0h\xc4-I\xdb##\xc0P\x0c\x80,\x8fC \xc0\x17A>\x93=U,\xc0f\'\xcd\x109\xb9\x1a\xc0\xe0s\x0ee$#\x13\xc0q\xe9\xe0_\xf9V,\xc0\x03\xa5c\x8f\xaa\xba \xc0\xe6\xdb\xc8\xbc\xd8\xde*\xc0\xed\xab\x06\\\xa3e"\xc0\xfbS\x04\xf1l\xa6%\xc0\x08!\x103\x98\xef\x1f\xc0r\xf92C/\x10"\xc0\x863\x9f\xf1\xbdl\x1a\xc0\xdb\xb7\xee\xdf\x91\x1a"\xc0\xb1\xcf\xc0a\x95\xd7 \xc0\x0c\xdav\xd8o\xb3 \xc0L\xc8\x1ez\xb4\xbb(\xc0\xeb\xe5\x90\xd3\xf1\x00"\xc0R9\x1e\xc8\x80\x17"\xc0\xb2[\x19\xac\xdb\xec \xc0\x02 IA\xd0*\x1a\xc0C\x85@$\x19\x96$\xc0*\x00\xef.\xed\xe5,\xc0\x9f\x85\x8d\x99\x98\xa9$\xc0\xc2\xc5*\xffo\xd7,\xc0\xff\xba\xac\xf1\xfe\xc5,\xc0\x92.\xfa\xb95t(\xc0\xc1\xfc6d\xb8\xc1,\xc0\xcd\x9f\x063\xd2\xd7#\xc0\xbb\x0f\xc0\xfax\xb1#\xc0b\t!\xefH\x83&\xc0\xbd\x0bW \x95`*\xc0\xbb\x1b\xcd\xe6\x84\xa3\x13\xc0\xe0\xf6W\xd1\xd9t(\xc0\x92Q\xf4\x02\x82<\'\xc0>\xe12\xd5\x86\x81%\xc03\x9d\x82\xb1Q\x07%\xc0\xb9\xf5h\xff\x05r$\xc0\xb107+X\x18%\xc0[\x17\xa3\xfd\x86\x07%\xc0\xfb\xb8\x15\x9d\x02\x04%\xc0k\xd5\x81\xa7\x8e?!\xc0H\xeb\x14\x7f\xf9"#\xc0kwr\xa4\x17\x03%\xc0\x04\x96\x16\xde\x13\x16!\xc0\xec\xad$H\xdbV,\xc0\x85\xedx\xf4\x1e]$\xc0\x18AF\xa3\x02\x92&\xc0k8\xad\xe8\xdd\xa1*\xc0_\x87d\xf5\xae\x82 \xc0k\xf1\xbd0\n]$\xc0\xa7PM\x91\x01"$\xc0a\x88\x0b\xcc\x94L%\xc0\xa6:\x0c`\xabx$\xc0%\xc9\xf8\xa3.\xc9&\xc0_\x97p\x90\xdd\x17#\xc0V\xf14\xe4\xaa\x99!\xc0\n^\x87]\x8b\x0e&\xc0^\xca\x823\\Q$\xc0\xa4P\xf8~\x8cG#\xc0\xd4]?\xa7\x9e\xcf(\xc0\x1e\x10P\x00o6%\xc0\xa0\xdc\xfb\x81c\xa8(\xc0Q\xf4\xff\xc8{o(\xc0h\xec\xc1\x9eS\x03"\xc0\xa1b\x1b\x00a\xb7%\xc0\xef\x83\xda\x15jT$\xc0\xe4\xf0\xb8*@\x94(\xc0\x96X\xa1<I#$\xc0\xc1\xd0\xa5\x95\xfb\xd6 \xc0\xcd\x85\xe3\xc2(_(\xc0|\xcc<,88$\xc0\xe9\x92`\x0b\xc1\xa3 \xc0m\x9aS\xb0x\xb5!\xc0\xef\x8d5-\x1e\xe4#\xc0\xb98\xdf\x01*\x82&\xc0\xd2{I,q\xe8\x1d\xc0\xa5*\x16\x18\xfd9%\xc0\xd9QV\xc8\xfb3$\xc0\x04\x90\r9\xbb\x98\'\xc0\xa1\xc8\xe8\xad\x08#$\xc0C\x07\xb45\x80\x87$\xc0\xe6pbp\xc8j#\xc0\xff7L5\x96H$\xc0\xf6\x1e\xb4eP\xcb)\xc09W\n\xb7\xac[$\xc0\x97\x9bO(\x897$\xc0\x15\xfb0\x9d\x0e\x17\'\xc0\x0b\x92\x82#\x01\x1d\x14\xc0H\xfa~\x07^\x8c\x1f\xc0b\xbf\xbac\xbe\xee"\xc0\xfc\xac\x97$\x1c\xbb\xff?\x95\x07\xc50\x03U#\xc0pT \x9d\xae\xd1&\xc0\x9a\x10/b\xc0\xed)\xc0\xf4\xae\xbf\xa86f!\xc0\x93\xdc\xa6\xab\xb4\xe1"\xc0j\x84\xa3\x99#h!\xc05\xf3\xc9g~S\'\xc0\xc5\x13\x98OO\x8c \xc0\x8fc\x90F\xdf\xe5(\xc0\x04\xd6M\x92/\xbb$\xc0n\x91\xc2\xfb+C\xf9\xbf\xc4\x8f\x9cu\xdc\x9b#\xc0m\xad\x8cc\xd1N"\xc0\x80Y\xe6"c<\'\xc0H\x9c\xd8=\xe3\xaf)\xc0m\xca\xd2\xad4E+\xc0kF\x08\xe5\xbb\xc7*\xc0!\xb2?k\xb4\xa7*\xc0\xde\xf2\xe4\x0c\xb2O+\xc0D \xa08\x1cX \xc0\x81\xb2\x99}\xff\x14\x19\xc0\x14l^;\x17\xc0!\xc0\xb8\xe0\xee\xa1\xfc\x10\x19\xc0\xfa\x93=\x91O\xb2)\xc0\xa9\x1f<\xe2\x17\xff*\xc0=\xc2W\x9c\x8b\xcf\x15\xc0\xa7?\x14m\xcb%\x16\xc02\x17\xe3\xb7U\xd7#\xc0\xfa\xec[\x044\xec"\xc0r-\x81.\xb5\x0e\x16\xc0\x86@\x0ezC:$\xc0\xf6O,\r\xfe2(\xc0[j\xd6\x1dh\xef%\xc0 \xd1\xa5\xba\xe7\xfb\x19\xc0P\x02`va\xd2,\xc0\xa0\x90\xb2\x8f\x93\xab\'\xc0\x08Q\x1b\x1b~\x89"\xc0\x94\xa6\xe08\xd5~*\xc06D8v\xa2\xc2"\xc0V[#\x14p\x8a*\xc0\nU\xd8`D\xd9\xf8\xbf\xd2\xf6\x05\xb1\xb9\xb8&\xc0\x97\x90\xd0E\x10\xaa\x13\xc0^\xf2\xba\xf4\xe9\x8b\x13\xc0j3~\x1f\xf3\x1d\x14\xc0"\xe5C\x9d\x96~\x17\xc0j\x9d\x10\x08\xb8\xc2*\xc0\xec\xca\x8f\'\xf11\'\xc0\x8d\x9c\tji9\'\xc0\x91\xae\xc4\x98\xf6\xdc*\xc0\x97\x18\xa9\x19\xc75\'\xc0S\x8e\x90~\xa2H&\xc0\xb7!\x98\xb4"\x1f*\xc0\xd5\x15B<\x98\x10*\xc0\xd0\xef\x00\xd1\xa0\xff*\xc0E\x0c3LDQ*\xc0k\xeb\x8b\x8b\x00\x12*\xc0\xa2\x82\xe0\xce\xd9\x0c\x19\xc0\xd5\xa0\x89x\x8e\xe6)\xc0 \xb7\xcc\xfdK\x14*\xc0\xe2\xd9\x9f=\xe1\x1d+\xc0\xb7\xc5\xc9!\xec3+\xc0\x96R\xb5\x19\xda\xb7&\xc0\xc7F\xc2u\xf3\xdd)\xc0\xf3>$\xe1\x05\xa7*\xc0\xefy*L\xba\xee)\xc0[\x1b8\x13\xf6\xf7*\xc0\xa9.9\xb0.\x95)\xc0\xf8\xf1K\x84Z\xb2)\xc0\xe1\xa3J\xd5\r2,\xc0\x90D|\x8a$w$\xc0\xdf\xc5\x9b\x84\xb9,$\xc0S\x08s\xec\xef\xc7&\xc0\x993J\x8dK\x07+\xc0 smeF\xac \xc0h\xea\xec\x82i\\\'\xc0\xc1\xf8Ug\x02M$\xc0\x83\xa2\x1e\'\x05\xb2#\xc0R\xf0\x9e\x89zd&\xc0\xd2\xa9O\x9a\x00N$\xc0\xe67\x00\x00\x8f\x9a\x13\xc0\xe5\xb6\xad\xdaSS$\xc0\x8d\xbb\xc33\xdb?#\xc0\x08\xf5\xc7\xa6\x048$\xc0\xb7\xbct\xa3\x03\x7f$\xc0\xcd\xb8\x0bq\xb6\xa9$\xc0%\xb4+\xc4E0$\xc0\xfe(\x16\xd2\xac\xa3 \xc0\xe39\xb1\xb4\x10!*\xc0o\x92J2\x8f\xf8$\xc0\x1b\x84\x17*\xae\xc3,\xc0\x96z\xe8F@\x94(\xc0\x11]O\xf4\xeb\xd5(\xc0\xe1\xc4\xab\xedB\xa3(\xc0\xb2\xfe\x0eA\xbe\xf5(\xc0][b\x93\x10\x81,\xc0\xb5\\\xdf\xe6\x0f\xda!\xc0h\x87\x81^\x18*#\xc0\xaes\xdf\x95\xcd\x18!\xc0G-GU\x9d\x10!\xc0\x8e\xab\xd5\xd1\xb7>,\xc0@\x15eLj+%\xc0gg\x99\xa6C[,\xc0\xb5DT\x0f\x15\xcb*\xc0\xd4\xb2\xe5\xf9\xf6&"\xc0c\xe9\x02\x89[\x04+\xc0\x85\x91\x90\xba<\x89%\xc0\xa9W\x16\xfcj)+\xc0Ak\xa9| \xd5#\xc0d\xc4\x9e\x89S\xe9"\xc0\x97\x86\x80\xe9\x83\\(\xc0n\xd9\x9e\x8bt\x04 \xc0\xdc\xb9@j\\\x17 \xc0\xf3\xe5\xb2\xa6\xb1\x03 \xc0-[\xad\xe6e\xbf,\xc0\x9e\xfa\xaa\x89Y\xc6,\xc0\xdc\xf7\x96\x88V\xb3)\xc0G\xf5sj\x99\xc0!\xc0\x1a\xdc5\x163z&\xc0RF\x10\x8c\xfe\xd5,\xc0\xab\xca*J\xcc\xc2,\xc0\x0f\x06~O\xe1\xe3,\xc0\x86W\x92\x1e\x0eA\x1a\xc0!\xba\xf0\t\x9d$\x1a\xc0\xad\n\xe5E\x84;\x1a\xc0y\x97\xec\xeb\xb4\x8a\x1a\xc0(h\xc2\xf0L\xeb(\xc0\xda\x10F)\x93\x89*\xc0S\x81\xc9e\xec\xe2"\xc0\xdc3\xf5\xbe\xe7\xbb \xc0\xae\x89\xe3\xe06\x1e#\xc0c\xf4\xcf\xadi\xe0\x1b\xc0\xe8\xcaN\xb8x\xbc\x19\xc0\xb0\xb8Co\xb0\xf4 \xc0\xc8\x81\xfe\xa9\xc8\xb3\x1a\xc0\xbcf\xc7\x87\x03\xd1!\xc0\x8f\xe8\xfb\x85}.\x1c\xc0\xca\xd2!\xa1#\x91!\xc0b\x8e\xb5?\xdca,\xc0A\x12\xbe\xc1\xc8\x82\'\xc0\x9b8\xf6\xec\x17T,\xc0TX\xc4\xc8r\x1b$\xc08N\x08\x08\xc3\x10$\xc0\xad\x13\xdb\xf4T7$\xc0\xa3=\xf1\x08\xb0\x1f$\xc0\x83\xcb\t\x88U\x03$\xc0\x85\xad\x8a\x9d\x0bI$\xc0\x91\xb5\x02b)\x9a\'\xc0\t.\xb4\xd6uQ \xc00N\x83o\xc0\xaa#\xc0\xfa\xaae_\xa2\xa2 \xc0\xbc\xb3dH`W \xc0\x12\xecR\t\xb5[ \xc0\x15\x03"\x91-\x16!\xc0`\xae\x96\x87\xff\xdd!\xc01\x01\x0e\xf53\x1f!\xc0\x17@\x9d#/\x02$\xc0\xfe\xf9%\xc1x\x0c#\xc0\x9c\xe8\xe0\x15\xe5C-\xc0\xbe\x08Z\xba\xbbp!\xc0@G\'\xd1QJ%\xc0\x1c\x08I\xfbh\xaf$\xc0\xa3ys\xcb\xe1n$\xc08\x84\xce\xb1\xdb\t%\xc0=\x06\x9a\xdcN[#\xc0\xca\xbd\x960\xbe\x18\x1c\xc0v\xef\x89R\x9c\t%\xc0\xad\x16\xd4h!\x16%\xc0\xf1\xac4\x8f\x80\x85%\xc0\x94\xd6$T\xdc\xe6(\xc0S\x1e\xb2\x9f\x1eo\'\xc0\xd0\x99\xdb\x13E\x0b+\xc0p\xd03\r\x0b\xe6"\xc0\xd0\x0f#\xea\x1cy%\xc0_|\x08\x99\x01\x0f&\xc0[F"}\x86s!\xc0\r\x98\xe8A \xb6*\xc0\xbb\x8b\xd6\xe7:S\'\xc0,\x00"u\x80)&\xc0\xe7,\x9d\xb1\x06\xb4\x19\xc0\xa0f\xc6.\x9a\x17"\xc0V\xc4\xb1\x18\x8c;-\xc0\xa8a\x17*w\x9e,\xc03\x15]f\x85\x98$\xc0H\xd3I\xc7\xfa\xb4+\xc0H\x94\x96\xba\xae\x98#\xc0#\xcaT(\x82\xc7(\xc0\xc0u\xb4\x91ms*\xc0\xe6\x0b\x19TS^#\xc0\xb8H\x9cI\x9e\xc2+\xc0\xda\xc3\x91H\x9e\xee#\xc0\xc4\x1b\xd7\xe0\xd4\xe7*\xc0rC\x0b=\xcf1%\xc0\xfei\xaa;\x82\xfe&\xc0,\x99\'\xd5B\r%\xc0\x19\xf2ib\x0c\x02+\xc0\xd4\x9a\x90\xa2(\x93$\xc0O\xa2?/\xc2\x9b#\xc0\x88gLh\xe8\xf3#\xc0\xeaE\xeb\xfe\xb3\xd6 \xc0\xfb]E\xe8De%\xc0\x83d\xb1\xc8$\x11\'\xc0\x10S\xd2\x00\xa2\xb1"\xc0{B\xc9D\xcd\xc3\x13\xc0\xae3\xa5\xd3\xb4\x12*\xc0\x1e[}i)\xf4!\xc0\xe2_\xaf\n\xb3R#\xc0,i\xa2\xab9|(\xc0\x86I\x99B\x9f\x1d\x14\xc0\x9c\xbe\n/7[$\xc0U\x9b\x83&4\xac\'\xc0HP\xb4\xf1U,%\xc0'
p16
tp17
bg3
(g4
(I0
tp18
g6
tp19
Rp20
(I1
(I1111
tp21
g13
I00
S'\x8e\xbe\xc8\xd0\x15\xf6S@\xa7 \\\x0c\x9a\x9eS@j>]\x85\x17yS@M\xe0\xb8/8oS@.H~\x0f*\x99S@"\x7f$\x1f\xd8\xf5S@\xe7O\x02\xff\x19\x83S@w5\xe6\x1e,\xa6S@\x7f\xe8g\xc9?\xbfS@p\xf3A/\x11yS@\xf1WGm\xe4xS@7\xdb\xb0\x9f\x11PS@&\xa4\xc8\x1cD\x83S@\x9f~7\xf98lS@\xa4J<\xff\x11jS@\xcf\x14\xf5\xaf(yS@\xbc\xc9d\xa9+~S@\xc4\xd5\xa4.\x8a\xa9S@\x919;\x97\xe1xS@b\xe0\x1d\x1c\xd4pS@\xa1\xd8\x99\xf6ROS@\xa9\xbb\x7f\xe6y\xa2S@\x9a\x08\xf2|\x8d|S@\xf8P\x06\x9d{\x99S@U\x02\x82f5\x8aS@\x81\x08\xb8g\xe8[S@\xab\x864a\xe4TS@\xab\xa3\xeb/\xa0WS@8\x86\xb6\t\x1a\x8dS@\xcdq\x88\x95b\xb1S@\xb9J2n|cS@\xab\tqd9{S@Co\xc6\xdd\xe9iS@\x88\x10\x8e\x06\x80\xaaS@\xb4\x03j\xd9\x07\x9cS@\x8e\x8a\xd1_\x87{S@G\x01p\xdc\x92\x8bS@\xaer\x9b8\xa2eS@\xe4\xd6\xf3\x9d\x0csS@k\xbdS\xde\xe9\x86S@\x1fD\x0e\xbc\x82eS@(eY\x90\xcarS@1\xd7\x10\xf8\xb1xS@U358\x00QS@*kHHVsS@\xfc\xf9\x13z\x04\x7fS@\x90\x94q\'\x17\x8fS@4\xfeH\xa5bPS@\x03\xc8\xfcf\xf0\xc1S@\xf38A\x97\xa9rS@\x14k\x07>\xe6\xa0S@\x8bM:-\'kS@4v\x96^\xadzS@\x160\x19\x1b\xfezS@6K\x7f\x03!\xabS@C\x18\x9f4hqS@\x11?\x8c\xce\xc6\x92S@\xb5\xb61&\xd4}S@\xdfM\x81\xa2\x87\x8eS@\xdb\x0eXf\x81\x80S@#\xf2l\x02\xd6qS@\x93>\xa3z*xS@7\x94\\X\xb8uS@\x1c\xd80\x8a\xb3\x84S@\xc6\xd2\xd3b\xa7\x82S@\x93h\x1a*\xb0\xafS@\xbb\xd4\x80\xac\x8dtS@[\xedC\xa2M\xf9S@\xc5E\n\xf8TsS@\xee_\xc9\xac\x04}S@\x81\x96o_\x1fgS@n,+\xf9\x11{S@\xae\x9fTk\xc2\xcfS@\xd00\x9b\x94M\x9bS@K\xfd\x16~L\x9eS@\xc4`\xe5\xee\xcfqS@\xed\xeaP\xc6\x9a\xbaS@\x08\xcc\x07\xdd\xeb\xcaS@67\xf7\xa20\xafS@\xb5K*\x00\xffsS@\x083\x18\xa6ntS@u\xf47\xeb?\x87S@\xee\xf5\xb1\xb7\xba\xa1S@\x03\xd6\xcc\xaeUAS@7f\x0f \xe8\xd1S@%\xdd\xe5\x04\x88QS@7\x0b\x03\x04\x10\xaeS@^m>\x18\xac\xbdS@\xa8\xa3\xf4\xd8U\xb0S@5\x8b0bq\xa2S@\x12\xb3\xf8\x12AhS@\xb9V\xfa\x19\xf1pS@\xbf\xb5\xa70\xad{S@x:\xb5t%\xacS@\xdbt)\x95=NS@j\x87\xb7NM\xa1S@\tM!\x83\x8c\xd4S@v\xa9\xbfk~\x7fS@\xff\x8b\xe0\x1c\x9arS@\xf2\xcc\xdc:\xaf\x94S@\xde\x13\xe83\r\xa7S@\x83\xd4\xb9\x01\x95\xf1S@\xa9,\xb3\x0e\xb3\xa5S@KtjT4PS@\xa3U\x87\xfc!SS@(J=\xd0\xe8\xadS@\xfa9\x04\x9fn\xa5S@\n\x04\xb1\x00\xdf\xa9S@\xfa\xfe\x00\xb7\xc3\xb9S@\xd4h\xad7\xfd\xa9S@\x0eBs\xa7Y`S@\xc9\xc6bS\x0b\x94S@\xc0vm\xc5o\xa6S@\\\x1d0\xe3J\x9cS@\xb3q\xe7~g\x93S@\xb0Q\x18\xc8\xa2WS@\xf6\x00\xce\x8b\xe8\x84S@m\xf5\xd9K\x9c\xdbS@\xd3\x16\xd5\x17:\xa4S@\xdb\x16T\x9e\x01tS@\xa0\xc5\xe4<\x05\x7fS@\xce\x18\xee\x959\xaeS@(\xcf\xeb\xdbJ\xaeS@\xd1&\x854\xa5rS@\x0f\x99\x8eYe}S@\x84\xe5$\x12\xb1\x89S@l\xce?\t\x10uS@\xffe\xb1\xcbv\xceS@Sie\xb4x\xd2S@Hu\xa1\x1b\xb2\xacS@\xa4Xj\xc4t\xa2S@F\x9f\\\x0c\xdf\x84S@\xb3wd\xdf&\x9fS@\xf5\x98\x97\xf8\x1a\xbcS@\xab\x18\xf2\xcb\xa4zS@\xfc#\x87\x10\xae\xa2S@\x9a\x99`\x93\x12\x98S@\xed\x08\x87;\xe5\x9bS@\x8c\xf9]\xf7^\xa2S@(\x06V}\xe8\xb6S@\x04_j\xc9\x12\xb5S@\xf4\xce\xda\xe5S\xc9S@\xff\x19@\xc0JqS@c\x13\xa5/\xd9\x8cS@6v\x1a\x0b\x13\x8bS@\x90\x03\xa7\xd8\x0c\x7fS@\x15\x18\xca\xdf\x88\x7fS@3\xa7\x9b3\x05vS@+\x99`\xbe\x06\x83S@{\x84z\xbb\xe4rS@\xff\xbe\x19\xb4bPS@X\x8bO\x8e\xefxS@\x85\xc4\x83\xe4\x1axS@\xee\xf5u\xdb]JS@\x141\x1b\x1b\x88\x7fS@\x17\xf8c\xfd\xfa\xeaS@\x06 (/\xa5\x93S@#\xfd\xad\xaa\ttS@\xe0\xba\x1b\xab\xee\xaaS@\xfad\xc9\xf6MuS@\x8e\xaa\xe1\xac\x1a_S@\xf4L\x96Q\x16PS@\xb8\xa6\xfdW\x1b\x8dS@h\xf0p`tQS@T\xaa\x88 \x91\xaaS@\xe2\xfa\x18\x0e8\x86S@A\xb2}\xc5Z\xffS@\xd5/Em\x1byS@i\xb8\x12d\x12\x84S@\x18*\xcc&UyS@\xf5{o\x96\x9d\x7fS@z\x82o\x8d(tS@s[E\xb3#\xc7S@V\xa0\xa3\xcf=\xf7S@A\xf0\'\xabqlS@\xe3c\x90\x9b\tvS@\x93?\x87\xe4,^S@\x17_I&\xddxS@p\xdc\x0c\xef\xe4|S@\x08\xee\x126\xa9\xe4S@$;{\t\x0fsS@\xec\x90\x06s\\hS@\x95\x1a+\x00\xfb`S@?\x11/Z\xab\xa0S@?m\xe1ee\x7fS@\xf21B\xbd\x97\x7fS@<&\r\xb6\\\xf9S@\xd1d\xa1\x85\x9c\x9eS@\xc3\xb2\x96n^\x80S@9\xd7\xa1WIyS@!?+\x9a\x86\xd6S@L\xb8\xd6\xd4\x04tS@\xe4\x94\xe9\xbf^bS@\x8f\xc9\xf5\xbc3\x7fS@pg\xba\x01\x0cRS@8\xb4\x08\x14\xa3pS@\xdb_\xbc)]sS@,\x17\xa2\x16t`S@|`\xb5\x1b\x05\xaeS@\x9fW\xb7o\x8dvS@o\xf0\xf1D\xc7{S@1\x07\x83\x1a\xb1}S@\xca\xbc\xf3\xb1\x8etS@\x89\x86\x01-\x9f|S@\xbc\xfa\xefA&\xaeS@\x80G\x18\x1d\xad\xadS@E\x93\x99\x04\xda\xc9S@th\x12\xc1CgS@\x06\x86H\xd7\x8b\x9aS@\x90N\x08\xf3<\x8eS@1\xed#\x91;{S@\x07\xd0\xa9Ja\xa6S@>\xc3\\\xca\xfa\xadS@\x12"\xe4\x0e\xb1rS@\xd9g\x10@\x14\xaeS@\xb1<\xee\xc2I\xa0S@\xc7\xd2\xdf\xd8\xc7}S@Z\x0b\x0e\xf0\xddzS@\xdd*3\x92\xdc\x8eS@\xd2\xafGZ\xfayS@\x0ek\x1b\x06\x1dQS@\x96\xc3N}\x05SS@\x0e\xe3\x98\xb3\x96gS@\x0e\xb8\xe3M\x1dnS@X\x1a\xea\x07\x8aSS@\xfc\x07\x05\xe1\xab|S@.\xecX\xcbZsS@\xf3\x13\xadA\xc7\xd2S@X\x19\x01\xc6\x1fsS@\xd9y\x06f\x0f\x99S@\xach\n\xad\xea\xb0S@\x9c\xc9k\xe9i\xdeS@D=)\xb6\xc6qS@_\xf3Z\x15\xf5qS@\x86\xe4qz\xda\xa8S@\xa5\x9a\xdf5OhS@+\xda\xb4W\xe1\xafS@\xba\xaa5t\xc2\xaaS@]\xf2u\xa0\xbf\xcfS@\'c\xd4\x14K\x98S@-f\x1b\xab\xa8\x8aS@\x00\x13\xdc3\xa3wS@\x97+\x89L\x16}S@\xf2Jo\xe0\xca\x86S@\xee\x84\xda\xe0\xab\x86S@\x90\x11\xb8\x14g\x8dS@yM,3.hS@\x91\xe0\xbey\x8e\xa2S@-\x03\xbe\x02\xa0xS@\xef\x18_]\x85\xd0S@\xc8\x1f\x8e17\x83S@\x98\xd0G\xb4\xf9\xa4S@\x19\xf1+U]\xa2S@3\x94\xc0\xa9K\xb0S@\xb6H\xb6\xe5\x14US@\xc1F~\xd3!\xbaS@\xbdI]R\x11\xabS@*\x81\xa1\xc9\x02\xc8S@Ck\xb9\x93IuS@\xfaKw\xbb\xce\xbdS@\xeb\xe0 \xbe!\x81S@\x083\xd7*z\x98S@/J\x94\xeb\xbe\xa4S@#U0\xa1\xbe\x03T@\xa6\xfcZ\n\x90rS@\xcbJ(\xe6H`S@^y\x14~\x1a{S@d\xb5e\xcd)tS@\xa3\x1c\xb7>DiS@@\x8d\xac\x07T\x8dS@\x1a\xf8\xda{\nnS@\xcc\xc7c\x92>tS@\x1dI\xa9sslS@\xcd+\xb5q\x10tS@\xd5\xd3\xa9\x90ssS@\xd9\xdcZ\xd7\xdcrS@\xf5\xe6\x8c\x8aY\xa2S@\xec>|\x19\xe4TS@\xd1\x98\x17^]wS@\r\xa1#\xbcsiS@\x87\x08\xa9\xe1\xfc}S@j\xd6\x92:\x80tS@0\x1a\xfe\xd6#\x8bS@UqP\xb0\x06\xc7S@r\xda\x9a\xcd\xe5\xc6S@\xfe\r\r\x18K\xaeS@\x90\x0f\xffO7wS@ro\x99\xbb\xacwS@\xaf\xae\x93\xdb0rS@\'\x02B\x19\xf5\xa6S@#1\x0f\xf4\x9d\xdbS@\x92\xb0\xcd\xef\x1a\xe5S@\x9f\xb0\xe2l]sS@\nf\xfb\xb9v\x98S@\x1f"\x1cQ\xaa|S@f\x85\x0cq\x17\x9bS@ \xf1\xab"\xf8\x9aS@\xb8\x9fH\x02\x9e|S@ \xf8\xd1\xf58{S@\x19\x90\x8e\x9f\xb6kS@\xd4;Sn\xc7\x9bS@\xc9\xc8\xf8\x8c\xbfZS@p\x97\xd5\x1dw\x9aS@\xb5_\xc5VFtS@\xb7\xb2\xc4\x7f\xfd\xa8S@\xf34\xed&\xdf\xa8S@\xc9iVuFMS@\\\x13\xdd\xe87\x99S@\x1f\xa8\xd51\xb8\xa1S@c\xaeIC\xa9\x97S@\xe3?\x92\xe7\xff\x82S@\x7f\xc8\xe2\x9d\xa0\xa5S@\xd4\xf8\x89\x0bL\xa1S@L[wX\x8c\xedS@\x81N\x92>\x86\x9cS@\xb7\xa2s\x89k\xa2S@\xc0\x0c\x88\x8f\xf6xS@l-\xa768[S@~b2\xcb#\x81S@t\xf7\x1d\xc9I\x9cS@\x1a\xd5\xd4\xe8ymS@\xfe\xb7\x0c\xef\xdd\x84S@y\x9a\xc7\x94\xb2\x80S@&}\x02b\xc5qS@\xd5\xdecGI\x9eS@\x10\\\xd7C\xf0\xb1S@\xd7\x0b\xc0\xf2EMS@\xea\x86\xb6\x133\x80S@\x88\xd3S)Z]S@N\xad\\.F\xbbS@;ll1\x97~S@\n\x99\x075$]S@\xb5\x1c\xea\xa8\xbe\xbbS@\xcd\xe8.\x08\x1e\xf9S@\xd2\xafGZ\xfayS@&\x8e6\xfe\t\x8dS@\xe55\x9cX\xd6lS@\x94\xde\xa7\xcfirS@"\x9ap\xd0\x98gS@\xc7\xae-\xedv\xabS@\xe6\xe5>qJ\x7fS@\xf3\xeb\xce\x1b|}S@[\xf1\xe4\n\xa9vS@\x0b\x7f\x1e3\x81\xb6S@4\x96\xa3\x19\xd8zS@\xda>"\xb8\x05\x80S@\xcb\xce\x05\x81S\x80S@\xb5\xa2|KHhS@\xbdc\x9d1\x9d\xa2S@\x86:\xc7I\xe7QS@\x0e8\xa4\x8c\x89tS@\x03\xe8\xd8|:\xbcS@\x01\x14K\x7f\xf1\x90S@\xa6K2\xec\x9c]S@\xb8\x13\x97\x1c\xcd\xbdS@M\xf12\x17AsS@c9\'\xbc\xb3\x84S@\xb1<\xee\xc2I\xa0S@\xd6\xe3\x06\xbd\x9foS@<\x98<p \x7fS@\x0c\x8a\x1bF]QS@\x18\x1eq\xcd\xc5sS@\xc8\\,\xc5\x8a\xbaS@\xfc\x13\xa0d\xa8vS@7zDA\xb8\x8cS@\xf6\xe1q\xa5\tkS@i{\xa7\xe82jS@t\x96\x89\x19\x9evS@\x14=,\xfb\xc7bS@\xe9\xf8\xb5\x90=pS@\xd5\xa6\x95u\xe5\x8dS@\xf3kh\xe8\x82\x93S@2\xbfZ\xe9?\x8eS@s \xc9R\xbf\xadS@A\x92\xca\x98e\xbbS@\x12\x94\x19\x84G\xafS@3T2\xfb4\xaeS@\x85.,Bi\\S@\x00\x00\xf8\x95gPS@\x08\x17\xc4.c\xa1S@\xc9\x9c\x95\xd4X\x8aS@r\x0b+\xa4\x94\xf3S@?\xef\xe3\x03k\x7fS@+#h\x05\xf9NS@7[\xa8\x849gS@\xee\xea\x85m\xb0sS@]\xe7\x04\x05Y\x98S@\xd1\xc5\xe3\xff.TS@5\x90\xe1\xb3iyS@p\xf0\xb5\xc0QhS@\x99\xd5\x04\xc5\xdb\xb6S@T\xd0MW\xb6\xa1S@\x19\xcd\x05\xd0\xd3\x94S@\xc6\xd05d\x1e\x99S@\xc2\xf9{\xd5otS@\xd0A\xa8\xdb\xe6|S@\xe7\xfds\x80\x92oS@W\xb4\xdb\xfc\x93\x7fS@\x90\x92\xc0J1\x9bS@\xd8\xd8\xaa\tB\x86S@\xc2\xf7\xec+\xd6OS@\x9c\x9f\x08L\x1e\xa1S@\xcd\xa70\x81\x9eWS@\xab\xdd\xaa\x9bJ\x86S@\xe8\xcf\x9c\xecOrS@c"\xc4l!\x95S@\x00\n5N\xf1\xa6S@,\xc0{\xe2RvS@6I$|rrS@\x9eZ\x18\nyQS@\xa7\x8c\x99GPwS@\x00\xa6\xf6\xa5qbS@\xd0\x8e\xd4\x8e\xd1\xbdS@\xdd1\x9c\x1a8NS@\xcc\xb3\x02\x8b\xd5\xaeS@R_a@\x11\xa8S@s\x88o\x05s]S@{M\x15\'\xaf\x91S@\xf5\xd2\xd949\xc8S@\x18\xf1\x18f8yS@\x8b%\x06\xf3\xa1\xadS@\xbf(\xa07\x17\xa9S@@\xf6\xd3j`\x80S@\xc3!\x1b\xb2}\xceS@>\xc1\xc3\x17\xd2\x8aS@\x95W\xe8\xceT\xd6S@\xe5\x93\xc2\xd5\xa3\x9dS@\xb6\xf98c,\x97S@5\xd1\xdf\x15\x99PS@\xbd\xd2o\x0e\xbe\xb9S@;\x12.D\xff\xcdS@+wJw,\xbcS@W\xa1\xcd>\xe9\x80S@\x07\xed\xf9\xb1\x12SS@T\x1b6\xfc;mS@\xfc$\x13\x07\\yS@p\x16\xe3\x95#\xaeS@\x10V\x1f\x00\x83\\S@\xb1w\xaf\x19\xc2|S@6\x11g\x0b\xce\xaeS@\x18\x91^\xe3\xfdsS@v}\x9bc&kS@\xd8\xf2P\x07KvS@\xcb/\xcb\xb4\x06oS@x\xc5\x11\xc7l\xa9S@\x88\x1e\xd088\xd6S@\xf8r\xf6\xfe\xd3\x84S@\x08\x89\xe983rS@g9e\x00\xee`S@\xd0\xff\x91\\xyS@w\xb3\xf5O\xd0kS@|\xa1\xdd\x06N\xa2S@Gx\xf6tIwS@\x84\\W\\D\x86S@d\x9fG\x0b\xd7\x98S@\x17\xe5\xa5\xb6\x1dnS@\x8d\xe2\x1e{\x0e{S@\xca\xbd\x98\xaa~kS@\x1d\xf7\x9b\xeb\xa3]S@\xed\xbf#[~\x7fS@\x8b\x1a\xfe\xaapcS@\x02\xae\xd9|\x04\x99S@\xdf\xaf\'57hS@\xb5e:\xadXUS@y\xdaX\xfeg\\S@%>\x1b\xc7\xc0ZS@/\xf0\xb1\x81CaS@W\x16\xc4H\xb1vS@\xf5N\xd3\x0b qS@\xf3\xb0r\xdb\xe1\x88S@\x9c\x8c\xc7<C\xaeS@\xa9\xff\xe3\xae1\xaeS@\xd4\xa2\x1b\x1d\xe6yS@R\x8b\xde(\xcd\xbdS@\x87\xb1\x08\xcf\xd0\x84S@\x08;\xc7\x96@TS@\xd9\x9d\xcb\x999\xb0S@\xab\xf0\xa7\x0c\xe7wS@\xa1\xf1\xb2\x9ccsS@\x14\x98|\xc6\x19\xa9S@n\xd2\r\xa2\x06wS@\xb6\x0ct \x91rS@\x90V\xad4\n\xa9S@\x03\x8c\xf9\xff\x83uS@\x85\x9d\xb3\xccZpS@\x15i\xae\x7f\x04pS@\x95\x87u\xb5\x0cRS@J\xa1\x8fH\x00\x94S@\xcc\xf45\xd9\xed\xa6S@\x1c\xec\x1c\x95Q\xbdS@\x0e\xc3;\xf8OvS@\xde)Y\x10xPS@\xd6\x86\x16\xdf/gS@{%\x0c\x168PS@\xe0o\xfa\x02\xe8\xa1S@\x0b\xf5C\xe5\xbc\x80S@\x96\na\x7f\xe6\x84S@Y\xc8*\xb8NsS@\xce<\x0cx\xa9\xadS@\x14vQ\xbe\xb0uS@k\xa1%(*\xabS@9\x1f\xd0>5tS@DO\xd5\xbe\xefYS@+8\xdbC\xf8\x7fS@!\xbdBE\t\x9eS@\xc2\x80^\xad\x10\xbcS@\xfa\xe9\x9c\xa2~JS@\xde\x984\xda\x8f\x93S@\x9a\xc2S\xaf\x16gS@b\xef\xbff\xa5\x97S@\xdd\x1e=`/\x80S@\x80\x80\xc1\xe3\xebxS@\x8fNs\x80\xd1\xc7S@+\xb5\xba\x9f\xedxS@\r?pO}tS@\x9e64@N\x99S@D@\x9cj;\xbbS@x9\xcf\xfc\x19\xaeS@\xb3X\xdcq>\x99S@\xe3\xc8`\xdc\x0b\x8eS@\xb1\xe2w\xeaJ\x7fS@6\x9bE\x08\xec\x9cS@\xf0\xee\xd2 S\x80S@.f\xb3\xeb(vS@\xa5\xe2\xf1\x15[uS@2\xc2S@xsS@\xceNsH\x94RS@ \x8b\xa0p`vS@J\xa2\xb8\xef\x1a\xe5S@\xfa\x0e\xfb\x17\'\xcaS@#\x19\xcd\xd6\x1b\x99S@[#7\xcc"\x9bS@\xeb\xbaRi\xd2\xc9S@&\xf3\x9a\x8f\xcbqS@\xe6\xba\xc5@\x05\x8dS@=S\x06\xb1\xa7qS@\xc1)\xb9pbtS@\x10\x8a\xac\xcc\xaf\xd8S@\xbd\xe6$\xbe\x9e\xadS@1\x03\xe42N\x7fS@\xb1q!!-\x7fS@\x9d\xb5\xe3\x9d\x95tS@\xb1jO\xfa\x1e\x7fS@\xfbWpJ\xf4\xa6S@I\x7f\xad\x9a^iS@_\xbaYEApS@F:\x85z\x1e\xb0S@\x878\x95\xe8x`S@\x1c\x18\xb5\xf2~tS@m\x84"&\x0chS@\n\xee\xda\xc0\x97\x86S@\xf9-4\xf1\xf9\x94S@\x9f\xd6#|\x94\xf9S@\xd8P\xd6\xb4\xcdOS@\xc7\xbd\xc8ES\xbcS@\xd1\x05i\xe1%\xa1S@\xf3\x18\x03\xcdh}S@\xbf\x05[\x07\xf9uS@\xb7YnL\x16iS@@{?\xdc\x89\x80S@\x1aY\xa3\x8fV\xc9S@y\x15\xae\xd4\xc1\xc9S@\x9e\xfe\x19\x17\xbcbS@\x11,M[\xe8WS@\xb8\xa6\xd2o\xf5yS@\x80\xf4%\xbfT{S@7\x8cp\\\'NS@\r\x17N\xed\xc3SS@\xf3f\xc7k\xffnS@\xd9\xc5\xdfV(SS@.?\xaf\xec\xda\x99S@\xbe\xf9\xaf24jS@\x1d\x8f^$\xb7\xabS@\x06vE\xf5\\\x8aS@\xc3)e]{bS@\xb8\xd9q\xe1\x11PS@\xa8*\x95\x85\x11\xadS@a\xc0\xb4\x14\xe5mS@\xa2\r\xb4:9\x83S@\xbb\x93W\x0e\x19mS@\x88\xa5\xa2\x1eN\xa3S@\xc6\\\xb7\xae\\uS@\x0c\xa9\xa1\x8a=\xbcS@4\x89\xc9\xcdAtS@9\xca]\xfa\xa7\xc8S@\xca\xc7\xa5\xd4\xdc\xb2S@e\xdfl\x88erS@o\xf3\xfb\x1d\x1buS@*s\x1e\x97\xad\x83S@\xd8^s\xc8\x1b\x95S@!-VW\xdd\xd4S@KP\xfb1\xe3QS@\xe3\x8aX\xe1\xa9\xceS@\xc5\x1e\xc2\xbd_\xadS@*\xdd\x07\xa8\xf9dS@K\xd5o\x00\'iS@\xa9\x17\x7f\xfdOwS@LK\xd6\xfc\x15\x8cS@\x16\xc46\x14\xa6\xd4S@5o\x86Y\xe2\xcbS@\x19n\x11H^wS@|\xe5\r\\\x85\xdcS@S\xe99\xbb<|S@G\x05\xc6\xf21\x9bS@*F\xc1l\x8a\x93S@r\xe4\xb8\xe8\nrS@\x1a\x83\xf5T\xbc\xb0S@\x9b\x9bmT;\xc8S@\xc6-nX;dS@\x99\xff\xbc\xecxPS@\x13\xf3/a\xcc\x83S@t\xbc\\\'uiS@\xf2\xf3\x9c\xcf\xf7\xa7S@Rox\xdeggS@kB\xf1\x1e\x0f\x94S@6\xe2\xa1`\xa0hS@]\na\xd4\xe5sS@\x8e\xbb\xa3U\xfbyS@\xc1o}|J\x94S@\x1f\t\x9ccntS@\xc3\t\xccp\xc0\x9bS@?\x13\xe7\xe7\x08\xcbS@\xc5\x96#?\x17\x99S@\x83\xd9\xe1\xb8ZtS@u\xe9\xfeL\t\x99S@\x0c\xf2\x06,"]S@M\xd9\xa7\xc9]iS@\x16\xe2n\xb2~OS@G\xcd\x10\xbc\xdftS@r\xc3\xe9\x81_MS@\xe3\xd2N\x8e\x18vS@\xfdZ\x9a-\xa8\xd5S@\xb8\x1dj]\xe7YS@=\xa8P\x7f\x86\xc8S@9\xff\xf9\xc8\x0fnS@xr\xa6\xa5\xf4QS@q*^\xd7\xf1uS@\xa9\xb2l]\xa3[S@<\xd7\x03\x08\xd1qS@\xfc(\x80|\xed\x9cS@Y1;\xc3\xd7\xd4S@\xf2U$g\x03\x90S@}:E\xbd\'nS@\xdc\xf6g2\xf0`S@*\xca\x966!}S@\x11\x0eG\x9f\x82YS@\x8ci\x82\xf4\x13wS@&nBR/tS@\x81\x0f\xa9;\xbcZS@\x1d\x00(k>tS@oNQ>\xefiS@\x9d\x02\xf8v\x9d\xbbS@FW\x83SttS@m\xc5c\x1b\xfb\xecS@S2@\x98/uS@A\x8c\xbe\x83o\x81S@\xc60u\xe7\xa1\xa8S@a\xe4\x06%\xfe\xb0S@|\xc8|\xf7$\xa9S@[\x7f\xae\xd7\xaaiS@\xd7\x07\xa3\x05\xd9sS@\xe1;s^\x10tS@\x01\x8a-\x1e\xe0[S@}m:\xdf.\x9eS@e\x86R\xbe\xec\xabS@\x9cq\x05\x15\xbf{S@\x13\xd6g\x84\xc3LS@\xc5\xed5\x1a\x85oS@\xcf2\xc5\xf4s\x9aS@R\xe8\xd1\x94\xe3\x8cS@\xc2\x14\xae\x1e\xf2\xa8S@\x85\xa8\xd1kl\x7fS@\xa7,Asg\x9dS@p.\xb9\x03\xefpS@\xa8\xa8\xca\x14\xcbrS@D\xa7\x99\xcbK\xb9S@\xe3\xdf\x89\xf0\xfc\xaaS@Wr\x89ZZPS@-\x8a\x80\\\xc3SS@\x1d\xb7`\x80\xbf\x8bS@\xfc\xf1\x1c\x9fl~S@t\x8d\xa9\xf9ByS@o\x00\x11\xf3\x92\xbdS@\xb0NY\xc8\x8e\x85S@\x1c\xfeGU8\xacS@\xa0&8\x0f\x8b\xedS@\x0f\x1faX\x10vS@\xc2\xe1\x02\x97\xf9\xbbS@#\x07\xbdK\xf0rS@*\xf2\x19>6{S@A\xa8\xa4\xe6\x95LS@\x95\x9f\x0c\x8a\x9c\x84S@\x1c\xaf\xd1\xa7\x7f\x84S@\xed{o\xc4#\xbfS@G\xc4\xbd\xa8\x0fRS@\xd9b\xd9=<\x97S@\xce\xb6\xfe\xaf\xc3kS@\xfb\xf9/w\x8a\xadS@\x90\x94\xb5\xfc\xbfTS@@\xc4\x19sL\x9eS@\x86w\xc92\xc0\x84S@\xe7U\x11\xf0\rwS@\x97\x9fk\'\x8crS@K\x06\xbfa&tS@E\x1c\x7f\xf7\x03\x91S@<\x1aO/\x1b\x95S@\x83\xd0oj\x0bsS@\x9f\x84\x89$\xa6\xd8S@J\xb9\xf5h\x14zS@7\xf5b2(\xaeS@Q\x11K\x8f.\xaeS@\x03\x8c\xf9\xff\x83uS@*\xd17@\xda\x7fS@\xe6\xf2\xed"\x99RS@\x9f\xb5\xa0w\xdetS@d\xc4|*\x83\xceS@\xad\xf9\xb0_mxS@\xec\x1f\x89\xcc>pS@\x90o`{\xa8\xc3S@\x01m\xf0-\x98sS@\x05L\xe2n\xd2\xa9S@3\xb0\xf7h\xac\x9dS@\xb1\xeaM\xbe\x84\xecS@bir\xbe\x19\x9eS@\xc3)\xd5\xa57\x85S@\xcc\xb6\x05\x96\x89tS@\xf8\xc7F\xfa+\xbbS@e\x85\x07E\xd7\x84S@\x16aj\xf4\x9c\xceS@\xf7F\xfd\xe1\x86OS@\xe8\xbb\x03o\xfa\xa0S@\xf8\xd4\x8f\x8f\xcb\xbaS@\xb1\xcd\xf8\xd2\xdfgS@\xb9O\x8c\xc8\x97\x84S@\xcew\xc4;\xf5bS@\x04"\x14\x081\xc4S@\xca\xe5\xc7\xa2\xf5mS@\xe8\xedW\xe0\xd0\x97S@\xd7\xff\x98\xea\xce\xbdS@\xdb\xd3\xdd\xf5i\xf8S@\xdfq\x80)(uS@\xc7\x14.\x9fH\xa1S@+.M\x1b\xc5~S@\x1b\xdc6\x87\xaaYS@\xa9b\xe5\x19\xdeRS@\xfa\xb6\xdb\xb3\x18\x82S@CxG+\x1f\xa6S@$#~@\xe2\xc7S@\xca$\xfc\xe9tiS@\xda\xe7\xefj\xfcpS@\xad\xa3]\xdcIvS@\xb6\x15\xb4\x08\x9czS@$=""\xad\xc8S@\x1e\xa3\xd3\xd5n\\S@\x8eF\x85\xf5\x1d\x9aS@\xbb\x12\xba\x80\x8d\xa9S@X\xb6\xc5s\xd3vS@\x9b\xd1\xd3\xac\xdcYS@\xa4_\xe8\x95}\xdfS@a\xa9\xee\xbf\x81iS@X!/\r\xf7\xc7S@\xb3\x08\x91\x98_\xc9S@\xa1\xbd\x98\xbe\x1d\xcaS@g\xd68g\x9c\xc6S@\xf3\xd4\xee\x06\xf1\xc9S@\xa5\xf3\t\x18\xfewS@\x04\xa4\x7f\x12\xc2\xb5S@"\xd4\\\xc1\x0c\xa9S@\x05\xf5\x08+\xe6\x83S@\xed\t\nn\xafpS@$j\xc0;mpS@\xaf#\xdc\xc2\x11\xa3S@\x8d@\x9a\xb0\xf8dS@\xf3\xa3\xeb\xef-qS@\xb5\xa6r\xd4\x81sS@\xff\xac+N*\x8bS@[\x9d\xc8]\x19wS@s\x8d\xf2\xe5\xbdwS@\xc8}\xa8\xa1\xc2\xa0S@!\x98\xe6\xde\xfb\xa6S@\xa7\xd0h\xfb\xa1pS@\xb1b\xe0\x1c7dS@\xdf\xdcw\x10p\x82S@\xc1\x18\xeb\x886zS@\x18\r\xca\x7f\xf7\xa4S@\xdb\xb2}\xffr\xa5S@\x98>:h\x1bcS@\xee\x0b\xdc\xb1\xe4\xa4S@\xa5\x9a[F\x15RS@\xfe%\x12\xad\xd8\xa8S@\xd4\xec`\xf1\xa7sS@U\x19\xd6\xbeuxS@\t\xcb\xa1\x1d\x0fsS@\xd4\x0fJH\xf7OS@\x8fR\xa5\xdcb}S@\xffl?\x84\r\x92S@\xa3\x04i\x03yrS@^\x1el\xb1W\x7fS@g\x07k%6tS@,\xb3\x16GJtS@B&\xdc\xc9\xd0~S@\x9f\xf24%\x97sS@\x87\x00O\\\xc6sS@\x1a\xec\xcd"^vS@\xe1]\x1a\x0b\xf0\x7fS@\x8ep\xa1\xb8\xf8tS@\xbfr\xfa\xd8QuS@N\xff4\x8d\xfbxS@Z\xad\x07\xcb\x95|S@\x9f\xdc;x+]S@\xbc\x97*P\xa6sS@\x80\xd8]\xf8&\xd6S@?4\x99R\xf6\x98S@s\x81\x87\x7f\xdc~S@\x07\x8a\xea\xeb\xe8\xcdS@a\x15\xc3\x8d\x93\x84S@\x02\xd5\x8a\x05\xc1\x8dS@\xa4\x08P\xa37nS@\x10\x99\xd2Y\x82\x84S@,\x13S\x94\xbcuS@H\x0fe2\xc0\x84S@n"P@\x18\x81S@\x13\xf0\x9c\x83\xad\x80S@\x14\xaf\x060\\\x96S@\xd7n\xd6\xdc\xd7\x84S@\xd0<\x81m8\x85S@\xcc\xfbNE\x19\x82S@#\xe4*\x108vS@\xfd\x1dP\xce\x9ezS@O\x13`\xaf\x0b\xa1S@\x9c\x0eZ\x04\x94zS@r\xcbc\xaci\xa1S@\xc4\xcb\x1cvE\xa1S@6\xf0\xd7\xa6G\x98S@\xfd\xaf8\xc1\xb0\xa2S@\x90\xbb\xb0\x0e\x92vS@\x95\xd0h\xc2\x06vS@\xb8wu\xd3\x81\x97S@\x9e\xcbT}\xd6\xa1S@\x8bi!\x1aC\xd6S@\xb2\x04\xbc\\3US@\xeb*\x92\x92\x15RS@Yv\xb9H2\x97S@\xe1zE}\xf5vS@\xaf\x0b\xd0\x7f\x1duS@K|\xb7\xea\xc3vS@\x12\xe02\x8bVvS@D\xcd_McMS@"$\x91\xe4\xe8\x8dS@J\xc9\xa9\x0c\x90pS@\x08\x1e|\x8b\xc0MS@\xae\x92\xe46T\x8eS@}\x88I\x7ff\xabS@\x7fl\xb2\x05\xa0LS@\xc7\x16%*\x1fSS@\xd3\xa4\x9c(\x9f\xa8S@\xfd\x1d\x95\xaf1\x8fS@\xb0\x90\x94\xe4CrS@\x86\xcccD\xb3LS@B\xe5\\\xc5\x93tS@\x81\x9f4\x90\x10NS@,)\xd2\xfd2US@ \x892YV\x99S@\x9b\xda\xd2\xf2\xbd\x97S@\xbb\xd5\x08k0TS@Tn\xb6\xb2~OS@\xa0(9\xcd\xd8\x9dS@\x91\x84\xd0\x08\xe1\xacS@AU\xd6\xe9\x1c\xa5S@\xe5\xaa\xe4\xe4\x82\xadS@s\x1cX\x8f\x00\xadS@0\x087\x94\x1bfS@\x0b\xbb\xa0\xcf\x99pS@\xc8w*\xf9\xc7PS@"\xbc\xe8\xd90\xaeS@;\x8dR\xf5xPS@\xb6\x036y\xa5\x9aS@\x81\xdb\xc2\x7f\x15\xaeS@\t\xa5\x8eSvQS@\xaa\xc9`\x1e\xd9\x9bS@uh\xe5\x95\x0fdS@\xe4\n\xa6{\xefiS@\xa2\n\xaa\xe3\xf8pS@\xbd\xf0(}X\xf8S@\xec\x82\xfeD\x7f\xa9S@\x8c\x06W@\nRS@L\x83\xcb\x1fmsS@_P\xcc0\xc1iS@\xc9v\xb3q\x1a\xa9S@g\xda\x810\xf9\xa6S@\xc9\xc8\x13\xdejiS@\x1dm\xa8\xaf\xc3wS@\x85\xcd\x8f\x7f`iS@\xd7e\xff\xc9\xbahS@\x1d\xbb\xd3\x1dDpS@\xc10r\x1f:\xb9S@\x01\xfc\xa8\x93\x92\xfcS@\x83\x17\xf5\xf7\xd3\xa9S@\xa4\xee\x91j\xbb\xbcS@N\xd9\xf9F\x81\xabS@g\xaem\x83\x12nS@a\xd3\x03\xf3\xe6tS@s\x19\xdc\x85w\xa9S@O\xa3R\xc3\xde`S@\xfdw6\x04\x7f\xaaS@\x9a\x06\xc1\xb8\x0bmS@;V\xb1_\x9f\xa8S@O\xf3\x8a\x84\xba\xbeS@\xe1>\xbb\xdc\xcfYS@\x0b^\x88\x04\xd0\x95S@\xac\x89I8\xb2VS@\xd6:\x15\x0b\xd0RS@2z(\x8aNaS@\x1b\xa6\x17)=\xc4S@\x01\xfa\x19]\xa5\xc8S@\xce\x1egN \xc8S@N\xfb\x90\xf1\xdd\xc7S@\xfa0\x10FV\xc9S@\x1b\xe1}\x9fd\xafS@1q\x86\xc9_\xa4S@??\xea\xd31YS@\xee\xb5\x82t\xbc\xa4S@C\xc7ad\xd3nS@Z\xf3\xcd-\x01\xcbS@F\n\xbd\xfa\xf3\xa1S@\x9co\x89[\xb5\xa8S@\xf17\xc7`C\\S@y\xcf{\x90\xd2YS@\x1b\xa9\xcd\x9a\xf9\xa5S@\xe1\xfb\x84\x8fq\xadS@E\xad\xcas\xb5\xe3S@ \x1d\xd1\x10\xcfqS@\x0b\xc1}\xf2\x00\xe6S@S\x04Lp\x15]S@\x16QD\x13\x99US@\xfcZY\xc2\x99\x85S@>\xd7\xe09FdS@ab\x95\x8c\x03\xafS@L\xd4\xa3\xd3\x1d\xc8S@Lp\xe6\xa9\x9d\x95S@0d\xcb\x13xRS@~%l\xc3\'\xbfS@B\x00\x1d\x8d\xa8\xbeS@\xe8\x1f\xb3\xa3\'\xb9S@\xae\xa8S\x0e\xff\xaaS@\xed\xc2\xd0\xf9|\xceS@\xadtr\xf5\xd2QS@\xb3\x87Y4\rRS@x\x11h\xc2\xf7\xcdS@\x05PWsORS@\xda\x02HU8PS@\x8ew\x1c\xc7\x17\xcaS@?>\xfc\xbf\xd3\xc9S@\x10\x9ak\xdd-\xcbS@\xd7\x81!\xfe\x9f\xc9S@\x007t\xf1\x14\xc8S@\x14\xfb\x7f\xad\xbc\xa4S@\xbc\xbd\n\x95H\xc7S@\xca\xfe|\xdb\x83\xc7S@\xf5F\x86\x10\x86\xc9S@y\xa2%\x10\xb3\xc9S@\xa0\xcaB\x00\xe8RS@Yk\x19I\xa0\xc6S@s#\x18\xb4\xfb\xc7S@\xee\x82SfS\xc6S@{Iv\x07\xe8\xc7S@i"\x10\xda\x1c\xc4S@\xde\x1f#\xef5\xc4S@\xc7l\x95\xb8\x0ebS@RL\n \x0cNS@\n\xb2!R\xa6MS@w\x95\xf4?)US@\xfbu\xb3\xe2\xa0\xc2S@_i\xdb#\x19\xa9S@\x9f\xe99\r,WS@\xc1\xfe\x16\xe4\x11OS@N\xa7\xc2"s\xadS@1\xc2\xdc\xa6\xbcUS@v\xb5`\xd8nPS@e\x85\x8d\xbd\x10\xd5S@Uo\x9d8\xcbPS@_O\x89\x8b\x15\xa8S@6\xde~\xf7\x88QS@\xe1\x1e-\x00\xc5\xa8S@\x81\xd9p\xc3\xff\xa7S@\xb1\xfd\xa6F\x0cRS@\x19\xf4j\xee\xcb\x9bS@\xadr\xcfdAbS@\x02\x0f\xd7\xec\xd6\xa6S@\xcb\x1f\x8b\x05\xe7hS@\xb1$)\xda0\xaeS@\xd8\xf6(\xa3/\xaeS@\xc7i\n\x9b\x96\xadS@\xd6J\tr\xd9\xacS@\xb7\x9a\x86y\xeaiS@\xec\x13\x164\xae\xeeS@\xc5\xb7\xfaV\xf2RS@\x82\x94\xec\xcb%\x94S@\xcdS\x94\xf8\x99\x93S@\xb5v\\p\x8d\xaeS@\x96\x02\x0e\xcbA\x9bS@h\x8e\xb4\xe0\x94\xabS@\xbc\x8e\xf0\xe5\xf2\xa6S@iA@\xbe\x95TS@(\xbe\xe2\x17\xf3\xa4S@\xfb-\xcaM\x92\x97S@\xa2\x07\xd1\xf5b\xa4S@4\xef\xfb\xd1I\\S@K\xd0\xf4\xc8\xe3YS@\x17L\x14\xc40iS@i)|\xc9v\x83S@\xb8IHKa\x83S@_9\xd7n\xd8\x82S@~\xcb\x80\xf2\xca\xa2S@\xddl\xb9\x81D\xa2S@}_vs\xe2nS@\xb7\x17\xa1\xc9FYS@\x0e\xfd\x8d\xbc\xf1fS@\xfd\x13\x11\xb0\x85\xa1S@me\xcf\x9b8\xa1S@\xe0M!q\xe8\xa0S@\xae\r\xf4\x9e\x14wS@\xe1\r\'VHvS@\x87\x89\x12\xe0XuS@\xf9I\xd8\xe5\x13uS@\x89\\\xfa\xb63\x95S@\xeb\xc3\xe1\xe8\xea\x98S@w\x9d6\xc8\xe8`S@\xc1\x8a\x94\xa7\xe6~S@/sDg\nbS@\xd1\xf5\xa1w%vS@{I\x97\t8rS@\xef\x80\xb5\xf0\xf2~S@B\xb2\xb1\x12\xa4sS@\x12\x0c]\xb1\x8c\x80S@8(\xea\xdd\xf0tS@\xc8\xde\x0c\xaf8\x7fS@\x1f\xc1X\xa1K\x99S@:\x03\x0f&\xc9pS@za\xde\x08\t\x99S@\x0f/\x8f|\xbegS@\x03[h\x8d\x13hS@\x92\xd2\x9el\xcdhS@\xd0\x16\x87\xab\x8ahS@5;\x02e:hS@\xa9\xce\xd5\x8eriS@\x8fK\xcd"dsS@G\xe0\xcf\x12\xbeuS@A\x86F\x91\xb3jS@A\xf9\x8a\x86TuS@j\x93\x16\x1f\x12sS@\'O\xb4L\xd1rS@<\xcf\x9f\r\x8etS@O\xcd"\xf4+hS@&\xe9\x8a9[tS@U\xed\xea\x80\xa2|S@|\x91\xc4y3yS@\xef\x1b\xba\xa3 \x91S@\xd2TL%\xe0rS@rI\xd6g\x9atS@\x1c/\xd9\xc5\x8ayS@\x05\xd6\x9e\x1e\xa8tS@k\r\x06\xab\x9cvS@mK\xf8F\x99sS@\xf2\xed\x90X\x90\xf9S@\xa7|Lf[wS@\xf5\x18k\x8f\xa3wS@\xcc\xa2\x9d\xec\xcexS@\xfe\xa9\x7f\xe0\xa9\xbeS@\xe6\xdf\x9b\x0b^WS@@\r\xfdA\xee\xc1S@7\xda|\x12`\xaeS@5\x91\xa8~riS@\x92\xb7J\x108TS@\xc2\xa0\x07dw\xa7S@\xaa\x91\xf4\x9a\xbc`S@(\xd9\xb2\x031mS@\rW\x99dEqS@>\xb5P\x82\xf2tS@)\xf2\x89\x9bE\x85S@\xce\x8b\x95\x84\xeagS@(`\x16fmhS@rb\xf6g\xa5zS@\xb5Z\xf5\xe2(\xa0S@\x9b[I\xea\xfbIS@o\xd6qCZ\xaeS@\xd1p\x07\x04&\xc8S@\x14Z\x03\xf0n\x9dS@\xf5k\xf03\x83oS@\xbf\x07*\xf9\xa8US@\x1f\xc9\x17\x12~\xceS@V\xd7h!\x04]S@\xb3H\xbb\x15\xafuS@B\x90\x0f\xc1^ZS@ \xc3\x90\xab\xf8\xcdS@<\xe9\x1dhwYS@\x88\xe7\xb6\x07\xd2VS@1\xfeE\x1e\x88}S@\x08EI\xb0\x08\x81S@+\xff\xf6o\xaf\x9bS@\xbe\x16\x8d\x0e\'TS@.\x08\xbc(\xa4\xafS@\x1f*\xa2\x15(\xbfS@\xab C\x895\xc7S@[\x0e\xff#k\x9eS@\xee\x03\x15\xdb\x94\xabS@\x13\x1et\x04U\xa2S@\xc3\xee\xef\\]\xbdS@\xeeg\xa3\xceXiS@\xa6i\xc8Z%TS@\x80\x86\x12\xcd\x05xS@'
p22
tp23
btp24
a(g3
(g4
(I0
tp25
g6
tp26
Rp27
(I1
(I1111
tp28
g13
I00
S'T\xc9\x85\xb4\xba[\x1c\xc0\\\xc0\\\xe0\xea\x08 \xc0[\xb82\x9bMi#\xc0\xc2\x7f\xbf\x0c\xc0N%\xc0\x88\xd8\x086?l,\xc0Z\x1b9\x90\xb1~\x1c\xc0\x02\x8f\x02+\xadc \xc0\xff\xcc\x1b\xf6[V\x13\xc0q8\xb4W\xc1%\x06\xc0hT\ryrT#\xc0\x94_\xda\x9e\xa5f#\xc0[\x07`\xaaf\x88$\xc0\rM\xefwlT \xc0<MK\x95\xa7c\x1e\xc0\xcb\x1d\x15\xf4\x10\xfc#\xc0\xe9(\x85\xb2\xf7\xf7$\xc0Y\x8e\xb9\xb1\xc5@+\xc0\xcc\x01\x02\xad\xac\x07#\xc09\xba\x12\x81#w#\xc0\x95\xeb5\xf1z!$\xc0\x8f\x7f\x16x\xa4\xa2$\xc0Ve\xd5\xd8\xd3\xc4)\xc0\tO\xee\xd3\xfbV$\xc0E\x82\xb8\xc9[\xe5\x19\xc0\x96\xe4\xef?B\x11\x1e\xc0\xc7\xc7\x02*\xc4$\t\xc0\xd8\xfdByA\xf0(\xc0\x9e1\x90\xfeVE$\xc0\x13\x00\xc5\x9e\x97B!\xc0\x19\x93\x1f\xd3\x00\xa0$\xc0?\xb2,\xbb\xe8\xc7"\xc0H\x9e+C\x995!\xc0\xa5\x16q\xfb\x0c\x98,\xc0K\xe6z\xaag\x9e!\xc0\xd7\x88b]P\xde(\xc0/\xde\x18\xc0\x95X!\xc0H\x9c1\x1a\'\x0f$\xc0\x9fD\xa7\x04%\x1e&\xc0\xdc\xbe\xbaNF\xb5 \xc0"\xad~\x91\xd2\x83"\xc0\x03NR\xef\xe8V#\xc0V\x17\x1e\xcd\xcf\xbd#\xc0\xeah)\xbf\xc8\x96%\xc0Z\x03`\x13?\x93$\xc0\xc4u\xcc\n\xc3\xa7 \xc0\x1f\xd0\xcb\x02\xe3\xa4#\xc0\t\xf4\x0b\xa2\xc3\xe0%\xc0}\xda\x07&S|$\xc0:N\xf4\x02f\xd3\xe3?\xca\xd7\x83B\x93\x8a#\xc0\x87\x17\x93u\xa7\xf3\x19\xc0\xc0\xa8z\x1c\xeeV#\xc0\x9b\xe1\x05\x99*;!\xc02\xee.\xaebV!\xc0`~0\x84\x1bO#\xc07\xa5\x8e_\xd6n\'\xc0L\x01\x14D\x1e\xcb)\xc0\x13\r`t\ts+\xc0\x12\x0b\x1c\xe5\x04\xe9%\xc0\xaf\t*B\xe6\x10"\xc09G\xe2\x94\xf1Z#\xc0\xe0@E/\xd4\x10"\xc0\x8c\xb4\x0c\r/\x00\x1b\xc0\nY\x91\x92\x1cf"\xc0\xdfi^\x9b\xae\x99&\xc0\x8aM8m>\xe6"\xc0\x01\xcd\xde\tau\x1a\xc0\xae\xf5G\xc2\xf1\xce\x1b\xc0X\tY\xdbl\x9d#\xc0\xcf\x83H\x11**$\xc0t\xf9\x82E\xf0\xc6-\xc0\xd9S\x98*\xfb,!\xc0\xb1\xbb\xd59\xe0P\x02@\xc1\x89Hj\x1f\xde \xc0\xf2\xa7\xa6\xf4\xe3\xea,\xc0\xb3&Y\xe1\x14\\\'\xc0H\x1fn\x83D\xc4"\xc0\xb3?\xffUs++\xc0\xa8T\x997\xe9\xae,\xc0r\x1a\'{m\x88#\xc0\xb0\xc0\xd9\xe3\xca\xb1#\xc0N\xe4\x96\x8c\xda\x98\x1e\xc0\xb5~aT\xfcc)\xc0\xff\xe3%\x17\x12+\x15\xc0\xd7\x14{\x8eE\x06&\xc0U]A\xbeV\xa9\'\xc0x\x96\x89wwn(\xc0\'\xb0\xc5F\x83\x03\x19\xc0L\xb3\xbdI\x14\xff\x1e\xc0\x8b\xc9N{\x9a\xf4#\xc0\xc9\xbc\x12\xe5%\xd9-\xc0\x14_\x8e<\xe7T&\xc0\xa3t=\xb6\xf1o&\xc0\xe4\x00b\xd1\r\xea(\xc0F\xd1\x8ejC\xae$\xc0\xceu\xc3\xfb4q \xc0\xaf\x10\x96\xd9\x06y\x13\xc0f\x8c,&\x8a\x8d$\xc0.\x97a\x19\xaa\xcc\'\xc0\xe2\xee\x0f\xd1\x9b\x1e%\xc0q\xdc\x1cM\x1b\x92$\xc0/\xd1\x19\xdc"\x1f \xc0\x1f_:\x8a\xd8\x01#\xc0\x16J:\x05xQ$\xc0\x84\xd3\xbe\x99\x1a\xc6\'\xc08`/\xabu\xed\x1a\xc0\x9a\x8d\xea\xccE\x19#\xc0\x04\xf6\xf6i\x90R%\xc0R\x9d_\x9a1\xc3 \xc0b\xb8\x8a\xa7\x06@!\xc0+#e\x8fG\xaf%\xc0Mrr\n\xa3{$\xc0\xc4}\xaa[\xdf%\x13\xc0K\xe7\x90\x1d[\xc4"\xc0\xcb\xed\xe6\xd9D~&\xc0(\xe2\xad\x01\xf8C$\xc0\xd4\x89\x06\xc2\xf2` \xc0K\x1b\x1e\xa1k\xb5&\xc0\xa5<u&\xb8\xd2$\xc0\xa9>\xb4\xeb\xd8>.\xc0\xce8\x85\x0cX\xa3#\xc0\xc8\xc1\x9dju\x96(\xc0x\xb97^\x04u(\xc0dEQ\xf0s\x8b#\xc0\xe5\x08^d\x017!\xc0\x82\xd5\x07\xd3\x9d4!\xc0\x9c\xbf)b\x88\xdf\x1c\xc0N\xf4\xa70\xa5\x80+\xc0\xf3K\xdb\xd8\x93\x1d&\xc0\x9f\xe1X\r\xac()\xc0Vfw\x0e>\xc6)\xc0\xddJ\xc0\x84\x8f\\"\xc0\xe3\\\x7f\'\x18\xd1\x1f\xc0\xe4\xa9y\xfb|s\x10\xc0\x93\xb5\x03\xb0\xc1\xea$\xc0\xe2\x89\x17T2-(\xc0a\xa8\x17\x13\xf9B(\xc0\x94\x1c\xffL\xe6\xe7 \xc0\x16h\xbaz\xa1I\xe3\xbf\x8a\xfd\xbfc\xdb^\x1e\xc0\xd0>\xd9\x90=`(\xc0\x86 \x1cK\xbfW+\xc0\x17J\x1c\xd4\xd3k&\xc0\xa1\xd7K\xe2\x1e\x9c#\xc0\xfe\x1a"\x95P\x15!\xc02V\x0cs\x06\xa6&\xc0dU\xad\xd6\x94\xae$\xc0;\xc6\xc6\x7f\xdd\n\x1f\xc0\xa7AoL+\x1f"\xc0\xca\x19V\x7f\xb5\x8a#\xc0+d\xaa\xec&\xae&\xc0\x8b\xa6\xe2t\xbcf#\xc0\x86Etq\xac6$\xc0vf3~a6%\xc0\x9e\x7f\xdd\xfd\xa7\x8a$\xc0\xb5d\x9d\x1d6\x9a"\xc0T\x11Q\xbf\xe1U!\xc0\xc7x\x05b\xa4\xd6"\xc0\xb1\xdc\xa9HI\xd7$\xc0\x16|\x04\xba\x8f\xd5\x1a\xc0a\xf6|1~\xab,\xc0i\xfa{\xe8A\xa9\x11\xc0u\x87=y!\x8a!\xc0\xb2\x19\x8dZ\xfb\x81\'\xc0s_\xd1-\x9df!\xc0\x81\xa4\x85\x96\xe8O!\xc0-u\xa5Z\xbe\x0c)\xc0\xd7s\xac\xee\xd2\x18"\xc0\xec\x17[\x9f\x9f\x04&\xc0\x14\x81(\x98z\xf2$\xc0B,\x18\xb7\xa6\x10"\xc0Ck\x8e}\xc9\xae\x1c\xc0?\xae\x0bw9\xf8\xe9?i\xfc]\x97\x12\x84\x1d\xc0m_\x85\x7f\xa8#!\xc0\xc6\xdb0\xc6\xa0\xf3 \xc0j\x91,\xc6\n\xdf\'\xc0\xcf\xa9=1\xc3\xd5!\xc0\xb5\xff\xab\xe4O\'$\xc0\x80\xb5Y\x90\xbf\xf8%\xc07j\xe1%\xcd\xb5 \xc0\x1c\x89T\x94\xb8M"\xc0\x9f\xe2\xa9\x89\xfc\x1d#\xc0\xe3PRxd+\x1a\xc0\xf7+\x9a\x0f\x1c,"\xc0\x9e\x01\xc8.7?"\xc0^\xa0\xa5\xb1\xfa\xc8\x1b\xc0\x14\xa7\x14\xfdu4\x19\xc0\x83\x9f\xd9\xac3\x87"\xc0\xa9c\xe6R\xe5\xc2!\xc0\xb9\xd2\xa8\xbb-o\x13\xc0Z\xbd\xf2F\xfc\x86#\xc0\xad\x8b\x87$V\xa2,\xc0!\xe1\xdb\xec\x9f?!\xc0\x93\x9fo\xc3\xd9\x82$\xc0C\x0f\xd6\xe5\xbc\xfd%\xc0\xd0\xd9L"\xb5F%\xc0\x08\x99%t\xcf\xd9#\xc0\x1c\x92\xf1\x1ew\xf1\x1a\xc0\xfb+"\x0cA\xc9"\xc0\xe5\xff\xa8\xf0\xda&$\xc0}5\xf0J<K!\xc0OL\xaf\xad\x7fy\x1a\xc02,\x01\xa4\xd0K$\xc0xj\xaf\xa0\xa5\x8b(\xc0\xd2\xda\x1akBV(\xc02\xd6\xb2\xff\xee:*\xc0\x98b"\xdeM^-\xc0J*\x1a\xf7t\\,\xc0\x83w\xcd\x96\x91\x81!\xc0\xa2\xa5f)r5!\xc0\xc4\xdf\xaf\x95\xae\xdd*\xc0\xa0\x01x \xb6<\x19\xc0\xc2\xdf\x9b\xe9\xcd\xb0 \xc0\x0c\xc4u`\xcdo(\xc0\x87]3{\x8f+-\xc0\xd5hg\x8e\xd2\xfd"\xc0-\xc4\x86\xb8\xaa\xa4$\xc0 ,\x15\x10i\xf1%\xc0f\x1f\xca\xa9\xcf\xa7!\xc0\xbe\xfe\x83\xedk@$\xc0\x065\n\xb2\xbc\xe8$\xc0\x8b \xe4\xa9\xe8\x17\'\xc0\x130\xb6s\x8a\x11\'\xc0B-\xbb\x974\x9b$\xc0K\x82\x88;\x8b@$\xc0\xa4n<\xc2\xdf\x9c#\xc0\xaa\x14\xe8\x01X\xb3\xe9?i\x17\xcf\xf9\x1a\x95#\xc09\xaf\x0bX\xd7\x8d$\xc0\xcd\xd2x\x8fy\x85,\xc0*\x84DY\xbd\x0b"\xc0Nk>S\x12J&\xc0Y\x8c\xaa\x9a\x8cZ&\xc0}\x8d\xe8\xdew\x8b!\xc0\x8c}\xec\x98\th$\xc0/\xfe\x9a[\xa2] \xc0M\xf5\x16\xeby\xa1\x1a\xc0\xb1\xbb\xd59\xe0P\x02@\x0e\xb0\xa0\xbc]\x11\'\xc0\x06yk \xd9\x9c#\xc0\x83\x87>L\x9dV%\xc0\xe5\xb7\x8ev\xbbQ$\xc0\xdc~\x14\x95\xf7\xb8 \xc0j\xa2B6\xceL!\xc0?\xb9\x8a\x91\xa9h!\xc0|\x91\x8fS\xf7\xc0!\xc0\xe2\x89\x17T2-(\xc0\x1e\xb6\\4q\xd3%\xc0\xbf4\xd8DJ\xe8\x1c\xc0\x13\x8e\t\x997\x17(\xc0\xa5\xa4\x0eU\xde\xff#\xc0\x80!\x11\xbem\x04"\xc0\xa45L\xd6\xe2C,\xc0\xd2\x04\xe3\xcd\x1d]"\xc0\xbc\x97n\xce\xdb8!\xc0\xfe~\xf1\xbd1!\'\xc0E\x88#\xc5\x19*+\xc089\xeej\xf0\'\'\xc0\xa8C\x175\x03\x0b\x17\xc0j\xc7\xde$\xed\x87$\xc0\xb8\t\xc7\x12k\x18&\xc0\x04\xde\xa9\xf1\x8a\x12!\xc0\xfa<\xc0\xff\xa6+\x1d\xc0\xab.\xdc\x9c\xa9\xbc!\xc0a\x14\x1ab\xfe).\xc0\xe6U\xfb\x03\xd0\x99$\xc0\xf4\x0b\x8b\xdc\x8b\xa8 \xc0\x10 \xc8j\x05\x85$\xc0uC<\xa7g\xa8)\xc0\xfb\x7f\x9c\xe9\x18\n(\xc01\x99b\xee\x8a\xaf \xc0w_s\xd2\x1d"!\xc0\x13^\xa6\x8d\xba\x86#\xc0iO\x0e\xbb\x95\xa5 \xc0\xca\x19V\x7f\xb5\x8a#\xc0\x16h\xbaz\xa1I\xe3\xbfh24\x7f\xfeu"\xc0\xfb\xdb\x83f\xc1Z%\xc0\xb3\x87\n\xf5\xc6<$\xc0\xe2O@h\xad|+\xc03\xb5\xe7\xab\xd8\xb4$\xc0\xe5\x1a\x89\xe9\x9b\x15!\xc0\xa2\x9c\x1b\x96\x98\xe7)\xc0\xd18\x15\x0fC\xe0)\xc0\xe8Z\x0c<\xc1u(\xc0"(\xdc\x9c\xb6Z%\xc0\xc0+V\xd3}T%\xc0.\xf0\x1fh\xc3a#\xc0?\xe2h\x98\xe7\xd0*\xc0\xd8\xb7\n&\xf6\xb4&\xc0\x96w\xf8\xfdl\x16&\xc0p\xdeaf6\x9c#\xc0\xda\xb7{\x83\x1f\x08\'\xc0\xe9mr\xd2\x16?$\xc0Y\xdcQ|Wz%\xc0\xfdw.\xe3\xe4m%\xc0C1\xe1\x07;J$\xc0_\x12\xfa\x81]-!\xc0\xd7\xb2\t\xb5\x95\x94%\xc0\xc05n\x0f\xdf\x9f%\xc0\xd2\xf2\xde\xf2\xa8\xed$\xc0\x191ef\xcbv!\xc0R\xd3uT\xa5\x86#\xc0\xb3J=\x04\xe9\xe0 \xc0\x01\xe3\xdc#\x7f\xc9 \xc0\xbc\xe5\x8b\xa6\xdaf$\xc0]Q\x16\xfc\x1dg,\xc0\x81L\xb6a\x10\x18\'\xc0\x12Gw"\xe3S(\xc0Hd\xb7P\xe9X#\xc0$\x1a\x85\x94B\x19"\xc0=\xbdq\xa3\x040-\xc0w\x8f}K\x13\x16)\xc0\xe2i\xe7[\x07\xc6"\xc0\x16h\xbaz\xa1I\xe3\xbfi\xc3>(\x8ag#\xc0\xff\x88\x19\xa4\xf2\xef$\xc0\x1a\x1f\xa9\x95H\xfc \xc0\x9b>\xc6\xb8H\xc5"\xc0H\x89\x7f\xc5\xadp \xc0\xddJ\xc0\x84\x8f\\"\xc0v\xa8\x97?\x80,"\xc0\xda\xdd!g\x07\xbc\x1a\xc0t\xb7\xa3)\x99\xe9,\xc0M\xd9\xec\xcb7\x90,\xc0\x0b5\xc4\xad\xa7\xa0$\xc0\x00s\x12k\xa8K!\xc0\xc8\xc4\xbe(8{%\xc0\xc5\xf6\xc8\x0b\x9f\xd1"\xc0-\xff8X\xba4!\xc0Ge\x19\xce.{%\xc0\\\xe8\x8dP\xd2\xfe\xd1\xbf\xde\xdd\xb8}J\xc3\x1b\xc0H\x1c\x12s\xab\xa5!\xc0U\xbfSe\xc4\xa6#\xc0\x94W\x95Mz"!\xc0J\x95\x98\xb1\xee\xb4 \xc0\xde\xa0\xa5D\xbf\xf5!\xc0d\xcf\x9c\x03x\xe9&\xc0I\x0c\t\xa6R{"\xc0AG=\x82\xb2\x01&\xc0\xf1\xb1\x9b\x82z\xf4&\xc0yj[j!\xd3"\xc0\x01\x1a\x88\x05\x8d\xa2$\xc0~i\xe6\xc0\x139"\xc0\xf9\x1e\x0b\r\xb7.!\xc0\x0b\xaf{>.D"\xc0\'\xcc\x08\x15mw"\xc0\xc3h\xeat\xa4\xda\'\xc0\xa0\x94N\xd3\xa6w\x1a\xc0s\xcc\xda\x9d|\x1f\x11@D\\\xf4\x84\x82\xbc\x1f\xc0Y\x01\xd0\xe0\xd8r%\xc0`\x9c\xf6\xd5\xab9\x14\xc01\xb8Y\xf45\xbc%\xc0nF\xa8$^A"\xc0\x87]3{\x8f+-\xc0\xebM\x1es\x883\x1f\xc0\xbc\xd1\xa8\x8d\xd5\xc6!\xc0\x1cf\x13>\x93\xcf\'\xc0.\x8e\xc3\x17je$\xc0s\xd9\rS\x03\xfe \xc0>\x80\xf1`\xca\x08\x1d\xc0\xde\x8a\xf8NM\xac!\xc0Y\x1fs8\x8f\xac"\xc0\xc0\x84\xf9m\xa0J$\xc0\xb6\xfa\x9a\x19-\xa3\x1a\xc0D.\x84H\xc1\x9d,\xc0]\xfbv\xe9\xed\xc2#\xc0\t\xfbI\x8b"f!\xc0H\x9f\xfc\xe5\xd0K!\xc0E\x17/\x97\xd8\x7f!\xc0\xf8\xc5>\xa8DU(\xc0\xde\x93\xec\x05V-!\xc0\xe1\'\x83"H\x81 \xc0\x9d\xf7\x18\xe2\xbe\x92(\xc0\xfby\xea\xdb\xf2g%\xc0\xfef\xb5-\xed\xae&\xc0~t\x90\xeb<\xca,\xc0T\xfb9X\xc2M)\xc0M\xa9x\xdc$\xae \xc0\x0c\x1e\xbc\xb0%+"\xc0\x0b\x84\x87\x01\xee\xa1$\xc0\xb8_\xf6\x83.\x1d-\xc0TC\xdf\xc7\x0e\x90 \xc0\x7f\xa0\x01\xcb\xa5\x0e\'\xc0\x1bg\x0f\x11Pi$\xc02I\x1e\x00W<\x1b\xc0\xb2\x90\xe6\xae\xddf$\xc0\x1b\xfb\xbd\xaa\xc4U\x1e\xc0\xce\x03\xfd\x98\xb8$\'\xc0\x97\xce\'\x9c\xd7\x05\'\xc0\x9fy~\x07\xf3\x99$\xc0c\x06.\x8e\xec\xad#\xc0\t\xef\x9b\xdf4~!\xc0A\xd3\xb8\x10\xbb\xec+\xc0\xc5\xa1\x80>\xa6\xad$\xc0\xd0^\x0b\x9b\x05\x1f)\xc0JUc\xe3DP!\xc0\x8a\xe1R\xb3\xfa\x88$\xc0b\x1b\xd5\xf2\xd1\xf4!\xc0\x03d\x98\xfb\xb3/$\xc0\xe3,\xe3gl\x85"\xc0\x89\xe6\x92\xfdK\xa1#\xc0\x9eko\xd0>v&\xc0_\x85O\x8f\xb9\x9e#\xc0\x89\xd2q\x8c\x08\xfd\x1a\xc0\x1897\xf6\xc2\xc7%\xc0\xde\x8c\xa1\xc7\xad,\'\xc0\xaf\xfa\xecW\xd2)\x1f\xc0\x01!\xc5\xdfr\xa1,\xc0\xf1\xff\xc1\x1d\xe4\xff\x18\xc0\xf3a\xf4\xd1\xafo$\xc0\xcc\x9b\xcf\x87UE#\xc0\xd3fG|Qw\x1d\xc0y\xdbX\\\xd3\x08$\xc0\x85M.\xc8&\xec\'\xc0\x95V\xebE\xca\x8a*\xc0q\xa3\'\x16K\xea"\xc0\xa4!\xabu\xda\x8b(\xc0\xbbj\x19\xd9\x9d\xfd$\xc0*f\xfce\x1c\xb5#\xc0\xa1B\xbc\xcbO1+\xc08c\xddh\xb3M\x16\xc0\x14_\x95\xdc.\xdb*\xc0?\xdeO:\x9e\x14+\xc0\x01\x8c\xb1\xa1!7%\xc0;\xfd\x87E\x01\xb3\'\xc0Y\x11;*XX\xb0?\x14\xa20\xf7\xb1_\x02@f]\x1a-\xee\x13"\xc0\x87\xa8\xc6\xadA!!\xc0\xc8\xc2\x83\x9d\xba\xe7$\xc0\x04[\xb4\xfe\xb1\xae%\xc0\x8e%x\xef(\xb6,\xc0\x80,\xa8\xf3\xf5\x8a(\xc0\x14\xf4\x1deD\r-\xc0t\x01Y\xe4\xec\xa2&\xc0kQ\xac\xd8\xbeT\x1f\xc0ZQ\xb9&\x1f=.\xc0Ym\xeaF\xf1\xc3%\xc0/8\xd1`\xe9\x8a \xc0\xf5|\x1e\xbd\xf8\xdf$\xc0\x8a\x9c\xe0B\x1d\xd0 \xc0#\xf8\r\x92\x18(\x13\xc0Ca\n\xd5ME"\xc0U\xd9Z(\x02c#\xc0\x9d\xf3b\xcb\xe8.#\xc0\x9f\x99\xf5z\xc53\x1b\xc0\xf1\xc8\x9d$\xcb\xed&\xc0\xbc\x1cW*\x85\xcc(\xc0\xfd^c\xe8\x99{*\xc0 \xaeT\xde\xbeO!\xc0\xb4\xcc\xfb\x82q;(\xc0\x9cj\xcf!\xd0\x14\'\xc0XR\xd5\xce\xe73!\xc0\xa5\xdbg\x8e\xa6\xb1%\xc0\xbb`0\x81Ps%\xc0\x86O\xe0\xa8\xb8o"\xc0\xb1\n\x02V\r\xc8"\xc0vy`hi`,\xc0j5\xdd\x19\xc3\x1e$\xc0|\xa4~\xce\x99\xba(\xc0_d\xfa}Ff%\xc0|\x8d\x8fC_\xeb$\xc0`\x9c\x84\x0b\xa2\x85\'\xc0=\x15\xb2\x0bJ\xb1\x1c\xc0\xe1~\xb6\xd3\xd9\xb9&\xc0\x95"\xedm\xb05!\xc0p\xed+nit(\xc0bV\xad\xa3\x94\x7f(\xc0\xe0G\xe8\x8d\xd4\xb2\x1b\xc0\x82n\x95\xb7\x82:\x14\xc0\xf8\xdaB\xb8;b"\xc0\xa4|\x9fm\x11T&\xc0\xed\xd1\xb2#\xe6U$\xc0\xaf^\xce$:Z%\xc0\xaf\x83\x98\xde\x95\xa5 \xc0\xaa\x9b^\xd9K\x89!\xc0-\xd0\x7f\xa6\x87Q%\xc0}\xaf\x1d\xc0\x05\x00\x1b\xc0\x90\x91\x7fD\xba\xe2 \xc0\x99\xff\x84\xa6\xd7\xaf%\xc01\xb5\xe8R\x94\xb5#\xc0\x93\xac\xd7\x98\xd3\x94#\xc0En\x1a\x1f\xa5\x80$\xc0\x00,\xbe\xf58g)\xc0\xe0\xd6\x7fh\xec\x9f\x1f\xc0\xe8 j9\xa5\x86\x1a\xc0w\x88\xcditP%\xc0\xe9\x16V\xe4\xcdn$\xc0s\xe7\xfc7\xf9\x1e-\xc0\x81\x1a\x01\xfe8~$\xc0\xbf\xbb^\xea"\xc3\x1b\xc0\xfd\xeb\xc8I\x87/"\xc05\x0ea~qZ"\xc04\x91\xf8i\xfa\x9d#\xc0\x8c\xfb\xfd\x91\xc3V(\xc0[Vc\xd6^\xec\x1a\xc0\xf4K\x9b\xd7\xcb\xeb\x17\xc0\xb7\x04\x1eI\xe5\x87#\xc00\xc8B*\xba\x07%\xc0\nD\xb0\x12\xb99"\xc0\xe5\x94\xa8%y>\x17\xc0\xed\x8c \xfc\xeb\x03"\xc0/"m\xff\x1aT$\xc0>\xcd\x8b\xb2HK!\xc0\xcb\x1b\xb4\xea3\x94&\xc0\xd0\x04\x04+\xfe\xd4%\xc0\xe01m)\xe3I!\xc0\xa9\xc2\xa0\x1f}~#\xc0\x92\xed\x8fbC\x00+\xc0j\xde`j\xa6h#\xc0=\x98\x80\xeeF0\x1b\xc0\x1d\x83Xr\xd9M(\xc0\xb2\xe9\x90\x96\xa1\xd0"\xc0\x9bM\xc4\x92\'\x99\x1a\xc0H\xa5\x19\x82\xc6h,\xc0\x0c\xd5g\xf7\xfb\x80!\xc0I\x0c\t\xa6R{"\xc0{\xd0|p/\xa1,\xc0m\x8e\xdd\x99Lk"\xc0j\xfeO\x8a\xe3\xa4\x1c\xc0f*\x06\xfb\x9f\x12\x1f\xc0*\'y/g\xb7 \xc0\xc9g\x80\x81\xee\x95(\xc0\xc6( \x11T\x05 \xc0\x96w\xf8\xfdl\x16&\xc0\xf4\xeb_\x15f\x1e*\xc0\xcc\x04\xb3\x8b\x9c\x9a$\xc0\xe7C#>,|%\xc0\xd4l\xe3)>\x18*\xc0\xa6\xd3\xfd\xbd\xb6\xba\x1a\xc0\x1b\x9e\xfa\x0eD\xc2!\xc0FT7\x88P\\ \xc0\xec);\xb4\x8e\xae#\xc0d#C\x9d\x8f\xb0\xfd\xbf\x05\xeb\xf9\n\x1b\x8d(\xc0Q!t\xad\x9b_"\xc0\xc7\x0c\xe9\xed\x8fQ$\xc05<\x8d\x96o\xb0$\xc0\xc9\x15K,\x95>!\xc0\xd6\xf3\x02\xfaa\x9e#\xc0(\x93\xe1\x9f\x9f\xa5$\xc0\xe1\xfb\xd0R\xb8\xc3#\xc0\xebm\xd4\xc9\x98\xf8\x1d\xc0G\xf9\xbf;F\xcc%\xc0\xac\x81\xa6\x8b)\xb5$\xc0\xf5\xdf\xe6\xe1\xb7$"\xc0\xba\xba\x98\x92xO!\xc0\xac}I%\x91u&\xc0\x93N\x82oW\xa0\x1b\xc0\xb4xI8\x12\xfa$\xc0\xc2\xe3{\xf7C\xb8\x13\xc0/\x1eK.\xc4\xe7\x19\xc0\xc2\xa9v\x9e}V!\xc04\xa3z\x0c5\t\x1f\xc0@\xad\xbcB\xc6\xa3(\xc0\xbb\r\xe7\xfa\x15\x0f"\xc0\xc1m\xd6\xb8!T+\xc0\x13`\xd0M\x12F*\xc0yg JP\x9f,\xc0\xb4\xa2\xe2\x99\x8cs#\xc0\x1aZ\x08\xaf^\xa5!\xc006\xf0\xc2\xf8w \xc0WGy\xc7\xdb\x17%\xc09\x04\xaa\xebt&\'\xc0\x9a\xddm\xe7g<%\xc0h\x03\x14%^\xd5&\xc0\xfa0g<\xb2 (\xc0\xc6kK\x81\'J$\xc0\xd5E\x0em\xbb\x7f\x18\xc0\x07\xc3(\x87\x89N)\xc0N\x94\x1c\xaeD\xa2,\xc0\x17\xf5\xd7\x86\x84\xf1&\xc0N\x18\xd5\x13 _ \xc0\x1d\x92\xfe=\x8cg \xc0\n\xce\xa0!Ve$\xc0\'\xb63x\xe1\xc3%\xc0\xd2\x89\x88\x02\xa5\xbe,\xc0]=g+B_!\xc0\x9dT\x10\xfd\xbb\x8f\x10\xc0!!\xf7\x9c=\x80%\xc0\x92\xb0\xc4\xf2\xa7F+\xc0+\xd0M\xf9\xd3\x15\x1e\xc0J\xd5\xac;\xb2\x9c$\xc0\xf3\xd5\x0c\x94L\xa4 \xc0fY\xbcx\x1f\\ \xc0\xac}I%\x91u&\xc0\xd5\xcd\x9eG\xc1\x92\x13\xc01M\xb9\x16\xd3\x88$\xc0\xf7\xe4\xbd\x84f7+\xc0\xbc`\x96\x1e\xdf%(\xc0AOYN\x0b-&\xc0>L5u\xf1/"\xc0JS1\x82D.\x1f\xc0\xce\x12R\xeb\xe9|)\xc0\xfb\xb1\xc5\xbc\x98|\x13\xc0\x085Q\xa0\x97\t+\xc0\x7f\x9emo)G%\xc0\x02\xc8\x8a!\x92J(\xc0\xd9Z\r\'\xee+\'\xc0\x9d\xcdP\xfdu\x1f)\xc0\x11U\xba2^\xff&\xc0\xdfJ\x9a\x86\xa53&\xc0\xd7\x1ep\xa1\x05>,\xc0g#\xb1C\x1e\x8c*\xc0q+\xf9\xc3\x0e\xb1"\xc0\x12\x88%v\xf2\xef&\xc0\xc7\x84/\xcduF$\xc0\x1f}\xed\xe1\x97\xc9-\xc0VO\xb9j8\xa8#\xc0\xa0\x7fQ\xd5\x1b\xb1&\xc0\xa7\x95\x94\xdb\x82T)\xc0\x82\xcd\x88\xbf\x9dm$\xc0\xe6\xdc\\\x00\xdcW!\xc0\x12Z\x17\x1c\xbb\xa5!\xc0n\xe1\xd1\x80b?)\xc0N\x99o\xf1\xb9k!\xc0ua0\x1a\xef\xa5%\xc0\xaf\x03\xabR0\x00+\xc0K\xaa\xafRl\x99$\xc0J+\xb1\n\xfed!\xc0\xa5\xe0P\xc3(\x8b$\xc0\xc7\xde\'G\xba\x8f,\xc0\xe4\xb8\xe5\xa4Q\xa4$\xc0\xe0\x8e&\xd6\xc8\x9b$\xc0\x15d\xc8\xf0O\xc4)\xc0\xc0\xf8\\\xa9\x9a\xf0%\xc0\xff\x0c\xaa\xf4\xe7\xa0\x1c\xc0\xb1\xbb\xd59\xe0P\x02@G\x04\x13\x04"8#\xc0\xda\xab\xd8\xce%\\+\xc0@\xbb\t\xc6\xce\xb7*\xc0\xc3\xa3\xe3\x9b\xe2\x87$\xc0\x84\x139\xa9Bb\x1c\xc0\xbb+\xd9)\x1b\xfd#\xc0\xff\x85\xcd0\xe4\xba\x1a\xc0\xf6\x9c\x1e\xa9\x1d\xa0,\xc0\xce\'\xf9\x9b\xff\x8b\x13\xc0\x8e2\xb51\x96K\'\xc0K\x1e\xcdn2\x12\'\xc0\xfb1\x94\x06\xcf-#\xc0F~\x9fETS$\xc09\xbdK\x12\xfe\x0c"\xc0\xdf\x89\x18w\xfb\xbf*\xc0\xd8$)\x96\t\xb0"\xc0\xed\xc1Z\xe1\xa3\xea$\xc0\x94M\x96t\xbf\x15\x1b\xc0\xec\xdft\xf5\x8b\x8a$\xc0\x1c\xe35\xd1!\x85\x10\xc0\x13l*\x7f\x9e-\x1b\xc0\x94K\xee)z\x94)\xc0\x9fl\x85us1\'\xc0\x92m\xbd"U|$\xc0\xe2\x17o\x10b\xbd \xc0\x8baf\x17\xec\x82,\xc0\xe9O\x8f\xc7\xa5\xe3 \xc0}\xf9\x86\x80\xed\x8d$\xc0eD \xf8\x03\x99\x1a\xc0\x7fL.\xf5!\x85#\xc0\x91a*\x9aoY$\xc0\xe3~\x9d\xabb\xed,\xc0b\xe3fP\xb3\xd0)\xc0\xee7\x12\xb5\xd0A&\xc0\xab<\x85.\xb8\xa3$\xc0\x14\xeb\xa1\xbaA\xeb+\xc0\xf4\x9d\x80\xd0\x89^,\xc0OBG~\xdb\x91!\xc0*\x8d;W\xfbV!\xc0K\xe4\x8b\xe6wx"\xc0\xa3\x1e`W\xbb\x9e#\xc0i\xc9+\xde\x91\xc5\'\xc0U\xbb\xadn<\xac \xc0\n\xd3<\x9c\xa4{\x14\xc0\x99\xd6\xab\xb6#\x9b\x17\xc0\xe4%u&(\x94&\xc0\xd2S\x1f\xf9\x90%\'\xc0E\xfaE\xadI\x03\'\xc0\x81\xa2\x11=d\xa2$\xc0\xab"\xceb\x8a\xae%\xc0\xc9\xd2\xe7!@\xe9\x16\xc0/S\xbe.\xe8\xca"\xc0\t\xd1\xff<\xf7\xc2(\xc0\xf6\xaf\xdb\xa9\xdd\x1a)\xc0FHR\x0f\x06\xff#\xc0.\x94\x81\xfa|\x01"\xc0\x10\x02\x0f#\x86\xbc!\xc0\x84\xe6v\x18M\x99$\xc0\x9eu\x1c\x13\xe7\xa5$\xc0`\xb0\x83\xc5\xc6f"\xc00\x12\x84*\x89U"\xc0\x9fb\n\x1b\xea\x16\x14\xc0\x19\x14\xad\x8d\x1d~$\xc0h\xbdS\xf7\x1e\xca%\xc0=\x9f\x9a\x0e`\xea&\xc0xW\xcf\xef\x03\xa9(\xc0\xad\x01\xa1\xdc\x91j"\xc0/\xc8*\xbd>u,\xc0s\x8fm1\xe1`"\xc0:]w\xce;z*\xc0>\xa31N\xd1\xbc!\xc0\x1c\x85\x9fJ\xef\xb8 \xc0\xce\xb1>\xc4V\xf1&\xc0\xdc\x01\xde\xbd\x98s&\xc0\xdd<\xc9\xd3v\x99\x1c\xc0[F\xd1\x00\xd0\xa6\xfd\xbf9g\xab\x8d\x89\xda\x1b\xc0oOk\xac\xf0\x83(\xc0\xe3U0\xe0w|(\xc0\xf7K\xb9\x06\x89\xae%\xc0\x91\xbd\xa5\xe0\x08x"\xc0\x10\xb9\xf6n\xab\x94(\xc0\xf8\xa3\x92\xd5#\x9b"\xc0JD\x15zx\xc4*\xc0\xe4\xa0\x18\xdar\xd5#\xc0\xde\xbc\x0b2#\xc0#\xc0@(cS\xf9\xb3)\xc0\xce\xff\xa2A\x0e\x91 \xc0q\xbdl\xbaQ\x1e#\xc0<\xcd\xff\xba~\x1d\x17\xc0#\xd3\t\xd1\xb8M\x1d\xc0\xe5\x94\xa8%y>\x17\xc0@;\xa5\xe9\xe1b"\xc0\x9fuB\x8b\x00A#\xc0%n\x17E\xea\xcd"\xc0\xd8\xeel\xc1IF"\xc0\xdd<\x94%\xf23+\xc0)\xbdD\xd0pL%\xc0\xe0\xcf(\xe9%\xd4"\xc0\x1e\x92(\xb7\xed\xc7"\xc0\x05\xfdx\x875\xec&\xc0\x95\xac\x97\xc4\xb6R)\xc0n\xbd\xec7o\xb8#\xc0\xc9\x85\xaf\x8fU\x91)\xc0\xe9\x81\xf1\xd7\xf6\x83 \xc0\x11\x8c\x1c\xb9Q\xb2(\xc0\xf9\xf0\x8a\xd2\x8d;\x14\xc0\x93\x82\xa5Mv]\x1d\xc0\x17\x077$%\x89 \xc0x^\xf3\x96\xc3\xc8,\xc0Oh\xc8T(\xd8!\xc0\xa9\xd0w\x1a\x0c\x11%\xc0\x91\x1f\x8a\x0f\x06\x00\'\xc0\xb5\xcd&In2!\xc0b\t}\x9d\xf8\x84\x1b\xc0q\xdd\xe7]\x9d\xff*\xc03\xf2\x89\xe3\x8a>$\xc0\x18\xd3\xaaZ\x86\xc7&\xc0B\xf2\xec\x06X\xc1\x1a\xc0\x16Qa\xf7\xba\xdc$\xc0\x06\xfe\x93U\x87E+\xc0G\x89\xd5\x1a\xe6e%\xc0\x96j\x8b&\x84\x05(\xc0\x9a\x91\x81\xa8\xbar%\xc0\xaaV\x94\xfd\xc7Z%\xc0d\xb0\xf8\xee\xe2\x03%\xc0z\xb6\x05\x03)\xd4\xd6\xbfR\x13\xc1<\xee\xbb%\xc0\xb2\x15\xeb\x1d(\xb2*\xc0p\x84\xa5y\xd4R+\xc0\xf4\xeb_\x15f\x1e*\xc0\t=\xb4+f\xdc)\xc0u\xa9Q\xda\xdd7*\xc0\xd8\xda\xe0\xfd?\x04$\xc0\xb7\xcd\xcfm\xef\xbc"\xc0!c\x8a\xe3\xcb\xb8$\xc0M\xed\x1b\xe4\xb7u!\xc0\xfcP\xdfO-{#\xc0H=:l4`#\xc01\xa9\x00\xd5\xb8`+\xc0\x018t\xfb\xf5\xed*\xc0\xef\xa4\xd7\x11m\x99#\xc0\x9bx\xba\xdas\xdc\'\xc0v\xfc\x9an_6)\xc0\x98\xc9\xf8\x9b\xc1\xdf\x1a\xc0\xef{PM\xe9\x00$\xc0\xeeIY\xa0-\xeb,\xc0\xa6S\xce\xddZ\x9d#\xc0\xad>T\xef\x16\xfc%\xc0q+\xf9\xc3\x0e\xb1"\xc0\xd16\x11C\xc56!\xc0\x18\x19\xcd;\xdf\xa0$\xc0\xefI|\x08\x82U#\xc0\x06b.\x85H\xf2#\xc0X\x01\xd2\x91\x05\x97&\xc0f\x86\xc1NJN#\xc0Ih\xf4\xf9_U\'\xc0\x1a\xc1\x9f\xd5:\xcb$\xc0\x19E\xc7%\xf8\xb8 \xc0\xa74\x97\xa2c\xb5 \xc0^m\xda\x94P\xa5 \xc0\xee\xab\x01*\xdc\x9a$\xc0\x91\xd8-3;8$\xc0\xa6-\xa3\xf34\xed)\xc0Z\xeeT\x0c\xdb\xb7 \xc0e\x9f+_\x86z"\xc0\xa5\x80(_\x1bZ!\xc0l*.\xe3Mn!\xc0\x07\x10DXY\xd8!\xc0s\xe37ju]!\xc0\xa2/\xae\x15!l!\xc0\xc1\xacV\xd8\x9e\xe6\x1a\xc0}p\x06e\xd8\x04"\xc0\x1c\x8c\xfbf2\xcc\x1c\xc0\x1d\xe7\x92q\xdc\xed\x1c\xc0\x9d\x01\x0blyn#\xc0\xd1\xa9\x95\xc6\xa9\x90 \xc0\x9a\xddd\xdc9\x90,\xc0M\xee\xb9\xfd]U\x1b\xc0\x8c\xed\x9f\xed\xa2&\x13\xc0\xcd\xda7bvX,\xc0^\xeb\xeb@\x99\x02!\xc0\xce 0[\xf3\xe2*\xc0\xe1\x0fzS]\xa7"\xc0\xe2YQ\xf2\xc7\xf7%\xc0\xba\x06b\x0b\x1d] \xc0g_+i\x89U"\xc0\xbde\xe9\x1a\'\r\x1b\xc0\xe3?f\xebz`"\xc0#MH\x8e=!!\xc0\xf0\x1b\x8d\xfd#\xf9 \xc0C\xaa\xb6\x14\xd0\xed(\xc0\xda\xbf\xa67`G"\xc0J\x9cV\xf3\xbd^"\xc0&\xdeC\x99\x8b7!\xc0wtQ\xf7\xb2\xc6\x1a\xc0\xb4\x8d*\x8e\xd0\xdb$\xc0S\x84\xa91\x8c\xe8,\xc0\x7f\t\x18\xd3\xa3\xed$\xc0v`\x06n\x8e\xd5,\xc0\x13\xa6)O6\xc8,\xc0\xfdm\x06;\xd3\xa7(\xc0J_\x1f\x06]\xc2,\xc0\xdfH\xb4M "$\xc0\t\x90v\n\xfe\xf7#\xc0\xd0\x97,K\x10\xc4&\xc0j\xc5MGuk*\xc0J\xccGe\xd9\xa1\x13\xc0M\xe2\xf7U\xb5\xb9(\xc0\xbe\x9b\xbc\xfa\x05\x81\'\xc0X\xed\t\xf9\x08\xcc%\xc0\xe0T0x\xecL%\xc0\x8a\xb4\xc3G.\xb8$\xc0gg\xe7\xb5\xe9[%\xc0\xc8j|\x99\x8bO%\xc0\xfc\xb5\x88\xe6\xd0P%\xc0\xee=\xae\x8a\x92\x85!\xc0\xadB\tG\x8cl#\xc0\x18#s\x90\xd8P%\xc0F\xff\x06C\x0b[!\xc0x\x1c\x91\rH[,\xc0>\xb7[\xaa&\xac$\xc0-\xcdh\x95\xcb\xdb&\xc04\xe2<\x8d\xeb\xa7*\xc0\xd0\'@\xaa\xe5\xc7 \xc0\x8159\x95T\xa0$\xc0\x10f\xd3\xaa8o$\xc0\xd1\x96\xa0~\xe8\x91%\xc0\xeda5O&\xcb$\xc0\x9fB\xcceh\x11\'\xc0\xdb\xb4f\x92\xbbZ#\xc0fA\x862\xce\xd6!\xc0\xe8\xa6\xb7\xc6\xb5U&\xc0R\x80\xbe\xee\x1e\xa0$\xc0\x8b\x9bk\xfe\xa8\x82#\xc00\xaf4\xfbl\xd2(\xc0\xe6\x1e-\x00\xb0h%\xc0\xa8\x18\xde\xf7\xa9\xa6(\xc0\\\xe8\x08\xfc\xf9c(\xc01\xbbF\xf2+S"\xc0\xcdg$SB\x01&\xc0\x9b`I\xb4\x91\xa2$\xc0\xe1O\x85G`\x98(\xc0\x8b\xe8gZor$\xc0B\x0cP\x13a\x0f!\xc0\x94\x96,{\xf3_(\xc0d\x1b\xa5\xc5\x80\x84$\xc0|}|8\xde\xdb \xc0CO}\xed\x0f\xf9!\xc0;\xee\xe6\x92q/$\xc0\x90\xf2*W\xf5\xc9&\xc0\x1e\xa1\xe2N\xdfZ\x1d\xc0\xf5\x88wO\x18m%\xc0\x8e\x89\x0e\xc4\xcd\x81$\xc0\x97!\x13\xbd\xde\xdc\'\xc0\xaf]k\x05Bm$\xc0\x86jb}9\xbb$\xc0-D:\xebm\x9b#\xc0\x0f\xf9\xf0\xc7/\x90$\xc0\xcfe\xca\xa7S\n*\xc0\x94\x01\x8a\x88\xfa\xa2$\xc0\xa4^/\xa0\xd7\x82$\xc0A\xe6\xe1\xd6\x0c]\'\xc0%q\x03\x99\x03\x82\x14\xc0\'\xf9.\xf72\x0f\x1f\xc0a/\x04\xd7\xd8\x1e#\xc0\xac\xbf\xb9\xa79\xd0\x10@S\xf1v\xaa\xf9\x7f#\xc0\x17/\xc5J\xb9\x13\'\xc0\xe3$X\x0b\xfc/*\xc03\xef\\\xbd\x84\x94!\xc0%\x14\xcd\x90\x141#\xc0m\xe3\x12:\xd1\x97!\xc0\xf4\xc0\xf5\x1b,\x97\'\xc0P\xc6b \xaa\xbc \xc0\xd3u\xfc\xed\xdb\xe5(\xc0\xe6\xe7\xfe$\xf5\x06%\xc0\x16h\xbaz\xa1I\xe3\xbf\x11#pp\xee\xe8#\xc0\xab\x0c\xc9\x83\x9d\x9e"\xc0\xe56\xdb\x92e\x86\'\xc0r\n)\xd7j\xb2)\xc0l\xc6\xf4=\x1aF+\xc0\x93f\xd2R\xf2\xc9*\xc0\x86G\x1d:<\xa9*\xc0\xcd]\xc1\xecOW+\xc0,*.\xb0\x88\x82 \xc0\xf3\xc6\x1b\xee\x1bv\x19\xc0\xf810\x86\x9d\n"\xc0rt\'\xea\xbdk\x19\xc0\x86\x82S\x81\xf2\xec)\xc0\x18\xc1\x80\xc1\x89\x02+\xc0\x1f\rmOQL\x16\xc0\xc9\x9f\x13,~\x8f\x16\xc0\x0e\x85rY\xe3#$\xc0.\x18#O\x19:#\xc0\xf5C\x87{)u\x16\xc0\x12\xf9\x97:<k$\xc0\x8e3\x89\x91k9(\xc0\xd20!\xf9\xfd3&\xc0\xc8\x8er\xa2\xf9\xb9\x19\xc0k\xaaWG\xd6\x0e-\xc0\xa72\xa0W\xfd\xf2\'\xc0\xbaN\xfbQ\xac\xcd"\xc0\xc0\xcb\xb4#\x0b\xbb*\xc0\xe3\x87\x8c4\xb1\xf0"\xc0*r\xb3\xc3\xca\x8c*\xc0\x16h\xbaz\xa1I\xe3\xbf\x12\xe1\x95\xd9\x14\x01\'\xc0\xd1\xf9\x0f\x85\xca\xf4\x13\xc0\xed\xed\xfe\xefJ\xce\x13\xc0[Z\x98\xae\xe6w\x14\xc0R\xa25\x98\x81\xda\x17\xc0\xa5\xc9\x16\x161\xc7*\xc0R\xb2\xfco\xbez\'\xc01\x80\xb6\xa1D\x81\'\xc0Q\xe6\xf8\xd8\xfb\xdd*\xc01\x80\xb6\xa1D\x81\'\xc04c\x02\x0f7\x8f&\xc0\x1ay-*\xd4\x1d*\xc0\x1ay-*\xd4\x1d*\xc0\x7f\xb5\xa4\xa3T\xfc*\xc0\xaa\x8d\xcc\xc2\xa6Y*\xc0I9U\xb2\x80\x17*\xc0i\xd1U\x14\\j\x19\xc0\x99c\xc9N5\xe4)\xc0\xa1\xed\xec\xf4\x19\x18*\xc03\xce\x80M\xd1 +\xc0\x0bm\xb3\xb9R7+\xc0\x8a\x10\x82\xcc\x1b\xfe&\xc0$\xac\x81\x97J\xe3)\xc0\xa4\xce\xd0\x98\xba\xa8*\xc0\n\xf0\x13\xed\xa7\xf0)\xc0\xa9\x06\x8e\xe8\xb0\xf7*\xc0\x87\x00\xcc\x07\xce\x90)\xc0y\xd9\x93\xdf/\xae)\xc0\n\x15\xa1q\xc8g,\xc0\xae\xc4\x97k@\xc7$\xc0\xd7kwqly$\xc0\x8a\x9f\xa8\xd6\xa8\r\'\xc0\x15Y\xd8\xd4\x1b\x08+\xc0SC\x96\xb2\x9f\xdd \xc0\xaf\xab\xea\xbf\x85\xa1\'\xc0\x98\xdf+\xf5\xb6\x93$\xc0f\xe7\xc0\xb6\x1c\xd6#\xc0\xb4Un\x01"\xae&\xc0t\x96\xf7N5\x98$\xc0h\xe4TT5\x9d\x13\xc0\x13\xbd\xf5I\x84\xa1$\xc0\xef\r\x082\xdbq#\xc0\xf4\xaa\x9c/\x99\x80$\xc0\xb1\x80`:P\xa3$\xc0\xfc\x12qT\x8a\xdc$\xc0\xf6\xfb\x06\xf9Z}$\xc0/W3\x18b\xd8 \xc0\x0fRI\xa7\x16]*\xc0\x89\t(eZ)%\xc0jT\x9e-\x8a\xd4,\xc0\x9e\xf6\xf7\xe7l\x99(\xc0\x92(i\x08V\xd9(\xc0\xa8\x18\xde\xf7\xa9\xa6(\xc0u\xca\'\x1b\xcb\xf6(\xc0\xc6\xab\xfe\x9c\x1e\x8a,\xc0\xba\xc7T\x11]\xb3!\xc0\x1a\x97\xcc\xb8lt#\xc0\xcd\x98\xca\r*U!\xc0\x83\x8a\x19k\x88K!\xc0\x88\x04\xc4[\xb5@,\xc0\xab\xed\xc6\xb7\xd0l%\xc0\xbfe.c\x14V,\xc0\x90\xcf\x95Uk\xc6*\xc0\xaf\xdf\xa0S_x"\xc0^\xaa\'\xec\xce\x0c+\xc0\xe3)\xd8\x01\xb4\xce%\xc0\xf1\xb2};G-+\xc0\x95#S.\xe6\x1f$\xc0\xf1\x93\xb1\xe2\xa36#\xc0\xc5k\xa6`O\x9f(\xc0\xeb{\x8c\x00\x14L \xc0\xe2\x88\xb9\x8a\x8c^ \xc0\x892\xea\x9d\x9fI \xc0`\xccD`C\xc1,\xc0\x92X\xbf\xb7\xb6\xc6,\xc0\x8c;\x07\xcbO\xe9)\xc0\xe4\xaa\xd6\xa2U\x0b"\xc0\xfe\xcc\xd0\x89\xb9\xbf&\xc0\xae$\xf17\x7f\xd1,\xc0\x90\x88w\x9c3\xc4,\xc0\\\x95\xcb9P\xe4,\xc0a\xa1\xa5\x14_\xd8\x1a\xc0m+^i\x91\xc1\x1a\xc0\xb7\x14\xc46\xb2\xdc\x1a\xc0)am\xdai)\x1b\xc0j\x03\x1a\xb5L\x1c)\xc0\xd9\xbe\x84B\xb1\xc9*\xc0\xb9x\xdf\xb2%.#\xc0\x8a\xd5\x19\x91\r\x05!\xc0\xd9\x19E4.j#\xc07\x1e?G\xfet\x1c\xc0\xfa\xcd\xa4,\xb8_\x1a\xc0\xfc\xa0mR\x91;!\xc0\xc4\xb6\x9b\x8a\xc6S\x1b\xc0\x1b\xf4\x9e\xf6\x8d\x19"\xc0\xe8\x1cc\x12,\xc5\x1c\xc0\xd2\x8d|\xe4x\xd8!\xc0\xd8\x99?\x16Ya,\xc0v\xf8\xebu\x11\xc0\'\xc0\x1d`hG\xe5R,\xc0\x0b\xdd\x1e<Bb$\xc0\xa5\x91\x89a0Z$\xc0\xd69\xf8\xb5\xaf\x80$\xc0\xac\xe6\xebA\x94h$\xc0SA\xf3\xd1\xaaK$\xc0K\x14\x10\x13\x7f\x8d$\xc0m<\x11\xed9\xdb\'\xc0\xc4*v\xb0\xb6\x9b \xc0\x9b\x14\xaf\x161\xf4#\xc0\xa3\x87\x99t\xf8\xed \xc0m\x8b*\xbf\xfd\xa0 \xc0\x0cdU\x15e\xa6 \xc0|:\x0b\x81Ga!\xc0\x0f\x14\xa8\xe0\x89\'"\xc0:\xd8\xe5o\xaci!\xc0\x88\x89\xfe\xa2\xeeF$\xc0\'H\xed\xc2\x18Q#\xc0\x0f\xb6\xed\x8e^F-\xc0\xa3\xad,%q\xb9!\xc0\n\xa6\xc2\xa9\xa2\x8e%\xc0\x9fccz\x81\xf5$\xc0oC\x9c\xd3\x90\xb0$\xc0n\xd1\xabe\xf1P%\xc0\xf8z\xdc>\xa6\x9e#\xc0\xb1\xc2\xf6 _\x9a\x1b\xc0\xc2UH\xfe.L%\xc0\xd7\x8e\xf9\xeaD^%\xc0\x05\x97\xc1\xd5\x84\xcc%\xc0\xe2A2?\xb7\xe2(\xc0\xef\x9cI\xf2\x8f\xb4\'\xc0\x99\xc2|\xc0\x81\x0b+\xc0\xcf\x1d\xc7\xd3\xd8\t#\xc0>@\xc3\x80\xe3\xbd%\xc0\x90\xce\xefh\x08W&\xc0\xab\xf1\xd3m\xa1\xa2!\xc0\xa8\xbe\xaf\x8d\x1d\xf5*\xc0\xbe\x8d\x86A\xa9\x92\'\xc0Y?\x02\x8f1n&\xc0\x1e\xf3$\xaa\xaaX\x1a\xc0\x84\xff\xa2\x80\xfb^"\xc0\xc0l\xdf\x98\xc6M-\xc0}={[G\xad,\xc03\xaf["\xea\xdc$\xc0>^)6\xee\xb2+\xc0!}\x9e\xd0\xcb\xe6#\xc0\xc3\x89K\xbbp\xcb(\xc0\xf1\x01\x08[*p*\xc0fw\x01\xa2k\x99#\xc0\xe5\x8e\xbb\xd9\xb6\xe9+\xc0S\xdef\x8a\x9c7$\xc0\xedM\xe8\xe4\xdf\xe8*\xc0e:\xfcv\xf1w%\xc0I\x04\xdf\xd6v;\'\xc0,0k\xad\xb3T%\xc0\x84p.\x97\x98\x05+\xc0\xf6\xe4\x96\xc0\x92\xdc$\xc0[S\xa8\xc5\x17\xe7#\xc0\x92.\xcb\xe0M6$\xc0\xe7\xf2h\x0c\xb2\x1e!\xc0C8\x85\xce\xa5\xa5%\xc06\xe8}O\x8e[\'\xc0~r\xe2\x836\xd6"\xc0L-f\xfc(\x0e\x14\xc0\xa1\xed\xec\xf4\x19\x18*\xc0l\xfc@\x85(,"\xc0~7\xbf\xbe\r}#\xc0\x1f\x8d\xc0\x01\xdc\xc9(\xc0\xdco\xc8\xe6\x9cf\x14\xc0\x83\xdc }8\x9f$\xc0\xc9["\x8by\xed\'\xc0&[\xafk\xb0s%\xc0'
p29
tp30
bg3
(g4
(I0
tp31
g6
tp32
Rp33
(I1
(I1111
tp34
g13
I00
S':\x9e<\xe4\x94\xeeS@\xbcC\x1bW9\x98S@\x91\xd2?\xfeCsS@\xeb\xcb[\xbc\x93iS@\xf2\x82\xa6\xa4\x1c\x99S@\x02\xdeXuU\xeeS@zu\xd2\xe2\x00}S@M\xeeE}\xaa\x9dS@\xb5\x11\xef3\xa5\xb4S@\xb3\xf5\x14\x15-sS@=\x11\xc7\xc1\x0bsS@\xaf?^]fJS@\xeaz\x10T\'}S@\r\x97\x82O\x9cdS@Q\xf48\xfaWdS@\x80\xa9\xc6.rsS@xb\x17R.zS@"\xc2N\x88s\xa3S@\xc3k\x89\x0b\x0csS@{\xea\x18q!kS@\x96\x84`\x1c\xaaIS@\xe1\r\x83eA\xa2S@\x1d\xa8\'\xa7\xc8vS@w,5\x8d\xee\x91S@\x9b\x17FqL\x9aS@\x19Q6\xfa\xe1uS@8\x9e\xe9\xceQOS@\x04\xd2r\xb5\xf1QS@\xe3\xd6\x1e\xe0\x18\x87S@"\xbeF\xdf\xa1\xabS@\xbd\xb6\x80M\xae]S@\xccU\x19\xd7.uS@\x95&\xd4P\xbceS@\xdd\x8e\xb5\xb7\x11\xa4S@E\x03&\x89\xdb\x99S@\xa4\x16\xa0\x1ewuS@\xcd\xcfcW\xc8\x85S@\x89"$\xfc\x06`S@\xb8\xcbn=\xfdlS@\x08\xcb>\xb0\xfb\x80S@\t"\xdc\xd0\xcc_S@\xf0N\xa58\xfalS@\xd3\x90vq\xffrS@\x06n9\taKS@J\xf6~dMmS@s\xca`\xc7-yS@\xe5\x00\xf1\x83\xb6\x89S@\x90\xfa\xae\xec\xadJS@\x06\x12\x99k\x97\xcdS@\xfe\xaf\x8b\xd9\xdblS@\xd3yM!Z\x99S@|r\x13boeS@\xb9\xd8\x12\xe8\xa4tS@?&\xbf\x9d\xf3tS@lh%\x07\x14\xa5S@my\xc9@\xd7kS@;\\\xd2\x80\xbe\x90S@/5*\xac\rzS@\xb3#\x1b\x862\x89S@di$\x11\x95zS@\x9f\xcd\xd1)\tlS@\t\x8f>=9rS@\xd2\xa3\x07u\x01nS@`I)G\xc0~S@\xb6\x80\x1b\x89\x1d}S@\xe1\x18"\xb6\x87\xa9S@\x904\xa9,\xd2lS@x\xbcd:\xc0\xf1S@\xa7\x96=\xa1\x84mS@\\\xef\xfa\x8bEwS@\x98\x9b\xf6$\x05dS@\xa4\xa8u\xa0\x00uS@\x84Y\xe7\xb1\xb6\xceS@(`J\xc4\'\x95S@\xa9.\x1d\xcaJ\x9eS@1)!\xa68lS@D\x1f\xdf\x13g\xb4S@\xde\x03E\x1d\xf5\xcaS@\x04\xd9 \xf9/\xafS@lgt5)nS@\xf2w\xa3q\xa1nS@\x04(.\r\x95\x80S@\r\x8a\x1c7\xd8\x8eS@\nk>`0<S@\xc8;"\x12m\xedS@\xe1yq,\xf5KS@\xde\x804\xc6\x13\xaeS@8m%0\xcf\xb5S@\r\x88x\x95Z\xa9S@\x06n\xee\x06\x98\x9cS@0\x1a}\x1eHeS@\xe2\xa8")QkS@\xf9G\xbe\xc7\x04vS@u~\xed\xbe\xde\xabS@o!y\xe7\x8cHS@\xf5\x03d\x8e\xea\x9aS@\x15\x84\x8c|\x17\xccS@\xed\x9d\xf0|\xbeyS@aA\xce\xc5\x13mS@\x1c\xb4{n \x8fS@C\nm\x0fY\xa1S@\xa2~i\x04\x86\xeaS@5jvs\xa2\x9fS@\x1e\xbf>\x83zJS@b]\xca\xf5\x9eMS@\xec\xa2!Cw\xa6S@\xf9\x94\xe5\x1dX\x9fS@d\x97L\x8bL\xa4S@\xcb-\xe4\x1a\x06\xb3S@M\xf6\xf2Q\x88\xa3S@\x99\xbbI\xec\xb1ZS@\xa8\x18j3C\x8eS@;\x1a,\x11\xe9\x9dS@]\x12\xed\x02\x19\x96S@\x88\x17\x06\xac)\x8eS@h|\xa5\xfb\xf0QS@\x8f\x14\xadd\xce~S@\xce\xaai\x10\xa0\xdbS@ \x9a\xca;\x9c\x9eS@F\x03\xbbm\xd8rS@\xfdI\x9c\xc7\'yS@\xfb\xeeV62\xaeS@\xb7.\x01\xa9?\xaeS@M\x05\x1e\xdd\xd8lS@\\\xe48\xa3]wS@/wF\x89\xa5\x83S@\x99\x9f\xa3\x92\\mS@\xb2$\xc7-\x8a\xceS@\x98:\x02\xfco\xd2S@U&\xa1O]\xa3S@\x0c\x8e9\xb62\xa2S@\xc64\xd6\x08\xfd~S@\xfbFKd\xc8\x98S@\xa2i\x91\xb5P\xb3S@q\x9el\xb5\xebtS@D\xfaUr\x94\x9fS@\xad\x1f;\xd4\x90\x95S@]v\xe3\x12\xa1\x95S@:j\xb3xO\xa2S@\x8bq:\x07\xc7\xafS@\x83\x0f\xe0U\x16\xb5S@9\xab\x1e!P\xc9S@\xe8\xaf\xd1f\xa2kS@A\x85\x98\x9a\x0e\x87S@8\xd5\xec\x0e\x12\x85S@\xb6\xd5\xb9s~yS@m\x08\xff\xbd\xe6yS@c\x81\xda\x18+oS@\x10\n\xe4\x94\x12}S@\xed\xb0\x88J\x13mS@9x\x9ak\xc6JS@\xf7G\xf2}\x18sS@,h\x00\x8bMrS@\xb5hi8\xb1DS@A\xffj\x9c\xc4yS@$\xcb\xfebk\xe5S@L\x1e\xa2\xa4\x96\x8dS@N\xc6\xd4\x0f$nS@\xdc\xc8id/\xa5S@WF{\x1f\x92mS@^k\x14\xe4\xc3YS@a\xf8\xc2\xaf\x00CS@\x0e\xfaV\x97\x18\x87S@e\x8c\xe4H\xe3KS@PDv\xb5-\xa4S@\x14@\x8d\x17<\x80S@\xac\xfc\xf8$\x96\xffS@\xe5\x88\x0b\xd7)sS@\xdd0\x7f\x8dv~S@\xe9\x8a\xee\xfe\x97sS@\xe02\xb9\xf5\xb1yS@\nF"\xcaslS@\xfe\xbd\x85\xcaq\xd1S@;q\xa9\xc1\xdc\xefS@\xa5@\x88\xc3mfS@#\x11\xb2c\x08pS@\t\x80B\xaa\x9eXS@J\xc1\x190\xe4rS@\x84\xd3\x04)&wS@\xa1_\xa6\xb0*\xe4S@W\xad\xfb\x14\x01mS@\xd5\x9a\xc2\xc7}bS@\xff:\xa5\x833[S@\xd5\x1dR\xb4!\x99S@\xcds\xce\xedyyS@d\x99\xd0\xf8\xb5yS@\xa6\xb7\x1a\x7f\xcb\xf1S@\xcdrq\x92\xfc\x96S@\x91L\x8c\x90|zS@\xc0\xf2\xf0\x13NsS@/\xe2)\xee\xf5\xcdS@l\xd34l7nS@\xa9\xcd\x88\xb0"]S@\xda\xd7\x8f\xaf)yS@ \xc7\x7f\x98kLS@\xc2M\x15\xce\xe2jS@\xdb\xdd\xfeH\xa5mS@f\x92|z\xb5ZS@\x99\xaa5\xaa\x90\xa6S@\xcd*\x17\xcb\xaapS@\xb3\xb1\x8c\x1b\xf9uS@\xf1\xcf\xe5\xe4\xacwS@\xdf0\xc2h\xc8lS@\xaa\xd6\x0b\xbc\xe1vS@]\x83g\xb3\x1e\xaeS@\xd2o\t\'\xaf\xadS@\x0b\xcdZ\xb8\xe0\xc9S@\x9dNq\xe3\xaecS@\x88\x05C\xa8\x81\x9aS@\xb0\xb1I\xe52\x88S@\x82W\x9a\x908uS@\xfb\xff`\x8eE\xa6S@1G\xcb&G\xa6S@\xba\xb3+2\xa6lS@;\xdfT\xa8\x18\xaeS@\x05<\xc22C\xa0S@\xb0\xa8\xbb~\xe9wS@\n\x85Q\xc1\x13uS@Od\xe3\x0b}\x89S@\xc5\x11\xae\xe9\xfesS@\xc0\xb5hdVKS@\x82\x90\x12\xfaYMS@\xe3\xc3Q\xf5\x02bS@\xab\xeb\x8f\xa4\x86hS@\xcf\xa9K\xed\xdfMS@\x8b\xf0\x9f\x93\xe6vS@\xc4\xbb\xa2^\x88mS@\x0f\xc6*e\x87\xd1S@\x84\x7f\xdd[ImS@l\xad\xad\xebK\x93S@)T/j\xee\xb0S@\xb5D\xa3\x01\xeb\xd7S@\xa3\x85\xf4\x17\x1clS@\xb3\xb7L\x1c]lS@\xb2x5#p\xa2S@\xe1\xe1\xd0G\x91bS@\xfeL\xbcC&\xa9S@\xa4*\xcd\xfb=\xa3S@\x84Y\xe7\xb1\xb6\xceS@\xb2\x8f\xfcd3\x93S@\xc7\x90\x93\x82\xc6\x84S@\x8bK8\x8c\x0brS@\xeb\xd8;\xe3HwS@\x93\xdd\xec\xfe\xb5\x80S@\x15\xb7\xf3\xa2\x9e\x80S@u\xab\x80\x19a\x87S@\x08\xf5\xd20TbS@D\xfaUr\x94\x9fS@\x9e\x94U\xca\xecrS@\x1d\xab\x19-$\xc9S@h<\xa5\xcdD~S@)?>c\x1b\x9fS@\xd7@\xab\xb7\x12\x9cS@\x89M]<L\xb0S@\xce\x0cqLWOS@j\x19L\\\x89\xb3S@^\x7f\x8d\x8db\xa7S@V\x15\xa13\x00\xc8S@P|!\xe7\xbcoS@\xc9\xb8\x13\x17\xc3\xb5S@\x9e\x14\xbc\x10b{S@:]\r:\x1d\x93S@\xce\x1d\xd7\xefJ\x9eS@\r\x9fm\xb0\x17\xfcS@\x03\n\x98A\xa7lS@\xb6\x91\xfcXr\\S@\xd3i\xa9\x96XuS@\x1f\x02\xd5\xd1\x1enS@S\xbcjs\x87cS@K}\xc1\x1fn\x8bS@\x9f\x0b\x1fjxhS@\xf6\xd3\x03?0nS@QT\xa6\xedifS@U\x95\xbc\xd23nS@}\xf0\x9cBamS@\xed\xb0\x88J\x13mS@:j\xb3xO\xa2S@\x90\x85\xbfW.OS@p\x0e`\xf0\xabqS@\x9e\xfd\x06;\xbacS@,\xf3\r\x97@zS@5\x8c\xc4\xf7\xc4nS@\xf2\xd4\xcf\xb3\x0c\x85S@G\xc9)\xa6\x05\xc7S@\x94\xf9\xfb\xd1\xe7\xc6S@.\xf5\x91\xf3C\xaeS@\x1bOr\x08vqS@\x9c`q\xf8\xf7qS@+&\xe2;clS@\xb2?\x02\xd0\xee\xa6S@\xcf\xc8\xd7?\x9f\xdbS@\x85\x88\x05\xe9\xac\xe4S@\xf3\xf2\xb8\xdb\x8cmS@\x1e\xf3\xee\xa8S\x93S@\x08\xa0;T\xe0vS@\xe2\x08\xa8\x08\xa3\x95S@a.\xd7`\x89\x95S@V\xf0O4\xd5vS@f\xa8\xc4\x1d:uS@>\x9e5\xd8\x0bfS@8\xff\x88\x87[\x96S@\xf1\xc40\xa4\x13US@\r\xb73JV\x94S@\xbe\x89\xbf\xc2inS@\x95\xa9+Rr\xa2S@\xad\xc9\x0f\xb2N\xa2S@\xc88\xff]\x9cGS@\x80A\xf98(\x99S@q\xbc\xda\xaf\xa7\x9eS@\xb4\xfb\xd8\x864\x95S@s\xc8\x0f}(}S@\x16\x9ct\x87T\x9fS@\xe0\x07\xf4]E\xa1S@\xcb\x92Oy\x9e\xedS@m F\xe5O\x96S@:j\xb3xO\xa2S@\xb1\x93\xdbP\x11sS@P_\x04\xc9\x84US@\xae6|)\x15{S@U\x05\x0f *\x96S@)RC\xc2\xbcfS@\xc64\xd6\x08\xfd~S@**\xba\xfe\xcczS@\xf9L\xc8\xc4\xfaiS@\x10\xa7u\x92;\x9eS@\xe7\xc8V\xd6\xf4\xb1S@x\x9b\xa6;\x95GS@\x12\xe1\x08\xeb2zS@3CsC\xabWS@\x0b\x02\xbe%\x13\xb5S@<\x83k!\x90xS@\xddFUVuWS@\xf2\xc0\xa6\x12\xac\xa5S@8\xa0J\x8e\x97\xf1S@}\xbef\xdc\x05tS@FM.=5\x87S@`\xd82\xca\xc5fS@i\x90\x1eNvlS@}Bak\xb6aS@\xf2\x93\x05"\xa1\xa7S@\\o\x1f\xa1xyS@?\xc1nI\xd5wS@^\xaa\x13\x12\x19qS@Ky\xf2\xf3K\xb0S@\x0b\x13\xb4\x10\x12uS@\x0e\x07\x122\x11zS@\xb2\xe4\x8b$ZzS@\xa3a\xf8\xbaubS@\xf2\xba1\xb4g\x9cS@\xa8\x0f\xa0pQLS@\x9bm;\xf8\xc8lS@pOq>S\xc7S@\xf8\t\x88\xa4]\x8aS@\rk\xaa!\xf2WS@~\x93\xb2\xc5^\xb5S@Y-\xa7\xf5\x86mS@2H\x89\xd2\xcf~S@\x05<\xc22C\xa0S@[\xe7\x93(_hS@[\x00\xc3M9yS@<33\xf7\xbcKS@\'6[\xef\x00nS@\xe7{\tI\xdd\xb3S@"\xbe\xaf\xa1\xecnS@\x1a\xa5\x80p\xc2\x86S@\xc0&8\x1d6eS@\x0cji\x10|dS@7\xbe j\xe3nS@\x9ad\x8c\xf2\x86]S@\x1b\x01\x03W\x84jS@[\xb0\x865\xda\x87S@\xb5~]\xeel\x8dS@\x1e#\xe8\xcd(\x88S@\xa6%AN\xb0\xadS@\xeb\xa4\x19P\xc5\xb4S@\xff\xdb\xb4\xc9\x8b\xa8S@~%\x80l1\xaeS@<\x83\xadG\xbaVS@k\x01\xe8\x15\xd1JS@#@$1S\xa1S@\xb6\xe4\x18\x82\xd4\x86S@\xe7`\x94c6\xecS@\x90\xf8\x19\xbd\x83yS@\xd6q\x9bgZIS@\xd1\xcew\xad{cS@:\xf2\x1f\xd2\x98mS@\x8d\x17\xb1\xe2<\x93S@(%v\xe3uNS@\x7f\xb7(\x04\xa3qS@\xd0(v\x99\xa0bS@\xadN\x95o\xc2\xafS@\x88\x06\xd6*\xc0\x9eS@\xf3B\xef2\xb0\x8fS@\xa1d|\x90t\x93S@\xc6\xb0f\x13\xa0nS@\x1e\xb7.\xfb\xe9vS@#\xd2\xe0\xbbFkS@\x11\xa0\x9f\xb4\xdeyS@\xcf\xc1Kr\x1b\x99S@!\xd9\x8a\x08F\x80S@c\x0bh\xb1-JS@\x1a\xbe\x18\xe6\xc4\x9aS@\x12\x88\xc3R\xf1QS@Q4\xeb\x0eY\x80S@D \x7f\xfd\x89lS@\xa7\x1f7\xc9\xe3\x8fS@"\x13\xe9\x87\xf5\xa0S@yvf\x1e\x92nS@\x83\xc6\x16\xfd\xc8lS@"\x8f\x9e\xbf\xd3KS@_CQ\x89\x89pS@\xef\xc3\xf9\t$]S@)\\?\xf0\xea\xb5S@\xb0\xfc\xad\x90\x89HS@?R*\x0c\xba\xa8S@\x0b_y\xfe\x14\xa1S@\xabF{L\xc8WS@\xa4\x808\xc1\x87\x8eS@VeS\x9e4\xc8S@\xbdJ\xec\xbcXsS@\xcc\xdd`%\x97\xadS@H\xbe\x91\x08g\xa3S@\xa5\x82#j\x97zS@Y\xaa\xa7f\x89\xceS@\xe3qvL\xad\x82S@\xcfBO\x87R\xd6S@y*\xac\xeef\x9dS@f\x9f\xd1\xd9\xa9\x91S@\xd4\x1eN\xff\xf0JS@M2\x1c\x08\xb9\xa5S@\xd8\x9ero\xc5\xceS@\x83\xddg\xc3\xd1\xb5S@\x180Xd\xefzS@\x15\xb4\xdc\xa0]MS@\xa4\xbb\xa2\xf4\x87gS@1\xc84^4vS@\x8c\x85\xfc^#\xaeS@\xb2\xe6\xaf\x91LWS@\x14\xcf\xf8\x96!wS@H!\xb9\xf5\x04\xa8S@ \x99\xd9\xdd\xccrS@:Nq\xdb\x8aeS@\xb6W\x84p@pS@\x99\x8c\x89\x83ciS@\x91F\x07/\xd2\xa2S@]\x83H\xea\xb2\xcdS@d\x1e\xc8\x1a\xeb~S@\xe0o%\xbbilS@\xeb\xa4\x00\xed\x14[S@\xca\x9d\x12j\xc7qS@`\x8fhBMfS@\xaa@6\x9b\xb3\x9fS@\x1c~\xf1\xa2\x86rS@\x91\xc3\xc3\xadO\x80S@G\xa8\xc1si\x96S@\'\xab\xbeR\x8chS@\x16\xb9\xde\xda\x0fuS@O6\xa9\xd9\xd1eS@\x9d>\xec\xf3\xfdWS@`j\xe9\xab\x9eyS@\x0e$T(\xb1]S@\x1b\x97:\x9f\x04\x99S@^\x80JZ\x87bS@]p8\xcd\xc1OS@\xe4\xc7]r\xc8VS@7\\\xd8*\x19US@\xb7\xae\xba\xed\xac[S@n/\xa3\xf6\x1aoS@\xa3\x1d\xa6\x16\x91kS@\x95\x91\xf9\xdb\xe0\x82S@\xd8\x98\xca\x9cH\xaeS@\xdc\xd8\x90C2\xaeS@\xd1-y\xcbDrS@\xae\x96\xafzr\xb5S@\xfe\xf8\xbaA\xed~S@D#kZ\x9dNS@k[{\xf4h\xaaS@\xa2\xf2\xb4\x85/rS@\x052+BamS@D\xb0\xdcK\xae\xa2S@\xfeI\x8f\xd0ZqS@\xd0\xcfj\xee\xf1jS@c\xb4\xfc\x1ez\xa2S@a(\xd1n\xcdoS@\xc9\x96\xc4C\x9fjS@\xfd\x9a\x9e\xe3=jS@"\x85\x15\xfe]LS@\xac\x82\x86\xdd\xdc\x91S@"\x02\xfc\x11g\xa0S@\x8f:#\x9a\xba\xb5S@5\xb1g=\xacpS@\x01\xe3\xda\x07\xdaJS@5\x9a\x91@tcS@\xf1l\\`\x92JS@\xf8\x13\x1b$\x95\x9aS@\x9e"\xa7|\xd0zS@\xe7\xdc+\x97\x06\x7fS@\x0f\xd3\xac\x0ftmS@\xe2\xc1+a\xa8\xadS@\x0f\x7f\xb7J\xf3mS@\xc7\xf0\x01\x0c>\xa3S@S\x8b\xff?pnS@\xb1\xddg\xd5ATS@\x8e\x9e\xfa\x16\x0fzS@\xda\xae~7:\x96S@\xa4\x84S\r\xba\xb5S@Q\x94\xa0\x02\xdcDS@\x13\r\xe4\x93v\x8dS@|\x96\x92\xa3\x88aS@\xf5\xa5\x1epD\x92S@F\x8cv\xeb5zS@B#\xa5\x16\x17sS@\x1dF"\xec\xd0\xc7S@\xfdL\xffA\x10sS@\x9c/\xaf\x0e\xc1lS@\xc6."-\xcc\x96S@M\xf6\x92h\xfb\xb4S@\xb3\x93\x91J\x90\xa6S@2-\xa9m\'\x99S@\xb9h{\xec\xff\x87S@\\o\x1f\xa1xyS@\xe53\xd8\t\xe3\x9cS@\x8fz\xb5\x88mzS@K\xae1PpnS@\xc9\\\xd0\xc2\x97nS@\xe4k9\xd1wmS@$\xcc\xaa\xab\nMS@\xbd9nz\xbdoS@\x85\x88\x05\xe9\xac\xe4S@.\xca\xcd\xcc/\xcaS@\xe1Ka%}\x93S@\xc6\xe61b\xaa\x95S@\x83\x015\r\xd1\xc9S@}\xd5\xcc\x18\x0fjS@\x84\x15D\xfd\x10\x87S@Oq\xda\xbd\x1fkS@u\x06F\xeb\x9dnS@\x06i6\xcf\xb8\xceS@\xde\x1d\x0c\x80\xa0\xadS@\t\xb1,<cyS@\xa1\xf2V;myS@#\xda\xb4\x13\xdfnS@\xacP-\xcd*yS@\x07\x90#\x00\xfc\xa0S@\x83e\x16l\xa6cS@\xb79W\xf2~jS@\x12,\xf6X"\xa9S@K\xe4F\xdf\xc9ZS@`<\x19z\xbenS@\xf8\xd3u\xf6>bS@d\xe2\xf9h\x90\x80S@\xc6\xc7\x9dE\xdb\x8fS@\xa33\x13\xb9\xf8\xf1S@\xcc8\xba\xfe\x04JS@>\x02\x11\xbf\xe6\xb3S@]O;\xff\x84\x99S@\xfc^\xe5\x0fowS@6\xe1\xb0O%oS@\xee)\xb1\x90}cS@\xd6\xb2\xc4\xd8\x99zS@\xb6\xe8o9S\xc9S@\x00K\xf2j\xc7\xc9S@)O\x19%x]S@\xcc>\xc0\xa0<RS@\x01\xd4*\x81\x01tS@w\x8a\x16\xb28uS@DJ\xf28\x85HS@\x95A6\xb5\x13NS@\x8c\xbaO\xb6YiS@;\x01H;\x8dMS@u\x8b\xa1\xe0K\x97S@\xb3\xc0\x8a\xc8\x85dS@b/k \xfd\xa3S@.\xbd\x94\xe0\xce\x86S@%\xf8Z\x03)]S@\x81\xc2\xc5c\x86JS@\xcbE6\rR\xa6S@\xb9\xd9\x0f\xa4!gS@\xe8;\x1b?d}S@\x9e\xef1vggS@\xae\xeb*XR\xa3S@\x05s@6WoS@\x88h\xa8\xb4c\xb3S@\x7f\x82\'\xe0\x8enS@\xfa\x1e\xa7H\xaa\xc8S@\xe3\xdbh\x15\xc1\xabS@\xb5\x0c2\x1a\xadlS@\x8e\x96\xe8E\x13oS@\ne\x9e\xa9\x94}S@\xc6\xc7\x9dE\xdb\x8fS@(\x12&\xcef\xccS@\xbf\xf5Si0LS@e\x92\x05\x90\xab\xceS@\x18\xe0\xa9\x8bk\xadS@\xfc\x99\x13GQ_S@}\x03\xd7\x9fIcS@\xd8\xe4U\xe5\x87pS@\x99\x82\x94r"\x8aS@jaj\r4\xccS@\xf3\x1d,C\xea\xcbS@\xc94\xd1\xcf\xafqS@C\xe5r;\x85\xdcS@\xa8\x183\x1c\xb4vS@\xbc\xf4\x83\x9e\x11\x99S@\x0b\r\x06\x1dm\x8eS@!W\xb6\xf8`lS@\xec\xa9\xa4\x0f\xab\xb0S@\x85h2\xd1=\xc8S@\x88S\x0e\x02e^S@I\xb2\xe33\xeeJS@\x0ba\x05\x92\r~S@\xa43\x0e\xc1RfS@\x00k\xa0\x94\xfe\xa1S@\xaa}\x9aP\xb1aS@"\x9c^4\xe9\x91S@Q\x8f^R\xf7bS@nh\xf0\xa5\xf9mS@\xbb\xd7s\xba\x06tS@\xb0\xe3\x7f\xc6\x0e\x92S@0\xdb\x88\xb7xnS@\x08\xc2\xc5\xdcD\x96S@\xf6^\xf4\xe5\x14\xcbS@\xb0\xe3\xb4\xa0z\x93S@\xc9\xc0VEhnS@n6T_\\\x93S@z\x81 \x00\xacWS@H\xbe\xc4\xc5\xa7cS@N\x94\x16i\xddIS@\xa3\x99,+\xc4oS@/\xb5\x96\xdd\xcaGS@\x8f\xfdX\xae|nS@\x84Y\xe7\xb1\xb6\xceS@}\x9e\t\xc7&TS@\xec\xa5W\x06|\xc8S@\xed\x81\x80_\xcfhS@6\x1e`\xb6jLS@n\xc3n2DnS@\x03\x19\xa8\xaa\xfcUS@\xb4\x81 N.jS@\x9c\xd4(\x18\xdd\x9cS@^>&\x9bb\xccS@\xb1\xc97\x0f\x01\x8bS@\x03s\xced\x8fhS@\xbf\xf4\xabJ\x12[S@T\x83OcbwS@\xbaY\xd8~\xdaTS@\xfcqd^hrS@\x12S\xac\xf0YnS@\xbf\xce\x88\xcb\x1bUS@\x08Y\xc8$\x87lS@\xd9\x07\xcaq<dS@\xde{\x07\xa4\xd2\xb2S@\x8aR\x05\xe4\xc1lS@\xe6\xd3\xde\xd2\x00\xedS@\xfc\xf6\xb1P\x8aoS@\x9fN\xa2?\xaf{S@\xbc\x08j\x8b\x1b\xa2S@O\x90\xca\xf3\x02\xb1S@-\xbb\xae\xaa\x8d\xa2S@\x94\x97@i\xf6cS@\xe9:\xf5+\x13lS@\xf3\xbfF\xe6BnS@\x85\x1c|w9VS@Kt\xf7u#\x9eS@>F\x89\x82\xa7\xabS@\xebOj\xa6\x1fvS@-\xd7\xc9\x17\x1aGS@\x12U\xbaJ5kS@\xe5\xc4\xd5\xa7x\x9aS@Y\x18f\x02\xee\x86S@V,\x9f#u\xa2S@/\xd2\xed\xf5qyS@\xd6\x16\xe25s\x97S@\xa8Q[\xefjkS@\xe5\xbc\x8e\xfd\x9flS@l\xb1\x8c\x9d\xef\xb0S@\x83,\xaf\xcd\x17\xa3S@{e\xff\xb9\xbdJS@\xac\x9bYW\x1aNS@\xe4\xf3N\xb1\x8c\x86S@\x9c,Q\xdd\xacxS@\xfc\xf4\xba\x92\x96sS@+\xd6\xa3\xa8\x8d\xb5S@P\x90\x08>\xaf\x7fS@A\xdb\xd2\xa5\xfa\xabS@0\x94\t\x91\x8a\xedS@,\xec\x7f\x91CpS@\x16[.\xc6\xa7\xb5S@}qg\n\xfelS@\x05 \xc2^vuS@\xf9\xaf#e\xebFS@\xabN\x9e\x07\xc8~S@\xd2w\xac\xf0\x9f~S@\x13\xfa\xf0\xab\xb1\xb6S@\xeaw\xd2\xb5SLS@,\xf4\xfc\xf9\xd3\x91S@)\xc7r*9fS@\x1c\xcfc\xc3}\xadS@\xc2E=\x19\x07OS@\xd0%a\x7f^\x9eS@\xb8C\x0ft\xee~S@\xb9\x18\x04\xf3LrS@\xd0\xf7\xa7V\xb0lS@\xde\xdf\x1c\xd8.nS@\xd6\x03f\x1f\xed\x8bS@\x93\x88$\x94\xdb\x8fS@L\xfbMGYkS@\x81\xfd\x97>\xb5\xceS@J\xdeQ\xd1QrS@#\xa2\x83$:\xaeS@\x91Y\x92\xa1,\xaeS@\x1c\xecl\xcd\xdboS@\xbc\xa1\xabO\rzS@\xd1\xd1lM\x0cMS@\xefv\xfd\x18\x13oS@\xe9\xb8b\xe2x\xceS@Pq\x0c\xb2\xa1rS@0\xe96\x00\x88jS@&\x14\xaf\xd4\xb4\xc3S@0(\xe7\xb1|mS@>\xb6\xe0\xc0\xd8\xa3S@[\x11\x9d2\xbe\x95S@\x88N\x06\\6\x00T@\xda\xae~7:\x96S@w\x89\xf4Z[\x7fS@\x8e-\x03\x19\x8fnS@\x81\x14\xd0\xf8\x06\xb5S@\xa6cp\xb4\xe4~S@\xadq^]\xaa\xceS@\x12}A1\xdbIS@R\x9d\x84\xf2\xe4\x9aS@8\x90Bh\x92\xb4S@\xbf!\x0b68bS@\xac\x81\xd5)\xc3\x7fS@e\xe3\xef.E]S@\x93\x19e\x91,\xc4S@\xd9\xceu@OgS@\x9b\xa3Vt\x85\x95S@\xac\x1df\xecj\xb5S@\xc5\xf0\x8cw\xfe\xf0S@\x9f\xe7\x14\n\'oS@\xd0\x83\x9e\xc2\\\xa1S@\x14\x14\xdc\xb8\xc8xS@\x86\xf4\x8b\x8e\tTS@\xa7L\xea\xc0GMS@[\x8b\x86\xe7"|S@\x16\x17\xee\xb1\xdb\x9eS@\xa8k\xf3\xe2\xcf\xc7S@w\xd0\xe4\x99\xc2cS@\xdd@@7vkS@\xd8J\xe2\xd7\x91nS@\xc8u\x14\xa0\xeetS@y^\x03H\xa4\xc8S@\x02G\x9bZ\xb6VS@\xbcS\x8fc\x8b\x97S@D\xf5-\xdd\xf4\xa3S@"\x99\xaf\x1e*qS@\x95\x0c\xee\x029TS@\xee\xfcD_\xd6\xd4S@<\xcb\x9d\xda\xdfcS@\x00\xeaW\xf8\x04\xc8S@\x97\x93h,Q\xc9S@.\xca\xcd\xcc/\xcaS@uV\x16\xcd\xa6\xc6S@z\x10ut\xeb\xc9S@\'>SF<rS@y\xdae$\x82\xafS@G\xe3!\x00b\xa3S@vjJ\t\xfe}S@\x96BwH\xecjS@oiA\x94\xadjS@\xe3\xfeYB\xea\xa2S@\x9bb\x13\x97\x91_S@\xbc\x97\xbdM\x80kS@\x9e\x18- \x01nS@\x19I\x00\xbf\xd3\x87S@\x0f\x88V"ZoS@wV\xc6\xe6\xe6qS@\xb7\xaa\xb4d\xb0\xa0S@\xad\x8a\x17h\x0f\xa1S@\xab\xc3\xa2\xc9\xf8jS@\x88S\x0e\x02e^S@\xfa5\xd3\xafa|S@\x89\xd9\x1e\x1a\x7ftS@V&\xd6\'\xf0\x9eS@[\x92\x83\x07\x8a\x9fS@\x13h6\xc9{]S@+\xeb*\x92\xe0\x9eS@m\x96-&fLS@h\x0e\x97\xcdD\xa3S@/D\xd5L\xa1mS@\xa4\x1ay5\x83rS@hn2\xe0\x11mS@\xe4L\xcdQMJS@,\x16\xc4\x13\xb7wS@\x9f\x882\x7f\xfe\x8fS@\x84\t\x91\xcbclS@\xc2\x7f_\xc2vyS@x\xa9\xde{3nS@i*\x84\xd7dnS@W<\xc9\x9d\xd3xS@\xc0\r\xc8\xaa\x9emS@Z:\xbf\xf1\xe1mS@qI\xec\xaa\xa9nS@\x0b}\xa9\x15\xf9yS@s\xb6\x7f\x119mS@\xd7\xedk\xf3\xa4mS@\xa3\x8a\xba\xf6!sS@9\xec\xb0\x01vvS@\x91\xb6\x91\xf6\xb1WS@I\xe9\xb4\xb2\xe3kS@\x15S\xf0\xd2\xb2\xcdS@\xfe\xd6\xc1D\xee\x98S@\xa0\xce\xa0\x18\xe7xS@w\x1aO\x96\xde\xcdS@\t\x0f\x90?\xc1~S@\x98^`PP\x88S@\x08\xf0\xc5?pgS@\xd4+u\xf0\x9f~S@\xf97b\xd0\xfemS@\xbf\xb3\xb5\xab\xd8~S@\n\xb89\xa6\x08{S@_\xd6\xcb\xac\x94zS@N\x08\xa6\xee\x04\x94S@luc\x17\xfc~S@C\xf5\xa0\xbbQ\x7fS@\x95U\x86G\x1a|S@U\xc3\xa1\x8a~nS@\x8f\x07$B\xe2tS@\x1c#\xaf\xe4\xf2\xa0S@\x16-Sk\xeatS@\xbf5>!l\xa1S@n\xb1\xc0\xd2V\xa1S@\x99\xb7\x11\xff\x05\x96S@\x03\xdc\nx\xd7\xa2S@\xb5\xf2\x10\x84\xd6pS@\xc4ax\xc88pS@L\x0c\x03$`\x92S@A\xe5Hd\x8f\xa1S@\xee\x9c\xe9!\xd0\xcdS@\x07\x16n\xbc\x8cOS@\xdb\xff\x8ds\x9bLS@\x90\xb3l\r\xdd\x91S@\xfa\xa3\xc2\x85?qS@\xec\xe1\xcd0\\oS@\xb6\xcb|@"qS@\xc8K\x1d>\xaapS@e8vm\xb6GS@\xa5g\x82\x02\xfb\x87S@#\x12q\xb1\xd4jS@\x8f\x9e\xd6\xa4\x13HS@\x0b\x80\x190S\x88S@\x04\x07\'\xb9o\xabS@\xea\xbc\x93\xe3\x0eGS@w~\x10*~MS@uq%\x0f\xa2\xa8S@\r\x89\xc2\xe3\x0b\x89S@\x03\x92\x13X\xb3lS@\xf1\x07\xe2-\x1aGS@/\xf0\xbb&\xeenS@]\xe5\xd3\xd7oHS@\x18\x0bh\xcf\xa3OS@\xadaz\x06X\x93S@\x1a\xb2\xb8\xe4\xc5\x91S@\xd7hZ\x01\xa1NS@\x85n\xe3>\xddIS@a<]\xf5\xd1\x97S@Q\x06\x01\x00\x96\xacS@\xcf\x8e\xe9;\xb0\x9fS@\x83\xcd\x00\xa6\x7f\xadS@\r\x86\xe4c\xbd\xacS@*\x7fQ\xeaG`S@(\xfbZ*\xeajS@\xa9j\xb0"\x1aKS@\xf7\xe3\xfc.6\xaeS@\x9c\xca\xf1\xcb\xc7JS@\xec\xf0\x05#a\x94S@\xb8$\xa0^\r\xaeS@bl\xbdR\xccKS@\x11\x1f\xa5T\xa0\x95S@\xa9\x04\x84X\xf3]S@\xa0\xa6UIPdS@\xaf\x849\x9eakS@\xd0\xef\xefo\xf6\xf0S@\xd7\x80\x1d\xe0\xd4\xa3S@\xecq\x87\x93aLS@\xbb\xad\x92\xb7\xf7mS@\x15\x9f\x8f\x0e\x04dS@`\x9b\xa6\xd5a\xa3S@\x9f\x80o\x1b\x06\xa1S@/\x03\xac/\xb8cS@9\xe4g\x0e\xb7rS@\x9dp&\xb9\xa4cS@\x7f\x04\x1eR\xfebS@\x96\x90u\xf4\xa7jS@\x9e\xcdv\xaf\xf2\xb0S@\xccV\xa9\xe5\xf9\xf4S@+;\xb7\xec\xbf\xa3S@\xa6\xb2\xf5\x00\xb6\xc3S@\xa9\xfc{\xf1\x88\xa5S@v\x82n\x08~hS@\x86nI\xce\x01pS@\x03\xcen\x8a\n\xa3S@\x7f:\x80\xbb)[S@\x069A\xc0+\xa4S@\x9b#\x9f3\x84gS@\x03\xe7\xcf\xe2\x19\xa2S@\x99UZ\x1b\xc5\xbeS@\x04\xfb\x81,&TS@:j\xb3xO\xa2S@\x1f>\x82B\rQS@\xef\x87\xd9\x8c\x10MS@?\xe18\x87\xb4[S@,<\xc6[1\xc4S@*\xc21?\xaa\xc8S@^\x8e\x11%!\xc8S@\xf5*\xd2k\xec\xc7S@\xea\xcf\x92J]\xc9S@\xa3\xdf8\x00\xb2\xa8S@\x174\x08\xd9\xc9\x9cS@O\xd3\xefX\xcfTS@\xc4\xf8\x88\x1a\x1c\x9dS@H\xfd\xf3\x1fLiS@1\xd4n\xa0\x18\xcbS@\x1f\x91\xbfB\xe2\x99S@\xc1\x90\xc9\xdf\xbd\xa0S@d\xb2d*\x96VS@!\xbd9\x84+TS@\xb0\xd68>\xfa\x9dS@R\xac\xab&\x95\xa7S@\xffQ\xfa=\xbf\xe3S@\x9a\x0b\x8b\xcfNlS@\xff\xb7R\xf56\xdeS@U]\x0c[\xfcWS@\x91\xab#u\xf7OS@\x17/d\x96\xb5\x7fS@f\x8a\xffg\xc6^S@\xb8\xdf\xc2\xc6\xd6\xa8S@2\xfdu#8\xc8S@:j\xb3xO\xa2S@\xdf\x9a4\x87\xf1LS@b\x1e\x1b\x9d\xbf\xb6S@\xeb\xf6W\xf3\x18\xb6S@\x06\xd8U(\xf2\xb0S@3\xb8\x19\xfc5\xa3S@*h\xb3Y\x87\xceS@gZ?\xb5=LS@\xaf\x16\x97\xce\x95LS@#\x0e\xf0\xc7\xdc\xcdS@\xaf\x16\x97\xce\x95LS@z\xb9\x93j\xa8JS@\xca\xe0\xd4 \x15\xcaS@\xca\xe0\xd4 \x15\xcaS@\xe3\x14\xdb?3\xcbS@&\x0bp\x84\x9b\xc9S@\x82\x91\xa0\xbb\n\xc8S@|\x93\x83\x12\'\x9dS@\x19\x9c\xf50H\xc7S@\xeb\xbdbly\xc7S@\xd0 \xc4\xf4\x92\xc9S@\x0f\x7fH\x95\xb6\xc9S@z0\xeb$5MS@\x14\r\r\xe2\xd8\xc6S@\x1d*\x01\xc6\xf7\xc7S@\x97BE\x1b8\xc6S@[m\xaa\xaa\xe4\xc7S@\xa4#\xbb\xa2)\xc4S@iUMu6\xc4S@\x96\x8d\xa1\xf9\xba\\S@\xe9-\xb7WyHS@&o\xcbT\x0cHS@/\xf9\x04\xf1\x82OS@\xd8[\xa0\xe2\xb8\xc2S@\x9f*\xb6\x12\x85\xa2S@\xa7\xcd\x1a\xde\x9fQS@}\x03\xe7\xf9OIS@\xc3\x99}\t\x95\xa7S@\xc5(\xff\x84$PS@Or\xa2\xa4\xaaJS@\x07\x850\x06\x9c\xccS@\xc9e[\x8d0KS@\xa6:S)\x16\xa2S@=\xb0\xae\x1d\xc3KS@\xb2\xe4+\x16$\xa3S@G\x8c\x00\x85Q\xa2S@\x9b\xdd\x079vLS@\x9ab?\x04\xab\x95S@I\xec\x08\xa5\xc8\\S@\xb6Q\xbc\xe3O\xa1S@7\'\x07u\x08eS@:\xde\xa3\x91\x1f\xaeS@\xa5\x17\xe5\x18$\xaeS@\x83\xcd\x00\xa6\x7f\xadS@\xd5\xc6b\x04\xa0\xacS@K\x8fW!\xa9eS@\x86\x8e\xf5\xda\xcd\xe7S@\xec\x84\xd2v4MS@\x89\x0c!\xc3 \x8eS@\xe3\x05(O\x99\x8dS@_\xa3e\xac\x9c\xaeS@z,\x02\x7f\xcf\x95S@4\x18\xe8\x9cy\xabS@\xea\xe5\xd8f\xe8\xa6S@\x00P\xcbz\xe5NS@^\x02Wb\xa9\xa4S@\x0e\xcf\xbb+\x1a\x92S@|\xf2\xec\x07N\xa4S@\xa7\xd5./\xb2VS@*\xad\xcb)<TS@\n\xb0\xa7\xec\x8bcS@{*\x06PZ}S@W\r\xb5$<}S@\x17U\x97\x12\xbd|S@\xc1[\xdb\x86\xc3\xa2S@5\x12\xb0\xc1:\xa2S@!!!\xbdciS@\x9cl\x9d\xf3\xe3TS@AB\x91\xcbaaS@\x1d\x94\xe3\x7f\xba\xa1S@\xb8\xf7!\x88\\\xa1S@I\xdc\x12T\xfe\xa0S@\xcf\x91<^BoS@\xd0\xaf\xb0\xb5\x8anS@~Az\xe6\xa3mS@\xf4\x13C|LmS@\xf9w\xfcc\x10\x93S@J??Y\xef\x96S@\x0c\x11\t5/[S@\\P\x00\x10\xedxS@G\xb6\xa9*T\\S@*\xb5,\x03onS@B\xf5F\x14pjS@*@6\x18\x00yS@\xa5\x97y\x8d\xe1kS@\xf4*]\xf2\xa0zS@\x94\xacN!6mS@m\xd3r\xfeJyS@\xa8\xbe\xd1\xeaW\x99S@XE\xa2$$kS@\x1a\xe9\x92\xbc\x1b\x99S@\x8f\x83\xeaM\x18bS@\xc6(zxPbS@K\xb6\x96\x7f\x18cS@\xe3\xf8\xd9l\xe1bS@\x16\xaf5)\x9fbS@\x9a\x1do\xee\xcacS@\xa2\x0f\xbd]\xf4mS@\x15\x9ew\x03\xceoS@\xf0\xda\x019\xe6dS@\xadz\xf9\xe5koS@\xb4}\x12`\rmS@\xbc\xa5\xd7\x88\xa9lS@\xd5\xa5p\xf2\x9cnS@\x9cb\x0fw=bS@\t\x88\x91\x17fnS@)o\xa9\xe3\xd8vS@5<l$[sS@\xf5Y\xa1n\xfe\x90S@\xbf\xe1\xbej\xf3lS@\x83\xd6\xc0\x07\xe7nS@\xb1q\x16\xff\xd7sS@jJ\xc8\x99\xe1nS@\xe9\xad\x06\xb3\xd8pS@y\xca\x19\xbd\xc4mS@X\xe2Fc\x06\xf2S@\xe7\xeb\x8e\x82\xadqS@\xabp\x0e(\xfaqS@\x88:\x94\xf62sS@\xa8\xc1\xb3g\xb3\xbeS@N:bt\xc8QS@P\xfczj\xe3\xc1S@-d\x88G^\xa8S@\xfb\x12P\xb3\xd5cS@\xb3\x9b\x9c#\xaaNS@7N\t\x83\t\xa1S@-V\x98\xb82[S@Q\xc9i\xa8\x99gS@`\xc8\x80\xec\x8fkS@\xffj\xde0=mS@\xc2%Z\xcd^\x7fS@p\xd6\x0c\xf4ndS@&X_\xb11dS@\xca\xdd\xb2\x17\xf1tS@E\x1dU\xdeT\xa0S@\xc6\xbaX\xaeVDS@\xf3?B\xb2T\xaeS@d\x9e\x7f/.\xc8S@6\xb4\xbf^z\x97S@K\xb4\xa5\xb2>kS@\x939f@\rPS@\xd2\xfd\xe7\x03\x80\xceS@\x8e?\x97\ruWS@\xbc\xf6\xea\x95#pS@\xde}\xbbR\xacTS@p\xa4\x82\x85\x1b\xceS@p8\xb4h\xbeSS@\x18{\xc0\x1e\x0fQS@/\x18m\xfe\xb8wS@P\xf2\xb9W\x15{S@\xc2\')ED\x96S@\xe9\x0f\xdd\x91\x94NS@\x1b\xc09\xb6\x8a\xa9S@\xe7`\xe9}\xba\xb6S@\xeb\xbdbly\xc7S@\x02R\xf3\xbb \x98S@\x82\x90P\xf3\x88\xa5S@\\\x9b_\x88\xad\x9fS@A\xea,v\xec\xb4S@$\xa0\xf2\x9f\xa8cS@V8\x9c]\x80NS@n\x14l\x1fsrS@'
p35
tp36
btp37
a.
