# Supplementary material for: Sea ice drift data for Fram Strait derived from a feature-tracking algorithm applied on Sentinel-1 SAR imagery
Source: Data Brief. 2018 Apr 19;18:1410–5. doi: 10.1016/j.dib.2018.04.034 (PMC5999601; doi:10.1016/j.dib.2018.04.034)
Supplement: Supplementary file 2 — Supplementary material [file mmc2.zip › fs_s1a_data/HH_filter200vec/FramStrait_HH_20141103T070407_20141105T064755.dat]

(lp0
S'S1A_EW_GRDM_1SDH_20141103T070407_20141103T070507_003114_00392D_C35B.zip'
p1
aS'S1A_EW_GRDM_1SDH_20141105T064755_20141105T064855_003143_0039D1_C5AE.zip'
p2
a(cnumpy.core.multiarray
_reconstruct
p3
(cnumpy
ndarray
p4
(I0
tp5
S'b'
p6
tp7
Rp8
(I1
(I1764
tp9
cnumpy
dtype
p10
(S'f8'
p11
I0
I1
tp12
Rp13
(I3
S'<'
p14
NNNI-1
I-1
I0
tp15
bI00
S'\x08\x00I\xe0\x85T&@\xa6}\x8e\x9d\xe3C0@T\xbcySBL/@\xbay\xda8\xa1\x82%@4|a\xae\x0f\xba*@\x93\xff\x11\xa0p\xce%@\x14\x15\xc0<\xbf\xee+@\x98\x8bb@\xc4Z(@\xea}\xe5S\xf7y(@W\xc1&U\x04\x82-@\x8c\xbfdiR\x9c(@\x91\xe6Y3\t3)@\x94\xf3i\xba\x95\xaa+@B`\x04\x1b\xacz*@\xb6%\xc2\x99\xb6U,@8\'\x8f\x81\x9d\xd5(@\xf4\x9bO\xdb\x10\xe9,@\x9a\x06H\xff\x9cD&@\xde\x9eqO\x18Z)@\x94\xdd\xbb\x1d\x9a\t-@0\x8fVOv\xa1&@\x08\xdedx+|(@\xd7[\xab\x90\x02$)@\x97@L\x00\xe4.&@gi\xb2/\xbf\xbe*@\x84\x8f>\xc5(\xf9(@\xd7\xcd\xa1\x03n\xc0(@~\t\xfa\x0b%\xd9(@\xcd\x95\xd5Aw\xe3\'@\xd0:\xdc#\xa0$(@\xf8B4F%\xe9,@S-(\x83\xe7\xc0*@\xc2\x89\x82\xde_C/@y\x95\x06v\xcc@(@g\xd2\xb13\x94\xe5\'@w\x9b\xebo\xa3L&@&\x8dy\xe9\xa9\xc4(@P\xbb a\xa2\x1c)@2\xef\x10E\x861/@a\x03o|O\xc3-@&\xba\xc3\xb0`\xce*@\x02\xcdi\xfa\x01+0@D\xfb\x81a\xc6K/@\x7f`\x9a\xf3\x94\xa2&@8`\x12:\xca\t&@\xea\x92.,\xa4S(@\x11\xed\xb3\x8d\x87</@\xa3\xbc\x82Nl^&@f\xfdzy%\x03.@\xd7@\xaaf\n*)@$7\x06\x8e\x10N&@\xf2\xba1\xd6\xa5\x90&@PBB;\xd5N)@/:\x93\x9f\xdfS(@\xcdS\xc8\x97f\xd5%@t4\xd1`[\x06(@\x1518`MF(@\xb6\x0cp\x12Z\xf1\'@Z\xce.\xcap\x07)@\xaf\xcb\x08\x8b\xab\xfd&@\x8a\x87\xf9!{q)@\x91\xdb\r\xc2\x86\r/@\xd2\xd6Q\x89{y(@\x96\xc9E\xdf\x0f\x97\'@\xf3\xe3\xbc|\x1c\xa2(@\x14\xb5s\xde\xc2\xba&@\x92\xfd\x9f0~J&@\xd0H\n\x01A\xa5,@y#\x9c\x840y(@j2\x1e_\xeb((@\xb5\xa5)\x14\xfb\xfa%@\xd2\xbc\x0c\xa0\xd54(@\x897\x15\xbf\xd0\x90)@yuX\xea3\x07.@\xe69\x92:\x06`&@V\x8f\xe5 \xef\x92\'@\x15ud\xda=,)@*1\xf8\xbc\xa2(%@mx\xb8\x95\xa8\xa6(@e\x01\x93<~`(@\xe3\xa7\xe1\xecFv&@[$\xaba-\x95&@VS\x1a`\xe50)@\xa5\xdf\xa7\x92\xd4\x1d\'@Z{J\xd9/ (@/b\xa9\x8f\xd1\x8b&@\xf3\xd7uC~\xec/@\\z\xcd\xde+\xca%@xE\x81\xe7\x9b\xe2(@\xfb.cs\x00}(@\xeer~bi;(@\xbf%\xe8\xefr])@\xf1\xfa\'\x04U:)@\xb3.\x98?\xdc\xe8/@\xa9yDS\x0e*\'@\xa6\x05\x971R\xd8(@\x95YJ\xd148-@\xf5\xde$\xf2\xb7\xb1%@T\x0e\x02\x89\xbc\xc3-@\xb0\x99\xd4<\x978(@\xb4f\x89t\x10\xea(@\xca\xcd\xeaP\x0f\x07)@\x06z\x96\xb1\xccy+@\xc8[uS\xbae&@\xfd\x0eX\r\xb8\x0c)@nY\xcc\xaf\x8f/)@\xfb7\xd3\x9b\xa3\xb8)@\x14%\xf2\xa4>\xfb\xf0?,\xe6^\xfd\xa64.@X\x1b\xe6\xc0\x85\xa3&@\xd01B\x0f\x9e\x9e&@\xc5\x95esc\x18/@\xb21\xbc#w\x99\'@\x06\x93l\x82\\\x7f(@XN\x04\x1c\x04;\'@\x02\xc1\x87\xb64\xc5*@\x002\xbfsS\xf5%@7~\xc2\x0f\xeb\x08&@\xc3\xacj\xdb=G.@\x04\x1a\xcb\xda\x8e\xf3*@E\x13\x06\xeb\xfc\xd0+@u\x9a\x9b\x13v|+@Z\xee\x98|40/@\x9d\xb4\xe6.s\xbc-@\x83\xc6\x0bz*6/@\xb4Ja\xe0\xd2h(@\x83\xc8\xce\x9a.\xbe*@\xa2\x8c\xb6o\x02\xad%@\xee\xdc\xa3I+0/@\x963\x9e\xe2\x89Y/@e\xc5Q\x82q</@\xbb\\\r\xaf\x87\xfe.@\x88W9]\x08\xf4%@)\xb6\xe87\xe9z,@F4\x93OWd,@\xad\x88f\x0c\xd1\x0e*@\xa7Wk\xe7ft&@>\x12z\x8c\xe47/@\x88\to\xde\xad\xfb*@\x00\x12\x1d\x9a\xffG)@.\xba\xb2\x81Bf,@\x10\xdf\xe5\xb0\x13\xd5%@\xf8\xd9=(\xa8\x15+@\xaf\x11O\x17\x08$)@\x9c(7*7X\'@\xea\x15\xb3\xd3f3(@\x92.\xd4\x19\x99<-@\xf5%*\x06"],@\xd5\x9f\xc4jE\xf3*@\x94U\xa6\xaf\xa7\xae*@(C\xf9E\xdb\xfc+@\x8cw7\xe8\x0f*/@\xde\xd8&\x06j\xf2\'@Kp5\x18\xfc\xea\'@\xfb,L\x05xV(@\xfc01+\xb1p\'@\xba\x0e\x96>3\xdb(@\xd4\x9a\xb9\xcf~\xff(@_\xd7&^\xf9\',@N!\xe8\xdf\x16,)@C]\xa1\x8f\x92m\'@\x03Mpk\x0f\xe1&@\xdf\xa0\xbe\x873\xcd+@\xd6\xba8\xaf\x13u/@\xd0$\'\xa5<\x7f*@\xaa\xcbXy=\xae)@\x06\x95\xeeOO\xab,@w jn\xa3\xec%@]q{\x10\x8fN\xee\xbf!\xdb=\x17M\xae*@I\xea\x0fo\xb4\x02(@\xea\x0c\xcedz]&@\x89\xf7E&\x1f\xe0%@r;\xe3\xb9\xa0\xd0%@\xc7\xb4\x02\xff\xeds(@\xddv\xce\x90O\x81+@\x1e\xdb\x83\xbb\xd5Z,@\\Q%\x11\xe6\xed+@U_Sy/\xd3*@s\xd3g\t\xc2\xe9+@\x98\xf8\x0eq\x94\x1d,@\x0b\xe6\x90\xa8\xed\x1c+@\x04}i%u\xdb*@\x8c\xbas\x14\xfd\xa8/@\xf8\x8d>S\x1d\xaa)@uq\tZ]n)@\x87\xd5\xfa\xce\xb3\x0b,@\xa93\xf1\xb0\xbc\xbf/@a\x81\x9b\x04\xcc\xf1)@\x99\x0eU\x8d\xaf\x08*@\xc0UB:\x9e:,@$\x9b\xc6\xeb\xcc\xd9*@\xe0\xcbQ\xe8\x8e\x91,@Xs\x82`\xe4\xbd)@,\xe9\xf0t\xab\x93)@zz#\xad\xf0\x96&@\xe2G\t\x18)$)@U\x0br\xcbOr)@\xfa]Y\xc14\xdd*@\x80V*\xfdL\x03)@\x15-\xe5K]g,@\x83Y\xcfrM\xf3%@\x88\xc7n&\x89\x19+@\xb9`\xca\xf7\xab\x8e)@\xfe\xc7\x85R\x8e\xf3\'@R\'\r\x8ck\xac+@\xc7\xfc\x98\xe5\xc9\xda+@\xdc\x1c\x13\xec:p(@ K\xd8\xe6\xd5\x10)@\xb4^\x08\xdb\x11\xd6-@\x03\xe9@\xc2\x9b\xdc%@\xc7/K.:\xa6(@\xdd\xe4\x86o\xa5\x93,@ \xea\x1d\x80\xe5}&@\xe8\xac\xedk\xf1\xf5+@\xab\xcf\xdb:\xe96)@\xb3>\xb9\xba&()@\x85\xaa\x1b\xd1-\x06/@"d\xf8\x02\xa1\x02)@.\xeb\xd3\x89\xa1$%@\xa5\x9f\xcac\xec\\&@\x1ay\xe3\xb8\xd1\xf7\'@5X\xc3\xf0I\x03/@\xaf\xb5\x8d\xccE`,@\xe5&,\xaf\x94P,@\xb2\xd1W}\x1d\xee\'@\x83\xf9\xcc\xf8\xa1\x1f&@\xa8\xa7\xeb\x90\x86q&@\xd7\xea\xb2\x88 E&@c\x92\xc92\x0e\xa4,@\xad\xe9\x13\xd3\x9a!+@v\xde\x13\xe7\x9d\x01&@>C|*\xf5\xd1\'@\xfb\x1bx\x07u\xf5%@f\x83\xc7*\xf1!+@\xd7\x8e7\x8d\x88\xdb&@m\xb7\xef4.r(@,\'\r\x18/\xcd%@\xd9\xac\xe9\x84wG&@\x18R\xffw\x12\xca(@R\x80\xfe"\x01&-@U\xc2\x9b\xf27w(@c\xe5\xc4\xb0\xc8o%@\xf5u\xdd*t\xc9,@j>\x169=\x8a\'@\xf1#\x86\xbe\'\xe8&@>\xd0[\x81\xa8"\'@\xdf\xcb\xa8R\xea\xc8%@\x8e\x93l%\x8d\x14(@+,l\xd8}\t*@\xfd\xc6\xd0h\xbf\xc4(@$g\xa3j\x08\xf1%@\n\xe0!\x96\x8e\xed%@[\xb2\r\xd27\xef,@\xf0\xd7\xa1*U\xa5(@;&\xfaO\r\xd7*@\xf2\xe7\xe4:Y;&@*3\xf8=m\xbc-@]\xc3\xa8\x9d\x04\xd1%@\x0b\x07nG_\xce\'@\xae\xd2\xcc\xde\xa1W)@\x82=\xf9\xbbK\x90-@\x8d\xb9\xb2]\x87\xbe*@G:Emw*)@\xc9\xf9\x82\xf0z\x9e(@\xed\x91\xa4\x16^R,@\xb7O\xd5\xed!\xb3\'@\x11\xc1\xad{t\x1e)@V.8\xa0\x96r%@\xe1/\xc2SsK(@\xb621\xf1\xdf//@\xb1\xe8\x95\x1f\x19P+@<\x8e\x04\xd9)\xad(@\x82\xb6\x1d-\xa3\xf3.@\x0e\x1e\xe9\xd4rF&@\xc7\x1bL\x18\xa3l(@e\x8f\xd8~Z?+@\x04\xbfE\xc7\xd4C+@a\x03\xa1\x8c\xe0\xb6-@\xd7\xd3\x0e\xb9-\x19)@\xc6#\xbek2+)@\xf7\xccU\x8d\xaf\xd1%@\xaf\xd2\x13\xabg\xf1*@\xd7\x01\x03\n4\x1e,@\xd1\xc4\xbf\x82bb(@]\xfa\xc1\xaaz`(@\xf0do\xd8/p&@YG\xe7\x89@\xf2%@\xedP\x9a\x95\xef\xb3&@\xe5\xc8\x11\xdfD\xda%@<\xdc\x1b\x82\xd4\xc7\'@;:\xec^&!)@.b\xb3h\xf4\r,@b\xee\xc9Ga\xe2(@u\xedh\x85\xe5\x04(@??\x0e\xb9\xf3\xea+@)\xea\x8d\xd59\x97(@\x92\x04\x02\x9br\xff+@\xe2Q-\x0b\x7f\xc0+@p\xbb\x868\x8f\xa0&@R\xd4^\x8a"\x17)@\xdb\x1c\x88S,B&@\x83GD\x0c\xfb>(@H\xfc\x87\xf0\x02T/@\xe1\xb2-%\xd4 (@\xf9$E\x80\xbd\x8c/@,\xeb\x0e\xa8\x8d\xc1(@\xd7\xbb\xcb]3\xae+@\xd9\xd77\xfc\x82\x0c)@\xbfO\x0f\x86?\xcf*@k\xdf\x84"C\x1c,@k_\x8e\x14i>.@5\x99\x95\xfa\xa7\x99*@\x961\xe0\xb4\x80\x0b(@$\xa63<\xff7\'@O\x1bJ\xd6\xec\xbe,@v\x9d\x1c\n\xecn/@\xce\x1e\xd8\xfev0+@\x8bUpX\xa0#(@h\xd8\xff\xf8u\x8a+@\xaar\xd8\xd1E5,@\xde\x93\xbb\xbf\xc2)+@\x06\x93\x10=\x03h,@\xef\xfeM\x97\x1a\xb4,@\xdb]\'~\x8du\'@\x9d\r:\xdd\x81!+@F\xfe\x12\xfd\xba\x19/@\x02\x94\xb2\x1d\xe8\x1b+@\xe1\x8a\x7f^\xab4+@!\xefy\xd2\x8a\xeb\'@\numD6\xfa-@\xb9\xeem\x017D/@(\xe5[b\x1dK/@FxL\xfb\xcb4/@\xa7~\xb8u\xc86/@\x892\x8cS\xd5 ,@\xe1\xd3\x14I\x1f\'\x1a@\n\xd8\r@z\xd7-@\xda\xb5<K9*(@Y\'\x92\x1a\x8f`/@!c\x05Y\xf3\xfa.@Z\x8e0Q\xda\xec.@T\xa6\xa3xL\xf6.@\x13?*\'n\xf6.@\xa4\xc8\xc6r-\xec\'@\x0e\xd8\x9c\t\xc0l(@j\x97\'\x98\xbaJ/@\x9a\x19\xfd0\xa3\xf3\'@\xb2\x81\xe3\xe7i\xf5\'@}\xbc]\xf0\xf9f(@G\x1e\x90Y/7/@\x14\x8d\xd1\x94\xdc</@`\x81\xce\x1c\x97\r*@\xcf\xf8\xec\xf5\xf3\xce-@<B\xc6\xf9\xf6\xf8*@\x1c(\xa2w\xeb\xf3*@\xd5j\xa9\x1c\x07\xdd)@\x01&\x8c\x017\xf6)@\xe3\xa4\xeb\x1f\xfc./@\x8ev@F\xde\xe5)@\x13\x8a.\x9b\xe8\x10,@\x1b\xac\xfa\x95\xab\xfc-@\x19\xaf\x98\xb7)\xf0)@&;\xeb`\xca\xbe)@<};\x11T\x1a/@P\xd0>b\xea\xe6*@J\x8dc\xba\xc6\x98(@Q\x1d.s8\x19/@\x19\xf9K\x9d^\xa1)@`\x96x\xa8\xee\xf7\'@8\xf7\x0bof\x0b.@=\xd9\xa5\xdeaT/@\xeae\xb7=\xfb\x89)@\xbf\xbaf\r\xc3\xab-@\xe0\xb7~\xfd\x94\xb3,@7\x00\xab\x9a\x1d\x8d,@\x17\xcbT\x0cS\xe5*@\x15`\x9b\xddI\xab,@\xdf\xd4\x0c&\xc9\xfb-@\x1f\xb3\xf0\xc3\x07\xb0,@\xe8\xeb\x99]\xbf\xab+@\x95j\xe3\x84\xcd\x93,@\x0f\x15(\x9f\xf2\xf9+@\xf6{\x93(6\xb6(@l|M\xda\xc3\x9d,@n\x97\x1b\xc0\x89\xbc,@U\x95\xe5\x86\x87\xbe(@\x98\xcdl\x06\xfd\xaf,@=\xd4\xc6c\xa0\xc7,@k\x9d}\x8e\xf6z\'@~\xb1\xaf\xa0\xb7n\'@\xd3\xa7i\x0b3\x9e,@\x10pS\x8a\x805(@5C\xbc\xdf4\xc8\'@\x05\xba\xc9\x16WW\'@A\x9a\x12z\xecy,@G~5\x0f\x8c\x83&@;\xa3\xfdx\x045,@\x017\x89\xc2\xa1\x18(@\xfa\xe0P\x11\x10\xa3/@\xe5\xf2W!*\xa2\'@\xf7u\x8b\xd0\xe7\xe0(@\x85\xe0\xfc\x19\xec\x9b\'@)\xf6\x0c\r\xf4"(@\xd8\xa60\xbb\x1c\xb7(@\xbdk/\x11\xac\xb9(@O]f\xdd\x8at(@#)H\xea+p,@\xcf\x14\xbb\xb93*\'@\xea\x9b\xf4\x13\xad\xbe,@\xb24L\xee} (@D1\xaa\x81\xbc\xb4(@b\xa7\x96\xf2\xa3\\)@\xba\x12/\x80\x94\x8d/@\xf1{1\xaa/\x04(@\x95\xcb\xfe\x08M\x9f&@\xf9\xe6\xc6\xdd\x94\x97\'@\xee\x8f\xf8^\xac\x02)@U\xe7h.X&(@|\xc9\x14-\x95\x020@y\xa7\x9e7\xb2\x08(@\xd6\xb4a\x11\xd7O+@%\xbc\x8e\xbf\xffD)@\xd9X\x11\x11\x12\xf1*@\xac\xe5>\xe2\x05\xc1*@!9\xf4\x8a\xa8a+@\x19W\x15\x95\x12\xf4*@F.\xfa\xa8GW)@\xa7\x7fM\x1b\x92Y)@)e\xd3\x05\x96l(@.fA\x0fvW(@o\xf7\xcb\xf6\x98\xec+@i\xaa\x1d\xb3.\xc3(@\xedV\xa8\xaa\x93\x08,@\xb1Z\x84\xe6\xf7E(@\xa0j\xc1\xda\x07B(@\x17\xdc\x85*&<)@\xec\xe2of*8+@\xdb)k\xdd\xdb\x04.@&$\xc1\x03\xf8\xeb+@~\xa8\xe8\x0b\xde7)@\x9e\x08\xff\xa1*0/@j\xc9W=;\x0b,@\x1d\xf0\xf0\xf1\xd2{(@\xc1\xb2\xcd\x95W\x1f)@\xef9mI\xe5\x1d\'@\xe8\xf8[J\x8f\xf9\'@H&\x10\x12\xe9\xbb\'@8\xb7g\x91+8,@x\x81\r7~\x96(@f\x19p\x91\xa9\\,@\xd0\x97\r\x96V\x8a\'@cO$\xd68~\'@\x80\x93i]\xd1\x87-@\xae\xaa\xbakb=)@XmE\x8ekI)@5e H\xadV&@F\xde@3\xb4\xc1&@\xa1\xecQj\x16\xb1-@S\xc4(\xbd\'d&@LL\xcb \xaaE,@V\xed\x87%\xe6R)@\x1e|\xc4\x1d\xdb((@\xe3\xb5}L\xc6\x88(@\xb2\xc1\x16Q5\xd4+@\xa0\x14%\x99\xc1\x04(@V\xba\xc2\'p\x06(@\xfc\xd9`\xef\xaf\xec\'@\xb6St}\xe4\x1c+@\xc7Q-\xca\x92\x9f\'@\\/\x978z\x96&@\\\x14F1\x93~(@\x7f\xd2\xc8:\x99n%@\x98^<\xcb\xaa\xa2\xf5?\x98\x0b\xb0\xc3\x1c"+@b\x07\xbf\x93\xc1\xe4\'@\x12\xc7\x9f\x1eB\xa8&@l\x99S\x0e\xd9\x93-@\xe9\xc2\x93\xec\xad\x90&@\x9f\x86\xfa\xd7\xeb\xfe&@\xd7\x89\xd7%\xfa\x0f%@+?\x86;ed,@\xf7\xd2\xb2JM\x99&@\xb0E\xb6\x19\x91W,@p\xe9\x93\xe2\xf9\x19+@9\xdd\xa8\x1b5\x8c&@\xcdiic\xd5\x15,@\xb19\x91\xc8J%+@\x94y\x90#\xb9\x1d+@\xeeH0\x89\r\xa6&@\x85\x87p\xe8\xa4p,@\x1b\xdf0\xb8Og,@\xedi\xf7\xbc\t\x81+@V\x05k=\xc0=,@\xd0\xc5\xfbg\xb0\x1d+@\xe9\xd9O\xb3h\r+@\\Ch\x90\xb9\x90&@\xca\x0f\xf0B\xecq)@\x0b\xf8\x00.\x08\xaa)@X*\xd0S\xfdt&@\xb9;w\x9d\t\x98&@4@\xfa7zT(@\xab\xb6}\t\xde\xea&@\xaa\xb7O\xd8\xd8\x94+@\x9anuR_N(@x=Mi\xc4V)@\x8eN{$\xcaZ)@\x1d@\xd0\x00\x132(@:\x9c\nNJ\xa7&@s\xa4As1\xe7)@+\xe6fj!+(@\x9e6\xd4\xb9\xab^%@\xda\xd0)\r\xba7\'@\x95\x087\xa9D#+@\xe0\x7f\xe4"S\xd4,@\x19\t\x95w\x89V%@g\xc4\xf3\x81\xf6\xaf&@f\x93\x98r\xec\x83&@\x07\x16\x82\xa4V/+@\xb7!\xfb\xddj\x15\'@*P\xa3T\x869(@In_\xf7\xddn)@r=\x15\x98\x82^(@\xabB\xb0OH\'%@\xb5y\x98\xe5\x01?(@:0\xc9\xdauy(@\xad\xfa\x97\x01P2(@\xe2\xceZ8\xd8y)@\x83\xb8\x97\x17\xe1\xce*@Q*\xdat\xf8\xc6*@\xc2\xb0\xa5\xecJ\xcf*@\x1d\x03\xe6\x08\xc5L.@\xfc\x13Mu\xb8\xc1*@\xb0vh\xae\x05"%@\xca\x94c\xbcB\xd6-@n\xd5f7\x16\x8c*@\xeaU\xcb\xf5\xc2\x13&@S\x86\x14\xee\xe43)@&q\xed\xd1nr%@\xb6{9\xcd/j/@T\x00R\xa2\xd9o(@\xb7X\xa6f\x8d*)@\x8c\xdc\xf1t\t\xdb&@\xfa\x99\xe9\xf24\t)@\xd0\xcf\xde\xb4\x17l(@$\xf36\xe1\xeb\xe3%@\xe9\xdc<\x8f\xb6L(@\xf7i\x98u\xc2\x1b)@J\xf7\xe5=D\x1b%@\xdd\xb2\xde\x0e\x0fX(@tC\xff@\xbe\t-@o}\xd6cB*)@\x87\x17\x04\x1c\x18\xee%@W\xd0\xb2\xd3\xaa\xdc&@I\xe4\xee\x8a\x8c&)@\x9e\xeeRz\xfcj(@\xcb\x03\xa7}\xafw*@&\xb3\x12\xd0)\xff%@\xed\x01\x00D\xb5\xfe(@\xc9\xd1\x8bOLJ&@\x87\xdeG\xd9\x0f\x100@y\xf8s\x03\xfc\xd9%@\x89\xee\xcd>\xd2.)@\xe6L\xe5\xec1\xa5(@q\xf2\xb1\x9c\xaa\xec)@\x11s\xd0\x9b\xaf\xb0%@\x86\xc4\xe8vi\r&@\x19\xb0\xb4k\xb6G&@\'\x05\xcb\r\xe8\xf9&@\x18\xeb\xc7\xf9Q\x99(@\xe6\x00\xeb!\x85\xa5(@@\x1d\x98K,\x15)@\x0f\xb2\x89\xd91\xae%@\x15NP\xa0 \xf7%@8\x81\xd9\x142D&@=;MC\xc0\xbf(@\x8f\x95\x01\xe0\xf5\xfe+@\x8b\xdfc\xc3\x142)@L\x03g4\x14\xd5(@\xd0\x0bJ\xeahG*@\xb4:Kk\x1dA&@\xed\xb11N\xf8&)@4!\xe2\x83)\xcd%@\x00\xe4\xb0\x06\xbb\xc0%@\x03\x07\xc9tmN(@s@"9\x92\xc0(@\xbd\xf4\xc3\xfbO\xf0,@\x9a\x17\x80^\xfe\xb0)@~\xddU>W\xf7%@\xea5\xdf\xf0\x8f]&@\xf6%\xc3\x15Y\xdb(@:\xb4\x03`\xdc\xfb(@\xdf\xfd+\xf3MT&@x\x85q\x94q\xde%@\x13\x86\x1fSY\xc7(@\xda\x12\x0c{\xd8\xf9%@(aBu\x18`&@\xae\x827F\xd5\x0e)@\x95\x19\xc3\xcfU\x19)@\xb4\xea\x9du/V0@H\x98W6\x94\xd4(@C\xe7\x14m\r\n&@\x9aK\x80a-J.@\x9f\xb1\xea\xaa\xaa,)@\xddQ\xfe\xad\x84\xf2%@Y\xb1\xe5au\xfd(@q\xde|\xe0\xc8V)@j\xe6\x0eo\xfdD(@\x96!VK]v)@\xd5\xd3\x88B\xc1\x97)@\\\x016\xdb\xe7\x03&@\xd8\xf9\xda%r\xd4*@\x19\xe0\xbd>\xf3g&@\x0c\x98\xc4\xe3\xf4S(@m\xa5\xec\xf0\x91\xf1%@$\xe0\x139\xd1\xa2(@\x90\x9c\xacQ1\xca%@\x0fm\xaa\x91!\xf6%@\xd5De\x17\x9cA(@(\xfa\n=c&(@\x7fW\x8f\xf7\xcdO)@\xc9\xfb\xb8i\xc6\xef/@G\xbc\nx\xf6C&@\\\x8d\xd3\xca\xf8m-@\xcf\xc4\n\xd5\x08\xec/@\xb4YPd\x8a\x140@A\xd2\x96K\xea\xc6,@:e\xe4|\x91\x1f0@F\xdb\xe6r\xee#/@\xb7"\n\xc1\x88+0@\x92\xf2\x84\xaa%<&@C\x96\x9dC\xa3)/@\xd1\xeb\xf2\x0b\xea\\&@\xb0w\xfd\xb7A1/@7`J\x8e5G&@\x91\xca\x85e\xfb\x1f&@b%\x95\xa9\x1b40@\x1f\xe7\xd1\x19\xae./@E|\xe0\x95d4/@y\x1a1\x83\xf3+&@y\x1a\x9a\x93\xa8\xae&@\xe2\xf3\xcb\x91\x0580@vO\x06\xd9]A.@\xea>\x80&=-&@K!h\x97\xe1".@y\t\xee\xe2i\xa9/@\xd4\xdf\xf2\xe9\xa6N.@\xb7\x86\\0\x05L&@MUl\xa3\xe1\x00\'@\xb7\xde\x85\xafz\xec&@\x1aj4\x99c$\'@\xe1?\xc9\xa8\x7f\xd0+@\xa99E\x0e\x0c\x8a+@[\xb3\xc5\xbd \xc1+@\x10+\xcb\x0b\xe1\x98\x06@t\xb3\x1a\xf0\xb1=,@\xf8\'U\x94\xc0\x1e+@\x95\xba\xe0\x15\xa5\xb8\'@\xb5j\xfa\xa7\xd8\t+@\xff\xb4ER5O)@\x0f\xe9\xfa+l3,@\xb4\xc1\xbc\xe8\\\xd4+@\xd8[O\x9e\xbdO,@\xb4\xfc\x8b/\x94\x8d\'@\xa1\xdfV\xea\x85\xb1*@\xff\xce6\xa9\x8c2+@\xa9\x9aj\\#\x0b,@P\xe2\xc8/\xa6\xc9/@\xd4\xbby\xb6p\xec+@(\xfdy\x08\xa3_/@=\xfcg;r\xe8+@\xc4=Z\xcbK\xdd%@NL[t\xd3\xef+@\xfe\xd4\xbd\x1b\xf7!+@\x97\xd3\x8b\xe4[\xcd+@F\x8d5IR~%@y\x18\x01\x8eJ\xa4/@\xe8z\x7f\x1a\xa9\x1b0@`\xeb\x1fZ\xaf\xd8(@\xad E\x1d$V(@\xdfLo\xbb\x95\xc1+@Y%\x00\xfeZj/@u\x0f5\xdba#&@$\x80\xde\xaa\xec\xe9*@W\xca\xe3\x83\x1a[/@a\xab\x85\x9077/@\xaa\x05\x8a ]0/@X\xe4\xda\x91?\x01&@v)4CY10@=t\xd2O\x08+/@X\x15\xa1\xec#\xf5*@\xb2:\xd2\x8b\x10i,@T\x83.7/$/@f\xeaug\x03\x1b/@\xd0\xd9g\x1aE\x06(@\xc5\x1b\xb7\\\x06,0@\x83^\x95\xc6\xeb0%@\x85C\xed\xa4O\x1a0@\x91\xdf\x10z\x90\x1c/@\'n\xa5\xff\x02%&@\xe3\x01\x99\x86\xd3\x19+@\xdeo\xb0*Q),@\x83"!\x982\x1f0@l\x01F\x16d}/@p\xbcR\xf3\'n%@\x81[\x7f\xfa\x03\x180@s\xc5&c\xc8\xec/@\xb6e@\xe8\x89\xff-@\x9d\x9c\x1ec\x9a\t(@X\x053X\x85*(@\xdey\xd6J\x9f\x1f&@ax\x95R=j%@\xde\xc4P\xb1\xbb!+@_\xf5\x01!\xd3P0@\xe2d\x1c\x9e\xc9\x110@\xeb\x9b\xa4\xef9E(@\xa0\x86\xa0\xcc@[(@i@ZLo\xfc(@\xd0#hVBb&@\x92J\xf4J\x00%%@\x9b\x94a\x9c\xfb\x160@\xb6\x90\xe0\xf8l\x18)@x\xdd\xcfKm\x1e+@=\xda\x82e\xf7\x87/@wDK\x94S`&@\x81C\t\xa4}\xae*@\xf9\x9f}\x1a\x93*&@w\x1c\x90\x03\x80r(@\xc8\xbc|\xe4\xca\xfd(@^\x1e\x06\xa5\x07\xf8%@ &6\x99Q\xc8%@\xc7\x12\t6\xebZ.@\x05\xa3~%\xdb\x18(@cw\xfedI]&@\x08\xc0\xe4p\x8a\xc0%@\xdee\x81\xfa\x07?&@\xad\xfe\xb9n\xd7\xf0-@8\xf0.]\x93K\'@\x13K2\xcdh\xe8-@R\x7f\xeb\x7f\xf1*(@\\\xb3\x12@\xa7U(@\xef}\xb6\x9b\x8b>&@\xe4\xe8\xac\xbc\x9d\x13\xf6\xbf\x0c\xbb\x9e\x14\xc3t&@\xc3\x90w\xb6\xb5\xd2(@\xaa\x96\xf0e\x9eN&@=\x1f\xe7\x96I\x90\'@\x18(\xd7\x90o\xf2(@\xdcp\x92\x8b\xbf\xf0,@\x13\xf7n6\xa9!)@\xa5D\x1cY\xd8;.@)\xb0a\xa8A\xc2(@\xfe\xfeZ\xc0|E&@\x87g\xb3\x13\xae\x9e(@G\xf5\xda\xa6G\xc7(@%f\x04"\x8b80@\xa6\x9d\x84\x0f\x99\xd4%@R\xf1\x18\xe4\xa8\xa1\'@\x91\xb5i!i\x1f)@@~\xea\x84\x1d\x18)@\xe5\xc3\x97\x040\x04/@\xb7-\x8a\x0b\x95-)@~-\xc4\x13\xda\xda(@\xa8\xb8\xe3\x158\xa5(@m\xb5\xe0\x13\x05\x99(@9#\xb1\x166G&@s\xc5\xf5\xd2X\xf3%@\xd9\x9d?$\xc8y,@bV\xfb1\xc0+)@\xc8\x81\xcdy~0&@c\xee\xc9\x82>\xd7(@\x82\x84\xcdW\xaf\x0f0@\x94\xe5\x9cYo\r0@\x08\xa8M\x8c\xf1\xf7)@C;)\xa1\xe3T\'@\xd0Qg8d\xff%@\x9a\xb5\xb3|-\x0e0@zf\xe4\xf4\x0f\xc9,@\x1d\xad\x12\xa1z\x97(@WEh\xa3\x07\x86(@&\xf3\\v\xff\x1e)@\x16\xa0\xd6\xe1-\\(@\x8d\xddb\xd5u\xc3\n@\xcaH+\xd9<}\'@B{\xd8\xc7\xdbk(@\xd5\x15\xf5\x00\xb1\xc5,@Hd\xcbd\xfa\x82*@dx\x028ew\'@\xe7&:\xad;\xd3%@\xe4\x1f\xd9\'\x05S&@\xf4V\x1f\xc34\x17&@\x88\x8d]\xb6\x11\n-@ob\xa9\xc4\x94\xe1&@C\x82\xdd\xcd\xfb\xb0,@L\x18\xbf\x1e\xa74)@\'\xed\x10o\xc7\xfd%@9!\xe5\xd2\x00\xad&@\xc4\x16\xfcz\xcaw,@\x88\xdcXy}U(@\xfcr\x86n\x8e\xcd%@\xd3G+\xadG\xb1+@\xe5\xf0\xd0\xb7\t\x1e)@v\x1c7\x00\xfb\x97,@\xf5&\x02\xbe\x8d%)@\xf5*\xb8\x11YK+@u\xbf\xe3p\xf6s)@\x02\'&\x93\x7f{&@\xb51Z\xf2\x1c\xf0+@73\x020\x15\xa3,@-[x\xb3\xbbn)@\xfa\x91\xb7\xd3\tf,@\xa2\xdb\xce\xba\x1a\xb0&@\x1bxO\x9c\xb86\'@b\xff\xca\x0e\xe5\x9f&@\xae\x1d\xa6e\x08\x1c(@inr\x16\xcb\xb4&@uZ\xb7"\x10\xa7&@5\x198\xa3cE)@\x1e\xe4.T\x1f\xbc,@\xd5\xdeu\xe2pX)@@\xaaB\x04\xd4\x8c,@\xe3\xc8R\xba\x1c\x85,@\tv\xdf\x11K\x92&@)\xf4\xff\xd8c\xa4.@zf\x1f\xfe\x96\xc6+@\xd7\xb6\x94\xe2.\xa7&@\x9b\x9e\x99i\x96l)@\x93\x02\xcd~\xb2Q)@j\xdev\xa9\xdc1)@\x95\xdd\x8c\x93F\xee*@\x8797\xdcY\x9a&@J\x8d\x16\xa4&s/@\xb0M:\xb9Z\x91&@\xf9\xca2\xcd\xb0s&@\xd4\xdc\xdf1\xb9t/@}3\x02u\xc4\xf5.@\x08\x16\xad\xcfzl/@\xd4\xdd\xec\x04\xf3\xaa&@\xe4$x\xce\xd2\x14\'@\x06g\x91&`\xa9&@yY\x85q\x043(@/x\xbb<k\x05/@\xfbX(@cI/@`0C]\xe5\x07/@\xdfS\xbf\x90\x12s-@\x7f\x98\xfe\xd2\x1e<)@\xcc\xaf\x05H\x87\xb5\'@\xd0sP\xc5\xdd\xe1)@=v,2O\x1f+@\x99\xeb\xc6\xd0.\xe4*@\xe9\x93\xec\xb3\x12\x97(@\xa2\xdfcC\xbd\x9c(@\x0cGM\xdb\xa3`%@\x85\xd7a\xf6\xbb\xb3/@\x915\xe8H\xf6\xe0+@O\x18\x1e<\xf2\xd1+@\x05\xe0\x8e\xbc<7)@s\xed\xb6\xcc\x04\xd0)@\xda\t7\x1c\x14w(@4\x891*\xf7\x9c&@\xb8f\xfe\x96B-/@Vh\xbd \xe3\x0c\'@\x91\x01\x90\x1a\x82\xd0*@\x0b\xfek%X\x19)@ae"\xf7\xd8//@\x84$\n\x0f1\xf3.@\xeb\x17\xc7gt_(@1y\x00F\xbe\xbd%@\x8c\xbc,\xfc\xf0D)@8Ab>\xa1\xf6*@\x07\x1aOA\xcd\xcc\'@\xa9 .Qm\r*@\x8dc\xfb\x94\x12\xd7-@\x14X\x19\xcaTR\'@$\x8b\xc2>\xec@/@\xe6<\xe4w\x00\x1b/@\x98\xf5os\xa8\xaf%@\xa8\xacC\x8e\xfc1/@\x10\xdf0\xcf\xf2,)@;\xcc\xf3{\x1a\x04)@*\x9d6[6*)@?\x13\xbb\xea\xc8\x9d*@\xafQ\xa0\xd3b\x9a)@\xd88"D\xfe</@\x9a\x82\x14\x05\xde\x99/@\xb2\xd0\xaf@\x0eV)@\x07\xf7\x1e\x9e\x0ct%@\x03\xfePo\x84\xfd)@\x00\r\xa6\x07g#(@+\xd8\xa0\x92B\x10/@\xb9\xb5{\xa8G\x07)@\xa2\x1do\x86p\x19(@4\xfd$j\xd9\xa3/@\t\xd7p\x16a\x9f/@k\xed\xb3\x0b\xa3\xe2.@X\'\x9dP\x95;&@\xa8\xbcZ\x82i\x07(@"\xef\x0f.\xc5\xb8(@\xd1\xb2\x7f\x05~\x0f(@\x9bw\xe9\x01\xff\xc8(@7\x0c.\x99J}%@\x90+\x81\x95\xe2\r(@"W3\xbf\x9c+(@\xf4\x9c6\xc2\xa0M-@\xd5\xa5\xb6\x9c5u)@\xb6&lZ|\xe5*@\x15\xc1"\xe5\x90\xb7%@,-\xa7\xd3L;*@\xc0\xc2\x8f\x1cA\x0c.@\x9e\x91\xba\x1aj\xfc\'@\xe8\xd18\x8d\n2(@%JZ<\xf5n,@,\x88\xe7,\x8a\x1b,@\x08\x8f\xc4\xb0\x89\x1a(@\xe8\xf6\xab\x9eu\xdd%@\xcc\x17\xcat}M0@\xa8|D\xff\x14\t,@\xe0Sc!\x83W/@0\x1e\x0c\x15\x82\x10,@\xf0z\xf7\xfa\xc1\x81%@A\x12\xfa\x11\x95x(@\x90\x8bY\x97\xc4s(@603\xb7ky*@\x8d\xd2)vm\xfd-@\xa3\xfdF\x8f\xde\xbf*@\xa6\xe5\\\x1dc\xc2-@w\xee\xad\xaaS|,@\x96\x11M\xb3Mf(@it!}f\xec\'@,?\x1f\x8d\xfb\xe4-@\xfb\x81\xfa\x12\xc6\xee\'@\x9e\xdd\x86\xfd$x\'@E\xf46\x11\xde\x02/@\x8b\x88\xa6%\xd7\xcf\'@\xb8\x1b\xd0g\xf2q.@\x99\x86\x90\xbc\xabH(@\\\xe8y\xee?\xb6,@#v\xdd\xb1VC/@\xdb\xe5_n1\xf5%@F\xc9{\xed\xe36/@,2R\xa2&k)@\xb8\xa9\xd8\x02\xc2\x85(@}\xccD"\xda\xdd*@\x84EMD{4(@\xdc\xd7}\xfa\xef\x19&@#\xd8\xfc&r\x8c/@H\xd3;\x05\xc6\xa6%@\xb4\xea\x90b\x1b^/@\xacg#G\xf9\')@\x080\xd9\xcd\x94\xb7(@\xd5*\x9c\x8d\x99\xed-@\xbdlD\x0b\x1f\xa0&@0\x97\x96\xd3Qv%@SR\x89\x15\xf0\x14&@\x07\xd3\x0c$N\x96/@\x0f\xdaUrj\xba\'@\x94\xc6\xa39[\x9c/@W\xd8k\x99<o(@=\x87\xdeb\x0b./@\xfc\xb2\xad?59,@^w`!\x07,(@>ds\x97p7(@\xf5\xac\x98\xd8\xe4])@4LY\xa62\x05.@\xcb\xa8\xf0 \xef\xbe&@B\x13\x1f\x08\xcd\xf2%@\xa7\x9d.*Y&(@\xa9~^\x19tg,@<\x17&\xdf\xda\xb1-@\xcdsp\x98\xd0\xbf*@Zu1s\x01[&@\xb9\xef\x88\xebP\x02(@\x97\xf2\xdf\xe3_\x0e(@\x93\x81\xaf\x9bX\xcf+@~Vc\x98ws&@\x9e\xb7\n\xc6\xbf\x02\'@\xd1\n\x1e\xea\x85h(@\xb8\x06&!@\xee&@4|e\x87\xbc\xab.@\x89\xf3\xb71\xc3,)@\x82B\x93{\xcf\xd1+@\xb0/o\xbfVQ0@=\xf3\xcf\xb4\xd08\'@I\xddw\x89]\x11\'@\xe4\xc2\xbe\xe0\xc0\x15\xf2?\xd3\xd8 \x15!\x13%@\x0eA\xe5\x0f.!+@\n\xc2,Z\x0cB&@\x9e\x9c,e\xe3\xaa*@\xf0\xea\x0f{\x0b\x80-@\xf5\xa5\x93\xba\x1cv+@b\xff_\xber\xbc-@\xe7o:\xa1TO.@n\xa7+/\xbb\xa4(@\'M\x15\xfa\x92-)@\x92\x10Wg\xd2\x15&@\xf6s\xd8\xb8;\xaf&@\n\xf1\xc9\xf4\xb3\x91&@\x14F\xf6\xa0\xd82(@\x80\xda\xa3\xfa\x08\r*@8\x9f\xc1\xed\x7f\x96,@\x91M=\x9d\xf6,(@\xdf\xe3(\x15\x87[,@D\xc9\xef7\xe1\xce*@\xf23\x19\x9d\xa0\xf2+@H\x8d\x95\xf2L\xb0+@\x93\xef;\x84\x18\xf3*@\xc6\x04\xc9\x8b\x14h\x0c@6\xf8\x9c)=\x91+@q\x90"\x8a8\x98+@\xaeL\xa9*\x92\x7f\x10@\x8b\x0f[c\x9e\x0c\'@\x9au\xad\xfd&\x13\'@\xb4\x9dE22\xaf%@\xb1\xaf\x11\x88\xe6\x1a0@\x17\x87\x81\xcd\n\xa0,@\xd6\x02\xf30\xe7\x1d\'@\xe5pB\xe3\xe4!\'@?\x81\xd2\x98]\x83/@\xac\x8a6\xb5;\xae%@D\xb2\xf6)\xdb\x1a0@\x84\x07Pz\x9640@\x9a\xbb\xc1\x8fhz*@]\xae\x90\x8b\x18\x1a/@\xf00\x11\xf49-0@9y\xa3\x94S\x190@\x1c\x1b\x13\xda\xc2~/@KdlqC\xec.@\x7fO`M\xdd\x80%@\x19\xac"e~\x0b/@\x89s#\xbc\x19\xff-@\xbdJ^}\x84\x11%@FyA"\x18s%@\xc33\xbc%\xdaN.@b\xdf\xd7(\xc1H&@0\xe1\xcc\x0b?o*@+\xa7X${U)@?\xb5\xf9L\xda\xfa(@w=Ct\x1c//@p\x96\xf90\x03?(@\xa0\x9bh\xb1E\xfb(@\'z\xf2*\xdb6(@\x03\x16\x1aN\x05Z.@%\x10I;\x9b&)@c\x08\xae\x84\xea\xef-@\xa6\xfe\xe0,\x9cU(@\xbcM\xe2x\x01".@\xf2{\x1e{d\xe3%@i\xf1\x8f8\xa0\xb3*@\xdc\xccta\xd5\n-@\xa9\xfd \xa9\xa6\xc4(@\xa0W\x07\x81j\xbf.@\x9br\xaa\xaa\x97\x87+@\xca\x15\xd7\xd9\n\xa1(@\x80\x81\ty\x922&@\x9b\x15h8\x1e\x1e+@x]|\x99$\x1a)@\x15\x91\xdd\xf9|\x15.@rP\x86\x99\r#+@\x94\x81KM"`,@\x90\x96Kj\x11.)@`\xad]7P\xdc(@`\x0e/fW1&@\x08o\t\r\xeeI&@k\xdehfI\x19+@N\xbc\xe2\xeb\xbd}(@\x02\xcf\x86\xee\xe2\x1f+@\xf9\x0c\xe3#\x8c\x02)@\xa6\x14\xe7\x8b \r0@]\x17\x13\xcc\xc0\x05&@\xea\nl\xed\xc4Q-@~L\xce-\x96\xd7\'@\xd1\xd7\xf9B\x8b\x88(@#\xe5[wv\xf3%@d\xbe\x1f[$R(@(\xd8\xb5:\xbc\x06-@"\x80\xa5\x02\x0cM&@\xb1\x1f\x92\xb0\x10l(@\xa8:\x84\x83\r.)@Ye\xc2\xaf\x00\x0e)@\xf7\xb1\x08%\xb8\xfa/@\xfb\x98\xe0t\xea2)@\xd3\xca\xa3\'\x83W(@V\x07)f%J,@:\xb3\x19\xe3\xc24,@j\xdc\x104-$)@(\xc7\xb0~\x1e^+@%S\xe3s\xfe{&@VP>\xe5\xb9\xdc(@6\xf32\xc1\x04\xdc(@V\xe3&\xc8\xaf2,@\xad@\xcb\x89k\x9d&@[g7~\x1c,)@\x07\xdd%L7Z)@\xee\x81\x93\xe5\x96\xf4(@\xb1\xf6\xd0\x8b\x97I&@\x84H\xb9a\xb51+@\x81\x97\xc3\x83-\xed+@\xc0\x0b\x02\xac\x86t)@\xed\x03\xf4%=5+@\xf1\xcf\xab\xed\x91`&@\xbd\xee\x94.r +@\x114\x8d\xae\xcd\xe8*@\xf4H\x16\xb7\xd7\x1d+@\xc5*<W\xe8o(@\xf42\xa8\x9c\xac\xe5\'@\x08\xef\xcaKW\xdb%@\x05\xe4bQ\xfbu/@(0`mq6-@|3\xd9)C\xf6*@1&\xe9\x0c\x98\xe3-@FTrPet-@\xf9`\xbb\x8b\x99!/@\xf3\xd7-[\x06\x1c&@\xa4\xef\xd9&a:)@\xc7\x94E]P\x96(@w\x1c\x90\x03\x80r(@\xf1,O{\xa5\xb5,@\xe0p\x1e\xf2G<\'@\x94\x16S\x05\xf8\xb3/@jq\xddc\xd4((@\x87\xc7\xb9^\x19\x16+@\xc62\x10A\xc9\xa9&@\x1f\x01B\x9a\x8eD(@I\xc1"\x80\x8cp,@\x06\x8a\x89V?\xf5-@\x0bx>\x06\x81n,@w\xf0\xe9\xd0m\xb8\'@{\xe6\xc7xP6(@\x03\x01\x83P\x1fz,@\x937t\xa4\x02E)@\x97\xd1y\xb9"\xc3,@\xee\xd5}\x89\xf4\xd4-@]\x1b|)\x89\xe1+@\xd4\x9d\\\xdeC1)@b\xa1\xe8x\x99\x010@\x8a\xfcO\xfa\xa1\xbb(@\x81\x16F\xf3\x01\xad,@i\x9d\xefm`\x04)@\x14\x1c\xb1\xc7\x0cw,@D5n\xe1=F)@\xe5N.N\xbcD&@\x17\xfcPE5T)@=\x99.\t\x05 )@\xe8\xe0G\xf1(;)@d\xfc9\x18\xd5#(@/\xc7cQ\xc6\x9e/@\xfe\x91\xaf\xa9\x8e\xdf-@\xd9eaoW*)@\xeb\xb6\x98\xc3}\xfa*@\x1d\x81n\x86a\x08(@\xe5N<\xea\xe0\x8c,@s\xb5e\xa0l\xba(@U\xdb\xd0C\xc8\x10(@U\x18\x88\x96%\xae(@\xbaR[l\xda\x0e(@\xe5\xcb3F4\n.@Cy{\xad\xe3\xf9\'@&-\xf8\xb6-\xfb-@\xe1\xcd\xacC\x10p(@\x88j\xdb\x90]\xdd.@N\xa6\xdfm\xb5\'&@\x00O\x92\x00\x0bx(@\xe7\r\xb1\xc4\x0f\xf3.@\x01\xd2X\xf7}\x0b.@`< \xe2\x82\xed-@\x13Zu*\xd7\xf7*@\x8cy\x18\x1b\x87./@+\xdc\xe3>\x97\xeb)@\xbepj\xca\xf4\xe3-@~\x7fl\xb5\xca:/@5\xf1\x9d\x1fEo(@\xb1\xcb\x8a\t\xcb\xf5.@\xf0\x95\xder\xd4\x1c,@J\x88\xaaG\xce\x1a(@\x0c\xa4\xcf-+\x10,@\xe7\xf5\x85\x0f\x97\x07+@9\x1b*8\xbd\x05/@"\xb5ry\x0c\xad.@\xc6\xbe8E\x9c_/@\x9d\x07q\xeb\xef\t.@~[\xcb\xe60\x9d/@D4\x0b\xda2\x16)@\x8c\xee\xfe:^3)@B1\x86\xc6\xd8\x88*@(^\xcd\xea\xdb\xad+@1!\xa1\x95.\x7f/@#\xdb\xb8\x01w\x8c/@DK\xca\x14>\xa8,@M\xb9\x97(>q,@>eoh+\x87-@\xf6\'\xd2u\xe5P0@-,\x08\xd2h\x110@\xdd\xbc\xbeuJ\xd1+@,2R\xa2&k)@ \x9bgs\x8d\xb1&@>5n\x0e}\xd5\'@][h\xc3&0(@\x02\xd9\x03\xbd\xb0c(@P\xde\xbd\x0ckd&@A\xcf\xc6\x0e\xe5[)@w\xe8q\xc0;\x9e-@;\x89\x14pJ\xd6(@E\xbf\xe243\x04-@K\xa4fo=H%@\xe2\xbe\x1f\xf1\xdf=)@{\xd5\xde\x99&\x91-@\xac\x88n\x0fiO-@\xfa.\xd4B\xaea(@\x0cl\xe5f\xaf5)@\xc8\xa2\xf4\x8aiI-@\x12\x00J\x882+.@\xaa7\xe9\x00d\xdc\'@\xba\x15=\x98\x8e\xff(@\xd4,!\x1f\x97\xcb\'@\x0e\xe0>\x93\tR-@\x1e\x9b\x08\'\x98\x15&@\xea R,O\xd3\'@7_~\xf2\xb9\xf1)@\x8eV\x03GZ\xf3\'@\xd5l\x8b\xefT\x9b(@L\xfc\x0e-\xce\x8e)@6\x01\xe8\xb0\xe5\xa9*@\xa3}c\xf1\xfc^)@\xc6@F\x8e^\xbd,@/9e\xd7\x84~(@EB\xce\xff\x8f\xb9-@\x12\x9e\x98T\r\x8d(@\xbfv\xac\x19\x01v%@\r\xc1\xf7\\U\xe7+@\x90\xee^\xed\x9a\x91.@\xaf\xd8\xda<#\xd3/@V\x80\xd4\xf2\x12Q\'@\xfb\t\xf1\xa8\n\xb6-@x\xbc\x05\xda\x9e\x0f&@~\xc4\xa3\xa7\x81\xe8)@\xd1\xce\xff\x8a\r\x15.@\x86\xba!e}K&@\xdb\xea\x7f\x82D;(@F\xe1<AC\xcf%@\x0c[Tf\xec./@w\x92\x0b\x82\xab\xab+@\xeaD\x1f\x06\xa6x\'@\xb9\xe9\xed\x0f\x02>\'@\xee\x1d\xd2\x1b\xb0+(@.t\xcf\xd3\xb9\xa6(@\xf1\xd7\xc7\xde\xdd#(@,\x7f (\xc01)@^\x1b\x12P\x88R\'@\xf4\xa5\xd6\xa9uo,@W&\xb9\xdc\xe6$%@%_\xd4\x92G_\'@\xa2\xf0\x97H\x1fz,@\x13\xd7\xeb.\x9e\xb2,@)\xf2P\x1bGS&@\xaf\xc7\x85\xa9\xf2\x85)@qWAb\xbd\xe2&@\xdd\xcf_\xc3\x0e\xde.@\xc2\xa9\xd7T\xfe\xd7\x0e@\x0c\x81B\xef\'2(@t&\xcc\x9a\x1cl)@\xd0\xce\x12\xca\x80\xec)@\xf1\x1a\xf7k\xde\xf1.@\x01\xb1\x91\xc4\xb4-/@=9L%y\xe1)@\xdb\x8c/B]\xea*@\xb4|(3\x95\x14/@\xe2\x8fo\xa7\xdd\xfc)@\x99L\xa8\x9d84*@v=\x11\x1a\x98\xf3*@\xdb\x93\x12P\x13\t*@\x82\xe1\xf1\xb8\x1d\xe7.@nN\xbd\xd7\xbc\x16%@\xd9\xf8\xbe\x9a\xe73(@\x13p\xf7+\xe8\xf4.@\xec\xbb\xfd\xb5\xaf{(@\x01\x87\x91}\x00\xeb.@\x91E\xfeB$1%@Vv\xc9h|\x1e+@\xa65\xb6\xb1\xedy*@\x95>aP\x84\xd3-@=\x87\xf9\xa6\xe0\xc8%@j\x8f\x85\x8f\t\x12+@B\xfcI\xffu\xec-@\x95\xf0\x97n{\xe7*@\xd1\x1e\x87\xc7\x858%@\x05\xben\x82\xdb\x0c+@\x10\x91\xe8\x1a\xb7\xed-@\xd3\xfc\x15&\x10\xcc%@\xd1=\xf7\x94Du)@t\xad\x0e\xcd1\xde%@|#C\xb6\xd5\x1d)@i\x0b5\x8d\x91I)@\xf7\xfe\xd3\xb0;\x88+@K\xf6\x9a\x0ecp(@\x91\xb4s\xee\x10\xfc-@(\xf8:\xa07\x1f+@\xa3\xc5\xeb\xc95\x10(@C\xf8H(\x0f\xb0(@\xb0|,C\xb04+@u\x8f\x7f\xfb\xc9\xc6(@\xdc\xa71\xa6*#+@\x11\xc0\xbfq\xe0a,@\xe0\x16\xc6~\xff\t(@l\x0cK\xbbS\xbb(@\xa0@7\xfa\xef\x16%@\xf8\xc36}b\x05)@\xc3\xf6\xbcd\x99\xde-@\xe4\xfe\xf9\\\x0b\x1b(@o\x83\'\xbd\r\x1e)@|\xe1N\xca\x19?)@\xbb\x0e\xba\x9c\xa2\x9a)@DL\xa3j\xb6\x97/@\xbf\x95\x18\xa0\xc9\xaf%@V\xa4q\x15\xfbF)@\x9cFs\xba\xa3((@L\xeeg\x9f\xcc\x03)@\xbf%\x88\xe3\xbe2)@\xecD\xb6\xe3\xdf\xa5,@\xbe\x85\xbf\x03\xd8\xf4\'@\x1a1\xa2\xd8\xbc\x1e&@\xf3n&\xd1\xcdS)@\x87.\x02\x13\xf48(@\xc5\xf8\xf4\xacV\xd4-@\xa9\xd7\x9c\xbf\xf2\xae\'@\xa3\xeb\x1d\xd6G\x01)@Q\x1f\xd4\x9c\x02E)@\xc2\x97G\xc5\xed\xb2-@Oj\xbb\x9f\xaf\xcd+@\xed\x11\xeb\xb2\xbb\xf5-@\x18\xd4\x0ez\xa2;)@\\\x05cW\xaf.)@E\xb8\xfd\xa2^\xc0.@l\xdc\xef\xf7X\x1b0@4\r\x7f(v\xd5+@\x15\xff\x88\x03\xd1}(@\x9e\xa1?<C`\xef?]\xc5P\xaf\x8c\x83/@Dt\xaa!\x18%+@\x1b*\x9c\xb3\xbb-0@\x17?\xc5R99)@\x1e\xf5\xedg<\xe7\'@\xa0\xa1\x93\xc7D\xc4-@\x8a3G\xdaa3/@\x92*\xac\x90y\x12.@n\x1e\xed\x0c\xee")@\xe2\x18Kn\x16\x1a/@gG\xd3$\x82\x84-@F\xae\x88\xa2\x82,0@C9|\x12"F)@\xb7\n\x94p \x7f/@#In\xb4\xc6\x19&@\xd5\x80\x8a\xe4\x14\x9a-@\xff\x95h\xef\xdd\x0b/@E!m\xa2\xaaK.@PW0\xe6\x92\x06/@A\xfeb+[y)@2u\xde\xf6\xf9\n&@++]]hb&@\xe2\xb7\xcf:\rp)@\x82a{\x04\xc6\xe9-@\xbb@X:\t\xa8&@\xee)\xb2S\xe1,(@)\x87\x8c\x9c\xf7?+@\x00\xb52>\x9d\xfb(@Si\xcf?\\]+@/\xc2\xff\x196Q0@cCO\xeeZ\x8e/@\x15#\xebV\xd1\x87/@J6\xfbi\xe3Z)@\xf6\x9f\x1b\x99i80@\x91\xbd\x86\xc8\xfd\xe0*@W\x94\x11\n\xc4\xd1(@\xe2\xdd\x8d\x863\xb2&@\x8b8v-\x1aX.@\xc3\x1a3\x10]\n-@\xe3\xc8\x80\xa8\xe51)@\xc5S\x13\x07/\xc5(@\\\x8aO9\t\xe6&@\xca\xc3b\xb6\xc1=&@\x92q%\xd4\x1d\xf0%@\xac\x820\xce1\x18)@v\x90\xb48\xeak%@4\x9a\xb7\x8fc\xa2(@F\\\xc5\x8c8\x10&@\xb1\xad\xa2\x97~*(@\xd9N\xe8\xd4\x0f\')@\x87\xa8\xbc\t-\x80(@l\xbe\x80]\xf9\xfe(@1\x03Z\xc1\xeeu-@\x1ap\xd4\x90\xee#)@4]\x9c\x877\x98(@\x97/\xcf T .@J\xd2\xf2|\xc0\x02&@\x06b\x99\xaa-\xfd%@\xbc\x95\xd9\xf8R:&@\xf5\xf9\x96\xc0\xf9\xf5%@L\xe2\x9f\x1eY\')@&;\x1f\xebLS-@?\xcdF0\t\x16&@\xd6B\x01B\x18\x01&@\x04\x02\x12\xa1\x9aI,@\x0fg\xdebzn(@\x99\xfb{\x05H\xe3&@\xce\x08d-\xd5J-@R\x07?\xc9\x03 &@\xc2\xce\xff\xc5\xec\x95\'@\x9e2\x8c\xe7\x190)@\x92\x91Av\x7f=\x0f@\xeb\x10H\xa6\xa1\x8a/@\xf9\xecM\xe0n\xc9-@0I\xb4\x08Q\xb8-@\xd4\xaf\x17\x92\xdf\x13&@\x82\xe2\xe4\x92\xc3\xf7\'@\xc4\xb2OK\xe9K&@EL\xce\xae\x1c\x86(@q\xe4\xc7\x9dL\x1e(@P$\x91\xd3\x81\x18.@M\x82\xe9\x86\x03\x1a)@\x08H\x97\xc1Y\x17&@\xfc\xa3\x1b\xd8@\xbd-@\x178M\xa8\xad\xe0%@\x1e\x94\x08\xe6\xe2d(@\xeb.\x9fg|\xc7*@\xdf\xe2\xd0~*\xb0&@aM\x14\xb96n/@\x87w\xbc\xbd\xef\xd3-@p\xc5f<`2\'@U\x16\xfc|\xa9\xa6,@\xcc\xdd\xcf{\x99()@Y\xd5\xf6\\\xa6P(@\xe1\xa8iE\xc6{)@7RArXY0@oT[\x1bt\x1e)@\x92\xef\xa4S\xdd\xed\'@+\xab\xd6\x0b\xcf\xa6,@\x15\x94\xbaR(q\'@1\xc6\x8eF&\xaf\'@i\x9d\x13\x89\xce6)@y\xe3\xb1Nj\xb2&@e\xf3tt\x143%@EGQ0#\xa7)@f|G%\x1fG/@_\xc0\xb5\x1e_\x88/@J\xc3mK2\xaf/@w%\xac\xbe\xc6\xf2\'@q\xa1R\xeb/\x1a/@\xd1\xea0\x0ft7(@s\x8fJH\n\xac-@\x97Ls\x9b\xa8\xda(@\x03\x0cIZ\xdf\x00(@\xdd\xb7\xc8\xa5a\x11(@J\x0fH\x93\x80l\'@\x8b\xe7]\x13\xad\xea/@\xe6#E\xf5\x98\x17&@\x17&\x1b=\xb0\x99+@\xf6\xdb\xad\xfbv\xa9-@\xf1\xe1/\xe0\xf1\xd6-@k\xed\x9c*?\xde&@\x88Tp\x8e;!0@H*\x87e:\xe4-@\xfcj\x01AO\xcf-@\xd9\x98v\xc0\xabG.@\x19\x0c\xd0\x91\xea\x07/@py\xea8\xf7\xea%@\x98\xe5\xef\x0f{7)@i}B\xc14~)@\xe7\x875&\x13\xb5-@\x1a\xc2C\xac\x1ag+@\x03~z\x99\xd7$)@\x04kbF\xff\x98)@w\xb2\xaf)/?)@\x91D\xc8\xb0b\xeb-@\x8b\xead\xc9\t5.@\xbaPt3\x7fI-@\xbe7\xcd\xc2\x0b\x11&@\xe9\xdb\xd6\xf5\x9f\xb1/@xSrs\x138)@j>\xa62\xde$/@#\xbe\xc31\xb4e(@*\xd4\x08\x0e\xb3E)@\x0f\xce\x91(8\xf3%@\xe8|\xbf@\x03\n/@\x88\xe2\xe1\xa5\x92\xf1.@\x0c\xc44\xcd\x8e\xba)@<9\x1d\x98\x85\x97/@D\xe9\x8b\xda\xcd#.@\x00Q\x16>\xe0".@dX1b\xd9+0@*\x93\xbe\xf6\x199&@u".\xc0w\xd2(@\xb9[\x01\xa3-\xd5%@\xd672t\xec\xe6.@\xf4`P\xa2:\x08/@\xc3\x1d\xe2\xb1`P&@7j0l\xd4\xa0/@\xd4\x9a\x91\x05\x02,/@\xe9|\x83\xe6\xc1s-@\x03\xd3\xf2\x9a\x05\x9b,@\xe2f\xf2j\xd9\x84-@\xeb\x9f\xdf\x02]\x07*@\xbf\x02\x9a;l\\&@/N\xd7\x0e\xb2\n(@Cmb$w\xf1.@\x82\xba\x9e\xd4\xf1\xb3&@\x84\xecW\x1f\xacq,@\xd8\x9f\x9bX\xc90)@\x92\xd0\xcfq\xfa\x1f)@)\xad\xe4\x95\x0b")@\xd9\x9d\xa0;s!+@\xdc\x02\x8c\xbe\xb4\xee.@i\x84\x8c\x188\x83%@\x99z\x84\xb0\xaa\xf3.@\x19l\x80\x9b\xd6E)@\xdf\xcc}P\xf9G,@\xb5\x93\x0eRJ\x08+@\xf6\x15}\xc9^[.@\x8cm&\xbf\xce"(@\xf2\x8b\xfe\xd3\xa3\xef-@JD\xcdEFY)@aR\'t\xc0/(@\xb7="\xc0\x1f\xee.@:x\x1e\x9e|\t/@Ygk\xa8K+(@C\xf1\xcdU\xc9\x04(@\x96\x00\xf5)\x8by*@\'&\xfaw\xfb\x11%@\x93x\xe1\xa1\xc8\xfc\'@\x02\x84\xd1O\x8a4+@\x1eh\x1e\x9c\xd4\xa5&@\x8a\x14.V\x03\x07(@\x90\x1c\xbaC\xc7S)@J\x99wv\xc7\xbc+@\xdc6$\x1a\xc3Y/@\x19l\xf4\xfb\xb0n,@\x07\xb1\xa3\xa8\x06P.@\xff6\x0eU\xf5;.@s-v\x81\x9a\x18)@V\x11\xd6a\x16u/@%d\x19\xcc\xdc\xe9-@\x93\xb0~C\x8d\xfb-@\xa2\x0c/\x89O\xed-@B\xb3,f\xd6l-@\x93\xa7\x8cp\xfc\xd9\'@\x90\x89m\x80p\x18+@\xfc\xc0f_\x0b\'(@\xe6\x85\xf0\xca\xca%+@\xc0\xe0\xcf\xb4\xae..@\xb4$\x9b\xf5Y])@\x96\xa1I\x93\xfb4/@\xd5\x9a0q\x81\xbc-@\xfc\x86>\xd1\x93\x12%@\x87K\x9a\xea\x10 +@\x11vvV\x99\xde-@\x83)_3\xd9\xe0(@\xbb\x05L\\`z-@w\xa3\x10@5N&@\xa7\x19\xb1\x92g\x0b,@+\xc9\x07\xdf-.(@\xa3\xf7\xbd\xd8]\')@Rv\xaa\xe5\xa9+.@=\x1d\x94\xff\x9e%)@\x8ei\xe4H\xb8\x19)@\x0f\rg\xe8\xf2+-@D \x03\xe5\xce.+@^\xb0o\x81o9/@\xaay\xfd\x9c\xb3X/@\xaf\x86\xa2pd\xf1.@\x7f\x1a\x99\xc8g"(@T/\x96E\xdf\x00)@\x16JS<^\xe3\'@7H\xe5\xdc\xab\x83/@J\x95#}\xf6\xed+@H%n\xbb*\xdf)@\xd5\x80\xb4\xad\x96N-@VM\x06\xdd\xc9\x92/@\xd4G,\x8a\x18w,@`\xb9\xb4\xab\x8d\x8f\'@\x0b\xf2\\T\x88z,@8o\x10\xbc\xc2\x1d(@\xc1\x9fk\x7f\x89l%@\xeaEIm\xae\x12)@6\x97\x83P\xb2O&@\xdeb\xa9\xe8\xbe\xd2\'@\xa6k\xad\xaa>\x8b/@Q\xee(\x85>\xd5-@\xce+u@\x80\xbd-@]\x16^}\x9fB*@\x1dK\xc9l\xf1;%@\x84=\x1dl\xe0v(@\x99\xb4\xffe\xe76)@Y\xdf11=\xf1&@Y_\xacG,J-@\x96\xbd+\xda\x85\x8b/@3\x8a\x06ZR\xde.@\xf1\xfa\xa6\xfbn\x12\'@\x9a\x04\xe1S\\\x9e/@\x0f\xd8:\xb8\x91\x94+@\x90\xe9\xc0\x88\xc2\xae(@V\xde\xb1\x89\n\x84*@\x87{OK\xb1n%@\xf3cu\x8e\x0c\x08)@\xd3>|\xea\xca3)@M\xce\xb7\x91\x16s,@\xb4\xa9{p\xb6\x17+@\x84\x89>jy\xd1.@\xce\xeb\x8b\xe0\x18\x82(@m\x80k\xea\x1b\xd6\'@[\xcdw\xe1\xa6\x9c&@^\x08\xe5\x0e\xb5\x0f/@\x91\xae\xe1u\x07].@\x1b\xa3\xd1\xce\xaf()@\xc7N\x8e\x80G\x0f,@\xa7\xa9\x90?\x9a\xe9-@\xae\x84\xce#\xe2\xf3*@\xb8t/\x08\xfa\x87+@oJZ;A\xb0)@6\x85tb]\xca/@\xe4+\xc4\xc2[\xae%@\xff\x90\xfd\n\x05\xb8-@a\xf3\xcc\xbbs\x0b,@.\x94\xe8\xe3^\xfb&@0\xd6\xfey,\xce*@g\r\xf7\xb4\xee\xbf/@B\x11L7\x0c\'%@X\x8e\xd8\xf7=\x170@\xd0\xac#&\xfen(@\x83\xac\x8a\xce\xd2\xa7*@\x0f\xb7\xf1\x85\x9c\xab+@\x00\xbf.\xaf\x06M)@\xf2\x16\x18\xc0\x87\xd6-@\xc8\x80\x02\x80\x9e\xc2(@\xf0\xf9`\x1b\xad\xb4-@Py.tJ\xae/@ae\xb7\x08\x16\xe1+@BK\x1b\x10,\xa2&@\xaeo\x9d\x86*G,@(\x0bc\x18\xbb\xd1\'@p\xb0\xc5\xbe\t\x96&@\x003\x0e@\xc0\x86/@\t\xbb\x83d\xea\x97&@J\xb0\x80\xc0KS)@A3n\xe4\x80t&@\x8aD\xee1\xfdV)@s\x95\xa0\xdb\xacr&@=\x1f\xcb\x1df\x03(@I-_\x8f\x9b^&@\xc1\x9dWZ\x1a\xe4\'@\xcc\xf5dY\xf4:(@\xe01<\xd0S\x04)@\x87.\x16\x12\x04 )@\xef\xc2\xdd\x97z\xd8-@,\xcb\xb9=\t=.@\x93\xf2\nH\xb4\xac/@6\xbe\xdf?7\x8a/@O\xe10\xbf\x80\x7f-@\xea~\xfdP\xe7\n.@\x18\xb3{\xae\xe3B0@\xe7u\x8dpJ-/@n\x9b\x01\x18\xe3\x82)@I\x12\x8c<\x95P.@\xbap\x10=\x12:.@\x97nrO\x10].@\xbdh_m\xb5\x08/@\x81\x0f\x0b\xa6\x93\x1e0@7\x84\x9ea\xce/0@Sk|\xba\x82u,@y\xf3\xb8\x15fM\'@\x05\xc8\x94\xd5\xdds\'@A\x95\xe47\xa1.,@$\x8d8A\x85G(@(\x7f\xb2\x93r"+@`]],Q\xe6*@k\xd3\xb6$K2+@\x94\x13\x9d\xc2Up%@V\xc3\xd4\xae\xbdd+@\xc2\x80\x9f\xa3?A+@\xad\xfc>\x02\xf2\x1a+@\x0b\xe0%\xe5e"+@\xaf\xab\xddW\xea\x08+@\xb0\xe9\xbc\xda\xb0*(@%x`\xab\xb4\x94*@\\1MY\x87\xfd%@`\xea\x99j\r\xaa%@\xa8=\x91YO\x0b&@\xd1\x98\xe3\xb7\xf6\x88%@\x89\x0e\xeb\xb5\xae\xb1%@\xa4\x89\x0f\x05\x82\xcc%@Ym[\xd2\xd5\x06*@\x9b\xe3\x1baw\xed%@\xb8\x0es\xd6\xe3\x15&@a\x8c\x82\xd2P@&@\x8d\xc6U Z\xa4(@\x00\x95\x90<\xe12(@\xfd\xb8\xac\x88\xbbf)@\x94\xf7\x11\x93\x8f\xcb%@\x97\x03\x9c\xab1\xd4\'@\x8e\xf1\r\xce{\xfb\'@`*^\xa91f%@kz]w3\x02(@x\xa9\xf1\xc6\x1c\xe9\'@\xd3\xd1@h\'\x83-@,\x94\xce\xbb*L(@\xf7\xe1\xcb\x15o\x9d-@\xe1(\xdaS\xd6\xf3\'@E\xbb\xfd\x03+}-@\xcf\xb6\x82ww\xde%@t\x98\xddE\x8b\x0e+@s\x96\xc1\xed/I-@\x8ba\xdaY~>%@-\xc5Av\x17\x15\'@Gq\x01\xb7Jb&@\xea\xfazivZ&@6\x8a\xb7\x80\xe9i&@\xceU\xa7*4\xf6.@\x91\xeb\x93\x15\xe2\x1b)@\xd6\xd1\x97_\x84\xb1/@K_`\xd9\x83\x10)@\xbd\x0f\xcf\x9d\xc8\xd4.@z\xf1\xd3q{f-@\x80\x86\x89PO&)@w\xb6\xcb\x98\xc1%.@\';\xa3MvS-@g%?\xc6\xa8\xeb-@\xbf}\xa7\xa3D\x9c&@\x93\x99]<\xd6L&@|\x89\x02\x8f\xd1A/@\xd8\xa24x\xb5\x04/@\x06m\xbc\xb1\xe1\xf2.@\x02\x84\xbd\xf3\xb9C0@ }{\xdb\xd5T&@\xc1\x081\x9d\xc7z-@j\xc1\xfa\x7f\xc8\xed.@\xe4\x81\x1e\xd9\x82u,@\xf0/\x9e\x05\x84\xb6\x0c@\x05\x9a&\xc5K\x1e-@h9[=\xa7}/@\xbf\xea9\xd7\xc6\xeb.@(\x1b\xde\xf8X)&@\x15Y{]\xa2\xb7%@;s\xa0&\xb8\xf6*@\x16\xbd\x9dS"P/@\x7f\x1b@,\x93\xf2+@\x12\x90\x00K\xbd\xaf\'@K\xad1>v\xbf/@$\x18\x14SJ\x8c/@j\xf2Ny\x04\x80(@\xb5)\xc7\xd8\xf5\x90-@\xd0.\xfe\xa4"%)@n\xfe/\xdf\xf4a(@\xcf\xbf\xc5\xd44\xde-@3\xe0\xe7\x85\xb7\x0b/@\x1e,\xb1}\x06\xb0/@\xa8$\xdf\x15\xa1\xd0-@&\xe8M-\x99P(@GK\xd2\x06\xd5U-@\xa4Cz\xd2aw/@\xdc\x8e^QzK%@7\x18R\x1f\x94C/@[\x13gFO\x80%@\x95\xdeD\x9a\x0c\xd2\'@\xe9\xe2\x94\x07\xe8\x99/@Y\x91\xb8q\xe4\xed+@+l\xff\x8a#\xfc\'@'
p16
tp17
bg3
(g4
(I0
tp18
g6
tp19
Rp20
(I1
(I1764
tp21
g13
I00
S'\xe3\x87@\xc9\xd1\xa0S@_cD\x84\xb3\xadS@nq\xc4.\xc7\xa5S@\xfbI\x08\xca\x97\xb0S@\xc3\xa9\x7fP]\xc4S@\xa7(Y\xea`\xafS@l\xb2f\xed+\x99S@\xff=\x0b\xd6\x8a\xceS@\xdcc\x89\xe2\xee\xa7S@\x7f\xaa\x15\\P\xb2S@\x82\xbfq\xe5\xad\xcbS@\xe2\xd4\xf8\xe0\x03\xcaS@X*\xadX\xc8\x99S@\xfe\xf2\xc4\ra\x9eS@\x8c\xc9\xca\xc3\x10\x9dS@3\x83\xd4\xcbq\xcbS@\xac.\xc4\xd6\x9d\xbcS@\xe0\x9dJ\xb8\xe0\xa5S@\xb1a\x14\xa9\xe0\xc1S@\xf3\xff\xa4P\x86\xbbS@\x8d\x91\xbe\x0cq\x9fS@\xda)3\xd7\xbf\xb4S@\x0c\x871\xcd\x98\xcaS@1\x19\xf0\x99\x99\xa1S@\x93\xa9\x0b7e\x9eS@\xa7)v\xa9\x81\xbdS@\x05\xac\x8e\x8a\r\xccS@\x8e\xdd*\xf3\xc5\xcbS@\xc4\x1dhd\x8a\xc9S@\x8e[.\xa4\xd1\xabS@{)\xd6$\x0e\xbdS@Oos\xae\x94\x9eS@\xd0a;\x82@\xa5S@\xc0l\xb9\xb6\x07\xceS@\xb8\xd0l\x00\xba\xc9S@\x1c\xd9\x95\xd6r\xa0S@\xe7g\x18~Q\xccS@\xc4\x96\xde\xea\xd5\xc9S@\x9a\x94\t\xbck\xa3S@ll\xca\t+\xacS@L\x9b\x10\x9e\xb4\x9eS@\xaf\xf5\xdf\x7f~\xb2S@~c\x87\xa7\xe4\xa4S@]\xdfiI\xd9\xcdS@\xb5\xd3fy\xbd\xd5S@\xf0\x95y\xc1\xec\xa9S@.\x97Q\xc7]\xa6S@j\xebe\x87\xd4\xd4S@W\x8c\xdfu\xc6\xadS@u\xe6\xee\xfb{\xcbS@\xdd\x00Mn\xe8\xa0S@\xafB1\x04"\xceS@\xad\xc5@\x1a%\xcbS@\x80\xdcS!\xb8\xcaS@\xef$\'w\xc0\xa7S@\x1a\xa9(\x98\x12\xb7S@g\xcf\x11\x8c\xd0\xceS@\x7f8\xf1\x1e\x93\xb7S@H\x95W\xac5\xc2S@{\xc2\x9f\xac\xc6\xccS@\x9bTEx\xf3\xb1S@$\xbe-Cs\xa5S@\xaa\xb21\xee\x19\xa8S@\\l\xe8e`\xb8S@M\xfaMw\xdb\xcdS@\xc4cz\x05y\xccS@T\xd2\x8b\x1e\xf5\xa5S@G\\\x1b\x08\xa1\xb8S@\xec#\xb8\x82\x17\xc1S@\x99s\x04\xb8d\xbfS@~\x80n\x8e\x96\xd2S@\xc3\xf9@ \x95\xcfS@\xa6\x86j\xc6\xe3\xcaS@K1mqt\xb7S@\x85\xd7\x9f\xe3\x98\x9fS@\x96j\x9e\x18<\xb9S@&\xed\xd7\x1av\xc9S@\xc8\x15h\xd8\x0b\xb4S@\xb1\x9b\xca\x89E\xcbS@\xb0\x89iX\xe2\xa8S@\xa7\x99\xbf\x8e\xa1\xceS@\x87\x0e\x16\xec;\xceS@\xebP\xd1\x00I\xc2S@\xe6m>\xd4}\xcaS@W\'\xfc)L\xbfS@\xcfn\xd0Wh\xceS@n\x1f\t\xa1.\xb3S@\xd63M\x1d\xe9\xa8S@\xb6j\x99\x86h\xcaS@b\x83?\x18\xc7\xcbS@\x05i\x16\xa8\xe3\xa9S@\xf4\xac\xe7\x1e\xfd\xc3S@\xfe4\x19\x03y\xc4S@sE\xc0\xcdv\xb3S@ \xd9\x08\x9c\x05\xbbS@\xdd\xa4\xcd\x11\xc7\xa7S@\x9a\x10j,/\xbeS@o>\xbc\xf0S\xaeS@;\x15\x1f\xab\x7f\xb6S@$\xd5\x85\xc6$\xaaS@#h!\x04o\xc6S@\x0c\xaf\xb3y\xea\x9cS@:\x85"Rb\x92S@\x978[\x81D\xa5S@\xfb9\t=\xe3\x9cS@7i\x9ada\x9cS@ \xb0\x0b\x85\xa3\xafS@\x91\xa7o\x0f\xc6\xf2S@m\x94\xcc~\xcc\xbaS@\xec\x9d\x99\xce\xe7\xa0S@\xf2\x80\xc7NV\xcaS@\xbe\xc3\x11\xfc`\xb7S@\x1a\xc7[ \xe5\xb9S@\x12\x11\xadA\xbf\xb6S@\xad\xc1\x98\x9d\x05\x9cS@\xb6\xd63\xf7<\xa1S@\xcet\x1e\t,\xa8S@NnN|\xe8\xa7S@*\xf2\x14\xbb\xe6\xbaS@t\xe5\xfcT\x91\xaaS@\xa86\x07\'\xfd\x83S@\x97\x84\x8aX\xcb\x98S@\xae\xd1\xdb\xac\x81\xb7S@\x935%\xd9`\xb8S@\xb7~\x0b\x87X\xa3S@6`\xcf\x8f|\xaaS@\xf0\x92\x96U\xef\x91S@\x8e\xe6r\xa5\xce\xadS@\xfe\xe9\xfda\xd7\xb7S@n\x14\xf8\xea0\xb7S@\xba\x88y\xb2\x13\xa3S@Y\xa6/k\x13\xa4S@\xc8\x13{\x0c\x82\xa8S@\x9c_\xe9\xc8h\xa8S@\xb1\xbbB{\xa1\x9bS@\xdcJ\xaf1\x1f\xb7S@\xc9\n\xc0\x1b\xed\xa1S@\x10\xc9\x82\xb5\xfb\xa2S@B)l\x88\xa6\xb3S@\x1a\xdd:\xba\xdb\xc1S@\xa3\xb6m\xfb\xb5\x9bS@\xe8\x1d\xf9\x9e\x07\xa9S@+\x1e\x9dh\xc7\x95S@65\xd4j]\xc7S@x\x98\xbb\xadj\xbbS@i\xc9\x18\xcc\xa1\xc5S@\xc1\xbc\xf4\x0ch\x98S@-\x06C\xdbW\xa1S@O\xb8\xde\x0e\xaa\xb3S@\xed#\\\xbe\x8d\xa2S@)\xb6Xm\x9c\xa5S@\xad\xd6\xf0!\n\xa3S@o\xb1\xd2\xef|\xc2S@\xc8\x81\'\xdd(\xc2S@\xb6\xa8\xb6*H\xabS@\xe7\xf2\x84c?\xbbS@\x17\xb5\xc1\x18h\xa9S@\xa4itW\xbf\xc9S@\x17!\x17\x86\xdc\xb7S@\x08O\xce\x9cp\xc8S@\x11\x85\xd9\x80e\xbbS@\xa7\xee\x17\x14\xf8\xcfS@\xb88~\xa0\x81\x9eS@\xbf\x82\x85\xb4\x89\xb7S@\xdcN?5!\xb5S@C\xd5V_c\x9bS@\xe2\xe9\xb2\xf2)\xa8S@\x89hEtE\xa6S@\xb3\xa9\xc8y$\x96S@W\xda\xd7\x81\xfe\xa2S@\xbc8\x18=\xe9\xc5S@C\xe6\x8a\xb2O\xd4S@\xf1\xa8\x88\x1d%\xd4S@\xadX~\x95\x15\xafS@IZi\x8e\x08\xb8S@[Wya\xfd\x9fS@uO\x9a#\xa8\x9cS@ \x03BJ.\xa5S@\xaf)\x1a\xa4i\xa9S@\xe9\x0e3Z0\xa5S@N\xee\xee$|\x95S@\xf15\xcf\x1c\x9d\xa1S@=\x82\xfb\x8c \xa9S@\xb8\x9dG\x96F\xb7S@\xb3m\xbc\x189\xc4S@L\xcb(\xd5.\xc6S@\xcd\xe5+:t\xa4S@\xdd\x96\xa6\xe0\x06\xb7S@\xac\xa2\x06\x1f\xb9\xb6S@\xaf\xda\x05\xfa\x0b\xb7S@\xda\xc73\xf5\x89\x9dS@8\xf2G%\xe1\xa8S@\xf8X\xffl[\x9cS@:\xb83TL\xb7S@c\x97Fe\x14\x9fS@w\x10\xb8\xd0\xcb\xceS@\xda8]\xf0\r\xafS@\xe3O\x1b\xa8\x0c\xc5S@@\xae\xd5\xbbX\x97S@\x1dq\n\xc4\x88\xc9S@\x82s]=-\x9dS@bL\xca\n^\xa9S@\xaby,\x9d_\xa2S@\xf4\xf6\xcdk\x0b\x9fS@rL \xbe&\xc2S@\xa1j\xbe\xb2\xde\x82S@fJA\xdb\x9c\x9fS@/b\xfe*\xe0\xcaS@:\x11\xc0:\xb4\xc8S@$+\xff\x8dw\xb0S@w\x91\x1fR\xe2\xa9S@\x14K\xe5K\t\xb8S@\x99\xb2\xd4\xaeg\xa9S@R\xa3\xc1Z\xdb\xc9S@\x97\x07-{\x7f\x95S@\xb2\xd6\x0c\xe6\xc3\xc3S@\x84\xd9C\xb3\xec\xc8S@\x84ag\xc59\xa2S@p\xb1\xb8\x88\xf3\xc8S@\xa8p\xab\xb2n\xb8S@\xbd"m\xe4)\xa4S@\xf9]\xc1\xd5;\xb2S@b\xdb\x1b\x03"\xadS@\xef\x8c\n\xef\xbb\xa1S@}\xa6\xac\xa7\xf9\xa1S@2\n\xd5\xa9\xfd\xaeS@L\xf1e/\xef\xa3S@\xc4\xa80\xba\x12\xd0S@\xfe\xdc\xe5\xc6\xf1\x9dS@+X\xce\xff\x89\xa9S@\x142\x0c\xd5W\xa3S@\xce\x8c\x10Ou\xd3S@\xb5\xea\xb6\x88\xab\xc6S@\xa4\xfc\x12\x90\x9c\xd3S@k\xe1aur\xa3S@T\x82\xd1wN\xd0S@\x1b\x99\xf6\xf1\xf4\xcaS@\xe1\x96~[\xd7\xabS@{s]\xec\xdb\x9dS@Vo\x856\x9f\xc7S@\xa7\x7fPA\x89\xb5S@\xd8\xfb:\xfdi\xc5S@7y\xae\x1c\xef\xb7S@\x9c\x19KR\x89\xa7S@\x08[\xd0\xda3\xb3S@{z?3\x11\xceS@\rR\xce\xb1\xb4\xcfS@^\x15\xb51\xbd\xabS@\xd5Z\x9dI\x1e\xcaS@p\x90\xea3\x08\xaaS@|\xd7x\xbd\xad\xaeS@*\xba`E\x9d\xd3S@\x9a\xea\xb9z\xa8\xd3S@t\xdew\xc8\xda\xbcS@\x02\xac[\x94K\xc1S@\xc5\xb1\xb3\xb5]\x98S@f\xf6\xba\xe5Z\xa4S@\xbbZ\x04k\x07\xb1S@\x1b\xfb\xfdY\x86\xabS@!\x80]\x1c\xd7\xb1S@\xcdK\x00t\xcb\xc5S@h\x88\xe9\x94\xdc\xb3S@m\xd7dVt\xb8S@W\rg\xb9\x1a\xc2S@l\xf9\x01\xd1~\xadS@\xb6l\xd6\xa8\xe7\xa0S@\x82\xbe\x0e\xe2E\xc9S@p{z2\xe5\xc8S@*Uy_U\xb1S@\xd0X\xde-\x95\xcbS@\x83\xe0^F3\xacS@\x1d~g\xac;\x97S@.\xb8\xa6sY\xc1S@\xf2\x88\x16(i\xa1S@T\xce\xdf\xbf\xfd\xa3S@aS\xba01\xcbS@\xaa\xdc\xf8\xbbP\xa4S@^v\xc4ri\xa4S@B\xc2\x8d\x8ds\xb0S@\x1d\xefn[\xe3\xc0S@@\x96\x04\xc8\xa9\xc1S@7\xa7\xf2{\xbe\xadS@\xdb\xb0\xcb\x1e\xed\xaaS@\xe7Q\xae4\x99\xa9S@\x97E(\xba\x96\xa8S@`\xd5\xe7J\xdf\xcaS@\x0c#3\xf4\xa7\xceS@\xb8\x8c\xd1\xd1\xfd\xacS@\x16\x8bPp\xe4\xa0S@!\xc24\x9d`\xd4S@\x80\t\x9f\xe7\x03\xbaS@"1N\xe6\xee\xc2S@\xb6\x9a<\xc2\xec|S@\x86\x8dKu\xdc\xc6S@\xa7\xdb)\x16\xcd\xafS@Z\xd0\x1c\xae\x0f\xa5S@\x18Z\x19\xf1\xd6\xc5S@\xc0\xac9\xc9\xd2\x81S@\xcc\x02\xa5\n\x94\xb4S@_\xb1\xe6xO\xcfS@\x89\xa4\x1d(\xa2\xcbS@\x9c\x86\xbb\xca2\xa3S@\xc7\xcf_\xe1U\xa8S@>"\x1c%\xa7\xa5S@\x8e\xb5\x8b\xc8\xea\xc4S@\x9e\x17\xe9,\xfa\xb2S@\x1a,\xb7\xbcw\xccS@\xaa;\xeayN\xadS@\x01\xfa#\x07K\xcbS@\xcb\x9d\xa4"\xfb\xa8S@\xe8\xf5\xff\x83\xfb\xa3S@C\xcb\xbf\x93(\xb7S@,\xa5`<\xa2\x93S@\x9cs$v\x86\xc5S@\x9a\xf3=\xd7+\x9cS@\xd7\xbd\xee\x00\x02\xaaS@\x94\x06iPF\xb1S@\xee\x9d\xe9W\xd1\x8eS@\x06\xc3\xf1\xd0\x8e\xc4S@$\x8eip\x08\x98S@\xd8\r\x98\xf8\x9b\xb3S@\xc9\x8a\xb2\xc7s\x93S@\xdb39i\x18\xc2S@u\xdc O4\xa7S@Y\xf5B\xcdx\xb9S@t|\xca\x9a\xcc\xa2S@\x8d;\x9a0\xf7\xa1S@m\x97r\xadr\x99S@-\x1d\xad\x80~\xd3S@u\x8e\x94\x0e\x82\xc4S@\xaf\xd4\xbd\xc5\xa8\xaaS@\xd8\xfa\xe8R7\xa5S@\x14\x01\x1f\x86\xf8\xa4S@\x8fD2\xb9T\xa5S@lh\x9b!\x19\xa5S@c\xfe\xfc\xad=\xb1S@\xb1g8\x0co\xfdS@C1\xc7\x8d\xcc\xabS@V\xe0\x8ffs\xbfS@\x1d\xb3\xc9B\xf4\xa3S@EH:\x98\x86\xa5S@\xca*\x04\x10|\xa5S@\xc8\x10X\xf4!\xa5S@T\xcb\xc2\x17\xee\xa4S@A\x98\xc8~\'\xc2S@S\xfe\x8c\xb9i\xc0S@ckx\x08\x81\xa3S@\xe7!\xcd\xbdZ\xbfS@\x16\xe3L\xae3\xbfS@\x9f\x1f=\xd8\x9e\xc0S@\xe2r\xed\x04Z\xa3S@\xef\xb7\x80\x1b\x0f\xa3S@)\x91\x98Y\x1b\xb7S@\xec\x1c\x88h\xba\xacS@2dq\x85\xa5\xb3S@b\n\xfe\xa2\xa7\xb3S@\xfa5-]\x9a\xb7S@\x06\xdf\xa5o\x1d\xb7S@/\xd7\xf7?\x9d\xa2S@Ls\x9bu\x16\xb7S@FB}A\xd8\xb3S@\xb4|\xb0!Y\xacS@\x9e@\xc1\x13\xbf\xb6S@\xa3Y\x15`Q\xb7S@\r\xf7\x00[6\xa2S@\xcd\xfe)<\xab\xb2S@\xda?\x10\xec\xd7\xc0S@\nI\x00r\xf6\xa1S@H"{\xbb\xf4\xb6S@z\x05\xdbK\x9a\xc3S@\xdbQ\xaal\x0c\xadS@\x1a+\xec\x91\xd5\xa7S@\xcd\x0cU9/\xb6S@\x87h5\xb9\x99\xaeS@\x8c\xbe\x19\xf6%\xaaS@\xd8\xa5Aq\x9a\xaaS@\x0fK\xfc\x13Z\xb9S@v"\xe42\xd0\xa9S@\xc5c\xb0\xc9\xb0\xadS@\'j\x87\x17z\xa9S@H\x80\xf9\rG\xadS@\xff\xbd^\xd5\xb5\xa9S@)\x9b\xc2\x92\xf9\xabS@\xb5\xcb\x1d\x9f\xaa\xc1S@6\xb3\xca\x9c)\xa9S@\xab\xe1}\xb1K\xa8S@\x8f\xdc\x87\xc39\xb7S@9H\xc8\nl\xa8S@\xd0B\xbc\xa6\xcb\xa7S@o\xe7\xbcjU\xbbS@\xd5#\xf4\xd1^\xbbS@y\xe6\x1d\x90;\xa8S@\xadn\x0e\xe7\x89\xb8S@d\xd5g\x13\x08\xbaS@\n\x02\xfc\x18~\xbbS@ \xafT\x13u\xa8S@\t;b]\xcb\xc9S@\xa8\x13&\xa1_\xa9S@\x01Q\xb6\xc6\x93\xc4S@\xc9\x9b\xda\xdd\t\xa8S@T\xf9\xc6A\xf8\xb9S@8\x13\xe0it\xb5S@\n\xca\xfb\t\xed\xb9S@\xd2#\xee"\x91\xc4S@\xf8c\x045\x9f\xc2S@\xe82\xfe\xe0\xad\xb5S@\xd7\xe0\x8f\x91\xa3\xb6S@\xcc\x18\x13\xe3\xbf\xa7S@\xdb4\xfe_\x02\xbbS@\x1f}\x7fqH\xa6S@C\xb0\x8c\xf1\xeb\xc4S@\x8a.^\x16\xfa\xc2S@\x8d7\xdc$\x9d\xb2S@\xf2\xd5\x9fg\x0e\xa9S@b\x1d\xccw\x17\xb7S@B\xdf{\nT\xcaS@\x97\x15\xccTa\xb8S@\xe3\xa1\xa3l;\xc2S@\x0e\xaf\xd6\tK\xc5S@$\xb2\xe4\x9es\xa7S@Y\x9b\xf8\xf2b\xb6S@\x19\x11~\x91\xbb\xa9S@\xc0\xe8\xb8W\xe6\xc1S@*]\xa7q\xe0\xaaS@\x0ew\xf2\xad\x95\xabS@\xac\xf8*\xf1\x12\xa9S@\xf9\x88E,\x92\xaaS@[\xa7\'\xbc\xc6\xc1S@\xc4A{\xc1\xdf\xc1S@\xdb-\x0c\x9ae\xb3S@ \xcdT-\x7f\xb3S@\x86\x0f\xaa\xa5!\xa6S@<\xed\x11\x9c\xdd\xb1S@\x12^^S\x93\xa5S@\xc7J)\xc8j\xb3S@\xa2L\x89\xbex\xb3S@6\xc8\xd4\x1f\x8a\xc2S@\x15\x87\xa5\x1b\x1f\xa8S@_R\xfc\xfa\xcd\xb0S@\x8b_b\xc4\'\xa5S@+\xf3\xbc\t\xec\xc2S@]\xb5\xe2\xa4:\xacS@\x7f\xb9\xe6\xd6j\xa4S@\xcf\x9d\x84A\x8e\xc5S@\xaf\xd4v\xf2$\xafS@\xac\xf4\xfe\x86\x88\xcaS@\xfd#xMz\xb2S@\x12f\x07\x89\x11\xb3S@L|\xce:\x05\xa2S@y\x86\xd6<\xe7\xc5S@g\xe1\x9b\xf3d\xa1S@\x92\xb0\x9bJ+\xb3S@\xcb\x7fh\xc94\xb3S@e\xc7Y\xe3\xdb\xb3S@\xa4d\xd8\x11\xf2\xc3S@w\x02\x9f\x9c\xc7\xc3S@\xed\xfb#,\xf1\xcdS@\xce\x05\xafS\x90\xccS@\xb63\xd5\xc6}\xb3S@\x14L\xb9A\xd5\xcdS@\x13\xe7\x85\xf8\x8f\xa0S@\xf8\xdcS\xd6\xd7\xc3S@^\x98\xdb\xf1\xb2\xafS@\xa3P\x1aJ\xcc\xc6S@rx\x92\xe0\xa3\xa1S@e,MT\xd0\xafS@\x8a\x07\xefi\xa9\xafS@\xc1=\x06\xc2\xe3\xafS@\xf5\\6\xf2\xe1\xa3S@\xb8a\xc6\x06\xb2\xb0S@d\xe0\xee\xed\xd2\xcdS@h\x19\xb6\nc\xc7S@\x1cXAY\xf0\xb7S@\xaf\x9e\xe1W\xf2\x00T@Wv,\xadX\xa3S@\xd9\xa5\xe8\xb2\x93\xc9S@],6F\xc9\xcdS@\x84\x12\xf1\t\xde\xb4S@\xfaf\xddZ\'\xceS@\x85\x93\x1c\xb1\xca\xccS@\xfc\x14\x9a\x876\xb8S@\xba;\x83\xcc\x95\x9dS@S\x84\x0cFL\xceS@ \xd19\xfb\x95\x9dS@7Oo![\xa2S@\xee\x10\xa4_\xa8\xceS@\x03\xc7\xac\x12E\x9eS@\xba\r\xce\xe3\xdb\xa1S@\xa2\x8e\xcf\xfb\xf8\xa1S@\xb5\xd8\x16\x94c\xceS@U\xf4$\xbe\x9a\x9cS@\xa3\xc5\xde\xc6\xbf\x9cS@\xfa\x8czf6\xa0S@&\xae\x04\x95B\x9dS@\x03{\xe4Z\xa5\xa1S@\xe6x@%\xd3\xa1S@\xb44&\xd3\xda\xceS@\x1e\x1bN\x81\x08\xc5S@D\x94\xf2\xafA\xc4S@\x17e\xf6CF\xcfS@\x05\xdf\x06\x17\xd3\xceS@GwG\xd2I\xabS@1!\x85\xc0\x02\xceS@\x1f\x95\xbbP\xfe\x9eS@*\xf9\xba\xbf>\xabS@\xb4\x9bC\xbd\xcb\xc5S@\xe5ZO\x91\xbd\xc5S@e|\xa6P \xabS@Qvc\x87#\xcfS@\x98\x9f\xf6C\xcf\xa4S@<[\xd3\xb4(\xabS@\xf0\x033\x9b\xb7\xb4S@5l\x88 e\xcdS@~\xd3@\x08\xed\x9fS@@\xbc%\x8a3\x99S@-KHE\xb2\xb4S@rr\xecLH\xcfS@H6r\x19\n\xd0S@\xf8\xbe\xff\x1b\x06\x9fS@F\xd9\x91\xc39\xceS@\xb8\xc7g\xb0\xdc\xa9S@\x8d\xb03\xa2=\xc6S@\xbev\x90\xff\xe3\xa8S@S\xbeZ\xf0\n\xb4S@x\x0ca\xfc\xaf\xcaS@\x02*V\xf6\xed\xa7S@\xeb\xa7\x938\xbd\xa8S@\xe9Jb\xff\xee\xa3S@@\xb1\xc8z\xb5\x9eS@\rJa_\xb2\x9eS@^m\x14\xb6\x81\x9eS@L\x7f^\xeb\xdf\xb4S@ (\x81V\x94\x9eS@\x97\xcf\xca5\xb7\xb2S@eq~\x83\xd5\xb6S@\xd1\x9a0\xad\x1e\x9fS@\x7fS\xcc5\x9d\xd2S@\xcbV-M\x1a\xa4S@\x18\x02\'\x9bX\xb1S@&e\xb5\x9d\xb9\xb0S@9\x96\xc55\xef\xcaS@\xf98\xdd\xe2\xe9\xa3S@\xc0~\xe4\xd4R\xd0S@\x9c\xf2m&\xed\xc8S@}\xba\x84\x14\x1d\xcbS@\xbf\tW\x08F\xafS@\xf7\xc1d\x18\x99\xcbS@\x04\r\xb3\x84\xcd\xc8S@\xbf\xc2\xb1j\xea\xb1S@ls\x10\xbb\x82\xcbS@\xe4\x980Kw\xbaS@\xad)\x99\xf6\xbb\xc8S@p\x1d\x88u\xa9\xd3S@Z*o4\x9f\xd0S@\xe9\x9f\xf9\x05\xea\xc8S@)>\xf2\xc6\x83\xcbS@\xbd0\xd1\x86\x1e\x9eS@\xe9\x13Q\x7f\xb3\xd3S@\xc0V\xa4\x0e\xb7\xc9S@Y\x13\x04\xa7\xe0\xd2S@=\xa1\x0c\xa5\xad\xaeS@\xd2\xf4\xbf_l\xd4S@a`\xdd\xf6@\xc9S@\xd0)\x89\x94?\xcbS@\xdb\xc6\xed+#\x9fS@\xc5P\x98\x96L\xaeS@\x13\xcd\x1bt\xf7\xd3S@\x00G\x04\x92:\xd3S@LlP\x88\xf2\xd0S@\xab>K{\x89\xcbS@MO\x13w_\xcbS@.B\x0c\x9e\xdc\xc9S@\xb4U8\xc3\xd2\xadS@\x12#\xc1\x7f\xb9\xacS@\x0f\x872\xcd\xa7\xd3S@\xbe\xd5<\x83W\xcbS@\xa0\xc6\xba\xde\xbd\x95S@$\xa0H\xba\x0c\xcaS@\xabv\xd7\xe5p\xcbS@\x96\xe68M\xc6\x9bS@\x18!\xd1\xcbT\xd4S@)\xb9\x03\xc3\x96\xcaS@\xaf\xf8\xcc\xff\xd1\xabS@\x94\xd1\x1b\xa6\x02\xd6S@Y Z\xe3\x91\xcdS@yv\'M\n\xccS@\x1f\x85y\xc8\xd3\xbcS@\xc5\x840L\x9c\x9dS@\xaf\xd7\xaf\xecs\xd5S@\xeb4\xe7^)\xd4S@e\x97\xaa\xd9\xce\xcbS@\xf8\x1f9?^\xcbS@\x99Q\xe2\xbfW\xd4S@\xde\x0b=x\xe4\xd5S@\xc7\x84\xd8\xf64\xccS@\xae0\x17\xf8\xac\xd5S@|Yh_b\xd4S@\xb7i8\x86^\xcbS@Q\xe8\xf3\x1a[\xcbS@\n\xf7\xe6i|\xaeS@7V\x11cj\xccS@J\x83\r2\xca\xd5S@\xa9\x9fX\x9c_\xb8S@\xa2#\xd3\x1d{\xcbS@\nd\xa3\xe4h\xa9S@\x0e\xbb\x16\xabP\xccS@\x17$\xcc\xe2\x19\xcbS@\x07\xcd\\\x80\xda\xceS@\x1e\xb6\x7f\xf1\xbb\xcaS@\xb1\xa6\xfc{\x08\x9cS@\xae\xd8\xd5\xce\xeb\xa8S@\x89\x97\xbe\xe5\x1b\x97S@o\x0b\xf91-\xd5S@\xef\xddIn\xe9\xceS@\t`>\xce\x87\xa8S@\xa0!\xa5J\xec\xcdS@\xaa\x16\x11y\xee\xa8S@Q\x8d\xdd\x8a&\xa8S@\xc0\xa8\xa0!\x9b\xcfS@/\x1cf\xdf(\xd0S@\x11~\x9a\x9e\xf2\x9aS@\xb5 \xa7II\xb3S@\x9e`\xf1\xfa\xe2\xa5S@\x1a_\xf59c\xbdS@M\xe4\xc3-\x8c\xb3S@}#\x9f\xdb\xb3\xb2S@z\xa3/ZX\xc0S@7\xd0\xcc\xcf\x9d\xb2S@\xcc\xcd\x92\x1fc\xb7S@\xc0f\xf9\xe3\x7f\xb2S@sKgdU\xa4S@N\xffH\x89\x7f\xb7S@\x94Mp\xb0\xa1\xa3S@\xf5\x90=D\x94\xb7S@\xa3\xbe\xf6\x1c\xac\xa3S@\xc1\xc8\x80i\xf3\xa3S@\xed\xda\xdf\x17\xd4\xb2S@\xec\x87\xd0\x10\xe3\xb7S@\x19eev\xff\xb7S@\x91\xcc]\xc56\xa3S@\xc0\xe7\x7f,\x87\xa0S@\x93n\xe6\x95\x82\xb3S@\x17?\xfb\x91n\xbcS@\x84\x96\x99C\xdb\xa1S@\x9a\xfe\xb3\xf5:\xbdS@d\x91D\x95J\xb7S@\x10\xf2q\xa8\xd3\xbcS@\xdb\xa4\x0btz\xa0S@3*\xed(\x98\x9dS@\x88\xdf\xc5)\x1c\x9dS@\x83y37\xe1\x9bS@\x90d\xf6T\xfc\x83S@\x16\xfa\xd3\xef\x85\x83S@u\xb2\xfb$\x0f\x82S@\xca\x18\xa9\x1e\xb2\xb2S@J\xd1\xbd\xeaL\x9dS@\x8f\x83\x9bQ\xab\xa1S@\x07\xe9\xc5\xd7\x0f\xb3S@Q\xbd\xfak\xd3\xa1S@\x0b\x92\x17\x89\xf1\x9aS@v\xe0u\x00\xfd\xa2S@>~\xd5d\x13\x9fS@\xfa\xaa\nN\xf9\xa0S@(\xf1\xcc,\xbc\xb9S@\xb4\xd2\x03\xc6\xe8\xa2S@\x9c\xcb\x01\xcd\xa7\xa7S@\x83\xbcGxd\xa4S@\xb5E:\xbd\xdf\xb6S@\xed^\x1c\xaa,\xa5S@SN\xe1\x83c\xb8S@\x0e\xc0\xb3\x8ad\xa5S@\x97\xe9\x82K\x8c\xa8S@\x15\xf3wCp\xa5S@P\xfa\xa5a\xef\xa1S@\xd2\xb5\x16\xfbd\x9eS@C\x9bJ\xa8A\xb5S@\x13\xb1\xa2\xa7\xd2\xb6S@LM\xe5\xedP\xb4S@\x92\xfe\x01\xf9x\xa9S@_\xc9\xa4\x0bQ\xabS@\xec\xfb\xd3\xacj\x9eS@V\xf0\xba(V\xb7S@|\xafV\xa5\'\xa5S@a\xf3\x1aH\x11\xaaS@\x82\xccWrA\xb7S@Q\x0c\xb2Y\xbd\xb7S@y\xdd\xc9F\x9b\xb7S@\'J\x14,\xad\xa8S@K\xd0\xc5J\x91\xb2S@i[\x9d\x9f\x87\xb7S@\xc0D\xffp\x87\xaaS@\x81P\x8f\xef.\x9dS@d\xe0n\x87e\xb7S@Q\xa3:V\x8a\xb7S@\xb1\x9c\'N\xad\xafS@\xcf\xacI\x9aj\xb2S@}\xc7Q\xd3\xce\xb5S@w\xf7\x7f(\xe8\xb2S@\x1b\xd9\x96\x0f[\xb7S@\xbb\x1e\xa68\x85\xa4S@^\xaeF\x0e_\xa2S@u\x82o\x1d?\x9eS@\xa68\xcc3\xab\xb2S@\xfb\xc1(\x1f\xc0\xb5S@\xef\x1d\xa7\x02\x81\xb1S@\nf\x1b\x19\xbd\xb2S@\x97O.\xcd~\xb3S@6#\xaa\xdd4\xbbS@\xe7V\xc2\xefl\xb6S@<P\xb6\x97\'\xabS@\xa8]\xc61\xfb\xa3S@\xc1\'\xfd\x98\xe1\xb7S@z\\\x8b!Z\xa3S@:}\x0e\x14H\xafS@`caSS\xb1S@\xbd\x0c\x9f\xfd\xdc\xceS@s@L\xfdP\xaaS@\xef\xd0\xdf`@\xccS@]\xb2\xc4u\xc0\xd4S@}\nr\xe5e\xb8S@?\x9ay)\x83\xb0S@g\xcb\xe30h\xcbS@\xe6\xc4a\xe6\xb1\xa2S@\xed\xc3\xb3\xbe\x02\xb3S@\x164~\xe2d\xd4S@%sUBw\xa1S@\xc0\xc4\xf5L8\xa3S@\x9b\xf05G7\xb6S@\x8a\x87\x06wa\xcbS@(n)y{\xd5S@!@\xc1\xa0\x14\xd6S@k*\xbb\xefh\xb7S@\xf9In8_\xceS@\xa9\x8cS{ \xd4S@\xc1!\x04\x82\x06\xd6S@\xfb0\xf8\x8c[\xd4S@o\x8c\xd0s\xcd\xb8S@\xbf\xfa%f\x8c\xbaS@\x80\x87g\x19\xda\xb8S@\xcf4v\xdd\x96\xb7S@\xd5/\x04P\xee\xa9S@%\xb4\xf6\xab/\xa1S@\xccq\xc71Q\x9dS@\xc3&Ed\xe6\xa1S@\xe1W\x15\x0eX\xcbS@\xf4m\xb4*\xc7\xd3S@\xef\x9bi7\xda\xb9S@\x8f\xdf\xf9\x12\xfa\xb4S@"\x8e\xe6\x94G\xbcS@\xb2\'\x18#2\xcaS@\x90d\xfay\x17\xb7S@L\xde\xe7vU\xcbS@\xcd\x8d\xf2 \xaa\xd3S@\x0f\xa0\xf5S\xbc\xcbS@\xf4\xdb\x7f\xfb\xcf\xb5S@\x81::V\xf8\xadS@\x83\x8b\xf9\x8b\xef\xd4S@<\xe2M\xdc\xec\xb9S@>\x90L\xb7\xd6\xc9S@L\xb4\x0c$\xf0\xc9S@D[Ie\xa6\xb3S@F\x02\x08\x8f}\xc9S@\'K\xfdJ\x9d\xcaS@E\x95\xb7\x99V\xcbS@1\xea\xbe\x9d\x80\xcbS@\x84Y4(/\xd3S@\x13\xe4\xf2\xff*\xd4S@\x9fS\xeb\x00y\xa8S@\x135\x0caH\xc9S@k\x0fx\xc7Q\xd3S@\xf9\x14[W\xc9\xa7S@\x05&\\p\xa6\xaeS@~4\xea\x10\xb9\xaeS@\x00\x07\xba!G\x9cS@FL\x94\xf7\x7f\xbbS@\xfd\xc8r\x04\xb6\xd3S@\x97 \x14\x9c\x89\xaeS@\x90\xf8\xea\x07\x7f\xa7S@N\xd9C\x8a\xe7\xcaS@\xdc\x80j\x04\xfc\xcaS@\x10\x9bU6\xc2\xc8S@\x1f\xc4\x0c#d\xcbS@TQ\x98\xdfd\xeaS@\xc3*\x15kW\xbbS@\xff\x18E\x96\x1a\xcbS@\x03\xef\x95e\xdd\xa7S@\x00\xb7\xe0\x91\xa9\xc3S@\xd4s\x81G\x7f\xbbS@A\xf7\xe4\x94\x82\xabS@\xb1E\xe7?\xe3\xd1S@$\xb2\xce\x98\xa5\xd2S@~$\xeb#\x81\xbbS@\x9a\xa7\xbd\xce\xfb\xcfS@\xeb\xe7W\x84k\xa8S@6K\xb7y\xeb\xc7S@~G\x14\xba\xa9\xd2S@:\xed\x87\xb5Z\xd0S@\x89U\xc0\xeb\x87\xa9S@\x9c\x80XU\xb5\xcaS@\xa4\x05 \xa7\xd0\xabS@\xec\xbf\xab\xc9\'\x96S@B!Q,\xeb\xc7S@V\xae\xc8\x7fo\xa9S@\x9e2\xa9\x99m\xc7S@\x14\xb1\x81mp\x8eS@2e\xe4-F\xc6S@\xb5\x8d\xa7\xe5L\xd0S@Dd\t:W\x95S@\xf8+\x05\xdc\x80\xa9S@\xeee\xef\xd80\xc6S@\xe1\x10|h\x97\xaaS@}\x91\x18\x08>\xcfS@bJ%\xc3k\xcdS@\xa4g\xad\xd0_\xcfS@\x91\xb4\xcb\x89Q\xcaS@yM\xb6[\x07\xcfS@\xd4h\xa9\x02!\xcfS@\x11\x8e\xdfv\xa7\xc3S@\xa2\xd90\xf7\xc0\xa9S@\x80\xf9)x\xcc\xc5S@\x14\x98\x06P\xa2\xaaS@ \xce\t\xa1\xd4\xaaS@(\xfa\xd9\x99\xc8\xceS@\x18>\xb1;m\xa2S@\xbd\xe8/u\x7f\x9eS@\xb0\x88\xf5/p\xceS@\xcf\x11lQ\xe6\xc4S@\xad_Wr\x1d\xc5S@\x85\x02h\x8a\x14\xa4S@\x02\xf9\xc2\xf1\xeb\x99S@>eI\x15L\xceS@\x97\xe5r\x83y\xadS@\xe3\x98\xdd\xed.\xceS@\xc0\xd8k{\x90\xceS@\xbb`\xf0\xeaI\xadS@\x15\xbb5\xec\xad\xa1S@)\xd3&\x1dW\xadS@].\xc3\xb6\x9f\xcdS@<\xb6\xcd\r\xe6\xbaS@1D\x87\x18j\xcdS@\x13\xf9\xd2-\xcb\xa8S@\xf0\xe5\x01\x93\xeb\xb8S@\xe8\x11\xf9<\xfc\xa4S@%\xd8\xe6\xeeD\xa2S@\x18s\xe73H\xb4S@M\r"\xe7\xef\xc3S@\xd2\x91b.7\xc9S@Q@\xc6\xdeV\xb6S@\x96\xa7\xc6\xaf\xd4\xb1S@W\xd7\x8d(\xc6\xb2S@\xe3y\x8d\xec\xe1\xc5S@F\xec\xb3\x03\xfd\xcaS@\xbe\xd9*s\xb5\xaeS@\x12)\x07\xebl\xaaS@\xd2\x83\xf3\xd2\x84\xb9S@3\xad%\xbal\xb9S@\xa9\xd9[\xf3\xea\xc2S@\x1c\xb0s4s\xb7S@\xbd#\x02\x1ew\xc5S@\xe4\xeb\xcb\xa2\xbc\xcbS@\xc9\xacO\xf7\xa0\xa2S@\xc9\xb8\x8a\xa24\xcaS@\xc2\x03\x99\x01s\x9eS@#\xb05)\xdd\xc2S@\xc1\xa6\xc2*\x98\xa4S@\x15\x9fmT\xce\xa3S@y\xae\xbeI\xdd\xa8S@\xee\x16\xe6Z\xef\xadS@\x1a\xe9\x87\xeb\xdf\xc1S@\x99\xf2\x80=\xae\xb3S@B:}R\xe7\xc6S@H\xe6\x1aF\x1f\xb7S@\x8aO\x91\x92\x84\xb0S@\x97\x8b\x80\x93\xd7\xbaS@\xa1&\xc4\x8f\x08\xa3S@\xb5\xc9\xc1\xf9D\xabS@S:\xaeNF\xaeS@m\x97.\x88o\xa3S@{n\x8e\xa9\xa9\xc1S@\xe0\xb0\x0e\xb39\xc2S@m\n\x1a\x99\x8b\xc1S@]\t<\x19\xe5\x9eS@.1\xa7G\xd5\xbfS@\xc6\xfe\xf4\xa8\x7f\xa3S@t3q\x8d\xab\xa8S@\xa8\xd6]\xb5\xb4\xc0S@1%\xa4\xacY\xb1S@\x17}[\xf5\x0c\xb8S@\xf7\x99\x8e,\x96\xc4S@\xe5[L\x17v\xa4S@\xa3\xda@\x01h\xc1S@\xf42u\xfe\x90\xc4S@1\xd6P\x00\xf2\xa7S@jm\xa1\x85\x04\xa8S@\x1b\x9bB\xc6\x83\xa5S@\xa9\x8d\xb9\x0e\x16\x9eS@\x03\x8b\xea\x0e1\xc4S@\xbf-b{\xb5\xc1S@\x82^\x15\xfb\xd9\xc3S@\xf0\xc3\xd2M-\xc1S@Kl\x8d{\xec\xb0S@\xecP\xa0C\xa4\xc3S@M\x0f5\xee\x88\xbfS@\x18G\x84e\x99\xb6S@(sC\xbc\xdb\xc4S@\xae\xc8\xa0#V\xb9S@\xb5\x04\xdf\xe6\xee\xaeS@\xe2\xe5\x1e\x9a\xb7\x9eS@\x95\xb2\x0c\xd1\x0f\xadS@=\x9a[s\x91\xc3S@\x07\xedc\xe2\xad\xbfS@{\xe0{\xa2m\xa9S@\xe1\xae\xe2Vz\xb1S@f@\xd5\x8cN\xc0S@\x01\xe3\xa5Rl\xafS@QW\x14V1\xb3S@j\xb1\xfd\xda%\xb2S@\rh\x1b\xf6*\xa7S@\xae\xf6G\xdc1\xb2S@\x87\x08\xd9V\x8f\xb0S@\x05\xfc\x06z\x1d\xc1S@\x00\xf5\x1dD.\xc1S@|\xe4C>\x1b\x9eS@\x04\x177\x1bV\xacS@T\xdd>U\x8c\xb8S@\x1b\xdc\r\xc7\xa5\xb6S@\xb1(\xfe\xcd\x98\x9dS@\xf0\xcc\xc8K\x97\xc0S@\xad\xa6q\x04*\xc2S@\xf3,\xf8B=\xacS@\xe8\xba\x17\xa0\x90\xb7S@\xab\x00Il|\xb9S@)\xfe\xb0\xc1\'\xb6S@AY\xa7\x98r\xb7S@+\xf67\xb4\r\xb7S@\x1a\xddse\xa2\xb5S@\n\xf4\xe8C\xfe\xa6S@\xedh\x16_>\xa5S@u\x04c\xb4\x86\xd4S@\x0b\xf0k\x8a\x1f\xa5S@{Y\x8e\xf9\xa9\xa5S@\t\xe7\xe0\xe7_\xcbS@\x18\xb0\xbetX\x97S@\xd0\x99\xa31\x8a\xb8S@\xf0!\xfe\xd6\xc3\xd2S@\xa9a\x9c\xef\x84\xa7S@\xd9\x1ex\xc5\x00\xafS@c\xc1/}m\xa8S@\xeel\xd9t\xe9\xa3S@V=)3X\xc2S@L\x02\xe0\x18"\xafS@i\x8f\xf3QQ\xcaS@r\xea\xdazn\xadS@"\xf87\x7fQ\xabS@\xae\xe7\x8ajy\xadS@\xf7\x85yK\x12\xc7S@\xc1*%\xa5%\xa8S@$\x0c\r\x13f\xb3S@\x15\x7f\x102\xe2\xb7S@7\xe2\xc3\x1b\xb0\xa0S@\xf3/\xedO\xe4\xa8S@g|\x15\x9f\x97\xabS@^\x8f/\xd5\x03\xc4S@\x85\xe5m\xd6\xd6\xb0S@tX\xb1\x1e\xad\xccS@\x94\'!\x9e\x90\xa8S@\xd0\xd8\xa3\xa8\x13\xc2S@N\xed\xb6\xd6\xbb\x9cS@\xc3\x96g\xc2z\xb3S@\x16\x9f\xb70\xeb\x91S@\x0e?\x9a\x1f\n\xceS@G\x8fFHk\xaeS@\x8e@\x8c\x84\xe6\xb6S@\x155+\xa6\xfe\x9eS@]\x1c\x85\x0cj\xceS@\xcc[:\x1f\x90\xccS@\xa0@\x07\x8f\xa5\xb3S@\x8d\xe4H+\xf9\xcfS@\xca\xb5\xcc\x16x\xa2S@\xd1X\xba\xdap\xcbS@~X:_\xfa\x83S@PX\x1d\xf2x\xb3S@\xdda\xf8_\xa5\xbbS@gk\xc6\x8f\x05\xbbS@,\xe1e"\x9f\xf0S@4\x99\xd1A\xb7\xb7S@\xa6\x0fW\x89\xcf\xa2S@\r\x16A\x068\xccS@\x9a\xc7\x1d%\xef\x9eS@\x9733\x14\x91\xb9S@\xb1\xb3\x01\x05`\xa8S@IuP\xc6h\xb8S@\xec\xc3\x04#\xcc\xbaS@\xb9\xee\xebGX\xcbS@\xda\x89\xd2\xecM\xc9S@>\xf29\xb6\x0f\xd3S@\x8c+\xd2K-\xcfS@wn\xe8\xdd\xba\xceS@\xa8\xda\x82\xf2\xb6\xbfS@\x8f\xc2A\xb1(\xb7S@\xd6X\xb1.m\xa9S@L\x9e\x12\xbe\xd9\xafS@\xe4\xb6\x90\x0c\x92\x9cS@\x11l8>u\x9eS@i\xf6\x05\xafy\x95S@\xb4\xc7\xc2\xc27\x96S@D\x1f[\x824\x99S@\x93kZ\xfe\xd0\xd6S@\x1f\xd3\xe1\xfb\x04\x98S@"\xc1\x96\xb9\x01\x98S@.B\xef/\xa3\xc8S@\xf5\xb7V\x9a1\xcaS@\xc2\xc1\xd8^_\x9cS@+\xa9\xba\x9d\xd2\xadS@u\x9a\xa2\xeaN\xb4S@J\x12S\x000\x94S@ib\xd3\x8f\t\x9cS@\x98\xfd@\x9a\xe3\x9bS@x\xbf\x9b8\xf5\xb6S@\xb5\x8e\x8d$K\xaeS@\xbd\xady\xe8\x04\xb4S@\x05\xf1\x0c0\xe6\xb2S@oJ\xc6|\x1f\x9eS@4>&\x04\x8e\xb7S@|F\xe1\x87\\\xb2S@\xcfb\xf7\x01\xe8\xb2S@\x04\xf8 \xea\xc6\xb5S@2\x7f\xcd\x0c\xe3\xb7S@x\xa5%\xf8\xa1\xb0S@\x00|bpM\xb7S@\xbcWdW*\xbbS@%\x02\xa6\x8a\xa3\xb2S@\xd8\xbb\xa2\xe2\\\xb1S@\xac\xf6\xc2U\xc0\xb9S@1\xc8C\xd6\xfa\xa5S@\x18\xd3f\x1c\xd3\xa0S@\x9f\x03\xb4}\x16\xcbS@\xd1\xf7\\\xc2Q\xccS@\xa9\xf4\x10 \xe6\xb7S@\xcfP\x9d\x11 \xaaS@\xb3:\xa6Eb\xcbS@\xc3\xd3R \x13\xabS@\xd1\xfc\xdf9`\xb7S@b\xfb\xbd\xff\x9b\xcaS@S9\x0b\x14\xd1\xb8S@&"\x03\x08K\xabS@\x05$#\xd5\xc2\xb7S@\x11+e\x00\x12\xd5S@M\xed\xaf\xb8\xd0\xa2S@\xfc\xbd?Y\xcf\xbbS@\xaf#\xef\x01a\xcbS@\xcd\xb3\xc9[\x08\xb5S@\x9d\x01?\xe9\xe9\x9fS@O%\x1bF\xac\xcbS@"0\x80\x19\xcc\xd3S@\xcc\n\xe4\xc6\xb1\xa1S@f\xa2!\x04\xf1\xc9S@\xb5\x00\xa8\xafH\xb7S@F\xe6s-\xe7\xa1S@<\xa2\x1e\x8b\x11\x9dS@\xc0\x9b\x84\xdc{\xc9S@ \xce\xa1:\x98\xcaS@\x0f\xad&\xad\xfa\xa1S@\xbc3\xdbh"\xd3S@\x83\xac\x7f/m\xa2S@N\xe1bh\x7f\xcbS@4\xaf\xceU\xb4\xa2S@\xd8\x1e\xebx\x9c\xc9S@\xac\xe5\xf9,\x8e\xaeS@xn\xe9\x06\x8a\xd3S@1\xff\xb9\xad\x99\xb9S@\xea@z\xb2]\xafS@\xff\xd0\x9fH\xfb\xcaS@a\x06\x0f1\x96\xd3S@\x07\xf7\xd1<\x9e\xcbS@\xb0\xa7\x0e\xf3q\xbaS@\xd7P\xcb\xf8D\xd2S@\xd9+\x99\xeb\x15\xcbS@\xaa\xbeT\xf0]\xc8S@\xeekm\xe0\xcd\xc8S@"\xf1\x11\'c\xaeS@iC\xcf\x95\xed\xc7S@h\xcc\xc5N\xb6\xcaS@\xe6p\\\xbb3\xa1S@^7\n\x13\x01\xa2S@P0\x0c]z\xc7S@6C\xcb\xadr\xa5S@\x98l\xdbEK\xd0S@\x9e\xbe\x81\xd0\x0f\xafS@F\xe7\x14\xd7Y\xafS@m\xf5\xba\xd6\xfb\xa2S@\x05\xb3,\xf5g\xcfS@G\x1d\xb0\xdc\xc6\xaeS@\xda!\x82O\xb6\xc5S@\xb2\x85\x17\xae\x1a\xc7S@\x1d\xe0\xdd\xba\x1c\xd0S@\x19S\x1e\xf2\x9e\xa7S@~\xd5\xd2\xd5-\xa5S@v(\x1b!\xe2\xc4S@\x91\x96\xe2[:\xa8S@\x99\x82x\xabD\xcfS@\xf34\x8d\x0e\xea\xa8S@\xf1\x19\xb6v\x05\xaaS@q\xb5\x97\x87l\xa9S@\x83\xa8\xa0\xb9_\xb3S@\xb3\x17\xf0\xa4\xa3\xc9S@\n\x98"F\xd3\xa7S@\x8d8\xc2\xd5#\xadS@r\x90\t\x17\x1c\xb6S@\xa5\xe1NA\x93\xaaS@\xf4\'a\x1d\xcb\xb2S@\xe0\x1dZ;O\xb4S@\xa6q\x0fAm\xadS@\xf2\t`w\x93\xa5S@%\xea\tn\xba\xc3S@\xe4\x7f\xeb\x98\xe0\xc5S@\x9b\xf05G7\xb6S@\xfa\x93\xd92J\xa6S@\xf3\xe4\x9c\xe7\x89\xbaS@\xfc\'\x10\\6\xaaS@Bla\xe2j\xb7S@\x19\xd62K\xa8\x95S@J\x91=0\x92\xcbS@\x17\xc8qqP\xb7S@\ney\xcd3\xa8S@\xdb@\xd5\xb9\x9b\xb0S@/ls[l\xa8S@\xd7\xcb\xef\xdf\xe0\xb9S@\x93\x8c\xf0\xc4(\xb8S@C\x96Z\x93o\xa8S@\xd9O\x82\xa0\xe7\xc1S@\xaa\\\xaeb\xe3\xa7S@\xdf\x92\x92\xe0\x88\xb0S@\x85\x01#\xbc\x13\xb8S@\xd0\xfe\xdc8\xb6\xc1S@\x8097\xfc`\xa7S@\xae\x97e\xc8>\xb7S@0\xe006\x83\xa8S@Y\x93\x0f\xb5<\xc2S@\n\xf7\xb8\xc2\x86\xa9S@\xe0\xab\x9ds$\xc1S@\x11\xc9\xdd\x1cP\xcbS@\x08^\xd77\xc3\xc0S@n\'\x1aIL\xc1S@LE\xc4t\xd4\xc0S@\xd1\xe2\x9e\xc9\x8c\xc4S@\xe8\xe4z%\x0b\xa8S@r\xb8\'\xc4 \xafS@X\xeb\xbe\xc6\x98\xc0S@\x14f}\t\xd9\xb9S@\x92x\xc1\xb8-\xc4S@\xd5BJ]\xb6\xaaS@\x15\x05+\xb9\xab\xc1S@m\xaa\x8eb\xe1\xc3S@\x87Q\xf9\x95w\xc1S@\x1dJ^\xed\xa0\xc3S@H\x19\xdf\xac\x07\xadS@\xa2f\xf4X\x8a\xc3S@\x85\x9ew\xb2\xe1\xacS@\x07~KC\x92\xc1S@\xd1\xa6F\x06\x11\xa3S@\xc4t\xaeG\x97\xa4S@\x88\x8efp\x17\xc1S@\xedl\xba\xa6\xc6\xa3S@\xdb1\xc4\x8d\xdc\xabS@\xcf\xdd\x19[T\xacS@y\x08\x97\xbb\xad\xb3S@\xccF\xf9\x80L\xa3S@\xa4\xe05x\xd2\xb7S@\xd0T\xd4\x8e\x18\xacS@tp+o|\xa3S@]\x8e\x86E`\xc0S@\x14\xb4\xc4J\x14\xa5S@|\xf2\x85Rm\xb1S@m\xa9\x91\x92Q\xc0S@f\xf2Z\xcbw\xb2S@\x9b\x81\xbd\x84\x12\xb3S@\xa0\x96M\xc7\xd5\xb8S@5\x86e\x00\x7f\xa2S@\xe6\xc5~-c\xa8S@\xad\xd6\xbe1\x16\xaeS@\xf5\xc0J\xd0\xae\xa7S@\x85F\xe5\xfa\xdf\xc0S@\xffJ\xb4\x82\xa8\xc0S@\x01\xb7u\xcf\xc0\x9eS@\x0e\xd6I\x1fQ\xadS@z\x1a7U\t\xa9S@a9\xa2\x9e\x1c\xa9S@\xa7\x90a\x84\xc6\xa8S@p\xfa\xad\xf6#\xa9S@g\xf3\xf87N\xb2S@\xeb\xd0*VC\xafS@/\xabiPR\xb1S@\x0c\x18(9s\xb9S@{Y\x8e\xf9\xa9\xa5S@T\xa4t\x0b\xbf\xcbS@\x92\xa9$\xa9\x1a\xc3S@uIk\xad\x9c\xaaS@j\xb0\x9a\xfeq\xaaS@\xa89I)\xc0\xcdS@\x00Eu\xf1\x02\xc4S@\x88\xf6E}%\xb4S@V\x9d\xab\xbdy\xa9S@A\xbe\x8b!\x01\xbcS@\x9b"\x8cIg\xb6S@K_f\x9d+\xc5S@,\x10\xcb\xffL\xb5S@%{\xf8%~\xb6S@kIy\xef\xc7\xcbS@dkS0\x8c\xaeS@\xba\xb2\x80\x00\xba\xb9S@\xe4\xa4\x85\x14/\xb6S@\xd23|O\xb4\xcbS@\xd1\x1c\xa9\x7f\xe2\xc7S@e^O\xff\x95\xb2S@\x14\xef\xcf}O\xb9S@yo\x02}C\xabS@\x08\x99%\r\x1c\xb2S@\x9a\x9a\xfe\xaa\xcc\xb6S@5\xed\xac\xe7q\xafS@\xd3xS\xd3\xa2\xcaS@\xddp\xf7\x913\xbfS@\xa9\x17\xda\xe9\xea\x9eS@\x1d\n1\xc5(\xa4S@P\x0f\xfc\x05C\xa8S@\x08&\xe6?[\xb3S@\xd3\x07\x89|\x03\xb4S@\xf7\xbe\xbf\xde\x89\xa7S@-S\xf7\xffp\xb5S@\xbc\xc1\xab\xda\xfc\x94S@\xf6\xbe\xba\x89\xa3\xbaS@\x0c|\xf3\xea\x0e\xaeS@\xa7\x9c\xe1\xd2&\xb9S@\xc1\xfc\xd80\xd2\xb0S@B\xc5\x9f\xd4\xf6\xd3S@\xa9\xea\x96\xfd\xde\xa4S@\xae\x9f\xcdJ\x18\xacS@\x1b\x8b\xf0\x16\'\xcdS@v\x07\xfa\xb6\xf8\xa8S@]3\xb86a\xabS@\xbdn\xd9\xbf\'\xacS@\x9ew_\xaf\xc9\x99S@\x8b\x99\xf2\xba\xb9\xb9S@\x8cnV\xf7\x83\xbaS@F\x93\xff\x0c\x82\xb7S@&\x7f\xc9\x9d\xce\xb5S@\x91h\r\xf8\xf2\xb7S@\x8fgt\x1a\x0f\xc2S@\xf8\'#\xc5\x03\xbbS@,\xfbl\xe9^\xa8S@JF7.\xee\xb5S@+\x97Q\xf1,\xbbS@\x14\r\t\x93o\xa8S@\xfa\xbd2\xb0\xcc\xa7S@K\x1aD\xbc\xf6\xa0S@\xbf\x9a\xe4\x01A\xb6S@G\xb5\x9d\x8c\xc4\x9dS@\xe6W\x87\x06\x18\xa3S@\xf4 jFP\xcaS@C_5\xfd,\xaaS@2\xa0\xf4\xc2\xb4\xa5S@\xe97o\x89\'\xb7S@\\?V\xed\xb2\xa3S@\xee\x84\x95\x7f\xd9\xa2S@7\xce\x0b\xdd\xa5\xb7S@\xc6\x9aq\x9a\xeb\xaaS@X\x8d\xcd\t.\xa4S@\x02|dV\x0b\xb8S@W&\x8f\\`\xd7S@\x9f\xca\xfa\xe4\x8e\xaaS@a\t\x9e46\x9bS@\x1af\xc1p\x9a\xa5S@\xf3\x82\xc0)\xf3\xb1S@%\xf6~\xb5\n\xabS@7\x9f\x92\xf3\x9c\xa5S@\xa1\x95$Ve\xb3S@R\xa2{B\x1e\xa6S@[\x1f%\x94\xe1\xb5S@\xa9\xd3j\x9d[\xa9S@\x1c\xd5\x99\xfbB\x9eS@S\x8a\xb8)\xcc\xabS@o\t\x06\xf8*\xafS@\x03<\xa4\x94\x88\xb6S@\xccC,\x00\x86\xabS@\x04\xcf[G\x0f\xaaS@\xb0\x89\x13O9\xb6S@\xef\x955\x90^\xa1S@\xe7\x00L\xa5N\xacS@.\x8e\x1d\xd5\xe7\xaeS@z\x07\xdc\x9dQ\xbdS@d\x05S;\xd0\xaaS@\xb5\x1a\xf1\x90\xa5\xbeS@\x02\x07\x8b\x18\x01\x9bS@\x87\xdc\x02\xea\xd8\x9fS@\xf9\xc7\xd3\xe2\x95\xc1S@KB`\r\xe3\xacS@.\x16f\xac\xc5\xa1S@\xfad\xf5\x06\x8e\xc3S@), \x9fb\xc1S@\xad\xd7\xd8t<\xa8S@u\xab\xdb~/\xc1S@\x1d\xca\x14d\xf0\xa1S@\x04\xe1\xa8Z\x14\x9dS@\xbd\x8f\xd51\x15\xc4S@\xaf\x1b\xf3P\xad\xc1S@\xb8\'\x02A\xc1\xb7S@\xab\x9f\xd8zT\xc1S@0\xf5\x86[.\xafS@\xcda\xe6\x96\xa1\xc4S@z\x04\xf6\xa06\xc1S@T\x96\xadX\xde\xc0S@#\xcaZS\xb5\xbfS@\x8e\xf3\x96\xed\xa8\xa8S@(\xa8*\xb2f\xaeS@A\xadz\xea4\xc1S@[\xf9$\xe99\xc5S@W1@\xbd>\xc2S@\xcf\x87p\xc1\xb5\xc1S@\x82t\xb3\xdf\xfb\xb4S@\x06\x02\x80\x8e\xec\xaeS@\x1e\xfda\r\xff\xa3S@G\x16PY]\xc1S@\x14\xa3L\x0cW\xc5S@jF\xeb\xfe\x99\xb0S@\xc4\x90\xeeBL\xc7S@\xdfV8\xed\xb9\xc2S@\x92\xdf.\xa0\xe7\xc1S@r\xd7\xb5\tv\xb1S@\x83Jv\x90\xc1\x83S@\xb1\x97\x7f|\xa8\xb0S@hcz?{\xc2S@s\xfb\nH\xc2\xaeS@\x80\xfc\x9b\x19e\xbaS@}\xce`RA\xb4S@\xe6\xd5\xce\x0f\x8f\xb9S@\xf8\xed<\xc5\xbe\xc5S@\x102\x1e\x8a>\xc0S@\xbf\xf3\x1bZ\xfe\xb6S@9\x95\xec\x859\xa7S@\x81\xb8\xe7\xb42\xb3S@\x9d+\xa2\x80\xbe\xc3S@ \xee\xa5\xf4\xe3\xafS@@\x06\xee\x87\x1c\xbdS@\xdd\x1c\xa1\xd2T\xb7S@\xa2D\x07v\xce\xbbS@\xda\xe6\xac\x9d)\xc4S@\\\xf0\xda\xd3\x9c\xb7S@Jh\xc3\x89\x01\xb4S@\xddD\xb0`l\xb2S@\x81\xff\xd0\xd1\xe6\xc3S@|\xca\xf6^\xca\xb5S@\xf7\x07\x86C\x9b\xa5S@\xa2\x05v:"\xb4S@\xe6\xe3\xb2\x17B\xb7S@\xd6\xf5\x8ff\xe5\xb9S@$V\x1b\xdc/\xb6S@\xfb\xaeqn\xcd\xcaS@\xa1U\xff7N\xacS@\x0f\xc7\xeb\x0bH\xcfS@\x07.f\x9f\xe3\xc4S@\x92R\x16\x7f\x8f\xb9S@:\xa2\xa0h\x7f\xceS@l[\x83\x8a\xd0\xafS@\x91Y\xa1\xa5r\xa4S@\x93=w\xd8e\xcbS@\xa4\x8c\xf5kz\xa5S@\x00j7]\x16\xaeS@\xb6\x82\xec\x0c\x8a\xb2S@*E\xa4\xad\xa4\xb2S@(_\x8f{\xbd\xc5S@\x10\xa3:\xbf\xa9\xaeS@\xa5E7\xcb\xc7\x99S@\xf1y\xce\x00h\xcbS@\xf5Z\xec\x82#\xcfS@\x10[|\xa9\xd4\xb6S@\xc3@b~\xe9\xbbS@\xf8\xb8\x08{\xfd\xc9S@\x9e4\x04\xf2v\xcbS@\x03!\x95q\x94\xceS@^)\xf5\xe9\xb5\xd3S@#\x16\x15\xb6\x94\xd4S@:\xc1\x83\xbf\xe4\xc9S@#\xea\x12-\x17\xaeS@fC\xfcY`\xcbS@-\x14\xfd\xe3\xf4\xd3S@\x9b\x84,\xfaJ\xb0S@;y\x1f"[\xc9S@\xc6\x15-\x8b\x80\xcbS@P\x92\xfa\x87\xe4\xc7S@?\xb2\n\xa5n\xb7S@\xae\xbe\x02\xfc\x7f\xc7S@3\xed\xa5\xd5\xf4\xcaS@\xf6\xf7\x9f\xd4\x0c\xb5S@9\xd9\x91\xb8\x93\xd3S@\xabt\x9f%T\xd2S@t\xcfg\x94\xc3\xd2S@:\x86\xc6\xd5\xa0\xd3S@\x84\x85\x94*\xcb\xc8S@\x1eT\xd1ZT\xb9S@\xb1xi\xf2\x00\xd3S@\xd0\xc1\x89\xbe\x7f\xd2S@J%\x1d\xdd5\xa1S@\xd0(\x1b\xe6\xf5\xcaS@\xb3rw\xf3\x0c\xd0S@\\\x9e\xc6\x19\x00\xb9S@p\xb2\x88\xc4\x14\xa5S@N\'\xe6\x06\xc9\xb2S@w\x9c\xc5\xf8\x00\xc8S@\xd7\x01\xf7\xd36\xe0S@w_\xe8\xf57\xa9S@\xael\xc2\x13\x13\xb7S@\xa5\xa9\x95k\x93\xb0S@\x01)\x0f\x8b{\xa3S@\xea\xe6\x1cF\xa9\xaeS@\x8d\x9e&\x0fR\xd2S@\xffc_&\xfa\xcaS@\xb7\x97K\xe1\xcc\xb4S@9\xe0K$I\xb5S@\xa1JE\xdb\xdb\xc7S@6\xc7B\xbf\t\xabS@)\xae\xdaF\xf5\xb0S@\x83\x0b@V\xe6\xa9S@\x14{\x0f2w\xaaS@\x99K\xe8\xdd\x9d\xa1S@\x1b\x95@7\x08\xd2S@[|\x0cM;\xafS@\x9b\xad\xa2\xa7\xf3\xb0S@Hm\x1bEz\xcdS@\xfb\xd3\xe0\xfa\xf4\xa6S@\xba\x10\xbaI\x90\xcaS@_UD\x81\x95\xcdS@-\xab\x03\xcde\xb6S@\x0c\xd6\xed\xcb+\xaeS@S2\xd2\xcb\xfe\xc2S@\xdep\xeer=\xc2S@\xe4"+E\xc7\xa8S@\x9e\xff\xaexa\xbaS@&E.\xc1\x8a\xb9S@"\x05\xc8\x1b\x88\xaeS@\x86\xe4\xb4z\xb7\xcbS@\x8f\xe6\x02\tu\xb2S@\xf3qM\xd2q\x9dS@\xf4\xaf\x19\xea\xb6\xb7S@&\xa9\xe9\x7f\x84\xa7S@"\x9d\x15\xebr\xb4S@H\x82f\x06\x0f\xc8S@\x88uP\x16\xeb\xb6S@\x8co-\x88\x03\xb8S@)\xec\x19\xe9\xe7\xbcS@w\x0b\x0f\x83c\xafS@(\x049\x92\xa5\xafS@\xdfQ\xd0\xa74\xc3S@\xbbQ\xdb\xc6\x00\xb9S@KP\xdc\xf64\xafS@\xc8\x12\xceLA\xabS@\xbd\x84c\xe4\xe6\x9eS@sD\xd4N\xb5\xb8S@?O\xe5\xc1\xbb\xb9S@\xc7\x7f\xb4\x88)\x9eS@\xe8)\xcd\x16|\xb3S@\xad+L\x14\xe1\xb2S@\xbf\xa7\xf2\xe4\x9e\xb9S@\xda\x11\x18"\xf5\xb9S@\xc0\xa8D3@\xb7S@#\xf0]\x97\xa2\xd3S@\xdb*i\xdca\xc2S@\xbde\x7f\x8d\xa7\xb6S@H\xca]Ny\xb1S@\xe2,\xdc]f\xa5S@\xde3U3\xce\xc8S@vC8\x06i\xb6S@\xf7>P\xf5\x01\xc2S@Z\xdc\x80\xb3q\xb9S@\x17\xd6\xc1Rk\xb5S@\xce\xf95E\x05\xb9S@\xe6\xf6\xc0\x87\xa0\xd2S@\xf7\x19\xc8\xf6G\xaaS@EP\xf3\x13\xb4\xc1S@\x14\x91\xb9c}\xb7S@r\xae\x1a\xef\x85\xcbS@\xb5|\xaf\xd4\x1c\xc1S@j*\x96yD\xd3S@\x9b7\xa6\xa4\'\xa2S@\xe9\x82\x1c\x02\xb0\xa2S@\xee\x88\tE%\xb7S@\r\xe0\x8a\xd9\x9d\xa8S@!\x1dj\xa5\xc0\xb7S@E\xbe\xd5\x08&\xb5S@*k\xd0\xb7\x06\xb3S@\x8c\xce]X\xe9\xd2S@\xa8u7\x93e\xcbS@\x07\x9a\x16\x01\xc7\xa8S@\x07\x14\xee5\x8d\xa3S@\xce0qu\'\xa3S@,zc\xee\x07\xd1S@4\xe0\xdf\xea\xe8\xa7S@UKF\x9b\xda\xa2S@\x8e\xbb\x1cek\xb7S@\xa8\x01s\xc0R\xa9S@\xeb\xfdu\xe1\xb9\xb3S@\x05\xc5\xe2%\xc1\x9bS@\x83\x1d\x97RY\xd0S@vR\xf6\xca\x12\xc4S@\xc8\xd9Mx\x0b\xa5S@o\x81v\x1d\x18\xcfS@r\xfd\xb0qP\xa8S@\x8a_\xe0\xa2\xfb\xc9S@\xe0\xc7Y@6\xcaS@\xdd\xbeB4a\xc9S@\x9d\xa6 ?\xd4\xa1S@\xb2\x16\xd6\xbc]\xa5S@Dr\x88\x9b\xd3\xadS@X\xa1\x90N\x90\xa5S@I\xe4-\x95\xed\xc3S@\xfb\x17\xb8r\xe9\xb8S@k\xb4\xdf\xf7\xa9\xa1S@\xd8K\x1e\x1cO\xb7S@_\x18\xbb\x15\x9d\xbfS@U\xf1DY\xf7\xb8S@\xf9=BD\xac\xc5S@$S\xe9j\xb4\xbfS@-\xbcB\xeb4\xa6S@D)\tW\xd7\xb5S@\x967\xb4\xbb}\xb7S@\xba\xd4\x10\xda\xaf\xc0S@\x19$\x92\xad>\x9eS@\'\x16\xe0\xdc\xae\xb1S@_\xe2\xcd\xf4u\xc3S@\x06Hmp1\xa8S@\xe1\xf5vc{\xceS@ydE\x970\xc3S@\xb1\x94.;6\xc5S@@Tb\x07\x0c\x82S@\xdc\xc39I@\xa7S@g\xb5\x1b>\x8a\xa7S@z\r\xd1b\x00\xb9S@\x15\xa1f}\xf7\xb6S@\x1e\x8e\xd5\t\xe9\xc9S@\xa9\xbcvwz\xadS@\x0b\xba\xe4b\x1d\xacS@2\xcc\x15\xcdc\xacS@\x1eI\x03cy\xacS@\xbb|#\x96\xcc\xb7S@0\xaa\xda\xfd \xc3S@"\xbe\xee5\x9d\x95S@\x80\xad\xa0\x1a\xf5\xc1S@k\xa6e\x9a\xeb\xa6S@\xd0\x07\x15\x00\xa7\xb9S@\x84,\xa4z?\xc0S@-\xb1\xcb\xb9\xb2\xacS@B:\xa5\x9b\xc5\xb1S@\xdf\xc5\xe0L\xef\xb6S@\xf8\xfb\xf6\xa3\xe7\xa8S@\x9fUN[.\xafS@\x8a\xf4\x80\xfc\x13\xafS@\x03h\xf7\xf3\xd8\xb4S@\xb1\x8b#\x1fa\xd2S@(\xac?\xf8\x80\xa5S@<>@\x8c\x10\xcbS@\xe3\xda\x9em\x83\xcaS@\x98\xe4\xc8\xb2\xb3\xb5S@\xf9\xe0\x13Zt\xc7S@\x12\x8c\x91\x99\xe2\xc7S@P\xeb\x85\x8d\x9a\xb9S@NH\xafX\xbc\xa7S@1\xaa\x14\xfd\xe8\xa7S@\xf9@Z5\xef\xa8S@\xa0\xf9\xbe?\xe1\xb7S@,z\xaa{\'\xc4S@\xad\x06\xbd\xa8\xdd\xc2S@\xa5n\xa6\xf1\xa8\xcbS@p\xdd\xe6a\x14\xb3S@\x9d\x1b\xf8\xd3g\xa5S@lA\x058\xa0\xb6S@FT\xd9\xa6\x9c\xb6S@kH\xd5\xef\x8e\xadS@\x04E\xeb\x1b0\xa9S@\x89\x83\xb3\x1f\x18\xb3S@\x92\xc6\x14\xcds\xa8S@\xe3e=XY\xc0S@\x8b\xfc"\xee;\xb0S@8\xd8\x10d\x84\xc8S@\xd1\x18>A\xe3\xcbS@\x8b>\xe0 \n\xb2S@\x8b\xf6\xe1\xea\xb3\xa7S@\\ \xcd\x89\x90\xb0S@L\xb3\xdem\xee\xb0S@n\xba\xdaf\xe6\x97S@\x0eo\xf6\xb4"\xb6S@B\x1c7\xe9\xae\xc5S@\x0e\xc7\x03\x92\x0f\xc3S@\x8cu\x9e\x9c\xe7\xcdS@\xe5\x82\xc9.\xb2\xb9S@\x82\xf8r\xbb\x89\xb2S@\xcc\x96JL\xff\xa2S@\xe0bZ\xf9"\xceS@) \xfd,\xca\xadS@\xa6\xe9\xaf\x14\x10\x98S@\x1c/z\x95r\xc1S@\x0f\xa3\xefn\xa5\x96S@\xb9\x93\x89\x08\x19\xaeS@I\xa3\x1e6;\xc2S@q\xf5!p\xb5\xaeS@\x01\x8a\r \x10\xa7S@\xb9T\x0e4\xac\xa7S@\xa2\xf2\xd7\xd0G\xa5S@\x86\xa2\xf2\t\x8b\xcbS@\xf5\x93\x1cS\xa5\xc4S@\x0f\xccV\xb4\x86\xcfS@\x14\xfbo\xb8\xf5\xb7S@\x91\xecS\xa4}\xb9S@zt=z\x83\xc1S@G\xc8\xf8<\xa0\x9eS@\x0b<cd\x18\xb8S@$\x897\xed\xa4\xaaS@\x89\xb7s\xb6\xdf\x9fS@^;\xdf\x8e\x87\xc3S@a^\xc30\xc7\xadS@\xc7mC<*\xa9S@\xfa\x8d\xb2oz\xb7S@\xee>i\x8bi\xa4S@$\xb0\x91;\xf4\xd0S@\xa0p\x80\xf8r\xa1S@\xb9\x92\xdc\x85\xc5\xa9S@\x8e9a\xb3+\xb4S@\xd6\xb4\x0b\x90{\xb0S@\x93a\xcc\xb8/\xa9S@\x94>\x12)\xb8\x92S@\x96\xaf"\x85\x00\x80S@\x17\xc3\xaeA;\xc4S@\xd4\xc8!~\x92\xb0S@\xaa:\xfd\xe8\x8c\xc1S@aB\xf0\t\x97\xb1S@\x86w*\x80G\xaaS@H&\xbdY\x9d\xb9S@>\x13\xf1\xad\x9f\xccS@\x89\xb8\xc2\x83\xec\xb8S@\xfa&\x17\x9d\r\xc3S@261\xafA\xcdS@\x07\\\x98\x84\x95\xacS@\xea\xc7K\x99\x80\xceS@"\xbe\xc7\x0f1\xc5S@\x1b\x19<>F\xcfS@m\xca9\xb5\x9f\xc5S@\xc5\t\'\x0f\xc6\xcfS@\xc8\x9f\xa2,\xa0\xc0S@[\xab\xe1\xf1X\xd0S@03n\xd0\x98\xcbS@\x9c\xb2\x15\xba\xc2\xcaS@F\x9e+\xbd\xd8\xc8S@\xec\x98<%o\xc9S@\xee)f\xa7w\xb8S@g\xb5\xb5+\xec\xb6S@W\x9c\xf3\x85\xd0\xb1S@W\xfda\xf1\x87\xb2S@\xbcv\xee\xa7\xf9\xbaS@fM\xbe\xf4\xd9\xb8S@u\t\x8cu\xa7\xafS@k\x19\xc8zU\xb5S@\xed\x97cF\xab\xb6S@K)\xac\x10\xf0\xb8S@\xac\x03\x97|\x9d\xb9S@\xe1^\x95Ph\xb9S@,]\xfa\x05=\xb7S@k\x9eHA\xac\xb2S@\xad\xbf\x19\xa9s\xb2S@\xb8\xc3\x0bqV\xa8S@\xae\xbcy\xe1\xee\xbaS@(\x90\xb4\xdb\xc6\xb9S@\x819\xb3\x08\x1b\xa8S@\xd2j\xfcOr\xb5S@Z\xba]\x98[\xa9S@\\1\x83\xfe\x15\xaaS@t\xa8\xe4)%\xa8S@\x95\xe3O{\x13\xaeS@;\'dso\xa5S@\x0c\xa6OC\x80\xa4S@\xef6\xe6\xdc\xa1\xa2S@2t\xba\x7f\xde\xa1S@\x14\x91\x04\xae\x99\xa1S@\x80?\xe1\x82\xd3\xa9S@\xc1z\x8fe\xc9\x9eS@\xcdGs\xb8^\xafS@*\xda6\x86k\xaeS@r=\xe2],\xacS@\xd7c\xb4&\xc0\xadS@\xb1y\x9d<\x1a\xacS@\x9e\xa5\\.\x96\xabS@\r\xc3p\xca\xde\x9bS@-\x18\x13\xc4\xe0\xa9S@`^}\\)\xa6S@o\x94_\xb9\xc1\x9eS@@\x80\x12m\x16\xc3S@pmA:1\xaaS@\x96\xee/\x8a\xcf\xa5S@%1\xef\x8bf\xafS@\x17\x8f:\x8a~\xc7S@\xd1\xc4\xc6\x9bs\xc3S@\x0ck,\xb9\x94\xb0S@\xd6\x06.\xa1\xe1\xc2S@\xfe\x7f\xbb\x048\xc3S@\x19>\xe8\x9d\xd5\xb3S@\xbd\xcf\x1a\xab=\xc1S@\xa7\xc0\x96l\x17\xb4S@G\x1e\xdev&\xc9S@$\xaa\xbb)\xea\xb4S@\x1d\'\xc4\x18\xc3\xa9S@\xc2\x05\xfd\x0c\x07\xa1S@N\xdbG\x80\x87\xb6S@\x8d\xeet\xb2\'\xb6S@J\xc1J\xb5\'\xceS@yv\x98VY\xcfS@\xe0\xc5\xa4\xd5\x08\xd1S@\x17\xb3\xd3Z\xd6\xd0S@\xb6\xbd\x81\x13\x94\xa5S@\x19\xe5\x14\xe6\xe1\xc7S@}\xb8\xc9\t<\xafS@\xbd\xb57\x17\x85\xc8S@.p5nH\xa5S@CA\x12\xc2E\xb4S@\xfd\x82\x11\xa9\xdd\xc8S@\x0c\xcb\xd5\x0eJ\xb6S@\xbe\xfbQF2\xb7S@wG\xd1\x82,\xb8S@q\xd0x\xbd\x8e\xcfS@8\xb9\xcb\x91\xbb\xd0S@U\x9c\x0e\x12\xd8\xb4S@\xdc\xb4+\x01\x85\xa1S@\x8b{\x05\xd8\xf6\xa5S@\xab\xf5\\Y\xf6\xafS@\x935-\xadm\x9fS@>Z\x89\xc4J\xb4S@\xf2\x9dQJ~\xb7S@\xc6\xb8\'6\xa6\xa9S@\x8d\x86\xf2\x0c[\xb9S@~\x11Y3\xcf\xb9S@\x0f\x17\xf7i\x10\xb3S@\xd2hP\xfag\xd3S@Lql\xa0\xd5\xa3S@\x1c\x0c\xe5 \x99\xaaS@\xd3\r\'q~\xaaS@OG\xee\xa1\x1e\xb3S@\x95\xb4?\xd9j\xa5S@\xb3\x0b=1W\xc7S@.\xee\xf1\xf8\xaa\xa9S@\x98\xf2\x90x\xa8\xa7S@\xb0\xae\xd7\xfe\xbf\xb6S@\xbc\x9f\xab\xbco\xb5S@1\xadv0o\xc7S@\x8f\xb9\xe6\x87\xe3\xa8S@*~\xae\x1aL\xafS@h\xde(:f\xa5S@\x88p\xb2Zn\xb4S@6E\xacu\xa7\xb1S@\x82\x9dy\x1d\x00\xb5S@\xfc*\xec\xa6p\xbbS@V\x1b\xa9\x96\xd4\xb2S@.55\xc7u\xb6S@(\xf90\xe1&\xb3S@7{*[!\xafS@\xd3\\\x82\xd7\x1e\xc9S@>\x93\xe04\x9d\xb1S@\x93\x07}\xc7:\xaaS@\xec"\xc5\x8f{\xb2S@'
p22
tp23
btp24
a(g3
(g4
(I0
tp25
g6
tp26
Rp27
(I1
(I1764
tp28
g13
I00
S',Oj\x1b\xd5I&@\xc9\xad^\x88\xc1F0@8\x0fv8?M/@\xd4\xc8\xfc5o|%@J\xd8f\xbe\t\xba*@\xcc\\\xea\xc7<\xc7%@\x1bY\x1f\xb5\xc1\xe7+@O\x00R^\xfd\\(@\x96\xcc\xbd\xcb\xb3t(@\xdadV\xb8\xf8\x85-@0|\xb3vU\x9e(@<g)\xec\xb91)@\xccR]\x15\x93\xa3+@\x0c\x93\xee\xc6\xcap*@Q\x94a\x88\x81Q,@\xac!\x05\xa1u\xd7(@2\xe0\xbf\xfd\xfa\xea,@\r=N\xb8\x18>&@\x15T\xb0\xc9\xb1W)@\x81Qg\xd7\xfb\t-@\x83n\x91G#\x98&@"W\xbe\xed\x9a~(@\x16\xd1\x89\xb5\xa6$)@\x1d\xd9:\x0b\xe3\'&@[\'\xa9=\x85\xb7*@\xcc\xc6,\xa74\xfb(@_u\x04\xeea\xc2(@\xfa\xfb\xca\xa6\xdf\xdb(@\x86g\x10Y\xbb\xe6\'@\xc2\xdf\x9d\xf8D (@un\x8e\x12\xe6\xe9,@\x91\x1d\xf5\x81\x0b\xba*@\xa3\x0cEs\xa9E/@\xf2\xd5\xac\xb05E(@\xb3\xff\xdb\xc0d\xe8\'@\x96\xbc^_!B&@\x18\xac\x9d\xdf\xab\xc7(@P\xf98\x02\x87\x1d)@\x14#~\\\xf70/@X\x8f\xd2\x8a\xe1\xc3-@\xb1\x1f1ZH\xc7*@\xddw\x81\xf9\x81,0@e\xe9\xf5eJN/@R\'*\xf9D\xa6&@\xdb@:\xf0\xc5\x0c&@\x89\x8bZd@Q(@\xa7\xef\x10\x87\xc2=/@\xf7\x1cvS[b&@\xb9\xd9\x87Dt\x04.@\x1f<\'\x8c\xd9+)@\xc8\xa8\x19\x85%C&@\x80o(X(\x96&@\x11\xe9\xa7\x92\xceO)@qY\x8a^\xd0S(@\xd7\xac\xb0\x88h\xd0%@\xf1\xc3()g\x03(@\xba\xeeA\x84\xe1F(@&\xb8\x18\x0by\xf0\'@\xa0.\xf7\xc2\x14\n)@{\xf8D\x9d\xc5\x01\'@\xd19\xdf\x83zn)@\x14\xb6~\x9c\'\x10/@\xf8kYOWv(@\x10\xc2V\ns\x96\'@\xe8\x8e\xb6\x9c\x04\xa8(@\xc1\x1a\x85Os\xbe&@\x1e>\x0b\x92\xfeB&@!\x89\xf6\x899\xa7,@\x05#R\xf4*z(@\xc3\xfa\n\x01\xc2*(@\x9et%+\xff\xfe%@\xeb|\x07]\xa58(@M\x0f\xdd4\x9f\x91)@\xff\x83R\xa4\x99\t.@0\xde>\x1fcV&@g\xdb\x1b;?\x95\'@\xe6J\xbft\xa1*)@5\xcc\xd3@\x11&%@\xa2\xdd\xd1qA\xa6(@\xe51G\x1f$](@:}j\xb1vy&@\'<\x1ce\x15\x9d&@\x13\xd9\xff\x98\xb41)@\xad\x0e\x15\xad?#\'@\xd3\x19z\x07\x19#(@^G}\xf4\x9e\x90&@:b8\xe2\xf1\xee/@\xc8\x0e{\x01r\xc4%@\x9bv`\xdb\xb3\xe3(@\xbe%\xcc\xc5R\x81(@\xaf8\xa9\xea\x935(@\xbd$!\x15!Z)@\x81,%b19)@?0a\x05.\xec/@\xae{\x94\xc3P)\'@9qM\xde\x8f\xd0(@\xe0\x08hwS8-@\x94\xf1\x0fFk\xa9%@6$\xd3\xf4\\\xc5-@\xa65?(\xb04(@\x98\xa3I\xc7\xfb\xe9(@\xa95\x81\x81\xc7\x01)@4\x94\xe9\x1c"r+@\xae\xc1\xd3E\xd5`&@}\t\x9a\xb9\xdd\x05)@\xee\xe3\x14=\xcd&)@H\x8f-K\xef\xb3)@Z\xa4\xe9\x1c\xc5\x81\xf2?R3T4S7.@\x06\xba\xda\x1a\x8a\x9c&@G\xa8U\x1d\x0b\xa2&@\xfe\xa1\xfc\xea\x08\x1b/@)\x19\xae\x01\xde\x9a\'@$\xd0\x04F\xa3}(@\xd7\xd9{F\xdb/\'@\xcd\x94\x99{\xd6\xbe*@\xbbL\t\xbd\x9e\xec%@\xce\x13\xf0\xef#\x00&@\xb6\x11]R\x0fL.@6\x07A\xd7w\xed*@\xaa\x04LQ8\xc5+@\xba\xc4\x9bx\xafs+@1\xc2\x7f`\x7f3/@T\xca\xb6\\X\xbe-@F|\x15\xbf\xd15/@,\x06=N\xfda(@\xb9\xdf\xe8\xdbf\xb7*@n\xc0\x183\xb4\xa6%@\x12\xad\x0e)G3/@\x10m\xd3\x0b\xe0Z/@2\xc2c1\xcd</@A\xb3\xed\x96\x03\x02/@\x1b\xe4\xe2\x9ft\xea%@\xf6\xad\xb3\x1e\xc7y,@mU\xf5x\x18`,@\xba`\xcb\x14\x1d\x0b*@\xcfq3+xk&@\xd2\xd4aSv8/@\x14\x82\x04\x01\xcd\xf7*@\x1e3\xcb\x98\x9bE)@mU\xf5x\x18`,@\xaa\x80\xd2\xedH\xce%@\xa6\xdeu\xef\x85\x0b+@\xa5\xec>\x15\x91")@\xf6\xe1\x16]zU\'@\x01.\xe7\xbe\x815(@\xfe\x16U\xd5\x0b\x860@\x80s\xd3\xc2\x94W,@1s\x00z\\\xef*@m\x91\xfd?\xdc\xab*@\xa7\xbb\xf0\xfc\xea\xf8+@\x808\xd8\x1ek*/@SI\x8a\xa4\xef\xf1\'@\x89\x8fi3\xeb\xed\'@b\x0c\xec\x1fMP(@*\xef{WAo\'@\x128\xe3j\xea\xd4(@k6\x9ae\xd8\xfe(@ZL?\xd7\xa7(,@\x9b6*I\x81*)@Y\xd8\xc9n\xbck\'@\xb7|S\xaa\xa2\xe7&@|Y\xa8L\xf2\xc6+@\xff\x10\xdd*\xe3w/@\xdb\xe0v\xba\x89}*@z\xa2N2.\xa8)@G\xf2S\x82\xc9\xaa,@t|CV\xc0\xe5%@\xf1\xad\xf1\xa4\x00\x89\xc0\xbf\xf6^S2O\xab*@\xd8b#>\xa1\x05(@Oc~3E_&@\x9d\x1d{\xab\x8c\xe4%@`\xde\xf0g1\xc9%@p\xff\xa8\xdfwp(@u\x07SF9|+@a\xa1X\xe2\xefU,@N:l\x17|\xe8+@\xd8\xff\xed\xf8\xa1\xcf*@N:l\x17|\xe8+@\t\xcaN\xf1\x84\x17,@\xba\xd2\xd1\xda\x1e\x16+@\xf1M`\x94\xb8\xd7*@\xc5%\xce\x08\x00\xad/@\xd7\x1d\xbf\x87\xed\xa9)@\x93\xeb#\xec"o)@\xed\xd1z\xf3\xfa\x07,@\xc1>\xdaG\xc9\xc2/@Qq\x12\xc2\xfc\xef)@\xf0J\x8b\x81S\x04*@m\x0c\xb3\x0b\x0b6,@\xa8\n\x8c\x8c\xf6\xd4*@\xaf\xd4\xf5R^\x8d,@=\xd80Jb\xbf)@\xee\xa8\x91]c\x8c)@o\xe7\xaa}\xd4\x9a&@\xec\x1dO\x18\xd5\x1c)@\xbcy{#\xdeo)@\xbf^W\xffb\xd1*@A\xf3V@\x17\x04)@\xbbNc\x9btd,@\x97J6\'\xfc\xe9%@8\xb8dmd\x14+@|*\x16\x0bw\x87)@\xbf\xe6\xf8\xe3\xc8\xf4\'@\x82\xfd\xe0\xb9\x0b\xa6+@\xb2\x99}\xd7&\xd6+@ \\\xc9=\x9dq(@\xe1\xfb\xaa%k\x0f)@U\xef\xd4\x02\x8c\xd5-@\xbe\x82.\x1a\xb8\xd2%@G\x0e\x91\xe8\xc3\xa8(@\x8b\x90\xa2\x04e\x93,@\xab\xc4\xe2\x1ba\x82&@\xf3$\xddb)\xee+@\xd9\x94j\xab\xa56)@\xe7\xa2P\xaeN%)@f\xa7/\x83\x8d\x08/@\xed\x8ao\xb2N\x02)@n\xf1\xd0\xd76"%@.\xa4\xa6\xa8\x17V&@\xce.\xa0+G\xf4\'@f0H\xdb\xf2\x07/@\xb8#l\xa8\x1d],@9\xe2\x8f\x86\rL,@\xe8\x04\x10\xf4\xce\xeb\'@\xd3\xf5\xc2\x89\xb9\x17&@\x124s\xfejv&@\xber\x19Fa<&@-\x84t\xf5\xdb\xa1,@\x8c\x0eT\xd3D\x1a+@d\xcd\xaf\xe7\x07\x07&@\xf1\x14o8\x93\xd7\'@4%\x14\xdf\x9a\xf9%@\x1d\xb7R\x9a\x9c\x19+@,\x1d\x02\xe2\x11\xe2&@ \\\xc9=\x9dq(@\x8c\xe0\x8b\xc4\t\xc5%@\xber\x19Fa<&@A\xe4\xcfz4\xcc(@\xc8\xf9\xb7\x97\xd4+-@\x15B\xa6\xbbsx(@\xec\xeeCm\xbbp%@\xe9\xda\xf2x\xb4\xc9,@\xb6.\x83\x15$\x89\'@\xf6\x8bX\xb2m\xed&@q\x10?\xa1x&\'@\x9d0-\xa0;\xc0%@&\x84R\x86\xe1\x14(@\xac(\xfd&\xb0\x03*@\x18\xc7\xb6c\x82\xbf(@f\x83e+j\xf2%@f\x83e+j\xf2%@\xbd\x0f\xdf\x13\x96\xef,@\xff\x0f\xc0\n\x91\xa7(@)\xda\x1dVG\xce*@\xb88pK\x955&@\xf8E\x12LS\xbb-@o{@\xb0\x94\xca%@0\xbf\xd9-\xc2\xca\'@VK`\x83\x98W)@\xf6\xd0c\xf8\xaa\x94-@\xcf>I!\xe4\xb9*@\xf3\x18\xf5\x02\xde*)@U\x07$\xad\xcc\x9a(@CD\xe4\xefDP,@d\x86V\xc5\xb3\xb7\'@\xd0iT\x04N\x1e)@\x05\x8f\xceuAl%@&\xdb\nt\x80M(@\xc2La\xc1\xfb1/@^O?\xd3{E+@\xc4\xff\x80\x19\xb3\xac(@y\xfa\x85\x91\xea\xf1.@\xcc\xe7"\x857?&@@\xae\xd0\x1a\x11n(@\xd1\x9c\x06\x9a\\9+@7\x99H\x1c\xa8=+@\xa2\xa6N\xb9A\xb7-@aw\xcf\x1e\x13\x1a)@\x18}<;\xfb*)@\x1bh\x07\x91\xe0\xca%@Z\xf7\xf7\xf3\x91\xe9*@\xe4D\xee\xe9\xe9\x1b,@\x0frd\xa3-](@TJ@\x88sd(@\xf5i\xea\'\x0fu&@\xd3jl\xbaz\xed%@F&\xce\xb6\xa6\xaa&@\x18\xc9(\xc9\xbb\xe0%@\xe2\xb4\x9d\x02\\\xc6\'@\xee\xa6\x9b\x82,!)@\xf41/\xf8\x9f\x02,@\x82\xd5\xd5\xfa\x16\xe2(@\xd5\xd5\x15\x9d\xe0\x01(@\x9ev\xfd-\xcc\xe5+@\xe9\x9a\x07\xe8C\x99(@\xfe\x8b\x13?\xcf=,@\xb1\xa1\xa7\x9e2\xc0+@\xeb\xd6\xb8h\xd2\xa5&@s@I\x1f\xe3\x15)@\xcaW}\x18\xc99&@\xab\x0fEC\xd2;(@\xf3/\xeb4YU/@\x1d+F@$!(@\xa8+\xb2\x0f@\x8e/@\x17\x95\xe8v(\xc4(@\x88\xa0\x9f\x8c_\xa9+@\xden\xc0F\xef\r)@?\xde\x034\xc8\xcb*@\xbeE\xb0\x94\x8d\x18,@I\xa9\x03\xe26F.@\'\xa9}[\xd5\x8f*@kw\xa2\xd4\x86\x0e(@\xbb\x9e\tn\x12.\'@\xe5\xc6UM\xc6\xbe,@R@\x87^\xddt/@(v\x06\xf3\n&+@\xb9\xc2T\x00\x1c#(@\x96\x89\xa4\xc0\xc3\x82+@~M\x98o~2,@e\xf8\xd6\xff]\x1f+@\xab\x1d=\x91Ej,@\t9x\x82\x14\xb5,@\xaf\x80\xb8\xe2Mv\'@,t\xb9.\xbb\x19+@L\xd5\xc8S\n\x1b/@\xe1\x16\x18\xc3\xf6\x12+@+\xaey\t\xb9\xbd&@\x9a\xa0\xab\xb2\xc5\xeb\'@"\xfbp\xf9\xa0\xf9-@)\xbf\\\xc8\x7fG/@\x85\xf7\x08v\xf7M/@\xb3T\xb8\x97\xdc6/@;\xeaq\xe2N:/@*\x84!\x96Z\x1d,@\x0b\x94\x0b\xb0\x90\\\x13@LC\x13Y\xeb\xd6-@\xc3\xfa\n\x01\xc2*(@]\x89fB\x1aa/@\xf1\xfc\xb7\xb8U\xfd.@\x08\xff\xe4\xc9=\xec.@R\xd8v\xe2\xb3\xf7.@\xb99\xee.X\xf8.@\x08\xe9D\xfc\x04\xed\'@\xa3\xbc\x01\xcf\x8cq(@fyM\xfd\x83I/@Q\x9e\x91\xdc\xcf\xf4\'@\xbd\xc5RM\x00\xf7\'@\xf6\x95\xf0\x13:k(@\x92+a|38/@\x93\xf8\xca\xa0\xa3>/@M6\x02,\xca\x0b*@\\\x1f\xe4\x8b\x17\xce-@\x13\xbc8X\x1e\xf6*@\xebI\xa4\x0c\x0e\xf1*@\x91&\xe3*c\xdc)@C\xff\x03I^\xf4)@\xad\x06u\x1c\x03//@\x02\xc8\x04\xb5\x1d\xe6)@\xd4\xee\xe6\'4\x0f,@\x05vJp\xb2\xfe-@~P\'\xb9\xad\xf1)@=\xd80Jb\xbf)@{\xb4\xeaU\r\x19/@\xeeK\xb1F\x97\xe2*@\xb6!\x86\x99k\x99(@\x16\xd9\xaf~\x96\x1b/@*\x91\xc7d.\xa0)@\xa1d\xb8e\x1b\xf8\'@\xe8*\xc1\n\xa7\t.@\xa9ny(\x04V/@.)e\xc5.\x8a)@\xb6\r@L\x08\xb0-@0\x8fQ\xcf\xd7\xb4,@\xc1\xe6\xe6\xddI\x8f,@\x98\x17f{\xb6\xe0*@\tA7aw\xac,@\x8c\x0f\x8d;[\xfd-@\xeeH\xc4\x18\x18\xb0,@$n\xdc\xe5\x87\xa8+@m\xdf\xf9\xddG\x94,@\xfb[\xd6\xb4 \xf9+@i\xe5\xa9?\xd9\xb7(@\xe4T+\x90\x7f\x9d,@\x9b\xbea\xc6t\xbd,@\xc7c}\xb3\x92\xbc(@\xfd\x8f\xd0\x05\xa6\xaf,@\xc4o\xb1\x96\xe2\xc5,@\xc6\x83Q\xbe\x9fx\'@?\xd8\'\xc2\x80m\'@j`I\xdcK\x9c,@\xac\xa7\x8e\'\xf63(@\x91[\x928\x81\xc5\'@\xc4\xa1\x99\xfa\xc5T\'@D\x97\xd8\xb5\x81y,@T\xf9p\x9c\x7f\x87&@\xc6k\xf5\x01\x980,@(\x9b\x93\x19\x9e\x19(@\t1M\xde8\xa2/@\xfeY\x92B\xb0\xa2\'@\xe6\xc6\xfc(q\xdf(@T\xfasw\x90\x9c\'@6\xacpo\x00#(@\xb3\xa5s\xc0T\xb6(@\xfb\x85\x02\x87\xa6\xb6(@^nL\x16\x16s(@\xac\x91\xde\xfezo,@\x92x\xa7Q\x06+\'@\xde>T\xe4\x8b\xbd,@\x9c[*\xdf\xa4!(@\xcah\xdf5,\xb6(@1\x9f=\x8bZ\\)@\x8cST \'\x8e/@\x95\xf6E\x00<\x03(@z\xfd\xc4\xdc*\xa4&@\xcb7`\xbb\x16\x96\'@\x93\x92\x19\x1f\x05\x03)@I\x19Ht\xae\'(@/\x88\xa0\xb8_\x030@\xefia\xff\x97\n(@\xbfr4\x0c\xe6K+@ C\x1f\xf4:D)@\xbay\xa0\xfe6\xea*@\xfcC\xcc\x08V\xbb*@\xba\xc4\x9bx\xafs+@\xa5A\x1f\xd0\xf4\xed*@\xa7\xb2]V!U)@\x15T\xb0\xc9\xb1W)@\x01T\xd3\x88\xeak(@k\x075olT(@qu\x7f$o\xeb+@\x01\xa8\xec\xc4I\xbf(@?\x93*\x08\xcc\x05,@\x9d|up\xfe@(@\x9d|up\xfe@(@\xd5\t\xd4w\xdd<)@\xed\xf05F\xe01+@c\xe8\x05\xcah\x06.@\xc2\xe5\xb1\xc0\x1c\xe9+@\xa9\x89\x01\x8c\x8c5)@\x8c^2\xd4\x900/@\xf3\xcb{?\x19\x08,@Pj\xc0U\xf1}(@I\xe4K\x0e\xf7\x17)@\xa8y\':\xe5"\'@\xa0&YtT\xf6\'@-C\rW\x04\xb9\'@\xb9\xca\xf1\x83\xd13,@\xdc\xb3\x9d|\xea\x98(@\x80s\xd3\xc2\x94W,@(\x1d\xa6O\xff\x89\'@Q\x94\xe2\x07\xbb}\'@ {\xf5\xd8\xdf\x89-@\xd3!\\\x88\x06;)@\xfc\xc1~\xa2\x1fH)@\xb2]\xb3\xa8\xc1\\&@\x8d7\x9c\x93\x8e\xc5&@\xe0\xf1\xbb\xd6\xfb\xb3-@\xf5\x96\xf8\x1c\x94i&@\x03\xb4\xeaPJD,@\x8bs\xc5\x92\x8cS)@\x88\xe9\xd7\xd3\xf7#(@\x9c\xbe4\xa8\xf6\x88(@\x03\xb82\x14\xca\xd1+@\xd8\xdbI\x97^\x01(@\x1fN\xc9\xdfd\x03(@g\xfb\x9ey\xfd\xea\'@\x96\x81\x1af\xea\x13+@\xdb\\\xf9}\xad\xa0\'@\xc0\xd2\x8f\xe8W\x9d&@_\xe0\xaa\xecN~(@\xc6\xe3\xc6\x1dbo%@\xc1\xf6\xf3\xb5\x1f\x1c\xf8?\xfb\x93\x81\xc3F\x1b+@i\xe0\xcd\x18\x9b\xe7\'@\x9f\xa3\xdf"M\xae&@Qt\x1e\xc7V\x97-@W\xe3B\x13\x93\x95&@\x15"\xa9\x19\x87\x03\'@tn\xc3\x04]\r%@\xcd\xc4\xd2\x0c\xe6a,@\x8f,\x9d\xb9\xdd\x9b&@*\xe4\x90\xaf\xe3U,@\xc9j%\xe6a\x12+@{\x8b\xe7o\xd0\x8e&@\xd8\x01\xaf5o\x0e,@*\xf5\xe0\xc5\xd5\x1d+@&\xdf \x87\xfe\x13+@aS\x04H\x9a\xab&@\t\x0b\x10\x0f\x8dl,@cV#A\xbac,@\xe9\xe1\x01w\xcb{+@\x1e\x04\x8ch\r8,@Y/;p\xa0\x18+@\xd4{fv\xe0\x05+@\xe3\x02%\x88\xff\x94&@Y\x87QZ\xbbp)@\xd7\x1d\xbf\x87\xed\xa9)@\xa9/;\xf3\x16z&@\xcb\xf2?\xc9o\x9d&@\x14k4yOQ(@1m\xe8\xcfq\xed&@\xaenX1$\x8f+@\x99\xe1\x1c99H(@S\x97\x02\x95\xcfX)@S\x97\x02\x95\xcfX)@\xc7wa\xe2\xf8,(@\xe4\x91\x0b\x13\x17\xad&@\xee\xf19W\x95\xe0)@\x15\x1d35\xe7%(@4\xca636Y%@\x02\x83\x16\xa2\xee9\'@\xc2\x99\xcd\xc30\x1d+@\xe7\xd0a\xd0\xd5O/@|\x1b\x92slR%@\xa8\x8dY\xe2n\xb5&@\xcd\xef\xf9\x9eI\x88&@un\x9f\x1bv&+@bo\xd3\xe7\xa3\x18\'@|\xbds\x8e<3(@\xb7\xb6*\xd6\xc9n)@\x13\x7f{\x0c\x9eY(@\x00\x15\xa8\xa7`%%@\x9f\xa8\x89\x8bi>(@\x90\x84\xba1\xdfu(@5\x19\xf6\x86\x823(@\xbc\xf1\xaf5\x9cq)@\x99\x89X\rC\xc7*@9\x1c\xba.Y\xbf*@\xdb\xf0\xfa\x863\xc7*@\xbd\xa6\r\x01\xa5O.@\x19\xcf.[f\xb9*@\xbbQ\x91~\xce\x1e%@b\xa0G\xdb\x82\xd9-@m\x18\x011J\x83*@\x93\xfbZ\x8fA\x17&@\x02Tc\xff\xf0))@\x11\x82\xf8C\xc8l%@\x10\x85\xcb\\\xb2l/@\xe9\xe29:\xe5p(@\xb7\x16)Q\xfc#)@\x8f\xec;\xd79\xe2&@Z\xd0\xc8Fn\x08)@\xf4\xbd\xe8\x92\xb8m(@\xe9\x80U)\x95\xdd%@\xabq.\x8f\x17O(@\xe2\xbe\xc6\xb2E\x1a)@\x9a\xa7\xfaM\xb5\x17%@#\x1b\xaa\x0e\xb3Z(@\xf4[|\x90\xb2\t-@\xa4\x18\xd3\xf9\xf6()@\xbbw}6"\xf3%@\x01\x067\x8c\xf0\xe0&@n&\xb0`\xd3%)@6\xe1\xef\xaf\x8ek(@\xe4\xed\x10\xb09p*@\xb8>@\x9c#\x04&@\x1d\x08\xd9I\x12\x00)@z{\xb4YjN&@&L|\x91O\x120@\x970`\'\x0b\xde%@2O\x14\x8c8-)@\xf9\xa7Ti\x9b\xa6(@n\x98\x93\x13P\xe6)@CD\xbd\xfc;\xa9%@\x15\x03\x10\x82\xe4\x13&@\x18|\x82%\x11M&@t\x17}z}\xfe&@b\xcd\xd3\x86\x1c\x9d(@\xf9\xa7Ti\x9b\xa6(@2\xd8\xd0\x19,\x16)@\xcfS\x1a\xa7\xea\xa6%@vy\xbcT\xe0\xf2%@(\xad<\xedtI&@\x8cFa\x06\xf6\xc0(@ \xe6\xff\x1f,\xf9+@g\xa0\x98x\x8d1)@C\xc1\xe2H\r\xd6(@\x16K\x13e\xb8<*@NfW-lA&@\xaf\xbf:\x04\x11&)@\t\x1ck\xdc\xc6\xc5%@\xd1\x88s\xd5\xf7\xc6%@5$+\xff\x14T(@\xb5\x96|\xac#\xc4(@\x05\x13\xd7\x1bC\xf0,@\xdf\x1a5\xc9Y\xa8)@=\t\xf7\x90\xf1\xfb%@\xfbx!g\x82_&@)\x02\xf4\xfet\xdd(@/\xd7/s\x02\xfc(@\xc1j\x0e6\xc1U&@\xc3\x06J\x07\xe3\xe3%@\xf2\xfc\x07:`\xc8(@Y\x18NX\xdd\xfd%@\xb3a\x82\x1cva&@\xf5\x90\xedJ\n\x10)@\xa5[\xfd\x17`\x16)@\xdf\xd4\x9fa\xdaY0@Y\xf5\x94\x15\x1b\xd6(@\xff\xa2\x87\xd8\xef\x0e&@VU\x83\x05K .@A\xf5\x8d\x93\x99-)@\xda\xa0\xfe\x02?\xe9%@\x8cR\x8b\x1a\x1e\xff(@\x7f\x9c\xc3i\xa3V)@\xedQ\x01\xa6JH(@\x188<\xe8:w)@\x03MM\xbd%\x92)@kf\x12\xa1\xf1\xf8%@D\x1b\xaeY\x08\xcb*@R-p\xa07i&@F\x9e7\x1e@Y(@\xb3\xdfK\x01\xa0\xe9%@\xc86\xeby\x9c\xa6(@\x14\xed\x92\x9d#\xc4%@\xc8\xb9\xb0\x9f$\xed%@\n\x01\x93E\x17F(@d\xac~\x8dM+(@\xf4\xb4W.wF)@\x1e\x1e\x93\xfa"\xf2/@0\x90\xcaN==&@\xab \x99\x14Vq-@\xc6\xf4\xea\x8az\xf0/@n\xc1\x80\xd9\xd7\x140@\x9e\r\xb0k\xda\xc4,@E0\xbd<\x95 0@1\x18\x1aH\xff\'/@\'m\xbe\xd2\xfc+0@uO8=\xc65&@\x0e<\xe2\x8fj-/@\xa7\x8a\xe5\xefvU&@\'\xa64%\xb03/@\x9c%Sv\x82?&@\xd1%1\xcd\x83\x18&@\xa0\x0c\xb2\xbb\xb150@k\x1f4\xe5G2/@\xde(\xb9\x08\xb83/@\x01q\x18\x10}$&@\x92\x9b\x8b\x94\xd8\xa4&@m`\xc5\xc4B:0@\xc7\x8f\x81i\x9fG.@b\xe9l\xa5\xae&&@Z\x16k\x0f$*.@Tkx\xeb&\xae/@|I;\x17\x08Y.@\x0bw\x1b\xc8xE&@.z^[k\xf6&@|\x03r/\x85\xe1&@\xb3\t\xed\xb3\t\x18\'@\xcf\x05\x0b\xba\x80\xc5+@}M\xd1\x1ej\x81+@T\xea\xc2\xfa;\xbb+@\x8b\xc1=+\x1b\xff\xfe?M9\xde\xba\x997,@\xe2\x99\xb6B\xdf\x15+@\xbc\xb4\xbb\xc6\xed\xb4\'@\xc2\x1c\x9f\xc8t\x06+@\x96uM%&F)@\xb1\xccy\xb8\xfd/,@\xe3X\xc7\xa2\xb8\xce+@e\xec\xf2\x9ddM,@R\x98\xdd"\xed\x91\'@y\xed\xc8\xcc\xd7\xae*@G\xd3\xb4>\xb8)+@\x9dl\xc0\x96"\x08,@\xceW\xe24\xe1\xce/@\x17\x04\x902\x8a\xe8+@\xc7\x80&\xa2\xd6d/@!g\n\xb0;\xe4+@\xc4\xe7\xe9!\x17\xd3%@\x90t\xdf\xe7A\xea+@\xd3\xbd\xef\x99;\x1d+@;\xd69\xb5\xf4\xc7+@A\xd8^\xd0]{%@\xdb\xa1\xee\xf38\xa7/@\x13E\x9d\x04b\x1e0@\x0bkM\xd3;\xd2(@\xb5\xd5\xe4>\x1eR(@\n\xd5\xe1\x95\xf7\xba+@\xb24\xe2P4l/@M\xb9w\xc3\x1a\x1b&@O(\x7f s\xe2*@\xba\xac\xb4z\xc5[/@\x7f&<\xd5I9/@\xb3X\xee\xd1+5/@\x1b2*\x07\x81\xf6%@\xc4gJ2\xbd20@[m$\r\xa5-/@\x8b\x9f{\xe4\xe7\xed*@e\x04\xae\r\x89d,@b\xdc\x18[$\'/@IO\xe4\xd0\x92\x1d/@\x12\x10\x96\x83\xbf\x00(@\xe9`\x1f\'M.0@x\xea\x07Hq-%@E\xba\x05\xb2\xb4\x1a0@\x1d+\xbat:\x1d/@\x8fR\xd7\x82"\x1d&@\x82\xf2\xf8\x08\xf6\x12+@\x03G\xe8]\x93$,@0\xd1\x87\xc0\x9d 0@\xfa\xc4\x86W\t~/@\x1a\xffm\x02\x04h%@\x11u\x81\xfa\x81\x1a0@C3B7\x9b\xee/@X6Q\xcf\x7f\x01.@qA\xfc\xe7\x0c\r(@\xb1\x8d\xbf\xde\x83&(@\xa9\x136\x85\xbb\x15&@\xf3\xac\xf9\xe1Ij%@\xbe\xd8\x8c]\xdb\x19+@}|\x93\xb5KR0@\xae\xc0\x1b\xc5G\x110@\xfa0I\xfbIH(@C\xf4\x01\xf2\xcdU(@z\x95b\xd9\xcd\xfd(@\xbb\x94\xf9\xbd6c&@\xeb^\xf9\x8b_#%@Gb\xbdQF\x180@\xff\x12z\xb3F\x18)@\xf32s|=\x19+@\n\xc7\xf6[\x00\x89/@v-\xdc\x1d\xfbb&@\x8b-\xc94L\xaa*@O\xbbF\xcfr!&@\x13\x92V\x9a;n(@\x10\xed$\x12\xb1\xfd(@ut\x10\x8cN\xfb%@\x84S\x9a\x80^\xd0%@\x8b\xb6\x91&\xc0a.@\xa5\x0e\xe6O\xdb\x1b(@\xe6fD\x98H_&@\x9f\x08\xdeEY\xc7%@\xe0\xa7s\x85\x95A&@Nm\xd8w\x12\xf2-@]#\xde?\x8bL\'@M\xd7\xa6\x94\x80\xe9-@\xed\xce@\xaa\xd1\'(@\xd0^\xe6\x0fnS(@\xca\x1dY\xe9o5&@K\xb5\x03\xe3j\xe9\xec?\xe9\xee\xe2((m&@h\x18b\xca\xac\xd2(@\xf6\x9b\xd4\xfa\x14T&@R\x98\xdd"\xed\x91\'@\xaa\x80\xf1\x89#\xf0(@\xa4\x89rs\xab\xf1,@\x12\x98\x12hv#)@\xf2}\x16U\xe0D.@z\xa0\xe4\xf99\xc2(@\x1e\xe6:\xb1GG&@\x0f\x1bwg\x0e\xa0(@\xb8)ku\xe3\xc2(@\x04\xd1\xe6\x0c\x1a:0@\x88AT_\xe0\xd7%@\x04_G\xf1\x19\xa3\'@4\xf2d%\\\x1e)@,\xc3\xbd@\x11\x18)@(\xdf\x9c\x9bP\x07/@\xa0\xf8\xd6vz-)@\xf2\x12\xec%\x06\xde(@\xfe \xbd\x95!\xa5(@lF\xf2xD\x9c(@C\x1b!1\x9dK&@*\xd9\x13\xbf\xd2\xf8%@\xbe\xe6a\x9f\x1bx,@\xd7\x16,\xfa\xea*)@\\\r\x9f|\x127&@j\xb4\xf9\tu\xce(@&L|\x91O\x120@\xb0\xce\xb1\x8b\x9a\x0e0@M\x1e\x87\xc0\x06\xef)@\xcf\x1eS\xb4GS\'@j0\xc7\xcaz\x03&@\x80-h\xe0\x98\x0f0@\xd1\xa3\x81\xa03\xc6,@iTn\xcc\xfb\x95(@`?\xf2W\x12\x88(@`\xe7-k\xff\x1c)@\xa4W\xb0\xba\x80Z(@Y\xd5\xaen}\x08\x00@Q\xf7\xac\x00\x97y\'@\xf3X\x1bV\xc5n(@\xa4\x8c\x0f\xfe\x8f\xc5,@\xd2G(\x08\xce\x7f*@Wt\x0f\x14\x85t\'@[}\xf11\xd7\xca%@\x1c.\x00\xc4\xc4U&@\x8d4I\xca\xaf\x17&@5\x1c\xf2+O\t-@\xf7\xcc\x0f\x93\xd7\xe9&@J\x81?\xe0\xaf\xb0,@J]\x14\x93\x0f1)@\xfd\x05z\x95\xf2\x01&@\xa8#\xce\xb5Y\xb0&@\xd4\xe9\xf8\xd8\xdeu,@A\x8d\xd0\xe2\x93U(@\xc8\xa0\xa3\xb0\xd9\xc6%@\xfb\xd5M\x0f\xbd\xa6+@\xbd\x7f\xd2\xcb\xac\x1b)@c\x8a\x83p\x13\x95,@\xdc77\xbd2#)@\xfe\x1a5\xb7D<+@X\x1d!:\xa8t)@\xc8\x84\xf9Z\x18|&@\xa6\xd2yW\xf5\xe9+@\x17]O\xe4\xaf\xa3,@\xe2B\x83d\xa0o)@\xf9$\xee#\x7fg,@\xcb\xf4*QT\xb6&@\x87\xee;Y\xd67\'@"\x82\x02\x1b^\xa4&@\x13\xf0\xf9\x06\xd1\x1b(@\xc2\xd6\t\xb2\\\xba&@\xf37\x8d\xee\x89\xad&@9Ui`\xc6C)@_hj1@\xbd,@\xc8\xfe\x06E\x04Y)@\xc1\xe6\xe6\xddI\x8f,@6\x115\x1e\xb3\x84,@\xe9\xc9\x81\xd0\xa0\x95&@\x03\xef\x869\x9f\xa3.@\x98@\xba\x89\xd1\xbf+@\xa9\xa2\x96\xf4\x9f\xab&@?"7\xd2wj)@*\xbe1z9P)@\x14W\xf7\xe4\xbc*)@\x81\x18\xa1\x17\xb8\xe5*@i\xe4\xca\x1f\xbb\x9d&@\xd7\x074\x831w/@\x84\x87\x03\x0e\xf8\x94&@\xf4\x06|g\x9dx&@\x82\xd8\xa9\xf9!y/@\xa1\x01Vo\x0e\xf7.@\x18\x86\xd8\xb9lo/@\xf8; c\xba\xae&@\xeb\xa7\xb1+\xad\x13\'@\xa5TI\xd0\x90\xb1&@\xd8\xf4\xaf\xa4\x193(@\xa2\xec_T\xce\x0b/@#\xab\xa5\xf0\x86N/@\x8a\x115\xac}\x0b/@{\xd8\x13\xd9\xfax-@\xd3!\\\x88\x06;)@\xfc\x1e\x840\xdf\xb9\'@\x17\xe4\x9c.m\xde)@\xbb\x80FmJ\x1a+@\x9b[\x0e\x84\x98\xe1*@E\x00\x8d\xd5J\x98(@\x0e\x19\x90\xd6\xd2\x9e(@\xc3\xa3\x91\x90h]%@OQ\x18\xf6\xc1\xb5/@YM^\xb1\xde\xe1+@\x9b\xc7\xd8\xfeR\xd4+@B\x02a\xa0\xed4)@|\x8f2V\xe5\xd0)@A\xb2Hh\xb5v(@\x89\xe6\xb9-E\xa0&@\xad\x06u\x1c\x03//@\n\xee\x05/\xae\x10\'@\xc3g\xe5\xd33\xc5*@\x86\xb7E\xb5\x1e\x17)@P\xec\xfa\xb7\xcc3/@I\xbd\xf0[z\xf6.@\xe9\xd4\xfaB\x08\\(@?~\\\x8d\xec\xb7%@R\xbf&I\x8bA)@Vx\x05]p\xf0*@g\x03\x93\xa7\xf5\xd1\'@\xc5<\xad\xf6$\t*@\x7fZQ\xc6\xa6\xd5-@)z\xe2]PQ\'@\x01\xa5\x9e\xd6\x9eA/@\xc5e\x02\'\xd7\x1a/@P\x80Y\xbf\xca\xa8%@F\xe289\xee3/@\x03\xf7\xd5\xbd\xc2-)@\x0bI"-\xac\x04)@)\x17\xf3\x17\x9c\')@\xb6Uu\xf2\xa3\x93*@\x0bn\x82\x8dk\x9a)@`\xf5\x16_\x87=/@\xe2\x16\x1d\x12"\x98/@k\xc9\xf0\x98\xa7U)@\x86\xd6Sh\xfdk%@\xeb&\xc5\xc3\xd4\xfc)@\x8bTh\x9a\xce$(@^\x05\xe4\xe2\xc9\x11/@\xf9\xa6\x0b)F\x06)@\xfd8\xfbH\xdb\x1a(@iJ\xaf!\x00\xa3/@iJ\xaf!\x00\xa3/@\x16\xdf\x93?&\xe4.@\xc3\xfe\xe9\xbf\xaf0&@\xdev\xa9}3\x07(@\xd0\x9e\x9d\x96H\xb9(@\xad&(\xb5-\x10(@\x94\xa9\xe2-0\xc7(@\x7f| i\xb0x%@o)#\x82\x1a\x0f(@\xc5\x93}Ga+(@\\\x0b\xba\xecUR-@\xaakS\xce7s)@\xa7\nP\xff\x86\xe1*@%\x9dM?\x86\xb0%@\x1d\xd4\x90w\xca4*@\xa8\x06o!\x04\n.@\x86Mtv\xf6\xfe\'@+\x9boY\x1b5(@5\xd5@\xd3\x8fn,@\xfa\x073\xe2\xd3\x18,@\x81\x99\x9ewg\x1e(@\xdfA\xf1=v\xd5%@^\xf4\xc2*\xa6Q0@y\x83\xf3M.\x02,@C\xd3y#\x14\\/@\xa6\x1f#2\xbd\n,@\xeb$Q\x98\xa9|%@\x00\x1c)\\@y(@\x00\x1c)\\@y(@\xd3\xd1\xc0\xd8\x02q*@\xba\xa8\x8aWU\xfe-@%\x9c\x9fZ\x14\xb9*@\x0b\x1bHKJ\xc3-@;\xae\xdf\r\\z,@\xf38`\xad\xcfj(@:\x00\xe2W\xdd\xee\'@\xbfB\x10"\xbb\xe3-@q\x8d\x8a\xbd\xb7\xec\'@x<\xbaS\xcdu\'@%\xb9L\xf6\xbd\x07/@\xad\xec\xd2}\x01\xce\'@\x04xP\xfe\xbay.@a\xa3K\xe11H(@\xce\xd6\xc6\x97\x8c\xb3,@L\x11\x97;\x19I/@\xaak\x8at\xf7\xfa%@[\x9e\xff\xb7\x91:/@\xe3E\xd87te)@\x12UYGM\x89(@w\x14\xc0`\x9f\xd3*@\xbbd\xff4\x862(@\x8d4I\xca\xaf\x17&@y\x97\x97GV\x8b/@\x1bK\x1b\xc1\xf6\xa1%@]Zr*"d/@y\xea\xcd\xdf3!)@\x1b\xb1f\xa2\xfb\xb3(@\x95\x7fr(\x99\xef-@c\xfd\x16\x88\xe2\xa6&@\x10\x18\xb5b(p%@\xb0\xfd\xf8\x83\xd6\x0f&@\xdd\x8aQ\x96\xf1\x99/@>\x11\x97\xba\x99\xc1\'@\x12\xf6\xa8\x16L\x9d/@E\x9b\x91\xe4\xb5k(@4\x80\xbe\xcc\xb7//@b\x93w\xf1O6,@\xd9\xea\xa9\xe7>((@\xc7<w~86(@Qg\xb5\x18r[)@\\\x1d\xf0\x9f\xd2\x08.@\xde\x042\xbd\xae\xc2&@>\xb8\xfc\xcfT\xe8%@\xd9^j\xbf\xc5&(@\xad\xc8\xce,\xf0c,@V\xc0\xfc\x86\xd5\xb3-@\x01\x8e85\x90\xb7*@\xa01\x8e\xba\xde_&@S&\xa1\xe7\xe6\x01(@\xf6\x14\xf2\x8b\xf3\x0c(@\x0e\xb3\x97A\xdb\xc9+@\t\xfc#3\x8dw&@D8\xf6F\x1c\x07\'@\xefz\xcd\x82\x83j(@\x80\x1dZ\xf2\x89\xf1&@\xab\xf57\xf7\xe8\xaa.@\xc2\xad\x7f_\xd1-)@\xc8\x99\xcc\xa1K\xc6+@\x8f\x81Y6pT0@\xcf\x0b\x1a\xb6_9\'@\xeb\xa7\xb1+\xad\x13\'@\xd0C\xeb\x1e\x88;\xf3?h\xf7\xcd\xf9K\x10%@v\tE\xa8\xc1\x1b+@\xf7\xef\xd0f\xb3D&@w(]7\xda\xa1*@b.\xa1EV\x7f-@p\x0f\xd4ZEt+@j\x1e\x08\xcf\xa2\xbd-@\x12c\xafZ{W.@\xda\xea\x10\xbf\xe3\xa5(@d\x12\x00\xbd\xae,)@\xb4\x88\xf7\xf9_\x19&@\xa1\xf6J\x91\xca\xb5&@\xf6\xad"\xfd\xb5\x94&@iEr[\xd84(@\xc3\x84*i\xe5\x08*@R\xfe<h\xce\x95,@\x1c}\xab\xf7\xca)(@Vx\x8c\x0b\x11V,@\xf0\xf7Z\x12c\xc6*@U+\xa5\x91\xce\xec+@\xfb\xd5M\x0f\xbd\xa6+@nyxU\xb2\xea*@\n\x00\xf1\xb6\xb0\xa1\x11@rx\x7f\xf6k\x86+@\x9e6~\xd1s\x8d+@N}\x92\xfc\xbc\xfa\x11@-z_\xc7\xb3\x13\'@6\xea;\xe7F\x07\'@\r4\xe6\xa8\x96\xa7%@\xaa\xd36Y%\x1e0@l\x95\x8f0o\xd8*@A\xb0 \xe5h\x11\'@<\xf7\x05T\\\x17\'@\x10\x80\xe8*+\x86/@j\x04\xcd\xa9\xdd\xa6%@\xea7\xe3P~\x1e0@JR\x85\xc6!60@\xd7\x13\xa8\xcb\x02q*@Y/g\xb4;\x1d/@?\xed}\xae\x10.0@}s\x0b\xe1\xcd\x1a0@\'\xfa\xc8\xc4\x95~/@\xa4T\'\xb3r\xee.@{\xac\x19|8{%@TY\x10vi\x0c/@&\xe3 \x1f\n\x02.@4\x0c\x10\xc2M\x0f%@\xbf\x05e\x03"m%@F\x87\x9f\xfbhR.@\x9f\x89\xd0\xf1\x05@&@\xc6y\xb3CBl*@\xc5\xca\xc0]\xf6U)@\x80f\xd6\xb2\x06\xfb(@w\x11\xf9\xbe\xb7//@A\xf6N%W8(@\xdbK\xa7\x0b\xf3\xfd(@\x13\xff\xa0\x88d2(@\x9dW\x85\x92\xbb`.@],\xf0\xbf\xd2&)@\xee\xb0C,i\xf3-@\x19\xa0D\x0c\\R(@<\xa0|K\x8a#.@<r\x1d9\xcd\xea%@*B6\xf9P\xaf*@M\x8c\n\xfc\x13\x0b-@\x8e\xb8i\x05@\xc4(@\x92\xe1\xd0y\xd8l.@\xc5|p\x06\xe2\x80+@\xb3\x95\x1b\xc4\xe0\xa5(@3me\xc6f7&@:\xf2\xbc\xe5\x17\x17+@\x06\xda\xe9E\n\x16)@>t\x8c\x8c\x07\x17.@\xe9\xfa\x8c\x02\x98\x1b+@l0\xd3\xbb\x0bX,@\xd4\xed\x7fS;.)@\xf2\x12\xec%\x06\xde(@\xf5\xcb\xcb\xc8\x11(&@]G\xe6\xb8UJ&@\xbf\x9buf\xf0\x14+@\xb0\x9a(Kj~(@\xc6\xff*\xe2\x9f\x16+@\xa4i\xdf^\xd1\x00)@\xad\x92\xc3Io\x0f0@\xe6Ne\x96\x81\t&@\x1b\x84dGQP-@5\xd9\x9f0\xbd\xd7\'@I?\x83\xf9\x9a\x8a(@\xa5+.:\r\xf7%@\xbc\x80\xc2z\xd9P(@n\xdb\x82m\x12\x06-@U\xa8\xcf\x90\xcaR&@:\x08\x96\x1bIo(@S\x99`\x1c\x93,)@=\x06x\xd4\xe0\x0c)@%p\xcb\x9b\xf2\xfc/@0 "=\n.)@\'\x83_\x91\x9aX(@\x8c\xb8\xba\x88.H,@\xcci\x99\xd4\xad2,@\xca2\xf4\xc7r#)@Zm\x91\xa6\xb7W+@]\xd2\xe1$d|&@\xa20\xf2\x0bn\xd9(@\xacWJ\x84\xa8\xd3(@\xe8\xf5%LA*,@\xe9\xe3\xf4\xc0P\xa3&@\xdaiZ\xb0\xe1&)@5\xf1\x02\xe5\x84Y)@\x98w<{\xc1\xf7(@\x13"\xa8\x18\xc4N&@_\x8e\x9f\\,)+@%)f9[\xe9+@\xe1\xc0\xe2|xq)@\xa8Ms\x8d1.+@\xc4\x92X\\\xe1d&@4\xf9\xb1\\;\x19+@Zf\xc6\x11\xc7\xe1*@\x0bm\xc3\xc7\xd3\x19+@\xd4\x89%Url(@A\xbf\x1f~u\xe7\'@\x96\xab\x1e\xa0L\xd7%@}\x89u8\x0cy/@\x91}lX\xb79-@\x05\xfb\xe2 x\xec*@\xf5\xf8\xf1t\xd9\xe3-@\\\x97\x809\x7fy-@Q\xe70\x87\x89"/@\xde\x82N\xb2=\x11&@0\xa3\xe4\xa6\x0f7)@\x97!C\x05K\x96(@\xc1.\x0b+uo(@\xc1[\n\x9b\xd7\xb6,@\xae\xb2~\xf6\x97=\'@X\xda\x0e\x8ck\xb4/@\x1c\xd0\x80\xec\xcd)(@)l\x17\xbb\xa4\x0b+@;\xbcfv\x1a\xb0&@\xc9\xe2\x0f\xdckD(@\x12\x0e\xb6\xe0\xa5n,@\x94W\xd3y\xba\xf6-@|7\x9c\xa3\x0el,@\xb7z\xfa \x87\xb8\'@\xb9JT\xf1\xdd6(@\xdb\x16\xb6\xbb\xf8x,@\xd8\xd8\xd2\x02\xcaA)@\x16h\xf2\xc8\xdf\xc4,@\x13\x8f\x88\xef\xbe\xd3-@\x86Y\xfb\x92M\xde+@\x8b\xc2FK\xf42)@\n\xe9\xaf \x15\x040@\xe9k\n>_\xba(@\x1c\x93\xa5\xaf\xf4\xaf,@\xf1\xb8\x03\x14(\x06)@o\xd3Zj\xbet,@\x90K\xa6\x91\xf3D)@\xc6Q\xfdv\xe3G&@^\xbd\xf68\xe9S)@N\xfbj\'J\x1e)@@\xf6}\xa2\xa2=)@\x9c]\xe8|\x8f#(@\x0cV\xea\x89C\x9f/@\x87\xbc:\xc9u\xe0-@\n\xc8F!\xf6()@-\x00\xdb\xb0\xa6\xf7*@+\x81]5\x83\x07(@vz\xe6|\xa1\x8e,@\xe7\x03\x0b\x89\x04\xbc(@B\xd2e\x16 \x0f(@(}\xbfH[\xad(@\xa9l\x92hj\x0f(@X\x05\xffk\xdd\x07.@\x95\x1d\xb8\n{\xfd\'@\xb5\xaf\xc9O\xbc\xfa-@\x01\xd5\xa48^r(@\n\xdf\xdeNv\xde.@\x18\x00\xdf^F\x1e&@\xe3\xfc)\x1a\x0ex(@x\xc8\x1b\x85\xe3\xf6.@jvA\x14\xaa\n.@X\xacKN{\xee-@Vx\x05]p\xf0*@\x8ac\xf4\xe9\xf1-/@\xc4\xe1\xd8s\x06\xea)@5\x1c%l\xfc\xe3-@\rT2\xd8\x98</@\x1f\x9f\rB$q(@\x9c\xd8\xe5\x02^\xf6.@ZA\xba\xa0S\x19,@\x8b\xdc4\xb5*\x1e(@\x19\x82A\xa0\xe9\t,@\xf6m\x9a\x17}\x02+@\x88\xa6q\xad/\x0b/@C*\xb6\xb3\x9a\xaf.@@\x92\xd9\xccgc/@\xbe?n\xa3\x86\n.@\x94\x0e\n\x0c\xd0\x9b/@x\xe8\x1d8\x8b\x15)@\xc0\x04\x1dJK3)@\x1a SI\xb9y*@\xe5\xfd\xa7\xfef\xa9+@\xafH:\x92\x01}/@\xe1\xbaZ\x11\xb0\x8b/@\x04v\xf2\xa5\x85\xaa,@\xa7\xf3\x0f\xec\xe1o,@{\xbd0Z\x99\x88-@\xef\xd2OWFQ0@Yu\x91\x11a\x110@\x94\xa1@I\xe3\xd1+@\x14\xc9I\x83\x80d)@L\x1c\xfcI{\xb7&@\x93\xbd\x93\xfbC\xd4\'@\x1a\'\t1\xa6,(@S\x84;\xe5\xeb`(@\x03\xf5\x1a\x1e\xf6g&@\xdd\x0e:\\\xf2Z)@\x1f\xe1\x85\x1cf\x9f-@\n\x815x\xfd\xd1(@\x95\x96\x0c_?\x05-@]"\xe3\xcccD%@\xa3\x14\xc3\x8e\xf8<)@\xbe\xdeUL\xdf\x90-@v\xf0\x86`\xc6Q-@iA\x94\xec\x0bc(@Z\x01\x88\x8c\x88/)@\xbd\xb1<\x991I-@FjrE\xd33.@"\xb3~\xb0\xee\xdb\'@\x02\x85:(?\xfc(@\x14_\x06\x0f\x96\xc7\'@\x7f\x028o\\Q-@_\xd8\x87\xa2x\r&@hz\xd7\x84[\xd3\'@\xee\xe9M\xd4\x87\xee)@\x8d\x91\xa5:\xb3\xed\'@>}\xd9\xecO\x9b(@*p\xad\xc1\xc5\x8f)@D}@{\x9f\xa1*@\x96\xe7Q\xcahW)@\x90\xd9\x8a\x90s\xbf,@Z-\xc0>\xbdv(@\xb6\xb5\xa5?\xf8\xbd-@L\t\xea\xcb(\x8b(@\x9a\xaf\x00L\xabq%@Ii-\x12c\xe1+@\x00d\xd1\xf6\xdf\x99.@y\xddM\x82=\xd6/@\xd5\xee\x96\xa6\x92N\'@R\xb6\xbb$\xed\xb6-@\x8f\xdd\x1e\xb6\xc4\x13&@)&\xf8\x84\x84\xe1)@\xd3\xdc]Cy\x16.@B\xf7\\.CM&@]\xcd\xafp\n:(@\x9f\x9a\x9d\x17m\xc6%@]5C\xcf_0/@\xa8l\xe0\xc9\x00\xa5+@3}\xe0*\x87x\'@!lI\xd9\x97=\'@\xfc\xba\xd3\xb6\xb5*(@\x8dv\xd5\xd6\xde\xa6(@\x9e\xd4\x05Ys#(@\xf4\xdc\x97:\xae4)@/\xe2\x05D\nO\'@dK\xe09gm,@\xe1\xab\xa7p\xef"%@\xab\x97E\xd6\x9c`\'@\x8f\'\xecJ\xefw,@[\rC\xa0\xe0\xb1,@3\x12\xee\x0cxK&@\xc8\'\xa10r\x86)@\xc1\xaf\xc6\xd6\xe5\xd7&@~#\xd1X\x84\xe2.@\rX\xbf\n\xc3A\x08@[\xd4\xff\xdf\xad1(@I\x83\xaet{b)@]\xb4\xb7y\xf8\xef)@\xb4\x1fhe\xd2\xf6.@IA]\xe3\x1c,/@Z\x13Vy\x99\xe3)@z~\xe0\x0b\xb4\xe6*@w\x1f\xfc\xeb\xc3\x14/@L\x81S4\xf5\xfd)@\x8a\x9fC\x16\xa0\xcb)@\xbb\xa6\x1cJ\xd5\xf0*@"\xee\xb9\x95I\x01*@r\xe9}D]\xe5.@\xdaF"\x0fc\x14%@\x8a\xb0X\x84\xc7/(@\\dQ\xf9n\xf8.@\xab2\xe1Q\nw(@\x90vS\xf15\xed.@\xa1\x81\xeb\xac\xb0-%@\xc8\x15\x113{\x19+@\x8b\x8dl\xe3\xa0q*@\xa4h\xb98\xb6\xd1-@*$\xe2D~\xc3%@\xb8t\x07#\xeb\n+@z\xe4YVi\xeb-@\xb3\xae\x06jc\xe2*@c\x97\xf9|\xfe7%@,\xe8y\xd0\xb2\x04+@\xf4Z$v\xe1\xef-@9m6x\xc1\xc3%@2Q2O\xeay)@\x82V%\x91\x94\xda%@$\x80\xe6\x97\xa9 )@\x93[f\xf3?B)@\xeb\x14\xf5\xd2\xcf\x80+@\x01\xd5\xa48^r(@~\xe77\xb8\xe8\xfa-@\xb4\xa8|\x00\xdc\x19+@a\xba\xe4r\x15\x12(@\xdav)\xae\xe7\xb0(@\xbf`^H\xb9.+@\xda\xe5\x0e\x16+\xc8(@\xb4\xa8|\x00\xdc\x19+@\x0ftP.\xbbZ,@\xa4W!\x0f\x80\n(@*\x91$5p\xbb(@\xc8\xfe\xe8bD\x18%@\xb9\xcc\xe2\x0c\t\n)@\x9ax\'\x92\x87\xde-@{\xb2\xe2\xc7\xd6\x1d(@]\xec3\xf3E!)@\xf4K5]\xba?)@\xcd\xf6\x13\x97\x8b\x9b)@\xfcU\xd4\xc3\x01\x97/@O\xb1\xe8\xc3\xe9\xa6%@\x98\x11\xae.\xc0F)@\x84\xcc\x01V\xa7\'(@Z\xd3\x87\x0fc\x04)@s1\xb0%\xf92)@>r\x9cB\x8d\xab,@\xbf\xbel.]\xf2\'@\x88\xf1\x06\x7f)\x15&@\xcez/\xfb_Q)@\xc9\xa4f\xef\xfa;(@\x87!XP\x02\xd4-@\x8e\x8a\xfe\x87\x08\xae\'@vko\xde\xa8\x00)@E\x93\xff\'1A)@\x1f\xc3\x83~\xa5\xb5-@\xa4\xb6\xed\xb2p\xc4+@\xb5\xcc\x9e\x17\xb4\xf8-@nZ\xd7\x15\xb6;)@v>\x05\xf5\xf4*)@Nu\x00i\xfd\xc5.@\xe1K\'8Z\x1f0@X%\xae\x88\xe1\xd4+@\x95\xf2\x1d{Z~(@\xac\xd4b\xdb\x1a\x87\xca?\x16Y9\x95\xf9\x82/@r\x01\x8fQW!+@M\x13\x0bf\x8200@\xe4?.))6)@\xaa#{\x19\x19\xe6\'@\x9f\xb2[\xbb\xf6\xc7-@0\x87n?\xc15/@\xbf\xb9s\xcd=\x1b.@\xfa\xd2\x92:*$)@6\xe6\xe7I\xac\x1b/@\x9d\'\xb5P~\x82-@\xa9\x9b\x07{\xee,0@t\xb9Bh\x7fD)@_\xb4\xe9\xb6\xd0\x7f/@\x01\xf2\xa1\x80\xc7\x12&@6\x89\x1a\xd5\x8c\xa0-@V%I{\xe7\x0c/@\x9c\xa2e\x7f\xc2N.@\x82\x94\x01\xe4\x8d\x06/@[\xa4D\xfeMw)@\x8b\'\xe2k$\x04&@\xe7\xf9}\xd7\xb4g&@)\xf2m\x8dwq)@\xc7X)@6\xec-@%\xf1\x16\xc1\xe8\xad&@\xd7\x16N\xab\xea((@\xbe\xe5?5\xed9+@#{\x8e=l\xfc(@\xd0U-\xf8\r\\+@\x9c\x9f\xeb/\x9aT0@\x1ay:\xbe,\x8f/@\x1ay:\xbe,\x8f/@\xb3\xea1\xd3\x1dZ)@_I(\xccG:0@*\xc3KS\xb1\xd9*@["\xb8\xc7W\xd4(@K>D\xf4~\xb6&@/o0\x9d\x8e_.@\xaf\x98\x8d\xfbp\n-@fb\x86v\xd92)@\xaf\xb6\xba8\x97\xc7(@\x17\x1do\xa3\x9c\xef&@PG\xf5,\x9e@&@\x1e\x1e0\xa0\t\xf6%@I \xc8\xbd`\x19)@\xdc\x8c]\xe5\xf3k%@b6\xf3\xc4\xcc\xa6(@\x11\xb0\xb0\x95\x18\x14&@}\x8a\xaf\x8eu%(@\xbf\xeb\x1eO\xaa))@\xb8M/\x95\x89\x80(@_\xf9\xcfY\x0e\xfe(@p\xcf-\xa6\xddz-@\x99\xd4\xdf\xf1>")@2\xad\xb6\xc6>\x98(@\x08\xf7\xcb\xc1\x00&.@\x88\x07\xfcU\x92\x07&@\xde\xf4f\x9de\x03&@]\x15\x030\xdc=&@F\x01\xe5\xf7\xe0\xf8%@\x16/?\xb5\xf6%)@!~"*xQ-@\x81\xe0\xda|\x9d\x1a&@\xa1\xd1\xa7k\xe5\x06&@\x98=\x9b\x94}F,@\xe6\xd3\xf1\x888p(@\xe5\xdc\xc06K\xe7&@\xd3v [WM-@w\x9ey\xe7\x84\x18&@\xec\xe0\xf4\xc4\xac\x8f\'@\x8aAU\xf1\xc20)@\xad\xa4\x05}\xa8\'\x11@\xcf\xb2`\xfdP\x8a/@B[_*J\xc6-@\xd4@\xd9\x9a\xe0\xb9-@\xccU\x0e\xba<\x0f&@\x8e\xce\x13H\xde\xf5\'@\xdbU\xed\xe3fR&@\xe2K\x00\xbb\xdf\x87(@\xd0\x8e(\x90\x83 (@\xa9p\xfb\xf9\x90\x1d.@\x16\xbeS4\x05\x1b)@\x81K\xe0R\x19\x10&@\xfd\x0bp\x1c\xd6\xbd-@\xe4+\x07\xe0\xb6\xd6%@\x83\xf3\xf0\x1d\xa2`(@\x94*\xdc\xa1\xf5\xc1*@>|}\xac,\xb4&@k\xdd\x05\xec\xc0r/@\xcbO\xe8"\x8e\xd4-@tt\x94\x93\xa17\'@\x86\x88\xf4\xf6\xee\xa7,@U\x06l/\x07()@\xf7{\xd1\x91ZV(@\x82\xf3Q\xcf\xe0{)@\xe9Ri\xc6\xa4[0@\x91\xb5\xdet3\x1d)@\xb6\xb6[\x94Z\xf1\'@*\xd9\x14\xc6\xdd\xa8,@?m\xf6\x08\x96m\'@\xd2r\x9e\xe8Z\xb1\'@\x032Q\xc9%0)@\xe9 \x82M\x01\xb6&@\xf9\xc6\xcd\x0f\xc5/%@\x9cq\x84\xf5\n\xa2)@rV\xa3\x03^Q/@@&y6x\x8c/@m\xfb\xc1p\x9f\xb1/@|\x98\x908\xd5\xf5\'@\x0fZ\x8cH\x99\x1f/@\x15\xdd\xcc\xe0*5(@\xff#\xbft\xc5\xac-@\xd0\x9e\x9ff\xdf\xd6(@\x9f\xddgy\xb9\x05(@\x01\xe8\xedp\xd2\x0e(@\xcc{}a\xb2j\'@!\x1a\xb0\x91\xbe\xf0/@G\xd2|IV\x13&@\xb2\xe0=`"\x91+@\xba\xca\xa4C\xb4\xaa-@M\xa3\xbc\xbb[\xd7-@d\xf6\xc9\x82\xba\xd5&@e\x17Z\xcd\xe3!0@Nr\xf5=\xc4\xe6-@\x99yU\xf7\x05\xd0-@\xa1\xde\xe8y\xbaJ.@\xd0\xd9\x16R\xb1\r/@&m\x1fs\x12\xf1%@\xc1\x95uK\xf29)@`\xf5n\x1b\x80{)@\x1c\x18\xce\x11\xb3\xb5-@\xbc\xcf\x82_ia+@W\xddtY\'$)@\x19^\xfa-\xf9\x96)@\x99\xa0Z\x7fL>)@2\xa0\x89S"\xec-@\xd9S\xd7\xe7\x875.@\x11ytk\xd9M-@\xf6\x07\t\x05>\x13&@\xfd\xf6\x1f\xad\xcb\xb1/@\x1e\xa6]\xf4\xf07)@\xc8P\x06\xd1\xe9%/@D\x92b\x88{h(@#^\xb50\x8c\x10)@\x16&\x15R\xcf\xf5%@V\x06\x9e\xd6t\x0c/@\x11lR=N\xf4.@\xe7#\xf4]q\xc0)@JC\xe0I\xf0\x93/@s\x1f\x87%\xac".@\x84\xf6lUb&.@\xd7\xde\xbf\x87\xc5.0@\x13\xcc\xc4\x9c\t=&@\x89Y9(\x9e\xd3(@\x01\x8ez\x85o\xcd%@u\x1cej\xb5\xe9.@M\xf0U\xae\xe9\x05/@\xa2=\xa1\xad/Y&@\xddn\xcd\x11^\xa1/@\t\xdcX\xd8\xaa./@\xd3\x14\x95\xe3;z-@\xe2_\x1e\xc1S\x99,@+<\xed_\x16\x84-@\x16trG1\xfe)@&\xb4\x0f]\x8eb&@\xe5\t\xf0eB\n(@\xcb\xc2\x0eI\x9b\xf4.@Z\xae\x1a\x8f \xb7&@\x08\xd8>\x9a\x80p,@\x8aP.\x13\x953)@7\x03\xfa*\xf5\x1f)@O\xac\xd3\xdd\xdb\x1f)@/\x15/n#\x19+@\x10\xd6\nu\x1e\xf8.@\xd9v\xb7\xab}\x85%@\xa0\xfc\xd4\x9a\xc2\xf7.@m\xd6\x81\xa4\x80D)@\xe5\xca\x9c\x0fYH,@-\xf6\xe3\xc8E\x04+@\x87M\x9c\';c.@\xe3O1Da#(@\xc8C\x94\x1e\xb0\xf1-@\x9f\xcf\x00\x98\xf2W)@\x9eB\x15\xa5\x170(@\x96\xad\x13\xb9T\xee.@\xb7#\xd3\x8d\xaf\x10/@7\xb3\xdaw\x8c((@\xe9V]g\x82\x04(@\xf7\x1f\x1f\xde\x90n*@\xe7\xc1\x00\xa3y\x0e%@qj\xa7\xcf\x9a\xfb\'@W\xa5\x8b!\x9d,+@\xddY(\xff\xd1\xac&@\x1a\xedf\x80\x9f\x08(@\xb9\xeab\x99FO)@\xc0\xf9>\xab\x1e\xb7+@\x01\xef\xdf\x14\xc9[/@\x9c\x948m*m,@\xe0Q\x05\xc9\x00X.@\xc8\xda\x94\xd6\xeaB.@\xbb\x8dd[_\x19)@\xdc\x97f\xf9\x04x/@il\xdb\x95\xb1\xe7-@\xaa\xe9$\xaa\x95\xfa-@K\xea_\x90N\xee-@\xe1[?\xef\xd3k-@\xd8?\xb0\x89\x96\xd9\'@\xb9\xa6#=\x07\r+@:\x7f\x19\xbe\xcd\'(@\xd8\x00\xaf \xe1"+@\xa8\x93\xdc"\xe54.@%\xbef\xc9\xe1^)@\xf6\xf1i]s5/@\x13\x07\xee\t_\xbc-@n*Afc\x17%@4\x93\xe1\xbf\xcb\x1a+@\xd8\x94\xfbW\xd8\xde-@AQ\xecB\n\xe2(@1*>J?\x81-@\x05!C\xb5\x92S&@a\xd1\xfe\xd3>\x04,@Bt\x80\x19\x97-(@\xb5{\x0f\x1f\xc1()@|\xf3n\xd4\xd81.@\xf7a\xd6\x12\x0e$)@#\xcd\x04sb\x1b)@\xd2\x0e\x10v\xdd2-@}\x886F\xe5\'+@k`1=\xa99/@\xbfs\x10ubV/@8"\x80/R\xf1.@\x12\'m"\xd7!(@\x07.\xdf-\x0e\x02)@\xbc\x8e\xcc\x87\x88\xe7\'@\x8a|j\x11\xa1\x85/@\x87\x98H\xec\xdf\xe6+@\x0fi\xb75\xde\xe0)@\xcd\t|\xabgN-@h\x1a\x15\xc8\xf5\x96/@*\xb9(\xb9\x90q,@R\x0c\xbd\x98<\x8e\'@\xa0Ym"\x0cy,@zO\xbdF]\x1c(@cY\xc2<\xa0`%@\x1aK\x16@_\x0e)@ hR6\xbfU&@\xcbM\x92\x0b.\xd4\'@x\xc2\xc5\x04\xcc\x8b/@I\xfa\xfe\x08\x1e\xd4-@\r\xc3T\xbe\x86\xbf-@\x7f\xb9\x9e@dA*@HN\xb2\xaf\x19:%@\xe7\x1d"\xc8&w(@)0\xf04\xaf7)@|\xbb\xaaa\x83\xf5&@\xa8\xc2/\xc0\xbbL-@i6Z\x84\x14\x93/@\x83 Xd\xb2\xe4.@\xb4\xee\x1d\x8d\x13\x14\'@k\xea\xa6\xa2\xfc\xa5/@\xd7\x10\xeb\x11\x0f\x8d+@"0~X\xeb\xac(@\xaa\x9f"\n\xfd{*@\xca\x02\xd2\xe2\x03l%@u\x15\x188\x86\x06)@O\x1f\x88.\x8f))@4\xd0LJ\xa4n,@Xd}\x1a\xe5\x0e+@\xa727\xd0\x1a\xd6.@\x94nn\xa0\xb8\x82(@\xb8I\xb2\x19(\xd8\'@\x8e\x9b\xca^\x10\xa3&@\xd7\x17\xaf2\x9a\x13/@\xc4F\xd3\r\xb2c.@\xda#\n5\x02))@\x1a\xac4\xd32\x0b,@\x9e\xfa\xa9\xd8\xb3\xeb-@\x1dP{\xefp\xee*@\xf3P .\x89\x80+@\xd1\x0e\x1d\x0cm\xb2)@\x99\xbb.\x99\xf7\xcd/@\xe3=\xce\xae\xb6\xab%@\xf75>Uu\xb3-@\x05\x01\xb0\xcf\xac\x08,@\xd1>\xbf\x90\xaa\x00\'@\xa6\x8b]\xfb>\xc6*@V\xc3\xfe"x\xc1/@\x87\xad\xc9y\xc9&%@\xfb\x91h\x8d\x80\x190@V?\xda\x8emi(@\x7f\xc1l3q\x9c*@\x84\xc4P\xca\x90\xa3+@\x0cO\xe7E\xf4J)@=\\\x03\xc2Q\xd5-@6?!\xee\xd0\xc1(@|\x7f\xfek\xc3\xb5-@m\x9e\xadv\x88\xb0/@\x84\xb7\xb6+\xdf\xe1+@\x92D\x8f\x8f\xf5\xa7&@IEm\x994G,@\xaf\x06\xab\t\x91\xd1\'@\xd9M\xa6\xfa\x89\x9f&@Tl|\xccZ\x88/@\x96\xa4n5?\x96&@\xc1\xbf\\\x9d\x08T)@\x84y:\xfd\x06v&@\x00\x19\xe3B\rT)@\x91<\xd4\xcdBx&@\xe9V]g\x82\x04(@\xc1\xec\xc0\x04-e&@\xaf\xd5\xc4\xf9m\xe8\'@H\x00\x8f?\xe49(@\x86\x8c{W\x81\x03)@\xe1\xc1`6\xea")@\x18\x849\xec\xa2\xde-@\xa6\xdd\xc4P\x04D.@\xc2\x0f\x8e\xe9\xe5\xae/@\x16\xe4\xc079\x8d/@\x84b\xad\x9a\xc7~-@u\xbe}sz\x14.@\xa6W\xfc\x1d3D0@\x85R/\xc4@0/@\xe9\x16\xeb,\x1a\x83)@\xd8\xa1\x8aZ\xedY.@\xb9\x0b\x97#\x987.@\xe5::`Wb.@\xe7\x15V\x16S\t/@-``\x0c\x9a\x1f0@0\x17\xab4\xb7.0@F\xb84\x85pr,@\xfcT\x0c\xfc\xd3N\'@\xc7D\x16\xbdPx\'@\xb5\xf2\xfc\xf1\x97.,@D\x9b\x9e\xd1gH(@\x9d\xed@eY\x1c+@{\xefwo\xdb\xe0*@7\x81f\xcc\x15/+@L\x08i\xb5\xb6m%@\xc0l\xd0g\xacb+@.\x1f\xd3O\xd69+@R\r\x1e\x7f\xe2\x0f+@\xfb\xdeK\x1f\x17\x19+@\x06\xf1\xe9\xed\xa3\x02+@\xb9\xb2\x1b\x93\x84$(@\x80N\xd2\x83\x0e\x8d*@\xad\xd8|o:\xfb%@\xff\x18\xb5u`\x9f%@\xc46W\xd4\xb6\x06&@\xf8X\xc4 \xdd\x84%@W\xa0G\xfa\x94\xac%@Y$\xbb\x10\xbc\xc8%@\xc8\xf26\xf9\x06\x01*@d\x94C\xef\x8e\xe1%@\xd6p\xac%\x14\x0f&@\x18\xd4\xe7E\xba5&@0\xf8s\x1d\xcb\xa4(@W\xc4\x84Bt3(@h\xd0\xb9\xbcJ\\)@\xea\x83\x92\x01\xbf\xbe%@\x86S\xa2\xcfY\xdd\'@\x1bl\xa0\xad^\xfa\'@|\xd7Z\xb22e%@i\xf4\xdc\x06\x95\x02(@,\x1bGz\x05\xeb\'@.l2|\xbe\x88-@\x9e&\xf8<1Q(@D\xd0\xc6\xc5\xbf\x9a-@L\x90\xb1\xff\x89\xf6\'@\xc5>\xa4\xb4\xf7\x7f-@\xf6[\xe2?\x97\xd5%@\xdb1\xba\xa5\x05\x07+@C\xe8\x1b\x10=O-@|Kx\x1c\xd68%@W\x96\xd6\xc1\xf5\x14\'@\x12\x1b\xd4\x0b\xdch&@U.ctF_&@\x9dK\x1di\xc2l&@\x10\xd6\nu\x1e\xf8.@;h\xa7M\x8f\x1d)@*\xc6\xbfV\xdb\xb5/@#^\xb50\x8c\x10)@\xa3\x8eM9E\xd7.@\x07\xeb5\xda2h-@\x98w\xf1\xa6\xd8")@\xd0P\x0eYw).@\xa4\xda4\x00\xc6R-@\xedr\xeb\xc5\x15\xed-@\xb6\x83\r(\x99\xa2&@\xb6\x07($\x04M&@Z\x18\x9d\x84PC/@\xe1\xb8\xf7WG\t/@\nDb>\xcf\xf3.@a;\xd0\x99\x0eG0@#\xbd\xe1b)M&@\x97N\xf90(\x84-@\xf8q\xb4\x05z\xf5.@Y\xea\xc3\x12\xdfq,@\x7f\xdd\xf9=H`\x11@\x8ag\x8f[\xf7\x1b-@\x9d\xe9ME-\x7f/@\xdf;\xee\x04\x12\xdd,@\x87\x95\xcc\n\xcc\x1e&@\xb9\xe2y\xb6\n\xb4%@\xc9&r\xec`\xf0*@\x01\x06\xec\x80\xfe[/@\xa2A\x95:\xd9\xe9+@\xf5\xdf5=\xa2\xae\'@\xa2\x98\xc8LW\xc3/@\xc3X\xd6\xbd\x9f\x8b/@\xeeO\xda\xba\xc1}(@\xdf\xeaeSs\x92-@s\x85%\xaaY%)@\x0e\xc3)\x8e\xbd[(@\xbb\xbc\xad\xfa\xa4\xdd-@\x02\x9d330\x0e/@\xa8Zu|\xb2\xb7/@\x8b\xd9\x18\x9c\x91\xd1-@9\x8a\xddy\x9cR(@\x8am\x93\xa8\xcfS-@\xf32\xf6\x15\x8by/@\xbf\xe0e\x9aFE%@\x7f\x12\xf7\x9e\xb6I/@\xd6\x7fw\xa0D{%@\xff\xc6D7\xeb\xd9\'@3\x19\xbb\x88\xa4\x9c/@8L\x9f\xc1W\xe6+@\x0c\xb9W\x98\x9d\x03(@'
p29
tp30
bg3
(g4
(I0
tp31
g6
tp32
Rp33
(I1
(I1764
tp34
g13
I00
S'\xa8\xa85\x1b\xf3\xa0S@\x93\xac[\xc7\xae\xadS@\xd7\x0fS\xef\xb4\xa5S@C\x17l\x9b\x9e\xb0S@\xc0t\x00\xb2n\xc4S@3z fn\xafS@u\xdc\xa5WO\x99S@\xb3\xab\x83\xf6z\xceS@@\xb5\xd1\xfa\xf9\xa7S@\x13\xa6\x1ej4\xb2S@\x07)\xea\x0b\xad\xcbS@\xceq\x9c|\x17\xcaS@)\x13Q\x13\xe3\x99S@5\xc7\x94\xee\x81\x9eS@>\xa9\x02\xc33\x9dS@94\x15\x81}\xcbS@\x8a\xcf\x1f\xd7\xa7\xbcS@\xc0\x84\xc9\xe3\xf3\xa5S@\xccW\xae\xc1\xfa\xc1S@\x93%x\x9c\x85\xbbS@\x1eQ\x14\xe8\x94\x9fS@>-;\xbe\xae\xb4S@j\xf8\x17\xe0\x9a\xcaS@oV\x91\xc2\xa5\xa1S@Xtu\x15\x8d\x9eS@C^\xd2Sw\xbdS@\xbe\xd6\xb9{\n\xccS@\xdb\x05AF\xcd\xcbS@\xd3\xc8{\x15\x85\xc9S@\x01n\xa7\x93\xdf\xabS@\xb7\xa2SY\x17\xbdS@\x99#{\x02\xad\x9eS@\xec\x96u\xb4+\xa5S@\x12s\xbbS\xf9\xcdS@O\xf1~\x0e\xb5\xc9S@\xff\x04\x8c\xdb\xa0\xa0S@P\x1f\xf0vJ\xccS@\x08B\xcd\xc3\xdb\xc9S@"\x9b\x03\xe3_\xa3S@\x8d\x03ZM3\xacS@\x97\xe5u3\xd2\x9eS@\xc4\n\xf2tp\xb2S@\xdey\xf0,\xe4\xa4S@i\x04)\xe9\xc6\xcdS@\xd9\x12\xbc\x9c\xb6\xd5S@\xd4)\xbe8\xf3\xa9S@\xf1z\xf1\xf5X\xa6S@\xd5\xc2\x9e\xc1\xc0\xd4S@\xa2\nx{\xba\xadS@\xf0_\xb4\xd3\x8e\xcbS@\x9e\xa0\xde\xd2\x06\xa1S@\xa9h\x08\xdc\r\xceS@=\xe9\x87\x032\xcbS@eD\xa8\xb5\xb6\xcaS@\xfc\xc5\xab\xfa\xc2\xa7S@\xa2>\xfe\xd6&\xb7S@\x8c\xd99\xcb\xc7\xceS@I_X\xb0\x93\xb7S@\x0eW]\x90C\xc2S@%\x18\xd6W\xba\xccS@\x02\x88\x92\xd0\xfc\xb1S@\x08o:wm\xa5S@\xe3U\xd9\xec)\xa8S@\xe6\xb4\xa2\xc5Z\xb8S@d\x0c{\xa6\xc9\xcdS@9\xa6)\x01c\xccS@\xa7\xed\xc9\xca\xff\xa5S@\xc68a\xd8\x9d\xb8S@r\xc5\x84\x96\x08\xc1S@4\xf0]m]\xbfS@PK\xa5\x14\x8a\xd2S@\xd5Gt\x17\x8f\xcfS@\xbd\x8dXg\xe6\xcaS@\x8f\x15\xfc\xf9x\xb7S@\xe7V\xaak\xba\x9fS@T\xd6\x00\xfc#\xb9S@\xa60NQ\x8d\xc9S@\xcf\xd0\\r\x11\xb4S@\xd9\nt\xd8S\xcbS@\xff)\xe3\xd0\xe0\xa8S@\xaa{D\xbc\x91\xceS@\xe4\xf5\xaf\x17/\xceS@\xcap\x88\xf4Q\xc2S@g\xcb*\xdah\xcaS@\xae\x87\x1aKL\xbfS@\xe7o\x9a\xa5Q\xceS@\x1dK\xcf\xf33\xb3S@\xee\x02\x97{\x05\xa9S@\xf1>>Ok\xcaS@\xdf\xf2\xdd;\xbf\xcbS@\xae\xefh\xbb\xea\xa9S@\xac\xa3\x9f\xbf\x13\xc4S@\x99N\xdb\x14v\xc4S@\x1f?\xfcwt\xb3S@\xf7c\xe33\t\xbbS@b_#\xc0\xe8\xa7S@\xb2\x0baL&\xbeS@ \xe2_Cb\xaeS@\xe8!::u\xb6S@\xe8\xa6\xd4\x8d/\xaaS@o\x81\xf4nw\xc6S@\xc2\x8f\xce\xf7\x0b\x9dS@\x9b\xe8\xec\xe6\x80\x92S@\xa3\xb2\xfbva\xa5S@D\\\x96b\x0c\x9dS@\xe0\xdeE\xf6\x89\x9cS@\x7f4\xb9\xec\xbe\xafS@o-r\xae\x81\xe7S@\x89\x1f\xd8r\xcc\xbaS@\xc9\x17\xbd\x01\x12\xa1S@l\xd41\xc2I\xcaS@\x066|L[\xb7S@#\xe54:\xd9\xb9S@\xb5"\t5\xd0\xb6S@<\xe1\x84F(\x9cS@\x98$\x1b=U\xa1S@\x7fd"\xfcO\xa8S@\xf7;\xa8Q\n\xa8S@&\xdd\x07e\xd8\xbaS@\x9a\xa4G\xea\xba\xaaS@\t\xd7\xcdS6\x84S@~\xe2\xa4\xc3\xef\x98S@\xdb\x16A\xce\x8f\xb7S@C\xd8\x97\xb4t\xb8S@=i\xd2\xb5N\xa3S@\xcc \x9e\x00\x94\xaaS@\x80\xc3\x95/\x01\x92S@\xd6\xc4R7\xe7\xadS@\xae\xea/\xd1\xd4\xb7S@\x9e\x13\xa7>1\xb7S@\x81\xd2\xb7\xfa\x0c\xa3S@\x80@\xce\xa5\x05\xa4S@\xbf\xa0\x9c\xd4\xa4\xa8S@\x156(\x99s\xa8S@wr\xf5\x82\xb9\x9bS@\xe5t\x99\x15+\xb7S@\xec\x16\xf2o\x0c\xa2S@\xdd\x97\xceY\xf3\xa2S@g\xd4\x1a\x13\xc0\xb3S@7\xe8+\x9a\xee\xc1S@wr\xf5\x82\xb9\x9bS@4\x91\xc9y\x1d\xa9S@\xf9\x10\\d\xf0\x95S@P\xb1|\xffj\xc7S@\x91\x17\xd0!v\xbbS@\x03\xd49\xc4\xa3\xc5S@_"UF\xa4\xa0S@>\x93\x13]k\xa1S@\xfeA)\x11\xc0\xb3S@/\xa6\xa2>\x9e\xa2S@\x85j\xfc\x0f\xa6\xa5S@^\xffi\x14\xfc\xa2S@T%\xfa\xf4o\xc2S@\x12\xda\xfeI\x1f\xc2S@\x05\xd3hS[\xabS@B{\xca\x95E\xbbS@r\xe7F\xf2\x90\xa9S@\x90|\xa8\xdc\xbe\xc9S@\xae4o\xdb\xe7\xb7S@\xd6\xf9\x19|\x84\xc8S@\x08\xc5\xcc\'j\xbbS@\xdeN\x9c\x95\xd5\xcfS@X\x91,\x84\xad\x9eS@\x0f\xa2`\xc6~\xb7S@\x94\xc2J\x154\xb5S@\xf1\xbeo\xcds\x9bS@,\x19\xf2\xa8.\xa8S@F\xae\xf9\x00X\xa6S@yJ\x8c]d\x9aS@\xcc\'\x83\xa6\xfd\xa2S@1\x00\xf7m\xd2\xc5S@\xfb\x08\xc8\x0e,\xd4S@\x874\xf4\x84\x0b\xd4S@0\xf1\x1ey4\xafS@\x1f\xb3\xe4p\r\xb8S@\xc8D\x08\x8d\x10\xa0S@o\xb1v\x89\xce\x9cS@\xce\xc0\xe6dH\xa5S@\xa9\x0c\xa58\x89\xa9S@\xce\xc0\xe6dH\xa5S@0*\xda#\xa1\x95S@\xf5\xbd\xfa\x8d\xbd\xa1S@\xff\xac\xc9\xba9\xa9S@\xe7\xa3X\x9f&\xb7S@\n\x84\xf5\x9aH\xc4S@Uj\x87\xb17\xc6S@\x97N\x9e\xfd\x81\xa4S@\x196\xbbQ\xf6\xb6S@\x9e\x1e y\xc4\xb6S@]K\xfdo%\xb7S@y\x89\x16\xc1\xa5\x9dS@\xfd\x84^\xaf\xff\xa8S@\xc8Z\xda\x02d\x9cS@}\xec\x07\xa0O\xb7S@\x02s\xd2\xbe-\x9fS@\x96\xae\xcbt\xb8\xceS@\x1a\xbb\xbaB.\xafS@\xd0\x147\xa8\x1e\xc5S@\xcf\xbef\xfd\x86\x97S@4\xff^\xec\x94\xc9S@\xb9\x93O\xdf1\x9dS@*]*\xd4\x84\xa9S@\xe2\xbbh4\x8c\xa2S@\xf5\xa2\x15\xbf"\x9fS@\xcb\x95D\xb2%\xc2S@\xb4T\xe9=\xf3\x82S@t\x8a\xb1>\xb0\x9fS@u)\xb4t\xe4\xcaS@\xd1e\xb7@\xc7\xc8S@{\x11M\x82x\xb0S@1L_j\t\xaaS@\x1b\xa9~\xb4\x03\xb8S@x"G\x86o\xa9S@\xeays0\xc3\xc9S@\x85\x87\x16\x0b\x99\x95S@}y\xd43\xd1\xc3S@\xfama\xee\xfd\xc8S@\xbe\xe8\xd4\xaa9\xa2S@gH\xb2)\xfb\xc8S@\x99\xeam%q\xb8S@\x1aP(0>\xa4S@~\x9es\xaaM\xb2S@\xd4C\xcb\x08\x0f\xadS@T\n\xcd\xa8\xc4\xa1S@\x90\x1e\xe5D\x0b\xa2S@\xa9,(\x89\xf7\xaeS@\x85_\x81\xef\x08\xa4S@\x04\x9f\xd3\xd3\xee\xcfS@\xa1<W\x94\x07\x9eS@N\\h\xcc\x9d\xa9S@\xc7X\\Dj\xa3S@V\x93\x10\x9d_\xd3S@\xa5\xef\x1cZ\x8c\xc6S@\xd6\x07\xcd\xfbv\xd3S@VLQ\x9c\x94\xa3S@a\xf1B\xd53\xd0S@u)\xb4t\xe4\xcaS@U0{\xda\xfa\xabS@\xa1<W\x94\x07\x9eS@\xd3\xc1v\x0b\xa3\xc7S@;j\xf7N\x8b\xb5S@`K{\xa9q\xc5S@\xf3\xd8\x9f\xb9\xf1\xb7S@C;\x934\x91\xa7S@\x0c\xb8\x1f_4\xb3S@\xdb\\\xac\xf0\xf9\xcdS@\x02\x04}\x8f\xb6\xcfS@\xf03LK\xd4\xabS@\x9b\xcc\x1eB\x15\xcaS@b\x049\xdf#\xaaS@\x15\xd7\x11\xec\xbd\xaeS@\x81jD{\x8a\xd3S@\x81jD{\x8a\xd3S@$\x8f\xc0U\xdc\xbcS@8\xaf$\xf1H\xc1S@{\xbeH@\x82\x98S@\xf6\xa1\xb79v\xa4S@\xd1r\xa6:\x07\xb1S@\xe8@\x1ak\x9c\xabS@\xb47Y\xf5\xe0\xb1S@\xc6n\x85Z\xd1\xc5S@wKuY\xdd\xb3S@\x12:EJ\x96\xb8S@#\xf2H\xcb\x16\xc2S@\r\xebH\x0f\x93\xadS@\xc8\xe0\xa5\x13\xfd\xa0S@\xc1EO\x1f9\xc9S@\xf0\x8b\xe2\x19\xf8\xc8S@\x8f\xa1K\'i\xb1S@<JM\x1d\x8f\xcbS@q\xe7\xe4\x96*\xacS@\x0c|\xf4\x96p\x97S@L\x8f\x199T\xc1S@\x14\x08\xa3\xa0O\xa1S@`\x196f\x18\xa4S@\xd7\xc4<\x9d#\xcbS@2d\xe0pa\xa4S@p\xcd~\xa8{\xa4S@\x8b4\xbe;r\xb0S@\xad\x95\r\x9a\xd5\xc0S@\xed\x18\xa5T\xac\xc1S@\x16\x11dj\xdb\xadS@_\xbe\'Z\n\xabS@\x07\xb7\xba^\xaa\xa9S@<\'\x0e\xc4\xab\xa8S@\x9e\xb2\x88\xfd\xe2\xcaS@py\xf1\xcd\x90\xceS@\x8f\xcb\x7fn\x0f\xadS@k\xd3\xb82\xf5\xa0S@\x0c\xf5_\x1cJ\xd4S@7\x10\xdb*\x05\xbaS@r\xe0\xac\xae\xfa\xc2S@r\x88\x01\xed*}S@"\xfe\x89q\xeb\xc6S@W\xd8\xe1\xfd\xd7\xafS@q?\xc1\xeb(\xa5S@\xce\xbe\xd8\x15\xe5\xc5S@\xa8\x1f\xe3+tcS@\x9f\xf6\x13[\x8c\xb4S@`\n\\rD\xcfS@\x9a\xf7\xe3\xab\xa7\xcbS@\x9a\xae\x8bvV\xa3S@i$\x9c4X\xa8S@*\xacrJ\x98\xa5S@\xc0\xcahW\xf1\xc4S@\xee\x11~\xe6\xf8\xb2S@9\x10\x03.o\xccS@\xf5\xb0\xa6/c\xadS@\x7f\x9f\xf0Eb\xcbS@%\xe9\xb5\xca\x0f\xa9S@\x16s\xd4u\x12\xa4S@\xf1\xfb\x03j\xfe\xb6S@\xe6\x12B\x84\xd2\x93S@$}\x02\xd6\x83\xc5S@s\xfe\xe7\x07H\x9cS@\x1c5pV\xfa\xa9S@\xb8Y\x15\x98 \xb1S@>\x9c}\x00\xfe\x8eS@y\xbf\x0be\x9c\xc4S@vK\x13\xb9)\x98S@a\xa9J\xec\xa0\xb3S@\x12\xda\x15m\xa3\x93S@\xa8\x1b\xdb\xb2,\xc2S@-\x83\x06G4\xa7S@\xeb0\xc2k~\xb9S@\xfaM\x95\x01\xe6\xa2S@\xd2hH\xa0\xea\xa1S@\x05v\xdb\xfc\x9c\x99S@\xac\xa1}\x0b\xff\xc6S@\xe5\x87X]\x84\xc4S@\xb6\x7f\\7\xab\xaaS@\xd0sJi-\xa5S@\xd4\xc3QR\xe5\xa4S@\xd1\xd32\xc9W\xa5S@\x9f\xc5$\x05\n\xa5S@Z\x1f\x94;B\xb1S@DG\xb7\t\xe8\xeaS@\x9a\xb6\xc5v\xc4\xabS@4\xf0]m]\xbfS@|\xb8\x03\x02\xed\xa3S@\x8d\x8dd~~\xa5S@5\xa7\x9d\xa1h\xa5S@\xd4\x87F\xa1\x1f\xa5S@\x06E;=\xec\xa4S@u\x91\x15\xd2)\xc2S@\x07*jXV\xc0S@\xec\xd6$)\x8c\xa3S@\xdf\x92\x9a\x95J\xbfS@0:\xbc\x82$\xbfS@\xc4.\xbd\xb9\x88\xc0S@@Ka\xadV\xa3S@9\xac\x10\xab\x0e\xa3S@\xda*\x99\xa63\xb7S@\n6Sh\xc6\xacS@\xf3\xcb\x93h\xc5\xb3S@\xe9\xbbHg\xc5\xb3S@\x8e\xc37h\x93\xb7S@\xd4\xd4\xfe",\xb7S@#\xb5\xadm\xb2\xa2S@B\x1557\x18\xb7S@\rs\xc6\xba\xdd\xb3S@q\xd0\xcf\xdfQ\xacS@\xd6B\x16\xe2\xd9\xb6S@}\xec\x07\xa0O\xb7S@\xb1\xf5\x81\x08+\xa2S@\xa9\xe5\xb4D\xd2\xb2S@\x12H\n\xb0\xce\xc0S@y\xb65\xe2\xf0\xa1S@R\xf5\x99\xdf\xff\xb6S@g\xba5<\xa5\xc3S@\r3i\xaa\x10\xadS@\x97\xacK\xf9\xcb\xa7S@\x1fFYk9\xb6S@\xce\x90\x0f@\x92\xaeS@\x15\xbee\xaa\x10\xaaS@\xe3\xf8\xd0\xa3\x8d\xaaS@\x9e!1tm\xb9S@\xa6\xbb\xd8j\xcb\xa9S@\xfcdq\x9f\xac\xadS@\xfe\xb5\xbd\x8a~\xa9S@R\x97\\<c\xadS@\xe2\x7f\x1e\xd0\xba\xa9S@\x8b\x96|\xc5\x0b\xacS@\xbd\x19tL\xb2\xc1S@\xdf,g\x9c\x1a\xa9S@\r\xe9\xa9\x8a>\xa8S@\xcba\xe5bF\xb7S@\x1c\xdf\xf5\xb2l\xa8S@\xbb\xa2/Q\xd1\xa7S@_\xcdL\xd6Q\xbbS@\x07\xe9K7U\xbbS@\xf8\x98\xbb\xf3;\xa8S@\x98\xeb\xc8e\x8f\xb8S@>\x1b\xca\t\x05\xbaS@k\xc2\x08q}\xbbS@\x87\xb5dI\x7f\xa8S@\xdey\x18\x8a\xb7\xc9S@~\xf8\xf3\x9cs\xa9S@c<\xdeh\x90\xc4S@\x0eu\xdd\xe6\x06\xa8S@\xf8\xfdM\x84\xec\xb9S@\x92|\xaaT\x7f\xb5S@\xe7\x08K\xce\xde\xb9S@\xf0\x0f\xfd\xf0\x84\xc4S@\xa0\x82P\x15\xa5\xc2S@}?\x83\xf2\xba\xb5S@\x1b\x009\xb6\xa5\xb6S@\xfa;tO\xce\xa7S@\xeexB\x85\t\xbbS@e\x95\xbc\xfeG\xa6S@\x96\xae-\xcd\xf7\xc4S@\x1czeF\xfa\xc2S@?\x08R\x1c\xb4\xb2S@dS\xbc\x12\x13\xa9S@F\xde\xc7\xb2$\xb7S@R\xa9\x8a\xd3C\xcaS@Y+Y_f\xb8S@f\xb0\xf5\xba@\xc2S@gX\xa1ME\xc5S@>\x18$Pf\xa7S@EAk\x8d`\xb6S@_~H\xee\xc7\xa9S@\xfb;^k\xed\xc1S@\x83i\xe8\xed\x02\xabS@+\x8d\xc7\x0f\xa9\xabS@~\xe2\xa4\xc3\xef\x98S@\x88\xc2\x92\xab\xb6\xaaS@TmF\x9f\xda\xc1S@\xccW\xae\xc1\xfa\xc1S@+}\x9d\xc5q\xb3S@\xea\'1\xb5\x88\xb3S@\x14\x8f\xa9`+\xa6S@X#\x13\xd8\xf6\xb1S@\xc4\xf8\xe1\xd4\xa3\xa5S@d\x13:\x9es\xb3S@d\x13:\x9es\xb3S@\xb9o\xe0\xc6\x92\xc2S@\xa8\x92\x11\xa39\xa8S@\xbf\\.\xdf\xcc\xb0S@\x88\x02\xd1\xf0@\xa5S@\x1bm\x8f?\xf8\xc2S@\xc6&\xc6\xbc7\xacS@\xfby\xdb\x85y\xa4S@L\x98\xf8x\x96\xc5S@|\xf2\xd9yJ\xafS@\xbf\x96w\xd9i\xcaS@\xc1Wd\xee\x86\xb2S@\xad\x8c\x0c{\x1d\xb3S@&\xf5\xe2\xf2\xfd\xa1S@g\xdc1\x1c\xe6\xc5S@>\x93\x13]k\xa1S@\x1ey\x99\xef)\xb3S@MX\x96|.\xb3S@\x85\'*W\xe6\xb3S@5G<K\x03\xc4S@\x83\xb6Pa\xdf\xc3S@Mxi\xa1\xdd\xcdS@>+S\xc8{\xccS@\x93=\xd4\xdey\xb3S@<x\x856\xba\xcdS@\x80\x1e@\xe2\x88\xa0S@3\xbf`\x04\xed\xc3S@\xbb\xec=|\xd3\xafS@U1\xd2u\xc3\xc6S@\xb4\xb8\xed\xe8\xb8\xa1S@\xbb\x0b\x8f\'\xdc\xafS@\x89r\xdcb\xb6\xafS@H=\xb5n\xff\xafS@l\xaf\xaa\xf3\x04\xa4S@Z\x9f\xe0F\xad\xb0S@\xa5h\xd8\\\xb8\xcdS@7\xd7V\x90a\xc7S@\x1e\xa1T\x0c\xeb\xb7S@\xe9\xd6\x7f\xa8\x18\xf5S@6\x108Xl\xa3S@\twu5\x85\xc9S@\x9a\xbbX\xb7\xa8\xcdS@\x90|\x0e\xf5\xdd\xb4S@b\xc1=\x96\x1c\xceS@\xf8\x8d\xf1\xab\xba\xccS@\xbc\x95\xa4a0\xb8S@H\x84\xa3J\x9e\x9dS@\x13\x1a^\x9a*\xceS@\x1f\xd7\xb1\x0e\x86\x9dS@|\xf6H\t\x88\xa2S@\x14\xcbv\xb5\x8d\xceS@z\xf6\xb3\x00S\x9eS@\x0c\xa1\x8b.\x02\xa2S@\xcb#\xabL"\xa2S@"\x8b\xf4\x99M\xceS@\xc0\xdeL\x1e\xb8\x9cS@\xe0\xb9\xa8\xbe\xc5\x9cS@B\x051\x0bM\xa0S@\xdb\xa4\x1f\x1ai\x9dS@\xa1\xee\x1a\xc6\xc2\xa1S@n\xa8_\xdc\xef\xa1S@\xf9}B\x81\xbb\xceS@\xf3\x96\xc9\x1a\x14\xc5S@\n\x84\xf5\x9aH\xc4S@oK6\x1d5\xcfS@\x1b\xd1G\x96\xc3\xceS@4Zw\xd8b\xabS@\x91\x8a\xb1\xa4\xf4\xcdS@\x1e\xc4Q\x06\x16\x9fS@yL\x18\xcdN\xabS@\x90.B\x13\xcb\xc5S@\x90.B\x13\xcb\xc5S@\xab3]O2\xabS@\xd7hkS\x06\xcfS@[\xc4\xfe\x11\xde\xa4S@^?O\xd77\xabS@\x99pN\x93\xc8\xb4S@nK\xcf$]\xcdS@\xf4\x18J\xae\x11\xa0S@\x1d\x9bO-\xe7\xa2S@\x08\xdeq~\xc1\xb4S@\x92\xb8p .\xcfS@\xcc\xd4\xe2\x10\xea\xcfS@\xbd~\xa4A2\x9fS@~\xab\xab\x16)\xceS@\x96\xf41\xf8\xe1\xa9S@\xa5\xed\x85\xbb8\xc6S@\x0c\r\x835\xee\xa8S@G\x10\xff_\x13\xb4S@\xab\x17\xc2:\xb5\xcaS@\x0fC,\x0c\xf9\xa7S@\x12\x17\xd0}\xc3\xa8S@vB.-\r\xa4S@C\xe3|\x8f\xc7\x9eS@0w\xcb6\xc1\x9eS@.\n\xf4\xa2\xa7\x9eS@\x81+-a\xcc\xb4S@\xd6d\x12v\xb4\x9eS@\x9bs\xd2I\xcd\xb2S@\x19\x00\xb4f\xcc\xb6S@\xa8\x02\x9e\xf63\x9fS@\x1f\xd3\xd0(\x99\xd2S@\x96J7c.\xa4S@`\xd7\xa5\re\xb1S@\x9f\\\xcc\x10\xb7\xb0S@\'\x18\xc0\xf9\x00\xcbS@\xecfT<\x01\xa4S@\x02\xb2"F;\xd0S@\xa6\xb4@^\xf6\xc8S@7\x84X\x0b\x1a\xcbS@NIBkX\xafS@k\xcf\x93\x97\x82\xcbS@\xdc\xfei\x8a\xe1\xc8S@\x96\xfdf\xf8\x05\xb2S@48M\xdep\xcbS@\x8c\xff\x10\x7f\x80\xbaS@\xffc(\xf3\xd5\xc8S@S~\\\x88\x88\xd3S@\x14\xbb\x0c\x9a\x8d\xd0S@\x0ca\xe1#\xef\xc8S@\x07O@x\x7f\xcbS@\xd9)k\xf2@\x9eS@\xea\xec\x80\'\x99\xd3S@\xe1\xcd\x82\xe7\xbd\xc9S@\'\x1fSs\xde\xd2S@\xd9\xf1\xc5\xdd\xb3\xaeS@\x00d\xab\xc4N\xd4S@\x7f\xd6\xe2\xaaH\xc9S@g\xa9U\xd2R\xcbS@)G\x96c<\x9fS@"7\xbbge\xaeS@\xcd\xc957\xdc\xd3S@\xc2\x9b\xd1\xaf0\xd3S@\x19M\xb8\xe3\xd8\xd0S@\x1aB\xe4W~\xcbS@g\xa9U\xd2R\xcbS@[\xf0<%\xec\xc9S@\x1b%\xde\xc2\xde\xadS@\xd9\xf2\x92J\xc6\xacS@1:*\x83\xa8\xd3S@sv\xbbYU\xcbS@\xbc\x0b\xbeo\xd7\x95S@Lb\xd2\xa6\x1a\xcaS@\x01\x13q\x07w\xcbS@\\\xb5\xf5,\xe6\x9bS@\xa5e\x81\xcbK\xd4S@\xf6\x82\x91\xea\xab\xcaS@*\xb7\x93C\xee\xabS@"\xd2\x05\xe1\xe5\xd5S@\xdb\x00\x85?\x7f\xcdS@t\xe7Q\xc5\xfa\xcbS@\xca6 "\xda\xbcS@\xcb\x90\x07\x96\xb2\x9dS@:\xe9\xb6\xa5f\xd5S@\xe79k\x12\x19\xd4S@\x95\x9e\x9d\x96\xd0\xcbS@$5\xf43g\xcbS@\xa3\xef\xa1pC\xd4S@x\xca\x92\\\xe6\xd5S@\xd7\xf4\x1c\xb4M\xccS@qN\x1b3\xa0\xd5S@\xda\n\xe1\x96R\xd4S@\x1c\xfa\xfc\x15\\\xcbS@\nx0Ei\xcbS@\xe7\xb2\x10Wb\xaeS@[\x05iHU\xccS@UO\xc9\xc0\xb0\xd5S@\xb8\xf4\x0b\x98\x9a\xa9S@\xfd\xdc\x83^\x84\xcbS@\xb1@\x8dp\x91\xa9S@p\x12\'\x7fT\xccS@\x10\x8e\x08*\x1b\xcbS@H\xe1oM\xce\xceS@\xbe\x90\xe6\x8c\xca\xcaS@A\xee\x8d\x0e\n\x9cS@\xf27\x84v\x15\xa9S@\x9e\xef#\x9dS\x97S@\xc3\xfa\x1f\xc6\x16\xd5S@\xe9##\xe9\xdc\xceS@\x80\x12\x13\x9d\xa4\xa8S@\xa3\x7f\x0bz\xed\xcdS@a\xe5(!\x01\xa9S@\xf7\x87\xec\xd9K\xa8S@\x92*\x8a\xc3\x92\xcfS@,\xa8+\xb5\x11\xd0S@\x9a\x0c\xc7\xde\x1b\x9bS@\x88\xaf\xe7\xdeQ\xb3S@\xa2,\x05\x05\xf9\xa5S@\xb5\xb1\x97#[\xbdS@X\x19y\x94x\xb3S@N \x10a\xaf\xb2S@\x877T`f\xc0S@\'8\xd3\xd7\xae\xb2S@\xf6\x94\xf7!h\xb7S@\xa4\x9e~\xa5n\xb2S@\xff8&0V\xa4S@\xd1\xc5\xa4\xa9\x86\xb7S@\xbf\xa9\xd2o\xaa\xa3S@\xde\xd4\xa7\xe1\x91\xb7S@A3\xf2t\xcb\xa3S@\xc5\xa8\x8e}\x0e\xa4S@\xa79\x8f\xb6\xce\xb2S@\xa9\x9a\xc7=\xd8\xb7S@\xcc\xc6\x8ar\x04\xb8S@\x11w;\xd8]\xa3S@\xce^}\xd7\xa7\xa0S@\xdf\x02N\xaf\x84\xb3S@Y\x18"DK\xbcS@E\x13\xed9\xfd\xa1S@7\xa2A\xa2\x0f\xbdS@\xcaW\x9f\x0b3\xb7S@\xcb\x7f\x82\xfd\xb3\xbcS@@r\x07\x00\x97\xa0S@\xcd\xf2\xfd\x99\xca\x9dS@\xe5Y\x05\xf1K\x9dS@$\xf6X\xa2\t\x9cS@\x16~^\x94*\x84S@\x8f\xec\x8d\xd4\xa1\x83S@\xc3~2\xa9\x18\x82S@Kk\x84\xbf|\xcbS@Suv\xaf]\x9dS@\xc3yH\xc4\xcb\xa1S@\x04\xa3\xc1\xed\x1c\xb3S@hI\xd4\xc1\xea\xa1S@\xbe\r\x00~\x16\x9bS@\xca\x96\xb0T\xff\xa2S@\xda\xc2\xdc\xb70\x9fS@\x1e\x1a\x06\xa3\x05\xa1S@\nt,\xa3\xd1\xb9S@\xd8$\xb2\x93\xe0\xa2S@\x08\xd5w\xf8\xcc\xa7S@?\x84\xc9\xdc\x7f\xa4S@N\xf3\xacp\xe5\xb6S@*$"\x8d"\xa5S@;\xc7\xe1Mh\xb8S@\xfe\x8d.>~\xa5S@N\xaaV-\x81\xa8S@\x14\x04 \xb8}\xa5S@\xd0eN\xee\x00\xa2S@C#\x958r\x9eS@J\xc50DS\xb5S@\xcdui\x96\xd1\xb6S@s?\xd6\x7f<\xb4S@\xed\xbb\xc3\xd5\x92\xa9S@\xe7\xc3L\xbef\xabS@n\xb4\x07\x0e\x8a\x9eS@\xe1U\xb7\xc6b\xb7S@\xc4\xcd\xf0\xaa.\xa5S@t\xf2aO!\xaaS@\xe9p\x92\x159\xb7S@\\\xe9Tr\xc3\xb7S@eSy\x9d\x96\xb7S@/\xe9p\\\xd7\xa8S@\xc6\xb9\x13\x0b\x84\xb2S@\x04\xecn\'\x89\xb7S@\xdbTW\xfb\xa9\xaaS@<\xe6\xe7\xc5:\x9dS@\xdd1q\x84d\xb7S@\xf4:^Z\x85\xb7S@\xfe\x18\xca\xcd\xb4\xafS@qv\xc3%h\xb2S@\x1djEx\xcf\xb5S@p2\xb3\xef\xde\xb2S@p\x06\x89<_\xb7S@\x19\xf5\x87\x97\xa4\xa4S@\x8a\x98\x1c\xef\x82\xa2S@\xbf\x08%*L\x9eS@{\xfe~2\xb5\xb2S@\x94p\x91i\x9b\xb5S@\xae\x88\xf9\xac\xa4\xb1S@\xa1\x9f$\xcf\xb8\xb2S@\x13~dGu\xb3S@\xb1\x9d\xeeF\x1f\xbbS@r\xa4\xf1\xefe\xb6S@L\x0e`x,\xabS@~\xce)U\x10\xa4S@\xa6?\x8d\x15\xdd\xb7S@;\xeb\x10Rg\xa3S@b\xe3\x01\x9c=\xafS@\x1e\xd09>G\xb1S@\xd1\x1e\xf2\xa5\xd4\xceS@n\x8dJ\xdcc\xaaS@\n\x06\x0b\x80@\xccS@\xc4\xebe\x82\xcb\xd4S@\xe3b\x95Fj\xb8S@M\xc0\\s\x8b\xb0S@\xc3\xd3O9m\xcbS@!\xc0\xb2\xf2\xce\xa2S@$4\x88$\xff\xb2S@\x84v\xd3JK\xd4S@\xced\x1aR\x81\xa1S@BT\xda\xe5i\xa3S@\xf2\xc8\xe0\x96;\xb6S@V\x00\x93\xe8[\xcbS@\xdb\x06\x80;e\xd5S@\xa7\x15\xd5\xec\xeb\xd5S@\xd1\xd0L\xe1B\xb7S@ &\xf7gP\xceS@Eu\xfc\xd4\x1c\xd4S@>\x11\xbcd\xf1\xd5S@\xcb\xaah\x0f[\xd4S@\x96\\G\x05\xce\xb8S@\x98)8\xc2\x9b\xbaS@\xaf\x95\xc4"\xd7\xb8S@\xf5\xfd\xbd\xe0\x92\xb7S@\xe4(\xf7\xc3\xf8\xa9S@\x0ex\xf62D\xa1S@\xa8>\xda\xb7\n\xa2S@/\xe8\x9b\x05\xf4\xa1S@\x18c\x12|g\xcbS@\x0f\xad\xa4x\xb7\xd3S@\nt,\xa3\xd1\xb9S@Aa\xdfa\x00\xb5S@?CF\xbeC\xbcS@kv\x8c\xf4-\xcaS@\xfd&\xb9@\xf4\xb6S@\xaa]j\\^\xcbS@\xd9\xb8)\xbd\xb4\xd3S@\x937\x90\xe9\xae\xcbS@\x1aT\xca\xb2\xe8\xb5S@\x94\xb1W\x87\xfb\xadS@\xc6[&!\xe3\xd4S@\xa2\xf6\xf1N\xeb\xb9S@\xa6\xc28v\xca\xc9S@\x00_\x92\x1a\xf0\xc9S@jIZ*\x99\xb3S@\xf01\xb7\xd5\x9d\xc9S@U\xcb6\xad\x9a\xcaS@\x82\xbb9\xf2S\xcbS@\xdd\x1b\x9f\xcc\x80\xcbS@\x041\x01\xf3$\xd3S@\x87Q\xd2J\x06\xd4S@\xb9\xa0\xeb\xb3\x80\xa8S@\x96%G\x05Y\xc9S@\xd3\xe18Z7\xd3S@\xf7\xf2\x04I\xe7\xa7S@\xd9\xf1\xc5\xdd\xb3\xaeS@%\x1e\xae\xa1\xa6\xaeS@\xeb\xf3\x0bPm\x9cS@\x06\xbe}\x91\x91\xbbS@\xc7\xaa\x1c\x15\x9e\xd3S@\xcf\rM\x11x\xaeS@\x82\x10n\xff{\xa7S@_M\x1a\xaf\xe7\xcaS@2dW\x1d\xfd\xcaS@5bpO\xd6\xc8S@p\x8b\xf2=[\xcbS@\x18\xe5\x93\xee\xbb\xf6S@\xa4B\xad$[\xbbS@\xb6\xe4\xd1\x83 \xcbS@\xc7\xb1$\\\xdf\xa7S@\xd7\x1d\x84\xd3\xc4\xc3S@\xe3\x91\xad\xd3\x8f\xbbS@s(\x16\xc4\x9d\xabS@ \xa0\xe2\xa4\xc8\xd1S@\xb1\xa8\x99\xfc\x97\xd2S@RH\xb5\xdf\x81\xbbS@\xd9\x0c\xc6\xd1\xf6\xcfS@\xcc\xfc~\xf2r\xa8S@\xab\xa6\xe85\x02\xc8S@\xf3\xc8:\xa4\x9a\xd2S@\x01\x8f\x13\n8\xd0S@\xb4\xd55\x87\x84\xa9S@\xdc\xb4\xa3B\xab\xcaS@Qw\xc9\xc2\xe1\xabS@\xafe\x9fyU\x96S@\x110\xf8\t\xe2\xc7S@\xfa\xe4\xafwj\xa9S@\xac\xdazg\x7f\xc7S@lk\xb8\'\xaa\x8eS@\x10@\xca\xd2S\xc6S@\xaa\x1b\x94SD\xd0S@\x1c\x16\x8d\x05s\x95S@\xd5Ra\x84\x87\xa9S@\xe2\xcf~\x9a<\xc6S@.\xaal\xb4\x89\xaaS@\xfd\xda\x00\x0c\x1f\xcfS@\xcb\x18\xe2kV\xcdS@\x19\xb0\x9d\xdeP\xcfS@\x14\xebb*K\xcaS@N\xf0\x06.\xdb\xceS@ha0\xc9\xfe\xceS@2\xff-\xdb\xaf\xc3S@\x01\xebDN\xba\xa9S@\xdc@\x93\xe7\xc0\xc5S@\xe3\xf8\xd0\xa3\x8d\xaaS@C\xcdK6\xc4\xaaS@\xeb\x94\xea\xe7\xbc\xceS@\xf74W\xa4c\xa2S@\x10C\xac\xa5\xa0\x9eS@\xaf@\xa5>G\xceS@\xeb5\x8c\xd9\xf3\xc4S@\xf9J\xea\x1d/\xc5S@P\x94\x1c\xe6+\xa4S@qF\x08\x07\x0c\x9aS@\xc0\xd0\xd8)5\xceS@\xde\xa6wBn\xadS@\x06j\x9c\xd3\x14\xceS@\xd0\xbc\xfd\x12\x89\xceS@\xa0\x8a*\xeaI\xadS@\xbe\xaa^M\xa0\xa1S@2&T\x8fD\xadS@p6\x88\x87\xa7\xcdS@K\x12j\x9d\xf4\xbaS@\xd7\xa5\x9d\x15T\xcdS@c\xc4\xe0\x15\xcb\xa8S@A\x03\xd5\xe0\xe8\xb8S@\x0c\xb4\xa2\x0e\xe0\xa4S@\xd6!\x88\nD\xa2S@\x13\xbb\x03\x7f5\xb4S@5G<K\x03\xc4S@\x08ys\xd6\'\xc9S@\xba\x9d\x94\xd4i\xb6S@\xb7\xfb\x9f\xfe\xf0\xb1S@\xbdZ\xf4\r\xdf\xb2S@q\xa2\xe4\xc3\xe4\xc5S@\x804k\x14\x07\xcbS@\xfcZ\xdd\x95\xac\xaeS@\x99\x8fk,`\xaaS@e]\xa9\xf6{\xb9S@2\x80\xc9Nm\xb9S@x)\x06\xeb\xf6\xc2S@i\xaf0ff\xb7S@\x9e\x85\xa1\xb5u\xc5S@d\x87\x90\x15\xac\xcbS@#\xb5\xadm\xb2\xa2S@6\xb4sd%\xcaS@\xca\x80J\xe0\x9a\x9eS@he\x98<\xdd\xc2S@a"|\x1a\xa1\xa4S@\x8b:\xb1\xb5\xc8\xa3S@K\xb0&\xd8\xe6\xa8S@=\x83\x80g\xf6\xadS@\x8a\xad\x99\xe8\xeb\xc1S@\xeb\x16\xcf\xb8\xbd\xb3S@\x83\xcd\xb4+\xcf\xc6S@\x0e\r\x1c\xd9+\xb7S@F\xb3\x8e\xdc\x8d\xb0S@\x18\x19V\xba\xd9\xbaS@\x0cx\x89\xf1\r\xa3S@\x8a\x0bh[\x1e\xabS@\xfe\xf2\xfb\xf1l\xaeS@o@m\xcbe\xa3S@-;1x\xb4\xc1S@X\xebG,B\xc2S@\xb4I\xde\x8d\x8d\xc1S@\xe1z\x9aq\x15\x9fS@\x8e\xb4\x92\x02\xdb\xbfS@\xb9/e,k\xa3S@\x0b6%\xee\xa0\xa8S@\xa3\xf9\xd3:\xca\xc0S@\xb4c\xfe\x04a\xb1S@\xd2\xbb\xc5\xba\x11\xb8S@\xe7\xab\x8b4\x9c\xc4S@\xbe\xbe\xf4jT\xa4S@\xb2\x8d\xf4;E\xc1S@\xe1ZB$\x93\xc4S@\xd8\x14Z$\x04\xa8S@\xd8\x14Z$\x04\xa8S@\xa6\xe1z\x1d\x92\xa5S@\x98\x93\xe6h/\x9eS@\xf5\xf9\x11<4\xc4S@j\xa2\xea\x94\xb7\xc1S@\x1c\t\t\x1c\xe1\xc3S@\xa4\x98@\x07/\xc1S@+\xf0\x83\xdd\xf1\xb0S@\x7f\x07\x017\xab\xc3S@eS\x17\xd4{\xbfS@\x8b\x84\x9f\xbd\x89\xb6S@\xb4\xe8f\xcb\xec\xc4S@\x8d\xf6\xc2\xe5j\xb9S@t7{i\x00\xafS@\x17\xb2h\x1d\xc7\x9eS@\x87\xa6\x0c\xe8\x08\xadS@\xa7q\xe0%\xa1\xc3S@x\xaa\xd9X\xab\xbfS@J19\xf6u\xa9S@\r\xd3\x85\x7ft\xb1S@M\xb2\x8a\x07:\xc0S@\xe5\xbbp\xe9\x8b\xafS@\x1f\xd6\xce\x9c \xb3S@\x1c\xc9\xfb\xff\x1e\xb2S@\xb2\xa6g2&\xa7S@\xa7\xd5vK=\xb2S@=\x1b\x95*\xae\xb0S@;!#\xce\x1d\xc1S@;!#\xce\x1d\xc1S@1s/g>\x9eS@\x0b\x98\xd6\xa1Y\xacS@)\xa9Ut\xa2\xb8S@\xb3\x96Q\xd1\x97\xb6S@\x07\x18Ws\x8c\x9dS@0\xd3U\xf3\x89\xc0S@X\'\xb9\xf3-\xc2S@\x90\x8e\x8c\xf8>\xacS@\x8b\x01\xa5\xe0\xa9\xb7S@\xbe~e\ty\xb9S@\xfb\xdc\xcd]\x0c\xb6S@\xfdH\xb7\x87\x7f\xb7S@X\x93u\xb1\xf1\xb6S@&b\xdd\xb4\x8f\xb5S@\xc6Q\xbcJ\xf0\xa6S@\x02\xf2lQ.\xa5S@f\x8b#oq\xd4S@|\xf5\x05\xf0\x12\xa5S@p\xb3\xe7w\xc5\xa5S@\xfa\xf1\xbd\xbcX\xcbS@M:\xb9\x03~\x97S@\x95\x9ft~\x90\xb8S@\xb1\xa8\x99\xfc\x97\xd2S@\xb9\x17\xa9)\x7f\xa7S@_,\';\x04\xafS@\x1bb\x1d\x87X\xa8S@h\x81\x87-\xfd\xa3S@,\n\x9b\xc6_\xc2S@\xa0{\x91\xe7\x10\xafS@\xa5\xc4\xce\xadE\xcaS@\xfeG\xee\xfeo\xadS@H\x1fd\xf7Z\xabS@\x7f7\x1a\xa0`\xadS@:\xd1oJ\xeb\xc6S@\x8f\x13\xe0\x12,\xa8S@\x9b\xe6\x067o\xb3S@\xc5\x1a\x1eQ\xe4\xb7S@\xfc\xd9\xe8\x15\xcb\xa0S@\x9e6\xa1\x06\xd9\xa8S@\xc0\xfa\x12I\xa8\xabS@>\xd4\x10\x1f\x15\xc4S@u+\xf94\xcb\xb0S@\xc5\xec\x93%\xa0\xccS@\xb2\x07i\xed\xb4\xa8S@\xf2\xc2E\xf4\x0f\xc2S@E4\x1aE\xc8\x9cS@z%\xfe!\x84\xb3S@\xaa->\xc2\xfa\x91S@b$j\n\xeb\xcdS@\xfdW\xac\xf8m\xaeS@F~LW\xd8\xb6S@\x90\t\xc0*\x1a\x9fS@\xbf_\xc7gS\xceS@\x11\xc2)\xdfw\xccS@\x9b\x88\xc1\xf7\xab\xb3S@\xdc\xa6\xfe_\xe1\xcfS@\x11\x9c\x14Xq\xa2S@\xb5\x8e\nF\x8d\xcbS@\xa4\xca#\xc44\x84S@O\x9a\xc6\xfc[\xb3S@\xf3;\xb8\xc3\xa3\xbbS@K\x12j\x9d\xf4\xbaS@\x9c\x89\x9f\x02Q\xe5S@\x90\xaf\xb4\xd4\xbd\xb7S@\xcd\x06:W\xed\xa2S@L"5\xde8\xccS@\xb3w\x94\xd8\r\x9fS@\xe7\x0cG\xa7\x88\xb9S@\xdd\xe0XIp\xa8S@`\xa9\xb6\xaek\xb8S@\x19\xe1\x8b\xdf\xc2\xbaS@~{\xeb\x8bU\xcbS@\x01\x1f\xff\x9fW\xc9S@\xf2U\xe2U\xf5\xd2S@,\x9f\x83\x18(\xcfS@\xdd!\xf5=\xa1\xceS@\xce:\xa0\xeb\xaf\xbfS@2t\x88 8\xb7S@\x0e{\xbf\xebk\xa9S@\x1fIKt\xd9\xafS@T\xc1L1\xb1\x9cS@\x89)\xe7\xde\x9a\x9eS@\xa8\xd1\x04h\x88\x95S@\xafe\x9fyU\x96S@p\x86N\x9eY\x99S@\xb7C\x1a\x88\x05\xd5S@\x10\xfa\x8d\xc8%\x98S@"cV\x82%\x98S@\xfdU\xb9\xbc\x9b\xcfS@\xf9\x8f?p$\xcaS@\x1e"\xd8\xf2x\x9cS@\xa5\x94\xd7<\xe1\xadS@f\xd3`+>\xb4S@\x8cpn\x96\xdb\x9aS@\xa5.\x8f\x98C\x9cS@=^\x95\x18\x04\x9cS@T<\xde\x89\xe9\xb6S@\xff~8\xe7j\xaeS@~\x0eO\x92\xf4\xb3S@\xb1X\xda\x8f\xee\xb2S@\xcc\xd9Yg>\x9eS@-\x9e}=\x96\xb7S@\x87z!\xd2i\xb2S@\x14E\x10J\xda\xb2S@n\xbb\x13c\xa1\xb5S@3\x93\x9e\x18\xd8\xb7S@f\xf1Q\xb8\xaa\xb0S@\\PI\x05Z\xb7S@](RJ%\xbbS@Lc\xb2\xe8\xbb\xb2S@\xd7+\xe1\x9ap\xb1S@\xd16\xf7\x17\xba\xb9S@ \x13\x04n\xf8\xa5S@\x1e\xe7oJ\xd4\xa0S@\xbdn\x9d\x9d\x1a\xcbS@\x882\xa8\x15T\xccS@3\x8eFQ\xe4\xb7S@\x91\xe5x\xff$\xaaS@K\x16:\x99f\xcbS@\x9dj\xcb\x8b\x1b\xabS@}C_}>\xb7S@I\x96\x80\xaf\xa9\xcaS@\xf9\x85\xd1\x14\xdd\xb8S@\x84\x11\xc7pq\xabS@Y5\xf3\xea\xae\xb7S@\xd6\x01\xc7\xc1\xf3\xd4S@%\x95\xd8\x0b\xdf\xa2S@\xb1\x8e\xbcW\xdd\xbbS@\x863\xa3sX\xcbS@\xc4\xa0\xf8\xa8$\xaaS@:\x9fe.\x04\xa0S@\xd3h\xac\x03\xb1\xcbS@\xac\xc0\xd4\xd3\xb2\xd3S@\xbc\x90\xb9[\xd3\xa1S@\xd5m\x80,\xdf\xc9S@]\xf2p/L\xb7S@D\xd3>$\n\xa2S@\x89<\xc4\x01\x1f\x9dS@\xdc4A\xca\x97\xc9S@U\xcb6\xad\x9a\xcaS@`.}z\x15\xa2S@lS\xf1\xac$\xd3S@z\x99\xfe\xa3\x93\xa2S@)bJ\xefl\xcbS@\x12cn\x9d\xd3\xa2S@\xfaevF\x94\xc9S@\xec\xd9\x16\x07\x89\xaeS@;\x00l\xe3z\xd3S@z\xa6\x83\x9f\x9b\xb9S@\x93\xf8i#b\xafS@\x11\x17\x8e!\xee\xcaS@l\x98\x9b\xca\x7f\xd3S@(s\xb0\x9a\x95\xcbS@]wKEx\xbaS@\xd8\xfe\xa2\xeeA\xd2S@D>\xe7\xcb\x0f\xcbS@\x1ds-\xccr\xc8S@I\xedwX\xe7\xc8S@\x8dr\x00;[\xaeS@\xbc\x82S\xe1\xfb\xc7S@\x95M\xbd\xb6\xb1\xcaS@\x10\xb5\x85T\x0f\xa1S@\xa4\x15=|\x11\xa2S@\xd2{.\xd8z\xc7S@\x0b\xa4\x8c\xdf\x86\xa5S@O\x04K08\xd0S@KA\x92T3\xafS@\xb6e\xec\xc3r\xafS@#\xeb]\x98-\xa3S@\x81\x18|V[\xcfS@\x83\xbf\xa7~\xe6\xaeS@\x16\x1d5\r\xc7\xc5S@J\xdad\xe3-\xc7S@q[\xba\xb5\x00\xd0S@\xfb\x15LM\xbf\xa7S@\xcc0\xd583\xa5S@\x1e\xc1\t\xd9\xf5\xc4S@\x871%&Q\xa8S@\x98NW\x10<\xcfS@\x07.\xf1\xbc\x08\xa9S@\xbd\xb6\xd5\x07/\xaaS@\x94~)\xb7\x91\xa9S@\xf5\xe2\xcf\xcfp\xb3S@\xde\xdaCd\x90\xc9S@R@\xa3\xd0\xf4\xa7S@\xdf\xff\x0f\xe1\x1e\xadS@\xf4w\x18\xb5\x10\xb6S@Z\x99a\x98\xae\xaaS@]\xdf\xcf\xf4\xd6\xb2S@\xbf\xef\n\x92;\xb4S@\x07\xfa\xf0\x1fa\xadS@\x82\xb3\x9f%\xb5\xa5S@vaL\xb3\xc2\xc3S@\xecj\xd0\x02\xe3\xc5S@@\xea\xd7YC\xb6S@\xa8gv\xf7A\xa6S@\xf9\xf1k\x1e\x7f\xbaS@\xf2\xb0(\xaf-\xaaS@\x89Q\x1f^\x85\xb7S@\xb3\xea\x94\\\xd9\x95S@\x0b\xb2\x82\xef\x7f\xcbS@\x1fL\x19\xdac\xb7S@\x93\xc9\x87\xbbJ\xa8S@\xea%\xab\xad\xaa\xb0S@\xe7oA\xee\x81\xa8S@#\x0et{\xe5\xb9S@\xbev\xbd\x0e,\xb8S@}\x07\rLn\xa8S@\'Q\x1e\xff\xee\xc1S@E\xa8\xde\x8d\xe5\xa7S@\xc4>\x83L\x94\xb0S@+\x8eP\x8c\x1f\xb8S@+\xfek\xae\xbf\xc1S@\xac\xd2iWY\xa7S@2R\x1a\xd6B\xb7S@m\x86\xa4\x80q\xa8S@\r\xda\xb6cE\xc2S@\x02P{\xea\x93\xa9S@\xee\xb8\xa7\x0f.\xc1S@2\xc7\x14\xc7M\xcbS@>]\x92J\xd3\xc0S@N\xf5\xe7\x17F\xc1S@4\xc0\x81V\xd1\xc0S@=k\x11\x08\x9c\xc4S@G\x01{c\x11\xa8S@Q[u\r!\xafS@\xfby\xad\xb9\x85\xc0S@\xabg\xd0\x07\xe6\xb9S@@\x96\x12S \xc4S@=\x850z\x9b\xaaS@\x01\xbf\xf3K\xb3\xc1S@\xfc?/a\xf3\xc3S@\xd1PctU\xc1S@R\xbfvL\x97\xc3S@\xb7\xecQT\x0c\xadS@Ng\xcf\xda\x9d\xc3S@;\n\xdc\xac\xf2\xacS@\xa9?\xe4\xba\x8c\xc1S@\xd1\x14ze\xfa\xa2S@0\x19\x08\x96\xac\xa4S@\xb8)\xacI\x0e\xc1S@/\x10\xbcf\xbf\xa3S@\xa7\x06]\xac\xd1\xabS@\xb2\xe7\x95\xbb`\xacS@\xeb\x16\xcf\xb8\xbd\xb3S@\xd9C\xfd\xe0C\xa3S@N\xff\xc7\x83\xdc\xb7S@Bk>2\x0f\xacS@\x18\xc7\tyn\xa3S@\xfb4\xc9\x02U\xc0S@\xa8P\x85m\x0b\xa5S@e;;\x9fz\xb1S@\x11E\xe1\xeb6\xc0S@\xb5\xecP\xf4}\xb2S@nd\n\xce+\xb3S@\xfc\x99%\xc9\xbf\xb8S@hH16\x84\xa2S@h\x12\x0f(W\xa8S@h!-j\x05\xaeS@>\xf3\x83\xfd\xbe\xa7S@m\xae\x14\xbb\xd6\xc0S@\xf9PM\x8c\xab\xc0S@\xf2w\xd0\xf3\xda\x9eS@\xa2\xa0\xa6\xd3]\xadS@"\x1a\xdf\xd2\x00\xa9S@\xf87\xfd\x8c+\xa9S@g\xdcAJ\xb2\xa8S@\xa3\xb1#\x94/\xa9S@\xb7\xf5\x9a\n5\xb2S@\x87j\x17\x115\xafS@\xa7\xbb\xdb\x97B\xb1S@\xe1\x10\xe3\x1au\xb9S@\x06\xf3\xdf\x1b\xd0\xa5S@\xc4j Y\xaf\xcbS@\xb6\xc9K\xf4\x03\xc3S@\xad_\x04\xdb\xa3\xaaS@\xed\\\xe5@\x8e\xaaS@\xcar\x00\xbc\xb2\xcdS@[l\x8b\xf7\x0e\xc4S@\x14\xb3\x84\x91\x1a\xb4S@\xc1\xed\xe9\xc3\x8f\xa9S@Z\xb9\xe0e\xf0\xbbS@\x8aizux\xb6S@!\x10&\xe5\x1f\xc5S@\xa4\x1c)\xa1L\xb5S@\x97\x08e\x03|\xb6S@\xd5!pF\xbc\xcbS@n\xbd\x12\xfe\x9d\xaeS@sh6{\xca\xb9S@\xd2O\x05\xf1\x17\xb6S@:\x17\xc2|\xbd\xcbS@\xe47\x9b\xb4\xee\xc7S@\xb2Q\xaai\xb0\xb2S@\x11\xc9\xa9\x0eR\xb9S@<\x17\x0f\xb6R\xabS@pC\x86:2\xb2S@2]\xf1~\xd1\xb6S@A\x99\xba\x8c\x92\xafS@W\xa9\xc0\xa5\xa6\xcaS@\xbcaCI9\xbfS@c\xe3@q\x12\x9fS@\xcc1/\xa2D\xa4S@:\x18p^&\xa8S@p6\x1c\xb7h\xb3S@\xce\xc4-g\xfa\xb3S@\xd1\xa5Iy\xa3\xa7S@\xb8\xb5\xf6Er\xb5S@\x18\'js#\x95S@\xb2\xcd:\x99\x87\xbaS@wW\x8d\x1c\xf7\xadS@\xa8\x87\xfe%&\xb9S@\x08t>\xa6\xc6\xb0S@\x06Ov2\xfd\xd3S@\xa8\xe0AC\xe7\xa4S@\xe9\xd7\xfd5\x07\xacS@b|C#\x1a\xcdS@oF\x88\xbb\xf6\xa8S@w)9\xfb\x80\xabS@\xcbk\x8dB-\xacS@O\xa1u\xb3\xd5\x99S@g\xd1\x93f\xb8\xb9S@\xd7Q\xa6\x1e\x7f\xbaS@\xc5w7\xfat\xb7S@e\xd9>\xb4\xca\xb5S@\x85\xb84 \xf8\xb7S@jf\xca\xb5\xfa\xc1S@\xe2\x9f\x8a?\xf0\xbaS@\xd8.W{o\xa8S@l\x97.\xca\xf8\xb5S@\xf3\xe5\xafi*\xbbS@\xeb\xd9jb\x84\xa8S@gBL&\xc3\xa7S@\xb8\xe1\xf4\x9b\x0e\xa1S@%\x1c\xdaWA\xb6S@r<\x7fu\xef\x9dS@C0\x9a\xfd\xfe\xa2S@g\xe2\x85sj\xbdS@R\x9d\x1f8\x19\xaaS@\xc2\x17\x07\xa6\xc8\xa5S@\x00\xa9\x7f~$\xb7S@\xac\\\xbc3\xb6\xa3S@5\x90\x8ej\xc1\xa2S@\xcf\xdb\xbe~\x9d\xb7S@\xbd@||\x06\xabS@\x85\xda\x8c\xdb\x12\xa4S@\xe3\xad\xe7{\r\xb8S@i\xce\x9e\xf6)\xb7S@\xa1\xb6\x04u\xae\xaaS@d\xd1\x1d\x92J\x9bS@5\x03z\xb5\x7f\xa5S@c\xdbh^\x02\xb2S@I\x9a\x90\xc0\x15\xabS@\t\xe7\xf7\xac\x91\xa5S@\x91v\x87\x87u\xb3S@\xef\x92\xb6\xf3\r\xa6S@\x85Q\xf0\xcd\xda\xb5S@\xbe\xbdM\xf1\x84\xa9S@\xbb6\xe9\x96j\x9eS@0\xea\xb8\xaf\xc0\xabS@-\xfa\xa9\x92:\xafS@\x16+\xfb\xbb\x9b\xb6S@\x16\x1f\x16P\x85\xabS@L\xc2\xd3Q6\xaaS@X\xee^K*\xb6S@\xdf\x8e\xd9Lm\xa1S@\x8a\x06\x94FW\xacS@O\x10!\x8f\x03\xafS@\x7f\xef53K\xbdS@\xf8\x16\xbb\x14\xf1\xaaS@\x8eDVe\x8f\xbeS@u\xfe\xda-2\x9bS@~]*\xda\xf1\x9fS@\xa9?\xe4\xba\x8c\xc1S@\xff\x9e\x14\x9f\xda\xacS@\xef\xf5\x19\x8a\x06\xa2S@/\xffw7\x9d\xc3S@\x97\xa2\x94?]\xc1S@\xc9\xcd\xc0*F\xa8S@N\x1fU\xbf3\xc1S@\xef\xf5\x19\x8a\x06\xa2S@4\x89\x9a\x916\x9dS@\xe3\xaa\x00\xc3 \xc4S@\xaa\x91y\xdc\xab\xc1S@\xe4\xdb\xfc6\xac\xb7S@z\x91\xd4\x11g\xc1S@\xe7\xb3{\xa95\xafS@D\x1b\xfd\x1e\xa8\xc4S@\xa8e\xf5,=\xc1S@\x94\x13\xe1y\xc6\xc0S@tt8u\x9f\xbfS@e\x0e(\xb9\x96\xa8S@\xdf\x1f+\xbaa\xaeS@\xcaz\xed}\x1f\xc1S@wc\x9e\xd5/\xc5S@;\x13NU8\xc2S@\xec\xa0\xa6H\xad\xc1S@\xaf\xa0B\x8e\xd9\xb4S@\xd6\xa2\xc3i\xe9\xaeS@\xd7\x80$\x97\x1f\xa4S@\xf2<\xcd\xb6m\xc1S@\xc0\xbb>\xccF\xc5S@\xb3\x08\xa9\xb8\x8e\xb0S@<\xe8B\xcaN\xc7S@i\x0f\xd5_\xb1\xc2S@\x07\xb0\xcc\xc8\xf0\xc1S@\xdf%\xac\x95e\xb1S@\x89\xdaV-\xef\x83S@z\xcd\xf8K\x9f\xb0S@\xca\xc2 \xc3\x8a\xc2S@t\x01Z\xf6\xd9\xaeS@\x98BjQP\xbaS@\x0c\xd8|o\'\xb4S@\x93\xea\xda`\x87\xb9S@1\x1d\x05W\xb2\xc5S@{%\x9b\x16\xbf\xb2S@\x05Jk\xdd\xef\xb6S@\xcf\x98\xb3\xd9?\xa7S@2j\x83\xe1\x1f\xb3S@\xff\x97\x93\xf8\xc9\xc3S@\x8c\x1f\xe1\x8b\x04\xb0S@l\xfe\xbfF\x04\xbdS@\xe9\x82\xe21P\xb7S@;&z\xfd\xb6\xbbS@e\x07\xa7\x9a6\xc4S@\x92]mq\x8d\xb7S@\x90\x96_\xbe\xee\xb3S@d=\x90\xd9q\xb2S@\x91>\xb1=\r\xc4S@69\xff\x92\xa6\xb5S@\x02\xa0\x96\x12\xa3\xa5S@\xb2\xf9?\xb7\x16\xb4S@\x9a\xca\x8f\xe7N\xb7S@L\xfeQw\xd4\xb9S@\x92*Z:\x11\xb6S@Fp%\xbb\xe5\xcaS@\xe9\xa0\xd9\xf9F\xacS@\xe9\xd5\xdb\xb0&\xcfS@G\xba\x05\xae\xec\xc4S@:ofmx\xb9S@nD\xadgd\xceS@T\xac\xae\xa7\xe0\xafS@\xe6j\x0eo\x8c\xa4S@~\'q/T\xcbS@#t\xbf\x9f\x86\xa5S@\xde\xcc\x1b\xee\xff\xadS@5$@qs\xb2S@5$@qs\xb2S@\xc2\xf1O\x18\xbc\xc5S@\x1b\xc0\x12\xba\x9f\xaeS@\x87\x83\x1b\x86\x0e\x9aS@\x99\xb5\x9f\xbe[\xcbS@\x91\xd3\xca\xf0\n\xcfS@\xc8\xec\xd3\xaf\xa2\xb6S@0x\x8d\x16\xd6\xbbS@\x98\x7f\\\x0e\x0f\xcaS@_d\xd4\x90e\xcbS@>\xfb\x8b\x19\x87\xceS@\xe2\xca\xec\xd3\xb4\xd3S@1\xd7\x1f\x89\x7f\xd4S@\x97`\xad=\xec\xc9S@\xf3\xa9\x8b\x930\xaeS@\x863twW\xcbS@k\xfaz\xc9\xf7\xd3S@A\xffJ\xacX\xb0S@h\x8e\x87\xb4i\xc9S@\xc53\xcezt\xcbS@\x1d>\xa9\xaf\xfb\xc7S@\x0c\x99\x06\x94n\xb7S@@\xf16\xbc\x90\xc7S@E\xd6\xbe#\x14\xcbS@\xe6\xae\xd9j\x15\xb5S@\x06678\x92\xd3S@\xab\xc0_\x12=\xd2S@\n\x8d\x80\xf5\xac\xd2S@g\xa8>\xdf\x83\xd3S@\xe2\xc6q\xac\xcf\xc8S@\xfd\tCfd\xb9S@\xa3Km\xf5\xf1\xd2S@]{\xb2\xc8i\xd2S@\xe4\x1d+\xfe\x14\xa1S@\xc4\\T\xf9\xe3\xcaS@4\xb2\xe3\xf6\xe4\xcfS@?}\xa0\xd3\x01\xb9S@\xe6~\xfe\xc8@\xa5S@jC\x18\\\xd6\xb2S@\x97\x18\x80\xbc\n\xc8S@\x8cO\x04\xd0$\xc4S@\x98\xe8# 5\xa9S@\xebe>\xcf\xff\xb6S@s\x9e\xfc\x87\x92\xb0S@F\xa1Z\xd3\x8d\xa3S@\xc5\xe4\x94#\xa8\xaeS@\xc7\xfb\x90\x9fY\xd2S@H}\x00\x81\xf1\xcaS@I\xee\x10\xf7\xca\xb4S@ZH&\x0fN\xb5S@3\xa12\x1a\xdd\xc7S@\xf6n;\xc6\x14\xabS@e\n\xe2\xa7\xf5\xb0S@\xccV\xa3\xe4\x07\xaaS@\x16\xf1\xb1h\x81\xaaS@\xa1q=\x83\xbb\xa1S@\xe21\xef\xdc\n\xd2S@\xfaP\xa0S\x12\xafS@\xc9\x04\xc0e\xfd\xb0S@\x9e\xa26rk\xcdS@K\xa4!\x87\xe8\xa6S@\xc12B\xf8\x9c\xcaS@\xc2a\xde\x8f\x89\xcdS@\xf4\x7f\xd1\xb7a\xb6S@\xd2\x04Nz\x06\xaeS@\xbf\\\xdcX\x01\xc3S@T^\xd8D+\xc2S@\xdc\x87\xfd$\xc1\xa8S@7i\xa4\x8aE\xbaS@\xff\xa7\xdbz\x7f\xb9S@\xcbN2u\xae\xaeS@\xbf|0\xde\xa5\xcbS@\xddo\x01\x1b\x8e\xb2S@x\n\xab\x19\x90\x9dS@\xef\xaf\x9dk\xb7\xb7S@k\x11x\xd2\x83\xa7S@\x8e \xcc<O\xb4S@Vh<\xe5\xfe\xc7S@m\x1d\xaf|\xf2\xb6S@\x8f\x91.M\xfa\xb7S@\xc3\'\x08\xc8\xd1\xbcS@\x90\x12\xa4\x89m\xafS@fTs\xe3\xa5\xafS@/G7:9\xc3S@\xe0\t1C\x06\xb9S@\xfb\xbf8\xfd\x1d\xafS@\xff\xb9\xe4\xc0A\xabS@PD\xfe\xcc\x14\x9fS@\x96i\x0b\xf6\x90\xb8S@\xfdM\xee\xff\xbd\xb9S@\x15\x1e\x00\xcbG\x9eS@>\xbaP\xc2j\xb3S@\x13gD\x80\xd6\xb2S@\xa3\xbb\x015\x9e\xb9S@\xabu\x1f\xd8\xc5\xb9S@\x18\xd4\x03\xea/\xb7S@\xc2\x81\xe5\x9d\x93\xd3S@\x0f\xfc\x00\x85i\xc2S@m\xf9"\x87\xaa\xb6S@\x1c\xb5\xa4\xa6p\xb1S@\xa87\xf8\xde^\xa5S@\x847\x96\x85\xda\xc8S@\xda4*kw\xb6S@\x0b\xab\xefv\x1a\xc2S@\x193Yom\xb9S@\x9b\x8aW\x03L\xb5S@\xf2S\xb42\x1c\xb9S@\xae\xa9\xf1\x1d\x94\xd2S@\xa0(\xb1J1\xaaS@g\xb1\x10p\xca\xc1S@\x85\xa9\xc4\x9b\x86\xb7S@b\xca{n\x83\xcbS@s$\x9b\x13\x97\xc8S@\xfb\xe8,\xb7E\xd3S@\xd18\xc4\xcb=\xa2S@\xabOI\r\x93\xa2S@\x16\x9a\xee\xf1,\xb7S@\x1b\x86\xaf\xe7\x9b\xa8S@\xaf\x19?>\xca\xb7S@Y\xa5\x84\xc3\x19\xb5S@\x1fK\xedN\x04\xb3S@}\xd7\xfa\xea\xc4\xd2S@\x15\xecv\xd3s\xcbS@\xd2\xae:\xe6\xdc\xa8S@6=\xab"\x84\xa3S@L\xf5\x91\xc4 \xa3S@\xb6\xa1~\xe6\xf0\xd0S@\xd2\x1c<%\x06\xa8S@%z\xa1\xb4\xd4\xa2S@\x0f\x8e\xc5\xe7{\xb7S@\xb5`:\x13T\xa9S@b\x8e\x17V\xcd\xb3S@\xee\xbf\xfc\xc4\xd3\x9bS@\x0fpl\xcaT\xd0S@2\xe2|%\xfb\xc3S@\x16\xfc P\xf5\xa4S@\xef\xcf\x93\xd3)\xcfS@\xfc\xd3\xa4\xc5j\xa8S@\xed\xee\x18\xe4\x17\xcaS@\xf7CP\xce0\xcaS@n}D+k\xc9S@\xc0u\x8e\xc6\xfd\xa1S@\xd3c\x9e\xfc\x8b\xa5S@\xf4$\xf7+\xdd\xadS@\xfd\x90\x12\n\x94\xa5S@\xf5\x08\x8d6\xf7\xc3S@"r>\xda\xe7\xb8S@\xa8:\ry\xbc\xa1S@?\xf9\xb5R\x12\xb7S@\x08\xc1\xdc\x80\x96\xbfS@<\x8eZ\x99\xf5\xb8S@\xbf\x01{\x8b\xac\xc5S@\xd9*\x13\xec\xb2\xbfS@:\xad\x1a\x00\x1b\xa6S@\x94\x93n3\xb0\xb5S@\xe2\xe96Q\x91\xb7S@\x99]\x91\xfe\xb5\xc0S@\x88\xf1L\xf5n\x9eS@\xf9%U\xdd\xf7\xb1S@_.*\x8f\x81\xc3S@\xe1R\xb6\xe2A\xa8S@[\xb2o\xfda\xceS@\xb6\x1e]\xb2[\xc3S@\x83\x18+NB\xc5S@5\xbe\xb4\xc3&\x82S@\xb2>\xd6\xb1A\xa7S@P\x8d\xc9\x0c\x8b\xa7S@\x91\x81\x87\x0c\xf0\xb8S@\xda\xda\xc6b\xd6\xb6S@\xb8\xb3\x10C\xe1\xc9S@\x1a\x10,|V\xadS@<g\\\xf9)\xacS@\x19k9\xf3N\xacS@\xdd\xff\xf3\xc8x\xacS@\x83W\xb8_\xcd\xb7S@\xa0\xb1\xee\\\x1f\xc3S@,\xcb\xcf\x02\xc5\x95S@.\x1c\xde\xeb\xf9\xc1S@R\x1a\xa9\xf5\x13\xa7S@h\x9e\xed\xfb\x87\xb9S@j\xde\xb1\\M\xc0S@cAe\x99\xb2\xacS@\x0bB\xc7h\xbf\xb1S@at\xcd\xde\xd0\xb6S@\xc6\xed3>"\xa9S@\xcd\xdc\x11\xf7.\xafS@3\x1b\x87p5\xafS@\x88\xef\xf4g\xe4\xb4S@A\x01# F\xd2S@H\xe1\xd9P\xa1\xa5S@\xf1bD\xe7\x05\xcbS@rm\t\xd4\x9a\xcaS@\x1cL\x8c\x14\x9c\xb5S@\x8a\xfe\xa1\xe0\x90\xc7S@\x87\xed\xfb\x84\xec\xc7S@\xaa\xbd\x01\xc5\x96\xb9S@\xb6*L\xc7\xcb\xa7S@`\xe2\xe3\xf6\xdb\xa7S@\x08\xd1\x07\xff\xec\xa8S@&\x8c\xab\xe0\xd4\xb7S@\x88(\x99\x0e\x19\xc4S@n\xa5\x9e4\xce\xc2S@\xd3\xcb\xc6\xae\x8d\xcbS@\x0f!\xe0\xd3\x0b\xb3S@\r\xc65~|\xa5S@\x1a\xb5\x0b\x03\xbe\xb6S@L\xd5%\'y\xb6S@\x9a0\xd6f}\xadS@x;H\x830\xa9S@\xd4\xc4\x00F\x11\xb3S@[,]u\x91\xa8S@\xf5r0^O\xc0S@#\xf3\xa8\xf5M\xb0S@e\xfd\xb4\xe6\x96\xc8S@\xdd\xef\xd6\xd1\xe2\xcbS@p\xa5\xaf/!\xb2S@\x0e\xd4I4\x86\xa7S@.\x12\xf7\xdb\xa4\xb0S@\xa5\x04\xefU\xea\xb0S@\x92\xedgd\xfe\x97S@\xcd(\x8a=/\xb6S@Q\x01\xd6}\xb1\xc5S@\xc3\xed\xc1Z\x15\xc3S@o\x7f\x07]\xf9\xcdS@\x92\x99\xb9)\xc8\xb9S@nK\x94\xd8v\xb2S@\xe8K\x15\xf4\r\xa3S@\xc0G\x91\x85&\xceS@\xc0\t\xee\xc0\xae\xadS@\x90\x15\xc4\xe4%\x98S@z\x07\xf8\x83y\xc1S@C\xdb\rT\xdb\x96S@\x90\xb4\x92\x8f%\xaeS@\x1a\x0b\x9b\xf6<\xc2S@\'\xf9\x89B\xde\xaeS@\x9c\x12\xba\x7f!\xa7S@w\xe8\xb9\x06\xda\xa7S@\x81Dae>\xa5S@"\xc3\xa9\x1ay\xcbS@{\xc5\x9bH\xad\xc4S@0\xb8\x93\x19\x82\xcfS@G\xb6\'Y\xe7\xb7S@\xba\xc5|\xc7q\xb9S@\xc1\x87}\x11\x94\xc1S@\x04\x1dt\x98\xbc\x9eS@\x0f\xeec\x8a\xfb\xb7S@FQ\xd6\xb0\xbb\xaaS@\xa3\xdb\x05x\x03\xa0S@o\xd8\x0c\xc9\x94\xc3S@SFjR\xcc\xadS@\x17h\r\x01>\xa9S@c\xe6@\x08f\xb7S@rodCe\xa4S@@\x90\xa0l\xea\xd0S@\xc3GS\xa9{\xa1S@g\xdb\xc7\x9b\xb5\xa9S@y5-\x19"\xb4S@wW~\x15\x89\xb0S@\x9aS\x1e\xabN\xa9S@\xf9\xe7~\x9b\xcc\x92S@\'\xbf\xa1\x1d1\x80S@\x1a\xbc\xa7\x03G\xc4S@\x9e\x9a$\x0c\x9a\xb0S@\x90\xcaSt\x9e\xc1S@8\x1e\x0b\xee}\xb1S@\xc8\xa6\x83\xf1.\xaaS@\x1b\xc1\xf4w\xb2\xb9S@\xa9a\x91\t\x93\xccS@d}l\n\r\xb9S@H\xea\xaf\x8d\xfb\xc2S@}\xd9\xfa\xef\x1f\xcdS@\x81\xac\xce \xa7\xacS@"\x16\r\x16\x9a\xceS@~/q#U\xc5S@F\xc0\x8cwA\xcfS@\n8\xceX\xa4\xc5S@\xe3\x93}\xad\xb0\xcfS@\x99]\x91\xfe\xb5\xc0S@E\xe6\xa6\x9eZ\xd0S@>1Y\xfd}\xcbS@#\xa5!\xf6\xba\xcaS@zl\xde\x1d\xe5\xc8S@\x1e\xc6\x0b\xf1u\xc9S@\x17\xe0\xb7~\x8c\xb8S@\x90\x0c\x07b\xbe\xb6S@$d\x13S\xb6\xb1S@@t\xfb\xa5}\xb2S@\xac\xa5\xed.\xe6\xbaS@\xd1\xb4\xac\xdb\xa2\xb8S@\x8d\xb9$\x99\xab\xafS@\xc1\xf6~//\xb5S@j\xb9\xcd\xb6\xad\xb6S@\xaad?D\xd5\xb8S@\x0b\xf8\xf3\xf5\x99\xb9S@h\xcbt\xae2\xb9S@xwR\xba#\xb7S@T\x82\xd7\xc1\x9b\xb2S@\xe2\xfd?\xd5\x82\xb2S@\x15.\x184P\xa8S@Arw\xc5\xef\xbaS@\x179\xf2\xcb\xd9\xb9S@\x1b%D\x98\x17\xa8S@OM`\x1cs\xb5S@\xd4\xd7Z\x91f\xa9S@h\x86\xef$&\xaaS@\x1d/\xc3\xe09\xa8S@\xeb\xc0Y\xbd \xaeS@;\x7f\xc7la\xa5S@J\x88\xa6M\xa6\xa4S@\x02\xdd\xdc\xab\xae\xa2S@\x9c\x15\xfd\x97\xf0\xa1S@\xd0V\xe3\xca\xc1\xa1S@y\x89\xa9\xd9\xd7\xa9S@T\xe8\x7f\xfd\x08\x9fS@\xe5\xda\x13*s\xafS@Bc\xda\xb6}\xaeS@j\xfc\xfa\xc8\x1c\xacS@\xc7.5\xec\xb7\xadS@\xa3|`>5\xacS@\x8c\xe0\xeex\xbd\xabS@\x9c\xa4\xd2\x1c\xf9\x9bS@\xcf\xd2\xb7<\x16\xaaS@\xa2\x05i\xbe5\xa6S@nS\xe4z\xe2\x9eS@^\x91T\xf8\x08\xc3S@L_M{H\xaaS@\xac\rd\xe0\xef\xa5S@=\xc8:\xce\x83\xafS@\xda\xa5\xf3\xb9v\xc7S@\xb4z\x99rq\xc3S@q\xbb\xef\x0e\xa9\xb0S@X\xd9YY\xe3\xc2S@~\x15\xdf=O\xc3S@\xdd\x13\xb1\xff\xd1\xb3S@r\xecS\xd3\x10\xc1S@\xb2@\xeb&\x0f\xb4S@\xd5/\x03\xbc\x06\xc9S@\xc7\x13\xde\xee\xe1\xb4S@\xc94sv\xc3\xa9S@\x02}J|\x13\xa1S@\x8c\xa1\x1bdv\xb6S@\xb2\xdf\xe3E,\xb6S@\xfa\x92g\x0b$\xceS@\xf0\x05\xc1\xac>\xcfS@\xd4\xce\x9eG\x07\xd1S@\x94\xa9\xb4\x17\xbb\xd0S@\xd3c\x9e\xfc\x8b\xa5S@2\x84U\xe1\xf9\xc7S@\xdd{+\xaf8\xafS@s$\x9b\x13\x97\xc8S@\xd0\n\xce\x853\xa5S@R\xe5\xb6)\x16\xb4S@\x15Xw\xc9\xd7\xc8S@\x91\xe2\xf8\x8a$\xb6S@\x199[\xaa4\xb7S@\x00GB+\x0b\xb8S@\x8bMR\xea\x89\xcfS@o\x90\x86\x1c\xc4\xd0S@a\xe6\xe4\xd9\x9b\xb4S@l\x0c`&}\xa1S@\xc6\xb8Z\x9e\xec\xa5S@\xe49\x88R\xe9\xafS@\x1f\x94\xa3K\x88\x9fS@!"U42\xb4S@\xe1sM\xacg\xb7S@\x1a\xd9Rb\xbc\xa9S@\xd4O\xff\xb9\x89\xd4S@61_6\xf6\xb9S@\x1b\xd2\xed?\x00\xb3S@#^\x9a\x08p\xbdS@\xdc|\xe1\x05\x0b\xa4S@\xc1uN1\x8c\xaaS@\xcd"\x99(\x94\xaaS@)\xf3\xd4\xd5(\xb3S@\xb6\xff\xb3\xc0\x86\xa5S@\'\x96"\xa5_\xc7S@\x7fw\x8b\x84\x9a\xa9S@v5q\xdf\xa8\xa7S@&\x8b\xbd\xe9\xd4\xb6S@K\xd8:\x80n\xb5S@V\x17\xbf\x0bl\xc7S@\x87\xfd\xba\xee\xe0\xa8S@\xdd\x96\xf0\xc89\xafS@\xf3\x99\x9d+g\xa5S@\xce\xe1b~N\xb4S@1\xaeP\xbe\x99\xb1S@\x89/\x8d\x9f\x05\xb5S@\x06\xff\x0fvK\xbbS@A\x12n.\xc2\xb2S@?\x12\x08w~\xb6S@\x90;}\xd0\xed\xb2S@\x1d\xf3\xf0q2\xafS@\xa7\x12[\xf3\xe2\xc8S@n\x99"\x8d{\xb1S@\x89_<\xf6F\xaaS@S8\x93\x1af\xb2S@'
p35
tp36
btp37
a.
