# Supplementary material for: Sea ice drift data for Fram Strait derived from a feature-tracking algorithm applied on Sentinel-1 SAR imagery
Source: Data Brief. 2018 Apr 19;18:1410–5. doi: 10.1016/j.dib.2018.04.034 (PMC5999601; doi:10.1016/j.dib.2018.04.034)
Supplement: Supplementary file 2 — Supplementary material [file mmc2.zip › fs_s1a_data/HH_filter200vec/FramStrait_HH_20141103T084245_20141105T082616.dat]

(lp0
S'S1A_EW_GRDM_1SDH_20141103T084245_20141103T084345_003115_003934_74DD.zip'
p1
aS'S1A_EW_GRDM_1SDH_20141105T082616_20141105T082716_003144_0039D5_D664.zip'
p2
a(cnumpy.core.multiarray
_reconstruct
p3
(cnumpy
ndarray
p4
(I0
tp5
S'b'
p6
tp7
Rp8
(I1
(I14323
tp9
cnumpy
dtype
p10
(S'f8'
p11
I0
I1
tp12
Rp13
(I3
S'<'
p14
NNNI-1
I-1
I0
tp15
bI00
S'\xdb\xa2\x1e_\xdc\xbf4\xc04\xc7P\xaam\x033\xc0\xa4\xb0\x12M&\x844\xc0\xa6\xc2\xf5\xdf\x95\xfa1\xc0\x7f\xa1\xe79\xf7x4\xc0\t\x0e\x84\x9b\xea\xf32\xc0\xb9=\xcc\'\xff\x076\xc0<\xd5\x06\x01P#2\xc0}\x99p\xd7\x81\x933\xc0t\xf3\x7f\xc9\x87\xf96\xc0\xb8$q-AL4\xc0\xa2\xfbCnt-3\xc0\x83\xea\xda\xd8\xf6\xff3\xc0\xca\x8eXP7\xb73\xc0aB;U\xdb\x173\xc0\xe3n\xb3]\x9b\xe31\xc0\xaa{\xaa\xca\x1a{2\xc0\xee.\x07\xbc7o4\xc0\xd1\x8a\xed[\x83\xce3\xc0Bz\xf3\x8f\xf373\xc0\xab\xda\x89\x82\xb7\x184\xc0\x0c\rx\xff\x1ab4\xc0o[i\xb7\x8d\x002\xc0\xf0 \xf0\xc2\x16\x0f3\xc0\x87\x85\x1c\xbe\xd5D1\xc0\x1d\xa2\tr\xa5\x175\xc0\x99\x8aU\xedV\xc64\xc0\xcf\xa0v\xf36\xce4\xc0 \x86\xa9{\xa2\xf91\xc0\x99\xb2i!w\xa30\xc0\xb9\xd77Jmz3\xc0/x7\xc7\xc5\xea3\xc0,\x8f[\x8bx\x7f5\xc0\xb2_H\xf2`B1\xc0\x86b\xb7/iy0\xc0\xe6\xe0h\xdf\xe917\xc0\xffi`}\xec\x167\xc0m\xc5=x\x03x3\xc0c\x81\x9cX\xbd83\xc0\xe6\xd0K\'\xfb\xb53\xc0\x12\xc1\xc0\xa3\xc2$3\xc0\x08\xbb\x7f;5\xe84\xc0\xa4\xe7\x19$-\xd1\'\xc0;\\\x05c\x9d\x173\xc0d\x9aN\xaa\x04\x9d4\xc0)\xc8\xee\xc4e\xc24\xc0\x16\x91\xa4\x97\xd0\xd83\xc0g\xad\xbb\x8b\x96\xc31\xc0\xea\xc0\xfd\xb2\xc2Y5\xc0\x14\xb35\xc78\xbb0\xc0.\x13\x88\xb5Y\xf87\xc0\xf1\xbb\x90\x07\xe893\xc0\xa2\xda>7\xd8y3\xc0\xa9N\xa2\x95G\x1d5\xc0\xbcH9d\x86\xbc4\xc0\xfd\xee\xc4\x05\x01 6\xc0\xd4\xf0\x98\xbb\xe6\xd13\xc0\xfb;U<\x14E5\xc0\xaf6\\A_\xff3\xc0\xfc\xfd\xb2>=\xfa3\xc0\x8e\x80*\xbc\xea\xf31\xc0\xde`\x04:\\Z6\xc0\x9f\xd7\xdf\x1e\xf7\xd63\xc0_\xca\xa1\xa6\xba\xdb2\xc0\xeb\xba\xef,\xcd\x043\xc0\xea\xcd\x19[V&5\xc0\xcdN;1\xada3\xc03\x97\xef\x95+x3\xc0\x93\x94\xe2\x98\x04\xd83\xc0t\xca\xa5(\xe2\x125\xc0G85\xc8\x19[5\xc0\xb1M.g~X5\xc0\x03\x95j\x99\xba\x862\xc0\xa5\x8cP\xa0g\xb6-\xc0D<\x81\xd6lj4\xc0\x98\xd6\xfbm\xd6\x8f2\xc0\xdf\x8aV\x0c6\xfc3\xc0\xb9\xcee\xf8\xaf\x9c4\xc0\x0e$\xcb\xc7\xa0\x1e3\xc0\x0c8u\xb0_;3\xc0\xf9\x19j\xb9\x9e\xba0\xc0\xbe%\x95s-\x142\xc0\xa2\xd7$\xdd@^3\xc0^\xcex39\xf1/\xc0_\x96\xdb\x15\xd0\xec3\xc0A\x9b8\xa4\x8fT3\xc0&\xb5f\x03hT4\xc0 \xa4b\x00\xb5F3\xc0\xbf\x96\x11\xe2\x17]3\xc0\x01K\x99I\xc9\xd35\xc0\x1a)\xfc\x8e\xf3\xbc3\xc0\x13E\\\xf3\x1eg5\xc0\x17\xab\xa5\xb3\x1f\xe53\xc0\x1a`B\x9c\xfd\xff4\xc0\'#`\x0f7\xf94\xc0\x81e}\xe6\x13\xd14\xc0B\xb5\xc3\xa3<\xe23\xc0\xf3\xd1\xcc\xber\xd22\xc0a^\xad\xdcWK1\xc0S\xd4v\xfe\x85\xdb3\xc0\x18\xd3\xb9\xce\\\x861\xc0\xb4\xf6\x0e\xff\x91\x7f4\xc0Bv[\x8c\xdcw3\xc0IZ\xec\x05.u3\xc0\x95\x93\xe6}#T3\xc0X"_\x10\xce\x053\xc0jJP\x91\xe1\\1\xc0z\x90\xfc\xe9\xb1e2\xc0@\xb6\xb5\xca\xf5\x155\xc0\xf7\x04\x83\xf6|j3\xc0\xf5\xde9N\xa6G3\xc0\xd61B\x8c\x03&2\xc0Qw\x99a4c2\xc0\x84%\x92\x8c\xf2J3\xc0\xc1\xe6\xbc\xbdEj3\xc0B\xe5\x10h\xd7\xbe3\xc0\x11\x1d\x88\xdf6\xfb2\xc0\xee\xf0\x1d\x94n&7\xc0\xbb\'H\x1eK25\xc0|\xe6_$\x15\xcc4\xc0\xc3*\xa8V=*4\xc0\xe97/\xd0w\r4\xc0\xe3t\xe9\xf9Uw3\xc0\xc84\xf1\x9cb15\xc0n\xb5\xaa\x19i\x134\xc0\xef5\x97\rB\x833\xc0\x8at-7\xff\x0f4\xc0\xbcA\xa1\xe7\x8c\xe94\xc0\xa0==\xbd|\xff3\xc0~J\x17qr\x834\xc0iC%\xdd\x80x4\xc0+\xbfc\x0cu\x951\xc0?V\x1b\xff(\x955\xc04\xce\x8c\xc1z>5\xc0}\x06\x15an\xa83\xc0\xa7R\xc5\xdbc\x1b2\xc0x\xeb\xf7\xbf6\xb73\xc0\x93\xad\xca\xac\xf013\xc0\xe9\x14\xf5\xac\x94\xbc7\xc01\xcc\xec}\x1c\x913\xc0\x06/\xfc\xbb\xc2\xb52\xc0InS9\x80\xfa2\xc0\xc8\x82\x07\xcegW1\xc0\xb9\xc7R\xa0LJ3\xc0\xc6\xf8\xc4aE\x973\xc0\x92\xab\xf0*\x00\xe92\xc0\x07F\xdb\x00\xac\xe34\xc0\x96\xaa]\xefZ\x1d3\xc0l\xb7\xa1\xb7?\xcb3\xc0q\xd4i3\xba+3\xc0V\x8c\x1e\xa8\xebS4\xc02>\x99\x7f\xf9,4\xc0e\x85j/%u3\xc0\xa69MS\x16E3\xc0\xbd\x96?\x8e8\x134\xc0b\xf1\x82\xbb\'.3\xc0q\xbb^\xf9\xb3\xfe3\xc0\x1d{;\xe4\x90\xf13\xc0G\xe8\xa3\xde\x83\xa33\xc0\xd1\xc7\r\x06-\xc42\xc0O\x05G\x12\xdd\xec2\xc0\x12G\xa2V\xb423\xc0\x9b\xb0\x84 oz2\xc0\x9fS\xadv\xbb\r3\xc0g\x025\x94.w3\xc0\xc6\xf8p\xb6\x1as/\xc0b\x0e.$\xa3Y2\xc0\xad\xe5\x07\x8e\x0b\xb94\xc0\xea\xf7\x14\x92\xbc\xf83\xc0\xba\xa8\xd3&\x17\x8a4\xc0\xaf\x1c\x91;\xca\x1a4\xc0\x12\xcai\x98\xd5*3\xc0\xe1\xa2\x927^\xe04\xc0\xefQ\xdd>\xda\xea3\xc0\xce\xfd\xeb6\x9b\x974\xc0\x1e3\x80\x9e\xd113\xc0\xa5T\xf14\x1f\xbc3\xc0\xcc\xaf\x88\xdf\n\xb93\xc0y(\x9e\xdd\xf9Q3\xc0\x8baP1\x9533\xc0\x0b\x94\xe3l\xa2\xc74\xc0e<\xd2\xf0\xbc\xd33\xc0>\xb2\x08S\x1ej3\xc0\x8e#\x06\xe0\xd2\x0e3\xc00S\xeel\xdf93\xc0\xc9\xce\xf0\x98\x0c\x146\xc0s5\xad\xd6\xe0;3\xc0l\x01^L\xd764\xc0\xe6,\xa8\xa9\xd1\xb63\xc0,\x8e\xba\xae*\xab1\xc0C\xb4K\x99\xe7|4\xc0\x8f\x17\x19o\x8b\x157\xc05\x81\xe5\x190\x9d3\xc0\x01J\xe690X3\xc0\x02\x10\xa1\x1d\xf6@3\xc0\xb3:\x9d\xe6e\x833\xc0h\xbd.\xdd\x13f4\xc0\xd8\xa5\x8f\xe9\xa9{4\xc0\xa3\x9dQ\xd4\xfd\xb45\xc0\x9d^3\xf5\x16\xe51\xc0\xd9,\x11J\xf9\r4\xc0\xf8&\xfaei\x903\xc0\x1f\x18\xc0?\xd5W4\xc0\xa4\x17\xdf\xff\x88|3\xc0ts\xe5\x9f\xb0R3\xc0A\xc7c*\x06G3\xc0A\xe3{,\xff(3\xc0\x14@\xac\xe0\xf7&3\xc0g@\xb0\x9ab\x852\xc0\xc0\xa8\x97n\\\xc24\xc0\x17\x95R\x89\x9453\xc0T\'\x9b\xbb\xa6\x9f4\xc0\xb8\xe7H]Nv4\xc0\xeb\x13\x18\xfd\x10c3\xc0\x84\xa5=\xc6\x8a\xcb4\xc0@$J\x8b\xa5\x8d3\xc0\xc3o\'\xb5]\x864\xc0\xf1\xe2\xd8S\x8f\xc04\xc0I\x01!%\xe5\x023\xc0\xf9\xe8\x97\xb0\x96\x034\xc0\x1blx\x03)\x8e4\xc0\x08\xa5d+\x1bg4\xc0\xeb\x10a,s\xd66\xc0T\xbf4\xc7\xc0\xa03\xc0\x816F5\xe1\x8b4\xc0\xc9\xb4\xff\x17\xce?3\xc0\x95y(\\\xd9\xe63\xc0E\xae<\xe6c\xea2\xc0\xaeur\xaa\x1b!4\xc0\xdc\xca\x06\xd0(\xd93\xc0PJD\x80K\xd44\xc0+V\xc5\xe6\x85\xce3\xc0Z\xcfVi\x07\xa03\xc0\xf8\xf1\xd6K/\x1b3\xc0\x97O\xb3\xb1\xf6N3\xc0{e\xaf;K{2\xc0\x85ZT\x07ae3\xc0\xbbP\xed\xc3\xdfZ3\xc0j\xca\x02"S\xaf3\xc0`\x97\x1b\xf4;\xdb4\xc0\xd4\xb0v\x87FE4\xc0\xf2t\x16\xaf\xd1\x054\xc0\x9b\x19\xd5\xb8\xf2\x973\xc0j\xb3\xeb\x11\x9fC4\xc0YM|EZ\x8e/\xc0\x11\x9d\xe4\xc4\xdbw2\xc0\xea!\xc4&\xb8\x154\xc0\xe0\xdd\xd0\xb1HT3\xc0K\xe6\xc7\x07\x02\x024\xc0\xbc\x1d\x83\xa6&"4\xc0&Q\xa3v\xae\x123\xc0\xf6\xa4\xea\xc3k\x8f3\xc0\xbaW\x82>\xd2)3\xc0\xa0\n\x9bM\x04!3\xc0\xea\xf8-\xf6\x89\xf63\xc0\xae\xa4\xf5\x10o\xf04\xc0\x9e\xb4\x8e\xa8-\xe13\xc0\x87{y\x01\xbd\xaf4\xc0\xf0\xf4;&\xc9\x124\xc0\xd9+C6\x8b\xf41\xc0\x0b\x94\x8b\x88+\x9f5\xc0\xfc;\xfc2x\r4\xc0\xef\x0e\xf4M\xcf)3\xc0\xa6\xa5\x15\xae\x8913\xc0\xc4\xc5p\xdb\xbb\xed1\xc0\xde\x8bS\x15[\x173\xc0\xd5lm\xa3\xa9\x1a3\xc0\x17k8\xed\x08:5\xc0\xa1\xb4q2\x84O4\xc0\xca\xa1^\xca\xe2w4\xc0<\xbe0\t\x12k6\xc0\x81C\x8b\xcbq{3\xc0e74B\x94\xce%\xc0\x19\xe2\x05\x8c|T3\xc0\x9d_r\xb3\xf4\x133\xc0\xc1Q\x15\x87\x7f\xe51\xc0by@\xe8\x19\xf83\xc0\x93\xa4\x90\xe8\xa8\xd61\xc0\xf3j6\xc5\xa4\x065\xc0:\xa4\xf8_\xc3\x953\xc0\x1e\xd3\xdc\xfcc\xc42\xc07\x98\xa0\xdai\xed2\xc0\xeca$\xdb\xeb\x004\xc0\xd6\xc5\xf9N\xde$4\xc0\xae\x9d\x15\xd7\xd2E4\xc0\xef\x969\x00\xae 3\xc0`\xc9q?\xaa>5\xc0\x89\x8fS7\\P3\xc0\x83\xca\xc5\xcev\x1f4\xc0\xe35+\x8f\x05\x025\xc0UD\xe7\x9b(\x144\xc0\xa9\xa5\xbb\xdd2.3\xc0E\xa5x6\xc1d3\xc0\xa2\x17\xaa\x9f%c4\xc0}\xb1\xd6(\x11/3\xc0\xc9\xdc\xac\xe1\xdf\xf73\xc0\xa3t\x19\x17s\xd33\xc04\x96\x03\x96O\x7f1\xc0_\xbfj4\xb8O7\xc0\x16N}D\x02\xd93\xc0\xc1\xfe(\xc4\xf6\t4\xc0\x12W,\x88\x1e\xd73\xc0\xa6h\x86\xcb\xff{4\xc0\xfd\x10\xde\xd5\xbc\xc25\xc0]\x8c\x1e\xa8<\x824\xc0\x04*~\xb8\xf3\x9e4\xc0\xa6tl\x86\xf5C4\xc0:D\xb4`+\xcb4\xc0\x89r\xa4\xc9?\x9c1\xc0 \xb7\xa0o\xbd\x065\xc0\xc3\xfe\x90\x86!\x1c4\xc0\xed\x0f\xa4\x7f\x0f81\xc0x/\t\xf4v\xd83\xc0.gBe\xf5\x944\xc0\xd2mP\xd7$13\xc0YD\x19\xb3u\xbe5\xc0\r\xab\xff\xfc\xa7<4\xc0\xbb\x93H\xe9\xe8/3\xc0\x90\xba\xac\x0c\xa585\xc0\xe7\xf9\xd8\x8d\x9824\xc0\xef2\x0cr\xa6y7\xc0\xe4\xfc\x0c\xca\xder1\xc0\xc2\xee0&\x13\xce3\xc0uH\x0eX\xff\xf33\xc0\x10\xf6\xa6mR\xe12\xc0\xb0\xd3\x03\x8e=Z3\xc0\xb5\xcfg\xe9\x90\xc94\xc0J\xa1p\xb40\xb80\xc0\x8b\xf9z\x0cT\xfa3\xc0\xd5 \xff2\xa1\xc44\xc0LS\xfb\xd7\x9b2,\xc0\x119\x0f\xbe\x1c84\xc0\x89\x87\x90\xb5\xb223\xc0!\xbcsY\x1ag4\xc0\xb4\xf2\xab\xd9\xc2\xf23\xc0\x82\xf0\xe9\xb9w_/\xc0\xc3\xf0\xe4=\xfb\x9c5\xc0\x9d{\x97\xad\xad~4\xc0%2\xdb\x8c=/3\xc0\xd8_\xaf$IM3\xc0\xde\x91\x1e+N\x7f4\xc0\xba\xf1\xff\xd8\xc8\x054\xc0\xa2\xaa\x04\r\x81?2\xc0\xd9X~:\xe1\x7f3\xc0\xed\xe9\xc4\xfcn\x013\xc0\xa3uA\xb8\x94\x906\xc0\xfb{\xb8Sj\xd94\xc0\xd7\xb3t-\x0f\x113\xc0\xfd\xe7Q\xd9\x1c05\xc0\xd7\xdd\xbd\xd9\x81d4\xc0\x16(\xf6\xbb\x8b\xe13\xc0\'\xdd\xa2\xa7D\xd03\xc0\xb9\xd4\xb3\x90KP3\xc0Y\xde\xe3\xacr>3\xc0\x8b\xef\xef\xe7\x0e\xb84\xc0\t\xf7&V\xeb\x1f3\xc0\x89\xf0\x1f\xed\x8a\xf63\xc0P~\x1e5\xa9\x113\xc0H\x9c\xaaU@\xa93\xc0\xe6\xc2\xceO/\xe83\xc0\xce\x90\xd2\x83r\xfb4\xc0\x9d\xa6\xc4\xf7\x0b\xc70\xc0vf`\xe6\xf8\xc73\xc0\x84\xc2b5\x9f]6\xc0\xf8\xf1l\xa2\x89\xfe2\xc0P}\x9e\xaex+5\xc0:\x00\xb7\xc6\xda\xaf3\xc0d\xae\xed\x9f\x9c\xbc1\xc0\xc4\xd3\x14^d\xca3\xc0\xdb\x88\xabzk\x1a4\xc0\xfa\xba`\x02\x03U1\xc0c\xd9_a\xc3\xbf2\xc0\xb6\x16\xa6\xeb\x19\xcd3\xc0X\xd7\xee~\xb7\x053\xc0z\xf8\x88\xcd\xcf#2\xc0y\x13\xdb\x0e\xa9\xd72\xc0\xb9\xdd\x8f3\x82\x013\xc0\xee.\xda\x12\x93\x832\xc0\xa4p-\xcc\xeaa4\xc0\x92:>\xbaxQ3\xc0gYT\xe3\xe0\xf53\xc0\t&\xf6\x85v\xb45\xc0\xa5n\x95b\xd3D2\xc0\x85\x93Q\xd5D84\xc00\xdb\xc4\x05\x12*3\xc0\xa3E!\xe0\x10\xd42\xc0\xeb\xa2;\xf4\x05<5\xc0\xae\x88{B\xb2\xd36\xc0\xc2\xb43\xbf\x85\x934\xc0n\xa3\xf8%\x85\xf13\xc0Ql\x18+*\x034\xc0\x0cT#\xf0\xd0\x083\xc0\x17\xa7\x8c\xaa\x91\xbf3\xc0\xa5\x91\x0f\xab\x9d\xd74\xc0 \x12B\xddY%6\xc0\x7f\x95M,\xb1\x035\xc0\xa4\xbe\xf5u\x8c<4\xc0\xb0j<\xccc(7\xc0\xd1\xc5-\xa1k\xa44\xc0\x1b\xbc\x83\xc89Q5\xc0O\xaaa\x19\x8d24\xc0=j\xa6`\x81\x854\xc0k>\xe8|\x1d\xd22\xc0;8\xa2\x8a\x86\x143\xc0Q\xb7\x9b\xc9\xc3\x193\xc0\x1c\x95\xd7C\xb2"4\xc0tmE.R\xe43\xc0\xfetX\xaeju1\xc0,5\xa6\xd6\xda54\xc0z\xed\x80\xcd\xbd\x1f7\xc0B\xb4\x10(\xe2)/\xc04\xaf_@5\xe42\xc0z?@\x08\xd304\xc0\x84\xb4\x96\xfb"_4\xc0J\xf9O\xb33\xed3\xc0:H\xad\xd4>\'3\xc0\x17\xf7\x8f\xbb\x91\xbd5\xc0w\x9a\xa2\xc3\xc7\xf73\xc0\xfb\xa8\xb2\xd1a%3\xc0]\x04A(\xcct1\xc0h`\xf5\xeb\x8b"3\xc02j\'\xdaM\xe73\xc0\xbb\x17\xc0\xc1\xc9~4\xc0\xfa\x92\xdf\x17\xdc\xcb2\xc0\xea%l\xb3\xd4\x8d4\xc0\x9e\xf7\xa6/\x13\xa53\xc0=\x1bi\xba\x95\x994\xc0g\x86M\r\xab\xf30\xc0a^\xacv1\xff3\xc0\x8a\xd9"\xb8\xf9\xde5\xc0\x88\xb5\x8d\x14\t\xbb4\xc0\xfe\nI9E:4\xc0\xf3\x1a\x00\xf0\xc325\xc0s\x85\xe0Q\xb8+3\xc0\xff\x85\xe9\xbaB\xcb4\xc0\xc9\x13\x86k,\x1d4\xc09\xa5\xb0\r\xab{2\xc0%\xa8\xff\x18\x92\xdb4\xc0\x92\x84\x92N\xb5\x173\xc0\x99\x18\xff\xdf\x1d37\xc0@\xd9S]\x9c\xcd3\xc0\xd6ZG;\xe3Y4\xc0\x85({\xc4~\xf43\xc0\x99\xcc\x90X\xfc\x9f3\xc0\xb9\t`s\x96\xaa4\xc0z\xdc\t\xb7\xcf\xc92\xc0\xa9gx\x97\xa8\xe84\xc0\x08\x1b\xd3nA\xdf4\xc0\xfb;:n\xe2\xe82\xc0\x06\xd9\x10\x15k(6\xc0>c\x98;\xca{3\xc0\x81\t\xb5\xc5\xc1\xbc2\xc0\xccc\x82\xb8\xd7H3\xc0\xd0\x02\xa2.\x1b\xba3\xc0\x90\xdf\xa2O\x99\x145\xc0\x01\xcb\\\x9aF\xda2\xc0\xcd\tlD;24\xc0\xdf0yf\xb8\xf14\xc0\xfatK\x9d6\x024\xc0\\rh\xa5FK3\xc0\xcah\xe3\x9b"[3\xc0\xe0v\xa28\xab\xa34\xc06y\xd5\xe3|\xb53\xc0\xdf\xf5\xa0A\x0b\x1c4\xc0\xd2$\xea\x02\xa7\\0\xc0k\x8c\xb9\xf7\x1d&3\xc0\xf7\xa4\xb7\x99\x9715\xc0G\x9b\x84}$o2\xc0CC|\xa2\x11B3\xc0\xd0\x15\xe8=\xd2#4\xc0\xe5/\xb3v\x83\x194\xc0\xede\xa5#\xea\xec3\xc0lJ\x06\x11\xdf\xfa4\xc0\x9f\xb57{a\xb43\xc0\xad\xac\x84g\x00\x016\xc0\xdf\x85\xfbx\xa5\xa94\xc0\xc8\x14\x91"\xed|5\xc0/\xfb\xbd\x04\xc6b3\xc04\xad\xb9\xd7\x8b(3\xc0\xd6\x9e\x0c\x8d\xff\xe91\xc0\xc7\x0f4\t1\x015\xc0\x9b\xc0%\x7fp$3\xc0\xd7\xd3}1\xe0A3\xc0\x97dd\xc7\xb4\xb13\xc0\x14\x8d<=\x0f=4\xc0\x17b\xe3\xf8\xcaA4\xc0\\\xd94\x03\xbc\x8e5\xc0\x81)\xb3\xb2\xda/4\xc0\n\xf5n\x03a$3\xc0@\xe8:\xfb\xe2L3\xc0\x0b2\xe6\x03\xd3\xbd4\xc0X\x84\xde\xfc\xd8x1\xc0D\x1c\n\x88\xe3~4\xc0\xe1\xfa`x\x0c\xf51\xc0\x8aVYof[3\xc0_\xb2\xba\x86\xb6\x023\xc0\xff\xe3\xdc\xe4\xf1$3\xc0h\xbd\xb1{\x02\x8f3\xc0q%\xb2\x97\xf4-6\xc0\x95\xb3 }c\x1b5\xc0\xe5\xaf\x11%\x9324\xc0Y\x0cQ\xb6\x95\xf84\xc0\x97\xd9\xa6\x0b-;4\xc0}o\xd1\xf3w\xae3\xc0\x9dD\xb9aP\xb53\xc0\x84\xed\xa8*s\x974\xc0*\xf9Q\xe1\x82Z3\xc0?\x07ZH\xd4\xe73\xc0\x8b\xd8\xecew\x903\xc0\xe1\x08#N&43\xc0\x94"A\x11\x97\xa23\xc0\xfc\xd2:\xf2^s5\xc0\x1e\xa0\xdaRd\xe62\xc0\xcc[\x17\xa0\xc8[4\xc0\xdc,\x80\xa6\x14\xd85\xc0\xc6\x12\xb0\xc8\x11G4\xc0\xccg\x9f\xfe\x84\x984\xc0\xc4?\x8a\x12,\x973\xc0\x8a\x96AP\xb163\xc0\x1d[?\x83\xdd\x104\xc00~\xc1e\xc3\xa14\xc0{\xca\xc2P\xe1A4\xc05\xc2_\xa9\xcc\xbc6\xc0Iy}\xd3\x0c%3\xc0\xfae\xc9\xa9\xea\xc43\xc0\xec~m{\x15\xe13\xc0\xaf\x84\x1b\x9e\xc9\xc35\xc0\xc6@\xc7\xc9\\(2\xc0\xe5\xad\xaf\xa6\'\x8e4\xc0\x10\xec\x9d\x0e\x10\xd92\xc0\xef\xdf\xe9!\xdb`5\xc0)\xc4\x92\xfd\xaf\\5\xc0\x015|\xf3l\xd31\xc0~wm\x8aa\t4\xc0]\x07\x80R\xfe\xca3\xc0\x85\xd6\xc8\x86[\x0c4\xc0\x81\xcfP[a\xa93\xc0\x1f(S\xe9R$3\xc0BO\x01\x84\xea91\xc0\xc8\x8e\xbeo~\xdd0\xc0ow,UGs3\xc0\xb6\xd5\xf7\xee\xa0,3\xc0Z$G\x80\xca\x8d6\xc0%=\xe7\xc9\xed\x055\xc0\xf2;\x82X\x8aQ4\xc0Bs\xf7\xcc\x90\x833\xc0\xa0\xd2\xb8e\xca\x123\xc0\x1a\xe4VC\xe3-3\xc0\xef\xd8\xab\x03\xdc\xc23\xc0y\xefL\x97\x1a\xa45\xc0\xb4\x03}\xbah\xae4\xc0ikf\xf9\xce\'3\xc0\x03\xbc\x9d\xa2\x1494\xc0|\xda\x93\xf3\x98C3\xc0\x0b\xa9\xea\'\xd8\xd92\xc0f \x1e\x0cGo1\xc0l\xe0\x1b\xc9A!4\xc0q\xbb4\xa6-73\xc0-\x04\xb4\xa8\x00?2\xc0\x17g\x9bF\x99\x8e7\xc0\xe9\xc9\xea\xc8\xcd\xb23\xc0*f\xe1S\xf253\xc0\xbdf\x98\xf8\x0e\xad4\xc0\xec\xc5W&AK5\xc0\xfb&\xd1\xa9K\xd83\xc0\xf1\xabW\x8a\x11\xd23\xc0\xdc\x8d\xb3v`\xe53\xc0\xecAC\x98R\xbb4\xc0\x8f\x14\xc8\xfd\xed\xa33\xc0B>\x9d\xef\xbf\x951\xc0\xd7\xd77\x94L\x886\xc0\xa2\x05\x90\t\x9a 4\xc0<k\xf0\xae\xd1\xcc3\xc0\x92\xa3MP8\x0e4\xc0\x8a\x01d\x9d!\x076\xc0\xd8\xabi\x1f\xbe\x915\xc03\xc7q\xa9\xf8<3\xc0\xdcaJ\x1a+\xf72\xc0`Vq^\xeb:3\xc0\xb5\xfe\xb75Dy3\xc0\xe0Mv3{(3\xc0!\x817Q\x11\x9a3\xc0\xd5\xd2\xda\xc9f23\xc0m\x82\xdfT\xbd}4\xc0o\xc73m\x8c\x144\xc0\x12\x04\x9bk\xabc/\xc0\xfdLF\xfb\xe0}2\xc0\x94j\xb7)bT5\xc0\x1a\x99\xeb\xe9\xdbM4\xc0\x10\x82\xb8\xff#!4\xc0\x88\xd0=\xd4b\\5\xc0\xb0H7\x96\x7f$3\xc0$\x88\xc1\xce\xc6\x184\xc0\xe2\x91\x94\xe2\x8c\xba4\xc0\xac\x8c\x96D@\x1f3\xc0\xe7X\x80\xe6\x95i/\xc0z=%\xf4/*4\xc0C\xe6\xfd\xac\xfeu/\xc0\x82\xda\'\xcdO\x812\xc0J\xcd\xc5\x833\xce2\xc0\xa2g>`\xc0\x14/\xc0\x81\x96g|\xc0\x164\xc0w\\4\xe4\xcc$5\xc0l\xbb2\xec\xe2\xfc3\xc0)\x9a\xc2*\x87 4\xc08\x8a\xc9@\xcd\xb13\xc0\xf0\xf2\xfe@\xfd\xe44\xc0\x06{$\xf3h\x9b3\xc0\x04j\xb7\xe2\x98\xeb2\xc0\x85\x03 \xd9\xb7\xe12\xc0J\xb2r\xfe\xea\xdc3\xc0\xfd-\xe8\x90H\xfd3\xc0\xbc\xf1Y\x0b\x91$5\xc0Uw\xed\xad\xc5\x99*\xc0/\xd7A,\xe6"2\xc0\x08\xa7\r\x8e\xa2\x164\xc0|\x98\x0c\x13\x85\xa73\xc0\xc5\xf0\x0f\xd8\x93\x1e4\xc0\xe7\xe4?\'\xa8?6\xc0\x7f]\x8d\xd0\xa7Y0\xc0\xda\xa0\xa7\xec\x83\x1a5\xc0\xd1\xd3\x17v\xff\xad0\xc0J\xac\x08\x0e\xd5G5\xc0\x86$\xa8\xd6\xd9\xd52\xc0\x1f\xe8\x91\xa42\x8d6\xc0\xbav\xd2\x05S\xfe5\xc0\x01\x1avd\xd7\xac4\xc0\xaf\xde\x12\x11\x18b1\xc0?R\xda3Rk3\xc0\xd9\x83{\x91\x97\xf32\xc0\xcc\xf1\xa0A\xb5[4\xc0\x0b\x19A\x92\xae\x0f4\xc0\xf4\x03s\x9bD 5\xc0Z2\xbdC\x13\x9d4\xc0\x1eqA\xfd\x02\x1e5\xc0\x99\x08\xbdZ\x9053\xc0\xb3\xc8#\x8d\xd2\x7f7\xc0\x03\x87\x97\x88X\xca3\xc0\xe0\xbbmC\xf6O5\xc0 ~\xb2\'yR3\xc0\x90\xd5&[\xb7\x8e3\xc0\xea6\xb0\xbf\xde\x071\xc0\x84p\xe2\xa7G53\xc02\x98e\xfd|\xaf0\xc0\xce\xfa\x0c\x06\xc0Z3\xc0\x1aD\x1fs\x0e\x91.\xc0\x15g\x02@\xe6\xa73\xc0\x88)\xf2y\x9f\x966\xc0\xc5\x94sB\xb7\x053\xc0\xb1u\xd3D\xb6\x0b4\xc0\x9a\x83\x99D\xf9\x154\xc0\xf3\x00F\x00N\x194\xc0\xf9<\x9a\x93\xb2T4\xc0\xe3R!|\x12\x813\xc0Q\xc1\xf4)\xa1\x1c3\xc0 \\\xe4\xf1\xca94\xc0\x93\xf1sR\xb0\xa14\xc0=9u\xcc\xbe\xa80\xc0\xbb\x11\x12\t|\xb32\xc0\xef\xbci\x98\x1b\xbe3\xc0\xf2ek^\x8182\xc0\xdb0\xc0Y\xd8\x154\xc0\xb8|\x04.6l3\xc0Kg\xb9\xf1\xe5~/\xc0\xc3\x13\x9b\x0f\xb0"3\xc0\xb7{X*\x9495\xc0\x05g]#\x9c\x172\xc0\xadu\xec\xa6\xbc\xb83\xc0J\'\x8e\xe5+\x0e6\xc0\x12>\xdd\x91\xf4N3\xc0\x12pt\xc8\xa7\xbb3\xc0\xf3\xe4\xc3m\x80\t5\xc0gd\xe5\x0b2<4\xc0\xd1\x9c\t\xca\xf2\xb63\xc05\x1c\x15\xa3\x10\x1b3\xc0\xdb\xba\x92\xb3\xd5\x1d/\xc09\x81\\RBZ4\xc0cIH\x84\x12A3\xc0\x90\x8e\xff\xcb\xa4\xb73\xc0\xe4\x03M\xafE\n6\xc00\x8b\xe7\xbcGp7\xc0l\x0f\xda8\xf2A4\xc0\xc4\xc2\x83\xa6\x18\x9e4\xc0\xdd\xff\xd5g\xe6\xf92\xc0\x87\xbb=\x86tG4\xc0\x02\xf0\x9fxhx4\xc0r\xd0\xcb2\xe9\x812\xc0\xc4\xcf$J\xba&3\xc0\x0ep\x8fn\xb9\xeb5\xc0\x9d,\xa1\xc2%\x922\xc0\xc0\xac>\x9cz\x183\xc0\xb7(\xa5\xa3\x86\xf01\xc0lU\xa3_\x99\x1b4\xc0\xc8\xda\x1e\x8f\n\xd43\xc0\x98\xd0\x9e>\x10\xf03\xc0O\x89\xd93\xdez3\xc0\n\x1d\xf4\xfe\x08\\4\xc0\xf3\x11{Y\xca\r6\xc0\xee\x08\xfd\x16?D3\xc0\xff5\'v\xddl6\xc0\xedc$c\xc3\t3\xc0\xfe\x03m)\xb5\xc23\xc0\xa7\xa3\xb7r\x82\xae3\xc0[\x02K\x13X\xfd7\xc0\x12\x81\x95\x92\x17\x0c3\xc0w\xb0\x90\xfd;\x194\xc0\xdd\x80\xac\x88\rE4\xc0[Ls\x1a\xfa^4\xc0w\xcf\xbb\xcb\xd8\xb83\xc0\xc2\x1e\xf1-\xb2\x9b4\xc0*m\x7f\xac>:3\xc0\xfe1\xdd\xce\x92\xe02\xc0L\xeb\x8b\xfe\x1dD,\xc0U\x89C?\x02<4\xc0\xdb\x85\xfb\xf7z\xc53\xc0\x1a\xcd]\xbe\x7f\xb14\xc00\x90\xb6,xm5\xc0\xf8)\xa0|\xc9\x813\xc05\x87\x1c\xa9\xcc\x085\xc0\x96\xc7\xb8\xc5\x98\x156\xc0\r\xecb\xd0\xa4F4\xc0\x83\xcf=\xea\xb7\x906\xc0\x801\'\x0cqM3\xc0\xefDS\x80\xb7\x073\xc0x\xd9\xc6i\x17@4\xc0qS\x07\x822g3\xc0\xef\x03\xe6^\xbb\xd62\xc0\x05\xbcno*s5\xc0\xe5\x9d\x8f\xe5\xfb\xee2\xc0s-!\xaf\\03\xc0\xa9r\xd1l\r\xdb3\xc0\x06\xf6n\xc2\x8ab4\xc0,\x0e\xd9EO.4\xc0\x80\xda\x98\x98\\\t4\xc0\xc9+:^\x89;4\xc0\x101\xa2\xc5\x93/3\xc0\xf8\x8f\xe0\xdb$\xff4\xc0)\xbb2\xa2\x1eH3\xc0Y~\x11f>\x113\xc0U\xa6r\xc1%\x7f4\xc0\xb0Y\x9bi\xf843\xc07\t\x9c\xba\x83\xd33\xc0\x02V\xbf\xef]\xf23\xc0\xaa\x90\xaf\x1b@\xfe3\xc0\x18\xcc\x92\xbe\xd7A5\xc0\x16Z\xd6A\x1d\r4\xc0L\xb4\xc6\xc7\xbd\x1d4\xc0\xdf\xca\xc2\x145\xae1\xc0\xc4V\xd2\x8c9\xdc3\xc0\x17\xe0\x04uK\x164\xc0\xb0\x84\xc3c\t\x0f3\xc0\xbd2\xb2\xb4\xd7\x1f2\xc0M\xd5\xb7t\xea\xf61\xc0\x06\xd6\x9ff$72\xc0\x9a\xef]\x84j\xe82\xc0\x8a\x14\x08.\x91\xa62\xc0v>\x1bj\x12\xc41\xc0\x14\x80\xb9\x9b\xe5\xce3\xc0\xe9\xab9Z\x86\xd33\xc0\x01\xb3H\x85\xa3\xd95\xc0@i\x98\x1bB\x963\xc0\x868Gk\x90v3\xc0]\x13d\x93An3\xc0\x7f\x129\xef\x18\x084\xc0\xf8\xaaK\xb9\xf2\x143\xc0\xf8i\x96`\xb9\x077\xc0\x01H\xe0\xcc\xa9\xf12\xc0\x83y6\x92\xc4\x173\xc0\xe7=\xb8\x0f\x80\xb95\xc0\x18\xe9\x82\xff\xc9\x054\xc0\x8a\xc4o\xd0\x88\x183\xc0\xaa\x84\xf4F\xfb\xd03\xc0\x98\x9d\xe7\xf4o\xb60\xc0\xaa\x9f\xbb\x94\xc0&4\xc0\xb7>\xfe\xa3\xfa\xdb3\xc0\x11\xa4S<\xa9&3\xc0\te\\\xea\x91\x0e2\xc0\x9b\xb8\xa8)\xae\x852\xc0\xad\x90\xa4\xad\xa2\x864\xc08\xc4\xb6>\x1d\xdc3\xc0\xff\x05\xac\x91\xf4\x914\xc0\xd5i6f\xe4\x961\xc02\xad@.\xe4\xe74\xc0\x1c2\xde\x04:33\xc0~\xa8\x12\xd4 \t7\xc0\x1d\x95\x91=M\x894\xc0\x93\x07L\x97h\x9b4\xc0uWP.\x1a\xe21\xc0{,\xd7\xdc\xaeA4\xc0<R\x86\xbcY\xb94\xc0\xbc^N\x14O93\xc0d\x01K#\x13\xf23\xc0\xd8\x04\xf0\xb87\xa44\xc0X\xf7\xcdF\xd3\xd64\xc0\xf2\x81\xa5l\x1b\x025\xc0\'\'\x16\x0c\xb1f3\xc06\xc4\x12\xaf^\xf34\xc0\x94\xdb\xab@M[3\xc0\xc3\xad^w\x87\xb62\xc0\x14f\x86\xa1\xa9Z5\xc0\xbf}\x06\xe3+[0\xc0\x1f\xeaj\x91\x90c3\xc0\xe3\x9b\xfan\x81@/\xc0)\xf9\xdcM\xd0\xaa!\xc0\xb0\xc1\x1ea\xeat3\xc0B\x86\x084S\xcb2\xc0orX\xcd\xcc\xb72\xc0\xce\x88&\x11\xf374\xc0k\xde\xf29SF4\xc0J5\xe2\x93\xe3\xdb3\xc0r\xa7\x1dR\xaf\xfe3\xc0|\x01\x80\xad,\xba4\xc0\xe8{O 4\x812\xc0 \xb8\x07\xa7\x9f\x973\xc0\xcf c\x18\xad\x973\xc0\x9f\xdc\xe3/\x89\x1a3\xc0q\xbf\xdc^\x8f\xd42\xc0\x1c@\xc8\x0c\x91\x985\xc0\x13\x1am\xb9\xab\x183\xc0\xab\xaf\x9a\t\xc4\x994\xc0{\xf1\xa6\x1a\xc3]4\xc0\xfdG\xe5i#"6\xc0D7\xb8\x8fug4\xc0\x82\xf4\xa3\xeei(4\xc0R=<\xf49\xf63\xc0\xc6\xf2\xd3\xdf\x9cS3\xc0\xc4\xc8\x10\x0b-\xb11\xc0\xf4Fp!F~5\xc0\x1d\xc1s\xa7\xe2\xd43\xc0\x1b\x05\x85\xb7\xb6\xba3\xc0)W;;\xdd\x8f5\xc0\xe0\xd7]\xa4@\xfc2\xc0\xeb\x8d\xdf\x920\x984\xc0j2\xd7\xdeZ:5\xc0\xdaQ\x1b\x05s\x9c4\xc0r\x1c\x92<\xd1(2\xc0\xeb[\xf6\xd0n\xf23\xc0L\x16\x8a\xeehc3\xc0\x87\xb6\xafZ\xc1\xa33\xc0C\xfc\xfd\x16\xc7\x9f3\xc0G\xe2L\x02k!7\xc0\xea~`7.\x004\xc0\xd3\xcd \xa5\x0fX4\xc0\xf47\xf8\x005\x134\xc0\xda\xc3zt\xe5g3\xc0\x14v\x1b\xf0\xf6~3\xc0\xf9\t\x8dx\xf4\x083\xc0P\xfb\xc8tS.3\xc0tc+\xcf\xd8)3\xc0\xc1c<\xcc\xb4&4\xc0\xa0y\xe2U\xa1\xaa/\xc0\xf0\x94\xa4\x90\x99\x004\xc0\xb90\x91k\xe4\xff3\xc0\xb3\x02h,U\x1b5\xc0\x1f<\n\xee\x0bk3\xc0\xbc\xbc\xc8Z"\x0c3\xc0\xc9\xb2\xebHk\x134\xc0>\xc8\xb8\x03\xees3\xc0\x0c\xf8\xb9\xab\xa7\xd82\xc0lG\xac\x9a\xbe\xd54\xc0B\xd9\xe9\x9a\x17\xd13\xc0\xee\xfc\x07\x05d\x904\xc0\x7f\x10i\xef<\x814\xc0\x0f\x19LS_{3\xc0\xdbD5\x8e\xdf\x083\xc0\xa8r\x13wit4\xc0\x90\xbaD.\x84\x833\xc0\xaa\xa0\xec\r\xce\xfc4\xc0\x95>\xf4\x1al\xd84\xc0\xd4\xfa\x1c\x8a\xb2\x0c3\xc0&\xe7\xf9\xba\xe1\x073\xc0L\xf3\xec%\n\xf04\xc0*\xdc\xedw\x9d\xfe3\xc0(\xcc\x96\xe6D\x8b2\xc0\xf4\xf1\xf2d?m3\xc0\x02\xd9i\xd8\x1e$4\xc0\x15\xf4\x05\xd0\xde%4\xc0l!\xc3\x87^O5\xc0\xd2E\xb5\xec\xc7\'4\xc0\x05]\x7fg(\x1e3\xc0t\xf8\x9c\xf2\xf2{4\xc0v\x0c\xde\xb1\x97V1\xc0\x1eGhJ\x02\x017\xc0\xdc\xcc\xdai>x3\xc0\xc07\x9dn\xd2\x113\xc0\xe8R\x1f\xd2\x86\x853\xc0\x90:%\xeb\xcd\x034\xc0\x9eJhC-\xff2\xc05\xf3\xe8\x17h\xc94\xc0v\xdd\x19x\x9d\x8d6\xc00)",\x08\xe22\xc0\xdfT\xbe\x85\xack3\xc0\x91z\xcf\xa4S\xc81\xc0\xa8$\x04uz\xc41\xc0Q\xa7\xa9\xf1\xed33\xc0\x9ce\x93\x1c\xcee3\xc06\xf2\x15\xc4\x80\xed2\xc0\xe5$\xa2\xeao\xd74\xc0\xb6\xc2*S\x96Q1\xc0\xf9%\xaa\x94\xd3\r3\xc0\xe0\x8b\xaa*\xd9\x047\xc0\xa3^\xde\x974\xea1\xc0C{\xb0Gz\xd9-\xc0\xfb\x14J\x8e\xfdA1\xc0\n\xddvb\xccb3\xc0\x86\x8a:#&_3\xc0\xc71\x15\xb0\xc3q6\xc0\xcc\xfd\x01\x0b\xbb\x182\xc0\xeb\xbd\x0e\xed\xb2\xa12\xc0\x17\xd7\xa4v4\x182\xc0\t\x9f \xc2\x13\xdb3\xc0\x94\xceq\xb7\xfe\xcf3\xc0\x9b\nX\x05\xb2*3\xc0\xde\x9f\x80\xf0\x93\r3\xc0\xeeD\x88\xdb\x1as4\xc0\xe4\xcf\x16\xban#3\xc0\x16\xbc+\xc5\xff 3\xc0\xce\xb1R^\xff-3\xc0L\xbeB\xb7w\xff4\xc0%|\x94\xad\x88G2\xc0\xac\xd07\xd3*=(\xc0d7u~\x8eM3\xc0\x96\xcbl^m+3\xc0\xfb\x83z84\xbf6\xc0n4z*Zv3\xc0\x89\x18\xb9rMl3\xc0`\x81\t\x11\x11G3\xc0A\x15\xd7\xad\xc9\xb46\xc0S\x85U@\x00\x1f4\xc0\tgZC\x9f\xb62\xc0\x83\x82\x16\x9f\xd0\xde5\xc0G\xc5\x8f\r\x8dz3\xc0\xdd4\xf1h\xb4;5\xc0X\x1d\xc9/:\xed2\xc0Up\xee\xf7:\xc71\xc0\xc1\x90\xab=\xebc5\xc0\x02S\xc3\xfcL\xd34\xc0F\x1ddFEN2\xc0\x1f\xda2\x9b\x9b>3\xc0z\xf5\x9e\xdb\x98\xd34\xc0\x83\x07\x80\x8e\x08\xef2\xc0\xb17S\x9f^\x0f3\xc0<8\xe1\xd8z\x853\xc0\xea\x15\xba\x89\\`4\xc0\xf0\x8c\xcb6/\xbe4\xc0\xd1\xb0\xd7\x92\x94`4\xc0\xff\xd4\x8b\x19\xe9\x142\xc0\x93_D\x05o/4\xc0b\x85\x947\xa3y2\xc0eFl3\x06\x013\xc0qM\xc5c`\xed5\xc0\xb5\xaf\'\xd4^\r2\xc0r`]z\x9d\xa93\xc01\x18\x11\x88P\x134\xc0\xe7\xe8\xf7\x9f\x08\xc61\xc0\xd5on\\5\xc23\xc0\xf2T\xbb>>I5\xc0\xf3\xef+6\xbf\x176\xc03c\xbf5N{4\xc0\x97\x136\xc3H\x0e6\xc0\xe7\xcb{\xfbE\x1e5\xc0$\x8f\x14\xf0\x1c\x077\xc06\xb9z\xf8\xbbq3\xc05\xd6\xd7\x80\xa3\n3\xc0\x8f\x12\x17\xcf\xfb83\xc0Z\xfbu.\x8996\xc0A`c\x0b\xce\\4\xc0\xae\xba\x97\x90 \x840\xc0!\xda\xe1\x08\x87\x904\xc0\xd4\xb2k\xcb\xdbm3\xc0\xb1\xfdO\xedM(4\xc0\xd3cb`S.3\xc0\x9b\xd9]\xf1\xacG3\xc0a\x89\xf3\xf2OI3\xc0\x04\xfbM\x88m\xbb3\xc0\xcfy\xdd&\xfdl3\xc0e\xae\xc1\xa49{3\xc0\x9fY\x9b\x97k\\2\xc0:6-aH\xfa5\xc0\xdb\xfd\x06\xbb\xb994\xc0Z\rMV\x05+7\xc0]\xfe6\xf0\xe3H3\xc0\x1d\xb2I\x98u44\xc0x;\xf7(\xc3C3\xc0D\xa9*b"\x854\xc0[\xad\xc8\x08G%5\xc0#\x1a8\xf2n|4\xc0\xba\xc6 1\xcc|3\xc0\x1e>\xd2\xf4\xb6t3\xc0.\x1b\xb2\xb5k\xbf6\xc0\x14>\x81\x100D3\xc0\x80\xf1Xe\xaf+3\xc0\x9b1\xbb\xef\xc6_2\xc0\xe7\xa5\n79\xb45\xc0C@\xedZ\xe0\xb70\xc0@\xf8\xf7$I@4\xc0z&\x85\x96\xe1\x167\xc0Gi\xa5\xa7\x99\xe55\xc0\xc9\xacQ\x91\'"3\xc0\xec9ZCTw4\xc0:\xc9\xab\x93n\x8c3\xc0\xbe\xe9\x11\xe9\xdb\x903\xc0\x90w \xcf\xff55\xc0\xf7\xbc4\xebO\xbd3\xc0d\x89\xb8\xe1\xc4\xf02\xc0+\xdfdd\xde\x9d2\xc0k\xe8\xc2]*P0\xc09?\xa0\x03e\xb20\xc0\x9f[\xfeM\xd9\xe54\xc0\xf1\xb2m<;\x123\xc0\x15\x1c\x0eR\xefX5\xc0\xfb\xfd\')\x9b\xe31\xc0$\xbe\xe5\xf99\xb64\xc0\x89\xeezB\xd5\xc14\xc0\xc3\xc0\x86\xe2<{3\xc0\xb4$S\xf1\x86R7\xc01\x8a\x9b\x1f\x06\xe22\xc0\xe5Q\xd7\x86$55\xc0\xc6\xb0\xdb>\x0f\x833\xc0Z\x03Jo\xb5D5\xc0\x85\xa1\x03\xb0\x0cH3\xc0\x07\xca=\x00\xf5\x834\xc0J\xd44\xcb\x01\xaa3\xc0\xda\r\x80\xf7*\x103\xc0IL\x1b=\xa4\x153\xc0\\\x82\xe7\x1fJ\xf24\xc0\xfa\x1d\xba\xfe.N3\xc0\x9d\x06\x0bzl\x025\xc0Ms\xa4\tz\xe12\xc0\x12\x7f^h\\f1\xc0\xed\xa07\xfeOO6\xc0\x07,nh\xd3\x1b4\xc0VK\r\x8a!\x872\xc0\x88!\xa8\x0b2G5\xc0 \x88\x89\x9b~~4\xc0\x90\xff\xe6\xb2\xf2\xeb3\xc0\x93\x01\xd5\xc7\x9ct4\xc0t|\xe7:t]3\xc0\x80\x05\xd3\xe6-\xcb0\xc0<.\x92^\xfaT2\xc0\xa5\xda\x12\xb7m\xb30\xc0\xadw\xe8\x89\xf0)0\xc0\x15H\x9d\x11\xb1:5\xc0.^CS8\xe72\xc0\x9e\xf7Q\x0f\xea\xf01\xc0\xed\x856r\x0e\xbe1\xc0\xae\xef:\xdd3L3\xc0\xa5a\'<Pn4\xc0\x91C\xf4d\xf6t4\xc0q@\x17\xec\x88\xa84\xc0\x00l:p\x98\xfe4\xc0\xb8\x8f\xc9\x90\xa2\xb90\xc0\x95w\xcbk\xb4\xf91\xc07\x1e2\xb9~\xd24\xc0\x9c?\xad\xcb\xb5G6\xc0\xef\xe5d\x04,\x834\xc0]\x9dS\x93\xa8\xea4\xc0\xba\x00^\xb3\x13\xa23\xc0y\x08\xa1\x1d\xa1\x864\xc0\xc6\xdd\xae\xb3\xf4\xa93\xc0\xbb\x88?2\xc4\xab3\xc0\x1c\xed\xccr\x93\x826\xc0^\xc7\xb7\x92\x14q3\xc0\xdd\x9b\x0fb\x7f\xc31\xc0\xe9|:\xde=\xad3\xc0B3\x83Mf\xf53\xc0\x92w1\xff\r\xbd2\xc0\x04\xb3\x88\xday\xda4\xc0D\xadP\xa6\xe6\xa03\xc0\x04;!f\'\xf31\xc0\x15NBy\xa2\x007\xc0/"\xd2\xeeb\x8b3\xc0\x01\xfcqcG73\xc0\\$\xee\xb5\x1fL3\xc0\x93\x15\x1c\x0e\x94\xf84\xc0o\xb4\xac\xedX\x8a6\xc0\'#\xbd"\x9a&3\xc0\xd0\xbe\xc7\xaa!A1\xc0\xc7\xeb\x0fce\xf93\xc0\x0fo3\xfd\xac\xab3\xc0P\x19\x17\xf4\xd1=2\xc0\xa7\x96\xe3\x81\xed\t4\xc0#}IS"f3\xc0\xa1t\xa7\x96\xef\xa94\xc0\x1d\xbe\x08\xf3\x95\x833\xc0V\x89S\x81\x0b_4\xc0\xf44\xd4\x84\xe5\xa62\xc0i\x99rp\x8c\xfe2\xc0B\nCU\xa1.3\xc0\xb6d`\xa1^S4\xc0u\xf4\x1e\xa9\xde\xd12\xc0E\xd6\xd9|\xed:4\xc0\x1e@(\xd7\xdc\x8a3\xc0\xf5\x08\xc79\xdf\xa12\xc0\x17E\xa0\x04\x94@6\xc0\xef\x9f\xff\xf4\x11Y4\xc0}Qn\x11C\x122\xc0\x1c\x98\x8eq+\xf62\xc0\x9e\x91?\xd2>\xaa3\xc0\x06w\x88I\xb4U3\xc0\x96\\ Z\xae?3\xc0w\xa0\xb9N1;3\xc0\x96\xa84\x00\xab\xe62\xc0\xac\xe9\xa3\xb1\t\xb04\xc0:\xcf\x83\xda\xb3Z4\xc0jd[$\x1aY1\xc0\x1b{I\xfe\x19\xf06\xc0\xe9<\xc5Y\x9cR3\xc0_\x80p,\xd7s4\xc0\x84I\x88\xfe\xe6w7\xc0\x03XU\xdb\xa3(3\xc09\xfb@\xa5\xf6\xc03\xc0\x8c\xe8\xd2FVf3\xc0\x19\x0bo\x96\xc0\xd02\xc0\xc2~\xa9\xbc\xaex4\xc0G(wI`F3\xc0d\x15Y\\\xb8\xa03\xc0[(\x96w\x86T0\xc0\x16\x19|\xc9"\xfa4\xc0\x99\x0c\xd2)\x9e\x012\xc0\xff\x1b\x95\x96\xc7\xde2\xc0~.\xb8W\xb7_2\xc0K \xf4\r\xfa(5\xc0&\xc5\x05\xa0\xa4s/\xc0nG\xc0\xe3\xc3\x073\xc02\x9e\xb7\xd9\xabB4\xc0\xdc\xe5\xab\xcaW\x9d3\xc0N|v\xb9\xc5\xe23\xc0\x1f\x040\x83\xda\x0b3\xc01\xde\x9fy1\xca2\xc0\xd8\xe2\x18\xf0\xf6\x1e-\xc0M\x1ejN5|4\xc0+\x04\xb7*\xe1M5\xc0\xc6\xfa\x8b-y,3\xc0_m#\xd5*\xdc3\xc0\xb5\xa7\xad\xa4q\x073\xc0\x81+\x16\xf4\xa3\xd52\xc0c|\xf8\xb4\x9a\x833\xc0\xde>\x08\xf4\xa3"3\xc0\r\x9d\x89-\x0f\xc94\xc0\xc5\xb02l\xd084\xc0\x8c\xceH\x96AV7\xc0C5\xfbY\x18\x975\xc0\xe8l\xad\n\xcc\xa73\xc0\xda\x03\x8e\xb6\xbc\x833\xc0R\xa5\x15\xfd\xa7S3\xc0\xad\xab\xb7\x8ajh5\xc0\xe7\x14\x16\xa5"|3\xc0\xb2\xde\xc5\xabb\xf52\xc0\x13J\xa0\xc5i+6\xc0i:Vu;\xd03\xc0\x07Av\xb4\xfe\x193\xc0\xc8\xa0\xf2\x80\x8a\xde2\xc0\xa4h\xf2\t-^1\xc0\xd9l\xca\xbc\xd7\xa12\xc0K\x0e\xa1\x83PT4\xc0\xb2\x91{\xa2\x84"5\xc0\xec\xab\x11\xd8h\xd14\xc0K\xd9\x12\xa5B\x005\xc0\xc6\xa0\xb5]\x99\xcc6\xc0\xed\x18r\xc8\x0f\xab6\xc0:\x8d &\x81\xaa5\xc0c\xde0{\x91\xef3\xc0Ll\x97\xa8\xadT5\xc0\xb0\xb0,\x88M\xa62\xc0\xafz~Z\xbe\x8e4\xc0\xa9\x0bQ\xa2\x17\x8c3\xc0\xf7\xa5A\xa8\xe9\xf13\xc0\xed?\x88\xfe\xd7\x1f3\xc0\xe4J\xackx\xd42\xc0\xb8"\xfc\xd0\xba\xaf5\xc0J\x9dpT\xba\xfa1\xc0(&\x97\xbf\xe1\x7f3\xc0\\\xc6\x07\xf4\xd7|3\xc0\xa2\xfbT9\xd1-3\xc0J\xdc\x1a\xa9}a4\xc0\xaeQ+\xb0 \x0e4\xc0;\x0b\xad\x91\xf3\x0e3\xc0\xe9)=ui\x025\xc0\xd5_\xf9}\x93\xfa1\xc0*6L0Y\x062\xc0\xd4n\xbe\xef\x1c\xae4\xc0\x86\xb9\xeb6&\xcc1\xc0\xda\x8e-A\xd8\xb52\xc0\xfasV\n\x10\x1c5\xc0s\xe8\x18\x96\xb0^4\xc0I\x8c\x88\\\x81\x0e6\xc0\x0fe\xfebq.0\xc0\xb5\x98\xac4\xa906\xc0\x84\xa3\xbbX\xaas3\xc0r\xf6\xf1\xbf\x9b\x156\xc0\xbf\x9b\xed)\xd4X3\xc0\xa6,\xc8k\x0e\x7f3\xc0D\xba\x0f\x80\xdf\x194\xc0\x03\\\xf2)D\x953\xc0r\x82\x9d\xbc/\x983\xc0\xfb\xbd\x17\xb75\xc21\xc0\xe6\x91|\x1d\x9f\x1e3\xc0\x90R\x80|\r\xfb2\xc0\x0c9\xef^5~4\xc0\x85s\x81<*J3\xc0\xafc\xa6\xfdS84\xc0yk\x7f\x19\xb164\xc0Ez\xd5\x8eHr3\xc0_\x80\xbbu\xe9|3\xc0\x03\x04\xc5\xfd.\x803\xc0)kH\x081\xe63\xc0\xcb\xc7\xee\x1b2(6\xc0\xb5V\x7f\x05\xe9+/\xc0\xc5\x83\xbc\xea\x05M3\xc08\x9dU\xe33\xbd4\xc0yly\x8e\xf8\x1d6\xc0\xea\xf6\xf4\x12\x1764\xc0I\x07\x84\xbb\xa8L3\xc0\xe7x_\xc4/\xb32\xc0\x9b\x8b\xf6\x8a\xa8\xe76\xc0\x1e\xb8\xdb\xe8*@4\xc0\xc2)\xaf\xc2v\x012\xc0\xc6\xb7\x8f\xd8\xf0\xd40\xc0\x19}\x05\x01\xca\xca1\xc0q\x1c\x94\x04;\xee0\xc0\x12\xc5\x93g\x95\x864\xc0\x85-:\x1e\xe8\xf82\xc0\xb6\xe2\xc4t\x1a\x992\xc0\xfa\x98\xc0\xc1\x92<4\xc0\xf0\xda\xe4tsP3\xc04uW\xf4Uw3\xc0\xc7\x1b\xf0\xd7|\xbd3\xc0\x04i\x0c"\xd2X3\xc0b\t\xb8y\xb3P3\xc0^A\xb11\x94\xfe6\xc0P\x08\xfa\x8d\x12\xb72\xc0Yl\x1e{Q\xe22\xc0\xd2\x150\xd5\x0c\x7f4\xc0pO`L]Q3\xc0J\x9d3\xdc\x15\xe02\xc0\x879\xc8o\xe5\x1b4\xc0\xa0\xf8\x9b\xc2\xe2=3\xc0\x85`\xc1\xdd\xdf\xec/\xc0\xad\t(\x0eV\xd72\xc0[:\xcbh\xb5\xdb2\xc0\xc8\x1a\x05x\x99\xc03\xc0\x92\x17*\x85\xf9\xb93\xc0\xb8\xc6.iI\xd21\xc0q\xacl"\x0b\x074\xc0\xb2{\xccXU\x951\xc0\xc2t$\x00\xfa\xf92\xc0R\xd9\x05%\xfe\'3\xc0P\x1c\x8fu\xa1.5\xc0<\x18\x170\x13X3\xc0\xe5\xe2\x10\xa5\x17_4\xc0\x0e\r8;\xde 4\xc0\xa3\x08e\xec\x10\xc92\xc0\xcd`\xc4S\xf4?0\xc0\xa1\x8a\xfa\xa3?\xbd3\xc0{\xe2\xf6\x81\x1b\xd80\xc0L\xb8\xd5\x88\xf455\xc0\xab\x99T\xccy#3\xc0\x92\x97*\xb8\xce\xcd4\xc0\xc4/4\xaaU<4\xc0\xa4\xf4\x96i)E3\xc0\x1a\xb6\x1b\xef+!2\xc0\xa0\xcd\xaa\xa9vC6\xc0vy\xeb\xc6$\\3\xc0?q\x92\xeb\x0fK4\xc0\xca\xbd\x1c)\xd6~5\xc0\xf6\xc4\x94\x83\xba\x1c4\xc0,>\xcc)JW5\xc0\xfb\xc6\xa1B\x8f$3\xc0:h\xd5\xb0\xf8\x832\xc0\x87fj\xabn\xa84\xc0,\xcc2\x94\xcdt4\xc0~B\xa6\xdfP63\xc0\x16\xd8i\xac\x1d\xe03\xc0[\x11\xfe\xad\x1cM3\xc0^85\x94\x0co4\xc0Sb\x1e\x10\n\xd71\xc0:\x92\xcc\x00\xdc\xca/\xc0\xfc\x95\xdf\x07v\xb34\xc0\xfa\x96\x81R\xc0|5\xc0\x02x\xe4G\xc7\xb10\xc0\x0fh\x0b\x8b&\xd14\xc0\xfa\x9c\x13\x8d\x8533\xc0\xdb\x1ek\xa2W\xdd3\xc0\xc0\xd3\xb4U\x89\xe33\xc0\x1c\\k\xb1\xcd\x9f3\xc0\xdcb\x0fd.\xed6\xc0\x14\x86\xeff\xae\xd51\xc0\x8b-\xf4Q\xbfC5\xc0\xd8y\x14,Pm4\xc0\xea$\xa5P\xc7\xda4\xc0\xd3\\\xc0\xb4\xe6O1\xc0.*%}\x03\xbd1\xc0\xb6\x0e\xa7\xbe\x08}3\xc0#7\xec`\xff56\xc0\x15\xc1t\xf8g\xc92\xc0EY\n5cH3\xc0\xa1\x92\xef\x89\xca\xaf4\xc0;\x1c\x04\x00\xd3P1\xc0\xc5|\xb4\x01\xe8\x1b7\xc0_\t\x01\xec\xacD3\xc0\x1fW~+Z\x1f4\xc0n4h\xc2$43\xc007)\x16Y)3\xc0\xe5\xb1\xf1P\xaa\xa23\xc0T\xfe/(\\\xb43\xc0\xb0\xc3\xe82\x18\xf17\xc0\xc3X<\nu\xb90\xc0\x82\xc9}\x11l\xb60\xc0\x96\xa5v\x8b[\xac3\xc0.#r"\xd5\xe64\xc0G\xd6\x90m\\\xce3\xc0\xe1\x169e\xcd\xe22\xc0\xa3W\xd3a\xe0\x034\xc01\xd3\xbd\xce\xaf\xf2/\xc0\xf6\xa5\xe3\xd4\x91r3\xc0\xff\x95\xad\x83\x04u3\xc0\xc5\\z\xec\x0e\x052\xc0\xf5\xb5y\x8d\x1f\x9f4\xc0\tk\x9a/\xba\xf4,\xc04\t\xa4\x11R\x942\xc0\x05k\xea\xfa\x8c<3\xc0\xc8\xa3\x8f\x13\xfa\xe42\xc0\xea\xe8{)Q\xb13\xc0\x04\x83\xdax8\xe24\xc0\x8bOU\x15 \xf54\xc0\x9eB\xe1?\xd374\xc0{\x16\xeeJ\xa6\xf91\xc08V\x92\xbd\x81W3\xc0\xfc\xaa\'\xe73>3\xc0\xe7\xb5\x93z\xdbw1\xc0q\xa0\xbe\xd8\xff\x015\xc0)\x88\xb4\x9f\x99\xef2\xc0T\xcb3\n\x9c\xfc2\xc0\\\x06Y\xc6E\xcc3\xc0D\xc6\xb2\xe9\x10P+\xc0B"\xa1\x08>\xaa2\xc0\x1f\xdf\xf7\x1a\xa4n3\xc0s\xb6,\xd0>\xf57\xc0\xb1v\xdd\xd7\xe0\xc43\xc0\xab\x19\xd33\x05w3\xc0\xfa\xe4\x163:\x825\xc0\xba\xb4e\xa3\xe7p4\xc0E\x1b\xc7g\xd3$7\xc0\x1fg\x0e\x8f \x802\xc07\xbc\xa7C\x8a(3\xc0H\t\xe0\xa7\xffQ+\xc0\xf4\x99g\x9a\x15\xc13\xc0\x19\x98b8\xa4/3\xc0ws\x94K\xc0>3\xc0\x0f,f\x1fw\xad0\xc0\xb2\xb2\xcb\x0cq\x100\xc0B\xdc}\xd5\xf9\xf53\xc0F2{?A\xe42\xc0\x96\x8d\xfa\xae\x9f\x045\xc0\xc1\xeba1c"5\xc0>\xe9\xaa\\\xb8\xc92\xc0\xe9U\xa3\xd4\xf8\xa34\xc0\x82^^sM\x1c4\xc0mj\x03\x93\x18{3\xc0K\xdb\xbfGc\xd12\xc0\x03\x89\xf0\xe6\xe2\xb53\xc0\x08\xd5@`8\xcd3\xc0f\xae\xcd\xfb\xb8\xe41\xc0\xa5W\x1a"\x85\xa40\xc0\x83\xb7\x17\x9a$\xe52\xc0\xae$\x8a\x0f\\\xb93\xc0\x1en\xb2c[\xb10\xc0[G\x0c\xd4\x06%4\xc0\x83EN!FR3\xc0\xd2\xfe\xd7\x06#\xbd4\xc0B\xcey\x16\xe3,5\xc0\t@\x03\n\xf2\xc72\xc0B\xeb\xb5\xee\x83<-\xc0\x17\xbcaD#)-\xc00k<m\xa3\x175\xc0\xf5u\xa8\x07\xef\xf04\xc0:B\xed\xeaZ04\xc0v\xd8\x0b\x16\xb6B5\xc0\x8c\xb6\xb5w\xb0E2\xc0\xa2\x15\x18\xcc\xa2>1\xc0<U^7\xf3\x0e2\xc0\x8f\xca\x92\x9f\xbe\xcf2\xc0\x9a\xd9\x86\x7f*\xb94\xc0\xf5\xdf\x82\xf1\r-3\xc0r\x1d\x81\xba6\xce2\xc0*\x9ekrl\x1c6\xc0\x04\xf7\x9cB\xe9)5\xc0o\xdf\xb9C\xcfd4\xc0\xdc>\x86Pv|3\xc0\xe9\xc8\xd4\xd6\x82\x823\xc0|~E:~H2\xc0\n\xa2Z\xfb"\x193\xc0\xd8N\xeb}\xa9\x113\xc0;\xd6\xfdf-\x154\xc04U\x97\xf6\xea\x194\xc0 NR=\xd5a5\xc0\xfe\xc4\xc3U\x1dw3\xc0\xa6y\xbd\x12\xaft3\xc0\xb2\xab\xb8\xc8g\x003\xc0\xf8\x88kT\xfc\x150\xc0[=L\x9b\x1b\x063\xc0\x021\xe8\x8b\xf4x3\xc0rv&\xf8#\xbc1\xc0/n\x95\xa2\xd3B0\xc0y\xb6I\x16\x1bS2\xc0\xc2,9\xbb\xfc\xb13\xc0\x83\xd8}%~\x903\xc0\x16oo#1y3\xc01\x19\'G\xd3\xa72\xc0\xf0\x11\x0c\xe3\x89y1\xc0\xa7\x91\x19{?<3\xc0\x94\x9c\x15\x89dC3\xc0\x16\xb2-\xd5\x92\xe04\xc0\x93R\x01\xdal\xcd1\xc0o6\xf0\xbb2?5\xc0\xad\xc6r\xf6\x9cK3\xc0\xb6P\xe6\xe2\xc3\x854\xc0\x0f\xb7e6s\x1a5\xc0[\xce\xce\xdbDC2\xc0\x87\xc7\xd9\xdd\x1c\xdd2\xc0\xe4\xaa\xa5\x02R\xc42\xc0o\xdcv*\x9d\xd64\xc0\xe3\xcfY\x83hQ3\xc0\x00Q\xd9#\x02\x112\xc0\xff&\xe8@E\xb04\xc0\x80\xc8U\x0f\x96\xb64\xc0[T\xc4\x85m\xbe4\xc0\x9f\xfa\xbc\xae\x84J4\xc0\x1dH\x88\x96\xec\xd42\xc0\xe54\x1c\x9b\xa3 3\xc0s\x81\x08\x02\xc7\x1f3\xc0\x8c\xb4l\xea&p3\xc0^\x12 \x07\xc9\xae2\xc0\xaa2\x98q\xb0\x155\xc0*"\xb7\xae\xe4\x9e0\xc0\x15c\xef\x10\xba{3\xc0\xd4&vN\xf8=/\xc0\xaf\xc1WoCN3\xc0\x85\xd4\x18:\x8e\xbb0\xc0\xa7\x9a\xea\x98\x16\x904\xc0\xb4\xd0\xfb\xa9\xd8\xa54\xc0\xb8K\x83\xe2d\xed3\xc0 Z!\x8d\x1a,3\xc0\xb7\x86\xdd\xa4\x1d}5\xc0\xb7\xbd\xa8L\xe343\xc0\x8c\x12J\x81\xf3\xff2\xc0\x83$\xe7!~Z4\xc0~\xe2k\x847\x133\xc0\x9eizY3\xea2\xc0T\x90\x02\xa4\xe8\xee3\xc0\x7fg\x0f\xca\x81\xe22\xc0\xfd\xc7\x16!\xb7\x933\xc0gb\xeaq\x96K3\xc0\xc4\xf1\xa4xZ\xd43\xc0\xb9\xe5\x94\xf9\xa3#4\xc0\x15<Z\xbb\x1c/3\xc0zM=\xdd\'v3\xc0z\x05\xd3m\x16;3\xc0\xc2\xba\x1d\xe5G\xe72\xc0O\x91\xdfB\x9c{3\xc0\x87\xed*\x81R\x9d4\xc0Y\xf3\x91+vh5\xc0\x16\xc0\xdb\x03\x1fn3\xc0ys\xa2l@\xa44\xc0\xda\x8eL\xd4\xe5\x8f/\xc0_A\x84\xa7\xff\xd82\xc04M,\xc4\xd5L1\xc0)[\xb4\x96\x82+4\xc0r\xfd\xff\x96\xcc)4\xc0x\x01\x0bg\xd8\x064\xc0\xfe\xc6\x1d\xb9\xe5N3\xc0\xff%\xc7\x05\x01g3\xc0"\xb6eD\x82\xe42\xc0\xe3\xa1\xa5c\x86\xa64\xc0&s_\xf5\xb6<3\xc0\x94\xac\x0cI\x1a\x854\xc0\x12\xae\xe2\xdaJ\xef2\xc0\xcf}|\x85\x88\x853\xc0\xbb\t\x1c\xbf\x9b\x893\xc0M\x93\xb7b\xe9f3\xc0\x18\x86\xb0\xc9\xb075\xc0:\xf0gAZ\xfd3\xc0P\xa7D$?\xcb3\xc0\xa3.\xdd\xab\xeb\x033\xc0\xf1\xbe\xc5o\xbb\x0e3\xc02\x95\x02I\x9f\xc23\xc0x\xb8l\x89;34\xc0/\xf4\x03\xd1\x13\xea4\xc0\x99\xb4\x9c`\x1c\x013\xc0\x85\x17\t\xa9s\xee1\xc0\xb3\xda*\xb1\xca\xc12\xc0\xf4\xcb\xcb?\x14\xd42\xc0I7\xfc\xaa\xb5\x8d4\xc0\xc8\x8a\x0c\xeb\xc8\xf03\xc0\x16\x1f\x0c\xf4\x9f\xd06\xc0\xc3*o\xb0S\xcf2\xc0\x8e\xaf\x15\xe1\xbd\xed3\xc0W\x13f\x8e\x92\xc42\xc0\xcf\xe2\xf0\x16\r\xcf2\xc0m\xf0b\xd92%5\xc0L\x94\xd9}x\xf64\xc0vO\xa3\xbc\xe0B4\xc0E;6\xc32A5\xc0\xf1\x14m\x0b\x9a\xe15\xc0h+!I.\x9b4\xc0a\x7f\x7f$\x8c\xc62\xc0\xbd\x0f\x97\xb4lq3\xc0h\x05-\x0baz3\xc0\xb3\xce\'\x0f\xe4p3\xc0\xb8l\xcb\x9c\xb7\xdf3\xc0\xe2\xc3\xa4\'\xec,3\xc0\xa5\x01u\x04 \x8c2\xc0\xba,\xa8G\xfdl3\xc0\xfe \xed\xecI,3\xc0\xf1\xc4ne\x1di5\xc0\x9eK\x8a\x03\xc3\xeb3\xc0_cMx\xd4\xb62\xc0\x07\x0b\xc8\xe2P\x812\xc0X\x92\x03\xda\xf3h4\xc0x~HF\xdc)3\xc0\xb6\xe44c\x8b\x002\xc0|[\xd5$\x9244\xc0\xa9\x18\x85\xdc\xe8_2\xc0\n\xbb$t\x0b33\xc0\x13\x02yj\x0f#3\xc0\x85df]\x81\x993\xc0XS\xb5\x80\xab\xed2\xc0\xbbM\x8ex\xc2}2\xc0bROT\xf4\x163\xc05X\x95\x8b\r#4\xc0\xcc\'\x9a\xc7+z3\xc0\x99\xa2\xfdk\x83\xbc3\xc0\x1f\x81\xc8\xd6\x9f\x852\xc0\xc4\xa3\xda\xa3\x01\xe23\xc0\xe1%>\xac\x08\xd22\xc0$\xecZ\xe6u\xb64\xc0~\xaf\x84\xfc\x8d\xce3\xc0\x06\xfc\x14\xd0%\xb82\xc0\xb7W}A\x8d\xeb2\xc0\x96?\x182\xa633\xc0\xdbW{\x9a\xa7\x143\xc0\t\xc1\xd1e\x1bZ3\xc0\xd3\xf6r\x83\xfbA2\xc0\xbb\xbb\x15TS\xbc2\xc0U\xc8\x97\xcb\xe8t3\xc0\x89p\x96\x02\xdb\x9b4\xc0\xa4/F\x98\x02`2\xc0\x1d\x10\x95\xeb\x82\xdb1\xc0\x8f^\xb6\x8dzH4\xc0\xec\xc6\x9d\x84_\x822\xc0\x80\xa5M\xa3>\x1b5\xc0\x9d\x0f1&\ri3\xc0\x1d#\xadB\xa1.3\xc0R\xea\xf8\xb5\x92\xa82\xc0\x84W\xeb=h#4\xc0\xe7lp\x14nh6\xc0\xc5\x9bI\xa1ZK+\xc0:\xf8J\x90\x00\xb92\xc0M\x97\xad\xcc\xf8\xdf3\xc0G\xe9(\xfffd3\xc0\xa8\xfc\x01\xe7U\xdc4\xc0e\x15\x8a\x8b\xc7\xbf3\xc0p75\xa4\xd2\x984\xc0\xef\xb9\x01\xbdqy4\xc0\xd5\x04\xd8\xd3$r3\xc0sa\x17qbF4\xc0O^u\xc9\xfa\x197\xc0"K\xec\x88\xfb\xa11\xc0Y\x1b\xf3\t\x08\xd22\xc0%\xd4I\x1f\xdb\xe24\xc0\x15\xa1\x83\xc3G\x823\xc0\xabH\xb5\xf3\x1e\x074\xc0\xa3\x9e\xcbN\xd3X2\xc0\x0f\x0e\xb2\xa3\xbf\x842\xc0mT\xc5o\xd2\xec4\xc0\xce\x98x\xdd\x80Z3\xc0l\xb0=\xb07\x8a2\xc0\x1b \x96\xba\xa8\\3\xc0\x9e\rc\r\x13\xb10\xc0\x12\xd0\xdf\xc4\xf4C2\xc06\xab\x8ea6\x0e5\xc0u\x0e\x11\x88N\x0c6\xc0b\xa66\xed\xe2=3\xc0u\r\x8c\xc0\xc7&6\xc0\x02F\x04cg66\xc02\xa9\xda\x9c\\\x125\xc0]dW\xb2\xa8\xb74\xc0A\xb6=\xdb\xa6\xc53\xc0\xe9\x10\xf0G\x90g3\xc0\r\xca\xd7\xb6\x1e\x015\xc0\xdbNgR\xe1\x924\xc0\xe75}\x15\xc5y2\xc0\x1b3\xae\xd3\xce=3\xc0\x11\x8d\x1f\xd6#D3\xc0\xfd\xc3k\xc0\xfcv3\xc0\x8e\xc2\x18\xf9\xba~3\xc0\xec\x08\x92\x14\x1ax3\xc0\xf4\x89\x7f\xa6\x12i4\xc0\xe89\xban\xca!5\xc0\xed\xae/\x13\xd2\x1d3\xc0.&\xb7kq\x0b4\xc0\xf8Pq\x9dy*3\xc01\x7fr\x88\xa2\x962\xc0\xb8x\xc4\xe2\x9c[4\xc0,\xc4\x16\xbd\x0f\xc63\xc0=i\x01Y\x18o3\xc0}\xe8>\x81\'\xfb2\xc0\xe2\xb5\xb0\xa3\xbb#2\xc0\xf4N[\xd9Oe5\xc0U\x1e*\x9f\xbf\xa65\xc0\xea\x18\xda\xcc\xf1\xd42\xc0\xca\xc0C\xc6F\x086\xc0\xa5\x945\xc1\x8990\xc0G3\xe3<\x08-4\xc0L!n)\x1b\x046\xc0\xffBl\n\xaa\x941\xc0\x92\xfdm\xc8R\xbf3\xc0\xc6Z\xbe\xaef\x8f2\xc0\xc5rY\xf6\xcc\x184\xc0\x96U\x05\x98\x1dy3\xc0\x92\xb3\xcfw\xc4\xdb3\xc0&jd\x99Z\xa95\xc0#\xf5\xce\xe6\x04b4\xc0\xe0\x97P-b12\xc0\xd7\x8c\x9f\x0b\xc7\xd73\xc0\x92\xa7R)=x4\xc0C\xc4\\\xc5\x12\x1a2\xc0OXb\x1fMa4\xc0O\xb1\xbc\x9e\x89\xa33\xc0j(\x824\x7f\x922\xc0\x07Tq\xd8\xbb\'2\xc0Rd\x84\xffP\xfb3\xc0\x9cO\xab\xac\xf6\xf81\xc0\x80\x80\xbe\n\x17\xec3\xc0e\xdb\xbd\xb5\xc4\xba3\xc0%\xc5\xd8k\xb5\xf03\xc0\xb5\xd3\xa0\xc8\xf1\xb23\xc0\xfe\xb9\xcd\xd8\xce\\+\xc04?\x86\xdb:\x143\xc0W\xf1a\x9cl\x8f4\xc0\xbb-hgv@2\xc0\x05w e\xe6G4\xc0\xc8\x0c\xfe\x0cA\xf32\xc0_\xf8T\xea\t\xfe4\xc0\x00\xf2#\x02\xf5y4\xc0\x18\xfeST\x15T3\xc0q\xbaHh\xe2&2\xc0\x9e=\x9d\x11<\x9e/\xc0\x17\x0c%\xcb\xe8\xd95\xc0\xdb\xbc\xabK%\xb34\xc0\x07\xb1\x80\xb8\xf7\xf93\xc0\x18\xe2"E\xb1\xf34\xc0\xba,Ne8 2\xc0\xae\x98\xfb\x05\x93\x822\xc0\x03\x8fVD\x93m-\xc0`\x97U\r\xd7\x845\xc0\xa7\x86\xd7Mxo3\xc0,%\xc5D\xba\x882\xc0\xf0\xfb\x84I\xb6\x893\xc0\xb0&\xff\xbaM\x1f4\xc0B\xab\xb9\xcf;>3\xc0\x8aq\x95\x06\xa2\x194\xc0|\xcf\x0f\x9c\xf2\xf90\xc0"\xc5CtOd4\xc0r\xbdg\x19\x1f\xd02\xc0s\x8c\xc1\x02V\xdb4\xc07\x001i\x1f.3\xc0\xd9\x1f\xe5Zr\x832\xc0\xa71Q\x99\xe4\xe85\xc0\xcfS\xbe\xef*B2\xc0\x96\x13\xf7\x19yd5\xc0zR\x9e*\x14\xc24\xc0y\x90W\xc9QB4\xc0\xfd\x1e\x91\xe7\x90\xed5\xc0\x05\x1c\xb1\xb7\xb6z4\xc0;sk\xd3YQ5\xc0\x02\xc6\x1b(\x93.2\xc0\xc7\x91\x9d\xd5o\xea5\xc0y\xb35\xe6\xb6\xc53\xc0\xd4vo\x87\xfaI4\xc0\xfe\x9e\x97Kq\xcd3\xc0."7z\xa8\x8c3\xc0\xc6\x12\xa1\xcfc\xfb2\xc0\x01\x86T\xae"\xd44\xc0\x8a\xe7\xe1i\xec\x1f3\xc0\x92fQ\x14\x00[4\xc0Z\x91\x10\x91xI5\xc0:\x93\x92\x19.M3\xc0\xcfU\r\x98\x05_3\xc0\xba\xc5\x9eO\xce-4\xc0"$+\x01-\xf62\xc0\xec\xb3j(Y@1\xc0+\x9fQ\x9a\xf3\xe82\xc0\xda\x07\x05O}\xb02\xc0/,\xda$\xd6\x0f5\xc0\xba\xf8\xb1\x80+\x9a3\xc0p\xe3\xbc+\xda\x804\xc0\x99P\xf8r:\x043\xc0\xd1\xf6\x17{B\x1d4\xc0\xf9\x9f\x7f\xe4\xee\x1a6\xc0\x16\x15\x18"a\xb03\xc0\x12\xd1te%\xb71\xc0\x90\xbd\xea\xc9\x18\x154\xc0\x9c\xc2\r\xa5\x1b{3\xc0?\xe86;\xf2\xc24\xc0?\xfe\xf7\x02\xc152\xc0\xf7\x12\xa0\xeeRZ3\xc0\xb8Kr\xf7\x7f\x114\xc0\x04W\xd5K\xe3\x055\xc0\xdf\xf1\\u\xb1?5\xc0y\x11\xae\xf2\xcfO3\xc0\xc7$\xbfR\\[3\xc0\xb1\xf4T\xe6\x8e@4\xc04x$$\xcaZ4\xc0\xa3\x98r\x1a\xf5\xd44\xc0\xe6\xb4\xb7\x03\x85[3\xc0\xef\xfeMa\xad\xaf3\xc0\xdf\x84I2\xfd\x144\xc0\xef\x98>\x8b!\xb92\xc064cX\xdd\xa04\xc05)G\x17\xb5"3\xc0z\x96\x1dZ\x81\xba1\xc0\x95\xe7\xe4\xa1N\x1f4\xc0\x05\n\xbfJ\x87\x8e3\xc0d\xd0\x18\xac\x03\x8c2\xc0\xfcVR\x00\xc5I3\xc0\xdc^\x07+_\x8e4\xc0T\x922a\x89\xf11\xc0\xce\x86\xe2j\xfc\xde2\xc0\x8f\t\xae\xf4\xd6\x1d4\xc0\x97D5\xc9\xd8R3\xc0\xed^\xb9\x1a,\xd62\xc0X\xa6e\xa5f\x894\xc0+q\xcbN\xd4D4\xc0\xe5)\xcb-\x17,4\xc0\x12\xdd\xa5\x9cA:7\xc0\xd8\xac\xfa@@\xca5\xc0>\x13c\x84\xb283\xc0\'\xef\xd5\xd6[\x073\xc0o\x8by\x82\xb9\x134\xc0\xafw:>\x87B4\xc0\x03"\xbb\xce\xc1]1\xc0\xc8\xbe\xe9J\xdc\r4\xc0\xd5\x87\xaa\x9bT-2\xc0*2\xc2\xea\xf1\x8c3\xc0v9\xc7\xaf\xc8-+\xc0\xd2\xfb\xd8\xabn\xb22\xc0\x0e\xe53\xff\\\xdd2\xc0;9:*q\x143\xc0\xe8\x8bDm\xf2e4\xc0\xaa\x8a\x8e\x89\xf3\x873\xc0\x16\x8e#!\xd9X3\xc0\xd4\xc1\xe0\x9d\xf7\x974\xc0\x04fXK)|3\xc0\x0br_\x7f\xa0\x884\xc0\x878\n\xe5M\xe36\xc06\xd7\x81R.45\xc0\xfbi\xc8E\xf2\xe23\xc0\x9c\xd2\xe1\xf4\x10\x8f7\xc0\x1f\xb2\xf1tk\xed4\xc0)\x11mSW\x9f2\xc0\x88\x1c\xa1a\x06\xaa2\xc0NQh\x001#1\xc0\xd87\xaaE2\xf33\xc0%\xceY\xed\xe7\xc13\xc0\x18c`\xd4\xf6\x9b4\xc0\xce:\x9d\xde\x89f3\xc0\x92G\xbfl\x0f\x024\xc0\x07\x8ek\x9c\x05i3\xc0b\x07\xeb.\xe9\xc74\xc0r\x0e\x0fU\xf0\x074\xc00\xa2tP\x8c85\xc0\x1f\x1e\xf0\xa9%&3\xc0\xe2\x98\xc7\x83\x9595\xc0\x99\xb2n\xcd\xac\x123\xc0\xa6\xbd\x8c\'\x87s2\xc0>O\x1a\x17Y\xa93\xc0\x9bK=\xce\xcey/\xc0\x16\xa5\x05\xa7\xd8\x077\xc0\rz\x90\xd6\xea\r4\xc0\xfc\xf6ok\x0e@5\xc0\x0fK\x87\x11\x0b\x0b5\xc0\xd54\x1d\x81#\x194\xc0#\x8cu\n\x99\xe52\xc0d4\xadv\xf9d5\xc0m3h\xc6\xc6(1\xc0MeHb\x16\xf77\xc0\xcf\xa7\\`\xeee4\xc0\xfb\xad\x89\xda\xb0\xbf4\xc0\x17ON=?\x032\xc0\xf0\xf0H<U\x192\xc0\xa9m\x90;\xc8\xc54\xc0\xe9\x7f\xaaX\xe7\xce4\xc0\\P\xe9\xe2\xdb\x934\xc0-\xab\xb6aOL3\xc0\x8b&>\xcf?14\xc0\xe3\x8dz5\x96\x823\xc0\xe5\x8b\x87\xbe\x11r2\xc0\x9at\xe3v\xb9K5\xc0\x85\xc4/\x16\xb5\xf72\xc0u&1\xafl\xc84\xc0\x15\xad%\xa1\xe4<3\xc0\xfaR\xb1\x0e\xf8\x8b0\xc0\xae\x8e\xd4\x10\xd8)3\xc0\x90\x07\xcb\xa0\xd5\xdb4\xc0\xf1\x90\xcdy\xde\x1d6\xc0\x03\x14\xc5\x83\x01\xe55\xc0{\xbb\x81\xcd}\x1e7\xc0\xed\xaf\x02*\xe0\xa32\xc0\xdew\x9c\xdb=\xad2\xc0\xcfK\x1a\xcdek4\xc0\xd5>\xf3\x11=z5\xc0i\xdc;\xc0i\x123\xc0\x81;V\x9b\xc4t4\xc0\xda\x93[\xcd\x9b\xfe3\xc09\\\xd5\xa2H\x142\xc0~\xcc\x8d_\xba\x983\xc0; - \x19\xee4\xc0\t\xae\x13\x0e1\x945\xc0`\xd8\xab\xe3M\xad4\xc0&\x94\xdd\x0b\x12\xa74\xc0L\x85M\x89,\x825\xc0zt\t\x85]*4\xc0b\xe0\x0f\x80\x7f\xd52\xc0\xe6\x0bz`/t4\xc0\x1c\x9d\x9b\xa2s\xf32\xc0}\x06\x9b\xdc\xc3P4\xc0l\x9c\xaa\xea\xfcw3\xc0I7g\xc3N\x013\xc0$h\xf5\xb0F\xf02\xc0\xed\xe7\xbb\x9aD\x994\xc0\xd7\x87\xc9)\xaet1\xc0\x84&=>\x92\xe22\xc0\x90\x89~\xaeE\xdc2\xc0\x9fa\r|\x99_4\xc0\xeb\xd9"\x9e\xaf\xd12\xc0\xa8\x84]!K\x005\xc0\x84I\x88\xfe\xe6w7\xc0\x15\x13}]\x9aR6\xc01\x7f\x13Q\xc8\x884\xc0\xd8\x7f\xd8K\xcc\xea1\xc0\xaa\xdc`x\xc8\t-\xc01f\x0c\xe9la5\xc0\xa1R\xfdP:\x963\xc0\xd5,~\x1c\xd9\'5\xc07n\xf9O\x16\xab3\xc0\x92+\xa1p!\xe82\xc0\xe2\x98g7af3\xc0\xe5\xf3\xb9TK\xc61\xc0+\x93\xae\x03\xd1\xea3\xc0C\x8b\xe7\xbc$\xc84\xc0D\xce\x94\xea\x8c34\xc0\xfb\xf3{@ \xfb1\xc0\x9c\xe8\xca\xb4O55\xc0\xdcE\\M\xb4\xfb2\xc0\x07\xd3\xe7>\xbdO2\xc0\x9c%\xb7%\x95y5\xc0\xf8\xeb2\xf9\xac\xd02\xc0}7;\xc5#\x1f6\xc0\xd1\xe4\xb6\x93\x8a\xd82\xc0\x08^\xc7p\x89S4\xc0\xef\xff\xfcw\x84\xd42\xc0\x8d\xe5\xa5\x82\x03\xd22\xc0f\x84Z?\xdcc3\xc0\x99u\x8d~\x89?4\xc0 N?2\x0f\xcb4\xc0U\xf9Z;\x0eJ3\xc0\x8e\xf0\xeaY\xb1\xf04\xc0\x83C\xe8b\x00}6\xc0P,G\x146\xa34\xc0J\x06\x06c\x93\xcf3\xc0u,]\xe8$Z0\xc0`\x968AOt3\xc0\xf2]\n\x8b\xe4\x0f3\xc0\xa31\xe6\xd5\x05R4\xc0\x11\x11\xa4\x7f?01\xc0\xbbXrI\x9e>3\xc0\xb9b\xda}A\xb90\xc0f\xf8\xd78\xed\x023\xc0`\x05Y\xda\xabn3\xc0\xc2\xaf\x05\x91\xbb\xff3\xc0\xde\'\'\x1d\xfb\x194\xc0\x85\x0b}qz\xd82\xc0\xe3\xbf]\xa8\xc3v2\xc0[\x9d&be\x82/\xc0\xe1\x05V\xa7\x02\xbc0\xc0]"*\xe8\x86\x954\xc0\xeeeU7@\xd06\xc0P2\x05"\xb6+3\xc0\xe5QI1\xd9\x024\xc0*\xf8)\xf3L\xc34\xc0\xa9\x80\xfb\xfd\xb6F3\xc0\xb1\xbf\x89\x862\x0f4\xc0\xcc\xc0^\xdd\x81\xaa4\xc0\xef\x97\xae\xc4\xf0\xb46\xc0\x03\x80\xa8\x07[\x1d4\xc0^5g\x12\xce\x014\xc0\xfa#\xe5`\xb5_2\xc0\xed0\x85g\xfa23\xc0\x9fu\x8f\x92\xeb\x9d3\xc0\xdc{#\xd0`\xf33\xc0d\x9f\xd6\xf9\x10\xd16\xc0\x87\xa5q\x9c\x10\x8b1\xc0\xbd\x12\xb72\xff\x1f4\xc0u\xa9/\x9d\xdd\xf45\xc0E1Z_\x0c\x024\xc0!\x8c~4O\xb23\xc0\xfe\x97\xf3\xea\x9a\xe44\xc0\x1e:G\xf2/\xb14\xc0\xd6\x0c\x96\xc6\x13d5\xc0#\xef\xe3o\xbf\x0c3\xc0\x9b7\xae8~o6\xc0\xed07L\xab\xd43\xc0\x1f\x02R4{\xe74\xc0;D\xf8\xc7R\xe3.\xc0\x8e\x80\x93xPM4\xc0\xdepnp\xe5\xf73\xc0Y$\x96\x1f\xa5\x085\xc0\xd0\x01\xcd:\x12\x115\xc0l\x1b*\xd4\x91X4\xc0\xf1\xf9kwC\xed2\xc0=]*3\xb8s3\xc0\x0e$\xcb\xc7\xa0\x1e3\xc0\xa5\xc1Y\xac\xb3/4\xc03\xee\xe1@w\xec2\xc0W^\x95\x06p74\xc0\xb1\xaf\xbev\xab\xd55\xc0T\xc2\x99m\x93[4\xc0\xb3\xe7g\x1a\x83\x183\xc0\xdd\xb2\xc8\xd4\xb7\x1d3\xc0\\S\x9b\xfa\xdf\xbc4\xc0\xc9J\xed\xfbdV/\xc0\x11WAX\x86\xfb4\xc0N\xdb[\xcb\x1c\x15.\xc0H\r\xc2\x83s[2\xc0\x99\xcd\xf9D\xf2q1\xc0\x165\xbe\xbfc\x1b2\xc0\x87F\xbe\x90\x14\xa12\xc0\xd6\xb6{\xb9\xf0(4\xc0\xd9}\x08\xee\x80\x195\xc0\xee\xc3|\x06\x86\x155\xc0\xb3?\x1b^=\xad3\xc0\xbc}q!\x12\xc94\xc0\xd1\xd1\x8c\x1a\xaa\x040\xc0\xd4A\xe6\'\xb4N4\xc07\xb0\xb7.\x17m3\xc0\x89y\xcf\xd4\xf4\xf34\xc0\x19b7-\xbfv3\xc0J\xae]V\x90\x124\xc0\xf7NL\xc6\xfb\x073\xc0Al\xf1\x89\xa9\x902\xc06H\x8b-\x19\xd53\xc0\xef\xe6\xde\xa06|3\xc0P\x07\x0b\xe45\t4\xc0G[\xebl\xfa>3\xc0\xd5\xc4\x12\x9d7\xc34\xc0MT\x1c}\x9e`4\xc0\xcdc\x00P\xf1X3\xc0g!\x1f\xcd\x07\xe33\xc0\xca\xc2\xde8\xc5\xef3\xc0\xbd\x00\xbb\xca\x95S3\xc0\x85f.\xea\x8aT4\xc0\xdb\x9c\xa4\x9a\xfb 3\xc0q\xe3\x81\xbc~R3\xc0\xa7J\xaa\x95e\x125\xc0\x8e\x83P\xe3\n\xc94\xc0\x9c\x1a\xb6}\x0b\x815\xc0\xd26\x1c\xf7`\xbd1\xc0\xb9\xee\x80\xc2e\xf3.\xc0j\x8d\x08\xcf#\xfc3\xc0\x10\x9eUd\x86\xab4\xc0r\x8b\xb3\xb3\xbdH3\xc0,\x7f|\x83\x80\xb95\xc0t\xfb\xc8\x18O\xda1\xc0\xf6(\x12\xaa9+3\xc09\xa0\xf2\x90\xa0P4\xc0\xe4\xe2\xbc:q\xac4\xc06\x1d+\x1aZ\x1f5\xc0\xb3@\xadm-\x9e4\xc0@t\x08k\x83L3\xc0\xb2\xa1\x83\x82\xb1\xa62\xc0\x08L\xfa\xae\xf5\xf84\xc0\x9e\xcfQ\x94B\xfc.\xc0\xe5\x9e\x08\xa4\xc482\xc08\xe8\xac\xf9=\x9b3\xc09\xe2\xbd\xc8~\x1d3\xc0\x86s\x17\xc4\r\xe91\xc0m\xaa@\x06_E4\xc0\xc1\xd4yjE\x9d4\xc0\x96\x13\x13XT23\xc07\xc1\n\x06\xf3\xbe2\xc0F\xdf\x98a\t\xa44\xc0\x95\x87Y\xcd:[4\xc0\t\xb5\xbcQ\xbf\xb34\xc0\x98;\xf0:F\xb76\xc0}\xc1\t\x01j\xe62\xc0\xfb\xee_\x8bb\x983\xc0"\x0f\x1aH\x01\x0f3\xc0\t\xd2z\xd3\xe4F4\xc0\xf3l\xa6\xff\x92\x1f4\xc0\xff.\x18\'302\xc0\xb6\xda\x8b\x84\xa875\xc0\xfbTE&\x80v3\xc0}\x8a\x17\x02\xbae3\xc0\x18^\x87\xe5y\x8c5\xc0\x9d\xe0\x08\x01\xf7Q6\xc0V\x03m!\x1d\xd62\xc0fV\x9c\x19\x82\x1e2\xc0\x15U\xc0X\xc0\xbe3\xc0\x01 \xf3\xda\x12\xce2\xc0\x90\x1a\x86\xbf\x0f\xf94\xc0\n\xbd\xc1\xea\x05\xa34\xc0a_Z\x83\xf294\xc0\x81\xed\x01U.\xfe3\xc0\xe75\xfb4\xf5\xb63\xc0\x9c\xbdC\x9b\xea\xf33\xc0\x97#\xd0@\xc8\xf23\xc0\x03\xb3\xf5HSp6\xc0\xc1^\x14\x8e\xc9\x8e5\xc0\xbe?7\x0fV\xa83\xc0\x8c\xe9\xa5\x8c5H3\xc0i\x0b\xd3+\xab\xb70\xc0\xe0\x97\xb3\xf2\x16\xff2\xc0\xfa\x04\xbe.\xb3\x1c2\xc0~"R\x0f\xb8\xe61\xc0]\xfa\xc3\xed\xbb(3\xc0\xd9\xb9\xe5\xf9\xc9\x171\xc04\x93g\xa7\x10\x1d2\xc0J\x8a\xd5\xbaI\x9d3\xc0\xef\xa9&\x85\xca\xbb1\xc03\x0cS@P\x8e3\xc0\x0b\x83\x85\xbf\xf0\x925\xc0f\xe1\xfd\x88B\xe74\xc0\xec\x98\xbe;\xfe\x9d0\xc0\xef|\xad\xd8\xac#4\xc0\xcc;O\x92{\xf93\xc0\xf0+\xd2\x94\x16\xc33\xc0}\x0e\xd3\xd4\xa0\x0b4\xc0\xff\xb7\x8e]\x0f?3\xc0\x87Y\xaa\x8a\xbf\xba4\xc0\xa20\x82[|m6\xc0\xd7\x12t>\xed\x192\xc0nG@\xf8\xa5\xcf6\xc0\x86\x84d\x8asr3\xc0D\xa2S,\xd1\xa94\xc0\xe4K\xd9*\x14\x1a5\xc0\xad\xef\x97*t\xfc3\xc0nY\xde_\xfe\xa95\xc0\x1c+[\x9f\x94\xb34\xc0\x11\xd50\x062\xa84\xc0\x8a\x04\xb0o\x84A1\xc0M\x8e\x07\x14,\x1b4\xc0\xc6\x01\x01\x83\xd3\\3\xc0\xe5kz\x9d\xdbV5\xc0749\xb3\x05t2\xc0\xe6\xab\xc2\xe9E=5\xc0\xc1\x1c\xd9Q\xcc\x122\xc0GO\xd7%\x81\xfe1\xc0\x0c\x08zm\xe9O4\xc0\x92Qs\xfav\x025\xc0\xc6|\xbd\x10\xc6=4\xc0\xfd\x82\x9c\re\xcc4\xc0\x80e\x8de\x18u5\xc0&\xc0\x85\xae\xd205\xc0f\x05\x93\xdf~\t5\xc0\x17o\t\xf8\xe5l3\xc0M&\x870\x97&3\xc0\xeaR\xc4\xbc\xca\xe22\xc0\xaag\xd0\xefQ73\xc0V&271{1\xc0\xf6}l\xcc\x7f\t1\xc0\x00\xe1\x7f\xb0=\xf03\xc0\xce\x9f\xb3\x8c1@4\xc0\xaa\xc59\xf8P\xa93\xc0\xc1\xe2\x02\x08\x82f3\xc0\xfb\x8d\xa6\xbc\x1bK3\xc0C\xbd\x83\xfc\xa2\xbe3\xc0/\xaf\xf1{H\xae3\xc0<\xae\x89\xa3\xe7\xd95\xc0\x96\x87\xe4\xdb\xf2\x153\xc0\x0c\t\x07u\xb1z3\xc0\t\x87\x07B\xf4<4\xc0\x06\xf1\x85\xacV\xd94\xc0\x96\x84(~W53\xc0\xd6\xa2$y\xc0\x9f2\xc0,O\x92\x92\xef\xe53\xc0k\xafJ\xeeco3\xc0\xceR\x97\xa89O6\xc0\x9a\x8a:\xa2\x1fV3\xc0\xfe\x9c\xc7\xae\xa9G3\xc0"\xf3\x0f=\xd2y3\xc0\xb8d\xbb\xc7\x9003\xc0\x8c\x1c\xdd\xbf\xa0\xb62\xc0i]\x0c\xb6D\xb11\xc0F\xcdz\x84\x89y1\xc0IJ\xbay\x07\x143\xc09\x0e\xf2U\xa7\x106\xc0\x01R\xc2\x83E43\xc0o~\xca\xa6&\x973\xc0\n\x19\x91\xd6\xef*6\xc0\x14\x00lM\xd4h3\xc0\x82\x94i\x97\x15\xb65\xc05Q#\xd5\xc1D1\xc0\xf0\xe0\xe2T\x97b3\xc0\xe8\x1bF8\x13\r3\xc0\xc8\xa5\x95,\xa6/3\xc0\xfaPy\xecpy2\xc0\xe9\x92\xa3i4\xec3\xc0\xcd\x17\xf0d\xf1\xff7\xc0!\xfc\x05\x04\x1dg4\xc0\xc0$\x9fV\x16\x185\xc0\xc8\xc1>\xcb\x96\x0f4\xc0\n=\x02\xff\xb2\xec3\xc0\x96\x06ww\xbf\xb92\xc0\xba\xd9$G\\\n2\xc0C\xa9\xa0"\xee85\xc0\xbd\xa0\xf2gg\xa34\xc0h&Y\xb1\xdd^4\xc0x\xc6\x8dj\x9eZ5\xc0!\xd2\x9c\x08G\xfa3\xc0\xb2\xa5\xfb\x02\x8c#5\xc0~C\xa3\xc3\xa2\xc64\xc01\xd5\xdb\xf8y#2\xc0\x9f?\xa7\xa4\x85t3\xc0\xe08jM\x0e\x040\xc0o\xc7\x1a"\xb8(4\xc0\xb0=\xe2\x9c\xdfC4\xc0\x89MS\xf59\xeb2\xc0l;}\xc2R\xf53\xc0w\x8dT\x04+\x0c3\xc0\xaa\xde(#\x10\x903\xc0\xdc)\x0em7U1\xc0\x08\x87\x8b\xed<$3\xc0\xe7\x84f\xe55C3\xc0\x12\xbb\xdcs\xaf,4\xc0|g\xa6\xe2\xa0T0\xc0\x82\x8a\x7f\x8d\xd3\xb81\xc0(I\x00!\xcdW3\xc0\x04y\xf4\xbe\xc1\x184\xc0#\xe1\xaap\x05\xa73\xc0{\t\xdd=(\x016\xc0\xe1"\xa3\xfdx\xdd1\xc0x\x04s\x87 \xc64\xc0W\xb1\x80\xcc\xb8\x1b4\xc0J\x820\x07\xd2;6\xc0\xa2L\xb2\x7f`\xdc4\xc0\xae\x90\x12\x1a\xed\x813\xc0\xc63\xc4\x89\x08\x9c4\xc07U\x91\xdd1K/\xc0]5H<\x17\x823\xc0\x94\x90\xfc\x91#-3\xc0\xcbd:\r\x96\x9f5\xc0\xd2r\xbc\x86\xa9\x861\xc0M\xb8\x026\x9c\xac5\xc0\xd6:jZ4\xf01\xc0\xf1\x04\xc4\x0c\n\x016\xc0\xbc\xee#T#\x8a6\xc0\x89#\xcb\xd6J\x8a4\xc0\xdf\x04Q\xfb\xd5t4\xc0m\x0e"\xd8+\xff6\xc0\xce5\xe2ko\x1b4\xc0z\xf7\xec\xf4m\x0f4\xc0\xcb\xf5\xfdk\xd6\xfd4\xc0\x00\xf5\xedqW23\xc0aaA\xb4x75\xc0\xe6\xa0\x89s\xd5^3\xc0\xbf\x87R.\x12\xe72\xc03\x80\xbb\xb5Wm7\xc0\x08\xef\xcd\x98\xc0\x1c4\xc0<\xc5\x1d\xd6\xc3\xad2\xc0\xeeG\xfe2t\x854\xc0\xef\xb8\xc8\x15\x02@5\xc0{(\x94\'\xc4D5\xc0\xf6\x81\x8b\x8b\x1c*3\xc0\x89\x16\r\xf8\x9eL0\xc0\x87\xb0D#\x8a\xf94\xc0F\x86\xbc\x9cs\xe53\xc0\x99\xdf\xb8\xae\xe7\xf62\xc0\x1b\xed\x145^\xc83\xc0C\xeb\xaf\x0e\x12\xe33\xc01\xdf\xfb\xe6\xae\x8e0\xc0\xe95w\x94\x16\x863\xc0s\x17\xf6\xfc\xbb\xf77\xc0~\xf7\xf3\t \xef3\xc0\x92\xd9w\xcf\xd4x3\xc0\xb5\x05\x91\xb2G\xc50\xc0\xc3m\x13\xdf\xb1*3\xc0\xf0L\x80\xc9\x05\xa92\xc0\xc6=\x90V\x17r2\xc0\xef\x8c\xcdi\x88\x1a3\xc0i9\xae\x8e\xbf\x1c4\xc0Ej\x1a\x08\x16\xe13\xc0\x15\x8b\xbb\xc1\xb9\xe52\xc0\xed\x1b\x84F\xa2@0\xc0X@\x9f3\xf9\x851\xc0\xf0\t\xcd\x07l\x173\xc0\xc2~\x01t\x12\xc84\xc0\xeb\xc6\xacy\xb5\x184\xc0\x9a\x18d\xd6n\xc95\xc0\xa7V5\xdf\xee\r4\xc0\x95\x82\xc7\x1f\xef\x033\xc0Z\x05^\x91<\'3\xc0\x8d\x81\xbdK\x1d=3\xc0\x0c\xb2\xe7t\x1f~4\xc0WM\xea \xa0O6\xc0E\xac\xe5\xbb=|3\xc0jJP\x91\xe1\\1\xc0T\xea\x18\x87\xe782\xc0-L\xa7 \x00\xae2\xc0\x12h\xe3\x9b2\xe11\xc0q\x86\x0cX\x05\x153\xc0\x05Lg]KK5\xc0\xd1Y\x1cL;\xb23\xc0\xdc\xf6\xe0\xd2\x82,6\xc0y\xee\xd2\x1f\xea\x1e4\xc0\xd8\xc8\xa0\x8c\xbc\xb82\xc0\xc3\xb5\n\xea\xf2\xe53\xc0}u\t\x8f\x03\xfe7\xc0C\x17\xc6;\xa8@7\xc0yh\x92\xab\x9cZ4\xc0 \xf1XLw\xe34\xc0\x0e\x98\xab\xdbE\xf33\xc0\xad\xed\xd18\xa4\x107\xc0\xba\xdc\x92\xc9\xfe\x813\xc0%\xbf\xd7b\x99\xe63\xc0?\x99i\x00A\xce2\xc0Zg\xb8\xaex\xe95\xc0\xf3\xeaQ+\xfdL3\xc0\x80\x80\xe8C\x96\x196\xc0]l`*;\x0e4\xc0X\xd5\xb6\x01\xc7\x1f2\xc0n\xdb\xad1v\x896\xc0\xf0\x06?\x8eL\x874\xc02Q\x94?\x88\x045\xc0\x89\xda\x8a\x8e\x8b\x944\xc0\xb0 \'\xf1\xf9\xbc4\xc0\xe6q\'\xbe\xfc=5\xc0\xfb\x9b\x8dU\x83\xe57\xc0\xf7w\x95=Q\x133\xc0\xc7*\xbc\x9b\xc6\x035\xc01:xo\xb4#4\xc0\x1c-?Px\xa45\xc0\xba\x18\xdd\xbe\xee\xdf5\xc0=nn\x9a\xe9\xd04\xc0\xb6T\xe7\xe5u\x0e6\xc0\x04U>n\xd2\xfd3\xc0\'\x86.\x13\xf1$3\xc0R\xff\xf1\xd5=\xb76\xc0S\xf9[C\x86T0\xc0\xf2|\x87\xfb\x8c\xd13\xc0\xec56{\xd0\x8c3\xc0\x12\xb2\x9b\xbf\x9dw1\xc0X\xd5\xab\xc7#\x843\xc0_\xc6K\xc0\r+3\xc0#\xc58*B\xee3\xc0tAD\x8d3\xd52\xc0\xbd\xc7\xdd\xf2\x9ck4\xc01+(\x1d\xa964\xc03\x97\x06\xfa\x90:4\xc0z\x98\xf6\x12\xc8b6\xc0\x83H\xa3\xdf{\x075\xc0\xf3\xf1\x1b\xa3\xf6?1\xc0\xce\x0f\xfc\xf5\xa4@3\xc0\x91\xf1\xadj\xa8\xe73\xc0\x85\x8c\xca\xaa\x9793\xc0\xc3\xe9\xb6&\xb0\xbc3\xc0\xc5\xc93\xc0s\xb93\xc0\xfc`fc)t4\xc0,k7:\t\xb53\xc0\xa5FE\x03\xc0\n4\xc0<\x1d\xd4<YJ3\xc0\xa3H\xba8F85\xc0I\x19\x1e\x1c\x85\x1a4\xc0!~\xbdt\xf6\x054\xc0*\xa2e\xa0 i7\xc0r\xbd\x84\'}\xe41\xc0-\xe7\x06\x06\x1e\x173\xc0\xe4vS\x8a\xd8*3\xc0\'\x9b\xd2\xa6\x1eE5\xc0\xbc\x1c\x13\x93);5\xc0\xd1\xed\xf2\xe4Y(4\xc0z}\xff\n\xf9\xdc2\xc0\x19\x1f\xd4\x13\xb1\x005\xc0\x1a=\xb7\xce\xd9\x995\xc0(\x82\xf8\rE\xf24\xc0H\xdc\xa4\xdaaL3\xc0\xee\xcbv\x9bX\x0f3\xc0V\x94<$mP3\xc0\xbf\xad@\x02M\xed4\xc0\x93\xb5\xbe\tz04\xc0\xed\xb7q\xe5TB0\xc0\xa3\x93\x0b\xd1\x87#5\xc0C\x92<\xdb\xca\x163\xc0\x05V\xa2\xae\xdd)3\xc0;/\x92M\x02n4\xc0\x16|\xba\xa2\xfdt4\xc0\xb7X\xb5E#\x844\xc0N\xf4\xee\xe6w\xea1\xc0\xba\\W\xa5\xb1\xed3\xc0\xb2\xda,\xc0\xbb\x822\xc0\x81\x88\r\xb5u\xee2\xc0:\xff\xa3\x1e\x96O4\xc0P\xc5CX\xe6\xf54\xc0\xb5b\xb2\xbc\xe8\xc01\xc0\xf7\xb4Q\x13s\x9c4\xc0!\xbf_!!\x8e4\xc0\x86\xf7`\xa2t\xdc3\xc01\xa9\xe1\xc8\x07\xc63\xc0K\xbc\x04\tGQ3\xc0h)E\xd9\xa6\x8f3\xc0\xb7\x19\x8d\xae\x1d<3\xc0]\xe7\x00\xf8U\xb34\xc0?\x03\xb9\xcfh\x833\xc0\xd8p\xfb/$\xd03\xc0\xb1\xd1\xb5\xb94\xd43\xc0\xb8\x19\xb5=Lj2\xc0\xb1$\xae1k\xba3\xc0\x8e\xf6\xe4\xf4\xae55\xc0\xa0\x9a\xdeCd\x123\xc0k\x05\xb9Wr\xbc3\xc0[\t;\xea\x01\xdd2\xc0`F\x0c\xdc\xe0\xef4\xc0q\x85h\xc0c\xbe2\xc0#3JN\x1eA4\xc0\xc7\x8b\x1c\x07b>3\xc0\xad\xe5<\x88w\xaf4\xc0\x8d\xe1\xdc4*\xef5\xc08\x84\x92\xf6Z:5\xc0\xf0o\xdae\xf7\xea4\xc0\x9eQ/\xdf\x0b\xe0.\xc0~\xc9!\xbd5n6\xc0\x9d\x07\xa3\x88#\xe81\xc0g\xb4X\xaf<\x88/\xc0\xbfr8q<*6\xc0I\xee\xc7w\x13\xce5\xc0=\xfc\xfc\x8cQM3\xc0\xc9\xe3"(N\x0c4\xc0]\x18ez\xa2\x1e5\xc0\x9d\x8e\x97\x11\x93\xd44\xc0\x9e\xeb~E&\x074\xc0\xa39K\xe8\xe3O1\xc0\xdd\t!\xa8\xef\xd83\xc0\xf4f\xf2\x90M/4\xc0n?\xb7\x7f\xcb\xd26\xc0]96\xdb"\x1f3\xc0[\x06%2n\xbd1\xc0\x8c+\x9bN\x0es4\xc0\xac3\x9aC\xca93\xc0\xa5\xcc \x96\x1584\xc0\x9f\xf19\x8c\\\x053\xc0F\xbe\xaa\x0bS}4\xc0\x0cR g\xca&2\xc0N%L\x8aD\x961\xc0v)\xe0\x0f\xafi4\xc0E\xec\xa0[\x1d\x856\xc0\x8c\xf8\x15]R\xbd2\xc0\xb1\x9a\xcbV`16\xc04t\x88[z:3\xc0\x8f\x94\x8e`eH4\xc0sW4<z\x875\xc0\x9f\xbe\x03\xc8~+3\xc0\xfe\xeb\xa8\xe0\x0c\xc00\xc0q\xc2\xd9\xd6\x00\x966\xc0?\'\xb4wR\xbe3\xc0\xb0\xaf8\x14\xaa\xf13\xc0\xef\xc2\xca\xc1\x12\x185\xc0\xbd~\xcal\xc1\xe74\xc0\xdc\xbel\xd2\x83}5\xc0\x01\x8fK\xb4\xc9G+\xc08\xc1\x97Ca\xd13\xc0\x13$-\x1c8$3\xc0\x80\x1a\x90\xbats4\xc0(6w\xca\xa4B4\xc0\xb6\x96\xaf\xa4s\x983\xc0~\xf4;;\xd2\x883\xc0\xd5~\xfcB\xf7\xf93\xc0F`\xb6\xfd\x01s4\xc0\xa3I\x10g\x12k3\xc0\xdd\x00Y\x10\xbb/3\xc0\x04ge2\x8e\x1c4\xc0\xdc\xa0\xdbG0y3\xc0nX\xd7:&m4\xc0\x0e.\x13b\x81M3\xc0%\xa0c<$\xb03\xc0BmV\xbe\xaa\x0c4\xc0a\xc0|\xf9\xacs3\xc0z\xa7g\x95\x1e23\xc0\x8d\xf58\xbat\x1b3\xc0\x0c|\x93\'}\x025\xc0\xb3`\x04H\x9813\xc0$H\xcf\xf8\xf9E4\xc0\xbe\xd1\x7f}\xbe\x182\xc0\xa2\xca\xb6\xd1S\x812\xc0\xc6\xd9(oi\x8a2\xc0\xa0pC#\xc5\xf74\xc0\xd9\xf0\\}\x9c\xf84\xc0\x1d\xc9\x9f\x19Y\xe01\xc0\xf5w\xc0w.\xff2\xc0_\n#v\xcb\xbc4\xc0\xa1\x1c\x03A\xd8d5\xc0\xb4\xef$&I\x1b3\xc0\x84\xa1\xba\xb6\t\xc73\xc0Z6\x8d\x13\x06\xdb4\xc0\xcaov\xcbc\xc61\xc0l\x10\xef\x85\x8b\xdd1\xc0\xaf\x7f\xe08\x83\xc91\xc0\xd8\xe9\xa9\xc8[\x824\xc0_\x06 \xe72\xb42\xc0\x95\x002\x9c{\xe43\xc0\xb6\x1a\xd5J \xab4\xc0\xea\xf1\xe0\xfb\xce\x173\xc03\x0c\xfc\x02\x84\x982\xc0FU\x13\xa1"*3\xc0\xd9\xeaL\t\x0b\xd32\xc0\xfb\x18\xa8\xcaz\xd52\xc0\xde\xca\x08\x98\xaaZ3\xc0\xf2\x8f\x1b\'\xeaC3\xc0\x92\xebG\x1f9\'5\xc02%$\x12\xf7\x884\xc0\xaaUe[\xc2>3\xc0\xad\x0f\xff\xa2n\xb64\xc0\xb5I:!\xd6\xab0\xc0DuB\xfd#\x884\xc0j\'\xae\xe8\x1a\xec3\xc0\xf7\x19\x0e\xfd\xd7\xf12\xc0\xcc\xcf\xc1\xfc\xfe\xe41\xc0\xb8{\x9f\x88\xbd.3\xc0\xa41\xc9\xa7\x04\xd9/\xc0\x00\x0c3\xdb\xba(4\xc0<\x01q\x1c\xd6p3\xc0\x80\xd7z\xb5\x8b 4\xc0\xb1\xaf\xf17\xa8\xf34\xc0N\x1a\x9d\xb6\xf2\xa42\xc04\xb9K\x1c\x0f`1\xc0A\xf9h\xb4\x05\xf04\xc0U\xc6\xe3\t\xb4f1\xc0^L\xc1\xad\x02s5\xc0\xef\xcf.\xb2x\xb23\xc0\x16\xeb\xc2#\rO4\xc0\x83r\xb3\x11\xd4\xd73\xc0\xfe\x87r\x91\x9de2\xc0\xf2\xbf\xf5\xe2\xb0\x1c4\xc0\x9fS=l\tU1\xc0\x0c\xed\xa7m\x93\xdc1\xc0\xb53d3\xd2%3\xc0\xdf\x13\x8a\x1eu63\xc0\x15l\xff\xba,\x1e4\xc0\xbe\x83\xd1\x90{83\xc0r\x8a\xa1\\*\xc32\xc0SP\xab\xc4\xff\x0c2\xc07\r\x87D>(3\xc0\xec\xb2\x03\xf4$W4\xc0J9\x02c\xd9+4\xc0\xf2\xdd}\xcf\xa303\xc0\x87-\x91\xc4\xfa\x083\xc0r\x1b\xfa\x92\xfa\x1d4\xc06i\xf3\xcd\x80\xcc2\xc0\xba@\x9dP\xf923\xc0\xc6\x81~\x1b\xf5\x104\xc0\x1c\x80\xcd]\xd4\'3\xc0\xdc\x86K\xde\x04\xa14\xc0\xac\x8dU e*4\xc0;\xec\x0f\xb6\xae\xb54\xc0\x99\x0e\xca\xd4X\n3\xc0d\xbb\xecS\x82b3\xc0\xcbf\xb1\x84\rJ5\xc0M\xb3\xd9\xe1^C2\xc0k\xd9\xeb\xfees4\xc0;H\xa6\x10!\xc03\xc0\xce\xd9@D\xfb\x143\xc0N\xc6\x04\xb0\xa9\x8d4\xc0\x15\x10\x14eR53\xc0\xf0q\x82\xf6\xc1\xe43\xc0\x01\'#\xc3J\x914\xc0\xb2D\x17\xb9\xe2f2\xc0\xc0\x96\x8a+V}6\xc0\x05k\x8al\x97\xe34\xc0\xfaX\x04\xa4h!4\xc03\xc7\xcdA\xfe\xca3\xc0\xe0I$\xf2\x93\xf03\xc0O\x90\x0e\xb4!\xd31\xc0\x11#T\xde\x19\xdf5\xc0\xd8,GE\xf7?4\xc0\x05 B%N\x804\xc0\xe3\xabm<\xaa\xb93\xc0\xf9C\xf0\xc5q\xc25\xc0\x96\x9c\xa9\x80\x88H3\xc0\xc0\x0c\xa5\x86:\x8c3\xc0\xff\xe6:\xe6:\x887\xc0\x1c\xa0!_^\n5\xc0\xfa/p\xd4g&5\xc08\xbfh\xf1Y\x174\xc0Rx\x93~\xdej6\xc0\xc7\xecJ\xc4\xbe\xce4\xc0\x0e+\xa3\xe8\xdd\xcd3\xc0^Q\xd4d(\xa43\xc0\xb1)\x13\xb9\x16\xfa1\xc0\x9a\x98\x8d\xd1k-3\xc0\xc6\x86P\xcf\xedu3\xc0\x8c\xa1\x16\xf6L\xe12\xc0p\xde\x7f\xdceG8\xc0\x1d\xb5\xdc\xd5\xc6\x853\xc0\x9b\x18\xbb\xa50\xf84\xc0\x1d\xca\x07\xc3\xfb\x073\xc0Y]m\x89\xc6(3\xc0\xbfM\x88\x87;\xfc2\xc0%\xa8\xb7:\x17\xd13\xc0\xa3B}\x1e\xc4@2\xc0\xd3B\xd7b\x0f\xd31\xc0\xdb\xe2C\x0cv\xe95\xc00L\x87A\xc4k1\xc0\x98\xcc\xfc\x9c\x1e\x9f3\xc0\x8d\x7fI\xc0\xe0\xb80\xc0w0\x03)\x8f\x823\xc0\xcd\xf8\xa7\x1d-\x8f3\xc0\xbe\x05\xb9\xe3\x17D3\xc0\xc7\x86\xc2\x9bW\xa13\xc0G\x0cn\x19I\xca4\xc0,ZJd\x81\xc44\xc0nl\xfa6\x00+4\xc0\x97\xa3\xa8\xe7q\x884\xc0\xbe\x81\x0f\xfd2\x147\xc0\x06\x003\x87\n[3\xc0\'DD\xa7\'\xf83\xc07\xe6r\x00;\xfb5\xc0\x1a\t1\xc2\x0c\xdb2\xc0}\xed\xd1~\x02I/\xc0H\x05\xfcK\xd1\x825\xc0\x01\xea\xbe\xe7\xf1g4\xc0\x0f4F\xecM\x914\xc0\xbbt\x9b\xd4\x1cB1\xc0,\\\xac\xb2O\xb06\xc05\x19;\xcctL3\xc0td\x91\xd0`\x0e4\xc01\xd4\xcd+\x8fj1\xc0m\x10t\xe24\xe71\xc0R\xe5\x99\xc4\xfc\x894\xc0\\\x98\x87\xf8\'83\xc0G\xe0\x12\xbe\x19\xcc3\xc0\x9a\xbb\x17\xb8\xf6\xa53\xc0\x1e\x80A\xc98\xc96\xc0\xb8\xc1\xc7\x9bp\xef7\xc0\xd9\x91<]v\xfa2\xc0\xc0\xe8z\xb7\n4/\xc0\xb0E\xb6\xca\xe563\xc0\x93k\x0b\x86V\xc54\xc0\xa1\x1c\xce+D\xca2\xc0\xf6\xce\xa8F!|6\xc0a\xefe\x08\xf1\x823\xc0\xe5\x06\x86k\x19\x896\xc0\x192Q\xcc\xdet3\xc0\xfcX\xa6\xba\x1cQ5\xc0\x0cM\t%r;5\xc0t$?y\xf2\xe05\xc0\xf3\xaau\'\x03g3\xc0\xff-\xd8t\xed\x935\xc0\x1d*:\xbei\x071\xc0\x1f\xde\xd4\x174\xe63\xc0g\x0ei,\x9f\xc02\xc0-\\\x94X4\x8c6\xc0\x94B`X\x06\xc13\xc0\x8d\x81\xe2\x03\xb8\xbb4\xc0\x00Qfun\xdc3\xc0\x01\x99\xad\x9a\x07&5\xc0\xad^\xaa\x91\xfa\xa26\xc0\xf8\xfaM\n,\xe42\xc0p\x81r\xa0\x8e\xee0\xc0\xec\xb6\xe1\x8e\xfb\xa13\xc0\xc9"\x05\x17N\xef1\xc0\xbay8\x1c\xbe\x073\xc0\x9c\xf2=\x10\xca\x8e4\xc0\xbf^\xb5^\xef+3\xc0\xa2\xd2\xf7\xd9\x19L3\xc0\x02\x90R\xef\xb4\x8e3\xc0\x15&\xe6\xc2\xfe\xff2\xc0\x88\x10\x95\xcd\xa0\xed5\xc0\x00\xbb\x10*\x86\xc43\xc0r\xcf\x93\xb0H>5\xc0\x97\xdd\x00\xcb\x86\xea2\xc0)\x9c)\xad\x19M4\xc0\xbe\xf8ln\x08E3\xc0+\xe5\xd8\x98\x08#3\xc0\x9dc6\xb9L\xaf6\xc0\xb1@\xd1\xfaqA1\xc0\x19\xd4\x8c,\xad\x023\xc0\xd7v_t\x83\x1b2\xc0#I9\\7\x864\xc0\x80\xabY\x07O\x0f2\xc0(\x836\x142A3\xc0\xa4\xca\x9b(\xd9\xfb3\xc0\xa3\xa6\xa0\x19`\x902\xc0o\xc8x\x11)]3\xc0.\x19j\xd5\xee\\2\xc0\xbb}\xa1\x92\x98{4\xc0\x7f\xc3\xdc\xcd\x83{2\xc0\xc64\x1e\x81q\xcc3\xc09\xdbo\xa9\xac\xb80\xc0r5\x1a\'\x96\xe33\xc0\x8f\xddc\xbat\xe93\xc0\x01\x8e\xb5m\x1515\xc0\xde8\xcakx\x155\xc0\n\x9b\xea\x8bX\xf44\xc0\xe7\x8b-\x9cM"3\xc0\x04\xc1\x92b\xcds5\xc0\xfdo\x18=\xaaK3\xc0d\x9e^\x82\xe3\xa56\xc0\x90\x9f\x03z\x9d\xbc1\xc00\xdd@\xc4\xf6{6\xc0y\xdf?gz.3\xc0P\x88\xc1H\xff(3\xc0Z\xcb\xf2\x90\xd7\xd64\xc0E\xad\xb8p={1\xc0\x82\xe2\x069\xcdz4\xc0R\x08P:\xf6\xd02\xc05\x0b\x8f\xe3i+3\xc0\xe5\xbf\xc9\x8f\xc4i/\xc0{\xe2z\x8b\xff|3\xc0\xb4\x19\xc7\x06\xfb83\xc04\xdf^~\xc1e1\xc0\xcc\xb2_\xb3\x05\x944\xc0\xc9u\t\x96\xe0\x874\xc0NwX.\x1e\xa26\xc0\x15\xab\xbe`\xbb\r4\xc0\xc6\xd3\xc1\xb5\x16\x185\xc0\xfc\xfb\x17p\xe9\xac4\xc05\x0f\x9e\xaf\xf4\xdc3\xc0\x00\xaaC\xfd\x15\x08/\xc0P\x00\xdeMV\xaf0\xc0\x17\xc7\xbaO\xc9<4\xc0\xec\xd9=>\x1b\x147\xc0pgn\xb9\xfe-4\xc0\x1e\x9e\xcaXN\xd70\xc0;kv\x18\xac\\4\xc06$\x97\xb0\xe153\xc0/\xe2\xb4IOe3\xc0\x88\x1f\x11\xbb\xb175\xc0?\xae\xcf*l\x076\xc0G\xfa\xbf\xf9\xfd\xd60\xc09)D\xe3\x8d\x0b4\xc0b\xa2\xf4\n\x10\xad0\xc0\xc0\xbf\xc9\x8e\x9a\'4\xc0\xc2\xea\xb2\xa8@\xa23\xc0i\xaf\xd83_"3\xc0\xd8.\x9d^\xc8\xaf0\xc0\x85&\xe2\x18\xbeX3\xc0\x1f\x85\x8e\x9d[\xb76\xc0O\x11\x04\x04\xa2\xa83\xc0)\x0c\xa1\xd9 54\xc0\xa9\xac\x99\x12\xe6\x055\xc0ae\x02\x05\x83\xa13\xc0\xe9\xec\x97\xf6\xf422\xc0\xb4w\xc8\xba\xc1\r4\xc09\xd0\xc2\x90\xa0\xd22\xc0\xb3\x1a{\xbbue2\xc0lQ\xeb\xde\x9b\x1f3\xc0u\xbbp^9(5\xc0;\xbf\x02I\xb6\xdc3\xc0\xacW\xa1\x9a\x92s3\xc0j\xed\xfc\x952\x904\xc0I\xd7\xa6\x1a\xaf\x8f3\xc0\x1c-op\x88\xd22\xc0q\x880k\xd9M4\xc0\xfb\xe44\x90x|6\xc0m<\x0e\xc6\xca\xfa1\xc0\t\xd1\r[\xe3\xdc3\xc0\x9c\x89\x7f\xd0ad3\xc0\x9fk\x06\xa4:\xcc4\xc0O\x8aqd\x7f;4\xc0c[\xbc# %3\xc0Y\xbap\x1d\x19\x973\xc0\xef\xa4\x9334\xce2\xc0\x15\xa3-Z\xcfW4\xc0\xd7\x93q\x90\xe6#3\xc0\x12\xe5\x9f\x80\x81G3\xc09V\x8a \xaa\x983\xc0k0\x10\xb5pM3\xc0DV\x92\xbc263\xc0b\xa0\x1dD\xe4x4\xc0}z\x19\xc5 \xcf2\xc0wr\x0b\x86\xbc 2\xc0\xa3B\xdb\x13R+5\xc0\xbc\xf6/\x9d\xa3\'4\xc0\xc6\x7f\xfa\xf7:\xf34\xc0\x8e\xaa^,\xce\xd32\xc0\xf2\xd6\xe2V]\x013\xc0\xd1\x05\xcat\x15\xe13\xc0\xfc+\xef\x01\xf5\xb34\xc0\xf8\x9aT}\x8e\x0f3\xc0\xc5\x1c\xcc%4\xd74\xc0\x88\x0c\xf2\xf75\xcb1\xc0Q\x13\xb9J3\xdb3\xc0\x06\xe16\x8fm\xff2\xc09T\'\'+K5\xc0\xe6\xf1y\xdc\xb5V4\xc0r\xe3\xdf[\x0573\xc0\x04\x86\\} \x183\xc018\x04\xb8\x0b93\xc0P=9{\xe2\xbb2\xc0\xaa\xdd\x00\xd4<;4\xc0\xe0\xad\x06\xa8"a3\xc0Es6\xd5\x81\x123\xc0-\x8b%<d\xd36\xc0\xd8(\x89K\xd4\xb52\xc0\xcf\xa4\\&\xf3\x003\xc0\xd1\xffe\xfa\xbe\x065\xc0\xc6\xfe}wEu4\xc0\xb3W@\x93\xc0\xe82\xc0\x8e$\xc3\xb9G\x053\xc0\xf3\xa2\x9a\x1c\xfdE5\xc0\x8aE;/m\\5\xc0\xc8]h\xf5\x93\xc20\xc0\x8e\xe5\xf0\xf8\x91\x133\xc0\xc18E\x8d\xb2\xc23\xc0\t\x1d\x01\x05|\x074\xc0D\xdd\xad\x89\xcc$5\xc0\x86\x12\xae\x82*\xb45\xc0@f\xa1h\xcd\xb35\xc0{\xc8\xc1\x9a\x06\xf52\xc0\xf9\xfa`N\xe3N3\xc0\x83O-\x01\x10\x192\xc0\x94<\xdf~\x8f\x013\xc031\x07=*;3\xc0dL\xd9\xf0a<0\xc0\xcb\x19Sh\xe9\n3\xc0\xaf\x1b\x05s\xff\x862\xc0\xadr\xc7d\xf3\x934\xc0D\x13\xe44\xde\xd22\xc0\xa5\r\xa5i\rV4\xc0\xb7s*P\x87q2\xc0\x8c\xe8E!C~1\xc0\x82\xed\x1fj[w4\xc02!*\xe2\x8c\xfd3\xc0M\xe0\xab.\x1f\xe13\xc0\xbf{\xfe\x16O53\xc0*r\xbf \xffb3\xc0g\xaf7w\x16\xb55\xc0yd9\x05>b4\xc0\x8d\x02g\x9f\xa5?3\xc0zK\xc9v\x07\xfa5\xc0c\x0b\xfa3N\xab6\xc0\x99\xb4\x18\n\xf3\x113\xc0\xcc\x08c\xb0\xc6\xf82\xc0\x19+\xe4\x9cs\xc51\xc0\xd2K\x9a\x83\x96 1\xc0/\x14\xb5\xd2mD3\xc0\xc6\xc9t\xd6\xdc95\xc03\x80KB=}3\xc0\x9f\x8a\xebhKu5\xc0\xa0\x1b^\xe9#\xff2\xc0\x05\x07\x19N\x8a\x053\xc0mi\xe9=\x8e~4\xc0\xa7\x98\xd27Wa3\xc0\xc7\x98\xd1\x08\x97\xac2\xc0erjQ\xec\xd4.\xc0\x02h\x93&\x83$4\xc0\x03rM\x0e\x84\x194\xc0\x04\xe1/\xb7\xae\x185\xc0\xf6M\xdb\x83\xf6{4\xc0\x00\x005\x01Y\x1c4\xc09\n\xb1\xdb\xac\x1b6\xc0E\nG\xcc\x80\xe23\xc0\x83\xb99\xc4E\t4\xc0I\x99\xb9\xbf\xaf\x864\xc0\xdbg\xd5\xb9\x97\x813\xc0f5\xaa\xc3\xdd\xa62\xc0\x9c\xa9Q$\xdeM3\xc0\x13\xd4C\x07w\x883\xc0\x98~SD\x95\x193\xc0\x19\xd6\xce\x9f%\xa64\xc0\x9f\xcb\xaeO\xda\xc74\xc0\x9e\x16&\x85\xcf\xea4\xc09cO\xf3\xdcU2\xc0\xe9Y\x0e\xdd\xb8\x913\xc0\xd88\r\xf5,\xc42\xc0\x84\xb2w\xfe\x17\x153\xc0\xb0\xe9.a\x1f\x860\xc0k\x04\xd5\x1b\x97\x1c6\xc0|\xdbr\x1d\xb1S3\xc0\xc9`\x8f(\xa1*3\xc0J\x9a\xb4\x1d\x1b\xcc4\xc0\xe2\x03bK\xafu/\xc0\x91\x0e\xd3\xa8\t\xa62\xc0L\x836\x17\xeb\x181\xc0\x1a\x0e\xf4\xb9\x1fq1\xc0j{&\x90\x88\xad0\xc0\x05\x0e)\xd1\xa0\xf92\xc0\xe9\x8e\nX\xc5\xde2\xc0\xeb\xd4\xf9V\x90\xb64\xc0\x11\xb6\x81<\xe0\xfe3\xc0nyi\xf1\x14x3\xc0\xf5\xb0k\xc9\n\x8f4\xc08\x8aU\x94\xd3\xf92\xc0\xd2\xf1\xdc\xdb\xe7\x0f6\xc0\xc4(<\xab\xeb!-\xc0\x19e\x13\xb5\xdb\x934\xc0\xfa\x8e\xc8\xe5\xd0Y4\xc0C\xdb1\xab\xf4^6\xc0\xc8\x9f\xc7YQ\x1d4\xc0\xcc\xf2\xb6\x8b/64\xc0\xf9\xedk\x9eD"3\xc0\x0f3\x00\x89\x8b\x9e4\xc0\xc2\xfe\x01)\xa5%5\xc0\x9a\xfb\x1d2<\r2\xc0yz\x1e`\xb0\x172\xc0\xb0s\xe6J\x85\x063\xc0\xe8\x8c{\x9f"~2\xc0z\xd3\r\x08\xb8E1\xc0\xf8\x88\xb2\xec\x17\xa04\xc0\xe5>%nnu1\xc0\x0e\xb8\x82^e\xb72\xc0\xc0*\x1d\x15\xa3\xd93\xc0\xc6S\x16\x1f5-4\xc0\x0c#`\x85~b3\xc0\xa2\xdf\x0f\x93\x0c{2\xc0(\xa3.\xb9\xc2\x173\xc0\x8f\xd4\xcdU\xcad4\xc0\xd8\x0e\x0b\x8cv\xb51\xc0\xfe7\xa4\x81\x13\xef2\xc0\\-\xdd\x88 \xb30\xc0\xf2\x18+CVW2\xc0UW\x91\x00p(3\xc0#\xdbp>V-3\xc0\xe0\x97\x14\x94\\\x1e/\xc0\xbd$\x96K\xb2\x81)\xc0\xf2\x1fI\xd1/\xfe2\xc0w\x9ae\xecW\x0e4\xc0%\xe7Osp\xee.\xc0\x92Scwx+3\xc0\xb5\xeaP\xe8\xe0D3\xc0a\x9c\x1642\xf52\xc0\xfe#Ib4X3\xc0!\xc4&\xf4\xc3\xf43\xc0ND\x1e\xcaQ<3\xc02\xef\x13r?\xe43\xc0\x97\x08\x0fO\xef$4\xc0\xd0\xe3\xbe\x10W\xfb6\xc0\x9b*\xd3\xae\x8b\xd91\xc0\xbaE9\xc8uk3\xc0\x9c\xb32*\xd0\xf81\xc0\x93+\xa3\xc2\xc3,5\xc0NB\x1d\xb8\xad\x982\xc0\x072\x9f\x14Gg/\xc0\x18v2\x96\x9f\x9f3\xc0\xb8\xe3\xb0\x8a\xbc"3\xc0U4\x8b\xc6Fy3\xc0\x07\xea\t\x04\x93\x064\xc0~\xef\\\xe1NG5\xc0\xd5%6|v\x813\xc0\x99\x0c\xd2)\x9e\x012\xc0\xe6\r\xe3\xfa7K3\xc0h\xb6\xfe\xa5\xcf\xdd2\xc08\xe8F\xaaLF2\xc0\xc2\xaf\x9f\x0f\xe016\xc0\x92\x80\x11\x08H\xff4\xc0\xe2\x1e\xe4\x0f\x84\xdd2\xc0\xab\x8c\x89\xe4\xdbe3\xc0\xf2]YD\x93)3\xc0=\xc0\x07\xb8\xe392\xc0\x95\x1fR\xe3)$3\xc0Gd\xbf\x1b\xc5\x124\xc0\x93\xa8\xfd\xb8\x14\x874\xc0\xd7\xdb\xceY\x82y3\xc0VV\x10\xab\x0c\x146\xc0\xe7\x89\xfa;\xf8\x8b6\xc0\x90\xe8\x89\x90\xc5A4\xc0 ~F\xdb\x1d\xe04\xc0\xe9\xff}b#"4\xc0\xf9\xb5qQ\xfaL3\xc0\x0b\xbcn\x91\x81j3\xc0\xa1\xdfoT\xe7v3\xc0vhY\xab\xff\xf43\xc0\xe6"\xeb\xf9\x04\x077\xc0D\x89\xaf+\xb6\xe32\xc0\xe5\xfcbZ4\xf31\xc0?.\xde\xb6y\x872\xc0e$e`\xf3\x8a4\xc0\xd9/\xa9[7-4\xc0\xe0\xa5\x0f3\xc9\x1a4\xc0q\x19\x82}\xfa\x1a3\xc0}\xf0d\xc8\xf5\xdb3\xc0,\x02\xc5c/\xb43\xc0R\x884)\xb9\x153\xc0H\x06\x9a\x8f\xb7\xe66\xc0\x1cJu\xa7X\xaf5\xc0.D\x15\xfa\xe0\xdf2\xc0g%@9\x96\x167\xc0(jL\xfc\x85\xc34\xc0\x92M\xadA<C3\xc0\xf7\x19E\x9e\x90\'3\xc0:Z\x88~\x99\xcc%\xc0\xcd\xab\x1d\xe4\xf4@5\xc0\xbe:\x03E\x8c\xde2\xc0\x18\x17\xc8\x0f|^3\xc0\xfd\x94\'X\xfe|3\xc0Er\xd6\xd7\x86\x834\xc0}\xda\xa8\xfd\x9312\xc0\xddQ\xba`\x14\x953\xc0\x03\r\xb03<\xca4\xc0Q\x96\xb7\xd6K\xb04\xc0\xd4Y\x1a}\x04\x963\xc0\xdb!\xf5\xf5\xe4\x904\xc0q\xae\xc1?9\x074\xc0?Qo\xe5{I6\xc0L\x83\xde\x9ep\x883\xc0{\xd8%\xa7-\x113\xc0\xf1/_\xbe\xf8\x823\xc0\x1ck\xe5#\xfe\x8e3\xc0\xedu)\xa7[P3\xc0\xe4\xbajx\xcfY4\xc0\x19\x8dL\xc8\xefL3\xc0-\xaf\xd2\xc8\xd9\x7f3\xc0<\xde\n\x8d\xe0\x1a3\xc0\xa1\xa8;\xd7\x9a\x132\xc0\xac\xeeh\xb9\x90V4\xc0\xe9G\x1a5\xa0\xec1\xc0\\%N\xb4\x14\xc25\xc0^\xd71\x05\x04\xfe3\xc0t\xd2\x8f\xba\xfb`4\xc0\xf4\x10\xef\xb1\xd3\x953\xc0\xaa\xf0\x9d\xc3\xc3\xb90\xc0\x9a\xfc\x94Pv\xbd3\xc0\xc7$\xb5a\x95\x8d4\xc0zq\x85!\xe563\xc0\xe6;\xc8\xc5I\xfc2\xc0sI\xc7_%o4\xc0\x9f\xa2\xa2\r\xc5\xcf3\xc0\xf2 \x04y\xe9\x9a%\xc0\xa0+8\x94\xeeq0\xc0\x82\x8aOD\xf1\xae3\xc0\x19\xaa\xf3\xbe\x0cs4\xc0\xda\x8b\xcc\xaa\x93\x1e-\xc0\xc28B\xe0\xec\x895\xc0\xb4\xff7\xe0\x18\x833\xc0\xbc4^\x1f\'Z2\xc0\xd2%8\x98\xc5\x1c6\xc0\x90\xa0{\xd6\x82\xdf1\xc0\x17\x8a3\x84\x1d@3\xc0\xad\xa9\xa4\xcc\x0bC3\xc0s\x84@\xb7\xd2z3\xc04\x05\x81\xe6\r\x064\xc0\xbaj\x8co\x1514\xc0\xdf\xa3\xf9\xf6\xdbI4\xc09J|\x06?&3\xc0\xa88\xbd\x85\x8895\xc04\xefcj\xd0j3\xc0\x99>\xb8\xbc\x9eT3\xc0C\x18\xcf{\xd2#3\xc0\x91YBv\xeb\x8c2\xc0\xad\rT#\xbc\xf04\xc0\xe1kK\xbd\xae\xd52\xc0A\xef\x0cb\x85\xd22\xc0\xf0<\xc8\\g\xd62\xc0g%\xd5oN\x050\xc0\xde\x07\xa5\xaa\x1e\xed1\xc0\xad\xe0j\x85\x16\x123\xc0\x91D\x1e\xa5{\r7\xc0"\x9eF\xe9\x16\xeb3\xc0\x18\xe5\xa6\xe3\xe6%3\xc0\xb1\x148s-17\xc0\xfa\xa4{\x03~Y4\xc0\xf8\x9f>L\x94\xcf3\xc0\r\xf7JF\xcc\xdd3\xc0\x88\x901\x18:\xaf3\xc0\xe6\x95\x11\xdb\x8e\xc03\xc07x2\x1c\xd0r4\xc0\x04\xf1}\xcbG\xc31\xc0\x15\r\x92\xd0\x15\xc45\xc08x.\xa8\x8d\x066\xc0\xae\xdc\x0b\xc0\xabZ5\xc0\xbe\x04\x1b\xbb<\xe72\xc0`\xb6aY\xd6F3\xc0\xffS\x9e\x87x_4\xc0T\t&\tE]5\xc0 3\x1e\x10\x1b\xb53\xc0\r\x10GBH\x065\xc0\x97!\xc0\xa3\xa3\xa63\xc0\xda\xfe\x94Z\xca\xf62\xc0\xaf\xd2\xe3\xb4R[4\xc0\x00\xfcA\x86\x1113\xc01D4\xabH\x844\xc0JX\xaaa\xaa\x8d6\xc0\xfd<\x12>\xce\xda3\xc0\x0b0!C\x86\xf94\xc0\xd8\x1fU\xdc\xde\t4\xc0\xb2xb\x8d^\xfb3\xc0\x1a\x9dy@\xb6\xb81\xc0\xb6\x18f\xe8\x0c\x9a0\xc0\x08\xe5j\xfaP\x914\xc0\x1dMH\x8f\xde{2\xc08\xb3^-\x0eX5\xc0\xee\xe7!Wt\xbd0\xc0\xe5O](\xd5\xa53\xc04yc\x935#4\xc0~\x991\x9d\x91,3\xc0\xba\x8e9\x17S\x0e3\xc0\x0f\xc2\xa8\x99\xe0t3\xc0e\x04\x94\xcc\x0eg2\xc0P\'K\x9e\xef\x1a5\xc08ki\xa0\xbb\xb13\xc0F^8z\xb3(7\xc0^{.K\x9c\xd13\xc0A\x91\x8d\xea}\xae4\xc01V\xf8$\xae\xb82\xc0*\xcf#\x9c\xa7@6\xc0\xcc\xc4\x02v9\xc33\xc0T4v\xa4v\xe61\xc0\xac\x82\xf9e\xabX4\xc0\xabt\xf8)\x1es1\xc0\xbf\x13]2d\xca3\xc0\x1dgUhF\x8e7\xc0\xc4d\x16\xc1\x0b\xff3\xc0\xb2\x91P\xe4\xb8\x9c3\xc0\xc6\x94&~hU3\xc0\xbdR\xd8\xf3\x1f\xfb2\xc0\xc3\xa6\xc3R\x8b\x8c2\xc0\xfe\x8eud\xa3\xe85\xc0S\xd2\x83\x7fl\x025\xc0F\xa9\x94\'p\x9f2\xc0[\x10\xf6\x05\xa2f6\xc0|\xe5.+\x9e*4\xc0\xb1\x0em\xae\xa7\x0e3\xc0*<\xba\x11\xc0\xca3\xc0uH\xea\xe7\xb6-3\xc0\x81\xfb\xf6&\xb3\xc23\xc02p\xb11G\xbd3\xc0q\x08\tA0\xe54\xc0Ja\x1f\x90\xaep3\xc0\x91X\x92I)\xc04\xc0V\xa0\x96\xd9m\x135\xc0\xc2%V \xd6\x8a3\xc0\xc6\xe6\x9c\xca%\x9c4\xc0`\x18x\xdb\xed\xa83\xc0\x8c\xea\xca\xfa\xad\x8a4\xc0\x131\xa3\xb1\x1d@3\xc0U\xf2x^4q3\xc0jA\xa8\xa1\x0763\xc0\xb1\xaayi\xfd63\xc0\n\x8c\'\nq63\xc0d+;\xa6\xe7\xe74\xc0\x05h3Z\xd7\xdb2\xc0\x1d\xcb\xc3\xfd4U3\xc0\t>\x86\xbdVC3\xc0\x9fa\xa5J\xde\x874\xc0o\xcb\xf9 \xc9\xc13\xc0Q\x0c\xbfZ/!4\xc0\xee\x8b=~\x14\x004\xc0\\%\xd01\xd4\xb91\xc0\x1d\x08!B\xbdP3\xc0 \nXgw\xeb3\xc0[<\x85\x11\x0f\x077\xc0t\xfe\x1f:\xe5\xff2\xc0\xed\xc2KKs}5\xc0\xf2]\xe4\xf4\xdf\xb24\xc0\xaaP\xd2\xfd\xa5s-\xc0\xe2\x00o\xe7\ts3\xc0\xae\x83\xd4\x94\x8b\x1f3\xc0R/\xc8G\xb1\x951\xc0\x98I\xdf\x03\xbcA3\xc0\xeb\xb3\x9bgK\xd46\xc0\xe0\xa6U\xb7.\xae1\xc07z\xdf\xd7\x9b\x196\xc0\xb1\xcb\x9f\xee\xc0\x91.\xc0\x1e+]\r-c4\xc0\xa3\xd9\xae\xde\x8c\xf04\xc0\xde\xfbaR\xe343\xc0t\n g\x0eD7\xc0\xe3\xb1\xf2\x9e\x08A5\xc0T\x0c=<\xfaP4\xc0\xc4\xc6*\x8e\x8c\xa90\xc0\xfbIgG\xdb\x0b3\xc0\xb9\xf2\x18\x02\xb5\xa20\xc0\xf8\x9f"J\xda\xed3\xc0\x9b\xdf\xdcey15\xc0\x8a1\xe2\xa1x\xb40\xc0\xaf\x86Tp&\xb56\xc0\x05\xcef\xf3\x85\xa21\xc0g?)\xb7\xe9\xd73\xc0\xd7\xd0~t\xfe\xbc4\xc0\xa0\xe8\xf4P\xf5\x945\xc0$\xfd-\xfd\xa8\xca1\xc0\x96gt\x91w\xf32\xc0v\xeeZ\x9f\xd8O3\xc0\x0b\'\x19\xd8\x05\xd25\xc0\x91\x87\xe9\xbc\x9co6\xc0m\x1a\xe3k[\xa82\xc0b\xcbke\xa3a5\xc0"j%\xc3\xb1&3\xc0\xbc\xca\xe5W{)4\xc0\xa0=H\xdc\xaa\x1a3\xc0\x15\xd6\x13-\xd6\xbb2\xc0}pH\x1c\xacP5\xc0\x02\xcf\x0c\x96\xee\xaa3\xc0~\xfb.=\xa5\x7f3\xc0T\xac\xa3r\xc1\x154\xc0\x99\xd0"?\xafi3\xc0\x1dZL$\x9e\x817\xc0\x15\x9e<\x03\xc3\xcd3\xc0\xf5\x00\xb9\xa82\xdc4\xc0\xd6QA\xcdB\xf02\xc0\x95\x17\xd3\x06J\xd54\xc0[\xa5p0\x95X5\xc0\xff\x07\xb2%\x1e\x023\xc0`\x9a\xfbz\xfe\x173\xc06a\xe0\x873+3\xc06OPN\xc2\x1a3\xc0\xcdJ`\x06\xf0D3\xc0\x92\xa6\xac\xfc\xc5\xea2\xc0\xd69=\x88\xa1\x954\xc0\x96\xbb\x02\x93HK5\xc0#\x9e}\xddF\xe34\xc0\xe6\xdeq\x1b\xf2T2\xc0\xe6\xec\x8f\x8cI*/\xc0\xf2\x06\x11\xe4\x91I6\xc0\xc3\xc0!o\x9b96\xc0\xa70\x9c.\x8133\xc0\x18\x14?\\\xc4\xc81\xc0\x9f\xd0\x89\x03\x86A3\xc0\xd2\x01ZA\xd4\xe21\xc0_-\xab%<>3\xc0\x00I\xbf4\x8a^3\xc01\xd6\xc9(\xe0n3\xc0\xb1sw\x19\x81\xd91\xc0\xcb5#\x88<\xd13\xc0\xcd\xd6\xbeM\xe503\xc0\xb4T\xbd>\xba"2\xc0\x9e>\xee\xc7\xfb\xcd4\xc0\xd4h\xffH\xd3\xda4\xc0\xc8\xc6:\xc9j\x7f3\xc0\r\x1d\xe9\xf7\x8b\x7f4\xc0yMv\x1b\xa5F2\xc0\x15\x83%\x12\n\x043\xc0V\x12\x05l\x82\xe55\xc0\x14\xe4\xfe\xcd\x0eq5\xc0Y<\x0c\xde\x13\xea3\xc0;d\x1cl\xa2)4\xc0q1\xe0\x05r\x103\xc0\x8c\xf3d\x87\x02\xdf2\xc0\xb0\xc4\xb3\xcb\xa6\xcc2\xc0\xdf\xce\xb9\xd4`\xd52\xc02\xd8\xb1\xd0q\xff3\xc0A\x901\x8a=\x8d4\xc0\x8f\xb1\xbd\xa7\xb6\x024\xc0\xd1}\xad\xfb\x89q4\xc0O\xf1t`\xd3l-\xc0\x82\xd2\xd4\xc3\x0cT2\xc0J\xde\x1d\'y\x9b4\xc0\x89\xd1\x04\xa7u\x145\xc0\x18v7"\xd4V3\xc0\xfa\x93b\xbc\x10f3\xc0\xfa\x91\xa8\xf8\xbdR4\xc0\xe1\xb7\x0b\xf1+/3\xc0S\xf2\xc0\xae\xf5\\4\xc0\xcd\x8d\x00\xbfi\\5\xc0\x18\x8c\x0e\x1c\x1ba-\xc0\xa0\xd4jW\xcf.3\xc0&8FTHK4\xc0\xa7\x81\x98\'\xa7\x184\xc0+Y@Q}0/\xc0\xe2\xe2\x86$>x3\xc0\x0e\x81\nh@ 2\xc0z!\xb0\x9co:3\xc0\xbd\x86\xda\xc1\x9f\xaa4\xc0!\xda\xa5L&\xba2\xc0\xb4I\xa2l\x1f:2\xc0\x8c2-\x03&\x1f3\xc0\xe45v\x06^\x193\xc0o\x84x\xb0K\x161\xc0"lg\xb4\xe1\x8d4\xc0\xedp\xb3\x11L\xf15\xc0\x93\x18\xbb\x10^\'5\xc0r\x98p\xad\xa396\xc0\xdbQRX~\x923\xc0\xfc\x02\xc1C\xd7\x0e5\xc0 n\xe0\xc1 5/\xc0\xd2(\xf3\x9a0m3\xc0?\xd5\x90\x07\xc8\xdf3\xc0f\xc3\x8e\x7f\x9353\xc0;\xd7\xc5H\\\xcb-\xc0J33\x93\x8874\xc0\xdc\xe4\xdck\x89_4\xc079v\x9f6\xff3\xc0\xa56\xc4\xb3\x1f\xcb5\xc0\xaemE^\x1e\x1a2\xc0\xcaIRv/\x193\xc0\x81\xc3-\xfb\xdb\xcc3\xc0\xdd\x89\x18\x89m\x994\xc0W\xa4\xe0\t\xecW5\xc0\xb3\xc2\xd1\xac\xc7\xc55\xc0\xda\xeai\xaa\xcf@4\xc0\xf4U\x16/\xee\x972\xc0\xf1H\xa6R\xc3=3\xc0*r\x1a\xa3hc2\xc0`\xe1t\x8a]\x0f3\xc0\xb8J\xf0\xdc\x9dF3\xc0|\x17\xcdkq\xb42\xc0\xf1\xefz\xa2tA5\xc0\xa6\xa4\x80y{\r3\xc0\xcb\xf9\xadLu\x143\xc0\xd3\x02\x82\x9a\x10\xd82\xc0\x9a\n\xabe\xfb\x1f5\xc02\x9a\xba\x93\xce\x065\xc0&<\xa6\t\x9f\xe63\xc0\x08\xa7\xe4\xda\xd8\xe22\xc0\x85G\x8d\n\xe9:2\xc0\xed\x91\x19\xbf\xac\xa92\xc0\xbe\x1f\x13d\xf3\x9f0\xc0\xb6h\x84\x13\xf5\xd34\xc0j\n\xe1zB\x153\xc0o0d\xdb\xad\x065\xc0*\xe8pB\x15\xee4\xc0S]\xfc\x9b\x8c\x0e6\xc0\xb8K\xea\x0c,\x126\xc0[3\x9c\x8fBH4\xc0Qw\x193\xb2\x0f+\xc0R\x0f^\xf7\x15\x107\xc0\x80H\xeb2%h5\xc0\nF>zV\xa83\xc0\xdf\xf1\xf1\xd0`\x073\xc0\xc9\xeb\xeb\xd2\xc5R3\xc0\x9fJb.\x97\x834\xc0D\xa0t\xe9\xa1I1\xc0-\x80v\xae\x89D3\xc0\xdd``\xdcwL4\xc0p\xd7\x1c8\xcd\x984\xc0mM&\xc1\xf0\xae4\xc0m3\x1b\xb9P\x8a4\xc0\xeb\xf2I\xf8 r3\xc0j\x10\xaa\xe0\x8b"3\xc0<}\x0f\xf6\x0e%3\xc0\x0b\xc7\xfe"HH4\xc0\x9fQ\x8aB\x18"4\xc0*\xca\xf5\xb5\xb5\xc51\xc0\xb6(\x84\xcf\xe4\xce2\xc0\xf7\x12\x91>\x18\x0c4\xc0\xfesS\x80h\x044\xc01\xfb\xf0{\xfaB5\xc0J\x90j\xe5\xfeG5\xc0\xa1\x18OW:&4\xc0\x80F\xbe\x9f^%5\xc07\xf09\xa4D\xf52\xc0b\xfb\xab\xf7\xf9\xa13\xc0~\xf1u>/#2\xc0C@\x07]\xf3\x034\xc0\xeb\xcb\xd0md\xe64\xc0\x96\xff\xa6\n\x06\x125\xc0sc\'\r\xfd\x13/\xc0\x19\x1e\x1c\xd8t\t5\xc0\xdf\xa8G\x98f:4\xc0;\x9b\x86\xda\xcc\xb33\xc01O0-\x0e\xd31\xc0\xa5_\x1e\x03\x07]5\xc0\x07\xd5l*\x00B4\xc0\'\x8f8=\x93=/\xc0\x88\xe4\x1b\xeb\x93\x9c4\xc0M\x90\x9d\x17{\x892\xc0-\xcd\x82A\x0b\xc05\xc0\xab\xfe@\x1e\xa074\xc0\x17\xe5t\xe9{m3\xc0\xf4\xd5\xf9\x13\x00\x8e6\xc0\xbcF\x89\x1d]\xdc3\xc0\xd7\xe7&\x07)C3\xc0\xee\x10\xbf.\x1c\xed2\xc0\xd7!Z\x07\xd1g3\xc0\xba\x97\xe7\x1e\xfab3\xc0\xbe\xc6\x07\x03\xc7p3\xc0\x8c>>\x14\xace4\xc0\x1d+\\\xca\xc7\x8b3\xc0\xeb\')\xf2\x19i3\xc0r\xda U\x80B2\xc0\x9ci\x00c t3\xc0\x82\xbd\x02\xcc\xa3\r6\xc0\xb4=\xfb\xa5CB2\xc0\xba%kE\x8d@5\xc0\xadrEF\xe6a5\xc0^\xfb\xbf=\xf6\x045\xc0\x08\xea1\x03\x0654\xc0\xe0\x8a2=\x8c43\xc0\x83\x1b<1t+7\xc0>\x07\xadz\x11\x8a0\xc0\xa0\t\x94\xafP\x951\xc0S)\xf1I\x07-4\xc0j\x06\xb8}\xf7\xdd3\xc0+c\xc0\xb2\xfc\x7f6\xc0\xe2\x85\xdaei\xd42\xc0Y\x13\xbd\xd6\x87\xf96\xc0&\xcf\x9f\xabHU3\xc0}\xa5\xdfP\x12$3\xc05\x02\xaa\x9b\n\xf93\xc0\x8e@\x1d".i5\xc0t\x8b8O\xb2\x80/\xc05\x0b\xd1\x8e?\x143\xc0E\x9b\xb1\xf7\xc6\x083\xc0\xe2\xe0(\xbc\xc4\x0e4\xc0>\x83\xf0\x1eoz4\xc0\x07v\xf7\x01C\x873\xc0obJ\xe9?H3\xc0lc\xa5\xb1\x03r1\xc0\xf4i6\x9b\x91c5\xc0\xbf.v6\xed"5\xc0\xc6\xc4\x1d\xf6\x9b~5\xc0OiW\x91\xf1\x923\xc0BU\xcc\x05P&5\xc0\xb9r\xce\xbd\xf9R5\xc0\x05\x1d\xf4j\x98\xb34\xc0\xd2{\x13\xb1\xa5\xfd1\xc0\x16\xca`}\x90g4\xc0\xd1S\x18\xbb\xfd\xbc6\xc0LE\xbb\xb2\x14R4\xc0\r\xa0\x0eC\xbb\x0f4\xc0\xec\xf7|\xfc\xe7!3\xc0l\x08f\x88c\xdd2\xc0\xb0\xbf\xe2\r\xd4\xc33\xc0\xda\xfa\xf1\xaey\xed2\xc0-*W\x18\x97)3\xc0\x86q\x9b\xc5`\x9e4\xc0\x0c\x190TL\x90/\xc0\xb5mR\xe7\xa1\xfd2\xc0\x18\x16\xbc\x85?\x9b4\xc0<\x853\xc3O\x903\xc0M\tr\x8a\xd7\x974\xc0\xe2G\xc4\xb8a\xef2\xc0\xef\x01\xb1\xa6\xf4\x893\xc0\xa0\x1cv\x98)\x134\xc0\x9b\xdd\x90P \x0e3\xc0\x15\x1fB:{\x974\xc0\xcfs\xd6I\x9a\xb63\xc0:\x1d\xea\x8e\xd1!3\xc0]\\\xd3\xab\xc2\x114\xc0\xef#\xfb\x8b\x10M2\xc0\x9ac\t\xa0\xf8?3\xc0\x08!j\'\x00Z3\xc0\xe1\x00\x8f2\xa0q4\xc0\n\x07\xb4(\x90\x8c3\xc0U\xd4G\xcb\xb8Z3\xc0L\xa2\xbb\xc7\xccg2\xc0l\xef\xc3~\x91s0\xc08_:\xcd&\xc52\xc0)\x17\x10\xec\xc4p2\xc0\xe6\x9c\xbe\x90\xad]3\xc0\xdc\xb5\xce7dS4\xc0\xa2I:\x0f<\xb83\xc0\xb9\xe3\x85\x96\xaeN3\xc0\x87\xe9t\xceu-6\xc0\x03\xd4)];\xc42\xc0\xa4\xe7[*+\xc02\xc0\x15\xc7\x12\x02\x85[4\xc0\xe3\xb9\r\x1f4\xf71\xc0\xae\x80\xf5\x03\xf8p1\xc0\xd0\x980\xc8s\x083\xc0LV\xd8\x9f\x8e75\xc0\xc6\xe9\xe9\x81\xe0\x973\xc0\xf0\xeca\x9c!d3\xc0A\xff\xbau\xc3\xbd4\xc0\xa5\xbd]\xbbK\x844\xc0\xd2F\xc9\x99g\x9a3\xc0$\x9e\xbe\xd3\x99\r3\xc0|\xde\xd3\'v\x073\xc0r\x1f\xfb5\x01\xe02\xc0\xd7n\xf2\xdb\xab\x8d3\xc0\xa8\xcfU\x92\xd8\xbe4\xc0\t\x083\x05j\xaa/\xc0\xa5+\x05\xa7Y\xf4,\xc0\r\x1133\xf1\xb83\xc0H\xf7\xf1}\x12y3\xc02\x81\xab-k}3\xc0u=\\\xd6a\xee0\xc0#j\xdd*\xbfx7\xc0\xd7bG\x88\x0cC6\xc0\xd2,R\x18\x87\xaf3\xc0Tp* \xcaP5\xc0\xbe\xa4\x04`\x13\x950\xc0\xa8\x17BY\xc5e4\xc01\xf7+nXX6\xc0#=i\xa4\x83\xf73\xc0\x94\x04\xbd\xe2\xc2&3\xc0\xbeM\xbc\xae\x9164\xc0ug\xf1\\\'\xf02\xc0Rn\xef*^\x163\xc0\xc9v\xffi\x0bH2\xc0\x99\xce}\xe8\xd0\xec2\xc0\x9am\x84\xca\xaf\x882\xc0J\r|\x92\xba\xfe2\xc0~\r\xbe\x92BU6\xc0\x14\x8df\xa7b54\xc0\x16yUyL\x195\xc0\xd5f\xe3\x19\x86G6\xc0\xfa9\xb8\xd7\'\x04/\xc0\x99\xba\xc2b\xdb\xd93\xc0n\xc3\x8e\xe3\x86|3\xc0J\xec\xe9\xef}\x901\xc0V\x08\xf3\nm\x052\xc0\xd7W\x84\xdd\x00K1\xc0%\xd7Yb*H5\xc0\xc4\xafP\xc4aQ5\xc0\x92\xc4\x00\xe3)F5\xc0m\x87\xe9\xf7p\x864\xc0\x8fXb}\x85\xe72\xc0e`~\x99\xbb\xc23\xc0\x0f(\xef\xf4\x1f"6\xc0{\xddg\x1fvg4\xc0P\x8aE2\xf4T5\xc0,\xfc\xa0C\xce\xaa4\xc0\x9e\xb0\xa4\x0c\x89\xef1\xc0\xf5A\xc6&1\x9a4\xc0\xb9=\x15\x99\xdc\x152\xc0JJ\xee\xa4\x12%3\xc0`I\xb3+\xf0\xd23\xc0\xf9\x80z{\xae*5\xc0\x04#fv\rg5\xc0U<\x93\xb2}(3\xc0\xc9\x0c\xb8\xdc\xcb\x077\xc0m)P\xa4\x0c\x8a3\xc0\x9cQ\x0f\xe4\x15G3\xc0\xb7\xe1\xe0\x1flq5\xc0\xb1\xc0\xc4h5\x913\xc0\x97Q\xbf\xb3k!5\xc0Y\xfb!\x1a\x81\xa43\xc0q\xc8\xb7k\xc5B5\xc0\x1fM\xc3\tT\xf22\xc0B\xb1\xfc\xa9\xec\xf53\xc0\x8a\x8e.\xaf\xf0\xc53\xc0kB\xe3\x02\xeb\xe33\xc0`\x16A\xf04p3\xc0\x81\x15-<ES5\xc0_\xd9Z\xa5\xc0{3\xc0\xb8g\x8bj\xa2\xfe2\xc0\x0f\\\xbaMv\x123\xc0y\xa8\x93\x9f\xeb\x065\xc0={\xd0-\x9b23\xc0\xdd,q;\x89\xee5\xc0\x00\xb6\xffM\x1dB3\xc0l\xa4\xf7\xf0\xd3\x856\xc0\xa6j\x01\xee\xce\x043\xc0U\x00?\xd6\x0b16\xc0\x96\\o"\xfe\xdb3\xc0\xe2.\xf6\xb9\x89g7\xc0w\xc9T\xfdN\xdd3\xc0\x10$x\xcc.%3\xc0\xba\x181*\x8d24\xc0\xea\rh=\xd8\x185\xc0\x86\xf2\xef\xdd\xd0^3\xc0\x19l0\xf1\x16\'4\xc0Q\xa6\xf0\xe9\xd3#4\xc0u\x87\x04\xac\xecn3\xc0\xd4\xa7K\x91\x1f&3\xc02\xb5\xdf&\x81\x914\xc0\x903\xf0.\xf5\\5\xc0p\xae+m\xea\x8c4\xc0\x0f?|\x13\x88-6\xc0\x82\x07\x80;\xd2\x806\xc0\x98\xed-B\xb535\xc0f\xbaA\x00\xd3\x913\xc0]tt0\'@3\xc0\x8eX\xe8[\x9a\xe23\xc08\x9ar}#03\xc0m2\xd0\xc1\xde>1\xc0\xc7\xb2r\xa0R\x8b2\xc0\x89\xed\xf6\x16\x17\xb93\xc0\xd9\xbf>\'\xbc\x1c3\xc0-g\x92\x14\xecz3\xc0\t\x14\x92\xd9\xc3\x883\xc0Cu\xad\x8f=\x1d6\xc0\x1f\xd7i\xb6\x1b\x082\xc0\x014\x0c\x8dl\x037\xc0D|\x9aX`56\xc0\xc9\xd4\xd5\xf7\x9c\x806\xc0\x0e\x1e\xfa\x83\x9bu3\xc0\xffmG\xe9\xb0\xce3\xc0@H\xcf\xfd6\x1b5\xc0\xc99M\xcd\xd2\xc12\xc0\x1bBD[\xc2\xea2\xc0\xf4\xc2y\xc3v\x1c2\xc0\xcc\xf5}g\xfc\x100\xc0\x83u\x13\xe8\\\xc13\xc0e\xd4g\x13\xe4\xff1\xc0\xbf\xce+\x9a\xdf;3\xc0}gu\xe1`\x9c4\xc0\x94_8\x8f\x08\xa13\xc0\xe4:\xc7\x9f\x1br3\xc0q\xb4\x1a\xbe\xe0\xdc5\xc0c\xd5\xb4CH\xbf3\xc0\x8e\x1f\xc7"i\xdf4\xc0\x9bwS\xca\x1dR4\xc0J\xc6\x07k\x11\xcc1\xc0\xd4{\xebw\x97P1\xc0\x07\xb7,)/\x8e4\xc0\x88\xd7\x15\x82\x8b\x804\xc0\xc7\xe6\xc8\x13\x18s3\xc0\x11_\x8e\x07\xcc\xd64\xc0\xd9\x87t\x91\xda74\xc0\x82\x8f\xb7\xec/\x834\xc0\x07\xff"\xd2\xef\x880\xc0KW:@\xbe\x9e2\xc0\xeeFB\xf5\x85\x134\xc0\x85\xfc\x99v*\xda4\xc0J\xefy\x91)\xfa4\xc06Y\x81\xed\xc723\xc0\xc5\xd7;\x8eg_2\xc0\x84w\xfa\xa6=\r4\xc0x\x1a}\x1d\x16\xb55\xc0\x99HN\xb4\x1f\xa62\xc0r\xbb\xf6\xf7\x03\xc93\xc0U\xf9S\xfa\xad34\xc0<<\x8b+Tl5\xc0\xa3V\x87\x1e\xb5\xf41\xc0\xe7\x8a\tu\xef\xa14\xc0\x9a\xc28\x9d\xf9\x944\xc0\xfcFs\xee\x89\xc94\xc0T\xc3\xd6*\xbc{4\xc0%z\xa1x\xb5\xb74\xc0\x83\x82\x8e\x18\x91\xc44\xc0^I\xfd~\xd3z3\xc0\x1b\x94\x0eV\xd9\x943\xc0W\xcd\xbf\x87Bh5\xc0\x1fr\x00\x93\xae\xa03\xc0\x0bwZ\x7f_<4\xc0*\x9a\xb1\x14\x9c\x91-\xc0\x15\x85\x80O\x9a%5\xc0_\xd6\x16R\r\x195\xc0\x99\xeb\xee^\x04.4\xc0\xa6\xd7\x08\xb2T\x085\xc0W\xd4\xcfC\xf5\x812\xc0\xc5\x8fkv\xd5p3\xc0\xbf\xde)w\xa7\x181\xc0E\x95U\xa5\\x1\xc0\n\x8a\x00\x14n\xa43\xc0\xd5\xbf!\n\x15!4\xc0\xc9\xec\xe4\x06\x1e\xc92\xc00\x1c,\xb5S;3\xc0\xfd\xb9\\\x87\\?5\xc0^&P\xebq\x014\xc0\xc0*\\\xb4\xedK4\xc0w\xb87\xb1\xc8.3\xc0\xa5\xefx\x11O\xa12\xc0j\xcc\xae\r\xd5\x182\xc0\x06\x05\x9ebI\x852\xc0CUH\\\xbfx3\xc0\xe2\xdf\x10\r\x00{3\xc0-\x1doN\xb2\xec3\xc0\x83\xda\x91\xb9\xdd\x1e2\xc0=\xd2s\xed\xa7d4\xc0\xee\x19\x8f\x85a~5\xc0\x0cm\xb8\xa3\x87\xe63\xc0Te\x92+\x03+3\xc0e\xcb20\x8194\xc0\xc8\xe7\x85Y\x80\r7\xc0\xe6G)\xb2\x97\xc41\xc0\r\xe1TT\xf8f3\xc0*x\x05D Y2\xc0\xd4\x8f\xcdH\xc3q4\xc0\xe6\x9c|3\xf4\xfa2\xc0\x03\x066\xf8\xc9\x8b0\xc0\x1cjD\x0er\x7f5\xc0f\xe9\xe9:/\x884\xc0>\x08~kr/3\xc0y\xfa\x93Zjo3\xc0a\x1e\xf8\xa2\x95L1\xc0\x00\x9cv\xbb[b4\xc0\xa4\x00AF\xed\x055\xc0wB\xa1\xe9\x92\xb70\xc0ob\xb2\x01\x99s5\xc0M%nD\x12;3\xc0 \xed\xb5\xa5x\xbf4\xc00D~2\n|4\xc0\x9eRWcV\x8c0\xc0\xb5\x1b\xe7\xeb\x95\xb54\xc0X\x8b\xc7\x88\x13\xad3\xc0\xebfD\x8f\xee\x160\xc0jQ\xf2\r\x94\xcb3\xc0\xbfE\x83\x1f\xad\xf71\xc0z\xae\xb8\xcd\xf5f/\xc0t\x17\xdc\xb1\xbb%4\xc019\xd3Y\xdc\xcb3\xc0Z\xc8X\x02\xab\xcf4\xc0\xefu\xcb^\xce13\xc0D\xe7\xa1\xc9\xa0\x823\xc0r\xa4\xde\\VD4\xc0\xf8\xbf\x8c\xf0\x17>4\xc0\xfb\x9cW(\xf8\x8f4\xc0sX\xe0\xb6\xa2\x802\xc0\xff\xfc2\xdbG\xe04\xc0\xe1n$\xa3u\x143\xc0\xbb\xf9\xc5\xf8\x14\x0b3\xc0r\x9bu\xd3P"3\xc0\xb0\x04\x9dY\xa3D2\xc0\xe6BX\xc7\x8b\xda3\xc0\xf1\x85\xf2Bz\xe04\xc0\xb3\xcc.\x9a\xa0\x1a4\xc0k\xe2-\xf8|\x1c4\xc0X:<\xb8A\xac4\xc0\xbd$\x8b\xe0\xd0b4\xc0[\xacF;z;4\xc0\xae\xaa\xd2;\xa2(4\xc0l\xbfk\xe7\x97\xf04\xc0\xd4\xec\xefY\x9dV4\xc0x\x97\x98[)\xef1\xc0+ X\xf4\xec\x874\xc0\x0fa\xb3D\x02\xe92\xc0\x1d\xa9\xe1\xc8\xcb:0\xc0\xc3&\x8a\xd5\xfeu3\xc0\xb7Yz\x0fw\xf02\xc0\xebpQJ\x0bn/\xc09\xffcO.W4\xc0\xbc\x19\xe3Y\xbcL3\xc0\xd8)\xfc\x94\xd4T3\xc0v\xc6 o\xf7\xa15\xc0\x1b-\xd3\r\xba\x9b5\xc0\xf3\x08,\x12\xe8{3\xc0l\x8ey\xcb\xa5\xea5\xc0\x97\xa0\x02]\x93\x114\xc07U\xe9\x81o\x0c3\xc0pY\xed\xee\xde83\xc0\xd5\xb8w\x80\x91X3\xc0*\x9e6\x16\xd4\x035\xc0j\x04\x9b\x9a\xae11\xc0\xcc\xd9\xd4\xa1\x18\xbe3\xc0\x92\x1d\x05\xf4\x06\xea1\xc0\x8f\x9a\n\xd5\'\x905\xc0\xf9~\xb2\xfd\x12D1\xc0KT\xce\xe1;-4\xc0iH\xb0\x85\x15\xd03\xc0\xe9\x18\x066\x82\x974\xc0\xb6\x14&\xfd\xa815\xc0\xafn|\x0bW\xfa.\xc0\x05\xdb\x10\xe15$3\xc0b\xac{]H\r3\xc0]2\x93z\x97b4\xc0\xf5Rt\xde\n`5\xc0>\xfc\xef\xc3B\xe03\xc0v\x17\xf4PL]4\xc0\xf5\xdfFn\xf5\x134\xc0\x03\xec\x8e%\xe2\x8f5\xc0\xa7\xf6\xe0\xe9\xdf"3\xc0\xc8~\x89\xd0.c3\xc0\x1d&\x8c\xf3ZZ5\xc0\xef%B\xc5\x90H3\xc0d\xe0\xe7\x1c\xc4\xbe4\xc0I\xe4\x8f\x81\x89\xd41\xc0\xe9\x07P\xad\x15\r3\xc0j\xe2[\x8dlX3\xc0\xd6gRX\xc2\xbb.\xc0\x973J\x97!\xfa1\xc0\xa8\xdd\x1e\xc2\xf3\t5\xc0<\x1b\xff\xe6Q\xd64\xc0N\x1c H\xe4\xed5\xc0\x00\xbf\xc4\x18-\xf62\xc0rZ\xab\x7fU\x914\xc0u0\xb0"\xe0\xb84\xc0\xd2UD>C\x872\xc0\x96\x04\xc3o\xd2\xc33\xc0\xba\xb5/\xcb~w3\xc0h\xfc#gL\xbc7\xc0\x91\xf4jZ\xf5D5\xc0\xef\xe6t\x13v\xc34\xc0\xbbCK\xc6\xf4:4\xc0\x1d\x15a\xd6}\xaa2\xc0F^K\x86\xbd\xf94\xc0#\x90\xb3U\x8b\x115\xc0?\x0b\x82\xdbi\t7\xc0\x16\xb1\xc4\xde\xe1.3\xc0\xc3\xd3\xea\x0bA\x922\xc0S\x1f\xf7^\xe9\xbb2\xc0m\x12\xc0\x94\x1e\x1f4\xc0\x93\x99\xd0\xffm\xb92\xc0\xa8eR\xd7\x8f~3\xc0\x9c\xdd{\xde\x00\xa55\xc0WU41\x1dA6\xc0\xb8p\xd0\xa9\xde13\xc0\x16\x83\x81]\x8e\xab4\xc0\xb4\\vS\xc5{4\xc0z\x1a\xc0\xf6\x8c+/\xc0\x11\xfc\xfd5\xedc4\xc0\x14\xe9\x1b\xf0*\x943\xc0:w~\xf9\x94\xf85\xc0\xf0\xe1`^B\x880\xc0Q6\x93q\xa0\xb93\xc0\xfd%\xb7\x0f\x16\xe51\xc0\x03\x0b9\x97\x8e\xbd4\xc0\xa7\x84`\xfe\xd6%4\xc05RXJ\xcf"4\xc0n\xcf\x16\xda}S6\xc0\x8fh\xfds\xb7\xb85\xc0n\xd7UO\xf5Y1\xc0L\xa2\x9d\x8a\x03d4\xc0\xc9\xe2\xbd|\x07S3\xc0\xd9\xb4\xa1\x9d-\xd54\xc0\xd9\xea\xa2w\xfb*/\xc0q\xf45\x02\x06\xd14\xc0\x18\xf9\xa3\xfd\x15=3\xc0\xa6\x1d\xe8\xf30\x853\xc0!\x14\x8dE#v(\xc0\x17\xa3\xe9\xd5)E4\xc0:]\xca\x00\x03\xa14\xc0\xd4\xaeqJ\xb7\x1a3\xc0\x06\x89H\xaf\xc7\xd62\xc0\x075/\xe7\n\xa94\xc0#\x8c\xe0\xa5\xfb\xd24\xc0\xca3R\xf2\x07\x086\xc0\xb78\x8c\x1eZ\x1e4\xc0\xfa\xeef=\x15\x924\xc0W%N\x88\xc4<5\xc0>\xc6\x1c\x01\xc295\xc0\xe01\x16~1$3\xc0\xb1\xf5\xdc.\xd8j3\xc0\r\xb8\xbb\x88U~4\xc0\xcb&\xa6\xaf\xf4\t6\xc0\x05\xc5\x01\xb4\xc1\x8a2\xc0_\x15\xb5\x08\xbb-5\xc0\x98\xa6\t\xe8\xaf\xed3\xc0\x15\xbbh\xdb\xe4\xa44\xc0\t\x0e\xe8\xd1\xc3!3\xc0U\xc7\xa2\x8e\x84\xff2\xc0\xf37\x03\xc8Y\t4\xc0\x8a\xe7\xe1i\xec\x1f3\xc0\xf7\x9d\x9f\x11\xb4\x066\xc0\x8c\x10F\xf0\x8dV1\xc0\xb6\xd4l\x18\xc8\x885\xc0E%\x16dT\x062\xc0\xa9\x13\x0f2!\x983\xc0e8c\x8e j4\xc0\xfe\xa7\xed&\xeb\x1e5\xc0\x19zV7l_3\xc0e\'(\x1f\x10\x103\xc0\x04\x00\x04F\xa4}4\xc0Q\x9bq\xce)\x8d6\xc0\xd1\x9fh0nW2\xc0o\xd7\x97\xc9w\xc73\xc0B\x8c[A\xf7e2\xc0^GU\x9cl\x193\xc0\xf5\x8d\xe1\xba\xd4\xb23\xc0\xcf\xb8;/x\x083\xc0\xb6]\x9f\x81V\x854\xc0k\xd4|\xf9B\x134\xc0p\xc7\x07\xfb\xda\xac2\xc0S)(\xe2\xf6\x1a2\xc0\xee]\x1a\xf7\xbbx4\xc0H8\xb5\x08\xd3r5\xc0m \x1c\xddU\xe51\xc0\xd1\xf2D%\x1d\r4\xc0\x12\xd23\x8dO\xfc2\xc0\xd4\xceobpl8\xc0\x99\xa31\x14\xb3\x884\xc0\x0b\nF}\xaav3\xc0\x86\x15\xae&`\xf33\xc0\xfa\xb8~\xec\xfbb4\xc0?\x9d\x0e$\x8b\x075\xc0 Yn">\xfa3\xc0\xa4\x08`\xda\xb9y3\xc0\xf3\x14\xc5O\xba.4\xc0\xa6\xedu\xc2\xa3G6\xc0:\x97\xc9\x85\x10\xe93\xc0\x1e\xf7\xcf\x857\xc62\xc0O\xd2\xf4\xfa\xdc\xf33\xc0\xa4r\x8b\xe3\x00\xf74\xc0sP\xf9\x91\x1f\x034\xc0\xfbYO\x80<\x7f4\xc0!\xb2\xc1\'\x84\xd95\xc0\x18a\xf9Hdw3\xc0\rJ]\x8d\x05\xab4\xc0)\xbeq\x1e\x0e\xff3\xc0\x83\x82\xbf\xec\xe8\xdf3\xc0\xb9\n\xf9:\xa7\xf32\xc0\x08K\x87(\x1c\x984\xc0-\xf6hQVg2\xc0\xda\xf2\x9b\t\xb7\xa86\xc0s\xbe\xee\x11\xa0Z3\xc0\xe9\xf6l\xe8\x05\xe13\xc0\xc9\x07\xe2C\x92\xf71\xc0\x86e8ce\xbb1\xc0\x80dV)\xe0\xad.\xc0j\rf\xb4V\x1f2\xc0\xba>\x1c\xc0\x1023\xc0\x91\x88g\xf9\x8a\n5\xc0\x91\x9f\xfa\x1a\x92[0\xc0+\xef\xf2.d/0\xc0\xbcD|\xb3\x88N2\xc0.J:\x00?:5\xc0\xfc\x15\xe5\r"\xbb6\xc0S\x03x\xde\xc3\xb67\xc0\xf6X\xad\x96\x83\xda4\xc0d\x80\xb4\xfdf>3\xc0\x93\xa4\x9d]r\xf52\xc03\x1cr"`v3\xc0\xb7\x95\xf1g\xaa\xa53\xc0\x1b\xa9s8\x89\xe11\xc0\x0bi\x92\xf4\xf4#2\xc0\x04#\x99\xde&f5\xc0\x10\xc3QXA\x103\xc0\xe0(4\x86\x9f`4\xc0SJ^q\xd170\xc0\x92?\xad^\xba\r3\xc0\xc2\xabQ\x8e,\x033\xc0:\x9c=0\xaf\x0e2\xc0(\xd2\xc3\xb5\x99\xcc2\xc04\x03\xea\xeb\xf6\x9f2\xc0\x10\xeb\xab\xf1\xbas2\xc0\x9b\x9c,\xd7\x89\x9e3\xc0\x18+\x8e-H\xbe1\xc0\xea\xb7\xf4\xd7f\x9e3\xc0\x00>\xb1a}\xcf1\xc0\x92\xc1\xf8\xc6L\xee2\xc0(N\xd1\xaab\x852\xc0\x17\x829\\\xe4\x007\xc0\xfa\xe9^[f$/\xc0\x01\x13\xdc\xc8\xe0\xc04\xc0h^\xba\xce\xe5\x0c4\xc0\x1f\xb0N&\x7ft3\xc07\xf0\xaa\xfb;\x9a6\xc0\xed&\xbf\x97\xa0q1\xc0\xc4\xa1\xd39\xc9\xe84\xc0>@\xdb\x1ee\xbf5\xc0\xec0X\x83]\xce6\xc0{\xd6\xeb\xb5\x9692\xc0\xfb\xbf\x93K\xda80\xc0\x04\x0c\no\xa0g3\xc0D9D\x0b]\xe74\xc0\xaa\xf4\x85`\x1e\x1a7\xc0:\xd4\x9aRtp4\xc0G\xdd\xb5-\xaa^4\xc0\x92\xddO|\xfa\x053\xc0\xa2~\xaa\xb1\x9a\xf33\xc0\xb0\xa9\x84)Id1\xc0\xf7P\xa6\xa1\x92\x054\xc0\xc3\x02\xe9\xf6\x0e\x826\xc0\x03\xc7\xb2\x15\\$6\xc0\x0f\xa7\xb57\xeb72\xc0\x02\x94\xc1\xfd \xf51\xc0\xef\xf4\xae\x1e9N2\xc0\n\xfe\xe40\xe8B5\xc0)\xe6\xf7\xa3\xa3\xad4\xc0{\x0ezz\xa8\xaf2\xc0\xea\xc0\x92y\xd4\xd40\xc0\x83)\xd6\xc8qj/\xc0\x9e\x8ee-6\x123\xc0nR\xc3\x96K\x8a5\xc0\x7f\x93\xf1h\xef\xcd4\xc0Si\xee\x9fE/4\xc0\x80&\xf0}w\xc61\xc0\x0c\xf6:\xf4\xdb32\xc0\x93\x9e\xab\x1a5\xcb3\xc0\xbf|\x89\xcf\xfe]1\xc0S\x91\x82}\r\\6\xc0Z\xd6\xf0Qw\xb67\xc0\x98E\x02W\x1e\xa44\xc0\xc1,\xd2\xd7vP3\xc0!%\x8dHM\x813\xc0\x8b\xe5\x83^gM2\xc0\xd1\xc1\xd0\xaf\xb1\xfd-\xc0\x97c\xbf\xa9\xa3\x164\xc0\xb9\xb0\xa6\xcd\xc4\xb56\xc0[\x12#\xcd\xde\xb82\xc0S\xe8b\x81K\x134\xc0\xb4\xce\x1aC\xf7\xb24\xc0\x8f$,\xbb\xe4 4\xc0\x97\xb9!\x1c\xfa\x950\xc0\xa0\x1e\xcf\x17/\xa95\xc0\xfc\x99\xb6\x875\x893\xc0NUj\xbe\x0e\xb70\xc0\xef\xf6\x8b\xd0\xea)3\xc0\xd0;Y\\\x8al3\xc0\xea@\xcb`\xdf\xd44\xc0\x05\xf0\xa85G\xbd1\xc0A\xa8\xec\xc4\xba\xeb2\xc0\x08@\xa9\xe8\xc4\xaf2\xc0B\x9f\x9c\x93\x9d\xff.\xc0\x1c\xf3!`BF4\xc0L\xeb\x1dn\x9e\xaa3\xc0\x08\x05\'3jA0\xc0 \xef\x14\x11\xa1\xde4\xc0\xd6@w`^.1\xc0\xe3\x1b\xa0\x05-\xca3\xc0\x89\xc0\xb1\r\x98\xf36\xc0\xd5<\xf7T\x98\x1c3\xc0\xae\x1bP\x8e\xd5\xfc6\xc0\xf3y\x91\xab\x10+5\xc0\x81\xe8\xb2\x8f\x02\xfc2\xc0C\xc81wQ\xc04\xc04\x9c\r\x9cc\n4\xc0\xf6\xbf\\{%80\xc0\xe2v5ZY\x1f6\xc0\x06\x1ej\x84\x81\xa73\xc0\x9d}\xb7aK\x1e4\xc0B\x14V\xa4\xd7&5\xc0l\xbd\x19\xdeX\x1f3\xc0>\xc0\xd1\xfb\xd4\x1b3\xc0\x7f\xd4t\x1c\xae\xce2\xc0&~\x1d!Ok5\xc0\x96\xefp\xae\xa7\xd12\xc0>\x96\x8f\xc7\xba\x974\xc0r\x11\x83\xf2\x19\\6\xc0=\xc0\xc5T\x89\xb34\xc0\xa2-ig\xe7\xce6\xc0\x84\xee9$"o6\xc0\x98\xe7I\x1f\x9e\xe91\xc0\xd1\x0f;\xd3\x1b\x1b4\xc0\xd1<m\x895@6\xc0\x89\xe6\xe2\xc0\x83\x90/\xc0)\x18\xeb\xcef\x124\xc0\xe0\xd1d\x14\xf0\xab5\xc0f\x06\x8eSb\xa26\xc0\xaa=\x1d:\xc5\xf32\xc0\xab\xf4\x16\xfe\xe4\xd82\xc0w\xe1:\x14\x96\xd22\xc0=s]\x90 m6\xc0\xa5\x9c\x8e$\xd9H4\xc0\x8f\x93\x08\xe4\'\'5\xc0\xbe\x1db\xccW\xd42\xc0e@\x84\xd0eb4\xc0\xc9\xdc\x9b\x90@F-\xc0\x10\xa8\xfbwrr3\xc0E\x99\xca\x8c\xdd{3\xc0\xaeU\xea(\x14|4\xc0H\xd1\x8e\xebz\xca2\xc0\rG@\x16\xc7k4\xc0uf\x061\xa5\x873\xc0\xaaYs\xebW\xec4\xc0\xfa\xa6\xc1\x8bp-3\xc0}\xdf\xce\xf8\xe0"3\xc0U\x1b\xb8[~\xe92\xc0}p\xd2\x89c16\xc0\xaa\x0fv\xea\x01\xac2\xc0g`\xf5l\r\'3\xc0\xa5\x0e\x03p!\x0c4\xc0\xe3ZT\xb6\x9d\x8b4\xc0\xdb\xf9z\x82>\x943\xc0\x85\xcb\x88\xf1\xd5\xb45\xc0-\xe5\x0f.\xbc\xf34\xc0\x9dk\x165g14\xc0\xb65\xe7z\xaf\xca1\xc0Vi\xbbX316\xc0\xbbz\xd5\xfeS\xbc2\xc0\xce\xbe-] 26\xc0\\\xed\xc5\xa7\n43\xc0\xe5\xcbN`\x93-3\xc0\xf4\xce\xe0\xa1\x85\xb26\xc0:0\xf4:\x13\xfb3\xc0\x0e<\xd0\xdb\x1ct4\xc0k\xe9\x87\xb9p\xb95\xc0D\xa1\x11\x0e&\x196\xc0N\xbc\xd3\xf8\x0f\xb46\xc0e,\xe3T\xfb#2\xc0\xda`\xf1\xd3h23\xc0\xfd\x16\xf9\x8f\x15\xb82\xc0\xbe\'\xa7[\x89\xde2\xc0\xfcA\x02\x8cRs5\xc0\xf8\xcf\xe7,\xc2\x085\xc0\x84\xa9\x95b\x82\xfd3\xc0\x9f-\xb9\xca\x05/3\xc0\xcdu\xd7\x0b-\xf83\xc0=\xae$I1\xb04\xc0\x80od\x90\x06\x1a3\xc0/n\xb2\xb1M92\xc0\x85\xf12\xfd\x9b75\xc0?\xdb\xe0\xb6\x80\x1e4\xc0\x15\xae\xb9\xd9\xb6"3\xc0\xc4\xf6\\%\x93\x884\xc0\xab\x8d\xe8\xb2\xa1p4\xc0\xef\xdf\xfe\x90_\x056\xc0X\xc2t\xa2\x8fD3\xc0\xb4\xbb&\x9d\x13*3\xc0#\x82\xdfH*\xbd2\xc0tL\xc6!\xa8|6\xc0\x07\x14\xbb\r\x13\xfe3\xc0\xa6~\'\x8b\xcb\xef5\xc0\xf0\xd8\xbdm\xe2g4\xc0\xb6\x13\x12,\xa044\xc0\x19\x97\x88\xd3\xcc\xf00\xc0\xe4\x15\xad\xeb\xc1\xa03\xc03\xad\xe4\x15\xe8{3\xc0C\xf7\xbf\x1d\xa0t4\xc0eE\xb9\n\xa4n4\xc0\xd1a\xea\xc9?\xfc2\xc0\xed\xb14\x16\x99\x854\xc0\x1c)\x99d\xa1s4\xc0\xb9\xfb \xe81\x9a4\xc0@M\xb9\xbb\xe8&7\xc05\x15\x9a\xf4\x81\xdd4\xc0[\ri\xdfZ63\xc0+\xae\x80\xad\xa1L3\xc0\xee\xab\xcd\xea\xc6W4\xc0\x90\x8d\x1a\xfbX\xa54\xc0Uaxvh@7\xc0\x99\xec\x86!\xf6:5\xc0F\xec\xeb\x9b\x81\x814\xc0\xb8\x98\xdb\x1f4\xab4\xc0h\x95\x08\xba\x9b]5\xc0\x04\xda!\xe3\x1b>5\xc0\xd0TzF\xe7=3\xc0\x08D\x86\x14\x88\xf33\xc0\x1b|/\x8d\x87l4\xc0\x8e\xde{\x8f\x1d\xa74\xc0\x06\xe2\x9f\xde\xde\x8c5\xc0\xadH\xee)Tx4\xc0\x05?\xc8\xfc(p3\xc0\xfd\xce"\x9d\xa9\xcd4\xc0m\xb1\xc5\xb5\t)7\xc0D\x19\xef\xfa\ts4\xc0\xe4\x8a\x84\xe3\xa0=5\xc0\x19M\x16\xee\xc6\x037\xc0D\xcd\x17\xe02\x067\xc0\x96\x9e\x02\x0fJ\xb92\xc0\x8b\xb8\x02J\xe9\x975\xc0\xdeF\x9c\xde\x1bC3\xc0\xb8"?\xa0Kz3\xc0W\x0e\xc3\xbaf\xf24\xc0f\xb5\x10\xf8r;5\xc0\xac\xadt\x13\xf2G3\xc0\x07\xa6WB\xac\x863\xc0\xe4-\x89c\xbb\xb94\xc0\xff\xa5\x061\xc8\xd52\xc0K\\?a$G3\xc0\xd3\'\xfa\x06\x00\xae4\xc0_\xf7\x1c\x06|z3\xc0\x9aT\xb1\t\n\x066\xc0E\xb8s\x8a\xa2\xd82\xc0m\xd7\x196\xfe\xbb.\xc0\x15\xdbM\xf5\xeb\x88.\xc0\xffy\xd9\xffp\xbb2\xc0\xc9\x99\xd1|u 3\xc0Y\xa3\xa2M\xa8D3\xc0\xf3\xd71j\xe6I5\xc0\xd8yPj\xc4q3\xc0\xe5^\x8d\xb68?3\xc0\x1d%\xe0K\x7f\x95.\xc0\xe91S~8\xfc3\xc0|\x8e3\x95\x97\xdc1\xc0bm\x8a\xad\x8b~3\xc0G\xf6}\xe3\x80\xa51\xc0N(~3\xdf\xd91\xc0q\x16+(w\xd76\xc0s\xe9f\xe0\x84\xfd5\xc0\xbd\x87\xee\x9e\xe1\x846\xc0\xb9\xba\xda\x8dq\xe23\xc0O\x01\xb0\xc5>\xa75\xc0\xd4F!\x1e\xf8\xec6\xc0\xbbS\xc7\xc8!\xeb1\xc0\x8c\xf4b\x12\xae-/\xc0\xf8a\xa1\\(&3\xc0\xf8/\xa1\x0e}\xcf4\xc0\xb0\\\x8d\x82\xeaR/\xc0\xfdk]`\x9bs1\xc0\x03\x93f\xdcW\x91.\xc0\x87\xfd*\x8ch\x9b4\xc0\x97m\x91\x91\x81\xec4\xc0a\xc9\xb4\xfe}\x912\xc0\x87\xe8q\xa2\x17\xbc3\xc0$l\tEx\x844\xc0[*\x0e\xb5g<4\xc0\xd1\x03\xab=\xa2o3\xc0F\xbb\xe6$^\xfe6\xc0\xa1\xc9y\x8di\x9d3\xc0\xce\x9e\xdc\xd5-\xd12\xc0r\xc2\x05\xf8\xa7++\xc0d\x82\xdebN\xfb1\xc0\xa0\xa4\x1a\x86\xb0Q6\xc0\'\xa1-\xd6\x12I6\xc0\xdb\x9c\xa4\x0cs\xba2\xc0\xddf\x9c%\x86~3\xc0\xf7\xfa\xfa\x18\x02V2\xc0nJ\x8a]r\x1b5\xc0\xb5,\x19+\xf3N5\xc0\x97\x13\x00\x92\xe7\x1b2\xc0|m\x07\x92\x0c\xc8.\xc0\xa4\x8d\xac\x07\x7f5/\xc0\xbb\xd7a\xde\xe1\xda3\xc0-\xe0\xc1\xd2\xea\xbc1\xc0x\x05lQ\xb7\xd52\xc0\x07\xcd\xe3\x90\xa1\x1e6\xc0X\x1d=yx\x983\xc0\xb2\xc3&\xcb\xdf\xe64\xc0\xc3\x12\x81\x19)\xe51\xc0+T\xd4\xbf\n\x814\xc0\xc1\xaf\xd7|\xaf\xeb7\xc0\x151\xb1U@\xff1\xc0}\x91+\xd0\x16\xcd2\xc0;\xb0\xfc\n\x1c?4\xc0.8i\x8d\xa5\xa32\xc0\xb4+\x94Z\x9d\xe34\xc0\xe0?\x1e\x0c\x1b\xa73\xc0\xd2\xf7\xae\xb6jB5\xc0\x8c\xe8\x8a\x9a\x9cV6\xc0pC5\x84\x9f\xf13\xc0\xa2\xd1\x03\x0c\x1b\x996\xc0\xd2!j@#Q3\xc0\xe2\xa3\x85\xbb\xb8\xf30\xc0\x04\xfazBD\xe5.\xc0\xb2\xfd\x86\x92\x91\xdd.\xc0Vhnb\x83\x9e4\xc0\xdc\x06\x16\x82y\x946\xc0Q\xb5y\xe8e\x822\xc0\x02xbvn\x145\xc0\xbb6\x11\x92\x1c\xa24\xc0\xa2\xaa2a\x81\xf91\xc0 jI\xa0\x1a\xf62\xc0\x8diP\x9fP\x1b2\xc0\xb9b\xec\xea\x1d%5\xc0\x87\xfe\xb7\x83\xb1\n2\xc0\x92\x8c&<\xbcs3\xc07\x8a\xb0\xf7\xda\x813\xc0XZ\xdc\x8e[n4\xc0\xfa\xeb\xf3c\x7fa5\xc00N3O4\x945\xc0]M2\xe4q\x003\xc0\xc7\xb5\xd8\x01@\r3\xc0\x84\xbe,\x1a\xb6\x144\xc0%\xf7\xcc\xb2\x90_5\xc0C\xce\x9c\x03B%/\xc0Z\x0bd\xbc\x9f\xc42\xc02\xa1\xba\xb5\x00\xe34\xc0*\xad\xe7\xe8T|4\xc0\xc6\xc54o\x06\x016\xc0\xf9`\x99e\xe5\x893\xc0(,\xc3e\x0f\xfd,\xc0\xf6\xaeI7w\x9d3\xc0"F\x8b\x1f\xec\x123\xc0-\x96\xa56U\xbc2\xc0#\x93\xb7\x16{;3\xc0F\xca8\xed\x14>5\xc0\x0b&\r#\x8de/\xc0O\x88GV\xb3\xc32\xc0\xb8\x17\xec\x16\xa2\xa73\xc0\x9bl\xb8\xda\xc2\r2\xc0c&\x1c\x0c\xa4\x186\xc0\xc2\x17\xa2\xbc\x89\x834\xc0R\x064\xd76\xe73\xc0w\x18Bo\xd4\xa93\xc0\xf2\xfcZ\x96\x1a\xc02\xc0Q\xd8\xa6|,|3\xc00C\xaf\x19iB5\xc0\x84\r6\xddWy2\xc0\xc8\xc9\xdb\xea\xa6\xe12\xc02\xfb\xd2\xf5\xee\x184\xc01\xe8\xf7\xddZ\xa86\xc0\xd7\x1f\xf3\xd5\xa0(2\xc03\xd4\xfd\x90?^5\xc0\x88\x80-\x07%\xfd.\xc0\xdb\x8f\xfa\x9a\xedc2\xc0\xf1a\xddm\x07C5\xc0;\xa4:\x05\xb6|2\xc0\x93ERed|6\xc0\xaa\x07f\xe6h%3\xc0\xc0\xcbj\xf9\xd4)6\xc0\xdaGf:\xca\xa73\xc0\xf4\xdbm\xcc\x8f\xc12\xc0:\xa5\xa4\xcf\xa7\xa81\xc0\xf0K\xf6\xdd\xb4\x9e4\xc0~N\x10)\xe9G5\xc0\x00}\x08\xf4\xe6\xa51\xc0_\xee\xf2\xaa,|6\xc0%\xc9\xb4_\x14\x164\xc0-\xc0\xf2@R\x834\xc0L\x08\xca\xcdH\xaf3\xc0j\xc2\xd6K\x08\x08.\xc0\xf4\xa9\x0b\x1ds\xeb,\xc0\x7f\x7f\x17\xa5\xed\x1d3\xc0\x03\x129\xf5,\xe13\xc0^`\x1a\xc2\xdc\x194\xc0@A\xd5\x03\x92G3\xc0t\xe1/1\xe9K2\xc0\x8b*\xf0\x1d\xd8U3\xc0\x84u\xff\xbe\x1f_2\xc0\xfaQ\x0cCq-3\xc0\x9c\xaa\xa6\xd6\x85q3\xc0CYg\xd1{@5\xc0\x04\xaftn)_6\xc0\x0e\x98\x04\xf3I\x822\xc0\xba00`=z3\xc0\x1f\xc8\xbbr \t.\xc0\xc9\xc1\x89\x96O\xd06\xc0\x13\x1e\xaa}\xef|3\xc0\xe2\x7fQ\xa2\r83\xc0\x99B\xa2\x94r_1\xc0{q\xd9{\n?5\xc0vr\x1f\x98\x82d4\xc0\x7f \xeb\xd6\r\xbf3\xc0-r\xe6\x8e\xe7Q4\xc0Y\x97T\xf3\x1d\xfc2\xc0s\x172 Y\x143\xc0Y3\x05\x02\x02\xd11\xc0M\xbd6\xcbf+-\xc0{\x11\xc2\x19\x1e\xd36\xc0\xfd\xea\xf3\xfd\xeax3\xc0cC!\x9c\xea\r4\xc0\\zcu\x04\xc43\xc0F\xd8\x0f~<\xde3\xc0\x8e\x9fi\xbb \xe82\xc0X\xa8?,[\xcb3\xc0\xdb\xccH\xc6\x02v2\xc0Nv\x17\x9b.\x862\xc0\n\xc8>dD_5\xc0\xbf\xa3\xb2;\x07\xe12\xc0\xe5\x95E\x82\x11$2\xc0\xbf{\x1a\xcbU\x0e3\xc09\xa5x\x86\n\xd13\xc0]^(\xbblv3\xc0\xd9a\x908~U2\xc0\x951j\xf4\x96y2\xc0\x06\xc1\x02\xdfoq5\xc0\r\x87\xa3:h*4\xc0\xaan\x1bS\x07\x146\xc0|E\x7f\\\xf2l-\xc0$\x80\xc0\\\'56\xc0\xec`$\xa7\r,6\xc0\xbf\x97&\xfd:I3\xc0\xf8\xb3\xfaM\xad;6\xc0\x95,l\xc7\x80G6\xc0\xe7\xf2\x1d\xa3+\xcd5\xc0o\xa1Z\xe2Uo-\xc0\xad~\x8a\x15\x88\x196\xc0\x81A\xa0\x95\xc3]1\xc0\xa2\xa3\xd8t\x9bq3\xc0\xad\x16\xcc\xe7\x87\xc7.\xc04?\x96\x89rw3\xc0\xdd\xaa\x1c\x85\xf7*2\xc0\xf3\xc3\xf5x\xbd|2\xc0\x9a\xb7\xee*,U2\xc0\xae|\xc5yy%-\xc0\xd8\xe7$*\x17q(\xc0I\x86\x8d\xb9\x9d\xe92\xc0\x94"B\x9a\x16\x057\xc0W\xd5\xa7O\xa9\xf72\xc0J\x9a{^\xb1J/\xc0\x9e\x89xW\xa9%4\xc0\xa6\xc9\xc4\xe2J\xaa2\xc0\xb7\xa25\xd5B\xe7,\xc0}8\x94\x07W\x17-\xc0\x96\xe5\xca\x95;\x956\xc0\x01n\xd5gV\xa73\xc0\xeeK\x00T\x97V2\xc0]m\xe8\xae\xf5`2\xc0\xfd~\x13#B\x865\xc0\x03\xaa4\x94\xd9l4\xc0\xbd\x1cC\x90v}5\xc0a\x7f\x7f2\'\xa92\xc0\x91\xe4\xdf7\xf6\x163\xc0\x0f-\x8d\xcb\xab*,\xc0\x05\xa06\xee\x15\xb63\xc0\xa4\xb8\xc6b\xd9\x984\xc05\xf4\x0c1\x80\xed2\xc0\x90\x16\xb2#\xbe\\5\xc0\xc2"\xd6^1@3\xc0\xbd\x1e\xc7\xf24\x8a3\xc08\xff)\xc9\xe1R3\xc089\xbd\xac\xeb 6\xc0\x02\xdb\xc4\x0c\x8bg4\xc0D\x9b_A\x9b<7\xc0\x19\xe0\x03\xd7\x10\xa13\xc0\xdcst\x9e\xaa\xad3\xc0k\xd5\xb1\xf4TP2\xc0So\x9b\x01\x8b\xad3\xc0I\xd3$\xb2\x10\x007\xc0\xc7\x9b\xb1\x07\x82\xb94\xc0\xa52\xfa\xa5\x05\x9f2\xc0l\xf4V\x8e"\xaa3\xc0\xa5ss{\xabJ3\xc0\xc3\xf0\xb9\xd7\x95\xc04\xc0\xb2\x1av\xb0o\xa13\xc0\xd5\x9a\xfc\xf4\xb9d3\xc0\x1f/\x88\xc0*\x954\xc0\x80^4\xdbqG5\xc0C{\x84\x10\x01\x082\xc0\xdf\xac\x0b\n\xdf\x1b5\xc0\xc3\xce\xe3O\xc2\xec7\xc0{\xba \x0e\x81^0\xc0\xc0\xc3\x01K$\xf62\xc0\xd0\xc7v\xa0+]3\xc0\xe9\xe5#4Z}4\xc0lk\xdc\x83:S5\xc0\x13\xceI\x08\x8d\x884\xc0N\xba\x8e\xb4\x9fL3\xc0{\xf9\xc3r4S3\xc0\x107Y\x9b\xdd\xb83\xc0\xd3+f\\\\\xa6+\xc0k\x1a\x923\xa8\x017\xc0\x89\xb5\xd9\xf8\x8be3\xc0d\x184\xab%d3\xc0\x0bv\x06\xf8\'j3\xc0\x0bO\x80Ln\'4\xc0w\x1b\xff\\)\xd62\xc0\xc1[\xfcN4d1\xc0F\xb6\x15{\xbcR5\xc0\xedK\x08\xad!\x103\xc0\xc4\xbcS\xfb\xea\xf17\xc0\xb7\xf3\xc9K\xa8\x8c3\xc0\xba\x87\r\xf0)t3\xc0#;!\xbb\xb5\x9f3\xc0\xf8\xca\x02\xeaZ\x173\xc0Z&\xdb\x12\x7f\x077\xc0\x96\xeeJ}\x0c\xc94\xc0F\xaa\x99T<?4\xc0\xc2\xe4P=\x95\x914\xc0\xed\xae\xbd69\x1d7\xc0\xa5\xbd&<\xfc\xe24\xc0\xc8\xce\xeb\x96\xb3\xa02\xc0I\xb9C\xc0\x92\xf71\xc0\xce\x0b\xb7\x1d7r4\xc0\xe0^\x7f\t\xc1\xa42\xc0a\xefLX]\xd82\xc0f\xd2h\x1e;\xb94\xc0\xacx\r*tI6\xc0\xd5q9\xd74\x077\xc0l\x8ey\xcb\xa5\xea5\xc0\\\xd2\x9d\x16)}5\xc0\x94k3\xf7I\'5\xc0\x1e@\x8dv\xcc\x904\xc0\xa5*\xd0=\x12\x105\xc0\xd1$\xb0\xe3\x99\x882\xc0v\xc2:>\xc22/\xc0\xb1Z\x81\xb6\xc9\xee2\xc0G\xf7\xba\xed\xfc<5\xc0\xfa\x9dln\x8f\xb62\xc0 \x93iF6\x1a/\xc0\x8a\x98\n\x8dIJ6\xc0\xc3.\xd77\x8ek3\xc0\xfa\xbe\x11u\xb3\xe57\xc0\xe2\xf1I\xf0\x02=2\xc0S\xad\xf7\x94\xa4\xe03\xc0_\xda\xf2\x1e\xc0\xbb6\xc0\xb3@/\x88\xd4\x114\xc0c\x0eO[\x1d72\xc0\xfd\xa3\xeb\'\xa4\xa86\xc0=\xac\xed,^S4\xc0\xfa\xf1\x0bx \xd06\xc0\x901\xfdNk\xd13\xc0Ap\x8f\xac\xd0F3\xc0\x89\x89\xd3\xb0G\xb61\xc0\x1fo2\xdf\xf2\\2\xc00\xdf9\x00\x8052\xc0\xc0Z\xb5\x01=\xfc2\xc0\x859\xc3\xabs/3\xc0\xf8u\xa4\xd9\xa7\x954\xc0Yl/?D+7\xc0\xb8N.\xf7L\x9f6\xc0\xa0l\xe7h(i3\xc0a\xff\x8b@\x17P5\xc0\x18\xab\xd2\x8a,O6\xc0\x9c\xe3\x18\xc5g13\xc0\xf5\x1f\x06\xb5\xab\xf83\xc0\xd0\x1cBH\xaf}6\xc0\xff+N0\t\x9f4\xc0F\xd1\x13\xec\xd9\xe72\xc0\xec\xd8\x80nk\\3\xc0\x18\xc3\xcf\x1f\xcd\x0e5\xc0yD\x87\xc4\x8eR4\xc0\xb4\xb5\xa4\xfa\xc4X4\xc0\xa3\xfe\x82\xae\xd5n.\xc0\xbe\x1dK\x0fT\xbc1\xc00\xf9J\xfe\x8b\xbf1\xc0\x8b\x16\x876\x9b\xad4\xc0\x88l\xf5\xeb\x05K4\xc0K)\xfbnI}5\xc0(\xd8G\xf44W5\xc0\xfer\xcb\x82\\34\xc0\xd8\xed52\xbb\xeb4\xc0k\x9c\x0e\xca&\xd04\xc0)j\xa7W\x05n5\xc0\xd0[zz[\xf67\xc0nK\x9a\xe0\xfd\x986\xc0R\x11\xa9\xc6\x05]3\xc0\n\xc7:\x97\x9eO5\xc0\xae"\xdey\xb7]4\xc0*1YQo\xd44\xc0rV\r\x16O\xfa2\xc0<\xfe`>\xcf\x974\xc0\xcc\x07(s\xa6\xa11\xc0\xc0\xfd|+\xe7u5\xc0\xea\xbb\xaa\xcb\xda\xe12\xc0\x0f\x10c\xb2<\xd14\xc0)\xe63}SO3\xc0`\xf8(\xd9\xea\x932\xc0\x8f\x8f\xd4<`L2\xc0\xb5D\x85b\\w7\xc0!B\xd8\xb4\xc6\x035\xc0\xa3\xc2\x06\xf5\x17+6\xc0\xf6t\xea\x18M\x8b3\xc0\xa6u+\'\x17\xe72\xc0\xf7\x85\x13\xef\xebD3\xc0\xec~\x8a\x15X\x15/\xc0\x12\xe2<\xfd\x02\xa21\xc0S\xeeZ\xfaXA3\xc0g\xa2>\xda\x8as3\xc0y\xbe \xdc\xad\x933\xc0\xa2\xfc\xf6\xdb\t\xf34\xc0\xc3S?\xdb>\xc02\xc0\x19Do\x8c\xd4\xcb2\xc0\xf8\x17\xea7\xc5\x1b3\xc0\xd7\x9b\xa5Q^\xb32\xc0\xbc\xd3\xb0k7\xce3\xc0}3\x93\xfd\xc6\x9f4\xc0\x10\x99\xd2\xf66\x806\xc0\x9a\x89\x81\xaf\xbd\xf4,\xc0\xd0\x08j\xbe\x98\xf77\xc0\xce\x04m\xd4\x8cL/\xc0\xeaPW\x12\xac\xe21\xc0\xd5\xa6?W@\x916\xc0\xe1\x8dI\xa3\x95>3\xc0\xa7\xb4\xd6\xa3<@5\xc0g\x92\xa9\x06\x83\x0f/\xc0\xf0\xc6\x88A\xaaU3\xc0\x9e\xb7\'DK\x8d6\xc0\xfc\x01\xabn\x15E7\xc0\x1dg\xd4\xb1\xf7\xf24\xc0O\xc7\xd36\x0e\x874\xc0e\x16\x97\xb4\x08=3\xc0na\xf7\xeed\x804\xc0J+\xdc!\xf0\xc32\xc0\x89(\xfboPJ5\xc0c$=\x1c\xe9\xa05\xc0\xcaPi\xc2\xa5S4\xc0\xb2\x0c\x1b\x8b8_3\xc0\x13h)yu\xcf3\xc0\x84P\x98\x95\x97\xe05\xc0\x8d\xf05=\x15%3\xc0\xc3\xc9s\x869H3\xc0{}<\x01\xad\x956\xc0#^\x8dS0\xe52\xc0I\xaf\xbc\xc3\x96&7\xc0\xfe\xe6\x17\xc4u\x141\xc0\xf9\xabYF\xd9\xce2\xc0\xbe\x8aC+\x87M/\xc0\xb9\x01(\xc7\xb8]3\xc0t \x8d\x14\xb4\xd61\xc0=\xe7\x9a\xdf\xf4\x9c3\xc0\xe1\xe5\x98\xc2\rf7\xc0C\xf3\xc9\x84\xb1\xf03\xc0\xcc\x08c\xb0\xc6\xf82\xc0\x1b\xbdg\xff\x9c.3\xc0\xd5\x90\x1e)\x17G3\xc0\\$\xae\x91J\x194\xc0\x8c\xe5\x014\t\xe30\xc0i\xff\xf2{\x84\xfc2\xc0op\xb0\xb84\xb56\xc0\xfd\xa2F{4\xb23\xc0\xe5"N\x122\xf92\xc0\x11\x1aRV\xfb\x1e/\xc0u\xa2\x07\xe2\x83\x113\xc0\x1f\xda}\x0e\r\xc33\xc0\x9f\xfd^\xeb]\x133\xc0i\xe0\t\xc48(3\xc0\x1eD\xdf\xb6\xdd$6\xc0gX\x918\x94\xd31\xc0K\xb84\x98\x88}3\xc0\xb6&\x81\xab\x94I+\xc05\xa9f\xe4<\xe14\xc0\x94\x88\xfaEK84\xc0<\x97v\xf7s\x193\xc0\xa8\xadv\x0b\x18\xe23\xc0\x8c\x81\xb8V\x7fD5\xc0^\xd1vr\x8b\x163\xc0\xbc\xe9\xbe\xa1W\xbc3\xc0\xfd\xdd\x87\xa0\xdf\n3\xc07\xa6\x9e\x8eI\xe31\xc0\x93z\xf4&\xb7\xd54\xc0[\x9c\x14\xe4o\xcf2\xc0\xfc\x85\xcb\x8b\x1c\x1e7\xc0\xec\x15&?r\x123\xc0\x7fyF.\x97"7\xc0\xa0xa\x04\xb924\xc0u5\xe1\xd7\xc0\xf34\xc0K\xa0\xdaS-(3\xc0\xaee 5\x00\x887\xc0\xdc\x16T\x15/\x983\xc0Ll]h\x1113\xc0~\xb4\xff\x03\x90g3\xc0\x18\xeb\xd5\xbc@N3\xc0\x0e\x1e\xc0\xa1\xe7p2\xc0\xd9\xf4\xe8\xdf\xb0\x1c3\xc0_q\x94\x11\xb2{3\xc0\r\x11\x98\x81\x87\xe51\xc0z\x03.\xfe\xad\xab6\xc0\xf8\xfaM\n,\xe42\xc0\xfaW\xed\x0e\xc5\xb65\xc0|\xabr\x03Wi/\xc0\x1cDb\x17\xa6\x843\xc0V\xff \xb50\x823\xc0\xfdRJ\xf1\xd5\r3\xc0st\x056\xba\x817\xc0\xd5L\x05\x15ht6\xc0\xe2\xf8-\xeb\xa3\xf14\xc0\xc3\xa2\xf4\xda\xdf@/\xc0\x8a\xcaf5\xb2\x803\xc02\t\xe7\xe0N\x0f5\xc0\xa9\xee\xe8\xac\xcc:3\xc0\n\x8f\xdb\xa3\xe0\x894\xc0\xb0\xb3\x1f\xd5c\x173\xc0f\xa2\x11\xdf\xf3X5\xc0\x94\x1e\xde2\xc3\x951\xc0\x0c\xa4\xd9\x8c\xf7\xd92\xc0\x11 \xbb\x7f\xcb.6\xc0\xf1\xe9\x05uSI4\xc0vO\xff\xaaLG4\xc0v\x0e\x8c\xd4s+3\xc0D(\xbb\xd6G|3\xc0\x91L\xb5`-\xb23\xc0P\xf8\xd8\x0e\xd1\x8d7\xc0\x01v\x08\xbfg\xfc2\xc0\x9dy\x80\xa3\x19&3\xc0\x92\xd0\xc0\x94z03\xc0\xb9H4\x1e\xb9)3\xc0\xb1\x1b\xc0\xaaWg5\xc0\x0blLL\\W7\xc0\x06\xd1h\xf5\x9c\x8b6\xc00\x1a\x81\xd8I|3\xc0Z\xa1\xcc\xed\xc8\xc82\xc0\n\xd8\xcao\xba\xe41\xc0G\xba"\xc4.#3\xc0\x97\xa2\x16\xf1d\x1a4\xc0;S\x88Csm5\xc0\xdb\x01\x10j0\xc84\xc0J>\xb6\xb3\x0c\x8d3\xc0\xcf\xcc(n\xf0\x8d7\xc0\xaa\x9f\xcb1\x9c21\xc0ZT\x14\xccGP3\xc0l\xfa\xc4\x14\x8f\x0c4\xc0\xb2\xf4\xf7\xf0\xc1\xfc2\xc0\xe3\xd0^E\xe2$3\xc0\xfcM\x18\xf5M`5\xc0\xcf\rZ>,\x813\xc0\xa1\x84=d\x18i3\xc0}\xe4\xd6\xff\xd3m6\xc0G_\xee\x88t\xce2\xc0L\x83\xa2\x9a\xf4;5\xc0B8\x06y\th5\xc0\xdbV\xd5\\\xc8s5\xc0-B\xa6\xf6\xcbw5\xc09\xee4\xc9\xf2\x885\xc0i\xcdO\xddM\\3\xc03\xbc\xe2\x03\xbeA5\xc0\xf0\x1e\xc7\xdd\x8eN4\xc0T*\x97A\xa6\xdf3\xc0\x04\xee>\x8du/4\xc02z\xfc\x18\xc3\xd42\xc0j\xb6L\x9bp\x053\xc0\x92\xdf\x82\xca\x02\x933\xc0\x8b\x9a\x99\x990\xc73\xc0\x84xg\xd3\x8315\xc0\x89L\x87\x07\x9e.5\xc0\xafH:\xb3\' 3\xc0\nc\xdcr\xbdE5\xc0\x95\xbf/\xf29w5\xc0\xe5\x07E\xea3\x805\xc0\xed\n\x98]\x8d\x855\xc0\x8a\x16^\xa8\x19\xd24\xc0\x92\xeb\xf7d2\x933\xc0\xf0\xd4\x80\xfa\x92\x9b3\xc0|\xbc\xeb\xbbV<3\xc0#.\xcb\x8eq\xef4\xc0gc\x87ik75\xc0|a\xd2\xf0r\x885\xc0lYr\r\x81\xaf6\xc0\x95v}_\xa6$/\xc0\x18A\xcc\x81\xceH3\xc0\x16\xf5\x8cT\xd6\x8e5\xc0\x87\x18k\x82\xc6\x824\xc0\x89\x81\xde\xef\x86@5\xc05b\xea\x95\x8f\x045\xc0`\xdbQ*gf/\xc0\xca\xb1\x08\x9f\x06\x065\xc0<\xbf\xb1\\[\x8d2\xc0\xc8\xb0k\x10\x8b\xed4\xc0\nw\x80\xc7\x82\x033\xc0)<\xa8@Z,5\xc0\xd44\x866\xaf\x185\xc0\xd8[\xfb`\xe3\x055\xc0vq\x8bc\xf7\xc71\xc0\xa3\xce\xea\xf9\xec$7\xc0^\xd9\xe7\xbbBT3\xc0\xc6\x12\x06[\x97\xc94\xc0+b\xdb\xdf>m3\xc0U\xdc\x878\x1fK5\xc0\xb06?\xba\x1a\x143\xc0E\x1a\x97\xb4\x8a\x183\xc0\x14x\x95\xf2\xa5\xa7-\xc0(\xec`2\x8d\x077\xc0\x83\xfc\x9d4;(7\xc0H\x1e\xb0\x0e\xce,7\xc0\xd7Qp\xd3\xeb\x0f3\xc0Z\xaf\xfe\xa0\xfe>3\xc0;\xe8\xca\xe2\x88+7\xc0\x0eB\x8b*J\xb57\xc0\xd0&\xbf4_ 3\xc0W\xe1\xf2=\xc2R3\xc0u\x14\xb7\x10Vt4\xc0E\x1f\x1bN\x9714\xc0\xa3"\xed\xe3\x8533\xc0\xac6*\x0eb\x7f4\xc0\xb4\xb5\xb4\xd5H\n7\xc0\x92\xb19\xcf\xf0n3\xc0N\xeb\xfa:\xba\x834\xc0\xb2\x0ey\x8fy)4\xc08\x80\x90\xca \x912\xc01v\xc2%\x8c\x942\xc0\xf4y\x03\x88\xfd\x9a5\xc0\x1f\x81\x1b\x99\xcf\'3\xc0KW:@\xbe\x9e2\xc0\xfb<\x13XM\xa12\xc0\x9ad\x0c+MR3\xc0C\xef\xd5\xb2\r\t4\xc0\x87\xd3av\xca\x965\xc0\x98\xcf\x19p\xfb#5\xc0\x1c\xe7 L\xdb\xa64\xc0\x91X\xf3\xfaK]1\xc0k\x96\x1aVu\x013\xc0\xf0\xb3}\x89V\x913\xc07\xab\x18\xeab\r3\xc0%\xe6H~\xe6/3\xc0R8\xf5\x80u\xbb3\xc0Q\xad!\xf5ul3\xc0\x0c\x0bc\xeam\xb75\xc0\x96\x10\xdb\x90\x9c\t3\xc0\x99\x8f\x05\x14\xa1t3\xc0\x82H\xb0jlQ4\xc0Uk\xcd\xf8M\xc55\xc0\x10\x062\xbb\xcf\x1e4\xc0P3]yH/3\xc0\x91J\xb9\xdc\xae\n4\xc0z\x93\xa2\x8f\xb3:5\xc0\xfd\x08\xc2H\xcaw2\xc0\x12\xc4\xc9\xbc\xfa\xf64\xc0v+\xe6\x89\xe1\xcd2\xc0V\xd5\xf01\x0b<3\xc0\x01\xf7Nt.\x1f4\xc00\xdcYI\xe6o2\xc01\xb0\r\x97IG4\xc0\xd0`\x0c\x89\xb8\xd63\xc0\x12\xb4\x11\x1cI\xe44\xc0\xa9?\xb1\xc5R\x1b3\xc0\x02$]\x98\'P3\xc0\xf04\x0f\xbf\nL3\xc0e\xc2e\xcf\x97\x183\xc0\x8b\xe9\xf4GK(7\xc0\xc6\xd7\x05\x97\x9a\xd51\xc0K\xb5\x7f;=I3\xc0S*\x138\x1a^3\xc0\x0e`Q\x83Z\n/\xc0q\x1e\x16B\xe9\x9b6\xc0\x04{\x8c\xc2\xf1\xc84\xc0\x08\xb5\xc9)\xd2\xec1\xc0\xe4\xe3x\x015\xd03\xc0_A\xb1\xe3\x17\t5\xc0n\x06\x9e\xe2(\xea4\xc0\x19\xe9\n\xb2\xafx5\xc0w3\xc8\x98%\n/\xc0\xb4\x8f\xb4[\x89,3\xc0\xd1b\x9bw\xfe{3\xc0r\xe3\xcb\xba\x17\x8b6\xc0\x87\x03\xc6U\xf5\x9c2\xc0\x07\x8f\xa8m\xaaP4\xc0\xdfF\xc4\xe4\xc4d3\xc0\xe9\x00p\xdd4\xc41\xc0\'X-\xd2l{5\xc0T\n\x1b\x1aD\x195\xc0T\xc2\xd7\xa9\xa7z6\xc05\x13g\xcf\xae\xc82\xc0\x88\xef\x18\x18%\xe61\xc0\xcdc\xd6a\x16\xcd3\xc0Z^M(j13\xc0\xb8\xb1\xadl083\xc0h\xca[\x11:\xa93\xc0s\x01\x02\xe8\xc6X4\xc0t\x0b\xacRJK3\xc0\x10B\xf8j\xcf\xe71\xc0\x0fZ\xf1\xd4\xbd\\5\xc0\xf3\xdecg\xbey3\xc0!\x97e+\x92o5\xc0b\x89\x80\xbb\xac\xe64\xc0f5\xca(\xbfV5\xc0\x94\xd3\xee\x927\xe44\xc0\x8d\x1dHvM\xdb3\xc0)`@i\x9363\xc0\x17j\x95T\xd2\xe23\xc0fT9?\xc3\x913\xc0\x07\xef\xc1\xff\xe9\xe11\xc0p\xb0\xb8\xfd\xc7X5\xc0!\xd3SFx\xe21\xc0?\x81Z\x15\x82\xf12\xc0;\xb5-\xd7R\x976\xc0\xbaH*\xe2\xd5\xe34\xc0\xf2w\xf1\x97A\xb13\xc0\xf0\xb7\x92$\x83<3\xc0\xdfy\xa6\x03]P3\xc0\xcfJ\xba\xbf\xc6K3\xc0?\xc1\xfb<\xe2\x813\xc0\xdf\x9b\x16.*15\xc0u_V\x00\xd8t3\xc0\xa3\xe9\xc3\x9d\xe8F4\xc0Gb\xa3\x8f\x0cB3\xc0\xacq\x89C\x06\x8f6\xc0\xae\x1f\\\x82\xda\xb22\xc0\x024\xfc\x8b\x9d\xc33\xc0\x1cj\x82\x7f]\xcf5\xc0\x8e\xeb\x8e\x97\xdcy2\xc0\xed\xe1\xff\xfdG\xef5\xc09\xcc)\x95\x10\xa03\xc0\xa4\x89\xe7\x1f\x9733\xc0\xd6\xf24\xac{\xd02\xc0\xcb\xea\x04\x00=\xec2\xc0\xb6p\xd6\xdf\x8eh5\xc0\x03m\x0c\xe93\xc64\xc0\x83\x8f\xc1\xc5(c3\xc06\xc9\t\r5K3\xc0\xcb\x87\xb3\xfe\x02-3\xc0\xe3$\xf4Ww\t-\xc0&e\xf2"\xfd33\xc0\x16\xc8W\xb6\x06_4\xc0\xd0\x86`\x83\xcd63\xc0Z\x7f\x12\x04\xd6\xd04\xc0SrGS\x8a\x073\xc0\xd6Q\x15j%\x055\xc0\x0c\x01\xbe\x9e>n4\xc0e_l|\x88:3\xc0\xc4\x12e\xe0*+4\xc0\x85S\x1c(\xd3\xef4\xc0Dy\xe0d\xae\x163\xc0\xe3\xdd"a\xa3\\4\xc0\xa8\x99\x1a\xf8r\xfc3\xc0$3\xcb\xef\xdf\xca3\xc0%\xed\x8c5L\xd22\xc0\xc0b\xf0\x04RI3\xc0f9DI\x18\xb93\xc0\x1am\'3\x9d\xa92\xc0S\x85KPW\xec1\xc0\xda\t}y\xd6\x003\xc0\xb0wu\xac\xe1v3\xc0\xcaY\xbc\xe1<\x053\xc0\x18\xe7\x87\xec|K3\xc0\xa4\x17\xc4\xa9M\xc25\xc0\x97\x9ad;\xfb\xaf3\xc0CU\xf9\xa9\xa3#5\xc0\x8e\x00\x04\xb83&4\xc0u\xc6\xee@\xf673\xc0\x950b\xa2S\x1b2\xc0\x85\x93\x01\xc9\xd4\x9e3\xc0\xf6TO]\x9d\x072\xc0\xa8\xd8t\x90\x82\x843\xc0\x05\xd4"T\xe9\x015\xc0\x94\xf2@#2]3\xc0\xe3V\xe8\x8dE\xf22\xc0\x06\x1c\x0b\xc3yp3\xc0\xc5@\x92v\xc3T3\xc0<\xaa\x9clTq1\xc0\xfc\x1d,r,86\xc0\xbb\xa6C\t\xc3\xe32\xc0E\x82q\xb5q\xe71\xc0`\x81(+\xda\xdc5\xc0\xc6\xe6\x05\x0f\xbe\x94-\xc0\x0b\xbaR\xb8\x00L3\xc0\x06\xcdc\x8e^|3\xc0\xc6\xb1\xb08a\x1a4\xc0\x1d\x8c\xa2\xadZ\x085\xc0?\xe2\xb6\xd1\xb7$3\xc0\xc8\xa5\x95,\xa6/3\xc0b\xbc\x87)\xcbT3\xc0\x18\x18\x0f\xa2xu3\xc0(\\\xbc\x98\x87W1\xc0\xf0.\xab\x1cd\x7f5\xc0M\x16\xe8\x89\xebW3\xc0\xad!$\xc9\x92+3\xc0\x97\x17\xb0\x16-\x863\xc0\xa2\x8a\xa5\x89\xba\xac2\xc0f\xc0\xa8\x9f%C3\xc0|u\'*\x9b\xf34\xc03\xd2\xb4\xcd:33\xc0\xa6\x9c\x05\xd09m2\xc0\x9e\x05\x04\xe5\x1f\x0e6\xc0B\x05Q\xa6+\xa93\xc0\x07hO\x84]@3\xc0\xb7\x1e\xd2\x17\xcf\xb32\xc06\xec\x1a|\xff\xe91\xc0\xdf\x8b\xae\xe5\x81\xec1\xc0s\t\xbf\x9b\x11\xd72\xc0\xcf\xb2\xd1\xc7\x9f<2\xc0\x93c\xb1\xcbq^4\xc0\xc9\x0b\x883Q\xf33\xc0\x97\x19\xd01\xfd\xfd1\xc0\xb0^\xfdef\xe62\xc0B\x8cd\xa1>\xfd.\xc0\xb7\xf9\xa1,\x8c\xf91\xc0\x89Z \x15\x1b\x062\xc0Kzf\xb1\xbd\x91/\xc0\x1a\x14\xe2\x08\x86\xf62\xc0v=\t:\xcd33\xc0\xb1c\xb8\xf0\x9923\xc0v&E\x92\xdd\xdd1\xc03\x0f\xa6\xee\\\x035\xc0I\x0bg\xe9\x91\xf02\xc0\xc9\xeflGs\r2\xc0\x05\xa9:\xe1\x81\xa74\xc0S\xba\x15#\x91\x983\xc0\xfb+\xce\x15\xf1\xf91\xc0l<\xab\x94\x14\xf62\xc05\xbaxl\xd8\xb24\xc0\xf2\x06\xe5\x11;M4\xc0\x8c7\xb6\xc5,\xf91\xc0\xc6\xcc\xbb?\xd6\xf24\xc0\x1d\x8f\x8f\xc6\xe0\x035\xc0V\xf6\x83\x8c\x9b\x8e/\xc04k\x85+\xad|3\xc0OZBR\xa6\x025\xc0T0\xc7\x8a\x9b\x002\xc026\x92\xfe\xe4\xaf3\xc0=\xe9k.P\xfe2\xc0k\x81^\x1cW\x1a3\xc0:\x04\xab\xb4\x94\xc81\xc03n\x82\xbf\xb342\xc0\xf1\xa6$d\x18\xda3\xc0#L\xb2\x084%4\xc0*\r\x1fU\xa0\xd11\xc0\xead\xfb\xfd0\xb64\xc0\xd1\xae\x12\x067=4\xc0`\x11U^R\x0c4\xc0.\x8dXy\x04!7\xc0{*\xb1\xad/J4\xc0}\'\xad\xfd\xc7\xce4\xc0\xc7\x92n,<\x003\xc0o\xe8G\xc7\xeb\xf54\xc0\xef\xa8~\xa0\x0c23\xc0\x9c\x95\xb9Au~5\xc0\xa3\xdaX\xd1\xcb\x873\xc0Y\xe4\xd4\xbf\xdd\xe82\xc0k!\xda\xbd\xf9\x964\xc0Q\xd8S\xbc\x19\xb93\xc0\x08\xd16~P84\xc0\x7f\xe3,\xc0;\xaa/\xc0\xfc\t\x1aV(\xb32\xc0\xa7_\xc1U@\r2\xc0\xf4\x90\xb2@t\xee2\xc0c(Eq\xdd\x172\xc0\xf7@\xa0\x0bp\x053\xc0r\x02\xb5\xc1\x84\xf61\xc0n\xbdG\x9cT\xb73\xc0<\xba\xf6\xd4\x0bj4\xc0\xf0\x1d\xfd\xb6*\xa12\xc08\x8d\x95\x80\x12v3\xc0\xd12E]t\xdc3\xc0r\xe8\xfa\x85\xdf13\xc0\xa9\xc8\x98\x83\xfb\xf02\xc0Z\xa9\xa3\x17\xa9y3\xc0\x8f\xb9\xc4\xdci\xf82\xc0Vn0\xd7H\xf52\xc0\xde\xe6a\xb9k\x196\xc0\x80\xfe#\xcd\xaf\xe55\xc0\xf6\x91\xd9q\xf7\xb94\xc0\xbcf#f3-3\xc0\xd0\xa2=\x80\x1c\xd60\xc0 A\x8aiW\xfd7\xc0\x9d`\x92\x05\x91\xde1\xc0\x8d[p4\xe8\x1b2\xc0\xfb\x02\xb1\x9e\xad\x8a7\xc0\x13S\xba 8\x065\xc0b\xcc2\x90l\xf44\xc0\xab\xe9\x15b9\xc51\xc0\xaf\x07\xf1\xce\x1b\xa03\xc0|\x113\xe0]\\3\xc0,\x9e\x88\x80\xc2\xf3.\xc0H\xed\xe3\xc3\xd9\xe22\xc0(\xdcT\xa6\xcc\xcc3\xc0|5Q\xb3\x9a\xe84\xc0\xc5?\xc2\x0e~\x008\xc0 \xae\xd2\xa6\t\xa3/\xc0\xf5\xb3\x86m\xcdc4\xc0:]Y\xb8\x14!5\xc0\xbe\xf8H\x8d\xe5\xae0\xc0\x93\x89\x86\x02X=4\xc0!\xf3\xe2\xe4@}6\xc0\x03\xaf\x83h8\x804\xc0\x19\xf1\xc8\xc2)94\xc0\xf4\xf7\xccc\xb4\xea2\xc0\xde\x7fm!\xb8\xd42\xc0?\x14\x84/\xa9\xd32\xc0\xbf\xe2\xb8\x08\xc8O1\xc0\xd12zx\x01F5\xc07\x1a\xc5\xb8T\xae0\xc0\x1du\xc9#\xe1\x1b3\xc0S\xf2\xab\n-\xed3\xc0\xb6\x12/\x83\x0ch1\xc07\xf09\xa4D\xf52\xc0\xf1B\x99\x05\xd9\xfe2\xc0\xe2b\xf7\xe5o\x972\xc0q\x8d`\x90\x15\xd02\xc0\x17[#b[L5\xc0&V\xdd8\x06\xc11\xc0\xecC\xaf\t\x92}4\xc0\x97\xb7\xe9\xe4[\xce2\xc0a\n\xbb&sg6\xc0h\\NFz\x884\xc0\xf0\x93\x8a\xb9\xe1\xd64\xc0\xc9>\x8d5<\x9a3\xc0\xa0\xd3++%\x990\xc0C\x9cF\xc6\xce\xa32\xc0\x9c\xc9\xe9\xc0\x90\xf02\xc0\xe10y8$\xd83\xc0h\xa5k,\xe4\xa33\xc0\xcc%\xff\x85\xd7\xfa2\xc0Q\\\x04\xc5s\xde2\xc0:X\xdc \xb9>3\xc0\x84\xc6R/\xca\xda2\xc0\xfc\xf0\xfcJ0A5\xc0\xdfA\x02\x912\x970\xc0|\xb1\xb7\x82\x95,6\xc0\x9c\xb0R6u\'3\xc0\x9aT\xe5j\xb8\xa23\xc0\xa0\x0b\xcf*\x92\xf82\xc0\xf7\xa6\xeb\xac\xb3u3\xc0X\xc7\x89\xd0\xc4>2\xc0\x1d\x9bZ\xb7p\xa53\xc0\x86\xd6\xc1\x0f\xa6/3\xc0\x0b.\xb5(\xe3\x950\xc0b\xf5\x19`\x12\xe42\xc0\x9aA*|\xe5\x1d4\xc0;\xfd#\xb4\rz4\xc0pxL\xad\xe9|0\xc0\xce\x86=\x85\xd5b2\xc0\xf9_\xd6\xab\x07%5\xc0\xc4\x1b\xf2O\x01\xf97\xc0\x7f^\x16$w\x943\xc0\xee\xe6\x82\x15\xfd\x053\xc0\xdb\xc4\xeb\xba\xa4\xe02\xc0\xd6Y\xdd\x80\t\x9b1\xc0gN\xaf4\xc8\x063\xc0\x9e{\xcd\xe7\x93#3\xc0\x95\x98H\xeb\xfe\x953\xc0*k\xd7\x0b=\x123\xc0\xea\xcc6[\x9dA,\xc0\xef\x80\xadb\xba\xdb0\xc0}\x00#\xcf\xac\x8f4\xc0\x15\xf1\xf5\xe4\n\x9a4\xc0\x90\xc5GL\xdd\xed2\xc0{v\xef\xe3\xc8\xef1\xc0F\x90\xa8b\xec73\xc0\x92O\xe4\xd5\xc8\xff7\xc0\x91\xc6\xb9\x04\xbco3\xc0\xcdIf\xabY+4\xc0\xa7c\xb5\x8az\xab3\xc0\xa5Q\x15\xdc\xfc\xd42\xc0\xa2 o\\)(5\xc0\xd7\xc7\x99f\xa1\x9b4\xc0/ApM\x99\r3\xc0+\x1f\x9d9\xbc\x0c6\xc0\xbcE=\xfc\xe5,6\xc0.I\x9a-\xea\xbb0\xc0\x90\xd5w\\dx3\xc0\xca\x0e\xac\x0c\xb1\xd94\xc0\xb0\xa6\x079(\xcc1\xc0\x06\xc2\xe7\xc0\xc8\x983\xc0\xf6\x0c\xba\x88\xf7\xd82\xc0\x90\x04\xb0Kr\'5\xc0P\xfaeL\xe6\x9f4\xc0 \xd1\x82=\x1d$3\xc0U\xbdX\x92R\xf61\xc0\x91:\x19\xb7\x05,5\xc0\xe6q\xc0\x9b`\xfe1\xc0D\xc2)E\x02~2\xc0\xe1\x00\x11G\x92\xf02\xc0\xcc\x02\x8e3\xb4\xa44\xc0\xe4\x0fP\xe0\x85\xa30\xc0W\x03\xa0\xa5\x00\x984\xc0m\xf7\x19\xd7N\x944\xc0\xef\r\x17\xd3,;4\xc0\xcc\x0f\xc4\xbf\xdf\xd51\xc0\xb9\xa1\xc0\x90\xc2\xaa5\xc0\xa7\xdf\x9f\xdb\x97\xe21\xc0\xbb\x83\x94{\xae\xc75\xc0c\xe8\xb9\xf0u\xc54\xc0\x19\xbdn/(c5\xc0\xc9Hj\xfd:75\xc0\xfaf\xd7\x8b\xa1|4\xc0\xda\xfa\x1dg\xeb\x0c6\xc0~g\x0e6\xcf\xc74\xc0\xff\x1cf\xe4\xfd\xb04\xc0\xf4\xd50\xe6\xa6\xe06\xc0\xb2\x82\x8cp\x08-3\xc0\xdb\xcb\x95d\xd4\xdc2\xc0\x00\xbe\xba \x96\x055\xc0gP\xda\x93N\xea3\xc0\x88i\xfb\x9a"|3\xc0(U\xab@r#3\xc0\xbc\x0c\x92j$\xaa3\xc0\xeeH>0\xbb\x1e5\xc0R\x0er^i/3\xc0\x9eW\xcc\xeb\xedd5\xc0\x0b_\xaao\xd4Q4\xc0\x02\xc9\xf8]\x16\xd90\xc0\xc7|\xfew\xfbZ5\xc0\xe3\xb4\x87WE-4\xc0;\xcc\xf1P\xb9\xab0\xc0[\x0bu\xd1\xea}3\xc0?\xfa\x02\xe9\xda{6\xc0Y\xcc\x9a:\xc0W3\xc0\xa9\x80{\xc0\x13\xdb2\xc0\x82\xb8#\r%\xb83\xc0Wt\xc3\xed2M7\xc01\xae\xf9#\x15\x016\xc0\xc8\x8d\x90[\xf0\x8c5\xc0\r\xc9\x86h\x9d\xb24\xc0\xe5\xe6\x98\x80DM1\xc0)&\x8a\xdc!r3\xc0\xf4oA\x86\xee\xca1\xc0\xadEb\xbe\t\x9f2\xc0\xfe\xb1\x8f\xf6xR2\xc0\x82/\x85l\xf9T2\xc0\xd4\x99\xc4\xdf=\x0f+\xc0\x04\x9aw\xb5?\xe95\xc0\x81{\xed\xbdq\n4\xc0\xbaFU{\x04\xb50\xc0Ca\x08m\x1f\x8e3\xc0\xe5u\xb0\xbe\x9e\xe11\xc0\xee\x8f\xef\x15\x89+3\xc0,\xf8\xb8\xee\xa2\xd16\xc06\x9ak\xb1\xd8\xb80\xc0\x87\xde\xf2\xd2\x10\x920\xc0i\x818},\xb90\xc0\xf4\x0f}\xf3\'\xf32\xc0\x91\xea\xcd\xc4\x13\x082\xc0!\xe2%\xe6 \x173\xc0\xeb\xa8\x97\xef\x93y4\xc0,\xca\r3\xbc\x915\xc0\xf5\xd6\'\x8a\xf0\xd04\xc0P\xc0z6\'\xea3\xc0RR\t\xafAo3\xc0vg\x08\x92\xa3\xd91\xc0\x1e\xf7~O\x94`2\xc0\xf9|\xc7\x16f\xf02\xc0\x85J6{\xb0;3\xc0\xa1\xb3\xc9e\xcc\x0b6\xc0IqF\xfb-\xe44\xc0\xdc\r\xee\xc3\t\xac2\xc0\x874t9\x80\xbb3\xc0\xf5\x07\xd7\xf3\x10\n4\xc0"_\xed7\xfeF8\xc0\x15\t\xbbha\x854\xc0\x99i6(L\xed3\xc0\xb4.\x94\xfc\xa8\xc81\xc0j\x82\x86\xdf\xa1`0\xc0\xf7I\xf8\xed\x8f\x0c3\xc0/\xc6+\x0b\x96\xc34\xc0\xa9\xbb\xce\xbc\xda\xb20\xc0/\x94K\xff8\xdb2\xc0\x8cs\xbdg\x85\xe12\xc0\xfe\xef\x19\xc8\xcd\xb44\xc0\x0e\xf5q\xb1c\x993\xc0\xfd\x01G\xa6C\xd92\xc0\xc4g\xdd\xf6\x0b\xd65\xc0\xa1\x16tpF\x155\xc0\x98\xb9n\xe9\x87;4\xc05\t\xa8=\x00\x053\xc0\xbf\x9d\xa4Fd\x045\xc0V$\xd0\xfdq{5\xc0E=\xb6& \xd92\xc0\xce\x98(h\xc0x3\xc0\xa9W\xdb\x106\x1a5\xc0\x14\xabj\xca\xd465\xc0\x04\x99\xbd\x83\x9f\xce3\xc0\xa5\x8e\xfb$g]4\xc0\x81j\xbc3\x8c&3\xc0\xf0\x9a\xb3\t\xf6B2\xc0\xa5\xcb\xa3\x04\xce!6\xc0\x84\x01v_\x0e\xd25\xc0h\x98\xd9M\x13\xe04\xc0p\xba\xdd \x13G4\xc0V\x84_\r\xbe\xf24\xc0\x8c\xd1\x15j. 5\xc0;\xd7\\\xce\xbdt3\xc0\x1b\x88\x88\xec\xf063\xc0\xa1\xb2\x06`7V4\xc0Q$4\x12\x1c\xec2\xc0X\\>\x13u\x196\xc09\xc1\x13\xe9\x90i2\xc0\x851\x9c1\xe5\xe44\xc0\xc6\x87^\x1c\x10]0\xc00Y\x0b\xe1\xe7\xfe2\xc0\xef\x97J\xe6f\x181\xc0\x83\xcd\xb3\x80"\'3\xc0\x1c\xed\xe8\x85z+3\xc0\x12X%\xe6\xc9\xe11\xc0\xfdD\xfb_\xa2\xd93\xc0\x13?\xc1\x1d\xb2\x083\xc07P9XXT3\xc0[\x06\x0b|@+2\xc0\xd8)\xfc\x94\xd4T3\xc0\xd1\xae\x86O\x8a\xed2\xc0H\xf83\x7fSy3\xc0-\x83\x0cg\xc6!3\xc0\xbf\xe7\x1b\x1e\xb6\x873\xc0\xb3j\x83\xe2\x1e\x8f3\xc0\xa5\x1d4\xb0E75\xc0\xa4p-\xae\xfa\x1d7\xc0\x1b\xc7\xb95\xd2\xbd3\xc0\xb1\xc1\xd7oIO4\xc0x\xac\xe5N\x03C2\xc0r6\xff\xc9\x93\n6\xc0\xb4\xa12\xe1\xcf\x0f3\xc0\xc7\x97\xa1w\x8f\xb03\xc0\xcd\xd4@\xcbbN3\xc0j5\xd3\xd78N0\xc0\xbe}\x16F\xc0K4\xc0@\xe8\x123\xde\xe54\xc0\xc7\xffr\x93Z\x074\xc0\x0f\xc2\x03:n\xc23\xc0\xbeN@g\x01\xdc4\xc0\x99\x14J\xe2\x8eR3\xc0\xbf^/\x80\rk4\xc0\xff\xec\xff\xf2W\xe74\xc0&=\xca\x1a\xc6g4\xc0\xc4\xae\x96\xaa\xe2\xb84\xc0\xfa=C`sd4\xc0a\x87#\x17\xbcy4\xc0\xad\x8f\xd7\x03\x9b\xf52\xc0\xa6\xb3\xa9\xfd\xe1U3\xc0\x9bZ\\E\xf3^4\xc0i|h\x95\xd6\xd63\xc0\xfb\x0e\x0c\xb1\xc0\x1a4\xc0G\xa8\'\x12\x01\x185\xc0xL\xdf\x06\n\x114\xc0\xfd\xcf\x8a\xdb\xfbK4\xc0T\xa9\x856h\x8e7\xc0/\xfe\x8d\x98\xc9\x8e4\xc0w\xe1*\xd6)I3\xc0\xc1|o\xcd)I4\xc0\xab\xbac\x9d\xaf\xe53\xc0XCu\x06vo3\xc0bm\xf1\x8c\x15D2\xc0Y\xed\x8c\xc6\xc5\xc93\xc0\xb9\xf080~\x026\xc0\xf22\x82moQ3\xc0\xae]\x92IW23\xc0\xa7\x08\xc6\x9cX\x884\xc0X\x83zF\xc6U3\xc0\xcaCYpJK4\xc0*\xd5\x18\x8d\x86J3\xc0\xc8\x82I\x88?\t3\xc0z%\xe7\xdf\x0b\x085\xc0]2\xe5i)\xc64\xc0w\x91\xd0\x97\xe8\x8f4\xc0U\x8c\xa1\x85@\xb43\xc0m\xc4\xf2\x01\xdb\x134\xc0\x02A\nd154\xc0\xa1\xe7\xc1\xd3\x06\xc32\xc0\x04\xea\xa9\xa1=\xf63\xc0GXX\x02\xf7\xda2\xc00\x85\xbb;Z\xe41\xc0A\x90#\x80\xc0\x175\xc0|Y\xe0\x1c8\xb71\xc0\xc7\xe4\xf3yJ)3\xc0R\xb8s<\x90\x192\xc0M\xad\xf4n\x8a\x0f3\xc0\x92\xcb-\x05\xf4b3\xc0I\x10\rT\x99g3\xc0\xad\xdf\x18\xa8\x9156\xc0za3`.\x904\xc0\x15\t~\x08~\x940\xc0\xacZn\xea\x08H4\xc0\xa8\t\n7\x1ah4\xc0\x10\xd0\xe4S\xa983\xc0\x12\xc8\xfc\xa8\xc6\x804\xc0A\xa4\x82w\xe3K3\xc0\xfe\x14\x13\xee\xe923\xc0\x9c+\xeb\xdd\xb603\xc0\xacN\x8e*\x86\xe92\xc0\xbd\x95B\xf3\x9d%3\xc0\x1d\xed\x88\x99\xc1!4\xc0\xaal\xe8\xbcu=4\xc0\x1d\xfe\xefp\x8f#2\xc0Z{\xfeh\x84(2\xc0\xfc\xcd\x1c\xf3\xc1$3\xc0 _\xf1\xacR\xc03\xc0\x02\xf6\xf80\xa3)3\xc0\x17f\xd3=Y\x163\xc08\x0f+\xcc\xc8c3\xc0\x96#>K;D3\xc0\x91\x89\x86\xc5\xeb\xcf3\xc0\x7f\x11\xdb\x99i%3\xc0\x99C\xf0\xf9\xc0!4\xc0\x7f\xe9\t\xcfJ<4\xc0\xf3\xf82vJ+3\xc0\xb7\x99\xb6\xe6c\'4\xc0\x83;\xbd\xa4\xbe\xe23\xc0\xeb\xb8#\xbd\xdf03\xc0>Ju\xa7\x9f=4\xc0Q\xbf\x99\xb5\x9d\xf31\xc0\xd9\x8d\x02\xfdAD0\xc0\xbbF-\xaf\xcb\xbc1\xc0\x03\xfb\xe0\xa7\xfe{3\xc0\x97\xa8\x1d\x14\x96\xc43\xc0\x05\x10\x97\xc7@74\xc0\xd4\xda\xeb\x81\x1c(4\xc0\xa1\x1f\xe5\x1c\xdd\x900\xc0/\xdd\x8e\xd4T\x941\xc0Y\n\x84&\x9f\xbf2\xc0\t\xa0L9~<4\xc0\xf8;\x83pV\xbd0\xc0\x83\xbf\x07\xc9\xc443\xc0\x98\xe3vz\xe7\xfb2\xc0\xd3\x9e\x05\xc8Jj3\xc0>lD|\xb7M3\xc0\xda\xea<\xf5\x10\x0f5\xc0\x84\xa1r\xf3?\t5\xc0\x94\xae\xed\x08\x86Y4\xc0\x93D\x9c\xbd\x99\xb01\xc0X!\n\x02G\x9b4\xc0|D\x93\xfa\x9235\xc0\xff\xfd\x83&\x1c\x1b5\xc0\xf2\xe2\x0f\x19\xef=3\xc0\xbf\x8a\x8e\xb8m)4\xc0\x94\xb0\xfd0@\x075\xc0\x9d\xce\xcc\x93\x88\xb54\xc0{\'\xe6\xc6\xe2u1\xc0[$\x03\x0b\x8d\x0b4\xc0[(\x0e\x1b\x96\x040\xc0\x16\x05\xa9\x8e\xaa\xb90\xc0^f3\x0fl\xbe3\xc0*wL\xef\xb533\xc0o$\xa8\xa9\x92\t5\xc0@_Y\xd9\xf8\x7f4\xc0bF\xb3\x1b\xc5]4\xc0\x9b\x13Z\xa9w!3\xc0\xc6\'ZfC\xbd1\xc0x\xdf\rW\xe8\xe71\xc0\x1e\xaac\x7f\xb2\xf61\xc0\x81$S\xf1\x18B0\xc0\xd9r\x1d\xe6\xdc\xf32\xc00\xda\xe5"a\x003\xc0\x81Y9\xab\xd7=3\xc0\xdf\xf8H\xea\x01\x0f4\xc0\xac\xb3\xb6 \xff\xb50\xc0\xe3\xc0\xf3\x03\x8aN3\xc0\xebO\xd3yH"2\xc0\xa7b\xf2:\x9d\xa33\xc0\xf2Z\xfc\x88t\x143\xc0\x9f\xe3x\x98\xf7C3\xc0iF\xa9/\xef\x156\xc0\x8d=\x84z\xb4X4\xc0\xf0\xa7\xcaA\xbd\xc13\xc0S\x03\'\xe1w\xd73\xc0o_Tu+#3\xc0\xc9\xb2[\xfc\xe303\xc0\x0c\x19\x0f\xf3f\x113\xc0\xb1\xe6o_6\xd64\xc0f\xfd\x7f\xd5E\x132\xc0\xab\xff\xecI\'M3\xc0\xb38@\xd1\x05\xf51\xc0W\x1d\xab\x08\xcc+3\xc0s\x08\xe8kXi3\xc0\xedm?\xc2\x98\x014\xc0B|\x938\xb7\x883\xc0\x1dB"\xb2=\xf52\xc0g\xc1\xf4!\xfe\xf82\xc0\x04T\xc6\xad\xcc\xd31\xc0B\xa7\xe1\x1c\xcb#2\xc0\xa2\x0c\x12\xb5\x17\x1a3\xc0\xd2\x10d\xaeF\x954\xc0\xe1[\xe9F\xe5\n4\xc0r\xbb.\x88\xc5\xf91\xc0\xfd]\xe3\x8f\xf7#3\xc0X\x12..\x98\x081\xc0\x1c"a\xecc\x1a2\xc0Z\x1c0\xeb213\xc0E\x8b!\x84\xf6_3\xc0\xcfCH\xa7s\x904\xc0W\xb1\x80\xcc\xb8\x1b4\xc0\xd7\x8d]\xd7X\x994\xc0|i\x118203\xc0!_S\xb5DD3\xc0\xe1DJ\xfe\xa7F2\xc0\x87<=\xa2\xec\t3\xc01\xde\x0f\x0f\x17]3\xc0U\xdco\xc0i$5\xc0L4{\x1c\xfdt4\xc0\xb9\xde04hd5\xc0\xf7\xackc\x8e!3\xc00\xe0\x923x23\xc0?\xe1H\x9e\xb8&4\xc0\xc2v"\xfa\x9aX1\xc0\xdd\xe7ev|\xce3\xc0\x15\xee\x83\xa4\x9aE4\xc0\xd2\x9c\xb7^\xf0\x1e2\xc0+\xbfL\xfaO\x014\xc0r\x7f\xc1M\x81"3\xc0\xe2\xfe\xf3\x13\xa6\xff3\xc0{)fk!Y4\xc08\x86U\xc7V\t3\xc0\x96\x17!O\x97\x143\xc0\xa5\x951\xe9CR4\xc0Z :\xe0\xb5&2\xc0\xd3\xdbC[5\'3\xc0\x8d\xb5\xc6\xf6\x0c\x7f3\xc0@(\x08\xd7\n\xe93\xc0\x0f\xd2CG_+3\xc0\x8c\x02\xae\xb0O*2\xc0\xe1\x8dw\xfc\x17L3\xc0\x0b\x13\xaa{\x11\x144\xc0s#\x0e(T\x163\xc0\xd8\xd7g\xe8\x99\xb61\xc0C\x97^SM#3\xc0\x1c\xd1\xd0\x85\x1eF3\xc0^\xbf2\xfb\x90u2\xc0B\xaa}\x07\xb6/2\xc0G\xd1?\x08\xeb25\xc0\xca]({\xa4,3\xc0L&\x94\x14g\xe33\xc0\x8aZM]%\xe03\xc0\xbe\x1e\x19\x0b\x96\xf03\xc0\x03w\x94<\xa7%2\xc0\x02\xb6\xee~\xa0\xdb3\xc0\xb4\x18\xa5\x97F$3\xc0\xe0W\x11`\xae\xfc2\xc0Nw\rY\xaa83\xc0f0\x10Ur>5\xc0\xc9\xc0\xb0\xae\x0e93\xc0\xda?\xc0\xb0\xd0c3\xc0\x8dN\xad\xb0\xc6i3\xc0+]\x9f|ps0\xc0\x0cJ\xbc\x820K0\xc0\x96=\x91\xf1\x8f#2\xc0\xb9!\xeaj\xd5f5\xc0<\x8d[\xeb\xf1\x9d4\xc0\xb9mm2\xf8\n3\xc0X\xde~>\x8c\x083\xc0\xf0+\r{\x11e3\xc06\rcr\x13b3\xc0B\x10\xb9\xda\xd0\x0e3\xc0^\x92\xaf\x04d\x884\xc0\xd2\x7f\xc3\xaa{Q4\xc0[)$\xaa\xc4@4\xc0\xf2\x82\xf1.\xa4"3\xc07\xcb\xaf\xa1\x85\xe13\xc0\xf9\xa4\x8c\xa8\xac%4\xc0M\xa5\xf5\xd2o=3\xc0\x9b\xd0\x98s\xa833\xc0\xdemY\xb8\xbe\xdf2\xc0\xf0\x8b\x03)V\x184\xc07\xc4\xf4\xfd\xaa\x044\xc0j!l\xfc\xad)3\xc0\x10m?\xbf:72\xc0|r\x97G _3\xc0\xf1C\xef9\xb3\x083\xc0\xe9\xc9\x1f=\x11\xd33\xc03\x91v\x7f\xfc+3\xc0\x7f\xafD\x10\xd7\x8e4\xc0\xb7\xa8\x15\xaa\xaa\x074\xc0\xe5r\x95Z\xbe!3\xc0\xc1Za\xbb\xd6\xdf3\xc0\xf2\xf5\x03\x8a\xb3N3\xc0M\xf2\x13\x18-\x801\xc0\xcc\xf4\x9f!T%3\xc0\xb4\x08\x03\xfe.\x163\xc0\x86\xd4\x9b\x80\xde\x063\xc0\x0c\xb5\tb\x06.3\xc0M\x80\xa7\xa1\x98\xe31\xc0\x1e\xaa%\x08\xac\'3\xc0(\x07)Ml83\xc0*$\xdc\x0fn24\xc0\x8c\x83w\xfb\x8f\x183\xc0H;=q\x1c?4\xc0\xef\x0b\xf3`\x9c\x1c4\xc0;\xe3\x05"&\x1a4\xc0\xa5\xed\xe3\xc2\x9e@3\xc0K\xfbV\xd9\xca\x8d4\xc0\x9f\x87\x99\xd8\xc3\xd50\xc0PA\x1a\xc2\xd7\xea4\xc0\x0c\xceE\xdb#43\xc0\xc8\x96\xe2\xb5\x9e?3\xc0\xeb\xbcp\xc9k,3\xc0\xaaD\x85\x13\xed\x152\xc0\xa7\x01]\xf52\xe33\xc0!\xa9\x86h\xe5\x046\xc0\x95\x13\x00^z\x894\xc0x\xf0f\x9d\xe253\xc0\xfdj\xba\x8d\x84\r4\xc0\x04\xc9\x1d\xe21\x181\xc0\xef\x91\xbe=YB3\xc0\x83\x891\n\xbb\xaf3\xc0\xec\xf6\xfc\x81m\xd35\xc0\xa3\xa6\x9e\x887&3\xc0\n_\x90\xae\x08\xa25\xc0\xb3\xc7\xcbO\x83\xab3\xc0\xdd\xba\x99\x891\xfd3\xc0ix\x8c\xb4H?2\xc0\xaa\x91N<\xaf\xc13\xc0]A\xcf\xc4\n\x034\xc0\xb4\x0b]\xa6\xb5\x175\xc0\xa1\xe0O\xa5\x85\xf84\xc06\x8cy\x8e\x96\xfb2\xc0\x97\xf62e<Y1\xc0\x87\xa2\xacI\xb2l3\xc0\x18wyO\xed\x173\xc0\xa0u\x99\xb8\xc2D3\xc0/$\xf9\xcd\xb1\x1e3\xc0b\xc9\x02\x05.\x8b5\xc0f\x92\xc2\xd5\x95o3\xc0\x05<\x9d\x08\xa6^4\xc0\xef\x18E\x8cFY1\xc0wMQq\xc2\xfb4\xc0\xec47L\x81a0\xc02\x1e\xe7\x11X[4\xc0\x14.\xcfj\x1a\xc32\xc0g\xa0\xb2\x97\x13\x0e4\xc0\xf9\x9b\xbc\n\xbai3\xc0@G\x92\xaa`83\xc0\xadf\xb3\x0f\xa1z2\xc0\xdf\xb8Vq\x82\x802\xc0\x9a\xceNe\xcbf5\xc0\xcf\xe6?{\xe4\x884\xc0\xf9\x16W5\xc7+3\xc0\x8b\x9aXM\xe8J3\xc0\xb6;\xcd\xf8\xe2\x183\xc0}f\xfdp\xc6\xfb2\xc0`Y\x10V\xbcs5\xc0/\xde\xd0\xf6\xfb(3\xc0\x94/#!F\xf34\xc0v9\xa6\xda r3\xc0\x96\xaaN\xeaH\x183\xc0\xf4\xc6\x83#\x86Q3\xc0h\x956\xa8\xb9f3\xc0 ;c.^\xfe3\xc0\x8ck!\xc4\xe7\xec1\xc0\x1d!R\xc1\x04\xac4\xc0\xd6Z\xcb|\\\x073\xc0\xf7\x01\xf5o}\xe43\xc0/{IA\xf8\x084\xc0\xfcQ\x1b\xc6\xf5.0\xc0\x12\xf6\x90\xb1\xf7\xf43\xc0/\xfc\xbe\xab\x8f\xf84\xc0i(B~\xfe\xf41\xc0V}\xe9\x07X\xf83\xc0\x054\xd7\xf1\xf0\x164\xc06\xaa\xa2\x85\x1b\xa74\xc0\xf9)N\xf6\xb414\xc0f/|\x01\xc4 4\xc0k\xa4C8\xac\xf54\xc0\x16\xff\t\xb88\xee5\xc0\x0c\xe5\x9c\x00\x0e\r4\xc0\xdc\xe5\xc6\xeb\xa0!3\xc0R\xc7\xc3P\xe063\xc0\x9em\x1e\'\x91+3\xc0~S\x80P\x8a)2\xc0U\x96\xf9\xfd\x99\xfe5\xc09\xeb.\xc8\x11\'3\xc0\xa3\xecO2\xea\xd65\xc0\xd3\x19=?\xa2\xa35\xc0\x999\x84O\xb7\n5\xc0hrJ\x170\xab1\xc0\xa6\xd2\xe6\xb8\x8aU5\xc0\xf8\x06\x97\x9e\xee$4\xc0k\xa5vYi=4\xc0l\xc3\x07\t\xc9H2\xc0\x9c\x01\xbd\xa3\x13@3\xc0ZS\xf6w.!3\xc0\x0e\xe3\xb5\xc0[L2\xc0m\x918?r\xda2\xc0\xac\x90\xcd\xca\x9b,4\xc0]\x93\xc9\xfeN\xf91\xc0\xf9\xde\xbb:\x1993\xc0&\xb1d[D\x8d4\xc0\x87\x8b\x14\x8f\x0c\x875\xc0XA\xed\x9c0/3\xc0\xa4\x94*\xbb\x96\x0e2\xc0\x85u:\xd2H\x0e3\xc0<]0\x9f\t\xaa4\xc0\x97\xff\xe9\xfbR\xbb2\xc0\x0eq\x08\xc2p?4\xc0\xd8\xf2k\xbe\xca\xb35\xc0p%\xee\xcd\x0bL2\xc0\x9dU\xd8h\xc2F5\xc02X\x12;\xad\xf33\xc0\x8f\x11\x0c\x0eB\xf83\xc0\x94\xc5 *R^4\xc0\x17Uz\xf0_>3\xc0\xe4\x17-\xc3o\xf52\xc0\x89Obd\x84\xad2\xc0l(P\x9e\xd9;1\xc0d\xce7\x1c\x03\x815\xc0\x19\x1e\x1c\xd8t\t5\xc0\xba\xb3\xa0\xb3=k0\xc0\xb0\xf4\x86\xefk\x1c4\xc0\xa1-0\xa2\xf4\x194\xc0\xefX\x93x}\x174\xc0\xd7uf)\x97\xd23\xc0<>\xd0\xa9Xq1\xc0H\x06o\xd8\xafO4\xc0\xa3\xe5\x93\xae\xb1\x913\xc0\xe1\x10x\xa4\xf2\x9b4\xc0\xc2\xdb\xb1t\xbfE3\xc0\xa7\x83\x03\x9bo#3\xc0\'\xbb\x8c\x93#_3\xc05\xe8\x976\x81c5\xc0f\x83eN\xb8\x054\xc0UY\x89\x1e\x90\xff3\xc0\xa5\xa5\xaf\xdc\t\xe23\xc0_\xd9\xf1RaH1\xc0\xa6\xd7\xef\xb5:\x853\xc0\xd7\xce\xcfKA\xa24\xc0x\xed\xc7\x03\xcb\xba1\xc0\x1b\xd8\x07 \xcf#3\xc0!\x850\x1bTd3\xc0\xbc\tS\x94\x9cT4\xc0b\x1b\x8c\xb5\xa8:3\xc0%&\xf5\xa0@\xf83\xc0\x987w\x16gA3\xc0\xfd\xd0\xda\xab\x1f\xc24\xc0\xcbt\xb0A\x89D1\xc0\x8a\xb3\x81\x1a=>3\xc0\xbfB\xff-\xfcL4\xc0\x1cB\xfd@\x8d\x153\xc0\xbf\xb3XT\x96-3\xc0{\x91\xcaN0o3\xc0\x0f\x9e\x95\x03\xf1\xa74\xc00\x1c\x9a\xcc\x00\xe62\xc07\xb0\xe1\xa8N\x194\xc0\x85Vw\x94\xc5\x1b3\xc0\xa8\xf3M\x94\xb7\xec2\xc0\x059\x8e=>g3\xc0V}\xad>\x9c\x054\xc0\x870\xb5\x03\xa4<3\xc0\xcbn.9\x9d\x853\xc0\xb0\n\xa6\xd8\xd5\x8b3\xc0\xdd\'2\xa6\xc2\\1\xc0\xfbY\x8b0H\x004\xc0\x1cIao\x8c\xa54\xc0\xe9X\xef1p\x115\xc09\x85\xbaJiL1\xc0\x19\nM\xfd\xed\xf83\xc0\xb1S\xc7\xdbc\x884\xc0\xcc\xb5\xcd\x14j\xd14\xc0~C\x18=\x84\x9c4\xc0\x94\x92\n\xd4(2/\xc0~\xe2r\xceT\xdd3\xc0\xb9\xdc\x11\xfb\xb2\xba2\xc0\x04\xe1E^\x8f\xbe3\xc01g\xb6\xa8\xb7\xa94\xc0\xf5\x96\xd2\x9eAJ1\xc0\xa0\xef\xac\xbd\xce75\xc0c\xefgf*\xb22\xc0\xcf\x94\x9c\x1c\x0f26\xc0\x17;\xa1\xf0?\xf23\xc0\xf1\x18o\xfe\xd6\x1a3\xc0\xdbeA#\xf062\xc0\xdfPd>\xe5\x0f3\xc0\x8c\xae\xedb\xe8\x074\xc0\xd7\xfbN\xc4/\xe43\xc0\x95>\x1e\xe5\x07\xb76\xc0\xbcm4\xf8\xb3\x066\xc0&w\x15n\xd8\xe92\xc0\xb8\xc6X\xa6>]3\xc0;\xb7\x17\xca8e4\xc0\xd6\xa3Q\xa3\x8d\r4\xc0\t\x15\xbbM\x97\xd83\xc0\x8e\xed\xb7B\x81s4\xc0\xae\x1f\xac\xfd\xec\xfd4\xc0\xb5\x9bQ\xe9"\xc83\xc0\x10\xb5\xd1._{2\xc0F\xb2\x19f\xeeO4\xc0\xec\xd5\x82w\xd6:3\xc0rcK\xd7\xdb^2\xc0\xcb^y,/\xfa3\xc0_p\xb1\x12?\xcb3\xc0\x9f\x91\x94\x9e:X3\xc0\xb3\x87i\x81\xd6Y5\xc0\xdd\xcb\x03\xe04T4\xc01\xeeph,n1\xc0\xe2N\xb0P\xdb\xfc2\xc04"\xe1\xd3Y\x823\xc0\xbaU\xdd\xc3@A3\xc0\xb5\x96\x86\xde\t\xd54\xc0/{\xab\x0em]2\xc0\xbc\xb5?\xda\x05\xd34\xc0\xa2\x8b\xa8\x8d\xfd\xbd6\xc0\xa0\xc5\xb7T\xebe4\xc0\x1e\xb3\x9c\x83\xf0\xdb3\xc0r\xa8x\x04\xf864\xc0\x97!\xbb%\xe2\x114\xc0\xe8\xf6\xcf\x92\xf0\xb43\xc0\x94\x04\xbd\xe2\xc2&3\xc0\x93\xb9\x83\x98\xfa44\xc0\r\xda\xec\xfe\x80\x893\xc0\x94i\xe3\xf6\t\xf73\xc0#\x1d{N6t3\xc0\xe4\xe8\x06\xfcY\xed2\xc0\x1f\x90\xf9\xc3\xa6d3\xc0[\x17\xd5\x80\x89\x1c4\xc05\xc9\x81\xdd\\\x7f3\xc0\xb7\xc63N\xfaD4\xc0\x1c\x1e\x83\x9c926\xc0\x1b\xceR\xfb\x91H3\xc0\xdc\x9b\xf76\x1eE3\xc0\x0c}\xd4\x8cT\xed3\xc0\x8d\x02\xf8\x15\xae\x135\xc0\x87}#Q;\xc64\xc0X\r\x86I\x88M3\xc0\x96\xa2\xf6\xd9\r\xab5\xc00\xfa\x99\x89\xd0\xcd3\xc0\x1fBt\xf9\x83K3\xc0\xfc\x7f\x1f%/\xc72\xc0r\xf1n\x8a\xae\xd94\xc0\x0eA\xb2>?\xe24\xc0B\x99R&\xbcU1\xc0\xe5\xc8\xc6\xea\xd3\x913\xc0\x86\x9ehH4\xcc3\xc02x\xa3\x07&\x0e4\xc0\xc8\xf5\x8a\xc9\xa8\xbc4\xc0u\x19~\xc6\xc1\x173\xc0\xb5\xc5\xbe\xa8\x95\xed3\xc0\xb4#T\x9ct\x103\xc0\xdf\xaeML\xce\x0c3\xc0:w4\xa1\x95\xda2\xc0\x04\x8b\x99\x8ca\x064\xc0\xdej\xf6\x86\x95\x98*\xc0l\x80F\x17/U3\xc0W\xc2f\xcd\x06X3\xc0\xa1T\xc5\x16\xa5\xb84\xc0\xf5\xa0\xbd\xcf\x82\xc64\xc0\xed\xa6\xd8.\xe8W5\xc0>\xc5\x89*p\x053\xc0\xd7W\x1d\xd1\x14\xcc3\xc0+Qo\xe2v%5\xc0i\xe1\x0ct\xe4\xb54\xc0\xbds\x96)*)2\xc0\x03\xbc\x8d`\xbb*3\xc0\x01\nV\x91\xfcM3\xc0[\xaf\x9a\x15m\x135\xc0\xc5Dn\xbe\xec04\xc0\xd7\x03\x8ff\xf9A1\xc0\x89*\xf9\xcf\xf5\xa35\xc0F\xc4\x8d\xaa\xeb\x0e4\xc0c\xde\xe2\x9a\x0f\xad3\xc0cz\x0b\xb10\x134\xc0\xf7\xb1\xda\xc6y\xe03\xc0z\xa3\xf8\xaf<33\xc0\\\xb8\xb7!9(5\xc0\xf9~\xdb\xb5\xb1^2\xc0 S/u9\x9e4\xc0\xf6\xfc\xe3x(z3\xc0\x92\x95\nx\xdc\x1d4\xc0`Lh7\xee\x953\xc0\xdc\xe2#\'\xc0\xbc4\xc0\xf6\xb61\xa6\x84\xce0\xc0\t_`\x98$\x025\xc0k\xe1,&4\n1\xc0\xd6\x81UO\x15\x1a4\xc0\xfd*\x07|\xfe\x8b4\xc0t\xfdOg\xea\x024\xc0\xa8\xb4\xe4\xca$;2\xc0\x01\xc4#:\x91\x143\xc0\x07\xa0\xbbi\xd4=3\xc0\x80\x10\x8c\x10\xbb\x814\xc0\xd7\xbe\xa8\x10\xa2\xf53\xc0K\xb4!3\xd8\x984\xc0h\x85\xff\x8b\xab~4\xc05\x86\xa5\xfb\x94{4\xc0\xc5\xa5\xd8\xb9\xe9\xeb2\xc0+\x13\xb9\xc7l\x8c3\xc0\':\x8b\xbca\xe72\xc0&\x05:8\x04\xf93\xc0\xf5\xf1\x99\xb96\x873\xc0\xd7<\xb5$>?2\xc0~{\x10T\x93\x115\xc0`\xdb\xdd\x0b\x14?5\xc0\xbc\xddw\xa4LO3\xc0\x1e\x16\x81\xe8\x8cj5\xc0Z\x94\xfc\x1e\x80/5\xc0+\x0bR\xbb\xef\xbe4\xc0=\xf6\x01%_\x934\xc0B\xa3<P#\x974\xc0\x88\xf1\x06:\xcb\xf43\xc0\xdb\x1aB\x91\x85\xaf4\xc0cL\xffA\x9f\xe53\xc0\xd1\xaev\xfd\xd2\x843\xc0\x97\xa8\x9a\xea\xea\x944\xc0\x15\x9b\xb9\xea"\xfe4\xc0`\xf5RD\x83\xb95\xc0\xa4\xf6\x1b\xa0`\xe82\xc0\xceTQ\xcf\xb3\x004\xc0\n\x1aG\xc7:\xda2\xc0\xfeN\x9fu\x8b\xc03\xc0{\x9c\x93O585\xc0\xb1x\xbf\x99\xc1\xaa4\xc0\x8c\x1e\x16\xaf]y4\xc0\x8fS{\xb3\xac\x864\xc0\x1fwq\x12X\xb14\xc0a\xc4\xf9}6!2\xc0\'\x0f\x9cFy\x183\xc0"`F\x81\xbbD3\xc0/\x1au%\xd6\xd64\xc0\x9a\x18#\xdb\x7f$4\xc0.\xa1\xfc\xf5\xcc\x191\xc0\x9d\xe3\x96\x9f\xa3\xee1\xc0B*N\x0cNg4\xc0@/A1\xf7\x892\xc0\x96\xc6\\\xcfH\xce2\xc0.\xbc,[}\x8e4\xc0\x12W\xbd\x84\xa8K4\xc0\xf5Q\xd0\xee~\xae3\xc0\t\r\x8fnMT4\xc0e\xa6c\xfc\xc9\x1a4\xc08\xa0\xa2\xba\xd7\xe72\xc0|\xe3\xf6B\x8e\x024\xc0\xc0\x8dB\xf2\xa6\'3\xc0]HB>n\xfe2\xc0Axb\x02C31\xc0G\x8cVX]>5\xc0\xf4\xfc\xd1\x1fF\x854\xc0/\x13\xc5\xfa\xaf\x1f4\xc0\x1f{C\xaa\xdft4\xc0\xb3\x8a\xf5\xab\xcd\xe13\xc0\x00\xf7k\xb2\x16#3\xc0\xdd\x8a;\r\xfb\xbc4\xc0\xa2\xea\x81\xe8\xb3\xb62\xc0Za\xc3>\x96\xb73\xc0p\xb3\x8a]\xc7\xbd3\xc0\xae\xf2\x01\xaa\xcb\xf73\xc0\x0c$i\x8a5\r3\xc0\x91e548\xc83\xc0\xc7\xbe\xea\xfb\xb9\x124\xc0 \x10\x1d\x8fHb4\xc0F\x98\xff\xeeJ\xe63\xc0\xe2#\x0bd\x15\x8d4\xc0\x98\x7f\xc3\xd2\xde\xf84\xc0\xcfP&\xa2\x8d\x191\xc06\xadB\x9eH\xe71\xc0\xf9\xbc\x9aJ#\xe53\xc0\x9e)\xe0\xc6,83\xc0\x19\xbfy\x03+\xf52\xc0Z\x84mz\x87\x9a3\xc0_\xddj\xf7\x83\xbe4\xc0QT\xb8\x1e\x1c\xd44\xc0h;<\xb1-\'6\xc0*\x1a\x95\xa9\xa1;4\xc0\x03\xdc%AE\x1f4\xc0\x06\x0c\x80\x95\x18\x844\xc0\x1d\xb7\xb08[\x8a4\xc0\x16m\x13\\{\xe34\xc0\x03\xbc\xf2\x9e\xa5\xf43\xc0l\xe9u\xc1\x84\xb93\xc0\xbeU\x9b\t3\x1d5\xc0t|\x1d%\xafy3\xc0\xdb\x9c\x1e\xed\x8a\x043\xc0p\xe4LCW\x8a5\xc0B\xd6PO3\x823\xc0\xfau\xcbJ\xf2\x1c5\xc0\xcf\xaf\xe2\xfd\xeb\xcb3\xc0E\x8d\x14!\xab\x145\xc0\\\xa1)\xc3[94\xc0\x03+\x10B\xdc\xc54\xc0\x14T\x0cVY\n4\xc0\x00.\xf8|\x93\x923\xc0\x83\x12\xd3\xe5\xee\xd13\xc0<\xf0\x91\xd2\xed\xf03\xc0+E/:\x0c\xa63\xc0\x00\xd3\x8d3\x8e\xe63\xc0=&P\xe9~\x1d4\xc0&M]/L\xe93\xc0\x062\x9e*\xec$4\xc0\xb5L\xc1\x92\x92\xb44\xc01\x18\xd2Fo\x1a5\xc0\x80a\xfc\x8dP\xee0\xc0\xdd\xc3\xe3U\xdc\xf94\xc0\xbe\xecj\xb52\xec3\xc0\xbdN\'\xc4H\x9b4\xc0\xc7\n\x9c\xb2\xa1\xf63\xc0V\xed\xbc\xb2%#3\xc0\x03;1Jp\xe33\xc0\xae\xc6!\x95\x11+5\xc0\x86\xe5\xe5\xcc\xfd\x8e5\xc0.\xd480r\x194\xc0-\xbd\x82\x89\xdf\xb24\xc0@\x86\xab\xb3\\\xf03\xc0\r\x8d33@17\xc0f\xedc\xa2\xed\xeb3\xc0r\xa7\xef\xcfI&4\xc0\x7f>\xafTq\x0e4\xc0|\xb4\x9d\xc3\xa3\x1e3\xc0E\xacD\xa8_\xb14\xc0L\x05\xffEi,3\xc0\xad\xbbBZNP4\xc0%\xbc\xbe\xb30B4\xc0\xc4\x80\x0b<\xf1q4\xc0\xb4Mb\xf3\xfe\xb43\xc0e\xf9M\x7f\xdf\x0f4\xc0R\xa5\xfb\xfa\x83\xee3\xc0\x91\x13\r7\x94\xe93\xc0\x15\x07$\xcc\xa4\xe43\xc0$\xbe\x90\xc8:C4\xc03\x1b\x03\xbc\x99\x864\xc0\x16\xdf.\xbe\xcc)5\xc0MJ\x1dT{\xab0\xc0\x9f>\xd0\xfb\x08\x1f3\xc0c\xf8\x1d\xc16\xae2\xc0\xd7U\xfd\r7y3\xc0\x95v\x1biF\xf23\xc0=Ib\xe0\x8c\x873\xc0\xdd\xf8\x18Q\xc7A4\xc0@\x90\x1b_\x17\x0f5\xc0E/#t\x9cG5\xc0\xc4>4\xbf9%5\xc0\x04\xce2\xf4\x1874\xc0\xec\x92\xc0\x14\xf4\xdb4\xc0N\xfb\xea\xab\xa1\x145\xc0l\xf1}7\xcd\xd84\xc0\xb5\xe7\xabe\xe3\n4\xc0\xfd]\x93\x08*\x9f4\xc0\xc19j\xba\x06\xd13\xc0\x83\x9b\'\x8e\x08\xe03\xc0\xca\x9d\x88Q\xdf\xb40\xc0$_<\xc4X\x0f5\xc0\xcd\x88\xbcY\xee\x0c3\xc0\x94h\xd5ls\xab4\xc0\x95\x9cy\xee\xa4\xf92\xc0\xc9 \x98\xc1\xde\x075\xc0\xf9~c\xe1\x0c\x154\xc0\xed\xff\x0f\xd2\xa0t2\xc05L\x80\xc5\x8213\xc0\xdf\x8d\xf2S\xda\x904\xc0\x7f\xe4\x89|\xdc\x113\xc0\x97\xf7Jv\x83\xbe4\xc0\x84\xd98\x89o\x1a4\xc0\xecEHSfM4\xc0\x0bEF/P\xb22\xc0\xb1\xa9x\x84\x08\x1b4\xc0\xe1\x96\xd3p_\x125\xc0\xe0\xf3\x02\xa7\xb9\x012\xc0\xfb\\\r\xcdP,3\xc0\x89\xbe5\xc0\xde\x1d5\xc0\xfa?\xb7c\x0cF3\xc0\xe2\'(\xfa#"3\xc0\x11\xf0N\x86ng5\xc0\x98,\x0e\xa8\x01\xe83\xc0B\xf2\xeb\x86\x9f\xa02\xc0\x120\xa2\x1a\x08\xaf4\xc0\xb5`\x15\x91\x11\xc84\xc0\xeb\xa6og\xc4\x124\xc0\x08\x17\xfe\xe0e45\xc0\x88e\xe1I\xe4\x1c3\xc0k\x04\xd5\x1b\x97\x1c6\xc0\x06b\xab\xe6~J4\xc0\xd5V\xcc\xe6\xee\xad5\xc0\xb9m\x11\x86\xf8}3\xc0\xc8U\xb3yG\xd62\xc0\xd0\xe2E\xca\xe9\xde2\xc0\\\xe8l{k\x952\xc0\xa8\x91\x17M4O5\xc0q\xb4L+\x1c\xd34\xc0\x88z\xed\xf4\xf8g4\xc0E\xb1\x1f\xc8W\x883\xc0\x13\x7f\xdd\xea&\x852\xc0`\x9f\x9cn\xd4w2\xc0{>\x05\x14"85\xc0\xdb\x17\xb5\xa6\xce\x862\xc0+\xc2e\x125t1\xc0\x94\xb1\x16\xd7B25\xc0\x8a\xf2+\xf2\x1a\xeb3\xc0\xe7\x11\x08d\xf2\xf45\xc0\xb9\xa6|z\t\xbd3\xc08\xd8\x81\xf9UQ4\xc0\xa6\xcc\xf8\xb5\x15\x9a2\xc0\x1c{R^\xf8\x7f2\xc0\xb3C\xc7n\'\\4\xc0\xc09[S\xe1d4\xc0\xe0\xe8\xa8\xed\xbcj2\xc0\xfa$#/\x8d\xcf3\xc0\x06\xe7\x9aB\x9c\x823\xc0`\xec\xa0\xfa\xa3\xb64\xc0\xc4\x03(\x8a\x8b\xa94\xc0Lhd\xf3=\xca3\xc0s\xaeS\xe1uD1\xc01\x8f\x9f\x0c\x9aU4\xc0\xafd7\'L\xfe5\xc0\xcc\x15o.\x92\x89/\xc04\xef\xc8J\x9d\xf93\xc0\xf3\xb0\xfd\xf7\xdb\xe43\xc0\x96c\xfeq#04\xc0\xa8E\xc4\x14\'k4\xc0N\xbb_\x1d\x00\xc74\xc0\x7f%\x02\x9bv\x8b.\xc0\xe1a+\x9b\xe8\xc33\xc0c\xe93\xb2\xd6\x035\xc0\x14\r\x18\x03\xe6\x054\xc0{\xf0\x03\xf2me4\xc0\xb0p\xf9M_\x014\xc0\xe1I\x1e\x1c\x9d\xf13\xc0G\x12\xf3\xcaA\xd84\xc0\x8e\x1f\xeb\x8a\x88\x836\xc0si\xc7\x9d\xbc\x9a3\xc0G\xe3I\xe8\xd6\xff6\xc0"3\xff"\x9d\xe94\xc0\xe9\x90\x04\x19\x0c\x912\xc0\x93\xcb\xb1\x80\xe1y2\xc0v\xc9|x\xf8\xa32\xc0\xfa\x06\x8b\x05\nk5\xc0\x1c\xe1\x00\x94\x03\xba4\xc0R\x89 Q\xdc\x993\xc0\x03\xb2\xa9i\x19\xce6\xc0\x857\xdf\xbc\x1f\xc11\xc0\x1a\x17I\xed\x11\xe54\xc0e`t\x12\xcbM4\xc0\x1c\xea\xf5y\xc7\xa02\xc0\xc8\xe7\xcc\x18\x89\xd64\xc0\xd9k\xabG\xb3\x8c3\xc0\xe3\xd4\xa1f,T2\xc0|\xe0w\xd1\xb2\x883\xc0\x01\x9cd\x05\xd3/3\xc0\x8f\x15\xe5\xc4\x1f\xf24\xc0\xa35\xb8\xf8\x9d\x8c5\xc0\x9f\xe1\x8e\xf3\xc1\x951\xc05\xd7\xb8"\x0c\xd26\xc0\xa4\x1e6\xb5h\t4\xc0|R\xb1\x9a\xd6\xaf.\xc0\xe4:r\x9f\x05\xbb1\xc0\x03f\x1f\x9c\xa5\xee.\xc0\x98\xd2\x0b\x97\xba#3\xc0\x12l \xa8\x05\t2\xc0L\x0c\x82P\xba\x7f3\xc0\xf2\xce\xeev\xb6\xca4\xc0\xd5e\x9d,\x1a\xe92\xc0\xe2\xf1\x19\xb5\xb4\xd52\xc0\xa0\x13\x81\xebL\x124\xc0s`r\xd0\xa7\xaa0\xc0`\xe8\xaa\xa4\xa6\x134\xc0D\x0e.\x16-\xc22\xc0C\xc0/\x12\xfb\xf44\xc0\xe5T\x18\xc5\xc8`4\xc0\xd9\x08|\xb5\x90A5\xc0\xeb(\xdc"\xa0[0\xc0Y9\x8f\x08\xf4\x143\xc0I\xf9\x06\x83\x1eX3\xc0\xd5\xc9{G\xa4\x133\xc0Y\x10\xc6xz\xc55\xc0Z\xce\x01\x19\xa1\x955\xc0\xe9",\x85\xb4\xa71\xc0\xab\xba\x1b\x01\xdf@4\xc0@\x80[\xdaz\x1b6\xc0N\x1ep\xb3\xad\x1d4\xc0\x9fL\x07(\xda{1\xc0\xff\x86\xda\tH\xd92\xc0\xc1>\xd3\xb1\x90L5\xc0\xe2,\xce\xe0\r\x0e7\xc0\xce|\x847B\x8b6\xc0\xaf\xda\xfa\t\xfcm2\xc0\x92\x0b\x14K\x9c]5\xc0\x03`\x808>h3\xc0\xf4\x11ob\xb1\r3\xc0\x03\x073\x12F\xc33\xc0\xbf\x1f,%\xc095\xc0(*\xdd\x92\t\xf24\xc0\xa7\x81\x98\'\xa7\x184\xc0\xe4\xc9W\x07\'\xbe4\xc0nc\x9dm\x07c5\xc0\xef\xc9\xd1\xc9S.4\xc0~\xad\xb0\x91\xc9o6\xc0\nu\xd5pF\n-\xc0"g\xde\xb6+k8\xc0`\x8d;\xbdJ!2\xc0w\xf6\xdd\x94\x9404\xc0g\xd8a\xe3\xdf\xfa4\xc0\'r\x1d\xcc\xd1Q4\xc0\xd0F\xea\xe5\xa3\x192\xc0\xbe{\x12A\x03\xab2\xc0N\xfbD\xb9\x8a\x053\xc0\xe8\x13f\x1a/\xe74\xc0En|\xbf\x14l5\xc0\x00x3y!\xa11\xc0\x98\xc0\x031j13\xc0\xdbN\x9c\x9a\'i3\xc0)g\xb6\xf3\x99\x9d2\xc0\x83\xe4\x1f\x1bAL2\xc0`\xf2X~c\xcb3\xc0\xe9\x17Q\xab\xd4S6\xc0$I\x02{Kg5\xc0\x01vc\xfb9~6\xc0co\xfd\xab\xdf_1\xc0"\x19\x04a\xd984\xc0\x1ds!TP\x062\xc0\xbed\xd6\xc7\xd4"7\xc0H\x85\xc7\r`\xc25\xc0\x97\x99{\xa5\xbf%4\xc0\xfc\xf6\xb0\xc9DP4\xc0w\xf0\xf9\xeb\x81\xd74\xc0^\xce\xdf\x02\x9a\x065\xc0\x9a4\xb0\xb9p!3\xc0t\xf0\xbe\x94.43\xc0, = (\xa87\xc0\xa4r}\xb4l\x863\xc0\x19i\x17\xa7\x96N4\xc0\xb8\xb7\x12\xa8\xecM7\xc02\x94J\xbfj\xb23\xc0\xed\x8f;\xbbk\x1f2\xc0\xf7\xf3\x8120\xb74\xc06G\xda\xdd=\x025\xc0t\xe2b\nP_5\xc0R)\xa5\x07\xb8\x115\xc0\xefb\'O\x16\x895\xc0(\x1e\xd8\x84JJ/\xc0\xb4\xd3\xba#\xe3\xa53\xc0\x0e\xa5RF\xbaa4\xc0^\xaf\xcc\x97\xb6\xd32\xc0\xd0x\xe0F\x05\x7f/\xc08\xb2\x9c\x06\xdek5\xc0\xad\t\n\xfcw-3\xc0\xb4\xccoS\xcd\xb36\xc0e\xe2 n\x83\xa35\xc0\x1e\xa7\xce\x9c\xc2r2\xc0u\xa9\xc4v\xf2u3\xc0!\xeeC\xab\x05u4\xc0\xe7\xf4\xealL\x113\xc0\xdf\x8f[\x7f\xe4\xc92\xc0}F\xa15o\x932\xc0\x88\x7f\xefv\xcc\xe31\xc0\xd2\xdd\x18\xe4)*,\xc0P(\xcd[J\x115\xc0\xf8\xc2>\xe4\xbd$7\xc07\x17o\x01\x0f\xf42\xc0\x03P\x198\xf2\xa52\xc0{C\x15QJ55\xc04\xe6\xce\x95\x06|4\xc0\x97.\xfe\x0c\xe3\x880\xc0)M_\xd9\x93\xdf2\xc0\xfb\xb4+\x81\x1b\x0c3\xc0\x0eo\x91&\xb6\x9e2\xc0L\xa9v=\xe3\xf93\xc0!\xc4\x17\x1b$\xdc3\xc0 \xe9\xb4\xf2\x08\x9f4\xc0\x95\xadU\xdaX\xd63\xc0\xf7p(a\xe7\xb23\xc0AGe\x1b\xd1\xe85\xc0\xd1g\xe3=\x85\xff2\xc0\xfd\xc2\xae2\xe8\x1b2\xc0\xa0\xc0q4\xe6\xa51\xc0\xed\xa1\x9a\xe2\xd8\x804\xc0\x19\x87,r\x18T3\xc0\xc6\x17C\xb5\xd4\xf52\xc0\xaa~\x86By\x91*\xc0T\xfa\xd4A7\x160\xc0\x90\xea\xfeuY\xfb3\xc0\xaf\x90i\\\xf0\x123\xc0\x18\x99T\x9e\xfb\x984\xc0_\xdb\x0eq\xdbB2\xc0\xd8uH$\xef\x7f3\xc0\xf4"9\xae\xa8\xa34\xc04\x11\x0831\x974\xc0\xdbq\xba\xdf\xc0\xee5\xc0D\x81\xd1\xb0\xfd15\xc05\x14\xc6\x83Gm3\xc0\x17\x82\xbfP\x8e\x11/\xc0D\x0f\xe1\xdc\x84\xf33\xc09|W\xa3\xcdW3\xc0\x0b\x04\xc40e\xc04\xc0\x1b\x92\x9dK\xbc\'0\xc0\xd2^\xb2#\x83\x7f1\xc0,\xb0_M\xb4-3\xc0\x8b\x14w\xda\x83!5\xc0\xcf\n\x9f\x10\x97\xeb4\xc0\xd5g\xa2\x84\xc7+3\xc0\xaa\x95\x0f\x84\x92\x003\xc0s\\\'V\xd6@3\xc0\x1b\xff\xaa\xfa\xa8\xaf3\xc0D(9\x19\xe1!3\xc0\x0e\x82\xd9\xdf\\i3\xc0w\x1dM\xd2\x1f\xf84\xc0Y\xa9d\xc5.`4\xc0S\xbc\xdbA\x04B4\xc0\x80\x1f1\xfe\xb6,3\xc0\xd5\x88\xe0\xc0\x8e\xd33\xc0\xe3l\xdd\x85\x1ap4\xc0]\x0bp~\xf1e5\xc0\xbbG\xca\xe0\xb5\x137\xc0\xb3B\xdf,te6\xc0\x1c\xa7\xd6cO54\xc0a\x8c\xd9\xc3\xf2\x174\xc0\x8b\x16\xd1\\\xc2#4\xc0\xc7\xdf\x01\xe9\x8d73\xc0\x12\x80\x82\xb3\xb0\xfe4\xc0\xbb\x1aP$\xf9 4\xc0\x84GQ\x1cG\x0c4\xc0\xf9\x7f\x1b\xb2\xa7\xf43\xc0\xe1N-\xd3\xd233\xc0{}\xa4\x183U4\xc0\xab\xf7+\x04XC1\xc0J\xda\xf0L\xf6\xda3\xc0\x9a\xfe\xc2\x91\xc3Y3\xc0\x9a\xef\r\r\xd0>3\xc0F<\x04\'\xb7\xc62\xc0\xcf\xa5\xc2*\x1c.3\xc0\x06,JK|\xe44\xc0\x0eI\xbb&\xc2[5\xc0\x82W`B@\xcf3\xc0\x0e\xb8``(\t5\xc0^:\x06\xe9\xb9Q4\xc0/\xba\x92\x9e\xb8\xeb3\xc0\xd6\x19\xbb:\xa3\xb33\xc0\xa0g(\xf4n\x8d3\xc0*t\x04e\xbf\xd62\xc0|\xa3[\xf0\x93\x054\xc0\x9cm\xea"M\xa43\xc0\xd8\x06@\x95\x11\xec2\xc0\x17\xbfZ\xb6\x13u4\xc0\x8dwjS\xe2\xfc2\xc0\xfd\xe9\xdel\xe3=3\xc0N\x04-u\xeb15\xc0m\x90\x14S\x94\xeb2\xc0\xc35\xef\xb0\xaf\xf82\xc0k\x0cx\xf0\xe1W4\xc0\x8f\x15@\r\xafu2\xc0z\xb5=/\xa5\x184\xc0\xa5\\6\xd9\x8d\xe12\xc0/O\x88\xa8R\x803\xc0E\xee\x05\x00\xc9)3\xc0@H\x9f\xf9.k4\xc0\xeb\x96\xb6\xd3n\x1b5\xc0\x823\xeboV\x105\xc0\xa3\\\xbfP|V3\xc0\xc7i\xb15\xd2\xfe3\xc0\x1d\xf4N\x1b\xc7"3\xc0\xabIL\xc0\x9c\xb41\xc0y\xc9zPK\x154\xc0P\xc2\\%\x89\x034\xc0W\xd48t\xcb\xf13\xc0!\xfc\x0f3\xe5\x193\xc0\xfc\xb6\'\x00\xdfF3\xc0\xb9\xe2r\xd6\x9dO3\xc08.W,7\x864\xc0\xb9\x18\x86\x8c\xd5\x8b4\xc0\\\x8c\x13\xd7\x98\x124\xc0\x17\x133c\xf2\x124\xc0\xe6\x85=\x06#o(\xc0\x002l\xea\xe8\xd83\xc0\xf975\x8a`\n4\xc0~j0\xec\xa5n1\xc0\xf2\xd8\xe3\xdagi3\xc0%\xa9\x97\xad\x8f63\xc0M\xc46\x8eQ\xfe4\xc0=\xb5Fq\xbc\x1b5\xc0\xb2\xbfrn\x07\xc03\xc0\x85\x95\xae\xd6\xb0\x004\xc0&\xe1\xb4\xc8\xd0 4\xc0\xee\xc2\xd7A:\xe44\xc0\xb5g\xc0K\xe3\x014\xc013\xd9\xcf8\x834\xc0\x86\x7f\x9e\xf4\xb1\xee2\xc0\xc5w\x7f!\xa1\x135\xc0\xf4p\x02!\xa2\xda4\xc0\x15\xdb\xda5A 4\xc0\xdd\x0e\x17\x03Vs3\xc0\xc2\xf3(\xf4\x15\xbf4\xc0\x06e\xf3\xe3\x00\xc73\xc0\xe4oG\x06M\x183\xc0\xeb\xf5\x8aQ\xf0\xc85\xc0\x07\xe4\x81\xbe9$2\xc0]\xb2L0\xf4)2\xc0(\x0e\x88\x1cr\t3\xc0\xf1\x187?\xb4\x103\xc0\n.\ngv$5\xc0GCF\xe2\xf9\xa33\xc0\x8fzV\'\xff\xbe3\xc0gumV\x85\xe43\xc09\x1d\x1f\x9b\x83W4\xc0\xf0\x12\x15\x08S\x182\xc0\x17\x81\x14\xc7_(5\xc0LUz\x02\x80\xb53\xc0\xe9{\xec@u\xd73\xc0\xdaXjK\xab{1\xc0\xeb\xba\x8d\xcc:\x804\xc0\xe5\xf8Z\xce\xca-5\xc0\xee\x95:\x9a\xf4\xf42\xc0o\x8dn+\xd6\xf83\xc0\xb8\x17PCe<3\xc0S\x1aD\x8b\x9e~4\xc0P\x10"v$\xbe4\xc0E\xd7\xabQJ\xf23\xc0c(\xa5\x91\xdeK3\xc0%\xcf\x7f\xc1\xa6+3\xc0[\x8fo\x1bER4\xc0$c\x1a\x95\xfa\xf42\xc0\xf8X\x0c\xea\xfe\x173\xc0\xc2?`\xff}52\xc0#I\xf0\xdf%\xd43\xc0\xe7\xa5`\xbdU\xa73\xc0\xba4\x9b\xefa\xfd4\xc0\x94\x02\x11\xd6\x8a\n4\xc0cfn\xc2C\xc03\xc0\xb60\x17\x0b\xed\xbc1\xc0$k\x9d\xe6\xedr5\xc0IY\x88\x17x\r3\xc0\xc03\xe7\x8b\x0f)3\xc0\xd6\xe9\xd9v\x0e\xd34\xc0"\xdem\xdf\x11N4\xc0\xa2?\x92\xda\x12\xf53\xc0v?^\xbd\x1273\xc0T\xbc\xc1\xf7\xc6\'4\xc0\'O\xbc\x80\x0b\x8a5\xc0\xa9\x02L\xe0\xe7|4\xc0(\x8a\xc5t\x84\x145\xc0\t\xe4\xa0D\xb284\xc0`:Q\xb3\xa4\xe53\xc0z\xc72\xef\xca\xf61\xc0\xc4\x85\xa4\x99m\x185\xc0\xdau\x18\x7f:\xe04\xc0\xb8\xa4\x859E\xb34\xc0D\x16U\x0b\xedT0\xc0S_\xf9kH\xee3\xc0>\xd2\x9a\xd1>\r4\xc0To\xd2\x8c\x84\xb82\xc0Q\xa0\x81\x0b\xb5N3\xc0\x14\x9f\xda_e\xe23\xc0F\xd7\x8a\xf2\x11\xc43\xc0\x95I\x11\x81$\x074\xc06\xd3\xe5\x8dp\xa04\xc0\x87\xfb\xd2\x85\xdfY5\xc0k\xab\xb05\x13%5\xc0\xff\xaav\x02X\xee3\xc0\x12!g\x82\xe6\xe93\xc0W\xe4\x16\x02.\xd53\xc0\x1d\x16<\xce\xfbd-\xc0&\x8f\xdfX\xf0(3\xc0FI**\xee\x195\xc0\x11}\xa5)\xba\x184\xc0_\xd4\xb6dY\x123\xc0\xddl\xe8\x1aD\x075\xc0<\xfa\x10M)\xe73\xc0\x15W#\xf2\x17x2\xc0\x04\xb4\xabU!\\4\xc0tz]\xf5\x0c\xbc3\xc0[\xe3\xa4\xb4\xc7(4\xc0\xa75\x08\xb8\x9a\xda3\xc0\xb8D\x06y\x17\x963\xc0\t\x16xz\xbb~3\xc0/\xa2\xfbN0\x9e4\xc0S\x93\x1c\x99y\xcb3\xc0y\xbak\xdc\x8e\xc53\xc0\x07\xba\xa0.\xe1&3\xc0\xf2\x1c\xe7\xf7@\xcd1\xc0oZ\xdf\x12\xad\xfc5\xc0fG\xda\x87\x03\xe43\xc0C\']>\x13\n3\xc0\xc6@\xa0\xc9\xa4\x0c4\xc0\x04\xfe\xdc\x02oK3\xc0r\x11\xe2\xcde\xd03\xc0)\x94^\xaa`\xba3\xc0Q\x1fl\xe9\xc6T1\xc0\x1f\xda$w\xd6R4\xc0\x0c\x12\xf94\x08\x035\xc0\xc6\x933\xbdWC3\xc0\xc77\xcf\xa3?\xdb3\xc0D\x95)\xc6\xd4i3\xc0\x14\xce\xddu\x0e\x1b4\xc03\xaa@f2H3\xc0s5\x0b\xfe<\xaf3\xc0u\xbc\x97\x8f\xd6n3\xc0~-\x8c\xec\xd1.4\xc0\xbaM]\x01#94\xc0S$m\x19\xbe\xb54\xc0\x01\x19\xc0S\x0c\x074\xc0aZ5\xd2\x84\xcf3\xc0ub\x91\x02\xb4i2\xc0k\xbf\xc9\xb9\xa4^4\xc0\x19\xcd\xf1\xb5\x17\xe73\xc0wtBg\xa9T1\xc0|8\xc0\xd9X\x982\xc0\xd0\xcb\x80^\x9d\xc52\xc0\xcc\x8a7r/\x831\xc0i;\xf6\x91\xdc\xf02\xc0\xdb\xdf\xb2\x1b\x15\x133\xc0\xf9i2f%\xf45\xc0\x01\xea;g\xa2\xb25\xc0\x9aM\xb2\x16:\xf53\xc0\xc3u/B2;/\xc0L/\x16\x81\xa3\xe74\xc0\xbe|<\xe8\x8d-5\xc0\xa8\xa6\xd8\x18*R3\xc0W\xec\x85o^l3\xc0\xde\xc5\x84O\xe8\xdc3\xc0s\x81M1\x8875\xc0-U\xf4\xe3\x81\xd24\xc0"M)\xd0z&3\xc0\xe5[\xfe*\x13"3\xc0\xd3\xc0\xe7\xbcb\xcd4\xc0\x03\x13d\xf9\x08K4\xc0\x06\x93oKm\xb03\xc0\x87\x14r\x9e\xd6\t2\xc0s$\x8f\xac\xcbY3\xc0\xb81lF\xde\xe54\xc0> \t\xa2C\xc84\xc0\xee\xb1\x0f\xa0\xb9\xae4\xc0\xf5U\xeb\xca^\xfa1\xc0v@\x91\xafM\t3\xc0\xd3\xf9\x02\xd0\xaf\xcb2\xc0\xb8\xfc\xbdNG\x012\xc0ysE\x84\x10\xa13\xc0\xafje\xfa\xa3\xcd3\xc0\x00\xcfW\x91\xae\x803\xc0sj\x9d\xa6\xe9\xbe4\xc0\xc8{}\xb0>\x1d5\xc0\xe8\x05\xaaL\xd3/3\xc0\xb1|:\xebM\x9f4\xc0tvc\xe7\xa7\xab4\xc0fV\xed_263\xc0d:R\xf5\x83\xc32\xc0\xbc\x04\x05\xedi\x9e4\xc0\x8c\x8dvqB\xdf3\xc0\xd9k\x81Y\xc8\x145\xc0r\xd0\xaaG\xb5\xd02\xc0I\xab9!\xa8\xdb3\xc0G\x0bw\x1c\xa5\x0f5\xc0g}\x15u?y3\xc0\xe7\xd0\x18d\xffu3\xc0d\x11)\xe8<\xd56\xc0\x08\xd5)]^:1\xc0\x14\x13Vw\x8e\x8a4\xc0\xebnu\xc8\xb0B4\xc0\x1d\xad\xa0\x10\xb4\xcf3\xc0+\x94\xe1\x07$\xe73\xc0\x83\xf8\xefd\xa6)5\xc0a\x8b<ap\x854\xc0e\x19\x17i\xc0\x174\xc0H\xac\xc4\xcb\xbe\x1d4\xc0Y\xf3\xe85j\x1d3\xc0\x02\xa6\xd8\x1as\xed2\xc0k\xa3\xb5\x02\x90\xef0\xc0\xb6\xc5\xf6\xfb"\xe44\xc0\xdb}5\x1f\\64\xc0\xdf\x15\x17dC\xf33\xc0N\x8fa\xdfmf3\xc0"#\x04\x06\x1aC5\xc0x\xe8\xe6\x05!\x923\xc0?\x93w\xf5\xa7\xef3\xc0U\xfdP\x14\xae\xec3\xc0\xa8\x8b\xa4\xb5\xf6\x973\xc0\xa0\xa7\x82\xf7\xddf4\xc0\x041\xc4\x96Z\x8b4\xc0"S\xea\xcf\x95x4\xc0FE\xc5\xad\xb8%5\xc0\xb3\x8feP\xd9\x834\xc0\x7f%\x1b\xaf\x0f(3\xc0\xb9M\xc6\x16x\x8b3\xc0A[q8\xec$4\xc0\xc4\x11\xec\x08e"5\xc0\xd50\xfd\x905\xb44\xc0E\x8d\xb9\x89-\xe73\xc0\xd2r\x11f\xd3\xf02\xc0[\x19\xfa\xc3\x0fl3\xc0\x0e\xf2.S\xa2\xe93\xc0\xc6\x0b\xc9\xeb\xee\xd16\xc0\x81 \xe2\x8a\xfe.4\xc0\x80\x1dT\xb6\xcd\xf52\xc0aEv\x9e\xfe\xcb3\xc0\x84\xefW\x00\xf1x4\xc0:dQ\xe5n\x0f5\xc0\xae\xa9D\xa7\x95\x904\xc0C\xe7\xdea\x9a\xe04\xc0\x0c~@\xfc\x98D3\xc09\x8a*\xb0\xb4\xc14\xc0mn^)\xfa\xeb4\xc0\xf0\\\xf2\t\xe8\x844\xc0\xbe\x17\xff@6P4\xc0\xab\xa8\xd9H-\xe34\xc0q\xa3\x11\xbc\xf8\xbe4\xc0\xb2\x16\x8fJL\x8a4\xc0p.\x80\x07:"3\xc0\x94\xc9~@z\xce2\xc0\xb3xD\xcd\xfd\xe64\xc0D\t\x84\xb2\xf1(3\xc0\x1ah\xb3\xd1`\xe24\xc0U\xfbt\xa7\xb3\xb44\xc0C\x06\x9e\x1aA\x135\xc0v\xe41\xcb\xc0B4\xc0\x08\x037\xef\xbd\x874\xc0\xb1\x17\x9e;\xd1\x844\xc0\xf9\x86\x8f\x01\xf3\x0f4\xc0\xe6\x1eX\x9e\x1a\xb23\xc0HF\x92\x90\xf5\r3\xc0x\xd9\xdf\x9f\xd1\xe93\xc0\x8b\xd8|\x8c&O4\xc0\xed\xe2\xd9\x19:\xef1\xc0\xd0e\xe3\xfba\xdf6\xc0\xb0\xe8\x9eJ\x86\xe86\xc0k.\x08\\\x0b\xe44\xc0\xf1G\x0b\x17\x15\x854\xc0\xb8\xc0"+!\x0e3\xc0\xc2\xd8u\xfa\x95\xab3\xc0z\x80U8j\xe34\xc0\x8dk+\x8dx}4\xc0\x9b2H\xfb\x02\xbe3\xc0\xa5\xddz\xaa\xf6\x8f4\xc0\xb4\x89ko\x9c\x183\xc0\x8f\xf8\x81=\xd6\xda2\xc0}k\\\xf0\x9a+4\xc0\xab\xc9\xd8\xaf\xae\xa33\xc0S\x15\xbdX\xff\x884\xc0\x12u\xce\xaez*3\xc0\xac\r\x1f\xece\x0e5\xc0\xf2\xc9\xf9\x1b\xaa\x824\xc0\xed\xe00\xaa\x06\x104\xc0\xed.\x9cM\x0c\n4\xc0\xf82<\xec\x84\xe54\xc0\xd3!\x94yER/\xc0\xb4\x0cF\'\xd8\x944\xc0\xf4\xf4e\xa3t\x003\xc0M\x12B#t\x004\xc0{8+\xa6`\xe82\xc0\x19\xfcR\x00\xaf\xd92\xc0\x1bb\xbb\x90\'\x894\xc0\x92\x89\x8fc\x9fB5\xc0\xa3bm\xb2\x16\x964\xc0y\xbe\x05\xc1\xcf\x065\xc0\xf1\x8b\xfdG\x05\xf44\xc0\xf3\xd7\x9f\xd9\xa9\xc94\xc0\xa6\x9d\x1cf\x19\xc92\xc0\xb15s\xaaE>2\xc0\x83"R\x97\xd0(4\xc0-\x04i\xffo\x005\xc0\x86\x1d#\xcc\xa4\x994\xc0\xf3\xc8\xfa\x93!\xec4\xc0j\xe5Y\n\xc0\x133\xc0\x8b\xf70\xeb>\x024\xc0\x7f0\x86ZUi3\xc0\x8e;Vo_\x123\xc0\xe4z\xcf\x9a\xads4\xc0x\x01\xa2\x80\xc4c2\xc0\x08V\xa41K\xbc4\xc03\xe7\x10[\x8ej3\xc0@Z\xebB\xb7\x944\xc0\x0c\xeb\xca\xe66\x9e4\xc0$\xcb\x82\x00\xd9\x025\xc0\xa2]\x87\xdd\x03\xe34\xc0\xa2G\xd06Y\x193\xc0O\xdah9\x1d\t3\xc0;|\xbc\x12\xd9^2\xc0\x96!\xc8\xff.\xca4\xc0g\x8bk\xb8\xeb\x0e4\xc0N\xe7aC\xe1b3\xc0}\xda\xd2\x81\x9bO3\xc0\x80\xdeM\x97\x06?2\xc0\xc2\xd8\xb9!\x10\xf82\xc0tD$\xe40\xb64\xc0\xb6\xa7\x1b\x070=3\xc0\xae\x07\x87\xd9M\x994\xc0H\xf82\x81\xbeZ3\xc0\t\xcf\x15p\xfb\xb74\xc0\x08r\xaeN\xf9\x913\xc0\xa6\xf2\x87f1q1\xc0\x87y\x01rj\xbd4\xc0\xd7jj\xedm\xfb2\xc0mF\xe9\xc8\xcb\xcb3\xc0\xae\xb1~xp\x983\xc06\x12\x9d\\}`3\xc0\xf8\x0c\xe9\x19\x80{4\xc0\xa2\x1d\xadoAa4\xc0<\x90f\xd31+4\xc0\xee\x7f0\x80\xee64\xc0.\xa2\x81\xc0\x13\x943\xc0zB\xca\n\xd1h1\xc0;\x0b\x13\xdc2c3\xc0\x87Z\xd6\xa9\xad\xd52\xc0\xe9\xa4(\x1b\\/4\xc0\xec\xa7\x02g)84\xc0C\xc6\xb97df2\xc0\x14\xcd\x15\tb\x113\xc0l\xc7\xb5[\xf7\xd62\xc0I}\xd3\x1eP\t4\xc0vD\x8d\xf4"\x0f3\xc0R\x13\xd5/F\xa73\xc0\x17\x04\x1b\xb6\xae\x8e4\xc0X\xa2\t\x01T\xd44\xc0\xfb\xbf\xd1\xca\xdd]2\xc0\xec\xdcjXQ\xb84\xc0{\xc8\xe0\x1f\xa8>3\xc0\xa5\xbd\xe5C\xfe94\xc0\xd4\xab\xb9\x81\xfe]2\xc0\x07\x16\xbd\xd3\x05\xe30\xc0\x9b\x87[\xe3\x92:3\xc0\xbfq\xc1F\xa3\xd04\xc0\xde\x97I\x1b\x8e\xf02\xc0\xef\xac\x1f"`>3\xc0\xc3G\xc5\x82O\xdb3\xc0Y\xbc\xde\x0es\t5\xc0\xa7\x8aq\xcf\xd5\xe44\xc0o\x83U\x82\xb1\xcf4\xc0\xf8\xb1tJ\xc6\xa94\xc0,\x1f\xc9\x959\x1d4\xc0!\xd28\x94\xf4\x922\xc0\xc2\xbd;\x01x\xda3\xc0\x90|\x93Y\x8a34\xc0\xef\xc9\xe5(F\xa24\xc0\xb1\x81\xeb\xd8s\xa74\xc0\x9f\x023\xfao?/\xc0BC\xc2\xd2\x11\x9c4\xc0\x07\x1d\xdeE\xb1\xe92\xc0\xd8\xc6\xc8\x84N\xf43\xc0\xb0x\xe7\xaa\x92\xdf4\xc0\xe4\x19\x10\xda\xe3\x9a3\xc0\x07\x1d\xc7\xb5N~5\xc03@\xb5\xec\xa2\x1e3\xc0Y\\\xa5 \xc9\xc34\xc0\xa0+S\rJ[2\xc0\xaa) sk\xc91\xc0g\xbf\x99\xa1\xa2\xf54\xc0Sv\xf0\xc0\t\xe43\xc0\x10f\xcf;)k5\xc0\x81\xf5\xa3\x042\x9e4\xc0N\xbb\xcb\x7f6\'4\xc0\xe0)\x83\x1c\t\x113\xc0\xf3z\x1c\xfd\x03\x8b3\xc0R\xb2"Y\x01\xfc3\xc0\x90P\xbc\xfem\xed2\xc0\xca%8\xa0\xb3\x861\xc0\xd1\xc7(\xb9963\xc0\xf8\x93\xa9\xc6\rh3\xc0\x84J\x04\xd4\xd6\xf34\xc0v\xe2\xbf\x8c\xb7 3\xc0$\x9c\x9dyB\x823\xc0\xbex\xf3Y\xff\xf42\xc0\x97\xc9U\xa5\x10O1\xc0M\xcau\xacV@4\xc09Qa+\\d5\xc0\xf1d\xdf\xb3\x1c45\xc0+5u\x98mk3\xc0M\xe5\x182\xf0-3\xc0\x84\x1a\x8c\xf6_P4\xc0#m\n\x1ci@3\xc00\xb5\x81\x1c&\x973\xc0\x8eTY4`\xb44\xc0\xb9\x88\xe0d->1\xc0h\x9e\xa1\x88\r13\xc0\x1aN\xe2\x01\xf9\x913\xc0@\x8b\xe5\x80$S4\xc0\x86\x8b\xcbTK\x055\xc0c\xe5\xf8A]\xc31\xc0\xbf*\xd7Ts\xd71\xc0\xfc\x00?.^;2\xc0\xaa\xda\x07(\xa6\xf62\xc0\x80\xa3\x1f\xcc\xb594\xc0\xf1W%((\xfc4\xc00\xc7\xe7\'\xb0/6\xc0H\xce\x14f+\x035\xc0J\x83\x05\xe4\xfe\xa83\xc0\xd2\xc4\x01\xd8"\xe21\xc0\xf0\x8a\xc2\xfa\x9443\xc0[=\xae\x87\xbb\x984\xc0\xbfMt#904\xc0\xd6lm+\xb4D/\xc0\xfd8\xc0\x18\xbf\x073\xc01=\x80\x86\xd4B3\xc0[\xa4:\x19\xe3\x8c2\xc0\xf3[H\x12"^3\xc0\xae#\x06\x92\x86\xd93\xc0\xe4\xfa4\xd1\xb3\xc75\xc0Z\xbb$T{\x943\xc0%\x9f\xb3\xbc\xed\x8f.\xc0\x88!\x98x\x87P4\xc0\xedG(\xa5u=1\xc0eN\xe1h}W2\xc0GqCH\x9d\xa33\xc0@\x139\x0b\xc0\x025\xc0\x82\x1c\xd2{\xf0P2\xc0\xe6\xc0(%\x9b\x1f/\xc0\xb4\x9c\xe2a\x82\xfb0\xc0\x91\x11\x1a\xb4\x92@3\xc0\xb7^\xe3\xf7\x1dq1\xc0\x9a\xaa\xda\xf4\xe2\x074\xc0\xb5\xa1\x19\x15\xa0N4\xc0\x9a\xfa\xf6m\xbb>3\xc0\x82-\x10R\xb6\x9a3\xc0\xf8\rg\xef\'~5\xc0\xcfm\xc4\xca\xea\x932\xc0d\x87\x8d7\xc9\r4\xc0\xd2\xdb8\x1c\xd9\x195\xc0"^\xa6\xe8H!4\xc0\x05X\xa3\xfa#\x0f5\xc0\xab\xd2[\x93\xe3\x082\xc0\xa9\x85\t\x9eP\x1b4\xc0\x9c\xa5\xb6\xbb\xc1?3\xc0\xd5\x07\x90> \r3\xc0!K\xd1\xa4t\xb31\xc0\x8f\r\xec&\x90F3\xc0`z{\xf9R\x1f/\xc0o\xb1\x03\xcd\x7f\xc96\xc0\xdfH\xb7<\x8b\x062\xc0L\xce\x84\xe9\x95,4\xc0\xff\x98YB\xe3J2\xc0\xff\xefG\xae\xb7\xe84\xc0\x9coE\x02\xd3 3\xc0\xb3\x10{\x10t,1\xc0\x1f\xd9\xf6t\xc5\xb01\xc0\xf8\x19m\xadX]3\xc0\xea\x03\xdd(U\xef1\xc0\xdc\xb0\xa0\xb3\x8d\xbe4\xc0\x03\x92\x0fX\x1c:3\xc0"\x9e\xd0\x11\xfe\xb02\xc0\xf3\xe7\x02\xc0\xa3$4\xc0\xf0e\x88\xcf\'53\xc0LM|\xa5\xda\x112\xc0=\x1c\xce\xc5\xe8\'4\xc0.\xfc\x17\x8b\xbc44\xc0O\xe5\x97\x1b\xa1-4\xc0\xef\xa3T-\x04"3\xc0\x8e\x1b\xd6\xb0\xbf\xac2\xc0\xe9\x81\x9e_Sv5\xc0\xb2\x19d\xae\x85\x174\xc0*\xd11\xa7<K3\xc0\x1f\x00!\xdf\x0c\xbb1\xc0\x00|\x1b\x1c?.2\xc06\xab8\x1e\xb8\x9f3\xc0\x91\x0bgS\xeb?4\xc0i\x92g>\x84\xa53\xc0\xe4 \x17\t\x8b\x1c4\xc0\xce\xb3\t\xce\t42\xc0\x02\xcc2\x83\xd0E4\xc0\xb3(_\xc1\xb8\x034\xc0\xd30\xe0T\xc8W3\xc0\xf7\x19T\x9d9\x964\xc06"\x13Wa\x067\xc0\x94\x9a\x15u3P3\xc0\xc7\xa3T\xfd\x82\xa33\xc0\xe9/8\xc7O\x153\xc0\xa2\xf8\x0fx\xd5\x9c4\xc0\x81(\xcc\xd9=\x073\xc0\xe22\x9d;` 2\xc0\x18v&\xf5\xb9S4\xc0\xc9W\xf5S\x12\x8a5\xc0U\xe6\xcd\xe6|\x153\xc0@\xf2\x1f\x8f\x84M4\xc0H>\x8eG3.3\xc0}\xe6c\xa2\x81\r4\xc0)\x8d\xdb\xcb\x0083\xc0\xa4[\xd0\xffJ\xf53\xc0\xa3U\x93R\xcf\x931\xc0\xd7\x18\r\x89\x98\x1b6\xc03oO<\xfb\xea3\xc0\xef\x95]9q\\4\xc0{\x91G\xc2Sc5\xc0\x1b\x0f,_\xa1\x1f3\xc0\xc89dw>\x875\xc0\x03u\xca\x98\xc1\x014\xc0%\x83i\x8d\xafC3\xc0\xc162\'\xda\x163\xc0\xe6U\xe6t\xb5x3\xc00\xa2J0\x8d\x903\xc0\xf5!\x0b\xe1a\x085\xc0G\xfb@\xebhO5\xc0.\xe8^\xccyD1\xc0\xd8\xea\x11\x1e\x06\xa94\xc0I^\x9e\x84\x19\xe13\xc0\x83\xd1\xdf\xbd6F3\xc0)\xcd\x98\x93\xda\xb22\xc0\xf6\xceN\xd6\xc264\xc0YM\xb3\xf4\xcd\x033\xc0\xa0\xe7\xad\x93\xad\x1a4\xc0\xa6=\xc2\xe3\x95\x852\xc0\x1f\xdd\x80~\xb5r5\xc0\xf4\xcbSh\xab%3\xc0\xc8N\r\xdf\xd4\xcb-\xc0\x9d\x1c\xd3\xbdg\xdf3\xc0\xa2(\xb3\xccqA3\xc0\xf0X\xa4\xbd\x9f3/\xc0\x83\x0fI\xf6\xf6X3\xc0\xeb\x860\xcaz?3\xc0\xee\x8e\xe2\xff\n\xac3\xc0\x94\xa5\x8a\x88t\xb34\xc0\xf4\xea\xe6\xf8\xa8\xe24\xc0\x02\x08c\x9c\xb9!3\xc0\x876/\xecS\x053\xc0\x10Kx\xc8F\xe33\xc0.\xc9\xd3-\xd9\xe93\xc0\xd6\xa2\x0bu\x95v4\xc0g\x88\x97eT&6\xc0N\xba\xff\x0c\x18\x183\xc0t\xcd\xc9\x0b\x8f\xff3\xc0&\xfb\x86D\xdfr2\xc0\x07\x12O\xb4\xbc%3\xc0K\xdf4a\t\x83/\xc0\xc6\x94\x1d\xb2\x9d\xb12\xc0\xbd\xd1\xcds\xce{3\xc0<d\xb1/\xef\xed1\xc0\xff\xee\xe7\xcd\xa8\xe34\xc0r\xa0\x88\xa8\xbbM3\xc0\x0b\x9aFo7W5\xc08\xacp\xedy\xa23\xc0\x1a\x16S\x03D\xdf3\xc0b\xaa\xeb\xf4\xbd\x853\xc09\x84\xb0\xed\xfb\x113\xc0>\x95m>\xa7\x874\xc0\xd5\x16\x82\xa9\xf9\xa44\xc0\xba\x95`\x90I\x111\xc0K\xfaN\xda\xc4K3\xc0\xaf\xba9J$\xdd-\xc0RI\xd1\xc8!62\xc0\xa4\xae\xc1Y\x1c\x153\xc0\xc3\xff\x1f\x9a\xcf\xe83\xc0\xc7\xd48\x06=\xe13\xc0\xba&q\xe0u)3\xc0Eop>\x80\x113\xc0z\xb3\x0b""\'5\xc0\x9e\xd4AZ\xce\x995\xc0\x1a?u?\xfe\x852\xc0\x99b\xf8.\xf1C6\xc0\xad\xab\x80\xdb)i/\xc0\x92<\x89\xbd~\x912\xc0=r\xfb\xe1S=3\xc0 ~\xfdr\x01=5\xc0\xa4\xfd\x91X`^5\xc0\x89&\xab@\x0e\xe13\xc0\xaf\xbc:\xa20\x1e3\xc0g>\x0b,`\x0e3\xc0\xad\xda\x01\xe6\x9292\xc0\xe7j\xc5\x94\xfe\xb74\xc0\xa1\x9dS\xd2\xa6\xb74\xc0\x1e\x18,\xeb\xf2\xf22\xc0A\x95\xd7>Z\xa7/\xc0D\x08 \x88\xb1\x074\xc0S\xdfx\x9eL}3\xc0v\xb3?)\x8e\xf44\xc0k\x90\x01B\xfe\xb64\xc0<%Pg\x08&2\xc0\x81\xed\xe4],\xdf3\xc0J{\x86j\x15*3\xc06rq3\x89\xaf2\xc0^\x04n\x82w\x963\xc08\x07\x80\xcf\x92\x863\xc0\xed\xcf\xef\xcf\x14\xe33\xc0\x1c\x07\xb0D\xe0\x9a4\xc0\xc8-\xf1\x11\xd3/2\xc0\xa9sJ\xef\xd4\x114\xc0\xf9\x9e\xban\x1e~3\xc0\x0c\x02\xaf\xcbq\xa0/\xc0}\xe6;\xba@b5\xc0\xc4\xddI\x05T\xbc4\xc0\xfd\x83\x1eE\x08\x165\xc0\xa9\xf37YJ\x143\xc0mk6w\r\xd64\xc0\xd5X\x18\x13N\x192\xc0/H\xdf\xe8c\x086\xc0)UoK\xfc!3\xc0\xd4\x83Z\xa7\xd1[5\xc0\x88\xf4\xff\xbf\xdb\x1d2\xc0i\xbe\xb3\xda\x9f\xe64\xc0\xe7\xcd]\xebD\x1c5\xc0\xa6\xc8E\xfc\xf3z2\xc0\xda\x1a\xec\x94g\xa61\xc0\xd7\xbd\xc7\xfd\xa8\x045\xc0x]*\xee\xc765\xc0\x80Q\xf7:\xd0\x083\xc0\xff\xf6\xdc\x1b\x92\xf67\xc0\xf7\xc7\xc1\xda\x9a\xec7\xc0\xda\xbd\xdd{\xd6\x005\xc0\x14?\xcbYJ\x914\xc0\x16\xcdw]9/3\xc0\xe7\x80\x8f\x1e\x03\xa54\xc0\xa9\x84\n2\x15O4\xc0\x07\xb8]\x19}\xfe4\xc0P\xeeQ}\x0bv5\xc0\xe6\xdd\xb8\x16\xdd\x1e3\xc0\xf2/\x9d\xdbn\x8d3\xc0\x15>@\xb6\xb6"3\xc0\xc2\xdf\x96\xe0\xe7\xee4\xc0\x1f%"\xc7\xda\xf71\xc0\xaa:BdI\x944\xc0\x91Q\xe7\xdde\xfe3\xc0\x17\xd1\x9a\xe8\x11M3\xc0q\xf3\xedS\xdf\x193\xc0&\xec\xf5\xee\x90#2\xc0\x07\x1ak\x18P\x102\xc0\xcb\xb7h\xb4\xaaM4\xc0\x01\xdd\x01\xbd\x1aA5\xc0\xe1\xcf\xca\xb5C+3\xc0\x12\x9fl\xa8(\xf52\xc0|\x93,\x03c\x132\xc0G\xf5\xa2\xe3\x18K3\xc0D\x16\xb9\x90^\xa54\xc0\x1aa\x01\xecB#3\xc0\x18\xc8 l\xc4\x875\xc0\x92\x91B\xf2\xb1\x042\xc0J9\x0bi\xbfC3\xc0\xb8\xa2}\x0f\xc0\x8d4\xc0Z\xe9q\xe7*\xc05\xc0\x91\xd0f\xe1\xd5\xf42\xc0\xa1\xcf\xa1\r\xf4 2\xc0i\x16\x00[r\xfa1\xc0\x15i\xac\xcc\xb0\x195\xc0\xd9\x14\x03!\x9f\x1c2\xc0\xdd%Kcc\xf81\xc0\x98\xec\xae\x13\xba\xa54\xc0\x81):\x92\x1c\xc94\xc0.\x9d\xd3\xd4\xd0\x0b7\xc0\x1c\x80\xe4a\x10\xf32\xc0\xd4\x1b\x14\xfc\xbfW4\xc0\xb3f\xa68\xb965\xc0\xbbo\xaa_\x82\x075\xc0P\xb2\n\xffg23\xc0\xcf\x92N\xbbj\xa14\xc0\x8a=d\xea\x84\x182\xc0<f\xf7\x15d\x843\xc0\x91\x05e1%|3\xc0\xe7\x1e\x16\xd0\x96+5\xc0\xe3\xe8\xf8h\x92"5\xc0*\x13f\xf3J\xb45\xc0\\\xc4\xfc\xe8%\x193\xc0\x07\xd7\xa2YM\xb72\xc0\xee\x82\x04\xe7%v2\xc0c\xf9ONP\xbe2\xc0\xe3\x90c\xf5\xc8\x8f0\xc0E\xca3\x92\x1c@6\xc0\xbf\x86\xfab\xc8\x0e3\xc0\xd6\xe03&\xa6m4\xc0\xaf\xdd\x8a\xb9C?4\xc0!\xd9\x919\xdf\x073\xc0\x92w\xd9\x81\xca)5\xc0QB&\rq@6\xc0\xe4\x84Ve\x8e]4\xc0p\xaf\xfbuM\xb92\xc0\x17*\xe3\xc9]\x1a3\xc08\t\xec\x04\xfc03\xc0\xa7\xe99\xe5;W,\xc0m\xc8\xed\xaf6\xa65\xc0\xc2}i\xfe\x9f&4\xc0\xc0\x07&M\xcb+3\xc0)\x7f\xb3Si35\xc0\xca]\xe4\x19i\x854\xc0>P\xe40\x00]4\xc0\xcd\x04C\xe9K\xeb4\xc0\xec|\xbd5\x10$4\xc0m\x94\xcb*\xfcb2\xc0W?rw @4\xc0\xf9\xdcP\x18\xe1(2\xc0\xc13b\xbeq"3\xc0V\xac2i\xb464\xc0F\xb8\x9bl\xa334\xc0\xe3\xc9\x87,\x00@3\xc0r>R2[24\xc0\x10:R\x1e\xce\x154\xc0yn\xb5\xc2\xc3\x054\xc0\x13r\x05\x1f\xb6.3\xc0\xe4\x85\x0fRJ\xd42\xc0\x19\x1c\x80o\xec 3\xc0S\r\xd9L\xa183\xc0\xe6\x90\xa4\xbc\x8e~4\xc0\x1c*\x87Cs\x133\xc0\xa5Hrn\x85\xdf4\xc08_i\x81\x1f\xae3\xc0VkY\x86\xbdg4\xc0\n\xd4\xc6\xe7n\x103\xc0\x91XK6\x1e:4\xc0j6\x0ec\xfa13\xc0\xe8\xb7\xd4\xd1\xca\x192\xc0\'\x9a1\xc7\xff\x8e4\xc0\xecW\xfd5i^3\xc0\x9a\xf2\xcc\xed(\x880\xc0\xb4\xd1~\xf9\xf3K4\xc0\xb4\x1fv\xbf2\xc25\xc0\xf1S\x9e\xf8\x9fk4\xc09bA\x86\x05\x085\xc0&\x7f\xec|\xf6P3\xc0o1\xe1\xbf*\xb13\xc0\xbd\x9a\xc1\x98\xe4\x884\xc0\n1Kl\xc7\t6\xc0D>\xbc{{l3\xc0d\xb8mba94\xc0\xd6\x11\xde\xab\x10r4\xc0\xf1D+\xf2\x98\x1f3\xc0!\xb6-\xe1K\xdb2\xc0\xcf\xfcU?\xa4A2\xc0s7vr\xe5\xb64\xc0jZ\x16\xc0\x8a\x1b4\xc03\xe6\xf2k\x8c\xc43\xc0w\xf7\xb8g\x12\x842\xc0\x13\x0fYU\x8d\xa94\xc0\xb6\t\xbb,\xe3\xdf4\xc0\xc5\xb7\x1d\xf0CS3\xc0\xc9\xf9\x19j0;5\xc0|{{\xd9\x8d\x864\xc0\x85\xc3\x1b\x11_\xfe4\xc0\xde\x05\xba_\xfe\x843\xc0aS<}\xb1(6\xc0\xc2\x8f\x81\x1f\xc4O3\xc0\x87B\xb5 \x86i4\xc0)\x0f\r1Q=3\xc0\xe1s\xcf\xce\xd2\xd94\xc0vW\xf2\x02\xad\x123\xc0s\x1a\xa2k\x1f\\4\xc07\xf6\x89\x88\xb1\xf94\xc0\n\xce<.\xc9\xe65\xc0R>}\x1f?V3\xc0\xa1\xdc\x0c\x90\xc6l3\xc0#\xf2\xd9\x065\xb72\xc0\x93\xbb\x9e\xebvB2\xc0N\xac"\x97\n\xf63\xc0<K\x07\x98\x88\xe82\xc0i<\xc4\x0coA3\xc0as\xc6\xcb\xa4u3\xc0[\x1b\xdc\xcc\x12\x0b6\xc0\xa5\xe7p\xeeCP4\xc0\x01\x04\x8b\xee\x0105\xc0\xa0\x86\x8b\xf0\xf4\t3\xc0\xefC\'/\x9c*3\xc0\xedj\xd4i\x8d\r0\xc0l)\xe8\x86l\xad3\xc00I>\xb7\x82\x843\xc0\xa3\x18\xbc\xd7T\x136\xc0K,\x16\x11\xb3$3\xc0\x16\x1b\xfaqe74\xc0A\xd8L\x99o\xd54\xc0\x14\xe2\x1c\x19\xde\xfc3\xc0\x91\r\x1c\xbc\xce93\xc0*\x8e\xec\x8b\xed\x043\xc0\x11W*\xba\x92\x0e2\xc0N\x1d^\xdc&{3\xc0\xd6\xf3\xefB\x87K3\xc0\xea0\xe7L5\xfe2\xc0M\xca\xe3\xf6S\x881\xc0\x9a\xfa\x8f\xd8\xcb\xaf4\xc0\x81\x1cx$F<4\xc0\x85\xdf(\xe9$L5\xc0\x9b\x08\x8c-\xfe!5\xc0\xaf\xbc\xd8r\xda\n6\xc0-\x16R\xfa_:5\xc04\xe1\x8d:BU4\xc0\r\xa8\xf9\x81\xcc\xf94\xc0\xb3\x9d\x1d\xbb\xcc?,\xc0\xae\x9b\xd1\xa2K\x174\xc0\x0e5\t\xbc\x83\xad0\xc0&"8\xea\xf2\xf24\xc0\xdf-\xb6\xfe\x99\x954\xc0\xaf\xe7d]xE4\xc0\xfdpl\x92\xb5u5\xc0\x88\xbbI|\x0b\x0e5\xc0h\xa3\xa9l\xa8\xdf4\xc0h\xa7\x9d\xa59\xea2\xc0\x0cFt\x925+6\xc0\x1b9P1w\xb44\xc0\xd9\x8c\x98\r\xd6\xe22\xc0\xd5\x0c\xff\\\x84\x184\xc0\x92D\xa9\xc5\x9034\xc0\xe9\x1b\xae&!O5\xc0*\xdc\xab\xa3\x80{5\xc0;\x89\xed\x8c\xed\xcd2\xc0D\xadq\x9f\x95\xb74\xc0\x9c\xef\xa8\x1b[J4\xc0\xcb\xff\xc1f\xba\xfc2\xc0\x15\xf7k\xa9l\xd82\xc0\xd8\t\x82\xc5X\x0f4\xc0\xac\x04\x12k$m5\xc0B\xe3\xcb\x1bE_4\xc0\xa6L\xaaw\x7f\xb45\xc0o\xeb!\x1c_#6\xc0\x8c\xc1\x0b\xbb/\xbd0\xc0]\xf5\x9d\x90\xa6W5\xc0D\xda\xd1\x1f\x8d\x8d3\xc0Z\x1d\xd6\xb7\x92\r3\xc0\x9eS\x914\x9d\xdb2\xc0\xd8\x18\xbc\xaf\xb1{6\xc0\x0c\x18\xf0{\x1d\xac5\xc0\xe7Lc\x99\x88\xc94\xc0\xcb\r\xbc\xbb\x12\xc04\xc0\xc7\xf4A+%?3\xc0\x9f\x9a\xa9HK\xe74\xc0m\xaf\xbajL\xf83\xc0\xd6\xc9\xe3\x0e\xc6\xfa4\xc07\x89e\x90\xed\xb25\xc0t\xe1\x8e\xe8\xbb\xb84\xc0\xe07g\xf9\xd2\x082\xc0\xb3\xf0\xa8\xe9\x07w3\xc0\xda\x82\x9dQ\x17\x8b6\xc0\xd7\xad\xec\x9f_\xbe4\xc0\x01\x8dk\xf2#\xa04\xc0\x96\xb0\xd3\x91\xcc+4\xc0\xfaL6\xd5-\x1c4\xc0\xce\xe2\x10\xf7\xce\xf44\xc0G\xac\x1d\xd3\xa4\xe01\xc0\xcc\x9e\x15G\x99(7\xc0{\xce\x1b\xe0\xa1T2\xc0{\xe3\x179WR4\xc0\xaa\xd9\x9bw\x0fC5\xc0\x1f\x0f\xaaM\nQ5\xc0\xc8%\xcex\x0eX4\xc0\xd4\xc7qa\n\x923\xc0\xd9\x8ev\x82\x9f\x8d5\xc0\xfc|\xeb\xa9\xc2\xb24\xc0&\xafS\xb2\xd6:5\xc0\xe4\xdf\xf8r\xeaH2\xc0\xd0a\xb1*\x1aR4\xc0mL/\xc3\xd2\xa0-\xc0\xd8\xa3\x06v\xfd\xae3\xc0>\xe6\xe9\xe7w\xb54\xc0\xaf\xe3-\t{g4\xc0\xd4X\xa6\x82\xd5\x830\xc0\xbd\xe3R\xb3R\xb47\xc0\xfa\xa4\xea2z=5\xc0>\x99\x0cc\xad|5\xc0\x00\x1f\xbf\x932*3\xc0!\xfa=\xc55J2\xc0|\xcf\tMtp5\xc0\xf7\n\x9e\x93\xe8X5\xc0\x16;\xe0\xf4D\xb32\xc0\'\xb7\xc1\xdc\x85\n4\xc0Mn\x9a\x9f\xe2\n5\xc0\xdf\x01\xa3I\xda\xa02\xc0\x1bzP\xa7=+3\xc0L\xbd\xd3J\xda\xd54\xc07\xf2(a\xa7\xcc5\xc0j\x1a\x81[\xd9?4\xc0\x90\x8fh4\xb2\x974\xc0\xce@\xcd\xd3\x9aW5\xc0\xc6\x92\x05\x1f<\xc74\xc0\'\xd6Q\xc6"~5\xc0\xbfYg\xac\x0b\xf83\xc0\xa3k\xb4p\xab\xeb5\xc07f\x8f\x82&\xaa5\xc0\xcc\x84\x0b\x1d&V6\xc0\xc6h\x1a3\x12\xfd1\xc0\xff\x17\xa7\xea\x97\xf51\xc0|AD\xa5\xd5\x9f1\xc0\xb8\xd6\xcb\xe6zS5\xc0\x08\x98\x08\xa8\x0563\xc0<Kc\xe8N\xd60\xc0\xae\xbd\xc36=H6\xc0\xb63\xdb\x10\x80\xe75\xc0\x0b@z!\xdf\xf22\xc04\x01vXX`6\xc0\x84h\xc8\x94\xa7d3\xc0\xc5\x126\xe6\xa7\xea4\xc0-\xf6\xd2?\t,6\xc0\xe6\rq\xe1\xa2\xa34\xc0\xf5v\x90\x00D\x9b4\xc0j \x03\xf4\xd5T0\xc02!\x18\xe4Eh5\xc0<\x7f\xc3\xfcl\x8e2\xc0\xc5\xbc\x1f\xc6:Z6\xc0\xe9\x11\x97\x99\x8aZ6\xc0tG\xcf\xc1\xef\xef1\xc0\xf6/\x1c\xdd\x94\t4\xc0\x18\xf3\x06"\x8f\xef5\xc0\xe3\xd2\xe4"\\\x994\xc0\x06@Y\x10\xc1$3\xc0\xbc\xc3\x87\x9b\xabc3\xc0\xb3UO\xc7\xfd\xd13\xc0\'\xda\x01\xaf\x19X5\xc0\xa4\x98\x08wM\xa34\xc0\xea\xac2\xa8q\xf85\xc0\xd8z\x0eE\x90^5\xc0\x19\xfaBV_\x8d3\xc0s\xd5\x82j\x86\xcd4\xc0\xd1\xfc\xb8\x94&\xc33\xc0u\x07\xcfZ%\x053\xc0^c\xe2\xd3\xb0\xde5\xc0\xebQ\xd4}\x03\x7f6\xc0y\xfaD\x1c`\xdc1\xc0\xf1\xbd\x91\x08W\xc06\xc0\x80)1\xd5\x08\x836\xc0\xb5\xfb\xbd\x8eqz6\xc0\x94\x84\xcfP\xf7\xfc5\xc0r\xa9\xb1\x07\x10E3\xc0B\xber\x7f\xa6d3\xc0t\x1e@\xe5\xd4P4\xc0Ja\x97\xfb#\xbd5\xc0.\xf4\xc4\x17\xb8\xe42\xc0\xe4\xe1\x1c\xf1\xdb\xd15\xc0z\nZ\xa6O@4\xc0l\xa5\xfeH\xf1w2\xc0\xa7VL0\x9b+3\xc0~\xc4\xc6#\x81%3\xc08\xea\xde\x06@K3\xc0\x87 \x83l\x8b\\5\xc0\xb71\x9eV\xa9\xd20\xc0\xd9\x1ado\xbd\x047\xc0\x07Ar\xa1\xef\xc26\xc0/6\x17 \x08\xc13\xc0\xb0\xf9T\xed\xf2f6\xc0"\x9d\xfe\xf1|P3\xc0\x8c\xdf\x9a\xd6y\xcb5\xc0<\xc7~\x02\xd0(6\xc0\xebp{\xe7\xa2$4\xc0P5\xb4b\xcc\xb61\xc0\x9c\xd5\xd5\x1c\x9b\xdb2\xc0\xedz:p\xf7b4\xc0\xab\xdf\x05>\t\xc92\xc0\xce\x9aU!@b5\xc0u\xa6Q}t[2\xc0\xf9\xc6\xb0\xc6,<3\xc0\x196\'\xb6u&4\xc0\xd0\x11^\xdf\x8f\x953\xc0S\xdb\xbb\xe2\xdb\x1f4\xc0\x03a?\x90B\xa82\xc0\x1968\xbe\x08\xa34\xc0k\xb3uB\x91\xa03\xc0\x81\x7fV\x8e9_3\xc0^\xb9q\xd5lN3\xc0\x95\x102\x9c<X6\xc0I \xc8\xe5\xf6c3\xc0\x9d]W\x0c\x12m6\xc0\xf2\xe0Zs\xb8\x153\xc0\xe0\xaa\xc8d\xf3\xdd1\xc0\xd4\xe5\x00\xceB\xd31\xc0W#\x01\x02\x99}2\xc0%\x892\x1b\x1b\xae3\xc0\x8c\x18\xa3\x1d\x02`5\xc0Z\x86\xac\xc6o\xbc3\xc0\xd8\x90\x03I\xb3K0\xc0\xce\x8c\xf5\xfa\x98}6\xc0\x10\x1cI\x1aWf3\xc0\x8a\xd8\xe9\xdaw\x053\xc0\xe5\xb8\xe4\xb0\r\x883\xc0M\x88O\r\x94\xd02\xc0\x8d3\x8ed_$7\xc0\\\xb2}l\x84\x0e4\xc0\x00#t@\'\xc13\xc0+\xde\x8e\x0c\x96H3\xc0\x93_<\xe4g\x176\xc0\x06\xd5\x82\x8e0\x8a6\xc0*\xceP\xe5\xde\xfd.\xc0cs\xe3\xd1\xd7]3\xc0\x0cf\xca\xb8-\x956\xc0[\xcc\xddEr,3\xc0\xa6\x08Xj\x11`0\xc0\x94\x98\x93\xa0\xa9\x043\xc0\xfd$\x10\xe9\x91\x002\xc0s\x17x\x81Y\x903\xc0\xe7\xc2r\xec&\xcd3\xc0\xe1l\x8d\xdf\x9d\xab2\xc0\x85\xdcs$\xab\x1c3\xc0\xac\x10y\xdd\x95\x194\xc07+\xbc\xa5\'\xf24\xc0\xc9/\xca\x06\x14\x046\xc0\xd9\x8a?\x834\xe41\xc0\xa8n:\xcb\x1dW3\xc0\xe4j\x9d8\x87\x9f2\xc0\xe0\xc4h;\x92\xf81\xc0g5\xd9\xcb\x0b\xad4\xc0\xd7\x0b=)435\xc086\x92\x94\xae{6\xc0\x12\x1e\xec{^13\xc0\xdah\xefb\xc8w6\xc0(^p(\xac\xb43\xc0*\xcb\xd3Y\xcc\xf72\xc0p|\x1d\xe9$\xbc1\xc0\xfa\x89Qs[\x062\xc0\x82\x8f\xe9`\xcb\xf81\xc0:\xb6\xfc \xd555\xc0\xfc9u\x04\xdc-3\xc0\x88f^\xa7"\xe23\xc0N&D\x01\x9e\xfc1\xc0\xb0N\xd7\xe6\xdc\r6\xc0\xd2z\x8b`Dg4\xc05\xf3j\xb3\xea\xf42\xc0\xa4\xde\xff0W\xe81\xc0\x17\xb8\xfe\x99-\x8d7\xc0\xd2dL\xe3\xea\xc02\xc0-\xe0\x0e:\xcf\x116\xc0\xcccZ?\xa7\xf71\xc0t3p\xe6\x8bc3\xc0\x17MP\xec\xbe\x036\xc0\x98\x84+\x1f\xa2\xc51\xc0\xc4nA\x14\xe8+5\xc0\x98\x9e\xb6\x94Q\x0e6\xc0Ez\xf6d\xb2\xbf1\xc0\x14\x14\xef\xf2\xce\xab1\xc0\x86\xc1\xc0#X=3\xc0\xdf\xc9\xea_\x0c\x9f5\xc0\x16X\xfd\x15\x96\xa6+\xc0\x86A\x83\r\xba\xf43\xc0\x15\xc9\xc7\xe1A\xf81\xc0\xf4(\x9d\x8a7\xb95\xc0\xcb\xd3\x86\x99\xa8\x062\xc0 /\xc6\xf4\xdc\xe12\xc0B\x9e\xd1\x1a\xd1\xdd5\xc0F-\x0f\xc6(\xec,\xc0\x9b\xf6\xe6Yi\xbc2\xc0\x0b\x1f\xcd\xb8\xed\xb03\xc00\x1e\x8b\x1cVh4\xc0L\x9c\x9b7\xbc\xf31\xc0\xf4\x94\xb7|\xb2-3\xc0Uc*\xe9\xbf!-\xc0s\x83r\xe0\xd0\xbe5\xc0\x97\x05`\xd0\xda\xcb1\xc0\xa4\xc1\xd9\x13\x85\xe6,\xc00\xfe\x92\x85\x1c\x7f3\xc0\xd8 }Z\xa9\xb85\xc0D\xb6\xf8\xa8\xc7K3\xc0\xf3\x8b\xc6[\x1e\xa03\xc0|\x10S\x05\xdcu6\xc0\xc6\x97\'\xc0\x7f\xa53\xc0\xef5R*\xe5i-\xc0<\xda\x87\x12\xf9\xe51\xc0,\x8d\x9a\xab\x1d\xae0\xc0\xcb\xca\x1b\x00`\xa55\xc0\x18\xc5\x01\x01\x80\xbb2\xc0\x15n\x02?\xd4\x9c2\xc0\xcb\x8e\\\xbc\xe1S3\xc0E]\xd9\xeeY\x083\xc0!+\x10\xb8\tw3\xc0@nZ\xae\xf7n3\xc0\xb9\x03\x1e\xa5u\\3\xc0\r\x7fG\xfc\xca\xc41\xc0\xaa8\x0c/_S3\xc0\xb4\n\x95H\xe1^3\xc0\x90\x10\x03\xb5\xe8+-\xc0\x9a)\x0c\xdc\xec]4\xc0$\x1aY<\x1e\x0f-\xc0\x9b\xab\xa1\xc9[\x1a2\xc0<\x1d\x14/p\x0c3\xc0\xa0\x1a\xdd\x1cw\xaf3\xc0\xcd\xa8\xc1\xb7\xaft3\xc0\x1a\xc1\xfa\x88IT3\xc0\x04:&\xfc(F1\xc0\xc4\x82\xa0\x91082\xc0\xe8\x95\xad\xa6\x84\xce0\xc0\xe8=\xd8I\x80\x043\xc0-\x03\xb3\x84\xe9\t1\xc0\xf2\x17\xcf[\xd3\xa52\xc0\x86\x87\xd2\x92\x0e\xef1\xc0\'\xf9\xd2n\n\xff1\xc0\xe3\x8c\x0c\xe6)\xee7\xc0\x96\xf7\xa8\xa1\x16\x804\xc0\xd6`#\x14\xd4\xe52\xc0Y\x17c\x1e\x0f\x823\xc0\xa9X]M\x03\xc11\xc0D\xea\xaf\xf9\xc1#5\xc0\x01\xdb\xa7\xa9\xc6u3\xc0\xd5\xad!\x828\xff2\xc0l\xf0\xe8u\xbb\x830\xc0R\x0c+\xd4n54\xc0(D\xba\xc4\xb3\xc51\xc0\xa9\xda\x0c\x7f\xae\x934\xc0\xaa\xfet#\xbd\x982\xc0\xf1\xad\xdd(\\H3\xc0s\x9f\xb4\x89\x91\xd02\xc0S\xbe\xee\xbf@d1\xc0\x13\xcax\x80\xa1\xc0-\xc0\'^\xa3ie\x153\xc0\xddK\xaa\n\xba\x1d6\xc0qT\xc7\xcc\xd3\x853\xc0\xe9\xac\xd8d\xad\xaf3\xc0/*\xf9\xf7\xc4N-\xc0\x05~\x10F\xaa\x1d/\xc0\xf0H!\xfc\x8b{3\xc018W\xc4Q23\xc0\x89,\xcaE{\x926\xc0KW\xa8F]\xfb,\xc0\xbcM?+(\x9d3\xc0Y\x7fT\xd6\xde\x814\xc0s^Q\xf0\x1c\xf87\xc0\x07\x19\xd4\xbe\xe3\xda3\xc0\xf1u\xdf1\xe4z4\xc0\xa5e2x\xc3)5\xc0\xc7\x1a\xe3}\xd4\xe90\xc0q\xbb\xfb\xa60\xd00\xc0f^\xb3\xcb\xcd\xff7\xc0\xf6\xcdu\xf6\x96\r3\xc0\t\x06\xffA\x89\xe71\xc0\xd4V\xbe\xd72t3\xc0\xfb\xe3A\xcd9\xda.\xc0n\x1b\x89\x9bv\xe3.\xc0j`\xc0\xffk\x9e2\xc0\xa10\x93\x15\xf5\xf03\xc0\x14\xcd\xdb\xc3\x93\xd2.\xc0\x95/\xd0L\xe0\xfd1\xc0\x8d(\x89C\xae\xb10\xc0\xfc\x1e\xdf\x8aA\xd60\xc0\x16\t\x80\xa56\'5\xc01\xce\xd4\xc4\xbd\xa30\xc0\xab\xd01;b\xed3\xc0\xbf\x1a6/\x18\x803\xc0\xb2\xf1\t\xacY,4\xc0\xaf\xd6\x04n\xd9#5\xc0b\xa1\x01\xbb\x14Q/\xc0\x18\x12\xa2\xadv\xc6.\xc0\x00\xee~\x85Jj6\xc01\xc5\xc9n(\xb83\xc0\xba\xd1QK\xe2\x813\xc0\xdb\r\x05\xce\xc6K3\xc0H\xe6\x05\x93\x84B3\xc0ab\xa9\xc10\'5\xc0\xf89\xa0\xb9\x00;3\xc0\x85\xb3\x1b\x8a\xf4K6\xc0\x08\x15\xc1w$x3\xc0\xfcU\xeb(\xe1\xba3\xc0\xc7\x9c\xf3\x11\xc7\xa03\xc0pV\xee\xc5\xf6\xaa0\xc0\xd8\x1e\xae\x87\xdf\x106\xc0b3AX\x94\x8d3\xc0\xe6j\xa6>\xd911\xc0\x86waV\xfb\x9b3\xc0B+\x86\x08L)/\xc0\xff\x95\x9d0xT/\xc0\x10x\xdc\x8a%\xb40\xc0\xebO\r(\xd9\xb43\xc0\xca\xe8\xf2\tn\xb70\xc0\x13D\x84[\x95f2\xc0\xb1\x1a\xde\xc2\xcf]2\xc0q\x89\x00&\x1863\xc0\x15\xd8\xe6]\xbf\xe11\xc0\xd0\xa1\xf9\x8f\xca\x902\xc0\xc8\xb9\xddt\xae\xd73\xc07\xa1\x8d\xc13\x87.\xc0\x81G\x02U\xda\x0b6\xc0\x97\x1aCA\xa1\x1d5\xc05\x8a\xf5\xdf=\xeb3\xc0A\xda\x9f\x8f\xa0\x8b3\xc0h\x93\xc0qY\x8d2\xc0\xccD\xc2\xdd\x14\xe61\xc0 \x91::BF8\xc0\x00Upo\xb1q2\xc0\xf0\xe8\xce\x15S)0\xc0\n\xad\x7fE\x9c\xe65\xc0?\x19\xff\x1d\xab\x0b5\xc0\xce\xc4~\x9e_45\xc0\xa2t\xcd\xaez\x8e.\xc0\xf8\xef\xae\xdeL\x1f5\xc0\x0f\x98\x13\x06)73\xc0e\xc0\x90\xa13\xb20\xc0`\'\xf4\xa9\xb7\xb00\xc0l\xb4\xfc\xaaA\xf23\xc0\x07D\x8a.p\xef0\xc0o|}74\xd26\xc0|tW\xe1 \x102\xc0w6\xe2P\xeb\xbe3\xc0\xe0\xcaR\x8a\xded7\xc0>%\xf3eL\xe61\xc07\\\x00\xe3\x00U4\xc0\x13\r\x8f;\xecT3\xc0\xb8 /U\x9a\xaa0\xc0\x0b\xfd\r5\xbeg2\xc0z/\xbb\x02\xb8\x161\xc0\xd7\x97\xef\xe7N 5\xc0\x81\xc1\xbf\x9bD\xd66\xc0mv\xa79n\xd63\xc0\xc3Z\xc5h\x9e\xc31\xc0\xff\x1cM[\xf0,3\xc0\x86\xf5\x9b\xdcR</\xc0\x8b\x19L+\x80(3\xc0\xb1\xd4l9\xb3\xd91\xc0\xf9\x89\xa7\x98>\xd83\xc0fm\x94s\xd3>3\xc0\t+\xf9\xd6h,3\xc02\x04q\xba\x8f\xb22\xc0\x16\xf2a\xb2w\xea1\xc0\x11\xd6\x8a\x07\xb6\x803\xc0\x91^-]\xc4\x194\xc0Q\x00_w^\xd51\xc0\'\x08\xd5`\xd8\xba2\xc0\xec\xf6\xcc#,\x82-\xc0!\xeb\xbb^\xb0\xb03\xc0\xd7\x03\xd25\x85S3\xc0\x9bv\x99\x890\xf00\xc0W7l\xbf{\xde2\xc0}\x91\xcaz?[7\xc0DN\xeb\xd5-\x1b3\xc0\x96\xe2\xd3T\xd455\xc0\xfc\xd1\x1a\xb3rC6\xc0S\xed\xf8\xb6\xb2=3\xc0\xc1\xfdD%u\x1e3\xc0\xd2\xecL]Fo2\xc0\xa8\xdd%WE\x8c2\xc0\x145\x96\xee\xea\xe21\xc0G\x96zq\xd6T7\xc0\x18\xa0N\xae\xa5s5\xc0k\x9e\xa8\xff\x91\x863\xc0nd*xmG3\xc0\xc4\x93\xfd\x98\xffx3\xc0\xe6\x08\xb9\x15{:5\xc0E\xa2\xb4t\xdf\xa52\xc0?\xeb\x82}Dd4\xc0\xe3J\xc8`f\xb82\xc0\xa2\x9d\x1b/\xa6q7\xc0\x1ef\xf9W\xec\xe81\xc0\xa7\xb6\xa3\xf1A\x103\xc0\xd79\x87L\xe1\xc55\xc0q:o\xdd\x19a6\xc0\xefG\xfd\xfe\x9f+3\xc0\x89a\xbc\xa6\x90v2\xc0\xb7\x97\x11\xc3\t!4\xc0\x89\x99uc\xf5}3\xc0D.\xec\xfa\x9c\x151\xc0\xd2\xbb\xdeq\xd6>5\xc0p\x9f\xb9\r\xe7\xa12\xc0\xd5\x95[75o6\xc0H\x82\xb9\x13wh3\xc0\x820\xfa\tP\x93/\xc0q\x12\xa7\xdb\xcc 3\xc0\xe8\xe3~\x9d$\x9e2\xc0\xc4z\x7f\xe5\xe6z3\xc0\xf0t\xfcu\xce`3\xc0\x17\xfb\xc2\x0c\x0eA6\xc0\x94J.\xba\xac83\xc0\xedsoAn\x8a/\xc0\xbe\x92\xf5\xeb0\x814\xc0v\xf9\xad\xe5\xa1\x8e2\xc0\x95\xd6\x93\xd4i\xe32\xc0\xd2R~\xcf\x13]5\xc0\xdcq\x08\xffZk3\xc0+\x0cze\x8cN1\xc0<V\x8e\x01ji6\xc0\xc7\xd3\xd4\xf5\xff\x04+\xc0R&\x01\xac\xc4:5\xc0\xea\xcfr|<?7\xc0[C\x15\xbe\xdb\xaa5\xc0\x9d\xee\x0e\xf3k\t4\xc0LQ]\xf3$\x913\xc0\x93\xe9\xa12\x1e&3\xc0a\xd4.\\B\x854\xc0\x8fW\t\xe1D\x171\xc0@\x83\x17\xa4+s4\xc0\x13k\x87\xed`s4\xc0\xf5U&~\xfb\xa05\xc0?\xa8\x99\tm\x882\xc0\xbe\xe3l\xcd\x05n4\xc0\xcf\xb0\xe7\xd6\xaf\xb0/\xc0!\x0b\x03\xf5\xdc)7\xc0\xcePr\xcfUX5\xc0\tR\xa0\xf7\x8aS5\xc0\xce\xe6\x06\x0e\xd9)3\xc0\x11r\x83\xa0/;4\xc0G{u*]\xb02\xc0\xba\x01*\xc7\xa9\x0e3\xc0\xb6\xa5\xe4i\xfe\x891\xc0l\x8b\xc6Q\x8e\xbc2\xc0\x9a{x\xf0\xf5\x114\xc0~\x97\rl/*3\xc0\x01{\xd8\x17\xad+5\xc0\x8bQ\xfaw\xda]4\xc01\x8e_\xea357\xc0,d\xbc\xa4\x1d(7\xc0h\x08\x12>\x05\x963\xc0+\xf6\xde\x0b\x94\x912\xc0W\xbb-\r\xb1X1\xc0\xf2\x85R\xa6u\x173\xc0/\xabSW\xbc\xf31\xc0\x89y\x10\xab\x8806\xc0\xb8\xbe\xd2\xf6\xb4\x173\xc0\xdd\xeeZ\xb5N#3\xc0\xe0\xfe\x86\xc68*7\xc0\x89\xbd\xf9#\xd5\xfa6\xc0\xd6\x0bE\xdb\xb9\xb16\xc0\xddBW\xefe03\xc0Qj\xe8\\6\xfa3\xc0K\xb8\x9a\x80\xbdA5\xc0f\x9e1Cv\x851\xc0=Z~\xa6\xfd\x8b0\xc0\x8cb\xef`\n\xba5\xc0\xcb\xc5\xb9\xa9\x18\x186\xc0\xfcM?\xf5\x05\x8a4\xc09\xec\xe3\xca\x17{4\xc0\x00\t\xd4\xe9\xca@5\xc0\xc9\\\n\x8dT\x1d4\xc0;\x86\xfd`,\x183\xc0A\xb6\x8eQ\xdb\x014\xc0r \x9d\x0e\xd3\xec1\xc0\xac\x042\xd6\xde\x801\xc0\x87~\xae\x91c\xf7-\xc0\x8d?\xa6\xc3]13\xc0\xed\t\xb9\xec;t4\xc0`\x1d\x89N\xa5;0\xc0\x17\x16\x9e\x9a\x93\x8b3\xc0^i=D\xf3\xee6\xc0\x8d0(Qq\xe92\xc0tF\xd8\xcf\xc1\x051\xc0\x11\x87O\xe6m\xa77\xc0\xce\x02o\xa7*\t3\xc0p7\xafb\xfb\x913\xc0]\xce\xc2\x8bq\xb82\xc0\xb7\xdc\x15\xf59#/\xc0\x9e9\x822\x8cH3\xc0\xce7\xd0WY!6\xc0\x18\r\xe7\rF\xcb2\xc0\xe8y\xbfG\xb6\xe82\xc0Wn\xc1\xa5q\xb06\xc0\xe6\'Z\xbb\xd775\xc0>\x04\xf0\x19\x99-3\xc0\x88iP\x0f\x13\xf21\xc0az\x8e\n\xcc\xec1\xc0\xdf\x12\xb6t\xc2\xf12\xc0\xe2\x8cfK\x8ez3\xc0\x1d\xf1\xc5Bf\xb76\xc0\x842\xdfd\x07\x854\xc0\x1c\xe7g-\x16 0\xc0w\x90Tr\x9c%5\xc0%\x9f\x17\xf3\xbf/5\xc0a\x13\xfc~\xfc?3\xc0~c\x0f\xba\xa9\x805\xc0\xb6\xc3\'(9r5\xc0\xaf2\x8b;p\x056\xc0\xb90\xa6J\x9e\xd42\xc0U\xd7\x1e\xdc\xd8h2\xc0\xae\xf2E\xd7!O1\xc0\'\x8c#\xab\xaf\xfd5\xc0J\xa4\x1ba\x9ey5\xc0f\xe8\xbf6\xcet5\xc0\x96Ie\t`\x8b3\xc0\x97\xd1\x17\xfc\xcb\xd42\xc0\xec\xf9\x11\xe6`G5\xc0L\xef"\xea\xff\xd82\xc0\xbb^\x15\xc3\x8d\xd96\xc0\x06\x8f\xd1\xe1\x9f\x825\xc0/\xc6S\x94\xe7\x050\xc0\x13V\x83O\x84\xa02\xc0\x96\xd4\x0fda!/\xc0KQ\xf8y\x91X1\xc0\x07\x86\x9f\xe2\xdf\x037\xc0\x9f\n\xa0\x9d\x05/4\xc0\xc4\x0eu\x9d~)2\xc0P\x81\xb4=Dl/\xc0q\xcd\xab6\xee\x1f1\xc0\x181\xfb\xa6\x1bC3\xc0\xcdNf\x96\x84a0\xc0\x1b\x9aZ1\xfc\x833\xc0\xc0\xd4\xad\xee\xee\xdb2\xc0.\xeb\x91\xba\x01,3\xc0;\x8d:\t+\x850\xc0\x85@o\x80\xa7\xcd2\xc0\xb1\xed\x87\xb2\xce}4\xc0\x8a\xa5\xc9\xaf\xa2]4\xc0\xe8\xcd\x010\xd7Z4\xc0\xcf\'\xff+\x1fS2\xc0z\x00\x08\x11)\xd31\xc0\xea\x1f\x8b\xfd\xf7)3\xc0\x97\xac[]\xa0e2\xc0\xe0\xfanz#/3\xc0\x94\x12\xdbX\x17\x037\xc0\x84\x94\xd2 \x1e\x931\xc0\x96\x13\xe7\x0f\xc5g5\xc0@7a\x1dC\x994\xc0eX\x14\xed;K7\xc0\xe6\\\xe8\xe0\x02\x053\xc0\x1fOB\x9c\xcds2\xc0\xe1pf\x93\x1d\xcb1\xc0\x9a/&\t^c2\xc0@\xd7!\x8a#$3\xc0\xc6;\xb5@N\xfd2\xc0\xf5\xd5\x8d\x90\xf9\xcb2\xc0\xcc!Bk\x92\xd12\xc0\x06\r\x9a\xdcSw3\xc0\xb0\t\xc8sVz3\xc0j\x0f\xad\xab\x0f\x873\xc0H*\xc2\xfee\xac4\xc0\x03\xe7[\xeelA5\xc0r%i\x1e\xeam5\xc0\xbd\xd4\x04\xb3\x07?3\xc0PG\x95%=\xac6\xc0\xd5m\xce\xef\xdc\x8c3\xc0\xf0\xebF\xfa/J0\xc0\x93T\xc6G\x96s0\xc0\xcf\xccI\xf1\x94T5\xc0=\xdc\xa7\xd9hT5\xc0\xd8)\x01\xd5\x17\xfd1\xc0\x81Z:\x81h}2\xc0%Y\xae0\xad\xb22\xc0\xdb\xd2\xe7\xa6\xa733\xc0\x07\x02\x1cGm\x8a6\xc0[/;\xf8~\x143\xc0Uy\xfe\x7f/^4\xc0\x19\x1c\xd7\xd0\xf843\xc0\x97=\x95\xef\xbbc5\xc0\xfc\x05Q\x03{z*\xc0\xf7f(#_U0\xc0\x80\x1d\xb3\x10|\x964\xc0\x0bg6g\x01\x923\xc0\xd4B\xc1\xb8\x9e/3\xc0\xf8\xb6 dG&3\xc0\x04=\xe0\x8b\xa1\x994\xc0\xdegM\xb4D*3\xc0\xa0\xcd8\xfeAH1\xc0\x933\xea?\xc4w3\xc0\x90\x1b~\xeb\xa5\xd95\xc0\xb0\x90\xcf\x9c\x06\x025\xc0\xf9\rI8"z7\xc0\xader\xa71\x0f7\xc0\x9bkW\xef]\xd31\xc0C\xb0o"gG3\xc0\xf3\xd1\xd5#\x0f53\xc0\xc4\x9aV\xc6\xdb\xa41\xc0\xb8E\xe3\xa2j\xcf3\xc0i\xfd}C\x01V3\xc0\xef\xf24\x1e\x1f\xb44\xc0\xeb\xe89\xb0\xb2\xd75\xc0\xd4uy\xdf=\xe41\xc0\xae\x1e\xd9\x91\xb7\x015\xc0\xf3\xea\xc8\xda\x14\x054\xc0\xeeX\xa2\xd6AC3\xc0\t\xbeu\xf3\x1eR5\xc0\xd5\x84\x1e;\x1b<3\xc0\xba\xd8a\xf7v~3\xc0iGN.\x9193\xc0\x94\x9b\x8bFvt/\xc0\xa5{[;\xba\x817\xc0\x02\xaf\xe7\n\x00\xb72\xc06\xc7\xd6\x96\xe7\x833\xc0\x8e\xb7\xf7\x10\x7f\x930\xc0\x05]\xcd\xd3\x08\xe4(\xc0^\x1d\xc6v@\xe02\xc0\xfb\x1f\xfdz\xcf53\xc0_\xf4~xRL3\xc0%V\x8fX\x00M4\xc0\x13\xdf\xaf\x87\x00W4\xc0\x08\x9f\xaa\xe9#u3\xc0P\xa6c#iK5\xc0z\x9aOO\xbaz3\xc0\xb0\x81z\'\xc6\\3\xc0L))(G:3\xc0<\x1b+dl]3\xc0%\xcb\x0b\xe9b\xf22\xc0\xc4\xe8\xd8*b\xdb1\xc0\x9c\x1e\xad\xaf\x9dk4\xc0w\xf3P2\xf7~,\xc0Q\xc0\x0f\xdb\xa9z3\xc0D\xe5\x14\x90AK5\xc0\xb8\x9c\xaa\xf8\xf0\\3\xc0r\xec\xf0St\xb21\xc0e\xc37\xe3\n\xc73\xc0\xc4r&u\xf2\xd62\xc0l50\xe1\xa6[4\xc0\x9e\xa4\'\x03\xaa\xde5\xc0\x14D\xd3r[\xf93\xc0\xe0%*Q>!4\xc0x\xda\xdc\xd3t\xb72\xc0\'=\x1as=\xbd6\xc00\xdev\x89\xdd\xf86\xc0E\xec\x9e\x1e\x96B4\xc0_"\xbe\x02\x84I5\xc0\xc0"\xd9\x99\x0c\'4\xc0,\xe7\x0ef-\xf63\xc0\x92\'\xf7\xef\x93s3\xc0:{z\x8f!\xff6\xc0\x15\xde\xe6\xa5\x03\x025\xc0\xa1\xce\xe4=g-3\xc0\x1av4\x8du\xd61\xc0d\xb3?\x00\x85\xbe4\xc0\xeb\xd6\xc3\xba;F5\xc0\xbf\r5\xaf^\t7\xc0\x8c\xec\xb4\xc9jL3\xc0< \x0b\xf2\x87\xfd2\xc0c5\xf8KQ\x0e4\xc0\r\x083b\xd2\xec3\xc0\xc9\x9a\xed\xac{C5\xc0\xd4;\xe5\xdd\xbd@2\xc0\xd39\xf2Tf\xa35\xc0\xe2}\xc4\xe7\x7f\x0e7\xc0\xb6Cw\xd6\xe0\xdf3\xc0\x8b\xfa\x02\xb7\xfb\xca3\xc0\xab\x0b4\xdc\t|3\xc0G\x0b-\'\x8e\'3\xc0C\xc2\xf1Tuo3\xc0\xbf(1l^>5\xc05C\xd2m]\xb16\xc0\x97\xfd\x83\x90\xd0\xf03\xc0w>\xad6\xcb\xc13\xc0\\([\xff\xbe\x1a4\xc0K,\xd0\xe2\xfb\xd42\xc0\x18a0\xcd\xffN5\xc0\xeb\xd7\xee\x7fk=5\xc0\x15\x124s\xf3\xce3\xc0\x9f\xed\x8am\xa4\x9f3\xc0\xc4-*h\nM4\xc0\xffG\xb8\x9a\x1f?5\xc0\xf6\xd3\xc9}z\xf82\xc0I\xe8\x9f\x1e\xa8\xa22\xc0\r\xc1brr75\xc0\xaa]E\xb3Xt4\xc00`u\xafE\xe13\xc0\xed\x96\x80\'\xa8\x9b3\xc0\xddq\x8c\xb7\x80\x147\xc0\x86\x11\xf8\xdb#d/\xc0_N:\x1c9\x9f3\xc0\x85\x8b\xce$el5\xc0)\xcd)\xf3\x00\x063\xc0\xb0/\x87\xad\x12\xed2\xc0\x88uK.\xc8.4\xc0\x04\x03\xfd|.Q3\xc0\x95\xbd\x8ch\xd3\x157\xc0\x8a\xe45S\xcf\x890\xc0\x00\xf9\xa5E\xe9T/\xc0\xd3gf\x939\x9d5\xc0\xe6\xe2%V\x00r4\xc0\x03\xfb\xb57Hh7\xc0N\xceB\x7f\xd8g5\xc0\x8a\xd8FY\xdc85\xc0\x1a\x11\xb5\x0c\x94\x0b2\xc0\x81kM\x19l 7\xc0\x92\xed\xf9\x86\xc3\x884\xc0\xd4|\xdb\xee\x05^5\xc0\xdd\xcd\xec\xe6O\x082\xc0\xda\x99\xdf\xe7\x86\xd03\xc06\xfc\xb2u\x8a\x8f3\xc0\xb3\xd3b\xb5"\xf85\xc0\x95=d\x94~\x073\xc0TU\xf1\'\x07\xf92\xc0r\xfeB\x88yT5\xc0G\xef\xbf\x1a3H7\xc0\x08MX\xa4\xda\x0f3\xc0\xd9\xfbf/\x03e5\xc0\xe1\xc8f\xfd\x13\x933\xc0\xbc\xc6`\xb9#\x925\xc0\xcdG\xde\xa9]I5\xc0\x17\xc2\x02Y+15\xc0\xf1~\x16L\xdbf4\xc0\x9e\x9d_\x04\xec\xc22\xc0Mm\x87\xfe\xccT4\xc0V\xb4id\x01\xd86\xc0\x88\xc2e@\x12=5\xc0\x0eyu\xd6c\x823\xc0\xf6\xb5\xb2\x99\xeac4\xc0-1]F\xa0C7\xc03M\x03\x90\x98\xb34\xc0d\xe1\x8a^@\xf44\xc0\x907\x8e\rt\xf93\xc0\xa2\xca\xb4\xc4\x1cA5\xc0\x1dl3\x00\xd7\x842\xc0\xf6{S\xbd\xa8G5\xc0\xd2\xa0\xec\x9b1!3\xc0\xc2\xf1\xf3\xf6\xaa\x9f2\xc0\tI<\xe3\x0e\x906\xc0\xe9\x90\xb9\xef\xb7:3\xc0\xc5\x81n\xb6\xb1\xd43\xc0\xdd\xe4\xef\x01\xcba4\xc0\xb5\x00\xc0\xe5\t\'3\xc00*&w0\xfc2\xc0&W\xed\xe3\x01{2\xc0[\xef\xf3\x040/7\xc0\xf0\x919\xd0\xc5\x936\xc0\x0c7\xd3\x93\xba)-\xc0b^\x92\x95"\x816\xc0\xdd\xd6\x95\xd1\x1e\xc12\xc0\xfd\x11\xb0F\xef\x1b4\xc0;\xc9\x99L\x94\x863\xc0\xb4f\xdc6\xba\x886\xc07\x0c\x8f\xc0\xca\xed1\xc0\xd7\xd8\x91\xfcin2\xc0\xf4\xa9\xd9\n\xed\xc52\xc0j\x99\x1f\x9a\xacp3\xc0\xfdb\xd8\xbd\x87r3\xc0\x04,\xa9\x0f\x1b)2\xc0,\x04\x0e5=l3\xc0f\xaa\xd0\xe7\n\xbb1\xc0c\xb1F\xdd\x01\xa11\xc0\xe3\xe1\xbc\xb0\xd2\x15/\xc0}\xe9\xa3\xa8n^2\xc0\x1a\x9a\xdf!g\xdc2\xc0F\x0f\xaca>@5\xc0\x8b\xedJ4n\x0b/\xc0\x9b\x1c\x9eH\xd2#3\xc0\xdd\x1fvrW83\xc0D1\xf5\x8d\xef=5\xc0\t\x9c\xd1\xca\xe8\xc83\xc0\xebS\xa2\x9b\xeby7\xc0\xb1\x02\xd7\xfd\xb2\xf13\xc0`Y4\x19\x8cm2\xc0\x00\x1e\x8bZ\xe5\xa71\xc0s\x8f\xf0t$x3\xc06\xe3\xd13\xaf\xe84\xc0\xff\xefV\xbc\x07_4\xc0\x94\x9e\xce\xc9S:3\xc0\xd5\x0c4\xf7B^5\xc0-\xf4\x01\xd6X\x932\xc0\x0c\xa76d\xaa\x9f1\xc0|8\xb3\xbd\xc643\xc0\x9eK\x19Z\x05O2\xc0\x893\x143\x8d\x054\xc0g\x1d}\x82\xd0\xdb3\xc0\\2\x8c\xe8V\x014\xc0\x87\x18\x1fp\x1bu2\xc0Q\xc0\xd8\xb7\xc5c4\xc0\\\xf1\xff*\xe0L2\xc0\x0b\xb9\x8c\xd5\x9d\x92)\xc0\xf1\x1322\xe7j7\xc0[\xd3\x9d\\\xe8\xa93\xc0,\xdabw\x8c33\xc0_6\xa8\x98\x8ev3\xc0\xa7}\x90\xd6\xd9_2\xc0\xe2E\xe1s\xb6\x084\xc0\x1c\\A\x96m=3\xc0\x17]\xf86\xeae3\xc0\x02\xf2Q\xb6\x94P4\xc0\x9dj\xd0\xda\x92_3\xc0X\xc5\xe2\xab\x92\xa01\xc0\x10\x1dw\xfc\xfe;4\xc0\xd0\x82V\x9d\x10\xd13\xc0N\xd1\xdbLz\xae3\xc0\xe2\x98)\x98\xff]4\xc0\x94\xb6\xebV3\xe03\xc0\x18\xc1\x07n\xb4F3\xc0b\xc2\xf2\x81\xc1?3\xc0\xc1c\xa9!\xe3K2\xc0\x9f\xbf\xee\x99{52\xc0\x81\xad\xdf2B\xd13\xc0\x80l]\x8c\xc0\xd44\xc0\x80\xa6=\xdeB\x813\xc0\xd9yW^\xd6\x083\xc0\xbe\x91\xed\xae\x12%3\xc0;[\xcbn\x84\x1d3\xc0\xcb\x12\xdbg\xde\x976\xc0\xae@n\x84\x94\x163\xc0\xb4?*\xf56\xec4\xc0\xdc\x16kz\\"4\xc0/\xea\xe72\x07\x0f3\xc0$\n\xe8?eg3\xc0U\xe9\x04~\xbef4\xc0\xe5/\x01j\x87\xc43\xc0\xcdK.\xb2\x03\t3\xc0\xaf\xd4\x91\xe20\xcb3\xc0=\x98Y\xd4?x3\xc0\x96\xa2\x92\x15\xc4"3\xc0\xab\x99\x12\x08\x17@3\xc0Q\xc2\x08\xe4\xb6S3\xc03\x81"\xf4\x10\xd93\xc0\x90\xef\x17J\xe1y3\xc0\xea\x8c!1\x19J4\xc0\n\xd5\xe2N\x0eu2\xc0E\x02\xb7~<%4\xc0Y\x9c\xf3?\xe1\x124\xc0\x19\xa0+_\xdd\'3\xc0\xf2\xad\'\x16\x85^5\xc0\xbc\xe4\xab`_\xbd2\xc0\x8aN\x82\x0f\x83\xf22\xc0\xb2\x07\x0f\xb1\xc0g5\xc0\xad_\xc3\x9a\xa5\\3\xc0)\xa5\x9dF\xdbq3\xc0\xbb6\xf5b\xdd\xca3\xc0\xc5\xda\xaf\x91\xfdf3\xc0\xb3\xaea\xe1\xd1\xd72\xc0CVGy\xbeD3\xc0\xc4\xed\x82\xe1\xd0}3\xc01\xac\x82\x08\xd9\x083\xc0\x1d\xf6!\xb5\xd4%3\xc02\xda\xf4\x85rl3\xc0^\x94\x89S\xfc42\xc0&\xb4\xbb:\xe1;2\xc0vy\xa9\xcf\x84\xf12\xc0\xcax}\xc1\x07\xf02\xc0#\x84\x8a\x93~\xe41\xc0\x1f\xcbS\x99\xcfp3\xc0W#\x18\xe0\xe3\xfb2\xc0.\xdc%\xb4\x1bV2\xc0\x8c\x8a\r\xe0\xff\x9e6\xc0\x86\x8a\xf2\xd2\x8c#3\xc0\xc4a`\x8e\xe2C4\xc0\xfcar\x7f\x9e\xe72\xc0\x8f\xb4J\xef\xc9\xee2\xc0\xebT\x8dR$\x073\xc0\xab\xb1\xa2!O\xe02\xc0\xa0\xcdp`A[2\xc0<\xff@\x14\x08\'3\xc0\x91>\xd0\x087N3\xc0]\xbf%x\xc9\x0c6\xc0}\xf0MjM\xd06\xc0&\rJ\x16\xc5\xfd2\xc0\x8a`E\x82\x86~3\xc0U\xc7\xd2\xcc\x03\x953\xc0{\x0c\xc3\xed\xad\xdd2\xc0\xb0>\xd7H\xfe\x136\xc0\xed[|\x1c\x12=5\xc0\x1b\xb3\x13\xfc[\xb06\xc0:\to\xc1\x90i3\xc0\x958\x19$\xb3d3\xc0.\xdd@u\x9e\r3\xc0\xb7\xef\x86Bb\xa52\xc0p\xa9\xfaD\xda\xf12\xc0\xe8\xf7\x19\xfb\x15\x04-\xc0\xed\x17\xdc\xd8qH3\xc0\x0c\xc4\xe70\x84\xa76\xc0\x8a\xb1\xbb\xc5T\x133\xc0\x8a(\xe9\x982\xdd2\xc0\x84\xc2\xd3E\xb6]3\xc0U\x17\n\xbf\xe1+6\xc0 \x88\n\xaf\x9aJ5\xc0\xd2P%\t\'\xf42\xc0\xe7\tab\xb2$3\xc08\xf5hD\xf174\xc0"\xa8\xb8\xf1j\x0f4\xc0\xd8\xba>\xe1T\x186\xc0m\x0b\xce\xd9^\x126\xc0\xe2\x0f0\xb8\x0e+6\xc0\xfbe\xab\x07\x90B2\xc0\x1f\xc1O\xa59>5\xc0\x16\x10\x142\xaf\xce4\xc0\xf1\x90\x98\xa8h<4\xc0hBud\xf9\xd11\xc0M\xea]\x00\x81\x015\xc0\xb0o\xad\x8c/\xa36\xc0\xf6`\x0f\x7f\x7f\xa66\xc0\xbcOL}\x983(\xc0\x0c\xab\x9f\x87\xfd\xf72\xc0\x1a\xe3n\xfc8\xd34\xc0\xbe\xb83Ks\xd72\xc0\xfa\x92\rM\xcb\xb42\xc0\x7f\xf6\xae\x1b\x01\xee2\xc0\xc3\xda\x12\x1d\xeb\x065\xc0\xe4v\xac\x82\x80\x013\xc0]\xfd\xd2\x8a*~(\xc0\xe6\x80\x7f\xf8u\xfe4\xc0\x97\xea_\xfa\x17\xa83\xc0H;U8\xde\xe66\xc0(ozbv\xb22\xc0h\x19\xe2\x98\x91\xd32\xc01\t?\x97\xca\'3\xc04\x9c\x931\xe1\xce4\xc0\xc7\x91J\x1ffF4\xc0\xa3\xce\xfeqQ?4\xc0#(\xcdM*14\xc0bn\xc3i\xe4\xa82\xc0\xc6\xdc\r)\x89\xa83\xc0~\xff\xc1E/\x813\xc0.^\x18\x9c\xdf\xf22\xc0\x06\x9e\x02\xb1\x1d\xe42\xc0\xc9d\xf6\xc3\xbe\x023\xc0\xd6{\x9a\xf4\x81\xa52\xc0\x7f\xf7\x80\xc2W\xb43\xc0\xcc:K\xaf\xce\x8f4\xc0\xe0\x10!\xe0\xb8\xcb2\xc0{}z\x1a\x88\x184\xc0\x91\xcc\xf70\xf8s3\xc0X\xbd\x9fhH\x0b3\xc0\xa0\x9f\xb1\xed\xfe/2\xc0\x1e\xcf\t1\x06h4\xc0F\xb2\xfe\xe5\xb3\x18/\xc0\xaa6cG\x81\x195\xc0\xac\x16f\xdf\x05\xfd2\xc0\x1c#\xc2\x96\xa5)3\xc0\xa4>Gk(\x913\xc0\xee\x13<I\xae\x894\xc0$\xcbS\x1e\x91\xaa3\xc0\x94D\x90aH\xbe3\xc0\x1d\x0f\\\xad\xea\xfd4\xc0Y\xad\xe10\xfd 6\xc0+\x930E\x83#7\xc0\x00[\xdc\x88L\x077\xc0\x93Om\xeb\xd8\xc84\xc0\xfd\xa9\x08l\xd9k3\xc0_q8\x8d\xa7\xb22\xc0\x8d\x1b\xbf\xf8\x88G3\xc0ROp\xabc\xa23\xc0\x98\xe0\xd9l\xdaF4\xc0\xf8(\xfb\xd3\x0b"4\xc0\xa4Ag\xca7\x1f4\xc0\xe9\xe7\xa7\xab\x88l3\xc0\xb5&6F\x99\xcd2\xc0M\xae\x13\xb9R\x1e3\xc0_\x97\xd5\x1c\x9b;3\xc0\xa0i\xda[iO2\xc0\xf6\x88\x81\x08\x02\xab3\xc0\x9d\x1b\xadV\xf9s3\xc0~\n0o\x99Q4\xc0\xc1\xee\xf8H\x12"5\xc0\x94\xd2\x02uXM4\xc0\xb8t\x9e\x04$L2\xc0^C\x9e\x9a\xef\xc23\xc09K\xe4\xc9Rt3\xc0\xb9\xe0\xed\xc9s\x003\xc0!\xcb&Ig\xd42\xc0\xe3*+\xf2\xfc|4\xc0\xa6\xa3\xe5X\x0c\xcd2\xc0t\x11\xf1\xbf\x9e\x8c3\xc0\xf1\xe8\x83\x07P\xd54\xc0\xedkHY\x0e\xef4\xc0\x13\x93\x93\xffPM3\xc0\xc8v(\xf7\x1fR3\xc0:\x9b\xac7\xb3\x053\xc0\'\xb8RF{W3\xc0\x0c(+q\x82\xc64\xc0}\xd1\xc3\xc6\xbd(4\xc0\xc9\t\xf4\x8bq/4\xc0u\xd7}\xde#k3\xc0\xf1\x84V\x1d@\x025\xc0\x05\x89w\x83\x92\x1b7\xc07\xaa\xeeUF\x065\xc0\xdd\xd3\xe5#;\xf24\xc0m\xfbG\xa55\'4\xc0\x07@\xcd\x15\xc4\xc42\xc0R\xa5/\xac\xc7\xc84\xc0\xd3i\xc9g\x96\xdf2\xc0\x05MY\x1f\x16q3\xc0\x08\x17EL\x17U3\xc0\x84\xc8\x0116L3\xc0\x9f\x9b\x8d\x03\x04c3\xc0\x08&\x9f\x1aY\xa52\xc0c\xd5\xe2\x0b$V3\xc0a\xf8K\xe8\xf527\xc0\xdf\xed!pF\xbe3\xc0\xc5\x04MX\xf4\x8d4\xc0-\x92\x1f\xef\xb7\x815\xc0]\xb2\x17\x0b~\xaf4\xc0\x80\xf5\x80yW\xa93\xc09\xee\x99\xda\x81\xd64\xc0\xe5\x89\x16o\xcc\xfb.\xc0Ww\x10\xbb\xc3\xf52\xc0\x14\xc8C\xc2\x0e&6\xc0\x99w\x86\xf8x\xaa4\xc0\xaa\x83\x96 -\x8f3\xc0\xcbIiZ@\x053\xc0*\x83\x019\xc0\xfe2\xc0\x84\xa9E~\x81\x9a6\xc0\xe1\x8d\x88\xbf\x01\x8d7\xc0r\xc1\x94\x93\xb6i0\xc0G<\xd5(Oi6\xc0L`\x12\x91\x82\x893\xc0\xee\xad"\xb2\x88Q3\xc0\x11\xd3\x11fkQ4\xc0\x07`\xe5\x11\x0fO3\xc0\xf1\xe6\x8ewE[3\xc0g(\x13\xa2}n/\xc0\x97\xe5w\x0b\x0b]4\xc0f\x174\x0fX\xf41\xc0\xcf\xce\x10\xaf`\x085\xc0N.\xda\xb8h\xdb2\xc0]\x01Jt\xea\x803\xc0\xe7\x15\x155\xc5y3\xc0P\xb7\xa3\xc3F\xd0-\xc0s\x11Xr\x12\xd52\xc0\xa9\xf8\xdck\xdaN3\xc0@\xb9\xd5\x1c&\x186\xc0<%`\xfa\xe0\x9e1\xc0\x12\xffG\x9cU\xa04\xc0\xdf"\xb3\xbe\xdfF7\xc0\x08\x9c5}\x9dP4\xc0\x82\xe0k\xc2\xa8\xc83\xc0\xf4\x83\x0cI\x1b\xd71\xc0\xe8\x81\xc6\xf7\x16\x183\xc0\x9b\xfd\x19cb\'2\xc0d9$\x02b\x1b3\xc0<+\xba3v43\xc0riE\xe5\x0e\x047\xc0Ct\xb34\x0b\x9f3\xc0\x81\xcei\xc7+\x933\xc0\x17\xd0Ft\xe1\xf74\xc0,\xca\';\x05i2\xc0A\xd7\x81\xacS|6\xc0\x14$\xd1") 3\xc0\x06|\xbb\xc0+T4\xc0\xef\x060\xc2<L3\xc0x-\xd5\xff\x1d\xfd.\xc0"\xe4\xc5\x93\xd0\x026\xc0\xff\xb3,\x98\x94\xd92\xc0\xf1\xdcG\xf5A;3\xc0O\xd8f\x96\xc8\xfe.\xc0Bh\x80U\xd4\'7\xc0\xab/\x91\xc7f\xe53\xc0\xe2\xfa\xb1\xe5bb2\xc0\xa5\x1a\xea\x1a^\x852\xc0\x14lh\x80\xa3\x103\xc0\xdd\xb0\xdf\xb7\xb2\x8a6\xc0\xe1\x05\xd0\x12&&2\xc0D\xbe\xb3~\xda\xf33\xc08K\xb8eZ\xce3\xc0\xe3\xf0{gP\x186\xc0q\x9d\xdd|\xff\x840\xc0P\xa4l\xf8|m6\xc0|\x05\xec/\x01U2\xc0Y\xdd\x8b\xb4\xc8\x004\xc0\xed\xa7l\x02P\x8e6\xc0u$8\xb0vy6\xc0\x82e\xae\xaf\x9f+6\xc0\x8bQ;\x82p\xfe4\xc0\xf6^\x86\xfe\xd6\xf14\xc0Z\xc2f\x07\xd9<5\xc0Q\xc6_\xaf\x1e\xeb.\xc0s\xa1\xa9\xccx\x04/\xc0\xe9{\x0c7U\x866\xc0j\x90\x14\xd3)\x885\xc0W~h!\xda\xbd3\xc0\x17\xa9g\x99\x00\xe24\xc0\xa4\x86\xf2\xb5j"4\xc0nM\x91\xa6j\xf32\xc0\xf0\xc2\xdc\x17\x8b\xf54\xc0\xf2\xbb/<\xddj5\xc0\xdd\xa1\x87h\xb565\xc0\xe9v\xd6\xd4\x08\xd42\xc0\x8fCB\xe5\xa6n3\xc0\x92l\x19\x8c{96\xc03\x96\x1c\x9c\x99,5\xc0\'Z\xe0\xe0](3\xc0\x86\x97(J\x82d5\xc0L$\xbb\xcf,\x9f3\xc0&\xf5s\x9b\xa0\xb11\xc0\xc6\x1c(W\x01\xa4*\xc0T\xe6\xb4^\x0ci3\xc0=\xf9v\xb8\x94P5\xc0\xf4\xc5\xc0\x19~@5\xc0\xd2\x96\x80H\xae\x925\xc0\x96Rb\xec$\xa23\xc0\xba\xff\x02\xfeS\x7f4\xc0\xc3 &>^\xc84\xc0\xb5\xf9C9tn3\xc0\xc2n8\rG\xf72\xc0C?\xff\xed\xbd\x823\xc0Z\x85\x8c\xe3\x8f\xa84\xc0\xcc\xc0\x8c\xe6:s4\xc0j6\xc1\x8d\xe1\x86.\xc0\xa1\x9e\xed\x94c\xbb3\xc0^\x032\x86.\x192\xc0\x82-\x0e\x17\xdd\x973\xc0\xf5\x17\xb9\x1c9\x034\xc0V\x0f\xaa\xbf\xc1[3\xc0\x99C\xfbp\x9880\xc0\xfa4\xbb>di4\xc0\xcc\xfb\x8eS\xae\xca3\xc0\xbb7o\xb6\xf3\xaf4\xc0\xe4\xd3\xd0j\xaa\xe41\xc0\xa2Z\xb9%\x93\xc13\xc0\xa0r\x0b\xc0\xdc\x9f3\xc0\xf3wRq\x96O4\xc0\x91e8\xd5\x06M4\xc0}q\x92\x89\xf4#2\xc0zrv\x10\xa114\xc0\x1c\xf3\xce\x1f\x8c\xdc3\xc0::\x87\x07\x1d\xa65\xc0\x1bp\xd1W\xbdX5\xc0\xc4\t\xe2n6P4\xc0`\xc0\xe5\x87\x11C2\xc0\x0e@N6\xf9p4\xc0;\x9di\xe6\xe8\xe94\xc0\x18h\x97{5\xd33\xc0\xae\xcd$_\xc2m3\xc0\xf2(a\x84\xba/5\xc0\xe6\x7flw\xd3\x9a6\xc0\xdcj^\x92\xb0\xaa3\xc0\xf2\xf3\x86\r\xe8\x006\xc0\xcd\xacF\xee\\\xfa3\xc09\xa7!\x12\xb3\xe71\xc0K\xe3\x1b\x02\xeb\xf92\xc0\x96\xb64\xf9\x13\xb92\xc06\xd2c\x02\xc8\x123\xc0V\\;\xa1On1\xc0\xd2i\xeeo<\xda2\xc0Hr\xcf\x9dU)2\xc0zp\xe9\xf4\xd5\xa0/\xc0\xc6\x15\xd0\x18\x97W.\xc0\xccwR\x18\ru1\xc0h6;B?\xff2\xc0\x0ers\xb9\xe5\xef2\xc0\x17q\xd1+\xd2\xca3\xc0\xccIK\x00Kc1\xc0\xd9\xda0\xa8\xdb{4\xc0\xcc\xec\xf1\x08\xdfD3\xc0\xbc(\x9f\xc0\xdc\xea2\xc0\tp>\xe1\x8c\x8c5\xc01\x99\xc9\xad\xf7\xf24\xc0L\xe3\xed\x0e\xa2t3\xc01\xcb\x02irb4\xc0\x14\x1bD\x04~\xe54\xc0V_\xda|Pp5\xc0\x10pU\xc7\x85Y5\xc0\xcdM\x16g\xab"3\xc0q\xbe\xa9\x01+\x9d3\xc0Y\xaf2v\x17\x014\xc0\x01\xa5Kjw\x8f4\xc0\x90\xf5\x13v\xe3\xb36\xc0\x169[iX\xf72\xc0\xabk}c\x07\xe35\xc0\x07\t\x00b\x99\xe00\xc0\xf1\x98\x98\x93\xa2\x904\xc0\x0bf\x1a\xa3\xe4O3\xc0@\xe0\xfbfK>4\xc0X\x8b\xd0t.43\xc0\xce_H\x93\xec\x8b3\xc0"D\x90\x8e\t\x183\xc0\xa1\x08\x07\xdd\xec\x833\xc0;s\xb7\x8b\xd113\xc0\xa7\xbcT\x9a\x06m2\xc0&H\x12\x80NE2\xc0E\x98\xb5\xfb\x1c\x923\xc0J\x90\x15\xa9Q\xaa6\xc0\xf0a\x9d\xd90\xbe1\xc01\xe9\x1e\x82ge6\xc0\x12f\xb4\xd5LO2\xc0\xfc~\xcfRD\xf82\xc0xUA\xa5\x1a\xbf-\xc0\x7fu\x96\xb1&\x1b2\xc0\xda:\xf6\xfb\xd4A7\xc00\x94\x94N9\xfb3\xc0\x18\x01XLN\n4\xc0""\xb0\x00\xbc\xe14\xc0\x04s\x0fI\xa3\x955\xc0\\9\xdc\x06\xf9[5\xc0\xdc\x8c\x0e\x041\x9f4\xc0\xf5e\xb1!\x08G7\xc02_\x08\xe3\x18\x005\xc0/\xe6\x8a\x10\xdd\xb84\xc0\xa6r\xc6\xcd\xb5\xb43\xc09\xf9\x9c\xcc\xc1\x072\xc0\xcf\xc1\x81\xac\xb1\x184\xc0\x88A\x82\xc1\xc9\x163\xc0\xdc\xf9o\x00|\xde3\xc0\xf5D\xad\xa4\xfd\xe73\xc06\xa6\xc9\x9f\xfa\xcb2\xc0\xf9\xb3\xece\xd4A2\xc0Q\\K\x989\x964\xc0\x90\x00I\n\'e3\xc0\xf6\x7fG\x84]i/\xc0\x7fr\xa1\xf74t2\xc0`j\xbd\xc8A\xde2\xc0;\x19`B\xf3\x964\xc0\xc9\xac\x8f\x8e\x1e\x8a4\xc0@\xb0\xc1\xc7C\xfc3\xc0\x90j\x074\xe3\xf22\xc0#\x82\xd1\x05\xb1\x832\xc0\x8a|\xd6\xad)\xc33\xc0\xc1\x13\xcbA\x1fV2\xc0\x85\xe9\x8a6\x05\xf53\xc0\xf1\xd6o\x82\x92\x965\xc0\x17\x0ctU\xc3\x922\xc0\xb0\xb0\xe0\x94$|/\xc0\xb0\xefl\x1f\xb6G3\xc0\x9dy\x18\x02\x19J3\xc0\xa3C\x159O\xd14\xc0X\xa3G\x7f\xfb\xcf1\xc0\x06\x08\t\xc0r\x1b2\xc0\x83\xc9[\x0c\xc0\xbf4\xc0\xef\x0c\xd7\x00\xb627\xc06\xfa\x04\x8df\x102\xc0\xaf\xb4\n\xd1\xe4Q4\xc0\x0c\xd9O\xfe-\xd1.\xc0k\xc9?7(65\xc0\xaa1\x1f\xd8\xfc\xe45\xc0cn\x00JQT3\xc0\xde\xe2W\xd8\x14\xc11\xc0}o\xf1\xbb\x8a&4\xc0\x93\xf9d\xd7\xaa=4\xc0\xca0\xbc\x8b\x1f\xe85\xc0\xd4q"\x92,\xc44\xc0h\xe9A\xe7\x13\x0e4\xc0)\xed\x18w)\xca4\xc0\xd1\xc3\xbd\xec\xafD2\xc0e\xb1|}\xa0\x163\xc0\xb0\xb2\xcf+\xd8U3\xc0\x85\x90\xc8\x07y\xcf5\xc0a\n3#\xee\x9e1\xc0\x1f\xaf\xfaj\xcf\xbf5\xc0\x167~\xbb\x11\x1c5\xc0\xe4\xd79\x968\x9a4\xc0\x92\xb0Z7V\x993\xc0U\x85\xc8s\x14\xdd1\xc0\xe0--u|\xfe4\xc0\x9c\x90J\x18y\xdb3\xc0Zr\xcb\xcb\x0f\xe22\xc0w!\xb6\xe7\x1d]6\xc0q\xc0\r\x80y=5\xc0\x99\xee\'aX\x1b2\xc0e\x1f\xe7\x9a\x1b53\xc0\xee\xd5\r\x9f\xcf\x923\xc0\xd6\x1f\xa5\xa0\xc8\xb23\xc0\xd8v\xc4\x19\x90\xa54\xc0\xaaT\xbf\xc6\x0es3\xc01\xfdJ\xe1\x85\xcd2\xc0{X\xb6-\x83b4\xc0\xf7}\x8e\xce\x81S4\xc0\xe7sVx\x0b\xc52\xc0D\x0b\xc8\x88,\xda5\xc0\x1a\xf03Bl\xaa4\xc0D^Z0\xf9U7\xc0\xe4\x18\x84HPw2\xc0\xf2Z\\u\x99t3\xc0\xc0\x01$\xf85\x974\xc0\xed\xfd\xa0e\x03K3\xc0\xb5\x8b\xec\x1a\xf7\xa63\xc0\x9c\x0b\x87\xee{\x7f4\xc0|\xa30kI\x044\xc0b\x9a\xf0\xb3\xc4\x0c2\xc0\xd6\x98\xd2\x8b\x88f4\xc0\x1d\xb1\xd7\x89\x80O3\xc0\xc1\xb3\x90\xd6W\\3\xc0\xe36\xb9kF\x873\xc0\x83\xb0\x90<&\xe02\xc0\xd5e\x823\x14?5\xc0k\x00\x1e\xeb~:3\xc0\x82%\xb5\ng\xb56\xc0\x07\xc7b\x0c\x82\xb93\xc0\x9c4m~\x81k3\xc0\xd5q\xcd6\n]4\xc0V\xcd\xb1\xf2Y\x182\xc0\x00\x88\xec\x95%m5\xc0\xf0\xfb\xf5\xa4*c5\xc0\x00\x93\x9f\x0b\xc9H4\xc0\xff@\x98\xe0\xf7\xb54\xc0g\x0cF\xb4CK3\xc0\x84\xe3\x86u?\xf34\xc0\\\x8dWA\xc2\xff4\xc0\x90K\xc2\x99k&6\xc0\x9f\r#\xcf*F5\xc0\xe7d\xac7\x03\x7f3\xc0\x85\xb3\xfc\xf3\xd3#3\xc0\xabd\x14\xe8\xed\xf63\xc0\x9bd\x95\xd1pm4\xc0\n*0\x95\x85\xe34\xc0\x91\xcd)\xd1*y3\xc0\xd9xK\xae\xf1\xd33\xc0\x0f\xd9\x88\x1f\x11\x062\xc0\xfb\x8d\x06\xc6\x98=4\xc0\xad)8]#\xdd2\xc01W\xa4\xfdts3\xc04\xefPt%P3\xc0\xf5Z}\x9a\x89]4\xc0\xc3&n\x90\x80]5\xc0\xda[\x9a[E\x0e3\xc0+\xc4\xd4\x8c\xe4E5\xc0\xca\xa8\x01\xfc\xd4K3\xc0Ui\xe5\x0fq\xd61\xc01\xeb\x965(\x0e4\xc0T\x19\xa9\x90\xa9\xec3\xc0+PG\xf0!*3\xc0b\x07W6\xac]3\xc0\x81\xb5\x060\xb3g5\xc0\xbf\xbc%o\x10\x054\xc03\xdd\xe3\xd8As5\xc0\xfd!oh\xeb\x186\xc0\x8e\xa3\x98\x9a\xd8C5\xc0\xc5 \xb1ov\xcb3\xc0\x8d\xa0ahE!7\xc0\x8b\xad.\xe2\xfeT3\xc0\x98\xbd\x10\xa1\xde\\1\xc0\xc3\xb3\x98ViM3\xc0r\xc9\x8a\xd6y\xe03\xc0\x13\x90>[\xf0\t2\xc0\xe0\xe6\x88|\x96`4\xc0\x90\x9d_\xcd\xff\x192\xc0\x1c\x89\xa8\x10\xdc\xa14\xc0\xb8@\xa7\xa5\xe6\xdf2\xc0DC\xcfq2\xd94\xc0\xd58\xb2\xca\x1a\xe33\xc0/\xbc\x1ce5\x9b4\xc0\xf4\x08\xb2\xbd$71\xc0\xda\xe2\xbc)\xa3G4\xc0\xcb\xa1k\x18\xb0Z3\xc0\xa6\x06M\xa5\xc0\xc82\xc0\xc3;g%\'S0\xc0n\x1f\x92\xbfV\x1c4\xc0xP4Ub\xc93\xc0\x99\x99\xd0$X\xe33\xc0\x81q\xd8\xc5\xd2*3\xc0\xf7\x90\x02\x98\xe5\xd13\xc0\xb8\xb9ST\x81\xde4\xc0\xaaQ\x01\x88\xa8\xcf4\xc0\x1f\x0c\xc7\x83875\xc0\xaae\xe1\x03\x9dx5\xc0G\xe6\xa7\x19\x8c\xa04\xc0}\xd34\xc6\x1eu4\xc0&r\xdf\x9b\xefe4\xc0\x0cY\x1e>Z\x9e3\xc0%u\xd2_\x04\x9b3\xc0\xcd\xa9{\xd4\xff-4\xc0cJ\xe5Y&z7\xc0\xf3l\xbd\xba0\'7\xc0\x85\xb3\x1c\xe2\xa5\xc33\xc0=)\xa4I\x14\x147\xc0m(0\xc2mY4\xc0\x82\xd1\x1ek\xfe\x183\xc0!\xa9\x12\x18\\\xdf5\xc0U\x0c\xe8QY\x8c3\xc0\xc2}\x18)\xca\x8e3\xc0t\x1f\xe1S\xf6J1\xc0\xdfd\xaf/\x00\xdc5\xc0\x9fH\xe1\xed\xd4T1\xc0\xba6/\xd1\x93\r7\xc0%\x15P\xfe\x9c26\xc0M\x81Q\xb5\xd0}4\xc0\xf1\xb6-\x01f94\xc0\x9e\xf7\xd2k\x9f\x974\xc0\x92\xadilM\x167\xc0\xf1\x9fa\xfej\xe43\xc0\xb0\n\x9bQRq4\xc0\xcb;\xd43"[5\xc0\xed\x16\xd9Z\xa183\xc0\xa2\x0c&\xa9\x96*3\xc0\xb7d]\x131\x025\xc0\x0e\x887\xed575\xc0R\xd9\xa9\xd2\x8a\x94/\xc0\x05\x97\xc7\xb3\x8a.3\xc0IQ\x1d\x0f\xac\xf75\xc0\xe4u\x08\xdb"]5\xc0\x91Qze\xa4\xb80\xc0\x02\xd4\xa6{\xe614\xc0q\xbb1e\xa7.4\xc0\xe1\x02eK\xc8\x037\xc0\xf5\xe8=5\x8b95\xc0d\xb1\x9b\x83$\xdc2\xc0\x05\xa0\xdfx\xa6"3\xc0#\x08\xec\x81yA3\xc05\x12\x05?\xbb\xd72\xc05H\x04)Z\x1f/\xc0\xe3\xac\x8e\x9b\xc8k4\xc0S{ju8\x103\xc0\x81\xad~\xbf\x0c\xf92\xc02,V\x903I/\xc0\x94\x84\xcfP\xf7\xfc5\xc0\xe2\xdd5\xeb2\x905\xc0\x13\xe4\xaa8_05\xc0\xea\xebX\x1dWf4\xc0\x10n\x94\t\x10\\2\xc0\xf1\xa3/\xa4\xb6b2\xc0\xfb=.F\xcaP3\xc0\x1bp\x12OqV4\xc0\xc0QrNf\xe82\xc0\x89\xfe\\\xf5\x9f`1\xc0\xe9\xd5B\xab\xf4\xfe6\xc0i\xa9\xfd\xb8\x88(2\xc0\xc1\xd7\xde\x85\xbf}4\xc0\xa9kU\xe7a\x9a3\xc0\xacY\x86\xf3\r\xeb5\xc0\x87\xf0a@\xdeA3\xc0}\xc6\x82r\x84c4\xc0\x8e\xf6\xf4\xd4z\x8c2\xc0\x9e\xb3\xe0o\r\xe95\xc0\xe0<J\x9aP15\xc0\x16\x10/\xc1\xa7\xf93\xc0=\xddZ$\x9c 3\xc0c\x96\x85W\xf9\x193\xc0\xfc>\xad\x10\xafB4\xc0\x14\xe1\x01\x9e\n\x884\xc0c\xc6\x80\xceC+3\xc0\xca\xd8\xad\xca@;4\xc0_\x91>\xb5\x15S5\xc0\xbfm\x9f\x05L\xd33\xc0r;\xa0\xd4Cy5\xc0\x8b\xe5\xc6\xde\x0b\xed3\xc0[U\xe4\xce\xe1\xab5\xc0\x07\x91Z\x83\n\x7f5\xc0$g\xf0iU\xd75\xc0\xd8_s\xf5\xab!3\xc0\x85\x9fW\xb9\xcc\'4\xc0j\xc6\xd8\xe9\xbc|4\xc0\xfb\xae\x0c\xdf\xaca4\xc0/\xf3\xb07\xd3\xf53\xc0\xbf\xbd\xc7CPc2\xc0\x81\xd6f\xd7\x93\x843\xc05\x06\tC\x9193\xc0\xc3aQ\xaaF07\xc0\xf11\xd9\xa15*3\xc0\xaa\x06~\xc6\xf8c3\xc0\x93;\xc7F\x91U1\xc0\x94\xc1\xf1\x11\xf4\x042\xc0<\xf6\xcc1\xfe\xf13\xc0|U\xabN\xcd=4\xc0\xac\xed\xea\x84\x03\xaa3\xc0\xff\xfb\xcc\xae_\xec1\xc0\x9a\xe0\xaf\xc5y03\xc0{\x05\xc2\xf8\x12\\4\xc0\xea\x86}\t\x0084\xc0\xea\xfd\xc3R\x10\x903\xc0\xfe\xb0\x15v\x0e\x174\xc00\xb8\xe7\x9e\x00Z4\xc0\xf7T0^?}4\xc0\xcaRn\x96t\x894\xc0\xcd\xc8\xfcN\x13\xb36\xc0\xbb\xd9=Q\xbaL1\xc0\xbe\xe6\x9b\xaf\xa7\xf31\xc0\x8b\xe1\x16\xaadA6\xc0B0EY\xe4\xdb2\xc0,HI\xe4\xf0\xb86\xc0\xd2\xfc\xae\'g\xee3\xc0\x05\xcd*\xc0\xaf\x0f3\xc0\xe3\xad\x14\xa9\xd9I4\xc0\x95\x1eX\x8a\x1c\'1\xc0\x1b\xa7\x0f\x1et!3\xc0m\xedMNg?5\xc0\x92\xaf\x87\x1c\xa4\xd15\xc0*\xcc\xb1+T&3\xc0[\x00\x9cEp\x073\xc0\xca\x9e\xc7\x9e\xa6"3\xc0w\xe1xC\x88?4\xc0\xfb)\xda8\xd1\x883\xc0\xca\xbcZ\xd7[%2\xc0\xdb\x00\xe5\x0c;\x0b2\xc0vA\xff\xca\x11C1\xc0\x12\x9b\xed\\\xe5\xef1\xc0\xdf\xa5\n\xc1\xb6\x173\xc0\x1e\x95a\xfc\t\x8f/\xc0\x80\xa7\xc9\xe3\x89\xf13\xc0\xb5>\xe7\n\x14\xd54\xc0\xe9Jg\x87\x8d\xf73\xc0\xa01\x1bpv\xfd3\xc0\xcf1\xaf\xd7T53\xc0\xbd\xd6\xd8\xf3\x9e\x1a3\xc0\xe6,\xa2\xda:\xab3\xc0\xf9\xcbE\x05\xbe 6\xc0|\\=[y-4\xc0\xabf\x85\xc0\x8a\x082\xc0\xeb\xc08pJH3\xc0\xe9\xf3\x07\xbb\xdb33\xc0\xf4\x17\x1cp\x85\x913\xc02\x88\xb0lQ\x113\xc0\xa5K\xdbf\xc7\xa93\xc0\xd1=\xbb\xb8\xbf\xa43\xc0\x94\xdd\xdb\x945\xca3\xc0\x07_!\xeb\xd2_5\xc0\xec\x80\xdam\x16a3\xc0\xf6\x07;1\x08*5\xc0\xb7\x8d~y\xc4\xc86\xc0\x81\x0fH}\n\x0b6\xc0-\xb4\xe4Z\x1c\xb42\xc0\x94\x8as\xc8\x9eL1\xc0\xe6Il\xef\xf1\x9a4\xc0\x05\x12\x10\xc3O\xae3\xc0\xa0\xb6yI\xe9?3\xc0\x13\x08\x92\x06\xff\x047\xc0\r\xa7\xd05\x9c\x182\xc0\xdf)\xf8e/\xd53\xc0|\x85\x01\rh23\xc0\xb6\xa0\xb5\x04/h3\xc0\xe6<\xe8Q\x19\xd13\xc0\xac\r\x00\xcd\x19\r3\xc0\x06\xe9X4\x05\x043\xc0\xd5\x9aE\x1f3)4\xc0,zE(?\xee2\xc0\xc4u\x1f\xc5dj/\xc0\xc45H\xda\x90\'7\xc0\xf2\xf9\x9a\xe0\xa0%3\xc0\xf2m\xb2\xa3\xc2\xd22\xc0\x0c r\xab\xd2\xa02\xc0\xfb\xb0\x1f\xc6\x8f\x1c3\xc07\xcb\xda\t\x91\x173\xc0\t\xfa\xc7\xdb\xc4?1\xc0N\x13Y\xe7X?3\xc0\xe2\xb5\xb3M\x8f!4\xc0\xba\xb8\xd1\xb7\xea\xef6\xc0\xe4$U\xfd\xecf3\xc0/l\xa2=\xa9\x9c3\xc0u)\x1bo\x07\x083\xc0\xe6\xe5\xcd2I\xc22\xc0\xe7ah\x05\x15\r2\xc0T\x16A\xfe/"3\xc0\x84\x97\xe9?\xc7\xc55\xc0\xec\xa8\xa2J\xcfu3\xc0\xcfC\xce\xce\xee!3\xc0\xe8\xa0\xe3\x97\x85\xf71\xc0\x9e\xb1\x8f\xf4\xd9\x1c2\xc0\xf7*\x15&\xc2y3\xc0\x0cY~:6M3\xc0\xaf\xd43\xbe\xdf\x9f6\xc0\xff\\\x13)\xc3\xa92\xc0FH=\xd3\x99\x8c2\xc0\xbfb\x97\xe9\xda\xec2\xc0\x11Y\xf8|\xfd\x103\xc0\xb7lh6\xac\xfd1\xc0h\xb1\x00%b&3\xc0Nm\xc2\x98b\r3\xc0\xf7\x83\xa4\xfeMo5\xc0x\'T\xa1\xad\xae2\xc0G\xac \xbd\xc4\xf73\xc0W3\x13\x07\x82=3\xc01\xadL?\x9a\xe23\xc0M\xab\xa2\x07\x92\x083\xc0R\x11\xf8\xa3\xb8m3\xc0\xac\xff7\x1f\xdd\xee2\xc0\xe1P\xd9g\x94\xdc2\xc0A\xb9e\xae\x00\xf64\xc0\x12G\x92\xf7\x1c\x127\xc0]\xfd.\xb5\x82\xd82\xc0\xa6v\xc3\xe6\xab\xa83\xc0\x92\xf6\xbd?\xb2~3\xc0\x8f\x02\xf9\x1d\xe9\x912\xc0\xdb\xbd~aZ$3\xc0S\x96`\xf4p\xd42\xc0>a\xb05Wr4\xc0}\xc0\xf6\x98]\xb15\xc0q\xa2;\xfc\xa2z3\xc0\xab\x0b\xc8\xd6C\x0c3\xc0Z\xd3.\x0cD\x073\xc0ELk!-33\xc0\x94\xc6d\xceJ\xee2\xc0\x08\xc2\x977\xb0!6\xc0\x14\xff\xa1SS\xdf2\xc0h\xfeC\xa6\x81O8\xc0Ngg\xf2\xc0\xc04\xc0\x80\x86\xc3\xb8\xd8t3\xc0G\x13\x076\x84k6\xc0\\=\xcb\xe4P\xcc5\xc0\xe1D\xb4}\xc4\xfb1\xc0\xcb\x7fP\x06\x17!2\xc0\xc8\xa4\x95\x960\xdc3\xc0\xdc\xff\x01x.\xff2\xc0\xb4\x14*!\xa6\xcb3\xc0\xa2\xb5#.\x05\xb33\xc0\x9e\xcf\xca\xbb\x03B3\xc0k\x96{\xf4Y\xd54\xc0\x00\xdfR\xaa\xc5\xfd2\xc0\x0c\xf2I#Ri3\xc0\xc9C\x84\'_\r3\xc0j\xc7\x9f\xa6\x0c\xf12\xc0\x8e\xebK`\x0e#3\xc0L\xd8*\x97\xd5J3\xc0\xe4\x95\x9e\x14\x94\xfe1\xc0\xf7(6\x04\xf8\x143\xc0\xd6,\xe1\x11\x0fh3\xc0\xe3\xabX\xa5\x06\xd42\xc0?C\xa0\x96\xed\xd92\xc0\x10)Wk\xfb\xff7\xc0\xba\xc3]|HO4\xc0@\xec\xa4\xb1\xd3\xbc3\xc0\xa9\x1cl\xcc\x0c\xe23\xc04b\xfd\xd0<94\xc0w\x96\x91/e\x003\xc0\xc4\xf9?\x80\xd7U5\xc0\x11n,V\t\xfa6\xc0\xa4k\xcf\x80a13\xc0\x7fq\x99\x84\xe1D5\xc0\xd3\x02\xf5f\xda\xa71\xc0TY(\x1e\xe1\x025\xc0\x8e\x89Z\xa2\xc3\xcd4\xc0i\x16\xca\x05\x97\x122\xc0KeWm\x96"2\xc0(\xd7x\xe6\xdd+3\xc0\x1c\xd9\xcb\x1f=\xf82\xc07,\xa9x\xab\xfe3\xc0#\xb9M\xc3Y\x934\xc0\'<\xe9\xac\x16S5\xc0<\xce\xe1+\x93a4\xc0\xb9q\xf9;\xf5\x1b4\xc0\xc2\xf3\xc0\x8e\xdb\x0f2\xc0c\xa0!\xc9p\xd52\xc0J\x8e*\xc9\x95K5\xc0\xae6\xda\xfb\xb8O2\xc0Y/\x10\xc6],/\xc0\x1c\xa7\xe1l=;5\xc0\xb5\x06\x8f\xc6\xf1\x055\xc0\xdf\xd1u2 23\xc0\xeb\xf6\t@\xfe\x133\xc0\x12\xb3_\x85\xd6\'7\xc0\x11\x07>\xcf\xd7\x8b2\xc0q\xcb\x88W(\xfd4\xc0\x06\'\x02\x0cwu3\xc0\xd2\tt\xc5kC5\xc0$Oe\x0bf\xcf4\xc0G\xdd\x90\x89l>4\xc0\x9a\x10\xbc\x86\xcc\x102\xc0\xd8\xe3\xc9\xcf1\xd32\xc0\xcez\\M\x9b!3\xc0\xd8`\x81\xe35L0\xc0\xab\x06\xdd\xe34F4\xc0\xbfD\xe3\n\x1d\x984\xc0\xe1\x01)D\x85S3\xc06I$:\xbc~3\xc0\xc5\xe0\x8b\xd3%\x912\xc0Gd\xa2-Z\xdc3\xc0\x8a\xae\xc3Q\xc3\xe92\xc0\xd5\xc6\xa7T\x81\x195\xc0eW\x91\xc23X4\xc0M\xb2\x02\x0c^\x003\xc0\xc4\xd1i\xa9:-3\xc0\xed\xc6\xfa3\xf0\x163\xc0\xa5:\xef1\x15S4\xc0\xc4$\xa0\x11\x84\x855\xc0\x96"f\x9d\x92\xaf6\xc0 \x93>\xeei\x1f4\xc0\xa76\xe5\xc5+\xc94\xc0\xb7L\x1b\xb7hm3\xc0\'*\xb2\x90\x14;3\xc0\xeb\xfa\xb2t3\xf82\xc0v\xa8\xef\x81\x0b\x105\xc0\xae\xee\xdb\xc6\xda\xe52\xc0\x95\xbfv~\xb0\x162\xc0M\x98\xdd%\xb7q3\xc0\xf34\x04\xb6x\x013\xc0B\x06\xf5N\xc7\xd22\xc02?z|\xc8\xcd2\xc0\x99.lMK\xd54\xc0J\x04\xa3:\x0e\xc64\xc0\xe4\xa5_E5\x8f.\xc0|x\x10k\xe623\xc0\xfdJ\xaf]\xe7i3\xc0=+k\xb8\x8f\x065\xc0\x82\'\xa5\xed\xf1\xf14\xc0\x0b~\xf6\xd2\x92O1\xc0\xd9\x85\xa6W>53\xc0\xbc\x8a;\xf7\xfb\x037\xc0\x12\xcd\xf5\xa2\xb2C3\xc0\x13\xcdBTrJ3\xc0\x88,\xd1\x88\x9b"3\xc0&\x8e\xe0\x18\x9f\xab5\xc0\xe4w&-\xb6\xc11\xc08\xb9\x9a\x90;\xa63\xc0\xab\xd7-q\xbb\x015\xc0\xd1{\xdc\x8f\x1d\xed4\xc0\x92]"\x7f\xf2\xcf4\xc0CM,\x02\xce\xca4\xc0b\x85Dv\xb0\xfd3\xc0\t\xc4\x9fe,\x053\xc0\xfd\t^\xae\x82\xa93\xc0\xed\x16\x85\x15\xe1\x1b2\xc0\xf0}\\\xb5FE3\xc0Y3\xa1\x80\xba!5\xc0eVi\x12d\xd44\xc0l\xd6\xdf\xad\xd0y3\xc0\xcd\xae\xda\x9er!4\xc0~\xca\xb3\xba\xc0\x873\xc0\x9a\xb1\x8f\xf5\x9c\xcc2\xc0P,u\xfc\xab(7\xc0!Z[\x80\xda\xf33\xc0\x9d@ uq\xbe3\xc0E\xe3\xff>\x8f5-\xc0,L\xd0\xb5\xf3 3\xc0\xdf\xcdb\x86a\xff1\xc0\xc2\x85\xccJ\x15t4\xc09\xca\xd4B\x01{4\xc0\xf5\xfa\xd2B+\xb75\xc0\x7f\xed\xc8\x17,\x976\xc0z.\x86Zn\xfc2\xc0\xa2\x7f\x8a0G\xd02\xc0h\x85\xc5\xcc\xd2\xe5,\xc02\xd8\x81\xb7\x0bw3\xc0\x01\x15n\xb0n\xa92\xc0\xc5\xbf\x9d\xcaI\x133\xc0\xd5F\x0f\xf4\xd3\x192\xc0\xd8\xb6\xdeCJE4\xc0\xe3<\x1e\xf0\x04\x1b5\xc0\x8fY\xb3y\x8a\x076\xc0YY\xeb\xd8k\x1c4\xc0\x7f\x88\xae\x08i\xa25\xc0F\xa3W\xcf\x86!3\xc0\xd1\xbe\xfe\xe3:$3\xc0w\xb3"\xa2S\x8f5\xc0\xb7\xcf?\xc3nJ5\xc0=\xc2\xc1_V>5\xc0\xc3F\xa3\xbb\x95\xbd5\xc0a\x96n\xc8\'#3\xc0\xe2m\x83\xb4=\xb93\xc0r\x1bhE\xcc#4\xc0\xd4\x8ar\xcc\x0cy4\xc0\xda\xdf\xfdA4-3\xc0\xbd\x80\xc2\x10\xd0\x894\xc0\xb9>\xad\xec\xa9\xe93\xc0\x1c&=\xa8\xa7M3\xc0sz\xe4\x17\x18\xee2\xc0[\xf3\xf1\xf7O\x865\xc0\xca\xf1"8hN3\xc0\x97\xd7\xa3\x10n64\xc0\x7f\xa2\xe1\xbd0\'3\xc0\xb2U%\x91T\xe82\xc0\xaeN\xa8\xd6h@3\xc0\xf1o\xab\x19K13\xc0z\x9dU)\r\xf41\xc0]\rvS\xe0h/\xc0\x0f\xa4\x8b7\xd1(3\xc0\xd6\xe6_\x83y\xde2\xc0< \x83\xfb/}3\xc0\x08JJ\xc8\x0e\xd02\xc0nx\xbc\xb1\xb9\x83/\xc0\xe2I\x8c\xd1\xc2q4\xc0\x08u\xadb\xe0\xdc3\xc0\xd8\x08}w\xc452\xc0\x16?\xf6_\xe4S4\xc0\x0e\xe0\xf1\xbd/V3\xc0\x14\xe4\x00X\xeb\x825\xc0X\xe5v\x1b\x85^5\xc0\xb7\xfd\rf\xa4\xe33\xc0\x99\xc4\x81\xcbJF5\xc0\x07hHF\xb6\xb94\xc0*-\xb6k\xb5\xa66\xc0\x18\xcc\x05\xd1\n\xf12\xc0Qv;\x7fZ\xb91\xc0\xb4\xb8Iyh\x9c3\xc0\x90\xdaI:\x9d\xb22\xc07\xf9\x1fc\xb1{3\xc0a\x97\x8e\xea|\x843\xc0\xa4\xc5\xe9yAg4\xc0\xf3\xc4\\\xa0\xfc\xe41\xc0\x83\x99\xed\x18\x85\x18/\xc0\xc9\xf4r\x0c\x90\xaa2\xc0\xef\xb4n\xc1\xb0%2\xc01\x11\xe5\x01\xaeY5\xc0i\x91\xc1\xe4z53\xc0\xcd\xc8\x9c\xee\x15\xdc3\xc0??\xc5qT\x94/\xc0\x10\xec\xee\xb98\x0c4\xc0x\xc7x\xcf\x97`0\xc0}j\x82S\xca\x0c3\xc0\x19\xb2]<+v3\xc0)\x18\x04\xdc],3\xc0\xfdX\x013vD4\xc0\x97\x18Sj\x7f23\xc0\xb2\xa6\xb4\x84TY3\xc0\r\xee/\x18P\x863\xc0\x04\x1afZW\t4\xc06\xf5\xa9\x8aA\x063\xc0\x02\n\xc7k\x83\xf32\xc0D\x0e\xec7\xbf\r5\xc0\xf0e\x17\xb4\x94\x1c5\xc0Un\xffx\xe681\xc0S\xbbm!\xe6^5\xc0&~\xa9\xd3\x14\x087\xc0(\xc5=N\xc3@5\xc0\xff\x95\x9d0xT/\xc0\x99\x04a\x9f\x10(/\xc0\x8c%\xea\x9b;\xa96\xc0k\xa7\xcd\x99[*6\xc0E\xd0\xf6\xea3\xa12\xc01\xf9nq\xd1n2\xc0\x86;!\xb1\xed\x0b5\xc0#\xdd\xb6"\xa8\x126\xc0\xcdg\'O\x0fp3\xc0!\xc4\xbe\x89\x13X3\xc0hD\xbc\x98\xb2&0\xc01\xf5f\x9cz90\xc0t\xa4\xd9\'f\xc12\xc0 \xd3\x18\xd6\x0e\xb55\xc0\xfc\x95T^\xce&3\xc0\xed%3;\xbb\xd23\xc0\x7f\x83\x92_\t\x0f3\xc0t\xe3\x9b\xd9\xafH4\xc0\x82\xd72|\xf0x2\xc0\xd0\xead\xcc\x8eb2\xc0\xb2W\xff\xc9\x8e24\xc051H\xb7I\x1d4\xc0z\xd0\xf6\x919_4\xc0j,\xc4l\xcd<3\xc0\xd94\xda\xdd\x16t2\xc0\xea\x96\xe6R\xceA5\xc0\xdf\n\x1d\x18mF3\xc0o\xeb}\xb8\xa4\xc22\xc0\xe4\xfc\r\xbc\x12\x917\xc0v\xfd\xeaG\xc6\xe22\xc0Xd\xe9\xde\xe5\x0c3\xc0\xae\xb0XI\xd4,6\xc0\xd6\xb3\xe5\xec\x01?+\xc0.\xae\xc3u\xd7\x085\xc0\x12\x1d.t\x86\x073\xc0\xecJ\xe2\xa2j[2\xc0q\xa2\xcby\xe0\x063\xc0K3>\xccA^5\xc0\xb0\xe8?\xfd\x91;5\xc0\xd1\xebR|\xe804\xc0\x14\xbfg\x13o\xa42\xc0\x98\xb7\x12\xf8\xaa\xa63\xc0\xbe\xa7\xa6\xd7\x95D5\xc0\xe02d\x19\xbd\xde2\xc0\xe76a\xe4\x05\xea3\xc0\xc8\x11\xe1PXO5\xc0\x00\xf4A6\xcdL4\xc0\xa7\xa0\x92\xd1\xb4\xe13\xc0\xb8\x04\x02\x9a]\xfc1\xc0N\x97*\xcc\x87C5\xc0\x15\xc7g\xb9\x05\xcf2\xc0\xe5\xab:\x97\x95\x1e5\xc0\x87\xd3!Y\xda23\xc0\x7f\x84\xd7\x02\xd5\xff3\xc0\xe4\x86\x97\t\xddo3\xc0\xac\xa7\x06\x9cB\xc91\xc0\x94\xa0|8w\x1a4\xc0\xf3\x7fr\xceTL3\xc0\xb5\xdf\xaf\xd7OC1\xc0\xf4y\x0e\xbfS\xd03\xc0\x96a\x86,\x8bk3\xc0\xb2h\x8e\xcb:z3\xc0\xf9\x06%Su\'3\xc0\xba\xd7vn{\x053\xc0\xefZ\x8b\xea\xb9\xc1-\xc0\x03\x84\xf9L\x9d\xdf3\xc0\xff\x9ad\xb4\x07q3\xc0\x87C\x87:\xe8\xb72\xc0\xfba\x96\x0e[\x895\xc0\x18}\xbc\xbf\xc3H5\xc0\xebh\x1a*^\x02+\xc0\xa7\xe5\xe0\xd1W\\4\xc0\xa8\x0c\xcf\xe6;\xd62\xc0\xe5\x08x.\xcf\x8a4\xc0&{\xa9\xc0\xcdx4\xc0P\xe8\x12\xae\xc8l4\xc0\xa4\xfd\xc1\xe0\xa9z3\xc0\xe2S4$\xcd=3\xc0\x91~\x1d?\\\x0c3\xc0\\9\xc0N\xb6i2\xc0\x1c\xa9*;\xf1m2\xc0sX\xa9\x9a\xa7t4\xc0\xff\x16.r\xfa\x1e3\xc0\x94\xab\xad\xcdG\x19/\xc0\xac\xabg\xab=O3\xc0\x8c\xeb\xbe\xef\x8f53\xc0/~\xa9\xf3\xe5&3\xc0\xa8\x90\xe6OP\x8c4\xc0z\xa4w\xe0(\x154\xc0}\xbd\x08\xc8\xc4J3\xc0\x98u\xea\xed\x02D3\xc0Z\xfe\xe0qk\xaf3\xc0~\x1e\x07\xad<H7\xc0\x858\xb3\xddc\x03/\xc0q?m\x1a\x1772\xc0}\xf4\x9f\xc1\xc6\xe54\xc0\x84\x8a\xf0\xcc|~3\xc0\x1b*\xca\x8a\xfe%5\xc0S\x94,\xb9\xd5\x823\xc0\xe1\xaf\xe9 c\xde2\xc0|F\xd0edr3\xc0\xed\xe1m_\xea\x063\xc0\xe3\x08T\xcf\xf4D5\xc0\x9d\x0c\xb8cK!3\xc0\x01C\x88d\x16\x823\xc0v\xd7t\xc9\xe1\x7f3\xc0W%\xe3\xbdC)3\xc0\x00\x8d#1\x0823\xc0\x18\xb2N\xad3F3\xc0]\xb0\xd7\xd7-b3\xc0\x92\x81\x05\xce"A5\xc0\xa2b7?w\xd64\xc0\xf2Z\x05<\x0b\x1b3\xc0MLP\x8e\xa0\x873\xc0tN\xef%\x0ez3\xc0\x9e\xbd}e\x9c?3\xc0\'\xf9\xd3\xf2Es3\xc0oYZ\xa0\xcbX3\xc0\xc5\xfd\xd2\xd0J\xd12\xc0\t\x94\x82\xf9*/2\xc0\xdd\x0e\xaf\xea$\xe23\xc0\xca\x91\x12\xc3\x0bb2\xc0O\xa1J\x1b\xfb94\xc0)\xfdO\xc6\x0e\xdf4\xc0\xc6S* \xcb/3\xc0\xff\x8fS\x1a\xe9\x1e3\xc0C\x16\xa5f\xbf\x052\xc0\x07\x91\x97\x874\xb55\xc0\x1b\xe1r@\xdac2\xc0\xd1_4\xb6;\xed0\xc0d<\x8a F\x050\xc0\xf8\x17\x18*\xe1\x002\xc0\xe7\n%e\xa8\x880\xc0\xdd\xbe\xd0\x9d\xd5)3\xc0\xb4)\xa8\xce.A3\xc0yC\x066\xea\xaf3\xc0\xfb%j\x8b\xa1\xab3\xc0\x16+f5\x0e\xe03\xc0\x86\xfa\xb7\xe4\xeal4\xc0\x89\xc4>\x1c\xa6\x891\xc0&>\x8d0\x0e/5\xc0\x86\x15\x81r\xb6#3\xc0\xa8\xaa\x91J$B3\xc0\xdc\xf2pC=%3\xc0g\x97\x11\x1fs\xe61\xc0F)\xb8s\x1b\x0b5\xc0\x05\xb0\x1f\xe5Ys/\xc0/\x94\xab7n\xb45\xc0X;el\xd7\x1c5\xc0\x02kV@\xdf~4\xc0Ua\x19\x1e\xdd"3\xc02Q\x86\xc7\xd9\xba4\xc0\x03\xb2\xdf&\x8a\xcc3\xc0K\xb9%\xff\xf1-3\xc0|\x8d\xba\xe3\x8c\xe03\xc0\t\xa9\xd0\x01\xcb\x083\xc0\x97\xe5Ad\xc5\xe82\xc0\xa5e\xc2H}\xca2\xc02\xb0\xc2\xa9\x02\xb82\xc0\xc0\xd6\xd6\xec\xc4\xa4.\xc0\x08\x93\xe3/\xc5\x033\xc08\xaa\x14\x05\xae\x9a2\xc0\xf4\xc5h\xe1\x17\x156\xc0\x8d\xdfP\x19\xbf$3\xc0\xad\x8e\xffg\xd4\xb06\xc0\xd2\x12\x86\xc2\x98Z3\xc0Gg\xca\xa3~S2\xc0\xa9\xe5!\xe5\xe7F3\xc0\x122\x10\xc5\xf3\xed6\xc0\x08\xc1\xde\x15t\x043\xc0+l:H7\xae3\xc0\'\xee\xcar\x1dt4\xc0\xc3J^r|S3\xc0\xe6\xd3\xc1\xde\xfa\xe91\xc0\x80B\xc6\x84\x1c\x193\xc0\xeb`}\'e\xed1\xc0\xde\x0e\x0e$\xf3\x8b1\xc0CZ\xbe\x8dJ\xd74\xc0\xa2>\xc0\x0cj\xa93\xc0\xd5\xe8e\xe7\x8b\r0\xc0R\x7f\xd9\r\xb3\x1c6\xc0\xf2\xf8\x9d\x96\xfc\xcd3\xc0P\xc3\x12\x19\xcfd5\xc0\x90\xc6nm\xe4N2\xc0\xf3\xf5\xbb=\x90v3\xc0M\xfa\xd4\x9a\xd5\xc25\xc0|\xc0\x8az\xf2\x864\xc0\x08\x04\x99ZA\x163\xc0\x96\x81\xc6\xb2w\xda1\xc0\xb7b/\x98](3\xc0\xf2\xac\xf4\xd6e\xa65\xc0\x0b\xd2\xafm\xa7)3\xc0\xa9\xf6W\'\x8b]4\xc0\xea\xb5g\xe7\x05\xbc2\xc0\x97\xa0\xc9G*\xad0\xc0\xf5\xc9J\x86`m4\xc0<<`d\xa6"3\xc0k\xe9n%6\xc91\xc0\xf2X\xdc\xbd\n-3\xc0\xcd\x1c>\xab\xcd\x844\xc0\x88\x8fQ\t\x8es4\xc0\xb0Cf<\x00 3\xc0\xe5\x9b\xc7\xdf\xa9\x082\xc0L\xa1\xc1LZ~3\xc0)\xfa\xef\x8f\xb6\xfa4\xc0\x04\x82\xc1\n0:5\xc0t\xe0\x97\x0b\x99\xea3\xc0=}-\xb7:\x050\xc0 \x83\x8f\xf9\xa2\x954\xc0QU?%\xef\xc74\xc0\xfbB6\x0f\x06>5\xc0De\xef\x1dE\x1a4\xc0=\xa3\xfa|ir4\xc0\xea\xfc\'V=\x143\xc0\xdb\xdc\x94M\xcb45\xc0\r\xfd\xe5\xc7\x95\xa72\xc0\x9fK\x84\xa7Yd3\xc0\xec\xca\xa5.\xc6\x0c4\xc0\xb1?o<\x0e\xe43\xc0\xa0\xbb\xb9\'\xe6\xd23\xc0\x90\xc8Qu\x0504\xc0\xad\xb9=\xf2\xde\xb62\xc0k:>b\xdd63\xc0\x02\x85<R\xe6\xec3\xc0q\xf3P\xa5\x88<3\xc0\xd5\xf7\xcc\x16T\xd24\xc0\xc2!~n\x19\xeb4\xc0)W\xd6\xbb\xaa\x1a5\xc0>\xd6\xa6(\xacz3\xc0a\xb8\xcc\xf2\x85\x053\xc0\xc9\xe2y\xfb\x1b\xe51\xc0\\Y\xb0w\x96I3\xc0\xb6\x98\xa5\x96Sf3\xc0\xb8\x1f\xe6\xbaeT3\xc0.r\xc0\x99\x11\xb32\xc0\x14D+\xbdgk6\xc0u\xe3\xed]\x9414\xc0\x8c\xa5\xd1\x89\xe0\xfc2\xc0\xaa\x1dDl\xfc\xb41\xc0\xd5\xec \x12yW3\xc0N+\x8d\x86\x95?3\xc0D\x00\x8e~\x0c!3\xc0\x9ar\x18rh\x153\xc0\xa0\x04\xf0\xf3\xbdg4\xc0\\\xcb\xfdy\x0164\xc0\x1c\xe9\x1dz\xa6\xb9/\xc0\xa4\x04\xed\x8c\x04 5\xc0\xa0\xeb\xb2\xc9b\n4\xc0\x0e\xd6\x8c\xa5im.\xc0\xb7\x04wb"\x037\xc0\xedh\r_\xe1\x972\xc0\xcd\xddy\xae\x8d\xcb3\xc0\xf8G@\xdai}1\xc0\xa2\xd4yrH\xd26\xc0Z\xefr\x13\x8f35\xc0\x02\xa3!*\x81\xfd4\xc0L\x845\xd8\xd7\x8c2\xc0\x84\x11\xe6\'\x8e\xea1\xc0d\x15\xab\x9a\x04\n4\xc0-\x8fr<RQ3\xc0%j.\x11\xf2\xd33\xc0\xf0\x8b\xa6Y\xb7\x8d2\xc0\xa7O\x1e\xd8\x94\x01-\xc0\xcc7?\x07\xe2D3\xc0pJ\xcf\x94K73\xc0\xc0\xe4\xcdB\xf7\\-\xc0$\xb8\x16\xbbh06\xc0\x14\x9f\x07\xa0=\x1c4\xc0\x9dB\xf6\xae\xa6\xb73\xc0\xf0C\x9d\x90!t3\xc0\xd3\xe1\x87\x0e\xefs5\xc0\xd5\x9e\xa6\x92r"4\xc0@\xf0vLQ\xd93\xc0\xa6\\r\x16YM4\xc0>\x0b=k\x9c\xdf1\xc052\x00\x17\xe4\x044\xc0\xac\xec\xe9\x08\x08.3\xc0\xed9W\xc91\x991\xc0\x07\x15\x16\xef\xf0\x894\xc0Gl\x87H\xaa\xe61\xc0\xea\x7f\x0f\xd25\x922\xc0\xa6\xc5*\xd2\x9d\xc7.\xc0\xc3\x1f\x9cL\x01\xd23\xc0b`\xc1>\x8c.3\xc0\xe7\xaei\xd0\xe3\xad3\xc0?1V+\xdbK4\xc0.Op.y\x986\xc0c\xd1+\x93]C4\xc0\x1c\xe2\n\xe8\x13#3\xc0\xf3\xe94\xb1\xfcT7\xc0\xd3,>\x94?\x946\xc0\x07\xdbPJ\x96\x196\xc0\xdb\x01\x9fw/\xa9"\xc0to\xf4J\xd5\xb43\xc0\x13\xf3L\xa1_U6\xc06\xfa\xc1\x00\x86\xd20\xc0+\xac/\xe1\xe1\xa55\xc03 \nC\xfa\x933\xc0\x0c\xa5`Z8\x823\xc0T\xb5N!\x1e\x822\xc0A\xef\xb6P\x1e\xc93\xc0\xc9nLW\xb8\xe41\xc0\xb5\xe1\x9a\xd9\xf5\x853\xc0\nv\x81EuS2\xc0\xbcy\xc8mTH2\xc0\xf5\x1a\x8fW\xcc\xad4\xc0\xb5\xb6\x18\xf1e\x956\xc0H\x8b@\xe8\xf7\x886\xc0\x15W=\xeds\x063\xc0;\x13\t\xc5,\xc62\xc0qa\xf38}\xd43\xc0\xad\xc4\x9ep\xb3]3\xc0\x1eD\x86\xdb\x04+1\xc0!i\x87jrw3\xc0\xd8\xc3x\xe9,33\xc0B\xa7\\\xcd\xe2\xe41\xc0\x98\xd6_ \x8eN4\xc0\x9a\xc3\x8c\xde\xc0J2\xc0o6nW\x01\x083\xc0\xff\xd4\xfd0\xcb\xe91\xc0\x9d\xce)\x06\xdc\x1f3\xc08\xc5\xdd~\x04(3\xc0w\xd5\x80\x1c\xbf\x013\xc0\xb4_\xe5\xd0Q\xed2\xc0\xda&\xd2)(,4\xc0$\xb0+\xaf\x0b74\xc0\x8c\xa8\xc1\xeb\x1f@4\xc0\x1dPn\xf9"!2\xc0\xa7\xbe\xf3\x05Q53\xc0a\xab\xf7\x19p%5\xc02\x8d\xf7\xf3\x18\x1f2\xc0\xa7\xea\xa9a\xf6\xe01\xc0%=\xaf\xbc\x1d\xe22\xc0\x9aD\xd97\xe0\xbc2\xc0L@p\x9ezy4\xc0\x92>\x96X\x80\x183\xc0\x9e\x89\x9e~!E6\xc02\xc3,\xf6\xfdF3\xc0\xfc\x08\xc1\x9ar*5\xc0\xd5\x93\x08\rj\xa03\xc0\x94\x97\xb7R\x9d@3\xc0\x17\'\x9a.\x93\xc53\xc0\xd5\x82]\xa7\xd7\xce3\xc02\xa4\x10\xe27L2\xc0\x9a\x91\r\xceZ\xc12\xc0R\x13o\x13T\x0c4\xc0\xc1\xcb\xea\x17\x9a>3\xc0\x9d\x06E\x98x\xae3\xc0\x8ek\x16\xe2-\xdd4\xc0\xe0gC\x10\x08\xec3\xc0"\x04\xc3oRQ3\xc0\x92=\xf6\xd3\x97)3\xc0\x95(\x9a\x8e&\x9f2\xc0\x0cX\xea\xb1\xe735\xc0\xb6\xe9\x86X\x85e4\xc0\x0f2\xaf\xee\x08X/\xc0F\xa4\\\xeb$\x873\xc0y\xe8\x8b\xea*$3\xc0p\x8c\xaa5uA3\xc0\xf8\x10\xd5\xb9B\x046\xc0\xd0\xe3\x9d\xc9^\x823\xc0d\xe9f"\xbf\xf53\xc0d\x96\xb9\xfb\xed\xec5\xc0\xccl\xec\xf9\x9b\xb43\xc0\x0c\x975\x7f\x92A/\xc0\xfcL\x08WIN3\xc0\xd2]9\xb0j\xf13\xc0.\xfb2\xcb\x93\xd2.\xc0%\xbe\xda\x9a\x85K3\xc0\xe0\xa9\x89Y!\xb93\xc0\xbfL\x96\x11n\xfb2\xc0\xa7\x05@G\x88-3\xc0HE\xdb(u,7\xc0\xea\xa6v\x07\xee\xdb2\xc0,\xbdg\xfa\x91\x843\xc0\xeb#E=h\x903\xc0\xcf\xb3)\x9e\x97>1\xc0\x97\x86XEq\xc23\xc0\xb3\xaf\x1bi\\\xe31\xc0\x80^\xe4\xd0b\x0e5\xc0\x00\xb8\xd0\x0eB\x1e3\xc0vC/\xa1\x19\x915\xc0\xebQ\x8c_\xe5\xc83\xc0\x97\xa1\x04l\xc3%7\xc0\xd1\x16N\xbf\xe2 2\xc0\x85\xb3\xc8\x96&\xea2\xc0\xe4\x9a\x93\x95:33\xc0\xdb\x11d\x9f\x02}2\xc0`\xa7#>\xd6_5\xc0[6\x1c&"^3\xc0\x87\xf8\x05\x15\xd7q3\xc0Y\x1e\xe3\xf4lu3\xc0sE\xc2\xfef\xe54\xc0\xae\x0e\xa3\xb7o\xc14\xc0\xac\x1e\xda\x10]\xfc5\xc0R\xd5\x08\xb2M\x075\xc0\xa9\x0e\xcbK\x92\xe06\xc0\x9fQ~\xff\x06\x0e6\xc0#\x12\xdc\xa1IF1\xc0\t>\\*)\x1f4\xc0AO\xbd\xfan{3\xc0\xf1\x9er"6\x7f4\xc0\xc4\x86\xad\x82}\x013\xc0\xba\xc5\'\xe1R\x006\xc0iq\xb2H\xff\xf45\xc0\xcf\x9c\xa0\xe1\xa5\xe11\xc0\x83?Y8\xea\xb84\xc0BZ0\xe3\xbc\x826\xc0\x1c\x961}%\xe3.\xc0\xcec\xbd\x92\xff)0\xc0x[\xa6\xa3\x15\xf05\xc0"S\xc4+\xa7}6\xc0\xdd\xc9\xb1\xda\x0f\xd8.\xc0\xa6X\xac|\x86\xb32\xc0}\xb0\xac\x1fI%3\xc0{k\x81\x9d\x0e@3\xc0\x95\xe8\xf3\xa1\'^3\xc0\xa1\xe1f}\x03\\5\xc0~\x1a\x17i\xb5*5\xc0o\x93Q*-\xbb6\xc0\x8b\x0e\x00J\xcam3\xc0\x91@E\x02Z\xed5\xc0N\x9c\xe4\xa1\xe6_5\xc0\\\xd2\x11g\xef\xb17\xc0\xb5cn\xd9Lx3\xc0\xdalya\xf2\xce6\xc0\xd3F\xf9qS\xdd2\xc0\xbaf7\xe7\xc8c2\xc0\t\xaf3L\x8841\xc0\x13L\xd9M8-3\xc0/\x96\x9bb\xf9Q2\xc0Z5\x93\xed\xe0\xd05\xc0R#\xd1\x87\xe7d3\xc0\x07\xa9\xa0uZ\xec3\xc0\xc3\xcb\xe8\xc5\x98S5\xc0\x05\xcfu\xa42\xf24\xc0\xfd\xee\xb7\xf3\x00U4\xc0\x95\xa9\xf2Q;z3\xc09\xd9\x83\x8eW\x064\xc0xD1\xf5\x7f\xf83\xc0;\xa4\xaf\xa7\xebu6\xc0\xbc\x8e\xef\x0b8\xf54\xc0\xc9P\xf9\x0c\x8cX5\xc0\x12\xfa\xa0\x15\xd0\xf32\xc0>\x1d\x95\xfc\x00\xf14\xc0\xee!h7;t3\xc0\xbd\xe4\xacG{h3\xc0\xe3[\xd5\x02\x80\x8a3\xc0\xf1\x1f\xb5R\xb5H3\xc0\xb6S\xa1\x0b\xbf\xea5\xc0[\xec\xda\xed\xa452\xc0\xf8$Za8\xee4\xc0\x10H\xb7\x9d\x87\x075\xc0S\xd0\x10\xce\xe6\xeb1\xc0\xa3A\xde\xee\xfa}5\xc0\xfe\xd6sr\xd8\x871\xc0\xa5\x0b\xd8\xb3\x03K2\xc0EZ\xf7\xf2H\xee2\xc0\x85gJ\xf1\x11\x9b3\xc0\xce\xf9\x8d~\xf0E3\xc0&VB(Z\xe43\xc0e\xa8VadU6\xc0\xb3\xcet\xfe\xa5\xb70\xc0\xea&;\xbc\x90\xe62\xc0O\xa9\xf1\x859\x873\xc0\x894\x99\x1b\xc0K4\xc0x,\x08\xd0\xb7!3\xc0\x12\xa2\xfb\xee\x00d7\xc0b\xd8\xff\xcfhZ2\xc0\x17=\xb0\xe2\xed]2\xc0S"\x84p\xf0X5\xc0F\xd0\xf6S\xd4\xfc2\xc0\x8fK\xbe\xe0\xce\xf73\xc0\tE\xa7\xbb\xf0\xd63\xc0Y\x8a\x8c\xbe1\x043\xc06\x1f\xf8\x02nm5\xc0c\xcb\xabC!h5\xc0\x88\xae]\x8bA\x0e5\xc0Oub\xc3\x0bZ4\xc0\x01\xf66-E\x9b4\xc0\xbd\xb1\x87\x98_\xd35\xc0\xa5X\x97\x99\x04\x964\xc0%\x04)B \r5\xc0\n\xce<.\xc9\xe65\xc0\x9d5\x80(\x82\xf44\xc0K\xec\xa7\x831\xa54\xc0\xe0\x0f\xabz\x03N5\xc0\xc4\x83\x0f\x0f\xc7\xfe4\xc0\xb5\x80\xc4\x1fm\x8d3\xc0\xa2\x04<\\\xba\xb76\xc0\xd1\x98\xdbthE5\xc0&\x81#\xcb\x84R3\xc0\x03[#\xa9\xden5\xc0\x07\x17\x8d\xae\x14I5\xc0\xca)\xaf\x8c\xf4\xee0\xc0|\x9d\xf3\x92\xce\x164\xc06j\xa24.\xae3\xc0|-J\xf1\xb6\x8c6\xc0\x02\\\x9f\x1c$z5\xc0\xc4\xef\xfc\xc2\xb6p5\xc0\x11\xb7\xe8\xf2=\x045\xc0\x0bl^$\xbf23\xc07\xa9%\x87J\xc91\xc0{s\xa3\xdbQ\xb30\xc0H\x7f\x1f\xb9\xa6\x17/\xc0\x8aF\xa5\xd1[\xdd1\xc0d\x9dm(T\x813\xc0\x03\xbf\x81\x07D\x96-\xc0\x93\xec\xb6\xcd\xc6R4\xc0\x104\xca&\x17\x1b4\xc0s\x085\x99\xfbu3\xc0\xe2\xfa\x92>\xa9\xfd4\xc0\xb6\x93\xde\x84p\xc82\xc0\x1b\xe3\x8c\xa2C\xdd2\xc05\xc8i\x86r}6\xc0&q\x17I\x00\x9d2\xc0\xcd\xabZ\x8b\'\xf72\xc0\xcbYAm\x8c\xc12\xc0\xe7\x11^pS\\3\xc00x\x96\xb3Y\xde4\xc0\x82\x96\xfa\xc8\x19\x852\xc00\xd3\xd6\xcd\x1e\xd04\xc004\xe1\x15\rW3\xc0\x9d\x15Q\xbe\xc4r4\xc0c;L\x81J\x0b6\xc0\xfc\xd2v\xa4\xb542\xc0\xd0\xd5\xe6\xf5\xd2\x183\xc0\xe6\xc8\xe9\xabIo3\xc0}\xfb/\x17\xb9\x8b2\xc0V\xc5Zq^\x103\xc0\x13 \xd2\xd0\xe1S3\xc0\xae&G\x18\xb1f4\xc0\xe1R\xb2\xef\xc1a6\xc0[B\xfa\t"\xe03\xc0L\xbe\xed,-\x183\xc0\x97z\x00\xa2\xeb\xe61\xc0\xdb(pdF\xd92\xc0\xa3n\x0c\xb3;:3\xc0|w\x17(\x99\x8b0\xc0\x9f\xc3\n\xb3\x15\xb80\xc05\xb6\xac\xd8bt4\xc0xGa\xbb6\x805\xc0u\xc1\x02\xe6\xd6>3\xc0\x0c\xefW"\xd0\x015\xc0\xd1\\\x05\xb0\xd3^2\xc0\x1b\xfe\x15\xb2\xedW4\xc0\xa0\x7f\xac\x87\xc4\x900\xc0?\xa7Q\xfc\xc3f3\xc0\xdf8W2\x0f73\xc0\xc3B0\xe7>\n6\xc02\x96\xed\x89q(3\xc0\xd4\xf3\x88\xa9\x92k3\xc0\xb4\xde\xc7\xb0\x0e;3\xc0*6\xcf*0\xc41\xc0\xe0\xb1\xe6\xcbx\x171\xc0y\xee>W\xd283\xc0\xaf\xac\xee&\\)5\xc0x\xe2s\x85y\n4\xc0?E\x19\xfb\x91\x083\xc0\x1c;S\xe1\xd5\xe44\xc0\xe6E\x00\x92\'\x87/\xc0\xeb.\xd0\xd2C\xd61\xc0p+z\x07\x02]2\xc0\x1a\xd4\x9aE[}4\xc0#1\xed\x8c\xb8\x9d0\xc0\xc0\xe8\x15=?\x0e0\xc0\xdb,gJi\x936\xc0\x05\xdb\xa6\xda\xea\xa90\xc0\x0e\xc2\xf3\xa7h-6\xc0\x8e\xee\xe2\xafe>3\xc0\xa8\xcc\xa8\xcc\x83\x824\xc0\x9dm\xdf%)A4\xc0\xf5\xa5\x8b0\x05|3\xc0\x1f\xe7\xb7\xe70\x003\xc0|\xa1\xd1\x19\'\xa43\xc0C\tY\xd4\xd4\xf24\xc0\x0b\xb9>\xba\x8d\xe34\xc0\xcf@\x16\xf2\xb8~3\xc0\xe9rA\x1dA25\xc0v\x14>\xfd+{2\xc0\xab|\x1b\xa6a\x8e/\xc0\xba?\xc3C\xbeR4\xc0\xd1\xecp\xd1\xda\\2\xc0\xf7\x95S\xee\x15\x1c1\xc0\xf0\xd7\xbb\x80G\x9f2\xc0\xa4\xff6%\x00\xe20\xc0\x8cY\xc3$|.3\xc0\xc9\xae~\x00\x02L3\xc0\x1d\x8crVd\x0c4\xc0\xbd\x14\x16\xfe\xc0j3\xc0\x8a\xd8\xfa\'\x11\x037\xc0\xf8\x1c\xce\x07\xde\xfa2\xc0\xff\xc8\xfb\x86\xe2\xef4\xc0\xf1\x960\xb8\xb2}3\xc0\xd9\xce\xafcz\x160\xc0`\x1d\x89N\xa5;0\xc06\xa7\xcc\xb4\xca\x003\xc0>\xd6k1|\x8c0\xc0\x079 \xb5\xc8\xb43\xc0B\xfd\x19\x95\x85\x8a3\xc0\xf7\x1f\xf6\xf0\x02x2\xc0hc\x92>\x8d\xfa4\xc0\xa6\x17a\x06P\x875\xc0\x07\x07\xealZv3\xc0H\xde\x12\xa2m\xa73\xc0\x1e\xcadF\xe0\x164\xc0\xb9\x04\xa7-O$6\xc0\x95\x19\x1d@c\r5\xc0\x1ehB\xea\x07(5\xc0Z\x08z\x9b\xa5\x1c3\xc0\xc4=\xc808u5\xc0\xe3Q\xd5\x843\xaa5\xc0jS`FZ|4\xc0\x0b$\x9f}\x19\x044\xc0\x1eYm-m65\xc0$\xe6\x92\xfaSe2\xc0\xe4)\x08\xeb\xf0\x8f4\xc0\xf5\x0c\x02\x9cXb3\xc01h\x13\xce\xfc\x086\xc0\xf1\xed\xed\xfd\xd2k2\xc0>\x108\xcd\xe4\xef2\xc0\xdf\xa3\xc0i\x98"5\xc0\xd0P$u5\x165\xc00\xf0\x9eK0\xb12\xc0\x8f\xa7\xa1\xe2\xc4<3\xc0\xc8\xce\xbd\x03\x16\x195\xc0C\x06\xf3\x98f^2\xc0\xbb=\xae\x7f\x87\xbc4\xc0\xf5R\x00V\xf7J3\xc0a \xd27\xe2b0\xc0\xdf\x10u\x1d\xc3b4\xc0\xad\xd4\x9b\x92\xe2\x1a2\xc0hL\x94\x00hW3\xc0\x8d,\xd1\xc7\x16\xbb4\xc0\x86\xcf\xb8\x0b\x91\xb74\xc0\x9aE\x02Y\xf5\xe76\xc02y\x9c\xe0\x93\xff6\xc0fG\x7f\x8a\x18\x9e3\xc08IzA\xffH0\xc0\x95\xde^\x1c\xf2\xfa4\xc0\xbc"\x1f"\x9a\x930\xc0\xc7\xb9/\x9d]\'5\xc0|\x82J4\x1a`3\xc0OV\xf7\xe2\xdd\x0c2\xc0yK\x91\x1a|&5\xc0\xe6wD2AE6\xc0\xb7a\x08+\x15\xe81\xc0\xc7\xb9\xdb \xf7\xfb1\xc0\r,\xb0\xa1\x12\xce4\xc0\n\xfc\x8a|+\x9a3\xc0\x98\xdf[\x8c\xd6&5\xc0Xl\xaa\xd6\x9f26\xc0H\xdf\xcfS(\x026\xc0f\xac\x88\xf8%\xa54\xc0*\x0b\x91,5\x004\xc0\xf6\xd8\xa4M=\x874\xc0nJf\xbd4\xd51\xc0:\xcca&9t2\xc0\xa8\xf97\x13\xb0\xbc4\xc0\x9cD2\xab5\xb24\xc0\n)\xf5k\xd2p3\xc0\x90B\xe1\x01)k3\xc0\xff\x98\x83\xce\x97[2\xc0Zd\x13\x02e\xad3\xc0<\x1c\x1bp\x93\x923\xc0\xac\xd9\xaa\x85\xffv4\xc0[\xadI\xbf1\x1c5\xc0\xcf\xab\xb6\x93\x8b\x940\xc0E\x06\xa3\xd6\xb7"6\xc0k\xb2Dn9\xc45\xc0\x1bj\x01\xa8\x91\x923\xc0@\xca|\\\x86z2\xc0h\xfb\xeeT\xe6\xba1\xc0\x0c\xd5\xa3\x7f+\xa11\xc0H\xa9\x7fW\xb0\xc44\xc088Dl\xf8\x11/\xc0\xfe}\xf5\x19\x04\xb13\xc0\x91\x02\xcb)|\xd14\xc0\x08\xba\xa8\x043\x8c3\xc0\x88\x1e\xc8M\xc6\x8b3\xc0\xf2\xf8[\xfb\xbe\xab3\xc0\xc1i\xaa\xa7\xcc\x8f3\xc0\xcc\x92\x0e\x1d\'{5\xc0\xa8\xd2\xee\xec\xb3,2\xc0\xa3m\xdb\x13\r\xf91\xc0\x1e\x0f\x17nk\x8c2\xc0\x93\x04F\xd1\x0c\xad5\xc0\xc6h<\xc8\xe7\x065\xc0\x9b c\x8bC03\xc0\x85&\xc1\xc4\x0ek3\xc0\x96!vx\x15\x0f7\xc08$\x82ms\x845\xc0\xa9\xf2\x7f\x11\xce\xa83\xc0R\x05\xbb\xe7\xf3\x1b3\xc0\xf32L\x01\x99\xe54\xc0&\x00\xbf\xd9a\xad2\xc0\xf86\xbc\xf8\xf9c3\xc0\x81a\xce\xdb\xe5\x034\xc0#M\xf8\xa5\xa5\xb74\xc0\xdd\xf1\xc2J\xfb\xe74\xc0N]\x0c\x03\xfb\xc74\xc0/z\x7f+U-4\xc0Zv\xbc\xa3\xe3\xf44\xc0\xc0\xba\x16\x1fg\xd12\xc0\x8f85\xbf\x96\xa03\xc0.\x10J\x1a\x03<3\xc0Z\t\xbe\x8f\x0f\xcd3\xc0\xda\x1di\xf3\xb6\x8c6\xc0\x84\xa8H\x9a\x11\xe14\xc0J\x15\x00\x95+B3\xc0\xe1\x9b\xc7\xa1\xacy6\xc0\xe5T\x8e\xa73\xeb4\xc0\x9f\xd1\x1d\x9c\xad\x035\xc0@\xea\x81K\xc4\x076\xc0\r\x19v\xc3}:3\xc0k?\xd4`\x9fu5\xc0\x96\xda\xa9y\'y3\xc0nh;\xe5#_2\xc0\xf6R\xaa\xb5:\x083\xc0\xa9b%\xda\x1ax3\xc0{\x9b\x99\'oM4\xc0\xc3\x85C\xa8\xe8\'6\xc0IH\xae\x8f\x01\x815\xc0|\xb0b\xb8Q%6\xc0\x14p\xd0\xb8\t=-\xc0\xb1\x16\xad\xc5j\xbc4\xc0\x87\xc8\xb0_%\xee5\xc0\x81\xba&\x1cs\xe85\xc0\x81\x0bDu\x97\x993\xc0\xdaK"5Q\xf22\xc0\xae\x8aF\xfe\x8e\xa14\xc0\xe3\x04\xfb\x85\xcb\xc23\xc0\xear\xb9\xcaH\xa33\xc0\xf5\xea\x90S\xcb\x8f1\xc0\xbf^Y\xe6\x87Q4\xc0\xf8\xafT\xf9X\x963\xc0\xdf\xecO@\xc8\xc04\xc0/w^a\xed\xd24\xc0{\xcf*\xea,\xf32\xc0\xbc\xe3\x88$\xa5\xdc3\xc0\xe2.\x89\x00j\x893\xc0\xb0<c6<i3\xc0bK\x13:\x16\xe41\xc0u\x88\x80\x05\xc0O3\xc0\xe74d\xff\xbd\xa93\xc0\xd2\x8c.\xaa\xa8l4\xc0\x14/f\x9dd\xf62\xc0\xa4\n\xd5\xc1\x9c\xa43\xc0\xa9+\x1c\xfek\xa01\xc0\xfa$\xb6~\xe9\xb44\xc0\x17\xf4\x85\xf6EA-\xc0\xc8\xa9Z\xda\x98\xf13\xc0\xcf\xe2a\xc15\x143\xc0\xa8\x8b\xef\xc3\xd1\x963\xc0\x89\x9c>%\x15u4\xc0,3\xf6\xf4l\xfb1\xc0\xc56\xaaM\x02\xec4\xc0w\xa5\x16\xc9(\x8a4\xc0`\xbdd\x9eI/5\xc0\xd2\x008UX\xf24\xc0\x02\xbb6\xfeB33\xc0\x91#-\xb2\xe1\xfa3\xc0\xe5j\xce\xb1\x04\x085\xc0\xf9\xaa\x10\x91\x92\x956\xc0v<\xe0)\xed\x964\xc0\x0c\x81\x94\xf4z9-\xc0\xae\xac\xb7T\x9a\x911\xc0\xc8`\xdf\x02\x03_4\xc0\xc8\xdd\xa5Q\x9b\xc83\xc0R`m\xbbX\xeb2\xc0\xb8\x15\xe4\xbf]&2\xc0\x83\x046\xcc\xcc^3\xc0f\x06\x8c=\xf5\xa04\xc09U\xed\xb5X\x964\xc0\xd7\x17H\x8c\x16&2\xc0$\xb5/f\x9a]5\xc0\x84Y\x94\x9b\xb5\x002\xc0Q\xbc~\xee\xc583\xc0\xd2\x1d*\xc6U\x944\xc0\xacAk\x16z\x16/\xc03Q(\x19\xf8f4\xc0\xe4/\x031\xea\xf23\xc0\x82^e\xaa\xe3\x154\xc0\x86\xb3\xd5\xb4\xaf*3\xc0Hv\xaf.+\x8f4\xc0\x1f\xca\xff\xfcA\x960\xc0\xfdYu{v\x913\xc0\x1cB[\xf3\x86~4\xc0\xee\x14\xcf\x13\xb5\x0b3\xc0\x94\x07[j`\xd61\xc0\x13\\\xf3\x87:;2\xc0\xdb\xccB\xd5n.4\xc0\x93WMa\\\xd52\xc0\xcc\xa3\xfcbj\xdd6\xc0\xd7<2\x97\xccx4\xc0\x0f\xd9\x96\xcd\x1b\xda2\xc0.\x8b\xaf\xe61+4\xc0\xe7\xcb\xeaL$\n4\xc0\xb6+\x95\xbbz+6\xc0\x15_\xc2\xbd\x8c\xbc4\xc0\xd4\xfeW-\xac\x135\xc0\xd3\xd2:\xfc\x13o3\xc0\x7f\x15\xdd\xbaU^5\xc0\xae\xf7\xbb\xdf\x19>2\xc0B>\x80\xdcz\xf82\xc0\x110\x11\xdc>{,\xc0N\x8b\x08\x1e,\xe85\xc0:M\xfdP\xd5\xe51\xc0\x11\xabSWt\xb21\xc0\x85\xccsR\xd7\x822\xc0\x0e\xcb\xd5\x8d\xb6\x163\xc0\xf1\x16\xa2uO\xd64\xc0R\xcd0$\x97\xf95\xc0\x9a&M\xe0\xf5\xaa3\xc0\xe5\xeb\xbb9\x1f\x113\xc04\xab \xfd\xe4\x882\xc0F\x98\xa1\xe2&\x0b3\xc0\x1e\x91\xd0\x1eQ\'4\xc0Ud\xf0\xc8\xe3\x0c3\xc0\x1d\xc3v\xb3U 3\xc0l\xd0@\x1dp\xcf1\xc0f\xf1\x17M\xb6\x974\xc0\xaa9gD\xea\xef1\xc0\x9f\xdf/\xe6&\x8d3\xc0\xdd\xee^|\t\x970\xc0"\x9cS\xcc)\xf21\xc0\x02\xaf\x89\xe5\xa6\xd04\xc0 \xa9D\nx\xe44\xc0C\xac\xd9\xd0g+4\xc0\xe1\x91T\xaa\x1d\xd54\xc0\xa5o\xa0j"\xe96\xc0\xa6nRl\xde\xab4\xc0\\\xdc\xb0\xe1_\xaa3\xc0\x01\xe9y\x02\x7f\xdd6\xc0\xc2\xf0\xaf\xabb\x1b5\xc0\x91\xdb\xd0X\xc7\xe83\xc0\xdb\x14uE\xac\x9f1\xc0\xd1\xc0\x98\x9b\xf1\xf01\xc0%B\xbaZ;&6\xc0\xca\xcb\xaa<\xdb\xc51\xc0\xf2`x\x82\xf0\x0c2\xc0\xda1\xdf\xd9\x7f\xd22\xc0\x9eV`\x93y\n4\xc0\xe1\xeac\x8eY\xf62\xc0\xb5\xabmv\xd0\xa84\xc00\x89\xb3\x83Y\xd26\xc0\xa4"\xe3\x90\xa5\x934\xc0\xdc\xa8\x018\x16\xe31\xc0\xd4\x18\x9b\xdf\x19\x8d3\xc0gB?\xbf\xe5k3\xc0\xe9r\x1d\xf9_\xda2\xc0\xfa\x8cl\x94\x8a(-\xc0 {>p\xac\xd13\xc0I\x19\x8f\x1e>\x984\xc0K\xf6\xa9y|\xb23\xc0\xf9\xf0&\xdfM\xe93\xc0M\xe5B\x03H\xbc4\xc0\x94\xcf3\x9dP\x135\xc0\xfa\xf2\xfa\xa9\xa2\x8e4\xc0f\xc2\xa6\xe9\xdbe4\xc0\x84\x04\xc4\x84\xd6\x973\xc0BgG\x1c\x16\x8f3\xc0\xb2\x01\x10S\x1fi3\xc0\x17\xfb\xbb\x04\x83\xce6\xc0U\xf5\xe1@M\xe34\xc0\xb9\x9e\xff\x9c\xb5\x074\xc0c\xc1\xf8\x8c\xaah4\xc0\xc9\xdea\xab\x0c\xe63\xc0+^3\xd7S\xd36\xc0|\xd1\xb9\xab\xa5\\4\xc0\xa9\x9fQJk\x1a2\xc0\x96\xe1\x95\xef\xc0%5\xc0\xf9j\xafR\xba\xd43\xc0\x92\xd7\x9f\x1cue3\xc0\xbcO\xbbV\xe3$3\xc0\x96\xd2\xfb\x04L\xdc3\xc0\x80\xafz\xe92\x053\xc0P\x12\x00\xd6\xd3j3\xc0"K\xde\xcc\xc8\xb54\xc0\xe6\x9f\xdd\x00b\x9f5\xc0J\xdd\x8cK\xb9\x046\xc0q\xbe\xbb\xef\x0c\x8d3\xc0P\xabp\xd6K\x944\xc0\x1c3No\xc6\xef4\xc0\x98\xc3(\x86\x18\x9e3\xc0\xb9\xa7T\x88\xb4\xe45\xc0\x14\x13\xa2V8\xe71\xc0\x0f\x0b\x95\xbe\x89@3\xc0n\xfbuH\xc0\xd73\xc0\x03\xa5\x9c\xc7,\xf95\xc0\xbf\x1b\xd3\xb3\x1f\xf05\xc0\x7f\x0c\xbf\xadB\x014\xc0(W\xcb\x15a\x894\xc0\xaeR\xa9<\x95S3\xc0Z\x10\xfb\xc8\xeee4\xc0c\xe4\x1a\xb5\x94\xc21\xc0\x9aC\xb2\x0f*\xe74\xc0k]\xeb>\xb734\xc09`N{\n\x0c3\xc0\x98sDkGk3\xc0\xea\xe3k:\x06\xdb2\xc0\xd2t-ZW\x123\xc0:H\xd1\x8f\xb4\xf01\xc0\xda\x9a.Ev]4\xc0\xd1\xde\xcb\xc8\xac\x12/\xc0B\x83\x95\x98\nY3\xc0Jz%\x7f\xf2\xd03\xc0;*yy\x15j3\xc0\x0cU\xfd\xd4\x1a\xb11\xc0bzu9%\xef7\xc0OxY\xeaN94\xc0\x07\x03\xe1\xc1\x00o3\xc0\x0b\xfa\xce\xdcL\xc04\xc0\x01\x19o\xff\xb1\xe24\xc0\xd3\x04V\xdbG\x1c4\xc0\xa6\xb2\xd8\xdd+\xf03\xc0\xc2\xbeX\xea\xf2\x1a5\xc0\r\xf4\x84\xf94t5\xc0jN8#\xc4\x953\xc0kZ\xf8X\xfbi3\xc0\x93\xc8\xdb\xc5\x86\x986\xc03\x95=\x18\xa7\x894\xc0\xc0\x10\xb7\xa7\x8b\xa32\xc0tr/\xd1\\\xe03\xc0\x95?\xb8\xdd5c3\xc0\x11M\xd1Xt\x854\xc0\xdc\x91\xa7\x99OG4\xc0E\xb2Nb7)4\xc0\xc9Io\xf1\xa3\x074\xc0\xcd\x85\xc2\x16\x0f$5\xc0\x89q\xbe\x9b\x87T2\xc0\xf5\x94\xa1\xcfsN3\xc0\x17?\xae\xf3\xba\'4\xc0x\x1c\x9e/5\xca3\xc0\x10\xd8\xba\x13\x11F4\xc0\xa3\xf4\x9d*\x9e\x104\xc0}\xac\xa7\xc8\xc5\xc14\xc0i\x14\x03}\xd2V4\xc0\xedw\xc8~\x00*3\xc0C\xe2\xaa\xe4_\x0c3\xc0\xe3\xee\x9bj\xdc\xbb0\xc0\xe3CF\xcf#t5\xc0M\x1er\xa7B\xa03\xc0$c\x1a\x95\xfa\xf42\xc0\xc5M\xbb\xa0fD3\xc0\xce\x97\x90ko\xc53\xc0^v\x92M\x04\xa43\xc0\x01\x17\xa9!I\x0f3\xc0g\xb9}1\x0f\n3\xc0\x1fK\x0eO\xa5\x004\xc0OJ\xff9p\xed2\xc0\xa7\xa3\x82\x87%\x0b4\xc0\x14\xd9\x9ec\xf5\xc52\xc0\xa8\xc6)\x02\xb9\xbf3\xc0q\x84\xb2n\x8474\xc0SQ\xa6\xae\xfc\x074\xc0\x914\xa2>SO3\xc00}\x14\x18TH3\xc0I\x9b%\xb2\x14d3\xc0\xa4PWf\xa4?3\xc0\x11\xee\xbe\x84\xdc\x852\xc0AX\xbcx\xba\xe73\xc0\x93\xa2\xd6\xd6B\xb64\xc0\xd6\xf2\x05\xbd\xe0\xe83\xc0p.\xcc\xe8\x13#3\xc0U\x9d\x10a\xf5h5\xc0\xd5\xfc\xadFv\x184\xc0\xbf)\xe6\xe8\xa7+5\xc0@\xf9\xf7p\xc143\xc0LG\xb0\xac%\xbd2\xc0Xgy\x1e\xf1\xd82\xc0\xf0\x8f\xcb\xf1\xa4\xe32\xc0\t\xfe\x18W$%4\xc0P\xbf4\x0f\xbb\\3\xc0\x9dce\x84@n4\xc00\xe5\x03E\x10\xd43\xc0\x13w$\x9b\xc9\xeb3\xc0\xa2\xf6<,\xbb\x144\xc0\xfej\xa2\xc1R\xf62\xc0\xd5\x93\x19\xf9/b3\xc0\x17\xa8\xd7k\\s5\xc0O<b\x8f\x9e\xbf4\xc0\x86\xf8\x1dH\xb5%4\xc0\xa9X\xd8\x9eS\xb41\xc0\xb3\x96\x7fe\xe873\xc0\x1a=+\xab\xaew3\xc0\xa6\xafw\xcf\x8bd4\xc0\xe3\xfaQ\x9d\x8aX5\xc0\xcan)\xe7\xaf\xf33\xc0\xf0H\x92\xa6\x99\x1e4\xc0\x8d\xba$\xf9\xc7\x164\xc0\x9cM\xe4es\xfa3\xc0\xef\x07\xbc\xe9\xe3?3\xc0\xb5\x9d\xb6,\x82#3\xc0\xa8)\x1a\x90\xecs2\xc0\x07=P\x90X\xe74\xc0\x0c\xb8\xba3\xf2\xeb4\xc0\x10\xce\x8f\xca\xac\n3\xc0\xfaR\xf4\xbaP\xfe7\xc0d\x0f\t\t\xeaZ5\xc0\xd0\xa4[\x0f\xab\x854\xc0m_\x03,\xda,3\xc0\xe3\xa5f\xc5a\x175\xc0\xa3\x0b\xefn\x95\x9d4\xc0\xe8o\xb07\xcb\xf32\xc0\xb9\xd3QM\xda\xcf6\xc0\xbfm}\xae\x1a)5\xc0I/\xab\xfe\x0f\xa94\xc0F\xf6\xc6\xf6 j4\xc0\xfa-\x94\xe3\x9b:4\xc0\xad\x02\x9efi\x084\xc0\x18V\x7f\x8a\xca/3\xc06\x90$\x9d\x9d\xf92\xc0\xc4\xa4iP&\xef2\xc0\xdd\xd5\xf7\xd6Nf5\xc0\xd0\xac\xb3z\xee\xfe4\xc0m\x16\x82Z;\x0c4\xc0\x05vr\xb8\xf4\xf53\xc0\xe3\x87\x97G\x9bd3\xc07\xd3\x0c\x9f\x0173\xc0=1\x1e\x83\xaaT6\xc0f\'\x9c\xe5c\xa25\xc0\xc5_*\x1c\xc0\x8a4\xc0\xaf\xaa\x013\x01_4\xc0\xb3[\x18\xafN\x934\xc0d\xd08\xe71\x826\xc0\xd8z\x0eE\x90^5\xc0\xab\x8d\x00R\xec\xe21\xc0\x1b\xa6V\x96\x99]3\xc0}O\xec\xda.\xc23\xc0\x0c\xc1\xb2:\xf4\xdb3\xc0\xa5\xbb\xf1\xafB\x914\xc0\xe4\xfa\x89\x96u=3\xc08NZ$X\x0f5\xc0\xfb\xbd\x98\x98\xc9\x884\xc0Ll#\x83g\xb25\xc0yr\xb3\xd5\xea{3\xc0a\x9f\xeb\x1c9"3\xc0\x86.RShw3\xc0\xb2]\x06\xee"S4\xc0#*\x0e\x937\t5\xc0\xecp\xf7Xu\x184\xc07\xa3\xc7\xf7a46\xc0`\x88\xc6\x9b{\x7f4\xc0\xc5\xfbQ\x1c\xa1z6\xc0\xcd<7C\xcb~6\xc0\xe8\xab="\xf5U4\xc0Q\x85F:a\xeb3\xc0\xf2\x98\x8c\x02L\xe43\xc0;B\x17b\xd5\xd03\xc0\xcf4@\ns54\xc0\xf8\x9fgz\xe3=3\xc0\xbfWsb\x17v1\xc0\xa7\x80\xe3)\xf6E3\xc0\r\x1fGn\x17Q4\xc0\xb9\xdd\xbe<\xe9P4\xc0\x9f`\xd1-\xde\xea2\xc0vdB,\x02\xc04\xc0-\x00\x82\xeb0_6\xc0\x8e\xac"\xb6.\x0c.\xc0\xe8Q\xe4X\x1f\xeb2\xc0\x0c\x95\x08\x169\xf42\xc0\xb2f\xb1\xcb\xcb\x153\xc0F\xf9&q\x1b\xe32\xc0$j\xc8\xe6\xe0\x931\xc0}\x9bbf\xcc55\xc0\xb7\xf8\x01vE\x184\xc04\x1d\xf8\xe2\n*3\xc0\xdc\x07|1c~5\xc0@\xafN\xc4RX5\xc0\xe9x\xca\xac%\x195\xc0eJ\xc2\xa6\x88\xbd5\xc0\x15\xb1\xd4\x94<\x115\xc0\x94\xd5^O\x0f\xe64\xc0a\x87\xda\xed\x1d\x0c4\xc0\xc4k\xdcw=\x034\xc0>,\xc0\xe4\x82|6\xc0\x05\xbb\xfc\xa9aT3\xc0VZv\xb0z\x1a3\xc0\x8d\xee\x9fl\x1a 7\xc0\x1de\xd4\x9f2\x0f3\xc0\xb3\xe4\x86\x07\x9ab4\xc0+\xb6;2~\xfd1\xc0\xa0\x0c\xddH\x1e\xae4\xc0X\x8b\x85\xf0Iw4\xc0\xf3/\xd4cu\x1d4\xc0I\x05\x14\x1b\xf4\xd83\xc0\xb7\xad\xb2\x1d\x11\x9b3\xc0\xea\x9b\xc4Y>\x923\xc0\xf82\xd9\\}f3\xc0n\x02\xean\x1e@3\xc0\xcdI\x02k\x91\x813\xc0\x9b\xb6\xf5\xe2\x8a\xaa2\xc0q\x0f\xc0\xf0\xef\xcd3\xc0I\xba\xa4\x18\x8d.6\xc0\x1c\x9e\x8d;\xc1\x001\xc0\x8d\xde\x96\x80;\xdb4\xc00u\xb81>75\xc0\xb7\xd6\x9b\xc4\x99\x0f3\xc0Q\xd3\x03\x9e\xfb\x923\xc0\xfc,s\xecq%3\xc07\xc5|\x16s\\3\xc0\xe9\x0c\xa2BV@3\xc0qQ[l\x96\x173\xc0V\x86\xe7\xd8\x8f\xf32\xc0\xbaL\xd6\x8a\xaf!6\xc0\xdc\x1f\n\xaf\xba\xcb1\xc0&\x8b\xcc\xf5U\xd34\xc0%\x93\xd9\x18\t)5\xc0y\xab0\xf1l%5\xc0\x9a\xf0nOV\x843\xc0o\x10\x91qb\xbc3\xc0~\x8a0c;\xfd3\xc0\x0f\x1cO\x13\xa7<3\xc0\xc8\x85\x9d\x9e\x04\x083\xc0\xda\xce\xa0v\xb2"3\xc0\x93\xc1\n\x8dhK4\xc0\xda\rm\x08\x9au1\xc08\x04\xe1\xa3\xc755\xc0\xa4\xf7-)\x12\xf13\xc0|O\xa4\xc4\xb6\xaf5\xc0X\x1d\xcf\xcf\x9b./\xc0\x19\xb3\x8bTV\xe44\xc0(\x00\xc2\xbaQ\x1b5\xc0\x11\xb8\xd5:\xa9\xfc4\xc0\x1e\x82ghl\x142\xc0yk~G\x15,3\xc0\xac[x\x0fY\xc41\xc0]\xfeO+\x92\xbf1\xc0\x03zE:N\x9f6\xc0\x1e\'g\xac\x13\xac4\xc0\xc6%\xf6\x92\xad\xaf4\xc0\xe4\xad\xb6F\x97&3\xc0\xe3>\xe0\xf16\xc43\xc0T\xb0/\t\xbe-5\xc0\x95dc\xcd\xea\xf53\xc0\xcbi\xc8\xb9\xa0\xa04\xc0\x97>2\xa2\xb7(2\xc0g\xd4\xfeT\xae\xf84\xc08,\xd8\x9b\xde\xd24\xc0\x97\xac\x96*s\xfb3\xc0NJO\x12\xb9\x084\xc0s[\xe9\x13*}4\xc0\x9a\xec\xc79\xa2D4\xc0\x18\xd98\x9fm\x185\xc0\xb9h\xafbM\x7f2\xc0\xdcsyHn\x144\xc0h\x10-\xbd\xbc\x035\xc0\xec\x90\xbf\x9c\xce\xdf4\xc0\x14\xfcPS\xd9\xb24\xc0\xe1\xa6jc/\xf65\xc06\xe2]\xfeV\xf52\xc0\x84Y\xe2{%\xd74\xc0!\xb9.\\\x98\xee3\xc00<O\xec\xf3\xd33\xc0\x10D\x0e\xcf\xe4\xc13\xc0 \x0bCp\xac\xce3\xc0\xf1\x0e\xc0\xc5\xfd#5\xc0$h"\xce%\x195\xc0\x93pL,\x8e\x184\xc0k\x86\x18\x0c\x04\x113\xc0B\xff\x84\xe2\x93(6\xc0\xb2\x1auK\xa3\x055\xc0<<\x88\xc7j\x0f4\xc0\xf7\x94\xe7\xb1aw2\xc0\x99\x01D\xff\x93\x0c2\xc0/\x07\xb5\x1c\x88_4\xc0\x7fE\x8aim\x963\xc0\xf6\xe2\'G\x93\x005\xc0\x06\xc1\xeb\x1e\xd7\xca3\xc0n\xc6\x90\xc1\xb1\x113\xc0\x08\xdc\x9a*\xa0\x064\xc06+4\xa7\xacQ4\xc0\xa9Lu\xe8|\xfc5\xc0\xe6o\xd2\x8d\xbb\xe43\xc0u\xe7\xb9\xdbtV3\xc0\x91~\x9f\x89\xf8\x0b4\xc0\x08>\x13a\xc9\x934\xc0\xfd\xb7\x7f\x07Q\x9f4\xc0K\x11\xd6;\xdc,4\xc0\xff\xba\x89,\x0244\xc0F\xe2\xf0w\x9c\xbf4\xc0J\xcb\x89\'\x83e4\xc0s\x94\xc7\xf8\xa314\xc0\r.\xe5\x88\xf4\xb64\xc0;\x82\xca6\x8d\x043\xc0t\xda\x17\x06\x8e}3\xc0\xf1\x1b\xdd\x03\xab\xf15\xc0\xe2\x043\x9d\x9eH3\xc0_TI\xda\x1e[2\xc0\x83\x8b\x06\xbb\'R2\xc0B\xf7\xbfV^\x055\xc0\x88\x1bC)\xf5\xa24\xc0\xe5\x08\x97v\x9d\xde5\xc0\xec0Q\x1d\x92\xee4\xc0\xcaX\x9a\x01\xf3f6\xc0\xcb|\xeb\x974a6\xc0 d\xdcN\xd3\x834\xc0y\xa3\xd2\xaa\t73\xc0\x07\xad#|\xe0\xa85\xc0\x91L\xb5M\xba\x833\xc0\xd0\'\x82\xbf\xc1~5\xc0\x0e7*\xf3\xbb\xc51\xc0\xf7\xe7l\x0e\xb5\xf62\xc0\xbfX\xddx\xb3S3\xc0\xee\xc55\xf7\xdc\xf21\xc0\x07#}\xb1\x0c\xcc1\xc0\x1e\xea\xbaS7q3\xc0\xa5\x94\x870\xd0\xa85\xc0\r\x93@\xec\xae\xf66\xc0w\xa2f\xecm#5\xc0\x8b\xfe\xad\xee\x81.7\xc0\xa6\xcbC1\x9a;5\xc0\xf6,]1\xa2\xa84\xc0\x15\xbf\xbb@\x1dy6\xc0\xb1]\xe1\'\xe1\x803\xc0\x0f\xcf\xaa\xba\xf9_6\xc0\xf4!\xa9\x9c\x8f\xae4\xc0\x89\x9cq\xc2\xfa\xac6\xc0\xd9\xe8s\x0f\xd9\x9c5\xc0\xefb%7\x92\x904\xc0.\x91\xff\xa9,\x036\xc0\xc1\x9f0\xdf\x821/\xc0XH:\xda\x16\x1a3\xc0\xc7d^\x8a\xc5 4\xc0\xb6\\\xb5^-\x053\xc0\xe2\rW\x83\xc0\x884\xc0\xca:\x88Wjy3\xc0\xf8]$\xb8\x8f\xb33\xc0<ma9\x8b\xf54\xc0\xaf\xb8\xf3)\xb1n6\xc0X2\xfc\xab\x07O4\xc0*\xd7\xd5\xd8.`4\xc0\x89o\x83\x03)\x153\xc0t\xd8$Ew\xf4.\xc0h\xcc~k\xca\xb64\xc0\xcb\xfeJ\xaa\xdc\xe64\xc0\\\xcf\xad\xe0\xccN3\xc0\x7f\x14\xa7\xba7G4\xc0\x91;\x9eQ\xe1\x124\xc0}\xd1\xbe\xcf\xd1\x1a2\xc0\xe12\xf7\xb5\xa1\x953\xc0\x93I\xd4\x1a\xfe\xbf5\xc0ebD\xe0\xe8;5\xc0\xd4nL(\xafn4\xc0\xb3(O-\xfaZ6\xc0P\xf3\xe6w\xa0\\5\xc0_\x18\x17\x8a\xae\x114\xc0\x97\xd1ir1\xe85\xc0\xcfL\xbd\xcc\'G4\xc03\x7f\xb0;)\x1c4\xc0\x84BA\xca\xba\xe95\xc0"u\xb4]\x85\xb93\xc0q\xa1>\xfa\xa2\xbc3\xc0\xe5\xe1\xeb[\xd0\x123\xc0h\xfa\xb7\xe1\x0cO3\xc0W\xd6\x11z\xf0\x023\xc0vo\xfb\x01!\xc05\xc0\x9e\xbf\x06\xddC\xe6.\xc0%\xcb\xed^\xd1\x172\xc0G\xb0\xa7f\xbb\x124\xc0[\xfeL\x83oC4\xc0j\x93l\x00(55\xc0\x7f\xcd\x83\x9c\xde\xc63\xc0B_\xc4\xff\xcej5\xc0\xecj\xad\xfaEK2\xc0)\xda\xfb\xc1Em3\xc05_&\x7f\xf3\xcf3\xc0\x1f\x9a\x83\xd7\x07\t5\xc0c\xa70%x\x8d3\xc0\xf7\x8c\x9fN\xda\xdd0\xc0j2\x0b\x1a\xc1 /\xc0\xca\x1e\xe6\xd5\xc995\xc0\xdb\xcc\xbfq\x97)2\xc0"nb\x8c#\xf43\xc0\x1f\xb6\xd26\xc9Z4\xc0\xbc,\xed3\xbd\xbf4\xc0\xd6g^\x88\\C2\xc0\x84\\\\\xe6\x90\xb04\xc0=;\xb4_e\xa43\xc0\xe0\x9d\xaf\xa0\xe0Y3\xc0v@A\xd7/\xe82\xc0MLn\xd5\xaf\x14/\xc0\xbd\xfbc\x95z.5\xc0Q\xdc\xf6\xa1Y\x0c4\xc0\xffv\x14\xcd\xe3\xcf3\xc0gg\xe1r&\xfe.\xc0\x14\x182\x89&\x06/\xc0q[\x01k\x1a\xc74\xc0H$$\xc8s\xbd3\xc0v\xf4\xb6\x86d\xda3\xc0\x8f\x96\xea8\x1a\xa02\xc0\x11\x7f\xbb\x87\xf0\xb03\xc0\x118\xa1p~\xb44\xc0\xa6\x01\xcf\xea\x91\x9e3\xc0\xb1\x86%\xa5D\x875\xc0\x89+\xf7\xab\xba\xd42\xc0\xccR(\x18\xa5\x113\xc0\x90\x8a\xd0\xaaW\x994\xc0\xbb\xdc\xc6\x0e\xdf\xc83\xc0\x90\x90\x08\xf6f\xc33\xc0\x9d]~(\xaf92\xc0\x83\xec\xec\xe6\xf5\t6\xc0\xd9\x12\xff\xa8\xe4\x075\xc0\x10\xb3\x1f\x9e\xba\xf04\xc0\x95\x86\xf8^@"2\xc0\x0fa\x02p\x9b\x184\xc0tq\xc9\x15\xbf\xb2-\xc0Q#\x05D\xc4E5\xc0\x99\x8d\rO\x1d\xab4\xc0\xbd4\x9b+\xbb|5\xc0w\xb8t=\x14H5\xc0\xd3\xec\xfe\xfe\xc2m6\xc0\xd2\x11\xc1\x16\x8c\x866\xc0\xfd\xb4\xbd`\x02\x144\xc0\xe5\x81\x12x\xd2J3\xc0zLo\xf8{\xca4\xc0\x99\xc6\xfc\xd2\x83\x1a4\xc0\x91xk\xbb\xc5>2\xc0@\x0f:\xa0\xc0\xf34\xc0\xcaKI\x85\xc8\xc83\xc0\r8\x04\xe9\x1dv1\xc0)}\xc3\xff\x01\xf53\xc0\xe3\xc5\x03\xdf\x96z2\xc0\x98\x0b\xd2V\x1f<4\xc0\xbb\x84.\xe7\xe4_5\xc0y\x00\xad\xd8\xb4O5\xc0b\xa5\r5*N3\xc0\r\x9f\xebu\xf1r5\xc0\xcd0\x04\n\xbb\x0f2\xc0\xd5\x8fm\x98\xae\x062\xc0\x0f\xf8\xc3x\xf4;3\xc0\x90b\x7f\xff\x0cI5\xc0\xf4K\xcc\xdc\xd0x3\xc0~:\xe4$9\x0b4\xc0\xff\xea\x1a\xd7\x89\xd52\xc0-)\xbbx=\xd02\xc0\xafG7\xb1\xed\xde4\xc0x2^\x9b\x96\xb91\xc0\xe1\xbb\xb6\xf5\x0fB5\xc0\x84z\x88y\xd4<5\xc0\xde\x04\xf6?\x0c\xca4\xc0*\xd1*(=\x186\xc0\xcf\xae\xdd\x7f\xf3\'4\xc0\xfb*\xa3\x8bj\x027\xc0r\xc0<\xd4\x13\x943\xc0\x96\x11\x84F\x87h1\xc0\xbf\x10\xa5(\x1e\xc21\xc0\xeb\x03\'\xd2\xd8,2\xc0z\xffb\x97f\xf55\xc0&\xcc\xee\xb9\xdfU3\xc0"\x80\x94\xca\xe1\xcb3\xc0\xbe\xderEeV4\xc0\xd8p]\x18\xb2/5\xc0?\xfbr\x18p\xdf3\xc0I\xe5+\x9d\x8d&5\xc0\x0e\xfa\xde\xdd\x85\xd13\xc0\x9b4=}Z\xd80\xc0\x08\xa1\xbb#Z\xc84\xc0\x8aQ\x1fk\x87\x0c7\xc0\x01]N\x08\x12\xd92\xc0C;\xcd(\xfcb4\xc0\x98\x9c\x88~]c4\xc0P\x1d\xfe\xba\xecc3\xc0r\xd3D\x9fj&7\xc0\xefq\xaf\xe7X\xbf2\xc05\x87 \xdf:M4\xc0\xf2r\x9c2\xe8\xde3\xc0\xe7\xc2T,(\x973\xc0\xc4\x0fs\x80\xf6\xdd3\xc0)k\x90\xfa\x8f\x905\xc0\x13\x82`\x7f\xc8\x074\xc0\t|\xda\x86hq1\xc04\xfb\xce \xcc{3\xc0\x0fk,\xf1\xf9\x994\xc0\xc8\xa2\x0f\x9d\xd5n3\xc0{S\x0cy\x11\xa66\xc0?\xfe\x87\xc5!\xdb6\xc0\x1c\xdc\x00\x9a\xdaJ3\xc0*L\xed\x16\xb3$3\xc0;\xb5?\x04|\x062\xc0\xf7\xcb1{\xb9\xaa0\xc0\xf7\xe9\x01T\x13\x075\xc0Z"A4\xbc#7\xc0\xd2\xcbC\xd6\\\x8e2\xc0&\xf8\x10\xe9@\xb46\xc0\x92\xd4\xbc\xdf\xca\xff5\xc0 l\x03\xe9\xf9\x873\xc0\x8f?\xc2\x17\xec\xd50\xc0R\x1d\x86\x95\xdc.5\xc0}\x00+*\x92\xc24\xc0\x0e[-\x08\xef\xb72\xc0\xd9\xb2\xd1\xd7b!6\xc04\x17\xe9\x8f\xd1P5\xc0A\xb9\xcc*t"5\xc0\xd3\xfc"\xd6\xee\x1a4\xc0k\x88\x89LCd5\xc0\xb8\xf1\x87F\x1eD5\xc0\xf9\xd8\xcc\x8a\x83L2\xc0^\x8d\xc6z\x95\x923\xc0\x1f\x12\x01\xdeD\x025\xc0{5\xefP\xd6\xb52\xc0\xc8\xb3 C\x9cw5\xc0u\x1a\xbf\xf8<\xed5\xc0\xf2a\xce#~\'7\xc01A<\x91\xc4]4\xc0fb\xc5\x9ai\xf85\xc0\xc7\xb5A}\xf2\\3\xc0\xd5~7\x01\xf3+7\xc0\xb0\xcek\xe1\x10o5\xc0\xc8] \xb3\x95"2\xc0;\xc7\xc3\x06\xfbN2\xc0[\xe0n\xa5\xd1\xc13\xc0\xac\xbcV<\x11[3\xc0\xed\xd2\xa5g\xa7J5\xc0\xf9\nA\x96=\xbe2\xc0_\r\xac\xb3\x96Q5\xc0\xca\x8b\x1b8}\x853\xc0\x82\xf4R\xbb\xb2\xe71\xc0\xfd\xe7\xb7\xbc\xa3\\2\xc0=%\xb5K<\xee.\xc0\xcb\'\x0cs\xd274\xc0\x81\x1f\xbc\x07"N3\xc0\xbd\xc8\x19\xc6\x8f\xf30\xc0\xc8\xd4L\']r2\xc0y\xf5\x0b\x0c\x00\\3\xc0\x1dp\xc9\xaf/.4\xc0\x08\x9a\xeb\x93R\xbd2\xc0\xd6\xcc\x87\xfb\x12\x0e4\xc0\xe5\xbb\xd09\x90B7\xc0-\xfe\xbb\x96\xd1\xa92\xc0q\tt\x0f\xbb\xbf-\xc0F\x94\x01\x04\xa8\xf74\xc0\x9dZx:\xc1\x884\xc0+\xb2?O\xe7R4\xc0\xd6#\\\x93\x99\xc83\xc0\x11\xd5.\xe1\x1b\xa71\xc0A\x89b\xd4\x97;5\xc0lW\xd0I\xb0\xfe4\xc0>\xfc\x00\x87kX5\xc0_@\xdf\x96\xa0\xc05\xc0D\nD\x15\x94\x0e3\xc0\xfa\xb4!.\x98\xa54\xc0dZ\x93\xa7>\xd11\xc0\xebJ\xe0\xb5i\xf61\xc0\xff\x97\x80\x06\xe5l3\xc0\r\xd6\x0b\x9cW\xfe5\xc0\x90X\x0cS\xc2\x1b5\xc0\x9e\x14\x00\xb0\x95\x951\xc0\x16\x8f\xd7\xd9O\xd12\xc0l\xd4T\x1f\xa6\x1d4\xc0\x15!\x1e"\xe7\x185\xc0\xff\x9f\xabN\x1b;4\xc0>P\xf8\xe7\x11\x9e6\xc0\xc1\x8bAD\xd9Q4\xc0Y~f\xca\x12c2\xc0Vj\xfeV\xc4"5\xc0m\xba4[\xf6\x153\xc0\xc7.\xad\x06f<3\xc0\x81\xbe\x17\x8f\xba\x045\xc0\x8e\x7f/\x0cQ\xb92\xc0J\xf9\x88\r\\\xb0+\xc0\xc2\xb1\xdb\xcdU\x852\xc0J\xdc\x85O}\x8c3\xc0C>\xf9,\xa7\x845\xc0c%2\x88\x1e\xa74\xc0\xe9_6\xbf\x1e\xd1.\xc0\x1eW\x0b\xfe\xee\x1c4\xc0\xb8\x8e\xc3c"\xd21\xc0?\xaa\x0b!\x8306\xc0\x07\x18i\x9c\xd227\xc0\x1eBZ\xf5\xafl2\xc08C\xc4\'|\xdd4\xc0\xb6\x87\x8c]\xb0\x8f4\xc0\xb1\xf8\xcd\xeb\xe8\x894\xc0$&h\xbf[\x902\xc0\xce{+~u\xfe3\xc0\x14\x15\xd9w738\xc0\x87\x16\xf6\x0b\xac\x943\xc02+6BZr7\xc0\x13L\xf6|\xf2~4\xc0\x1dL\xc2n\x1e70\xc0,\x80\xc6\xf6\x8f\xdf2\xc0\x85.(\xbb\xa2\x123\xc06\xa67\x8c\xdb\xb36\xc0\x92Wt$o\x032\xc0>\x03k-C\x052\xc0\xcd\x9d\xe5\x86\x9b45\xc0\x99$\xcdG\x1a\xb65\xc0r\xee3*\xca\xa85\xc0\xde\xe5\xe6\x92\x90\xba2\xc0\xaam3\xc1\x9dO4\xc0\xc2\x87\x0f\x9ds84\xc0\xd8\xa1\xb5w\x85\xb94\xc0\xe0e{\xca)\x105\xc0\xc7[\x104_J3\xc0\xed\x1a#N\xcd\xf03\xc0\xf1\x9aK31\x104\xc0~orJ\xe8\x1b/\xc0:\xcew\xe4\x95\xcf5\xc0\x92\xaf\x8fxE\xa22\xc0(\xe5\x04\x9a\xac\'5\xc0\x03\xb6\x03z\x01\xd64\xc0\xea\x9f\xf9,\xb6\x183\xc0 #\xe8I,\x833\xc0g*U\x1f\xec 3\xc0\x04w=f\x81\xe44\xc0\xd1\xe0\x13\xce\xaf\xdb2\xc0\xc6\x8b\xe6\xcc\x96\x873\xc0U>\x9b\x12\x87o4\xc0\xb2\x05\n\x10\xfd\'5\xc0g\xad\x81\xb5(\xa84\xc0\xd5\xdb\x96\xd3r\xb74\xc0\x06{\xbf^\xb5\xaf6\xc0\xb8\xee\xb2@\xf4\xf53\xc0\xbbx8b\xd4.2\xc08Anm\xdc\xc81\xc0\xebI\xecf&\xb31\xc0\x0e\xbc\x84"e\xea3\xc0\xa4\xe5 W\xf8r5\xc03\xfe?p5\x8c2\xc0x\xe2= \x97,4\xc0}\'\xf5\xa6\xc5^,\xc0\nM\xbd\x0f\x83\x0c6\xc0\xa8.\xea\xd2Z\xd93\xc0y>s\xae$S4\xc0s#\xfe\xd2=\x9e5\xc0\xd0|\x10\xeb\xe6z3\xc0\xf5\x98\x8b08"7\xc0\xd6\x0f\xddXv\xba3\xc0\x82\xf6\xf1\x8e\xf5@3\xc0\xeb[T\x98\x08-5\xc0\x021V\x08\xb0\xf22\xc0\xf0h\xc0\xcc\xf6\xd74\xc0\x85\x80>\x8c\x06\x956\xc0\xc7y\xd2\x03\xb9\xec1\xc0\x01\xa7\xe1x\xc1\xaa4\xc0DO\x02\x884K5\xc0\x1e\xf2\xd9\'\xca\x06-\xc0\xf6&\x99\xe8\xfb\xa81\xc02Q Y\x15\x8d4\xc0\xcaRz\xb8\x8bK5\xc0[O\xdb\x94\xc2\xdb2\xc0\x92\xc1.\xd1c\x914\xc0\x92+\xc6\xe0~H4\xc0\xa2\x1a\xda\xf0=65\xc0f2\xbe\x9f\xf2{3\xc0\xbe\x7fg\xd2XT+\xc0\xff\x05\xcdP\tf2\xc0\xa2W\x8e\x16J\xc34\xc0\x9aZ1# \x113\xc0\x97\xb4\xd0\xe9p\x0f7\xc0\xaf\xcav\x01B\xb92\xc0\x92\xf1\xfc\x11\xac\xcb2\xc0\x02=\xe3Ax\x164\xc0b\xed\xfd\xe4;=5\xc0g\xaf\x10FS\x085\xc0\x0c\xa5|\x07\xb2\xa12\xc0\xfd\xd4\x1b\xa1\xbf\x934\xc0\xdc!j\xc0\x8f(3\xc0\x0c\x85tt\x14\x854\xc0\xc8@\xaa\xac\xcd35\xc0\x9e\x8bz\xd2+T4\xc0\x1b-+\x93\x8b\x1e5\xc0\x92I\x08\xb5\xec\xa23\xc0\x1dm\xe4\x18\xfe\x984\xc0\x7fi\xa8\xb8\xfd\xe73\xc0\x06e\xf6lG{3\xc0\xdc\xed\x1d\x9a\x8d\xb33\xc0%;vY\x03[2\xc0\xb5\x91\xd6\x1b\xf3\x015\xc0zJ`\x82Fv4\xc0Q\x0e\xe4E\xfe83\xc0;\x04H\xd7f\xde3\xc0\xe9\xbaX\xad\xc7\xba2\xc0\xe6\xa1w\xda\xd5*2\xc0\xdf\xbf\xc6=EP4\xc0\x15{P\xb4\xc7\xdb-\xc0Km\xe7\x15}\x9b3\xc0Z\x1fh\x92\x84\xf74\xc0\x0e8\xcd\x1eE\x1d2\xc0$t\xde|B;/\xc0\xf2\xf3\x83\x11\xdeg5\xc0s\xc1\xf5\x87O|2\xc0\xdd\xb5\x86.\xfe\x8a6\xc0Qi\xb2\xc5d\x7f3\xc0\xf9\x8fS^\xc0\xa23\xc0\xfa/\\\x9a\x81v4\xc0LX\xc7W\x03\x044\xc0\x95E\xb8\\\xba\xad0\xc00i\x9f\x14\x88\x173\xc0\x06\xe8/\xc0\xd5\xdf3\xc0\xe9\tR\xf2Z^5\xc0\x91\xf9\x80\xfa9B3\xc0\xd7\xc9t\x87M\x943\xc0\xc6.\xf69\xde\xee6\xc0\x1d\xa1\xdc\xce\x8711\xc0\xd4u\xf7\xa9\xb0\xcd3\xc0\xfc\xb3\xe1\xcb\x15X6\xc0\x9bf\xa1`U\x087\xc0\xbe\x08Q\x96\xe7\xb74\xc0\xd2>\xae1[\x915\xc0\x14f)\x11N/5\xc0\x89\x87\x96\x960\xae3\xc0\x8d\xe7\xd2\x1f\xcb\xb36\xc0%\xa7\x16\xce\xbd\x076\xc0R\xef\xc2\xbe\xe6\xd25\xc0\x13\x1dX\x99\xe4O2\xc0\x8d\x00\x8cBq\xd63\xc0\'Kh\x1dK\xdc4\xc0\x9d\xb8\x0f\x9b\'>4\xc0\xf1\xd3\xe2hi\xfc1\xc0\xc6\x80\xa4M\xbb^3\xc0\x99\xaf7\t\x8102\xc0\x13s&n&\x1a3\xc0\x8e\xdc:\xa8\xd0\x963\xc0\xbfH\xf0?\xa2\xfb3\xc0\x98)-5y\xf91\xc0*\xb2[+\x06N5\xc0\x17\x08:\x96=m/\xc0;\x8b\x15\xcf\xb5B6\xc0\x9c&R^?I4\xc0\xa9\xa6\xb2#{)7\xc0\xac8\x1e\xd9\rR6\xc0\x15\xdc\x7f\xa9i\x983\xc0Jl\xbcQ\xa5\xcf0\xc0\x9c\xf6\x8d\x14~\x057\xc0\xf5T%:\xe4\xba1\xc0\xcf\xa3<\x03\xca\xbf1\xc0c\x88=\xdb\xd2P3\xc0q\xad\x1d\xceag/\xc0\x97&j\xa3\x82\x086\xc09\x94\x97wpn6\xc0H\xffp\xcbp\x184\xc0\xbeG\xb1\xfey\xf13\xc0\xb1\xf5\x8c\x94\xcd\x153\xc0]\xd0c\xdf\x01/6\xc0\xe6\x03\r!\x80Z3\xc0\x92\x9f)\x0b\x9f\x054\xc0\xc8Cb\x9d\xda\x9d4\xc0\x97B\x85t463\xc0\xcf\xc7\\\xaa+\xb51\xc0\xe2)\x83\x08\xae\xf04\xc0\x82\xa2gH\xd9\x8c4\xc0\x1dz\xf5\xd9\xc0h6\xc0u\xf8\xde\xd9mn1\xc0\xe1\x80\xf8\'\xa1N/\xc0\r(s\xb4M\xd23\xc0I\x15\x17\xf1\xf3\x114\xc0\x03\x8a)\x9dm\xdc3\xc0\xc4\x91I\xc0k\xc43\xc0cc\xc4\xd1QB2\xc0\xcea\x81\xc61A/\xc09@\xaa*\xb9\xee3\xc0\x85\x164\xb4\xc2\xc73\xc0g;s4\xe9\x0f3\xc0\xcb\xaa\xba(\x0463\xc0,\xf3.r\x1c\xd43\xc0\xd8\t(\xec\x0f\xeb3\xc0\xff\xbf\xa9\x08\x9f#5\xc0\n\x08O\t\xce\xc71\xc0D\x02w\x02\x938/\xc0\x07\xe0\xfc\xb1\xec24\xc0\xa0\xf0\rT\x93\x0e2\xc0\x9dB(da35\xc0;\xeaqyd\x1b5\xc0\xc6\xdf\xdf\xae4\xf73\xc0\x08\xad\x0eZ\x17\xc13\xc0\x9c\xba\x12\x02b\xf9*\xc0\xa7O\xa4\xe5i\xd63\xc0I\x07e5\x1c\xb26\xc0\x16_M\xe7\xc2\xe73\xc0\xa2\xb1\x03<\x8e\x184\xc0\x16Sa\xfa\xcd\xde4\xc0\xa0\xe0\x1b\x82\xdf)/\xc0\x067\x02D\x00\xee3\xc0\xbd:uJ\xf905\xc0\x8f\xde4\x05\xa2\xfe3\xc0\xdf\xb6\xfe\xba\x80B4\xc0Kc\xd8\x8e\xc1\x18/\xc0\x9f\x9fW\xc6v\xc73\xc0\xf9\xed\xeb1\xbf\xfa5\xc0g"B\xff<\x00/\xc0\xc2\x9b\x1f`\xe7\xff5\xc0\xc6t<&\x14\x8c4\xc0\xb9]\xdd\x94\x8e\x1d5\xc0\xdfY\xb3h.!6\xc04\xe0a\xff\x96\xe52\xc0\xa9\xcc@\x9c\xcdI3\xc0\xe80\x1ax\x84b3\xc0w(]6z\xec1\xc0\\\x10|\x14n\x0b-\xc0\xce6\x00\xcd*.2\xc0\x94\x0f\x1d\xe4k\x032\xc0B\x04|:5 3\xc0\xc9\xa3\xb8\xf3\x8892\xc0\xc9\x8d>\x13\xf1U4\xc0\xc9\x1d\x8b\xa0^m3\xc0\xdd\x0f\xb7\xd1]&2\xc01\xf7\xc8\x02\x0c\xb35\xc0\xad?\xb7\xe9\xd4\xf24\xc0\x04\xd3\xaf\x12z\x08-\xc0\x8d\x06\x19\xaa\x86D3\xc0Fc\x8c\xea\xeb\xe13\xc0\x0f\x1b\x9d\x90\xa8\xa71\xc0\xb2\xc8Y\x87Ey6\xc0\x7fc? \x9f\x903\xc0.\xbe\xcc\xc8\x84Y4\xc0^3\xeb`\xd1>3\xc0\xf9[\xf21wL3\xc0\x95O`\xf5F\xfb5\xc0\x0e\xa5\xda\x94\x99&3\xc0\x8f\x05#\xc9\xfdc-\xc0\x0f\xaa\xb6\xdb{\x03-\xc0\xb1Y\x05\x0f\x9a\x926\xc0\xe4B\x84\xc6a\xd73\xc0\xbeSv\xd0\xc335\xc0\xe2\xfe\x87\xd6WS4\xc0\xf4\xb4\xab\x7f\x04,3\xc0\xc4\xaa\x18]\x17z5\xc0>`:\xc3\xe6\xe8,\xc0\xa3\xbc\x9f\x1b\x8e\xe12\xc0\xa5\xb7\x89L\x8e\x145\xc0\x9cG\xd9n\xc0\x1f4\xc0\xadU\xa0\xc0"\xbb5\xc0\x13\xd86\xcbZW3\xc03\xe1\xc2\xa1&\xcd1\xc0\xed\x9b\xf1G\xde\xd93\xc0>W&t\\\xb51\xc0@w%h/D3\xc0\xb9ny\x12\xf9\xf23\xc0n2y\xfa\x8da3\xc0\xad\x1c_\x99\xcf\xf23\xc0\xfc\xc3+i\xb5\xdf1\xc0\xed\xb7\x8bOFy5\xc0\x88a\xf2\xb7\x81\xf13\xc0\xcaZ\x00\x9b\x9dc1\xc0e\xe9\xb55\xde\xda3\xc0\xe3\x90\xa89"l4\xc0\xc5\x88y\x9aH^3\xc0\xac\x00\xd4i\xb8\xeb3\xc0\xf5N\xf1\x92\xce\xd76\xc0<\x1e\x85\x8c.\x836\xc0P\x1c\xb6\xc2-g3\xc0\xd7\xa7y\x0e\xa0\xd43\xc0\xd0\x17j\x0e\x1b\x0b4\xc0}f\x04\xcdL\x955\xc0<TxoC\xde2\xc0]\xc7\x80W\xec\t5\xc09\xda\x10\x0c\'\xf51\xc0V\x9b\xa4J\r)2\xc0\x91\xcce\xfbk{2\xc0\xd9pi0\xca\x1f2\xc0z%\xda\x0fU-2\xc0\xbf_\xd8sp\xde6\xc0\x1c\x00g\x04\x06l2\xc04VI\xbeQ\x1d3\xc03VT\xbb\x0fJ/\xc0K\xbbv\x0b\x92t4\xc0\xb4\xff\xe6\xa4\xf7\xf62\xc0\x98\x14\x02\xb7\xc3\x902\xc0\xeb+\x00\xce\xfe\xbc2\xc0\x10\xebK,\x95\xdb4\xc0\xe0\xda\xe5$#\x833\xc0\xe0\xf4p\xc5\x83\x803\xc0D\xd8_Je$5\xc0w\x90\x10c\xd4E3\xc0\x0c[-\xdb\x1d\x940\xc0\x93k\xf2\x0b\x02\xcb3\xc0\xd3\x1b7\xfc\xb1\xd23\xc0\xcd\x11}\x8d\xed\xcd3\xc0\xc3\xe2\xd3\xb2\xeb\xd84\xc0\xdd`\xc2\xfa\xe4\xa43\xc0Q,\x1cM\x8b26\xc0P\xf8o\x97\xbe\x057\xc0\xd77m\xfa\xa6\xa44\xc0\x9a\xf5Xu\x0e\xa96\xc0\xbf(\xe9-\xac\xcf3\xc0EWe\xc6\x05]3\xc09Qm\xc5n\xa92\xc0"i\xe2\xca\xd5\x936\xc0J>\x0e\xfe\xc6\xa63\xc0\xbf\xa2\x85\x9b+\xdd3\xc0n``]S95\xc0\xec\xc6\xca78\xb22\xc0z#\xa5E\xf7\x916\xc0\xb2\xf1\x0f\xc4\x1d\xbd3\xc0\x18\x8e9\xef\xca\xaf6\xc00\xf8\x08\xed\xf1\xa72\xc0\xac\x16\x16}\x07\xa14\xc0\x99I{\xa3\xfb\xb22\xc0\xd5\xcd\xec\xeaa\x883\xc0\xb7\xb2\x17\x85\x85\x913\xc0\xbc\xc7w3\x0335\xc03\xd6\x1dV\x0bx3\xc0\x95c/6B|6\xc0\xb7I\x08\xe0\xcdt6\xc0\xf9\r\xe6R\xaa\xea4\xc087\\2\r\xa83\xc0\x1e=\xb2\x08[\x800\xc03\xcf\xeb\x13!\xfe6\xc0s\x11\x0b)\x00\xa73\xc0\xaf\xcc\x80\xccs\xa43\xc0\x02\xad\xa3r]z4\xc0\xb0fH|\xb5*3\xc0V\xe0\x0b\xec\xde\xc14\xc0\xcd\n\x07Hv\xa13\xc0I\xb7\x17\xadyM3\xc0\xb5\xfa\xaec\xc3i3\xc0Xm\x81\x90\xc5i3\xc0\x9b\x9b\xaf/\xec|6\xc0;\xa0\x02e\xd6{4\xc0\xd0\x1f\xf4\x01\x0b\xc42\xc0p\xbd:Y\x91r3\xc0G\x8a\x16\xa7\xa4\x8b3\xc0.\x1dc\xe7!H3\xc0\xae\xfaB\x9fE\xb02\xc0H\xaa\x8aG\xc1E3\xc0\x86\x9e\x87\x95\xcf)0\xc0\xb9~\\\xddk:4\xc0\x1b\x96\xc8\x16\xd6\x057\xc01,\x01\x91\x81\xcf3\xc0\x93FO\xdcIU0\xc0?Ks\x18c^3\xc0\x17\xa0\x0f\x9b\xbdW5\xc0\xfa\xfe\xcc\xeb\x83e3\xc0I\x98\xe8\xa1L\x873\xc0\xb36:\x8a3\x1d3\xc0\x01G\xfe}\xc0x3\xc0\xb0;\xbchq\x154\xc0\xaa\x83F\xee"\x930\xc0\x97l\xed\xc6\xfa\xcd5\xc04OQfB$4\xc0\xd1\x0b1|ur6\xc0X,\x1a\xe8\xc7\x813\xc0\xc1U\xbb\xb3\xf3\xce6\xc0\x14\xc1\xe2\xdf\xfeU3\xc0 \x05\xfa\xc1\x07_3\xc0\x84\xcd\x91qbd3\xc0\x7f\xf0\x98,\xcd$4\xc0\xafG\xbe\xea@^3\xc0\x83\xe9\x9e\xb0?\x082\xc0-\x1e\xc9\xb8Cg2\xc0\xd0\x01\xc8\xd6\xdb\x944\xc0\xcb\x8f;\x06\xa2\xb51\xc0(\xb9\x04\xc8\xa0\x9f1\xc0\xcb\x88rh\xab\xee3\xc0\x15\xb6\xd3\xba\xc0:0\xc0\xb8\xacn\xf1bG5\xc0f\x1a\xa7X+\x806\xc0\xf1cs\x04~\x9f1\xc0\xb5\xc7\xbc\xa0\x8a\x912\xc0\xb2[\xf4\xa2z\xe46\xc0\xc8\xcb\xb9\xb8\xdam3\xc0Fm\x14\x9d"\x9f6\xc0;EkWr%0\xc0\x8e+\x08\xf9\x9fG3\xc0\xab\xa0\xa4\x99\x9a\x175\xc0\x8f\x8d\x88 \x1e\x9c2\xc0\x8e\x85V;\xd6\xfb4\xc0f{M\x98\xab\x806\xc0 \x0e\'r\x8e\x936\xc0\xd7\xca\xbb\xf4\x7f\xdb2\xc0!Ja\xfe4H5\xc0Xp\xf8\xfa(\x15/\xc0\xb8\xd3{\xd8\xadA7\xc0Q\xe9\xa0.P\x83/\xc0}j\xae\xc9\xea\xcd2\xc0r7\xcf\n=\x8e3\xc0\xf6\xef\x81\xb3?\x167\xc03\x19\xcc\xb3\x8e 2\xc0n\xd8\x0e\x15\xf6\x006\xc0BX\xeb\xb2-n4\xc0`\xc3\x88\x93\x82\x96.\xc0\xd0cZ\xafVZ2\xc0\xfal&\xc4\x07\x1b4\xc0\x821\xb9\xbd\x93\xfa2\xc0\xae%\x90\x96\x00\xf70\xc0\x9c\xb1\xdap\xf8#3\xc0\x10;\xed\x86\x8b\xaf6\xc0\x06\x19\x7f\xbdhC5\xc0\x809\x90\x97\x02\\2\xc0\xf2H\xd6o\xe6\x1f3\xc0\x1d\xbeq\x1eC@4\xc0<Ar\xca\xadz2\xc0\xa3\xdfK=\rG5\xc0\xbb\x0f\x8d\r\x0f\x9d4\xc0c\\\x9a\x16/K5\xc0\xfam\xbd\xcf_\xe71\xc0\xbf\xa1\x86\x18\xf9V3\xc0B \xbf\xf3^\x064\xc0\xaa\xfa=\x98\xbe73\xc0\\#\x8fh@V5\xc0\xa7#\x1d\x9f\\X5\xc0>6m\x88\x81_5\xc0E\xfa.\x08\xfb\xbe3\xc0\xdc\xfd\x05;9\x853\xc01im\xdco@3\xc0D\x1f\xb7\x94e"6\xc0Oq\xd9Q\xa2\xea3\xc0\x1c\xcd\x04>\x9f\xbe1\xc0\xe4\xe6\x0cR\xb6)3\xc0\x0b\x1fd\x1d\xa933\xc0\xe4\xd2\x15\xc7jT7\xc0)(\xeb0\x07r/\xc0e\xd2~\x194!2\xc0f\x91P\xde\xfe\xbc3\xc0\xc6\x9d(\xcdq;3\xc0on\xb2\x8e\xca\x913\xc0!\xca\xc17[S5\xc0\xe7\xb44\xd5\xf2\xbe5\xc0\x9aH\xaeC\xff\x8b3\xc0\xbd:\xbe^\x9dA7\xc0\xd1^\xb1\x9ah#3\xc0\x16S\x91~\xad\x8b3\xc0N4\x95\xea\x14u6\xc0\xef\xef\xad\xa7\xeau5\xc01\xe0\xd1\x8a\x0fL7\xc0\xfbe\x83\x9b\xcb\x8f3\xc09\xec\x13Z\x93\x8e3\xc0\x101\xc6\xea\x12\x1f5\xc0[\xe1s\x85\xba\x7f3\xc0\xee\xd2&\x13\x07\x037\xc0^\xa3\xba\xfb\x18 /\xc0\xae\xcfP\x91\xafz6\xc0>\x84A#J^5\xc0\x90z\xfc\x1cl-4\xc0:H\xc1\xfd\xa0\xd32\xc0\'\xc3\x86\xf5o\x163\xc0M\xec\x12L\x1cx5\xc0\xd8\xe4:\xd77\x005\xc0|\x1d\xfb:\xfb\xeb1\xc0I\xfe\xee\xfd?!5\xc0\xc8W\xd7\x9a\x05\x192\xc0e\x9a?\x86\xc1G3\xc0\x00L\x91ET\xd22\xc0\xd322v9\x995\xc0sx\xad2\x87\xcb1\xc0\x84\x93\xbdO\x83\x184\xc0+\xd1\xf2\xb6t?3\xc0\x145\xa9\xa0\th6\xc0\x0e\x8a\xa9|\xed\xf21\xc0\xbb1Q\xeb\xac^4\xc0\xc0`x\xf0\xba\x163\xc0\x8b\xe10\xeb\xdb\x040\xc0;\x9d\x86\x7f\x9a\xe62\xc0\x03:"\xa5\x99\xf82\xc0\xd5\xe5\xaf\xf1\xbe\xe95\xc0\x9d\xc9\xc0:7\'7\xc0HE_\x0c/\xde4\xc0\xf1\n\xf9\x05\xb3\x966\xc0~\xc0\xff\xbf\xfcS4\xc0;\x80)\xb1m\xcf4\xc0\xa8\xd8 .+H4\xc0l\xb0\x08P-i3\xc0\x08\x11\x97A9\x1b5\xc0\x04\xbf\xe2&\n\x1a3\xc0.Y0\xa3\xdd\xf02\xc04:\xcb/\x84q4\xc0\x0f\xc7\x027\x96\xa02\xc0k3#\xed-\r3\xc0\ry\x14n\x92\xdb2\xc0\xfe\xc9\xdc!\xc9\xac3\xc0\x12\x8ak:\x17\xb43\xc0f\x92\xaf\xfb\x16\xab3\xc0\xee\x9e\xcb#\xa5\x1e3\xc0e\xde\xa0p\x91\x080\xc0/\xc8t\x0cm$3\xc0\xd5\xac\xda\xc4H\x8e3\xc0\x930\xaa\xa0\xa5\r3\xc0\xbc\x06"v\xc5\xd21\xc0c\xda\xa2\x1f\x97\xe91\xc0\'1M\x90\xc4&3\xc0J\'\xe8\n\xfb\x0b3\xc0J\n\xb1Tl\xc73\xc0\xc3\x9a\xeb(\x8b\xac0\xc0*\x1fC\x9b(\xd91\xc0\xc5\xc0"\xce\x04P3\xc0\x10\xb1\x06\x8d\xa2"3\xc0\xb3C\xf29\xea\xe41\xc0NC=A\xdf~3\xc0;\xd2|\x1am\x1a4\xc0!\xc4\x8d)\x9625\xc0\xcc\xe6\xe8n{23\xc0\xf7r\x08\xf6\x93\x902\xc0\xc0\xcf\xd4\x01\x0e\x8e4\xc0q2\x954}\t3\xc0\xa1N\x9e\xa3-63\xc0\xbf<\xf2\xfelA5\xc0Z0\xfe\x12\x1b\xe11\xc0oI\xd1\xe6\x90P3\xc0o\x03\x19&\x13\xbe0\xc0H)\xdaQ\xa9\xa63\xc0\xb2^\xa4\xc0\xb7@3\xc0f\x11\xcbX\xf2\x893\xc0\xff\xf0\xcb\xa3\xa6\x836\xc0\xba<\xe3\xfe[\xdd4\xc0\x9d9\xcas\xe7+3\xc0\xaa\xab\xd6\x1fg\xc73\xc04\xe8\xe7\xa2\x13}4\xc0\t,}\x9a;F3\xc0\x9a\xf4\x10\xf7\xe3t3\xc0y\xde\xc8bz\x993\xc0\x1d?\xf5\x87{=6\xc0\xdco\x1f\x1f\nQ3\xc0t\xe8oV\xf5t3\xc0;\xbc)f9\xad3\xc0A\x05\xc8\xd8+\xe14\xc0o\x85\x93o\x17\xb00\xc0c2\xb0\xe5\xaf23\xc0\xf9C4\x9e\x85\x92-\xc0\x99;.\xebW\x1a3\xc0\xb881\x81\x96Z3\xc0\xd1\x85num\xad5\xc0\xac8\xb6\x1dd\xe61\xc0\x17\xeeS9W\xf64\xc0\x0bz8m\x92\xe74\xc0(Um\xf1\xe4T3\xc0\xeaa=W\xe3\xa53\xc0\xea\xa9V3\xa1y5\xc0|\xfe\xf9\x9e{J3\xc0$e\x83h\xbd 6\xc0\xbc\x8c\xef\t\xfd\xb25\xc0\xefVo\xd5\xa0\xae2\xc0~PP\xc3T$5\xc0\xcf\x07\xc8\x9e-#3\xc0\x08^(\x912W3\xc0j\x14\xb3JS16\xc0\xfc[\x1d0L\xfa1\xc0\x13K\x99\x862\xd2.\xc0\xf3\xb0\x80uv\xcf1\xc0,\nE\xca"\xfa1\xc0\x83jn\x07g]5\xc0\x8a\xc9\xe4\x83Us*\xc0\x96\x84r\xccJ\x113\xc0\x88\xbdK\x10\xcdq5\xc04\xd9\x81\x11\xac\x0f2\xc0\xa8\x1eCC\xfe=3\xc0i\x19l\xdc\x9b\xd00\xc0d\xf3\xc5\xbd\xc7\xe75\xc0VG4#\xd7\x8e3\xc0\xda|!\x13\xd1\xfa1\xc0?\xe6\xd0\xbe\x94#6\xc0h\x16\xcd\xbc\xf4\x964\xc0\xa8n\x86\x97Bi3\xc0\x87,\x14\xf1\'\x012\xc0cn\x08\x0f/\x0b6\xc0\xc5-)\x80\x05\xd4.\xc0\nhh\x97S\xd22\xc0N\xff\x998\x95F7\xc0`\xb6\xc5\xb8\n.4\xc0\x96z\xcb\xc3f\x876\xc0C\xe6<5\x90\x156\xc0\xf6\xde\xcb$\x0c\xee4\xc0C\x92"\x19n\xc43\xc0\x04\x80\x0cA\xab\xf12\xc0\xc3e1\xd8\xf3i3\xc0\xdf\x03\xefQ\x9a\x085\xc0?&{~S\x182\xc0u9\x87{b\x126\xc0\xc8\xc2L%F63\xc0\xd0k\x89\x00mM1\xc0s\x91\xe4\x17\xe6\xd72\xc0\x89\xf3\xd8\xcb\xcb45\xc0&\x8a\xbe\x94\x9e\xc74\xc0\xd5\xb1\xfe\xd9\xf1p2\xc0e\xbb\x12\xd4\xb7\xd42\xc0t\xebI/\x16\xfd2\xc0E\x06\x10FT\xc7.\xc0\x1a\xc3nO\xe0o5\xc0{\'IV\xbd03\xc0\xf4\\\xa8~\x8cp3\xc0L\xad\xf0\x02(\x113\xc0e\xf51w\xfb"3\xc0\xfb1\xefvtl3\xc0j+M\xe3\xed\x886\xc0\xb5\xe2\xa0k\xef\t6\xc0f\xbd\xaci\xa3\xe55\xc0\xa7\x803\x93\xa9W3\xc0o?\x00\x85>,3\xc0\xfe\xf7\xd7\xb9\x04%3\xc0\x16?\xec\xfe\xa4-6\xc0\x97\xdbZ\x9cK&3\xc0\xb0:\xcb\x0f\x82\xe52\xc0OJ}\x1f\x0f{6\xc0\x88\x8e\xa4Q\x9fS6\xc0z^\xe5\x1b\xc9Z5\xc0=}\x94\xd6{\x0f5\xc0y\xac;1T"3\xc00\xdf\x02\xf3\xaa\x192\xc0*WV\xfa\xbf\x964\xc0\x11\xee8\xc0\x16%6\xc0K\xb1\n\xea\x93\xc03\xc0KS\x91\xc4\xcc\xf01\xc0*\xc8G\'\xcc\x8a6\xc0h\xd5u\xa4g\\5\xc0\x91\x8f\x92\xcab+6\xc0\xcb\xae\x83\x01+]6\xc0|\x87\xbf\xca\xf6\x905\xc0.\x12\x0b\xc4\xeew4\xc0\'\xd0)"\x1c\xb54\xc0ky\xf1\r\x05*3\xc0n!Q\xbe|N5\xc0uQ?\x92\xd5\xde1\xc0\xe1\x8a&SS\x923\xc0\x85\x1c\xe7\xe2>\xd33\xc0\xb6D\xabW\xbb)5\xc0Mrc\xc6\x1b,3\xc0\xdd\x1c\xc6\xb7PI1\xc0\xc4\xcd\xfbZ\x8bg1\xc0^\x9b\x89\x82\x03L5\xc0l\xa7\xf5\xcc\x9b\xf43\xc0A(\x92\xe9s\xd72\xc0\xef\xd0\xc0\x91Z\t2\xc0\x82\xa5<Qt\x065\xc0\xeb\x15G\x95\xd6\xaf5\xc0\xe5\xce\xa0\x95\xd3c5\xc0\x9d\xfa\x94\xfe[\x1e3\xc0d\x9e\x03\xc5\xf713\xc03\x92j\xad\xa8\x803\xc0F\x0b\xbb\xd7~\x900\xc0"\x7f\xdc]~\x8b5\xc0\x02\'\x9c\xd5\x00\x0c5\xc0\x94\x08@Xi\xda2\xc0\x19\x90u\x0e\x9c\'3\xc0e\x9c\xbf0!\x112\xc0\xa3\xdb\xb4i\x02S5\xc0\xee\xe0r\xa1\xe0\x993\xc0\xaf\xb9\xa3\xe5\xe4J5\xc0\xdb\xed\x86=\xa4\x006\xc0,\xdd\xe1w\x0cZ4\xc0p\x00"+\xdfF3\xc0\xc2\x1f\xfdp^\t2\xc0\x06Y\x87_\xf7\x193\xc0\xb6\xc4\xa5\xb4\x04\xeb2\xc0\xeb\xfc\x10kI\x1f3\xc0\x85\x16d\xe4\xd4%3\xc07$\xa8\x13e\x024\xc0\n\x0ehb\xb0v3\xc0\xbb\x16\xf1\x7f\xfe\x893\xc0<\xff\xb6\x8e\xc8\xa04\xc0\xe6\x02\x8b\x8e\x96\r3\xc0#\xbf:\x8b\xb8\x863\xc0\xee0:\xf0\x9de4\xc0\x15\xb9\xa9u\xb8\xb54\xc0\xd0\xabCwD\x904\xc0\xb8\xfan\x94+:5\xc0\xe9\xf7\x82\xfbJ\xe84\xc0\xe2\x84\xd3@\xa0b4\xc0s\xd7\xeeK\xa0\xf61\xc0\xd5\xf6\x8b\xdb\xf3X5\xc0\xd7O\xfc?n\xa84\xc0(\xd9\xb7P&\xe02\xc0*G\xa5G\x14?5\xc0\x92XoctD5\xc0\xdf\xecJ/\xcdV1\xc0\x19\x8a\x99\xe4\xdc\x10/\xc0\xecjF\xf6\xb1[3\xc0\x8bY*\xd19\t2\xc0@\xff\xf1N[\x1a2\xc0\x95L\x12\x08w\xde2\xc0\x95DN\xe8\xb8\x186\xc0\xfa\xfep?\xac\x131\xc0\x8f\x13\x07\x1d\x8bT7\xc0D\x82|\x8f\xf1\xcd4\xc0\xba\xdeE|\x8e\xc74\xc0\x82\n@-\xa6h4\xc0\x03\x08\x86\xcc2Z7\xc0\x02\x8b58\x0573\xc0\xbcw\x04Z\xfcN3\xc0\xe0S$v\x17-3\xc0j\x80g\xfa\xd8\xb45\xc0\x8as\xd4\xb5\xe3\xa80\xc0\x1dcI\xfb\x94\xdb2\xc0\xdb\xc0\x10\x96\xff 3\xc0\xcc?\xe2\xae\xf8\x114\xc02\x96\xf1\xfaAO3\xc0\x8e`:\xb1\xd3)2\xc0\x94\x16\xc4\xea\xee\x1b4\xc0\x10\xc6\x9c\xc1\x1fF6\xc0&\x1b\xe0\xd5)`3\xc0\x17b\xba\x14~F3\xc0\x15#\xbd\xecme4\xc0\x9c\x87RJK\xe84\xc0L\x01.\xf0Ij3\xc0<\x9c\xf2<\xeb\xf21\xc0\xd4\x1bQ\xe3i/3\xc0\x1fj\xa2\xda\x1743\xc0\xf8\xce\xf6\xa4\xcd\x0f3\xc0>\xf44\x1aD\x173\xc0:\x85x\xd5\xca\x024\xc0\xa8\x0bl_\xec\x074\xc0\x1ae\x14D?\x134\xc0\x9c\xff\xc9\xc2\xf3c4\xc0\xc7\xc2B\x06\x0023\xc0C,\xb1\x8d\x9803\xc0n\x94J"\xd7\x192\xc0\x94\xdfj\xe95\x153\xc0\xa29|\x11=\xdc*\xc0\xe8j\xb8\x19j$4\xc0\xdf\xb5\xfc|Q\x801\xc0\xde\x03\xc7\x81\x11\xd22\xc0\xd56\t\xf7\xe4\xe2*\xc0\xf6\x19Qj}\xa14\xc0\x17M\xc9\xf9b\x034\xc0\xaf6Q\xf6\x0f!2\xc0W\x16\x9dOk\xfe2\xc0\xd3\x13\x99l\x9bA3\xc0-*H\xa2\xc1\x9c3\xc0\x14E\xf3\x00\x98\x884\xc0?p\x87\xa2\x04J3\xc0`\xd2(%\xfa\xa04\xc0\x8b\xd2\x1d\x1c\x0e\x0b5\xc0\xc1\x07\xb0\x07\xf2\x122\xc0\xe3\xcdxl\xe0!2\xc0 \x1e{\x07l*3\xc0JiX\xf3\xbb\x8f0\xc0\xb3\nL\x8e\x06-4\xc0\'\x89=q\xc6L1\xc0P\xe6\x02\x0f*D1\xc0Q\x04\xfe8\x9f"1\xc0dG\x83\x96q"3\xc0,\x8d\x19\x8c#\x863\xc0\x91\xb2\x02F\xe9K1\xc0\xfdk\x11\x04\xc0\x142\xc0k\x84O\xae\x8e23\xc0\x9cI\xaf\xd0\xb5\xb00\xc0\xa7\xd0\x81\xe39\x083\xc0\xad\x82\\\x123~4\xc0\x80\xf1\xa0\xda\x1b\x1d2\xc0\xe0/.\x9c\xa0C3\xc0zF\xe7xA\x8b/\xc0\x0eF\xb3L\xcb\x151\xc0" \xdb%\xc1\x064\xc0\xd4\x13\x8e\xed\xb4 3\xc0\xf7e\x13$\xaa\x192\xc0\x92\x19\x1c}\x1264\xc0\xcdo\xd1ne!3\xc0\r\x02/\xfa\xb9\x1f5\xc0\x04b\x1e~\xa3M3\xc0\xc0:#4a\xea3\xc0\x83 \x04\xe0\xa0.2\xc0\xaf\xeb\x1e\x95j\xee3\xc0\xbb\x88\x0e\x87QT5\xc0\xac\x83\xec6\xca$2\xc0\xfa\xc1\xb9\x19G53\xc0|\x18\x0e\xbb\x9a\xdc3\xc0\xf1\x915\'\x07c5\xc0\x97\xf35TD]4\xc0\x94f\x9d\xa5\xbeh1\xc0<v\x15?\xcdY3\xc0\xe1\xfa\x18&=\xb80\xc0#?\xce\x84\xcb90\xc0\x906kVh\'5\xc0\x11\xf0\xf3>f\xb50\xc0\xf4S\xae<\x88Q0\xc0\xc3g\xaf\x05\xc6\x065\xc0\\G\x9e\x0b<\xe13\xc0y\xcc\xb8\xaa\xa1\r3\xc0\x92\xb1\xf82\x1e=3\xc0xS\x95\xf7{d*\xc0\xa3\x82\xc4!\xf442\xc0\x8b\xeb\x1a\xbd\xcd\x1a0\xc0\xf3n\xd7:\x17\x8d0\xc0i\x05R[\xa5L3\xc0\xe3\x8d}|T\x8e5\xc0\'[\xdd\xca\x92\xe44\xc0\xb9N\x1a\xfd\xeb\xbf3\xc06{\x11EC\x1a5\xc0\r\x00#\xb1B%3\xc0K\n\xb0\x0c\x95\xdf3\xc0\x8aT\xf9\xe6v\x8c4\xc0\xbc\xe4\x9bp\x1b+3\xc0\xfa\xba\xb6w\x04\xc73\xc0]\xe6O \x9d\x183\xc0=\xe1\xf45-\xe03\xc0\xd9\x96L\x1dv]5\xc0\x19\\\x9a\xc2\xc1@3\xc0oT \xe9\t\xf04\xc0z\xe9Q\x84\xc2\x065\xc0\xb5\xd6`A\x88#3\xc0\xc8\x17T{\xc0 4\xc0\x99\xd2\xa1\r\xfe)3\xc0\xc9\xe1\xf1\xd6\x8b\xf63\xc0t\xc5\n\x9e\xa1\x9b3\xc0\xb7\xe8</\x84z3\xc0\xe7\xe2Jm\xf3\'4\xc0[\xf4H\xe0p\xe03\xc0\xef\xb9\x97\xf5\xcar3\xc0\x05\xf7\xe9p>\r4\xc0\xfc\x08\x11\x8f\x19\xef3\xc0.x;\xcb\xc5\x112\xc0R\x07}\xd4E\xcb3\xc0\xcbT~aAD3\xc0\x93\xbf.\x03f\x0c5\xc0n\x08e\xa4~K5\xc0Y/\x8c\x8d\xcb\xe94\xc0\xf6\xa0/\xd0!\xf91\xc0\xefB\xca*\xb1\xf13\xc0\xd4\xb2#~\x86A5\xc0G-\x92\x1a\x1a\x1d4\xc0q\xe0\x06P\xc5\xe23\xc0\xa6\xca\xe5\xb1\xd9\xd13\xc0\x7f\xbaB\x07na0\xc0/\x0e\xaa\xf6\xb275\xc0H\x90\xf5LMv4\xc0\xd8Y\xffL\xe3\x9e3\xc0\xee+\'3\xc7+3\xc0\xa0\x86E\xcc\xe6I3\xc0(!\xb9\xc1-\x074\xc0\x07\xe5\xfc\x94\x16P3\xc0v\x88\x99)g-3\xc0\xe3\xd1\x88\xf0\x7f\xab4\xc0\xab\xd5-\xa7U\xcb4\xc0\x1b\xf4\xb5,*/7\xc0P\xc0m\x95\x95l5\xc0\xab4\x92\x84\xbeq4\xc0\xe1\xce\xc7\x80Y#3\xc0\xa2\x9a\x1d\x82\xbb\xa74\xc0;\'+\x9c(Q2\xc0#\x8dQ\x11\xa7I2\xc0G\xe7&\x9e\xe5[3\xc0\xe2g\xb0\xc9\xd7\xa34\xc0\x14&5S\xba04\xc0Z\x00\xd9y\x8b\x1e3\xc0}H$\xe7\x9c,4\xc0\xe0\xfe=\x1aK\xf65\xc0\x96\x0e\x91f\x9d@3\xc0\x81K\x13\xf5\x0eG3\xc0\x1e\xc4`\xd5\xab\x973\xc0\xfb\x16\xee\xe6A\x960\xc0\xac\xe2?\xa4B=3\xc0\xdc\xcd\xe8\tIh4\xc0\xb0\x81\xbbb\x03R4\xc0\xa5\x0e\xd9\x86\xc9\x803\xc0W\xed\xa2\xb3O\xf92\xc0\xfc\x08\xac\xd2ke5\xc0\x99\x9e^\xbcHO2\xc0\x0ci\x1c\x08\xb2\xad2\xc0\xb0\xdc\x8e0fd5\xc0y\x9c(\xceA\x103\xc0\x05l>qcV4\xc0\xd3n+\x1cX\xd03\xc0\xde\xba\xfb\xd6\x94\xf12\xc0\'\xe5BZ/G3\xc0K1\xf6\xa2\xa7\\3\xc0\xe3\x14\xb7\x1f\x00p3\xc0bN\x00X\xdfb4\xc0\x12J\x05\xf3\x97\xdd6\xc0\x00\x85H\x11\xdb04\xc0t\xc0\xfc\xab\xabG5\xc0\xc9\xf8\xdc\xda\x15\xfa3\xc0\xaf\x1d\xfaz\xf7\xf52\xc0\xaeE\xf5/\xc1c3\xc0\x1a\xa1\x10A\x8c\xe55\xc0\x16\x9c\x96\x19\x13\xa44\xc0\xb1\xcd\xb4\x92\xb1\x8a3\xc0Fg\xcd\xac\x11\x9d2\xc0\xb7?\xcet_$3\xc0\x0c\xb7a\xb86@3\xc0\xfd\xc0\xeaR}\xf53\xc0G\x9c\x84\x8a\xa2i3\xc002x\xb2\xff\xf67\xc0\x8bt\x8fh\xc0\xf13\xc01\x0c\xe0\x8e;\x933\xc0M\x10\xae8\xe2\xc21\xc0\x89g~\xb6`\xda3\xc0\xf8=Z&@)3\xc0.G\xbbj\x94\x893\xc0d\xbf\x7f\xeb\xf5\x894\xc0~\x89\xb9\x95\xf7\xdc2\xc0U`\xb7\xd6\xc4]2\xc0\xbd\x85#+N\xee3\xc0I4\x08u\xbbk5\xc0+\xee\x95\x124\xb54\xc06yB\xfa\x1b\xfc1\xc0\xea9\xaf\x98\xd0,4\xc07\xa5J\tP\xf60\xc0\x80\x9b\xe5\xa4 \xf83\xc0\x96\xbb[?A53\xc0\xed\x9ar2\xec\xf32\xc0\x94\x88_\x81\xb4P4\xc0 j>3\xee\xaa3\xc0-\xe6\x00\x85\xc0_3\xc0\x13J7K\xb7?3\xc0\xec+\x1e\x11\xdf\xc03\xc0\xf6\xad:\xed6\xad3\xc07\x18\xf0\xd7\xe1<3\xc0\xc6\xee\xad\x10\xd9\\2\xc0=\x99\xe3N%i3\xc0\x96\xa6\x81\xc8\xedT3\xc0\x11\xb7H\xaaK%3\xc0<2l\xa1\xc5^2\xc0\x12K\xf5\xe5\xe0!7\xc0\xee\xac\x9f\xf6^J3\xc0\xcb\x04\x9dK\x8c\xfe2\xc0\xa8Yc\x03\xc0<-\xc0\xcd\xd3\xb4\xa8,\xb23\xc0Fj4F\x82f3\xc0\xaa\xa5\x83ij\x1a3\xc0\x875\x11\x19,/1\xc0J\xae\xf8\xf1\xdee2\xc0\xa16c\x07\xb8U3\xc0\x018\xb2\xf7Va3\xc0\xde\xf18d\x95\xdf4\xc0\xb1\xb1\x19;\xfd\x852\xc0\xe1\x7f&*\xdbS1\xc0\xa9+8\xfa<\x1e7\xc0\xf2AQ\x1f\x10H4\xc0\xf0\xf5D\xf2\xb2K3\xc0\x81\xdf\xcd\x15\xa7\x0c3\xc05\xa1\x8aU-\xbc4\xc0\xceK\xbcS\xf7y3\xc03\x11\xb6h\n\xcb1\xc0\xbe\xbe%\xa0`\x7f3\xc0B\xe1u:\xb5\x913\xc0}\x81\x95\x9f,_0\xc0\x0e\xea\xb8\x9c\xf6\x073\xc0\xf3rg\x9a3\x083\xc0[\xf1/\x1c<\xf22\xc0\x933\xac\x17\x93c3\xc0\xa8UC\x82\x88m3\xc0\\\xe0\x95YN\xb84\xc0\x9b\xf7\xf2\xc1\x8c\xc74\xc08<dzf\xdb2\xc0\xc8\xb1i\x90\x86\r3\xc0\x7f\x00\xb2\x07\xb8\x073\xc0\xba\xf4\xb7a\xb8\x183\xc01s\xa4j^\xc93\xc0\x8dp(\x03\x97_2\xc0\xd7\xa4\xb8\xd2\x8e\xed2\xc0\x03\xb4\xd4\xaaQ\xbf4\xc0~\xf0\x83\xff\xba\xd22\xc0A\xed\xfd\x1e\x9e>5\xc071\xe5\xa6\xd4\xa02\xc0\xedT}\x15\xebX5\xc0\xa4h\xabS\x9b\xe04\xc0\xec\xd3\x9d\xc9/K4\xc0\x98\x14\x83\x01"i3\xc0\x1b\x14\xa0\xaa\xf8\x133\xc0\x87\xb0\xe0\xa4\xf7\xf32\xc0\x03\rq\xb6\x02\xda2\xc0\xbe[8B\xedU6\xc0\x08\xbbR\x9e\xc0z!\xc0\xb3\xec\x96\xda\xfc84\xc0_\x9c\x89\xf9,\x023\xc0\xb8\xc1\xd1\x949c1\xc0F\x1dK\xc7L\x023\xc0\xf6\xd8\xfa\xaa\x01A5\xc0\xce\x93\x97\x104<4\xc0\x04W\xc490\xae1\xc0\x16`\xe9O\x1a\xc51\xc08\x8avo\xb9;5\xc0\xb1\xfb\xe5:\xfd\x015\xc0\x91\xdd\xc6\x93\x1c[4\xc0k\x94\xb8}j\xbc4\xc0?q\x8a\x04\xb6\x155\xc0\xb2\x94 \xcb\t\xd34\xc0n\xab\x08cB\xe41\xc0\xf00\x8e\x86*\x024\xc03b\xe9\xeaS\xb34\xc0\x86Zl\xe5\x82\x882\xc0pI\xf1m\r\xd01\xc0+\xbb\xa5\xc6p\x045\xc0\r\x7f\x8coi\x854\xc0l\x9f$\x16\xdcE4\xc0L\xbf\x10rz\x105\xc0g)c@H\xcd4\xc0\x81\xbf\rK\x97\xf11\xc0l |oTE4\xc0\xca\xe8\xbbh%\xe81\xc0r\x12\xeb=\xb3\xb44\xc0J\xdf\xd0\xce9\x125\xc0\xf1\xf2L\xd3?\x8a4\xc0P\xfa\xeb\xb0\x05\xe14\xc0\xba\xb2\x04\xb7U\xf01\xc0\xef\xfb\x86\x18\x95s3\xc0\x01$\x18l\xb4\xc84\xc0}\xf6T\x12\xe7Q4\xc0N\xbe\n]\x83\x1a5\xc0\x0c\xf6\x01c\xee\x1e4\xc0\x941\xb3p!\xf82\xc0\x97\xe05>\xddd4\xc0a:\xda\xf7\xd1q3\xc0\x85\xdc\xfe\x84`\x834\xc0\x9c\x7f\x8f\x07<\xcd2\xc0\xa0\xd9\xad\\n)4\xc0\\\xe3\xcbK\xae\xad4\xc0h\xb55`C\xbc1\xc0\xc7\xaf\xbc\xa0\xb9T3\xc0\x05p\xa3\xcc\x8623\xc0\xb0\xfb~\x7f%\xc13\xc0\xf6\xda\xc2\xcd\xac\xe73\xc0\x9b]@\xba\x1a\xee3\xc0\xa5\xa1\xa1\x9ec\xb44\xc0L?7\x98\xb8\x925\xc0\xf0-_E\'\x0b3\xc0B*\x82\xcb\xa3*5\xc0\xd3d\xfb\xaf\x9e\xcf4\xc0\xd4\xe5K0s\xc94\xc0\xaak\xfcq\xd3-4\xc0\xf9\xde\xc0Z\xd6\xc03\xc0\xfb\xb7\xe6\xf9\x94\x043\xc0lW\x1d\x1fgz3\xc0\x029Kt\x8754\xc0E[.\xde\x04(5\xc0\xae"\x1a\xafFx3\xc0:\xf0%\x85T\xb85\xc0\xbd\xaa\xc3U+)3\xc0\x81\xaca\x93\x1d\x8a4\xc0\xf2\xa7\xc6\x13\xfe\xfc2\xc0\xf2\x81\x93S\xf0\xfe4\xc0\x84\xd1y{3\x0f5\xc0Z#~\x86\xf5~3\xc0\xa4\xfel\x90\x8fB5\xc0\xfb\xf3\xea\xdbt\xbb4\xc0\x87^\xc2GG\x942\xc0\x12\xda\x06PL\x153\xc0\xa6\x02\x15\x8b\xf5\x8f4\xc0\x1c\x1c\xaa\x97 \xcd2\xc0\x80U\x98\xf5i\xcc3\xc0\xf84\xc8\x8e\x80\x143\xc0\xef\xf9\x9b\xdaM\xf33\xc0\xf0(S\x82\x83\x105\xc0p\xbbn,\xad75\xc0*\xc8Z.S\x003\xc0\xe3\xf8\xfd\xbdw\xd24\xc0\xfa\xc7\xe7\xf8\r55\xc0\x97\x07\x87\xc0h\xf92\xc0\xe1\x8f\x9f\xefdI5\xc0\xe9\xe9hB\x8e\x1e3\xc0\xb8\x90\x82/3\xb05\xc0k\xce\xd0\xc0W8/\xc0f|>\xff\xb6}3\xc0\xbe\xd4\xaa\xef\x02\xac4\xc0\xc6]ta\x15.5\xc0\x9f\xfc\x16\x01*\xa44\xc0\x90\xd3\n\xcf$\x8e2\xc0\xaeK\xb1\x88\x1b\xe41\xc0\xfe\xeb\xa8\xea\x96q4\xc0w^\xeac\xf2\xd92\xc06\x0f*\xe4p\x7f5\xc0T\xf5\xbb\x9c\xccU3\xc0\r\x15\xb0|\xf2\x865\xc0\x91 \xd0-9\xf02\xc0\xad\x13\xf5\x83\x89w3\xc0H\xd9\xeeuum2\xc0\xbf\xf6,*s\x053\xc0\\\x07\xfd,x\x973\xc0\xcf\x0f<\x94\xaa\xb84\xc0d\x9ax\xb2\xf4\x172\xc0F\tx\xc1\xf9\x853\xc0\xe4a\x88\xb7&\xa74\xc0\r<O\xc5\x1a\xe06\xc0K\xc5\xd1?s_5\xc02u\x93\xeaOC1\xc0*\xa5\x8bA\x86A5\xc0\xbd\x04Z\xa0U\x114\xc0~\\\xe1\x93\xd8\x933\xc0^W?\xb9\xc9o2\xc0q\x01\x12\xc1\x93e4\xc0>}\xaf\xac.n3\xc05\xec\xd7\x7f\xdb\xe63\xc0\x1e\x03\xdb\x02\xe3\xc22\xc0Qi\xe2\xd6\xfda2\xc0\xd01\x02C\xc3l4\xc0\xac\xe2:p\xe1\x972\xc0/\x7f\xddF\xc6+3\xc0\x8aT\xc6$6\xc61\xc0\x93\x0f\xf9\x9c3\\4\xc0 P\xc3E[\xc53\xc0\xe1\xd2\'j\xc9\x185\xc0\xe2\xbd\xc1\xb1\xb2@5\xc0\xcahC\xf0E\xc12\xc0p,[#\td5\xc0>\xcd\x19yL\x123\xc0UU\x7f\r\x98\xce3\xc0@\x10\x98\x10\x9d\xec3\xc0U\x1e\xa4\xa4\x92\xd64\xc0\x94?\x80\xe3\x92\xcd2\xc0\x00\x8d\xaf\xea\xb6\x023\xc0\xe2\x05\xe7;\t?5\xc0i\xee\xe3\nH^4\xc0\tee\x87\x8a\xe23\xc0\xad\x12\x1eO\xb9\xd24\xc06dr\xe4\xc1\x155\xc0Md\x1b\x83\xd4\t4\xc0I\xf0\xf4\x89S\xf84\xc0\xdbF\x0b\xd8>}1\xc0+\xaf@\x1e\xebK4\xc00\xbb\xf5t4\xfa1\xc0\xb9\xc1d\xe3 \xe33\xc0\x9a\xa5j\x9fOM4\xc0\xaf\x84cM\xb7o3\xc0\x96\x14\x9c\xfe\xfax3\xc0\'\\\x17\x18\xc6[0\xc0j\xc6\x9d\xbf\xf6w1\xc0j\x01\xed\xb1\xb3M3\xc0\x90,\x86\x88\x96-5\xc0\xe1&&q\xd8\t3\xc03n\x00\xb3\x9cG4\xc0\xde\xd8l\x1b\xb2B3\xc0\xc3\xe3\xde\xb4R\xbb3\xc0\xad\xfcv\x07F\xfd3\xc0K\xc1s\xb9$x4\xc0,9\xff\x96\xd7m4\xc0\x13\xd5\x97\xd0bz3\xc0\xfem\xd2\xe2\x9bC3\xc0\xb2\xdes\'\xba\xd94\xc0D\x13\x97\x14\n\x145\xc0-\r\xa0\x97\xd283\xc0\x8e\x01R=\x0eL4\xc0\xb9\x04x\xe4\xa3<3\xc0\n-\xaf\x01\xd3\xcd3\xc0LT3UHt4\xc0\xb8\x08\xf3}j!3\xc0\xad\xc5\x1f\xa2\x9e\xee3\xc0rnl\x18]a4\xc0\x0f\x12\xb26\xc743\xc0h\x99R\x98\x10\x1a4\xc0\xcc\xa5\xe1\xd8\xf0|3\xc0\xebw\x95\x08\xef\x193\xc0Rjz "\xde2\xc0]\x85\xf7\r\x8d\x004\xc0R\xb2\xc7\xc4\xe832\xc00\xff\xc4\xc3Y~3\xc0:\xd0i\xd9\x19\x0c4\xc05\xa0\x97\x15\x91\r5\xc0<eJ"g(3\xc0-h\xb6\x94\xa7\x174\xc0[\xe4\x93[\x14\xe42\xc0wF\x86\n\xbf@4\xc0\xa5-\xe0|Su3\xc0\xb3\xa1\x88lo\xcb1\xc0\n\xa2_p\xf8A5\xc0q\x17\x8e>d\xed2\xc0\xd4\x12\x83\xb8\xaa23\xc0\xf6\x1cg\xc0\xc1\x863\xc0\xc3\xf2H\x9eo\xd02\xc0t\x8b`\x14\x08\xe33\xc0$\x0f\xeb\x08.\x074\xc0\\Fj\x92\x11\xeb2\xc0\xfe\x86\xed\xe4N\xea3\xc0\xfe\xf3\x91\xb4!d2\xc0\x97\x03!z\x86\xd61\xc0\x10\x08\nz\x03\xb15\xc0\x1f\x08vg\x19\x843\xc0\xed\xfe\xfa\xf7\xe9\xff3\xc0U\xa1C\xf4@\xf22\xc0\xdf\xa8gJe\x055\xc0\xb3\xf7\x1b\xf2\x00\xd82\xc0\xa7\x1e\x8d\x12\xc7\x894\xc0\xa1\x9b\xbbZ\r#3\xc0/\x15\x03\x12\xb8\x083\xc0\xba\xc9\x1c\x84\x0873\xc0xN\xd4\xb1\x1au5\xc0\x86\xbf\xf1\x122\xcb2\xc0,G8\xcf*W4\xc0(\xd7\x190\xf7\xee6\xc0\xb1\xbe\xfa\xd8\x91\xee2\xc0\xe1\x83\xca\xd3\x08\xf92\xc0\x1e\xbc\x0bU\x80\xed6\xc0\x98\xa0\x95#7\t4\xc0Q\xfdz\xbb%i4\xc0\x8d\x810$\x06s4\xc0\xd1i\xcb3\xaeg3\xc0_\x85%\x0c\xf3b3\xc0\xcb\xbc#\xd43-3\xc0\xcdj\x0cy{\xf46\xc0CT \xe8\xd2>4\xc0w\x95\xcf&\xd6)3\xc0\x87bzvL\xea4\xc0\x07\xce\xbe;\x1f\xbc5\xc0\xf4s@\x8c\xa7\xbb2\xc0UD(x\xb0\xf93\xc0\xd1\x1c\xa0:o\x174\xc0\x9c\t_*\xb2\xed4\xc0\x16\x0e\x82\x95\xddm4\xc0n\x8b\x0f\x0c0Y5\xc0\x8e\xdd\xdf\x9dpk4\xc0\xac]}\xd5& 3\xc0&\xb3QTe=5\xc0`\xe8z\x88\x1e 3\xc0\x1aV\xca\x0fM\xf31\xc0N\x03\x01\rhf2\xc0\xd5}^\xfe\xb2r4\xc0b\x03\xac\x80\xa7\x043\xc0|\xc9\xed=c\xe23\xc0\x02\x93\xf9\xb53\x143\xc0\xc7\x06fJ\xd1\x074\xc0\x9a\xbfy\xee\xa1\xe03\xc0I\xb4v\xcd\x1b<3\xc0uFa\x17&\xb01\xc0\x9b`\x80\x92\xa5"3\xc0F$T\xe0\xdd64\xc0\xa1B\x95\xb9\x80G3\xc0\x073\xd4\xf3XO3\xc0Y\xb3\xeaEI;3\xc0\xb75\xcb\x86\xa6{3\xc0\xa3$\xa1\x98\xa0%2\xc0\xb5$@\xcf\xd7?3\xc0\xa8w\xe8\xca,K3\xc0E}\xcb\xb9\xb9\xb21\xc0\xe24o\x88\xef\xf32\xc0\xf6\x06\xac\x0el\xd76\xc00:\xb2\xce/\x7f3\xc0j\xe7\xf4\x11\xce\x0f4\xc0\xa6\xf4\x05e\xe5\x895\xc0\xdb2OuJ\x005\xc0\xc1\x94@\xa4\x1c\xfc4\xc0\x98\x86\t\x0bU>4\xc0\xd0\xa3\xf5\xe4\x0f~5\xc0t\xb8t\xa6\x9d\x0e3\xc0`h\xfe\xeeJ\x165\xc0\xec<\x82@\t.3\xc0 \xb6\xd8%\x8e\xf80\xc0\xfb\xd1\x14\x1a\xbf\n4\xc0\xc9\xed\xff\xf7\xe6\xe24\xc0\x91e\xd50\xa9E3\xc0z;x\x16\xacF6\xc0\xfb.%l?L6\xc0\n9\nn\xa4\x025\xc0\xacRK\x85\xdf\x973\xc0\x19\xd8\x9dX\xd6\x864\xc0Y~\xf4\xbcX\xe73\xc0\xb4\x05@M\x87\xf10\xc0\x9c\x94KAy\x986\xc0\xfbS\x80\x0e<\xef4\xc0)\x8f\xc7\x19\xee\xe27\xc0\xfc\x12\xea\xfc\xdeB4\xc0\xd8+\xe2\x16\xcdS3\xc0\x87\xd1{\x8e2\xf85\xc0\xb0\x8e\x06[=\x813\xc0\x98 \xaeN<\xea2\xc0\xbe>\xec\xf6\xd5\xe51\xc0\xff\xf2\xd1X4\x9b3\xc0\'%\xdb\xf3`\xf03\xc0V\x85\xea\x1e\xeb{3\xc0\x8a\xca\xa5\x8d\x94I2\xc0\xefO\xa7\xe6\xf6\xc25\xc0\x86\xa3\n\x9c\xfbu3\xc0\xbasZ\xfb\x8d\xae4\xc0\x84#z\xb2/=3\xc0\t\xb3\xc0\x0b>u4\xc0q\x0cv\xc3"\xfc4\xc0\xc9G\x16\x7f\x93\x903\xc0Qk\x9f\xf3\xdae3\xc0Z"\x17U\x7fc4\xc0CJkn2\xe83\xc0W\xc6\xc8\xfb\xc9\x914\xc0\x11=sE\xf0*5\xc0wC\xb5-A\xc12\xc0X3\xd4<\xd9\xd36\xc0\xe1\xbeL\xf4\xe0\t4\xc0\x06\xc0\xe3\xfd\x83\x106\xc0M\x96\xda;u\x196\xc0\x02"\xf0\t\x94\xc51\xc0\xb6\x88\x18\x14\xae\xa56\xc0\x99v V:\xde6\xc0\xf9\xd2\xa9\x97r#3\xc0<\x86\x08\x0b\xad\xe93\xc0\xdd\xb0\xe4Z\xc0\x046\xc0\xeb\xe7Ww\xb7\x015\xc0\x08-\x00\x10\xd8\xa33\xc0ZI\n\xdc\xb4\x7f4\xc0q?\xb0\xaf\xed\xd21\xc0\xc3\x04\x18\n\xe7\xa93\xc0b?k\xd8\xc1\x8d3\xc0}\x16\x82u\xb7.4\xc0\xbe\x9d1\xf6-44\xc0\x04\x85\xd6\xf6\xda\xe92\xc0\xae\xdc\xaew\x1a<3\xc0\x81\xdc\xdc&0\x0b2\xc0M\xe3RSd[5\xc0\x8c\x04\xd9\xc9\x05,7\xc0\x90&\xe2o\xde\x896\xc0\x0c\x18\x92\xd3\x94]/\xc0:f\xc3\x95\x06R4\xc0\xb6\xfb\x15A\xa9\x016\xc0\xb2\x0b(z\xd5\xe00\xc0\x7f>\x89\xe1\xbf\xf62\xc0&bY?\x87c1\xc0\xbdF\xae\xfb.,3\xc0C\x99q\xa76\xc16\xc047\xa2\xda\x88\xec5\xc0*\xb4[\x91%p3\xc0\xca\xe5$\x03/N2\xc0S\xf7\x1e>|\xa23\xc0\xfa\xad\x0eHrw4\xc0<\n2l\xa8\x9e4\xc0\x82\xab\x18\xb8L\xc04\xc0z\xc4Q @;7\xc0E\xab\x02 \x85y5\xc0x\x93w%\r\xd62\xc0\xd7<u;\xff\x894\xc0\xf2\xa2\xd7\xf6*\x904\xc0P\xdf\xd1\xf4#^4\xc0u\xe6\x8evx\xee2\xc0\xe25\xad\'\x92\xb63\xc0+\xaa\xf9\xd8\x02<4\xc0\xbc\xe0\xf5ee\xa04\xc0\xe8Z\x01)\xf5\x044\xc0g\x1e\xd0b\xf3\xbf4\xc0D\x11\x99\xd8\xf4\xe82\xc08\x12)|:\xea5\xc0{\xbd.\xbd\xe9\x853\xc0=\x92\xca:\x9e\xf73\xc0\x94\xfc\xfc\x1b\xfc|5\xc0\xb8\x92\xc2*\x05(7\xc0\r4\xce\xae\xbc\x013\xc0U\x1c\xa3\x1b\xe5\x0b4\xc0}\xd6\x89\x92o\xf93\xc0M\xb2`m\xd5\x943\xc0\xeb\xa0\xad\'\xefe3\xc0I\xdf\x01|\x81%4\xc0\xaf\x19a\x15\xe7T2\xc0\x8a\x07\xa1\xa0\xd6\xfb2\xc0\xcb\xafo\x86\xc113\xc0\xd4\xde=\xb6\x80\xb22\xc0\x03\xdc$kM-6\xc0=\xe7\xe8@\xe1_4\xc0\xd11\xdeb\x10\x024\xc0\x83\x82\xa2\x13`\xd43\xc0@\xc8r\xba\xa5n5\xc0\xeb\xe1u-\xbeL5\xc03\x05\x11_\x1c\x154\xc0\xcf"s\xef[O3\xc0ee\x8cuZ\xa44\xc0v\xc4\x19\x9f\x05\xf22\xc0\xdf\xbf\xe2\xdf\xfb\x951\xc0\xaf\x87\xceA\xbf\x954\xc0\xf1\x0f\xf5\xe7\x9b73\xc0\x03\xd7\x04/\x1eM4\xc0\xcbb\x85>A\x035\xc0\xdcN\x98\xd6iQ4\xc0\x85iu\x93\xd2\xfc4\xc0F4\xf5\xc9\x97d4\xc0&9\n\xdavk3\xc0*\xd4\xb5E\xa3\xd96\xc0\xe9`6r\xad\xee4\xc0;\x94\xf8|\x8e\xe24\xc0:\xd0L\xf0M\x835\xc0\t\x15\x0e\n\x12\x173\xc0\x1e:\x9aE\x8c]3\xc0$\xf5\x97\xf2\xc3\x963\xc0\xfdz\x1aUE\x065\xc0>\xc2\xd8\x8a\xfd\x0f3\xc0\x93\xac\xcf#\xab\xb03\xc0\xba\xa9\xd4Y\x14\xe44\xc0-\xc6\x17R\xfct2\xc0\x198{jQ\xc43\xc0\xba\xe5a\xbb\xb1\xd92\xc0,6\t\xe8\xdd\x063\xc0j\xb0L\xa4\x8a\x834\xc0\x9b\x84zj\xc2\x874\xc0H\x93CQ#\x0c4\xc0b\xf2\xfeI0\x8a3\xc0\xb2\xda\xe9\xdekG6\xc0\xfa\xb9XQ\xc3Q2\xc0Z\x00v\xcck\xc13\xc0\xcdM,\xe5\xa7\x875\xc0\xf8kS\x8aE?5\xc0\xdb\x85O\xe2\x93N4\xc0\xe8a\x8e\xea\xa3\xa63\xc0\x1a0EA\xc1\x0c5\xc01\xb8\xd9\xf85v5\xc0\xcb\x88L\xa7\xa7\x964\xc0\xb5\x17+\x80\xa8\xbc4\xc0&\xd4\xab\xfddC6\xc0\xf4K\xd3r\x7f\x053\xc0$G\x16\x94\xb6\x9d3\xc0\x85\x1b]\x91=\x086\xc0n[)\x16W\x175\xc0\xeeu\xdd\x1e\xcf"5\xc0\xc0\x8f];\xfa\x025\xc0\xd3\x1fL\x1a\xcaa5\xc0\xc9H\xf87\xa0\xc86\xc0\x9de\xee\x98\xa8\xd72\xc0R\x0c\x98\x94\xf1\xa54\xc0yd\x9a\xe3\x03\x863\xc0\xc3\xcb\xc1\x9a\xed\xcf4\xc0\x96\xbd\xbcM\xa2\x0f5\xc0v\xad\xffi\xcd\xfb4\xc0\xda\x05\xbc\xfb:\xa33\xc0\xc3\xb0r\xae\x1b\x1e5\xc0\x0b\x0b\xdcu\x02\x1a4\xc0\xaaN\xae\xf8\xdeR3\xc0|\xe1)R\x8b\xde3\xc0\xaa\xd0\x0e\xd6\xfa\xa84\xc0@\xb3RJ}x4\xc0\xe6\xe9\xcc\xc04\x892\xc0p\x9c\xd0}\x87J4\xc0Z\xf5\x0b\xdd\xe8;5\xc0m\xa6\x1fu^\t7\xc0l%\xba\'\xe3:3\xc0\xc0\x0e\x01\x96\xaa\x925\xc0g|\xe9]\xb2\x9d5\xc0\xdf\x8b\xaeO\x7f\xfc6\xc0l\xa2\x92^\xaf\xdf3\xc0\xb8\xfc\xcd\xbd2\x085\xc0\xc7\xfc6\xabC\x1c3\xc0&\xdb!\xb4qu1\xc0\x80*+\xbe\x82\xd43\xc0\xe3\xefZ\xf7\x92\x1a4\xc0\xf2oz\x8f\x14>3\xc0\x9axgp\xed\x1b3\xc0\xc7T\xeb\xb0\xd4b/\xc01\x1f\xa8\xfe\xa3i3\xc0\x80\x1eY\xed\xd8r5\xc0\x9e{\xc4\xa7\xfaN4\xc0\x93\\\xee4\x92\xcc6\xc0\x84h\xb0\xb4\x15\xb60\xc0\xd0d\xae\x94\xf1{5\xc0\xdf\xbc\x1e\x8e\x0352\xc0\xed\x05\xe8\xd1\xf3\xb34\xc0\\\x9a\xe9\x95j\xec6\xc07o\xf2\xd7X\x993\xc0\xf8\xf5kb\x0f\xab6\xc09\xc2\xe2\x9a\x80\xb84\xc0/m\xa9\xb7cB4\xc03\x1b\xbe\xf8:\xe85\xc0z\xa8\xeb\x04\x17\xd55\xc0\xedJ\xa4\x8c\x91\xfe4\xc0^\x87ieC\x166\xc0\xc4 ;\x1c\xa6h5\xc0\xac\xa4\x99D\xdaY5\xc0\xd4\xc2\x01\x9b\xec\xfa3\xc0#`-9\xd8l4\xc0\xde\xff\xd8\xeb\xc8r3\xc0\xa5\xe4_\xdd\xf1@2\xc0i9\xf2\xce\xb3W5\xc0\xf2E;\x10L,5\xc0\xc7\x8e\xf1\xbc5E2\xc0\xca\r\xa6sie4\xc0\x9f%W\x06h\x9c3\xc0z\x9b\xee\xf8\xf4\x153\xc0\xafkH{\xb7T5\xc0\x86\x9b\x83\nAw4\xc0<\xfcgm\xb364\xc0RS1NFV4\xc0d\xf7\xae\x88\xa4\x846\xc0 \x90\x01\xcf\xa4x3\xc0\x168U\xfe\x1b\xe35\xc0\xc6.\'\x1f\xacR4\xc0\xc7\xf9\xee\xd8\xa7m5\xc0\x13\xf5\xba\xc2\xac\xf75\xc0\xb8\xc9\x00$\xdf#6\xc0%\xc7~\xc1P\xff2\xc0\xa5\'\x13\xde\xbdt4\xc0Wp\x1b\xd1\xd923\xc0\xc1\xe1\xf4\xbc5)5\xc0cDm\x93ES2\xc0\xc4\xd42\xba\xd7s5\xc0U\xa1\xed\x90\xc5\xca5\xc0\xd2\x04.F\xe8\x1e4\xc0\xfa>\xf9\x9c\x8af3\xc0}\xaal(\n\xd33\xc0GV\xdc\xf6\xa0S3\xc0F\x1a\x02\x0b\x8c\xa43\xc0z\x96\x1b\x9c\xe0\xae4\xc05\x8f\xc2\x9e\xe9q6\xc0`\xdd\xda\xa8\x9e_4\xc04\'o\xacb\n4\xc0\xb8.\xb0\xb1\xe7\x9a3\xc0\xb5+m\xe2\xc6\x046\xc0\x0b\x0cx\x0f\x83B6\xc0/\x03\xc0\xd4\\\x8b5\xc0\r\x1b\xe0\xf5\xc1\xd56\xc0\xf6\x0cK\x1a\xa9\xd13\xc0s0\xed\x0eJ\x973\xc0\x06\xdaA\n\x9023\xc0\xffHFr\x08R4\xc0a\xbb{\xbd\x1335\xc0mj\xcb\x92\x8ff2\xc0\xd4&?\x82kC3\xc0\xb3\xa2\x0c\xc16\x1d4\xc0\xca\xeb\n)\xad\x9a1\xc0\xc9\x86k\xb1\x8cD4\xc0\xc9\t\x93\x83H\x9d4\xc0\xffb\x02"\xb5\xf62\xc0\xb7\xedom\n[4\xc04\xcc \xde\xdc\xd45\xc0\x19>X\xc1^54\xc0\x8d\xea \xf9Q\xb83\xc0\xfb\x180\x13\xbd\xd71\xc0\xca\xd2\x1d\x8a\x9e\x963\xc0u,/]\xb8\x1e6\xc0\xc0r\xa6\xd3\x04\x883\xc0+\xa9\x8f\xc3\xdb!-\xc0\x96fx\xd8_\x196\xc0|0\xf9G\x9e 2\xc0\xa4U#\xf6\xef\xba5\xc0sM\xc5GMA5\xc0W\xf5l\x18\xb2\xf53\xc0\x9eZ\xa6a\xf8V4\xc0\x91s\xca\x9ep\xbd3\xc05\xdf7\x12f 4\xc0\xad\xed@0vw5\xc0w\xfc\xe2\xdd/B5\xc0\x00\xdd,\x8e<W6\xc0\x1e\xdaE\xe5\x94\xc05\xc0d\x1a\xf2t@(4\xc0L/\xe7\xe6\xb4\xb92\xc0\x13\x14\xa5\xb6\x9e\x934\xc0\xf5bk\xceIz5\xc0a[\x94\xc38\x902\xc0\xae\xe7\x0cV\x95\r4\xc0P)\x893\x8c\xd03\xc0\xa4\xb0\x9c\x89\xc8\x853\xc0\x02\x83\x9ex\xa2\xb92\xc0C\x05\xe5\\\x0bh5\xc0\x84>8\xee\xc4@3\xc0E\x87\xa1c\xaa\xda4\xc0\x110\x8c\x9d\xd9\xdd5\xc0\xde`\xf0\xa5\x1e\xb94\xc0!2P?\xfc?3\xc0L\xe5\x8cs*\x047\xc0\x1fd\xdd\xca\xeb\xbb-\xc0\xde%\x14\xc6H<5\xc0mG&\xb4@\xb23\xc0\xda\xee\xd6~^\x062\xc0$\xc7\x95\xe3NR6\xc0\x8b\x8bwrsi$\xc0\x8b\x01\xfc#\xb6N8\xc0)\xc0\x8c:]\xe82\xc0KB\xa8\x84\xee\xe12\xc0\xf1\x97\xc9u\x18\x992\xc0$\xc8J\x86\x8e\xae6\xc0\xf5g\x7f\xd2\x0f 4\xc0\x9e\x1f\xaf\xff\x95\xc23\xc0J\x00#\x1c`k3\xc0y\xdd`\xf01/5\xc0\xb0\x07\xbb\xcc\x0fr5\xc0y\x80\xb2!9\x173\xc0E\xd1D\xee\xff28\xc0\x10\xa3\xd9\xfag\xf93\xc0^\x94E\xad\xfd\x836\xc0-\xc6\xddR\x8c\x830\xc0\x05\x8e\x1a\xeby\xe71\xc0\xbe\xd48 Cy2\xc0\x07Q\x82E\x1fI3\xc0\x15\xe6\x9f\xa4Ai5\xc0\'\x08\xf0nYq1\xc0\\ji\xbc\x05\xca5\xc0v\xf9\x14\xc7rV3\xc0c\xf9\x9e\xaff\xc93\xc0\xa7g:\xdb\xe5\xfa2\xc0\xab\xad\xa8T\x8d\x081\xc0\x9a/\xdd\xc4\xa252\xc0U4\xef\x9d\x9f\xc53\xc0\xe6\xd4\xa0\xc3933\xc0.\xec\xc9v\x0c\x164\xc0\xaf\x1f\x0c:\xf6\xf44\xc0qR\xa9\xa7\r\xbb4\xc0\x04\xf5\x07\x04\x89\x9b3\xc0\xd5\x08\xed+@c4\xc0\xb4M\xcdC\xd1V3\xc0I\xea\xd4\xa2\x0f\xc92\xc0>\xe1\x08\xc1\x1a\x954\xc09"$\x1aA)5\xc0\xb7\xc9\xca\xd7\x93E/\xc0G\xab\x15\xe4W~-\xc0\x87\x1dy\x08\xb2C2\xc0H\xc1\x88\xc2s\x0f1\xc0q\xcc\x1aB\'\x1d5\xc0,\xb9O+\xde\xdf2\xc0M\xeai\x99\x07\xd12\xc0fCt\x0c#!2\xc0\xd0;[M\x19\xa96\xc0\xf6\x03\x1a/\x0b\xd32\xc0\xbd\xc2L\x89\x0bz4\xc0w\xa58?\x81b2\xc0\xcaS\xa26\xd0>2\xc0\xb7^.p\x01\x083\xc0\t\xab;bO51\xc0A\x0fo\xa4\xa9\xa02\xc0\x9d\xcf\xa2\x16+\x065\xc0\xba\xda\xf1*~\xd83\xc0^\xc2\xf3\xd7$\x8c4\xc0\xc9\xf9\xa7\x96\xceE6\xc0\x9a}L\x9d\xf0l4\xc0\r\xdaN\x80f\x1d4\xc0\xe4~lqX\xe96\xc0*\xc3}^\xad\x196\xc0\xc8\x11\xcfTs\xfe3\xc0\x85\x9f\x9b>@J1\xc0\xc8\xc0\x1ag\x83"5\xc0.0\x03\xf5|\xe33\xc0\xb4\xf9\xee\x9a\xa5D4\xc06\xc8#XG44\xc0(I\xbf\xa5\x19\xcd1\xc0A\xd2\x8aW\xaaK3\xc03\x83\xea\x1b\xe5r4\xc0\x87\xd0*b\x7f\x0f3\xc0\x12\xcf\xc4\xbb7Z4\xc0q\xd2\xb4\x15\x9d\xb71\xc0T({<<\x0e6\xc0su\x13*g\xb3+\xc0\xb7FB\xb4F\xe51\xc0K\xf4o(;\x152\xc0\xc5>\rBn\x8d4\xc0\x95{\xec\xece\xa2"\xc00\x01\xd6\x07[62\xc0\x99\xff\xba\x8e\xa2(3\xc0c<\x81\xf8\x8c\xd03\xc0\xa3\x0e\xe1\x94\xfb\x064\xc0X\xac\x01\x81\x9f\xdc3\xc0\xd1\x1d5\x86\x12\xea3\xc0\xac\xeaV\x15\xbf\xf65\xc0a\xc6s\xc4\x93\x143\xc0\x8f:#\xe1`f4\xc0e\x8d\xf3U\xd8\xfb2\xc0\x1f>n\x1cc&2\xc0\x95\x86\xf6Y\xbc\x134\xc0\xc8\xed\xd7\xf0\x14\xd44\xc0\x88\xba\xb0?\xd7\x123\xc0\xf3\x96\r[AO3\xc0\xc2I8\xa8\'J4\xc0\x8a6z\x08p\x961\xc0\xc0\x83\x0b\'B\xbd3\xc08r\xac\xb0\x16t3\xc0)\\\x87(-\xf41\xc0\xa6\xfd\x04i\xd8\xec4\xc0\x0c\xd1\xe61\xfba3\xc0\xe4\xadsW\xe5\x9c0\xc0|\xac\xd9\xbe\xcb14\xc0\x9f)\x1b\x19\xa6H2\xc0\xd7\xf3\xda\xae|\xfd5\xc0\xbe\na\x15\x1c\xf14\xc0\xc8v\xdd_\x0cI3\xc07\xcc\x13Z\x04\x844\xc0\xeb\x0b\xdc\x0f\x84u2\xc0\x05\x0cTn\xc2\x0e5\xc0\x9eS\xfb:\x17\xc44\xc0\xbf\x1eW\xcf\xa1\xcb2\xc08xM\x96\xab\xb93\xc0\xc9Pw\xe1\x1f\\4\xc0\x8a\x008\xc8\xa9\xed4\xc0\xd5e.\\\x07\xbc2\xc0\x9a\xc5\xd9\xa4\xed\xaa5\xc0\xb4)/\xa2\x0f\xe03\xc0=\x1dh\x14U54\xc0\x82\xa8e\x9d;n3\xc06\x9c\xd2\x90V\x186\xc0\x16\x07\xa9\xb3\x91\x933\xc0H\xd8\xb9\x19\xd5j4\xc0\x83FA\xafp\x884\xc0\x06s\t\xcd\xc2\x9b4\xc0\xc6OT\xc2\x1e\xe02\xc0\xdd\x0b\xae\xfcSi3\xc0E\x13\xca\xf5\xff\x170\xc0\x93\x01\xe3\x94\xa5\xd5.\xc0\xd5\x16M\xce\x0e\x1d3\xc0\xc3\xd6?\x92\xe936\xc0\xd1\x1f\xda\xf4\x11\x901\xc0\xd73\xeb1\x8074\xc0\xb9\x83\x9cUQP4\xc0U]@\xbeU\xfa2\xc0\xe7(VxN\x8c7\xc01\xdd\xfa\x7f\xa7/2\xc0\xb7\x110\xb3|A4\xc0\x96N\xf75\xdb\xa24\xc0X\x8b\xa0\xf7h\x0f4\xc0\x1a\xba\x95\x19\xa6>6\xc0w\xc5\xb39\xa3\x164\xc0\xfb\xcdufm\xa22\xc02\xdd\xa7\xd4{\xea2\xc0\x9f\xf8\xd4\xe0\x0c\x0f5\xc0\xb6\x93\x9a\x17\xf2\x0b3\xc0v\xa1\x95\x9ap\x7f1\xc0J\xf9N\xc1\xfd)3\xc0F\xd8\xbdc\\v4\xc0\xab(.\x8f\xd9\xff4\xc0A2\xe4\xf5\x1el3\xc0\x18-\x9d!\xb5\x005\xc0\xd8\xf6\xc1\x86\x8eM2\xc0\\X\xb8}\xb1\x017\xc0\xac\x9d6V\xa7\xea3\xc0\xcb0Ne\x84\x933\xc0\xa8x\xa4\x04\x80\xca1\xc0\xb73\xce\x7fEt2\xc0l\xad\xde^\xd3\'4\xc0\xbe\xe1\x18\xfec\xa01\xc0P?C\xea\xf1t6\xc0\'\xdd\xd4\xdeo\xa33\xc0\xf7\xb2\xc1[\xd6F3\xc0u\x7flaf\x9e3\xc0m\xe3/[\xd1\xf54\xc0VN\xcb\xe3\xaa\x0f7\xc0\xdd"/\xae\xb6\xd76\xc0\x85\x99\xd9|\x0fH4\xc0n`\xde\xad \x914\xc0\xdfEdX \xe73\xc0\x7f]O\xf8\x92\xd94\xc0\x91GD\xb5\x95\xb24\xc0\xd6\xd4\xa0\x895\x7f6\xc0i\xc8\xb9\xf9\xaf\x873\xc0j\xeb0S\x97\x038\xc0\xb5\xed\x15\\\x9f\xe55\xc0W\xf5T\xe8\xd0\x994\xc0dA\xc2\x0f\x14;5\xc0_\x92\xa8\x87\n10\xc0\x91\xe3\x7f\xa9\xd8\x1e1\xc0\xf9\xe0\xba\x100\xab3\xc0\x0bg\xc6\x0f\xe3T3\xc0\xb5\x80\r\xb0\x07/7\xc0\xcd\x1dmRD\x0c4\xc0r \x05\xbfX\xff1\xc0\xc9PX\xd7p\xd66\xc00\xbf\x12\x8f\x1e70\xc0T\xc4-\xde\x91]3\xc0#\xda\x89j\xcd\xd64\xc0\xe3$\x98\xfbH\xb42\xc0\x9fh}tj37\xc0\x85;\'A\xca84\xc05_\x0eq\x1b\xad6\xc0\xc4\xf1eFc\x1b4\xc0\xc4?\xaco-33\xc0SV\xab\xc3|\xaf3\xc0\xec|x\x00 15\xc0\xcb\xf1\x82\xa6\xbb}3\xc0*\x92E\x8b\xf2x5\xc0i\xdf\x93Q\xe4J6\xc0}"\xa8y\x83\n4\xc08\xf9\xce\xe5y:2\xc0\xef\xa9\x03^\xcd\xf73\xc0\x1d\xcf\xdd\x08\xc2u3\xc0\xc3,\xed\xb5\x1255\xc0\xe1\xbb\xf2\x11:\x894\xc0\xd8\xbd\xc2\r\xb5\xa26\xc0\xd0<\xf7,TG5\xc0\xf5r\xbf5\xfc\x157\xc0\x1f/e\x98\x91\x014\xc0,\x08Q\x91\xbdL5\xc0\xab\xaa\xfe\xae&\xaa3\xc0\xf1\xf3\'\x96\xfb\x194\xc0.\xffV\xd8\xb5\xb13\xc0\x95T8\xeac\xfd4\xc0\xe2\x8e\\X\xebT2\xc0>\x94\xa7\xd5\xc1\x925\xc0\xf1)D\xe7\xd7\x053\xc07f\x83\xcd\xfa86\xc0\x97\x89\xaf*\x1b\x033\xc0\xa4I#VT\xdf3\xc08\x04@h\x01\xf85\xc0\x06\xcbl\x06x\x133\xc0\xafy\x1a\xcd\x15L3\xc0\xe4\t\x15\x95\x18\x873\xc0\xe8f\xb8\x83\xb3\x9f6\xc0\xdb\x06\n\xfeEU2\xc0O\xc1\xe8\x9c\x19-4\xc0-\xc7\x08\xd6\xe9\xfb3\xc0\xc1\x1d\xe4\x18\x8fW3\xc0\xdf\xf5:\xf3\x7fZ2\xc0G\x8d\xd1\xeb\x00\xfe2\xc0\x8fg\xa7\x9aa:3\xc0\xf6\xc7\xa3V(\\3\xc0\x8a\xb8\x9f\x95\x8fj*\xc0T\xe9\x8b\x1d\xc9.5\xc0?\x1e\xf7<\xcfN4\xc0\xb4Q\xf9>}\xb66\xc0\xf82E\xf5\xb5\x034\xc0J\x84\xdaH\xda!3\xc0\x05K\xb79\xf6\x903\xc0\xf7\xbe\x88C{.5\xc0\xc2I\x1bcv\x1d2\xc0B1\x9cj\xeaO4\xc0\rp\xba\x7f\xd8c3\xc0\xabx\xc8K\x10.2\xc0\xb8!g%\x1bR5\xc0\xf6,\xb1Ql\xd56\xc0\x08\x9a=\x94\x85\x953\xc0\x8d\xf1$\x87\x00\x1e6\xc0\xab\xd2\x14v\xb8V5\xc0\xc65\x92\x93\xa7%3\xc0^9\xd1\xf6\x88t6\xc0\xe5\xc2\x81\xc6Kh5\xc0\xb2\x88\x8f\x93 [-\xc0gQ\xc8N\xf1<4\xc0L\xa2pM\x01\x953\xc0:\x8d\x98K\x9f\xdf6\xc0\x8fW\xa4\x0b\\B2\xc0\xec!Q\xbeUT5\xc0\xf6\x17D\x1a\xbf\xff1\xc0\xb7\xc8;\x1e,\xa63\xc08\xe5s\xf6&\xd32\xc0\x8a\x1c\xf9p\xbb\x133\xc0\x9e8-\xbe\xdb\x143\xc0\xe1\x13\x8c\xbe\xf5i5\xc0\xdb#-u\x83"/\xc0V\xc2\x1d\x91t&1\xc0\xadu\x8aF\\\xed4\xc0n9>\xa8\xe4\xae1\xc0\xf0\x1eV0\x8c\xe56\xc0-!\xda\x96^:4\xc0r\x1d3Z\xf513\xc0\xb3\x87\xd8\x1c\x1f"7\xc0!\xa7\xf7"\x9904\xc0N\xe9\xfa9\xd5R3\xc0\xae\xce\xb4\xc2\x8b\x833\xc0\xe6#q\xf1\x8d\xf95\xc0\xfd:\xe3\xf3v\xa37\xc0\xf1\x94\xdd\x0e\xf7]4\xc0\xa8N\x0b"\xc6N3\xc0\xdel\x02\x9a\xce\x832\xc0+\x1d\x16\xf8\x87\xd84\xc0\xaa\xf2\xee{\x0fB2\xc0F\xc2$\xd2!"4\xc0\xca~\x0b\xea\xef\xcc1\xc0\xc6\x82\x8a6\x85\xb65\xc0v \xce\xd9?\x805\xc0\x1c\xf7<\x8b\x01\t3\xc0\xb7\x1a\xcb\xb2\xbb\x996\xc0\\\xebK\xb8\xf7\x075\xc0\x92\xc8b#\x00\x895\xc0\x96f\x17L[\xc53\xc0\x86\xa8\x9f&;\xa81\xc0D\xd9#\\+\x8c/\xc0l\x93k\xaf\x06\xac0\xc0\xe2n\xa9\xd8\x93l2\xc0\x8f\xd8\xda\xed\x07%2\xc0VQ0\x1cx\xf44\xc0\xbb\xb8\x0e\x89\x1f=4\xc0l2\xd8\x18\xd2<6\xc0q\xa2\x9f\xf2\xd1j-\xc0\xe0\x85\xbf\x8f\xcd\x8b2\xc0\xfe\\\x9a\xe5\xcc\x1e6\xc0\x0c\xaeh\xab\t\xc91\xc0q\xa3\x93+Nl4\xc0\x94\xa7\xbfJ\x1c>3\xc0\x04\xb5a \xfa\x1a5\xc0\x9f\xd5\xe1\x0b\x12\x0e6\xc0&\x17\xf3\xfa\xd0\x9a1\xc0\x9ae\xf6e\xe4\xa33\xc0\xbe\x81\\\x1e?\x033\xc0\x18\xc7\r9\xf1\xb14\xc0P\x1c\xa28\xff\x0b3\xc0\x90\xac\x10?\x9aU/\xc0h\xdb\xdd&<t3\xc0\x08\xbc\x81\xe9\xfd&7\xc0ZuW\xd9X\xd51\xc0\x87\x1d\xb0\x98S\xc42\xc0[\xa2\xc6\xe0,\xd62\xc0\x14\x07\xaeE\xf8&6\xc0b\x97~j\'\x8d5\xc0]\x10\xd6w\xfb\xc23\xc0>\xd8\xd7\xfc\x7f\xf94\xc0\xfc\x91,=L\x023\xc0\xfbD\n\x93\xca\xa71\xc0}\xbd\xe9\'.^6\xc0\xc3\xb1\xb1\xee\x15\xd14\xc0\xa18U\xd1&$7\xc0a\xd7`LqG-\xc02\xceEy\xec\x034\xc0\x84\xd7\xe4\x0e\x8585\xc0\xdc\xad\xb4\x04\x13\x9d3\xc0\xee\xee\x88I%;7\xc04s\rZ\r\x1b2\xc0tv\xbaj\xed\x195\xc0\x9ae\xc2C\xa0\xbf3\xc0U\x95K\xfaD\xa71\xc0\x1e^\'}n\x003\xc0\xceC\xfcj\x84\xf32\xc0x\xb3l\'y\xc54\xc0\xe5\x89\xb4W\xcf!7\xc0\xf9L0\x87\x1d\xbe2\xc0\xbdg\x15Z&\xbe3\xc0\xb1\xf9o\x84\xcb 7\xc0\xaaE\xd0\xfcs\x866\xc0\x8e}_wp\xc26\xc0\xf5\xee\xdb\x92P,5\xc0\xa0\xafL\x17\xd1\xf14\xc0}<:M\x18I/\xc0f\x18 \xeb\xbd\xb52\xc0\x89\x9d\x86\xbd\x96\xc32\xc0\xb7>\xf3W\xfd63\xc0-9\x1f\x95\x94P6\xc0;a0C\x14h3\xc0Xf9\x15\xd4)4\xc0\xe5\x02\xb1q\xfc-4\xc0\xa7\xdc[\xceR\x033\xc0\x9ek\x96\xb9c\r5\xc0\xd1qQ\xa8O~4\xc0\x7f\x08\x03\xd3\xaf\r6\xc0\xeekC|\xcb\r3\xc0\xa0\xdcN\xb6\xee\xe92\xc0\xf9\x18$\xa6\x92\xf25\xc0\x9e\x83\xc9\x9d\xb2:5\xc0_\xf6k_5\x1f3\xc0\x04\x08\xac;\xa4w-\xc0\x94h\xd3\xa8\xdf\x103\xc0Q,|\xfc\x83\xae3\xc0\x9aJf\xb9\xf773\xc0\x06\x0c\xb69\xa2\xfa2\xc0\'\xafJ\xff\xfc/1\xc0\x96\xfb\xd9\x00t\x113\xc0\x0fs\x02\x94Mg/\xc0\x84\xb4`}\xdc\x8e4\xc0\xfdW\xa0\xc7ic4\xc0\x13]\xfe\xb5\xf1l7\xc0|P\'\xcd\xa7\x953\xc0\xe5\n\x1e\x87\xb2\xfc3\xc0\xef\xf7\xc85S\x9b6\xc0\xdc~I\xf5I\x963\xc0(\x7f\xea\xbfTz4\xc0\xc9\x1b@\x9d\xa2\xe26\xc0B<\xc2<\xef{/\xc0!\xe9\xf9@3\x0f5\xc0\xd9mqF\xbb\xc84\xc0\xa0\xaa\x8fz\x11\xb94\xc0Y\xb4Q\x1f\xdf\x0f5\xc0\xfe\x89|8*\x932\xc0\x80\xedZ\x08U\xc50\xc0\x84\x0fl\xdf682\xc0\x81\x1cg\xfa2v4\xc0?\x08\xc4zY=2\xc0d4\xca\x02\t\xa94\xc0\x05Uxv\x8b\xd25\xc0\xaay\xdd\x89W\xf63\xc0qr\xa1t\xd9\xd12\xc04`\xa3\xe2a\xec4\xc0\r\x99\x80\x95\xf3\xff4\xc01\'\x7f F\x073\xc0[J\x04\xaf\x9dh1\xc0\xdb\xc12\x97\x80\xed5\xc0\xc9\n\xf2\x8bw\x9c5\xc0\x80\x88\xb0\xbb\x08\xdc2\xc0\xae\x83\xaf\x98ed5\xc0\xb4\xec\xfc\x03\x98\xaa4\xc0\xe3\xf4\xca\xeaL\xaf3\xc0\x96\xf5\xbc\xdf\xf453\xc0\xb4\xe4\xc9\x08L\xdc4\xc02\x89}\x1e\xe6\t5\xc0\x18\x18q\xde\x98X4\xc0m\xa7\x83\x13=\xed4\xc0\xedv\x80\xe3\x9cB1\xc0\x8a\x1f\xed\xf3\xff\xf76\xc0wC\xd7^\xf0\xf11\xc0\xf0f\xc4\x85\xf2>2\xc0\xd9\xbf\x13K\xa9\x043\xc0:\xbbv\xbd\xa153\xc0\xf3_\x1f\xf4\xeeG3\xc0\xb7\xd0\x93*"\x137\xc0&\xf8\xa9\x8dt$4\xc0\xe2=\x04\xbbV\xc2.\xc0\x9d\xf9bc\xaa\xe35\xc0\xf9\xcd3\xfb\xdb\xb43\xc0\xa8\xf4\xb7\xa3\x7f@3\xc0\xa9+\x14\t\xa2\xbb3\xc0\xd6C\xb9\xd6\x9b36\xc0\x98\xf9\x8d\xe2d\xf82\xc0nq\xaa\xe1_\x02/\xc0\xbf\x13#\r\xb3G6\xc0\x9f\xc3\xf2\xf9\xaf?6\xc0\x0c\xa3\x97\xe3Al3\xc0e\x0b\xde\x02\x95\x043\xc0Do\x1fK\xfb\xec4\xc0\xc1P\x87A\xee\x962\xc0sz\xea\xf3,{2\xc0\x1e2\xe5\xf1m\xdb2\xc0\x06N7/,/6\xc06:\x98\x91\x8b\xa65\xc0\x05\x1b/|Y\x15/\xc0\x9b3\x9eH\x03{6\xc0\xaa\xff\'\x0f\xad\r4\xc0\x93\xe0QD\x14}3\xc0\xde\xf3\xb7\x1b\xa9\x8f4\xc0)\x8fb/Z\xd44\xc0\xf5\xce\x91I0\x124\xc0\x01\xd4\x0b\x15u+2\xc0\xe7:\x93\xc8\x8e\xc81\xc0}\x98Io\xbfq2\xc0\x08\xe9\xb6\x0b\xb9$7\xc0\xdes\x1f\xce\x80,4\xc0\x10+0\xc5\x88q7\xc0\x97vV\x14\xc4\xdb4\xc0\xc7\xeb\\7!\x1f5\xc0\xc3Y\xe0\xfc"\xd05\xc0t\xb3\xc4\xc4+\xae2\xc0\x07\x9et\x84>\xf84\xc0\x8cx\x8be\xda]5\xc0Kb\x04\x07\xe8x3\xc0\x84\xc2#<}\x1e4\xc0q\x11\r\xc2\xe5\xd54\xc0d\xf1\xb8\x18\x18p2\xc0\xf8\x8bl\xe7\xc6_4\xc0\x0c\x17\xb2\xad\xeeb4\xc0\x9b\xec\xa7\xc0\xb7,6\xc0\xe2\x9eH\x0fa\xda3\xc0\x94\xf0}a\xa9\xc64\xc0;]!\x97D\xd12\xc0\x1a\xc7\xb9 \xe4\xb03\xc0+\xa8\xf1\x93\x9dN4\xc0\xe3\x8b\xab\x9dAI3\xc0\xcb\xe1\xb4F\x03^4\xc0\xc5\x91\'\x8e\xa2^5\xc0x\x84?:\x17=6\xc0\xe0\xe6\xc7\xc6}<1\xc0\xc5P\r5\xe5\x843\xc0\xe6\xcf\x02\x17\x15l5\xc0\x1eo\xbe\x05\xfd\xbe3\xc0j\x9aw\x9e+\x086\xc0\xdb6\xfc\x03\xae\xdb6\xc0k2\xad9\x8b\xd54\xc0\x97\xb0\xd0K\xe2\xed5\xc0\xf3\x88F#\x89\xdb2\xc0zwF>\xccs3\xc0D\xaf\xcc7\x8en6\xc0x\xca\x9e\x1d\x18L6\xc0n\x94\xc6\x10\x8dC4\xc00\xb1\xa3\xa4\x94<4\xc0\x05h2\xeb3\xd54\xc0|\xe8\x96\x9c\xebD4\xc0X\'\x05\x0e\x08P6\xc0\xe6dD\xe4\xcd\xc93\xc0\x13\xb5\x82\xd9\xf3\x9e5\xc0\x8bb\xea\xaca[4\xc0\xcb\xf5\xect\xa2\xc76\xc0g\xfb\xb2\x19{L3\xc0\xac\xf9d\x07\x10r1\xc0\x17\xb1\x99\tXE7\xc0\xd6\x9f0\x9f~\x913\xc0\x85\x0f\xcc\xf2\x13A2\xc0\x82sB)\x0eC3\xc0\xc4\xdb\xdf\xb6\xc4D3\xc0%\x7f\x0b\xc4Y\x93-\xc0\xec_>\xb9\xcd14\xc0o4~G`\xd94\xc0\xdb\x9b\xbc\xceK>3\xc0\xef\x85GI\xa7\x8d2\xc0:\xbc0\xf0H\x802\xc0\xd4 C\xf2\x0655\xc0R\xa9!z s3\xc0\x8c5\xf6\xbf\xf6\xa36\xc0\x98\xe7l4\'h3\xc0>^A"{\x183\xc00\xc6\xe5\x95\x18\xcb4\xc0U\xd1\x8e \x93b4\xc0;\x03\xaa\x00\x8a>0\xc0\xae\xff\xd7\xeb\xf0E4\xc0\t\xaeB\xc9\xe1\n4\xc0\xc2\x1f\xa9Mr\xcf1\xc0\xf6|\xf5\xc6p\x142\xc0\xa3\x7f\xff\x92\xebe3\xc0G\xad\x0f\xd6S`5\xc0\xf1\x86@\x961\x175\xc0\xb2\x0bC\x1aLh4\xc0\xdf\x07\x8a\x92qQ.\xc0\xa0a(Mc\xce3\xc0\x85\xa7\xb9d!\x173\xc0\xf7\x9b\xe7\x81\xf7\xed4\xc0U\xa1m=\xf183\xc0\xd9q\xbfU;&6\xc0\x07\xf1\xef\x857\x057\xc0\xbf\xbc3\r\x1c\xdf4\xc0I\xea6\xafM45\xc0\xc3\x96q\xa5\xfc\xc24\xc0#\x94\xe8|\x19\xde4\xc0\xe4\xf6\xaeY\x07?5\xc0\xb9\xf1\x90\x97\xe9\xa13\xc0\x00\x9c\xd5\xdd\xac\xe24\xc0\x16\x99\x00\x96S^/\xc0\t?^\xfc\x1d\x1b4\xc0\xedwi\x19\xf3\xc21\xc0Q\xb3\x1a\x1f\xa533\xc0\xd9\xc53F\xfb\xc94\xc0\xcd\x0b\x91\xa4\x19!2\xc0<\xd8\xc8\xea\xda\x973\xc0\xe4ZVg\xef\xec2\xc0\xfe}O\xafa\x845\xc0\x99\x17\\\xde\x8b\x002\xc0\xc6H\xd9\x11_\x822\xc0\xd0\xf8\x17\xea\xdd[3\xc0\xd0\x0e\xc9t\xf8B4\xc0\x07\x86\xe0\xd5\xc6B3\xc0\xf6]\xb8\xf4\x88\x924\xc0\x1d\xe5\x03\xd1]?4\xc0\x95\xb91\xcb\x9c\x015\xc0\x8a\x1am\xd6\x80\x1c3\xc0\xac\xf4\xae\x90\x18\x187\xc0\xbf\x12\xa6\xf0\x8aJ4\xc0|(\xbeJ\x93V3\xc0./gld$4\xc0\x7fS\xfa\xf5"\xef3\xc0\x93\x14\xd4\xd6\xd5\x084\xc0\xad$\x81\xb8\x1a\x834\xc0?\x16\xfe\xa6\xd6R2\xc0\xaa*t\xea\x88\'3\xc0~\xabql\xd0\x0e3\xc0\x0b\xdc\xc73U 3\xc0\xaa2@z\x9d]4\xc0\xa4\x0e!\x05tg5\xc0\x1a\xe8S\xdb?\x055\xc0\xa7b\x13\x85\x0f\x8e3\xc0\x99\xe5\xa2\x18052\xc0\xc4E9\x10\xe3\xe66\xc0\x12z\x04\xc9\xb711\xc0k\x94\xc2`\x05\x985\xc0\x8d1D\\o>5\xc0\xb9[_~\x08\x9a4\xc0X\x89w\x12\x1f^2\xc0\xf6`G\x1a\x81\x042\xc0.\n\toq/2\xc0xS\xaf\x96*\x803\xc0&}D\xca\x9f\xde4\xc0\x8a\xb7&8o\xf03\xc0\xbfv\xa62\x08\xd12\xc0f\x94\x0b\x0eb=2\xc0\x8d\xa3*\xcd\xa1\xf40\xc0\n\x8c\xfe\xc41\x052\xc0 \xf7$\x0c:\xdc6\xc0i\xf0\x11\x9c\xf4+7\xc0\xfe#\xdf{\xd1\x027\xc0\x82\xaa\xbdP%\xc7-\xc0W\x80V\x00\x1a\xd03\xc0\xe0\x7fl|\xa4c5\xc0\xdc\x95\xdf\r\t\xe3-\xc0\x14\xb0\xa9\xdf\\*7\xc0=\x8c\t\x8cg&2\xc0{\xcf\xd2`\x12\xdb4\xc0\xd1\xfd\xaer,73\xc0\xb4\xe9s\xb6\x82\x854\xc0\xff\x93L\xfa\xa4\xed1\xc0\xbb\x10\xc2\x8bK\xf02\xc0\xca\xc9\xeb-\x1c57\xc0\x7f\xf6\xd2\xa3*\xf80\xc0\x80^fv\x8055\xc0\xfa\xef\x98\xf2\x91\x7f5\xc0\x99d\xaa\x85\xcd%5\xc0\xeb\xe3\xff\xe8\xe8\x1f5\xc0\xd5\x08\xb5\x19\xde}5\xc0\xa0\x1d\xa5]"\xf94\xc0\xf4\xaa\xa0\xb55\xb82\xc0;\xd2{\xbc[\x971\xc0\xaf?\xeb\x16:\x973\xc0\x9c\xcb\xe2\xe5\x0f-5\xc0\xdb{\xbf\xfb\xa4`4\xc0\xd7\xbc\xeb\x91&q5\xc0\xf83\xb2i\x9ba2\xc0\x08\xa4\xe9\xaa\xb8c6\xc0\xf7\x19\xcd)\x96\xbd2\xc0\x1aX"m\xdf\xa05\xc0)\xbeSJ,A6\xc0\xbfB\x01\x8b\x9cj4\xc0F\x0b1\xc3\xf7\xed2\xc0\x88\xcdrj\x1d!6\xc0}\x1a\twN\xc14\xc0\x1c=9\x8e@\xa43\xc0T\xcf\x0b^D73\xc0^\x11\xa0)\xde\x0e-\xc0\'\x14\xf6Y\xd6u2\xc0\xb2\xe6J2\x95\x011\xc0\xc0\\\xbdLz\x982\xc0|\x8e\x88Jj\xaa2\xc0\x8b\xce\x88c\xc0\x816\xc0>2\xee\x9e:\x083\xc0\xfa?\xe0\x97\x02\x1a0\xc0\xd1\xf1\xea~L\n2\xc0\xeb\x8awi\xa1\xc44\xc0E\xa1ux\x05\x005\xc0_\x89W\xc7M\xff3\xc00\xd4n\xcf=\n4\xc0\x7f\xf6P\xd6\\\x03/\xc02T\xbf\xb2\xf4\x1b4\xc0\xa1\xc0\x1f\xeda\xf42\xc0\x90\x1b=\x91\x1e\\4\xc0Q\x98y\x172\x0e4\xc0\xe3D\x87\x01\x9b\xde3\xc0\ti\xc6>0!2\xc0\xf4\x0b\xe4\xa3\x91\xb34\xc0\x8d\x83\xf0\xb8\xcf\x9b4\xc00\xdd\xa3m\xe1\x866\xc0W~y\xf8\x92\xde3\xc0\x14h\'U{;2\xc0\xc5\xf0>\x01\xba\x865\xc0\xc3B3K0?5\xc0\x12\xe4Iw!c5\xc0\xef\xb3M\x90\xa9\xee/\xc0\xc7\xae\xa5or\x1b/\xc0.\x9d\xac(\xd5\xfa1\xc0\xb9\xdfJ\r\xc6\r5\xc0\xec\x14k\xaf\xaf\x085\xc0n@\x15\xaa\xeb\x974\xc0\x18&\x01\xa9\xeaw5\xc0v?\x9e\x13\x93\x025\xc0\xa1\xe1+8}\xfd4\xc0\x1b\x1d\xc4b\xb8C7\xc0\xae#\x87\x1asq5\xc0\xd8\xabI\xe4m\xdb3\xc0Ms\x83\xba%\x815\xc0\x80\x06c\xfdP\xe64\xc0\xd5J\x94;+\xfe.\xc0\x1b\xe7\xa3g r4\xc0\xb4\xa9"\x8c\xea\x1c5\xc0\xfd\xdd\x85\x19\xd2\x863\xc0m\x14\x9cS\xe8)2\xc0\xaeWC\xb8Dj3\xc0p\x10\x96\xfetm5\xc0\xea\x07\xc4\xd5cQ-\xc0\xe5\x90\x10\x9c\xeb\n6\xc0@-\x8b>t\xc44\xc0\x05\x03#3\xc1\xa13\xc0\xcfa\xb3BE\x113\xc0\xb1o\x82\xadJ$7\xc0\x9a\x9e;F\x14z6\xc0&u\xa4\xf3%#5\xc0\xef\n\xc9X\n\x025\xc0\xb6\xbew\xd8d\xb84\xc0\xfe\xca({l15\xc04?*\nt\xa95\xc0QZS\x9eGB5\xc0?_\x10\x96\xc7`3\xc0\xd7a\xb3\x1e\x1aR2\xc0\xe7\x13\x81\xb1\xf7a5\xc0\x8e\xbe\xbe\xd4\xe6\n4\xc0#\x1e\x85\x92\xee\x175\xc0X\xdb\x89\x0beC6\xc0\x81C\xd89\xdc[2\xc0\xec\t\xc7[\xe2\x08-\xc0tp\xfb\x95~\xf75\xc0i]\xbd\x1fj\xfc4\xc0\xc4s=U\xcer3\xc0\x7fc[\xc7,N3\xc0\x8d4\xe6\xee\x9a\xeb3\xc0\x00Qq\x86d\x183\xc0W\xed\x17\x08\x0f\xa73\xc0\xf0=$>:H6\xc0\xa6\x85!gt\x153\xc0GP\x022\xd7o3\xc0\xa0\x08w\xd7\x12\xf83\xc0\xecv,\xc4\x9b\xd7-\xc0GA/\x1a\x17\x874\xc0\xa2M\x12\x1c\xb5\xe65\xc0\rzD\xf6w\x121\xc0\x1f\xd76\x08\x86M5\xc0NQI^\xa7x3\xc0`\x9a\xa9\xa4\xdb\xeb4\xc0\xce\x07LG\xd6\x15-\xc0B\x8fl\xf7S<4\xc0\t7?\x19C\x065\xc0\xfc\xaf\x14G\x10\xeb2\xc0\xd3\xddX\x83\xca\x874\xc0,6\t\xe8\xdd\x063\xc0)\xf92i\x83\xf35\xc0\xf9\xec"\x0f\x1e\xc60\xc0s1?\x9eY\x81-\xc0\xb5\xc6\xf2X|45\xc0\xaa\xa9:$\xe4;4\xc0\xed\xad\xc5ad\x96-\xc0{\xdf\x14|`\xc53\xc0\xa9\xb0\xd2[\xb8%5\xc0V\x12\x92N\xd6\xb12\xc0\x8bW\x84\x84-\xd55\xc0Ch\xa6-5\x872\xc0\x1d\x8e\xf4\xe3\x9e\x175\xc0\xefR\xad\xc3\x05\x841\xc0\x8b\x80\x83\xe2\xc0\xc83\xc0\xa6T\xac\xab P3\xc0\x8c\xbb\x94\xd7\xbee4\xc0\xaa\x94;\xb6\xf8e2\xc0\x1b\x1bv\xf3\xca\x0e4\xc0*\x90Z\xac\x80y3\xc0\x82\xdd\xfcQ\x00\x833\xc0\x8a\xa4,\x7fzh4\xc0\xa9]\xc3\xe3Ou4\xc0t\xef)\x98\x88\xc42\xc0_a%R\xf7\t4\xc0x\xf3\x1d0{K7\xc0o\x07\x03\xac \x0e5\xc0\xcd!tw\\\x137\xc0\xbc`\x80\x84\xe321\xc0\xfc\x07\xc7\x13-A/\xc08:\xc9\x91\xb8W4\xc0\x8b\x03f\xc1Li6\xc0\x92c\xbc;\xa5\x144\xc0\x8cm$\xec\xc2\x115\xc0^\x1aeS.\xec3\xc0\\\xc2\xa7\xe5\xc2:0\xc0Z\x1c\x1a\xaf\xd2\xf03\xc0,\xce\xf4aF\xb23\xc0V\xc6\x0b\\\xc0C7\xc0\x02\xe7\xd9\x9d\x89k3\xc0pC\xaa*5S7\xc0F\xe1\x1f>\xff\x122\xc0@$\xfa\x95\xef[5\xc0\xc5n-QK\xb65\xc0\x1ey\xe0\n\xdd\xd22\xc0c\xd1\xedf\x9b\xe04\xc0\x1d\x7f\x06\xb9\x13\t5\xc0\xa9\xa8\xed\xdf\x19s4\xc0\x18\xedj\xbb\xd4T1\xc0\xed\x1de\x16/\xe14\xc0\x05\x8a\xe5\xcf\xf7\x825\xc0\x0bM\xdc\x14\x06\xd4.\xc0\xbf\x0b\xaeM,\x8a3\xc0\x9ef\x04\xe1\xba[4\xc0\xa1\xb9\x07,\x9a\x0c4\xc0;r\t\xf8Gh5\xc0\x99\xce\xc4\xceS\t5\xc0\xd2S\xbeU)\xdc6\xc0\xb7\x9f\x95\x14\xc4\xe04\xc0s\xe3\xbc\xdd\x7f\x054\xc0\xf0\x87\x8b\x13\xfd(4\xc0lXV;O\x14/\xc0\xb2\xdf\xb2Hj\x824\xc0e\xc1\x9b\x12\xcc\x9d1\xc0\xf9@\x90\x15"\xb36\xc0zg\xaa>#R5\xc0gE\xa5\xdc\x92H6\xc0\xca4\xefi\xact1\xc0uv\xb06//4\xc0\'\xc0XGBQ3\xc0E\xe7\x87\xfbO\x923\xc0\x9c\x06\x107\xd1\xc6.\xc0F\x92\x95\x93YE3\xc0A*\xe1-e\xb96\xc0\xdb\xd3%c,\xf13\xc0\x80\x8d\xbf\xb5\xfa93\xc0\xd7\xf67;V\xc05\xc0$Z>\xddM\xe03\xc0\x89\xe5\x1f\\\x0b\xcd3\xc0\xbb\x07X\xcf&\xfb4\xc0\xc0X\x82\x86l\xda6\xc0\xb6\x0e_\xf1%\x08-\xc0\x80\x8b\xf6/6\xe04\xc0L\xbc+\xc8\x11\xd12\xc0~\xce8!\xb6\xfe3\xc0\xfa\x184\x87\xc0\x1b4\xc0m\xae)\xc1\xfcv/\xc0E\xc4,63\xed5\xc0\r:\xe4\x88\xc6\xc96\xc0\x17\x9d{;X\xe84\xc0\xa0E{\xde\xfc"3\xc0\x8a\xceq/mB5\xc0\x12\xfa\x10\x1a\x92\xb06\xc0\xf9\x87Z\xd2\x94\xe36\xc0s\xac\xd8]J\xfe4\xc0u\x07\x9b\x022<4\xc0\xdf\xd6\xb2\xa4/`6\xc0<\xfd\xc5\x9an%2\xc0\xda(J"t\xfe2\xc0iP\x89\x94\\\x823\xc0G\xd2m\xce\xb5\x8f1\xc0\x80\xfd\x7fU\xce\xe5,\xc0>e\xd0\xa4\xd4\xc43\xc0{\x8em\x1bl\xab3\xc0\x04\x9d=\x10#\x955\xc0I\x8dpoY\xf73\xc0h\xd4\xb6\x1a\xfe\x1c4\xc0\xc1\x87\xb2\xcf\x0e\xe33\xc0\x02\x0f\xc0VG\x963\xc0\xab}\xef\xc7\x8284\xc0\xd8\x9d\xa7\x8fA\x870\xc0i\x0c\xcf\xaa9\x9f3\xc0\xcd\xd4\xb2\xf2\xf794\xc0X\xcb\x00\x03h\x953\xc0\xc1&z\xc9)\xda4\xc0G\xee~\xe6\xbd\xbb5\xc0(9l\x8e\xde\x815\xc0u\xfd\xe3\x88\x99\xee3\xc0\x9c\xd68n:\xfb6\xc0\x1f:3\xef\xd476\xc0\xc9\xc1\xaf\xf3\xc0\xff5\xc0X\xb8}\x01\xdd\xdd5\xc0yA\xc6g\xb0\xe6-\xc0\x17\x133\xf0<E3\xc0\xc64\xf1\x7f\xd3\x9e4\xc0\xe6j\xdcx[V/\xc0$F\xe0\xd5F\xf7/\xc0\xfc\xac\xe1\xfb\x12\xa23\xc0\xfe\x96\x06"H\x035\xc0i\x12\x14k\x16D2\xc0\xa1gw\x04\xda\xde3\xc0\xd0\xff<\n)\xd13\xc0\ry\xcfC\xa9\x9e3\xc0\x1e\xb9\xb1\x9f"q/\xc0\xe4<\xe6o\xdd14\xc0\x11_1\xba\xc8\xb03\xc05\x104\x86r\xbd3\xc02gb\x8fc\x1b6\xc0n,X\x7f\xaa\x805\xc0\xf5\xdcd\xcf\xac\xb04\xc0R\xb11\x87\xe2\x936\xc0<\x17\x88\x8f\x96D/\xc0\x14 \xe2\x99\x8f\n0\xc0\xd8\xe6\xfbV\xcc 3\xc0h.\x98@\x82t3\xc0\xcf50\xc4~\x923\xc0\x0e\xa9\xe0\xe0=\xff4\xc0\xc4%\xec\x8c\x81\xad4\xc0zhv\xe8\xd7\xf14\xc0$`\x1e3\xc5\x855\xc0hyZ\x93\xfb\xea2\xc0ZR\xe4\xf9`@2\xc0|\x86^(\x9a\x811\xc0\x93L\x05L\x1c\x8e5\xc0\xdbJ\xa6\xf2K\xae0\xc0\x8e&\xdan\xbe\xc84\xc0\x80\xa6XB\x89\x0e2\xc0f\xa7\x16%\x14w4\xc0K0j\x08\xc1,3\xc0\x92d\xca\xf1\xd1A4\xc0#\xd3b \xa1F2\xc0\x8f\xff\x13\xdc\xe2\x832\xc0?\x12jD\x12f4\xc0\'\x8d\xe0\xad\x9e\xd53\xc0W\x13\xa0e\x80\xf83\xc0\xab|\xa9\xe7z\x024\xc0\'\xab\xf4\xf98\xa14\xc0\xd7\xd2\xa8\x1f\xdc\xbe0\xc0w%\xdfz\x1f>4\xc0\x14?\xf9V\x8f\xdb3\xc0\x16|\xd4\xeb\x06\xa16\xc0\xcb\xb0\x87Y\xef\n3\xc0#\x93\x80\xd1\xb3N-\xc0\xf2\xb7\xae`\x8da4\xc0\xca\xa8\xb8\x1a\x14\x7f4\xc0Mp\x9e\xd7\xa8e4\xc0\xe9\x8a-\xedW\xdb4\xc0A\x0es\xc9\xb6\xb43\xc0i\x08L\xf2c\x924\xc0\x83sE\xe5\xfb\\4\xc0g\x92\x85S@\x0b5\xc0o\xe4Y\x96)\xd71\xc0a\xb5\x82\xe7\xf9\xd24\xc0\xfd<tNC\xb44\xc0\xa5\x85\x84\xb8\xc2\xe14\xc0\xdd}\xdf\x91\xda\x9c4\xc0\x85\xd2\xd5\xf8\x18\xb10\xc0D87\xadT\xd20\xc0B}\xe7\x05\xee=4\xc0|(\xd9\x15\x9c\xf04\xc0\xba\xe8K\x17\xd6\x9a3\xc0\xec\xde%\xb8\x8d\x991\xc0\x10\xcc8\xc7\xe4\xd72\xc0P\xdc\xabg\xa4A5\xc0fAA-\t[5\xc0{}\xea\xbd\x9e\x056\xc0L\x91\x11@\r\r6\xc0]\xb2!c\x8e\x1a6\xc0}eL\xd3\xbe\x1a3\xc0-\x99\x122wv3\xc0x\xdce\x9d6\xe32\xc0u\x9f\x19\xbb\xbf\x8f.\xc0\x86/\xf2\xd7i\x127\xc0\xea.\xd5\x83&\xfd3\xc0\x8d\x83\xbd\xe1\xc2M5\xc0M\xe6\x81\xf0G/7\xc0\xb8/\xe7U\xb9\xa23\xc0\x02\xaesF\x9bM8\xc0L\x10\x8b\xdc\xa6\xd30\xc0\x83\xbf\xa8}{]5\xc0\x08\xe7\xc9\xd8\x83\x884\xc0[\xab\xab\xae"\xd93\xc0\xb7\x8em\xea0p4\xc0"\xe4I@\xd1\xf06\xc0$\xcdh\xe5\x8d\xef,\xc0\xd7^\xb2 \xe1n6\xc0]\xeb\x8c\x83\x8a93\xc0\x0fr<[-W5\xc0Hz>\x88Hb5\xc0\xb5\xfa\xf9n\x8f\x977\xc0\xdd\xe6\x1a\xceQ\x863\xc0Y\xea\x94\xe0/\xe36\xc0m\\\xc4\xa5\x8a%7\xc0\xb3y\x96\x17\x19\xb64\xc0\xab\xbf\xe73\xf9d1\xc0M\xba\xd3\xad\xcf52\xc0}\xfa\xd53\xc2\x9f3\xc0\xff\xb3j@\x04o4\xc0\xa0\x94\x05\xf7\xb1\xad3\xc0\xde\x18\x83\x18\x9fR2\xc0:5\x92\xbc\x03G4\xc0S\x91v\xd1\x07G5\xc0\xcd[\n\xee\xcf&4\xc0H#W\xc6\xb3\xf73\xc03\x88\xf7\'01-\xc0\x03\xe1\xac.\xc4K5\xc0\x14\xe2%W\xc3\xf95\xc0\xb1p\x9bf\x0b\x973\xc05\xebsV<\xfa4\xc0\x80>\xe8T\x1a~5\xc0\x14\x1b\xac~\x87[5\xc0\xa8\xf1y\xc4\xf5\xf22\xc0\xb0\x80\xfd\x1d\x9d\'2\xc0\x92\xb3\xf8\xde\xdbD1\xc0\xa3V\x8e\xc6(?1\xc0\x90\x1b-\xc8g\xe82\xc0\x04\r\xc8]\xa5F5\xc0Q\xf1\x16\xfd\'\x923\xc0<dM\xfd\xc3\xa33\xc0\xf6\x8b\xe9N-\x973\xc0\xb0\xac={\xe9\x943\xc0\xda\xdcd\xc0\x02L4\xc0p\xe9\x9dqkt6\xc0\xa3s_\xdc\xbcW4\xc0(\xb6c\x9c\xcaD5\xc0\x9d\xc4\x80Jyw5\xc0\xd7\xd8\xc8\x19\x8a\xdb3\xc0 \x84Z{B\xea5\xc0$Sk\xefMI1\xc0\x81p}\xa9F\xf23\xc03\x9f5o\xab\xe16\xc0\xf3j\xf2t(\x0f3\xc0S\xde\x0f\x0b\x00V6\xc0\xb8n\x90%Sn5\xc0\x1d\xc7\xfba\x8e\x9c3\xc0Q7fp\\I2\xc0Y\x1f\xde}w_5\xc0\x8b"D[](3\xc0?\x11m\xa7\x88\x913\xc0\xf9|\r&\x9dR5\xc0\\\xd1\x93\x9eOC7\xc0\xf8uG\x8d\xf3\xf13\xc0\nG9\xb7Lx4\xc0\x82\x8c\xc9\xd4p\xe83\xc0\x7f\xcb\xe3\xcb\xde\xf93\xc0o\xad\x85\x92T\x064\xc0\xd0*\xbacG\xea6\xc0\x85\x8e\xc9\x1b\xaa\xf51\xc0\x8dt\x86}n\xfa.\xc0\xbe&\xe0\xf8J\xd72\xc0\xb1\xd9May\\1\xc0\x8b\xff\xe8\\\x0c\xa74\xc0\x0b\x87P\x18\xd3M1\xc0\xb2a\\\xe1\x8fa5\xc0\x0e;"\xb9\xf3*7\xc0\tb\xec\xf3\xc8\xde6\xc0\xf7\xd9\x0e}\x83}4\xc0\x00{Z\x9d\x1b\xea3\xc0i\xd4\x99j\x9by5\xc0\xb1\x03\xf0\xde\xbd\x8b3\xc0O`0o\xc5\xf82\xc0\xf5C\x86d\xa3\x7f3\xc09\x1c\xdd\x8f\x90\xa01\xc0\xe7\x1d1\x8d025\xc0\xec\x80\xf6\x1eh\x995\xc0n\xe3\xf4\x01\xd3:3\xc0\xec\xb8\xc9\xb54\\3\xc0\x17\x89Z\x01\xf6\xd46\xc0\'\x94\xc2\xec\xa6\x904\xc0\x9f\xf9~\xe4\xcc\xb70\xc00\x8cD>Js5\xc0u\xfe]`\xef\xc73\xc0\xad\xa4\xa7\x9c\xb3i4\xc0f\xa1\xb5\x91>\x873\xc0hz\x9d\xf6\xcei3\xc0\xd81\x17\x88\xf0x4\xc0\xd1L2\x876\x0e6\xc0\xdc\x04\x8a9a_3\xc0e\xc4\x8e\xcb\xab\x0b3\xc0o\xfdcA\xb8\x133\xc0\xc4a\xb8\xcd\xb9\x131\xc0Y\xde"I\xf4\xe82\xc0\x92o\xfe\xd4>\xfb1\xc0\x1erZ*4\xe06\xc0\xd6\x08\xa2\x94/t4\xc0\xe8\x9a\x9dU\x9c\xd63\xc0\xd4z\r\x90:q5\xc0z\xabEC\x9eu3\xc0\x85\x8c\x1cl\x1d\xaa0\xc0\x95\x1f\xd6\xd59\xf12\xc0D\xf52/\x0bb2\xc0\xd1\xf1\x0b(=\x903\xc0N\x1d\x83\x96{\x9f2\xc0\x13\xa3\x15\xd2=\xf63\xc05!\x96!\xf1#2\xc0 \xf6&Y\x8f51\xc0\xdc\xd3\x8cEh\xd56\xc0\x90\x8f\xda\xa5;\xf95\xc0\x11\xa0\xb0\'\xc6\xf13\xc0&\xe3\x1f\x95bf4\xc0\x16\x9c?\xc1\xab\xf11\xc0\xd4L\xf7\x13\xf1x5\xc0Q\x1c\x04b;c3\xc0\xfc\xf5T(Y\x057\xc0\xc3\xb5\x11\xc5`\xbe6\xc0a\xc9`\x91\xbf_3\xc0\x9d\xf5K\x9d\xd6\x1a5\xc0\xcf\xe8\xa4\xbceN4\xc0\x8d!W\x0c\xc964\xc0\xbb\x91}\x03QO3\xc0k\xc98\x1a\x03\xe83\xc0\xb6\xb6S\x06\xbct2\xc0?\xf2K\x1e\x0e=5\xc0@\xb9FC\xc8o5\xc0\x1e\x07\xac\x07\xb6\x034\xc0\xb8]\x02\xc7y\x900\xc0M7\x80\x18\xd7\x141\xc0\x7f\x80\xfeT\x19&2\xc0\xf4\xae\xdd\xc9g\xc54\xc0\x83*V\xbb8d4\xc0\xf5\xfe$\xf3\nd6\xc0\xcc\xdfS:A\xaf2\xc0\xb0v\xa5\x15\x9e\xf33\xc0?\x18&\xc8\x9847\xc0_nI\xd2\xdc\xe13\xc0\xf4Q\xc8\xfb|Y3\xc0\xf8\xd4\xcb\x15<y3\xc0=\xae\xbb\r\xad\xf34\xc0B\xd3\x0f\xa3\xab\x101\xc0\xdb\x08P\x863\x8f/\xc0\xd0\xd8|\x9c\xb4\x0e0\xc00\xed\x14\x8d\xb1~3\xc0\xcc\xce\x8c\x1f\xc9F3\xc0\xe7\x99\x8f\xaf\xd6\xf75\xc0\xc1\x90B\tPI5\xc0\xa3t\xe1J\xe4\xfa3\xc0\x9a\xb1  ,\xf52\xc0`\x86\xc7l\xce\x964\xc0\x9d\xe4\xf0\x8a+72\xc0\xddF\x16\xa0\xeb\x844\xc0\xd0I\xcfs\x9a\xdb4\xc0S\xa0runp3\xc05\xab\xd0\x16\xa1\xe65\xc0\xdd\x1b\xef\x10\x8f\x1a0\xc0\xc4\xa5\x07\xaaD;0\xc0\x12\xa9d\r\xd8\x8e0\xc0\xc0\x19U\x86\xeb\x8a3\xc0\xd3D\x9ei=q2\xc0gM\'\xda_w6\xc0\xbd\x8b\xb0Ax\xd83\xc0\xcff\xae\xfe\x98\xee5\xc0\xdf\x8e\xba\xc5\x92\x8c5\xc0Z\xa8\xea\xba\xed\xf33\xc0\x9a)\xae%\xf3\xa06\xc0\xe9(\xd2\xc1\x06\x8d4\xc0\x16\xc1<|\xf5{4\xc0wol\x84\xb6\x9a3\xc0e\xff\xa2\xe3/\xc26\xc0\xa0A\x01\x94\xaf\x8a5\xc0>\xf7\x92\xef.\xb06\xc0\xf0\xf5\x8c\xf7\xebu5\xc0\xb2*\x18L$X4\xc0aWlZ\x1d%4\xc0U\xaa\xdc\xde\xf2a0\xc0\xebY\xb5:\x06\xc23\xc0\xdd\x8a\xad\xd4673\xc0\x93l\xa3\xc8\xb6c3\xc0C$\xf4A{\xf82\xc0\xee\xef\x19-I\x943\xc0\xdb\xa6\xfb\x8b\xeee3\xc0\x99\xa2\xcf&7\x124\xc0\xba(\x11\xfb:&2\xc0\x04g\xa8\x06\x97H0\xc0\xc8\xcf\xcf\xb2\x87C4\xc0\xbc:P\xbe\x94\xa06\xc0\xf2\xfc@P\x13\xf91\xc0u\xb7\xaf\xaa\xfcp2\xc0\xe4\x8b\xb2B<I3\xc0\x187Dr5Q3\xc0\x13\xc6\xc8\xf3;\xec2\xc0\x90\xd4\xf8\x87dk4\xc0\x08\xf8s\x01\xa8\x910\xc0\x87\xb8~\xd9\xc0\x022\xc0jA2"A95\xc0\xfdf\xab\x8a\xa9Y3\xc0\x13\x10b\x0f\xa9Z-\xc0\xbd\xe3\x00%&\xd26\xc0\xb2\xee\nD8x0\xc0b\xb8#\x9eZ\x074\xc0\xd6)\x00\xfe\x8e\xa46\xc0`QQ\x998\xd23\xc0\xe6\xc0\x0cb\xd6$3\xc0\xac$%@{N3\xc0w\xa3\xb7+\xa8\x193\xc0\x08\x9dqt5,6\xc0d\xf0W\xccf\x913\xc0[\x8bc\x909*3\xc0\xcfK\x7f\x98\xe9\t6\xc03~\xe17\x85w5\xc0\xbf\x16"\xe5\xaa\x836\xc0\n\x85hp\x80\x0e3\xc0zC]\x8b\xbc\xce4\xc0\x02n\xf4E\xb7+4\xc0(-B\x05\xa1S3\xc0a\x18\xa5\xe5\xf7\x9b5\xc0\xaa\xd5~\xc4\x04)6\xc0\xcc\xea\xae\x13)\x027\xc0:\x0b.~6\xe93\xc0\xc4\xbe|\x15\x01\x960\xc0R\x8e55"35\xc0|\x12\xe9\xfc\xdc\x104\xc0\'\x13f\x18C\xde3\xc0\xb3\x03\x14\xf9`\x144\xc0\x00\x94\xc2\x1b\x0b\xa22\xc0<\xadB\x1a\x10\xd66\xc0\xcb\x86-\xd5\xf0\x167\xc0\xbbI\xbf\xbe\x15\xf55\xc0\x90~>\x9f\xae\xee3\xc0\xed\xb8K\xc1\xa1\x033\xc0\xaf\xf4\xbbI)V5\xc0X\x1f\x1f\xc3a#5\xc0>x0T\x1e#4\xc0\xa1\xba\xecSk\x8b4\xc0^\xb1\xad\xb6ve3\xc0Xw\xa8\xe3=<-\xc0p:w\t\x17[5\xc0^l?\xd3B\xe13\xc0:\xcb\x1ehm-1\xc0\xeaS\xe5\t\x01\xd23\xc0i*\xa1#\xf1\xbd4\xc0,b\x95\xc9+\xa86\xc0\x90\xc5\x89\xbcYD1\xc0\xf3\x0f\x8fb\xe004\xc0\'\xe6\x95\xb0\xa173\xc0\x02\xe4\\\x0b\x01^-\xc0\xf8"\xd9k-\xf41\xc0\xbd/>|6\xc25\xc0\xf0\xf5T\x9bO\xed4\xc0\x00y\xc5rSa5\xc0y\xc6\xcah\x8f\'4\xc0\xbe\x9e\xb3P\x0b\xf41\xc0\x1e\x8c|s9\t3\xc0&*\xf5l\xf5\x173\xc0AN\x0e\xe2i53\xc0c\xedN\x83,\xd63\xc0%\xafB\x111D6\xc0C\xecOO>\xf13\xc0\xaf\x18\xf2\xfb>Q5\xc0\xee\x81\xbf\xe5\x01\xdd2\xc0\xb8m\x06\xcc\x97E3\xc06:\xb7 .\x175\xc0\x99\xbf\x8c+\x17\xa04\xc0n\x83\xce\xfe\x94\xff4\xc0\x0ep!\x9e\xcd\n4\xc0R!8&\xcc-2\xc0\xc1\xf1E(\x84\xd46\xc05K;NP\xf92\xc0\xe4\xaf|\xe5\xb5\xfe5\xc0\x06\xbdNA\x0f\xa45\xc0t7q_\x19)7\xc0b\xe2pB^<2\xc0\x10\xe0\xea`\x99\x003\xc0_\xb5\xef\x01\x05Y4\xc0\xe5M\xba\xdb\x92,4\xc0\xd2,d\xc2\x1f\xeb3\xc0\xf0\x88\xe3\x11\xf4W3\xc0\x19\x90\xacZ\xb1\x8b6\xc0\xc1\xee\xb0<\xc1\x9a6\xc0l\x9a\xc3\x02\x1f\x075\xc0\xac\xd0@-\x04\x934\xc0\xbbpO\x89\xdb\xc33\xc0A\x1eRe1c2\xc0\xbf\x8a(\xb0\xb0\xb15\xc0\x8f\xfdp!\x04\x054\xc0B\xe2\xf2sD#3\xc0\xe6V\xf0\x05@D2\xc0c\xc1\xabl\x86"3\xc0l\xaf\x8eQa;3\xc0G\xa4\xbb\xdc\xee\x896\xc0\xcd\xe7A*\xbb,7\xc0\x97K\xb8\xb7m\xb31\xc0\x06\x9e\xdb0Ob3\xc0\x1f\x19\x80,QW4\xc0\x04\x89\xb9mW\xe93\xc0F l\x00e[3\xc0\xc1\x9dO\xdao\x164\xc0R\x82h\x9a\x1f\x993\xc0\xc4[\x80\xde\xe2\x064\xc0|M\xa0\xa10M2\xc0\x00\xf7\xb7\x9e\x18\x025\xc0\xacC\xd7z\x87\x013\xc0\xbd\xed\x87\x07\x9713\xc0}\x1c\xce5\xbcD3\xc0\x17\xff\x19\x88B\x114\xc0\xd1\xd9\xf0R\x8e\xc71\xc07\xe0QD\xddu3\xc0\xf0!\xb0\xbd\xb0\xbc5\xc0Kq7\xf6|\xf12\xc0\xd2\x84q\xd8\xea\xe42\xc0w\xb1A;\xf4\x843\xc0\xbcR)\x9d\xa6t4\xc0\x1f\x04\x86\'R*3\xc0\x05q\xc1\x00\\}5\xc0z\x93\xc08\x18\x165\xc0\xa3\x9c~\x08\xab\xeb2\xc0\xa8\xc3\x97fD]4\xc09\xff\x16\xd2\xb4f5\xc0]\x85\xb53\xca\xfe1\xc0|$\xfbca\x0f5\xc0\x1b\xea\x0e&G\xf90\xc07)\r\xcaW12\xc0\x90\xa9`?\xfc\xd23\xc0\x1c\xd0\x83\x8e\x8b\x154\xc0\xd0I\xb8\xe8\xcb\x1a3\xc0\xec\x92\xb4\xb3P\x0b4\xc0w\x8a]\x8e\xd1\xa12\xc0\x1f\x9eO#\x9b\xe26\xc0-,(4\x1dO3\xc0GJ\xd7\x10\xca\x085\xc0\x81\x8d\xc7\x7fi\x11/\xc0\xcb\x8b/\xac\xfb$1\xc0\xf2\x10\xc2\xf9\xfd\xef3\xc0\xa4\x9a\xf1"\xd8\xe34\xc0\x15\x88x\x84\x99\xef3\xc0\x94.3\x91Y\xcb1\xc0\xa5_\x8f\x91\xef!3\xc0\xf1,,\xe6(k3\xc0\x85\x9f\xd7\x7f\x9cU3\xc0\xa6.\xccc\x8c\xd23\xc0\xeb\xd4\xa8\xe1ev4\xc0\xb9\x10\xbdv\xd3\x9f/\xc0j\x01\x95\x95W\xcd3\xc0a\x8a\xe7\xe3\xa2>2\xc0\x89S:DJ`2\xc0\x1d\xf5\xa9\xba\x98\x155\xc0\xad\x9d\x12\xd9\'p6\xc0$:\\j\xbc\x134\xc06\xa3L\x92t\xd63\xc0\xd5\x04\x93\xb6\xf4\x0c6\xc0\xec\x0cW\xc9^U4\xc0\x9a\x02\xa5\x0b\xbd\x012\xc0\xa5\xafd\x89\x91\xd23\xc0\xfco\xf4mQ\x0e3\xc0\xaaP\x1f4\x8a\xe61\xc0\x1a\xa0\x12\xf7"f3\xc0\xdc\r\xb4\xb1=\xfe3\xc0cx\xe41\x06\xdd3\xc0\x03q%s\xde\xbb3\xc0\xf4M:|\x8b\x193\xc01\xed.\x03\x01\xc55\xc0\x8b\x80\xfa\xd7\xa5\n7\xc0>\xa67\xca\x1a\xab3\xc0\xd7\x171\x12mI3\xc0\xc6%\x8f\x13L\x8f2\xc0\'\x81\xbf\x8d\x9f\xc62\xc0\xba\xbb.\x19\x1a#5\xc0*\'\x80\xd8,\x134\xc0of\xff\xb0\xaa\x183\xc0N*\x9b\xbe\x1d@3\xc0\xad9k\x9c\xb8\xdf6\xc0"\xbc\xc2K\xed\xfa4\xc0lq\x08y\x1c\x004\xc0\xca\x1b\xdf\x9d\xd8N3\xc0\xea\xa8\x17mT\xfe4\xc02v\xe8z\xb3`3\xc0\rl\xe8\xef\xf0\x1f4\xc0\xc6[4\xb8Z\xe66\xc0hY\x10T\x9e\xfb4\xc0Wj*mW\x915\xc0\x05\x8a\xac\xa9\xe6z5\xc0\xd9\xb6b\xbb@\xac4\xc0\xb4N\xad\xaa\xa2y3\xc04\x06\xfe\x94\xb5D3\xc0Z\xea\x9e\xc66\x831\xc0I\x1ad\x85\xcf\xb85\xc0\x8boHt\xd0b3\xc0I}\xeftnN3\xc0\xb5\xd2l\xb9\x12\xcf3\xc0\x96\xbb~\x02%\x175\xc0\xc9\xf9\xb6\xab\xb0\xe11\xc0\x07\xf7\xb5/\xc0\n4\xc0\x1f\x99\xee\x93\x9c}4\xc0\xbe\xd9\xa2\xeb\\\xe43\xc0\xa2.\xcf\x00|\xe12\xc06u\xc3\xe9\xc1=1\xc0\x15cx-\xb9\xc56\xc0\xd7=\x8f\x9c\xfe\xdc4\xc0\xb1\'7\x8b\x10\x924\xc0\x0e"D\x17\xc3\x154\xc0\x05\xfc\xfd }\x055\xc0\xed\xde7\xa9*\xd63\xc0\x17\xf2)\xc3E\x9f3\xc0?cm\xca\x9f\x015\xc0\xcb\xf1J:8\r6\xc0\x96\x10;P\xacD6\xc0~\xf1\xd9?\x8fp6\xc0o\'\x12\x7f\x19\x8c3\xc0\x8dIP\xcb\x90u6\xc0\x1d\xf1PI\xa4i6\xc0\xafZ\x14\x125\xd31\xc0\xa0\x992S$\xe81\xc0\xf6^\xd0\xb1zs3\xc0\xae\xb1\xb1ue\xc52\xc0\xbb\x0b\xadS\xd7\x124\xc0Eg\x11\xff\x92\xba2\xc0MN\xbd\xb7Bx3\xc0\x8fc\x89\x9b\x96\x046\xc0\xf4\x92\xdb4\n\x98/\xc0\xdc,\tc\x1e\xcb2\xc0\xaa\xb1%\xbc2)7\xc0\xe8Klz!74\xc0\\\x99|\x15M\xd84\xc0\xb0\xf2cWQ\xd43\xc0\xcchk\xdf\x15\x973\xc0\x06\xfb75[\xc71\xc0\xd2\xd0U\xbf\xa7\xd91\xc0\xeeJ\x8b\x9f/)3\xc0\xf2\xe1U/\x06\xd75\xc0\xffsS\xcdlz6\xc0\xdf\xb1\xdc\xd8\xb0\x97-\xc02 aUF%5\xc0\x0es\xc4\x99)g3\xc0\x1e\xcb\x04\xb8\xd5l3\xc0Qq\xa2\xa4\xce\xec3\xc00\x89\xc2\xfbC\x8f3\xc0\x17\xf5\xe1\xd2\xdb\x023\xc0e\xc1\x12/\xcf\x8a/\xc0\\S}\xbf\xf5\xc11\xc0\xb8\xa2,UJ\x842\xc0.\x0f\xc4\x9b\xe1\x1f2\xc0\x85\xfc\xc2eit5\xc0\xb3\xe0\x18\xae\x11e4\xc0\x99\x1ej\x81\xf1"4\xc0\xa2\x94>\x0b\xe3\x035\xc0\xe5\xe0\xb0l5%3\xc0\xeb5I\xc1`\xc93\xc0\xc6\xbaK\x88\x15Z3\xc0\xf1@\x98Z$\xcf1\xc0d+2\x08\x84\xe54\xc0\xf86\x13\\\xf7\xa66\xc0\xdd@}\xe8\xfe$3\xc0\x86\xaaz\xcfF24\xc0\xc2\xc3\xa2\xfc\x16U3\xc0\xc2\xbe"\xe7\xc6\x1c5\xc0\x9e\xdcat9\x053\xc0\x16?\nA\x14\x103\xc0Y\x8b \xb1&\x183\xc0R\x80b+P\xbd5\xc0\x8e\x95v\x82/\xf35\xc0{\xac\x13\xe2\xc5\xf64\xc09\xa9\xb6am\x922\xc0\x92E7\x8e(O3\xc0\x11\xaa\x9d\x07b\xdf4\xc0A\x10\xeb\x8a\x92I3\xc0\xacF\xfb\x08\x11z1\xc0\x1d\xdc\x1dR\xc3\x023\xc0n~#\xe1\x94\x104\xc0S+\xd54\x95e3\xc0\xae\xc8\x88\xf1/\xb71\xc0\x94\xa0\xb1N-\x0f6\xc0V~\xb6n\xef\x064\xc0u\xaa\xd0i\xf7\xf43\xc0&\x7foA\x0c{3\xc0Y\xef\n#\xde\xfa2\xc0HEv[\x83\xc22\xc0\x12\xf7\xdf\xfd\xa7\x984\xc0\xd3\xa2|\xc1\x89v1\xc0\xeax\xfdZW)5\xc0|\x90N/\x99r5\xc0\x01E\xd1\nB\n6\xc0\x86Gg\x7f\xd7L4\xc0\xa5m\xfaA$\xae5\xc0\xac\x04~a\x1c\xfe2\xc0\x02\x19_\xba\x1e5/\xc0}\xa8\xefQ\x07!4\xc0\x05\xca\xf5Z3`3\xc0\x80\xd7n\xdd\x90\xb05\xc0[\xaf\xa4^\x80\x9e4\xc0\x109\xe9\xfb\x81S4\xc0\xb8F\x04\xf7A\xf51\xc0:\xfeq\x19/t1\xc0LO\x17\x7f\\45\xc0\x9c~\xabi\xf1\xd34\xc0\xf8\xf8g%\xed\xb33\xc04`lR\x0c\x082\xc0Y\xaf\x036a\xa15\xc0\x96\x8e\rs;\x166\xc0e\x0c\x10!\xe9\xfc1\xc0\xc7\xd9\x90\xa0.\x803\xc0WF\xe1\xd5\xaf\xf7*\xc0\x1e\x8b%\x11S\x113\xc0\x92\x00Z\x15\xe7V5\xc0\x1c\x8d\xed\x1e\xb4M4\xc0\xfb\x9f>\xb2K\x1f4\xc0\x8dXZ\x9eB\'3\xc0\xfe\xeb5,\xecs2\xc0\x10a\x88[yV3\xc0\xa5\x0egn\xbb\x052\xc0\x8fhf\xf3\xf9\xe11\xc0\xee\x96\x8f\xf9\x00A3\xc0\xbfA\xa1\xc1\x02Q3\xc0\xbd> !\x9f74\xc0\x7fD\x94i\x90\xff6\xc0\x98\x1aZ\x9e\x10&6\xc0\xe4a\x89\xce8+3\xc0\x0e\xc7?C\xf6\xe12\xc0\xc8\xc2\x0e\xf2\x17\xda3\xc0\xf8\xb6b\x0bw\x135\xc0\x8bH\x85\x0f\xaf\x073\xc0\xb3\xe1\xa0q\x86\xbd4\xc0\x7f\xcbgw:&/\xc0\xbf\x82\x8c\xea\x1b%5\xc0\xdb\xb4\xe7\xb8*\xec5\xc0\xc4?-\xb5\xe1\xa93\xc06\xc6\x02`)\xa96\xc0}9D\x08\x80\xbb1\xc0\xa3\xb1Y`0\xb53\xc0n:o\xfa\xdc\xbc5\xc0\x00D\x9e\xe6\xa5\xa13\xc0\x8b\x8e\xa5V\x82C3\xc0\x1ee\xcf=(\x8b4\xc0e\xef\xf3\t\xfen6\xc0\xea<%\xcd\x1dv1\xc0\x81EBnJ~1\xc0\xcb\x08\x93t\xb7P3\xc0\xa7,+=\xe3w3\xc0\xed;0p*\x1b3\xc0^\xb3\xec{:t6\xc0Q\xa0l"\xc1\xb36\xc0\xfd\x0et%\xa7\xf32\xc0\xadr!al\x833\xc0\xdd\xf2\x02\x99\x89)4\xc0\xd3y\xb4\x12u\x8b5\xc0U\x1e\xc6\xb6\xb2d4\xc0t\x17\xee-\x96\xda2\xc0\xa6-\xe4*\xa1G2\xc02CJJ\x93@4\xc0\xe4\x1c\xca\xb6\xf0\xe13\xc0?\xe6\x1dP)R2\xc0\xa9\x05\xb3=\xc8|4\xc0\x8fJ\xfe\xdf\xa8s3\xc0\xfa.\x14\x0b]\x854\xc0\xcbN\x18\x19\x98o3\xc0X\xdbdI\'\x083\xc0o\xa5Z\xd6\xa8\x8e5\xc0\x91"\xd5\xe4\x1644\xc0f&\xf6\x97.\xe82\xc0\x01\xdc}\x83\xe7s4\xc0\xec\xb2whN"4\xc0\xe6:\xab\x9f*\xb74\xc0-E#G\x00\xf03\xc00\xae\x08\xcf\xc1\xc13\xc0\x8b\xd7.8\x85\x0c3\xc0k2h)W03\xc0\xaf\xa1\tl\x96\x913\xc0\x95\xfbE\x91\\\x893\xc0\x06\xb7c\xa06\x174\xc0\xa6\xb3I7_\xee4\xc0\xb1\xc0\x92C\x87\x863\xc0\x94H\xa4\xd1\x15\xf73\xc0o\xa9\x9c3\xfa\x1d6\xc0\x08\x13m:\xe8\xbd1\xc0y\x87\xa3\x86,\x8b5\xc0\x80\x1aC\xac\xf1h3\xc0\xeb\xb8\xef\x82\x1eG6\xc0\xa8\x91\xbfe\xe6^5\xc0t\xc4e\xdds\xbf4\xc0\x16\x16V\xe4\xc0Y2\xc0V\xf3\xcb\xc4F\x1d3\xc0\x19<k\x90$\x893\xc0\xc1\xaf[\x8d5\x854\xc0p\xf8qw\xb5\x9b3\xc0\xf0\xba\x94\xaa\xe4#3\xc0\xc0=\x1e\xdbH\x0c3\xc0p\r\xafD\x1b\x8d7\xc0\xa8\xb8{\xfdT\xbd4\xc0\x00\x00\xfd\xb2\x9c\x9c6\xc0\xeb\x8e\x15@\x04\xb46\xc0.\x90\xbc\xf1\x00R2\xc0\x00 ;.*t3\xc0\x99O\xf2|\x9b\xb93\xc0R\xe4\xa1\x1b\xa1\xb32\xc0\xc6\x05U\x15\xc3c1\xc0j\x1e\x92\x16\x9e\x073\xc00\x14\xc6\xf6\x11v5\xc0\xfbg\xa6D\xdc\x8a4\xc0\xa2^= \x1f\xe04\xc0\xef\xf1*\x17\xffC3\xc0\xdd\x10\xf5\xe6\xb4\r2\xc0\x9c\xe8\xee\xb2I\xde2\xc0p\xc0\xf6$ \x8d2\xc0]a\x1b\xda\xaa>3\xc0\xb0\xd5\x1c\x8cO|3\xc0\xde;\x87(\x9c\xd11\xc0\xfe\x06\xa9T\n\xee2\xc0{J\x9b\xbe\x91e2\xc0\xeerDs\xf8\x135\xc0\x9bW|x\xaf\x195\xc0\xef\xdbf9Q\xe24\xc0\xc4\x8f_)\xc8\xb36\xc0\x92y\xf4M\x95\xdc3\xc0\x9f\x04l/\x08\xb63\xc0Ze\x8f\xd0r\xdb5\xc0\x91\x8d\xf7\xbb\xd9\xe71\xc0}\xdf\x84\xc0\xa6\x803\xc0F\xf2\xe3\x18\xb2\xaa3\xc0\x1b5m\xa5\xb9%3\xc03T\x1a\xab\x90\xff2\xc0NY\xe5Z\xd0\xf11\xc0\xdc\x05eHm\'7\xc0\xf1\x97/c\x7fF6\xc096\xaa$\xba\xe74\xc0Kb\x81N{\xb64\xc0>5L8\xd8/7\xc0\xa5\x0e\xd7K\xa7\x874\xc0M\x8f\xcb\xa1:\xd32\xc0>m\xe6v&W6\xc0\x95\xd8\x1c\x7f\x8a55\xc0\\Q:\x89\xcfp3\xc0V6\xa9z\xa1\xd22\xc0\x00y\xae\x84\xf5D3\xc0\xfc\xb1a\xb37\xaf3\xc0\x1bt\xd6\x97\xf3t3\xc02l\xd0\xaav\\4\xc0XMW\xa1\xaf/2\xc0F>\\\xc9\x1b\xc61\xc0\x14r\xf0\x94\xbfc5\xc0\xf6\x04\xecL\xccX2\xc01\x8c\x9f}\xfaC1\xc0\xba&\xa5f0\xaf1\xc0\x8d\x0fbW\x10\x802\xc0\xec\xf8_\x94\x95\x165\xc0-\x1c$\xad3\xd54\xc0\xa5%\x958\xb8\xbd4\xc0\x0cxN\x8b\x08\xda2\xc0w4>\xe3\xaf\xf02\xc0\xd4\xe2\x82xc\x996\xc0\xeb_>\xc8\xf4\xea5\xc0\xfcS\xd4\x90 \xdb2\xc0&\xeb2\xc2\x0e\x0b5\xc0\xcb\x16)\x87\xe9v4\xc07\x19\xd0\xa5y\xf14\xc0\xfbc\r\x99\x7fW2\xc0y\x18\xcc\xd0\xa4g2\xc0o\xddT&\x1dW4\xc0\x9d\xc2\\\xc9\x01L1\xc0&7\x93\xee\x92\xf54\xc0\x85\x9e\x81\xba\xa4\xb14\xc0\xd7\r#\xbf\xc9)3\xc0\xd5=\x7fBU\xe94\xc0\xc3t\xc5\x8c\xbb,0\xc0\x00Eu\x06N\x9c2\xc0\xccr\xf8\xcdh\xf42\xc0\xcf\xc6^\xda;p2\xc0\x91\x1dk\x01\xa8\x016\xc0p\x07\xa3\xa3;\x045\xc0&\x11(\xa2\xb5\xd44\xc0\xe9;\xbb0\x81V1\xc0\xfd\xce\xca\xf0:\\3\xc0\xe9zP \xdb\xf12\xc0\xbe\x04cS9^2\xc0\x1b\xa3\xa6O\xaa\r5\xc0>\xf9\xff\xde\x01\xc74\xc0S\xce\x9f\x1a\xf5\x814\xc0#]\x1eG\xb3$3\xc0u\xdd\xed\xf6\xf1\x173\xc0\x99(\xcc\\O\x0e3\xc0\x12gX\xa3\x03\x173\xc0H~X\xfb\x8e46\xc0\x89\xb8\xeba\xb0b2\xc0\xfaHQ\xfb\\)5\xc0DrYgE\x1c4\xc0\xdb\xd8\x06\xd6\x16\xb65\xc0\xfbo\xf80\'a4\xc0\xb2f\x1e8\xb2"6\xc0H\xa3\x8dw\xa5\xe14\xc0(o\xe00\xcc\xd94\xc08\xec4\x89\xa8\xbf4\xc0@\x81\xf9\xc6\xa9v4\xc0\x7f\xcf1\xe3\xcb\x1a3\xc0\x9d1\xf4\xd5V\xc92\xc0\x1a\x90\xf0f\x8f;4\xc0hG\xc6\xee\xcb\xfd7\xc0z,\xbfY\x8dV3\xc09\n\xfb>\xd6\xa86\xc0\xf0_\xf9\xd8\xf3\x8e3\xc0\xbb4C1\xb5\xd32\xc0\\\xe0\x95YN\xb84\xc0\xacU\xf4v\x9dj4\xc0gF\xc9\x9a\x03\x1d6\xc0Es\xc4\xd4\xcdy3\xc0\xf3\xca\x89V\x86[0\xc0\xda*\x13\xd1\xf9l3\xc0\x15\xbe\xc2w\xbb\xc91\xc0 h7\x93\xd0\x804\xc0\'\x9e\xfc\x13xR3\xc0\xd7?\rNa\x923\xc0\x92\x16\xfd-?\x9a2\xc0\x80\xc0\xe1#+d3\xc0\x17\xd3\x8f\xaffQ6\xc0\x97O\xa7~\xa1\xc04\xc0\xaf\x12\x11@\xe9z4\xc0\xc0Q\x9b\xae\xf6<5\xc0R:\x84\x90\x05\xdf4\xc0\xb6\xc5\x87\xaf+*6\xc0ZsgB;\xd04\xc0\xf8\xfacM\xd6\xd73\xc0\xd3\x8e\x18\xcbMT,\xc0\x1a\x8cg\xbf5\xe44\xc0\x85\xa0\xc9\xca^\xc23\xc0\x00\xa6\xb78\xcf\x9b3\xc0@\xeb\x90c\x9aE6\xc0/\xc5uoBM6\xc0\xf4\xedC\x10PL3\xc0w\xe2A\x97\x1c\x17+\xc0\xd6\xb1\xae\xe4\x8fK3\xc0KJ\xdeY=\x9b2\xc0\x19\xf5\xc0\xf3\xee\xec1\xc0\xcf6ua\x96\xcc1\xc0\x8e\xf2r\xa9\x0561\xc0\xd4\xd2aU\'a3\xc0\x1fk\xc7\xe3\x92b2\xc0\xfa\xaa\x1d\xe4\x19\xe62\xc0\xf4,\xc5 \x1bc4\xc0\x04\xf5[\xec\xc1[4\xc0\x03\x19\xe3\x0b\xf4d2\xc0\xd9R\x93\xed1\x008\xc0\xa1\x93mj1\x1c4\xc0\xa8&\r\xdaP\x056\xc0q:\x9c\x80i\r6\xc0\xfbA\xd0H\x17J3\xc0\xdd\xceu}\xb6h1\xc0\xce\x01\\\x90\r\xd84\xc0\xbe\xaf3\x12\xc6U3\xc0\x85\xb25\x02\x8e\x1f5\xc0k?\xfd\x89wQ3\xc0\xa6{L\xd8\xd9U3\xc0gIM\x17\xd7K3\xc0\x89\xb7\x0e\xe3\xf6^2\xc0\x9e*\xc0\xeb\x84\x045\xc0\x9e\xca\xe32\xa4\x122\xc0\xc7\n\x89qi\xe44\xc0\xf3_)\x02&G4\xc0\xf2\xcf;\x0b\xed$4\xc0\xef\xec\x90\xf9\x9da3\xc0\x1f\xf7\x86\x7fp45\xc0ii\x1b\x9d4Z4\xc0o\xf0Lr\x9b\xa02\xc0\xbe\xadZ[\xa3W3\xc0G\xacU%x\xa43\xc0E\r:\xda\x0f\xd72\xc0\xa0\x8f\xbb[\x1f\x8a7\xc0,\x88\x84bv\x1d2\xc06=\xea\x13\xed\xb22\xc0\xfcS\x0b\x87\xa3[4\xc0\\\xf1\x1b\x1c\xc5\x8e2\xc0\xb9F\xd8X\x8f\x0f3\xc0\xab\x08`\x8f\xa9_0\xc0\x98S"\x1b\x80[2\xc0\xeb7\xac\xe2\x7f_5\xc0\x91\xb5\xa5\x84v\x8f5\xc0?\x16&/@\xb83\xc0\xbe\x82*EE\xfb2\xc0\xad\xf37\x18QS2\xc0\x8aJ\xe5\xda\xfe\xff5\xc0}\x01\x82;\xac\xcf4\xc0\xc3\xae\xa5 L13\xc0\x0e\xa9-\xd5\xfaX5\xc0\x06GB\xeff\x9c3\xc0\x1f\x85\x07\xe9N\xef2\xc0U9\xfc%\x99\x893\xc0-U\x868\x0f\xc53\xc0\xbf\xf8 \x9d\x87O6\xc0%l\xd2\xd1\x9b\xcf4\xc0\xcf\xb1V7\xb6\x9c5\xc0\xed\xc0\xc9\xa4\x1e@3\xc0(X\xbf\x03\xe7I3\xc0\xf6\xe9\xb3\x04 L3\xc0\xb9\xdb\xfa\x11,\xfb1\xc0[\xbd\xf51\x8614\xc0\x97;\xc4\xee\xfen3\xc0\xc0\'\xd5\xcd6\xbb3\xc0`^\x9dMf\x894\xc0\x8b\xfbS\xd5kA3\xc0\x17Xf\xe7\x95\xf42\xc0\xe4\xff\xf4]\xb1\xe52\xc0\tf\x84\xa7\x8f\xa71\xc0\xbd\x90\xa4\xed.56\xc0\xd7<\x11\xc0\x004+\xc0;0\xf0\x89\xd5\x0f5\xc0#$\xeb\x93\x91\xee4\xc0\xcd\xc8\x9c%\x19\x058\xc0\xdc\x88\x8a\x16\\E6\xc0\x8fO*\xb5\xed\xb92\xc0\xfa\xe2\x07E\x89#3\xc0@\x1a\x88\x815\x112\xc0\x8d\xcf\xff\xe6\xdfD3\xc0\xd3{\xc2\x13\x8a]2\xc0\xc8\xd17\x95\xdb\x8f1\xc0\x1d\x14\xff\x05{\xc05\xc0v\x0bF\xd3L;5\xc0j\xe7\n\xd0\xe6\x042\xc0\x90\xdb\xe5\x06\xd6\xb93\xc0N\x8b\x1d\x1a\x8555\xc0\xd6Md\x0fz:5\xc0\x98\xea,\xa0<H3\xc0\x17\xb9\xb0\xe3\xc8\xa95\xc0UH\x14\'\x14\xcd3\xc0\x0e\x89[\xd6\xc5\xdf5\xc0c\x9f\xf6\xb5\x10D4\xc0\xb4\x991\xfb`\xee4\xc0\xc0@U\xe1\xf3<2\xc0\xc5\xa7\xcc\xa2b\x1f4\xc0\xe9\xdf\rj\xfb\xf32\xc0\xc10\x19\x13\xeb\x873\xc0\'\xdc\xb3\x0b2u3\xc0\xaet\xb6\x82\x88`5\xc0\xe0\x0b\xafY*/3\xc0\x0f\xec*\xcc\xa5\xb32\xc0\x7f\x8e\xe9vC[4\xc0Nv\xa7\x9b\r\x0b3\xc0!\xed\xfe5z\xeb4\xc0ve\x10\xa2\x12\xfa4\xc0\xd4C\x8b\xd9\xa6:3\xc0#\xbe\xcb5\xec\xa27\xc0c]\xde\xb2\x0b\x9c3\xc0\x929\xf61I<4\xc01\x90\xdc\x8aQi3\xc0\x83\xec\xfb\xbd\x9d\xf02\xc0\xbc\xecb\xb6\x94\xf91\xc0\xc4:\x1f\xa2\xc7\xc23\xc0\xd4\xd8C\xd8\xb5\xb42\xc0#NE\xd4m\xa01\xc0\x0c8\xfc\xf3\xe1\xc34\xc0\x84\xa7fJSQ4\xc0\xcc\x17k=.\xca4\xc0\xa6\xcbCI\xbbQ4\xc0\xfa\xd2\x16\x11\xefG4\xc0\xc8A|zt@3\xc0\xfbl\x19\xbb\xc0&3\xc0\x02P\x00\x9b\x8bv2\xc0g\xf5\xdf\x94ac3\xc0\xa0\xa2\xf5v\x87\xfa4\xc0\x816\x95\x82/\xf04\xc0\x05g\xf1]0\x012\xc0^Y\x04\xd6\x0e\xbb1\xc0\xf65W\xce\x8c94\xc0\xceS\xe5\xed_\x963\xc0\xda|M\x901\xd86\xc0\xa9\x9d\xcd\xbe2s3\xc0\xfdh\x84\x94\x8f^3\xc0\\\xb4\xd3__G3\xc0\x92m\xac\xcc\x14s3\xc0\xb4@\x8d_\xc1\x9c1\xc0&\x06\xa16]\xcd3\xc0%\xf0\x15pc[4\xc0\x0f[c\xaa\xf1\xcb1\xc0J\xea\xbfa6\xe23\xc0\xffK)p\xf9;5\xc0\xd1\xcd5\xbf\x9f\x1d4\xc0\x8d\xdf\x83h\x83\x115\xc0\xdd+\xab$P\xd72\xc0\x9b\x1f\xb4"uS3\xc06\r\x86\xe1B\xae4\xc0\xe8\x8dp\xe4\x81(4\xc0\xd3f\x8e\x90@\x1f3\xc0\xfd\xbe\xae[\xbbr4\xc0\xd5\xae\xa4\xf3\xffT3\xc0!\xf3\x1d\xc7\x9a\xd8.\xc0C\'\x9f\x1e\x1e\xa34\xc0U!+#\xdaO2\xc0\x99\xf9\x93\x10333\xc0!\xfc?=1\xce2\xc0\n\xf8\xb7.1C3\xc0,)\x0bA\x1d\x983\xc0y7\r\x8er\r5\xc0c\xe5\'\x16\xf7\x963\xc0\xe6\x1e\xa3\xc6\x90\xa01\xc0#\xa5\x85\xe6DE3\xc0#\xc6"*\xf5!3\xc0\xe1\xdaY\x0b\xab\xee4\xc0\xb0\xad\x8c\x98\xd8%4\xc0o\x1e-\xcd]L2\xc0\x8e\xad\x95kYm4\xc0J\x18Y\x93\xb2\x834\xc0\t\t\xe5W821\xc0\xb3\xeesYS\xa84\xc0\xef\xaa\x98\x0c\x16\xcc4\xc0\xad\x83\xf2\xb9\x96\x894\xc0\xeb\xee\x82\xf8\xe5\x0f5\xc0\xb4*\xdd3t\x1f3\xc0>%T\x0f\xc4\x063\xc0\xbb\x1d\x04z\xff\x8a4\xc0=\xe2,\xddx\xc43\xc0Qo\x88a\xdai6\xc0$\x9c\x13sCS4\xc0\xfe\x94\xf6#2\\3\xc0\xee;J>2\x142\xc0K\xff\x14g\x00\x1c2\xc0\xdc9\x9b/\x80\xbc2\xc0\xb4\xa2<>7"3\xc0\x13\xbc\x80\xaa\x87\xaa5\xc0\xa0\xd3\x9e}\x85\xfc7\xc0\xfbz/\xda\x7fA7\xc0\x88\x10\x8d\xb2\x0cm4\xc0\x1e\xfa\x04@\x81P2\xc0(\x04b\x91\xe0H2\xc0\x1e\xda\xfe\x03\xdfy4\xc0\xf1\xe5k\x7f\xd2X3\xc0^\xf2C\xc5\x88\xa81\xc0\x97}\x90\xcc\xd3\x084\xc0\xda\xdbU\x18\xd2+3\xc0Z\x9b\x1b\xb4\xa8\xc73\xc0\x95M\x1a\xa9\xcf\xe51\xc0]\x96\xb9\xa5n\xe90\xc0\x06\x91b\xc3\x9a\xbc3\xc0\x9e!\xcb[\xf8;5\xc0z\x1c\xfd\xaeL\xe53\xc0\xa2\xa0Rn1\x192\xc0\xb56\xe7\xbc5a2\xc0\xa5c\xf2\xca\xbdX4\xc0/\xba\x1b\xc3PD4\xc0\xbc\xcaZl\x00\x1b4\xc0\x80\xd6\x07z)\x134\xc0\xd6\x85t\xaeFP3\xc0sm\x84\xf2Y\xa81\xc0{\x18-P\x9b\x144\xc0\xf0\xd1\xe1\x92\xb0<4\xc0\x19\xcc\x17W\xdf43\xc0\xb0\x8e\xf6\xb3\x00\x032\xc0"\\\x82\xae>\x013\xc0ey\x13H \t4\xc0\xc5\x1c9\xa8\xb9\xf62\xc0W\xa9#^\xaa\x823\xc0t\xc5HY\xb9%3\xc0\xea\xc8\xcd\xbd\xf3G4\xc0\xbc\xceW\x89\xbf%3\xc0\xe1\xd26\xd4\xea\xed3\xc0;\x05\xdf\x94\xdf\xfc4\xc0[\x1f|\xe7\x9d\xfa3\xc0A\xc7\x8c\xda\x93y6\xc0S\x01\xa4=\xb9G3\xc0Z8\x99\xde\x9e85\xc0G\xad\r\xa8B\xed1\xc0d\x95%\xda6\xa24\xc0\xe7{N\x17\xfdt4\xc068\x85L\x98\xe73\xc0\xe7\x1f\xbdK\x12-5\xc0S\xf6\x14\xa5&\x193\xc0(w\xc5(\xd5\x183\xc0\x93\x83|\xdd\xc0\xa03\xc0>\x80m\x01\x18\x065\xc0u\xa4\xcd\x8b\xcd\x1c5\xc0\xa6r\xe3\xf9s\xe60\xc0\xc8\xbb\xe3\xf5N!3\xc0\xb9\x04\x03\xd4r\x871\xc0v\x83\x98\x05g\x052\xc0\xc4|<\x8f\xe2M2\xc0\xddX\xd0\x14\x85\x963\xc0\x97G\x9a\x99T\xfb5\xc0\xb5\xb0\xa2\xdb\xb6\xe82\xc0\x8dj\x1c\xa3\xcaE3\xc0\x18\x08\xa1\x01\x0c\x1e3\xc0\t\xac(\x9c\x89\x075\xc0\x1a\x18\xacL\xc7V3\xc0\xf2\x98\xd8\xe0\xda!4\xc00\xce\xc0q\xb5\xfa4\xc0FSg\xb7d\x003\xc0\xcc\x9f\xc9JH\xaa4\xc0\xb7\xfd\x86\xc5c\xbd2\xc0\xed\xf5\xf0\x8f\x99\xcc6\xc0}b\xb2\x8c\xba\xcc2\xc0\xc3TL=Y\t3\xc0W}\x11\n\xa8!3\xc0\xb3\xa0\xcb\xbd\x99\xf83\xc0\x10\xc1`%-\x114\xc0\xd3\xe7\xbaC}~4\xc0"*\xe1\x80h\'3\xc0\xf5*\x9e\x88\x97\xb65\xc0\xd4\n0\x9e\x0c#7\xc0\x1aK6\xa0\xa9\xe92\xc0\x81\xb1\xa1\xf6\xa0u5\xc0\xe8\xdc\xb36#J4\xc0\xf8.\n\xa0\xec\x005\xc0iLU\xb79\t4\xc0\x91aZI\x18\xad3\xc0h\xe32Ds+3\xc0\x88".\x15\nZ3\xc0\xca=\x8b\x11#@3\xc0^"\x96\xf9\xa1\xb21\xc0G\xda\xa0r\x06H4\xc0 \x0ch\x0bfy4\xc0\xd3\xfc\x17h\x87\xe42\xc0\xd2\xb2J\x0f>\xe03\xc0\x1b\x95y}\\p7\xc0dqQ\x01\r\x1d3\xc08\xc0Z\xb7\x01\x946\xc0\xe8\xf3yw\xe8\xce2\xc0ei\x11s\xc4\xda2\xc0\xc2\x9e\x191s%3\xc0\xf9\x8aZ\xc1\xde\xec1\xc0B\xd4Ez\xf0{4\xc0\x1buT\xae\x96\xd82\xc0m\xaf\xfb\x7f\x87\xdf3\xc0\xfb$\n\xb7F\xa93\xc0\x84\x83g\xc3]\x114\xc0\xe8?\x9b\xf8\xb0\xf35\xc006\xbd(\\\xec5\xc0\xfa\xb7\xde\xa5v\xe73\xc0\x91\x9a\xed\xe2\xe9\x854\xc0\xb2Uy\\\xf1\xd14\xc0\xc7\x8d\xf7<\x16\x085\xc0\xde@\xae\xf5\x99\x133\xc0*\xc8Z.S\x003\xc0\xb4G\xe4\x7f=(3\xc0xh\xd6(\x0c\xe43\xc0\x0eS\x94\xe5YJ3\xc0\x94\x1fW\xf5N\x862\xc0\xd9\xd5\xc5\x07fI3\xc0\xf9j\x94$\xed\xc21\xc0\x052\x9b\xc7\x12\xc92\xc0\x19\xbe\xcc\xe6\xa4\xd81\xc0\xeaI\xd4\xb5\xceL3\xc0\x8e:Jg\x0b\xb24\xc0K\x1fD8\x99\x8e4\xc0O\xe5\x0e;\x10\xe73\xc0C\xa4\xe8o(\xa75\xc0\xca\xcdo\xd4\xc0\xf23\xc0\xef\x9df\x96x\t2\xc0<J\x8cf\r-5\xc0\xbdM\xde\xf8*\xf60\xc0<\xbf&\x956z2\xc0I\xb7\x87>\x00\x955\xc0\x17\xea\x8e\xc8\t\x853\xc0\x8d}d\x1c\x82\xed3\xc0\xfc\xc7mN\x83\r5\xc0A_Z\xf8%\xc37\xc0\xa2\xb6\xf1\x9c@\x884\xc0\xbeh\xd8\xbeN\xe72\xc0\x93#\xa9^\x84\x085\xc0\xce\x0f\xb4p\t>3\xc0O\xda\xc4\xbb\x11)3\xc0j\xd6\x8f\x13\xab\x0c7\xc0\xaa\xfe|\xa2\x81N6\xc0\xf9\xa6}\xcbv\xd81\xc0\tVnh\xc0\xcf2\xc0Q\x93\x0c\xf6\xb7z6\xc0D\xfc:\x88\xf8@5\xc0\x86{\'\x81\xf816\xc0\xca]\x9bx\xb3\xb14\xc0\xc2\xee\xa6\x99\xda\x084\xc0]M[4q53\xc0^e\xd5\xad,\'2\xc0\xb5\xed\x96\x15\xa9\r5\xc0\xa3"\xf2cn16\xc0\'9`\xb3])5\xc0A\x17\x1f\x9bFi3\xc0W\x95\xfd\xaa\xabX3\xc0c\x03"\xec\x1774\xc0\x13AF\xa8d\xcd1\xc0f\x87\x15D\x1c\xc30\xc0f\xad+6w\x964\xc0(\x13w>|>6\xc0M\x7f?\xa8~m6\xc0\xb3\xddv\xbaQ03\xc0\\G\xd1\x92\xa2\xb64\xc07\\\x1ahY\xf25\xc0\xc9\xe1\xd3\xccv{4\xc0\xf1\xcf\xf2mj\xcc1\xc0\x12\x0e\xe5\xabY\xb72\xc0#\x83\xfb\x97f04\xc0\xd1|\xdeE\xea23\xc0R\xd9Z\x88!w3\xc0\xbc\x81\xb7\x05\xbc\x884\xc0iI\x900#*2\xc0<\xb7/\x88C\xb61\xc0\xce\x81\x86\xe3\x0bf5\xc0-\xce\xcb\xe0\x86E3\xc0\x9e\xc5\xff\x0e\xb1\xeb3\xc0\xd9D\xba\xb7\xd1}3\xc0\x81\x04\xe1p\xf0N3\xc0\tbY\x9a_%3\xc0p\xe2\xc1`K,6\xc0\xafmIf\xc8\xda2\xc0\xf7s\xe8(\xb5\xf51\xc0\x01>\x16s\xf0&3\xc0\x97\x89J\xc8\xabW2\xc0\x0e\xe8\x86\x8boz5\xc0\x82\xc3\xf7\x89\t\x9e4\xc0\x8d\x0c$m\xbcT2\xc0\xf7$\xeac!Y2\xc0\xc0\xaf,\x19\x85_5\xc0\x1c\xe0I?\x8bl6\xc0\xd0\xf8X:J\xb72\xc07\xab\xb7}i\x1b4\xc07\x97\x9d\xfb\xac\xd90\xc0\xcc\xf1\xf74\xe2w3\xc0\xb6\xa0\x8f\x89\x9e\xec5\xc0t\xc7\x15m\x93\x186\xc0\x9c\x15\xeb\x93\xc0\xad3\xc0\xde\x9a\x01@\xa6\x182\xc0\xfc>\xc7\xc5Vi5\xc0o*0O\xd1I6\xc0\tJ\xe1\x8b\xc0\xe34\xc0\x7f\xd6\xcda\xc8\x9c3\xc0\x85=\xd7p^\xee4\xc0\x89j\x9e\x02\xfb\x1f4\xc0\xbb0\xcd\x8dxG5\xc0\xc2f\x0e\x19\xb0\xfa1\xc0\xf2Sz\xd0\xa9F3\xc0<$\x94\xbb\x86;6\xc0B\xf6\x95\xd8\xe8N3\xc0\xf8\xa8\xbdy\xd3\xe21\xc0\xdb\xe0\xb7\xf6\x8d04\xc0\xee\xdd\xf8\xf3\xf2B4\xc0\xc6,7\xab\xcb\xd15\xc0\xccX\xb7;\x19I3\xc0\x1f4:\xce\xea53\xc0\x1c\x0c\xce\x1a_\x876\xc07S\x1b\xb8\xc3\t3\xc0\xf9c\x13\xa5;t6\xc0V^\x9e\x00\xdc(5\xc0B\x1b\xc7 Lt4\xc0\x1c\xcd\xa5R573\xc0\xfe\xf3*\xa1\xe9\xf72\xc0\x83\xa8M\xa7X\x1b,\xc0\xc7\x8fR\x15\xb0\xe51\xc0\xb9\xfa\xc7|ab5\xc0\xddO\xf1!\xa0A6\xc0\xb5\xaaK\xeb&\xef6\xc0!\x1bM\xc1.\x1d2\xc0-a\xde\x9a\xd3\xf61\xc0\xa2\xedS:\nW3\xc0;m\xb7`CJ3\xc0\xf8u\xb6\xa5\x0b\x003\xc0\xef\x98\xa0\xfa\x12*3\xc0I\xed\x17k\x93\x853\xc0\x84\x14\x9dq\x12\xe65\xc0.k4\xc5\x1f!2\xc0\xbe5"\x94\xe5J5\xc0\x97\xc9J\xf9\x02M4\xc0\x8f\x1bB^pm3\xc0m\xf7\x0f*\x7f45\xc0WE$O\xa6\x8e5\xc0\x97\xb5%4\x02q4\xc0\x12we\x14\x95\xbe4\xc04\xf5\x98v\xc3\xcd3\xc0\xeb\x90\r\xff \xdd0\xc0\x07b\xda\xa1\x91\xda2\xc0\x07KIc+@3\xc0\x1a\xb3,\xa5\xc272\xc0\xa3\x90\x80\xae$\xff2\xc0A\x013\xe2\x12C3\xc0\x18\xaeqYQ\xfc1\xc0\x97\x84{\xdc\xed\xb81\xc0\x85\xfc])cZ4\xc0\xd12p\xbb\xc8\xc51\xc0\x82\xde\xe6\x94\x1f\xdf1\xc0\xfb\x16["Z\x024\xc0\xa1\x9c\x10\xe2\xbaN5\xc0\xc8B\xd5\xd1N\xfc1\xc0\xdc\x88|\xae\xbe}5\xc0\xa7C\x17"a\x1e6\xc0\x8b\xac\x14EeG4\xc0\xe6\x0b\xb5\x145>4\xc0G%\x9a\x8d\xb2\xd42\xc0\xb5\xde\xd1\xaa\x1eR2\xc0\xbf!X\xf4\x18(6\xc0\x15\xe0\xfe-U`5\xc0)\x8a,\x1e8\xc23\xc0\x87\x8a{\xd6\xcf*5\xc0q\x80V\xc08\x1b2\xc0U\xe4\xb5v\xad\xe64\xc0\x14\xa1\xad\x7fyv3\xc0T\x04/\xf5BA3\xc0\x0b\x927\x93\xca33\xc0/c\xd66\x8c\xfa2\xc0\x02<3Se)4\xc0\xdd\x96\xf4\xb0I\x875\xc0\xa6\xe6\xb4Q\x02\xe90\xc0\x9e}\xb8\x8a\xc6\x083\xc0\tp8\x88\x93\xe55\xc0\x01c\x17v\n\xc14\xc0\xfb\xfeF\t\x9d74\xc0\x0e\xa0\xcd\x88\xdcW5\xc0\x1d\xd3\xf9\x90\xce\x9e5\xc0\xdaB\x1fn\xb6H4\xc0U\x83\x90\xb9\xc9\x933\xc0\xf6\xbd9F\xff"4\xc0\xf9\x93\x14Zy,4\xc0,x\x11\xd8\x1a\x113\xc0?\xe5\xa9\x92\xd181\xc0\xd7Qk\xfb\x1e\xd43\xc0W22\xf3by3\xc0\x95\xf4\x85\x8cFi2\xc0\xaae\xec\xees\xdd4\xc0\xe2\xb4\x82\xd8|\xf02\xc0\x82_G\xf3\xaaU2\xc0I\x93\xe9#9/3\xc0\nu\xdb\x8a\xfb\xc61\xc0M\xcc\x14\xa3\xb4$2\xc04+\xba\x18\xa4\xd65\xc0\xfa\xc9\xdf\x8eB\xe92\xc0\xce[\x9a\x14eL4\xc0Wl\x93\x95R:2\xc0.\x8b \xf4\x1f\xd32\xc0-\x07\xa3F\xc0\xd15\xc0w\x84\x10\xac>N6\xc0\x16#U@\xb8\xe41\xc0\x02g\x03\x06$s3\xc0_YYv\x84y4\xc0\x98\xb5\x11\x93o\x993\xc0\xb3G\xd4\xd5(\xae5\xc0\x91\xfe\x12`*\x8b3\xc0\x98\xd9}\xf6\xa8(2\xc0\xc5\n\xcf\xd2\xfaa6\xc0\xdc\x84\rm8\t2\xc0\x856\x17\xc0\xa8\xe84\xc0($j\xd5gi3\xc0\xfd$h\xa1]f3\xc0\xa0\x0bd\x94\x0b\xfa1\xc0\x1f\xb8d\xfa\xf8\xcc2\xc0\x07@\xad\x1f\xd0K4\xc0\'D\x10\x02\x0313\xc0\xeb\xa7\'YUy3\xc0\xb2\x8e\x1e\xb8@\x1a2\xc0\xfb\xe2\x922Gf5\xc0K<\xcc\xde\x02\xde3\xc0\x98de\x92G\xb25\xc0\xa5\x11Y\x19\x03\x157\xc0T\xbb\xe8O|55\xc0\x8b\xd8\xeew\xc6\x846\xc0\xa6\n\n[A*2\xc0h\xacTR\xa9l2\xc0\xc8\x8ajT\x9c\xe91\xc0\x92M\x90\x93\xd6e7\xc0[d(\x81L\xa02\xc0o,A\xd9\x01B5\xc0\x00\xb0\xd6ET@4\xc0\xc3\xb4>o\x14M4\xc0\xee\x84\xf86)X5\xc0\xb7\xb8\xa1\x98sm4\xc0\xa3\x87B\xb7\xed\x885\xc0\x9f\\\xc6\xbe\x95w5\xc0\xeb\xec,-\x07;4\xc0\xe7a\xf7\n\xbe$6\xc0\xb8\xee\x13M\xad!3\xc0\xdaH\xdf\xce\xfc\xdd2\xc0(\x89\xfb\x1c\xfd\xb25\xc0\x1b\\\xa1~g63\xc0R\xe2\x1eO_\xdd5\xc0\xda\x19\xd2\x0b\xe9\x043\xc02\x96\xe2*\xc316\xc0{\xe7\xea\xb6}\xaf6\xc0\x10 :\x01\x0783\xc0\xd0\x9dIb\x19\xd40\xc0\x84y\xefM1#5\xc0\rds[\x08Q3\xc0[E6\x07\xe5s3\xc0\xbe\xf1\xd1\x88\xf2\x1c7\xc0\x15\xaf6K\xf4\x1a4\xc0\x06\xc6D.^37\xc0j\x82\x14\xf3\xb0\xdb2\xc0\xf7\x89\x88\x1b\xb6P6\xc0\x18\xeb\xab\x9f\xb1G1\xc0\xa5\x90YK\x04\x945\xc0\xf3\x85\xd3\x82\xa8\xd46\xc0\x83\x1a,\x1d^`5\xc0\xf2<\x11Kr\xee4\xc0p\xa0\x96^\xae\xe62\xc0O\xc9\xc0\r\x99\xfb2\xc0~j\x8a\xc6hL5\xc0:75\x1f\xeeD5\xc0\xf0\xc0\xc5p\x10i4\xc0\x05;hzO\t5\xc0@7\x80\xaf)\xe12\xc0\x17\xc0\xb9\xb4\xc3\x156\xc0\xdb\xbb\xff~\xd9R3\xc0f\xa8\xaf\xd1T]4\xc0\x02G\xee\xf3\xf5\xfb1\xc0\x89\xc8\x99K\xc2\xfc2\xc0\xcfjk\x9b\xe8\xf42\xc0j\r\xecn0\\3\xc0\x9am\x95~RO3\xc0\x13W\x92\x8a\x8d\x1a5\xc0\x89\x85r\x15\'"7\xc0\xd0%\xcc\xe2\xfcl3\xc0,\xa4T\xbd\x9c\xeb2\xc0\x82\x00\xab\xdf\x95{3\xc0F\x08\x00\xd0\xd8\xf73\xc0\xe2\x92$;Lo6\xc0\xeb\xdb\xc0\x037\xd22\xc0\x96\xe0U\xce0C3\xc0u-\xfc\\t\xd94\xc0\xe7J \xbdf\xbd2\xc0=\xf6-|NZ2\xc0\x8dQ\x05\xac\xa2\xf14\xc0\x8e\xa6\xcfw*\xff1\xc0\xde\x1d\xcc\xbfhO5\xc0j%\xda\xc6y\xaa4\xc0\xb4\x01\xb8e\x97:4\xc0G\x96%GC73\xc04\xd4\x0bke\r2\xc0\x83p1\xa3\xfd\x033\xc0\x9f1l:\xff\x0b6\xc0\xf4\xfe\xd3h\x91\xce2\xc0\x87*N{\x9e\xc22\xc0\xec\xf7\x7f\xc0\xb1L5\xc0\xab\xd6\xc9P\xea\xfe2\xc0\x06\xd9P\xc5\xdb\x062\xc0*\xe6\x8a&095\xc0\xed\xaf^\x80\xe8\x1c2\xc0\xc29\xe8R4@5\xc0\x92\xceQ\x1bj\x883\xc03;=\xdb\x91\xe92\xc0\xb9\xf2\x82y/,3\xc0\xf7\x1b\xe7\x01\x9b\x183\xc0\xde\xf8X\xa6qB5\xc0n\x8c\xb4\x03u 3\xc0\xd9\xd3\x1e\xe9\x89\xad0\xc0\xd9\x82\xc8(\xeaj3\xc0\x0c\x02\xa9+\xedS6\xc0\xd6\x0f\xe1\xaf*\xb64\xc0>\xa2-\xac\x0ff4\xc06^b\x9aJ35\xc0\x9d\xb3\x02\x94\x9c\x0c2\xc0-\x8e\xfb\xee\xd3\x124\xc0\xbd\\=O\xca\xc42\xc0\n\xa8X\xf8\xd4\r3\xc0\x8aL\x89\x1e\x00\x1a4\xc0!v&\x9e\xe1\xa94\xc0\x95\x91\'\xebcb2\xc0\x13\x83\xbcs\xe4\xc72\xc0\xd9\x14\x1f\xb2E&6\xc0Z\x92PN\xe3\\4\xc01\xb8\xdc~\xa5\x1b2\xc06.\x14\xd2\xe4c5\xc0S\xeez\x9f\xd9/3\xc0\xed\x06\t\xb8\x84\xd13\xc0\xef\xf6\xe6\xe7y\xc11\xc0\x1e\xe4\x1e\xd9\xf6N3\xc0\xf9\xa1}\xc2\xff\x933\xc0IC\xc2\xb1k\xa52\xc0H\xd0To\x84\xf11\xc0\xbd\xaa\xf6](M2\xc0_\xe5|\xd3\xce\xb5-\xc0\x11\xdfjsEq4\xc0\xf0a\xc0\xf1"&4\xc0\xe1\xd0p\xcb\x98m4\xc0?|3\x94\xf6B5\xc0 \xcf<\x0bD\x912\xc0Fd\xf90\x07,3\xc0\xdd\x9a\xbc\xf9p\xde4\xc0\xb6(%\x9c\xddT4\xc0v\x195\xb4\xfe\xc0.\xc0e$\xf1,\xa024\xc0\xa9\xbe\x83\xaf\xc1\xd14\xc0\x96\x9a\x1aYKd4\xc0\x83+\xe0~\x83\x91.\xc0cc\xb7/\x84\x923\xc0\xdeG[H\xe914\xc0\x0b6\xe6`k\xe93\xc0\x8b\x17>\xfdkm3\xc0\x8f\xd54V\xa7;5\xc0\xaf<\x9dE\xb5W4\xc0\xcfIP!\'\xd56\xc0\x8f\xe08lQ\xc44\xc0\x84\xf1\x8f\xd0\x84\x963\xc0\x10w\xf6\x00\x9184\xc0\xab\x05\xb6\xf9\xff\x1c5\xc0B&\xe6\xc5\xa0\xef4\xc0\x9f\xc93\x85\xf3\x961\xc0\x92\xba\xad\xe0n/3\xc0z\xa7g\x84\xaaK5\xc0G\x00\r(^(6\xc0\x87x<mp\xa13\xc0]1W`E24\xc0H\xd0\'G\x08\x894\xc0\xb8\xf4\xe3\xaeF]3\xc0\xb5\x1e\n%\xee\xb72\xc0\xe7C\xc6:\x15\xbd5\xc0\x85\x88\xd9\xa9\xc7\x1a3\xc0\x1en\xd8\xe7p{3\xc0\x8fP%`+\x844\xc0Y-\xad\xd3\x8b\xcc3\xc0\xe5\xb5U\x8b\xc1z3\xc0\xae\xf7\xc9\x82+M1\xc0\x83@9\xcen\x8b2\xc06jq?L\x124\xc0\x87R\xc9\'j\\4\xc0\x9d|\xb3\xd8\x80i2\xc066\xfb\xb7a\x163\xc0\xa335\xb1L 6\xc04\x1e\xcb\nQ,/\xc0\x04j\xc8t\xd071\xc0\x9a\xa2\xa1\x9a\x02\xe42\xc0\x97\xd7K \xc3\x014\xc0\x8b\x98\x95\xe7\xed\x922\xc0)\x8dy\x03t16\xc0\xb5\xfd\xff\x83\xf6\xef6\xc0\xee\r\xaa\xd7\xe6d4\xc0\xdb\xd0/\x88\xff\x1c5\xc0\xe7\xe2yG*\x19/\xc0G\x82s/$>2\xc0\xd2\xe8[ \x1a\xf86\xc0\xf9g\x1bKC\xd24\xc0\xd3\xe8dxN\xf24\xc0\xad\x12\xbc\xe2\x02\x874\xc0\xde\x00h\x85\x02\xa10\xc0}p\xe0N\x85j/\xc0\xb1y\xd8\xc2\xb0U2\xc0u\x18\xe2\xc9\xae\xa05\xc0B\x0c7]\x04#3\xc0c\xa6\x13\x14\x83\xe74\xc0Fk\x00\xc5~x6\xc0\xb8!\xe6#\xc5\x085\xc0\xe1\x83\\*<r2\xc0I\xf0\xdd\xc1,\xb73\xc0b/\xaf\xe1\xae\x074\xc0\xc1\xf2S\x1aOW3\xc0r\x0c\xe0\xfcR/5\xc0\xbei\xee,\xc0\x1b5\xc0\x96\xd4\x98\xfa\xf0\xd14\xc01\xa8 \xaf4\x1e-\xc0R\x85\x820\xa4\xc94\xc0\xb01\xd4\xf1\xfe\xa33\xc06 $\xac\x8b\x96-\xc0_t\xc3\xba\x94\xe00\xc0n\x8c\x17\xddNw2\xc08\xbb\xaa{n\xbb1\xc0\xa0[U\xa4\x00\xf54\xc0\xc1\xe0\xf2:\xf2\x043\xc0\xdav\x94\x91\xac 4\xc0X\xf9\xbb\x13\xa4\xa22\xc0h\x05\x00\xcc\x91\xfc2\xc0\xe5\xdb\xc0\xfb"\xb93\xc0%7\xc0\xcdn\x1f4\xc0q\xce\x0c\x96\xb6\xff1\xc0\x8c\x84G\xee2w5\xc0\xffW\xe6\xcb"\x9c4\xc0t\x06\xfe~\x1fS4\xc0\xb3V\xfa\x93y\xdb5\xc0\xe3\n\xef)\x91v3\xc0\xc4\r\x9d\x95E\xe91\xc0\x83T9\x99\xa7%3\xc0\xfe\x15\xd6\xfdq[3\xc0\xb0\x95\xadJ"\x1f1\xc0\x16&\xe2\x9f\x86\xe84\xc0\xcet\xa7\xcd\xea\x175\xc0\x8d4\xc8\xf2\xc4u3\xc06\xb7wh7\xe32\xc0\xd3I\t\xe5\xc7\xe62\xc0\x82Y\x84\xa5\xb7F4\xc0\xa2\x83q\xa0\xa9H3\xc0B\xf5~\x8c\xa4\x934\xc0\xcbn\xc3\x0e\xa9\xb06\xc0\xf1\xfc\'b\x12\'5\xc0\x11X~\xe6h\xe93\xc0\x17:\x17<`\x184\xc0`\xa7\x11\xdb\x10Z3\xc0\x85\x0f\xcc\xf2\x13A2\xc0X(9\xc5\x1c\xbb3\xc0\xc3$\xa3\xc7R57\xc0\x7f\x86F\x8f\x98i5\xc0\x0b\xbd\xd6\x13\x9e\xe51\xc0.P)\x85\x7f\xf84\xc0!_\xc8y0\xfb4\xc050\xb6r\xc0\x853\xc0\xd3\x08t\x9d{\x135\xc0\xf2c9\x07\x95\xd95\xc0\x9b\t\x97\xf3\x1a\xf64\xc04N\xa2^\x84+/\xc0/\x93\xda\xc4E\xc03\xc0Q_9\xd4\xf0&0\xc0\x12`:\x04\xee\x965\xc0\xd8\xe3\xd0\x12\xd7\xd11\xc0\x81\x06gY*\xfc2\xc0\x8c_`z\xcch4\xc0\x88m\xef\x04g\x082\xc0\x14\x01\x0c\xa8\xe1t4\xc0\xcf\xf6\xdeL&v4\xc0h\x00\x99)\xd8C6\xc0\\\xc8\xfc}\xe7\n4\xc0\xdb<`\xd8,y2\xc0>f?\xb6d\xd23\xc0\n\x08[\xc0s\x973\xc0jJ\xdd{]\xb63\xc0\xfa\xd1$\x1f5\x023\xc0\xb6>\xc5\x98\xefZ4\xc0t\x99\xff\n1\x8e3\xc0\x1f\xe9\xbe\xf1\x03\xd92\xc0\xfeypw\xf8\x9a4\xc0\xaf\xac9r@S4\xc0ohq\x9cS_4\xc0\x14\xa5R\xf0\xca\x0e3\xc0\xe4\x15I\xa0@\xd72\xc0\xbf7d@&F3\xc0\x8e\xed-\xba=?7\xc0\xceT\xa3\xfb9N3\xc0T\x91\x8a\xb7\xbb\x823\xc0\xfflJ\xa0\x7f\xd12\xc0MM\xf9\xf8:16\xc0\x96\xd25"\x15\xdd2\xc0\xdf}<s=\x053\xc0\x84\x1c\xd1\x16\xbdl4\xc0\xdd2u[AI4\xc0\x08\xaa/+i\x912\xc0\xefV\x83>\xe786\xc0\x84y\x82m\x03\x915\xc0\r\xec\x01YK&,\xc0r\xb4\xc7\xe2\x15\xdf6\xc0\xb1d,M\xe2\xb72\xc0\x13^\xe1=y\x122\xc0P\xbdu\xb6\x9a\r2\xc0i\xd5\xfcf[\xd76\xc0%-\xd6\xa0\x9274\xc0\xc0\x8f\x17E\xaf\xe24\xc0@:\x1aY\xb8\x0f4\xc0a>x\xba\xea\xe61\xc0\x900V\xda\xf6\xe44\xc0\x18\xab\xb9\t\x8c\xfe2\xc05%\x02\x1f\xbb\x006\xc0!\x03\x04\x90X\xa54\xc0\xe3k\xcce\xa5r5\xc0>^A"{\x183\xc0\x02A\xc9\x8e\xb3\xca4\xc0n\x81\x17\xd8\xf7\t3\xc0\xe7\xa5}\x9e\x05?5\xc0\x8cg#r\xe5\xe36\xc0P\x91\xef\x9b\xec\x934\xc0\x9b\xdalE\xfe\xc15\xc0\x02QF\xa6\x0f\x043\xc0\x87\x08j9Z\xc13\xc0\x19\xfb\x05\xbf^\x995\xc0;n`\xfd\x17\\3\xc0)\x0e\x9bf\x1c\xb81\xc0\x13IQ8\xfc\xe85\xc0\x12\x00\nn\x9du3\xc0\xf3\xa8\xb1\x15~\x034\xc0i\x1bs\xb0B\xcb1\xc0\x0f\xc8a\xdf^11\xc0s\xec\xaa\xae\xc0\x8f4\xc0\x8dt\xba\x15\x94\xa35\xc0\x81\x1c\xb4\xe4\xc3\xea2\xc0\xd5#\xa7\xd8\xdc\xbe3\xc0(\xc0\x85\xf9TO4\xc03{vi\xcc\x0e3\xc0=\x0frFI\xf44\xc0\xea\xea\x8fa\x8d\xc92\xc0/q0\xa1\xbbl5\xc0\x1a9\xa0\xd0K\xff6\xc0\xd5v\x806\x8f{3\xc0\x8f}sL\x96\x1a4\xc0\x9aS\xb4\x11ne3\xc0\xb0E\xaai\xce\xe72\xc0/d\xe3\xdbo\xd3.\xc0\xa4V\xca\xf0\xd4.3\xc0\xc3%\xd8\x80\x0fG4\xc0\xf5\xffX\xf4\xbb\xc23\xc0\xfe"\xceg\xe9+3\xc0\x81\x86\xf2\xd5\xa1\xc45\xc0x\xa3\xf3\x05\x81\x9c6\xc0\xf5\xc4sL\xe6)4\xc0\x04\x1d*p565\xc0\xf1\xbb\xe2\xfe\xce\xa34\xc0\x0b\xdf\xee\xe3\xe6M6\xc0\x99\xea\xb3\x13\x9b>3\xc0\x8a\x84\xff\x15M\x805\xc0\xba{\x06\xa8\xebJ4\xc01\xafB.\xf2a4\xc0B4\xe7\xa7)\x074\xc0\xc8S\x87\xba\x05>3\xc01\xf4\x81NB\xdb5\xc0\xc1Eg%\x1a\xc22\xc0,\x9e\xbc\xaa\xb3\x036\xc0\xab6\x92\x9c6\xe62\xc0\x8a5\xc3\t\x91V4\xc0'
p16
tp17
bg3
(g4
(I0
tp18
g6
tp19
Rp20
(I1
(I14323
tp21
g13
I00
[truncated: 882,338 more chars]
