# Supplementary material for: Sea ice drift data for Fram Strait derived from a feature-tracking algorithm applied on Sentinel-1 SAR imagery
Source: Data Brief. 2018 Apr 19;18:1410–5. doi: 10.1016/j.dib.2018.04.034 (PMC5999601; doi:10.1016/j.dib.2018.04.034)
Supplement: Supplementary file 2 — Supplementary material [file mmc2.zip › fs_s1a_data/HH_filter200vec/FramStrait_HH_20141104T074516_20141105T082616.dat]

(lp0
S'S1A_EW_GRDM_1SDH_20141104T074516_20141104T074616_003129_003987_630C.zip'
p1
aS'S1A_EW_GRDM_1SDH_20141105T082616_20141105T082716_003144_0039D5_D664.zip'
p2
a(cnumpy.core.multiarray
_reconstruct
p3
(cnumpy
ndarray
p4
(I0
tp5
S'b'
p6
tp7
Rp8
(I1
(I232
tp9
cnumpy
dtype
p10
(S'f8'
p11
I0
I1
tp12
Rp13
(I3
S'<'
p14
NNNI-1
I-1
I0
tp15
bI00
S'\xe7\x81z\x08\x96\xee#\xc0\x13\xcd{OC\xf6#\xc0\xa4>\xdfI=\x9a"\xc0\xe2\x87q`I\xa9(\xc0\xe4\xbe\xbd\xc6\x15s*\xc0+!/h\xcc\xf2%\xc0))%\xcc\x84\xf0\'\xc0\xb8\x897\\}""\xc0[k\xcf\nF~%\xc0148\xe8\xd1T!\xc0\xfa\xa8Ku\xba\xfc&\xc0\xdaXl1\x88\xfc*\xc0\xd3\xefL\xc6\xa9?\'\xc0\xa9\x02g\x9a\x84\x8a#\xc0\x04c\x06=D],\xc0j\xf8L\xe4\xaf\xed%\xc0\x89\xbbx`}\x80#\xc0o\xc3\xaf\xfbGe(\xc0\xaf\t*B\xe6\x10"\xc0}\x91t\xf6D\xd6%\xc0\x9a6\xd1\x0f\xed\xb6 \xc0[\xb82\x9bMi#\xc0}\xda\x07&S|$\xc0*\x17\x90\x8b\x1b\x7f%\xc0\rM\xefwlT \xc0\xb9\x06Z\xb6\xe2u(\xc06.n\xa4^\xcc\'\xc0\x94\x87\xec\x90\x94\xc6 \xc07.\x8b\xc17\xa7%\xc0a\xf6|1~\xab,\xc00\x86\xe3\x8f\xdf\x17\x17\xc0\xb5zS;\x13\xa6$\xc0Ce\xb2\xcf\xe0\xaf%\xc0g\x12\xde\xfd\x88<%\xc0u\xb5Q\x1b\x01\x80$\xc0Y\xb1`qmG,\xc0\xb9\xf0dV\\>!\xc0U\xdd\x869lx$\xc0\x9e\x9cT\x9b\xd6\xf0$\xc0 ,\x15\x10i\xf1%\xc0\xe1u\x08\xc5\x9c\xee+\xc0\xd8\xd1Q&\x8b\x97\x1c\xc0\xdc~\x14\x95\xf7\xb8 \xc0=\xf1f\xb8\x91q\x1c\xc0\xcaM\xff\xcf\x00\x80%\xc0@\x1b~4^\xee%\xc0\t\xba1Q\xf0_(\xc0.\xaaS\x9fT\xa2$\xc0\x1e\xb0\xa7~\'e(\xc0S\xd7TEB\xf2%\xc09\xa3\xbe\x94\x8a\xb4$\xc0\x130\xb6s\x8a\x11\'\xc0\x7f^v\xaf/\xb2 \xc0\x93\xbaw\xc4\x8d\xb0%\xc0\xf3\xc9"\x18O\xa6 \xc0\x9f\xf5\xa8;\xf3}$\xc0\x88\x9c\xdc\xce$\x00 \xc0Z\xbd\xf2F\xfc\x86#\xc0\xdf\x14a\x96\xc6\xc6\'\xc0\x07@\x02\x9b\xea\x86#\xc0\x8b\xbb[\xe5\x0c\xa9(\xc0\x0e\x12E\xdap\x14+\xc0MZm\x80\xa4+$\xc0\x80\xe0\x10BLS \xc0\x8fk\x1f\x16\x81.&\xc0\x12\xc3\xa4RFf\x1d\xc0\x7f\xb8}\x00\x9cB%\xc0\xb1.\x05~\xa4\xa5\x1c\xc0\xf8\xc5>\xa8DU(\xc0\xf8&\xef\xcf\xf2\xb2(\xc0\x98\xd7\xdd\xe0 \x12+\xc0-\xff8X\xba4!\xc0\x90\xf1\xaet`\xe0$\xc0\x0fV\x83\xa4f\xff#\xc0R\xd3uT\xa5\x86#\xc0c\x06.\x8e\xec\xad#\xc0\x13^\xa6\x8d\xba\x86#\xc0p\xdeaf6\x9c#\xc0:\xe5\xd4-\xe0\x9e \xc0\xae\x16\xfc\xb25\xed%\xc0\xb5\x03\xf5.X\xb1+\xc0\x0cs3w9\x03#\xc0\x19\xfdh\x8do\x86!\xc0\x871\xa8\xa2N\xaf%\xc0\xfct\xa2\x82q\xe9+\xc0\xd2\xf2\xde\xf2\xa8\xed$\xc0\xa72%\xe5\x9c\xab,\xc0\n\xe6\x078\x98\xfd$\xc0\xf1S\xa4\xf5w\xa1$\xc0X\xee7\xf3\x1f\x7f$\xc0\xc4;\x8aV?\x1a\'\xc0\xa4\xa4k\x1f0f$\xc0MH24\xa7L\'\xc0\xb5\xfa\xfd}P.#\xc0.\xf0\x1fh\xc3a#\xc0\x91\x00+\x9a\xa8\xd7%\xc0G\xc5\x1c9n\x94#\xc0\xc5\x96\xf5\\O~\x16\xc0C\x1aW\xd1\x16A!\xc0y\xff|\xeb\xc2d&\xc0\x9d\xf4\xbf\xb9\x93\xbf!\xc0\xa4!\xabu\xda\x8b(\xc0\xc4\x88\xff\x86)\xac \xc0\xd1o\xd2\t\x92\xff&\xc0\x8ab\xbf\xcd\xfc\xdb%\xc0M\x93\xd3\xae\x83s(\xc0\xc7{/"\xefR(\xc0\xd9\xc4\xc5\xce-l(\xc0\xad\x98E\xcb\xf2c(\xc0\x8f|{\x98]@(\xc0\xa7\xcaC*`\xc8-\xc0<\x92\xe9\'\xe3\x13+\xc0\xadq\xe9j\x90p(\xc0\x8c\xfb\xfd\x91\xc3V(\xc0^0b\xb1\xb43(\xc0Vnd\x10@[$\xc0\x87\xc6\xc7\x85\xd2\x19%\xc0|\xa0M`\x0ev$\xc0V\xebQ\xc7\xf7\xff&\xc0En\x1a\x1f\xa5\x80$\xc0(<(i\xbf\xc3%\xc0\\\xa3\x1f6\xbe\xd6%\xc0DNJ$S\xaa)\xc0*\xe4[r\x0e\x9e"\xc0\x96\x8e\x0c\xf1,F%\xc0\xa2\xbd\xe9<#L$\xc0\xc2;p\xee\xc7\xaf \xc0\xb7\x04\x1eI\xe5\x87#\xc0\n\xf7\xa6=T\xa0 \xc0\x0c\xc2\xda\xc9\x92\xad\'\xc0j\xde`j\xa6h#\xc0U\xe2j\x9f\xbd\xe4%\xc0d\xa0i\t\x9f4(\xc00\xca\xf9\rb\x91,\xc0\x11\xb7\xbf\xaa(\xfa+\xc0g\xae\xa1\xd0*+/\xc0l\xf2\x06\x03\xa9\xc5*\xc0\x9d\\-\xea\x9el"\xc0\xef\x80#X.D"\xc0\x90\x93N\xac\xfc,*\xc0\x99\xe0\xc5\xb9\xf7\xeb\x1b\xc0K\xa5Rt/\x9f"\xc0\x9d\xf3b\xcb\xe8.#\xc0\xc1\xb7\xd4\x7f\xd3X\'\xc0re\x8dX\x81n$\xc0+%yg\x1c\xf7\'\xc0\x8a\x05\xd6\x1fj\x87*\xc0\xa9\xe1\xcc\xc9nG"\xc0\x1c\x81q\xa7\xd6\xc6*\xc0\x80Y`\xd5YM%\xc0\xa4\xf2\xc4\xdb\xfb\xdc&\xc0\x0c\xf96`\xb2Y-\xc0F\x07\x87p\xa4\xd6,\xc0U\xcex?\xe0V%\xc0\xd7\xf8\x9f\xaf\xa1\xa2 \xc0\x9b*\xd42_&!\xc0\x18\xd3\xaaZ\x86\xc7&\xc0\x13\xda.\xa6\x85\x8c\x1d\xc0P\xc2\xcf\x07Wm"\xc0\xba}wQ\xb0n$\xc0\x14\xeb\xa1\xbaA\xeb+\xc0=W6\xbf\x17=(\xc0\x0b\xf7\x00\x04\xbf\x17%\xc0\xe2M\xcbv\xed\x1f%\xc0\x8c\xad\x81\xc8Y\x14%\xc0\xab<\x85.\xb8\xa3$\xc0K\x1e\xcdn2\x12\'\xc0D\xd1ipS-*\xc0i\nMt\xd1\x05&\xc0\x7fL.\xf5!\x85#\xc0\xd3\x9b#\xc1\x00S(\xc0\xf0F)]8p(\xc0\xf2\xf0jK$]%\xc0\xac\xff!e7^(\xc0\xdf\x19\x12&\xd8\xea%\xc0\xaaV\x94\xfd\xc7Z%\xc0\x1dJ9\xa8\x81\x19\x1b\xc0j\xb7Y\x82\x82\x8a(\xc0\x1b\xfb\x9e\x91^1(\xc0\xe3$X\x0b\xfc/*\xc0gg\xe7\xb5\xe9[%\xc08\xdc\xfb\xf2\x16\xd8&\xc0\x90\xfd\x17\x88B\xa9&\xc0\xa870G\x04\x93\x1d\xc0\xe5GA\x0b\xfax$\xc0 *jr\x17d$\xc0\xe0@\xeac\xdf\x08\'\xc0\x95).|\xa7Y\'\xc0\x14e\x84s7\x13\'\xc0-\xbe\x8fW\x04\xb6)\xc0\xb6V\xe0\xef\x8e\n\'\xc0\x99\x91\xacu\xaeW\'\xc0\x03\xe9\x1f<\x12\x1a%\xc0~\x03\n\x9e\x02W(\xc0\xdb\xc1.4\x1dr(\xc0\xcd\xc6Dl\x98_(\xc0\x9b\x80\xd9F\x9d\xf7+\xc0\x01U\x9e\xf6El"\xc0X\xed\t\xf9\x08\xcc%\xc0\xbe\x9b\xbc\xfa\x05\x81\'\xc0k\xbaDs\xd7\xb5\x15\xc0\x9f\x15\x89(\x92\xd1\'\xc01\x80\xb6\xa1D\x81\'\xc0\xd9_\xb8q\x96\xa3$\xc0\xae\xc4\x97k@\xc7$\xc0\xd3\xba\xa1\xcb-H!\xc0\xf9\x94O\xf2u:.\xc0z\xe2\x0f?U\x16,\xc0\xc6H\xebJ\x82I,\xc0jT\x9e-\x8a\xd4,\xc0\x1ay-*\xd4\x1d*\xc0\x84\xe9\xcc,&\xac,\xc0\xf8z\xdc>\xa6\x9e#\xc0m\x8b*\xbf\xfd\xa0 \xc0\xba+\xc7\x1c\xb9A \xc0C\xdb65\x85L\'\xc0W-\xe5\xfe\xe5L\'\xc0\xb7\x15\x84HC\xa3&\xc0\xc6\x8b,\xf1\xbfm)\xc0}\x11\x1ac\xb8\x15"\xc02\x0f\x90\xc9\xdeK)\xc0:\xbc\xc4\xf1n\xb6\x1e\xc0\x9c\xd1G\xc3-\x02\'\xc0\x19t\xb3\x1a\xea\xed%\xc0\x1c\x8a\xb2\xeeLk(\xc0%&;\xf0u2\'\xc0\xe8\x1f\x0bB%S(\xc0,\xd0\x9e\xce\x94\x9d\x1d\xc0\xfd?\xc9\xebdr$\xc0rR\xe8\x07\x1e\xd9\'\xc0\xd9\xf3\xdc\x17j\xf1%\xc0\xb0\xa9\\;\x13H(\xc0'
p16
tp17
bg3
(g4
(I0
tp18
g6
tp19
Rp20
(I1
(I232
tp21
g13
I00
S'\x18)\xc4CLpS@\xcc\xd9\xb2\xb1DpS@\xde\x97];\x18nS@\xad\xb7\xe7\x1b"zS@\xdb(l\xb6\xaflS@[\xd1\xe1\xd7\xd4\x80S@<\xae\x19p\xd9\x95S@\x163\xc7\x16\xcbzS@\xa8\xaf\xae\xab\xa3\x95S@\xf7\x85\xef\x8c\x08\xd9S@\xd8\x06z\t\xa2\x7fS@}\xac\xcc \xb5\x9aS@\\\x94\x15~\xd5\xaeS@\xd1q\x06O\x01mS@\x96:\xfa\xce\xad\x92S@\x16\xd4\xe2]\xf1hS@`I\xb6o\x08sS@\xca\xb8\x0f\x96\x96wS@di$\x11\x95zS@\xee\xa9\xde\xa5<`S@\x83\xf0=\x8bfmS@\x91\xd2?\xfeCsS@\x90\xfa\xae\xec\xadJS@\xe3d4U\r\xb5S@\xeaz\x10T\'}S@\xa4\x7f\x18)F\xaeS@v\xa6\xc8\xe3\xfb\x9eS@j\x90\xa5\x1b1\xf6S@*T\xdaX\xb4\xe8S@^k\x14\xe4\xc3YS@x\xda<\xad^\x03T@\xdc\xa5\x0c\x98e\x87S@\xa3\xfb\rN\x83\xb4S@\xba\xb0\xc9\xad\xa5\xb7S@\xb9\r\xa6\x95\x93JS@\xa4\xc5\x05U\xe1\x92S@qW\x01\x01\xfeqS@v\x06\xac\xbf\xdbJS@7Q\xee\xd9qUS@Od\xe3\x0b}\x89S@\x89P\x0c\xbb\xcfdS@h\x9e\xe2\r\x99\xa0S@\x93\xdd\xec\xfe\xb5\x80S@-\xb2\xe1\xc2K\xa0S@2QW\xb3\xbb\x82S@6/\xcb\x9e"\xc1S@\xcb\xfc\xc8g\xfa\xa7S@O\xd1\x00&3GS@n&\x1b\x86\x8f\x9dS@\xb0\xd1\xe5"\xe0\x80S@\n\xf7a\x91usS@\xab\xeb\x8f\xa4\x86hS@\xc0}Q\xf7CmS@\xff\x0eX\xdc\xcbeS@\xfc\x9e\xcc\xe2SmS@\x1e\xc9;3\xf2zS@\x13y\xa6\'V\xfaS@l\xd34l7nS@{\x13\xfbt\x18RS@\x84b\xe1^dnS@d\xcb\x01.\x1fzS@\x9d\x0b\x17\x9c\xe0\x9aS@\x8bj\xfc\xeb\xf5cS@$\x88\x7f\xab{oS@lOlG\x11\x92S@w\xad\x91L\xd7\xf9S@m\xaa\x87\xd1\xe6\xb6S@6\xb7W\xac\x82\xa0S@\xa6%AN\xb0\xadS@\xf7v\x99-\xbb\x9dS@\x93\x7f$\xc6\xd6\x9aS@<\x83k!\x90xS@\xcc\xc6<|\xb5sS@\x1eV[nDpS@\xbe\x89\xbf\xc2inS@\xc6\xb0f\x13\xa0nS@U\x95\xbc\xd23nS@\xf3\xf2\xb8\xdb\x8cmS@\x98\xf80\xdb\x19mS@\'\xcd{\xbc5\x89S@\xcc\xd8\x9bK\x05\x95S@\x05\xa2\x92\xcd\xa7rS@{\xbf=\xfa\x13\x88S@\x18\x9ah+\x85\xb4S@7\x97\xea\x16\xa6dS@\xf1\xc40\xa4\x13US@\xcf\x92\xd1t\xb5YS@\xed\x900\x9d\xc6\xbaS@\x1a>1\x1a\x19GS@1ZN\x83\x94JS@\xa3\x019aT\xb3S@\xc2\x8e=\xb4\xfbJS@\xecD\xd9\xa5U\xb1S@\xb6\xa7\x8a\x96T[S@+&\xe2;clS@\x95\xfb\xd3\x82\x81\x80S@\x168\x02\xd6VmS@`\xbe\x02B\x91\x04T@\xc9\x8cT\xe2WuS@\xc5ki\xa9\xd9KS@\xba\x9b\xb0NCkS@\xcc\xdd`%\x97\xadS@\xacY\x84\x035sS@\x08\xe3\xff\x82\xeb~S@\xfe\ng!u\x80S@\x8c\x18p\xaf\xfa\x9dS@\x88S\x1e\xb7\xa8\x9dS@\x8a(\x1bu\xc2\x9dS@PG\xe3\xd6\x9d\x9dS@pl\xb6\xd0V\xa9S@Y\xbc\xa1e\xa5ZS@\xec\xd5\x14\xd5\xe0\x9aS@45c\xf3\xc1\xadS@\xe2\xc1+a\xa8\xadS@/3\xdf\xbep\x93S@\xef,\xa5\x1b<IS@U\xe8,]\xe0\x8bS@\x0b\x07p\xef\xbfJS@\xb9\xa3\x1a\x1c\xc2\xb0S@"\x85\x15\xfe]LS@\xdc0Dm\xa9\xb4S@\x8a\xe1\xcfTw\xb3S@\xc0t\xf9\xccy\x87S@\xe7\xb8u\x87;MS@\xcb\xbb\xc8G\x16\xbcS@\x80^it\xd9vS@<h\x08h?nS@S\x8b\xff?pnS@j\xb8\x1f\x8d\x12mS@\xc2%\xdf}h|S@\xfdL\xffA\x10sS@\xc8\x04\x9f\xbf\xa6\xb2S@\x90P\x03\x95\xf4{S@\x84k\\\xcb\xdceS@\xe8\xbd\x14\xdc\xcedS@\xd8NP\xbc\x08lS@\x16\x08[\xd7\xc3yS@w\xbd\x83o\xf6NS@\x93\xab6\xbbubS@\xf1\xbc\x867\xf6oS@O\xc3\xc8\x9a\xc7\xf1S@\xb4\xe2\x00\x05\x15dS@\xeb\xa4\x00\xed\x14[S@|e\x84\x14\xfe\xb0S@F\xcf\xa7\xbb\xa3GS@T\xee\xd7.\xd2\x95S@\x7f[\xbfjB\x9aS@\x97\x8e\x15\x0c\x9a_S@\x02\x84\xa1>q\x9aS@\x87o\x9d\r\xa4GS@\x9c\xd2|\xc2\x83}S@\xcdK\x0bs\x19nS@H\xacx]\x1eeS@\xebC\x1as\xfd\xbaS@\x8d\x1e\x01.\x0bmS@\x9e\x07x\x9c\x97qS@\xdd@@7vkS@\xd5K\xbb\xcbJ\xf9S@\x07b\xae\xa0\xaaOS@L7\xd6\xd7\x9fGS@\x12U\xbaJ5kS@\xe4ix\x0fU\xa9S@\xfd\x0c\xfc\xd6A\x82S@0D$\t\x87\x82S@\x88y>\x92\xd5\x82S@-\xd7\xc9\x17\x1aGS@\x03s\xced\x8fhS@\xf2O7\x15\x0cpS@\x1d\x0f[\xce]\xb2S@\xf3\xbfF\xe6BnS@\xfeDZ\x9f\xb5\x9dS@q\x1e\xf8\n\xec\x9dS@Q\xcf\x08\x96\x96qS@.sp\x9f\x17\x9dS@\x84\xc8\xafH<\x89S@"\x99\xaf\x1e*qS@~\xc0\xf8\xc2\xee\x18T@:\xa4\x0f\xd4\xac\xadS@\xe9\xfe\x05\x16y\x93S@\x86nI\xce\x01pS@\xb6\xcb|@"qS@\x03\xa2\xe2h\x05\xb6S@\xccs\xc2\x80o\xb5S@\xde,\xed\xa3Q\xf9S@-2\xce\xff\x98JS@\xe9\xbe\xd8!\xe4JS@\xf2\x9b\xf9\x7f\xf8\xb0S@,\n\xb0\xea\x8f\xb1S@\xed&a7\xed\xb0S@\xa0\xf8\x96H\x1f\x87S@\xd6@\xc3?\xa9\xafS@a\xdf\x8a\'\xbf\xafS@\xba\x18<\xa7A\x82S@d\x07\xa8\x8f-\x9eS@\xbb4NV\xe5\x9dS@\xf3\xd4\xa2\xda\n\x9dS@q\xd9\xf5\xcd\xc1dS@&\xa5=\xc1\xa2OS@\x90\xb3l\r\xdd\x91S@\xdb\xff\x8ds\x9bLS@k\xd6\xa2\xa0\xc2\x05T@\x01z\xd2b7RS@\xaf\x16\x97\xce\x95LS@@\x0bP\xff\x1fGS@\xe9-\xb7WyHS@\xe3\xf4Ega\xdbS@\xd1\xbd\x0c\xab\xe4`S@;\x85\xde\x11nbS@\xe7\xdc\x01\x01\xa5cS@7\'\x07u\x08eS@\xca\xe0\xd4 \x15\xcaS@6\xf3\xe4\xe2{`S@y\xca\x19\xbd\xc4mS@\xb4}\x12`\rmS@.\x1c\x14\xcbilS@\x87\x11\x8f_\xb2|S@\x8f\x1c\x1d\x07"}S@W\xe9\xf6\'s\xb6S@.\x07\x04A\xd3\x9cS@\x15n/~L\xacS@\x8c\x8bN\x89M\x9dS@mEX9<\xf6S@5\xec\xdb\x1c\xcd\xb0S@\xf9\xb80K\xac\x80S@\xebJ\xf1v\xfd\x9dS@\xc2\x03\xba)H\xafS@\xe1*\xf1\x15\x1a\x9eS@o|]\xcd\x9f\xf8S@1n\xa2\x94S\xa3S@\x01, &L\xa9S@\x9f\xab\x06!\x87\x88S@7V\xf5><\xa9S@'
p22
tp23
btp24
a(g3
(g4
(I0
tp25
g6
tp26
Rp27
(I1
(I232
tp28
g13
I00
S'\x8e\xa8\xee\':\x1e$\xc0\xd0\xb5e\xe3\xca&$\xc0\xaa\x82<\xa5\xdb\xcc"\xc0\xb3\xbe\xa0\xd1\x9c\xd6(\xc0\xb2\xf7\xf2\xc4{\x93*\xc0\xf0\xd5\xccu\x8d\'&\xc0~\xf5\x86\xd1%\x04(\xc0b\xe4e\x06%Z"\xc0\xa8\x03\xde\x86<\xb1%\xc0\xafS3\x06Q\x92!\xc0)\xa9d\x98\xbb\xf0$\xc04t+o\x1c(+\xc0\x93\tXI\xfav\'\xc0M$!\x97/\xba#\xc0\x1d"uc\x9ch,\xc0-tl\x9a\x16\x16&\xc04D\xf2\xc2\x07\xb2#\xc0\xc4\xbe\xa9\x94Q\x90(\xc0 B*m\x84H"\xc0\xb3}\x0f\x94n\xfe%\xc0-\xd8\x8b\x02\x9c\xe7 \xc0R\x7f\xb2u\xc7\x9c#\xc086<\x8fi\x9c$\xc0/vx\x18\xfc\xae%\xc0\xf5<\x82\xc9\xb2\x8e \xc0(\xb2Q\xb1\x8au(\xc0+w\xb1YL\x00(\xc0\x91\x08\xb2\x8a\xbe\x10!\xc0/\xe1\x98V\xc9\xb3%\xc0\xf30\x1b\xab\xab\xc5,\xc0/g\x92\xc7)\x03\x17\xc0\xae\xdbE9b\xde$\xc0Mj\xa5\xb1\xf0\xdf%\xc0%\xcdF\xc4>j%\xc0\x19\xbf\x9a?\x88\x9e$\xc0\x7f\xf4\xb8*fR,\xc0\xa8r\x05k\xafq!\xc0R\x99\xbePV\x95$\xc0\xd0}:\xa0\x1e\x13%\xc0\x88F\xf7\xca\x98"&\xc0\xe3R?2;\x01,\xc0\xad\x90\xe1lh \x1d\xc0)\xddy\xaf\xb0\xf3 \xc0\xf2\x94\xd8t\xad\xfa\x1c\xc0\xc3\xfb\x18g0\xb5%\xc0\xd9\xeedu\x07\'&\xc0\x8d[\x94\x8e\r\x83(\xc0J\xf6\xf8}+\xc0$\xc0oR\xd6[]\x96(\xc0\xf5D\x16o\xc3&&\xc0$\xc1m\xaa\xef\xe3$\xc0\xbb[.>\xb0<\'\xc0\xa2j\x10\x06\xf1\xe1 \xc0S\x1f\xb7\x00\xbf\xd9%\xc04\x03\x0c\x15e\xd8 \xc0\xd8d\x0c3E\xb1$\xc0\xbeN\xbc\xa6yN \xc0D\xc8\x85$\xcf\xb5#\xc0\xf4\xd5\xa7\x95x\xe4\'\xc0\xacV\x0f\xbc9\xb8#\xc0\x16%\xfa\xcb\xfc\xd5(\xc02\x19\xefs`>+\xc0%CiH\xebT$\xc0\xe0\x18)D\xd1\x85 \xc0*\x1e\x0ckv^&\xc0\xb4-\xfc\xf7\xcc\x07\x1e\xc0\x88\x19\xf5\xae\xafr%\xc0\xed\xe9EI\x89.\x1d\xc0\xff\x9f\xb8X\xdbV(\xc0N\xe4\xd7\xc1\x87\xe8(\xc0\x94\'\x1b\xd4U?+\xc0\xab\x95\x02YZl!\xc0\xdb\xc9\xe7B\x95\x10%\xc0\xd1\xa7\xb4\xd7\xfc.$\xc0\r\xf9|\xfcb\xb8#\xc0\xbao\\\xb6\xda\xdc#\xc0\x99\xb1\x0e\x15t\xb6#\xc04 &o\xab\xcb#\xc0\xed,\xe0n\x95\xcf \xc0\xfe\x95!-\x83\x1d&\xc0\x87\xdb\x9d\xc5\xbb\xbf+\xc0\x9f*Q\x0c<7#\xc0\xc7\xd9\xfd\xda\x84\xc8!\xc0\xa28P\xb2`\xe1%\xc0\xe2[\x03\xea\xa3\xfe+\xc0\xb5&\xdd~f\x0f%\xc0\x9e6\x02\xa2\xe0\xc6,\xc0*\xc9"n\x93,%\xc0\xe8\xa5)\x14z\xbf$\xc0\xb2h\xa2nW\x9e$\xc0\xf5\x16\x98@>K\'\xc0\xa0\x9f\x85\x89<\x85$\xc0o\x9b\xa7\xe7\xb8\x83\'\xc0\xf4)/\xf4\x83U#\xc0|\x17\x8b\xae8\x8e#\xc0(\xfbK\xa9\x05\x0f&\xc0\xaf\xe5\xbe\x16\xfc\xc2#\xc0e\xe9\xadi\xb1c\x16\xc0\xfa\x01\x8f\x1ebx!\xc0\xbe\x06\x92\xa9\x8f\x82&\xc0\x8f7\xa0^\xef\xec!\xc0\x0f\xbb;\x08\xf2\x8a(\xc0]\xfc\xa3\x07M\xdf \xc0\xeb\xf8\xd0\x1c\x9a2\'\xc0\xc7\xeeS\xca\xeb\x0f&\xc0\\\x1b\x0bX\x1d\xa6(\xc0VU4@x\x85(\xc0\x87Wy\x8c\x95\x9d(\xc0\xec\xbff\x0c;\x92(\xc0\\\x9c\xf3\xecy`(\xc0\x12\xeam\x885\xda-\xc0\xe5\x19lO\x15?+\xc0KR\xe1B\x8bp(\xc0G\xe9\x14P_V(\xc0\x9a\xa7\x89\xafXF(\xc0l\xda\xd2\xdeHx$\xc0\xe4\xde\x8a">N%\xc08\x00\x8fm3\x96$\xc0w\xc5\xd0\x14k6\'\xc0\xc1:\x16\xdeM\x9e$\xc0\x89\xde\xf00y\xf3%\xc0\xa1\xfb\xda\xfe\xd5\x06&\xc0\xd3M\xfd\'\xc1\x89)\xc0\x04AC\xedU\xc0"\xc0z\x17\xcb\x9a$v%\xc01\xbc\xc1Yb{$\xc0-\xd49\x82c\xe0 \xc0\xc5`<\x86\xe7\xb7#\xc0}Z\x1f\xf4\'\xcf \xc0\xe1\xbc\xa5\xac\x17\xdb\'\xc0\xa9\x02>A\xd6\x9a#\xc0_:\xac\xb6!\x15&\xc0\x04\xb8H\x17$h(\xc0\xb9\x11\x92}.\x9d,\xc0c\x96.\x88T\r,\xc0\xeb{EG%,/\xc0WM\xda\xcd\xab\xeb*\xc0!\x16\xea`i\x8e"\xc0)\xd0\x94S\x07m"\xc0IX\xdc\x19\xd2Q*\xc0\xbe\x16\xaaOP\x0e\x1c\xc0\x87ct\x1dS\xcb"\xc02\xd9\xfdv\x19S#\xc0\xfcM\xd2\r\xdf\x91\'\xc0\xbc;\x1a\xa1\x95\x8d$\xc0\xc8\xd1\x01\xa5\xca\t(\xc0!\xe7\xee8\xf2C*\xc0a1^\xedXq"\xc0\xcf\xf5\x99\xf78\xff*\xc0\xca\xfc\xda\x86\xefj%\xc0\xb6\xa1\xb0\xe1\x8c\x0e\'\xc0\x83\x93Ukob-\xc0\xf7\x1c\x14\xadO\xe8,\xc0V\x0c.w\x90\x8a%\xc0\'\x9c\xe3\xc1$\xd3 \xc0\xca\x95"\xc4\x96X!\xc0\x15\xbc\x98\xbb\x9d\xee&\xc0\x84?\xdd\x96\xdb,\x1e\xc0\xdbK\x94\x8a \x90"\xc0:aj\x8a\xd0\x8b$\xc0\xc3u\xb4\xee\xe8\t,\xc0\xde\x05\x86w\x83d(\xc0|\xe2\r\xc79L%\xc0\xa4\xa7\xf7\x9f1T%\xc0\xc7\x92\xb8\xdbIH%\xc0f\xa0\xa8C\r\xc2$\xc0\xbb\r\xf5n\xfa:\'\xc0\xb1.\x13\xfd\x0fU*\xc0\x83\x9c\xd5!\x878&\xc0\x92\xd8\xb3\xdb\xba\xb7#\xc0Y\x14\r\xad\x9a\x86(\xc0\xc5\x88\x98\x94\xf6\xa6(\xc0\xa5\xd4\x80x\xd9\x8c%\xc0\xc7\xed\xddj\xe5\x95(\xc0MQ?\x9e\x8a\x1d&\xc0c\x9a\xad\x1c\x1f\x8a%\xc0\x84\x0b\x9f\x9d\x86\xab\x1a\xc0\xfa\xc0tFA\x89(\xc0\xbb\x1d\xe0l\xf2D(\xc0\xa3\xb4\x13l\xa4V*\xc0RF\xb2\x88\xcc\x8a%\xc0\xb3\xc9zmd\x14\'\xc0\x13<t\x1f\xb9\xdb&\xc0iQ\xc5Dj,\x1e\xc0\xfc \xd8\xc7B\x9a$\xc0\xf74\xb9\x03\xf4\x81$\xc0\xfe\x1e#|a@\'\xc0~\rc\x17\xaf\x8d\'\xc0w\xa5?|\xb9H\'\xc0\x95\x07\x89\xda\xd5\x95)\xc0\xc7\x94\x91\x08\xe5B\'\xc0VS\xe93\x0b\x8c\'\xc07\xf9N\xbc\xd1M%\xc0\xc3NI\xd2R\x88(\xc0D4\xfc\xbb\xf6\xa6(\xc0\xdc!\xc8\xf7|\x92(\xc0\xf0s\x9b,\xd4\n,\xc0\x18\xdd\x1a\xd0\x19\x8f"\xc0\x0f\xbd\x94*\xf6\xf9%\xc0\x9dJ\xd6\xa4t\x9f\'\xc0\xb1\x9a\x1c*\xf0\x96\x15\xc0\xed%c\x8a\xf7\xea\'\xc0\x01\xc3}J\x1b\x9c\'\xc0!\xd4GP\xae\xc0$\xc0\x86\xc1 \xbc_\xe4$\xc0z\x03U\xad\rs!\xc0\x82\xab\x8f\x98*<.\xc0\xa9\xa2sC\xb57,\xc0;\x8d:\xb1\x84],\xc0\x9e\xdc\xb7\xf8\xc3\xe3,\xc0\xc2\xffe6y!*\xc0}s\x0f\xa5\xf1\xd3,\xc0\xe4\x0e"\x82\x96\xd0#\xc00j\x82\xa8\x9d\xd4 \xc0\x87W1A\\s \xc0\xec9d\x0e\x11{\'\xc0\xa5\x8e\x864~q\'\xc0q\x1b\xe3Et\xe5&\xc0>=\xb2\xads\x9f)\xc0\xef\xca\xc3\xd3oM"\xc0\x9151k)\x82)\xc0\x918Dy\x90c\x1f\xc0\xcf(d\xe9\x01;\'\xc0j\xcc-\xd1\xd9#&\xc0\x85\xf1{\x9b\xd5\xa0(\xc0]\xf3\xaa|\xaah\'\xc07\x12\x1a\x1d\xc6\x8a(\xc0<\xcf\x8b\x03\xbfB\x1e\xc0\x9e\xa0X\xe1\x85\xab$\xc0\xaao\xf5\t\xe3\x04(\xc0}\x9a]]A"&\xc0\xc9\'\x0b\xa2\xf7e(\xc0'
p29
tp30
bg3
(g4
(I0
tp31
g6
tp32
Rp33
(I1
(I232
tp34
g13
I00
S'\x0e\xf9\x8b\xa6}lS@\xc7\xff\xd9ltlS@k\xbc&\x98djS@\x8aW7,\x02vS@\xc2\x1d\x1e\xcdghS@{\xd3?+\xde|S@\x1b#q\xee\x83\x93S@z\xc0R\xba,wS@\xd3U\x1d\xed\xce\x91S@\x15\xc8\n\xdf\xe2\xd4S@\x80\x88\x1a}\xe6\x81S@\xe9\x1e\xec\xd3w\x99S@\xd3\xe9\x0f c\xacS@e}\x1e\xb6=iS@I\xf6\xa5\xf3\x0c\x91S@\x08|)\xdc\x00eS@|\xca\x80\xbdHoS@\x9a\xc5\xb9\x9dpsS@\x9bM\x963\xf8vS@[\x02\x11tP\\S@u\x1e@\xdc\xd5iS@\xf1\xdf\x1b\x93toS@\x05\xc8\xe0\x0c\xdcFS@oi\xc3\xa1\xbd\xb1S@\xf7\xe6\x9d\n\x9eyS@\xa13\x02KF\xaeS@:\xe9-9\x8f\x9cS@_5 \x0e\xd8\xf1S@\xc4\xc7\xac\xcf]\xe8S@M\xc8\x84\xa5HUS@a\x1b\x89\xc2\xc1\xfeS@\x17p+*\x84\x83S@^2\x82YL\xb1S@\xe8\xf7\x11\xa4H\xb4S@Wxp\x0b\xb6FS@t&v\xcd)\x91S@\xa9J\xf3\xbdfnS@5\xd4\x0f\x83\xf4FS@#\xe6Tc\x93QS@\x1f\xb5\xfb\xaa\x8f\x85S@\x91\xf7\x14\xed\x99`S@\t?\x9dY\xd4\x9cS@W\xdc\xf8|&}S@\x00%J\x00\x8c\x9cS@&\xbe(2\xbc~S@RW\x96,\xad\xbdS@\xb6\xe8\x9f\x06>\xa6S@\x81\x8c\xdc^VCS@.\x15^\x91)\x9bS@C\xa7\xca!\xde|S@#\xdc\x85\xe0\x93oS@\x8aW\xdb\xe5\x8bdS@\xed)\xb0\xc7\xb1iS@\xcb\xa0\x8a\xac\xd5aS@\xc5L\xf8k\xceiS@G\x89\xaeM\x1bwS@j\xe67t\xd0\xf5S@\x80]>YnjS@E\x017\x18\xfaMS@\xb9\xb2ZH\xa8jS@\xdd\xca\'l\x05vS@\xc8\xf6\x9br\xa2\x99S@\xac\xa1kA#`S@\x1e`\x17\xd2\xf6kS@\xf1\x04rn6\x8eS@\xca"\xb1\x08\x15\xf5S@\x8e\xe2\x80\x83\x95\xb3S@J\x046\xa8\xca\x9cS@\xc5u\xebX\xae\xadS@\xc9gGEb\x9bS@\xe2>}\xda\x9b\x99S@"z\x8d@\xfftS@\x01\'\x86\xf9\xcfoS@\x93\xfc\x87\xc3ulS@6\xa9\x04%\xacjS@4\xc6<\x8d\xd1jS@!\x93\x17\xcc}jS@\xa1Q~\x89\xbaiS@9\xb6\x93\xee\x8diS@\'u\x86o7\x85S@\xee\xd9lk\x10\x93S@\x82>k\x91\xf8nS@\xd6\x1b\xc3wi\x84S@\xc6CcQG\xb1S@\xea\xb5\\\x88b`S@\x82\xb4\xfd\xcf:QS@\xe6\xd0\xdd\xc6<US@\x16I$\'c\xb7S@R\xc5\xe0\xb6SCS@\xac\xdf\xb7\x92\xb8FS@\xedM\x12B\xb9\xb0S@I>xQ/GS@\x7fJ\x1a}\xdd\xaeS@\xc2\xf4\xb8>\x85WS@>\xfa{\xd1\x9ahS@=/\xb3\x01||S@\x1e\xf7\xc1C\x9aiS@\xe0\xceC\x85\xe9\xffS@|\xa9,\x8f\xc6qS@\xef>\x8c\x88\xe4GS@\x0b\xedX\xb4\xa2gS@f\x16\x1b.\xa2\xadS@0\xcd\xe0\xec\xb0oS@\xb4\x07\t$\xf4zS@x\xed\x7f\x1d\x7f|S@M\xd5\x83\xa4\xa1\x9bS@\x83`q\x15R\x9bS@\xe6 \xda\x0eY\x9bS@T\x9d\xa4i5\x9bS@\xa0\xe8ih\x96\xa7S@\xae\x1a"\xe6\x85VS@\xb4\xee\xc1R\x97\x99S@SG\xe9\xb1\xc7\xadS@\x90I\xe66\xa5\xadS@9vbU \x91S@gM.\xcavES@O\x96\x08\xab\xf5\x87S@\x07/8r\xebFS@/n\xc0G\xeb\xadS@\x89s\x98d\x81HS@\xb2w\x86\xa0}\xb1S@\x9a\x9b\\\xc9M\xb0S@I\xb5\xd3\x19\xb2\x84S@\xf3\x89/\x17\x86IS@\x93\xd6/r\x86\xb8S@>\xb4\x118\x15sS@\xb6<\x1f\x8e\xa6jS@>aI.\xb2jS@\xd1xg>\x8ciS@\xefrp\x05NxS@\xd0\x17zrjoS@\xc1\\\xafx\x8f\xafS@\xdb\xcc\xa0\xf4\xcdwS@N\x01y\xbc\x01bS@u\xebo\x91\x98`S@`Z\xf5\xfa<jS@\xaeq\xef\xc9\xeduS@\x8c6D\x06RKS@\x07G\xfb"\xcb^S@\x0c\x9d\x1bf\xd4kS@/Vyw\xda\xedS@(\xbd0\xdce`S@\xc9\xd8\xfb\xe8HWS@\x06\x8ax\x99\x96\xaeS@\xa2O\xf7@\xdcCS@R\x9d\x11\x0e\x82\x93S@l\xbe\xa7z\x98\x9cS@U\xc6\xb5o\xfe[S@\xfcs4.\xb9\x98S@\x82\x94ed\xaaCS@\xf4\x96\x18\xffvyS@\xe5j\x14\x9askS@\x94X\xdb\x84\x8faS@\xa6o\xa1T\x8c\xb7S@\xdcd\x9e\xa5\x8diS@\xb8\xa2Qh\x0bnS@\x07\x9d\xf6\x04xgS@\xe9\x80KO\xb3\xf4S@\xd56\xb47\x03LS@\xf9\xdd\xa3!\xdaCS@\xfe\xdb\xa51\xa1gS@m\x9dq\x91\x90\xa7S@\x88\xb4\xc2\xe4`~S@\xa6v\xae\xc0\x98~S@\xdb\xd7\xf8\xdb\xfa~S@s\xa0\xee\xc7<CS@Z\xe5:\x81\x7fdS@8\x18\xa5\xff\xe7kS@\x90\xf3!:h\xafS@\x1a\xd8\xfbn\xa3jS@\x82\xdb\x1ezL\x9bS@h\xf8\xbb\x8c\x96\x9bS@L\x94\xf8\xe0\xb0mS@2\xee\x11\xfb\xbb\x9aS@\xb83\x9e\xf1<\x85S@hN\xffY7mS@tiR\x1e\x82\x13T@\x15\x06\xaa%\xb3\xadS@\x199{o \x91S@XGl\xb0\xdckS@_\x17i\x96.mS@\x18N\x90\xec\x19\xb3S@+\x89\xafG\x89\xb2S@\xe4\xda`p\xb5\xf4S@\xf0\x12\x12\xe9\xbfFS@\xa1\x95\r\x98\x0bGS@d\xd7O82\xaeS@\xda\xa2\xc6\xff\x02\xafS@\x1a\xc6\xa2kL\xaeS@\nR\x06\x10h\x84S@\xa4\xaf9\x90\x0f\xadS@\xe8\x8b\xa45O\xadS@1\xc4\xa7\x10l~S@L\x15 o\xdb\x9bS@\x90Bc\x8c\x96\x9bS@\xc7\x8b\xf4@\x90\x9aS@\xbe\x03\x83\x8d\x91`S@\xc0\xc7\xb4l\xe8KS@\xd4|!\x06\x03\x8eS@\x841\xf9\x00eHS@\xc0\xfc\xe3D\x0c\x01T@JV\xb2S\x1fNS@/v\xdc@zHS@\xf9j\x0fe6CS@\x05$_6\x89DS@]z\t\xd6#\xd7S@\xcd\xf8b\x8c\xbc]S@\xbf\xca\x18\xa71^S@\xab\xcd\x96o\x93_S@_g \xad\x84aS@h\x90\x9dj\x1d\xcaS@\xbfm\xe8C%\\S@\xe0\x9e\xeb\xd3\x1ajS@K\xa6g\xb7\x8diS@\xb6\xbf_G\xdbhS@\x95\x94^\x86\xa8xS@\xbd\xf1\xb5\xb0\'yS@\xaa\x0c\xcb\x9fT\xb3S@o\x15\x95I\xaa\x9aS@\x97{\xfe\xa2\xa5\xa8S@9\x1c\xfb\xea\xed\x9aS@{Q\xcd\xdc\xac\xf1S@\x88;\n(\x00\xaeS@\x92\x93\x89/\xac|S@\xce\x82U!\x97\x9bS@s%\xbd\x00\xb2\xacS@\xc2\xb10\xb8\xc8\x9bS@\x0b\x8eE\xb0\'\xf4S@\\\xab\xbb\x0b\xb3\x9fS@B\x80\xa7\x88\xd8\xa6S@c\xfe.\xa7{\x84S@\xea\xd68\x90\x8f\xa7S@'
p35
tp36
btp37
a.
