# Supplementary material for: Sea ice drift data for Fram Strait derived from a feature-tracking algorithm applied on Sentinel-1 SAR imagery
Source: Data Brief. 2018 Apr 19;18:1410–5. doi: 10.1016/j.dib.2018.04.034 (PMC5999601; doi:10.1016/j.dib.2018.04.034)
Supplement: Supplementary file 2 — Supplementary material [file mmc2.zip › fs_s1a_data/HH_filter200vec/FramStrait_HH_20141104T074516_20141106T072849.dat]

(lp0
S'S1A_EW_GRDM_1SDH_20141104T074516_20141104T074616_003129_003987_630C.zip'
p1
aS'S1A_EW_GRDM_1SDH_20141106T072849_20141106T072949_003158_003A1C_068F.zip'
p2
a(cnumpy.core.multiarray
_reconstruct
p3
(cnumpy
ndarray
p4
(I0
tp5
S'b'
p6
tp7
Rp8
(I1
(I582
tp9
cnumpy
dtype
p10
(S'f8'
p11
I0
I1
tp12
Rp13
(I3
S'<'
p14
NNNI-1
I-1
I0
tp15
bI00
S'\x9a\x17q\xa4,\xaf\x1c\xc0\x1c\xc0\\\x87\xd4\x13\n\xc0,\xcf\xfa\x02\x01\x87\n\xc0\xd3IXyN\x97\x1f\xc0\x87\xbf\xef\xd4\xce\xf1\xcb?WF\t\x067:!\xc0v\xe2\x8a0;\x8c \xc0>\xa5BR\xfd\xa0\x1c\xc0\xe2[\xa7w"\x82\x18\xc0\xa4\x1648\x84\xa9\x1b\xc0\xc8h\xad\xcese\x16\xc0|\xa3\x87\x14\x85\x99!\xc0\x95\x17\xc7D\xa6[%\xc0\x1b\xdddJhS%\xc0\xe8i3a\xd0*!\xc0\x05\x05\x88\x06-\xac\xd5?)\x92\xcb\xd0D\xc4"\xc0H\x9e+C\x995!\xc0,\x1d\xc8\xffM\xe3&\xc0}\xfc\xb0\x19\xbc\x98\x0f\xc0?\x90\x1c)P\x88#\xc0"b\xaf\xc8\x1a\x94\x13\xc0y\xfeEk)g$\xc0\xd6\xef\x10\xff6K$\xc0\xe3Ie\x87\x97"\x1b\xc0Y\xe82\xe1\xf8\x9d\x0f\xc0\xc1\xf3\xcd\x82\xf1%#\xc0\xb7"h\r\xcc=$\xc0n\xe7\x85\xb6d\x0b"\xc00{\xa3\xcb\xee\x03$\xc0M\xa8\x19\xc4\x97\x83\x17\xc0\x8a\x85\xfe\x88\xe3\xfd#\xc0\xce\xe3%_\xbdP\x19\xc0G\xbc\xed\xa9\xe11$\xc0\xfe\x87\xc2X\xce~#\xc0\x9b\xbeN\x94\x92\xea!\xc0\x98MR\xe7\x8c\\\x14\xc0\xf0\x1d\xde\r\xac\r#\xc0\xea\xfdm\x11\xa7K"\xc0\x13\x86tJ\xb6d\x03\xc0P6\x8b9R["\xc0\x00(\xa7\t\xf8\x87 \xc0\xc4}\xaa[\xdf%\x13\xc0\xc7=\xee\xebx%\x04\xc0\x87\xa5Z\xb5m\x0f"\xc0\x89\x85SO\xeb4$\xc0\x94-\xda\x0c\xa4\x07\x1a\xc01K\x18\x01\x90\x1d\x18\xc0\x03-L9\xfd\xba#\xc0\xfa\x02\xb8\xeb\xdd\xa7!\xc0\x00\x90\xd0\xa7b\x9f\x1a\xc0\xbd\xeb\n\xfa\x7f@$\xc0o\xfc\xcb/\xf3\xc6!\xc0k1M\xd7\xbcV\x13\xc0U\x9d\x00}\xa0\xcd"\xc0V\xe2\xef\xa3\'X\x0c\xc0\xfe\x10\xad\xdf/\xfa\x1e\xc07\x1a$\xdf\xad\xd6%\xc0\xd4\x89\x06\xc2\xf2` \xc0\xcd\xdc\xa3^\x90x$\xc0\xd2}\x07P\x17\xe0\x99?\xe2\xcf~\x9fh\x80\xda\xbf\x0e\xd6ju\xb0^ \xc0KF\xcd\x8e\xb0\x84%\xc0\x96\x94\xf7s\xa7M"\xc0v7\xc1uw|\xe5?dR+FD\xb7\xfb?O\xe0\xb9\xb6\x08\xf9#\xc0\x9d\x0c2C\xbc\xb0\x11\xc0\xf2\xb7m\xdc\xa1\x02%\xc0\xe57\x14\xe7\xfa\xe0\x1e\xc0=\x08\x808\x90\xa7\x1a\xc0[rvC\x15h\x19\xc0l\x1a\x8aS\x95\xa5\xf6\xbf\x16\xf5D\x07\x00\xaf!\xc0k\x01$\xf8\x90\xb3"\xc0\xd4#\x8a*\xe3\xb5$\xc0J\xc0[H\xceG%\xc0\x0c(\x0c6\xcb\xe9\x92\xbf\x0fn\xe2ygp"\xc0\xa7\xcbs\xb5\xaa\x0f%\xc0\xa9\xc73\xfa\xfe\xfd\x17\xc0\x1d\x1av<\xb3\x18\n\xc0\n#`\xc3\x82\xb2!\xc0\x82\xb5*\xd0\xc3V!\xc0\x80N& \xc35\xe5?\xdb*\xb6M!]%\xc0\x89L<\xb6\xf0\xc9\x18\xc0f\\\x84\xd6vi#\xc0a\xe7\x80\xd7W,%\xc0\x1e\xb6\\4q\xd3%\xc0\xb9\x84\x8bd~E \xc040\x9e\xba;\xfe#\xc0\'mV\xa5\xb6\xde\x1e\xc0lF\xa0\x90bA \xc0\x83\x87>L\x9dV%\xc0\xfdd\xc6_\xa1\xef \xc0\x83$\xf3\x1c\xb6\x1d\xe0?\x94<3\xe4\xb6\xd4%\xc0/{.\x82\xf6\x17\x1f\xc0!\xdb\xc2B\xdc\xf0\x10\xc0\x07@\x02\x9b\xea\x86#\xc0tr\x06\r^\x04$\xc0-i\xce\x14V\x13 \xc0\x9e\x7f\xdd\xfd\xa7\x8a$\xc0\xd1p*\x88l}$\xc0\x1aND\xa9<\xdd \xc0\xdb-\xf0D\xb0\x16!\xc0MZm\x80\xa4+$\xc0\x8c\xd3\xb3\xe3\xf6\xb5\x18\xc0Ds\xf4[!\xe8\xe3?6\xc6>\xbfo\xab\x12\xc0\xd2\xf8\xb7J\xe3\x95\x15\xc0!|s\x06r\x0f\x1c\xc0;\x8b\x14\xae\x1ew$\xc0\x06\x02\xdci\x96\xae$\xc0RV\x90\xce\xd9\x8a\x19\xc0?\xd6&\x05\xa8\xe2\x1f\xc0\x8e\xfc\xa3\x9e[8\x13\xc0\xf0\xd8\xe3IK`#\xc0~i\xe6\xc0\x139"\xc0\xf0l\xcd\x8c\xbf\x99\x1a\xc0UN\x18\x8e\xff\xe7\x1e\xc0\x8d\xdel\x05s\x94\x1d\xc0E\x17/\x97\xd8\x7f!\xc0cwU\x1e\x12\xc3!\xc03\xb6\x8f\xbf\xa7&"\xc0\xe5#wW\xd0\x11\x13\xc0\xfc\x9f\xf3\xa0\x84|"\xc0l0\xe0\xf7r\xcd \xc0J\xb9\xf4-W\xf5\x18\xc0\xa0\x94N\xd3\xa6w\x1a\xc0\x9a\xc6n,Lf$\xc0\xf7\xc0dO#~\x18\xc0\xda\xdd!g\x07\xbc\x1a\xc0L1\x87\x06J\xb1\x18\xc0\xed6\xfeh\x15Q$\xc0_\xb1:\xdfV\xa6\x1c\xc0\xe1:\x92\x98\x82\xe1\xda?Y]\xeaN\t\'\xe3?\x03\x0f\xcf\x83\x81O%\xc0E\xa7[\xdd\xc2\xda\xe5?\x18d\xbd\x86d\xaa"\xc0Rt\xd1\xbf\x85u\xd4\xbf\xb2\x90\xe6\xae\xddf$\xc0\x886zU\xed\x9b\x03\xc0\xc3!A\x1f\xd1\xcb\x1c\xc0#\xe9\x88\xe3\x9c\xbd\x1c\xc0pR\x12\xcc\x05d\x19\xc0\xa7GE\x81F\xba\x18\xc0\xf0\x0f\xab#\x00(\xd7\xbf\xbe\x8fl\x99M\x9b"\xc0\xbc\xd1\xa8\x8d\xd5\xc6!\xc0\x9d\x7f{Ee3\x12\xc0^g\t\xeb\xa9\xd6\x1a\xc0\xa2_\xb7dj\x9f\x1f\xc0Ng\xdc\xcf\x8c9\x1d\xc0\xc0+V\xd3}T%\xc0(\xab\rK\xed\x98\x18\xc0H\x89\x7f\xc5\xadp \xc0E3\xa8\x84\xf2\x15\xe0?\xd6\xa8\xa7\x9c\xb6=\x1a\xc0\xb2~z\x18\xd5\x94%\xc0\xedE:]\xf0\x1a\xe1\xbfQ\x93\xe2\x0f\xa4"\x1a\xc0eL\x8c\xa7\xb3v\x13\xc0q\x95\xf9cdD%\xc0A\x11\xc9\xf6\x1an\x19\xc0\xb6\x99\x04\xb9+!\x13\xc0q\xa3\'\x16K\xea"\xc0\xd7POf\xf4<\x13\xc0\x9e\x8d@L\xbe\x00#\xc0"\xefj\xf9\xcd\x8c$\xc0\x0b\xf6\xb1\x00hE$\xc0s\xd6\xb1\xe5P\x1a%\xc0\x14\x90\xd1&9*\x9f\xbf_\xc8\xb95\t\xe9&\xc0\xe9M\xb2\xfa\xef& \xc0s\xa7\xdf\x19\xd7\xb8\x13\xc0\x16z\xdf2P\xee"\xc02\x846p\xfb\xa2!\xc0pN\x0e\xddh\x1c\n\xc0a\x04\x99\x95\xbd+!\xc0}\xd6@\x88\xcdy$\xc0\xf0\x90\x0e\xea\\\xb0\xc0?\x89zG\x80\xc3\x92$\xc0\xd0\xf4\r\xf5\x1aS!\xc0\xcc\xae\x84\xeb\xed\xa9\x12\xc0\xd9k \x84\xd2\xe6\x1a\xc0\x117\x97U%\xac#\xc0\xde\xdd\xb8}J\xc3\x1b\xc0y\xb3\xf6\xbd5C#\xc0\xa4\xb8\xc7\xd7\x04\x8f#\xc0\x82\x8c\xf8\xe5\xa8\xf4 \xc0\x0b\x8e6ztn"\xc0\xac3\x16V\x7f\xe4\x1b\xc0\n\x87%\x0eFp\xe2?\x0f\xec\xb0\x8b\xa8\xac\x1f\xc0\xb8\xcf$\xf4\xcee!\xc0;%\x9aD\xe2\x90\x19\xc0\xd1O\x9d#\xca\xd1"\xc0\x0c\x1e\xbc\xb0%+"\xc0\xd12\x17\x8b\x84r$\xc0\xe5\xd18\xdcuW%\xc0T\xc2\xfd\xe1\xd4\xc5\x18\xc0\xff\xb47\x80O\xe2\x1f\xc0\x00N\x99\xc6Fd\x1d\xc0R\xa0\xa6,\xf4\x88 \xc0\xef\x9d\x06>~\x85#\xc0{\x17D\x81\xb0\x98\xc0\xbf\xd1u\x98\xbc\x008$\xc0\xbe\x01\x0c!\x05\x8c$\xc0\x11\xf3\xbf\xae\xc6e\x17\xc0d\xbc\xf0ZC,\x13\xc0\xe8\xb8\xcaXz\x1f%\xc0oq\xf2\xe0\x83b#\xc0U2L-B\xef\x17\xc0\xbeb/F\x9dL\x1d\xc0y\xe4\xbd\x13\'+\x12\xc0\xeb\xfa0Z\x94\x07$\xc0\xa5\xe0K\xc2\xb0\x1b \xc0\xdf.\xe8\xe0]U!\xc0\xd8\xe1\xd6t\r\xf4\xe4?\xc7\x84/\xcduF$\xc0\xaa\xe6\xc0\xe0<\xd5\x0e\xc0/\xca\x80\x907\xde\x07\xc0\xb5/H\xf7\xb1;!\xc0Vw, z\xb1\x1f\xc0L/J\x1f\xda\x97!\xc0\x91\xda\xcbS,n!\xc0\xe3\xa8\xbc\xdcM\x05 \xc06\x07\xd7\xec\xa4\xec\x1e\xc0\xdf\xc4\x9c\xf3PF\x1f\xc0\x10\xcb\x92)\xbb\x14\x13\xc01\x03\x90\\6S \xc0#\xf8\r\x92\x18(\x13\xc0[\nyoy/!\xc00\x07\x14 \x96V\x16\xc0\x8a\x93L\x88\r\xf9!\xc0%8\xf7pm\xa7!\xc0\xa5n\x94\x08\x10a!\xc0\x1ei\x07]\xf6;!\xc05\xecu\x89ia\xc1\xbfNI\xe6$\x10\xc7!\xc0Ca\n\xd5ME"\xc05\x0ea~qZ"\xc0EEYd\xf6""\xc0A)\xcb`R[ \xc0%>}\xb2\x9a\xad#\xc0v\x85>E\xd2\xf9\x12\xc0B\x17\x7f\xbc\x99G\xf0\xbf\xc0A-\x9fp\xc0\x17\xc0/\xe5\xf1\x94{\xa5"\xc0d\x00\xe7\xbdF\xb1\x16\xc01:V"\xac\n\x1e\xc0\xca\xfc\xe4\xd3\xfc\xa3\x1d\xc0\x0c\x8e\x8e \x15\xaa\x99?\xbe\x95n^\x0b\x98#\xc0\xad\x19\x8cD\x10\x88"\xc0\xe8f\xac\x11\xb5\xc4$\xc0=\x15\xb2\x0bJ\xb1\x1c\xc0V=\xa2\xb0?\xe9\x1e\xc0\x1d\x81o\xbcJ^!\xc0\xd6%\xaa\xd4\xf5M\x1d\xc0\xd5\xcd\x9eG\xc1\x92\x13\xc0\xfb\xb1\xc5\xbc\x98|\x13\xc0nU\xf1\x9fk\x07\x1e\xc0\xb4\x9b\xc1\xa0\xd1J\x19\xc0\xa49<4\xef\x03\x1d\xc0\xc2\x11\x13\x1c\xb2\x12 \xc0\xe01m)\xe3I!\xc0\x0e\xac\xb5\xa2\x0e\xe9"\xc0\xae\xef\x16kc\xc9#\xc0*$\x1eR\xca}#\xc0\x12\x1d\xe7\x9c\x89^"\xc0\x13\x02|8\x88M\xdf?`\xba\xfe?\x19\xa5\x14\xc0\xf0\x7fq* \xeb \xc0\x8f\xf62^\x97G%\xc0g\r\xc0\xce\x1ff\x19\xc0BZ\xfb\xf5\x8dT#\xc0\x98\x1fb\xb2\xd3\xe9\x16\xc0\x01\xd9\x17cz\x87$\xc0_d\xe6\xe1\xf7\xff#\xc0n_\xd2\\J\x01$\xc0=\xbfkQ0\xf7\x19\xc0(\xc8\x03\t\\\xce%\xc0c\xfb\x8f\xfa\x90\xc9%\xc0\xc42\xb1ddV%\xc0\x7f\x9emo)G%\xc0w\x88\xcditP%\xc0\xf9\xbf\xf2\xed\x0fd%\xc0\xc1\xac\xdc=VH\xdb?\\\xd4\x01\xf3u\xca\x03\xc0W\xdc\x9f\x9c\x80\xab"\xc0\xb26j`\xdb\xe9%\xc0\x99\xc1*\x03\x15\x1f$\xc0\x00\x9f\x01\x14\xffq\x1c\xc0NL@{\x80\xab\x12\xc0\xdf\xd5\xfe\xcd\x8e\x05%\xc0L\xad\xfd\xae\xf5\xad\x12\xc0\x03\x8f6\xd2\xd7Z\x14\xc0\xc8`2\xdf\x8dV\x18\xc0;[\x872T`\x1d\xc0\xa4\xb4ZX\x0f\xd1"\xc0N\x82`\xf0J\x06\x0f\xc0\xde\x04\xde]A\xf7!\xc0"\x88\x8eE\\A\x02@\\\t\x99\x9b\xa5]\xa1?dtWXi\xab!\xc0_\xfc\xeed\xa9\xaf"\xc0\x1d\x92\xfe=\x8cg \xc0Qf\xea2\x9f\x11 \xc0\x06\x17N\x07\xba\x05\x12\xc0\xf7\x08K\x0b\x8b\xd6\x1f\xc0\xc9QtyY\x8f#\xc0\xf0\xeb3\x06\x0eW!\xc0*\xb0\x13\x8a\xa6D!\xc0\x19\xcf\xc4\x92j\xae\xa6?\x97\xb2\xa7H\xe9_&\xc0\xcc\xe7\xd1\xea\x89l!\xc0\xe6:aX \x17\x1c\xc0F~\x9fETS$\xc0\xbc\xd1\xe6d\x9d\x1b\x16\xc0\xe4@\xce\xf8\xaeG\x19\xc0\xfb1\x94\x06\xcf-#\xc0\x14<\xc4\x0c\xb4\x0c\x13\xc0gXZq\x1e\xb6\xb2\xbf\x02\xf0F\x1bl\xed\x11\xc0\xf4\xf91\x9b\xaa\xd0\x03\xc0\rF\xa8\xa8\xa7\xd2#\xc0[*uw\xe2\xe8 \xc00\x8eA\xb72{\x11@\xde\xfe\xd0\r\xaeZ\x1e\xc0\xe0\xf7\xe2M\xb9W\xdd\xbfC\xd7"&-z \xc0\xefH..lY!\xc0\x95\xdb\xd4\xc0\x0fj \xc0),](K\x86 \xc0\x9e\xf1\x06\n\x7f\xe1\x19\xc0O\x9c\x15\x1e\x91\x86!\xc0z\xb6\x05\x03)\xd4\xd6\xbf\xaau\x88u\xb6Q!\xc0\x94M\x96t\xbf\x15\x1b\xc0\xe2\x17o\x10b\xbd \xc0\x8d\x9e\xdc\x03\xb1i\x04\xc0\x0cW\xb9B\x18\xe0$\xc0\tU\x18\xf5\xe4\x90\x10\xc0M\xfc\xfdd\x01\x87 \xc0T\xe9\xd7\x05\xc7\xf5$\xc0\xb4\x9d\xd1B\xbd\x8d$\xc0D\xb3D\x8c\xdex\x13\xc0\xbe\x03 \xc1\x9e\xf4$\xc0e"\x14\xbe\xd1\xc3\x03\xc0\xf6\xd2\xc4|>\xb6\x13\xc0\xef\xbc#\xd3\xf3\'\x16\xc0\xcc\xeb\xcb(%\xd4 \xc0\xea/|d\\\x8b\x13\xc0\xa8\xbb\xa2\x03\x9b\x82\x1d\xc0\x99~>L\xe06\x13\xc0\xc9\x18JSz@\x1f\xc0\xca\xcc:v\x19\x9a\x11\xc0\xb4\xb4C$\xa4\x94\x10\xc0o\x14\xd5<\xb3u"\xc0FHR\x0f\x06\xff#\xc0\xf9\xf0\x8a\xd2\x8d;\x14\xc0[F\xd1\x00\xd0\xa6\xfd\xbf\x80\xb5\x04\xd0:\xf9\x16\xc0\xce\xe8\x02\xd0\x86c \xc0\x93\x01,6S%\xd6?\xec\xdft\xf5\x8b\x8a$\xc0\xe5\x12\xceq\xfcm\x19\xc0\xfe\x0f[D\xc4p\x1e\xc0\x92\xb9\xfc?\x8aB#\xc0\xa1\x9eP\xa34\x9d#\xc0A\x13\xbb\xd2\x95g\x1e\xc0j\xd2|\xb4-N%\xc0\xf6\xbes[\xad(#\xc0\xcc\x8b\xb5OFP!\xc0w\xd5\xe9D]\x84"\xc0L!\xd8\xf1,j#\xc0a+hJ\x82\xa3$\xc0\x90\xce\xa5\x0b\xa4|\x1e\xc0^\xc68\xf2\x89\x85"\xc0L\xcb\xd1\x1a\x95\x91\x10\xc0\x10p=,\xa3"\x15\xc0\x1b\xa2\'m\xb8\xe1\xe1?\xfdq\xeb5;\x83!\xc0*\x8d;W\xfbV!\xc0G\x0e\xeb\xdd\x86h"\xc0,\xb0\x92\xa3F\x0e\x13\xc0\x89R\x0cl\x17\xd7\t\xc0\xdb\xbb\xae=\xf3\x80\x1a\xc0u\xc3<&\x03\xc2%\xc0\xcb\xcf\xc7\x87\x92\xf2\x12\xc0\xa6S\xce\xddZ\x9d#\xc0\x9c\xa2;\'\xd9r#\xc0\xc5\x1f\xdb\x98N5$\xc04\xf0\xb1g\x81\xa8\xf2?@\x1b+\xe6#~\x14\xc0](c\x1d\r\x96!\xc0\xcd\xd3\x9b\r\xd4\xf3\x18\xc0\xd6\xa2)\x8b=\xa9"\xc0\xa0\x8f\xdc\xf8\xb7K\x1f\xc0*\xdb|\xfd\xf4\xe7\x12\xc0\x9c_K\x00\xb6{$\xc0l\xaah\x01E|"\xc0\x08\x1b\xc7\x93\x9cm"\xc0\xabh;\x0c\x94\xf4\x11\xc0\xa0p\x0eT\xa8\xcd%\xc03^\xfb\xe9<L\x19\xc0w|+\xd8r\xb6\x16\xc0\x91\xa6\xabF\x99\xa4"\xc0(\xa0\x1cM\xd8V"\xc0\x19\xd3\xe2\x97\x89~%\xc0q\xac\xd6\xbc\x18\xbd"\xc0\xe33\xed\xaaP\xb9\x1f\xc0@\x02\xb1\xd9\xca6\x19\xc0G\xe9\xe2\xf5\xc91$\xc0\xb9\xb8\xa3\xf8\x8bF\xd4?\xa8v}\xad\xbe\xbb\x18\xc07\xc2\x92\x99\xf6l"\xc0D\x87\xfa\xd1\xc0}\xfb\xbf\xb6\xed<\xa4{M\x1c\xc0-N\x03\xad\xffI\x17\xc0H\x17\xcf\xe5%L\x1d\xc0}\x95\xa3F\x0e\x1e\x13\xc0\xa5\x1a\x18\x82\xe1\xae \xc0\x94\x8d\x17\x14\x1e\xbe\x1b\xc0Wn\xd3]\xaeA!\xc0\xe1J\x83\x8f\xb4\xf5#\xc0\x12\x15\x93\x1f*\xe8%\xc0\x97\x10!\x95<v"\xc0\x0e\xd0\x9d\xde\xb7V$\xc0\xe3\xedn\xe4u7"\xc0\xe76\xb5\xec!\x9b"\xc0\xce\x15\xfb\xe1\x1f?\x13\xc0\xc8j|\x99\x8bO%\xc0k\xaf\x88)p\x0f\x13\xc0\xe0T0x\xecL%\xc0\x065\xf6\xea\xe9\x86\x10\xc0\xb2\xbe;\'A\xcf%\xc0\t\x90v\n\xfe\xf7#\xc0F\xd3\x10\x00\xf9\x15!\xc0=\x10\xc3\x88\xb9\x88 \xc0\xb9\xaf\xa6\xdb\xad\x0b!\xc0\x9fp\x0ce\xf5\x13 \xc0j\xda\x83\xa8\xf9\x1a\x1d\xc0u\xd4\xdf\xca\x1f\xcc\x1b\xc0\xc7\x0e?7S\x97\x1a\xc0n\xa6pc\xe1k!\xc0f:\xfe^\xc1Z \xc0\x0c\xdbg\xc9\xedd\x14\xc0#MH\x8e=!!\xc09\x83\xbb\xdf\xb17\x1a\xc0\xfbm\x84]\xc5\x82!\xc0b\x1a\xd0ksa \xc0\x06\xe0\xa6\x1c\x97t\xe9?\xc7\x02\x9dW\xea"\xe6?\xee=\xae\x8a\x92\x85!\xc0h&GP\x04\xd7\x13\xc0\xa9\x15\xd1\xad\xcd\x8e$\xc0T\xbb\x08~\xe7\x02\x1a\xc0m\xb3g\xf2x<\x13\xc0\xf2\xbd\xc89K\xad$\xc0\xdd\xccM~\x05\x88 \xc0\xb4\x8d*\x8e\xd0\xdb$\xc0\x87\x15\xb9\x1c\xa9\xbf"\xc0\x00\xc8\x83\x07\xc4(\x19\xc0\x83\xdb\x06^\xf2\xfe!\xc0\xdfV\xfd%\xc0Y#\xc0;\x15d\x97\x08\xd6\x1d\xc0\xe5\x8an\x865\x8a"\xc0\xa9\xd5c\x87:\xf4#\xc0F\xff\x06C\x0b[!\xc0%q\x03\x99\x03\x82\x14\xc09F\xf1\xcbTd \xc0M|x\x80\xcd\xd0%\xc0\xf06\x10\xff|\x97\x1e\xc0\xffP\xc2\x91\x86\'!\xc0-D:\xebm\x9b#\xc0\x14\x82t\xb0\x88/\x14\xc0J<i\xa0\xa9E#\xc0U\xe0\xf0\x1b\x81|\xdd\xbf=\xeb\x1f5;\xc6"\xc0\x1e\xa1\xe2N\xdfZ\x1d\xc0J\xaf\xfa\x83\xd6Q\x16\xc0\x92\xbb\xc0q\xd7\xbd\x13\xc0\xca[e\xe2R\x07\x13\xc0\xd5t\xf8\xc4\xbc\xfe!\xc0\xee\xe4\xc0\xaa\r\xa9\x12\xc0b\xd1\x04\xdes\x9e\xd1?\xd1oQ\x81\xe5\xa4$\xc0\xdd=\x9c\xb8\xcd\x1a\x16\xc0\xba\xe5d\xe1\x1f\xa4\x1f\xc0`\xbc\x8c+\xd7\xfc%\xc0\xc8\xa8\x1d\r\x06\xb7"\xc0\xf2b\xce pK\t\xc0\xc8P\xb6\xab\x9co\x8b\xbf]\xe2j\x03\xfa\t\x1b\xc0\xf3\xf6/\xe5\xf9\x80$\xc0\'\x87\xf3\xd7>\x16\x1c\xc0\x92z\x82\x7f\xe6\x8b \xc0\x9a0\xde9j\xae\xda?\xd4U\xbec\xdf\x1f\x15\xc0\xd9\xf4\xc4\xa9R\xf4!\xc0\x9bVA\x1bf@!\xc0t\xe3%G\xd4x$\xc0\xfc\xf3\x14\xf5B_!\xc0\xb8\x88\xc6\xfb1\x8b\x1f\xc0(\x12a(S\xd9#\xc0}Sr\xe5\xc9h"\xc0s\\\x9b\x0f\xe19#\xc0Fz\x97\x8a\xd7\x9b%\xc0\x15\xc1f\xf7@f\x17\xc0\xcd\xcc\xb9\x03s\xff\x12\xc0\x90\xa3xvP\x87#\xc0h\x03x,g\xb5\x19\xc0 g;CD\x93 \xc0\xcd\xeb\x91^\xcb\xb7#\xc0[\x1a\xcf\x85rf\x1a\xc0\xc0z\xf1\xed\x8a\xe7\xef\xbf>f\x83+\xb9>\x13\xc0\xfc\xcc\x97\x04O\xc0\x13\xc0\x19\x98u?\xae\x95 \xc0g\x06\xc5\x81\xb96\x16\xc0\xd4\xdd\x0b\xe0\x88\t\x1c\xc0\x08\xda\x07xi`\x14\xc0-\xb1\xa0\x96T\xbd \xc0{\xff\xc8\xa8;\xa5\x04\xc0\x0f\x8a\x1e\x7f\n\xbe\x1c\xc0\x94\xfa\xdf\x92\x05\xdf&\xc0\xd9\x19E4.j#\xc0\x0e\xaa\xd6\x00r\x8a\x12\xc0\x03\x8e0xJ\x80\xdb?\xe4\t\x9b=\xe0\xf9\xdd?SA\xf3\xd1\xaaK$\xc0T\'\xb6Z\x17\x90\xd6?\x8e%\x01@y\xbc"\xc0\x81\x8bP\xc5\xc7\xde\x14\xc0[&\xb1\x8cU*%\xc0\xb3\x94I1\x9e\xd7$\xc0\x06\xe2\x90\xc8\xb0l$\xc0;\xaa\xf0.\x0e\xc1\x1a\xc0 \xbc\xe1\xa9\x84\x15\x1a\xc0]0\xef\x9cs \xdf?0\x15\xe9q\xfd\x9c"\xc0^\xe8$\xbd\xedA\x14\xc0\xeb^<d\x03\x8b$\xc0\x0f\x95\x1a}\x00E\x14\xc0\x9fccz\x81\xf5$\xc0\x89\x8aO\xcem\xe8$\xc0Fb\xab\x99\xad_\x16\xc0\xee\x02>K\xe4\xbd"\xc0+I+\xeeut\x15\xc0\x98\x91m{\x93\xb5\x1c\xc0S\x8d\xe6\x8d\x92\xb9\x1a\xc0\xca\xd1\xfc\xb2\xd2D\x1f\xc0Z\xda\x87F\x9dY#\xc0\x8c\xd9t#H\xdf\x12\xc0\x06\xaf(\x11\x1f)!\xc0\x83\xa7(rk\x8e\x1a\xc0\xba\xc1\x1f\xd1:i"\xc0\x87q\xa4\x83\xb2\x12\x17\xc0\xd0!\x18\x95\x1d\xff!\xc0\xfc\xbc\xfc:\xa4n\x17\xc0\xf4P\x8f<\xf7\x8d\x1f\xc0\xb6\xa1\xae_.\x8c\x1f\xc0M\x92\x9d\x0fgo\x1e\xc0\x93\xc3\x94\xb0rW!\xc0\xe7\xf2h\x0c\xb2\x1e!\xc0\xea\x1e\xaet,\x91\x1e\xc04\x1c\x9c\x86\x85\x97\x1a\xc0t\x1a\xa5\xfa\x11$#\xc0]\x9bf\xb2\x9e{\x1e\xc0\xe2\xbb\xe2\xae\x9e\xb5#\xc0\xd7\xe2\x84\xff\x9c\xf1#\xc0\x84\xa1VwaD \xc0\xc9l4G\xddd \xc0uL\x0c\xccEZ\x18\xc0K\xc2$\xfb\xc9%\x1f\xc0,n\x88\xc8+\x9a%\xc0'
p16
tp17
bg3
(g4
(I0
tp18
g6
tp19
Rp20
(I1
(I582
tp21
g13
I00
S'v](\xdbvlS@o\xa4\xc9\x9fT\xb7S@\xb5\xd5;t\x80\xb5S@\xde\xe7vlh\xa0S@cn`\xd6\xc7\x9eS@(E\x8a\x0b\x05\x87S@|\xfaq}\xb0\x81S@\x9d\xa4\xe0N\x95nS@\xb7\x9bS\xc6\x94\x1eT@\xad\xad\xe4?\x8d\x14T@a\xe1\xdc$\xd3\x1eT@\xf1y\x96B\x16\x7fS@M3:\x1dmqS@v;U![qS@\xe0I\xdfd\xbf\x9cS@\xc8\xab\xc0\xecL\x9aS@\x9e\xe0\x9bG\x0c\x96S@\xccU\x19\xd7.uS@\x95\xb2\xfd_\rfS@\xa5\xf9\x072\xb1\x15T@\xa5w\xff\x1ftnS@\xdf\x9b9\xbf\xca\xcdS@\xd7"\xd6\xc7\xaabS@\xd2\x99\xfc\xb0QbS@\x03\x942\xe4nrS@l+\xb07\xdb\x15T@\x96\x89;\xe3\x1d\x91S@\x07\xfd4\xd4\x19bS@n\xed\xba@\x82\x9dS@}0\xe6\xf2\xab\x96S@\x19\xc9TI9\x1fT@\xf7-\xf5\xa2\x92\x98S@\xa8\xacA\xcco\xa3S@0\xae\x07r\xcf\x82S@\x1d\x15\x956\xa2mS@\xda\xbd]f]\x92S@3\xbf\x93\xa2z\xb5S@H\xc4\x03\xbb\xcf\xa9S@\xfe|\xff\xec\xb6aS@Z\xe2Ua\x11\tT@\x9b\xe3X\xdb\x05\xbbS@N\xa5\xb0\xeapqS@;\x1a,\x11\xe9\x9dS@\xdba\x05Y?\tT@g\x1a\x9c\xeb\xa2\x99S@=g@\x03\x9diS@\xba\xa2\xce\xc1)\xa4S@\xf4\xe1Q\xdc\xc1\xabS@\x1d\x1cP\xa3\x90\x85S@f\x81\x90\x93\xdf\x80S@U\xcb\xf6\x9f\x95\xa6S@`\x1f\xbc\xf4&\x98S@8#*y\xcb}S@\xb2.\x13\x9a\xad\x9dS@\xef\x01\x13?#\xb4S@~\xb3\xf0\xeeu\x15T@\x81wZ\xe2\xbc\xa5S@\xebY\x04\xad\x0boS@\x8f\x14\xadd\xce~S@:t\xe4k&kS@\xa5\x16\xcb\xa7\x89\x01T@\n@\x0c\xd7|\xf1S@\x99\xde\x18y\x10}S@z\x03\x92y\x07\x87S@-\xa9\xd9\x9aEhS@\xa4|\xefOr\xf0S@\x80\xde\x9bJq\xd0S@\xbe\xcb\x0e\x19_\x99S@\xd1\x9eGM<\xa3S@\xa6\x9d\xca\xc0\xa6uS@\x05\xc6r\xff\x1a\xa1S@\xc2\xf9\x84\xff\x06mS@\x83y \x19\xc8\x0fT@2\xf8\xfc\xae\xbd\xceS@\xa5G\n\x91D\xbbS@\xe6\x9bMX\xa5qS@\xb4H\xa4\t~oS@\xdeD7\xda8hS@\xd5w\x9fU\x07\x00T@Vg\x1d\x86\xd6\x9aS@T\x01\xdc\x8c\xe4sS@r|\xb4\x87~-S@\xa9\xd7\xb2\xb7Z\xb7S@-\xc7\x81\x13}\xa3S@G&\xbd\xfb\x80\xa2S@"\xb1\x98\xe9\x9b\xf3S@C0\x94\x1d\xb1qS@\xf5V\np\xa6\x16T@\xb9\xc1\xab\xc1\xf4\xa1S@[\xf8\x84|\x1bgS@\x9e\x94U\xca\xecrS@\xfej\xe6\x1a(\x9fS@\xeb|\x93wPdS@\xec\xa0\xc1\xd1\x01\x93S@\xda\x19\x05\x87\xeb\x85S@\x8bK8\x8c\x0brS@\xc1\t\xa8K\xee\x94S@\xb6n\xf7;\xa1\xf3S@F8\x1eY\xa0tS@\xeex*~\xc9\x9cS@\xa3`\x81\xfe9DS@\x84b\xe1^dnS@q,\x1b\xb8dpS@\x94\np/\xbb\x9bS@A\xffj\x9c\xc4yS@\xdb\x1a\x16\xb6\x8axS@\xde\x17_\x01\xe3\x95S@\x92,6uT\x9eS@\x8bj\xfc\xeb\xf5cS@\xee\xd1U\xfbZ\x14T@\xb9X\xb7\xf1A\xf1S@Z\xca\xce\x1ee\xb6S@\xf6H\xfdq\xc2\xa1S@I\x8a\xed\x86|\xbdS@\xba\xd45Q\xc1}S@/\xd3\x1d\xc6\xfctS@\x7f\x87\x10\x87&\x0fT@A\xaf\xf6y\xea\xb4S@\\\xd8\xb0\x05\x00\x9eS@\xcf`\xa8\xac\x0f\xa0S@\x0e\x07\x122\x11zS@I\x0c\x13\xb7\x94\xa6S@\x8fmB\xfc\x94\xabS@v\r\xfcd\x81\xa0S@\x1e#\xe8\xcd(\x88S@4;\x04\x95\x0f\xa0S@\x8b\xe7\xb6\xb0\xfe\x9aS@\xab\x85f\xf2\xcb\x9fS@z\xd8\x9cl\xcf\x8fS@\xebXs=\xfe\x88S@\xd0\xb4\xdd\t[qS@\x9bm;\xf8\xc8lS@\x99\xe2\xd3]f}S@\xea\x9f\\X\x92\x13T@\xf9L\xc8\xc4\xfaiS@\x12\xe4s\x1a\\\x14T@:\x8c\x11,lyS@Z\xcb\x82\xd8\xac\x1cT@T\xb4>0\xd2\xf3S@\xaf\x93\xd9\x93\xf3\xf3S@\x9d-g*\xaapS@\nR\xaa\xbc\xe1\xf4S@\'\xd3\x1c\x11\xc6qS@\xe0&%\xd2=\x9bS@\xd0(v\x99\xa0bS@\xb2L\xdf\xa4\x9e\xcaS@\x17\x17l\x0be\x1cT@$@/\x93G\xfcS@\xe7yh\xee\xcc\x0fT@\xe6\x12\x19T\xe7\x15T@O\xf5sA\xc7\xd4S@\'\xcb\xfb\x94\xeb~S@[\x00\xc3M9yS@+d"^\x19\x92S@"\x08\x1b0\x00mS@f\xb6\x1f\x0fu\xa0S@\xdb\xb8\xafCH\x9cS@\x9c`q\xf8\xf7qS@W\xc0\x1et\xc1\x13T@)RC\xc2\xbcfS@z\xc8\xd6\x8ax\xf3S@\x83\x0cj\x1e\xca\x89S@\x93y}\xd7U{S@\xfc\xb4?T\x1c\xccS@\xc3\xc3\'\x13\xbf\xf7S@\x9f\x8d\x9e\xde\x08\xceS@\x96\xfa\xc7\xa1\x0cyS@\xd5\xbf\x1e\xe1\xce\x1cT@\x83\xae\x08c\xae\xa0S@\xbdJ\xec\xbcXsS@\xe7+5\x97\x99\xcdS@\xf2Y2\xd24\x9fS@\r\xe2\xf75QcS@\xe7\xe33\xbaw}S@\xce\xb4\xe8v\x8etS@\x1dP\r\xc1\x16\x02T@\x85=%\x08\xd2cS@\xf6\xc5\x01#\xc9\x9aS@\x7f\xe4\xb0y|\xb4S@\x06C)\xf3=sS@\xf9\xde\xd9\xd3+\xabS@\xab]\xea\x85v\xb7S@N\x0fX\xde\xe6\xabS@\xfe_\xca\x1d\x81\x8dS@1\xa2:\xe7)\xa0S@m\xe7\xf5\x98I\x99S@\n{\x17\xaaE\x8eS@\x0e/\x81\xd3\xe9\xb5S@\x8aV\x19\xff\x98nS@\xd6`\x0e+7\x80S@8\xa0J\x8e\x97\xf1S@\xde\xd9\xbf\xcd\xe7\xa9S@;\xa1\xb9)W~S@2\xc6\xe6\xe2\xa6\xa8S@\x02\x91\xa75\xd8\x9aS@\xb4\xfa\xf0\xcc\x03sS@x\xe9\xd4\x07\x10\xfdS@ > \x0e\xb6\xe4S@\xed\xdf4fk\x9aS@Et\xcf\xfa(\x9fS@\xa0a\xa7\xe0\x81\xaaS@\x90\xf8\x19\xbd\x83yS@\x81\xdaf\r\x8ezS@P\xaf\xc5\xcd\xeftS@\xda\x05\xe7>\xab\x16T@\xb8\xc2\xd8\x01\x1b\x8fS@.\x84\xafx}\x9fS@\x91\xd0\x8f\x81>\x9eS@\xa9\x1c\xcf\xd9f\x9bS@K\xcc=\x0f\xfb\xecS@\'\x11[7\xce{S@D\xa0\xca\xaf\x87|S@;\xe0z\xbaV\x90S@`*\xbfL\x0b\x9eS@z\x1a\x80\x14\xcf\x8eS@2\x07L\x994\x85S@\xc44W9\x9c\x1fT@\x8df\xa9\x87\xc9\xa9S@7\x9c~\xfe\x83JS@\x00"\xde,\xa5\x96S@\x874\x9f\xb1\xb7\x94S@A{5\xa5&\x8eS@v\xd7\xf9\xd9\x1a\xf3S@\x0ba\x05\x92\r~S@\xa9\xa4\x18X\x06\x16T@\xaa\tR\x18\xb1\xcdS@\x86Q\xcd6\x1b\x87S@\t~{\x9d\xd4\xe4S@l\x93\x86\xed1\xa1S@\xd7}\xe0\xbe\x81\xa1S@K2\x17\x9cw\xa0S@W\x1aYQ$\x9fS@\xa5\xcf\xab\xe6\xab\xa0S@\xe2\xc4E\xf8\xcf\x9fS@2\xcf\xc5h\x11}S@]\x83H\xea\xb2\xcdS@\x82w\'\x9d\xeb\xabS@\x93\x84\xf9\xe4\xcf\x82S@\xa0\xd4\xad\xa7\n\xb5S@\x03=\xac>a\xa8S@{\x1b\xdf\xd8\xa9}S@\xc3\xd6\x8dU\x82\xb3S@\xe8!\x02LV\xecS@J]\x8b\xab\xc2}S@d\x1e\xc8\x1a\xeb~S@\xe7\xdc+\x97\x06\x7fS@\x8a<\t\xdd\xb7\xaaS@\x93\xdd\x8c\xa9\x19\xa9S@k\xa8\xc6\x9d/\x80S@zOI\xc7\xfa\xa0S@S\xd1\xa4\xf9\x04\x05T@DC\xd5\xc9\x83\x9eS@\xa4\xfa\xf7\xa1\xc9\xaeS@\x16\xdf\x92\x02a\x9dS@\x8b**\xad\xfd\xa6S@U\xcb\x9d79\xfeS@\xd6\xab\xea\x12v\xd7S@\xf7b\xfc\xec\xd0\xb2S@\x8b%\xd7}ozS@\x95\x90\x14ex\x7fS@n/\xa3\xf6\x1aoS@7BB\xc0\x9d\xabS@\xb4\xc4\xf7\x80fvS@o\xb8\xd3\x0f\xf7\xa9S@(\x12&\xcef\xccS@jaj\r4\xccS@\xaeF&\xea\xc5\xabS@i\xd9@D\xa5\xa6S@\xa9ZH\x1famS@\xb8r\xb9\x14\x87\xafS@F\x8cv\xeb5zS@\x9a\x17\xc1\xb9\xf1\xb5S@eE\x0c\x08\x05\x81S@x\x03\x85\xeeOwS@#\x0c\xed\x93ttS@\x82M\xa1\xc7t\xedS@\x8d\x84(\x9b\x95\x10T@\xb1\xb5\x07\x8e\xeeoS@\xb9V9"\x17yS@\x0f\xc1\xdfq\x92\x11T@G\xb9\x18\xfbcsS@|X\x04\xb2\xd3\x0fT@\xe0O\xab\xa4\xe8sS@IL\xacq\xe0qS@(>\xb8\xb7HpS@7L~\x8c\x95\xf6S@s\x8a\x186@sS@\xe1\xd4\xe9k sS@\xb3\x17\xaf\x1c\xfcqS@\xc94\xd1\xcf\xafqS@5\xb1g=\xacpS@\xdc$y\x9dSoS@"\xc6\'\xdeO\xf3S@\xf5Un\xb6B\tT@\xf6\x94_\r\xc5qS@\x8b\x15\xe1?\xe7hS@\x7f\x0bl\x03`}S@\x16\'\x89\xb5\x10\x1eT@\xdf9H\x89n\xb6S@\x18V\xe6K\xe5bS@\x8e\x12\x99\xc0\xba\xbaS@\xf1X/S\x81\xe7S@\x12y\xc3\x02\xe7\x1eT@\xf4P\x1fh\xf4\xf0S@^\x07\x0c\xce\x97]S@\x99\x9f\xa7\xf49\x16T@J|\x92\xfb\xda\x9cS@h\x84I\x96\xc6\xdaS@\xb1hrfJ\x01T@?h\xf1\xcf\xc5\xa0S@\xac+\xe1\xdc6qS@\xb9\xd9\x0f\xa4!gS@>+\xc8{\x97\x9dS@\x9c$\xd6\x84\x81\xe7S@[\x9c\xa6!\xec\x93S@\xe4\x83s\xb1P~S@\\Q\x13@T\x88S@1\xce\xc0vCzS@\x10F\'\xc4V\x01T@\x96\xdes\xb6\xa3`S@P\xf0k\xbe\x86\xa1S@kWYj\x97#T@T\x83OcbwS@\xc9\xa9\xf0O*\xa2S@i\x04\x06\xfc\xb2\xa6S@\xbf\xf4\xabJ\x12[S@\x13z\xc7\xd8\xcd\x9fS@ \xaa(\xc7\x7f\x00T@\xc3S\x8d\xc5\xfa\x9eS@\xa4Jp\x0c\x8d\rT@-v\xfb||xS@\xbfv\x19\x8a\x1c\x95S@8h\x86\x85/\xc9S@\xc2td\xaa\xc9\xafS@Bo\xa80l\xeaS@\xa2qJ\x147\xd5S@\r\x8c\x90\xca\x94mS@\x1c\xd1\xcf\xdb\xberS@Zc\x9b\x17\xf3\xd6S@ir\x08\xb0t\xf6S@5.\xd4\xf3\xb3\x94S@\xee\xfcD_\xd6\xd4S@\xc1sSr\xafuS@\x08Y\xc8$\x87lS@\xbc\x08j\x8b\x1b\xa2S@{l\x8ey|\xbdS@\x18\xd0\xb6\xa2\xbfsS@(]O\xd53\xb3S@X"\xb4\xd0c\xa9S@OdG\x7f\xd5sS@B~\x8c\x97=\x99S@\x04\xe8\x12D/\xccS@|\xdb\x89;\x9fsS@N\x8c`\xf4B\tT@\x1f"\x17\x8e\xa4\xcdS@\xc5JE9\xb4\x0cT@\xb8Lz\x84U\xa3S@\xfa\xad\x7f\xe1\xd8\xcdS@f\x1c\xbe\xf2\x9a\x85S@\xf19\x85\xf8\xbc\xcdS@\x85\xb1\x05\xdb\xba\xa0S@\xb4\x17!\xbbi\x94S@P]$\xea\xf9GS@\x87}.\x86pdS@,\xec\x7f\x91CpS@\xac\x1df\xecj\xb5S@\x81\xfd\x97>\xb5\xceS@\xbb\xb3)\xccN\x10T@\xd1G\xfd\xb61gS@X\xf7\xdeV?\xf1S@\xd9\x07\xcaq<dS@ZYXM$\x9dS@\x8fv\x98<\x14\x99S@d\xea8\x0f6\xa1S@Q4\x7f`\xe4\x84S@\x98V\xe3\xd7}\xa2S@\xdep\xa8B\xa7pS@\x87H\x10+?\x82S@D\x89\x1c\xaf\x93\x8dS@W>)\xaf/\x81S@K"\xa7\xe9&\xa2S@A\x96\xfa\xdb\n~S@\xf8\xb0\xbd6\x03\x7fS@\xbf \x95\xfazzS@\xdf\xee\x0f\xc0j\xb3S@\xc1/\xdcX\xd7\x82S@*\x88\xca/ \xf3S@!\x1e\x10\xee\xb5\x9bS@V,\x9f#u\xa2S@92z\x1f\x0b\xb8S@\x18o\xb2\x93\xa3\xcdS@\xb2\x9cpd\x03\xb6S@$T?\xc2\xc7\x94S@\xafAQ4\x8aeS@\x18\xf4\x7f,\x07\xa1S@\xad\x8a\x17h\x0f\xa1S@\xc4MG]\xcc\x82S@\xb3\xb8s\xeb\xf0\x80S@KHm\xc7f\xeaS@\x1f\xe9\xe7\x05q\x1aT@F.\xd1\xdc-\xa1S@)\x12N\x12~\x10T@a\\\xa6\xbb\xbfqS@\xdb\xe8\x92m\x80\xa5S@X\xf8f\xec\x95\xc5S@]\xb8\xc2S\x96sS@*T\x94(|\x7fS@<\xd7\xd4`\xc5dS@\x07\xa6\xcb\xc1\xab\x17T@\x96\xfa\xf5%RcS@\x8c\xa2\xcdI\xa8nS@R<\x9a\'\xce3S@\xa9\x98\x9e\r\xe6\xaeS@\x99\xedyA\xb9\xa0S@L\xd7Z(\x8bnS@dkt\x8b4\xafS@E\x05\r_W\x9bS@\x0f\x14\xc5U3\xa6S@\xbdX\x1c\xe56\x81S@Ny\x92OI\xd7S@\x7f}|\x8d\x91\xb5S@`\xad\x86\xc5\x1bgS@Y\'hTW\xeeS@\xd9r\xdca:\x99S@\xd1Pj\xe21\xbaS@ \x8a\x08\\\xcd\xa9S@\xca\xe5K\xc0\xbc\xa0S@\xcax%R^\xf0S@\xed\xbdL\xf3\x99\xf1S@\x07\xd7\x88\x9d}\xadS@\xa5\xfe\xf3\xc0GdS@\xf1\x8f\xee\x90\xe3hS@+\xa1\x03\xf9lcS@k#\x0e\x11<bS@\x90\xeb|\xa7\x13cS@BHX1bdS@\x13\x91T;L\xb4S@\xc8K\x1d>\xaapS@*\xd2\xfe\x9c\'\xa0S@\xfa\xa3\xc2\x85?qS@vtAma\xb3S@\xec\xfe\xf3\xa52sS@\xc4ax\xc88pS@\x1e\xd2nO\xd7xS@\xf5\xac\xd8\xbc oS@\xa15\xe85AqS@Q\xa9\xaf\xc0\xcd\xf8S@W\xf3U\x9f\x9enS@\x0e\xc5\x0f\x88\xfd\xf1S@B\xa1\xf7\xd0\xfflS@]\xa4\xb0\x95u\xa1S@\xd1\xef\nL\x91}S@iNGMV\xe5S@\n\xb89\xa6\x08{S@\xff\xbc\xca\xf56sS@\xe7+\x9bm\xb0\x94S@\x90\x01\x11!\xbd~S@@\x1f\xe7\xe9\xd6\xeeS@\x94\xc8\x18\x0c\x02\xf0S@\xa5g\x82\x02\xfb\x87S@}\xa1\xe8\xc8\x1e\xd9S@\xce9Ue1dS@\xb2<\xee\x10\xe3\x15T@9s\xcd\xb5\xae\xcdS@\xf0\xa7~\xdb$oS@\xf2\xbfu\xb5\xa5eS@\x8f\x07$B\xe2tS@\xffX\x94\x93}\xafS@\xa2\xa2\xcdaD\x9eS@\xda\x1e\xb1lhzS@\xb0\xc9m\xd9-}S@K\xc2\xf3\n?\xf0S@y\x8es\xa3\x12\x9fS@\xb3\xcd+@t\x9fS@\x0b\x80\x190S\x88S@\x9e\xcdv\xaf\xf2\xb0S@j\x12\xe7\xa4:\x97S@\xc7o\xf15^cS@\x99\xec\xd9\xde\x89\x8fS@\xc0V\xf5u\x95{S@\x9f\x80o\x1b\x06\xa1S@\xa3j\xee\x80\x7f\xfbS@\xc0\x8f\xde*G\xa1S@\xee3h\x0bj\xeaS@\xaf{O*4\x96S@\xd0\xef\xefo\xf6\xf0S@\xb2H\xd1\xd4\xbc\x82S@\x90C\xe3\xa46\xb6S@\x7f\xe8\xcc\xa8>\xa1S@D\xf1\x0e=\xac\xb5S@\xb4\x8d\xd2\x99\xe7\xb5S@6p+\xd0.\xd8S@\xb7\xdf&]\xfe}S@\x94\xbe\x93\xe3#\xa2S@\xbd\n\xc8\xe9s\xa0S@\xbb\xc0-\x95gfS@\xba\x87-9\\\x80S@\x04\xedj2\xa5sS@\xd2\xb9\x18GY\x01T@GsB\xc9\x8f\x18T@\xb1\x92\xf6>\x04{S@\xfd\xe2Q\x8aL\x1fT@j#Y\x8dd\xa9S@RM_C\xaa\xc5S@\xaaAEb\x9f\x8cS@\xb2\x14Wy\x91\xd9S@\x14\x83\r\x9c\x1eyS@\x91\xf6\x13\xfe\xc2xS@+$h\xea{\xacS@\x9d\xf8\x86\x08f\x9cS@6!m\x1e\xa0rS@\xaf7\x04z\x06\xb8S@s\xa3\x16\xf3\xe7cS@\x11\xdb\x18L/uS@\xfd8w\xa0\x8b\x05T@w#=H\xbc\xcaS@\x11\x1ef\xb4b\x9bS@\x87\xfeV\xc0\xbc\x9bS@k\xc8\xa4Q2\xb7S@\xe3\xcbE\xb7\xc3}S@\xcb\x89\x18{jlS@\xeb\x9a_b\x19\x05T@\xa6\xcf8V\xcb\xcdS@\xcf\xd3(4c\xcdS@]rb\xa6k\xd7S@\xeb_\x82\xa7\xd6\x03T@\x18Z%\xadR\x1fT@:\x8d\xc53W\xe5S@\xbf\t\x18\xef\xeerS@\x9a\xc2\x99\'\xb8\tT@\xc1\xe1\xc1\x9aV\x1cT@u\xbf\xbf\xcd\x1deS@G\xb6\xa9*T\\S@\xc5gzr\x86\xb6S@\x8e\xe5\x1f\xeal\xf3S@\xf6~\xfd\x01\xee\xf1S@\x16\xaf5)\x9fbS@=\x14Js7\xf1S@\x8e$~\x7f\xb6`S@J\x85\xf0\xa8\xf49S@\xa9\xb0\\%diS@b\xaa\xf4\xb0\xabhS@\x9d\xb4~W\x9ahS@Cb\x83k\xe8\x12T@\x8d\x07.\xdf=\xb1S@\xe5\x80\xf7\xe9g\xedS@\xba\xad\xbd\xcc\xe7~S@\xe8\xf1\x94\xf4\xf6\xa5S@\x1a\xe1\xa45\xd8nS@\xb4\xd4\x12P\x87\xa5S@\xb1q\x16\xff\xd7sS@\xd4\x1f\x93,\xe5tS@\x7f1\xe7$\xeb\x9fS@\x8dq1\xcby\xafS@\xe1BH=\xab\x05T@\x8f\xe1\x9c\x00=lS@\')~7\x05jS@\x0eu\xba\xed\xd2\xa0S@p9\xf3\x1bI\x93S@)\r\xfb\xb3\x81\x8fS@\x8b\xa1\x9e-*\xa2S@\x89\xd7NX\xedlS@\x0f\xa7\xd1\x96zzS@\xb5\xc7\xed\xadv\x03T@!\xd5\xc8$\x88zS@\xa2\xa9HO\x91\x03T@\xed\xde\xc8\xa2o\x9cS@\x06\xb7\x15\xff\xbf\xf9S@\xa8\r\xae\xc9*\x99S@\x17)Yyi\x92S@P\xf2\xb9W\x15{S@\x9awS\xbd\x8e\x8fS@\xd1\xc0s/?sS@\x0c\x03\xd4J)\x82S@\x1dh\xbeS\xb6\xfaS@\x86\t\x8b\x99\x1b\x88S@\xc3\x81&Z\x81\x9fS@ffp\x0b\x1b\x97S@\xab\xd7\x881B\x97S@\xa5\xdb\xed?UsS@\x7fL\xad\x17\x14\x93S@\r9a\x1e\x19uS@'
p22
tp23
btp24
a(g3
(g4
(I0
tp25
g6
tp26
Rp27
(I1
(I582
tp28
g13
I00
S'\x9d\xfa\xcb\xe8j\x8d\x1e\xc0\x17\x1f\xbb\x92\xa9$\x0e\xc0\xff\r/\xd4\x89\x93\x0e\xc0\x11S0\xfe\x90\xc8 \xc0\xa6G\xef\xa8\xfc\xf5\xf1\xbf&\x92\xc4\xa7\x109"\xc0Ab"5\xc6\x88!\xc0\xeb\xb0\xaa\x8cU\x88\x1e\xc0\xd4\xb3g\x9f\xc7\x85\x18\xc0\xe3\t\x8cD\x15J\x1d\xc0\x94\x80\xedk>r\x16\xc0\xd0;\x8dj\x0b\x92"\xc0\x900=\xb1\x1f?&\xc0\xcaH$\x08\xfe5&\xc0{Oxv\xcc$"\xc0\xd5Y\x18\xe2\xa5F\xfe\xbfV\x85\xee\xd5\x06\xba#\xc0\xb70}H\x97)"\xc0\xff\xe0\xb9k\x9cJ\'\xc0\xbe7\xb4\x1dIz\x10\xc0\x1c\xba\xdeM\xeam$\xc0\xd1\x85\x1e\x8d\x868\x15\xc0\xfa\x8ay\xcf!\xd6$\xc0M\x1c"\x95l\xb6$\xc0\xfc\xb56\xb9\x9e!\x1d\xc0J\x8d\xe9\xee\x07~\x10\xc0\xe8\xae\x99\xec\xc4\x18$\xc0\xef\xa4@\xae\xa0\xa8$\xc0"\xd7\x96\xc1c\x01#\xc0\xe3\x9d\xa3\xbe;\xec$\xc0A!/q\xe0\x88\x17\xc0\xf6\x91Tk\xe8\xe5$\xc0|\xad\xfb\xc9\x0e^\x1b\xc0\x7f\x95\xf0\xd7\xfe#%\xc0\xe7\x03{\xa7Dd$\xc0Ln\x08\xe3\xf4\xe7"\xc0\xd8|0hXJ\x16\xc0\xda?\xb6\x1f\xbf\xf2#\xc0\xafQ\x91\x8e\xd1\xc0"\xc0\xfa\xb2\x8c\'{\x1c\x05\xc0\xef:]\xdeX-#\xc0D\xb4\x81&6i!\xc0u\xf8\xb6\xf8\xaeL\x15\xc0n\xce+ik\xd5\x05\xc0\x0b\xca\xd8\x97\xa8\x06#\xc0\xca\xaa\xd2\x1c@\xa9$\xc0i\xc6\xa3]`\x0e\x1c\xc0\x93\x90\xfe\xb24\x19\x1a\xc0\x1e\xe7zB\xbb\xaf$\xc0\x8b9\x10[\x0f\xa0"\xc0\xe3\x8a\x0b\x10\xab\x9f\x1c\xc0\x93\xd4\x8e\xfd\xf7&%\xc0\xa9{\xbd\xde\xce\xbe"\xc0\x1d\x87y\x08w\x80\x15\xc0\xb9\xbe\x82Y\xec\xa6#\xc0\xd3\\\xaf\xa8\x9d\xbd\r\xc0V\xf6\xe2\xb3cv \xc0\xa4%U\xffh\xb5&\xc0j\xd9\x0fX\x7f\\!\xc0\xefM_\xe0\x03\xf0$\xc0K\xa6\xefURq\xcf\xbf\x0f\xf64\xea\xc8t\xe6\xbf*\tR\xa6\xbbY!\xc0\x1c\x15\x9b\xfe\xefb&\xc0\x8f\x86\x8e\xdb[\xcd"\xc0\xaa\xf2\xfb\x1a\x16#\xd7?_\x96\xeb\x88\nh\x07@\xb7#&\xf22\xe3$\xc0\xc1\x90\x9a\\\xad\xd6\x13\xc0\x9dK\x13\xfb\xeb\xea%\xc04\'k\xd0/p \xc0\x8a\xf3\xd6q)\x98\x1c\xc0\xf0\'\xc7t-\xf2\x19\xc0\xb3\xe1\xce\xa9\x9a\xbc\x01\xc0qq\x87\x8c\x1e\x83"\xc0\xc6;i\x0f\xa4\x9b#\xc0\xbc\xe9(:\x94\x9b%\xc0\xf3\xb9\xff\x96\xa2\xb5%\xc0\xa9\xb4\xb1\x89%]\xd2\xbf\xb3\x90,\x95\x8ee#\xc0\x16\xb4+\xb8\xb3\xf4%\xc0\xc8k\xd4V\xfd\xaa\x14\xc0\xe5\xa6\x03MI\'\x0e\xc0\xa9\xd1a\x08\x8e\xa6"\xc0\xbe\xff\'/\x04L"\xc0\xdag\xde~i\xf0\xd6?\xb1.\x02@5@&\xc0J\xdc\x13>\xb2\xf2\x18\xc0E\x83\x92\x15\xa2V$\xc0\xedT\xc9i\x94\x99%\xc0\xbe4\x1d<\xd7\xb4&\xc0\xa8\x07sy\xdcA!\xc0\x80P\xb8\xd5\x13l$\xc0\xaa\x92\x95\xc3\x16x \xc0\xc6\xbax\xee\xd7G!\xc0\x8dN\\\xa3\xcd8&\xc03\x15\x00dD\xf3!\xc0\xf1\x8d\x84\x15R\x8f\xc9?\xa0\x95\x0e@}\xb6&\xc0%\x0c\xc6i\t\x8e \xc0\xf7\xde6fm\xab\x14\xc0\x1c\xba\xdeM\xeam$\xc01\\3u\xc7\xe9$\xc0Db\xd5\xe4s\x15!\xc0\x98\x86\x1f\x95\x15v%\xc0\n\x94\xe7\xcd\x80g%\xc0\x9b\x07\xae\n~\xe0!\xc0"\r\xc6\xfa\xfd\x0e"\xc0\n\x1b\xbaY\xd2\x99$\xc0\xef\x8f\x1a%\xf1\xe7\x18\xc0\x9f^*!\x07>\xd4?\xa5\x0e\xd3wk\x9d\x14\xc0g\x14\xfeu\xa8\xb3\x17\xc0\xd3H\xc2\x96\xb9\xca\x1d\xc0\xa0#\xf3\xe4^e%\xc0\x88\xa0\xf3\xd21\x95%\xc0\xf9u\'o\xcf\x19\x1a\xc0:T\x9f\xf62\xd3 \xc0\xb7h/\x98v`\x15\xc0QwA\xdf\x1bM$\xc0\xa7\x99\xe3d\x0e.#\xc0-U6\xc9\xab\x9d\x1c\xc0\xb64\xc7\x82\x1fg \xc0Rh$)v\x97\x1f\xc0\x0cU\xa3~L\x82"\xc0\xf6\x9b\xdf\xa0\x0b\xba"\xc0\xcdc\x93/E\x1e#\xc0!\xd3\xcer\xed9\x15\xc0A\x8f\xd0\xd0&|#\xc0\xff\xc9\xc5\xcb\x99\xd4!\xc0M\xbe\x02\xe2\xcf\xfa\x1a\xc0E\x16\xd7\x8c\xd0g\x1c\xc0\xbe^hy\xacT%\xc0db\x92\x15\x18\xb6\x18\xc0\xb8o*\xdc\xe2\xa5\x1c\xc0\xfd\xc9\x84\x15\xb4\xe5\x18\xc0R\x89<\x8c\xab<%\xc0\xcd)<\x86\xb2\x8b\x1c\xc0\xb5^9\x913\xbc\xbe?\x13_qKH\x07\xd3?\x9d5e\x9b\xeb1&\xc0\x18%\xfe\x14\x94\x1d\xd8?T\xd2C\\\xb8\x94#\xc0*h\x9b\xec\xe4@\xee\xbfs\xba\xc8 \x90\xd2$\xc0\xd6\xf1\x17\x94y5\x07\xc0C\xa7k\xe9c\xae\x1c\xc0\xd57"\xe7\x1a3\x1e\xc0\xff\xc7G\xaav\xf3\x19\xc0\xfd\x08\xefm`\xe5\x18\xc0V \xe6:\xca\x91\xe6\xbf\xdc;\xfb\xf4\xd3\x90#\xc0\xb8u\xaa\x80\x8d\xba"\xc0\x82\x11\'"(|\x14\xc0\xa96:6_\xc4\x1c\xc0\x9a\\\xd3\xb6\x05\xce \xc0\x90\xf6\x8a\xd6\xe9G\x1f\xc0\xb4\xe9\xef\xf4e9&\xc0\x91\xce3j\xb0\xcb\x18\xc0`\x104W/\xf4 \xc0\x02\x9c\xd6N\x9f\xb6\xc9?m\xcfwYXo\x1c\xc0\x9f\x80\xeb\x97\\\x7f&\xc0.\xc9\x84\xcf\x10@\x9c\xbf\x17\r\xce\x0f\x11A\x1b\xc0\xe1\xd8\xf0\xafD\x1a\x15\xc0h\x95\xde\x8d\x83/&\xc0\xe1>\x85\xb5\x13s\x19\xc0\xa4\xbbPp#F\x15\xc0\x1e\xd5\x03\x1eS\xd6#\xc0\xd4YO\xc8\xa2\xe7\x14\xc0\xfb\x01%/F\xf1#\xc0x\xc8\xe1/)\xf9$\xc0\xbc?\x99\xe8\xe56%\xc0\x17]\xf8L\x80\xfe%\xc0\xe9\x00rVt\t\xd3\xbf\xec\x0e\x08\x9f\xa8N\'\xc0.\t\xb3\xe0\x93+!\xc0\xe8\xff\xa5a\xa4\xaf\x15\xc0\xcd\xd6\xb4\x8b`\xdc#\xc0\xac\x18:n,\x93"\xc0c\xac\xe6\x0c\x05*\x0e\xc0\x1c;\xaa\x1d\xac\x1d"\xc0\x8f\xdc56Cc%\xc0\x92/O\xcf\x9a\x14\x00\xc0]?\xec\x8dkz%\xc0,\xd48\xd2XU"\xc0\xb7\xe58z\x12\xa1\x14\xc0$\xf9\x9co\xe1\xe2\x1c\xc0q\xcd\xfe\x0cK\x9e$\xc0\xbaJ\xc4\xd4\xe3\xf3\x1c\xc0v/\xa0s\x0f($\xc0-HD\x94\xf3\x80$\xc0\x97\x14s\xcf\xce\xe7!\xc0\x05\x19\xb3\xc4\x91g#\xc0U\xdbu\xd7\x97\xe3\x1d\xc0\xff(\xbeEch\xd2?N\x81h-}x \xc0\'\xa4\'B\x1ae"\xc0\x94O\xe4\x1a+\xa6\x1b\xc0%TmN\xae\xb7#\xc0x\x95LG\xb6\x1e#\xc0X\x18\x13\xf6J`%\xc0n\xb9\xd7h=;&\xc0\x8aN\x96X\t\xf4\x18\xc0X\xfa!\xff5\xf8 \xc0\n#\xae\xfb\xccs\x1f\xc0\x98\xfc9!\xab\x86!\xc0USd\xcd@q$\xc0\x9e\x08<\x16t\xd9\xdb\xbf\xd0j\xea\xea{(%\xc0`o\xc5Q%|%\xc0\xabtC\xe1\xd4\xa2\x19\xc0\x1dcg\x13@`\x15\xc0Q\xca\x1c\xd8M\x02&\xc0\xc5\xe1\xf7?\x8c\\$\xc0\xf2\xb0\xf0\xe7*\xf6\x17\xc0\xdbo{M\x8d;\x1f\xc0\n\xd6\x1a\x7fi\xef\x14\xc0\xfe\xe3\x00\xf1u\xf1$\xc0\x95\xffu\xe1I!!\xc0\x13\xa0\xcea8R"\xc0\xf8\xcb\x8e,\x18\x82\xd6?\xa6\xa2\x97\x9a/4%\xc0\xf6\xf1\xcaXM\x19\x10\xc0\\\x1e\xf6\xde\xf1C\x0b\xc0\xdb\x04t\xa1\xc18"\xc0d\xcd\x08\x14py \xc0\xbb3mp\x83\x8c"\xc0\x80\x9fm!4b"\xc0\xd6\xe1\xd0\xd9\xd4\x01!\xc0\x85p\x86\xd9ft \xc06\x1ce\x10\x82\xa0 \xc0\xd1\xccQ\x1c\x027\x15\xc0)\xe4+d\x1cM!\xc0B\xcb\xeddB\xca\x14\xc0meQ\xc2?\x1b"\xc0\xb9;|\xa0\xd1\x9f\x18\xc0n\x12\x7f!\xe6\xce"\xc0\x8f\x97\xba#(\x97"\xc0C\xc6\x17y\xd7V"\xc0{2\xd3\xe7\xc4\x19"\xc0\xb2{\xfa\x80\t\xc3\xdb\xbf\xf0\xe5\x1d\xd9\x0f\xba"\xc0\x11`\xb5\x9f\x159#\xc0cca\x88\x92O#\xc0 Q\x88\x12\xd2\r#\xc0\xe5\xf3\x0fq\x9bJ!\xc0\xe6\x12S\xfd\x80\x9f$\xc0 \x9e"\xeb\xd6\x15\x15\xc0\xbbEH\xc6\xba7\xf4\xbf\x87\xfa\x84\x08\xdc\xd4\x19\xc0D\x8d*\xd4\xc1\x82#\xc0\x97\x96\xfc`\xc2\xd2\x18\xc0\x02\x16\xa1\xad\x03\xfa\x1f\xc0\xe9\x12}\x8c6\x06\x1f\xc0(J\x87O\x96"\xd4\xbf\x1a^\xe3T\xb3m$\xc0\r\xef~D\xcaw#\xc0\x9d\xbb\xb8\x87\x80\xb2%\xc0h\xec\x0e\xf41\x9b\x1e\xc0v\xc8\x80\xc7:e \xc0\x1d\x02E\x7f\xbaO"\xc0\x1e[\x1a\xd2\xfc=\x1f\xc0\xe4j\x8e\xa9T7\x15\xc0\x92\xef\x83\xe3v"\x15\xc0\x05jK\x84;\xe6\x1f\xc0g\xee\xfb\x02\x1eN\x1b\xc0Dr\x01y\xa3\xe2\x1e\xc0a\xa8]\xc4\x89\xfe \xc0\xaf\x0f\xcamx<"\xc0f\x9e\xa3\xa9|\xbb#\xc0\xf7\xa3p\xbc\xba\xb6$\xc0%\x9e\x05\xf5\x04h$\xc0*\xf0\xe6 YK#\xc0\x10\x1a*R1\xef\xc6?\xdd\x87w\xb5\x83K\x15\xc0\'\xdf\x13{\x13\xc9!\xc0\x85b\xb8\x9fe/&\xc0H]\xfe$\x1f\xd8\x19\xc0\xf0\x07\x88\x83q=$\xc0k\xf7\x9cF\x9c\x8f\x17\xc0\xec}j$\xd6k%\xc0E\x0c\xa9\xf7\x87\xe5$\xc0;\xd4l\x05\xde\xe5$\xc0D\x8f[\xdc\x8c\x0e\x1b\xc00\xaa8I/\xae&\xc0\x9e\xe0\xd2w\x1b\xa9&\xc0x\x04\x86[\xa98&\xc0a0\xe0\xb8\x81)&\xc0\xecs\x0c\xaf\xc2/&\xc0_\xc9a\xd9\xf8D&\xc0[\\\xdc\x9f\x18#\xc0?W\r\xe9\xbb\xc2w\x05\xc0\xe5\xba\xd8\xcdU\x92#\xc0\x9b\xf7W\xe0\x1dU&\xc0\xferF\x06\x10\x0f%\xc0D\xffPU`N\x1c\xc0t\xf4p\xd1\n\x9a\x14\xc0\xfed\xd2\xf9\xa6o%\xc0\xbe\x00\xd4\xdd\xa9\x8e\x14\xc02xj\xe1$\xa0\x15\xc0\x8c=\xf8\xe5\x93Z\x18\xc0=t\x81\xe6\xb0\x86\x1e\xc0\x95\xc9f\xc5\xbdA#\xc0NK\xaa\x95\xbe+\x10\xc0\xe3\xbe\xc5"V\xec"\xc0\xa8jN\x14\x9b\x17\xf4?&\xf5\x945\xd7\x16\xcd\xbf\xfb@\xa9\xa8P\x9f"\xc0\x93\xdb\xd9"\xef\x96#\xc0c\xb8>q<\xe8 \xc0\xf9-\x83r\x06\x0f!\xc0$3\x98\x9a\x87C\x13\xc0\x02\xd7Z\xe4\x03\xf0 \xc0\xd7\xabI\'\xdf\x7f$\xc0\x1dh\xfc\x1a\xfbV"\xc0\x07\xf3\xf9\x1e\x18:"\xc0Q\x85\xd6\xae\xc83\xcd\xbf\xfe\xdd\x92\x9e[\xc4&\xc0uP>\x07\xe2`"\xc0\xddn*\x82\xc1\xbf\x1b\xc0\x08\x85\xa9\xcc\xce8%\xc0e\xa9\xf0\xf4:2\x18\xc0\xa1Kd\x8f\xc6S\x1b\xc0\xeddr\xb1\x04\x96#\xc0\xe2\xf3\xbdt\x822\x15\xc0\xe2\xb5\xdf|r[\xd5\xbf\xeb?y\x86\xae\x15\x14\xc0\x0e\x81\x10\xa5\xf7i\x05\xc0\xef\xf9I\xe9u\xc2$\xc0\xf1gu"\x83\xec!\xc0.\'B\xe1gQ\x04@\xe7\x01\xc5\x18/\x18 \xc0\xe3\xf0\xca$VI\xe8\xbf3!w\xf4X8!\xc0K\xc9F\x05Y0"\xc0\xa1|\xac\x98<N!\xc0\xf6\xa2\xda$\r=!\xc0\x1e\xb7\xe5\xb6\xdd\xfc\x1a\xc0"\x0c\xa6\x1b<\x86"\xc0\xe5\xa3-G)X\xe6\xbf\xf9$.\x1exB"\xc03\x04\x82R\xa0\r\x1d\xc0\xa1\x92\xc9\x8d\'\xb9!\xc0\xf5\x94/[=p\x08\xc0kfM?\xff\xc5%\xc0\xba\xdb\xec"H\x91\x12\xc0\xf5C\x1bb\xed|!\xc0\xe9\xc3\x05w\xbf\xda%\xc0{\xdf!\x18\xfds%\xc0sJ\x04\xee\xc1"\x15\xc0\x0c\x00\x04|O\xdd%\xc0*>\x01\xee\xfds\x05\xc0J]\xd1B\xb2V\x15\xc0\xceo\xaf\xf2\xa3\xd0\x16\xc0Z\x93\x16\xad\xa5\xc9!\xc0\xbe3Z\xfb~0\x15\xc0&\x88?D\xf4\x9e\x1f\xc0\xe5h\xbd\x12h\xdf\x14\xc0KQ\xd6p\xaf\xa0 \xc07;\xe9\xac\xf7\xde\x13\xc0\x93\x92\xa7>3\xea\x14\xc0\xdf\x99\xff\xe8\x12\xec"\xc0\xfez\x10\x06&\xe5$\xc04\x96\x14w\x90$\x16\xc0\xdc~"\x08@3\x02\xc0\x05O\xa3\x8fr\x94\x17\xc0\xa4\x1f\xfaR\x04\xe7 \xc0U\xd1#\x00\x94\x9c\xa4?\xac"\xfd\xa7\xcf\xf9$\xc05\x03\'\xb3\x8c\x83\x1b\xc0\xe8/\xa1\xfc\xae< \xc03\x01\xf7\x8f\x1c1$\xc0\xc09\xc8W\xe9\x90$\xc0\xf9p\x05j\x7f1 \xc0\'H\x8a\xc1\x9e/&\xc0\x83\xd3}\xff\xa1\x1b$\xc0\xe3\x11\x91\x00\xf2O"\xc0<\xeb\xb0%Qz#\xc0\x8av\xbe\xeb(Y$\xc0\x9au\xfa\x01o\x92%\xc0\xe9\xd7\xbb\xfa\xd9B \xc0p\x80\x8fd\xbeu#\xc0\x1dF\xa5\xaf\xb1\x90\x12\xc0\x99\xc9x\x04Gx\x17\xc0\xe8\xc0\xccK\xc5\xd7\xd0?b:Z\xc1\x8ax"\xc0\xee\x18\xd6J\xdeJ"\xc0\xfd5|\xef\x96=#\xc0\x1e\xe6e_\x91\xb4\x14\xc0\x86\x9f)$\xdc\xf1\r\xc0T@c8\x1b\xa6\x1c\xc0\xe7\x19\xf4S\x92,&\xc0@\x9d!\xf4(\x12\x15\xc0{/;\xcaI\x87$\xc0\x93\x9cp\x91\xf0h$\xc0\xa0\xb9c\x9dA(%\xc0j\\\x84\x07\xae\xe9\xec?\xd31P\xfb\xd5\xb3\x14\xc0\n\xfaD\x87[\x8a"\xc0\x96N\xfd\xfd\x11p\x19\xc0\xf4.X\x1f\xc1\x92#\xc0\x9b\xa4\xd1\x93\xb4\xa0 \xc0R\x9a(\xb4\xb2\xab\x14\xc0\x08\xbc\x13\xff\t`%\xc0\x90\xef\x85q\xe3o#\xc05\x10\x95\xdf\xeb\xe5"\xc0(\x85\x03m\x07d\x12\xc0\xe5\xa4zs\x885&\xc0.\x89\xc1\x88\x90G\x1b\xc0\\7Fz!x\x10\xc0e?\xcf\xe9\xa2\x83#\xc0^"$.\xa1F#\xc0\xd0%\x00\xe6H_&\xc0\x14\xd3\xc2v\xc4\x9a#\xc0\xad\xc5\xb5\xda\xa8\xdd \xc0\x9a\x89\x86\x86\xb8=\x1b\xc0\x89\xa2\xa9\x062!%\xc0\xc0\xfeB\x99^?\x9e\xbf\x9fU\xba\xbe\xae\x9c\x1a\xc0Ec\x9f>\xb9\xe9"\xc0\xc4\xe0N\xed\xe5\xf3\xff\xbf+2\x0c\xcc\x15g\x1e\xc0\x0b\x01\x07A\xc7\x17\x19\xc0\xf6\xafv\xa8\xd69\x1f\xc0\xa9\x90t\xf9\xbdD\x15\xc08\x1a\x16\xbe\x82i!\xc0\xb7\xcd\xb6\xf7]\xea\x1c\xc0\x81\x86\xecW\xe8\'"\xc0U:\x80\xd6:a$\xc0.6!!GS&\xc0Dm\x86\x9cr\xe9"\xc0\xe6\tl\xdeu\xc3$\xc0nT\xe5\xe3\xc2\xab"\xc0\xc8)\x1e\x19{\x11#\xc0qT\xe1;\xe2,\x15\xc05z\xf0\xef!/&\xc0\xa3\xf4W`\xe7-\x15\xc0;\x84G\xce\x16+&\xc0\x80}\x14\xceHy\x12\xc0\x89\xf3\xae\x86\x0b\xae&\xc0\xe2\tV$\x9f\xe4$\xc0\xf0\xf9\xb0_\xc7\t"\xc0\x12y{d\x02f!\xc0\xa2\x80\xccp\xc3\xe6!\xc0\x89\xb1\xf2\x00S\xc4 \xc0\xe1\xbe$\xf7\x14\xfc\x1e\xc0\x9b\xea\xde\x92\x04\xf4\x1c\xc0\xf7\x0fg\xf7\xda\x85\x1c\xc0s6\xf8$\x8d_"\xc0}\xce\x12\xf4\xc6S!\xc0\xa6\x00[\x12\x0f\xc1\x15\xc0\xf0]\xf6\x06\xcf\x14"\xc0\x01q\xd5\xdf\xc0;\x1c\xc0\xfc\x0f\x19\xde}\x83"\xc0\x17\xdf\xce\xa4\xd4]!\xc0\x9cF|f\xeb\xa2\xde?o7.\x95\xa4;\xd8?9\x81T\x88\x8d\x85"\xc09\x88p \xafe\x15\xc0;\xfc-\xa8\xd1\xfa$\xc0\xb0*\xd8\xd6\xb5 \x1a\xc0\xd8L\xf3\xe0\xe6\xdc\x14\xc0n\xcc^\x97\xfc\x8d%\xc08\x07\x0e\xc1\xc1\x04!\xc0\xe6V\xcea\xc9\xbd%\xc0( \x10\xd2\xd8\x9a#\xc0\xa8S$\xd6\xd90\x1b\xc0\xf1\xc2\x88\xf6g\xef"\xc0OV(\xe3\x08M$\xc0=\x1a\xb8%{\xee\x1e\xc0}\x068o4u#\xc0\x9d\x0f\xab\x93\r\xdd$\xc0Lt\xc4j\x9bY"\xc0D:\xa3\x07Ju\x16\xc0iW\xca\\\xe4h!\xc0\xa8\x9bEX\xbc6&\xc0:P\xb5d\xc3S \xc0\xb9y\xdb\xab\xc8\x1d"\xc0\xb0\xe2\xfd\x08\xb1\x82$\xc0\xcfO\xf2\xd3H"\x15\xc0o\xee\xaet91$\xc0l\xfb\x91\x99\xb8G\xe8\xbf\x0e\x05\x9cpi\xba#\xc0VR>\xc8\xe3\x7f\x1e\xc0}\x06\x81\xda\x9d\x9a\x18\xc0\xfc\x7f\xd9T\xb2\xa6\x15\xc0\xbc\xe8\xf4\xfb\xb2,\x15\xc0\x07\x04\xc5}\x84\xd7"\xc0\xa0U6\x15\xde\xa0\x14\xc0\x89\xe5B\xbbh\t\xb1\xbf\xa1"=\tV\x90%\xc0\xc5\xe3\xc0\xear8\x18\xc0\xc9\xa1+\x98*\xce \xc0\xd3\x94R\xdc\x16e&\xc0R\xd3\xf6\x03\x8c\xaa#\xc0\x85t\x1e\r\x9d#\x05\xc0\x9dG\x01(\x18\xfc\xd1\xbfl^!\xc4z \x1b\xc0%~ q\x83i%\xc0QI\xdfi\xb0\xde\x1b\xc0\xb3\xe6\x9d9\xbcz!\xc0\x04\x1a\x8f\xbc\x8b\x8e\xe9\xbf0\xcd\xab\x11\x9di\x17\xc0|\xc1V\xbd\x00\xa7"\xc0$\xabC\x91@3"\xc0-L/$\x1f_%\xc0\xea_\x13\x9cPD"\xc0\xbf\xa3\x99\xa1\x01\xc8 \xc0"\xcb\xb7\xef\xc7\xbc$\xc0\xd7\xd082@?#\xc0\xe9#b T\xa9#\xc0}\x91W\xd3\xf1}&\xc0\x8a\xb1ak2*\x18\xc0\xba\xaad\xb4X\xac\x14\xc0\x86\xe5\x14\xa3iq$\xc0\xf6\xc5\x84\'X\xcb\x1b\xc0\xfd50@\xb2i!\xc0\x15\xf4\xf2\x01@\xa9$\xc0\x9c\x91p\x94\x9fU\x1c\xc0\xe0\xdd[2\x96\xa8\xf3\xbf\xab\x14\x1d\xdb\x88\xdd\x14\xc0\xa2u\xaa\xc3\x9a]\x15\xc0I\x16\xc9\xc2GN!\xc0w|\xe97\x8a\x12\x17\xc0I1-@\xa1\xdd\x1b\xc0\xa8\xaeL\x8c,\xbf\x15\xc0\xe2\xf0\xb4\xb5}\xa3!\xc0_\xfequ\xab[\x06\xc0\x1c\x80\x9ea&\xa7\x1c\xc0*]\xb0\xd4\xddF\'\xc0zb<D\xde\xd6#\xc0\x1f=.iDs\x14\xc0\xa42\x93\x00Lb\xc0?\xf5\x12\x89\x08\x9eu\xc6?Y0\xcbzs\xb9$\xc0\xef\xc4\x99\xc2\x9e\x08\xa7?\x86f\tU\xde5#\xc0\xc8\xc8\xe4JC\xa9\x08\xc0J\xc0\xc2\x156\x9e%\xc0j\x1f\xfb\x97\x11L%\xc0Ha\xd7n\x97\xe2$\xc0SG\xd3\xe7\x7f\'\x1b\xc0\xe2\x18\xa0=h\x07\x1c\xc0\xceSk\xbb\xf6g\xc6?}0\x8b,\xf7\x8f#\xc0@6\x1a\x0e\x82b\x16\xc0J\x99\x9c&\xccl%\xc0@\xc1\x9b"\xcdb\x16\xc0S(\xa2J\x9e\xdc%\xc0\xac\xbc\xb8\xee\xc3\xd2%\xc0\x1dJ\xd0\x11V\x85\x18\xc03ozL\xc4\x9d#\xc0Y\\\x86\x92\xde&\x16\xc09\x8bHv\x19\x98\x1e\xc0\xc7\x8a\xc5\x12l\xa3\x1c\xc0ah\x0e\xf8\t\xa0 \xc0\xa7\x83a\x94rN$\xc0V\xf0.E\x06)\x15\xc0\x1e\xc5b\'Z!"\xc0\x0b\xce\xb2\x00\xe8\x7f\x1c\xc0\xb4\xf78\x92\xdc[#\xc0y\x9br\xf3\xf1\xe7\x17\xc0\xe3\xaf,\xd9\xc8\xef"\xc0-\xa8NQ\xdcB\x18\xc0p\xfa\x83\n*\xc6 \xc0a)\xa7\x94\xdc\x7f \xc0\xbd\xebRb\xe0= \xc0!\xbd\x14S6\\"\xc0\x15(>\x01\xf3\x11"\xc0e\x93\xc7\x87\x84T \xc0g\xd5\x97\xa7\x91\xa0\x1c\xc0\x0f\x80J\xffs\x17$\xc0\xbf\x0c\xcb\xabn\xe8\x1f\xc0\xf2\x97G\x13^\xaa$\xc0\xf4\x86\x1a\x8f)\xde$\xc0\xdeX\x0e\xc6\xc4I!\xc0|\x9es\xcc>j!\xc0D\xb9\xb5\xed?i\x1a\xc0\xf5\xb9\xdf\xabQ\x9d \xc02\xc2\xda$\x04{&\xc0'
p29
tp30
bg3
(g4
(I0
tp31
g6
tp32
Rp33
(I1
(I582
tp34
g13
I00
S'o\xf3\xd9\xd6EbS@\x91\xfb\x82[\x84\xacS@\x10\xfd&E\xb1\xaaS@\x86y\xf7\xa1\x89\x97S@\x00\xcb2\xf2\xba\x98S@\x03\xb3g\x022~S@\xd9\xad?\xd0\xe2xS@\xcf\xebMvadS@\x90\xf9[\x1fL\x13T@)\x03\xeb\x92\xf0\x19T@\x81$p\xdaS\x13T@f%\xa9$AvS@\x89G\xe0,\xfegS@\xb8]\x00v\x07hS@a\x03\xef\xfd\x0b\x94S@p\xd3cK2\x98S@VGc\x0fT\x8dS@\xfd/\'9KlS@\x08\xc9\xda\xd0w[S@jY\xdc\xb6o\nT@\x88\x90\xa5GVeS@x\x98$\xa0\xaf\xc3S@:F\xd9\xb5\x8dXS@\x929\x9b\x11=XS@\xa7\x97\xb7\xfbyhS@k\xe9\x88\x1c\x99\nT@e\xe2S\xf0_\x88S@##^\x1a\x0cXS@\xdd\xcb\xab\x99\xd5\x94S@\xf9\xb4\x01\xd5\x07\x8eS@\x9bA\xc2\xa8\xcc\x13T@\xdej\xbf\x05\xfd\x8fS@\xc5Zh\xb8\x0c\x9aS@3v\x80\x8f\x99yS@\xa2\x91\x9e\xac\x8bdS@\xca\xc6\x8ety\x89S@\xf0x\xdf\x86|\xabS@\x97\x08H\xa8|\xa1S@DJ\x97\xf5\x06XS@\xf7`\xf7,\xac\xfdS@5|{\xb6\x96\xb2S@!\xb8\x06\x7f\x8dhS@C\xb1]\xcf\x01\x94S@@bp\x04\xdd\xfdS@-\x165\x10\x02\x91S@\xfeZg\xbe\x90_S@\xe0_\xf2\x06\xde\x9aS@\x0f\xfb1"6\xa2S@\xc5\xe0\x97\x82m|S@\xbb\xff\x1c\xab\x11xS@\x9f\x17\x89/Y\x9dS@\x10F\xc9*\x86\x8fS@Q1]\xd0\xe5tS@\xbf\x86vy\xd9\x93S@\x9c2\xbb\x9f\xd5\xabS@r\x17+w\xed\tT@\xfdM\xbf\x85\xd2\x9cS@\xb1\xc3\xfcM\xa7eS@\xe7`\xe4\x94\x00vS@r\x18\xf2\xec\xf6`S@\x12\\+]\x8a\xf5S@\xd4\xbd\x96&\x9a\xe5S@\xe8L\xe4b@tS@P\x0e\xd7\xc5\xb8}S@\xcfh"\xb0\x96^S@T\xc8\xb2\x1aX\xe4S@s\xd6\x96\xc8R\xbdS@N3\x84W\xc0\x90S@"\x10i\x9d0\x99S@\xcc \xcf\xc1clS@\x97@3~(\x98S@\x80\xbf+d\xfcbS@\x17\x86\x1c \xe3\x04T@\xc4]\x92\x91$\xcaS@\x0eH\x88U\xb9\xb2S@Cq\x82\xd5\xa0hS@\xea\xec\xf1VHfS@\xff\xefh\xe8\xf3]S@FuR>\x0b\xf4S@\xf9\x12X\xc77\x92S@"\xee\x12\xee\xa0jS@\xd5\x88\xd5!UGS@\x00\x87\xf0y\x8d\xacS@C\xffc\xf1\xdb\x9aS@\xa9*g\x1a\xc9\x99S@\xda5\xeaRy\xe7S@8ue/ahS@v\xe1\x88Y\x85\x0bT@\x91e\xe7ue\x99S@\x17\xd3P\xe9\xe8\\S@\xb8\xf9\xf3\xff\x84iS@\xef\xe1\x92\xb2`\x96S@\x93\xb4\xcdsUZS@4\xb7\x1d@.\x8aS@\x03;E\x91\x1d}S@\xb0}b\x1b\xbbhS@\x8b_A\xee;\x8cS@\xce$tc\x8f\xe7S@\x126\xa8\xa4<kS@:\x94b(\xdf\x93S@\xb2(\x92\xa6\tMS@\x88\x90\xa5GVeS@\xd9\xe2t\xd45gS@\x99\xdfj\xf2\xe3\x92S@\xf6`I\xafzpS@\x08~~\xb5LoS@\x9e\x87!\x1f#\x8dS@\xa3\x123J\xa1\x95S@\xba\x13\xbc\xa5\xe8YS@\xe8G\xadZ(\tT@\xd9\xbd\x9f\x800\xe5S@\xc6\x93\x1a\xb55\xacS@u\xf7\xb0\xac\x0f\x98S@\xb5\xd0L\x06:\xb4S@\xd8\x81^4\x89tS@\x84\xaa(\x83\xc6kS@\x9e\x1d\xf3\x15D\x04T@\x9c;\xceO\x13\xacS@k\x07{V.\x94S@\xc6\xf4\x91\x14s\x97S@@.\xa8\x86\x1dqS@\xc7O\x80DQ\x9dS@\xa6\x9f\xaa\xd6\x9f\xa2S@C\xa2\xe0\x07\x81\x97S@0\x11\xc9\xd53\x7fS@\x15\xac\xd0\x12]\x97S@\xe8\x03\xcc\xbcA\x92S@\xbe\xc0\xaa\x1c\xee\x95S@\x87^B\xa0\xeb\x86S@\xec\x1f\xf3\xc2+\x80S@\xf2\x9b\x19b~gS@\x8b\rNX\xbfbS@Sj[-*tS@A\xaa\xae\xd9g\x08T@)\xe3\x87Z\xdd_S@\x99\xdf\xf6P2\tT@\xeb\x9b\xb3\xeb+pS@\xceY\xfcO\x8f\x11T@\xad\xfb\xee/\xcc\xe7S@\xca^%\x9f\xd6\xe7S@%\xb4D\xe1KgS@\x1e\xa6\xd0\x14\xbf\xe8S@\x0en\x11\xc7\xaehS@\xc5\x16C\xa8\x88\x96S@\xeblx\xae{XS@\x14\xb8\x02Z2\xbfS@V\x9b\x8b\xe4@\x11T@,U\xc7\xbe\xb2\xf1S@s\xbd\x8cC\xe1\x04T@\x9aj}-\xbb\nT@\xa4\rz\xe8\xe4\xc8S@\x89zwq\xefuS@\xd7\xec\xab\x1fKpS@3H\xee\xfc,\x88S@dF~F\xd4bS@\x89w{!\x97\x97S@S\x93\xc8\x97?\x93S@^{R@\xb6hS@\x1b\x9a\x00\x9f\x8c\x08T@\x1a\xda !x]S@\x92\xbc\xa6\xd6t\xe7S@\xf7*=r\x9a\x80S@@\xc3\x07\xe6\xe6qS@\xcb\x18\x859x\xc2S@\xb6\x15\xa2\xd50\xeeS@.-C\xf7\xe3\xc3S@#\xac\x91\x9b\xb0oS@\tR,D\xa0\x11T@\xdd\xb5\xfc^\xe6\x96S@\x1d\xc0+\xeaOjS@/\xce=`g\xc3S@\x97z(#\x9b\x96S@\x83\x00\x0e0)YS@8\x00\xf2\x13PtS@idx\xfaEkS@\xfeV\x8e\xf4\x12\xf6S@M\x86+\x863YS@\xe1{\xa6(\xf7\x91S@\xd3\xe1\x9e\x84r\xaaS@\xf3\x88\xdc\x807jS@z\xf4\xac\xcf\x88\xa2S@\xc9\x87z\x1a\x92\xacS@[h\x8f\x0f1\xa3S@g(T\xaaj\x84S@\x0f\xc4\xd2.8\x94S@\r\x9a\xd6\x98\x9a\x90S@\xb3j=\x19p\x85S@%\x97\xdaG\xc7\xabS@C\xed2v\x85dS@)E\x0f\x00\x02wS@\x04\xa2\xe4[<\xe8S@Z\x08$j\xa9\xa1S@u\x9d7\xd2;uS@\x87]\xc4\xdc\xdb\x9fS@\x85?\x90h2\x92S@\x7f\x0f\xc9\xb2\xcahS@\xda\x08\xa4\x03\xf7\xf0S@\xd8K\x18;\xc3\xdbS@\xea\x02\x12T\xaf\x91S@\nz\xed\xf6\xca\x95S@;\x88\x007.\xa2S@\x8e\xd6\x9b\xf6\x97pS@\x90z$\xafKqS@WEFM\x98kS@\x0bu\xe9w\x8c\x0bT@\x0cQf*>\x86S@\x8bZ*\xfaw\x96S@H\x13}\xaar\x95S@\xe2\x84\xc0,\xc4\x92S@:\xfe\xe5\x1d\x0f\xe1S@=\xa8\xae\xeb\x92rS@$\xcdq\xe5AsS@L\xe5\xdc$\xd4\x86S@L\xf5\x8d\x0e\x1f\x94S@L\xefa\xb4\xaf\x85S@\xcb\xf3a\xd9 |S@\x9f>\x8e\x97A\x14T@U"B\xfa\xa5\xa0S@\xdc\x92?\xc4OTS@4\x9c\xb2}\xf3\x8dS@\x02y\xd6\xc9\xdb\x8bS@c==DU\x85S@6\x8fdx\x0b\xe7S@E\x18\x9f\xd3\xd0tS@\xd0\x15\xc0*\xcb\nT@\xfd\x97\xc1`m\xc2S@\xe6\xd7\xdek2~S@kP\xe1Y\xc8\xdbS@\xf3z\x9d\xf7\x83\x98S@v\xab(v\xce\x98S@]C\x05\x97\x96\x97S@\xf0\xabf\x13<\x96S@Rk\x8fS\xcd\x97S@\x0f}[\t\xe0\x95S@\x84\xf0\x8flCtS@\x1aZ&-\x86\xc3S@\xd6y\\S)\xa3S@\x87\x8b\r\x91\xe0xS@9\xe7\x1e\xa0\x89\xacS@\xf6\xd2Z2\xb2\x9fS@`\x9bJ*\xcetS@\x0bz\x9bH\xc3\xaaS@3\xf60 ^\xe0S@w?\r\xcd\xdatS@\xc0\xc6:\x95\xd5uS@\'A1\xf2\x12vS@E\n\x85\xa5"\xa2S@\x7f\xa1\xa6\x18<\xa0S@\xe6\x0b\x86\x15\x0bwS@bt\x08\xfc\x15\x97S@\xd3j\x02\xa42\xf9S@\xa5yr\x1c\xef\x94S@e\x99\x81\x07\\\xa6S@\xdc\xbc\x8e\xd7\xf5\x93S@\xad)6\xbd\xee\x9dS@\xaf{\'\x81\xc1\xf3S@.\xcb\xf9mv\xcbS@ w\x1c\x85\x8e\xaaS@\x93\xe2\xd7D{qS@tfC\x805vS@@\xe1[\x8d\xdbdS@\xd4\xf34\xd1\x98\xa2S@\xc3\x9a\xab\xbcvmS@\xd4\\\xd7\xee\xd2\xa0S@K\xa6\x8e\xf60\xc2S@\xc4\x98\x8e\x12\xf0\xc1S@\x93\xef\x1fB\xb0\xa2S@\xfa\xe3\xf3n=\x9dS@}\xbay\t\x0fcS@z\xe3\xed\xbc\x96\xa6S@\x16\x1d\xa9 bqS@\x82\x8eB)\x8f\xadS@E4;#\xdbwS@\x8f\x1e\x84\xd6\x1anS@S`!\xf0wkS@\x07\xa9\x9d\xdco\xe1S@\x89\xd4\xf4\xa8x\x05T@!\xbe\xf3;\xe9fS@\xcc\x81\x83\xe9\xb3oS@i~\xfdW\xa4\x06T@a\x8d \x18EjS@!\x96\x0bp\xb7\x04T@8\x8f\xdd\xc3\xa8jS@}aP\xf9\xb1hS@\r\xac?\x1f\rgS@\x94\rJ\xf3\x06\xedS@N\x9b\xefX\xc8iS@\x8e\x0f\x91-\xabiS@\xdd\xba\x1b\x08\xa0hS@\xd4\x1b1\x13HhS@\xb8\xd7\\PAgS@\x9f\t\x16:\xeaeS@_t\xcd\x89=\xe7S@\xee\xdas\x06\xd7\xfdS@\x05\xc8qw\xaahS@\x91\xe4\xde\xc7c^S@2/\x8f8)tS@\xef\xf4\x8f\x0e\xcf\x12T@oK\x85{:\xacS@\x98\xfd\x97\xf9\x98XS@\xf4\xe4\xe4f\x7f\xb0S@\x14\xdeF\xbaP\xddS@\xb5v\x8fs\x81\x13T@e\xeap_\xc8\xe7S@i\x8f\x9a\xe2\xc0SS@\r\n\x12\t\xf3\nT@\x82\x05 q\x1f\x94S@\xdd\xf8\x07R\x81\xcbS@\xf7\xd9\x1f\x0fG\xf5S@\xe3=\x1aL\xfb\x97S@\x18\xa1\xa9\xeb3hS@\xabI\xcd\t\xe0]S@\xf4\xd0"\x9f\xb1\x94S@\xc3\xb9e\x852\xddS@S,;\xac\x15\x8bS@\xc6\xa5\x9cl/uS@\x08\x14B\xa7t\x7fS@O\x183\xa9nqS@\xa0\xbf\x19\x9aU\xf5S@,\x8c\xa2\xcc\x1fVS@\xfch`r\xbf\x98S@B\xbf\xc4\xa9#\x18T@\xa8sS\x1e#nS@\xa6\x96\x13\xa8\x88\x98S@\xb7(\xd4iG\x9dS@\xe7.\xbf\xf2\x1cQS@AYP\xb7\xfd\x95S@G[\x93`}\xf4S@\xcaK\xa27\r\x95S@\xe0Xc\xbd\x03\x02T@g\xaa\x8b\x11SoS@\xe1\x12\xc8\xd87\x8cS@s\x82\x9d\x1e\xd8\xbcS@\x1c\xc5\x8c\x14\xde\xa6S@\x8b\x88\x14\xde\x9c\xdeS@h#\x11\xa6f\xccS@+\x8b\x88\xbd\x87dS@\x81\xe1\xddZ\xe7iS@\x16l\xf5\xfa\x1e\xceS@\x9a\x8b\xd0i\xea\xecS@\x044?\x10\xe7\x8bS@\xca\x1dwl\xf3\xc8S@\xa0lYs\xb8lS@.!\x98\x90nbS@\xe3\xa7\xce1a\x99S@\xd7\r\r\xfdM\xb2S@9\xee\x0b\xa0mjS@\xaayf\xd1\xbc\xa8S@\x01\xce~\xd6\x84\xa0S@\xec\x86$(\x90jS@;\xe6\xe1E\x87\x90S@\xbe\xcc\xf5\xfc\x12\xc2S@r\xb1t\xbeHjS@xn\xe9b\xd9\xfdS@>k\xf4+\x80\xc3S@\xd7\xdc96\x9b\x01T@\xb6,\xe1\x0e}\x9aS@\xe6|-\x95\xa6\xc3S@p\x83Y\xeb\x8b|S@\xbbp\xe9\x80\x86\xc3S@`\xf5\xe4e\xc9\x97S@\x9bNy\x90l\x8aS@\xe3\x11\x03\x92/HS@\x1f\x7f\x80\x85\xafZS@\xeds\xfe\x16\x10gS@\xb5\x17\xe6\xb9h\xabS@`\xf2\xa4T\xe5\xc2S@\xda\x81|l8\x05T@Ek\x00\xa4\xee]S@\xf4\x9f:\xc8+\xe5S@\xaeKn\xbd\x10ZS@\xc3\x00\r\xcf\xcf\x93S@\x89\xb5\x11\xfd*\x90S@\xe0Ym\x1ft\x98S@%\x10A\xdb\xbc{S@\x99M\x9f\x8f\x92\x99S@\xf3(\xe0HEgS@{\xdc\xda\x9b,yS@\xb8\xc4\xbfI\xc5\x84S@\xcfmSq\x12xS@3\xd3:\xee\x7f\x99S@(\x0c\x8c\xe9\xbctS@k \xa9?\tvS@\xdb\'\x19\x10\x80qS@9\xfb4s\n\xa9S@\xe0\xa5u\xc8\xf9xS@\r\xf3h\x8f\xf9\xe6S@\x8b\x1fg_\xf4\x92S@\xe5\x9b_\x80\xb0\x99S@\xf2\xff\xba\x97\x9c\xafS@\x84\xccp\xfd?\xc3S@\x90*@\xe7,\xabS@\x84\xa2?\xec\x83\x8bS@G9{f#[S@\x1f\xb4\xd7\xe8+\x97S@\xe5a\x80#i\x98S@\xa6\xad\xed\x7f\xb1yS@^\xfe\xc6\x8e\xb2wS@\x0c\xc7\xab\xe6P\xdeS@\x9at\xb0\xf9\xd3\x0eT@\xf2\x15\x18\xaf\x88\x98S@\x8d\xdc\x03\xdbs\x05T@\x93\xd0\x00t\xafhS@u\xf3,\xe1\x92\x9cS@\xcb\xc1]\x19f\xbbS@\xcf\xe9\xc9\xeaYjS@\xedG&w\x83vS@We\x8a5\xf0ZS@\xa8\xa7\x1a\x92\x0f\x0cT@\x11\xab[\xa4\xeeXS@\xd5\x08m\xbc\xbddS@J\xecm\x95i<S@{N\xb6\xcbv\xa6S@\xd9\xc3}\x91\x1c\x98S@\x06V\x9f\xef6eS@\x9cG\xb4\xb6\xe8\xa6S@\x07\xc3b\xd6q\x92S@\xdb\xb7\x0e\xf8\xe3\x9cS@\x00\xfe\x1c\xc9\x0bxS@]\xe8>\n8\xcbS@\x0b[6\xeb\xf4\xabS@\xc9\xb8\xb8\ts]S@<\xc5-\xf6\xcb\xe2S@F+\xee\xe2+\x90S@ \xa4\x0c\x12{\xb0S@8\xf1y}\xc6\xa0S@t(q\xee\xc7\x96S@\xed}G\\o\xe6S@\x99\xd6\xef\xa72\xe8S@\xb9\x1f\xdb\xf0\xc4\xa4S@\xa0#\x02\x1cZZS@j}\xf8\xb7\x8a^S@\xcf\xfa\xa8\xcd\xcaYS@dZ\x1cB0XS@\xc1\xd1\x08ltYS@\xbc5g#\x90ZS@F\x06\x8d\x1cA\xaaS@\xda1\xb0\xc2ggS@G\x04\x94\x9dF\x96S@L\x1e\x97\x14\xdagS@*\x06.\xf2\xff\xa8S@Kw\x11\xee\xddiS@@$_X\x1egS@c\xf2\xe28\x01pS@\x12\x15n\xa6KfS@\xad\x1d\x17_WhS@2\xec\xf9B\x05\xefS@\'^b\x8ebdS@T\x96\x80\xdc\xb0\xe8S@\x90\xf6\xfdK\xdebS@]\xa1\x05]\xcc\x98S@Qb&\x0c\xdftS@f~\x84s"\xdbS@rW?\x8aZrS@\xc1*|\xbepiS@\xb8\xb9lp\xf1\x8bS@\x1c\x08\xef\xc1\x05vS@\xeb\x96\xb7\xc0\xb5\xe2S@\x9b\xd45X\xbd\xe3S@4\xa3\x14\x9d5\x7fS@\xddB\xc0\xd4\xfd\xceS@\x07\xea\x91\x9d\x1cZS@\xd4h\x0c\xf0q\nT@G?0\xb5~\xc3S@\x0bt\xb5\x7f\xe1eS@./\xdbrr\\S@\x0cGe\xe2\xa2kS@t\x8a\x17\x89 \xa7S@\x91|\xc7G\xe9\x94S@\xd6 \xa2\x89\x8bqS@0\xe9\x06\xa7\x16tS@\xf3a\x08\xda%\xe7S@\xd5%\x9b\xbb\x7f\x96S@c\xb2\xafT\xeb\x96S@\xdf\xea\x85\x82~\x7fS@>k\xb7\\\xe1\xa6S@#h\xc8]|\x8eS@\x15R\x86\xde\tYS@T\xae\xd8\x84\x97\x86S@v+\xf1\xfb\xc6rS@\xe4\x02\xf6\xf0z\x98S@:\xe5Y\xd0\x1e\xf1S@\xa1?\xde\xf0\xab\x98S@\x0b:4\xe7\x91\xdeS@\xb6\x83\xeaG\x93\x8dS@eBK|\xbd\xe7S@\xba\xf9\x8a\x8a\xdcxS@\xd6\xa8p\x8a9\xacS@\xb3\xeb\xb3\x1f^\x97S@\x9dG\xaa$;\xadS@\xc4\xd5U]\xbc\xabS@\xcdn\xc2XG\xccS@\xad\xd0\xff\xa0\xcdtS@\xa9\x9ee\x97\x99\x98S@\xea#\xcd\xf9\xa7\x97S@>\x97\xa1\x1f\x0f\\S@\x0b\xffA\xd6_wS@\x7f\xd9\xc6\xdb\xda\x8eS@\x98Y"\xb4W\xf5S@\xcfE\xd9\x0e7\rT@\x92\x07\x7f\x8b\xd4qS@\x97RI\xcd\xf4\x13T@\xe7b\xda\x96\xa4\xa0S@\xbdfC9\xe0\xb7S@\xdb\x9bD4\xf6\x82S@S\x90\xadCt\xd0S@\xb0,\x1a\xf6NpS@T\x9a\x16\xd6\xa1oS@\xa5\xefR\xa8\xed\xa3S@\xdc9_\xe6\xa9\x93S@\x8f\x06\x95\x1auiS@\x8e\x01H\x81\xae\xafS@\xfci\x9b\xf3\x1dZS@\xd1u\x1bF\xcekS@cT\x10 6\xfbS@\xb9\x19}X\x9e\xc0S@\xc1\x04\xb2F\xcd\x92S@<h)\xfc\x81\x92S@\xb9W\xbf\xa6^\xaeS@\xee\xb9\x9a%\xb5tS@\x8c1]\xdcYbS@;F\xb5J\'\xf9S@\xec\xf5]!y\xc3S@\xd6)\xbb\xc9B\xc3S@\xea\xe3\x13\t\x8f\xceS@\xf7\x89w\x013\xf9S@\xc2Wp\xaa\x12\x14T@>]\xcd\x96 \xdbS@\xea.\xddI\x03jS@zg\xccT_\xfeS@\x9bBFJB\x11T@J\xc7:;|ZS@\xbeB\x1b\xa0gRS@\rOa=_\xacS@ER\xb1\x9c\\\xe7S@!u\x88\xa6\xe7\xe5S@\x1eK\xf3omXS@\xd4;\xa1\xbe5\xe5S@K\xe4r\n\xe6VS@\xd6k\x90\nn>S@\x1c\xde>\xce\x19_S@\xd5\x1a\x02\x92h^S@T\x99\x1c\xaa\x8b^S@(\tF\xc2\x17\x08T@[\xcb\xcc\x13\xd2\xa7S@\x97i\xe0<4\xe1S@8a\xcd\xa4\x00vS@\xab\x9e\xda\xcd2\x9cS@l\xf3Q\x0b\x97eS@^}\x93\x06\xc3\x9bS@\xac\xfc\rG\x95jS@\xa8\xdb\xd8~\xa7kS@\xa7\xf9P\xa0R\x96S@\xef\x83\x12=\x1f\xa7S@\x1a5\xecq\xd1\xfaS@\x0eg\xff<&bS@}\x93\xfb\x14\xed_S@\xe2&\xae\xcf\xe5\x97S@\x88\x99n\xf5\x83\x8aS@\x93\x95\xe9\x7f\xa5\x85S@\xd9\xef\x04TS\x99S@[\xe5\x8b\xb4\xd1bS@~{c`\x80qS@q"\te\x17\xf9S@{\xe98k\x98qS@\x1d\\9\xa9\x1f\xf9S@\xa1/\x1b\x1a\x94\x93S@\'\xe9\x08X\xe1\xefS@\xa0\xd1\x81\xd6G\x90S@\xb9\x14O\xa4\x92\x89S@\x9a\x05/\xf8HrS@\xbe|\x02\x8e\x86\x86S@\xcdN[j/iS@\t\x1b\x85\x1e\x11yS@\xf6~x\xfd\xb0\xf0S@\x86\x8b\x8d\xd2\x06\x7fS@\x11\xc6K\xd0\xce\x96S@\xe1\x91\xdc\xb0[\x8eS@E6\xfe\x9br\x8eS@\xb7\x88\xb0\x90\x8aiS@)J\x92\xc0_\x8aS@\x01\xc8\x90p\xbdkS@'
p35
tp36
btp37
a.
