# Supplementary material for: Sea ice drift data for Fram Strait derived from a feature-tracking algorithm applied on Sentinel-1 SAR imagery
Source: Data Brief. 2018 Apr 19;18:1410–5. doi: 10.1016/j.dib.2018.04.034 (PMC5999601; doi:10.1016/j.dib.2018.04.034)
Supplement: Supplementary file 2 — Supplementary material [file mmc2.zip › fs_s1a_data/HH_filter200vec/FramStrait_HH_20141105T064755_20141107T063132.dat]

(lp0
S'S1A_EW_GRDM_1SDH_20141105T064755_20141105T064855_003143_0039D1_C5AE.zip'
p1
aS'S1A_EW_GRDM_1SDH_20141107T063132_20141107T063232_003172_003A6B_F032.zip'
p2
a(cnumpy.core.multiarray
_reconstruct
p3
(cnumpy
ndarray
p4
(I0
tp5
S'b'
p6
tp7
Rp8
(I1
(I7651
tp9
cnumpy
dtype
p10
(S'f8'
p11
I0
I1
tp12
Rp13
(I3
S'<'
p14
NNNI-1
I-1
I0
tp15
bI00
S'\xea\x8d4/\xe5\xb4,@\x8bT%ln+%@\xc4\xf3\xbcq\xd8&(@\xf3\xdc.\x9aj%/@e\xc5\x04\xf1y\x960@R-p\xa07i&@Y\xef\xe2\xb6\x14\xb3*@^<%\x1f\xedg%@<\x99/?\x84\xe6,@\x8dl2\x1b\xe7M,@h;Xq\xf3\x07%@\x9b\x14\x02\xcc\x90,,@l\xe2\xc4\xce\x96:1@\x91\x8ca\xa8\xcf\xc1)@BlE\xa6-P+@\xa9\x9b\xc5\xd3\xc1Z/@Oz\xe4\xcb\x11\x15%@d\xac~\x8dM+(@H\xba*Y7q-@\x90\xf3\x18\xd5"\xd21@{\\y\xcb\xa49+@\xa6%\x02"\x9c\xf7*@\r\xb1^Vn\xc5+@\x1btB\xcf\xe5\x13+@q\x0cccO#&@;\xb4\xf3\xaf\xb6\x9b(@r2\x03]mX.@\xc2\xce\xaf%b\x80)@\xe6J\xbft\xa1*)@"\xbe\xc1D\xc2\xcf(@\xbb\x10\xb8\xc8\x92\xb1,@\xeb\xc9@\x06\xd8n.@/\xeaN\x9b\x88\x90+@\x12U\xfa\xf1\xd1\x93(@\xb3\xa9E\x16\x07\xbf\'@\xa1\x00n\x17\x80\x1b)@#\x1f\x05\x0b\xfd1(@\xd9\xf1@\xcbs\xec1@\xdf\xc5\x94\xc6 Q0@\xf8\xa0\x16\xd7Fh,@)\x19\xae\x01\xde\x9a\'@\xef\xca\xd4|\xea\xc6(@\xe2\xb4\x9d\x02\\\xc6\'@p\xff\xa8\xdfwp(@B\x17Xa\xee\x1d%@\xbd\xeaT;\x0f\xb2(@\xbf\x90\x89\xa7\x9e{(@\xac\xc4<\x03f\x99,@S[YO\x9da\'@\xdcj_\xb8\x9c\x16-@X\xbe\xc2r\xe9-+@\xe8\xad\xc9,\x84\xdd%@|\xbb\xdc\x05\x80T(@\x8d\xf3\x9e\x1c\xba\xb9%@E8\xbbot\x8b-@\xfd\xb8)\xca\xfd00@\x15\xd6A\xb8Ki)@\x87\x8e\xbdlu\xd9%@\x1d\xb7R\x9a\x9c\x19+@\xf7\x1cvS[b&@\xd0n\x03\x06Dq(@\xb0\x1bAY\xb6\x171@&\x1c\xb5\xc9^\xe0,@\x8f\x1a\xe7r\xb20+@\xb7X<F!\x8f*@\xce\x13\xf0\xef#\x00&@\x02\x92\xcbg>\x991@\xfa\xe6/,i\x10-@\xaa\xae\xd6\xb0Q\xb0,@{H\x00E\xcd\xdd-@\xd0\xea\xfd\xff\r\x8f1@4\xd8\xbeG\x127(@\xcd\xc7\xb9\xaa\xaa\xb5+@!\x89\xf6\x899\xa7,@J\x98\xf1\x95\x8a\xf9.@\xc1\xc4\x032+\xbd)@H\x1d\x9d\xda5\t&@\x15\xab\xc9\x00d\xff(@\xdb\x07\xbaeS\xba.@\xff\x9b\xbe\xff\x0f\xef)@\x08O\xd6\xd5\x15\x881@\xc0\xbfKj\x1d\x9e)@\x8f\x9c\xb4 \xb6\xb81@\x9e\xad\xf2\x1d"\x9d%@\xe1r\x8aD\x84 (@\xae\xf1\xff\x01\xec\xcf\'@\x9cyT\xefb\xbe\'@%X\xbd\xe5W1+@\xbb\tW\x0e$K(@\x8aq.\xa8O\xc8)@\xf2\x15jI\x80j1@\xc9Eu\xd9X\x04-@Y\xd8\xc9n\xbck\'@\xaa\x80\xd2\xedH\xce%@\xacjvi*\x9e)@\x05Y\x1c\xaa\x03\xe1,@(s\xf7E\x87\xe92@&\xba\xbb\xa3\xb9\xda\'@\xcb\xc7U\x02\x81\xb1)@\x85J\x99\x8b\x17\xfb,@\xbc\x8f\x00R5y1@\xd7\xac\xb0\x88h\xd0%@\x86S}\xc5O,-@\x826\xcb\xa7\x1f\x071@\xa7\x07\x9e\xf5\x99\xa9,@E4s\xdfLF0@/\xd8\xdd\x0cp\x13*@w\xeb\xe3~iM&@[V{[|\x84(@\x13\xd9\xff\x98\xb41)@\t\xcaN\xf1\x84\x17,@\x11\xd9\x11\xfa[\x041@M\xa8$\x97\xff\x91)@\xe2\xaf\xa0`z\x001@\xa6\x00\x0c\xbf\xca\xab0@\xd2\xc9.5\xcc\xa2)@UA\xe7\'\xb2Q)@\x1e3\xcb\x98\x9bE)@\xfeh\x0f\x1c&/)@\\\xd9\x1d\x88\x02\'(@\x1e>\x0b\x92\xfeB&@\xf4\xe9W\xf6\xe8\xa8)@\xd9\x94j\xab\xa56)@?\xfd\xe4\xa2`\xd2(@\x93\xc2\xca^8\xc5,@\x96\xd3\x08HG\xd3,@\x9d\x83N\x00\x03P)@\x06\x9aJHS\xb8\'@o.Q\xb4\xc8\xe3*@M\x9e\x97\xeey$(@Y/]k\x87\x92/@\xfa\x0b\xe8[\xa8 -@aX\x0eQ\x18m/@\xa0\xeeJ%\xca\x93)@\xdb\x88>XJ%)@LR\xb8\x89T*,@\x9d7\xab\xfd\xc1\x0b%@\xc8\xa9$\xd1\x7f\xe7\'@G\x0e\x91\xe8\xc3\xa8(@<toTO)1@\x18}<;\xfb*)@_\\\x87\x1ae\xbc&@\xee\xe3\x14=\xcd&)@\xff\x8d\xaa$\xea\x9c.@\xed\x89\xff\xda\r\x03-@f\xddVrp\xae(@\xf7\xfe\xea\x105\x1d\'@\x9d\x876\xf9\x86\x16*@\xbe\x82.\x1a\xb8\xd2%@\x17\xeb\xc4\xebk\x13&@\xf8oM\x84n\r-@\xa5\xb3\xce\x16\xea\xf4\'@E\x1ce\x1e\xa1\xc6)@\xfb8d\xad\xee\',@\x07\xb0\xdd\xfd\xee\xb1.@\x06\xd8l\x18J\x14\'@\xad\x0e\x15\xad?#\'@\xf6\x88\x9bnW\n&@ZL?\xd7\xa7(,@\xd5\xa0]jQL&@GC\xba\xae\xe7}&@\xe8\x8e\xb6\x9c\x04\xa8(@|*\x16\x0bw\x87)@\xbd$!\x15!Z)@\t\x96\xdc\xe5g\x1d&@\xe7J|v\xcc\xc2.@\xba\xc4\x9bx\xafs+@6h\xde\x03\xb6\x0e)@\x01\x06n\xdc\xbd\xb4(@I\xd8<\x15|S)@/"@\x8d\xfbF&@\xbc\xa05\x98\x9a\xa8)@\xf4\xf8K\x88\xaa\x8f)@\xd9M\x8f\xbd#X)@,t\xb9.\xbb\x19+@\xf4\xb4W.wF)@\xb88pK\x955&@\x86.\xba\x0f j%@\x83J\xef\xcar\x11(@\xf7\xd7\xc7d\x17\xf5.@\xf6*Q\xbcaa&@[T\x14\x14\xf6S&@\xd9o{\x0b \xd51@\xebj\xa3N\xe6\x05(@9h\xfb\x9eL\x89(@\x06\xb1\x1e\xb5\xdb7(@g\x08\xdf\xea@X+@d\x86V\xc5\xb3\xb7\'@,E\xad\xb3\xc2K1@J\xe8\x04\x15~C&@\xab\x1d=\x91Ej,@\x8fbz\xce\x87\xb8(@)\x12\xcc\xbf\xa8\xb6)@\xdc\x05\r\x16M\n,@\xd2\xc2;\x96E\xab)@\x8d\xf8n\x9a\x1441@\xe1P\xeb\xce88&@\xadj\xd3G\xd0\xdf1@\x0cq\xd9@\x98q.@\xe7\xd1SN\xc3\xb0%@8\xe8\t\x1a\x1fk.@\t49m\x8b-*@\x99\xack\xf8\xb8=/@Gu\x08\x1bo\xc7(@<\xd5\x8f\x1ek\xf7-@\x8f\xb5\xfcO\x02\xb7\'@v\x9a=\x1d"\xb5,@\tef\x86\xa5)\'@\xfa\x10\x84\xe6u\x04&@\xa7Y\xfd\xac%\xa9&@vb\xbbU\xb09-@m^\xd9\xc4\xe1\x8b/@~\xd2\x98\xfcn\xf80@\xff\x0f\xc0\n\x91\xa7(@1\x92kq\xdd\xad1@\x9dP\xe7)\xb8f(@m\x00\x90g\x84\xe3)@\xb6s\xe3rc\x961@\x1e\xcd\r~\xb7E-@|%\x9bB\x17A-@\x8d\x8f\\\xfb\x85\xf2,@\x8c\xc7\xbe\xef\xacw,@4\x94\xe9\x1c"r+@\x1a~\t2?K\'@-\xd8>\xc8A%.@1A\xf2y,\x850@\xa2\xd1j\xb8\n\x1b*@\xb2T\xb63\xc0\x00)@d\xb8}\x9b\x99<*@b\x0c\xec\x1fMP(@\x18\xc7\xb6c\x82\xbf(@\x18\xefw;Y\x8e\'@\xb1\xf1ga\xc2\x1f0@\xb8\xe7\xae 7\xe3\'@\x86g\x10Y\xbb\xe6\'@\xfdqr:\xefL0@<\x03\x0eF\t\r&@T\x93\xfb+\xf4~0@\xcd5\xac\xbbW\x840@\nHek\x8b\xab0@\x98\x90\xf4`\xd4{(@8\xb8dmd\x14+@\xba(\xab\x03\xbdK-@\xe3~Q\x07A\x87)@HE\x93V]\x80-@\x0b\xaa\xe1>\xf2U(@T\xd5\xfe_\xe9\x8a-@\xbd\xaa\xb2\xac\x88\x8a1@\x82\xd5\xd5\xfa\x16\xe2(@u\xeb=\x86\xde\',@\xcd+\x0f\xf0\x14\xa20@x\xaf\xc7\n\xb6%&@\n\xbf\x91\xcb3\xe0*@\xc1\xf0\xdd\x04si-@w\x01\x8b\x9d`\x93/@_sOc\xf0\x130@\x0fVE\x98\x00D&@\x87\xda\xda\xf5\xdb*,@\xe0O]\x9b\x90\xc61@\x8d\xa5g\xa5\xf8\xce+@VK`\x83\x98W)@\xacg\xf3\xd6\xf2P&@\x12\xf6\xb0^\x17\xf1-@u*w\xd7\x8c$*@Q\xbf\x9d\xab\xc4T(@.)e\xc5.\x8a)@\x02\xc4X\x1d\xeb\x140@5\xf7\xa1\x8a\x9eS1@\xf5\x88a,\x90\xae&@u\x16$\x87\xd3\xb00@@#3\xf3\xc9=/@]\x88\xe1\xc4\xcfl%@\x04\xf6\xf2\xa3OA&@\x9cq\xa5\xa1-\x801@\xe7I\xc2~CK(@\xbd9B\xa88\xde\'@\x18\xdd\xa8\xa9\xa5z)@\xd3\rl\x87\xf4\xd4\'@b;\xdd\xf8\x80V-@\xb8\x15\xc2\xf0\xe4U0@V9\x8b\xf1\xf2\xb7&@,Oj\x1b\xd5I&@\xcf<\xff^\xf8\xb5(@\xb5\t\x91)\x8f}1@\xaf)X\xfd!\x01&@R\'*\xf9D\xa6&@\xff\x10\xdd*\xe3w/@[\xd4\xf7\xde(\xf0\'@\xf9\x80Bo\x03U1@m\xbf\xdd7\xd5\xc41@\xd8\x91\xd6\x8c0\x01+@\x1d\x1dyQ\xbct)@\xf7\x8d\x9d\x92\x80\x06&@\x80o(X(\x96&@o\xf7\xc1\xef\x8bN%@\xa4\x10\xb0\xdb\x99\xd5,@\x1f<\'\x8c\xd9+)@\x96\xbc^_!B&@\xdf\xe8\x18\xec\xd2\xc6/@E\n\x17\xe4r\xbd(@/\rUx\x86$(@\xa1\xcb\xd0\xd9y\t0@xy\x80\xd3i[-@\xeb\xf3\xb21\x00$-@Y\xefm\x03\xfc,,@^G}\xf4\x9e\x90&@\'<\x1ce\x15\x9d&@_\x1ec\xd8\xdf\x802@\x15\xcfu\xe1\xd5j1@T\xca\xb6\\X\xbe-@\xd4\xb5@q\x82\xde(@\xb8\x1b\xd1k\xebM&@\xf5\x01\x8b~\xbe\xdb\'@5 \x05\xd1R\xb50@V\xdd\xf9>\x97\xbe)@\x0e\xf9\x1eq(\xad0@dO\xb6\xba?\xf4/@H\x8f-K\xef\xb3)@\x9e\xb7T\xdb"\xa91@\xfd\xfd\x80\xc8[#0@R\x01r\x8e@&0@\xdaRB\xa5O]%@n\xc0\x183\xb4\xa6%@X[\xd8\xa6d\x18*@\xca\xbe\x86\xc1\xd0#(@\xc7)\xb5h\xab\xb1\'@\xcf>I!\xe4\xb9*@\xb4Y\xd6\x1b\xd0&)@g\x03\x17Nm\x90&@\xad\xc0\xff\xd2\xd5\x1d+@\xb2\x1b@\x94\xfe\x13+@g\x9f\xecH\x16\xf5.@\xf0\xf8\x9ah\xd8\xc7,@\x1bJ\x9e\x0e\x1a\x1f)@0F\x0b\x8a\x15j(@6\xd6\xcb\x912\xaa&@\xdb\x9c\xdb\xcb\x1d\x00\'@H\x01R\x9fK\xf6&@0inQ\xc5\x9e-@\x91\x1d\xf5\x81\x0b\xba*@\x8f\xc3\xf4v\x93\x9b)@w\xc2Ej\x84\x98/@,\xd0/\xc7\xd4\xbd)@^\x1b`J\xcf\x1b(@#\xebY\xde\x04;,@\xd6\xef\xb8\xadV\xc6*@,\x17E\xbb\xe1a&@\x8d\x95w\xb8\xd2\xe1+@^D\x17F\xd1\xea\'@\x0b"\xc9\x8d\xe5w-@\xe9x\x07W\xa4\x94&@\x97#W\x13k\x08(@\xea\xe1\x90\xc6\x98\xeb0@\xa5\xec>\x15\x91")@L\xe5\xdf\xfe\x072(@~\x92\x9bZ\x0fC/@\xd7hM.\t\x16.@+2w?\xfc\n,@q\xd3\xc6-\xbdc+@\x98\xf7\xbe\xfe\xe7B/@\xf1/\x979\x06\x981@)A5\xef\x1b\xdd.@\xe5\x04\xfc\xa2\x01\xe3.@\t\xb0\xe7\x8c&\xf8+@o\xcf\x7f\xf6M\xb4%@\xfb\xf3^]\x0f\xf6(@B\x7f\xd8\xe1\xf9i/@)\x84+:B\n.@\xb1\x1dVV\xad\x03.@\xba\xeb]dF?1@wz\xc8\x99n\x120@\xe3\x94\xc9\xa47X-@im\xea.\x13\xba%@h\xca\xe4\x88Q\xdf0@\x9d\xa9\xfd\xdc\xc9F-@\x1fn\xac\x96\xcf\xee%@\xf5k\xd7\xad\xfd\x9c,@\xc5\xae\xc7\x84F[0@\xb5\xe6\x86W\xef\xa6&@\xb6\xa9;\xe9v^(@\x18\xea\xa0{5\xa3/@0\xb1A\x84=\xf1(@\x8f\x08h\xd5jY(@rp\x9cb\x06\x04/@Zof,Q[.@ O\xfb@\xd5\x05\'@\xfb`\x17\xfdr*)@\n\x995[\x0e\xa2/@\xf8\xd3\xa9\x1e\xd1\xf7&@\\\x92\xe4\x1d&V,@\xba\xd2\xd1\xda\x1e\x16+@pX\xed~\x97\xe9(@~\x00\x94\xc9\x1a\x93(@a\x9b>\xae\xa8q0@\xbfi5\x11\x82\xfa&@K\xff\xbc\xfa\x91L*@k^\x1f\xccm\xe3*@\xaf;\xbbi\xfe(\'@\xeb\xd6\xb8h\xd2\xa5&@V\xb8SJ\xe4\xf3,@^M\xef_\xe6O*@\xe6Dlz\xaa\x9d0@3\xc9{679/@\xab\xd4\x92\x0c\xde[+@^\xc6\x91_\xca\xdd*@\xde}\x93\x93a\xf8(@\\\xd1\x89`\xa0;+@R\xffK\xeb\xf7\x0b%@\xbeJ\xfb\xb5\xf9.\'@!\x19\x9c\xb1\xdb\x7f)@\x10\xafI\x81]\xdb*@\xf0S\xa7\xd0Z\xff-@%\x98\x1f\r)\n)@\xa9\x0b\xb1Ks-\'@\x92\xf4v\x0f\x8a(,@\xf6^S2O\xab*@km\xe6\x82Y\xcc*@\x12\xad\x0e)G3/@\x8d(\xbd]\xbb?%@:\xb4\x83m\xbf\x0b2@\xb1\xbekW\xefp(@\xac\xfdi\xb9\xa1K&@\xd2\x19\xd4W\xf78/@\xaf\x87\xd6o!\xca&@\xb0\x98N\xe1?\x91(@Y&\xf5N\xcf\r%@\xff\xf2\xf6\xe90q0@\xadq)\x7f\xd6\xf2%@\xe7\xee\xf2\x04\xf8/&@`\xde\xf0g1\xc9%@<d\\\xd0\x92\xf2-@O&\xe5\x02"0&@U\xce$g=\x96(@P\xa6\xe7\x8d\xb6\x17\'@&\xfc\xf3\x81:\xaa,@\xfb\xa6$\x01\r\x870@\xda\xc4k\xd5\xee\xfd(@\xe1\xfb\xaa%k\x0f)@T\xa8Nh\xf5r-@\xcc\xcf\xe7\x89\xef.,@gMn\xab0\x18,@/\xe3\x83cG\xcd+@\xe0\x1dW\x8e*M(@\xec\x85\xb2~\x94\x0c,@\xcc\\\xea\xc7<\xc7%@z\x93\x85\xcd\xe5\xd4%@A\xda\x96qo](@9\xe2\x8f\x86\rL,@\xeb\x8fo\xe2\x81\xdd*@\xbe\xday\xd0 2.@`\x0bN\x07U\n(@\x8d\x8cZ\xa5\xe5\xba%@?\xc75\xa0W|&@:\x9d\x88\x89\xe12-@\x10\x7f>BL\'-@\xb7\xb1)9Dh/@\x80\x9c!\x1f\xc2\x8b,@\xdf^\xff$L\xa9-@\x95\x81r\xd3\xdaY,@H\x91\xca\xc6}\xc4%@g]\xfd\x06?&+@\xd9w\xf1\xe0S\x02&@\x06\r\xb7\tl\xbd-@\x02\x1f\xa1\xb1\x8fM(@un\x8e\x12\xe6\xe9,@\x90\xb1\x8b\xda\xef\x06(@\xbd\x1a\xed\xc5\xf4\'+@ \\\xc9=\x9dq(@\xd4\'\xcap\xe9\')@\x9dt\xca\\\xed\xcf-@\x1f-9\xee\xdb\x870@\xe0a\t1\x88\xcb+@\x10\xf6X\xfd\xf2%(@*}\x17\x93`\xab0@\xfa\x7f\\\xc84\xf8-@\xad\xfb\xcaY,\x1d.@\x93\xb5#]n\xf6(@\xca"\x12b"\x99(@\xe7\xa2P\xaeN%)@\x96\xcc\xbd\xcb\xb3t(@fQ\x08\x94#\xc40@r"\x1dw9\xc20@\x0e\x90\x1b\xcb\x00\xab0@c\x1b\xcbd\xfe\xf9-@\xfc\xc8\x1a\x02\xdc\x1c,@\x0cK\x86\xae\xae}*@\xd19\xdf\x83zn)@\xd65\x91\xab\xec@.@\x9d\x1d{\xab\x8c\xe4%@u\x07SF9|+@\x91YN\xa7\x16\x92(@A\xf3V@\x17\x04)@o\xb7\x89m\xf74(@i\x02w\xed\xa0\x96.@\x0c\xdc6g`N)@?0a\x05.\xec/@\x9e[m{F\xa5,@\x94W\x194\xde\xcf\'@-\xa0\xfbOx+)@\xd8\xf53\xb7\xa04.@\xc3t\xf0\xb7\x03\x8b,@\x16\xddvFB\x1b\'@O\xa1\xa5U\xa1s.@\x0frd\xa3-](@\xa9\x96D\x88\x06\x830@\x93F<\xd0\x0b\xca+@:!\\Ow\xfc%@\xe8/\xd0F\xdc\xd9%@A"\xee\x92L\x99\'@\xe2\xb1\xe8\x8f\xef31@\tF@\x0b\xb8~(@\xeb\xef!B\xdb\xf5)@\x8b/\x9aM\xa5\xa8*@m\x91\xfd?\xdc\xab*@nc\xc1\xd1\xcd\x8f(@62\xa97>\xeb+@\x9d\xed}|\xd9\xfe.@\x0b;\x82Ra\x04&@\x97M\xc0\x9ck&)@\xc8\xab\xbaZ}\xe7&@\xd3E\xeeo\xd5\xfe&@\xfd\xae\xd7\xcf\xb0\xed&@\xc4w\xa2N#\x1b0@9\xa3\x1fi\xbe*&@,\x1d\x02\xe2\x11\xe2&@\xda\x88\xa7\xef\xd4X.@\xd2\x8e8\xa6&R.@Wk\x17!"+-@\xf7\xaeKG~q(@\x91&\xe3*c\xdc)@\xd1\x1d\xdf\xd5\xc6\x1a+@g:\x17\xd5\xb6\xbd/@;\xccYt\xf5\x16&@U\xa32]\x1b](@\xaa;\xa6\xecl\x8c0@\xfd\xd2z92((@\xf6S8)\xeb\x1e(@\x8f\xdd3fk\x08/@\x10\x01\xf4\xea?\xa2\'@\xcf\x87\xbe\x1c\xc6*-@\xf1\xc3()g\x03(@\xa5TB`L"(@\xac\x91\x92\xb0\xd4\xc9.@\xfa\x95ffwe\'@g\x1fM\x0f\'\x920@\xacYt<\xd3\xc5,@\x8f\xee\xf1\xe5\xec\xe0&@<fj\xb9\xc3\xa9(@9qM\xde\x8f\xd0(@hg\x93~|\xc7+@,\xff!>w\x15\'@0|\xb3vU\x9e(@\xdb\xe0v\xba\x89}*@Z\x14\xb5\x8e<2(@sk\x86\x18\x9c\xc0(@\xbc4\x13e\x8a\x11/@~P\'\xb9\xad\xf1)@\xb8\xb4M\x8a\x16E*@S\xdb\xf2\xd4\xcc&%@\xael\x1d\x08\xbfE%@\x93\x9c\x0f\t:\xcd(@n\x84\x8asc?.@\xbb\xa0,\xfd\x08\xbd)@\x0b\x87\xd6\xfbU\xd8\'@!\x18\xd6^\xa4\xc3.@ \xbfj\xa3W70@[\xe0F\x86\xc2\xa9(@f\x83e+j\xf2%@\x005\xff\xf5K\x04+@a\xa1X\xe2\xefU,@sw\x9a\x8a(\x1e0@p\xa2\xe9xI&-@\x97\xeeHm\xc7\xb8)@\x18)b\xc6\xfb{0@\x9f\xbdY\x89L\xb0&@\xb4\x84I=\xf2,1@\xb4\xf3X\xe1\xba\x81*@\x1eP\x85b\x1d\xbb.@\x98\xbd6.O\xd7/@\xe2M-\xce\x14\xba+@\x98\xb0\xe4\x05\xa3\xd9/@|Y\xa8L\xf2\xc6+@;\xe8\xd9\xc2%\x1e0@\xf9\xa7\x10\xf6\x8aI%@q\xd0\xdch\xd7\x02%@vD\xdaO\x17\x92\'@\xc4\x18\xea\xf2\xd4`,@\xa4\xec\x9a\xb8\xe7m,@QZ Y\x9a60@\xbc9\xa1\xc1P\xd5-@\x80\xbcd\t\t\xbf(@7n\xac\xb0\x83\xc7.@\x93\xb3%s\xfe\xdc0@g\xd1\x91A\xfe\xee)@\x92\x98\x99\x9c:i,@\xfa\x82\x95[\x9a\xdd%@\xc8\xfa^2\x1a\xdd)@\xea\xf1o_\x98\xeb*@s\xc7\xd5!\x0c\x9c.@oE\x8e\xc8x\xd8/@\x18\x95(\xe3\xa4\xfd\'@X\x8eP\xf8\x080+@\xfdN\x16\xb8\x80Q0@\xa42\xbf`\xde\x87/@\xcc\xefI3R\x100@\xf2ts<\xcb\xb0(@\xd8rQ\xa6!c.@\r`~.\x9b\xb4\'@\tz\x14\x8f8\x9a+@\xc6\xd6\x04\x0b\x07\xe7.@\x1f\xb6\x9c\xa03B-@$%\x1e33C-@6$\xd3\xf4\\\xc5-@\xda\xa0\x99\xf9MQ/@x\x0c5\\d\xd7\'@\xfa\x17\x12\x9b6\xc8(@s\xf6Y\xc6\x8d\xf61@\x18\x88w\xb6LN)@*&#@P\xc3-@\xee\x9ak\x1b 3/@\x06\x89F3\xb3t/@\xd0\xb5\x0b"\x18\x9b(@5\xcc\xd3@\x11&%@#\xdc\xcd\x07\x176-@\x8d\x0c\x9ee\xc7\x841@\xaf\xadE\x0b\xa6\x8f+@\xf0Q\x94\xfd\xe0\xd3,@3\xaf\'%S\xd8+@O%\xa3~D+(@\x81\x8e\x80Dd\xe3%@T;\x86y\xb6\x16\'@a+\xdazK\xe7+@\x0bU\x8b"t\xa40@^$\x88\xaen\xa1/@b\x19\x1f,\x19z*@%\x8e\xdfS\x8b*0@x\xa5\x91]G\xbb0@aqfMv_%@vKog1\\)@^\xd1q{\x9a\xa3(@/q\x05\xbcg\x99+@J\xcf\x80\xa2g\x810@Wm\xb0\xb8\xc8\xaf&@\x81:S\x1a1\xd51@\xf0Q\x9fSk\xb3*@nL\xf5C\xea\xc7\'@J\r$"r\x0e2@(\xb8\xa4\x88YC)@L\x1a\x9d\xed\x88\x10.@j\xd8U\xf0\x99k1@4Pa\xdb\\\xea.@\x92\xc2#;\x98\xc1(@\xd0f\xc51\xeaE(@\x87\x13\xe5\xd7W\x060@y\xa0\xebU]U/@\x8e->T\x91}*@\xc1\xdb\x1b\xe9\'\x98(@G\t\xee\xfb\xc6)/@K\xe4\xc8\xfc\xf6\x940@\x9cQ\xbd8\x92P(@qT*\xaeP-(@ \x18\xd2\xf0-\xc9\'@\x84P~\xae=\xea+@\xff\xd2\xed\x8d\x0f\xe70@\xd8+^\x0f\xc9\x9c.@J\x85\x1e\xdd7w.@\x8e}\x19\xf7\x90\x1d0@W\x10\x160\x05N(@\x973\xdd8\x94|/@z\xef\x81A\x8172@,F\xb6(\x1bK,@t\xde\x8c4\xd3S+@B\xa3<;v\x05-@\xa2\xda\xce\xf4\xb1/1@\xa3\xe7\xd4-\xa6\xeb\'@\xef\xef\x11$.Y-@\x8d\xb7\xbe\xe4\x1c\x1c-@?\xcet\x00\xec\xd0+@Y\xbb\xfa\xd4\xe5\xcc\'@\xbc\x8do\xff/\x170@6\x18T\x84\xa23)@;\x93\x17}.\xbe)@\xea0+\xaf\xc4K\'@&\xc6\t\xdd,!/@yi\xb5V\x1c\xc2/@)`j1\x97\xdd%@\xd3\xa8&h9\xd7(@\xb2L\x99\x83[\xe6,@Y\x8c@w@\x190@ \x0e\xb9Y\x19H/@j\xfc\xb5\x00\x9cG)@\xf31\xab\x05\x82\xe71@\xbc\x07\xd8f\x01/)@\x8cOz\x9e9C*@\xc8\x1a~U\x86\xd21@#\x07\x83\xac"\xfa(@*\xef{WAo\'@\x18\x13\xad\xd7\xd1r+@\xde\xa2e#\xd2\xf50@\'3\xb4\xd9,\x0e)@\x10?\xcc\xe7;\xa9,@\xfe\x85\x9a\x9d\x87[1@\xb6\xd5\xe1\x92\x96\x80-@%\x89\xb0\x12\xff.)@\xb4\xa5\xa5+\xecV&@\xbcf"7J\'0@\x08\xe9n72\x02+@\x00My\xde\xfe;)@\x876\x14\x01\xf8\x7f.@\xac:V\xa5\x9a\x11)@\xb9\xdc\xe4\x9fQ\xf4,@\xdd\xb7\xcb\x8f\xe2M&@\x84Cfh\xaf\xa8-@4c^0"M,@\x8a\x95\xfa\xf0\xa0\x012@\xb4\xc9\xcbU\x9d@1@\xfdx\xben\x01\xe4&@WI\xb6/e\xe8%@\xf5\xbf\x7fk\x02\xeb2@\xa55k\xdbm\x87+@\x1f\xe6\xd5\x07L\xe01@\xb7\xff\xfbzm\xe4\'@\x13X\xc2\xcd\xd1\xff+@\xf6\xa1#\xeaZ\xe9+@m?\xcb\n|")@\xce\xcaT\xcd\xf3\xf3%@\x9aW6\x1d{\xe9+@;\\\xeb)\xa9\xd50@\xbc\xa1\xf4\xc4\xd9s(@\x99+\xa5*\x0b\xd5/@Dv\x13\xa4aH,@\x82\x9f\x89\x05\xec\xee0@\x9dK>\xa2\x14\xf6/@\xe2u\x8d[\xb9\xcf%@\xadc\xd3 \x1bg-@}\x1d\xdcp+\'(@\xdc\xfdn2\xcew1@M,\x06\x08\xa6k1@=\xeb\xf9\x18z\xc7%@\xf1\x92!\xbb\xd9,+@\xd4\xc8\xfc5o|%@Tu/\x9e\xf4\xd2&@\xcbs\xd89\x01\xc40@\xd0)\xcf\xa3F\x85+@\tf\xf4"\xec*0@\x9b\xa3\xf7\x0c\x9c\x00/@\xd5\xa8\x12\xe0zw(@h\xb8H\xd3v\xb5\'@\x1052\x96a\xe80@\x9eW\xd5\xf6\xfdU\'@\x9aQ\x9d\xc6\xee!/@\x1b-E-\x9e-.@.\xce&a\xbaC,@\x81H\x97\xbcu\x820@G9\xd3^K\xab/@\x15#\xe0\x8a\xe7\x0f(@5K\xad\xf7y!+@9D\x88\x111\x94+@\x08\xf3\xb3\xec\xb3\x96-@XB\xf6E_y0@\xaa\x86\xc4\x07\x81\xee\'@\xbc\'\xea\x10\xb7\xba-@?\xde\x034\xc8\xcb*@\x065\xf4\xf1\x88B&@ \xd6%O\xc4--@M\xe3\xf4\\k\x17-@G\'\xfbX\xe4~1@\xfc\xba\xe1\x0eSP)@z\xed\xa77\x81\x1e0@\xbd}^&\xa5\xc4&@*\x9d\xc7\xd9\x0cu.@U\xa2\x15\xb7\xffu)@7E\xc8\x7f\x86T)@\xf4j\xaa\x9a\x88\xc6&@\xae\xab\x9d/>m(@\x01!\xf6\xe2s--@{\x97\xe2~\xcc\x91.@\xb1\xd4IOLl)@)_\xb1V\r~&@\x99\x0f.\t\x82\x1f1@\xb7\x80\xa1f\xf9\xb3)@\x1e\xf7@\xb7\xd8z&@2\x10\xa2\xad\xa5\x930@\xad\x1b\xde0Q\x7f.@it\xe5\x1f\x8b\xf9,@\x85q\x80\xe3\x10Y1@\xc0\xd8h4\xbd\x7f(@\r\xd9\xb9cOk+@p\xa1\xe8\x11o\x03-@\x89%\x12\xf2\x1b%/@\xf8\x02\x15\xea\x9c\xe11@\x9f\x1e\xb8\xb0\xb7&\'@\xb7\x1a@t\xd9\x9c,@aw\xcf\x1e\x13\x1a)@S\xbb\xd7Q{\x17-@[\x9dGU\x0cb0@\xc9e\xd3\x8a\xd6\xb9&@xs\x99\xed`y+@\xf2\xac\x1f\xeb)k*@\xc7Yh1\xe2{,@\xbbvYV\xa1\xe7,@hr>\xb9\x9b\x9d)@\x9f\xfd\x8f\xd1%\x18,@\x18\xbe\xddAn\xd3-@\x8e\xdd\x83(\x9a\xbb0@\xb2\xcf\xdb\x9a@\xe1%@ ;\xb9M\x89#2@\xbe\xd0+\x84$\x17/@C\xf6\xb1\x8bMR&@r\x97:\x8b\xc2Z-@\x8b\x97\xe8Q\x97\xe4(@g<][\xc3\t/@9#\x7f\xf7\x08\x8c/@s,\xbd\xebI\x87(@N\xa8\xe8%\x08\xd60@\xb5\xc1\xd2\xfb<v0@%\xfa+\x1bx\x8d\'@\\g\x902s\xac)@VF\xe6\xb7,\xac,@\xed\x90\xc4\xadTs0@\xcd\xeb(\x03\x83\x0e&@\xbc\x92\x9dL\x85h-@\xa1\xd0\x0b~\xba\x82/@\x86\xd2\xd2\x82\xc3\x911@\x06\x7f\xf1\xe0os)@=\xf6zh\x8cI1@i*\x8f\x01\xa4!(@\'b9\x81\xa8\xf0)@g\xd3\x84 \xb9#2@\xeaXD\x8b\x17\xb91@~(\x9bV\xca?,@\x11r\xcd\xadV\xfa,@\xf5\xd4\x1f\xfb\xf6\xcf*@\x91\x04\xce\xa5%b/@\x91Q\x96\xc9\xc9F0@\x8c5\xc9\xb7\xcc\xb0,@\xc9\xc7\xfb\xbb\xdd\x1e0@f\xb5G\xc2\x1c\xd0,@\xc2La\xc1\xfb1/@&3\xca=\xd8\xf1(@\xba\xb3\x1b\x9c\x92U)@E0\xb1\xb0\xd5\x8f)@\xbe=U\xf6\x8d9(@\x8a\x1e\xba\xd9\xe4\x1f.@\x8c\xa7`\xd3?\xbb-@\x04\xdc\x05\xaa\xa2j)@\xbe\xa2\x9e0D\xa8/@\xe7\x7fU"\xcf\x96)@A\xee\xd3\x86p\',@\xc0\xafr\x890\xca1@\x89\x10\xe7#\xa8P.@?\xe4\x901\xe0\x7f1@\xcb_r\xe1?M+@\x98\xa3I\xc7\xfb\xe9(@\xb8\x98\xa7\xf0\xc7{,@.\x89\xea\xca\x98e-@\xa2v\x1cI\x90\x0c(@\x8f\x9af1H\x8c)@w\x8cYha\x880@w]\xfe\x92\x14\xe4%@Vo?(k@,@DZ\x80\xa0\xc8\xa00@.B"\x0f\xfa\xf20@X\x1a\xa0"I\xbf&@\x86\xcc\xb9\x95A\xb11@\xc9\x07\x0f\xe7\x95].@\xfd\x9f/\x9d\xf7m2@\x10\xdd\x85\x05a\xc2/@\xc4\xab9\xfb\x1b\x9e.@\xf6\xb1a\xe0*\xb21@\x9a\xf3L\xcf\x83\x17-@}\xbc\xcb\xdb;\xc3\'@\xa6\xe7h\xdd5\xfd+@\x8cR\x8b\x1a\x1e\xff(@\xb8E?ao\x1f0@\xbc2\xf8\xb2\xb8G1@\x80~\xd9\x16\xd7\xfd\'@\xe5\xa3\xef\xf6\xc5})@\n,ZH{B2@5\xda\xbf\xa5\x04@0@\x10\x05\xfb\x13\xf6R\'@\xdc\x87\x03\xae\xf5\x8f0@8A\xdc\xeaFu1@N\x8c\x1f\xd2[U(@M\x19\x14\x81\xe8\xa61@\xd9\xfa\x8e\x9ct\x0e,@\xa2\xee\x9d\x88\xd7\'\'@\xf6\x19\xa6\xef\x15s/@\xae\x13\xc5\x13\x1fx)@\xa5E\xc6\xf5\x19w/@\xd0?-5!\x1f(@\xd3\xc1\xa7\xd6\xf6:1@\x81\xc2\xaa\x9d\xa6S0@\xff3\x90(\x81\x811@X\x13{R\xe8"0@4R\xd8\x1c\xf8\xda1@\xf3\x96\x07\xd5\xdbg,@\xda\x98\x85a[\xa40@\xdc\xcf\xe8C\x03\xb20@\x17V\x854\x06\x83)@U\x158\x9aS\x08-@\xc5\x9d\xf7\xa9`\xdf-@\xff)*p\xbaX(@9\x99vB\x9eu-@\x9a9\x80S>>&@\xadt\xeb\xcb\x9c\xae,@I\x7f\x9e\xc0\xea\x19(@g\xc5\x92\x82y\x08-@g\xc0\xdc\x08\xb8u,@\xb2WS\x93\\-0@\xeaL;]\xb9\xab\'@\x00\x11@ \x05\xb21@\xf4\xc3\xc0\xf2\xd4\xab0@\x8ed45%\xaf+@\xda\xe1S\xaev\x9e(@\xe2\xef}\x80\xa9\xa3,@\xa00er\x03\x19+@\xe5\x84\xdf\xbd+\x8e0@\xaf\xf3\xd4\xc5\x90K0@T\x15\xd6x!\x94*@\xc5\xf4\x9dY\xc7\xfd0@\xd3.\xb7\xa9\xc2\xf40@P\xcfl\xc1\x9c\x98\'@E\x0c\xec\x9f&?*@\xb4l\x17\xa7\x8b.,@\x9c\xbc\x81\xcb\xb3\x0b0@\x0eH\x86Ym\x06,@\x05-\xd2\x90\xf7\xd5*@\xa5\xb1\xe7\x93:\x0f%@y{D\xa7n\x9a%@\x1eE\xfebZJ+@\xa2\x9f\x08@\xec\xdf-@\x8f\x92\x96\xd0\xc5\x8d,@\xf3I\xc5\xf9\xdd+)@|\x7f\x1cv\xadp)@|\x8c`\x9e\xbez/@j\xa4g[D71@\x05\'\xaeK\x9ae,@!\xa3\x0c\xa9\xe7\x99(@\r=]\x87\n\xd5(@<\x0c\xbf\xf5\xbdT0@\xe3\x98\x00\xc31\x90*@T\xdd\xbf\x14`\x9e1@2\x17\xa6\xe2\x04_(@\x00?\xaa{>\xf40@\xb4\x9a\x01\xe8a\x05,@\xf9?\xa7\x95_U(@\xbf\xfb\xd6d\xfb\xee\'@\xa8\xf6\x10\xa0\xc7N0@\xac(\xfd&\xb0\x03*@\x13\xc3j6\xe9\xd41@\x0f&W\\\x91\x11,@Q\x87zn\xb4\xc1%@\x96-\x01\xb6\xae\xde-@1\xad\xd5Z.\xd8,@\n\x00\xf7\xb1:\xe3.@\xe7;\x10\xb0\xd2\xd9,@E\xf3\x98\xc2\xdb\xb4)@m\xf8\xa5\x083\xb60@\x87\x87\xe3\xddh\xba)@XWl::\xd3.@q\x1a\xb3(\xbfG%@\xac\xda\xa7n\xb4\x18(@b\x00\x1a\xe4F\xba1@\x1bh\x07\x91\xe0\xca%@d\xb6\xaa/m!0@\xfe(\x8d\xcd\xa5\xb3.@\xf6\x8bX\xb2m\xed&@\xa1\xb0\xbc\xd9\xc7\xaf0@\xe0L[t7\xf8-@\x95U\xe2\xe5\xd3\xc7-@\xa5\x08_\'\\\x17(@\x11\xc7\x98\xdf\x99;,@\xecP]?\xc5\xa2/@\x9dX\xbc\xa3\x81$.@\xa1\xe5\xab2\xd2v1@\x8b)\x9f\xf7\x84G)@;\x80\xd38\xdaj1@\t"\xc0\xfbb[\'@\xd4!\rX\xfc\x060@\xc8k\x88,\xa6\xb01@X\x15H\xf5\x86y&@\x1c\xa3_\x8c\xd0\x95/@\xd2<j\xb7\n\xfe*@\xd6\xe9c*W`\'@\x9a\xc5+\x16\x1f\xde&@\x83\xc2\x01\r\xce\x85+@\xce\x13\x19\xe4\xd1\x860@\xc8D\x91\x05\xe9\xca\'@2\xdc\xb6\xff\x9c/(@\xf4\x1a\x86\xdeW8)@\x15T\xb0\xc9\xb1W)@\x1d:j\x02m=+@\xc1\xb5\x83\xee\xce\xcd-@}I\xfa[\xee\xe2\'@\x932K\x0c\x1c6&@\x07\x8d\xb5\xe7\x8e!0@\xee\xcfe\xbd\x86\xc30@\x1a\x1e\xc4\xd9\x83h.@>\x0b\xffh\xe6b-@n{\xb5\xd6;\xfb1@D\xbd\x8a\xa8\xc4\xd31@u\xa6\xda0<\xac\'@V#\n`\xcb\x1a0@\x80\xd1W6\xccw0@\xe1c\xc7\x96\x82H&@12@\xa4\x1e\xed.@{\x03\x9f{x\\(@U\x18\xfc\x07d>)@\xc4\xda\xf5\x11\x03U1@2\x1b+!\xb2\xde1@Z\x88\x16f\x87\x1d0@q\\\xe4\xe0\x17\n,@\x1c\x93%\xc6\x16B.@qc\x01\xf9\xdb\x01(@\x94\xae\x03S\x10]0@\xd4\xe9\xc9\xb0\xd1\x9d2@\xdf#R\x86X\x1f\'@\xcd[\x18\xac\x9d5.@\x87\x99\x02\x11\xbd\xaf)@B\xec\x9b\xcd\'\x0e*@mU\xf5x\x18`,@\xcdH^\xa8\x8b\xe00@n\xadp\xdf\xa7I&@\xfb\xafwmP~1@\xaa\x1b3\xb0~w/@\x06\x1e.\xe9}\xb7\'@\x82\x94S\xe6\x17\xe1\'@haA&\xd8\x1e,@\xf4\xa8\xb1N\x00\xc41@0\xb3\x1a\xdfZ\xbd,@ vePS\x96(@Q\xefpI9\xc3(@\xeaxu\xa08\r&@\xc7\xd2h\xfch\x08*@\xd0sf=\x17\xb4\'@\xfc\x813\x12\x9dn(@\x10-?\xd1\xbf\xc3.@\t\xb7>\xc1\xef\xa1/@<c4\xce\xae\xf8.@zS\x1a\xc1,[.@\x97\x06q\xbb\xd6w(@\xd3~\x81\x92?\x1f)@\x85\x96i\xcd5/)@\xa0\x97\rs\xee\x9a)@\x1ff\xe1\xfb\xc9\xd4-@94;\xccgQ*@\xe5k*C\x9a\x82,@\xfa\x8a \xf70\x19/@(\x0cEb)\xc70@\x1b\xe4x@\xa0\x9d/@#\xbb#\xc5\x98\x05,@F\x1b\xfaE\x8f\x9a-@\xc2\x18\xb8=:\x9f,@\x90R\x14V\x93\x0c/@\x13V\x17,\x13{%@\x0f\xd4\xa3v\xbc\x021@\xc6e\'$\xb1\x8f+@\xff\x85\x94\x9d\xb3\xac0@\xbb\xa1\xf4\xc0n,/@\x82.\xfduC\xf4\'@S\x87\xfe\xcdA\x80*@\xaa\xf7]>\x04\xb60@\x7fk\x86\xea_\x85,@<z\xab\xa9.\x0e0@\x0c\x18\xe9\x068\xea-@\xd6\xc9i\x07\r\x190@\xe8\xe4\xa9\xc67\x0b&@s[\xe2\xf3\x914*@\xd3\x07)\xb4\xa0\xcd.@\xf0\x0f\xe1\x06\x9f\x00)@\xd7\xeaC\x7fM\x961@t\xbe\x85\xa5\x1c/+@|]\xefC\xbbO)@\xb7p}\xde\x9cz/@\x99x\xad\xa1\xf4\x18+@E]?\xd2\xb3Z\'@\xeew\xd5~\xf3p,@G\xd8*\xd7\xf1\xa0(@\\\x8f\xc1\xc0\xdd\x080@O\xb9\xb2\x8d\xce 0@\xab\x1d\x191:\xe2.@\x92\x06\x01\xdc\xa2\xee0@\x97.U`\x02\xce0@\x961\xbc\xf9Qd+@f{5\xbfWS(@\xccA\x93O\xcf\xed*@\x9f\x82\xbc\x86\x9f\xbf/@\xb5\xba\x01C\xa3\xe9/@~\xd7[\xa6\xb9\x08,@)\xd1\xda\x18U\xac%@\xc7\xefS\x1c=\x95/@\x7f\r\xaf3`\xda\'@\xac!\x05\xa1u\xd7(@#2\xbd\xcb\xaaf.@\xfc\x97d\xa4\x15\xd9\'@\x95\x9e\xdb\x1ft(,@l\x08\xcdw\xfb&*@r\xf4\xf3\x1d\x1f")@\xfa\x83\xfe\xa9\x83\xbc.@\xcdzN"v\x90/@\xb7L4\xb0\x86\xec/@\x0b\x1c\x99\xb2\x1d\x10*@\xb3\xae\xc1\x96\xc2\xba/@\xc5\x82j.\x0c\xfd(@\xb9w\nns\xce+@w*\x18M\xe3k1@\x07\xcb\x9e\x8e\xd9&\'@\xd3\xc2\xa8\xcc\xf4y/@\x98\x84\xc7\x9d\x03\x08,@\xef\xa0PZI\x1b0@\xcc\xe6\x12#\xa7\xf51@\x80\x01p\x98W\x11+@\x94\x96*\xab\xeb\xbb)@\xc0\xde\x9f\xc86\xbd%@\xb3B\xa6\x00\x86\xea)@\xf9Rw\xce\xb6_\'@\xa2\x8b\x05\x0f\xdf\xf01@\n\xdb\n\xdby\xe5(@\x90\x02\x02C\xca\x94.@ql)`\xa0\xf8.@Q\xffl\x07\x17+0@"\xab\x12lhA-@\xa0KYH\x1a\xbf0@\xd5\xfe\xaa\r+\xc91@ \xba\xe4 \x06\t&@\x1a>\xe5n\xab\x13.@\x1d\x08K\xf2\xb6\x90,@\xc9\x84n\xbe\xf66)@\x03\x88Z\xedYI1@\xf8\xb2B\x05\x03\xdc%@\xce\x15j+\xcax0@\xefia\xff\x97\n(@\xc8j#b\x02\xe8+@\xe35}\x99\x9a\x0e,@1x\x82"\xd1\xc1,@u\xff\xb0\xbf\x12\x012@:\xdc\x98\x12E\x17,@\xbc\x07\x15<\xa3\xef+@\n\x01\x93E\x17F(@\xfd0\xbd\n\x05\x1f,@M\xf7\x99F\xc8\xb3,@\xe4\xbc\r\xad\xfd>(@kKl\tkq)@\xac\x91\xde\xfezo,@\x0b]\xdb\xd9\xd4{(@e$$\x87S\xe6+@\xcb>HBp\xcb\'@\xff\xa2\x87\xd8\xef\x0e&@\xfb\xcb\x08\xa2\x83\xe3.@\x98\xb5\x83Bu\xdd.@r\x1f\x82\x02\x84\xcb,@\xf2\xd2\xe62\xd7\xa5)@\xa3\x80\xc5\x82XR*@\x8dP\xad\xcc\x8f3,@\rd\xb7,\x08o\'@Yj^-K\x92,@\'\xaa(\x15E\x1f(@i\x01.o\x90\x9a)@\x81V#\x1f\xdd\xd0\'@\xe8\xe4\x1b\x94.\xdc.@\r\xb5\x00\\\xe4h(@C\xac\xf3\xecl\xa91@\x18(\xe0\xe0\xd5\x8b\'@\xebi\x84w\xd0\xef1@\x1e\xfe\xa0\xccU\xfb+@D\xba\xa5H)\xf0\'@T\x8b\xb1)\xbd\xc2*@\xcb7`\xbb\x16\x96\'@"\x86q\x88\xedJ0@:\xba\xe6y\xed\xdb.@\x132\xab\xa84\xa2)@\x01\xa8\xec\xc4I\xbf(@\xfcC\xcc\x08V\xbb*@\xbay\xa0\xfe6\xea*@s\x92#\xaf]\xb91@\xe5\xb3\xa6]\xe8\xb9\'@\xa5A\x1f\xd0\xf4\xed*@\x84N\xab\xf7Y\xa2\'@,K\xaa\xd8>\x8a1@qJq\xbaw\x901@\x0bw\x1e\x1d\x8c\xe0*@<\x90\x9d\xa9\x8e\xdc*@\xad\xb0z\xf4W\xe5*@\x9bS\x96\xe4<~1@\xfc\x1e\x08\x8d>|(@\xe2H[X\x87[(@\xa0M0\xad\xad\xb1\'@\x81\xde\n\xac\xf8I(@I\xe4K\x0e\xf7\x17)@Eu\xceg?\xa3(@\xd0\x10\x03\xbbx\xc8)@l\xe3@Z\x08%)@\x8f\x05\xbfa\x9c\xd8\'@\x8bF=\x0b\x02)+@\xed\xf05F\xe01+@T\x83\xe8\x83\x0c1)@9\x1c%\xb3_\xa9(@:\xa6\x841Y&1@A\x84}\xbe6\xc8-@\xa1\xed\xe4i-\xd5*@\x05\xd6\xe7\x10R\xc6\'@|\x04O\x07r\x8c\'@K\xee\x84\x18[\xb7/@x\x00\x0e\xf8G(\'@\xe5\x81/_wM\'@~\xf8\xcf\x17\xcf\xd3(@F\x9e7\x1e@Y(@\xd81!Fr\x8e\'@\x04\xd2\xef\xdcW\xf3+@\xe6\xc6\xfc(q\xdf(@m\xdf\xf9\xddG\x94,@U\t\x00\'\xab\xd7\'@\xbe\xc5j\x0e\xa8x\'@=U\xec\xe2(\xd2/@=\t\xf7\x90\xf1\xfb%@\xbeE\xb0\x94\x8d\x18,@\xd7\xc2\xc5\xa0q,+@\xfd\xb2\xe8\xb3\td\'@\xe7\xa5\xb1K\x18\xd50@!\x04\x08n\xc4"(@3/\xec-\xdf.)@\x0c\xb8|\x98\xa2\xd5\'@\'\xd1.\xdf\x12\x7f1@Z\xa51\xc1\r\x04*@\tA7aw\xac,@\xc9\xb6\x0f\x93\xfb\x011@\xe1:\x90\xda\xc3#%@\x80\xf2\xfe\xbd\x03\xf3\'@\x86\x11\x00\xd4\x10\x0f%@\xd6\xc0I/\xa8\x05,@;\x8d\xc2\x14\xd9\xbd(@\x91\xbd\x82L\x19\xa00@\x1d"\xf9d:\x9e0@/8\xd54[\x91\'@\xe0\xbd}\xc06\x0e%@*\x8b\xeb5\x8b^+@\xea\xbda\xda\'\xb1.@\x17\x0b\xec}\xb5\x0c2@\x86\xfa\x0c~\xac\xc40@\x02\x95\x89"\x03\xc4%@9\xd3\xa0\xf9\x9b\x13%@\x08i\xa2hc\x1a\'@\x83\x05V\xfe\xc5\x03/@T\xfasw\x90\x9c\'@zD\x05RI9(@\xc9K\x8ex\x00"+@\xbcd\x88\xc5\xa1\xde*@\x88m\x80\xab5\x83*@\xa5\x89\xb5"n\x94(@6\xec\xe0(v\x08(@e\xe8\xc9\xc1b\xc7(@\xedQ\x01\xa6JH(@\xff~3\ra\xcc%@\xac\xf58\xbc\xfb\x15+@\x08`NxW\x180@\xb7\xc6\xe5\xb9\x14\xf0*@\x81\x8a\xb3\xe3vv0@\xdb\xfc:m!\x82(@\x1b\xc5\xd8!dI(@p\x11\x87\xf7t\\(@\x03\xc3\x0e\xe9B],@\xaey7\x07\xdb\xd3.@\xe2\xce\xac\xe9\xees(@\x03\ni\xe4~\xba0@q\xe8`-\x0f\xf1\'@\xbb\xa8\x02\xb0\xac\xd8\'@\x9d=\xd7\xd6y3,@\xdc\xbeJb\xfe\xec\'@\x95C\x9d\xd1d\x9b-@\xc0\xefa\xca}>+@l,\x04\xda\x1c\xe1/@|\x12\xd6\xcb\xdfP+@$\xf3o\xf6e\x9f0@\xd0\xe5\x81V\xd6\xd9/@\xab\x998}\xb9\x99,@\xaaOCsn\x801@\xa5\x15\x1d0X\x981@\xa4\x97\xc0\xae\x8d\xa6,@_\xa5ZOn\xfa1@\x8a\x88>\xdf\xb1f1@Y!\xd2\x02\xc2\x8e0@\xe9\xd7G\x1c]\xb10@\xaaF\x8cbVc\'@\x19/_\xd9\x0c\xcc/@\xa5R\x03L\x97o(@\x90\x96\xd8,\xebq0@\x1d\x99YO\x0fV+@\x16\x8e1O\xd2n%@#b\xdd\xa4#1(@\xf93\x1f\x12X%0@\xc3\xbb\x163\x03f(@\x96\x81\x1af\xea\x13+@\\G\xec\xb2\xed\xa3\'@2X6\xfe\xa2-%@\xc7c}\xb3\x92\xbc(@\xcfg)\\(\xc5+@B\xc5\xf0U\xf9\xce1@ \x9f\x17\xb5\x1a\xce/@\xb4z\x97*\x18\xf7*@\xc4\xa1\x99\xfa\xc5T\'@"\xdc\xa6\xa3\xb4\xb1.@\xeb\r \xf0\xca\xeb1@S\xad8d1\xea*@\xd6\x86_BCz-@\xef\x82\xdc&\xa3^%@Go\xd9\x84\x10\x83(@D\xe6\xe1p\xa6\xd2/@\xc2\x1a?R/\x010@S\x08\xb32\xd462@\xaeX(\xdb?\xe81@\x06(>\x85\xb6/0@E\xec\xb0R\xde\xf6(@\x7f\xe8=/|\x8e1@\xbe\x1c]i\xb6\x860@\x07T\xf7Ve8.@)\xd9#\x85\xc0Z%@A\x96\xef\x8f\x93S%@\xe2n+\x97\x93\x15-@\x1aQ\xef\xae\xda\xc21@\xb8\xa5K\xe2JG%@\x1aN\xcd\xb8\xf6j/@\xfd\x0e\xac\xee\xb0.)@?g[ \x9c\xd61@P}\xb6|\xd3\xcb%@\x9fbn3\xc2\x1a+@[\x8e\xd5\x7f\xde\xde1@\xfc\x980~\x9bv)@$%\xbdP \xb0(@,\xaa@c\xf72(@y\xeb{\x93p\xb7+@\xeb\xc9\x03>\x0f\xa0.@%\xa8\xfd/\x08)0@\xf1\x95\xef\xfa>X(@\xc7-\x1c\x08\x15/*@\xdbW/\x1e\x1a,/@\xd4\xf3\xed\x81P\xad1@\xde\xdd\x8bF\x9fY\'@\xc9j%\xe6a\x12+@8\x14\x06\x86\xafy(@\x078i\x8cY02@\x81\x1c\xc5\xc8CK(@@\x81\x1c\xcf\xeb*(@K\xa76\xcay\xdd-@\xe7\xb0\xe9\xb8\x1d\xbd(@\xde\x18"\xae\x97n(@t\n\x8c\xd5\x9al1@\x9b\xe7NR\x9b\xd51@*\xf5\xe0\xc5\xd5\x1d+@\x96\x1c\x8c[IZ,@\x0f\x18iC|a(@\xc7wa\xe2\xf8,(@\xf1pz\x0b\xb3\xf7+@"\xe4`:\x85*/@8\r\xdbkO?1@\xc2\xbc\xecg\xa7u(@Y/;p\xa0\x18+@\xbdX8\xf9{\xd91@\xfc\xcb\x81\xc5\xf21,@\xd4{fv\xe0\x05+@\x12+\xe3t\xfeR&@!p=\xbd\xd4\x1a(@\xca\x8eB\xc3\xcay%@\xe9\xe1\x01w\xcb{+@\x8a!\x14\x02\x1f\xab*@)\x1d\xc2\ty4,@8\xe8\xd6\xee\x07\xcb+@Yf\xa2\xbfdX,@G\xe5C\xd9V|/@N[\xc8\xe5\xda\x00)@\xe3K\xf7\x1c\xe0\xab*@\xb1\x1cp\xeb\x8f40@cV#A\xbac,@\x1f^\xda\xa645(@\xe6+\x1f\xea\x83c%@Z\xe06f\xe7\x1f1@\x899\x85\x07\x19((@\x11m\x0e\xe9Gj,@ANK\x13\x89\x8a)@\xa3n\xda\x18\x05\xd4+@A\xf5\x8d\x93\x99-)@\xef\xa3\x08kP\xa4/@\x00ea\x9f\xe3w)@L\nV?\x03F)@=\x01<bm\xe2\'@\xa8\x9ft\x9d\xc6\x84/@\x89RUf\xa7\x08&@\xff\xf1\x96N\x0f\xd0(@\x19Y~\x16\xedZ)@3vb\x1d\xd1\xca-@o\x1aj\xd2\x8fe-@\xd8}\xd97\xdb\xc6,@(\xad<\xedtI&@\x03#\n\xa8` 1@h\xc7\xf00s\x19+@NU\xa2\xfe<\xaa*@\xd0^\xf3\xe6\xbc:%@{\xb5z\xb1a*&@l\x84|\x16\x8e\xcb.@8?\xd4\x0c\x9d\x1c/@\xd2N\x85o\xe020@\xf3\xac\xd5\xeb0y)@\xee\x96\xd6wR\xdf0@,Cd\xf6\r\xd3(@\t@r\x89\x95R(@\xc2\x99\xcd\xc30\x1d+@O\xfc\xdd\xa6!\xa9*@2V\xb4C\xec\xfc%@`\xf3\xf5P\x0cr)@\xd6\xb7\xa8Fjf,@\x9fc\xa5\xaa\xa2$2@\x1aR\xdc\xfcI01@\x12\x0e0\xad\x0c\xcc(@\xf4\xa6\xe4\x99e\x861@D;\x9b\x8aV\xc0\'@5\x99G\xc4\xe9\xac*@c&)\xa3\x8az*@\x90\x84\xba1\xdfu(@>2h\xc2l\'(@\x07\xc1\xc8\xd7\xab\xd4/@\xa1@\x01\x1b\xe2|%@\x110\xdeP\xfd\x88(@\x93P^>\x82\xc20@r\x00Xp\x05V-@\xb3<$I\xb7c)@k\xc49c\x05\x04)@\xef\xf9\x05\xf4\x15\xdf(@V+,\xe3\x11\x140@t\x9f;\xb5\xcb\x94*@?d\x02\xfb\xe9\x9c.@\x12\x960\xc9\to1@\xb0\x1d\xa4*\xa6\xcf*@\x99[\x82!QA%@\xbe\xe0\xceZ\x8c|)@\xea\\\xac\xa3\xb4\xd51@\x01\xa1\xcf\xc8\x86\x7f)@\x03/rz\x87W1@};b\x11\xec\x1a+@(\xb7<\xae&L/@;\xdc\xc0\x05\x94L*@\xd8fo\x94\xbc@*@\xc5\x94{\'\x01\xe7*@\x80\x8d\xa0\x83\xc3\xf2/@\xd2a\xe7\x06\x19\xe0*@\xb8*\xef\xb6\x80H/@\xb6\r@L\x08\xb0-@\xbd\x92|&p\xa2%@JU\xc00\xe06)@\xe1\xcdt\x12\xf1\xab.@03@^\x85\xc40@,l\x9e\xc03b0@\xbf\xbb\xc2x\xd2=(@CD\xbd\xfc;\xa9%@O=\x05H\x10\xe0/@\xe5Uxog\xb90@\xb8\xd3\xee\xe2B\xd9(@d\xf4c\xaf\x11\xab0@\xdb\xf0\xfa\x863\xc7*@\xf6M\x00\x1a\xd7\xa2*@\xcag\\\xf6\xb1\x94(@\xb0\\\xbf\xb2\xd7\xb60@\x19\xcf.[f\xb9*@\x93\xaf\xc9\xab$\x90*@g\xca\x88\x92\x1c\x0f)@\xc9\x06\x19\xe9\n\xbb%@k\x1f4\xe5G2/@\xe3q\\\xdcW\xb9*@\xfch\xd2_\xcdL)@eo\x11\x81\xe1\x19*@\xcfS\x1a\xa7\xea\xa6%@\xf9U+s/]%@~\x18\xcd\tH\xbd1@\xa9\x08B/B\xe0\'@\xd3"q\x18-\xd20@\xd7T\x0bH\xd5\t0@\xe7~\xa4\xa6\xfdD2@\nQ\xdd\xa5\xfb\x830@l\x98\xc0\x8a\xe0,(@\x07)\xb4v\xcc\x16*@/\xfe~\x00\xa4\x01&@a?\xc2r\xfc\xa30@\xab\xfe\xed{\x8a\x8d0@\xfe<\x00\xc7\x8c$*@dt\x17.Lp*@\x0c\x93\x8b\xebQ\xd2-@\xcap\xabw\x97\xa0,@k\x12\xd6E\xf930@U\xd0\xf3\xe2t\x81%@\x9f\x91\xe8\x81\x16q%@l\xf3\x9f\xf5\xe8\t0@(O\xfbp\xef\x82/@\xcc\xb7ZN\xe9\xec+@\x92\x04\xff\x82\'\xe5+@\x8a\x96[\xb6k\x830@/\xd7/s\x02\xfc(@\xe9\x8bo\xfck\xe0)@\x95\xa7M\x9c{\xf4(@2\x99\x1b\xd3\xc5\xac0@\x81\xfb\xa4P0\x840@\xf3\xcd\x89\xda\x91\x7f0@\xaf\xe6.\xea\xba\xcb1@\xf3\xa6\xbey\xda\x0c0@T#BrN(1@\x9d\x91\x92]\x1c\x880@U\xee\x87\xa4\xb9\x850@\xb5\x96|\xac#\xc4(@\xff\xd0\x1ee\x96\x060@\xfdd;\xf0\x92]%@,\x8a\x8br]\x841@t\x1au\xba(\xa20@\xa5>\xaa"J\r&@n\x98\x93\x13P\xe6)@k\xd5\nC4{*@s\x97E\xe3J\xae/@\xb1\xfe\xfd\x9e\xc960@\xb7\xe2(\xb0\x82\xac0@\xfa\x85\x0b\x80\xd2G0@\x0b}-2|q%@z{\xb4YjN&@\xe4*1\xfd\x1by0@\xcdB\x82^\x14\x870@\x93\x0f\xe8I\xa0W.@\x0e<\xe2\x8fj-/@\xde\xd3\xc4\xab\x92\x100@4\xfc\x1d\xc0[\xcf-@\xa97\xa1\xcc;\xe0%@\xc6\xc5{\x85z\xda%@\xe8\x86j#\x90\x14&@\xff\xde\x9bQ\xc3A1@\xaf\xbf:\x04\x11&)@[%\x06B\xdc\x98(@t\x17}z}\xfe&@\xd1\x831S\xd0B1@4\xab\x99\x8d\x88\xe20@\xa4\xf6q\xf8?\x1d,@\xe8\xebfS\xe7\xdc)@\xcb\x90\x90\xd1\xb2\x80)@\x1b"\xa4\xe8y\x93)@fMD\x80\xa3\x920@\xeaFU\xf4\xf3l)@\x97\xb3\xd4g\xb3\xe40@\x18\xb2\xa9\xbf\x11d1@\x00\xfcH\x04\x9a4)@\x98>\x9ay\xe4\x8b0@\xd1*1>W\x05&@\xb1-\xb7\xa9\x89\xd4%@\xa7\xbd\x9e\x86\xbc\xe7/@Y\\Z_\t\xc4\'@]t\x9fm\xfd\xe5*@\xc0^T\x8b\x85A)@+\xa9j\x12\x0f\x14/@\x16^\xeat\x82\xe0\'@C\xc1\xe2H\r\xd6(@4p6c\xf6\x96+@M6\x02,\xca\x0b*@^\xba\xc6<\x8f\x07&@e\xe2\xb8\x89\xd0\xc9%@\x189jN\xef\x06.@\xd0\xb9|\xef\xea\xe5*@\x07\xb2#\xf2_\x971@\xa6\x05\xd3\x08\x02\xe4)@h\xc4\x1cz\xa2\xf0%@\xad\xf6y\x85\x13\xf5/@p\xeb\xa0\xe9\t\x840@\x96g\x7f\xf0]v1@Y\n|\x8f\xbc7)@\x1aW&\x9c\x93"1@kf\x12\xa1\xf1\xf8%@\xe5xtdX\xf5)@+%B\xc1\x1c\xed/@\xcd\xbb\x9f\xf7p\xed0@{t\xe5\xae\x82\x051@{\x06\x06\x81\xbb;*@\xc5\x87\x1eJ\xcbl1@\xbe\xf3\xe4\xb7\xbdu,@S\xf9!\xef\x9c\t,@R@\xdd\x88pF)@\xc8\xf9\xcb\xefO50@\xe4\x00\x9e\xba\x92\x17/@\xac\xd3\xa7l\xde\x98(@F\\W\xf7\xf7\x7f.@p\x97\x90N\xc9\xd90@\xb4\xa3i\xed\x03\xb8/@\xe1\xec<\xe8EX,@\x98\x11\xd3r\x04\xe8.@\n\x1c\xd8\x8c\xfa\xf21@\xf5\xc0S&\xb4\x000@\xc3\x1cs\xe6\xbf\xf9-@Y\x1f\xd0\xb7\x8d\x03+@*\x84!\x96Z\x1d,@\x8c\r\xbaIE+0@,j\xeb\xb0_&)@"!\x83N\x07~.@\x8c\x9e|\x9bm\xe3+@\xdcJ\xe3#\xfb\xb7&@\xda\xa0\x83`D\xbd-@\x1f\xe2\xfa&z\xff)@,\x9a\x0bG\x07I&@\xf5U\xad\x97\x1a\xbd-@;\xae\x01\xa1]\xff/@\xcedn\x1c\xb9\x13)@\xf7\xea\x00LM\x8c1@\xe2\xaa\xf0\xf9t\x18,@\x1d{\x86e\x98\xa6(@+\x8c\x9d\x8eY\xaf+@\xfbj\xfdYu\xe9)@b\xd0\x9fQ\xd9\x9c)@\tz\xb4\xac\xd1\xff%@\xd5k\xe1/`\x870@Ef4~\xe4\x15&@\xae\r(*\x91$0@\x15\xf7\x0e:\xc7M&@\x84\x04\xf9K\xae\xee-@8\xa7p\xf6\x13b-@\x1ck\x9f\xca#b/@D\x9c\xc7\xb4\xa4w,@\x03MM\xbd%\x92)@\x8cFa\x06\xf6\xc0(@"\x1a\x04\xe3\xa2,0@\xc3\x13R\xfeMa1@\xbb\x11\x14\x8a\xf97&@g\xb2B\xbe5\x9b.@9N\x86T\xec\xdc+@\x0b\xe0\xcd\x8b(\x9e(@=Sk\xfd\x1fe(@K/\x18KK\x15\'@D\x1b\xaeY\x08\xcb*@\x93\xc8\xed\x88pQ)@X4X\xa02\x85/@I\x93\xc5n\x8d\x92(@\xa2\xf4\x03\x02o\x89.@\x01\x067\x8c\xf0\xe0&@vq\x0f\x1b\x1e\x9d(@(<\xb7\xfa@\xb9)@;\x99\xcd\x88Tw.@\xb5\xbc\xbfW\xd8\xb5)@\xd2\xf8\xf1\xf4\xb8G.@j{\x8c\xce\xe0\x1e0@\xb1+\xb6\x8f\xda\xba+@pOI\xc1\xb5\x1d&@\xed\xf8%\x0b\x9d\xbd+@\x1f\x04\xd6\xff\xd7Y1@\x93[g#\xde\xd0-@\x1e\x03\xf0\xd7\xf0\xab1@\xd6\x1boC^8&@k\x05\x02\x07\xf8\xe2(@A\xe6\t;\x9dF*@b\xcd\xd3\x86\x1c\x9d(@R\xaf\x8c\x08\xd1f0@\xfb\xbakP\xa6k*@\x9c\x0e\x7f\x95\x06>&@\x17\x88n\xef\x82\x0e.@\x1cjp@\xccT.@\x7f\xb4\xe5\xef\xb1-)@\xed\x05\x8f\x0c\xf8Z1@N\xc8\xfb\x9eZ\xc3,@\x9c%Sv\x82?&@\xf9\xa7Ti\x9b\xa6(@3\x03i\x16\xfd\x931@8_\xb4\x01\xfe\x1d\'@\x92R\xc6\x80\x9fF&@A\xdc\x15\xc7\xdf[+@6\x1f\xc0\x1d\xf2\xed%@n\xf6\x81\x9a\xe4\xc3.@\x14j\xdc\x9b\x0eK&@\xe6\xaeF\x96\xe5r(@dEz\x86\xef\xe9(@\x8d\xe1\xac\x98\xab{&@\xddS9\xf9\xec\xb0&@\xa9\xf2\xd86U\x8f)@d\xde\x1e\xac\xf8\x951@\xcc\xe0l\xd0A\xa9&@\xb8\x9d\xd2\x1a\x1d\xf3(@\x8f\xec;\xd79\xe2&@\xde\x9bvnP}&@\x91 S\xdc\xa0y+@\xf9\xdeGB[\xe9)@\x83\x7f\xb1\x082*(@)M\xa44\\\xfd(@\x12iL\xcej\x881@\x93\xd7\xd0\xcb\x08G.@\xe6\x01/s\xd2L0@\x19\xa5\xd2\x05\xc4\xb4.@1G5<\xac\x1a0@\x8f\x1e\xc7\xe0\x01\xbf+@R\x01\x86\xa5\xe5\x04/@\xed\x9cc\x0c\x8d\x10,@\x80\x93\xe6\xb2!\x9d(@L\x8ar\xf8\xd4%,@\xae\xfbPgy\xe7%@\xd2\x95\x89Q$\xf7)@`\x87c\x0b\x9b\xb6-@\x0f\xd0T4!h+@p\x8cIR/\xb1*@\xc0\x04\xb9#\'\x1b(@3{h\x8a<\x8a1@+\x1a\x95\xc8\xba\xe8&@\x1eno&\xc5\xb7&@@\xc7\xf8\x97aH1@\x961\xcc\xf76\xff(@\x1a\xc1z\xc7\xe5#1@\x82\xaba\xa5_\xb10@\xe9\x8dh.\xac\x0c,@\x1b\x89\xe3\x7f\x9aO1@\xf2\xd8V\xe3\x15@&@l\x9d\x93\x8e\x14\xfd(@N\x81\x16\n\t\x88(@\xb8@\xbf\xd7\x97\x7f(@\x85\xf0.=\xc9\x17.@\xdf\xe9\xa7\xe2\xbb\x1b.@:\'\xb3\xd5d\xf2&@\xbb\x19V\x98:K&@xG\x80\x87\x90\xa5&@\xbb0\x98\xa3Z\xc2.@\xf2\xe0\xf2\xb1\x01\xa01@b\xf1\xd6s>\x0c1@|\x8a\x1a\x9a\xbe\xad&@\xce\rg`\xa5\x900@\xda2\xd0\xa3q\xfb-@5\x93\xa4M\xdfY1@5%\xfeAV@*@PU6\xb8\xb3\x11*@\xa1\xf4\xbb\xfe\\\x94.@7\xcf\xf5\xac\r6,@\xf1\x10\xa6\xf1\x89T1@1\x10\xea].\x07(@\x15\xbd\x1f\xcd\xee\x190@\xed\xd5\xc6:\xe7\x1d)@8\x1d[\xbc+\x8e0@\x181\xeb\xe0\x83\xe3&@T\x07\xfa\x8b\x8f\x89&@\x15\xe5\x06\xb6\xaf\x08&@\xcf_\xe8[\x88@.@z7\xd6\xd4\xd8Y&@m\xe5\xab\x8f\xf9\xdf+@\xf9LQ\xeb\x83\x1e0@\x8b\xafZ\xcd\xcfO+@\xe2\xb4D\xa9\x9b\xaa0@\xd6\xdf\x8ewv\x86,@\xc6\xf4\xea\x8az\xf0/@/U\x81\xb1\x96\x0c0@\xa4"\xb4\x8b\xbb,0@\x91\x89\xd2\xd4\xe9\x0e,@2O\x14\x8c8-)@6\xe1\xef\xaf\x8ek(@`J\xaf\xf9\xff|1@\x16\xe2.\x92\xba%.@\xc3U\xc9y\x10\xa8+@\x1f!\xf6BE\xa8)@>Ug\xcbL\xff&@\x8c6\xfb\xfa\xed",@<5\x1f\xd5\xf6S0@\x1d\x08\xd9I\x12\x00)@\xca\x9f-\xb7\xb9[(@z\xeeI\xfb\xe79(@\x10\x01\n\xc6\xbc\x14\'@O0\x0e;nB1@\x14\x02\x92\xc7.S/@?\x0cO\x95NC/@_\xbeA\x04\x02\xa90@\xaeZ\xa4\x91\x9a\x041@y\xdbs\x85\nd.@;\xc3\x82+\xc6i/@\xe5\xf1\x98\x92ab/@/\x88\xa0\xb8_\x030@)\xf4\'$\xf3\x8b+@\xa3z\xfd\xe5#\x11+@\xe8r\xb0\x83\t\xb4+@\x80\x98\x1e3R\xa0/@w\x90\xfe!c\x9c.@w\xd0\xbd\xb8.\xb7,@\x7f\xd4\x87\xdcC\x04)@\x05L\x18&\xd2\x07\'@\r\xf0!A1\xd1&@SA>\x1f\x14\xf8&@>\xb0f\xa2\xd8\xef/@\xe2\xd7q@\xe3l)@\xe5\x17\xb2\x7fQ{)@o/\xbc\xca\xc1\x12+@\xce\x8c\xe2X]e.@\xe4g\x03\xf63x)@\x89\x9bZ\xdd\xcbP1@\xf30\x1b\x01\xb3\x97.@(2i!!\'+@\xfe(\xfe<7;1@\x08\xe9D\xfc\x04\xed\'@c\x04\xac\x1d\xc7\x8d)@k\xd92Z\x01\x0c\'@\x8c\xdaM6J\xe71@l-M\xab\x05\'\'@\x08\xf3\xc6=\xd0\x96(@\xf6<\'\xe9\x02\x9a(@\xf4\xbd\xe8\x92\xb8m(@>\xc0\x05kN\x1b(@\x1a\xae\x02\x07\xd64(@\xb9\xc8\xba\x0fqH+@9\xfeZ\xd0\rM1@\x8d\xec3\xd6V\xbb-@\x9a?\xfc\x19\x8a\xab0@n&\xb0`\xd3%)@\x1f\n\xb6\x97\x01\xef*@\x02\xf74\x06~\xe5-@\xef\xba\x9cI\xbea2@\x9e\xcb]s\x1e\x1f0@\xf0\x80\xf7\xb0\x1d~)@v\xfc\xeae\x05#/@\x1b\x1eK\tc\xf30@rIM\xd1\xe5\x94.@ph\t\xaf\xd6\x000@9h\xed(eM.@\xf6\xf6\xca9|\xff0@X\x9b\xef\xe6$\'.@z\x12\xf2\xd2i".@\xac\xc0\xc6+\x88)-@\xe2\xbe\xc6\xb2E\x1a)@\xab\x82#\xfc(\xa6*@\xa5\x89M\x7fV50@.7E\x9b!\xae\'@\xff\x13\\\x9f`\x000@\xb3\xd2-\x81\x1f>.@(\x0b\xea5\xc7\x04/@[s\xe5i\xca\xef(@]\xfe\xa0P2\xf2(@\\O\xaem\xf4O&@w\xb4\xd6\xdb\x19\x85.@\x89\x80\xf4\xcez\t)@B\x94\xb9\x0e\x97\xc7(@\xaa\x1d\xca\xad\xe33.@\x89\xd2l\xca\xb8x.@\xc3\x1c\xb1\xb2\x18\x03(@C\xa7\xff:b=.@\x1bX\x7fa\xd6A+@\xa6\xcb\x11\x0c\x8b\xc2-@\x8aQ+F\n\x7f&@3\xee\x03\x1fFS(@k\xeb\xa8d\xfd\xb4-@\xc1j\xa8=\xe4y+@\x0e\xcf\x12\x8f\xfe\xac0@qmF]\xb5\x860@\x8a\x91rL\xb3 .@\xa6\xb8K \x1d\x000@\xa9\xe7z\xdb\x10?0@\xb0\xc8\xae\x08\xf4\x17.@\x1a/\x0c\xb3\xfe\xbb/@\xc5\x98\xad\x03\xb8\x0e)@7\x97\xfe9\xbb+\'@\xfa\x0cH\x8b\xb9\xcb&@SW5I\xa4\x010@AQ\xeb\xd4\x1e\x05,@\xcd\x1c\x83\x0eB\xc6,@\'\xb2s\xe69S.@*){\x1c/h-@\xf3}\xfd4a\xd1\'@\xc2\x80\x8fL\rU)@7n?H\x06\xc7&@[KX;\x9d\xad,@\xe5]*\xb6\xe2+-@\x8f"\x9e\x02\xa4\xbb,@\xb6\xa52z\xc1\',@\xeeQC4\xc7\xd4,@\x80Sq\x8ae\xd9,@\xa0\xe6w,\xc8\xc4,@9\x98\x86b\xf4\xae(@\xd0\xba\x06;X\x86)@7\x9b\xf9\x03\xf0\xbc0@\xca\xbda>\xc7\xcf+@\x17\xc08\x82\x9c\x94/@7;x\x9d\x97A1@+\x07(8\n\xe50@\x18\xe5\xfa\x86Z(/@\xeb\xc3\t\xdf\x18\xe6,@$\xa1`\xb1V=1@E \x9ck\xa9m/@\x81.\xb3a\xba\xea+@V\x99]\xda.\xf8&@\x98Z\x17\x02\xa9\x96)@Z)KG\x82\n)@\xa8\x8dY\xe2n\xb5&@\xc0E\xbe\xb4\xfec1@\x93\x92\x19\x1f\x05\x03)@\xbd\xb2\xd6<\xe810@\xb8\xfd`5[\xd4,@\x82\xb7\xb69\x0e\xdd-@E\xaa\x90\xf5J\xe2+@\x17\xd8"\xdeD1)@\x86\x12\xf0\xa9\xa7\xd8+@\xaafs\x97\xc82(@&\x97\xb9\x0e\xae\xe7&@\x82\x85I\x92r\xa5&@\xef$Pw\xcd\x10*@\x94\xa3\xdf\x03\xb4+/@\x867%M\xe8b1@\xad\x1cq\x82.\xfd0@\x8cST \'\x8e/@\xe8\xef\x03\r:%*@\xf9\x19\x04c\t\x19.@I\x19Ht\xae\'(@\x15\xd1\x85\xa0"\xf8(@_\xaf\x91V\r&.@\x88\xcc\xc7AL6/@\x9dx \xb5\xfd\xb0)@\xe4\x91\x0b\x13\x17\xad&@\xa7\x18\nd\xf0h.@1\x98hB\x91\xbf-@\xd5\t\xd4w\xdd<)@[o\xa2\x08;\x870@\xfa\xadh\xd5\xbd\x9f/@\xd9\x9d\xbeZ\xf8\xcd\'@3\x15\x8a\xb8\x0f7(@\x94\xec\x9f\xbe\xcb\xa3\'@x\x97%\xc4\xd7J(@\x9er2\xb1\x9c\xe0.@\xca-~\xc8s\x17-@(\x89\x86}\x04$(@\xd3\xd1]\xa4\x80\xac,@\xca\x1bn:\xd5\x941@\x02\x83\x16\xa2\xee9\'@+\xe8\x89\x95\xc8\xa6&@\x91\x11\xd8\x05 \xb8&@L\xfc\xeb\xe9L\xfa(@\xc95\x9c\x84\xe8\xed(@\xe3q\xaf\xb1p\xdc\'@w\xe4\xf1\xbe\x83\xa2\'@\x00\xd0,3O\t-@\n\xfa\xe4\xfc\x9b\xf3%@\xc25\\yb6.@\xea\xc2\r\xb1\x0e\t\'@\\+\x1aneu/@\xdf\x8a\x9aG/\xf9,@\xf0\xce}h^\x83-@!-*\'\x1b\x95.@7P\xc1\x7fO.2@.\'\x9f\x92\x02\xda\'@!\xce\xb4\x17j--@\xcd)\xe9\xcb\x13W0@\t\x02\x029jm.@\xea\xeb\xd7\xcc\xac\xa4/@\xc5a\x98\x952\xd9-@\x07qHr\x8d\x14,@`\xcb\xa8\xf1\xe8\x840@\x98\x8fp\xa1G\x10\'@\xe5\xbd\xbd\\R\x11/@X%\x1f\xf0\x821.@V\x9eJ\xf9\xd1\x87/@1m\xe8\xcfq\xed&@\xc7\x11N\xcd\xcf%)@\xaf\x91\x89\x8e\xd6O,@\xa9\x04I~C\x10,@.\xe4\x14\xb6,\xea,@`\xab\xb8i\xa7=-@\xfc\xc1~\xa2\x1fH)@4\x9b\x1cV\x1d\x9a,@\xd4\xb1\tG\x14\x97,@\xf3\xbf\x890\x96#-@\xc5T\xe4\x0f\xb7\xef\'@\xce\x8f\xc82\xd0\x84/@\xab\xa7\x91\xdcmm0@\x9f\xcb\xb0\xd5\xf2D-@\xff\x93\x9a&&\x12-@\xcf\xcf\x90_\x866,@\xadf\xa9\xca\x85!)@:[\n~\xec\x0f-@\xe4\xd1\xab\x185$)@\xfa+\xf6\x8b\xdc[)@\x1f\xbb(;\xd5\x19-@I\x8c\xc1\xf8\xf4\xe7-@\xd0U\x0c\xb6\xa4\x81(@\xef\x12m\x01\n\xe9,@\xe3\x02%\x88\xff\x94&@\xff\x1e\xe23\xb8\xe5*@#\xf2\xac\xa2-\x051@\x10\x85\xcb\\\xb2l/@\x05G\xd1\xf8b<.@\x8f(D\xdf"\xb5-@\xec\xf8PG\xa1>.@\xfb\xe3\xa6\'\xefG-@\x95\xfa\x1f\x9b-!-@\xd35]H\xfc\xee,@\xe9H!\xf0\xfc^)@~2\xfc\xf3L&-@I\xf3\x80L;\xeb+@c\xec\xb8h)X&@;\xe0\x1b\xbc\x04\x8a1@*SK\x9d\xbe\xe0+@^%7\xcff\\-@\x13\xf0\xf9\x06\xd1\x1b(@\xde\xfeg\xb9(w\'@\x04\x10\xa2\xe9\xf6\xac)@*#9\x18\x07\xea-@\xbb\xd4\x82\x18\xf19.@\xfdq3X\x1f\xe8(@\xd5\xcc\xa7\xdc\xfa\xa8&@\x85D\xb7\x0f\x17\x1f\'@\xa8\xcd\xf9\x94\x8cI0@>;V\xab]\x8b/@5_\xf9\\\xf9\xe8(@E&\x8a\xdc\xfa\t/@aS\x04H\x9a\xab&@L]\xe8\xd1\xf1\xeb-@\x01\x0f\xbf\x03T\xd0,@\xc6\xf3\xb8\x876\xeb(@\x8f\x83\xf9\x97\xadS\'@\xb0\xa0\x01\xe3X\xc7\'@\x8a\x11\x14rt\x05-@\x83A\xa4\x0c\x08\xf1,@\x80|\x8c;\xcdr)@\xbf\xa6\xae\xd0t&-@\xbe\xacS\x8c\xcc--@\xfa\xf3\xe2p\xdao.@i\xe0\xcd\x18\x9b\xe7\'@\xf6q\xf4J\xf0\xa9)@\x16K\x13e\xb8<*@\xd80\x8f\x05i\x8a/@\r\xa5\'/\xdc\x9a/@}\xce\xd3#~\xe3+@H0\x1b\xa9\x16\xf8.@\x8a&_\x19_K-@\x0f\xe1U^\xa2\x8a,@\xb7\xb6*\xd6\xc9n)@\x92\xb6\x82\x04%m)@\x06+&\x83\xdfm0@\xff\xec\xa3X\x93\x0f-@\xebj\xfbHf\xad/@\xe6Xdne2.@\xad\x02\xcbZ\x7f\xc30@\x9e\x05\x8a\xbd\x86y0@{n)FI\x9e/@\x7f\x07b\x1d\xae\x17(@\x1a\xce\xec\xf9\xf9E/@\xe2\x8e{\xbe2\xea&@\xc8\xf9\xa8\xf3$\xee,@\xfc\xa2\x89\xb5XW-@\x17$\xd3}c\xa0/@S\x97\x02\x95\xcfX)@)R=\xcc\xd470@\x9f\xa3\xdf"M\xae&@,Q\x9b\x9a\xb9\xcc(@\xe3\xc9\x9e\xa1\xea\x13)@\xeb\xb79\xabt\xbd-@\x03w\xc1\x0c\xd1\xac0@1\xe4\xc93\xc3\xf9(@\xa8f\xcb\xe2bc/@\xfa\x12\xf4\x01=\xef)@j0\xd5\x91PW)@W\xe3B\x13\x93\x95&@\x03\xc9\x86\x8b3\x97/@$\x9b\xa3\x982\xe7.@7\xaf5\xc8\x8e\xd4.@E\xe1\xb5K\xbc4.@\x8b \xc9CfT-@\xe5\xf5\xe7}z\x1e)@\xd8\x0c\x1dE>\xa3)@o"\x14\x04\x9a\x06/@(&R\xa2\xc0\x9c/@=r)X\x15/*@\xcd\xb9\xe1 T\xd0+@\xe5\x1a\xee\x94S\x15&@\xab\xb7H\xec;\x17.@\x85\xe8\x03cI\xef)@S\xe2d\x06\xc2q(@\xc3@\xfd\xad\rA(@*\xb8!\xcf\xd1\xbd,@\x12\x95V\x0fC\xee(@\x8e\xde\x06\x9f\xaf5-@M\xad\xd40\xe4\xa7%@\xb6\xdb*\xf6?>/@<\x18b>\xe7\xd8.@T\xdb\x80\xcf\xf4\xad(@\xa3;\xba>q\x03&@.L&T3R)@\xd9\xdf\xf8&\x0cO-@\x96Ay\xb2/\xa9\'@:\xe6\x00\x11\xb6\xb9%@f\xee]\xc9\x8c]1@\xee@\rD0],@J3\xef\x14c\xf3.@\xfe5\x1a\xc6\xfdo0@\x8a\x9fC\x16\xa0\xcb)@\x85\xda\xd8\x05\x01\x1f,@\xfe\x1d\xd4\xa6t.0@\xef\x0b\xfe\xb4V]0@\xfbj\x93\x8b\xcc^,@\xbc\x8b\xa6\xad\x11`-@\x0b\r=\xf5\x0b\xb21@\x9a\x98O\xabw\xcd1@\xcf \xb8\x83w\xaa,@+i\x02\x7f\x8a\x80(@\xbak\n\xf7%\xe8,@\xfc\xa5Xa\x87#0@\xd7\xe1\x90\x8b\xb8\x1b1@\xed0r\xc5\x99\xbb%@=\x95G\x1a\x07\r-@K\xc8x\x8a\xca\xbc/@n\xffR;\xfa\xfb*@\x11\x02\xda\xaa\x9f\x19.@N\xf1\xbf\xa9\xaa\xb9&@\xcb\xeek\xa3\xb9\xd51@\xa7\xfc \x07{\xfd\'@\xadv\x8d\x93V]/@\xb8\r"\xa4\xca\x100@\xe9\xee<\x87\xc1\xdf\'@\xfc\xb6\xcb\xc3lV,@;\xe7\x8d\xdf\x8ek*@\xf1\xfc\xb7\xb8U\xfd.@4Z\xb2\x8c\xb9\xb51@\xc4J\xb0V\xaa\x04(@^\xfa\xaeIog%@\x13\xd4\x96\xb3j\xef%@m\xcf\xb6\xd5\x10\xc7.@\xca\x1d\xa0Vm\xec(@\xbd\x90\xeb_\xbf\xa6%@\xad\xc7\xf2k<\xf2\'@\xfb-\xc5\xf0\xb3\\)@\xb1mL\x80\xb9\x92-@\x87!=\xa8+?,@?\xfb\x02\x94\x7f.&@\x9d\xee\xf2\xaf0\x9f(@\x8c\t\xbb\xc2lq1@\x98\xbaE\x87\xda\x161@\x8eT!\xd4\xc9\xa3/@8uTs\x97m)@\xc3u\x9b/\xbc\xd0\'@\x11\xc5\xb5~\xaa;0@\x1f\xdd\tJ\x89\xb20@Q\x0e~\x0b \xfe-@\xb9U^\xe5\xae=0@\x9b \x1f`\x98}0@j6\x03\x8a\xa7\xa7-@\xb3\xed\xb4\x87\xfd\xbc\'@93rC,\xe2(@\xf2\xa7\xa5\xd5\x10\xbd%@b\x9b\xa7y\xf8\xca/@\xff\xba\xac\x108\x0c/@\xc9v\x04\x9dh^1@[\xcc\x18\xc7\x9d\x92)@\x9b\xf1\x04\xbcFi.@\x18v\xa4\xf1\xf0$)@\xbf \xc7T\xf9Y.@\x13\x93\xbc\xde\xb72/@i\x80h\xe9$\x90.@\x99+x\xfa\x1a\xdf-@\xf3\xc0T\x04\x1d\xfd,@\xf4OI\xe3\xb6F%@\x14l,#\xee&)@\xd2\x93.\xa8\x81\xe3%@.\x85\xea\xd5\x82\xc8&@\x0b\xe0\xc1\xc8p\xd1/@\xb0\x93\'Y\xda\x13+@l\xbcH\x1e\x7f\x87\'@q\xaem(\xd0t/@\x93\xcb\xcc\xaa\xa9\x94&@Y\xb9\x1aTUK1@\x16\x8b\xb2c\xc6L/@\xbeU\xf8s\xbd\x8c/@\xc7B\x08*\x8c\xab\'@\xfa\x0cL\x12\xf1u(@\xb6V\xfbu\xfc\x88(@\xb2t\x0f\xf7!\x9e(@\x91\xb5z\xf8\x1dy-@u\x05| \x96\xb1,@\xc2\xc1\xea\xbb\xf0\xe6+@\xdd\xf9Q 4\xe5.@\x84\x9f\xc8%\x92\xe7-@ssw\xb5\xc1_)@\xa5\x98\x0c\xd2\xd5\xde\'@\xd6\x04R\xef\xf0k0@\x8bH\xca\xc4.\x11/@\xc1!\xe2\x17\xf4\xf5.@g\xf1\xc0\x8d\xa1\xad&@\xcb\x0e\xfe\xe07W(@!\xfa\xd9\x01I\x1c)@M\x07\xf0\xdfa+(@\xd3\xcd\x82\x8f\x10\x9e\'@WDV\xe8b<-@\x14\xed\xa9"\r\x1d)@\t\x8d\xd4\x9bi\xd9,@Jx \xa4|\xce\'@ \x1a\x18\x02\xba\x991@\xd9\x93N\x8a\xac\xc4-@E7s\x9dI\xd5.@\xb4\xf6tf\x89\xeb\'@l\xe1\xe6E\x8d10@;p\xcf\xd80C0@n7M\x17>d\'@S\x11\xf2\xf0&\xd20@lJ\xeb6]\xce.@\x9fD\xac\xa3\xd4\xe7,@$\x02_xa\xd6\'@\xf14\\\xbd\x96[(@z\xa6\xf3D\x90\xb2(@\x11\xe6o\xc8\x06\xd50@p\xd4\xe3w\x93(+@\xd8\xd8_H\xff\xd1*@\xcd\xbb\xd7\x85\xfc\xd7/@pC$\xec\x94\xc30@\xa9?\x18\xe6\x97\xb41@L\x95\xe0\xc0\xba\x07*@\x9c[*\xdf\xa4!(@=F\x8b?V++@\xdc\xb7u\x17\xe5\xcb*@m\xc2\x94Ni\xe3&@\xc2\xf6K\x8ex\x86*@\xde\x92Y!\xe3\xe4&@\x7ft\xf2,\xc5\x08(@|\xc3\x8e\xb1:5(@_d\x03\xb6\xff9+@k#\x08\xeb+$+@\x92\x9b\xa5\xe8\x8b~,@gtn\x87]q0@\xa2\xd9e\xa1\xa7#(@F9\x99\xd8\xd5\x180@\x9b\xd2\xcb\xf0\x12G)@\xa5\x98\x15u\xe9~,@\x88ey3t\xb81@\x80\x1c\xb96\x94e(@\xba\xe8d\xe6\xed\xa1(@\x9a\xc5\xc8F\xab\x89,@\xb3\xac"\x1d\xc9\xb6/@\xee\xc6\x12\'\x18K)@\xacs\xd8\xe9\x14~0@C\x82\x97\xc21\xc3/@\xaf\x13\xf9\xd8\x8ap1@\xee\xe9\xda\xf0\'\x0f)@\xf6?\xadx\x8e!)@+@\x815C\xde&@\xb1\xdc\x90\xfb\xc4\xa9)@aY\x19\xa7n9/@\xb3a\x82\x1cva&@\xb8\xc4\xe9\x7f+g\'@{b\xd1L\xc9.,@T0P\xfc\x04}1@\x0cD\xedt`\xa2*@N\xcf8\xd0\xee#0@\x93\xa3\x03I9r0@AI\xedc\xfa`-@\xff\x89\x1a*r\x91\'@&l\x0f\xf7\xed\xae)@\x15\x1d35\xe7%(@\xabS\x01\xc3w\x9d.@`\xddV\'\x8a\xed*@{\x05J\xe8U\xe4&@N\x12:#c9(@\x00\x15\xa8\xa7`%%@$J\xceuNN(@\x8c\x01\xf5\x17p\x89+@&\xdf \x87\xfe\x13+@h\xb7H\x08\xf1\xf8,@\x87J\x81\x98F\xb3/@~\x1f\xc3\xf5\xd7[-@W\xc9L?\xfb^.@X\xb5\xb8l\x8c\x81,@yJ\xb4\xea\xb6\x99/@\xf5\x1e\x92\xcc\xcbv1@\xc2\xd1_;\x9f\x12(@\x9c\xc3_\x8c\xbc(,@\x99\xe1\x1c99H(@\xf8\x7f\x0b\xc8\xe8!-@\xf1\x14o8\x93\xd7\'@J\xc2\xed\xd8\t\x85\'@\xbf\x9aI)p\xbb,@\xf5\x0b@/A\xcf(@\xcd\x02\xaf\xa5I\xb5-@\x0b!\x8f\xad%i-@\x1d\x0c1\x84D\xbc,@N\xa2\xa7>P\xd41@\xe7\xdeB#6[+@f\xb9\x9d\xfe\x01\x07*@\x01\xb5\xb8\x1cq\xc51@\x98k/\xc8z\xf1*@H\xd6\xc7;Q\x9a/@\x93\xa9\xb3\x9a\xfb\x1d-@zN\xc0o\xbd\xd9-@\x1fV\x8fC_\x93\'@\xb1\x19:\x11\x8c\xd00@\xfa\xbbi\xfe+\xd1%@U,3(]\x0f2@\xb0\xf9\xbc`+$-@&\xf6\xdb\xe1\xab\xba1@\xc1\x02b\xa1C\xfd0@5v\xd0\x1f\x86\xdf0@\x87\xdd]\xef\x19\xbd\'@L\xa5,\x11\xc3\xd1-@\xe7c\xaeX\x19*0@#\x96\xe2O\xc3i,@\xbf\x06x\x10z\xc7\'@\\\x82*\xf0\xf7f-@)\xca\x82\xcd\x8f\xf7,@\xe0\xa0C\x08\xd7\xf3,@B\xc0\xe3k%\x890@\xce\x04ET-0-@\xae\xe1Xyl\xa8-@\x7f\xf5\x96\xf5\xb8.0@Tp\xeb\xa4\xd2\t1@fd\x90"\x90\x8f(@!\xc6>5@\xb51@+\x05KS\x17a/@/=_)\xc4\xf8-@U\x9e\xb8L\x04\xec-@\r\xb4\x7f\x8a\x11\x170@\xab\x9d>\xa4\xc6\xfa(@\x8f\xfa\x19\x8e\xd1\xa5\'@\xf6GV\xe1G\x12*@\x9f\x0f0\x11\x82\xa2.@\\\x9dh\xc1\xe7[1@\x10\x91TJX<,@D)O\xae\xa9Z/@\xfe\xfcDY\x86 %@0\x8fQ\xcf\xd7\xb4,@\x01^gO\xe4\xb31@\x1ay#\x9e\x99L0@\x0b\xfb\x92\x94\x0e\x1f,@nH\x03c\x81\x8e.@\xf2\x18\xd5\x98<[\'@\xdd\x84\xe8\x19\xfew(@\x07\x08\xa1\xbb\xd0\x03&@\x8e\x98u\xbdb\xbd\'@=\r\x1f\xd5\xa1\xc7%@i\x11\x89\xd5\xd0%,@F\xbc\xac\xc4\xfbo\'@X\xf5\xe1a\xd1\xa9-@\xc5I\xbd~\x83!*@\xcb\xa5b\x96}\xec%@t\x88o\x942\xc2/@\x8e\xb5 \xb8]\xb3&@D\x0f+\x05\x9a\xb2,@\xd2}\xde\xe3\xc3\xea+@\xb7\xc88\xfa:#1@\x14Y\xa2\xc4\xe1\xa3/@?; \xd9<\x000@\x04X\xabt\xb2\xf1/@\xae`Oe\xaa\x02(@1\xe9\xd9\x1c.\x18\'@\x16-T-\x9c_+@I\xe4\x94\xa5b91@\xa8"\xbf\x99\x80\x86.@<^\xbd\x84\xf2O-@ ^S\xe6!\xf4+@\xae\xc7\x814\n\xea/@+\x04\xffX\xfd\xc7,@4y\x1b^\x9f\xa6\'@\xc5\x00\xe2\x8bG\xa0/@\xa7\xbf>\xb2\x1cN.@\xa8\xc5\x0c\x04L\x15\'@\x02(\x81\x1d\xa9\xbe0@\xb9A\xf6\xebr\xb0&@\xc2)\xbdl\x8a\xfe*@\x0e\xc0\n-\xe2\x831@0\xd8\xbd\x88Cq-@\xca\x07h}\x92\xaa)@\xf3X\xa8\xf3\x07\x85%@2\x00\\\xd0^])@\x04H\xeburi-@\xa1^?[\x9cp/@\x1f\xd3\x85d>\xd70@ H\x8b\x93\xb9\xde,@\xd9\x97\xd3m\xbd\x1a0@|;O\x06\xe4|)@\xd6\x80\x88\xa8\x03\x86(@\xe0\xd2hD\xbc\x8f+@\xf1\xfd\xad\x80]b/@\x8ce\xc3\x0f0!/@cL=\x0f\xf0x-@\x1f\xb1\xc8[*\xd6-@\x9a%\xe5\xd9\x8c\xd4-@\xd1\xf3\xeb\xea:\xf1%@\x8f\x08\x940m\x9c/@\xe9O\xc1\x96\xcf!)@\xd9\xb2K\xb0\xb4\xe4.@E4O\xc7i/1@\xf9IFv\xcaR/@\x9c\xbcs\xf4{\x0f0@\xa5)\xda\x84\x17^+@e@\xdeM\xdc\x14(@c*\x12\x0eHz,@tO\xa2\xdf?\xa0-@\xab\xf8\x1a\x90\x98\x11\'@\xc5WG\t\xe1U1@\x8c\xec\x1eU\xc8\xd4-@\x8f\xc3\xfe\xc8?\xc0/@\xcc\xfb\x05j\x96\x9c.@\x96\xea\xf7\x97T\xbc1@\xfa\x8b\xb3\xfc\xe9\x8c(@\x00\xe0-\xae6V/@\xf4\xab\xc0\x01\xd9[.@)\x8e\xf2qEk*@W2\x18\x9c\x04;%@\xd0\xbb\xfe\xbf\x86\xea)@\x06,\x11\xa2\xd8\x16\'@\xd1ZN8\x8a\xae&@\xac \xe1^\x0e\xb2.@\xbc\x93\xca\x8bM\x830@R\x15\xc8w3\xf2\'@\x06+KJ\x17W,@\xd2\x07\xd5R9\xed1@\xd3Y\x05\xe6T\xbb(@\xeb&\xc5\xc3\xd4\xfc)@\xfa\x073\xe2\xd3\x18,@\xc3\xbdl\xa42\xe3)@\xd5\xae=\xe6\xe9s0@b\xaf\xd5s\xd3X(@\x8e\xd2\x9a\x08\xc8\xdf\'@d\xb3\xdb\x1b\x04\xd1\'@\xe0Z\r\x00\x11\xfc\'@x\x1c\xb2\x18q3-@j\x81\x84\xbd\xc2\xbd1@\x85\x88j\xe3\x80*-@ut\x10\x8cN\xfb%@,\xe0f\x8bj\xe9*@\xf0\x0fs\xad\xd1n0@\xd3\x89\xfe\xb5d\x1a)@\x8e>\xa2\x0eu\xb7/@\x9b\r\x96\xf46}0@[\xady\xf9\x8d\xe1&@\x0c\re?\x8d\xdf)@N.\x94\xed;\xdd1@\xec=\x19;c\xc7(@\xfa0I\xfbIH(@+\xbb^Ry\xee%@C!\x17Nk\x81(@\xd1\x1a\xc7I\n\xbe-@\xba\xa8\x8aWU\xfe-@\x84\x02y\x83\x16\xdf*@\xab\xb4\xb7uN\xb4%@\xd4\xae\xdeE\x08\xb8\'@<\xd95Z\x93L(@\xd4\xff\xa1\xb2\x19\x89.@O(\x7f s\xe2*@\x08p\xe25861@0s\xb4\x12\xef$&@\x03\xfcC\t\xe3\x11\'@L~\xec\xc6\x1bB&@\xa8\x06o!\x04\n.@dsL\xc6\x87@,@|\xf7\x18\x98~\xb3-@R\xe4\xa8u\xbeK1@Z\xda.\xa7\xd9\x961@9\xe3\xaf\xa4,\x1f*@|\x8f2V\xe5\xd0)@\xc7\xef\x1d\x9b\x11D&@\xad\xe3\xe1\xe1\xe2N1@\xf2\x11\xe3A\xcdL(@\xf9b\x91\xe6\x1b5.@\xe1-"\ry\xf3\'@\x1e1M\xce,M*@\xb2\x97Y\xafr\xb0,@\xc1eWU\xa9,\'@vM\xb5\\\xd82+@\xab\xbd,\xa4\x9c\x06(@W`W\xdf\x83\x0c1@\xa2p\x8c\x89sH&@\xcd\x85?\x18\x9c\x92-@\x93\xb9\xd0NC\xea&@\x02\x83c\x17\xbf\x820@\xce\xc2\xea\xf6\x0cU(@\xcf\xba\x05\r\x03\xf1\'@\xbe\xba6\xfa\xccP&@\xf4X>\x8c\xb1%)@\xaa$\x12\x0b\x06K1@\n\xa8L\xa1\xc5W&@\xcd\x17\xc9\xd4\x7f\xc9*@J\x9c\xc7\x84W_1@\xeaX}y\x88\xd6*@\xe5\xfez\xa8\xa1N.@O\xd1K\xc5\xe2\xe4(@\xa4Q\x05D\xba\x95,@!\x13\x14R\x99\xd1*@\x98,_\xcf9\x8b\'@)$\xe2|w^1@\xb6\x84TY\xab\x12-@\x80\xd5\xd2\x89\x1fh0@V\x05\xaa\x8f\xda{&@\x0f|Xx\xaa\xcc*@P\x80Y\xbf\xca\xa8%@c\x15r\x92\xd6\xb5)@\xc4\xa1`\x9d\xf5\x97/@#t\xf9\xb7T~)@]5F\x9eP\xdd*@\x86x\xfd\xfcUn)@6\x97P?;x)@\xed\xdd\xf2\x06\x7f\x8c\'@d$\x9e\x14\x005.@\x8dx\x04b \xcc)@\xf6\x9fC\xd3\x8d\xd7,@\xbe5L\x0c\x93$)@\x95\x01+\xaci"/@b\x9cE\xfc\xb9\xae&@\xb9n\xde\xcd\xb6}%@\xf6\x9b\xd4\xfa\x14T&@\xb3\xc2\xa7P\'\x1f+@\xb6\xa1\xcfw\'/0@\x1e\xa6\xe8\xd7\xb0\xed(@.\x1d\xa9\x84\x16a&@\xd5\xde\x85R\xf8u)@65\xe7s C,@*N\xb9Tz\x16,@to\xb8\x9bS\xe2)@7\xa8\xf9\xf1~\xff(@-\x00\xdb\xb0\xa6\xf7*@\xf3\xac\xf9\xe1Ij%@\xf7-\xd8\xa0y\x9a)@A\xd5[\xb7\xd6Y+@\xbb\x18\xdaKV20@E.\x81}\xf6\xa6(@\xe4\x9a\x01\x8d\'\x92)@\xc9\xb4\xb8\x9fZ\xae(@\xa11\t\x9e\x08\x08%@zadQL\xc8-@\x1as\xfdG\x1a\x17)@&\x8c\x1eq\x93\x81(@\x04\xb07`\xd0y1@)}\xef\x08\xee\xdb.@\x01\x1f\xffXP\x9a)@:=Qd=\x95(@\xf0.\x18\xd7p\xfe)@D\\\xee+ri(@\xb4\xeb\xf3f\x9c}0@\x9b\x18\x1f\xe6(\xa0)@/\xc7\xe7\x00\x97\x8c1@\xb1[\xd0\xf7\\3,@\xa3\x8b\x86F\xbf\xad,@\n\xa5\xa9b$\xb4%@\xcb8\x13\x8c^-,@\x13\x91G\xc8#5.@fR\x9e\xd0\x82\x80(@L\xb5m\xe8\x86w.@\x84-\xbaln\xc4,@\x7fG\xf7\x04D\x11/@\x8d\x15N\xd5@\x9b)@\t<\x97\xdc5\xb8*@\x84*\xde\x9f\xf9\x9e/@F\xe3?\xc2\xfb\xe3-@\xac\xf7\x169\xd0\xd4\'@1\x10Wlv\x02&@?~\\\x8d\xec\xb7%@j\xbb\xa4\xd5eq\'@)\x17\xf3\x17\x9c\')@\xffD\x97h\x04\xee-@e\xec\xf2\x9ddM,@\x18\x86\xd8\xb9lo/@\x03\xf7\xd5\xbd\xc2-)@\x8e\xe1\xa4\xe6\xad +@$\x9c\xa2\xdb\xe6\xe1(@\xd2-\xa8w\xf8<(@\x0bI"-\xac\x04)@\xbb\x1b\x94\x8d\xccJ*@\xd8\x8f\x9c\xc6DO)@\xf2\xac\x92_\xffP0@\xb6Uu\xf2\xa3\x93*@\xc1\xcc\x14X\x9f2/@:\x86d\x08\x99R(@R\xbf&I\x8bA)@\xdf\xf6\x04\xc1u\xcc+@[\xb0\x08\xb0\xc1\xa3)@\xcc\x19\x8d\xdf\xe5\xe7*@v\xccS\xfd.9*@\xc4\xf4P\\\x1a\xd9&@\xba\xac\xb4z\xc5[/@6\t\xa6\xa4S\x02.@l:H6\xc2<-@\x17P\xec\x01\x8b9(@B[P\xf1\xeb\xe8-@C\x1b!1\x9dK&@\x86\xb7E\xb5\x1e\x17)@p\xf2\xdbE/\xe30@l\xc2]\xf57e1@TG\x91\x14G\x84*@\x04\xc1\x88\t\xb3\xeb%@g\x03\x93\xa7\xf5\xd1\'@\xc5\xab\xcb\xc9\'\x97-@8j\xf4\x87H\xf6%@)\xb1\xc2Sm&(@\x93y\x92H<\xd7-@B\x9e\xb6\x7f\x05!)@x\xea\x07Hq-%@\xe4\xb8\x8ekK!(@B\x02a\xa0\xed4)@\xb5Hc\x81\xa1\xd7*@\xf6i\xb7\x96w\x1d(@\x15r)-\x10\xdd\'@!\xf6\x076\xc4?0@\x86.\xba\xe4\x9d\x961@\xb3X\xee\xd1+5/@\x81\x18\xa1\x17\xb8\xe5*@\xdd\x91u\xa7 ;-@\x10\xed$\x12\xb1\xfd(@\xd1\xad)\xc8\xe1\xe5%@^^\xa4\xaa\x10\x1b*@\xbb\x80FmJ\x1a+@:\x82\x11\xeey\xd5,@\xe5\x88p\x83>\xda\'@\xc4\x94p\xa6\xbd\xff0@\xbe\xd8\x8c]\xdb\x19+@_p\xb4\x89\x1f\n0@\x8f\x8a\xac<6\xe8%@\x135\xe2\x113K0@N#\xa0\xbdv\x9a&@\x85H\xec\xf0\x8b=)@\xdf\xc8\xc3o\xed\x94*@[m$\r\xa5-/@]\xfe\x81\xee\x99\x8b0@\xa1\xcakW\x17\xc61@v\'\xaf\xc5\x9a\xab\'@\xe8F\xb7\xd8(V\'@\x9e\xee\xa6\x84\xb6\'\'@\x90t\xbf\x97\xcb\xc70@\x0b\x1bHKJ\xc3-@\xd0\xc64\x1a7\xd41@\xdc\xaf\x06\x08\xee\x9a)@\x0bkM\xd3;\xd2(@q\xd9\xe5\nT\xea1@\xec\x9b\xcc\xf8g\xa9&@\xea\xc2\xfb\x88\x0e\xf8%@\xfe\xa6\xc4\xba\xc2i%@\xe1{6\x11\xea\x9a)@wY\xc6\x00\xd4r(@\xab\xe8\xee\xa1E%(@\xe7\x8e63!\xd51@?"7\xd2wj)@\xd3\xbd\xef\x99;\x1d+@\xcb\xa5\xb8\x14r\x98(@\x1f\xe2\n\xdc\xdbr)@\xcc\xc8}J\xfc>1@\xb1\x8d\xbf\xde\x83&(@\xe3<;N{x0@\xe8Y\x9f\x8f\x05\xef,@\xe2\x99\xb6B\xdf\x15+@\x1d+\xbat:\x1d/@\x06u\x13\xe0\x9aH.@\xc4\xed\xf20\x18\xab0@\xd33RzvY\'@\x8aK\xe6u\x7f\xa5(@4\xc2X_\x86\xf8(@y\xed\xc8\xcc\xd7\xae*@\xa0\x05\xc4\x80C\xf3%@:\xb61Q\xd6\xda1@\'\xa9Y}E\x9f1@`\xf5\x16_\x87=/@\xc5\xa5\xea3\xe4\x88)@\xc7\xab O\xc4w)@\xb1\xa6umfn0@\xc7\xa7\xec\x182l,@!{Kk\t5&@ \xc3\x1f\xb9_\xc9+@B\xee\x8d\x92\xabX,@\xec\x14\xc8/\xa45,@`b\xf4\xa1\xe9\x80+@\xdfA\xf1=v\xd5%@\xd9\xa1\x11\x0b[\x88,@\xc8\xa0\xa3\xb0\xd9\xc6%@\xf4\r\x85\xc5\xc5\x90&@\xef\xe5g;e%(@q\xb2a\x93\xd6\xf5,@;xz(W1)@z\xa0\xe4\xf99\xc2(@\xad\xc8\xce,\xf0c,@o\xc2h/\xd38(@\xf2}\x16U\xe0D.@\xfa\xc7\x13\x9f\xe9\x1c)@\x18\xb0$J\xa6\xa2/@X\x1d!:\xa8t)@\x17\xaa>>\x00\xa8/@\xe9\xc9\x81\xd0\xa0\x95&@\x7fu\xe1\x02o\x041@\xdc77\xbd2#)@\x9ezN\xf3\xdc\xab0@K"K\xde1\xf2,@l\x04\x02w\xf6\x89(@\x12\x98\x12hv#)@\x0f\x1bwg\x0e\xa0(@FP\xaf\xf9*\xa9(@\x0b\n.tSB/@\'.\xdb\x97$z(@\xb2\xab&\xb5\xae$%@-EU\xb4\xf8\xa5&@\xbd\x7f\xd2\xcb\xac\x1b)@l\x94m\xda\xbc<)@:\xa5\xf8*\x08g(@\xf37\x8d\xee\x89\xad&@\x92^R\xb3\xc2*)@j\xb4\xf9\tu\xce(@A\x99\xca\xeen3(@\x96\x89.s\xe7\x1a)@\xf9[\xa3\xe8\xe2\x0b\'@\x12z\xffP\xef\x1e\'@\xdd\xaa\x1e\x14\xaa\xec.@"\x82\x02\x1b^\xa4&@\xcb\xf4*QT\xb6&@J]\x14\x93\x0f1)@\xda\x17\x8fP\x9b\x0c)@\xc7\x90\xd2r(#(@\x81s\xd7@\x82\xfd(@\xf7Ug\x9c\xb1J-@p\xbb\x93O\x97\x1a+@\xdbQ\xf9\xdaB\xa9*@=o\xb9m\x01\x10-@\rN\xd9\xb4]\x0b)@`\xe7-k\xff\x1c)@\x7fa6\x1d]U&@\x93\xff:\x15\xd0%)@\x00\x1b/ZAr*@y\xc0\x83W(\xab0@#CyF\xb4\xe4+@\x91\xb6\x878S@/@lF\xf2xD\x9c(@Y:%\xaf\x9f&0@5\xf939\xf4\'&@\x8d4I\xca\xaf\x17&@\xd5[\'\xc1\xd5\x19(@zZU\x8c\xfc\x1b-@\xf6\x7f\xd9\x1a\x0f\\(@\xe8RM\xdc\x0f\x01-@\x04_G\xf1\x19\xa3\'@eA\\?\x9eQ(@\x04[\\Q\xd8\x03)@\xe0\xc0\xd7\xe4\x11\x97,@)z\xe2]PQ\'@\xfe \xbd\x95!\xa5(@\x00\xf8\x87)\x04<(@\x1d\x99\x067Ry\'@\xd7\x16,\xfa\xea*)@\x00\xa6\x8c\'\x91!(@_l\xa3:\xba+-@\x0e\x19\x90\xd6\xd2\x9e(@\xfd\x05z\x95\xf2\x01&@\xb8\x13g\xf8\xad\xfd\'@\x86\x98C\x0e\x95\xd8-@\xd8\xd9\x18\'\x17f1@\x997\xa4\x8e\x10\xd91@\xf5\xaa,\x114\x1f,@0\xd1\x87\xc0\x9d 0@\xf78g!Q\xa91@\x98A\x13\xc8\xb3\xe0&@\xfbr\x06\x19\xa2\x83/@\xf2\x12\xec%\x06\xde(@G\xca\x1b\xfa\xdcw(@F\xd9~F\xfc|*@\xb3\x82!(,\x18)@\x86W\x02<\x8dd(@\xe3\x9a\xa4\t\x0f\x04(@S\x89N\x9a\xc0\xc1/@\xc9]:\xeb\xffp0@C\xb1?\x0fX\x18%@Gv&\xec\x7f8%@\xf0o\xaa\xae\xdbT.@\xd8G\xf7\xa1\xac\x0b,@Ri\x848?\xd9+@\x12UYGM\x89(@\x01l\x8b\xd4\r\x06\'@\x80\x1dZ\xf2\x89\xf1&@6\xbfX{^J&@~\xbb\t\xa9^\xe40@\x1b\xbd\xe8\x84\x1e,1@\x7f\xd5ik:\xa21@\xf0T2\xa1\xf8\xdd1@G\xc7\xab\xfd\xf1\x94.@\xef\xb1\x1fb\xbd\xc7.@\xc5"\xc9%\x04\xdc/@,\x0f\xff\x8c\x92!1@b\x14\xa1y\tb(@Y\x07}\xd4q\x1e\'@\x7f\x00d]\xebe.@\x06\x9e_\xa6\x18/,@\xc8\x87\xe0\xde(a%@V^\xeb\x9e\xd7\xe0)@x\xc3d\x0ewg0@\xa4_\x9e;\xebj(@\xb4\x8e\x1e\xb0\x8b\\&@\x1e\x9ci\x8a\x15\x92\'@\x8b\xad\x91\xcf\x18\x98\'@h\xb70\x96\x18\xc6\'@\xc7\xd2\x0el\xb3\xad*@\x19>8\xfeaJ(@\n\x96\x933\xfd\\(@\xd7\x1b\x9e^K\x14\'@\x9f\x02\xcdBA\x190@\xdf2\xf2$\xd7F\'@\x06M<\xedW\x8e(@m\x83\xcc\x90\x0e\xc6(@\xb9\x8c\x8dU\xc3%0@\x87{\xa0\xb8m\x16)@R\xa2\xd5\xa0\xfd3/@\x0f\xab~ofi&@\xd2\x8fZ\xd2\x99V(@2\x00RJ[\xbb,@O4\xe6\x13\x84\xd2*@\x9f#3\xd4\x87>0@\x92\x04xL\xaa\x15%@\xed\xe7K\xeb\xd45%@\x9a\x11\xd9\xed\xac\xc7%@2F\x9a\x05iq*@\x99\x0c\xe4\xa5|\xc5-@\x88\xea\xe1\xa8\x1a\xe7+@\x1e\xf3\xcasA\x13)@`?\xf2W\x12\x88(@\xa8#\xce\xb5Y\xb0&@\x91\xa0\x98\xad`D1@;~~8\x90\x011@\xe2l\xa0\xe8+]%@l\x86\x96\x95\xfa\xe2%@\xb4\xd7G\xc5L\xc3*@\xaa|f\xf08\xef/@5T`\x1d4y(@\xfd_jB\xa1g\'@\xf1\x1d\xacY\xed\xa7(@\xe0!Tv\xb27\'@@\xf4\xba\xc5\xea\xcf\'@E\xca_Y\xf5w.@\xbdT\xe1\x90\x84\x801@\x98\xb7\xd1~\x99\x1b+@t\x96\x91\xdc\xb9\xc20@%\x83\xa5\x18Wb/@\xe8)\xcfHd\xb9\'@\xe8\x87\xe8\x05331@\xca\xa2r\xc8\x89\xdb-@\xd1\x06\x95\x93\xe6q2@$\x16s1H\x97(@G$t\x1bSq(@\xacu\xba\x10\xc9\x07\'@\x08\xfb\xecf\x85\xd3,@ik\xe2\x93#\x840@\xae\xa8\xcc?\x1a\x7f1@\x81\x02\xbd\xd5u{)@\xe6\xc5\x1c\x8b\xf8!*@ !W\xdav\xac/@\xe5\xf3!c\xdew1@\xd2~\xe4O\xf0`/@\x07\x17|\x11N\x160@\xf2\xa4I[\xc8W,@+\xd28\xfd\x95\xed-@\xb5<\xc1\xa8Z\x8e,@\x8c\xfc\xe9``\x17(@9\x88\x16\xc5c)0@]\xd7\xdb5\xfa9/@v\x88\xbd1{\xc51@0\xb7\xb9\xc1y\x9c1@i\xb3~\x8e\xc9\xee,@\xc20d\xd9i*+@!\xc1\x1a\xf6\x98z0@\xa64\xdbh\x9dm1@\xe3E\xd87te)@\xa1\xb0I\x17JO\'@\xb0x\x9c\x0e\x10d*@;g\xa7\xa0\x1c\x03(@\xde\xc5-r\xc0\xcd\'@\xe9~\xa8\xf6\xecp.@\x11 \xea\xa8\x1fQ)@\x99\xf3=\x07\x9cw-@g\xa7\x8b\x1d\x8c\x93(@-\xfa\xc1\xc0\xf2\xcb&@dxUU\r\xd6\'@\x82)\xbbU\xcc(&@\xd3\xd1\xc0\xd8\x02q*@\xf2\x9f\xbf\xa4\x0b^-@\xaeb\xaa,\xfa?&@jn\x9ck,\x0f\'@\x19T[3a\xf0&@\xea\xd3<L\x85\x03,@w\xe4\x18\x16\xdf\xa51@R\x02A\xa8\xaa\x96)@\xbdf\xcc\xb9\x06%.@\xfc\xd1\x1d\xa5\xfd\x05%@\xeb$Q\x98\xa9|%@\xdfy\x99\xfe\x92\t(@\x1f\xb8Z\x96\xb0\xb6-@A\x97\xd0F\x01\x12-@\x99\xa3\n\xb4^\x97-@]Zr*"d/@c4N\x00\x0c\xde\'@\x15k\xb3R\xa5e(@\xff\x95_\x9f\xf7I)@ \xd7\x17n\xb9Z)@\xbd\x14\x04R\xa2\xe0)@\\\xfeP\x0ei\xf2-@!\xb2\xd8y\x9c\xf8.@\\\xc5:\xcaj\xb72@\xe68\xb36IE0@Y\x99@\xad\xf2/0@:\x98\xa3\xbb\xd6\x121@re\xbf[oF0@\xd9\x11\xdf\xf8\xb7 )@]\xcaK\x97\xca3%@s+\xbc\xd2\xb8H-@h\x94D\xaf3t\'@a\xd1\xf04\xbcv(@\xc7\xeb`\x0e\xda\xe0(@E;\x95\x0b-\xda1@V\xc9\xffA\xf7O)@7\xfed\xba\xdb\xd6+@G\xc5\xbf\x1f\xc2\xff0@\xa3\x07Nj!\')@\xff\xccB\xbe\xcc\xcb%@\xa6q\x8ef\xcf=&@;\xc1\xf3bW\xc7\'@\xae\xc0\x1b\xc5G\x110@\xe0\xe9b\xa1\x8d\xf5)@W\xf3\xc2\x16\xd6\x930@\xc0\x9f\x03\xa93\r&@\xc2\xd6\t\xb2\\\xba&@\xf2+\xb5L\n\x8a1@\xb3,\xca{\xfbm(@\\\xc5uK\xe760@\x10*&\xafA\x0f,@\xc3r\xa9yv^0@\xc4\xc7\xee\x07WS0@\xe2\x8aH\xdbH\xd7-@\xc0\t\x0cL\xfc\xfa(@\xb1r\xb8E\xa2\xdf)@\xf0\x1d\x8e\xfb,\xf00@6!M\xa6\xaf\xff(@\xc5Z\xc5\x80Lv)@\xe4j\xb7\x1d"q,@\xe1\x18\xc1\r%Q,@\x143\x05\x84\xa1\xde\'@\xcc\xb9\x9db\x98\xda+@\x1f\xadw\xdd\xe2\xb2(@n\x1bu\r\xf7Z1@i\x83\x14\xbbz\x88/@\xc7\xfd\xfe\x8aGG-@\xf4\x00\xa0\xb1\xfc`1@%\xa5\xd4\xe3\xcb{0@\x92#\xb5qUE0@\xbb\x15\x00\x18\xb7a/@eI\x96\xf1\xd0d/@,\x130\xda\xbd>/@z\x1f5\xf0\xdcE0@\x8e\x93\x0b\xe2\xa2\x1b/@\x0c\xa3\xa9[]\n/@n\x03\xed\x16\xf0\xbb.@\xe3\xc4s\x87|\xb5&@O?\x93\xe6%a1@}Yb\xb2\x0e\x15\'@\xa2z\xef\x1c\x1e\xfc0@\xfa\xd9\x90A\x17\x8f-@\x8e\xbf \xfe\xdf\xe3\'@\x97\xbc\xe1W\xa9#-@\x18\x89f\xcb\x87\x062@;\xeaF\x8bo\x11-@\xc7Ta\xabq\x16(@\x95\x1a\x8e\xe4RN/@I\xae\xf2\x9aH\xb00@\xfa\x84TE\x0f\\0@\xad\xaf)q\x8e\x0f/@\xe5A\xda\x04\xe6\'(@sG\x8d.\x89z\'@\xb7\xf0d\xcd\xdbY0@\xc0\x88\x90\xb5\x1d,\'@f-\xb1u]\x12+@I\xf3\xd3!.\xc70@)\x82b\xce7\xfe-@\xc4\xc0\xe6\x1d\x00k.@\xdcd\x1fD\xfe\xa6,@k\xf7\xf6\xf9\x80\xcc1@\xff0\x1c\xdc\x968/@\xbeo\x8a\xec\x8b\x1d,@\xe28\x1b\xb9\\-/@\'[p\xb4\x94\x08(@\x0f\xb2\xf66\xe4\xe30@\xa4\xfc[SuA.@4\xeeJ\xeb1\x02(@\xe2x)\x07\x84\x941@\xf8\xe1\x10A\xc0b*@(\xacF`\x0eT/@\x05\xf3\xf0\x18a\x15)@:\xcfF&9\xe7,@\x88\x88\xd8iE\x02(@\xe9\xd8\xec\x00\x93J.@\x1f\x93\x80\xec\x9a\xb41@m\xae\xca\xd7\xda\x96.@\xd5\xa39\x97w7/@\x13I\x0c\x00\xa0_0@o\x9b\x1b\xf3\xc4\xe61@s\x17\xbcY\x84\xaf/@2\x14]\x07`d(@\xb3L\xfc\x9c-r-@\xe9F\xb6l6\x940@=fd\xdd;\xc9\'@\x86ie\x0c\x81\xfc*@\xe7\x18\x1f\x9b\xde*0@\x99\xb7\x8e\x1c\x18\x070@\x9d\x9e\x99\x10\x01\xe9(@x<\xbaS\xcdu\'@\x07\x97\x84\xbb`\x15)@\xa8\x81\xc7\x00u\xa20@S\x9cu\xe7\xec\xb1%@\xb5\n\xbc\t\x96p0@k\x0f\x13\x03\xc5g-@^<Q\xb0\xb2\xf4%@wZ\xb3rDa1@Q\xf5\x8a\x88vR/@\nu\x0b{\xc4\xc8&@\x10\x1c\\\x1dT\xd2&@\xe5\x15\xc1m\xc1e/@\xd0^\xe6\x0fnS(@Cx\xd2\x0b\x034-@7\x13C\xc6\xd1\xe6-@w\x8a5o\xce~,@\xb54\xe3\x05.\x030@\xa7\x15\x17\xe2\xec\x83/@\x01\xe3\xb5\xdexO0@\x84\xa3ch-\x92*@\x05H\xda\x1a\'\xb90@\xb5\xe0/0\x87\xde\'@\xe0)v\xe9\xab.1@U\xa7\x05r\x98\xb8*@\xe8\xac\xd7\x13c\xbe%@\x1b\'\x86\xb8\xf3\x8c.@\xc1\x1f\xd4)\xddI.@\xd1j\xa4~\xce\x17+@3w\x00\x80B&\'@q\xd7q\xf7\xf621@\xee\xbb\x1c\xa8C\xb7&@\xbdF7D&I1@\xd8a\xa8\r\xe4\xe7)@bS\x91\xd0\xea\x80-@\xacCP\x8f!P)@\xdb\x8ev\xef4\xd6)@\xb1\x1d\xe0\x81\x1c\x19-@\xdc\x18|\x95\x1eM(@L\x1c\x07\xe2\xc0X/@\x00\xd7\xcd\\\x95}&@\xdb\x9c\x85jd\xd1-@Q\xe9\xf2\xb4l\xfc\'@\xa1\xf5\xb4\xde\xd751@\x07\xb1\x928\x1c\x1f2@\x806>\xf2X\xd91@\xbd\xa3\xb0\xed\xbe7&@\x83$=i\xd4@,@ _cI\xe1\x18(@N\xd1h\xa8=\x91(@:\x81\xf5\xc61m1@\x0f\xde\t\x84\xe0\xf3-@|^\x9dQ\xca\x07-@[}\xf11\xd7\xca%@y\xf2\xb2h.p%@\x17\xd8\xbd\x1f\xc51&@\nWae\xbe\xf3/@\xd4\xd0\x81\xcc\x8b\xcd.@\xc7\x9a\xca\x04\x0f,0@\x8e\x8f\xe0\xe0\x1em1@\x02\xdc\x92\x02T\xae(@\x93\xd1\xb4L\x14\x95\'@\xdehO\x00\xdex.@(\xa7\xb6\xcb\xf4\x9b*@%\xce\x8f3Y\x92*@Z\xd9X\x0f\xb7\xa7/@)\x92\xaa\xc8\x924)@^\xc4\x16\xf2h\x04&@e\xfb\x8e\xb7\xfd\xd91@\xe9\xe2.\xe4Z\xff,@m\x0b\xf1\xd9\xc3\xfa-@\x16F=\xf4.\xb6\'@L\xfb\x0b\xff\xa2-(@q\x92]\xa5\xcd\x9f-@\x07\xe8YWeW/@lZ\xf3\xd1\xff\xc9\'@&L\xe9L)P&@\xd9\xd9~ry\x9d\'@\xa8W\xd1\x8fd\x1d1@g\xf3\xab\xc9!M(@Al\x16=\x0c\xa1,@\x1b\xc8\x18\x18S\x18-@\xd6\x86\x9bM\x1f\x03+@\xb7\x87\xba\x1e\x98\xaa(@1\xe4\xc8\xbdy+)@\xa5TI\xd0\x90\xb1&@p=\xde\xee\x93\xdf+@\xae\xe4=Vj\xf41@\xb2\t\x07\xda\xda~+@\xc3D\x93a\xc2>)@\xac\xef\xcd\n\x0c\xd2/@\x08\xfd\t{\xccz/@2\x13!k#\x94/@:6\xbcPj\x16+@\xf2\xf5f\xca\xe2A.@\xddY\xe0*\x01|)@\x1e\xb14Y\xe7\xb0(@\xc4\xea\xff\x0c\xd6&+@P\xf7e\xeb\xcd7(@\xff\xb5\xa65O\xb31@n\x9c\x97\xbc;s-@\xe4|\x14\x07\x8cQ/@\x82(\xe5Nl\x0e-@\x87\xc0=\xae\xbdk%@\xd0oj;P\xd90@l\xb8\n\xaf?\xd51@(pt\xd7\x96+,@zLqV\xf7\x90.@R\x8b\x13\xc8m9*@\x13\xa8n\x86\'\xde%@\x19\x18\x99T=\xce+@\xa0\xa8a\x05\x0c\xfb,@\xe0n]\x8b5\xfb&@\x91{\x93f\xe4v%@w\x95\xf1\xb2\xe8\xb51@\xf8\x8b\xb0\xbat\xc8)@\xfa\'\x03\xfb\x1b\xa31@\x1f\xdd;\x16{d1@\xb3M\xf7\x04\xca\x9f1@\xc6\xa2\xcble\xab)@\xef\xa2\xbe`\x179/@\xd9\xd3\xb4y\xd4A.@n\xad\xc1:l1(@\xac\x14\xb9J\xa0Z(@\xcb\x05\x7f\xd5\x00\xcf&@Q\xadu\x82x|,@r\'\xc5\xb5\xb8\x950@\xda]~\xf9\xb9f)@]\x9d\xecui\x91)@\xf4\x1d\x1c\x0b\xa4\x060@A\xd5\xa1\x85\xb1\xf3.@\x92~\x10V\xfa\xed*@\xc4J\xb0V\xaa\x04(@\x1e\x01\xa3\x8d\xfa\xdb.@\xde\x042\xbd\xae\xc2&@\xef\xa2\xf8\x95\x84t)@\x8cD\xc7Zts)@\xad\x9d%`\xe7L\'@\x07\xa3l".\xd8(@z\x95b\xd9\xcd\xfd(@:_\x85TY8/@n\xd8^H\\")@\xc0\xe5\xa9\xccG\x880@T\x0fb7\xc7;/@n\x86\x18\xd1\x07g0@\xa2\x7f\xfaf[`/@\xbb\xd8\x88\xbb\xae\xc7-@\xb0\xf1\x0cDKh*@\x1b\xa5\x90b"W1@o\xab\x05\xe3<0/@<\x86\xe8#b\x8e)@\xb1\xf0\xbd\n\x95\xee(@+\xb1\xf3\xb5\x9f\xc6/@\xeb\xe0u\x0cX\xc11@\xe5\x88\x94\xf9\xfe\xf4(@>\x87\x1dA\x80\xe61@\x062\xf4\x1e\xed\xbe(@\xc2\x01\xee\x04\xa2\x86/@_\xfe*\xe6\xd5\n/@v\x9c\xab\xba\xf6.(@c\xb0\x86\xe89\x83)@E\xde\xa8`g\xd9/@5%<\n5\xbf&@B\xc6\xb2(\x84\x010@IO\xe4\xd0\x92\x1d/@\xfcpy\r\x8a!0@\x97\xcc\xad\xa5\xf3\xbe(@\x01\x190\x85O\x8b\'@#\x07\x82$\xa7F0@\xb0\xce\xb1\x8b\x9a\x0e0@bR\xfc\xb0\xfc\xe9-@\xfd8:\xc6x\xbc1@\xba\xbb\xc0\x10\xda[-@\xc6\xc5\x9e\xb2\xca\xad)@\x88B\xacI\xbe&/@]\x11\xcd\xfd\x8f\xec+@\xc3\x91\xe0\x83nl-@\x07\'n+uN-@\xf4;\xf1\x9ae\xd2(@S\xef\\\x93\x1cs)@\x00\x9fZ\xde\x17\x8e.@e\xd7\xa0\r\x96\xc10@\xfelw\x8eN\x1b-@H\x9e\xb1\xbf\xce\xc9(@\x82\xf2\xf8\x08\xf6\x12+@\x93\x16\xdb\xdf)\xba/@\xda\xf7\xabP\xcaW&@\x19\xd0\x13d\xae\xf3.@\t\xfe\xd2\x07\x0f\xfa/@f\n\xc5"q\xea.@\xbc\x10\xbc\xcf\x96r0@L\xb9\xc1>\xe7\x93\'@\xaa\xf3\x9a\x17\xda\x0f.@\x8f\x81Y6pT0@pb\x1e\x0c\x9fz0@\xbe\x83Q\xba\xc1\x1d0@>\xc3\xf0\xe1 \xc9-@M\xbeo\xf9\x8f\xe60@\x98\xe0*sc\xfc.@\xe4nx\xa2\xb3\xbc)@\xa4\x9b\xfa\x9a?\xa3)@Z\x15\xdf\x15\xe2<0@\x13.\xe3\x8fA\xc4/@\xc7<w~86(@\xc4\xd7(\xe4au%@\xf9s\xfa\x989++@\x91\x83\xef\x93\xb1[1@\x1a\x88&\x82{\xe8,@q\xc4\xb9\xaa\xb6\x87(@\x19on\xe3\xad\x82(@\x06\xac\x922D>/@\xbf\x15\x99_\x10.*@\xb5/*\xa4\x9b7*@\x84\xc2\xe0\x1a=\xa9/@\x0b,\xf2\x81y\x100@\xa8\x8b\xc1 \x9a\xb9%@/\x8b\x11\xa1\x0e\xf42@u\xc8\xe8?\x90p1@[\x9e\xff\xb7\x91:/@\x9b~l*H\xf2\'@K`^c*\'-@\xe3\xe2\xb5\xcd\xed\x9c/@\x0e\xa3\x19!2\x91.@\xf7\xd2&\xf0\x83\x1f0@y\xea\xcd\xdf3!)@h \x16\xd6\x06a.@\xe0\xa2\xffn\x90D0@j\xae\xf3\x9b\xd1U-@\xaf\xf0\x7f-\xa4\xb72@x\xb44|\x94\xd9,@W\x86\xe5\x08\xc3\xc00@\t\xaaP\xc0%\xd9*@j\xac\x0b\x0fl\xb2-@w\x9c\xd55\xa8\xea+@9\xe1\xce\x1f\x0e\xa5,@9[\tIk\x97)@\xd3;G\x8a\x0b\xce0@\xd3\xeeq\xa6\x0f)&@l*d\x07S\x131@+\x0fG8L\xec*@\xe1\xd7k\xdeY\',@\xf32s|=\x19+@\x9es~\xfaS\')@-\xd3\xd7P*h-@\xee\x0c\xb0\xab\xc4\x1b)@:o\xf1Za\xd41@\xc6oz\xa5\x96u-@`\xd2K\x9e\xac/+@\x1e\x99\x0b\x07U\x84)@CZ\x18g\r-/@\xe3\x02L\x90\xb7\xa40@\x9eMS{2\xfa-@\xf3\xb2\x14\xc9\xb4<0@\xe3\xf4\xe5\x8a\xee4&@}\x9c\xa0r\xce\x021@\x0e\t\xc8\t\xdd\xc0)@u\x87\xcc\x9c\xc63(@l*o\x18h\xf6-@\xeb\xe3R(\xc6G&@\x12\x06\xe7\xed\x8e%.@hz[HQ\x060@y\xe4l\x07\x81<-@\x85\xbe\xfe\x86\x02.-@[\x8e\xd5\x7f\xde\xde1@3\xae\xa2\xe0y\x032@\xfb\xa4\xb1\x1bR\x1e1@\xc3\xa3\x91\x90h]%@\xe4\x86\xa4\x7f\x80,-@\xd9^j\xbf\xc5&(@\xf1\xfe\xac3\xded0@N\x99K\xccq\x93/@\xba\xe9\xd7\xbbH\x9b\'@p\x9a\\\xde\x9e\x97*@\x1e\x80\x13\xf6#\xe8/@SHV\xb0\xf441@\x99$\xd5\xdf\xbe\xd9/@\xdcj\x9a(&\xbf/@5\xe5\x80\xcb,\xb21@2\xe2L\xcf\xf5\xab*@:\x95\xf7\x84c\x830@\x12K{\xf3\x9b\\.@\t\xd0y\x9bP\x821@/\xb1\xc5\xb9\x04\x0e*@=\xe7\x9bB\xb7i\'@s\xf1\x1a\xe4\xc2&-@\xd6\x8b8D)S.@\xad\xb0\xe4:\x9c\x10/@\x05\xd9\xb7^\xddv1@\x89\xdf\xf9\x9f\xf9\x97-@\xa8\xf8O\xb0K\x91/@4\x8c:\x85\xd5\xb10@\xd3!\\\x88\x06;)@\x96\x87*\xdb\xeeV)@\xe5\xbc\xfbc\xa9\xbc,@\x95\x1b\xe0U\xf9 ,@\xebG\xa7\x82U\xbd)@\xd9\xf4#\xbc\'\x00\'@\x89;\xf6e\xabn&@\xdf\xd4\xa8\x87\xbf\xba*@\xcf\x0b\x1a\xb6_9\'@\xe1k;eL3(@(h\x80}\xd2N&@2\x1a\xccR\xcf\x90(@\xd9\xa1\xdb\xd5\x0f$0@\n\xee\x05/\xae\x10\'@\x1ep\xe8\x86\x99w/@\xf4\x85\x8fp\x1a\xc31@\xa6}\xe0WL\x190@\xf4\xb6\x81\xa7\xf1\xd8*@\xfc\x0f$QZ\xd4%@$\xe9\xa9/\xad\x960@\xb5\xbb\xb3\xd6Z\x851@\x1d\xc5\\\x85\x83\xba\'@\xa7\xa9\xb0t\x84:%@J\x81?\xe0\xaf\xb0,@\x98\x18\xed\xdenf*@\x92\xeb:\xef\x8eq(@1\xbf%\xca\x80`-@*\xbb\x91\x10\xcaa*@\xce\xc9\xa0\xd0\x83\xbc/@B\x8dT\xfaz\xcd\'@\x8b\xa7.\x9d\xb0e-@\xa4,\xe4\x10\xa5~+@\xd3\x94\xc1q\xe4u1@\xdd\xe6i\xc8\xa0\xf7-@/\xd1S+db-@\xb4\x8f\xc7\xde\xa2\x9e2@\x94{v\xd9\xf4\xf4+@\xd4\xd1\xec\xba^h%@(U7G\xf3(%@\xcb\xa0\xbe\xa0z\x91-@\xfen\x1d\x8eJ_+@\x13\xd4\x96\xb3j\xef%@[\xe7\x18\xf1\xc662@0\xea\x97_\x05y-@0M\xac\xc4\xc1?*@\\\x0b\xba\xecUR-@\x13Z2\xc7\xf9\x132@|\x97gS\xd6\x93\'@6\xfc\x92C\xa8!(@\\w<\xc9\x08Q\'@\xf3\xf3\xa3\xa6D\xa6&@Z\x91C\xa8\xf0\xd3&@;\x8c\x16\x9a\xe2\x000@]\xe8X\xfaX00@w\xb0\xd8\xd5y*)@\'\xffZ\xda\xcd\xff(@9\xfec\xf4\xb19\'@\x19\xd1n\xc1\xd0\xd1/@\xcb\x8c\x8bz\xcc\x1f&@\\\r\x9f|\x127&@\xafM\xc5\x11\xef\xd40@08\xeb\x0e\r\x07.@\xf3\x1b\x8c?p\x17&@\x81\xddv\x97\xa3)0@>\x1e?\xa7^\xb9/@}\x8f\x81fv\xb91@\x03\xc8\xa5\xd3\x9a\x19+@5\x05;\xbdA".@\x01\x95\x1f\x0f\xf4?-@\x00\xd9\nG\x93 -@\x8a&h\xc2\x0b\x9c/@B\xb8\xaa\xd5=\x8b,@(+A\x0e\xc1/1@R\x11\xe7\x18\x17\xec%@F\xf3$g^\xdd\'@\xd2\xe43\xa33\xf6/@\xb5\xa7\xc6#\xf4\x96)@\x8c\xe3\\\xecx\x80)@Jo\xee\x94{\x052@-r\xbf\x8a\xc4\xca*@\x10\xb5\xdb\x9e\xf6\x13-@\x17\xde\xc3\x02E\xc8.@O\xa1Q\xc9\xdb\xef%@\xa3\x10\xdf\xf8",0@\x1bK\x1b\xc1\xf6\xa1%@\x85\x83<F\xb1\xc8\'@:\xb2\xe1\xe5!\xac0@\xe9\xd0\x86$q\x0e-@\xbcE8y\xe3\xbb%@\x95\xeb\xe1dI/2@=6\xea\x15\xdc2(@\xc6\xf9\x92$\xc6\xce1@Q\xb9.%\x86\x05/@A9\xfc\xc0r\'-@j\xbb\x06\x99I\xac,@O)\xd3\xd6\xe3\x86/@O\x1c%u\xb9\x8f)@\xc1\xd2}\x01\xde\x81,@\xc8\xabvs!\xda%@\x92\x1eI\x0e\xe6\xe7%@\x06\xd3\xb6T\x82R,@\xa9n\xd8\xaf\xe2\x920@\xa1\x17X\xe5\xbd\x8a.@q\x81\x86mI5&@?\xa7~C\xcb\xb7/@\xcd\x0f\xd1\t\xdfF/@\xd1|aa\x1c\x0b/@\xd1i\xf6p\x16\xde(@\x859D\x11\x8b\x97(@\xd0\xc5X\x88C\xc01@\x80\xd1\xf2\x12=t0@\xcb\x1a\x9e\xbe\xdb6-@\x90<9d\xfc\xa2(@\xfa~\xb4\x8f\x05\xa5-@\xbf\xe4[\xf5j\xda,@A\x1e"+\xf2~(@\xf0\x81\x10Z\xb0\xed0@vd\x970\xfd-0@\xdd\x16\x01\xdaj\xa2/@/\xd8(\xbb\xc9\xea)@\xe9\xba\x85\xda_\x0e.@\xf8\x18\xeb\xca\xef\x8d0@\x97\xf2\xdb~0c+@`\x8c^\xb45E0@]\xa7\xd5b\xec\x94,@\x01\xd2\xf9\xb4\x80>1@\x93\xf3=\xa2W\xa0*@\xba\xd9\x8a|\x15u1@Oc\xa5\xea}\xde)@\x19\xb7\x9c\xef?\xaa+@\x05\xe7\xb0n\xd6\xdb-@\x1b2*\x07\x81\xf6%@\xa3\xc2F\x11\x1b2%@\xd6k\xe9\\\xd0H1@\xcd\xb0\xf4\x7f\xdd\x12.@l\xa1\xa71\x07(-@;\xc2}\r)\xb0)@\xd9\xb2\xd5\xf1\xc0e1@y(\xc3\t\xad\x9e0@\x91m\x95K\x16I(@\xc2fjXv\xd0-@D`sL\x14\xbf1@A\xd8^\xd0]{%@\x85Aq\x04\x95`+@6\x05\x91j\xf0\xa8\'@\x8a\xa2\xf22r\xe6.@\xb3r-3\xc2\x00(@\xe1\x81\xe0hV\x90\'@\xaak\x8at\xf7\xfa%@\x98I\'\r\xd1\xe8%@\x9b[\x0e\x84\x98\xe1*@\x9b\x18\x95q/\r%@[\x16\xd5\xcd\xdc\xc6-@\xf3\x15\x92\xec\xffq0@v0\xab\xba].,@X\xc6~\xf0sJ&@\xb5\x08C\xa2H\x8b-@a\xa3K\xe11H(@b\xaf\xe4gM\xf2-@\x13HN\xe2a\x81/@!\xeb\x88}\xd5\xa8/@\x84\xe2\x02o\xb8\x9a0@\xae\xf215\x00\x9e\'@\xb2\x0e\x1e\xfe\xb9\xe61@\x88O\x0f\xa0S)(@\xabgf\xd0\xd4\x891@\x9e\x1f\xe3;\xfct/@\x84H\xe7\x91a\x81.@r\n\xf7K\x9f\xfe&@\xa5\x1e\xac\x07\xc0z/@\xf9\xf8n^\x03\xfd)@H\xfc\x87\x83p\xbc/@\x02\xf1\x97\x0f\xd380@"\xb1\x81NX\xf0)@\x1a\xefj\x8a\x8f\xbc1@\x7f_%\xc2\xd4\xc9.@U\xb5\x8e\xb6`\x80&@\xbcP\x1b\x88\x1e%1@9\x8e^\xacW\t\'@\xcdu\xe3\xaf\xc4\xce*@\x94\xdft^\x18\xd40@\x87\xd1\x1e\xd1.\xe3*@\x04T\xc6\xf7\xbf#/@\x15+\xc3\xce\xd3\t1@\x92|\x9a\x91\x18\xc1\'@\xe5\xf43\xeb\'\xe5+@\xc5x\x06\xf6\xb3$/@\x13E\x9d\x04b\x1e0@\xaa7\x11y\x81C1@>\x8alx\xc9$)@\xcdn\xa8 \xaf\xb2\'@\xcc!\xdd\xbcG\t(@U*P\xc4b\x81+@7.`\xad\xa7],@\xcdNX\xc86A+@#z\xea\x91\x14\x16\'@;\\\x0e\x00_\x1d/@\xd5`\xb7\x9d\x9f\x860@$:\xf4\x8d\xe8\xcb0@V\xc0\xfc\x86\xd5\xb3-@S&\xa1\xe7\xe6\x01(@S\x11\xf2\xf0&\xd20@\x19S\xe0F\x08\xd2-@\\\x1d\xf0\x9f\xd2\x08.@\xa1\xcf\x01\xe8\xdc\\1@\xe4\x94E\xfa\xa8r1@{\xd8\x13\xd9\xfax-@\t\x92\xb3b;\xb0\'@w(]7\xda\xa1*@o)#\x82\x1a\x0f(@\x14\x87\xa1,~\xa1\'@\xac\x03r7\xf9\xea\'@\xf4\xfbb:\xa4\n0@\x84V{\xc6\x9d$*@m\'\xb3\xe6\xd9\x161@\xfc\x97\x16\x14\xa0.0@\xd8\xb0\xe1Mt\x0e,@.\xe7#\\}\xa4/@\x14\x9a>7.\xe1/@\xb2$wea\xeb0@k\x96ivr\xc9(@?\x15]1t\xab1@h\xd8\xd9k\xae\xdb\'@\x98\xe2\xb0\'^\xeb1@\xc8\x18+\x92!Y,@>\xef\x08\xa0\x83\xff\'@*$\x98\xd5\xb7E%@Y1#\x89\x06\xa80@Z\x9d;\x86D\xc80@\x8e>\x16\x14\xd0\xd5-@u\x91\x9f\x90\x17\x13.@,\x89\x8eUc\x921@\xeb\xe6\x9e\x16\xed\x87(@d+\xd3`y\xa9,@\xc9SI\xcc\x8e\x0b,@\x913\xd0\x83\x0c\xe6%@\xb4\x0e6\xa0\x8d\xec%@\xfd\xdf\x12\xc6\x86\r0@\xb0\xae;?$\xa7/@\x89\xb40\x9e\x85\x14.@K\xedZ\xe2\xa4\xfa.@\xb3\xe6\xd0\x04>*&@\x0f\xb9\x9c\xda\x1a\'&@bv\x15|\xa6\x1b)@\xd5\xa0\xc6\xaf"\x1d(@\xb1Mv\xd8\x85\x01&@\xbc-\x94\xdb\xbf\x9b.@~\xe1\xf7l\x04\xd4.@.\x15q\xdd\x95\xfa0@5\x15+\xe4\x00\xe1+@\x87\xb4\xcf0\xa4\x1d)@\xad\xc4h\xd0\xd1\x9e)@9d\xb2>\x85\xc70@k\xc9\xf0\x98\xa7U)@[\xd4q\x08&_2@\x98\x80\xa8!\x8b\xca)@\x13\x8b\xca\xf2\x99\x1b.@\xef\xbc\x14h\x9df-@\xfa\x14\xd7PmR)@\xf5\xd0\n\x1e\xdf\xe3-@\x82e>\x0e#\xbf*@\xd1\xed{N(C,@\x8f\xe4\xd8\xd6\x1e\x901@\x14\xf0\x17\x05-\xa20@\xcb\xb3{\xa1\xf3\x810@\xed\xd5\t\x9f\x83\xba,@,\xab\xf0U`#/@\x85OM\xcb\x97G0@\xed\x18/\xdb(\x9d+@\xd63\xb9r\x95\xb4+@\xd3\xf2j9\x13\xe70@I$\xfd\x8fp\xb60@\x1e\x0b\xea\xdcS\x1b)@D6\x82WZ\x82&@\xad\x9bX\xc8\x03%)@\xb8P\xa9a\xb8\xc4,@d\x8b\xe0z\x14\xf81@\x05\x92-\x16|\x96.@\xd2\xde\t\xdfq\xe0+@\x93w\x9cj\xce\xb4.@\x1b\xb1f\xa2\xfb\xb3(@\xda\x10\xbb\xf2\xcc\xd21@\xfd\xc0R2\xf4\xc3.@\xbaU\xf1\xf1\xaf\xd9/@\xb3\x07\x0e`\xbf\xdd.@.\xd8\x1aC\xfa\xd4%@\xc4\xcf\x152\xc5\xea\'@\xe3\xba>\xc8\x05B0@M\xce\xa2\x03ID0@\x9d,\xac\xa1\x7f\x9d(@9\x97v\xc1G\xfa0@9\xf66\xbdMC,@]#\xde?\x8bL\'@\r\x0c\xa8B\x06\x06.@\xfb\xa0,\x88\xadv\'@\xd4\xed\xdd<\xe1\x96\'@\x11\'\x88g\xfe6-@\x11\xa0\x9ds\x94H(@\x00?\x92\x96\xad\x07/@;e\x94\xd1\x98*-@V\x0f\xcck\x9aJ,@\t\x19\x10\xa0\xb6#1@C\xc9\xee\x80\xae\xdf%@s\xfbf\xc1;\x010@~\xce\xd8h\xc5\xbf-@\x14\xc9@V~B&@yCI\x90\xde\xe3-@c\x1b\xb7L\x90\xbd/@g\xc7\x12\xa2\xafL,@>\x11\x97\xba\x99\xc1\'@\xc927\xfd\xf7\x02.@sEs\xf9\xa9d-@\t\xc5\xf97\x1bW(@\x17{\xc1\x87W\xa8/@s\xf2\x9c\xcc%\xb7-@\xe3QYj\xd8~&@\x93Y]\x07[[0@\xe1\x8d\xd2d\xed\xcc0@P\xbe\xba\xd1\xfez-@X\xe2\x8e\xd2\x0c$)@\x88/\x10\xba\xd7 0@\xe5NC\xf7\xa1\xb50@v\tE\xa8\xc1\x1b+@\xe9}o=\xc3l)@\xa5\x1f\r\xb2\xf7\xf11@\xb3u\xad\x1cS80@a\x99\x86\xb4\xa21/@[\xcd\xc1b\x1c\x8b/@K@\x1b5\xe6T-@q_O\xf1\x1e\x0e)@RX\x99\xa5\xc1?.@\xf3\xb3T\xb7X\xd1%@G\x1e-\x1d\x9a\\(@X\x13\xf4\x173\x16*@\x84\x96\xcb\xae\xea\r,@\xaf\xb4\xdf\xc3\xea&/@+\xd5\xe5\xde\xd73/@!\xee{\x96z\xa8/@\x7f\xd4n\x9b\xb3\xa0/@\xbeyI\xf3n\xdf0@F\x1be-\x9d\xd1*@\xf1.Q\x98\xe8[-@\xd2>U{J\xb7*@!\xef\x18\'.\xcc/@G\x06\x81\x13\xf2\xe3%@m\x04=\x9c\xfaG0@4\x8eB\x06FA-@\xa4Eu\xe1Oe)@\xa9;9\x98-}1@\x89\xbd\x8e6\x91\x171@1p\x19\x04El,@\\\xe8\xd3\x9fl\x98&@A\xf6k.\t\x82*@u\x17d\x8c\x93~\'@Vh\x9d\x06N\xf0*@;Z1\xd9\xc1U)@N4\xb2\x83\x941(@l\xa2B^\x1a\x9a\'@<\xf1\x1auS"1@\x0blMs\xfc\x99(@U]\xb3U\xbe\xef\'@yP\xa9\xca\x83S1@\xc8\xb5\x97\x19\xc2\xac1@^C\x1a\xec\x11\xa1-@9\x1b\xdb\x00\x0f\xc51@j\xfe\xfa]-\xce1@qJZ_\xe8\xe1+@P\xac\xd7\x1f>\xd4-@[\x91\xdc\x88I$.@\xe8K_\x9c\x81\xf7(@n\x9e\xfek2\xe9(@\xb6\xa0S;\xa2\xc00@C\xe6\xd2\x9ar.1@\x89\xdc\xe4\x95\x18:.@\x1b)u\xb33\xef%@\xc2\x15\xcc\x8a\x9bz%@\xde\x93\x8dw\x07C,@/n\xa9\xd58p0@\xe1Sg\xa7\xb8\x12*@I\xa6\xa08\xd8e(@\xd7e\'h6\xbc-@r\xcf\xf3\xa5\xee\xa2.@\xb1\twC3n0@\x94\xe87Iq\x8d0@\x11\xce#\x1e\xf0\x9e0@X\xacKN{\xee-@cy\xc2\xefZ%&@\x80f\xd6\xb2\x06\xfb(@v\xf7\x82\xe31o0@\x98\x1d\xe4\x1a/\xbb(@\xcd\x7f\xc8\xf9\xf0\xb2%@\xe5\x93 ;\xb5\xb1\'@@\xd4\xb52\xc2\xfd\'@\xd2p\xcc\x15S\x86(@\x00\xddP?\xd2\xaa0@\x89h\xefd\xe7T+@\xa94\x82\x90\xbc\x10+@\xc3\x17\xdb\x85{p1@+\x99\x0f&\xf5}1@\xf0\x86<\x19i-%@\x90\xff\xe5\xd1\xd5\xad0@4\xe0\x88\xa2\rf0@\xc5\xca\xc0]\xf6U)@\x92\x15\xc10\x91\xcf1@\x92\xab\xc6g\xd1b(@\xad\xcd\x84p\xd9\x0e2@\x98h\x90\xdd\xa4\xe1%@\xc8\xd0U\xea\x17T&@B\xa7\xae\xec\x15\x080@\xec\x8d\xaa\x07\xb8,*@\xd1g\xb4\x13\xa8\xbf.@aG\xfbV<?1@l"\xd6\r\xbc\xab\'@\x14\x93\xa9w\x8bf/@q\x0bm#\xce\xf9*@V\xc5\xf8\xe0-\xc9\'@\xd8"Xi"\xfc0@u\x7f\xf4\xb3\x9f1,@\x0e\xb4#!\x9f\xe0/@\x9b\xc6\xd0X\x1f\xea-@\xe5\xea\xdc\x92$\xc1&@t\xad\xca\x9d\x0e\xc7-@\xb6\xe0,K\xd7v0@\xa0%\xf9\x89xM(@\xbd\x14^\xef\x1cV*@b1\x8d\x85\xdfh(@\xdc\xc11\x8cd\xb3/@g\xa2%\x03-k/@\xe1LXOB\x9e(@6Qw(jg(@\xde\x9f\xdc\x9b)X(@3me\xc6f7&@kP9\xfb\x91\x001@\xe9\xef\x86R\x9c\xf0\'@\xf8YZI\xad\x1f(@\x18\xa2M:L00@\x08\x8a1=\xd5\x000@\xc5\'.\xc4\x16\xe0-@\x92\x8c\x81\r\xa99(@;-i~\xc2\xa20@d\xd2D\xbfQ\xd7/@\x07\\RO\xaac1@\xf4\x14\x00\x8a\xd8\x8d.@\xcb\x02s!\xfa\xdb%@\x95f\x1f\xafVn.@\xd1 \x12\xce\xe1}/@vgA\x82\xb0\x18+@]G\xe6\xb8UJ&@\x9dfE\xd7\x11\x90*@\xcd\x17_\x9c\xc5*,@\x8b4\xe7\xfet\xdd1@\xb6|Dk\xc7\x7f(@\t \r\x9b\t5/@\xdbK\xa7\x0b\xf3\xfd(@\xf6\xb3\x0f\xcdX\x81(@\x99\xa7\x12\xbb\x90\xc9,@\x7f\xe7\x98?\xbaL(@%\x8d\xcf"\xbe\x92(@\x99z\xe2\x9b\x97M&@\x19/QU\xe37&@\xc8\xea\xe0\xfe\xf5\x1b&@E\x95\x82&"&-@\xab\xec\x00\xdeG\x8c)@\xediP;\xb2\xda.@\x8d\x91\xa5:\xb3\xed\'@)\x1f\xa6\xcc\xa0\x95*@U\x91]Oy\xc0\'@\xa2U\x18\xfe\xe3\xfd&@\xe6Ne\x96\x81\t&@\xf4\x95\xe0\xdax!*@\xfa\xe0\xeaW\x07d*@8\xcc`S\xc7t0@\xe0\x0e\xb0\xf3\x16\x9a(@Y/g\xb4;\x1d/@v\xb3\xd5\xab\xbcT&@\xe3\xb6\x1c\xc2\x16\x17+@\x04\x98\xeb\x9e\xc8v-@*\xf7\xab\xd9P\xe81@b\xf3\x19\x82\x91\x17+@\xd31\x08N\x83%,@K]\xa9\xe8\x85\t(@\xa2\xc3+\xd0Jh(@\x19\x8f#\xfe\x03\x18,@\t\xd93\xff\xea\xd1(@\xb0\xeaW\xb60\x98(@\xdb-\xaa\\\xec\xfa&@\xa5+.:\r\xf7%@z\xc1\x90\xbeD!&@y!c+\'\xb90@\xbb\x1c\'\xab\xb2M0@B(\xc0\x8b\xef\x1e,@UB\x9bk\xb0\x1f/@%-\x94FY\xf2-@\xb9\xfbJ;\x18\xcf\'@\xa8\x9d\x8c>\x98\xca/@\x8a\xfbc\x9d\x87G/@\xaa\xef\xe0\xd1\xcdT-@\xfb\x1a\xd3\x04a-0@S\xf3\x0e\xfe\x9d\x94/@\xd3\x13\xff\xac0!0@\xbe\x14F\x03\xfb\x0c2@>\':#\xe7\x96/@?\x97\x1e\x14c\xb3.@\x13\xef\xd7}\xe8\xa8-@\xb5X\xb3\xed2|0@s\x80\x0b\xd4\xa8A-@\x0fy\xa1\x1e\x9f\x9f0@\xb4IW\\@01@$\xab\xf9\x88\xbe\xb2)@\xc7Q\t(W1)@\x8e\xb8i\x05@\xc4(@\xb3\x95\x1b\xc4\xe0\xa5(@U\xa8\xcf\x90\xcaR&@\xa1\xff<\xff\xf1\x801@\xee9\x05\x13>\x94\'@Zm\x91\xa6\xb7W+@ M\xcfm<O0@\xb5\xe0\x80)|D0@\x8c6\xab\xcc\xd5\x01-@TY\x10vi\x0c/@j\xfc|\xf9\x86v)@\x97\xd4>T\xb6#)@\xa0;\x85\x81\xeb\x82(@\x15FPS\xa8\x1c-@\x0f\x11r\x9e\x93j(@\xa9\xd6yC\x17\xac\'@zd\xe3=\x8a\x1f%@0\x8ePr\x8a\x081@au\xbf\xe9\xee\x03-@\x98~J\x11\x17\x8a0@\xd8\xd4\xf0\xb45\xd8&@\xf5\xcb\xcb\xc8\x11(&@3\x92\x07\xd4\xea0%@(\x19kC\x8f20@\x80o*v@\x02(@\x054H\xb1\x9f\x16&@\xbe\xde\xfb\xb0\xed=0@Ubj\x02S\xa3/@\xfd"\xaf\xd3\x10[.@K)\x83\xb8\xa8b0@\xda\xea\x10\xbf\xe3\xa5(@F\x0f\x89\x9c\xca!\'@\xf0\x18\x80*\xb6\xa1*@\xf7\x80\xcf\x01\xf0\xef%@\x19\xa0D\x0c\\R(@\xcb\x13\x05\xeaeP)@a\xc4&c\xae|\'@?\xed}\xae\x10.0@\xefxk.\xab\x051@D\r1\xa3\x912*@\xfe\xc5\xbe@\x80\xae/@{\xa9q\xdbR\x1a0@/\x96\x0e\xaa\xbf\xa8*@6\x84\x83\xb6\t<&@\xa8\xb9\xd7\xa8.\xb8&@\xcdv,\x00\x16x.@\xacyj\xc4\x1e\xb3*@\xf5\xc8s\xc3X\xa1(@\x08\x8ccW\x01\x86(@T6+\xa5KR(@ H\xf7\x0b\x9eK&@\xbf\x9buf\xf0\x14+@P\xb9j\x97\xf1\x160@\x84\xa30\x8e1\xda/@\xb0\x9a(Kj~(@iA\x94\xec\x0bc(@m\x01\x8dvC\x03\'@\xaedV\xce\x89\xf1.@C\xf2\xa1\xb8\xb5\\&@\xd3\xe8\x11\xdb\xeb\x02&@%\xb0\x8c\x0c0\x84%@R\xec\xff\xcb\\\n/@\xa3\xa9\xd2\xf8S\x121@d\x12\x00\xbd\xae,)@\xac$?\xfa%F(@8\xf8MZ\x03=(@\xbe\xdf\xb7P\xbaO(@#\x0e#\x0ckF.@\xca<zu\x17!+@w\xba\x8a\x8b\xbc\x96(@F\x80\xa1\xac\'i(@\xf4z\xd5\xb5\xd4\x15\'@\xb0\x13\x8b\x99\xdc8&@\xdf]e5\x18\x9b&@BG\x8e\x1e\x12h(@%q\xcf.~^,@D\xc0\xa5\xce\xedc1@\x8d\x8a\x8f\xdf(B%@\\\xe5\x85\x9dU(+@XC\t\x18\x18\xd8/@\xd9rB(\xe2\xa1,@\'\xecm\xa0\x03\xd50@W\x98\x9a\xa7\x16\xc3-@\xbf\xbb\x8c\x0cJ\xd6*@wXP\xec\x0b\xf0/@\xce\xf0+\xfbM\x1e*@\xfa\xe2\x0c-,\xbf(@\xb25\xed\xf3\x01\x19)@\xa4i\xdf^\xd1\x00)@I?\x83\xf9\x9a\x8a(@\xa5\x11\xdf\xa7\xf9\x1f+@>}\xd9\xecO\x9b(@\xf0\xcdD\xe0\x82[(@$S\xbe`BI(@\x83t\x07\x1b!@(@g\xc4,\xb7\xe0\xfb&@I\xf2K*\x90L(@@\xd9\xfea\x91u*@\xcb.\x19\x06\x91\x10+@lu\x9f/\x9c\xca(@\x94\xcc\xc2j\x1e\x811@\xd2\xaa\x01\xedn}*@\xf7\xba}\x88A0&@:\x08\x96\x1bIo(@\x83U\x05\xa5\x15\x1a(@DE?\t\xfd\x17\'@i\x01!\x82\x9fC)@}_\xaf\x0c\xd3\x15&@zp\xf16\x93&)@\xe9\xfa\x8c\x02\x98\x1b+@4]\xb8\xf0\xb6\x981@\xd3\xdb\xfbTkp.@5\x14a\x0f\xfa\xea\'@J\xd7{\xc2\xa4v\'@L\xae\x01\x96\xe9\x90(@9\xeb\xa3o\xfdK1@l\x8b\x8c}\x88\n/@C=a\ng\x871@S\x84;\xe5\xeb`(@\xf1)j\xe9\x82\\1@jX\xaf\xb3\x89\xca\'@\xa9\x93v\x80\x9a\x9e.@\xe7>}<\xb8$/@=\x06x\xd4\xe0\x0c)@]\xd2\xe1$d|&@\xfb\x02\xddZJ?1@\xb2>\x16]\xb1\xca*@_\x8e\x9f\\,)+@\xf6\xc0%\xe90\xf2.@\x9b\xd1\xf7\xc37a1@J\x1er\xe6U\xd41@R\xb1,DD\x83-@\xf3\x02M\xdb\xb9m1@\xaf,\x1aW\xc7\xeb,@hz\xd7\x84[\xd3\'@\xb0\x02\x01\x15\x14\xb80@\xd7*E\xae\xb3\xa6&@\xbaH\xdbS\x7f\xf0&@:\xf2\xbc\xe5\x17\x17+@\xa4\xf2qf\x10j,@\xbc\xacL\xc3W\xec\'@\xd8\x9e5\xb7\x8c\x042@`\xde\xda\xda\xd9{-@\x80\x15V\xfd\xd8S,@\x91\x06\xb1?c\x130@\xd8\xd9u\xd6F\xdb1@\x13\xd2x\x17\xc0\xe0(@\xd8`o\xe5\xec@,@\xa7\x84i{9\xe0+@\xb3\x89\xe6\xee\xff\xcf1@\x82H\x06\xc2?\xfc(@\xd2L\x95\x86\xbeC&@Y>\xff\xc9Y\x15.@\xbfE6l\x88\xd6*@(k\xb3\x99\xef\x90*@E*\xe4\x19\xe7p(@\xd4j\xf3\x0c\x82\x1f(@6\xea;\xe7F\x07\'@\x04U\xba\xb0\xad\xe9\'@\x12\xac\xe7r\x94\xa80@\xa8,\xe4\x95\x96(.@\xcf<2!k\xdd%@_J]\x83\xe9\xcc&@\x11\xec)F\xb9&)@\xfc\xc9\xb7\xc1u\xfd-@/\x90\xe0\xe8kc1@\x08G\x072\xb7!/@Ker\xbc\xbfV/@*\xfa4\xff\xa5\xad0@\x9c\xa1\r\x8b\x90\t(@\xe9\xe3\xf4\xc0P\xa3&@A\xb0 \xe5h\x11\'@\xa7!T\x9d^\xe4-@\x00o\xe2\xfc&+0@P\xb8Lq\xc4\xcc*@r\xae\xb9u\xb2\xb0,@0 "=\n.)@\xc2\xe4\xc6(\x0f\x1c.@\x02%\xbd\xa7\xd4>(@\x15S\x86pgg1@\x90\x91\x83\xa2F\x1c1@"1\xc5\x88\x05_,@\xf4*\x98\xa4r5.@\x07\x9fa\x96\x01\xd6-@\xe0\x05g\x0fOH0@\x13\x89\x15\xc0,}&@;y\xd0q:\xc8&@*B6\xf9P\xaf*@?Wd:\x9cL)@\x95\x96\x0c_?\x05-@>\xd7*\xe6\xbb\xd41@\xd8j,V\xd2\xd4\'@\xbds\xb7(\xeee-@\n\xa2\xb2\xffL\xac(@<\xf7\x05T\\\x17\'@^\xc0!\xd6e\xce-@%\x1c\xf5\xbf7\x9a1@\x8dk\xb7d,\xe6-@\x13"\xa8\x18\xc4N&@I\xc9Bvo\x16,@\xef\xfct\xc2\xff\x951@\xbc\xc9\x89K\xb7\xac+@q?\xcaC\xa1z.@nv_Z7\x08,@:O\r\xc1\n7\'@\xc5|p\x06\xe2\x80+@m\xf8\x85\xea\xab\xe3%@d\'\'\xdb\x94\x9f&@\xc8\xe4\xa7\xd1\xaa",@Lb2\x97P\xaf0@H\x11\xc1\xf6.\xd0*@\xfa\r\'s\xd7\xcb,@\xb5\x97\x1c\xf7\x02\xa8*@+\x97a\x9f\\U(@\xd1\xdb\x9dI7\xab+@\xc9~|\xc4\xb2\xfe+@\xf5\xf4\xec\x98\xbc\x941@>{\xea\x02S:.@u*\x94"\xd2\xf7-@\xd8\xb5\xcbAH\xc5,@\xd1e\x9d\xca\x86\x88/@:\xb5[@Ue(@\xa7\xcc\xba\x17\xd7F\'@D\xb4\xbb\xbaG*\'@\xb3\xb2\xf4\xd4\x8e\x191@Zf\xc6\x11\xc7\xe1*@\xca2\xf4\xc7r#)@A\xf6N%W8(@\xc5\x98\x9a"F4&@y\x945b9\xfa0@)&\xf8\x84\x84\xe1)@\xe9\x88,v\x16\xdf*@\xb0\xd0[A\x05\x8f/@T\x8bDD\x17L.@fE\x8a\xc0$\xea(@\r\xe1\x07\xd2\xf8R%@\x9d\xbf\x1a|S\xad&@\xf6\xad"\xfd\xb5\x94&@\x93\xd1J\xda\x11\x8f1@h2\xddQ\x9be1@jV\x86\xc3eT/@6\xd81\xb2\x15^.@\x19\xaacN|\xb51@\xcfu\xa4\x0cq\xc4/@e\xbb`\xc0\\\xd0\'@\xb2\xf7\xeawRU\'@m/ ~,\x190@C)jR\xa0\xff&@\x0b\x82\xdbw\xee\xcb\'@Q\x84\xa0\xdb\xa6\x9e1@\xd93\x94\xe6\xed\x93+@\xc0\xe5\xddU`\x0b&@\xf4\xb07\x15\x83\xf8*@Pp\xeeA\x084(@\xb9\n~?\x8c\xc4\'@*\xed\xc6\xb2I\xd11@\xdc\x7f\xea\t\xdbu/@\x83!N\x11\x8c\xc9&@9\x10X\xae}\xcf0@p\x9e\x99F\xb8\xe11@\x14\rc\xa0\xc3\x031@}\xcaF\xfdT"-@\x89\t\xdb\xe4\xd9\xcc*@\x05\xfb\xe2 x\xec*@\x02\x8f<\xf0\xf0\xce(@\x15uO\xf9\xfa\xd7,@\x90e\x0fhH\x7f\'@(&\x9f\x06o\xca\'@\x9d\xd2,\xcdbQ(@\\eG\xb7`\xe1)@S\x99`\x1c\x93,)@\x7f\xf4\xdf\xec\x19\xba1@\x1b\x84dGQP-@\xb6\xf5\xf2\xae\xf3\x160@\xb1\xb1A\x10\xef\xd40@v\xf0\x86`\xc6Q-@xG\x15_\x08\xa3(@\xa2=}}!\x931@\x071=\xc3|B2@\xdf\x04]\x0e\xeb[)@\xd5\x8a\xb8#hr0@\x08LW\x8f\x874(@\xe5\x97\x91\x8a\xfb\x1d\'@\xfd\x82\xc5\xb7\xd6\x0c\'@\xe7?B\xb9\xcc\xa7)@\xb8\x03\xbeim+%@n\xdb\x82m\x12\x06-@3\x0fi\x9c\x1980@\xd6U\x10y\xd8\xc7)@\xc0\x1fQ\xaf\x08*%@\xf1T\x81\xbf"\xf8\'@\xd6\xdb\xb3Y7S0@\xbd\x9d\xffo\x01`1@\xa5\x96\x84\xa9\xc4\xf7(@wr\xaap\xa8\x9c-@\xa2\xf2\xe5s\x15\xc0/@\xdc?\xc2!\xa1\x951@5\xf1\x02\xe5\x84Y)@=\xb9\x05?\xd1\xb61@%\xc0n\xe9\xd0`)@~\x8d$\xae\x8e\x1b+@\x14\xc9I\x83\x80d)@\x9e\x850\xc9\xbf\xd1\'@w\xae\x117\xed\x03(@L\x16\x97\x96\x96\x18-@\xd4\xc4<W\xc3\x9f1@\xe8!H\x9b\x99\xce0@(@\xdd\x82\xf521@R\x83\x0e\x19\x8e &@\xa7\xaf\xb6\x8ed\x9c1@\xc8\xc9"UN\x8f\'@\x93o1\xa5<\xa71@i\xe2\\\xdb\x15\x95/@7{\xdfo,\x0f/@\xdey\xf9\x1b\xe4\x00/@\xd9\xf4\xdc\x8a\x99\x19-@\x80\x1b\xe1\x8bp\x02(@U\xc1\xcc:\x89k\'@\xcc\x10\x9a\xb3\xe5\xaf\'@<\x081#\xfa\xa2(@y\x9ff\xe6\xd0\xab(@\x1b\x9eA\xc6\xb4\x0c-@\xceQ+{6&,@f\xe0\xc4\x04\xc22.@Z-\xc0>\xbdv(@s\xd4\xf1\x8e\x7f\xef/@\xc7\x0fZ\x1c\xfe\xbc%@"Y\x92\xa0\xb9i.@&*\x92\x14]\x03/@\xdb\x9b7D\xbc\xc3*@VR]\x8bP\xf7/@A\xbf\x1f~u\xe7\'@\xed\x05\xde\x855\xf5)@\xeav}\x7f\xe3Y(@^\xbf \xa5\xefg0@\x9d\xfd\x80E(/)@\xef\xa0\xadu\x17\x87,@V\xf8\xaa\x81\nt*@n\xb1\xf7\xf9\xbe\xc11@\xe1\xc0\xe2|xq)@X\xd9g\xd3"\x1b.@\xa6>z\xc3\xc5\x8c\'@\x99\xbctQ?u(@\xe0IL\xd6OK1@\xfa\xd3\xd2\xff\xcc\x1f,@X\x9b\x0fB\x028,@X\xd9\xb3Hf!(@.\xfe\xf4\x9f\xae\xc2&@\xf5\x00\xde\x89\xd9\xfa)@\xb2\x95\r\x98\x04X/@:\xf1D\xb1\x95;&@cd&\xa9ID&@\x0cr7\xa9!\x011@[P5\xd2\x18c%@]\xbb\r\xa3|p0@\x8b\xb7\xf8\xb6\x02\x12/@1)\xd7\xd4^4/@\n\xb7\xd5\xc8I@,@\xbc\x80\xc2z\xd9P(@\x82ev\x06iy%@\xc5\x91\xd5\xf9ch&@[@\x10\r,\x80-@7\xc7+\x0b\xa9D2@\nl\xa4\xe0\xce\xc3-@D*k\xf9\xb5}(@i\x0ctP\xdd\xa8&@\xea\x89\x97u\x1a\xab\'@(4\xc3\x99\xa9\xf1(@\x81\x9bYo\xcay(@\xf5\xcct\x9dd\\1@\xb7\xc5\xf9\xf1\x0b\xc9&@\x8dI\x89\xbc\xd9\xde-@x\x8c\x9a ,;.@\x18\x00\xdf^F\x1e&@Y\\G\xf3\xc2\x7f&@j\xc0\xc1t[\xf9.@~>\xb8=/\xb7-@\xa2\xfe\t\xab\x06\xe9-@O\xe5\xde\xdcH\xb0)@\xa2\x95\x8f\xbc\x18\xa8)@\x9f{ME\x8d\xc7*@\xab\xaaP\xfb\xbbV&@\xda\xe5\xa3\xd3iC*@\xe8\xb1\xb3\xe7\xb2r\'@3\xf5\xd8\\\x81\x1e,@\x99}\xe9\xdbc\xb9/@\xac[\x0e\x07T\xbc0@{\xac\x19|8{%@\xd7\xbbyk\xf0\x100@<\x86\xf1\xee\x98<0@Hm\xaf@W\xff-@\x81\xfa\x071\xe7\xd81@vt\x10?IV&@S\\e\xd2\xd8X\'@\x08.\xa4#Z`*@I\x91\x96g\xdb8)@\xbf\xf7Iudy-@\xcf\xed%z\xb6\xba)@Q\x95,\x12v\xb2+@\xa3G)\xf5\xffZ&@\x0e<|\xd4\xb9k1@O\xc6&#\x0e\xd4%@\xf7\x07\x16\x19@\xc8%@\xca\xc2\x8e=\xb6\xe9,@\xa9\xaa\xfa{d1)@\xdc\xe2\xd2\xbe\xee\x83(@\xb1\x1cs\xb2\xd0Z1@\xfb5X\x90\xb1Z1@\xddB\x87\xf5t\xc80@\xc1\x1a3\xbe"\xc30@\xff\xc7\xe8\xf4\x9e\xa4+@St\x12>\x92\x1f-@s *]\x13i&@\x96%\x8a\xd5\xcc\xf0&@\xc0X\x8e\x95!\x15,@*m\xc2\x94\xe7\\-@5\xedP\xf8\xf2\x940@\xa7$/a\xea\xb7(@k\xcc\xa2\xf8\xf0\xa1%@\xf9I\xc8\xc0\xb3G(@|7\x9c\xa3\x0el,@\xa71/\x97\x04Z.@P\x17[\xa1y\xb7.@\xc3cz|\xa9\x0f,@x\xed\xbcZ\x03\x1c)@\xecC\xcc-\x93[.@,:\xd6w\xa7\x8a/@Z\xce\x92\x88dO1@\x8b\xc2FK\xf42)@\xa42X,\x10\x8e,@\xc6\xb1\x81\xb6\xce))@\x01\xcdw\xd9\x927-@\xbf\x9a\nz\xa0\xbe/@\xd4\xed\x7fS;.)@}s\x0b\xe1\xcd\x1a0@U\xda\xf6\xf1`\x13\'@\xd0\nYP\xd4\xaf,@\xcd\x7f\xb1\xcb\t\xe5-@x]\xd0\xa1\xc3s1@\xc1xs\xa1\xec\xba+@\xbd\x12h\x8c\x1c\x12.@\xc6\xa5?H"\x1e\'@\x16h\xf2\xc8\xdf\xc4,@\xd7\x91\x9b\xe7\xb3,0@}\x89u8\x0cy/@\xf5\xc1\xe2wo\xd5-@\x1e_\xef4\xa2C&@\xa8;2P\xcc\x02\'@\x83s;}\x80\xc00@?\x1e^xX\x9f&@\x14\x13\x18\xbb3\x062@}^\x98\xd6\xbc\x050@\x1b\x0bxmx\x1d,@f\xf6\xcbv\xe4\x8f\'@DYGR\x16\x87/@\x90\xd9\x8a\x90s\xbf,@b\xcbN\xc9\x8f#)@W\xf2\xc1\xff\x03\x89(@\xdf\xa4K\xc8e\xdf1@_\x19\xbc\x05\xfdb)@\x1c\x93\xa5\xaf\xf4\xaf,@\xbd\xd6\xb1\xab\x10$2@\xc3\x9b5EH+-@\xbd\xe4\x15+\x0f\xb7/@C\xc3\xf1\xdbjh.@1\xf4\x14\xfdK\xb7%@*\x08\x06\x8b\xa7\x98/@0\x19Cg8i\'@~\x91\x95n\x08\xb2(@\xdc\xd5?.\xde[.@\xf3\x15\x82\xef\xa9|)@+\x8a\xed\xcb\x02\x82)@\xaf\x1bP\xbc,D%@\xe4\xe5\xca-\tN/@\xa9\x18?\\\x10\xcd+@\xa7\xa0\x1c\xe6\xfbm.@0\xa3\xe4\xa6\x0f7)@N 6b\xeb\xb1\'@o\xd3Zj\xbet,@\xde\x82N\xb2=\x11&@\xf4\xf3X\xe0\x15;0@\xe5npt\xc7\xd71@N2m\xc71\x8a,@\xf0\xbc6\x00\xa4\x93(@\x92\x97\x82\x9e.\x98&@\xd3)\xa4A\xd1\xd7*@\x88\x06L\xe7\x03\xc4*@\xc5\xfe\xbe\xd4\x85))@c@d\x88\x16\x1a0@7\xca\xac\xff\xde\xe6%@\xf3Lq*\x81\xc9\'@)\xac\xc7J\x84\xa4(@(\xb4\x93\xee\xdf\xcf)@z\xdb\x7f\xa6\xda\x7f(@j\\\xccI\x93\xd8)@\x90\xcc\xe9:G=*@\x17\x9e2\xe2\r@&@.\xc4\xee\x17Hv\'@\x84\xa1\xe0\x19\xb4?.@<\x83\x8e\x99ap/@wO\xbb\xb7\xff\xd7\'@\xa2\x8d\xca\x7f\xe7N%@\xc1\xbf)\xd8x\x84)@B\xbf\x91\x95z\x02)@D\xa0&\xff\x92$)@\xb7^vp\xe9\x96.@D\xe9\x1b\n\xd7T0@mG< \x8c\x89\'@\xaf!\xc0\x18z\xb2,@O\xd8\xc4\xac\xc7\x80+@\xbf\xc81\xa1\x8bO\'@W\xd2cK0v\'@~\xa7_\xc7\xf1,-@\xc6\xbb\x18N\xf6\xb1%@\x13\xef\xa7b\x90\xae.@c\x7f\xbb\xfff+%@\xd4\x98\x13_\x85\x7f1@m\x94\xd3F\x1f\x9f,@R\xb9\x9cnT\x1d-@\x1a9\x96N\x1200@\xfe\xcc\xfa\x8d\x8a\x15)@\x11\xb9#H"t/@\xaf4\xf9\xb6G=-@,O\xa4\xc79\xb91@_\xa4\xbf\x11\xd4\xb8/@\'\x9e\x82\x9a\x8d\x840@|\x8b4g\xda\xa1%@s>u\x86G\x080@\xe8\xbf\xc5]\xa9f1@\xc0\xe7x\x90n\xc9(@4\xc2\xa0\xbfy\xf1-@\xae\xb2~\xf6\x97=\'@\x90\x0bE\x97\x10y\'@\x04\x88\xf7\'\xcf\x93\'@\xb0uw\x17){(@h\x13~A\xe250@\xfaF\xd9\x0f\xb5,0@~\x1e\xe3\x0ei\xeb1@!r\xc59Q\x1e+@\xdc\xc5\xd5[&\x9a\'@V\\\x8e\x14\x00\x12&@\xd4\x81rXzH-@%\xf1U\xd6\x874/@\xdb\xd3R_j\n0@\x8cg\xbbQi\x84(@\x85x\xd8\xe9\xf7\xb5&@"Mq\xd6\xa9\xcc)@\xa9l\x92hj\x0f(@y\xda{H\xf2\x8c\'@\xd8\xcd\xcf\x07U4)@\x95({\xbc\x070\'@\x19\xd8u\xa5}\xad,@\xa2k\xfc\xb2\x7fM&@Q\xeb\x91H\xa8\x98)@q\xc5\xce\xff\xa5((@\x88\x9e"K\xf82/@h\xdb\xfa5W\x18)@Y\xd5\x94\xebQd1@$\x06\xc0\x05\xbbm(@\xe5\xfd\xa7\xfef\xa9+@\xd5k\xc3\xe3\xc9\\1@SM\xfd\xafid1@;\xbf\xb4j\x99\x9a-@\x8fs\xeeu\xa8x/@\xaf5q\x89\xd2\xc7/@\x9b \xbaa\xc6 )@\xf7\xd2r\x85i\xb40@y\xc4-\xf2\xdd\xeb(@\x81V>\xe8a\xa2\'@\x07\xf9\xf4\xa5\\\x8b.@\x91\xc3\x0b\x10\xf2\xab,@T_\xd1 +\xfe-@X\x18QpT\xd1%@)~+hR+.@+\xde*Q\xb4\xa3+@\xa7\x85\xfd\xbc&\x88*@(}\xbfH[\xad(@\xb1\x9a5\xd9\xe2I.@\\@\xb2\x16\xb6;)@\xb7z\xfa \x87\xb8\'@\xd9\xd2\xa6\x12\x00U1@|Z\x9f\xb0+\xe6+@\xe7\x93Fb\t\xbf*@\xe16\x19\x83O\xe0)@\xf0\xf7Z\x12c\xc6*@D}@{\x9f\xa1*@\x97\x86\x1fS\x13`-@$c\x1e\xf0\xcc\xd21@\xb1\xae\xff\xcf\x81\xf81@9n\xf4E(`1@\xdc\x94U\xd1hT-@\xb7\xa8\xbbM\xc1\xc5\'@\x0b\x1a\x1f\xe5\x8a9(@\x98"\xb1\x83uY0@\x1a;\xa7\x7f\x9d/)@$\x1cj\xf5\xe5\x81)@s\xae\x07-\xb9\x95)@]\xb6X+\nb\'@\xc8\xc9V\xa72\xb61@\xa4\x19\xb2\x19\xff\xba*@ =p@\xdcb)@\x11\x84\x08\xba\x98Q\'@\xa3\x1a\xb5Gr\',@}\xaet3g\xb6%@\xf7\xe9\x0c\xc2\xa6\xaa%@\x15a\x05\xf9\xcf\xf9/@\xd8\xcb\xdf\xeaM\x002@\x93\xf4\xa3[s\x91)@M\xf3\x91\x06,60@Pp\xdd.\x90\x13,@\x00\xb1+f?y(@@c\x91m@o\'@!\xbc\xd6\xa4\xf9\x16(@,\xe9\x1e\xfch\x98%@H\xc7\x81\xc8P\xd2%@\xbe0\xa2\xd6.\xc61@\xa1\xa92\xe3K\xb60@\x16M\xa4Z\xcb\xbb1@,\x03\xcc\x88\xad)&@\xd8\xd8\xd2\x02\xcaA)@\x84\xcc\x01V\xa7\'(@\r4\xe6\xa8\x96\xa7%@\xf6\xc1\x16Y\x12\xbd+@R\xb6\xbb$\xed\xb6-@\xab\xd5\x04OiM)@8\xa0\xf0s\'\xd2(@\x89c\xc6\xa5\xea,/@\xad\xc9<\x9b!\x92)@Y\x01v\xce\x89!1@\n\x12q\x15\x99\x8d*@\xb9\x98g\xf4\x07V/@\xca3B\xa8\xf4\xbf1@\xacN\xe6Q\x0e%0@H\xf0\x13\xa8]20@%\xd4\xb4\x8f8\xdf+@"\xce\xbb\x05\xdf\xc8+@\x84\x99\x0b\x95\x87\xcf,@&\xb4\x1c\xc3\xf3\xa0)@w\x9ax\xf0&-0@\x1f\xb7Bud\xe6/@\x815o\x8d\x0fG0@N\xf7\x86G[Z0@\x00\x9e\xf4\tu&-@\xf0\xde\x8a\xb8\x86\x1d/@\xfdr\x15Q\x17\xa6+@u7\xa8\x8f\xff\xef0@\x04\xa7\x8d\xff\xcdM)@\xf1\xb8\x03\x14(\x06)@G\xf4\xb9J\x04\x97)@\xc2\x8d\x81\x96V\xf4)@\x13\xf7\x88%\xdf\xa2*@\xab\x15\xa1\xf8\x8dJ1@[J\xae\x8b\t\xd81@\x96\x15\xb8w\x82\x820@\xee\x99\xb8r1|)@\xafZ\xad#\xeb\xe50@,*\xa2\x00\x82\x82)@/\xc7\xe7\x02\xcak%@\xb3\xd0\x96\xf2\t\xb81@\xee\x9f\x18:e\xc51@\x90\x03/\xc7\xb7w0@\x9f\xf7\x82\x88\xff\x1b+@gw\xea\xb9rc1@>\x04_\x1e\x1f\xc1)@\\M6\xfb\xa9\xd4+@Tm\xf4\xe3\xbf$2@\xcf4\x1a\x8bP\x830@\x98V\x81\x0f#|%@\xce`\xdb9\xe0\xb2,@\xc3\xd7\xe3\xf0\xae 0@\xe9\xaf\x0e\xff\xa1\x89-@\x05q\x1e\xcf\xe6[,@\x10\x97\xe9]\x11\xa6,@\x99\xa5\xb7\xad\x14\x1c(@\xd8\xf7\xf6\xa5\xe9\x87)@#&\xe0\xf3<\x9c,@\xeeM\x93\x97\xf0\xae&@\xbf\xaa\xc5\x8a\xcf\xda1@\xa7\x02\x8b\xce\x8d`1@\xd8\x92w4g*1@\x19\x8c\xd4\xed\xb1z)@~\xdb8\x97Y\xc6/@\x10\x7f4\x91s\xd50@\xb2*\x81\x08\xb7\xa8+@\x93Y<NXs)@|\xb9 \x0e<\xcf*@^\xbd\xf68\xe9S)@F\x84s8K\xba/@\x15\xad\xaedVI0@\xaa=%\x19\xd9\xd20@\x1a\x0f\x0f\xdc\xed<1@\xd3\x88\xb6;k\x9e+@YCd\x90\xf9\x9c)@\x9f6y\xf2\xd3\x10)@\x8bo\x91l\x00\x14&@\xa5:b\xda\xca\x94/@;\xc5\xc8\xfd\xf9 .@\x92XT\x8e\x01)&@\xeb\xa0\x02\xcc\xad\x1b0@EC\xdaa\xb2\xa3)@fI\x8c\xbb\x02\x01*@!\xcf=\x17\x10q*@\xfd\xc5&S\xbe,-@\xbf\xf1\xe7\xa2\x8f5.@\xaf\x07\xe7\xc8\xa6\x1d0@\x0b\xd2c\xa7(\x12/@\x1d\x9b\x91\x91*^/@@\xf6}\xa2\xa2=)@E\xbfK\xb05\xb4(@Y\xd8F\xc5QG0@\'\x99\x81\xdf@\x1f0@z\x89N\x96V\x19+@\xa4\xca)\x08\x9e\x0f.@\x9c\xd8\xe5\x02^\xf6.@\x96j\xb2\x0b*!0@\xf6\x04\x8e`\xb1!*@\xafT\xcew7\xa5)@\xbb\xc6Z\xab\xd3\r*@*a\x19\xf4\xc4\xa3-@\x10+H`\x02\x08)@<r\x1d9\xcd\xea%@%\xa3\xbc\x1cu\x14&@Fuvx\x17\x02/@\xc0\x04\x1dJK3)@\x84\xadZ\xef\xd4\xed/@b\x7f\x90\x8d\x08\xa5.@fE[\xab+\x05&@6\x99\x86\x1d\xeda-@\x88\xf9\x95>\xdf\x140@K\x8fa\xe2\x1b\xae/@\xd5S.\xfa\xca\x11(@\x00\x80_\xbc`\x810@\xdc\xec\x8e|)z.@\xa3\xeb\xda2I\x1a0@\xae (\xc9m|0@}\x8cJ\x8c\x0e\xa9)@b\x08\x8d\xce\x1b\xab0@r\r\xd4!\xe2@/@\xa4\x1b\xab&\x00x+@\n\xc8F!\xf6()@i\xd1\x84EGe/@3t5\xf0\xa7\xb3+@\x81<50\xd3\x1a/@\x8f\xd4\xfej\r\x0e/@n\xf1\xc6\xe3\xb0\x05/@\x7f\xe8\xdfa\xb0\x13.@\xd8\xec\xf8\x98&\xcd1@\xe7\x03\x0b\x89\x04\xbc(@\xa7g!\xe6\xa1t0@\'t\x0c\xad\xff(1@\x85\x8ad\xddT\x1e0@\xd0\xff\xbd\x1aUm/@\xf6m\x9a\x17}\x02+@\x87h\x81g\x08))@\\n&:\xe8\xf9)@?4\x05\x87\xbd7,@tw(\\\xea\xb5-@\x11\x17{\'\xd9\x02.@\xb0\x12\xb5\xab\x12\xf1.@\xab\xed{\x8b\xf2\x110@\xcc\x8b\xc9CG|+@r\xa3\xa5e\xc6\x95)@}\x14E\xe6\xfb\xa1.@\x17\x84\xda)46.@k\x04e5\xa9\xb7,@\x95\x1d\xb8\n{\xfd\'@\'\x9d\x7f\xc3\xffZ,@\xe4\xbbk\x95w7/@3\x0c\xfe\xc0\xd5\xb9/@\x83\xa4:\xb0\x92\xe40@\x05\x0f\xa4\xb9[\x0c&@\xdd\x04\xe1\xb0\xe9\xc5%@g\x97\xc4\x04\xd9)(@\xdc\x17\xd2,v6,@\tx\x86{\xa1\xe2-@sN\x13\xc6]\xb7*@\xaa\xe9^\x9c\xf6%)@\x8c\xdc\xb5\xff-\xc5(@\xdb\xa5,\xb6e *@\x11 \xa0\xebz\xd91@_[|s\xa611@q]\xc4\xaa\x11p1@9\xcf\x11\xb4J\x07(@\x01>)\x85\xb4R0@\x8bL:f\x8bf-@^\xc2\xe64\x95\xd6.@\xa6\xfb\xf4\x0fj\xe7)@`N^\x7f^\xd6)@\xa4"#I\x1d\x0c0@g8\xff\xb5\x1e,*@\xdc\\\x06\x96\xd8\xe3*@Hb\xe6\x93>\x05(@\x06\xdcPD\x9d\xef\'@\x04q\x7f\xc3\xed\x96*@ \xc4\x06X\xce\x05.@\x14US\x928\xd0*@5\xb1\x07\xfeb\x94+@\x18\x94SO\x92\n1@\xa6S\xe4\xcf\x8f\x9e/@6\xb9oM\xa0*1@<\x05\xfe2\xe4-,@\x8b\xdc4\xb5*\x1e(@\xbe?n\xa3\x86\n.@\xf1\x0e\x1a\xe4%,1@\xdb\xa1\xc5\xa77\x1c.@@F#\xde\x1b?*@\xb6\x1a\xd0\x80\x1b\x0c&@\x11\xaa)s\xdc?0@%P\xef\xbf\x81\x1c)@\xb7\xa0A\xa9h\xbe-@<\x07\xca\x07Jw/@\xc2GX_\xebH*@\x00\xe4.\x13\xa2\x9a/@{P\xc9\xdb[\xae.@F\x90\x82\x18{\x02/@\xcc\xb3b\x9fF\x140@\x92\xd7\xff\xcb\xf4\xf4+@\xd3\xc1\xe6\xb1\x96\x9e/@]\xe5\x19\'"2.@ep\xdc?\x9b\xf9*@[\xee\x9aHAs(@\xc4\x99\xca\x99\x82F)@\x82\x1f\'.\x98#)@\x93\xf6m\x93\xc0R,@\xee\x85\xf9\xf8\xcc"1@j\x02o\xe9=\x01)@\x02@O\x07\xcd}(@\xfb\x0c%\xc9\xe9\xeb0@|@>\x0f\x98\xef+@\xa8D\x12-\xd3\xdc%@8\x98\xc5@\x8f\xd8*@@\x92\xd9\xccgc/@\xfe\xe8\xb1\xf0\xc4l,@\xf9\xa4\xab\xa2 \xbd0@\xf4\xdd8\xfe\xc5\xe8%@\xbb\x98\xf6.\x98\xf6%@\xf5\xe0(\x96\xeb8)@\nr66\xb9\xeb)@\xbd*\xf6\xfe\x12\xf4.@\xee\xc8\xb5\xbb\xa2\x80.@\x93l?\x7f\x93\xe5%@\xdc\xad:\x02\x9a\x1d,@\x0b\xce\x94\xf0\xa7\x891@\xb4@ \x15\x96-(@\n\xb8\xc7\x19\x9e!(@\xc6Q\xae\xd4j\xc90@ZA\xba\xa0S\x19,@\xe4\xcc\xcaR\x1f\xd5-@\\\xe3\xf9\xfe-\xf90@k\x91\xaa\xf5r\xb1*@5\xb1O`9\x14(@s\x9e\r\xf2\x84j%@\xecv3hA\xb31@0\xee\x9d\xf44\x180@>\xfa\xf79\xb5\x1f0@j\xd5d\xd8+\xb5-@B\xd4\x9b\xf7T\x84)@\xe3\xfc)\x1a\x0ex(@\t|\n!\x851)@)Z\xbc\x9cE\xbe)@\xa3\xfa\xca\n\xb0\x9a)@m\x9d\xb3\n\xad\xde%@\x87\xbc:\xc9u\xe0-@,\xd6\x19b\x0c\x020@\xe0\xd1r\x06\x07d/@\n\xb9o\xb3\x84+)@Lw\x87/P\x08,@5\x1c%l\xfc\xe3-@H\x90K\x19\xe3\t/@\x92r\xbc\x88\\\x18-@`gT\xb2\x93\x1c/@k7|\xea\xa8\x19)@\xa5 \xa6\x10\x8b\xdb/@\x9a\x97L\xa4\xf4\xfe,@\\"V\xa0\x9920@&\xdf\xebO\x99\xed0@\x05\xc7--\x05\xe2*@\x84p;\xee\x85\xe90@\xb0>\xa8\x91\x0c\x11.@\x87\xef\x8cw\x9c[/@}\x84\x1a\x86V;1@As,\x03\\\xc5/@\x84\xf8\x01\xe6U\xff,@d\x12\xb7L><*@\x19\x82A\xa0\xe9\t,@\xfcN\x827q\x84-@\xab\xdf\x91\x14\x15\x9a/@>5\xd5S(\x14-@R\xb9_%i\xab1@q\x08\x8e\x1c\xae\xa7)@\xe8\xc7l\xc6\xdb\xf6%@&\x87F\x9db\xaa-@jf\xd7\x93kT1@\xbc\xb3\x14\xb1\xee\xb5\'@h\xd8h.\xac\xfd.@\x1e\x93\xeb\xf3Q?-@\xbep&\xc6\xb4j1@\xc6\x04\xda{\xb2\xcc0@\xa5\x1e\xedP\xca\xaf+@\x06\xa9\x85\x03\xf5[1@\x1eR\x0cQ\xeb!(@[\x1a\x94\xb2x7/@\x0f\x81\xad\xb9\xcc\xa2/@\xb3tT\xf5?\x05\'@)\x91\x1e\x96\xea\\1@\xd8\xfc\x85M\xb07.@P\x11\xfb\x84\x9951@\x0b_\' \x98-+@\xee\x8f\xa9\x10\x9a\x150@\xf88i>\x1f\xad/@}\x10Z)-\xdb1@\x81\xc1O$8\n.@\x02\xe3\x7fV\xa9x.@oM\xb8\xd1\xe8\xb40@\xbc\xdf\x9dN\xd6\x93(@\x15\x8d\x16\xf7\x9fh*@] \xea\x9f\x9c\x82*@+\xdc\xe7\xd9\xe5\xd0*@\xfeb\xc7\x12\x98\x030@9\t\xa5l\x10\xa50@\x95\x14\x02b\x7fN/@\x9b\xb3\xac\xa6\xc4k1@$\xffL\xa0\xea\xbc-@a.d\x14\x8b\x82,@\x90\xae\xfc\x91\xa1\xd70@\xf3\xee\xdb\xf4@\xe5*@\x14t\xd1K\x8760@\xce\x1dO\xee\xb4\xc91@J\xd1\xbf\x0c-J0@\x7fq5\x1b \xf1-@\xc5o\xdd)\xb4\x9f,@I\x9cS\'\x9a\xd6-@\x1b\xa3\xfd\tq\xf2,@G\xf6\x1dV5\x94\'@\xa7\x15=\xe5\xb0],@\x87\xc9\xc3\x99\xe5\xd8,@\xcep\x1e#\xb4M.@q\x08\x0c \x1991@\x06H\xf3/\xeb\x001@\xef G\x02\xc5\n0@\xd3\xa4h9\xd4c&@</\xb7D|!0@!\xa7\xb2\xca\x04\xc3+@\x85\xf6\x9f-\xf8\x11+@\xcc\x92\x06}\xf4Q/@\x81aFSD\x1f2@\x15^\xf9\x01\xcf\x1e0@\xfe]\x85B\xe3l0@\xbcp\xd8\x9d\xaa\\\'@\xbe\xe0H\xea\xabB+@\x16\xe5\xb0\x9a\xbe\xcd1@\x13\x83\x8c7\xfc\x87/@\xa8\x93\xc20&\xc4\'@7L_O\x9d{&@u\xa7:\xfbz\xce1@\x0cO\xf5P\x9c\x16*@\x1cZ\xf2j\xe2\xa6&@\x10\xda`\x98\xfe<)@\xa9\x15J\x84Q2(@ (\xf9\xf5(\xe6+@\x99\xe7\xa9\x8f\xe4\x070@C7\xfd\xdb\xf44&@\xb8\xa5\xaa\xba\xc3^-@>T\x04\xc8\x95a,@\xfd\x93\xc71]\xd0/@\xeeq6\xaf\x10\xe7/@\x0e%\xabm\x9e\xd31@$\r\x08B\xa4A0@\x8a\xd4#\x1dL\x08\'@\xb1\xc2}w\xc0l\'@\xb9\x15\xe5\xddM\x8b0@\x04B\xac\xacJ\x05*@VM\xcfSM.\'@\xd5\xaeM_\xc4\xa91@\xbb$\xb0\xcc\x97\x161@\xacup\xa2\xe6\x87/@\xaf\xefpk\x0e\x92/@t7*\x93\x05\xf7-@\x0f\x8e\xaa\x04\xba$+@\xae\xb0\xad`\x8e\xae.@\n\x85\'\xc4\xd6\x0b0@s?4\xe2\xb9\x071@\xbdd\xa8\r\xf5\xfa,@\xba\x82\x96\x03R\xa01@\x966\xfb\xc2\xb8\x15*@\xe7\x9e\x9d\xfa\xd9\x9c/@\x89\xb9\x84\xd0A\xb2*@\xe73\x02\xaf\xc2s1@\xb2\x95\x002qi,@v\xd6\xaf[TH/@\xa6\x9e\xc9f\xd8\x9b.@\xd7\x1e\x05R|$.@\x88&5L>\xa2)@\xfdBs8\x8b\xd1-@\xde\xc1!]\x1ea.@r\x89\x1e\xafv\xb00@\x8f\xdd\x1e\xb6\xc4\x13&@\xa7\x1c\x7f\\\xe0\x1b1@j\xa2\x8d\x9c\xdca*@/\xd0\x95\x16u\x94(@{x\xd2>\x9f8/@\xaaq\xf8\x9bqp0@P?I\xa8U((@\xffLW#J{0@T\xb0Q\xd9K\x1f%@\x94\xf5\xb9\x81\xfa\xa9\'@(\x80\x9fR3\xa3&@-vY\xc2\x86\x121@\xc9\x8f\x10\x9b\x03\x811@\xbe\x9d\xc1x\xf5\xbf&@+\x83}\xb7X$)@?\xaa\x85\x02+k0@]Q\xa8\xf2\x07\xd2,@*\xe4\x80V\x93\x0f+@3\xdaB_\x1e\x88/@\xaa\xde\xd3\xff\xfa\xc5(@i\xf4\x80}\x02r%@\x98\x15\x0e\x7fr\xa8)@\xe9W\xd5\x15\xb1[\'@\xa3\x80\xad\x9d\xd7\x150@\xd2S\xd4\xf1u!%@D\xed\xca\ty\x03\'@ \x0f(-t\xcc*@\xc4\x8aE\xd0`\xf5-@\x87\xec\xcd\xb6\xc2\xd5-@sndm!\x8f0@P\xf2\xaa\xc0\xd3\x9a&@\xceL\x89|\x1a\x81*@\xc6\t5\x9d\xad\x92\'@\x80>S\xa6@\n&@\x95\xd4k\xcc\xa4\x1f-@\xca.f\x18_\xec/@\xf7\xa5stT<-@h\xd3\x00\x90\xfa\xbc0@\xb6\x9f\x87*\xaa\x10/@\x83\xee\xb2z\x00\xf3%@\xbcQ)-\xe0f/@\xa8\x83\xfe9c\xaa)@uB\xd8x\x9fG0@\xd2\x1e\x8ds\x1b\x84/@\x1a\x81\xc6\x91\xb8e)@\xf57L\xe7\xa7\xb20@\x9a\xce]\xdf\xa5\xab*@i\xee\x880 02@\xa0\x02\xc9@:\xe4.@\x9a\xa1\xae\xea\xce\x0b1@/\x04\xbd\xae\xcc\xa5&@H\x93\x17<\x8e\xa4/@]"\xe3\xcccD%@\xf4EXO\x1a\x8b&@\xa8\x80\xcd6\x8c\xc3*@[\xdf9d\xf3\x95&@\x93\x98w\xa3\x00!,@H\xed\x19+M\x84/@!\xa2_=\xfda(@-\x1dx\x8cWK.@\xbc\n\x91\xfb\xb5\x1a+@C\xb4;\xd0\x8b\x16\'@}S\xe4\xe5\xb0b.@l\xd2\xa5\xa5\xacD1@x\xbf9e\xaf\t+@K\xa6\xbf"\x08\x8f(@\x0b\n\xbf]\x10\x84(@\xdaF"\x0fc\x14%@PG\xf5,\x9e@&@\x1e\x1e0\xa0\t\xf6%@Ck\x94\x9e(\xd8%@\xd4N\x97V\xbb]0@\x1aJ\x05\x02z\x9f(@\xc8\xc5\xe0\x12\xedz(@;\x18\xbdz\xf9d(@\x84\xcb\x01R\xa1\xdf1@\xd5O\xab\xe78[0@\xbf\xb9s\xcd=\x1b.@\x19J\xe8\x1bCx1@\x91\xde3\x16\x15T-@#3\x13rk\x1f\'@\xf4\xd5\x92\'GJ.@\x80=:\xfe\xaaV1@\xd3a\x16"\xe0z/@5\xc21a\xe990@\x1bIf\x1b\x9d^/@\xf7{\xd1\x91ZV(@\xa78f\x82%0&@\xd15\xad\xe7.V\'@Y\xffUN\xd7\x8c0@\n?\x93\x9c\x1dx*@\x9eR\\\x9c\xac>-@\xe0\t\xae{\xc44/@&\xa1\xde\xc3\x10p1@\xe5K\td\x02\xbe0@\x8f\xffs\x8e/\xde)@\x91)NR^Q,@T~u\xb9\xe8Y0@\xd7\x0f3;e~(@n^\xf7\xa2\x06+-@uo7\xb9\xd0\x0e&@N\xef\r\x8dq\xf8%@L\xfbW\x0e\x1d\xee,@#{\x8e=l\xfc(@|\xbf/"p\x80(@\xa6\xf4\xcc\xa6\xbf9&@\x15\xf9\xec\xd7\x1fi/@W+[\xda[\x15-@o\x05~\xd3\xf9\xd91@R\xb0\xc5\xf5\xfa\'/@\xda\x1a\xe7V\x7f\x16.@\xfbl\xea\x8f\x00v-@U\x06l/\x07()@\xc5vkIA\xaa(@M\x13\x0bf\x8200@\x80\xa3U_\xf1\n.@6\xe6\xe7I\xac\x1b/@\xaek\xc5\x83\xd6\x9b(@\xff\xce\xe2\xcf\xb1\xed%@\xc8Y\xfc\x19\xd2\xba/@[\xdd\x9c\xcb0\x030@>r\x9cB\x8d\xab,@,w]\xdb\x976-@o\xbe:\xd4\x18d)@\xe7]\x85\xc3\xb8\xd6(@[WI\x08V\'&@T\xb2_3\x0c\x8e(@\x1b\xb6\x0c\x9d2\x9a1@\xaf\xb6\xba8\x97\xc7(@\xfe\x8b\x84\x84\xe9\xca0@\xdbU\xed\xe3fR&@\x81\xe0\xda|\x9d\x1a&@fb\x86v\xd92)@Ii\xbe\xe9S$)@Y\xabcx\xf7\xa4(@\x98z:\x94h/1@wb\xa5\xe6\x8cL&@\xd4(\xf2|\x99\x96,@V%I{\xe7\x0c/@\x8d\r\x9c<\xb2+0@\xd9\x99\xf3xP\x82(@\xa5%\x92\x1ehl(@M]!%\xa8\x030@\xa3\x98+H\x93\xdd-@5\x9ee~\xd4\x15.@\xe7\xb4\x9c\x7f\x11\xc9,@\xb5Y\xb2\x8c-s*@\xf8h\xf4\x00\x8bc*@0\xf2\x82\x81v\xa5,@\xc0\x882\x8a\x16"\'@\x9e\xa5\x8dhP\x17&@H\xe4\x16u\xc2\x9d-@E\xc0\xc1\x82\xae\x810@}<\x9d\xc2\xe3\xb3/@\xbbg\x00\x82\xb4\xa7/@C7\xe0\xdd&/)@I \xc8\xbd`\x19)@\xa9D\x9c\xb7.\xb30@\xf0\x08\xe2\xc2\xcdI.@O\xa0\x7f\x03\x18\xfb\'@\xcb\xd8\x81\xbcN\xb4/@A\xbdiY\x15Q(@\xa1\xd1\xa7k\xe5\x06&@\xb1\xd4\x10\xd6\xaa\xc80@\x96\xc4\xda\xbb\x06\xa3*@0,\xd0\xd0\n\xb1-@\x16\xa8M\x95\x9b\xf81@\xbf\xeb\x1eO\xaa))@\xe7s\x8c\xd0\x86\x17)@\x18\xa9\x93\x98\xab\xaa+@\'\x9b\xb8\xf67\x0c\'@ \x864P\xd6\x04\'@\xe5\xdc\xc06K\xe7&@\x99\xc9\x00\x9b\xbf\x1e0@J\xa6\xe7. \xef/@\xbc\xb3d\t\xcf&.@\x1a1\xd7&\xacj(@\xd8\xa3FL3\x19\'@&FQ\x87\xc2\xb1&@\x19\x11\xbb\x03n\xff/@\xb9\xb8\x04\xcd\xa9\xd8/@\x80A\xdfc\x84u0@\xab\x97E\xd6\x9c`\'@\xc7\xa5/c\xc2\x1e)@\x90s\x11\xb5\xdb{\'@5\xb6\\\xa3\r\xc8/@\xe2K\x00\xbb\xdf\x87(@\xfc\xb4\xec\xc0\x8cB(@\x81A\xf5\xd1\xed\xb1&@\xff;\x88\xb5\xdb\xb7,@t\xfdD\x17\xc7\n0@\xfd\x19\xaa+\xb5\xdc-@\x97Hb5g\x1a(@}\x89\n\xf0\rh&@\x04\x0c\xe5\xec9Y&@\xc9\x8a\x8d\x8a\xb7\x9c)@\x8b\xac\xecV\xae\xca*@\xf1\x06\xb2\xa54\xfb/@\x82\x94\x01\xe4\x8d\x06/@\xbc\x94,\xe8\xb2\xd3/@W\x962\x05\xaa\xda,@\x16/?\xb5\xf6%)@\xe6\xd3\xf1\x888p(@[7zm\xb7M(@\x92m\x82\xea\xe3\x160@\xdf\x86yy\xa0[(@\xcc\xd73\x9a\x0fC.@\x8c\x06\xc3\x1c\x00#(@\xe2\x11\x0ce\xd7\xbb(@\x96S{HZ\xf6)@->\xe3\xaf\xe5\xc7-@\xaa\x81\xd6\x85c\xef,@E\xee_8\x93\x0c)@5z\xe7WW\xce*@.\x82G\xb1i\xca,@\xcd\xb2V\xf9\xb0\xf5/@KkT\x85T]&@I\xbe\x7f\xca\x10^(@833E\n\x0c.@\xf46t\xba\x8f\xe5+@\xb2\x03u+\xf0\xfa0@Gc\x1e\x1f\x9c\xb8%@EW\xd9\xbd\xcf\xdd.@\xd6\x01 "\x9f\x8b(@\xd97@\xa4\x89u(@\x1b\x88(w*R\'@\x85$\x83\x97n\xc5*@\x05\x8c\xb3(#[-@\xe8\xfd\xb4\xad\xab\x08\'@\x80\xca\xf2\xf3\xb0.(@y\xf08 \xfe\x941@\xf6\x95\xaad$\x18\'@\xd0Y\xe1h\xc7\xa5&@.\n\xb9]_H,@L_\x8b<\x1ba)@\x9c\x1c\x11\xac\t\xee1@\xed\xbe\xa9\x0e\xe3\xee.@\xbc]z(L\x96+@\x85\x17\xb7\x16Z\xf0,@a\x7fnC\xc0@-@\x0c\x8e\x198\xf1\xab(@\xaf\x98\x8d\xfbp\n-@/\x19\xfe\x81\n\xe2\'@\xa7 \xed\x90b\xdf(@\xed:\x9a#}\xd2-@+ \xdf\x8a3u2@~\x8d\x84\x82 O&@\xe9\xa7\xab\x1f\xbf\xf3-@\x8b\x8b\x13\x1c\x9b(1@!\xc4 z\xf0\x14.@\x92C\xa1]H\xbb0@\xaa\xda\x88m\xcdh,@\x16\xbeS4\x05\x1b)@\xfc\xbf%\xd5\xb1\x9d/@\xab\xb9\x9f\xe6\'\x95&@\xb8v\xda\xb2\x98\xc7)@\xf6\xd2\xf3<\xbd\x072@\x9f\x96\x91\x8fb`.@\xa51i\x9e\xdb\xb6&@\xb0@F\x8f\xb3\xa0&@3%\xc0\x15\x11\x04.@*$\xe2D~\xc3%@\x99\xd4\xdf\xf1>")@\xa1IAjw\xf7-@&G\x8779W%@\xde\xc0\x80\xc9\x9f\xdf1@\x94"\xd8\x08\x1f\xbf0@%\xf1\x16\xc1\xe8\xad&@\xe7\xf9}\xd7\xb4g&@-Md\xa6\xbd3)@\x9e\xd4\x05Ys#(@t\xf8\xbd\x03\xb080@:\x0c\xf5\x1e\xf1\x94\'@\x9f\xc7u\xb4]\xb2-@\xe6Q\x86\xb4rs)@\x04\x1c\xf4\x1f)b%@\t\xbb\xed0p\x950@\x1ay:\xbe,\x8f/@\x0f\xd8\x0b\xc5tE.@+\x86p\x1d\xae\x05-@\xaa\x1e\'<\x95\'0@\xf3\xd75\xeb\xa97-@7\x81|ET\xd6,@9\x02\x02%\x18\xb61@\xdbh\xaf`L\xda(@\x85\x98%\xd8\xb2~1@N\xd7\x9e\xe6\x83\xba-@S\xed\xd9o~S(@\xa3\xa4\xe2\xe3&\x98&@K\xef\x7f\xbb\xbe;&@J\xf0\xfeI\x12\xbd+@o\xbb\xbc\x1dgb-@\x91Lr\x97\xa7M.@<]\xb4\x93\x07\xdd,@\xe0\x8e\x8b\x93\xb1\xe9\'@\x03_\xf7.\x1b\xb7/@3t\x19\xef\xcbQ-@@\xb6\x9e\xc9\x91\x01-@\xf69\xa9\xd7\xae;+@\xa1\x87\xda\x10\x8f\xd8*@\xce\xbc3\xb1\xe3g1@\x1d\xac"\xd2|\xe9)@\xb1\xb0E\xfe7\n/@.DC\xbdTR%@\xee\x0b\xca\xed\x02\xbd-@\x13\xba\xc3O\xa7\x06-@\x84\x922\x91\xbe\xac&@\xc2\xf9*X\xdd\xbd0@\x0c\x94|)ar*@XJ\xf5\xc1\x9d\xfa/@\x93v\xa1E1\xdb-@\xe7X=\x85\xdd\xf6(@,\x99\xb5\xdc\xde\xde-@\xe2\xad\xa7\x88\xdd\xbe/@\x89\xfd\xe3\x12\xbc\xb8\'@\x1b\xf6\x0cg\n\xb80@\xe4u\x0f\x92p\x97/@Q\xa5\x0b%\xff\xc7/@\x0f\x9e\xd0\xefm\xa6-@\x15\x83\xe5\xc6\xc91-@\x0e{\xb1/k\xe8(@V\x18\x1dy\xa671@\xc3\xa3\xc7\x82\x1e\x01.@\xe6Q\xc0\x10\xb1N*@\x87\x07\xb4}\xcc\x1b+@\x99\xc8\xe9\x11\x81\xf8,@\xa0\xd5\xe1\xaa\x05\r-@\x92\xce2\x0e0\x1f.@\x12r\x05\xd1\xe3\xd5-@\xdd7\xd7?\x02\xcb*@\x98DMo\xf13(@\xd0\x84\xac|H\xce0@\xfbtIC\xe9\xba0@\xd3\x8el\x93\xc2,.@u\x89}\xe8n\xeb\'@IA]\xe3\x1c,/@\x0e1\x12A\x8b_0@6ql\xb3)\x08,@`\xebV\xe5\t\xd81@\xc4\x91B\xc5\x97\xdb\'@r\x01\x8fQW!+@\xe1\x1b\x93\xde\xd4\xd5*@\xb0\x8ey\xf3`3.@\xfeS\x00]\x07\x95\'@\xeb/>\xc1\x1aB-@\x8a(tt\xf0\x01-@\xe0\x9fLEg6/@\xbe\n,\x06\x96a-@\xf5m\x07 \xba\xef(@$\xd6\xa4|\x1cK1@\x91\xc8\xa3\x1f\x1c71@\xbc\x081\xb5\xee\x9b1@$\xcd.\xc8\xe1\xe10@\xfdy\xd4\x1b\xd1\x11&@\x04\xa4\xfd\x0b\xa0R%@v>\x05\xf5\xf4*)@h?\xfcngg1@<tn\x93\x14}-@\x8b/*\xacoE-@\xc1\x0e\xb3\x0c\xb4\x13.@}\x8a\xaf\x8eu%(@K\xd1\x10/\xe8\xc2\'@\\Bg\xac\x83\xb00@\x1f~\x7f\x9c\xaaj/@5\xc4KmG\xb0)@@\x8dN\xaa\xc3\xd2\'@!\x1a\xb0\x91\xbe\xf0/@\xf2\x9b\x98,\xc4\x88.@\xa6\xd6k8\xcc\xea-@\xab\x14\xbb\xd5\x86\xd4\'@\x0b\xbc+\xdb\xb2/0@\x9dm4\xfa@\xfe%@/(\xe2\x93\x03\xbb)@@o2\x95\x06\xd30@\x15\x1d:\x01\xac\xc1-@\xdc\x13 {*\xa3*@\x13f\x07F\xaek/@\x08\xf7\xcb\xc1\x00&.@\n\xa0\x0e\xff\xf3\x86(@\xe2l\xa1\xbc\xf7\xbe\'@\xb2\xd6x@\x10\xb1-@\xf3E\x89|\xbf*-@e\x19G\x97\xeb\xde0@^\xd5\x1cm\xe6\x0b\'@\xf6\x88\xf0\xdc\xdfS\'@,\xe1C\x95\x93\x19)@\x94\xa2\x88\x07\x8aI.@&]Ny\ng1@\xbc+\x10\xa4\x0b\xe3,@H\xfa\x87\x1b\xb0\x0c2@V\x93\xed\r\xeb(\'@\xfe\xfd\x13B\xc3\xd2\'@\xcf\xf2\x0e#\xba\x88\'@\xbd\\+\xb0\x0e\x8a1@\xa7\xe5},K 0@\xc78\xa5Q\xe0h-@b\x95pK\xeb\x1c)@\xe9 \x82M\x01\xb6&@\x03YV\'u\xfa&@\xee$\xd0y\xe8u1@\xd3N\xa2\xee\xac\x190@>\xfcZs\xd62-@\xc3\xb0\xc9e\xbe0&@\x07\xf6X)T\x17\'@\xb8O\x8f\xc2\xe3%/@\xd7\x16N\xab\xea((@|G\x17F\xadZ-@<\x80\xf2\xd1\xeb\xbb/@t\xb9Bh\x7fD)@\xbe\xb44vq\x1c+@\x96\xe3Nc\xaf\x8d.@\x1f.\x16&\x9c\x182@\xbe0~\x08\xb0T1@"\xa2I\xf1\xa331@\xe9\xd9\xab\x85\xe7\x05.@J%\xb8\x9a\x1d\xd2-@>\xb1\xa5\xa9P\xf8&@\x16Q\xa1\xe5Z\xe9.@\x8a\xc7{\xb4e\x820@t.\x8d=\xdc\x1f%@\n\x95\xe9\xceZ\xdd\'@\xfa\xd2\x92:*$)@\xbe\x152#\x0f>0@\xc8\x1a\x80vi#-@\xae\x97\x92B\xa3\x16.@e0L#\x8a\xb4.@\x07Ns\xa5Sr1@\x04\xf1\x1c\x9b\xe1\xa1+@\xf3\x9cx\x08\xdd\xcb0@\x81\t\x98\xca\xd5\x941@a/\x7f\x1dV\x0e,@\xe4?.))6)@\xe7\xdb\xecm\x0e\xf0-@&\xa4OA\xd1\xb2\'@8,,(\xdc\x11/@\x80R\xb46\xa4\x19\'@\xcd\x1d\xd8)c]1@\xa2r^0\xf0\xec(@\xf0\xd6\xdf\x13l3(@R&\xf8G\xd3#(@\xe7+\xe8\xb3W\x19)@FD\x8f\xcb\x0e\xa0.@!\x8ax\x0c\xd8\xc9.@\xb9\xfd\x91l\x84\xdd(@\xceUZ\x93]C)@}\xcd\x90cSM1@\xfd\rpDS\x97,@\x8e;\xfd\xc2\x90O\'@)\xce;\xd2\x94\xbb%@\xb5\x89\x93\xf4\xa7\xae+@\xca\x9e\xae\xb8\x9d\x861@\xc7%\xb3jy\x85+@L\xb0\xc4fb$-@3w\x96\xa5\x94\x1d.@y\xd7\x08\x01G\'.@\xaf\x9d\xd5\x0bp\xd8.@\xd0U-\xf8\r\\+@\xd8\xfa\xbdE\x1a0-@V\x11\x97\x19\xfc\xda\'@w\x11V\xef\x9401@\xbbP\xb8\xeb\xb7\xca&@\x10\xfc4H\xaf\xb61@^}\x84\x96Be-@o\xaf\x8b\x92w-&@\x0cWe(\x0ba+@\xdf\xdc\xfe\xaa\xa0[)@\x8c\xd7\xff]R\xf7(@#\xd34\xa1\x92R-@\xe3\x07!{Z\xfc0@"\xb4\x8a\xd05w(@dV\x8f\x08!\x041@\xfc\xde\xde\x7f\xc0m1@\xa1w&i/\xa5*@k\xdd\x05\xec\xc0r/@\xd9\xc7\x0c\x98\xa0\xe9-@AM\xd5\xd3\x95\x92-@z\x9fM\xa7\xf3~+@\xc9I\xc9G\xd3:,@\xb3\xae\x06jc\xe2*@\xc8\x15\x113{\x19+@C\xc3q\xc8\xe6\xde\'@\x0fof!wo0@\x93\x1f9\r\x02\xd1&@\xc1\xaf\xc6\xd6\xe5\xd7&@\xb1\xeb\xa0=.\x81)@\xd7\x06\xd1V\xfb,)@I\x9b\xd2W\xbc\x031@+\xad\xc2\x9f5*-@\x94\n\x0e\xa1\r8)@\x83|\x8b\xf2\x9d\x89&@\xc8\xa0L9\x8b\xb71@\xff\x84\xdf(\xba/%@M\xa2\xdaK\xdf\x87,@\xc5N{\xd3(\xa0*@\xaaRw\xcf\xb2\xfe\'@\x13w\x1ef@M0@_\xed\xd3\xe8\xefB/@E\xc2%k9f1@d\t\xf2^\xc6\xd7\'@\x99LU\xb1\xf5\xc3%@$\x82\xf4\x032t1@\x84\xa2e\x99\xd0\xa21@d\xf6\xc9\x82\xba\xd5&@\xcbc\xe8\xa4`\x9c-@,v\xcfq\x13\x8b-@\x98\xcd\xf8\x1aQ;-@\x87&\xd1<tS/@g\x833\xcc.*,@\x9c\x1c\x9aB}\xa1\'@\xb8\xc22\xdbq\x9a\'@\xeee.\xc8Y\x8c\'@\xf7\x83\xec\xc8p\xa7,@2I\x80"l\x94(@B\x80\x81\'\xd8\xee-@\xe4\x1f\xc6J\xc8\x172@\xa9kp\x18\xeb\xbd0@\x9c?;N\xea\x98(@\x89\x00\xf9r\xc9\xbb0@nZ\xd7\x15\xb6;)@\xad*\t\xd7\x17\xe1\'@\r!\xa5\x0c\x1e\x7f&@U(\x8d\xb5\xdf\xe7*@\xec.0\x85\xdbN0@\xf9\xa4\xc0\xccw\x170@L\x9a\xac\xdc\xce\xf4-@\xfb\x02\xe8Ly_*@\xab\xad\xe1yi+,@6Ou\xf7\xca\x890@\xd1\x9f4\xd8\x96l)@q\x84\r\x1c \x80-@\xee|l\xe8\xf3\xb1)@\xc9\xa4f\xef\xfa;(@\xcct]\xef\x1c\xd4+@\xc5\xb8Y\xb0\xb8\xd2\'@\xa8\x9f\x1e\xdf\xc0\xb5/@j\x83\x12\x17\x9c\x19(@H\x87\xec\xa9\xa6C&@\x9a\x8c\xc9)\xce *@\xed\xf2\x1fQm\xb40@\xd8\n\x8c\x0f\x0eu%@X\x80\'\x8d\xff)(@\xaf\x99@\x9b\x00\xd7+@2FXv?\xaa,@?\xa1\xe9\xd1\xddF-@E\x93\xff\'1A)@\xadW]\xf5\xf7\xdd.@\x15\xbb]\xcff\xe4.@x\xb5\xa4\x16\x84\xd4\'@(f\xa7\xac\x17\x870@\xc8\xfe\xe8bD\x18%@%-cB\x9d@*@\xf4\xdc\x97:\xae4)@x\x11-L\xc2.-@Q\xd8\xc4\x8c\xfb!-@N\xe0g\xfa\x92\xc7)@\xda\xa3\xfa\x11\xe4\\1@\xf0\x8c.\x88\xbfY*@\x87\xacK:\xe8!,@\x03\xae\xd6\xb8\x0e\xe3+@]1\x14:\xc3\xb10@\xad$\xc5_P\x8a1@\x9e\x80\xa8[_\xee\'@\x8e\x1b\xc9\x00\xaf\xd10@|L\x0e\xb3\x16\xef-@\r\x98\x08\xfbp\x13-@\x1b\xf2\xbe\x0f\xb7\xdc&@\xd9\x87\xdd\x9a\x07B2@\xea\xbcA\xd5\x9c~(@\x87H\x9dT\x1dt(@\xa12\xadi<\x930@\xcez/\xfb_Q)@\x05\x0f\xe5Up\x1e1@\xfe\x17\x04\xc3\xbe\xab\'@\xe3\xe1\x9d\xb9*\xcf\'@\xcb\rC\x1c\xa8\xe4*@s2\xc3\xc4B\x1c/@\x12L}\xbf\x1d\xa0&@\\}\xe2\x88\xb4\xa3+@  \x03\x98\x05\x96*@s1\xb0%\xf92)@\'n\t\x7f \xc4&@\x12\xd6\xc1\x8e}\xb5&@\x897\xeaP\xbe\xfc,@\xa5Z?\xa8\x93e-@\x1b\x88\xdct\xb4\r%@s\xee@4Y\xa1(@\xfd\xed\x95\xa1\x94,0@\x89\xb0\x9a\x06\x86\x1f+@\xc6\xe2\xc6\x8e\xd4>*@{\xb2\xe2\xc7\xd6\x1d(@\x81CC\xbb\x18\x0f/@\xdatl\xf9\xa6\xbb0@|\x10s\xf6GE,@\xbb\xa6\x1cJ\xd5\xf0*@\xcf\xb2\xf1\x9c0N1@\xb9\xc6#.\x99\x89/@sX\xce{0j.@\xbf\xae\x8b\xba\xf0\x18,@\xc8\'\xa10r\x86)@\x1c\x03\x0b\xe0\x8br-@!S\xec\xea\x9a\xd4+@\xb3\xde/\x9fB\xeb\'@\xfc\x00\xf6@a</@\xe8\xc6\xed\x1d\x08\xde/@\x93\xdb\x02\xdav\xa10@\xe6/\x95!\x97\xe7-@\xbf\xd1\x9c4\xa6\xa1+@<\xeb\xc0\x92\x7f\x02-@\xcf-0\x93\xf2\xc2&@P\xbe\xb3\xc4\xaaS,@W\xc5\xeb\xd8[\xb4*@\x8bn\x8e\xaf\x10\xc8\'@\xbf\xe4i\x98&\xb0,@\x05}\x0bhP\x0c)@\xd4r\x19\xc7{\x81/@_\x89a<u%1@]\x06\xf1\xd3[\xd7-@O\xb1\xe8\xc3\xe9\xa6%@h7\xe7\xec\xc6^,@2\xcd\x94e\xb8\x9c)@\xb9\xcc\xe2\x0c\t\n)@#\xeb\xc6Q\xeb\xb3(@\xa0y\xd6\rF\xe5/@\xf1z*^l7,@\xfcFy\x86\xf8\xb8&@\xcc\x06a\xc7\x97\xe8-@?\x19\xe1\xa7\xaf\xf8.@;\xa0O\xa4\x80\x8d1@2c;oN\xb91@\x99*\xf0%\xf1\xbb0@AJ\xd72\xf8\xc6*@\xe2f\xd6;\xff\xd2/@\xa4W!\x0f\x80\n(@\x98=\x9b\x94}F,@k\x9a\x8cc\x9f\x90)@\x9fX\x93e>\x17&@\x9f{\xd6\xb5\xa2\x97&@\xc7\x9e\x94n\xb9\x04-@\x02H\xe2\xe9\xbas%@\xf9)\x92\xc9\xe4\t/@z\x91\x02Xq\xd21@\x0c8=\x957\xcc1@d\xaaz\xad\xa3\xa8&@\xe9\x159\xe0\xf1\xb9&@i\xe6\x80\x0b~\xe71@m\xdbeD_\xd9-@\xba\x9d\xef\x1fd\x8a1@\xc0#gB[\xc4(@\x819m\xdc\r\xd1+@9\x15\xae\xc0F\x1f/@\xf0\xd8\xc0\xc5a\xfb\'@\xb5\xd7\xf9,\xb8e)@\xdf{\xee\xcb\x8ds+@\xde+\x04W\xa9\xf3)@\x9aw\x9d\xf0)\x92)@*\x91$5p\xbb(@a\xba\xe4r\x15\x12(@\xf1\x03\xdb\xa3b\xcb+@\x12p\xbf\x02\xa3\xfe\'@q\xba\x8d\xect\x05)@\x1d\xbd?\xef\x19\x1e1@L\xfd\x93\x0b>\xf4(@\xb3\xa0j\x19\x0f\xbd-@\xd8\xc4^+K|+@\x8e6\x168-:,@A4q\xab\xa5\x04+@\x84?p\xd2\xa9\xaf\'@\x1d\x94K\xc6\x89\xd1(@y\xb5@\xbb\xcft)@\x8fC\x0f;\xd2\xe0\'@\x13\xa5\xa8\'\xc9\x022@q\xca\xbd\r\x9f\xf5/@\xb4\xbdO\xe04\\1@3\n\xd66\xdc@0@\xa6\xd2&X<<0@\xa24\xbe\x1b\xa8\xa0/@\x8dv\xd5\xd6\xde\xa6(@0\x08\xb8\x85U\xfa(@6\x8c\x9b-v\xfe\'@\xfd\x94]b\x91\x90*@\xec\xffaQ\xd5R)@\x95\tK\x96\x92j1@O\x06|\xfd\xe73)@\xa9\xbd\xcd\xdd\x185,@\xd1\xa4\x0b\xe9:d1@\xd0\xbc\x12\x7f\x91\x8a\'@\x01\xe8\xedp\xd2\x0e(@N7Z\xb0\xc0\x92)@c\x97\xf9|\xfe7%@),\xdd\xce\x17\x971@_\xd4\xcc\xe1\xde|(@B76\x82\xe0\x05(@cz\xf8\xe05\xe1+@\xbaI/\x8f\xf0\x0b0@\xe4\xed\x9a\xac@\xb80@\xd6 \x8e\xe4\x97k1@\xc13\x95\x02\xd8\xfb-@N\xaf\xfc\xb0%\xb71@\x88\xf1\x06\x7f)\x15&@T\x04l\x16\xb6\x911@\xfa\xfb\xff\xa2\x10\xa01@>O\xa6\x89\xb4`%@\xb6\x8d\xfdA\x88S)@\xe4\xc2c\xbe8J*@+f4S\xfa\xc2,@\xeeI\x85\xfc|E1@i\x0b0\x16\xd9,\'@\x1e\xbb\xe9\x89\xf7\xf6)@\xf7\x06(D\xe1\xd81@\x1bT\x91\x99\x8fk1@\x8a\xef\xf3\xd7\xc8\xfe1@\xac6P\x1a\xcc!0@\xf4=\xc5\x14\t\x8e0@\x0fv\xb4#\x85V)@\xd93\xcex\xee\x0b&@;\xd5\xdej\xe5\xf9*@\xc6[bvW\x84(@\x93\xa9\xd5;\xa6N/@\xb2+\xfb3\xc3n2@\xe0}\x06\xa7\x05\xdf0@\xaeg\xb1\x06\\K1@\xe4\x03\xddJ>V1@\xd6\xe1\xdb\x92\xe7Z1@\xe7\xfd\xdc\x90\x14o1@\xa0\xc5d\x8e\x9d\x9d(@j\x890\xe5\xa6\x181@W\xff\x83\xaf\x90\xf3/@\x0ftP.\xbbZ,@:\x99\xf6\xa8O\n0@\x1f\x05E\xbe\xc04)@\xec\x01\x02T\xd3\xff+@b\xd9\xaeW\x0eF1@Kp\x10gK\x84)@\xec\x82\xe8\xab=!0@\x12\x02\xd4)\x14"&@\xc0\xcc]\xaa\xc6U+@\x85\xa4z\x96\xd0\x1a*@\xe3u\xa4\x07\x01k,@\x93[f\xf3?B)@\x0e\xe4\x98\t\xc7\xf2*@\xda\xe5\xa3\xd3iC*@I~\xcf\xdc\x19\x15,@\xe2\xb2\xff\x87B\xf4\'@\xcf\x9c\x9b!\xcdb2@\xc2n6\x94\xf3\xb0/@\x8d^\x92\n\x15\xa4/@\x17\xaf\xc0&\x7f\xbf+@\x8c\x00\x01\x9c\x08A1@\xe8\t-Y\xb0L%@G\xef\xc3B\x8d\x17+@\xfbf&8\xed\x070@!3\xb0\xe3\x1b\xfd\'@7\xc5\x19\xea(\x90-@g\xf8\xadR\xb9\x95.@4^_\xce{\xd6.@\\\x07O\x9c\xe3^1@<.Y \xa9=2@\xa2\x16$\x98\x8a>1@\xe1\xef\x86\xb09!0@5\x8b6x-\x06-@|\n\xd4\r\xad\xb5/@\r\xb4ml\x0bB2@\xe8\x02\x8a9n\xb6.@E(\xedA\x8420@\xe4<h\xd9\xd5\r0@\x8c\xc7\xcc\xfd8\x17*@\x9c4\x86\xa2\xf6X1@\x15\x06(\xe9s\\%@#kiI\x83\xca1@1a\x83\x0f\\E)@\xb9\xa4\xbc\x13\xab\x9d1@2"\xba\xc3\x90\xe91@\x0b3\xeas\x14\xcd+@\x95\n.\x7f\xd1\x82*@x\xa2\x80 \x03\xea.@\x9ax\'\x92\x87\xde-@j\x94\xda\x99\x0f\xcd)@2Q2O\xeay)@J\xa0\xd6\xe1\xe1*&@_"\xfc\xd1\xf7\xfe0@\x07C\x1e\xda\xa3\x941@\xd0\x8e(\x90\x83 (@\x03\xd8>\x17\'Q1@\xa3\xb3w\xbb\xa3\x99/@?\x7fN\x19\x15\x040@} `HX\x1a0@\xfc\xa9*)\xb7\x16-@\xd5\xe5f\xcbGn(@[\xd4\xff\xdf\xad1(@E\xa2\xdac\x10\xa00@\x18Ym\xd99g1@\x9f\xde\xa4z\xdfy1@\xde\nKC\xa0\xb11@K2\x11\x83U\xa4)@\xcf\xd9\xd5\xa2av)@\x88\x87\x89\x89\xc6\xd6/@\xdc\x8c]\xe5\xf3k%@q\x01\x8cEP\x81/@\\\x16\xf0S\x8f\x19+@\x1a\x1c\x0b\x95\x870,@\xe9=.\x14\x92?.@\x87\xedY~\x16\xca\'@\xce\x08\xe2\xc7"\xd81@\xc3\x111Z\xfal0@!s\n$\x0f0%@\xe7\xd2i6\x9c 0@\xfcU\xd4\xc3\x01\x97/@\xa8J,\x13\x89^2@\xd8\x8e\xceR\x16\x820@\xa0\x8a\xb2\xba\x0b\xf4/@\xdf<\x96\x97\xf1\x8c1@\x0c\x886}7~1@\x0b,\xda\x16\xa3\xde)@\xf8\xa7\xf2*W7,@\x08\xb7+\x01-\x82)@\x93\x07\x96\xf1\x16h0@\xc6\xf5\x99*\x04\x840@9$\x82\x0b\x9ba1@\xffA\x92\xc0&w*@g\x1aH\x03\xd4\x16)@0\xae\xaf\xa7\x96Q&@9\xc8<\xf3\xd8D2@\x11\x0f\xbe\xc1\x02\x8e/@=\xca*\x84\x92\xb2.@\xe4be[y\xfd-@\x86\xca\xde\x8a\xad[1@\xec\xfd\x98Q\xc6\x881@=\xe8\x11\xfc\xc5%&@\xbf~\x84\xd4Q\xa0/@\x96\xda\xf9\xe3-\x87)@bx\x0c\xb3\x1a\x08*@\xf0\xe2\x19\xaba\xd6-@"L\xa6[\x9e\x1f(@\x9eTP\xb6,G0@Z\x89\xf0\x0e\xc2\t1@\xfdu\xeaW\x0b\xa4)@.]\x94\xcax!*@\x8ac]B\x00F1@\x15\xe7\x0e\xd7\xe0\x10,@;\xa2\xb8)\x1f\x98)@\xf1B\xe67\xec\xfd)@\xd2*\xd0F4g0@\xf5N\x10M\x1b\xd6+@\x1a\x9c\xa1\xcc\xc6M0@\xcb\xac\xcc\x1f\xe2\xd2\'@\x18\xadvu\x0b\'&@\xd7\xdbt\xc4^\xbd%@\x15\x7fQ?q70@\'\xde\x00\x0fPH0@2\xa5\xd0M\x9eP/@\\\xb9\x02en@/@\xf0\x90$\xa3L\xcd.@\x16\xbd\xce\xf8\xa53(@\xbb\nJ\xd2\xb9\x820@IQf.\x17\xd8%@\x1eB\xd9C`\x1d)@"\xee\xb9\x95I\x01*@-\x8c\xea\x1ad\xb4/@\x06)_\xb0\xbe\x9e/@\xec\xa99L\xdf\xda1@u\xd6\x1bC\x9d^0@B\xee\xce\xce\x8f!0@\x1e\xacZ\xd2\xca\xc41@<\xb7?;\xa0\xec.@\xc7\x88 \r\x1c\x811@\x8b\xd2L\n<0(@\xe7\x15d\xcf\xfdi1@\x0c\x8c\xc6\xb3\xc7\x7f1@\x9d8\x0e\xdd\xc1#(@\x8b\xfe\x9a\xf3\x92=0@\x84\xdf\x8a:ds*@\\w\xbb\xb4\xf04(@\xea\xfe\xbcb\xc0\xc9,@\xfa\x0f\xfa>\xb7\xb80@\xbd\x82B\x01x\xfa)@\xa0k-\x9f\x8bh.@\xe92$&Sr.@"\xb0\xb5\t\xc9\x07/@\x85\xeagM.`1@V\xd5\tb\n11@\xd2\xd9u\x9dkr\'@"1}\x1b\x13\xeb.@~\xe77\xb8\xe8\xfa-@:AW\x01{\xa5-@U\xe4\x81\xf1\\\x94-@\xb6\xaa\xcf,\xde\x1e)@\x15}\x83\xdd\x1dV+@N\xafMw:\xe7+@\x811\xfe*\x95\xc7*@\xbca\xaa@\x01E0@ \x04K\x86\xba\xd9.@$\x81\xe7\xf2\xed\xc3.@#\xd9\xacPm\xa9%@\x96N\xda\xb8rj/@\x90\xf2\xc5\xa3\xb8\xd1)@\xec\x93^\xc7\x18\x15/@\xda\x9a\xb1\x1d\xb4N0@4.:B\xddn1@X2t\xb1Z\xd4\'@S\xedM]\xf3\x9c%@\xb5\xe8+\t\x0cJ*@\x16\xa5\xf2\x03w\x0b&@*\x89~\x0c\x9b.*@U\xd0N\x98\xe7P(@#\xda\xe6\x1f*t/@\xc5Y\xaa\xff\x04\xb7.@\xf3\xf1\xd60\x82X0@\xcd=iS\xbc\n.@\xb13\xd6\x0f\xda%2@\x8acl\xb4\xbe\xa4.@o\x98\xef\xf8\x0b:)@\xc5\x90W\x88\'\xeb)@;#2\xb9xg/@\xdaS\xb4\xea\xb7\xe8*@\xba\xc6.:|\x1d,@eP\xfa\xb5\xadD0@e\x91i4c\x171@\x9cq\x84\xf5\n\xa2)@\xe4\xb3\x11b\x9a].@\x17O<\n\xd4\x1e0@\xb8\xd3=\xdcS\x052@\\dQ\xf9n\xf8.@*\x19#\xd0@\t/@d\x0b+\xa8\x1f80@\x8b\x8dl\xe3\xa0q*@\xb9\xdeJ\x04\xf2\xb2%@\xf2k\xcf\xe0\xda\x00/@\xc4\x84\xc7\x07\x02Q0@\x0eH\xdfY\xcc\xa51@;\xf3\x04I\xe1\n.@\']&\xe0\xad\xe5(@\xff\x0b\x1d\x08_Z.@\x92+\rS\x1cB(@\xec|\\\x85\xd5\x8b.@\xa3_\xa3v\xb9w)@3\x16\xd6`S\x00/@\xc0\x90\xbc\xe3\xf6"1@"\x80lT\x1a<(@\xec\xd9\xd3r8\xcb%@\xd6\xa5\xa4\xb0S\xe7%@\xae&\xa8\x13l\xd8)@*\xc3KS\xb1\xd9*@\xcc{}a\xb2j\'@L\x01\xdd\x07\xdf\x97.@\x14y\xef\xdc\xf7\xcf(@\xf8\xaa\xb8\xc6"\x0c/@\xfdR\x01i\x1f\xe5-@q\x01\xf3\xc2f^/@\xcf\x9c\xe2\x14\x96@0@\x94M\x99g\xdc\x8f.@\xdbf\x0f\xee\x10\x05,@\xcb\x8e\x10|\xc1\x12,@\xcb \x028\xf0Z*@\xcb}|\xad\x9f\xf80@$\xa5"{\x98 *@wc\x8eI\x82\xfd/@\x18\xddXY\x04D(@\xec\xf6\xdauT\xc0(@;\x92\xabhX\xd1*@X\xed\x01<\x95\xe5*@f\tT\xd6\x06\x0b(@|\xacX\xe1\x8e\xa9/@e{\x84\x8f\x15\x9b)@2q\xe1>C>*@\x9b:\x0c\xa3\x10\x8c+@\xec\x9a\x03\x05VK0@fI\x86+\tc1@z\xe4YVi\xeb-@\x86@5\xfe\xc8p)@\x1f\xb8\x92\n\xb1K(@}\x93^\x08\xc0\xec0@\x02i^X`\xe6%@\x1b(bs\xd5B0@\xd4\x0c\x80]\xd1\x04.@\x7f\xad\xdc\x8d \xe7%@\xf5\x0e\xdfh\xe7\x19,@^\xe4&\x0ffV*@>\xf6\xec\xed>\xee.@ \xb6\xffI\x91\xeb\'@\x11\xee\xe6\xa7V\x030@\x9c\xe3E\x01\xb1\xc1.@\xdf\x84\xd6\xca\x17z.@*\xa8w\xf5\xa8T.@L\x81S4\xf5\xfd)@\xfcym\xdf\x0071@\xefMP\x96\xfc\xde.@6\x05\xfc\xcc[\x94.@9\xf0:\xe9\x8d~.@O\x10\xde\xf12\t/@\x908\xaa\xbb\x9eH0@\x1d\xd1\xc8\x1e\xcb\xa8/@\x91K&\x9b\xe6\xea1@\x1d\x83\xa4\xaa\xa5\xe41@\x02\r\x98\rrJ1@pS\xfb\xa2\x8a=/@@\xcc\xf7\xe0<\xfc/@\x99?\x07\xe5\xc6R,@.\x8f\xcbJ\xa4\xff,@LG\x88\xa4\xd9\x0c(@!\x1d%\x1d\xc2F)@G\xa7k\xd7N\x13,@\x9eF\xb0\xcfV\xe8+@\x83\xf3\xf0\x1d\xa2`(@7p\x10\xa7\xa0R%@\xd1\xcc\xd8%\xb1%,@p\rf6\xb2d1@\xe9\x1f]\xfb\xc3p%@\xff\x86s\xfal$-@!\xbd\x13\n\xd45.@{\x9f)\x8dh\xde%@\xec\x97\xe9\x99[</@=2\x9b\xb8\x95r.@\x96\xdb\x0c\x81::1@\x96\x9fKD\xfa\xbb/@\x05+\xc8/\xdcs0@\'<\xb3\x8b\xab\x9c)@pK\x86)\xd0f0@\xb6\xfc\xea05A,@<Y7X\xfa\xf6)@\xba\xbc\xf6\xd6\x0br/@8\xe1CE~\xa7*@p\xfa\xa39\x10r(@I\t\x84\xe2\xf7[)@Z\x13Vy\x99\xe3)@B3L<M(*@\x15&\xe9\xd3\x93\xbd*@\xe7#\xf4]q\xc0)@5\xb9\'\xc7R\xf71@\x7f\x17\xd8\xe1\x9b\xff*@\xec\x9e\x94\xc6\x9c\n\'@\xfe\xfdn\xda\xe8\xff.@\x1e\x87y\x057%\'@\xb4\xb6\x8e\x19\'\r&@\x84\xa1\xc1\xcaKn+@\x0b\xa4\xd1<\x90\xed.@\x82p\xe0\x8fy\x012@\xf6F\x1cs\xbb\x07&@\x1f\x1a?<\x1a\xd9-@\x89*Plf\xb1*@Y\xc9\xe2}E\x03+@\xf5\x1c\xae\xe8\x8f\xb1*@\xad@\xb3\xac+\xad(@\xb3\xc9\xe9;\xe5\x110@\xb3\xa6\xc0\x14\xfcL/@\xfa\xe2\x8dcbT0@j\xd0\xe8J\xaa\x810@e\x1a\'w\x0511@\x86\xb4\x97W\xe4\xd7.@\xaaW\xbd\xf8330@\xaae\xe9\xfd\x96C/@\x1e\xf9R{"41@V\x14o\x8bj\xb6%@\xdf\x9bE}\xe0\x98/@=\x9e0\xd0\xb0\x0f*@\xa8\x87\x98\xce\x8a=&@<\xee\xe5i\x1f\xe1+@:\x06\x06T\x15\x14-@\xfb\\\x0f\x8b\x85\xab%@Nf\xf7a3\xd31@w\xc6\xf4?\x0f\x12(@\xaf\xb29\xd2\xb1J.@4\x01nU\x98\xa3.@\x91\x9b.M\xeeK.@\xad\xb8\xfe\x86\xf5\xb7)@\x8b,\xcdh_\x1d0@\xfbx\xbd\xf1\x83w\'@\xfd\xdd\xa9\xcfR5,@;\x11\x0fJ\xf94/@\xe7t\x7f\x1e\xea\\1@\xa0k\xf8=]j*@U\xed\x8c\xbf\x1aC.@\x06\xfb\x13\x1f\xe7\xe3.@\x0bg\xe4\xf0\xc9{&@"Oy\xd04\x050@\xbdn\xbc\x04t\xb9/@\x94\xddv\xd8\xb2\xbc0@v\xa4G\xc7K9\'@\xa6\xb9\x1b1\x92\xec\'@;\x0ff\x8dI\xf8&@8[\x80\xa2\xfb(1@yHc\xcbG\x7f0@\x19p@#\xaf\xce1@;\xaa\x02,^D/@+l?\x80\x94\xb00@8\x07D\xbc\xdbl,@D\x85\x89\x96r\xaf.@~\x1bmOy:/@RM8h\xdc\xc6-@\xfer}\x9e*\xfd)@\'\xcb\x12z\xca\xb4+@\x82\xc1\x9f\xde\x7f\xcf.@\x87\xc8\xd1\xeex$-@\xb2\xd6[\xbc\x16D1@)0L\xd2p\xa0,@\xbcxh\xc2\xd1\xb6*@J\xa9\xe2\x17c\xa30@,\xa7\x05\x8f\x17@,@)\xc7\xdaF.\x15/@\xc3J\x88:7\xb50@iL\x83\xaf\x1a\xb2(@\xd0$\x8ca\x15\'(@|N"\x82\xcf\xaa/@\x03\x9c\x84E\xcc\x1c*@\x17?\x10\x86\xa5\xdf+@\xc4\x0e\x9e\xd8q>1@b5\xf5\x85}\xa01@I.e11\x84,@\xab\xc7\x00\xcbI\x1f0@9=p!\x91O-@\x19/\xb5\xeaR}-@rzc\xcfob.@\xb7m\xb7\xbf2\xe4*@\xd5\xc5\x80d\xac\xe10@\xab,|w\x1c\xd0*@\xaa\x05\x81\xd6nE,@\x9b\x8e\x15\x93\xe7\xea.@E\xbczL\xc2\xcd-@W4\x06\x16\xb3Q(@\x1f\xd7\x01T\x08\x17/@\x9a\x04{\xab\x9e\x83&@?"\x16\xb5\x16\x95\'@`\x8ef\xdf3\xe1/@h!\xd7y\x1f\xaa\'@$\x19VPw\xde-@\xe0z;`\xeb\x13/@\x91v\xf6\xd1\xf0\x07(@\xd1f\xd1\'\x14|.@\x1fGV}\xf6\xa8&@G\xfd?O\x91&/@\x01CSa&U0@{iL0\xe5s/@\xaf\x88\x05\x8fh\x81*@p\xf5\xa0\x8bA8.@\xd2MY\xeb\xe3\xa6*@\xdf\x803z\'\xb6*@N\rdC\x93c+@~\x16\xe2\x02\x93\x8d&@o\xc1F<f 2@\xc6\x1f\x1f@|\x9d.@\x11\x17\xe8\xbe\x15\x94%@\xd3\x9cV\xe3\x1f\xff)@<\x0cE^n\xe7.@\x06f\xec\x15\xf5\xfa(@d\x7fyAq\x80(@\x13\x7f\x91\xce\\\xf4&@\xba\xef3$\x8e\xb9.@\x00\n&m\xc5\x110@A@\xaabU\xde.@\x8e\x01\x1d\x1e\xef]1@\x08M1\xd4\xe4\x9d.@\xe0Q\x05\xc9\x00X.@\xb6]s\xb6||*@\x95\x08\xc0\x1a\xc9\x87+@\xb5{\x0f\x1f\xc1()@KuA\xbe\xd3!/@\x08\x15\xb9r\xde8/@5\xab\xc4\xdc\\N1@p\xc5T\xba\xaf\xde&@\xfd(\xeb\xd1\x9e@1@/\r\xad\xfd\xfb\x91(@\xe4IW\xb0050@\x13\xcc\xc4\x9c\t=&@6`\x96_<*\'@mJ\xc0\xb3\x0c\xb3-@\xa6\x82\x06\xb4\xd2\xd3&@\xe3\xd7\xd0H\xaf\xc8(@X\xe8\xc8\x85cM0@.K\xe7|\xd3U&@8"\x80/R\xf1.@8\x11\x8d\x9d2H*@\x8aP.\x13\x953)@\x05!C\xb5\x92S&@4}:{Z\xd5&@\x07\x8b\xb1\xc7\xc6\x9b/@X\x9cKh\xed\x89/@6\x95\xbd\xd6\x04B+@\xb56\xa7\xab\xb2\xa5(@\xac\x89q\xe8&q(@\x1e"I\xda_V&@\x0e\t\xb6\x9a\xb3\xef&@\xd4z\x86"\x08<*@\x7f\xc1l3q\x9c*@\x1a\xbe\xf0\'\xa9\xa90@\xd0\xd9\x16R\xb1\r/@-\xb1\xf4\x8f\x7f\xd0&@\xa1\xde\xe8y\xbaJ.@\xd1\x9dX\xaeKn1@\x80\xad\x94q\x11\xc9,@\n\xf5\xd3\xbfgM1@\x06\x18\xe7\xc9\xad\xed.@\xaf.\x17j\x17\x90&@(\x88\xb7\xa6\xd5\xe4&@\x96\xa5f]\xfdA*@K\xb6\xc9jW1)@I\xf3\xd6\x1dIz*@\xb2\x1a\x85\x90\xa2\xe4.@\x12\xd7\xe8x\x06\x7f1@:\xab\xc2t\x86j&@\x87]\xd5\x12Nw/@\x84\xbc;\xfd\xa9\x9d&@\xe1\x95A\x14\x1c\xaa&@\xbb\xfc\xe07\xf2\x940@\xe3BgG\x9b\x9c/@&\xa6\xcf4!D&@\x94nn\xa0\xb8\x82(@\xcc0\xa1\xc6/J1@d\xdc\xd9}\xfe./@\xb7\x1eb\xb5\t\xcc/@\x82\x00\xc3\xd4\x10\xa1&@7%X\x05X\xb90@q\x9f\xe0K\'&&@D\x92b\x88{h(@\xc5\xf7\'\xd9\xad\x05/@i[\xd17f\x90/@\xfcn\xc8\xfb\xb7\xd2\'@\xcf\x8f\xc1\x97\xbf\x98-@\x96\x11\x1eJ\x14@1@zJ;\x14C\xa8&@Jf\xad?\xb9\xb4&@\xb1$\n\xfc\xc4F1@\xc9\x0ci\xe3V\x1f/@\x9f%>\xc9\x14\xce,@\xbfs\x80>\xc6\x16+@\x00\'\x921&\x0e/@\x126u\xb7G\xae/@\x8e"x/[1.@G\xecBU\xb4%/@7\xfa\xa6\xa4\xfe\xf8&@H\xa9i\x8a\xb7\x81&@\x1a\xc2\xe2\x15i\x03.@\xc7,-u\xd0\xa2+@\xc44\xdf\xb6\xaa\x10&@W\xddtY\'$)@\x9d\x1au\x91\xefl(@\x03Q9\xf8|E1@\xe5\x19>2,\xfd/@\xc00\xdcqG\x030@cY\xc2<\xa0`%@\ty\xd7\x9c\x93O*@\xbcU\xf3\x82\xf7\xe3*@&NR\xd5\xbb\xbc/@\x17\x02#w\x98\x18-@$v\xb5\x9c_1)@Rwrh\xc3p0@H\xbf\xa0\x83\x15\x80/@\xf9\x18\x00-u[1@\x81\xc7\x93\xc6\xf1o1@\x85\x94#\xf1\xcc\xea,@\x1a\x86s\x88_k&@\x7f\xb9\x9e@dA*@\x89\xd7\x87)\xd3\xcc.@6Z\xa3i|\x080@\x0eof\xc4\xad\x01(@&\xb4\x0f]\x8eb&@\xdf/\x91\xbc\x18\x15&@\x1aK\x16@_\x0e)@\x8e\x9b\xca^\x10\xa3&@?\x9fI\x98\xbd&/@}\xf2\x01xe\x12&@\x17\xcc\x16#[\xea%@\xc6u^\xbdtO)@\x81\xa2]\xd9[30@\x0cd\xc2J\xf4.)@Bt\x80\x19\x97-(@,\x10!\x18"+&@\x88+r8\xcb\xd3)@\xd4\xa3\x9b\x18_\x080@\x15\x85\xe8\xe4\x8ae+@\xaf\t+\xdf\x05\xea0@\xd79g5\xeaf1@\xb1\x98R\xc8>g&@\x04xr\xe0\x12x)@\xfd\x06f\xf6\xb0\x98)@G\xd9\xa4!\xf3<(@\xf0r\xe4\x18\\\t-@\xae!\x16\xc9}K&@\xbc\x8e\xcc\x87\x88\xe7\'@\x02\xce\x8b\xb0\xcdt&@\x81\x0fc\xab\xeb\t1@\x9a\x1c\xbc\xbb\tb1@\xa2\xf2\xdeB\xa4\x180@\x15\xb3\xa2\xec\x1dY.@\x14\xa5\x99\xa1\xfe\xdd%@\xe4A\xd9\x7f\xb9J&@B\xd7(\x0f\x17\xf2/@\xc4}-5\x91u-@O\xd0\x0e\xb18\xfc)@\xb7+\xdc\x85\x12\xd7%@\xfb:\xa5S\x1d+&@Y\xb8\xb4\xd5\xb8\x1f)@ZU\xd2\xce\x11\x81/@\xee\x13&GZn1@-Ru\xa8d\x061@i\xa0\xc7\xef\x7f\xbd1@,\x02\x1e\xbd^K0@\xf7a\xd6\x12\x0e$)@\x16trG1\xfe)@\x86`\x82\xdb\xe2\x81)@\xd5P\xcb\x97\x84\x1f)@\xf4\x0c2\xd4\xf8g&@c\x01-\xe8&\xe0-@\x01\x8ez\x85o\xcd%@\xbaW\xa3\x16WG*@l`X\x1f\xd7\xeb)@\xb2\xb9<\xc0\xbb\x0f1@:\xf7k\x07g\xe9*@i6Z\x84\x14\x93/@\x93\x80\xd8\xc4\xcfJ-@Z\xf4R\x14}\xb1/@\xe4\xf6\xe6\x00E\xe8/@\x89\xf5\x83\x89\x04\xb1%@\x0cR\x87cT\xfd+@9\xe0\xe8\xa5U\x9b&@\rmP\x1e:T1@,G\xdd\x1b,@0@\xa4\xa9\xe9\xb4\xfb?)@\xd8\x95\xe8\xcc\x8a\xad.@\xef&\xfcX\xf7\x12.@^0\x8b\xd8\x1db-@\xd7\x10\xeb\x11\x0f\x8d+@2\x1a=%\x88+1@:3\xb5!\xf1\xdf1@\x13\x14%3\rD0@\xf9\xb3l\xd2\xc3\x0b1@\xa0\x9e\xd9\x86\x8d\x1e/@\x1bC-p\xe4x.@b\xb66\xffS\xf4(@\x0b\xd1(\x7f\xe9\xd8%@H:lt\x04\xcb/@\xd9b\x00\xb2!\xb2.@\x04\xe5h\x19<m,@P\xe28\x8dk\xdb)@\xd2\x0e\x10v\xdd2-@\xa8\xc0\xca\xa5\x93\x15-@\x9f\xcf\x00\x98\xf2W)@y\x84\xb0\xd3s|(@qn\xcaw\x87\n\'@c\xcf\x18\xdf\x8cm0@u\xa7\x91\xa1\x8b\x1e%@J\xb2\xf3\xca\xbd7+@\\\xdc\x87\xd2\xfd\xb8/@\xd13\x8f4\xf8\xb5%@\x11ytk\xd9M-@6q\x7f0\xf990@\xcd\xa8\xb6\x113\xab%@\x9f\xa4@\xa6\xa7\xec\'@\xf37\xa6\xf8Ua0@\x9cmV\xb5\xfa\xfe+@\x82s\x07_JB/@\xcd\xae97V\xad0@\xc79\xea\xba\ra0@A(\xe9\xcc$,.@\x92\xd6I^\x05\x10&@\xd71\xf5(i\xf6.@\xf7\x1f\x1f\xde\x90n*@?G\x8fPg\x8f0@#Ugi% 1@\n\xb5\x89\x1ei01@\xc6\x9aBa/\xbd0@Y\x10N\xa4/\t&@\xf1\xff\xc5\x9d\xd1\x8d0@\xaf\xe85N\x01\xd61@\xca\x02\xd2\xe2\x03l%@\xd9v\xb7\xab}\x85%@\x90\xd0\xcf(\xa6\x820@\xdaA\xa2\x08\xc3\xd81@~a\xf9~\x9e\x1f1@%\xb0\xba\xe637/@\x98W\xa2br\x8b*@\x85>\xff\xea\xa3!.@\xd4a"\xc8\xf2\xb80@\xee\xb9\x82\xf1\xebU)@F\xf7\xf2\x7f$\xcc1@\xa0?\xcd\xea\xab\xb6)@5/\xb8\x92\x95\xc4*@\x84\x03\x82\x06\xe4j)@k\xb5\x96\xa7\x1a\x0e&@\xd9S\xd7\xe7\x875.@N}\xe2\x81\xbd\x9a.@\xf2Wz\xd4\x00\x14&@\x04\xff\x91\xb1\xf0\xd11@%\xf7)\x80\xa96/@\xd1\x0e\x1d\x0cm\xb2)@w\xe2\x7f\t\xff\r&@4\xbf\xd6\x18\x97\xb8/@\xd3\x14\x95\xe3;z-@\xe6\xb8\xd3\xc5*\xd91@\x9f5y\xd6\xc5\xc2%@\n0\xbe\nc\xe8(@\xf9{\x15\x87N\xa90@lU\x86t\xec\xbe0@\xa3\x98\x89C=\xc90@v\xe15\xf5\'\xd50@ 17\xed\xc3\xa71@\xf3\x90\xf8%(\xd91@R\xce\xe1\x06\x11\xcd-@U\x9b\x05\x8c\x1dx*@\xb4\xf3\xdf:\xdaw1@\xe8\x0f\xeb\xf7f\xad*@=n\xcf\x8c\x99\xd3(@{,,\xb2(\x9f1@\xf9`t\xbdX^)@\x14\xdf{\x01z61@\xe5\x17#vu\xcf(@}0\xcd\xcf\xf0\xc2+@\xe4M\x9b\xdc\xda\xe11@\x18\x1f:\xe8\x9a\xf7*@\xd9\xd5)\xf4\x8321@\xfc\x15\xc2\xe5\xd0\xe2)@\xf2\x1c\xc2\xa8E\x191@\xa3\xd0\xfa\x15\xfd\\1@\x05\x078\xf1=\xa8*@H\xe4\x17\xd2\\+1@W\x80\x03\xfbB\x890@-\xf6\xe3\xc8E\x04+@W/Q\xe8\xbe\x0c.@-\xe5\xf6\t[\x0e,@\x7f\x9c\x8f\x7fL\xd41@ x\x94\xbf\x88\xd2*@+\xfb\xfdz\x1d\x0b(@\xf0\xae\\9\xe3\xdf-@\xbes\x7f\x19\x81\x850@\x1a\xac4\xd32\x0b,@\x03\xe9_\x19*\x8d+@Db\xc7l\xed\xac)@\xae\x98\x8d\xe8\xef?1@^\xff\xc9#b\x020@\xee+\xcc=\xbe\xfc,@N|\xb2p8\x1f*@\xf6\x0f;\xe0\xb4\xd1(@V5\t\xa0\xc40(@[nb\xb0\xfe:0@\xce\x85\xed\x14\xfd&-@e<6\x0f#6*@@m\x04\xa6i\xdc\'@\x9b\xa86U@\xf6+@\xb9\xc3uQ`\x7f\'@\x9c\xe9{\x9ai\xc5/@\xca\x0bMA\x1b\xc51@%\xa34!\xc0?%@\x17Tu\xd9\'\xbd\'@\x05i\xe8\xc2\x01z1@\xa6\xed\xb6\x8d9Y%@g\xb2r\xb0\xc5\xcc%@\xcd\t|\xabgN-@\xc3j\xb9CC\xa3,@K\xd4\xe2ak\x8d1@\xde@\x1a\x9f\x9b&,@\x85!\x7fc \x8c.@\x9b\xe7\x9e\x0b\xb2\x1a+@\xaf\xa7;\x97P\xbd0@\xa2X\xba\x10\xbf\xe5*@\x8dL\x9cS@\xf9-@{\x1f\xa6Ht"-@.\x0f\x00>_\xeb/@\x03\xfc\x93s\xdf\x8c0@)0\xf04\xaf7)@<\xc7\xf58\xf7\x86&@\xed#\xa7Bk\xff1@HN\xb2\xaf\x19:%@\xcf\x8e}\xa7\x83;.@`J\x83X\xd5\x981@sD\x8e<J\xd6\'@\x89zz\x82\x7f\x02(@\xdc\xb6\xae\x1b\xa1\xaf-@h\xe2\xbf\xa2\xf9:+@\xf72\xed\xb6\xd1K1@!\xfb~\xcb\xdf\xf5\'@\xdb#\x97\xa8\xc0\x9c-@\x1e\x08\xeb\\\x14=-@%\x03g\x87H\x1b2@Tzd\x1d\x84\x880@s\x9c\xca1\xae"(@\xb0\x06\x08\x12\xed\xac\'@\x92{vNF\xd6\'@auu\xef\xd0\x1e/@7l\xb42O\xdf0@i\x8f\xce\x16\xd5\xa8,@ic\x89\xcaL\x9c,@3\xef\x8a-\' 0@n\xfb\x08\xc2\xca\xf3\'@7\x1ek*\xb3H1@\xa93\xba\x96\xd9\xbe/@<@~o\xc6\x0b0@\xf4,E\x8e\xd7\xa30@\xe4\x85\xb2(D\x9d\'@\xd4\xfb\x18\x98\xb1\x180@Q\xfe[\xd79 +@\xf5\x83P\xeb\x16\x900@\'aG\xd2\xea\xc6-@\xc9\xd3O\x1dom1@\xc7_\xd2\xec\x15L%@\xbc\xcf\x82_ia+@\xaa\xfc\xde\xc8\x83\xc70@k]\x05(\x95-1@!L\xdc\xc2\xfaQ1@\xcc\xaa\x91\xb3\x87\x90\'@\xc1\x95uK\xf29)@\xf8\xccJ\xee\x8f((@\xd5\x87\xe6\xd0\x0f\xb9/@\xd6\x05\xee\xfb\x8fk%@:P\xab\x85H\xd6\'@i\xaa;O\xc28(@h\x1a\x15\xc8\xf5\x96/@\xd8\x00\xaf \xe1"+@S~g:\xb8|1@\x99\xa0Z\x7fL>)@W)\'\xfe\x9e)(@8\xf3\x93\x8e\x17\xe5\'@\x811\x9c\x95L\x050@\xc6tH\xe8\x9b\x12,@r\x1ad\x1bcR,@$\x1e\xb0\xe6\xdb\x9f-@Xd}\x1a\xe5\x0e+@\xe7\xbc\xf7\x19b\x0e,@9\xb1L\x01<\x871@\xcfc\xd0\x92\xdd\xc6*@\x95M\x8e\xb3\xac\x97,@\xe0\x81\xbc\x93B:+@@!g\x89UJ,@\xcbM\x92\x0b.\xd4\'@\r>\x9d\xec\x1b\xe5\'@\x13Q\x90\x03a\x7f1@\xea\xc3\xd0t\xd8\xd9*@\\\xd6\xb5\x07\xa7\x17,@\xc3\x08\xc9\x9e\xcb\xdf/@}$\x00Mt\xc5*@W\xa5\x8b!\x9d,+@\xf1\xd1xV\xec\xe0+@<\xc7\xd4D1@,@\x1e\xa6]\xf4\xf07)@\xf8\xea<t\x88\xda\'@\x14\xdfU/\xa8\x1b/@\xd0W\x15\xc5\xba\xa3+@O\x1f\x88.\x8f))@\xec\xbb\xfe\xcd\xd1p1@\x84\xe35\xf1N\xdf*@\xd0\xba\x9f1\x1d\x1d(@o\x83$-\xd3),@i\x07#,-\x17,@\xca\x9d\xb7\xc7.\xac*@\xdb%\xa7\xf5%L+@\xd99\x87\xfee\xac&@b\x1d\xc5\x00Z\xc7\'@\xe1\x1bQ1\x16\xee.@b\x05\x0f\x08R\xfa\'@\xa0kH\xdc\xf7\xa3)@"\x94\xfbQ9\x9f+@\x1f\xc1\xa0%\x08T)@\xa9\xf1\xa7HO\xc0&@\x9c\x11\x97\x11%\x14-@\x94\x06O\xd5\xac\xde(@\x0f\x17\xd4-$s-@,\xa1\xd0+\x04+0@l\xe2\x8d\x9ei\xad,@\xaa\xaa\xdbq\x8f#,@\xaa\x8eh6\xdc\x98(@\x8d\x7f9\x1f\xca\x0b.@\xc7\xe6\xcf)\xe2C.@\x1bX\xc5\xde(s(@\xc8\x86\xee\xb6\xc4\xf1\'@\x7f\x8d\x94\x8c\x12\x9d)@(2\x9e\x8fZ:)@\x0b\xae\x12\x1fK\x1b.@dx.\xa2\x93\xcd\'@o\xcb\x14N\xe5w+@\xef\xd5\x87G\xe6/-@i\x81\xff\x01\x83 (@\xc5\xc9\xbd\x96}\xd9-@\xd0r}\xc8\xe5\xe2/@w\x10[\xbc\xbd\xc4*@\xe0>u9Kw.@\xa1Z7/^\xac-@z\x0f\x80h\xb5F(@L4\xe0\x80\xb5v)@\x11\xe3\x02\xd3\xac\xee1@\x832\x07\x8er\xe9+@v^\x0f\x19\xf6\x80.@\xdbm\x88\xce\xc7,0@\x9fw\xe3]\xd6L\'@\xe5\t\xf0eB\n(@\x03p\xb9v\xd0_)@O`\xe1\x84\xe6\xe4-@\xe2\xff\x82\xc2\xdcl(@z\xaa\xfb;\x8c\x8a\'@,\xbeC\x0c\xfd",@\x12_\xd2C\x15\x150@\x9cG\x06P|2,@\xd8\x80\xde\xbd\x83\x92)@\x03\xd7\x00\x16\xc9\xbb(@Dj\x8c\xea\x19w\'@\x1a\xcb]+\x9f\xbd\'@\xf3\xb1\x00u\xda5)@\x13&\xa6\xf2\xb5\x92\'@+,p-\xe6\xa5\'@\xb7\x92,\xb8\xed\xac,@\xaaK\x02\xd8\xd7\x012@[j\xc9!q\xfc(@\xb6\x86*q\x9d\xf61@Wft\x1bo\xc3\'@"0~X\xeb\xac(@\xee!P\x06\x93!(@\x82d\xf9ElI,@\x0c\n|\x02\xe7q/@qj\xa7\xcf\x9a\xfb\'@4\xe9\x99\xd3Pd.@\x1c\x18\xce\x11\xb3\xb5-@C\xb0/W\x1e\xec.@\xf9\xdd\xef\xf4\xcb\xbe*@\xc2\xca_\x95W\xba*@\xbf\xfa\xc1\xa3\xd0\n0@\x19^\xfa-\xf9\x96)@86{\\Q\x9b,@\xa727\xd0\x1a\xd6.@\x10<Q\xf7\xa4t%@\x17?\xa8\x97\xfa\x032@j\xa9,\xff\xca\xb21@I\xfa\xfe\x08\x1e\xd4-@\xd6\xc2\xea\xc3b\xc6.@v\x8fk?\x0f\xbb,@K\xce\xb5g\x9c\xf5.@\xb7\x07\xfd`(b,@\xc5\xc4\x1e\xaa\xad\xe30@\xc9\xe1\xdd\xcd\x1ds(@\xec^\xf7a\xd9m.@\xb6h\x0e\x19W\x88/@\xa0\xd6sX\xa9\n0@\x81<N-\x9f\'-@\x0c\xae\xdf\x10 \xe7)@\xfa\xc6\xbf<\x06\x9e/@\xfaAS\xca\x11\x86)@t\xf8"]\x02\xa40@\x93\xe5\x8d%~F,@\xa1\x02.\xc4\xd1\xf51@\x19g\xcb\xe8\x89!-@\xadY7\xfa\xcf\r-@9\xa3\xd9?\x17\xfa)@n\xc7\x84\x07i\xfc\'@\xc7x\x9d\x9b(\x19,@\x87\xfb\x89C\xcdG2@\x88\x08\xba\x0f\x83~,@\x14%1<f\xd0-@\xeek\xf5.\xaa\x1d0@FS\xbd7\x98\xb2/@(\xcd~WX\xde*@\x15\x9d\x8ad\x8f\x93.@\x87g\x17\x08|\n/@Y}\x11\xe5)\xd6\'@il\xdb\x95\xb1\xe7-@\xff\xd1>Oi\xb8/@\xf0\xc75L\x0f\x9b1@\x00^\x02\xf9(\x0c)@\x1e>\xa5\xc0M9(@\xbey\x9d\x8f\x18\xc2.@\xaa\xe9$\xaa\x95\xfa-@\x8c!C&\xcf\xe0\'@\x96\x95\x8d\xd1\xee\xae-@\x19v\xadG:\xe4-@\xed\xe3\xb9\x1c\xcc\x8e)@\x01\xa3\r\xf5l?/@\xbb\x03\xa3\xb0\xfa.-@\xe83D\x1f\\\x0e0@\xa9\xd4\x886\xca\xef.@E\x81NK\xbf\xba(@"\xec\x04\xb67\n+@\xcd \xb0\xd1G\x9b-@\x84\xe3m\x04\xd3\xaf-@A\x16\x86\xad\xc2!-@zO\xbdF]\x1c(@\x03\xb3\xed&\t\xd2.@\xeal`\xb1\xaf\x0f/@\xddn\xcd\x11^\xa1/@\xd8\x94\xfbW\xd8\xde-@\x8d\xe6{\tnw)@\xb5\xac-\xcbh\xe0.@JC\xe0I\xf0\x93/@\xfe\x04%\x11\xaf\xa5(@\xf5(\x8d\xe0d&)@-8S\xf6\xb2o/@o\xcb\xb2\xea\x1a,.@\x03\x9e@p F-@=\xc4\xe3\xd4\xef\xe2-@\x9f\x1e\xed\xbeoD.@O\xf1\xf8\x0e\x81\\1@hn^\x9f\x0b\x15.@\xba\x8a\xc4\xd7\x8c\xde,@\x12U\x9e\xd1\xfd\xe7&@\xc3\x8d\xdb\x10N\xa0)@\xfc\xd0\xfb+A\xd6\'@!D\xd2y1[1@^\x9dZn\x07\xca&@\xad\x1f\xd0\xa8+V)@DY\x13\x02\x84k/@\xfa{\xd1\x96$\xed-@\xf1\x87tZj\xf90@\xb4\xd4\xdaz\xc7~&@My\xcb|\x8am(@\x08\x00\xf3\xbc\x0b\xaa-@\x13eay\xef\x1e&@6d$|}\xae*@\x98\xd7l\x0c\xd0\x1a0@-\xfc-\xef\xe6\xb6&@\xe1y\xd77\x08:)@\xc4G\xed\xc8\xf06&@\xc8.}\xd8\xaa\xba,@\xc4/\xbe4\xd2\x87\'@\xb6Nf\xd4V/)@\xf5\xbb#\xa8\xb9+)@\x16\x07\r\x91\x08\xa8-@7\x1f\x1f{o6.@\x8a\xe2\x06~\x92\n&@`5\x17\xa1\r$0@\\l,\x03\x8a\xa3(@0,\xfdY\xa4\x17\'@\xfd\xc7iL&}.@_A\x1f\xfa\x02d*@9\xb4\xc2q\xd6\x1d1@\xbaJpel\xa0%@}\x886F\xe5\'+@v{\xa1ON\xa3)@\x1cs\xf1\xb2\xf9q*@\xad\xb6i_\xae\x94-@\xe3=\xce\xae\xb6\xab%@\\\x7f\xb7k\x8c\x8b.@\x84\xc4P\xca\x90\xa3+@\x1d`\xb6\x8fLp.@v\x8f\x8e\xf9\xf7k/@\xd9\xe8)D<\xbc\'@a8\xc2 \xfb\x1c&@\xbe\xe6\xb4\x84z\xeb\'@\x9cVJa\t\xd9*@\xa5R1\x98$\xa4-@d\xa3\xfd\xca\x18A(@\'\xfa\x81^\xca\x9f(@\xf1W\xcctI\xd6\'@dvI\\\xf0+0@\x14\xa1\xb3\xfe\xfaj&@\xa2=\xa1\xad/Y&@\x98\xe2{\xac\x8b\x170@gs\xf9u\xcbn%@\xbc]\xb8\xda\xcd3/@G=\x15\x1c5\x1d&@\xac\xf6[\x80\x83\x19/@1*\x10HN\x1a(@\xb0\xcc\x0c\xdf\xdc\x0f2@\xdf\xffs\xc2W*/@\x14Es\x88\x0fb+@\x9ew\xf4isi)@\xf5\x1a\x83\x1f\xbe\xcd0@\xef\xee\xd7\xf4\x9c\xa9)@\xe9\x10\xd5x\xec;/@-n\x13\xde2\x00/@\xf7\xa9\xe6\x8c\x953&@\xe4(\x1by;\xcd-@\xfaF.[k11@\x01)\x19\x99^A0@\xb7#\xd3\x8d\xaf\x10/@\xf4$\xeb\xa1\xf9I&@\xff\x1f\xd4f\xff\xf3%@\xbc\x1f\xe80|K*@\xa3\x147\x97t\x8e\'@\xa0\x89\xc1\\/=*@IC\x9a;i\xd41@\x12\x94t\xd5\xeb\xe0%@\xc6P:\xe9\x14\x1f0@\x03\xb3`\x90\xc0\xf6\'@\x10o?\x98+G-@\x84\xe7\xd9Ohq%@\x99\xd7u\x15\x9d\xfe/@\xc1\x13\xc3\xcd\xd4L)@\xb8\x16\xd3\xf7?\xe6/@\xb4\xee\x1d\x8d\x13\x14\'@\xa2\xd3\x81]\xaf\x05-@5\x85\x13.\xf2\xe8-@\xb2-\xc9OY\xf5.@\x8f`A5MV1@\x10\xd4\x90Z\x96\xeb-@!6\x8b\xfdk\x8a\'@\x0f\x9a\x03\x00\x89\xda-@\xfe\x03\xdc[Ov1@\xf15\xc2\x82\x8a\x94)@\xe2\xbaK^]\xf4,@\xc0ap\xf9\x14\xdf.@\xe3\xfa\xd0jQ\xf21@c\xa6)Cd%&@K\xfd\xaa\x03\'\x86)@\xdbb\x12w9|,@"\xd4\x9b\xb1\x9b\x041@\xa8y)\xf8[\xea&@BgX\xe4\xd6]0@\xbaC\xf8\x8d\x99\xf1-@\xeb\xfc\x02\x8a\xed10@\xd8\x90\xb0)K\xd6\'@ )6\xb5\xabr1@=\x07,"\xf6\x8a0@\xf4R\xf1\x8f\x8f\xe9/@,{\x91\xc5\x8d\x96&@\xd5\xc7\xf5\tK\x8e\'@\x17\x9a\xac]\x9d.,@G\xbe\xfd\xc9O\x0b/@\xe09\xedk\x06^0@\xdb_\xfd\x8cs),@\x8cJ\x10\x10\xd5\xb0)@i\xb2W+p\x8e0@\xbc%\xeb\xe0\xf3\xa9/@ZZ\x839\x97\xb7/@\x15\xa96\xd4\x01\xba0@D\x1c\x81$9@)@\xb2\x14\r\x17DD0@\xc3\x91&\x9e\x9a\xc4%@\x81\xa9(\x98Ug-@h\xfd\x00\xe7,\xd3.@\xa0\x17|8\xa5\xd0/@2Tp)8\x08-@\xce\xca\xb7I\xea\\1@ \xa4\n\x00\xdd\xef1@\x9f^\x1cc\xfc\xdb,@\xfd\xe4Us\xe4\xd8%@\xad\x8f\xeeR\xc4\xbf-@\xd6\xb3c\x82\xc6\xd6-@\xb0C|\xfbr\x191@>\xb3-\xc0\x9eG1@\xb0\x19\x8d\x99\xe6\xd3%@\xddH\xe0bU\xd9,@\x9a\xa8\xe5\xd5u\xb5/@/\x14\x1c\x01\t\xd0\'@n\xb9\xa4F i1@,\x86\xe5\x08\xd0I0@\xff\r\x8c\xf0B\xae\'@\xed\xe0\x9bn\xfe)%@:\x18b\xc9\x8a,(@\xf9\xb5\xc1n\xd8@-@\xf7lk\xc4\x81\xdd%@\xdbj9G\x1dH.@\x17\x02\x8ce3P1@\x94m\x82\xe6\x9f\xfb*@\x07d\x91~\xc9!0@Dd&\x1f\x9b@/@vb\xd6\xe1\xcc4)@g\x13\xd8\xd1\xe3i*@\x8b\xed\x0e\t\x8f@.@\x15\xab^\x8aK\x08-@ \xffe\xa5\x1b+1@\xa3XTQ{e1@\x94\xc3\x9c\xd5\xb2i*@\xfc\x13\xee\'4)-@0\xc3M\xf8\x0b;.@\\\xf0\xd6C\xd3\'1@\x03\xa7\x19mz*.@;\xd2\xbf-!\x970@\x86\xb1Vd[\xa1/@\xc0\xa2&Y\xe4\x080@\x97G"{\x85\x8a+@w\xccG\xa9\x91\xad,@\xa5\xd1lw\xc0b%@L\x1a\xc63\ry*@\x08\xb1\xec\xb1(\xe7.@\xab\x04G\x98\x8dZ\'@<9\xa3~\x10\xa70@\r \x04\xb5\xe1X*@\xdb\x15\x00e\xf3x0@\x13/\x9e\x1f\xbc\x10*@\xc8\x89j\x9a\x9bd&@\\\xb0\x8eL\x94m%@\x94\xcb\x98|e6.@\xe2\x13\xc1N\xebj1@\x91\x07\x9a\xdb\x16\xf1%@\xbe\xbf\xb1P3\x8f%@O\xbc?\r\xdf\xf2(@(\xd5\xa4?\xe5\xbc*@\x11E\x93.\\C)@\xaf2\xedi\x11u*@$\x90?^\xe7\xd21@\xc6\x9d\x1er\x15\xd7,@=\x00\xe3\xe1\xc2\xc3/@mm\xbd\xa0\xaf\xf2%@h)\x08\xa5\xa6n)@\x1a\xedf\x80\x9f\x08(@,\n\xefw3e(@o\xbc^\x7f\x1a(%@W\xb0\xce\xfb{g1@+\xc2^\xee\xda\xfb&@m\xd6\x81\xa4\x80D)@y\xf9\x87\xb2\x9c\xd1.@`+h\xa3\xc3\x92)@\x15C\x81\xefG\xb31@\x8a\xe3p\x9e\xac\xa60@lvD4\xa3P.@N\xf2\xe7\x1a\xdc\x062@\xc6EN\xd8b;1@\x12f\xc9\x8e=R%@X\xe6\xff\x1e\xb9\x80%@\xd8l\x17\x97\xac\xc8%@\x7f\x8f\xbf%\x11a1@\xd2Jg\xa4?b%@A\x9e\xb4\x81X\xc2*@\x85\x0fAx\xb3\x85*@\x03\xc5\xc4\xe9\xe4\xf5-@\x80\xc5\x0f0\xd9\xe8)@b\xf2\xfd\xc0\x85\xb70@\xb2\xd8\xbc\x94/\xf1*@\tk\xb0D\xde\xf5\'@p\r\x14lU\xa9+@\t\xdcX\xd8\xaa./@\xec\xac\n\x86\x166,@0\x84W&\x15k-@V\xbd,PC\xe30@\xd5EGN\x8e\xa6*@f\xcd\x1a\xad\xe9B\'@o\xfd\xbb\xdd\x91\x060@a =\x1e\xcd\xfc*@7a\x95C\x86\xda.@\x89Z\xa6\xc2\x82\xcf0@^\xc5\x84\xf7\x1a\xd3,@`\xe7bWut0@\xbdf\xdfg\xb0\r0@\xd2\xdc\x18=\x84\n.@\xb4\x02\xech\x14x,@\xb2\xebD\x95\x9d\xbe0@\xf4<\xe0B\x0fF0@\xb8"\xe4\xd5\x1cy-@\xdb\x84\xc5\xcf\x167-@e\x0f\xdef\xdc\xb1&@\xf2Y\xe4\xc4+?,@p\xb6\x169\xbbj*@\x0e{\xf0z0\x1b1@B\xa8\xe6#}}1@\x82\x9e\x80\xc6G\x7f0@X\xaa\x88\x14L\x8a+@\xb2c\xbbn_ 0@g\xdf\xba\xc7\xde\x8d/@o\xf0%\xd3\xc3K*@K\xc2&\x17^\xd2+@\x980\x12\xb2*\x180@\xc7\xdd\xbe\x8a\xe6\xd5/@\xad\x06\\\xe5=\\)@-`\xbb\x12\x99\xbe/@\xe2\x03\x9b\xf6\xff\xa9/@%\xa2\xad\xcb\xe3\x1b)@O\xdd7^\xbb\x9f(@\x95\r#\xba\xc6~&@\xb2SO`X\xed-@\x87(\xd8^\x1e-/@\xb5\x15\x9bP2\x1c0@\x7f&\nm\\\xbf0@\xce2\xb1\xa5\x02\xac)@\xb16 gT\xa10@B\xc2wz\xe9\xcc0@\xcd{0\xc3>~(@\xdbHn\xb5\xf2\'(@:\xc2l\x10d<-@\xb9\x00Z;"%,@\x9bc\xf5\x85\x1c\x181@\xed\x90\xf9\xff\x80\x85+@+SlUb\xcf)@28\x86?\xc5\x931@\x83\x03L{B\xb20@\xa1\xd1\x1c\xca@\x85,@\x9aw\xe0l)t)@\xa7\xf66>*\xdd(@M\xde\x99Ll\xee0@AH\xf0\x18\xb8j0@.\x0e\x92\xa2\xb2]0@\x06\xc0\x9c\x1a\xe4\xe1)@\xf2\x01$\x8b\x81_*@+\xf7D\xe8\xf0m,@\xcfvMG\xb9k)@\x1d\xb4\xbe\x17\xac30@\x9a\x89`\x18FC-@\x8e}R\xb1\x18(0@\n\x85\x18\xd7\x99B/@\xf2\xd0\x11g\x92\xa4-@?u\xe8\x1a\xdc-*@%\xe2\x94\x01\xe7W-@\x91e\n\xc6\x95\xaa1@\xe6\xfab\xf5\x82\xab&@\xe0\xcb\xb2\xc1\x16.-@\x8cK\xcc>\xc8T,@E\x13\xc2 \x1f\xcb1@{\xb6]\xda\x11\x01)@\xafH?\xd2\xb3\x86/@\xe0\xa5\xb7O)\xbc0@p\x17F\xd6\xb3\x99+@"c\xf8n\x07\x94%@\x8c\xc5\xc2\x82\xfex)@\xc3\xd7E\x0e\x99G,@\x00\xd3\x98)\x94n1@\x7fZ\xb3\xdf\xa3#0@\xabSF\x87P\x18)@`w\x1fK\x06\x9f/@\x89Yy\x9e\xefp.@_\xa2E\xc9\x8c\x9f&@_\xfa\xc5\xf1%\x0c.@1C\xbb\xed\x19\x18.@\x15k\xf1l\x88Y/@\x9e\xbf+\x02\x0cf1@\xe6m,\x01\x8a\xe6*@\x1ct8\xfd\xd0\x000@\xeb\xb17\xfb\xc2\x041@\xbc\xbeQe\xbc=0@W+P^\x8f\x14/@\xfcH\x8aG\xd5b&@\x87\xea\xab\xa1H\x06.@\xa0\xeb\x9a\xdcft,@\x16\xcej^\xf8\x00/@=\x16\xd3\xf1>\xa2&@\x03\xcb\x80\x9fMk\'@\xd4\xaa\xc8j0\xeb\'@A\xc3\x95\x91<\x0f/@\xf2%\xfcZG\xe2+@\xe3\x8d\x19^Y+.@\xbd\x896\r_L*@\n0Z0;\xaa1@\xa9\x89\xd2\xef7P-@\xcfB\xe8@\xeb31@\x06\x88\xf2\x9c\xfa\xe6-@\xe7\xc7aL-\xd2\'@2\xedK"\xabJ(@\x17%R\xe9\x0c\x150@:\x7f\x19\xbe\xcd\'(@\x98"\xec$\xfb\x1e0@*\x86\xfb\x06\xf5\xcd(@z@\'r\x93f1@3\xf6_\xa88\xc1/@\x04\xeb\xd0\xa0\x92c1@\xaff\xaf\x02\xcf\xd0\'@\xe92-\x88\x90o1@]Qv\x8d\x9dN-@\x16\x05}\xa8zB(@\x1b\x94m\xf1\x86R0@\xecT|q\xc2\x971@\x16>j\'\x15\xa10@\x12\xeb\xbf\\(\x81-@\x18\xda$\xd2\t\xbd+@e|=0\xce\xc11@.\xb4\x0c\x85\xbe\x14(@j\x7ff\xb2\xe7\xb4(@^L\x15O\x00\x8f(@\xb2QT\x16E\xa6.@\x97\xc7Ze\xca\xa00@\x1a\x8b\x17\xa7%\x98*@iY?{\xdf\xe1/@/\x9f\xe1$\xf8\xbd/@=?\x8b|\x10\x9a)@\xbc\x9d;\x8a\xd7\x82-@-\x11r\xf4b\xbc0@+c\x15g_b)@\xb3\xcd&q\xf5i+@)s\xb0\x0f\xd9S1@0\x17\xab4\xb7.0@\xe7\x15V\x16S\t/@\x10d\x06\xa46\xe6-@\xcfr\xd9\xd6,R*@\xc5\x99\x81B\x80\x18)@{&\x1f\xfe\xc5\x85(@\xf0_X!\x11d&@T\xecK\xa0\xf03&@\xaf<\x8a\xae\x7f=(@\xf0\xf3\xdc\x03o\xbf/@-``\x0c\x9a\x1f0@\xa5\xe1\xf9\x85\xee\xe0.@(sb\x0e\x10\x0c\'@s)\x9b\xf4\xcf\xb5)@\x16\'_\x8f~@1@\xe1\xc1`6\xea")@06^!\x05o&@\xc1O\xa6%\xadc(@I\x93\x9aT\xf3\x81/@U.ctF_&@J\x98\xc5\xd4;\x07/@\xfc,\x8a\xc1x\x0c\'@\x0e\xa0\xf7|\x89\xfc&@\x9dK\x1di\xc2l&@\x98w\xf1\xa6\xd8")@\xde\xa1\xc8\x9e\xe0p(@\x9e0w<K\xd6,@uq\x87W\xb1\xea/@C\x97\xd5\xef\xe7\x060@\x84b\xad\x9a\xc7~-@\xe66M\xe3\xb1\xe2,@\x86\x8c{W\x81\x03)@[/\x05\x1a\xdcd2@#^\xb50\x8c\x10)@#z\xd5D)\xcd&@\xba?R\x90X\xa8.@+\xcf\x0bcU\xe5.@]*t\x80m2)@+}=W\xf81(@NK9\x03\xd1\xef&@Xra8\xdf\x0c-@7\xc1\xae\x19\xa2\xee,@H\x00\x8f?\xe49(@\xaf\xd5\xc4\xf9m\xe8\'@g\xed\xe9\xc1\x17K&@+\xd3q/~-.@\xa07\x18\x83U\xc41@i\xc2\x8c\xa3\xf8\x910@\x9b\'o$\xe4o,@\xc22;:Z\xb1.@\x84y:\xfd\x06v&@\xae9\xe9\x81?\xdb,@\xf7\xadQ_$\xb0.@\xcb\xd3\x04\\\x19w,@eK\xf6%\x87\x1f.@\xc1H\xc4\xb9K\x1d.@\nn\xc5\xba\x83\xab&@\x96\xa4n5?\x96&@|[f>\xff\x14.@\xe8\xe1\xfa\x9fw\x06-@\x8c^\xd1K8\xb8\'@\xa6\xdd\xc4P\x04D.@y\x98-\x86\x04;-@\xc2\x0f\x8e\xe9\xe5\xae/@&\x95\xad\xab7\xb8,@\x99z\xbc\xeeO\x08-@\xc4\x00\x8aD\x1e\xb0\'@\xf8_\xde\xfd\x7f\xf6(@p\xe8\x88\x1ep8,@3\x19\xbb\x88\xa4\x9c/@\x8ag\x8f[\xf7\x1b-@\x19\xd5Q\xdc\x858(@]{\xd1{\x13E.@\x03\n\xad\xd1#;.@\xc5\n\xd9\x8c=\x1d0@\x00\x19\xe3B\rT)@\x81\xc2\xa1\x8a\x7f.\'@\x81\xf21\x14 \xe2-@Z\xf2Y<\x9dA-@\xa6\xca\xa1l\x86\xbf&@[\x0b\x00b\x93\xb6/@q\xd2g\x92\xbdY)@\x196\x13\xd4}W-@N\xfc+\xe0j\x8c-@\xa5\xf2\x19\x9fF7.@J\x8d2Z*\xd6,@xfD6#\xb1)@t\xcem\xaet\xa6-@\x89c\x93\x90\xd8\'.@\xdcy\xb6u\x1d\x030@\xbf\x90z\\i~-@\xad+-\xa5\xc4I.@\xdf\x92\xd5^\x12\xdd-@?\xc9\x84\xaf\xde\xd5\'@\x13\xcd\xf5\xa4\xe3)(@\x9fh\x1a7\x81n-@v\x11=\xaaS=/@\xb3K\x98s\xb5\xa4,@\xf1\xc5\x18\x12\x04\xdf/@\xfdD\xb1&6\xef1@\x87\xea\xab\xa1H\x06.@\xd6Lqq\x91\xd4-@\xa4\xda4\x00\xc6R-@5h\x13\xe5\xe8\x87\'@\xad\xa3\xda!\xc7\xaf&@F\x187\xe5mb.@\xc2"E/\xc8\x1e0@\x86\n8u\xf9\xae-@\xd8\xab\xacc\xffE,@s\x95D1\xf3c1@\x1dY\x00\xae\xbf_.@\xf1\xa8\xdf\x04\\a-@\xd9\xc3dF\x1c&0@\x9d3\x0b\xb0\x9b]/@O\xd8\x83*h\x9b/@\xb6\xe9\x95\x80\xea\x82&@\x7f~y\xed\x1a\xbb.@\xa9O\x9aU\xabM/@>\xb1\xab\xdad\xd5\'@\x16.\xf6\xa2G\xbd/@\xb2\xd0\\c\x03\x9b&@\xa3B\xf9\xf0\xeeB-@\x86S\xa2\xcfY\xdd\'@&\x80H\xf1\xf0\\.@\xfb\x08\x03o\xef\xa4,@\xfe\xb1\x94\x85\x8d\x050@\xc1\xa5\x10$z\x020@\xfap\xce\x1e\x80q/@L\xea\xe0b\xab\xa6)@JcI6\xb3\xa0/@G#\x9f\xd9\x03\xfb\'@6B\xc1\xd3\x0c\xbe/@\x11O\x85\xb9\xbf\xe9/@\x17\xf5\xaby\x0f\x010@\x1b`&\xdc\xcc\xd5\'@W\xbf\x0br\x04\x19\'@\xba\xcc}o\x8e\x8a&@\xad\'|\xe1#{/@L\xac]s/\x060@\xcd+\xad\x9bO\xaa/@\x8d\r\x16\xbc\xbd\xf4/@\xc0\xe6\xdf\xb5$=-@\x06\xf0=\xca\x18\x0b-@{u\r!\xfa\x9c+@\xf5\xdf5=\xa2\xae\'@\xc8\xb7\x03YI\xc61@t\x15Fz\x1f\xe9/@\xf6z\x14\xabia0@\x80\x04=\x8f\x9b\xa6,@IEm\x994G,@P1\x08\xfa"U1@u*|\x91\xb1\xbb-@=\xfc\xca\xbcgn0@I\n E7\xd5&@?\xc8L`\xdb\t0@\x84\xb7\xb6+\xdf\xe1+@\x95e\xa3\x9a%\xf4\'@\x901\x84\xff\x17^/@\xb6\xfe\xde\x0f\xfb\xa4+@\xe6\x18\xd7\x861\xb4(@\xaa=\xd2!\xef\xc8&@1\xc1\xa1O\x03\xa3,@\xeer\xf4\xbb\x19 (@\xf8\x9d0-$\xac&@\xedAg\xfe\xd5\x00.@y\x97\xe0\x1d\x07p0@\xa02\xcc\xd4\xd2m/@0\xf8s\x1d\xcb\xa4(@Tl|\xccZ\x88/@\x0c\x9b\xd1\xd8^\x13.@\xc7h\xde\xf6\xbb\xd4+@L}9\x8c0\xa2+@\xc3\xc9\x80\xb7\xc1z*@\xa4\x90\xd9\xe5\xb8",@\xa1\xf4\xf6\x8e\x96\x9a(@\xf9\x92P\x93\xbb%0@:T\x81.\xa6u*@\xc6r0\xf5\xe5^)@\xa7\x13\x16\x00ph.@\x99s\xea\x8e\xcf\x82/@xs\xcfc\xca\xd7\'@\x89R\xf3\xc9z\xdb.@SF\x19w\x1d\t.@[\xcc4:\x89i/@)ii:\xd3\xdb+@\xf9R\xf0\xb6\xbd\x11)@\x8b\xd9\x18\x9c\x91\xd1-@\xdey\\{\x16\xec.@T\xfe/\xf21t+@\x89|s\x7f\xfd()@6?!\xee\xd0\xc1(@\x16P\n\nJq.@\x89m\xbbb?\xb3,@i/\xb9\x1e\xed\x91.@[\xdf\xba$\x04\xe7.@\xa2*\x1fi5\xa9/@\xb3\x80m$Q\x06,@M\xf7\xd4?\xbf\xfa(@69\xf27%\xc7(@|\x7f\xfek\xc3\xb5-@\x98\xb2k\xde\xbf\xc9/@:\']\xa6O\x8f.@\x89\xd9f@n\xd2)@\x13\x8b\x02-\x12\x9e/@E\x80~%\x90}-@%\xc8\xd6\xe5\xb6\xcb/@y\xd15]S\x02.@\xce@\xd3v\xfe\xa0/@Xy\xe4A\xb8\xf1/@m\x0c\x10|\xd7\xa0(@\xd3\x90\x1bj\xdfX0@\xa9P\xf7\x1a6S,@\n?\x1c\x83\xb8\xd4-@\\\xae@\x98y10@O^\xd6t\xc9\xd6*@@\x85\xcf\x0f4\xfb(@RWK\x12\x00\xf4.@\x87\x1bg\xc7\xb5Y0@\x0ch\xf4\xa7\x9f!0@9,Dr\x17$/@5\xba\x1d@\x0b\xed/@\xf4\\Y\x8a\xcf\xdb*@f\x90\x1d}n)1@\xa3l\xda\x8d\xc19(@\x87k\x15\xccE\xf6\'@\x8a\xcfe!["0@,\xf7\x11Z\n\x0f0@\x8a\xac55Z?)@TO\xab[P|1@\x9e\x12U?\xbb\xec\'@\x82\xeds\x7f9\xbb(@\x90\xb0\xaeA\xe4//@$P\xa6b+\x1c0@\xe4\xa4\xdcg\x02\xe4+@r\x9d\xc5\x1b\xc5\x040@\x8d\xf6a\t\x9c\xcd/@\x18C&\xf6\xa1\xe3)@\xaf\xc9\xc6\n\xd3\xa6-@!%6k\xbd<,@\xdb\x8e-\xd6\xde1,@\x97\xbfo\xd2H*)@\xd7\xc6+\xf4:\xe7+@\xcbM;\xc8\xe03,@\xa5^\xa9\xc0\xc9\xc20@-\x83\xb8m):-@\xa1U\xa5\xeb-D-@\xb0\xce:\xf3\x97\xb0*@\x9c}\xe0\x8f\xfc\x84,@\xc8\x1a\n\x1d!\xea(@\x1c/5[;C/@/\xc4\xb2\xa3\xda\xf9/@\xf1\xca\xccY\xfc\x15/@rq\xef\xb9\x96#(@\xe9V]g\x82\x04(@\xd5\xbc\x1fW\xda\x1b&@\x96\xdd34\xf2\xe7+@v*\x96/\x93\xe4\'@\x9c\xfe<\xc14\\,@]-\xed\x8a\x13\x11,@\xd4\xbfJG\xb7\xe6-@\xf98\x8d\xa5vU,@"\x04\xbd\x0e\xe91-@^z<W\xc4\x02-@\x11\xd8\' \xcbi1@\x1dE\xc5\x92\xe4w/@\'\xdb\x13\x8dt\x0f0@Q\xd1\x10\x85\xde\xe1-@\x87\xca\xb7\x08\xbbc+@a\x99\xb0\xf7\x07\x14-@\xbb\x9d\x8e\xa0\x87\xfe\'@e\xef\x91}\x93\x081@\xeb6\xa0\n\xcc80@\x00!`\x8d\xa3\xb5/@\xe6f\xaf\xa8\xfb\x04.@\xda\x9d\x1c\x19?\xf6-@\xd6\xdf\xe2\x10\xddD,@\xfe|\x95\x1a\xb9Z(@\x86[\x7f`N\x120@\x90\xe9l\xa2\xe8h1@\x11\xd7p\xbf\x840,@\xef\xd78\x061\x801@\x8f\xb7\xe4\xcd\xaf\xff-@\xba\x86p\xa3\x03\xb1-@%\xf4\xd4\x84\xf7@,@`\x1b\x08\xe3\x9e\x19,@=\x08\xdc\x18\xa8(/@\xeeh\xfaX\xbd\x0c/@\xe5!e:\xaa\x020@\x16\xf6d\xa2\x05\x9c,@H\x83\xea\x08z-)@f\x97\x1c\x93\xd9\xfe+@\x7f{\\\x80\xc4\xf4)@\xef\xa4d\xdb\xaa\x1f(@t\nx\xdf\xb1\x08/@gv2L&\x1c)@\x93\x0fr\x8a\xf4\xf2-@\x9c\xeb\x1fl\x95%/@\xc5N*Dg\\1@_]\xa0\xf7R].@\xd8Y\xd4\xd2\x99\x82-@\xfd\x9fS\xa6Ob0@\xec\xe6\xfbzI\t,@)t\xd3\xf9\x0f\xcd-@\xf5\x84;-g5)@\x1fJ\x989\x96\xb1-@*\x12\xf2_\xb7\xff-@T\xce\xef\x80\x92\x94+@\xec\xd3\x9csD\x0e,@\xa5@/\xdf\x8aR0@ \xd6%\\Ym0@\xe3Sy\x86\x08\x17,@\x06=\xec\xdb\xf9\xb80@7w\xf4G\x13\xc9-@z\xdfb\x19E\x1e0@\xe1\xfa,U\x1a\xfa)@\xe7B\xb5\xcd\x1ff0@\xb1\x8d\xac&/T-@V\x0f\x11\xfd\x15\x80+@\r\x0f\x13\xf5\x051)@\xf9\xbd\x1a \xc7\x8d0@\xfe\xe2oK\x90\xf5+@5wv!\xd2/,@\xb4d\xfa\x17\x9d\xdc,@vM\xd1X\x94*,@\xdf\xfe\xe272\x890@\xf0\xf2#n}.-@\x1fx\xaf\xa9\xe0\xcd.@\xab\x11;\xa4\x10\x1b&@\x9b\xc9Y@\x7f\x8f*@4\xb53\x80\xe9W*@e\xc67\xad\xe2G1@\xeb\xc0\xd9n^q/@\xb2\xdb]ux\x1f)@\xb0\x06D\xea\xc1\xab+@\x00G\x12\xa0c\x9a0@\xdd\xb4\x80_G\xd40@\xbc^\x86\x93O\xd11@\xae=^\xfe\xf7\xb30@\x19\xa1\xc1\x92\x08a,@5f\xec\x8e[9*@\xd9\xc6>t\x18\x03+@wF\xe0L\xf2\\*@\xf8\xf6\xbf\x9c\x92\x90(@\x05S\x9ea\xa5\xa0%@\x9b\x00\xf1\x8e \x0f1@\xac\xf3\x0e\x1d*\x98/@\nDb>\xcf\xf3.@%\x10\xdeqwm-@]c\x82 {\xac)@d\xb9\x01R8E/@\x9f\x84\xb7\xe6r\'/@\xb5Y\xe0\xa5\xa6\n-@z\xbe\x90\xb8z-1@n\xb3\xca\xff\x1c\x86)@\t\xa9\x9c\xfb\xf9\x96/@a\xbb\x98\x10\x9a\xf6,@\xe50a\x97G\x820@\x9b\xd7\xff\xe7\x1eK.@\xb0\xa2\xd6\xaeM\x91,@y\x1eh\x1b\x85\xa1)@\xb7\xea\x89\x02\xf3T/@\xc3V/Z\xecq%@\xc1M@\x1dQ\x86%@\xb3\x9alg\x80\x9d,@\xde\x17\x1aI\x7f).@\x88\xa1\xe2\\\xfc;.@\xa3\x8eM9E\xd7.@\xe9\x16\xeb,\x1a\x83)@\xb5\x8f\xcc\xb3\x9e\xb6-@R\xae/T/\x020@\x0e\xa3@\xc8\xf3\x94)@\xf0y\xb7\xc0\x80\x9f,@)^7Gg\xe6,@g\xf9\xa7\xbb:#&@9a\x95=\x92\xe5+@\x81\xd9\x88+\x8e\xaf*@\xdc\x14\x1d\x98b\x0e)@\x95\xd2\x8b\x96~\xf51@lx\xd4}\xa5&1@I\x80\xc3\xdc\xfd\x07/@c\x89\xb9\x1d\x0c\x192@Ay\x80}8\x05(@-@H\xc4\x048-@!\xf1.a\xc70&@\xf4\xd1\x97\x17\xe9\xfd(@\xb3G\xdf\x1c\xcc\x0c)@\x81\xae\xc4}U\xdf\'@\xee\x9f\x92\xe9\x00\xe6.@"\xefL[Cp.@\x18\xda$\xd2\t\xbd+@*\x17\xa00\x8b&0@_eq6\x01\x072@\\\xbd\xc9\xea\x99F0@\x1c\xa3\xdc\x88\x89\xb3/@\x18_\xc7\x8c\xd4)1@\x08N0\x8e\xe0k\'@\xe2\x94bd\xb9G,@\x98\x12]Q\x85\'/@6\xd6Lv\x97!/@\xf7\xb42\x9c1\xc2\'@,\xc7\x9ey\x80/0@\xe3\xc3\x11\r\xf0\xf41@\xdd\xfa*\xe4\x14\x9c1@\x96\xf9u"\x03n0@0\xba1{\xd4\xae,@P\xe5\xe2k:\x96,@\xdd\xcf\x91\xc4\xd2\x08&@<\x95\x89\x0eV40@\x05\xd2\xe14n\xae1@\x90\x00|\x8f\x96\x10)@\xaaG\x04\x17\x11\xae(@AK\x8b\xba~D\'@\xb4P\x0f\xc9\xdd\x9b.@6Q\x0f|\xf6A/@u\x80E\x8d\xc0d1@\xe6\xb9w\xcb]\x8e.@\xa7\xbe\x12\xdf%\x18.@\x92\x88\x92\nJ\x840@(%ot\xdbp(@\x119\x0f\x8f\xec\x84*@\x81\x91J\xab\x87A(@\xc1`:j\xc5\xb5\'@\x86\xd8f\xed\xabP1@b\x91\xb8\xb38`1@\xe4M\xbd\xa3\x94\xcc&@\xb9\x8a\xce\xd6\x1ay+@\x9b0\xc8\x15\xb8\xc6.@lo*\x0f/@1@\xday\xcd!\x10),@*\x96\x94\xec%\x19\'@\x04\xbf\xf2\\R\xab*@\xdb\x99\xf0I\xd3!*@\xc0\t>\xc2_\xd3&@\xeeO\xda\xba\xc1}(@\xa7V\xd9\xfd/\xc0\'@\xdc\x1d\x9aL\xbb7*@\xc8b\x04\xd7\xebj+@k\x19\xe1Q\x17P0@\x8d\xd24,\x91d1@\x99*N\x87\x9f\xe81@gt\xbc\xcaK\xbd*@x\x94\xbe\x0e\xb7\x18)@gC\xb1\xa2r\xb2&@\x8d\xe61\x9b\xbb\xd1*@\x9e\t\xafm\x96\xee0@&H\x92\xb2K\x172@~\x8bd\x0e\x0ct&@\xc7\x10x\xb5\x8b\xd4,@\x98\r\x18D\x7f\xb2*@hi\x89F\xacJ1@*\x03Q\x17m\x96&@)\x0c\xbb\x98Y\xa5&@\xda.\xfb\xc3\x86\xca*@<\x8fFi \xa9(@$G\xad\xac\xd0z&@\xb8Q\nX\xc1\xb40@\xdcc\x9a\x1ak\x042@\xcbL\x8e\x9c\x89\xb10@.\x02d\xc0\x82\x141@\xc0\xaf\x95\xdb\x16\xb6&@u\xb5 \xc6m\xa9&@\xdbo\x0c\xc70\xd6&@J\xcd\x17\x9c\xaf\x102@\xe6\x0b\x90\x96\x08d+@\x9f\xd6\xcang\x841@\xb5!9\xf9\xfeG&@\\\xd3\x99\xd3\xd1\xe6,@\x94\x8751e\xac0@\x8d\xb9P%\x9f\x11/@\xe1Y\xa8\x10/M1@\xb0\x85\x1f4\xd9z0@\xc7\x9et\xde\xf3\xda,@\xa7[\xd0\xaenW/@-\xae\xa8\xa7\n\x8c0@Q\x82Z\x1e2\xc7,@f\xde\xf2\x19\x07$&@\x88\x8a\xc3\x1fi_)@\xf4\xc3\xf8\x970K)@C\x8cq>:M\'@\xaaub\xa7\x85\x83/@nN\x81{I:&@/g\x08\xf7\x8e\x8e1@\xdd\xa3\x1c\x06\x84\x02/@L\x037\xab\xaa\x8d0@\x9f\x8a:E\xc5\x1b&@. \n\x98\xaa\xa2&@\x8f\x0f\xe9Q.\xed1@lO\xf0\x7fF\x8b1@\xb3\x10\xb5,\x90\xa4\'@\xb9\xb8d\xf95Y-@\x11\x18\xd8\xe0\x84\xae+@\x11}\x81\xf8\xc4F1@R\xce\xc2~f\xe21@\x90\x85\xb4-uv1@\xf3\x87#+\xc1\x12+@"\\~\x8b\xc5\x0e/@m\xfb\xc3\xc7N!/@9(\xfe\x95\x91|&@\xa4hp\xaf\xb4\x12(@N\x01\xb23\xcan\'@\xadL9\x04\x89\xae/@S\x80P\xcd\xc5\x1a&@\x8f\xc7A\xc0\xc5\xa6&@\x1fY\xb6i_\x0b0@\x95-\xb3D\xfd\r&@\xcaei\xf5\xc4\x11/@\x18\x7f\x89\xe7a\x83&@\x83\xe1y\xb9\x88M)@!\x80&\xc4vP+@Gr\xb0\xb3\x85)1@\xe5U\r\x03\x1bE(@\xc5bo[\x8f\xce)@F\xb84\x85pr,@ok\xffM\x03\x15,@~\xc8E)\xfd\x0c&@\xc4\xa7\x87\xafC}/@\t\xebNo&F1@U\xf7\xdc\x06\xc1\x9d)@\xbd\xc9\xf0\xf0\xc771@$6\xb7\x14\x9f[1@\xec\x0b+\xbf\xf5\xda*@\xf6}\xd9Pr\x02&@)x\xf3$\x15q*@\x07]\xaf\xb1\xef\xfb.@\x8d\x9e\xe8\x97\xffS1@\xc8\x1d\x02\x0f2\xf5.@\xafy\xe2W6\x04&@\xb3\xf5i\x08l\xb6+@\x9d\xcf\xbb\x82\xfb\x070@\x1dD\xfc\xfe\xa3\xca*@d\xbc\xc7@\x8e\x15&@\xa8\x15M\x86\x83[)@\x8a\xcb\x05\xc6\xb6\xc9+@OVV\xa3\xbe\x1d1@\x9ae\xd8\xde1\xda.@f\xe7\xb4\xd18\xec*@\xfd#\xaf.M\xc2(@\x97\x00\x0c\x8eC\x0e1@}N\x96z\x04\xac.@\xb0Y\xd1\x9d\xbe4%@\x03\x8e\xd6#\xa5O,@\xf3\x9di\x89 \xcd.@q\xebu\x96\xaf\x8b/@\xeaI\xd8c\xda\x080@\x942=\xd4qU&@`\x987S\xee\x000@\x04\xdfy\xda\x08h1@\xfa\x07bT.\xf8%@\x94\xb8x\xe8\xcek&@\xf5\x07\xbfj*\x9d)@\xa6B\xae\xe4\xaf\x920@\xf4\t\x96\x8c\x1b\x87)@\x98\xceF\x94\x8a\xb6*@\x98\xa1\\\xfe\x0bR1@\x857\xcf\x01\x89\xd0\'@\x8fB"\xa9\x8b\x16/@\xc8\xc8W\xd3\xcc\xf9/@\xddm\x8c\xeb_=0@q\xb6\xd0`n\n1@\x14\xa5\x99\xa1\xfe\xdd%@H=\xf8\xa3p\x08*@\xb7\x8ev@g~1@\x15A%X\x1b\xd81@9\xa2\x02\xaa;\xfc)@\x1bz%^\xb2=0@\xb1kg\x9d\xc9\xce(@\x10\xcd\xf0\xd5\x97s(@w*~GS\xf4\'@\xc53\xf4-!)&@\xd5Z\x91\x18\xa7%*@\xf9\xf5\xa7\x9fIH2@\xbf\xf8?\xb4\xbc\xda%@\x85/\xe0\xbau\x041@\xe8\xc8\xc1Jt\xa6-@\xe0O\xcd\x9e2{.@\xd8\xd6%\x8c!\x1a1@J\x96\xc9\xac\xef-2@\xcfAM\x86s\xee%@\x9eG\x16&\xe0\xdd(@\x88g\x8e\xe9\xa5\x03(@\xc1\x17b\xa3D-&@\xeam\xd4\xf7\x92\xa6)@\rwt\x86\x82\xe2\'@\xde\xf9y\x11[\x9f%@\x86\xf0\x92\x10\xf3\xd1%@q\xb9t3\x17@)@\x8f\x9bF\xfc\xa9\x0f1@\xcf\x0e\xf1\x02v\xed)@\xb7\xd3\xe7\xb2\x9b\xea*@\x17\xcc\xddW\xcb\xdb-@\xce\xc88\xc8(\x13&@\xe9\xbc\xa9\x14\x10 0@t0*\xd2\xe8\x1f1@A\xca\xb5\xeeU\xb0%@\xe9G\r6\x05\xfc\'@\xd3\xfd\xe0m\x1fd0@n\xa3cp\x14\xbb0@\xc1V\xa4n\xe0\xc6%@\xa2"\xfdM\x13\x1e1@\xfe\xc7J\xc9\x97\x7f+@[8CM6\xa81@\xc3cbw\x13\xad%@\xf6[\xe2?\x97\xd5%@\x98\xd7\xb6\x80?u)@%\x12\xbd\xf6\xadx-@\x01\xa0\xd8\x06\xc2\xb9\'@\x13R;\x81r\xaa\'@\xbe\x1c\xd3Y\xf2D1@Ai\xcb\x00\x81\xb9%@\x9f<\x98X\x89\x890@bJ[\xeb\xb1\xeb0@\x00\xf3\x08N\xaa\xb1%@{]\xed\xcc\x8eJ0@\x96\xba\x18\x80\xc3.1@)9\x1d_\xb9\xd0\'@d\x94C\xef\x8e\xe1%@\x8d\xb6\xac\xa1\x87\xd7*@<\xd3_\x93\x08S0@\x89\x19\xeecG\xa6)@\xe2\xbb\xd2\xcc\xba\xc3)@#\xba\x04\xc1{</@i\x0f\x87=%j0@\x19|Vd\xc9\x071@ ^\x9a\xe2j\xe3%@\x8e\x97\xe7\x9cw?1@\xc7o\x12\xc0\xb0\x960@\xa2\xfe\x9c\x92[//@\xf7@5\xeb\xcd\xa3%@\xa8\xa87\xaaxw-@\xb6)M5\x07\xb3%@E(|U(\xc6)@\xab\xf1\x95v\xd6\xd8%@L\xfb\xf8\x16\x1cq1@!\xd2{\xe7\xabx0@\x8a\xf5\xfe\x92\xbe\xce/@\x9d\xed@eY\x1c+@{\xefwo\xdb\xe0*@\x8c\xe0>\xcb\xcdO(@\xa7\x01\xf5\x10\xff01@\xc3\xb6\x0c\xb0\x87\xc2+@\xe2cHg\x1b\xf6+@W\xa0G\xfa\x94\xac%@`7:\xfe\x00M*@\xba\x9f\x96>\xe5\xd7*@=\x83L\x93t\xa3/@\x17O\xf6\x11E\xad0@\x14+x\x18\xba\xde)@\x8a\xe9A\x97\xbf\x030@\x0b\x81FrfM/@\xa0!7B&\xb0+@\xc6\xa8\x8el\xd2a0@\xd0\xe5\xa7nA\x11&@\xadJ\x9d\x13\xe8l*@&\x8d\x1d\x87\x7f\xdd\'@5uR\xbd\x7f\xd41@\xc46W\xd4\xb6\x06&@\xad1\x98K\xe8\x0f*@{\xb6\xf2\xbe\xb1U1@=\x85\xac\xfc_\xf4\'@\xe9udT\xba4*@L\x08i\xb5\xb6m%@\xf5(m\xdch-*@2\xd3\xb1\xd1\xfa\xc81@\x12j\x87\x9bs\xd3-@[:\x0fZ\xa2\xef/@\xd0\xc6\x9d\xd7/\xd91@7\x81f\xcc\x15/+@\xf9s\xa0\x88\x1b\xc7*@\xd8\x85\xff\xcbC\xff)@\xda\xcc\xe6[\xc4\x951@,\xf60X\xefm0@\xc5\xdb"\x90\xda\xb90@!\x88{\x97hY1@\x81\x0b\xbf\xb9\xf4\xc2*@\xbaN\x94Q\xb7\x7f1@\xff\x18\xb5u`\x9f%@\xc4\xfd\xfe\x07X\x0f&@\x93 r\xe8;\x9c0@i\x93\xd6;\x0c\xf4(@G\x92p\x19\x06\xba\'@;\xf0U6\xef\xbd0@KZ\xba\xeb\xb7$/@\xc9;\t<`\xbe*@4&\x188D\x941@\x83?\xfbY>\xd31@\xb9VJJ\x92\xe2\'@\xc6I\xa0\xdbi\xd8\'@\x1c>\xed$7\x91\'@\x11\x08T\x83+=+@\xb2\xc6\xc6\xb1q\xf2%@>r;\x10o\xcb*@l\t\xbdV9B%@rZ\x85\xd2\xf4\xc6%@#\x14(\xf5 \xd90@q\x93a\x87\x85\xec(@\xcb8\xc5U\xda\x861@\x03\xf9\x1a\xc0\xd9g%@\x9d\xa5\x8eg\x91\xbb0@\x84),\xf0a\xcd*@c\x98\x178\x12\x0e+@E\xdbRJB\xea%@\x1fn\x89\xa0\x9e\xd8(@\xabdM\xf9/\x19)@TC"K\xccp1@\xe8^\xcbir\x941@Y(\xf0\x84C\xb8(@\x8c<\xf27ZC)@\x99H\'\x88\x96&.@\xc51l\x80\xd2a1@|\xd7Z\xb22e%@70\xcc\x9bK\n)@\x86\\i\xf7G\xba)@\xb6\x14\xc3\xf8z\xdd\'@f\xe6\xed\xf5\x0f\xce)@\xbf\xb7\xfe\x83\xedo1@\x97\x0e\xa8ig\x9f1@\x98L]\x1c\xac{1@,`\xb3\xda\x9b\xd3(@0\xd6\xb6\x0c\xc3#+@\xea\xff\x14&\xb0\xca0@\x0e\xfe\x7fR\x1c\xd91@\xefsDR\x87\xd7%@F\xe0\x92\x02C1(@\xdb\x06\xaf\x02J\x9a(@j\xab\\[\xa0z*@r\xab\xde\xc8I,1@\x8d\x01\x1e\x1e>w1@\x90\x8e\xb3\xe1j\xf31@~\x18\xca\xbcl\x9b1@\x1f\xc7\xea\xa2\xb9J1@\xcc[\x1e$\xce~(@M\xbe\x14\'\x0b2)@x\x82~\xba\x16{1@\x05\x9eT\xe7\x16\xd6(@"\x0e\xe0Bn\xde0@\t\xe7\xcetlY1@\xcd\xc6gY\xa0\x9f1@\xf9\x10\xe9\x9b\xd2\xcb/@l\xd2\x88k\xbb@0@ C\x7f\xce\x15,(@h\xd0\xb9\xbcJ\\)@f\x00\x80D\xad\xbf*@!pi\x16\xca\x1b2@\x81>\xa0.\xcc`+@\x81\x92p\xa65\xd1+@\xb9\xb2\x1b\x93\x84$(@}\xb7/!\x8f\xee)@\xf4\xb0\xb0\xd0\x1e\xd1(@(y\xef!{\x8f1@\x1c\x0cm\xe0.V/@\xee\xc0`\xdc\xb7%%@+\x03:\x8a"\xed\'@l\xba9u\r%*@\xdb1\xba\xa5\x05\x07+@\x8a4\xe9[\\\x150@\xc9\x06\xdb\xeb\xa3\x0e0@\xd0"\xaf\xb1\x03\xf6*@\xf0\x9c\x8bI4\xc60@_\x04\x15d6A0@BF\x17tjN%@\xc0l\xd0g\xacb+@\x93l=LG]1@\x9d\x9en\x92\xe3\xaa\'@\x95\x9e\x12\xc38\x1a1@\xf2&\xbe\xba\xd0.1@\xb2\xc51\xef\xc6,1@$\x1bzc\x15U)@\x06\xf1\xe9\xed\xa3\x02+@gpw\x1d\x8c\xd31@\x10E]\x1c\x1fm(@\xc0}$!I\xfe\'@\xf9S\xac}\x0b\xa8*@i"**\xd1\x8d0@\x90\xc3\xf6p\xda\x1a*@t\xd4\xec\xed\x1a\x0b(@G\xaf\xd4\x97\xb2\n,@\x10\x86`\xfb_\xec/@\xd4C\xd7\x7f\xf8\x8b0@\xee\x9a\xde\x95E\x950@\xe2\x85\x813\xf6I(@t\x9cnH+\x81(@\xfb\xdeK\x1f\x17\x19+@|Kx\x1c\xd68%@"\xd1\xd5\xcd.p1@\xde\xbeg\x86P\xff1@H.\xff\x88\x9fi1@\xdbw\xe3\x88\xe1\x8e\'@\xd5\xad\xdcwA\xeb1@g\x11W\x9c>\xd1/@\xe2\xe1w\xad\x00\x8b*@j>:%\xbf\xf6\'@\x9c\xc0\xc0x\x94\x9b\'@\xbf\xe0e\x9aFE%@\x92\xbc*w\xcb\xce(@\xa3$XhUm1@\x9bu!\xe0F\xc0%@R\r\x1e\x7f\xe2\x0f+@\xd2\xcc\xa4\xa4\xe9\xda\'@?w\xf7\xfd\xfa/0@\x89\xd3\xf6,p\x102@J\x8e\xf4\xfe\x8a&0@\xc5\x92\xd8\x16\x08\xe4*@\xbcbZ?<&/@3GQ\x07\x85\xc6/@2\xfc\xca\xe5\xfa~1@>\xec\xa4\xe6>\xc51@\xf4K\x99\xd5\xe2<%@~\xb0\x19\x1d\x1f\x00+@\x08\xe5\x17-\x89k*@.\x1f\xd3O\xd69+@\x92\x979\xdc\xc6\xc1\'@\xb5C\x88\xa5\xe9\xd0\'@\x95\x81=\x99\xe0\xfc*@\x1b#;\xce_+0@u&\xbc\xbaTe1@\xdc/\xa3\x90\xcf?1@"\xe4\xfe\xaf\xe8\xe61@nn\xa8\xfb\xce\xbe1@s\xb1\'\xb5\xf7\xd3%@\xc6No\x90\xe1\xd0\'@\x90s\x11\n\xa4\x1a+@\x0ch!1\xc6\xfb\'@\xa7\x9c\xa6\xdba\xd8\'@C\xd0\x18\xf9\xbf,%@I\xb0\xabF!\xd1-@F!b\x88d\xc2/@'
p16
tp17
bg3
(g4
(I0
tp18
g6
tp19
Rp20
(I1
(I7651
tp21
g13
I00
S'\xf3\x05\x11J\x1b\xaaS@\x85F\xd3\xf2z\xb2S@G~\xd4\x0cF\xd0S@\x98\\\x82+O\xbaS@\x1c\xde\xac<2yS@\xc3\xfa\x1f\xc6\x16\xd5S@\tA5\x12[\xa4S@\xeb\xf6x\x95&\xacS@\x00\xff\xb0Z"\xbdS@!{\x9e\xdf\x98\x9dS@\x99\x07\x8d[\x05\xb3S@\x1a\x9f]z\xfb\x9dS@\x13\xbe\x9b\xc32\x82S@\xfes\xf7P\x16\x9fS@\xc6b\x10\xe82\xa3S@\xc4A\x0b[hjS@\rla\x90\xb9\xb2S@,\xa8+\xb5\x11\xd0S@=X\xb6\xf5\xc2\x81S@<\x83\xe8o\x0b{S@\xba\x1a4"j\xa7S@Z\xab\xd6\x14\x89\xa4S@5\xef4w\xa3\xa1S@\xb8q>\xd0\x07\xa2S@Dc\xcbZ\xa3\xa9S@I\xe0h\x16X\xcbS@\xb6\xd4\xa0\xe5\xffkS@\x10%\x99\xee\xf5\x9aS@\xa60NQ\x8d\xc9S@,w%\xab8\xafS@wi[\x94:\xc2S@$\xa1,\xa70kS@\xda7\x96\xcd\xde\x83S@\x10\xba7\xee,\xcbS@z\x08\xdb\xb8\'\x94S@\xee\x80k\x88\xa5\xc1S@\xaa\xb7\xbcR\x82\xabS@R\xf7d<\xd8\x83S@\x94\xa6\xef\x85\xda\x85S@\x1fX\xba]\x94\x84S@#\xe54:\xd9\xb9S@\x84\x8a\x00\xde\x1b\xceS@7\x10\xdb*\x05\xbaS@\x1f\xb3\xe4p\r\xb8S@\xd7\xbf\xce1\x16\xb3S@\xf9>\xff\xea\x85\xc7S@\x8a\x9dd\x1cn\xc1S@+I#b3\xaaS@\xf6V\t\x918\xbbS@\xe9F;\x9d\xcb\xc0S@\xfb!\xb1\xa2#\xa8S@\xe9\x15v\xe7\xac\xb5S@}=\x06\xed\xb6\xb1S@f!\xcc\x80\x96\xd6S@/\x06\xba\x18M|S@H\xd9\xcc\xff-\x91S@\xec.\x11\xc25\x9eS@\x08\nk\x17\xd0\xa7S@VLQ\x9c\x94\xa3S@\xd5\xc2\x9e\xc1\xc0\xd4S@\x8dQ\xba\xbe2\xb8S@~7\xf3\x83\x00mS@\xd6l\xa0\xdb\r\xbdS@\xddoJ\xa0]\xa8S@>\xf3\xb2\xc79\xa5S@\xf7;\xa8Q\n\xa8S@E\xa9\x9bG\x95\x8bS@%\xe2\xe1<\xb7\xc0S@^\xac\xe2\x11\xcc\xa9S@u\x1d\x84\xcf\xae}S@\x11\xfa^\x96\x7f\x86S@b\xfa\xc4t\xee\xc5S@a\xa1\x89\xce\x06\x96S@\xc68a\xd8\x9d\xb8S@\xdcu!4\xd3\xb0S@\xaa\x8c\xf6\xb8\xe0\xacS@\x7f\xa9b*\x87\xa7S@\x833\xa7|l\xc3S@E\xeeL\xdb\x95CS@K\x03-\x10c\x9cS@\xb2 \x04\xadl{S@`\xa5\xf4\xa7\x83\x9cS@VQ\xff\xfcx\x92S@\xac\n\xbfA\xa5\xa8S@\xd8gk\xce\xe0\xc5S@\x10\xae\xa9\xf7\xc9\xc6S@\xec\x92\xb9q\xfc\xc6S@/\xa4ZR3\xa8S@\xf8-Xe\xab\xb1S@\xaf%\x9d\x1d\x1b\xadS@\xee6\xed\x9dQ{S@\xdc\xe1!a\xc3\xc0S@\x08\xc5\xcc\'j\xbbS@4\x91\xc9y\x1d\xa9S@yVe;N\x9cS@\xd7!\x1b\xf4\x08\xb7S@\xc3\x0c\xf0\xd55\x97S@.\x08\xbe\xfc\x8a\xc7S@\x99a\xb2\xbe\x06\xc1S@\xcd\xf6\t\xa4m}S@t\xac\x1az\xa3zS@\xfc\xc5\xab\xfa\xc2\xa7S@\xf2\n^\xe0\xf5\xb5S@\xe1e\xc8\xc5\xb5\x7fS@vX\x94x\xc7\xa9S@z^c\xe6\xe9\x83S@-\xa9\x1b\x16\x9a\xa7S@K.\xd6\x1f=\xa6S@\x80\xfeV3\xb8\xc5S@\xcap\x88\xf4Q\xc2S@0*\xda#\xa1\x95S@\x07\xed\\d\xe5}S@J\xb3O8\xfd\x9bS@0\x91h\xd7\xf6\x8fS@~\xb9\xeb\x01\x8c\x80S@VZ\xba\x8a\x7f\xc2S@\xdd\xf3|_\xca\xc1S@7\xe8+\x9a\xee\xc1S@\x13\x82\xed\xcb1\xc2S@DX\xa2\xb1<\xc5S@\xa7\xed\xc9\xca\xff\xa5S@~\xa1\xa5a\xb6\xc0S@}y\xd43\xd1\xc3S@\x9c\xe5\x12\xf6r\xafS@W=\xae:\t\x82S@+\x97\xd4\x7f\xd7\x81S@i\xd6\xdcS\x9a\xc1S@\x90\xf1\x1b\x83\xc3\xadS@\xf5\xbct\xda\x02\x9aS@/2X\x88\xf4\xb7S@*\xd4<\xbf\xd4\x86S@u\x00\x8b\xabl\xb5S@\x14\xf3}.D\x94S@z\x19\xf7^r\x9bS@7t0\xfb9\xc4S@N\n)\x92\xda\x95S@\xd1\xf2\xc4\xc7l\xb5S@\xb8T\x8d*~\xc5S@\x1b\xa9~\xb4\x03\xb8S@ n\x7f\xd3N\x7fS@\xed\x18\xa5T\xac\xc1S@\x89\x9c\xa4\xe7\xaa\xc8S@\xe0\xdeE\xf6\x89\x9cS@+\x1c\xe5AVIS@6Z\xd7\xe9\xb4OS@\x0c\xb9\xbfh\xe9\xc2S@\x155\x03zR\xcaS@wK:\x80c\x99S@1L_j\t\xaaS@-\x9dT\xf6\xb8\xa5S@s\x03}\xc1\xc3OS@r\xaf\xc1\xfb\xfa\xc4S@\x93\xe6\x99eJ\x9aS@\xab\xfa\xd9\x8d\x12\xb8S@\x9b\xe8\x1d\xaf\xc2IS@\xfc\xea\xab\xe9\x85\xcaS@g\xcb*\xdah\xcaS@\xef\xa2\x8a\x1f\x9d\xa9S@\xae4o\xdb\xe7\xb7S@\x96\xb0\xb5\xbd\xb6\xa4S@d3R\xba\x17\xa4S@d\x0c{\xa6\xc9\xcdS@\xf5\xa2\x15\xbf"\x9fS@\xac\xa3\x9f\xbf\x13\xc4S@n\xdf\x97\xd9%\xa5S@\xe4\xa1\x17\xdd\xcc\x88S@~\xe2\xa4\xc3\xef\x98S@|\xc8+^T\xc1S@\xe9\x9ay\xa6_\xc2S@\x04n\xbe\xb8\'\x9bS@V\xb7{\x8fj\xa4S@\xadi\xf6\x83\xfd\x99S@n}\x7f\xf6=\x9fS@\xe4\xfaz\x086\xc0S@\xfaM\x95\x01\xe6\xa2S@\x9a\x0c\xc7\xde\x1b\x9bS@\xf6\xa1\xb79v\xa4S@\x7f\xf6\x00\xec\xd1\xabS@\xc4&\xd3]\xef\xc3S@\xcb\xfe\x18\xf7\xa3\xa1S@\x01\xd2h]\xdb\xa3S@\xde\xcf8\xd7\x02\xa4S@P\xa97\t\xf3zS@\xdf\xa4\x1b\nK\xc8S@~\x8c\xcb\x0e\xcd\xc6S@\x11\x18\xf9\x8f\xe7\xabS@\x1bP\xb2\x1d\x1f\xa9S@\xc1EO\x1f9\xc9S@iF\x99WsyS@\n\x95\xec\xbb\xfe\xa3S@\xa8\x1b\xdb\xb2,\xc2S@\x8e\x8aR\x93\xb5\xc1S@\xffT\x8c\xe3=\x99S@K\xbc\x1a\xd8\x97\x97S@\x10\xf5\xd1\xccG\x99S@Deu;\xddyS@\x81\xf8\xc4\x19\xd1\xa3S@(\x8c\xed\xcc\xfdzS@\xc8\xaab\x88XOS@\xc8y\x97\xe4\x8a\xabS@\x1a\x82\x10\x86\x7fOS@y\xdbS\xaam\x97S@\xd5\x1f;\x98\x99\x8cS@S\x11\xba\xb5,\xc1S@\x98*\xad\xc6\xa8\xb0S@_?\xf7\xef\xa1\xb4S@v\xe2\x03\x86!\xc1S@\xa0>\xd0\xb3\x84\xbaS@\xd2\x014{\xdb\xaaS@\xd5rda\x9e\xccS@\x92\xad\xd4(FzS@B\x95KC\xd0\xb0S@+\x80\xc2\xd6\x99\x82S@8\xaf$\xf1H\xc1S@\xc6\x8e|\x15\xb8\x84S@\xcc\xab\xedG7\xceS@m!wS=\x9fS@\xba\x1a\xc4<\xe5uS@\x1d^x\x7f\xe4yS@B\xf733\xf5yS@\xc0\xf6\xc4\x16\x88WS@\x9bh\xcf\x94\x01\xaaS@\x9b\xe8\xec\xe6\x80\x92S@\xc7!"\x1d\x16\xbaS@\xb7\x82\x9a?:SS@\xa1\xf4\xac-h\x86S@\xff\x9b=\xdb\xc6\x96S@\x08O\xb0\x0e\xe3\xbfS@~J!\xee^\xa5S@\x05\xd3hS[\xabS@\x15\xd7\x11\xec\xbd\xaeS@\x9e-?\x18R\xb2S@\x02\xf6\x7fD\x91\x89S@\x98\xf0\xbf0\x8f\xc9S@\xd3\xc8{\x15\x85\xc9S@?g\xb41\x84\x7fS@B5\x16\xd1R\xabS@\xdd\xc7j\xc0\xdc\x86S@N "\x98\xb3\x86S@\x06\x1b(\xe7\x86\x85S@\x81\xf1|#\x1e\xc1S@\xe2\xbbh4\x8c\xa2S@\xd9\xffX\x94\n\xb9S@"^\xfa/\xe4\xbdS@\x0f\x89\xe6\'V\xbeS@%\x04\x10\x00@\xceS@\xa4\x8d\xb3|3XS@y]\xa8>.uS@"\xfe\x89q\xeb\xc6S@Re\x07\x93<}S@\xf63`\xe7m\xabS@q\x0b{\xd5\xfa\xa1S@\xeb0\xb4al\xb9S@\xa7\xbfJ\xdf\x93\xbeS@\x87\x8doN\x83\xb1S@8\x9f9\xacenS@\xdd\x91\x1a\x81\x87\xa1S@\x8d\x12C\x14\x17}S@t\x03\xd5\xe8\x86\x8cS@\xe0\x9c\x8e\xb2\x00\x9aS@\xc6n\x85Z\xd1\xc5S@\x83:\xbd\xb8\x1f\xa1S@\x85\x93\x94\xff\x8cvS@t~\xab\x13\x85\x9fS@\x7f\xbe.A\x92\xb3S@\x1fFYk9\xb6S@\xbet\x10\xed\xa2\x8aS@\x8b\x9d\x08\xa65vS@\xcak\xfe\xd2\xef\x9fS@}\xf6Y\x024{S@9\x05cyY\x83S@\xfcC@\n\xe2\xadS@*\x8b^y&\xa1S@\xa9\xa3\x9e\xf2\xb0tS@\x8cS\x95>\x1b\xabS@N\xb74\xf9\x00\xb5S@\xfe\n\xd4\x12C\xbdS@\xf6]\xed?$\xb1S@\x88N\x90W\x0e\\S@s\x97>\x1f\xf5\xadS@Q\x0bdf\xac\x9fS@\xa8\xa85\x1b\xf3\xa0S@\xd8\x96\x95\xff\xbc\xb5S@\x9c\x1b\xfeI\xb1\x8aS@\xc4\xa0\xed\xab\xbb\xa1S@i\x04)\xe9\xc6\xcdS@\x0f\xa2`\xc6~\xb7S@r\xc5{\xf5\xd8\xb4S@\xb0e\x0e\xd2\xc8uS@:|\x00\x8f/\x86S@\xddejo\xc0\xb1S@\xd8B\t\x8e\x12\xbdS@\xe1\xac\x12\x84w\xa1S@\xa9h\x08\xdc\r\xceS@\xa0d=!y\xaeS@\x97:\xb5]?\xc0S@\xf0_\xb4\xd3\x8e\xcbS@\xff\x04\x8c\xdb\xa0\xa0S@7\xf1\xe2\xd8e\xb1S@\xf1#\x04\x12\xa4\xa9S@\x1e@u-v\xabS@\xb0x<\x0e\x7fSS@\xe6+\xbc\x9e\'xS@%\xc3\x13\x03\xf0xS@G\xac\x7f\xdeF\xb4S@\xe7o\x9a\xa5Q\xceS@\xe4\xf5\xaf\x17/\xceS@NYR\x85!\x94S@3\x81\x1c\x1eB\x86S@C\xd8\x97\xb4t\xb8S@\xfc\x14%\xe7\xc9\xc7S@\xce\x8cN-\xa4\xd3S@?\xe5.8\xdb\xb0S@I\xc08\x8c\x95\x86S@\x8e\xc4\xf5\x91\xc7\xbbS@H\xdf\xa2\x82\x9brS@\x990\xaa.)US@\x7f4\xb9\xec\xbe\xafS@\xe9\x1ek\n\xee\x8dS@\x16\xb2Z\xf9"TS@\x0b\xbdw\xa4\x0bTS@\xb9\xcf\x9e\xd5\xb7\xaeS@\xd6\xc4R7\xe7\xadS@\xd5\x02\xdc8t\xa0S@\x17c\xe0N\xf6\xafS@\x90n\xd1\x1a\xa9\xb8S@\x12:EJ\x96\xb8S@\x9au=\xbfk\xbdS@\xd6B\xce\x9e\x86\xceS@~\xc9`.\x02\xa2S@\x86U\x80L"\xa2S@L?\xe6\xfc\xad\xa4S@\x13g\x93\xd8P\xc0S@\xe4_e\xabu\xbdS@\r\x97mN\xc9\xb3S@\x87e\x05BL\xceS@!:\xf3\xd8\xbf\x9dS@\x03\\\xf8\x13\xc3\x9dS@\xbbKvc\xdb\x80S@\x99#{\x02\xad\x9eS@\x7fkgj2\xb0S@\'\xf0\xc5+\xd7\xb6S@}Z\x0e\xc5l\xbbS@\xbc\xda\xf0vP\xcaS@\xea\xe4\x9d\xde\xe5\xa2S@T\x854[\x92\x9eS@\xa5\xaap\xa1;\xcfS@\x9bN\xb8\x93\xd3|S@c\x9d\x84S\t\x94S@\x7f4\x7f\x9f_\xafS@\xd8\xa8\xdd}\xbc\xceS@/\xf8\x81\xb8\xa2\xcaS@\x89\xfc\x7f\x9e\xbf\x8eS@P\xb1|\xffj\xc7S@\xe8\x0c\x16i\x18\xabS@\xb4p\x04\xc7\x8f\x81S@\xc0\xd2\x84\xe3\x11\xadS@_\xdf*\xf5\xdd\xb3S@\xee\x1et@\xea\xb5S@-e\x93\xf6t\x81S@\x7f\x84\xdf\xd3\xc8\x8eS@\xe4ixl\xfe\\S@\x83\x1f\xde\x8f\xe7\\S@Dd\xd5*\t\x9fS@C\xc5\x1arj\xaeS@QpF\xc00\xc8S@\xb5\xdbfR\xba\x80S@\x83\x17\xc4\xbb\x03\xadS@\xad\xc3\x82+\x1a\xadS@\xcc\x11\xe0\xd9S\x87S@\xc4\x0e\x03\xa1\xc2XS@`\x90G\xc5#wS@>G\xba7\x81\xaeS@\xfb=|tJ\x86S@\x9b\x8f\x9b2\xd9\xbaS@\xc0\xd9\xeaf\x04\xaeS@5{\x9e\x9a\x19\xa9S@P\xdf\xe8\xc8\xb2\xb2S@d#p\xcb\xff\xceS@(\xa2\xb8\x9c\xd8\xa6S@1\xbc\x91\xcc*\\S@\xf9\xae\xcd\x1f\xf6\xbcS@\xf5\xa4x\x85\x02\xa7S@\x89\xee\xfd\x84\xdd^S@K\x91{\xce$\x84S@\x821\xfc\xd5\x7f\x9cS@\x8f,\x0f\x85\xe5\xc7S@/\xc1\x1e\xa3\x13\xb3S@7Kc\xf0\x9c\x9cS@\n\xe8\xea\x0e\x98\x9dS@\xf5\xbd\xfa\x8d\xbd\xa1S@\nT.G\xe5\xbcS@\xcb\x0cH}\xaf\xc9S@[\xc4uQ#XS@\xac\xd5\xd1Vm\x9cS@\n!\xcf\xc1\xff\xa0S@\xdb&\x0e\x13\x17\x9fS@~\x88W\x80\xc6\x9bS@`\n\\rD\xcfS@\xee\x9fdLG\xbcS@\x1c\x0cR\xc2\x0f\xa1S@\xc7\x11\xf0z\xb0\x90S@u\xcb\x9d\x12\xce\xb7S@,\x17_u\x1f\xb5S@z\xee\xa6\xa3Q\x9fS@p\xe2e(\xec\xacS@Wjm\x05\xa8\x8eS@^\xd7\xd4\x95`\xb8S@d\xaa\xe6\xd8\x8c\x9bS@\x87\x88\xb6l\xc0\xa3S@qV\xa5\xeff\x9fS@\xe3@\x8d\xa1O\xacS@<\x11\x85>\x87\xc8S@E\xb7D\x1fw\x9bS@;\x11\xd2\x15\x8azS@\xcc\'\x83\xa6\xfd\xa2S@)U\xc9f!\xadS@\xae\xea/\xd1\xd4\xb7S@;\xe6\xec&\x93\xb0S@\xb5\xae"\xf5_\x85S@\xb2c\xf2\xca/\xb6S@L\xdb)\x9c4\xd3S@\xbd\x11\xbfW\x1daS@\xfbW\xe38!\xcfS@\xfd\xe2\xa3\x06\xe9\xa6S@\x12?\xbefA\xb8S@3i\xdeV\xbcyS@\x84\xe5\x07\xf7K\xb1S@:`\xc9*\x1f\x9eS@0\xf1\x1ey4\xafS@\xae\xec\x02*\x1c\xacS@\t\xe09r\x04\x9eS@l9L/\xf4\xa6S@\x11K\x86oB\x9bS@\xff\x9dw\x84\x87xS@[\xfb\x1a[L[S@E\x1dw\xcc\xfa\xc8S@\xd1e\xb7@\xc7\xc8S@O\x14)\x98\x12\xbbS@\'\x02\xa3\x0c\xe6\x9dS@\x97$\xedU2\x9eS@\xabr\xe3^,\x9fS@n\x10\xbb\x13\x0e\xb5S@\xa7\t\x92\xd97\xb2S@3z fn\xafS@3\x9dq_G\xafS@%:\xd9\xe5\xdc\xcaS@\x90\x1e\xe5D\x0b\xa2S@\xca\xdbZ}\xbf\xa6S@K\xa2\xd1\xe6u\x7fS@\x06\x808\xce\x89\xafS@\xf6?\xd7#C\xb6S@ 2\xe75:\xd0S@y\nn@R\xaeS@\x8f \xa9\xfdx\xaeS@\xab\r\x1cF\xad\xa3S@p\xbd\xcb\xa9\xb0xS@q\xd3\x181\xb7iS@\xa2\xcb\x08\'H\x9dS@\xdd\xa4\xb1}\x9d\xafS@CN\x831 \x9fS@\xc48\x87x\x05\xb1S@C\xa9.\xe2\xbdiS@\x0b\r\xc9\xb0?\xcbS@\xb7\xa2SY\x17\xbdS@K\xa4\x02\x91y\xafS@\xfb\xe2~e5\x9fS@u)\xb4t\xe4\xcaS@\x14pkt\xce\xc8S@\x1b\x7f\x8e\xd0)jS@\xa9`\xda\x86m\xa0S@\xb2T\x06I\x17\x9fS@b\x15\xe9\x9a\xcf\xa8S@<\x8d\xde\xfb\x05\xaeS@\xa32\x15\xc26jS@\x80\xf4v\xd8\xb9iS@\xce\x14\xfb\x9cK\xbbS@\xf7*\xc14\x99\xcaS@\xfama\xee\xfd\xc8S@@\xb5\xd1\xfa\xf9\xa7S@\xe4C\x91\xb0FeS@\x8ar\x18FHeS@\x05_\xe8V\xd2\x9cS@\xd7\xb4~\xe9\xc5jS@.L\x06\x89F\xb1S@\xa0\x0bY\x9a\xaf\xa1S@\x02\x88\x92\xd0\xfc\xb1S@\x9f\x19\xc9\x15\xd7iS@\x874\xf4\x84\x0b\xd4S@\xc8D\x08\x8d\x10\xa0S@ \xcfc\x9f\xe2\xcaS@4\xff^\xec\x94\xc9S@\xe8\x19~Q\xf1\xa8S@\xd1\x9e\xa8\xc2miS@\x04W\x95\rz\xb2S@\x1f?\xfcwt\xb3S@q\xde\xecXk\xadS@t\xa8#GX\xafS@\xe05\xb8\x89H\xc9S@\xc2+m\x84#\x82S@%\xd9\xa7|y\x9cS@\xb95\xdblE\xcfS@}\xa7\x86\xc2zjS@<\'\x0e\xc4\xab\xa8S@\xb6\x1d\xd3\x07\xd0\x9fS@{\x87[[jtS@\xda\xf3\xef\xbbi\xd2S@S\x95\xa2I\x0e\xd4S@\x93\xf5)F\x1e\x98S@\xbe:\xbf\xce\xd3\x85S@\n\x1a_Aj\xcbS@\x96\xca`\xc0\x94\xb7S@\xa8\x1f\x91\xc3\x8f\xa1S@/\xa6\xa2>\x9e\xa2S@\x02\xbfJ\xcb\x8c\xadS@\x01\xd0\xe6\xd3W\xaaS@\xe5\xb2\x8c\\\x81\xa5S@:\xe8\xcfq{\xd2S@.\xf2&-\xb0\xcaS@\x84\x939\x7f\n\xd0S@\x16\x02E/\xdd\xd0S@\xb8\x1b\xd5Z\x06\xd0S@3.(\xcf\xcf\xb2S@\xd6\xa1k2q\xafS@a\xf1B\xd53\xd0S@c\x06F\xf54lS@0o\x01\xb5[lS@\x9b\x07\xfe]U\x85S@21\n\xb5\xd2\xcbS@\x8e\xc37h\x93\xb7S@\x91\xd7\xdeG_\xa0S@\x93\x89\xda\x1cwgS@\x08\xf3\xdaE\x8a\xd2S@\xe0\x87B\xdb\x15\xa9S@\n\x0f\xf9\xda_bS@\xab\x05[\xff\xc3\xa9S@\x01\xe1]}k\xb6S@\xa7\xa1\xebl\x9fjS@\xf7\xeew\xe5I\x97S@\xba\xb7/;\xea\x84S@\xa2>\xfe\xd6&\xb7S@\x00{\xa5\x19\xe3\xa9S@e\x9c\x17e\xc4kS@\x9e\xb7\x04(\xf7\xb8S@\xf6\x17\xdc\x8e\xa0bS@\x84:C\xb7\xc6\xa7S@\xf0\xf3-\xe4\x92\xd0S@G\xc0\xe5\x89~\xcbS@b_#\xc0\xe8\xa7S@\xe4D.}h\x9eS@[*5\x8e\r\xd0S@\x07)\xea\x0b\xad\xcbS@\x94\xc2J\x154\xb5S@\r\x99\xf9l\xda\xa9S@fkJ`V\xcbS@nA\xf8\xebR\xb7S@\xd6B\x16\xe2\xd9\xb6S@\x99\xc4\xa9e6\xb0S@\x1d\xea\xe1,\xc9\xb2S@a@a[r\xb2S@\xe2\x0bz\x8e\r\xa8S@\xf7M\xa8\x1b\x9a\x80S@\xcaS\xa6\xa8\x11\xb7S@\xf1F\xd7bY\xafS@\xcbK!`?mS@\xf1\x88+\x01\xe4\xb2S@\r\x94\xf7w\xb3\xcbS@\x81jD{\x8a\xd3S@\xbf,X\xba:\xb3S@o\xb1v\x89\xce\x9cS@\xf1\xe5\x8c\x86\xfc\x8eS@wC\x93\x90\xdfsS@\xf9\x12\x7f\x0c,\xb7S@8\xfa\xa0\xf2\xb8\x9eS@\xf6\xe5\xa9X\x98\xc8S@B\x9b\xc5\t\x89\x99S@l\x93\x10z\xc9\xb4S@\'\xb5~\xfbm\x88S@\x1fF\x8e\xf4\x1f\x90S@\xaeO\\?DvS@\xb93@\xb8i\x90S@X\x91,\x84\xad\x9eS@\x1a\x16\xdd\xd4\xefOS@j\x0ctu\xca\xb6S@B\xca\xe9\x13j\xb2S@{\xa7y\x14\x8f\xb8S@[\x9d\xe0\rh\xa7S@^\xa8\xd1\xf5\x13\xa6S@\xb4\xbb\xa1\x97d\x91S@\xbf\x17o\xa4\\\xb7S@\x05\x17C\x8f{\xa8S@\xa0\x84\xf2c>mS@\xda,|\xbf\xd8\x9bS@\xe8\x9eqyP\xa3S@\x86\x1dxkr\x9cS@?\x12\x952\xd1\xa7S@\x9e-M+y\xa4S@`\xbexc\x8b\xaaS@x\x7f\x97L\x9emS@&\x84m\xd7D\x90S@\xfa0\x8dd\xde\xb8S@u\xfc\x04\x0f\xe5\xb2S@B\x95\xcf\xd8\x05eS@l\xb4\xf3\x08\xd6iS@\'B\x1dD\xa5\xb3S@%\x99\xb6\x83\x84\xcbS@\x189\xf4\xbe2\x80S@\xa9\xf3\x06\n\xc2\x96S@\x85\x84\xce@j\x9fS@\xa8p\x89\xb7\xd6\xb7S@\x8cj\x16>V\xbdS@w\xdd\x90\xeev\xb8S@\xe8!::u\xb6S@\x82o\xb1\xd2UjS@2DT\x11\xb8\xaaS@3\xcf\x9e}\x02\xa8S@6\xceq0\xf5\x8fS@C\x14=(U\xa6S@\xec\x85\x8e\xb5-tS@Q\x81 \xdbIiS@\xa4\xad1V{\xacS@h\xdb\x90\xbb=\xa8S@\xcf\xd0\\r\x11\xb4S@\xa0GZ{.\x85S@\xa6\xbe\xc8t\xa7tS@\xa9\xeb\x00\xab\x9a\x9fS@]\x00\xf5\xc0\x87\xbeS@E\xa4O\x18E\x84S@\xe6^\x82\xc7a\xabS@S\xd1\xe0m\xbc\xadS@L\xd5\x14\x90y\xcfS@k\xc9~\x1c\x8d\xaaS@\xcb\x9e\rGZ\x91S@\xc1\xe5W\xed\xe4gS@\xe3z\xea\xa4\x9e\xb4S@\xdb\x86L,\x87\x91S@\x90d\x9f\xc7\xd6\x8eS@@>\x072\x80\xb1S@\x1a8\xd6\xae\x83\xa3S@G\xcc\xbe\x9e\xd2\xcbS@\xddis)\x81vS@\xb7\x93\tm{\x9fS@\xef\x84J\r;\xa0S@\xa4g9\xfb)\x94S@\xdc\xe5R\x02\x95\xa1S@e\xad\xa4X\xd2\xcbS@\xb2\x1d\x947\x82\x85S@\xbcPaN\xa7\x9cS@d)!\xc6\x10\xaaS@"\x1f\xf8\xf3\xe3rS@\xae\x1b{\xd2\xa6\xa7S@\x9d\t-{\xc1\xcdS@O\x1e\xee\xa0\x90\xcfS@\xf2\xc5\xca\x15&\x8aS@\xd7:[}\xff\xa7S@\xae\x1d\x9a\xcdI\x91S@\x9f\x10?}P\xccS@\xbb\x18\xdc\xebJ~S@\xe9\xb9\xdf\x08>yS@\xbf%\x84\xe7\xf9\xa8S@\xafuf!e\xa9S@\x1f?\xdd\xb6\xfa\xadS@\xc6\xe8J;c\x94S@\xe0)#?\x05oS@\x7f\x13\xc2\xb3\x90jS@5\x00\xc2\xb7\x1ekS@\x95*\xe2\xaa2\x8eS@G\xdeMh\xc9\xb4S@\xbb\rB\x07\xa2lS@\x9c\xe88HX\x81S@\xeb\xca\xb8\x06H~S@\xf4\x08\xc0uw\xa3S@\xe2\x02LS\xa2\xa9S@,\x022\x19\'\x87S@\xb9\xc8\x92\xbb\xb3\x91S@|\x16y\r\xf2\x82S@\x89)\xe9\x9a3\x81S@U\xe0\xf9\x97DtS@\x9c\x80\xd8\xeap\xb6S@\xb9d\xbdQ\x92\x92S@\x88\xb2&\x93\xf9\xb4S@\x02\xe49\x1f \xadS@|\xcc\x91a\xa5\xbaS@\xcf\x05\xda\x90\xcagS@\xc9\xd6.\xa6\xbb\x8fS@\xaauz\x85\x92\xb5S@D \x14\x84\x1a\xa7S@\xe9\xbf\xae\x1a\xa1vS@r\xf1\x8d\xed\x03\x94S@\xc2\xae\xa7\x1b\xcbmS@3\xa9B\xcf\x8e\xb2S@\x8eS\x0b*\xc8\x83S@\xc3\xe2\x1cPv\x9eS@\xcc\tr\xd1\x10\x9bS@tJ-\t\x07\x94S@\x1cf\xb9\x1b\xb1\xc3S@B{\xca\x95E\xbbS@\x14>{\xceC\xb3S@\xa5\xa0\xeb\xf6|qS@X~\xdc\xf0\x8d\x9eS@\xc4F\xd6\xec\x1d\xb8S@\xf7\xb1~\xf1\xbd\xa2S@\x96hf\x08\xdf{S@x{\\\xf9\xeb\xc2S@2=\xcf\xb5\x9d\xcbS@T\xe0\x11\x0c?\x91S@T\x97\x9f\x8a\xc5\xb4S@\xb1\x8f\x90V\x9d\xc2S@\xb5\xfb\xba\x0e\xe4\x8cS@\xc8h\x9cx3\x9eS@\xc8>\xa5u\xae}S@^.\x1bV}\xa6S@\x9bX2q\xc2\xbcS@\xee\x9e\xec\xda\xcf\xb8S@\xec&\x01\x81\x99\x8cS@\x9eO\xe8\xed\xee}S@\x0c\xdc\xcf\x9f\r\xc9S@\xdc\xe4S.I\xa7S@\x10\x03\x8b7T\x97S@\x19m-\xa9j\x82S@\xfeK\x8fd\xca\x83S@\xe2\xe3\xcd \x18\xc6S@!\xe8)\xb4\xf1\x93S@\xe4\x1b\xba\xd8=\x94S@\x81%+\xdf\x8a\xaeS@\x01\x87\xa7Ld\xafS@\xc5\xf8\xb66\x90zS@\xf7\xa8\x06q~\x81S@\xe6U1\xd0A\xc4S@Q\x7f\xd3\x9ce\xb3S@\x98Z\xceA\xee\xb0S@\xe2\xe7\xfd\xe4\xd4\x80S@\x0e>e\x9f\xfa\xb4S@\xb2\x8b?\xdb\'\xa7S@x\x17"\xde\xad\xb6S@(/\x9e\xde\xa7\xaaS@\xfc\xc4\xe1\xc7!\x83S@\x1a6\xeb\xcd\x9a\x8cS@\xed\xa4\xac\x13\xc1\xa9S@\xce\x83\xdf\xbd\x11\x99S@C\x17l\x9b\x9e\xb0S@\xf3\xce,J\xba\xc8S@#\x12ubqeS@>l;\x19\x00\xa0S@\x11\xa9\xb9\x0b\xed\x90S@\xfc\x92[&l\xb1S@\xdd[\xe8\xd4}\xceS@.\xf73K\xb1\xb2S@\xc3\\\x19R$oS@\xa4Fo\x1c\xeb\xbbS@\x1e\'{s\xe3\xa2S@\xa0\xc3\xf0\x9a\xa1\x7fS@\xdfA@(\x0c\xa2S@\xd1 \x96\xde}\x84S@}\xe3\x8e\x1b\xcc\xa2S@\xa0\x18fo\xf1\xcbS@2W+\xc8\xda\xb4S@U\xc0\x1d\xc9\x8f\x81S@/<9\xb4w\xb3S@\t\xc2\x1b\xf2\xf0gS@\x89\xb7\xfbm\xfd\xc7S@\x0e\xd6\xfc\xf4\xd0\x84S@%\xe9\xb5\xca\x0f\xa9S@>\t6B/\xa5S@\tH\x94A\xca\xb7S@\xbf\xcd\xb5w\x85\xaeS@\xd7\xf8\x1eXR\x8dS@\xb8\x80\xf6\xb1\x8e\x9fS@\x81O){\xab\x87S@\xa7\xdb\xf9\x1fR\xc8S@\x82e&\xe68\x8aS@\xd3V\xea0\xa3\xb1S@rdW\xa8\xc5\xc0S@\x0b\xd1\xca\x912\xc8S@\x8b\\\xcc}\xc9\xcaS@\xe3\xce\xc6\x8c\x9c{S@\x19\xce#\xe9\xa7\x89S@~?\x8c\x80k\x9fS@\x8d\x1f\x17\x08\xfd\xa3S@\xa7\x81\x07\x81\x98\x8eS@\xaa\xbe\xb0X\x0e\x9aS@7\xc0\xd99\xec\xa3S@\x7fo{\xff\x91\x84S@:\\\xc4h\x8b\x89S@\xdb\xc2S\xd1;RS@\xce\xd1\r\x12xyS@\xe3\x0eOZ\xc1\xc6S@\xd0\xb7NU\x1d\x94S@\xfe\xd22\xab\xabRS@\x07\xd2\xf6jO\x8cS@\x81ZQ\xb0\x9f\x8fS@\xda\xfd\xec\x9f\xfa\x9aS@\x17to\x12\xda\xb5S@\xad\x95\r\x9a\xd5\xc0S@RjE\xba\xbeRS@\x8c)\x85\xf4_\x86S@zKK\x8b\xf8\xd1S@/X]\xc3j\xb9S@0\xfeA[*\x97S@\xad\x18Q\xc9,yS@il7\x90T\xa6S@\xf9si\x81\x89\x9fS@\x9f\xee>{\xb7~S@\xea\xe5t\xd6s\xb1S@N\x1bl\xd5;\x88S@8\xaaH{\xf2\xaaS@\xe0{s:\xec\x8fS@\x96\xe8\xc6>\x98\x80S@\xf1+\xb2_w\xa3S@\xcarK*\x15\xbfS@\x14\x95\xb0\xdb\xe7\xa5S@\xa3\x12_\x05$\xadS@v%\xf7[!KS@\xa7~\xaa\xe3\x04\xc2S@\xa5H\xee\xdd\x9b|S@4~\xe4YB\x86S@a\xec3\x9a\x96\xb2S@,\x10\x9c^\xc9\xc3S@\xfe\xces\x93\xf8\xb4S@\xf6\x9f3\x05S\x8eS@\xc5\xf7\xe4\x9a\xd3\xd4S@.\xc4y\xe5\xfe\xbaS@\x1b\x0fE\x8d\xe2\xb0S@|\xde{\xb4zvS@DS\xf8i\x0f\xa4S@\xf3!\x90V\xb9\x96S@\xc4!\x0cAr\xb3S@\xe2\xf9<\xa3\xf8\x9eS@l\x82\xb3\xd0\x06\x90S@\x1a\xf1\xdf\x1cJ\x8cS@\xc1\xec\xca\xf67zS@\xe4\xf9\xc9\x10\x8f\xb9S@8\xcd\x88\xda\xa6\x9fS@D\xb6M\xc1\xe8\x84S@\x00\\\x04f\xfd\x87S@\x168\xe9\xff!\xc1S@\x11\xbe)\xff_kS@\xa2\xd3[}fWS@q\xe7\xe4\x96*\xacS@\x0c\x90\x9bx8\xc6S@\xd16&\x95R\xa4S@hYI\xaf\xca\x98S@\xc6\xba\x8e\x87\xad\xabS@\xb7\xda\x0ez-~S@\xe3\xdem\x87\xeetS@A\xb8\xb5\xa2\xde\xc4S@\x17\x05\xe9\xb4\xa3\xb0S@\xaf\x99\x1b\xda)\xafS@\x1bC\xa8\xce\xccZS@\x1f\x9c\x98\xa0\xc6\x83S@8\xf1\xd4\xec\xd0\x83S@HR\xba\xa0\x0e\x8bS@\xbe\x08\xc4\xea\xc8\xa9S@o\x81\xf4nw\xc6S@BB\xb8\x93\'\x84S@\x16\xddN\x8e\xd7VS@\x10\x98\xd9\xb4\\\xcbS@\x99AH\xf9\x8b\xa3S@\r\\\x8fHk\x86S@[\x14\xcb\xec\x8b\xaeS@>\x07\xe3\xacD}S@4:\xf4\xe3\x98\x90S@\xdb\x13q\xed\xc8\xa8S@\x88\xe1j1\xdf\xa0S@\xa5\x95\xd4%\xdc\x8cS@\x0c\xf0\xcaz[\xb5S@{\x99|nD\x96S@\xde\xe3Q\x1emyS@\x80m\xbb0\xa1aS@\xf93\xf1a"tS@3\xc3\x8c\xfd\x10zS@\x15\xb8\x84\x10\xee\x94S@\xea\x9f&\xa1\xfa}S@p\x12\'\x7fT\xccS@~Y\x06O\x89\xa7S@\x188\xe7\xa5<wS@Sx|\x14a\xb4S@<r\x10**\xc5S@_1\xef\xb7\x85\x88S@\x8e\xf7\xe8\xe6\x0c\x89S@\xf6\x8d\xf7\x9en\x9bS@\x19OCu\xbb\x86S@\x9d\xd5\xfd&\x87uS@\x9f\n=\x0b\x17\xabS@\xb8\xf4#\xb9\xd6sS@I\xfd\x0f\xadn_S@\x12\x83s\xdb\x0b\x9cS@\x91N;J,\x8dS@\xce\x9d\xaa.\xd5\xcaS@\x87\xfaw>+\x8dS@\xe7\xb4\x90\x10\xc3\xceS@\xe2\x87vP\xdf\x9eS@\np\t\xef\xdb\xadS@\xdd\xafy\x10\xd0tS@\xab!\'B:\x8aS@\x11\xa0X\xdc\xc9|S@-\x82\xfe\x8f\xa1\xa7S@\t\x15\xda\x00r\x86S@\x07\xc3.\xbe\xe5\x90S@\x9f\x833#j\xc5S@\x17\xc8\xba\xdda\xbaS@\x8f5\xd1\xad\xf3\xbcS@\xf5B\rW\xf2\xaaS@\xc8\x8a;\x06\x99[S@\xdb\x7f>=\xee\x9eS@5\x85\x01P"\xa9S@\xce\x08E\x0cN\xceS@[\xe3\xa0e|\xbaS@\xe1\x00bf9`S@<\xc1\xd6m>\x8aS@1\xa0z\x01\x93\xb8S@S\xcb\x85\xfb\n\x94S@\xe9\x93\xc3I\xeczS@E\x97\x9a\xd1@~S@\xa7\xce\xe8M\xab\xaeS@\x15\xe3\x95bwyS@\x91S\xba\xb9,\xa2S@9\xeb\x8f\xb7\xb7{S@nY8"\xac}S@\xc1\xbf\xfd\x8f\x84\xb3S@G\xe7Vt/xS@"\x06\x9a\xfbvxS@\x1aFT\xe5\xaf\xb1S@;\xd6\xf0C \x94S@\xc2\x8d\x7f\x1e\xc6bS@wb\x02\xa0\xcdSS@\xab\xe6s\xe3\xc3\xb4S@W\xda\xd7\xb2!\x92S@\xfe\xe4\xc0\xb6\x8b\xb8S@\x0e\xfe\xfb\x80\xe8\xaeS@\xeba\xaf\xb1\xea\xb5S@\xdb0\xd90\xc9\xbcS@\xe9\x11\x1f\xb1\xf0aS@\x80\xa3l\x9c\x91\xbdS@\xcdE\xee\xac\xbc\xb6S@>\x1d\xcb\xe5\xec\xa8S@\x04h\xf4\x7f\xa0\x82S@\x16o_A\xd5bS@g\xd3\x98\x1a\xea\xccS@\xbf\xdc\x7fNb\xa4S@,\xecZ \x05}S@\xc1\xcc\x07\x16\xf2\x9eS@\xdb\xed\xc6\xb9\xb2\x8eS@Q\x16;N\xdd\xb3S@\xfahV/\x04wS@c\xac\xfc#i\xb4S@\x1b\xd6\xd9\x9c\xc7\xaaS@\xd8\x13\xe3\xee\xf9\xc0S@\x03\xb2\xc1\xfe\xed|S@b\x049\xdf#\xaaS@\xf2\x1f\xb9\x1d\xac\x82S@\xd4#_\xcf\x92\xb3S@\xf37\xabg\xce\xadS@,\x1fm%Z\xb8S@\x0c \x10\x03\xc6bS@x\xc4)\xeca]S@\t\xc7D\r\xdbbS@\x0c4\xd8\xfa\xe3\xafS@r\xa4b\xaf\xef\x86S@\x849\xbd8w\xbbS@\xc6\xd8(`|[S@\x87_\xf7\xa4\xab\xafS@\x0bW\x9d\x86^\xb7S@&~\x1e\x05\x1e\x94S@\x16\x11dj\xdb\xadS@\x18\x9a#:~\xb0S@\x96O!3\xbc\xa5S@\xdb\\\xac\xf0\xf9\xcdS@\xb7\xfa\x1f\x08\x88\x90S@\x83\x9f\xffGGuS@r\xe3\xbd\xa6-`S@\xbe\xe8\xe8\xe2\x84\xcaS@IT;\xe6Z\xb3S@\x17m\xc0\xb67\x92S@\x9a\xb7\x1a\xed\xb3\xb7S@\xa1H\xe980sS@\xf8\xb0\xa97r\x9cS@+*\xdcI\x10\xaaS@?v\xfaYC\xbaS@\xcc\xa7\xa9}\xf0aS@\x0cw\xfaq,xS@\xfc=\xbf\xd9\xdb\xc9S@cYs\xe3+\xa1S@I\xc6\xde\x9d\x15\xb5S@?}U\x17\xcd\xbbS@\x88\x9f\xa8\x87\xdc\xc8S@y\xbb\xd7\xa4\x84\xa0S@Y\xf8\x05\x01>\xa0S@\x8a\x929\x17\x81\xb9S@\xf6\xee\x8b\xab\xe0\xb7S@\xe7p\x8dG6\xc4S@\xccW\xae\xc1\xfa\xc1S@z\xaev\xf3\xfe\x8fS@\x8a\xc0"\x8deiS@>Ex2e\xccS@\xb9\x19\xbc\xc0\xed\xafS@EM\x10)7\x85S@Bw\xcb\x8d\x7f\xadS@0l\x02/f\x8aS@\xb1\xa0b\xa9J\xbeS@\xba\xfa4\xc8\xda\x8cS@\xdc\x94N\xb7\x1c~S@\x0c\x8d\x10\xc0`\xb0S@\xd0\xeePe\x85\x92S@!\xda\xab\xf8\xf0_S@\x1b\xad\x15\xbc+\x9fS@\x81\x9e6\xc2\x86\xbaS@z\x88+.\xf2\xb3S@\x96\x94\x04\x1f\x81\xc4S@\x9b\xed\x18\x8f\xa6yS@\xc6eBO\x92\x7fS@O\xa5x\xd8^\xb2S@{\nn\xc7_\xa5S@K\x03\xdc9M\x8aS@\xbb\xab\xd1\x00\xe5\xcbS@\xe8\xed\x9cL\xd7ZS@\xa7\x8bX}\xac\x89S@\xa5\xf4.\xcd\x03\x9bS@\xa7.xlB{S@\x83\xd0\xd8\xf6\xff\x9eS@pL\xeeS\xdf\x9dS@wr\xf5\x82\xb9\x9bS@d)\xc2\xce\x1bvS@\x07\x9b8_n\xd3S@\xbe\xbc-\xa4\xe0sS@\xc4+$^\xf8\xa8S@\xbd5<\xe0\xa2\xb6S@\xf1\xab_0\x9f\xccS@D\xffc\xec\x0b\x7fS@\x08\x1fp\xd3\xe3\x92S@%\xe0p\xe7\xef\x82S@\xd7\xa1\x8a\r\xe9\xc6S@y\xd0\x8f\xb3\x08\xa7S@\x99\xc2\xe5\xbd\x8d\xaaS@,\xb3\x0e?T\x9cS@V\x16\xa9\x85\x92\xb6S@$\x9d j\xf6\xa9S@\xbcM\xb6\x0c\x99\xa3S@R\x91%\r5\xb1S@\x1ebZ\xe3\xddWS@]\x1ak\xdd/zS@\x8c\x02(v\x1c\xaaS@\x00"\xc5\xfc\xb2\xb4S@Z\xef\xd9p\xc9\xa8S@4V?\'\xf5\xaeS@\x8dN\xa6[\x10\xb9S@]%\xcb\x81\xc1\x9dS@\x1e"\x1c:X\xc0S@\xa8\xe2\xea\xdf#\xb9S@\xb6\x1d,\x7f\xa1|S@?\xbc\xfd\x9bA\xadS@\xe6nl\xa7\x99ZS@%*/\xa0\x1a~S@\x86rU{-\xaaS@9\xd3\x94\\A\xb9S@h\x04>.\xc1\xacS@V\x89\x04\xfbw\x88S@?90\x8b7vS@N\x88x-\x01{S@\x8b\x8a\xc3\xb0]\x8cS@\xa6\xabz~\xd2\xb8S@\x87\xfa\x96\n\xc5\xc3S@\xc6rw\xd4\xfe\x84S@Z1N\xfa?\xaaS@\x11#8\x93R\xa7S@L~\xc8\x1d\xc2\xbcS@\xdctk\xce\x8fiS@\xf5\xd8\xe8=\x1a\xa3S@\xd4\r\xf4\xfee\x9cS@H\x0f\xcfoL\x86S@uj#\nO\xc6S@\xff\x97\xa1\xc9$\x81S@\xa5seF\x06\xa7S@}\xd3\xda\xa2\xec\xc4S@:_1\xd1\x1b\xb5S@\xf2\x1e\x17\xf3\xbe\xa3S@\x13v\xd3Jf\xc4S@\xf4\xfc\xaa\xe2I_S@\xce\xe0g\x059\xa8S@\xd2$\xff\xf2+\xb1S@=\x92\x97\xa9\xa8\xa7S@l\xb9`Ue\x8fS@W\xda\xb4\xd1\x15pS@\x15\xedb\xf7]\x9bS@\x15\x0e1K\x1f\xb5S@\xff\xc1\xfe\xdcI\xb8S@uv&\'w\xb9S@\x01\xef\x1fh\xf3QS@x\x16U\xcat[S@\xf6EN\xdd\xa9}S@\nO\xa4\x9e\xde\xacS@Dx\xbf\x7f\x9dhS@_!-\x1b\xc5\xcbS@94\x15\x81}\xcbS@\r\xbd\xd3{\xa9\xb5S@\xc6\'\xca\x9a\xab\x91S@\xdeM\x1d\n\xcc^S@"=j:U\x9fS@\xdd\x18\xc3\xc8\xa3\xa4S@\x0fk\xfc\x1d\xf3jS@\xac)\x87\x8b"LS@\x07"\xde\x80\x15\x8dS@r7\x05\x17&\xb8S@\xb0\x8f\xc5\'\x9aYS@n\xc5"\xa76\xc8S@\xf3-\xd5L\x0c\xb6S@\x84\xe5\x97\r\xf4\x98S@{\xd6\x9c\xcf\x17\xcfS@`\xbf\xb9x\x8b\xb5S@\xe5Z,\xb7\xe4_S@\x88\xe2\xeb\x9f\x8b\xa7S@\xbc\x8b\x90\x8a\x96\x90S@0\xbe5\xba\xea\x9fS@dc\xa7\xd6\x07\x98S@\xc2\xc8\xb4z\xc8\xacS@\xb5\xc1\xf69\xb9\xa4S@\x93\x9b\xa7\x94\x8c\xc4S@\xe2\xba\x13\xec\xff\x8dS@t@r-S\xa5S@\xd4,j\xb8\xeb\x88S@\x03W\xd4 n\x86S@\x1b\xec\x9b\x17\xf6\xb2S@Z\x8d\x0b\xbar\x85S@\xc3\xbc\xe0W\x0fgS@k\x8ev\x05\x0f\x93S@\x12\x02\xa1\x94G\xd2S@\xbb\xb0\x89q9|S@\xb6\xd2\xca\x1a\x01}S@A\xf1\x19\xee\xfb\xa2S@\x84\xca\x99\xc9J\xa0S@\xd5d\xfa\xc1\x1b\xabS@\x11\xd4$\\CWS@EAk\x8d`\xb6S@\xfd\xcf\x0c\x9bO\xaaS@\xb4\xea\x81\xac\xc0\xa9S@\x84\x9b\x14wrrS@`u9\'\x9b\x8cS@Is\xc3\xafs\xa9S@\xc9 a\x08\xf6\xa9S@\x92*\x8a\xc3\x92\xcfS@P\x8d\x1e\xd59\xa9S@\x8f\x83L\x1b\xcd\xa7S@\x18\xdf\xc7\x88U\xb5S@\xe1\x81\xeb\x03\xa4\xb1S@\xfa;tO\xce\xa7S@\xbe\xe0\xfa\x83\xe4\xc1S@\x05i\xd0\xa9\x95\xaaS@>\xa4?~\xe9\xb1S@UO\xc9\xc0\xb0\xd5S@c\xc5\x8e\xf9\x00]S@\x9b\xb1\x16\xe0\x9b]S@\xb0\xba\'\x839\xa6S@`Q\x1dlb\xb0S@o&/R\xc7\xafS@F\xf8M\xc6\x13\xa8S@\xc0\xf5\xa7d\x99\xb8S@uB\x9e\xe9\x00}S@\xfdX\xa5M\xc6\xb4S@\x80k\xf4\x8c5\xb0S@\xaf\x97\x91\x19\x8a\xb7S@\x18\xb0b\x8a\xfc\\S@5v\xe4=\xca\xb3S@\xbb\xbeD#\xf4\x8dS@\x1b\x88\x0e\xc8d\xb8S@\xc7\x9b\xed\xf3\xff\x8dS@=\xbd\xa8hm\x82S@\x0e\xc7J\xac\xd3\xb4S@\x16\xaau\xc1\x01\xacS@Y+Y_f\xb8S@\xd7Wz\xd9\xcb\xb4S@\x00\x14\x8a\xab\xdc\\S@\xb5\xa4\x8f[>\xafS@X#\x13\xd8\xf6\xb1S@+\x8d\xc7\x0f\xa9\xabS@\x83i\xe8\xed\x02\xabS@(\x11\x9b\xb7X\x8cS@c\xe5\xf6\x8e\xa6\xb4S@\x88\xc2\x92\xab\xb6\xaaS@\xbe\xdb{\xaf\x81\xb8S@MdSfy\x8dS@\xae\x17q\xe3&\x8dS@\xe1?WJq\xaaS@\xb2\x16\xbd\x17~\xaaS@+\x10\x87\xb61\xaaS@\x9d?\xd2\xe7Q\x8dS@\xa3f\x8e\x94\xa7\xceS@\xe47\xce\xce\x9c\xb6S@X\xf5\xdf\xcd\xa3\xb8S@\n\xa6\x00\x01\xcc\xb1S@|\xf2\xd9yJ\xafS@\xd4g\x15\x80\xe5\xb5S@\xbf<\x88\xf3\x17\xadS@{;O\x8d\xf2\xaeS@\xaa\xf5\xd3U\xca\xb4S@\xdbS\x88rf\xa8S@\xa8\x92\x11\xa39\xa8S@P<\xe4\xda\x8d\xaeS@3BK\xd7\xf2\xb5S@A\\5\x17\xf4\x8eS@\xee\x88\xc4\x19h`S@\xcf\x9b\t\x854\xa9S@de\xe7\xde\xa6\xb2S@\xd4wd/P\xb9S@H\xfc\x97\x9e\xcbXS@\x0b\x05\x7fd\x83\xbaS@\xf2!2\x90\x17\xbaS@\x0232O,\xafS@\xe9##\xe9\xdc\xceS@\xc0\xbcx\xf5i\xb9S@K\xa9\r\x95q\xadS@\x92|\xaaT\x7f\xb5S@\xe2\x7f\x1e\xd0\xba\xa9S@m8\x03\tk\xccS@\xf3\xbcpa\xee\xb2S@\xfff\x95-H[S@:\xe9\xb6\xa5f\xd5S@\x16s\xd4u\x12\xa4S@\x0c3\x98\x92\t\xa7S@T\xf3C\x1d\x15\xbaS@g\xf2\x0c\xb0\x17\x90S@\xefO\xf6Q\xf4\xb7S@\xd6Wp\xb1\xcd\xb4S@\xb1Ki\xc8,\xb1S@\xc5\x7f^\xb6\xad\x8aS@\x96U#b-\xaaS@\xa6\xbb\xd8j\xcb\xa9S@\x89$jY\x08\x8eS@\xd9\xd9\x07so\xb8S@5Y\xc6/\xd3\xc9S@P]\xb3\x8e\x89\xb8S@\x13\x16\xb2\xc10\xb2S@z7\x940\x0b\xcdS@\xa7\xb1N\xd6\xa0\x90S@j\xeb\xb6\xfd\xae\x90S@\xc73\x05\xd0)\xb1S@\x94\xb3t\xf8\\\xb8S@\xe7S\xb9\xcbD\xa5S@\xa940\xeb\x15\xa3S@\x85\xf1\xd5YU\x85S@\x11\xaf\xe7?Y\x8fS@6=K?1\xb6S@\xbd#\x15\x10\x1f\xb8S@\xbdh\xf6)Y\xbbS@\x99l\x1e\xf9\xe3^S@\xe7\x08K\xce\xde\xb9S@[h&\x91\x10\xb8S@\x1a\x11{\xbc\xd9\xa5S@\xb7@\x97\xd4\xb3\xa6S@\xe8[\xf4t\xd9\xa7S@\x13\xfa\x93\xd3\xd0\xadS@\x0b,\xab\xa2w\xafS@\xddJD\x94^\xcdS@H\xe1oM\xce\xceS@\xc9X\xad3\xfa\xb5S@\xda\xab8\x98\xe0\xa5S@\x92\xce_e\x02\x94S@\xa9\x83\xda\x14\x1b\xa6S@:\x11w\xc6\x7fWS@/\xd2\xb9\x1f\xa9\xadS@\x87.\xf4\x04U\xaeS@Rbul\x84\xceS@\x17!-\xf77\xa1S@Tn\xa6\x93\x92[S@\x9f\xef\rv\xb4\xadS@\'\xf7Z\xe8\xce\x8eS@X\xfeLm\x0f\xafS@\x86\xaf\xca_X\xafS@\x15\x1e\x0fm"XS@\xe3\xbf\xc3\xe8\xfb\xaeS@\xd8Z[NF\xbeS@\xf5\xb5\xd8\x9d{\xa4S@\x92\x03\xe62a\x94S@);k\x1c\xef\xa3S@\x88\xc8\xf2\xe9\xf6\x8eS@p\xba\xf9\x1f\x9b\xb6S@\xee\xcd\xeab|\xc1S@6^G\xf76zS@\'2\xea\xe5%\x87S@b\xd3\xb3\x9d\xb1\xaaS@\xbcka\xbe\x08\x90S@\xab\x0b\xfc\xac\x8d\x88S@\xaa"}Q\xf0\x8eS@\t|\xe0W\xb3\x90S@\x0fuZ\x8f3\xbbS@_\xa7or\x89\\S@\xd9+\xffI\x1d\xb8S@\x17]\xad\x82)XS@yOT*=\xa3S@\x9f\xf8\xaeC+\xb5S@/\xaayY\xe9\xb7S@Z\'\xa1\xbdUUS@\xacp\xebQ9\xceS@l\xaf\xaa\xf3\x04\xa4S@@d\x92\x04\xb9\xaeS@Hq{\x0f\xd2\xb5S@\xcba\xe5bF\xb7S@:\xdf\t\x9e\xc7\xadS@\xf5;Z\x87\xea\x84S@\xd6\x12\x12X\xa2\\S@\x92\xf1`]2\xa4S@k\xc2\x08q}\xbbS@\x18oZ\x8d\xf9\x82S@\xfaxn`\xe0\x83S@\x99\x19\xee!L\xa4S@\xdau\x8c\xff\xe3\xbeS@\xbc\xdd\xe0\xa6\xfa\xb4S@\x00\r\xd9\xb6\x12\xb8S@\x85\x88A\xe5\xa0\\S@\x8ak\xfc\x11\x8d\x92S@@4\xdf#J\x81S@\xd4b\x99\x93\xca\x83S@\xfaq\x85=$\x91S@O)o\x80\x84\xccS@\x94\x96\xcb\xb3\x89\x86S@+,i\xdev\x8eS@\xdf\xe8)M\x93\x84S@\xdf;\xa8\xdd\xc6\xb4S@\xff\xfa\xd2Q\xcb\xb4S@Q\x8a\x0e\x0eeyS@\x88\xfe\x98\xfe\xa3\x84S@\xf7r\x1eg\xce\xb4S@\xbbvA\xb5C\x94S@\x04i\x8d\x9e:\xa9S@A!\xdcZ\xe3\x83S@:\x1d\xb1h[\xd5S@U\x9f\xb6`\xed\xa2S@\xec\x93G=n\x83S@t\xa0\xa0\xd8\x1a\xa8S@_<\xad1\x81\xaaS@\x1e+\x1dM\xfe\xabS@\x94f6\xebT\xaeS@\xa3\xb0\x91r\x9caS@i7\xf9\xcb\x8f\x90S@Fo,s1\xceS@-M\x1c\xb7\xa4\xa5S@K\xeb})\x81\x80S@\xa8\xa7<\xb2\xb9\x84S@\xcacx\xf3\xdd\xbbS@|\xf6H\t\x88\xa2S@\xbey\x0cv\xa8\xaaS@X\x91\x05\xae>\x80S@\x97\xd8\x00\xf3\x15\xabS@s\x9f<\xfbw\xabS@:\xe1\xcaB\n\xbdS@k\xfc\xd9d\xaa\xa9S@@\x9c\x96\x9e\x9a\xaaS@\xbd\xc2\x85\xe66\x86S@3\xfd\xe9\x85\xde\x82S@\x0c\xa1\x8b.\x02\xa2S@qE\x96P\xd8\x9dS@2e\xca\xe3\x92\xaaS@\xab3]O2\xabS@q\x1c^\xbf\x12\x9fS@\xd6\xdeM\x85\xf3\xa2S@#j\xfa#Y\x87S@6E\x8d\xa95\xaaS@\xa1\xee\x1a\xc6\xc2\xa1S@\xca\xf5\x14\x9e\x95\x95S@\xab\xff$!\x0f\x9eS@n\xa8_\xdc\xef\xa1S@wj9\x96\xbd\xd3S@\x9c!\xa4\x04\n\xabS@\x82\xa3\x0e/z\xb5S@B\x051\x0bM\xa0S@2\x03\xb0;\xf6\xa2S@\xd5\xeel\xcf\xb5\x9dS@\xa5\x83\xfeB\x16\x9fS@\xb9\xc9f\xb8,\x9dS@\x9fm\xda\xa8l\xb7S@\xcdQ \xe5f\xb7S@d\t\xa5\x8b\xa3\xa2S@s\x02g\x1e\x9d\x8eS@\xe0\xb9\xa8\xbe\xc5\x9cS@\xc3\x11\x1fx\x1b\xaaS@\x88\x83\x92\xa9Z\xb2S@B\xb8\x9a\xceT\x87S@\xab\x0e\x17[3\xaaS@\x18\xfcd\x0c\x7f\x9cS@\xc6\x18\x085\xf3\xb5S@\x98\x9cu\x83\xb9\xaeS@\xfd\xdc\x83^\x84\xcbS@\xefID\xff\xb4\xa1S@\x83b\x033\xf8\xa5S@\x7f\x97c>\x94\xa6S@\xa4iN=\xd6\xaaS@k\x87\xf9\x15BWS@\x84?\xc8JF\xa9S@\xb5\n\xaeW\xe2\xa7S@\xee\x1e\xfc\x0c#\xa6S@\xban8\x0e\x07\xbdS@C\x85^\xdeT\xbeS@6\xdcHoY\xc0S@1:*\x83\xa8\xd3S@\x8b*\xa0\xfc\xba\x86S@\xbb\xe9\xabB^\xa0S@\xac\xf0\xcd\x15\xb8\xa1S@\xf7\xf8\xe5\xdc\x10\xb5S@\xac<[{w\xafS@x\x92\xf0\x0e\xf6\xa4S@\xa0\xb3\xceL\xe4gS@!Z1\xf9\xb1\x8dS@\xf8\r\\\x1bx\xb6S@>\x03E\x90N\x9aS@\xe7\xdd\x9e\xb4i\xa7S@\xab\xc2\x15\xc5\xf3\xa8S@\xf4\x18J\xae\x11\xa0S@:\x7f=\x84\x8b\xa1S@\x82\xe0\'\xffh\xd4S@F\xd3s\xe8\x9d\xb6S@\x07\xc4\xb2\xcd\xdfbS@\x99\xbc\x85\xe2}\x90S@\xf0\x00\xb1/\xda\x85S@q\xb7\x9c\x96O\xa7S@F\x19\xe1\xe6\x1f\x83S@b{5\xec\xee\xc6S@7\x1d.\x11?\xa1S@v}\xe4\xb5\xb1\xa1S@\x0fC,\x0c\xf9\xa7S@Q\x04#6\xe8\xa8S@\x86\x15\xb2\x99\x9b\xa1S@1\xa2|g\xaa\xb0S@\t_@\x01o\xa7S@5\xb0\xb5\x9dg\x88S@\xe1\x11\xbb\x1fW\xbeS@\xeb\x13\x86y\xb8\xa4S@\xcc\xc1w:\xe3\xa5S@\x01\x88\xca\x03&\xa6S@D\xf2\x99\xab\x9bzS@_\xe1q\xc8w\xb3S@\x9fh[y\xc9AS@\xae\xc4\x12\xe9\x9b\x82S@\xd8\xcd7<\xad\x9fS@\xb2\xd8u\xda\x86\xb0S@\xff\xb9\xdc\xce\xda\xa3S@P(\x8cL\xab\x82S@\xfc\x1c\xdcw\xc1\xa3S@\xbe.\xbbn$\x83S@\xdd\xe6\x14\r\xff\xb1S@\xb5ltA\xe5\xa3S@L\x85\x85\x12\x05\xa1S@\xaa\x03\x9b\x1e+\xa1S@\xf6\xaeC\xb0\x00\x9fS@\x1aS\xd0x\xc6TS@\x00l\xfa)\x07\x9fS@\xe4\xda\xb3\xa0\xac\xb7S@\xce\x90\x0f@\x92\xaeS@\x95\xe5\xabS\xf6\xaeS@\xe4:\xc8\xc75\xa4S@`\x18\xf3\x93I\xa6S@H\x10o\xce\xef\x9bS@\xefD\x11\xca\xd9\x89S@<\xd9\xe13\xcf\xcdS@"7\xbbge\xaeS@\xf6\xfc\xc0\xad\xdfTS@\xbc\x96\xfd`\x0e\x87S@rb\xfc\xdc\xd9\xa4S@/\xfb\x89\x15\xcf\x9cS@.\n\xf4\xa2\xa7\x9eS@\x01\x00D\xd9\r\x9fS@\xb1s\xf0\x9b7\xcbS@)X\x15E\xf0\x86S@\xd6d\x12v\xb4\x9eS@#g\'t:\x9fS@\x9b[\x18\xb5\xf2\xa3S@\xc2\xa8I\x12\xe4\xadS@\xa9\x9a\xc7=\xd8\xb7S@\xba\xd9\xee\x87\x94\x9eS@0g\xe9\xd0\x11\xa3S@\xa7\xe9\xcduw\xa0S@\x1b%\xde\xc2\xde\xadS@\xac\x8e+Z\xb0\xaeS@"\xd7\xaf c~S@.#b\x87H\x91S@B\x0c\xc8\xab\x87\x85S@A\xa3b\xdc\xceSS@\xc4nUm\xa9\x90S@\xa7\x88\xf1\xf4\xae\x87S@sL\xba9\xe0\xcdS@\x91q~?\xf1\x9fS@\x1c\xbc\xddv=\xacS@2"\xf4\x9dw\x86S@-i&vfZS@\x12\xfd\xaa\x13\x85\x9fS@\'\xcf\x02\xdc\x80\x9eS@\xbb\xf1\x00\x01xjS@\xf1\x0f\xabbn\xa8S@pai\xce\xca\x8dS@\xf7nnzN\xadS@\xe69\xc0\x08}\xadS@3\x19\xea\x90{SS@\x9e\x8c\xfb?\xbb\x8cS@\x87\x92U\xa18\x99S@\xbfk<\xb4R\x99S@\xb8\xbbd\xc9\xdb\x86S@$5\xf43g\xcbS@\xed\xbb\xf3+\xcf\x9fS@.\xf5\x98\xba\xd1\xc8S@\xaa\x06\xf3q}\x85S@i+\x1f\xc5\xb4\x86S@\xb3;y\x0c\xd8\x86S@dc+\x08\x8d|S@z\xbb\xdf\xb6)\x8aS@\x8de\xe5[\x99\x81S@\x0c_\x94\x0ee\x86S@\xce\x8ch\xb9f\x86S@t\xe7Q\xc5\xfa\xcbS@\xa3\xc9~\x02\'\x8aS@\x96\xca4\xaa\x17\xadS@\xb4\xd8\xab\x9c\x0e\x83S@bG~\x86k\x85S@m\xe71\xd9\x00\xabS@)G\x96c<\x9fS@\x952\x04\xbe\xad\x9eS@\xaf\x1f\xd8,\xc0\xa3S@\x9d\xf0\x8d^:\xb3S@\xdb\xda\xca\t\xea\x84S@l\x18x\x8f\xea\x87S@\xe7\x04\xaf\xac\x90\xacS@\'\x1fSs\xde\xd2S@\xe9\xd9{\x87B\x86S@\x8ef\x9f\xa8Q[S@y-\xff|9lS@\xd1\xc5\xa4\xa9\x86\xb7S@|+*\xfa&\x89S@\x1f\x8cU\x0b\xe5jS@K\x80Qj\xf5\xaaS@\x9fgF%\xc7\xaaS@R\xe8B\xa7\x0f\xaaS@\xbfmv\xf2\x81\x7fS@\xf6\x82\x91\xea\xab\xcaS@^o\r\'I\xccS@\x19M\xb8\xe3\xd8\xd0S@\xf4=\xf0T\xbc\xa0S@O\xa0\xc1\x83kpS@\xdd\x19R\\>tS@\xfd<\xef\x80\x84\xb7S@SF\xb4\'P\x9fS@\xb7\x9d\x13\x9c\x04\x9fS@\x17\xf5\x9d\xceu\x84S@\xe0\xb8-\xc0n\x9fS@\x94~\x0f\xc7\xe9\x81S@\x81\x00\x99x\x9f\x82S@b\x81\x91\xb0\xf0\x9fS@\x8b\xa1\x14Eg\x84S@\xbb\x14\xea\x0e\x7f\xa9S@u\xc8\xbc\x07\x0c\xaaS@\xda\xc9\xf0\x15\xc4\x88S@g\xf1k\xac*\x94S@\xcb\xcd\xfe\xa4N\x9aS@!\xce\xde\'\x98\x9fS@K%\xb1\x85\xac\xb7S@\xde\xbbj\xf8\x87\xc4S@\x01\x13q\x07w\xcbS@\xac\x90\xd9\x85\xe3\x97S@\xda*\x99\xa63\xb7S@zc\xf3\xca`\xd3S@j\x1cY`\xdc\xa9S@X\xd9\xa3\xc2\xc8gS@\xfd\xe4\xc4\x96\x0e\x9aS@b$3\x9c\xb7{S@7r\xa8}\xbe\xb7S@Q"\x17\xf0L\xa9S@.\xee:\t\xffRS@\xcf!\xcf,\x9f\x9fS@\x8f\xc9\x9d[y\x98S@\xfc\xd9\x1fKW\x9fS@\\\x8eL\xc2;\x7fS@\xf27\x84v\x15\xa9S@\xf9\x8e7\xfe\x98\xb7S@\xc6\xe0\xb8\xb9`\x82S@c\x04o\x1b\x9b\x80S@\xf8<3\x93\xcd\x7fS@M\xe2\rM\xb9\x9bS@\xd8\xbf5l\xf5\x98S@\xc6g\x96\xba>`S@-\xa5^\xf2\xaf\x95S@]O\r\x03\xe0\xb9S@(\xc1\x04T\xe1\x85S@\x04Fi\xf0Z\x85S@T\x96\x10\xa6\t\xccS@\xa2\x8b\xa7\x0e\xe4\x8cS@|$k\xdf\xd0\x80S@\xeb\xff\xfc\xa8]\x88S@\xad\xf2\xa2\'Q\xb0S@Y\xb7\xff\x1b\xa4\xa7S@^~,\xa0\x0f\x95S@\xb6\x82\xb8\xe3zRS@\xba\xdebn6jS@\xc5\x88S\xf2\xcb\xb4S@Z\x1f\x94;B\xb1S@\xe1o \n\x08\xb3S@3\xc0U\x13O\x9eS@E.\xfe\x157\x8cS@\xa9\xae,\xcb>\x95S@\x9de\xdb\x9d\x0c\xa1S@\xbe\xc5\x7f2\x90iS@\xdb[\x99\x8b\x19\xb8S@\x12\xb4\xe7\xa4\xc2\xa6S@\xdaG\xa1\xa4\xfb\xabS@q\'j4\x18\xa4S@\xcc\xa6\x1f\x16:\x9eS@go\xe0eLzS@\x96\x86\x05\x9f\x82\xb1S@\xdb\xa3\xca\x19\xb2\xcbS@\xd9i8\xea#\x91S@\xea\xc4\xaccb\x9bS@\xd9\x84a\xc2W\x9cS@\x9e\xaa\xa4&\x9a\xd2S@\xd1\xdbt\xc6]\xa0S@;&\x10+\t\xa7S@s\xb2\xa7\xe8\xe3\x84S@\xf6\xf9\xdd\xcd6\xa6S@\xc1\x85\xde"?jS@\x16\xd7\x90s<\\S@Mp\xba\xd7\xe2\xa7S@\xda2U\xb0{\xb0S@A\xee\x8d\x0e\n\x9cS@sv\xbbYU\xcbS@\xc4\t\xcc\xdcd\x84S@\xb9\xf5\xa5\x0b\xcdzS@q\xbbASH\xa2S@\xc8\x1e\x87\xe3u\x8aS@U6\x96z\xf1\x93S@\x9flf\xe9\xaa\xcbS@\xf2\xde\x0baP\xccS@x\xb4rh\x0b\xd0S@\x9e\xef#\x9dS\x97S@\\\x16Z\xb9\xe9\x99S@2\xec\xc1\x00\xa9\x86S@a\x02\xe3\xca\xbc\xcbS@\x97P]\x9a\x12\x8aS@\x14\xbb\x0c\x9a\x8d\xd0S@\xb0\xf2\x00\x95^\xcbS@\xd3\x88(\xa3\xbd\x98S@\xa0\x18\x9f\x05#\x8aS@-\xd7\x8cGX\x9aS@\xbe\x00F\x1fMhS@\xca\xdc\xb4\x15r\x83S@\xd4\xfc\xcd\xbf\x92\x93S@?\xee\x814*\xa5S@\x07\x08A\xb98\x93S@\xa5\xd2\x17fwyS@\xd6\xca\x00\xc0+jS@w\xd3\xde\xbf\x9d\x98S@\xed\x9ck4\x08\xa2S@\xffax\xcb\x89\xbcS@\xfa\x18\nk\xe4\x97S@\x1aB\xe4W~\xcbS@\x08\x04}\xce\x87\x80S@\xffp\xccp+\x97S@\x14\xbd8\x84\x1e\xa4S@|\xefq\xd8eiS@t(\x9f@]hS@H\xb2m\xa4\x1a\x9bS@=m\x91\x83\xe8xS@\xff_\xee\xca\xaf\xbeS@A3\xf2t\xcb\xa3S@g\xa9U\xd2R\xcbS@\x0f\xbc\x0bl\xd8vS@;w\x1c\x05\xb4\xcfS@\xea\x15\xbb\xc2\xbe\xa1S@\x16\xf1\x85\xcc$\xb5S@\x82V\xe2"\xaa\xa4S@\x97\x00\x9dG|gS@i\\\xe0\xd1Z\xa3S@\xb6\xd8k6\xd9\xcbS@\x80\xf1\x80?\xe4\xbcS@\xd7\xee\xcb\x81\x8c\xa2S@\xdc\xd5s\xe3\xde\xa1S@J,\xddG\xd4\x98S@iR\xdf9\xeeuS@?|\x9c\x97\xb6\xa1S@  Pv\xf8\xbcS@\x02\xb2"F;\xd0S@\x9f\xc0\xaeV\x19\xa2S@\xcf\xe6\xd8\x03:\x92S@\x16\xae>\x95R\x97S@\xfa\x97vIl\xbfS@9\x84\x85\x8d\xf9\xbcS@\xf4\xb8\x81 \xe7uS@\xf1\x04\xa9\tfiS@\xe8@;\x15\x90\x7fS@FYnX\xc6gS@\x93u\xfb\x94\xd8\xb2S@\xc4\x050!\x88\xb4S@\r\xac\x9f>RfS@(p\x9f\xba\x90\xb3S@\x9f\xfc\xc5\r\x1f\xcbS@\xf3>\x16W\x9c\xb3S@\xa0\xeb\x13\xd7\xfb\xa4S@/\x05=\xe8\xa5\x96S@\x98\x87\xfe\xad*\xaeS@\xd6\x13Zq\xb3\x91S@x\xa4\xbel\xf7\xc4S@?/\x1d\xe1\xa6\xccS@\x0f`X\xaa0uS@\x90\xd3z\xab\t\xd0S@F\xda\x9bE\x7f\xa0S@O\xc9\xf0\x8e4wS@SQ\x05rS\xbdS@X\xac\xb4\x12HxS@\x91\xdfW\xc7(]S@\xf82\xff\xdd\xdd\xb3S@.\x7f\xd2\xd8\xa6vS@P\xb9\x1aL\x83\xa1S@H\xf6\x98\xa9y\xbdS@\xd5\x0b\xecj\\\xcbS@u\xd0\xdd\xeft\xcbS@\xab\xcf\x9d\xa6!\xadS@\xec\xfc\x85,\x14\xadS@\x9e=\xde\xfd\xde\xcfS@\x97\xec3\xf8\xac\xd1S@\x89O\xa3\x8a\'\xa0S@\x9f\xd8\x01\xf9\xa2gS@Z\xdb\xbcy\xc6sS@\x02\xd6\x81\\nxS@gAO\xa2\xef\x9fS@\x87\xd7\x87fJ|S@2>\x1e\x85\xa2jS@\xcf\xe7G\x85#yS@G(mP\xa7\x94S@"e~p?\x95S@\xecXct\xf5\x88S@\x08\r3/\xa8\xb3S@\xbe\xe1\x8f\x12\xc7uS@[\xb2e\xd5\xa0\xc0S@\x8b\x9c\x16f\xac\xb2S@\x0f\xed}\x9ev\xbdS@\x04\xb5\x9b\xb7\xb7{S@\xd2\x14\xcb\xee\xe8\xcfS@,\xc7_d\xcd\x9fS@\xe7\x10\xadDC\xd2S@\xe3\x89|\xbe\xe0iS@c\xf2\xde\xc7\x0b\xa4S@\xe7\xc3\xf7\xfb_rS@w\xd9\xe1\xf5\xf0~S@\xdd3\xae\x93\x92\x90S@\x87\x82GU\xa8zS@o\xed-2\xe2\xb2S@X\x19y\x94x\xb3S@\xf9e\xb9\x96\xa0\xa6S@\x88\xf0+\xd0\x9a\xb2S@V\x97-\xb4o_S@\x7f\xd6\xe2\xaaH\xc9S@\x07O@x\x7f\xcbS@\xae\xfa\xba\x81\xa5sS@\x1d\xb9\xd8\xeb\xedhS@\xa1\xf3-\xdfb\xb5S@\x9b-2\xe9\x03\x9aS@X\x16\xf5\xab\xbf\x9dS@\xb3vT5\xd6\xb3S@k\xf1\x83\xd5\xb2|S@\xe1\xcd\x82\xe7\xbd\xc9S@"\xbc\xf8u\x9d\xcbS@E!\x92\'\xff\xcbS@\xf5\xe6I\x08@\xcfS@B\xff\xc3\x0f3zS@\xb1\xa4v\xa8\r\xa9S@w4{\xe7\x83\x81S@L)\x82y\x9ayS@LPq\xe4\xb6vS@\x1c*d\x94\x06\x8aS@\xe5\x980\xda\xb2\x80S@b#np\xce\x80S@>\x18$Pf\xa7S@>\x14\xfa\xcdT\x8eS@UlNy\xf2\x8fS@\xe7\xe9`Wy\x93S@c\xc6i4kQS@\xd4g6\x0fX\x83S@\x14\x9f|,%\xbeS@[7\x90\xc2\x91\xc9S@\x14\x87*\xd6y\x9cS@G\x8d<y\x0e\x9dS@\'[\x02\xb9\x89\x9cS@\xc0\xa5`\x039\xb3S@b\xb4@\\w\xbdS@\x94\x0e.\xabK\xbdS@r\xa5]n\xa5\x95S@\xf8\xc6p|EiS@x\xb0\xa5\x0ce\xbdS@\xcbJ\x11\xcd\xc3uS@^\x0f\xf0nliS@\xc8\xaf\xefC\xb7\x8eS@\x83^1/\xe0\x9eS@u\x91\x15\xd2)\xc2S@\x8d\x11R{S\xbdS@\x1a}p2\x80\x9bS@\xb6\x1a\x8a\xa1\xe2\x99S@\xce#\x13\xf8\xfe\x9aS@\xe2n\x88\xb4\x11\xcbS@\x03\xc0\xccK\x99\xcaS@7\x84X\x0b\x1a\xcbS@\x15b\xdd\x13\x08\xccS@\x93\x98\x92\xb3\x87\xc1S@r/\xe69&\xb8S@\x83\xd3}\x84\xc0uS@\xe1\xaek\xb7\xce\x84S@\xad/\x13\xce\x04\xaeS@\x0ca\xe1#\xef\xc8S@S\xfa:\xc5\x80\xb9S@\x8et\xc3\xb75\xacS@VMmY|\x96S@\xa2[{\x87\xb7\xa7S@\'X&w\x12\xbeS@\xd7e\x7f#\xdcgS@\xe6\xab\xa2\xfdZxS@=\x11v6\xb8AS@\x9d\xbd\xa1\x01\xc5\xa4S@\x81l\xf5\x0b\xd1iS@v4rW\xeawS@n\x17\x90{\xf2\x81S@\x1b\x91\x97U\xf3\x81S@\xf1A\xa64P\x85S@\xdc\xfei\x8a\xe1\xc8S@G\xfb0\xe7\x87\x92S@~\x0e\x15s\x18yS@\x15\xe4\xbc\xa1\x0c\xc4S@B?\xb1X\x19zS@Wf1F\x99\x80S@\xb9Rg\xb9$\xa8S@b\'\xb7j\\\x9dS@M\xd3\xa4\xc8\x85\xc0S@pXG\xc1c\xa5S@\xaa?r\x84\xc9jS@vu\x90F\xf3\xc8S@\xb8]314\xc1S@\x9d\xa9\xc7l\xfa\x7fS@\xb9&\xbc\n\x19kS@\xfc\xa9&\xd0\xde\xcbS@\xa6\x13p\x9dD\x7fS@_o55\xed\xb9S@\xdc/\xa2\xd5\xeeiS@\xf0o\x15 6\xc8S@\xda\xa6\x05\xe8\xb5\xcbS@~b\xb6R\xb1\x80S@\x18F\xa5\xd0k\xb9S@\xe44\xda\xa6\xaarS@N\xf7\xd5\xe9\xa4\xa0S@\xc66\xabq\xd5\xb0S@\x96\xa1\xf0a\xc9wS@o\x8e>\x88\x9f\xa8S@\xad\x88}\x12\xd8~S@E\x1dq|jxS@\xa6\xa6c\nO\xc1S@\x8cMM\x0b\x13\xceS@\xd5\x89\x9bi\x1f\xcfS@\x1a8\t\xcd\xbfeS@\x1cg\xbf@\xd8\xb4S@\xe2\xf7\xcb\xc6\x9f\x82S@\xe8mkeZlS@6\xb8\xb0\x01\x00\xbbS@\x97(\x9cQ2\xc5S@\xb5\x8e4\x1c\xbc\xc0S@;\xear\x109\xc8S@TD3\xd2\xb5\x82S@n\x16;\xab\xe5\x80S@\x16u\x8a\x1ct\x82S@ER\xefn\x10\xb8S@\x95\xc7\xe6\x8b\xea\x81S@\xd1\x99j\xf4\xc9\x81S@\xc3\x86\x0c\xe5\x12\x82S@no\xb9\x88\xea\xc2S@fm\xf9\xac/\x9cS@\xc0\xfe|A\xfexS@\x92Q\xd7\x9e[\xb9S@\xc5\xfc\xcax\xc1gS@Bq\xd4#\xfdkS@e\xc5G\xb0\xc7nS@\x84@\\,siS@w\xbf\xe9z;\x81S@a\xc8\xe0\xa3\xedkS@w;\xb0:\xc5\x80S@?H3Fd\x94S@X)\x0c\xe5\x1c\xc8S@\xd3#jr\xe0\xc6S@\xe7\xb5\x16\xea\x80\xc8S@\x92\xb8p .\xcfS@HR\x15\x1f\x0b{S@f\xb0\xf5\xba@\xc2S@p\xb7s\x89n\x84S@\xfcS\xad\xf6OrS@\x15\xcb\x90\xfcA}S@\x94\xd3\xb6\x0e\x81\xb9S@;2*i\xfe\xc7S@d\xf7\xc0VI\x84S@\xd5\xf6\xd1\xaa\xe6\xcaS@\x1b\x9e\xc1\x87\x92\xceS@F\xc5\xbd\xbaJ\xcfS@\r\xb8\\\xfa\x13\xb8S@\xad\x9dCo\x89\x81S@yD\'\x0eF{S@\xdf[(%\x7f~S@dS\xbc\x12\x13\xa9S@8\x06<\xa1\x91\x9aS@\xb9\xa0b\xdbf\x85S@gX\xa1ME\xc5S@\xe7\xe9\x17\xcbK\xbbS@\xfc\xd7\xe8>\xe0zS@\x171\x85%\xe2iS@jIp\xae\xf5\xc0S@\xd7hkS\x06\xcfS@\x05\xa3\x7f\xaaA\x8cS@\xb1\x91;\xfe\xd3{S@\xb9o\xe0\xc6\x92\xc2S@\xfe\x89\x16\xbc=\xa0S@\r\xed;\x8d\x08\xb3S@\xdb0\x05\x80\xd7\xc6S@\xf8\x9d8*\xa7\xc5S@ \x07\xffUp\xc7S@Z\xa3\xb2\x92\xae\xcbS@\x17\x7f\x989\xb1\xb0S@\x8c\xea\x0f+\x85OS@z\x8cc\xee\x1d\xc6S@\xdenX$&\xb8S@\xc1\xe1kb*\xa1S@nK\xcf$]\xcdS@i\xe1\xadX\xf8\xceS@\xc6\x02\xeaA;\xcaS@\xedX\xf8\x91\xb8\xc3S@\xa7\xb2\xa0\xb5J\xbbS@\xf7\xf4\x87\xbb\x0c\xc7S@\xc3\xa6\xa4\x0c\xc3\xc7S@ \xfdP\x88\xa5\xbbS@-\xe8\xe8?\xfa\xa7S@ee\xa2\xe7y\x84S@\xdd\x97k\xb4F\x9cS@K\xc0\x14\xdd\x0e\xafS@7R\xf0o\xabPS@W\xb2\xc6\\\xc5zS@\x08&\xde\x97\xb2JS@>W\x0b\xf5\x06\x9dS@\xc1\xe67R\x92\xc7S@p00oy{S@(\xc9e\x96\r{S@\x06\x87\x08c\xb4\x8cS@\xd8xU\xb5B\x88S@qfN\xba\xe9xS@\xb1\x82C\xe5\x0c\x7fS@\xa4\xc6\xa6\xf2qlS@x\xd7\x0f7 \xcaS@sZ\x1a\xfe\xa3\xb4S@\xa6\x86\x99\x08@MS@\x8cZ\x13\xbb\xd0iS@\x91\x8a\xb1\xa4\xf4\xcdS@\xe8 \xd2\xc65\xc4S@\x02\x171(\xbb}S@\xfc\x13bs\x9a~S@U0\\\x8bJRS@\x97Qs\xd8JzS@\x83\xb6Pa\xdf\xc3S@\x00\xa0\xff\x99s|S@\\\xb8\x13\xb4M|S@`\x9dzU\xc2QS@\x12H\x01\xda\x01\xc8S@\x98\xe7\xaf8\x1ejS@m\xaehz\xf0kS@rp\xb1u}yS@N3.\xbcERS@h5\xea\x831}S@\xf3vJ\x00~\xc7S@c`\x8f\xc3\x0bzS@\x84\x89\xf4q\xd5\x9eS@\x9f\xba\xaf\xe0\x13\xc4S@\xa3t\xb8R\xb7yS@1\xd6Gv\x88vS@`6\xb9\x01\xc9\xc6S@r\x12\xc7\xae%\xb9S@\xf9}B\x81\xbb\xceS@\xe13T[N\x99S@\t3\xe3\x84\x8d\x7fS@\x9f\\\xcc\x10\xb7\xb0S@M}J\xaa\xdc\xb4S@@\x06\xa5\x17\xfd\xb8S@/\xbc\x08\x80\xf0RS@\x90\x8a\xea\xe7]xS@\xe2\xeb\xa4\xeb\x82sS@\xd6\x82\xe2\xf5}yS@x\x95\xb2\nz\xc4S@\xb8\x90\xa6]\x96xS@\xa2\xa04\xdf\xe5|S@\r\x0bel=\xcdS@\xb5\x83hT\x9d{S@/e\xf1\n\xda|S@m9\xfbK\x0b\xb8S@\x14\xebb*K\xcaS@\xfcW\x16\xc3\x1a\x9aS@\xa0Y\xd5\xd7\xbf\xc3S@jMW\xa6C\xb6S@\xc9\xb8}y6\xb5S@h\x1a\xb5\xe5\x1a\xc6S@\x84\xe5\x089\x9c\xccS@\xe6\xdf\x08\x04\x17\x9bS@\x84n\xca\xed\xd7jS@\xd3}TT\xcf\xb0S@$\x99\x88_\xe5\xc7S@ \xda[\xec\xa0\xb2S@"\x8b\xf4\x99M\xceS@\x93\xc2|\xce\x8ftS@\xce[\x81 \xa3\xbdS@~\x98\xc3Aa\xc6S@\xdcN\x06hg\x9aS@\x87h\xcd\x19\x1e\xcbS@\xe5\x17>3vwS@x\x8b\xa5D\x88WS@z\xeaY\n\xee\xc4S@\xe8\xcaS\xa9\xe1sS@\x08C\x06\xfb\xc6sS@\xe3\xaf\xb7X_OS@\twu5\x85\xc9S@j\x7fD\x86X\xc4S@\\\xb5\xf5,\xe6\x9bS@\x12\x10\x1a\xa4\x1fKS@G\x85L\xf6\xedJS@\xd4T\x87\xd1\x1b{S@\xd6\x91\x9f\xfb\x19\xa7S@\xbfr,a\x06\xb9S@)y\x9d\x8e\xacxS@\xa5\xed\x85\xbb8\xc6S@\xfeN\xa0\xa9\x8e\x9eS@9\xa6k\xa6\xe6eS@\xdd\xf9^\x0c\xafvS@\x8b|\xb6\xcc\xf5JS@\x8e\xc8Z\xf0#\xb6S@\xe7G\x17\x83\\eS@\x02\xd2o\xc1\x9cgS@\t\xf3\xd4\xb3tKS@\x92\xa7\x88\xbe\x17\xcaS@\x1c\xca\xc1\x1c\xf4mS@\xf2\x05\xcb\x9d\xc2\xccS@.\xd8\x01\xb8AWS@\xc1\xbf\xfa\xb4\x8eTS@\x9f\xa0BB\xaeKS@\x90.B\x13\xcb\xc5S@w\xac\t\x88s\x86S@\x9a\xbbX\xb7\xa8\xcdS@\x072\xcfu\xa9\xc7S@\xfe4Ju\xd7\xc6S@\xba\tR\x89o\xb8S@\x8f]X\xd4bdS@\xf0a9\xaf4\xc7S@\xd9\n\x06\xc0\x8clS@\x92+/\xe1\x8b\xb7S@\x170x{3\x9fS@b\xc1=\x96\x1c\xceS@T\x0e@8\x99LS@\xa6H\'\x01$\xa7S@\xd0H\xe7\xcdT\xa7S@\xb8/\x0ep-\xbdS@\t)F\xa7]US@\xed\x1a\xbc\xef\xf4\xc8S@\x04\xfa\x02i\x12\x9fS@\xa6r}\xffihS@\x00e\x04h0LS@\xf1\xb1\xa2\xadr\x9dS@\x1b\xb4=\x14LtS@\x9a\x96\x97\x9e<\xaaS@\x80\x14`\xee\x1b\x82S@_\xee\x1d\xe3\x0b\xb7S@\xf4\xd7\xa5:\x83\xc1S@:\xb9\xe70\xf0\xb4S@6Gg\xeb\xcb\xa7S@U\xd6\x16\xed&\xc7S@\x1e\xc3\xd4\xce\x14\x85S@\xdb\xae\xe3P\xc6\xabS@I\xa5\x16\xe0\x9f\x8cS@&\x94\x1c\x15\x9d]S@\x1d\xac\x1e2\xf1\xc0S@T\x963l\xde\xaaS@\x13;\xe3E\xd3\xb2S@\xe4+\xec\xdek\xb9S@\xbf\xa3!Xs\xb6S@\xd3\x89\x8fv\xf1\xabS@c\x7fyf\xb0\x7fS@\x9d\x10\xc4\x12\xaa\xa7S@0\xd4\xd55\xf5hS@xgt!\x18fS@i\xce\x9e\xf6)\xb7S@,\x83>\x19xyS@8\xb2\x0f\xc1\xabiS@\x93\xab\x01\x85\xdc\x87S@=\x07\x84\x07d\xa7S@\x14f:\xe4LTS@\xc7M\xfc\x9f\xa0}S@\xa7\x9a\x9a[\x05}S@g\xebIb\xf3\xb4S@\x14\xb6n\n\xdf\xccS@G\x00[\x8d\xf4\xbcS@\xd9\x9e+\x9a5\x8aS@\xa1KO\xa9\xc4\x82S@J]\xa7\xcd\x81\xd6S@\x81\xf2\xc1\xe5\xf3\xb9S@\xceCS\xd3\x08\xa3S@\xa4B\xc8:\x12\xb3S@\x9cV\xed\x16\xd7_S@l\x07\x18e\xf6\xd1S@\xb2\xd2\x95\xf80\x94S@}\xb5\xcc\xf1\xbb\xb4S@^\xad\x97\xcc\x13\xb2S@\xe7D\xbf\xe3\x93xS@\xee\xa4\xd6W\x04\xb5S@\xe3\x15\xe4\xde\xd3\\S@2\xdep\x81 \x9fS@\x8d\x8dd~~\xa5S@\xa1\xb7v\xd5\xfb\x8cS@\x11f\xf7UW\xb4S@!\x1b(P\x93\xaeS@:\xc5I\xd0\x1e\xadS@\xb2\xc6\xb0\xa3\xe9mS@\xcf\x8e\xfa\x87\x81\xcdS@\t;<\xa2\xfe\xadS@\xae\x13\x00tn\xb4S@R*\x9a\xde\xdf\xa2S@\xfa^\xff\xa9]\x81S@\xbb\x0b\xde\':zS@\xde\xc5\x08\x1f\x97\xcfS@_\xa2}\xb9\xb5\xccS@\xdb\xad\x0f\xf8\x8f\x8eS@\xd6\x1d\xb1g\xa0oS@^\xca\x1b&\xef\xa2S@\x19\xb5\xa9\xb1\xed\xc4S@\xac\x831x\xe9\xb7S@\xaf\xd9H\xe5\x0c\x8bS@\xb6o\x12\x14\xa0rS@\xc0\xd3\xaa{\xd8\xb7S@\xb1\xa1\xf8\xc9\x1e\x8bS@\xc0\x05>\xba\xee\x9dS@\x9ck\x8d4\xa0\x80S@f\x1fA\x9d\x8d\xb4S@&\xad\x17\xa9-\xa5S@\x10#\x89d\xaa\xaeS@1\r\xf4;\xe1\x8dS@gq\xcd\xf2\xb9\xb2S@"\xa2=\xf9\xaa\x82S@\xe6!\xfe\xb0\xd9\xb6S@\xff\xe3\xb6@\x06OS@U\tN\x94\xad\xa4S@\xf4h\xb1\x89\xffkS@\x05\xefS~$\xb2S@B?\x15L3kS@x\xc5\x02\xeb\xfbaS@*\xf0D.\x96\xb9S@CJA\xa3H\xb0S@d\xa3\xf3?\xc7\xa4S@\xb8\xc0\x11\xa9\x9a\xaeS@\xc3\xa8,J\x0c\xd2S@\xe3\x98\xea#,\x8eS@(\x17\x12\x84\x05\xb2S@\xf4\x1c\xff\xf9\xef\xb8S@L~\xdar.\xb1S@\x16\xd7Bv\xe4\xccS@\x1dJ\xb7E\xfclS@\x1f\xa4|\xd3\xb1\xa3S@$\x11\xfc\xa3\x8b\x8fS@\x8aD\x07)\x96\xb8S@R\xcc\x1e\xe3\\\xcdS@\xbaC\xc9\xc0%\xcdS@v\x15\x8ch\xe8\xccS@^\rg\xcd{\xb3S@R\x1c|\xc7\x1f\xb6S@\xcf!\xa4w/uS@t0\x08\xd2\xff\xb5S@V$\x1c?CuS@\x0f\x19f\xb6\x04\xa5S@s\x12\xd4\xc2;\xb3S@{|\xd4\xee\x81eS@\xa5\x17\xa8FS\xa4S@\r_j!\xb3\xa4S@\x1c\xaf\xa0V\x80\xc8S@\xec\xbc\xa3\t\xb4\xb1S@|\xceP\xc6]\xc7S@\x98\xca>\xa9\x1b\xa9S@\xd2\x96})\xed\xb8S@\xddr\xa8\xa4i\x80S@\x9b\x0c\xad\x8d\xa3\xc1S@.\xd6\x00\x90\x9ayS@\x83\xed\x1c\xa1\xed\xb2S@\x8a\xc5/m\x9f\x8bS@\xf2S\xdb\xef\x8f\xb6S@\xd9\x83\x8c\xf3\xd3\xa4S@\xc3\x1b\xb3\xaf\xe3\x91S@:\x8c\x89c\xcc\x8dS@8\x01\xf2:\x02lS@\'\x03\xf3\xb5\xb5\xb9S@I]\x00k=oS@\x96\x1c\'\xda\xdb\xa4S@\xc4\xefb\xd7\x14\x81S@\x95\xa5\xda\x1b\xbb\xaaS@\xfc_\xe1\xb7\'\xa9S@\xfe\xdf\xfb\r\xe7\xb5S@\xfd\xfa\xba\x85\xf4nS@d\xf0\x08[\x07\xa8S@U\x16\x8b\x90\x0e\xa9S@\x08\x05\n\xf3"\x90S@Y\xdd\xb9\xe5\xcc\x89S@\x8b\xd4\xe7\xee\xa2\x93S@\xf4\xdb\x1d\xba\x80\xb4S@\x96\xae-\xcd\xf7\xc4S@\x94\xb6\xa8)\xce\xa7S@E6\t\r\x02\xa9S@B\x92\x87p\x9e\xceS@\xa7\x1f\xaa\x84\xe4\xb2S@\xfey\xccV\x92\xc8S@\xbe37\xb5\xa1\xcaS@q\x04\xa4\xa8\xfb\xa9S@Bj\xabWn\xa7S@\x93\xc1\xee"\xb5\xa7S@\xea\xa0\x9c\x0b\x03\xaaS@g\x17\xbb\xaf\x81\x8cS@i:\xb1\xa3\x11\xc5S@m\xd00\x9e\xb1TS@\xfc%-\xaa\xe0\xa6S@\x1c\r\xc0\xcfi\x9cS@,]UHR\x93S@\x14q\x0b\x13\xa8\xa9S@*\xb4\xfd~\xef\xa8S@\x84\x89L\x8fU\x9cS@?(\xd4\xde\xa3[S@\xe6\xb6\xc8\x03\xf4\xa6S@\xdc\xfc\x03Y\xdepS@w\xb7x\t\x80gS@I\xa3Hj-\x85S@E\xe6H\x96;\xb7S@,\xf6\xad\x02\x1d\xc8S@\xfan\xae\x02\xe4\xc8S@.\xb5\x0e\xc2\xbb\xc0S@\xc8\x1a\xe9\xe9\xef\xa2S@\xda\n\xe1\x96R\xd4S@\x04\x10\x921\xfc\xb9S@\x0f\xd6\xa2>\xe9\x9dS@0\x86O["\x8bS@,;\xc0\x9cB\xa3S@\xeb\x88.\x9e\xad\x8fS@\xde!\x0b\x91s\x8dS@\x86\x8f\x9ey\x84VS@N\x98D\xa0\x90\xb9S@\xc1\x9d0\x02\xdc\xc0S@^?O\xd77\xabS@4\x9a\x95#\xa1mS@I\x1c?o\x8f\xa2S@\x10\x92\xa9\xf2\x11\xc9S@\x1bE0KA\xc5S@G\x10\xff_\x13\xb4S@(\x19l\x16\xdd\xaaS@\x89W\xfc\x9e\'\x84S@\xcb#\xabL"\xa2S@\xb60!\x97\xf4NS@fD\xe7\xc8\x99XS@B\x13\xc2\xa6\xb5\xbeS@Y\xe5\xf2\xfe\xedyS@{\xa2\xf8jOcS@\n\x1dH\xecMHS@[,b\xf7\xee\x8aS@ [\x0b#\xe1\xabS@bFv\x92\x92}S@yL\x18\xcdN\xabS@\xc0g\x0cO\xe9QS@\xa5\xef\x1cZ\x8c\xc6S@T\xfc\xb0o\xec\xb1S@\xcb\xd5\x08l\x9a\x7fS@h\xa4\xa4\x19\xd2\xa9S@d\xd5\x9e\n\xe9{S@\x17d=F\x9a\xbeS@\x1b\x02\x98\xb5\x96\xa9S@b\xd1\x02\xa6\xb2\x83S@\tT\xcfw\xd0\xa5S@\x996\xbd\x11\x14\xaaS@8\xe8\xc78;\x84S@\x11\xac\xdf\xd0\x93\xa3S@\xf7\x9e@P\x97\x93S@\x13\x93\xfc`\x9czS@\xd8m\xa6p\x02{S@.\x86\xcd\x1fc\xb1S@\x01\x87^\xf53\x8cS@Q\xea:\xae\\\xd5S@\xcd^\xaeWr\x85S@\xc8@\x0e\'\x8d\xb6S@T0g\xfcU\x92S@\x19\n\x8fs\xd9\x8dS@\x8e\xfb\xb7\xed\xbd\x8eS@\x84M9\xfe\\\xbaS@(e\xac\x9a\xbdzS@\x95?,\x0b\xfeeS@/\x07\x1c\xa6z\xbdS@\xe1\x89\\z\x1f\xaeS@Hz\x80\x861WS@\xd9\x0c\x0f,\xa0}S@\n\xc0\x9eu\xad}S@\x0c\xb6\xc1\xe4\xc7\x8eS@v\x8dr-\xc5|S@\x11\x9d\xa9?\x19yS@\x173\xf3\x81\xd5pS@S\xc9\xad\xf05\x8dS@\xf2v\xa2\xec\xd1\xc5S@W$PUN\x92S@V\xba\xc2|UjS@\xcc\xe0\x93\xc1\xbcyS@\xcb\x1e\x9f*SxS@\xaa2\xfa\x0c\xd9US@\x15\xa9\t\x00@\xc8S@|\xb5\xc8\x88\xd3\xb9S@\x11\x8bLk\xa0\xa7S@gS\xb5\x1c\x1bJS@\xa3\x1d\xf1\x17\x04\x89S@\xfb\x93\xde\xda\xe6\xa1S@)C\xe4\xbe]jS@\xe2\xbd_*\x93\xb6S@\x15\xbee\xaa\x10\xaaS@\x05W\x8f\xf0\x15\x92S@T\xe28mv\x91S@\xb3\x05\xba\xaa\x18\x7fS@\x89\xe2\x98<%mS@\xb84\xff\xe5\x0b\xbbS@RA\x19-\x85\xb7S@\x07\xc0h\xe6\x02\xd5S@45\xdd\x8f\xdd\xb9S@\xbc\xfbBXz\xb5S@=d\xda\x8b1\x7fS@\xf2R\xc0\xf7\xaf\xbaS@\x08\xf0{\x81\xf8yS@Y7\xb5\xbb\x1e\x9fS@s~\xf9b\x87\xb0S@6\xc3M\xc8\x13[S@iq\x82\x15\xbc\xbdS@\xe2\xca6\x15\xf9\xb4S@j<\x93r\r\x9fS@[\x98Q\xbew\x88S@\xd0M{\x10\xc2\xb1S@\xb1Q>\x91\xfe\x93S@\x1d\xfb\x04C\x80SS@\x97\xcc5\xf5\x14\xcaS@\xd02e\x95\xf4\xb9S@\x9c\x98\xb0\xa67\xb4S@\x85\xcd\xd1Q_yS@+\x93\x97k\x81\x82S@9\xb3o\n\x10xS@\xd0\xb9\xd4\xef7}S@F\xb2\xda|\xc0\xb3S@\x8b<\xd8\xdaO\xbeS@Hv\xb7\xa2\x14\xb3S@\xd9\xe27\x83\xa9\xa2S@\x1d\xde\x93\x950jS@t-\xa4\x83\xe2\x9bS@qV\x9a\xe6\x12gS@"\xa5\x94J\x18\xd0S@\x9f@\xe2\x01\x0c\xb5S@\x01<\xc0tU\x83S@\xaa\xa7\x17#H\xb8S@\x17\xba\xc0\x8b\xf4\xc6S@,\x00%x\xdd\xb7S@\x89r\x85=\x83\xc0S@\x18\x99l\x8a\x95\xbdS@Z[r\xfd\xf6\x92S@1\x18\x84\x98\xcd\x81S@\r\xf3C4[rS@\xd9\xf5\xd1i\x15\x84S@3\x847x\xf8\xa5S@Q\x07\xfasH\xa7S@\xcd\xafL(BvS@\x0c\x8fb\xe9\xb8mS@/\x8dGb\\\xa4S@\x02\xe9\x02\xb8\xed\xb7S@\xf6\xde\xcf0\x11\xb9S@\r\x19q6\x80^S@\xd2\xb0\x80\x9aY\xd4S@\x0e\x13\xfd\x1c2JS@\xa5ew\xf1\x8c\xaeS@.\xe7(r\xa8WS@\xa9\\\xf7\xcd\xeb\x89S@\x18S\x07\xa2\xc7\x8cS@\xd8\xecJ\x93u\xaeS@\xac5\xbb\xb0r\x99S@\xe3|\x93\xb2J\xb9S@N\xbcm\xac\'yS@\x9d\x92\xd8\x16\xf4\xadS@\xb3O\xc6XD\xccS@S\x9e\x83\xf6\xa7yS@\xfeC\x0f\xb4t\xb1S@\xd05 \x90G\xa2S@\xed\xb8EK\x8eIS@%Ua\xd8\xfe\x9eS@\x87\xb6\xc2\xe8\x01\xa8S@\x16\x99/o\x9d\xa5S@\xcft\x0f~V\xb5S@*\x8d\x9ciY\x92S@\x80yA{\xe6\xb3S@\x00\xb2\xf7\xf5\xc3\xb7S@\xbe\x8a\xee<\r\x9cS@u\x8dAy\xe6\xa0S@%\xcd\xf2\\qiS@\xe4S;9\xab\x9fS@\xec\x19NM\xed\xb4S@\x87\xbb\x11\x7f[\xb0S@;\x8d\x7f\x0e\xe8\x8fS@\x05\x98\x92\xd6V\xb7S@\xd2\xbb\xc5\xba\x11\xb8S@\r\xd3\x85\x7ft\xb1S@\xb6\x88\xd04\xb4\xb7S@\x19\xba> \xd0`S@\x98\x91\xec!\xde\xceS@\xf7)\x86\xea\xc4\xb4S@l\xc2\xf2\xaa\xf0\xb4S@\x12\xfb\x91\xe7]\xb4S@\xe1K\xb8\xf9\x1c\xaeS@\xfd\x10-\xa9\x7f\x8cS@\xec\x92\x1d\x84V\x85S@\xdb\x06\x80;e\xd5S@\xfd\xea\xf7}\x05\xabS@\x02h\xacr\xefkS@B\xe8\xae\xcf\x83\xbbS@9\xf5\x0c\x86b[S@\\\xd8\x89\xa9\x88\x9fS@s\xb8\xf2\x85E\x9dS@\xec7\xb7\xed\x85\xb7S@\x90\xd6\xa9\xc6\xf7\x8aS@a\x1d\x1b\xedd\xcdS@\xd1\x1e\xf2\xa5\xd4\xceS@\r\xee\xcaGb\xd5S@;\xbd\xc8\xa2\x17\xb8S@\xff.0/\xcd\x85S@\x0b\x98\xd6\xa1Y\xacS@+^$\xeae\xaaS@\x14E\'\xca\xe2\xaeS@\x8f\x07\x95\xef\xe6\xb9S@\x1a\x7f\x9f\x81p\xcbS@V\xf9\xc0\xbd\x87\x88S@t\xf2aO!\xaaS@\xe9y\xb7\xcddtS@\xa94C\xeb\xf8\xa1S@\xd6\xac\xe4\'B\x9cS@\x1aT\xd4\xf9\xc6\xa3S@\x87\xa6\x0c\xe8\x08\xadS@\x16\xe08\x14O}S@:\xdcd7B\xaeS@OW]!pyS@\xb8\xfc\x07O\r\x8cS@\xe3&\x94st\xb6S@i\xaf0ff\xb7S@\xd4\xde\xc6\xc8\x0c\xa4S@\xdd)3\x9f\xacvS@t\x01\xd0\xc1\xa3\xb1S@\x90eL1s\x7fS@\x17\xe3\x91\x1f\x9c\xb2S@O%\xbd[\x06\xa1S@\xe4\xaa\xe9\xaa\x90xS@\x00\xdctO\x7f\x9bS@Y\n`\x19]\xa8S@\xc0\xe1_\xa8\x92\xc0S@<\x0e\xf4\xcd\x04\x9fS@o\xb1\x7f|K\xa4S@\xa3h\x18><\xbeS@]\xbf|\xac\x89\x9fS@\x93\xb0\xde=\xad[S@\x91\xcf)\xddc\xceS@^h\xf4fW\xb2S@d\x8d\xdd\xdcE\xa4S@#\xcd\x81\xaax\xbdS@\x80\xee\x8e\xa4\xb7vS@\x05\x056\xf2\xe5\xd3S@\x83\\\xdc\x02:\xadS@\x1e`\xcbI_yS@\xaf\x1c\xa8\x87&\xa9S@\xad-RYZ\x8aS@\x97\xa0d\x10+\xafS@YP\x92\xc4H|S@\xb9J\t\xd8\x0f\xa9S@\xcc\x90rO&\xb3S@oy\xb4{\x8eyS@\xc3\xbc\xb0\x80@RS@\xd3s\xe66\xaedS@*\xd4d\xbf\x12\xa4S@/V+\'\xf9\xa8S@\xfe\xf2\xfb\xf1l\xaeS@o{k\xb2^\x9aS@\xf2\x17\x9a0\x07\x86S@\xf4\xa2\xd4\xd8\xbe\xa3S@jI\xeb&Z\x9fS@!Yj\xcao\xbdS@9P\xf4\xd4Q\xbdS@K\x88\x06\xa8\xc3\xb2S@\xcdd\x85)"\x82S@C\x88\xd7\xbaP\x9aS@I\xfa\x008d\xc0S@PTp\xbe\x8c\x9cS@0\x8b\xab\xa0\xebgS@\xac\xdc\xb3\xdc\xef\x9fS@\xd1\xd7\xcb7=\xb8S@\x0f\xad\xa4x\xb7\xd3S@S\xcb\x83\xa6\x07\xa7S@\xd7\xafu[\xc7iS@\xc2\x17e\n\x96\xa5S@\x917;DW\xa5S@9\x91Sp\xea\x9bS@\x9b9\xc1\xaf\x93}S@\xc2\xb3\xd7Kv\xa9S@\x07a[ \xb6\x9aS@\xbap\x9f\xab\xdb\xbfS@\xabg\xd0\x07\xe6\xb9S@\xa6?\x8d\x15\xdd\xb7S@\xd9\xb4@\x93\xaf\x9bS@\xc9\x94\xebO\xae\xa5S@b&\xcf\xd2\xe5{S@\x8da\xe6AB\xc1S@\xf5$\xf2\xa4\x03\x9cS@\x82\xeb\x9a\x80R\xc1S@\xdd\xbcN\x84\x90\xb8S@\xfe~hc\x02\xbdS@\x90\xbb\xdc\xee\xaf\x9dS@\x81T\xaa\x1d^\xcdS@\xa9x\x92\x8b\x94zS@\xf2N\xc7\xa8\n]S@6B\\zI\x9cS@3\x8c\x07]\xce\xadS@\xd7)\xc1\xa7\x1b\x9bS@\x9a\x85;\xdc\x90\xcdS@A\x8c6\xd8[\x9eS@G\\4Yp\x9cS@A\xe6ElMzS@\xd7\x1b\x81R\x0b\xa2S@%\xb3\xd9\x94\xda\xa9S@\xc0m\xe0\x0b\x14\xaeS@?"\xea\xee\x0b\xa2S@\x19\xa4\x93A\x10hS@\x11\x9dT\x0b\xae\xadS@]\x90\xa3\xd1\xa3FS@Jwy\xa0\x1a\x82S@\x06\x18\xecr\x03\xaeS@\xb3j\xe3\x1b\xd2\xbfS@l\xc8\xd6\xe8\xb1\x9eS@\xf3D\x1b\xeeqKS@\xf0wS\xdb\x0buS@\x92g\x9c\x11T\xafS@\xd4\x8c\n\xeb\n\xa8S@=\x83\x80g\xf6\xadS@)\xa8\xe0kV\xb8S@\xb4I\xde\x8d\x8d\xc1S@\xfa\xfa\x93\x82\xfatS@\x1e\x1a\x06\xa3\x05\xa1S@2&T\x8fD\xadS@-;1x\xb4\xc1S@\xcc\xbdV{\xba\xbbS@\xd2\xcf\xaa\x9c\xf9\xcbS@\x04\xdcZ\xfd\xd7\xcdS@X\xebG,B\xc2S@\xd8]\xd1\xbb\x1e\x9bS@"\xdb\x1eq\x89\xc1S@\xdf\'~\xd1b\x91S@\xe1z\x9aq\x15\x9fS@\xbaP\x8c\x04\xa9`S@\xe5\x98\x82\xb2\x86\xcdS@\x8a\xad\x99\xe8\xeb\xc1S@v_\xde\xfa\\tS@\x85\xb2W\x84\xd7\xc0S@\xa4_\x9d\x8cj\x99S@\x89\xfd\xa7\xee\xb7\x9bS@\xcc3\xed\xaf4\xc9S@\xe9p\x92\x159\xb7S@|5\xaeJliS@:\xd0s~\xbcwS@\xc8\xfb\x9c\x07W\xc5S@\x9e\x06\xe3\x12HuS@\x041\x01\xf3$\xd3S@he\x98<\xdd\xc2S@\x8f0\x13\xab\xe4\x80S@L\xbd\xa2D\\rS@\x1f\xbe\r\xf93\x9fS@z\xe7\xac\x80\x85\xa1S@\x83\xcd\xb4+\xcf\xc6S@\xa3kh\xd2\xe1\xb4S@Y\'\xa8\xb9\xfd\xa8S@jUr\xbc\xed\xc5S@\xf6\x12\x00\xaa4jS@CQ\xbc\x1c\x0c\xc3S@\x1djEx\xcf\xb5S@}\xc8\xb7\xab"\xc6S@x)\x06\xeb\xf6\xc2S@wH6\xc1\x13\x9aS@\xf6&"\xcb@\xc6S@\xe0F\xed\x19\x0e\xc7S@{\xd4\x9c\xea0\x86S@!\x06?\x07\xb7{S@eSy\x9d\x96\xb7S@qF\x08\x07\x0c\x9aS@\xac\x01Z$\x9c\xb6S@V\x00\x93\xe8[\xcbS@}6\xf4p\x8b\xa9S@%\xe9Y\xaas\xa0S@\xb7\xfb\x9f\xfe\xf0\xb1S@\x03\xb3*\xa9.rS@j\x9d1\'\x88\xc7S@\xc2\xbeQ\xfa\xe4wS@;\xeb\x10Rg\xa3S@\xb9}\x88M\xbfSS@\x01\xe1K\xd0\xfa\xd3S@\xa7Q\x13\xae)\x86S@>\xad\x9b\x138\xcbS@y\xe4\x94X\xaf\xc3S@\xf7,\xc4\x00\xef\xa4S@\x04\xecn\'\x89\xb7S@{\x0260f\x84S@,\xf7iO^\x84S@{3)\x0e\x95\xadS@~\x99\xf4d\x1d\x9aS@\x02\xae\x02@\xb4\x9bS@{\xb3\xd3\x9e1\x88S@\xb3\x96Q\xd1\x97\xb6S@]\x00\xc7\xef\xf0zS@\xa2\x91i\x90Y\x9fS@\xed\xbb\xc3\xd5\x92\xa9S@W{O$\xa8\x8eS@\x01 A\t\x9b\xccS@\xfbnv\x98\x84\xd3S@\x869\xc7\xa8\x1c\xacS@\xce\x9dR\xf4\x7f\x9fS@\x93~\x0f\xd3}\xaaS@\x9fQ\xadWi\xabS@\xac\x1cm\x03\xdf\x82S@\xeb5\x8c\xd9\xf3\xc4S@\xd0eN\xee\x00\xa2S@\x89\xcd\x0e:\x11\xccS@\x05i\x8b/\xa8\xb6S@\xcd\xe6\xb7^b\x87S@L\x0e`x,\xabS@\xe3\xa8\x13\xdf"\x86S@\xe0\x00:U\x84yS@\xc3yH\xc4\xcb\xa1S@p\x06\x89<_\xb7S@\x17\xa6r\xaf\x8aiS@{\xe9\xf3b\xda\x84S@\x06\x0fPHL\x9aS@\xbaoN\xd6\xce\xb5S@\'\xa5W`\xf2\xc6S@\xd8$\xb2\x93\xe0\xa2S@\x7f\xd9\xe1\x8eF\xb1S@\x03EG\xaa\x84{S@&\xe0\xbaI\xbb\x81S@\xb9/e,k\xa3S@\x84\xed\x17q>\xb6S@\xc5]\xb8\xe5r\xb6S@\xe9\x89k\x1e\xd3\x86S@\xe1\x1d\x19\xcb\xbf\x9cS@\xe9\xa6\xa3&\xa6\xd2S@[a^G\x88\xaeS@9\xae\x95\xf7;\x9dS@\xb0\x9c5\xe2\xb1\x9dS@\xa9\xd9\x84\xd1\x0b\xa0S@\xe5\xbbp\xe9\x8b\xafS@SN\x10[\x87\x9cS@Qw\xc9\xc2\xe1\xabS@YI\xab\xd8~\xceS@,\x1c\xba\x06t\xb7S@\xd1\xfcU\x93\x9c}S@V9u\x18\x18\xcaS@\xaa]j\\^\xcbS@E4\x1aE\xc8\x9cS@b\x8c*\x87#\xaaS@\xfd&\xb9@\xf4\xb6S@7\xeeK\xbcX\xc7S@s\x9f>\xcekQS@\x10@\xca\xd2S\xc6S@\xdb;\xc09jQS@\xeb\x94\xea\xe7\xbc\xceS@\xbc\xd4d\x9f\x1fwS@\xac\xdazg\x7f\xc7S@\x98\x17,\xd9s\x85S@\x9f|.\x14o}S@d\xf9\x94\xb3\x9b\xa7S@kv\x8c\xf4-\xcaS@\x937\x90\xe9\xae\xcbS@5c\x0c\xff\xfc\xb5S@\xf7%N\xb1}\x81S@\x16;\xbfT\x10\xa9S@\xd8zh\xc2\xd2\xb2S@\xfa\xf3n\x02\xee\xceS@\x110\xf8\t\xe2\xc7S@\xe2I\t\x92\xd4\xa2S@hq\'YA\xccS@ha0\xc9\xfe\xceS@\t\x9az\x94\xdb\xc7S@\xf7\xf2\x04I\xe7\xa7S@\x0cz\x92\xf2\xd4\xcaS@\xd7\xfc\x99\xb9\xb7\xb4S@c\x9b;\xc1p\x9bS@\xb3\xcaC\x197\x9bS@\xaf\x15\x10>\xcc\x8eS@\x19\xb0\x9d\xdeP\xcfS@\xfd\xda\x00\x0c\x1f\xcfS@\xab\xa6\xe85\x02\xc8S@-C\x08\x16\x81\xc8S@*\xa6\x7f\xed\xcc\xa9S@\xcc\xe2z\xc4\xd3\xc8S@(8p\x17\xafxS@\xcb\xf9\xc5\xa8M\xa0S@\xcbH\x03u\xbe\xa1S@\xbc[\xe7]\xc5OS@\xaa\xa1\xe6+\xe4\xc8S@5bpO\xd6\xc8S@\x9e/\xb8\xa0\xd4\xd0S@(\x03%[\xcf\xc8S@\xe2\xbd\xac\x1bt\x9eS@\xdc\x94wq\xe6\xadS@r\xce\x0c\xcf\x8a\x9dS@\x8d\xf3H\x90\xac\x81S@\xdd\x1b\x9f\xcc\x80\xcbS@<\x0c\x17\x8b\x17TS@h-L\x11[\x9fS@\xb1\xa8\x99\xfc\x97\xd2S@\xecb\xb4\xce\x02\xccS@g\x11\x87$}SS@\x14\x8e,\xa6\xc0\xa8S@\xc2\xc7\x9f\xfe\xafOS@\xa2\xf6\xf1N\xeb\xb9S@\x13"\x12\xf8\x87\xcbS@\xf4\xe1.\xff\x92\xc9S@\x1b\x0c~\x8fT}S@\x18\x19V\xba\xd9\xbaS@\x82\xbb9\xf2S\xcbS@\xc0n2h\xff\xcbS@~\xb2\xac\x9b\xcd\xb9S@\x96%G\x05Y\xc9S@(\xe3z\x84\xde\xb7S@\xcf\xceY?|{S@\x804k\x14\x07\xcbS@\xf3\xc8:\xa4\x9a\xd2S@0\\\xd2\x98\x11\xcdS@s\x15\xc3.\xe2xS@\x05#\xef\xfe,rS@\x1d\x14\x82\xbc&}S@\xd2\xaa\xe7p\x0e\x7fS@{\xfe~2\xb5\xb2S@\xe8\xcf\xc31{vS@7zd\xf6H\xd0S@\xbb\xae\xf5~PWS@U\xcb6\xad\x9a\xcaS@!\x89\xd9_\x0c\xa8S@[\xe4\xd8\x98\xb1\x9eS@i\x84P\x06M\xafS@\x9e\n\x8f\\\xd6\xcbS@\xba\xf7\xebR\xec\xccS@\xbf\xa2\x1e\x8cj\x84S@mp\xcf6\xc7yS@\xfey\n\x0f\x01\xb2S@\x13\xbdg\xd9\xa6\xb1S@\x07\x98p\xfe jS@\xfdo\xc3T\xe4\xb3S@\xb8x\x86\x97"\x9aS@\xfa\xf1\xbd\xbcX\xcbS@\x9e9\x1d"\xa8\xcfS@\xdc\xa6\xfe_\xe1\xcfS@\xd7\x04=S\xaf\xd1S@\x95\xa7W\x9f\xf4\x87S@w~\xf9\x80\xc5\x85S@d7RQ\x1c\x82S@#|\xa22:\x80S@\x16j\xbd\x99\xd2\x88S@\x11\xf3\xc2\x7f\xf7mS@|\xc3\x11\xde\xdd\xb3S@\x83\xb6O?\xf4oS@i\xa2L\x96\xb7\xcbS@3\xca,\x00Q\xcfS@BY\xd2\xb6\x1f\x83S@a\xeb\t\x94\xfd~S@Q\x153(G\xb1S@\x86\x03\xdeg\xd5\xb6S@\xf2a\x1e9\xcb}S@S\xf6\xbe\xd5\x8a\xcbS@\xad\xecP\xc4W\xd1S@\x85\xce{E\x85\xb9S@Rn\xf9{\x8b\x97S@\x12L\xff\x076\xb3S@\xd4\xdd\xf4\x83<\xa1S@\x13~\x98\x1d\xd1\xb1S@\xb9\x17P%\xa0\xcbS@\xed\xef\xe0\x93G\xcfS@\xaf\xccE\xef\xaaTS@,q\xfb\xd3/\x9bS@l\xf6]?\x96\xcbS@GS\xe0\xf9\x08\xa7S@\x86$~6FTS@\xc0\xfe|,X\xa4S@&\x99Y\xa8\xc6\x81S@\xf7\x9dh\xe6\xb1\xa3S@~sV_\xac\xb1S@:y\xef\x14+\xbeS@g\xc0\x7f\x1a\xf4\xa9S@U!X\xf8\x9diS@;\xe9\xd4!.\xb2S@G\xda\x05\xf0\xd3\xb1S@CS\xb3\xcf\xeb\xafS@6~Gz\x12\xa2S@\x12\x80V\x8d\x08\x81S@e\xe4sW\xcd\x99S@\xa9\xe7\x92\xe35\xafS@2dW\x1d\xfd\xcaS@\x01\x8f\x13\n8\xd0S@\'@\x04B\xd3yS@\xb6\x91)i\x96vS@\xffJ\x98\xf4\x03\xaeS@\xb2\xf7\xc9\x0fN\xa5S@\r\xe3\x0fU\x88\x9fS@g)\x92\xe97\xb3S@|h\x1a\xca\x7f\xb3S@\xbe\xd8=\xdf\x98\xbaS@\x05-B\xf09\xb6S@1\x10\xb8yy\xbaS@\xe9\xa8O\xe2\xf2\xb2S@a"Bn\xfejS@F\xe1\x99\xad\xdf\xa7S@n\xc1\x8et\x10\xa0S@&\xe2=\x91b\xadS@\t\xf8T{\xfbWS@\xd4}\xa6\xfb\xa9\xb9S@\xc4R\xfe\n\xde\x85S@\x98\xde;\xe9LyS@|~\x95\x90\xd0\xa3S@\x92G\xe1\xad\x84\xcaS@\x12v\xb9\n\xf3\xcaS@\x16Q.\x14\xf9\xceS@m\xf0\x97\x9c\x8b\xbeS@\x0e5o\xa6\xe0\x9fS@\x8e\x99\xdbD\xc2\xa7S@\x8c!\xda\xe5\x07\xb6S@\xf08\x89\xf0v\x9fS@)!2\x86RkS@\xd6\xd9\xd7\x932\x83S@@\xf1\x948ulS@%B/[\xeaTS@\xb4sP\xfc\x1aYS@\xdc\x98\x18\x94M\x82S@\x89<f\x86\xce\xa9S@\xa5\xb3\xda\xdd\xbd\xcbS@<m:\x19\x88yS@\x04g\x10=\tkS@\x07\x89\xa5t\xf2\x92S@\x07\x153.\xc3\x82S@\xc9J\xa67\xd5\xbcS@\x06\x19\xd6\x1ce\xa8S@-gf\xb6d\x87S@FO\xef\x9eKxS@p\xb3\xe7w\xc5\xa5S@qT\xcc\x0f"\xbaS@\x8cDN\x89{\x9eS@\xc9\x93\xdd\x1a\xd2\xcbS@\xe9\x9c5\xe5j\xccS@B\xe2\t\xb4@jS@\x0b2\xf0:\x18\xa6S@\xe7(x\x18\xda\xbaS@\x11mb?\n\xcaS@\xd6+I\xa4\x1b\xcfS@\x9fC\x94\xa5\xa7\xb2S@\xb6\x19\x80\xa4\x84\xa2S@1s/g>\x9eS@\xe3\xfc\xae\xed\x1a\xbbS@\xd7\xbehV\x8b\xd0S@\xa7\xeb8\xb3\x9f\x9bS@\xdf\x13L\x98\x9d\x9dS@\x8at\xbeK\x86\xb4S@Z/\x19\xed\xfe\x93S@\x00\xfe.\xce\xe6\xc6S@\x90\xbc \\p\xadS@5S@9\xf0\xb2S@=\x1b\x95*\xae\xb0S@y\xde7\x8d`\xcbS@\xcd\x15\xe5?\x03\x81S@\xa4,@\'hyS@0Y1\x12t\x81S@\x1bb\x1d\x87X\xa8S@Q\xd3\xd5\xb7\xb0\xaaS@\x83\xf5c\xbf\x15\xa9S@\x0es\xef\xddT\xa6S@\xdc\xdf\xd7} \xa6S@\x11\x19\xe6\xc3z\xa4S@\x13\xe4\\\xc5nyS@x\x102S\x0e\xa7S@[2\xc6\xc1r\x9dS@\r\xb8ig\xe1|S@\xf8\x0eH\xbbUyS@]\xb28\x9e\xa6\x97S@\x10\x1c\xdd\x01\xd0fS@\xc3!%}\x1f\xc8S@p\xf38]\xcb\xafS@jfM\xb5\xea{S@\xd0p\xe3\x9aj\xb7S@\xf6\xe5,\x1ba\xb3S@\x83\xda\x03\xa78\xbbS@\xc9*\xa5H\x08\x80S@\xba\x88xDU\xa6S@\x88\xce\xb7.\xbd\xaeS@\x93\x0e@\xcb\xf4vS@5\x8b\x88\x0f\xbd\xa4S@\x17\xc9\xf4\xbfa\xd5S@\xc5\xf0T\xc4\xf4\x9eS@\xbb\x10\nW\xad\xb2S@\x1e\xd09>G\xb1S@\xbd\xd3\x08\xc3\x8e\xb7S@\x19\x95\xa1U\xa4\x7fS@!\xdd:1\xda\xd2S@N\xf0\x06.\xdb\xceS@r\xc1\x85\x1e\xbb\x83S@\xe2\x0c\xa3!m\xb7S@N\xa9A\x93\xb8lS@]\xc38"1zS@\xa7M\xa0)\xeb\x87S@w\xf8\xb0o?\x88S@1\xe7?p\x00\xb9S@\x19\x9d\xea\x8fB\xc8S@Z\x80\xce\x15\xd8\x9fS@b3\x84q@\xadS@\xc0j\xa5\x13\xef\xbaS@/!\x18\x92\x03\xa6S@\xff~\x16\xd2\x85yS@v!Ba\x82\xb0S@n6Z39\xb3S@7\xda\xf70X\x9aS@{\xe3\x1f\x98\xc4\xb6S@\xd3\xdf\x1a\xb1,\x80S@\x9d\xf8\xe1\x98\xc7iS@RW0\x0f\xca\xbaS@\xaa\xa3N1\x1arS@\xd8U\xd1(\xf8\x86S@w\x83\x02v\x95\x88S@\xfb"\xde\xf6\\jS@9\t\xcd~\xdf\x9fS@\xeft\x1bif\x8dS@\xc6\xd5\x9a\xac\x82\xafS@X\xa3\x8f/\xdegS@G\x95\xd9\r!\xa1S@At\xd32$mS@q\\\xcb+\x9d\xceS@\x15\x18\xd9\xf2\xa5\x82S@me \x87\x15\xd0S@q\xb3\xe15T\x88S@\x9c\xf9|#\x95YS@\x87\x12{\x07I\xb8S@n\xeav@\xd8yS@G\x83\x08O\xfc\x8fS@\xbd<\x94^\xff|S@\xafO\xe6\x80\xa3\xcaS@\x90\xb1\x18[A\x8eS@\xc1\xda,\xcbQ\x85S@aS\x10\xac\xd5\x87S@\xa7\xac\x92,S\xb7S@\x01zj\xc90\xaaS@\x0b\x8a\x10E\r\x9aS@WP3Z\x95\xb1S@\xb7\x94<*\xfc\x9aS@*\xe8\x11L\xa0\x95S@bYK\xfdZ\x87S@\xbf\x0e\xc1\x1d\xb9yS@\xdckg\xb3/\x89S@\xc3\x8e%\xb9\xe1uS@\xc7\x82W\x91r|S@%\xa0\x86MU\xa3S@\xd1\xfa%`>\xb1S@\xde\xd0\xba\x0eU\x80S@\xdd\x15\x80k\x92\xcaS@\xed\xc5\x1b\xd6\x00\x9cS@Q\xf8\x9e\x88\xe0iS@\x9f\x8b\x8a\xc1\xaa\xb4S@z4\xe3\x11\\\x8cS@Xcc\x1a\xf9\x9dS@_5\xb6Ph\xb3S@\x04\x8aG\x07o\xc7S@\xf32\xea8\xbd}S@\x91*\xbb\x93\x91\xcaS@m\x10\xb1\xe3\xb3xS@)\x9e\x83\x9c\xb3\x93S@\x87BdW\xd8jS@\xe54\x99\xedX\xa5S@\xeaX\x9e\xe0\xf1dS@\x19\x9e~\x13\x88{S@5\x85\x93\xf22kS@\x86\x11\xe6\t\x9f\xa9S@\x95\xa4\xd4\xf7\xbe\x81S@\xf5u\x8c=I|S@\x0b\xb1\xb01"\xcbS@R\x1c\x88\xdep\xa1S@49\xbeF!\x89S@:\xb5\x9d\x1f-\x8aS@q\xac\xbcM\xbf\xa4S@\xbe~e\ty\xb9S@\xe4\xe7o\xdaH\xc7S@\xdf\xf7j%_mS@\xde\xe5\xd8\x960\xacS@\xa3{\xfaR\x98_S@$\xed\xf5\xa6\xa7\x82S@\xf1\xdbE1\xc4\xacS@\xa1\xbeW\x0c\x8cyS@\x02Q\xd7g\xcf\x8cS@\x9c\xe8\xc9\x18W\x9dS@\xd8t\x85j:\x9dS@*\xf0a`\x9c\x8cS@\xe4(\xf7\xc3\xf8\xa9S@\xcbR\t"&\xb1S@\x06\x94\xe4\xf5\xcc\xaeS@\xf1\xff\x02I%|S@tO\x97\xb3g\xa7S@$\x04\x1b]nPS@\xae\x9c\x8c\x9e\xe5\x87S@\xd2\xe0\x83\xdbm\x97S@\xa5\xeb\x92\x99\xbd\x91S@.\xe1\xdd\xa5\x01\xb5S@S\x05z\x97\x16\xa8S@y\x85\xcdc\xa8\x9cS@\xce\xc1x2\xe7\xabS@\xfd\xd2\x0c\x06\xb4\x89S@\x85\rlh\xf1xS@0=e/\xbb\xa3S@\xf9)G\xf5\xfa\x9aS@\x80\x8a\xc5c \x87S@\xe2-Z\xb5\x93\xa0S@<P\t\xf0{sS@\xb5\xf63X7\x9fS@X\xec\xc6Qu\xafS@\xdc\xc3E$\x14\xa7S@\x93\x13\x10\xd9n\xa5S@/\\t\xa4\x9cyS@\xc9\x0eIJ4\xc9S@\xf2\xbaS\xebWjS@"\x94\n\x11?\xa1S@+/\xd8\xf3\xbezS@J\xe9\x9e\x91r\xb8S@J\xbe\xba\xd9\x1d\x87S@\xd1\x9a\xa0$\xcf\x7fS@\xfd\xbd\x8d\x02\xa5{S@\xa0\x94\xe6.\r\xa2S@\x0eH\x13p\xa7ZS@\xff\xa1\x982\x10\xa8S@\xf9\xb0\xb9\xac\xc8\xc4S@:s\x0e$\xd6\x97S@&\xb9\x89\x95TzS@?\xc3\x97\x88v\xbaS@s(\x16\xc4\x9d\xabS@\xca\xaeD\xee\xa0\xacS@Jh\x87\x0f%\xa5S@0\xf5\xea`|zS@v\x023\xa1\xf5\xa4S@Iv\xf1v\x02\xb3S@i\xaa\xaf\xd3K\x83S@\xdar\xd1\xba\xdf\xc7S@\xa0S\x91G\xbd\xb2S@p\x0bD\x02$\x8aS@\xf0d\x84\xce\x83\xacS@z5B\\\xa2\xacS@eDrE\xc1\x91S@\xaa\xdfl\x0b\xc9\xb4S@\x00\x17J\x0f\xe5\xaaS@*\x98\xa4\xba[}S@\x9d\xe2\xb9\x9c\xef}S@\xd3c\xb2\x93bzS@\x84\xde~\x18\x1f\xc7S@c1Si0\xc9S@p\x01\x96\\\xe0\x80S@\xe5v\xf0\xfb\xf9\x92S@\x1d\xff[K\\\xb8S@|f\xf8\xc6\x85\x9eS@|\xc7\x15\x13\xdf\xb8S@\xed\xb1\xbb4\x19\x88S@@]I\xb5\x0e\xb5S@+\x99\xc2\xc5\x18bS@c\x87\xad\x81\xf2\xb9S@\xcfl\x8a\xdb\xb3\xb1S@\xb2\xc2\x16\x82\xb1\xc7S@\x8c\xad\x12n9\xbeS@\xd7\xa5\x9d\x15T\xcdS@eU\xfc\xebZrS@b\x9f\x87\x80\xff\x8fS@_U\xee\xf3_\xa0S@\xec\xe9\xc8\xd4\xaa\xb9S@?\xcc\xf00ohS@\xe3\xb1j8\xa6\xa9S@\x8e5\xdb\xb3u\xb1S@$\x13!\xeb\xbe\x90S@\xae\xb9\xdd\xee\xff\xb5S@\xb1\x18\xcb\x1d2\xc5S@\xcd\'h\xf4\x8b\xc7S@\xfd\xac{\x97*\x9fS@\xb5\xc96\xf2\xec\xc8S@\xe3\x82\x18(\xfa\x93S@\xd5\xc1\xd5[\xca\xbeS@\x8615!\xcf\x81S@\x08\xc1P\x14\xec\xb9S@u\x08\xfbJb\xacS@\x86\xa0:gr\x94S@F\xa9\xfe\x8a\xa1\x82S@\x00\x0c\xe0f\x16\x81S@\xac\xf0*N=kS@X\xc4\x9aK\x82\x97S@\xb9Ub5`\xafS@\x03\'\xf1\xbb\x9e\x93S@o\xfe\xaaK\xd6[S@V\xd8uN\xa9\xd0S@\x82\xf7\xff\xb9/\xacS@\x00\x17\xad_\xfa\x8cS@\x81\xa6AE\xa1\xb5S@\x92p\x80&\x8f\x8dS@\xe1\xcf/\x9f\xd6yS@O\xb4\xd7^\xa9\x8dS@\xd8\x8c\x1dTW\xc4S@q\xb2\x17\x1d\x1aaS@T@\xcf\xea|iS@\x0c\xed\xfe{\x1e\xabS@M\xc9\xceh\xa1\xaaS@h\x02\xf9r\xa2\x9fS@\x9d\xcb\x0ep\x84yS@\xf5\\\xb0 /\x85S@\xda\xed\xf1\'\x12\xc5S@d:\xdbr\xc4\x9fS@=\x12[\xd3\x8b\x84S@\xfcA*x\xedhS@s-\x81\xdd\x9a\xa2S@\x11f\xf7UW\xb4S@wO\x0f\xfbGiS@\xc5\xec\x93%\xa0\xccS@\xa6:\xc7\x86\xe2\xcaS@\x96\x08\xce\x1e\xa4\xb1S@\xa2\xf8\x86\xe9\xdc\xbbS@\xaf\xf2\x7f\x1af\xa5S@\n\x06\x0b\x80@\xccS@E\xe3\x8c\xd0\xca\xaaS@T\xe6aq\x7f\xa4S@\x9a\x11\xd2\ta\xa0S@\x10\x85$"\xce\xb8S@5\xc5qCl\x86S@\x90g\x04s;kS@\xf5\xef\xccWT_S@r\xe0\x80Uu\xa0S@\xaeS\xfc\x971\x83S@5\x9f\x08\xf9\x1f\xb2S@;^\xaa6[\xbdS@E\t\xc2\xca*\xc6S@\xec\x82\xa1\xee9iS@[H\x9a\x8d\xed~S@\x96\xef\x8d\x8ao\xb6S@\x9f>\xd0\x18\xe2\x99S@\xf5.\xd1\x03\xa8\xa9S@#<\xac\xdc\xdf\xb0S@_\x8as\xd2\xce\xa5S@\x00\xc2\x9d\x17r\xabS@U\xa5H/\x90\xbdS@Y\x9b\xf3\x11\xad\xb6S@\xe9\x14\t`K\xccS@\xa0\xc2#\x8f\xc8wS@\xf4:^Z\x85\xb7S@\x19\x9b\n\xf4?\xa7S@-\x87\xee\xdf\xcc\xaeS@ZH\x18Ah\xb2S@\x002P9:\x87S@%\x1e\xae\xa1\xa6\xaeS@\x12\xb5\x04F=\xb6S@\xaa\xba\xb5r\xda\x93S@L\xfa\xac\xdb\x16\xb8S@t\x8e0\xf8\xb6\xc3S@6\xb8wh3\x85S@\x01bR\x0b\x94{S@5{Z\xdf\x17}S@\x9e\x82\xda\xaa/\xb8S@\xde\xd0\x81\x87Y\xa4S@*/\xad\x1c\xd4\xbdS@\x00\xc5\x0c< mS@~\xa5\xe5:\xca\x90S@)\x90\x1e~l\x82S@\xeb\xfbm\xd8\xbf\xa9S@\x8a\x98\x1c\xef\x82\xa2S@\xbd\xa3\xd6\xc1\xce\x94S@\xbbL!\xe01\xcdS@\x0b\xca\xb5K\xf8\xa6S@\xb9\x0f\xa6\xc0<zS@\x87i\x0f\xf9\xc1hS@)\xeb\x9c\xcf\xfb\xb2S@\xd7\x07\xd2\xde;\xb2S@\xe4J\x01\xae\r\xaaS@O\x9a\xc6\xfc[\xb3S@\x9c=\xd0\x1aS\x88S@\x94iR\xf32\x88S@\xcc\xea\xf2\xb2\x89_S@\xe52\xb0\x86<\x9cS@(]\r;\xe0iS@\xaf\xe3\x8bj=\xc3S@\x1b\x1ec\x9c\x05\x9fS@\xb1w\x08(\x05US@ -\xf8\x8f\xddfS@\xc0\xfa\x12I\xa8\xabS@{\xb9Uv\x9d\xabS@\xd3\xe5B\x18\x07\xa7S@\x06U\xcb\x99\x9asS@o)\xc191\xb9S@p\n\x1e\xc5\xc0\xc6S@P\xe3\x8a\x7f\xcf\xc6S@7\xab6<\xdd\x87S@Q\xa9\xd5Y\x9e\xa5S@\xfe\xc0R\xef\x7f\xa5S@\x12\x02\xd1\x81b\x83S@I\x83\xdcD\xc2}S@z\x8e\xd8R\x88\xaeS@\xdf>\xc2\xf5\x06\x98S@\xbe\xb5jm \x98S@|\xf5\x05\xf0\x12\xa5S@\xbf\xffu\x01\x83\xc2S@c\x10\xfaz<\xb8S@\xd0\xfbY\xeb\x01iS@\xce|\x07\xde\x00mS@\x9f\x8d\xd4\x9b\x9d\xa7S@h\x81\x87-\xfd\xa3S@\x85\x87\x03\xb8\xe9yS@\x1a}\x83\xd3\xe6\x86S@\xe8\xb8\xb1\xee\xd6wS@\x04=\xe1\xf7\xbe\x93S@&\x14\xa3\xb6\x96yS@9?\xc1\xf0\xe8mS@\xe3\xf2)%\xc5\x91S@\x139q\xfdttS@\'\xa2\xe9\xa5\xe4|S@{s\xc1\xa5\xc0\xa8S@K\xffj\xdd\x04\x9fS@\xcb\x83\xad\xfc\xf6~S@\x9cO\xf4\x07%\xd3S@\x84\xfc\x02\xc8\x1b\x8eS@\xcb3\xb0%a\xa3S@\rI\xb2\x0f3}S@!\xc0\xb2\xf2\xce\xa2S@U3\x982\xa8\xcaS@\x7f\x82\x99\xb0>\xb7S@\xc5\xf7\x04\xdd\xbf\xc4S@f\xa2\x8a\xbf\xae\x83S@\x82j\xe0\x8e\xa4[S@\x8b\x15\x84\xc8[\x8fS@2\xf7\x18\x82\xec\xbdS@\'\xfc\xdb\xb09iS@\xe9dh\xd5?]S@5\xf8\x8f\x0ew{S@\x95\x89B_\xc2jS@\xd4,\xb6\xbf\xda\xa3S@e\x18E\x9b\xa4wS@\xb7\x1fJ\xbfm\x9eS@\xadW\x18\xda\xfb\xabS@x\x97o\xdc5jS@\xf1\xd0\x03\xa0\x8e\xa5S@\xd3\x0e\x9d\xdd\xebzS@D\xee\x94w\xc5sS@5b:8\xa8\xb7S@\xe2o"\x0e\xd8\xb7S@\xec\x93G=n\x83S@\x02\xae\xfa\x16=\x90S@\xa5\x9e%D\x86yS@\xfcZ\xdd\x95\xac\xaeS@Z\x1aP\xa0\xa2\xb7S@\xf2\xc2E\xf4\x0f\xc2S@\x89\xc6`MryS@M\xa9\x0eX\x82\x93S@\x950$\x16\xda\xb1S@\x9e#\xb2zh\xb3S@qmR\x97NdS@R\x7f\x83\x80?\xa5S@x\xad\xdc\x07\x13MS@,cl\xff+XS@sR\x17/\xeewS@\xbbf\xe5Jn\x92S@TiZ63\x8eS@\xd0D\xac\xfbdlS@\xf4\x02\x08\xd8{\x86S@\x9e\xdb,=\x8a\xa0S@\x95\x96\xa8\x92\x04\xb9S@\xe6\xe0\xc7\x83\xa2SS@.^\x14\xe4\x94\xaeS@\xcc\xcc}\x19khS@\xe3n"\x14\xeb\x8aS@,\xc7r\'{\xb5S@N\xa5\x89\xcb\x94lS@3m\x10?\xde\x90S@5G<K\x03\xc4S@\x0er\x00\xc9M\xa4S@\xf4\xfa\x80\x1f\x88\xadS@!8W+\x97}S@)z\xf7t?\x9eS@\xc3\xce\xb3(\xe7\xd0S@\xf9]\x06Q\xfd\xcbS@\xf9\x18\x08&\xae\xabS@\xf3;\xb8\xc3\xa3\xbbS@\x00\xb3\x15\x11\x80\xb3S@\xac\x9d:\xc1\x9f\xa5S@X\x95\xf6\x9d\xd4\xc5S@\np[\x9f\xd8yS@6\xb4sd%\xcaS@\xf9\xfc%\xee"\x94S@\x8d\x7f\x89\xa2\x9e\x84S@~\x93\x04\xc8\xc9\x87S@\xa0\x9b\xe8l\x96\x9aS@9\x97\xdek\t\xaaS@D\xfe\xedt\x7f\xb0S@\xc7>\x8e\xd6\xa6|S@G\x1e\xaaT\x1c\xc8S@S\xfa\x9d\x9c\x14\xb5S@\xcc\xfc~\xf2r\xa8S@1PO\x8bl\x92S@\xcd\xd0\x95\xa4\x80\xc1S@"\xc0\x89\x87\xf2\\S@NF\xef\xd1{\x92S@\x10#[\xe4\x05RS@\xb3_\x04\x0e\x0c\xb1S@s\xd2L\x1e\xf4[S@r\xcc"\x8c\xca\x84S@o\x81\x83}\xb6\x8aS@\xdcK\xad\xb7LuS@\xa0\x93\xf6~\xf5\x82S@y\xc66\x02\x9f\x99S@S\x9aS\t\xc0\xb6S@\x87\x86!W\xa0\xaeS@\xfa\xfc\xbcCk\xb5S@\xd6\x8b\xbe\xccL\x82S@\xd3p\xddP\xec\x90S@:\xc5I\xd0\x1e\xadS@\xe1\xf7L\xd0C\x81S@\xf5\x8d\xc8\xe7NWS@\xe8\x906\x01\xa6\x94S@\x8b\x84\x9f\xbd\x89\xb6S@\xe3\x81-;\x10\x85S@\xf6A6{c\xb8S@s\x05{KL\xbfS@?\xdaJ\x91&\xb9S@\x83\xe3?Q\xbc\xa1S@\x8er\xdfW4\xa1S@\x16\xadv\xfb\x8b\x92S@l\x85G\xbb,\x91S@dX\x0e2@\xbbS@\xcc\xd1f\x9f\xf2\xa3S@\xd3`\xd3\'1\xbbS@\x08\x99\xee\xee\xf7fS@\xc7\xbe4\xc6v\xd3S@\xd3\xe18Z7\xd3S@\x84u;$\xa6|S@\xb9\x07Vn\x9f\xabS@\xf8g]|\x89\xa1S@p\xb4@\\\xfeeS@%&\x1d\xc3\xe2YS@;q\x15`e\x8cS@r\xd7\xd4J\x96\xa9S@\xfc\xa45\x1b\xa1\x82S@\xe7\x07Q-\x8c\xb6S@\xfb\xdc5\xd9\xf3\xb6S@\x1d\xbe\xb8\x0b-JS@^N\xa9 \xb4xS@\x89\x82\x03:O\x8cS@\x9e?\xf2\xa5f\xa9S@M\xce+\xaf\xa3\xb0S@\x00c*\x1a\xf9\xb4S@\xb1\xa9\xca:\x1e\xafS@%t\xbd\xd2(\x9cS@\x8e\xee\xa8\xc4A\x8dS@\xf6\xe4\xec@Q\x9aS@\x90\xd3\x94\x89\xea\x81S@{\xcd\xb38\tkS@\xef\xaf>\xe5H\xa9S@\xd4\xff\xff\xba^\x84S@_,\';\x04\xafS@\n\xc6\xc7-"\xaeS@\xa3\x07|y\x8a\x80S@\xc8\xd8_\x17\x11zS@\xf8\xbc\x12\xcb\xd7\xd5S@\xb3]\xc3L\x9f\x88S@\xfdVn5\xaf\xc8S@\x14\x86\xdd7\xf6\x84S@\xa4v%~\xca\xacS@\xea\x7fnM\x8f\xb6S@\xf21Q\x9b#\xb8S@\xfc[\x16\xde!\\S@\x95\r\xc0\x06\xd3\x98S@\xc5\x84\x07\xd6\x82sS@\x15\xab3\xf1a\xa9S@\xe6L=:O\xaeS@\xf3OF&gzS@:V\x890lpS@\xf2;\xfc\xd8\x05lS@\xcby\x03\xd7 \x9fS@\xa0\xca\xa3\xfb\xbfXS@k\x80\xa6\xed\xc5mS@\x91f\xcb1\x13\xb8S@\x01n\xe4\xeb%\xa6S@x_\x9a\x1a\xa3\xc4S@Z\x1fB\xbd\xa2\x92S@h\xde5WqqS@7E<\xf4!\xb6S@\xcf\xbcZ\x12\x95\xb6S@\xed*\xff\x92o\xb8S@\xecHT\xed\x9bTS@t\x85\xca\x83\xde\xc1S@uMI}\xa6\x80S@+c\\\xc3vxS@F\xfe/~\x9fKS@\xd4R\xa0\x8c\xe0\xa7S@)\xb2p\xbcRiS@\xe9\x87`\xd8\xf9\x8eS@$\x83\x05\xa1-\xb5S@6wL)[\x93S@\xef\xb4\x91\xb1\x0e\xb8S@63t\x7f\x14mS@L\xcc\xf0\xcb\xe1\x92S@E<\xde\xaa`|S@\xe4\x1a"(\xef\x9cS@\x80\xe5^`\xf6\x84S@\x1d\x04\xa8\xd42}S@/\xe9p\\\xd7\xa8S@\xb0%\xce\x9f\r\xb6S@Q\x8f\x9b\xbc-wS@\x93\xdf\x96\xf3$\x85S@\xc6\xb1\x94\x1e\x05\xb6S@\x86z\xdd\x93\xfe\xc0S@\xa4\x12a!\x9f\x88S@U\xe8YI\xa8\x90S@\xaf\x03k\x8d\xa3\xa7S@\xe48\x9e\xba&jS@v;<\x1c\x9b~S@J\xc50DS\xb5S@\x00\xe7\x1e\x04K\xa5S@\x19%\xd0\x9f\xec\xb7S@o\xe4\xbe\xa4\xf8hS@\x87\x13\x87\xd0\xda\xafS@\xb3ot\xaa)\xb1S@f\x8b#oq\xd4S@\xf4\x8a\xc2\x8d\xa2\xd4S@\xbdZ\xf4\r\xdf\xb2S@Z\xa8\xf4\xb0\\\xb8S@\xe2!c\xd2`\x84S@PK9tm[S@!\xc8W\xbf\xbfbS@\x10\xd2\xc2k{\xd4S@\x9c!_\xc07\xb2S@&b\xdd\xb4\x8f\xb5S@*|\x1c8\x08}S@\x1e\xc4V\xdbR\xa3S@5\x85\x11\x1c\xc6\xa2S@\xaa\x8ab\xa0\xe8\x8eS@\xb4\x80\x0f I\x96S@[\xdeS\xfc\xbf\x8aS@\xf2,`1M\xc5S@;\xa1$Q}{S@\xc8\xbe\xcb7i]S@0\xb8\xb8S\xef\x8cS@\x1e\x05\x91$i\x9eS@\xd0 /;\x16\\S@\xdd\x93\xcc\xee\x06\xa8S@l\xf1\x12\x04$\x8eS@\riZ\xf9_\x83S@\xc4<6\xa2"\x9bS@\xccNy\xc5\x03\x9fS@\x95\x98\xc38\xc8kS@\xe9|Ci\xe1\xc9S@q[\x80c\x04zS@TEy\xb8\xaa\xb9S@\x00,N\xd4\r\xabS@\x85\xc2\x94\xf3\x05oS@j\xec\xc8}S\x99S@3\x0c\xfd`\r\xb8S@\x1cL0\xd2\xe4wS@\xcc\x02\xf4\xcdt\xb4S@\xd7v\xba\xc0\x12{S@\xf8\xe6\x0c\xa6\x9c\x80S@s?\xd6\x7f<\xb4S@\xec\xad\xdb\x0e\x99\xa0S@\t\xa2\xad/\xdd\x9eS@\x87\x19\xd3\xdaG\xafS@\x12\xf764\x88\xafS@\x0f\x9cu\x87\x1ayS@s\t\x04v\xb5\xa7S@\x8e\xb0\x83\x88\xe5\xb9S@\xd0=\xf3B\xa7\x9cS@\x8f\xd0\xff\x9e\xb1\xaeS@*k\xf4I;|S@\xe14\x9313\x86S@z%\xfe!\x84\xb3S@\xfdW\xac\xf8m\xaeS@I]\x00k=oS@qg\xc1}\x84\xb1S@u+\xf94\xcb\xb0S@0\'p\x10\xc3\x81S@\xeeV\xe3~\x15\x81S@\x13\xbb\x03\x7f5\xb4S@\xb7f\x14&u\xafS@\xb3w\x94\xd8\r\x9fS@\x7f\x07\x017\xab\xc3S@\x0b=\x88\xdb\xaa\xb0S@\x1c#\x10\xed\xdb\x91S@\xd3\x89\x0f22TS@\x84,H\xe8\xa1\xa0S@\xfc\xe1\xdd\xd6\xae~S@\x90\xf7<\xba\xb0\x85S@k\xe4\xe8\xda\xca\xa9S@\x14\xf5)\x14\xfd\xa2S@O\xean\x89g\x94S@J\xe2f?\x0c\x8dS@\x89t\xf5\xbe\x9a\xc1S@Y>t0\x9e\x98S@^\x98\x1c\xb4\x1e\x92S@u|\xa0\xe81\x93S@\xe9\xb9\xc0H\xde\xa0S@\x18\xb1;p\x7f\xafS@k\x8e\xab\x96a\xb7S@\xe62\x19+\xc8pS@~\xde\x11%\xc8oS@\xb8$\x1b\x92SuS@v\\}\xe2\xc7\xa9S@T$\xc6\xce\x80vS@\xe1\xabe\xb08\xcdS@\xb4\xc6\xe4\xf5\x94\xb6S@\xb4\xe8(\xa9\x14\x95S@\xee\x033\x80\xd8\xaeS@!L-jJ\xa8S@\rb\x9e{l\x94S@\xd0O\x8f{\x8cYS@\xf3\xcc\xec((}S@N\xb2\xe4\xf5\x1d^S@\xf7\xe3\x059\x00\xa7S@\xd8\x9f\x99O\x18\xa2S@4-~b\x14\x9eS@\x10@%hF\xceS@\xa0h\x12M#\xadS@b/.\xf9\'lS@\xe6\x9ae\xc4RkS@l\x9a\x1dy\xfc\x9dS@\xa2\xb6\x05}"\xb8S@c\xed\x86\xec\xce\xa3S@\xb1Z\x12>\x07\xb7S@\xd5\xcc\x16\xf5Z\x8eS@\xa3\xf9\xd3:\xca\xc0S@\xfc\xb6G\x92\xae\x88S@\xb9\x91\x83\xf3[\x9cS@Y\xa6\xd4x\x9e_S@<\xdf\xf7\xdd2WS@{@\xdfc\xe3\x99S@\xa3\x9f\x1f\xcb-iS@*\xc5\xf1\xdd[\xa6S@\xb6a\x8e b\xa1S@|\x94\xfc\x92\x1f\x8dS@\xc2\xc9\xf3\t\x8b\x8fS@\xd2\x13\xe1\x9a\x85YS@\x98\xd6\x91\x16x\x82S@6,\xa0xN\xadS@$\xd9\x1f\xd6A\xb4S@\x89\xd4\xe3"\x96\xb9S@\x82_\x81:\x00\x96S@\xf7\x8b\xfe\x03\x0eoS@\x12$N\xba\xec\x86S@\xa3V\xaa\xaa?\xc1S@\x1cU\xd6[b\xc8S@\x03N\xfaiC\x9eS@\x15\xa3=/\x07sS@\xd5\xe2\xae,$\x94S@UjC\x89OlS@{\xf6)\xe2\x1e\x95S@9\xb5\xe3\xdb\xdckS@,\n\x9b\xc6_\xc2S@X\x87\x8eu#~S@6\xaf\x99q\xa3kS@M8\xb4\xa8wgS@;\xb1\xd1/\xdc\\S@\xfdSz\xd3p\xb5S@\xc7\x88\xba\x7f\x84\xafS@p3\xe3\xec\xfbjS@\x8etk|\xc8dS@2\xb2g\x13\xe7\xccS@7`\x93W\x94vS@j\x02\\\xf0\xb9}S@\x98)8\xc2\x9b\xbaS@5\x18V\xf6\xb2\xadS@\x10\x8d\xf7/!\xbaS@%/\xf1&\xc3\xb9S@j(\x10z\xaa\x80S@\xef\x8bLxW\xaeS@\x07\xf62\xe0ehS@\x0b5n;\xc3\x80S@s(\x88\xafozS@\x90\x1b<A\xc8\x89S@\xe1Q\xb9:\x98\xa6S@\xc5"\xc3j\x9f\x83S@xA\xe0\x83\xd6{S@.\xa1\xed\xdd\x19\xa5S@\xfb4 \xf1\xd6]S@\xf6M\x9b\x0f\x06\xa3S@\xf4z\xa5\x1aNcS@:\xd1oJ\xeb\xc6S@A\xcc<ZM\xaaS@\xc8#\xe0\xd3J\xbeS@K}lu\x89\xc9S@Y7g\x8d\xffjS@ \xcc\xfee\xf6\xb8S@5\x85\xd9\x853\xc8S@\xea\x0fD\xc4f\x92S@D];\x8aV\x87S@\xa9\xd16; WS@\xf1y\x83\x9d\x8f\xaeS@\xe0\xb7\xb1&\xe8iS@\xdd\xc5C\xe7\x89fS@\xcd\x06:W\xed\xa2S@\xd3G\x8c\xc6e\x9fS@\xa3fF,\n\x95S@\'\xfe\xab\x93k\x93S@\xb6\xb64E\x1f\x87S@B%\xe5\xa3\xef\x93S@9\xbeP\xed\xaa\xb5S@!\x1f\xd5<\xec\xa3S@\xbb\xd7\xd99\xfbhS@\xacQ\xc2\xe5\xf5\xafS@\\5p5\xed\xb7S@\xeb\xac\xf6\x8f\xe9\x9fS@\x15Dd\x97\x8f\xb3S@\xa9\x135\xaexiS@\xa7\xd0j\x19GiS@\xa1\n\xbf\x19\xee\\S@\xc9hNR\x17\x94S@\x02/\xc1\xf3vpS@\xc4\xcea\xd6\xa6\x9fS@\xd5\xe7!M\xc3\xb9S@F\xc4[H:\xadS@\x8dq6\xa3\xeb\x8fS@\xe9\xa2I\x1e\x93\xaeS@\x9f\x08C\xc3\xe2\x87S@=\x95\x14\xafn\xb8S@;\xb1\xbf\xd9\xb9\xa4S@\xbb}]\x0e\xa4sS@\x8a\xdcu\x91\xe2tS@\xd0Iq\xfb\xfc\xa6S@\x8d\xc4\xaav\xcc\xcaS@\xcd\xa5\x0f:\x88\x9fS@\xb6M\x92\x82&\xb9S@Ut\xabF\xc5\x91S@\xcc\x18\xa4/\xb1\xa4S@\\c\x1f\xb0\x99\xcdS@\x90\'\xaf\xadX\xb1S@oV\xd7c0\x7fS@\xa4\xf8q\x06\xc2\xc4S@\xee\xff\x9c\x01d\xb1S@\xb8\x04z\xb0\xd9\x87S@\x1f\xaf\x10?D\xa7S@i\xf8\x06\xd3\xf7\xadS@\xcf\xf8l\xd8\x07\x85S@>\xd7\xc4\x05\xc2~S@\xba\xfc\xd0\x8bo\x93S@P]K\xc6*\xb3S@RD$t\x8d{S@bC\xd7+\x8c\xccS@\xb6\x0b\x98(\x94\x9dS@\x1aw\xfe"6\xadS@\xaad\x18\xaa\xec\x89S@\xcc8\xa3\x8aGiS@\x9b\x7f\x9a\x9d+\xd5S@V+l)Y\xb5S@\xc0\x80\xb0\x95}\xa0S@\xd2^\x8c\xc5\xf7eS@S\xaf\xb6\xa9\x9f\xa7S@\xe7$jv3\xceS@s\xa9\x0c\x1cW\xb0S@\x08\xfb#\x03\x98\xbaS@o\xb3\x8b\x8fxeS@M\x97n\xa0\xf5\x8eS@\xe0\xe7\xb3}\xe8\x8eS@\xb2\xe7\x95\xbb`\xacS@\xef\x81\xa0l.\xd0S@\x882\xa8\x15T\xccS@\t\xed\xc0\xb8/fS@\xde\xef\x83\x7f\x0e\xcdS@\xcf\xf1w\xb2\xfc\xabS@\x82\xa7\xe6\xc2J\xafS@\x05\xce\xe5bg\xaeS@r\xebw{\xf6\xc1S@{\xf8"\xfd\xa9zS@\xcc\x1f\xd9[5\xa3S@c\r\t\xcb\x13\xa4S@\xd3\xc2\xbe\xf4\xc2\x88S@\x92\xc0k\x0c\x8ftS@G\xde1\x13\xd7\xb5S@\x0b\xcc\x1e\xecidS@\x8b\xce=\xe9YeS@\xbdn\x9d\x9d\x1a\xcbS@&_p\xde\xf3\x84S@\xf4G\'\xe0\xe0\xcdS@a\x91\x19\x17\xf1\x84S@m\x829V\xdf\xd4S@&B\xd8\xb9?\xa0S@\xe9Q>\xc4!\x8aS@\x9f\x19G\xd6#\x9bS@sE\x82\xa05mS@*\xd8\xf6fU\x89S@C\xfb\x83?t\xc8S@\x9fJ\xd2,\xdalS@\xa9\x14\xfb\xfe/\xa4S@\xbb\x86N\xb9 \xaeS@\xc2gB\x9d\x11xS@\xab\x1c \xcbZ\xa1S@\x8c\x03\xcapu\x94S@\xe7\x82\x013\x8d|S@\x14_\xd7MJ\xa1S@[\xa5\x84\x98\x02\xbdS@\xf0\xf9"EjfS@\xe9v5\xc2\xf0\xcdS@\t\xae\xa0\x86d\x94S@\x06\xddwR\xc3\xc6S@\x11v\xb5qSkS@\xad\xd2Tt^\xb7S@DNLK\xf0\xccS@\xe9\\\xb6\x1d\x8f\xcdS@\x0f\xf6\x7f \xbb\xcdS@\xac\xc0\xd4\xd3\xb2\xd3S@h\x8eyb\xd6wS@nd3\xec\x00\xafS@~,\xc6\xb8F\xceS@^p;\xfd8\x91S@\xfc\xfa-;\x98\x92S@fn\xe5\x95/\xb6S@\x15\xaa\xa1O\xe5\xcdS@\xd0\x8f\xb6\x97\x8a\x8fS@\x19\xadV+\x1c\x93S@K\xe0>\xa3WqS@&et;\x1dmS@\x95\xd0\x0f+g\xd4S@\xd7\xa7\xe6i\x1alS@\xe2@\xfe\x95\x80lS@\xacaw\xfbn\xa3S@lS\xf1\xac$\xd3S@)5:\xf7(\xa5S@d\xe3K\xb9\x97}S@6\xf1\xcbgB\x80S@\x86\xa54t\xac\xadS@Z\x01\x98\xde\xa2\xb7S@K\x16:\x99f\xcbS@CgN\xeb\xd1\xccS@\xba\x0bR\xadCsS@\t\x06,\xfc]\xaeS@O\xb8\xbc\xad\x89\xadS@\xe8\xe0\xd9\x86\xee\xd2S@\x87F\xcb\xd1)\xd3S@\xbeU\x89\xeau\xd3S@Q\xc0\xe5\x99nuS@K\xc6\xc4\xe9\xa6\xb6S@\x11\xe3\x88\x99lkS@A\x99\xba\x8c\x92\xafS@SG\x15\xe6\xe8\xa4S@\xd2\xed\x80\xeb\xb1\xadS@\xf1\xd9P\x8f\xda\xd0S@;\x00l\xe3z\xd3S@cP{\xad\x8f\x9aS@\xa0F\xdbJ\x93\x94S@"<\x9e\xb5QgS@\x84\xc7\xac\xf9\xb7\xadS@-\x9e}=\x96\xb7S@\x98\\\xf2x\xcb\xd1S@\x92\x1c\x0e^\xe5\xa5S@\x04o\xed\x98!\xbdS@\x89%$\x7fj\x83S@\xe2\x19S2\xb7\x90S@Y\xfc\xcf\x16KyS@\\\xfa\xa0\xab\x83\xafS@A.\xec\xba \xa9S@\\\xb9NE8\xb4S@"\x05\xb1"u\xcbS@~\xf2\x1de\x1d\xccS@\xa7\x1f\x89r\xb5\xd0S@l\x98\x9b\xca\x7f\xd3S@NR\xacw\xe5\xa1S@\xa22\x9eN\x92yS@\xae\xbexp\xd4|S@E\xceW\xa2yyS@VaU\xa7^\xb7S@\r\xd4;\xe7\x00vS@\x84\xf7Y\x91X\xadS@Y\x9b\x01AT\x90S@hf@\xbb\xf6mS@\xa2b\xc3\xadWxS@\xf6\r\xc2\x13\xfd\xb2S@\x05\xc82\x03\x82\x93S@}\xa9\xd5\xd9,jS@\xbbk\xe4Ka\x85S@\x01\xff\xc9\x1d\xc5gS@\x93\xeb\'#-kS@?\xb0\x02\x92\x8d\xb8S@\xf6\x11T\x07K}S@7aN\x84r\xbdS@\xa1\x8c\xa6\x17\xa9\x90S@\xc3t\xf8]S\x8cS@\x87\xe5\x94\x1f\xfc\x98S@\x0f\xe6o\x18\x18\xcaS@\x863\xa3sX\xcbS@\xd3h\xac\x03\xb1\xcbS@\xd8\xfe\xa2\xeeA\xd2S@\xed\xfc\xd4\x85^\x86S@;\xb6ty<\xb1S@\x0b\xa4\x8c\xdf\x86\xa5S@\xcd\xc5(+>\xaeS@\x0e\xd8\x02rl\x93S@\xbe\x0e\x17{\x9d\xbaS@\\PI\x05Z\xb7S@o\xe8\x90\x18\x1b\xa8S@\x00/\x90f)\xcaS@\xc3\x84\x80\xc4\xff\xcbS@\x9d\x83\xce\xb5\xf3xS@\xa2T\x04PF\xccS@Grm\x9a\x93\xadS@\xc6\x97\xf3\x07\xa5\xb2S@\x07\x0e\x06\x1e\xb7\x8dS@a\xca9O\x0b\xbbS@o\xfb\x1f]\xf7|S@\x9c,)\xfa\xe9\x9dS@`.}z\x15\xa2S@\x1d\x9a\xf2\x8b\xce\xb2S@\xd4T)ry\xb2S@\x02\xd0^@9\xb0S@\xdf\x93^j\xa2\xd2S@\x13\x80\x8c\xa6\xaaiS@\x13\xa8*\x90\x8b\x82S@P\xae\xa3p\xd5kS@R\x043\x02abS@~{\xeb\x8bU\xcbS@\x0c\xea\xfe\x03\xaa\xcfS@\x1f\x15\x86\x94\xde\xa1S@p\x87"\xf7\xf4\xd2S@\x84\x11\xc7pq\xabS@\x186\xa3\x03\x0f\xa6S@\xb7\xe4\xd6E\xdd\xb1S@\x87z!\xd2i\xb2S@<\x025<\x15\x8eS@\xfd\xc1\xbdw\x84\xa5S@\xd5\xcc\x0b&|fS@\xbd\xcb\xf7W\x1b\x95S@\x15\xb8\xed\xb4\xb0\xa1S@dM\t\x1d\x08\xa2S@\x1f\x8fM\x8b\x98\xa0S@P\x94c&\xf2jS@V\xa5\xea\xfd\xec\xc4S@\xc8\xe1\xbc4\x1e\xcbS@\x9b\xa9"\xbdm\xcbS@\x9edt\x8d\x03\xccS@\xcd\xa6u7\xb7\xd1S@z\x99\xfe\xa3\x93\xa2S@\xb3\xcf8@u\xb0S@\x13\xa1\xd1"\xec\xb3S@)bJ\xefl\xcbS@\xd5!pF\xbc\xcbS@bY_\x94\xa4\xcfS@\x01\xbd\x15\xb4\xf5hS@yi\x9d\xb7q\xd1S@>|\xa5\tg\xd2S@\xaa9b\x98\xe3\xb7S@\x114Uz=\x86S@g\xa7\x14{\x13\x8eS@\x01\x1f\xff\x9fW\xc9S@\xebIP\xfd\xf8\xcbS@\x8cAZY\x13\xccS@\xd0\x889L\xf9\xa8S@\xc9\xffth\xfb\x84S@\xcc\xbf\xb4\x15\t\xa7S@\xd1\x1bZ\x89\xf8\xcaS@\x85\x1b\xa4\xea|\xcbS@\x17w"GC\xcfS@\xbbBh\xca>\xa2S@\xddY\xe0\x7f\x1c\xa1S@\xb6\xc45\x8c\xc2\xb3S@\x91J\x0bp={S@*\xe2\xa7 \x98sS@,\x047\x17\xc9\xb8S@\x8d^\xb6\xc0\x08\xa7S@B\x01\xe6w\xac\xb3S@\xcak\xf1\xa4\xac{S@\x9a\xe4_L\x1a\x90S@|\xd9\xd8\xe0\x91tS@P\x0eS\xe5S\xaaS@\x01\xd5\xc2\xdc@\xb3S@\xd9\xa8\xc9\xc7h\xa5S@\tj\xf0\xb5\xb2\xa9S@\x1f\x93\xa6\xfdL\xc9S@\xfaevF\x94\xc9S@\x11\x17\x8e!\xee\xcaS@7.\xa1+R\xa7S@W\xa9\xc0\xa5\xa6\xcaS@V\x94\xcf\xee_\xcbS@\xb8 \xc0\xb7\x94\xcbS@\xf5"\xc3\x15\xaf\xcbS@Y\n\xdd\xbdG\xcfS@Sd\x81\xe0\xf9\xaaS@]`[\xd0\x8c\xa9S@\xac\x9cv\x0c\xfe\x8fS@\xc8\xd1\xe8\xd7;\xa7S@j,\x0c$\xdf\xa7S@\xb5\xe4\xf9\xff\xe6\x91S@\r<d\xf4\xf9\xcfS@D>\xe7\xcb\x0f\xcbS@!}\xe9\xe3\x05\xccS@[Q\xab~\xa1\x9cS@df&\x94\x05\xa7S@\xca>^\xed\xd2\xa2S@:AC2\xe0\xc8S@D\xd3>$\n\xa2S@r\xeb\xe7\xe6:\x8cS@[\x02\x89\xc9\xc4iS@d\xf8\x12\xf0\t\xacS@\x0f?GT\x00\xb3S@ zc\x99\xbf\xa7S@\xe0U&3\x10\x87S@n\xcd\x11-h\x85S@\xe0\xf3\x90\xa5A\x8bS@\xed\\\xe5@\x8e\xaaS@"{4\xf1\x8bsS@\xe1\xc1@\xd7\x1e\xb2S@\xba\xc3\xc9\xbc[\x83S@\xbd\\\x9b\xf0\xc7\x80S@I\xedwX\xe7\xc8S@O\x04K08\xd0S@S\xcd\xa8\xf7[\x87S@\x99\x05P\x13\xf0\xa8S@\xfb\x15LM\xbf\xa7S@:\x15f\x18agS@L\x1a\x81\xed)wS@\xb3\xd3&b\x0e\x89S@2\xc7\xabw\xde\xbaS@U\xcc]\x1e\xe8rS@"\xdc\xf0v\xcf\xbcS@pC\x86:2\xb2S@h\xc0\xf9\xb6\xcd\x91S@^\x02YP\xf7\xceS@X\xfb\xac\xdf)\xceS@\xbc\x90\xb9[\xd3\xa1S@\xd5\xd3\x07\x06\xb9\xbdS@\t\x01\x0f\xa6\xfe\xb1S@7\x86\xdd:\x16\x8cS@\xe9\xb0\x13\x94\xdf\xbaS@\xa1\xba\x12ibzS@\n\xefl\xb0\x1c\xb1S@H |-\x07\x89S@\x0e\xed\xed\xe13\xafS@\xe07\xb1\xbe\xd5}S@\xf1\xa5\x82\xbeTrS@8Ob\xdeJ\x82S@\xea/\x89\xa9\xd3\xc8S@\xc9\xc0q0l\xa4S@\xff\xfb\xdc\xe3\x1f\x85S@\xed\xc4\xd2\x87&\xa9S@\x8a\x8e\x86\x1eJ\x91S@\x13\xb8\xd7\xf1\x18\xaaS@\xdf\x95\x0b-\x10\xabS@\x1e"\xd8\xf2x\x9cS@\xcd\x04\xf4T\x7f\xcbS@\xa2E\x9a\x0ef\xadS@\xff\xd9\x1b\xa5\xe7iS@\x138\xf7&\xb2\xb1S@\xbe\xd1\x93d\xe4\x9cS@\xbd:\xf56\x8b\xaeS@WDe\x85\xaewS@U\xab\n\xed\xe6\xa7S@\x83\x1a\xba\xa8Y\x85S@\xc8\x08_F\x00\x93S@\xf3&\\\xbd\xe1\xacS@\x98`\xb1-h\xcbS@\x81\x18|V[\xcfS@\xa5.\x8f\x98C\x9cS@sB}\x98\x02uS@\xcdS\xd1\xfdd\xadS@p\x99H>\x8b\xa9S@\xf8\x1a2\x08\x8dyS@\xbc\x82S\xe1\xfb\xc7S@\xd7\xa6\xe0\xe8\xa0iS@x\\\xc3\xd2\xb7\xcaS@\xdb\x1e\xb7VF\x8dS@\x9a\xca\xaf\xe8\r\x88S@\xc5\x19\xb5/\x98zS@\xb5\xb5\x04\xa6|\x84S@\xc1`\xbc\xf0NuS@\xc4\xa5\xf4D\xeejS@\xcb\xbd\xd3\xc4*\xa2S@\x90\xab\x1e\xe9K\xa1S@%\x95\xd8\x0b\xdf\xa2S@\x11\xec;;V\x9bS@Z\xb9\xe0e\xf0\xbbS@n\xf1\xe7\xd1<\x82S@3a\xdc\x1e\xfb\xb2S@~\x0b=h:\xb7S@\x17TP\x89\x1e\xa9S@=^\x95\x18\x04\x9cS@>W\x01\xe8\x99uS@|\x1b/D\x87\x81S@\xb45.\x82BuS@q[\xba\xb5\x00\xd0S@\xfc\xc4\xb0\xc4\xf6~S@og\x16\xb9\xf6uS@\x99\xd14-P}S@\xf84\xcc\xce\xe6\xb6S@\xe5\xf6\x80oB\x9eS@\x90]\xab\x04d\xcdS@:\x9fe.\x04\xa0S@\x1f\x94\xdf\xd7E\xb1S@\x14\xc1\x8b:\xf2\xa1S@\x9f<89\xe3~S@\xe1\xb68U\x05\xadS@\x10\x97I\xff\n\xaaS@\xf1\x8c\x9d\xe0\xb6\xa7S@\xf2\x9c\xcaP\xb1\xa2S@\xbeA\xb2\x81\xfa\xa9S@X\xf1\xde\x19\\\xa7S@\x89b\xf9\t\xa8\x9eS@\xe9\x98\xfeRZ\x8cS@\xfa\xe3\x1d\xb5\xfcgS@\xe3$\xc1\x15HuS@F\xf6\xa3Y\xef\xbcS@h5\xc2\xcb\x00\xb3S@\xa5\x12\x08\xfd\xb2\xa9S@P\x9f#\xd4/\x9bS@\xcd\x93\x95\x87\x86\x9bS@\xac\xa4.\x0e\xab\x87S@\xbd\xb6\xd5\x07/\xaaS@\xd2{.\xd8z\xc7S@\x91\xe5x\xff$\xaaS@d\x18\xec?\\\xa3S@\x83\x8dH\xe0\x86\x88S@\xa8\xe0AC\xe7\xa4S@=\x0bO\xeae\xaaS@N\xd4\x8aB\xa3\xb2S@\xee\xc4\xbe\xab\xae\x81S@c\xe8uF\xf6\xc7S@aQ \xbe:\xb0S@\xc8\xa2\x95\xf5\\\xceS@\xdd!\xf5=\xa1\xceS@K\xfeR\x87\xceuS@\x9b\xd9\x82\x13QrS@\xe8\xaa\x0cdW\xb3S@\xfe\x0b]\xf8\xa2\xb6S@\'\x03\x95\x1d3\x80S@`\x07\xbd\xabI\x8eS@\xb5\xa0\xa10\x03\xb4S@R\x10O4\xd6\x9aS@2\xbd\x84\x86\xe0\x83S@/\x82x\x0c\xda\x9bS@\xefx\xc3\x1f\'\xb4S@n\x80#\xa8F\x83S@\xc21\xcf\x81_\x81S@\x13\xca\xabK\x01\xa4S@\xeeA\xe9p8\xa1S@&\xe1\xc3\x84\xed\xa9S@\x0f\xdb\x8a\xcaS\xb4S@\xbe\xebI\x00:\x7fS@\x9a\xee\xa9\x80\xdf\x84S@\x8f\x91ZeI\x9dS@\x02\x92\xbe\xe6\xa0|S@\x82d\xf7\xfc\x11\x81S@\xdc\x96\xd1\xd2\xf4\x87S@6\xeb\xc8\xf1^\xb7S@W\xfc\x85\xf7\x13\xabS@Z\x99a\x98\xae\xaaS@D\xb8\xd7\xb4\xfc\xa7S@[*\xef$l\xbbS@\xbe\xac\xa7j7\xb9S@\xb5\xda{\xf5o\xb4S@ \x9eR\x8bB\xc9S@\x01\xab\x90\x98\x8b\xa4S@\x1ds-\xccr\xc8S@e\xf4\xbfbl\x8cS@z\xa6\x83\x9f\x9b\xb9S@\xb7Kr\xf2\x00US@^UG$\xa6|S@\x97\x08e\x03|\xb6S@~\xa8t\xe6\x1a\xb6S@^\x9bH\xc0\xb8\x8dS@6@v\xd8;\x88S@l\xd1~\xed\x18\xa6S@\xa0\xba\xc4\x03\x9bZS@\xf6\x8a\x96j\x8f\xb3S@\x88<\xcf\xfb9\x9bS@w\xa2\xf3\xdfm\x9bS@o\xbc\xc5g#\xafS@p\xf1\x88\xba\x83\xb2S@]wKEx\xbaS@I\xf4\xd0\x9aU\x83S@\xaa\xd8XN\xcf\x98S@|e8\xd7S\xb0S@yB\xa7aZ\xb4S@\tX\x00\x18\xf2\xadS@\xb1\x1fW%\x1erS@\x05\xde \x0f\x00\xc7S@?C\xf4\x1bT\xb5S@\x0e\x0cX5\x0b\xb1S@\x9e\x10>p\xed\x8dS@\x16\x1d5\r\xc7\xc5S@\x8a\x9bV\x17\xe7\x8cS@yv\x00*0\x9aS@\x90\x96\x947R\xa0S@\x06\xf3\xdf\x1b\xd0\xa5S@\xdf\xb4\xa0\xe5\xf9\xb4S@\x88\x19\xd4\xf1d\xb4S@\x7f\x89S\x88\xf5\xb9S@\xcc\x0e\xe1\xa4\xb5\x8dS@\x12\xb5\xbe\xaf\x07}S@\xa2|\x873\xeeyS@\xd3\x0b\xfd\xbc\xf9\xa5S@\xeeU\x17\xde\xc7\x82S@{\x90\x04\xf6\xa7\xb9S@l\x96/\xbf\x92\x8dS@L\x84\xf6dr\xb1S@\x17\x17\xfc"C\xb3S@\xa9\x07\x17Yt\xb3S@\xdd\xb2\xc3\xb0\xa2yS@\xa3\xb5\xcc\xd4\xad\xb4S@?\x87\xb8\xdb=\xbaS@\xf8\xd4\xe7\x15v\xb9S@\xee~\xf7Y\xa4\xb6S@\x13\x9b&\xc5\x89\xb6S@\xa7\xc1\x9e\xd1\xed\xb9S@\x8a)\xc3,3}S@\xc2>\x08rT\x83S@p6\x1c\xb7h\xb3S@\x82r3|fTS@\x89=K$\x8e\xb0S@\x0b\x88\x10\x04D\x89S@\x1f\x83\xfd6\x14\x87S@G\xd2\xb4\x03\x00\x9fS@\r\x82\xd4\xfb \x8fS@\xde\xdaCd\x90\xc9S@\xcf\rzq\xc2\xa3S@\xf1\xc2>u\xc3\xa8S@ \xe4g\xa8)YS@\xf2\x1a\x04\xd2\x12\x9bS@\xa3\xd7\xf9\xcc\x0b|S@\x96\x81-\x8d\x15\xa2S@\x07\xec(d\xf6~S@\x1e\xc1\t\xd9\xf5\xc4S@\'\x07\xcc\x11i\x85S@\x15z5\xb6z\xb2S@\x80B\xc9\x12~\xaaS@0\xf6\xf0\x97syS@\xe5\xbc\x04\xa2\x8f}S@v\xee!\x8b:}S@\x84\xf6U\xc2\xc3\xb4S@\xa4b\xd8%\xa0\xccS@m\xa4\x1b\xe8\xb9\x96S@,g\x8c\x91\x89\x93S@q\x98\xffs)\xa4S@\x88\x07V\xeb\x0f\xa4S@\x95_\xbc\xd8\x99vS@\xd3\xf1\xc66I\xb1S@\xaa\xfcz5\xeekS@P\xefN\xfe,\xa2S@}z\xc3u\x1d\xb2S@\x7f?\x08\x0bL}S@(s\xb0\x9a\x95\xcbS@R`\\\x96\xf3\xb0S@\xb5\x936o\xbc\xa3S@\xc6^\xcc\x80\xe0\xb4S@\xa8w7\xc9\x96\x89S@\x8d\xb5$\xfd\xeb\xb6S@\xf9\xb2\xca\xecj\xc7S@ B7\x19\xa4\xccS@\xe2\xcd\xb8\x85}\xb6S@x\x11\x86\xf7W\xa4S@8\xed\xfex\x06\xa8S@\x960\x1f\xa2\x1ayS@\xec\x13\xbb\xcc\xa5\x9dS@\xf9\xb2c\x16\x82zS@\xe6#\xd8EC\xb5S@0\x19\x08\x96\xac\xa4S@\x8cy1\xdb*\xcaS@\x93\xaa\xe7X\xdc^S@\xf3\x94\xe8\xa2A{S@\x1e\x80d\x7f@\xb6S@\xaf\x86$u\xaf\xc3S@\xf7\x9eV\xc0\xb9\x9bS@\xa5\xb6\xcb\x848\xadS@F\x90"\xc0\x1d\xa4S@H\xcaT\xd0\xf7\x97S@\xf4b\x98-~\xb7S@\x00\xe4\x9f\n\xf7\xa8S@-\xab\x1a\xd9^[S@4\xa1\xc9\xd2\x08mS@f\xf1Q\xb8\xaa\xb0S@q^XE\xa8YS@\xf4\t\xddH,jS@\xfe\x06\xa4XizS@\x82\xb7\x0b\x81\x06\x80S@\xa7\xebX|.\xcdS@k\xae\\\xb4\xb2\xbbS@u\xfa\x90P\x89\x9fS@/\xf4\x1b\xeef\x9bS@\x80\xf2s\xcan\xb7S@\xbc\x8f=\x14K\xc3S@-1\xc6>N\x93S@s\xa3u\xd4\n\xcdS@\xde\xe2u\xedZ\x83S@\xccb\xa7\xda\x80\xafS@\x8d4\xa5\x91\xa2\xafS@\ne\xde\x161\xb9S@K+\xb1 \t\xc2S@\x19\x8e\xff\xa3\xcf\xc6S@\xf4\x00\xd9\x97oyS@\x9b\xdfMaR{S@\x84\xf2Iw@\x88S@\xf9-\xf2oi\x88S@\xb5\xad5\x05&\x80S@LZ\xd4\x8c\xeczS@g\xcc\x8c\xc0O\xd1S@%\xd22\x17\xd8\xcfS@s\xce\x95<\x8a\xa9S@`nw]\x0fzS@\xdc\x85\xf2\x8b\xa1nS@g!Q#\xd5\xa6S@^e{&\xc4\xadS@mF\x84-\x91\xb5S@\xe7oA\xee\x81\xa8S@\xfa!v\xe5KkS@Ya?\x85\xeaiS@\x80\xd04\xc1\xca\xa9S@|\n\x95\x97\xca\xc4S@\xd5_\xf8\xb1\xe5\x7fS@\xd7\xba\xf3\xd2\xdd\x85S@\x9c7\xd6m\xfbyS@+\xfek\xae\xbf\xc1S@\xaf\xc7\x0e\x15:}S@\xc3\xd2e\xad\x13\xb3S@\xbe`E\xc2\xd3\xb7S@rxG0\xb6YS@\xdc4A\xca\x97\xc9S@\x14E\x10J\xda\xb2S@\x97`\xe8,\x80\xcaS@\x05\x14b\xca\xd0\xabS@0\xe2@\x14k\x83S@\x84B\x01xu\x95S@\xa9\xd3\xd5\xa2\x8e\x93S@:p\x812\xd6_S@\x11\xc4C!K\xcaS@E\xa8\xde\x8d\xe5\xa7S@Kt0\xbdIjS@\xdf\xff\x0f\xe1\x1e\xadS@\xc9\xe75\xdb\xe5xS@\xaa\xbd\xa0\xf0\x10\xd2S@\xf3\r\x14\x10\xeb\xb9S@\xa5\xd5\x9b\x14\x06\x88S@\xcb}\xcb\xff\x97\xcbS@\xef;\x8e\x14D\x8dS@\xcb\xfd\xaf\x11\x9e\xb3S@\xd0\xd1\xa6\x0c$\x7fS@PT\xa6rg\xb8S@\xdc\x01&#2\x86S@:\x18p^&\xa8S@\x8al\x11\x91A\xc4S@\xc3\x1d\xb9a\xc0\xcbS@r2\xeb\t\x10\x7fS@\xf1\x86t#\x05\xb3S@m\x86\xa4\x80q\xa8S@\x84$\xb8\xc2\x7f\x90S@\xa1\x8e&\xd9}{S@\xa3\xe2\x08\x03\xb7XS@\xb6\xbaY_c\x8aS@6\x07B\x84\xff\xacS@\x82\x9b\xa0\x8d\x08\x86S@\xaf\xdd\xb2\x04\x06\xb9S@)U\xb4\xe0_\xcbS@a\x8f\x1bG\xb9]S@~\x8d\xaa\x96\xcf\xa3S@3`&g\xaf\xb6S@l\x99mzd\xb0S@\xbc.\xe5*\x8f\xa3S@\x17\x06[\x15\x97\x93S@[p\xe6\x91\xeckS@vaL\xb3\xc2\xc3S@\xba\xc1m\xfc4\xc8S@\x02P{\xea\x93\xa9S@\x82\xb3\x9f%\xb5\xa5S@**O\x1d\xccTS@\xf38\x08O\x05\x7fS@\xb3\x9bg\xf1c\xa9S@C\x15\xe0\x0f\xe6\xcbS@\xdb\xe1M\xa8:\xcbS@\x9faN_I\x9fS@b}\xd9\xdb\x89\x9fS@K\xb6DJ\xa6\xa4S@\x98\x89?u`zS@K\x85\xfd\x06G\xa6S@q\xa05\xc0]\xb8S@\xc7\x0ca\xca\xd1\xb5S@\xcee<\nT\x9aS@_4\xc9\x83\xb2\xc5S@Y\xf9\xf33\x18\xb6S@\xef\xef\xf53&\xa1S@\x8d:\xa0\xa7\xf1\xa6S@%\xa6c9\x7f\xb9S@\x17\xf9\xf3.\x95\x81S@t\xb3\xe5K\x0bXS@p\x069:\x83\xc7S@\xf8\xf4\xf1\x85\x02\xb0S@\\\xc9\x1fh\xfa\x9cS@\x1c\x02\xbf<\xf8\x9cS@@\xd9\x99\xbe\x8c\x9cS@Bi\xack\x19\x8aS@\xe8\x88\xcd\xfd?\x88S@\x14\xcf\xdb\xb7]\xb9S@\xf1\xf9j\xfd:\xa9S@\xb9x\x18\x12\xe6\x84S@nR\xcd\x86\x1d\xbaS@\xc7\xdbg\x04\xad\xb9S@\x91\r\xed%B\x85S@j\x98;\xdf\xd2\xaeS@\x9d\\>\xa7nkS@|\x9b\xe11\xfb\xb4S@\x87\xa1\x97Y\x03{S@[eG\xc2#bS@\xd7V8\xc5X\x7fS@O\xb5\xb2\xbfXyS@\xa0E0C\xee\xb4S@\xf9\'.\xc6\x08\xafS@\x116^ \x91\xb6S@&\xf4\x03X\'}S@\x1dk\xc8\xac\x15\x8eS@1\x813\\2\x8eS@\x0cj}.\xea\xaeS@:\xab5\xd0O\x8aS@\xe7\xa9\xf4\x8a1zS@\xc8\xf6@k\xa2\xc1S@\xdb\xf0\xcbZjyS@\xf9\xf1k\x1e\x7f\xbaS@\xae\xa6,&\xd2\xb9S@.\xcd3\x05\x84\xb9S@\xcb\xbe\x1f4\xd7\xb6S@\xce\xe7W?\x14yS@fx\x1a\xcbZyS@p\xaa\x84Mm\x8fS@\xd0\xa4\xe9\x0e\xe5\xa5S@W\xfbB\xd5\xcf\xb0S@\xc2l\x12-$\xa6S@\x9a6\xef\xad\xe7{S@\x10\xcd\x19Pd\x8dS@\xc0M\x10\xdaGTS@l\xa7\x9f\xa9m\xccS@4\xde(\xd9H\xcaS@\xc7\xfd\x81\xffX\x9cS@R\xbfvL\x97\xc3S@\xee\x12\xc3.\xe0\xb0S@\xb4j\x10@\xd5\xb4S@1\x85m\x9e\xea\xbaS@\xbdl\x86\x8c\xd7\xa9S@\xa0\xc6Z\xf6\x8c\xa5S@\xe8+\x1d\x06x\x9bS@\x08\x94$K\xfa\xc5S@T\xce\xfb3c\xb7S@\xfam\xc25R\xa4S@\x7f\xd8\xf6\x90tzS@T\xae}\xb1q\xb7S@\xa2\xa0\xa6\xd3]\xadS@:3\xbb\x0e8\x82S@JD\xcf\x07+\x8aS@\x14_\xac\xec\xe5\xb4S@\x83rV\xdb.\x94S@\x84~\x88\xef{yS@R\\\x0e\x07\t\xc3S@6\xc3\x8d~\x9eoS@\x11v\xa5\xb2\xc5\xa4S@\xdb\x90\xff\x05\xe2\xb9S@"\xdd\xd3\x19\xb9\x8aS@\xa5P4\xe5\xf8\xb4S@\x84e\xb8t\xb1yS@\x98\x17\xb9q\xb7\xb5S@G\xc15\x1f\xf9\xbaS@\x93\x0e\xc8\xc3(\x82S@*\x1f\r+\xa0\x98S@\xd1PctU\xc1S@jC\xed\x80\xb2xS@\x17y+\xc3\x8a\xc2S@#\x0et{\xe5\xb9S@\x16\x05o\xa5\x1f{S@\x1c3\xbe\xb6Y\x81S@\xd7n\xba\x94z\xa4S@\xdcs\x0e.)\x9fS@\x89)\xe7\xde\x9a\x9eS@c\xe3@q\x12\x9fS@\xc3\xc7\r#\xf4\\S@{\xb8ku#~S@O_yU\x0f\x90S@\x13\xb6\x1aI\xdezS@\xda\xf8C\x88\x08]S@\xb5)i\t\x03\xbaS@\x1a\xb0\xe3\x07W\xc5S@\x1a\xc7\xe86j\xb2S@\t/\x8e\x92!\x9dS@=o\xb5\x9d\x1c\x9cS@ze0k\xdd\x9bS@]b\xaa\x04=\xbbS@\x8e|\x16\xebL\x92S@`\xe8\xb9\xb7\x91\x9eS@\x02\x1a\x00\x04\xdf\xa2S@\xb5\xd7\xfc~\x83\xbbS@\xeb\x8eIM\xd3\x80S@ND(X\x98\xabS@\x0f\xed|\x04\xba\xabS@\xab\xf8_\xbb9zS@\x0eU\xe9\xd2\x19\x90S@`M\x00\x0e\x02\x9cS@\x06TT\x9c"\x84S@\xcf\xefL\xe7\x15yS@( D\t}\xc1S@\x8a\xaa_\xe0Z\xbbS@\xe6DZ"w\xc5S@\\\x8e\xff\t\x8c\xa9S@\xff\x94\x19{{\xa7S@\xb0\xc7\xe7`\xc6\x84S@\x95\x1d\xe1\x14\xa6\x86S@}Dt\xb9\r\x9fS@\x0f|nd\x94\xd3S@\'Q\x1e\xff\xee\xc1S@wc\x9e\xd5/\xc5S@\xa5\x94\xd7<\xe1\xadS@\xc6\xbb\xc7\xa7K\xaeS@\x08t>\xa6\xc6\xb0S@\xf3\xe7k\x7f\xdd\xa2S@\xb9x\x03\x1a^\xa4S@-\xce7\xd9\xb9\xa2S@2!\xba\xff\xae\x9fS@V\xa5\xe9t\xb2~S@\xe8r\xca\xc3\xc8\x9eS@9\xd3\xf2\x94RjS@\xb0\x84k1\xa9\x92S@\xe3\x9a\x9c\xaa\xd3\x84S@\x8b\xa1\x8b\x07o\x84S@~\xb6\x94\x0e\x90\xb9S@\xe1\x1en,\x82\xaeS@x\xde\xf4h\xcc\x81S@f\x8f\x90\x9c\x15\x9cS@\x1d\xba9]ixS@\xb5\xd6\r]\xac\xa4S@\x86\xec\x0f\xda\xe9\x83S@\xba\xab\x9a\xd5\x0feS@t\xa5);\xf0}S@\x87g\x14I\xa5\xaeS@\xf2\xecuT/\xbaS@7\x13c\xc8\xd0~S@Dy\x11@o\xc1S@\r\xda\xb6cE\xc2S@\xda?6SL\x9cS@\xde2\\M!\x9bS@\x1a\x00\xbb\x82\xea\x98S@G\x86\x00\xe4\x9b\x96S@\xb0B\xd5,7}S@Z\x17\x0f\x86\xbb\x87S@v\xd2\xffz\t\xb6S@k.\xa3F\x1boS@\xae\xc8.\x8a\x9b\x9fS@\xef\xb8\x80v\x1a\xaeS@\x14\'\xacG`\x93S@\x0c\xbd\xe3(\xf7\x92S@\xe5A[\xd7\xe7oS@7\xa8O\xeb\xb5\xbbS@\xc1e(\xf5\xc9\x80S@\xb9(\x95\x93L\xb5S@\xf4%d\xb5\xb8\xaeS@\x19\xcc\xde4\x19\x90S@:\xce\xc0]ArS@\x07\x80\xedq\xd5\xadS@y\x92HM\xf5\xabS@\x14V$;o\x8aS@h\xc1\xf8.\xdaXS@>\xb929\xcd\xa0S@\xd4M\x18T\x98\xb6S@\xfe*v\xfc\x9a\xc4S@\xe0\xf0\x1aqA\xb6S@\xf9%\xdf\x16o\xacS@\x97\x027\x1e\x97\xc8S@$\xaa\xce\xee\xd7|S@\xae\xc8b\xd3\xb0\x80S@i\x16\x9cc\xb4~S@\x7f\xeaF\xe6\x80\xb6S@\x06\xe5\xa2y\xa1\x93S@\'\x19d\xbd\xa9aS@\xe9\xeb\x0f\xd2\x9b\xb9S@\xbb=FZ\xae\xb6S@,\x11\'\x97s\xb2S@>]\x92J\xd3\xc0S@\x88\x9e\x8f\xf5\xdd\xa1S@\xf3\xffP\xfd\x1f\x84S@\xe4\xc2\x85=\xea\x9aS@<\xaf}\x86\xe6\x9eS@\xd6\x7fgr\xa5\xb9S@\x19\xc3(\n\xe0\xbfS@\xa6\x84u5\x85\xc1S@\xf1\x96\xb7U\xde\xabS@h\xb3\xcb\xa53xS@\x07?wq\x08{S@\xbb\xe7\x12\x9a\x07\xa7S@\xbe\xb97dM\x8aS@\xaf\xe2\xc7\xe4h\x9cS@\xfd\xff\xd4\xa1=\x9bS@7\xbd\xcckl\x9eS@<\x12\x93\x1b\x95~S@\x00\xe9*\x8cWMS@\x8b\xdfXxixS@\x9bjg{\xf8\xadS@\xc9\xaa3\xe6Y\x8dS@4\xc0\x81V\xd1\xc0S@\xe0\r\xdd\x8aj\xc2S@e\xb5\x95:\xb2\x86S@\x99\xbd\x97f\xe0\x87S@L\x02\xa8\xbe\xfb\xb1S@\x0f\xfbN\xe4\t~S@\xa8P\x85m\x0b\xa5S@\x05\xa1\x08E\xba\x87S@\x98i\x19/>\x9fS@\x93W\x8eW\x9f\xb6S@\xa4i\x0b\xee}\x9fS@\x84\xda\xaa9\x02\xaeS@/Mb\xe0C\xc1S@\xd6\x01\xc7\xc1\xf3\xd4S@t\x1d\xd0q\x82\xabS@\x1c\x03\xe8\x8a\xe9\xadS@\xf9PM\x8c\xab\xc0S@>\x1e\xb6\xf7S\xa6S@\xceF&\x7f3\x85S@\xa1\xb2\t\xfb\xc2\xd4S@Hf\xa8Z\xc7VS@\x9bl\x05qexS@|\xee\xd6U<zS@\x050\x7f\x14\x0e\xcfS@\xbeJ\xfc\x82\xd5\x86S@\x14<e\x1aA\x8cS@`\xb4_g\xbe\x87S@8\xbd:\xa0\\\x9eS@\xff\xb3\x89\x02\xf6\x9dS@\x0b\x9c\x08\xa4}\x85S@\xef\xd9\xca\xd0N\x8dS@\x04\xc4\xb2<f\xb9S@\xfby\xad\xb9\x85\xc0S@kA\x03r\x97\xa8S@\xd6\x9c\x00Y\x03\x96S@\x0e\x80\xb5\xbc\x17\xb9S@D\xf3\xd9\xdct\xa5S@\r\xad\x7f*^\x8aS@L\x9c\x84\xe3A\xadS@{P1Mm|S@\x01\xbf\xf3K\xb3\xc1S@\x87]\xf5\x886qS@-\x8aT\x8f\x90\x81S@\x86\t\x0e*\x93\x89S@\xed\t\xafG\x94\x8cS@nd\n\xce+\xb3S@o\x0cg\xaaW\xc0S@  \x90\xbf\xc7\x9bS@\xfby\xbd\xb1\xa2\xb3S@\xd7\xa5\xc1.\xaf\xaeS@N\xdd\xe68\xaa\xadS@\x01\xa4\xa5k!\xa6S@Q\x1f\xcfLQ\x86S@\xb9\xc6N\x1f\x13\xb9S@n%S.\xf9\xbeS@\x84\xdd\x8c[/IS@\xe2 +Ek\x7fS@\x14`\x81\x17\x01\xb5S@Ng\xcf\xda\x9d\xc3S@\xde["\xf6\x12YS@\xdf>\x84\xedX\xa5S@\x89\xdf\xe0\x93|xS@\xc4\x84l\xb5\xfb\x9bS@\x10\xf4^\x01\x12\xabS@\x7f\x94\xa3\xe9\xdc\xabS@\x1bYq\xf8o\xc0S@w\xbd0\xa1\xec\xb3S@L\xa5\xee\x85\x06}S@\xa1\x11\xecE\x9c\xb8S@wvGdl\xbdS@\xbf\x16m\x9d<\xc1S@\xfbq\xbe#e\xb6S@\x0e\x7f]\xf6\xa7{S@<=\x9c\x17\xec\x80S@\xcf#\xb98\x1c\x98S@\xd5\xb5\x11\xe8\xeb\xc0S@\xb9\xb1\x10\x01\xcd\x85S@\xa7\x1f\xfdg\x99TS@\x14\xafYJ\xbdHS@|m\x9f\x82)\x9fS@\xeb[H\xf5_\x9fS@\x85H\xce\xf9\xc0\xa6S@\xfeo\x9f\xcfn\xb6S@\x87\xd7k/\x12\x9aS@\x8f\xae#\xddB\xc3S@\xcde\xd7\xc8\xd5\xc0S@\xedELR8\xb5S@\xc1b\x89\x8d\xec\x7fS@\xcb\x01L\xea\x80\x9aS@\t\xec\xbe\x1a\xf7\x97S@\x96\\\xd1z\xfb\x9eS@\xe0\xc0\xf4\x97sKS@\xbet;\xe3Z\x7fS@~z\xe0\x007\xb4S@\x11E\xe1\xeb6\xc0S@h!-j\x05\xaeS@Q0\x87}\xe7\x80S@\xa5~w\xc8$\xadS@+\x95~\x96p\x9cS@u\xa8\x9f\x87\'\xa8S@X(D;,\x86S@x\xa4\xa6\x1b\xe4\x9eS@\xf8M\xfd\xb9\xf3\xb0S@\xd5\xbf\xc8\x9f\x9ewS@3\xc0\x7f\xd3$\x9bS@\x9fZj\xbc\xaf\xa8S@\x88{\x9b\x8f\x02JS@c\x122\xf7\x16\xa7S@i\xe2q\x9cx\xa8S@\xd6\xfb~\t\xc0\xb6S@\xd1\xf7P\x97\x9dJS@\x82\xc4:^@PS@u\xc3\xe5\xe2\xdf\xb9S@\xa2\xa4;\xb0\x8e\xc1S@\xd5\xb3\xe2q\xe7\xb9S@\xc0`\xef\xc3\xe4\x9eS@qJ\xca\xf5a\xb0S@\x13\x0b[\xb3\xb1nS@\xbcm\xe9\xa2\xd2\xbfS@\xd3\x94#\xc3X\xc1S@\x8f#|-x\x81S@\xbem\xf2T\x86XS@_\xb9\xb9\xb7\xfc\xaaS@M\xa9\x86\xfd\x08\x9aS@h\x12\x0f(W\xa8S@\xa2\xac\xbeF\xcc\x84S@/\x06b,8qS@\x0e\xac*1\xbb\xa8S@\x8c\x93\x12\x01\x1b\xa9S@~\xc1\x87\x8b\xb8\x9eS@\x8b\x8e_\x99\x7f\x9cS@hxD\xd4q\xacS@v#\xe1;\xe6\x8cS@\x90X{\x9b\xea\xa9S@\x9c\xf1\x1arU\xb1S@<\xbd\xb9\xa9r{S@\x17\xa3\n\xc3\x80\xbfS@05\xaf\xe3\xa3\xbfS@\x9f$\xdc\xf5\xceoS@e;;\x9fz\xb1S@M\x8b\xa7\x15\xb5\xabS@u\xe30\xeb\x90pS@\xcd1\xe5\xe5\xc7\xb7S@\xe154U\xb4\xbfS@\xc6\xd0\x87\xbc\x16\xacS@\x8c\x18,\x9a.\x99S@4\x1cq\xb75\xa5S@\x18\xeb\x03\x01\xb0\xa7S@\xf2K\x0fG\x86\xb0S@\xa2&-\x82\xec\xbdS@\xb8)\xacI\x0e\xc1S@\xf3kg{\xde\xbaS@K\x11\xc4{S\x9eS@\xf8\xef\xb8\xd5e\x9fS@Ea\x93\x83\xb3\xaaS@Q[u\r!\xafS@\xf4\xec;\x87\xc0wS@,\x03~\xce\xde\xa7S@j\xdf\xcby\x1e\xbbS@F\xd6\x06n=\xb2S@Bk>2\x0f\xacS@Qr\xd9\x11\x18\xa8S@\'ph\x12\xd3RS@\x055\xce\xdfp\x8cS@KL\x8e3\x82\xbbS@R\x9ej\xc7\xcd\xa8S@\x1a"Rbj\x81S@\xb5N\xb9\xbd-uS@\xc1n\x850\xab\x80S@\xb32\xa5\rq\xb9S@\x88\xb5R<\xdepS@\x0cH&\xfb\x1e\x7fS@\xcb\r\xd6\xd8\'\xa7S@\xa0\xb4\x87\xdb\x96\x7fS@w;r+\xdfxS@6\xe5\x0c\xa4\xc6\x81S@\x85\x03\xcdB\xc1\x9bS@\xb5\xecP\xf4}\xb2S@p\xc6\xe0$3\x81S@\xc8\x8et\x99]HS@\xbe\x06\xe0\xc3>RS@\x9d\xe3\xc1\x97\xaa\x98S@}\xe1\xbd\\\xb5\x9dS@\x96\xd0B\xf8\xec\xa8S@2\x8a\x80\xbdv\xadS@\x12\x86\xb2)\xa0vS@\xc8w\xae/\xb7\xb2S@z\xa4\xa4\x97\x89\xa8S@\x17\xd4fXKzS@\x1b:\xbf\n\x8a\x8aS@\xf2Z\xcd\xf1\xab\x81S@,\xd4\xe0\xae.vS@\xb5\xb0a\nm\xa3S@\x14M\xed\xb8G\xbfS@\x1bLq95iS@\x07nc\x14(IS@\xe9\'\xfe\'\xc7\xbaS@6kAUOrS@\xf6\x9d^\xf1\n\xacS@>\xb98\x16\xbe\x9eS@\x0c2\xea,W\x8fS@F\x0e\xa3\xd4]\xb3S@L\xbd\x8c\x84(\x93S@f\xed\x94\xa1\xc3\x7fS@\xc6j\xedKD{S@\xa3@\x91\xad(\x8aS@\xa3\xb0\xfd#u\x92S@\xeauu\x08\xc1\xc9S@\xfca\x1a\xe6\xb5\x9eS@\xcf\x06\xf1\xd0\xf1\xa7S@\xfe\xdcVP\xa5\x9fS@O\x01fH;\xb4S@\x1f\xdd\xae\xec\x0c\x9fS@\xa7\xc4\xa9p\xb8\xa8S@Gy\xa7R!\x82S@GL%\x9cG\xb6S@ci}U\xa5yS@\x16\xdc\xd0\xb6;\x87S@R\xdcO>0\xa2S@j\xa9\x1f\xccr\x86S@\x8b\xbc\xd7\x83\x05\x93S@\rn\xb6\xe8\xe2cS@\xba^\xb2\xfe\xbc\\S@#\xdcb\xc5\x0fzS@FKB\x1a)\xaeS@;b\xa6\x1b\x99WS@\\\xad\xf4\xb3\x97\xb1S@\xfa\x12"7>\xb9S@\xc7TS\'%\xbfS@skv\x85\xd8kS@-\xfa\xef\x17\x8bkS@\\\xdd\x1d\x87kvS@\xba\\\xea\x11\xf0aS@\xc9$%T\xfa\xa6S@\x17p\x00\x1e\xe3iS@\xa5\n\xa6\xd1\xe7\x92S@\xa49i\x0b\t\xa9S@\xe3\xc7\x8aa\xc9\x8cS@\xaa\x1eG\xc3\xc5\x7fS@eO?\xfb\xea\xa8S@\xe31F\x95\xfd\x92S@\x81F\x90 i\xbaS@\x13H\x128>\xa7S@\x044t\x88\xc5~S@u\xf0\xc0\xe8\x02\x8cS@\x06\xd9\x94\xffC\xc4S@\x95e\x17vL\xa1S@\xd3\xf2\xe6\x94u\x85S@\xb7&x\xb8\x83\xa4S@#\x12\x13\xaeE\xcaS@B\x96\xacih\xc4S@\xbe\xce\xc2B\x00\xacS@\x80\xada*)uS@\x19\xe9\x92\xb6\xf3\x89S@\x1cZ\xa9\xdc\xc4\xa4S@{K\x17\xea\xe3]S@4p[\xf3\x02\xb3S@\x02\xbeH\xa5>xS@\xa3\xa7Q\x06\xdagS@{\xb4\xac\x9f8|S@2$~\xff\xf2jS@\x15\xdf\xa8\xa5\xf7\xceS@\xb8h\x7f\x19\xac\xbaS@\xff\x0c\xcbAe\x8fS@N\xbc\xdb\x92\xbc\x9aS@o(- ,\xcfS@r\x882y?\x93S@\xe4\xe0#\xdf\xa8~S@9m$\x02\xcf\xabS@\x01\x977_e\xa0S@\xab\x1b@\xa0t\xadS@\xbf\xa3\x8e_5\x9fS@\xa3Y_W\xb9lS@\xc8\x1c\x9dp\'iS@1\xb1\x02\x1b\xbe~S@s\xd5\x8a\xc0&yS@1\xe6;5\xbfsS@3\xbfv>\xc4\xa7S@^7\x01\xc5)iS@\x11IZ\x8cf\x91S@\'r~\xcd \x81S@@W\xa2YE{S@\x98\x96\xfaR\xa7\xb7S@*.\xa9N\xffBS@ePY\xcd\x88{S@\x82T\xaee\x04\xb7S@\xa7.\x00\xa6\xb2zS@2aq\xd2\xd2jS@\xa6T\xf0\x06x\x91S@\x06Ov2\xfd\xd3S@J\xa5\xaf\xb0\x01oS@\xb33\xc3\xb2\xc9\x9fS@YY\x0c\xd6\xe3\xc6S@\xa5o\xa3q\x9f\x88S@Q\xf6\xe0\xa3\x14gS@R\xe0rcl\xaaS@C8\xc4?f\xb2S@8\xcc:8\x9c\xb6S@\xa2%\xecW\xa2\xb4S@\xee\xf8\x81\xa8k\x9fS@[\x96\t\tq\x97S@\x00\xc1\xb2\xc8G\x96S@siP\x0eM\xccS@\x93!\xb2\x1d\xd6\xa8S@]\xab)\xb6\xf9jS@\xd9\x1f\x84\xb4\x82sS@:A\t\x1b\x14\x94S@EIt\x8d\xe2\xb0S@\x84G\n\xe1\xd4\xb2S@\xa8\xee;\x08\xd4\xaeS@]\xee\xc3Gc\xb0S@`\xfa}\xf2\xd7\xbbS@V}:&y\x93S@&o\xcfc\xf8\xb5S@\x13\xd0`j:\x9dS@\xabgk\xfd\xd4\xa7S@[\xb3\xee\xc7v\xb7S@ \xc7\xfdJ5\xb3S@j1\xca\xdc\xcb\x86S@q\xf9\xcb.W\x9fS@\xdb\x818\xf1\x92\x9fS@{\xd0\x1f\xb2;\xb2S@\x9ax\'\xd8p\xa8S@\xf4\xe2!6\xf1}S@\x1c\x9dL\xf3\xb0\xb4S@+\x14%\xfa\xfb{S@\xd3\xb0\xc6\x19\xd8\xadS@/\x108\xb5\xfe\x81S@\xe0\xc7\tM\xc5\xacS@\xa5\xdc\xa6\x85CWS@\xe25\xc5\x0cK\xc4S@\x14{\x01\xe1,\x88S@\xd0\xb8\xbf\xadiPS@\x91\x05\xcb\xd9\x8d\xa3S@P9\xf0\xafLoS@\xc3\xf6m:7\x9fS@u\x9bp\x98F\x80S@c\xbcT:\xf9hS@\x9a\xa4Z =xS@\xea\xada\xb9\t\xd0S@\r~\x92r\xb5\xa1S@\x8aizux\xb6S@G\xee\xfaT\\\xa2S@\xf9\xfb\x8a\xbd\x01\xacS@R\xeeA\x9b\x8b\xcaS@\x7fe7\xbd\xd6\xadS@\xcd\xcf\xd0\xf8\x16jS@\t2\xbaY9\xb7S@\xe1 \xa8~\xcc\xadS@5DZ\x07\xef\x93S@\xe6~\x1e\xda0\xceS@Z\x80%__\xb4S@\x90#cD\xd4\xa0S@j\xa3\x95\x7fH\x9fS@\xbbzN\xe57\xcdS@\xc8\x0em\xacW\xcdS@c\xdbh^\x02\xb2S@\xe2\xca\xec\xd3\xb4\xd3S@1\xd7\x1f\x89\x7f\xd4S@N1iN\xd0\xd4S@\x7f\xcc)b!\x87S@\x1b\xcc\x0f\xc2\xec\xccS@\x0b\t\x0f\xb7V\xcdS@m\x14h)\x96\xcdS@\x8c\xc4\x93,\x05\x80S@\x13\xef\x19\xfc\xb7\xb2S@;&z\xfd\xb6\xbbS@\x7f\x0f\x84VD\x83S@\xbd\xd7[\xdfI\xbeS@\x98\xd3h]\x17\xd1S@rlQ\xd7\x97|S@\x9b\x12\xaa\xb0p\x94S@\x9dXU\x08B\\S@\xa8\xe4\xb96\x88\xb3S@L\xe3{\x1fQ\xb7S@\xc2a\xde\x8f\x89\xcdS@k\xda\xa3U\x90\xd3S@\xf6\xc0\xec\x82\xdb\xbaS@s\x82\x92l\xcbqS@}I^\xad\xb0\xa1S@\xf7:J\xdfW\xbeS@\xfeo\x07\xb8^\x8dS@\xc1\xbbq\xad\xc3\x84S@\x9f\xedlb,qS@\x1b4\x9b\x06\x9d\xa3S@\xf6\x95\x92/]zS@\xe4\xb6\x93\xc2k\xb2S@i\xe8\xa4\xfb\x1c\xa8S@qA\x16DB\xb7S@\xe1\xe5\xf6\xc6\xb4\xd3S@\x04\xa1\x01|\xf1\xd3S@\x96\xefY\x7f.\xbdS@~\'q/T\xcbS@Mq\xca\xb5\xbd\xccS@\x94\xce\xdf\xbd$\xd3S@x\x84\xa2\xcb\xd7\x8cS@\x8c\xe3B\x0e\xf2\x81S@*\xba\xf2\x02\x16\x80S@\x1b\xb2x\x83\x7f\xb7S@\x8b\x02\xca\xf1\x1d\xbbS@\x0fd\x1c32\xbdS@\xc12B\xf8\x9c\xcaS@\x00\x12\xaf\x08\n\xb7S@2j\x83\xe1\x1f\xb3S@N<\x87\xf8\x98\xbbS@\x92]mq\x8d\xb7S@EO\x0b\xef\x1b\xccS@\xa4\x98\x990\xa2\xd3S@\xa2/UWoxS@\x9a\xee<\xdaB\xb4S@\xaf\xa0B\x8e\xd9\xb4S@\x83\xf8\xcd \xca\xbdS@\xa3\x93[\x97\x02\xa5S@^\xed\x18\xc5\xba\xa6S@\xe19V\xb0 \xd3S@\xd0\xbe]\x9c\x9a\xa7S@\xf8a\xc4d\r\x8cS@_d\xd4\x90e\xcbS@\xaa+}\x07PoS@\xc7\xfb\x90\x9fY\xd2S@\xa3Km\xf5\xf1\xd2S@\x98\x7f\\\x0e\x0f\xcaS@\xa0\xe2\xa7\xe99\xcaS@\xe6\xdb\x87\x18\xaf\xcbS@\x1bp%\x19\nlS@\t\xd5\xa7E\xb7\xd0S@\xab\x8a\xbf\x9a\xbd\xaaS@\x9a\xca\x8f\xe7N\xb7S@\xf1\xb1\xd6\xe1j\x93S@\x86\x9d\x0fc\xf8\xcbS@\x15\r\x89\xe17\xccS@HR\xe8\xba\xbdwS@Zv\x05\xf72\xbbS@\xa6\xaf\xed\tv|S@\xad\xf2\xf0\x91\xbe\xbeS@\xac\xaa[\xb6\x13\xa2S@\xa3\xb5\xc1\x84\xbb\xa1S@\x90\x0b\xe6\x9aG\xadS@\xb7\xe5\xe5\xb9\xad\xcfS@\xa1\xeb\x10t\x8e\xd2S@p\x86\xe9\xd9\xea\x80S@\xd2\xeb\x06\xb1\x14\xb0S@8t(,\r]S@AI\x8c$=]S@6\x08z\xfc\xab\xc9S@\x97`\xad=\xec\xc9S@z9\x86\xe5\x99oS@|J\xc0Q\x96~S@0\xb0I\xa5\x10\xcdS@Q</[OyS@|\xc6\xb6\xec\xfd\xcbS@]{\xb2\xc8i\xd2S@\xf87\xfc3M\x88S@\xae2\r\xbb\xb0\xa1S@vv\x86U:\xbbS@\x85\xb0\xd2\xaf\t\x90S@h\x8e\x87\xb4i\xc9S@\xbe\x0e0=\x9f\xc9S@"\xadq\xb2\xb7\x84S@\n03\xf1}\xcfS@\xf8\x16s\x91\x92\xcfS@4\xb2\xe3\xf6\xe4\xcfS@\'\xce\nNd\xb2S@\x03\r\x911x\xb3S@\xc6\xaf\xca\xb8N\x7fS@d\x16\x14\x16}\xcbS@\xfcZ\xf0b>\xcfS@i\xf5\rp^\xd0S@\x0c/\xaa\xf5\x02\x8fS@\x8eD\xeey\xaa\xb3S@\xdaf\xa7\xcf*qS@\xf3\xe5\xafi*\xbbS@?\x02\x91\xecR\xc9S@\xdd\xe7\x9a\xf1\x1b\xbaS@\x86*\x15PvyS@H}\x00\x81\xf1\xcaS@\x9a\x19[Z\xba\xcbS@\x87dI\x94\'\xd0S@\xf8.\xe1\x98\xfa\xbdS@M&\x94ikxS@K\xad\xe5\xf1\x80|S@\x05f\x9eJ\xf7\xcbS@\xf3\x1c#,\xbd\xd0S@\x9f0\xc4\xed\xe5\xd0S@\xf2\xbf\xd5\xf7\x07\x9fS@\xe6!\xddM\xf1\xaaS@\xeb\xd9\xe2U2\xa4S@\x92*Z:\x11\xb6S@\x08\x80f\x84\x9fyS@\x01\xdf\'\xc4Q\xbdS@\xe2\xc6q\xac\xcf\xc8S@\xc4\\T\xf9\xe3\xcaS@\x8d\xd4\xa2\x8f\xe8\xa8S@\x8cx\x81=dxS@\r\n\xad\'\xbe\xa8S@\x98\xba\xd5P\xad\x7fS@B\xfe\xf8f\x0b\xb9S@J\x18\x08\xfeB\xb7S@\\\x98t\xce\xbe\xa3S@2\\\xa8\x99\r\xbaS@\xf94Y^\xd6\xbcS@p\xe5\xc2\xa8\xe3\xc8S@<\x0c\xf0\x10\x1d\xabS@\x08\xf5\xf8\x9c2\xbdS@z\xa5]\xfc&\x8fS@\x9c\xf0\xf7\x06n\xd0S@c\xd4\xd9\x04\xab\xcaS@\x99I\x02Fc{S@\x8d\xc0\x02\xbf\xc2\xaeS@\x07\x81\x11\xd3#\x9dS@d\x9c\x1c\xe1\x8f\xafS@\x98\x1c\x00n\x0f\xb6S@P\xc0\x8f?\x0b\xcaS@\xfc\xd0\xbb\x9cx\xaaS@\xf5%d\xf1\x8a\xbbS@\t\x16M}\xfa\x9eS@VB\xcbV\x05\xbbS@\x1e\xdbYcQ\xcfS@\x95\xc8v@\xfd\xcaS@{\t\xdc\'\xb1\x81S@\x8b\xa9\x82\xac\x15\xceS@@\x1a\xd4\x82T\xcfS@]\x95a>0\xacS@\x12\x1b4\xa4*\x9aS@\x19#@\xcf@\x90S@\xff\x80\x89U(\xa3S@\xe3Qa\xdb\xe6\x83S@\xa4\xef\x11CG\xbcS@\xf4HJ\xc2\xa2\xb7S@\xb4qKWW\xb7S@0x\x8d\x16\xd6\xbbS@\x89\x8b\xb3\xe2\xa2\xcbS@\xfb\xc9:q\x16\xa6S@\xd7{\xd0\xd9f\xacS@*L\x7f\xb6#\x8dS@\xb77[$\xf2\xcfS@\x85&f\xb8\xaf\x81S@\x9c[v\x97,\xa9S@Jw\x1e\xbc\xd1zS@X9\x00^A\x88S@\x1b\xe1\x06x\xaa\xbdS@3\xa12\x1a\xdd\xc7S@\xfb\xe6?\xbcD\xabS@\xa8\x11(03\xcaS@\x0c\x16?\xcc\xb4\xa2S@\xb0\xc3\xb8;\x05\x90S@\xc3\xa2\xf9\xab\x10\xb7S@\x187J#\x9d\xceS@Hb_\xa2\xda\xceS@\x1f\xdf\xbc\x1f\xda\xabS@-\xfa\xa9\x92:\xafS@@\xf16\xbc\x90\xc7S@I:\xe1\x18\x13\x82S@\xa77\x16\x04\x89\xb0S@x\x83\x15\xba\x1c\x7fS@\x87\xaa\xf1"\x07\x88S@nD\xadgd\xceS@\xe9\xd5\xdb\xb0&\xcfS@\xc44\xd7\xb3\xc4\xb4S@\x85\xb84 \xf8\xb7S@y\xabm\xf4\x0cyS@\x0e\xd5\x9a\x08\x9c\xb9S@`\xa5\xc7\xdd\xe7\xb8S@d\xbe\xcc\xb9L\xc6S@\x96r\xfb\xf33\xb0S@$\xdc\xebHdnS@5$@qs\xb2S@s\xfdf\xb9\xde\xb6S@\xb6\x8d(\x98\x05\xbbS@i\xdc\xa3\x84\xc9yS@,\x95\xc7\x9fO\x85S@/\\\xa2-\x84\xbbS@\xea\x88/\x0cP\x80S@0S\xb0\x18,\xafS@E:\xdc\xf6\xc4\x8bS@\xff\xe6]lx\xb8S@]\xfd\xdc\x1fJ\xc9S@\x003\x12\x064\xceS@\x1c\xb7\xbc\x0f3\xcfS@\xdc\xe4\xdd\xa7K\xaeS@\xcd\xa6\xaf%\xbcVS@\xc8\xb9\x0c\x8c\x9f\x81S@qX\xcc_6\xbbS@\xb6\xe8\xf2\x9a\xe6\xb1S@ac\xc0cv\xb1S@@_Lk\x9b\xb9S@\xfe\xec\x99\x04\xa3\xbaS@\x0f\xff\x80[u\xa7S@\xa3<\x0c\xa5$\xa9S@\xaeEH\xff(\x95S@}\x0b\x92\x0c=\x9cS@`\x92\x97\x87\xb2\xb3S@\xd5|\x0c\x94E\xb0S@C\xaaM\xc1\xf8zS@\xed\\\xad]v\xbaS@\x8dV\x89D\xa9\xcdS@\xed\xb0R\xde^\x91S@\xc53\xa1\xd3\xe0\xa9S@\x869\x08PP\xb0S@/\x13F\x88nzS@0\xbaK%\xfe\xc6S@tD\x82\x07\x86\x83S@\xc3\r\xea\x03\x06\xb1S@\x08\xc8\x8c\x1e\x7f\xcaS@\x80~\x94\xeb\xa4lS@\xc1\xd9\x97\xa0s\xb1S@L\xca\x12LA\x8eS@r\xb2^0m\x84S@I\xa9\xea\xb4\x94\xb9S@J\xbd>\xd5\xf1\xc6S@\xb2\xdbS4d\x8eS@\n\xac\x02X\xabyS@\xa4\xc2\x82\x04!\xa1S@g\x18\x7f\x87C\xa0S@5}\x0f\x8d\x9dYS@\x84\xc7\x94s\xf1\xb9S@s\xb5\xa3\xb6 yS@\x1f\xe59E-zS@x\xde8\xa3\x87\xa9S@)\xb3\xb8N\x9a\xb3S@\xa6\xf6\xc5\xdb\x8b\x90S@\xfb\xe5t8\x1f\x91S@Q7s\x04\xdd\x82S@\xcdS\x8e\x87X\xb1S@5\x90\x8ej\xc1\xa2S@\x0fj\xe9\x18\x06\xadS@\xd7\xe6\x0c\x81\x81\x80S@\x0b\xcc 3\x03\x7fS@\xc5]t\xd2\xb4\xb2S@\xcf\x98\xb3\xd9?\xa7S@\x01\xe9{\xae3\xa8S@j\xfeer\xad\xb5S@\x10\x8f3\xdb=\xb2S@\xd3\x81\x0eq\xd4{S@\xd1\\K\xc2\xba|S@\xba\x11-#\x1b\xb2S@\xdb:\xc0\xb4N\xb8S@\xec\x9bko7\xc6S@|\xdf\rZbrS@\xdd]\xa3\x03\xf5\x85S@\xeeRR6\xd5\x82S@\xe4\x87\xf3\xff\x9f\x8fS@jI:d\xed\xadS@\x8b\xf3\xd2\x95\x0e\xb0S@t\x01Z\xf6\xd9\xaeS@\xe6-\xc3VF\x8dS@\x9f\x1cWs\xbb\xb7S@"J\xd6\xa3s\xb8S@ z\x83B\xe1\x83S@A\xffJ\xacX\xb0S@xS\xec\x1d\x7f\xb1S@\xe9\xb2p_\xfb\x90S@\x05\xb2\xaa\x91\x10\xb1S@"q\xeeH\xa6\xc3S@\xcf\x9fy\x924\xb1S@\xfb\xbf8\xfd\x1d\xafS@\x0f\xf2\xb0\xe5;ES@\xacbO\x1e\xffxS@\x89\xe1\xab\x8e\x00\xb3S@\x1aV\xedV\x8d{S@`\xccQ\xd5@\xaeS@Tj\x06\xc4N\xc3S@}\xcaC\x1a\xd8\x8fS@\x07\xa1\x9a3\xd8\xacS@\x0fV\x12\xbe\xe7\xa1S@\x89\xd4K\xfb\xb7\xb0S@\xe6\xae\xd9j\x15\xb5S@L\xee\xbb\xcd\xc6\xc6S@\xcd\xeb\xfa\x0c\n\xc9S@gV\x91\x9d\x99yS@\x19V\x95\xc4\x7f{S@b\xae\x81u`\x8fS@\n5\xb5\x85\xb9\x9bS@O\xa89+\xdf\x9aS@\x06X\xd2kF\xafS@\xa9\xac\xce)\xab\x83S@\x87v\xdf=JrS@d(\x93\xeb\x0e\xb9S@M\x80\xcf!o\x90S@\xfd\x80\xa9\xff|\x9bS@\xb1\xb0\x9a\xd7\xfd\xb0S@=\x1a\x86\x8f\xd9\xb1S@~\x96\xd7\x13\x81\x83S@xY\xf9Zu|S@\xcfK=\xfe9\xb7S@s\xde\xaf&\xba\xc4S@\xbf|0\xde\xa5\xcbS@Jw\xa4\xc9$\x9cS@C\xf7\x9c"\xaf\x8aS@\xf2\xa8T\x1e\r\x95S@l\xb6\x1e\xb2\xd0\xb7S@T\xf3D(\x9a\x9eS@n#Y\x94y\xcaS@-B\xf1\x83\xd6\x80S@T\xac\xae\xa7\xe0\xafS@e\xfd\x97\xef0\xb7S@:+\xa9~\x18\x8eS@\x91>\xb1=\r\xc4S@n\x02z@\x0c\xa9S@G\x1e\x80\xbf#\x83S@Zu\xb1\x9e\xc9\x8dS@\xfe\xb0\x81\x8aG\xa4S@?\x11,\x95@\xa5S@\xa1>\xcb\xbb\xd8\xb4S@D\xfdo\xcc\x86\xb5S@L\x063!}\x9cS@W\x8d\x9fJ\xef\x81S@\x90\xd8k\xf4\xf3yS@\xec+\xd5\x9f\x9f\xb2S@\x80\x05(n8\xb3S@e\x07\xa7\x9a6\xc4S@\x8b\xd9\xff\xb70\x8bS@\xea\xb1\xaez\xf1zS@\x81\xaf\x18 \r\x85S@\xf2"\xdd\xfc\xcd\x82S@+\xe9n\x83\x91\x8aS@g\x19P5&\x80S@\xf2\xd6\x07\xe6\x9b\x8fS@B\xe1\x93\xb8T\x8cS@[\xc9\x8b\xa0\x90~S@\xff\x97\x93\xf8\xc9\xc3S@\xe9\xef\xd3\xb8\xd0\x85S@\xfa-\xf1\xf66\xc8S@C\x8a\xef\xa3\xae\x81S@p-\x1d\xce\xea\xc9S@a#\xcc\x05\x80sS@LE\xb6\x92V\xadS@w_\x0e<\x8a\xafS@\xda\x0b\xa0\x90\xd5\xa9S@\x0e\x83\xdc\x97\xc2\xb4S@\xc2E\xfc\xfem\x83S@\x04g0\xb0\xd4\x82S@\xeb\x10\xe0,x\xb5S@\x96\xa2Lz]\xa3S@\xdc\x96\xef\xe0\x1etS@\xcb\xb5\xa8\xbf\x91|S@m`\xa7^\x14\xbaS@\xbc\x92\xf5?\x93\xaeS@\x1c\xa8\xc4\x1d\xc2\x7fS@\xd8F\x99\'\xadzS@\xe5\x1d\xfc\x0fy\x8eS@@\xc8\x8e\xd7\xcb|S@B\xf29\xf0d\x85S@\xd2*\x12\xdfA\x85S@d\xd0&U\xbb\x82S@#t\xbf\x9f\x86\xa5S@0\xe9\xfbx\x15\xb7S@\xad$\xe6\xda\x8c\xc7S@\xa1\xfc]hZ\x8cS@\xb0~\x05\xe1\xa9\x9dS@\xafb!\xc5R\x93S@\x9a\xf67\x98\x99TS@y\xd9)\xa0\x98\x9fS@\xa1\xb7y\x82Z\xa5S@@\x01\xea=\x15\xa6S@$6\x06\xb1\xff\xacS@!\xb3pWk\xb6S@\x1a\xf2~C\xfevS@\xd6\xc8Qk\x90\xc5S@\xb9\x1b\x1ch\xc0vS@p%\x9c\xcc^\x8aS@\xa6q`}\xbb\x91S@\xfaP\xa0S\x12\xafS@\xb2ej\x1e\\wS@\x17\x849iz\xb5S@\xcd\x1fe\x9c\xfe\x8eS@\xdc\xb5\x82\x9dL}S@L\xc2\xd3Q6\xaaS@\xbe\xbdM\xf1\x84\xa9S@\xb2?\x9c1\x14\xc7S@;\x87\x88f\xdekS@~\xdb,\x1e\x04\x9eS@r<\x7fu\xef\x9dS@\x82\xc9q\xca\xfe\xb5S@\x01\xc4xM-\xa4S@\xc0Me\xf8\x19wS@\xd9\x16\x99\xc3\x9c\xb6S@\x8b\x98\x03\xbf\x03\xc3S@\xfaZ\xad\x19\xc0\xcaS@\xee~\x13\xaa\xd7\x8cS@\xb6h\xbb\xab\x04\xb0S@!\xee\xea[\x04|S@\xb5+R`\x1f\x92S@\xe9\x8c\x96\xf1\xba\xafS@\xcb\x99=\x92\xc9|S@~\x85\x94@\xfe\xa2S@\xdc\x038\xd0\x1ftS@\xa9P\xb5\r\xf2\xc6S@\xa4\x10O\xac7\xb6S@%\xf0\x8c\xf0v\x95S@\xc9\x18,\x99\x0b\x94S@\x15\x1e\x00\xcbG\x9eS@xX\x0fY\xe9\xb4S@\x06\nP\x1c#\xb5S@\x03\xcb\x1e ,\xb6S@\xcb\xdd \x06\xd7\x81S@\xd1\xe7\x0b;\x17}S@O\x95b\x80\xb5\xb0S@\xc9\x7f\xa5f\xca\xb0S@\xbe\xe8`+\xf4\xb0S@\xcc\x03\xd7\r\xf6\xb7S@\x14H\xc8-\x96\xc4S@}s7\x9f\x9fvS@\x8c\x19\xc3U\xd1\x9cS@%\xa2\xc2\xbc*\x87S@\xfd\xb9\xf0d\xb2\xadS@7J\xc3,\xe2yS@\xca\xc2 \xc3\x8a\xc2S@G\x98\xea$\x85\xc6S@w\x87\xf2\x99p\xcaS@V\x15_J\xbc\x91S@\xaf\x81\xd4)\x82\x92S@\xce\x86g\xe5\x1c\x94S@\xda\xc6\x8f=QvS@\x90<\xd6\xd1D\xa0S@*a7\xf9\xbe|S@\x90\x12q\xb7\xa1{S@\xc1\xc1\xfeJJ\xa3S@\x89!dL\xd7\xb4S@kNE\xf6\xef\xc0S@\xc0\xbb>\xccF\xc5S@T\xe4\xde\xc9\xc3\xaeS@\x1e\xb4\xd01\xfc\xb3S@5\xa2Q\t\x84\x94S@\xf5\xf3\xc2j\x8f\xc5S@0\xb3\x15\xa1\x9d\xa0S@\xf1\x8f\xb5a\x9f\x94S@z3S\xb6\x8ezS@\\\xe5\xf3\xb7%\xafS@\x9f\x04\x96dD\xc5S@\xefp\x1a\xa9\x01\xacS@\xf0C\x1d\x1aE\xb7S@)\xf2\xaecwxS@\x07\xb0\xcc\xc8\xf0\xc1S@o\x07\x82Ul\x84S@*HE\xb1T\x84S@-\xaba\x8f\xcb\xafS@x\xeb&R)|S@\xe4\xdb\xfc6\xac\xb7S@\x05x\xed\x93\x8a\x94S@jf\xca\xb5\xfa\xc1S@\x1bp;h\xb2xS@\x966\xe5\x82\xe0xS@\xb2\xa3\xb6v]\xb5S@\xef6\x98m2\x82S@<\xcfn\xfeS\x94S@\xd4;L\xba\xe1\xadS@\xad\xdbG\xb2\x91\xb9S@\xce:\x1eg\x16{S@\xa0\xbd\x8bKr\x8dS@\x19\xdb\x0bQ\x9f\xc5S@<z\x8fvu\x86S@mU\xd3&\xd9uS@\xe1\xac?\xcf\xf8xS@\'\xc6A\xe7^\x9fS@\xf5\xc41\xf1\x9b\x88S@\xd8\r%\xff\xaf\xadS@\x1fYw\xdd\xcf\xadS@\x94\xea\xf1\t!|S@\xf2<\xcd\xb6m\xc1S@0\x19:\xbd\xd8wS@\x06Y\xc8=\xa6\xb4S@\xf0-\xcbt=\xb4S@\x93\x8a\xd9\xcb\xb9\xaaS@\x91\x1c/\xcf\x96\xaeS@\xb8\xdc\x0b\r/\xa0S@\x03\xccw`$\xbaS@U\xbd\xd7O\xc5\x93S@\xec\xa0\xa6H\xad\xc1S@>l\xab\xe9\xba\xc8S@j\xaav\xf9\xe3\xc8S@\xdbe\xf8H\x12yS@J\x01F\x9d1\\S@?YPq\x93\xb7S@m\xa6\xd7\x0e\x15\xcbS@}\x12\xf8l[lS@Q\x14p\xd6\xaa\xbbS@A\xe4\xa0\xe8\x1a\x95S@D\x1b\xfd\x1e\xa8\xc4S@\x1f!\x01\x95a\x84S@\xc5\x12\x1b\xe6;{S@\x01\xb3\x17\xdfl\xa1S@\xa1\xb6\x04u\xae\xaaS@d\xc01\x9f\xb0vS@\x9ew\xe0R\x00KS@\x8c\x17\xdd\xebsOS@\x83.\xc8\'Y\xb8S@%\x1c\xdaWA\xb6S@$&\xeb\xbb\xcf\xb3S@\xaf\xbd<\xd9\x18\xb9S@\xd1Q$5\x04\xc5S@\xc5&^\xfb\xf2\x83S@h\x87#\xe0`\xabS@\x01\x01\xe2\x14\x86\x8fS@A\xae]gKuS@\x08\xb5\x9a\xca\x9f\xb9S@\xa3\x12\xfd4\x8dxS@\x1fX5(6\xc8S@\xb4\xc3>\x0f\xe1zS@;\x9c\x19\x8d\xfa\x9eS@h\xef\xec5\x89\xb4S@\xa9\xb9\xc5\x1e\x1a\xb6S@)\xf0\xb4\xa3@\xa4S@\xea:\xe5\xa5\x0e\x83S@\x07W\xfa\xc6MxS@\x9b\xcea\xabNuS@\xdf\x1f+\xbaa\xaeS@\xca\xe3\x0e\xb8\x9dzS@\xf8\x00\xc1F\xae\xbfS@z\x91\xd4\x11g\xc1S@2\xf9\x89\xd3f\xc2S@\x9a\xa7\t\xd9\x80\x94S@\xad\\\xedWc\xa1S@9\xcc\xd0\xd2\xa3\xa0S@\x96\x8a\x8b\x0b\xf3tS@\xa0\xcb3\xe7/\xaeS@\x07\xaa\xca\xbb@uS@\xcf\xc7\x19\xb2r\x8cS@p~v;\x05gS@\xf7n$9\xa2\x9eS@\x08q;T\xa7\x94S@\xe3\xaa\x00\xc3 \xc4S@\xe4\x1d+\xfe\x14\xa1S@\xae\xf6,\xf1\x85\xa2S@>\xb0\xeaL\xd3\xa2S@\x9c\xd8\x95\xb7X\xa1S@\r\x1f\x9f\x9b\xdcwS@\xde}\x1f/\xd8\xaeS@\xa5!\xfe\x9fW\x85S@p\x81\r5+~S@\xc7\xb8\xd0\xc3]~S@\x13\x85\xae\xb4\\\xa1S@\xd9\xf8j8)\xa1S@\x15\x9e!A\xfb\x8eS@\xa3A\xbe\xfa\x9dtS@\x00\x0f\x8e\xed\xeauS@\x1eB\x1b\xe4\xac\xc1S@\xde\x8a\xb0\x1b\x11\x91S@\xf0FJ\xed]\x85S@\xe0\x1fz\tC\xb4S@9\x9e\xe3\x98\xf1\xa2S@\xe4\x94\x82\xecS\xb9S@\xba\xbd\xe7\xe0k\xa8S@#\xf0\xad\xdc(\xbfS@\xaa\x91y\xdc\xab\xc1S@/\xffw7\x9d\xc3S@\x7f \xd6\x9a\xe0{S@\x13\xd22rr\xaeS@\xd8Q\xce\xf2\x1e\xa4S@\xba\x12\x9f\x04\x8cyS@ \x14\xe2\x87T\xa4S@c\xaeK\x18\xbd\xb1S@g\xab\xdbW\x1c\xb9S@\x82\xad\x84c\xea\xa0S@P\xbe8_\xe6\xa4S@\xc6\xdcL,C\xafS@\x1c\x14\xa2G\xf9\xa7S@\xda\xe1\xa8u\xae\xb6S@3M\xfcM\xad\xb4S@\x97\xf9$U\x04\x84S@\xc1%\xcc\x83\xef\xb3S@\x9e\x00\xbeC\xc4\x81S@\xee\xf1l\x89\x0fjS@\x85\xd1\xa8\xe43jS@\xba\xd0I\x82\x01\xabS@e\xd9>\xb4\xca\xb5S@\xb7%m\x81\x9e\xc0S@\xdctC3\x84\xc3S@\x00;\xb5\x8d\x1b\x9fS@\x8e\t\x85b\x11\xa3S@5P\xe4N\xa9\x88S@\xb7)\x0cZr\xa3S@\xafp\xa28\xfdyS@-\x8e\x14N\xdb\x88S@\xd2Q\xfdl\x16\xb9S@/G7:9\xc3S@\x13\xdcyOn\xb6S@X\xee^K*\xb6S@H\xa2o4\xf5\x8dS@&q\xa0|\xdb\xc1S@_D\x9c\xe67\xc3S@\x84\xaa\xa1\x93\xeczS@\xe4eK\x7f\xb1SS@%B\x8e&\xaa\x86S@j\x06UiB\x8dS@\xac\xe7\xcbZ\\\xb0S@\xfa\xe9\xdc\x03\x1a\x94S@\xd7\x80$\x97\x1f\xa4S@\x02\x16\xa4\x8b<\x8eS@>r\x91e\xcb\x8dS@\x82\xd5\xb7\xd4\xbc\xaeS@\xb8\xf2E\xd8U\x9aS@\x98\xeaBp;\x97S@\xef\xff\xe7\x13z\xbfS@\xe5B\x909UyS@8\x98\x1b^\xab\xbdS@\xc3\xa8\xd3)*\xa8S@\xad\xbe\x84\xb2\x9f}S@\x16\xf0\x96?\x10\x81S@\xdb\x84\x1fm\xb0\x83S@Q2Q%;jS@%\x1dU\xb0\xfa\x8eS@\xd7\x9b\xb0\xe8w\xa6S@\xb9\xd3D\x17\x8c\xa4S@\xa7\xce\x1bZ\xda\xb9S@\xfe\xa3\xd6\xc1W\xc1S@9:G\'}jS@\xaaNb\xebx\x96S@:\xf5\x14\xef\xb4\x9aS@T\xea\x81\xd7|yS@\xb4ZL\x82%yS@52\x12\r\x00yS@\x88{\x1b\x88]xS@h\x03\x039\xd6\xc0S@\x11\x1cf6\xb7\x8aS@\'\xbc\x92\xef\xd1TS@4\x89\x9a\x916\x9dS@\x89\t#sMTS@\xcc\xef\xef\xd6%\x9bS@\xfd>z\xccg\x9eS@\xa4\x8ac7\xc4yS@x\xb0\n-\x08\xbeS@n\xe9?9\xcdiS@\x14B\xfb\xee\x9c\xa4S@D\xc3\xab#7\xa3S@\x05\xddYl.\xa7S@\x1f=\x8d\x9cwbS@u\xfe\xda-2\x9bS@v6\xfe\xc2\x81\xb9S@H\xcaT\xd0\xf7\x97S@$2\x1fo:yS@t\x08\x0e{\xfc\xb4S@\x07ak/d\x96S@\x9b\x99\x83\x91\x8f\xa9S@qc\xb2\xbd\xfbkS@0S\x97\xdd&\x93S@\xd9\x19F\x0bCzS@\xcf\xf4\x82\xd3\xfc\xb4S@^K#\xac\xe5\xb1S@M\xa6\x1fw\xdd\x83S@\xe4I\xab\x92\xfd\xb4S@z\x0e\xd6~\xae\xb0S@d\xccOIo\x89S@\xb4Ug\x99\x83\x88S@\xb1E\xfc~\x8dyS@\xc8\x97\xb7OQ\x89S@V\x98J\x07V\x89S@\xdb\xc1(-3\xa7S@s\xf4\xaa\x99\xd1RS@^\x08q\xdeEkS@\x1b\xbd\xe1\xa1\xf5\x96S@\xae\xbf\x1e\r1\x89S@t&20\xf1\x82S@\xad\x91\xbb\xcf\xa1\xa7S@\xc8\xdf\xeb\x81\x02\xa7S@\xdd\xc9\x86\xea\xf6yS@`y"\xe0!\xb5S@\x0b\xab)g\xda}S@J^\xff\xba\xcd\x9bS@\xc5ec0X\x83S@1d0\x08\xe8\x83S@\x0f\xde)T\xa0\x93S@\x9d\xbf\x178\xd9\x9eS@\xff\xee\xaaA\x93^S@\xe7\xb3{\xa95\xafS@n\xa1/\xdeS\x9aS@\x7f\xef53K\xbdS@\xb9\x13\x1d\x15\x93\xa5S@/\xca\xd1S6}S@\x136z:\xd3\x9bS@I\xee\x10\xf7\xca\xb4S@G\xdcm\x91\x8b\x81S@\xe2\x0b\xdc\xe4hHS@\'.\x83WY\xa7S@SV=A\xb1TS@"i\xc0q>RS@^5Z\xbb=\xb6S@R\x9d\x1f8\x19\xaaS@\xc6\x8f@\x05r\x80S@J\xabz\xbfNzS@q\xe7\x0e\x8f\xb8yS@\xbd\x0f\xc0E\xf4wS@1\xb7\x1e\xa6\xa6\xb6S@H \xac\x17\xf3\x9bS@\xaa\xa8\xcb\xe2\xec\x85S@\xf3\xa9\x8b\x930\xaeS@\xa1\x1b\xc9\xcc\xff\xa8S@^\xc4\x08\xc7p\xa3S@\x0f\xc2\x0eb<\xb4S@\xd2\xab\xa9\xa2\'\x82S@"\xf1\xd0W\xc7\xadS@}Jn\x871}S@\x985\x86\xf7seS@\xa8\xb4z\xe5L\xb5S@\xac\x0cB\x05\xb8TS@e\x0e(\xb9\x96\xa8S@\x95rK\xde\x9c\x88S@\xe2#\xf7\xf8\xb9\x87S@\x04T\xbfR\xb8\x85S@\xb6Ff\xccw\x86S@+"\x14Z\xecyS@\n2\x8a-\xe7\xa4S@|\x15+l\xee\xb3S@<)\xe7T \x9cS@\x96[3\x94aeS@\\\xfe\xca\xfe}\x8eS@\x15\xb6\xac\x93\xefzS@\x14p\xff\xd7a\xa5S@O\xbc8\xe5\x8f\x9dS@tG\xb1\x9b\x16\xa6S@\xaf\xdaC\x8a\x8b\x89S@\xf18 ia\xa8S@\x83\x0b\xf1\xa7]mS@\x19\xb2\x96\\eiS@\xda\xc5\xdb\xf1X{S@b\x07C\xf0\xedyS@\x11z\xe8\xdf\xb1\xa6S@Z\xcd\x9a.\x04\xa8S@6g\xa51c\x9cS@\\H?\xf1\xc5\x9aS@_c\xd9\xea7\xaeS@\xe2u\xdd[@\xc0S@\xb8\xca\x129\xe4\x83S@t0d>\x01~S@\xdaT\xb6\xbf"\x9cS@\xb2\xa0z\xad\x8f\x9aS@M7\xa3@\x97\x93S@\x96\xd9\xfe\xbd\xfb\xb3S@\xf1\xde\x8bhd\x9cS@\xce\x1da\x17\x1e\x9bS@\xb7\xa1\x0b\xb3\xbcdS@\xfd\xf6\xcc\xb1\'\x9aS@\xc2d\x08.\xeb\x83S@\xa2\x97N\xe8Z\xadS@\x9a\x08\xf3\xb9\xff\xa6S@\xc8\x9e\xc6\xfbm\xb3S@C\x11\x19G\xfeeS@\xa6\x00bM1\x84S@f\n\xe7\x98\xc8\xa8S@5@$I\x97jS@\x02\xf2R^NlS@KD\x8ao\xb3\xbfS@\xd2EO\xdc1\x8eS@\x9a\xd0=\x1a\x00\xa8S@\xfb\x08u\x8c \x9eS@d\xd1\x1d\x92J\x9bS@\x99\xab\xef\x94\xbbhS@\xfc\xe2\xadt\x0fiS@"\x84\x14\x1e\xe1|S@\'M\xa5p\x8e\x88S@\x8e.<dZ\x8aS@/\xce\xfcGE\x84S@\x04\x88\x07YP^S@\x1b\xe1\x9b\nb\x86S@/\xe2\xe4\xad\x86\xbfS@\x1bj\xe2\x8b\xb0{S@\xd5\xf1\xa6B\x01{S@)\x1d{\xeb\x8f\xbfS@\x1cD)\xda\xcfTS@\x18\xb5\x85\x14\xff\xa4S@\xf6\xef\xa9\xe5\xfc\xabS@\xaex\xa8\xf74sS@\x92\x90\x96\x1dsqS@\xd8$\xd3(\xcf\x9bS@ev9\x17\xb9\x8cS@\x07\xb3\xa3\xe1\x95\x8cS@\xa2\xd6c\x95w\x8aS@\xb3\x8eS\x86\xa0\x80S@\xb6\x8a\xa66\x16\x82S@\xf6\x96\xf2Uq\xb7S@\xac\xe5\xba\x063kS@\xff\x9e\x14\x9f\xda\xacS@\x8b\xd0\xc5q\xfc\xadS@\x83\x82\xb296\xaeS@\xa9mI\x96\xa5\x9eS@]\x94\xac;\x91\xb5S@Av\x82\xf4\x91\x95S@\x85\xe2M\xaaA\xadS@\x82{\x88\xba\xcadS@\xa3\x0c[\xa3XkS@\x80\x0c\xeeh\xabkS@\xc9\xe2)s)\xa9S@v,\\i\xc3\xa7S@\xfc\xac\xe5F\x89\x9cS@\xf5\x84$\x9d\x7f\x8aS@R/M\xcb\xc8\x84S@\xa0\x85\xb1\x0b\x07\x85S@\xdcVG\x12[\xb5S@\x93e\xe9hh\xa9S@f\xfc\xbe+!\x9bS@\xf63c\x84\xfb\xabS@\xd2\x04\x9d\x8a\xa3\xa5S@\xf3;\xe2Hq\xabS@k\x14\x87Xh\xa7S@"7\xf6\xa6\xa3kS@\x00\xa1\x98e\xb7\x84S@\xf6\x15\xb7\xab\xa4iS@5\xea\xed\x13\xda\x80S@*q\x9f\x86@\x83S@\xc1?\xb6-\xbe\x9eS@\x03\xbfB\xa4\x8a\x9cS@\xbc\xc2\x07>\xbe\x93S@(\x90;>R\x99S@\x89\xa4\x99e\xe7~S@\xd6\xe8\xea\x9ej\x85S@\x1c\xe5\xedG\x0c\x7fS@x\n\xab\x19\x90\x9dS@p\x7f\xf9\xf0\xce]S@\xfa\x14\xfeFsVS@U8\xc5\xd2\xd2\x8dS@\t\xe7\xf7\xac\x91\xa5S@\xa3H\x0e\x8fV\xa5S@\xb6\x8a)\xcd\x02\x86S@\xbb6\xe9\x96j\x9eS@\xe1\x81V\xde\xb0\xa9S@07\xe6\x9b\x8c\xa8S@v)\xb8\xc9b\x85S@\xeb\xdc\xff\x89\x97\x98S@\xf4\xce\xa3\xda\xc2\xabS@\xad\x1dK\x80>\xbcS@\x15@\x02<\x95hS@< \x00Y]\xb5S@\xd0\xcb6W\xb9kS@;\x93\xcb\xc1\xb1\xb1S@n\x0b\\\x8a\xe2iS@.\xeb\xd8!$\x7fS@\x00h\xe6m0\xaaS@8\xc3\xe0I\xa1\xa9S@\xaf\x04\xf13P\xa9S@/\x81\x7f\xe9P\x9dS@\x87\x83\x1b\x86\x0e\x9aS@\xe0\t1C\x06\xb9S@5\xae22SkS@\xef\xa9\xa5\x91\x9a\xa9S@]\x81\x830\x10\xa8S@v\xd3_S\x0b\xacS@\x97"\x16NT\x8dS@\xfb\x88\x9e\x065\x86S@\x94C\xdf&UkS@Ua\xf8\x84\xac\xa9S@2\xdb\xfet\x7f\xa9S@\x8d9\x98=\xa7\xa4S@}\xbf\x8a\x01R\x9dS@`\xb5+}a\xa5S@3\xa6\xd1h\x7f\xa4S@v\x967\'\xf5\xcdS@[\x8e\xbf\'\xaf\xa9S@\'Y\xd19}\x9aS@6\xd1\xaf\xc3:\x9aS@r;H\x11\xd7\xabS@\x89Bz?PYS@\xf2\xb9\xb1\x1f\x83\x9eS@\xe9\xa4\xe2\xefw\x9cS@\xb43\xc6\xc9.\x98S@\xe5\xa5*P9\x86S@:\xfd\xc5\x82\x1e\x89S@\x16\x1f\x16P\x85\xabS@"S\xb7B\xfe\xb1S@\xab\'\x80\xf3\xf7\xaaS@,PO9{\x81S@\xf9\x9c\xbc\xdf\xf5\xa9S@\xc7\x14-&\xee\x88S@%\x00\x9cl\x12\xabS@5\xf5{\xa71\xa7S@\x9fz\xc8\xbdx\xb1S@\xe5l\xb16\x8b\x9eS@\xa0*\x9c\xbb\xd7\x87S@\x97\xb5S\x08\xff\xabS@\x0b\xf1x\xae\xec\xa3S@2n\x93\xdf\xd1iS@\xff\x96W"\xe1jS@\xfe`h4nkS@\xe3\xad\xe7{\r\xb8S@\xe8\x85\xd5Bl\x7fS@\xb2\x11\x99\xf7EiS@E\xb2\x07\x83ajS@4\x86\xfa\xf7\xb3jS@0\xc5\x07ST\xa7S@(\xe7\xe30\xc0\x86S@\x19W\x95\xc9\xa8YS@\x086\xa6\x19\x0c\x82S@\xe5\x02n\xcb>\x82S@\xa1\x8f9\xea\r\x87S@\x18f\xa2\xc7\xcd\x8bS@Z\\\xe6I\xd9\xa3S@\x15k)0k\xb0S@\xf9\xab\x06\x15\xbaOS@\x04\xf3\xfb\x92i\xb6S@P\x04Jz\xb6\xb2S@\xfaV\xc4\xdf\xdf\xb7S@{\xe0\xd0\x87^\xaaS@\x16\xf1\xb1h\x81\xaaS@5\xa8\x05\xa7\xce\xb2S@\x87\xb1\x19\x9b\xe6~S@\xa7Sj~4\x99S@\xb7\x02=#J\xadS@Ti\x00\xe7|\xadS@\xfd#\xa6*\x90iS@\x85\x08b\xc2\xaf\xaaS@]=\xe1-RgS@~\\Z\x9aSjS@\xcepI\x9aS\x87S@\x9f\xfe>\xef\xceYS@\xdf\xb7\x9d\x8a\xa5`S@\x12\x18\x0b\x8bv\x9fS@\xfa\x11\x84\xf1i\x86S@\xd1\x8b\xcf\t5\xb0S@)Y&R}\xb7S@rp=T\xd6[S@\xd96{\x8a&\xa3S@\xf7\xa9Zg\x15\xaaS@\x9a\x90\x8e\xb0\x1a\xb3S@\xcf\xdb\xbe~\x9d\xb7S@F\x00\x0fY\xad\xb6S@6$6j\xc3\xa2S@\x16\x9a\xee\xf1,\xb7S@\xd6x\xb8+*\x94S@\x91\xfc\x0etG\xb3S@\xc9\x86\xf7"\xb0\xb9S@\x1cF\x0e\xa2\xe8\xa5S@\xaee\x00\xf7\xb4\xb9S@*\x060\x9d\xb0\xaaS@\xa3\xdd\xfev\xc7\x8eS@\xd3\xa2\xaf%\xd6gS@\x89<\x930\xe0\x80S@\xa4\x1f\xd1t\xdb\xaaS@\xf5\xbc\xb5\xc8\xce[S@\xac\xc1\xd4\x96\x97\xa2S@\x00\x14\x0eK\xc5\xa1S@[0\\\x8a\xce\xa2S@\x87\xb8&\x9b)\xa9S@\x8d\xba\xf2:\xa4XS@\xe3-\x0c\x9c.fS@\xb6IXu\xa1\x87S@]R\xa4s\xbb\x86S@\xe6\x13\xc9\xde\xf5\x80S@\xb4(iI\xc6HS@<\xdcz:\x0e\x89S@D$/\xebD\x8dS@.\xec\x8d\xd9,\x87S@h=\xbd\xc8\xfb\xabS@\x07l\xb3n\xb6\x8bS@\x01\xd3\x8b\xdeS\xb6S@\x15R\x1bp\xc7\xaaS@\x8bd+\xdahrS@\xcb\xe8\x93\xeafyS@\x8f\x89\x14<Q\xacS@\xfc\xc0I07|S@F\xb7\xab\x0b\xe3\xb6S@_^\x95t\x96iS@\x88J\xa8dyIS@\xecG\xd9\x8b;jS@\x91\x9e\xeb\xfdV\x9fS@\xae\'F\x98\x95\x89S@\xbf\x08\xf04\xe4\xc5S@\xf5\x1d\xc0\xa8\xaf\xb0S@\xfe\xe7\x86\xf9QhS@y\n\xd3\x14\xb2\x85S@\x8em"\x90\xa5\xa1S@\xd1x\x0eSv~S@\xdbP\xdc6\x16jS@\x03r:\x06E\xd1S@[_\xaf_\x18\xb3S@\x8b<\xf4\xc7\xbbXS@\xaaZg$\xda\xadS@\x14U!i\x9c\xbbS@2[\xa4\xd5\xcc\xccS@P\xa12v-\xcfS@\r\x1a`\x9b*~S@\xc4\n\x03yy\x87S@"\x04j\xdf\x0e\x94S@5d\xb6\xe72jS@Hs\xf8B\x8a\x91S@\xa1\xf4\x05\x1c\r\xbeS@\xff\xc89\x13\xa3lS@\x9c\xa3\xfd\x9a\x13\x89S@\xd1\\\xd8^P\xaeS@\x86##%\x02\xa7S@\x9a\xe9\xb0\xa4KvS@ \xe4\xe3Sc\x89S@\n\xbb$\x980\xbaS@\xd6\xb3\xba\x04\xbbzS@J\x98s\x95#bS@\xf6N\x17\x89(\xb9S@4\xc6\xed\x1bfmS@vY|C\xa6ZS@=\x85\xbawz\xabS@AsZ\x94L\x92S@\xb8\xdf\x9e\x94\x91\xc7S@(A\x10\x07\xfc\xc1S@%\x08\xfbF:\x94S@\xbe\xb0/\\Y\xa0S@u\xaf\x19\x1f\xe4\xb6S@\xed\xd0\x84\x19i\x8eS@;EA\xf8\xa9\x93S@\xf1\xc8=\xb9/\\S@J\xd2\x942\n\xaeS@\xfb\x86q\x14\x1a\xb8S@\x7fad^\xc2XS@<\x80~\xefd\xb4S@\xb0\x03\xb88\x05\x9fS@0\xd0b\xbfO\xa8S@\x00\x01\x8cou\xb2S@\xc1\xfbto\xfbyS@w\x04\x92V\x04XS@\xa36\xad\x00"\xb6S@[\xd97\xc9\xa5\xb1S@@^g\x86\xb8\x80S@\xe3\xc3%\x93_\xc8S@\x00\x81\xdc\xa6\x99\xb1S@0m\xaetq\xaeS@~Q\x9b\x8e\x89\xc5S@W7mg\xa5uS@\xb6\x19\xc6\x1d\xfc\x81S@AR\x18z\xd0\xccS@\xc8.5\x1a\'\x86S@8G\xf6xM\xcaS@\x9d?\xfe\xcfq\xafS@\xc7\x19O,G\x88S@K\xfeLxE\xb1S@\xf01K\xd0\x9f\x9fS@YD~\xff\x08\xacS@\x05\xa8\xa1\x8e\xf3\x90S@\xeb\xddK!\xf6\xc4S@rv\x05\xd0)\x93S@\x89M7\xb6k\xa2S@\xcc\xbc#8\xb4\x8fS@\xaaT\x10\x91\xeaBS@\x9a??@p\xafS@\xf4D8\xa6\xca\xa9S@\x9bg\xcfc\xf6\x81S@`hC\x82B\xcbS@N:\xcc\xc4\xa7\xccS@2-1Jh\x9cS@\x14 <7\xe3\x82S@\x01p\x96\xef\xaaXS@\x1b.\xaa\xf3}\x82S@"4\x1a\xf2\x8csS@\x944V\xca\xc0\x82S@\x91\x81\x87\x0c\xf0\xb8S@\x17\xb1\xff1\xe9\x91S@\x0e\x92\xbc\xa8k\x8eS@rm\t\xd4\x9a\xcaS@\xb9BW\x8c\xa6\x81S@rH\x1e\x07Q\x81S@\x84_\x93\x9f-tS@\xa6w\x04\xf7m\x9dS@(\xfb\xa9%\xbftS@L\xf8\xa6\x143\xccS@\x8c\x86o\xf0\xe0{S@}\xd7\xfa\xea\xc4\xd2S@+\xdf#\xee\x83\x9bS@\xceT2N%\xbcS@\x98\x19H\xc4\xf0\x9dS@(nv\xd6r\xcbS@4\xd5\xbe\xcb\xc2|S@\xbd\x14\xec1\xe0\x9dS@&\x8c\xab\xe0\xd4\xb7S@\xa0\x03D\xb7\\\x93S@\xed\xee\x18\xe4\x17\xcaS@A\x01# F\xd2S@s\x8f\xc6^N\x9eS@\x91\xc7\x95\xe0\xbcJS@\xc8\xf8=\xb3\x04KS@\xa3)\n\x8a*\x8eS@\x02\xfa\xda\x05\x97\xcbS@\x85%\xeb\x9e/\xccS@\x02\xdd;w*\xa0S@s;\xc7\x86a\x9eS@\xcfT\x9d\x86\t\x94S@\xf9\xe7~\x9b\xcc\x92S@\xecm9\xbf\xa3zS@\x18\xd4\x03\xea/\xb7S@\x9a\x12\x01\xd4\xdf\x9eS@\xabu\x1f\xd8\xc5\xb9S@\x8a\t\xe2\xef\xcb\x84S@\xe1\xa2\x17\x92\xbe\xbeS@!c\x82\xd8\xb2uS@\xe0\x8f\xdeM]^S@\xd7D\xf4\xaf\xc0\x9fS@-\xa3S]\xe4\x9eS@\x87\x08~\xc1Y\x94S@@\x03\xf5\x83\xbb\xc9S@\x90<\x85\x10\xa1\x93S@\x8a\xd8\x87\xd4B\x84S@e bB\x89tS@V\x97w\x9eC\xd1S@\x94\x86\xa9\xf0g\x82S@~v/\xcb;\xa0S@\x99\x8f\xd2\xbf\x16\xa0S@\xed\\\xa2\'6|S@\xd8\ndk\x0eJS@\xb8\x1d\xf8\x8be\xa1S@"\xc3\xa9\x1ay\xcbS@\x1d\xb5Q\xd5irS@\xa7\xf4G\xc9\xfc\x83S@w\x12\x14j\xb5\x93S@\x88\x7f_x\xb4\xa0S@\x17\xdfn\x1e\xa4{S@\x9cp\xaeC@\xa2S@b\xca{n\x83\xcbS@\xd3\rlwa\x85S@\xb2Xk~_\x83S@\x11nl\x14\x17\xabS@5\xe3)*\xdc\x84S@\xd3\x8a\x14\xfb%xS@w\x91\xe9Fc\xa1S@p\x19\xe16>\xa1S@\xec\xba_\xfa\x12xS@\xc0\xaff\ni\x85S@X\x82\x81\\\xc3\xbdS@\x1d\xa6s!\xb0\x93S@\xc0[|g\xca\x85S@\xa5*\x05\x94\x9a\x83S@\x08\x15\xa0\x0cP\x82S@i\xd6\xbf\xb3\xb7\x85S@e\'\xb6`6\xcfS@A1\xdd\xb0\x99\xa2S@\xeb\xcc\xc3\x03\xb8\xacS@\xe1\x03\xe2$`\x92S@\xcd%\x17J\'\xa4S@\x847\x96\x85\xda\xc8S@h\xe6i\xfc\xf2\xcaS@\x0e>C9UyS@q\x11\xa9U\x9c\xb2S@\xe2\xfb\\\x16\x10\x8eS@#\xf3\xa8\xf5M\xb0S@i\x1d\xccvl\x97S@[\xdaP\x02\xbc\xaaS@N\xea3\xd4\xbaYS@!\x17c\xd5MRS@0\xb3f\x85%\x9bS@\'\xc7\xd3\x97)\x86S@\x92\xf6\x90\xcfy\x85S@\x0e\x86\x16\xf3\x0cyS@b\x12\x0c\xebgxS@\xab[$\xb6\xdf\xbcS@\xe5!X\x03\xe1\xa3S@\x92\xedgd\xfe\x97S@\xda\xdb\xd7\xdes\x88S@\x9b\'\x1ds\xc2\x83S@\xa3ja\xf5\xc5\xcbS@\x0fpl\xcaT\xd0S@\xb6\x9f\x85\xe6?\xa5S@e\xfd\xb4\xe6\x96\xc8S@0\xb8\x93\x19\x82\xcfS@\xf0@\xfe\x8d\xb2\x87S@\xd4\xf9\xa0\x9f\xa9\xa5S@#\xdf\x96\xb8>\xa6S@\xb8\xaaE\xe2\xef\x9bS@t\xe5\xc1\xe1K\x83S@\x87\x12\xbc\x96\x15\xc8S@\xf1bD\xe7\x05\xcbS@gmW\xa9\xa2\xa5S@V\xbb\xcfsj\x9aS@L~\x1c\xbf\xb2\x84S@I\xd8\xeejf\x95S@u\x07\xe5\xf3\x0e~S@6\xb0\x8c?QzS@;,ArT\xa5S@\xcd\xd3B9\xf3\x9bS@?\xd9z=\x8b\x9bS@:" \xb2\xb8\xcaS@!)\x9c\x05\xd4\xbbS@)=\x17\xd2\x07\xa6S@\xd3\xcb\xc6\xae\x8d\xcbS@\xb3\x171"\xa0\xcfS@\x04\x0b\xad\x94\xc0}S@\x8b\xba\xdd<\x03{S@\x81) \xd6\xec\x94S@\xaa\x19gZV\xb7S@\xaa\xee\x87\xd8\x87\xa7S@db\xb0`\xf3\xcfS@\x99S\xcc\xab\xedyS@\xf7\xc7c\xd4\x1b\x83S@e\x1c|*4\x9bS@Z\x0c@\x9d\xfd\xa7S@\x96\x15\xcb\x9b\t\xa7S@<\xe1\xf3\xb44\x9eS@\xb5?\xfbqd\x88S@]\xc4\x97\x96p{S@jr\xb4]\xce~S@\x981\xc8\x15\x92\xa4S@\xe3\xd9\x01\xd0\x97\x84S@\x8a\xfe\xa1\xe0\x90\xc7S@\xee\xbf\xfc\xc4\xd3\x9bS@\x8c\x16-\x9a\xf1\xb5S@?B\x01\x94\xb9\x9eS@\x9a4=\x1fA\xcfS@4\xcc7\xa1xzS@\xd2\xae:\xe6\xdc\xa8S@UFv\xf1)\x9bS@\xb9\xdf\xb9Qr\x9cS@5\xd4/\x9c1\x7fS@\r\xdc\xbf\x19[\x99S@nK\x94\xd8v\xb2S@a72\xf0}\xb8S@\xdb\xf7\x06\x94\xea\xb1S@\x93R\x9e<\xef\\S@N@\xe4\x89\xd1\xa9S@\xc4\xcc)\t3\x81S@O\xd7bBQ\xceS@\xf7\x15\x96\xcaP\xa4S@\x0e\x97>N!\x86S@\xc4&\\\xd9[\x9fS@\xd8\x8f\x05K\xebIS@\xa9\xca\x94\x16V\xb7S@9\xe2\x93\xde\xc2VS@\x90\x15\xc4\xe4%\x98S@o\xe8\x8a\xcbj\x7fS@\x98!7\xa4\x02\x80S@4\xeeg\xe8\xf3\x86S@\x05\x17\x9fU(xS@\xc6\r\xc6\xceU\x8cS@\xa9\x91\x13\xe9gkS@\xc4\xa6\xc6\x1e\x16\xc7S@\x93\xde\x14\x98\xe5\xaaS@\xe8\x1b\x0b\xdd\xc5xS@\x14{\x15\xc8.IS@\x8d\x89\xbd\xea\x0c\x85S@\xb0J\xc2\xff\xfb\x9eS@\xaa\xbd\x01\xc5\x96\xb9S@\x01\xcb^\x02\xf7\xb9S@\xbf\x01{\x8b\xac\xc5S@c\xd0\x1d\xc4\\\xc0S@\x8b\x97\xc0\xbeF\xcfS@\x08\xf4Bp\xcb\x86S@;\x92\x0e\xa9\x8d\xb2S@\xb91\xe9\xf5\x12\xa7S@\x1b\x17\xfa\xfa\'NS@\x0b\x1a>W\r\xacS@\xf2S\xb42\x1c\xb9S@\xa0Y\xde\xba\x96\x88S@\x95\xd2\x05\xbbL\xacS@\x14[\xba\x96\xb3\xc9S@\x87.l\xfavZS@@n\xde\x11\xbf\x98S@\xf3\x99%\xabI\x8dS@K\xc7\xf7zl\x85S@\xce\xf4\xc2d\xf8\x87S@\xf5\x97\xffq&~S@\xf7\t#\'\xad\xabS@5\x82\x82\xa8\xfe\xa5S@\x88\xf1L\xf5n\x9eS@_\x02V\xeb\xdb\x86S@\xb5\xc0\r\xbbx\x82S@K\xf8\x01/\x1b\x82S@\xcb\x9d\xf6\xe9IqS@\x92\xd4p\xb1"\xacS@\x9b\x81,\xcf,\x87S@Lb\xb5q1}S@\x90\xb4\x92\x8f%\xaeS@\xf4$\xf7+\xdd\xadS@\xfaHG\xde\xc6\x87S@\x91V"x\xa6}S@\x0c\xa0\x90z\xcdmS@\x17\xea\x1c\x0c\xfc\xb1S@9d\xf4\x83\x1b\x9fS@\xec\x11\\_\xa3}S@\xfbg|E\xb0\x86S@\xdf\xcb\x809\x18\xa3S@A-\xb1\xc0R~S@\x08\xf0\xa3\xff\x07\xa2S@\xb1G.q\xa4\x9eS@\x86_\xdf\xcay\x9fS@\xcf\xaf\xc9\xe99\xadS@\x9b\x8aW\x03L\xb5S@I\xef\xfe\xbf\xf2GS@7<\xc9\xb7\x8a\xadS@c-|\xf3\xd1~S@\xc4\x89j\xf3\xb9\xb1S@o\xd8\x0c\xc9\x94\xc3S@\xfe\t\x02i<\xd1S@\xf7\xa5\x826A\x8eS@\x0f\x8e\xc5\xe7{\xb7S@Mh\xc6\xd7\xff~S@\xbc\x9c\x1e\x16\xf6\xaeS@)C\xdf\x82\x97\xa5S@y\xf4\x9f\xb7\xd3pS@\x93\x86/\x9f\x1f\x88S@\xea\x13\xe5\x06Z\x88S@a\xaa\xd7\x02\xednS@\x0c\xc9C\xb9\x93\x93S@\x82\x91*\xd8\x16\x80S@\x08(+R$\xb6S@\x160^\xad\xb0\xa1S@\xe8x\xb0Pj\x83S@\x9b\xa2\xff\x08G\xa1S@=.\xae\xebc\xa7S@\x9d\x82\xe0\x96\x98\x82S@\x16$\xcd\x98\xd5\xa5S@\xd8\xda\x1c\xfd\xf9\x85S@\x18\xbdM\xb1\xf4\xa7S@n\x9e\x17E\x80\x9eS@\xdc\xf6\x0c\x1c\n\x81S@|>Pm`\xa1S@?\x91\xe2\xcaN\xa5S@uRk\x18\xfb\xa4S@1\xa5\xc5>\xae\x87S@\x81\n\x89\r\xbd\x85S@a\x16\xf0\xd4\xc5\xa2S@to\x12\xeca\xa5S@\x9b\xe16\xdf\xeeoS@\xa8:\ry\xbc\xa1S@C\x8e\x98\xfbk{S@\rq\xd5B\x8a\x82S@\x15\xb9\x8f\x0cI\x82S@\xc89\x0e!\xf8\x91S@\x1e\x03\xeeFS\xabS@8\xd4D\xc0\xb6uS@z\xd4[^\xce\x8eS@\x04\x1dt\x98\xbc\x9eS@S]\xc1F\x06\x84S@\x9eu=!\xcf\x9bS@D\xd6\xd5\xd2q\x87S@\x93Yu\x8erxS@8\xbd\xd0H\x12yS@\x12\xa3n\xdde\xa5S@\xf9\xab\xda\xb7\x9a\xa9S@O\x06\xcd\xd0\xa6\xabS@o\xed\x9a\x15\xc9\x8fS@)\xe1\xb2\xef\x02~S@[\x04\xe6x\x80\xa5S@\xf1\xce\xb7\xad\x93\xc7S@|\xc2s\xe3\x14\x82S@\xfc\xb9\x99\x88\'\xbaS@\x1d\xed#\xa2\xbc\x92S@|!\x01\xc1B\x84S@\xbe0x\xaa\xda\xb4S@6\x8b\xaa\xdb\xa6\xadS@\xdc\x82\xda\xd1\xdf\x86S@\xd3\x805F\xd4\xb4S@w\\Y>\x8e\xb3S@L\xd5%\'y\xb6S@\x1fB\x13r\xab\xb8S@\x91\x93E-\x8b\x86S@:\x84\xa4\xa5\x07\x81S@\xec\xb18\x92?ES@A&\xc5\xdd\x88\xa3S@\x8f\x14kH\xf9lS@r\xea\xeb\x81w\xa4S@\xe1X\xed\xb7>zS@\x88-V\xd2\xe8\xb6S@\xeeX\x8f|B\x93S@\xef\xde\xd4\xc0\xfd\x8eS@\xc3\xed\xc1Z\x15\xc3S@t\xd6\xbd\xca\xd7\xcaS@\xcam\x93H\xeb\x83S@\xcd(\x8a=/\xb6S@Z\x9fOMF\xb6S@xU\xb2fF\x87S@\xda\xe6\xe0D\x01\xc7S@F\xeb ?\x82\xaeS@\x9cyY\xf7\xc3zS@|{&\x93\x8e\xa4S@|\xc58K1\x8aS@N\xc8\x18\xd9\xe9\xaeS@\x99\x93\xa9\xb6\xed\xb4S@\xc0\xec=\xe6+\xb6S@\x9e\xdb\x0bL\xda\x83S@\x81.\xf4\x8f6\x89S@\xd3,\xa9k\x03\xc6S@y\xf5\xb4nW\xc7S@\x85\xd6v?i\xafS@\xed\x95\xce\x169\xb7S@\x1b\xb36\xa7\x04\x8eS@?-3\x83\xf1\xb7S@GQYa\x1a\xb8S@\xd5i`\xf9\xc5\x93S@^c\xcbe\x94\xafS@\xa3\xbb\xc9\xb6\x08uS@!\xceI\x03:XS@\x7f\x9avo~\x94S@.N\xc8\xd7\x0e\x90S@\'#/\x18\xb7\xb0S@\xb3r/tA\x94S@\xec\xd9\xe7\x99\xbd\x8eS@i\nDX\x0b\x91S@4\x12\x80\x96\xf0uS@{\x19\x16Ma\x8aS@T\x8f\x11\x13:\xb5S@\xa87\xf8\xde^\xa5S@\r\x99\xafb\x89\x8fS@\xae\xaf\xfa\x7fw\x8cS@\x10\x97\x9e\x83[\x8bS@\xe5[\x16\x12`\xb1S@\x0f\xfc\x00\x85i\xc2S@\xbf\xe1\t=\xdc\xafS@\x1d@\xb6\xee\x8b\xb1S@$a\x10\xd5\xed\xb7S@\x07\xfa\x15Z\xf3\xb0S@\xa4\xe4(\xc0?\xc5S@\x9a0\xd6f}\xadS@R\x1a\xa9\xf5\x13\xa7S@\x8f3_\x7f\xfe\x8aS@\x0b\xab\xefv\x1a\xc2S@8ln\xf7J\xc5S@E\xfc2qk\xb1S@\x11\x16 s\xd3\xa6S@\x01`\x9f \xe2\xb7S@p\xef\x84`\xce}S@\x19\xb2?\x07\x19\xb4S@w\xe8\xb9\x06\xda\xa7S@\xc5\x8a\x1a\xa5\x9b~S@A\xbf\xc2n6\x8bS@\x186\xefd\xe3\xa8S@,(\x10\x1d\x96|S@$\xbeT\xdbn\xa7S@\x0f\xbc\x90\x8e\xa7}S@p\xa5\xaf/!\xb2S@\x1aV\x92\xca\xee\xb1S@\xc2LN\x88\xdc\x8bS@(ojO\n\xa9S@\x06Q\xfe\x7f\x16~S@H-&\xe9\xe8mS@1\x1b\xfcZ\x8e\xa9S@\xe1R\xb6\xe2A\xa8S@aI\xc5c\x8d\xb9S@\xa7M5\x80f}S@g\xb1\x10p\xca\xc1S@\x07\xc0\xa6\x7f\xb2\xb2S@\x9d\xf39;\xa4\xaeS@\xee\xfc\x00n/\xbaS@\'\xf9\x89B\xde\xaeS@\xb2\xf5f\xe5A\x8dS@\xf8\xe0\xac\xc1E\xaaS@i\xfa\xf9:\xaa\xc4S@`\xaeW&\xca|S@l\xe5LCY\xb8S@;\x1c\x8a\xc6\x8f\xabS@dP\x8d\x85\x8a\x7fS@RZ\xaef\xa6\xc8S@"!\xffC\x96\xb4S@\x94~U\xe7\x87\x82S@&\xfb\x92\xb7@\xb4S@U\xf6\xba\xfb2\xafS@\xe0 \xe96\xb8\xb9S@\xfe\xaf\xc0\x17\xd1\xc0S@\xe5\x0e\xf5\xe4M\xc8S@)\xac8\x84\x01yS@J$z\x8d\xd3\xb1S@\xb1\x13\xb6\xb5\xcb[S@\x0e\xf2$:\x84lS@g\xb09E.\xb6S@Q\xb2\xc6_\xee\xb7S@DO\xb6#\xdd\xc2S@N\xf7\xed\xab\xb1iS@\xd7\x1b\xda\xc7\xdehS@0\xe2h\xb7{\xb3S@mY\xeb@\x1f\xb5S@E\x7f\xf4\xb8\xb2\xbfS@\xdf\x1f\x8b\x17\xdc\xc0S@Eb\xf8\x8eg\x85S@q\x860P\xab\xb5S@\xc5\xbb\xf7p\xa1\x8eS@/\x96\n\xb1\xf4wS@`v+\xee\xd5\xb4S@o^q\xb0huS@\xdd\xab\xad~\x98mS@|\xdfH\x8a4\xadS@r\xc74\xf7M\x83S@W\xa5\xfb\xfcG\xb8S@8\xe3\xdf\x05k\xb5S@\xf7J$s\xd0\xb1S@\xb06\xd9\xf2p\x8dS@Da\x0c\xa0k\xaaS@2\xd8\x88\x8b\x9fjS@\xaal\x8a\x9bC|S@\x96\x18\xcb\x901\xb9S@2\xe2|%\xfb\xc3S@\xe9\xd7~Z\xfe\xb2S@\xdcG\xa7\xb9>uS@dOb\xfaA\xb6S@6\x1b&j!\xb9S@W\xf2\xa1\x99\xab}S@\xfc\xb4^\xd2\x04VS@\xee\x89\x90%u}S@\x04>\xd6O-\xbfS@bP\xceR\xb0\xc1S@\x8e\xfe\x10\x90\xbc\xb9S@b.\x94\xe9\x0e\xb9S@\x9c\x04WD\xc9\xb4S@\xc7c\xc4G\xce\xb9S@@\xe5\xc6\xec\xb6\xb9S@\x1f\x0e\xf8\xcc\xfd\xa9S@\xc8\xc3\xdd\x0c\x1d\x90S@6\x99\xe44\xae\xc0S@\xc1FY\xf1\r\x90S@\xcf\xdbU2%\xbaS@z\x07\xf8\x83y\xc1S@\x9bc\x90\xa0\x0f\xb9S@(S\x18^2\xacS@\xe3i\x89\xad]\xa1S@_.*\x8f\x81\xc3S@/\x0e\xd8I\xd8\\S@\x1c\xb5\xa4\xa6p\xb1S@~r\x0f\x98\xffWS@A9\xdc\xc8]\x9fS@\xbb1o\x98(\xb9S@\x97=\xa1c\xa9SS@\xda4*kw\xb6S@\x88gF\xc4\xd7\xacS@\x81Dae>\xa5S@\xecH\x0f\xc1r\xafS@\x01E\xe8\xff\xf4\x8bS@\t!@\xaf\xbb\x94S@.\x12\xf7\xdb\xa4\xb0S@\x11`\xc4\x1asmS@\xc8\r~\x82Y\xadS@A\xe7L\x9c\x8fgS@\x1a\xf6\rZ\xb3zS@\xdat\xccK\xc2\x9bS@\x18\xec\xcf\x8e\x7f\xc1S@\x19\x99@\xf5\xb5iS@\x9c\x840\x03\x9fiS@\x1ec6\x10VTS@\x91S\x03\x97\xa1\xb7S@\xa5\xe7\xd3\x9f\x92\xb7S@\xdf\x11\xec\xd9\x06iS@Q\xa8WO\x08\xbeS@\x05\x1a\xd7t\xb1\x9eS@\xd2\x1f\xd9\xd2J\xb0S@\x08\n0]r\x8bS@*XM\x08\xb9\xadS@\xf4\x08\x91&\xb3xS@b\x1e\xfc\xcc\xfd\xb7S@\xe44f\xca\xde\xb4S@cN\xc2\xd9d\xb1S@0$\xac\xc7\xb8\x88S@\x1b\x9aI\xe3!tS@\n\x1c8g\xd0\xabS@<%F\xd4V\xa3S@~@\x8c\x11\x84\xa9S@\x1e\xb8\x18\xa2\xa0\xb9S@iq\xca\x1e5lS@\xc9?\x1c\xa3\x1b\xa8S@\xd70\x06\x92\x0e\xb5S@<g\\\xf9)\xacS@Gi\xc6_M\xa9S@\\u\xe3a\xfc\x98S@\x81Qm[\x14\xbfS@;\xf9X\xf5\x84\xc1S@\x8d\x85,K?mS@\x19k9\xf3N\xacS@\xc4)\xa7.\xce\xb4S@\xd5\xd0\xc7\xa9q\xadS@\xc4\xde\xeb\xdc\xbc\xacS@\xd4\xbc\xf2\x92i\xbdS@^\x9c\x03\x90\x1egS@\xc9\xdc\x18\xbd\xa0xS@3\xfcB\xbf\xa3\xa7S@\r\r\x04\xa8\x88\xa9S@P\xa5\xc85\xc5\xbfS@\xb32K\xf3\x9d\xb6S@\xd7\xc4go~\xaeS@\x1dbb\x119\xaeS@\xa3\xa0\x88-\xf2xS@\xf5r0^O\xc0S@~\x10\x13\x16\xd2iS@\x8d\xe9a\xfc\x06\xaaS@\xd2\x1c<%\x06\xa8S@\xcd\xdc\x11\xf7.\xafS@\x9b\x17\xf27M\xbdS@\x85\xceL=WiS@\x1b\x86\xaf\xe7\x9b\xa8S@\x7f+\xa5+\xf9\xc2S@g\xba\xdf\x9f\xbd\xbdS@\xb0mt+\x1dXS@%\xca\xcc\xf9\xa0\xadS@x\xe0\x07#\xed\xb0S@\xcb\xf1\xae\xd9TvS@\x9f6\xa5>\x90yS@SQ(j0sS@i\xb0L\x86\x18\x85S@\x06!\xe5\x17\xbc\xbeS@\xe2\xc9\t\x8c\x8d\x9cS@\x98L\xcbU\xc7\x9dS@\x81\xfc\x1a\x9b\x07\xb4S@h\x01\xa7\x89j\x94S@-\xf5\x97\xf1\xab\x9dS@\xf5\xef\xdb|s\xa6S@\xea\x0b\\\xaa*\xa9S@z\xa4\xb5\xf0\x94vS@o\xcbq|`wS@h\xe3\x0cW\x0f\x9fS@k\x8c\x08\xbf\x07\xaaS@!f\x7f2\xd5\xb3S@Yq\x8f\xa9R\xa8S@A\xe6\x03\xa2o\x92S@v,\x88p\x1bVS@\xcfpB\xe6\xea\xc8S@<\xa1[?\xc9\x9eS@\xa6\x84\x8b\xbe2\xd2S@\xf6\x92WH\xcc\xb6S@?:\xb4\x98\x86\xb3S@tJ\x02\xcbq\xb3S@E\xf5yD\xd5\x9eS@\xd3w\x1a\x9bp\xb5S@\\-x\xbcL\x83S@\x0c\xb0\xf8\xa0j\xd2S@\x00\xd7\xadh\xc1VS@P\xaeO\xbb\xf8\xcaS@:\x90mpc\xcfS@U\xf0P\xce\x9bkS@\\\xe6Y\x9e\x15\x95S@\x00W\x82-\xadxS@!\xce\x1f\x17\x8c\xacS@\xb6*L\xc7\xcb\xa7S@\xe6\x98\x8a\x90\xc9\xc0S@\xf7\xef\xa3~\xd1\xa9S@\xc2\x1fT\x88/\xaeS@\x17h\r\x01>\xa9S@\x8b\xcb\xcab\x0flS@\'\xbf\xa1\x1d1\x80S@=\r\xdf9\xeekS@\x97\xaf\xbb#\xf2\xadS@}\x18~\x9d\xc1\xcaS@\x1a\x01\xf7\xac\xdd\xa2S@W\n\xe8}\xca\xccS@\xe6;\xfa\x1dE\xa8S@t\xe3|\xc0o\x84S@\xb4\xf2\x0f\x98\xb3\xcbS@@\xe7_\xe3,\xb6S@3\xa1\xb1\x065\xb1S@\x8d\x1e\xb5\x8f\x1eeS@\x0f\xa5\xd2\xfc\xbf\xd0S@\xb6\xa1~\xe6\xf0\xd0S@Y\xddk\x11\x84\xa7S@@\xf7\xca\xc9!\xafS@!\x01\xa7\xd6\xe9\x85S@\x8f]\xed\x9f\x02\xa4S@7\x1aP\xc5\xd5\xb5S@\xd8\x18!X\x98\xc5S@\x03\'\xd9l[\x8dS@\x18\x1d\xbb\xc9.\x86S@\xfa\xf5/K\xe2\xa5S@\x0c\xa2\x99\x8a\x03\xbbS@18\x89\xc9\x9e\x8fS@\x99\xe0\t\xdeB\x99S@\xa5\x8c\x19\xfb\x0f\x86S@\xfb\n\xea\xdf\r\x87S@\xd2\x87\x1f\xfd"\xa4S@\xfb\xf3\xef\xb7\xa5\xacS@\x96h:\xa8Y\x8cS@\x85\x82x\x08{\x93S@\x94\x93n3\xb0\xb5S@ \xcf\x8f\xe8\xb8\xd0S@\x9b\xff\x89 _\xa5S@\x88BI\xc5\xfe\x97S@\xc6\x8e\xc0\xcd\x03\xb1S@\x9a\xb1\x9e\'\xe7\x9aS@\xc3\xcb\xd3\xd4\xd5|S@\xe0Q\xc2(\xb7\xa5S@\xdbz7\xf1\xbcjS@\xe8\x8aB~\xc4\xcbS@V\xef\x83\xf1\xb6{S@\xfa\x8d\xa5&S\xadS@\xfe*\x0b*@[S@\xe7\xc91\x88\x17\xb3S@\x80\x055V\xd6yS@\xc0G\x91\x85&\xceS@\x05g\x14H/{S@\x9eW\x17\xd4|\xabS@B\x1d\xca\xb7\xbd\x87S@m\x0e#\xb7i\x8aS@\xd0\xb1pP\xedwS@\xe0\xb2\x84[c\xb9S@\xb7$Ua\xb8[S@lcFNi\x8cS@inz\xbf\xda\x9bS@As\xb4\x94\x18\xbcS@d\x9c\xeb\xb4\xa6\xa5S@\n\xe4\x1en\xea\x8fS@\xc8\xb9ll\xb8\xa6S@u\xeb\x81\xfbk\x9cS@\xfcA\xdf\xa8|\xbdS@\xfe A\x9d/~S@\xa4<\xcb49\xceS@\x07\xa7~\x07\x9a\x88S@\xb9:\x96\xed)yS@|\x87\x95\x9b\xcf\x84S@\xce4\xf5_\xb8\xb1S@n\x07!\xce\xb1\x86S@yi(\x07\xb8\x8fS@&\x87\xf4\x0e\x16\x94S@W\x1e\xac\xbc\x8b\xcaS@\xbb3\xf5\xe7\x8d\xb2S@\x1e\x8dF\xa8\x92WS@_\xbf\\T\xab\xadS@<\x83\x0f\x97aoS@*\xb8\x02\xc9\xa9\xb0S@k\x07\x87\x82\x89\x9cS@\xce\xb1\xa6\x05Y\x8fS@\x019\xc7\xb4\xc0YS@V2\xe3\x7f&]S@\xfa\xbdc7\xaclS@\xd8\rd\xa4\x94\x9eS@\xd0\xac\x14\xe4V\x85S@\x99\xde\xfe\x7f7\xa9S@\x1c\xa2K\xec\xa5\x82S@gt\xf8f2lS@\xa2\x82+\xcf\xe8\x93S@\xd2O\x1f\x17\x0e\xbbS@l\xce\x11QiyS@5j\xcb\x8b#\x84S@\xfb25\xf1|\xbbS@\xce\x9c\xb8M\x7f\xa9S@6q+\x8e\x10{S@\x0f\x15/\xb5\xbczS@D\xf2{\x11\xd7\x7fS@\xa3.Q\xca6zS@dJ\xe6\xff\x0f\xaaS@/\x15\x19K@\x82S@\xe8\x8e\xa9\xa7\xa1\x93S@{\x86\x17\xeb\xd0\xadS@\xc7D\xb0p2{S@\x15[\xa5M\xc8\x86S@E\xb1\xadg<\xafS@\x14\x95\x94jX\xb5S@x\xa2\xab\xb9J\xb8S@z\xf0@yh{S@\x95\xd1\xde4\x97\xaaS@\xb2\xea\xf2\x8b\x8b~S@=Au\xbc\x14zS@\x9d\xaf\xa7\xee\x89\xa3S@\x84\xb6%\x16\xdaiS@k\xef\xe7\\\x19kS@;>\x0b\xb37\xbaS@\xe08 \xc5>\xa5S@\x1c]\x12-\x8c\xb5S@\x0f\xec\xbc\x1b\x9c\xb9S@\xfa\xf1D\x1e0\x81S@\xe5\xd9O\xb9`\x7fS@\x89\x19\xa5\xe7\xfc\xa4S@\'q\x99u7\xb7S@\xda\x1e\xd5@\x04\xb6S@\xff\x1a\xae=\xa4\x8cS@\xf7\x18\x11,<\xb6S@\xb2q\xe4\xb6\xb2nS@\x1ejaO\xca\x8bS@\xc1\xb8\xb7\x0b)\x8aS@\x97j\xc9\x99\x13yS@1\xe4\xbe\xfc\x81\xaaS@\xe3\xca\xc0D\\\xadS@\x9a\t*\xd05\x9fS@r\\\x9dc\x8a\xa5S@C\xd2S\x8d6\xbbS@\x13\xc4\xc3xU\x8cS@\xfc\xc6\xe9\xd2\xad\xa4S@\x9ff\t,\x08pS@\xd9\xdd\xd8\x90\xdf\x9fS@7e\xd7+\xbe\xa5S@I$B\xaa\x82\xaeS@\xb9\x18\x016\xddiS@\x08\xe7\xc9q\xf8\x80S@\x13\x10v\x11\x0b\xadS@#1z1d\xaeS@\xc4s)\xc9M\xa4S@$8\xc8\x9e\xc5\xa2S@\xee\x83*\x8as\xa3S@\xe2\r\xd04\x85\x9fS@\xce8\xa3\xb2>~S@\xf8\xda \x98\x06\xbbS@Oh\xae?K\x91S@Q\xde\n\xba9\xb1S@AS6\xd6N\xa3S@\xb6\x1e]\xb2[\xc3S@\xe8\x96\xffL\xdf\xa9S@\xf4\xc4B/V\xb3S@=\x16u\xb9\xab\x80S@|\x9b\xa3\xa7I\xceS@\xf5\x08\x8d6\xf7\xc3S@\xaf\x0b\xddB\n\xa5S@\xf8[O)B\xb6S@\xc5\x8e\x01\xe9\xec\x7fS@X\xc7\xcb\x01\x0bqS@\xf8\x9b\x10\xa0\xe1\xb3S@\x92\xb88\xe4\x17\x90S@\xacS=c,\x82S@\xfecI\x16\x15\xb0S@\n\xc1Y\x96\xd2\xafS@L\xe1c\xe9F\xafS@\xc7\xa5\xcc\xe1q\x83S@\xf7\xaf\xcc\xe3\xaa\xb0S@\xfa#R\xe8\xca\xa1S@\x0e\xf7\xb5\x01\x99\xa3S@\xe9\x1c\xe7\x074}S@\xebe\xa9{\x84\xa4S@g^\xcd\x19\xd9oS@{P,\\\x11\xa1S@\x189j#\xa8\xaeS@\x83\xd3\x06#\xb1\x84S@%z\xa1\xb4\xd4\xa2S@\xb8\xc5\x8eP\xffyS@Xq\xbb I\xb7S@\xa3\xef\x95{!~S@\x87\xacQ7\xfa\x90S@p~\x01\x089\x9bS@\xefR\xa6\xc8\x0e\xb3S@\xea3\xc7\xcd\x9c\xa2S@\x89k\xf8P]hS@\x93\xf9S\x80\x19\xaeS@V\xf06\x0c\xc8\xbcS@\xc1\xaf\x85\xc3\x08gS@\x0ew\x857\x80\x91S@\xf3\xaa\xed\xe9\x82_S@\x80\xaaM\xb4K\\S@\xbc\x96\'\xd90\x87S@\xec,\x17\xb2*zS@\x84T,DzWS@\x91\xaa\x98,P~S@t\xb8\x11\x86=\xd0S@\x15\xe7\x8f\xe2u\xbaS@\xb6+\xe3\xdbB\x9fS@\xf9N\xe1\xed\x13nS@\xafZ\xdf\xbe8\x96S@e\x11\xf1xy\x87S@8\xa7\n\xf3\xe2\x82S@\x06\xffB\xdc\xbd\x89S@9\x19\xc6\x9fVjS@k\x02\xe089\x9eS@ni\x12\xe4\xc3\xaeS@\xbe\xednwQ\x8bS@\x9b\xbf4\x18XxS@dQ\x86S|\x9aS@T\xf7\xb1_\x1b\\S@Y\xba\xd8\xfa \x93S@\xfepz\xdb\xf6\xb8S@J5x\xd9\xb0\xb6S@W\xcdE\x1dl\xcaS@t!\xeb\xc8\xf5xS@\x92Px\xa53\x89S@\xb7\xe3\xb3\x8f\xb9\x87S@\xd6\xc1%\x1d:\x7fS@m\x8cf\xb9\xe8\xbfS@\xd8K\xc68h\x80S@F.\x8bb\x15\x7fS@h\xe1\x15\xa9\x16\xaaS@\xe9\xf6>Vd\xc8S@W\xac=HA\xbaS@X7\xa7\xe8t\xb0S@\xf8\xcb\x10\xf8\x1f~S@e\xaf\t\xa7\xc2{S@y\xc56\xe9H\x9cS@}\xae\x037\x8a\x8dS@r\xb4\x8e\r\xa5lS@s\x87\xcb\xa0\xbcYS@\xd4\x9b]\x94?\xc6S@{\xf9\xd3\xb9\x94\xb5S@ce"\x82\xc1\x80S@\xd2\xd6\xbe&\xb9nS@\x04J\xccq\x1foS@W\\\xaf\xfd\xe2\x9aS@.\xc3\xfb\xc6>\xa5S@\x9c2\xd15\x0f\xbeS@\x1d\xa2Iy\x99\xbaS@ \x1b\xc6\xf3,\x89S@\xf6O\xe5?\xab\xb7S@z(\xca\xee\x83\x89S@WK\xc5\rEjS@x\x1a\x93FzYS@((\x85\x8b\x9b\x94S@\x8b\xdewQ\x15{S@A\x0b\xf1\xba\xaevS@\x8c\x15C7\xed\xcfS@\xd4Gk\xed\x7f\x84S@*\xffQ\xbb*~S@\x17\xd6\xdc\xa1*\x82S@\xefx\xa4\xe5\x06\xb5S@On!\xcc\xa1\x93S@\x0b\x0e\xc2S\xd8\xadS@d\xd0T\xc71\x80S@\xe9~\xf3@{\xafS@\n\x88\xce\xc7\xd3\xa3S@\xe0kH\xf9\xe2yS@\n\x1f\x9ep\x9e\x82S@)\xc7\x82\x11\xbayS@\xd0\xcd\x84Me\xb5S@\xe0\x07\x1eV\x02gS@\xbe0\xe8\xae-\x86S@\xfb\x1e\x98\x1b\x89\xc8S@H\xd7e\xbf)\x84S@\xc3\xb2F`s|S@3@M61jS@\xd6\xd4\xb4\xa4s\x8dS@[U,\x9e\xb5\x91S@\xb19I\xe2j\xaeS@\xd8v\xeb\xd0\x1e\x95S@\x8f\xfb\x9a\xb7\xb1|S@\x0b\x81F\xbe\xf9\x81S@\x12D\xf1\x9a\x05\xa0S@\xaa4\xd5\x15\xdd\xb4S@\x1c\xf8k\xe7\xa8yS@\xfaO\xeb#\xfe\x81S@C\xe3\xc0\xa4\x1f\xc8S@q\x03pg\xe6\xc5S@\xc0\x87\x8aK\x1a\xc5S@\xd7e\xe8X\xc6hS@\xd4$\xe4\x80\x92\xb4S@-\x0e\x83;\x19iS@\xd8*Jf\x93\xa4S@H\xba\xf2l\x9c\x99S@\xdaz\x16\r1{S@\xd8\x998\x91\xc1\x83S@\x9eg\x85A\xd8yS@\x08\xe8v\xf8g\xadS@\x0f\x93E\xe5\xc5\xb1S@He\x06]\xb0\x91S@.\x1c\xde\xeb\xf9\xc1S@\x8f\x1d\xee8\xb5\xa7S@\x14\xdfQL\x8a\xb2S@t\xb9\xd3W7\x99S@\x91\x00\x89\x16\xb5\xadS@\xca\r\xfb\xdd\x8d\x82S@\x1f\xd3\x1bR\xdc\xc8S@\xcb\xae\xce\xdf\xd2\x88S@\x02\x8c\xf9\r.\xb8S@8\x04h\x13\xf4\xb4S@\x85\x1f\x03\xffvoS@\x88\x1a\xd8\x8a\xec\x8bS@\x8b\x98\xb3+\x9a\x8fS@@\xba\x8a\x1b\x9bYS@\xdb}\xd7\x9e@\xaeS@\xe5\xe5\xb0\xe4;\x92S@\xa1\xbd\xf4\x9c5\xb9S@\x1e\xa9\xb1\x12\xb3\xb6S@;t\x98\xf3W\xa8S@\x9e55\xf4)\x83S@`\xf8\xb0\x87\xaf\x90S@\xdc#h(\x97\xacS@\xaar\xdeOd\xabS@H\xb0\xd5\x8d\'\xacS@\xc3X0\xd8\x80\x9eS@\x16sG.\xe7ZS@\xee\xc8\x18\t\xa0|S@\x9fs\x8d{\x02\xa5S@\x00F\xf9\x1d\xaf\x8eS@\xd5\x1b\x0f\xd8_\x87S@\xe2\xfd?\xd5\x82\xb2S@xwR\xba#\xb7S@\x7f.=\x0e\xdbyS@Z\x92\x9e\xc0\x9f\x93S@-\x90\xb6\xd4\xe3\xc9S@64T#\x91\xcbS@P\xdfF\x8c\x96\xd1S@\xe5\xf9\x07a\x1a\xd2S@n\r\xf5\xfe)\xaaS@\x0b\x14e\xd3\xcb\x8eS@T\x82\xd7\xc1\x9b\xb2S@\xb6\xcdCw\\\xb7S@6~\xd7\xf8\x9d\xcfS@\xf5%Vza\xb6S@\xa9\xaa"\xdc\x83\x8eS@\x1e\xc6\x0b\xf1u\xc9S@\xff}\x998*\xd1S@eF\x0f\xa0}\xcbS@QT\xbc.8\xadS@\xd4\xce\x9eG\x07\xd1S@"s\xa0\x7f6\xb6S@\xbeh\xa8\xf1\xff\xceS@n.]|,\xcfS@\x94\xa9\xb4\x17\xbb\xd0S@\x15Xw\xc9\xd7\xc8S@\xb2%\xd6\xf8\xe0\xcaS@o\x89\n\x8e6\xbdS@\xa0\xa1\xbd\x06\xadlS@\xc8\xffJ2+\xb2S@\xac\xa5\xed.\xe6\xbaS@pf\t\xf1\xe5\xbcS@zl\xde\x1d\xe5\xc8S@)\x81\x05w\x03\x88S@s$\x9b\x13\x97\xc8S@P\xb99\xc3\x13\xcfS@\x9a\x1f\xd5\x874GS@c@\x10\x13\xdf\xb5S@5~\xdeL\x0b\xc8S@\xfa\xd7\x9cC\xf9\xcaS@\xaec\x1b\xf9\x8b\xceS@\xe7(\xabm\xe3\xbbS@\x16mi%F\xbcS@#\xa5!\xf6\xba\xcaS@>1Y\xfd}\xcbS@\xb0S\x07\xea\x05\xd0S@\xd6\x81\x97H\xb1JS@\x05L"F\x8e\xa4S@\x819\x88d|\xadS@\xb97wK\x90\xbdS@\x8du-=$IS@F\xc0\x8cwA\xcfS@H\xd6\xa2i\xbbPS@\xfcB"p\xf5IS@e\x80P\x83\xfe[S@\t\xb6\x95\x05\xb3\xb7S@\xb1c\xc4\x1e\x7fzS@\xf3\xc9\xe0\x16_\xceS@"\x16\r\x16\x9a\xceS@\xaeWQR\x85\xb7S@\xf9u%a\x06\xbbS@\xf9,\x85\x93\x94\xabS@\x90\x0c\x07b\xbe\xb6S@\xec\x9a\xe6\x9c1\xbaS@$d\x13S\xb6\xb1S@\xdb\x00\xfek\x87|S@\x8e\xb8cW\x87\xbaS@\xe6i\xc9\x80q\xbaS@\x10\xacy\x1d\t\xc7S@\x1a\xcf\x1aQ\x02XS@n\x99"\x8d{\xb1S@61_6\xf6\xb9S@\xa5\xea\x17\xfb\x19\xb8S@\x8d\xccY\xe3\xef\xb5S@\xbb\xb9\xc7v\x11\xb6S@\xcb\x89\xda\xfe\x11mS@\n8\xceX\xa4\xc5S@\x08\x98\x1d\xced\xcfS@\xa0\x0fX\x9c\xcdxS@jY@\xb4e{S@\x8c\xfd8\x1c4\x9eS@n`\xc1\x9a\x08NS@\xc3\xdfj\xc6\x80\xa5S@4\x1a8c\xe1{S@!\xb1Q\x9a\xb9XS@`\xa4\xcc\xa3S\xb5S@2\xab\xad\xec\x82\\S@\xc1\xe1/I\x9f\xc3S@\x1f\xa8\xa4f\xc4YS@\x83\xf4K\xa16\xb5S@\xa0Q\xa8#\x18\x8eS@\x13\x0e\xd0\xc0\xc9[S@s\xe7?b\x13YS@\xba\x11\x1d\xf2\xa7[S@\x86\xcdN\x11\xb3\xb1S@\xd8\x88\xf4\xa9\xd5\xcbS@_\xfb\xf8%\x01\xb7S@\xd6U\x12:\x91\x83S@\x1bp\xcf\xf0\xc1bS@\x12\xcc&\xdb~\xaeS@|\xbc\xa7\xc7Y\x8eS@\xaa4\xd5\x15\xdd\xb4S@B\xdc33\x84\xb5S@\x199[\xaa4\xb7S@\x01\xde"H\x87\xadS@\x1cl\xd2\x8b\x8c\xcfS@\x98\xd0\xd0\xbb\xd8\\S@\xfe\xb4\x88\xb4\x06\xadS@S\xea\xc8\x8e\xd9\xb5S@\x1c\xbc\xa3\xaaz\xbaS@*[\xad\xde\x8a\x82S@\xbb\xb34\xb4\xd7]S@\x0eQ\xea\x85\xb3\xb6S@/\xd7}\x19sVS@\x14\x1b#/\xccjS@\xeb\x8c\xa0\xff\x8biS@\xc6\x92cC\x93\xcfS@\x82\xcal\x1b1HS@\x00"\xb8\xb0\x01\xb0S@~\x89H\x03\xb5\xc7S@\x03-{2\xcdYS@ \x8b\xeex)\xcfS@x.i\x86\xc7\xb6S@\xda\xa5\xf3\xb9v\xc7S@\x18bB\x88\xf4_S@\x07\xf7\xfe\xfe\xa5\xb8S@Qy 33ZS@\xa9>\xc2\xcbtZS@\x16\xbf\xe7:\n\xafS@\x08\xa4\x8b\x7f\xe2\xc1S@\xe3\\!\xd2\xb8\x83S@\\0e\x82\xd2\xcaS@\x1f;\x89\x01\t\\S@*\xca\xf2#\\[S@\x87\xd6]\x87$[S@HT\x82]\x16\xc7S@\x92\xd7\xa5\x141\xc9S@\x8eK\xf9\xbe\xc0\xcaS@/\xe2\xc7L\x8b]S@\xdd\xd22I\xa0[S@\x94\xa7\x13\x1bM]S@z\xc4\x91*\'\\S@\x14\x89\x10&9\xb6S@\xf8\x81Dd\xde\xb6S@\xd2\xdc*k\x05\x84S@\'\x96"\xa5_\xc7S@\x99-\x9b_q\x9fS@\x84,\x11\x8f\xf9\\S@1g\x10\xb8aZS@\xe4[\x187\xd7\xb7S@d}l\n\r\xb9S@"\x8f\x9aV\xe0\x87S@L\xf5\x0b7\x1a\xb4S@IN.8\xc7ZS@\x9c\xa5\xf5<S\xc9S@\x0c\xa4\xde\x01&\x94S@\x1b\xc1\xf4w\xb2\xb9S@n\x805mF\xb6S@b\xaaq6\x06\xa3S@\x18\xf2=\xc4$\xbaS@FP\x8d\x8d*\xc3S@\x9c&m\xc4\xb1\xc8S@\xc6w\\\x16\xc9\xb6S@Ozg@\xb5\xc4S@\x19\x9e\xd2Y\xdb\xc8S@\xe9\xb4F\xea\x96iS@\x91\x92q\x08\xd9\x87S@\xd0\xf9\x92\x16-\xadS@^\x91T\xf8\x08\xc3S@\x81\xac\xce \xa7\xacS@\x95Q:\xcd\xa2iS@\x84\xc6b\xfa\x13\xb9S@\xc9\xa1\x8aq\xb5\xb9S@\x90\x8b\xa9{P\x97S@,KM\x14\xf1\xb7S@\xfa\x97c\x0b\xd8\xc2S@\x19_\xb0\xe7\xb7\x89S@\t\x96\xe0\xdfh\xa5S@\x13y\xd2\x18@\xc0S@R\xae\xab\xaa\x7fiS@\x87\xb8\xecZO\x8cS@\xf1\x14\x8a\xa7\x9a\xc4S@\x84\xd6\x04>EhS@0\x99F,/\x80S@\x9f$\xe7\xc5\x8d\xadS@$\xe9\xa6\xaf4\xb8S@\xc6\x06\x881\xd8\xc0S@1\xaeP\xbe\x99\xb1S@*\x8c(f\x80hS@\xd4>\x9crW\xb9S@L\x01K\x0ck\xc0S@\x90\xcaSt\x9e\xc1S@U\x12\x08\x99{jS@\xab\xc3t})\xb5S@;\xa3\xeb_\xa3jS@\xb0\xc4\xda\x16`iS@\x96\xa57A\x9dfS@E\xf0\x14\x9d3\xb7S@=\xdd\x8d\x11\xa6\xc0S@\xcd\xb5\xc5\x91?\xc1S@8\x1e\x0b\xee}\xb1S@\xd6\x95\xa3\xc7\xc2fS@\x9c\xd3\xfb\x01\xa2kS@v&\xc1\x10\x94\x9eS@\xb3u \x97\xbegS@\xf3VJ\x86*[S@\xcc\x88\xcel\xbd\x93S@\xc9[7\x8f\x8c\xb5S@\xa1OwZ\xfbhS@\xffZ\x12S\xeaZS@n\xee`i\xeb\xc0S@VC\xd2\x95\xf6dS@4\xb6h\xd6\x93uS@\xe2E\xae\x11\x19\\S@\x06\xc8-\x18`\xa7S@\x06v\x0e.\x08\xbaS@+\xb3]:\xb7\xbfS@0\xf7\xef\r7lS@\xa6\x83\xd4\xe3\x94eS@\xdd\xf1\xc8\x14\xa9\xa7S@\x83\xc2\xe3d\xfakS@Q\xaa\x10V\xf3hS@\x08\xf0\xed\x94\xa8\xb9S@\x0f{l /~S@\x97\x81\xdd\x0e}\xc1S@\xbel\x8e)B\xc2S@h\xb6;\xc5(\xa7S@\x8a\xabj]\xb3\xa7S@TBEX\xb7\xc3S@f\xc8~Q\xf3\x9cS@\xec\x94\x8b\xf7[\xb4S@\xe9+\xf2\x05\xb0\xbfS@\xbb\xd7z\xf8\xac\xaaS@\xef\xb3\xa1\xc6\x99VS@4\'Xe\x93zS@%\xed\x97\xf9X\xa7S@2\xe0\xd3N\'lS@\xfa\xc2\x06nF\x9dS@\xbf\xc8\xdac{\xb5S@\xbeX\x9b\xf3\xfbyS@\\b\x88\xee#\xb4S@\xbe\x86\xe5\x1d\x9e\xbdS@\x9d\xf0\x17OQ{S@\x95\xb0\x84\xe0kzS@U\x11\xfc[t\xa1S@\x99h\xfe\xcd\xd6\xb7S@\xf3]\xfc\xb7\xb5\xb7S@\xf9l\xd3\xbf\xc8\xb8S@\x0f\xfc\xec\xa5tyS@\x1e\x8a\xde\xe86\xbeS@b\x02\xe3j\xd4\xafS@\x1d\xd7\xe07\xed\xa6S@}gI\xef\x12\xaaS@\xe2\xe7\xe7\x0f[\xc0S@\x99]\x91\xfe\xb5\xc0S@;\x91W\xed\x97\xa7S@WL\xca\xc4\xef{S@\xfaV8\x8du\xc8S@\x8e^\x0e\xd3\xa6zS@\x0cL\xb0\xdf\x15\xb4S@t:\xe1\xd4\xc0\xb5S@\xec\xc8\xa8\x05\xe7zS@\x01\xb8*m\xb4]S@O\xbfh\xf6\xa4xS@\xf8\x8fXS\x87{S@\x95\x8c\x91\x06\x1d]S@\xe2\\\xb2\r+mS@\x8dN90\xf3uS@\xb6a\x02\x03\xcb\xb5S@\xcc\x1c\xe1#1yS@\x94\xdc\xa04\xec\xb4S@\x16;\x1e\xcf9~S@q\x17\xa5h\xdflS@Sx\x13\x8eI]S@g\xf2|"\xa5\xacS@L\xde\x96[\xd7\xacS@\xa8\xe1\xc4\xd1\xb4|S@y\x04\x06\xbb\xa4\xbeS@\x10\xa5\xd9\xd9\x86nS@\rk2\xd3\xe7zS@2\x9a\xf7Xu}S@\xcf\xd2k\xa0\x02zS@\xb2`#\x19f\xacS@\x1a:\x16^q\xadS@Q\x00;\xc6c}S@\xb1"\xc4O\x16~S@m\xfb\\n\xa7\x88S@\x8bEH\xd7\r\x89S@\xcd\xfdm}*\xa5S@RI\xfd\xdd\x9a|S@\xc4\x10K.\x88\xc2S@\xc8+#z\xab\x93S@\xc7\xc4\xfcu\xc5\x9eS@P\xa4\x184T\xc5S@\xcbSu\xbb\x06\xa8S@i\xb5\x1f\xdeN\xbbS@\x85\x10\xf0\xdd\tyS@\xcd\x19L+8\x88S@\xf9\xd7*hRzS@,\x01\xb0\x9aL\xb5S@\xa5\xdc\x92\xee\xcbzS@\xdb\x9a(\x86\x7fnS@\x9d\xf3x+\x83\x80S@\n\\\xe9>\xce\xabS@\x1f\xd6Cj\xaa\xc1S@d\x07b\x9c\xc3zS@\xe6\xf0\x89R\xa6yS@C\x17\xa7\x84h\x82S@\x02\xda\xdeM\xc2\x80S@\xeb\x08\xbcJ\xc9oS@^^\x8a\xf7\xf6nS@\x1e^\xed\xafW\xb1S@(`\xd9\xc0\x9flS@\xd6\x144H\xbfzS@&7?\xde\xad\x83S@\xdf\xd6\xe8?\xe3\xb7S@\xf6\xcbo{\xaboS@\xfb\xcc\xedc\xe0|S@\x86x\xeb\xdaw\x83S@\xea\xee\xf5\x1a"\xbaS@\xf2A\x15\xee\xeenS@d\r\xe3\x1a2\x82S@\x99\xe6\x9c\xa4\xc3XS@\x19\x8e#\x14.\x7fS@\x8a\xe8v7w\xb0S@-\x8fK\x9f\xe1oS@+\x8e\xb0\xde\xf2\xacS@\x86\x8ar\xa3[\x88S@B\xb8m\xaa\xd9\xa4S@\x00r\x1f6K\xb5S@N\x7f\x9e\x1a\xf9\xb5S@m\xa0\x8b\x9b\xd3yS@\x8e>\x1b\x173\x8dS@\x1e[H\x17\x91\xb9S@u\x08m\x93\xc3\x84S@\xcf\xfb\'\\\xa4pS@t^\x1dg\xd8nS@\x91\xe5^Z\xd4\x94S@ )\x0b\xb3^\x9dS@\\\x83\x02\xc9a\xa8S@\x14\xbd\xcb/\xae\x97S@\x16\x03\x84\x99>\xb3S@\xe9\x8a=\x04J\xb5S@\x9f\xec\x9a\x8cW\xc2S@\xa0\xb0j\xcc\x8f\xadS@\x1e\x9e4\xbd\xf8mS@\xe9.\x1bL\xa7\xa3S@\xc6\xb8Z\x9e\xec\xa5S@\xe5\xa3\x9d~,\xabS@T\x1c\xd3\xc6%\x99S@M\x1evR\xb0\x85S@\xc3v\x1e\x97@hS@\xeeEz\xe7\'\xacS@9\xc4>i\xc4\x8eS@a%\xd1g*\xa2S@\x05\x15.\xff\x07\xa3S@\r\xb4\xcd<\x1a\xacS@\xd2\xecE)\x1c\x88S@\xc0\x0c\xae\xf8r~S@3T\xd5\xc2B\xadS@wo]\xd8\x9f\xb6S@\x9f\xfba\x11j\xb3S@\xea_\x81\xde\xb0\xaeS@\xcb\x7f\x1b\xf4v\xaeS@\xc3\xf4g\x18\xf2\xacS@\xba\x9a\xdcE\xb9\x7fS@\x83\x9fv\xcau\x7fS@\xd0\n\xce\x853\xa5S@j\xb9\xcd\xb6\xad\xb6S@Qvb\xea\x11\xb9S@\x91\x18\xb75HyS@\xe2\xec\x97{\x9a\xa2S@\xb5\xe6\xbf\x9er\xacS@\x0f\xfb,\x0c\xe8\xbbS@\x9f\xb1<\x1eL\xd0S@\t\xf1=\x87\xad\xaeS@3\x14\x8e\xc58\x9fS@\xe6\xa3\xcb\x9dr\xb7S@<\x9e\x0f\xe8\xd3\x8dS@\xdf\xe3\x9e\xd4mxS@\xee<\x8b8h\xb5S@\xe2\x06y\x1f\xfd\x8fS@\x00S\xb6\x86\xa1\xcbS@S:\x7f\xb4~\x85S@#\xfb\x87k\x00\xa2S@e\xdf\xabD:\xa5S@\xedv\xc9\xf5\x0b\xa5S@\xf4\x03QI\xbf\xb7S@\xf8\xa9\xa42.\xb6S@B;\x84\x12\xbc\x81S@\xdb}\xd7\x9e@\xaeS@\xc1\xef\xfb\x9b\xc3zS@\xef\x00\xd4\xc0\x0f\x90S@\xa1\x95\x92\xa9\x1fzS@2@\xcd\xd5\xf1jS@E{\xf7y\xa8\x96S@\x10\x06|o9\xb9S@\xdd\xec\x11\x8f*\xacS@\xa4\x90\x8aU\xe4\x7fS@6\xf8\x90\xdb\xf7\x83S@Cm8%\x15\xbaS@\xe9$\x0c\xd7\x9e{S@{\xb6<H"\x90S@zE\xc7\xa1G\x81S@\t]fT\xe6yS@7\x13\x00\x81\x84\xaaS@\x97L5U\xd6\xaaS@\xfd@\xd8\x93\x88\xaeS@]\x94d\x0f\xcc{S@as\xc9\x85&\x92S@\xc9q]D5\xc9S@5\xf6\xa8\x8e\t\xb7S@\xc5\xa4\xf3VA\x9bS@\xdaA\x8a\xd7\xb3\x82S@\x9c\x0cLWN\x80S@6\xd9\xc7;\x93rS@M\xcbD\xc16\x83S@\xbf\xd4\x9fO\r\x85S@\x8d\xb97\xa2\x07zS@\xbe\x84\xbc\tr\xb7S@v2cp\x91\x91S@\x16Pd\xea\xb8\xcbS@*\xefm\xb6t\xb9S@\x9b\x9a\xde\'\x06tS@\xb3\x04\xc6I\x88sS@\xfc\xad<4\x97\x9dS@\x92\xf8\xaei\xb1\x8eS@_\xf4h9\x0b\x83S@z\xc8P\xcc\xb4tS@\x1f\x97\xc6\xb3OyS@\xe7\xf83\x10\xd8\x9cS@\t\xa2SE\xb2\x91S@\xc9\xe55\xa8\x8d\x94S@\xf5\xca\xc3\xa8\xf8\x9dS@&\x8b\xbd\xe9\xd4\xb6S@\xc0\x1e\xa8_\x07\xb9S@\x15\xc9\x86\xb3~\x93S@\x03\xb9\xd3\xcc\x81\x8fS@\x8fI@\xc1\xbb|S@\x15\x02AX5tS@\x91P\x8ax_\x8fS@\x8a\x9d\x7f\xb2\x18\xb9S@\x17\xd6\xe5i\xd9\xb4S@d5\xeb\xf8\xd0\x9eS@\xfe\x96\xcd\xca\xd2\x91S@t6\xb2\xa59xS@9\xa4/b\xc0\x8dS@\xe8\xdb\xc4\xeb\xb1\x9fS@P/(\x0e\xc4\xa8S@\x1ff\n^b\x92S@\xcf\xe9U\x1f\xaduS@\xbeJ\xbd:\x9a\x9fS@\x03\xf2\x1d\xcam\x9fS@+o\xa2\xb2b\x92S@\x7f\x1b.\x13\xdc\xb5S@*{\xdd{\x13\xa0S@\xdc\xb2\xfc\x8e\xa6zS@\xdd\xb2\x98\xfc\x03\x8eS@{\xa2W\x13\xe9zS@\xea"\xb8\xc8\xdbwS@\xb2#\xca\x9f\xb1\x9fS@|\x0cW\x9d\xfe\x9fS@%i\x96\xfax\x9fS@Wb\x15\xbcw\x8dS@"i\xe6\xfb\x01\x91S@\xf4\xad\xd0\xf7\xa9tS@\xe3\xb5\xa2\x8fF\xa1S@\xc8\xefo\xa1\xf2\xbdS@<]VD\x8d{S@\xad\x86e\xab[\x84S@\x92\xb6T/\xbcvS@\x0e\xf4\xb9\xbb`}S@m?<\xad\xbaxS@\x0fu\x05\x12\xab\x83S@\x7fF\xf2\xe4\x04}S@Q\x93 #\'\xa8S@o<\x9e\x07M\xa2S@6:\xdem\x13\xb3S@\xe2\xa2\xe9pQ\xb3S@\x07\xdb2\x15D\xb9S@\x98\x84\xb4\xfb/\x83S@W\x89\xbd\xcc2\xa2S@\x87\x86\xa7\xa2QuS@\x17\x1a5\x7f_\x85S@gp\x16!t}S@\x85\xb9\x8a\xb2\xda\xa2S@T\xb4\x19\xaaL\xa1S@\xf2\xbc\xa9u\xec\x8dS@\xb3\xc4\xdd\x8dE\x83S@\xcc\x92\x15*\xf6\xb7S@\x1d5\x8d\xba\x8b\xafS@m\x98=\xd3o\x91S@\x16\xa4\x0c\xfa\x12xS@\xce-u\xfb\xb1\x80S@\xd6\xaa{\xe2k\x91S@\xfa|\xe6\xd3\xa2\x93S@\x0fC\xa7\xe3\xac\x85S@\x14\xccG\x97h\x85S@\xf2\x9f\xd4F3\xa2S@6\xe2){\x89\xb6S@\x821\rMl\xb8S@\xe5z\r$\x85\x83S@\xd0>\xff5z\xa3S@\x96\x98\x82l\xdd\xa1S@\xa8\xee7\xf9\x9cmS@\x08\xae\x83\xbe\xc6\xa3S@\xba\x03R^\x1c\x86S@\xd1\xd5\xba\xc3\x94\xa2S@\xb8\xbe*\xf4\x83\xb2S@\xb1\xe97N\xc2\x8eS@\xed\x8b\xcc\xc8\xccyS@BW"d\x9c\xa9S@>\xef\xa26\xb8\x98S@\x15.\x184P\xa8S@\xe8DQj\x85\xa9S@5\x19.7f\xa4S@\xc6P\x9an2\x85S@?\xd1\xd0\xb7dyS@wM\xd8\x89\xa4\x99S@X\xe2\t<\x01zS@\x89a\x0b\x00\xe2xS@4vT\xfa\xa2\xa1S@\x89d\xdc<\xd3\xa4S@\xdbl\xe0J \x97S@\x1a(\xa9\x8ba\x87S@\x95Of\xe0HyS@\xb6\xb1.\x12\xa3\x87S@S\xa0\x8czC\xa5S@S\xacX-_\x93S@\x97w\x89\xc3\xda\x83S@\x88\x13\xcfX<\xadS@\xefZ\x8b\t8\xa5S@\xfd\x82X\x9b>\x9bS@\xdb\x9fTTn\x93S@t5\xb12\xf8\x92S@D\xbf\x8e\x08\xa9\x88S@\x04h\xcc\xd2\x92\xa1S@\xb3T\xe7Kf\xb3S@\x16tzR\xef\x87S@\x9c\xd9\xd2\xc2\xa2\x89S@l\n\xa4O\x05\xb3S@\x98\xd7\x1dQ\xd1}S@\xe5\ne\xd4{\x89S@\xea\xe4K\x1c\xbf\x86S@>\x1f\x16}\xca\x84S@"HL\x0eh\xa5S@ycO\x0b/\x85S@\x96\xa1\x9c>HzS@K\xee:y\x9f\xa6S@5\xd0\x03\x91M\xa5S@\xa3\xafS\x93\x83\x9bS@\x14\xd0\xcf\xb4\x02\x81S@,s$\xb5\xf1\x9bS@\xbe\'}\xf1\x90\xa2S@\xd8\x82\xd8\xe7K{S@\xe3\x91ye\xc3\xb5S@\xb9D\xe1\x92;\x89S@\xfb\x9c\\c\xf1\x85S@\x96\xa9_7\x0b\x84S@f\xa645\xd8}S@\xaa\xee\x87\xd8\x87\xa7S@8\xfe\rd\xca\x9aS@\xe5\t\xf7pdzS@f\xb8\x00\xdet\x8cS@\xb4\xec^\x93\x19\x9bS@\xad\x0e\x88\t[\x84S@\x96\xaf\xcd\x95z\xb2S@\xc2\xb3\t+\x8e\xb3S@\x80\x85\x7f\x85\n\xb5S@\xab\xf1O\xd2\xfb\xa6S@[\xe8\xe9\xb9\xbb\x9aS@d[\xc8\xd3\xc2\x88S@\xa8\xa0!\x91\x06\xa8S@t \xb14\xad~S@\x1fE},\xf3\xacS@O\xee_<<\x8cS@\xfbY\xab\xac+~S@1\x912\x02o\x89S@\x11\x9f\xa8\xb9\x1b\xa8S@}\x1bd\x92\xfd\xb1S@\xbf\x14\x9a\x1e\x8e\xb4S@8\xb6\xbf[\x8c\xa7S@\xa1_>+\xf3\x9cS@2\x92s#\xc9\xb4S@)\xc9o\x08u\xa9S@\xe7\x15\xb5k\xe3\xa8S@\x86\xc6\xa4\x07\x93\xbaS@;\x91\x82S$\x7fS@\xefhe\xa8\x87\x9cS@\xb6\xc5mvP\x99S@\xa3\xa2\xcb\x1f\x9c\xabS@\xc4\xed\x15\xe1t\xa8S@\x13e\x07\xe3\xac\x86S@$\x10\xb1\x14\xf7~S@/\xad\xd8s\xb9\xa9S@MgH\x84.\xb4S@\x07\xf1\x07w\xd2\x84S@\xdf\x89U\xe85\x82S@\xf6\x80)\xaf\x9f\xa9S@\xf8\x9b\xbd\x9bX\x7fS@vh\xf1\xf1\xd8\x82S@\xd7_\xc2]{\x93S@\xbf\x98H\x038\xaaS@\xc94sv\xc3\xa9S@\xf6\xd7\xb5\xf8\xcd\x9eS@\xca\xa6\xac\xaa\x0b|S@\x08\x9b\xd77\xa4\xb4S@yX\x85r\xd1\xb4S@\xdd\xcf"\xc0\x8f\x87S@>\x81\xe4b;\xaaS@)\xf3\xe27Y\x84S@\x8c{\x04\xf3`\x81S@\x0e\xa9f\xf8x\xaaS@\x91\x88\x15\xa5b\x86S@\xad\xa3\xdb\xc0z\x7fS@\xe5b\x14\xd78\xb4S@\xcf\xd2\xb7<\x16\xaaS@\x0c\xfcX\x1c\xcf\x9aS@T\xe5\xe4\xdfY\x92S@\xcc{\xc9C\xd1\x9eS@\xe2\x07\xf7ls\x9eS@\xc9\xeaA\x8b\xe1\x8bS@q\xde\xb2%\xee\x85S@\xce\x0eC\xa0*\x81S@\xc2\x16\xef+\x86\xaaS@\xa2\x119\x96\x9c\x7fS@\t\xb1\xdbj\xa8nS@\x08}\x87w1\xa3S@\xa7L\xfd\x04d\xabS@\x12Kb\xbb\xda|S@\xb4\x90\xd1d8\xabS@\x05\x11(\x07\xe3\x9eS@\xd6~\x8d\xd6\xf2\xaaS@\xb7\xbe\x19B\xd8\x8dS@\xec\xa5\x128$\x86S@\x07En\xf4\xbb\x8aS@\xd4\xd7Z\x91f\xa9S@h\x86\xef$&\xaaS@oW\xd8\xc3\x1f\xb2S@\xaa\xb4\xe4\x87\x08\x81S@\x8c\xed_\xe0\x83\x83S@@\x103,\xd1\x82S@\xa3|`>5\xacS@\xa8\x8aQ)I\x9eS@\xb6rM\x81\xdc\xa3S@\xf6\x1d\xb8\x08\xd7\x8bS@\xf8\xbbk9_\x85S@\x8c.D\xf6\xd2\x9fS@\x13h\xf1t\xb7yS@\x078\xe3D<\x8dS@9\xc7\xdat5\xa7S@\xbd\x99\x13\x90\xf2\x87S@\x10#V\x1b\xb0\xabS@p\x82\xf8\xb9Y\x9eS@2\xdc\x14\x13\xff\xb2S@=\xd5o\x0f\xe3|S@j\xfc\xfa\xc8\x1c\xacS@F\x89r\xf0\xd4\x9fS@\xe7\xacj\xbe\x08\x81S@\xd2L\xb4\x8f\x93\xb2S@#(\xac\x96\x86\x9fS@\xeb\xc0Y\xbd \xaeS@.\x9dr\xf7\xc5\x9fS@:\rI2\xbe}S@U@\xd7\x9d\xfa|S@5\xfe\x9b7nyS@q\x05t\x16\x8e}S@\x1d/\xc3\xe09\xa8S@\xf8\x1b\xa2\r\x89\xa9S@\xaf\x81\x85\xa8\xe4\xb6S@\xe1\t\xd4Zj\x8bS@\xad\xe7\xeb^\t\x89S@\xf5\xe62\xda\xc4\x86S@\xe3\xd5U\xe4\xe4\x81S@\xf9\x8c\n\xbf\xa9\x9eS@bXX\xb4\xee\x8bS@Bc\xda\xb6}\xaeS@\xdc\xaa\x17\xdc<\xadS@\x899\x02 CpS@\xec%\x86g\xba\xa4S@\x0c\xb0^\xf1\xb6\xafS@&\xab\tm!\x87S@\xd8\xcf\x13\x10#\xa4S@O\xae!~X\x9fS@A\xd4\xd8t\xdf\x80S@\x95\x81.A\xe3~S@])]}\x03\xb2S@\xde\xd0j\xba!\xb2S@__\xc3\xcb\xf4\xb2S@aPW\x14l\xa7S@\xe4}\xb6\x8aS\xaeS@\x11O\xb2b\xdb\xa8S@\xdd\x85\xfb\xbfo\xb0S@\xfbh\x0b)\xf7\xaeS@\xf2\xb1\x91\x80\x04oS@\xf8u\x84\xe4\x97\xa5S@+\xc1lq9\x8bS@\xed1=\xba\x0c\xb5S@\x8f[;R\x02\x88S@\xa5)\xf9\x83\xc7\x9fS@cCg\xb0\xdc\xa7S@\xa3\xab\x11P\xe0\xaeS@\xc4\xc8 \xc8$\xa6S@ \'\x0fR\\\xa5S@P\x11\x94\x83\xbd\x8bS@P\xb5\x19\x93\xae\x81S@gE T\xb0\xa6S@D"Jc\x00\xa5S@\xb0\xa0?\xe0I\x7fS@\xd8\x07\xc5\xe3k\x83S@q\xbb\xef\x0e\xa9\xb0S@\x94\x88\xd5\xf3\xd9\xa5S@\xddw(\xc2\xd9\xa3S@\x95r\xa2\xfdt\xb1S@m\tc\x1e\x9b\xa3S@\x95\x89\xba\x1dO\x83S@\x1c\x9d\xb4\xe2\xd3\x81S@QV\x00\xa3\x14\x8bS@\xd1\x18\xe2\xb0\xd2\xa6S@\xe5\x0b\x9do\x1e\xa7S@\xbf3*\x02\x86\x88S@\x19\xa9\x1a#,\x80S@\xb6\xbd)Z\xd9\xafS@>&\xee\xc1\xeb\xa8S@\xa7]\xd9\xdd\xaa\xa7S@.\x9ap/\xc3\xa1S@\xfe\xa9n\x9b\xb8\x85S@E\xbb\xc99h\x83S@\xd9\x9dD\xda\xea\x83S@t\\j?G\x82S@\xf3\xf6u\x14%\x8aS@\xd2\x91\xd7\xb5&\xa8S@\xbcT\xa3\xcf\xfc\xa5S@[7\xd8\xee\xc5\x8aS@\xef\xd9\xd0\xd4A\xa7S@A\xcf_\xaf\x86\x8fS@F\xbf\x9c\xb8\xd1\x84S@\xae\xe8\xa6\xc0\xa2\x82S@\x89\xb7Y\xf2J\xa2S@\xdaC(\xf0\x01\x94S@\x86j\xfbj\x99\xa9S@\xac\rd\xe0\xef\xa5S@\xc0\\\xb3\xa6\x83\xa1S@u\xa7\xeaP\x8a\x91S@\x14\xbfp\xbd\xdf\xa5S@\x15bkv\x00\x9eS@y\x89\xa9\xd9\xd7\xa9S@\xe7\xf4\x18\x8fJ\xa4S@<\xd27\x91\xef\xa7S@V\xfc%\x10\xa1\x83S@\x83G\x19L\x17\xa4S@$D\x89y\xe1\xb2S@a\xccH(\xce\xaaS@\xbesj\xbf\xec\xa3S@\x02}J|\x13\xa1S@\x1e\xd4e\x10+\x8fS@\x82\xf4\x18\xa85\x93S@\xff\x02\xaf\xf0r\xa1S@\x08k\xc4C\x9a\x8fS@{\x17\xf6\x0c\x83\x93S@\x01Q\x95?\xbd\xb2S@;\x7f\xc7la\xa5S@\xa9wF\xe4\xac\x85S@*\xc9\xfeqF\xafS@"F\xaa\x12\xe5\x87S@\xcd%b\x13D\x87S@Q\xd5\xb4*[\x8cS@\x81\x19@B\x1c\xa7S@\xd0V\xe3\xca\xc1\xa1S@\xf3\xf4\xf3\x1eO\x82S@\x8a_\xf1\x9c\x0f\xaaS@2\x03\x0b\x98t\xaeS@\xd4\x8a\xb7\xae\x0f\xa3S@\r\xa8\x12\xd8V\x8fS@\xbc\x9f\xb5Z\xa1\xa7S@ \xfb\x8bu`\xabS@\xd9j\x88+\xaa\x9eS@\x8by<\x90\x12\x94S@\xcd5\xe3F\xb7\x8fS@.R\xb9\xf3p\x8fS@\xbc\xaf\x03\xa2\xc9\xaaS@\x1c} \x80!\xaaS@\x9c\x15\xfd\x97\xf0\xa1S@\xb2\xdf\xe3E,\xb6S@#=\x14\xef\xd4\x88S@\x9f\xadH*\xde\x83S@\xc6\xc8$\xcb\x8b\x88S@\x06\x93\x7f\xfb\xfb\xb0S@\xde\x19\xa9\x926\x82S@\xd1\xb0\xad\x18\xfb\x93S@\xf7\xff\xf8\xfb\x0c\xa4S@\x9c\n\xdfD\x9f\xafS@\x19B\xd5\xf8\xae\xb0S@?\x12\x08w~\xb6S@\x0eL~F\xaa\xa9S@#\xbc\xa93\xe5\x89S@@f \xdb\xda\xb2S@\x02\xdd\xdc\xab\xae\xa2S@I~\xb5\x12\xcb\xafS@G\xab\xcd\xb8\xc3\x91S@\xe8\xdcG\xac\xaf\x81S@/k\xbb\x17\xd7\x92S@!\x82\x005\x8d\xa3S@\xcb\x90|\xce\xf8\x94S@\x0f\xd8\x9e\xbf\xb1\x92S@\xcd\x9f|\xffk\x86S@\x8d2\'\xab:\x84S@\x88;`3\xc2\xb4S@\x84\xcd\xd6\xf6I\xa4S@5\xa4L\x7f9\xa5S@J\x88\xa6M\xa6\xa4S@\x9f\x1f\x9c\x9c\x9f\xadS@\xed\xf87Sr\xadS@\xa8\xe6\xe7\x86\x8c\xa3S@F!\x11\x8a\x18\x91S@\xe8I\x19\xba}\x89S@.\x0c\x81\x99\xcd\x8aS@\x1a\xad.\xa5\xa8\x83S@\xe0\xab(N?\x85S@\x8c\xdc\xedX\x8d\xb3S@\xe0\xc8\x95?\xc1\xadS@\x04\x0f\x97\xb4{\xa3S@\xce]\xe6s\xf2\xaeS@\x85\x03\xe7a\\\xafS@\xb4\x9dy+\x8b\xb5S@d\x0e\xeb\xa3;\xafS@H\x07\xa4\x0fpiS@'
p22
tp23
btp24
a(g3
(g4
(I0
tp25
g6
tp26
Rp27
(I1
(I7651
tp28
g13
I00
[truncated: 298,578 more chars]
