# Supplementary material for: Sea ice drift data for Fram Strait derived from a feature-tracking algorithm applied on Sentinel-1 SAR imagery
Source: Data Brief. 2018 Apr 19;18:1410–5. doi: 10.1016/j.dib.2018.04.034 (PMC5999601; doi:10.1016/j.dib.2018.04.034)
Supplement: Supplementary file 2 — Supplementary material [file mmc2.zip › fs_s1a_data/HH_filter200vec/FramStrait_HH_20141105T082616_20141107T080950.dat]

(lp0
S'S1A_EW_GRDM_1SDH_20141105T082616_20141105T082716_003144_0039D5_D664.zip'
p1
aS'S1A_EW_GRDM_1SDH_20141107T080950_20141107T081050_003173_003A71_429A.zip'
p2
a(cnumpy.core.multiarray
_reconstruct
p3
(cnumpy
ndarray
p4
(I0
tp5
S'b'
p6
tp7
Rp8
(I1
(I7192
tp9
cnumpy
dtype
p10
(S'f8'
p11
I0
I1
tp12
Rp13
(I3
S'<'
p14
NNNI-1
I-1
I0
tp15
bI00
S'k\xc0V\xea\xf0@3\xc0\xc1vW\xcf\xbfC4\xc0\xdb)\x03\xcc\x8c\xea2\xc0\xeb\x01\xa5C\x0e\x0f3\xc0p\x85\x11\xc58Q4\xc0\x08?\x0esoU3\xc0\xc0\x10\xa4L\xc5l4\xc0oy\x19J\xb0\t4\xc0\xee5\xe6RgL4\xc0g\xd4R\n\x0e\x864\xc0\xd8\xf2\xa3\x9a\xc6\xd32\xc0\xfaL\x86\xad\xdc`4\xc0j\x9e\xda\xa5\x13\x1e3\xc0\x97n\xa0\x98\x93\xdf3\xc0\xfc\xf7\x10Ea\x974\xc0M\xb2\xa0\x85\xea\xf21\xc0\xfc\x9e>\xed \xea2\xc0\xf1\x05\xb8\x03\x8bz3\xc0e4\x888\xf5\xbf4\xc0.\x0e\x8b\x97\x0f43\xc0!t\x9a)\xfcQ3\xc0\xac\x91\xcf3\xd8#3\xc0V\xfepQ>t4\xc0\xfd\x8c\x12\xbc\xee+3\xc0\xc7\xafx\x99\xaax3\xc0\x88\xe1n\xfbGI4\xc0\xaf\xf94\xba\xcb\xb50\xc0\x8c\x96\xc2\x19\x14\xea1\xc0\xff?\xd8(gI3\xc0\xd5P\xc2\xb8\x9d\xe13\xc0\x01N\xad\xd29\xd63\xc0\xe5-\x05\x82#\x9f1\xc0\x9f\xc9\xe0\xcd\xcf\x7f4\xc0\x90\xf4\x1b4^\x063\xc0\xf0\xd3R7\xf8\xdd2\xc0\x95Je\xcb\x95\r4\xc0\x90\xa3\xc3o\x81\'2\xc0\xc1\xb93\xd6\x97I4\xc0\x99\xf9\xeb\x9c\xdb\x984\xc0\xc6\xca4\xa3\xa8\x132\xc0U[n~l#3\xc0\xa0\x1ci\xc5\xf9\x1a4\xc0\xd4\xea\xb1fu\xef3\xc0\xf4\xe9\x90\xd7\x90"3\xc0\xdc|J\x92\xd5#3\xc0S\x1b\x84\xf1\xad&3\xc0S\x96R\x92\x8a85\xc0g\x89~J\x81[2\xc0\x1a\xec\x1f\r\xbc-2\xc0\xc2\xd6u\x90\xd7"2\xc0M\xe9\x8c\xb4\x96\x004\xc0{\xa4\x95\xd1\xfa\x1f3\xc0\x93\xcc\xd99\x84\xe43\xc0Tz\xa0\xff\xc9l3\xc0}\xe8e\xd1\xda\xe62\xc0\xb3\tk\x11 D3\xc0~\xaa\xcaK\x89\xcb2\xc0\xf8\x9e\xd1/\x95\x8a4\xc0\x01\x92\x18\xb0h\xe83\xc0\xef(n\x8a\xfc?3\xc0\xdcL\x81a\xda\x834\xc0\x92\x10\xf3<\x1eO2\xc0b\x13r\xef\x86@0\xc0c\x95\xab\xeb\x1203\xc0\xc0\xa5j\xe5\x0en3\xc0\xb1\x86\xa4\xb1\xb4\x0b3\xc0 \x1e\xa1\x8db\x0f2\xc0Y\xc0!\xac\xd4\xf22\xc0\x15\xea\x0b\xd4\x9fB4\xc0G\x89\x8b>O\xd83\xc0\x9aE)ld\xe43\xc0\xd4\x04\xb6\xe1\xea\xf13\xc0\\d\x7f\xee\xfb.3\xc05\r\xdf\xf1u\xf03\xc0\xb1@$R\x16.4\xc0\xd7\xee\xf7;\xe2n4\xc0\x04\xa4Y\x02}\xbd3\xc02\xab\x99E\xd1\xb12\xc0U-U\x08WH2\xc0)\xd7\x87Al\xb63\xc0\xffW=\xdc\xb41$\xc0\x1b\x81\xaa\xa4\xa3\xd42\xc0NBq\xc5\x81c3\xc03g\xd7\x8a\xf6^4\xc0^\xb6\x11X\xfb\x104\xc0\x8d\x9b\nfM54\xc0"\x18!\x10\x7f$4\xc0\xeb\xbe7?J\x153\xc0\xcax\xef\xf4H)4\xc0y\xfe\x98\x15\xa9r3\xc0bK\xee\xd1\x1b53\xc0\xad\xae\xcd\x80\x0f\xd32\xc0\xe16\xb8a/\x0e2\xc0\xc7s\xb4\xedp,3\xc0\x1b\xd4`\xe2\xc1\xc82\xc0s\xf61sM\x192\xc0\xbb\xa6\xc9\x93[\xcb2\xc0\xe0\x85\x94\'\xa7\xb20\xc0o\x91\x1d\x0c[\x0c2\xc0T\x17\xce\x0eZ\n4\xc0\x91)\xa9\x9c\xef\xbd2\xc0\x9fT\x02\xef3\xfd4\xc0m@bW\x08U0\xc0o\x8e\xe1\x95\x8b\x0b4\xc0,K,L\x08\x8b3\xc0\x8bA\xe8\xcc333\xc0\xf2\x98[\xf0`I4\xc0C\xbf:p\xe6\xa83\xc02q\xc3a\xba\x132\xc0\xbd.,O\x04O4\xc0f\xad\x01\xde\x0f\xf83\xc0j\xfdPJ+43\xc0\xbd\xac\x0f\xa0\xa2\x0e4\xc0|;\xb9jY#3\xc0\xceZ\xb2\xa3S}2\xc0_\xbb\x0c.\x8de4\xc0\x1fR\xc5\x99\x19\xd52\xc0}\x95\x02\xfe\xbb\x154\xc0\x10`\xda_\x97\x023\xc0\xbf\t\xb2T;R3\xc0\xc1jY\xd9\xe5=4\xc0\x95\x9d\xcfu\xdf?4\xc0\xf0\xcf\xb6\xdf\xd5C3\xc0\x9c\xac\xdc\xf7\x01\x154\xc0\x15\xbe-Q\xbdF4\xc0\x1e\xc8@@=\x184\xc0\xa3o2h\x91Z3\xc0\x95\x8c\x99\xcc]\xd93\xc0\x02\x8e*\x0f\x9d\xd73\xc0\xea\xa3\x02\x05,?/\xc0\xa3X8\x06\xf6\xac2\xc0\xf6\xa1Rz_\xe31\xc0\x0e\xb9x\x93\xca\xa43\xc0\xdf|$\xc1\xe2\x8c3\xc0.\x9c\xda\xb5\xee 3\xc0\xf5%\xf1\xfa\xc2\xae4\xc0\xc4h\xf0\xe3 \'4\xc0N\xc9\xf7\x95\xeb43\xc0%\xcb(\xe1\xde\xf81\xc0?4v\xd7\x83)3\xc0\xf3;\xca\xc2VY0\xc0\xe2\x11\x88\xec\x01p3\xc0\xdd\x124\xad\xe9\xf03\xc0s\xa2\xc1\xa2\xb0f3\xc0y\xf0\x7f!\xf964\xc0\xf1\x83\xfe#~\xa74\xc0!T\xe9\x1eo53\xc0\xe0nu$\x19\xf03\xc0\xb4\xff\x9c\x11\x10\xc33\xc0\xa4km\xc5)\x0b2\xc0\\D\x86\x92\x97\x802\xc0\x9d\xf7\r\x9b\xac\xe33\xc0P\x9ds\x00i$4\xc0z\xf8\xad\xa8\xa0g3\xc0\x05\xf0J\x1bG 3\xc0\x19\xea*\xe9\xa0\xf03\xc0\xaf\xd2\x83&\xcb63\xc0\x0c\xbc\xfd\n\xd975\xc0\xf3\xc7\xb1\xa7\xd4\xd42\xc0&\xe8\xfc\xb7\xdf\xb72\xc0\x8b\x82\xb2Y\xd5\xb33\xc0N\xfb$z\xb1\xab3\xc0x\x91k\xcf\xc3 3\xc0\xc6\xd7*\xff\x9fi3\xc0\xc3\xd4I\xba\xafv3\xc0\xceC\x84\xe2\x9dB3\xc0\xff\xd8\xce*\xed\xa23\xc0\xae\xf2\x83=\xc8\xe12\xc0\xaf\x98~\xe3b\x0e3\xc0\xa5hq\xaac&4\xc0Tc\x10r\xafX3\xc0b~wh\xc8r3\xc0h\xf7\xfb\x8bK\x013\xc03\xabz\xaao\xe83\xc0\xfctX\xc0$;0\xc0K\x98$`\x10\xf61\xc0\x17\x11\xcfz\x1e\xf24\xc0)\x1b\x11o\x19~4\xc0\\\xbep\x81\xb6\x8b3\xc0\x83\x9e\xd9:\xd7\xe83\xc0\t\xce1>\xa0[3\xc0\xd9|\x06\xecF"3\xc0\x8d\xfd\xe1i\xc8\xf82\xc0\xee\xe12\x1d\xf9\xdb3\xc0rvW\xd1KC2\xc0\xffc;\x8f\x03\xd50\xc0O\xae\x1d\xedp\x194\xc0\\/~\x87^\x1a3\xc0q\xa6?/\xa4&3\xc0\xd6_\r\xa5h*3\xc0 \xfeO\x02o\xfb2\xc0\x9b\xb4\x9a\x8a\xf7\x124\xc0\xde\xd9\xee\x80\xc2(4\xc0}\xb0\x9dk\xc2\xcc3\xc0x\xf3#\x8b\x0fN3\xc0\x9e\x1c\xcc2\xc5{3\xc0\xb97=\xcbp\xeb3\xc0\x93p:?\x9c\xe03\xc0\xa3\x188_\xd9\x1b3\xc0P\xa1\x90tTL3\xc0\x17\xda\xbb:\x94/4\xc0\x7f\xa8!x\r#3\xc0\x86\x08\xa9=K23\xc0I}\xe6\xd4S\xfa2\xc0I\x17\xeaY6\xa63\xc0&\x05\xa2\x9du\xfa1\xc0\x9d\x9d\xc9\xde\xfc43\xc0\xe4H\x04\x82P\x014\xc0g\xa3\xf8\xa3`\x823\xc0\x15\xfc\x84$a\\5\xc0\x13\xedJ\xeeeH3\xc0\x0e\xa6\\u\xf6\xcc3\xc0L\x03\x86z&t3\xc0\xf5\x98)K\xc474\xc0\x18\x18\xc3\x16O15\xc0\xed(\xe4\x888\t3\xc0H\xa6\x1c\xc9\'\xb13\xc0o\xa4$nz\xd72\xc0\xfb\xbc\xa1K\xe9\xae3\xc0\xde,ih=t0\xc0E\xb9\xc3nGq3\xc0\xaca]\x12\xefC4\xc0\xc4\xc2y\xad\xbf\xa43\xc08\xaa\xbe\xff\x8a\xc31\xc0NhM\xf7\x92J1\xc0\xf0\xf7\x9f5\xe0K4\xc0o\xabj\x01\xd6\'3\xc0o\x1d\xc0\x03\xfb\xe43\xc0\t\x046\x87b\xc92\xc0\xce\xf8\xdb\xbfQ\xd13\xc0\x85\xf0\x0f\xe9\xe0}3\xc0XY\x1f*\x8ew4\xc02\xf5\x87\xf1\xafJ3\xc0p\xd8\x16?W+3\xc0\x14\xc8\xe4-\xc8\xcf2\xc0\xcaX\xa4EMO4\xc0\xab\xa9\x8a\x8f\x13*3\xc0/,(\x8d\xf5X3\xc0+\x8c\xae\x1d\xa5\xec.\xc0\xf9\x1d\xdfl\xad\xcc3\xc0\x17\x9d\xce\x00\xa4\xdb2\xc0\x0c\x84\xb17%\xd72\xc0-\x02\xd9Q\xb3Y3\xc0L\x8fTUzn3\xc0\x05\xc9\xf5\xc1\x8ej3\xc0\xb4M\xc3\x19\x81\xfb2\xc0\x7fc7\xb4\x01\xf91\xc0I.\xad\x9d\xd9\x172\xc0\x04\x15\xd1}\xe223\xc0\xf7\xf8\xd0:\xb0\xb82\xc0\xfb\xf75\x04i\t4\xc0\xc0\x8fN\xab\xb863\xc0\xa2_>S\xc7\x1f3\xc0yBEc\xf5>4\xc0\xad$\x18a\x86\x193\xc0#\x0e\xad\xdd\xf4\xab2\xc03\xa0\x0c\xfa\xb6\xda3\xc0\xb1v\xaa;\xe6\x7f2\xc0~\xba\x12\xe9\x83\xf01\xc0\xe3\xf7\x97\xbc\xe0\xff1\xc0\xcc\xa25\r\xa1\x812\xc0\xc6\x92w(\xd6\n2\xc0\x88\'\xd1\x9fR\x154\xc0\xa9\x80\x9b\xb2\x98\x194\xc0G\xe30c\xdd\xb33\xc0\xaf\xf3(D\xa9G3\xc0\xb6\xa6\x8a\xfe\x84\xb62\xc01\xc3\x1e\x9a\xd0S3\xc0P\xa0\xfb\xf9\x9b 4\xc0C\x04\xa1#\x0bY4\xc0\t!\xc7\x93\xcf-4\xc03\x1c>\xf6\xd1@5\xc0\xc6-\x84-\xf2\x143\xc0\xe1\xedF\x9f\x17\x183\xc0\xcd\x8b\x98\xacH\'4\xc0\xb4\xee\x86\x0c\r-3\xc0^\xe4\xa82\x19\x163\xc0\xfd\x06\\FD\xdd2\xc0\x10qy\xc9^\xca3\xc0_\x8d{\xdfcf2\xc0\x18\x0eK\xeb\xaeZ4\xc0\x8c\xffLd7K4\xc0\xf7\xd1D\xc7w\x083\xc0I\xd3\xd9\x9f\x1a\xb34\xc0E\x825\xa2\xb1\x123\xc0\xc1#\x17\x1a\xfe\x162\xc0\xd2U\x14k\xe5\x1e4\xc0C\x04\x1fV<&4\xc0\x14\xb8\xd7\x15\x03\xbc3\xc0\xc3\xebD:\tM3\xc0U6d\xa8~_2\xc0p-\x05\xc0\xfe+3\xc0\xd5}u1\x14D3\xc01\xc4\xa8si_4\xc0\xffBK85{3\xc0bZ\x89\xfbA\x1b4\xc0@V\xe9\xd7\xfa 3\xc0\x00@xu\x8fe3\xc00{\x80\xde\xdcq4\xc0\xb6O\x80qr\x992\xc0-\x0b\x0f\xaeG\xbd2\xc0\xe2\x93c\'\xdc\x002\xc0\x10s\x8e~\x84F3\xc0\xae`Z\x8d\xbc13\xc0\xdef\x94\x81Au3\xc0\x1e\xb7\xec\x976{3\xc0.\xd0}\xf9!33\xc0%\x13\x16\xb2\x9dN3\xc0\xe8S\xfe\xd30\x043\xc0\xef\x1e\xf2\x1f\xd7r4\xc0<\x0b\xd8\x96\x1d\x143\xc0\x9bm8q\xb0\x894\xc0L\xdd\xc8\xf4\xe9\xa63\xc0\xf4\xb8\x00]\xd3\xa63\xc0\xa0O?\xf0\x96 4\xc0\x85\xf8\xfe\x11Pc3\xc0.i\x8eE\x0f\x823\xc0\xf5\xe99D\x8d 5\xc0\xfa%\x00\x94G\x973\xc0\x92\x08V\xc7\x81\xb63\xc0\xcd\x9a\xee\xec983\xc0F\x03\x0eg\xf7l3\xc0\xcdu\xaey#(3\xc0\x07\x9e\x1eq\xa1\xf23\xc0.\xb9\xd8\x1bSG4\xc0\x18E\x81N\xcd\x074\xc0w\x9c_2E\x983\xc0\xff\xf7s:\xe8\x154\xc0z\xdbN\x98\x15\x1b-\xc0"\xff\xe2\xe0\xfb\xbe3\xc0\xf5<\x82\xc9\xb2\x8e \xc0\x82\x17\xf9\t\xf1\\3\xc0b,\xbb\x9a0\x003\xc0\xb6\xae\xe8\x9a,\x844\xc0\x885:\xe2\xa4&3\xc0\x9aP\x17\xfa\x9bL3\xc0w\x153q\x07%4\xc0\xc5*$\x80\x14\x1b4\xc0G\xe7\xc1\xd1\xb2\r4\xc0s^\xa8\x85,\x9e3\xc0e\xe0\x9cM(Z3\xc0\xa9\xcf\x9bJ\xe0\x8b3\xc0\xfd}\n\x12\xbc\x063\xc0\xd3\x81\xb1\x8d\xc854\xc0p4\x16\xf4\x1b\x161\xc0J\xe76\xac\x14^2\xc0G-\x97\xa7\xf7\x063\xc0K\xb2\x15\x1aoV4\xc0G7\xc1e\xbe\x024\xc0\xda\x94\x02\xc5\xc154\xc0[\x86\x89\x18\\i4\xc0Q\x02\xb3\x98\xb4\xe81\xc0\xc6q\xfa\xa2v\x0e3\xc0k\xbb4\xd1\x87%3\xc0\xb5\xd2tfIn3\xc0\xbbL\xe1#tb4\xc0\x9b\xfb\x852\xd0\x103\xc0\xe3\x9d\xa8\x1a\xf4#4\xc0J\xc9s)\xa7\xd62\xc0\xfc"l\xef\x9c\x184\xc0VF\x8d\x1d\xee\x813\xc08$=o\x0f+3\xc0:\xf3\x95\x11\xd2\xf23\xc0\xba\xb6Mx]\xce2\xc0|m\xb9$\x8d\x104\xc0\x8fo\xcf.P&3\xc0[(\xf9\xc8"U3\xc0V\x04Q\x07\\03\xc0\xd72\x0bA!\xc53\xc0v\x96W\x18z\xf93\xc0\x83\xfcI\x1b{\x1f3\xc0\xf1\xd7L\x03\xcbn3\xc0\x82\xc0\xea\xd2\xbc\x884\xc0\xa7\x9f\xdd/\xff\x7f3\xc0\xdc\x1c\xb1qN\x172\xc0\xbb\xc6v\xe0"\xa34\xc0\t\xc2Ldwa4\xc0\xe2uz\xfbW\xb53\xc0l\xc2\xb5i-\x933\xc0\x0fy(\x17B\x1e3\xc0\xa9\xdf\xc2<\xb6\xef1\xc0\x98\x8d\x89\xe6\x12]3\xc0\xcd\xc4K_\xf5\xd32\xc0K\x9a\xefy\xc8\xee1\xc0\xef"\xf9\xdc\x14\xb13\xc0_g\x8euSD2\xc06\x88\xcd!AQ4\xc0\xe0\xb0!)\x8e\x874\xc0\x84\xa6\xa7#35.\xc0\xad\xb66\x11P\xd03\xc0S\x932\xc6[\x8d1\xc0\x8b\xdc\x01\xf8\xd5\xed2\xc0r\xc3\xde\x96\xdc64\xc0\x82\xdb\xfe\x0e\xc1\x102\xc0rA,&\xd2[3\xc0\x07\x01\xa6\xf2!\xd91\xc0\x86\x0c\x1a\xcbKL3\xc0\xb0\x06\\\x17\xd9\xfb2\xc0\xa6sD9\xc6\x063\xc0\xa8!\xf6\x8ew\x035\xc0g\xe6\xe6H\xe3\x904\xc0\x10z\xe9\x8d"\xca3\xc0L\xd3\x99\xb2\xf594\xc0\xabd!B\xa7P4\xc0\x86}s\xf1Vg3\xc0\x03M\xb7\xb7\xa1-3\xc0\x8e\x8b\x9c\xb3\x7f13\xc09\xf0N\xc6\xa3\x1b4\xc0\xae\xfb\x82\xa5\x17Q3\xc0\xd3\xda\xec\xc4\x8c%3\xc0\xc9t+\x99\x8f$3\xc0\xbb\x0c\xe0<\xc5\xf42\xc0|\xdc\x97L\xe6\x8d3\xc0\xa9O\x0f\xfb P3\xc0\x80\xe7-_\xf2\xbf3\xc0b\xe0\x86\x03\x80C3\xc0\xd6\xeey<\x1cG3\xc0?\xb2\xcd\xa8\x91\n3\xc0\xa8\xe5\x17\xab\xa2\x873\xc0>\x17\x05W.\xdb2\xc0~a\x14\x87\x8ab4\xc0\xbe\xd7R\xd8\xd1%3\xc0\xcf\xa5G\x00\xa5\x143\xc0\xb6\x10\xf0\x83\xb9\x8a3\xc0\xdb\xf9\xfa\xe3@f1\xc0G)\xd6\x8d\\\t4\xc05\xe0\xe2\xea\xc6\xdc2\xc0X\x80\x1f\xf64\xe43\xc0\xe3\xb6\x11*ny2\xc0\xc0\xadE\xfe\x16!3\xc0\xb0\xe0NV&+3\xc0?W\x86\x05c\xc32\xc0\xf3"\xfcW\x8bk3\xc0\xb1\xa8Gi\x9fk4\xc0\xdc\x03\xd35\x11\xf02\xc0\xd1,\x0c\xdc\xbf<4\xc0\xd4\x86x\t\x9f\x1c4\xc0\x10\xbd7\xe3\xd1\xee2\xc0\xd5\xcc\xc2NB\x833\xc0\x14M*oG\xd22\xc0\x01(\x0c\x81\x87f3\xc0\x80\xa4v\x19\x1a}3\xc0\xf6W\x1c\x9f\x10\xcb4\xc0v\xb4\x97\xce\xff#3\xc0\xeaM1\x88\xc7\xd43\xc0\xb9t\xec\x1c\xb6\xe02\xc0\t\x92!n\x02H3\xc0w9\xbc~\xf4^4\xc0\xf0\xc3w\xe9~|3\xc0\xa8\xa0\xa1%\xe9\x1b4\xc0\x01\x93\xd8\x91\xae43\xc09\x17\xfcK\x97\\4\xc0@\r0B\xe4z3\xc0i\xf2\xa55\x84\t3\xc0\xb1\xef\x1a-{\xf61\xc0\xab\xd4\xcf`\x9b\x923\xc0\xad\xba\x00dFO4\xc0\x8a\xf6\x951\xca\x964\xc0\xbe\x80\'\xc3\xfb^3\xc0B[\xe2\x1aW>3\xc05\xads\x89\xcf\x1a4\xc0^\x1b\xf2\xffyF4\xc0\x12\x1c\x95\xac\x8f 3\xc0\xc8k0L\xa9)3\xc0\xeaK\x15\x97\x99(3\xc0\xe9\x1f\xe7(\x88\xef3\xc0\x18\x1eqbK\xd72\xc0\xddt\x8e\x86\x0f43\xc0\xa0\xee\xe6\x80\xf3\xcb3\xc0\xb7\x1beI\xa2\xe53\xc0G\x18\x08^J\t3\xc0s\x85\xbb\x1c\xb5c3\xc0\xc8,\xde\xdd\xa4\xb42\xc0\xacG\xdc\x17\xc1\xfc2\xc0:E\x95\xdf\x06\xe34\xc0\x0eCD\xc8\x05\x8d3\xc0\x1e\xb6E\xfa#~3\xc0\x04\x1e\x89#\xd7\'2\xc0tf\xe2\xc5\xfe\x843\xc0}>\xf8%\xd0w3\xc0\xf6z\xd3f\x8b\xf73\xc0Q\x87\xbf\xbc\xfa\xd42\xc0\x06{\xfb\x9c\xf4l3\xc0\x19\xdb\x06\x00\xd5\x114\xc0\xe5Gib\x9e\x844\xc0\xbb\x9b\xb2\x0c\x1a\xbd3\xc09\x99XD\xee\x191\xc0y\xf5b9\xf4e3\xc0=\xa2=\xfc\x1d]4\xc0`\x01\x83\x05\\\xfa3\xc0\xcf\x8c\xdb\xec\xed\x184\xc0M\xe4C\xc1e\xe31\xc0u\xe8\xd2~7\x1a3\xc0#C\xe4\xd4\x1e53\xc0\xf0,\xd6\x12u\xe63\xc0\x85\xb1i\x0bRQ-\xc0\x11\xb7\x97\xa1\xdb\xf83\xc0l\xb6v%\x03#3\xc0\xd4~\xe5\xde\xe4<3\xc0\x9b\x85\xca1\xd0q4\xc0;pQ\xf6TM3\xc0\n\'\x86\xb7\xc3\xfc3\xc0{\x84O\xca\x8c\x173\xc0\xa8\x9ad\x1b`:3\xc0\'\x19d\x0f\x8613\xc0\xb0mN\xd9\x88\xf82\xc03k8\x0cU\x1e3\xc0t\xb9z\x08\xc3\x862\xc0\x07\x1e\x10\xc4\x9bM3\xc0\xb2\xf0\x14\xc5Y\x1f2\xc0S8IC\xaa*3\xc0{\xc4D\xba\xdb\xe92\xc0\x9b\xb1\xac\x1dl\xdf4\xc0\x9f$yx\xf1|3\xc0J\xc8\xec\xd6\x84w3\xc0\xc6\xd6\xd0\x0b\x14\x072\xc0\xf3\x01\x14\x96>@4\xc0*\xa4\x0b2T\xce2\xc0\xf2\xa6`\xe6D/4\xc0\x9e\xe9\xc5\x97\x06\xdb4\xc0\xf22\x15\x11\xeb\xaf3\xc0\xa7\xdf\xbf\x90\xb5\xad3\xc0k\xd8\xe1\x92\xec\x073\xc0\xacH\x97M\xc7\xea3\xc0\x15\xd3<?\x87\x892\xc0\x8c\xaeit\x17\xb93\xc0\x12\xd7\xf0\xf8$)-\xc0\x8c\x8b*\'\xf8\x853\xc0\x97\x88\xa2\x10{\x883\xc0h\xcd\x82a\x85v3\xc0H\x01\xfc\x8f(\x123\xc0\xf1:\xed\xc0\xa6c3\xc0r\xb4\xeb\xad\xac\xd92\xc0\xcc"\x83\xc8\xb5\x803\xc0\xfaf\xdcM\xa6H3\xc0\xfc\x15\x8b\xb8\xfc+3\xc0\xc8\xcc?\xa0\xf4 4\xc0AW\r\xa0\xf804\xc0\xb0\xa8E\xc6\r\x053\xc0\x92\x86w\xd4\xfa\xcf4\xc0D\xc8\xe3z\xdeD4\xc0\x08(j\x13G85\xc0\x87:\x10\x9d\xf4\x0b4\xc0\xbfT+?q\xe13\xc0|ix\x99\xc0\x884\xc0xR\xa6\x9a\xa6\x073\xc0o\xaf\xe9qj\x004\xc0$\xb5p\x8f\xb9X4\xc0=\x05-\x92\x15n4\xc0i\x94\xefp\xc8\xa92\xc0\xa7&W!\xf9.3\xc0\xea?(5\xfb\x1b3\xc0|\xea\x8a\x1d\xc2\xe22\xc0I\xa55\xac\x15&2\xc0\xa8\xea\x10\x81/92\xc0<WY_q\x955\xc0\xb9\x87\x9d\xea\xc3\xa83\xc0\xbb\xfduS\x9014\xc0\xb7dw\xa2U\x814\xc0\x83\xaf\xca\xd4\xe3A2\xc0\x12\xe8`J\xf6\xd83\xc0dh\x86\xcc\xa2\xf53\xc0\x98z\xff\x1d\xab\xb13\xc0q\x86\n\x98%`4\xc0\xe9G|\x07\x02"3\xc0\x16k=3\xd8=3\xc0j\xec_\xc5H\xa23\xc0\xdd1l\xf7\x0b/3\xc0\xee\x8b)\xce\x8am4\xc0.[H\xfa\xee\x843\xc0\x96\xdc\xdc\xde\xf7\x1d2\xc0\x1b\x9c\t\xd4w\x802\xc0\xd9\x10v+J>5\xc0\xff\xd3\xf9%\x08\x7f4\xc0ty~q\xa4\x82-\xc0\x90\x1eT\x80\x95\xcb4\xc0\xa2\xddV\x98\xa4\x082\xc0\x7f#\x1cu\x1f\x0c3\xc0\x93\x02[6\x1a\xdc4\xc0\xa0+\xb5\xe5-\xc84\xc0\'\x1eT\x1c\xaaY4\xc0\xd1\xcb\x9d\xf5\x1b"3\xc0z\xf02\xc9\xa1M5\xc0\x04\xad\xb5\x82c\x083\xc0ZXkt\x9e\x0b3\xc0\xea\xb2\xa5\x1f\xe2\xcd2\xc0\x8fQ\x8b \x9f\xdd2\xc0s\xa6\xab\xf6\xdb\x8e3\xc0\x8a\xb2\'\xbf\xfaN4\xc0Q\xf0px\xb1k(\xc0 _\xfe5\xc5\xfe2\xc0\xd0^\xdeN\xb7\xa74\xc0\x85k5\xd9\xa423\xc0.\xe3\x87\xcb\xe6L3\xc0ah\rV\xfe71\xc0\xe2\x9eN\x87,\xe13\xc0\xdc}-\xadn\x174\xc0H\x98\xf1\xe4\xe7;3\xc0\xa7\xeb\xd2\xd6N\xfa3\xc0$,!<^\x913\xc0=\x13\xf3\x8a\xc4\xce1\xc0\x18.\xc4h\xe5$3\xc0)\xb2[z\xa8B3\xc0\xfa\xcc\xd6\xbd[\xf81\xc0\xc3%\x89$\x87\xd60\xc0\xf7-\xcbmBT4\xc0-\x06\xbb\xc2SB5\xc0\xa0\xd4\xb3\xfa\xc8?2\xc0\x0cl\xdf\xec\xcfc-\xc0$_2\xe3\xaa\x005\xc0r\xbdE\xb1bc4\xc0\x9e\xa6\x85)\xaf!4\xc0e\xc9\x07l\x99c3\xc0]^\x94hH\xd04\xc0E\x83\xa4A\x1ew4\xc0y\x89u\x11jn-\xc0\x1f\x93\xf2\xef\xe5\xd02\xc0\xc2\x8f6\x82\xfa\xfa2\xc0\n\x02H\x8d\x19\x12/\xc0\xf3}:O\x8a#3\xc0TzK \r\x00&\xc07\x08\xb13\xff\xf51\xc0K\xc2\x87^a"2\xc0\x0f\x18\xaf\xaf7<4\xc0\xa8\xcf\xb5\nY04\xc0Pb\x9d\x91\x18\x86/\xc0\xf9\xbe\xb0\x08\xd1+4\xc0\xb5.u\xf2\x86\x193\xc0\x0c_z>\x8c\xf42\xc0\x86\xd6\x98u7\x8c3\xc0\xc9\xa4\x0b\xab\xd1\xa2%\xc0\x17\xbe^7\xe9.0\xc0\xce\xce\xdb\xc0\xa1|4\xc0n\xa2\x9d\xe8\x00\x82/\xc0\x04\x82AFq\x110\xc0\xf6z\xc5\xde\xcbM3\xc0\xec\xd4\x96\xcd\xf5.3\xc0-\xbbZ\xc7\xae\t4\xc0\x810\x19(\xe3.2\xc0\xdb8\xf1E\xba\x1b4\xc0U\x85\x85n\x92\xd33\xc0{\xa6\xba\xebJ{3\xc0\xdb\xc6p-\xff\xf02\xc0\xbeu\xb2\xda\x9f:4\xc0\x85\xbe\xb2bJ\x144\xc0%\xa16\xc0\xb9\xfd3\xc0\xc9\xaa\x1d\xb5q\t-\xc0d<A=\xb5h4\xc0\xaa\x86\xcch!\x133\xc0A\x9e*\xd4\xf3~3\xc0Zwg\x0fYG3\xc0I\xa4\x10\r\x94\xdd3\xc0y\xad&~8O3\xc0H\x13\xe9\xb7\xfe\x862\xc0\xce\x99\xc8;\x87 2\xc0N\xf2\x119\xc5\xc84\xc0"\x11m\xe7\x1e/3\xc0\xb8\xe3y\xc4\x01\xe72\xc0\xfe\xeei\xdf\xb7\xd92\xc0\xd3\x9a\x18\xe8\x07\x8b2\xc0\x1f\x13\xd9\xb7\xc6+3\xc0c\xaa\x89F\x1d.3\xc0\x8eh\x93\x05\xaa\xbc3\xc06\x9c\x0bS\x95\x073\xc0N\xf0CgLL3\xc0.\x04e\x887\x804\xc04]?\xd5T\xf52\xc0>\xee\xf1:\xd9\xe02\xc0\x11\xcf\xc5\xf8\xbf\x1f5\xc0\x06Mm\xac\x9d\x123\xc0\x99\xccA\xb5\x8b\x163\xc0\xff+am\xaa\xa8/\xc0A\xb9q\x0c\x7f\xba3\xc0\xeeC^\xf4\x82\xc82\xc0D\x97\xe3\xfe\x17\xdc3\xc0H.\xfa\x1d\xbf\xd43\xc0Q\ru\xf2\xd6t4\xc0W\xc4\xc8\x013G3\xc0\x01\x80\t/\x97\xd41\xc0LR\xd5P\xccC3\xc0q\xf3H\x85\xac\x864\xc0\x7f\x0f\x17J\x00\x154\xc0\xbc_r\x7f\xe164\xc0\x8b\\\x08\xe48\x8f3\xc0pMyK\xe7\xa43\xc0v\xb7\x92\x9cgq3\xc0\xe0\x91\xd5\xceQJ3\xc0\xbb\xcd\x10LLW3\xc0\xba\xd9\xd29\x1f\x8d3\xc0c\x15\xc1\x84\xa6e3\xc0\xdc\xb1\x9c\r\xf1\xfc4\xc0\xe4tBEl\x053\xc0\n\x9c\xc0;^\xbc2\xc0!4"H\x1d\x1f3\xc0VO\x1f2\xe1\x864\xc0\xe9\xdb\x17\xba\xe3<3\xc0F\x97b\x95\x8d90\xc0\xef\xa4zO\xfc\xfd3\xc0\xc7\xe1\xf5}!\x1f3\xc0\x93F6\x82\x11\x124\xc0\x03\xe3F\x94(24\xc07\xb1MC\xfaY4\xc08S%\xe7^g5\xc0\xfb\xed3\xfd\x1c\xd63\xc0\xbf\x1b\x11\xca\x83\xbf3\xc0\xd8\xd7>\xa2\x85B1\xc07I\xd2Oi\xd13\xc0_\xad3\x1c\xcf\xf80\xc0\x99\x8d\x9f\xeb\xc9W1\xc0&\xb8\xb1\xaf\xcb\xc72\xc0L\xf4\xe2\x0f\xd8=3\xc0\xf1\xf5\x97jl"3\xc0\x17\x10\x14\x1b[$2\xc0*?\xea\x9d\xdf\x1e2\xc0\xae\x8a\xdfE\x92R-\xc0\xcb\xa6h\xb0\xe7\xba3\xc07\x97\xf0;\x90~3\xc0\xaf\x05\x9f6\x1ds3\xc0N\x80d\xb6Mh4\xc0\xea\x12\xb9\x14\x9c\xe04\xc0\xc9\xf6\xcfJ\x88\x8c3\xc0)\xae\x9b\xdb\xbc\xea2\xc0\x8b\xdcS\x03\x86)4\xc0\xc8$\xbcc\x7f<3\xc0\xea\xd2\xce\xd7hQ2\xc0\x9c\x91\xb8eyO4\xc0b\xbd{t\xd2_3\xc0y\xfdq\xc3!\xec3\xc0.\xccnL\xac|3\xc0\x0fD\xbbV\xf8\xe51\xc0kh<j\xdb14\xc0\x14\xe0\xf1 \x03\x151\xc0\xbbd\xc8\x88\x81e4\xc0\x97\xc0\x1e\x06km4\xc0\xea\xf4\x08\xc3+y4\xc0\xf0\xd6 4~65\xc0\xa5h\x06n\xc5\xcc3\xc0\xab\xa6s9\xad\xba3\xc0\xb9\xf7J\x87\x94/3\xc0M<J"\xd3h3\xc0\xe5\xe5LC\x85X0\xc0\x97\x16\xe9L\xa3,3\xc0(\xfd\x7f\x9e\x90\xa93\xc0\x97\x88N\xfd2\x880\xc0\x92\xaa\xa9\xc20\xf11\xc0,\xbe\xe1\xae^@4\xc0\x7fM\x8fh\x9a(3\xc0\x1d\x8e\x86n\xceA3\xc0\xcc\xb1\xa4Y\xe2*4\xc0\x84#T6\xc6\xef4\xc0g\xfe\xe8\x93$;4\xc0!\xf7c\x8e\x02t4\xc09\x16g\x08\xc2_4\xc05\x01(N\xdc&4\xc0\x9f)\x8f\x12\xf9%4\xc0\xb5J\x9c\xdcb\x972\xc0{\xfa\xd6p\xad\x9e2\xc0\xc2\xf9\xda1{\x9f3\xc0\xc1\xde\x1a\x13H\xf53\xc0\x9c\xe3t \x91\xbb-\xc0\x05y\x06=\x16s-\xc0\xce\x87\x9b\xdco\xae+\xc0e\xce\x99X*\x8d3\xc05\xa0\xfe\xbc\xf5\xac4\xc0T\xcf=#~[4\xc0\x8b\xaa\xbdl\x99\xa34\xc0\x930=C\x1f83\xc0\x00l\xbaR;V1\xc0;\x07\xc2\xb1%x4\xc0$>\xe3\xde\xa5P2\xc0\x11\x83\xde\t\xb574\xc0E{[\xdf\xe8\xa63\xc0\xe4\x8e\xb6\rS{3\xc0j\x99L\xde\x82\xe23\xc0z,\xb4)\x1dD3\xc0}\xa4o\x8a;\x0c3\xc0\xb9\x02<\x8e1V5\xc0\xaf\x00\xcd\x18\xe2s4\xc0\xe8}\x01\xe7\x1eN3\xc0w\x05^\xeaM\x153\xc0\n\xd7J\x1a\xac\x0f3\xc0E\xb41P\x81.3\xc0%\x8bg\xe4\x87\\4\xc0\x19\x95[\x93]\xf42\xc0\x8bU\x04\xc3\xda\xe0,\xc0\xd4L\xeb\xde\xc8h1\xc0\x02\xdc\xac\xa5\x00\xe42\xc0\xf5\xac\xdc\xc2\x9823\xc0\xb2\x0e*+\xc1\xfa1\xc0\xcd\xdd\x8f\xd1B\xd14\xc0\xda\xbf\x7ft5\x922\xc0\xe4\xc0k\xe5]\x0c3\xc0\x89\x0e\xb5\x8c\x07g3\xc0\x07\n\x83\x01|\x833\xc0\xee\xf9/|xa4\xc0\xff\xf3\x14\xe4Xh1\xc0\x01\x92\xe2\xdf\x05"3\xc00\x110\x1c6\xe84\xc0u\x00V\xfc\xdfa4\xc0m\x98\xc35\xbd\x1c1\xc0Y\x13\xd9p\xf6\x004\xc0\xca\xba\xae\x93\x86g4\xc0\xa0(\xb9V\xcck2\xc0\xb1\xb3\xfb\xef\xa2y3\xc0|v\xa1r\x91\x9a3\xc0\x17\xb4.V\x93$&\xc0"%\x05\x9f\x8a\xe92\xc0\xaa\xf0Z\xd7\xa0\xdf2\xc0j\xd1\x9a\xbc\xaf\xcb2\xc0G\x8de\xd8\xd5\x883\xc0\xc2[\xedB<z2\xc0\xbc\x0b\xab6\xa8$4\xc0\xadT\x1f\x169\x834\xc0\x07\x89\x9b\xd7h23\xc0\x1bh1\xb1s%2\xc0\xd1_w\xf1\xf2K2\xc0H\x0b\xa9\xd7%U4\xc0\x98\x07\x95\xe7B\x015\xc0\x1b\t\x1a\xfd\xf3#3\xc0\xfcq\xe3I(V5\xc0s\x85SO\x9b\xf63\xc0\xda\x97\x01\x8e\xaf\xd12\xc0\x91\xa5E\xe8,\xc54\xc0I\xc2\xd1)\xb9\x123\xc0\xec\x9a%0I\x963\xc0I\xf9\x1eh.\xfe3\xc0\xd9\x17\xf8\xc7\xe2\x123\xc0\xcd+\'\x8f\xf9\x8b3\xc0\xad|\x0ek\xae\xd52\xc0~\x82\xb3\xac\xf2i4\xc0\xf5\x83\xeb\x8fKl3\xc0\xf4\xff\x86\x8c\xae$3\xc0\xb4\xef\xde\xfcG\x0c3\xc0\xac!I\x95\xcc\xa4/\xc0\xb5\x81\xb1l\xc7\xe82\xc0\xb6G3f\xeb\x12-\xc0`\xee\x15\xbb\xa8\xca3\xc0\xb4S\xad\xa9\x8f\xfe3\xc0\xb2?Q\x04\x82z3\xc0\x0e)\x10i\xc7\xae3\xc0\xedU\x15l@\x7f,\xc0P\x82D\n\x83%4\xc0\xa4\xebI\x1c\nN4\xc0mj\xc1\tr\xc43\xc0\xbc\x1a\xcfN\x99x2\xc0c:!\xd7\x92J3\xc0\xa4\xe2\x14$\x83\x992\xc0\xe8m+\x94K\x814\xc0u\xb3[@OS1\xc0:\x10\xcb\x00g\xdb2\xc0\xd0[\x9b;XI3\xc0;\xb0\x19\x1c\xcf\x7f4\xc0\x8c\x93\xaec=B4\xc0D\x8f\xdcY0c0\xc0[#\xc0\x80\x9c\xa72\xc0\xe8T6^]\x0f4\xc0\xc9b\xd5:\xa2\xdd2\xc0g\xc2E\xd4J\x1b2\xc0\x8b\xa2\xbb\x03\x0f\xd32\xc0D\x9a\xb1{\x13\xb43\xc0/\xf1\xd3hN\xac3\xc0\xac\xb3\x82\x9f\x94\xca2\xc0\x1b\xc7\xfa\x9c\x92\xc23\xc0ktD\x11\x11M3\xc0\xdf/\x9d</\x842\xc0VF\x8b\xd2z\x974\xc0h\xa5O\xe3\x89\x811\xc0qS\xa6\xabJ\xbf1\xc0\xea/e\x94\xc0\x1e4\xc0\x9eb\xc0\xdbg\x153\xc0I\x06X\x08\xbae4\xc0\x1d>D\xd4\x10^2\xc0\xe1\xb5\xf0\x03\xb5\xaf3\xc0\x91\xf0\x8e\x8dp\x0f2\xc0Dgv\x9f\xb103\xc0\x14\xcf\xa9G\xfe\xcd3\xc0\xc6\xc0\xfams\x053\xc0c\x9c\xc9\x81\x94+3\xc0`\xea\x9a\x86\xacz3\xc0\xb6X\x18\xc8+\x943\xc0v\x97\x1f6O\x013\xc0g\r&dV\xab3\xc0\x99\xc5\xc2\xca\xb6\xd23\xc0\x95s-\x03\xfb\xe71\xc0\xb8\xe4I\xf9\x7f\x8f2\xc0v\x88\x00v\x07\x184\xc0b\xa6!)n\x8c/\xc0\xc7\xaa/\x16\\*3\xc0\xddR$\xfb\xa9\xc54\xc0\xc7\x14\xb7\x82\xefz"\xc0\x9f\x04\x8c\xcc\x96\x104\xc0\x8a\xaej.\xb3e4\xc0\xd9\xc6>F\xd5^4\xc0,_\xee\xf2G\x954\xc0\x84\xa6\x9a\xe9j0!\xc0\xb1\xa5\x0f\x93\x91V3\xc0\xc1\xaa\x0c\xb2\x18\xa93\xc0\xf9\xe9y\x85\x86\x192\xc0\x98\xb5\x00p\xd1\x1e4\xc0\xd0\xd5\xdd\xf5;s3\xc0M\xd5g\xd2\x07d3\xc0\xedT\xe8\xb7\x00\x0c4\xc0\x89\x9fwV\xb0\x1e2\xc0\x0e\xbd\x99\xd1\xe1K4\xc0a_V7\'\xd22\xc0\x1d\x99\xa7\xfe]\x0c3\xc0q\x93\xe0\xc5q+/\xc06a\x94\xd2\xe7\xfa3\xc01\xcf1\xe4M\xf72\xc0\xb2 \xcf\x84\xd2U0\xc0\x80\xb6C\x06\xed\xbc3\xc0(\x05\xc8)QT3\xc0*\xfa\x9e7d;2\xc0ov&\xcc\x9f\x953\xc0\xe7\xd8|a"*3\xc0\x81\x9d\x91\xc0\x8an1\xc0\xe3>@5\x1e\x143\xc0\xe8{r$\x8a\x0c3\xc0:EoV\xc9\x133\xc0\xd6\x14\x91\xdb> 4\xc0\xd8\xc2\xdc\x00\x88I3\xc0\xf4\x112\xd2\x89c4\xc0\xb1Q\xb6|\x0e\x124\xc0\x03\x1a\xc7\xe6O\x822\xc0\xe1\x8e\x89b\xa9\x172\xc0GL7\x89\xff\xcd3\xc0\xec\xac\xc8\xccUi3\xc0Q\x08v\xe6u\xea3\xc0\xc9`\xf1\x1f\xf9\x0b4\xc0\x13]\x85\x93\xdey2\xc0\xdd\xb9>\xe3\x80*/\xc0U\xa0\xf8\xc5\xe6-3\xc0\r\xf8\xa9\x16\xa123\xc0%\xeam\\\x01\x07/\xc0XE\x18\xf7\x8eM4\xc0\x0f>\xd3\x91\xf5v2\xc0\x84\x1fRW\x8ea/\xc0\x86\xe4\x8cE\x9dy2\xc0#\xda\xe2\xf0G,3\xc0\xfet$\x19gC0\xc004\'>\xcaG3\xc0F\x8e\x06,\xe9\xe63\xc0J\xa0Q~\x99)0\xc0\xf0\xd7\x0c\\Ae4\xc0\x8c\xd3\xc5\xa9\xdf34\xc0\x0c{#\xb4\xd6\xbf3\xc0\xbe\xb5\x0e\xd8\xaf\xbb1\xc0\xb8Y\xbd\x94\xce\xc32\xc0\xb1\x95\xb0\xe8\xab\x033\xc0\xd2q{\x05h\xe41\xc0\xa2wmtU\xb83\xc0\xab\xf38t\x0e\x193\xc0\xdcAY\xc17\x97%\xc0\xf9MI\x8b\xec\xbf4\xc0N\xe3^\x96\xa1D3\xc0\x8b8\xa8kH\x812\xc0\xc0\xfd\xe4\xe5\xc9\x05+\xc0A\xdc\x01\xaf\x11\x0f3\xc0\x8a\xe0"%\xb57\'\xc0\xdf\xe2?\x1e-\x8e/\xc0\xe2\xf0\x93#\xfa\xc43\xc0\xac\xab\xcf\x1d9n2\xc0wlg\x02\x1b)5\xc0t\x1e 9>\xa03\xc0B\xd8\x11\xa2u\xf02\xc0\x9e\x9d\tq\xec\xbc1\xc0u\xe6x\xd81\x024\xc0^\xa2\xa8{w\x0e3\xc0t\xa2\x86\xfc"\x12-\xc0\xd2\xff\xe2\xfc\xb0v+\xc0Zs]\xcez\xa93\xc05\xe4\xdeY2\x7f2\xc0\xc4\x96\xf2\x1b\xe5A4\xc0]i\x1e\xf8\xcaf3\xc0\xfa\xa5\x97\xf8m\xbb0\xc0\xd87G\x92$\xb33\xc0\xea9r"\xf3*4\xc0\x8d\x9c\xc4\\i.2\xc0\x7f.!\xba\xc2\xb42\xc0I\xcb\x9e\x8aq\r2\xc0\x93\x17\x91\x9c\xbaI(\xc0\xf0MN\xc47\xc52\xc0\xd4\x8eE\xb4u"3\xc0^]\xe9"IK3\xc0zl\xb2"{;2\xc0\x8b#\x12\x0f\t>4\xc0\x82]\x90\xcd7\xf71\xc0\xa1\x0c\xe9\xcb\xd9\xf9,\xc0N\x9f\x9c\xde\xd5U5\xc0h\x96w\x8d\xd3P5\xc0F\xe8\x0b\x9c\xb1r2\xc0\x88\xd4tG\x13\x8a3\xc0iP\xaf\x8fm}2\xc0\x8eX:\x948\xc32\xc0u\xd6l\xc9\xb6p3\xc0\x96\x17/J\x18\x0f!\xc0@\x96\xd4\xd2\xa6\xd9.\xc0\xf9 Z@B\xf92\xc0sl%\\y\x992\xc0\xe52\x1el{\xfd3\xc0\x85\xfd\x94m\x9f\x7f2\xc0\xbc\r\x08\x97\x81\x0f4\xc0\x9cu\xd1tA\x173\xc0;\xaetU\xec\xd23\xc0\x1cf\xf8\'\xa8\x923\xc0\xd2Vg]\xdd\x9c2\xc0\x04z\x15\xac\xb7\x0c4\xc0\x8e\xb3{5\x1c&4\xc0\x8f\xa0X\xd20\xf23\xc0=\xd6EWY\x1b3\xc0?\n\xbasl\x802\xc0\x86>\xb4N6\xea3\xc0\'\xd4*\xd9x84\xc0\xbc\xd0\xd7\x8f)y3\xc0\x9b@\x14\xa1v4!\xc0M\x7f\x05B5x+\xc0\xc2&\xd5\xdd\x13\xdd3\xc0Z\xacFN!@5\xc0G\xb0\x85G\xdcd4\xc0\xc4\x9a\x9f2\x9fz3\xc0\xb3o\xd5V;y3\xc0F\xdc\x87\xa4\x88\x7f2\xc0\xf7\x8c\x90-\xb3K5\xc0L\x11\xc4\\%~4\xc0\xf3\x15\x1cni\x063\xc0\x89F\xb9S\x90\xe53\xc0\xae\xf1\x98\xb5\xb6\xcc3\xc0Y\xe5?\x84\x1b\x9a3\xc0\xd3\xdfq\xca\x91\x873\xc0\xbez\xe1vHX4\xc0\xde\x87\x16\xea+~3\xc0,\xbf\xc9\xb8\xfb\x972\xc0{a\xdf\x84%\x822\xc0\xca\xeaM\x93\xb1\xe53\xc0\xc0\x8e\xea\x8a\x14\xed3\xc0r\xb4\xed\x14\xd2\x923\xc0\x89\xdd\xe7\xdf\xb7\xe03\xc0Jh\xd4\x87y\x0e4\xc0\x1f\xa8\x0f!\xc2\t4\xc0W<\xa7\x98 _3\xc0\xba9e\xde\xf5\x014\xc0\xea\x0egZ\xe4\xcf3\xc0\x05-\xe9-W\xec3\xc02p\xb0Jv\xf72\xc0\x98oG\xf7\x08\xe53\xc0\xa5dl\xc3g(4\xc0\xa9K\xfcU!:4\xc0\xb8Z\xd9\xcbX\xf73\xc0\x8d\xf5\xe1\x85\xf0\xf94\xc0k\x18\x1d\xaa\x8e\xf52\xc0\x92\x94p\xf3\xa8\xcb2\xc0@\x0c#\x10\xb0,3\xc0\xcb{\x98\xa1\x0675\xc0\x00N\x10^\xab\x912\xc0\xdc\xfc\x85\xf3K\xfa4\xc0[\xad|\xb3\x03\xf83\xc0\xa3\x01\x04\x13X\xf23\xc0\x04\xb1\x00\x96\x8c\xe03\xc0aI3A-d5\xc0]\xf1|&\xf6\xa2 \xc0\x1eQ\'\x8b`\xe43\xc0\x9fy \x8f\'23\xc0\xb3rJS\x0e03\xc0\xb4\xb8\xbaa\x84$3\xc0\x13\xa9c2\xe284\xc0\x97{`\xbd\x8d\x8b3\xc0\x06\xc6\x82\xab&3/\xc0\xc1\xe1u\x10\x10\x114\xc0\xa5y\xb9\x9b\xaf\x1c4\xc0a!\x9c\xca8O+\xc0\xf6m\x83\xf4i\xfe2\xc0\rk\xdd\xfa\xe4\xb62\xc0\xb6\xd1ZY\xe3z3\xc0\x1cX\xfb\xa3<\xc03\xc0=VX\x07\xcd\xc43\xc0\xdblT7Z\xf73\xc0%R\x11Z\xc501\xc0\xd1\xeb\xe3\xcf\xb4\xdc3\xc0m\x83\xcc#\xedu3\xc0\xbcs\xf1K\xcf\xa63\xc0j\x9a\xa1\x16\x1f\xa24\xc0<\x8f\xd5\x9f\xd9L4\xc0\xa3\xef\xc9;cU2\xc0\xc41\xdei8\xd62\xc0\x04\xa9_\x92:\xd22\xc0huF\xd2\xa4\n3\xc0Y\xd1w\xf9\x11#3\xc0xBb\xb5\x1b\x044\xc0\xc8\x05f\x82\xb5\xfb3\xc0R\xe9Zs\xcc\xae3\xc0w\x14\xf6\xaf,Y3\xc0\xdf[\xe86Q,/\xc0\x88\x94^Y\xae\xe13\xc0\xae\xa6}~$+4\xc0\x10TI\x1f }3\xc0dNV\x87s\xf73\xc0\xe6\xb7\xaa\xc0\xb2b2\xc0O\xa5\xcdx5\xf33\xc0\xf3!/\xcdx\xbb3\xc0\xbfo\xf6\xf8\x0c\xc14\xc0\x07\xfeS\xdc\'A5\xc0\xdc"9\x04\xb5q3\xc0\xea\xddDj\xc0\xea1\xc0\xc5\xc9\'\xed\xcd\xe61\xc0V\xac\x16X\xcf\xbb.\xc0:\xbe\xc4#\xfep3\xc0mz\t\x7f\xc9F3\xc0\x7f\xa6\xd2\xee\xdf\xc23\xc0\x06\x82D\xd89C4\xc0\\pw\xa45F3\xc0\xd7\xc3\'7a\x084\xc0t\xc7\x0bW\xb8N4\xc0\xe7\x9d!<\x87\xdf1\xc0S<\xda\xd7\xdb\x073\xc0N\xc7\x1d\xdd\xabw3\xc0\x83y\xd5-D\x0b3\xc0\x90\xa1X\xfa\xa553\xc01\xd5kH\x9c\xb72\xc0\xc9({\xdbTh3\xc0\xca\x08\xa0\x12f\xbf3\xc0\x9dC\xf9/\xea84\xc0\x0f#\xfe`\xfd\xc13\xc0\xcd\x19<\xc4\x8fe3\xc0\xc8[\x0b\xcd\rM4\xc0\xe5;\xc2\x17\x8e-1\xc0\xae\x92z\xff\x01\xfa3\xc0\xa6?X!\x8ex4\xc0vk\x15]\xb1\xd72\xc0\xdfF\xf9\xf0C\xce2\xc0\xf1\xf4\x1aV\x05%4\xc0#\xbd\xc4\x93\xcf\xcb3\xc0\x1b\x08\xf0\x86\xeby3\xc0r\xe1\x00\x8f\x9fC3\xc0\xc7\x8c\xad/y\x1d2\xc0\r\x00w\x13}52\xc0\r\xe6gu\xc8\x8f4\xc0\x9bK\xe4l\x98\x184\xc02\xda\x04u\x13\xdd2\xc0\xf1\x17&\x8f<94\xc0mF\x80\t9z4\xc0\x89th\xad0g4\xc0k\xbc+\xf1\x17\xb43\xc0\xfa\xf1En\x90|2\xc0\xb1\xba\xcb%\xee.4\xc0D\xcf\xe5\x84\x88\x0b3\xc0^\xd2G\x7fv\x9f2\xc0\xbc`\xc4\xeb\x15\x164\xc0\x15\x02\x9d\x14\xd4\xde3\xc0\xa8%`\x85\xa7\xb83\xc0\x9e\xf8\xa8\x14\xe1\xc83\xc0\x95\x9e\xf4\x85\xfa\xb83\xc0UX\xab\xd2EI5\xc0i\xd1T\x8f\xfb\xd22\xc0\xb3\xea0\x84\xbe\x104\xc0s\x13O\xd3\xd70$\xc0\xef\xce\x9eZ\x10\xb53\xc0\xede%a\xd3\xb03\xc0\\RQ\xc1\xa8\xb52\xc04\x915\xd6\xc7\x9a4\xc0\xf4,\xad\x02\x96\xfd3\xc0\x9eK\x00\xed\t<4\xc0\xdf;\xd1\xb7\xf6y2\xc0\xd5\xf5\xa5\\E\xdc3\xc0-n\x15\xa9\x83\x184\xc0Y"H\x16.e2\xc0n^4\x8c\xd5`1\xc0\'(*0\xe5;5\xc0\xacV\x0f\xbc9\xb8#\xc0\x89\xde\x93\xf4\x89t4\xc0Z\x15\x9d$V\xe12\xc0\xdd-\x1b\x9dE\\3\xc0Qa\xbb+\\\xff3\xc0l\xfd\xfdwl\xc82\xc03\xc9\xc6\x12\x1b\x864\xc0\xb0\x00\xd1\x18\x04^2\xc0\x8d\xeb\xc4\x9d\xfc\x044\xc0[\xc6\xce\x85\xc7\xd12\xc07\xd6Q\xc94\xea1\xc0\xde\xd51\x11\xb1\xc41\xc0\xedLE _\x163\xc0\xc5\x16\xf9Y\xb0\x083\xc0\xe8\x07\xb8\xe5\xffv3\xc0\x01GE=\xa4\xa1!\xc0"\\\\/y\x864\xc0\x99\xe9\xfd\x033\xbe3\xc0\xf9c<\x008I4\xc0\x85=\xc3\x80\xdb1/\xc0R\x00i\x9b<C4\xc0\xb8\xf0n\xd1AA2\xc0\xab#6\x94U\xa12\xc0{\x05:B\x0c\xcb2\xc0\x185\xb2\xa3T\x103\xc0\xa8\x85\x1a\x80\xc9\x1b3\xc0\x0c\xbf\xb4\xc3\x7f\x1b4\xc0A\xf7\r]\x92?0\xc0\xc7\xb71Ej\x854\xc0\xc24\x7f\x9e\xbc\xb93\xc0\xeb\x15\xf8\xb1\xbf\xb33\xc0\xf0\xc1C\x96\xb6?3\xc0\xc7\xa6pO\xb7R3\xc0\x9d\x17\xfdg\x8a"4\xc0\xb4e\xbe\xdd\xca\x1f5\xc0\xd7;\xffb\xdb\x904\xc0\x9d%\n\xae \xe1/\xc0y\xe0\x99\x19\x8aq3\xc0\xc5tk\xdf\xd3\x1a3\xc0\n7<\xb3\x13\x1e3\xc0\xdaR\xca\xa1B{3\xc0\xb4%C\x17nK1\xc0\xe24\xad\xab\xa6y3\xc0D\xf4\x82\x11\x9dM4\xc0\xd3"{\xd0\x19\x053\xc0\x1c\xc2\xe3\xf9B\x7f3\xc0J\xb4\xdc\x052\xca3\xc0\xaf\xe3@\xd2:\xf43\xc0\xaej\xbb\xe0\xe2n4\xc0i.\x88\x17\xcfj4\xc0\xc8\xed\xaa\x08ze3\xc0\x7f^\x9fa{r3\xc0@\xc9\xf3K\xd7\xc92\xc0\xdc\xae\xfb\xb8\xebz3\xc0\xf6\x80k\xf5\x0b.4\xc0`\tw\x88\xfcb3\xc0\xf1\xf9nW\xdd\xae4\xc0\xc69\xeb^\xddL3\xc0\x98\x9b\xc1y~\xea2\xc0\xaf0\x8a*\x05!3\xc0t\x04{&\xcd\xed.\xc0\xae\xc7\x06jc\x812\xc0\xb8\xa96U\xe6\xed2\xc0C\xd8\x0c-|\xcf3\xc0\xf1u\xcf\x14\x0c\xd43\xc0Yp\xcf\xe6R\x884\xc01\xf6H\xfc\x8b)3\xc0b\xaf3Vm\xbe3\xc0\x0e\x06\x1c<`\xb72\xc0d\xd9\xb1.4f1\xc0Z\xfc\xbaq.M1\xc0*\xe7gZ\xcaU3\xc0\n(\xa0\xca\xca\xee4\xc0w\xe3\x18\xca\xba\x174\xc0\xd3=\x97a\xbfK3\xc0\xfa\x1e\xc6a\x90\xa3*\xc0\x95G^z\xd7\x112\xc0i\xce?\x90\x19\x852\xc0\xbbq\x14\x1f\xfe)4\xc0K\x96\xdf\x948\x853\xc0\x9f\x88r(\xa8o4\xc0C\x07z\xadQ\x1f3\xc0U\xb5\x00\rp\x833\xc03Y],\xbb\xfc2\xc0\xeb0\xca\x9dp%4\xc0d\xcf\x90%\xee53\xc0\xad\nfM\xbf\x883\xc0#qp\xf8\x19%4\xc0\x8a\xfa5$O\x884\xc0/\xd8\xf3#\xbah3\xc0\xd7D\xafO\x80&3\xc0\xbcHK\xd5\x10y2\xc0 \xc2\x93\x81\x8ep4\xc0S\xe6N\x17?\xf2.\xc08\xaa\x95\x0bZ\x0b3\xc0ky2\x88\xb1U4\xc0\xd1w\xba6\x00v2\xc0\xbf\xc8\xf4\x03rQ4\xc0Y9D\xd0\xb353\xc0\xce\x0b\x8c\x85\xc0\xed4\xc0C\x15_\x06\xc4\xe92\xc0\xf9.\x84\x8f[<0\xc0\xf8Z\x84<>\x063\xc0Dv,\x01\x0e@3\xc0r+~\xe6J-3\xc0\xc7\x97C\x9e\xe7\xf10\xc0\xeaa\xb72\xc8$4\xc0\x87<\xf5\x10\x15[2\xc0}\xea\x95\x8f\xfb\x042\xc0\x8b:4\xd5[f4\xc0\xa9z\x8f\xcd\x80F4\xc0\x96\xec \xab\xe8w4\xc0\xdd2\xeeU\xb7f4\xc0O.V\xb9\x88\x184\xc0W2\x00\x84\'\x984\xc0\x06\xd1\xb4\x89:>3\xc0\xf2>\x97EC|3\xc0L\x15\xbf\xfc\xd1l4\xc0B\xe4\xe0\x98g\x1c4\xc0\xab\x85L\xbb2w4\xc0Q2\xa4Y%\x104\xc0\xdd\xc1\xb6\x9a\x13U0\xc0\xe0\xfd5\x00E53\xc0x\xb9\xcd\x81\xe875\xc0?[\xb7#\xd3q4\xc0\x94m\x0b\xb6\x95\xbe3\xc0\xc5\xab\xa10\xaf\\4\xc0\xd4$|\xce\xfcG0\xc0?4\xce\x96\xcc/0\xc0\xa7\xeb\xa1c\\.3\xc0\xe4\xb8\xe4\xfdb)3\xc0\x85\xc0l\x86\xfa\xef3\xc0\xa2\x7fcBc64\xc0\xa0q\xfb#F\x914\xc0d\xaf2I\xdc\x80-\xc0\xa0\x15\x93\xc3\n\xff2\xc0\x9a\xd5^\xd0\x10\xbd3\xc0\x9a\x0c\xba\xe9\x86\xe62\xc0\x9e\x13q\xb6\'Y4\xc0DYwY\x93\x0f\x18\xc0h\x8a\xb7\x92\xb7f3\xc0\xb1\x171\x99\x06+3\xc0c\xee\x85\xac\xd1:0\xc0\n\xca\xd7\x94\xa213\xc0x\xfd\x99C_X4\xc0r.\xfev\x91\x024\xc0\x93\xcb\xf8\xed.$4\xc0yq\x12\x1c}r1\xc0xf\x15CZx4\xc0!\xb5{\xe0\x7fz3\xc0\xc1\xf6\xd8\x7f\xf8O2\xc0\xfe\xc9\x01\x12c!4\xc0\x1a\x7f\x94\xb0\x14 3\xc0\xd7~\xfb\xc6tf4\xc0\x93\xe6~g9\x992\xc0\x15S\xf1\x88\x9393\xc0\xb9P\x18\n\x94s4\xc0\x96\xaa\x97"\xe7\xf02\xc0\xb6\xed\x9d\xd5Mj4\xc0\xb4@\x90)\x05.4\xc0\x06@\x15\x95E\x123\xc0\x9c\x9dq\xaeG\xda2\xc0o\xe9C,\xbeU4\xc0)F\x11\'vZ2\xc0\xb0\x94\xaa\xaaJD3\xc0\x15q\xea\xa3\xdf\xe52\xc0\x08[p\x94\x0b\xc74\xc0\xcczu:\xa9\xec1\xc0!|\xb5q\xe7n-\xc0\xf6v\'"\xc3a-\xc0\xfbSn>\x06\x194\xc0\x97\xf1K\xc0\x9aN3\xc0O\xddB\x9ah\xa22\xc0\x15\x04y\x05>\x053\xc0a\xe6\xfbP\xcc\x143\xc0\x18\xbd\x0f\x99\xb1G3\xc0;\xa89rxu!\xc0R\xe56?\xc8\xd62\xc0\xc7\xcf\xa5Fn&3\xc0\xe0\x05\x9d\xe2\xc9\x155\xc0\xb15\xb5x\xde\x195\xc0\xcd]\xce\xa6\x99&5\xc0]YZJ%G3\xc0\t\x96J\xa5E\xfb2\xc0\x9b\xe6\x1bv\xa2M3\xc0a\x13\xf3\xfa8\xa63\xc0e-\x15\x87N\xec3\xc0\x1c\xfa\xe7nx\xec2\xc0\x9f\xe0\x8e\xd5\xef\xbd3\xc0\xfe\x85\x81\xc5kV3\xc0l\xa0Y\xd5\xa1\x135\xc0_|\xfad\xbe{3\xc0\x9bw\xa4S\xe4\x122\xc0\x0f/!;{\xc23\xc0\x83\x17\xa6v/\xf2,\xc0g\x13\xc1\xcer\xe9,\xc0\xd5J@@\x85!3\xc0\xa7\x11\x1f\xa5<y3\xc0\xe4\xb8\xa7\xf2\xd1\x9d2\xc0\x9b\xa2\x1d\x88\x0795\xc0\xb8\xd77\x15(%3\xc0=\xdfy\xbakX0\xc0\\]\xdd\x0eN 3\xc0S\x96,<\x0f13\xc0Z\xa5\xca,\x13G4\xc0\xaf\x8fH\xd9\xa3\x854\xc0\xd5\x04r,\xd9\x932\xc0\xa3B\x1f\x94\xc1&4\xc0\xd6\xb2\xad%\xc6P4\xc0n\x100\x03\xc1\xd32\xc0\xb4\xaaY@\xaf\xf92\xc0\xf8\xf0V\xc1OL3\xc0\xcb9\x85~4\x922\xc0\xcc`\xd9\xb9\xc1e4\xc0F\xda\xb8\x99)64\xc0\xfc\x15C\xb0v,4\xc0\xecO\xa6%v\x1e4\xc0\x15\xec>)\x94\xef3\xc0\x9d\xaatR\x1b\xc82\xc0\x16ut\x14\xc2=3\xc0\xeb\x041\x99\x88\x183\xc0\x87q\xd7\xd3p73\xc00{\x8dB8\xc21\xc0\x9a\xe4\x0f\xb4\xf7Z4\xc0\x8e9\xe3\x13\xd3S3\xc0\xcdE\xc8n\xc2\xb53\xc0]\xf2\x97\xfc\xe3=4\xc0\x1b\x1ea\x0f\x1a\xa5.\xc0:j\x95\xc7\x06O3\xc0Mc*~\xd0#4\xc0k\xd8\xc7\xcf\xb0R3\xc0\xe5\xfe\n\xd3<+3\xc0\x1a\xd8V\x03;C2\xc0\x00\xa9\x1d\xd8])3\xc0\xb5\x0f`\x96H\xef3\xc0*\x84\xa1ukG3\xc0\xb9)\xdb\xf2\x87K3\xc0\xd0\x9eh,\x1d\x143\xc0\xf56$\xc1_\xe53\xc0>\xa2\xe8\xa1\xa6\x151\xc0\x87\x1e\xa7\xfd\xd2(4\xc0\x84l\xfd\xb9\xacC3\xc0\xfe*{P|\x024\xc0\xa6?\xce\xdb\xab=4\xc0\xad\xcf\xce\xf4\x96;2\xc0\xca\'Y\x01PK3\xc0\xdc\x90\xbd\x03\x90\xa43\xc0xh\xd3\xba`55\xc0t\xbe\x7f\xa1\x1c\x1c3\xc0\x7f`\xa3c){3\xc0$\x12K\xa4ao3\xc0l5S\xc7\xa0\xd73\xc0\x0f\x90\xb5\x90\x0e\x0c4\xc0(\x00\xf8D\x98\x054\xc0\xa1\x9b^\xe0\x11\xca4\xc0\xaf\x92D\x81u\x084\xc0\x02=Y\x94\x14C3\xc09-K\x16\x8a\xa73\xc0]m\xbc`\x83\xfd2\xc0\xc6\xa9<$\xb7J3\xc0\x9fs\xaa\xc0\x9d\x153\xc0\xf2\x7f.\x8dJZ3\xc0I\x8c\x8f{\xea\x1c4\xc0\x1a\xc3\xc1\t\xe2\xe62\xc0\xc2U\xad:\xf9\x014\xc0\xca\x9f\xdax>\xf52\xc0\xf6\xe0\xf4\xaaNh4\xc0\xb6\xd9\xb9\xcc\xe9W3\xc0\xd9~m\xcb\xbfI3\xc0\xbf\xe0pg\xc9x4\xc0\x0b7\rz\xb0Y3\xc0\xcd\xdb\xc4\x91b\xec3\xc0\xe2\xd8<,KH3\xc0w\x94\x13pT42\xc0h\xfb1\xb0\xf6\xf13\xc0\xf1\xbd \xb3\xb2@0\xc0\x8b\xab\xeb\xb4\xcbm3\xc0\x92\nF r\xab3\xc0Dt*\x93\x12\xd03\xc0\xcb-[\xa4142\xc0\x92\x15<\xfd\t\xa53\xc0B\xb4\x8a\x17\'!3\xc0\'\xacru\xba\x8d3\xc0^M{\xea\xdd\x134\xc0\x1b\xcb\xc1\xa7X\xce3\xc0H\x0e\x10\xaajj4\xc0\x96\x1d\x0e=\xe6\xa03\xc0\xa8\xc3B\x0e\\\xad3\xc0\x0e\x02\xcc^\xd7U5\xc0\xc0\xeb\xf5:\xa8k4\xc0\xa1l?\x9c\x7f"4\xc0\xfb\x9e\x9b3\xeaO3\xc0?\x12\x1a\xd7\xf4\x113\xc0\x96\xddj\xe5,=0\xc0\xa8]~\x80BY4\xc0Oh\x8c7(\xa0"\xc0At\x88R\xc7g5\xc0-\xffj=cc4\xc0A \xed\xfc\xd3t3\xc0Sy\xb9\xf7\x86\xe13\xc0\xc5\xf3\x82k\xe9A2\xc0\x0f\x9aK\x86\x8a80\xc0\x181\xb7J=\xd23\xc0y\xec\xa5\xe2\xa9o/\xc0*h\xf0\xb9\x01x3\xc0\xea(\xa4\xe8Z\xad+\xc0Zk\xed\xf7\xfd22\xc0\x89\x8eN\xfa\xb3`4\xc0\xde,\x03X\xa953\xc0\xb7\xcb\xa9\x15\x91(3\xc0\xf7\x05^.cZ/\xc0=\x14\x11\xc3\xd0\x8b3\xc0\x11\xd8m\xb3\x1b\x042\xc0\x12;\x90\xfeW\x0c3\xc0\x05%XT\xe9\xf0,\xc0*[\\\x8c\x8e\xe33\xc0\x8e\xa2\xfeBgd3\xc0\xde\xd0\xb5M P4\xc0\x85@g\x05\x1ed3\xc0^P\x0e\x9e(\xf52\xc0<\x18\\K,\x132\xc0x\x91\x08W&o3\xc0\xebh\xf1I\n\xeb3\xc03\x95o=yM3\xc06\x12\xca\x94J\xe03\xc0\x99\xe4U\xe0\xdct+\xc0\xdd\x13\xf5^\x01#2\xc0\xdcjM\xc4\xfd\x963\xc0\xc875i\xc0t3\xc0>+!\xe9\x18N3\xc0C\xb2\xa8\x15\xce\xf32\xc0\x8e]A\x8e\xfej3\xc0|K\x9b\xd8\x7fS4\xc0\xb3n\xdd{w"2\xc0"\x1a\xf2\xec\xd8E4\xc0\xf4\x1fB\xf5\xd1}4\xc0\t\x1e\x13O\x88:3\xc0\xa4\xb9\xea\xfd\xaf\xd43\xc0\r\xc9S\x85T\xdd3\xc0\xd2(\xe3\xcd~%2\xc0\xdaoT\x8ejL2\xc0\xfd\xd6\xd8\xd6\xf9\xf72\xc02\x03\xec\xba\xee\xff2\xc0e\x9e\x84\xb5\xc2\'3\xc0\xbey\xe9\xaet\xdf3\xc0_`\x144F\x923\xc0\xfd\x1a8aH\x153\xc0\x85sk\xb8\xa6\xbd-\xc0?\x12j\x95\xc9/2\xc0w\xf4\x82\x83\x92\xf32\xc0\xd2\xce\xe8\x81\xe484\xc00\xe5\xbf\xf7\xf3$4\xc0;\x89M\xe1\xfa\x014\xc0\x139\x88(-y2\xc0\xcd\xf3\x97+\xa6\xe33\xc0iv\xbc\x9c\x93\n1\xc0\x93\xca9\x87\x1c\x182\xc0\x0b\xa4\x97\x1eQ\xb13\xc0p];\x04\xe8v5\xc0IpN\xb2>P1\xc0#>\xa6J\xcd\x933\xc0\xa8\x80\xbcf\xb6\x1e2\xc0\n-,>>+3\xc0O\xb9N?\'43\xc0\x94\xd2\x11\x97\xd3\x172\xc0W\xb9_\xce\x1a\x1d1\xc0\xa2\x1aoQZx3\xc0!\xf4S\x99\xf9\xdf3\xc0r~\xa7x#\xc04\xc0\xc8\xe4\xe7tFF2\xc0\x12\xf4\xd4\xc6\x1a\xe31\xc09\x0b\xf8w\x84"3\xc0"\xf5\xa3\xa4j\x1a3\xc0\x1a\xbfw\xferl3\xc0\x9f\xdaN\x93\xf7\x171\xc0\xfc\xc3;\x1d\xc9\x813\xc0Z\xa7\xa7\xfd\x03\xea3\xc0N\xb6\xdfJ\x9c\xe11\xc0\xda\xcf\xb4\xe3pC3\xc0t\x93\x03A\xd7\xd73\xc0\xb01\xa5f\x0e"3\xc0\xadC@|er3\xc0\x18\x1a\xe7\xbb\xa2\xff3\xc0z\xb2\xe1\x0c1\xf13\xc0:\xa7\x16\x0b5\xe43\xc0l\x85F\xa7\x19\xe63\xc0\x19\x96\x8d\x8c\xb3#2\xc0g\xe6\x9ap\xd0\xe02\xc0\x15>\xf75\xaa^3\xc0I\xc0\xc5\xd7\x05\x132\xc0\x16\xb8\x8d&\xab\xeb3\xc0\xd1\xc6\xea\x999\x824\xc0\xdc\xb5q\xd2\x1c\x872\xc0\xd6+\xca\xebnb3\xc0\x0e\xed\xffd\xfd<3\xc0\xe4o.q]h4\xc0\x80\xfbC\xa3\x98(3\xc0Dt\x87\x11R\n3\xc0\xf2\xbf\xf4\xe6\x96"3\xc0\xd3\x7f\xfe\xa8\x1f\x052\xc0\x8a\xf1\xb4?\xc7\xfe1\xc0\xb7B)\xee\x16\x002\xc0T\x1f{Q\xb3\'4\xc0l\xad\xbd\xa8\x1c\xfe3\xc0\x81\x9f\xc7\x85\x87\xe93\xc08\xa8/z\xb8\x1e4\xc0)8\xbd9M^4\xc0\xdd\x8429k\xc91\xc0\x1cR\x01\x87\xb9C3\xc0\x98.\x88\xc1\x13\xf71\xc0\x82\x99\xbe\xd0\x8dW2\xc0\x89\xdap\x7fr\x1e3\xc09\tp\xba\x80$3\xc0RD\x99\xbciX5\xc0;;\x86\xbe<\x8e4\xc03M\xb56\x8d\xf42\xc0@\xde\xbcN\x9e\x183\xc0\xd2>\xde\x1a\xb9r3\xc0\x0b\x10->\xdc\x172\xc0\xae\x1f\xd4`\x16\xcf2\xc0u\x04y"\x90(3\xc0OBy\n\xcb*3\xc0\xa1-\x07\xaekH4\xc0\xbf)\xc4\xb0\xfe^3\xc0\xf9y\x02\xac\x94#3\xc0\xa6WR\xb4"j3\xc0\\\x0c\xa8=\xea\xf22\xc0\xf2)\xce-\xfe\xaa3\xc03\xe5\xf96\xb8*3\xc0\x0f\xa4\xa0\x13\xa9\xb33\xc0\x84j\xd8N\x9c\xf41\xc0\xd4\xf9}\xf1\x8cg3\xc0\xbcq\xa4\x88-\xf71\xc0\xa7\xf1\xb2\xc6\x82\xf32\xc0\xcc\x8d?v\x03\x1c4\xc0?\xa8W\xefN>3\xc0\xf3\xdf\xcfwH\xf11\xc0 \xa1\xdfX\x83\xdb3\xc0\x8e\xf7G\x03*\x1d4\xc0S\x1e\xf8sK\xe42\xc0>\xe9\xe2\xa9\x91\xf91\xc0D\xe7{\x11K\x1f/\xc0\x0cSO\xa5k&2\xc0\xd5z@O%\xfe2\xc0\x9c\xc5\x90\xcf5=-\xc0\'\xe8J\xb6T33\xc0\x05\x84!\xef\n03\xc0\x14bbjP\x1b-\xc0Q\x89\xf9\xe2\xdb\x874\xc0\xa1\xd0[Y\xc2D,\xc0\xe9\xdc\x8b\xc6\xe2\\3\xc0p\xd0Q\xe2\xf5\xfb2\xc0J&\xf9\x02B(2\xc0\xee\xf7\x14\x01\xc4\x103\xc0\xec\xad\x0e\x9f\x0e$3\xc0p\xd4J\x06H\xca3\xc0\xea@\'T\xf5\xd84\xc0\xb0V{\xeb\xe1/4\xc0Y\xd3\xe8;\x03?4\xc0T\x82\x8e\xa2X82\xc0\xcd\xc4[\x13=\xfb2\xc0\x83\xc6H\xc6\xca\x0e3\xc0\x19\xa2\'\xdd\xe2\x1c3\xc0\xaf\r\xe12=,4\xc06\xdc\x85\xc4%|2\xc0\x8c\xbar\xd7\x8003\xc0$\xae\xe8\xb4\xf384\xc0\xf7\x1b\xf3\xd0\xde\xfb2\xc0\x8e\x0b\xc1\x13\xcf03\xc0#\xdc\xc1\x95\xaa\x0b2\xc0\x91\xca]\x06\xf6)3\xc0\xb6Y@\x06\xa3\xe12\xc0i\xb4@\x0c\xdfD4\xc0#<\xebD)k/\xc0o\xdb\xcf\xf5\x08*4\xc0*l\xdb{\xd7\x880\xc0g=U\xb5\tL2\xc0\xfb6^~\x19\xa21\xc0d\x979=\x1d$3\xc0b\\iQ\x9f\xd52\xc0\x83zX\x17\xa6\xf02\xc0\x8f\xb3\x84\x8f\x8cx/\xc0\xae\xda\xc9p\xf2s3\xc0\x1fn\xa7\xea\x1163\xc0\x0b\\\xc2\xf8\xed\xf50\xc0\xb0S:G|l3\xc0\x90\xd8\xc7\xc2\xce%3\xc0ML\x91.\t\x184\xc0\r\x12\x08\x7f\xdc\xf02\xc04\xbe\xed\x80\xda\xae2\xc0\x86\xa1\x98yIi3\xc00\x11\xa2K\xd7o3\xc0\x86\x00\x82\x88\x00w3\xc0\xc0\x19\xf1\xd9\x0e\xab4\xc0\x9a k\xb4;\xc44\xc0>\x1a\x84n\x02\xfc3\xc0f\x0c\xd4+\x89,4\xc0\x94BcR\x9a\xf23\xc0\xbd\x0f_\xfc\xfa!4\xc0\xe3\xe97\x01\x9c\xda2\xc0\x8c\xbd\x9b\x89\xdf\xed2\xc0\xf9]\x03\x86(\x1b2\xc0\x08f\xa1\xc9\xab\x044\xc0\xc0M\x872\xaa\x1e3\xc0E\xd4f\\\xbe\x163\xc0\x8ep\xb8\xc4\xc7#4\xc0\xebP\x80\xfe\x8c43\xc0\xe7\x04\x8f\x16o\xca2\xc0\x85\x92L,\xd3\xeb2\xc0\xcdY\xa91Q\xe13\xc0\x10\xf8\xbesg\xae3\xc0\xcc|\xdd\x8dt\x0f3\xc0\xcd\xf4J`\xd9\xac0\xc0\xbeS\xb6\x1a+\x8d \xc0\xf3/,]i\xda2\xc0F\xea\x8c|B\xa01\xc0L\xc9\x11\xb0b\x864\xc0sQ\xca\xb2Q\xcc2\xc0\x9ch\xbbz\xc3 3\xc0\x10|0LkD4\xc0\xc8a%A\xd0l4\xc0\x01\x12\xadi\xef\\4\xc0\xc0cr\n\xf2/1\xc0i\xb0\xc9\xca\x98\x082\xc0\xbe\xff4\x9c__4\xc0\x98\x9b\xffvF\xa11\xc0\xa0\x8d\x1c\xa90\x042\xc0h\xb2\xa0\xf6\x87Y3\xc0\xda\x10\x11\x95\xb7\x9d3\xc0\xa0R\xc5g\xed\xf73\xc0\xfc\t~%r\xc81\xc0o\x1e{\xce\xaae3\xc0`\xed\xbe\x0bO\x194\xc0\x05\xe54\x1bp\x083\xc0\x10\xc7\xfeL\xba\xc72\xc03\x92\x06\xde\xb513\xc0\x95W\xa2\xb1K\x0e2\xc0\xc9\x9c\x04\xb1\xcd\x953\xc0n\x07\xa1\xd6[\xa63\xc0\x83\xbenYX\xb90\xc0\xfc\xcd\xca\x1b\xf1\x834\xc0\xaf\xc1\xd6\x95\xec\x8e3\xc0"{\xd4c\x11\x915\xc0\xe4\x9bKB\xfd\x133\xc0\xc6\xf2)s\xda\x11.\xc0s>\x8eP\xc2\xec2\xc0%\xf6\xa5Y\x16\xb60\xc0c\'\x00\xac\x11K3\xc0fE\xc8\xe1\x0e\xed2\xc0\xa7c\x90\xc59\xbb1\xc0}\xcaQ/\xa9\x7f5\xc0y\xf8$\x9f\x12\x0f2\xc0\xbf\x15@\xa4Tb3\xc0=k\x8e\xa86%2\xc0\xc3\xf8\x18\xe9\xa4\x033\xc0@\xfd\x97A\x1d\xfc3\xc0L\x80i\xcb\x91!3\xc0i\xe1-\x19\xda\xe01\xc0\xda\x07\xd6\x94\xed\x9e1\xc06\xe0\x0e}\x1e\x0f3\xc0\xee\xfd+\xffd\x8e4\xc0LD\xf3\xbe\xaa\x0c3\xc0>,\xfcer\xfe2\xc0\x840\x88F/\x9e3\xc0\x9fk\x8fd\x9fl3\xc00\xad\xc4\x87[\x073\xc0\xf4\x85[+\xfb\x1d5\xc0\xff>\xb14\x8b\x0b3\xc0\xb4Nz]\xe3\n2\xc0\xa2t\xc9O\x05\x083\xc0=6p\xc2\xd0\xaf0\xc0\xbf\xa6\xb8\xae\xd6\xee2\xc0\x1b\xa5F\xfb\xfe\x084\xc00\x17\xe0\xf0\x84h/\xc0.\x12\xa4]^\xe92\xc0\xb6c\xa8L/\xd92\xc0A*$m\xe0\x062\xc0o:\xe3\xc8\xac\t2\xc0\xb3{A\x97\xe3\xd73\xc0\xec\t\xa9\x9b\x08\xb32\xc0sY\x08\x0f\x99\xd70\xc0n\xf8\x92\x10\x08Q3\xc0\x98\x8e[\xa0\x9e\xd72\xc0\xf6\x98\xec!\x8c\xcd3\xc0\x12\xbc\x14P\xbe\x813\xc0\x94\xe2\xb6<[\xef1\xc0\xf7ln\xe51\x911\xc0\xb9\x98\xfd\x85\x17\xd42\xc0_\xbc\xf2\xec\xbd\x023\xc0fk\x97x\x06\xd02\xc0`\xf1\xf3\x12\x88X4\xc0\xe9\x90k\x8d\x0c!4\xc06w\xd4\xe3\x0b<4\xc0\x94~\x9aT*J4\xc0\xdbXSi2\xd03\xc0\xb1J\xcf\xba\xe6A1\xc0\x05\xd5]\xf1\xd9\x8f5\xc0M\xb9\x02\x91\xb2\xd03\xc0\xb9\xbbK\x1bR}4\xc0\xe5\x94|\xe4\x0e\xd50\xc0wnh\x81;K3\xc0\xacU\xb9\x16\x82z3\xc0\xb5\x06/\xf8`\xa02\xc0\xf6\xef\x93\x96\xf4\xf71\xc0\xc62 \x0f\xe5\xfc2\xc0\x8c\x15\x11\xc8\xef\x033\xc0\xb51\xe5A1\'4\xc0\x11\xa6\x8a\x06\x13\xf61\xc0\x90K\xfc\xac\xc7\xa83\xc0\x8e\xe9k\xacs*1\xc0=\xe3\xc4\x9ehw4\xc0\xbb\xe2?\x9bMU1\xc0\xc2\xcc$\xb0\x8b\xb53\xc08\xe0\xa4#\xc4\x853\xc0s\xf3{\xea)\xb12\xc0\xc7\xb5[C\x1a\x884\xc0\xa1R\\\x18r.3\xc0\xb0z_-0+3\xc0\x10b\xb9\xc0\x96#3\xc0O\xb6\xe4\x8f\n\x843\xc0\xc6\xde\xe8\xd2.\xa32\xc0\xe4\x17\xb5J\xe5%3\xc0\xc5\x7fn\x91*\x083\xc0}\xe7\x86Kn\xdc4\xc0y\xa2\x15\xd8F\xdc2\xc0\x15J\x08s\xde\x9a/\xc0\x98*\xe9\x99\x05N3\xc0\xfd4\x94lCe3\xc0\xd9\xc8i\x0e<\xb23\xc0,6\xbe\xedw\xb72\xc0Qw8*\x97.3\xc06\xf9\x80;\x8a:3\xc0O\xf1\xa6\xd8\x84H3\xc0\x8c\xf5\xe1\x03%\xe24\xc0\x065B\x9f\xbf\x0c4\xc0;\xbd>\xaf\x95\xf92\xc0\x01Ha\xcet\'5\xc0\x96\xad\xa8\xc5\xdd\xa8%\xc0&\x8dV$\xed\xa34\xc0\x06!\xe7T\xbfs3\xc0\xb4\xf4-\xca^74\xc0\xb7\xb7_\xdbLx3\xc0\xb13;`}53\xc0\xb6\xc9\xb59Q\xf02\xc0\xde\xbf\xfb\x1b\xa2\xd42\xc0\x92\xf5u\x9a]#3\xc0\xed\xc1}\xaa\xc1\x8c3\xc0Z\xf6g0\x93\xd14\xc0\x95\xb3\xff\xff\xb8&3\xc0zY\x189\x9e\xbf3\xc0)\x11\xd6\xcdH\xb02\xc0\xeem\xe4b3\xb82\xc0p\xbd\xa3\xcdS+3\xc0t+8\xe6\x0b\x982\xc0RriY\x0c\xda2\xc0/{\xf5F\x7f\xa13\xc06}\x8ba&\xd32\xc0\x07\xa3!\xe6\x9f\xa53\xc0;\xe25_?h3\xc0\xad\xf8\xbf=A$3\xc0\xce\xb2\xa7L\xcc1.\xc0\x10"\x19Tp%3\xc0qQJp\x8c\xdc"\xc0\xd2!\xb0w\xef\xdb2\xc0\x1aV8\x05\xf2\xff2\xc0-\x1a\xcd\x01\x10\xde1\xc0b\xa7c\xa6C\xe92\xc0\x1c\xf7z|E\xac%\xc0\xc5f\xc0#B\xfa2\xc0R\x8e \xcfz\xe82\xc0\xdb\xbf,\xf86\xc82\xc0t?8q\x8d\x0f3\xc0\xd7\x13L\xf0\x07\xe02\xc0\x19+\xc2\x17\x8c\xd12\xc0\xd7\xa5M}\xe3\x8a2\xc0g\x11\xcc\x15\x89"4\xc0\x94\x0e\x85h\xba\xb32\xc0\x8a\xdc\x08\r\xf4\xdd2\xc0\xb5\xb0\xa1t(\xa34\xc0/y\x11s\x8b\x002\xc0\x8efXd\x01\xc84\xc0\xa8\xfa\x87m\xbf\xcf2\xc0Hs\x101@\xe51\xc0\xbf+\xca\x95\xf0\xf91\xc0\xa0d\xc4:[\xe31\xc0#\xf5\x0c\x86\x10\x0f2\xc0\x0f0\xb2\x02\x03\xc04\xc0J\x7f\x0eA,\r2\xc0\xa0\xda\xbf\xdc\xb7H3\xc0\xa9\xa8i\xaaS\xd42\xc0+\xc0\xdb\xbf\x9d\xfe1\xc0\xf7\xc2\x03\xa9\x12\xb62\xc0\xdd\xddw\xde\xd2\xf81\xc0\xd1gsX\n\xe71\xc0\x1ey5\xb5\xc2\x9a3\xc0\xaeifKd\r3\xc0\xd6\xb0>\x04I|4\xc0M\xfd\xe4A8\xf61\xc0\xcch\xd7?\xe9\x834\xc0B\x06)\xc3\x93\xd52\xc0\x803rW\x9f\xf83\xc0\xac\x93\x9bg\xb0\x162\xc0\xee\xdc\xebT-\x824\xc0\x00\xf5\xbf\x1a}A,\xc04\xd4\xbe\x8d\xaf\x8c2\xc0\xd3\x9d\xcf\x7f\xa7\x0e3\xc0oH`\xd33\xcd2\xc0\xea9\xefBS\x0c4\xc0U\xc6\x1b8\x98{4\xc0\xb5|\xbb\xc1\x0f\x191\xc0\x93\xbd\xc4\xe6Zp3\xc0\x1c\xd4\xd2$\x18\xaa3\xc0\xdd\x81\x97\x80\xd3\x9f2\xc0(\x7f\x0e\x86\xebC3\xc0F9\xdd&\x06c4\xc0!\xf2\x8d\xd5\xc6\xc44\xc0\\!7\xa2.-3\xc0\xc4\xfa2\xe2x\x1a3\xc0U\xea\xd5\x90\x84\x143\xc0\x0b\xea8\xc8\x04u4\xc0?\x9dE\xf3D\xc11\xc0\xa3\xd8\xea\xa2\x9e.3\xc0\xb3\xee\xb6\xef\xafJ3\xc0\x15\xa3\x8dm\x10~1\xc0\xa5\xdf{u\xe2f3\xc0S\xa2!\xa9\xeb\xe84\xc0\xb8r\xcf\xfey\x141\xc0\x04J\xdd\x05\xb5\x833\xc0k\xff\xfeU\x92\xe94\xc0N;\x99q\x9d\xaf(\xc0\xa2Df\x87\xab{3\xc0n\x8cWY\xa6\x0c3\xc0n\xc5IQd\xeb2\xc0\x14\xe5>\x08\xe2\xe14\xc0|5B\x88\x01\x864\xc0S\xddr\xd7\xd7V3\xc0v\xa5\x9f\xca\t\xda4\xc0\xe1^a+\xcf\x853\xc0\xca6\xd7S\xac03\xc0\xc8\x1f\xe3\'\x8d\x940\xc0F\x06\xb1\x14\x9bK0\xc0\x03_\t6\xdeS3\xc0\x08\xc8q\xed\x03\xdf1\xc0*\x17\xb4\xfb\xaf\x141\xc0&l/E:n3\xc0\xa2\xb9yumw3\xc0X~K\xfc\xef\x0b3\xc0\x00\x87wD\xfd\x843\xc0\xc5\xfcZ\xb6\xa6J4\xc0E\xbdt\xa1\xe0r0\xc0t\xf4\xda\xc4\x1c/3\xc0\x01\xadM\xbe\xe5\xd52\xc0\xf3\xa9\xe2N\xac.3\xc0\'\x05\xf3\xe6\x03\xd02\xc0Z\x03\xeb;\n;4\xc0p\xf9z\x1bA33\xc0$B?\x1d\xac?.\xc0}-F;\xfe|3\xc0\x8c\xd2_\xd1i\x191\xc0\xf3\xad\x9dD4\xf82\xc0\xc9\xd6\x87k8\xeb3\xc0\xdb\xc3b\xec\xce\xe51\xc0\xef\xe8\xa2eB\xdf4\xc0D\x021\x95\xb2\xef3\xc0\x91\xa0$\xa0}L3\xc0A\xe9\xd1%\xed\xd81\xc0\x0c\xc9|m\xce:3\xc05\xf9E\x899.3\xc0[8/\x9c\xe0\t3\xc0\xde\x88S+\xeb\xb71\xc06jpM\r\x133\xc01\x92\xee@\xc3a-\xc0\xc7\xfa\xb7\xa6\xab\xbc3\xc0Xs\x00[]\xd51\xc0\xb3\xf6S\xd2\xd5S3\xc0\xe1\x9av\x8d<\x1b3\xc0\x0cCUZ\x88\xe61\xc0\x1fH\x9c3\x07\xf14\xc0\x94J\x1e\xec\xb6v2\xc0\x97u\xc0\xee\xc7U3\xc0z\xc6c.\xa5\x1a3\xc03X0u\xfa!/\xc0\rR\xc8\x8c\x19[3\xc0\x91\xba\x97\xc8yT3\xc0W\x8a\x95\xf07Y3\xc0?\xbd4\xb8m#3\xc0\t\xe0\xcf\x0f\xb3\xfd2\xc0\xc8D\xa5\xfaw\xe92\xc0\x86~\x107\xba\x070\xc0\xd6\xfcr\x1b\x06\xbb2\xc0\x1cA\x91\x04\xd2\xdc3\xc0\xc8wJ\x10\xd5\\3\xc0\x1f\x158z`\x9c/\xc0\x05\r\xf5&\xc6\x0f4\xc0x\xe4\xeb\x05\xa1i/\xc0`\xcc\xd5\xa0\xf2\x1c4\xc0N\xb34\xd6\xf9\x112\xc0sb\xf0\x88*\xff2\xc0\xd8z\x0b/^\x823\xc0o\xa4(_\xf7\x1a4\xc0\xb0\x8a\xba\x12i\xbb1\xc0\xf8I\xc33>\x1a4\xc0}<\x94\x9d\xf8T/\xc0-\x8a\xb6\x9e\xd7A1\xc0\xa1 \x00\xfaq\xcf1\xc0/\xd5\xfb\x05\xa6$1\xc0\xc8#\xc8\xe5q\xb83\xc0\x0eBO`\x12B0\xc0\xfc*\xd1\x03W\xfe1\xc0\xf3\xc6X\x00I$3\xc0O\x8b\x1b\x19\xb1\x972\xc0\x99\xae\xef-\xb2\xdc2\xc0\xf3IU,z\xc03\xc0\x8eY\xab\xa1\xe3\xf02\xc0N\xfe>t5U/\xc0\xac\xc4p\x10l^4\xc0\xec\x93^dbw4\xc0\x94\x98\xee\x13\xd7\r4\xc0\xef\xf6p\xc7\xfe%2\xc0\xaf\x0f\x9d\x1a\x85\xbc2\xc0\xec>"x\x80\xf83\xc0\xed\xe8\xfd4\xfc\x7f,\xc0%\x94\xe4\xabE+/\xc0\x0c\xe1\xc5\x11\xd5\x81/\xc0\x9e\xb5\xa5L*\xbd4\xc0\xeb\\\xaf\x11\xcd\xbe&\xc01\x16\x99\x0b5\xa45\xc0\x83`\xec\x0e\xec\xdc2\xc0\xd0\xdb\x80\xca\xca.3\xc0\x8aA\\{#\xa22\xc0\x8a\x92q\x0b\xd7\x035\xc0\x18P\x9a\xb1\x98\xe62\xc0\xddC\xc8\xec\x0bD2\xc0&I\xba\xe2\x8d-1\xc0\x8b\xa8\xef\x10\xc8^3\xc0~d\'7\xbde4\xc0\x9b.1\x81\xdab3\xc0\xc8Q\xaf\xbb\xbb;4\xc0\x11\x85xli\x860\xc0?\x08\x0cT\xff*4\xc0\xea\x15\xbe\x153\xd82\xc0R\x9a\xe6U\x03\x955\xc0H\x00\xac\xac\x07\xa4-\xc0\x85\xf3G\xd9\x99}#\xc0.] 6\\X-\xc0i2#\x90\xc0\xdc1\xc0\xcb{\x87c\x87;3\xc0\xbd\r\x08\xeca\x1b2\xc0:\x07\xbf?\x86\xfe2\xc0\xef\xc0-\x1e\xe3\xa32\xc0y\x8e\xdbI_\xe61\xc0\x86\x8cG\x02\xf9\x163\xc0w\x83s\x90R\xb03\xc0+\x95\x8a\xa1{\xdc2\xc0\x9f\x8d[\xc3\x85\xea4\xc0\x92\xa8\xa6\xd8n^4\xc0\x89\xf2\xc5\xc4u+3\xc0w\xed\xc2-\x13\xff$\xc0 5sY\x1bH3\xc0s\xf4@/\x92\x114\xc0q\x85\x16\x88\xff\xd22\xc0\x84\xba5\x1c.\x81-\xc0\x9e\x00\x9a .S2\xc0\x1b`\xf6\x8e\x80P0\xc0\xf9\x93\xe8\xb4\xa6/4\xc0\'&\n\x9d\xae\x80/\xc0\x06\xca>\xf6?}3\xc0b\xaf\x9c8\xf6\xc53\xc0\xf6\xc1"!\xd7<2\xc0\x9a\xf9*\xcd\xf1\x0e2\xc0\xccFyg\x84\x1f4\xc0\x1d\xb3N\xde\xf2\x953\xc0\x9dr,9\xd1\x06\x1c\xc0^\x08@=\x08\xf5.\xc0t\xad`\xf9\x19#3\xc0\x7f\xdd\xa8I\xb1\xed1\xc0\x83\x98Z\x85\xefR2\xc0;X^\x83qk4\xc0\xc2\xc2\x9c\x81\xbba4\xc0\xed#\xee6\xd5|5\xc0\x88\xaaqF\xb0\x9b5\xc0\x0c8\xd5\xa3\xd4\x8d3\xc0\xce.B\xe3~L4\xc0\xc6\x9c-\xca\x15O2\xc0\x19\xea|\xaf\\\x1a4\xc0\x8fOs\xe7R\x015\xc0\xf1s\xe0\x8e!\x1d4\xc0\x13\xf6WR\xb0\xe11\xc0\xe9t\xa8\x01\xb5\xe71\xc0zu\x07>\xe7\x80/\xc0\xbc\x99l\x9e}\x8f3\xc05\xd5I\xfa\x08G-\xc0\xa8A\x04B\xa3\xc53\xc0I\x17+\xc7\xacZ/\xc0Y\x08\xc7\x0f\xa26.\xc0\x98u\xcb4\xf8\xff2\xc0G\xf1"\x95\xd4\xc53\xc0,\x0f\xe9!\xd1\n5\xc0W>&W\xc1e4\xc0\x9b\r\x90\x16\x1e\x1d2\xc0\xf1\xf6\xa6M{\x063\xc0!\xaf\xa1\x84\xd3%3\xc0u\xbe\x079\xc292\xc0\x9d\x0bj\xa7\xd4\x023\xc0\xa1\xcf\x7f\xfc\xbba3\xc0\x05\xa8\x88+\xc8\xd83\xc07S\xc3\xb9\x15B4\xc0\x0fJ\x0f\xdd\xb7\x073\xc0W-\xc8\x16\xc9\xe53\xc0\xfak\x9a\xca\x05\xe13\xc0\xd5q\xe2\x87\x16\x0e3\xc0\xa59\xa0K\xfd\x9f4\xc0\x1a6Vd\xb0Y3\xc0\x92l\xce\xdb\x0f\xf72\xc0\xc1\xdf\x90\xe5\x9122\xc01\t\xfaW~Q2\xc0\xf6\xefO<\x8f\'3\xc0@;>\x93\x00\xbf2\xc0\xa1G\xb6\x13\x95\x173\xc0f\xbb\x97\x03\x9e\xfd3\xc0U\x10\xbes\xf4\x074\xc0s\xc7\xa1\xe4h34\xc0\xf3\x97\x1e\x9bC\xae3\xc0,\x0f{\xfc\x1b\xe30\xc0<\xf4)\xb4~43\xc0\x91p\xbb\xe8\xc2:4\xc0\xaf\xd9S\x1c\x08\xf72\xc0++\x10\xbf\xd1x3\xc0\xd4\xb6\xec\xf15n1\xc0l\xffV\xd1F\x0b3\xc0\x16\xbd|\xaf\x0772\xc0]\xdaE\xfeld/\xc0\xa1\xf6\x04\x9c\x84\x044\xc0P\xa5w\x7fJ74\xc0|2|>\r\xe33\xc0xu\xb1\xaf\xe9\xe40\xc07X\xe7\n\xd8]4\xc0k\xa9\x10\x0c\xcaN4\xc0\xaf\n\xb97bS3\xc0\xc9$\xebj\xe3M3\xc0O\x1b\xef\xa5c\xe33\xc0\x9ef\x11\xf6\xdf\xdf3\xc0\x0bX<6m\xe03\xc0hK<\xbb\xdf"2\xc0w\xaf\xbd\xa3\xe3\xed4\xc0\xe2\x833\xe3\x13\x163\xc0\xa4|\xe4;\xd9)3\xc0i\x9c\xa7T\x82:2\xc0U\x08{&\xa0x4\xc04.}\xdel\xa33\xc0\xbb\xd7\xe8\xb5\xb4"2\xc0\xff0t\xfe\xbf\x07-\xc0\xd8\x9c=\xffwG3\xc0\xb1r?\x1c\\\x0e3\xc0\x03\xa6V!W&2\xc0\xa9\xd4\x1e\x1b\x8f\xbd2\xc0\xff\xf82\xd3\x9c\xe02\xc0\xfd\x1b\xa8qS\x922\xc0\xc7\xb5\xad\x9a\xc4$3\xc0\x94K\x035\xcf\xfb3\xc0,\x13>3\xd0\x014\xc0O~\xb6\x05(\x0c3\xc0CA\xb7qH73\xc0\xe2\xd20\x8e\xe3\'4\xc0s;\xf7\x8e\xe4=4\xc0\x00\xd3veSQ4\xc0q\xef\xc2\x90R\xd22\xc0\xee\x874\xcdM=3\xc0F\x01\xe9\x97\xd7/2\xc0\xa9\x8bi\xb5\xa2#3\xc0\xb4:\x0em\xae\xe03\xc0\xa1%\x17[\xac=2\xc04\xd8\xc09g\x143\xc0\xe9\x14-\xb2dK3\xc0\x99\xf3\x1d\xd4\xf1\x192\xc0\xe18\x90vQ\xfc1\xc0H\xd94\x83\x0c\xe92\xc0\x8e\xa2.\x9b\xdc+3\xc0bu\x97?\xf8P3\xc0\xf9J\xd9cn\x024\xc0-\xd2\x19\x07\xaf\x1c3\xc0\x94\xab\xe5\x0f\x17\x9b1\xc0;>y\xf3\xe6\xe13\xc0|\xfeQ\xa6\xadC2\xc0*HO\xcbv$4\xc0\xb2N\xee\xdb\xe3\x1d2\xc0|\xc7\xa3^b\x9e0\xc0~\x12\xb7ef}3\xc0\xa8c0\xdd1\x07/\xc0\x81t\x8b\x9f \xdd4\xc0\xa5\xf7X~E\xdf3\xc0d\xea!\x1f\xcdF3\xc0\x0bG\x80\x17\xae}2\xc0\xb0;\xa1"\x1b\x162\xc0\xb2\xee\xda\xd9\x8b\xcb2\xc08\xbb\xd2r\x07?3\xc0\xa6\xa8\x8b\xe0\x85\x874\xc0L\xe7\xb1\xd6\x8e53\xc0T\xca\x9c,C\x192\xc04*\x01\x04H\xf81\xc0]\xd9\x89\xa8s\x074\xc0B\x03,\xbf\x93\xe93\xc03\xf4\x01\xa9\xf8\x173\xc0\xb1\x92_8\x1443\xc0p\x1f\xad\xc9\'\xdc3\xc0\xb6\xd3x\x8e\xf5z0\xc0\xc9\x13\xb8\xe7\xd9\xf31\xc0\xb7eSY(\xdf3\xc0\x0e\xa67"\xad,4\xc0bo\x063\r\x132\xc0I\x89:\xd4\x0fv3\xc0\xa9k\xc0\'\xf1\'/\xc0F\x07f\xc1\xcb\x92/\xc0\xd7\xe7\x90\xcf\x9f\xfc3\xc0\xa6\xc8\xf2\xcc\xbej3\xc0\xf98\xf4\x98\xa4\x032\xc0M\x18\x8b\x85\x07\xfc1\xc0\x90\xb2\x0b:\x81\xe72\xc0Lh\x85\xb7\xd6^3\xc0%N\x92_9\xab3\xc0q=W\xdd\xceC3\xc0\xee\'R1\x95\x083\xc0\xef#\x14*\x07\xe93\xc0\x1d\x8a4\xbb\x9db3\xc0\x96\n\x85\x8a\x19/3\xc0\x98.\x88\xc1\x13\xf71\xc0\xa1\x13\xef\xa4\xc6W2\xc0U\x04\xdbUTL-\xc0\xe0\xe2\xfd\x88\xb8_1\xc0Y\x97\x8b1`\x184\xc0\x88\xaa\xd0\xa4\xe9\xeb2\xc0\x8f\x0f\xe6\xf0\x15i3\xc0}\xe0\xf4\x0f\xb9\x1e3\xc0\x19]z\x88\xefV5\xc0xl\xcc\xe3eH!\xc05\xa2\xb9\xbb\xb3$3\xc0\x03\xa4\x0e\xbc\xdf\xeb2\xc0`%\x04\x03\xa1\xf42\xc0\xa5^\xd3m0\x183\xc0\xb9\x90\xdc\xab\xfeW4\xc0jh\xca\xea\x97*3\xc0\xa1\x12\xf9h\x15\x8d4\xc0\xca\x14\xa7G\x8c\x182\xc0}:T\xec/\x7f3\xc0\xcab\xc9\x8bt\xae3\xc0\xf8\x9b<Z\xe103\xc0\xd8\x85\xf7\x97\x82d!\xc0X\xfe\x07\xe1\xd0\x1a4\xc0h\'\xf5W:#3\xc0\x1c\xc8\xecwXM3\xc0\xdd}\xb7\x00.-3\xc0\x90\xfd,9\xaa\xf22\xc0\xf9]x\xc2\xb6\x1b2\xc0\x0b!_\x1ca\\3\xc0\xa6\x93S\xb8kC3\xc0_ \xb8\xd2\xbc 3\xc0\xc4HA\xd6\xb4\xf84\xc0\xa3k\x1cPyB3\xc0i\x88\x93LH?3\xc0=)*\xa7\xb6\x1f5\xc0\x11\xd4\x19\xacG[4\xc0\xed\xb1\x8f\x81_\xff3\xc0Q\xfd$\x15(\xbd0\xc0\xfa\x98nl\xaa\xd13\xc0\xb4\xaa\xa1x\xde\xcc3\xc0\xe0\xa4\xfc\xaa0g3\xc0\x05\x90\xeb\x87\xd6\xb60\xc0\x85B\x8e\x9d\x99\x1b4\xc0P#ns-33\xc0\xdb8\xf3y\xb1\xbc2\xc0=\x85<\xaf+V3\xc0\x83\x18\x1f<\x93(2\xc0p\x06\xa7\xec\xb2\xad0\xc0]{\x13w\x89$3\xc0\xe9)\x17\xc9\xc133\xc0\x16\xf6DRZ\xd60\xc0\xc9\xad\xd7\xa7\xcbo3\xc0\xa7\t\x1b\x072\x1b4\xc0\x01\xcc\xce\x12\xd2|4\xc0\xf6\x93\x92_\xfa\xc43\xc0l\xf5\xcf\x9a\x89\x11!\xc0j\xbc/\x81\x9c94\xc0\xa1]F\xb39+4\xc0\xb91\xd5dB\x9e2\xc0\x1a\x8e\x0e\xef\x8f\x813\xc0\x19\xe4z>=03\xc0\xde\xde\t>\xc7\x050\xc02V\x8eiH\x1c3\xc0\xed\xcdzy\x9b*3\xc0\x1b\x8b\xf3\x92Z\x1a2\xc0E\xa2\xb6\xf5l33\xc0\x07E\x8c\x1c\x18r2\xc0\xb9\xf8\xbfY\xc0P4\xc0\x84\xf6@\x07\xd364\xc0\xb1w8\xce\xa7!3\xc05\xaaK\xc1\x90 3\xc0\x00\xe5J\xadu\x1b2\xc0\x8c\x15\x11\xc8\xef\x033\xc0\\\x1b\x81! \xf22\xc0I\x7f6DKN3\xc0\xf4\xd4AD\x97#3\xc04\x17}N#\xf61\xc0\x80\x156\xe9\x02\x154\xc0\xbc<x`}\xd93\xc0\xa9pef[Y3\xc0@\x8c\xcc{\x83\xe63\xc0\\\x85\x94O\x07y2\xc0\x97\x05DG\xe4\xe13\xc0\rG,\x97\x9e\x1f3\xc0\x89\xcf\xda\x10\xf144\xc0\xdetF]f;4\xc0\x8c?4\xdd\xb1\xf82\xc0\xe8\x03\xf7\xe1I~4\xc0\x91je\xa57.3\xc0\x7f\xce\xf4\x1fh93\xc0>\xdb.\x9b\xdb\x7f4\xc0FZ\xfd\x8e\xa6]3\xc06\x95\xeb\xb5;q3\xc0\xa9P8}kC3\xc0\xfaa\xc6\xc7\xdc\x174\xc0\x8fE\xbc\x0e\xe1-2\xc0O73\x88\xbc&3\xc0\xb3K\xf32\x94b2\xc0\xd5\xc0\x88Y\xd484\xc0G\x8ba\x836h2\xc0#T\xe8\xaae\x824\xc0\xb2l\x02\xf5\x18\x7f4\xc0e\xf3^\xe0\xf8\x80!\xc0\x8fW\xa3Y\xed\xce0\xc0d\xd7B\xf3`\x083\xc0n[\xa2t\x82\xba2\xc0\x9aF\xdc\x8f\x1e\t3\xc0\xb2=&\xeahP3\xc0\x18\x11\x83<\xde\xc92\xc0<\xa5c\x96#53\xc0/\xfc\x1bT\xc4\n4\xc0\xdd\xe7=VX\xee0\xc02\xd1\x82d\tO5\xc0\xe6\xbd\xfb\xb0\x11\xb30\xc0\x8f\xf9iO&\xf53\xc0\xe1\x98$o\xe9\x022\xc0\xee\xc4\x97q\x19H2\xc0\xd1\xb5\xa0P\x1c\xc63\xc0\x83\x00\x06\xfc\x99F3\xc0g(\x05EI\xf10\xc0\xe2=\xed\x82\xd3x3\xc0#\xd63\xf9\xdd\x151\xc0\xa2?\x83\x85\xfe\xea1\xc0\xd0\xb3\xca\xeaA\xe61\xc0ms\xbc\xf8\x90K2\xc0\xceRn\x14\x89\x151\xc0\x9fs5S\x87\x1b4\xc0\x97\xf3\xf2P\x8a\xd13\xc0`\x9e\x9c\xf0\xadk3\xc0\xb7\x84&Y)\xe52\xc0D\xec\xbfp\x12\x164\xc0\xe0\x1a\x17i\x85Z2\xc0\xb4\xc5ac\xc1\\/\xc0H\x8c\xf0\xf3.!3\xc0.{\xd5\xae\x05\xf42\xc0\xbf\x01i\xdf\xb1\xf13\xc0b\x9bne\xfb[5\xc0\x0e*\xdch<\x193\xc0\x0f]\xcb\xce\x8d%3\xc0-;\xb1\xf9\xd2\x073\xc0Z}\xf9\xc6\xe6\xdb2\xc0\xd9\xc6\xc6\xd2\x9a83\xc0\xd8\xf8\x9d[Z\n3\xc0F\x85\x00\x93\xa5G3\xc0\x10\x8c\x82N\\\x923\xc0~\xe5\xd1\xd4\x15\x9f2\xc0\x16\xea\x0c\x8d\xed\x1d3\xc0\nn\xa0\x17oH3\xc0jch\xa6\xa1\xf72\xc0{\xecF\x81sD3\xc0\x95l\x9f8hK2\xc0;\xbd\xd9k\x04\xa02\xc0G1\x0b"\x0174\xc0\xcfZn\x14$\xed2\xc0l\x01B\xef\x8e\x044\xc0F\xb5<_\x87w4\xc0C\x02l\x98\x83`2\xc0\xb0\xe7\xa1\x89\xfcb3\xc0\xb7\x80{l\x83\x103\xc0[|\x8eeU\xf53\xc0\xa9\x0e\x0b\xfcN\x022\xc0d\x1b\x88\xe3\xbe\xf63\xc0\xeeq\xe5.\xe8\xfb2\xc0\xa6\x90\xfc\xa4_z3\xc0\xa5\xdb\xdf)O\xe11\xc0%!\x9e\x96\xb5\x0c3\xc0\x86\x0f\x1a\xf2Rs0\xc0\xbb\xbcb\x947d4\xc0R\xb1z\x19\x03K0\xc0\nR\xf0\xe8\x1a!4\xc0d\xded\xa8\x1fB3\xc0d\xf7\xec\xb4M\x940\xc0\xc1\x8a\xea~\x00A4\xc06_b?4Y3\xc0\xaeH\xd7\x04^ 4\xc0:c\xfc\x7f\xe5\xc22\xc0\x84,\x1f3;$3\xc0$\xbb\x03[\xdf\xc03\xc0:\xc2M\x82\xaa*3\xc0cG\xbfP\xdc\xf51\xc0\xb1\xf3\x84\x04M\xc24\xc0\x18\x9d\xa1\xe7]y3\xc0\xc1\xf6\xd8\x7f\xf8O2\xc0\xdf\t\xcb\xe8m?3\xc0N5b\xf8\xd8x3\xc0x\x19\x9ff\x1d\xe12\xc0s\xef\x15\xe3\x9f85\xc0*\x1b\xed\xf8O\x073\xc0\x02H\x12\x89\x8aO3\xc0\n*\xc7\xe2k\xf31\xc01\xd5kH\x9c\xb72\xc0e\t|\xae\tE/\xc0\xeer\xfd\xf7\xf9\xc03\xc0\x13\x9e#\x92\xc4>2\xc0\xa5>\xc1\xa7Ax2\xc0\x84\xeb\xeeR\xcb\x891\xc0IN\x03\x13\xd5Y3\xc0\x9eO8\xe7\xc5\x9f2\xc09eg\xde\xdeW4\xc0\x0f\x05r\x17\x18\xd33\xc0\x8c\x88\xe6IN.3\xc0\xcf\x885\xa0e*3\xc0d3\x9f@\xfe\xe91\xc0\xac@\xd3\x1e\xaaI4\xc0\xa9eRz\xf4j/\xc0\x92\xc4]\x15YQ4\xc0\xdd\xac\x9a\xa9\xc4\xee2\xc0\xbb\xa10\xfe8\xd82\xc0\xd6wu\x9c\xa0\xd21\xc0\x1e\xc9!\xf4\xdd\x053\xc0\x1d=\xa4qt\xae2\xc0\xd3uk\xa3;#3\xc0g\x18V\xb6\x17J3\xc0wTD\xe3\x8dp1\xc0\x1bX\xdc\x802\x83/\xc0\x02\x8fHYa\r4\xc0\xb9\x8d\xc3%hU4\xc0\x19\xac\x0e\x12\xca1/\xc0\xfa0o\xce\xf3*3\xc0\xa1\x93\xfeYYd4\xc0\xa7\xa9^l\x98c3\xc0u\xa2\x9f\r\xc0;4\xc0\x18\x00j\x90\x86\x113\xc0\x15\x04h\x1b753\xc0\xeanA\xc2\xd2"2\xc0\x8d\n&8;\xf83\xc0j\x01\xf9Q9\xa52\xc063\xe75\x14{2\xc0\tZE\x8e\xff 3\xc0\xf9]\x8eN\x1ad4\xc0\xfd\x7f-\x82\xbb\xd4%\xc0\x83\xcdQ>\x89\x0b3\xc0\x17/\x1aM\xde"3\xc0m\tn\xd1\x0eg4\xc0u\x0b}\x1c\xef\x103\xc0\x0b\x11\xc6d)G2\xc0\xda3/\x92\xe7\x8f4\xc0\xb3gWr\xdf&4\xc0Mf\xc6o\xce\x013\xc0N\xe5\x96\x1aP\xe92\xc0\xd4\x9f\xe6\xef\xbb\xbd&\xc0j\x9a\xcd\xaf\xd4$3\xc0/\xb7\x10w\xb9\xec3\xc0\x9d\xa2Y\xe7jH3\xc0\xac \xbdV&\xbe3\xc0\xd4B\x06!\x00j3\xc0\xc7\x85\xe6\xd9\x0443\xc0\x04\x8d\xda\xa2o\x8a3\xc0\x97r\xdc\xaa\x99[2\xc0\xcb\xa0w\x9e\xc0L4\xc0^@\xf1k\xacK3\xc0\xfe\x9d\xacO\x9f\xea1\xc0q\x8d2\xde\x88$4\xc0\x13B\xd3\xa2\xbc\xde1\xc0\x0f\xce\xd4\x7fW\xe61\xc0\x15re\x1b\xe2k4\xc0J[\xc9s\x1a85\xc01\xe1\x87\x80\xc7\xfb2\xc0\x88VV_\x8a\\2\xc0\xe8mI\xe6\x80\xae2\xc0Ne\xaf\xfe\x01\x153\xc0s}I\xe8\xc9*4\xc0\xfa#\x94V\xd9v3\xc0R\xf3}\xf0C63\xc0io\xbc\x80\x8bo4\xc0\xb1~\x07Pz\x7f0\xc0\xc1\x91-Y\x10\xe83\xc0"\xe1\x1dn2\'5\xc0\x8fV\x0eEEa3\xc06\xf0\xde\x82\x02D3\xc0\xdba\xb4\x85\x12\xbb2\xc0m\xe2\x97\xfb)\xa32\xc0\xa8\xf5`)\xa1\xf61\xc0<\xa5S\xd0:\x911\xc0m\x06:b\x95t4\xc0\xae4\xca\xf7\xb1w4\xc0F\xa8&\x03Q\xae3\xc0c\x1b\xe4\xb0\xd0\x142\xc0W\x9d\xe8\x87\xfa^4\xc0\x9d\x9c\x1d;:p3\xc0\xdc\x90\xd4UX\xfc1\xc0s\xe5t\xb2 \',\xc0MK\xc3\xcb\xe0*4\xc0O\xe3\xb0/Bn3\xc0\xe9(\'j\x12f4\xc04j\x12\xb1\'\x814\xc0\xf6\x06u\xf3\xbe\xa63\xc08\xf8\xdf\xa0l\xd73\xc0\x9f\'\xdb\xdf\xdb\x91-\xc04X\xb9\xda\x1d\x082\xc0\xa2\x9b|}Cv4\xc0\xe0\x98\x02\xb6\xdac3\xc0\xecU\xc7 \x88>3\xc0\xfd,\xbdDTX4\xc0\x07\xad\xae\xc7\x0b<3\xc0A\x04\xef{\xb1q3\xc0\xa1\xf1cV8\xdf2\xc0/\x88\x11\x02\xe4D1\xc0\xbbO\xe8\t\xb384\xc0\x8b(\xa9\xf7\xc3\xff1\xc0,:v\x93\x98\x814\xc0\x92\xdd\n\xbdV\x984\xc0\x82\xc8\xe1\xfb\xd1\xf81\xc0\xe4v\x0f7w\xe51\xc0_a\xee\x8fE\xaf2\xc0\xf7\xfbU\x90C\x1f3\xc0^\xa7l,\x84\x103\xc0\xe1\x88\x1bU\xd0\x1a2\xc0\xda\xf4c$9\x903\xc0\xe2\xcabQ\xfa\\4\xc0\xadl\x99\x9d\xb7\xec3\xc0N\xdbk\x07\xa103\xc0\xaa%D\x86\n_2\xc03+\x85\xb2F\x973\xc0;\x02\x16\xa8U\x0c2\xc0\x9c\x85\xde\x05\t\n4\xc0\xbfo\xae\xb0\xa6\xda3\xc0\xb5\xf2{]\x89I+\xc0\x97\xec\xe1E\xe9\xff2\xc0\x8c\\\xcd<\xf1\xaa-\xc0\x98[T\xb4\x06\x7f5\xc0\xf0\xe2Dq\xe0\x924\xc0P\xcaA\x9a\xc5\xf81\xc0\x00j;\x8d\xbf\xec3\xc0\xf49\x93y\xf3Z2\xc0\xdc;\xae\x98\xbc\x033\xc0\xe4\nk\xc1\xf5\xfc1\xc0\xe3\x90\xdc\xe6\xff\xe61\xc0C\xe8M\xf1\x8e\xc71\xc0\xc2\xb8G\xe2Ya4\xc0=&_\x00Dt3\xc0\xc1\xd4\xdf\xe6W!3\xc0\xa6\xf0\xb1o\xb2F3\xc0\x80\xc5\x07N\x90\x053\xc0\xc0\xc9\xe8|\xa6\xa04\xc0s\xdeK\xac\xd4\x1c4\xc0\xd1\xd6f\xab\x96D\x05\xc0\x1d.ZY\x92\xca.\xc0\x9f>1\x82J\x833\xc0\xef\xa31\x98\xa0\xce3\xc0#\xc0\x90\xa1\x0f#4\xc0\xd5\xc3(j\xdb\x1b3\xc0\xed\xe8\xe1\xcc\xb2\xa03\xc0\\h\x87\xa0\xdd\xb14\xc0S\x9f\xc1{\x86F3\xc0f\x93\xa0\x88\x89R3\xc0\x03\x82A\xb6{m3\xc0\xf2\xd0\xa1g\xaa*3\xc0\x07f\x9e\xaa2 5\xc0\xda\xf7\xdf\xc3\x9b\xfd3\xc0\x08\xf9\xfe\xc6\x12m3\xc0\x7f6\xe5\x00B\x1f,\xc0\x1c\xac\xf0(5y4\xc0\xec\xec\xf7\xf1\x83\x9f3\xc0\xa0p\xd6X}H3\xc0\'\xfa\xaf\xec&\xfb0\xc0\xc1\x1d:\xa8\xfeV3\xc0\xd2+\x1e\x1d3\x013\xc0\x94\xa8\xcc\x05\x9d\xac4\xc0\x1a\xde\'\xa6\xe0\xb33\xc0fK\xd7\\\xc6\x171\xc0V\xdd\xcfa\xff\x844\xc0\x7f\xa6\x83\xbf\xd8\xcb1\xc04\xb3\x1d\xf2L#3\xc0\x9b$\xce\xbf\xbd\x063\xc0Yd\xb1\x95\xd4@3\xc0\x97sn\xc6E\x812\xc0v\x9a\x0eu\xcf[-\xc0N\x8f\x8e8\x87#3\xc0z\x05h\xe1kC3\xc0\xf7\x9a\xb0\xfaa\x1d5\xc0m\x8f\xca\xc4\x81\t1\xc0z\x95;\xf9W\xe11\xc0G\x9a\xc4\x0b\xed\xc72\xc0+q\x19MS\xc01\xc0\x9b\x03P\x10I\x1f-\xc0yN]\x8fb\xc23\xc0\x02/hE\x9cn3\xc0\x8b\xe6O}\xa3\x9f2\xc0-\xe8\x81X\xb2K3\xc0H>\xc2#\x01\xfc2\xc0a1\xbd"\xef\xc9-\xc0n\xd8u\xb6\xbdt4\xc0Ho\xf8:Sl-\xc0?\xbf\xfe\r\x18\xb34\xc0\xf9\xc3\n9\x0b/3\xc03^o\xa3\n?3\xc0+\xec"\x9e\x03\x123\xc0\xae|\xab\x82>R3\xc0\xfc\xdf\x0c~\xd6\xfe2\xc0K;.%\t\x153\xc0r\xf9\xde\x93\xad\x1f3\xc0\xab\x12d\xb2n]4\xc0/j1\x13\x9cJ3\xc0\xadd\xd5Z"\x973\xc0;\xb0\xbe\xb6\x98E2\xc0tza!\xadc3\xc0.V=\xa9\xc4\x973\xc0\xef\xdd?\xe6\xd6I4\xc0\xae\x04\x86\x9b\xe3B3\xc0\xabW\x9a\xa9\xc4#3\xc0\x8d\xc0\xb0&(,-\xc0d4A\x0b$\xd32\xc0\xceDt,\xe2\r-\xc0~\x16\xe6\x07&\xfb.\xc0k\x13~\x98\xd6\xcf3\xc0L\x81\x19\xd8\xb8f4\xc00%\x98\xa5\xc0x4\xc0\x99w\xd0\x03\xcb\x0f3\xc0\x94\xeb\xd5\xda\xedq2\xc0\xb6\xbe~\xc7\xac\xcf2\xc0\x89\xbd\x0b\x8bwU3\xc0\xfc\x92\x06n\xedG4\xc0;E\xb2FdG2\xc0\xf3\xd6\xa8\x10O\xfa2\xc0p\xd7<\xe96\xaf(\xc0\x93`\x1e\xa1+\xd32\xc0GK\xe8r\x19\xe02\xc0D[\xa8\x8b\x96\x043\xc0&k\xb2B\xd7\xf43\xc0A\x93\xea\x93$\x983\xc0\r\xe8I+Q?0\xc0\x85\xaf<\x15\x1e(3\xc0\x8ahQSPX3\xc0^V)ek\x843\xc0\x02\x88\xd2\x84\xa8\xaf3\xc0NS\n\xa4\x87\xdf1\xc0O>N\x04\xfe\xe6,\xc0=\x9b\x12\x14\xc0\xb53\xc0\xe3\xdc%\x9a\x99R3\xc0CHF\xb8>\xb33\xc07\x1a\xda\xe8\x0fL3\xc0\x03\xec\x11\xd86\x0e3\xc0\xb3\x9e\x98e3\xf32\xc0i\xd1pi\xd6\xdf1\xc0g\xf021\x9c\xaf3\xc0v\xba\x8eV8\x853\xc0\xdd\xc5W\xca\x05\xef3\xc0\xd8\x1bQ\x8dS\xba3\xc0uMw\xc3\x05\x90+\xc0\xb5\xb5-\rU,3\xc0\x12\xfft\x9a\xf1\xfb3\xc0:\x11\x8c\x1a\x9a03\xc0\x94\xe2\x15\xcf_^2\xc0\x8f@\x89#\x00\x983\xc0\x1atO`\xce\x0e4\xc0\xd2\x1dd\xae?$4\xc0\x8frrD=E-\xc0$\xa87\xb6\x18M-\xc0P\x06oN\'33\xc0\xcd\xeb/\xee\xe9\x103\xc0\x86\xe4:\xe81_3\xc0\xc7\xa9\x96\xf7\xa5\x053\xc0\xa1\x88\r\xf5\xaf\xc2.\xc0"-\xecu\x8b\xc31\xc0T\xb5^ls\xfb,\xc0Z\xe0R\xcf\xfb\xd32\xc0\x88|\xd9\xe8\'\x8c3\xc0\x1b\x88\x84\xe6%\\4\xc0\xb5\x9c\xda\xba\xf3\x814\xc0\']\xb0\xb9`03\xc0Ou\x01\\\x8f\xcd2\xc0\xda2\xfd2\xd1P3\xc0\xbe\xc3b\x84]l3\xc0_z\xbamb\xa84\xc0A\xbfp^}\xd82\xc0\xc2b\x8a(\x04\\2\xc0Z\xde\xecI\xf5=3\xc0\x9el\xab\xc0\xd0\x884\xc0>\x95\x86\xa4\x8b\x9d2\xc0wz\xa9s\xe8?5\xc0\x0eW\xd9\xf8vL3\xc0\xa9j\xed\xba\x15.3\xc0\x12\xb7\xa6:i\xd81\xc0\xe3x(\r\xff\xe41\xc0\xae>2\xcb\xf6O3\xc0\x9c\xcc\'\x00\xd2:3\xc0e\xd0\xe99\xa1\xb61\xc0\xb1U\xf0\x7fV=4\xc0"\x038\x19\x97D3\xc0\x19$\xf2\xc1@\xa5.\xc0Q\x0c\x8b\xb2\x0f\xce3\xc0\xa2\xadZ6Ya-\xc0\xa0\x18\x0c\xfa\xa1\xd41\xc0Q\xb4\x90\xf2\xb2l/\xc0f\x19\x80\xc5\xad\xba1\xc0Gl\x05\xfc3\xe33\xc0:J\xb6\x9b\x90\'3\xc0+\x15\xae\x1e\xd653\xc0\xb6\x1b\xde\xbb\xd4\xe51\xc0\xaf\xaa\x17L\xbe\x064\xc0\x85\xeb\xf6i\xd3G3\xc0\xef\xa6\x18R\t\x8f.\xc0=\xc6\x9a\x0e\x0e\xf22\xc0lC\xc4P\x05\xf02\xc0bR\xef\xb88\xaa4\xc0dj\x8d1\xed73\xc0s\xf2&\xb8\xcd\xf54\xc0\xc5\x93pq^\x9a.\xc0!\x04/\xe3\xb7\\0\xc0\xe6\x0b\xb0\xaa\x97=3\xc0\x95z\xe8\xf5\xfcZ0\xc0\x99\xbdU\xb9u\xf23\xc0\xb4\x84mZ\xe0.0\xc0sz\xa4k\xa3\x085\xc01\xd4\xd4Z\xfd\x833\xc0-\xe0\x80m^n4\xc0V\xc3\x9c\t~\xbd3\xc0\xc7\x04!?\xab\xa53\xc0\xf6;\xae\x16iT3\xc0(\xe4!3\xf2\xd32\xc0\xec3\xb2\x02f\x023\xc0\x8c\xfbQf\x8a\xf72\xc0\xa8\x98\x886\x00\xfa2\xc0\xb6}\x9c\x13\x80G4\xc0$\x98$\xeb\x8423\xc0\xbf\xce}p\xe3\xf02\xc0U\xf9FL\xf0"/\xc0i\xda\x1e=\xeaO4\xc0T\xd3\x10\xe5\xfeF3\xc0\x13\'\xf9\xc1\xf5\x043\xc0\xa3\xb91\x7fb\x963\xc0R\x9a0z\xaa@0\xc0\x8b^\xd17\xf7t2\xc04+\x8d]4\xc13\xc0\xd6\x87\x1f\xb7\x91<3\xc0 {m\x07\x16\x923\xc0\x83\x14pAO\x8f+\xc0\xf03~\xca\x1f<4\xc0\xb09\xba\x9c\xf3\n4\xc0\xe9\x98\xc5dt\x0c1\xc0x]\x00]\xf7\xd94\xc0\xa8\xd6\xb2\x8a\xb9\x923\xc0\xf1i\xd6\xc1\xc2B0\xc0^\xc5\x88\xc2dP4\xc0\xb5\x1c\xe6\xdb\xa9O3\xc0\xe1\xae\x9d,\xd5\t3\xc0\xe5Pe\xebW\x073\xc0)\xf0\x9fh\x11.3\xc0\xce\xf3<\xcd\xd7\xcc3\xc0\xa7o=\xe7\xb2\xe43\xc0\x9a/\xa8\x12\x18\xb13\xc0\x0cw/\xf5\x7f\x9c4\xc0\x18/7\xa0\xf2,2\xc0\xd2\x84`|*Y4\xc0\xf1vo\xe7"\x823\xc0\x10\xa3%\x1e}\xfc2\xc08+F\x02a\\4\xc0\xcf\xf6\x80\x8a\xa8\xd63\xc0q)\xa5\x81\x16\xa12\xc0?iy\xb5\xda23\xc0\x89\xfe\x9d\x0fy\x1a4\xc0!\x17\x03\xc9\x87=4\xc0\xa9YD\x0f>\x014\xc0\xfb\xcc\xed\xf7\xd4\xfc2\xc0\x03\xae\xfd\xb6\xbe82\xc0g\xcd1\x9c\x0b-3\xc0\xd1\xf9\xde\xa9\x1b$4\xc0\xc0\xe9\xe5\xe0R 4\xc0\x02I\xe3\x82(\x9d3\xc0\x97\xe4\xfc(3\r4\xc0\xd6\xbf\xdd\x81J\xcb3\xc0\xde\x86\x8e\xadv\xf13\xc0\xafJ\xe7\x83\xa0\xa3/\xc0\xff^V\x8b\xe3\x844\xc0\xf9\xc3\xc5\x98\x0875\xc0TK\t\xcc\xbbX4\xc0-J Y\x9c\x1f3\xc0\xcc\x1e\xcf\xc8u\n4\xc0xt\x84\xf8\xfeH1\xc0\xfa\x9b(\xd8F+3\xc0\x93#{9\x1c\xab3\xc0\xca\xc6\xfao\x9b03\xc0\xc1zqs\xa2\x973\xc0\x86>%\xac\xfb\xda2\xc0\xee\x93\xc3\xc5\xce\x843\xc0\xbc\x12\x91\xb6\xa9f3\xc0\xe1\xea\xb92\xd8T#\xc0\\\xda\xf6\xa1y\xb4/\xc0\x0f\xdf\x0f&tv3\xc08-\x8dF\x916.\xc0\x14\xaf\x8e\xcb\x19\xac+\xc0\xa1\xdbU\xc4\xbb\x015\xc0\xab\x9b\x91T\xfc\xe73\xc0\xe8\xde\xbb\xb7\t\t4\xc0=\xdd\xe9;U\x854\xc0;\xb6\x93\x0c;-3\xc0\xf8+A\x07\x85\x113\xc0\xa0\xfa\xc9\x9d\x8b\x124\xc04\xef\xe16\x81\x9c3\xc0\x96\xd6\xc9\x8c\x94\xa93\xc0\xa0\xbc\xfb?\x87\x183\xc0\xf6(Vx\x8f\x802\xc0C\xff\xd4h\xffA3\xc0\x1c\x84\x833\xf1F3\xc0}\xc6\xc1\xd0\xee\x993\xc0o+\x9dZ\xe4\x882\xc0\xfc\xf6\x8a\xca\x9b\x8c4\xc0\xf4)/\xf4\x83U#\xc0_"25\xda{3\xc0\x96\xc1\r\x13\xf2\x8d2\xc0\xec\xd0\xdc\xb4|o3\xc0%\xdf\x96~\xcf\xa63\xc0\x05\x9b\x12U\xb7\x193\xc0=Ia8S\xec2\xc0\xf5O\xc1\x98\x9c:3\xc0\xd3\xfb\xab\r\x10t3\xc0\xba\xb0\x1a\x1e\xe0T\x1a\xc0D\x9bW\xf8\xca"2\xc0}W\x1dy\x81\x984\xc0\xf7\xfa\xd4\xcedm4\xc0`m^\x7fa\xc93\xc0\xf2U\xd1\x0c\x07\xe03\xc0\xd4\x97\xfdfs\xe92\xc0\x17\xca\x05\xda$>4\xc0c\xfa]\x01\xad#4\xc0\xce4\x11\x99\\\xfa2\xc0z\xd4\xa9\xf4\x1b\xc72\xc0x\xb5X}\x1e\x823\xc0A\xd7<h\xcd\r4\xc0eG\x84s\xcb\xbd3\xc0J\xa5\xa1\x15wG3\xc0S\xdcf\xf9T^4\xc0\xec\xe1\x92r\xb3\x1d4\xc0\xb0F)\xe9\x8174\xc0\x10C\xa1\x01c\x052\xc06/1\x83\xd9$4\xc0+\x1e\xcd\xd3\n\xa24\xc0\xa2^\\\\\xb7\x063\xc0\xd4\xecf\x98\xb0t2\xc0\xe3\xe8\x8a\xad\xad\xba3\xc0V3\xa4\x85@<4\xc0\xea\x97\x8e=\x93\xb62\xc0sy\xcdn\x83\x1a4\xc0E\x0cN\x80\x06\xe93\xc0\xa9x\xf2\xaf3)3\xc0\xba\x91\x00\x00\x01\xec3\xc0\x81\xd1\x9eL\x1fl4\xc0m\xc5\xb1\xb4_\x143\xc0\xaa\xe3\xe5\xf1\xc5\x1f4\xc0\xe0O\xc6d\xea\xf81\xc0r_\xf5\x12u\xc73\xc0\x93\xe4uH\xb5v4\xc0\xce0\x02C#(4\xc0v\x1b\xab|h\x073\xc0*_\xae\xc04\x1e2\xc0~\xc5u\xa0\x94\xfb2\xc0h*7</\xaa2\xc0\xe7\xbe|\xa3\xf9\xbd3\xc0\xc4\xee\x88:z\x903\xc0\xd7\x02\xe8\x1e\x87]!\xc0>AE\xce\xde#3\xc02\xfc\xffpv\x1b4\xc01\xfe\x1a\xb5\x8f~,\xc0\xea\xa0\x10\x15\xd3\x9c2\xc0\x84FPu\xc9O3\xc0\xa6<(\xfar"3\xc0=\xd1h\xdf\xcd$4\xc0\x8c\xd2\x02\xc9\xb6\xfa3\xc0\x16\xab\x9cl\xcc\xf14\xc0/\x0f\x80\x95k\xb82\xc0\x96\x92f\x9d\xbfr3\xc0hH&\xc1\x8f\x962\xc0L\xa8\'\x1d\x1d\xdf3\xc0E\xf6bo\xd0.3\xc0\xed\xc1}\xaa\xc1\x8c3\xc0;p\x959\xe2%3\xc0\xd02\xa4\xf1$\xab2\xc0\x10=x\xe2K\xb43\xc0\xb8;x_&V1\xc0\xb2\x89\x88\x98\xec\x813\xc0\xf5\xef\x92\x84\xf9\xef3\xc08\x99O\n\xc6=3\xc0\xf2Z\xe2\xe9])3\xc0\xbd\xaas+\x9a+3\xc0\x0bt\x83QA\x912\xc0BR\x81\x9f\xb7\x142\xc0\x10\xdb\xe3\xafk\xe43\xc0]\xbfiY\xa8\x823\xc0\x9e\xea\x91\xfe\x81\'3\xc0\xc6\x05\xc1\x13E\xb13\xc0\xd7\xf9\x90oo\xa23\xc0pIR\x8b;\xcb3\xc0v\x1bea\xa6F3\xc0+`\xee*\x8e|4\xc0F\xa4\xe3mk\xf63\xc0\xea\x82\xc4\x19<\x003\xc0\xe8&\xc6\xe7e\xa11\xc0\xfb\xd4\xd0e\x8a\xcd2\xc0\x92/\xde\x95\x7f{3\xc0Mt\xf4oT53\xc0O\xf1X\x84\xd4\x143\xc0\x89\xdb\x89\xf8\x9f\x7f3\xc0\x90\xa5\xc8\xf6\xf5i3\xc0(\x84\xe8\x1a\xc9z3\xc0Uxb?4x4\xc0\x87?\xca\xef\x1e\xa21\xc0^\xc5Wf\x83\xcb2\xc0/"\xaf L\xd02\xc08\xe0\xa4#\xc4\x853\xc0\x17\xb8\xc4\x82P\x164\xc0\xfb\xc0u\x949\xec2\xc0A\x047G\xea{3\xc0\xa1!>\x8e\x94\xc83\xc0w\xbe}\xb6ax4\xc0\xbd\xe1\xb1\r\xe0)5\xc0\xce\xe1*\x11\xca\xd93\xc0\x01\x87\x08:\xfa\x1a3\xc0\xc9\n\x06\xce\xb4\x854\xc0:\xa0\x9e\xdb\xd5\x8a4\xc0\xb3\x8e\xd1m\x1d\r4\xc05\\\xac98j4\xc0~\x10m\xff\xffQ3\xc0lT\xc1\x06\x02\xbf3\xc0\x18\xf6\x85\xaa\x98\xc94\xc0\x8e\xc0\xee\x93E\xe43\xc0\xea\xd5;m=\x85\'\xc0\xdf\xae4*\x9c&4\xc0\xc5\xa2\xab+}84\xc0\xeaN\xf3\x92!\xa93\xc0\xfa\x1b\xa0\n\x9b\x024\xc0"\x8c{]\xa9L4\xc0\xa1\xa6ejm\x1b4\xc0o\xa9j\xf9\xe0\x1a3\xc0l\xe0\xee\x7f\xa1\x0f3\xc0\x10\x85~\xb8J\xf32\xc0\x0eR.\x00\x96\xd02\xc0:\x05%TKB4\xc0\x19`\x8bB\x8242\xc0b\x1e\xb9\xdc \x151\xc0X,\tJ\x00i3\xc0\xd1\xb4\xc0\xe8t\x9b4\xc0=\xc2>\xbc\xfa\x0f3\xc0\xb9~\xe4\xb9v25\xc0\x0c\x8eo\xc9\xa5\xfb3\xc0:7\t\xf0\xb2\x053\xc0\xeaq%f\xf5\n4\xc0\x98\xce\xab\n\x15E3\xc0s\x7f%\x0eu01\xc0\x99\xb1\x0e\x15t\xb6#\xc02\x0f\x9b\x10\xfd\xb42\xc0\t\x81\x9b\xca%\xa11\xc0Z\x80\xb5\xa1\t\x054\xc0\x18\x0f\x1d\xa9\xcej4\xc0\x9cB\xfb(\xec\xba1\xc0e\xa9zu\xb5\xdc4\xc0\x16#\xf3&\x05\xca2\xc0sx?\xdb.\x8e3\xc0!Gs\xf58\xe12\xc0\xa8\x15\xbe=\x07\xf91\xc0\xcc}\xb5~\xe2\xba2\xc0\xe5\xf7K\xc5\x11\xb63\xc0\xaeZA`\x8b\xa11\xc03\xd8\xd2\xb3\xe8\x86#\xc0\xe3\xcc\x18J \x0f4\xc0r\xf03\xb0\xc6\x0f3\xc0\x07@\xcd\x87\xb0\xb03\xc0\x0fkZ\x1f2G3\xc0\xe3x\xc6:\xfer3\xc0\xadX\xe0\x92\xdc\x8e4\xc0\xfc\xc1|6\xbfU5\xc0j)\xba[\x8992\xc0.;\xc5\xdc\x82V4\xc0\x1c\xce5\xa0c\x184\xc0O\x0f\\\x12\xee*4\xc0\xf4j^\xde\x12D3\xc0!\x12\x80\xf0\xfc|$\xc0*\xe9W\xf3\xb3\xd71\xc0\xa4 `\\.\xd41\xc0\xe2\xdd\xc9\x89.\xcd2\xc0\x84m\xa82\x03\xa2*\xc0@\xbc\x10\xb2\xeb\x063\xc0Au4\xb7(\xf93\xc0Z\x069\xa6XL4\xc0C\xf5\x98\xe9\xc8\xfd3\xc0<i\xb2\xaf#\xf13\xc0`\x19\x946\x8f 2\xc0X\x83?\x133c4\xc0\xd3\xcaXu\xbf\xbf4\xc0\x90L(\x87\xf805\xc0:6G\x1f\\\xe82\xc0b\xb9\xc7\x8b\xea\xf50\xc0\xc4\xa7\xa9\xd6\x04-3\xc0\xda\xed\xd8\x0b\xeb\xd31\xc0t4\t\xc8N\x084\xc0\xc1O\xec\xa0_\xca3\xc0\x8e^0\x11\xcb52\xc09=\xde\xb5w=3\xc0\xa9\xea\x15U`r3\xc0\x03\x9f\xac&\xad\xef2\xc0w\xc4\x9e\r1\r5\xc0VV\xf6\x18.\xdb3\xc0\xfd\xfb\x85\xfe#T2\xc0@\xbeQ\xeb\xda\xb11\xc0\xc6\x9c\x97\xd4\x12\xfd0\xc0\x07\x08\\\n.\xbb3\xc0\xf9h\xda\xb4Z\x1e3\xc0w\xa9\xf2\xdb\xd5\xb61\xc0\xb3\xf3\x96\xff\x01\xc24\xc0\xd1\x91\x13cP\xbc2\xc0\xad$b\xce\x0e|,\xc0\xc5\x9d\x19\x97\'\xc44\xc0p\x1f\x17E\xe5"3\xc0FfB\xd1\x8d\xd52\xc0wF\xc1\x98\xf4\xa53\xc0\x8b\xc9\xa2\xb7H\xa53\xc0\xa3\x942\xce\xa6\xbd3\xc098~fA\xb11\xc0qj*\x92\x0473\xc0\xb7\xefE/\x8f\\3\xc0\xa6 \xcfv\xdc\\2\xc0*\x14\x02ZA\x1b-\xc0\xea1d\xd6\xb3\xb62\xc0\xbcci\x18\x85w2\xc0\x96`\xf0|%\xce3\xc0)\xd6\xa4\xbe\\\xe72\xc0\x1d\x98\xfa\xc4\xb5\x08-\xc0\x18\xe7\xb0\xe1Z\xfe-\xc0"Pw\xb1\x90\xd83\xc0g\x16\xa3\x1d\xaa\x885\xc0\xcb\xdb\x08\x98\xcf\x9d1\xc0M\x9fm\x87\xc0q.\xc0^\xe2\xd4\xc7\xf9w4\xc0\x13G\xff]S\xd42\xc0G\xc50"\xea}4\xc0\xc1\xf4\x81\xe9\xf1[3\xc0\x04\x8ex\xdb\xf2\xe31\xc0Vf\xbfv4/2\xc0\xcb%\x99\x08\x83\xc03\xc0[pV\xab\xbb{4\xc0<N\x83E\xea\x9b.\xc0\xdf|\xcf\x1e\x8ag3\xc0\xef\x0f\x1c\xc9\xa1\xff,\xc0\x03\xf8\x13U\x8213\xc03\xb1\x00\xce\x1a04\xc0\xf2g\xa7\xce\xaba3\xc0\xd9\xaed\x82\xa7\xf23\xc0l?\x881\x97\xf72\xc0\x1dpH\xa0)\xca2\xc0\xa8ib\xee\x91#3\xc0\x08\xffqX\x1e\x113\xc03\xd7\xcf\x18{\xf90\xc0\xa2\xe6\xacv\x88a3\xc0\x175\xa5\xc9\x00\x882\xc0@\x80\xd6\x01\xa4\xa63\xc0Ua\x0c\x16\x03\x16-\xc0:\x05Cb\\^3\xc0\xd2pa\xd2A\xe43\xc0\xff\x99\xa2\xa2\xe1\xcd/\xc0o\x04\x9e\xfc0P1\xc0\x8b\x08E\xf2\xbb65\xc0\xa3E\xa9\x1f\xcc\xa42\xc0\xccA\xf4\xef\xd9j3\xc0\xef\x1a\xbfQ\xb703\xc0\xcc\\r\xae\x9d|3\xc0\xc0\x8e\xea\x8a\x14\xed3\xc07k\x03\x8f{\xe53\xc0\xa2\xdc\xf7or\xbf1\xc0\xd2\x88\x1f\x10\xc613\xc0VFJ\xfe\xde#3\xc0\xba{L\x85\xb9)!\xc0I\xe1\xa5\x80\xa0\xc94\xc0\xaf\xa1\xac\x18\x8f\t3\xc0\xfd\xea\xdfs\x81\xea2\xc0XV\xa6\xce\t2-\xc0\xa5K\xa3=\xcf\xaa3\xc0+s\xc8\xc5\xe4f2\xc0\xf7\xcdRI\xe3\x063\xc0C\xd5:\xe4\x8b^4\xc0\xa0\x9c\xe7\xd0oB3\xc00\x85\x10G\xc0,4\xc0\xb2Gf!\x07\x9b3\xc0\xcc\x15\xc9i\xe5\xc73\xc03\xf6;\xf3#\r4\xc0A\xac\r\xe1\xb4\xee3\xc0U\xce|h\xa3\xe93\xc0\x8e]A\x8e\xfej3\xc0\xf5\xa0!\xce\x7f#!\xc0\x82@\xa4\xed\xfes3\xc0\xa8\x9c\xb9j^\xcf2\xc0\x8b\xdc\xf3Q\x1fY0\xc0\x98B\xd8\xa0%A4\xc0YX^dR\x8c3\xc0\xb15\xb5x\xde\x195\xc0\xd1\xdf\xb4\x80\x91d3\xc0\x0b\xd3\xbf+\xc5\xc64\xc0\x82\x87\xb4R\x10Q&\xc0\xde\xe7\x06~\xa6\x0f4\xc0l\'C\xb9]\xd92\xc0L\x96\x8e\xbc\xcd\xdf2\xc0Y\xb2\xc0\xb2\x9e\x982\xc08\xc1eJ2}2\xc0k\xdb\xa9\x04?:3\xc0\x05v\xc2\x1c\x8a02\xc0\x03>\xedb\xb853\xc0\x97\xe9}71\xc11\xc0\xa5\x8bm\x7f}\x9f$\xc0\xa7\xef\x97t\xa5:3\xc0\xb7\xa1s\xb3\x08\x833\xc0\xc4\x0e\x16\xd3\x83\xa93\xc0\xdf\x9b\x02w\xbb\x992\xc0\x978\x077\xe4\xa03\xc0\x9b\x0c\xd8\x1b\xfa%3\xc0\xc8\xf4\xc7$\xcd\x893\xc0[~\xa0\xb0\x04B4\xc0\xd4U\xc5D\n-3\xc0S\x10se\xc7,3\xc0+\xf7\xb6Et\xc93\xc0\x04%\xab\xaf\x01\x913\xc0\xb5J\xd4Z\xde\x043\xc05o\xef\xeb\x86\xe84\xc0\xb9\xd3~Gs\xe43\xc0\xa7fDh`24\xc0\x9dp\xa4E\x02\xc84\xc0\x0c/\x15\x04\xb6\xdf0\xc0\xd3\xc1Ys\x0c\xa24\xc0\x119\xa0\xaa\xb7\x800\xc0i\xc6vO\xb314\xc0\t\xff\xcdG\xb5\xe82\xc0y<\x82r\xee\xef0\xc0\xa9\xaaw\n_\x8b2\xc0\xc0\t\xd8r\xc9\xc11\xc0C\x9bM\xbdY;2\xc0\x9e\x93\xb4[.\x874\xc0\x83\xf9\xbd\x9e\xc4\x9c4\xc0<0U\xbc\xcb.4\xc0\xb1\x9e\x0b\xc5\xd2\xcc3\xc0\xc8\x06\xbc\'\xfb\xd7+\xc0\x16\xa6h_c\x0f2\xc0/\xb3W_\n\xf32\xc0\xd8\xd3\rpLn3\xc0\x0f\xb7\xbf\xf1\x9dP5\xc0\x89g,OJ\xd21\xc0\x8d3\xec\xf5C\xf53\xc0\xbfm\x06\xd0\xac/3\xc0\x87<0E\xbe\x152\xc0\xa1\xe73\x1e@^3\xc0\x0f\xb7\nzga5\xc0Ae\x9b\xa7d\x0b3\xc0\x0e\xce\xa9\xc1;\xf51\xc0\x022H\xa0i\x155\xc0\x16s\xfd\xdb\xc8\xf80\xc0\xde\x14I\x8a\x15\x1f2\xc0\x05\x89\x1540#3\xc0\x12\xd0\x9ciC%4\xc0\xa5n\xab\x12w\\0\xc0\xe0\xa8&\x9d\xc9\xfb2\xc0\xcb\x02\xd6Y\xffe3\xc02x\x19^\xbe\xc8.\xc0\x96Q\xa2\xe7*A-\xc0\x0f\xcc\xdc\xaf\xec\xcd2\xc0\x03a\xe3u\xc5`0\xc0G\x8b\xf4\x8e\x03\xf83\xc0\xcbX\x11\xea\xe8d2\xc0\x0b\xf8\x06\x97fS/\xc0dcK\x16Z#2\xc0C\xcf\x81W#\x1b2\xc0\xdc\x87\x8dr\xbc\xb20\xc0\x9d7\x9aO\x88s3\xc0,\xe1_6:d4\xc0\xe5\x0f$\x12\xed\xa12\xc0G\xc9&e\xdf\xbf.\xc0wskc.\x0b3\xc0\x90\x862\xc9\xefk4\xc0\xfb\x03\xbc\x90\xea\x16/\xc0[\xff\xaa\x81\xa6\x972\xc0\xed\xe3j\xca\xde\xe43\xc0\xfe\x0b\xc2\xff\x16\xf2,\xc0\xea?\x84\\Q\x9a2\xc0\xe3\xc0S\xfb\x16!3\xc0X\x9eP\xd7\xd9\x025\xc0\x85\xf8\xa1E\xe3n1\xc0\xd0^r\xee\xed\x01.\xc0\xa0\x12 \xa9\xf2|3\xc0\x9e\xee~\xc9\x85~-\xc0\x97\x1bF\x0c6\x943\xc0m\xc6\x07\x89\x12r+\xc0\xe7\xd6\x83\x85\x8e\xdc1\xc0\xb9\xd3B8\xb0^3\xc0C\xbeS-\xe6\xee1\xc0\x040\xeaw\xa9\xa9 \xc0\xa8\xd7n\xa7\x08\xdc.\xc0\xeaa\xea\xbd\x90+/\xc0\xbe\xc4\xed\r\x7f\xdd2\xc0\xa1+$\xc6\x05#/\xc0\xe4\xb5\x1f<I\x945\xc0\xa1\x87\xef<\x82t4\xc0\x99\xac\xbb\xc5\xbf.3\xc0\x15\x00\x15\xb7\\\x1e4\xc0\xca\xbd\x89t6!3\xc0\x9b\xcd\x0f\x8d5N3\xc0\x89\xea\xe3\x0e}42\xc0\xee\xf1.\x98\xacr-\xc00\xeb\x85\x13\xc4\xc14\xc0+;\x19M\xb0\x9a2\xc0\xd2\xa2y\xb6+\x80/\xc0}W$?8\xe23\xc0\x06\xad\x14\x8aF\xb03\xc0FY\xc7\x89X\x7f2\xc0y{\xffd@N4\xc0\xc12*~\xd3\xfd3\xc0\x9c\xaa^\xf2\xb9]1\xc0\xbb\xbf\x1e\x9dY\xfa2\xc0\xeef\xc8\xe7\xa6*4\xc0\xe6\xef\xe0:\r\x905\xc0,\x8e\xb0(\xc1W1\xc0\xd30\xebBj\xd42\xc03$\xa7\xa96\xcf"\xc0\xa8\'\xf5\xf0\x0c\xec3\xc03\xf0$,.o3\xc0K\xfe\xa3\x158c3\xc0\xcd{\xeb>\xb2!3\xc0L\xdc\xcc)=X4\xc0\xda\xf8U\xbf=?4\xc0\x0c\xd5hf\xed\x1e\x18\xc0\x1a\xa0>\x1cN\x1d5\xc0&V\x83\x7f\xf8\xa81\xc0\xac\x90j\xb0\x88\x9a3\xc0\xa3m\x9d\xa2:\x852\xc0s\x03\x14h\xbd\'5\xc0L+~\xea\x02\xe31\xc0\xd1R\x10\x1f\xa5\'4\xc0\xddw^\xb6w\x834\xc0\xd2\xd9W{\xddG2\xc0\xc0\xdf\x1e9\xb333\xc0M\xae\x96\xed\x93\x15-\xc0\xe9#\x02\xd3~\xa13\xc0\x19\x92y\xe7\x87?5\xc0\xdf\xea5\xfd8N4\xc0\xde\xd9B,\x81\x9a4\xc0\xa3h\xe1\xf6\xba\x0c3\xc0?\x97w\xcf\xb8s2\xc0\xcb\xa5\x11B\xe6\xf43\xc0\x9f\xfc<x\x91\xf80\xc0J\x95\r*\xa603\xc0Mz\xf0\x14\xfd#3\xc0\x80\xa2\xe1J\x0e15\xc0\xff\x81\xbd\x7f\xaaA0\xc0\xe9\xcb\x80\xa8\xb2\xaf3\xc0\xbb\xec=\xd4\xac\x153\xc00\xd0\xd2Ksx4\xc0_%\x10\xac\xc2)3\xc0\x93\xa0\tM\xcf<4\xc0I\xa81|`F0\xc0\xe2<x\x0f\xa4L0\xc0\xb5y_T\xfd\x864\xc0\x13\x87\x8c\x1c\x9a\x034\xc0k\xf8"\x9e\xa2\xa83\xc0\xa8W\x83\x02\xbb<4\xc0/J\xc4\xfb^\xd81\xc0]\xd3Z\x08|{4\xc0\x16\xff\xa7%\xf0\xe21\xc0\xf6\xc9\xf4\xe8%C3\xc0\x12J\xf0N*^4\xc0o\xf7\xf6\xc2\xff\xb61\xc0\xd6\xa0\x89\xb1V22\xc0\xe9Jl\x19\xf9|4\xc00\x0f\x07\xba\x0b\xb61\xc0\xfc\x87W\x89"\xb11\xc0\xec\xcb\xb3\xe6}\xbb1\xc0\x93\xc1Q\xe0\xb2 2\xc0a\x85d\x96\xfa\x174\xc0ax\xe7\xc7Y\xa23\xc0\x98@v\x12\xa1a2\xc0\xaf\xe8\xfb\x96\xf8\x9f1\xc0\x12\x98\xd2\x11\x9b\x8e3\xc01\x0f0%^=-\xc0\xfb\x12\xb2\xfb^\xb92\xc0v\xcc\xb0bH\xaa2\xc0I\x84\xcf\xd2^U1\xc0R\x98n\xb4G\x0f3\xc0\xfa\x82\x16\xe53K3\xc0\xb1\xf9\x86\xe1e03\xc0\x8a\xa3\xe8\xe06y3\xc0\r#4\xa86\n1\xc0\xb7\xac\x9d\x06\x1e\xbf1\xc0\xa7\xae^\x91S\xc84\xc0!\xba\xc8\x8ch\x083\xc0\xcfO\xbcwf?3\xc0\x86-\xc6\xeb\xcf\x923\xc0\xeb\x11e\xe4z%3\xc0\xca\xd2\xdb[\x19\xe92\xc0\x9d\xc3\x1d8\xba\x973\xc0\xd9_\x9aF\xc2?4\xc0O\x9bB:H\x194\xc0\x90\x8e\xaf\xe1\xcb43\xc0\'\xeb\x12\xf95-3\xc0F\xbe*\xe3\x87-3\xc0\xaf>\xa54\xdb}3\xc0\x84LW\x9a\xa5\xae2\xc0z\xa5\xef\xdf\xc9\xc91\xc0\x8f(I\x18\xb5\xff2\xc0\x88\xc5\xcd\xed\xb7\xa94\xc08\'@.\xb4\x133\xc0\xeaT\xe7\xbe\xb123\xc0\xac>\xd4\x9a\xe3\xf92\xc0P\xef\x8bl\xc3\xdd2\xc07\xdd\xc0\xb3\xb1\xfb3\xc0\x15\xb7\x1c\x12U,3\xc0$(\xca\xbb\x82_4\xc0\xfb\x11\xa9\xeb\xeb\xd42\xc0\x16\xcc\x9dP\xe0[4\xc05\xb6fg\xab\xf43\xc0\xdao\xe6\xe7\xaf\x004\xc0\x8f\xf1rS\xac\xdf2\xc0\xa1\x7f\xf4\x1f)\x8e3\xc0\xf4[\x88\xcb\xcaJ3\xc0q\xe72\xab\xdd\x055\xc0=\x00\x82\x03Y\xb44\xc0\xda\x9cc%\x17\xa52\xc0\xeb\x06\x98Ot\x1c4\xc0\x98\x8c\x8c\xd6\xeaz3\xc0\xe7D\x81\x1a%\'3\xc0R^-\xdeW\xe04\xc0~5\x99"\x9c\xeb3\xc0\x7f>\x1f6\x7f\r4\xc0\xf6M}\r\xb4\x9e4\xc0\tZ\xabm\x90X4\xc0\xac\xb6\x1e\x8f\xebt4\xc0\xf7,`\x93LE/\xc0\x14<P\x9e9\xf13\xc0-\x9azY\xd6\xe33\xc0\xa3\x1c\x98\xef\xd8\xf82\xc0\xf2m\xf8\x98`\x873\xc0\xd43\x9c\xb1\xc5Z3\xc0\x82\x9dd\x92\xfa/3\xc0\xb4\xd6-Z=\xfc0\xc04\xbe\x9e\xc5\xee\xe8,\xc0\x05\x91k\xf7\x86\xf22\xc0\xd7\xee\xc4\x0e\x82u4\xc0v\x07W\xb1\x1ab2\xc0\x02]\xa5\xd60_4\xc0l]|\x16\xeda0\xc0\x1e\x85\x13\x9c\x0eF3\xc0W\xbfIr{f4\xc0T\x17F\x90\x99\xcf3\xc0\xadO\x9ci\n\x8b/\xc0L!\x14\xca\xf7\xed3\xc0>\xeb\x01-\xcdy2\xc0\x87\x0f5\xad\xc3$3\xc0\xad\xc7\xfb\x83kt4\xc0Zb\x89\xcc\x1eP/\xc0r\x1ck\x06\x0b\x8d0\xc0\x10s_ys\xfb,\xc0z\xae\x90\xb9\xc4A3\xc0\xeb\xde\x14@\xfe\xfd2\xc0v\xe9!\xea2E5\xc0\xb8*\x19\xb4\xf4 3\xc0\xf2\xa0v{\xf9\xb40\xc0\xaf\xc6\x89\x06\xaa)3\xc0\xd8L\xf5"\tq4\xc0\xe1\xfa@\xcc\x8a\xfd2\xc0\xbd.\x8a]\xa3\x181\xc0\xb7z\xdc\x80\x9454\xc0\xe9\xa6\xdc4\n+4\xc0\xf1?!\rHQ4\xc0z\x1fs\x97\xbb\x141\xc0Z<\xae\x8d\xcc*3\xc07pc#P,5\xc0\xda\xe3\xe3c>)3\xc0N\xf5Z-\xb7\xef0\xc0\xef\xe8\xc8J\xc0\x084\xc01\x14v\x1ejf4\xc0\xbb\xa5:\xf9\xdd94\xc0\x87\xd9BP\x9a\xbb3\xc0\xcbW\x9c\x8d\x92\xd33\xc0\xf7 \x10\xb1\xfac4\xc07\x9a*\xae\xcd\xf62\xc0\xbfv%^\xac"3\xc0\xd2\x8f\xdc\xb4\xfa\x1c3\xc0,{T\xceyU1\xc0\xe7\xaa\x16\x9f\xe7[5\xc0&\xb9\xcb\xba\x9c\xf13\xc0\xcf\x11\xa7\x0f\x1e15\xc0\xfd;f\xdbcc4\xc0\xa4\xe1f%\xa964\xc0\x16\x88\xd0\x99\xc4F3\xc0x\xd2,\xba\xed33\xc0\xe16\x14\xbd\xa1\xb00\xc0\xde\x85\x05\x98^n4\xc0\xee\xdb\xdd\xe9\xf8\xaa3\xc0\xb6\xf41g\x0f_3\xc0\xe6+\xe4\xdc\xa0?3\xc0h\x1a$\xd8\xb0\xab3\xc0G\xb9@\xb5U\xf23\xc0\xc1\xd7\xbf\xdf[\xbe0\xc0{\xa6\x9aA\xfa\xde1\xc0\xb5\xc8\xd3?O%3\xc0|\x01iK\x82\xae0\xc0\xbc.\x9f\xa2\xf3g3\xc0\x02oyV<\x1c3\xc0\xf4\x06\xcfk\x81\xbf2\xc0$\x800W\xb0\xad3\xc0\xf5\xa6\xad\xb7Fe3\xc0\xd2xQ>\xf8<3\xc0\xb8\xceq\xbaCw/\xc0\xfd\'reH83\xc0!\xa2\xbf\xc4\xb3\x880\xc0\xbf\xef\xf4b&\x083\xc0{\x8f%g\x9b\x8c3\xc0}\x14d\x96\x02\x854\xc0\xae\xca\xc55\x0c\xec2\xc0z)\xa5\xd8$\\3\xc0\xbd:\xee\x1dL\x802\xc0\xb6\xa9{\xac\x82P4\xc0r&\x9d\xfc\x89\x973\xc0o-\x8b\x93U\xa2/\xc0\x95\x0f5\xfc?\xdc2\xc0\xc4i\x88\xbe|\xee1\xc0v\x88}\xac\xdb%3\xc0\x930\xea\x96\xb5\x113\xc03\x9d\xe3\x18\x91\xd32\xc0\xb3Q\xd1\x9d\x8c\x971\xc01*\x7f\xd4\x8au3\xc0\xb9[\xda\x93h+3\xc0\x82V\xbb\xc7T\xdf2\xc0\xedJ\x880\xaa!4\xc0\x02\xe6\xcc\xd8\xadl3\xc0\x9eO<|\x86\xcf2\xc0\x1fI\xfb\xa7E\xd32\xc0\x02>y\x1e|z2\xc0\x87ct\x1dS\xcb"\xc0\xf4\xe5\xcc\x83\xe7\x92.\xc0\x1bN2#\xe8\xf32\xc0\xf6\xc8\xe0#\xcbK2\xc0\xa3\xf6H\x8b\xe9l3\xc0A\x08\xf8\xbcE\x882\xc0\xcez\xab~\x97h3\xc0Q9.\x1a\x11e4\xc0\x8e\xfe\xc4]}H3\xc0.\xe9\xf8\xfd\xa5+3\xc0\x914\xb8%\xebM2\xc0\x98Q ]\xea\xf72\xc0\x9aJg\xf6\x1a\xd72\xc0\xde\x9f2\xc7\xc8 !\xc0\x8fO% @\x944\xc0\xbfma\xef\xf0B3\xc0\x1f\xe0Z\xe6\xa1@3\xc04.\x01\xa4\xd023\xc0\xc9\x04\xf1\xba\xce\xc13\xc0\x0b\xcb\'HIo3\xc0\xa7\xbcq\xe5\xd7J3\xc0\xc3\x10\x9f\x86\xae\xcc2\xc0\xde`dM\x0c\x903\xc0\xf2h\xec\xc8\xec\xb32\xc0$\xbd\xdd\x18\xd5\x913\xc0_\x92\xfaY\xb7\x193\xc01\xbaZ\xa3m\xdf4\xc0"@\xac\xc1:>4\xc0E\xa1K\x94\x1184\xc0\xe6\x1e\xf1M\x96;3\xc0`\xb0\x1b\xbf\xd0+3\xc0\xb9W\x01\x163M3\xc0\x97z\xc2 \xa1\xf32\xc0YJ\x19\x9c\x16s3\xc0\x9f\xd6S\xe4\xdeU3\xc0M\xecW\x12\xe3<4\xc0P\xcb$\xa9\x85\x1b4\xc0\x10\x93/0%\x8c3\xc0M\xe4Ks\xc5\xf02\xc0\xd1\xe0\x97U273\xc0\xe3\xffG\x93nt3\xc0\xd7\xac|\t~P3\xc0\xb5\xb7\xd5O\xc2\xcc2\xc0\xcd)\x8b\xfc\xcai4\xc0Y]}\x88\xecC4\xc0\xc6\xfc0\xa5H^4\xc0\x8e\x1b\\M\xc6D4\xc0\xbf\x8eH23u2\xc0\xf1v\x83\xde\xac^4\xc0\xb7\xd8\xe6 \xd284\xc0\x7fH3\xcd\x06l3\xc0\xb9\xcd&\xcc\x8f\xb70\xc0\x9e\xdd\x1b\xf9\xd8[4\xc0\xe9\x19\xa1\x13\x05p3\xc0::\x08\x0c\xc8\xe31\xc01\xd4\x9ff\x17^3\xc0`()\xfb\x06\xef2\xc0\x18\x1cn`^\x882\xc0\xea?\x9f+\xaa{2\xc0*`\x1dW\xd4\x0f3\xc0\xbf\xf6\x00\xae\x0b\xac4\xc0\xf4\xf4(\xa07"/\xc0\xed\x08U\x0f\xe6&3\xc04\xc1^j+\xfc2\xc0\xcf\xfcs0\x11\xc51\xc0\x05s\xa8\xc3\xf235\xc0\xd8\x88q\xee%(5\xc0^\x0f\x07\xb4\x03F4\xc0M\xfc! \xf1\xe02\xc0p\xb4\x89\xf1\xac[3\xc0\xf4\x1e2\x98\xc1\x1f4\xc0\x8az\xaeU\xfd(3\xc0<g(\x0c\xe8\x074\xc0:\x07d\xaci\\3\xc0\xf5\xdf:qqG4\xc0\xdbn\xe3\xfbA\x075\xc0\xde}\xac\xdb\xa3P4\xc0\xe7S\xa7\tc)4\xc0!\x15\xf0\x0c\xd5\x123\xc0;\xdd\xa2\'j=3\xc0\xc2\x16\xc8\xc9\xe7\xa43\xc0%\xcf*3[O3\xc0\xe8\xbc4>\xe3\x013\xc0q\xc1\xc1\xe0\xd0l3\xc0\x87\x1bH\xab\xa9q3\xc0\xee\x13\xc6 \xfd43\xc0Z\xdb\xa4\xa1z\x9b2\xc0p\x92%\xbf\xf0$4\xc0\xa2\xa2\x8d\xe7\x15\xc23\xc0\x9d\r\xff\xa8UG3\xc0u\x84qsi\x053\xc0\n\x1b\xcao\xd4\xed2\xc0\x8f\xf7\xd6\x87\xab\xe62\xc01J T\xb9\x9f1\xc0\xb3WkF\xf4\xb63\xc0\r\xce\xa8\xc8\xf2\x195\xc0\x00\xd2j\x83(&3\xc0oH\xaa\x9cz55\xc0\x9a\xb0]A\xd3\xa01\xc05\x8c\xe0\xb4!\x9b1\xc0\xae\x04\xda\xfc\xd3@5\xc0\xc0\x1d\xfeDbM3\xc0\xc4\xbc\x83\x8c\xb0@3\xc0\x0f\xb7\x9a\xcc\r23\xc0\x03\xf7\xa4_w\xf12\xc0k\xd4\x06\xd0\x1b\xed2\xc0\xa7\xe88\x98&\xd04\xc0\xafZ\x89\x87\xc1\xcb4\xc0\x98\x8eA\xe8@\n2\xc0L}\xbb\xc6\xbbX4\xc0\x12\xeae\xec\xfe\x1f4\xc0\t!\xb7+<\x004\xc0\x93pr<\x1d\xe92\xc0\xc1\x18>m\xff\x843\xc0\xac\xe8\xa9}\xa2+3\xc0L@\x84\xf7(!3\xc0\x956\x88\xc2i+3\xc0F\xa5\x07\xc3\xc8\t4\xc0\\\xbd\xa2v./3\xc0\xbd\x15j\x90&&3\xc0\xc42l\xcd\xc1\x8c3\xc0[@\xcf\xbaYJ4\xc0\xffI\xda\xe7\x8c\xf5\x06\xc0\xed\xb3\x9e~\xd3\x043\xc0\x95\x02\x11\xf4\xa9\x903\xc0i\xe9w\x8a\x02\xc52\xc0\xf7\xd4M\x14e\x9d3\xc0\x9b\x80pe\x9e\xc12\xc0Njw\xd4\x04-3\xc0r\x9f8\xf3M\xa02\xc0qm\x9c\x18cG3\xc0v\x04\xab\x80_B3\xc0\xe6S\x02T\x15\x863\xc0\xa5\xbe\xdb\xbc\x92\x083\xc00\x1a\x96\xc8\xb1\xfb1\xc00ab\xff\x01;3\xc0\xa3\x83\xa1\xf3\xbe\xc22\xc0\x1eX\x93\\I\x893\xc0\\\xc1Vx\xd7%3\xc0\x0c\xe1\xfb\x00Mt3\xc05h0k\xd9\x184\xc0\xb2\xbc{\xc6=\x134\xc0\x15(\xb8\x8e\x8b\xe61\xc05$?}j\xf82\xc0\xa0\xfaL~\x0cU3\xc0\xb8~\x9c\xafB\x843\xc0<\x07\n3(\xb92\xc0#O\xb0w\xc9\x083\xc0=\xc1J\xe3\\\x1d4\xc0\x91\xa7\xef\xe9\x1883\xc0\xaaWj\xf3\xf0\x10/\xc0@\xb1\x95D\xea\xd31\xc0\xb5\xa7\x07\xc7,73\xc0\x9d\x1a\xbd~i\xd91\xc0\x8af\x05\x10\xacm3\xc0\xcf\x9c4]xB3\xc03\x0e\xf3\xa3\xfbK3\xc0\x15u|U\xe3\xc21\xc0\xadj\x9a\xf6"\xe51\xc0\xdb\xe1N\xa2:\xcb1\xc07F\xfc\xce2\x083\xc0u\xde\xb3%\x0e]-\xc0)\x8a\x9f\x08\xda33\xc0\x1e\x95\xf8wi\xb72\xc0\xedtL"\xca03\xc0L\xdc\xf6l\x9c%3\xc0\x80\xff\xf6T\xa7\xe31\xc0\xff\x81\x88Yh\x843\xc0\xfes\xf0\x0f\xc3\xae3\xc0\xf6\xce\x8ck\xbe22\xc0\xe7N\xa0LS\x043\xc0+\x81\x86\x9dz\xd22\xc0\x97\xd5\xf8\xc6a\xa63\xc0\xac!\xee\xaf,\xe21\xc0\xb5rP\x81\x04U3\xc0\x16\x8b\x90X\xc7m3\xc0\x9cy\xb5\xb4oK5\xc0N\xa1\xc4\xb9\xea&4\xc0\xd0-c\x14\'K3\xc0lv\x8e5A.3\xc0\x07\x90\xf8\xf6\x17q3\xc0@\xba>\x064\xeb1\xc0\xed\x832_i\xd52\xc0G\xb7\xf1\x0f\x91Y3\xc0K@\xdb\xddV\x052\xc0\xc0\xbdU\xe3m\xcb1\xc0N\x94\xd1\t\x1aF3\xc0\xa9\x10\x1d\xa7g\'4\xc0g\xca\x10\x0b\xa8\xe51\xc0^\xdc\xa4\xbe*53\xc0X\xe8W\x94\x1d\xf42\xc0\x87_\x94\x7fu83\xc0\x9aI\x18\xe8\xd4L4\xc0\xd9\xe9-\x91BK3\xc0\r\xf1(=?\xfc1\xc0(.\xe0\x9d"\xe71\xc0\x94\xf7\x0f\xae\xc5\xf81\xc0\xf0tv\xd7\xf8\xfb2\xc0S\xd4[s{\xff2\xc0\xf9M-T\x01d2\xc0W\x13\r\x08\xa2\xb62\xc00c\xac\xa2\xed\xfb1\xc0X\x15rr\x93\x002\xc0:]\xa2}7(3\xc0\xdd\xae\x1eF\x87\x084\xc0\x06A!U\x9fe3\xc0\xd2S\x90\x89\x8bk4\xc0\xa2\x07h\xb3\x01W4\xc0E}\x19\x94\xbeL4\xc0\x9f\xc5\xfds\n\r4\xc0\xd5\x99\x90\xb5;y3\xc0\xf5\x00\x9d\xe7\xf9q3\xc0\xd7s\xf0\xa9\x1253\xc0\x94\xe7\x8d\xb1\xb6\xac4\xc0\x054\'K\xee#3\xc0\xcc\xb7Q\x0b\xe5.3\xc0l\xa5\xf0\xe3? 4\xc0\x8a\xf1\x13\xc3l\xe82\xc0@\xff\xdd\xde\ra4\xc0\x14\xcc\x98\xbe\x1aJ,\xc0\xfe\x1d6\x92\xd5/3\xc0E\xca\x89\x0c\xe9J5\xc0\x93\x92ge8\x833\xc0;\x0f\xdb\x99T\xa74\xc0\x02\xb5\xd4y -3\xc0\xc1m\xbb\xea\xe3%3\xc0(\xdd\x11\xd9Q\xf01\xc0\xae\xbd\xeeP\xd5\x9d2\xc0\xf6z\x1fd?\x894\xc0\xf2|U\xac\x7f*3\xc0\x98\xfb\x97\xfb\x11\x0f3\xc0\rl\'<\xf6\xd92\xc0=? >j-3\xc0h8\xf1/2\r3\xc0\x80\xddgc\xc5\xba2\xc0o\xb3E\x86n\xd72\xc0\x00\x18QF3\xdf2\xc0]\xee\xb2\xbdK\xf83\xc0\xba\xbe?1q\xe22\xc0\xfbPR<[)3\xc0nb\xa6\xf9\xc3F3\xc0\xbd\x14\xd4\x07\xdd\xf32\xc0\x18\x80\xb0M\x04!3\xc0\x18h{D\xed9\'\xc0@\xeb\'d*\xeb2\xc0{\x0b\xee\x1bv\xa32\xc0\xa3\xa5}\xb8\xa4a2\xc0^\xd4#t\xb4\xf82\xc0\ny\xc1\xc8\xd5\x082\xc0\xa1l\x95\xbf]\x0f3\xc0\xc9\xcc\x94R\xe4\xb62\xc0\xbb\xfe]f\xcbs4\xc0lz\xa8s\xc8\x133\xc0+5\xf7GH\x083\xc00\xf6\xac.\x01\x16/\xc06\x8a\xb8\xd2\xf4-3\xc0\xccH\x81\x03\xc293\xc0$Xx7k8.\xc0\'\x12\xf3r\xe2-3\xc0\x94\x94m\xf9\x8bD3\xc0\xb2\xeeL\x0b\x06!3\xc0\x1e\x00\xb1\xdc\x9bM3\xc0\xcd\xb7\x890\xb8\xb11\xc04 \x82\xb0\xbb\x012\xc0\x83\xa1\x0e\x0c\xf0*4\xc0\\\xf2E|UF3\xc0\x11\x80\x10a\xef\t2\xc0\xcc\'\'\xaf<\x192\xc0\xdaRbA\x1a,3\xc0=\xa7o$O13\xc0^u\xadt\xc3N5\xc0\xf6\x93\xa0i\x18=3\xc0l\x18l\xdf4c2\xc0\x99,\xb9\x06\xc9\x0c3\xc0\xeb\xd2\x18V\xe0m4\xc0h\xcf5\x9c\x12\x043\xc0\xce\xc6>\x0f\x1f\xca3\xc0\n~g\x88\xbb\x183\xc0H\\uisx4\xc0\xc3\xb9\x8a\xca6<3\xc05)\x06\x8ez\x844\xc0Y\x1c}@\x0c{3\xc0\x94\xdc\xe3\x86-33\xc0M\x919\xe5V\x1b4\xc0\xe3\xfd:\xc7-G3\xc0\xddn\\\'*\xfe3\xc0J\xc1\x7f\xb2S>3\xc0\xa3@;8%\x1d2\xc0A\xf1\x95/!\xf32\xc0\x03;\xfcN\xd4L3\xc0Ro\x8cq\xa3\xf14\xc0\xda\xef\xb1\xff\x93#3\xc0\xae\x81\x9b\xd1\xea\xba3\xc0\xc8\x06\x8c\xf0=\x172\xc0\xdd:%\x96\xde*3\xc0\'\xd4\x0e\xa1x\xf62\xc0L\xf9X\xa5?#3\xc0\xc0\xb6\xbf2*\x1f3\xc0\xd5\xefF\xbc\x06\xf81\xc0\xd3\xd3t=\x07\xe93\xc0\xee\xcf\x9b\xa0\xf6\xa54\xc0\xd9E\xcc\xf0\xac\x083\xc0\x9cp\x86_bC3\xc0\x93\xd2\xd6||\xfb1\xc0^\x18\xf8\x8d\x9f\x042\xc0\x8cN\xe4\xef\xad\xa02\xc0\xc7>\xe30\x8b\x122\xc0\xe8\xda5_\xc9!2\xc0\xf1\xefc\xc7*\xd93\xc0\\2\xc80\n"3\xc0\x92=\xdd\xc8\xe0~3\xc0\xf1\xba>\xf9^\xf03\xc0\x05\xe34\xda\x12\x102\xc0h\x11\xda\x81c\xd64\xc0\xcb\x02\x19y\xb6\x133\xc0\xab\x1d|2\xb4"3\xc0\x17\xdf.\xa4\xb2\xdc3\xc0|\x83W@\xb2D2\xc0\r\xb86^\x94\x162\xc0g\x98d\x96\xd5\xde3\xc0N\x08\xf6\xbc\xf845\xc0\xcd\xae\x9f\xc6\xfd\xe13\xc0xp8\xf1\xd3\x163\xc0\n\x07\x867\x83\x182\xc0j\xaa\xaf@\xa283\xc0aAP8\xda\xc03\xc0\x19\xf5H\xfe\xbcy3\xc0;\xfaF\xf0T+3\xc0k\x95\xaf\xcf\xb7H3\xc0\x9f\xfa\xdbu9.2\xc0x6\xce%?\x0f3\xc0\xd1\xed\xff\xc5\xdb\x90/\xc0\xf6\x82\xd3\x89&\x9d3\xc0\xfd,R\xc7\x82\xdd3\xc0r\xd1Z\x81\x1b(3\xc0$\x01\xe3w\x8dK3\xc0]Y \xd68\xd73\xc0\xbcEl\xd0\x06#2\xc0\xb4d(\x12\xcb\xe23\xc0\x9a\xee\xf8]8\x973\xc0\t\xf6\x9b\xe9Y&3\xc0\xe7\x196(\xbc\xdf3\xc0\x8f\r%\xd4\x18\xda3\xc0\xafS\x9d0DY3\xc0\xa4r\xc4\x88)\xe43\xc0\xdeW!r\xd8\xe03\xc0\xc8/\x05\xa6\xd0A3\xc0\x99\x1e\xc1\xbbm\x103\xc0#\x19\x1a9?&3\xc0"u_\xff\x13G3\xc0(\xcf)\x94\x16j3\xc0\xc4\xe0#|\xfe\x0c3\xc0\x922"\x95|u3\xc0\x06,\x021P\xf43\xc0gI\x1e\xf8#\x163\xc0\xa5\x19\xfam\xff\xfe3\xc0d\xe6 Fy\x1c4\xc0\x9b9\xa1%\x08\t3\xc0?\'y\xdf\xa5\xb44\xc0\xd0\xdc\x85\xcc\xacg3\xc0?\x06\x99\xc2\xb3\xe43\xc0\x8e\x1a\xe8\xf7\x0673\xc0\xd1\xb9\x90\x9c\xe3\'4\xc0\x12I)x\xb4\x104\xc0j\x12\xd0 K=2\xc0<\xa8\x80n\xfch2\xc0N\xcafh]R4\xc0<\x04=\xaf\xfbB2\xc09e\xe4B\x0c\xfe3\xc0{\xf1\x12\xccT%4\xc0\x9dJ\xdf\x9c4\xc73\xc0\xa5\x96\x17\x9c\xe3\\4\xc0v\x8a5\xbd\x89i2\xc0\x02\x15H\x0e\x96,4\xc0\x93\xb3\xed-\x8e\x0b5\xc0W\xc5\x01\xb7{h3\xc0\xd6\xd9\xd7\xe47\x7f2\xc0\xfb\n@0\xeb\xbb1\xc0\xe5\xb6\x95\x16\x18\x982\xc0\x12\x1dJ\xf3\x9284\xc0!\x16\xc3\x1d&\x842\xc0\xa3\x03b! K2\xc0P\x8a\\\xa6\x93\xc43\xc0\xfb\xb7q\x1e*\x952\xc0D(4\xe3/\xe12\xc0Z\xc9FN\x9ac3\xc0\x0e<\xd3P&#3\xc0\xa4H)\xae{\xf62\xc0\x96\xce[\xbd\x80?3\xc0\xcf\'A\xec\x0c\xdb3\xc0\x01\xde\xc4\xb8#[3\xc0p!Z\xc4q\xe33\xc0j\x02\x1e\xe7\x80|2\xc0\xce\n\xe2D\xba\x1b3\xc0\x00bVX\x01d4\xc0\xa6LW\x04<\x94,\xc0\xfcO\xe6\x94,\xe72\xc0\x82`\x13\x82\x12\xa64\xc0\x9c\x9b\x9c\x1f\x02\xeb2\xc0"\xa0I\xf4\xb4\x9e2\xc0\xfd\xc7\\u2Z2\xc0\xc7\x82)\xb6\xc9?3\xc0G\x16\x84\xcf\xf3a4\xc0U\xc5p^\x06\t4\xc0\xd3\xb4\xe8\xb3\xbcr2\xc0FP2\x1f\xc2;3\xc06\xbf\xcc\xa1\x9f\xfc2\xc0\x82\x85\xd3\xfb*c3\xc0\xe5?\xa7\x0bvw2\xc0<4w\x9a\x1f^2\xc0\t\xaa3\x08\xba\x963\xc0{\xd5\x1b?K\x0e4\xc0\xc24\xe9\xb3\xcc\\2\xc0h\x19\xccb\x16U2\xc0\xda\xb9\xaf\x82\x03f2\xc0m\xda\x15\xcb\x88c3\xc0\x96\x85\x85{\x9e-4\xc0e\xe9y_\xc8\xdc3\xc0\xbb\x12\x15\xcb\t\xd03\xc0\xf6\xcfb\x88\xf7\xda2\xc0rA\xdc\r\x82\xdf2\xc0\xfa\x86_\xfa_\n4\xc0\x0e"\xec\n\xdb\x123\xc0$\xff\xd8\x99r\x864\xc0~L\xd3B!\xe92\xc0{\xb4\x9a\'$c2\xc0\xb6\x8cPe\x12"3\xc0\xe4\xdf,\x83o\xe82\xc0\x0f\xc1\xbd\x96\x0f\xe03\xc0\x81\xf4\x10\xaa^\xd82\xc0\xc1\x0b\x88\x88\x02>2\xc0\x9c\x84\xe4\xa0\xca-4\xc0\x85{\xf0a\x8374\xc0\xc5\x92p\xaf.+3\xc0\x8b\xc9\xf3]\xf9j3\xc0\xa0L\xe0i\x0464\xc0\x9e\xe3\xabPPS3\xc0c\x9e1\x9fLB4\xc0\x07\xc3\xdb\xe6@\xb32\xc0\xa1z\xf1\xa6\xf7\x84#\xc01\xbc\xc1Yb{$\xc0\x1e\xbaC)\xec\x963\xc0\xe8#tg>\x05/\xc0\xa9\x02>A\xd6\x9a#\xc0\xb9%\x96\xd1\x13\xf21\xc0\x80oI\x97\x87\xfb1\xc08\xe51\xf0,C4\xc0\xae\xb1(\x0b\xe8/3\xc0\xca\x96y\xdf\x07\xcf0\xc0e\\x\xa8\xc7\x1d3\xc0\x17?\xd3P\xa3)3\xc0\xcf3\xf8\x85\x91d3\xc0\x93\xc3\x95\x8f\xb4.0\xc0\xbc\x03\x07h\xed\xd60\xc0\xa8#z~\xbdU0\xc0)\xd3\xf1\x91\xf3J2\xc0\xa8\xc2\xc1\x1c?\xcc2\xc0-\x18\xa0\xa6\xb5\x864\xc0\x84\x86c\xd5\x9f\x1e4\xc0\xc3\xe2v\x8a\x81\xca4\xc0qs\xdc,b\x054\xc0$Jk\xda\xd4\xba3\xc0\xda\x80w\xa8\xf163\xc0\xc0b\xef~8\x944\xc0\xfe\xee\xd8\r\xc6\xea2\xc0_\xc5\x002\xc0\x7f/\xc0 \xf6\xf2Us\xed2\xc0\xa5\xf8\xa1\xe6\xda\xd93\xc0SE\xdc\xc8Y=4\xc0\x1d\xda\x11\xdd\xab\x0c3\xc0\t\xd2`"\xdeQ4\xc0\xb5\x02\xed\xa7\x04\x103\xc0\xaa$E\xcd \x133\xc0[n\xde\x9c6\xf74\xc0x\x88\'\xc0X\x044\xc0\xc1?\xad\xec0*5\xc0\xeb\x07:\x083\x88.\xc0\xfd\x0bp\xa8\x15,$\xc0B\xb4\xebr\xc4E3\xc0)\x0e\xefRE\xdb3\xc0\xb3fuk\xeb+3\xc0g`un\xd8"3\xc0h\xf3\xcb.\x92\xbe3\xc0A\x1d\xeaC0\xc92\xc0Y\xdf\xc1@n95\xc0\xdfR&\xdb\x08\xf00\xc0.e\x96\xf1^\x8f4\xc0\xf1\xd0>-}\x8a4\xc0\xecx)6\xe3\x88 \xc0\xd1N\xa8\xec\x91@0\xc0\xcb>k\xb1\xb9\xa63\xc0M\xee\xa7\xb9\xef\x0e4\xc0\xe6\xe4\xdb\x08\x81\xd92\xc0;\x0fm+L\xde1\xc0m\xe2v\xcf\x1eN4\xc0Bi\xa4W<\xbe3\xc0I\x13@=5`0\xc0\xd0\x81M\xd4\xd4\xd62\xc0\x168\x1f%\xbe\'4\xc0\xb1\x12\x9d|\xa4\xf11\xc0\xb6\x97\xa3\x86\x95\xf2.\xc0\xc8\x1f\x1c\xf7\xb1\xca2\xc0\xd7 \xda"t\xd31\xc0\x8f\xdf\xcf\xbc\xa4\x8f.\xc0\xd2\nb\xb3}\x0e3\xc0\xdc\x1e\xb8\x96mT0\xc0\t\xbfm\xfc\xb1\xb32\xc0\xe9\xc5\xbe\xfa\xad03\xc0\xfcinO~)3\xc0\x1c\xc0\xe1\xf7FS3\xc0\x81J\xf4\x80\x0f\xf13\xc0\xd3\xfb\x8c/\xa6\x034\xc0\xf7\xbay\xb4 \xde2\xc0\x16\xd4\x88\xf1\x0e\x084\xc0\xfev\xbc+x\xd92\xc0\xa0[\x91\xe0l\x132\xc0\xaa\x13\xc1E=\xe13\xc0f\xac&8\n\x84/\xc0\x07PGF\xab+3\xc0\xcc\x92=\x19q\x9a.\xc0\xa2!O\xe5E3-\xc00*\xc4\x17\x95\xbe3\xc0\x01\xceP\x81,\x8b/\xc0\x10\x92\xddnE\x8c2\xc0\xde\xae\xda\xf7\xe1A3\xc0\x04\xca\x16H\x8d\xdb3\xc0}kn\x82A#2\xc0\x06XXq\xe1\r3\xc0]\n\x8b\xae\xc6\xea2\xc0\x8b\xc9/&\xa7j2\xc0\x96\x120\x81\x08\xc73\xc0\xd2%\xd5\xac\xde\x183\xc0\xf7`\x80{`J3\xc0,fv\x1c\xb8k/\xc09E\x8f\x18C33\xc0{~\x9e\xe2\xac\x014\xc0)\xa6j\xa3u\xd22\xc0f\xb6\x0f\x9a\xb9/3\xc0\xdfd\xf7\x00\xe953\xc0\x15\x90G\xfd\xe4\xbc3\xc0+\x1fka&44\xc0\x04$\x03L\xe5\xa3.\xc0\xdd\x9e\x04\x15\xadw2\xc0J\xa3\xa6\x15\xc4\xdf3\xc0O\x91t&R\x172\xc0W\n\x03+\xb6\xea3\xc05\xfckX\xf3\xa73\xc05\xd0\x1ahX\xfc1\xc0\xe5%.U(\xd22\xc0\xbb%\x9eX\x91}3\xc0-h\xd7b\xc8\xd43\xc0\xa3\x1a\xb5\x03\xe0\x1c2\xc0\x05\x152\x87\x1f 2\xc0\x85Vz\x8c6\x1f3\xc0\x98\x96\xf9\xffl\x854\xc0\xec\xcc)<Q$2\xc0#;\xc0[\xc0\xfb3\xc0m\xfd;\xf4\x91\xb82\xc0\x8e\xb0\xce\x0cb\xd73\xc02/v(\xd8\x133\xc0\x1eG\xcb\x17\x1e\x123\xc0\xfd\xd7\xfd\xc8\xd3\r3\xc0&\x80PX"O-\xc0\xff)\xa6i\xfc\x8c4\xc0\x07<\xbc^\x95\xbb4\xc0 \xc44\xe7\x94/4\xc0\x1d\rk_\x9d84\xc0\xc4\xe8\xd0BSd4\xc0\x8faZ\x8d+\xe23\xc0\xf7}&\xf73\xac4\xc0 \x06l\xbbO74\xc0n\xf9\x02\x8c\xd9!3\xc0\x94\xf8\x1eC\xc6\xf22\xc0j\xa4\x83\xa8\xa2?4\xc0\xb99\xd9\xdc\xfd}3\xc0v;\xf8 \x07s4\xc0L\x11\x12\x84\np4\xc0D\x02Z\xdc\xb6\x013\xc0\x986\xfb\x81\t/4\xc0?\xc5\xc2\xa8Ov3\xc0p\x86\xe6\xa7\x8c\x124\xc0\xfd=hD\xb4\x0f2\xc0\xbf\x93\xeb\x7fA\xeb3\xc0\x81W\x90\x19.\x984\xc0\x8c\x92U\xff\\\xc44\xc0~\xe7R\xc2:\xc43\xc0\xd6j0\x08k\n3\xc0*]-\xa8\xd1\xc93\xc0\x8d$k\xa7o\xe40\xc0\xd9J.\xcb[\xd61\xc0\x86DGk\x1c\xbc2\xc0\x7f\xf3\xca\x18\x92\x8b3\xc0\xa2\xa4I\xa7\xc3\xd22\xc0F!D\x16\xd1-3\xc05\xba_\xbfI\xf72\xc0\x94[U_\xb564\xc0\xb7=/,M`3\xc0@]\x8d\xa6\xd7\x143\xc0\x1dd\xf1\t\xb2\x024\xc0t\x18n\x17\x07\x813\xc0\x8a\xdeV\x11|\x914\xc0\x19\x1c\t\xcb\xf5\x143\xc0Cm\x14\x1c\x13\x1d4\xc03\x9a\xe2\xab\xfcH5\xc0\xab\x85\x82Y\xc4@4\xc0\xfb\x0fV/\xddQ4\xc0\xd8\x8ec\x8dD@3\xc0\x1f\xe6\xdcSh\x93-\xc0\x03.\xe5\xa6\xea\xf93\xc0\xbd\xc1\x89\x18c#4\xc0\x9f\x8f\xd6F\xb3v3\xc0\xb9y\xcd\xd8i\x154\xc0\x04\xfa_\xa2:\\4\xc0\x06\n\xe6D\x0bX3\xc0\xc4o\x070\xb0M4\xc0\xd5\xc6\x1d8\xd0t3\xc0\xa8\xc1\xf1\xe5$53\xc0\xae\x91\xba\xa4\x9cI3\xc0_\x8c\xfa\x98w\xb43\xc0}\xab\x96\xee7~3\xc0\x94J\xa7W\xa6Y4\xc0\x1f\xe07\n\xe2$3\xc0*N9\xf5\x97\xff2\xc0\x80\x03\x9c\xf4\xedR4\xc0\xfa\xdb\x93\x9bTD3\xc0\xcc\x86\xaf(@}4\xc0\x0b\xf2\xa5>0K0\xc0\xa8Y\xb8\x82\xda\x1a4\xc0v\x02\xc3\x96uZ3\xc0$)\xc6\x7f\xd4]3\xc0\xc7\x0f\xe7\x94\xeaI3\xc0\x1d\x96[\x9ftj-\xc0\xa26\xaed\xaf]4\xc0m\xab\x1e\xcf\x8d\xe6,\xc0\x92\xaeA\xf5\xd1\x803\xc0=\xb1b\x12:K/\xc0\xfd\x19\xcfg\xa9\x962\xc0R\x02i@\xeaX2\xc0\xb60\xb30\xb2x3\xc0m\xc2=\x16\x7f\x7f4\xc0i\xb0\xb42o\x823\xc0+\xa5\xb1\x180]4\xc0\xf3!\xc5\xce\x08\xb32\xc0\xce\xc2J\xe4wh3\xc0\xc8\x9fE\xbe\xf2\xf02\xc0\xa0\t<D>\x7f5\xc0\xa7\xbe\xc0i>F3\xc0\xd0\x7f\x98z=\xa14\xc0\xed\x02\xdd\x01{\xdf3\xc0\x19{y\xad\xbaZ4\xc0\x19nP\x03\x18w4\xc0E6E\xea\xf2b3\xc0\xca\xef\x96\x80\ne4\xc01i>\x82x\x1d3\xc0|`\xcb\xde\xa8S2\xc0\xa0\xc4K;\xf6\xf32\xc0L\x9c4^\xd7\x043\xc0\xa6<\x1e\xa4dP2\xc0\xad\x9b60Z\xe02\xc0.\x03\x90\x8a\x92\x1d2\xc0\x16\xa7\xc1mr\xee1\xc086&\xb6\x0cy/\xc0G\xa6h\xa5Zp1\xc0\x1c\x15\x05\xc5vI4\xc0\xa9hf\x1e\x91\xa1/\xc0en\x02\xa0\x0f\x0c2\xc0Mr\xf2\xe5X\xa93\xc07\xb3\x07*`(0\xc0\xf6{F\x97)4/\xc0\x8b\xaf\xa7Sh\x1c4\xc0F\x89K\x1f\xb7A2\xc0,\tF\n\xab\\2\xc0\x06\x1f\xd3\xbaV\xfc-\xc0h\x97S1\xc0\xdc-\xc0)\xa8\x10*\x9fE1\xc0:\xf9\x81\xd6\x05\x9a3\xc0\xb2\x93\xd5\xdd\x1e\xd34\xc0>\x85\x8a\x02\x9d\xf91\xc02\xdd\x93\x11l\xd42\xc0oI\xa8\xbc\xd3`0\xc0\\\x9b\xfd\xf6G\xa14\xc0\x9d\xdd\x0e\x0b{\xae2\xc0N\x1a\xa5\xcd\xf0\xa3*\xc0@\xcb\x02A\xa7>1\xc0\xaf\x8c\xe9\x93\x9aH2\xc07\x99$\x035\xa53\xc0\xf6\xa9\'WLC3\xc0\xeb\xff\x91(\xbee$\xc0\xeb\xba\xd2g\x84\x132\xc0\xf4\xbb\xb0\xf2\xb5\xea3\xc0s\xf9-\x93\xe0\x183\xc0_\xa6D\x9dw\xf00\xc0\xd8\xf6g-R\xde1\xc0\xbd\x01\x05mA\x984\xc0\xc3\x98\xe9\xd9\xd4\xab+\xc0\xbc\xda\xd5\xb4\x92b4\xc0U\xc1\xc7\x85\xcbT0\xc0\xe6\r\x93\x96\xc8\xa33\xc0\xd5\xff+\xd1P\xc11\xc0\x85-v\xd6\xef\xed2\xc0\x97\x02\x92\xea\xd7\x153\xc0\x9a\xb2l)\x1a\x154\xc0h\xa1\xf3\x9d\xbe\x823\xc0C\xb93\xf2\x06J3\xc0>\xe3>\xfa\xc8\xb7,\xc0\x94\x1fEn]\x013\xc0\x89\x04\xbaslu4\xc0\xda\xe3\xec\x83\xf3\xc04\xc0\x9f#\x9f\x8c\xcb\x074\xc0\xef\xa0\xaf\xa0{Z3\xc0y\x88\xd7\xe3\xc6\x9f3\xc075 \x82r\xff2\xc0\x85\xe0\xd1l\xcd\xa33\xc0\x92\xbbf\xec\xe4&4\xc03"\x13\xdb!\x912\xc0j\x00J\x95$\x062\xc0=gyH\xa6\x8d2\xc0\x0e}\tx\xb8\xda4\xc0\xa7\x84\x8d\x12\x96|3\xc0\x10.\xa0\xe0]]3\xc0a\xa3A\x97f,2\xc0\x99\x7fK\xd9d\x063\xc0%\xb0\x1c\x96\x91\x155\xc0\x9b\x0b\xa4\xd7M\xf01\xc0jx\xa9\x0bt*3\xc01Z\xf2\xe7S\n4\xc0W\xc3\x7f\xc2\xbf\x0e3\xc0O\x18\x81Y\x07x+\xc0\xe1we\x16\xf6$4\xc0h\xc6l\xe2\\ 2\xc0\xfd\xd1%\x16$-4\xc0\xb7L\x17\x16\xe8\xe32\xc0\xfd\xdcV\xec="3\xc0\x905\xccJ\xa2=4\xc050b\xdc\xf7%3\xc0\xb89\xbe`\x9b>2\xc0v\xd8\x99\xc8Y\x814\xc0\xd4[\x87\x1c\x19?2\xc01\x82\x1d\xaa:\xed4\xc0\xb1\xf8%{\x83\xe80\xc0\x8b\x97A1\xda&/\xc0\xe3\xd5\xd7,TC+\xc0\x96\xc9r\xb1O|/\xc0N\x1d\xb6\xf2O\xfa0\xc0l#\x82t\xb6\xe5,\xc0feG\xdb\xdd&4\xc0\x02\x1b@N\xf0\xfc3\xc0\x8a\xf4k\xf5\xd8X2\xc0\xa3\xd9\x0e\x95\xfb32\xc0\xf0\xfb\xe2\xads23\xc0j^\x80\x9d\xa6\xe91\xc0\xd9\xdcx\x96\xe3\x073\xc0r:\xbbsp\xcb4\xc0\xe4\x91Jfc\xa4+\xc0\xdeP\xc5Q\xdeb3\xc0\xde\x9b\x9f>`\x173\xc0\xc9)\xa6}\xc932\xc0\x01<\x9cPh*-\xc0e\x9f\x92\xe7\x99\xe82\xc0\xe7\rEd6\xe0.\xc0I\xf7nw%g3\xc0\x0b\xf6\x9d\xa3O\x9d-\xc0q\x95z\xd2\xa9x4\xc0\x94!\x9ff\\\xfb1\xc0;\x88\xcd\x18\xb2u1\xc0\x94\xdd\xe7T\x87\n2\xc0\x0b\xbb \xf1\xf9p-\xc0\xcf\xc6\xd9\xd7\xe5\xd33\xc0\xca\x82\xd0\xb8\xd4\x073\xc0\x1c\x90`\xf6\xe2\xd32\xc0c1N\xcdI\x173\xc0\xc7\x05\x88n\x17\xf53\xc0\x7f6\xb9\x08\x90\xf03\xc0]?\xcb&\xc2\xec3\xc0[\x90\x1e\xfc\xee+3\xc0|\x1a)R\x03,4\xc0\x16\x0b\x05\x02\xd1m4\xc0!i\xfc\x0b>\x822\xc0\xfc\xc7\xe6\xec\x8b\xf03\xc0\x0f\xa2\xf3\xa99\xff4\xc0o\xd2\xd2"\x08Z2\xc0+\xe0\x7f\xf9\xf4\x8d2\xc0\'\xd2=y\xdcu-\xc05\x06:l\xcb\xc33\xc0\x98\x7fc/\x0c\t1\xc0\x91-T\x143E/\xc0\x87\xbb\x93\xbd\xb4E-\xc0\\\x0c\xee+\xb9\r3\xc0\xd7\xf4\x0e\x1c\xd5\xe3.\xc0/\x05\xdf\xf4\xdd%2\xc0\xec\xfd\x8c\xe1iH4\xc0\xe4\xb1\xc7\xeb\xef\xe82\xc0HV3C\xdc\x8e3\xc0\xb5\xd7\xd2#A\x894\xc0\xc9[mj\xaf\x97-\xc0\x98\xce\t\x83\x9192\xc0\x93\xadR\xc1\xa8H3\xc0EZmL\xf8(3\xc0\x98\xf8\x9a\x0bsP2\xc0$?\xfd\x1d\xed\x0e/\xc0\xc2.p\xec\xda\xe93\xc0e\xf0Z\xec\xbf\xaa-\xc0~\xecNb\x81P4\xc0\xd1\x1c\xcc9\xb9*2\xc0\x07h-U\x8d\x951\xc0@\x89\xb1\x86\xb3\xf92\xc0=\xfe\xe6\x9f\\\xb14\xc08\xcb\xd8%\x80\xce0\xc0\x9d_4\xbbY-3\xc0 4\x1c\xb4 \xee3\xc09\x80[ciU/\xc0\x92cC\x17O\xb3.\xc0\xcd\xd4KtI\xa0.\xc0H\x1609z\xed2\xc0\xae\xa1y\xdcl\xc72\xc0\x8e\xe9K\x00~2-\xc02\xa1d\xdeSf/\xc05\x17\xc3\x05Ds3\xc0\x12\x9a\xb6\x90\xac\xcd1\xc0[u3\xad\xcb\xd6!\xc0\x9a\xb0~\xeb\xf4-3\xc0A\xb1/5\xff\xef1\xc0+\xcdC\x1c\xf8\'0\xc0\x00g[\xde\xd8\xc81\xc0\x86\x96\x8d\x9f\xb9;3\xc0*h\xce\xe9\x97\x8f-\xc0\xdeU!>M\xbb4\xc0\'\xa8z<\xa101\xc0\xc4\xa6\x9cc\xc3\xf02\xc0@\x03}CJ\\/\xc0\x9cT\xc6\x0fG\xbd1\xc0\x7fT%0o\xc52\xc0\xf5\x86T\xbe\xadU1\xc0\x11:\x10\xa1\x93\xbd0\xc0O\xb4\x85\n\xa8\x1f2\xc0\xf0P\xcb\x86\xfd\x854\xc05\xb3\xee\\\'\xe14\xc0\x0c\xc4\xd1\xb5\xa2\x1d4\xc0\x10S\xee\x01_:3\xc0lSB+\xed6#\xc0\xd2>\xf8fD\xfa2\xc0X\xd2g5Z\xf64\xc0@\xb3\r(E#2\xc0\x17\x8c\xc7\x18\xcb\xf63\xc0\xbb\x01\x8953J4\xc0\xe0d\x88\x10\xfd\xf13\xc0\x0c\xa9\xe6\x9f\x10\x8c-\xc0\x9f\x06\x010h\\0\xc0\n\x94\x04}\xcaz2\xc0.\xd1mQ\xbd21\xc0\xa6XXmW\xf5.\xc0\xe9\xab\x8b\x0e\x0c_/\xc0>\xa9E\x1f+\xcf3\xc02\xe2\x15\x1aI\x023\xc0y\xaa\xff\xb1c\xcc2\xc0\x83\'\x85\x85T84\xc0<\'\xbf\x0c\xac\xe2-\xc0\xcf\xfa\xc1\xea\xa2\xd22\xc0\xed\x04\x1e\xe7\x0c7-\xc0"\xaa\xccf-G4\xc0:l{\x06\xdbr1\xc0Z\xfe}\xeb\x99\x885\xc0T\x06u\x942P/\xc0U\x07\xceuH\xa7$\xc0\x90=\'a\x92\xcf-\xc0\x8a\x15b\xe0\xfb\x170\xc0\x8f\x83\xee\xf4\xc8;2\xc0^\x94\x19:\xc9\xd4%\xc0\'1n\xfa\xb9\x884\xc0\x9c\x96\xdb\xd8\x92n2\xc0\x0c\xd7\xda\x91\x86\xd71\xc0\xb56\x1d\xa9\xdbf2\xc0\x06\xc1\xe4RTn4\xc0,>QR\xc432\xc0]\x99!\x88\x86k1\xc0\xcf\xf2\x92\xa9|A+\xc0\x1d9\x7f\x1fM\xe20\xc0b\xde0\x8bU\xbe/\xc0KvDKCf4\xc0\xa0\xcb\xb0h\xdb\xa61\xc0\x8a3qD\xe8\x122\xc0\xc3\\\xc4\x1d<\xaa3\xc0\xbb\xf2\xd7AMt3\xc0\xb2\x85Wn\xcd\xcb2\xc0\x1c\xd9e\xcd\x93\xff2\xc0\x07\x92\'6\x1d\x1f3\xc0E\xb3\x15_\xb3\xe23\xc07L.\xc4\xd2l2\xc0+v\xcc\xc75\xcc3\xc0\x84/\xb4\xc0Z\xf32\xc0l\x87N\xbb\xcf\xaa2\xc0\x84j\xe1\x9eT\x81-\xc0e\xf8 \xe5\xcfO4\xc0,\x15\x82EeJ-\xc0\x91\xd6B\x84\xbc\xdf2\xc0\x8c\xbd\xe4/i\xea2\xc0\xd4p\x0f\xff\x00\t3\xc0\x1e\x02{\x91!\x083\xc0k-\x03\\\xa9\x92/\xc0\x93\x82\xa7\x072m4\xc0\xc1\xc0o\x110\x8d4\xc0\x95\xb72\xa6\x8c\x1a4\xc0Y\xc0a\xc7;\t3\xc0\x82\xc4d\x8f\x81!3\xc0e\xfd\x9a\x03\xd8\xe33\xc0Q]gA5\xea2\xc0!}\xc9\x15=-3\xc0\x01\xd4\xb3"e\xe41\xc0x\x9c\x8b\xee#Q4\xc0\x9c\xa3\xda2\x81N3\xc0\xb2\xe8\x8c\x9c6\xef3\xc0\xdc\x01\xac\xb8\xa6\x953\xc0\n\x8a\xa8\x02|\xd43\xc0\xb3\xa1\x97xY\x0c2\xc0\xb4\xfbo/\x86\x072\xc0\x9dR\x89\x01\x04T3\xc0\xb9\xf4\xc5\xbf\xca\x0e2\xc0\x92Ri\x0e\x88%3\xc0\xd2"\xd0\x9c\xd763\xc0[\xf2k\xf2\xb2\x174\xc0\xa2\xbe\xe5\xdePf4\xc0 +HW-\x073\xc0\xd4G\xaf\x84\x83\xfd2\xc0}\xde\x85\xf8\tR3\xc0N\x0c\x0e\x99903\xc0\x16\xdd\xa5~\x0e\x994\xc0!\xc2K\xf7W\x85 \xc0\x1dP\x86\xd5F\xd72\xc0"\xc7pF \xdc2\xc0\x08\xca\x07\xcd:(4\xc0a\x13\xf5\xd2\xfb\xdf.\xc0n^\xd8-{H5\xc0\x9f\x0fSw\xd5:4\xc0+\xce\x04|\xb7-3\xc0\\T\x001^\xe03\xc0F\x88\xcb\x81\xbe\xa53\xc0F\x92\x9a\xfb\xd8m3\xc0\x1d\xc1(\x133\x8b2\xc0Y\xedf\xd6w93\xc0\x7f6\xba\xfd\xe8!3\xc0R\xbd\xf2\xd2\xf2.3\xc0y\x80\xd4\xd8\r\x023\xc0\xf9\xd9\x9a\xb9C\x1a2\xc0\x96V*,\x9c,4\xc0\x8f\x81\xf3(UK0\xc0o\x85\xfabn\n2\xc0*\x88\x07\xb2\x92\x873\xc0J\x1e\x17\xde\x97\xc5.\xc0\xf7Y\xb1\x81{+3\xc0\xad\x98\xfc\xa4d\x902\xc0m\x860\xe4\xba13\xc0\xc7\x97\x8c\x877\x1c3\xc0B\x91\x03\x04\x8d\xc04\xc0\x14\x1d\xd0zzb2\xc0\x1d?\xf6t\x06\xa13\xc0\x97\xb9\x9cP\xc9\xf23\xc0\xe2"\x98\xa0K\x173\xc0\xb3\x16\x84g\xaf)2\xc0\x7f\x94F\xec@\xe44\xc0\xc1}\x89\xb7\xa523\xc0x\x05\xd11\x04\x1d4\xc0@\x89\x9c{4#4\xc0T\xc7n\xa6\x83\xb20\xc0\xaf:\xf3\xfe\x1d\xb80\xc0\x19\xa4\xaf\x82(\x153\xc0\x90\xf1\xb5\'\xa8\x8d1\xc0\xb9l\x1e\x0b\x83\xe24\xc0Y\x80\xa8\xb3d=3\xc0q\x05[\xd0\xc5A3\xc0\x8e\xc2\xb8\x0c."3\xc0\xea\xf2#I\xbf\xc41\xc0W\xa3\x9fV\'\xf52\xc0\xe8\xbe\xdc\xf1cL3\xc0\xde\'|\xb5,$3\xc0%XN0\x9f\x172\xc0\xf5.\x14\x07\xfb\x194\xc0\xac\xae\xda"\x1c\xfb2\xc0\xe2\xa3:\x009\x1c2\xc0\xe5\xafnU\xaf%2\xc0\x17b\x88\x9d\xec!3\xc0\x7f\x95a\xcd\x89D2\xc0\xdeZ\xdc,\xfeC3\xc0\xc8-\xef\xe1\xcc53\xc0_\x9dT #^4\xc0\x82\xd1/\x8d\xf5!2\xc0\xa3\x1d\xb1\x98OE3\xc0\xae\tp\x1cW\xe93\xc0ys\x82>\x00a3\xc0\xd6H\x83\xbe=\xfc1\xc0\xffp\xda\x81\xef\x1e4\xc0\xe0W\xcc\n\xd2e3\xc0\xa3\xfe6q\xf0\x991\xc0y\xc4\t^\xa194\xc0>\x0b\x02\xb8m\x122\xc0\xe2{\xc8B\xe4"2\xc0\x12\xbf$\x1c\xdb"3\xc0\xa8y\t\xe0k\xe43\xc0\x8d\xe8H/a\xbd1\xc02\xb2J\x0b?/3\xc0\x89\x1d\x14^a{3\xc0\xb1D\xac\x8a\xfd"3\xc0\xa9\x05\x9ef\xa1M3\xc0b\xc5p\x07\x00\xdd3\xc0-*+%\xf3\xeb3\xc0\x125,\t\xeb\xd44\xc0+\x18\xb0\xd1\xf5D3\xc0zm\xb9\xdb\xc5D2\xc0\xd1-\x1fk\xe3\x152\xc0 at\x84\xdc[4\xc0PK\x9b\xc5\xfe\x964\xc0S[\x01\xc3\xa6 2\xc0*#r\xf4\x0f\x1c2\xc0D\n\x7f\x19\x06W3\xc0\xb0Z\x19N\xec\xde3\xc0\x91$\x08V~\r3\xc0P\xdba\x88\x0e\xb42\xc0\xb4\x8aS#\x86+4\xc0{e\x176\xd5\x823\xc0E\xccQ\x07z93\xc0I5\x914\xb6\xe23\xc0\xff\xf1\xf0\x8e\x88_2\xc0\xc0\x85\xdf\xb0|65\xc0\n\x9e\xe83@\x8e2\xc0h\x8f\x98\xc0%x4\xc0|jU\xe5\x08\x1a2\xc07\xda\xb1\x82y\xcf2\xc0\xf6\xb1\xac\x9esr1\xc0\x87q\xbf-\xc2Y3\xc0\xed\xda*FS\xc72\xc0Y>\x01\xf6\xbbI3\xc0\x0c6\xf0h\xbd\x7f/\xc0KjYH\xbf/2\xc0\x95\x8b(\xa0\xce\x8c/\xc0\xd6\x86\xbc\x03Uv4\xc0C\xa3\xd9\x1ac\xff4\xc0z\xec\xee\xc7\x0c\xc62\xc0\xee\xee8$Gc2\xc0_\xdcl-\x84y2\xc0om*\xd5\xedZ2\xc0\xebJ\xf0\xd3aM2\xc0\x80\xf4\x8e\xb7\x97N2\xc0\x1b\xa7\x84ezL3\xc0\xb1V\x1c\xee\'A3\xc0\xaan\x18\x8a\xd6\xdf3\xc0\x88\xc1\xe9\xab\xa2\x842\xc0\x94K\x96\xd1\xd5e4\xc0;\xd8\xb235\xf14\xc0%@\xae\x00\t|3\xc0\xdc\xf5\x1d-\xe6\x023\xc0iSJ\xf8r\x073\xc0\x01y\x80\xb8\xda\xa12\xc0\x17\xc4\xfc\xd1\x17<2\xc0\xd9\xc3F\'O\xdf3\xc0J\xceQ\x18Z\xd04\xc0\xf8:\xeax"\xa01\xc0\x0e}\x04\xed\xa7\xcb4\xc0$t\x895\x92&3\xc06\xd5\xca~4\xe92\xc0\xe6\xfetFe\xca1\xc0A.\xcf\xdeZ"3\xc0\xab\x81\xc7/\xc6Y3\xc0\xc1\x93\x14\xe4\xc6\xca1\xc0tw\x88\xb2no3\xc08\xe05In\xa01\xc0\xd3\xb0\xc9\x18f62\xc0\xd0\xc0\x11\x16\xd4\n0\xc0\xc4\xeb\r\xf1\x8c@3\xc0e\xaf\xcfK\xdd\xe13\xc0\x85|\t\xa0\x1e\xc84\xc0\x9dyv\x0c\xddA3\xc0\xa3\xeb?T\x0eq3\xc0#\xcfCLv\xd71\xc0w\xef\xee8\xd9\xe71\xc0d\xe9}\x89\xc7\xf32\xc0\x027X\x88w=3\xc0\x0f@J\xc1\xa3\xe53\xc0w\x9c\xe7\xf2\x1e\xf82\xc0\xfe\xde\x84\x05\x0e24\xc0\x0b\x93\x13@\xe853\xc0\xfe\xc9\x87\xb4\xd7\x012\xc0\xa2\xc3\xa4#=\xe81\xc0;\xc5b\xfe\x89L4\xc0\x8e\x9e\xb0\xb0\xd6K3\xc07C\xfd\x1d\xd8\xe51\xc0\x8b\xbd\x1a\xbb\xa5q3\xc0\xb3\xac\\\xffO&3\xc0\x03\xd8\xfa\xbe\xa2\xea3\xc0\xb9\x12\\\xed_\xf92\xc0\n\xd8\x05\xcf7c2\xc0\x8b+\x81\xa3\r*4\xc0\xf8wD\'\xc8\x065\xc0\xaa\xaf|\x02\xba\xa01\xc0\x02R\xd4"\x00f/\xc0\xa3?lMo\x923\xc0\x97\xf1d\xa0\xedx/\xc0\xd9\x04\xc2\x0c\xbe?5\xc0>F\x89\xc5\xd5H3\xc0\x01\x97\xf61\xeaS3\xc0[\xbc\xcb\n\xd9\x95.\xc0L\x85\x10\xaa\xf9F2\xc0nH\x99m\x83\x9c1\xc0\xa7\xbe\xeb\xaf\xaex3\xc0\xce\x1b\x1b\xd0u\x033\xc0\xa2\x8b#\xe8\x8b\xec3\xc0\xba(\x16T\xa8\x7f3\xc0\x01\xf6`\x7fNm4\xc0~\xcb\xe4\x17.X4\xc0+\xaeJ\xce\x9bD3\xc0\xa1\x0e\xb3\xc3\x9fM4\xc0\x90\xdf1c\xd0y3\xc0$\x1a\x1e\xe9{I4\xc0*\x0c\xc3(\x8ew2\xc0\x95\xac\x86\xe8\xd8r3\xc0XH4\xec1Y4\xc0\xe2\xfa\xac\x827\x035\xc0rU\xb7#\x97\x0b4\xc0\xe3%\xc3\x80#\x873\xc0\xa7\x0f\xd8\x96\xf2K3\xc00\xab\xc7\xce< 4\xc0\xfc\xf0p \xfc\x1c4\xc0J\x10P\xec.\xea2\xc0\x19\x9f\xf9\n\x0e\xb82\xc0KI\x12\xd3\x81\xfc2\xc0\xc6\xda4\xd8\x9c_4\xc0\xd1p0\x14\xa7\xcf4\xc0\xe9R\xb6\x0e\xde\xd9.\xc0 \x8b`6\xf0\n3\xc0\x1e\xd3\x87\xe3\xc1\x8a/\xc0@\xfc\xd3\x84\xc2.3\xc0\xa4Q\xe5[\xb6#3\xc0E(?\xdc\xb823\xc0\xe0f\x9c\xe7\xf273\xc0*\x82\xa7\xefaJ3\xc0\xcf\x7f\xb0\x1b\xd2(4\xc0E\xce\xf2-M\xe41\xc0\xf1\xee\xe6\x03\x88?2\xc07`\xfd\xcbw\x173\xc0\xc9np<\xc063\xc0\xa6\xbag\x85\xe6\xae2\xc0*\x8a\xddz\x91#3\xc0\xd5`\xb1\xaa^,3\xc0y-l\xecD\x1a/\xc0\xb8\xa2\xf4\x8f\xfe\xa2/\xc0v><_^-3\xc0\x01E\x9f\xdevE4\xc0tx\xbaZ\xe0Q3\xc0W\x86\x93#\x1f%4\xc0\xea\xafD\x91M\xfc2\xc0\xc8\x1du:\xc0)3\xc0\x18`\x81_IK4\xc0\x8b\x12D\xfb\xbb@5\xc0\xad\xe0\xd8<\x8d\x102\xc0H\xc3\x82\x7fhV1\xc0\xa63\x1d\xed\xf5\xa92\xc0\xa5\xa9\xb3\xb4\x16l3\xc0$\xa4\x83)\x00\x17-\xc0\xf4\x93h\xe3\xd3-4\xc0\x93\x03\xd5\x9d\xdbw/\xc0Y\xbe\xb0\x8a\xa8\x1f3\xc0o[\x1a+\xdb\xb42\xc0\xda\xb0\xa6\xab\xd1\xcc2\xc0\x8c\x1d\xfex\xb4\x1b4\xc0{\xa8\xde\xc4\xd0-3\xc0\xe7\x8dn\xef{R4\xc0?\x9e-\xe1\x13V1\xc0\xc4\xa8\xce\xf1Ht4\xc0\xeb\xe0\xad\xd6\xf7\x133\xc0\xc34F\xe1:\xaf0\xc0\xb4V\x83\xf8_=4\xc0\x1c\r{\xb1\x1a\x0f/\xc0JnFY0.3\xc07p\x81[SY4\xc0p\xbfM\xfe\xbd84\xc0\xe6S\xc3\xcf\xb3\\3\xc0w\xd2\xad;\x16\xc00\xc0\x7f6T\xa0k\x003\xc0\xc9\xf4r\xe7\xf9\x0c0\xc0A\x8bA\x8c\xb9;3\xc0O\xa9\xf1\xa8`\x19-\xc0B\x02*\xf5\xc0\x132\xc0\xa9b\x18\xb5\xf7\xb32\xc01W]o^n4\xc0\xdc\xb2\xa2\xc1\x14s4\xc0!\xe8\x8dG9]/\xc0_g\xbb\x00\xd2\xd40\xc0\xb7\x8b\x8b1B\xce2\xc0\xd7\xb4"\xd0\x17\xf92\xc0B@\xf1\x17wz3\xc0\xf0\xceH\xa4\xbc\x902\xc0>"m\x0b\x0bJ3\xc0\xd5\x97\xd98\xbe63\xc0\xe2\xd7\xcbz\x92?3\xc0\xdaJBh\x94\x003\xc0\xff\xd1\xe4\xbc\xa7s4\xc0\xd1\xe1\xc71\xf3G3\xc0\x02\xb7\'\x92\xd4\xe92\xc0:\xcf\xd6\xbd\xe813\xc0\xdag\x98\xd4\x8dh2\xc0\x01P\x99L\xdc]3\xc0\xcbR\x1d\xf8\xa6%3\xc0\x81\x9b\x7fH\x1e\xd32\xc0\x12\x03\xc3\xf6cf2\xc0\xecl\xa7\xb8\xdc\x9b3\xc03\x1c\xcf\x8b\x0f\x863\xc0\x98^98\xb7\xd62\xc0\t\x8e\xdel\xdf\x983\xc0Q\xbd\x06\x9e\x89I2\xc0\x7f\xfaD>&h3\xc0!n\xe6\x08\xe1\xa42\xc0\x1d\x13\xc3\x88N\xd93\xc0\x18\x0b\x88\x8c:i3\xc0\x81?\x1a\x80y\x862\xc0\xe8\xacS\xf8;\r3\xc0\x86\xaa\xf0A\x94K2\xc0\x03\xef\xd9\xc3\xb8]3\xc0W\xc8\xc4\xa3\x1c\t3\xc0\xba\x01\xd8\xfa\xd2\x962\xc0\x00\xcf<\x18\xac\x04-\xc0\x9dU\xf4E@\xfd4\xc0k\x9f\xbbW\xf6\x9c2\xc0\x060\xcbq\x84\xf32\xc0\x86O\xd97 \x8f3\xc0\xc0\xc9\xb5\xdc\xdf\xf10\xc0\x8e0\x04\x90\xe7b3\xc0\x94\x08\xc93|\xda2\xc0\xc6\xdf\x89S\xed\xb20\xc0\\`H\xb8\xdeI4\xc0\x81p!C\xc1\xd0.\xc0)=\xf4n\xe5C1\xc0\xe7\xe0\xfe\xa2\xbaw.\xc0\x1b\xe1[\x8c\xa7\x151\xc0{\xd7i^VP2\xc0\x1b9\x99\x9b_?3\xc0?\xf3\x1e\x89vk3\xc01\xbcS\x81\xca\xfb2\xc0\x0c\xcb\xa4-\x85m3\xc0_{\xde\xabz$3\xc0G&Q\xfd\xd9\x153\xc0\x82\xbe\xba\xf7O}3\xc0\xc7\x87\x9bN\x8d"3\xc0\x1fF\xfd)\xa7;-\xc0\xe6()0\xe8\xb33\xc0\xf7\xcd\xff\x0e\x17\xee2\xc0\xac\xe2\xfc^\x1d\xeb2\xc0\xc8T4%\r\xfd,\xc0a\xe5\\Yf\xfc2\xc0>\n\xd6v\x1d\x8d0\xc0s \xe6c\x18\xd21\xc0\xf2\x9eP\x84\x00\xd42\xc0\xa4W\x85\xfb.y3\xc0~#zj\xc2\x8a3\xc0?\x94I\xd3\xa6%3\xc0\xa5\xd3#(!&3\xc0\xa7.js\x07\x8e3\xc0\xc1\x9b!\xe7^"3\xc0\x1e\xa8L\xeb\xfef3\xc0\x0e\xb4q\rUe3\xc0/OV\x92\xe9\x1f4\xc0z\xaa\xe0;\xe0\\3\xc0\xb0\x86\x04M:\x083\xc0\x01Z\xe5\xbe\x0f#2\xc0\xc1A\xa7\x16J\x1c3\xc0\xb7q=\x1c\xdf#5\xc0\xe5\x9fL\xc4\xe0\xf32\xc0d\xdd\x1fW\x1c\x8e3\xc0\xa3\xc5\xdd*N\xaa3\xc0\x18\xda\xc2.m\n4\xc0\x9d\xd9\x86\xc8S\x024\xc0 \xc2\xddpg[2\xc0\xfd\x07x6\x1f\x053\xc0\xf7\xa8\xf3\x80\x1c\x084\xc0\xcc\x07\xd1\xb76\xf93\xc0M{F\x9b-\xbc1\xc0\xc8E\xcb\x0c\xc3=3\xc0l\xc8\xd5K\xd6\t4\xc0 k\xf1\x89\xacb4\xc0,\x04\xffGb&3\xc0\xb3\x97\xa5GL?3\xc0\xc5\x9fYJ<\xf23\xc0\x900zGk\xf73\xc0/@\xe7\xd2k74\xc0\xd7\x89\xc9\xf4%\xfb1\xc0\x9f<\xa0z}`3\xc0\'\xb1\x0b\x98\xa2\x894\xc0\x87F\xf6<\xd8\xef0\xc0/\x84\xe9\x10\xec\xfc2\xc0\x8d\x9e\xb0\xbc\xfb\x113\xc0_\xb1~\x12\x8dH5\xc0\xb8\xb1O\xe4\x0e<3\xc0>\xce\xdb\xc6\x83I3\xc0\x03\x12v*I[3\xc0kWDoX*3\xc0\x9d~\xaa*\x07\x194\xc0\xd8\x0c\xb6\xf2Ac3\xc0\x00\x17\xb1\xdc\xac\xf61\xc0\x87\xe2\x8b%\x97\xb21\xc0\xe9l\xec[\x9633\xc0x4\xf4\xdd\x8674\xc0\x9d\xa1\xfc\xe6\xac\x1a2\xc0\xe7p<\xf1n\xff2\xc0\x06\x1c\xc6J\x17W3\xc0\xdb\xfd\xf3\xabrv4\xc0\x1f\x80f\xb1mZ4\xc0\x0cR\xdf\xc6\xa9\x004\xc0\x98\xfc\x84\xfd\xb4+3\xc0\xd6{\xc0\xbdl\xb61\xc0\x99\n\x07\x91\x95K3\xc0d\x8e~\xf4%a4\xc0Oo\xf4L\xb9J5\xc0`\x8a\xdeU\x16^2\xc0UI\x8b6}\x953\xc0\x1fGp\xb6\xf3;-\xc0\xa8\x0e\xe51\xa74-\xc0\xccfm\xa5\xfa\x173\xc0\x02]6\x86_\x012\xc0Z\xd1\xc9e\x98\xff2\xc0\xc1\xe8)d\xa1]2\xc0\x1f\xaf|[\xe6\xf13\xc0\xfbO\xdf\xde\xbd\xde3\xc0Z\x07\xc6\xce\xc6"3\xc0\xdc\x8d4\x17\xa655\xc0BV\xdcG\xe8O5\xc0\x94\xf7\x0f\xae\xc5\xf81\xc0\n\xfd%y\xd1\xf43\xc0PYD\x8f\x9fR4\xc0\xf0\xf4f]\xbc\xe11\xc0\xbf\xae\x1fn\x9b\xbe1\xc0j\xc1\x85\xca\x12d4\xc0\xe3D\x88\xd1;d3\xc0 \xb7]\xbf,:4\xc0\xf3>Iq\xa0\xf34\xc0\x8e\x08\x84\xb1\x1595\xc0\xf9\xbd-\x13\x01\xe13\xc0G\x17\xbaBQ\xe41\xc0zCZ\xfd\xf2\x083\xc0\x8d\xd6\x83\xae\xa5y3\xc0\xb6\x93\x86\xe7T\xf83\xc0j\xbap\x80\'02\xc0\xbf\x8d\xfey\x1c\x0b-\xc0<\'\x186\x1a\xbe3\xc0\xeb\x93\xeb\xde\xdf\xc71\xc0v`\xb5\x99\x17U4\xc0\xe4\xe4\x1cN\xf1\xfc1\xc0\x0b\xe0:\xb2\xdb\n.\xc0\xd7Q\x9a\x95e85\xc0Q\x82!V5u4\xc0\x8b\x9c\x01\xd9|\x1b3\xc0\xc9\xb3\x80x\xa8Q4\xc0\x04\xa5h\ni\xba1\xc0Ym\xe1J\x83\xc54\xc0\xa7\x1905~\xb51\xc0\x1b\xec\xcc\x0f\xfb|4\xc0\xe1O\xc3z6\x024\xc0\x19\xca\xb7\x9b\xbb\x074\xc0\x1dY\xe4\x94\x00\x153\xc0/\x9br\xcf\xb2\x0c4\xc0P\xa0\xe4\x08\x10\xe03\xc0\'=:\x9e\x0f\xa73\xc0\xbc\xc3R\x1b\xea#2\xc0"\xb9\xb0\x0c\x85q2\xc0j\xc0QD\x14Y4\xc0\xb3q\xa1n\xd7p4\xc0^<\xfc\x9d\x91 3\xc0\x84\xaci3\xb0E5\xc0\xcb\xc9P\xd9\x8a\xe92\xc0\xc0}\xef\xf8]\x1a3\xc0k\xfb\x1c\x8b\xcd\x074\xc0g{\xc4\x88D\x813\xc0\xf9\xe7%h\rv4\xc0a\xb6\xbd\xaf7c2\xc0\x90\xa8`B\x0eg4\xc0\xfd#\x7f\x84\xdd_/\xc0MSG\xf2\xfe\xdc3\xc0\xee7\x14,\x13\x1f3\xc0\xca\xed\xd2g\xff\x803\xc0\xf7\xaen\xf0-\x904\xc0\x0c\x1d\x82\xa8\xacI5\xc0\xe2(\xeb\xb5\xf9\xd8,\xc0\x84\xb8l*e\x974\xc0&qRIu\xe12\xc0\x02g\xdb\xac\x12I,\xc0^\x04\x16\xd4\x8e\xe23\xc0\xf9\xf5\xc6\x0b\xf7\xe6,\xc0vn\x8cc\xd4\xf12\xc0\xa5\xb8\xeeZ\xce\x994\xc0\xc2&\x04\xa0Q\x873\xc0\xfc\xd5EU\xdf\xf92\xc0\x9c\xc5J%\x1f\x8d3\xc0V\xbb\xa1J\xc7!3\xc0\xb6+O\x90\xc6\xd13\xc0BNUp\x11\xb13\xc0\xfex3\xb3\xb2)3\xc0\x9f\x92\x0f\xaa\x95\xbb3\xc0b:9\x07\xae44\xc0\x02x\xe1~\xc6\x854\xc0>\xcf\xc3\xb60\x874\xc0h\x98m^\xae\xe71\xc0n\ny\xbcH*5\xc0E\xf0%0\xd5\x832\xc0ME\x90u\x1f\xf9!\xc0\x9b\x9a\xcb\xb8~\xd12\xc0o\xf4\xc3\xeb\xe0\xbf3\xc0,c\xbc\x9a,\xf33\xc0\r\x91\x90\xa5\x14\xb12\xc0\xce\x96\nX>A3\xc0\x0f-k\xd3\x18\xed3\xc01\x8b\x14\xa6\x83\xeb,\xc0\x85nS\xef\xfd\x1f5\xc0E\xfa\x91\xe7\xc8\xe03\xc0\x06\x00\x94\x7fz\r4\xc0\xdd\x85t\xd1\xd8\x88.\xc0\xb7\x15\x8fm\x10\xaa2\xc0\x948\xb4\xb2\xa8\x0c4\xc0\xd7\x18\xccz[L0\xc0\x10\xa5\xc4@503\xc0\x06&\xa7\x8a\xf1~3\xc0\x85\xd6\x95?\xfd\x963\xc0\x11\x89\xe0]\xe7z$\xc0\xcd\x8f\x82u\xf2M3\xc0\xe9\xc8\xaaE\x9b\xc44\xc0\x18\xa5\xb0\xaf\xb1\xf43\xc0\x99\r\xcd\xdf\x92\xaa3\xc0J3\xe4^4\x113\xc0\xff\xeb\x13\xefm\x973\xc0\xc1\x98\x02ypB0\xc0C\xeae\x87\x03\t%\xc0\xf8\xd2S\xd2\xd0@0\xc0wHl\x9a%\xef2\xc0j7\xef\xbaa\xa24\xc0\xba\xffz\xdc\xd7\xf73\xc0\xd3\xfaa\r"\xd62\xc0w`J\x85\x1472\xc0h\x03\x05\xae\x95Y3\xc0E\xef%\x1f\t\x133\xc0\xe4\x90\xd4r#\n3\xc0j\x119\x08\\\r3\xc0\xaaQWm\xd6\xde2\xc0zL\xebBS_0\xc0|\xde%2\x1dt3\xc0`\xb5\xcb\xe2;y3\xc0v\xf8\xed\xef3x4\xc0\x10\xb7\xad\x03\x8fO3\xc0\x91\x17\x84\\\xde;4\xc0\xea\xc4\xbe,B\xa23\xc0Zkn/\xc3\x95,\xc0-e\xa3\x19\xd9\xa14\xc0y\t\x0eA?g4\xc0\x9f\x9aH5\x1dS4\xc0\x91\x04\x10#\xf6Y0\xc0R\xc1U/\x97]4\xc0.\xc7\xe5\x0eO\x113\xc0L\xa6\xb0\xa7\x89\xe20\xc0\xb5t!\xa1\x83\x8e4\xc0\x80\x88\x08m\x9774\xc0\xa0\x082\xff\x9a\xee1\xc00\xff\x12\xd7d\x913\xc0;\xe0hf\x92\x893\xc0w\t\x93_\xa8v2\xc0\xe2sG\xded[3\xc0\x8a\xb3\x82\x1a\x10^4\xc0\xa0\x0b\x01m\xa763\xc0\xb2K\xedW+\x932\xc0y\xd5#\x1f\'\'3\xc0\x05B\x9a\xacxn4\xc0\x1f\x1c\xef\xcb\t)4\xc0\xcdn\x1e!\x9c\xf02\xc0\xc9\xfd\x96/.$3\xc0\xb1`}\x0c\xfa\xab3\xc0\xf3\xb8\xa0\xdf\xd214\xc0\xd3f\xb55\xf2\x162\xc0p\x9et\xfbwT4\xc0G,*\x08L\x962\xc0pQ\xb3,\xfe\x062\xc0\\\x99%\xe41\'3\xc0d\xa8\x87\xec\x87\xe83\xc0#\xb1j@\xb2\x8c3\xc0\xe2\xc1\xc8C>u3\xc0\x84{\xf7\xc4\x10\x822\xc0\x91\x98R\xea\xa7\xe93\xc0\xf1\x14\xce\xffF\x103\xc0\xcc;\x01Y\x08S3\xc0\xb2\xd3\x9dRQm3\xc0\x88s\xc6\x8f(53\xc0\xd6Y\xe2\x89\xf0#3\xc0y\xad\x90\xcbKX3\xc00~\x0f\xbc\x0c\x944\xc0S|\n\x00\xc2d4\xc0qf8w\x93\xf23\xc0\xa333O\x01o3\xc0\x8e\\\xa3ETv4\xc0\xf2\xa2\xbd\xe8#j3\xc0\x83\xe4wl\x06H3\xc0\x10\xc2O\xce\xe7\xe63\xc0[\xb1Ggd(3\xc0\x9c4\x1c\x9dCp4\xc0\xa4\x92\xea\xc5\x14O3\xc0\xf6Ol\xfc\xc0\x0c3\xc0\xe6\xf7k\x82I\xf72\xc0\x0bb\x90"\xb6\xf32\xc0 j\xe1\x89\x9a33\xc0\xc43\xad\xa1\xd7\xb63\xc0dS!\x1b\xaf}%\xc0R\xc3Q"\xc6\x183\xc0\xa2\xdd\xc1Z\x97i4\xc0h\xea\x17\xab<E4\xc01A%\x07o\xbd3\xc0q\xc2\xb1Px63\xc0\x82\xa4\xf1s\xd6\xee2\xc0\x84W\x85\x9a\xba94\xc0c\x9a\xad\x1c\x1f\x8a%\xc0\xea\xe9\xb3Z\x10\xed3\xc0\xb8\x8b\xf6\xb5u]4\xc0\xa4Q\x10\xf0\x14\x1c4\xc0\x152P\x19\xe5\xda3\xc0 \x88\xb5e\xcbT3\xc0\x8f\t\x11\xe7E\x033\xc0\x11\x91\x88\xfe\xd5x3\xc0\xe3\xb1\xb4\x05/\xcb3\xc0\x8c\xbcW\x1b\x9c\x164\xc0\xf3\x87\xa6\x16\x19\x084\xc0\x8e\x9d[\x05H\xbd3\xc0:K\x9a\xd7x73\xc0\xb5}\xad\xecfF4\xc0\x90m\x81\xe5\x05\xc53\xc0\xe6(\x90\x8c\xff\xb94\xc0\xc8c\xe9v_\xa33\xc0\xe7B \x85\xb7N3\xc0.\x86\x95\x92\xc513\xc0\x99\xaa\x17\n\x87G3\xc0\x86\x92*k\xf7\xa53\xc0\x1a\xab\x8a\xba\xedx3\xc0k\xfei!\x10\xc53\xc0u\x98}\xe0S\xdb2\xc0\xe9\xc8d=n\x81%\xc0(-s:\xc8\x063\xc0\x9f$\xe0\xaa\xf7W4\xc0\x07Wj\xfb\x0c%4\xc0\xde>\xec\x1d\x08#3\xc0\x84\xf7\xa3\xe2\xaf\xf73\xc0\xfd\xa2\xebS\xca43\xc0\xa2\xe3\xa69+\x1d4\xc0\x9c\x06\x1f\xc1!\x004\xc0\xa3\x11\xa7u<R3\xc0ad\xad\xa7\xd6y5\xc0 \xa1\xbe/\x8b!3\xc0\xbf5\x0c@\x88\x105\xc0\x99\x1b.\xcd\xd9N4\xc0M`\x05\xf5\x87\xd91\xc0\xed5V\x86\xca\xf83\xc0\tb\x1d\xec\x0f\xfd3\xc0L\xac\x0fakw2\xc0~\x9d\xb7\xf2\x86\x054\xc0Dq\x00,\xc974\xc0\x19\x16\xf7\xa7\xf763\xc0\xc3\xd5\x80\xd1.,3\xc0\xef\xe4\xcf\x88\x11\n3\xc0x\x14\xff\xf1\xe0\xd93\xc0m\x8f\x04\'v\x194\xc0_\x13\xfe \xb1,3\xc0\x15\xe3.msB3\xc0L\x88[\x85Q\x813\xc0\xeb\x85\x89L\xe6\xcb2\xc0\xdee\x06r \xc73\xc0\xd6\xaf\xbc\x8b\xe3\xd33\xc0\x8dK\xac\xba\x03\xef2\xc0\xb4U o?@4\xc0\x92<\xcdX\x1f\xf92\xc0\x80\x1d\xc7~7\xe01\xc0:\xadq\x8bU$4\xc0\xce\xa2\x96\xe6Z.3\xc0\xfc\xd7W|\xc3y4\xc0]\x97]\xa9B\x1e4\xc0\x8a\x12\xbe\x93\x02\xd23\xc0G\xf7\xa0\x1f\xc1l3\xc0\xafT\xac\xed\xa2L3\xc0\xc6\xe0\xd3:\xa1\x0e3\xc0\x8a#q<\xb8;3\xc0\xed\x08q\xbd\xf9K3\xc0J\x8a1L\xee\x134\xc0S#Sh&\xea3\xc0\xf9kQ\xe3773\xc02~\x967\x1422\xc0?\x1e\xda\xceR\'4\xc0\xaa~G\x13\xaf\xfb3\xc0\xca4\xac\x7f\xb9\x083\xc0\xa7jrYT\x164\xc0\xc0e!\x1c]\xaf3\xc0\xba\xed\x00\x93?\xec2\xc0\xf3\xd4\x1dL\xe3\xe61\xc0+tC\xaf}!3\xc0\xc9N\xdd\x97\x05\xd72\xc0\x17}[\x04\xfa\x8a4\xc0\xdc\x01\x02\'s\xfa2\xc0\x8a\x1d\x86L\x16\xec2\xc0G\xa6\xe1\x16\xc1\n4\xc0[|\xac\xd1\xef\xf43\xc0\xb6b\x1bG;\x134\xc0{e\xc3#\x13\x103\xc0\xf6\xdd@\x0c3\x914\xc0\xacP\xdb5\xea@3\xc0\x1f\xe2Y\xd6\x91)3\xc0;R\x89x\xa2I1\xc0\x1f\x8d\xb5!\xff\xe51\xc0m|C@\x08$4\xc0KE\x0c}[72\xc0\x98\xfb\x97\xfb\x11\x0f3\xc0f\x92\x83\xee\xac\xd13\xc0\xe2tim\xdb\xb70\xc0d\x03\xdaz\xf9\xa74\xc0"C&\xc2\xda&2\xc0\'7\xf3VE\xe92\xc0\x0bM\x84h\xbb\x88*\xc0[\x07q\xfc\xaa\x94-\xc0k\xb9$vB23\xc0<\xc6\xaa\xcf*{0\xc0\x9f\x0f$\xb2:]3\xc0]\x80\xe4\xe0\xd4&0\xc0\x15\x86\xe8\xeb\xfc\x152\xc0\xd6\xa9\xaf\x10\x86\xc53\xc0\xec@2\xd6\nK4\xc0\xe1\xabL\xb5\xf0\x1f4\xc0\x14\xc2E\xb1\x7f;3\xc0D\xd6\x04\x05\xf8u3\xc0\xa9\xe2T [Z3\xc0\xe7\xb4;\xbe\x0c\xd54\xc0\xf0<\xed\xfc\xec\xe40\xc0;p\x8c\xa7c31\xc0\x04\x1e\x03M\x03\x0e4\xc0\xbelS\xb9P\xfa1\xc0(O\x13\xc6\x1ar4\xc00\x16\x1f\xff\xba\xb92\xc0\xea)\x1d\xcf\x19]2\xc0g\x88R!\xb3\x843\xc0\x7fB\xa2\xa7\xb9_1\xc0\x9b\x00\xbaK\xf4q3\xc0\\\xbdn\xfa/\xb72\xc0\x04\xfe8\x0el\x8e3\xc0\xe0\xa7\x80%z\xf00\xc0\xb1\xbf\x93\r:\xe21\xc0\'n\x9d\x8a\xc5\xfa2\xc0\xc9\xc5\xe5 \xca\xe22\xc0\xb4K\xcca9\x864\xc0\xf7\xdd{\xe7[f4\xc0V\x8a\xc3\xbe\n\xe0-\xc0\xccH\xef\xe1\x1b\x162\xc0\xa7\x13\xcc\xce\xb6@3\xc0M\xf4\xb4\x84+\x144\xc0T&/\xb5\xef\xb32\xc0\xbd\xb4\xf2?>\x1a-\xc0\xd9h#.\xd5\x972\xc0aH\xaf}\x8a.2\xc0\xaa~\xee>\xae\xd41\xc0\x82\xb0_\x15\x0e\xd41\xc0\r\xc57\xb3\xe8\x0c2\xc0\x02\x80\xfb\xb1\x91w4\xc04\x03\x1b"\xcf\x8d2\xc0C\x86\xef\xa5R\x101\xc0\xde*\xd1/P\xe83\xc0\xa0\x85%\xd3a\xc21\xc0sc&\x00]]4\xc0\x88\xfa\x82\xe1\xfby2\xc0\xf5IF=\x8e\x053\xc0`\x83j\xeb=\xc81\xc0\\h\xc0\xae)23\xc0\xf5E\x92\x1a\xd8\xe83\xc0\x1b,]\xfaj\xe41\xc0\xd4y5\xa4\xf252\xc0\xdfvrw\xb7\x8a%\xc0\xc8\x06\x13A\xe1\xbd2\xc0R\xb8\xe6\xbc/\x192\xc0"\x8b\xc0a1\x813\xc0RK\xbcP\x95\x0c/\xc0M\xd6\x0ef\x0c 3\xc0;\xae\xc6S\xc2U-\xc0\xd1\x060\x8e2\xb91\xc0\\f$\'}83\xc0G\xd2\x83!@\x8b3\xc0\xae<\x94\xa5\xa5\'3\xc0\xc77\xeb\xa8U\xfd3\xc0\xb9\x85\xdc\xfef\xad4\xc0\x9a\x93n\x97\xd1:2\xc0C\xee\x92\xcc\r=3\xc0aa\x936\xc6\xe31\xc0G\xd2S\x83o\\4\xc0+\x82\xca\xd8\xda\xc42\xc0\x0f$!{\x1b;2\xc0I\xcb\x0e\xe8_\xa22\xc0W\x01\x83\x82\x8bC3\xc0|\x14U\xa2\xdb\x8d-\xc0\x18\xf8\x8230?4\xc0_\xa4=\xfb6p1\xc0\xe5i\xf9M\x06\t3\xc0q\x8bT\xf5\xedW3\xc0\xbe\xeb>~G</\xc0\xd9\xcd\xa8\xb2\x11\x85/\xc0\xaf&p\xc3G\xff3\xc0\x0fB[\x98()2\xc0k\xd7\x92)\x80\xc72\xc0@L\xee0\x15\x1d2\xc0\xae\nm\xc0}\x194\xc0:\xa9\x86\r+\x902\xc0s7\x93\xc1%x4\xc0\xb4a>"H\x9a2\xc0\xc6D\xce\xd9\xfa\xd43\xc0V?\x15d\xe1\x053\xc0E\x8c\x81\xddzJ3\xc0\xee\xf2\xe1\xfdB\xb4+\xc0\xcb\x0cQD\xdd\xd0-\xc0\xd0M\x03\xa4\xa1\xe82\xc0?hh\xac\xea#4\xc0\xf1\xa0\xd7\xa7K\x005\xc0\xec\xe8\xf9_\x93\xb32\xc0\xd71\xd8Ig\xd92\xc0t;\xe3\xb4\xc0S3\xc0\xa8\xf1=_\xf4;3\xc03\xfc&z\x06\x082\xc0\x98\xc4\xdc\xc7\xb8\x152\xc0\xe6\xe9\xae\xe2\xd9\x123\xc0\xdcx\x0bYD\xd61\xc0\xdd\xabg\xad\x9d\xa02\xc0\x8b\xfc\xbf\xa3\x04\x983\xc0p\xbc\xa4NAB2\xc0Z\xdf\xef\xfd\xc8!/\xc0\x1d\x94w\x00\x84t4\xc0\x83\xc5\xfb\x9c\xf5@2\xc0f\x078m\xe8\x040\xc0\xfab37[?3\xc01\xa7{\xf8\x96:3\xc0\xbf \xbdv4\t-\xc0\x96\xee\x1d\x07\x9d#4\xc0\xf4)\xb3v\x9bI/\xc0\xdc2\xeaJ%\x0e3\xc0\xc0\xc9:khT/\xc0\x9b\xd5\x13\x9f\xc9\x8b2\xc0osE,\x17\x9a3\xc0qp\x14)\x80\xdb2\xc0\xb7=\xe3\xabN\x862\xc0\xfc\xed\xd4\x86\x94\xdc2\xc0r\xa1O\xd3\x11&4\xc0}P\x8e"\xe8_4\xc0\xe5\x91hT\xda\x084\xc0\x94\xc2m\x12\xe1\t4\xc0\x98\xcb7\xad\x13\x9c/\xc09\xdd\xb6\xa4\x0eV+\xc0\xa7_\x9f[1{/\xc0\x0e`\xd4\xfb5z0\xc0\x89&\xc7\xac\x82-4\xc0\xf3$\xe0\x10\xd4\x89!\xc0\xb6\xfeOG\x0cB2\xc0b\xcf\xe5\x8f\xafz,\xc0\xc4\xbe\xb8\x10\x19\x87.\xc0\x0c\xd6\x8c\xc0\xf2u3\xc0\x93\x85\x95qI\xb84\xc0\x1c\xfb\xb4\x81\xe994\xc0Y\xceh\x07x\xef3\xc0]\xc3\xb7X\x8a\xd01\xc0\xa5\xa6\x9f\xd2*K2\xc0\x89\t\'\x12\xf9\xc73\xc0\xc2f\x87\xaae 3\xc0\x05\x1e6\x7f4\xc91\xc0o\xfc9\xbf;h3\xc0\x19\x05\xabz.\xf33\xc0\x1e\x82\x8d\x9e\x90\xb14\xc05Zl>k33\xc0\xc2K\t\x01\x10\x813\xc0h=\x1b\x16\x91\xdd0\xc0\xd3K\x93]\xa4\xa63\xc06\xe1%\xe4\xd0\xcf0\xc0\n\x86\x83\xd1-\x193\xc0\xdd\xb8\x8c\x7f2\xee4\xc0\x9epd\xf6\xcdK2\xc0\x08\x90~\xfe\x8c\xb44\xc0\xf2gc3V\x93-\xc0b1uV\x94\x063\xc0\x02%\xd6)o\xbd0\xc0j\x04\x08LD\xf12\xc0\x1b+=\xf5\x15\xf63\xc0\xeam8\x85\xbc\xf52\xc0\x9d\xaf]\xbb\x1c?4\xc0\x86vJP\x0f\xe82\xc0\xf4\xf9\xa7\xdd\xf4\x062\xc0\xcf\xf3\xd5i=~2\xc0\x90P\xf4dZ\x183\xc0\xb45\xeb\x99"\x073\xc0\xf9\xba0\x83\xe4Z2\xc0\x12\xb6o\x16Ct2\xc0\xec\x82\xa5\x0e>\x1a4\xc0U\xbbm\xf6n"4\xc0i\x8c;Q\xf2\xc23\xc0\t\xb0\x0bv\x0e]2\xc0 \x08e\x0fI\x9f2\xc0@~G\x10\x08[3\xc0\x0b\xd4\x8f\x88\xcc\xbe2\xc0\x8dED\xf3\x14S2\xc0]\x9c\x97\xdeT\xdf2\xc0\x83\x9d\xc8\xd4\x93\xc64\xc0\xe2fij0i3\xc0,\x9f\x89\xb4\xc9G4\xc0xz\x9fh\x85d4\xc0hg\xc6\x1b\xed\x973\xc02#Xz\xba51\xc0y\xbf\xe5A\x84\x0c3\xc0\x95\x95\xcf\xb0gG2\xc0/\x9c\xfe\x1f\x13w3\xc0a\x9b\xb6\xe2\xd2i2\xc0U\x85qE\xcb00\xc0\xfd\xe3-hk\xfc1\xc0\x84\xd8\x1e\xfe\x90\x1d2\xc0\xfc\x13`\x8c\x89\x083\xc0KbP\xba{(4\xc0v\x11\xd5\xebI\xbe3\xc0\x8d\t\xf5\x9a\x90\x103\xc0\x04\xe8\xc0x<k2\xc0K\xb2\'\x03u&3\xc0\x1d\x12\x89hRP-\xc0\xb9\x86FhGj2\xc0(\xd0\nE>a0\xc0\x18p\xeb\x8a\xeaX4\xc0\xcb\xea0\xc5\x08L2\xc0\xec\x8ez\x92\xb1\xd40\xc0>\xd2o\xec1D/\xc0e\xc9~\x8bH\x044\xc0L\x9f\x89\x8b\xce\xb91\xc0\xa4h\xaa\xbeJ\'5\xc0Au\xf4O\x93\xc72\xc0)\x84\x92SBK2\xc0\xeeQe\xa5\x7fI3\xc0\xf7%\'\x9b!\xaa4\xc0_\x0c\xd1\xce\x0832\xc0\x9a\xe7\x01\xad\x02S3\xc0\x14\xc4p\xc0tz0\xc0Ml\x94M)\xe22\xc0V\xea\x17D]\xfe3\xc0\xfd3\xcb\x80\x8b\x182\xc0\xc9i\x1e8p\x9a4\xc0\xff\nB\xe8\x13\xa74\xc0\x8a\x17P\xe7d\x1b/\xc0\xbc\xd3\x89tn/2\xc0\x9a\x10$\xbb\x94j3\xc0(\x9e\xee\xb6\x95N3\xc0\x9aOP\x8d\xc1\xb92\xc0m\x18\xf7!\xe5\xad4\xc0x\xfe$6\xb7\x822\xc0?\x00\xdc\xc4)(4\xc0\x07,\xe0\xa8\x05\xaa4\xc0\xd1\x03\xcca\xc6\xce1\xc0\xdc\x943\xca!~2\xc0\xdd\xf4\xaa\xa3\x0eg2\xc0\x1blk\xf9\xa1\xf22\xc0\x9cO"\xb6\xe2\x933\xc0\x9fK\x7f\x0eJA3\xc0\xad\xae\xfd\xbd8\xda4\xc0b<\x9a6\x17M4\xc0\x8b\xcd\x07M\x02\xcb4\xc0\xde\xa3\x84\x96\x03\x864\xc02\xad\xeb\x16\xa4\xaf4\xc04C\xdf\x87\x84O3\xc0\xc6\x8drG\xd4\x9d4\xc0\xd0\xbe\x03\xc7L\x911\xc0\x93\xbe\x85\x12\xc1\xc04\xc0c\xd2\x1d\xea\xbbN2\xc0\x9d\x87\xa1\xd4:\xfe-\xc0\x86\xa0\xbd\xff\xb3\xbb4\xc0]\x07.Dqv4\xc0\x1c\xb1\x13\x9dT\xdf4\xc0\xae\x08\xefW\x87\x953\xc0\xb6\xaa\xe0Y+r0\xc0\x9f\\\xd4\xc7\xe802\xc0\x17\x0f\xdeM\xbdU3\xc0\x9b\xb1q"9\xdd2\xc0\x06Z\xd2\xb1}\xb32\xc0\xbe\xe0\xf2m\x98$4\xc0(\x8d\x9f\xac\\\xc90\xc0\xe7\x14\x10ZO\xa12\xc0\xd54\xd2\x97b+-\xc0\x9c\xbf\xce\xa1\x9c\x904\xc0K\xbb\x06s\xa8\xff2\xc0|\xd9\xf3o\x01\xcc2\xc0\xc0l\xafM\xe9(5\xc0<\r/\xe5&\xb11\xc0\xa8\xb3\xde\x06\xcc\x083\xc0\x8a\x0c\x97\x03T\x0f4\xc0\xa9\x19\xf6\xab\xa7\xde2\xc0\xff\xf0\xf8\x8b%\xd43\xc0\x81\xebT7m14\xc0\xcc"\x04\x86\x80\xff2\xc0\xc7\xde\xae\x19}j2\xc0\xc9\xa3G)\x18.3\xc0\x1b&\xd4\x1dB\xa4*\xc0K\xc2\xa3\xe7V)3\xc0\x08\x06\x14\xcb\x10\xbc4\xc0VD\xe8:\xa4g1\xc0\x9aK\x8b\x10\xc1\x843\xc0z\xf2\x12\x04\xd1\x844\xc0)\xd8\xdf\xdak\xe24\xc0\xac\xd1\x11\x8d\'{-\xc0\xf4o\xd7B4\x9a4\xc0\xc0\xb0\x93,\x8a$,\xc0zi\xb4\x1bU+2\xc0G_\xcf\'_D3\xc0%\xdeuxd\xf9.\xc0\'*\x89p\xae\xb81\xc0|\x7f0.\xbc\xf01\xc0\xae\x12G\x9b\x95B4\xc0<2\x89\xfe\xa9/3\xc0\x8ca4\xba\xa5\x9b2\xc0Go\x15][\x8a2\xc0\x8e\xd80DWp2\xc0\xc03tC\x9ej3\xc0j\xc4\nw_E3\xc0\xa9\x00\xb6\x0b\xd2o4\xc0|4\xbbg\xb5\xb62\xc07\x19;\x83\xbd^/\xc0\x12\x9c\xad9\x15o1\xc0\x96\xf0?%\xd7\xa4 \xc0N<C\x95\x17-3\xc0^Tb\xf8O\xe04\xc0}?\x93^\xbb\'4\xc0\xca\xeb\x8f\x14\xde\xce3\xc0\x98y\xb8ih`2\xc0\xad\xc8A,Y\xd14\xc0s^0\xee)\x1d1\xc0\xcfW\x1d=\xd4a3\xc03\xa5:+R\xad4\xc09\x11\x05\xcb\'\xdc1\xc0\xa2\x08H\xd2\x94\xff2\xc0\xe5\x8e\xef\xd1\x98v3\xc0\x03\x8f Y\x19\xc82\xc0\x9e\xe8\xd8\x0c\xeb\xd24\xc0\x0e\xffZ\xcdf\xc31\xc0\x17+T\x88\xecr2\xc0\x11\xff-\x07m-3\xc0v\x17\xfb \x10\xed4\xc0\xe4x\xdcNW\xfe3\xc0M\xc8`\xe4\x83L3\xc0\xc5\xc4\xb5\xe7\xa9\xcc2\xc0\x84\x14x\xa5ln4\xc0\xfe\x9coV9|+\xc0\xe1#\xfe\xefM]5\xc0\xf9\xc7\n \xa0\xb84\xc08\xd6\x97\xeb+\x9e-\xc03\xf2V=F\xbf.\xc0r\xcd\xf3o<\x8f2\xc0;\x7f43PQ4\xc0kx=\x0b\xf9"3\xc0\xb4\xdc\xe6\xf4!V4\xc0\xde\xdc\x17=~\x052\xc0k\xb0\xc4\x95\x02\xe02\xc0\x9a]Q6\x9e\xef2\xc0\xff\xeb(\xc6\x8f\xcf3\xc0r3F\xc0\xb0\x803\xc0\xb5{?\xfc\xb2\xe71\xc0+\xf9\x19Q\xa7\x923\xc0UN1ps3/\xc0&\xa1\xe4+\x12{2\xc0\x1d\x0f\xd4\xdc\xa5\x152\xc0\xe4\xb2\xbe\x8d\xa1\xeb2\xc0\xbe  ,\xc8\x174\xc0\x13\x82\x18+\xd4\x141\xc0\xbc\x121#\xa6\xd71\xc0\xe647\xf7\x04\x152\xc0\x99s\x0b\xc7z<4\xc0\xf0Z\x97*HV3\xc0\xb0\x86\xac\xf3\x93\x983\xc0\xe7\x9cwj\xca\xa32\xc0\x82\xfa\x17]\x1a\x04-\xc0\x1c\x84\xf6k\x10\x1b2\xc0j\x87\xb7\xe5<)0\xc0X^\x01\xa2\xbc\x8e2\xc0P\xb5\x10*\xb5\xec3\xc0\xb3\x7f\x13\xa5\xde\xdd,\xc0\x13\xd1p\xdbLB2\xc0\x8d\x8e-\x150"3\xc0\n\x08{\xf4S\xe23\xc0\xff\x9a\xaa\xea{\xde3\xc0\xb5O\xc1\x8d<M3\xc0\xb8D\xe5\x9e\x87A3\xc0;\xa7T7P50\xc0\x9dj\xcf\xde\x91\xde4\xc0,\x08\x91\xddS:0\xc0\x02\xfb\x1cE\xcd\xa33\xc0\xf4j\xf5\xb4(\xb42\xc0\xe9i\x13\r\xdd\xf61\xc0\xf6\xd6\xd4\x9e\xb9\x922\xc0\x98_\x9f\xa2\x0e53\xc0\xbec(elW0\xc0ux.\xba\x93\xe73\xc0\xbfTf\x0c\xac 5\xc0\x9ee\xb80kO0\xc0\nv\x12\x9d*\x192\xc0\xe4\';]f\xa04\xc0#\xc4\xc7{\x96U4\xc0j\x93d8\xde\x994\xc0\x8cvG\x7f\x81}3\xc0\xbaY\xb6$\x80\x1d2\xc0\xd9\x93aH\x87\x122\xc0F\x15\xe5\xc0\x8a\xf13\xc0\xfe\xfc\xbb\x93\x17O3\xc0\x94\x0b\x9c\xa0\xcf\xa63\xc0\rl\xa9\x82\xd4c-\xc0\x9f\x87\xd6Z+\xf73\xc0\x89e\\\x0f\xbb=4\xc0\xfe\xfd\xb5\x06\xe3\xe4,\xc0>K\x04\x8f\xac\xe33\xc0\xcc\x06\x13\x12B#2\xc0D\xd4\xe2\x885I3\xc0m\x0e4\xc5~S0\xc04Nx\xd7\xe0\xe93\xc0\x80::R^\x103\xc0P\xd8p\x83#\xa14\xc0\xf5\xd4i`\x03D3\xc0O\xe6\xb2\xdb\xf9>0\xc0\xf3B\xb8C\xf1\x013\xc0C\x07i\x02\x1d\xeb3\xc0\x90#\xb3\xe9\xb1\xe43\xc0I\xd1\xe4U\xe7o3\xc0\xb6\xe4F\xcc\xf6(3\xc0\x91b,\xdc\xc5(0\xc0\xa3ON\x92!\xda2\xc0\xae)8\r`\xc23\xc0p\x87\xeb`>>3\xc0\x98K9\xac\xb9T5\xc0\xa7L\xef\xc7\x1484\xc021\x13\xd7H*5\xc0\xd0\x10\xab\xa4A\xdb3\xc0\xf8\xca\xc0\x154\x0c-\xc0b\x8d4\x1e\xa2\x01/\xc0\xa8L\x04j\xc5 2\xc0\x9a&s\xfeXt2\xc0\xa7\x86\xfcB\x88%2\xc0;\x1d\xfa\xcb\xef\x052\xc0\x1c\x11\x1c\xbar43\xc0=\xdb\xd5fW.3\xc0\xe9&\x17\xea\x9f\xfa1\xc0\xd4RD\xe2B:4\xc0\x83\x99\xe2\x9b\x00<3\xc0\x97\xde\xaf\x0b\xf3\xdf4\xc0\x9d|\x87\xfe\x99)4\xc0\xc2\x12\xfcn\x8dZ4\xc0\x803\xe0\x88\x80L3\xc0V/\xa4\xaa\x15\x1c2\xc0MA}\xfc\xfc\x0c3\xc0\xa1\x8d\xad\x13n\xaa2\xc0\x84+\x99u<y4\xc0/*\xd1S\xf6\xff3\xc0=\x9f]=\xe2\xe13\xc0\x08C4\xfd\xcf\xd21\xc0\x12\xc9\x903<\x1a4\xc0\xc4\xd5\x9b\xc29\x182\xc0\xd7r^.DN3\xc08r\xc3>\x17s3\xc0\x96/\xc9\xb0\xf8\xe12\xc0B\x1f\xf5\xa4~\n3\xc0K\xac\xc9\xe0\x1eg3\xc0T\x13@\x9a\xdf\xee,\xc0{@\x1e\xa7\x0b13\xc0X\xb9_\xf8\xa1s2\xc0[7\xab\xab&u2\xc0\xd4s#[\xa6\xd52\xc0a\x03\x01\x98\xc2\xf53\xc0p<\x08\x87\xe2$3\xc0,\xf4\x01\xba\xa7I3\xc0\xf7U\x99\x1cT\x1c2\xc0\ta\xc0\x9b"\xa01\xc0\x8c\xd5.\xe29\x9a3\xc0\x81\x17lo\xed\xf62\xc0s}s\xc8-\\3\xc0\x83\xea\xfb\xfc\xf8\xc42\xc0\xdb~\xd0\xb1Nk3\xc0}\xa1j\xcc\xd5>3\xc0\x9b\xc3t\x0esY3\xc0e\xdb\x97\x86?\xe13\xc0z\xef\xa0L\xa0\xb32\xc0\xd3\xe1_\x11Ea4\xc0\x83?f\xfb%H4\xc0c\xdf!\x99\xd2(5\xc0!\xcca\x8ef\x8e3\xc0\xd1\xdc\xf3\xcc\xdc\xed1\xc0M\xe8eLz\xe81\xc0\xc1\xea(\xd2!n4\xc0{aVt\xcdo4\xc0k\x9c\x05\xfc-\xed.\xc0\xcf\xef\xd6@\xbd33\xc0W\x1a5/\xf1\xf31\xc0\xde\xd5\x12\x00\xb4T3\xc0(\xd2\x13\x97\x17\xf93\xc0\x04\xb5G\xaa\xe1\x054\xc0\x1e:\x18\xab\xe8\xfc0\xc0\xb9ZQ`C\x183\xc0U\xbfrk\xf863\xc0\x7f&\n\xcb\xa0&3\xc0\xd3qq\xe9\r+3\xc0t\xbc\x1a(\xa4\x025\xc0? \x97\x99#\xc44\xc0\xb0\x92"\xfbA\xab3\xc0\x10\x9bQq\xd1,2\xc0\x95AI\x8d\x07\x8b2\xc0\x19*\xfa\xae\xb7V3\xc0C\xda\xc3)\x1cD3\xc0\x10\xb1\xb1d\xbf\xd62\xc00\x83[\xfa\x1354\xc09r{_\x00l3\xc0\xd7\xe3v\x84/?/\xc01\xc0\xc6\x04\xa143\xc0\xa0\\\x02\xe3F53\xc0uH\x80\xc8md4\xc0\xd1[`\xc2(\x113\xc0R\xc8\xae"\xa0\x072\xc0\xdcO1\r\x04\xcd2\xc0\xc8\xef\xcf.\x18\xf41\xc0P:!\x14\xd1M2\xc0\xbaS\t\xc1\x04\x023\xc0\xbb\xc1\x89\x0fM\xed3\xc0\x06b%\x12\xcez3\xc0\xc3\xe3\r\xc7\xbb\xa12\xc05R\xb6\xf6\x9cs2\xc0\xd2E&\xc5\xdc\xe93\xc0\x0e\xcb\xae\x1b"E3\xc0\x83\xb6\xb9H\x85\xe21\xc0\xec\xedJC\xa4\xc83\xc0\xf7;\xd0\xdf\x7f)2\xc0\xb3nS%\x95\x8c2\xc0\x98\xf0\x1dg\t\xc22\xc0\xd1~\xf9\xb1~\x1b4\xc0\x17\x10\x1dW\x12f3\xc0}\x0buT.\xd64\xc0\xa1\x8c\x11\xdb\xdbP/\xc0\x8e8u D\x002\xc0\x01r\x99w\xf5"4\xc0\x06\xaa\x81\xa0/Y-\xc0\xaa\x08\xc1\xfc\x01a3\xc0\t^\x80\xf3\x97\xed4\xc0\x91\xaaI\xa9>\xbe1\xc0\xc7\xc3E\x84\x80\'3\xc0\xc7\xfb\xca\xd5\xca\xe93\xc0\x82\xed\xfd\x0fZ\xd21\xc0\x97\xb9L\xed\x1du3\xc0\xcb\x85\xd6\x8e}\xa01\xc0\x85\x93[@\x10O4\xc0]Z\xc1\xd6\xa3\x1b4\xc0nO\xc6\x8cv\x992\xc0\xbd\x1fP\'\x14\x103\xc0\x18\x95r\x80\x10e3\xc0\x19\xb9u6\xf8\xe53\xc0ip^\xd5\xb4&4\xc0\xee]z\\M13\xc0\xd7\xd0l\xf1\x07?2\xc0$\xc2=\x7fFK3\xc0\xe6r\xe1\x05\xdbQ3\xc0\x98\xca\xe1\xebK\x902\xc0\x06\xeb3\xb5;74\xc0\xee\xf4\xffs\xfb\x98.\xc0\xaa\x16\xc0\x9aB\xf93\xc0\xc5h\r\x9e\xa1R4\xc0NF\x97\x14EQ3\xc0Qm\r\xd5\xf1M4\xc0\x9dP\xa1\xeeoj3\xc0\xf7\x94>\xa8\x7f\xa24\xc0\x85\xdf\xea[\xa2\xfe1\xc0\x17\x11\xda\xe8\xa633\xc0\xa61\xe31B%4\xc0\x81\x93\x91_QB4\xc0G\x81\xb9:\xf3\x9b4\xc0^\xb1\x8c\x85\xa6\xc8.\xc0\x9a9#\xb6H53\xc0\xcd\x91|6\xb7,4\xc0\x03\xec\xb5\xa6\xb1\x1b2\xc0\x07\xc0C\x12^l3\xc0\xaa\xe5&\x92\xe0\x122\xc0gf_?\xd8+3\xc0>\xce\xa8.\xd5U3\xc0\xf5\xb2\xc8\xc4\xcb\xda1\xc0\xb4\xb2\x10\x8a\x10\n2\xc0\xfby\x93t\x8d\xef3\xc0AFeg\x1c\x903\xc0&\x857\x9d^Z3\xc0\xb2\x9dA\xfe\x99\xdb2\xc0\x08\xba\x12l\x81,-\xc0p+\xba\x14\x0f\xd93\xc07k\\\x9c:F3\xc0\x11\xc5k{\xd8\xa01\xc0:\xdd\xd6\xd9\xb0r4\xc0\x9a\x14FB\x17K3\xc0\xcdu\xea;\x03 2\xc0$4\x05\x7fB\x914\xc0\xd8\xddU\x98\x0ew4\xc0\xdeV%\x07T\xf23\xc0\x00X\x8a2Z!3\xc0\x9a\xce!\xfc\x9cc3\xc08ws\xcc\xbc$3\xc0 \xe2t=\xcc\xd44\xc0\xef(!\x8b\xb7\xdf3\xc0\xd0fF\x81N\x970\xc0\xc3\xcf\xe8l&_4\xc03\xa5U{|\xe83\xc0:\xd4\x1ab\xc8o4\xc0rIn\xad/U0\xc0\x14\x91J\xd31\x8a2\xc04\x02:&\xba\xfb2\xc0\xee{\xab\xb9\xf6-3\xc0\xa8\xf9\x08\xe5\x9a\x0c4\xc0^\xf5\xb3_m\xce2\xc0\xda\xc3\xe5\xbb\xe6-1\xc0\x8b\xa6\xd3\xc5=d3\xc0\xd7\xa7B\xef\xbd\x940\xc0\x19m\xa76HW4\xc0\xa0\x17\x11\x04\x80z3\xc0\xf7\xafS\x9dkM3\xc0!\xba\xec#\xf0e4\xc0\xb2!\x8c0A\xe31\xc0\xee\x1e|\xb9\x16\x1f3\xc0Mq\xf4\xc7\xe2\xff2\xc00u\xa7\xa3\xeea0\xc0\x98\xc4\xd0\x8dY83\xc0\xb4<\x08MV)3\xc07\xee\x9b\x92\xef\xf72\xc0\x9e\xebR\xb3\x13w0\xc0\xa8\xac?\rb\x8d/\xc0\xaeA\xc9\x1b\xfd\xdd3\xc0HJ\xb7\xad\xc6s4\xc01\x9bH\x1b\xc7U3\xc0g\tPQ\x1c\\-\xc0\x99\x15\xcc\'\x84\x0f0\xc0\xadp[<6H3\xc0\xbf\x12aE\x08]3\xc0S\x86,\xa1\xb584\xc0{\xa2\xdf\x0f\xa5-4\xc0\x9fi\x96\xbf\xe4\xbe3\xc0\xe47\x17me\xb83\xc0z\x8d\x18\xd6z\xef3\xc0\xfd\xacL\x08\xdb63\xc0\xe2\xaf\x82\xe0Z`3\xc0\x1f\x06Sy\x86x2\xc0\xa85\xf8\x1a\x19\x063\xc0\xfe\x15!\xca$\x910\xc0\x95\xc0\xa6\xce\xf1\xf52\xc0\xfaa6\r\xf7f3\xc0~\xab\x9a\x9a\x04\xed2\xc0\xdbb\x02\xac\x95H2\xc0#\xa4j\xf4\xe0\\3\xc0\xa8\xf6,\xd2\xd5]4\xc0\x7f\xab\xfaY\x06\x171\xc0:\x87\xb2\x00\xf4\xab0\xc0\x0cc\x86AGs.\xc0\x8e\x9dUS\xee\x1c4\xc0\xdb\x93\xfb\xfe(?3\xc0?n\x00\xc0\x8bs4\xc0\x1c\xfe1$F\xf10\xc0j\xd1\x07\x10O\xea2\xc0\x9bOj\xe0\x08K2\xc0e&f1u\x7f3\xc0J>r\xeb\xe5$4\xc0"\x1dN \xd3\xd83\xc08\x9c\xf9\x9c)\x171\xc0;\x979\x8b#]3\xc0\x04\x924 \xa9\x1f4\xc0\xea_\xf4\xd6r\x973\xc0\xb8\xd9\r\x88\xb3s3\xc0\x0b|\xb3\xf4\xa0x3\xc0B\xb4\xc9I:\xcd3\xc0\xa4\x92 \x07\xf1R3\xc0\xbc\xc8;\x7f\xdcG3\xc0\x8b\xf3\xa4\x08-q2\xc0\xc0%\xc7\xb9\xaaL2\xc0\x19\x83d\x0fS\x0b1\xc0x\xe8\x92`\xb4\xad3\xc0\xbb\xbf!\x0f\xe7:3\xc0v"\xdaf\xbd/3\xc0\x9e\xc4?N\x19f3\xc0\x7fy\xd5\xc8ea3\xc0!\xa2F\xaf\x0f23\xc0BG\x95]LN2\xc0=\xba\x13\x7f\x8eE4\xc0\xee\x83\xc5\tm)3\xc0d\x1c\x99\x14\xed\x893\xc0\xb9\xb8\x93\xb1x;-\xc0\x81M\xbe\xb4\xc8G3\xc0\x98\xf0\xdd9\x1b\xe11\xc0\xb5\xba\xf17\xfa?3\xc0\xe6\xd3\xf3\'W\x113\xc0\x8d\xbe\xe9\xab\xa6\x0b4\xc0\x9c\xc2\xdb\xcb\xbd\xcb3\xc0\x9c\xff\xcb\x10\xa3X2\xc0\xcc\x9d\xa3_Z&3\xc0\xdb\n\x00\xf9\xa3j3\xc0A\x85L\x06L&4\xc0\xa4\xa8\xfa\xf8\xb6\x072\xc0\x1f;CF\x19\x8b3\xc0\xb0\xbbd\xc8\xeb\x035\xc0\xf3L\x04\x86\x1f\x084\xc0LP-A\xe5\xa5 \xc0\xf8\xe3\xc2p\x90\xfb2\xc0D\xa3\x890\xb3)3\xc00\xbb\xfc6bR3\xc0\xc2{\xf3\xb5\x86\xf73\xc0\xa6Gm]\x00\xf13\xc0\x01w\xfc;\x81\r2\xc0\x80\xebD6d\x9f3\xc0\xbfei\x9bi\xf53\xc0\x9e\x81\xc1\\\xd0\xfc2\xc0\x81\xac\xbd\x07)S4\xc0\xfcY\x15\x05\x1b\x9e3\xc0M\x8f`\x9e\x80\x024\xc0"\x96U]\xdc\x043\xc0\x9b\xdf\xce\xf3`\xc32\xc0S\x82\x93\x7f\x0e\xe72\xc0\xc0\xe3y\x8c1\xae0\xc0\xf4\xfa\xda\xa7sX4\xc0\xbcZ~Xov/\xc0\xd6j\xc0\xaaw\x0e3\xc0\xc4\xf7\xaa#\xe5\x023\xc0\t \xb0\x9f`J4\xc03\x91\xa5\x86\x03z3\xc0\xb7w{\x1b\x82\xce4\xc0\xb8\x0f\xf8[\x1a\xec2\xc0\xba.\xc4g\x08\xfd3\xc0mz\xf1\xe3\x8cR4\xc0\x0c\xcf/\xb4\x06!3\xc0\\\x909\xef\x11\x9f/\xc0\xc2\xafJ\xeda\x083\xc0\x8fs\x19\x88\x1143\xc0h\xbd\xbaE\xab 3\xc0\x8f\x14\x8d\xa0c\xee2\xc0\x91L\xc3\x1b\xbcn/\xc0\x0e\x1f\xde2\xff\xa31\xc0?\x11\x7f\xf2\xbd\x1b3\xc0\x95\x83"R\xcd\xee2\xc0\xce\xaa\xfcZ1\xed1\xc0L%\x19\xc8l\x1a3\xc0kc")\xdb94\xc0\x07\xa0\x1a7)\xf62\xc0\x07C\xb2\x11\xebB3\xc0\xd3gu\xb0\xae<0\xc0\xbd\x89@\xcf\xd3,3\xc0\xf1\x04\x83\x1aM^2\xc0<z9\xf8\xc8A5\xc0\xfe\x12\x88\x7f\xe4=3\xc0\xcc\xc3:3\xe9c4\xc0\xa2V\xd3ER\xfe2\xc0Z\x10E#Z\xb33\xc0\xe6\xc7\xca\x05\x88{/\xc0\xa6\x04@1\xa9\x045\xc0\x91\xadf\x80\x97%3\xc0eoC\'\xb4\xc5-\xc0B\xfa\xae/v\xf13\xc07k\xa1\xb31)3\xc0f\xb4]M\x17\x194\xc0\xd6\xa4\x92M\xaa,3\xc0\x9c\xea.*3\xee2\xc0\xaaC8\xd1\x1e\x992\xc0\x07{\xc9C\t\x083\xc0\x1a\xafEXL~4\xc0\xebB\xfa8-\xf82\xc0\xbeLz\x0e7K3\xc0\x0e\xc3\x8a{\xe9\xd13\xc0\xd8\x17{:o/3\xc03\x03U\xe1\x00\xd51\xc0\x8c\xdf\xb2D\xa5\x0b4\xc0\x93dB\x0b\xab\x083\xc0.\xf3;\xea8$5\xc0"\x92\x0f\x02\xf4\xae3\xc0\xba\x9d\xa3\xb2\xac\xfe2\xc0\'\xc0K\xc9Qa3\xc0\xbd\xa6l\x81\x93b3\xc0\x08\xa6\xb6A6P3\xc0\x03\xea6,/k3\xc0\xf5\xa8t \xe5\xcd/\xc0"\xe5\x82\xa8\xd0\x043\xc0\x1f\x9d\x84\xc2\xa2\xe91\xc0!D}\xb7T\x7f3\xc0\xf9<S\x85\xe1t3\xc0\xdfD\x1b[\xd1$4\xc0:\x00\x94s\xea\\2\xc0\xa9\x19\x1f\xd15o1\xc0\xc1Y\x1b\x81?X4\xc0XA\x0c?\x1c\x1b0\xc0\xba4Rd\xf0\x134\xc0\\:\x18bSA3\xc0\x8b\x8a\xaep\xf842\xc0\xed\xc6~\xc2c\x0f2\xc0\x16\xbe\x84:\xfb\x143\xc0\x94\x06\x1d\x1c\xf6\x9b3\xc0=\r\xcb\xa5X_2\xc0G\x85o"\xcf`3\xc0?:\x1aF\xee\x9a3\xc0\x93\xb9X)\x08\x91,\xc0y\xe8\xb8:Io2\xc0K\\J+W$2\xc0\xe7\x11\xcdf\xa9\xeb2\xc0(\x83I&\xb512\xc0\xf3*\n\x8d\xd0\x1d3\xc0\xfbt\xcb\x95X\xee-\xc0\x89\x06\xa9!\xf8Z2\xc0l\xcb)@l63\xc0W\xee\xb3* w/\xc0%\x91g\xc9\x17d4\xc0\xf7\xce\xd8\xf3\xd9\xc12\xc0i6\xfbL\xb4v4\xc0\xeb\x08\xcfTN\xff2\xc0e\xfbX\x84?n4\xc0\xb2\xfe\xe9\xa3\x8b\'4\xc0\xbd\x8d\xb0\xd6\x9f\x1c4\xc0wn\x84\xd0\xd9<3\xc0\x01O\x95\xb2\xe8\xd63\xc0\xd7\x83\xd88\x1cf2\xc0\x9d\xa8|\xe2Dp4\xc0ym\xf2\xe0\x90N4\xc0\xe6cl\x1f\x14\xfe.\xc0:\xea\x80\xe2\x95\xa03\xc0\xa1\xce\tr~\xfc2\xc0\xd7\x8c\xba\xaa\x0f|3\xc0\x82R\xc58#\x073\xc0=\xacYv\xccX0\xc0I\x88\x05\xa7\xa5$3\xc0\x01\xab\xbbN6g2\xc0\x83\x11\xc1-\x18\xe50\xc0qC/G\xe7\xec2\xc0Dl\x14\xa2\x9d\x863\xc00B(\xc5\x90\x8d3\xc0P,O\xa9\xc4\xf51\xc0\xbc\xff\x00\x05\xd8\x134\xc0R\xf4m\x1e\x1c\x0b4\xc0\x8c\x91\x7fW;`0\xc0\x8aN\xf8b\xb2<3\xc0\x81\xa7\xb7\xb0e\x853\xc0\xa3\x0cx?e\x1a3\xc0\xbff\xa6Y\xb5\x1a3\xc08Q\x032\xa7\xe61\xc0W\xa6LZ\x8c\xf42\xc0-f\xa2\x10\xa8\xe33\xc0\r\xf5\x80C\xd0P4\xc0\x07P \xe4\x10;3\xc0XlO\xd1\x8df3\xc0\xd0nVWG\x012\xc0\x83V\xd2\xa3W-2\xc07\x90\xcct\xfc12\xc0\xc3\xe9i7\x08\x153\xc0\x0b?\\\xdf\xe3\xf91\xc0\xbe\xa0YM\x11\xca1\xc0\x13\xdc\x7f\xc5\xa0\xc94\xc0\xbe\xcb\xde\x1c`i3\xc0R\xcf(\xa4\x02G3\xc0\xfa\x80\xdbc\x03\x143\xc0\xa7\xf9\xa8hS\x034\xc0RY\x0eXe\xf21\xc0\xe98C\x13\x04\x993\xc0\xf1b\x06\x9a\x06\xe82\xc0\x7fe\x91\xafvZ2\xc0`v\x14\xe4]k4\xc0oT\x9di7\x863\xc0c\x7f\xd906\xf22\xc0\'aIL*\xa54\xc0\x88\xc49\xca\xd7_2\xc0Z/\xe2\xa4\xa6\x084\xc0\x93x`G\xf3+3\xc0v|\xa1_T\r3\xc0\xda\x89\xc7\xe9\xff*3\xc07\xa6\x9d\xde\x86\x99!\xc0\xadJ\xf0\xb8-\x193\xc0\x898\xe8ga\x0e3\xc0b_\x11\xfb\x1e#/\xc0\xab2+\x8f\x00\xeb3\xc0\x83D\xc1\xb1\xbe\xb23\xc0\xf3FL\x8f\x0b!3\xc0\xe0*,&\xf5\xd82\xc0\r\xb8\x8e\xa4\xf3\xf32\xc0\xff\xc0\xd3\x8fq\xe23\xc0\tg\x12\x9a\xe4\xc42\xc0\x0e\xddY8\xd2\x084\xc0ZT\x02\xe9E\xff4\xc0\x14nhb\xac\xd93\xc0\xc3\xdf\xe64\xd9\x192\xc0yo\x83\xb4\x9d;3\xc0\xb6V\xc8N\xe4H3\xc0j\xf1\xd2"&V4\xc0\xa8\xa6C\xe8\xcd44\xc0/\x19\xdb\x7f\xa4\x8a3\xc00\xf3tc\x96\x913\xc0\xc0\xcc\x8a\xf2\xe6Q3\xc0\x1d\xbb9V\xd8\xd22\xc0\x1c\\\x92\x07m\xf33\xc0\xbe\x8c\xc3c\xa5\xdc2\xc0g\x89\xab\xed\xd112\xc0\xdd\x7f\x15,UA4\xc0\xf6\xcc\xff0\x85\x194\xc0~\xa1\x97\xed\x0e\x8a4\xc0\xab\x07\xe6\x8c\xd9/3\xc0\x8c\xe1\xa5\x93\\I0\xc0\xeb\xe9g{\xb7\x004\xc0\x86\xbf\x07\xd7ZC3\xc0\xc0[[\x1d\x81[2\xc0\x9cd\xfb\xce\xaf\xf53\xc0|\xa0\xf6H=\x1e3\xc0\xc2;\x0b\xc8\xd9\xfa1\xc0\x194l9\xc5#3\xc0\x98u#\x99%\xda2\xc0\x0b.\xfbH|\xee3\xc0\xbe;i\xf2kM3\xc0Q\xf5*\xc5\x14<3\xc0\xe03\x1b6q\xfb2\xc0;\x91`\xa0v\xea2\xc0\xdf\xbd\x1b\xaf\x7f43\xc0/\xf7t\xd6\xeaz4\xc0\x98#y\x14\xf0\x893\xc0%W\xd8\x05\t\t3\xc0\x99v\x83\xbfp\x824\xc0(\x90\xa9HJ\xf42\xc0\x93\xac\xfc\xed\x03A3\xc0W\x900\tR\'3\xc0\xac\x99\xc15\xb5\x1c3\xc0\x0fF#\xc8D\xb01\xc0\x03_\x89\xf1\xf2\xd71\xc0%\xdcm|\xde\x951\xc0P\t\xe9\xd6\\\x813\xc0\xb97"\xc1\xd7&4\xc0\xeaj\xa4Z\x84\xc71\xc0\xb0p\x8dm\xff\x833\xc0\x0f\xf28"\xf9\x973\xc0\xa3(`\x85\xe3\x083\xc0\xcb;\xf3G\xbc\x952\xc0X\xdd\xc5\xcf"x2\xc0\x1b\xd0\x7f\x1f\xf7\xfb2\xc0#;\x06\x92\xb8l3\xc0H\x87\x0e\xa3=\xdf2\xc0\xd5\x9b\xa0?\xf1\xd22\xc0\xbb@<(*\xe71\xc0\xdb\x026\xaa\xa6\xe01\xc0\x83\xedbS!)3\xc0\x9c]\xa7\xc9\xc3.3\xc0\xbf\xa2\xbc;\x1c\xf42\xc0\xa3\x84\x99\x19\x82o2\xc0>B\x95\xc9\xd2{2\xc0\xad\x92\x13\xa7\xd3\x113\xc0fq\xd7m\x12*3\xc0H8\'4X%3\xc0\xe7@\xe8\x14\x92\x02"\xc0o\xda\xd9\xeb\x88\x1d5\xc0\x12\xb6\x1b\xf5>\xb21\xc0\xfb\x17 C\xe6\xee2\xc0\x85Z\xea^ol2\xc0\x91V\xdd\x91o\xf51\xc0\x8e\x81\x06d\xb7#3\xc0\xd7\x9d\xca\x8f\xc9\xe43\xc0\xd6e\xca\x96\xfc\x862\xc0\xf5\x1c\xe3\xb5J\xc12\xc0QQv\x06\xaa\x884\xc05\x8c\xda\x0c\x9e\x952\xc0N\xbf\xc1\xb1\xa1\xbb4\xc0\x11+\x03_S*2\xc0A\x1cw\xf4K\xb74\xc0$5>\x07r\x1b3\xc0\xde\x83V9r\x0b4\xc0\xf2\x0c\x93jV\xbd2\xc0G\xb5!yLT2\xc0b\xbf\x1f94.3\xc0\xde\xe8\xb9\xb1\x15\xfa1\xc0\xeb\xc1\t\xd3\x94#3\xc0UZ/\xb58\xbc1\xc0\x14\xdf3\xb5-\xda2\xc0\xb2\x06\xab\xcfQ\xe32\xc0\xc0|\x0cw\x8e62\xc0\xaf\x84\xa3\xc6\x83\r3\xc0\x02\xfdT\\\xb6~3\xc0\xa1R\x95\x8e\x9f\x012\xc0\x00\x0c\x08\xbb\xb1\x0b2\xc0EP\xd5\xe7\xdc\x803\xc0#\xa0\x92{\xb3\x183\xc0!\xc6\x9fF \xfd4\xc0\'\xf8\x87\x9e\x85\xe73\xc0M\x08\x9dJX\xc53\xc0\xdb\xf8gth!2\xc0FS\xe6\x10\xdd\x053\xc0\xfdU\xc5\xb4\x81\x854\xc0\xf0\xb2NO+\xe04\xc0? \x1d\xe1\xf5\x1a2\xc0\xf8\x19\x14S*O3\xc0\x9f\x82\xe3Sr\xc73\xc0\xb4\x05\xc1\xe1r"3\xc0B\xf4\xd9\x02\x81\xf12\xc0\x06dl\xbdb\xf12\xc0\xc0\x05\x81\x95\x11\xb13\xc0\xfbo"!\xf8\xeb3\xc0b\x90\xe3\x1a\x8d\x943\xc0\xa9o\xf1\x8c\x15^4\xc0\xe7\x82\x0e\x80\xff\xe10\xc0Mo\x1b\x8f\x15\x823\xc0\xfe~\xc0\x90,\x902\xc0\xf7xS\r\x9202\xc0}A\xd0\xe2[\xff2\xc0\x9c\xf4\xf4\xe5\xcf\x073\xc0x\xb7\x10{{\x0c4\xc0\xe5,+ \x10@4\xc0 \xbf88gV3\xc0O\x07\xae\xceia0\xc0\xa88d\xa0\xcc12\xc0\xaa\xb8D\x06\xf7\x033\xc0\xb2Itp\xa6\x0b2\xc0\x0erS(\xd1\x844\xc0s%3\x98}<3\xc0\x13O\x0e\x9f\xa6\x99-\xc0\xd4M\xf7\xeao\x981\xc0\xed)\xf9\x08Je2\xc0\xeb\xcaM\x99O\x0f3\xc0-\x91x\xc9\x08\xd74\xc0\xe4\x8e\xe2\x0c\x04\xd31\xc0A\xf2\x9e\x80\x1d\x0c1\xc0\x14L\xfb\xb5\xd6$3\xc0\xdbq\x8f\xa1\xa3\xc6+\xc0{\x1c\x1d\xed\xeb\'4\xc06}\xb1\xa9\x11\xfb3\xc05\x055<\xf6G4\xc0j\xb9Ox\xd4\x9d3\xc0\x9b\x0cPjJ%4\xc0\xd1B\x97\xd3\xa2\xc31\xc0\x91f\xd4\x90\x87r4\xc0\xe7}C3\x15\xb14\xc0\xa4\xfb\x812\xe7K4\xc0\xbd\xb9Xv\xbc\xf53\xc0\xe2k\xfe\x0c*\xd31\xc0;\xfd\xb2\xffX\xb23\xc0\x1f-\xfe)G 2\xc0\x14\xc36>\x07/3\xc0/\x8f\xf1l\x95c3\xc0KA\xc1\xc1lc4\xc0\xe2\x9aa\r\x1541\xc0v\xd5\xe2\xa7\xfdt!\xc0\x8e\x02j\xc7\xea\x024\xc0\xf3\xb6Z\x8fs\xfe3\xc0\xe3J\xe5Q\xfa?3\xc0\x19\xf4\xd6\xa8\x99\xcf1\xc0\x9a\xd2\x1d\xe6UP/\xc0q\x05m0\x00\x153\xc0\x17E\xedb\x00\x9b3\xc0\xc9\xd7\x9f\xcd\xfeg2\xc0\x99\x9c\x0f\xff\xc8\xfc2\xc0wbery\x85.\xc0!\xe3\xb3\x0b\x07\xa91\xc0\x8b-\xc9\x8fk\xa5.\xc0\xf3\x1e\x94$\x95\x853\xc0T\x8dB\x06i\x003\xc0\xcfap\x03+\xb82\xc0\xf7\x0b\xa6D\xe6"4\xc0&!\x16x6\xc62\xc0\xfc\x9ft3\xcd\x064\xc0O\x93\x96\x05\xf3\x8c3\xc0\xa2\x16\xaa,\xdd\xea0\xc0np\x0ce\x9b\xb81\xc0\xc4\xa0\xab\x0f\xb0\\4\xc0\x89\xa8T\x96\x8d\xfa1\xc0\x96\x84`\xdc\x02\xbf2\xc0S\xa1\xe7k\xbfZ4\xc0(\xed\xb9\xf0x;3\xc0\xe5\xec\x192\xdc:2\xc0\x17\xd56\x00\xb3\xf02\xc06`[[\x89\x92.\xc0x\x17d\x07\xd6\xde1\xc0\xa4\xfd\xf9Q\xfc\x0e4\xc0\n\xfd\x0e\xe3\xaaR2\xc0\x8c\x08;k\x8723\xc0\x83\rPe&\xf91\xc0x\x86"\x980\xcf1\xc0\xa8\xff^\x95\x8d\xa44\xc0Gd\x8dF\x1c\xcf2\xc0]VTC\x8b\x8d0\xc0\xec\xabngcO4\xc0\xdd$\xb0\xef\xb3\xb33\xc05\x95\xb7\xee\xe5a1\xc0j\xf4\xa4\xd6\x9aE4\xc0o\xf4\x17P\x80+3\xc0$\x07@\x01n\xfc3\xc0\x9eSec#K2\xc0<2\xdc\x82\x84\xaf4\xc0!h\x9f3\xb8|-\xc0O\x00zE\x8e\xf63\xc0\xcb\x84\xc2=\xde\x024\xc0O\x0c+\xa3-w3\xc0\xf9\xc4\xe9\xe3\xa9\x883\xc06\xdb\xf0M\x0b\xcc2\xc0H\xad\x06\xed\x12\x0b3\xc0\xe3\x90\xa5+&\x904\xc0 \xf7T7T\xad1\xc0\xc9\xb6&\tc\x1c4\xc0\x80U\x1b^4\xb1+\xc0h\x06\xbb\x98 \\4\xc0\xfe\\7EdD3\xc0\xfb}0k/\n-\xc0\xf1\'\xc8\x0f\x13\x894\xc0\xad\x0f_\xe6\xc5N3\xc0\xa4\x07C\xb5S\xc12\xc0\xba\x01s\xdd\xca\x16,\xc0\xa2\x9fO\xca\xac\xee3\xc0N\xd5\xd7\x998|2\xc0\xd1u%c\x1a\xbb4\xc0b\x96\xfd\x90\xde32\xc0\xb3n\xd9\xa1;W/\xc0\xbfw\xb5\x04\xb5\xc84\xc0\xa6\x87\x89l\xde\x074\xc0\xcc\xce\x9f\t\x86\xe22\xc0\xa3\x0c\xd5\xe8\x07\x940\xc0\x1bD\xf9g\xb4V2\xc0>\xa9\xfd\xe8\x95z2\xc0g\xad\x98].\xdd2\xc0\x1a\x1f\x83H\xed8-\xc0w4Je1\xf73\xc0\x8bu[\x17b\xa72\xc0\xabi\x83j\xb5:2\xc0\xdb\xc4\xc1\xeei\x063\xc0\x80\x8c-\xb8TV4\xc0x\xe5y\xcf!\xda2\xc01\xaa\x93\xaek\xb04\xc0,4H?\xa5F3\xc0\xfd5\xfbD\xc1*3\xc0b&bf\x0c\x043\xc0mW\xa7\xc4\xae\x10/\xc0\xcaK\x15\xd7\x99u4\xc0\xe2\xe9\xa0\xf0*\xa12\xc0\xa4\xd6\xbb(O\x8b-\xc0\xd8~{A\x15s3\xc0%j\xc7j(#3\xc0\xb1\x9d`\x93A\xd32\xc0I\xefC\xc0\x18\\2\xc0\xbbl\xaaKV\xe03\xc0\x10\xa5\xe8\xc6K\xb54\xc0\xe3\xe4/m6-3\xc0\xf7\x11\x1d\x9a\xa1\xbb3\xc07>\x86\x0c[n3\xc0\xae\xa5[T\x0fF3\xc0\x07\xc6Ga\x81\xaa1\xc0\x94\x8d\xad\xb2\xc2h-\xc0{?2\x9a\x9e}4\xc0\n\x1d0\xd2I23\xc0RYW\x1d|\xd13\xc0\xcd\x90\xc3\xd8\xc2\\3\xc0\xc7\xa9e\xf0_c3\xc0\xef\x8f\x1f\x9b\x82\x18,\xc0>\xf9\x9d4\x0b\x1e4\xc0\x8d\xc0\x8fZ\xb9[4\xc0\x80!1\x1c\xa5/3\xc0V.*+^\xc92\xc0\\\xdf\xfd\x0e\xec\x083\xc0R\x0c\xf3\xfa\x17%3\xc0\xbe\xed:O\xb9\x1d3\xc0:\x88-\xf9C\xbd2\xc0\xc5\x0f\xba\xaa\x18\xf42\xc04baE\nl3\xc0\xd9\xe2\xfa\x82\x0e14\xc0\xef\x15&\xc6g 4\xc0\xc3\xa3\xd3M\xef\xf8-\xc0Ia-\xc7\xe5p/\xc0\x1a\xa6A\xe7)\xa4*\xc0\x93>\x95r9\x063\xc0\xda\x12\xfd\xe4\xf4\xc71\xc0\xa8\x86i\xe6s\xfa2\xc08\x83\x0c\xf0\xd9}2\xc0U\xa7Y\x96\xda\x0c4\xc0\x90?6m=64\xc0sY\xce\xe6\x9c/4\xc0\x1e\xa6\xa1S%)1\xc0\x93\xa7\x06\x05\x17@1\xc0\x11{KtZ\xb32\xc0\n\xfd{\xd0!\xb51\xc0\x98{ \x0c\xab\xf62\xc0\xad\xb6\x15\x1aOV2\xc0\x9e\xcee\xce\xbd92\xc08\xb6QcL$2\xc0\xd1\xf2y\xa9\x91\xe92\xc0\xae\xcd\xbb!\xbf\x044\xc0\x8a\x9a\xf7\x03\xa5\xb82\xc0\xc1p\xed\xb9\xda\xaa1\xc0\xd2\xcd]M\x97\xcf4\xc0\x81A\x00\x14\xa6x2\xc0>\xf8\x92k\x01\xa32\xc0M\xfeUn\xde!2\xc0\rA\x9d\x04=?4\xc0Yd\x93\xe7\x1d\xcc4\xc0j\xe2@\xf5\x0131\xc03\xbdK\xfdz\\4\xc0)\xce\xccq\xf693\xc0\x87\xe7|\xd61F/\xc0\xf7\xd7\xccu\xb3\x91-\xc0\xe2\x80\xb7T|20\xc0!K\x93H\xbf\xb23\xc0\xa1\xc7\xc4\x82\xf3\x1a4\xc0\x02\x8d\xed:!\xb82\xc0\xc7\xf0`7\xcb\x11-\xc0\xf1\x13\x9ef\xd3\x165\xc0\x18i\x9cw\xc3\xea2\xc0MagS\'\xac3\xc0\xdd\x04\x84\xcd\x0f\x013\xc0Ssh\x86\xe0q2\xc0/\xf6\x15.\xea\x951\xc0\x88Q \xc1\x89\x1c4\xc0\xb5\xf8;\x00\xe9 4\xc0\xfb[\'\xed\x7f62\xc0qi\xc9\x14\xf7\xe41\xc0\x05\xc2\x0c^[\xb72\xc0\xeeqN\xc4C\x9c3\xc0\xff\xc6\xb6\x0f\xbf\xa53\xc0\t\x00\xe5\x96\x81\x12/\xc0\x15\xe1(\xef\xd4<2\xc00\xa9\xcb\xbc\xd8\x182\xc0r\xe1\xf1\xc5n?0\xc0\x90,\x10\xc8\xa4\x9d2\xc0Z\xd9\xec\xdc\x87\xc82\xc0N[>\xd0\xf3&3\xc0\xd8{"\xfc\xe0\x114\xc0[X#u\xac\xa53\xc0SiEsa 3\xc0\xa7\xc3#E<y2\xc0!]]\x91?\xed2\xc0\x17\x0fy\x8c\xe2\xd8.\xc0\xd6\x1b\xedf|]4\xc0/-pC\x14\xcc4\xc0XE3\x19\xd1\x002\xc0r\t\xd1P\xd1\xd64\xc0\x81\xee\x92\xd3b,-\xc0qR]\x92;\',\xc0<\x9av\x19\x14\xf72\xc0p\x13\x081\xec02\xc0\x10W\x9fI\x8e\xba2\xc0\xb2\xa6#g\xc2\xc43\xc0\xf9 8\x83\x93\xb32\xc0\x02\x7fA\xf2*S2\xc0\x1d\xda7\xc7h\xb42\xc0\x1a\xb2\xb1;PD1\xc0\xcaqr\xa9\x15\xcb2\xc0\xf7^\x95\x83\xfb\x153\xc0\xe0\xd2\xee\x17\r\x8e4\xc0\x18=\xe1D4\xd6,\xc0\x8d\xca\x86\xb7\x9e@3\xc0\x11\x13c%\x88\t3\xc0\x97b\xc7\xa5\xea\xaf2\xc0\xf3\\\x8a\xd8\x96\xd53\xc0\xff\x8bn\xc3\xfa\xa73\xc0?\x11\xf1\x9bC`4\xc0k\x0cv\xd9$\x1e2\xc0\x11ZU\x9f_a2\xc0\xeeo\xec\x93\x1d\xfb*\xc0\xa1]c_\x94\xac4\xc0\x1c\x88\x9ajH\xdf2\xc0\xa6\xc4\xe85\x95\xb94\xc0SZ\x0e\x96\xb6\xe81\xc0&.\x8b\xdb\xee\x042\xc0\xb8\xa0+>\x96J3\xc0\xad\x8a\xb2O4\x822\xc0Nj\xa8\xe4\x8b$3\xc0\x01T\xed\x06\x8ac2\xc0t\xdfo\xc1:&4\xc0\xed\x0f\xd5\xde@\xd61\xc0\xe1=\xb7\x91}84\xc0\xc1S\xa0\x86\x92\t2\xc0x!\x93!d\x124\xc0\x9d\xff~\xb0}\x943\xc0\xd8.\x80B9 3\xc0\x1e\xfb\xda\x0f\x87\xcb1\xc08\xb4\xc1\\O\x142\xc0\x08\xfb\xb0\x8a,^4\xc0w\xdb\xea\x16\xba-3\xc0\xfd\xeeEN$k3\xc0\xc3\xc0}\xb2k\xb70\xc0\xc4$C\x9b\x91\xf80\xc0\x90\xab\xdf\x042\x143\xc0\x7fo\xfc\x13j\x8d\'\xc0[s\x81\xb0h\xcd3\xc0oz~2\xc9\x8f3\xc0\x8d\xe4\x10\x07r\xaf2\xc0\xa5\xb4\xcf\xb3\xa0_/\xc05\xf7\x87\xf2Ln4\xc0zB\t\xdc\xed\xcf1\xc0n\xa3Pq\x96\xc3,\xc0H\xf5\x94d\x10\x9d3\xc0\xc5\xcc\xef\xb2pf2\xc0\xd2\xcf\xa3\xf4\xc9l3\xc0\x15=\x1c9\\\x933\xc0\xef\xe8\x85F\xadR4\xc0t\x03\xee?\x1bw3\xc0\xff\xc2\x12\x08}^2\xc0\xecB\xcc\x1e|\xa83\xc0a-\xc3\xde\x13;2\xc0R\xb4\x00\x93\x96\x12&\xc0\x9a\xb1\xc5^\xec\xda2\xc0\xd1H\xe0\x9e[\x073\xc0lp\x93-9\x963\xc0e\xb6?nrc2\xc0\x11\xbb\x12\xb2{\xb62\xc0x\x16\xb5F\x9733\xc0\x10\xcf\x95K\x96\x803\xc0\n\x1a\xe6\x9c\xa0H2\xc0\x07\x0e\xac\x072\x1c2\xc0z\x9dS\x88+\x963\xc0\xac\xac\x8b\xd8\xf0\x153\xc0\xfc&lq\xe5\n2\xc0\xffT\xfb\xaa\xb7\xf11\xc0\xd5\x81\r\x9e`72\xc0\x04\xf7\xb1\t-\xba2\xc0*\xadC\xc9\xb5\xc72\xc0~\xb44\x84\xab\x144\xc0ubJ\x97\xdc\xb84\xc0es\xd4W\xec\xf30\xc0\xb0\xdan\xc6\xb9w/\xc0\x95DZ\x8eOh/\xc0e\xc7\xc4FBG1\xc0\n\xd1-\xd2\xba\xed1\xc0N\x9ft\xcc\x80d/\xc0\x84\x04\x0e\x1a\xd3\x93.\xc04xq\x06\xe5\xa1.\xc0+\x03\xb2>3\xc1.\xc0\xd2UY\\\xcf\x9a.\xc0O\x03\xac\xaeO\xcf.\xc0\x0e\x93q:H\xfa,\xc0\xd4\xc2%\xf3 >/\xc0ELxbZ\xf21\xc0\xd0\xdd\x9e3\xad\x0e-\xc0\xc7\xb9\xf3(w\x0c2\xc0\xf6\x137qD\x1e2\xc0\xb4\x16\x80\xbf\x06\x1a/\xc0\x81d\x19\x919%2\xc0\xd2\xf7\xe1\x9dj12\xc0\x15<3`#+2\xc0\r>w\xe1\xf6\x07-\xc0\x9c\xc0dtau-\xc0\xe2\xaa:6OT2\xc0\xec\xe8\x86\xbc\xab\x00-\xc0O\xb5\xd2W\x7f!3\xc0%\xb6^Y2`-\xc0_\xad\x00v\xef\xf0,\xc0a7\x13\xd7\x08N-\xc0^\x14\xa2\x86\x0f\xef,\xc0<\xf0\xc3\xed\xdc\xed1\xc0Z_\xcaZL\xb12\xc0K\x99\x07\xcb\xc8N3\xc0\xc8~\xa1\xdf\xc6\x1d5\xc0W\x15\x13\xbb\x99`3\xc0\xf4\x99\x93\x9dlr3\xc0_\x02Z(\x9b\x114\xc0h\xf9\x83C\x94\x1a4\xc0c\xde*\xa8+\xbc2\xc0\xe6\xfe\x85\x04nu4\xc0\xb1\xcc\xf5w\xc9l3\xc0}\xa0\xd8\x0f:\xeb3\xc0\x8eJ\xb3\xd2Y:3\xc0\x97\xdc\x89\xd4\xbf\x8b2\xc0\x8e\xe0[\xf1\x9b43\xc0=k\x17\x10\xdef3\xc0\xb4gt\xcd\x9b\x02-\xc0\xb4J\xb4\xaf\x17e3\xc0\xedO\xaa\xbem\xa02\xc0\xa0\xa3\xe3\xfe\xa8.3\xc0\x95\xeb\x92?\xa4\x843\xc05\x86\xb3\xb2fr2\xc0p\xe8\xbb\xf6\xd0\x944\xc0\xd9\xc9\x9cW183\xc0\xc2\xc8?Z\x8a\xc54\xc075\xeb\xe0@\x11-\xc0~X\xb0>\xd4]3\xc0\\\x0e\xbf\xefL\x18-\xc0\x993\xa8\x0b\xfeQ2\xc0\xf5\xed\x93\x82\xcd)-\xc0\x1a\x1ao\x05\x7f?0\xc0\xc3\x03}\x18\x82o2\xc0)@\r\xbf\x06u2\xc0\xbe\xaf\x0f\xabl>3\xc0G=K\x9a\x13l3\xc0\xc2\xed\xf8\xfb\x9et4\xc0@}e\xff\x0eC0\xc0U\xf1\xac#\xcbP2\xc0\xe8\x85\xd6>\xe5\x1a4\xc0\x81Ui\x9d\xdfs2\xc0\x93P;\xc8*\xc22\xc0\x84^qZ\xe2\x8a4\xc0\x9aKu\xa6B.3\xc0\x0c0\x88t\xf4\x8d3\xc0\xbb~\xb8P,\xc42\xc0\n&s,\x90\x874\xc0\xe7$x\x02\n\x8f3\xc0Ged\x1fx\xd12\xc0\x03\xd2\x0be\x05U0\xc0\x1f6\x96\xc5V\x0c2\xc0\xa6N|\x8b@\x043\xc0~\x05\xe3\xcc\xb080\xc0FZ\x94\x94\xf1\xce2\xc0\xa1\xbd\xbc\xc6\x17\x804\xc0\xb5\xaa\x1b\xfe\xea"3\xc0\xf2$ \xf7`u3\xc0\xc1\xae\xe7?eg3\xc0\xca\xfb\xcaA\xb353\xc0\x1c\xc5\x84\x80M"3\xc0\xe0\xdcF\xef\x9b*3\xc0Y%\xec\x94\xc0\x1d3\xc0\xdb\xa8n\xe01\x844\xc0\x9b\x12\x9c\x16\xe8\x8a3\xc0rnnV\xa2[4\xc0\xe4xLg\xd483\xc0)\xc3{XP\x863\xc0\xe8-\\\x17@Z3\xc0t\x9d\xc7R\x05\x0f5\xc0\x86\xbd\xd6\xdd&T4\xc0yiwA\xafN3\xc0\x8c\x8dT\x04.\x8a3\xc0\x93\xe8!\x9be\x9b4\xc0\x83t\xd0J\x0bL3\xc0\x136\xcf#\xc0\xe84\xc0\x7fs\xfbZL\xbe4\xc0=\x9d\xa2\xc8@\xf43\xc0\x1a\xf4\x95\xa8"\xc44\xc0*\xc2\xe8\x83\xb1\x113\xc0\xf5\xf05\x1aK\xe64\xc0J\xdeMX\xea74\xc0\xbe\xbc\xed\x03\r\xe02\xc0\x9a\x86\x00\xb7A\x192\xc0\x85@\x0e\xa0\x08<4\xc0\x93\xb0\xe4i\xcb\x8b1\xc0\x9dx\xech\x10\x0c4\xc0\xea\xf3+qZ\xee3\xc0\x00"H<\xa7\xde3\xc0e;w\x08\xe1\xca3\xc0:\x1f2g\xaaM/\xc0d\xb4\xca\xb6\x96\xf13\xc0\xe8\xed\xe0\x8e\xb6\x9c3\xc0\x04\xc2\xe6\xcb-\x02.\xc0\xcbK\x13t\x05\xe13\xc0\xdfU\x1d\xc1\xb4\xcf3\xc0\x8fn\x8f\xdbnH3\xc0\xc7\xf9#\xe8l.3\xc0C#7\x80\xc3\x963\xc03\x93\x083x"2\xc0\x7f\xfa\xd1\xc3\xc203\xc0\x110T;\xcbv4\xc03Z\x83\x88\xdab4\xc0\xc0\xd4\xf9x\xba|2\xc0\xae\n\x89\x19\x0cX4\xc0h,\x0c"\xba\x153\xc0+<X;Jo4\xc0)\xd7\t\n\xcb\x9f2\xc0z~\xc7#\x9a85\xc0/\xa2\x7f\xae.R4\xc0{O\xce\x14*)3\xc0\x88$;X\xdcx2\xc0k\xb2\xd4\xbe\xc7g4\xc0\x803Ox\x8f\xf83\xc0\t\x0c\xbdn:)3\xc0\xd8/\x17\x12T\xa12\xc0D^\xb6\x99\xc2b4\xc0\xb5M\xa0\x15\xff\x0c3\xc0\xd4o\xfb\x1d4\x163\xc0\t\xfb\xa0\x02(,3\xc0\x13#\xac \xde\x9f2\xc0\xc3\x90[;j\x9b2\xc0\xf5\xf3\xb7Ob\x8c4\xc0\xe6c\xf6\x0b\xe553\xc0\xd4`\xe9l\x93\xed3\xc0\x84\xe0\xf5\x16\x98\xcf1\xc0\x90c*dVZ-\xc0#\'\xf1\x0f\xb3\xd81\xc0\xff4\xed\x97\xb4O3\xc0k<\x08\xcb:@3\xc0\xe8\x98/\x07\xb4\x8a4\xc0-D[#O_3\xc0\xbfv\xf7>ZK3\xc0v-\x91\x11\xbcq3\xc0a\xe3W\xfa"\x074\xc0\x86\xbc\xa7}\xb5\xf53\xc0s\xc7:\xab\xb9Q/\xc0\xaaWg`\xd3Y4\xc0\xb1\xd1\xe9\xe3>#5\xc0O\xf3\x13\xef\xe0#3\xc0\x82\x16c\x12\x8e\x173\xc0}\xdf\xac\xec?\xdf1\xc0^\x879bg\xd43\xc0\r\xb8\x8e\xa4\xf3\xf32\xc0\x89\x1c@@\x80F2\xc0\xa2\xe4\x9c\x17\xca\xee2\xc0V%\xfdY\x19\xdb2\xc0\xcbpn\xb9B\xd12\xc0\x13`\xf9\x06q\xe71\xc0\xb0\x18\xfb\xfd\xe1c0\xc0\'\xe4\x0f1\xec\xe20\xc0s\xba\x8a\xb2\xc8\xee0\xc0\x90\xd3\x01[\xd2~3\xc0/\x9bh\xe0aw3\xc0\xc3\xdb\xa4\x83wm3\xc0r\x83t|\xc7 3\xc0\xf0\x96\xe2\xce\x8c\xee2\xc0\x85Kf\x1cc\xd82\xc0\xbb*r\x07 \x9e2\xc0\xe2\xd4\xb1\xb8:\xd0-\xc0H\xab\xc4\xee4\xe81\xc0\x95\x92\xd9M\xf3K3\xc0H \x9dG\xfd\xee2\xc06VL\xfd\x95A3\xc0]\xb8g\xee\x08\xcb1\xc0]\xff\xdbn\xe6\x192\xc0i\xc5\xf7F+h3\xc0Ap?.S\xd62\xc0\x9a[\x87Q\t^/\xc0.X\x00\xc9\xe1\xc91\xc0\x99]/<P\xe71\xc0\xea\x80!\xd1\x0f\xc52\xc0\x1a\n\xcb\xfc\x89\xd12\xc0\xe4\xf5\x1d\x93\xdd\xe42\xc0f\x01\x9d\xf8\x9203\xc0\x8a9\xf0tk\xf91\xc0\xc8\x8bU\x8a_\xf82\xc0+\xb7\xd7\xfb\xf4\xcb2\xc0Q\xbfm\xcc\x80v/\xc0\x91\x8fx\xb3\xca\xf91\xc0\x84\xadA\x9f\xb1\xde4\xc0\x93?M\x9eN}3\xc0\xcd\x8b\xcf\x06k+3\xc0\x95\x8e\xa20i\xb22\xc0\xf2\'Ur\xf7t3\xc0\x9a\x19\x1f\xb0\x84\x193\xc0T\xc8\x85mL\x1b4\xc0xd6D\x80\x043\xc0\x08\xed\x89\xec2\xa92\xc0\xe7\x00+\x1bw$4\xc0+`\x8d\x82\xcc\xd34\xc0*\xa7\x91\xa4\xdc_4\xc0\xcf\xb9\x88\xbe9D4\xc0.\xa0<\x04\x13!3\xc0\xd5w\xd2X\xe8\xcd2\xc0g_\xb3\x8c\xc7\xde4\xc0\xdf\xeb\x02#\x03x3\xc0\r\xb3\x84\xdf9\xe32\xc0\x931+\xa6\xc4[2\xc0\xb3\x15V\xcb&\xc41\xc0\xb9}\x0bHP\x172\xc0\xf2vI\xcd\xf2\xcd4\xc0\xc9\x08\x8fj\xe8\x123\xc0\x80\x1cO\xf2\x9172\xc0\xeb\xae\x9f_F\x025\xc09F\xc3\x1b\xa4\x8e3\xc0/\xb5\xf3w\xe8%3\xc0\xbb\x8b\xaagp~3\xc0\xce\xeb\xcd.f\xe71\xc0\x1b\xc0\xbdX\x17\xc84\xc0\xbenE\x9f\x18&3\xc0\r\xcag\xfa\x7f\xd92\xc0Mg\x98\x04\xe9\xde4\xc0\xe9bS \xa7\xca4\xc0\xf9\xef\xd0\x99\xde\xee2\xc0\xfcQ\xcel\xd6!3\xc0\\Z\xa6Z\xa9,3\xc0\x1e-\x84CzT3\xc0.\xe3\xb2\xa2\x90\x854\xc0\xed\xb68(\xf0`2\xc0\xf8\xb7w>\n\xcf1\xc0j\xd5\x9b\x7f\xcf\xc12\xc0\n\xcaK\x9d;Y2\xc0\xf1}\xe2B|>2\xc0\x81\xf2;O\x12\xbf2\xc0>\x8e\xa0\x9d\x9a\xc61\xc0y\xc9\xb1\x8e\x9e\x1a3\xc0\xc0\x08nj\x88e4\xc08\x82\x84\xfaPq4\xc0RV\x96\xc7\xe8\xfb2\xc0Br\xb7\x920\xf91\xc0\xc75\x97$f\x1d3\xc0\x7f\x84\x01\xea\xa9\x023\xc0\xa7*Z\xd3\xd6\xf92\xc0b\xa5\xa8D\xbe\xf22\xc0\xa4\xa1\xd3t\x90\x053\xc0cF/\xe6\xb0\xd32\xc0\xed\x98m\x0f\xc8c4\xc0\xaa;\x1c\xd61\\4\xc0\x896\xc8m\xd5\xd62\xc0D"\x82:\xa6\xd71\xc0\x1b\x897}\x9dB3\xc0[%q\xba)w4\xc0\x9a\x98\xea\x0c\xf0\xe92\xc0\x0eys\x06\xe3\x062\xc0I&\xe8%\xef\xe61\xc0\xe1?\xaaR\xecI3\xc0\xbfTa\x18\xef53\xc0\xe8\xbf\x0b\xa8\xf2\xb62\xc0<%\xc1\x0e@`2\xc0\x1b\xe0\x9f4\r\x043\xc0\x83AD\xe5q\xd02\xc0\x1a`[t\xdaG4\xc0QOx\xcd\x1a\x972\xc03\xdcpL\xd2{3\xc0\xd9\xfc\xd9#Mt3\xc0\xe6R\x91I\xbd03\xc0\xc5uj\xff\xd8\xec2\xc0\x00\x80k\xcd\xd5\x173\xc0\x91\x89\xdfOs\xe82\xc0\xe1\xc3\xf7^\xf9\xee2\xc0\xbc\x7f\xe0c\x14\xeb1\xc07\x93\xdc\x85\xddW4\xc0u\xb2u(\xf9w4\xc0G\xe4\xc9[\xd3m4\xc0\x0c\xdau\xb4\xe0L4\xc0\xb0\x14\xe2\xd2#t3\xc0\xeb\x1aL\xbf\xdd\x910\xc0\xcc\xaa<S\x8c\x850\xc0\xbaN\x03\xbb:\xf12\xc0\x01\xe4\xe1pJ\x142\xc0\xed2\xca-\xc2G3\xc0)6\x03\xd2\t\x833\xc0\x8d\x19\t\xc5c\x062\xc0\xc8/\x14\xccs\x073\xc0\xec\xba?\x91\xebQ,\xc0Y>\x11\n\xa3-3\xc0\xf2\x0c\x0b\xc9\xa0\x193\xc0\x1ahb\x86q23\xc0\xcc`v\x8d\xee*3\xc0\x01J\xb1\xe8\xd2a0\xc0&X\x1a\x02*F0\xc0\x80\xd5s\xd5M\x1d3\xc0\x08\x07\xf8\xce\xd2\x8e/\xc0k$\xb3\xbe\xda}4\xc0\x9a\xe4,X\xe3\x143\xc0k\n\x08\x06\xd3r4\xc0k\xb3\xedft:0\xc0\xf2Z]\x06t\x0c0\xc0\xd4I)\xe6\xeb\xdd2\xc0\ri\x1d\x8a\xd2\x112\xc0*\x10\xb3\xea_93\xc0F0;H\x13\x8b0\xc0\x90\x06Am\x1b 3\xc0\x82^\x9fH\x84-3\xc0e&$\x14\xe223\xc0\x87^w\xdckP3\xc0\x061\xb7\x80\x15\x824\xc0e[\xf9\xdb\xd8\x072\xc0\x82\xda\xd5\x19\xc8\xd92\xc0\xa5\xc3\x16\'\xb7\x182\xc0\xf6M\xe9b4\x8e2\xc0y\xbc\xa7\xe1\x04!4\xc0p\\\xf2-\xf7H3\xc0#\xa5\x1e\xb9\xe9>3\xc0\x9a\xad\xce\xf0h\x8f2\xc0\x19\x07<\x04\x9d/3\xc0l\xabJ+I(2\xc0\x00JI\xcc\xad\x0f3\xc03\xe5\xf5V\x07\x153\xc0N\x9f\xa8;\xb2f2\xc0\x9c\xcaD\x18$!2\xc0\x0cW0fb43\xc0\x8f\x07w\x8c\xe4c2\xc0\x9f\xce \xc8\xfb&2\xc0}\x9dk\xd2D,2\xc0\xea\x04\xba4\xb2"2\xc0z\xd5.\xf3\xa5F2\xc0\x15\xea\x7f\xb6\x9d\xaa0\xc0&\xaf+\xe49@3\xc0\xf0(<\xf4,\x103\xc0\x13\xbe\xab\xaaZ\xf62\xc0U_v}5I3\xc0\x9fS\xd7\xea\xac\xb20\xc00\xb26EZ\xc42\xc0\xdd\x88C\xd4\xd9\xe12\xc0A\xf6\xc1\x86{\x1a2\xc0>\xc7.\xe2p\x184\xc0N\x90\xe4\xd9\x92\x7f3\xc0S\xbd\x1f\xd2X\xc02\xc0\xdaX<g.#3\xc0\xa2\x16\xaa,\xdd\xea0\xc0\xa7I\xf6\xf5:\xfb1\xc0n j\x9f\x1b 2\xc0`C\xe0Z)43\xc0\n2\x84#3D3\xc0RK\xf4O\xdb\xe83\xc0/\xebZ00\x1b2\xc0\xa7\xc3C\xf7\xa8!3\xc0\xd7\x88\xe9\xf9\xef 3\xc0PC<\xa2\xa6\x112\xc0\x18Q\xa2\x8d\x81}3\xc0=\x16\xadeA\xea2\xc0\xfd\xe2\xbb\x04IN3\xc0\x87D\x8ewe\xdc3\xc0%^m\xb8\'\xf03\xc0\xa9ir^\x10\x993\xc01\xda\x8e\xb0\xda\xe13\xc0\xa0E\x83\xab\xfe\xf13\xc05\\\xd3\xdfq\xfe2\xc0\xba>v\xf9\xbd\x943\xc0\xba\xfa.I&"2\xc0Z\x17q\x84m`2\xc0\x84AjR\xfe23\xc07Z\x94\x14\x9f\x182\xc0\x16\xde\xc7S\x8fG3\xc0c\xe7\x8aR:\xe83\xc0\xb5\xc4\xd0\xfb\xbf(2\xc0p(\x81V\x02\xe23\xc0\xa4D\x1b\xed\x15$4\xc0\xb9\xad\xee\xfe\xbb?3\xc0\xd2\x9fT\x1a\xbcv3\xc0P\x9f\xd6\x80\xd4$2\xc0\xc6\xe5*p\x91J3\xc0\x86\xb2\x17\x199\x832\xc0`\x85}w{\xdf3\xc0%\xf4\x18x\x96M2\xc0\x05\x02\x02\xac\xc5M4\xc0\x85,\x87\x91\xa7\xf63\xc0T_O\x908X3\xc0\x113\xeac{\xe03\xc0RJM#\x0312\xc0\xcdn\xd2\x01X&1\xc0m\xb1\x13\x14E\x832\xc0\xbf\x0e\x1b\x87\xde%3\xc0\xb3J{&\x99\xe83\xc0P\x05\xc7s,\x044\xc0t\xc41\xb0\xf1T3\xc0\xe1\x05!t}\xf63\xc0dk"h\xf1\x882\xc0\x14\x00\x9a\xdcq\xb30\xc0\xebCd\xd1Y\xeb3\xc0G\x05\xf4\xa8\x0f\x074\xc0\xf70\xd5\xb5\xbe\x1a4\xc0\x831\xba\xb6\x93\x060\xc0\xcd\x90\x81\xad\x96T/\xc0~?[\xb0\xdch1\xc0\x10\x92\xc5\xe1\xfdG3\xc0\xf8\xb0\xfd\xad\xd7\x163\xc0y\xfc\xdd<\x84%4\xc0\xa6\x03\xbb|,\x840\xc0\xa7E\xd7QL\x0e4\xc0\x02z\xca[Q\x0e3\xc0\xeb\x9f\x07Q\xb2,3\xc0,\xa9\xb1\xae/O3\xc0\x7f\x97\xb4\x06\x1f\xf92\xc0\x07\xda\xc5\x051P4\xc0\x8a\x91\x16\x19QW3\xc0E\xf7\xb5\x19\xc8^4\xc0\xc0\x81\x15\'"Z3\xc0\xa0\x85\x9fA\xda\x183\xc0\xc5G\x8bO\x12c4\xc0|\x94\xbcG\xc3r/\xc0\x9f\x97\x00\x83B43\xc0\xb6\xf9f?E\x063\xc0\x1d\x026\xb0d\x1d3\xc0\xcd\x88\xdc\xe8\xd1p4\xc0tf\xb7<\x01G2\xc0\xd2~\x95kwQ2\xc0\xd2\x9e\xabi\xe4O/\xc0\xc2R\xd6\x11\xeee/\xc0Z\xf2M(\xf7H2\xc0\xf0L\xe0\x9c\x9eZ3\xc0\x17gNGu\x893\xc0v\xc4\x17\xbf\xe0\x952\xc0Wk=\xccaF3\xc0\xde\xdc\xed\xe4\xc9a3\xc0\x05;VV\x84N2\xc0\xbfg\x16\\\xa0>3\xc0\xfe\x19\xcb\xe6\xbf\x85/\xc0\xcd\xc8Y\x1d\x9d\t4\xc0_\xaf\xb4\xa2(%3\xc0,N#\x9ay\xa53\xc0}\xc8\xcf\xa5=g3\xc0\x8c\xf9\xec\xfej\xc54\xc0b\x8d\xaf\x9e1:0\xc0>p\xc9\x15\xb6z3\xc00\xf4\x97\xf3T\x9a3\xc0\xc6!7\xf0{\x103\xc0\xa8\xca\xd9\x8aO\x853\xc0\x98\xc9P\t\xe7W1\xc0\xd9\xf5#\xae\x94\xb22\xc03\xd6\xa4\x8f\x9e\xf12\xc0\xdc\xd2\xfa4.93\xc0\x98\xf2~\xe2`\xe62\xc0C\xdb\x9ap\xb1\xb41\xc0R\xb5c\xe4\xc7\x074\xc0\xc0\x0c\x92\xf5\xb6\x1d3\xc0\t~\x1f\x01\xe3\xa24\xc0qe\xc5\xef\xfaA3\xc0O\x93\xb5%]S1\xc0\xb2\x87\xf9\xde\xf8\xf32\xc0\x01\xf4+\x80\xab\x1b3\xc0H\xd2\x18\xf4(]2\xc0\xe5\x00\xfcQ \xb13\xc0\xab\xf0\xc9\x94\x10\x9b1\xc0,\x85mD\xf1\x954\xc05\x9f\x96\n\xe9\x183\xc0\x11\xa0\xeemMI3\xc0\xe8\xb8e\x12\x14S3\xc0\x86\xbb\xd7\'R\xad3\xc0\xc5\xed\xb0\xfe\x8d^3\xc0m\xe6\xf5\x0c\x8eY2\xc06\x1a\xba\xa6\x00\xb11\xc0\xff\x86p\xdb\xb6H3\xc0\xb3ZF\x1b\x94\x070\xc09\xc9\xb3\xe3b71\xc0SW\x1aZ\xa083\xc0Qy\xa7\xb9\x0bl3\xc0\t\xbb*\x049y3\xc0\xd8\x97\x80\xbf\x1b/3\xc00\xe5\xfc\xc0\xbac4\xc0+b\x9d\xc7\x8f=3\xc0\x06:\xdb\xf5\x96d2\xc0P\x7f\xbex\x0f\xbd3\xc0*\xa4\x1d\xe9\x87\xf23\xc0\xbf>;WA\xaa3\xc0\xe8\x9b\xe6\x03\r\x193\xc0{\x9a\xac\xc1\x12\x1a0\xc0\x91,\xf7-\x0c\x9f3\xc0\x1c\x9bv\x86\xea\xe82\xc0\xf0,\x9aS\xd0\n4\xc0\x04\x17/\xcc\x83\xc62\xc0\xcd\xa0\x0c\xb0\x1a\xc51\xc0\xad\xf5;\xfaS`2\xc0\x1c\x93\xa1\x11\x8d\xd62\xc0$\xb7S\x15\xc082\xc0\x93\xe5\xd1\xd0e\xe22\xc0h\xf3\x1e"\xa6l2\xc0\x9a\xd8([P\xb33\xc0\xbdl\x9a1\xe2\xdb2\xc0\x9bV\xdb_D\xf82\xc0\xf7\x85\xdd\x11u~2\xc0?\x1b\xcaW\xca\xa23\xc0\xe8\xfdW(Z\xf02\xc0:\xb4\xb6 \xfb\xed3\xc0e\x80\x0b\x04\xbf24\xc0\\\xb3\xb2\xe7\xd3[4\xc0\x8d\xc3u\n\xe3@4\xc0D\x80\xd8>\xafI1\xc0,\x10I\x01"\x892\xc0\xb0\x04\xbf.F\x8e4\xc0e\xb0F\xf5&\xed3\xc0O/\xfe\xb7\xff\xe31\xc0\xd6~\xbe\xcc\xa1\xa13\xc0\xed\xf7\x1e\x93u\x9c3\xc0\xc2D@\x12\x96\xf72\xc0d\xff\xb5\x86+\x1e3\xc0a?\xef\xf2z\x0c3\xc0-l\xb8\xa6\x11%4\xc0\xb36U\x82\xcdo4\xc0ppi\xd3\xa5\x9a3\xc0&\xa3\xd3\xfa\xa3\x123\xc0\xdc\x7f\xeb\x08\x8dK4\xc0\t\x8b0\x8c\xa644\xc0\x9c\xc6\x98tdi3\xc0\t1\x17\xfd\x02\xea3\xc0C\xd7vn9\'2\xc06\xa4\xfc5[\xe92\xc0\x18\x01\xff\x05\x9a\x163\xc0\x12{\x95\xc3 \xef3\xc0\xed\xb0\xbc\xe7S\xe73\xc0\xcc\xc6\xe2f\xa8r3\xc0\x92\xe4%\xbd\r\x0e3\xc0\xff\xbbPs\xe7"3\xc0qg\xf6\xaa\nf4\xc0k\xec\xe8x\xa3r2\xc0\x84pG6Qa3\xc0\x9cv\xf7.u\xf93\xc0\x8e\x9d\xe2B\xbej3\xc0a\xd2\x98\x16\x9d\x9e2\xc0\xa4U{\x9c\xbaW3\xc0\'V\x88D\xbe44\xc0\x0e\xcf\xfb\xf58\x8f4\xc0C\x85\xfe6\x05u4\xc0\xeb\xaf\x03\x9a\xc8o4\xc0\xb4\xf67b\xdc\xef3\xc0\x12J`\x10\'a3\xc0\xfcIfY\xb9D3\xc0&X\x17u\xe9\x973\xc0\xf5\xeem\xde\x97\xfe3\xc0\x1b{E\xe20\xff1\xc0S\xb0\xa2\xbaB\xe63\xc0\xac\x16\x00\xc4\x04\xc83\xc0[\xce \x8e\xc7o4\xc0L\x08\xbfh(\xe03\xc0\x10\xc74\xc4\rT3\xc0O\xa2fe(\xf72\xc0ll\xd7\xaf\x99 2\xc0\xc0Rwz\xce\x923\xc0\x89s\x05\x89q\xbd3\xc0\xe1\xec@\x86\x0c\xb33\xc0\x84\xf8\x14\x9d\xb363\xc0\xc5\x117/\xf8\xeb3\xc0\xaeB\x01\xa1\xf0\x1c4\xc0\xfa&\x84t\xfd\xea2\xc0\xee\x94%\xbb\xdf\xc23\xc0\xae\x91\xed\x1e\x9d\xd23\xc0\x81\xa25k\xaf\x114\xc0\xe9\x0f8\x91\x9f\x0f3\xc0\x81L\xc8\xb8A\xd83\xc0\xeb\xbe!\xe6+\xe43\xc0\x13z]\xb7\xf1\xcc3\xc0\xad\x8f\x82\x0e8W3\xc0~\xc0dM\x92\x92\x03\xc0\x88.\x8c\x9dy\xdc3\xc0\x9e\\5\x03\x01\xdc2\xc0g\xfa\xfc\xbd\xf3\xfb3\xc0\xc9\xae\x14\xd3\xe5\xd23\xc0\xc7\xd6K\xa9\x1e52\xc0\xab\x8b\'\xbaB 2\xc0l\x0bi\xa8I\xec3\xc0\xf5K\x0c\x1f\x8b\xff3\xc0<\x10-\xf6\t\n4\xc0D+U\x12\x8a\x144\xc0`\x1a\xbd\x10N\xd22\xc0\x08\xef\xf7\xe7\xde\xf51\xc0_?\xa0\xc6N;4\xc0\xfb\x04\xeb\xee\xf8\x064\xc0 y\x8e\x8e?\x183\xc0\xdb<r\xb6h73\xc0tF\xd3Gd\x073\xc0h)\xf2\xb5\xa9*3\xc0\xa1\xa6\xf1\x0bD93\xc018\xd4\xce\x10\xe22\xc02n\xear\xc0\x054\xc0w\xd6[6\xea!4\xc0\x94\xf9(R\x86\xe03\xc0\xe1\xc9\xca\x9c\xd3\x083\xc0\xadE\xe7>E>3\xc0\xdc\xe4\xc6\xc1Z22\xc0q\xe5\xda\x86\xb5J3\xc0\xf9a\x8636\xe73\xc0~}Z\x02`k4\xc0\x0b(\xe5\xa0"\x153\xc0\xc3\xf1K\rM\x024\xc0\xac\xc8e\xfc\x98#4\xc0\x85\xc3\xe8\xc7I\xef0\xc0\xc0B\x9f\x15K\xea2\xc0\xbd\xe56\xca\xc0\x123\xc0\xa6V\xa2\x1dC/3\xc0X\xc6\xf3\xf29\n4\xc0{\xc6J\x95\xcf\xea3\xc0\xb1\x01!\x84j\x823\xc0\xf7R\\\xb7\x9ci4\xc0\xd6h\\\x97\x8dY3\xc0\xd3\x87\x83\xc1\xe5\x194\xc09\xcdP\xa1\xe8\x1f3\xc0\xb8\xbf\xba\xa0\xb0\xa12\xc0\x90uV\xcc\xe5\x8e4\xc0\x1b\x8a\x7f\xe8\xcb\x983\xc0\x9bR0\x82\xf0\xa20\xc0]\n[\x08\x08\'/\xc0;\xe9\x03\xda\xa1i3\xc0\x83\x98\xc6\xb4cI2\xc0\x89\xc7\x8c\xeb\xb3%4\xc0\xb4g{_)\xc73\xc0\xae\x00C\x17\xc1\x0e4\xc0a\xfas]\x00J4\xc0\x9d\xa6\xbf\xf1\xde63\xc0\xda\xe5\xd78R\xa81\xc0\x00b3\x1b\x17\t1\xc0\xc8,QW \xba1\xc0\x8c!\xc8\x90\x7f\xae2\xc0\x95\xd2\x98\xa9Wr3\xc0\xa0\x15\xf9\x05\x1b`3\xc042\xe8\xa6\x9d\x083\xc0\xe6\x8e\xafW{v3\xc0\x1e\x83\x03])X4\xc0\xd4-Kh\x93\xb83\xc0\xf5%f\x9aU\xe50\xc0\x94\xe5|\x92\xba\xaa3\xc0\xa8kXBg\xc82\xc0Q5Fi\xf0\x934\xc0\x9c\xb4\xcb^\xfd\x1f3\xc0\xa7\xa0\xf8\xb3\xfc]0\xc0\xe3C&~\x86\xa13\xc0\x1e\xe6=/\xac\x04-\xc04:\xb1\xee\xa9\xc82\xc0\xf2d\x9f\xe0%\xfc1\xc0\xb9CC\x14\xfdL3\xc08\xb9IP\xe1\x073\xc0\x90 [b\xf0\x923\xc0\x1a\x82\xf3\x1fMa3\xc07\xa8\xda\xec\x81\x164\xc0Oj\x97\x11\x02\xeb2\xc0Y2\x1ei&\x023\xc0\x94m@"\xd1\x843\xc0I\xc7\xe2x\xb5 4\xc0\xb7;\xf3C\x96\xd72\xc0\x9a\xd9\xf8a\'\xd6.\xc0\xd6\x0c0\xee\xf2P3\xc0(\x14[\xad\x05E4\xc0@\xbd\xc7\x9d\xca\x174\xc07\x98\xe0\x93\xc0B3\xc0\t\xe4Q \x88\x063\xc0\xc0\xd9"\xa3\x1f\xe10\xc0\xd4n|\x0fzI3\xc0MK>_\x1f\xab4\xc0\x7f\x05\xaf\xb4Az4\xc0\x17\xe8$A(\x193\xc0\x98J\xb4\xb9\xaa\x83/\xc0\xff\xde\x14\x80\x0b\xcf3\xc0H\xe3\xf4\xa3aZ2\xc0\xa9\xe91i\xed=3\xc0V\xa1\xcfKc\x162\xc0\x1e\x8e\xba\xf6\x10\x115\xc0\x95D\xd1\x04&\t4\xc0\xb3\x83z\xf8\xe6\xf22\xc0\xeak\xc0i,\x054\xc04\xb4 \x0f-\x155\xc0\xdf\xd4\x062\xe641\xc0\xfc\xf2\xbcp\xab\x8c3\xc0\xf8\x05\x98/\xe8f2\xc0\'\xfe\xe5!\x10 2\xc0w\x98\xc8\x10\xdf\x013\xc0\xfb ,\xa5\x00\x115\xc0\'V\xa0|\xed\x912\xc0\x1eFQ=\x8e\xe81\xc01\n\xfe;a\x8a2\xc0\xbf\x9c\x10\x8e+a3\xc0\rir\x97"\x143\xc0\tr!3\xfbd2\xc0\xeb\xbaT\xc0\xbd=2\xc0\xff\xe8\xa7\x10\xd4\x822\xc0\x92\xf2\xcf$\x1c\x155\xc0$\xbc\xf1\xf3\x08\xe13\xc0!\xfb\xc3\xdbJ/4\xc0\x16\xe0\x99P\xfc:2\xc0=\x06\x8aL\x06Q2\xc0\x1a\'\r\x9a\xe5h3\xc0\x89f\x83h\xbe=3\xc0"\x96PZ\xa1\xe73\xc0TI3b\x88\x99/\xc0\xbf\xcd\x19\xb0\x18\xff2\xc0m\xf48uHF2\xc0\x81\x1d"\xc3\x9el2\xc0\xa9c\x1e\xbe\x16|3\xc0\xfb\xbd*\xfd(82\xc0M\x81\xce\x06\xf0\xa81\xc0e\xa8\t\x1d\xaa\x922\xc0/\xd7\x01\xbc\x9c54\xc0\xe6\xdeF\x8a\xe4m3\xc0&\x1e\x84K\xba\xd71\xc0e\xbb\xb1:\x8c\xa04\xc0O\xd7;\xd7\x92\x994\xc0k\x1f\x8cx\xedx4\xc0\x99\x98U\\\xe5\xb1+\xc0\xacd\xc7j"<2\xc0\x14{\x7f8<\xfb2\xc0\xa6\x8e\xd1\x10\xf5D3\xc0-\xa12\xee>\xb42\xc0\x1f\xed\xeaY\x86\xf02\xc0\xdeF]\xd5O*-\xc0\xd5\x1dp\x06\xb2?3\xc0\x93c\xf1\x12yg3\xc06,\xb8\xd4\x10\xc7+\xc0\x8cD\nc\xfcm0\xc0\xc6\x9b\x16\xc5\xdd 3\xc0|w\x889tL3\xc0\x04b-P\xf8\x1b2\xc0\xf8\xa1\xe1\xc9r\x0e1\xc0w\x0ejw\xc3v0\xc0\x7f\x86\xd3\x94\xd4\x903\xc0#\x18k\x9d\xa7;2\xc0of\xf1\x02\xf50-\xc0\x80\'A\xb0K:2\xc0\x19\xe3AR\xa8\x91-\xc0#\x9b\xdf/\xe9{-\xc0e\x1cn\xcbK73\xc0?\x90\xdc\x0fK\xfc2\xc0\xb9\xcf\x88&\x06\xba2\xc03\xf9\x8dO3i-\xc08\xa5byY\xf42\xc0\xf5]\x10\xb1)n2\xc0\xf7\xf0\x14\xf7\x94(2\xc0\xc0\x82\x81t\x0821\xc0\xd7\xc95\xd9rE2\xc0\x12\xcb\x00\x8a\x9c\xa53\xc08\xd9\x92s\x9b\xb82\xc058G\xed\xdd\x8f4\xc0:\xde\xa3\x82\x84\xe62\xc0\xe3i(\x1b-J/\xc0k(28\x7fV/\xc0\xe3\xc5+}\x81h3\xc0{\xf2\x08\x91r\xb33\xc0\xbaAGUq?2\xc0\xf9\xf8SD\xa2\xd3-\xc0\x0e>96\xe1[3\xc0\x1e\x0f\x97\xd5\xe9\x183\xc0Jf\xfe\xc7Qv2\xc0\xad\x9f\xd2\xff\xf3V4\xc0\xc5\xf5\x06~\xe0r3\xc0\xde\xcf\xe6u\xc0\xf43\xc0\x1c~\x1b\xe4\xf8\x1e4\xc0\xa9\xe8+\x12\xed\xed0\xc0\xde\x1df&p\xe62\xc0\xe31)U]\x9d/\xc0\x7f\x90n\x1e\x97\x18/\xc0\xf4 \xc7\x1e\xa8C3\xc0\xfe\xb5S\x17\xe3\x882\xc0w\xedFEs\xe10\xc0\xc5\x05@\x01\xf8\x8c-\xc0(\xd0\xcb\xb4\x8c>3\xc0\x88(B{\x02\\3\xc0}\x8b\xd8\x98`\xd12\xc0=/\x98\xfbf\x83.\xc0d\x87\xf3\x1b`\x0c3\xc0\xd9i\xa7\xde\xbb\x164\xc0g^\xe3\x1a\xb0_4\xc0A\xb7\xe40\x18\xfe3\xc0\x97\xfa0~\xb4o/\xc0\xf5H!\xfcN_/\xc0\x06\x89\t\x1cC\xad0\xc0Y\x89\x80\xeb\xee\xff3\xc0\r\xbf\xfc\x0c\xef\x072\xc0w\'\x86\xa9L\x1e3\xc0}\xc6\x0bmHd3\xc0<\xcf\x08(193\xc0\xa4\x06\x16\xa1\'\x133\xc0\x9d\x11\xa7\xb8Ga2\xc0\xc57\xd6\xb9\xedE4\xc0\x90H:\x92\xfeM/\xc0\xc6\xccn\xadi\xef/\xc0\x1d\x83\xdc\xe8\xb6.2\xc0F\x9c\xd1( \xde1\xc0\xea\x8bO\xe4\'84\xc0c\xce\xf1\x8d%Y4\xc0n}\xc8-9Q1\xc0\xe4a!h]-3\xc0\xed\tK8N\x870\xc0Gmw\x12%\x9b2\xc0mN2U\xf8\xcb3\xc0z\xc1G\xb7\xc1\xd74\xc0Z- \xd5\x91J2\xc0\x023\x15m\xc6C2\xc0Z\xd6\xb3\xd2\\\xb34\xc0f\xeb\x96\x89\xce*1\xc0\xe5\x88=D\xb2\xd73\xc0_\x06j\xb0\xca\x952\xc0\x18\xe4\x05\x979\n2\xc0DW\xa9\xdfo\x011\xc07\xbc\x19[\xd0\xd6.\xc0\x8c\xcd\x9c\x07OS2\xc0\x9d\xad\x95\xcb\x91u3\xc0\x0c${\xe8]\xd90\xc0ek\x84\xd3\xed>0\xc0*\x90V\xdb\xe6\xb41\xc0f\x8a\xc1\x9e\xbe\x073\xc0\x1d|\xe2Q\xd0\xc52\xc0\x97]$\xcc\x8cM2\xc0s\x1b\x1f\xb0\x88\xea2\xc00\x0b\xefZ\x91\x13-\xc0\xc5\x9a\n\x14\t\xc33\xc0$q\x8aa\xd1U3\xc0B3\x05\xf8\xbc/2\xc0\xc3\xaf\xdb\x13!\xf52\xc0\x82%\xb5n1y+\xc04\x9c\x13\x93\xc2\xd33\xc0\x10ime]~2\xc0Z\xfd\x02d8/2\xc0\xf1D\xc5GN01\xc0\x95$\xeff\x96\xdc2\xc0\xe3\xf8a\xa30\xac1\xc0\x86\xb1\xd9\xbe%t4\xc0b\xffj\x98go2\xc0/\xafa\xabQ\x961\xc0\x14\x1a("\x04|4\xc0{\x80\xe7\xe6x\x802\xc0\x9b\xca\x0cA\xfc\xac4\xc0\xdb\xf9\xe0\xdb\xf8\x953\xc0\xb6\x82\x05N\xb6B2\xc08\xf6-e\x0b\xd12\xc0\x1c\xf6\xf9\xe3\xf733\xc0\xae\x98\x98\xaen\x994\xc0\x13\xc1\xd4\xbd\xc442\xc0\xdcV\x1cgg\xbe3\xc0\x0e\xaa\x98\xe2N\xdc2\xc0:\x05\xea\x08\xca\xec1\xc0\xd1\xb0[i0\x953\xc0\xc2u\xbf\xfd\x17\xf02\xc0\xdbi\xb7Z\xa6\xe02\xc00N\xb1}\xa6=2\xc0\x8e<t\xda\xb5\xb5/\xc0\x90\x1cJ\xc4~\xac4\xc0\xcbJ\xbc\x8d\x9d<2\xc0\x9d\x96\x166/\xf52\xc0Fop\xc3T\x8f3\xc0~M\xfejXX2\xc0\x11q\xbdt\x9eL2\xc0\x9b\xa0q\xaa+[2\xc0\xbd\x80\x15\xff"\x943\xc0\x1b\x9fP\xdf\x10\xad1\xc0\xb8\x8c9\xa2J\xff1\xc0=\t?\xd7\xf2%1\xc0e\x86\xe9\r\xa3\x002\xc0\x1d\xb1V]e\x172\xc0\x1a\xea\xc7\xe0\xc3\x1e-\xc0m\x8c\xab\x05\xb0\xd7-\xc071\xce\xd8\xfe",\xc0\x89\xa6\x03\xde\x0b]3\xc0I\xee\xd7Ql\xa21\xc0;\x9dz\x13\x80\xdb1\xc0'
p16
tp17
bg3
(g4
(I0
tp18
g6
tp19
Rp20
(I1
(I7192
tp21
g13
I00
S'\xdd\x1dT\xc7\xaezS@\xc3\xfa\x90\xd0\xb7\x83S@\x0b\xfd.\xccPrS@\x86w\x94\x0c\xc9wS@-\x00\xb9W\x9a}S@&\xee\xb2\xd2{\x7fS@E\x1c\xc2f\x14~S@\x19\x87\xbfc\xf8\xa4S@\x88\xad\x07\xc2\x9b\xa2S@\x8aO\x8eK\xbf\xaeS@f\x86n\x02p\x83S@i\x80p1\xe5\xa2S@\x9b\xbcO\x13\xd0\x84S@\no\x91+\x99\xb8S@z%\xaaE$\xb0S@\xaa96>\x17\xb0S@yg\xa5%\x91\x7fS@\xb7\xf2J? \xabS@\xcb\x81D\x0c\xaasS@\xd2A\x94%\xeb\xa9S@\xa7\xf1\xf6\xc4\xbe\xbbS@\xd9\xd2`\xf0\x88\xbfS@\xd1\xf7\xd1\xa3\\\xb0S@=\x174\xf8\x01pS@z\x82\xb7\xd6\xdd}S@\xbb\x10N\x80\xf8\xa5S@\xaf\xe2TX\xb3$T@9\xd5\xcfK \xbfS@\x91\x94\x8c\x8d\xf2\xaeS@\x10\xb1\x97\x03f\xa4S@\xd6t\xb8\xfe4\xa4S@h\x0c{\x18+\xcaS@A)\xa0+\x9b\x9bS@\x81\xa9z\xa9\x0b\x9fS@6>\x02.\xca\x82S@\x0cZ\x84\x02\x1a\x91S@\x80\x06r\xf3Q\xb3S@9\xf9\xb4\xe5$\xabS@\xaf\x13\x93(\x9b\xa5S@\xd5G<\x9b$\xb0S@\xaf.\x9fF\x0bpS@\x95\x06f\xeb\x88\x97S@\x80\xf6hg\xd1\xa0S@\x82v\xfeQ\rxS@,\x9c\xb3\x1e)\xbeS@\ni\x18\xfa xS@e\x08\x1d\xb0H\x82S@\x9bD#]\xac\xa6S@\xb7\xba/r\x03\xa8S@#\xea\xb3\xa0\xe9\xb0S@\x98\xe2\x1b\xa3\x03\xa5S@\xa6\x7f\x8c\xb1\x8c~S@j\xe7Z\xf1/\xb6S@\xa2sV\x16\xc3\x7fS@\xd3\x8a\x9c\xe9k~S@m\xc7\xdd\x82\x9f\x84S@\x17d\x0c\x94\xf8|S@\x9c\xbc\xf7\n\xa4~S@@=\xc5\xef?\xa7S@s\t\x9f\x01A\x81S@tU\x10p\x87\x99S@P;o\xed\xe7\xa9S@q4\xbd\x02}\x11T@\x9a\x8d&&\xf0oS@i\xb0\x15\xee\x18qS@+\xc1$Z\xd8\x9eS@\xe27\t\x1er\xb6S@\xf6\x05\x10\x1fV\x9cS@o\x06\x84x\xb5\xb3S@\xf0%\t\xf4"\xabS@P\x16\xec\xb7\xa0\xb8S@\xf8<%\xeb\xd8\xb8S@#b\xf0\xbdW\xb9S@~\x0b\xdct\x0e~S@\xf6^j:\x99\xaeS@\xdb\x1b\xfb\xd9\xe0\xa4S@\xa0\xcf \xcc\xbc\xaaS@\xe1\xe2\xe8\xba<|S@\xa6\x03\x9c\x1f\xac\xaaS@\x94S\xc6\xec\x9a\x98S@\xe6\xe2\x9e>flS@\x1c\x81K\xf0\xb9zS@Gs\x82xF\x9eS@,\xa4\xc0\xb1\xfd\x83S@^Qx\xd3\x12\xacS@HVf\x1aw\x96S@m\x03\xb9\xa8d\xacS@\x8b\x9a6o\xd3oS@\xbf\xd9tS\xc9\xa5S@\xd0\xfe\xf2$\x7f\x86S@\xf0\xe5\xb5^T\x9fS@F\x95d\xe5\xbb\x82S@U\x10\x9c\xf6\x13\xb6S@\xe5\x92\xe0a-\x9fS@\x8e\x00If\xb7\x80S@\xedH5\xf1\xda\xb3S@\x92N\xe5\x9am\x83S@sp\xaa\xd6f$T@va\x84k\x92\xb3S@\xb0q\xbac\x98\xa8S@\xef\xc0\x83;\x1d\xdeS@5/\x080\x8f\x92S@\xeeu\xfb\xc4H\x12T@\xf4_s\xf8\xc5\xb8S@\xeb\xb3\x03\xe9\x10\xd9S@\xd8\x96_\x06\x9c~S@\x1e\xe3\xf1+\x92\x83S@\x83\n\x9e/x\x98S@;\xc4\x97\x88\xc9\xb0S@\xac\xbasi\xe4\xa8S@\xa7(\xe6\xdd\xae\xa8S@\xf9\xb6B~\x19tS@_R/\x0c\x94zS@\x01\x08a\x0fLyS@\xa4A\x8d\x8c\xb4}S@j\xc0D\x10|\xa2S@\xd58\x0cb\xce|S@\x84\xe1}\xce\xf4\xabS@\x845I\xb3\xa8}S@\x9db\x1aW!\x7fS@:\x0e\x97\xeaR\x83S@\x14\x92\x96ZA\x9eS@g,\xa6\x80\x86\x9dS@\x00\n\xffV\xa0\xaaS@<\xe3\xf3\xdaQ\xa4S@\xbe\xc5\x9e=\x8d\xa3S@\x06\xc4\xf0\\\xb0\xc5S@\xe2\xf8\x0c(\x9a\xa4S@\x1b\xbdB\x9c\x92\xa4S@\x9b\xe3\x13\xed\xc0!T@\xe5\xf6;/\xff{S@\xeb\xf7z\xae\xba\xbcS@\xfd< Z\x91\xd9S@\xa3\xde\xfd\xd7\xcd\xcfS@\\\x8aZV\x0e\xb9S@\xc2\x80\x87\xc9N\xabS@\xe5\xe4\xbb\xec\xf1\xa3S@$\xdaL\xe1BtS@S\xc0+\xd3*\xb8S@Q\x1du\x1f\xfcwS@rP$#\x18\x03T@p\x7f\xf7|\x1d\x80S@\x88\xb0\x1c\x98t\xa2S@E\xcc\xb4\x10\xb7\xcbS@d>,\x08\x9f\xa3S@\xdf\x85!\xb5Z\x8fS@u[t\x8f(\x84S@\xee\xe6\x8aYh\xaaS@\x1fr\xca#\xa8\xa9S@b\xdb\x83\xd8)\xd9S@\x0f\x9c[Bl\xa1S@\xd7\xcca\xa0+\xb4S@\xf6\x8b\xfb\xf6\x8a\x93S@\xf11\xd65\xd6{S@\xae\x1a<\x0c\x9d\xcaS@\xa0\x10\xb1Y\x0c\xa9S@@\xb6\xe3&\x9foS@\xef\xcf\xcd3\xa4\x81S@+\xa9\x93J\x8e\x83S@\x8b\xccQ\xb6\xc7\x81S@\xbb\x87\x95\xdb\xca\x9bS@[yi\xf6\xc5\xd9S@k\x00(\xb4\xc5wS@\x99\xe8D\n\x86pS@\x1fTu"\xc4pS@\x1dH\xb5\xf0\x82\xb2S@\xa1?\xc5a#\x9cS@Q\x13\xff\xc6\xd8\xb0S@\xe9;\x9f\xef\xa1\xb3S@;\x06\xa6\x9f\xe9\xb4S@_\xdfI\x15\xce\xc5S@\xda\xaa\xcaiJ\x8cS@\xca\xbc\xf1MH\xe0S@\x87\xc8\xc2\x83\x1a\xa7S@y\xeb\x98"k\x1eT@+\x0c/ \xa2\xb1S@\x02\xa6i\xfc\x82\x88S@\xf5iA\xc7?\xb1S@\xe5\x04\xce\x80\x87\xa3S@\x01KD\xbb\xb9\x94S@\xb7%\xc2 \x99\x9dS@\x1e\xaaB\x83\x93\x7fS@\x0b6\x90R\xce~S@J\xe1$\x01n\x9cS@\x17\x92Y\xf1\xa7\xacS@L8\xd6]t$T@D\x85\xe2\xf4-\x83S@P\xff\x92|>\xb6S@?0\xe1\x83\x1a\xb9S@\x9aK\xd8\x04\xaa\xb6S@{\x10d\x9b\x04~S@7+\x00 \xca\xacS@\xd3\xb3\xd5\xd0\xfb\x83S@\xb2\x80qf\x7f\x9fS@\x93OGq\xd5\xb3S@\xd6]\x8b\xca\xdb\x93S@\xc3\xd2\x98\x00m\x9dS@|N\xce\xcd\x83\xa9S@u\x10\x9fh\xd0\xddS@o[~L\xd4oS@\xcb\n\xa5u\x86\xaeS@\xe3\xccN\x16\xab\xb7S@\xeb\x02W/\xed\xb7S@Q\xfb\xc7$\xaf\x9eS@\xc7AGOJ\xa8S@\xfa\x7fOW\x0b\xbdS@n\xfb\xbf\xd7{\xceS@Gt\xa9\x80\xf3\xbaS@\xc1\x837ES\xafS@uF\x10\x96A\x83S@\xa9&\xd5|\x92\x80S@\xb8\x16\x005\xf1\xa8S@T\x15F\xc3\x80\x7fS@\xfeP/9\xf9\x82S@\xd4\x0b\xc6\xc9\x8d\x82S@-\x12\x9dLh\x7fS@\x07\xf8\xbfD\x9c\x8cS@\xa3\xb3kdz~S@5\x0e\xe1\x1cG}S@?\x11\x05\x08\xd0\x1eT@\x9b\x87\x877l\x86S@\xd8|\xcc\x11\xd5\xabS@C\x0c\x85Y.\xb3S@7\xf7\xd0\xc7\x8f\x05T@^\xabB\x9e/1T@\xe9r\xc8\r\xe4\xa6S@5\xf4m\x80\xca\x96S@\x18qu10\xa5S@\x81\xc0\xf0\xc7p\x83S@\x7fAJ\xed\xe3\xa7S@JR\xbe&\xa6\x86S@\xaeUc\xed\x11\xb2S@\xb5\xa3\x95\x01\x1b\x9dS@\xe3\xd47\xbb\x1e~S@\xae\x14\xd6\x89|zS@\xfd\xebR\xc51\x99S@\tS>\xe2\x9d\xc8S@\x8f9|\xc7b\xc9S@\xf7\xac?\xcb\xe7\xd9S@\x07>\xdf\xa64yS@\xcfq\x9d\xd9*\xbbS@\xb2\xf3\x9a\x1f\x17\xbbS@\x16\xa1\x96\xb4Q\x9dS@\xcc)ug\xae\x9dS@\x11;\x1b\xff>pS@\x1e\x98\xdf!\xe3\xbfS@6A\xcc\x05\xf8\xbcS@0\x913\xc2\x1e\xb0S@\xd7\x1e\xc6+\xac\xb8S@ojqk\xec{S@N\xcd\xccQ\x1b\xbeS@(\x97b\xd2K\x86S@L\x83^2\xf0\xb8S@\xfb\xecy&\xe1\x83S@RA \xdc\\|S@\xb1\xcd\x07\x85\xa2\x01T@\x18\xd3\xc9\x01\xea\xadS@\x02\x04\t,\xb8\xa0S@\xce\x03(a\xfb~S@\xa9*\xdd\xd1\x9f\xb0S@\x03\x15;9\xc0\xa0S@\x1b\xa0Z\x90\x94\x81S@\x8c\xed\xb4\xd5\xf0\x90S@\x1f?\xe0\x87\x03\x91S@#\x1e;\xfa\x7fqS@f\x9d\x03\xc0>\x84S@\x13\x95z>\xd5{S@g\xe0\xa2\x1c\x1b\xc9S@_\x0b/\xc5\xf6\x91S@\xb3\xdc\xa3;\xdc\xa8S@CS\xfc\xa3Y\xaeS@\x8ai\xec\xdf\xe6\x8cS@&\x9d\xa3\n\xaa\x89S@z9~\xc0iwS@\x80\xbe\x1a\xba{\xa2S@\xea\xa3\xa6,\x1e\xcbS@C\xc9k\xd1\xcc\x9dS@\xb5C\x93)\xb1zS@\x12\t\xf7\x96\x84\xa3S@7\xef\x19W\xac\xa6S@e\x1b\xba\x1c\xb6\xadS@\xa2\x9f]\x93&\x9eS@\\|t\xdb^zS@\xbb\x96_r\xd9\x9fS@\xaex\xb4\x7f\xd2\x9bS@\xef\x88\x9b|\xb5\xafS@\x1d2\xee\xd0\xef\xaeS@\x9c\x19\xbf\xa0\x13\xa4S@\x88\x87I;\xbe\xa4S@\x07O[2\xd7\xa2S@A\xc1i\x027\xa5S@\xc5r\x80_o\xceS@\xc5\xe3\xa8\xe1\x14\x84S@?\xfa\xcb\x84<zS@\xef<D]\x1e\xa2S@-\x9fJd\xe0\xacS@!$\x00=\xfb\x86S@L\xf3\'\x8e$|S@\xfd\xe6\xc6=\x91\xb0S@\xd4\xad\x0b\xb6OpS@\xbb\xf1\xd1#\xf4\x83S@O\x86Q\xa5\x02\xbdS@\xcdg\xbd0\xc7\x97S@2\xfc}K\xd4\xa9S@R7\x8c\x1ch\x9dS@\x905\xa4\xe3Z\xc9S@\x9ak\xdb\xe7!\x86S@\xd3,\xfct\xe4\x9eS@)\x1b\xbc\xa5\x94\x9dS@\x80\x94\xf6\x9b\xf6\x8cS@8ns\xba\xda\xcaS@@\xddm\xa9S\x9dS@\'_Jz[\x97S@\xc12\xc6\xe53\xa8S@\x18:\xb33\x1c\x92S@\xcfLp,3|S@\xeb\xb3TL\x03\x82S@]T\x10\x89qwS@\xd743\x8f\xcf\x8bS@\rN\xc1g\x8b\x9bS@G\x96\xaa\xa6\xb3\x81S@\x83\r\xdd\xacQ\xd7S@a\xdb\n\xe3\xfe~S@l\x15f\xffxzS@J[\xc4\x9dv\x84S@\xc8\xaa\x87\xe3\x00\xb5S@\xc2\xef2\xf6\xd0\x9dS@t\xeb{_\xda\x90S@\xbe\xf6\xaeH\x99\xbdS@.\x1d\xc2)\xaa\xaaS@\xf7\xe6\x9d\n\x9eyS@N[\xbf\x9ck\xd4S@(\xf9\x05\xb5\xec|S@%\xc1\x1bon\x9dS@\xf0\xfc\xe4p\xca\xb9S@\xb9\x8d\x8d\xe2g\xb1S@\xed&\xd9\xfbe\xa4S@\xdf$\x94\x9f8~S@\x12\x9f\xdc\x0c\x83\x9bS@\xfc\x0e\x8bG\x9b\x99S@\xb9g\x8bPk\x98S@\xb1\xbfe \x81\x9dS@D\x8c\x83\x1a\x87\x81S@\xbf4\xa4?\xb0~S@\xf0\xf3C\xca\'#T@\xca\xce\xb7\xc8#\xa5S@7W~\xb5\x96zS@3!\x10\xe7\xa5\xa7S@\x02\x89uuE\xa6S@\xda\xa9\x8es\xb2\xb3S@x\xa8\xda?\x0f\xa2S@\xb5Be\x928\xbdS@/\xd3\xa2!&\xbbS@\xc3\xbe\xeb\xad\xc8\x7fS@O-\xdb\x86\xa6\x84S@})\x01);\xaaS@|8[\x17\x8b\x98S@\xa9zcx\xe5\xabS@\xfcW\xcb\xe6\x0b|S@\x9aIh\xb5\xa8\xa7S@\xa9\xd8\x80\xe4\xe7|S@\x94=bM\x98\xbdS@}\x94\x8c\xba\xc4\x9cS@\x93\x8a\xfb\x9f^}S@B\x88\x80\xf6#\xadS@W\xc7\r\x17\xe2\xd3S@w\xf8\x12&I\xc6S@\x1e\xd7#\xed\xa6\x90S@:\x1f\xcf\x8c\xf4\xc9S@G\xb2C\xd9\xc2\xacS@\x84\x15\x04\xa2;\xb6S@\xf9GL\xca\xcd\x9cS@\xa4\xec\xf0\x9c\xef\xaeS@\xf2\xc7\x9a\x8f\nyS@\x07\x10\x0b\x02\xe4\xb1S@,\r\xc8\xcd\xce\xa0S@#\xa8\x86w`\xb1S@\xdc(9\x9c5\xaaS@\x0f\xea34\xa9\x99S@{\xdcM\xdbc\xacS@bp\x98rB\xb7S@\xcf\xa0;\x06\xf6\xd4S@\xf6\x1ay\xa3\xe5{S@\xe7\xf1\x13\x98\xad\xb8S@\x99XA&\x0c\xa5S@\xbf\x9c\xbc\xb7g\xb6S@]\xb0\xf4\xf1\xea\xb4S@bgE\xa2\x1c\xafS@\xf5T\x18?\xdb:T@\xe1h2Pj~S@\xff\xda\\ \xbejS@pkd5\xdbzS@`\xe8;\xe3r\xacS@/2\x8d\x81\xe0\xb5S@\xa8\xaf\x0bJ~\xc6S@\xd9\xecC\x92e\xc1S@\x16\xcd\x05\x00\xc2\xc7S@\xa6\xbf\x9f\xec\xb1\x9fS@\xee\xe5\xeb\xfc\xef\xa2S@\x1fS\xa4<c\x87S@L\xf6+\xed\x0e\x9bS@UUn\xf3D\xa3S@\x89\xc6\xb2`\x8c\xaaS@\x17\xd2%\xd5\xb7\x80S@[A)\x7f\x91|S@\\;\n\xf4\xf9\xb8S@\x08?\xde\x99>\xb6S@\x11\xc7#\xe8\xb4\x90S@\xd9I\xeb\x97\xe5\xbaS@^5\'*\xc7\xb6S@F&\x91\x13\xfd\xbfS@\x03\xd5\x96[j|S@\x0e)\xe7_\x9f\x87S@G"K\xd5\xcf\x80S@\xef\xab\x9f\x1br\xa5S@G/4\xd6j\xc7S@D\xe4\xdb\xab*\x88S@1\xd3\xb8\x07\xc6|S@\x1d#\xcd\x8d\x84\x84S@IP\xac\x97tzS@h\x9f\x0eC\xed|S@$\xa8~\xc3\xc1\xb2S@_\x9e\xa4_\xdc\xbaS@\x9a\xfd\xd7\x15E\xafS@\xe3T\x95\n[-T@:}\xd61\xe7\xafS@l\xd7,T\x17zS@\x815\n,\'\xa6S@\t\xb4s\xd2\xe4\xd2S@\xd9\xd9r|\x80\xceS@\xd403\x86\xcf\x9eS@\xd6y&#\xe0\x7fS@C1\x1b\r\xd4\xd5S@\xdf\xb76<n\xa8S@\xcee[\x1b+\x97S@q\xf1\xd8<\x08\xadS@\x03)\x08\xf5\xf8\xadS@\xa57\x89q)\x7fS@\xc7\x1b;"b\x87S@a\x0b\x86 \x1d\x83S@_\x93\xe5\x1f\xcc\xd5S@\x86+\xa3\xb0\xc6\x81S@\xbc\xcc/\x99\x92\x87S@g\xf8\x0c\xd3%}S@\xc8\xe0R\xb4\x1b\x8cS@\x129H\x99K\xd8S@\xd0\x9d\xdf\xff\xf1uS@\xce\n\xa4#F\xa8S@\xd0\x03\xe7<\x93\x86S@\x03\t\x83\x1b\xcf\x90S@[!\xb5\xee\xc7\xc6S@&(h\x11\xc1\x9fS@\xfc\xe8\xc0\x18\x1f}S@\xa3f4\xc6\x07{S@\xc3\x82\x9e\xa7\xcc\xb0S@\xe0H\xaf\xda\xe3xS@<y\xe6\x8e\xbczS@\xfc\x89\xf1\xc9:\xb0S@\xdfE\xcb\xe5\xd2\xd5S@\x8e\xf0^\xd84\xacS@\xc6\xef9Y<\xaeS@X\x85\xe6f\x99\xb4S@\xcb$\x8d\xf4\xdb\x87S@\xb0\xa4w\xa6Q\x7fS@\xc2\xf6dr3\x7fS@"=\xd5\x90\x9d\xbaS@\xfb-\xdc\xe4j{S@\x8fR\xaaWe\x80S@\xaf]R\xaa\x01\xa3S@V\xd2+W_\xa6S@l\x07\xcf\x80\x8d|S@\xd7\xa7d\x8bO\x8fS@\xf54\xb4\x9b \xa8S@h\x13\xf7\xb5\x93\xb0S@\xa9\x91\xffQbuS@L\xa4\xb8Z\xa4\x9cS@Cx\x92\xd5\x8f\x83S@\x85\xdf\xb8\xae2\x04T@{\x99\x92-\x84\xafS@\xb2\xaf\xab\xe3)}S@\xe5\x92N\x91\xdazS@\x05\xc0\x1d\x16$zS@;\xc8\xe6\x14W\xd6S@w\xf86ba\xacS@\xdf\xce\x11\xcb"\xb0S@|"KpX\xacS@\xbf\xcc\xcdR\x83#T@Cl\x04Yf\x8fS@W\xa1\x89\x99\x05\xabS@=\x86d+\x10\xa9S@;I\xe8+\x7f\xacS@\x90\x05\xb2P\xe3\xb6S@\x87\xf3\x04\\\x0f\xd5S@\x86Uk\x0c\xd3yS@\xf70\x8a\xf2\xad\xa6S@\xecx\x90\xd8\xae>T@\xc5!\xcb\xf2{\x93S@\ti@\'\xe2|S@!\x0fD\xc5F\x88S@\xd2d\xdb!\xb3\xa9S@,YTU\xcf\x80S@\x16i\x8d\x19M\x9cS@v\xc4\xd2hj\x9eS@\xb8D\x08?\x03\xcfS@\xc7\x89\xa0\xa6\xdf\x9eS@L\x98(\x1e$|S@\x15\x08\xc1|\x1d\xb6S@\x1c\xeb,\x18r\xa4S@!\xb1\x88k[\xb7S@~\xbc\n\xef\x0e\xb0S@\x9e\xe5hC\xc4\xb6S@\xf4{\xfc.*\xbbS@\x06#(\x8b:\x97S@\x96\xfd)\xa5\xcb\xa4S@\xb1^OMV\xc7S@\x02\x14b[\xa5\xb1S@\x8d-\xedP\xfe\xa4S@\t\xd6 :\xf9\xa5S@\xe3J\xf9\xb7\xc9\xa7S@\xa4\x18\x1e\x90\x8c\xaaS@\x00\x96\xa0 \xb5|S@.GI\x14w\xccS@\x1a\xf2\xc2\x96]\xa8S@\x02\x18\x9em\xbd\xadS@\x99\xcd5\x8c\x97\xc7S@<\x12\xf8>d\xa9S@\xb4\x80\x1b:\x9c\xd7S@\x92X\x18X\xa7\x83S@\xd4\xda\xed\xe6\xb2\x83S@\'\x9b/7)\x8cS@\xbdg\xb5\xba+\xb5S@8i\xc1\x040\x93S@n\xd8\xc5F\xe3\xbaS@\xc1\x8b-\x06\xd1\x85S@\xdd\xcc\xfd`^\xb2S@\x1b\xad\xa8\xaf\x92\xafS@\x0b~\xcb\xbc"\xa4S@Y\xf8r\xe4\x0e\xa2S@}MtY\x04\xbfS@S\x95\x1d\xc1\xe9tS@\xfc\xf5\x19D\x82\x9dS@\xd9\x96h\xd6\xe3|S@2\x13M0X\x92S@\x9b\x12\x8f*izS@\xa6\x86\xaaq\x00\xa7S@\xcd*\xb4k5\x8aS@\xa1W\x90\xd8\xe9zS@R\x1c\x9b\xff2\x81S@\xc0\x0e\xd9\x94q\xb8S@\xd1&\xdd\xe4.|S@\xd4\x83;\xa6\xe8\x7fS@\xf9\x18R\xa4\x83\x8bS@\x02\xeeF\xd3E\x97S@,\xd7\x17\x8d\xd5\xafS@\xaa\xe1\x8c\x98\xf5\xc5S@^\x8c\x10\x83AxS@\x1f=\xaem\xfe\x9bS@\xba\x9d@k\xf8\xa1S@q1\xf6FG\xa3S@"\xc9\xa9\xf7\x87\xd3S@bW\xb4rfsS@M~\xe9K1\xa2S@\xd8\x8d`#\x06\xd1S@\xf2j{\xf5-\x7fS@\x8b\x07\x83\x8ay\x94S@\xd6\n\xe8M\xae\xedS@\x99D\xe9Z\x96\xa7S@\xceY\x03\xd4\x05\xcaS@\x1b\rq\t|\x84S@\x92\xa6\xd5)\xc0\xc7S@Q\xd7[.\x14\x7fS@\x88~\x91\x84,\xa1S@!6S\\\xa6\x81S@\xdfk\xd0\x00\x95\x8eS@O\xfe\xe32(\xd8S@d\xb7\xb0\xf9t\x9aS@\x9b\xd6TSh\xbcS@\xfb#Ae\x13\x88S@\xee\x95hG\xb9\x9aS@<\x13\xe5\x9d!\x9bS@\xe8^\x8d\xdf\x93|S@\xff%\x1c\x9c\rqS@} \xa1\xb73\x80S@\xce\xff\xf2\xc3}\x9eS@\xd0\x11\x0f\x9b)\x85S@\xec\xc1\xc1\xc9\xc4|S@85\xb5:\x0b{S@?a\x85\xa3\xea\xd2S@p\xdb\x87`\xb7\x83S@\xe3?\xba\x82\x055T@\x92i\x146\x14\xbbS@\x94\xa5kJ\\\x9aS@\x14\xa2s\x8b\x80\xc6S@s\xdd\x16\x8d\xd0\x85S@\xb4\x08\xb3<\x16\xfdS@\xe2\x8e\x04A\x16\xb8S@4j\xf2L\x9f\xb4S@\x04\x16\xfc@\xd7\xc4S@N\xd6\xac\xd6\x94yS@\x18\xa7UpV\xcfS@\x96\xc4\x04h\x01\x1fT@\xa5\xd0\xaaT\x95\xcdS@\xcaA\x80\xa7\xad\x96S@\x8c\x84\x8b\xd5\x7fpS@\xc4\xc3\x98\xea\xec$T@+n\xb5!\x85\x9dS@\t\xcf7\x06D\x8dS@\xfc\x9fU\xaf\x97\xacS@db\xcc\xde\x94\xd6S@\xde1\x127\x89\x87S@P\xc1\x97\x84\xcb|S@\x15\xa5\x1a\xe9\xe0\xa2S@\xdd\xa1\xc5eF\xd2S@k){\xe7C\x89S@\x8bn04\xc3\xa8S@s\xb0c\x96\xc3\xd8S@T\xe5\x04\xe1\x80\xceS@\x1a\xdf\x9c\xffH\x9cS@\x93}\x0cv\x1e!T@\xe1\x1d=v\x01\x9dS@\xe4\xc8-f$\xe9S@\xd4\x08\xb6\xdc\x00\xbeS@\xe7\x15\xa1\x8b\xe0\xaeS@S\xa0\xd8yK\x83S@\rH^\xbe\xe3\x91S@OY\x0e\xa5Q\xd9S@~\xf30\xd7\xa7\xbcS@\xfb~%\xb3lxS@\r\x17\xda\xc2/\xb6S@\xcb7\x12_\x8azS@\xb5(\xcd#\x9e\x91S@kj\x19\xee\xbc\x11T@\x859_ou\x99S@\xc4\x14\xe3\xfaD"T@\x01\xb2\x1bP\xac\x1dT@\x860\x8c)0\x96S@\xcc\x16X^{\xc9S@_\'\x8a\xd8\x01\x85S@X3\xf6,J\xd8S@/\x1eX\x90\xc1\xa3S@N\x08\x11\xb9\xff\xa6S@\x84|\xd55\xd4\x7fS@y\x85\xd7P\xda\xd0S@\xb8i\x07\x80$\x9bS@\xd9t\xa4\x0f\xf0\xb5S@\x8d\x9e\x15]\x93\xa4S@\xa6hc&\xe2\xd6S@\xb55\xef\x82F\x99S@A\xbf\xa5\x9a\xec\xc8S@1Qd\x8e\xed\xa4S@\xe3\xb8\x8a\xb4\x80\xa7S@\x99\x88\x94\x91\xf8\xa6S@\xf6\x9f\x9a!\xdd\xc9S@i\x93OP<\xd2S@\x93\x12\xfcA\xd2\xb0S@\xd9\xadr7\x0c\x87S@\xae\xaf\xa8\xf9b~S@\xf7\xa4\x97n\x11\xacS@\x8d\x0c\xa5\x9e\x11{S@\xb3c\xceRL\xf4S@m\xf8mJxxS@\x8cm\xb4\xb9n\xb6S@\x05\xda\xa1\xc0\xb3\xabS@\xeb\x7f\xd0\xf6\xcawS@(+E\xa4m\x9dS@\xb3FnS\xab\xa6S@\x10\x08\xc4\x12\xce\xb8S@P\x8c_\x0b\r\xa0S@\xff5\x8a\xac\x8d\x93S@\xf2\x0b\xc7/\xd3|S@\x1bL\xe6\xed\xe1}S@\x8a|\x868>\xd8S@4\xa2\x8c\x0f\xe2\xaaS@\x8f\xcf\xd5v\xf7\x83S@nl{\xa5q\xabS@\xa6\x06\xdc@\x0f\xaeS@\xad\x18\xc8\xa1\t\x99S@Jp\xa3\x0f\xab\x90S@\xd3\x81L\x8b\xa3\x14T@\xd0\x10\x9f}\x9b\x90S@9\xfbI\xcdc\xafS@\xedr;d\xa7\xafS@\x07\xee\\*\xd6\xb4S@\xa8\x80"\n\xba\xd2S@s\xc5\x83\x1f\xfd\xabS@B\xa20*\x16\x83S@\xb1;\xfc\xa0K\x9dS@(~\xf5\xc6\x85\x9dS@\xa5\n~T6\xafS@\xa7\xcd;\xdc\x87\xdaS@C\xf8:E\x97\x9bS@\xe6\x8ac\x81A\xa9S@Q\x02\xb4\x15\x03\xd4S@\xf3C\xbc\xa8\x98zS@l\xd1\x8b\xda\x96\xa2S@\xe2Wg\xe6!\xacS@=u\\\xe2\xa9\x14T@\x86*W\xa2\x93zS@56\x1f>\xf8\xa5S@\xb6D\xe6\x86/\xa8S@\x07$\tb\xfb\xabS@\x80\x89z=\x0f\xb3S@\xb1G\x9f\'o\x83S@\xa7"{RQ\xaaS@\xf2\xec\xfcP\xaf\xaeS@\xd3\xc0E\x02\x06\xfcS@"r\xb8;\xfa\xacS@\x1f*\t)\xce2T@tz\xb4\xdf\x15-T@jG\xa4\xa4s\x80S@Z\xd4I\xd8\xaf\x88S@\xf3\xd5>\xa1\xb1\xb5S@J\xab\xf2\x07\x03\xafS@\xd8\xa4\x9dY\x88\xa8S@H\x81\xefJ?\xbfS@\x83\x84\x81\xcbz\xa4S@5\x88\xfeis\xa3S@\x81\x0c\xa5\xca;wS@\x10\x11\xa3\xa32~S@\x03\nnL\xca\x85S@\x05@\xe0")\xd8S@d\x9b\xac\xea\x0f\x84S@eH\rFZ\xa9S@\xc0\x05\x071R\xb4S@b\xeb\xa2\xabo\x88S@\xec\xca\xff\xf9M\xb4S@\x86\x10 \xe9\xe3{S@)XlEr\xa1S@k\xe4O%\'\xa9S@\xa3\xb5`q\x9b\xbeS@\xcd\xbdhO\xd4\xb3S@k\xb8\xef\xec\xe3"T@\xa0#\xbc?X~S@%1\x82F\xce\xa4S@\x88\xf7\xfad\xb9\xa7S@\x98?\xd9\xa9\xdc\x81S@\xba\xf6\xce\xb4\xe4yS@U\xe0\xdb)\xc1\xa7S@\x02\xc0\x01S\xbd\x87S@H\xd3\xd5\xc8}\xd5S@\xf7\n\xbc\xb3\xa3\x13T@\x14\xfa:/R\xa5S@\xdf\x0e-Y&\x95S@\xea\x08\x89\x94-\x83S@O\x82\xa8\x11\xbe\xb1S@u?\xa5O=\xa3S@\x857\x81\x13\xb2lS@f\xc1\xf1q#\x84S@\xadq\xd1\x81#\x92S@\xf9\xbcv\xe7\xa3\x90S@\xe8>\x15\xad\xe2\x82S@\xfc\xe3\xfb\x13\xfa\x96S@\xeb\x99\x95j\xed|S@|\x92g\xa3n\xb6S@\x81\xf7\xfe\xe7\x81\x9eS@\x81\t\x93\x8a\xf1\xabS@\xfc\xff\x89x\xbd\xc8S@\x8c\xf6\xd9\x9f \xa8S@r\xa9\x13:=\xa4S@\n%\x9e9\' T@\xd2\xa5\xd4F\xa5\xb1S@\x9fi\xe73\xfb\'T@2\x8e8K\x04\x9eS@+R;Mu\x9fS@Jj1-\xd1\xb1S@ov\xdd$e\xacS@\xf8J\xb1\xed0\xd3S@\xf8\xf5-\xd2\xf4\xfbS@\x01\xd8g\x05\xd6\xb1S@\xc8\x86\x0e\xbb\xd5\xa9S@dq\x04<\x0c\xadS@i+\xc4\x19g\x9cS@\x93\xe6\xf4\x85\xea\x85S@\xbci\\\xa2`\xaaS@7\xfel\x15V\xa5S@\x19\x90\x99`-\xc5S@\xcc\xdb\xb7M4\x83S@\n2,\xe9\x0f\xa1S@\xf1[g\x1e@\xabS@\xa0\x17\x9c\xc3>\x8bS@\xe7E`q}{S@\nz\x11#\x9f\x87S@\x18\xe9\t\xf9\x04\x7fS@MoY\\y\xd5S@\x0f\xee\xf3\xce\xd3\xbfS@(k\x0eo\x1cqS@\xc4\x88)Z\x8b|S@\xd94YD\xfc\xbcS@\x98]I\x89\xfc\xafS@\x0c\xac\xf2\xcb\x1a\x9cS@-\xc1\xa4I\xa1\xa2S@\x8a3\x8b:\x18wS@&\xc9\xb9\xf8k\xaeS@\x1b"-\xbf\x96\xafS@0>+@\xf0\xb0S@\x89\xedb\xba\xbe,T@\xa7\xcb2mq\xbdS@\x8b}sAu\xa0S@\xe2\xc4}\x9a\x96\xa9S@|\x8d\\Z\xcb\x19T@\xe50jec\xa6S@\xbc\x8d\x8eON}S@\x1fr\xc7\x16A\xa0S@z\x98\x1d\xebU\x9dS@\xff\xeb\x87\xa2\xe7\x9dS@RK\xcb\x90{\x85S@{\x07\x1d\x01\xa3\xaaS@H\x9f}\x93W\x81S@\x81t\x1e\xfb\xf7\x80S@\xc1\x84\x8a\x11/\xc9S@[\xbcyo]\xc8S@F\x89!\x04\xe8\xa7S@\xdfz\xd6\xc5q\xa9S@\xbf\xbaf;\x9e\x97S@\xee\xff\x1an!\xafS@\x19\xf9\xfd\xbf1\xaaS@\xfc\xf6\xc6\xcb\x13\xb5S@,\x98\x87|\xbd\x87S@#Q]\x1cO\xb6S@!\x19\xe8\xe4\x0e\x83S@\xad=H\x9e\x12\x9bS@\xcaM\x96\xe0\xb8\x81S@\x96\x96\x99\xc9\xf6\x99S@F4\xdc(\xd5\xb7S@\x9eX\x8b[e\xa4S@f\xe5\xa4\xaf\x88\xb9S@9\x81\'\x1fk\xb0S@Uu\x83\x1dpzS@$\x8a\xf2:\xd8zS@o~\xd4\x12\xe9\x8eS@\xb4N\x93{\xde~S@\xe91!\x90${S@\x8c_c\x14\xac\xa6S@%\x88~\x07u\xd8S@\xef\xaa\xe6X\x9f\xa7S@\xfcs\xab\xb0.\xd7S@{\xc0\xeed\xab\xacS@\xa2\xaf\xf0o\x98\xa8S@\xcf\xf6S\xb5R\x8fS@2\x1e\xb1x\xb7}S@d\xc7^\x14\xf5$T@\xef\x00\x9d]\x03\xa0S@\xe6U\x18\x7f\xec\xaaS@<\xd2$\'\xcf\xa3S@\xb3\xd4)\x85s\x9fS@a\x07(2\x9a\xc6S@\xb4c\x11*\xde\xbdS@\xdcH\r\x9c5\xa0S@\xa0=V\x0cl5T@\xa5\xa3\x98d\x9e\xabS@%\x12)\x9e\x9a\xd6S@^?\xaa\xbd\xb4\x99S@_\x89\xd9\xf6\xda\xa5S@\x06\x149\x08F\x12T@\xc6\xdd8,1\xd5S@z\xbf\xcb\x97\x94\xa8S@\x8fi\x16R\xf0~S@\xce\x03\xd3\xb8\xce\xeaS@%\x12m\x07\xf7|S@\xd5^\xea\x96\xcb\xc4S@\xfa\x8a\x14\xf0\xf8\x9fS@_\xde+\x0e\xce\xd3S@SG5\xb2\xf0\x86S@\x96\xf4M\x88\xac\xabS@\xaa\x97 \xa0\x802T@\xb3k\x8d\xeen\xa7S@\xd2\x1b\x06\xef`\xf7S@\x1b\xcf\xdcO\xf6\x03T@\x15\xf3*\x13\xf1\x88S@\r)p\x9a\x08\x9eS@M\xfee\'\x94\xa8S@\xb0%0\xd5\xd7\xa8S@L\x08"\xf1\xa4zS@\xe8\xee\xa7\x9e\x8f\xb0S@0\xe5!m\x96\x97S@\x82\xd0~F\xf4\xa6S@?P\\\x98\x0e~S@s\xa5\x1e\xc8\xcc\xbdS@\x8b\x11A\x9a\xecnS@H\x05"\xa6\x1c\xd9S@\x1c\xdf\x80\xf5y\xc0S@\xf8\xa3\xdb\x1e*\x9dS@\x19\xb9j\xf3\xe9\x9eS@O\xd2b\x00\xbe\xbeS@<\xe3k\x1b\x9c\x85S@\xd2\xe0"\xda\xf6\x91S@\x16x\xae\xd4k\xd7S@\x07hV\x90\x0b\x9cS@<o\x0b\xcf\xdcqS@\x04\x91t\xda\xe9^S@\xada-\'}\xb9S@\xe5\xe9O|z\xaaS@\xaf\x1c\x9a\x17<\x8aS@6\x1b\x00\\a\xa4S@\x10\xe8\xe1\xf8\xafcS@\x80\x80\xc4\x06\xe7\x9dS@\x08\xab<N\xc7\x95S@7\x07\xf8\xa5\xbb\xb1S@\x96\x88X\xa0\xe1\xa4S@\xa8\xa0^ 3\x84S@\xf3\xb0\xa6\xce?\x98S@r\xc3\xbfV\xf9\xb4S@\x92V[\x1a9\xdbS@K>O\xe7\x86\xa1S@2L\xdd\xe0\xa1\xd6S@@\xb5\x16\xc5\x11\xa1S@\x18\x02#"\x89!T@%\xb4\xf4\x1e\xa1\x8eS@(\xbb\x11#f}S@:\tWzr\x12T@\xd9\x8a\xe3\xa2\x11yS@\xbd\x11n\xc9\xfa\x9cS@)PY\x86\xe8\xacS@\xd3\x05f\xeb\xea\x9dS@\xb2\xd5\x01\x9c\xab\xa5S@\xbcHj\xf5\xf0mS@\xb3c\xff\xf6\x95\x90S@\x7f;q\x8c\x8b\xccS@\xdb\x84tB\xd6\xc8S@\x9dE&$\xb6\x82S@\xbc\x0bpi2\xa7S@\xccw\xaau\t\xb6S@\xa7pA\x1f\x1f\xb7S@\x83\xcf\xe2E\x04\x8dS@\xc7d\xc7\xc6\xb8\xd9S@\xc7\xb1\xa9\x1c-\x9fS@\x7f\x90\x0c\xd4q\x9dS@\xc7r\x00\x1b\xc5\xb4S@\xf2h\xdc\xe2\xb4\xb7S@\x1b\x11\x06\xe8N\xa8S@Z+\xb5\xd9-"T@\xaa9\xd7\xefz\xa0S@Hf"R\xb8\xa5S@\x9d)\xb7\xebj\xdbS@w\xe6\x94@H\x8aS@\xda\x92\xd9`\xa7\xc8S@\xe7\xd1\xd9\x9ff&T@\x10\x90F\xf2\xd4}S@\xcaw\x12D\xd8\xa0S@H\xb0\x9d\xf2\x88\x12T@8\n3&\x85\xb1S@%\\\xfb\x9bd\x9bS@\x99=.\t\x0c\x12T@/{M\xf7\xec\x98S@\x9f\xf0\xd1\xb9\xfb\xb4S@\x00oN\n\xf4oS@\xd9\x9f\xf3\x127\xc1S@\xed\x1f\x123\x98\xd3S@\x8f\xc7\xff\x89\xbb\x93S@\xb1w\xfd\xff\xa7\x04T@\xf4\x94\x88.*\xc9S@\xbe\x15\xcb\x0f\x03\x7fS@\x91\xf1\xb1\r\x1e\xa1S@\xb2\xd0Y\xb8\xe3\x95S@\x14\xa9\xa6\xfd\xf4\xb1S@\xa7\x97\xaa\x85>\xa8S@\x163\xc3M\xed\xcbS@r72\xe8\x82\x9eS@m\x80\x8c!r\x9cS@\xb3\x9dU!\x16\xd7S@\xea0\x02\x15\x94\xc4S@@\xc0\xb5"\xea\xe8S@v$\x90v\xbduS@\xaes$\xf6g\x9bS@\x1e\xf6\t}k\xcfS@3\xe5<0\xf9\x03T@+\xaf\xa9\xf1\xec\xa9S@\x12_U-^\xa3S@s\x13\x13\xd5&\xd9S@\x7f\xb0z_\xe1\xe2S@?[\xb1\xc1\x03\xd0S@\xcfO.*\xec\xc6S@8%\xe4N<{S@u\x90\xbf\xdc\x93\x86S@\xe7f\xa5%\xc6.T@\x80\xacw\xea\xf8\xcfS@\x0c\xcaY\x88\x0e\xbcS@S\x16\xa0\x19\xe8\xbeS@\xd5\xb8e\xd8Y\xadS@\xde=1E\x85\xb5S@\x8d\x0f\x96\xbf\x04\x98S@\xb4\xce\xfd\x05}\x81S@\xe9i\xb4~s\x90S@$\x87q\xd0\x04\xa5S@<\x8a\x8c\xd7\x96\xeeS@\xb9\x80\xb7\xf9&\xa3S@\x00V\xa8A\xf3\xe2S@K\x17\xce\x15\xed\xddS@\x1d\xb0\x1d\xf2\x05\x84S@\xa1\x80\xec\xbc\x86\x7fS@\x9a\x99\xbd\x19\xa0\xa4S@\x9b\xd7x\xfb\x84\x81S@#\xfe\xba\xd4\xeb\xa0S@\x10:\x8bV\xdf\x7fS@\xe4P*\x0c"\x83S@\x9b\xa5\xa7\xf3\x88\x9fS@g\xab\xe4\xe5\x00\xddS@B\xfej\x01\xd4uS@\x15\x15\x88\x01n\xa1S@\xddie\xdb\x98zS@9\xb5\xeb\x91\xc8\xa0S@@!\x9a0\xf5\xa7S@\xdf\x83\x94\x8c\xba\xa3S@\xb6i\x8e\xf1\x01\xa7S@11#\xd3\xeb\xa5S@\x9b\xe7\xdc\xfb\x9b\xa1S@6\x0b\xea`\xad\xa7S@\xabk\x9d\x9c\x18\xa8S@\xd6\x9a\xb1{tzS@\xbc)\xc2`\x87vS@m\xe0\x8cA\'\xa1S@]Ap\x94\x0b\xa7S@\xe3\x8dS\xc1V\xa8S@\x91R?\xca\x0c\x83S@\x89\n\xa0\xd2\x88cS@\xd37\xff\xe82*T@-\xef\xb1\x92i\xa7S@\xd4\x9c\x12\xedg\x8bS@\x0b\xfcN]\xc5\x87S@\xc7\roR\xaa\x83S@\xa0\xb2\xa3!\x04\xa5S@\xa2\xc7Z\xean\xa1S@<\x1deK\x10\x80S@\xef\xc2\xc6^Z\xa9S@l\x08"\xe7\xf5\xa2S@\x1dp\\\xe9XzS@\x1a\xecl\xf2\xe6yS@`p\x93\xc0\xfcxS@\xda \xd7)@\x83S@=[Z\xa5\xae\xa8S@\t4/\xb2\xfb\xa4S@\xdd\x0f\x1e\xe8\x1c\xa2S@S\xaa\xf9\xb2\xb7\xa1S@c\xab\xa6.\xad\xa6S@\xd6\xe5\x94\xc2\xcc\xa6S@\xf7\xaf\xfb\xdf\xe9xS@\x97\xe7\xffU\xbbyS@9/\x1f\xce\x8bzS@\x8f`d\xe0\x9f\xa8S@\x08\r\xab\xbb6\xa4S@\xaa\t\x10\xdc\xba\xa8S@Q\x944V\xf4\xa7S@\x17\x18\xcal\xd2yS@\xc2\xbd\xc6\x01\x17vS@Dm\x90Kn\xa6S@\xca\x84\xe8\xde\xd3zS@\xf7\xe9\x1fL\xd4\xa9S@/R"\xd6\xba\xa8S@\xf8\xbb\xbb\t\xbb\x8aS@\t:+\x93\xb3\x81S@\x89<\x9c:\xeb\x80S@I\xf4doW\xa5S@\xc5b\xda{\xc8\x8bS@\xec\x0c\xeb]\xa6\xa2S@B\xacRf\xda\x8aS@\xa92Q\xb4\xf9\xa8S@\x1cp\xec\xb7\xc0yS@t\x7f2\x1bozS@\xc0c\xe0+\x0e\x80S@\xed\x0e\xfb-IcS@\xb5>\x7fh/\xa6S@I\xa7\x0c<\xbb\xa5S@\x1e\x9cS\xe3\xb1\xa5S@\xa3\xe2\xd3i~\xa5S@k\xb3\xd9\xac\x95\xa7S@\xfc\x14\xb3\xaf\xd6wS@\xa4U\x88\x8a\xb5\xd7S@\xc3\xb0f\xc6\xde\xa6S@\xea\xcd\xf3\xf4\x0f\xa7S@;\x1b\x95\x07o*T@\x83=\xf0y\x1c\xa2S@\xe8\xa7\xc3\xfe\xd2\x80S@\xf41\xb5\xa4G\xa4S@\xc4\xe7\xcc\xddu\xa5S@\xbd\xb0p\r\x88\xa8S@*\xd6\x04s\xaayS@\xe2\xd5W|\x949T@\x1d\xf4\x18k\xc3\xa5S@\x82\xd7rm\xb2\x82S@!?%\xdeB\xa8S@}\x93\xd5\x90p\xacS@\r\\\xec\xfb\x11\xabS@>\xb63k\x80\xa2S@\xcdQu\xa6\xd3\x81S@\xf4\x00 \x87\xc0\x81S@2ba\xcd\xce\xa5S@\xf6\x7f\xb1SZ\xa6S@\xd0g&\xc0/\xa6S@.0\xba)\x82yS@\x9b\xf7E\xa7\xce\xa8S@!\n\xcbP:\xa3S@s6\x82\x06^\xd8S@8CY\xab\x8d\xa5S@W\x197A\xfd\xaaS@\xd4\x80\xf9($\xa8S@?\xb9\xed~A\xaaS@\x1a\xddW\xd5p}S@\x8dv\xe0\x80/\xaaS@\t>\xea\xec\xca\xa4S@iK\xed\x11\xd2|S@\xb3@w\xcd\xe0\x8cS@\x13[*0\xfa\x84S@\x8c\'\xf9^\xa8}S@58\x9ck\x94}S@\x8b[P\x0e\x94\xd7S@\xd7\xfb\xbf\r\x15\x85S@_\xa0IRQ\x84S@\xd8\xef\x94\xdc\xbd\xa4S@\xfah\x90\xa2\xca\xabS@\x810\xccB\x8d\xa7S@\xc8XJ\xe3\xe7\xa5S@\xaf\r\xa8\x93\xbczS@G\xf6u\n_\xdcS@X\x03\xa6\xb4s\xa1S@G\xfdN\xa8f\xa3S@\x85>\x8e\x1c\xb4\xa6S@\x8f\x8c\xcc\x98.\x84S@&7\xf4\x1f\xd8\x81S@\xda\x06\xe3\xeb\x13\xa3S@\xf0s\xe5\xc2\x90\xa4S@\xa1\xe3\xca\x9b\xea\xabS@\x01i\'\xaf\xf3\xa9S@\xa1\x1e\xc9\x9a\xf8\xa2S@%\xef\xfc~\xdc\xa6S@\xe5a\xb1\xdf\x10:T@U\x8e\xc0\xa2n\xa5S@\xbd_\x1e\x07\x92}S@~,\xc3A&\xa6S@hAru\xfb\xa5S@F~Iq\xe2\xabS@\xdbL-\xe4h\xaaS@\x82\xd1\xb8\xac\x98\x85S@\x91\xbb\xce+\x9d\x84S@\xda1\x17\xb6\x11\x7fS@\x1fS^\xb2\xca\x11T@hm\x86g\xc4\xa7S@\x08%\xd3U\xcc\xabS@e\x9e\xdbn\xc8\x82S@:\xeaF\xcec\xacS@\x0f\x84\xc5[\xa8}S@\xf4\xde;QT}S@\xb4\x8d\x19D?\xaaS@\x1c\xe7f\x85\xc2}S@Y\xc5C\xceV\xacS@:P}\x95\x1a\xa1S@z5\xccp\xbe\x81S@\xdb\xb7\x1a\xc7\xfd\xabS@|\xb8G*\x14\xabS@\x95u,\xefp\xaaS@.\x9d[\x8b\xd4\xaaS@\xe2Lhc\x90\xaaS@~k\xb1Q0\x81S@\xad\x15(\x9e\xc5\x82S@6h\x81S\x14\xacS@\xc2\xc3\xa5\x10vlS@\x9fu\xa8\xa2\x9d\xaaS@A\x85)i\x8b\xaaS@\'\xd1\xbe\xfbG\x82S@\x00R>\xbal\xaeS@^\xa0\xbb\xd7\x14\xa5S@$G\xb3G\x05\xadS@\x97\x02\xa3\x92\xa6}S@M7\xcaer\xabS@\xc6\xe9\xde\xed\x7f\xacS@k\x08j\x80\xfb\xa4S@]\xdb6\xde\xe7-T@\xac@\x16\xa2\xb9\x8dS@\xb9\xb2ZH\xa8jS@\xde\x91KH\xad}S@M\x1b\xe8d\x1e\xa0S@\x03\x94\x08H\xcauS@\x04\xc7\xb3d\xfe\xa4S@@\xb9\xc5.\xf1\xa6S@\xb3\x0bt2\x81\xaeS@\x97c\xac\x02&\xa5S@\xf4x,`\x07\xa5S@\xac\xa7\xa3\xbc\x1a\x83S@\xe1\x82\x93\xc4\xa8~S@>\x85\x1c\xb0\xea}S@\x11\x13\x07\x9a\x9b\xa8S@`\xa3\xb5}^\xa8S@J\xcd\xee\x171\x86S@`A\xe4C\xf0jS@\xf9(\xa3u\xcd\xaeS@\xb75\xaa\x1a\xb9\xa3S@\xdc\xcb\x0b\xb7\t\xa6S@\xb7BQ\x1d\x89)T@\xdf*P\xa5\xe1\xa5S@dM\xf1D\x03\xdcS@x\x9e\xd9\x0c\xc7\xa6S@\xb3\t\xe9\xcd\x18\x83S@\xeb\xd9=<\x99\xa0S@\x03@\xa3\xf1\xcc\xa0S@\x9d\x11\xe7\t+\xa5S@\x1c\x85:G\x18\x10T@\xf8\xb8\x9d\xdc"\xafS@\xae\xf2\xc9I\xcf\xabS@Z\xb6\xee\xa0^\xa3S@Na\x9a4=\x81S@\xed\\\x19\x1b\x96\x81S@\xeaRP\xdf*\xa5S@\x84Y\xe1\xc0\x8a\x89S@\x1fH\x16<\x8d\xafS@d\x83T\xf3\xec\x90S@w\xf0\x19HT\x86S@ZYRS\x9b\xa0S@e\x97\x8e\x13\xd0\x84S@\xef\x8eQ\x12\x90\x86S@\xaf\x19\xbf\x15wwS@\xf6\xbe\xc2\xe4#\xabS@\xea)i}M\x8aS@\xf8\x9e\x1f\xf60\xa9S@\x8e\x10nbZ\xabS@\xb5\xe4\x90\xd4\x83\xa3S@p\xc7\xa2\xb88\xa4S@B\xf7\xe0(\xed\x8aS@\xb8!|~\xdb\x8aS@\x01\'\xce\x1f\xf9\xaaS@g\x15\x94\xdb\x85\x86S@\xc7\x9eB\xe9m\x83S@\xb0\xf9\n\x96\x1a\xa2S@\x0f\xe0\xb5\x9d_\xaeS@q4\xbfM\xfd\xaaS@\xd3H_\x00\x0f\x8cS@8\xa0G\x05\xe7\x85S@\xd9\xed\xa1\xd8\x18\x84S@\x9d \xe4\x00\xd1wS@\xbdB,\xcf\xef\xd9S@\xce\xec!D\x8e}S@j\xcd\xe2\x0e\x84\x9fS@C#{\x97\x1c\xadS@p\x86)Kr\xa3S@0\x04d\x9ak\xa6S@i\xb8r\xdf\x08xS@"\x1db\xe8\x00\xadS@\xbc\x97p\xe9Q\x83S@\x10kM\xc9U-T@BO\xd3\xa9awS@\x9d\xd7\xa7*w\x81S@|\xc0\xeaQ\x90\x88S@/\xda\x13\x11X\xa4S@Fz tj\xabS@K\xd6\x0b\x0f\xdd\xf8S@nen\x95~\xd9S@8iC\x18\x82}S@\x1b4%z\x96\xa4S@,ZD%D\x82S@{u0\xccl\xb0S@i\xe1\xe2g\xfa\x9fS@\x910\x1aj[\x87S@\xcb\xcd\xff\xcdW\xaaS@\xd4\xff\xda8e\xa4S@W\x84\x8b\xedA\xa0S@d3\xf6\xc9\xa2\xa1S@\xcc\x10\x1e\xcdE\xa4S@9w+\xee\xe4\xa5S@\x17\x88\xd6Q\x06\xa1S@WW\x19\xae\'xS@~e\xc6\xe2\\\xa8S@\xadrt&\xb7\x8bS@aN1;\xd3\xdaS@1\x9f\x14\x9fT\x9fS@\x06Q\x99\x9bQ\x8bS@\x9a8\xa1\x9d\x19}S@q7\x8a\xd5\x98}S@>L\xf2\x9dN\x86S@#\xe9\xec\x1c_\x88S@\xbdO\xe0\x0b\xa9\xaaS@V\xd0\\K\x87,T@Tf6!\x10\x9fS@\xf6q\xf0Z7\xacS@;\xe52w6\x86S@\xeb\x13\xef\x10\x0f\tT@7=\x9dy\xf9\xa3S@vFIl<\xa8S@\x8b\xbb\x0c\x02\x17\xd8S@O\xa6\xb3\xfeq\xb1S@v\x1b\xd7\xd8Z\xa4S@\x14G\xdf\x8a\xd7\xb1S@\xf4\x1e/b\x91\xb1S@d[\x1e~\x89\xa3S@X\xd6\xd5\xbb\x9f\xa5S@\xd3\xc7D\x84\xcc\x80S@&\xd6(\x88\xed\x81S@\x16\xc7d\x190~S@\x06\xf9\xca\xf2{\xa3S@\x12\xb6\xbdm\x1f\xb2S@ApC\xc78\xa3S@\xbbg|LA\x12T@|t\xa6\xa2\\\x9fS@\xef\xfd$m\xa9\x81S@\t\x84[i6\xb2S@\x82\x8bl\xa8Z\xafS@/\xd7\xa0\xf7\xfd\xb1S@\xa04QP\'\x12T@\xf2E\xef=\xbe\x11T@\x95\xf6?z.\x9fS@\xf8f\x14\x14\x9d\x86S@\xbao\r\x15s\xa2S@\x90\xd2\x84\x0e\x9f\xa3S@\xe3\xce\xa2E\xee~S@8ar\xce(\xd8S@\x9f\\\xac\xdc\x1b\x9eS@q\xf6\x8d`\xbd\xafS@\xa7\x0ewQ\x14\xacS@\x1c\xf5s[\x04\xa4S@\xa7YsC\xc9\x0eT@\x9f\xcaS)w\xaeS@(\xa4\xcd\xfe\xd3\x9eS@\xa0vA\xdb\xae,T@\xb63\xad\xaa\xe2\x9eS@@\xf6\x85\xe6\x9f\xb2S@\xf6A\xfa\xbdw\xa2S@\xa3\xa5\xbb\x03\x07\xa3S@\xde\x9f%\x11V,T@\xbaG\x7fh\xf5\x8cS@\x80A\xb5\x1d\t\xafS@\xbc\x02\x89;\xdf\xa9S@\xb1\xfdZ$\xec\xa2S@\xb7V\xbb\x8b\xf9\x86S@\xf0\xd8\x89\xf4O~S@\xf7T.!QpS@\xc4\xdc\xd1\x87\x1b\xaeS@\x0b\t\xb4\xc8\xfe\x8cS@\xb8*\x80\xbd!\x7fS@\xd5\xd8\xb9\xe6Q\xb3S@M\x8b&\xc0\xf4\xa2S@\x14Y\x1e\x0b\xd7\x86S@Ok\x03\xba\xec\x85S@Q\x16?\xec#~S@\xd5[\xea\xdc\x95\xd7S@\xa5\x91\x83N\xf0\xaeS@\x01\xcb\xa6\xbcN\xadS@\xcb\xc6\xb3\ra\x87S@\x999\xe5\xc2\x98\xd5S@>4}e\xd4\xd8S@X@\xb6\x9e\xb2\xd8S@@a5\x95n\xa2S@Y\x0b|\xf1\xeb\x9eS@#\x15\xeaSj\xacS@\xfc\xdb\xa8\xe0\x91\x9dS@\x9dao\x8a\xd8\x9dS@\x81\xc7)\xee\xbd\x9eS@v\xf9+;\xc7pS@Ns\xc5/\x86~S@[\x80\xd9\xd3\x01\x80S@q\x1c<\xfb\x9e\x88S@\x12s_\r\xb0\x88S@\x8b}\xb47i\x90S@\x0c\xaaQj7\x88S@\xa31\xc5k\x97\xd9S@\x92\x13y]\xba\x9eS@\xe7 \x00\x96B\xa0S@\xda<s\x05s\xa1S@9%\xfdt\xf3\x9cS@m\x95\xdc\x1a\x8c\xa0S@\xef&\xbeW\x12\xb0S@\xdc \x1akJ{S@\xcd\x7fS\x93\x81\x81S@\xd6\xaeD\xcd\x8c\x82S@n_\xf7\xdb\x90\xa0S@y`\xa91\x1e\xd8S@[\x915w\x07\xd8S@p\xac\x03\x01I\xafS@\xbc#JuZ\x89S@\x97f\\\xa3S\x85S@\xfa\xcc\xe3[4\x82S@\xd6\x1a\xfb\x94\xdd\x7fS@\xb9\x8e$\x0f+\x03T@\xea\xf6\xdcb\xec\x87S@xR\x90o\xd0\x9dS@%v\x11\xd8\xa0\xb4S@j\xc4J\x0e<\x8eS@t\xa6\xad0\x80oS@\x1d\xa6t\x07\xf5\xa1S@3\xf9\xb4s\xf5\xb4S@_V\x80\xcf\xb0\x86S@V35\x05\x00\x7fS@k\xe6\x01\xd4\xe5rS@\xfd\xa1\xef\xc5\x85\x85S@\xf6\x84-\xcd\xc4~S@\x8f\x9eY5\xd3\xb4S@\xe0\xcb\xe3E\xab\xb4S@7xesq\xb4S@@\xfd\r\xea\xcc\xa0S@n-\xb3\xcc\x84\xd7S@\xf6\xae\xaf\x0f\xc1\x88S@\xd0\xe2\x04\x031\xb0S@\x90|4\xa5\x92\x9dS@\xb5\xe7\xbez\x88\x08T@"\x7f\x8d\x98\x86\xa2S@\xa9\x81:pC\xb1S@2?\xf8\xfa\xb3\x9fS@ \x9b\xef"\xfd\xa1S@Z>\xd6\x0b)\xddS@\t^\x8ef\xde\x9dS@\xb0\x01\xfe}\xe1\xb4S@\xbeD\x95\xb6k\xb1S@\x8e\x81\xc0\x8d\xbf\xb0S@\xf7\xb6\xf8*\xaa\xacS@\xe5\x02\xb6\xc7\x16\x9dS@\x8f\xe2\r\x8f\x80\xa0S@#\nq6*\x89S@s\x99W\xbaj\xb1S@\xa1[G\x14x\xb0S@\xae\x81\x93\xb9\n\xb4S@^G\xdf\xe3\xac<T@\x13k\n\x182\xb5S@Fe\xb5<~\x9dS@f\x13\x0c!\xc4\xa0S@E\x89\xc3\xc3\xa5\xb5S@^E\x18\xda\xe1\xacS@\x803\xa6o\x91\x9dS@\xc1\x06\x82\x125\xb3S@\xdf\xd5?\x9fo\x82S@1X\x9c5\x06yS@\xf7\xe8\xcd\x8eB\x81S@.\xa5\xdf[\x14\x9eS@\xcc\x8b/1\xde\x9fS@+&\x17\x0e\x06\xb5S@*1\xff7\xeb\xb4S@\xb2\x1ee@\x14\x87S@\xc7\x16\xbc\x1d\x06\xb5S@\x82\x93V:?\x9dS@8\xeb\xc8qF\xdaS@c\xb2t\x1a\x9c\xb0S@\xe1\xb2UnR\x9dS@\x07\xb0]\x9a\x15\xb1S@\x19\x9b\xac/\x98\x9dS@\xb3\xe4\x8e\xd1\x87\xb5S@\xb88%\xaax~S@D\xdf\xef&\x18\xb5S@O\xb2\xd2\xb2ZxS@\xb2\xcb\x1e\xd0\x19\xa2S@\x04\xd5\x12fo\x9dS@\xa0\xb2\x06\xd9 \x9dS@\xf0\xe4\xf3\xbe@\xa2S@\x08V\x1d1Y\x9dS@\x10\xbc\x1f-\x18\xb5S@\xcfI!\xd4\\\xb2S@\xacq\xd1\x8e\x85\xadS@\xef\xff\xed\x1c\t}S@\xcd\xc1*X\xe6%T@A\xcf7\xd5\xa3\x9dS@\x98\x04<\xf8\xbf\xd9S@\xfau\xbd)E\x9fS@\xf8\xa5.z\xb2\xadS@,woX\x97\xd9S@7\x01kWpqS@\xe2\x03\x13S\x13\x9eS@\x822\xaeL\xf8\xb5S@\xcb\x87\x94\x9f.\x9fS@p\x80\xc8\xd1\xc8\xa1S@\xc1\xdb\xcf\xc2w\xd9S@\xb8\xff\xde\x99\xa9\xd9S@r\xa8\xc2\xee#\x83S@>|1\xf2\xe8\x8eS@\x16\xb8\x9e\x8b\x16vS@\xbf\x06{\x19!\xd8S@\x01\xe5-\x1b\xca\x9bS@\x8e\x87\x90\xe3\x9a\x14T@\\\xcb=\xdfb\xa1S@e\x96\xfa\xf4\xd4`S@?\x91\xf9A}\x83S@\x03\xc0\x8fJ#\x7fS@F\xa4\xce\xc8w\x9dS@:\x86\xb6\xd6q\xb5S@An#|\x80\xd3S@+j\xc2\x81\xa5\x14T@\xb0\xd8vh\xf4\x9eS@\xef\x82\x8eqS#T@l\x97\xb6\xb7X\x9dS@\xb6\xa8\x1a\xdf\xf0\'T@o\xda\x0e\xebS\xaeS@h\x95\x18j5\x7fS@E\x05\x8b\xa7\xdayS@\xb3+e\xb9\xc3\xb2S@\xea@\xcc\x0f\x16#T@\xcdI\xf2]\x83\x9dS@\xcd\xd9p:\x1b\x84S@6\xa6\x8fC\x84\xb2S@\x11\xeb\x81i[\xdaS@\xe7\xba\xfen.\xb6S@[)A\xf8\xa6\x9cS@\xea>\x8c\xe2\xb8\x84S@V\x11\xaf\xef\xa0\xd7S@\x04\xab\x13\x14\xc8\xd5S@K\x91\xf2\x1cx\x96S@\xa5\xe5<\xd8\xc7\x9cS@D\xdal\xc4\xe7\x9eS@\x1a\xd8\x13\xe0\xcd\xb3S@:W\xe8\xceM\xb6S@\x15\xca\xe6\xbb\x9d\xd6S@}\tk\xd0\xb0\xaeS@C\x7f\xbdE\xd3\x8bS@\x05\t\xc9_\x99\xd7S@\x05\xdb\xe5\xd7\x0c\xb4S@\x14\x16\xff\x03w\xd5S@yx0\xb6b\xd7S@\xed\xe0\xd0\xba\xb8\x84S@$\x16\xfc\x11\xeb\xaeS@\xa8\xf1v\x03K\xb8S@\xdf\xce9\x9b\xe2\x7fS@\xfa\t\xfd\x1a\x1fzS@\x14\xeb\xd1\xdb\xf7\x8cS@\xf9\x0b\xa6\x81\xb9\xb6S@\xe5\xbd]\xb1&\xafS@\x1f\xf1(4\x7f\xd2S@\xcd\xca\xab\xaao~S@\xfa\xd1c\xa7\x95~S@\x93\xdaK\xbeR\x7fS@\xc4\x06\xd4j\xef\xb6S@3BXD\xeb\x9cS@\x899l\x9d\xab\x89S@FE\rc\x08\x1fT@]\x96\x89z\xb1\xafS@\x1ey\xa0\xfcD\xb3S@\x83Y\xe8\xa2\xcf~S@3\xbb\xeb\x83J\x9fS@\xee\xd23\xe0\xcdtS@\xda\xf3\xae?\xe6\xd2S@\xaa\xb1V\x04\xb5\xb7S@\x98\xc8pw/\x19T@\xb5\xf2)i\xcc\xafS@\x98EA\x84\xa4\x8cS@\x84\xf7\x9dh\x1f{S@\xf6\xe0\x1d\x9c\x00\x03T@v]\x1f\xa3S\xd7S@\x01\x8b\x88p\t\xb0S@?Y\xb39\xdf\xb4S@t\x9abF=zS@\xf1\xc8k>&\xb0S@\xa50\xab\xc6\xc7\x19T@P_S\xd1\xad\x80S@\xe6Ch\xc0\x0e\xb8S@\xf2\xa8\xd2\xca\xb5\x0fT@:\xaeQX*\xb1S@\xff\x01;k\xe9\x04T@\x90\xae\x0e\xac\x13\xb5S@\xc4\xea\xb2\xa7\x08\xd5S@_[\x9a\x07Z\xd6S@\xcdR\xbbb\xe0\x19T@\xf5G\xbf\xb3\x18\x8cS@\x9b@\xf6\x96\x83\xb8S@\xaf\xbd\x9c\xfd\xc4\x04T@\x05\x9f.-\xb8\x9aS@t2g\xefI\x9dS@97\xdc\xfdM\xb5S@gLJ\xc3{\x9bS@\x8d_i;\n\xb9S@\xb2\xde\xe4g\xdd\xb8S@F\xa8\x12s\xa7\xb8S@\x1dy\x0c\xdei\x9dS@\xfa\xa4[2\xf5\xb0S@\xbd\x1c\xabp[\x89S@\x16\xbcq\x9b\xd6\xd5S@\xd9k\\A\xc6\xb0S@\xf7\xae\xed\xfer\x9dS@\xbd\xc6O\xaa\xf3\x9fS@\x0e\xe6\tW?\xd2S@s\xdb\xc7\xf7\xd6\xd5S@\x17_\xea\x83\x94zS@-\xb3YTx\x9fS@\x95Z\xc9\xadVpS@^\xed\x05\xba@\xb5S@\xa0Nz\xe4\xb9\xb5S@B:;3\xb3\xb0S@\xbfM3\x9f\x95\xb0S@\x00?\x1b$\xba\xb0S@\xbd;\xf0\xe65\xbaS@\x1b\x1b\xd6\xe4\x99\xb9S@\x8a\xe2\xe5\x9fD\xb9S@J\xd2\xed\x12\x84\x83S@4A\x9c4\x9d\x84S@\xdf\'4\x11\xca\x03T@\x9ehb&\xa4\xb6S@HR\xda\xe6\xcc\xb0S@/\x00\x88\xb5\x16\xd1S@\x9e\xe2\x8c\x80 \xb6S@Q\xbdD\xf6I\xb6S@\xa7\xfd\xbeA\xff\x83S@\x9d\x1f\xd3L\xa2\x80S@j\xd7\xb7A\x96\xb5S@.\xfbmjC\xb6S@\xac\xe3\x0f\xa7L\x8cS@!\xc6\x07\xfa\xde\xb1S@\xf1\xf4y\x95_}S@\x8b\xa9x\xf7\n\x7fS@\xd4b\xa0\xca\xbf\xb6S@=\xe5\x0f\xf2-\x84S@#<\xa8$S{S@\xfc\xe8\xd9\x98\xbe\xb6S@\xfa\xe9`\x04Q\xd5S@\x1d\x85\x8f\xc2\xf8\xb5S@\x05\xf9\xdf\xfb\xb2\x9bS@\xed\xcdg1\x06pS@\x9b\xa9\x18\x18\xca\x9bS@/\x07\xf4E\x96\xb1S@fA\xcbc(\xd5S@\x8a\xc0\xe4n\xa8\xecS@\xb9\n\xfa\xc77\xb6S@\xc6\x1dS\xb61\xbbS@\ro\xff\xed\x8c\xb7S@z\xcb\xbc\\\xb4\xb1S@\xb3$h~i\x9cS@~X7\x98YtS@\x82\x9e\xfd\x8b\xb6}S@Z\xd2\x16\xe9X\x1eT@N\x91T6D\x14T@\x04\tR\x844\x04T@\xf9\x9e\xf2\xd0]\x98S@6\x01{;\x1c\xbeS@\xe6=\xc0\x1b\xe5\xb7S@\xee\x13\x05f\xe3oS@\xf9\xe0\xc6\xb2\xa1\xbdS@\x1e\x12\x81X\xc2\x80S@I\xfcn@v(T@\xdenY^f\xd4S@\xf0\xf1\x94\x0f\xaf\x8aS@\xa7C\xfbyZ\xb3S@\r\xe4\xf1\xd5\x85\x98S@\x19\xde\xadWy\x8bS@6\xcf<\n\xb5\x9bS@f>as/\xa0S@\xdb\xc6s[\xa3\x83S@m\xed\xbdc\xe6\x83S@\xcd\x17+\xbb\x03\x04T@\xa8\x80\xd8\x00\x86\xd2S@R%\xbfzO\x98S@\xfd\x13\xcbT\x85\x8bS@\xf6\xd5H\x8d\xae\xbcS@J\x87^z\x9a\x88S@\x90\xa4\xd7\x01\xcb\x98S@\xb7\x83\xba1\xf1\xbcS@\x83\xf3J6\t~S@\x0f\xbd\xe4P\xbc\xb8S@\xeaL@\xe3\x9b\xb3S@zV\xa3\xc1\xad\xb8S@f\xc6:HR\x97S@\xde\xeb\xe7\xc7z\x9dS@\x82\xa4\xda\xd4>!T@\x91\x08\xb0q\xff\xbcS@\xbc\xbe\xb1\x16\xbe$T@O\xa8\xd9y\x00\xb5S@\xa6\xf2\xe2\xd8E\xccS@\x98\xe9\x01\xbb\xd0\xb8S@M\x9a\x169y\xb7S@\x15\x97\xa6\xe8\xef\xd1S@;\xcb"wL!T@C\xdc49\x01\xd4S@g\xf5\xbf\xbd\xa5oS@]\x98\xd3\xfb\t\xfeS@?\xd7q\xb4\xd3\xd3S@\x12|Uc\x14\xb9S@h\xe3\x7f\x96\\\x90S@!`\x02\x03M\x97S@A\xfc;\xc4\x86|S@l\xb9x\xf9\x8bpS@\xed\xd2\xc7\xb6\x1c\x80S@\xdc\xeaz,\xcdpS@u\x88Z\xec\xdc\x9eS@8A\xa8\xf8D\x9fS@\xf1O\xfdq\x90~S@\xb3\xd2%]\xae\xbdS@\xb2\xc9\x88x\xbf\x9bS@\x05\xdb\x7f_\xa1\xbdS@\xb1$\xb1\x8cD\xb8S@2\xc5\x93\xda\x11\x97S@\xdb\x9f\xe7\xb6\xe5\xb4S@\xe1[^\x9b\xc6~S@\xcf\xd1\x1b\x8e\x9bzS@m%\x90\xc2uzS@\xa8\'\xc9\x9e\xe4\xbdS@\xf2\xbet\xf2aoS@9\xc9H\xf5\x89\xd0S@_!\x10v\x17\xd1S@M\xbc\xe8l5~S@\xeb\xad~ML}S@0&\xae\x0bbzS@,?\x87\xa8\xe7$T@Kw\xb6N\x8ayS@\xe3\x9d*p\x12\x8bS@\xce>\xab4\x1c\xcbS@w%\xec\x85\xbd\x9dS@\xeb\xb4GN\xf7|S@~\x0c\x08]\x8b~S@\xf3ELE\xc2\x83S@a3a\xd9s\x84S@,\xda\x86\x16\x00\x9dS@v\xb1@\xf5\xc3\xfdS@\xfe\xa9DW\x92\xb5S@\xc8\xcb\x92l\xfb\x9cS@K\xa6\xaa\xb6\xd4\xcaS@\xa6I\xbc\x90\xab\xb5S@\x87\xee\x1b\xfae\x98S@\xc3\xecN\xbe\x96\x99S@\xa0\x00o["\x9bS@\x19u\x1d\x8a\x13\x1fT@\xa6\x13G\x91\'|S@\xf7\xbcfF\x07\x91S@\x8e\x86\xdd\xd6mzS@\n\x17\x18\xf5\xd1|S@jy\xec\x98\xa2\x97S@\xec\xdb:\x01\x17\xb6S@p\x18|\x92d\x99S@\xc2\xfbm\xf7\xad\x99S@G\t6\x9f\xce$T@\xf4*_xh\x9dS@\xc3\x02\x81e\xe8\xd2S@\xd7\x83\\<\x83yS@\xe3C\x01\x04\xd7\xbaS@u\x8fLmo7T@\xc9s\xcb0;\xbaS@\xc0\xbb;\xff\xb1$T@\xfb\x1b\xa2\x84\xf1\xbbS@\x1bm\xc4\xb3Z\xbaS@S\xc9\xfd>\xe0\xcaS@Tp\xb0\xda\x1cyS@\xd1\xc5\xd9\xbdu\xb6S@\xc3:^\x05\'|S@\xc1\xa2\x16\x96\xa1yS@\x16\xb8\x8e\xac\xe2}S@s\xd3Pw\x07\x9bS@\xc9\x7f\x08"N\xbbS@\xe7\xa9t!\x8a\xeeS@G3\x96\xbe1\xcaS@\x06h\x8a}+\xbbS@=\x1b\x02Yg\x9dS@\x98\xdaZW\xa0zS@%\xe2\x84`\x1f\xbbS@\xc0W=t/\x99S@lN\x05P\xc2\x7fS@\xb6(\xc5\r\x96zS@\x13\xa8f\xaeCwS@\x83\xbbdL{\x96S@Q\xc1h\xf8\'\xb7S@\x8c\x8fj\x1d\x06\xd0S@Q\x7fI\xe9K$T@\x05\x8e\xe9\xdc\x8c\xcfS@e\xf0\xe6#\xd6\x9aS@\x1d\xa8\xdb\xdd\x14 T@\xf7\xc4\x12\x13-\xbbS@\xbbU?)\xe6\xbaS@\xdf\x041\xe03\xb7S@,\x03\xec\xf6O\xb7S@\x0b\xfd\x97\xccs~S@\xae^[\x1d@|S@\x9e\x15r<\xd0$T@r\x9cE\\2\x7fS@\xcdC\x1a\xb9\x1b\xbbS@\x17\x9c\x17\xa5S~S@\x0b\xad\xa4\x19\xf6|S@\xaex_\xcc@\xb7S@\xa8\xc7\xf5\xc8\r\x1fT@O\xa6\x8e\x16\xd1|S@\x19\x9b\xa2\xfa\xb0}S@\x91\x94|0\x82\xceS@\xde\xda\xd4*\xd3\x80S@\xe1\xed>3\x19\x92S@\xc5\xb7S7R\x83S@m`\x9c\xa3\x90\x83S@\xab\x9d\xa8\xccn~S@\xc7\x1f\xab\xf6\n\xfcS@rr\x0c\x82\xcbxS@\xfb/\xc7\x9c\xc6\x90S@\x03\x92TDN\x9cS@\xa8\xb6W\xa1y$T@\x02\x93E\xbc\xf7\x96S@z\x7f\xde\xb4R\x8fS@@\xf9$][\x8bS@\x92\x8e\xd22.\xb8S@G\x7fbQ\xce\xbcS@\xff\'\x93.\xc2zS@\x94\xb3\xe2\xf7`\x92S@\n\xe6\xcf\xeaC\xb8S@\x9c\xc4%\xab|\x98S@\x84/\x9c\x97\x94\xecS@\xcf\x83,\x83\xf9\x9bS@uD\x98\xf1\xd4\xfbS@\x82Z\xd7\x17\xa6\x98S@\x0f\x7fZ9\xc4\xd0S@-\xe7\x9c\x87\t|S@\xaf}\x86\xcd\x12\x9cS@y\xb8[3Y\xbeS@\xd6of9K\xbeS@G\xd6\xb2\x93*\xbeS@=\x04\xbeqUoS@\xa0P\xa6\xb4\xc3\x8bS@B\x16\r\x85\x82{S@!"\x85\xb4\xf4zS@<\xff\xe7\x1fS\x9dS@\x8b\xe5\xe3\xac0zS@?X\x982\xba\x1fT@\x1d\xf5_]5nS@u\xd1[\xbdj\x8fS@:`E\xec\x00\xd1S@\xbd\xae\xf3\x06\x19|S@PIs\xe0S~S@\x1e3\x02D\x8c~S@\x8d\xdd\xf2\xca\x0bnS@a^\x13\xf7`uS@~\x08\x82\xaae\x92S@j$$\x0e\xcdzS@#{\x8c~nvS@\x1e\xa7\xef]\xbd\x91S@B\xa2H\x8a\x0f\x9cS@\xba\\j\xf1\x88\x7fS@\xea\x98\x9bw\x01\x83S@\xf7Jh\xb23}S@$;\x8c\xeax\xceS@]\x8b\xf4\xa2\xafzS@\xab\x0c\xce\xfa)zS@D-{^\x84\xbfS@\x1b\xc7\x94R\xd2\xcfS@\xf6Q6\xca\xdctS@{\x01\xf0\x0b\x1d\xceS@\xbag\xce\x83\xf5oS@^\xb7 \xc2\xd7{S@>LQB\xfe{S@q\x8b)8&~S@@28\xc8\x8f\xcbS@k\xd9r\xc1\xb0\xbeS@\xf5j\x7f\x7f\\\x97S@M\xdbb\xbd\xa1\xbeS@+\xe0p\xd5n\x97S@\x15\x9f\xc91:nS@\xccH\x96_\xc7\xcdS@\xb9\x1b\xf0\xea\x11\x1cT@%5M#\x9f\xcdS@\xaf`\x9d&\rZS@h5\x1c\xed@\xbfS@\x15\x00V\xd8H}S@h1\x03{\xdc\xbaS@[k\xe5\x1c\x99\xbfS@\xb9.I%\xe8\xa0S@\\i\x1b\xdd\xf1\xbfS@.,\xd1\xe6\xb3\xbfS@\x97%\xe9R\xc8\xcbS@I\x0e_\xe9\x81{S@\xab%z\xb2\x9dzS@}\xb7N\xe8\xb3\xcbS@L\xac>\xc7P\xf4S@^\xfdq=\x88\x80S@w\xc7O\xde\xab{S@t\x03\xe4\x19\xc1zS@\x81z\xd4\x7f\x96\x9aS@\xf1\xd4lD\x06\xbdS@: \xc0\xe4 \x9bS@\xee\xd8^\x85\x8bzS@X\xea\x1d=\x98\xbcS@\xc1\x84\x0c\xa0\x15\xbdS@\xd7E\xe5\xee\xad\xbcS@\xa1\xb7\x87R\x85\xbdS@\x9eZ\xdbM\xa0sS@\xe1\xd8h\x13\x9b\xbdS@K\xe6\x8aN\xe7\xccS@\x1b-\xb6\xd9\xb0zS@\x13\x1c6d\x95\xbdS@;\xa4-\x1c\xa8{S@\x0f\xf0\x95\x16\x8a\xbdS@[\x06\xceVu\xbdS@N\xbdw\x0c\xa8\x95S@E\xc7\x8aX\xd2{S@Im\x11t{\x99S@\xf0ub\xf2\x06\xbeS@\xa6\xd6\x88\xab\x8c\x99S@\xfe\xcc\xfc2\xd5zS@\xea2A\xed\x84\x93S@\xeb\x9cn\xe7\xe6\xbeS@T\x1cn}I\x99S@\xed\x89\xcd*\x0c\xe1S@\xfb\x06}V\x01\xc9S@]A\x91\xa1\xf6{S@\xf5Ct&\t|S@\xa1\xeb\x1c\xe3A\x97S@\xb3\xce\xef\xc0\x0f\x99S@\x1eK\xf3m\x87#T@\xd3\x08"\xd9\xe1}S@\xfc\xd5\xf1\x13[\xcdS@\xc9\x7f\xcbH\x01\xc2S@R\xfe4\x04\x97\x90S@~W>\xa7k\x98S@p\xa4\x17\x90\x06\x9aS@\x96\xc5\xd4\xb3\x19\xcbS@\x8d0\xb7R\\|S@\x18fm\xf7?|S@\xd6\x87\xbb\x12\xa9\x98S@\xbd\xb3 o\x80\xbeS@1\x8d\xc2\xcc\xf1\xc4S@X\xd9\x1d\xc0\xa4\xc5S@\xce\xfaK\xcfc\xf6S@\xe2H\xadY\xb0\xcbS@\x19\tt?dsS@\x9d\xd1\x8d\x95\x19#T@/\x8b\xda\xb6\x1a\xc7S@\x18\xb9\x84.IsS@>\xffm\xb2>\xa2S@\x08w\x11K\xd1\x93S@c\xc4\x9e/4\xc5S@U\xbb\x8b ^|S@\x1d*\xba\xcf\xcb\x99S@(\xd7\xa6^\x82qS@\xcc\xed\x97\xa0\xaa\xc6S@\xc3M\x17J\xfa\x97S@\xaa\xe7\x10\xa4}\xc7S@\x17\xeb\xb8w\xb7\x90S@r\xe7\x05\x9a3\x1fT@-A\x13\xd9\x00\x1eT@\xb1.\xfb=\xbc\xc6S@Y\xb6A\xfbW\xc0S@\xc7\x1dF\xc3\xec"T@ \x185q2~S@\x19\xc4k\xfcn\xc7S@\x8fq\x8d\xb1\x87\x91S@\xc4\xf3\x9eg\xc5\xc7S@!k\x93\x1a\xac\x95S@D\x83\x81\x81\xd4\x1eT@\xcc\xe7Y\x97\x03\xcaS@`,1=n{S@\xda\xd2+\xeb\x97\xc6S@\x81\x94\xbd\xff\xca{S@\x82o\xea\xce\xa3\x96S@\xdc\xa5\x8ax\xa5}S@\xb8\x83 \xf9\x12;T@:\xbf\xc0\xea\xfe~S@\xd4{\xd7f\xe1"T@\xbe0\xa7\x88"|S@9\x7f\x8c\xdb*\x95S@ Z\x84\x1d[\xc1S@\x15\xe70\xb8<\x98S@\x05\x81\xe0x/\x95S@\x9c\x9c\xe9I\xbb\xc7S@\xcb\xb9\x99:l\xc1S@L\x08\x0f\x12\x9e\xc7S@\x12&\x18Ex\xc9S@L?o\xda\xd1|S@#\xb9\xa5h\x11\xc1S@ \x02\xc0Q\xf6\xc8S@\x01\xf1\xd8\xa3\xe5\xb1S@\x19\x8e\xdd\r\xf5\xc9S@L\xd9\xe3*\xb7\xc1S@\xa2i\x10\xe4\xe8\xc9S@\xe7\x8c\xfb\xb5\xdc\xc8S@\xb4\xf9\xa1?3\xc2S@qvDr\x0c\x99S@\'.\xfa\xd9\xe8\xc5S@\xd3\\n\xc4\xa5\xc9S@Z\x9c\xb5\x03\xe9\x90S@h\xc8\x95J\xd6\xb7S@Lj\xf7\x95C\xc9S@g\x07D\xe8\'\xc9S@\xa9\xd8;\xd4Y\xc9S@\xa5\xf6D1-}S@N\xbc\x1ady|S@x\xf4t\x8c\xae\xb2S@\x8dv\xa1\xe0\x1f\x9bS@$K\xe1N\xe5\xa9S@\x1fc\x03P\xf0\xa6S@\xad\xf9\xad7\xb4\xa4S@\x91\xd0\xbf\x1e\xc1\xd7S@\xebyqR\x9b\xa8S@\xe1^\x9a\xf0i\xd8S@-\x0eE\xb3\xfd\xaaS@3\x1eT\x05\xc9~S@\x90V\x19\x89\xe7\xa6S@\xdeX\x85\x11ayS@\xf0\x16\xc8,\xd5\xacS@\x8c[\xd0\xf1?\xc1S@\xd7\xbf<!\xf0\xacS@\xe5Z \x15\xb0\xdaS@\xce\xa4\xcb)\x04-T@\xee\xe8\x15`\x9b~S@d\x92\xb1\xe4\xde\xe1S@\x88\xa1P\xac\xdc\xa2S@o\x95\xd5\xbf\'\x11T@\xc9\x8c\x86\xbab\xe7S@T\x94\xc9\xebK\x9eS@\xcfx2\xe2\xed\xabS@]\x9b\x9ab\x9f\xd8S@6\xac\x95\xed-\xa0S@\xe5B0\x9f\x7f\x9cS@\xd9=\xb8\xc3W#T@m\xab_07\xb8S@_\xf35{<\xa1S@\xa3z\x82\x067\xb8S@ysTB\xdf\xafS@\xf4l\x98$\xf7\xd3S@\x12\x0b\xdb\xb8V\xb8S@!*%g\xec$T@8]\xa1R\x8b!T@\xacb\xfd+G"T@\x80\xd9\xda\x85owS@\x06~M2\x8a]S@\xd7\x9d\x1bn\xfftS@\x14\xc4\xf8\x96]\xf0S@\xf77h\x12\x86\xb7S@\xday\x99\xf6\xab\xefS@\xd1`c|\x94\x93S@`\xd9M\x86x\xb7S@%\xbe\xaf\xad\x18\xb5S@\x8fsQ\x00\xcc\xfeS@\xbc\xa9N\xfd\xd9{S@X\xe5V\xe0T\x84S@\xe5?\x8bUC\xd2S@\x19\xd5F\x07\xda\xbfS@\x84\x93\xbd\xf15\x83S@\xe2\x86\xcd\x7f&\x92S@\xd1\xb2/\xd7\x10|S@u\x95\xc4 LxS@\n;\xd0y|\xabS@\x98\x117 \x04\\S@\x9c\x87\'\xcc\xdf\xaeS@\xcc*h"\xbd\xbcS@l\xde\x150\xdd\xc4S@4W~\xec\xdf\xbfS@\xd5\xffx8\x8b{S@`\x06l\xde\xf4\xc1S@\xce\xd4\xadZ\xa2\xbeS@S\xcdF\xdc[}S@C\xf6gl^\xa4S@P)\xbeU\xa8\x8eS@\x8b_\x8dDv}S@\x84\xbcf|I\xb6S@\x1b\x07\x8c5\xa0\x91S@\xda\xa4\xae\xe7EYS@\x95.q\xfa\t\x9cS@\xd5\x12\xf6\x9a)\xb7S@\xeaB B\xf9|S@\xeb\x1d\xa1\\\x11\xafS@1\x83>\x9c\xa3\xa2S@\xff\x0f\xf9\xd1\xe9\x13T@\x86}{\xdf\\\xc0S@/\xcdb\x16$\xdaS@(\x89\xa9\xf3\xbe\xd1S@\x0e<\xb2\x90M\xaeS@\x1cf1-S\xecS@R\xce(e9\x81S@\xd2\xcdKd\xb5\x82S@(\xb3\x83")\x90S@*\x96PpH\x16T@I\xe7\xd0\x84+\xb6S@\x96\xa3\xc6\xa4\x1c\xccS@\x14\xda#\x9a\xa6\x96S@`\x04=\x84\xaa\xe8S@B_\xc2Ka\xa3S@@\xd1\x9fd\xbc\x83S@\xf5\xec@e\\~S@\x84@J\xf8[wS@\x12|[\x1a\xa9\x87S@\xb8\xbc\xc6}\xd6\xb3S@\x12\x95\xc4R\x01\x01T@\xddq\x15\x82)}S@\'$\x12\xef\x17\x8aS@J/f\xbe\x90|S@\xc0\xb9\x1e\xbe\xbd\x1cT@\x14o\x80\xe1\xc6\xbeS@@3\xf5J!\xd7S@\x08\xc2\xa5`\xbe\x80S@\x9c\xf4sZ\x8b\xd6S@\t\x91\x02\x92\x92\xc9S@\xc9U\xce#\xbc\x1aT@\x9b\xdd3\xednqS@o"\xf7*\xc8\x90S@\xce&\xbdN%\xa4S@\xb5\xef\xae\x05\x15\x96S@\xe6T\xfa\xb2\xda\xa6S@\xf5/\x85oZyS@\x8a\xc3\xb9\xf30\x8aS@\x8e\x10\x18y\xd2\xb1S@\xd2\x9e\\\xad\xea\xa3S@\xa6S}\x9bJ\xb1S@\x14/s9$|S@Viw\xec\xab\xa6S@\xe9N\xb6\x05j\xa8S@\xa7\xdai^gzS@\x10\xa6\x19\xa3b\xb5S@\xd1Gv\xbar\xb5S@~\xc0n\xb6szS@\xba\xbd9\xc7$\x9bS@\'\xaa\xb9\x14i\xb3S@W=\x01\x15\xc1\x9dS@\xd7\x93r\xf6Q\xaeS@\xa7K\x1dE\x8c}S@\\\x06\x10Z\xc5\xb2S@"7\x9b\x95\xa3\x7fS@\xc8\xb1w\x18\x03\xb1S@Y\xcb\x1e\x08\xdc\xb4S@3u|\x05\x07\xb5S@\xce0J\xf8E\xb7S@\x1c\xe5\xb7\xaeQ}S@\x8e\x88\xaa\xb2\x0e*T@\xfa\t\xa4\xae\xdb}S@\xc4\x0f[\x0cv\xb7S@\xe5\x13\x12\x7f\xf8\xa5S@sO\x9f<\x11\x83S@\xf4\xa3T\xfc#,T@)\xefC\x91\x7f\xb2S@\x8f\x1cCA\xfa\xacS@\x85\x8a\x87/K\xdbS@\xad\x90(\xbe\xe6\xb4S@\xd0\x16\xbd\xc9\x8b\xb7S@7\xde\x02S/\xb6S@5"\xb1\xd9\x0c\x05T@\xd8\xf65\xd4:\xb8S@\x04]\xbd\x01\x95\x84S@N\x0cS\xc6\x80\xd7S@\x06\x97#\xb6\xd8\xb3S@\xee\x0e\x0fsJ\xb4S@p8G\x0exzS@\xba_uaZ\xb6S@\xd7X\x86*\xad\xaeS@\xcbd\xdc\xaeb\x88S@=Q\xe0\x99uzS@\xecEH<r\xb3S@\xe9f\xa7\xf3\xe5\xacS@\x1a\xaa\xff\x95\xf3\x8cS@\xa0-\xc87*\xb3S@\x91\xe1O\x11\xe3\xaeS@q`\xce\x13`\xd7S@\x88k6J\x8c\xb1S@i\xe0\x11=B\xb3S@\xc7\x14\xc1\x9c*\xafS@G\x1e"&\xb4\x88S@)\x8f\xbf|Z\x89S@\xde\x9f\x90\xed\xe9\xcbS@2\xae\xd5\x81\xa9zS@\xc2\x04S\x8a\x8f~S@\xf4\xc0\x8d\xac\xaa~S@\xfayz\xc6\\\xb3S@0\xec\xab\x9b3\xb1S@\xc3\xd9\x01<1\xb5S@\xe9\xd5P\xb7\x8b\xb5S@!t\n8\xdb\xb5S@\x9c@E\xdc\xb4\x81S@\xee\xe4\xca\xb3W\xb4S@z\xcf:\x83\x9f\xafS@\xb6\x81\xd4r\x80\x8bS@\xd7\x8co\x98W\xb7S@\x9dmV\xc0\xab\xacS@\xf8\n\x04Vv\xb0S@AG~\x1dg\xb1S@\x18\x82vY\xa7\xafS@\xef\xdd\x13|/\xafS@Lr\xcfUQ\x90S@\xf36\xa9V\xcb\xb0S@\x9e\xc8\xebFm\xb1S@W\x02\x90\x16`\xb4S@\x89\xe9\xa1c\x84\x8bS@\xf4x\xa2b,\xcaS@\x1a\xee\xe7\xbe\xc8\xb7S@iZr"\xa3\xacS@\xa3\xcd\x05/\xdb\xb4S@b\xa2[\xd0\x14\xb0S@\xcb\xee\xbc\xe0\xa9\tT@k\x96^\xa3D\xb6S@\t\xba\x18\x0e\x11"T@\xf8J{\xd0\x08\x9aS@\xd1c\r\xce\xf3\xb7S@\xf51W\xf9k\xb5S@\xc0\x02\xbc\xe9\xa4\x88S@\x96u\xfb]\'\xb0S@\xcb\xc0\xa4\xb0\x8e\xd0S@f+\xe9\xc0\xefzS@ku?\xde\xc6\x80S@wu\xac\x89\xdf\xcbS@\xadu\xde\xf2~\xb0S@\x1e\xcf\xd8P\xe5\xafS@\xb0\x81\x9a\x88\x06\xb9S@\x90\xa4\xd9\xc4\x8a\xb8S@\xbf\xcfS\x84+\xb0S@J\x08\xe0\xf1\xa6\xb0S@F\'\x98\xe2d\xb8S@\xffJL\x1d\xcesS@\xd8\xb9\xd6\x08\xd5\xc5S@\x10.\xe7k\x95\xb8S@\xe2\xf38$\xb5\xb4S@\xe6h\xc3E\xbd\xb0S@+\xf7\x84L\xe0\x82S@\xe4S\xe1\xd2z!T@\xc4\x86Q\x8eb"T@\x8c\xb6/\xf1\x8ezS@V\xc5\xba\x82p\xb1S@u\xa8@M\xac\xb0S@63n\xcb\x88\xb0S@\x91\x88\x8f7\xe6\x8aS@w\xba\xb7\x81a{S@Q\xb1\xac#\xc5|S@\x19\xf8\xbcCn\xb6S@\x0e\xdaLll\xb5S@j\xf0e\x8a<\xb9S@\xc5\xfaFZG\xd5S@@\xeb\xf6\xcbJ\xb6S@HR\xda\xe6\xcc\xb0S@[o\xe5\xac\x17\xd1S@-\xda\x9c(\x97>T@\x1e\x83L\x0b\x0e.T@\x7fZ\xf7\x13a\x90S@\xe3\xd3\x8c\x1e\r\x8bS@\x92\xb0\x8e3E\xb1S@4\xdb\xa3\xbc\'\xb6S@\x15\xaa\x13\r\x05\x84S@\xe2\xa1\x1f\xb4?xS@\x08[\xa0\xe0S\xb6S@\xb9>\xdf3*zS@\xd0\x86\xc0\x93\x93\xb5S@\x82\x87\xec\x8aA\xb6S@\x94D\x80|\xd5\x98S@\x8d\xb7\x96\xe0\xb5\xb6S@\xc3\xeeT\xa1\xcb\xafS@^\xb8\xec<\xe8\xb1S@\x82{[\x12]\xabS@\xbc\x91u\xe2\xaf|S@n\xf7UD\x1a\xb0S@u\xdaR\xa5\xa1qS@P[x\xe6\xcf\xbaS@%8\xbc\x0b\xba\xb6S@\xf5\xe7\x8bu\x82\xb7S@\xf53F\xb3j\xc8S@\x92\xed\xa5\xc7\t\xb6S@\x0f\xe4\x82\xce?\xb2S@\x86%\xa1\x8b\xb7\xd7S@\xac\xc9\x08\x1ae\xa5S@\xffL\xfaD\xc1\xafS@\xb7QVl\x19\x98S@\xaa\xd7z\xe7\x9b\xb7S@\xc7t\xd8\x86.\xa5S@\xda\x18\xae\x80{\x89S@\x93\xe3p\x86\xd2\xb4S@\xe3R3\xfe\x00\xbbS@\x08J\x1a\x9b\xf3$T@\x9a\xb5\n~r~S@,\x8d\xb1\x95\\~S@|\xd3\xa3:\x86|S@\xcd\xb9\xb7\x13\xb5$T@\xa4\x05\x9a\xde\xbc\xbbS@\xe8\x80)z\xea\xb7S@\xe25\xdaf\xe2\xb5S@9\xbe\xf2\xd5\xb0\xc6S@\xd8O\xa0\x15h\xb3S@\xa3\xb5\t\xfdI\xacS@uWH*\xb2\x8fS@g\xdf\x9ad;zS@\x03\xd5@i\xda$T@N\xb0J\xd9\xd3\xc6S@\xbc\x1c\xd8y\xc7\x90S@\x93-\x08v\xba\xb0S@s{\x82\xb5D\xa6S@\xf6\xe6\xba\xfbE\x9fS@\x94^\xb9\xeb\xd8\xbcS@\xba\xe2\x81q\x9e\xbcS@\'\xfc\xdd\x8d\x0c\xc2S@~\xf6\xa6XfyS@q\xddW\xd6\xb6\xb8S@\xadp\x04\xaa\xa7\x15T@F6\x00\xe9.\xafS@1"7\x8e\xb0\xb8S@\xb2\xe6\xcf\xfb\xee\xb3S@t\xbe\x0e\x8d\x15zS@~\xca\x9a\x06\x92\xb5S@v\xc0\xdd\xc2\xbf\x80S@\xff\xd3\x1cg\xc0~S@\xff\xf7\x82\x1cP{S@\xecN^\xad/\xafS@\x144\x9c\xc3*\xb4S@\xff\'\x93.\xc2zS@fZ^\xa5lzS@g\x0c\x05\xc1\x92\xb9S@\x90z\x1d\x87\xda\xb8S@k7\x99\x9c\t\xbeS@,\x05\x02v\xe2\x90S@\x17\xee_\xb8J\x7fS@\xf0\x81\xe85M\xa3S@\x14\xc7\x8fh\xb4\xa5S@F\x1dE9{\x89S@Y\xe6\xb2\x92\x8e\xa5S@Q\xac&\x97\xff\xb8S@\xcdrV\x94\xb7\xb3S@c\x94\xfe+\xd2\xb3S@\xe5YK\x19\x07\xabS@\xfaU\x8e\xa7\xea\x7fS@t\x16\xd7\xffb\xb9S@!\xcbYc\xa5\xb9S@T\x9a$\x0c\xc2\xb1S@\xfb\xe2g\xe4\x17\xa3S@\xd1\xdf\xbd\x03\xfb\x84S@\\aup&\x84S@1\xcfC\xf6\x12\x91S@\xc7b\x97\xc2\xec~S@]\xfc\xb9\xec7xS@\xcb\xbc\r\x95<}S@\xaaT\xf6\xab\x91\xb3S@\xf4>y\x8a\x90\xbdS@\x02\xcf\t\xec\xd9\x9bS@\xf4OD=\xca\x7fS@\xdca\xed\x1d\xfapS@S\x96\x83\x97\xbb"T@\xe7 j\xeb\xd2\xa0S@\xdc\x8a\x98\xe3\\\x88S@\xa8\xdbcq\xd0\x89S@P\xb7\xee)\xe1\xbaS@\x91e\x1e\xd4\x97\xb8S@\xce,\xc3%\xd5yS@\x06Jk^#\xbeS@,\xed\x96o\xe0"T@\xe3\xf6su\x1f\x83S@\x15n\xf6\'\xdb!T@\xden\\\xa60\xa4S@\x8f&\xa8\xa7\xa5\xb5S@\x86\x10Z\xad\xb9\xaaS@A\xe7\xb2\x0eB\xa3S@o\xd0\xfcdG\x84S@\x85\xd8\xd8\xf7\x90"T@\xfdAL@o\x8fS@b\x1cJ\x05\x13#T@U2\xa6\xb1\xaf}S@o\xc6\xb8\xc0\x97}S@d\x1b\xddS\xa5\xaaS@\x0cu\xb3$\xed"T@]$\xfe2V\xa4S@\xca\x1dLL\x07\xa3S@\x87\\\x96d,nS@\xdf\xa6\r\x93N\xadS@Ny\xf4\x05\x1b\xa4S@\xcf5\xe9\xe2\xfd\xa9S@\xd2#yz\xb7\x1aT@\xd1\xfb\t\x8b[\xbbS@\x0f\xc8>\xf8fxS@h\x80\xfd\xe6\n}S@W\x03\x82\x871\x83S@\xa5\xdfb\xddn\xadS@\x10o\x1a\xf1\x86{S@\x8d\xcaa\x1e\xf9zS@=\x98\x94\xc6%zS@\xb9\xd954\x0b\xaeS@\xda\x81\x983_\x9fS@\x7f\xb3\xf7\xe6\xef\xaeS@, \xdc\xda\x99\xa1S@\xa4\x1d\xa38\xee\xabS@\x9fPf\x03\x1eyS@F\x19\xca\xbe^\xbcS@\xe0\xdd\x99\xe0@\x96S@\x94OK\xee\x83\xbcS@\x97\xcd\xe2\x89I\xaaS@y\x12\x0b\x1f\xce\xabS@\xbec\xb5\x9f\xce\xa3S@\xd2=~\xfc\xe5\xbaS@\x03\x87\x9aI\xc2\xa2S@\xa9\xec\x96\x07\xa7\xa4S@\xf9\x9d\nt\x06\xb9S@${\xe7\xb2\x1e\xafS@LL2\x01\x0e\x97S@r+0L\xe5|S@\xe3\xbe\xf4\xe3\xc9sS@\xa7w\xb1<#\x9bS@\r\xa3\x8d\x8d\xdb\xbbS@\xe5@\x07\x9b<\x83S@\x80>\xdb\x82\xf6\xb6S@\xad\xf5\xb6\xf32\x97S@\xa2\x945C\xd0\x1eT@\x07\x92\xc1\xfe\xc3~S@{\x88\xd2d\x01\x1eT@\xa6\x14~\xcb\xa6\xbdS@0 \xc5\xc1V\x84S@\xa0C\x0fI#\x1fT@1\xbe\x97;\xd7\xb3S@\xd1\xe2Zg\x15\xb0S@\xe1\xbe\xe09\x10\x92S@\xd7\x95b\xbd\xda\x7fS@\xc3_^\x8b\xb1\xadS@oh\x89\xde\x8f\xa0S@8\x8e\x81+\xa3\xbdS@\xf5\xa6*\xeeB\xb8S@\x17`\xaf\xa2\x18xS@\x90\xe8b\xa75}S@\xbc\x02\x89;\xdf\xa9S@\x11T\x1c\x0c\x17\xaeS@\n \xb9\x06\x11\xafS@\x8f\x8a\xe5\xc3C\x97S@\xb5\xf3`\xa92\x82S@|C\x8bG\r\x9dS@z\x17gOS\x9eS@V\x18\xac\xe0\x92\xb8S@&7\xf4\x1f\xd8\x81S@\xf0\xfa\xcd\x18\xa5\xdbS@\x03\xbd\x93\x12$\xa0S@\xdc\xa9\xbc\n\xfe\xb9S@\xf4\xf0G\xbf\xcb}S@\xcb\xf3\x99\xc5\xd0\xf4S@\xe5\xbc_Df\xaeS@\xbb\xb2\xb7xX\x8bS@6\xf3\x0b\xdc\x97\xb2S@2\xb8b\xf7\x00|S@\x1fs\x1d\x96U\xbeS@\xe5\xff,\xd0D\xbeS@\x8e\xeb8\x16sxS@\x16Yx\xde\x13\xa2S@\x85~\xc9uA!T@\'\x92h\xc6\x03\xb5S@\xcd\\\x84R\xb7zS@o\xb0E\x82JzS@\xe9\x10\xc3\xb51uS@y\xe34h\xfc}S@\xf6\xa9\'\xbb5\xabS@\x963b\xb2\xbc\xb5S@Gm\xf7\xa2O\x9dS@\x1a`\x12\x86\x1epS@\x10\xbf\xa2=x"T@\xa4\xf2~\xf5\xe5|S@\xe4MTn(~S@G\xbdI-\xda!T@B\xc6y\xf9\xe0\xb4S@L<H\x1fq\xb2S@X\xa7\xb4\xc8 \x8fS@#\xc0\xc5\x0b;\xb5S@x\xfaR5\xd1\x9bS@\r\xeeN\xb2>\x84S@\x14\x87\xbd\x8e\xd0\xafS@\xc6\xe0~\'t|S@\xfa\xafA\x89\x91\x81S@(\xbbba\xc7}S@\xbcn\x1aj\x04{S@\xdc{\xd5Hs\x80S@\x98S\xe3O\x88\x92S@\xd3\xc9]E\xdb\xb2S@L\xf1x4|\xbfS@\xdb\xf8d\x9dR~S@@C\xebq\xac\x89S@D\x94\xf5\x8b\xd5\xaeS@\xe1>5\xcff\xa1S@\'J\xaa\x9a\xbc\x92S@\xc9:\xea\xaa\xa0\xb1S@k\x80\x1b8\xf0\xbeS@\xd5\xc0\xae\xf6\x7f]S@FQ\xcdA\x03\xc0S@\xc6\xccW\x9b7\xb5S@\x96\xc2\xf4li\xb2S@\xcd\x1f\xf2\xd2a\xafS@\xda1\xca\x1fhpS@\t\xf3\xfbmeoS@$g%\xc0DzS@\x9e\x8f\xb2<\x16\xa9S@\x7f&\xd6\xceA\x89S@c\x81\xa4\x9a\xb9\x84S@_/l\xda\x18\xeeS@\x8eY\xc3\xbaH\x9fS@\xf3\x18\xa5x\xd6\xbaS@\xfc\x92\x1e\xa8\xf3}S@\x99"8\xf51~S@\xbf\xcc\x1bK\xa1\x81S@\xba\xf0\xd4\xe1\x14~S@\x84\xa7\xb0/\xf6\xa8S@\xdb\xef\x14,n\xaaS@\xd9\xba\x9cY\xad\x89S@M)\xb8c\x99\x9fS@\x1c\xeb\x8f\x8a\xdbpS@\xf3;\xce\xae\xa6oS@\xe1\x01\xf1\xd9\xcd\xa0S@\xd9t\xc0\x84esS@l\xe2\x10{\xb4\x9dS@\x9a\xcb\x1a\xd5P\x90S@D\'w\xfd\x86pS@\xfbm~\x07\xa8\x84S@\xc7\x13g[\x1f\x82S@&J\x98\x95\xc0\x7fS@yX\xcc#\xa9\xecS@\xdfm\x8a\xd1\x04\x1fT@\xec\x1b\xe3\xd2\x18\xa1S@\xf6\xa8h\x9e\xe8\xb1S@\x8e\x83\x8b\x1f\xc7\x9dS@f\xbc\x81\xb5g\x96S@\xc6\xfa\xb4.\x94\x84S@A\x07\xe9\x8e\'\x80S@YFe\xc8\x8a\xecS@Qn\x847:\xdeS@\xfe\xfaf\xd6\xc1\x9eS@)C\x91\xd8\xbd\x9cS@\x95\x17\xb2\xbf\x8e\xb1S@R\xbfm&\xfd\xb1S@\x8dXB\xear\x9cS@\xf1\xcc\'\x1fH\x9dS@\xd1\x1e\x11\x83<\xe2S@\xf4\xfd{\xd9s\xecS@\x85\xeb\x18\xc5C\xa1S@y\xd6\xb4\x80\xa1\x9cS@\x19v|\x04\xfa\x9bS@\xc4`\xf7zD\xb1S@y\xe0Z\xcf\xee\x9bS@\xb7\x9c\xe3FZ}S@+_[\xdd\xa2zS@H.\x19\xad\x1c\x1dT@\xff]\x87\xbc\xc6\x9eS@\x03\xae\xfd\xa9\xff\xbcS@\xe8%\xde\x03\xfa\x9fS@\xac\xd9\xa0m\x07\xa2S@\xcf\xab\xdb\x19\xf2\xbcS@w}W:\x99\xbcS@\x17\x9c&\xb3\x7f|S@G\x99\x93l\x99~S@\xe74\xe2\xaa\x9a\x99S@M\xa5\x81\xd4\x1f\x7fS@?\xf1L\xf1\xae\x9dS@\x7fLcoC\x84S@XMi\x87n\x9dS@2\xd1\xf09\xe6oS@V\xfds%p\xa8S@0\xf3V$\xe0\x9dS@\x1a-Qq\xa6\xbdS@\xf8\xdd=`\xe5\x9fS@8\x00\x8a\x81!\x8dS@\x9a\xf3\xf2\x9a\xf9\xd5S@\xbb&FC\x02\xc2S@\xecc\x138\x93\xe3S@E;1\xfd7yS@\xc7\xb1\x7f\x918\xa2S@\xdc\x9e\xc0\xc5\x83\xbdS@\xf7\x91\x02Sy\x9fS@\x86\xfb\xcf\xc78\xa8S@\x95\xaed\nI\xc2S@\xc44\xa5g\xbb\xbdS@\xe9Zy\xbeV\xbdS@\xb9\xd5\x08\x11K\x1eT@\x8d\xc1\xe7\xb9\xfd\xb0S@\x82\xebAO{\x9dS@B\xc4\x9f\x93\xd5wS@\xe2\x1c\xc6\x02\x88\x8fS@5D\xfc\x8e\x88\x9bS@\x89\x156\x89!\xa0S@>2\xe3\x15^tS@\xd0\xfb\xe6\xf2\xb2\xd9S@\xe0\x92#`a\xdeS@\x99\xa0\x7fg2\xadS@\x1d4\x04\xd7,\x9fS@\xb5o\x95\x19\x84\x93S@\x0f\x13]\xa8a\x99S@\x97\x1e\x7f\xb8\xb5\x9bS@qZ=\xeaD\xa0S@\xc6vK\x98=\x88S@q\x1bw\x05\x1b\x9dS@q\x10\x98\x97\xf6\x7fS@\x89nJ\xe2\xffoS@C\xe9}\x02qwS@\xf7\x9c\x8e\x92\xf2\x92S@X\xe5)\xb6\xb5\x9dS@\x12\xe6\xafI\x84\xe1S@@\x07\xdbzK\xa2S@\x17lBQz\x9bS@\xfb\xfa\xf6=$\x9dS@k\x14\xdc\xd9\xb7\xe4S@\x99\xadtZw\x9dS@\xbd\xe1%cw~S@\xffv\xa8\xe0\x05\x96S@&\x8b\x1b\x06\xc2\x9bS@\xbf\xbe3\xb0\xe5\x19T@\xee\x82\x89{\xa0\xa2S@1\xd8\x88\x03Y\xbeS@\x84\xce\xc5[\r|S@\xc4Lj-\x85{S@z\xfc2\x17\xb6\xabS@\xf5\x8c\xa3\xe0V\x8cS@Z\x1c\xc8\xdc\xc3\xaeS@eh\xc4\xd7\x13pS@O+\xfe\xc6C\x9dS@\x16)\xaf\x1dAwS@>\xe8\xa2W=\x19T@\x1e\xf7E\xf5\x8e\x1cT@!\x15\x95\xea\xd2|S@j\x1eh\x1d\x7f\xbeS@<\x19\x13TE\xd8S@\xcc\xac\xda\xd6\x87\x9fS@]\xc6\xed\xf4\x16\x9eS@\xed\x97k\t;\x85S@\xc5\xcf\xd7\x06{\x9dS@\xe35k\xa3`\xaaS@\xf2\xff\xa5\xe9\xd5\xd9S@\x14v\xc0-\xa5}S@\xa4 \x13\xfe\xd3\xd8S@\xe2\x90\xc0b\xde\x9fS@k\xbc\xea\xa3\xfc\xc4S@\xe2\xd6]\x14=\x81S@\t\x97J\xb0\x88\x9cS@\x02\x92\xdc\xec\x96\x81S@h\xfd\xed\xf8]\x98S@B\xf39\xd0\xdfoS@\xcft\x1a\xa9\xf7\x86S@\xb0f\xb3\x11C\xa2S@+BKo\xa7\xc5S@\xb4\xbb.\xe5\xcd\x8bS@\xc45\xb5\xc6\xfd\xe8S@_\x01:k\x06\xacS@\xe5\x05\xfbK\x03\x9fS@\xeb8Y,g\x81S@\x1c\xba\xa9\xca\x89\x9dS@\xca\xd4\x93u\xfd\x9cS@\x9cM\x97 \x99\xd7S@-\xd3\'#\x01vS@\xfe3\xbc\xef7\xd7S@\t\xfe\x98&\x18\xdcS@\xaa\xe4c\xf2\xaczS@\x0c\x11;?U}S@\xb0\xc4h\xe1\xa4}S@\xe3\t\xc3m\x87\x98S@\x1c\xf4\xe4\xa2\x80\xe9S@hN\x8a3\x8ezS@\xc1\x97\x80q/\xc6S@\xec[\xc5\xc5d\x84S@\x1e\xec\xfd\x07\x00{S@g\xe5\xc0\x08S\x9cS@\x9e\xb5\xc5\x177\xa2S@i8U\xe39\xc4S@\xd8\x97\xec\xd3\x99\x97S@\xd4pT\xca \xc5S@\xac\x8eG_q\x9cS@W\xd9\x08\x11)\x9fS@6\x12\x8f\x03\x9e\x14T@\xa7?"w`pS@\x98\xb7\xa0\x86\x9e\xabS@~\x81_\xdcq\xc7S@\n\xcfBh6\xc8S@}a\x1bLW\xc0S@\x02\xe6`\xc8O\xd6S@X\x8d\x95\xf6\xbc\x9fS@\xea\xedL\xf8\xc5\xc6S@y\x1eG\x03\xb2\x9fS@\x08\xad\x18\xbbV\xabS@\x96.\xe4\xf1[\x98S@\xd4\x8eW\xceV\x9cS@\xdd\x00\x893}\xc0S@\xf2\xf4,El\xc8S@\xe84\xa5W\xbd\xc7S@\x98\x9e\xce\x83\xc7\xa0S@\x83\xec\xd7\xfd\xe2\x9fS@\xc8\x1d\xec\x88\x9d\xe2S@\xdb\x15/9\xd3\x98S@\xce\xd7i\x14l\x9cS@\x9f\xdd\x0b\x04\x91\xc6S@G\xb1,\xfe\x00\xa7S@\xd2<\xf3\x06}\xacS@\xf2\xf0"\x11v\xaeS@\xd5\xdbL`\xcf\xa1S@\x96\xe2\xbe~\x9c\xd6S@\x04"u\xd0\xb0\xd6S@\x9eR\xa2\n\xd2\xc6S@2}\x1c\xb0\x14\x9dS@\x887)Ot\xabS@\xcbe\xcd\xfd\x86\x81S@5\x06\x8at>\xdaS@\x13\xf5>\xd4\xb1\xc0S@\xa1\xd4\xd3\r\x92\xd5S@xh\xc4?\xb5zS@t\x1e\xe6\xc2%\xacS@\xab\xb1\xc4h\xdf\xa2S@[\xef\x83\xdc-\xb0S@\xbd\xd9\x8aS\xc7\x9dS@\x98\t\xae\xca\xc9|S@\xaf\xb3\xe5j:\x7fS@R\xcf\x8d\x14\xbb\x7fS@`\x1f\x9aH\xd8tS@ \xec\xe6\xcc\x1b\x97S@\x11\xb3\xf3l\xbf\xa6S@\x84\x02\x077L\x88S@\x0b\xf4\x01\xdb7\xb0S@\xe7:\xbeYU\x85S@\xba\x039\xc6\xc4\x87S@\xb9\x88\x9d>\xcd\xc7S@\x85f\xbf>M\xc7S@V+$\xe9l\xc1S@,m\x8a\xed"yS@"\xf0\xed\xfd\xed\xc7S@\xa0\x1e\xf4\x16\x95\xc7S@\xf6\xb6_,3\x19T@\xb3}\t\xdf\xf1\x94S@\x19\xbeG\x1f\xa0\x90S@\x10X\x03\x0fN\xd9S@\xaf\x04\xcd\x89\x1c\xadS@\\\xd0(\x82\xe4\xb1S@P5N\xdb\xb6\xc1S@\xd4\x05\xb1\xd0\x02\xdbS@6k\x0f\x9e?\xc1S@\x18\xb6\xa4\xb0\x12\xa1S@.\xc2\x0c\xe5\xd5\x9dS@+\xc7\xcfs\xda\xc7S@\xbd\xc4\xc3\xf7)\xc2S@\x12u\xd3@\xfa\xadS@\x104I\n\xc1\x90S@\x86\xbe\x83\x16\xa7\xd8S@\xaf\x07NB*vS@\xbc\x01\xad4R\x97S@\xd2M\x89l\xe2\x9eS@KJ\x06\x91+\xc8S@\x95M!b\x1f\x98S@\x897\xd1\xb3\x8b\xd8S@"\xe7\xe8P\xf5\x12T@\xab\x931H\xa4\x90S@\xa4\x11\xcc\x19\xc9\x12T@r\xfd\x91\xdb\xc4\x9bS@\x99\xe1F[\xc0\x11T@\xf7\xd6\x98\x9f\xc6\x87S@{/qhyoS@\xa6T\x88\x0c\xb1\x8dS@\xfe\x98/;\xa5\xa0S@\xff,\xce&=\xa0S@J5N\x9d!\xc9S@\x82\xdf\x9eq\xd6|S@\x9c\x951d\xb5}S@\x88\x81\xef\xbe\x7f~S@\x19\\{^,vS@\xa4X5t\x06\xa3S@G\x15n:\xd5\x84S@kv\x85\xdd\xa6\x7fS@\x9d7;\x81\xcf\xb7S@\x96\xf2<\xd5;\xa3S@\x93\x05\xb3\xd1\xbd\x9eS@pZT\x9d\x93\x9dS@u\x89\xb3\xb0\xfa\x99S@\x0e\x1cR\x8cz\x11T@\xa1\xd39&\xe1\xc5S@\xa8\x9f\xca\x84\xeb\xa0S@C\xd7\xb9%\xa1\x9eS@_V\xabz\xecxS@\xddPW\xc3\x17(T@\x8b\x9b l\x0c\xa3S@\x7f\xed%\x8c;\xa2S@\x05\xfa\xed>\xc4\xf5S@\xd62\x91\x03\xf4\x97S@bm,=\xb4\x99S@\x80.\xccH\x15\x11T@y\xd8g\x0f\xc0\x84S@4\xb7\xb3\x91\xf8\xc9S@\x1b\x84\xe2)\xe0\x9dS@\x94\xe0\x14\xd9\xd4\x9dS@7\x0f\xa4\xa2}\xc9S@\x0f.\x1d\x8e\xeayS@\x94D\xd0\xf7WzS@&EN0\xaf\xcbS@;\x8e\x05*\x05\x97S@\x04/\xa7j\'\x93S@i;?\x85\xbc\xa3S@\xe1,b2(oS@Bu\x01\xb2\xc7\x9dS@\xd4*%\xbd\xfa\x9cS@D\x9b\x87w\xb5\x8cS@\xe4\xd1\xa9F|\xc7S@\xd1o\x90\x01\xd0\x9eS@\xdb\x19*\xe6\xb0\x82S@\xbf\x1a\xa4\xc8L\x83S@(V\\\x10l\xa2S@\x0c\x9f\x91\x87\xed\x9dS@\r\xd0\xf40\xf9\xc5S@\xe37\xec\x1a~mS@\xaa\x83\xe9\xb0\x12\xa3S@\xa9^\x0e\x9f\x02\xa3S@9\x14EI\x9a\x99S@\xfc\xa2\xd3e\x84\x9bS@\xe2Z\xb9I\xbfyS@\x11[\xc3)nzS@\xabb\x8e\x87\x7f\xd8S@\xc2\x9d\xf3\xd75\x8eS@o\xfd\xc2v\xd1\x8bS@\xa3\xc8]\x97\x02\xa4S@\x05u\x02;\xf5\x87S@\xb4\x8bT~\xb7\xa2S@I\xc74\x9621T@\xddk\xf97\xe4\x9eS@=\xc8\xac\xfd\x80\xccS@\x1aV\xc6\x98\xa0\x97S@\x0c\xd9\xcfG\xd8\xa0S@L\x95\x04\xa1\r{S@\x1f\xc9\xd1GK\x82S@\xc7\xccCn\xaf\xcbS@\x95\x02\xe9\xc2GWS@.\x8f\xc5\x9e\x14\xd8S@[\xe0\xea\x9c4\x86S@\x80kj\xf0\x0b;T@\xaa\xf1\x1d\xd1\xea\'T@2\xf7\xb3g\xcd\x87S@\xd8W\xff\xbbk\xa2S@l\xc7\xd0\xe6\xd1\xacS@,\xd6\xd4\xc5\xd4\xaeS@\x1dS\x84v5\x9fS@6\xa0\xac\x1f\xb7\xcaS@e\xbc9Z\xe0zS@%\x1f\x8d\xec\x9d\x8bS@\x1e\x8a\xbc\xf9R\xcdS@V>\xe6\xed\xf8\xcaS@Gw\xd0\x83k\xc8S@m\xd7K?\xb9\x97S@\x9cs\xdd\xa5\xcf\x97S@\xb5\xc6)\xb9C\x99S@\xc1#\x846\x14\x18T@\x11\x96\xa1\x8a\xce\xaeS@\xc2\xf4\xb8>\x85WS@\xf9\xd0\xfd\xe7\x9d\x83S@\xb8\x15\xed\xc7\x00\xc9S@q\xd9[\xd0\xe0}S@\xb9\xdas\xcb\xb3\xcdS@\x07\x87q\xa2\xd8\x90S@\x92\xd5:sE\x9eS@\xb0\xb1P\x94\x89~S@\x80y\xc0y\x96\x7fS@\xb2&D\xa4\xae\x9cS@#\tt{p\xc7S@\xf3\x87\x893\x9b\xa5S@S\xeey\x9d\xe8\xa4S@=:\xb2:nyS@\xe7\xc9\nC\xd6yS@(2\xe3\xe4\xa4\xa7S@Q\x9c\xae\xab4\xa4S@\x01\xb9\xa4\xea-vS@\x9f\xe4\x8c\xc1\xa9\x9eS@\x12\x1e\x8e(\xe5\xa6S@\xb5U\nN|\x86S@i^\xd0\xc7\x94zS@l9\x8f\xf4\xe6oS@\xfdG\xee\x12\xdf\xccS@\x01R\x9f=\x9f\x96S@\xd0\xbcEq\xcf\xa3S@\xdf\xc0\xb0\x12\xfc\x82S@\xbcu\x1df\xe1\x14T@\x13Tb\xc2\xff\xa3S@R\x02\xf5\x84\x07\x90S@.s\xf7Q\x18\x9fS@\xeeW\xccn(}S@\xd7-<H\xc6oS@\x16\xf7\xb0*\x06\xadS@b\x81\xe2\xcd\x8eoS@\x85\x91\xcb3\x9f\x95S@\xe7\x89\xcd\x0f\xc7\x94S@)\xc7\x92%\x93\x86S@\x85u+\xe7\xd6yS@\xa2-\xdc\x15O\xa5S@F-WTE|S@\x07\xbb\xcc8 \xa4S@\xe9\xaa\xc6?3\xc8S@^\xda\x90\x85\xfa\xcfS@\x1a\xb0D=\x92\x9cS@;0\x11\xac\xd5zS@zy?\xf9c\x9fS@k\xb8\x03$W\x14T@\xde\xfd%\x94\xd3\xccS@\x84\x90\x08\xdb\xc2\x00T@\x0fqt\xe0\xba\xaaS@\x91\xfd{KQ\xcfS@;B\'\x14\x11\x92S@\xdd\x95Y\x99\xa1\xcdS@,\x7f\x9aS5\xacS@\x1d\x1e\xc5V\xef$T@\xc8\xc4\x8f<\x86\xcbS@\xb4\xc6T\n\x8f\xceS@\xbdG\x1f\xe1\xd1\xcdS@\xfc\x0c\xb4\x86k\xa4S@\x15\x1c\xcat\x99\xabS@\xdbX;\x84\x1euS@\xcb\x16\x9f;\xf6{S@c\x9eW\xd9Y\x86S@\x89\xbf\x0fe\x8f\xcbS@\xc2?M`\x12\xabS@%|\xd6V^\xa0S@\x1b\xc7\x94R\xd2\xcfS@\xa2V\xcd\x98(\xceS@*\xd1O\xd1\x9f\x01T@\xb2\xcc\x83(I\xaaS@\xc3\x8d\xd1\xfd9\xfcS@^\x02\x9c\xc5R\x81S@\xa0\x9c\xbc\xae-\x95S@\xb4\x13\x18\x12\xb8\x88S@`\x95q\xf6W\xa0S@\xcf_j\xb0d\xceS@>\x86\xc1@\x87\x85S@\xd5\\6z!\x13T@:\xc2\xe9\xfc\x0c\x95S@\xb4\xe3Sy\t\xa2S@Fo5\xeb\xbflS@%\xac\xb1\x03\xf7\xd0S@\xe9\x15T\xc3\xa2\x98S@\xe8s\xe7pu\xaaS@F\xfe\xf5\xa5\xb8rS@\xb2<\xe3\x08Q\x9cS@DL\xf05\xacyS@\xa0X\xad\x1f>}S@\xbf\xe8\xaf\xf0\x1e\xdcS@h)\xb9C\x04\xa6S@L\xd9\xbe\x12\x0e\xa2S@X\x06Q\x1d\xd6\xa0S@\xb82\x18\xdbC\xa0S@\x8e\xf7\xba!\xa7\x86S@\x8fy\xdeG\xbe\xa8S@R>\xa4\xe8\x90\x86S@w]_\x8aKxS@ZA\xb2\x1f\xd9\xdbS@\xf0^l\x95\xf0\x80S@\x82.<\x8f\x07\x81S@\x0f\x7fZ9\xc4\xd0S@:\x80\x94\t\x0b\x96S@\\\xb9\xe5\x14Z\x7fS@\xect\xe2\xf2\xad\xd0S@\xcf\x97\xcb\xda\x82\xa3S@\x1a\x83\xfe\x8b\x1b\x9cS@\x11L\xf4\xa0\xdauS@\'\x10\xed0\xdf\xa3S@\x10\xbdE\xf6\x95\xa0S@\t:\xf2\x87K\xadS@\x87h\xef|`\xadS@\x8e\x95v\xf4\xcc\xa4S@\xd3*\xbd\xba\xf4\x8eS@n\xf2\x80\xc4\x1e\xa8S@\'`\xc1\xeb\xf8\xa9S@\\\xb4O9\x15\x87S@na#W0\xa4S@\xebS\x1a\x8f}\xa9S@\xb5!\xa2%\x9e\xabS@\xdc\xd3i\xd5\xe8\xabS@h2\x844x\x98S@_\x85{S\x00\x9aS@S\xee\x9dTO\x8aS@w\xf6\xf6\xbb-\xa5S@\x04Nq\xde\xcb\xa0S@Bd\xc5\x17\x99\xa0S@\x81\xdbCh*\x84S@\xd2l\xbd\x1a\xc9\x86S@\xd0\xe9\x1e\xb4\xed\xabS@\xc4\xe5\x9b\xd8\xc6\x11T@\x8b\xc7\x86\xe0\xaa<T@\xdaJ^\xf7\n~S@t\xc6\x0e\xc3x\x9cS@\x86n\x94\xea\xbe\xa0S@\x9c\x81\xc3\xfbv\x8bS@>p\x82\xde{yS@\x17\x8b\x03j\x08\xd0S@\x9e\xf9\xd2\xcc\x1d\xa5S@\xbc\xd9\x81J\x8b\xa7S@\x16\xfc\xbc\x02\xbd\xfdS@!\x93\x17\xcc}jS@`h\x8f\xf8\xae{S@\xc2\tvUZ\xcaS@X+`\x9b(\xa5S@k-\xccz\xe4\x8aS@!\x0e\xb8\xe9\xe1\xcaS@\x17\xc5\xe5GQ\x9dS@)\xcfg\xdcw\x83S@\xbe`\xe9_\xdf\xd2S@<\x84\xe9\n3\xa0S@\xf8\x98\xb7\xffo\x0fT@\xc1y\xe1\xc29\xdeS@Mu\xbd\xcd\xc8\xd3S@\xd4\xec\xef\x07\xdc\xcaS@`\xccR\xa5\xb1oS@\x97Fm\x88\x89\xa5S@\xfa&\x02\xbc*\xa1S@9\xf8ST-\x98S@\x1b\xe91;\xfduS@\x0eX\xce\x8f\xccvS@G\x9f\xea\xa8\xb1\xa7S@\xe7\x93%\x02.\x7fS@:\x85WF\xa8\x0fT@\xde\x12x\x12\xda\xa6S@\xc1\x9f}\xd5\xd4\xa5S@\xf6\x97_]\xfc\xaaS@\x1c\xbdt=\xdcuS@\x8b`\xb4R\x0fsS@Rl\xccZ\xa3\xd9S@\x84\xa4s\x99\x81\xd9S@M\x14V#\x12|S@\xdf\xeb\xfbs\xe2\xf8S@\x0eL\xf0\x149\xa1S@\xe4:\xb8\x04t\xa5S@K\x86\x96\x85\xe5\xa6S@G\xca$\xc4\x99\xa5S@\xb3\x12\xcc\xc4c\xa5S@\xc6\x18\xc3Fm\x03T@\xee\x9b\x9b\x0f\x06rS@\xa2|\x82#\xa2sS@\xed\xd6\xb8\x8c\x8duS@\x9d\x82\xac\xf8,\x84S@\x88\x86\xc8d\xd3\xfeS@\xca$\x1268\x86S@\x8cn\xad\x1b\xca\xd8S@\xf9l\x18\x95\xea\xa5S@\x9f\xdcSC\xe1\xa4S@\xb7\xa7#\xe9/\x04T@\xc5\xca\x85\xaev\xa2S@\x83g\xb9\xcf\xfa\xd3S@oo\x87\xd4\xee\xd1S@\xc5-K\xed\xc5}S@\x11\xf2M\xb5M\xa5S@\xa0~\xd5\x93z\xa2S@\x9cbEz\xa6\x02T@\xa3\xf0>z\xa9\xffS@F\xd2\xf4\xaf\xd5\xa4S@qzm\xe0\x05\xa6S@\x0c\xbaA\xf7\x03\x03T@\xb0o\x1d\xcfyzS@\x99.0U\x10\x84S@^\xe4\xdf\xbf4\xc6S@\x9c\xdd\xcb\xf1\x0c\x9aS@\xce\xf0\xbd\x1f\xe5|S@0Hc\xa3r{S@\xe4O\xcf1H\xa8S@\xda\xe6\xc5Oj\x97S@\xa1\x9d\x18\x81\x16\xa5S@\xfdV\x85\xf1G\x03T@\xd9T(|\xc6\xa2S@G\xf6\x10\x16z\xd4S@z\x98\xb5\x8dA\xd0S@$+\xee]\xb7\xbdS@T\xc9\x9b\xb3Q\x83S@\x12\xe4\x9bwm\x9fS@*"\xe77\xd1\xa8S@Vz\xeav\xb1~S@\x9e\xdc\xe0d\xbd\xbdS@\xa5\x8d\xff\x04\xc17T@$\x9e^\xa0\xae\xa5S@r\x91\xa7(\xb9vS@\xa3gG\\K\x0bT@CU\xc1k\xa3\xcaS@\xbc}\xe6\x81`\xa8S@\xf9z\x12\xb6\x08\x81S@\x14\xea\x98\xaa\xa7\x8eS@<KQ\xe9\xf5\xd4S@\xf9\x00\x9b\xfa\x97\x04T@eM\xd1\x87I\xd8S@\xe0<+\x11}\xa5S@\xa2V/U\x13\x99S@\x9f3\x9e\x99\xcb\x00T@ \xa4\xb1\x82m\xd5S@R\xf1l\x93:\xbeS@\xd8\xdc\x90\xec(\x86S@\xe2\xfad6:\xaaS@\xac\xea=\x94g\xd5S@K\xa3\x9bsf\xa6S@\x0e\xd4Z\xab(|S@3s\xff\x17\x15\xd3S@B\xc3\xcd,\xee\xa2S@\\Pny\xbf\xa2S@\x07\x04\xc8\xe4\xae\x07T@\xe0\x18^J\xd3\xd5S@\x18\xc9\xc0+C\xd2S@\xbbBZ\xc3\x9a\x95S@\xbdt\xb1\x01\xfa\xbeS@\x15\xe3B_\xd8\xd5S@\xa5o\xa5\xf8p\xa6S@\x84\xd1\xa5\xaf\xc0\x02T@un\x9cK\xfa\x02T@\x9e\x8e\xb8S\xda|S@iZ\xec(\x07\xd3S@X.\xbb\x8fe\xd6S@\xa5K\xad\xb9\xa2\xa5S@1\xb3\xcd\x97\x82\x81S@\xd6\xe5\x94\xc2\xcc\xa6S@\xd2\xd6\x83G\xac\xa6S@GX/\xa07\x05T@H\xf7\x97\x8f\xaa}S@x\xccw\x99\xe3\x7fS@y?R[\x1ccS@$\xc6\xa2\xff\x80\x87S@J8\x00\xe1f\x7fS@\'\xc6"\xb1\xd2~S@r\x07A+\x13\xc0S@\x14\xca\xd1\xae\x96\xa7S@(\xe0\xd2[\xa0\xd2S@\xab\xfb\xab\x17\xfe\xa2S@\x9c\x9a\\)=zS@\x1d*>6\xbb\xa5S@\x86k\x8aC\xae\xa9S@7aeC\xaf\x95S@\x0c\\B[u\xa6S@\xe1F\x91+\xaf\xa7S@\xd0\xebq\xc8-\xa7S@?\x16{$\x18\xa7S@yx0\xb6b\xd7S@\xc7!\xa7w\xc1\x9eS@E\xcaIP\x99\xd7S@\x93\xfc\xd7\xcf\xc1{S@\xdc\xce?\x7f=\x03T@\x1fp\xe3\xa5\xcd\xa9S@\x99\x84\xd5\xcc1\xd8S@\x12s_\r\xb0\x88S@e[\xcc\xc5\xa2\xd7S@#w\xbf\xecP\x87S@?*\xae\x06\n\xb0S@\xb3\xe6\xcc\xcc\xef\xa7S@\tO%\x9d\x92~S@F\xae\x9e\xdbQ\xd8S@:F\x82%s\xa1S@\x91\xe1)\xda\xf3\xa0S@\xc7*S\xa0\xc1tS@\x9f\xd9\xdb\x82\x8e\nT@\x96\x12\xd4&?tS@\xbdp\x1a{\x96\x08T@\xa2\xb6\xe0\xb9\xe5_S@B\x8aC[]\xd9S@i\x88\xa0\x90Y\x87S@\x17\xda\xf1;\x91\xd9S@\xd8\x96\xdb\xd3\xae\xa1S@\xd2\xd4e\xbc\x80\xd9S@\xec\x03\xcdz\xaa\x85S@\xe8P\xae\xfb#\xd9S@-\xed\xe7fw\xa9S@\xa8\xda?\xb1\'tS@\xd1\xb2\xc7p\xdc\x85S@n\x84\x8dS\x0c\xa7S@\x12\x1d\xf6\x05e\xd9S@\x86T\x07>\xaa\xa3S@oh\x8a\x7fksS@$\xba\xc1$\xa4\xa7S@\xe5%(;\x0byS@\xaf\xc6\x1f\xdf)\x9bS@\xce\xbb\xb5\xee,\x04T@S2\xe2\xd2\x9d\x9aS@N\xf7C\xfcW\x02T@\x87\x89\xa4U\xc6\xbdS@2y\xe22U\xa0S@.\x96Uy%\xfbS@Ko\xba\x0fC\x88S@\x92\xa2=\xc4\xb1\x02T@\x109\xc7l\xa4\xeeS@\xa5\x87%B\xe3\xa5S@\xbe\xf3\xf2D<\xa6S@\x84o<\x00\xf5\x91S@\x01[d(\x10\xd0S@\xb1=%\xf5\x0f\x14T@\x95\xa4\xfc\xb2A\x81S@\x0cv3K~\xd1S@\x81j\x12\xe5!\xa0S@\xb1\\\x9b\xc2\x95\x7fS@\x1ft\xe8\x8e\xaa\xe0S@\x03\x0eg\xf4{\xa8S@\xa8\x1c\x98\xfc\'\xbdS@\x9a\x90(t*\xd2S@.\x12\x98\xa4\xb1\xdbS@\'?@\x10\xd7\x83S@O\xd3\x92\xae#wS@8\x9b(\xabr\xd5S@\xd8 \xfe\xc0\xd9yS@\xed\x1e\ra;\xffS@\xc6\xe7m,\xb8\xd9S@\xde;\x95\xed@\x9eS@\xd8,\xd5\x0b\x15\xa8S@\xf4\xe7t\x1c\xb3)T@7\xb5\xf2\x96\x9f\xd9S@\xb7\xb9\x9d\xf2\x7f\xabS@\x1e\xfc;\xd0\x15\xdaS@\xf9\x1eBH\x7f\xd6S@g\x87\x8dn\x12\xa9S@0\x05\xba\xe6=\x13T@\\\xad\xbf\xb4\xb8\xb7S@\xac\xcb\x84Z\xcb\xe8S@R\xa9\x08\xa9\x8d\x99S@:\x8f\x8e\x1bc\xb2S@F\x14\xcf\xec\xe7\xbfS@X\xed\xeb\x13\xb9*T@\x9271\x8e>\x84S@\xbd\xd2\xe1\xa9\xfc\x9fS@\x02N\xd5\xe6\xcf\x8bS@\xdd*\x86\xc3\xfe\x12T@\xab\xb9\x9e\xa9&\x88S@f\x0et\x03s\x84S@\xe3\x06\xb2\xf6\x83\x17T@\xd3\x95\x99\x8b\xe4\xbdS@k\xff\xe0Z\xf2\x9cS@\xbf\xc5\xe8\xc4K\xdaS@w|\xfex\xa1\xf4S@\x8b\x90a\x96\x04\x84S@\x80\xff\x8a4\xb9\x96S@T\xbf\xcdmpoS@\x0eGN\xcb\r\xaeS@\xc9\x99 \xb9\xc0\xd1S@\xf9F+4-\xdaS@\xf5\xd7%\x10Q\x9eS@\x83\x18j\xc4\x90\xd4S@N3&q\xcb\xbcS@\xd9\xcaAC\xf2\xc8S@G\xbci\xceG\xb7S@Blwv\xc1bS@W\xc7\xa2\xe6\x8f\xdaS@\xc3.\x97\xfa("T@\xf0G\xa4C\x0e\xc3S@\x86\x03/\xfe\x12\xd9S@\x0bN\x12\x0eOxS@\xff\x95\xda\x82\xcb\x8dS@xo\x97\x0c\xff\xc9S@\xca\x9a\x83\xa5\x18\xbaS@\xacBJ\x11\xc7\x8fS@\xc9n\xc9\xa2\x83\x9eS@\xc8b\x808\x80\xadS@G\x8c*IY?T@\xado\xbe\xc8E\x9bS@\xe8\xdd\xcc\xa98\xf3S@I\xf1<\xab\x1c\xdaS@\x88\x89\xc0gk\xaaS@=\x85\x15J\xf5\xa2S@\x07d\x1c\x91\r\xd1S@\x0e7~\x88\x01rS@\xe7\x93\xeb\xb6\x92\xb9S@v\xd3\x99\x80\xc0\x0eT@\xdbX[\xc0B\x7fS@Q\x17\x8e\xff*\x92S@\xc6[\xbdW\xccxS@\xb1\xf0\x987\xc1\xfaS@{\x1b&\xbe!\xc1S@@\x9d)4\x8bqS@k\xe7\xb0\xad\x14\xb4S@\xbf\x82c\xb8\xd4\xb4S@BAMf4\xd6S@\xa6\xb4\xb8\x88:{S@\x96\xea\xaaE\xcb\x80S@e\x9b\xa8\xff\xe7\x83S@\x9e\x9f\x19\xfd\x90\x0eT@\xed*\x17^DwS@qi\xb5\xf98\xd4S@\xd9\xf7e\x0e\xad\x95S@\xcao\xa2\xfeC\xd1S@\xd9\xdd&\x95\xdavS@\xa1y\x81\x99\xdaxS@K\xc9\xb0_M\xa2S@\xe4*r2\x8a\x99S@\x87\x04\xcda\x02{S@!\x99\xe6\x83goS@\xa7\x02\xc0\xa3\xde\xbeS@\xf1\x08\xbc@R\x97S@\xd9\x1fiv\x9d\x88S@}\x8eC\x1b\x96\x84S@EOn\xd3\x99\x9bS@\n\xaa\x81*(\x97S@\x0c\x97\xa3\xa2\x08\xd0S@\x9c\x03\x07t4\x9bS@\xa3\xa4N\xfc\xb5\x07T@]\xc4\xfcn\xdboS@N\xe9\xe5G\x9eoS@q\x07\xb5\x12\x95uS@\x01&3}\x05\x11T@\xda\x01\x18\xf0(\x98S@\x8b\xffW\xa6\xdboS@L\xfb\x83QH\xa2S@{b\xc6chpS@6\xd9\x05\xc0\xe7\xa2S@\xf9G\xd2\xda8\x12T@\xe7-\x1d\x0bj\x12T@\xdd%\x87\xf0\t\x9cS@#&W\xa4\x04\x9aS@y\nJ\x01v\x98S@V\xcd!V\xf1\x97S@\xc3\xd9b\xdc\xf2\x04T@2`\n\xb9\xfc\x98S@\xbc\x1e\x1f\x9c\xdc\x04T@v\x1b\xb8\x98\xc4\x96S@\x02AP\xb7\xa5\x96S@\xa6,\xb2\xeb;\x19T@\xae\x98\xe3\xeb\xdb\x91S@\xbb\xae!\x9aK\x9cS@R\x06\xa4\xfb\x07\x03T@wi[\x10\xb2\x02T@\x7f\xac\xbd\x1b.\x02T@b17O_\x03T@<K` a\xa2S@\xac\xf2p\xc5d\xa0S@v\x99T\x881\xceS@\\\x826Y\xa5\xcaS@\xdd\xbf]T\xfa\xd2S@\xebts\x95v\xbfS@\xd7/G\xcb\xe1oS@\xda|\xc3j\x9c\x01T@\xe7\xb4B\xb4\xcc\xfbS@\x9f\'\xa7X\x08\x97S@\xb3\xe9G\x89\xfdrS@\x87\xbe`\xe7\x89\x97S@\x98\xe3\x0b\xee6\xd2S@\xce\xe3\x86\x98<\x19T@\xe6d\x08\x0c\xcbwS@%\xc8$\n\x7f\x87S@\xc6\xd1\xf8\xef\xe0\x9dS@je:\xc3\xca\x80S@\xd6\xfdG\x03\xb1\x99S@\xb9\x91\x9a\xb3csS@\xc0\xdc\xd0X\xc5\x96S@\x83\xae\xfc0\xf2\x99S@\xc4\xfdK\xcd|\x97S@\xf9g\x99\xb0=\x9cS@\x1e^o\xd7/tS@|\xcd\x90@!tS@^\xb2\x97\x03\xcf\xcfS@\xd4\xdb\xed\xe5\x1a\xd1S@$\xa7\x0b\x05y|S@\x80\x05\x84\xed\x10\x1fT@\xc6h\xf2\xad\x8b\x90S@\x92b\xabU\xe0\x9eS@\xab\xe5\xa7HT|S@\\A\xd8\xa9\xcb\x9eS@7\xcc\x95Y\xca\x9dS@\xa7|G\xb7\xcezS@kA7\xffj\x9cS@\xdf:|8\xd3\x98S@\xda{Y\xda+zS@\x039\xa4\xb6A\x97S@D\xc1\xa6d\x03\x9dS@\x93.\x96\xd5w\x9cS@\x00\x13[\xcc\xac~S@\x81Q\xc4\x1c\x9f\x97S@\xcf/6\xc6\x9a\xd0S@\xe2\xac\x96v vS@\xd5\xe9\xa2\xe1.~S@W\x0f\xbe\n\xce\x9fS@\xf0f\xd0\x86\xfd\xd2S@Q\xcb\xc2\xc5\xf5\xa2S@]\x1e#A\xc4\x93S@g\xfd\xb2\x19\xc3\x9eS@\xde\xbb\x88\xd4\xca\x99S@\x1c\x07C|\xd1yS@\xe1\x08k[\x81zS@\x05O\n\x82\xca\x9fS@\xf6\x0c\xdb\x10\t\xa4S@.b\xb4\xdc\x0b\xa1S@\x84\xfa\x9b3\xe2"T@\x1dr\xbf\x11mzS@}/\xb5\x94EzS@\xf5\x0f\xdb\xec\xf3uS@\x11\x9f?\xf5\xd1\xcfS@rU\xda\x1f\x8e\xdcS@\xe2\xf8\xf5\xb9\xbc\x90S@\x98\x8c?\xc4\xbc\xe4S@(=\x1ar\x19\xd8S@\x918\xb9\x8b,vS@\x03\x10\x13\x14b\x98S@\xae(\xc1;:}S@|\xaa\xf9\x82\xfd\x95S@\xc5\xa4\r\x17\xa8\x1eT@\xed\xe1g1\xcfrS@/\x0f\xe4-T}S@\x15\xf0\x94\xd8\xabzS@\xe4i\x9f\x83K\x1cT@\xcf[\xcc\xf1s\x9dS@\x9e\xf9\xfa\xbf\xc4}S@\xbf\xb8_\xbb\xa1\xcdS@l\xd8\xc3Z\xa7}S@\xb1\xe7\xfa\xcf\xb8\xdbS@}\xa8\xcc\x16\xf7\x1fT@?\xfd%\r\x92\xd5S@\xb7TKW\xad\x97S@e?\x03\xef\xd2\xccS@\xeb\xa3\xf68i\x81S@\t\xc42\x16\xd0wS@\xad*d\x1a\xa6$T@DI\xa70u\xcdS@X\xe2c\xc2\xee}S@u\xc8\x19\x96\xa5\xccS@\x1fXf\xc0\xe3"T@\x8e\xaah\xd2\xfd\x9eS@\x19w\x1d\xeb\xd0\x9eS@y\xcb<\xe7\xa2}S@\xa5\xff6\xbf\x15#T@\xda\xd1\x16\x90N\xcdS@ \xb3_\x17&\x8aS@\xcc\xf7\xc0PzxS@s\xca8b\xd7"T@"\xfb-\x9c\xe2\xa2S@\xfdU\xb9\xf6V~S@\xb3\xef\x83\'\xa1\x96S@#(]\xe8%\xa0S@\x93\x92*(\x03|S@\xe6\x97\xcd&\xb8~S@\xc1^\xd3\xae@\x96S@_\xf7\xe8\xaa4yS@\xa3Lfy\x19yS@yx\xf9\xc3:\xfcS@,\x96\xa9\xc74\x83S@\xf9\xcf\x8a!\x0e}S@l\x8aR\x9e\x97\x82S@\xacV\xe3]\x90yS@\xd5\x14\x99\xdf\xc6~S@c^\xf5\xf7\xfazS@\'\x9e\xb7\xf34zS@\xbbf\x11V<$T@\xe5`~T\xc5\xa0S@\xa0\xf72\xd2\xce|S@\xd1\xe9\x85im{S@\x031<5\xd9zS@\x01\xc5\x88|\x97\x9dS@\x1fT+\xe7*~S@;bS\x87\xf8$T@K\t\xb3\x07m\xdcS@\xa1=uV\xb3zS@8\x82\xf8{\xe3$T@\x93\x1e{\xc9\x03|S@4`\xb9\xe0\x9dzS@\xaa\xa37\x19\x9b\x7fS@g9\xa7}]}S@\x1e@\x18\x9e\xa0\x9cS@\xbe\x05&\xbb\xeb\x9bS@\xc0C\xca\xeb:!T@\xe7\x9f\x94\x94\xbf\xcbS@\xf3rB\x90\xb5$T@\xe2\xb3\xbb7\x7fzS@\xfd\xca,\xd2z\x9dS@\xe5\x95dO\x1c\x9eS@\xfbH3\xc5#zS@\x99\x16\xaa\x18\xafuS@\xdd\x9f9\\j\xc8S@\xaeX\xe7\xb1\xbe\x80S@\xe9\x89\xf6u\xd6\x9dS@&\xc6\x92\xe42"T@\xa8\xf0U\xea\x18zS@C\xb0\xdcX\xcb\xc5S@p\xb0\xcc\xa3\x8f{S@\x17\x8f\x13\xb0\xb0\xcaS@:\x08[T0zS@\xf9l\xeb=\x90\xdcS@\xf0\x1a\xcaIk\x9dS@\x8d\xab\x12\xb9X\x9fS@\xfc\xe7\x01\xdd\x94zS@D\xa9\xbc\x8c\x85\x80S@H\xc2\x01\x8fu}S@9A.\xd5\x89zS@^\xd0l\xcc\xb1zS@r\xdd\xae\xb8\x8c\xc7S@(\xbd0\xdce`S@1\xda\xa3\xe1.!T@|D\xf0\x94\x90{S@w\xb8@\xe1\xa8\xc6S@4\xe5\x89`\xb1\x9dS@\x8c\xebl\x8c\x9d\xc7S@\xbc\'\x1aK\x10~S@6\n\xd2\xbbM\x84S@\xb4\x05D=$\x9dS@!Q\n\x93\x07\x97S@\x03\xffE\x98\xe3\xd6S@\x1a]\xf9\x97&|S@\x0b\xc7\x16\xad\x88{S@\xfa\x14W`\xcb\x9eS@R\xcc\xa8\xf2\xe6\xa2S@\xf25/\xc16\x9dS@\xb6 s\xab2rS@\x9cP\xe1\xda\xab}S@\xf8\xd3g\x1a~\x9fS@\x06P[\xba\x12\x9eS@\xb8@\t\xad\x85\x9dS@\xdb}!\xa0\x1a|S@\xe1\xda\x11d\xb5\x9dS@\xfa^1X\xb8{S@\x98\xf5\xc2\x87]\xd9S@C\xbd\xbe\xa1\xd8\x90S@\x1e\xff\xe6\x12s\x9aS@XW\x00o1\xa4S@\xa8\xe7\xf2\xc2\x05\x83S@\x14\x15\x9bK\x83~S@(\x0f9\xd98~S@\x10\x80*\x1b\xe7\x9dS@R\xb7m\x82Q\x9cS@\xd9Z\x9f\xcd\x9c\x7fS@\x9cuS\xd0\xa7\xd7S@\x04\x03\x1cUF\x83S@\xd4\xd6x\xfa\xb1\x82S@-\xe5\xa6z-\xd8S@\xd0\x0b\x88)$\x9aS@\xf8\xd6N\xb8\xaf\x9dS@.\xf2 6\xe4\x7fS@\xa2g\x87\x83<\x7fS@\xdc\xea_\x8d\xc9|S@\xef\xf9C2\xf8\xa2S@\xeb\xb4+&Y\xa2S@\xa6\xe7\x13d\x1a\x84S@\xd4\x9d0+y\x9dS@\xc9\x15m\x14\xed\xc5S@\xa1n@8\xdf\xa2S@\xdeA\x87\xd1?\xa2S@\x85\xe8,\xbdf\xd6S@\xf8\x07H\x1cq*T@\xf4\xbdG\xdf:\x84S@\x94\x0c\xc1\xde\x10\x80S@z\x0c\x1a\xae\x86xS@\xb4RvD\xd7\xd5S@\xaa\xf2,\xbf}\x9cS@\xd3\x1b\xc0\x1cA\xd2S@\x8d\x1c4#\xc8\xc5S@\xc6\xbcYb\x13\x9dS@\xee\x01\xd3\x8d\xf8\x9bS@\x85:\x9cY\xb7\xb7S@\x15F?\xe0\x94\xc8S@\xfd{\x1fa\x1a~S@\x86e\xc8\x8f\x15xS@0X\xb8\xdc\x87\x8bS@$E\x0c\xf3V\x8bS@bn\xf6\x86\x1b\x84S@h\x02\x93@\x94\x9cS@8{\xce\xce\xf4\xd4S@\x7f\xc5\x00|\x87\x83S@J\x8f%\xe3\x1a\x7fS@\x07"\x15\x15\xc6\xa1S@\xe1\xdf67`\xd4S@\xf9UX\xa1b\x84S@\x8d\xdb\x11\xfb\xc7\x87S@@o\xf3W\xb6\x84S@N\xfa\x88\xcd\x08\x84S@\xc6\xc4\x0e\x01\t\x7fS@\xf2\x9ec\xb8\xf7qS@\xc6&\xbd\xa2D\xa0S@\xc0\xeb\xb9\xe7\xc9\x9eS@ic\xc7];\xd2S@\x8e\x05\x1f{\xe0\xd3S@\x98\x95+I\xf4\xd3S@\x8f=\xb9\n\xafoS@]3!\xe8\xd0\xc5S@\xd2\xe3\xa7\xbe\xf1\xa3S@\x91\xa06)\x92\xa4S@\xe8F\xbc\xb6\xbb\x9eS@5\x19dW\xef}S@\x94\x82[\x8a\xc5~S@n\xec\xed=\xa3~S@#\xc0\xcf\xfe\xe5\xcaS@\x04\xea5_\xde\xd3S@\x83X@\xcd\xac\x88S@Y\xf0\x86\xe9\xfc\x7fS@\xef3\xe2\x9b\xce\x8bS@P$8\x8dQ\xcaS@\xf2\xe9z\x9c!\xcaS@\x80\xd9`\xa2\xe1\x87S@\xdf\xa5\xc9\xc8\xe0\x80S@\xd6\x95OS\xfd\xc7S@\xed\x10\x9f\x86`\x80S@\xa52\x10\x1f.\x7fS@\xf7\xc2D\xbb\x83\xcfS@+\xb1\xebq\xcb\x87S@A\x0cY\xb9\xb8\x87S@U\xa9\xa1\xe2&\xd9S@\x97&\xfew\xf7\x95S@\x08\xc5\xaa:\xef\xa2S@(\xe9_\xbfg\xa2S@gI\x11)s\x7fS@a\xde\xad\x9e\xa0\xd0S@\xa47YW\xd7\x9eS@\xdfy\xfc\x15\xa8\x9eS@\xa1W\xad k\xceS@\xb1e7\xce\xbb\xa2S@\x80z\x921e\xceS@f Q\xb6)\xceS@p8[R\xd2\xcfS@\x08@x6\xa4\x95S@\xa7\xe9\xb85\'\xdeS@\xc7\xc39E\x1b\xcdS@\xcc^\xd9\xd7J\xcfS@j\x97/\x8bH\x7fS@\xc8\xdb\xef\x10\xd5\xa1S@\x8d\xcd\xf7\x00N\x7fS@\xd4\x01\xfb\xc5\x1e\x9fS@0ss\x01\x11\xcaS@\x9c\x08G\x85\xd7\xccS@\xc2\x99=Z\xc3\xc7S@\x96\x17\x83\x91C\x83S@\xce\xba5\xb8\x8f\x9eS@\xc5!\xbfR\xea{S@\xb9\xe1\xf1\xa5\x8e\xc7S@\x16\x1d3`\xd6\x7fS@z\xc4V}\x92\xa1S@\x99\xddH\xd9\xab\x96S@\x9d\x9a\xd6\x91\xfc\xc7S@\x9a\xcb\xac\xa1}\xa3S@\xd9N7\xc7\xd1\xa3S@{\xd6Pt\xf3\xc0S@\xa6\x0eb\x07\xb3\x9eS@0Es\xd5\x15\xc9S@\xf9\xf9\xe8\xe8\xfd\xc7S@9\xaf<[\x82\x80S@\x8e\xa7\x1b\xa6"\x91S@\x04a\xec\x99\xd1\xa3S@\x1d\x9c-\xe6/\xc8S@\x17\x0bT\x89\xab\xb6S@\x92Gp\xde\xba\xc1S@Y\x93\xa7?\xd5\xc7S@\tq\xcep|\xc1S@\xcd\x7f\x08N.\xa1S@S\xd5\xa2\xb5\x82\xc7S@ \xfc\xe6\xb3\xaa\xc7S@\x85%\x83i\xbd\xc0S@\x05\x82bzZ\xc1S@coP\xe4S|S@\x9eO8\xcdQ\x9fS@Z\x16L\x19\xfc\xb0S@\xa1}.\x9b\xd8\xc6S@8\xac\xf2\xe5\xfc\x80S@#\x04b\x93\x8a\xc6S@HzO~\xec\x9fS@1\xd6\x1b\x8f\xa4\xc0S@\x99@\xf9\xa1|\xc7S@j\t\xee#A\xc8S@\x85ky\xe8\x86\x9bS@\n>\xae\xa9\x1f\xc5S@\x04\x05BD3\xc4S@\x15\xc1Q\x8a\xb2\xc7S@\x19\x06\xb6\xa2\xee\xbfS@W5\xa2\xc74\xc6S@\xb0Y\xd8%\xb1\x84S@\xe0\x0e\x9b\x1eF\x83S@\xde\xbfy\x13f\xa4S@\xe0(\xfb\xe0\x9e\xc5S@eM\x9dJ\xf9\xc4S@\x0f\xc8\xc1\xe4\xeb\x84S@\xd1\xc4f\x0e=\xbfS@x\x8b)\x90\xce\x81S@\x04d\x0byY\xc5S@pP\x19k)~S@\xb5\x9b\xa9nS\xbeS@\x82\xa5\xd9\xeeO\x84S@T\xb4\xd1R\x93\xa4S@4\xa7d\x9a^\xbeS@\xfc\xb7\xa5V,\x84S@YYc_\x8f\xc2S@\xea\x18a\x19\x98\xa0S@Q\x98<YI\x89S@[y\x1a\xec\xbe\x84S@\xf3\x1cAo\xbf\xbdS@_\x00>\xc4H\xbdS@\xf6\xa7P\xc5\x83\xbdS@\xf1W\xab\xd2\x9c\x9fS@YYA\xca\xfc\xc1S@\x87\x1dF\xd9\x98\x80S@e\x00\xd4\x8a@\x82S@S\x8e+(\xe3\xbcS@Nr\xb0m\xf8\xbcS@b7\xf4\xa1\xbc\xc1S@\x8b\xb3\x98\x99f\xa4S@\x8b\xff4T \xa1S@\x10\xf1\xda\x19\xd2\x8aS@>m\xb2\xdax\x8aS@i5\xaf\x17L\x8aS@V\xbd/\xa2\xba\xa4S@\x87\xc5W?\x98\x86S@\x03\xd0=\xddv\x86S@\xb6\x88\xda\x93\xcdyS@\xbf\x90\x0eb\x15\x8cS@\x9d\xba\xd6\xe8u\xbfS@\xdd:\x8b\xe4\xa4\xbfS@\xd68j\xc5!\xa5S@\xb7\xc4\xac\x8a4\x84S@\x8f,\xeb\xc3,\x7fS@\xb1g\x9e\xf7|(T@\x11L\x93f\xcd\x98S@}\x89.\xfe\x18\x83S@\x12/@SH\x87S@\x89\xe3\x05"j\x8cS@\x0e\x18G\x8f\xcf\x85S@\'f\xf7\xb1\xad\x85S@\xb1\xb35\xed\xbe\xb8S@\x8b\xc5\x0e\x0c\x07\xc2S@\xfcY}P\x19\xa7S@\x1fr5\xd4\x9e\xbdS@\xcbK\xb1-\xb7\xa0S@\xf9[\xcf^Q\x82S@*\xc0\xce\xae=\x86S@\xd5y|\xf2\\\xbcS@\xcbe\xb1\x924\x84S@\xaf\x96(\x80\x1b\xbbS@e\x88N\x93=\xbbS@\xc4\x18\x13\x1d\x93\x93S@b$\xb7\x86\n\xbbS@\xad3\xfd~\x97\x86S@k&\x9c\x10f\xbcS@\x9e\xa0[\xaf\x10\xc3S@[J\xfc3W\xbbS@VL&\xd7{dS@\x1a\xf6\xba?W\xbaS@\xe9\xd4\xcd\xf7\xe5\xd3S@\xe1\xc9\'\x06\xcb\xd2S@\x8d\xbe\xffX\xe4\xc2S@\xe8[\x14\xe9\x98\xb5S@gz\xe0A%\xa1S@\xa7\xa8\x0c0\xfc\x84S@7<`\x16\x11\x8dS@\xf6\xe1\xed\x8d\xe0\x86S@f\xdd%\xbd0\xa1S@h\xe4+\x86\x18!T@\xb5\nx\xf8h\xa0S@I-\x99H\xa3\xb9S@\xbaFl\xe1\x0f;T@\x9e\xa1\x80RZ\xb9S@p\xbd\xf5\xe9\x89\x84S@z\x0b\xdf3\xf7\xb8S@\xd7\x92\x8b1\x8c\xb9S@Di\xf6\x81M\x03T@\xc9\xa2p\x0bo~S@;b6S\xfe\xbcS@*\x9e\xa2\xd2N\x88S@\xca\xde]\xb6\xa6\xb3S@\xc8N\xfex\xed\xb3S@\x98\x8a~\xef\xa4\xb8S@\x03T\xb6\xc1\xa5\xb8S@5\xed\xb1\x1e\xfe\x82S@\x93M|\xb59\x88S@\x880\x1f\x0f\xbd\xb4S@\xb0t\xc40\xb0\xb7S@sw1\xb5\xb9\x8dS@Q,\x17\xb9Q\xc2S@#\xe6\xd8+\xe0\xa4S@_\x16\xc7\xd2\xb8\xb7S@\x931(\xf8\x88\xa2S@\xa3\x18\xd9\x14q\xa2S@8:\x00\rF\x8eS@\x13+\x14\x1f\xae\x89S@\xa7\xbc\xb4y\xea\xb7S@\xea\x82\xcd\xcc\xbb\xbbS@\xb1@\xfet\xba\x90S@\x0c\xb0|\x9c\xed\xbaS@\xa3\x92\xa4\xe1\xc1\x88S@\x82k\x1f\x12J\xb2S@\x99\xe6\x8b\xb3\xf9\xb5S@\x9d\xc4\x83;\x80\xb7S@3\xc4\x0f:\x1auS@\x96\x9c\xed\xf2\xb7\xb6S@\x03\x08(_\xdf\xa4S@\xc8\xbc\xb8\x1f\xed\xb1S@i\xd6\x7f7\xac\xb6S@K\x7f\xb5\xf0\x85\xb5S@\x8a\x11\r\xeeI\xb6S@\xb5\xbb\xc4k"\xb6S@J\xbf\x1b\xd2(\xbdS@\xfa_\xee\x89<\xb9S@$m\xd6\xd6k\x8fS@\x91z\x104i\xb5S@\xd2\n\xcd\xcfh\xb6S@\xb9\xb7\x1f4\x91\xb0S@_\xcew\xcf\xbb\xb0S@\x9dDy\xa0\x05\xd4S@\x83\x06\xe1\xe9\xba\xb0S@\xee^\xc2\x98\x01\xb1S@\x08\xb9d\xca\xa2\xa5S@5\xb8\xe72\x81\xb5S@\xce\xcd0\x8e\x11\xb7S@\x11\\\x9b\x00\xef\xb8S@\x85[\xda\x8d\x99\xb0S@h\xca\xc2a`sS@\xf0\xbb\xfa*\x17\xb5S@\x93\xe2\xd07-\xb5S@\x12\xe86\xb9F\xb8S@\xd24\x89K5\xb1S@>\xc9\xe2\x804\xb0S@r\x1fN/\xf9\xb7S@N\x05\x8a\xd4|\x82S@\x83\xd1\xba\x83\xc5\xb7S@\x9a/\xbcW\xb3\xc1S@\xa0\x1d\x9e7\xba\xafS@\x1dc\x14D\xc9\xb4S@\xf4/T\xedz\xa5S@\xc0\xfa\xb8\xfeD\xa4S@Z\x16\xe2\x1d\xe9\xa2S@\xd96\x058\xb8\xb4S@\x1a\x0c\x9a\xab\x9b\xafS@\xb9\x03W1\x92\xb3S@O\x81N&"\xd7S@M\xd0\xb3v\xa4\x8bS@\x15:\x90s\xaf\xb6S@\xa3;i\xb9|\xb3S@\xdd\x82\xa7\xe9\x16\xb4S@\xde\xf3"4\xbf\x8cS@7>&\xaf\xce\xaeS@\xe7\xbc\xa9=.\xb6S@!\xaa4\xab\xca\x8bS@\xb0\x8dJM\xc7\xb2S@\x1f"s\x9c\xe0\xb5S@\x89\xeeu\xfc\x0c\x8dS@\xbc\xf01\xa3c\xb3S@]\x8e\xdc\xfa~\xa6S@m\x9a\xc90y\xb5S@\xd7\x94\xfan\x91\xb2S@\x88\xd3g\xf6\xb4\x89S@\xe9e8\xef\xd7\xb1S@\x9c4R\x84Q\xb2S@Wr\xdc\xa1b\xd7S@T\xa9\xd9\xa9\xba\x89S@\xf7\xef\x9d)0\x86S@0\xd2X\xdc%\xa4S@\xb6\x83\xbb\x1f\xf9\xb0S@j\xc6\xda,\xde\xb4S@\x0f?~mX\xb5S@6\x01\x10\xa8\xd3\x89S@\xcf\xff3z\x0e\x96S@HNF\x8c\x1b\xb2S@\x11P1\x88/\xb4S@C\x8a\x89}2\xb1S@\xc0\x1e=<1\xb5S@n.\x90\xa8\xa8\xa7S@#\x19\xdf\x8f\xb8\xacS@\xd1\x97\xaa\x0fI\xa0S@\xaf\x14\xf7\xe7\xc9\xb5S@\xa2i\xaa2\xa7\xacS@&y\x97\x07C\xb4S@\r\xac\xca_\xd0\xb4S@\xf8)Di\x84\xa6S@\x80L3\xb5Q\x8aS@t\x1d\xd3\x8e\x8b\xbdS@\xcb1\xc8%\xc3\xb4S@W\x94;I\x04\x93S@6\x8fY5F\xb1S@\xf8O\xb0X\xf2\xa0S@\xc5\xa8\xf1T\xd5\x04T@J\xb2N\x9e{\xa1S@\x04+\x08\xd5\x85\xb3S@\xe6O)3#~S@\xd3vQ\x91\xaa\xaaS@M`\x7fJ\xe5\xa6S@\xfd\xa6\x04\xcc\x91\xabS@TIG\\\xe9\xacS@\xab]h\xea\x12\xafS@\x1f\xc7\x190~\x8bS@9=R\xe3l\xa3S@\xf0X\xec\x9a\x1e\xaeS@\x15J\xef\x9e\xe4\xa3S@U\xf8\xd4CV\xaeS@\xa8AY\x07\x95\xa7S@\xa0\xc8\x12N\x94\x88S@\xeb\x02rW\x99\xa0S@\xfd\xbb{Ns\xb2S@l/\xf9\xf2\xa11T@mH8J\xe8\x8aS@\r\xdc%q\xa1\x9cS@a\xe6\xd0\x1f\x10\x8bS@p7\xeb\xdf2\xa2S@\x14\xd4\xc9G5\xa8S@ jX\x88,\xacS@#N\xf7\x98\xfc\xb0S@\xd6\x08\xdc\x98v\xafS@G\xce\x1f\xb5|\xa1S@\xf8p\x80q\x92tS@\x13o\xf4\xe6T\xaaS@\x87W?3\x04\xacS@\xf7\x03A9\x82\x89S@`[C\xd3\xff\xa6S@\xaac\xac\x87w\xacS@S;\xe7\xeas\xaeS@g3\xc0#\xb8\xa6S@\xeb1\x88`\x07\x89S@\x9b\x0b\xc5c\xa1\xa6S@\xff\xae\xf6\x80\x01\xabS@\xc6t\xc5\xa1_\xaeS@\x8dN\x114\xf6\xacS@Q\xf0\xa8\xf3\xee\xa7S@Gjq}a\xa8S@(\x1d\xda\xfcu\xa8S@\x03\x11\xf2\xea\t\xadS@$\xd7\xe1U\xae\xa8S@\xfc\xe9\x07~\xe0\xaeS@\xa1\xe8\xe20\x9c\xa7S@\xf3\xfc2\x0c\xf5\xa4S@\x87\xf0z\n\x86\x85S@\xa5\x868\xb5\x00\xa7S@\x03\xd1\x94r%\xa4S@\x07\x0e7J\xa2\xa6S@:=\xa2U\xc4\xa3S@\xbb,IqZ\xacS@\x90\x81}hm\xacS@\xf6&\x0b\xd4z\xbeS@A\xc7+\xb7\xc2\xa8S@\\\x8dU\xb7\xe5\xabS@\xb6\x98U\xff\x03\xa8S@\x1d\xba\x86\'\xd8\xabS@\xecK=\xbb\xab\xd4S@\xf3\x98\x88\x87\xa6oS@>\xb4\x118\x15sS@.\xcb\xd3\xd9R\xa8S@\x9c\xb5\xedop\xd7S@\xd0\x17zrjoS@9\xb1\xd0^\x85\xb8S@\xab.\x05To\xb8S@\x99\x9cz\xc2\xf5\xa5S@m\x80\'\xd0\x1d\x86S@\x08\xdd\x87\xbe\x93"T@\x1b\x92\xe5\x0f\xfc\xa5S@\xc8\xce!\xbc\xa7xS@8N\x19\xc5\xa2\xd7S@F\xf9Y\xee\xbb\x11T@D\x94\xdc\x1e\x9e"T@\xe0z\x0f2O\x12T@\xd8o\xe1\xd9L\xd1S@\xbf\xd1\xe3O>\x8eS@Ue%\xeb9\xa7S@\x9a\xb2/d\x96\xaaS@\x19\x9f\x19\xb3\x1e\x9bS@_]\x9f\xab\x1b\xa5S@rf&\x9c\xcaoS@y\x85\xf7%\x92pS@|)%\x03%\xa2S@\xf6\xa1\t>\x19\xbbS@\xedm/\x04P\xd9S@\xabH\xaat\xf9\xbaS@\xf5=\xef\xf6\xb3\xa9S@I0\x17^C{S@\xad\xdb\x18?@\xbbS@h\xe6r\x93\x89\xa6S@\xe5\xd0\xedk\xcc\xbaS@\xee!z\xea\xd9\xbaS@kz\x10^\xf6\x95S@\xcc}\xb5xB\xa5S@\xe4\x139\x0b;wS@\x08\xef.[z\x93S@=\xc3\x1e\xd2vlS@>@\xf4\x14\x87\xa7S@\xb6\x02\x13\x97n\xa0S@\x06]vU\xe6\x8fS@D\x93\xf0\xa5\x05pS@+\'\xf4\xd0\xf1oS@\xab\xd5\x1d2\x91\xb8S@\xd3\x9b\x8b~\x82\x87S@\xf3\xe7\x15\xd8\x96"T@<\x01\xaf\xc0\xb3\xa7S@ \xe0\r]B\xadS@\x15\x11\x97\x14>yS@\x89\xad\xf7\x04Y\x11T@\xf7\xcb:\xfb\xa4\x9bS@\xd8o\xe4T\xb0\xa5S@)>\xfd\xe1@\xb8S@\xb4q\x81K\xc6\xeeS@\x9dO#\xaa\x9a\xaaS@\x8an\x8al\x00\xaaS@\x14\xacl\x90\xf9\x02T@\x19\x13\xb1\xc2O\xa0S@O\x8f\x08p\xb3\xbdS@\x80\x1bx\xbf\xa1~S@B\xff\x91\x15=\x95S@\xefo\x84\xf2x\xd0S@p\xb4\x98\xb7\xffvS@g\xef\x8f\x86\xf2\xd7S@\xa8\xc5\x1b<)\xa7S@\x89o\xb0\x0b\x99\x11T@_\xee>\xcdo\x85S@\x7f\x86\xeeH\xb8\xa5S@\xd3\xf0\xa47\xfaoS@V\r\x123\xba\xb9S@6\xe3S8\\\xa5S@ \xcd\x8f\x86\xf1\xb4S@\xc6\xf4\xa8\xf2e\xb7S@\xc1;\xe1h\xc3\xa0S@\xa4\x0c\r\xba{\xa6S@\x1b\xb1\xfc@\xb8\x82S@\xec\x15\xce\xd0\x17\xabS@\xf5o\x81^v"T@\x03\xd9\x83\r\'\xa2S@UksP\x93\xd8S@wB\x0c\xcd\xff\xd4S@Z;\x80\x0c\xaf\xaaS@0\xf8n\xc3\x85"T@c\xdb}qv\x85S@\x1c*\xf8\x1d\x92\xb7S@\xf8\xdcI\xbbk\xabS@X\xb3\x9eNf\xb2S@\xb9<\xbd\xa2\xf5\x87S@i\x82ORb\xa7S@m\x06=\xf8\x17\xa5S@\x0f\x14\xb0\xc3\x13\xa5S@\xd4\x13\xa9!H\xb6S@\xa3\xaf\x8e\xe2\x1e\xb7S@qq\xee\xd2\x07\xdbS@\x98\xbf\xf8\xcey\xb6S@\x89\xdd\xff\xcb$\xa6S@L\xe2\x16\x02\xea\xa0S@\xe6:t\t?\xb6S@\x16\x1c\x94\xe0Y\xb6S@\xe6xs:\x13\xa5S@D\x98\x96jA\x94S@\xe65\xd1\xf4F\xd9S@Ou\xa2\xd5q\x9fS@\xabprZ\x94\xb8S@\t\xfb\x8bu\x8f\xb0S@\xcc\xa0\x85\x14\x81\xb8S@\xf1\x1d?\xd0\xa7\x95S@I\xa5M\xc8\x8a\xecS@\x15\x99,\x06\xc8{S@\xcb\x06\xc8\xf6H\xb6S@Z\x06x3\'\xa0S@ \x91\xbb\x1a\x10\xb0S@{\xd8\'\x8d\xdd\xafS@\x9a\xaaAb\x13\xa5S@\xd1\xc4\xa8c\x07\xafS@s]zA\xc5\xafS@\xcd\x01\xb8\\\x87zS@\xbfX5\x98\xfa{S@\xf9klI\xc6\x9fS@\x88/\x17~\xbd\x90S@Y;\x12\x9fV\x97S@\x11\xf8\x0e\xc3J\xb3S@R\xb2\t\x9c\xae\xd6S@]\x97\x971a\x9bS@p\x87\x83\x99#\x9cS@\x8e\x9e\xa1\x82\xa3\x9eS@\xe1\xe6\xe2\xf8\xc9\x9eS@_\xf7\xd9\xe2\x82\x9fS@\xca\x0b\x132K\xa6S@\x86X\xc5\x18\x16\x96S@<Z\x9f\x9a5\xb7S@\x80>wor\xb2S@>\xe7\x0c\xa0Y\x96S@2}\xa8k\x01\xb7S@\x0fj\x83\x1a_\xabS@\x002\x92\xa3\xc0\x97S@)\xd1r\xf5\xb3\x97S@\xbbQ\xe2\xe1\xa3\xb1S@g\x12\x12\xd3\xa7\xb6S@{\xa5\x0f\xbe\xd1pS@\'x\x12<\x07\xb6S@&\x16\xf1\xd0(\xd9S@\xa4O\x9d\xab8\xb5S@\xa5p\xaa%F\xa0S@vK\xeb\xe7\xe2\x9eS@\x8e\xee\x1e\xa86\xa6S@\xec\x97\r#\x03\xa3S@`mL\n\xfc\xacS@\n\xf7\xc0\x82C\tT@ba\x05q|wS@\x86\xa7Z(h\x88S@m;;\x01\x1c\xacS@\x0b\xff\xa5\xa9c|S@\xdfK\xd21\n\xb1S@"\xfc\x956\xd8\xa2S@qd\x1cq\x8c\xa9S@\xce=\xc5\x86u\xabS@\xe8\x0e\x8c\x06q\xb0S@6\xea\xf7bV\xb4S@\xb5\xe9\x89%)\x8cS@<\x96\xd5n3\x9bS@\'\xaa\xbfY0\xb0S@WDl\x17\x83\xb4S@NO\x1c\xba\r\x81S@\xb7\xc9\x0c\x1f\x16\xb5S@\xf3\xd0No\x1b\xb5S@r\xa8\xca\xfb\x95\x8fS@\x04\xd6\x15\x05k\xd8S@\xd6\x9e\xa4\x8d\xd7\x92S@\xd0{2\xb7\x8c\x93S@\xb7\xd9\x007;\x8cS@mb\xa9\xa0\xf2\x90S@\xb8e@\xfc\xd9\xb4S@\x19!\xe30\xa8\xabS@\x03G\xf7\x8d\xe9\xa8S@S\x96\xa3&>wS@h\xa5\x1d\xb7\x8d\xafS@4\xf9\xef\x81\xd1\xafS@\xb2\xb7\x1e\x1ee\xa2S@\x1d\xbcXV\xf1xS@\xaei\x1f\x9d8\xb4S@Qe\xb6\x13r\x94S@?\xc5,e\x0b\xc5S@\xf2\xd9\xda\x08\xf2\xb3S@\xd4;\xc0)~\x9dS@\x93t\x19\xcc\xbf\xb0S@y\xb1\x12\xd1\x05\x1eT@-\xe4i1\xdf\x90S@n4\xd0\x8a\t\xacS@B>\x90Gf\xafS@\xe7\xdf\x0e\xfb\xcc\xa4S@\xd5\x13\x96t\xcb\xd8S@\xabWg D\xa2S@\xf2<H\n\xa3\xd7S@\x02\xb3X\\P\xafS@\x80\xd7\xca@\x8b\x9cS@\x0ba\x1a\x85#\xa2S@\xf5\xc8<\x18\xfa\xa9S@\xc5\x95I\xeb\x01\xafS@\xd2\xc6\xd2/\xb4\x9fS@KG\x9aO\x16\xafS@\x00\xb3\xb1\x85IyS@\x01\x17\x80\x9b?\xabS@\x89-\xc0\xddd\xaeS@Q\xa9\xc3\xc5*\xacS@Qx\x0eq#yS@\x0f5x2p\x8fS@\xa5K\x9e\'+\xa0S@e9}\xa3rzS@\x01\xbf\x8fd\x8b\xb1S@\xfbz\xe3\xc1\xe9\xb1S@t\xda17\x1a\x8fS@\xf3@Z\x87\x8a\xb1S@\xfaI\x18\x00\x8e\xa5S@E\xf7\xd8fQ\x88S@\x94\xe5\x0b\xf2H\xabS@I\xbe[l3\xa9S@\xbf\x05B\xc4\xc4\x88S@\xf4\x95\xbb\x1fK\x97S@\x1e\xf6\xb4\x7fB\x14T@\xdb\xbb\x8d\\X\xd5S@\xa3kH\x04\xd7#T@k\xfaG\xcc\n)T@\xcaQ\x01\x8b\x93\x83S@g\xc7\x7fO\xae\xd8S@\xae\xfbf\x00\x9c\xd9S@1\\\x88\x9d\xda\x90S@(\xa0\xaf\xb0\xf8\x11T@Eo\x08X\xdf!T@\xd9\x97GK\'\xacS@\x0ed\x0e\xedm\x89S@\xfa\xc9\xb1U\x05\xa9S@\x1e\x02\x83\xcc\xc77T@\xe6\xfb|\xd6@\xabS@&?P;.\x1dT@"\x95\xc1\x03n\xa6S@\xa8\x15\x11h\x19\x9cS@oC\xadUr\x0fT@2\xa3\xab\xbd\xd8|S@Yw\x9c}E\x13T@-\x13\'\x17\xed\xa0S@#Al\xf3*\xabS@\x950\x9e:\xeb\xf8S@\x9f5\xb4\xdd\xfd\xf7S@\t\x8e^2\x84wS@>g\xa3\x1f:\xa8S@.E\xc3J\xd1uS@U\xb1\r\xf7\xed_S@g\x1f\x19}\xde\xdbS@\x96"BT^\xa1S@\xfa\xa1\xad\x0eI\xadS@N\xb4i\xf1\x08\tT@!Z!\xe5\xd0\xbaS@\xfcW\xc8\xaa\n\xa2S@g\xa5z\xee\xed\'T@\xe2W\x8f\xd5\xf4qS@\xfb\x9d\\t\x18\x1eT@\xbb\xbf\'O\x1d\xb3S@\x91\xf3Px\xac\x9aS@\xe4\x94\xb7A\x07\x97S@}\xe9i\xbd\xa2\x89S@\xbe\xd5N"h\xb6S@R\x94_\x91\xde\x8cS@\x1c\xc1\x00\x84\xf9\x96S@\xf3\xb8\x9c)\xcf\xbfS@\x03\xf8\x8b4L\xe0S@"\xba\x8e\x129\xa1S@\xfdq!\x80\x8b\x9aS@|\xb5w%\x0f\xb9S@\x8b\x017\xf5\x1a\xb0S@!t:\xa2p\x9bS@F\xed\xfb\x19\r\x91S@\xfa\x8f\xd1\xa8\xa5\x99S@\xdf\xb4hN\x13\xbbS@\xfb\xf0\xfa\x18x\x85S@/\x9cY\xc2\xd6\xbdS@\xe7\xa52\xab\x1d\x92S@\x19\x1a\xf7.5tS@\x89p\x82\xd9\xc2\xd1S@F\xb7\xc6\x9f\xa9\xb0S@\xe1\xe2Ny\x1d\x93S@\x0c\n\r+4\x8aS@BJ\x9c@\xd3yS@p{\xb8\xf48\x04T@\x81\x11\x95k`\x87S@o\xc8>\xc3(\xbeS@\x83\xa3=\xba\xe5wS@E3J-\x83\xcfS@\xb2\xa4&\x8d8\x9fS@\x05NT\x16\xfbyS@~\xe7\x95.6\xa8S@\xbbE\x9djD\x7fS@\x86\x8f\xfc\xd4\x16|S@\xbe}\x8d\xa7\x8a\xb5S@\xba\xf8%\xbd`rS@\xd9\xb2n\xab\xf9\xb9S@>\xc7U;$\xb0S@\xe7J"2b\xedS@0&\xb0\xe1\x84}S@\'\x9e\x8b\xfc\x1f\x05T@I\xe6\xd7\xd5\x7f!T@\xf2\x9dQ\xa4\xdd\xd7S@\xa4\x90\xd9e9"T@\xe9M\x9cR>\xffS@kDj.P\xd6S@\x99\x1c\xab\xba\xc8zS@\xbbN\xeb\xd2\x00\x9bS@\x08\xe0l\xdfH\xd5S@\x9a\x1f(\xe0}\xadS@u(\xfc\xa8\xcd\x84S@\xba_\xa0\xb3bxS@\x17\x8e\xf5\xaf\x00{S@z\xfd\xb8vv\x9aS@\'\x9f,wM\xd4S@\x964\x98\xbf+\xd6S@\x84\x90\xe4\xe6/\xc5S@#Wz\x8e\xbe\xadS@h=\x04\xce\x9f\xd7S@h\x7f \x84b\xc3S@\xc4\xb7S\x91\xb0\xdbS@\xc1#\x06S\xa9\xa6S@\x1a\xbc$8.\xb0S@\xa9\x90#\xf9\xbf\x7fS@\xf8?J\x98\xefsS@l\xe3\xd7\x92d-T@\x87\xc0\xc6H\'\xe0S@\xd4\xb7{}d?T@\x82 a8Y\x9dS@\x84\x8eJ\xc2\x04\x9dS@\r\x8d\x1a\xc6\x18\x81S@ \xaa\x9d\xe4T\x9fS@\x8e\xe5\xa6\x11\x83\xa5S@\xf3`\x1b\xfez\xa2S@\x1eA\\b\xe9\x9bS@\x86\x00\x98\xee\'\xcdS@\xdar\x01\xdd\x96\xbcS@\x15\x93U0\xe3\xa4S@\xe27\xed\x86[\x8cS@_\xa9of7\x95S@\xc2\x96%\xb1\x94\x89S@\x995\x1e\xb2\t\x7fS@\xa0W\xc9>\x90\xc4S@<\x87\xda~\xc6\xb1S@\xb3\xf0\xb8\xb1Q\xbaS@Q\x0by\x8e3\xfbS@Y\xbb\xd6O\xb4\xdbS@\xca\xbf\xda:\x96\xd6S@\x8e\xd3$\xbe#\x91S@\xe1F\xc0W\xae\xdaS@\x8f\x98\x81z\x1d\xafS@N\xad\x96/~\xb8S@\xe4$\x03\xf6\xa7\xb2S@\x8e\xe2\xe5\xa3\x7f\xa1S@,B\t\x94]xS@\xac\xc0\xcf\x19\xa9\xb2S@\x08u\xf2\xa9\xc2\xebS@T\x8d\x8c.\x9f\x80S@S!\xcd(\x0cxS@-\xd8\x17\xef\xa7}S@\xc7s^\x81\xf7\xd9S@\xf4\xe9\x15\xa2d\xb7S@\x95$\x07_|\xe3S@t\xe7\n\xb7:\xa3S@\xfd\\"\x95l\x02T@\xb3F\x8bjx\xddS@\xb0H:\x91<\x9bS@[\xd5\x8e\xd4B\xa0S@\r.\xd8\xda^$T@7S\x0e\to\xc8S@\xc6\\\xa8\xe2\x95}S@\xff\x07\xcaC\xd1\xdaS@\xa7\x0f+\xd2@\xd9S@\xa1N\xd1^\x11\xd9S@u\xf2y\r0\xd4S@\x016\xdaf\xdb|S@\xb6zp\xe8\x0c\xc0S@V\x03\x9d\x88S\xdbS@\x1e\xdf\x85\x90\x9d\xd7S@\x19\xadE\xe1\x91wS@9\x15\xf1\x13\xea^S@\x00:\x9e\xa0\x8b\xc9S@\x99\xeb\x10:\x81\xc6S@\xff\x9b\x86\x1a\x1f\x14T@\xf0e\xbf{\xd9\xdaS@wW\x02\xcc\x82qS@)\xc1z)\xd1\xd8S@Dgj\x82\xbd\x9eS@\xe3\xb9\\h\xc1\xfdS@cz7#E\x98S@\x0fd\xd6@\xea T@[\x16\xc5i\x00\x04T@\xd2O\xb4\xd5G\xcfS@\x06\x8a\x85\xd9\xc8.T@(\xa4K\x8c/$T@\xa8\xf4\xb4\xbd\xaf\xd9S@E\x12\xfd\x99A\x8aS@\xca\xce\x11\xfd&\x87S@\xf9\xba\x96\xa1\x8b\xa1S@\xf2SU\xcf\x1d\xaeS@\x19\xeb\x9b\x08\xfanS@\xd0|OZ\xf6\xa1S@F\xb6\xf3\xf4U}S@Q:s9\xd6\x13T@\r\x8e\xce\xa2\xc5\xb7S@7\xdb\xf5\x93\xa9\x97S@%\xc6\xee,?\xb5S@\x8f\xcf\x13`\xb6\xb2S@\xbb3\xbb\x86\xab)T@\x99\xcctw \xc3S@@\x92\x85`k\xfcS@\xe8\x04\x1a\xdb6\xb6S@C\x16\xfc\xc1\x987T@\x0f\xa4\x07\n{\xa0S@u~\xa8%c~S@\xcdE\x1f\xc3\t\xa8S@\x13\x1e\xec\t\x90\xb7S@{\xad\xf0\xfdP\xabS@\xcb\xd2\x14Y\x9c\x86S@blr\xc5n\xbeS@\x1ee\xc6"\x1e\x98S@2\xd5G\x96\x17\xfbS@\xcbQ`0\xc7vS@s.4\xbe\x9e$T@\x80\x08)8$_S@\xc6\x0fvY\xc0\xafS@l\x99\xf8\xb6\xd4&T@!\xb0\xd7\x81\xa2xS@<K.\x03y\x92S@\x10\xef!{\xab\xa6S@\x0c\xbac\xf2K}S@\xca\xdcS\x18\xbc\xd9S@m"\xa2\x1b<\xc8S@\x8a+i[r\xb2S@4\x1fGj\xb5\x11T@-0\xe4\xc1\xb7\xf7S@\xaf\x9c5\xcb\xe7\xd8S@\xb2\x9eR`\x81\x04T@\xe5M%\xaa.\x02T@\x8aC\xe1n\xe0\x88S@\x99\xe0j\xfce\x15T@\xbf\x10+\x97\xeb\xbeS@\xa0\x9e\xb1W\xa4}S@\xc8\xba\xbblK\xc6S@\x80b\xc3&\xdc\x80S@\x9f\x17\x00d\xcc\x90S@\xec\xddC\x82\x92\xcaS@F\x01v\x84\x10\xa1S@q\x8c\xd7\x17\x10\xb8S@M\x96\xd1\xae\xfb\xcfS@\xb6\xb8\xe9\x1az\xb1S@hT[A\xe8\xc5S@\x0fs;1)\xdaS@\xa8I\xc8\x9bf\xb4S@\x84\x96\xad\x8b\x8b>T@\xbf\x8b\xb387\xbbS@\xd9\x12\xbb\xbf1\xbbS@\xc3\xa8\xfe\x03C{S@\x05=\x96u\x01\xbcS@-^\xef\xad\x1d\xd7S@\nS\xed\x9cW\xa6S@\x10\xf8dFs\x9bS@\x19&m\x12{\xa4S@Z \xc0\x83\x01\xbbS@\xaf\xa4\x06\xb0j\xbbS@KY\x90\xe9z\xa4S@\xa1\x92(\x1a`\xbaS@Jf\xdf\xd7e\xc6S@\x9e#\x10\x92\xa3\xc0S@\xed\xb5\x02m\xe5\xa6S@\xde\xd4B\xfd\xdd\xbbS@\xc7\x95\xa9;{\xa5S@\xfb\xa0K\xcc\xbb\xa1S@`\x85\x19q<\xa5S@6\xc4\\\xa5\xdd\xb5S@Z\x80j\x1c\xad\xb5S@&0\x15H\xa1\xc6S@s\xc1K\x82\x81\xecS@\xb3H\xac\x94\x93\xccS@\t&\x84\x03\x96pS@\xb0\x17N&\xe0\xa7S@M\x8c\xbd,\xc4\x96S@t\x8c\xc7\x1e:\xa3S@b\xca_n]\x9eS@p\xaf\xc5\xd4\xce\xbaS@\xef>,\xc3\'pS@{\xa9O\xb13\x97S@\x17\xae\xf7\xa5>yS@WO\xf9\n\xf1\xc3S@\x16\xc6\xcb\xc1\x9a\xb8S@\xa9`v(\xc8\xbcS@p+j\x7f&\x00T@\xc11\xdc}~\x83S@\xc0~\x02\x01\x99\xa3S@\xc6\x88\xef\xb4T\xb6S@\xd2\x01\x99\xe8\xf7\xb6S@8\xb6\x96\xc0\xea|S@\x17\x0f\xc4\x04\x85\xcbS@w;\'\xc2\x07\x8cS@\x9d\xc4h\x02\x95\xb9S@\x9a\x9b\xec\x1a\x15\xb9S@\x96f\x82\x8dM\xb9S@\xa1}"S\xbb\x9dS@\xcf\xaah\xd5\x10\xb4S@\xae\xed\xd1\xc0\r\xbdS@\xab\xddJ\x04\x02\x1eT@{V\x99b\xad\xb3S@\x02\x8a\xb1\x11\xe4\xcfS@\xbf(]\xbb?\xdaS@\xaa\xedR?\xa2\xb8S@\xaf0-\x0e\xdc\xb5S@\x8f\xc8\xf2;\xa3\xb8S@u\xb0\xa6\x93\xa3\x8bS@V\x8c\t\xf43}S@\xfe\x07\xbb\x1d\xbe\xb4S@\xb4\t|\x9f\x19\xa0S@np\xb1\xa3\xcf\x9bS@\xa0\xc2k7\xae\xb7S@\x0eF,\xbck\xb3S@\x06.)\xc5\xa1uS@\xbd\xd0\xcb\xdb\xf0\xb7S@\x18\x89\xdfe\xb1\xbbS@C\x95n\x97k\xb5S@Vq>\xe9\xf6!T@\xdc\xa8\xbdd("T@\xf0\xc5\xdb$N|S@\xde\xe1\xa8\xd6\xd1\x04T@n\x91%\xabLuS@\x0cl\xf5\x1a\x9d\xb7S@i\xa2\xf9\xfa\x95\xb7S@[\xa9S\x13-\xbeS@\xcf\xdd\xdc\x0b\xfe\x04T@\xbe\xa7\xd5\xff\x13\xb6S@\x14\xf1\x0c\xb2\x8f\xb7S@\xfe1[\x92\xc7\xb6S@\x84\xcf-\xa2\xf7\xb1S@\xd9\x16\xe8\x08\xa2\xbaS@\x153\xcf\xcd\x81\x98S@q\x88E\xf0\xa3\xb1S@d\t\xc4\x16\xdd\xafS@\x10\x88\x1fy;\xb6S@W\x94\x1eH\xa1\xacS@\x14\x95\x827\xb5\xb6S@0\xb9\x95\xbd]\xb6S@\x1d\xf95[cyS@\xd7a\x8f\xbeo\xb1S@\xf1,\xda\xd5\x86\xb6S@\xc7\x01\xe9\xd4=\xb9S@\xea\xfe\x99B\x81\xabS@\x9b\x91\xbd=\xa6\xb0S@lJ\x0b\xca\x8a\xb4S@\xf9T\x05\xc1l\xd4S@#A\x97x\x96\xdcS@\x89B\xbd\xf1\xde\xb4S@\xb4\x8a\xc9\xc0\xbe\xb0S@\x83\xb1c\x15\x0b\xb1S@\xe9NJ\x19\x89\xb5S@p\xc2=\xab\xc1\xb8S@\xd9\xb2\xdcM\xcfwS@\'uy\x06\x12\x86S@\x13\xcf\x11\x90\xd3\xd1S@\'\xe9"\x7f;\xb5S@G\xeec\x85\xf4\xb5S@\xaf\xf3A\xf3T\xb8S@\x8bK\x030\x93\xb8S@\xb0$\x94W\x87\x86S@Q\tR\x0f\x8d\xacS@I\xa6\xf4b>\xb1S@\x9b\xb1\xa0\x8bK\xb0S@\x11=\x1b4\xae\xb1S@\xb8\xf5g\xc2\x95{S@\xd3}T?\xfa\xafS@;i\xbe\xf4M\xb0S@K\x015\xf3\xce\xb5S@u\x8d3*\x0f\xb8S@z\x9fz(H\xbbS@\x02m$\xe1?\xabS@[\x0c\xd3*\xfe\x9eS@=\xaf\xb6\xb2 \xafS@c\xb0\t\x05\x01\xb5S@\xed[\xbe(\xd1\xb7S@\xc8\xeb]\xcc%\xaaS@\xce\xfb\xc0w=\x89S@\xebk\xf0\x9c\xf8\xcfS@"\xfe\x89\x90u\xa0S@\xdc\xb6FI\xc1\xafS@\xdd\xa2\xc9\xf7\x07\x81S@\xd9,N>\x93,T@\xeb]\x0e\x8e$\xb5S@>H\x19\xe3\xb8\xd0S@$\xc7AK\xc5\xb4S@S\x0fXf\xa4\xd9S@\xedQU\xb6\xa2\xafS@m\x01\xf6\xa8\xa9\xd9S@rO\xa3$\t\xa1S@\x87)\x13,Y\x89S@\x9bM\xb0\xecQ\x7fS@N\xb6\xd8\xe7U}S@\xc5\xbc\xa7Y\xc3}S@s\xde]\xfb\xaf}S@G\x9e\xd0;\x90\xceS@\xdb\xd8\x0c\xd1\xad\xafS@O\xc2\xd9\xeb\x1a\xb4S@\xfb\xad=\xb02\x81S@\x90~\x83\x03t\xb6S@\xf6=\x89\xef\x90}S@\xa8_\xf6S\xca\x87S@o\xb2\xb4\x9d\x82\x88S@-\xf3\x81\x8f\xb1\x83S@O\xc7h\xaaz\x81S@\xf8\x1e\xf5c\xaa\x81S@d*\xc0\xf5\xc2\x7fS@\x9c^\x84t\xd5\xaeS@-\xbd\xab\x1e\xf0\xb5S@\x86T\xd9\x83\xdd\x87S@\xbf\xa9K\x8f\x06\xcbS@"\xd9\x10\xaf\xaf\x87S@\xba\xad\xaf\x93\xbf\xb2S@0\xae\x8f\xbc\xbd\xbeS@\x04\'}\x9ee|S@\x839\xb7\xfdx\xb2S@(=N+j\xb3S@\x19\x89\x83J\x9c|S@\x0c+\xc0\x18\xb0\x84S@\x84\xcf3\xfc\xb8\xcaS@nI8\xf77\xaeS@\xf1y\x9fj\xd6%T@\xb1\x95\x1e\xbf\xe2\xb2S@z\x1c\xd9\x10\x93\xb5S@\x95,\x83\x18S\x87S@!PC^\xb4\xb2S@\x92p\xce\xc6\x05\x85S@\x9e\x1c\x137F}S@S>\x0f\x8e\xb3}S@\xcf\xdd\xdc\xc0\x05\xbfS@\xb6ICoJ\x84S@2\xa6z\x0eU\xb5S@.H8\xde\xd3~S@\x9fL\xba\xb3\x91\xb6S@W\x8c\xc23A\x84S@\x98\xb6\xac4k~S@\x12\xc9*6\xea}S@5M\x92\x11H\x89S@\xad-Y\x9d\xc1\x84S@+8\x06+qyS@\xa8yW6\x01\xd4S@\xab\xf4F\xf0\xed\xb1S@\xd2&D\x146\xb5S@k\x1fN\x8f\xa5~S@l\x04\xf8\xba\x9d\x80S@;nXa!\x84S@B\xdf;z\xdb\x87S@\xe5\x8a\xbehk\xcaS@\xbc\xc9WSU#T@\xf5\xc9eR\xcd\xd2S@+rx\xa0c#T@\x98\xb3D\x83\xaf\x88S@\x06t\xb3xP\xb2S@\xa9\x81.\x90\x80\xb2S@\xc7\xfd"H>!T@\xf8Z\xa6\x16\x0b{S@wd\x89\x8a#\xcaS@\xf9\xfa\x99l0\xd2S@\xff\x8fg]\x06\xb1S@\x16\xe8\xabE\xf0\xb4S@\x86\xa6\xc1\xb1\x9b\x86S@\xf8\'\x82\xba\xd9\x8aS@\xbc\xe5\x8d\xf5}\x8aS@\x93P\xc0\x01\n\xb2S@\x85\xa1x\xedO\x8aS@\xed\x19\x12\xe9\x9a\x86S@5\'+\xac^\x84S@,\xb1\r?\x19\xd0S@\xbfZJ\xdez\x86S@mU?\xcf\xa3\x84S@\xce\x1c@\x15\x7f\x87S@\xfc\xef\xef\xb0=\xb5S@SB\xcd\x17\xf2\x86S@\x81\x1c\xd3\x10\xe1\x85S@\xea\xa9\xb8\xf2\x8d\x83S@\xd5A\xe1\xcdk\xb5S@\xf6\x952\xd3/\x84S@F\xa472@\x83S@\xb7\xe5\x8d\xc61~S@\xc7\xf0\x13)\x8c\x84S@,\xde8\xe4p\x86S@\xe4\xa72\xc5\x19!T@?y\x1bI\x19\x85S@\x85\xb20p\x80"T@g\xab\xac\x8b\xdb\x85S@b\x97\x17\xf4\xc1\x85S@\xbe\x1b\xd1A"\x86S@\xb4\xf0\xba\x836\xb1S@/v:\xe1\x86\xb1S@\x9fS\xb7\x125\xb5S@\xe4\xa5\x0c\x81\x96xS@5>^\x8e\xbe\xacS@3(\xa9\xf9\x8d\xb0S@\x19\x8a;\x11w\xd3S@F\nOZ\x87|S@\xe4/\x12\x9f\x0f\x86S@\x0e\x1dF\xbb\xcf\xb0S@\xa4\x8b\x8c\xd8!!T@y\xe8\nqJ"T@\xad]6\x91W\x86S@\x05\x0fRS\xcb\x83S@\x88\xc8\xaaXY\xb1S@\xab\xae\xb8#\xd8\xb4S@\xc0\x9f\xa0\xb7u\xcfS@Gq+\xfb\x94\x86S@K\xdd\xf6\x19\xcb\x83S@"\xd7\xb3\x88\xe5\x87S@\xcd\xda\xbb\xe00\xd9S@\xc9\xd5\xd6\x0e\xe7\xfbS@\xc3\x91\x93\xb0 |S@\x94\x96\x8ah\xbd\x7fS@K\x8b\xca\xbbv\xbdS@\xfe\xa6\x99C\xc8\xb4S@\xdbtKY3!T@\xfcW\xa5T\xe8\x86S@\x00~\xbe\x81;|S@@\xbe\x8c\xa8\xaf|S@~\x00/\x18\xc4\x82S@\x84|g\xc4S\xb0S@\xa2\x87\xe2\xe5*\xb5S@|\xb9\xa3\x904\xfcS@\x9f\x1bc\x84\x17\x8dS@p\x0e2\xc7\xe5\x86S@}\x10\xf4q\xe6$T@\xcd\xb9\xee\xd8?\x83S@v\x81\x15\x97\xea\xd9S@^x>\xc5L~S@\xa8\x86\xac\x19\x13\xb5S@\xc4\xcdoc\x11\x83S@"\xd4Gd{\xd4S@\x00\x01\x12\xd0\xf6$T@\xe3\x81\xfb&Y}S@\x12\xaaA\xcf\xd5!T@\x1cm\xb9\t<\x88S@\x1e{\xab\xfc\xcd\xbdS@\xe1%\x05\xbb\xac\x82S@\xc01\xddb\xce{S@S\xfbj3\xb3\x8dS@B\xccld\xe1\x8dS@PB\x0cT\n T@\xc2X\x0c\x12\xe2$T@\xa6\x11\xc6\xb43|S@S\x8c\x8f\xce\x01}S@(\x9dHs\xab\x89S@\x9e\x10>\x8dz\x85S@\xbb\x9a\xef\xd9\x00\x89S@J\xee\x9an\xaa\xafS@\xe5\x039[\xd0\x88S@\x7f7\x86x\x0b}S@\xf9\xf8\x1eHe\x8eS@;\x8e\x13\x9e\xdb\xafS@\xa1\xf5\xc1\x1ej|S@\x1f\xa2=\xae\xc1}S@\x19\xf8\xd2\xf8T\x85S@t_Y\x18\xe8\xd4S@{k\xad`\x00\xd4S@R\xc4BL\xc8{S@\x98\x0b\x10\xe6\xe7\x85S@\x19\xd6-\xf9\xaf\x8bS@,G\xef\x9e\xad\xd0S@\n=\xc8&\x8b{S@0Oi}\xd6\x8bS@\xd9\xcd5d\xe0\xaaS@\xdc\x086#F\xd5S@\x80;\xc7\xed\x15\xd2S@\xb2\x149 \x12\x8dS@*\xcb\x08\xff(~S@\xf79\x01k_\xbeS@\x19/\xb2\xe9\xd5\x89S@mt\xb5/\x9b\xaaS@\x15\xf6#%j\xafS@\x9f\xfe\x95\xbc\xdc\x89S@R\xd14\xc8\xda\xabS@\xe1\xffJ\xbb7\xbeS@k\xcf\xb0M\xaf\x92S@\xb3Rh\x90\xdc\xabS@E\x80x\x12\x93{S@\xcc\x9by\xb6\x9e\xd0S@w\x01B+\xe0"T@\xe4\'\xac\xadd\xd5S@\x88:dP\x00{S@2\xacOx\xa9!T@`\x1b\xaa\x84\xce\xb2S@g\xffYNh\xafS@~e\x99\x1cD\xfeS@E\xa8\x12\xa2%\x1bT@\xb3\x9bG\xee\x07#T@\xec\xd2\xab\xb1\xf9\xa9S@\xe5\xfdvg/\xaeS@T\xbfJ\xa2\xef\xaeS@M>\x08\x9d\xa3\x8aS@\xd4\x07(\x85\x86}S@\xcd\x83\xaa\xc3\x95\x8bS@\x06\xed\xd9\xd3k\x8bS@\x8di\x9e\xdd\x08\xafS@8\xe3\x06?\x0b|S@?\xebW\xc9\x01\xbfS@\x1c\xeexM\xe6\xd0S@\x9e\x1b\xb3.\xf6zS@[\xc1\x18D\x0c\x8bS@\x17;\xe0\xb6\x9a\xd5S@w\x80c\xc8 {S@:P\xbd.\xea\x1fT@~7q\xe2<uS@x\x8fL\xe2CzS@\x96r]\x96:}S@mz\x87\x10\x0b\xd0S@\xbf\x9c\xc7\\\x97{S@\xb3\x8e#\xa46\xceS@\xc7\xf1\xa2\x80\xe4\xcfS@\xc5Wsc9{S@\xef\xe3LY}|S@\xa0%E\x83\xf0\xd5S@\xa6P\t\xd9#\x92S@s^r\xf4\xe7\xd5S@d\xff\x1fM\x88zS@\xb4\x05\xae\x13S\x03T@\xaas\xb5\xe8\xb3zS@5j\xb73\xcd\x83S@\nj\xbd\xdd?\xabS@K\xef!\xf2\x96\xcfS@mI\xae\xd4\x19}S@x\xedf\x92\xc1\xafS@\xf4\x9c\xb4\x8b\xab~S@\x07\xcd\xcf\xe0:\xa8S@\xcf\xfd\xe0\x8b)\xcdS@\xfd\x1d\xab\xae\xab~S@IRH\xc5\xe5\x92S@\xa5\xd9\xc2\xf20\x02T@2\xcc\xe8F\x1f\xacS@\xdbK\xb9E\x8b\xafS@\x90\x1ap=\xfb\xb0S@5\xd6d\x81\x9b\xcdS@\x1b\xf9\xc5\xbe\xf1zS@d\x04F\xc7.~S@\x15"\xbfDF~S@\xc0\xe3\xbc\x99B\x94S@\xec\x8b\x10\x17\xf1\xbcS@\x1d\xc6V\x1ft{S@\xd7\x0f\xfe\xed\xb6\x80S@\x1b\xba\x86\xd0\x03\xffS@"\xf3\x80\xbd\xd2\xccS@\xa55X\xb6+\xcdS@Au\xab\x10\xcc\x83S@q\xe4\xd8\x9d\xc9\xabS@t?\x9d\xb6\xea\xabS@3\x13Tz\x04\xacS@\x94\x1b\x16\x03^\xcdS@k\x1d\xd4#\xa8\x94S@\xd5\x1e\xb7C\r\xacS@\x97\x08j\xc2\xd8\x03T@\xcd{\xfb\xd6\xc0\x02T@\xa9\x19\xb2\x91\x1dzS@\x18F6\xbd\xca~S@`\xfe\x8b\x04\xac\xc8S@\xe3s\x92P:\xaaS@:\xa5\x18\x0e\xbe\xabS@\xd80HJ}\xb0S@\x99\xd3\x173\xdc\x95S@IAJ\xc3q\x94S@\x9aK\xea\xa7/\xcdS@\xfeVAh\x1f\x03T@\xa6\x967\x86W\xabS@\xd4Os\xd05\x7fS@\xc8.i\xcc \x83S@\xc8H\xfb\xc2\x0c\xa7S@3F\xa6/\x7f\xacS@\xfa?\x1c\xc7*\xc0S@\xedo\xea1\x17\xc0S@\x89\x142\x8d\xc3\x90S@\xf4\xca\x1bV\xfc\xd6S@x\x9d(\xee\xf8\xc1S@\xb5Va6\xd6\xa6S@)\xce\xfdo\x0f}S@\x005Q\xa1x\x94S@\x99\xcf\x05\xce0yS@qv\x8c_{\x82S@\xab\x19? \xe9\x82S@\xf6\xa7P\xc5\x83\xbdS@v\xce\xa2\xb8\xe8|S@\xad\xbf\xb6\xb8\xbd\x96S@\x19R\xe6L\xa3\x04T@\x8e)\x07\x02\x13\x04T@\xc2\xdfH3\xc1~S@\xe3\x8d\xac;\r\xabS@Z\xc3\x01\x91\x88\x96S@\xd2}\xdb\x1e\xfctS@\xf9t>v<\x82S@\xcc\xc1pr\x04\x95S@\x10S%?\xe2\x04T@\x9a]\r\xcf4\x91S@\x05\xad\x14\x8a6\xabS@_\xb99\xba\xaa|S@\xd4)E\xd0k\xe2S@9\xf1\x1558\xd7S@\x87{\xd9\xd8C\xacS@\xf7b\xc8\x0b\xa2\x04T@\x9f"\xcc0\x17~S@\xc3\x05\xee]\xcb\xbdS@\x7f\xcf\xaf\x8d\xe2\xd9S@\x0e\xaaz\xb6\xb8\x81S@\xd7;\xef\xbdm\x98S@\xc28\xb5\x170\xa9S@\xc3\x1c\xd3-\xba}S@/n*|\xd3\x04T@\x1e\xdbC\xf1%\x9aS@\xa4O\x1en\xd9\x04T@)\x05s\xfa\x0f\x99S@\x9b5+T\xc9\xacS@_i\xd0\x90\xe0\xacS@\x8c\xc6\x15\xde\xaa\xa8S@\xc8&\x1a\xbab\x97S@\'\xd4\xb1\xd3\x9f\x96S@\xf4u\xc7\xda\xa3\x95S@\xacD>j\x80\xc7S@\xa3s0\xfc\xd7\xc8S@\xa9v\x16?\xc5\x98S@&-g\x88\xf6}S@NK[\x97\xd2wS@\x15\xa1\xef\x90o\x81S@%\xaby\xb1\x99\xa7S@$\x03d\xc3\x9awS@\x0crV\xfd\x1c\x98S@\x99q\x0c\xff\x1eoS@\xcfej\xd1\xbf}S@\xff\xc9\xf0"\xfe\xa4S@doe\xabc}S@M\xa9\x84\x8d5\xbbS@\x0b\xc8\xe5?\\\xabS@\xa2:\xc4\xfc\x8f\x94S@\x84M#y2yS@\xa7\xa9\xf8\x8f\xfe\x9aS@\x94\xe9\xe8/\x19\x81S@zX\x15\xb7\xdc\xbfS@W\xffoZj\x9bS@V\x9bj\\\xbe\xa6S@\xec\x05\x98\x12\x7f(T@\xe3\xa4\xad\x11&\xabS@\x03\xd4\x15\x93\xb1\xd7S@\xda\x00~\x9a:vS@\x9f\xa2-"\xa8\x9bS@\'\x19M\xfa\xa3oS@\x87e\x182-vS@\xf6\x88\x80j1\xd8S@\xe4\x0f \xaev\xa7S@.\xa7\xc5\xc7\x0czS@\xbe\xb1#U@\x98S@/\x0e\x01\xde\x7f\xa7S@U9\xf2\xb1\xfd\xa9S@UOZX\xfe\xabS@\xaf\x87\x1a?M\xadS@\x00\xa4\xf8\x16\x0f\x9cS@\xf7\x9a@`V\xbeS@\x86*\xb1"7wS@\x8c\xfa\xdd;u\xa4S@\xdc\xa6i\xc4\xec\xa2S@\x07\xab`>\xd9\xa5S@\xb5\x84+)\xf6\xa9S@\xa1D\x95\xf8\xd0\xaaS@\xde\xd2rK\xf7\xc1S@;\xcdoT\xcd\x96S@c\xe67O\x83\xaaS@F\xaa\x98#)\xd8S@s\xc9}zXwS@d\x94\xf5\x9d\xcfyS@n.|>\x9bzS@a6"\x1a\x85\x93S@\xeay\x9b\xd0\x0c\xc2S@\x8c\xaf\x8f\x96\xc7rS@\xaf\xc8f\xa4q\x12T@\xe7\xd3\xc1\xb0\x84\x97S@(\x81+\'\'\xa8S@J\xab\xeb\xd7l\x99S@]\xa2\xfb\x1e\nsS@\xa3{\x16\xc2\x98\xd7S@\xb2r\xa6=y}S@y\x12o5<\x9bS@\x9a+/\x9d\x11\x9aS@d\xcc:}_\x97S@X\xae\x87\xde\xf0\x99S@*+)\xccr\x11T@\x14[\xc3\xa8\x11\x9bS@\x96\xb3\x14H\x1c\x11T@\x97\x84\xc6\x96_\x97S@=Pe\xf0\xec\x9eS@n\xcde\x0e\x83yS@\xf0\x9e\x98B:\x97S@2]/\x82J\x94S@\xf1\xde%\x8bL\xc5S@\xc7\x94\x17\x07\x87\x98S@\xea\x81\xc0M^\x98S@\xb4t%2:\xc9S@\x0b\x88\xc6\x06\xb1\x97S@\xcdq\xa6=\xf1\x02T@\xfe\x01\xf4\x8e\xd2vS@\x91%\x0c\xa6\xeavS@\xa6\xf0;\x9dIuS@\xd5\xe3)\xfa\x1c\xcaS@\x7fWi\x9cZ\x9eS@\x0f\x1f\xc1\xf1\xda\x9bS@\x1e\xc8\x92V\xae1T@(\xfaB\x97:\xa0S@]Bn\xbd_\x9fS@}o0#\x83zS@)\xc8rkC\x03T@b\xa3\xa3\xf4P\x9fS@\x89>\xe1G\x9e\x99S@HW\xff\xc4\xb1\x05T@\xbfY\xd6zk\xa0S@\xc9^\x95\xbd\xfd\x9eS@\xb0N\xc6\x13\xb7\x15T@\xcd\x0cA\x17`\xd9S@\xf4\xa1\xad\x9d@\xd9S@c\xa8\x99\xdb\xf7\xc5S@\xa3\xf0\x141\xa7uS@!VJGLzS@\xea=3 \xc4oS@\xba\x1d`\xe8a\xa2S@\x9b\xc9\xe8\xb9\x02\xa5S@Dp\x90\x82\xb4\xa0S@\x11\x1d/\xf5\xa8\x9fS@v{\x8c\xe6A\x9aS@\xca{B\\\xdb\xa4S@\x7f\xc9\x0f\xbd\xa5\x9dS@\xd8\x03w\tk\xa9S@!\xda\xb5\xebt\x96S@d_\xde\xba\xae\xa0S@\xd8C\xe5\x02<\xa2S@\xfb\xec\xe0\x90\xdd\x14T@\xfc\xca\x18%\xa3\xc8S@\x03{T\x9f\x15\x9fS@\xd5\x8ar\xe2\x83\x9dS@J\xbf\x9d\xf4i\x9dS@\x0b}\x8c\xdb\xa9\xa1S@\xd53\x05N\x82\x9fS@\xfd\xf3\xe9\xbe\xbd\x9bS@\xc7w\x1ch\x1f\x9dS@\xb4\xd6x\xd6\xae\x9dS@\xc8\xd99G:tS@\xb0\x0b\xe1,\xb8oS@\xee\xa6\xd0 \x85\x9dS@\xbd"\xd4\xba\xee\xa2S@\xee\x9f\xb2\xb8)\xa2S@\xc7E0\x81D\xa0S@\xd5\xb0ru\x04\x9eS@.\xc4{\x0c\x8d\xa2S@\xea?B\xe3"\x9eS@X\xbb\xc7g\x8a\x9dS@X\xf1\xb7\x84\x92\xa7S@I\x02\xa1\xd5\xe7oS@!\x87\xd5/\xdb\xa2S@\x04\xe3\x857\xf8\x9dS@\x1e\xf6\xf8\xd7\xcc\x9cS@\xc6J\x95\xf1j\x9cS@\xca\x0e\xab\x96Z\x9cS@\x99\xf7\xbd\x0b8pS@P\x0b\x15)\xdd\x9fS@\xbb\xd3\x14\x06\xd3lS@yH\xac}$\xc5S@F@c\n\xf3\xa2S@$C<_Z\xa2S@GZU\xe8\x13\xa0S@\x02\ro\xd4\xbd\x9dS@\x7fr\xf6\x85x\x9cS@\x9e\xfc \xa8C\xa2S@hN\xffY7mS@\xc7\xf5{\x08E\xa7S@\x83\xcc\xbc\xff\xf3\xa2S@\xa9\x16\xbf\xb9\xdf\xa1S@Y@t\xd4\xc7\xa0S@%\rd\x82<\xc6S@*\xe6\x89\xad\xe2\xc4S@\\\x1f%\xed(\xc9S@o5n\xa6\xb7\xa0S@\x9a\xc7\x93\xa6\xb9wS@\xb5\x83\x91/\xd8\xa1S@\xba\xf4}"\xaf\xa0S@"\x07z\x83\xe3\xc7S@\xb3%\x05\x85\x14\xa3S@;/>dK\xa6S@\xc7.\x82E\x89wS@\xaa\xca\xaf\xeaW\xa0S@\x9c\xa6\xd4\x19\xe1\x9eS@\xc4\xd8\xe1\x99}pS@\xfd\xb7{\xeb\xc0\x9eS@\x97\x02\xb6,\xa8\xc7S@eHW\\\xdb\xc8S@\xf7e>\xf4\x04\xa1S@\xf84&\x12\xf0\x9cS@\xce2\x87\xff\xdbmS@\xb7Ue\xf2\xea\x9dS@\xba\\y\xde\xc5\xa3S@\x1c">\x19\xef\xa2S@S\xedw\xbcjpS@\xef_\xc2{-\xa2S@`*\xc5\x16\xd5\x9eS@\xc16\xd2\x87\xe7\xa2S@\xd2\x89h\xa0k\xa2S@\xe4T\x9d\xf7\x05\xc8S@\xb1/\xd7Y\x0b{S@\xae_\xd9\x82\xb2\x9eS@\xe3\x0b\x01\xc2k{S@V\xb8\x17D\xed\xa3S@\xc05\xb7\x9ax\xc1S@\xd1\xa3\xd3\xa7s\xa6S@M\xda\xa2\xeak\xa6S@\xb5\xa9\x1ex\x86\x9fS@J\xfe\xdb\x82\xd0\xa2S@\xe71\x97\xee\xbf\xa3S@r\xe4*=a\x9fS@\xc3\x10H\xbd0\x9fS@\xe4-\\\x81\x96\x9eS@\xc7E\x86\x84\xa1\xa5S@u\x1a\x82Es\xa3S@\xf34\xb00g\x9fS@\x194\n\xa3\x8f\xc7S@\x01$N=\x96\xc8S@\xb5W:\xe4\xbe\xa0S@\xda\xc6L\xd2\x1c\xa5S@\xcb\xe6\xf8\xe6b\xa2S@\x19);\xadi\x9eS@\xe3\x8e61K\xa4S@\xf3-\xcf\xe3\xb1\x9eS@\xf4\xba\x8f\xe6[\xc0S@\x8f\xc0\xdc,\xef\xa3S@*Z\xfd\xe8\xbc\x9fS@\x83\xd2K\xa8YxS@\x91\x88QS\xef\xa3S@P\x14~\xac\xa8\xa2S@/\x1a\xc0}\xed\xa0S@\x12\x84{o\xa0\xc7S@\xbb\x05\x04\x11\xa0\xa1S@X\xb91\x87j\xa2S@\x8cF\xb7\xfd\xb2\xa2S@\xe8\xb6\xc9E\xf7\xa3S@\xa7\x8a\x9a\xa4D\xa3S@;\xeb\xae\xf02\xa0S@f\x19\xe3\xfbz\x9bS@\x1aYHzc\xa4S@\xe67\x94\xc4\xa9\xa3S@(7\x160Q\xa1S@]o\x1aP5\xa4S@gO\xd2\x88j\xc8S@\xd4nS\xe8\x13\x9fS@Q{_\xdaf\xc1S@\x1c\x94Q}\x1f\xa0S@+\xe4\x89\xfcT\xa0S@\x90\xbc}?XxS@\xfaO\xab\xf5\xa2\x9fS@\xbez,\x8ba\x9fS@O7\x9c\xc2k\xa4S@\x0c\xd5U\x96\x0e\xa4S@\xbb\xfc\xeb\xbf\xa9\xa4S@\xcb\xe0O\x1b$\xa1S@\x97\x8a\x9fo\xa1\xa7S@E\x83\xdf\x054rS@\x15\xcf\x00l\xfa\xa0S@l\xd2&\xcc\xec\x0bT@X\x1d%\xb4\xf9\xc0S@fF\xf99=vS@\x91\xd3\xbb?\x96\x0fT@\xcbK\xb1-\xb7\xa0S@\xed\xed\xde\xb4,\xa4S@\xb2."~\x7f*T@\xc9\xc85z\x19\x88S@\x0e\xdb^\xce*\xafS@7m\tc\x9c\xb2S@\xc6B}\xe3\xec\xf8S@\x05F\xfdZA\xe2S@\xcbi\xc4!\x95\xc6S@\x82\x9f\xd2$\xe9sS@\xe0L\xa8)\xfb\xa1S@cB<\xef\x05$T@1a\xff\x07s|S@l\x17\xd8&,\xa4S@\xc3\xa9\x9c\xd0\xe5\xa6S@\xe4\x98[j-\xa5S@\xa2\xfe>x\x97qS@\xad\x8e\x8c)\x19\xc8S@\xef{R\xc2+\xb0S@\xc4|\xa9T\x0b\x88S@\xa4]\xff.W\tT@|\xb1\xa9\x8f\xbe\xf8S@\xea\xe7\xe0F\xc9\xb5S@\xf6}\x8f#u\x0fT@Q\x9dhgM\x88S@\x8a\xcd\xaf\x1f\x85\x80S@\xd6\xc6\xc2\xed7\xceS@\xf6B\xaa\xa5\x93\xa3S@\xb8<\xa0:\x08.T@T\x85\xd02[\xa3S@a_\xd1\x9e\xe1\x80S@\xe1\x13\x88\x0f\x9c\xa1S@`\xeb\x86\xf4\x1e\tT@q\xaf\xb9\xae\xde|S@w\x05\x9c\x1dI\x7fS@\xaes9\xe1\x04\xd9S@\x02\xfd\x16J\x0f\xa8S@\xf3*\xeez\xe9\x88S@\xf34\xecKN\xabS@H\xc3\xbd\xaf\xca\x14T@\xce#\x9c%bqS@\xde\n@Gd\xb6S@\xc3\xfb\x83\x81\xb4\xd0S@J\x7f\x06\xb0\x16\xe4S@H\xf6P\x0c\xe7\x80S@-\'J\xbc\xfb~S@\x19\xef\x14l\x7f\xd9S@\xfd\xd8\x90\xeb4}S@\xfd\xaf\xbe\x10\xa4\xd9S@\xdcd^\xe7m\xa8S@`\xff\x16\x06\xa1\xc4S@>5\x1e\x95\xa6\xfbS@\x8b\xef\xca~\xe8\xb7S@L\x9b:\x10\xb6\x9aS@\x02\x92i\xd2\xfb\xa5S@\x8ce\x82\xb5A\x81S@\n.W\xde\x8c\x9bS@\xc7\xddN\xeb\x9e\xbfS@%O\xddN\xcc\x84S@\xc7\xdbv\xc8\xc0\xa3S@\x89R\xfd\xd9\x1ayS@\x00pW&\xb6zS@\x97\xc56\x045nS@\x81\xa9\x177#\xcfS@{\xde\xa8|\xa9zS@\xcdf\xa9\xc5O\xb6S@\x7f\xef]\x0b\x0e"T@6\x02y\xda\xdf\x84S@\xed\x99(\x8b\xd1\xb1S@@\x16\xed\xea+\xc0S@b\x81|\xc7\xc4\xcbS@\x02\x97b/\x10\xa2S@\x90\xe61N\xb9\xbbS@\xccqs\x87\xe8\xb4S@\xe9\xdc$\xf0 \x8cS@\x87\xb8\xe6X\x1d{S@7i/H\xedqS@\t^\x87\xd2\xe8\xbfS@\xf65\xbd\x10\xec\xb4S@\x08\xf2u\x1b[\xcfS@\x8dL\xf5x\xcd\xebS@\xe6\xf4\xbe\x8f\x15\xd4S@\xd0\xcc\x15\xbf,\x9eS@\xc0\xa7\xc7>\xbb\xb2S@\xcb\x1a^\x06\x91\xb5S@\x15!\xa2\x9f\x0e)T@?\xb1b0\n\x9dS@\xc5hP\xea\xbc\xa4S@\xd3q\x91)\xab"T@\xe4\x10\x14\xadH#T@\xad\x94"\x1fU\xb4S@ \xef\xae\x08\x98\xaeS@\x93\x15\xd4}\xe4|S@\xf6\x05\xfe6\x1fzS@\xff\x9a\xbcu5\xa8S@*G\x7f\\h\xa1S@\x94V\x12\x0eG\xa2S@%\x88\x87]\xb1\xa1S@d9\xd1a,\xa0S@\x8f\x81x\xed\xf5}S@\x90\xa5q\x88\xe9\xa4S@\xa4\x19\xda\x1e\xbe\xd6S@\xed\xa9/`\xe5\x1eT@^Z\x7f@\x1d\xd9S@w\xd2f\x96k\xb4S@\x87*\\\xc9h\x8fS@u3t\x19\xad\xd4S@\x9a\x8b\xbf`\x05\x86S@\xd2\xdd\x82\xa4\xb8\xccS@\'\xbah\xb9\x8d~S@\xf0Q[\x00m\xc3S@FJ\xc7\x9ag\x82S@\x18\xd2)\x1f)\xb5S@\xf8\xde\x80V\x96wS@\x02\xfb[R7\xa2S@\x8a\t\x8b\xe9\xe9\x9dS@\xdc\xf2\x02\xae\xd7\xaeS@z_\xd2\xda\xa8\xb7S@\xb1\x08)#O\xa1S@z\xa6L\xda_\xd8S@>\n\xf0\xdac!T@`Zg~T\xa5S@\xbb\xfe)\xd9\xd6tS@\xf7\xe0F;\xbd\xbdS@\x11a6\xd2\x91\x9fS@g\xcaF\x17\x04!T@\x0e\x9dw\xf0\x03\x88S@e\xcd$\\\xca\xdaS@c\xe6\xc3Y\x01\x02T@\xf7\x81\x0f\xfa\x08\x9dS@\xb4)\x98L?|S@\x9a\x90\xe2HD\xd1S@\xce\xaa\xfb\xab\x91\x85S@\xb2\xcc\x1f\xa44\x9fS@\xc0\x03\xf0!I\xa2S@k\xa1\xf4\x19\xd8\xa0S@sE\x83\x1b\x0f\xb9S@ \x8f\xcd\x9a\xa3\x1fT@?\xec\xf0\xb6\x98\xcdS@\xbd0\xec6\xbd7T@\xeb\xe3\xc6K\x85oS@\'\x93\x1b\x8d\xc0\xa9S@?YI" qS@\x0c\x05\x94A\x85\xb6S@\x81\xc9\xbe\x89\x08\xc6S@\xa7x\xe1p\x03\xd9S@\x97N\x85\x9b\x85\xd0S@,\xbb\xf9Z\xcfwS@u\x90,\xf0\xa0\xa7S@\xdf\xb52qz\x9dS@\xc1\'VGQ\xc9S@I0\x85n\x97\x85S@\xf3 \x87h\x0bxS@\x17\xa0\x11\x1f\xec|S@\xc0\xa4DJ1vS@\xa9\xd3\x13t\xbf\xa6S@\xbe=\xe3\xcf\xee\x9cS@!F\xcb\xf8G\xa0S@\x1c<\xba(foS@M\xfd}FF\xa7S@\t\xb2\xff\xdc2\x05T@U;j1\x9e\xa1S@q\x9c4\xc8\x89"T@G\xee\xfazI\xb6S@\xc7X\x8f\xa4\x91}S@t\xb0\x82\x90M\xaaS@\xa2\xaf\xdd.\xd3\x9fS@\x97\xa7^\x07{\xdaS@\xb1S\xc7c9\x8aS@\xe0\x9a\xd8[3$T@\xcdk\x94\x99\x86\xb1S@Eq\x0fJ\xef\xa0S@L>\xbc5\x8d\x90S@ah\x0c\xd7\x14\xb7S@\xe9\xac\xa6\xdfh\xc3S@\x0712\xd8\xde\xbdS@\xbc\xe6\x82\xaf\x9c\x88S@\xf5]"nO\xadS@\xd0r@\x82\x88{S@\xbd\x94\xa5\x9a\x0b\x88S@\x0c\xb2@\xed\xa0\x88S@\x87\xfaX/R\x90S@\xb8\x8a\xb3N\x8d\x80S@\xcc\x92\x8b\xe9\xe4\x9aS@\x0e\x94\xa1\xa0J\x88S@\xf1\x9aQ\xc8\x11\xc2S@y\xc6\x98!Z\xaeS@j`\xac\xa5~\xa4S@Mct\x95N\x88S@)p\xdc\xdb\x94zS@\xe5\xfdj\xb9\xe7\x9eS@\xd8\xda\xbe\xa7c\xaeS@,\xaa\xaf\x91\x88\xb8S@YT\xb8\xa5\x86\xb2S@\x144\xba\xde_\xa8S@\xac\x903*\x8b\xfeS@6I\xa6\xe2/\x97S@\x93\x17\xa5ouwS@\xb1\xbc`.0\x8eS@\'\xa9\xeb\n\xd0\xa0S@\x0cr\xe2\x06\xc5\x11T@\x07a\x8f7\xecsS@VeD\xa4G\xb2S@\x0e\xb5@\x80\x0c{S@d\x05\xb1O\xe1zS@]\x7f\xb8~\xf0oS@\x0c\x1c\xab\xe1\xe6\xa3S@\xc8\xe5\x92N}yS@+|\xa9\x9c\xa1\x96S@\xed\x02{\xb7\xa8\xd6S@\x89R,\x98\x06\xa1S@R\x08\xe3\x19P\x13T@\xea\x89\x9e\xf1\xc9\x80S@\xbc\xfd=#\xc4\xc6S@\x118\xecy\xf0\x1fT@>\x16ug\xad\xdbS@\x9c\xae\x18\x80\x8bzS@\xcc\xd7\xd2A1\x19T@\xbf\x11\xac\xc8uvS@\xe7\xfe\x91=4\xa7S@\x19\x9a\xf7\x85o\xcaS@.\x99\x9e\xd7\x0c\x97S@7\xb7=\xc8o\x9dS@\x8d\rC\xe7\xda\x91S@ \xe6:\xa9\x02\xa8S@\x80_0\xb4\x8c\x01T@.\xec\xec\xc7\x8c\x9cS@\x17\xb9G\xb5\xff\xbaS@\x02\xe3\x85\xb7\xd6\xd9S@\xa9\x16\xa0\x87y\x9cS@\x83<\xc8<\xae\x9cS@-p\xe8\xbbE\x00T@S\xbb\xc2y7\xb3S@\xc8%\xc3P\xb8\xa8S@\xad0gE\x91\xceS@\xd0\xde\x83\xa8\xeb\xa9S@M\xbe\xfb\x81!\x96S@\xd6\x03@*b\x8cS@(\xbeo\xd4\xb0\xbdS@\xa10TP\x9e\x9bS@\xcf\'\x06\x87G\x06T@cz[\xf21\x8cS@Q\xf3&XA\xc8S@\x9a\xb1J\xab\x91\xc2S@\xd6\x05\x8e(I\xd7S@\x91\xe7\x85[\xcc\xb8S@,!\x90\xb1\xdc\x97S@mvf\x90\x13\x99S@e\xb2*\x15%\x9bS@\xb5m\xfbE\x0f\x9eS@d\xef\xfb\x9b\xbc\x9eS@\xc7\xbe\xf4e\x01tS@E\x9a1\x16\x14\x97S@X,\xc9z\xac\x04T@:i\xfbI\x93\x9aS@5\x10t\xa0$\xd1S@\x06\xbc\xf4Q\xd07T@\xad\xbb&\xdc\xba\x9eS@\xbcF%\xba/\xb0S@g\x88&\xf8v\x9aS@2W\t4\xee\x8eS@\xe5\xe5\x80\xd4\xda\x1eT@/\xc0`\x00\t\xc8S@\xb3\xd8\xc9\x9a\xb8\xd7S@\xe0\x12uoe\xbcS@G*\xcb\x0b\xc8\xbbS@\xd7dZ\xf7\x9f\x92S@\x99\x07\xdc\xf6\x982T@?\x80\xe5"+\xcaS@\x1f\xf13\xd2\xa6\xd7S@\xe8\xdd#\x93\x03\x7fS@({[x\xd5\x90S@|\xa9\xa0O\xff\xa7S@\xdf\xaf\xd6\xf5\xe1uS@\x9c\x86\xf4ZD\x04T@\xdd*.v\x82\x91S@}s* \xcf\x95S@\x16\x15\xa9\xe7\x87\xa8S@\xb5\xd4\xa1\xc7\x05|S@\xe2\xf2\xabPD\xaeS@\xd2!\xc1\x1f#\x91S@g\xee\xccP\xba\xdbS@GT\xd0\x15\xff\xb3S@\x07!\xcel4\xf9S@\xd0\x85\x00\x1b\x82\xb3S@\x88\xf7\x9aW\xe9\x9bS@\x18\xcf\x1cA\xec,T@CG\x12\x8c\x8b\xa1S@\xe2\x82\xc8\x89<\x8aS@\xf9\x8ej\x10(\x87S@?P\xaa\xb3\x1c\xb2S@5\x9d&k\xbf\xa4S@\xf3&\xb2\xe5O\xd0S@\xcfwCoLzS@\xc4\xbdu\xef\xd7\x85S@\x08\x03\xc7\xd3N\xb6S@\xa4\xc65\xe8\xebwS@.(yqC\x04T@\xe4\xd0\xaa}\xdd\x95S@+\x1e5\x08)\x85S@\xbe6\xe4\x10\xe3\xc5S@[\xa9P\x90\xd3\x90S@\xecjH\xf8\xbc\xbbS@\xb8\x8d\xe1q\\\xb1S@\x83\xd2\xd3\x9f\xf3\xb7S@\x8au\xa5\x85\xa4\x98S@\xfb\xee\x1cv\xcd\x98S@\x9a"\x1e\x8b\x9c7T@\xac3\x8a}|\xf7S@H\xe3.\xab[cS@?\x0c\xfd\x06\x0c\x8cS@54S]\xc4\x98S@J\'\x05\x19\x0e\xbbS@P\xea\xcf\xbay\xa0S@\xe2\xcc1TJ\xd8S@\x8a\xd6\x84\xb9\x01uS@\xf4\x19\x89\xe8\xdd6T@\x1aY\x00\x08\xed\xa5S@{[\x90r\x86\x96S@\xe0\x05U\xfd\x9c\xb9S@)\xd7_\xf1\xaa\x9cS@\x81\xbfZ\x15?\x8cS@$R|\x88\xd7\xcbS@r\xe3\xf7C\x14\x9cS@\x99\x1b\x96\x0f\xc1\xcbS@\xc0f\xdbn\x87\x85S@\xe5\x0ce\xac\x0f\x97S@.\\\xe5F\xd9\x95S@\xc2G\xea?\xfe\x9aS@\'3\xf7%\x08sS@7\xc5$J\xe0\x80S@\xe2\xe1L\xa6\xf2\xa4S@\x18\xd1\x8cT\x1c*T@3\t~\xd6\xb6\x80S@\xf38$a\xf9\x9dS@z\x86\xfa\x13,\xb0S@\xb7\xbf\xa3O\xb6\x12T@S\xe9CL\xfb\xa0S@<\x0e\xedkB\xa3S@2\xda\r\x886\x9eS@S!U\xbbl\x7fS@\xba\x0b\x8dl \xb5S@\x85\xfb\xa72o|S@J\xee1a=\xd4S@\xe5\xa1\x97\xdd\x14\xa0S@\xf9 =\xeb\x1a\x91S@[u\xcc\xc1\xfa\xd7S@_\x1e\xbb\xc9\x9c\xa3S@2\xcd5\xcb\xdd!T@\xcc\xabe\xc8.\xc3S@\xa7\x9b\xf1\x8e\x9e\xbdS@\xb1\x10\x0e43zS@[\x81\xb057\xb5S@j\x81\xcc\x91u\xfbS@E:\x1c\x132}S@\x86\x98\xe4\xc1L\xb0S@H"\x9bMC\x9eS@\xc5\xb1\xcf\xbf\xcb\xb5S@\xces\xe7`\xcfyS@\x8a\x18\xa5\xc9\xf1\xc6S@\xc6\xa1\x0c\xd2\xa1\xd7S@*id\xd1)\xb0S@\x83\xa9\x1f\x1b\xd9\x11T@;3L)\x05\xd0S@b\xefK\xc7\x86\xb8S@\xcd\x15D\x9c^\xd7S@\x16\x90\xbb\x81=\xb1S@\xde\xa8\xf2p8yS@\xf0*\x9c\x1d\xdf\xb7S@\xeeU%\xb2j\xb8S@\x9f\xec\xd7o\x02\xb6S@+(\x1au\x8d\x90S@\xb1\x0f\xfc\x18\xce\x11T@\x83`[$\x0b\x86S@O\x04]\xe6\xe3\x11T@\r\x18\xf7&\xec\x9bS@d\xe6\xc90\x0e|S@/\x9a\\;\xff\xafS@0\xfb\x16\xa1\xd7\xcfS@\xf1\x86\xb2/\xde\xb4S@\xda\x8dA\xb2\x81\x12T@\xb7.\x9b\xde\xd5\xb7S@\xb0\xe6a\xe8KwS@\xc6)\x9e\x91\x1f\x12T@\xd0\xe47\x80\xc2\xafS@\x15\x9d\x97\x15D\xa0S@=+\x8fb\x17\x95S@\x9a\xc1\xab\xf9(\xa0S@\r\x97\x08\xd4\xf0\xb6S@\xaf\xfa\xb3\x9d\xd2\xb0S@\xc7A\x1f\xb4\x9f\xb0S@~\x92se\x1d}S@\xa9,\x1b\x89\x10\xb5S@\xd0\xfb\x8f\x9d|\x9bS@\xb7O\x82\xc7\xd9\xd8S@\\\xe1\x8edpyS@u\xef$\xdc1\x83S@\xb3\xb1\x07:\x91\xd7S@\x93\xb7\x80\x8d\xbe\xb8S@d\xd5\xe9\xc5\x0c\xb1S@\x8b\xa8\x1e\xd9\xd7\xb4S@\xd1A\xa5 \xb2\x11T@`\xb6\xfc\x1b\x82\xb7S@I\x11\xd5\xc2\x94\x99S@\xe1\x0f\x1b\'\x85\xa0S@\xa5\x15\xd2;?\x84S@ff}\x94\x19\x11T@\xdd\x03\xf8\xf5L\xd2S@j\t$\xb6\x1b\xb9S@\x9a\xbb_E.\xb7S@\x8dz{\x0e\xad\x84S@;\xa4U\xd2\xaf\xc8S@\xa1\x01\x99.S\x14T@t\x1e\xd62K\x82S@\xa8WL\xd3^xS@1\xc5K\x8eJ\xb4S@\x99\xf2\xcfXI\x7fS@\tL\xa2\x18\xeb\x9eS@\x99\xe3"#7wS@\x8b=\xb1cC\x9cS@6\x98\x1f\xa95\xd7S@\x03\x19l2*\xdcS@\x86Cz\xbf_\xb1S@_(\xb0\x92\x10\xd0S@\xa0\x9e\xa3k\x1f\xafS@\xb5\xcd\x0cS;~S@\'4\x8f\xa9R\xb6S@A\x81\xd0\x988~S@qJ\xfb\xfb\xcd\xb0S@\x1e#\xbd_\x03\x83S@\\\x82\xd29#\x88S@:\xb4T\t\xd3\x85S@T\xec\xcf\x99\xeb\x9eS@M\xae\xb1\x02\xc8\x95S@\xd5\x8d\xd6e\x0b\xb4S@\x89\xf3C\x8b\xa8\xb1S@\xa6\x87\x17\xed\xd6\xb2S@b#\x8b\xb9\x1d|S@\xd9A,\x15[\xa0S@8\t\xa2\x1f_\x94S@\xc3\x99\xa2\x91)\xb6S@\x9c\xbe=>\xb2\xdaS@\x07\xd6\x18\xb8\x98\xbaS@E\x1c\xcd\xac\xd5\xb1S@\n\xba\x86\x8f\x1fvS@[\xe5\xf1\xbb\xcdvS@8\x9b\xb2a\xa5\x97S@\x8e\xb1\x04\xee_\x98S@|\xa6\xda\xdfl\xd4S@\xc2\xc9\xac|,\xd8S@\xdfk{S\xde\x90S@\x8c\xa5{\xa1\xd3\xceS@#\x112s\x10}S@\x96\x0c\xf1\xbb\x98\x81S@<\xac\x89\x03\xd3|S@R\x13%W\xa3\xb2S@]\ty\x1c\x89\xb7S@\x12\x1db)G\xb2S@[\x8f\x1f\x8f\x06\xcbS@\x1e\x93\x04\xb2\\\xa6S@\xc4\xf6\xef\xf9\x1a\x9aS@m\xfd\x15q~\xd4S@\x87\xf1\xa2I\x12\xd0S@\xa6\xc3\xab\xbclpS@$\x00\xdf\x11\xd6\xb2S@\x885\xb3\x86I\xb3S@Z\xa0\xabK\x8b\xb5S@\xdb\xf2\x11\xb8\xcc{S@\xe7\xb1\xa4\xcd+\x84S@\x9dWA?\xbd\x83S@\xa9\xe0\xd7\x13\xb5vS@n^R\xacX\xd3S@\x85\x0c\xde\x99\xbe\x15T@\xf8\x96\xde\x88\xc6}S@\x1b\xd9\xb4\x87\xbc\x8dS@\x14"i\xbc\xaf\xa0S@\xbf\xd9o\x97=\x14T@$x\xb0c\tzS@\xf5`\x9b\t\xab\xb1S@\x1e\xb9\xafOj\x7fS@S;Dl\xea\x92S@\xa7\xec\xd7}"\x93S@\x91\x00\x8dX\xca\xe4S@\x16_4\xc0\xaa\x90S@\xd5r\xb7{/\xc8S@XQ\xf7\x97\x0e\xb2S@w\xa4\xd9\xf7!\xb2S@\xfb!Z<j~S@AD\x1f]]}S@K\xb7\xa7\x93\xa2\x9dS@\x02Br6\x11\xb3S@j\xa2]\xe8\x1b\x8cS@\x18\xbe\xef\x86\xa1\xb2S@\xdc\xb18\x9d\x7f\x8fS@\x97\xb0\xda\xa52\x97S@t\xc2\x83.\x15\xa0S@\x18U\xb5\xca\xa9\x9cS@\xa0}\xc2$\xc1\xdbS@DHwl\xe1\x98S@\xfa\xea \x9b\xec\xb7S@\x18\x8c\xf0\xac\xa3~S@?\x8d\xb4:\xa9\x90S@\xc6\xf0\r$\xcb\x14T@\xa6n\x8et(|S@\xa7\x14\xc2H\xc1\xc4S@\xd8q\xc0\xf9\xb9\xafS@\xec\x1e5V\xf0\xb0S@\xcb\xbbU\xdd\xe3\xb4S@\x96\xb4\x10\xa9{\x85S@c\xe3dY\xee\xd1S@(\x9dh\xd6\'\xd1S@\xa2S\xb8\xfe\x10\x9fS@\xeb\xfd\xa6s\xf7\xb1S@\xca\xec\xe1v\xab|S@9VV\x19\x1exS@v#>\xdd\x7f\xb3S@\xc7\xe0\xe5\x89\xf4\xc4S@\x1d\xdb\xc2!\xc7\xcfS@\x16\x11\xe1\xa4e\xb5S@s3\x8b\xd8B\xd5S@L\xe8\x1ceD\x86S@\x1c\xdb\xd2c\xac\xdbS@5\x08\x0e\x04^~S@\xcb\xe5\xa0de\xb5S@hq\xb1]\xc5\xb1S@\x11\xe0\xc4\x96\x99pS@\x07\x0c\x08\xb99uS@?j\xe5\xa2\xbewS@\x16\xa7<\x99V\xc1S@Rv\xae n\x9fS@\xe5\xd3j\x88\x91\xc1S@\x02`,\x99n\x9dS@\x0fF\x18x\xa9\xcaS@\xbbD\xeePp\x96S@\xaa<\xaa\x81\x92\x95S@P\x9d\xe3\xd0\xf9\xceS@v+\xa1\xf4\xa7\x9bS@V\xec8\xfc\x04\xb2S@\xa0\xbd\xc7\x98)\xb4S@r\xc0\x1a\xb56\xb5S@\xab\x9e]\xb3w\xb8S@\xdc\xb3\xc3z\xc1\xacS@#~\x94\xedu\xb1S@M\xe3j^\x04\xc8S@"a\xd8&\xd1\xb5S@q\\\xd8\x1c\x1a\xa9S@D\x15Z\xdc\xa5\xd9S@\x13\xe4\x1e\x8c\xa4|S@CM\xdb\xad\x9e\x96S@\x11.\x00\x80Q\xb1S@\xc8\xb5\xb55N\x89S@\xf7\xda\xf5\xd0\xe5pS@r\xe9t\xc0\xd8\x9eS@\x805L\xf2.\x13T@\x1cW\x19t\xdfoS@\x9f;hs\xb4\xb4S@\xa4!\x81\x00,\xb5S@6\x04\x06\xd9\xb5{S@&\xee\'{\xfc\xd9S@\x96\x9aubX\x84S@\x8eRy$\xb4\xb4S@\x1eJ_-\xfd\xb3S@\x85\xb5Pe\xa5\x9dS@\xe3\x86\xf9u\xd4\xb3S@\x9c.\xc7TP\xb0S@\xf0\x07\xdc\x98\x07\xb1S@A\xb8>#y\xc1S@\xfb\x89R\xae\xab\xb3S@HR\x19\x9a\xc1\x9bS@\xeal\x11\xe0\xc3\xd2S@\xd0\xd74Xt\x9dS@\xad\xc5&{~\xb7S@K\xcf\xcb\x98\xee\xbeS@\x01\x8fZn\xc1\x9fS@\xf5<4[9\x9dS@\xa0\x0f9`L\xcaS@\xb8\xae\xcbr\xcb\xa2S@\xfd\xb4\xdf\xb0\x05\x89S@\xff\x86\x1c\xca\xad\xd9S@\x89\xc7\x1a\x81\xed\xa2S@\x1fw\xd5\x90\x80\xa2S@;\xef\xbd\xcfM\xa0S@\xc63 3\xee\xb8S@\xc8f\xa6"\xdc\x9dS@\x9f\xda\x93\xcd\xb6oS@\x94\xb2\xf1~|\x86S@5\xf9u\x00\xea\x94S@\xeb\xa8\x03j\x98\x1eT@\x9e\x96`\xc4\x7f\x84S@C_;\x12s\xa2S@\x8cq\xf8;\x81\xa2S@\xcdM\xec\xea\xc1\x1dT@2\xb0\xadyE\xd2S@p\xb8\xc5\x96#~S@ye\xd5\x14D\xb9S@\xdd\xefo\xf7\xdc|S@~\xe9\xd2\tJ}S@\xab}\x8f\x97\x80!T@U\xf1kp\x1d\x9eS@s\x16q\',\x1fT@\x87dWE+~S@}\x0e-v-\xd2S@\x7f\xaf\x98\x1d\x94\xc7S@\xbf\x8f&SN\x97S@\x0f\xd06T\xbbxS@lF\xe4o\xe0\x86S@\xd36\x879\x15\x91S@>\x97\xb6{\x96\x1eT@J\x99@/\x90\xb9S@K?\x13X4\x9dS@\xaepE\xc9S\x9cS@\x13\xec\xba+\xc8\x80S@\x87\x8eJ@<\x1cT@x1c\x8fr\xa0S@\'r\x8f\x17Q\x8eS@\xbdL\x1fc\x1b\x9eS@~\xdc\x94v\x0b\xb1S@>\x8e 1\x97\x1dT@x\xd0\x87V\xd2\xafS@L\nl`\xee\xc8S@ K)\xef\xae\xb3S@\xd3\x99\x99\x03\xe7\xa1S@\x01PN\xad\n\xa0S@\x1f_AU\xee\x9fS@\xef\x1e\x9d8\xe9yS@s\x12q\xea\xaf\x9dS@\xdb\xdeZ\xc3\x05\xd6S@6\x96>\xb5\x8d\xc7S@\xac\xf6\xf0f\x0c\xd0S@\xcf\xf72\xbey T@\xab\x04\x18\xb1\xb6\x87S@\r\xd2w\xf6C\x8fS@w\xfd\x19\xdc\x7f\x9cS@\x10)\x98\xb9\xd6\xaaS@5\xed\xb7\x01\xa9uS@.\x18\xae\x13FzS@H\x19\xee\xad\xfd"T@\\\x17\xcd\xb6g!T@,\xc5l\xa8+\x1bT@Kd\xa3\'\xde\xa1S@\xf2w\xdd\xe0\xbczS@\x01\xda\x94G\xc6\x97S@\xc4\x84\xee\xfd\xe2"T@\xc4\xea\xb7\x07\xd1\x96S@\x10P#\xae\x83\xaaS@\x99\xbc\x05=)\xd1S@F\xfe\x10&\x1f\xa2S@\xc3\x9b\xb8\xd3\xd8\xa0S@\x08\x153\x12\x9c#T@\xc7\x7f\xaa\xc8R\xafS@\xee\nR/\x86\x83S@\xab\xc6\x1aW\xe1\x99S@\x08!\xb0-\x98\xc7S@\x03\x1e\x13\x00u\x8fS@<\xc4\xc7\xb6\xc5\xa0S@H\xb8\xf7\xde\xbd\xbaS@7~\xa2\xc9\xd6\xaeS@\x07s\xb9\x80v\xd2S@s\xe8\x88PL\xaaS@/\xd6\xd9\x90\xea#T@\xc3q\xed\xe7h\xc8S@\xd0(~\x01\xe8tS@\xbbx\xa8v\xdf\xcaS@k\xd9\xb4\x02\x1c\xafS@|q\xf9\x98}{S@\x18\xc9\xb1\x81\xad}S@\x95&\xbb\xf1\x14\xaaS@m\xf6\xbc\x98\x06\xa3S@\xc2\xfb\x12\x87\x7fxS@5\x0eH\xb4FzS@e\xe2\xa1T\x19\xc0S@\x9d]\xae\xa3\xb7\x9eS@\x07\xd6%\xb7Z\xc0S@\xf3\x89\x83A7\xaeS@\xc4\xbc\xf3F\x1a\xbbS@\x88\x0c\xb1\x90\x88zS@\x81\x96%\x91dyS@\xa1N\xde\xe8\x05\xaaS@\'\x9b\x90W\xa7\xadS@qeZ\n\xd2\xaeS@^\x17\x1ax\xa1\xa2S@jc\x17\xfb\x98\xb5S@\x048\xcd\xeb\x1f\xafS@j\xff\xab\n\x82\x87S@\xf9\xa1\x1a&\x9c~S@\x80\xb9j\xac\x8azS@\xbf\x00C\xf6b\xcfS@\x96\x8c\xf2\xb3<\x7fS@g1C\x05\x90\xc6S@o\x97($Q~S@\xf3\rYn\x12\xb5S@{\x15\x8c8\xd3\xb5S@6\x85\xdf!\xc6\x99S@\xe1\x92\xd4R?\x9bS@\x8f|\xc3\x86X\x81S@\xa6\xd8\xea\xa8\xbb}S@\xa7\x03<\x05\x94\xa0S@\xfbn\xd4\xa4\x86tS@\xdc\xc0\xc3l\xe7\x9dS@/\xb9&\x84S\xd4S@\xdb\x92t\x1c\xd2\xabS@ Z\xa5v\xe7$T@3l\xff>\xd2\xa3S@\x98\xe8\xdf\x85E!T@d$\x89>\xcf\xbaS@\'\x16A\x0e\xe1\xc4S@+\x02\xff\x15\xda\x89S@X\xae\x19 2\xd1S@\xf7z\xd9\xab\xbe\x86S@K%\xc3\xbcX\xbaS@g\xa5%;\x89~S@;\x0b\x16\xb1\xa5\x84S@o\xec\xad/^\xbbS@\x15\x1e\xad\xad<"T@z\x8b\xb9a\xf3\xbaS@>\x83\xa4\xd8\x1a\x9fS@MU\xecl\xc3\x9eS@\xb7\xf5h\xb70\xc3S@\x9c\xb2\x1d,\xf4!T@\xf4\xd1\x03\xbf\xdb\xdbS@\xb1\xa6\x0e\x9cf\xbbS@\xaa\\\xa3z\x19\xabS@i\x8f\x8d\x98\xbb~S@\xe3\xc6\xf4O&\xc5S@\xa5\xcdJ\xc5\xae\xa3S@W{:\x16\x1b\xabS@\\\ns@o\xacS@\x19\xab&Y\x8c$T@c\xabj\x8f\x19\x9fS@\x98\xe9WMH\xa8S@\xccN\xc95\xa2\x81S@\xb3\x91\x08\xa3\x1a\xacS@&\x17\xa7!\xfb\xb0S@\x89E\xea\xf2 \x81S@An7\xec\xf8\xadS@\xdd\x9c\r\xcdT\xd9S@\xb5\xd4g\x12\xc3\x87S@\x06\xcc\xeb\xdd\xc0zS@\xed\x04tX\x87\x1fT@\xf7\xf9\x1b\xd2OzS@\xec\xa1\x07?\x86\xcfS@p\x80\x7f>\x81\xa3S@\xda\xde\xe1\xb6v\x9fS@\x1dZ\x8c\x80[\x9eS@\x83\x05_#\x08\xd2S@\xe2\x15\x06\x9c\xad\xbbS@\x9e\x05\xc51\x0b\x99S@y\xe0\xbeZ\xa8\x9eS@u4\x98a\xf7\xabS@@\xe1\x7fG\x8e\xa2S@\x9d\x8e\xee\xc1\xc1\x9fS@\xdd`WG\x9f\xc9S@9B\x1d\x05?\x97S@\x01\xbfs\xed\xee\xbbS@\xd8W\x8b\xab\xce\x83S@*\xfc\x06Oc}S@f\xad{\x93F\xaaS@&w#c\xfa\xabS@\xb7\x9f\xcaP\x00|S@\x06\x8dvlx\xd7S@\x12\xe5b\xbc\xeb\xa0S@\\\x80\xcf^\xc3\x02T@<\xf2>\xc8\x1c\xbcS@\xd8\xaa\x90\x82F\xbfS@Y7\xc4\x90\x8a\x86S@\xdf\x97\xcd\x88Z\x86S@\x8dql`\xd9\xa2S@q\xf6\x87\xc6&\xa7S@\ru\xee\xae\x1d,T@i-U\xcf\xa7\x98S@\xef{\'&\xba&T@\xe6\x90e\xc0\xe7\xa3S@\x8f*\x06\x95P\xa0S@\x80\x13\xf3\x01y\x9bS@o4\xf2\x13o\xecS@\xf6\x855\'\x9c\x84S@_\xed4\x13:\x99S@\xe1x\xa2\xb1\xd3\xa6S@\xf6Xs\xf9[\xabS@\xfb=\xb0\xff\x8c\x95S@ \xeb%\x0f\xa91T@z\xf7/{\xbe\xc8S@O\xb8\x8e\x95r\xc7S@\x97\x16J\x00\x0c\x9fS@\xcav\xbf\r#\xd8S@k\t%\xe9\xf8\xceS@\xe8\x97<\x16\xae7T@\x8c|Sn\xca}S@\xe7\xfd\\\xe05tS@\x08\x84ss\xaf7T@:\x07jZ\xa7yS@\x815\xdf\x97\xc0\x7fS@J\xdc\x9b\n\xf8\x8aS@ \x92\xe0\xca\x9c|S@\xfb\xaf\x06s\xd3\x8aS@\xab\x19\x84:\x98\xa4S@q\xae\xb5\xf4i\xa4S@\xf0\x1c\xc1b\x9a\xa0S@\x1b\\\x06\xdbX~S@\xb6\x1b\xef\xb9\x94\xa6S@u\xf7\x1bH\xdf}S@\x15\xdbn\xacI\x8aS@\xe0\x9c\xf5\xc0\xe0\x8dS@d|\x80o\xc5\x95S@E\x06-\x81I\x96S@\xae\x87\xd5\xd7U\xabS@\xd1\xf2\xff\x80z\x96S@\xfb0\x05Yc\x03T@\x9a\xad\xc5/\xa2\x7fS@\xdd-\xa2\xa5\xe6\x85S@\x15\x006M\xc7\x05T@\x9a\xdb$\xfd\x98~S@\xb2TR\x88\x8b\xd0S@\xc1\x89Z\xeb\xa7\xd0S@\xd6\xea\xf4w:\xb8S@2\xe30\xfb\xa1\xa4S@\x9e8\xd6\xd3|\xa4S@\xfc\xc9Z]\xe5\x02T@\x84\x8d\xe8\x89\xf7\xa0S@\x85u\x1b0;\x83S@\x17\x99\xab9+\xa9S@@V\x81d\x9cwS@\x04\x04\x02*\\\xbeS@O!\xf3\xac\x0c\xc3S@\x81!Y$OzS@\xad\xfc\x81\xbd\x9b\x80S@\xe3\xcb\xc2\x83H\x97S@9>M\xd7p|S@\x18\xf1\x00n\xf1\xd6S@0}1\xd1\xb1\xd7S@\xb3:\x90\xfa\xc5\xd7S@d\xe5\x00\x82d\xa0S@\xe8\xfb\xa2\x0c\xac\xb8S@\xb4\xd9;\x9d vS@>\xb7\x15\xda%\x87S@3\xa1\x00\xd0\x14~S@\x9du(YM\xc4S@\x01\xbb\xda\xe2\xb0\xa8S@l\xd9\xb3u\xbe\xacS@\xbc\xfd@\xfc\xa8\xb8S@\xed\xbb\x11P\xc2\x8bS@!o\x02\x03\xa1~S@\xa4f#\xe8\x88}S@\xe8\xc3v\x0bo\xa6S@\x08\xa3\xcc\xa7\xe8\x86S@<\x8fV\x8f6\x84S@x\x91\x14\xeb\x1c\x88S@\xed\xe2\x8d\x9c\x1d\xa5S@\xf4wK\xea\x0b\x98S@J\xf5\xf4\x98`\x86S@\xb7\x02\xb4\xe8\xe9zS@V\x88=ow\xbeS@\x0c=&\xa2HjS@F\x150\'\xd5\xa0S@o,Ge\xa4\xa0S@\xe8\xec\xff\x90\xfd\xe1S@\x0fzP?\x8f\xa4S@\x04"1\x86\x8d\xaaS@\'P\xb0\xe5\x17\xa1S@\x99f\t\xc9\xac\xa6S@&\x8bQ\x94\x8fzS@\x14\xf9\x0f3\x1b\xabS@\xbb\xb6\xe0\x92Q\x7fS@\xa7\xda\xa6\xc2-\xa5S@TSB\xd8]\x89S@SY6*\x04\x8dS@ux\xfdF\xa8\xbeS@\xaa{\xff\xa9\xcd\xa1S@\x87\xd2\xef\xf2\xec\x85S@x\xddd\xe1\xb1\xa6S@\xfcw\x9d\xae\xf9\xabS@\x83\xa1\xf82\x00\xd0S@u\xd2\x05\x91\x1c\xd0S@bZ\x8d\x8do\xa2S@\x04\xa4\xc9\xea\xd4\xa5S@\xd6/\x9d\xa8\xc7\xaaS@+40\x97>zS@4\x16G\x80S\xe2S@\x13\x031\xbc\xef\xabS@\xe8n\xa9\x15\xf1\xa5S@\x855\xa6\x89^xS@\xaeK\xc5?\x86\xbfS@5o\x93\xd4\x0e\x1eT@}\xee\xb1\xd3\xa6\xa5S@\xadG\xc7Qm\xa2S@\xb8\xceQ\xff\x0f}S@\xdc\x01\xc6\xe0s\xaaS@\xda\xf4[^\x91\x94S@\xc0\x0c\x8f\x8b\xbc\xbdS@\xb6\x04k\xbdq\xbfS@\xd8\x19\x7f0\x9d~S@\xd0[\xba\x1dx\xa5S@\xe4\'\xb7k\xb9\xa2S@-\xf5\xab#l\xa2S@a7e\xf9\xa1\x8aS@@\xa8\x9e\x88P\x84S@T\x02P\xe8]\xceS@alI\x82:xS@\x1a\x08|\x00\xbf\xcfS@\xfa\xd4\x03{3{S@\xb7\xec\x04\x9f\x92yS@\xd9\xdbr\xbf\x02\xbfS@\xa1P,\x13\xc7\x96S@U*\xd3\xff\xfd\xbfS@\xf8Kj\xfb\xc8\x94S@\xc0j\xcepP\x04T@f\xf4\xe4\xbf\xf3\x04T@\xa2\xc9\x08\x8aLjS@eI\x91\x89$yS@\x8f\xe7\x05\x13W\xa4S@\x89\xd0\x82\xd8\x90\x04T@\xce\xc4\xe4@<\x87S@\x82=\x92\r\x8eyS@gO\xc4\xef\xff\x84S@\x9f\xac\x931\xc2\xbdS@C\x82}\xcf\x89\x9fS@}\xd7e<\x14{S@a\xf0\xcd\xbb8\xafS@\xf2\xa2-\xf3\x89zS@\x06\x15\x89uNzS@D\xe4\xa7\xaf\xd3\x04T@\x0e\x990\x9f\x99\x04T@h\xb7\x92\xa9\xd0\xcdS@D\xe6\xf9O\xec\xa2S@\x07\xb6\x01s\x8b{S@\xb3\xfb\x03\xac3}S@\x07\x12\x076p}S@\xfd&\xe7\xae\x89\xa2S@\x99o\xdb\x0e\xa6\xc0S@\x97\x82|\x8e\xa1\xcdS@\xb4xX\x9a\xb3\xa2S@\xbc/\x13\xca`\x89S@\xa7\xb9F\xd8\x1d\x03T@\x82>\\\xd7\xf4zS@[P/\x89\xa6|S@I:\x90\xb3\xd3\x03T@\xe4\xa53\xd9\xce\xa4S@\x18\xf0 \xf9\x85\xa6S@\xb8\xd2\xd4t\\\xbeS@\xe1\xd9\xb8\xdc\xd2\x88S@\x19\x8a\xa2\xb8\xf3xS@\xae\xae\xa1\')\xa2S@b~\xf8%x\x9cS@k\xd74\xce\x94\x02T@.\xcf\xd1*f\x9cS@\xa3\x11%L\xb5\x85S@\xe9\xc6\n\xcbI\xa7S@U\x1f\xc5\xc7a\x88S@,9F\x81\xed\xaaS@\xb2z6&\r\x86S@\'+\xc9u\xdc\xbcS@L\xaf\xd8!\x10|S@\x92\xa8\tZK\x02T@\xe2\xc4#\x1f\xefzS@\x14\xa8\xcc\xe0\x01\xd9S@\'\x08\xf7:\x1f\x04T@6\x8cs\xb1\x8czS@\x93\xa2\xe0\x93\xd9xS@\xf9\xf3\xc0u\xdf\xbcS@+\xed}{\x8f\xbcS@\x16Q U/\x8cS@Z\xf8^/\xb1\x95S@\xa7v\xdcu\xa4\x92S@Zt\x9d\xc4\x8a\xa7S@=\xbd\x9b\x85{\xa6S@[\xc7]bL\x03T@\xe8\x90u\xf8.\xa3S@\xe4.\xf1T\xf3\x9bS@\xdf\xb1\xb0\xba\x01\x88S@\xf3\r\xf7\xcb\xa2\xc8S@J\xd3"\\\xff\xc6S@\x1c\xa2J\x10\xe2\xa6S@\x84\x16C\xce\xb6\x85S@49=&@{S@\xc0/\x1b_K\x7fS@i\xec6T@\x98S@T\xd8\x82[@\xa7S@(\xfe\x02,\xc7\xa5S@\xb1\x89\x8b\x94\xb0\x96S@\xb5\xcb\xf6\xf8\xaf\xfdS@\x96]\xa9\xc3\xa6\xb6S@\x973\xe1\x95r\x85S@\xdcz\x9f\x88+\x03T@j\x01S\xa8L\xe0S@6\xef\x81\x18\xe1\x89S@\xba\x91mt\x03\xa0S@G\x82\r\xe8\x7f\xb5S@\xf4\xc3\xc6\xe9\xb0\xd7S@\xf5\xe4\xc6\x89K\x13T@\xc2Zk\xe7\xf6~S@\x88\xb7\xad}\xfe\xafS@\x84\'\xeb\x16\x94\xd9S@\xad\x94\xd5\x88<\x8aS@.D\x19\xab\xeaoS@t\x94*\nu\xb2S@@\x1fp\x8ew\x18T@\x9d8\xde1\t{S@v\xcd\xcc;:\xa3S@`\x9d\xec\xef\xf9\x87S@\x00\x1a\x19\x08\xbb\xd8S@e\xf4I\xfdC\xffS@8\xc9\xb0E\x11\xdaS@\x87;&\xb2!\xd6S@LfH\x04\xcazS@\xfb\xe5U\x0b\x16\xa0S@T\x91\xaco\xb6\x95S@\x1f\tz\x90\x8b\xa6S@\x93T\x89]W\xb4S@_\x15=`\xc7\xcbS@56#4q\x89S@\xe9j\xe5#K\xa0S@\x95\x0cI,\xc5\xa6S@/\xa9k\xf0N\xb8S@a\xcfp\x97\xe4\x11T@U\xc9\xb1s\xa5\xcbS@\x9aH|ib\xd5S@i\x8eK}\x02\xb5S@\xa0\xcf\xc8\x19\xcb\xa5S@\x81\x90\xdez.\xa2S@2\xb1V\xf1y!T@\xa5!W\\\xbfqS@6\xdd\x1b\xc1\xff\xb4S@"\x86\xec,\xed\xb4S@3Hu\xd3L\xa5S@\x17\x83\x0f\x1b\x99wS@\x11\xa5\xe4\x90\x91"T@\x81\x8f\xcc\xcd(|S@\xd8!{\xad\xd4zS@\x8e\xfeZ\x07\xcf\x84S@\xdd\x9e\xd7^\xd7\xccS@\xb1\x93\xf4\xab\xf4\xd8S@\x06/\xcc\xc67\x19T@\xd1\xba\x17\x84D\xd9S@F\x1b\xaa\x1fZ\xa2S@\x0bw\xde\xb1x~S@CB\xed&\xcc\x80S@fb\x992\x8a\x80S@\xaa=\xa9\\<\xcfS@{\xbb\xd9\xc1\x08\xa9S@Fm\x8a\x97z\x9dS@\x88\xd2\xbb\xc3d7T@\xf1Z\xf2\xf7\xe0wS@>\xd4\x92\xb4A\xa8S@\x199:\x06=\xc5S@V\xd65\x94\x84\xa3S@\xedg\xf0\x93\xf2\xa0S@\xb2F\xe1f)uS@\xb1\xe6{\xb7\xc2\xedS@\xc6&\xbdrG\x98S@\x0b\x87w%\xd5\xd8S@\xe73\xc2o\x12\xc8S@AJl\x872\xa8S@q\xa08\xe1$\xabS@\xc4ms\xa1\\oS@C\'\xea\xf4N\xe5S@\xf4\xfc\x8c9I\x06T@\x19E\xb58\xb3\x9cS@je\x8aT\xdc\x80S@\xf7_\x94\xf8\xeb\x1fT@\x97\'\x14p\x96\xaaS@\x0cG\x8c\x99\x0b\xd0S@RR9\xb1\xb1lS@A\x18\x03bL\xa2S@\xd7\xab\x13\xa6I\xc6S@\x88\x14\x8e\xd2V\x9cS@\x1b\x9f\x18f\xc5\xc6S@\xaa\xba\x15\xc3\xb1\x9eS@\x06\x88\xa0\xbd=\xdbS@8\x8f\xfb\xec\xd5\xb7S@\x87\x88\xbc\xd7\\\xb5S@}\xcd\xce[\x0e\xa4S@\x15\xc18\x1cF\xc9S@\xe7\x04sn\xa1|S@K2\xbc\x11\t\x9dS@\xf3\x8f\xd4\xb7\x06\x7fS@\xe6\xd1\xe9%q\x17T@\xb2\xe1\xc4,\xb9\xbbS@2\xb8\xcb\x18\xab\xd6S@\xa0~\xae;\xe9\xa2S@\x05a7T+\x9eS@\xd2~\xab\xb5\xaf\xbdS@\xe5\x13&\x8c\x08\x87S@\x17\x1f\xdbK)\xcaS@\x18L\x970\x8a\xa4S@D7Z;\x1c\xe2S@\xcc\x1b\x89\x19\x8d}S@\xe8\x0ccL\x0e\xd1S@q\xde}\xb4\xc2\x9eS@\x9d\xd4\xcd\xae\xd9\x91S@\xd9\xb2\x9a\xf0\xbb\xdaS@\x7f\x8d2Z;xS@\xea\x84\xc7t\xc2\xa1S@\xe8\x0c\x8a\xfe\xe4\xccS@:\xfb\xd5\x14;\nT@\xdb\xd9|x\x1f{S@s\xf5(%:\x81S@\xb3\x8f5\x10\x8a\x85S@$\xc2I\xa7)\xb0S@l\x9b\xae\x05<\xaaS@\xc8\xb2\xdd\xe1\xe1\xd2S@\xfc\x01\xd9\xcc\xcb\xebS@/\xad\xa7y\xa5\x81S@_\xa3\xe4\x8a0\x81S@S/\xa6#\xf9\x85S@\x7f\xadR\x9cy\x96S@\xc1\x0f\x0b\x9a\xffzS@\xc2\x8b\x8e\x9a\x1e\xa2S@\xb4\xf3\t9W\xb1S@\xd3^\xfa\xca\xbb\xb6S@\xb1?0\xd8\xcf\xa3S@\xc9\xa3\xbe\x9e\xbf\x7fS@`\x9c\x97\xee\xae\xb2S@i\xeex\xef@\xa3S@\xb2O\xd1\xd6\x12\x9eS@\xdc\x06I\xbdN\x8eS@\xa61\xc3M.\xceS@u\x07\x97(\xc3yS@\x86x\x8d\xb4\x8b\x9eS@\xb2(\xb0\xf1#\xa3S@\xab\x83\xf6\xd4^\xa4S@\xb7\xc5\xea$k\xa8S@\xb2\xed\x16\xfa\xd9oS@6\x1c\x15\x91\xc8\x16T@\xbf\xb8\x96\xde\xd5\xe0S@\xd4\xba~:\x10\xa4S@6"\x14\xaa\xc7\x84S@M\xbb]\xab5\xa1S@\x91\xa6\xff?W\xaeS@\xab\xf3\x0b\x07t\xaeS@\xfb\xf0\x92t\xf6\xe8S@\xcc\xc6\xe4\xf9\x0c\xbaS@\x85\xae\x9b\x0b\x8c\xb2S@k\x81\x04\x16\x95\xa7S@\xf8&\x123\xc9\xa5S@\x05\xe8KH\xdd\xa8S@0A\x9eM\x11\xd0S@\xfa\xf7\x9fa#\xadS@)}\x10K\x1a\xd4S@\x15\x9e#@n\xc2S@\xd1Z\xb2\xb3\xbe\xa8S@\x9b\xac"\xf4\x97\xb6S@\xca\xa0 \xb0\x01\x92S@\xae\x9d\x13\xea\xc47T@>qGLZ T@y\x11\x9fw\x1e\xf9S@u\x12\xc2\x8f\xf7}S@\xdd\xe0\xf5\x1e\xa8\xbfS@fWSn\xfb\xc4S@\xb7\xed\xb9\x89\xaa\x88S@\x87c\x8d\xffI\xb9S@7\xc8\xe3\xf1{\xacS@bm\x80O`\xacS@g\x9a\xed\xa68\xf8S@\x92;\x90j\xd3/T@\xfd:=\xa1\xc9\xaaS@\xc3Cg/n\xdaS@\xc8W4\x95\xcfvS@,+\xd5\x93\xbc\xecS@\x04e3\x1c\x8d\xbaS@\xd4\x96lz\x8b\xb2S@(\xcd\xbb:\x17\xa7S@8\x81\xa4g\x88zS@}>#\xc8A\xc9S@\x98\x91\x12\x98k\x16T@%~\x95Y:xS@\xa1\x01\x92\xb5\x90\xc0S@\xe6g\xde\x14\xaf\xefS@C\x1f\x0b\x15\x14\x84S@\xf7\xf7O-\x10\xb7S@\xff\xfee\x9dg\x9bS@&+\xe80\xd8\xfbS@\xa8\xbeX\xe8\xb5\xb1S@\x8f\xec\xcd\x98\xf8pS@\x89\xb7v\xa9\xfc T@\xddV\xbd\xcem\xd8S@\xf6\x83\xf7\xbd\x9e\x13T@\xec\x0cL\x9b\xe1\xd0S@\xb0\xda\x96HU\x90S@\'\xb1\x94\x1f!\x83S@\xe0Q\xfa\xb0\xa2\xd6S@\x18>\xb3\xaaezS@I\xe3h\xf8\x99\xa7S@\xce^\x0cm\xca\xcbS@tA\xe0G\xa3\xbdS@\x05\xd0\x9e\x9d\xaf\x88S@\xe5l\x85R\x02\x1bT@i\x004.$\xa5S@\xbc\xdb\x07\xb36\xa5S@\xb4\xe8\xf6)\xbezS@E\xa3\xe9\xe7"yS@\x97V\'\xe6>\xaaS@\xaa\x8c\xd5\xf5\x02\x9dS@}\xe9\xd1\xf0\xaf\x9cS@\x13\xa6\xad{+!T@\x10\x01\x85\xa3\xc8\xd3S@\xfe"\xaf\xc5\xa7zS@~\x9cFQ\xb5\x14T@\xe7z_\xcb\x0f\xc2S@xg\x1d\xce=\xa7S@\x1b\xf0K\n\x97\xbbS@5\xb1Zk\xa2\xb4S@,:\x1b(BqS@\x171\x1e\'Q\xa7S@\x1c\xbaw\x1c\xd2\xc0S@\x9b\xe5L\x860zS@f\x08\xb3\xf4\x0c!T@\xc6\x07\xbc\'\xf7\xa5S@\x88B\x94\x87\n\x9bS@\xe7\xb1\xda\x864\xceS@\x11Z\xad\x1a}\x9aS@\xaaP\x01\xb1\xc9\xd7S@\xab5\xd6/:\xdeS@\x8c\x83v\x839\x88S@\x93\xb5\xc6Z~\xb4S@\xd0\xfe\xc3\xe7\xcf\xa9S@?V!,\xdd\xa5S@\xe3n@\x19\xad\xd4S@\xad\xfb\x07\x80Y\x88S@9\xb2\xdd1\xb7\xbbS@\xcb\x16\x8bf\xc6\x1eT@\x01\xbd98\xe6\xa7S@/Xg\x8c\xeb\x9fS@#\x1e\xc7\r\x15\x80S@\xa3\xeb\xf8\xc8\xea\xbfS@\xef\x01\xdc=WqS@].\xde\xa1\x1e\xa9S@~2\xef\xde\x01\xc2S@\x08\x94\xc3\xdc_\xa2S@\xbe%\xc4\xa2\x99\xa1S@\xdd.,\x81\xff\x95S@\xf6\xa0\x85\xb9\x0f\x80S@(e\x02\x15\xcf\xd2S@\xe9\xcd\x93\xc1\xe2\xc7S@\xc3\x16\xbb\x9a\n\x9eS@pdtI\x80\xa8S@$\x92\x90\x83\xe3\x9dS@f\rd\xd4\x94yS@9\xab\xbfN\x87\xc6S@\x90\x85\x16*\x10\xb7S@\xf0gU\xabi\x86S@\xc6\x7f\x91/\xc9\xb6S@<\xed*A\xc9\xe8S@)\x85\xa9\xf4\x07\xbbS@\x10mkKi\xb7S@*\x94Q\xb8Q\xb7S@\r-\xdd3-\xcaS@v\x84Y\xfe\xb4\xb6S@\x0fJ\x9c\xe6\xd9\x8eS@\x91%\x99\xbc/\xbdS@[\x0b\xf6\xf8=\xbeS@\xb7\x0f\xbe\xc1\xb4\x82S@\x98\x0f\x89\xf7\xde\x94S@\xe4a\xe8\x8bV\xa0S@3\x87T\x9fJ\xabS@r5n\xb8}*T@\xa5A~\xfc\xb5\x07T@\x88B\xf0\xe3&\xb0S@\x05\x8e+GdbS@?\x8a\xd1b\x11\xadS@x\x07Uo\x0e\xd1S@\x83\xbe\xcf;$\xcdS@\\[\x88d\x9e7T@0l\x8e\xe3D\xa5S@E7\x12@I\xc9S@\xee5\xcc0Z\xc0S@\x14\x9b\xbe\xe1\xa2\x8eS@\xc2\x97\x07d9\xc8S@\xf2\x96d\xc7WuS@\xc6\x1b\xa5\x9a7\xacS@\t:\xe7\x1b}tS@!\x9a\r[\x8a\xd0S@\xb7\xe1\xa6\x0c\xe4\xcbS@\x8d\x8cE/\xaa\x95S@A\x8c\xd0\x1d\x14{S@\x1c\xeb\xd28%\xe9S@\xbf\x14\x02\x9cl\xa8S@-\xcb\'7ozS@\xc1;\xc9Y\x82\xacS@\x90\xa3|\xc0\xc7\xb4S@j\xf2\x9b\x1a\x06\xa8S@\x98\xef7\xdd\xeerS@\xb6\t%\x08\x10\x91S@\x19\xc8^^\xe8vS@|\xfe\x02~\t\x7fS@!-\xc0\xcdb\xcdS@\xc0=\xa5:=\x8bS@iV\x0f\xd0\x0f\xe8S@\x8b\x94c6B\x04T@\xa4\xe1\x95\xec\x1b\xadS@\xba\xe5\x01\x05\x80\x85S@\xdb\r\x8f\x85\xba\xd0S@,P\x10)a\xb6S@k\x1b\xcf\t\xd7wS@\xddb2\xde\x06\x06T@\x92\xf0\xba\xb0>\xd9S@\xd6_\xde\x86r\xdaS@!\x085\xd2\xb8\x0bT@\xef3\x05\x82\xa8\xdfS@G\xe0\xb2\xce\x02\xdbS@L\xaa\xa2\xe3\xfe\xd8S@\x9c\x0cp\x8eH\xd9S@\xe0=\x9c\n\n\xdaS@\xd0~\x85k\xaa\xd9S@\xe1w\xce\x93S\xdaS@|o\xac\x1a\xaa\xd5S@3d<\xbf\xb1\xdbS@\xba\t\xf6\x8d\x85\xe6S@U\x8b\xfd\x0b\xa1\xd6S@a\xaf\x90\x0f\x8b\xd9S@\xd1\xc7\xe8\xc8\xb2\xd9S@$x\xad\xbe?\xdcS@\xe8c\xd7F\x0c\xd8S@\xc6\xe3\xb2\x81\x1b\xd8S@P\xc3\xa0\xcf\xb4\xd7S@\xb76\xefgQ\xd7S@\x15\xfe\xb7w\xb9\xd8S@\xae\x06\xa2yj}S@\xa6\xbc:\xbf\xb2\xd7S@\xd9f\x94\x01)\xdaS@\xeb\xe6\xf2n\xd0\xd8S@]\x81\xbc_\xd7\xd7S@\x0b\x1e\x9f\xd4\x15\xd9S@M\xc1F\xd3F\xd8S@\xde\xfd_\x9a\xbe\x15T@\x89`Zv\x1a\xd5S@\xcc\xff\x00M\x85\xd7S@h\xb9\xa0~?wS@\x19\x7fE\x9b\xa8\xd7S@\x1c\x1c\xe6\xa9\xcb\xd7S@\xa5\xb6\x97\x84\xe5rS@Z\xec<\xf23sS@\xe2\x00\x12\xe9\x1b\xd4S@\x8b\xfbh\xbe\xddwS@\xa2\xbe\xd2\tzpS@\xf2\xbf\x14b\x82\xa6S@\x98\x1e\xac\xd4\xd3oS@\x1a\xfb\x80\xe2E\xd2S@\xd4\xcb\xaf\xca\xddoS@;=\xd2\x1f\xf4pS@c\xa4]eC\xbeS@\xef\xc0\xa3Bd\xd5S@\xd6-Q\x1a\x08\xd2S@|s\xe3\x99WpS@B\xc6\xa9\xc5\xd5\x89S@y\xfbJP\x1c\xd1S@p\xb4\x86\x9a>wS@\'\xa6@[\xf6pS@\xad\xbc\x82\xef9xS@M\nF\xc0\xcf\xbdS@\xe2\'\xe3\xdd\xb0\xd4S@\x19\xc37cn\xbdS@\xedxz\x9b\xaa\xecS@y\x82\xf3C)\xbdS@\xda5\x08\x0e\xfc\x10T@\xac\x00ty\xe2\xcfS@k\xf3`h\xfa\xcfS@\x1b&F\xb9\xaaqS@M\x1f\xb9\xa8\n\xd4S@U-\x8d\x89\x8fwS@\xc5+\xb5\xd1W\x11T@v\xc9\xe35\xa0\xceS@PP\xfe5!vS@\xf6\xbfR\xc8\xed\xceS@\xd2\xab\x8f\x1d\x19\xd0S@\xa8\x9e\xe70bxS@\xaf\x88a1\x83\xb7S@;56,D\xd3S@\x0e\x0c\x0f\x82\xd6\xcfS@s\xcd3\xa2\xe8xS@\x1b|\xcd\r\xb3\xd2S@\rt\x0bIS\xcfS@\x88DdCd\x12T@\xd5\x7f\x98yh\xecS@\xc2\x0cp\xa3\x04\xd0S@\'\xe8\x9a\xa6\x0f\x12T@\xced\x19\xd1\xd7\xceS@\x12+\xdaN\xa7yS@\xe2zf\xb5\x14\xd0S@.\xc6\xad"\x1f\xd1S@\xbf\xb7i\x06`\xaeS@\x95M\x7f\xb7\x96tS@\xda!\xd2\xb0V\xcfS@\xbfw\x89jy\xcfS@\xbe:g$\x1e\xcfS@\xbf\xca>s\xbezS@;\x16v8\xbc\xd0S@\xf7}\xf2\xd2/zS@\x14u\x18\xe6\xf0tS@t\x02\x80\x10\x84\xd0S@u\xfd.\x97\xb5uS@LK\xa5{\xad}S@\x16\xf8\xfcm~zS@1)\xba\xd9\xc9uS@["\x94N\xfe\xcfS@M\x8a\x1a\xe4\xde{S@4\xe0\\\x0f.vS@H2\xe3c\x9e}S@b,p\xf2\xe6|S@\xa16R\x81\x88yS@\xcb0\xf4\xbbJ}S@\x00\xa3\xe3\xef\x03\xcdS@\x9b\xbf\x92f\x03~S@\xf27\xb1v\x05{S@\x84\xfd\x02\x9f\xc9\x98S@-Q\xd0\xc5\xa7\xc8S@_h`H={S@\xc9o\xa1\xa9\xab\x19T@\xbcm\x0fp\x8azS@x@\xaeC\x03zS@k\xcc\x91\xe1\xe0yS@\x91<\xcc\r\x86yS@\xd8\xacbGv\xbcS@\xb4\xb9\x18\xdf\\zS@\xc5\xc3\x13U\xfbxS@`\xc1\x99[\x927T@\xcb\x85\xda\n\\zS@h\xb1\x15\xa1\x0czS@8\x9d\xeb\x86\xbd\xccS@v\xf2\x18\x1e\x06\xb5S@e\xbf\x8e\xaauyS@\x97L\x17\x1a}\xc7S@7\xdc;\xa5\xc4\xcbS@!\xa7\xe0\xae\xb7}S@\x9bU\xd8\x90_}S@\x00\x94Y>\x9b\xc8S@_\x1c\x07\xf5T}S@\x16\x93\x84%\xaawS@\xa1{\xedx\x06~S@\xd4\xb76\x06x\xc8S@7\xb7Hb\xb3\x81S@\xb2\x15\x163\xd0}S@X\x0f\xf6\x02xxS@R^\xb3\x9f\x82\xc7S@\xc8\xa7&7U~S@E\xdc\xf0\xd6\xad|S@\xa3At \xe3\xc9S@\xb6o%Nw\xc7S@\xfe\xc5\xf7\xf2\xae~S@^\x83`\xad \xc9S@\xa0\xa9\x997"\xc9S@M\x8a\x1a\x00\x7f\xc9S@\xca\xd8\x9bk\xda\xc6S@\xfc\xa8f]\xa1\xc6S@vn\x1f!\xfb\x7fS@\xae\xb6\xdc11\xc8S@\n\xb0\x15\xdf\x81}S@\xe8\xd2\x07\xd0\x97\xc1S@m\xa36\x1f\xb5\xb1S@\x90\x99z\xaf\x9b\xc1S@5\xb5A\xd6\x07\xc8S@\x8b\xa2\xabX\xa1\xc7S@\x96\xb2k"\xae\x80S@\x95\xb0\xe5\x90\x86{S@\xbf\x8e\x93\xb9_\xc7S@)-\x86C\x00\xc8S@%b\x9b\x9f\xb0~S@\xb4\xd0\x8a\xd8a~S@)\xd6o\xae\x9b\x00T@\xd2\xf4\x8a\xf9%\xa6S@\xa7\xbe\x9b\xc0\xd0\x83S@:\x8cQT\xdezS@J\x87\x87\x95\xa3zS@kT!!e\xc0S@\x1a\xbc\xee&`~S@&\x8bQ\x94\x8fzS@W\xe7\x8f\x08\x88wS@x\xa9L\xc0\xe7zS@\x84\xff\xa3\xc6\x88zS@AX](YzS@3.\n\xfc[\xbfS@T\xbf/\xbf\x9a\x03T@\xc6\xb5\xb8M\xc4\x05T@ \xcdm0\xf7\x05T@\xa5&\x9dX\xdc}S@\x89\x9fY\xb9\xb9}S@\xb2N\xac{\x8b}S@\xc7Ad)"|S@\xefT\x03\x9dW{S@\x1d\x9f]\xbe\xeczS@aKw\x18D\xc2S@\xd09\xbeJ\xef\xafS@\x88\xa1;\x83|\xbeS@\xa2/^\xb2\x15\xb5S@\x16\x7f]/\xe8\xc2S@\xe8\xe7\xa0\xaa#\xc4S@\x96,\xdeA\x1fvS@0al\xfe\xc7\xbeS@\x9d\xbb:\x03T~S@C\x10x>\x9f{S@S!\xd8O\xc17T@\xdd\xb7-\xea\xe7\xbcS@FGD\x96o\xbdS@\xf6\xf8\xb6$+\xc1S@\xf0#\x12\xb3\xb5|S@UH=kV|S@+\x7f\x1e%\xe5}S@%\x18\x14\xf9v\xbdS@\xe0\xf2\xc7\x0e%}S@\xf7\x9aNQO|S@224\xc9\xa77T@\xa6Jq;\x07\xbdS@\xc0\xbb_H\xe0\x85S@\xda\x00\xb5!\xbd\x7fS@\xc5\x17\xf1\x92=~S@\xb8\xcf\xbe\x1b\xf9{S@pQ*\xf1\xbb\x7fS@\x87G4\r\xb7\xc1S@\xae-Z\x08\xd7\x82S@\xe1\xf7\xfa\xf8\xcf}S@n\xef\xf4\xb9\x17|S@\x0f\xca\x94C%\x83S@;|\x91\xa4F\x86S@#nL&Q\x84S@\xd9\xed\x0ez\xd7\x83S@\x19\xcd\r\xd6\x1b\xc1S@\x81\x8f\x8d\xf5:}S@\xdb\x96V\xc3\xbf\x86S@\xf9<\xf5\xba\x85\x80S@I6\xa5R\xc7}S@u\x9fJF2{S@\xd8S\xd9\x995xS@9\xab\x8d\xb7_\xbcS@\xac\xcd`{\xc2\x86S@\xab\xe4;^\xf6~S@\nM\n\xd2\xc9zS@\x01Y@i\xc5\x87S@\xab\x86\xff\xc5\x04yS@\x14\xea\x89\xfat\xc0S@\x0b\x168\x9a9\x81S@\xec>K\x7f\x81yS@\x1bT\x99K>\x87S@\x1d6\xe0A\x05\xc0S@\xa8,\xce\x0c\xc6~S@l\xb3 \xfa\x0e\x88S@\xd9nf\xd5\xb8\x87S@\xe3\xca\xb1+R\x7fS@x\xd5H\xf0\\\xbfS@\x11<\xc4Y\x8b\xbfS@\x17\x83/\xf5\xa2\x81S@\x98\xa5\xf0\xd0$\x87S@\xaf0\xc3q7}S@Xh\x9f\xfb\xd2\x06T@\x9c\xc2\x87\xd7[\x7fS@\x8el\x08\xd3\x82}S@\x10\xe2\x8a\\\xb2\xacS@hle\xc1\xbf\x7fS@z\xc0?\xc3\xedzS@<\xc1Z2c\x9eS@\x03\x01\xf0\xd1\xc3\x87S@E\x90Mh\x1c\x88S@\x07\xa29\xdfy\x81S@-\x86\xce\x15p\xb8S@Ks\x15\r\x17\xbdS@\xe6\xc87\xba2\xbcS@\x92b\xb5=\xc1\xbbS@4\xb3c\xc0|\xbbS@\x11\x10\x05\xae\xce\xbbS@\xa7\x15\x07\xea\x9b\x81S@\xcf\xd5\xab\x8a\xe6\x88S@\xe3\xde\xd6y\xc5\x88S@\xf2\x8e\xccU\xf6\x81S@\xc3\xd1\xfb\x112}S@\x9cL1\xf9>\x84S@vd\xd5\xd4\xcf\x89S@p\xea\x06$\x0b\xbbS@9+COl~S@\x00O#`\xcb}S@\xf3\x112\xbd\xd1\x84S@{\x02\xad{t\x84S@Cu\xca\xb7\x19\x82S@\x17\xcf4\xd8s\x80S@\x8a/\xd5\xe71\xbbS@\xb7\xb8\x17\x8f\xdf\x82S@\x80\xcd\x12d\xbc\x89S@\x13\x06\x0e\xc3\x05\xd2S@\xfbF\xc3))\x86S@h\xb5\xbd\x90\x06\x86S@bL\x8b\xf3\xcc\x84S@k<\x03%\xa7\xbaS@k\xccK6b\xbbS@\x87\xe1qRn\xbaS@\xf8\x9e(\x7f\xbc\x83S@e\'\r\xe8\xc3~S@v\xfb\x0f\xebL\x8aS@\xd0e\x1b\x85\xfd\x8aS@\x18{\xec\x9c\xd1\x8aS@\xfc\xb9\xc6KB\x8aS@;X\xf4bv\x86S@1\x15\xddn\xda\x1eT@\xb5\x13Q\xec\xa6\x1eT@\xbb\xb3o,8\x84S@Ls!\x9a\x1e\xb6S@2\xf2R3\xf4\x85S@(\xf6\x05Z+\x87S@\x86\xc1\x8f\xdb\x92\xb5S@\x84\r\xa7?\x12\x85S@x\xca\x8a\x15\xb2\xe5S@\xd4\x1fR\xc3\x10\x86S@<\xf9r\x08\xb3\x85S@\xe03\x8d\xf9\x97\x86S@I\xce\xc0\xe6t\x86S@G\xa0+\x11\xa9\x1eT@\xd4\xcdi\x154\x1eT@\xbb\xd8=\x8a\xcb\x86S@\xa2,\n\x049\x1cT@x\xad\xc6\xa1 \x8dS@E\x99\x88\xb2\xc9\x86S@qi+c\x16\x8dS@\x99\xb3\x0c\x99N\x1eT@0\xb0\x8e\n\x8a\x1dT@\x1a\xf0B\xe11\xb8S@\xc6\x0c\x82JV\x82S@\xa8\xf5\x1d~\n\x88S@\x1fY;Y\xee\x1fT@]\x8e\xd3\x11\x08\xb9S@\xa9\xb0\xfc%B\xb9S@\x94;\xd1VY\xb9S@#O|u\xd8\xb9S@ZS\x18\xa17\x8eS@!fW\xd3\xd3\xb3S@\x16\xe5\x04?\x89\xb7S@pX\xf2\x07\xfc\xb3S@b\xc2\xe6\xa5u\x85S@\xd0\xf3\xb7\x99c\xb5S@>\x10\xec\xa2\x0e\x89S@*)\x1c\x13\xe0\x88S@bX\x10+\xcd\xb5S@+\x9c&\xa7\x8f\xb8S@\xe6\xb1\xbe\xde\x86\xb3S@\xbe\x81\xaaO\x94\xb7S@1\xd7#\xa3\xab\xb7S@\xb7[\xe5\xc0r\x85S@\xa0\x7f\xf4\x18\x1d\x84S@\xa1\xae\x8a\xbe\xe8\xb7S@u\xf4\xd5x\xd6\x85S@\'\x0f\xc8\xbb\xe9\xb2S@\x94\xc9E\x16\x02\xb3S@\xe8 A+\xb0\xb2S@\xc1wR#\x93\x85S@\x08Z\xf6\x83{!T@\x0fF\xb9\xeb\x85\xb7S@\xecO\xccN~\x89S@\xee\xca\xb4}\x1e\xb6S@ \xb3\x100\x87\xb7S@\\P\xd0\xcf\xc2!T@us%\xc4\xe0\xa7S@:n\xb4\n;\x89S@\xea\xe4|9\xcd\xb1S@m\xa9\xa5\xb6~\xbaS@H\xe8\xca7<\x8cS@\xf0\xfbQ\xcc\xc1\x88S@\xf4g\x8f\xe1&\xb6S@\x88\xd2\xbb\xc3d7T@5+\xe4\x80\xca\xb0S@\xc0\xe7Y\xdfu\xb1S@x\\V*K\xb6S@\x15\xd9f\x9c\x90\xb6S@J?&\x01%\xb9S@\x19\x8e\x00\xb2\xed\xb0S@q\xf3\xec!\x8a\xb5S@\x0b\xc08\xbf\x8f\x8bS@\x12\x9eK\xa0\x9b\xb0S@\x05\xd7E\xd4\xf0\xb6S@\xaaf\xa9>\xdb\x8aS@R\xe1\xd6\xb6\x00\xb6S@_f\x97\xc3[\xb8S@\xca\xf7[\xa7\x88\xb8S@\xda%y\x90\xbc\x8eS@&E\xa2{\x02\xb8S@\x14?\x9f\xa1E\xb8S@\xa1t\xa5~\xab|S@\x1e/\x9b\x04\xf4\x8eS@\x94X\x12c\x05\xb0S@\xd3\xa3\x82sv\x89S@\x1c\xcdh\xf5\xce\xb4S@*i\xd2]\xb3\xafS@\xad\x10\x034\xdd\xb4S@\x1c\'\xa5\xad\x87\xb7S@!\xcb\xb0\xcf\x8c\xafS@\x13q_\x10#\xb7S@\x1c*g\x9d*\x92S@V)\x9e\xc6J\xb4S@.K\xe0)\x98\x8fS@f\x89?x\xe3\xaeS@Z\x0faD\t\xb4S@\x04\x08\xbc\xd9\xbd\x8bS@\xf1Msl8\xb6S@9"\xcb\xbf\x08\xafS@\xcb\xa3\xc5\x81y\x94S@\x0c\x01\xfd\xdc\xfe\x92S@\xaa\xc3grc\xb3S@7\x13Z6\xa7\xb5S@\xb4Kfv\x13\xaeS@,{\xfd$9\xf8S@Ob\x85\x17\xec\x8cS@Wk&\xc7\x17\xb2S@\xea\xed9\x1fY\xb5S@\xc4\x94i\xfb\xf4\x93S@\xba\x95\x1f\xd8\x99\xb2S@\xe4\x06(k\xde\x93S@$\x7f\xb3\xbfR\x8dS@{\x8db\xc3K$T@{d\xd6\x9a\xf4\xb4S@\x8b\xf1\x18\xbaB\xb5S@\xc9\xde"\xf9n\xb5S@\xe3\xe9\x9e\x10\xc4!T@\x90$\xa2E6 T@\xf1\x9f\x92+\xc9\xf9S@[\xf6\x14\xa3\x80\xb1S@\x98O\xffr\xaa\x90S@\xecqp\x95+\xb5S@\xde\xe8\xe8\x9e\xd3\x83S@\x8c\x06\x937\xa6\xb4S@M\x04/\x9c\xa8\x90S@\xdb\xe4\te\xbe\xb0S@Q\xbeq\xf0T\xb1S@\x93+W\xd4k\x90S@?\xc0MM\xb3\x96S@\xd21\xae\xca\x07\xb1S@/i?\xf7\x16\x97S@\xb3B\x95\x91\xa3\xb0S@\xc2D\xbca`\xafS@\x12\x08\x92\x88N\x97S@\xd9\xaer07!T@\x9a\x8d\xd1X\xb3\xafS@m\xf3p\xfdd\x91S@\\\x08HO)\xafS@\x87\x1a\xb3\x8c\xd3\x97S@\xbc\xfcW\x1a\xc9\xaaS@\xe1t\xb7\x91\xf9\xaaS@\xd5\xd4\'\x9e\x84!T@\xd7\x1c\xad\xb8\xda!T@\xc4\x83P\xab\x86\xaaS@\xd7\xec\xe9QT\xafS@\xbe\x1em\xeb\xc1\x94S@Mb=\x94\xc2\xabS@\x8b\x16\x14\x92\xd6\xaeS@\x12\r\xca\x85(\xafS@\xdf\xdd\xc0 /\xaaS@\xb8\xba3\x17D\xaeS@\xa8\xb4B\x11l"T@7\xaa\n\xffg\x97S@\xbe_\xd6\x95\xae\xadS@e0w\x83\xaf\x95S@\x92\x0f\xe7\xc5\xcf\xaeS@I\xdce\xc5\xaa\x9aS@\x8b\xcb\xf1\x97\x8e$T@\xcc\x01!\xa9\xfe\xaeS@\t.SM\xa3\x95S@P,\x90\xe11\x93S@\xf9\x92uk,\xafS@\xa9\x8a\x9e\xd3\xb8\xfbS@\xc9\xbd4\xb6\x17\xabS@\xff\x13\xe8\x813\xacS@ZR\xb2Rz\x88S@F\xe1w\x00\xb6\xabS@\xce\x8b0p\xc7\x04T@\x9c\xe7P\xd0\x1a\x98S@\xf6\xdeR\xbb*\x94S@sCWc\x1f\x9bS@\x8d\x85\xb8\xa4\x90\xacS@!7\x1f\xf8<\xfcS@\xf5B\xefJ\x11\xabS@}\xbe\nG\xdd\x94S@\x05\xc6 \xb9<\xa8S@\xf6\xf1\xea\x19\x02\xaeS@sU\x81\x8d7\x04T@\xab\xbc\x1e\x8d\xc8\x9bS@\xeb\x8d\xe7_A\x95S@!\xbb\x15=\xf5\xabS@f\xc3R\x19\xd5\xabS@R\x04@\xf1N\x98S@\xd0V\xaa\xd0\xe1\xabS@H\x12\x95\xbe#\xa7S@\x8ai\xcc\xa7l\x04T@\xa1\x14\xbb\x1d7\xabS@\xc2\xb8\xe8\xd8\xa8%T@Q\xcf\xcc\xc0\\\xfcS@\xaa\xda\xdd\xf1I\x97S@4\xf3W\xd3;\xabS@\xc7\xdb\x9b4u\xabS@R1\xd3\xc3i\x97S@..\xf8\x89\xd9\x9cS@\x9d\x86\x19\x03\xd1\x97S@\x0b\xa9r\x82t\xa6S@\x07\xd5\xb7\xf6N\xacS@\xaa/\xe5D?\x9bS@1\x92\xd4\xad\x02\x9aS@aBL\x048\xa9S@[\xb2\xa7\xc7\xb5&T@\xdb\xc38\x8b\xf6\x99S@\xb2=\x95\x0b\xbe\x96S@.]\xc4I\x03\xadS@\xc9 ^_.\xa7S@\xe8\x1f\xcf\nt\x04T@\xa9\xfcH\xfe\x0c\xa5S@\x1c8\xa7\xd5J\x97S@mv\xd1>a\x94S@\xfdikZ\xa7\x97S@\xc4K\x9f\xcb\xfa\xa4S@\xaf\xc5K\xfa\xa0\x9bS@\xb9\x91s~\xad\xa6S@\xc0Y\x05\xb4\xa2\x98S@J\xa8\x17\xbc\x90\xa4S@\xa1S\xce\xed\xed\x9bS@\x992\x80\'\xef\x98S@\xf30\xc0v\xc9\xaaS@\xf9;\xf6\xe0\xea\xabS@\xf4O\xf0\xf9V\x9fS@\xbb\x948\x84\x00\xacS@\xfe\xfc\xe2\xe7J\x02T@+\xc6\xb9\xfaP\xa4S@\x17\xff\xc0\xd0t\xa0S@\x87R`={\xaaS@\x94\xf0*\t\xcd\x04T@\xf8f:\xf0\xee\x9cS@\xc2Fv \xd8\x9cS@\x10\xfe{\x1d\xf2\x99S@sIq\xf1\x7f\xc1S@\x18C@\x81\x10\xa6S@\xefI\xaflN\x9fS@%\xc4\xa3\xbc\xaf\xa0S@\xef\x10\xdb\x08\x1b\x9dS@\x1c\xf1\x00\x8d\x06\xa6S@\xb5\xf1\xedo\xdd\xaaS@qXN\xb6\x00\xa0S@\xef\xae\xc8\xe6\xb0\x9cS@\xf9\xd3\xf5h\x0b\x9fS@\x16\xee#\xb4{\x02T@\x16\xbc\xad\x1a\xb8\x9aS@\xad-\xe9R\x11\xa5S@\x95\x82\x8c\xa1\x91\x9fS@\xe2\x086\xedo\x9fS@\x84\xe3\xf9\'p\x9dS@)\x9bTB\xab\x9bS@\xcf\xac\x8fI\xfd\xa4S@9\xa2\xab\xc2k\xaaS@\x8f\xf8\x19Fg\xa1S@\xc1\xaf\xea\xdfm\x9dS@\x01\x89\xe5=.\xa0S@\xb0\xc0\xa2h\xbd\x9dS@\xf5y\xa4N3\xa2S@\x9a\x0fI\x0c\x8e\x9dS@\xc0\x08Dw\t\xa9S@\x0e\xe4bv\xf1\xa2S@\xf2\xb7\xbfz\x84\xa2S@\x90\x15\xf7\x9cn\xa2S@\xa5\x17\x13\xa1O\xa0S@\xa8\x9ay\xa8\xdd\x9dS@p\x19\x92b^\x9dS@\xe8\x0f\xc4#F\xa6S@\x7f\'rb\xb4\xa0S@-\xb4\xf7\xc4\xca\x04T@jI\x18\xf1p\xa0S@\xb2\x03\xcc\xfd\xf0\xa6S@\xac:\xc7T\xde\xa2S@\x05\x02\x9d\xf1{\xa0S@>\x85\x83\xad\x13\x9eS@\x1d\xc2"\x92o\x9cS@\x88,\x18\xd6B\x03T@km\'\x90\xbf\xa5S@\x8d\xf4\xea\x96\n\xa0S@\x1f\x86{5\xdd\x9fS@\xa6 \x99z\xb5\x9dS@h\xf5\xbe[@\xa7S@@\x14\xab\x87\xcb\xa1S@\xb8\x88\xfd\x1a\x83\x9cS@\xfd\xde,\xa2j\xa6S@c\xf6\xacc\xae\xa6S@\xbb\xb6\x8cP\xbb\xa7S@;\xcej\x1c/\xa3S@N\xee\xa5\xe7\xc9\xa0S@\x0eo\xaf\xee\xae\xa6S@B\x1e\xa5?\xbe\xa0S@\x15n\x9ff\xdd\x9eS@a\xfc\xdd\x8e\x9d\xd6S@Nn\xf7\xb3\xad\xa5S@;\x9cp}\xfa\x9cS@\xbdZ\xbfY4\xa6S@\x8brn%_\xa5S@J\xff\xab\xa0\x06\x04T@\xfb\x8c\xc1q\xb2\x03T@\xd4\x1b c\x81\xa5S@)\x89\x98F\xae\xa5S@\xa9\xe2\xa6\xf1\xda\xa5S@\xa3\xfc\xd9\x84\x07\xa6S@\xe6\xe7kWU\xa0S@\xa6\x9c\x93S\xe8\x03T@\x17\xfc\xd5R\xc1\xa3S@g\xcc\x18!\xe3\xa2S@\x8cH\xfa\x12\x93\xa1S@\xe9\xdaN\xf3\x1e\xa2S@bG\x96\\\xa2\x9eS@\xaa\xf8\x8apg\x9fS@[Vu-\xdc\xa1S@\x00C&\x84,\xa0S@\xf6\x8bq[3\xa5S@\xfd\x95\xedq\x10\xa4S@\x108V\xf7\xf8\xa2S@*\x10\n=?\x9fS@\x1e \x06\xabU\xa0S@\xf9j\x05q\x7f\x9bS@eq\xcc\xfc\xde\xa1S@W\xd8}q\x8b\xa4S@~ 3\xdc\xb4\xa5S@\xfa\x88\xf0+\xc9\xa0S@\x9dD\xa6\xf8\xd9\xa4S@sod\xd3\xac\xa4S@$n:T&\xffS@}J8Wp\x9fS@\xa6C\xac\xaeM\xa0S@A\x9aI\x17\xce\xa0S@\xbd\xdc\x86\xba\x8b\xa4S@\x9ab\x88k\x05\xa4S@~\xae\xab\xb3?\xa2S@\xd2z\x01\xc0g\xa6S@\xc5\xeb;\x00\xd6\xa1S@\xb5\x1c\xd8M>\xa5S@e2\xfaY\x18\xa0S@k\xbb\x89=\xb6\xefS@T\xb1:\x82&\x7fS@aK\x82\xae\xd0zS@\x9b`aD\xbd\tT@\x048`\x1c\x12\xd9S@\x92\t>\xdc\xcb\xa0S@\x9d\xb9\x7f\x12\xd1\xcaS@\xd5\xb7\xe5\xed\xd8zS@H\xd9\xe5I\xfewS@\xb0\x15\'Yt\xa3S@Mq\x1dm\xc3\xa6S@\xc4\xfaQ>S\x9fS@\xfbf\x9f?;\x19T@gaz\xedI\xffS@\x90~\xaf\x166\x02T@\xear\x94z\xf4\xc6S@{P\x07*J\xa3S@\x8c\x8c\xeb\x94\xf9\xa2S@\x8d`\xa3\xd6\x9f\xceS@\x95K\xd3\x06\x8e\xd0S@\xc5\x92:\xd1\xca\xa3S@v\xcf\xad\xfd\xb4|S@\x1bL\xb0\x9c@\x06T@7\xe5M\xcd\xd6\xa4S@{~\x981\xe4\xa0S@b\x92\x8d\x8c\xdezS@\x1e \xdd\xc6\n\x9eS@\x8a\xf8{~I\x13T@\xc6(\xb8\xa6K\xa0S@\x93\x1d\x12QU\xb0S@\\\xa3\x08\xe0q\xceS@7\xe9\x11\xdb\xc8\x0fT@l;\x9c\xbb\xfesS@N\x99\x8aC~zS@\x94Y2\xcdO\xa5S@i\x19L\xd7u\xa4S@\xf6\xc6\'\x8e\xa8wS@I\x8a<\xd8>zS@y\xd1\x16\x9b\xd7\xc4S@\xab/\xf9\x1db}S@\x83\x86\xe4\x92N\x80S@\x0b:\x10\xbc\xfa\xc3S@\x8f\x1b\xe6\xd2\t\x14T@\x005L\xcbi\xd1S@\xc3b9#P\xa2S@x\xc5E\xc4\x1f\xa8S@\xf3&\x0b\xea\xdc\x85S@1z#V\x7f{S@\xc0\x1b-\xd4\xb8\xfdS@\x03{\x1aj\xed\xa4S@\xd2\xc3\x8b\xf9_yS@\xa2!\x9b\x9b*\xa2S@\xd1h\xb1\xc4n|S@\x86\xff\xfdT\xcf\xd6S@Cn5\xfe+\x9fS@\xeb{\x01_3\xceS@\xf1sk9P\xa5S@F7\xa8)\xd0lS@\xee\xc5E\xed\xa9zS@\x93\xa2\x8d\x9a\x01\xa0S@\xc2p&\xd7b\xc2S@\xdbp\xe7\xf8 \xa9S@7u\x080qzS@u\x9d\xf2\xc5\x8a\xfeS@U\xd2\xfd\x1bs\x9dS@\x8b4\xc4\xc0L\xedS@\xb0M\t\'\xff\xebS@\xf5\x89\xa0\x86\x9c\xc1S@N\xa8\xcd-:zS@\x8b\xa2\xab\xbc\xe0\xcfS@V\x9f@\xe71xS@>N\x1du\x0b\xd0S@\xe2\x03\xc9oj\xaeS@\xb7\xe6g\x83\x04qS@\nY\x17G\x14{S@\x91\xf7\x06:QzS@\\#\x8d"6\xd0S@\x8d\xdf\xa1p\x01zS@\x8e\x81c#B\xa9S@`\xefl\x1d\xa0\x83S@?\xd3h\x88J\xecS@T\x10[\xca"{S@\xb0q\xe31\x89\xccS@\xc57\x19?\\qS@\xd7G\xf3\xb2\\\xa2S@\x16\x81\x90E\x0b7T@rg\x0c\x13\x98~S@FTz3\x13{S@\xcbD\x00\x9c\xf4\x88S@\xe1\xf2\xda\x0c$\xa8S@\x0c\xed\xf1y\x18{S@\x85?;}p\x16T@wj1\xb5\\\xbdS@K\x96\xcd\xad\xff\x9eS@\xe6\xbd\xdf\xda{\xa8S@\xa3\x85\xa8d\x9b\xb9S@O9\xb0\x18Q\xa0S@\xd7\xa3\xba\xf1\x0e\xa0S@\x0e0J\xcd]\x87S@ss\xd0\xf9\x85\xd6S@\x80\x0c\x91W_\xbaS@\xf2\xfa\xe9]+\x81S@\xaeV\xb76\xe1oS@\xc1\xbd\x1c\xbe\xbc\xbbS@\rm\x17\x90:vS@\x87\xd5N\xcc\xdd\x14T@\x1d\xff\x8bc_\xbdS@N\xdc\x12\xb3\xbe\xd6S@\xce\xc75\xc3p\xd6S@\x8d\xbf\t\xa4\xe2\x02T@\x07\x0cg\xbfc\xbbS@@\xf8\xce\x84\xb1\xaaS@#\xdev\xc3*\x80S@\xbf\x82\xee)\xac\xfbS@\xee\x01O\x08\xb5\x1eT@\xa6\x04\xdf\xdeK\xacS@p\xc2\x9e\xc58\xc8S@\x81W\r\x0c?\xd9S@\xab\xd3\xd4\xb9\xd6\xd3S@\x8d\xf4Gv\xe4\xd6S@-6\xfa\x8b\xac\xd6S@5\xcd\xa2\xe3\x91\xb9S@\xf0bp\xfcT\xaaS@\x04O\x95\xdb\x0c\x88S@\x9cl\xac\t\xa3\xd6S@\x96\xe0\xdc\x89\xce\x87S@\x80>D\x1b\x97\x85S@\x17\xd8\\\xe8A\x84S@\xa0\xcd\xa1\xff\xd3\xfbS@\x10\x083\xe14\xd5S@&\x12\x8e-\xf6\xadS@\xdb\x88_*\xe0\xa9S@\xc6X\xd2\xf8\xf4\x9aS@-\xd6\x07\xc14\xd9S@9X\xe33\x84"T@l\x8a\xbd\xec\x9e"T@\xcc\x0e\xdd\x13\xb4\x8cS@s\x1d\xb6\xa4\\\xafS@\xa8\xc9\x06\x8aI\xb1S@A\x18\x8f\x8b\xf9\x1eT@\x92A\x8bhS\xaeS@P\x1f~\xf2R\xadS@oC,\xd5\x94\x89S@5\xda\xb4\xed\xb4\x98S@j\xce\x9c\x11\x80\x8eS@\xda\x9b@\x19\xe1\xb7S@\x96\x1a;U\x14\x92S@(\xa6G\xeb\x10\tT@\xe4\xc2\x01s\xd8\x91S@\xe2<Z\x7fR"T@\xf4\xd1\xab\x14\x0c!T@\x03&\xd8O\x90\x8fS@:\xcf\xdc\x83$\x8cS@\xc2\xa0z\x9eM\tT@\xa5\xf6\r\xe9\x81\xd8S@\x18%\x08\x93\xce\xb2S@\xfd\xc4\x18\xbf`\xb0S@\x05\x8d\x94\x02_\x8eS@\xe0\xc51\xcb\xd5\xd8S@7\xf8?dt\xafS@\x87\x1d\xb7\xc9\xe0\x95S@V\xf1j\xe4\x15\x96S@\x9a<\xda\xdco\x94S@"\xce\xfe\xf3J T@\xd5\xdaAn\xc0 T@\xeaX\xc9L\xf0$T@\xa8\xdb\xc4\xc7\xff\xb4S@\xc6P\x84\x89Q\xd9S@x,\x95Z\x15\xb1S@4\xed2\xd5 \xb2S@\xcd\x97\x9f\x0c\xaa\xb0S@\xc3\x1d\x12\x8f(\xb0S@\xff\xc9\x16]\xcc\xe8S@/79b\x17\x96S@\xbe#\x83oU\'T@Ne\xc5\xe5\xd0!T@D5\xe5\x960\x03T@\x8e\xed\xfc#\x9a\xd8S@\xda\xfd\x18[q\x96S@z\xac\x81\xe5\n\xa1S@\xb3\xd8\xb9%\xff\nT@f\x866\xad\xe5\x8fS@\xc8\xbd\xbc\xc9\xc5$T@\xf0gq\xed\xa7\xc2S@\x13\x82\xb0\n\xe8\xa8S@e\x10w\xba\xd3xS@\x03}\xaeM\xb6\xc6S@\x9a4=@\xcd\x96S@a\xf9\x81\xa0\x0fxS@\x8f>s\xd6\xc7\xfdS@\x0f\x8c%nh\xa3S@\x98\x1b\xaa\xa9[\xc5S@c4B{\x0e\xe2S@\\\xc8\x0f\xf0\x02\xffS@{\xa1mj\xfc:T@k\x8b\xed\x1b\xeb\x88S@\xfedU\xc9\x1b\x8eS@\x92)\xc59\x91\x04T@@j\xcc#\xb3\x14T@&\x17\xda\xfa\xed\xbfS@]n=\xe6c\xb5S@\x8e\xef\xb9\xe5\xdf\xa6S@0\xf5N`\xcf\xd1S@*")b\x9e\xa0S@e\x1d\x90\xc20\xb0S@\xdc\x08=\x84\x05\x9bS@Y\xbdX\x81r\xb7S@5\xd63\x86)\xc8S@~\xe5\xd4\xeb\xa4\x81S@\xce\xb5\x19\xb5\x86\xcfS@\xfe\x8d\x80\xfd\xa1}S@\x08,\x9a\xd8|\x86S@\xd7\xe6b\xef\x0f\x7fS@N\x10F\xa9\x93\xf5S@\xa4\x82s\xbd\x99\xa8S@\x845\xa2\x8a!\x14T@`(\xe2NR\xa8S@\xe3\x1d\xd9\x03\x06\x85S@\'\x80g\xf1\x81\x18T@\x9e\xdc\x19\xf9\x15\xa4S@!DWe\xba\xc5S@\x04\x15v\xcc}\x96S@r\x8d\x16\x9b\x8d\xcdS@\xbb$$\x1fy\x9aS@\x80\xfc\xea\x1a\xb5\xb8S@\xed\x876\x8c#zS@o\x89\xce;\x91\x9cS@\x85\xd9z\x1d\xcb\x91S@\xea/[R\xaa|S@{\xbcl\xbe\x98\x85S@n(p_\xd7\xc6S@\xcaVO \x84\xacS@\x04Pd\x8d\xb9\xc0S@f\t\xeb\xc9\xef\xccS@\x91\'\x9c\xbd\xa1\x00T@#]\xeau\x1f7T@\xe5\xb2cy\xbb\x9cS@^\x86\xdd\x0c\xf8\xfdS@\xb5r\x9a \xc2vS@\xb5\x15\xb50\'\x95S@\n\xec\xf7\xb2u|S@\x18\xa4f\rX\xb0S@\xeeL\xa9\\\xa2\xd7S@Vt\xdeQ\x15\xadS@\x99\x13\x18B\x89\x17T@,\x1e`\x8d\x82\xc4S@\x0b/\x8b\xf1\xbf\x1fT@$\xa6\xd0W\x0c\x03T@\xb4\x8f\xdaM\xa2\x7fS@\xae\xac\xc5H\x84\xd9S@\x0f\xf8\xd0\xc2\x83 T@\x04L\xd5\xedb\xdeS@]\xd5\xf2?v\xd1S@\xde\xb9\xcc;\xed\x04T@-\xa7\xc0\xbau\x15T@'
p22
tp23
btp24
a(g3
(g4
(I0
tp25
g6
tp26
Rp27
(I1
(I7192
tp28
g13
I00
[truncated: 300,056 more chars]
