# Supplementary material for: Sea ice drift data for Fram Strait derived from a feature-tracking algorithm applied on Sentinel-1 SAR imagery
Source: Data Brief. 2018 Apr 19;18:1410–5. doi: 10.1016/j.dib.2018.04.034 (PMC5999601; doi:10.1016/j.dib.2018.04.034)
Supplement: Supplementary file 2 — Supplementary material [file mmc2.zip › fs_s1a_data/HH_filter200vec/FramStrait_HH_20141106T072849_20141107T080950.dat]

(lp0
S'S1A_EW_GRDM_1SDH_20141106T072849_20141106T072949_003158_003A1C_068F.zip'
p1
aS'S1A_EW_GRDM_1SDH_20141107T080950_20141107T081050_003173_003A71_429A.zip'
p2
a(cnumpy.core.multiarray
_reconstruct
p3
(cnumpy
ndarray
p4
(I0
tp5
S'b'
p6
tp7
Rp8
(I1
(I312
tp9
cnumpy
dtype
p10
(S'f8'
p11
I0
I1
tp12
Rp13
(I3
S'<'
p14
NNNI-1
I-1
I0
tp15
bI00
S'\xde\x19\xc5\xfb\xc2\xe6 \xc0\x11S0\xfe\x90\xc8 \xc0"\x92\x96\x90\xd8\xd8$\xc0\xba\xa67\x1c\xd2n#\xc0i\xbd\xdf!K^\x08\xc0Y\xc8\x92\xc7\xbf\xe2\x14\xc0\x02\xddMv!\x8b\x15\xc0\xc4\\\x9eS\xd5t"\xc0\x83{\x01\xa840%\xc0Z\xac$\xe2\xe2\x9f$\xc0Ab"5\xc6\x88!\xc0\xf0\xbb\xc4\xcb$\x0f%\xc0\x8c\x86\xdd\\\r{%\xc0ap\xe1\xbf\x9a\xcf$\xc0"47\xd1\x97R \xc0l\x1dr\x9cjW\xf3\xbf\xa4\xd0\xd2\xc4\xaa\xf6\xe3\xbf\x88\xe8\xfd\x1d_B\x05\xc0\xe7\x03{\xa7Dd$\xc0MB\xf2)S\xa5#\xc0\xdb\xcb7c\xa7F"\xc0f\x82\xf0A\x19\xdc$\xc0_\x8br\xaey\xc1!\xc0\xc0\x01\xa7}\xc5\x84#\xc0\x9c\xebd\x99Z\xe8\x1f\xc0\xec8\xd6\xcb\xf2b$\xc0%\x0c\xc6i\t\x8e \xc0Db\xd5\xe4s\x15!\xc0\x17\x9d\xf3\xc8\x15.$\xc0j\xd9\x0fX\x7f\\!\xc0O1\xb7[\'S%\xc0\x9c\xaf\x03\xde\xd5\xec#\xc0\xf9El\xee\xdf\xbf#\xc0\x86\xe9\x98tA\x05!\xc0\x0cG\x85y\xb3]\x15\xc0<\xf4n\xf8!?&\xc0$\xf4\\z\x058&\xc0\xf3\xb9\xff\x96\xa2\xb5%\xc0\x03\xeb$\x05U`\x02\xc0\xe76y \xe0\xa0\x19\xc0_\x82i\xc3\x8d+\xd9\xbf]\xc3\x06KHi&\xc0b\x88M^\xb2\x02$\xc0\xf1O\xe1\xfe\xf29\xd3\xbfp\xe6aU\xfbv!\xc0\xc0\xee^\xc1\x10r\'\xc0\x1cz\xf4\x1d\xe5\x81"\xc0>E\xd9\xd5\xa6\x80$\xc0I\xb1\xc2\x15\xa5\xa9\x1b\xc0\x85a\xdaU}\xd1\x15\xc0X\xe5^\xda\x95I!\xc0\xeb\xb1\x91\x80z\x18\x15\xc0[\x83\xd7\xcc\x16-\x10\xc0g\x96\x11v\xc3\xde\xd2\xbf\xf5"\xdf\x0ef\xcb$\xc0\xa22Q<\xfe\xc5 \xc0OP[0\xd2\x1e#\xc0\xe3,\xd7\xc0tU#\xc0\xef6\xdf,H,%\xc0\xa7\x19\xb9\xd4\xd0\xfd\xf6?\xbf\x1e1\xdc\xae0"\xc0a\x8f\x15^\xc5d$\xc0\x9b\xcd\x1cA\x06\xbd \xc0\xf6\x08\x88\xda\rK\x1d\xc0\xaf\xfb\xbc\x8d\xf3|&\xc0\x97\xe7\x9f\x8c\xb7\x8e\xfe\xbf\xc94\xdbtz\xbd\x04\xc0\x1d\x89\x05\t\x1a\x01$\xc0\xdc)#\xe4\xdd,\xe9?\xa3\xa66K\xcb("\xc0\x11\x07\xb5\xd6\x7f\xc2\x07\xc0\xda\x80\x10\xd3\xee\xcf$\xc0\x11\x9c\t\xca62%\xc0#Y\xd5\xa0\xda\xf1 \xc0:\x0689\x8c\x81!\xc0\xf4\xd6mA\xe6<&\xc0TtA:\t\x00\x04\xc039\xf3\xe6\xfcN\x14\xc0e"2V\xbe\xe1#\xc0Am\xaab\x97\xf1\xb0\xbf\xba\xc2\x80N\x8b\xdf#\xc0}(B\xf89c\xf4\xbfE\x16\xd7\x8c\xd0g\x1c\xc0\xeeR\xf8\x83Z\xf0 \xc0\xff<K\xc9\x8d\xbc#\xc05\xb0\xbfV)\x95\xd2\xbf^\x01y\x1455&\xc0\x9e\x83N\x00\xdc\x13%\xc0\x05O\xb2\xb0q\x81#\xc0\xc2_\x96\xe4j6!\xc0u\xe8$\xed[\xa1#\xc0\xf2\x90\xde\xdf\xce\xe5$\xc0g\x9a\xe0\xdd\x1fA$\xc0\x8c\xc7!\xa9\xd3i\xd9\xbf:\xb7\xab\xb3\xd7>$\xc0\x023}\x1ai\x04%\xc01tJvp\x08\xfa?^n\x9d\xab\xbc\x9c$\xc0\x1a\x19\xcf<H\x99&\xc0\x08\xcf\x9fJ\xb3$\x03\xc0m!?\xea\x10\xbc#\xc0c\x80.\xdf\xcc\xf7%\xc0D\x07\xf1\xcd\x14F\xd8?\x1a\x82\t\xfe%\xbb%\xc0~\tU\x1bh-\x07\xc0\xb4\xe9\xef\xf4e9&\xc0\xa6\xc6\x95\xb9\x0c\x9a%\xc0g\xe4-(\x1a9&\xc0^\xa3\xe3[\x08\x8b\x15\xc0\xd4\x07\xe3\xda/\x8f \xc0\x83\xc8\x1a\xd5g\xbe\x05\xc00\x0b\x8b\x11D\x03$\xc0\x97\xd6\xe5\xad\xc4\x16!\xc0w\x1f\x0b-^ $\xc0\x9d\xee\xcd*\x8bM\x14\xc0\xa3#Y\r\xc8\x12%\xc0gXM\x12\xa0k"\xc0"\x8d\xae\x0bd\x95$\xc0\xdc\x0c\xcc\x0f\x8by\xd2\xbf\t*gyK\xae\n\xc08VVf\xfe\x05$\xc0\xec/N\xeaFB"\xc0,\xe9\x80p\x1ct\x16\xc0?p)\x03a\xa0$\xc0\xe4\xd9\x98\x1b\xda\xa3\x1c\xc0\xf0\x07\x88\x83q=$\xc0\xb47\xf3\x93\xd3<$\xc0{2\xd3\xe7\xc4\x19"\xc0\xc6\xf4\x0b\xb7\xe3\x9f\xfc\xbfh0\xff\xe1\x8d^\x06\xc0\'\x07\x0e}\x04\xb8\x15\xc0\xdc\x0b\xec\x91lY\xf9?\x9cJ<\xe2\xa85&\xc0\r[\x07h0\xdb\x18\xc0\xe1r\xdeS\xde\x15#\xc0\xa6w\xfb\x02{\xd1%\xc0\xad\xfe\xf77\x96*$\xc0\xf9\x9fFW>\x8f#\xc0`\x82\xe3(h/\x15\xc0\x9dinA\xda\xa7\x15\xc0\x9c\xd7\x95c\xd6\xe8\xf6?`R\xd0\xab\x1d\xf4\x1c\xc0\xc8,\x07I`"\x07\xc0D\x8d*\xd4\xc1\x82#\xc0\x92\xc7\x1a\x1a\xdb\x96\xf8?\xe3H\x00YV\xc2\x02\xc0\x0b\x84\x9ffG\x89$\xc0!\\\xe8\xc0\\\xb9\x04\xc0\xde\x8cRt\xa3\x96\x15\xc0\xe0%5\x83\xe7\xff\x06\xc0\x0e\x01/\x17k+&\xc0\xd6\xe1\xd0\xd9\xd4\x01!\xc0\xb5\xff\x06\xd4L\x8f"\xc00Vql\xd3\xbc\x04\xc0\xfe\x98\xb0*p\xeb#\xc0B\xcb\xeddB\xca\x14\xc0a\xea\xc5\xa3\x0fi$\xc0a0\xe0\xb8\x81)&\xc040\xf8\x1d\xa6\x05%\xc0\xb7\x0c\xbd\x13Z\xcf\x06\xc0d\xe6\xad\xf6\xd6\xc6\xd3?\xd6B\xbeSE\x9b!\xc0x\xb9\xf5!W\xa9$\xc0\xc7\xd3\\$\xfc?\x1b\xc0GX\xa6{s\xe1\x05\xc0\xa1I\xa2\x93l\x05%\xc0\x03\xe1\xb4B\xa1\x19\x02\xc0\xca\x1akf\xf9\xc9\x06\xc0b\x99\xd3*\xfb\xa2\x0b\xc0\xe5\xa4zs\x885&\xc0\x94\xac\xf3\x81a&&\xc0\xbe\xcd\x91\xaf\n\xe6\x07\xc0\x9cL\x8f\xd0\x03\xdc\x06\xc0v0\x85\xf9\x1b[\xd2\xbf\xce\xfb=\x00-\xab$\xc0Ec\x9f>\xb9\xe9"\xc0*>\x01\xee\xfds\x05\xc06M*\x00\x12X\x06\xc0\xd0%\x00\xe6H_&\xc0@\x8dB\xa7\xd1n&\xc0\'H\x8a\xc1\x9e/&\xc0z\xd7Q<\tA&\xc0\x15Q\x8b\xb1\x0fi$\xc0\xce\xc3\xf3\xfbP\xb7\x06\xc0\r$#\x1d\n\x9d&\xc0\xcbd\xa2\x9c\xfc\xd8$\xc0D\x08\x16\x02@\xd7%\xc0\x08\xbc\x13\xff\t`%\xc03\x1a\xc3\x96l\xc0$\xc0\xee%Qp*\xbf%\xc0\xf8&g\x14\xe8\x87\xc0?\xf4y\xc5\x17\xda=$\xc0\xf1\xf7\xf6uP/%\xc0\x81\x8dd\xdaT\x05\x1f\xc0\xa1|\xac\x98<N!\xc0\x9e\x9f\xfd\x04S\xd6\xf8?\xe6\xa4\xa6\x15\x1c\x14\xec?\x08\x08\x06\x16J\xee\xf6?\x9au\xfa\x01o\x92%\xc0\x8a\xad\xfc#\x18\xbc"\xc0\xe8\xb9b\xa5.\xe8\xb8\xbf\x148\x17\xc1\xb3\xd3\x1d\xc0\xafn\'\xdbg1\xf9?\x94\x87\xc0\xb82\x9a\x1c\xc0\x92\xefT\xfa\xc5\xd3#\xc0d\x99\\.\x89\xc0#\xc0\x18\xb9\xe6\xc1\x1a\xab#\xc0\xecsz\xcc#\\!\xc0\xa9\x90\x88\x01~A%\xc0\x1dh\xfc\x1a\xfbV"\xc0\x98\x94\x17\xd8\xacU"\xc0\xefi\xbf"\xea\xbe\x01\xc0\xfcq\x94\xc3\x10o$\xc0\xc9\xe7\x94\xa7\xe0\x8b$\xc0{/;\xcaI\x87$\xc0\x07l)\xfd(d"\xc0\x1e\x07\xaf\x04\x83l$\xc0\xb8m\x829\x10\xc3!\xc0\x93\x83\xa1\x80)\xfd"\xc0a\xa3\xc0\xc0^b\x18\xc02\x8etC\xd8\x93\x1b\xc0t#\x1ai9\xad"\xc0\xe6\x14\x8b\x85\xef\xe3\x15\xc0e?\xcf\xe9\xa2\x83#\xc0\xa9\x0e]\xee#\x15\x07\xc0yX\xcc\xb7h\xe6\x05\xc0\xe8\x8e\x9fQ\xed\xb6\x11\xc0k\x02\x0e\x83V\xd1%\xc0M3\xaaoT\xbf#\xc0X\xc2.\xd8\x1ef$\xc0\x08\xe7\xc7\xe8Sw%\xc0\xf7\x0fg\xf7\xda\x85\x1c\xc0\x0b\xe4W\xde\x0b\x03\xd7?\xea\t\xb7<ad\xd2?\xb1\xe8\xfd\x15\xc3\x85\x15\xc0$\xb2\x9ed8\x14\xd1?^\xbd\x06\xa6\xcf\x05$\xc0S\x93\xaf\x92\x91\x9d\x1c\xc0\x9bD&\xe5|\x9f \xc0\xc5\x84bP!Z#\xc0\'sg\xdf\x957$\xc0\xc6i\x82\x87\x96\xd1\x1d\xc0~\xea`j8\x19\xec?\xa7\xf5M\x05\x81\x8d$\xc0\xa8\x9bEX\xbc6&\xc0(;\xb6\xd0\x18W"\xc0\x9d\x0f\xab\x93\r\xdd$\xc058)\x97{"&\xc0\xb0\xe2\xfd\x08\xb1\x82$\xc0:T*d\xe7%%\xc0\xe47:\xebrL\x13\xc09H\xa8\xdf\x9aH%\xc0R\xces\x86\x95\xfe\x1a\xc0\x13(\x9e\xbb\x17\x98"\xc0S\x0e;\x7f\x8d\x92\x01\xc0R\xd3\xf6\x03\x8c\xaa#\xc0I2\xed\x8c\xf4"\xcf?\xcdWD\x8d/\x92\x1d\xc0\x89\xf3\xae\x86\x0b\xae&\xc0\x7f\xfa\x01\xd7\x0eA#\xc0\xd8L\xf3\xe0\xe6\xdc\x14\xc0( \x10\xd2\xd8\x9a#\xc0}\xce\x12\xf4\xc6S!\xc0e\x9d\xb9\xb2\x8b\xaf$\xc0;\xfc-\xa8\xd1\xfa$\xc0\xac\xbdm\x00\x1eN\'\xc0\xcf\\\x8d\x894x%\xc0J\x06aO\xd5\xdc%\xc0\xee\x02\x00\xb2\x98\xd3%\xc0\xe6\tl\xdeu\xc3$\xc0"\xcb\xb7\xef\xc7\xbc$\xc0\xe2\xcc\xfc\xa3\r\xb0\x07\xc0Y\xaes\xf9\x1aZ\x07\xc0J\xdbJ\xfd\x9f \xf4\xbf\x1fi\x18\x7f\xe7[$\xc0,\xd3x\xc0[K\x02\xc0\x12\x01T\x91N\x0f\xe7?\xe6s3(\x8f\xed\x02\xc0}\xe2\x98\x14\xa68#\xc0\xe7\xb6*)\x9d\xfb\x02\xc0\xf1w\xd1\xf6\xf9t\xd1?\xa7\x83a\x94rN$\xc0\xfecO\x04\x9e\x83\x19\xc0IV\xac7\xd4\xee\xb6\xbf\x1f6\xe0\xd5\xe3\xc2\x1b\xc0\x9a3\xf2*=f#\xc0\xf3\xad\xad\x17\x9ef#\xc0F)\xb7^\x113&\xc0,\xb6\x00\xdf\x93:&\xc0\xe4"\xf8\xb1v*&\xc0\xbb\xc2U\xe2Rc\x14\xc0\xa2u\xaa\xc3\x9a]\x15\xc04\xf3\xfa\x9b\xda[\x16\xc0\x14\x8a\xe9F\x12.\x15\xc0?\xe7\xbd\x94\x84\x80%\xc0]R\xe0\x1egl \xc0a)\xa7\x94\xdc\x7f \xc09\x05 \x92\xd7\xd3\x03\xc0\xcany\xa3\x85%&\xc0\xe9S\xa6M\xe3\xd3%\xc0\x7f\x1d\x94V9\x84$\xc0 \x88\x1ec(\xd3$\xc0\xf5\xb9\xdf\xabQ\x9d \xc0\x8b\xcc\xa7\xb8Ko$\xc0\xb1p\xdc\x9f\xc3\x86$\xc0\'\xa0\xe5\x11\xb1\x0b$\xc0\xf6\n\xe3x\x17g$\xc0\xac\xbc\xb8\xee\xc3\xd2%\xc0\xb6\xc2\xbb0\x13\x9e$\xc05`\xcd\xc0\x81\x9e\x07\xc0\xef\x1cf\x9e.\xce$\xc0`\x90\xd0A\x80\x1b\x11\xc0'
p16
tp17
bg3
(g4
(I0
tp18
g6
tp19
Rp20
(I1
(I312
tp21
g13
I00
S'\x90\xef\xcf\x9f\xbc\x90S@\x86y\xf7\xa1\x89\x97S@\xf5(\xf9 \xf2\x96S@\x8eP\xed\x94\xc3\xb1S@U\xc3\xe0\\d\x0bT@\x86*\x7f\xec\xff\x0eT@\x9cv\xbf"\x91\xa9S@\x06\xc9\xec_\xa0\x7fS@\xec_Y\xab\xc6\x97S@\xe1\xbd\x99\x00\x89nS@\xd9\xad?\xd0\xe2xS@\xe7\xf88\x82\xc1lS@\x1b\xfcj\x91{\x95S@\xc9\x08\x98\x9d\xcc^S@\xcfR\xd3)\xa9wS@YP\xb9m\xfa\x02T@\xa9\xd1\x05\xf6\xba\nT@\x8d\x02\xe4\xc8\xb3\x0bT@\xa2\x91\x9e\xac\x8bdS@\'Jb\xc6\xcbuS@\x1d\xcc\xffV\x13lS@,Gy\xa0 gS@\xc4\t\xe3\xf6\x93\x99S@\xf7fw\x11Z\xa6S@\xd3\xb2kK\x18\xa0S@\xb0|\x17\x18\x13\x9bS@:\x94b(\xdf\x93S@\x99\xdfj\xf2\xe3\x92S@N\xdcH&(\x8cS@\xe7`\xe4\x94\x00vS@8\xa3\xf7h0tS@\xea\xd1\xc8j\xdenS@\xea\x81\x03b\xa2kS@\xab\n\xd7O;_S@\x82\x15^t\xba\xc3S@\x84\x93\x13\xe9\x07hS@\xfb,\xa8[jgS@\xff\xefh\xe8\xf3]S@\xf3d\xdc^\xe7\nT@\xde1*\x16r\x99S@\xb3\xe2\xd5\xba\x91\x04T@\x8b\x1f\xc6[\x0cUS@(a`\x18n\x99S@3\x00@Y\r\xf6S@\x1f\xa6h^k\xabS@%\x9a*4l^S@\xb8\xb5<\xa57\x90S@\xe2\xf5\x8b\xd3\xe4\x8dS@8\x86F\xd5\xe5\x93S@\x85\xfe2\x99\x7f\x1aT@*\rk\xa7\\\xc7S@\xfcv\xb8 \xeb\xc3S@C}\x15\xab\xf6\tT@\x08\xa4Y\x9d\x1e\xf9S@&\x1c"\xd0\x94yS@\x0f*\xb0C\xbfnS@\xba\x18\x048\x95pS@\xdc\xbbn0\xaalS@;\x03.\xd5\xe1mS@B\xe7\xe1\xed\x8b\xfeS@m\xc7\xb5\xb2\xfdkS@\x1c)3\xac\x87dS@k\xac\xc8cc{S@\xe5\xbe\x92\xbe\xc0\xe5S@\xd2\xe4\xceg\xeclS@\x19 \xda\\\xed\x0fT@U\xb4\xcb\x8c\x88\rT@s\t\xfeB\xbb\x96S@\x90\x8b\xd0\x92\x1d\xf7S@\xb5O\xcc\x00VlS@sX1\x17\xe6\x0bT@>.\x1a1\xcd^S@~V\xb8\x03\xf4\x85S@\x88\xb9\x1d\xa8\x1c\x8bS@\xb0T\x90\x8a-fS@z\xf8\x19\x9a\xdcUS@\xc5\xd7fB\xe2\x01T@\xa6\xa6\x85%\xdf\x1cT@S\xe4x\x8aY\x81S@}6\xfa\x84z\x01T@\x86\xf9\x1d\x08\xc9\x80S@IN\x11?{\nT@\x8b\rNX\xbfbS@\x00K\x99\xab\x8czS@\xe4\xfdT\x15omS@\xfe|@\x01\x19\xf9S@X\xccD\x19\xf5XS@\x10\xea,\xa7\xfbmS@\xfd\xa6\x04+\'~S@\xda\\q\x8a\x81fS@\xe6\xc6\x00\xab\xe9\xa6S@\xd1\xa1z$\xf2\x8fS@\xe4n\x8a)]jS@u\x9dp\x01O\x04T@\xca\x13\'\xcc\x12jS@e\x93\xa6@\xef\x8aS@\x17\xa8\x07=3\xf6S@\x8e\x95\x13P\xb0YS@Sw,\xedvlS@\xd0\xea\x12BL\tT@\xc3-\x07\xb1e\x8dS@\xd2l\xedM\x9djS@\x11\xba1}\xad\xe3S@\r\x12\x8e\xea\xe5]S@\xb5\xb7L\xf5$\x0bT@^{R@\xb6hS@\x80\xc2\xdc(\x0c_S@\xc5xe\xb7WgS@*,f\x01\x85\xa9S@A\xa6\xd2\x91\xcf\x93S@ay! \x88\xfeS@\xb9\x10:\xaeT\x99S@8\x07*\x8f\xda\x92S@]fH\xc1@yS@\x82\x14k\xdc\x05\x0fT@9r\x02J\xefmS@\xaf\x85j6\x8a\x98S@\x85L\x9d\xea\xd2nS@\x9a\xbb\xca+\x13\xf9S@\xfd]\xdc>Q\x06T@\xb3\x1e\xf0\xa5\xfc_S@\xbd\xc1\t~\xcakS@\t\xc3\xdcf\xf1\xa6S@\xe2\xd8\xb9\xf1\xa8_S@\xddh\xf3\x1f*\x11T@a\x8d \x18EjS@\x0b\xaag\xb1\x04jS@\x0bz\x9bH\xc3\xaaS@\xf6\xaf\x9cd\xac\x10T@\x9d\x05\x03\x02S\xfeS@\xa7\xe0t\x1ah\x9aS@\x9a4\x06\xb9C\xfbS@X\xf5b\xd8\xd9XS@\xe0&\x87v\xb9\nT@\xaf\x94\xfcr\x19tS@\xc0\xf0{\x08\x92kS@\xdcJi#\xc6\x98S@\xe2E\xdc\'\xf0uS@3@\xc6\xa8]\x97S@\x95:\x0b\x97f\xaaS@\xb0\x95&\x83.\xfbS@\xab\xf2d\'\x9f\x9dS@\x8aO\xff\x83&\x0bT@e\x99\x81\x07\\\xa6S@[\xe4\xce\x99u\xf6S@\x03\x91\xb0tC\tT@\x1a~\xee\xb3\x99zS@\xd4\x9a\x83\x9e|\rT@\xeb\xa8#\xc7\x94\x93S@,\xdf\x85\xd2\xd9\x0bT@\xc3\xcd\xe8\xda\xffZS@]C\x05\x97\x96\x97S@\xae\xe5#>\x89\xa2S@\x13\xe9y\x90\xd5\nT@P9\x92\x84\xa3\x9dS@\x1aZ&-\x86\xc3S@\x7f\xde\x8f/!eS@\xd4\x1b1\x13HhS@h\x0e\x04H{\xa0S@1<\x9f\xd1\x85\x0cT@\x9f\x88\'m\xe1\xe7S@{8\xb1lTxS@\xb8\x99C\x10\xa0YS@A6\xcde\xe2\x94S@\xa8f\x91\xfa\xb8\x0cT@\xa0u\xea\xc8ukS@\x033\x13O\xe9\x0eT@-\xa4:\\\x14\nT@LE\xf0:x\x0cT@\x11\xab[\xa4\xeeXS@[}b_lYS@\x90\x91O \xae\x07T@~\x9a\xa6\xe0z\x0cT@\x95I\x0cS\x15\xf9S@D\x13\x9d\x19\x9fYS@\xc9\xb8\xb8\ts]S@xn\xe9b\xd9\xfdS@\xbc\xef\xb1\xecS\xfeS@\x06V\x9f\xef6eS@!\xf2z\xd0\x82eS@\xf3(\xe0HEgS@\x82X\'\x95+hS@ei!.!eS@\x9b;\x16\xc0\xcb\xf9S@0@\xf9\'"jS@\xfe\xf7\x98\xcb\x92gS@\xf6`>q%jS@\xcf\xe9\xc9\xeaYjS@\x97\\\x06\x1fbiS@B\xd6\xea\xff\x90kS@\x80%\'\xff=\xe7S@\xfe\xa1\xe8\xd4\xf9iS@\x10\xcb\x15\xbf\x94mS@\xc0\xba YMdS@\x81\xe1\xddZ\xe7iS@\xda6|\x99g\xfaS@\tX\x0b`\x04\xfeS@  \xb5\xa5#\xfbS@(\x0c\x8c\xe9\xbctS@\xf4&3mbpS@;@\x8aJc\x03T@28\xec\x85\x94iS@\xd0\xe9\xc1\x02\xed\xfaS@\x1e]\xda\x9eJiS@\x1f\xbf\x8al\x1fuS@\xca\x0c\xb6\x80\xacvS@|r\x04\x9dQwS@\xa5\xfe\xb0$`tS@b|y=\xe4|S@\x08\x14B\xa7t\x7fS@\x8c\xac\xe7\xc6N\x85S@\xf7\xc2\x14n\xdb\x0fT@\xbb\xdccB\xba\x92S@\xc6Af\xc0\x18\x94S@\xe5a\x80#i\x98S@3*y\xcd*\x99S@p\xd7G\xb3\xfa\x9cS@\xf3{\x18M\x8c\x99S@\x00\xd4\x81\xd3\x14\x9cS@\xb1B\x12\xd1\xbc\x8fS@#8\xa0by\x93S@\xd0i{\x9f\x06\x9eS@\xfa{\xa9\xf1P\xa9S@{N\xb6\xcbv\xa6S@\xa0\xab\x0eb(\x0bT@G\x80\xb5\xcc\xb2\x0cT@\xef\x9aF`\x84\x05T@\x16\x85\xef\xfe\x95kS@\x10C\x11X\xf7\xb5S@\xcc\xcf\xdbmSnS@\x0eQ\x18K\x05eS@\x90\xf6\xfdK\xdebS@ZA\x15r!\xe7S@<b\xb9\xed\x80\xe7S@\xf0\xab\xa9\x01\x88\xa9S@\x81O\'\x16\xfa\xe6S@\xbf(\x9f7>`S@\xb3\x94< \xf3_S@=l\xe3\x81\x82\x8aS@\xec\xf3\xe0\xa1\x95qS@`\xb0\xb2\x0f\xecjS@7\xc2@\x02\xaciS@\'\x08\x99\xd0\x13\xfeS@\xb1\x81\xef\x90*\x94S@\x15R\x86\xde\tYS@\x80\\-VQ\x85S@c\xb2\xafT\xeb\x96S@\x02\x0c^\xbf`YS@\xe4\x02\xf6\xf0z\x98S@\xccnN\xb9}xS@\x86Z\xce\x98\xbb\xe4S@\x88)FgP^S@\xdb\xaf\xaaX\xfb\xecS@\x80\xbeNkY\x98S@\xa7==B=\x10T@\x0b\xffA\xd6_wS@\x14n_\xcb\xbc\xddS@g\x85\xec\xf9\x00\x17T@Kw\x11\xee\xddiS@\xf0Ou\xd1\x16\x7fS@G?0\xb5~\xc3S@t\x8a\x17\x89 \xa7S@Qb&\x0c\xdftS@pR\x1d\xd3\xc1}S@\x07\xea\x91\x9d\x1cZS@\xd8\xe6\x1e[\x8b[S@;\xa2\rt\x02lS@\xf0\x83.\xcc\xa7jS@\xe9\x99#\xe0\xa8kS@dZ\x1cB0XS@\x8f\x06\x95\x1auiS@\xf0\x0e\x13\xa3\xec\x0bT@\xba\x9d\xe4\x1d\xe3\nT@\x83IUu]\x0bT@\x88\xa6Au\x89\x99S@?f\xaf\xea\xd6\tT@\xb9\x91\xdaa\xbb\xfbS@d\xa7\xc3\x07\xe2\tT@\x93W\xd1z\xd2SS@\xed\x82\xce~Q\tT@\x9b\xe1}\xac\x12\xe7S@\x88\x99n\xf5\x83\x8aS@-$\x94b\x1c\xe5S@\x91B\xde|d\x03T@\x93a\x14\xc3o\x16T@Qo\xe3\xd3\x00qS@\xb8\xd3\x8dXopS@\xcb\x84#LtgS@*\x91\xa8A\xc9gS@\x0eu \x00\xd3gS@\xc9\xe5\x01S\xce\xc1S@\xd6)\xbb\xc9B\xc3S@u\x114\xd9z\x1fT@L\xc1\xd9\xcf\x04\xf1S@h$\xb7.\xf8kS@\xa1\xa20\xaa\xe6\xefS@\'\xe9\x08X\xe1\xefS@\x8a\x90A\xff\xfe\x0bT@z\xcf]\xb8SYS@~t\xecobjS@\xd5\xb0\x14~\x83\x98S@SF\x16\xdc\xe4WS@)J\x92\xc0_\x8aS@\xb5\x1c\x8e.T[S@)D\x98\xd1ueS@\xea\xa2\xc3X&\x9dS@\x89)C\x87\xbeyS@\xa8\xdb\xd8~\xa7kS@\xe1o\xb7\x00;ZS@Rf\xec\xd7\xe9\x0bT@\x10\xef\x02\x04\xcdfS@\xa6\xc6\x02\xd3s\x04T@'
p22
tp23
btp24
a(g3
(g4
(I0
tp25
g6
tp26
Rp27
(I1
(I312
tp28
g13
I00
S'\xc7\xa5\xa4\x16\xff&"\xc0(7I\xf5\x08\x02"\xc0i \xae#\xe9\xf7%\xc0\xf4\x95\xc4CG\x83$\xc0.M\x8at\xe2U\r\xc0\xeb\x98\xbf~\xaa\xf7\x15\xc0\xde)A\x14D*\x18\xc0w\x08-Yo\x9b#\xc0\xa9)c\x8e\xacP&\xc0D\xee\xd7,r\xad%\xc0\x97v\xe3\x7f\xfd\xab"\xc0!tP\xc9\x9c\x1a&\xc0W\xa2uM\x82\x98&\xc0J\xb9\xa4U\x8e\x83%\xc05\x83\xf4i\r}!\xc0C\xbb\xc8\xe3\xee\x00\xfe\xbf\xea\x7f\x89\xde\x80\xa6\xf4\xbf\xc4T\xb51\x15D\n\xc0\xc4a1\x0e\x12l%\xc0,\xb61\x18\xe9\xbe$\xc0\x90;\xa5\x96\r^#\xc0\xbeu\xf4\xa1\x98\xe3%\xc0iE\x10\xa0\xeb\xf3"\xc0\xb6\xde\xbe\xcd\xb0\xab$\xc0DQ\x86\x83\x81+!\xc0\x89$\xeb~\x87\x83%\xc0Qb0IJ\xce!\xc0[9\x82\x16SS"\xc0aY\x8cf\x04S%\xc0\xe7E8i\x02}"\xc0\xe0\xbd\x970\xc8c&\xc0\t\xd2\xacl\xfa\xfd$\xc07b\xfa\xba\xa5\xce$\xc07\xf0\x7f#\xb4\xc5!\xc0e\x0b\xcco\xa3\xc3\x17\xc0`\x80\xc2\xecsB\'\xc0\xd6\xc7\\u\xb99\'\xc0h\xd1a\xebwe&\xc0|\xf0+RIs\x07\xc0Yn\xe6\xacG2\x1c\xc0\n*\x04LN&\xf1\xbf\x8b\xc9\xfan\x95\x10\'\xc0\xc2\xb7rV_&%\xc0y\xa5\xf1\xc8\x0c\x1d\xf0\xbf\xb7)\xc1\xf7\x1b\x9d"\xc0\'\x96\xc05\x9a\x1c(\xc0\x8a0\xad\x01\xca\xb6#\xc0\x98\xc7\xe5\xbc\x91\xa9%\xc0H\xfa9Z\xfa7\x1e\xc0\xe4\x97+\xd7\x83\x13\x16\xc0r\xdb\xcaYuQ"\xc0\xd5\x9ea\\~\x83\x17\xc0)\xd9\x021CJ\x12\xc0*"\xa6O\xd5\xa4\xef\xbf1=y\xe4k\xe4%\xc0\x04+\x94\x1b\xe6\xe5!\xc0v\x9d\xab\xe7^5$\xc0\x1f\xb9\xfd\x8e\xf1e$\xc0\xf08K\xcf :&\xc0"\\2\x15\xbc\x8d\xe6?\xddCpp=H#\xc0~\x94\xb9\xac\x02k%\xc0\xfb~\x0c\xf8\x8a\xe8!\xc0z\xa4\xd3K-/\x1f\xc0\xa54\xba|8\x83\'\xc0\xf7x\xd8\x14\x81+\x04\xc0\x80\x9a\x87Q\xc5\xb9\t\xc0\xc6\xe9\xe7\xc1\x07%%\xc0\x95D\xb7lH\x05\xaf?H\xbe&\xf5I@#\xc0=c\x8c\x8d\xa8\xbf\x0c\xc0\x17&\xfa\x00\xdf\x80%\xc0\x84\'\x17\xdb#6&\xc0`\xea\xa1\xc6\xfa-"\xc0K\xd2\x97\x0fg\x91"\xc0\xc1\xd4?~\x01\xe3&\xc0\xb3\xda/B\x168\t\xc0\xf4Gv@\xae\x9c\x14\xc0\x1e\xffUJ\xa4\x02%\xc0\xc4\xd8M\xf2i\xfb\xe7\xbfD\x14\xfd\x18\xbc\x00%\xc0hrfk\xf5\xc9\xfe\xbf\xa4hJ\xe42\xa8\x1e\xc0h\x1e\x99w1\x16"\xc0\xda\\\x87@\x96\xcd$\xc0+\xcd;\xf0\xce\x8e\xef\xbf\xa3\xb1,\xf7\xf4\xdc&\xc0\x95\x8c2\x01e\x1f&\xc0\'\xcf\x0f\x1b\xee\x9e$\xc0\x0c\xb3\xa6\x9b\xbeI"\xc0\x86\xc2r\xc5\x06\xc6$\xc0\xf3n\x1c2s\x04&\xc0\xec\x9c\xe5\xdc\x8bK%\xc0\x00/\x0b\xa2\xbe(\xf1\xbf\x95\xaa\xdc#\x1bJ%\xc0\x81\xdf\x19-Y#&\xc0\xdex\x89\x08u\x01\xed?\xa2<\x1fQNJ%\xc0\x9e\xa99*\xb4\x9e\'\xc0x\xce\xb2\x8c8(\x08\xc0O\xeck\xaf\x16\xe6$\xc0\x10t\xe8h\x07\xfb&\xc0+F\xb9\x1fD\xb0\xd7\xbf%\xc5\x1dY7g&\xc0\x83\x14W\x86^$\x0c\xc0\xdd\x93\x9c\xfb\xb0;\'\xc0>N\x15\x89\xd0F&\xc0tu\xd0\xea4:\'\xc0\x0b=}\xc0\x8e(\x18\xc0\x14\xb9aF\x91\xcc!\xc0q\x18\xbf\xa8m\xfb\n\xc04\xb4\x9f\xacg%%\xc0\xd7\x9f)\xf2\xceQ"\xc03M\'\xe0\x0b;%\xc0 \xdcW\xb3\x89a\x15\xc0\xb5;\xe2)\xf2\x1e&\xc0\x161\x85\xd8j\x9b#\xc0X\xc8A\xe0\xc3\xa5%\xc0:;\xab\xc9)\xc6\xef\xbf\xeewY\x9c8\xb6\x0f\xc0\x03\xc3\xd3\xa5\n\xbe$\xc0E\xac\x1aU\x9eZ#\xc0\x83N\xcd\xa2\xd0\x10\x19\xc0&e\x06EqV%\xc0\x8c\xf15\x83]\xea\x1c\xc0\x1c\x7f\xe1\x86FI%\xc0\x8aZ\x8d\xe9\xafK%\xc0\x7f\xe9>\xac-?#\xc0;gr\xed"B\x03\xc0\xc1$\xab<\xe8\x91\x0b\xc0G0v\xb2\xfd`\x18\xc0\x88\xe3\x8b\xe8\xaf\x04\xeb?\x1c)\x1e\x90\t\xdf&\xc0\x12\xa6SbP\xd4\x19\xc0p\x18\xbf\xdb\x111$\xc0\xc0%S\xffg\xd9&\xc0\xac\x15}\xa0LO%\xc0aNw\xb6}\xa6$\xc0\xc3\xd8\xc7\xd0\n\xd7\x17\xc0P\xf0\x83\x9d>C\x18\xc0[(\x13\x1a\xdcK\xe6?\x11\x15\x88.5z\x1f\xc0\x84U\x92\xaa.\x18\x0c\xc0\xde\x8a$\xb9\xe4\xa9$\xc0.\x84\xb0\xc2\xed\xf9\xe9?\x90k\x94\x97\xac\xd5\x07\xc07\xeb\x9f\xc7-\xa2%\xc0)1\xa6\x85\x8e\xad\t\xc0\x0e7\x81\x03"B\x18\xc0/\x06\xca\xb0g\xfa\x0b\xc0-\x95WN\xdb\xd8&\xc0\xedH\xb0\x9e\x908"\xc0\n$\xca\xf7d\xb9#\xc0i\xc1\xbb\xfe\xa6\xb0\t\xc0\x13`\x90\x88\x85\x0e%\xc0]U\x90\xb3\xda9\x17\xc0\x91\xd9e\\ys%\xc0\x06eeZ:1\'\xc0D\t\xb2\x11\xd5/&\xc0\x8a\x8b\x13\xb8p\xd7\x0b\xc0\x0fIG\xb7Z\x14\xdc\xbf\xe11bR\x1e\xbc"\xc0\xbc\x0e"m|Y%\xc0\xac\xaa\xb2\x8f\xb9\xcf\x1d\xc0\xb2J\xad\xc26\xe2\n\xc0\xb1\xb3\x19#\xe0\x12&\xc0\xf5\xfa\x14\xd7|\x14\x07\xc0\xae\x85\xf3]k\xcd\x0b\xc0\xbc\xb4\x8b/\xff\'\x10\xc0\xa4\xe4\xae\xca\x1a\xdf&\xc0\xef@\x19\xf0#\xcf&\xc0\xdc\xc2\x0c\xf5)\xe1\x0c\xc0\x1dCFG\xe8\xd4\x0b\xc0\xff\xb4\xfb\xe9L\xb9\xef\xbfQPU\x8d\x02Z%\xc0\xfe\xff\x19\x81\xf5\xa0#\xc0\xf4\xcd\x8e\xe9A\xb0\n\xc0\x03\xb5\x01v\xe8\x91\x0b\xc0O|\xa6-\x98_\'\xc0msc\xc1Dn\'\xc0\x13A^\x9aS3\'\xc0\x07`\x9d\x8fZC\'\xc0\xaf\xd4\xe9\x8f)q%\xc0,g\xa2Oi\x03\x0c\xc0O\x83^J\xe8\xa0\'\xc0\x1e\xb0x$$\xe4%\xc0\xd8\x17:\x1fz\xdf&\xc0\x91@\xcd\xf0Ah&\xc0;A\x08\x8dV\xc9%\xc0\x1c8\xb7\xb2\\\xc4&\xc0\xce\x85H\x04E\xb9\xe3\xbf\xd0\x83\x89\x02\xdcJ%\xc01H\xa8\x06\xc9>&\xc0\xbb\xfemxw\x9f \xc0 \x98\x1d\x00\xfaa"\xc0\xafL\xa3@\xc4*\xea?\xd1\x0c\xfb\x9d\x95B\xc4?\x82t\x1b\xc6\xd6k\xe6?M\x0e\xce\x96\x97\xa1&\xc0\x9e\\\xac\xb6\xac\xd2#\xc0O}\xb8L\xbdI\xe9\xbfgl\xa5\xef\x13\x18 \xc0\x0b\xff\x1b\x03\xc5\x7f\xea?q\x83\xc8kn\x08\x1f\xc0Dm\x9c0\xa1\xeb$\xc0[W\xba\x1c\x04\xd9$\xc0,\xfe\x1e)-\xc5$\xc0\x18\x9aZ\x87#{"\xc0mhJ\xdf\x8eZ&\xc0A\xdc4;\xd0|#\xc0o\xa1\xbd\xf6@\x84#\xc0\xafB+\x16P\x96\x06\xc0|0\xa1;y\x8f%\xc0\xd2%\xdd\xea\xe0\xaf%\xc0\x9d_\xf5\xb8^\xa8%\xc0a\xa7\xcarw\x91#\xc0I\x8d\x1d\x90\\\x8d%\xc0\xd4\x0c\t\xd6b\xf4"\xc0\xc9\xe7W\xac\x83%$\xc0\x88o\xaaf\x1d\xff\x1a\xc0Y\xd9\x868\xd6\x1f\x1e\xc0\xc5\xdf\xe7\xd1\xb6\xda#\xc0\xdc\x1cW0p\x82\x18\xc0LJ\xd6\xd4\x94\xaa$\xc0\x18~}\xea\xad\x16\x0c\xc0\x93\xf6B\xfaC\xe5\n\xc0\xc0\xc0r\xfe;\n\x14\xc0O\xd9F\xbaR\xd7&\xc0\x83\xd5\xd5\xaar\xcd$\xc0\xa4>\xfa\n\xd8x%\xc0k\xe1\x1a\xd7\xdc~&\xc0\xe1:\xf2\xee\xa3\xc7\x1e\xc0Ri\xca\xf2\x0c\x9b\xd8\xbf\xfe#\xa8,\x0c\x1f\xdd\xbf\xc6\xea\xdf?\x92\x1f\x18\xc0l1\xd7\xce\xe5\x84\xde\xbf]\xe4\xb7\x9fd\xbf$\xc0\x13F\x1d\xc6\x86\xd1\x1e\xc0\x9bx\xed\x90\xa9\xe0!\xc0\xf9\x18\xc7\xb0\ns$\xc0\xe7\xbe\x92dFF%\xc0\xc0?\x9che\x18 \xc0/\x83\\\x1e\xad[\xc3?\x83\xb2\x80\x04.\xb4%\xc0|\x85\x94\x8f\xbc\xdf&\xc0[\x11\x94\xe1\x7f\x86#\xc0\x11\xc5\x15\xce4\xff%\xc09\xc5\xfa\xa5\xe3\xcf&\xc0J\x051\x1c\xb7\xa5%\xc0x8^\xceH?&\xc0_\x9e\xd1\xefg\xa0\x15\xc0\xba\xc2\xe3$\xa1\xf9%\xc0S\x16\xd8\xa7s\xe0\x1c\xc0\xa6\x9a\r=m\xc7#\xc0\x91-\x1d2\x05{\x06\xc0H]/W9\xc3$\xc0B1\xc1]\x91\x9e\xe0\xbf\xc5\x90)\x170\xb2\x1d\xc0.\xae\xec\xa4\xc7\xb1\'\xc0\xd6\xbf\x81:\x0be$\xc0n\x92\xe7\xff&W\x17\xc0V/d\x9fk\xc2$\xc0A\xe1 \xf5\xdby"\xc0\x86U\xa6w5\xcb%\xc0\x83M-\x90\x9b\xa8%\xc0\x060\x04\xcf9\xf5\'\xc0\xfd?@\x88\x0f\x86&\xc0\xa7{\x1d\xcb\xa7\xe3&\xc0|\x15\xcaz=\xdc&\xc0#\xf6a1\xfds%\xc0\xcc\t\x8dTW\xc8%\xc0\x1a\xa9\xbe\x0e\x8c\x99\x0c\xc0\\\xc4\xf6\xf0Ib\x0c\xc0\xe7\xcc\\\xec\x14\xa8\xfe\xbff\\\xa2\xden\x7f%\xc0\x05\xbc\xffJ\xd0p\x07\xc0\xba\xe0\x13*\xfb\xc5^\xbf<\x85\x85Q\xb8\x04\x08\xc0\x8dLO\xa5\xca\xea#\xc0\xb4\x96\x978\x7f\x16\x08\xc0}\x82Ch\xcc\x10\xde\xbf\xc3G\x89\x85Vm%\xc0\x14vx\x00\xecr\x1b\xc0$\xfe.A\x12T\xe9\xbf\x96x\xe7H\xdf\xf2\x1b\xc0K\x04\x01\xf7\xbc\x7f$\xc0\xfa\x7fQ\x02\xd8|$\xc0\x0b\\o\xfc\xfc4\'\xc0\n\xa0\xb8\x13\xe4>\'\xc0\xc8E\x85}\xfb,\'\xc0\xc5\xb5\x84\xca\xa3\xd3\x16\xc0\xdal\xea0A\xc9\x17\xc0C\xa8\xd1\xfdL\x9c\x16\xc0!N\xd4E\x9cy\x17\xc01\xb9$l\x97\x86&\xc0OE\xc4\xe0\x93\xf5 \xc0\x1a\xe19\xb3\t\x0e!\xc05\xa5\x85\x1a\x7f\x08\t\xc0\xbe\x01\xdbt\xa7\xcf&\xc0\xab\xba\xa2\xec\x9c\xdb&\xc0\x14F\x8f\xe3\x88\xa5%\xc0\x7f\xa6\xaf\xe5\xc0{%\xc0_\xa2\xab\x94\xb9\xdc!\xc0\xabx\x86\x84\xb1\x1e%\xc0\xc2px&\xfd\x94%\xc0\x12`\x9b^;-%\xc0\x01<\xe8^\x93\x7f%\xc0\xc8#`\n\x01\xdc&\xc0i\xb9\x82\x82\xf6M%\xc0\xf2\x9d7\xda\xf9\xa5\x0c\xc0\x93\x02\x1b+\x06\xd8%\xc0\xdb.\x14)\xf3\x90\x13\xc0'
p29
tp30
bg3
(g4
(I0
tp31
g6
tp32
Rp33
(I1
(I312
tp34
g13
I00
S'\x9fA\xed\xcb\xb6\x85S@\x9a\xa0l\x16\x86\x8cS@\xea\'S0\x91\x8cS@;\x80\xb4\xf5p\xa8S@\xce{E(\x12\x02T@\t~\x1e3n\x07T@\x17\xc0R6O\x9eS@h,\xf05\xf4sS@\x03I\xb4\x94q\x8dS@&\xac\xe8\x19\x86bS@Ry\x1a\xb9_mS@=C\xeeo\xb6`S@#\x15\x05m%\x8bS@\xb7$\x0f:\x9eRS@D,\x10\xd5-lS@\xa8\x0c)\xbb3\xf9S@\x0e<\xedZ\xe0\x00T@\x9e\xf4\xc4\xa6U\x02T@ic\x05\x94\x97XS@\x04f\x86,\xebiS@\x05\xed\xdf\xd3q`S@\x9f\x93\xe7\xea\x16[S@\xb0\xaf\xd1\xe9\xc6\x8eS@q\x8eW~"\x9dS@\x1f\x1c\xea\x02\x1a\x95S@\xb8\xbf\xef}\xb8\x90S@k\xa1\xd0\xa4\xc8\x88S@;\xea\x19\x00\xde\x87S@,\xc7F\xfa\x00\x81S@\xd5\xf6\xf7\xbd\x80jS@\xab\xf4Lt\x12hS@\xa6\xdf\xcbH\x02cS@n\x05=\x12\xcf_S@\xe1\xeeH\xe9\x8aSS@\x85Fk\xa1i\xb9S@(\x15c\x87\xe3[S@b\xc5@\xa7.[S@cEP\xe1\xb6QS@\x08\xa5\xec\x87_\x01T@[w\x01o*\x8eS@\x01\xc2\xff\xba\x95\xfaS@l\xe8\xb8\x88\xafHS@\x17Yme\x02\x8fS@G\xc9/8\x15\xecS@\x0c?\xe9\x13\xa4\xa1S@\\\x9cr\x7f\xfbQS@\xbc\xe04Sf\x85S@\xe02\xd8\xb0\x98\x82S@\x1c\x14\xc3/\xb1\x88S@\x16\xab\xd3[q\x14T@\x85\x9a\xcf\x9e\xf5\xbdS@%~\xe8\xdf\x91\xb9S@\x9e\x8b|\x0f\xb6\x01T@\xcc\x9f=\x98$\xefS@*\xaf\xc5\xd5\x88mS@\xe9\xee\xc3FDcS@\x932y%\xcfdS@\xa1\xd6\xd1D\xdd`S@\xa7\xbfy\xd2\xcfaS@wMM\xa3\xe5\xf3S@\xa9\xf8 zh`S@^a\xe2\xe8\x96XS@\x0c\xbb\xd3&\xdeoS@3\xf2\x82\x86+\xdcS@fc\x95_\xa0`S@\x83\x0c\x1d\xe65\x06T@X\'\xd9-\'\x04T@\xb0\x1a%H_\x8cS@\xc7E=\xbe\xd3\xecS@J\x82Y_\xbd`S@\x02\xe8|\xd0\x96\x02T@q\xc3\xf2O\xa0RS@\x1d\xff;\x925zS@\xbd\x06\xd7\x96\xfa\x7fS@7\xb2\xe6\xa6\x9aZS@5\xbd\xa5\x1b\x9aIS@\xdd\xaaN\x81z\xf8S@0\xaf\x94h\x1b\x17T@\x8c\xb9\x95\xa0kuS@\xcf\xdc\xd2\x9ch\xf7S@b\xf0\xfc\x91\xe2tS@\xb5\xa6<\xa0\xc8\x00T@\xa3\\7\x10\xadVS@\xa7P\xdb\xc5$oS@2\x94\xc4\xd4\xa4aS@\xd4\\\x89Z&\xefS@\x7f|\xa9\x1b\xaaLS@2\xd8\x14\xd3\xecaS@\x9e\x90\x1e\xd2irS@N\x11"\xf9\x04[S@\xbe\x88\x90\x07\xaf\x9dS@ V\x15\xca\x99\x85S@\x9c\xcf\xc8\x17d^S@\xec\xe1\xccaO\xfaS@\xb9\xd6\xc3c\'^S@dx\xa5\x85t\x7fS@\xf7u\xfa\xd2\x9d\xebS@\t\x07\xb8S\x96MS@w\x1c\x96^9`S@X\x99\xb1\x16\xdd\xffS@%\ni\x8dm\x82S@\xe1\xbc\xf2\x8c\x7f^S@\xb6l\xc8o~\xd9S@\xc7\x1c\xe6\xbd\xafQS@i(cG\xcd\x01T@@\x11\xb1\xaeg\\S@\xcd\x05+L\xe8RS@\xaf}\x1d\xc3&[S@@\xed\xab\x81H\x9eS@gc\xfd\xc1\xcc\x88S@\xf7\xce\xe9\x0c2\xf5S@?m)\xbc\x02\x8fS@\x191)\xf2\xe5\x87S@\xba\xbf\xde\xb0\\mS@]\xc94XR\x07T@\x08!\xe0z\xebaS@\x83c\xc9\xd8\xe0\x8dS@>r{\xd7\xdcbS@\r\xf6\xdd\x86\x1a\xefS@M\xc1\xe56\x1a\xfdS@\x8e\x9d\xa7<\x03TS@\xdc/\xe6\xfc9`S@D`W\xfa\xa5\x9bS@\x82\x1dn1\x96SS@\n\xc2\x86\xdf\x19\x0cT@\xf2\xdd\xb0\x9dU^S@fl\xaf\xfd/^S@\xe1\x97\xc0\xb8$\xa1S@\xa3-\xd1k\xe6\x06T@u\x10\xf1\xc0\xfb\xf4S@\xd6\xe3\xf8\xd2\'\x8fS@\xc7u;\xf6v\xf0S@\tG\x95}\xa1LS@\x16z\xc6\xb0r\x03T@\x14\xcc\x9d\xb0YhS@\\\xe5"0s_S@\xe9mT\xebt\x8eS@u\xae\xba\xa5"jS@\x15\x15\x9d\x15\xfd\x8bS@\xf0\x7f\x1a\x86\x1d\x9fS@w\xf5G\xbb\x8a\xf0S@z\x8b\x8c\xb0r\x92S@\n\x0etV\xcf\x01T@\xb7\xd0\xda?\x1f\x9dS@\x87\xe1\xd7~\x05\xecS@\xaa\x8dn\xa9\xd0\xffS@\xc4J\xa6\xc2\xabnS@\xfd\xa8\x19G\x0b\x04T@\xc2Oa:/\x88S@\x88]\xfa\xdc\x8d\x02T@\xef\x9a \xf0\xd4NS@0\xec\x8a\xeb\x82\x8cS@\xfc\xb8`a4\x98S@\xac7\x04\xfd\x87\x01T@\xed\xd4^wY\x93S@\x19\x18jw:\xb9S@\xd2\x9b\xe0\xc76YS@\xe8dMq\x18\\S@z,\x805\x96\x97S@\xcd\\^b0\x03T@5\xa5\x91\x9d\xa9\xddS@h\x86\x13!\xe4lS@)4\xef\xa0\x8dMS@o\xc5\xafI\xb1\x89S@\xba=\xa3s@\x03T@\x9a<\xc3\xce\x7f_S@\x82\xf4\xb5Ox\x05T@f&:(\xcf\x00T@Oz\xd5\x03O\x03T@\x8cT\xb8\xa5\xaaLS@%s\xb5U6MS@\xaeM\xb1=q\xfeS@\x1c\xf4\xf1U.\x03T@@r\x00\xab\x12\xefS@\x8dXvE\x8fMS@\xeb+\xdbU\x9aQS@\x1f\xf8&\x9fy\xf4S@\xb2\x94 \xc1\xfb\xf4S@\xf1\xc2q\xc9\xf6XS@\x18%\xa0\xcc<YS@\x15-\xb9w\x12[S@\xc5\xf3\x06c\xfd[S@\xc2(J)=YS@\xd8\'\xfd#\x8a\xf0S@r@l\xb6\xca]S@@rE\xc8\x8f[S@z\xf4\x00a\xfb]S@\xc1\xd0\xb4gF^S@\x8c\x96\xb4yt]S@a\x15N\x8bs_S@\xeb\x83\xba\x06(\xddS@,}\x1d\xf2(^S@d@\xc7\xdd\x92aS@\xd1\x1c\xf7C\xd7WS@\xe4I\xc2\x99a^S@(oR\xb3\xa2\xefS@\x9d\xea\x1c\xb9\xac\xf3S@L\x18<\xf3\x8c\xf0S@\xb7J}+\x99hS@V8\xc0\xcc\xb4dS@w\x1b\xc3\x0f:\xf9S@\x85)u\x82\x91]S@\xa9\x95\xb2:$\xf0S@\x0c\x84\x9b\xf9K]S@\xfa\x08\xe6\x0fEiS@\xd7r\xd7\x1d\xd8jS@\x11X\xff\x1b\x8fkS@\xac\xab\x1c)\xf3hS@\x04q/\x0b\xd0pS@\xa17\nG\xe7sS@\x7f\x12]q\xd5yS@\x19\x97\x07\xf7i\x06T@+\xff\x1c\xbd^\x88S@W\x1a\x96\x06\xc9\x89S@f\x1a\x08R\x03\x8eS@\xada!#x\x8eS@3ki\xea\xa7\x92S@\x0eRx \xc0\x8eS@*\x8a\xbc\x83\xa9\x91S@\xaf\xa8\xa0\xcfq\x84S@\x10\x19d\xbb5\x88S@\xd3Dg\x86\xc4\x93S@\xc7e\xa9\xbe\x1c\x9eS@\xa0\xe7\xe953\x9dS@\xc6\x95\xd8\xe3\xd2\x01T@:\x9a\x1eBQ\x03T@[\x81\x82\x7f\xc1\xfcS@\xc8U\x1d\xf9u_S@\x18\x1b\x82\xef\xc3\xacS@F4\xef\x94KbS@\xd8w\xb8G\xe3XS@o\xa2j\xa0\xd0VS@\xefN\xa7\x85\xda\xdcS@\x8e\xd8WPB\xddS@\xfa\xee\x84\xf9=\x9eS@\x08J\xbe\x17\xdf\xdcS@\x88\xffgz#TS@G\xb5\xef\xdb\xc3SS@_\xb9%tD\x7fS@\xb6W-\xe1\xbfeS@\n\x82\x922\xe8^S@\x87q\xcd\x12\x8d]S@\x08}\xad\x8b\xa8\xf3S@%\xf9\x98.\xc5\x89S@c\xc4\x86\x8e\xacLS@6\xad\xa1\t\xccyS@\x13J\xd8\xfd~\x8cS@\xc3\xc5J\xb9\x1dMS@!\x81&\x86\x06\x8eS@\xe0\xf4s\xdeQlS@\x92tu\xd6^\xdaS@\x9f\xa1\xed\x81!RS@q\x17\xc0\xc3 \xe3S@\xbe%\x15\xc0\xa7\x8dS@\x96\x1bq2\xbb\x06T@\x1bk\xb7%\x89kS@B8\xe3\x1a\x9d\xd3S@\xf6\xbb\x94\xe0\x0e\x12T@x\x0c\xea\x9ap]S@\x17\x94FeLsS@\xdad\xe5\xc93\xb9S@\xf4\xf3U\xd3\xd2\x9dS@5\xa1\xbc\xa1wiS@\x00\xef [\xabqS@\xb1\x15\xcdK\xddMS@\xfc=\xa3\xb9\x08OS@\xe8\x0e\xf4k\xe7_S@Z3\xdaGX^S@\xc9\x1fZJd_S@c\xb2\xe6@\x15LS@\x977{\x0cl]S@\xc2\xc5\xc5n\x92\x02T@o\xef\x129\xba\x01T@H*c\xbf\xa7\x01T@\x06/f&\x1d\x8fS@\xa0G\'\xacP\x00T@H\x9c\xa7\xe8p\xf1S@\xfc\xe7"\xe8N\x00T@:\xc7\xf2\x1e\xe2GS@\xfc\x12\xcfV\xe1\xffS@d\xbd\x93\xb0\xf4\xdcS@\xc1\x96t<l\x7fS@r\xdf\x10\xea=\xdbS@\xaf\x93\xfeHO\xf9S@\xa1\x00~\xc7<\x11T@I\x0cw\x987eS@\xd7sk\x93\xb9dS@\xd4\xd8Ye5[S@\xac\xd6%\xce\x9f[S@\x94\x95\xf9>\xb8[S@\x81J\xe2\xcdz\xb7S@\xb5V%\xbe\xe9\xb8S@\xcb\xdd\x98\xd1\x08\x1aT@(+\x86+\x88\xe7S@0\x06rZ\xfc_S@\xa26g#!\xe8S@\x16\x1e\xb5l\xee\xe7S@q\xc1q\xe8\xc2\x02T@\x83\xda6[0MS@\xc5\x98.\xce\x19^S@M\x0e\x7fO&\x8eS@\xa9i\xfc\xcb\xd2KS@\xfd/\xa3!E\x7fS@\x02\xf5\x8e\xa7>OS@1\xc1\x97\x82\x85YS@\xb2\x89E"\xb8\x92S@\xdb\xc0\xe2\xa7\xbbmS@\x86\xb1\x1d\xebv_S@5\x94y\xc8\xffMS@\x85\x05\xe7P\xa3\x02T@\xf3{\xac\x89\xc0ZS@j{\xe7c\x95\xfbS@'
p35
tp36
btp37
a.
