# Supplementary material for: Sea ice drift data for Fram Strait derived from a feature-tracking algorithm applied on Sentinel-1 SAR imagery
Source: Data Brief. 2018 Apr 19;18:1410–5. doi: 10.1016/j.dib.2018.04.034 (PMC5999601; doi:10.1016/j.dib.2018.04.034)
Supplement: Supplementary file 2 — Supplementary material [file mmc2.zip › fs_s1a_data/HH_filter200vec/FramStrait_HH_20141106T072849_20141108T071226.dat]

(lp0
S'S1A_EW_GRDM_1SDH_20141106T072849_20141106T072949_003158_003A1C_068F.zip'
p1
aS'S1A_EW_GRDM_1SDH_20141108T071226_20141108T071326_003187_003AB9_23B6.zip'
p2
a(cnumpy.core.multiarray
_reconstruct
p3
(cnumpy
ndarray
p4
(I0
tp5
S'b'
p6
tp7
Rp8
(I1
(I260
tp9
cnumpy
dtype
p10
(S'f8'
p11
I0
I1
tp12
Rp13
(I3
S'<'
p14
NNNI-1
I-1
I0
tp15
bI00
S'3\xaf\x9b\xca\xac\xa4&@\x8fb\xd7\x14\xb7\x9f&@\xed\xacV\xb4\x01\x80&@H\x15(\xca\xf5-\t\xc0(K\xac\x11\x82\xa6&@\xbf\xa5\r3~\x81&@\xff\xdb.B`"\x14\xc0\x99_\r\xa3[v\x19\xc0\x0e\xa8\xf6<\xb0\x1f\x06\xc0\xf1-\xde3/\xee\xf6\xbf/\x14\xd1c5\xf6\x13\xc0\xaa\xf8\xd4[z[\x05\xc0$\x13\xcf\x9f\x96s\x05\xc0\xe9\xfa-P&\xbd\xd7\xbf\x8eC\x13\x8dt5\n\xc0~\x16$\x98;,\x03\xc0\xb73*\x90"\xff\xeb?\xf5u\xddy\xa86\x06\xc0\x8c\x89\t \xb4\x82\x0b\xc0\x9a\x8fF.0x\x07\xc0\xcd\xef\xf3\x0fk\xa5&@\xd4s,B\x8f\xdc\x15\xc0\x07\xeb\x8b\x11\xf5U&@\x05\xcd\x18<\xd6a\xd4\xbf\x0b\x8d\x0b4\xe7\r\x1b\xc0W\xf7\x8aA<l\x05\xc0G-\xb2\xd4\'\x1b\x16\xc0\xbe\xea\xce.\xb7B\x05\xc0\xe9=\xac\xe3\x9a9\x16\xc0\xe6\x1b[\x86\xd9\xb2\x13\xc0Gh\x9f\x8d\x15\xba\x15\xc0T\xd8\t\xfc<\x86\xf3\xbf\xd0\x91\x96\n\xff\x9b\x13\xc0\x04$]\xd1\x0e\x86\xd9\xbf%\xe7E\x9abI%@\xa6[\x12\xff\xb6B\xf1\xbf&2L\xb4\xb7O\x17\xc0B\xb5\xf3\x82\xb9\x80&@3\x0b\xd7\xcaY9\x17\xc0\xd8\xb8\x1d\xa5R\xf9\x08\xc0\x97\xe7\x9f\x8c\xb7\x8e\xfe\xbf\xce\xff\x04\xc8_p\x07\xc0\xd2v\xe3O7\xfc\t\xc0\x92\x1ay\xee\xdb\xfb\x0b\xc0@\xdf\x81\x1f\xeew\x05\xc0\x94")\x0c\xab\xd1\xff\xbff3kR\xcd\xe8\x05\xc0a\x12\xbe\xedcQ\x17\xc0\x05\x87\x82\xa4\xd4M\x16\xc0\xf7\xd7\xe6@m{\x14\xc0K\xbc\xc5(S\xf1\x04\xc0=S\xef\xc4"\x8c\xd4\xbf\x0bwc\x8c\x8d\xcc\x1a\xc0\xa8\x8b\x0e\xf2\xff\xb6\x13\xc0\xed\xbb\xba\xa0Ve\x05\xc0w\xe4\xa1C\xd7\x8c\xcf\xbf\x04\x10\x92(^\x92\x06\xc0\xc6/#\x0cS\xb1\x08\xc0\xbf\xce\xa1\xf6\x80V\x15\xc0|\xf8(?Z\xd4\xf9\xbfj\x8e\xa6lQ\xd0\x13\xc0zj]\xbd\xf8\x92\x12\xc0g\x8cf\xc5\xd9;\n\xc0gTt\xb8\x06\x8a\xf3\xbf\xe8\xff\xa5a\xa4\xaf\x15\xc0\\,\xa5\xd7J\xb7\x15\xc0\xb7\xa4\xc5\x91\xf2\xfc\x15\xc0b\xc9\x9a\x1cC\xe1\xe0\xbf\n-\x01\xca\x93i\xf2\xbfcf\x86\xda\x9a7\x0f\xc0\xc3uD!\x05\n\x14\xc0\xe8`\x1ccr\xbe\x13\xc0\xe3,\xc6u\x86\x17\x0c\xc0b\x8d\xc4\xc9\xafe\x04\xc0\xdc\x0c\xcc\x0f\x8by\xd2\xbf\xa5l\x98\xe5\x90\x0f\x00\xc0\x19\x07\xde;+-\xf0\xbf\x12w\xd3p\xe1\xaa\x18\xc0.\x0b\xf2W>\xc5\x14\xc0\xdd\x146_g \x05\xc0\xdf\xdf\x89\xb7e@\x14\xc0\xdbbRA\xca\x8a\xfc\xbf<\xee\x0e\x06\xf1\xca\xfb\xbf\x0c3\xae__\xb9\x13\xc0&\xf5\x945\xd7\x16\xcd\xbf\xd0\xd7R\xd8\ns\n\xc0\x91\x11\x8a\x99\xbc\xc4\xd5\xbf\xed\x8c\xe8r[\x18\x16\xc0\x8f\xdb\x96\x1c\x0c\xb1\x10\xc0{.\xcc\xe54\xfd\x04\xc0G\x1a\x05\xc0\x1cP\x19\xc0\x05\xd4\xc5\x8d?\x05\xd1?h0\xff\xe1\x8d^\x06\xc0\xdc\xf7@\xb4\xd04\xeb\xbf;\xa3/\xa5\x0fC\x06\xc0\xe6*$\xfb\x07\xc0\x17\xc0\x9dinA\xda\xa7\x15\xc0>*\xb4\x16Y!\x14\xc0\xa0\xdb\xa3\xcc0\x04\x16\xc0\x07\x96\xfdt\xdcQ\x03\xc0\xccFR\xb3\xa2\xc2\xdb\xbfS\t\x0b\xd2\x8fV\x14\xc0:\xd6}\x9f\xa7|\x15\xc0b\xfd\xe6\xc3\x0ck\x14\xc0\xbb\xad6\xaf:A\xd3\xbf\xb4:_?\x05Z\xf2\xbfN\xfe\\\xe7k\xa4\xf3\xbf<7S\x05\x0f\xda\x04\xc0\x9b\xa3l\xbcOO\xe3\xbfv\x81\xfcu\xa9\xf4$@\xb6!\x7f7\xa9\xba\x07\xc0\xfe3R\xe1\xd3\xfa\xd2\xbfv0\x85\xf9\x1b[\xd2\xbfn\xdf\xd5!\x96m\x04\xc0~)[@\x1bV\x06\xc0\x93\xc4\xc7\xb6\x06l\xd6\xbf\xed\xf4V\x018/\xd2\xbf\x16\x01q.\x0fY\xd7\xbf\xa0\x88\xc8JL\xdc\x02\xc0Q\x85\xd6\xae\xc83\xcd\xbfa8sV\x08\x92\x05\xc0\xc5\x98\x91\xaegg\x04\xc0v+N\xf1q\x9c\xf3\xbf\xac \xc9\xa5\xefc\xce\xbf\x15M\x89m\xc2\x7f\x05\xc0\xda\xfa&{\x976\x05\xc0V+\xc7\xeb\xd0\xf2\xbe\xbf"!\x83\r\xb0`\x19\xc0W\'\xb9,\xc8\r\x0e\xc0s\xe7\x9e\x17\x86\xd6\x19\xc0\xd0\xa6\xe5=\x06,\xf4\xbfNe3{\x02@\t\xc0/\x0b\x84\x14f;\r\xc0\xa3\xf5\xba\xd8\xfbD\x0b\xc0\x1f\xd7\xf6\xe2\xa2h\x0b\xc0\xa6\x81E\x99\x82\x81\x18\xc0\x84&\xa1\x8a!\x1c\x18\xc0\x08\xde\x7f\xcd\x98\x8a\x12\xc0\xe3b\xbf&}\x84\x14\xc0)\xe2\xdcG\xd5\xa5\x15\xc04\x84\x94/\xe0\xc5\x14\xc0\xb9\xa1NzN\xc3\x14\xc0\xd0\x06\r\xc0M\xa5\x15\xc0@Hun\xc49\x14\xc0D/i/\xdc\xbb\x15\xc0`\xa4[\x91)\x85\n\xc0\x1a\xe6\xd94\xd1\x89\x19\xc0u#\xaa\x84d\x13\x03\xc0`\xea\x96\x7f\xe3\xcd\xe3\xbf\r\xb6OZk\x84\xfa\xbf\xe02\x0c\x89FZ\r\xc0JFL\xc6\x08\x97\x15\xc0\xbf\x9b\xf2\xda\x1b#\xd0\xbf\x1a\x89\x08\xee\xee\xd7\x0c\xc0R->m\x97L\x16\xc0\x9dG\x01(\x18\xfc\xd1\xbf\xb6b\x03\xd1\x90\xf6\x13\xc0QR\xaf2\xc5S\x15\xc0g\x07\x8e\xf0\xc9\x8e\x04\xc0\xe1\xa7\x16~\x03\xd2\x06\xc0\x1a\xff\xb3\x91\x9ei\x06\xc0]\r6\x14\xaf\xa3\x04\xc08\xff\xc5\xe7?\x0c\x0e\xc0\xdcyF\xf1\xb9\xf1\xf9\xbf\xc0Gz\xadB\xa3\xf3\xbf-hi\xfb\xe2L\x12\xc0|!|v\xb9\x93\x0b\xc0V\xc0z<\x06!\x05\xc0\xd7\xc7\'\xc6\xc4\xcc\x04\xc0v}\x17\x80\xc2\xdc\x05\xc0GR\x9e\xc0\x01\x80\x17\xc00\xcd\xab\x11\x9di\x17\xc0>/\xe2\xc6?\xfe$@\x108\x0f#\x11^\x06\xc0>\xe9e:\xd5\xf8$@\x8e\x1d\x1a\xbd\xd5s\x0b\xc0\xfegXn<\x03\x08\xc0\x98\xe4\x92.:`\x19\xc06P\xc5\x84D\x01\xcd\xbf\xa3\x89\xa8\x96\xe5\xbd\x03\xc0\xc5\x0e\x01\xee\xb9]\xd6\xbf\x8du\rS\xeem\xd0\xbf"\\\xab\x05\xec\xcb\x04\xc0\xb0\x94\x0e\xd6~m\x14\xc0\xae\xac\xac\xbaf\xe1\x14\xc0V\x82A\x16\x1f\xb8\x15\xc0\x87!\x10\x8e\xeb\xe1\x03\xc0ku\x8b\x01\xcf\xb7\x15\xc0u\xd0D\\(\x96\xf4\xbf\xc8\x04}\x83\x00\xdd\x19\xc0\xf3mi\x95%E\t\xc0\x04\xc7\x96qf\x18\x00\xc0\xc8\xef|\xb2\x93\x85\x14\xc0\xb1\x95\xd7\x9d4\x0c\x05\xc0&n\xba>\xe1\xcfv?\x8d\xf6Mp\xf7\xde\x02\xc0\x9b\xfa\xaa\x90z\x16\xbf\xbf\xea\x17\xfd\x80\xbd\x02\x14\xc0\xda\x0b\x13\xdd\xda\x05\xd0\xbf\xd9\x99\xe9j\xd6\x91\x08\xc0\x994\x98\xbe\x9fU\x05\xc0\xf0\xb8-s\xf7\x98\x14\xc0\x90\xed\xc0\xac>7\x05\xc0Y\xaes\xf9\x1aZ\x07\xc0\xe1\xbd\xb0\xa7\x014\xea\xbf\xed\x95.\xfe\x15\x96\xf4\xbf\x04\xc2v\\_\xc5\x06\xc0\xeeL\x9e$:\xe7\xb2\xbf\x97!\x97\xa9p\xb7\x15\xc0J\xd3\x9d\\\xe9\'\x0c\xc0}\x06\x81\xda\x9d\x9a\x18\xc0n\xfby\xc6\xe1\xfb\x17\xc0v :Y2\xa6\x13\xc0\x83\xcaF%?\xa8\x16\xc0\xca\x9a\x8a\x83\x11q\x04\xc0V@\xe0\xf8\xbe\x16\x14\xc0\x0c\x80\x92\xa8\xfb\xdc\x03\xc0\xbe<\x03r\xf6\xfb\x06\xc0\xc8\xec\xc0\xe6w&\x15\xc0HVu\xe6=\xfb$@\xa0\xb5\xe0\xabQ\xba\x06\xc0\xef\xc4\x99\xc2\x9e\x08\xa7?\x9b\xc6Q\x96,B\x04\xc0\xbc\xa9\x00\xe6XQ\x16\xc0\xea\xaa\x1c\xfbi\xf5\n\xc0D\xf9\x9cGLh\x14\xc0\xeb\x87G7\xee\xae\x16\xc0`H\x11\xaa\xd1J\xd5\xbf\x96\xa3\xba/\x18\xcf\x03\xc0\x0f/\xf0\xe4\x85\xb3\xd3\xbf\x0e\xe7\xee\xde+\xda\xd0\xbf\xbf\x98\xaf\xf6S\x0b\x05\xc0g\x967]\x0e\xdb\x02\xc0#<\x94\x01\xd4\xdb\x08\xc05\xc8\xc9c\xec\xa3\x03\xc0\x84\x0cZ@\xe5v\xf3\xbf\xaaw\xa4\xb8\xdb\xff\x13\xc0\xc3M\x95\x81\xf3\x18\x04\xc0U%\xc5\xd6\xac\xc2\xd2\xbf%8\x87\xc2._\x16\xc0\x945\xaf\xc2\x17\xf6\x0b\xc0\\@\xb8*\x82\x02\x0e\xc0\xd4\xae\x1c\x9f\xf8\\\x0c\xc0\xb8\x8a\x8d\x82H\xc5\r\xc0VHJX\x97\x84\x05\xc03S\xf3l\x05\x85\x17\xc0\xfd^\x88\x86#\xba\x15\xc0gc_\x1f\xbc\x0e\x14\xc0/\xa7\xad\xe0e\xde\x05\xc0c\xd1\r(\x1c=\x02\xc0\xc8\xb3Q\x00\x1c$\xd4\xbf6\xf0\xb7SCh\x0e\xc0\x15~\x0e8S#\x04\xc0E\xdco_`\x16\xff\xbfZ\xad\xe3_\x91\xe5\x04\xc08 \x824E~\r\xc0B\xebr(\xdd\xbe\x18\xc0\x81\xd4!HF\x9f\xde\xbf$\x92\x04\xb5\x80}\x17\xc0\x06\xdd\x90]\xd4\xa4\r\xc0'
p16
tp17
bg3
(g4
(I0
tp18
g6
tp19
Rp20
(I1
(I260
tp21
g13
I00
S'b\xacD.\x11\xceS@O\x9a7#\xfa\xcdS@\x0f\xbaADo\xceS@\xcb+\xff\xdb\xae\xd0S@\x17\xdc`\xa4\xa3\xcdS@\x7f\xe3\x7fv=\xceS@\x1eJ4\xa2\xcf\x94S@p\xcf\xfc\xd9\x02zS@\x18b\x87\xc7\x96\xedS@c\xc8\xe5\xb2\x86\x9eS@\x9f$f\x00(\x95S@q\xfc \x14\xbf\x0cT@\xad\x95Y\xbf\xcb\x0cT@\x86\xe4\x19\xe1k\xefS@\x06\xc9\xd9\xe1y\x15T@\x84\x19\xb6~\x97\xdfS@w\xd9V\xc2X\rT@\xcdE\tw\xb1\xc3S@Y\xecKX\xe8\xc1S@\xb2\xf4\x10g\x93\x05T@\xb3\xff\xe4Z\xa2\xcdS@\xe2/\x92\x12\x9d\xa9S@\xa6\x08O\x862\xc9S@0\n\x037z\xf9S@\xfd\xba\x03+\xabgS@|\xf7\xe8\x0b\xd2\x0cT@H\xaf\x1a\x10\xa1\x96S@\xb0\xed@\x0c\xb9\x0bT@\'\xb0\xd0\xfcf\x98S@\x13\x1b\x03\x9d\xd7\x9cS@\x95\x87X\x8a,\xaaS@\xa1|)\x07\xea\x06T@f\xa0\xe1<\xe2\xafS@\x18\xa9\xea\xe6J\x04T@\x99E*\xd1\xd8\xb8S@)\xb5\x8d\xdc\x9d\x08T@\xee\xea\xf3\x89\xdf\x98S@\x99\xa7\xe0\xd4:\xceS@\x98\x8e\xbd\xad\xa6yS@\x9fg\xda1\x82\xd1S@\x19 \xda\\\xed\x0fT@c\x9ft\xfb\x9b\x05T@\xc9\x97\xcb\xe7C\xdeS@3H!n\xeb\x1eT@$\x96u\xac\xf6\x0cT@\xd4\x958\xb6\x85\xe2S@dw.\xdc\xb1\x0cT@\xe8\x81\xf1U\xd8\x98S@u\xb2\xbcf}\x81S@\xf1\xd1\xee~U\xb1S@\xe99V;?\x01T@\xe6\'f8w\xf9S@$\xfe\xe0Z\x8beS@$\x0fKC\xdc\x9cS@\xe7\x81\x0c\x9e\xda\x0cT@\xb2>4\xb6=\xf5S@\xb9\xf6(Q\xf9\x04T@1\x12\xd24\x15 T@bR\xa4r\xd7\xa0S@Nt\thg\x08T@\x9f\xd0#^\x1a\xabS@\xf0\x93\xad\xdc\xab\xa8S@\xfa\xef\xa0\xd3e\x15T@\xf2\xd1\x9c\x1b\xeb\x06T@\xd3\xe1\x9e\x84r\xaaS@v\xc7k\x8dz\xa5S@E|\xab\x83\x80\xa9S@\x93\x88\xc1\xa2z\xffS@y\xeb\x1c\xbc\xe2\x06T@\xa8\xa4\x80\xbf\xb2\xd4S@Oz\x98\xb4\xe0\xa8S@R\xec>1\x88\xaaS@\x99\xbc\xed\xb45\xcfS@ej\xd7\x87W\xe4S@\x9a\xbb\xca+\x13\xf9S@\x80\xeb\x86\xb3]\xe2S@\xa2tZ\xbb\x9b\xb3S@BI\xb8>\x82\x80S@\x8e\xebM\xa2!\xa5S@\xdc\xc2zI\xf2\x01T@\x8b\xb0\x88\xfb\x8b\x9eS@\xf2\xfe\xc5\x1d\xdf\xe2S@\xb2\xac\xb3\xa5\xbc\xe2S@9\x0b{\xa0\x82\xaaS@\xf7\xd9\x1f\x0fG\xf5S@\xd3q\x0e\xdb\xea\x12T@76\xbfr\x85\xf4S@\x8f\x13\x94DR\xa7S@\x0e\xb4\'6=\xe5S@\x9fN\xc5\xb7\xfa\xc5S@\xa0\x95\x04\xafyzS@@\x04\x97m\x0f\xf1S@\x9d\x05\x03\x02S\xfeS@M\xe1\x94\xf7\x1d\xf4S@\xfd\xe8\xf2\x08_\xedS@\xf2iFy\xe0\x89S@\x95:\x0b\x97f\xaaS@\x1d\xb8\xda\xf8#\xacS@\xa1\xac<\r\xa7\x89S@\x96`\x98sz\tT@j5\xd6#\xde\xeeS@\xba\xb1dA\xf2\x92S@\xed\x1e\xf6\xa0\xce\x93S@\xe4\x82\x95pq\x92S@\xf7e\x1b\xe4\xea\x02T@1l6\xfc\xe1\x06T@\xa4/\xb2W\xd1\x06T@\xbc\x89\x9bF\x9c\x0cT@\x93)\x91^a\xeaS@\xceFc\x06\x1f\xb9S@\xdb`;/}\x07T@O\xb6\x93\xdc\x8c\xf9S@\x95I\x0cS\x15\xf9S@\\\x99\x06\xf5W\x02T@"\xc9\xf9/\xd2\x01T@\xca\x10:Gu\xf6S@GBbt\x07\xf6S@\xdf\xffx\xb5Q\xf6S@\xa4\x88\xc4\xd5\x88\xffS@\xa0\xbf\x19\x9aU\xf5S@7\xda\x10\xf7\x12\x00T@\xc9Y\xa3\x10\xe9\x0bT@\xf47\x1ap\xb4\x06T@\xe5\x18\xf8-_\xe6S@\xaa\x7f\xc6\xb6\xd9\xebS@1\xa2E)R\xdfS@[\xa4\xaeC\xd3\x10T@e!(X4sS@m\xa6\xbe\xf3\xe1\xd6S@%\x82\x18@\x8exS@\x1d\xa9\x04\xa6p\x0bT@\x9e\xef\x10\xd8\xb9\xd0S@\n\xc7\xdd\x97\x9f\xcdS@\x8d\xef\xc8\x93\r\xc2S@}\xc0\xc3\xb4\x07\xc2S@\x15}tH\xc2\x85S@\xec\x96\xf0\xf51\x8bS@M\x98J\rg\xa8S@\xcf\x84\x1bUz\xaaS@g\x8e\x83\x1a`\xaaS@\xc3\xc5 \x14\xff\xa6S@\xc2\xc0e/\x0e\xa5S@\xea\xd7\x1a0g\xa5S@:\xf3V\xc9\xf9\x9eS@\x1a3\x0e,^\x9cS@y\xd4\x80.\xd0\x14T@\xeb\x1f\xc0*\xafsS@\xf7r(\x93>\tT@\xbb\xa1i\xce\xae\nT@\xe4x\xb5\xb6\xe7\xe0S@\x93\xe8/\x0f\r\xccS@\x84\xab\xa1@-\x93S@\xfe\xf4\x8fa\\\xf1S@w\xb1$\xd8o\xc2S@\xc0\x0b\r\xe7\xc3\x9bS@\x98Y"\xb4W\xf5S@\xda\x06\xd8\xbeF\xa5S@\x9e\xd2\xb2\xcc\xcb\xa0S@\x08\xb5\xe9`E\x0bT@\x8eA\xb4\xaau\x0cT@k\xe1\xd7\x07\x00\x0cT@}`\xe0\xc0\x8c\x0cT@\xab\x0f\xf7\x13\xf6\xd6S@\xce\xb3\xb1\xc7\xa2\x08T@m\xdc\xb9\xa9\xdb\x06T@4\xad\xed9,\xa9S@\xc1+\xde\xa07\xceS@d_\x9c(}\xfdS@\xd0C$\x02\xcb\tT@\xecL\x94\xf6\x01\xfeS@\x91\xe4j\xbd\xd0\x82S@\xdb\x9bD4\xf6\x82S@@\x81\xa3\xe7J\xb9S@\xec\xdfe\xeff\xfeS@\xf3d|\x9f\x19\xb9S@u\xcfI\xffq\xc2S@\xca\xc9N\xc8\x88\x07T@\xf0\xf8D|)sS@\xdf\xebs\xa8S\xf5S@\x9e\xff+\xd7\xf3\xffS@\xd7{\x9c\xd1n\xf6S@\xceN\'z\xfa\xf5S@7\x1e! \x80\x02T@\x9b*\x15\x14\x82\x92S@\xd9\x10\xf5D\xc5\xa1S@\xf4A\xb4\x98\x9a\xa5S@\x1a\xab\xea\x9d\xeb\xe4S@KL\x00\xbc\xf7\xa5S@\xde!C\xbdZ\x12T@u\xd8\xba\xae6oS@\x9e\x1c`V\xdc\xd0S@\x03\xa6\xcdn^\xe2S@\xaf\xd5\xd7\x17Z\xacS@\xc4]F\xa5F\x01T@\xbeA\x10{\r\x12T@\n\xdd\x17$\x9a\xffS@Y\xb7\xa4\xde\xe6\x00T@TFjv\xfd\xa8S@\xe3\xaaAf@\x12T@G\xb7\x86\xc7\x15\xedS@\xab=\x9eU\x10\x0bT@\x82n\xa0\x91\xf8\xaaS@A\xc8\x10\x17]\xdfS@\xba\x9d\xe4\x1d\xe3\nT@s\xcc\x8c\xf3Y\x06T@c\x86\xe9^\x82\x03T@6]\xaf6\x17\nT@\xb54LjM\xe4S@\x82\x80\xa4\x84x\x9cS@\x10R\x7fZ\xd8\xdaS@\xba\xf9\x8a\x8a\xdcxS@P\xf0\x87\xfdD\x8aS@\xbftz\xa5\xac\xafS@-\x94\xb2\x904\x88S@\xea\r\xae\xae\xfc\nT@$\x8f\x8bq>\xa5S@\\\x17}\xf2\x1f\x0bT@\xa8\xb6\xda\x0f\xe1\x0bT@h\xd7\\\xf83\xaaS@J\x1f\xdd#%\xb9S@\x15\'\xa6\x0e\x1e\nT@\xd4;\xa1\xbe5\xe5S@i\xe3\xa8\x81_\x0cT@\xcc\xcb\x96\xdf\xfa\x9bS@_\xa3I(Q\x08T@.\xa1c\xf7\x8e\x92S@^\xee\x82\x8b\xc0\x85S@d\x9d\xd2\x7f\x90\xf4S@\xcc&\xf4\xd6\xf6\xffS@;a\x1e\x1cA\xf6S@\x98\xa0\xf69\t\xf6S@\x0fx"\x859\x01T@\x14*V\x01\x98\xffS@\xef\xf4\xcd\xc1\xd9\xeaS@\xc4W\x0f\x84\xe5\x0bT@\xe3\xc98\x1e\xe3\x03T@\x1dDA\x0e\xf4\xa8S@o\xc4\x98\xc6X\x02T@\xd6%\xcc\x198\xf4S@{\xca\xfe#\x87\x84S@\xdc\x97\xad\x14\x14\xcdS@?\x0c\x9a|\xea\xd6S@\xdeK\x02\xdf^\xcfS@\xec.J\xb9\xb8\xd4S@\x93z\x17\xab]\xfeS@\xf5\xa4\xd8S\x1d\x80S@A{\x83\xd5\xc0\x9aS@\xd3W\x87\x15\xf1\xa5S@\x92\xce\x1a\xd3\xc6\x0cT@\xbc\xe3+$J\xdcS@\x8c\xab\xd0\xd0a\xf5S@\xf2E\x81\x91o\xdcS@\x04\x11|T\xf6\x02T@KOm\x8d\xc4\xe2S@\xb9C(\xd1S\xfeS@\xc4l\x0c\xd51\xcdS@T\xc9\xbeL\x13|S@\xb8\x85\xb0\x8aH\xedS@\x02*j\xbb\x1f\x82S@\x92&\xbc7\xc0\xe5S@'
p22
tp23
btp24
a(g3
(g4
(I0
tp25
g6
tp26
Rp27
(I1
(I260
tp28
g13
I00
S'\xd4\x94\xb8\xf1\xdc\x98&@\xcbg\xa6\xcf%\x93&@\xddD$\x92 t&@\xc4\xb3\xc4l\xde\xcc\x11\xc0\xdc\x1b0\xf58\x99&@|\x94b\xf6*v&@\xb4\xa2Xo|*\x19\xc0\x19\xdfJ\xf9n\t\x1e\xc0U\xb2f\xfc\xd2=\x10\xc0\xd0\xfbf\xdf\xfd\x82\xf9\xbfS?\xeeP|\xfc\x18\xc0o\x9d\xb3\xea\x15\xbc\x0e\xc0\xcd\x81W\x94\xec\xd3\x0e\xc0\x16\xe2<\x9b\x0f%\xfc\xbf\xf4\xef\x92\xca\x94\x9e\x10\xc0Mr4\xef\xb4"\x0e\xc0\xd6I\x19\x16\x8cO\xde\xbf\x95\xa4\xd7t\x9e\x90\x10\xc0I~\x8a\xf2\xd0\x12\x13\xc0\xca\x9b\x85\x93\x1f{\x10\xc0\xab?m\x1f\xa0\x99&@{7\xc9N\x12\xe4\x1a\xc0V\x80\x9eT\xc1\x9d)@\xc3\x11\xac\xc8\xea\x99\xfa\xbf\xdfL\x87\x94\xc8\x8f\x1f\xc0~\x99\x8cr\x9a\xc6\x0e\xc0\x82\x94\xd82 )\x1b\xc0\x94,Ubl\xa0\x0e\xc0\x07\xf3\xda\xff?B\x1b\xc0\xaa\\r\xe9\xa6\xd6\x18\xc0\xf5\x1f5aT\xbb\x1a\xc0\xe7z\xd4\xdat\xc8\x03\xc0\xa3!@-\x7f\xbb\x18\xc0\x1e\x9b\xc9\x1dH/\xfb\xbf\xf6\xad\xf9\x0f\x97w)@A9D\xe3@\xac\x02\xc0C;\x1c\xd7\x12L\x1c\xc00\x88s\x8bpv&@\x89\x88\x15\xd9|\xe3\x1b\xc0\x85l\xb7z\xc2\xb0\x11\xc0D\'3\x84\xa7\x03\t\xc0\xf9\xf0\xbb.\x1by\x10\xc0\xa8\\\xa4\xeb\xa1^\x12\xc0A\xcf\x03\xb6\x1dp\x0f\xc0\xbb\x9bp\xb1\x80\xd2\x0e\xc0\x93\xf65\x82\xde\xee\n\xc0\xc5\xa6f3,D\x0f\xc0\x17VF\x99\xa0J\x1c\xc0\xde\x82<\xf0\x84\xfb\x1a\xc0g\xc8\xeeX\xa3\x8c\x19\xc0\x0b\xce\x80\x103\xb0\x0e\xc0\xf5f\x1f%\xe2\xa4\xfa\xbf\xf0LF_\xd4W\x1f\xc0\xaa\\r\xe9\xa6\xd6\x18\xc0\\\xa8[9\xf0\xc1\x0e\xc0\xbe@%\x04\x12\xd3\xf9\xbf\x19\xfe^\x00r\x0f\x10\xc0\x02\xa6O$M(\x0c\xc0\x89\xad\x02E\xb3m\x1a\xc0x\xacRp\x1d\xc1\x06\xc0K\xed\xfb=j\xde\x18\xc0h\xa6\xba\xff\xdd\xb5\x17\xc0#d`\x048\xa3\x10\xc0rx>jz\xcb\x03\xc0#\xda.\x92\xc6\xad\x1a\xc0\x13F+@6\xbe\x1a\xc0\xafj\xca\x89\x8f\x05\x1b\xc0\x9a\x8d\xc2\r\xc8\xab\xfd\xbful\xbb\x9blE\x03\xc0o\xb6\\)\xc4\xaf\x14\xc0\x1c\xee#\x0fG\x1a\x19\xc0\xcb\x07\xb1\xd6\x82\xca\x18\xc0\xe2\x9f\xed\xe41H\x13\xc0\xbf\xe7\xc2=\xaf%\x0f\xc0\xee/\\\xe5\xcf2\xfa\xbf|\xa93l\xfc\t\x0b\xc0\xb2\xf7\x15\x17EH\xe5\xbfW\xc4V\xaf\xba@\x1d\xc0Z@%\x87*\xd4\x19\xc0\x13\xcbRU\xf7\xd7\x0e\xc0\x9d:4L\xe6]\x19\xc0\xa6\xb5\xa61\x17Q\t\xc0\xa7\x8ag\xb4\x18\xf7\x08\xc0\xbd\xa8\x95\xcc\x84\xcb\x18\xc0~\x8aUV\xb4\x8e\xf9\xbf\xc8\xa8\x8d\xd2/\xe2\x10\xc0\xfc\xb1\x18>\xbdT\xfb\xbf\xf6\xf5\x066_\x1a\x1b\xc0u\xf0\xbdb\xc3}\x15\xc02\xc1\xfcJ\xb8\xe4\x0f\xc0\xce\x00\'\x99\x15\xe6\x1d\xc0\xd9r\xb4u\x14:\xf2\xbf\x8a\xf6\xd6t\x05\r\x10\xc0\xcd\xa8\x95\xfc\x11\x95\x01\xc0\x18\x84\xd5\x13(V\x10\xc0Ce\xcf\xef\x0fG\x1c\xc0\x9b\xa4.}\xbc\xab\x1a\xc0\xf3g>Z\xc41\x19\xc0\x8e2a\x8c\x0e\x96\x1a\xc0\xb6\xb4[x8\xe5\x0c\xc0\xdc\xdc\xa36\xee!\xfd\xbf\x1d\x8c\xfb\xc7\xdeh\x19\xc0\xcc\x1e\xc3B\xb9w\x1a\xc0\xc2\x87,K}}\x19\xc0\x02\xeda\xd3\xff\xcc\xf9\xbf,\xc1\xe9\x9f\xad5\x03\xc0\x94\x15\xcf\xb9\xa9\xda\x03\xc0\xd61\x06\x98\x8cO\x0e\xc0\xc2\x87dzY\xfb\xff\xbf\xce\xdeAL-\x14\'@\xd8\t\x9b\xac\xfe\x96\x10\xc0\x0cw\x95\x95\xe7U\xfa\xbf)\xeb\xbd#W=\xfa\xbf5h+\xc3\x96/\x0e\xc0\x97#\xf7\ti\x04\x10\xc0\xb0\x84\xe4\x02hn\xfb\xbf\xd2!\x97\x8b\xde]\xfa\xbf\xb0\x84\xe4\x02hn\xfb\xbf\xa2\xc1\x85\xeet\xc7\x0c\xc0\xaa:\x00\xf4\xd4\xa1\xf9\xbf\xadC\x9d\xcd\x93`\x0f\xc0\xc8P_\x8f\x81\xcf\r\xc0\x94\x15\xcf\xb9\xa9\xda\x03\xc0\x8e\x7fj\x9e\xa5\xc6\xfa\xbfi\xd7\x1bUl\x06\x10\xc0\x12\x17>_Z\x0b\x10\xc0\xd9A\xd74\xa4\xc6\xf8\xbf\x12\x9b\xa7]4\x05\x1e\xc0\x81\xc4\x17\xdfU\x1b\x14\xc0\xbe\x17h\x00\x96f\x1e\xc0\x84\x95\x1f$\xea\x01\x04\xc0\xe1\xe0\xce\xa8\xef\xd7\x11\xc0\x07\x0b\n\x02\xe8\xd6\x13\xc0\xc7\xc7\xbc\\V\xf5\x12\xc0\xd9\xee\xf6\x83\xb0\r\x13\xc0xlL\x00E\r\x1d\xc0n\x08\x1a\x97\t\x9d\x1c\xc0c%\x83w$\xaf\x17\xc0\xf72wL\xc5\x96\x19\xc0x\xcc\xc6`\t\xac\x1a\xc0\xbd\xab\x85\xad\xd5\xdb\x19\xc0=\x14\xb1\xe4\\\xd8\x19\xc0\x8cQ\xe1\xe7a\xb0\x1a\xc0\x04\xe9N\x82\xa4V\x19\xc06\xa3f\xd4E\xcb\x1a\xc0>\xab\xcc\xc2\x83\xcc\x10\xc0g\xe6\xe6\x14\x0b5\x1e\xc0\xe4|\xbeQ\x04\xaf\x0c\xc0S\x87/\x016\x1a\xfe\xbfk4N\x8a\xb1Z\x08\xc0\x0b\xb6\xed\xbc\xb0\xf2\x13\xc0\x04\xf9\xdf\xbc\x8d\x9f\x1a\xc0\x1f\xf2\x06\x00{-\xfa\xbf\xdc7q\x8a \xb1\x13\xc0\xb5#<\xf1\xe1U\x1b\xc0T}\x85"\xc2Q\xfa\xbf\xf9\xda\xf20\xd2\x0f\x19\xc0\xf0C\x94C\xdbf\x1a\xc0!\xa1\x8c\r\x1b\xeb\r\xc0\xfd\x10@\x8f\x91\x15\x10\xc0\x93\xd4\x08\xcc\\\xbf\x0f\xc0\xc1\xb9P\xe1m\x08\x0e\xc0$\x91\x9b\x81\xe8\x15\x14\xc0\x87\xf1\x94\x9a\xab\xce\x06\xc0\x9e\x05\xcdl\xb0\xd8\x03\xc0\x12\x07$\xa0Jg\x17\xc0\xcf,{\xbb"\t\x13\xc0\xfd \x1b\xc0O\x13\x0f\xc0\xc3_\x18(BL\x0e\xc0:23\x07\xe5\xaa\x0f\xc0\xa9\xae\xcc\x9a\xbc\x18\x1c\xc0\xa5Z\xb4\xf6\xde\xfb\x1b\xc0\xce\xdeAL-\x14\'@)\xaa\xd4\x9c\xbc\x0c\x10\xc0\xce\xdeAL-\x14\'@9\x9f\x81\xb6Y\x0f\x13\xc0cy\x9a!\xaa\xb7\x10\xc0\rV\xc9,\xa0\n\x1e\xc0\xd6\x80\xc5\x00\xb9\x88\xf9\xbf\xa2\x94\x8c^A\x84\r\xc0\x94Y\xd6\xdb\xd8L\xfb\xbf0^\xa7\x90B\xf9\xf9\xbfhUr\xcf\x86h\x0e\xc0\xc2\xde&e\x1ex\x19\xc0%q\xfeM\xb8\xfc\x19\xc0\xa7\xab\x8e\xaa\xef\xbf\x1a\xc0\x1b\x8c\x1d\xfc\x19\x8d\x0e\xc0\xba\x98\\h\x86\xb9\x1a\xc0ZAL\xb9\xa5L\x04\xc0d\xc8\xadp\xf0\xa5\x1e\xc0\xb9Alu0\xd3\x11\xc0Z\xbe\xc2\xdf\xdd\x10\x0b\xc0k\xb7\xd0\x01X\x90\x19\xc0\xce\xea\xe1pt\xcd\x0e\xc0\xd2\xbb\x1ewk]\xf6\xbf\xb8t\'\xc9\x8c\xba\x0c\xc0\xfbc\x11\x9a\xda\x1b\xf7\xbf\xca\xdc\xbfu\x1a\x08\x19\xc0\xdcb\xfe\xae\xd4&\xfa\xbf\xb3\x81\xa8\x7f\x8an\x11\xc0Ny\x97\xc4\x1c\xb8\x0e\xc0a\xe2A\xae\xf1\xa1\x19\xc0\x14\ttH\\\t\x10\xc0B-\x7f\xba<Y\x10\xc0\xb6q\xa8\x8c6\xac\x00\xc0\x9b\x16\xef\xf2\x92^\x04\xc0\xb3\xf8\x18\xeb\x19\x0e\x10\xc0K\x98\xbd\xc03D\xf8\xbfX\xb9\x1a\xbc\xef\xca\x1a\xc0\xf2{\xe4\x1c\xf9\x18\x13\xc0F\xa4h,\x1b6\x1d\xc0\x02\x9d\xe4\xf4\xc2\x84\x1c\xc0<\xafu\x84\x13\xc2\x18\xc0\x0ck\xf2\tv6\x1b\xc0C\xc9\xc0"\x04\xf6\r\xc0Y#$\xdf\xa37\x19\xc0\xd1c\x14*:T\r\xc0\xde\xdd\x05\xa7t7\x10\xc0=\x84E\xa6\xdc5\x1a\xc0\xce\xdeAL-\x14\'@\x01I\x8a]X\x14\x10\xc0\xdd\r*\xd8k\x86\xf6\xbf\xd5k\x97\x1c\xd8\xc4\r\xc0\xb4f\x16\'\xaac\x1b\xc0\xb7\x1a\x84\x83\x9a \x12\xc0\xa7\x00w\x81T\x87\x19\xc0\xca\xb5\xf8\xa0+A\x1b\xc0\xe8t\x13\xb8\xcf6\xfb\xbf\x91\x8fCc\x8d\xa5\r\xc0:\xd4\x08RR\xbd\xfa\xbf0^\xa7\x90B\xf9\xf9\xbf\x14!\x08"?\xda\x0e\xc0\xcf\x8e~J\xe1\xc3\x0c\xc01\xe6#\xff7\xa1\x11\xc0\xfc\x0e\xfb\xa8\x01D\r\xc0<]\x00F\xfa\xe4\x03\xc0\x050\x82Q\xe5\x0c\x19\xc0\xba\x8c\x9f\x92\x1d\xf3\r\xc0\xd7\x03f\xd5l\xa0\xfa\xbf\xb1\xc5\xf8\xfaG\x05\x1b\xc0C\xee\t)\xf0:\x13\xc0\xe4\xdbZ\xbc<\x16\x14\xc0_\xd9\x1e\xbayo\x13\xc0C\xf91\xacx\x04\x14\xc0\x9fL\x98\xa2\xefn\x0f\xc0\x9dkb\xe6\xc0/\x1c\xc0\x9bz\xf5\xb9\xdd\xce\x1a\xc0Z\xd0\xd0x\xd8\'\x19\xc0C\xa5/\x94\x1e/\x0f\xc0\xf9\x83\xa8\xfemY\r\xc0\xd9\x7fsP\x00\xdc\xfa\xbf\xf9\x7f}\x88\r+\x14\xc0r\xab\xee\xda\xf6\xd7\r\xc0-\xe1\xc3\xfe0\x85\n\xc0\xdf\xd1\x13\x01\x04\xd6\x0e\xc0\xcd\x81\xc6\xe0\xa2\xfc\x13\xc0\xe9}\xc4\x85\xd0T\x1d\xc0\xc1;\x81Hf\x06\xfe\xbf\xa6\x9ay\xb0h\x1f\x1c\xc0\x11\xb4F\r\x1c\xd8\x13\xc0'
p29
tp30
bg3
(g4
(I0
tp31
g6
tp32
Rp33
(I1
(I260
tp34
g13
I00
S'\x99N\xe0\x96=\xceS@\x85\xc2\xfae\x1a\xceS@k\xc8\xdd\xdc\x96\xceS@\xd3\x1d5\x1di\xb5S@1\x86\xbb\x1a\xcd\xcdS@\x1b\xbf-\xeee\xceS@\xb18g9JyS@\x15HA+\x86^S@\xaa\x86,\xe2-\xd3S@\xe0\x16\xb1~\x07\xadS@\xb2*\x98L\x9dyS@\xcb\x19\xd7\xe1?\xf2S@\xf8\r\xce\x9bI\xf2S@\xc2V!\x11\x96\xd3S@\xf3\x7f\xef\xce\xf1\xfcS@\xdfs\xff\xc5\x08\xc5S@\xfee\x1b\x88\xcf\xf0S@\x02\xbe\x02\xa5\x95\xa7S@\x97\x04\xd8\xf7\xb1\xa6S@\x98\x8b\x19F<\xebS@h\xafz9\xd1\xcdS@\x8aU\x82\xc5\xf1\x8eS@`\xdf\x89\'\xd9\xbfS@\xd3\xcbZ_\x9a\xddS@\xd0\xaa\xfbafKS@\x1bD\x9dxP\xf2S@Vyv\x12\xc9{S@;\x91\xd2=7\xf1S@\xb3{O:\xb0}S@\xab\xbd\xa2\xac\xe2\x81S@\xf5\xfe-\x03r\x8fS@\x8d\x03\xf7\xed\x84\xebS@\x1d=\xd5e\x07\x95S@\x02\xcf\xb0\xc8n\xe8S@J!\xb7\x18\x03\xa8S@`\xc3L\x8d+\xedS@\xbc\xd3\x7f\x9dX~S@\xbf\xc8\x10h_\xceS@\x8c\xb9w`\xe4]S@rk\xf5$5\xb6S@g.N\x8b\x97\xf4S@FT0\x8c?\xebS@|\xb1iz#\xc4S@\x16V\xacs@\nT@\xf4\xc1\xad\xd5r\xf2S@u\xdc\xf7)\xac\xc7S@\x18\xdf\xcf/%\xf2S@8g<\x8fT~S@/]A\x98\xcfeS@\x16{\x85\xe5\x9c\x96S@\xb9\x1cy\x84\xb3\xe6S@\x06\xfaz\n\x94\xddS@\xd6\xdfs\x9a_IS@\xab\xbd\xa2\xac\xe2\x81S@\xac>^\xaaH\xf2S@\xd8\x87=\xc0O\xd9S@&\xbf7\x16\x8b\xeaS@$+\xa3\x9c\xd6\nT@\xdf?\x00\x8f#\x86S@\xca\x0f\x13\x8d;\xedS@\xe7\xb5\xaeK=\x90S@V\xc3g\xd4\xb3\x8dS@\xb1\x1d\x96@\xe5\xfcS@n\xd4-V\x80\xebS@m\xd4\xa7\x91\xc7\x8fS@5\x07\x86\x0b\xc5\x8aS@-\xce\x04\xdb\xd1\x8eS@\xd5\xb9<0\xb5\xe3S@\xfa\x95\x1d\x8dy\xebS@{\x03\xd1\x0e\xca\xb9S@\xef\xe7\x03/\x08\x8eS@\x9a\xf5\xd4\x9c\xa0\x8fS@\xb7\x0bk\xfc"\xb4S@\x9c\x0e\xd1\xfa\xca\xc9S@\xa6Hp\x1a-\xddS@`F\x14\xbc\x8d\xc7S@b\xa1\x08\xaa\x94\xb3S@\x96*p\xbc^eS@\xeaZ0\xd5N\x8aS@\xab{\x90\ng\xe7S@V\x90\xba\xa9\xae\x83S@\xa7\xdf\xef?\xf0\xc7S@\xcbk\xf3\x05\xc7\xc7S@j\xf4\x94o\xa1\x8fS@\x01Jb\x0eQ\xd9S@\xa5\x8b\x14g~\xfaS@\ndfP\xa7\xd8S@\x15\xa3\xf4E\x8f\x8cS@\x08\xa6\xb0\xcf\xd0\xcaS@\xad,\xb1\xbe\xde\xa9S@\xeb\t\xdf\xc8\x02_S@:4\xbf&\xcd\xd4S@\xff\x9c\xd3\xb4\xf0\xe3S@u\xc2p \x98\xd8S@t\xe6j\xb9\x00\xd3S@\x11\xd2\xc5\x9e\xe8nS@\x0b\xb3~\xf0\xa9\x8fS@\x18\x8f\x9f\xb3E\x91S@\xd4\xe1\'e\x17nS@lp\xd9A\xe6\xeeS@Y\xa1\x82H\x1e\xd3S@\xf8ng\x94vwS@g\xf5\x1fh\x97xS@\xb1\x9c\xe0\x95\twS@{\'\xaf\xd0\x02\xe7S@G\\\xd3qr\xebS@a=\x1b\x06g\xebS@s\xa7\xc6\xe4\x19\xf2S@;\xa2\t\xa1\xae\xceS@|q7\x08/\xccS@\t\x8c\xea\xfd/\xedS@!r\xe4M\xa1\xddS@\xed>\xa5\xa5/\xddS@\xbe\xaer\xbb\xc6\xe7S@\xd6S0gr\xe7S@\x0bs\x8b\xb2\x8b\xdaS@G$v\xd9/\xdaS@\x0bs\x8b\xb2\x8b\xdaS@\x96=]\xe0\xe3\xe4S@\x92\x0b\xc0\xf5f\xd9S@\xd4\x16g\xf6\x94\xe5S@\xbb$\x01\x18J\xf1S@a=\x1b\x06g\xebS@\x0b\xaf\x0b\xfe\x86\xcaS@\x89@.\xd4W\xd1S@\xad\x91"\x07\xe7\xc4S@gAl\xd6\x93\xf5S@\xaf\xb9\xfa\xbf\x82WS@\xbf\xd3\xe0\xe0\xed\xbbS@\xf1\x8a-\x07\x1f]S@yc ;\xfd\xefS@\t\xb4\xef\xaap\xb5S@\x1b\x9b\x7f\xd0\xad\xb2S@\xf4\x8b\xe2\'\xe6\xa6S@\xcc\xfaP\xf6\xe1\xa6S@@\xdd\xd2G\xaejS@"N\x14Z!pS@q\x01B\xe6\x81\x8dS@xK\r$\xab\x8fS@\x04\x9co\xf9\xa5\x8fS@\x9f\xb4\xe8\xc8#\x8cS@\xa1\xd8\xbc\xa6Z\x8aS@\x95ZZ\x98\xa3\x8aS@\xd9\xd3\x8b\x8c\x1e\x84S@\x81\xf1\xc7H\xa9\x81S@)/\xaar]\xfcS@_\x845\x17\x0eXS@\xf4\xd8$\xd4\xa0\xeeS@\xf3!\xb2-\x0c\xefS@\x1a~\x18\x1c\xed\xc5S@\xef\x1e\xb9v\x15\xb1S@\x15;\x7f\xfd\x0fxS@\x00\x1dl}~\xd5S@\xa9\x8a\xbd\xa7o\xa7S@\xde\x84\x12\xb1\x1c\x81S@\x9c6\xce\xbbr\xd9S@\x19\xb0\xba\xe6\x85\x8aS@\xb7\xc8{\xc2\r\x86S@\xfaN\xfd]\xbc\xf0S@M\xf9 \r\x03\xf2S@T\x99\xbbO\x9a\xf1S@\noC\xfa\xdb\xf1S@\xb9\xc2\x86\x88\xf3\xbbS@\xb8iND\x98\xedS@\xd9,\xd9jp\xebS@\xd2\xf7g\x90=\x8eS@\x18\xde\x08\x81\x16\xb3S@\xfa\xc5\x83G\xfc\xe2S@\'\xe0\x0f\xc67\xefS@\x00q \xdd\xb5\xe3S@\xfc\xee\xde:\x86gS@\xfb\xc2\x99\xfb\xaagS@|q7\x08/\xccS@\xed\xc8ZO\x02\xe4S@|q7\x08/\xccS@\xe0X/AN\xa7S@#\xad\x8c\xb4&\xedS@jso$\x87WS@n(\xf7\xd6`\xd9S@d\xcb\xf3\x03q\xe5S@\x1d \xfb\xc0\x88\xdaS@\xb9\x02\x08\xd3#\xdaS@/\xabI\xff\xf7\xe7S@?\xd1\xceb3wS@\x86p\x8a\x89\xec\x86S@\xbel\xd0\x8d\xf1\x8aS@\x12\xb5_\x96Z\xcaS@\x81\xd8\xfd4G\x8bS@\xf7Bl\x15\x9a\xf6S@\x9f\xc5D\xeakSS@j\xf4\xaa\xe9\x80\xb5S@\x01\xd3\x18\x15\x9b\xc7S@,\x1ce\xb0\x8f\x91S@\x14\x929E\xd1\xe6S@R\x1d\xa3\xad\x91\xf6S@\x1c\x9a\x9ce\xde\xe4S@!\xaa\x87\xfc\xea\xe4S@7\xb5\x88j+\x8eS@\xec\t\xd2w5\xf7S@nw\xf6~\xe3\xd2S@O\xf4\xa8\x85w\xf0S@Oz\x02a2\x90S@\xd3\xaa5d\xea\xc4S@>K\x0b\xbe\x8d\xf0S@\xc1\xf2.8\xb8\xeaS@e%M\x1d.\xe8S@\\\xe7B,\xb8\xefS@\xc4=\xf3\x91q\xc8S@O]\x08:\xc2\x81S@\x884\xff.\xa7\xbfS@SX\xdb\xf7V]S@2\xbe\xd7A0oS@\xc1,\xa1\r\xef\x94S@t\xd7\xe1<\xb4lS@\x86\x12\xcc\xc2X\xf0S@L\xc1\xda\x99E\x8aS@l\xf0?-\x84\xf0S@\x93\xf4\xbbr\x7f\xf1S@\xf3\x08x\tV\x8fS@|q7\x08/\xccS@N\xb1\xbe\x93\xcf\xefS@\xd8 sfD\xc9S@|a\xaf\xad\xd8\xf1S@O\x9c\x80\xe6>\x81S@,\xfay\x82\'\xeeS@\x9a\x83x\xa9\x0fwS@8\x7f\xa9\x9aMjS@\xcbD\xd5%\xb2\xd8S@U\xae5\xc9r\xe5S@\xec\xe3\xfc\xdb\x9d\xdaS@\xb9\x02\x08\xd3#\xdaS@ZT\x8ex\xd0\xe6S@vK\xca\x9e\xee\xe4S@\xf2-\xab\x11\xb7\xd0S@\x1a\x8bq\x02Z\xf1S@\xf8\x17|a\x8b\xe8S@\xa8lL%\x1d\x8eS@\xccm\x8az\xdf\xe7S@\xab\xb3\xf4)C\xd8S@\xdf\xb9\xe4\x10\xf9hS@A\xce\xb6\xbd\x03\xb2S@\xdb\xb0\xef\x15\x06\xbcS@8(\xb1\x81U\xb4S@\xbd\xbe\xbfd\xae\xb9S@\xc8\xe2\x8c]\xe6\xe3S@\xc7\\\x0eD\xb1dS@B\x87\x00N\xed\x7fS@]\x00Y\xe7\x12\x8bS@\xd6a!/H\xf2S@\x1a\xc3\xf9\r\xad\xc1S@\xae\xf3\xa1y{\xd9S@B|!\x95_\xc1S@\xbf\xce\xc5#g\xe8S@\xa4e\xb4\x1d\xe3\xc7S@\x9f\x90\xbe\x07\xf0\xe3S@]\x11\xa6R:\xb2S@\xdd@tT\x87`S@\t\x10[\x94\x87\xd1S@\xa1\xaa4!\xc4fS@\x86\xfb\xea\xb5>\xcbS@'
p35
tp36
btp37
a.
