# Supplementary material for: Sea ice drift data for Fram Strait derived from a feature-tracking algorithm applied on Sentinel-1 SAR imagery
Source: Data Brief. 2018 Apr 19;18:1410–5. doi: 10.1016/j.dib.2018.04.034 (PMC5999601; doi:10.1016/j.dib.2018.04.034)
Supplement: Supplementary file 2 — Supplementary material [file mmc2.zip › fs_s1a_data/HH_filter200vec/FramStrait_HH_20141107T063132_20141108T071226.dat]

(lp0
S'S1A_EW_GRDM_1SDH_20141107T063132_20141107T063232_003172_003A6B_F032.zip'
p1
aS'S1A_EW_GRDM_1SDH_20141108T071226_20141108T071326_003187_003AB9_23B6.zip'
p2
a(cnumpy.core.multiarray
_reconstruct
p3
(cnumpy
ndarray
p4
(I0
tp5
S'b'
p6
tp7
Rp8
(I1
(I460
tp9
cnumpy
dtype
p10
(S'f8'
p11
I0
I1
tp12
Rp13
(I3
S'<'
p14
NNNI-1
I-1
I0
tp15
bI00
S'F\x9bT\x1a(6+@\xf9\x95X\x18\x9a7&@\x8d\xff\x17\xee\x1el(@#\x91g\xb0\x03\xec*@S\x03fx>\xe0)@.\xfdi\xbd\xc4\xb7*@Y^\x80QH\x98*@.\xdbX\xf95\xf3)@\x9d\xde\x8f?.b(@\x9f\xb9\x7f0\x1e\xac&@\x9c@\xcf\x95\xae\xe4*@L\xfe\x86\xf6\xe8\xb2&@hd\xf0Xl\x04+@\xb5\xb5\xa2\x01:\xfc*@\xf7\xa9\x1fr\x98\xeb*@RFl\xa2\xd4\x1f(@&-Zf\\\xad&@\x1c\x8f\x92x<{\'@\x80j\xba\xfe\xe8\x19+@s\xd0\x04\x16\x92\xbf\'@\x1f\n-\xb6x8&@\xcf\xde\x95\xeb\xda\xa9)@f\xd4u\xa0\xb3<\'@\xb8\xb4\xaaT\xac1)@Y\xa4\x96j\xacl&@g~a<+^)@\xf1u\xe5^\xc9*)@~\xb3\xe5\x19\x9e\xeb%@\x9a\xf5\xb4\xaf_l&@\x8be\x89\xe7\xc8\x99)@\xef\xb0\x9c&T2)@\x183x\x056J)@\x1a\xc2\x83\xa6\xff!&@;\xfcJ\xfa;=&@E-\x98q\xd5\x92)@\xaa\x96\xca\xaf\x91/(@\x85-\xdb\xcb\x91\xd6(@\x013\xa5\x0b\xffc&@q]T\x8a\xd83+@7\xdc:\xc9\xbf\xfc(@J\xadZ\xd1/\x1b+@\x08\xb8\xc3I\x148)@u\x1cFn\x86\x18+@\xc0\xdd\x19\x03\x1f1+@\x14Ps\xea\xfa!+@g\xf1\nS\x8a\xc5(@\xb2}%\x84\x84\x1b+@X\xbe>\xe5\xc4\r(@\xd5d\xa4\x842\x1d+@\xa3K\x88\xfd\xfd\x1b+@\x82\xd9\xa1\x1eK\xf9(@}\x82\'\xba\xa2K(@\xa2E\xad\x8f\xf1\x15+@g\xf0\xda\xc4HF)@2\t\xb0\xd9\x9e6&@\xaa^M7\xa4R)@Y\xff\xfcR\xb4\x14+@\xc6\xe6\xd2\xa2\x8b\x1c(@\x89\xfa\x98\x1a\xd0\xb6*@\xfd\x7f\xd8\xa3\x13\'+@\xe5\x1a\xe7RO=)@|_\x87\x1c\x1a\xcc%@\xaa`\xe2\x00\xcf\xf3&@\xd9\x9e\xd5\xd6\xfc~)@e\x02\xbaX\'@)@W.O\x99\xa9\xb0%@\xd4m\x979\x9a\xac\'@\xcb\x86\x8bb\x07\xb6(@\x91[\xc6\x1exa)@H\x1a_6\x96\xd8(@\x01\x89\xe6\xa7\x98\xb6)@i\xf8P\x01\x1b.)@{\x06\xed)\x92q)@Xzb\x1b\xea\x86*@Y\xbc\xaeK\xc7\xf4*@\x8d1\x8a\xb5\xa5\x1f+@w1S+dm)@\x18\xa7\x90%A\x1a,@I\x91\x84\xa3\xda\xe5(@C\x1e/0\xdd[+@\xa6\xcd\xfd\xbb\xe0\x9d(@Qb\xda\xc7r@+@\xc6\x8f\tm\xee\xb3)@\xeb\xe7\xfa\x9b\x06\x05(@\xa2\\)\x1f\x02\xf0*@\x94L\xe6d\xe8\x13%@\'\x00\x14i\xf5\x94(@V\xdbG\xc2\x1b\\(@\xab;)9\x1df(@\xee\x19\xf5\xd7\'\x1c+@\xe4\xb8\xd7\x01(\xd7&@\xa7\xbb\x8eQ\x92\xa7)@"\xfe\xe1\x92T\x7f)@\xd4\x89\xd3\x9ag\x14)@=zISOx)@\t"i\x0e\xce\xa4+@\xfb\x18\x9a\xc1\xf2\x8a\'@\xbe\x88\xa6:\x02\x0f,@,\xaf\x81 \x82\xb8\'@~-\x17\x19\xc9\x06(@\xfc\xe0\xb1E\x8f"+@\x84\xb3\x0b\x9e\xd4E&@\x12;\xed\xa6\xe8r(@\xfa"i\xa8]\x1f+@\xaf\xe4\xf7\xb4H\xd5(@\xda\x83%\xcc2+)@s\xd6V\xee\xb1\x15*@{\x81\r\xbaKl&@xG;4\r\xd5+@\xd9z\x1d\x1f\xdfd&@\xb46q\xad6^&@^\x9a\x87\xbf\x11\x82%@\x88\x85\x88\xdf]\x16+@V\xdao\xa6\xb3Q*@\xb3\xd5)\xb6=5+@h?K\x89{\x13(@\xac\x00W\xf0;\xb1*@\xf9\xa8\x8e=S\xf2\'@\xb1\x97-\xdd\xc7\xa0\'@Q/\xa2F}\r(@;>\x00+*\xbe(@A]\xa4K\x9a\xad(@k\x1c\xe6n\xf5;(@\x10\xdd=\xa7\x03\xb3%@-\xb7{\xe6r\xfe*@\xdb\xea\xf8Y\x99<+@\xd1N\xc7s\xd9-)@\xb4u\xcf=(0(@\x19Qf\xe8g\x1f+@\xd3\x166\xbe\x03\xae%@mBe\xa5\x88\xd9%@zY\x06\x0e\x8dC)@\x1a\x8b\xd1\xdek\x03)@EE!O\x00P(@Wg\x02\xd6\x95%(@\x07Y kf:)@8Q\x96C\xab&)@R\x08\xbd+\x1d\x16+@\xc7\xa7\x17A\xfb\xfe(@\x1b\xb0\x00\xe2\xca\xc2(@G\x90\x91o\x97\x00)@d\x86\x10\x8fx\xcb)@~\x91M\xa5N\t(@yY\x1bj\xc6+)@}\x1cd3\x96\xf3&@,\x1c+\xabqA%@\xdc7\xf6\x9b\xc89)@\xfe\'\x8e\xe5\xa2\xfa&@\xf65v5h6&@\xaa\x07j8\x8d\xec&@\xcb-\xd0\x95XI)@`\xe8\xff\xb0\x93\xfd*@\xef\x8b[\xb6\x02})@\xdb\x7f\xb1\xeaM\t(@\x82\xf5@e\x9eT)@\xa1\x86\xdcm\xce5)@\xd4+\x10\xc3\xb9%)@?p\x9a\x13z\x05)@,\xb0\x1fk:\xfb(@^\x10b\xe8F\x9a)@o\x11\xa3\x1c\xae\xb8)@~\x84i\xe6\xd0\x8e(@G\x96\xe0\xa8L\xb1)@V)K\x93S\xee*@\x9a\xd7\xf1\x1b\xe2j)@3\xe5\xde\xec\x11\x18)@\xe5\x18\xe3b\xe9\x08)@N\xa2\x06\xea\x97v(@\x14\xff\x0e"s8&@0\x10jE\xca\x1d)@\x83K\xf682`(@*\xc2\x17n-\xa4&@9\xf7\x94\x8ew\xaa%@,\x0e\x8e{\x9d\xf4&@F\xb9\x83\rW\xe6\'@NnH4\xd4\x01+@\xf4\xf0\x99\xcdU\x9b)@\xf8\xbf\xd2\xf3\xd1\x0c\'@\xa7F\xf1\x8f\x9b,%@]\xe4*\xa1\x85Z)@\x19\xfcg\x84\t%+@\x9b\xdc\x17\'\xa3\xc9)@F\xd9\x00\x9d\xe3\xe6*@\x0eJ\xd7\xcdA#(@\x87\xb4->=\xf6*@&\x1fgJ@\x02(@\n)Wq\xfc\xc2)@\x01`\x162/i)@\xb3\xb9-\xdcq\xf0*@j\x96v[\x12--@\x92\x0b\xb6\xa1\x89J&@8\xdaA\x1cG\xed*@\xc4\xa1Q\x00\x98k&@\x03\x93\x17\xde\x0f\xb9(@\x10\xf6}\x19$\r(@\x8b\x05\x8e\xe6*\xb7(@\xc6P"\x0b\xfe5&@@\x99\x0c\x0b\xc1\x16+@@\xc7\xee\x98\x17\x1e+@(\xd6\xf8\xdf\x0e\x03&@\xc1\xcc(Qt.)@\x029T\xc6~\xbf(@\x8e\x7f\x1e\xa9\xccw(@hM\t[w\xc2(@(p\xe6\xe5\x9d\xa0)@\x8bv\xc6@\xb2P&@Iiss!7)@\x0f\x8e\xfd\xd6\xbc3(@\xb2\r\xdafE\xd3(@\xc1\xec\xcf\xdf\xc3p(@TRB>\x16S+@\xa3\xa9(f\xb9")@ar/\xbe7L(@\x7f\xc8\x11\x96\xcf\x17)@\x1av\xcd\xcaY\x07&@\xbdM\xe7&\xa8\r(@L\xeb\x9f\xe9*\x12)@/\x0e\x8e\xeaV\x00)@\t\xb8+\xa8\x1f\x08(@\x92\x03\x9dZ\xc3\x17+@\xbf,\x12\xae\xa18%@D\xb1XJ\xf2\xef(@%\x90ZaE\xe9&@\x0e\x13jF\xb0\xfe*@\xf4a\xea \xbe0(@t\xf4\xfb\x0b\\\xaa&@($\x83\xe0\x93\xee&@\x07\xf7Rg\xac\xc8(@\xc2\xc4\xf7p\x8a\xa8%@\xf4\xb2\x8e\r\xb7<(@\xe0\xc8\x0e\xcc\xd8\x7f(@pv\xc0\x82_5)@+W%\x06\xea\xd9&@\xb4\xf8\xf0o\xcf\xa5+@*,a-\x0b\xb2)@\x97v \x8bi\x8e(@\x99x\xd2V\x80\x83(@q*\xc2\xf1\xd0\xa4(@\xf7\xfeF\x07_\xaf&@\x074\xe9y\xd5\xf1&@\x89Fw\x1b\xe5\xc2&@\x94I\xee_\x02\xcc%@\xf9\x9b\xa9\x03\xe7\xfe(@\xf9p\x1bA\x85\x1f)@\xbe\x9e\xbe\rE\x18)@y\xbd\x11\x1d@x(@\xfc\xe0\xb1E\x8f"+@3\x91yk\xe2\xd3(@\x17CV\x181V\'@\xf3W\x80\xc2Ax\'@\xc0\xa5\x94\xe9y\x9a\'@aE\x8e|\x12\x89*@\x97^\x15\x06\xbe.)@\xa6{o:\xca\t+@\xc7\x83\xbb\xc6\xe1%)@Q\xa4\xe3\xaa\x89\')@7:\x18\xb905(@{\xad\x1fU\xda\x81*@4!\xeds\xec\x1b+@\xaf\xbd\x86\x02\xdf\xb1)@\xcd$\x0f\xcd\t\x18)@HC\xa3\xcf\x93x)@5X\xba\xb2_q(@\xce\xef\xe7\xda\x17d+@\x96\x96L\x9ai\xea\'@\xad\x8f\xf5\x93\xa1j)@\xb2^\x0c\xdb9\x8e(@\xe0\xf3>\x9a\x8a\x98(@\xb9G\xba\x1f\xbb6%@Z\xc6@r\x82 +@\xdcGL[\x93\xbf\'@:\x10\xc4\xad\x05\xb9\'@\x97dY&\xb55*@ Z\xc5\x1a\x1dP(@\x00\xa8\x90Qi\x1c+@9\x96?F\x84\x1e+@\xa0\x8c\xa2\x14~`)@1s&r*\x1e+@]sd.\x15j)@\xe1I\xce\xe6<J%@\xb8\xc0\x08\x04C\xc2(@\xce\xfdM\x86\x1b4+@\xacT:\xcd\xdf\xd9(@V\xeb_\xfdn\')@~\xc5\x8f#_))@@>\xacS\x0e\x1b)@\xb2\xf2[\xecO\xef*@C{~F\x90\xcb*@O\x1e1\xad\x95\xb0)@\xe4\x1f\xfb7\x05\'(@\xe6\xd7\x99t\x90\xab+@ \x0f\xc9\x90K.-@?\xcd@\x82\x12}\'@\xe1\xe5\xeeX\xb3\xa6\'@_\xe0\x85\xb2\x07\x1a+@\xf4\xaf\xbdO\x19\xe7*@\xef\x16g?l\xa2(@\x00\xaf)\xa8\xf4\xac&@\x1c\xa1JkQ\xff(@3\xc0\'\x0b\x14R+@\xbf\xa5\xbf\x10\xb3Q)@\xd0\x8c\x91\xc1PD)@\xc4\xba\xce\xcd\xe08)@&U\xe7C\xcdP-@\xd2=\x92\x93\x81\x00)@\xb1Hq\xd2\xbf\xb2)@\xa8 \x96\xd8c5\'@h\xd5\xe1\xe2|\xca&@\x97\xb9\x06\xb5c\x1f)@\x03\x11\xdbl\xb4\xab(@\xd8*@\x13f\x81*@\xd5zw\x1c\xd5()@\x85\x9f?\x1a\xc5u(@\x7fU\xb6?\x8b\x05)@\r\xda\xa1\xa29u(@Blq\xa6Ya(@ru\xf6\x98>\xd6%@o\xbcp\xc5\xf2\xa5)@V\x8bN\xa6=\xc3(@\x06T\x00Rk\x07&@:C\x95~m\xa7&@\xe1?\xe71lT\'@T!,\x07\xa9J&@2\x0e\x01\xe2\x19\x1f(@\xbc\x87\xfa\xe7\x14\x9b\'@z\x02\x7fpr\x97\'@hj\x0f\xe9\x07\xb4,@\xb6;0\xb6+b\'@$\x90\xfb\xb1k\xbe(@\x9b\xc8I\x1c\x07\xcc(@\x91\x8dh\xa3\xe67)@\x18\xbb-\xf4\x0e\x0e(@p~\xb9?\x15U)@\xa7}m\xa5\xd2t*@0Z\xaf/\xf65)@5,\xb4\xb9\xdf\x05)@<\x9b\xef\xdd\xf9\xbc)@4\xa6\xe5\xc4\x95H)@8\xb5Y\xcf\x8ac-@lj\xe5u\xd5\xb9\'@\xce\xfe\x0c\xd4\xedQ-@0~x\xbd\xe6\xa7%@\xcb\x9e\x83\xd6;\xd1*@$a\xbfQ\xa3\xa2&@\xfe\xd5x@\xafE-@rj\x86b\xc0\xa8)@\xc0\x1ed\x85\xaeA*@\xca\xf0\xfdL\x93\x8f(@\x04\xf0e\xe2\xfb\x8a(@\x14UF\xb4\xf0\x1f+@9\xae)\xc2\x0c\x84(@\x91;\xaa?\xeb\x1c+@\x11:\xd2\xa8q-(@\xc5\x96d\x89\x01z\'@ty\xef\x01\x85\xf3\'@\xaf\x90.l\x183(@p\xd1|*r\xc6(@Z\x9f\r\x1d\xab=)@\xed\xd0\x9c\xe6\xb8T)@d\xefw\xf8@))@\xf0\x11\xa7\xe8<5)@\x9cj\xef\xf6-\x9f&@\xba\xff\xf7\x8f\x02:)@\xe4\xea\x10\x06\x9bG)@\xce\xe5=\r\x11O)@\xb5\xc41\xddc$)@\x05Us\xc0\xcf,)@\xdf\x94\xb9\xdf\xc6-)@\xb7oC}K\x0f)@\x92\xd7\xafF\x9cJ%@{D\xd3\x06:$(@X\xf9\x8bH\xc8.(@\xdb\xee\xf8\xffLR\'@\x06\xd0\xc1\xc8Y\xb1)@\xe7\xb2\x1d\x9bb@\'@\xcc\x05_\xae\xdag)@\xd3\xaa\xe4\x17\xed:)@W\x96t\x99=V(@\x113\xbd\x10\xb6R-@f\xf1*\xae9g)@~\xcb\xe3\xeb\xa2\x06)@3\x9d\xfd\xfc4X)@\x9e\xa8%\x89\x94\x07(@K\xea\xd3B\x97\xb1(@Y@\x9c\xf4\xe8\x7f(@it\x9a\xc4\xebO+@;\x17\rR\xf3\x1a+@i\xe64\x06\x02A&@\xcb\xe4\xab\xa6\x8c\x1b)@i\xa0\xa5\x81\xe7P-@\xd5\xa0A\xd7\xa4\xf9(@ \xde\x8b\x0e^\xb2\'@O#"q\xac6)@\x19\xae\x0flK\xe7\'@p<\x8c\xef<\xe5(@\xc4\x86\xf4\xe0\xb4\xd7(@\x0bHCif\xcc(@\x99,\x04C\x18z(@sJ8\x82\xa24)@\x16L\x19\xf6\xef\xa8%@\xea\xe5\x02\xd6Mt(@\xe2\xce`\x10\xc7\x82-@@\n\xae\x9cC]+@\x06\x1a!\x82\xefE)@9\xd1$\x80\xc1H%@\x14\xb6wa\x98*+@7B\xf0ku\xd8\'@\xd0\x9b\xc7\x0f$7)@\xbe\x0c\x88\xc0C;)@\x9c\xb3\xc0\xf3\x03\xe9*@#\xd1uu\x1d9)@\xf2\xdd\x8cJ\x9eS-@\xee\x87\xde\xfbv\x0e(@\x1d\xd5\xa2\xaa\xc0O)@c}\x7fr\xaf\xc0(@\x8a\x83\x01\xab=\xff\'@Q\xc4\xfd\xf3b\x06(@\xa0\xf3\xbe_\xe6\xa3&@\x1a\xb4\x0b\xa9\x0ev\'@\x8c`N\x9a\t3)@\xa6\xe4\xe4\x8c\x8f,)@y\xa6\xdfB1E-@GW&,\x0e\xf9(@}]?qFH(@\xf8h%\xe1\x92r)@\x84\xdf\xd8\x97O\xb3(@\xf3\xc6\xdd\xaa}T(@\xe2\x82\x1e\x94[j)@;[\xacm``+@P\x87\x94\xb37\x00)@\x9c\xd2\xda\xdb)\xe9(@\xcdm\x9a\xbc\x91\x17)@\x84\xfdz\x93:8)@K\x98\xb4Sk`)@\x9d\xbf8\xc29%)@\xb0\x93\xd6d#P(@\x9b\xb0\x912l3)@\xfbz<\xf8Mc+@\x89[\xd2&\x1e5+@\xd4Jap\xcd6)@q\x8fE7\x14\xe7\'@.I\xbb7~\xb1%@\xc7M\x8e\x80\xe8>)@\xbd\x92\x8e\x9b\n\x12(@\x97R \x81\xbb\xaa(@\xae;>\xf6\xeb\x01(@\x0f\tO\xd0\xfc-(@T\xc0\xe5Um;(@t/\x065\xf2\xc6(@@w\xcb\xddW\xa5\'@B\x8ev\x8cI\xc6)@\xc1\xfc\xc6\xe6#\xa9(@s@~3\xe4\xb7)@\xa3cZ\xf1"r(@\xa7\xe2\x83=\x85\x00+@\xf6\x80\xcf\x86Cs(@\xdb\xcco\x90{++@\xd5\x07\xc8\xfc A-@d/\\)\xd5\xce*@,\xc2\t\xe65\xa3)@'
p16
tp17
bg3
(g4
(I0
tp18
g6
tp19
Rp20
(I1
(I460
tp21
g13
I00
S'\xf6\xc7\x91~b\xa7S@G\xaapVB\xa3S@-\x8c{M\xe6\xcaS@\xa4pJ:\x97\xaaS@\xfd\xc2s\\\x82\xb7S@\xc3\x95\xe3\xbb\xf3\xc4S@\xe5/\xc3\x911\xb5S@\x02\xb3o\xf8\xd0\xb6S@\x96Q.\'p\xceS@\xf5k\xbb$(\xceS@/\xaa\xb9\x7ft\xb9S@\x85Y\xc1\x8e\xf0\xceS@\xc8M8\x0bF\xb3S@\xde*\xef\x11(\xb3S@\x8f\xf5O\x93\x06\xb3S@\xbe\x87\x95\xf9C\xcaS@\x01;\xbd\xc0<\xcfS@*\xb2\xc1G[\xbbS@j\x11mf\n\xb2S@P3\xf5\xcf\xc3\xb9S@\xecu\x07\x0fs\xa3S@~\x91\xd8\\\xdb\x9aS@\x0e\xe9g=f\xbaS@D~\xac\x8c\xa2\xceS@\xbc\x10\'\x05\x11\xd5S@\'@\x9d\x92\xbd\xc5S@\xa1I\x1a\xb8\xb1\xcaS@?\xd7\xdd(\xa2\xa8S@\'\x9c\xa90\xac\xd4S@n\xa2\x15n:\xb0S@s9p;y\xcbS@\x9c\xc2*\xf0\xe0\xc3S@>\x1b\x85c\xf4\xb0S@o\xfb\x80&\x81\xb0S@%I\x8d\xaf\xf2\xcaS@>\xe1\xd6\t\xa9\xa8S@\xf2_\xdbeZ\xa7S@A#+j\r\xd4S@\xb4\xf6\xc5\x98k\xa8S@\x18 \xba\xf5\x9f\xc3S@00]\xbc\xb4\xa1S@\x06HG\xaa\xf3\xc2S@N2\x80\xef\xc8\xa1S@\'\x85\x07S%\xa8S@\xd0Vf\xca\xfc\xa1S@.\xd9\xf1q\x86\xa8S@X\xc2\x89o\xb9\xa3S@\xc7}6Ko\xafS@O\xf7\x93IZ\xa3S@P-\xf7b\x84\xa3S@\x19iw2\xeb\xacS@\xdb\xe7\x01\x8aH\xabS@\xa3\xb98X\xfc\xa3S@~\x8d\xa7H\xf6\xc1S@\x93\xd8\xe4lw\xb0S@K\xd7H\\\x97\xc1S@$ewdq\xa3S@\x97\x1f\xb9\xa3h\xc4S@\xbc\x13\xf3\xac4\xc4S@\xb6\x02\xe9|\xc8\xb4S@}\xb8f\x8b\xa6\xc2S@\xa3\xad\xeb,u\xb5S@\x03\xf3q.\xe9\xcdS@\x14%\x17\xf7\xe6\xa5S@\xff\x98f\x0b\xd9\xceS@\\ 8z\xcb\xacS@\xea\xf6yE\x99\xb8S@\xb5i[\xce\x80\xcbS@\x996\xdf\x1a\r\xb3S@\xa3\x9fB-\xcd\xb1S@m\xef8;\xe3\xafS@\xde\x16\x7f?\xa5\xc1S@\x1dS{\xed\x95\xb1S@c\xa7c\xa0\xed\xafS@I\x93\xc6\x07\x15\xb3S@U\x1fB$\xbb\xa3S@\x8a\xad\xa9\x90=\xa8S@\xa9\xf6\xff^K\xb3S@\xb6+z\xc4\xe5\xc6S@=\xfe\'\x08\x18\xb5S@\x0f\x1d\x98\x01\xe2\xc5S@5\x08b/\xa1\xa7S@r\\@v\xbf\xc2S@c\r\xb3\xa2\x84\xb0S@0\xc2\xa3%\x84\xb1S@\xde\xc5\xe9(\x7f\xb8S@?\xd8\xff)\x1e\xc5S@}\xbb\' \x92\xa6S@+f?\xa5\xd7\xa8S@\x9b#\xc1D\xb7\xa1S@(\x1a\x08-\xc9\xc8S@\x10e\x1cUy\x9bS@w\xbb\xe6\x11\xe6\xa5S@\x0b\xd9\xad.b\xc1S@\xfe\x89\xa0\xf5\xe8\xa5S@q\x14lL`\xadS@8\xab\xe8W\xed\x99S@\xbd\xbc\x10\xbfc\xb2S@\x1e\x8a\x86,)\xbaS@\xe4\xc5\xe3\xfa#\xb7S@\r\xf2\x9bq\xf3\xa1S@\xb6\x04[\x11\x7f\xa1S@~Z\x07\xacL\xd0S@\xc2\xd9\xdd\xaf\x0b\xa2S@\x13\x97i\x8c[\xcbS@^W\xb73g\xc1S@ZA\x00i0\xccS@\xaa\xc7\xcdp\xb1\xd4S@.Y%\x85\xf3\xabS@\xba\xc9_\xab\x1a\xd4S@JM1\xa5)\xd4S@\xc5\xf3\x95\x97\x93\xb0S@PvAb\x81\xa2S@kj\x90\xce\xd1\xafS@fF\xdeg>\xa8S@I\x08^\xe7K\xc3S@\xc5)\xdf<\xa3\xa1S@03DV\r\xc2S@6\x13\x9a\x96\x9b\xb9S@\xb7\x07\x97\xa8w\xafS@\\\xb8\xefr\xff\xaeS@\x00\x90\xc8I\xb6\xcdS@\x02\x96\x1f\x11\xc6\xceS@\xa1\xc7r\x97\xee\xadS@\xe9M\xfef\xe8\xb9S@UpQN5\xb9S@\xfa/\x9d\xcb\x8e\xc1S@zs\x9e\xcf\x92\xaaS@\x92\x00j\xfc\xe4\xa2S@\x9b\x00\xc1\x1c\xeb\xadS@\xc9\x12\xed\x10j\xb4S@S\x02\xec\xd0\xf2\xc1S@b\xb7\xde\xa8=\xccS@\x93=l\xfbV\xaeS@\xf1\xf4F\x00\xb0\xb4S@\xcf\xcd\x0b\x1c\x94\xc2S@\xed\xdc\xd4\xc4\x8f\xaeS@\xb0#9\x7fz\xa3S@\x02\xb0J&\xa2\xc3S@\x08\xd0\xbb\x14\xaa\xa9S@N\xe1\x1a\xeb]\xcbS@\x17HP?\x15\xadS@\xd1\x9f.\xba\x99\xb4S@\x85\x13\x8b\x9b\xa7\xcaS@\x85\xc8}^\xeb\xcfS@\xec\xd3!\x9a\x13\xb5S@\xed-$\xe8\xd8\xc3S@OE\x01\xa6\xbc\xcfS@pc=\\\xc9\xa3S@\xe3\xdak\xc2\xcd\xcfS@\xb1Kz\x84\xe0\xc3S@\x8a\xc8\x8e\xf1_\xb3S@\x88\xec\x87\x8b\x17\xa8S@qF \x0eM\xb4S@M\x03\xa8\xbc\xf2\xc3S@M7\x08\xf1\x13\xcaS@\xedL`\xf3+\xcaS@\xb3\xf9\xc5"\xd7\xbcS@1b\x10\xe4\xd1\xbcS@SE\x9e\xbb;\xb0S@d9t\xd8\xdd\xafS@G\xf3\x904>\xcbS@\x00\x12Y\xab\xa5\xc3S@\xa5P\x91\x90\xbf\xaaS@H=\xd8x\xef\xc4S@=\xd7c\xa1f\xc9S@\xa8\xa0\x94\xb3\x8b\xc9S@3\x1e[\x08\xdf\xcaS@Z\x12\x91y\xd0\xa2S@\xd4;C\x8f\xdd\xc8S@z-\x9c\x1b\x9a\xcaS@\xefQ\xfe\x11\xaa\xceS@6]\x88B\xee\xabS@%\xd8c<\xe2\xcdS@\xf7\xae\xbb/3\xb3S@\xc0hD\xf2\x06\xb5S@\x11\x03VG#\xafS@\xa6\xba\xa2e\xc5\xccS@\xdb\xfc\xd1\x95\x04\xb4S@\xfc\to(\xe0\xa6S@\x00\xd6\x0b\xba\xc8\xb4S@?\xa0:\xed\x16\xadS@w&\x1b\xc7%\xaaS@83X9\xe1\xaaS@\xf37\xcd\x0f\x96\xa3S@ \xbb\xad_\xa3\xc3S@4\xefj\x19\xde\xacS@\xbb\xa1\x06\x85\xaa\xa4S@\x05\xcc\x80\xae\xb3\xaaS@\xb0\x8a\xdd\x0bk\xb6S@|\xef\xa4}\x06\xa4S@\x99\xb8\x03\xa0\x06\xabS@3(\xee\xd6\xa6\xd4S@4XS@h\xc2S@c3\x10L\x1c\xc4S@\xa9\x13\xb7u+\xcfS@\x14\xed\xa2\\\xca\xa3S@Gi\xa4\xa6u\xa3S@y\xd6\x87\xafa\xa3S@G\xe5\xa1\xe2Y\xd5S@\xb4I9_\x90\xc1S@\xe8\x9e\xba\xee\xf5\xaeS@\xb5\x1b\x8b\x0b`\xc1S@6\xe8E\x81\xc9\xaeS@+\x8d\'"\xe2\xc0S@\x9e\x86*\x81\x9a\xd3S@DD\x83\xf6j\xc2S@\x98p\xa1\xab]\xabS@\xf7\x1d\xb9\xe3\xc9\xa9S@\x1b\xb0\xdb8h\xb3S@\x885\x18O\x9b\xb9S@\xbd\xa0\x8d\xe2\xf9\xc2S@\xb8j\xf2\x06E\xabS@?\xa6\xf2|\xdd\xc2S@\x8aWk\x84\x02\xb1S@\xbc#vOz\xafS@UE\\\x12[\xcbS@\x12Yg\x9ba\xcbS@\xdf\xd9\x8f*Y\xb4S@\xc6\xfb\x8f\xaf\x80\xa2S@\xf7z\xe7\xb0\x17\xb6S@c\xeb#\x0fy\xbcS@Y7\x10\xc5-\xd0S@\xbdp,\xac\xe4\xb9S@Y\xfe\xbf\x99\x19\xaaS@\x05\x16;\x0c=\xcaS@\xbd<(\x0e\xc6\xcfS@.\xb3\xc9;U\xcbS@=\xc46n\xf4\xaeS@\xfc\x89\x9f\xd5\xaf\xa8S@\x07x]\xf4\x05\xa8S@\x02\x11\xfc\x00\x15\xcaS@-\xe5V\xd5\xdc\x9eS@Q\x84\x16\xae`\xadS@/SR\x8d\x9a\xc3S@W\xf9\x08\x87N\xcbS@{\x88I?\x9b\xadS@.\xdb\xee\x12\x06\xcbS@+8u\xe5\xe8\xceS@\xd8/\xd5S\x87\xceS@\x0c:\xf3\x83\xce\xceS@\xden\xaa\xc5\xc6\xabS@dV\xd5\x0c\xd5\xbcS@\x9eNgQ\xd9\xc8S@\xe3 lqg\xc7S@\xe7\x11o+\xd8\xabS@\r\xf2\x9bq\xf3\xa1S@}<\x04!\r\xa8S@\xde\x9aS\'~\xbbS@\x18\xa4\xc5C\xf4\xb9S@V\xa0\xa3\x06\xb4\xb9S@cX\x8a\x7f\xa2\x9eS@e\xe9\n@`\xbdS@b\x01_\xcc\xd9\xa1S@\xd1/\xb4b}\xc7S@\xd3\x8f.NM\xbdS@h\ri\x14Y\xbfS@\xe8]}\xde[\xa3S@\xf7Y\xd2\x01\xbb\xa1S@\x17?\xb0S7\xb5S@\x9d\xa8;\xb6\x0b\xc7S@\x14I\x89\x9a\xf4\xa5S@\xc4S\xc5X\\\xb7S@\xbf\xba\x05f0\xb4S@\x89\xee\xba\xac\x89\xb0S@Z\x1c6\xe9\xce\xa5S@\xb8r\xc0\xe0\xf2\xcaS@\x8e\xa9>B+\xcfS@\xd9\x8f]\x9b\xf7\xb5S@\x0c\x1a\x84\xa9\xd8\xa2S@\xa1\xe25N\xf3\xb0S@\xa0\x94\x89\xcd!\xbaS@\xa7s\xc7\xa5\xb2\xb0S@*\xaa\xa5B\x8f\xa7S@X\xad\xfa\xac\xb9\xa1S@\xec\x8f\xa1a\r\xa2S@ta\xfd\x84\xff\xa5S@0\x8e\x80\x1et\xa3S@WR\x1e\x94\xaf\xa4S@C\xcfX\x8ar\xb6S@v-\x9dT\xc6\xaeS@\x98P\xb5\xe9_\xa8S@\xf2\x94\x10\x9b%\xafS@\x0e\x7f\x0f\x95\x8c\xaeS@g\x16c[\xe0\xaeS@\xd0\xc4\xe7lG\xafS@\xbbF_\x8c\xab\xaaS@8a\t\xde\x91\x9eS@BlJ\x93\xb2\xc0S@\xc7\x19\xb8\x97\xb2\xb4S@W%ctg\xadS@n&xhk\xb6S@\x1a\xbb\x0e\xf8\xd9\xb9S@n/U\x8f\xcd\xb9S@\x00l=\xc5\xfd\xb1S@\xde\x96w@!\xb3S@\\\t\x18\x8e\x11\xc1S@\x01\x04\xa5]I\xcaS@P\xc0\xbb\xddH\xccS@{\xc0\xd3\xf9\x9d\xb9S@\x0cp\x83\xd2s\xc1S@\x18\x0c\xe2\xd5\xed\xc1S@DwS\x99\xc5\xc3S@\xc9d\t\xd5\t\xb9S@zb\xefpR\xcbS@\xe1\xef>d\xb6\xc3S@bg[\xfe&\x9cS@\xe1\xad\x87)\x82\xccS@\x1cA\xa0\xa5\xe9\xc7S@s`md\xb1\xcbS@6\x1e0JR\xc5S@\x87\x99\x8fS\xdc\xc8S@\xc0b\xa0\xc3\xe7\xcaS@!\nQQ\x8b\xc9S@\x98\x16\xfdC\x15\xcbS@d\xfe\xa8\xa5\xd0\xa8S@\x06\xc8<|\xe0\xafS@H 6o\xe9\xb6S@\x01\x1fr\xa8\x06\xcdS@\xd24\xbeQ\r\xb1S@\x0fB\x0e\xe8\x1b\xceS@\xe5\x072\xe6\xd5\xbaS@\\P\x90\xdf\xfe\xa3S@rz\xfa\xc7\xe9\xa7S@6\xf6:\x95\xbd\xb9S@:Se>\x84\xb9S@G\x0c7[\xd6\xb4S@\x1b\x83)p\x8a\x9bS@\xbb\xa3`\x14\xaa\xc1S@c\xf9\xd3\xc2\x9e\xc1S@#g\xf1\xd3\x93\xc0S@\xa2\xa0\x0c\xad\x80\xafS@\xd2\xc2\xe6$\xd0\xc0S@\x13cX\x8d#\x9fS@\xda\xcf\xc9\xd5\xb8\xc1S@O\xdf\x9b"F\xc2S@\xd7\xb1\xa6\xe9C\xc3S@\x98\x89\xdd\x83\r\xc4S@`0\xe4\x99N\xb8S@o\x03\x11\xa5\xba\xb2S@\x08b\xbfQJ\xb9S@\xe6\x14\xbbm\x1a\xafS@\xf7&\t\xd4{\xb2S@\x19\xa9\x91n5\x9fS@4\r\xbf\x9b\x84\xb6S@\xc4P3\xc1(\xafS@\x02\x11\xe5\xd2L\xb0S@\xe8\xbd\x10\xf1\xeb\xcaS@i\x8d\xe8\xf2\xba\xcfS@\xcb\x11W\xf8\r\xa2S@M7\xa5}\x96\xcfS@\x8f\xc1\xe0\x8a\xe0\xa1S@\x83&-_\xe3\xafS@\xc2PK\\\xe1\xb9S@\x12\xad\xe5-j\xafS@\xd1/\x81,\x11\xabS@\x19D>[\x96\xc1S@\x9c\xd2r\x1c\xbf\xc0S@\xbe\xe4\xc4z\xd5\xc0S@\x07\xaa\xf8u\x91\xc1S@Zo\xea\x7f\xc3\xc1S@.}\x83\x18<\xa1S@+8]\xa9\xcb\xc3S@/\x1d\xa6`\x14\xc4S@c\xeb\xbd\'A\xc5S@;,\x16-\x89\xc7S@\xa0\x101=\xc4\xc7S@\xd7R\x95\xa2\x11\xc8S@g<T\x95\x91\xc8S@\xb7\xb1\xceXL\xb7S@\xb7\x90\x15\xe9\xbd\xb4S@\xa5\xa7\xe0\xab\xd5\xabS@\xca5\xb8\xfe\x0b\xbaS@\x93\xfd{\x92\xac\xc3S@\xb0\xf4PK\n\xbbS@\x10\x84\x86\xb8\xc2\xa4S@\xec\x8a$1\x19\xc4S@.V,\t\xdb\xa8S@\xfc\xe8\xe4&\x1a\xb8S@?\xd0M\xab\xf9\xa4S@W\x0e\x9f\x8aQ\xc2S@_\xaa\xc5\xaa1\xcbS@j\x98 AL\xc3S@OJ\x7f`_\xc1S@\xa1\xeb\xccv\xbe\xc1S@\xb6\xe5\xbe&\xa8\xb9S@\xb1\xd7\xf7f\x8c\xa9S@\x92\xbd\xe54\x07\xa2S@\x18Y\xa2\tO\xafS@C\xa9w\xb1c\xb9S@n\x8b\xa7\x04\x0f\xcbS@\x085\xa6\xb0\x86\xafS@\x0ea\xc2\tR\xbeS@f*\x07\xc8\x86\xb0S@\xe8W\xa2\xe9\xef\xcbS@\x86\x85\x9a\xb7\x10\xccS@-\xa3\xcd\xf2l\xcbS@\x80\x8b\xea\xd2\x01\xa7S@\x9d5\x070/\xcaS@\x993\xfdx\xff\xaeS@\xff\x88\x1dT\r\xaaS@\x14\x1a\x15\xb2\xeb\xbaS@\xf3L\x86b\x88\xa5S@\xf7\xbd\x0e\x8e\x08\xc4S@j\n4\xee\x83\xb6S@^\xa5"\x14\xd5\xa7S@\xf2\x87\x14\x8b*\xb1S@?[\xa6\xda-\xc3S@B\x85y\x05\x84\xc2S@\xb0]#A\t\xabS@\x042\xd4\xd3\xc9\xc1S@\x90[\\\x85|\xb6S@\x91\xb9$\xf4\x04\xc4S@m\xb15\xf9\xb1\xc0S@\x16K\xb5r\xb4\xc1S@\\\xa7u\xeaj\xc3S@1+I\xf19\xc3S@\xfedD@+\xa1S@|\x00\xf9%\xcb\xb9S@\x9ay\xe2D\x1b\xbeS@\xee\x00\x81\xe8k\xbdS@\x96\xb2\xca6\xa8\xb7S@\x1a\xba*\x88\xf8\xacS@\xff{a\xa2\xee\xb4S@N\xdc1\xf8\x18\xc5S@\xa2\xf7\xd2r\x8c\xaaS@#\xe4\xc3I|\xabS@\x83\x01[\xd4\xf6\xa4S@,\x05*\xce\x00\xa6S@\xd8\xca\xc9#T\xccS@\xfa\x1c\xff`\x19\xccS@\xbdY\xc98\x82\xcbS@vzP`&\xcaS@\xd1\x8bF\xa0\xd0\xa5S@]\xe4;=o\xc9S@s`\xae)\xc8\xaaS@d\xc8r\x17\x1a\xc8S@R\x87K\x01k\xa5S@V\x91p(S\xa8S@\xb7\xe1\x14\x00\xb7\xc9S@I\xec\x98\xc4R\xb1S@\xbe\xd4\xb3-.\xaeS@\x0c\xc7\xfeGN\xc2S@\x0e\xf9\x15X\xfc\xc3S@\xfc\xc0\xfe\x18\xe5\xc0S@\xce\xd3awd\xc3S@8kz6\xc6\xa9S@\xc1\xfa\xab:=\xaaS@.\xf4\x08\x0e\x9b\xa9S@\x8ci9i\x9d\xb0S@}\x0eq\x9e\x07\xadS@]#\xb8*\x00\xc3S@\x9b\x0b\xe2\xca\x85\xc3S@n\xda|\xcc\xcd\xa8S@Re\x9d\xc5H\xb3S@L&u\xd7\xfc\xa9S@o.\xa1y\x11\xa7S@i|\t\xe15\xbaS@\xa6Rf\x9d\x00\xb5S@\x0b\x15$|\xa0\xc1S@'
p22
tp23
btp24
a(g3
(g4
(I0
tp25
g6
tp26
Rp27
(I1
(I460
tp28
g13
I00
S'\x086\xa3\x89h=+@A\xf8\x03P\xe9>&@?_j\xfb\xbbh(@v\x1c\t\x13\xa9\xf4*@7\xea\xd3_[\xdd)@\xcd\xcfZ)\x08\xc1*@7\x91#\xfda\x9e*@\xba\x85;\xf7\xcb\xf4)@\x1b\x90b\xf5\xcb_(@\x9cE\xb3k\xa2\xa3&@\xad;\x19\x8e\xda\xe9*@3!k\xacZ\xab&@\x04*\x9e\x99\x04\x0e+@\xdag{\xf60\x06+@M0U\x1b^\xf3*@\x9e\x15\x9b\xe8\xbb\x1e(@\xfa\x81\x8d\x0fF\xa5&@\xfc\xb2-\x90\xab{\'@@\x91\xa3\xc7z#+@\xc8\xba\xfcK\xe6\xbf\'@\xc9\xc4s\xe7#@&@ad\xda.\xbd\xaa)@\xe5\xfe\x86.\xd6:\'@\xc1\x17\x8e]\xa71)@\xba6\xc62\x9fl&@r@,$\xb0b)@\\\xc1\x1cE\xe1-)@\xb4\xe5\x1e\xdf\xd0\xf6%@M\xb2\xe3P&i&@\x84Z\xc5C/\x9f)@/sqf\x903)@\xddu&[7P)@"\xef\x9d3\x99\x1e&@9Y[\xbc\xdb\r\'@b\xdd\x9e0\x98\x99)@W\xa3\xd0\xa3\xf1-(@\xd5\xb8w\xc2\x9e\xdf(@_\xff\xc1A\xcdb&@J8W\x97\x14;+@N\x9c\x9bi6\xff(@\xe1\xba+\xc9\x01!+@\x18"\x84L\xcf=)@\xe1\xba+\xc9\x01!+@\xef\xa8\x99\xc3\x1e;+@1\xe5\x05\x8a\x92)+@a\xddPj\xb2\xcd(@\xf7\x89\x98\x12\xd7%+@9\x07\xd9\xce<\x10(@\x90v/vk$+@\xe2E,\xd9\xe6%+@.j\xf4\xf7[\x00)@f\t\xb1i\xb9N(@\x9fy\xbd\x1e\xb0"+@\x85\xb3^\x82]M)@K\xf2\x19\xb9\t4&@\x8em\x1c4TX)@\x1c\xf0\x94$\t\x1a+@!S\x1e\xda\xa6\x1d(@\x8f\x96\xa3W\xb1\xa8)@\xcf\xa8\x1d\rp++@k\x0f\xf0\xc3tB)@\xb5Z\x99\xa4\xf1\xc9%@\x90B%\xc9]\xee&@\x9fz\x85\xd3J\x87)@\xd3\x92!WVB)@\xaf\x01\x02%\xa1\xb5%@1\x84\xa5=\xd8\xa9\'@\xdc\x8cdy\x82\xb4(@R\x02:\xf3\xe6h)@\x0c\x0e\xa3\x11\xf3\xd9(@\x19\xb0\x9d\x08\xc6\xbd)@\xbd\x98\x85\x05\x1f1)@65\xe1d\x1at)@\xca\x16O\n\x15z+@W?\xe6\xa2\xb3\xfb*@\xf7\x89\x98\x12\xd7%+@hgC\r\xc0\xcb*@2z\xa3\x16\xc7\x1c,@\xab\x02Xe2\xe8(@\r\x06N$sa+@\x90\xeeQ\x041\x9e(@\xf9>@^\xb8\xbc*@\xf4\xc8\xea*\xb6\xab)@i\xa7\x04\x9eO\x07(@%:\xb0w\xfe\xf5*@\x9a\xa6=\xed\xf6\x14%@\xcd\x00;\x1f\xfe\x97(@\xfe>\xa4\x04\x02X(@\xa5\xde5\xf4Zc(@@\x8e\x0f>\xe6 +@k\xd0\x1d\xc6\x1f\xcf&@\xa6\x9a\xc4\xa2,\xa8)@\xb3\x86\xbf0\x1d\x88)@D\xd9\xa2N^\x14)@\xafK\xdbWN\x81)@\xfb7b\xdf\xac\xa9+@\xabUk\x86\xd5\x8a\'@4C\x91\xe7\xb1\x12,@t\x88]l\x8e\xb5\'@)_\xf9N#\x07(@\x8f\xe1\xb5\xd8\xc4(+@6[\x84/\x16K&@^\xabK%\xaej(@\x8f\xe1\xb5\xd8\xc4(+@\xc94f>\x00\xd7(@KTD{\xdb/)@#/0\x90\xd5\x1b*@C\x7f\x05\xa03h&@\x99\xe7\xff\x0c\x9d\xa0*@\x912\xd5\xd8\xf8`&@\x18\x86cr\xceX&@r\xa42\xd2\x91\x86%@\xb41\x87\xfa%\x1e+@":\xdd\x8bzX*@\xef\xa8\x99\xc3\x1e;+@\xdep\x96\x18\xdd\x13(@\xd2\x06\x17\n\x04\xb4*@7\x9f\xeb\x11\xbd\xee\'@J\xd7ZN\xbe\x9b\'@q\x9e*(G\x0f(@+\xec\xbdT)\xc2(@r`\x8ffL\xa9(@\x84\xb4\xc2C\xbd4(@<\xb9\x03]\x9b\xb3%@|b\xe4\x10\t\x01+@:\x1e\x8e\x88;@+@KTD{\xdb/)@\xa9J\xa1s\x031(@\xe4\xeb\xd6\x9eO%+@<\xb9\x03]\x9b\xb3%@\x1d\xc5w\xe5\xfb\xd6%@\x95\x91\xb7qSJ)@({\xb3\xefy\x01)@\x88r\x12\x0c\xb8P(@\xb4\x06\xc7V\x91\x1e(@\x92\xc9\x95\x91\x94;)@E@`\xced,)@\x1c\xf0\x94$\t\x1a+@\x8c\xce\x15\xf0\xbe\xff(@\xear\xc2\x01y\xc8(@X@\x0e"\x83\x04)@\xd4{\xc0\xd56\xd0)@\xc2b\x92\x7f\xac\x01(@\xed\xbc\xe4\x93\xb5-)@\xaf\xa0\xbfO\xa9\xe7&@k\xc0#\xdd\x8dA%@\xb8e\xdf\x81\x84=)@\x0e\xb1dT\xc7\xf1&@\xa1m\x03\xc7\xa3:&@\xc0\xe9\x0874\xe3&@\xddu&[7P)@i\xd9\x1a\xd1\\\x07+@b\xaf\xd8\x8e\xd4\xff*@\x85\xcf\x13!t\x03(@s\'C\x15\xd3Y)@|3$#\r:)@\x8d\x9d\xa9 \xae))@\x05\x84\x02\xc1\x17\xfe(@ P\xc8\xe4\xa0\xf2(@\xc6\xda\xe8\xbc\x8a\xa0)@\x19\xb0\x9d\x08\xc6\xbd)@W\xb0i\xe9\xa2\x8c(@x\x00o\xe4_\xb9)@\xbf\x94\xf7\xb7\xd0\xf6*@\x1c\x02T\xfc\xbcn)@\xcb\xd4\xdb#\xf0\x1c)@\xce\x9a\xe84\xd7\x0b)@{?\x9c\x82\x93v(@f\x98\x08\xd4E@&@cw\x8a\xda\x10$)@\xe9\xdd|\xc2\x83](@S\xbdi\xf8\x86\x9b&@\xb7\x08\x89\x9e\x10\xae%@3r\x12\x8c\xa4\xef&@\x87\x8c\xfb\x12\xe2\xe1\'@O\xd5\x19\xa1\x92\x03+@\x83\xfa\xb8\xd6,\xa0)@/\x14\xe7a+\n\'@\xb47\xe7+\xb2,%@\x9196\x02\x04_)@\x1a\x1f8\xbe#*+@3\xe0a.T**@\xbd\xdf`\xe0\xc8\xed*@w\xc1\x0e^\xa4$(@\xfa\xaaA\x8c\xb8\xf7*@\xfev\x90\xc4\xea\x02(@<$\x7f(\xaf\xc6)@>_\x19\xf3\xffn)@\x8a+\xa9\xdb\x11\xf5*@\xca\xd8@\xe7I\'-@.Y\x91\xf7>P&@\x9b&M\x90w\xf6*@+\xb0\x03C$g&@\xee\xa7\x1e\x13\xc8\xbb(@\xde\xf5@=?\x0c(@\x93a\xed{I\xb3(@\xe5q+#j:&@\xcf&\xda\xd0\xe7\x1b+@\x8e\xfc$\xba\x07$+@\x8eL\x8f\xe6\xc8\xfc%@)\xce\xd1 \xe3.)@n\x0fY\xaas\xc3(@\xaa+\xb7)\x0br(@3\xd9\xb4\xfbw\xc7(@\xa9b\xe2v.\xa6)@aJI/|K&@\x92\xc9\x95\x91\x94;)@\x1b\xe6\xbc\x7fz3(@\xda_\x1e\x1bw\xda(@\x98\xba\xd8wIn(@\xfd\xd38\xd6qV+@V\xef\x8cv\x83))@\x06\xc7@\xebUQ(@\x05\xa8\xf0\xc7\x84\x1c)@v\xcal\xd0\x00\x05&@c_\xafa\xe6\x10(@%Y\xab\x94\x06\x16)@\x19\xe2:[\x1d\x04)@gZ\x05\x1d+\x04(@\xea\xafV\xbc\x84\x1e+@\xa1\xa8\n\xff\xcf7%@xv\'Y\'\xe8(@\xb4\xa0SKa\xe0&@\xe9s\x04\rK\x00+@\xbc\xb6\x8b`\x15.(@@q=r\xde\xa1&@r>\x82\xc8A\xe4&@Rf\xab\x14<\xc7(@$\xd3\xf5\x9f\x08\xa9%@e\xa4\x1f\x02\xd87(@\xfb\xfe#Ct\x7f(@N\xde\xfe\xd1\xf29)@l\xd0\x978\xd8\xe1&@`\x97h-m\xa9+@x\x00o\xe4_\xb9)@\r\xcc7\x06\xf2\x8a(@\xdd\x93+u5\x89(@ $\xdd?\xd9\xa2(@Y\x80e}\x18\xa6&@\x08\x82\xbd\x07\x91\xe8&@\xcb>\':\x83\xb9&@M\xfa\xff\xc6u\xd2%@1oU\xb3\xe5\xf3(@Y\xdd\xb7\t\x8c%)@C\xec[\x08o\x1f)@5\xef\xbb\xfbJw(@^\\\xce8E(+@p\xd6d5\xfb\xd9(@\xab\xe4><\x17W\'@\xf0\x0e\xa6\xdc\xe4t\'@\xd3\xb4\xc5,@\x96\'@\xf4\n\x8e\x05\xd0\x90*@\xab\xfc\x04\x1b\xcf")@GB\x8c\xee\xd9\r+@\x16\xf1\xa6e\x81,)@\x82\xe8d20\x1b)@\x1e\xdc\xc4~\x0b-(@\x04\x17f\xd5<{(@\x8b\x8b\xb5h}"+@\xd3:\x84+\x95\xb1)@\x0c\xa4\xdep\x13\x1e)@M\xc9f1\xe6\x7f)@\xfb\x7f~\xd22q(@=\xbe\xce\x185i+@^6zC\xf2\xe8\'@\xab\xf4\xb0"\x16r)@\x17\xa6\x7f\xb7\x14\x8d(@\x93\x9b\xce3\x0f\x96(@\xa1\xa8\n\xff\xcf7%@\xf4Y\x04\x08p&+@ \xf4\x83\xd5\xbe\xbf\'@t\x88]l\x8e\xb5\'@J\xc7\xe5\x8a\xb6\xb2)@\xf1A1\xbf-L(@=J\xc1\xc5U"+@`6\x04\xf6\xdf$+@a\xedS\xea\xb7g)@\xb7\x90\xcbnM$+@\xb1Y}\xa6\xd1m)@@\xab\xcb\xb5\x98J%@\xcadU\xde<\xc7(@M,\x8c4\xec9+@Y\x11\x04UG\xde(@|\x05\x1f\x0eT-)@\xc9\x97\x88w\x801)@\x0c{~\xdb{$)@\xac\xe4\x10\xcb\xf6\xf8*@\x84\xa5\x0b\xb4\xfc\xd5*@Y\xa9\xa8S>\x13(@\xe7\x06S\xe2U\x1e(@\xa4L\x9a\x08i\xaf+@J\x11\xfc\xb5\xc7*-@\xe2\xa3-8p{\'@[\xca\x8f\xd3\xe7\xa1\'@}nd\x85\xdb"+@\xb8\xdd\xe8\xbc\xa9\xf0*@\x9f\xce\x87\x99Y\xa6(@X\xad3jW\xa5&@@\xe8\xb9\xaeq\xff(@pVN\xcfaU+@\xd7W\xc9s\xe3U)@M\x8b!iSJ)@\x14\x9a\x87t\x10@)@.\x11\xf0\x05\xd4U-@\xc8\x04\xcf\xa2V\x03)@s.fF\xcb\xb7)@\xc4\x1e\x98p\x11?\'@\xac\xe9\xb8{~\xc3&@\xaf\x9a\x06\xd5Q%)@\x08>\xb7\x0b\xfd\xa6(@z\xf6S\xc5n\x89*@\xc9Q\x04\xd1\x0e.)@yI6\xe8\x83t(@\xe7\x81\xdc*\x16\x0b)@9+\x18\xfdUr(@H\xa5Q\xdaTa(@\xa6\x99\x07\x1e\xfb\xd9%@W\n\xac\xb2\x88\xa1)@\xb4\x84\xbf\x15\x80\xbe(@K\x1e\xed\xd41\x01&@9\xa1\xf8\xd8E\x9e&@\xca[\'G9U\'@:x\x93\xf3\xe3P&@\x8b\x9e(\xf6\x8c\x1c(@\xad\xc0l\x95\x1c\x97\'@e\xac\x95l\xf2\x91\'@\x15\xab\xd0\xa1\x99\xa5,@z\xa1<\x16\xc3b\'@\xa2I\xcd%\xb9\xbe(@\xf2C\xff\xbf\xcb\xcb(@&\x9d\xe4\xc5\x188)@,\x9d\x9aLI\x11(@\x08\xa8\t\xf7GY)@x\xe0\x04\x7f\x8cw*@A\xcdk \xee7)@C\xc1\x8ah\x0c\n)@\x1el\t\x9dQ\xc3)@\xe6;n\xce\xffN)@#\xb1\x82O\x8ci-@\x9f\xac\xa2\xac\xeb\xae\'@\xc3\xce\x07\xbb\xd4W-@\xcb\x92\x05\xfc\xf7\xaa%@\xe7\x8f\xa9d\xec\xd5*@\x1e3\xf2\x1dS\xa8&@\xa2\x96\xdd\xa8JD-@\x1a4;\xd7}\xae)@\x9f\xc1\xe3L\x8bK*@\xc8\x8f\x8f\x7f\xa1\x8e(@"\xcc\xd3\xd7\xf8\x8a(@TX\x80W\xdc\'+@\xa8\xcd\x92i4\x83(@TX\x80W\xdc\'+@\xc6\xf6*\xceU2(@\xa5\xf3\xfb\xfb\xd7y\'@cPC\xa6\'\xf4\'@t\xbbL\xceM3(@1\x11p\x9d\x16\xcb(@\xf9v30d@)@\xdb\'\xce\xff\xf4[)@\xf2\xbc\xb29 /)@7\xa6\xeb\xfd\xe88)@\x8b\x14\x0fX\xb6\xa4&@T\\q\x97\xa5?)@\xe6;n\xce\xffN)@\xfe\xd7\xe9k\x03Y)@\x80\xc0\x94\xd8Q.)@\xeb\xe4\xed\x0f\xc44)@i\xfe\xdd\xdc\xa65)@\x86\xbb\x85H-\x17)@b\xe4\xe8\x87EN%@K\xa1\xf1c\n\x1e(@%\xfb\x9e\xad\xdd$(@\xceZ\xe1\xa3\xdcQ\'@\xd3\xb92i-\xb9)@\x96=\x88N\xc0?\'@\x12y\xe9\x85-p)@\xebg\xf1&\x89@)@F\x985.\xdcX(@J\x0fd\xc0\xccS-@\x91\x1e\xfe\x05\xbem)@\x88\xd3\x94=\xc2\n)@ \xdd#$\t^)@\x8a\xcc\x87)\xdf\x0b(@\xd6\x18\x00/\xa6\xb1(@`@\xb9\x90\xc4{(@\t\xa9e\xd6GT+@aa\xa6^+!+@\xb54\x11\xb8<J&@\x8bTyOW$)@\x8arI\x00\x8bV-@\xf4\x9b\xf8V`\xfd(@3\xb8\xd9\x9b)\xa8\'@\xf00_\xc6i*)@\x976\xc4\xb0H\xe9\'@\x02\xd6\xcf]\x00\xe8(@\xb4\xf6\x8a\x8e\x08\xd9(@%\xa3s\x94D\xd0(@\x04AB\xd0\xffz(@\x97\xdf\xcaf\xcf9)@\x01E\xbelx\xa9%@t\xf1\x99\xb9fv(@\xa5\x82\x1e,e\x80-@\xd4#~F\xe8b+@\x84\xf9\xf6-[P)@X\xa1\x0b\xdd\xe4I%@\x1b\x83\x03\xfb\xaa1+@\xbcr\xc0\x94s\xd5\'@E\xbc\x97\tN=)@\xdb\x1a\x0e\x1f=?)@0\x94\x97B\x02\xf3*@P\x87\x7f\x10\x0b<)@\xbe\x84\xc9N\xc6R-@\xe4\xb5\x80:\xb2\x0c(@\xc1\'U\x19\xdbX)@\x0c\x8d\xfb$Z\xbd(@\xbef\xdfQ\x0f\x00(@\xd9\x99Y\xeb\xd2\t(@\xf1\xd5_\xa7\x00\xab&@~%i\x91{z\'@\xb1\x8a&\xde\xb2+)@\xecpEX\x00#)@\xf1\xe5\x04\x97RB-@\x10\xf1\x01\x05\xbf\xfd(@\x85\x1e\xd2\x90\xffC(@\x8buT\xd2\xe7x)@\xba\x1a\x01\xd3\x06\xba(@\x06\x1c\xe3\xb7bZ(@\x8f+)\xe0\xf4n)@\x92\xcb%\xec6i+@\xbb%j}\xa9\xfc(@s\x8b\x8f\xf2r\xe9(@\xb1X\xaa\\\xf1\x1a)@\xc9\x12;\x19\xcb<)@\x0b\xc3\x07J\xc4j)@:\x9d\x0e3G-)@\xd5\xaa\xd56\xb7M(@\x83\x8d\xb6k\xf26)@\xa9\xe7l\x95;f+@\x960\x1c\x8cw7+@J\xde=\x02i8)@\xf4\n\xa8|\x90\xe9\'@\xf3J\xc8J\x7f\xaf%@\xad\x03ij\x99>)@Y\xf2q\xb7\xff\x0b(@(\xc1\xd8\x02k\xa3(@\xadS\xa4\xcb\xd6\xfc\'@\x85\x84_KF*(@\xedt!1\x88:(@\xcd\x13\x05q\x88\xd2(@\xf2\xa4\xf4\x9b,\xa1\'@\xf8k\x82\xbc\xbc\xcf)@\xbf\xfdy\x93\xdd\xa8(@\xd5\x1d\x1c\x08\xa6\xb8)@] \x8e5\x9di(@\xb7T\xab\xcb\xaa\r+@\xe4\x9cLqou(@i\xeb<\x95\x9f1+@\x8a\xc0\xe50\xa9B-@\x86\xb7un\xc2\xcf*@gWt\xa8\xb8\xa8)@'
p29
tp30
bg3
(g4
(I0
tp31
g6
tp32
Rp33
(I1
(I460
tp34
g13
I00
S'i2\x92[\'\xa7S@\x19\x0e\x99\xb5\x1c\xa3S@\xa3\x05`1\xce\xcaS@=\xd5$:b\xaaS@\x8a\xb5\xb1E\x95\xb7S@\xcc\x81F\xbc\xac\xc4S@\xe0\xeeMp\xfb\xb4S@\xb9\'u\x85\xb9\xb6S@\xd9)\xf8\x89q\xceS@R\xfch\xb8N\xceS@w\xfe\xf5\x85I\xb9S@\x9a\x1a\x1d\x9b\x11\xcfS@\x1d\xb2\x1d\x90\x01\xb3S@\xf0\xf4\xdbL\xe5\xb2S@Es\xc5\x1e\xc2\xb2S@\xe3\xdd\xe7\xa4;\xcaS@\xa6Y\xb6\xec^\xcfS@\xac\x1a\xbd\xb6R\xbbS@\xb2O[\x89\xc3\xb1S@U\x04\x80\xf3\xc6\xb9S@\xc89\xa0\xc6A\xa3S@\x8c\xe32\xcd\xe0\x9aS@\x11\xc9\xc4\x98i\xbaS@\xad\x01\rKx\xceS@\xf8m\xed"\x15\xd5S@\x18\\x4\x97\xc5S@Fa2\x9f\x8f\xcaS@\x82\xad\xde!g\xa8S@\xf0\x1a\xda\x17\xb5\xd4S@rU1\x0f\x06\xb0S@\x14\xa7\xe1\xa9M\xcbS@IpX\x12\xa9\xc3S@\xa4\xb8\x1bc\x0b\xb1S@a\x96f\xe5\xd7\xa3S@\xec\xc0\x9a\x96\xbb\xcaS@\xd9\x82X\x9e\xcb\xa8S@G\x8c\xc1\xadH\xa7S@\xfc\xf6L\x04\x17\xd4S@\xd0<\xace@\xa8S@\x10\xff\xc87\x99\xc3S@\xb4\xd4_\xd5\x87\xa1S@F\xf0\xad\n\xc7\xc2S@\xb4\xd4_\xd5\x87\xa1S@\xf9\xd7s`\x15\xa8S@\x89r\xb0@\xc8\xa1S@\xcb-\x1b\xb9T\xa8S@\xe0\xfd\xdbC\x84\xa3S@\xef\xc2\xd7\xc2b\xafS@\\\xb6\x93s4\xa3S@\x9d\xc0\x17)Y\xa3S@2\xb3H\xde\xc8\xacS@\xf9\x9d[\xb1&\xabS@\x01\xdd\x15*\xbc\xa3S@\x1a\x8c\xed\xe2\xb7\xc1S@TqYa\x92\xb0S@G\x10\x1c\x0e[\xc1S@cq\xaa\x07T\xa3S@\xb6\xb96\x18l\xc4S@\xb0\x99\x98\x90\xb3\xc0S@(x8=\x8c\xb4S@+XX\xben\xc2S@\xa4\x9eE\x97\x82\xb5S@\xb5\xbf\x95\xad\x05\xceS@B\xcd\xcf\xf5\xb9\xa5S@\xc9\x0f\x90{\xaa\xceS@2+\x19\xd2\xc2\xacS@\xad\xe9\x9f\x0f\xa0\xb8S@M\x99\xa1\x81Y\xcbS@\x87\x0b\x11\xfe\xd8\xb2S@\xeb[\xe1\x9b\xaa\xb1S@\xb5o\xdc9\xa9\xafS@\xb8p"\xdb\x96\xc1S@\xf8\x05f\x05v\xb1S@\x8bQ\xa5\xe4K\xa8S@SH5\xc0\xe7\xb2S@\xe0\xfd\xdbC\x84\xa3S@\xf1\xdeoK\xa9\xb4S@\x8a\x83\x08 &\xb3S@\x03\x8a\x92\x9f\xbe\xc6S@\xf2\x13E\xfc\xf9\xb4S@\xd7G\xc6)\xd5\xc5S@{\xf7;\xe9\x88\xb7S@4J?\xacW\xc2S@\x85\xd4\x00\x8bs\xb0S@[\xa60\x1fS\xb1S@j\xc8\xc0\xb4\x7f\xb8S@\xf74;\x0f\xf5\xc4S@\xeeZ\xde\x10\xac\xa6S@\xb6\xe3\xe6D\xdc\xa8S@u\x15\xde"\x8b\xa1S@:F\x89\xb4\xe4\xc8S@\xcf~\xfc\x1dv\x9bS@M\xef.\x7f\xb9\xa5S@")\xffC?\xc1S@|G\xd9\xca\xc3\xa5S@\xbb\xe2\x9aU5\xadS@\x9a\xaa\xb8\x97\xe2\x99S@\x9d\xf6L\x9f^\xb2S@xaY\xc37\xbaS@\xd2\xd8\x0c=\x15\xb7S@\x99"\')\xc0\xa1S@\xc5\x9b\x0bVt\xa1S@-\xb9\xa4\x13u\xd0S@\x99"\')\xc0\xa1S@b1\xec\x9b2\xcbS@^^!\xa0]\xc1S@\xaehL}\xff\xcbS@\xc7!\xa5\x1a\xb0\xd4S@8\x92\xcb\x97\xde\xb2S@\xf9\x96\x83\\\x12\xd4S@\xe7\x88\xfc\x1f/\xd4S@0iD\x1ez\xb0S@,Q\xf5\xf0A\xa2S@\xca\xbatW\x9f\xafS@\xf9\xd7s`\x15\xa8S@2b\xcbp\x14\xc3S@J\x10>_\x90\xa1S@\x9c\xf7\x8c\\&\xc2S@\x82 \x0c\xbb\xb7\xb9S@r\xcfGsf\xafS@K]\xfc\x9d\xde\xaeS@\xd0\xaf"j\xc6\xcdS@H\xd7\xe2\xe2\xcc\xceS@\xda\xd71\x93\xd1\xadS@{\xa9\xe9\xe9\xc0\xb9S@\xe9P\xc8.\x12\xb9S@^^!\xa0]\xc1S@\x10\x06\x8dZ\x8c\xaaS@\x17W\xf0}\xbe\xa2S@\xda\xd71\x93\xd1\xadS@\xcb\x05q\xd1\x85\xb4S@\xbc\xb6\xfc\xbf\xbc\xc1S@\x81\xdaXH,\xccS@\xfeZ\xea}7\xaeS@\xe7\xce\xad\xde\xd3\xb4S@M\x00\xd4qr\xc2S@\xc4\xad\xd0b^\xaeS@cq\xaa\x07T\xa3S@\x1f\xea\xa8\x02\x9a\xc3S@F/E{}\xa9S@\xe8\xa1\xdb\xd0A\xcbS@\xea\xa3\xe6\x1e\xec\xacS@\x04\xb5\xb4l\xbb\xb4S@\xa3{\xce\xfc\x84\xcaS@\xcb\xc9+f\r\xd0S@v\xbe\x93\xeb\x05\xb5S@\x1ei\x90\xb4\xac\xc3S@\xfe\x0f\xe7$\xe9\xcfS@Q)\xbf\xe2\xb7\xa3S@\x8b\x94\xfc\xf3\xfb\xcfS@IpX\x12\xa9\xc3S@\xb5^f\x04%\xb3S@\xd9\x11\x11<S\xb1S@\xfc\xabk\x80`\xb4S@,N\x8f-\xb7\xc3S@\x949N\xe5\xf0\xc9S@\xf61\x0e\xda\x0c\xcaS@T7%y\x05\xbdS@\x01\x8a\x81\xb0\xfe\xbcS@\x14%\xd7Y\x06\xb0S@\xb5o\xdc9\xa9\xafS@K\xf7\x8e\x17K\xcbS@\x90\x93\x95O}\xc3S@n\xc5\xa8\x17s\xaaS@\xc1\x19\xeb\x1d\xba\xc4S@\xb3\xb4\xcd5?\xc9S@@J\t\xc3n\xc9S@\xb4\ti\x0e\xc2\xcaS@\x0c*_:\xb6\xa2S@\x0f3l\xe6\xad\xc8S@\xe8_\x06\x92\x87\xcaS@\x9a\x8b \xfb\xcc\xceS@3C\x13\x8a\xe2\xabS@\x0c\x87\xe8\x84\xfb\xcdS@\x06\x03\xec\xe3;\xb3S@\xdf9&3\xf1\xb4S@9\x11\xb8\x15\xf8\xaeS@\xfeM\xb6\xa9\xc2\xccS@\x99\xe2\x1a\xaf\x05\xb4S@\xc7\xac\xc5\xb5\xb2\xa6S@H\xe4F,\xab\xb4S@E!\x934y\xacS@2w\xbbJ\xf0\xa9S@\x16O\x1f\x85\xeb\xaaS@\xa9k\xe3\xd5p\xa3S@*!\xf58\x90\xc3S@Y\xdd\x02\x1b\xac\xacS@M2\x9d||\xa4S@\xcd\xf9Q\xcdv\xaaS@\x8dQ{-t\xb6S@P\xe7\x0e\x08\xdb\xa3S@!\xec(=\xc3\xaaS@\x14\x14\xab\x81\xb0\xd4S@\x00\xe4\x1b\xa4E\xc2S@:\x85^\xe1\x0e\xc4S@Kx\x8c\xdc!\xcfS@\x84\xf8Mf\xb5\xa3S@QC\x15\x02B\xa3S@\xfb*:\xec4\xa3S@\xe7\x10L\xc5]\xd5S@\x8a\x03\n\xe0n\xc1S@\xbfU\xc94\xd6\xaeS@(C\x87\x93\x86\xc1S@\r\xc5\xee\xf8\x9d\xaeS@\xdb\xb1bU\xc1\xc0S@\x06\xc23:\x96\xd3S@M\x00\xd4qr\xc2S@\xd4\xa6J\xffg\xabS@\x08\x0f`V\xa6\xa9S@#\xed\x81\xceZ\xb3S@\xe0\xad\xe7\xdb\x89\xb9S@S\xa5\x13\xa3\xdc\xc2S@\x1da\xdc@Y\xabS@\xff9\xae\xf3\xbc\xc2S@\x11\x03\xc3\x10\x11\xb1S@\xa03\xf0\xf2f\xafS@B\x90\x8f\'Q\xcbS@SC\x03OC\xcbS@H\xbef\xdfg\xb4S@\xc6R\xfag@\xa2S@\xc2R\xd9\xde\x17\xb6S@\xbfW*L\x8b\xbcS@U\xde\x03\x94Y\xd0S@\xae\x8f\xd4u\xb3\xb9S@\xaf\x08\xa7 %\xaaS@\x1a?\x8d\xd4V\xcaS@6\xba\xdd\x85\xfb\xcfS@%\xb3\x94/4\xcbS@bk\xa33\xf5\xaeS@;_\xc0\x8f\xbb\xa8S@"\xca\xf2\xd2\xf4\xa7S@6[\xde\x83\xea\xc9S@\x11\xdc\xab\x12\xc9\x9eS@\x8e\x01\x9b\xec2\xadS@\x90\x93\x95O}\xc3S@\xee\xc7h\xa4J\xcbS@\x9c\xd2Hq\x81\xadS@\xf7\n\xcb\x95\xf1\xcaS@\xf6)"\xb2\x13\xcfS@:/IE\x97\xceS@ZI\x8a\xb3\xef\xceS@to\xac\xc7\xa1\xabS@\xa1\xb8E\x97\x00\xbdS@j^t\x89\xa1\xc8S@R\xba\x9e\xad"\xc7S@\xc6\xa5,\x07\xe1\xabS@\x8c\xfa\xe2\xa8\xc5\xa1S@\x8e<\x1a]\xd5\xa7S@\x0c\x082\x00q\xbbS@\xbaj#I\x10\xbaS@\xbf\xb7\xff\x8f\xbb\xb9S@60\xee\xedm\x9eS@p\xa5\x1ba\x91\xbdS@\x9c\x16\xd4\xe4\xb7\xa1S@\xb3\xbf\xc5`B\xc7S@\x859\xe4\x08\x86\xbdS@\xb1\x87\xb0&z\xbfS@\x888\x1eV\x9d\xa4S@\xfc.^c\x8b\xa1S@\xc2\xe2\x02\xbe3\xb5S@\xe3>4\x07\xae\xc6S@}\xdc\xd37\xd0\xa5S@\xb9\xc4v\xe0[\xb7S@\x018\x18\xba\x04\xb4S@\xc5\xcd[ey\xb0S@\x10\xbac\xa7\xa1\xa5S@\x1b\xb3\xdf\x8a\xdd\xcaS@\xfe\xf2\x95\xf0 \xcfS@\xc2R\xd9\xde\x17\xb6S@q\xf3\x14\x89\xaf\xa2S@[MhG\xda\xb0S@xaY\xc37\xbaS@\x05c\xff\xd7\xec\xc1S@\x1e\xbd\xa3\xec\xa1\xa7S@\xf2]\xf1$\x90\xa1S@W\xe2F\xa5\xcf\xa1S@S\xc8b\xb4\xeb\xa5S@\xd4\\\x7f?D\xa3S@\xd1\xa9\xce$}\xa4S@\x06\x8c\xc6yO\xb6S@IG\xc4\x19\xaf\xaeS@\xec3\xf1z8\xa8S@\xdd|\x15\x99\xff\xaeS@\x98\x14\xe9\x10\\\xaeS@\x04e)>\xad\xaeS@g\x91.+\x11\xafS@\xd8\x9d\xda\xfej\xaaS@\xea%F\x8b^\x9eS@\x18zK\x84\xa6\xbaS@\xaa|\x83\xdb\xbd\xb4S@\x970>\x9cG\xadS@\xcfr\x1a8v\xb6S@\xcd\xe4\'\xa9\xe3\xb9S@\xadOyj\xe4\xb9S@\xba\xb0i\x86\xbe\xb1S@\xa2\xbbX*\xec\xb2S@\t\xbd\xcb\x19"\xc1S@G\xe5\x1d[R\xcaS@\x0e\xbc\x18\xca+\xccS@\xa3H\xc5\xe8\x85\xb9S@\xcd&\x8dFG\xc1S@\x84\\\x01\xc0\xbc\xc1S@n&]\xdd\x9a\xc3S@\xb6,\xf1,\xe1\xb8S@(c\xbb*B\xcbS@\x9a\xe6\x07x\x87\xc3S@A)\xab\xef\xed\x9bS@\x10\x1a<\x0b\x9f\xccS@8<\xa0\xea\xb6\xc7S@\x84t\x11\xee\x99\xcbS@8\x15\x8e\xbf\x0b\xc5S@\x13\xab\xd7\x19\x98\xc8S@\xfa\x19\xb9\xb2\xc7\xcaS@_z\xca\xe5n\xc9S@2\xb3\x97S\x00\xcbS@\xaa\xb3q\xf9\xd3\xa8S@!\xf9?:\xe0\xafS@)\xbf\x91\xe8\xf9\xb6S@\xebZ\x01+\x06\xcdS@\xb3\t\xb4\x1e\x17\xb1S@S#^\xbcD\xceS@\xb9\x15<\x08\xd3\xbaS@\x8b\xc5\xb4\x96\xd4\xa3S@\x0e\xe2\xedy\xfa\xa7S@\\Jxj\xc4\xb9S@V\xc0\x0bJ\x8f\xb9S@\xb9|\x10\x00\x07\xb5S@\x94?\xa2\x12\x93\x9bS@\xe0\xb6\xf7\x85\xa0\xc1S@\x00]\xdeB\x87\xc1S@\x1e\x80\x99\xd1\x94\xc0S@E\xa8\xf2\x95q\xafS@\xa1i\xce\xe3\xa7\xc0S@R\x98\xb8\xc0\xe9\x9eS@r\xc6\x83\x9c\xa1\xc1S@\xac)\xfb\xfa\x1f\xc2S@\xcf\n\x01\xbc\x11\xc3S@{IK\xa9\xe0\xc3S@\xcfW\xa1\xc3*\xb8S@\'\xcf\xdb\x81\xba\xb2S@\xe9\xfe\xb8\xb3<\xb9S@#\xd2v\x11\xf6\xaeS@\x89\x97\x11&I\xb2S@\x82Z/v\r\x9fS@}L\xe1H\x88\xb6S@]\xa9{\x9e\xf1\xaeS@\xdf\x0b\t\xf4"\xb0S@\xa6\x96\x99\xdc\xdf\xcaS@\xe0\xfa;/\xa6\xcfS@~\xe8\x8e\xfe\xd6\xa1S@\x16z\xb6\xa8\x88\xcfS@~\xe8\x8e\xfe\xd6\xa1S@.\x11\x93!\xbe\xafS@\xbe\xbbZ#\xdb\xb9S@\x14\xb8\xeb\x1fm\xafS@\xf8(\x03\x05\xff\xaaS@\xbeF\xcb7\x80\xc1S@]K\xce\xef\xc7\xc0S@\xf4\xde\xec\x90\xf0\xc0S@W\xd6\x9d\xc6a\xc1S@#S\xc4\x1c\x94\xc1S@>>\xb4\xe51\xa1S@\xcfwp5\xa6\xc3S@{IK\xa9\xe0\xc3S@%\x8b\xdfb\xfc\xc4S@\x166p~U\xc7S@"&\xc9\xca\x94\xc7S@\x9dP\xca\xeb\xcb\xc7S@0\x16\x14\x1ch\xc8S@\x1a\x88\x96c?\xb7S@sHAa\xd2\xb4S@\r\xbd\xd5\x07\xda\xabS@\xa0J\xdf\xa9\x19\xbaS@\xfee\x94\x96n\xc3S@\xe4\xdc\x81\xe3\n\xbbS@F\xf0\x0b\xe9\x95\xa4S@\x0e\xed\x1eT\xdd\xc3S@\x0f\x1d\x11Q\xc9\xa8S@\x1b\xe3o\xdf\x17\xb8S@=\xaf\xd7S\xda\xa4S@\xfa,\x1f\x04\'\xc2S@\xa4\x81\x90e\xf8\xcaS@\t\xe7\x1a\xa1,\xc3S@u*\xb1\xf6k\xc1S@\x17\x10\xfa$\xe0\xc1S@\x19\xcf\xc3W\x8a\xb9S@0%\x01\xd1Y\xa9S@\x96\'\x9b\x08\xdd\xa1S@\xb3\x19\t\xf9\x07\xafS@Zfk\x178\xb9S@\xf6\xda\xfd\x9b\xe8\xcaS@\x04\x0e\xffY\x8a\xafS@\xfa|yd{\xbeS@\x0f\x1a\x0b\x8ey\xb0S@=8\x92e\xd6\xcbS@\xfa\xb0\xe0a\xeb\xcbS@\xd15\x93\x1d]\xcbS@XR\x1e\xcb\x08\xa7S@\xb0<\x16|\xf3\xc9S@\xba\xb7e\xa2\xe3\xaeS@|\xd1(\xe0\xf9\xa9S@\xac7\x84\xd8\xc2\xbaS@b\xf9O\xde_\xa5S@\x1e\x84\xf7z\xdb\xc3S@\xec\x08F\xa0o\xb6S@5/\x99\xa4\xb2\xa7S@m(`\xff-\xb1S@{\xc8\xf16\xe8\xc2S@\xd3\x1d\x9ffT\xc2S@K\xe9\xe8R\xc8\xaaS@*\xf2j\xfa\x8d\xc1S@m\xc2t\x8dr\xb6S@\t\x06\xb0\xcc\xfa\xc3S@\xa7\x07\x195\xb6\xc0S@\\\xa2\x00\xa3\xa8\xc1S@\x03\x9f\x98\x8e{\xc3S@\xa0c\x87E4\xc3S@\x0f3\x7f\xa2\x1f\xa1S@0\xbb\xf6\xc1\xbb\xb9S@/\xb1=\xdc\x18\xbeS@4\xe3\\\xca\x8a\xbdS@\xfa>u&\xb3\xb7S@\x1d\x92\x0f\xa0\xd5\xacS@ \x84\x8c\x8c\xfb\xb4S@o\x12_\x00\xc3\xc4S@W\xb6^}O\xaaS@o\xcfO\xef~\xabS@\xd6\x91\xa3\x0f\xe7\xa4S@\x82\xb9\xf6\r\xd4\xa5S@cu\x96\'1\xccS@\x1b\xf3p\x01\xfb\xcbS@\x82uWKA\xcbS@\x844\xde;\xef\xc9S@\x8e\xc1\xf5\xcb\xa7\xa5S@r\x05\xffRW\xc9S@\x19\xf75f\xb4\xaaS@>\x81\x0e\xeb\xe1\xc7S@\xb5\xeb\xd6M`\xa5S@\x14\xfdv\xd0!\xa8S@\xac\xc0\x93x\x81\xc9S@\xa4g\xc5\xc6I\xb1S@\x84\'D\x91C\xaeS@\x88\xa5S\xb7,\xc2S@Cx\x88y\xe8\xc3S@\xc5(S\xe3\xdd\xc0S@\xc0<\x92\xc7O\xc3S@w\x97\xb7\x9c\xc4\xa9S@\xf5\xf5\xda4-\xaaS@e\xd8\x88\n\x7f\xa9S@R+\xe0\xa4\xbb\xb0S@\x96\x10\x84\xd1\xd4\xacS@\xe8d\x98&\xeb\xc2S@M\x94\xa6\x02z\xc3S@\x9f\xf9\x99\xde\xa3\xa8S@\xcf\xdc\xaa-\xf4\xb2S@\xa3\xeb\xd0\xa5\xef\xa9S@\\\x82\x88\xaf\xe4\xa6S@\xa0\x94\xca+#\xbaS@\'S\xc5\xe9\xec\xb4S@$\xf1\xefT\x92\xc1S@'
p35
tp36
btp37
a.
