# Supplementary material for: Sea ice drift data for Fram Strait derived from a feature-tracking algorithm applied on Sentinel-1 SAR imagery
Source: Data Brief. 2018 Apr 19;18:1410–5. doi: 10.1016/j.dib.2018.04.034 (PMC5999601; doi:10.1016/j.dib.2018.04.034)
Supplement: Supplementary file 2 — Supplementary material [file mmc2.zip › fs_s1a_data/HH_filter200vec/FramStrait_HH_20141107T080950_20141108T085050.dat]

(lp0
S'S1A_EW_GRDM_1SDH_20141107T080950_20141107T081050_003173_003A71_429A.zip'
p1
aS'S1A_EW_GRDM_1SDH_20141108T085050_20141108T085150_003188_003ABE_4DE7.zip'
p2
a(cnumpy.core.multiarray
_reconstruct
p3
(cnumpy
ndarray
p4
(I0
tp5
S'b'
p6
tp7
Rp8
(I1
(I7420
tp9
cnumpy
dtype
p10
(S'f8'
p11
I0
I1
tp12
Rp13
(I3
S'<'
p14
NNNI-1
I-1
I0
tp15
bI00
S'T\xe1\xf1\x8a)N5\xc0K\x88\xfa+\xa7k3\xc0\xc0]\xd2CC\xe91\xc0ER\xcd\x15\x90\x1b3\xc0\xb0{i\x18\xca#3\xc0\x03\xa6\xe8\xf3X72\xc0\x85\xf8\x80 \x84\x162\xc0\xaba\x80;\x0c33\xc0|\'\x88\xf4\xbfO4\xc0\xfef\x0f\xf0\xd0f0\xc0#-b\x97\x1a\xae4\xc0l\xec\x89\xbc\x9c&3\xc0\xb5\x0f\xc3\xd4U+3\xc0\xe4u\x15|\x9b\xfc3\xc0\xdf\xce\xe4\xbcP\xa01\xc0\xe2\xfb\xb7xG\xcf1\xc0\xcf~\x9bAA\x1e3\xc0_<\xa1&484\xc0\x17\xa2GD\x96\x1d3\xc0bX\xd8\xd2Q\r4\xc0jL\xc0\x1f\xd4\xc93\xc0\xbar:\x07\x8d\x043\xc01$\xd7\x06kG3\xc0\xac\xe00\x8a2"3\xc0l=\xa2\xc5\x8a\xb20\xc0\x7f\x19:\xc4\x93\xa12\xc0@\xce\x082:E3\xc0D*L\x9a\x83#1\xc0\xc2\xc5\xb9\xe0\xd6}-\xc0/\x84\xd3\xbdR\xa2-\xc0m\xd0\xbfZ\xef\xda2\xc0\x1b\x04\xb5\xed5\x14/\xc0Rx\xc8\x01\x11\xf52\xc0ffR\xf9\x86\x043\xc0A\xa7\xf0zf\x894\xc0\xbb,\x1f\xd8\x15;3\xc0\xa9\x05\x1e\xa3\xbc74\xc0e\xb5]\x1f\x10\x8c2\xc0\xc6\xde\xcev\xe1\xdf3\xc0||f({\xe43\xc0\x13\x82\xd9\xcb\xec\xa14\xc0|Q\xb9\xaf\x8f\x9b3\xc0p\x02\xf5\xba\xe4Y4\xc0\nj\xad\xf3\x1e\x834\xc0Wz^Q\xdb23\xc0\x10\xd0\xaf\xafhn1\xc0\xb1\x10K\x8e;\x0e3\xc0\x01+\x1b7[\xb23\xc0\x818J\x12\xbcM3\xc0c\xfb{\x15\xe2\xec3\xc0\x12\n\xb0\x1e&j-\xc0\x83\xbb\xc6=d"4\xc0\x11\x1d`F\nF/\xc0\xe3\xa3s\xa8\xfak1\xc0\xe8\xf6\x84B\xec\x163\xc0tY\xdbD\xcc\x1e-\xc0\xd9\xc2ZE\xd4\x193\xc0[KE\xa8\\g1\xc0\xa1Rs+){2\xc0Z,\xab\xd7\xae\xe72\xc0"*c\xd9\x86\t2\xc0\xfa\xfa\xcf\xd4\x1b\xd02\xc0*r\x9e\x83_\x9c1\xc0\xe14\x19\x87\x1e23\xc0P\x88"\x07\xb0\x9f4\xc0<\xe3\xcbF1\xfa1\xc0\x83\xbcU\xf1/e4\xc0\x91zw\xa6\xf3f4\xc0p\xb5\xfcS\x8e43\xc0\x08\x9e\xd3\xbb\xecv3\xc0\xb1\x86\xe8V\xa8n4\xc0rj<,\xf2L3\xc0h\xd3\xdb>\x00\xca3\xc0\xa7\xf5\xff\x86\x8e\x1e3\xc0\xa9\x1f]}\xeb\x8a4\xc0\xd8\xef\xcdT\xfap3\xc0\x05=\xd0\x99M"3\xc0\xb6P?;\xa8\xe02\xc0Sh\x04%ur/\xc0&v@\xfd\xeb\xb13\xc0\x10C\xc8\xa0TC3\xc0\xb4\x151\xea7\xfe2\xc0\xf2\x81(\x0b`#3\xc0\x7f\x19\xd40K\xaa3\xc0vE\xb2\x00{Q3\xc0KsS\xc4>\x954\xc0h\x94Y\x153:3\xc0\x88\xd0d\xa0\xd8\xf11\xc0u\x06\x05c\xcd:5\xc0$fw\x05.z4\xc0\x92d\x94\x1b\xebD3\xc0\x83 \x91\x19<L3\xc0\xf0\x96\xd3_\xfa\xea3\xc0\t\x1d/c\x90\xa03\xc0\x81/#M.\xe40\xc0\xbc\xa4^x\x00U4\xc0\xb0\xd6\xad\xdf\x1d\xd40\xc0\xdci\x7f\x008E3\xc0n\xa2n\x8fP%3\xc0\xad/_X\x15\xe93\xc0U*0^gD3\xc0\xaaZ\xf7\xc2\x1a\xde2\xc0}\xf5\x0cIBj3\xc0\x97\xa3\x85\xf1\xd9\xa74\xc0\xe1\x05~o\x95(5\xc0gW\x91\x88\xf9\xfe4\xc0\xf7d\xcfn\xb8\xea4\xc0\x9f\xfc\x8d\x1eI\xfb3\xc0\xa6\t\xd2\xe0t:3\xc0X`e.\x88D2\xc0"7\x03o^t3\xc0\x1d\xe0\xb1\xd9\xb464\xc0\t\xd5\x1b\xdd\x9aH2\xc0\x94Q\x02/\x9d\xa93\xc0\x9b\x9b!p\xfbw4\xc0\n>>\xc9\xf3\t4\xc06<T\x17{85\xc0\x08\'R!\xf5\x820\xc02\x1ft\'[\xeb4\xc0Z\xd70Id\xf21\xc0\xe5x\xd8\xd4)\xab4\xc0\xc8U\xebe\x8dh1\xc0\x88\xc5X\x01\xe3t2\xc0\xb7o\xaa\xf7\xder3\xc0\x06Y\x04\xbcsg1\xc0\x97\xd5aDMZ4\xc0\x0f\xd0\xa1\xf3@\x174\xc0<\xad\x05SC\r3\xc0\x11\x14gf\r\n2\xc0@\xcf\xf2g\xbc\xf72\xc0\xeb\x18\xf1\xc8:\xa22\xc0\xcd\xb9\xa6[\x92\x84/\xc0\x10\xe3\'\xd3\xdb\x8e4\xc0a:\xb9\x90\x9d\'4\xc0#\xad3\x89\x07|3\xc0\'\xc7\xae\x1c\x18Z4\xc0"B\xfc\xcd\xe9\xf32\xc0\x8e\x1e\xdc\xfa\x7f\xbc1\xc0\xae\xed\x9dz\xd2\xa9/\xc0\x8c\x03(\x10u\x1e3\xc0\xee<\xa83\x92\x804\xc0\xdb\x02\x8c.\xf1\x9f0\xc0\xd4\x1fb\x85\xa7`4\xc0\xb8\n\x0eRKc1\xc0\xab\x91[\x1a_(3\xc0\xc9\xb5"\xc0y\x120\xc0\xc7\xd5\xd9\xe9\xd3l1\xc0]\xc5\xcfy\xfd\x1a4\xc0F\x88O\x0c\xf4\xcf1\xc0\xdcK\x18\xee\xf6\x042\xc0\xb1=\x9fj\x8a\xd9.\xc0l\xbb\xdf\x19\x91\xb94\xc0\xaa\x8a.\xdfT)3\xc03\xec5\xc3\x87\x0b4\xc0\xab\r!c\xfb\x002\xc0E\x12cw\x19k3\xc0\x99\xd5\xceZ\xfc"3\xc0\xae\xec&s\xbb)3\xc0\xb67sv\xcc\xf61\xc0\xecT\xb5\xbb\xe4s3\xc0\xbaj\xc0\xfaY\x9b3\xc0u\xf8`o\xbf\x1a2\xc0]\x19\t\xf7jL2\xc0o\x9b\xc1}\x97Z4\xc0\xb3i\xf4\x0b\x11\x8d0\xc0\xf4\xe5\xbf\xe5\x11\x050\xc0\xe8V\x8d@\x8f\xc62\xc0qw\x8e\x06\x0c23\xc0\xaf\x94Z\x9c\x9d\x024\xc0\x0b\xa4B\xb8\x94\x9b4\xc0\x9dP\xb9\x07\x9b\x023\xc0m\x1d\xb4\xd2 \x021\xc0\xf3\xcb\xa9i\x9em2\xc0\x9f\xd3\xa2\x9fQL2\xc0\x82\xcf\x8d\x0b\xcfX1\xc0\xdc\xd3r\xc6\xc5P3\xc0\xdb!\x9a\xdd\x19\xfc1\xc01\x9eQH\x0c&4\xc0<c\xa8\x05t\x023\xc0\xd6gL\xf8\x8c\x084\xc0\xaeK\'\x8a\xa5\x9e4\xc0 8\x13\\=t3\xc0>h\xa1\xd9\xf7\x9d/\xc0\x86\x8c\x16D\xa6\xe13\xc0XI\x10\xe5\x9d\'3\xc0A9\xfc\xb8\xf343\xc0\xf0\xdb\xa2\xfeH\xf53\xc0\xea\xa43\xceH\xe92\xc0"\x10aU\xba\xcd3\xc0}=\x05\x88\xd2 3\xc0\xed^(\xf1y\x8e2\xc0\xed\x02\xaco\xa1E3\xc0\xdf5w\x82)\x182\xc0\xf58\xb0\xe4\xdd\xa7/\xc0Rn>\xed;\x974\xc0qr\xb2r\x07\xa83\xc0\xb8\x12Gs\x88\x953\xc0\xee\x83n\xc2%+3\xc0q\x00\x1c\xaaW\xf83\xc04\xf7\xcb\xf3`\xfa2\xc0R\xed\xfc?\x93\x1f2\xc0f%\xb8k\xc0\x0e3\xc0\xf5V\xdd\xc1\xe4\xba3\xc0W\xf5B\xe6\xe0\n4\xc0\xdf\x12\xab\xf7X\xdf4\xc0$\xe0\xb6e\xa8h4\xc0\x01\x1c\xacv\x85"3\xc0{o\xe3\xbf\r0/\xc0\xb6a\xf9\xd8_\xf22\xc0\xb0\r$9\xbc\x034\xc0.%\x83\xc4J\xf84\xc0q\xa6,\x99\xda\x9e3\xc0\x8e\x03K\xd4\x97\xa83\xc0z\x10\x88\x1a\\\xf22\xc0\xa7\xd1\xdb\x8b\xd1\xc43\xc0\x1a\x81\x08\x02[\x013\xc0\xa3hh\x13{\xe81\xc0\x13\x11M\xc7\x15\xc03\xc0\xfa\xe0\x1b\x0cp\xf83\xc0h\xd0\x8f\xab\t\x8c3\xc0\xddS;\xd40<3\xc08\x97\xd5\x0c\x9b\xe62\xc0\xba\x80.B\xd6J4\xc0\x94\xaf1\x87\xcfx3\xc0\xb1m\xaa)t\xe72\xc0\xff1\xd7\x9b\x7f\x902\xc0\xbf\xb6vP\xc9}2\xc0 \x10\nju\xae3\xc0\t\x90\x176fT3\xc0\x99\x1e,\xce\xfe\xae3\xc0\xb28mX\xb4\xc93\xc0b\xdd}\xef\xf5\x1e3\xc0\xca\x18m\xc6\x9d\xd42\xc0\xb3-\\h\xd6u4\xc0\xbf\xc3\x05\xab_$1\xc0\x11\xd6}Oj\x0c4\xc0L\xd0\xc1\x08\x12\x803\xc0\xa83~\xf3\xe8*4\xc0\xaa\xd8T\x03C?5\xc0aoq#QT.\xc0p&G\xa7B\x104\xc0k\xc6\xd9\xd0D\xa53\xc0?\xce\xe5\xb6 \x971\xc0\xaf2x\xd7%\x1a2\xc0P\xefg\x80\x05\x1d3\xc0\x8b\x0c\xb5\xde\xfc\xde2\xc0\x08\xdb\xe4H\x98\xa0.\xc0\xd9 \xe9=\x05\x0f4\xc0\xe6Q \x97\n\x8f4\xc0i\xcfW}\xc1+3\xc0\xe6=O\x11\x98\x854\xc0\xb4\t\xaa\xc6\x96\xe91\xc0\xd9\xf9\xb7\\\xb5+3\xc0C\x9c\x81\x06\xea\xfa3\xc0\xfd\t\x9f\xbc>\xcd3\xc0\xe0\xec)#\xb9~3\xc0I\x9a\xdb\x0c\x9013\xc0;\x84\x86\x1f\xb2/3\xc0\x84\xda\xad9\xd5\x0c3\xc0@\x81\t\x08\x97\x9f1\xc0O\x1f\xc5\xc9\r\xc73\xc0\x96\xe0\x08\xba\xb063\xc0\xa6)6\xcf\x10W4\xc0e(\xa2\xe1q\x113\xc0k\xe7~\xe0{\xdf2\xc0"9V\xcdu03\xc0?@7J\xe9&4\xc0\x9e\xe6\x02\x15e\xdc3\xc0"\xedq]er3\xc0\xf4\xa7nJ,\x065\xc0\xadr\x83\x15,:4\xc0\x19\xa1\x0665\xac3\xc0\x1bp\x85#9\x913\xc0\x16\xa4T\xfe\xb8Z4\xc0\x1c9\xc1 \x08(2\xc07\x9c*7\xd3|1\xc0\xe4\xb7\x96/D:-\xc0\x95~j\xda\xcaC1\xc02\xa9\xdcF3\x1c4\xc0J\xc9Ss\x91W1\xc0H\xf6\xdf\xb3/\xdc2\xc0\xee\x1e\x9b\xa2*\xe73\xc0x*\r\xd8\xaa\x143\xc0\x13"\xaa\x8dj\xee.\xc0-\x84_\x9f\x91v4\xc0\x80X\xb4\x97{\xe30\xc0\xc7\x03E`\x03\x1f3\xc0\xa8\xfc\x87\xb8\xc3;4\xc0\x8cEu\x8f\x8eK4\xc0\xf6\xc4u\xee\xc1\x0c4\xc0\xb6\xb114P\x163\xc0`\xff\xeee\x84\xad3\xc0\xd6\x13,$\xaf(4\xc0\x9d\xa2\xafc\xe3G3\xc0\xfbB\xaa\x08\xd7!3\xc0\x82Yi\xc5\xd5\xe83\xc0\xf6N\x89\xbcT\x025\xc0\x9aRO\xe7\xf5\xb53\xc07\xd9\x07\xc5\xa7D3\xc0mc\xfe\x8b\'n.\xc0eF\xd7\t\xdcG2\xc0\xfa\x16\xff\\i\xf52\xc0\xc42\xb1\x82\x93I3\xc0\x80\x96\xf3=L\xed3\xc08\xc8"E\xed\xbd.\xc0}\xea\x80\xe3\x1dZ4\xc0\x0e\xc6BC\x17N3\xc0\xe4#\xa2\xff\x8aP0\xc0X\xf1F\x1c\x0fb3\xc04\xc4\x00\x11M\xba2\xc00\x8b\xae\xb2\x83&3\xc0of\xfd\xf3E\x9f2\xc0\xcb\xac:\xaa\xc2?4\xc0\x83\x85\xa0\x7f\x12\x024\xc0\xb5\x1a\xc1\x103"4\xc0?\xe9\xa8\x83\x15#3\xc0\xec\x99\x15\xa5\xb5\xb03\xc0\x99\x89\xf0*\xfb\x1b4\xc0w\x9f\'\xeb\x87#3\xc0\xce\xd9\x126\x04-3\xc0\xb1x\x817\xcc\xd23\xc0e\x8flKWZ0\xc0\x14G-wY\x10/\xc0\x93\xd6gi\xa4\xb03\xc0\xe1\x8e\xf17wY0\xc0|P\xd6\x17\x04\xb00\xc06J\x08\x11\xa6G3\xc0\xd9%\xf2\xe91\xfe3\xc04\xa3\xa4\x04\xb9\xce3\xc0\xe6\x13T\xf7M\x0f2\xc0\xcd\xd8\x9a]Y\xe12\xc0#\xa4\xaa\xd9\xe1\xea2\xc0Z\xbf}\x94\x9d+4\xc0\x8d\x8a\xe1,s\x974\xc0\xa0*\xc9i\x99E4\xc00\xae\x0b\x19`\xed2\xc0\x15\xcc\x9c\xbee\x863\xc0~\xc5v\xcb\xc2\xfa1\xc0\x04\xe0S\x808\xa32\xc0!k\xa4\xa9\x88\xbb0\xc0\xb7]dE`#3\xc04F\xab,\xedI3\xc0Zb\x8e\xaem\xa03\xc0\x12[\x83\x1f\xb1\xdb2\xc0J\xe6v#u\xbe0\xc0m\x82\xf6\xa9\xcb)3\xc0\x10f\xa7+\xb3i1\xc0\xa5\xfd\xf3 ^U4\xc0\xac\xdd\xed\xb3m\xa63\xc0\x00\xc9\xa4.?\xe43\xc07\xba\xc5\xa8\x15\xab3\xc0\xdf\xb3\xf6r^Q3\xc0\x06$\\\x9b-\xab2\xc0a\xb7[K\\\xd81\xc0@\xfb\x195\x06\x043\xc09 -d\xaf\xea-\xc0:\x04+\xa7\xa5\xf74\xc0\'\xf7\xe9ti 3\xc0y5\xe8\x89\xf2\xf03\xc0\xa4\x0e\xa2\xe3\xa7\x8c2\xc0\x89\xf3\xfb\x86\x9e\x0c4\xc0i\x19\xbb\x1a%\xf43\xc0\x85\x1a\xc8r\x95\x8d5\xc0\x86C9\x7f\x91\xf71\xc0\xf0\xb9\xce\x91\x01:1\xc0\xea\x7f=\xbeA\xc11\xc0M\x03\xca\xb46Z4\xc0Z\x8a\xfd\xf0\x9b\xdf4\xc0\xcb?sA\x18\x012\xc0K_\xf7\x0e\xe3[2\xc0R\x93G\x0e^\x02/\xc0\xfc\xcd\xc6\x90\x93k3\xc0\x1b\x1d\x8f\xd5\x9cg4\xc0\x94\x16%\xf7\x9f)4\xc0\x92W\x0bT\xdd\x86/\xc0\xb7\xb3\xacx\x81H3\xc0\xba\xc5\xeb\x84s\xc43\xc0y\xa7\xb6\xd0\x12\xcb3\xc0\xca\xcb5\xe42M0\xc0%\xdf\x85v\xf0K4\xc04\xaa\xd8\xf6Ij4\xc04\xd0\xfa\xc4\x13\x023\xc0\x8b\xe4\xf5k\xa5\xbe3\xc0\xda\x95\xec\x8d\x18c4\xc0\x9a\xf8\xae:\x19\x1c2\xc0\xaff\\\xe6\x99\x082\xc0\x9f\x1a\xaa\x8d\x1b\x973\xc0j\xd8#-\xd2\xff2\xc0=n8\x9b>\xa33\xc0\xa4\x8fM?\xed\x923\xc0)\x8d\xcb/\xc9\x914\xc0\x92\xcb\xdd\xdemU0\xc0<\xb3\xd1\xf2\xd9\xe53\xc0\x18d\x12\xe4\xe3\x8d3\xc0\xfb\xa9\x85\xfb\x14A0\xc0\n?\\\x7fx\xfd.\xc0(A@"\xc0/3\xc0\xe0\x10Jt,\x9b3\xc0\x86\xa3\xf85\xd2\x8d5\xc0g\x1a9k\x15\x874\xc0\xd3\xd4\x9f\xe8\xb8V3\xc0\x95\xa5+\xb8\x80\x834\xc0\x8d\x19\xd3x1\xfe2\xc0|C\xe5\x0e\xbd\x1a4\xc0\x10\x11\x98.\xbb\xd30\xc0(\x02\xd0\x9b\xf5\xd13\xc0\xcb*\x97:+\xdf4\xc0\xd0\xa5\xbel!\xfd2\xc0\xeb\x98\xf9}\xbe\xca3\xc0\xbf\xb3\xa2\xbd\xe9\xec2\xc0&\xad\xe2"\xb9 3\xc0\xb9%h\xdcnR4\xc0P!\xde\xc8\x00\xde3\xc0\xbf\xd6\xb0\xec\x03\x7f3\xc0Q\x00\xdb\xf4CO3\xc0\x00\xc1\t\x14\xb3f3\xc0\xa1\xac\xc0\x0c\xbeV/\xc0\xd5+5\xb5\x9e0/\xc0.lm>)\xfa2\xc0\x84\xc81\x1d\xc2\xd13\xc0]q\x08\xe3\xc7\xf93\xc0I)\xc8Y\xff\x924\xc0\x93\xc8s/\xaf@0\xc0k\x82\xaf\x10j\x8d5\xc0:\xd4\xff\xf0J+3\xc0M\xaf\x91%\xc2P4\xc0\xa4.\xa6\x1f\xc2\xd91\xc0\xb5#!\xc2X\xa73\xc0]\xb1H\xb3\xb763\xc0\xa3b\xdd\x994\xd63\xc0\xaf{\xecT\x1a\x852\xc0\x8eT\xe2\x9c\xf0.3\xc0\xe5\x02Z\xa4\xef\xb52\xc0\x02\xbc\x8e7\x7f&3\xc0D/D\x85\xbcy.\xc0m\xad~\xd2]\xf03\xc0GQ?B\xa4\xf83\xc0\x93\x90\xb1\x08$\xf02\xc0\xc6v%\x9b\xb0\x063\xc0\xd1uJ\x9bE\xde3\xc0c;\x0e\xbb\xab63\xc0\xd7o<\xaf\x85\xf13\xc0\x1b\xf5F%p\xb43\xc0\x16\xbbj\xf99\x963\xc0+r\x85T\xd0!3\xc0\xbe\xa2\xbf\x1d\x01\xfb1\xc0`\x05\xa8\x90og4\xc0.n\xbc\xd8\xc4\xf02\xc0}\xa5=R7\x184\xc0\xf4h`\x82c\xef2\xc0`\xe3\x84\xb7I\xbd3\xc0eT/\xba$;3\xc0_\xfb\x07\xc3\xc1\xdf2\xc0y\x92\xd5\xa1#f4\xc0v\xa6\x96\xf3>m/\xc0\x89Pw\xe5WS4\xc0\xf9%\x18\x1d\xe1&4\xc0\xaa\xd9\xb5\xb8;Z4\xc0)G\xf1\xd6\x14\x004\xc0D4\xcfI\x91\x133\xc0i\xeeC/\xaf\xbc1\xc0*\x0b*\x8e\x18\x9e/\xc0\x08\x9f\xee\x0e~\xf13\xc0\xf3\xa8a\xb1\xd1\x8c3\xc0<o\xe1p\xcfB4\xc0"\x1d=\xc2t\xec2\xc0Y\xb6\\N]\xe02\xc0<#~\xa2\xedB5\xc0\xd7\xf2X\x1ek\x834\xc0\xae\x9ap\x06\xdc\x104\xc0\xc7UA\xf8\xe7\x132\xc0\xe7g\xfe\xf16O4\xc0\xb7AV;S\xda1\xc0\xb8.\xb0_)\x1c4\xc0\xc4~\x1e\xa1\xacR3\xc0`@\x96\xa4\xbf\x074\xc0\r%\xbf*,03\xc0\xc1\xd2\xccZ\xabE4\xc0\xeb,\xf0\x1bK\x9e2\xc0@\t\x91!L{3\xc0\xbf\xc3_\xd2\x9b\x813\xc0\x89L0\xd1W45\xc0\x00\xc2\x01\x19\xed\x923\xc0\xef\xac\x1eF\x89\x992\xc0\x91\x9cKz\x92\x822\xc0X\xe7p\xdc\x1094\xc0\xb7dBA\xba\xf24\xc0YF= v?3\xc04\xba2\xa7\r\xbb2\xc0/\xed#\xeaV\xa12\xc0h@\x8c\x84\xe4\x0e3\xc0W\xedv\xca\x95l3\xc06\xc5rS\xfb\xe72\xc0\x8d\x858$\xbc\xd12\xc0\x18//}\t\xfe2\xc0l\x1e\xc1X\xad\xb22\xc0%\xb0?\x816\x982\xc0\xd2.\x02k\x9d23\xc0\x99\x01\xbdY\xc4t2\xc0\x8b\xc6\xa7\x1e\xf9\xf54\xc0\xaa9\xff|]]3\xc0$\xfa\x03\xed[\x112\xc0\xf3\x7fF\xe7@\x08/\xc0\xac\x9f"\x90\xb2\xef4\xc0?\xfad\x04\x1a\x195\xc0\xbc\xa8\xbeN\xbdG3\xc0\xd0\x82\xe9O\xe9\x1a2\xc0,"\x88I\x9f\xc92\xc0<9\xf3?\x01\x194\xc0\x90\x07\xd6%\x91\xe63\xc0\xa4f\xe2\xcex\x804\xc0\x1e\xa0?\x1b\xeb\xac3\xc0\x7fhN4\xd9y2\xc0l\xb6\x95OE\x1f3\xc0<(\xd1\xcb>\x0f1\xc0s\xb6\xc3M\xa5q3\xc0L\x13!\xab0z3\xc0\x90jl\x08bl4\xc0\xe5L\xf7\xda\x14\x1c4\xc0m\xfe\x16b\x83\xca3\xc0DGv\x17\x0e\xea2\xc0)\x9a^\x1e6\x812\xc0\x15\xf6\x8d\x103\xcf1\xc0b\xa0\xac\xfe\xdb\xe01\xc0S"\x82\xd8d\x0e3\xc0v\xbe\xa4dS\x063\xc0r6\x0cq 43\xc0Fp\xbd\x0c\xe9\x134\xc0\xf1\xf6[b\x10\x1c4\xc0\xf2S\xd5\x8c`\xf52\xc0\x1f\x12\xe1\xd1\xfd\x992\xc0\xa2P\xbd\xe7\x13\xb72\xc0\xbf\xed\x16?f\xfb2\xc0\xdf?<,\xab\x863\xc0N8]5O\x073\xc0\xcc\xa5\xff\xd9\xe773\xc0\xff\x04t\rm\x833\xc0\xfbyB5\x7f\xa34\xc0\xa0Y\x9b\xeel\xaa3\xc0kb\x99\x8a\x90\xa82\xc0\xa6\xcf\xa3Bi\xeb3\xc0\xf4\x0c\xd2\xcd\xc9\xc53\xc0\xaa\xa1\xd3\x82\x84\xfd2\xc0`w\xf7\x8b\x9f\xf43\xc0\xc2Q\x04\xe3\xbeE2\xc0\x89\x1d\xf7\x937\x97.\xc0mi\xc7t\xeaT3\xc0\r\xc9\xc4\xa9\x0bz3\xc0V\xe3\xcby\x97!4\xc0`\x895h\xf1\xca4\xc0\xb7\xf0\xee\xf9\xf5\x175\xc0Z\x058\x9bqC5\xc0\xd8\xe0]\xaa\xb8 2\xc0\xfe\xca\xf0\x13o?2\xc0\xcar\x10\x15R53\xc0\xf3\x1e\x1aaN\xc82\xc0\xfc\xc4\x00\x15\x9c\xe53\xc0\x0c\x8f\xb2\xf4G\\2\xc0\xe3\x99\x84\xf7\xf754\xc0\xed\xd1\xdc\x08\xdeN3\xc0\x99\x18\x1e;(\xde2\xc0L\xb4A\xad\xf8\xb9*\xc0\xa6\x9fnA\xe5\x85.\xc0\x1d\xe6\xf8lue2\xc06_\xab\x0f\xd5\xfd4\xc0\x96k1\x85X\x173\xc0\x8f0\xe9}\x94f3\xc0Th:\xc4\x0b\x893\xc0\r\xb1T\x0e\xc894\xc0\xd0"\x9f\xad\x96\x124\xc0\x8ddZ\x01\x8d\xf03\xc0U\x9c\x96h3\x0b3\xc02\x0f\xfd\xf7\xaa\xd61\xc0Ls>\xc7\xb7\x0c3\xc0\xa0_\x13g\xba\x143\xc0I`\xb5\xea\x0b\x0c4\xc0\xf3;\xfa/=\x0c2\xc0\xcd/\x1f;ei3\xc0f\xff.\x15*\x0e4\xc0\x10\xe1\x94\x14O\x9f4\xc0\x1e\\r%\xa4\x8c3\xc0\t\tK\x99\xa2\x11.\xc0\xf9\xeat,T\x132\xc0\\I\x8f\x8c\xafO4\xc0\xfc\xa15\xaa*|,\xc0\x9eo\xe2m1\x912\xc0\x85\nxSA\x073\xc0MC5\xee~\xc74\xc0\x8c\xa6\x01\xdc\xc1\xf72\xc0UQ\xd7t-\xa53\xc0\x13\xe9\xb1\xe4q=4\xc0\x03O\x07\xb5"\xa83\xc0\x9c\x92w\xbf\x8d\xdc2\xc0U8u_\xbf\x1c2\xc0\xbc"-\xaa\xcd\xfe2\xc0\x8c\xf5\xaa\x84\x0175\xc0UM/\xe0\x07F4\xc0;L\xea\x1d\xb3\x832\xc0f\x7f\xed\xec\xdc,3\xc0\xd6\x9c\xb1G\xf4\x89/\xc0U\xb01<V\x134\xc0\xe5\x9ak\x85r\xaf3\xc0\xa10\xce\xe0\xbd\x083\xc0\xa5\xe6\xf8@\xce\xd73\xc0\x1b\xac\xbde\x07y.\xc0\xe3Ac\xdb[\x971\xc0\xfa^\x87QZg3\xc0,c\xbf\xe1\x95T3\xc0_\x00\xcd\xcc\x93v3\xc0\x1c\xa2\x19zv14\xc0\xd9w\x1dD\x18\x103\xc0nw\x8bf\x86\xee2\xc0\xcf\x0b\xa21\\\x102\xc0\x96\x80\xc5\x89[H3\xc0\xcb\xfe\xbd\xd8\xa4\xf53\xc0\xdd=:\x1d\xe5\xe6/\xc0\xf01\xe8c\xaa\x063\xc0/#i\xb8\x14m3\xc0h\xc3\xc5\x95\xb9v2\xc0W~M\xc2|\x882\xc0\x8c\xe5(\xa5\xc7\xb13\xc0\xe5\x91<yJ\x113\xc0+R^\xa3\xf7\xd72\xc0\xee\xb8\xf5\xfb\x86\xfc3\xc0\xed\xce?l\xc7\x9f4\xc07\r\x99?\xf4i3\xc0\xe9\x8e\x04E\x07\xc43\xc0Kf\x1ewZ\xe23\xc0\xfb6\xb7\x02\xaf\x051\xc0f\x17\xda\xef+&3\xc0\xd82\xfb;x\xd91\xc0r\x99\xd6\x14j\x0e4\xc0\x18D\x8f\xe6\x85\xcf3\xc0fa\x19\x0b\xaf^4\xc0\x96=\xfa;O\x992\xc0\x1d\x1c\x84\x16.83\xc0\xb8\xdbyd\xaf\x0c4\xc0\xa4\xc8\xdb$nZ3\xc0\x0c:\x99\xe9c\xc52\xc0\xaeZ\xf3\x0bl\xe82\xc0\xdfp\x98\x8d\xfd]5\xc0\xb6\x01\x8d6\xab\xb72\xc0\x8c\xd1\xd5{\x03\xfe2\xc0\xad\xec\xd0l_\xdd3\xc0vK\xfa\xe2\xcf\x114\xc0Z\x1d\x0f\xb3\xee\x820\xc0\xd2!\xf3\x9cI&4\xc0\x9d\xb4\xa0\xb6B\xe02\xc0\xcd\x10P\xfc\xffw2\xc0X\x9e\x94\xf9X\xd33\xc0\x9el4\xa9+o3\xc0\xd1\xbb\xb4R\x9a\x902\xc0\xbb.Z\xd4\xab\x024\xc0\x04\xe4-\xfb1\x1a4\xc0~\x1a\xc7\x96\tM4\xc0\x13:,\xc1"u3\xc0\x0f7`\xd0\xe9g5\xc0P(&\xe3\x10#3\xc0b\xb0\xda\xb1\xad"3\xc0e\xd2t\xe7\x19x0\xc0\x07\xa1J\xe87x2\xc0\xe5\x00\xb9wm\xd43\xc0\x8b\x1a\xff\xa0\n\xcf3\xc0y|\xe7[\x10\x173\xc0,\xd5\xb8<H\x0f4\xc0\xb7\x9b\x98R\xef)2\xc0V\x9a4b\xee\xde2\xc0\xa6\xc8S\xed\x1a%3\xc0b\xb5\xdeXKb3\xc0\x15E\xbc\x91\x01\x144\xc0\xcb\x0f2`2Y4\xc0\x1fi/H\xa4\x043\xc0\xb6\x1f#hm63\xc0-\x9a\xb4\xd3o\xd82\xc0\x07<\xa2m\xbd\xe31\xc0\x8f\xcb7\xa8\'\xfc3\xc0t\x99\x17\xf0\xd7w,\xc0\xb5?\rr\xdb[3\xc0\xb0.O\x96\xe0\xf63\xc0XE\xf0c\xd2\x922\xc0+cWJ8\x103\xc0\xf7\x17xLG\xb32\xc0\n\xcd\x12\xad\x96\xa13\xc0\xfdr7%\xec\xe23\xc0\x8f{\x90\x07\xcf\xfc2\xc0)fE\xe0A\xd83\xc0\xbd\xb6\xd6I\xbb\x8b4\xc0?\xfe\xf0\xd1\xd5:4\xc0\xff\x95P=\xbdC3\xc0\x12\xac\xdae]\xfb2\xc0\xa47\xe9o\xa5E3\xc0z\xc1\n;\xee\xd42\xc0\xfd\xb1\x18\x86\xcds2\xc0\xcf>;\xf6_m2\xc0\x0c1\xda}b)3\xc0\xeb(_\xe84{3\xc0\xb2l\x00\xb4<23\xc0{\x9av\xdfe/3\xc0\xf2\xc8F\t;\xbf3\xc0;@_\xda5\x923\xc01\xfc\xf1\xed\xe7!3\xc0\xcf\x9aQ\x13sg2\xc0\xf4\xe1K\x8amx3\xc0};\xbf\xf2\xc5f1\xc0\xed\xcfo\x82\x84\x8f4\xc0\x8b\xe0d\xab\x0c\xee3\xc0\xa6_\x8f\xaf\x8f\xf32\xc0\x0bM\x14\x11]\xd13\xc0\x0e\xb3\xeb\x1b\xba\xd62\xc0\xc6\xda\xd6\xd4\xe0O4\xc02\xfb~\xd0\xc0\xc13\xc0\\I\x8f\xf7)\xbe3\xc0\xdb_\x1c\x9fXH3\xc0!@9\xf5$\xbd3\xc0\xd4\xd0\xbf[ Z4\xc0\xd7\x07A\xc0l{4\xc0\xf0\xc7F\xe6`#2\xc0\xa7\x0c\xeb\xa3gE3\xc0=\x11\xf2\xaa3g1\xc0\x89]\n\x9f\x04\x134\xc0Z\xe8\x84A\xa9\xff3\xc0\xb9,v\x9a\rf4\xc0\x99/\xbfO\xc6\x0e3\xc0c\xbc\x18\xd1q\x931\xc0\x1b#(\xf2\x80\x7f3\xc0\x1e\xbeP/\xc563\xc0O[=/\xed\xf12\xc0\x9c\xc7\xb4\x10\x12I3\xc0\x07\xefi-=$4\xc0\xd4\xdc\xb2Q\xeeb2\xc0\xf6q\x03\x80\xd523\xc0\xff\x8b?]\x0c\xcb3\xc0k\xd8\x86\xc9$T1\xc0\x863\xac\x86\x03\xe53\xc0IAQ\x92\x9f\xf93\xc0\x8c5@d\xba\xd22\xc0\x93\x8f\xd7x\xfb(3\xc0\x88SQ\xd1{\xf43\xc0,\xebk8{\xeb3\xc0%\xa9\xff\x7fn\x813\xc0\xe9\xc4VK\xcf\xda2\xc0\xfb}_l\xcf)5\xc0\x0c\xb8n\x16\xb9\xf51\xc0\x80\xe3?:\xd1\x9f4\xc0\x19\xc1\n\xea2:3\xc0\xabI\xd9\xb6\xaf\xe21\xc07\xc1\xba|\xba\xe41\xc0\x19f%U\x8bD3\xc0\x1cj\xc0\xb9\xbc\xb13\xc0\xc0\xb3\xae\xf7\x03*4\xc0j\xa5(U7m3\xc0\xaa\x01\xdc\xe9\x13\xf52\xc09+1\xa7\xb7\x8f2\xc0q\xed\xa1+\xbb\x0f3\xc0\x85U\xa3\x87\xac\x1a3\xc0\r\xb0\x97\xecF84\xc05\xees\x8c}k4\xc0)\x97:x\xd6\x853\xc0\x14\xdb\xac/o\xfc2\xc0\x969\xeb;\xdf\x1e5\xc0u\xa3\xf4\xb3\xf1N4\xc0\xe2\xde\x04\xe4Q/3\xc0\x06Pe\x0b\xba\x0e3\xc0\x04\xfbG\x8a2\xf04\xc0\xd7\xf7r6l\xf1,\xc0\xb54\xe6\x17\x14\x083\xc0}\x14;k\xe2\x014\xc0\xdd\xe1\'\xc9\xb6b4\xc0\xa5\x1cjL\xf0"4\xc0T\x10Bp\x8d\xa62\xc0\\\xf3\x08i\xad\xdc3\xc0\x1e#\xd6iX43\xc0\xca\xdc=]f^3\xc0c\xf7\x0bp\x02M2\xc0\xb5\x0b$\x88\xc7U3\xc0\x9f\xebD\x06\x0f\xa52\xc0\xac\xba\'\x97\xd8\xad3\xc0\r\xaf\x01\x86!|3\xc0\x0c\x90\xf5\xfc"-3\xc0]rZ.B\xe12\xc0\xf6\x8d?\x0c\x99:4\xc0\x9b\xd0\r\xf6U\xe03\xc0O\xde\x15\x1cX\xc02\xc0\x12\x16\x0c\xc0,\xcf3\xc0J\xe7(\x02\xed\xc92\xc0\xc8D\x80\xe3\xa9D3\xc0\xd4\x1d\x84\xcb6D3\xc0\xca\xb3\xc0N\xa4$2\xc0\xc4o\xdb\xf2\x02\xf01\xc0\xe5\x07\xce\x80?01\xc0q\xb5\x07l\xd4\x862\xc02\x81k\xc8_y3\xc0\x01\x00\x13\xd4\xf9v3\xc0\xfd\xa78\x84\xc2x3\xc0\xde+\xc0\x97\xed\xba2\xc0B4\x12qJ#3\xc0\xbd\x0b\xfd\xf3\xe3\xd13\xc0\xe9\xdc\xb1\x0c\xd0_4\xc0\xee.\xc0\xe3\xa7\xcf2\xc0_\xfaP\xbc\x0c04\xc0}!\xf0Ox\xd83\xc0\xf6g\xfe\x01N83\xc0\xb3\x88/5z\xfb3\xc0\x88\x10\x9f\x11\xe7\xef3\xc0o\x98\xc8K\xfc\xb63\xc0\xc5\xfc\xbd\xe2!d2\xc0\xef.\x93\xca?\x7f3\xc0X7\xa5\x11A\x152\xc0t\xfd\xdf\x1e\x07W3\xc0=\x8e\x08x\x83\x823\xc0\x04\xefG\xa6\x01\xcc2\xc0r}\xa2c\x0e^3\xc0\x87\x93\x1e\x1f\xe1i4\xc0[\xe5\x9f&i\x003\xc0\xfe\x1c\xd5\x7f\xf6\x02/\xc0\x14\xee&F\xca\xe53\xc0kZ\xc9]\x04-3\xc0\xfa\x9b\x1b\x83_-4\xc0^!\x92\xab\xd7\xd83\xc0\xe8\x1a\xdd\xf2"\x1b4\xc0\x14\x9a<T\xb1\x1c4\xc0\xef\xa6\xb2\xc7>\x133\xc0n\x83\xe9\x1dZ+4\xc0\xb0\xdcf\x02\xeb\x9d3\xc0\x04\xcd\xa5b\x92\xfe1\xc0\xdb\xe5\xec\x92\x8dX4\xc0\xda\x84p\x95\xa4q3\xc0\xe1\xcd\x164S\xff2\xc0\xa6\xb9\xc7P\xf7e2\xc0\n\x1drQ%\xd92\xc0\x91F\x19\xb6`&2\xc05\x81\x86`\x03}3\xc0\xda\xfd\xe4x\x82P4\xc0\x8c[\xa9\x94f\x063\xc0Z\x8cd3\xb5\x864\xc0\x80cVE\xf4\x172\xc0\xa0\xea\x1dES\r3\xc0.Ho@\xdc\x173\xc0s\xa0 \x8bJ$3\xc0\xdf@ D\xdf\xb23\xc0\x12\xf8G\xa2\xb7\x004\xc0e861\xb9r4\xc0\xf0;\x16p&\x8e1\xc0\x1d\xf33"\x8aU4\xc0\xac\x1d\x11\xbe\x1b#4\xc0\x93\x18\xd1\x1e\xd8H3\xc0\x7f\xd4\xa6\x93\xaa 3\xc0\xdc//n\x96\x9f1\xc0\x0f J\xc1\xc6w4\xc0Hlx\xb8\x8643\xc0\x0e\x8e/C\xd4j3\xc0x\xd3l\r\xb5\'2\xc0\xdb&2M\xcb\x9b2\xc0g@\x95\xf9Y\x043\xc0\x89g\\)\x07v3\xc0\xc9\xcaL\x93\x96\t3\xc0\x16O;H\xcb\x9f2\xc0\x9c/\x98%cJ3\xc0]M0\xea\x05\xf03\xc0<\xa2\x08\xbco\xdc3\xc0\xce\xc7F\xcc\xb6\xf51\xc0\xe5\xfav\xbb\xbbG4\xc0\xbf\x1c\x82ZSr4\xc0"\x0fv7y\x8a3\xc0\xc9\x08+.Lz2\xc0\xdel\xf0n\xe9\xe23\xc08&\xcb9L\x872\xc0\xb07\xaaJy{3\xc0O\xf7:\xf5:\xcc2\xc0\x9b\xa4\x9a\xb2\xafV2\xc0\xdc\xae<4\x10\xad3\xc0\xcb\xb4\xbb!\xe6\xf63\xc0\xfd)\x1a\x9d\x19\x143\xc0\xe9\xf7q\x83h\x123\xc0\x87\xd0\x9b\x1d\xbb\xd42\xc0K\xaf\x9d\xe1\xc0\x8a2\xc0z\xb7\xdcS;z2\xc0\x89\xa1\x83s\x1dU1\xc0t:o\xbf[\xd52\xc0\x05\xb5x\xafq\xf22\xc0\xd0\x01Z\xb3\xcc>3\xc0\x87\x8e1\xb7\x96h3\xc0\xac\nZ\xca\xfd\x905\xc0\x90\r\x95\x05\x85\xcc2\xc0_KY\n\x8d\x1c4\xc0\xe30\nF$\x990\xc0\xeed\x04[\x08\xca2\xc0\x86Q\xb1\x90\xe2\xeb2\xc0y!\x1b\\\x9e\xd72\xc0\x9a\x08\xfc\x9e\xfa\xe43\xc0\x1c!\x17\xb2\xf2w2\xc0\xbe\\\xad\xf1\x14\xcc2\xc0O\'\xb4\x1d\xe6G3\xc0\x80\xfa\xef\xc8x\xf72\xc0\xc8\xb4~\x89e.3\xc0\xb4y\xc6(Jx3\xc0\x11"\x93\x1dSG4\xc0\xb1\xf9\x10\x88*"4\xc0\x0f\xd0\xef\x054_4\xc0\xe87\x98\xef\x19\xd82\xc0\xdd$U\x97\x1ej3\xc0\xb5\xf1U\x80C\xf03\xc0r\xe2\x83){\xe81\xc0\xf9\xc5\xc0\xa6\xff\x952\xc0\r\xbd\xad\xebq\xce2\xc0\x90\x19\xe2\xe2\xaa\xb72\xc0\xd8(\x96uK\xb42\xc0\xe4\xce\xcc1\x9fi3\xc0L%\x19\xb2L\x863\xc04\xca\x1eV\x0b34\xc03\xddB\xcb,\xb73\xc0c\x17\x923g\xeb2\xc0\'H\x8a\xf3Y\x1f2\xc0\x00Z\x0e\xe1[\xbd3\xc0w4&z"\xc53\xc0\xae\xa4\xd4\xbf\xd0\x893\xc0\x95IH\xa0c.1\xc0\xa2\xbc9G\xc9\x1f3\xc0\xeb\x92\x83\x12V\r3\xc0\x99"Ml\xe6\xfd3\xc0=\xe0v\x07\xa8P3\xc01\xfcu\xd1\xf5|3\xc0\x1d\xb6\x14\x84\xb0`4\xc0\x03;mf\xd3V4\xc0\xbf\xf1\xa0:=R4\xc0\x11\x87\xe3<\xfa#3\xc0\xdf\xcc\x16\xb5\x18x3\xc0\xe1\xf7:\xc1x\xb91\xc0\x17\xcf*\'5:3\xc0\xef\xb0\xf7\xa7\xff 3\xc0\xc4\x88r&\xc0-3\xc0\x06jL\xc7}&3\xc0\xad\x96\x04\xaaD\xe42\xc0\xab0\xf0\x82?\xc33\xc0\x07\xbd;\xf7\xf1\x883\xc0\xaf\x02N\xc3\xa053\xc0\xb7\xb0\x96\x02\xc1\xf63\xc0Lk\xf4\x08\x98l3\xc0\x98\x96b@\x7f 3\xc0F\xb7c\xb8\xc3}2\xc0\xdbF_\xfdv\x014\xc0\x82t\x01U\xd143\xc0jV\x9d\x93;>4\xc0\x03\xd2\xd9\x8b\xa3\xe12\xc09\x1b;\x87w13\xc0\xed\xbeaY\xc0T2\xc0\x89\xcdE\xf1\x98\xe04\xc0\x8b$w\xa8\xeb\x182\xc0jNM\xee\xf7\xb82\xc0\xe2\xef&\x06\xe7\x893\xc0\xc1\xee\x95\x1aX\xe93\xc0\xdc6?\xa2!\xb12\xc0!G8\xd9>\x1d4\xc0B^y\xb1\xa6\xd13\xc0`\xc3\xdcc\x95\xd72\xc0\xabG\xe5\x00\x91t+\xc0+`\xb8\xbc\x06a4\xc0\x085\x89\x19\xbd\xbd3\xc0\x9d*^\x1fD33\xc0\x0f\xdf\x0bp\x11*3\xc0\x93\x01\x0f_\x04D4\xc0\xf5\xfc[u\x81\xf33\xc0\x83l< wS3\xc0\x9e\xa9A,\xc6(5\xc0N2\\ eG3\xc0%\x17Q\xc2\xf7\xed2\xc0Q\xdf\xea\xe7C\xad2\xc0\x9d\xd2\xfe\xee\xca\xe43\xc0w\xeaM\x9d\x19I3\xc0\x1f\xee\xe4\x83603\xc0\x08<\xad!\x99\xc23\xc02%\x9b-_\x0f3\xc0\x94l\x1e\xfeC\xe12\xc0\xd0\x04\xc7\x06\'\xfc.\xc0+\xe7\x8a\x1e}\xaa2\xc0\x97e\xc5aar3\xc0(\x9c3Z\xc6\x0c3\xc0~\x91\x03\x06\xde83\xc0\xc1x\xf6\xc9\xa6\x1d3\xc0\x84\x0e=\x05Y>3\xc0\xce\x08\xea\xfdO\xba3\xc0\xf2\x01\x933\x90b4\xc0\x02>\x92\x84\x1d\r3\xc0\x0b\xf0\x0f\\\x0c\xff3\xc0\x8f9\xab\xbd\x90\t3\xc0\xd8\xa2\xbd\x0b(53\xc0\xb2\x7f\xab\xa5\'\x1b3\xc0\xff\x06\x87\xa1V\xb72\xc0\x8c\x13\xcc?t\t2\xc0\x93W\xfcy0\xaf3\xc0x\xeaf\xfc.=4\xc0G\xa5\xb2\xd4\x8d\x1f4\xc0\xeb\xfa9\xf1H\xa33\xc0W\xf0\xf7\x02.M4\xc0CR`_\xbc\xda2\xc0\xe4\xe8\x04o\x0c\xbe2\xc0\xa2\xb3\xcc\xb6\x7f\x983\xc0\x81\xf9B\xc9]/3\xc0\xde\xac3\xc7fs4\xc0\xa4M\x18\xdd\xb2\t3\xc0gq;\x7f\x82A4\xc0G\\J\xba\x0fm3\xc0A0\xbbF\xb5\xf63\xc0qiL\x1b\x8f\xe61\xc04h\x88_\xa9",\xc0T\xcc\xc4\xd1\x9863\xc0\x16\xfd\n\x86(\xed2\xc0\x005\x0cU\x9c\xe63\xc0U-\x91\xe6\xff\xd52\xc0\x85\xf6\xfd(\x11\xb52\xc0\x9b\x93o\x17In4\xc0Y\xcb=\x89X>3\xc0\rS<\xd4\xafN3\xc0w\x84%\xbb>$3\xc0\xf5n\xf5\x9c\xbc>4\xc0\xaf\xfe\xf2\xd3\xbem2\xc0\x8c\xea:3\xad\'4\xc0\xcbyc\xfe\xfe\xce2\xc0\xea\xa8\xacm\xf5)3\xc0`\xf6\xe71\xb7H3\xc0\x82\x8c\x1e\xb4\x11+4\xc0)\xcc\xca\xabo\xcc2\xc07\xae\x9d\x7f\xd3\xf93\xc0\xb4\xa5NL\xf8\r2\xc0O>\x14\x9e\xcb\x083\xc0\xbcI\xe5i\\\xbe3\xc0e\x814I\x05\xeb2\xc0\xb6\xab\xb6{\xbc\x034\xc01\xfa\x83\x84jf3\xc0q\x88fan\x8e2\xc0\xa0eH(\xa224\xc0\xe1\xe2q\xa6\x17h2\xc0\xc6\x18s.\xe4\x1b2\xc0 \xa2f\xe8\xbab4\xc0\x04B\xef|i\xe12\xc0q\xae]\xba|U3\xc0\x07f`\x87\x88\xa62\xc00\xd8\x8313/3\xc0C\xe3U\xe1m\xed2\xc0\xbf\x84\'\xe0T\xd32\xc0\x1e\xe6\x84\x83\xc3\xd52\xc07\x916\x16\xc3`3\xc0f\x95\x10\xe0\xd6<3\xc0%\x9a\x9c\xba\nv4\xc0B\xb9\xf8\x1d\xbdb4\xc0N\x8a\x0b\xd7\x1e\x1c3\xc0\xe6\xb6\xf8\x94\x0e\xce3\xc0\x0c\x82#Q\xa5\x8e3\xc0cd\x8a\xf0^\x073\xc0\xc3A\xd7@\x0fS2\xc0\xb7\xb1BJ\x19\x113\xc0\xf7\xf9eG\xd9\x164\xc0\x9d\x97wf\x07\xd52\xc0\x11\xc7z\xce\xc103\xc0\x1f\xc7\x0fT\xc8\x8f3\xc0\xcb\x91{\xdf\xe1&3\xc0\x9fU\xdb\xe4\xee\xa04\xc0\xa9\x00\xbc\xe9\x16\x044\xc0\x18x\xe4\x0c\x18\xa73\xc0V\x9a\xbd\x89\x13\x8d3\xc0=#P\xbbT{3\xc0<T\xd7\x8f\xac\x9b4\xc0k\xf2\xdb\xfb\xb0\x1b0\xc0;\x96\xd9p\xe5H3\xc0\x16\xca!\xcb}\xb5-\xc0\xc3\x1b\x1dAU\t0\xc0\x1f"P\x10X\x933\xc0[>\xa7\xf2Y 3\xc0\x9fc\x95R\x99&3\xc0\xa8I\x99e\xd4J4\xc0\x11\xc7\x90\x0e\x88>3\xc0~@\xff$\xa2\\4\xc0\x8a:S\xb0\xd4\xe81\xc0M\x00\xb8\xab<\xed1\xc0\xaf\r\xec\xce[\xe82\xc0f\xce\xd8{p\xa11\xc0@i\xaf-\xae\xd92\xc0\t\x91[\xa1\xb0\xf91\xc0\xb7\xed\x88\xa3{?3\xc0\x9aa\x12>+\x8d/\xc0\xdc\xc5\xd3\x91\xfc:2\xc0\x0bg\xa5\x1e*\xac3\xc0\xd9E<\xe4\xa3o3\xc0\xc9\xe3\x83j\x18f3\xc01\xc4\xad\xf3\xdc\xff1\xc0\xbd\xbeI\x9f\xdf\xb03\xc0\x17Y\xe5\xbb\xb2\xe02\xc0\xe0\x1d\x82D\xe8F3\xc0R<\x89P\xba\xca3\xc0\x0c\x9fH\xec\x9e\xe01\xc0\xff\xd4\xb7p^\xaf+\xc0+!\xf4\x0e{\xe11\xc0\xce\xaf\xd1\xa9S\x922\xc0\xba\xa0\xda\xb0\xa1\xe61\xc0\x8d*\xa9\xc6F>3\xc0\xec\x17\xa6\x01\xb0p3\xc0jS\xaa\xbf\xb0\xfa2\xc0\xc8\x8f\xeb\x7f\xe7\x912\xc0\x16\t\x87\xbb\xf6\x8c3\xc0A\xc2y\x97\x80\xdb.\xc0F\x14\x9e\xa0\xbf[3\xc0h\xa1\xab\xb9\t\xf71\xc0\x90W\xf9\x9e1\x7f-\xc0c0x\xeb\x83\x0f2\xc0\x99\xe1\x03\x89w\x923\xc0\xa1\xe8n\xe4\xd0u4\xc0\x9b\xba\x1dZ4u3\xc0\x87\xa9\x10\x8e\xe4~4\xc0\x1e\x88\xed>>u3\xc0W\x0c?\xebqn4\xc0\xc2\x06yL\xa6z3\xc0\xe4\x9a\xe0\x14\xae\xf53\xc0c\n\x1d\xc0\xe8`1\xc0\x930ZtX+3\xc0\xfb\x1b\xbb\xf2\xd3R3\xc0\xe1\xce1\xa1w\xfa1\xc0\xaf\x96\xb1\xdb!\xa94\xc0({2\xc5\x00j3\xc0\x7f\xdc\xff\x9a\x02N4\xc0Q#\xe3\xebT\x924\xc0a\xa8\x87|\x01\xff1\xc0\xdb{\xc0x;\x133\xc0c\x00\xa2A\x06W4\xc0\xd5F\x7f\xb6SD,\xc0\xabk^r\xd7t4\xc0V\x08\xce\x92CZ3\xc0 N\x98\x1bZJ3\xc0\x15\x18\xa2\x10\x7f)3\xc0m|\x0b\xb3\xd9\x973\xc0K\xcf\xf9\x9e\xe5 3\xc0r\xf1\x03Ag\xdd2\xc0\x1ap\xb5@q\x0b/\xc0\x16;\x87=\x14\x8f3\xc07\xa6\x05s\xf7\x002\xc0(n\xd9\xec\xec\x8d3\xc0\xbb\xe3\xad[\xe9\x063\xc0m\x89\xce\xe2\xac\xf3,\xc0\xa0\xd5\xdc\x9f\x06\xa73\xc0\'L\xef\x01\xad\xb34\xc0\x0e3\x1f\x03\x1d\xcd.\xc0\xdc\xde\t)\x9dX3\xc00]\x9dNv@0\xc0\xe7i\xfd!\xfd\xd71\xc0*\xe8\xcf[\x9e\xe13\xc0\xfbal\x19\x12\x0f2\xc0H\xdf\xb2\r\x1c\n4\xc0YFYs\xdfa3\xc0i\xbfY\xfeE\xa12\xc0{\xde\xc5\xd2\x86J3\xc0\x92\xd4\xf0\xa9)D3\xc0\xf1\xa3\x18<[\xe04\xc0\xb2\x9b\n\x8f5[3\xc0\t\x18mE\xc9\xfa2\xc0_\x12RQe\x133\xc0\xa7\x15\xeb\xe3f\xda1\xc0{\xa6/%\xf655\xc0\xd3\x8f\xe4B\x1bn4\xc0\x82\x85\xd30\xe4\xe63\xc0\x8b\x1cY\xbd\xc8\x0b0\xc0\x17\x92\x1c\x15R\xe92\xc0c\xe1\x10\x0f&81\xc0\xfcGha\x98R2\xc0\x90\x8eM8#\xd04\xc0\x9cB\x0b\x82\x9f\x824\xc0C\xbey\x00\x0103\xc0.\xba\xaf\x93\x9c+3\xc0\x19z1\x04\xfbG3\xc0\x9d\xca \xe3\xe0(3\xc0\xc4\x88\xae\x01kT4\xc0\x11%\xa7\xac\xd2L3\xc0\xeb\x9e\x11[K+2\xc0Z\t\x86`\x7f\xde1\xc0\xa2U\x10\xe6\xf7\xb91\xc0\x9b\x98\xb9\x11\xb5\'2\xc0D)f\xf6\xb6\x932\xc0t\x9f\xc9\xbcNb3\xc0\xe9\xcc \x8e\x0c\xf33\xc0\xf6k\x13\xafeT3\xc0\xfe\xbb\xe1\xab\xde\x8c3\xc0\xd4wi\x0843/\xc0i\xa1[s\x89\xf32\xc0\x86\xe2\xbdH\xdf\x080\xc0\xfb}7yu"3\xc0\x82\tyZ\xef?3\xc0=\xf6P\xc1"\xee3\xc0\xdd)\xdeP3V3\xc0\xf1{\x1cH\xc0\x0e3\xc0\xbfE\xedA.\x1b2\xc0\x92\x97\xc5\t\x93P2\xc0PH\xfc\xafw\xdb2\xc0\x19^\x89G\xc7\x143\xc0\xbc\x17\\$\x91\x1a4\xc0\x1d\x90,\x98J\x1e4\xc0=2\x1f\x9d\xc6l1\xc0\\\xb8\xc5\n\x14}4\xc0\xdbx\x16\xee\xc1&2\xc0(\xa6\x8c(\x93\xf12\xc0\xc0\xf8\xb8\xe5`\x1c4\xc0\xd7\x00W\xaf\x0f<1\xc0\xa8\x89E_;Z4\xc0\xf5\xa9o\xb3/\xe13\xc0\x1d\xc7\x8e\x1e)N3\xc0J~]l\xdd01\xc0\x18\x7fP\xdaW\xf42\xc0\xba\xebP\x13&C3\xc0\xbe\xbf\x8cvr\t4\xc0\xe7c\xcaF\xf373\xc0#\xe0\x16\x12\xb533\xc0\x8c\xc2\xd8n\xe8\x133\xc0\xc6\x8c\xbc\xca\x08\r4\xc0H\xc4\xf3;<;2\xc0\xe8\n\xc49p54\xc0\xfax\xe9\xf5\xa0\x054\xc0E\xac\x00~F\xbc1\xc04\x94\x90q\x85=0\xc0\xa5\xc1G\nY\xdf4\xc0O\xb7]\x91\x9fk4\xc0\xdb\x9e\xeed\xf3k4\xc0\xe2\x8c\xbc\xed\x03\xd83\xc0\xe1jp\xe1R\xf52\xc0\x06\xeb^u]\x9e2\xc0\xf2\xab\xd6`\xdd\x8e/\xc0H#\x0b\xd2\x1e83\xc0\xb0\x85\xa1\xfa\x13\x952\xc0\x9f`\xf0\x1c\xbb\x1f2\xc0[\xf1:1_\xe32\xc0\xbf2C\x06\xfe$4\xc0\xf9s\xf8\x88F:5\xc0\xc0\x01\xdf\xb0\x86\xf92\xc0,\xb3A\xaap_3\xc07\xd9\x07\xc5\xa7D3\xc0\xcd;\'\xee\x85\xe12\xc0\xa1\x8cM{\xecW4\xc0Gb[+j\\1\xc0\xa8\x8a\xda+\xbf\xe43\xc0=;\x89.\x05}4\xc0D\xad\xb1\xe9\x14\xb81\xc0\xac\x8e\xd4\'\x9bC1\xc08\xfc\xa0:\xb0\x822\xc0Dd\x938\xf8\x8c2\xc0\xa6\xd4\x8b\xb1\x14\xfa2\xc0f\xd0\xda?D\x182\xc0M\x85\x840\x92E3\xc0\xba\xd2\x04\xb4>=4\xc0\x9dw\xcd:r?4\xc0\xbfNfG\xe5d4\xc0\xe3\xaa~:Vz4\xc0\xb4^\x13-6\xf03\xc0\x13\xc8:}aJ-\xc0{\x16H\x05\xa6\xb73\xc0\x01\xda\xa9y\x18\x9f4\xc0\xc0\tW\x87:$4\xc0\xa1;\x17\xfe<\xe03\xc0\x12u\x87\xbc\xe9\xe53\xc0\x1c\x89\x93\x05\xeci3\xc0$\x81@\x8b\xf0a3\xc0\xb0\x06\x18+\xde\xf73\xc0\xf0Ai\xe7\x1eP3\xc0\xa6\x0f g\x18/3\xc0zS\xaa\xbe\xd6\xd51\xc0\xa8Ro\xc57\x1f4\xc0Q\xde\xb6I\x9563\xc0\xb6d\x0b\x81\x9b\x055\xc07\xa0q\xe9~\x1b4\xc0\x94\xc9\x8a\x08\xd6F4\xc0\x9b|\xb1\xe8\x86\x07/\xc0\xbc8\xb9\xe4\xe2 3\xc0\xb26\xcb\xa3\x1d\xbc3\xc0I\xcdJ\x1a(64\xc0;%\xc2\xe7[\xfa2\xc0\x83+\xb2\xa1\xf9q1\xc0\xb0\x10\x92rS\x063\xc0\x16\x8d\x14M\xa5-4\xc0~O}\x89\xe2\x9f1\xc0[\xdb\xdf\xa3\x86\xe63\xc0\xf3\xd9\xd8\x9ai;4\xc0w\x17"\xed\xdeU1\xc0\xaay\xba\x91LU3\xc02\x1d\x1aO\xbf\xce3\xc0\xb1P\x035\xad\x163\xc0PQ\x02\xe9\xb6\x053\xc0?\xa5\xd7\xe5\x1343\xc0\x92Q\xf3\xb2Y\xec3\xc0\x95\xa8\x84\xf9\xfe\xff2\xc0\xdc\x92C\xe9\x8f[1\xc0\xb5pr\xe1Jd4\xc0\xd5*\xb7s\x92\xef3\xc0@E\x95E\xb8\xc23\xc0\x94\xc5\x13-\xb1-4\xc0\x85\xeb\xeb\x0e\xc6^4\xc0\x91_\xe6}\xe9\xe03\xc0\xe9S-g\xb7L3\xc0\xd7T\x9e\xda\x9b\x823\xc0B!\xc0\xcd6y3\xc0\x98\xcd@\xb2\xa6^4\xc0\x9e\x16\xc8V\xc4F2\xc0V\x07\x12\xf56\x0c4\xc0U\xfa\xc4\xc7\xba\xf93\xc0\\\xbe\xcf\xbf\xc4\x8f4\xc0\x9e@\xe0\xddYO+\xc0h\xfe\x84\t\xee\xbb2\xc0\x9a\x9eb\xb9\x01\x063\xc0gb\x8a~\xb9\x0c3\xc0\xdch\x90\x1f\x10:3\xc0\xeb\xf0nb\xe0\x9a3\xc0x\x98z\x91D\x143\xc0Ywr+\xea\x81/\xc0\xe0"\xb1\xe2\xe6+3\xc0\xd4\xe2!\xec\x1e63\xc0L\xe1n\xc9\xca\xff0\xc0\xfd\xde\xceo\x05\x1b3\xc0\r@\x85P\xc543\xc0\x08L\xfa\xc7,F/\xc0\x1f\x96"V#P4\xc0\x11^\x81\x08\x9e\x0c3\xc0\x85\x14\x0b\'\xc7Z0\xc0\x0cBpv$\x9f3\xc0\x8b\x87\x94;\x83\xdf3\xc0\xde2\xd1\xe6\xdd#2\xc0\xc9\x16\xf9L1\xfd3\xc0"\xeag\xad-\xf72\xc0\x7fgS\x80(\xf42\xc0\xe8E\xc9\x1a\x1a`4\xc0U7\x0f\x0b1\\4\xc0\xdf\xd3%\xb6 \xc33\xc0j\x8bzih\x1a,\xc0f\x9e\xa43\xf3F4\xc0\xdc\xaa\xfe\xf2\xb6\xa74\xc0b\xae\xba\xda\xd0<0\xc0\x80\x7f\xbc`\x9b\xf52\xc0\xc5\x96\x0c\x19PD4\xc0s\xcf\x96\x11K\xb82\xc0QT\x03\xc6\xad<4\xc0\xaa6\xe8<$\xa9/\xc0\xc3p\xba\xfc\x8c\\4\xc0\xd6\xa9k\xe1\x93\x193\xc0\x8d\x89\xbe\x1c\r\x142\xc0\x8d\xf7\x81 \xacc1\xc0\x07>\xbb\x12\x01\x9b3\xc03\x8e\xf3\x17\x12\xc54\xc0\xf7\x81v7[\x0b4\xc0\xf9\xd9Y*\xae\xe13\xc0\xca\x07oLW\x803\xc0\xd8\xf4\n\xad\xa8\x1d3\xc0\xc7\x190\xef\xac#2\xc0\xb7\x14\xfc\xd3\xdf?3\xc0\xb2\xcf\x94\xe89\xff2\xc0\x9a\x05\xa13;\xfe2\xc0qmY\xe5\xb3e1\xc0\x9b\x19\xcc\xabMN3\xc0T$\xc2\x9d7$3\xc0}\x808W\x12\x1c4\xc0Y.\xed9\x02+3\xc0t\xf1\xce\tn>-\xc0\x92(\xb8\xc5\xf023\xc0\xf1R\xb9\xfb\xa1C2\xc0l>\xc7\x99\x8a\xe02\xc0"\r]^\x17\xd44\xc05Wx\xea\x95M3\xc0\xb5\x08\xb0\xf9\xa0r3\xc0$\x935\x95B\x883\xc0Y\x15\r\xa3\xf6\xbe3\xc0\xa3hz\xc9\x07\x97/\xc0JLP\xa54+3\xc0t\xea\xb8\x9dN,3\xc0x\xda\x1f\xc0\x80\xf02\xc0\x8a\x19\xa6\xfe\x0093\xc0\x94\xd0\x13\xe5l\'3\xc0\x90\x02\x1bb\xe2F3\xc0\xdc\x19\xf0\x12\xb3\xc43\xc0c\x18\xa6d?\xa93\xc0k\x9d\xbd\x94B\xd13\xc0ii\n\xa7\xeeX1\xc0TnY\x84\x94N4\xc0a\xf1@\xe3?\xdc2\xc02\xa2\x7fcr\xa34\xc0\xa2\xfb\xafy\xc8\xf71\xc0\x1a:\x9d\t\xfa\x823\xc03\xcf\x8d\x02T+3\xc0\x1c\x9d\xbd}\r\x083\xc0\xb5\x89\xae#\xf7-3\xc0\x05\xceF\xa5\x96f2\xc08\xa4E\x12,63\xc0\xb5ST2\xcfY0\xc0\x1c\x06"\xc5$w3\xc0+\xf2#B|\xb21\xc0\x11\x18\xa9\x84\x8ca4\xc0\xc7*\xd3\xd3\xae6/\xc0\xe5c\x8d\x8e\xe003\xc0g}b\x1cx*3\xc0\xad/-\xec\xbd=4\xc0\xe7f<\x18\\)4\xc0\xcc\x07\x94\'\xf7\xa63\xc0vk\x0c\xf0\xbf\xa23\xc0\x81\x0b\x05\x11\x0eQ0\xc0\xdaF\x1d]k\xe33\xc0\x9a\x1f\x91\xccO\x0f3\xc0R\xe5p\xb7m\xb31\xc0\x94n\xcc\xde4\x1a3\xc0\x11\xbb\x12\xca\xf3d1\xc0\xc1D\xfa\xb4\xe8\xd72\xc0&\xae\xd3@\x8b\xc91\xc0\n\x8e\xb1\x82\x91#3\xc0\xc0$  \x1ag4\xc0H\xf3W\x00Bz4\xc0\r\x1d"\x91\xbc!*\xc0j7\xea\xe1+\'3\xc0p!M\x9e\x1dK3\xc0\xfd\xa0e\x134\xcb2\xc0\x9a\x11h:n\xd52\xc0\xef\xfe\xee\xbct\xeb/\xc0L\x18\x82\x97\xe5\xef-\xc0\xa3?O\x9e\x93\x1e4\xc0\x92\xde\xab\n\x9e\xe12\xc0\xb9\x91?\xeeg\xf52\xc03}y\x96r\x073\xc0D\xe5.1d\x043\xc0\xdb\xc6x\'W\x0b3\xc0&\xf88\xfeI\x182\xc0\xb7=\x92\x90\xbcJ2\xc0\xa4b\x7f\xe5uM3\xc0\x84\xb8\xc5@^\xe13\xc0\xc2\xd9*\xea\xf0{3\xc0\xad\x81\n\x156\x1d3\xc0\xfeV?h\\\xd22\xc0\xb6V\xa0\xcb$f4\xc0]\xe5w\xcd\x04p4\xc0\xa9\x8b\x89\x8b\xff\x071\xc0PB2T\xb4\x1a4\xc0\x89S\xed\x8cH43\xc0\xaf\x88\xfbq\xc9u4\xc0\xe5z\xd8\xbb\x18\xe62\xc0\xdc)J\xe4]\x823\xc0.\xee\x14\xfbF<3\xc0\x1d]\xd6%\xed|2\xc0U\x08\xef\xa0s\x943\xc0\x02\xe6Q\xb8Y\x183\xc0\x11\xb8\xbb\xec\x1a"3\xc0%\x1b\xca:\x93\xde3\xc0\xa3\xb6\xeb\xb9\x9d#3\xc0\xe8\x97\xa9Qxb3\xc0\xf57N`\xac\x0f0\xc0\x15b\xd3\xee\x9a\xb43\xc0\xda\xfe\x12\xc5\x0fS4\xc0\xcd&\xcf\xc4\xae]4\xc0\xeaO\x84\\\x04\xfa3\xc0\x18lS\x07\x85r4\xc0RH\\\xe1\x96\xd52\xc0\xba\x88N\x86\xca63\xc0?G(b!\xf61\xc0\xcb\x91+!\x85\xed2\xc0bg\x92M:\xe22\xc0\x92\x007\x17\xa5\x8d3\xc0\x8a\x7f\xc2\xd4@\x173\xc0\x17\xab{X\xd8l4\xc0SE\x0eF\x8d\xf21\xc0\xab\xc0#\x84q\x004\xc0}o\\[\x80#3\xc0o;\x84\xb1\xbfw4\xc0l\xa5\x8d12Y3\xc0\x11\xdb\x18\xbe\xfa\xcc2\xc0\xe1\xf9\xd8\xa03L2\xc0`S\xfd\xa4\x00\xdc2\xc0:y\xe8`DY4\xc0S\xef\x9d}\xc0\xeb3\xc0M\xce\xc7j\x04\xea2\xc0\x99\xbc\x15\xce\xf3\x9f4\xc0\xce\xa4\x7fV\'\x1b3\xc0x\x1c\x1e+\x96\xa12\xc0k:\xb2\x86,\x852\xc0\x9f\x85|\xdf\x1cw4\xc0\xea0\x89J\x8923\xc0\xef\xad\x19\xfa?C0\xc0\xd0!\x90\xbc\x97\x903\xc0\x10\x96\xf13\xfb\xf21\xc0\x87\x12]\xd4b\xd22\xc0\xee\xf5\x19w\xdex4\xc0)\xaf\x19"\x00\t4\xc0\xb2!_%\xaa53\xc0,M[vQ\x1f3\xc0\rB\x92;\xb0g4\xc0\x88\xd5{\xf2\xd4\xdf3\xc0.Hu\xbd\xee\\4\xc0|\xc9\xd5\xaf\xe3g4\xc0~\xcd\x9a\x1fm\x924\xc0\x89\xcb\xe8w\xc2\xe72\xc0\x1b\x9c\x89IzU1\xc0V6m~P\xf23\xc0\x18gx\x10\x11 3\xc0z\xcb\x1d\x1cT\xf52\xc0;\xcal\r\xf6\x8a4\xc0\'\xd2Szf\x8a4\xc0B<y*\x1d\xbf3\xc0\xe8\xf8\xea\x07q\xe73\xc0i\x82\xcd\r)|3\xc0\x01\x90\r\xc6\xf7\xfb3\xc0_\xbe\x95B\x13E3\xc0m\xcd\xdc\x89>%3\xc0\x91\xc4?\x84=\x003\xc0\xbf\xe8Hp\xe7\xf62\xc0\xc1b\xc8Yf\x122\xc0`\x9c\xf9\xb4\x15\x8a3\xc0]l\\P\xa8}2\xc0&\xc3\x10\xf8\t\xa13\xc0\x14\xc7("\xe2\x883\xc0\xdc\xc7\xd4{\xf6D3\xc02\x12\x16\xdd^\xae4\xc0\xa4p\xa2\x1eY\xd62\xc0\xf4\xe01\x89\xc5=3\xc0w\xe4\xa9\xc5P\x914\xc0\xe9\nQF\xc2\x1a3\xc0\xbb\x95#go83\xc0\x0ek\r\xa1\x0b\xf1.\xc0H\x95"\xb6\xed25\xc0X\x1bE\xfa\xfbG4\xc0\x8f\x00\xe9\x81\x8ee4\xc0]6g\x10\xec\xc42\xc0\xdf\x00\x10\x9d\xc4\xd80\xc0\xf1C\xea\x15\x04\xb10\xc0\xf6#{\x12\xa5\xfd2\xc0\xb6*\x92\x04\xfbA3\xc0\xe9\x15\xa8\xe8\xd5\x123\xc0\x88Z\x18\x07\xa7P2\xc0\x9c\xa4\'\x173\xe22\xc0\x02\xcaP\'\xb8\xfd0\xc0\x0f\xa9W\xcd\x8b.0\xc0\x1c\xd4Q\xe5\x1f\xbe0\xc0\x03\x0fP:\xfdq3\xc0\xf3\x9b\xc0\x1dM\xd61\xc0\x19\xc6\x1b\xc3\xe6\x173\xc0\x97\xaa\xfb \xd4_3\xc0\xc1N\x0f\x10)~4\xc0\x15\x8ft\xbf\x9733\xc0Wn\xb62\xa3B3\xc0:c\xa4?\x93\xec2\xc0\x0f\x15\'\x14i\xd22\xc0Y0\x91\x9a\xb353\xc0+\x8e\x12\xcf\xd2>4\xc0\xc2\xc0\x18b\tC3\xc0E0\\\xd0\x83\x1d4\xc0g\xac\xd8\xfe\xf0\xca3\xc0\xe5\xfdA\xb7Ab3\xc0\xff6.\xc8\xea\xe72\xc0\xadn\xc7+\x9a\x1d3\xc0G\xf0\xc6J\xbdm1\xc0&f\x053\x8b\xec2\xc0\x07\xc837\xd3%4\xc0*\xf6\x80.\xb7\x154\xc0\xc8,\x91\x1c\xb9\xcf-\xc0$3a\xa14w5\xc0;I\xa1\xc1\xb7`1\xc0\xc6\x85\xc4\xa3\xbc*0\xc0.\xa5ac6&3\xc0\xae\x11\xa5\x95\xe3#3\xc0f\xa7\xa8e\xd6\x1e3\xc0\xff-!I\xbd\x163\xc0\xe4K\x87\xd5<\xf53\xc0A\xfdb%\xf263\xc0\x8c<wa\x1d\xb62\xc0\xb2"i9e\xdb2\xc0\x8b\xa6\'0\x8fr3\xc0\xdb\xeaR\x8d\xa4u3\xc0\xb5\xf0\x8c\x1cmN3\xc0w\xb0\xf4\xd0\x85z5\xc0\x17\xa9\r\xd3\x13\xee2\xc0D\x99\x18\x1fq\xf53\xc0\x8e\x9bM\xf1\xb8\xc43\xc0\xd3\x86\xe4\x12a\x103\xc0Zi\xd1\xf0\x92\xa31\xc0E\x80\x05\xf4o\x902\xc0^a\x80\xe1T+3\xc0\rgk"\x96Q4\xc0\xa0\x83N&@\xfd3\xc0\xf8\xca0\x87\x83K3\xc0\xf9\xbaT\xd4\xc2,3\xc0\x00\xb4L\xd8\xd7]3\xc0\x15\xa5\x00Y#\xc73\xc0\x97\xa5\x91\x1f\xe0#3\xc0\xbc\xa3M\xb3\xd4/3\xc0q\xa0\xcf\xe1\xab\\3\xc0\x8cr\x05Q\x9dN3\xc0\xc0\x9d\x12Y\xc7\xf62\xc0OZ\xbf\xdb\xfa\x984\xc0\x10\x9dD\x7fy!4\xc0G}\xa1\x1a\x9b64\xc0kh\xc9W\xa6\x972\xc0\x8e\xd3g\xc1\x99\x8b2\xc0K(\xedS\xf4\x833\xc0\xdd\xed\x1e\xca\x05t3\xc0\x15\x9b\xa1\xbd\x81\xc72\xc0\xe2Gx\xb4g94\xc0\xc7#\x9a\xc4\x90&4\xc0\xbb\x8a\x0683\r3\xc0d5\xde\xe0?;3\xc0\xfdD\x85\xd6#\x083\xc0\x1b:~\x9c\x80E3\xc0\xfb\t\x08\x0cN\xf92\xc0\xd0\xe6#\xfe\xf3\x1c3\xc0\xf3\xbc\x8a/\x9094\xc0\xd9\xbc~\x8b\x8d\xb32\xc0\xc2t\xa4\xe3\x85~4\xc0+\x16\xe1E\\o0\xc0p/VR\xe942\xc0\x85^\xcfW\x8ec2\xc0W\x8f\x17\xb3u85\xc0\xb1\x84{v\x00&4\xc0\xa3F\xc4B\x18\xf82\xc0\xf9\xa5\x8f\xeb:\xa43\xc0\xf6\xd0\xfc\xd8\x96v4\xc0\x86\x8a\x1e\xfb~\x9a2\xc0\x0f\xa7a\xea]u4\xc0K\x8f\x13N\x81\xdc2\xc0k\xf1\xe1\x03\xda+3\xc0\xffo\x88\x00c;3\xc0\xf0 \xce\x03\x83\x8c3\xc0\xc8\x90\x1dmJ,.\xc0\x1aq\xc5\x08\xf8\xaf3\xc0$\x1cNpa\xf42\xc0\x17\x84$a\xfa\xbb2\xc0\\P\x95\x19\x10\xc43\xc04\xf0\x9b&\x03f3\xc0tSG\x08\xf7b3\xc0\xeb9\xff\x01\x07\x8a4\xc0\xefu\x892\x01\x110\xc0\xb1\xb3\x95#\xab65\xc0@\xc3\x96\xfb\xf7\xae3\xc0\x92\x15\xa5+\xf5\xb70\xc0r#\xb9n\x05\xe71\xc0L\xa6\xa3\xb11\xb82\xc0+\x0bR\nS\xe01\xc0K\xf8E&\xd3\x073\xc0d\rF*\x1aJ/\xc0\xfe\x92\xe2\xaf\x90\xd52\xc0\xbc\x03-,\x88*4\xc0I6\x94[\xb9-2\xc0\xe8/Li\xf0\xfb3\xc0\xf6\x0f\xf7~\x92\xf02\xc0\x93[~=\x19i2\xc0\xd7V\x95\xd5<\xaa3\xc0\xfaT\xca\x81\xa8?3\xc0\x8dNg\x8f\x82\xcf.\xc0\xa0\xdc\x94\xdb\x8dt0\xc0\xa4I\t\x9f_\x0f3\xc0_\x85;\x87\x8f@4\xc0\xb7\xd6vVo\xa62\xc0\x97l\x98\xa8{\xcb3\xc0\xe2\x922\x8aL\xad2\xc0\xd4\xa9\xc6\xd8\x0c\t3\xc0K\xb07&\xc9\x894\xc0 \xe5#V\x00\x9d5\xc0\xac\x14\xf2jS\x83/\xc0UH\xd8/V\x054\xc03\xf9\xb1\x86\xd0\x823\xc0\xcf\t\x90\xd6\x86\xe02\xc0\xea\x01\xdf=\xa160\xc0\xeb\x04\xef\x1e\xe4\xbb2\xc0I\xae\x7f\x97t\xd51\xc0\xd6H\xf4\x8a\x18M2\xc0\x8dj.\xf8X\x8e4\xc06@\xda\xfc\x8f\xe81\xc0\xf2<\x89\x88\xedS4\xc0!r\x7f\x16\x1e\xef2\xc0\x85\xa4\\%K\x1b4\xc0\x1cu\xdf\xbd\xdc33\xc0\\\x89Z\xbe\x96\xe92\xc0\x97\xaa\x17\x95\xa6v2\xc0\x9d)\xbb\xb1\x89\xf53\xc0>B\xd6\xb9\xb4\xda3\xc0\n\x84\xc0\xd1{\xd02\xc0\xaf\xb4l\xc4\rW3\xc0\x90\xe5k\xd2\xf4#4\xc02\xba\x9fTW\xab4\xc0T/\xfcA\x93L3\xc0\xe9A\xaf\xe3\x9bD3\xc0^\xe8\xa4\x86\x89\xa81\xc0\xa2\xf3\xcc\'\xfe\xba0\xc0D\x03\x83ar\x894\xc0\x9c\xe1\xe36\xcde3\xc0\xc8<"Y\x81#0\xc0 \xd2T4S\xc73\xc0\xc1\xd3!\xa5\x14\x874\xc0\xa8\xc0\t\xf8\xf3\xd42\xc0\xde=\xe5\xf3\x9b\xf02\xc0\\\x9dq8r\x072\xc0\x19\x06\x9aw\xae\x1a2\xc0\xd3$\x0f\xa2\x18Q2\xc0\xac\x91(9\xf9\x912\xc0Z\xf0\xbf<s\x0b3\xc0\xafe\xd1\xda\x8e\xcd3\xc0\x94k{hH\xe03\xc0\xd04\x8a\xf6=\x073\xc0\xe2\xcd\x15q\xc4\x162\xc0Q\x92\rE\x83\xde*\xc0T\x01x\x99\x84\x150\xc0 \x8d\xd4:\x07\x1e2\xc0\x0bM\x14\x11]\xd13\xc0\x02q>\x8f\xb3x3\xc0r\xbb\x8c\x0c\xfb\x063\xc0j~Q\xd3c\xd62\xc0\xcba\xdf\xc3\x8et4\xc0`\x87i\x12\x1f\xd53\xc0\xa04!\xa8\xe6\r4\xc0\x87\xf9k\xae\x07\xbe0\xc0 \xae\xb3*X\xd32\xc0\xc1h\xba\xf0g\xd62\xc0d\\!\x00,z3\xc0,\xdc0\x97\xb5+3\xc0\x0bk(}S\x1d4\xc0\xcf\xd6\x06\xf4\xd7\x0e3\xc0\x8c7\xbem\x7f\x132\xc0\xea\x8f\xbd/\xed\xbc3\xc0u\x8f\xde\xc9{r3\xc0\x89u\x9f\x0c\xc5!4\xc02\x18O/\x8f\x073\xc0;|\xbf\x1d\x1a\xe82\xc0{A\x9c\xd5|z2\xc0\xa8y;z#^3\xc0\x8b\x0cZ\xbco`3\xc07"\xd7f\xdf\xbc3\xc0\x8c\xc1\xa4\xe9\xe9\xaa3\xc0G\x07b\xc1\xab\xe04\xc0*\xc3\n\xfd\xd8m3\xc0\xf1\xd9\xa9\xe9.\x1d4\xc0\xefo\x81\x97\xbb\x004\xc0X\xfa[\x9a\xecc3\xc0\x9d\xd3-\x06B\x0e3\xc0\xf2\x8a\x06i\xb1\x8d4\xc0\xdf\xd0\x7f\x14\xe9\xc32\xc0qx\xe1\x16\xee\x083\xc0\xb6\xc4\xbdL\x82\x014\xc0\r\xf7cz,\x1e-\xc00\xc66|\xa1\x104\xc0\x89\x82\xcd\x1f]\xe92\xc0\x82E\xfc\xaa\x8ck4\xc0\xf7\xd9\x9e\xc8\xaef3\xc0\xa3\x00Eg\x06\xcd2\xc0\xa4*\x1e\xee\x1bx2\xc0\xe0:\x12\xd2m\xdc3\xc0\t=\xea\xb8A\xcf2\xc0\xab\xb0\xf2O\x1f\xba*\xc0\x95\x18\x04a\xe7\xe71\xc0`7\xe7#\x15Y4\xc0\x98\xb0Bs\xe6Q4\xc0\xec\x04\xe0a\x05z4\xc0\x9e/#\xd0K\x872\xc0;\xcc>\x98\xaf\x1a3\xc0\xb4M\x80F\xfaR1\xc050|\x99O\xed3\xc0\x19\xa6E6\x11\x864\xc0i\x88\x15s\x12\xf14\xc0\x9e$\xed47\x1e3\xc0?\x90\x10\x8b\x82\xd72\xc0 \'\xbe\xb3\\=3\xc0A\xf3!\xf2\x82\xde4\xc0P\xb2cM`\xde2\xc0\xb5\x88\xae\xb5\x01\xa7*\xc0*4\xc0\x9e\x03\x822\xc0\xdd\x0b\xf6\xf20\xa82\xc0PmW\xcf\x15\x004\xc0\x18\xff)\x85\xc6\xb23\xc0\x08\x1b\x03\\\xf3i3\xc0\xdd\xae\xcb??d-\xc0\xbd\xd1s\x95\xcef3\xc0\xe5@\xd3H\xdfZ3\xc0\x9e\xaa\x11,k\x034\xc0\xf5%\x9d\x9fT\x1b4\xc0\xaf\xd7.\x10Hh4\xc0Y\x8aT\xdd\xbeZ4\xc0\xe3\xed\x08Gi\x101\xc0\xdai\xccG\x9223\xc0\xd1\x8d%\xbap\x824\xc0N\xfcr\xc8z\xe42\xc0\x951\x0f\xaap\xfe3\xc0\x81\xca\xb8\x9d\xee\xc40\xc0~\x16D\x0f\xacp3\xc0\xe8\x82\xac\x8f\xc8\xf82\xc0\x85\xf2\xb2\xba\xba43\xc0\x9c\xe8b,\xe1\xba2\xc0!\x9b\x88\xd9\x98e2\xc0Vyq\xdb\x95\\2\xc0\xec\n<\x9d%\x9f2\xc0\xbe\x93\xa9\xad\xa5\x1c4\xc0\xcf\xf0g\x16\x8f*3\xc0\xdc2\xd0UUN3\xc0\x94\xeb\xc4\xa9\xc9 3\xc0\xda\x98\r\x14\xfc\xe72\xc0|\xa6\n\x8b3\x923\xc0\xa5o\xcc\xabe\x9e4\xc0\x06*\x00U\xf3\xf92\xc0\xb3\xfb\x83R\xa8\\4\xc0\x1b\xab\xea\xf5\x9e"4\xc0[\x10y\x95\x1c\x082\xc0\\,\x18\x1e\xbbj3\xc0Bp\xb0\x9ee\xd02\xc0\xd9_r%1\xd72\xc0\xbd\x0bC\x16\xbf\x124\xc0\x93;Wq<A2\xc0\x83j! \xba{3\xc0~\xb1-\xe4\x06\xd22\xc0\x9e\xaf`@\xa4\x823\xc0\x0f;"I\xed$3\xc0\xc0,\xa4q\xfc$4\xc0+?\xac0\x93b4\xc0\xefB\x86Y!\xc13\xc0\xb3\xa7\xd1\xa3\xc4\xe31\xc0G\xa2*\xca\xb6\xa11\xc0\xda\n"\xe2l$3\xc0V\xa5\t\xc8\x8d\xdc3\xc0\xae\xa3B\x82\xb7\x114\xc0R\x10\x91\x9b\x8e\x863\xc0\xc6WZP\x0b\xf04\xc0"\xefz\xb2\x87.3\xc0\xbdd\xc0\xf1\xbb\t3\xc0R\xe7;\x16\xff\x9d3\xc0Ml\x03\x89\xd0\x030\xc0\x05\xee\xfb\xdeb\x921\xc0\x0b\xc8\xc2\xca\x1b\xf22\xc0\x0e\x89\x90\x16 \xf43\xc0\x0b\xa9\x8e}]\xbb2\xc0\xb4\xb0\x87\xbc\xc8\xd12\xc0^\xd9\xae\xd2\xdc\xd52\xc0\xed$#\x9e\xa1\xbc1\xc0\xe6J\xb1\xb0}\xac3\xc0\xf0\xa2\xbb\x81\xa1~3\xc0\x8d\x04\xac\x91)H3\xc0Hq\xb3\x1a\xe4\x104\xc0*z&\x0cK\xfa3\xc0T&\x87q\xd32/\xc0n\xed\xd7\xc4{\xc33\xc0\xb9>G\xf4\x11\xfc3\xc0\xe7DO1\xff%2\xc0\xf3\xaf{\x84\xfb\xcc2\xc0\x11\xcak\xba{\x942\xc0\xf4B\xa4e\x8933\xc0%\x1bO\xa0\xbe\x003\xc0q\x90\xae>|\xee4\xc0\xf6\xfb\x9c\'r\x864\xc0\x94\x8d\xdc\x19c\xff3\xc0\xa1\xd9\xedNo\x9e4\xc0>?\x86\xc7\xaf\x884\xc0\xe2\x96\xb0\x82\xf3(4\xc0\xde\x86\x13\xf6\x05\xe22\xc0}9\xb9v\xd5\xd32\xc0\xa9PC\x87!%2\xc0\x06\x0f\xac\x8d\xb1&3\xc07?\xef\x91v\xbc3\xc0>\xbe\n\xab\xc3\xb93\xc0\x01\xe8\x0e\x9d\xed03\xc0H\xc4u:5\xb92\xc0B\xfc\xdaY\x1c\xb12\xc0>"\t\xd9x13\xc0|\xf8\\=\xbb23\xc0\xe3|YSt\x8a0\xc0\xccn]\xcc\xecp1\xc0`:\xd3y\x19\xa3.\xc0\xa4#\x01\x82I&3\xc0\x1b\xbe\x9fe\x91\xe73\xc0\xee\x82\x0e`\xcaX4\xc0F\xea\xb3bO\xb72\xc0G\x04\x1d\xdf\x02\t4\xc0\x17\x97\xd7^\xe1\xea3\xc0\xa9nLe8\xba2\xc0\x08\xda\xe8\x92\xb7M4\xc0\x1a\x7f\xa0\x010\x0f4\xc04\xa4\xd4\xed\xc6c3\xc0W\x1b\x04\x9a"\x123\xc0\xc9\xb6\xfd\x19I\x073\xc0\x93*\xc0t\xb1q3\xc0\x85\x88\xd2X\xf2{3\xc0\x9f\x86g\x91\x08\xcc3\xc0\xa9\x1fd\xfd\xe1,4\xc0\x1dd\xcc\\\x82\x9a1\xc0\xcf>\x04I\xc7\xe23\xc0\xa9$\xff\x83<\xbe3\xc0\xf6Sy>f\xb42\xc0\xa8\x1c-\x00P\xad2\xc0w=\xa5\xc8\xea\x8f2\xc0=M\xa2{\x85\xfc1\xc0\x0f\x1b\xa1\x86\x16\xba2\xc0\xe1k\xb3Kd\x1a5\xc0{\xf0v$\xe1C4\xc0\x0b[\xec\x92V\xf4.\xc0\xdb[%-\xd0\xd83\xc0\x0bu\xa7\xba\x8a\xd52\xc0UO\xe6}Z\xe61\xc0!\x0e\xaa\x02\xbd\x802\xc0\x9a\xa1\xae\xb7{\x143\xc0H\n\xb7]\xf2\x8f1\xc0D\x0e\x12\xfd>\xde4\xc0DNw\x82\x1b\x9c4\xc0a\xce\x9b\xb3\x9b\xde0\xc0?\xf0\xc8Hpy3\xc0\x8d\xd0\x99\xcc\x04j3\xc0\x99A\xcb\\\xbe\t2\xc0\x84p\x9a`S\xfc2\xc0z\x90(\x84es3\xc0\x05\xf3\x12\x11\x99"-\xc0H1x>]\xe92\xc0\xe0a\xed\xaa\xe0\xc13\xc0\xc2PY\xd9j\xe33\xc0>\x93\xeab&\x054\xc0t\xff\x82\x1c\xf3\xd73\xc0&z\xe4eM\x882\xc0]\x0c=3#\x133\xc0.S/\x1c:\x173\xc0hv\x1b\xf0\xaf\xa81\xc0Q\xa5\x80Gw\x1f3\xc0\n\x9e\xeb\xd7%+4\xc0\xa9\xd5\xe1V\xdd\x86/\xc0\x11\x8eSm\x8d\x1c0\xc0\xdb(}\xb4j\x03/\xc0\x92\xadw7\xe9e2\xc0\x88\x0e\xcc\xe3\xa2\xbd3\xc0\x16\x92n\x1d7w3\xc0\xc1~r5R\xc74\xc0k\x8a\xc1\\B\x0f3\xc0l\xc9s\xbd8\x043\xc0\xf6m\xfa\xfal\x024\xc0\xc7\x05\x7f\x13\xdf\xc13\xc0\xf2\x16\xbf\xf0\xcf\x9a2\xc0@~l\xeb\x8043\xc0\xec\x99_\xbe\xf9t3\xc0K\xbb\x804a\xc03\xc0\x0cMO\xfd\xa7\xde3\xc0\xf8\x1a\xd7\xf8\xa6,4\xc0\x99?\xd9\x85b\n3\xc0\xbc=L~.\x073\xc0\x08\x17q\xf2x\x1b2\xc0w\xd20y\x81\xf33\xc0\xa0\xd1u\xc8yw3\xc0\x9dW\x16\xe7?\xf4.\xc0\xc0]\xa6,\xd1\xf61\xc0\xf4W\x94W\x19\xfa1\xc0s\xa7\n\xee\xa3./\xc0\x99\xf1\x93\xa5[\xdf2\xc07C\xaaE\xcc\x163\xc0\x8c0\xd2+NW/\xc0\xea\xaegr\x95\xd92\xc0\x89e Eb\x9d2\xc0\r\x88\xca\x0e]\t4\xc0\xa0\xca;e\xbfR3\xc0\xa9\xb4\x9aHf\x063\xc0\xf9U\xcf^\xd9\x113\xc0{\xd0Ee\x15\xa22\xc0\xd2>\x90\x8c[]4\xc0\x19\xba\xb3\xe1u\x874\xc0\x81\xf62R\x16\xca1\xc0GTB\xe2\nw3\xc0@Z\xfa0/\x8d1\xc0-m\xb0i3#3\xc0\xc4\xfa\x1dD%\xe54\xc0\xba\xf2O<\xf0]3\xc0\xe5\xd0?C\xd0*4\xc0\xbb\x86\xb5WH!3\xc0\x92\n\xfb\xa4\xab\xfc2\xc0\x8f\x16y0J\xe42\xc0\x04\xe6+}I\xe53\xc0\xc7\xc0\x8c\xd4\xa9\xf91\xc0\xb6\xa7\xa7\xbbl\x983\xc0\xa6i%!om3\xc0u#^E ^2\xc0\x8f\xca\xa38\xb2\x7f3\xc0\xc8I\xccB\xafU3\xc0\x14\xbb\x8bo)\x993\xc0"h\xe2\x1c\xbbL3\xc0\x80S\xf93\xf6\x953\xc0\xcd\r\xc1\xde\x91\xff1\xc0LW\xb2\xae\x00)3\xc0\xa9tB\tU\x023\xc0\xbd\xbb\xb7\xfd6\xe53\xc0\x0c\x92\x90Bs\xc32\xc0q2\x90\xa6\x1eq3\xc0\x88(~\x18YX2\xc0\xd7\x1c\x13\xa6\xff\x173\xc0*1\x89^\xdc\x153\xc0\x8a\xae\xdc23\x1e4\xc0\xe6\x15=\\:z3\xc0\xd4\xcc\xca\x9a\xd8\x842\xc0>\x9e\x84\xdd\xcf|1\xc0\xa0\'\xa6\x14\x13\x102\xc0yfE\x93\xcd.3\xc0\xfaI\x84\xcd\xd2\xd82\xc0M\xa0\xde\xde\xd0\xb11\xc0\xf3p\xae\xd9lz4\xc0\x17\xadG\x149 4\xc0\x9f\xcf\x1c\xa9\x9aQ3\xc03#\xec\xfby\xaf1\xc0\x0fj\xc5dvQ3\xc06\x0f\x14H\x9c\x1d4\xc0j\x9d\xfaJ)\x982\xc0F0[lJ(3\xc0hM\xe0\xd3n\xf72\xc0t\xa4\xf3\xe7a#3\xc0\xc5\x15\xcb\xd2\x93\xfe.\xc0\xf0\xa5\x1a\xfe\xcck4\xc0\xd1\xa0\x07GF\xf22\xc0\xa4\xca\x92Qy\xed3\xc0\x868c\xbb\xbf\xbc2\xc0H\xb4\x05H\xdc\x193\xc0vC\xeb\xddX\xc53\xc0\xce\x94\xed_C\x993\xc0\xdax\xd0\xff\x12J4\xc0\x82.\xfc\xc1\xc3\xd92\xc0\x1a\xb9\x1d\xf6\xcc\xe12\xc0Z\xf1\x8fK\x1c%4\xc0\xd3\x08\xd4&f\x872\xc0\xc0\x19N\xbe\x0f\xfb2\xc0\xb6\xa7\xb5\xdfM\x811\xc0\x8e\xcc\xccJ\x9513\xc0\xdc\xca3\x90~\xea2\xc0\xa1\x87Y\xcf=\xa83\xc0\x0c}A\xda\x07\xa12\xc0W?\x95day2\xc0\xf0\xc8\xe9\xb0062\xc0\xa5\xe6\xbf\x04\xe7\xd72\xc0\xd6XTxn\x853\xc0Gq\x17\xe8\x16\xf93\xc0\xdf\x85Qu\x1a@4\xc0\xda\x89\x9fX\xb8\x923\xc0@\xcad|\xa1^4\xc0\xfb\'\xec\r\xe0D4\xc0\xf20\xfb\xf3*A3\xc09\x883\x80\x82n3\xc0\xf5\xdbp\xdd\x19\x034\xc0\x88\x89\\W\x9e\xc23\xc0@\xf6\xfe\xfc\xa2\xaa3\xc0\x03E\xa5\xb9&2/\xc0\xb5\xfa\x97\xd2\xac\xea3\xc0R\xa0Kli\x1a4\xc0X\x19"\xad\xd0\xdf4\xc0\xf3a\x02\xbd_T2\xc0m\xc5\x01\xf4\x13\x992\xc0e\xa2\xc5\x85+\xd82\xc0\xc4`!P\x8fm4\xc0tZ\x8dJ\xb5\xf63\xc0\x9d\xfc\x15\x13\xc9\xe93\xc0h\xd1\\\xf7t\xb81\xc0\x02\x00(\xaf\xb3g3\xc0j<~\xb17\xd13\xc0\xfd\t\xefH\xc6\x0e4\xc0\xad\x97o\x0f\xc5\r/\xc0\xdf]C\xd6\xe7\x153\xc0\x1b\x9f\xdbK.\xef2\xc0\xd7I\xd1hw\x823\xc0\xe4\xab\xf28\x1d\xe02\xc0{\xc1\xff/xT2\xc06k\x10_\xc0%3\xc0\xfa\x89\x8e\xbd\x8b13\xc03\xab\xe3Z\xa1{3\xc0\xc3\x819\xca\xdd&3\xc0\x03\xb0\xa7h-\x812\xc0 :e\x95\xfa\xf73\xc0\x9d\xaa\xbcq\xb0\xa42\xc0\xbb,bS^\xe22\xc0\x1bfJF\x9f\x922\xc0\xdbMz\xd8\x88\x073\xc0\xe0\x0cY\xa5\xbc\xef1\xc0\x0f+!\xe0\xfbH3\xc0tM\x86\xfa\xd8&3\xc0\x1d\xa7\x1b]\xfe\xc62\xc0*\xe8?c\xfd\x8a2\xc0\xc9\xb4\xdaIkW4\xc0\xda\xef\xea\x06zV2\xc0\x8dt|f*I4\xc0j\xdc\xa2T\xb4\x0e3\xc0\x88\x05\xc7`\xc2A3\xc0\xdb\x9d\x86V\xbe\x913\xc0(\xdb#\x13\x18\x913\xc0h(rD\x02\x823\xc0\x93\x0f\xa2I*\x0b2\xc0C$#\x8c\x03\xd82\xc0\x04l\x99~~\x9a3\xc0\xe3\xf2\xc1\x88\x85\xeb2\xc0>\x16L<\xcb\xc03\xc0\x96;\xea\xaa\x80j4\xc0jQQ\xd4\xe9,3\xc0\\\xea/\xec\xf6S4\xc0\xe8\xaf\xf5\x01]\xec2\xc0s\xe0T\t\x9d\xeb3\xc0z8\xd7\x87\x98\xdd3\xc0r/pBh\x863\xc0\x93\x12\xdd\xfb\xb8\r/\xc0~\x12\xb4\xf0\x8152\xc0\xbfm\xa0l&\xe63\xc0wp\xd7Q\x8aN4\xc0-\x0b.\x93\x88\x8a2\xc0\xfa\x83K\xaa\x88\xe21\xc0#\xa6KA\xb9N4\xc0\xab\xb0\xdf^\x03z2\xc0\xc1\x14\x97V\x91\xe43\xc0N4X1h"3\xc0\xc4\xb5/Z\x1d\n3\xc0#X\xce\xf6@p4\xc0\xf2\xc3\x08"^%3\xc0\xe8%\xaf`\x8aB4\xc0\xd1\x8c\xa3&\xb4\xc93\xc0S\xce\xf1&Z\xc34\xc0xFu\x0c\x0f\x9a4\xc0h+\xa8\x88\x15l4\xc0\x84\x9e\xe4j\xac\x903\xc0\xc45\xe8%\xdcT2\xc0i\x85f\xb0x\xd22\xc0L\xf80\xf7#\xbf3\xc0F1\x9e\xf8\xb802\xc0\xc5\xbb(\x93H14\xc0\xc5\x05\xd6\x1f0\x992\xc0G\xd3;\xc3o\x023\xc0^\x86w\x81\xe3P5\xc0\xe2\x94,\xe1\x0f\r4\xc0\x08\x85\x06\xa0\x08\xfe2\xc0\xea\x0cOs&\xcd0\xc07\xafa[\x17j/\xc0A\x00\xf1\xa9\xa0\xbd2\xc0\x0e\xfd\xfd\xef\xf8\xd33\xc0 \x05\xe5\x1aX73\xc0\x06e\x9c;F<3\xc0(\x18\xc6P\xf4\xc53\xc0\x8f\xb5)\xa83\x99/\xc0\x12?\xb7\xed\xd8\xff1\xc0\x91\x0bZ\xf1\x88\x993\xc0!Q\x97.\x93<3\xc0\xfbU\x14\xd6\xf4,3\xc0\xfad\x19\x7fb\xd82\xc0\xa3 %\xd1t\xdd3\xc0\xd7K\xb4\xa0[D4\xc0x)H\\B\xe52\xc0K\x10\xf4\xc2\xed\\2\xc0r\xbd}^d\xa12\xc0\x1c6Oy\xb4H3\xc0T\xc7\xe1\xa0x\xab2\xc0\xb6\x98d\x19\x85d0\xc0t\xa0\xb4\xf5\xd5\x874\xc0\xb00\x89\xeb!E4\xc0\x0b\xca\x90U\x8dE3\xc0\x02Q\xea?\xc9%4\xc0\xfb\xe4:H\x8bH3\xc0+\xf5\xd8\xb6\x8cV2\xc0G\x8c\xcb\xf7\xe3\x012\xc0\xfdD\x80\x9d\x1a\'4\xc0\xeb/\xb4\x95\xf4\x020\xc0@\xc2\'o\x8b\xa32\xc0\x92b1&\x19 5\xc0%\xee\xf3H\x86*2\xc0\xa1=\xe7.P\xf12\xc0\xc2e\x913\x8c\xe92\xc0\xd3)<,\xf7\xd52\xc0\xfcV\xb0\xcc\x87-4\xc0\xe9|`\xe7\xa4Q1\xc0\x941\xa1\x19\x99k3\xc0\xec\xb1\x80\xa7X./\xc0/\xaa9\xe2\xc4\x1b4\xc0Je|\x9a2\x083\xc06/iH3\x972\xc0\xffdq\xb2x\xe62\xc0VVp )13\xc0\xff\x00\xccb\xd5\x7f3\xc0*\xbdU\xf6\xa44/\xc0\xfd\xc5\xe4\x03\x80g,\xc0p \x0c\xa7C82\xc0\xfa\x0c^\xe8\xec=4\xc0\x9a\xa4\x1b\xc4\xfa\x184\xc0-1\xc0\x92R\x9f2\xc0\xf6\x0bi\xc3O\x8e3\xc0\xb6\x9b\x88\xe6\xb1\xb62\xc0\xb0\t\xf13 f3\xc0\xb2\xd8\xf0\x82!\x8f2\xc0\x91\x14\xe1av\xcb1\xc0\x99o\xf1;\x1a\xfa0\xc0\xbaZ%}\xc5g2\xc0\x81\x89\xe0\xaa\x7f\x9f4\xc0;\x88\xe7\xf1T\xfe2\xc0\x1b\x10Q?(\xde2\xc0\x8d\xbaN3\xe8\x932\xc0\x90+\xe5\xaaC\xe73\xc0\xed\xcb\xa8\x95YF4\xc0\xf9\x87\xc7<\rG1\xc0R\xcd\xc8ku\xf12\xc0\\\x8eKZ\xbcp4\xc0\xa3\xc4v.\x10u3\xc0\xa4\x9e\xd7\x0cj(3\xc0n\xea\xca\x84\x88S4\xc0zb\xd3\xd1\x84\x173\xc0\x1fQ-\xf7\xc1 3\xc0\x8f\xd048Wx3\xc0\xb2/:\x86\x9ai4\xc0c\x07\x0fVu\x9c2\xc0\xa2\xfa\x8cm`\x8e2\xc0[v\xf8\x96!\xe11\xc0L\\\xd8\xab8I4\xc0[4_\x18r\x064\xc0\x1f\xdd\x0e\xe5\x81K3\xc0\xa2\xec9\xda\xcc\x06/\xc0l\xf6\x96\xb7\x91\xf33\xc0L:!\xc2\x7fl4\xc0\x01\x93\xd8\x1d,\x1d3\xc0\xa9x\xc2\xb7]C2\xc0\x08\xb2H\xc2\xca\x124\xc0\xfa\xc5\x8as\xa2-0\xc0\x0c\x8a^|\xfc\xc43\xc0$]EE\xb8\x064\xc0u\x0bio\xc5\x193\xc0\x85\xe01\xdd\xa0\x8a4\xc0f\x84rZ\xd5n4\xc0=}N\xaa\x9b\xaa0\xc0\x99qW#\x02|4\xc0 \xa44T\xa5\x834\xc0\x04\xedL\xe3\x07\x191\xc0\x9bmi\x90U85\xc07\xf5\x9e\xfe\x95+3\xc0\t:\x95\x0bj\xcb2\xc04\xe2\x86\r\xc0\x0f-\xc0\x16\xf4\x9d9\x82\xdf2\xc0O\tX\x9aun4\xc0\xf3\xe0Df9\xe82\xc0\x03.U\xb78\xe3-\xc0>C\xd6 \xed"3\xc0\x88u\xb2S\xb0b2\xc0\x9c9\x16SX\xdb.\xc0\x8c \x13\x12\x82\xe3.\xc0r6\xa8W\xab\x9b3\xc0;\x86\xf1\xd4\xb8w2\xc0\x89})\xedt\x1b3\xc0t\x10\x80\x85\tv4\xc0r\xdac\xa2=\xb63\xc0XL=\xc2\\\xbe3\xc0\xe4T\xd2w\x89.3\xc0\x16\x84$\xefL\xe33\xc0\xac\xdd(i\xf7]4\xc0\xed\x04\xc0\x05r*-\xc0\xa92-\x0c\xc4\x193\xc0\xe6-\xea\xc0\xf7O4\xc0T\xa8\xd7\x18#\xd04\xc0\xb9\x02[JZ*3\xc0\xaa\x02W\x0e\x7f\x8e2\xc0\xbcm@\xe0\xdb\xa4-\xc0\xae\xcd\xc7\x1c\xbf\xfb1\xc0\xae\x88\xac(\xc5\xc62\xc0\xbb\xd1\x8ac!\xaf3\xc09\xf2\x82k\xaa#2\xc0\x85>X\x8f\xac\xa02\xc0gf\x07\x82\x0f\x1e3\xc0-^<\xd3Yg/\xc0\xc0]5\x80\xc5\xdf4\xc0\xdea\xc0\xf8nf3\xc0=\x7f\xb0P\xa2r4\xc0\xe4\x91/\xe8\x8d!4\xc0"\x15h\xae\x8a\xd54\xc0\x1f\xb7\xf3\x01\x08\\2\xc0\x14\x8a\xfcO\xdf\xd02\xc0#\x0c\x8a\xf4\xf4%3\xc0-\x9d\xad\xd2\xef\x052\xc06N\xd4\x9cP\xa73\xc0Gsm^\xd8\xc32\xc0\x8e\x13\x7fV\x024-\xc0\x89\xe7\xf9\xf8d\x043\xc0\xce\x08~")\x083\xc0I\xc8\xb2\t!\xe14\xc0\x1b\xf9\xe1\xeb\xf8\xa64\xc0\xfe\xd6\x00\xa5\xf113\xc0y\xb1b\xb2\x1f\xa14\xc0X2\xc8\xc3Q25\xc0\x04<\x02\xf3\xcf[4\xc0\x08\xb9\xa6\x11\xb2\x8b2\xc0\xe1\xd9\x10\x87\xc6\xbe3\xc0\xf3&\xf8\xc1\xeb\x903\xc0\xbb\x95\x95\r\xf143\xc0U\xbe\t\xec\xe1V3\xc0Hr\x1b`A04\xc0\x87\xf0\x0c@,\xf82\xc0=\x15\x8a\xa1\x95\r4\xc0$\xf4f\xaaw\t.\xc0\x9c\x95\xf8y-\x123\xc0\xba\x16\xf9\xafW\x013\xc0\xf6a\xe8\xc0\'K2\xc0Od\x05\xc2j\x19-\xc0\xc7]&2}y3\xc0\xb0\xa1H\n\xb2\x063\xc0\x19\xf3\xc5V\x98\xf63\xc0\x0f_\x8eV\xe1v4\xc0\xe1\x19\x8e\x93\xd5\x1f3\xc0D\xe1\xc2[\xc4\x0b4\xc0\xcfb\x1e\xfc\xee\x9b5\xc0\x9e\xd4\xd0\\`\xbd3\xc0Q\xf4\x99\x97\xcb!3\xc0\xe7\xf6\xac\xcc\xda\xb50\xc0r\x1d\x01A\xb2\x134\xc0\xc2\x85\xd7\xc2\xb5_-\xc0\xf8\xa6\xfb,\xfap.\xc0~\xd6\x16\xddJ\xfe2\xc0\x82_xe\x7f\x8c3\xc0\xa9\xcf\xe2\x01h\xfb.\xc05\x02\xb5A:\x053\xc0\xc2\xc1\x0f\x1fV#-\xc0\x17t\xf4\xef?\xdf2\xc07\xd1j-;\xdc4\xc0\x06\xbc\x03\x9e\x17\xd92\xc0RR\x9cH@62\xc0\xc7s\xc7dY\x034\xc0\xa2:i]\xde\xdf3\xc0\x0b:\x15\xdaN\xe63\xc0\x08\xbe\x06F\xe0\xf51\xc0\x11\x19\xd1\xc7\x86h3\xc0\xf6y\xb5\x99\xa5s4\xc0\xb1\xdc\xe4mY\x123\xc0\xb6s\x0c\x82\x7f\xfc2\xc0\x07>\xbb\x12\x01\x9b3\xc0\x80D\xbeX]\x103\xc03\xa6\xa87\xf4=3\xc0\xd9\x95B7\x0eN3\xc0\\b\xdb\x90\x8eh3\xc0]O\xe7\x99\x1e\xda3\xc0~i\xceZ*\xf53\xc0\xdd\xa3I\x93P\x1c3\xc06\xa1\xcdw\xf7\xa73\xc0\xd2&hw\xfb\x972\xc0\x85\xb9\x1c\x9b-\xdc3\xc0+\xd2F\x18\x13\xba3\xc0k\xf1.\x04\xab\x802\xc0\x0c2\xd4Zt\xea,\xc0\xda\x94%8\xa9\xf93\xc0\x90uD$^^2\xc0\xf5i\xb4\x9d\x0cZ3\xc0\xe5\x17\x86H$\r3\xc0\x08m\xc8_\xa594\xc0\xb5\xac\xdb\xf6,b2\xc0d\x02\x13\xab\xfcU0\xc0\x8f\xd4~\xccF/0\xc0\xbb\xb7\xd1\xc4\xf9f0\xc0\xb7\xfb<^\xb6\xce2\xc0\x0f\xb3\xdf\xe1$\xf02\xc0*\x95\xc9D\xd4a3\xc0i\xfcXnB"3\xc0\xbf\xaa\x06\xffr\xc83\xc0\x9e\xa5\xd9\x93\xb903\xc0*\xf1\xb7`!\xa63\xc0\xdc\xf4\xae\xc40h-\xc0.\xe2\xe8\xb8,\\/\xc0Xu\xa7\x1fi\x0e3\xc0X\x8f\xc7\x89.\x8d0\xc0\xd38\xe2\x9a\x1b\x8b3\xc0t\x9ao\xfc\xe4n3\xc0h\xf7\x0f\xb2{*3\xc0\xfcD\xfb*8\xe32\xc0\x850!=\xabS4\xc0\xa9\x07#\xf4\xc4\x915\xc0{\x07\xb1\xd4\xbfR3\xc0\x1f<#\x8eY\xcd2\xc0\x04\x0f{\xac\xce#3\xc0}t\xbfJE\x0f4\xc0\x94\x1c\x1c m\x153\xc0\xec_\xaa\x0b\x93\xf13\xc0\xc8\x12\xf8f0\xef2\xc0\xb8\xac\x91Aoq4\xc0|\xea\xc7\xd5\x9f\xde1\xc0\x13\xbf\x9386\x1f5\xc0Q\x0f\x16q\xbe+4\xc0\x9e\xad\xb9o\x96\x073\xc0\xac\xcekt\xc7(3\xc0`\xbf\xbd(\xd3z3\xc0{\x90\xd8\x05\x13\xf73\xc0\x00\xa6\xa1\x80iP2\xc0WK\x1f|\x01\xd63\xc0Db\x01\xec\x98\xee,\xc0\xe2ajZ\x98L0\xc0\x00\xb5\t\xc2\xdb(0\xc0m\xb5\x8e\xa9\xcf(4\xc0\xcf\x87\xbdL\xdc#3\xc0\\f\x08\xcb\xeeH3\xc0w\xbb5N\xea\xbd0\xc0\xa9\tFK\xfd\x053\xc0\xc5\xa3=RD\x194\xc0\x13\xed\xb8n{2/\xc0\xd2c\xc6Gr\x0b4\xc0q\xfb\xc7\x04\x82 3\xc0\x950\xf7`\x06\xe22\xc0w:?e\xe2\xf02\xc0dK\xf7\xb36\xef1\xc0Rx\xd5\x8a1\r3\xc0<}}\xe7\x1ff2\xc0\xaa\x9b\x8b\x12\x8f\xe12\xc0f\x19\xda\xddk\xa11\xc0~z\xe2\xcc\xeb\x143\xc0\x10(!\x85\xe1\x1f3\xc0%\xe3\xb5\xccz\xd72\xc0\xb1%\xf7S\xe1\'0\xc0C\x827\x9d\xed\x911\xc0F\x80o\xe3\x0e\x0f3\xc0\t\x8fvp\x8e\x1a3\xc0.\xe2\xf1eS\x1c4\xc0\x07;zG\xe8&4\xc0s\x18\x9b\xa1\xfcx3\xc0WS[STi2\xc0\xf5\x19\xe6\x1f\x98\xe11\xc0\x1e9)!U\x8c0\xc0]\xe7\x0f\xef\xd0!3\xc0P\x00v\x97a\x8d1\xc0\xb7\xc1\xf4\x1a;<4\xc00\xa1w\x9e\xe9=3\xc0,j|3g~4\xc0\x81\xad\x17f\xe6\x00-\xc0\x80}{<n\x9d3\xc0\xb1\xe0\xde\x0c$\x173\xc0\xb5"\xb5\xc2\x02\t3\xc0\x0b\xe2\xe0\x13Ft4\xc0\x9bJA\x8a/\xa4/\xc0\x02\xc9x\xae\xbd\x873\xc0\xb9\xd1?L\xb1\xa23\xc0J\xa6\xc0\x9d{\x164\xc0y\xf6wX3\x8d4\xc0\x15L\xb7\xf7O\x814\xc0\xff\xa6\x94\x96)e3\xc0\xb8\xfb\xf4\xe3\xb0\xb10\xc0\xf1\x06\xbb2\x0c\x872\xc0)^\x07\xd4\x1d\xc71\xc0b\xd1\x1aB\xd0X2\xc0Z\xd7j\xc2D\xa6/\xc0B\xa2\x94\x0bEG3\xc0/\x1e\xfb=*\xb92\xc0\x96\xf5\x8e"\xe6\xdb3\xc0k`\xbc\x86|\x912\xc0Cu\x10\x0c\t\xae+\xc0\xb7B\xb0\xd7\x9c\x8f+\xc08\x15\x86?\xab\xbb3\xc0G\x1a-/\xb9+3\xc0\xee\x8dG?P\x833\xc0\xc1J\x12\x80z\xbe3\xc0?\x91\xf2\xffg\x932\xc0@\xf2\xd9V/ 4\xc0\xb0\xbd\xd0\xb9\x10\xec2\xc0\xb4~\xfe\xe5}\xdd2\xc0Q,#6U\x984\xc0BM\xabdc\x81-\xc0s\x7fT\xd0#\x143\xc06\x89\xf8\xc8\x96\x151\xc0\x8f\'\xa2\x0cA\xf63\xc0x\x00\x9f\xca4\x983\xc0\xf2\xf2\xca\xd3\xeb\xea2\xc0\xe3\x87\xb6\xf9\x86\x06)\xc0mU\x18\xe5\xa9Z2\xc0?\x19Hj\xad\xfe4\xc04\x8f\x08n\xc6b-\xc0\xa6\xb2M\xca\xa7W4\xc0\xe2\x9bOn^\x144\xc0a\x07\x9d*a\xb30\xc0\x1d^&^[\x862\xc0\n+\x9bX\xf8\xda.\xc0\xc4\x813Q\xbf\xe93\xc0\xc1\x06\xe3G|`4\xc0y\xa7\xcd\xf1\xfe\x1b3\xc0V{%c\xec\x144\xc0w\xcdb\x1f\n\x173\xc0)=FsT;2\xc0}\xe5_\x02M\x8b2\xc0b\x08\xa2i\xff)2\xc0\xfcK\xdc\x8br\x912\xc0\xaa\xe5\x1f\xc8!)3\xc0\xef\xed\x0c"\xa6#4\xc0,X\xe6\xc7\xab\xf52\xc0\xfc\xd3*\xd3\xe3\r3\xc0w"r\xbf\x18\xc94\xc0RqDn\xcd\xa24\xc0\x90\x17\x86\xe7\x7f\x0c-\xc0\xe4Gi\xdf\xd1\x913\xc0Av&D\x1bM3\xc0\x9f\x19\xc4^}\r3\xc0#:\xfcj\x11%4\xc0\x96$D\xefXm4\xc0\xccY\xf0\xd3\xa2\xff2\xc0\r\x1c27\xf5L4\xc0\xb6\x9f\xac\xec\xfc\x9a4\xc0\x12\x89\xf2\xdaAJ-\xc0c\xca\xf9\xd0\x0f\xc43\xc0\x92\xc9A~N\x103\xc0\x8b\xe2\x0e\xe7"\x143\xc0\x9du\x04\x8cN\xf62\xc09\xca9j\x83\xd11\xc0` g\x03\x91\r4\xc0\xd1\x95\xe6\xe8O\xcb3\xc0\x00\'\x0cI\xac\x1d4\xc0\x81\xdcf\xb7\xb443\xc0\x97>\xda\x96\xa5\xdd3\xc0-\xf2b\n\xa9\xe13\xc0\x12q\x9d\xd9\x1aU/\xc0h\xb3\xea\x83\xe7<4\xc0\x10bk\xc0_\x113\xc0^{\xf9:\x1aj2\xc0X\xf3i\xef\xdd\xc32\xc0i,\xc7\xc5\xcdP3\xc0\xce\xf0\xc7\xb5S\x183\xc0\x9d\x06\xb6\x1f@p,\xc0\xa7)R\xd4@\xb33\xc0%\x8eRjI\\3\xc0\x04\xd0\xb86 |3\xc0p$\xa4\xc4\x86\x155\xc0\x0c\x98lw\xa4[4\xc0\x17I\x1d\xa9\xd2d2\xc0s\xd1q,\xe3\xa13\xc0@k\x1e=\xcf\xa42\xc0\xae\\\x8e\x1f\x8e|3\xc0\xa4\xbaS\xc4\x96\xee2\xc0\x1b9`9\xcf-3\xc0\x88\xb3y\x87\x10\x93+\xc0e\xfa\xffbSw3\xc0>\x95\xf07\x95\x8a4\xc0\xaeQvSO\x9e2\xc0\xaf\xd9\xe31E\xdc4\xc0\x0f\xbc\x9a&\x14\xc13\xc0tti\xb6\xc0\xdf2\xc0J\xc8$v\x92\xd73\xc0:\xaf\xb6\xfb\x9b\x002\xc0\x19\xfdW\x83,V/\xc0\x108\xbf\x8a\x8df3\xc0u~\xee\xdf\x9f&3\xc0\xf1\x94\x04b\xef\xe02\xc0\x1az$\xf7\xfa83\xc0@\xf8\xf4N\x1d\x0b-\xc0\x8d#\xc2\xf9\'y4\xc0\xfajk!\xb7\x9b1\xc0\xa9\xedSf\xb0\xff1\xc0\xe0\xde,\x83\xf1\x8f2\xc0\xc7Pq\xb3\x01\xfa1\xc0%\xbff^\xd4\n4\xc0@\\R\x94\x1d/3\xc070[\x96P\x1f4\xc0\x11\xb1\x08\xe5q\xb03\xc04J\x1e\x0bf\xe63\xc0\xf2\x9c\x9b*\xcd#,\xc0i\x98\xb0\xc9\x03@/\xc0s\x16\xb3&\rx4\xc0\x15\xc3F\xf1\x06\x143\xc0\xec\xb7^\xe4g=-\xc0\xb9\x16\xb2\x87\xe0K3\xc0\xad[5|\xfe33\xc0\x16I\xb9a\x14\x0e3\xc0\xd1\x90\x8f\xa9\x9e53\xc0fV\n\x9a.-3\xc0\x8f\xcb\x99b\x1b02\xc0\xec\xb3%\xe8\xd2F-\xc0\xcf\x9f@\r\xc6+3\xc0iz\x8f(I\xb42\xc0\xf4\xc6\xab\x9f\r\x1c0\xc0k_"!\xa5o/\xc0\xf5,\xd4\x92\x12]3\xc0\x07a \x91.\xe12\xc0\xb9\x92\xebY\xc2\xe62\xc0\xb8e\xae\xe8\xef\x153\xc0\x8c\xf8$\x81\xee\x854\xc0\x93\n#\xa4\xde\xce3\xc0\xc1s\xa7\xb2\xc6\xfd2\xc0\x8d\x1e\xcb\x18\x91h-\xc0\x05\xe1rR3\xce2\xc0\xd5]\x13M&#3\xc0up\xbc`\x8a\x1d-\xc0\x06\xd4\xd0\xa6\x86t4\xc0\x12l\x8e\x19\x85\x963\xc0\t.N\\\xd9\xa53\xc0\x8b\xf3z+@\xed3\xc0\x1c\xb1\xd3\xa3\x15\xb13\xc0\x7frI\x10\x7f\\0\xc07\x13?\xbf\x1fR,\xc0\x06\xec\x94g\xa1Z-\xc0\x8d\xec\x1d2\xc6\x892\xc0&\xe5\xd6\xee\xbeB4\xc0\xdd\xfe3\xe3B\xf84\xc0\xc1\x04\xb4\xbf\nl3\xc0\x96\x8c\x05}\xb0r2\xc0\x96B\xbdrP\x1e3\xc0W\xad\xf9cL53\xc0\xdf\xd9$\xc9\x12\xf91\xc0\x0b\x87\xa9\'H94\xc0\xb6\x8b)\x86\xd9\xbd3\xc0-\x01\x93mER3\xc0)\xa9\n*0]2\xc0\x94T\xe5^\xcfW4\xc0\xb2|}_x\x8c2\xc0^\x94\xb3`\xf7\xfd1\xc0\xe3\xbb|\xafu\xda2\xc0):\xb6&\x17F2\xc0}G\n\xe3H\xb53\xc0\xb8#V[So2\xc0+\x9d\x81\xf7\x1d\xe62\xc0\x8b\x96^"\x90\xfe1\xc0\xa6y\xe1l\xa4\xd01\xc0\x14w\xfe\x99\x89\xd83\xc0\x01p\x8d\xdb\xcf95\xc0-\xc3:\x19\x82\xe31\xc0\x88V\x8c\xeal#3\xc0`ov\x1b\x80\xf20\xc0H\xf5\xb4)i\xe81\xc0\x02\x87]\x9d\xd0<3\xc0\x1e\xd28\xb6\xe6\x942\xc0\x0f\xfaP\xe4\x08\xec2\xc0WQZgs53\xc0j\x18[.f[2\xc0O\xdc\xf9\xb9\x8c\t4\xc0T\xf5l\xdf!\xcb2\xc0\xd6\xa6>\xb1\xda72\xc0\xae\xbct\xa2\xcf\x163\xc0\x84\xd5\xb4U\'\x113\xc0i5n\xa0\xc6F,\xc0\xba\x1e\x84z\xdf\x910\xc0|\xd8\xfd\xa11M3\xc0\x01m\xcd\xad\xfd\x98-\xc0/\xfd\xa7%d\x032\xc0\x10\x1d,\xb3\xddV3\xc0\xce\xbe1\x82\x86D3\xc0\xa88Wn\xcfG3\xc01\xfcu&\xe3I3\xc0<\x96J\xa9x\xa5.\xc0\xfd\xf0\x07H$-3\xc0\x92\xc1 \xfc\xa3\x854\xc0,\x87\x1fk\x81\\4\xc0!\nv!\xa9\xe82\xc0,\xf4nk\xb5.3\xc0uU\xf7K,@-\xc0\xc6yo\x7fB\x033\xc0(\x03\x92\x0fs\x8d4\xc0\x9e|\x1d;\xa1\xdc2\xc0\xb8"\xad\xf7\x82\x894\xc0\r\xa0\xf8\x96`\xb82\xc0U\xc4\xab}\xa9\xe20\xc0\xaf\xaf\xaa$\xb0)3\xc0\r\xc0\x15\xa7\xb0c3\xc0= 1\xf3\xcf^4\xc0\x8a\x19%"?\xaf1\xc0Ao\xb3]Ln3\xc0\xe5\x9d\x89\xe2\x8ar3\xc0/\xa7l\x95\x1c~0\xc0\x17\x84\xac\x00\x1f\xc73\xc0=\x85A}\xc6@2\xc0\xd4\x9a\xfba;\xb83\xc0s\xb0]\x88\x15\x054\xc0De\x85)?\x1c4\xc0l$;8\x8d\x9e4\xc0\xbc\xe9v\x8d\xc3\xfb,\xc0\x81/\xdd\x03\xea\xdd3\xc05io\xfe:\x0e0\xc0\xeae\xa0\x87-\x014\xc0\xbe\x9d\xa8\xdfC63\xc0\x93\x95e\xc2G\x803\xc0\xf7V\xba\x8c\x9f\xc03\xc0Ze\xc7\xacV*3\xc0\xbf&\xca\x19\x14\n3\xc0X\xfa\xff1\x90\x992\xc0]\xef\xff\x91\xe5\x8e1\xc0\xd66/D\xc1\xfe2\xc0\x13\x899\xa5\x99\x1c3\xc0\'(\x8c\x99\x9b\x934\xc0\xdc\xbd\xf1\xc5O13\xc0\x8c\xae\x1dt"f3\xc0/\xb4\x1fGy\xbd*\xc0\x1c\x14"GT83\xc0\xd2\x80\xee@2\x0c4\xc0\xe1T\xa6\xf3\xdf\x974\xc0\x87!T.\xa2?,\xc0\xcf\xf2\xe6\xd7\x8e\xfb3\xc0~\'k!\xd9\x98+\xc0\x1e[\xbf\xe6\x8eC+\xc0!\x8d\xf0\x8cfO4\xc0\x0b\xbf\x9a\x9c\xa4\xf82\xc0\xeaO\xc5i-\x8c3\xc0\xaa\x18+<\x90N4\xc0\xc43\xf8\xc9S\x073\xc0\xe6!\x8au\xb1\x9d*\xc0\xeb\xcc\x9d<C\x832\xc0b\x03`\x9e\xfa\x0f4\xc0A\xd6\xb4F\xb6\x003\xc0KLZw\xab\xf92\xc0\x8d?6pE\n5\xc0:\xad5}\x14\xf22\xc0\x8a\xf2\xbe\xd4\xf0i0\xc0\xa2\'1\x92\x0bG4\xc0\xe8\x07<\xa5\xc1\xec3\xc0\x96\xd1\xd9?=\xff3\xc0He\x06\xf8\x8713\xc0\xc2\xfb\xa2{\xf2\x152\xc0=O\xfa\x1f\x1cZ4\xc0#\x93\x91\xda\xd2\x184\xc0\x8d]\xde\x05\xdd\'4\xc0\xa3\x13\x0c\xabod3\xc0\xe8E\x8dn\xe8\x0f0\xc0\xbb\xb2m\x1d0\xe71\xc0\x9e#&\xb5\xce\xe03\xc0\xd5\'\xcd\x17x\x9b3\xc0\xe4\xb3\x862\xb4\xcf3\xc0\x98\xeb\x9f\xf50\x874\xc0\xb0\xee^r\x95\r4\xc0F\xea\xaaK\x03-3\xc0\x96;\xb9^S\x813\xc0\x91Z\x84\xcd^\xf32\xc0s4\xf4\x18\xf9\xbf3\xc0\x1a\xbdY\x89K\x923\xc0\xa2\xdaLR\xc7\xab3\xc0g\x18\xc2u3\xf33\xc0\x071Cx]\x823\xc0<\xedC\x06\xbf\xfc3\xc0r;\xb6\x07\xa8\xcf3\xc0\xc6c3\xe9L\x0c3\xc0\x94\xeeY\xc9Wm3\xc0\xb6b\xa6kod3\xc0\xef\xb95{\xeb\x193\xc0B\xd6\xeeO\xda\x833\xc0\t\x1a\x97\xceH\x065\xc0\xdfP\x8e\x8eq\xf13\xc0\xbf7\xd6\x1aD\x12/\xc0\x85\x8b\xcf\xdcj\x1a4\xc0\x17\x06\xe3\xfc\xb8\xe33\xc0\xda\xc0\x8f\xbf\xec\xe43\xc0@w\xe9\x98\x0e\x0c/\xc0\xf2`\xc5\x08\x9c\xe03\xc0\xf3}\xaa6N63\xc0\x11\x86\x9bL\xd2\x884\xc0d\x01\x1c\x16\x90!3\xc0\xcd\xc5\x07\xa8\x91\x834\xc0lt\xa0\x0bJ\x025\xc014.\x14\x1ee1\xc0K\xf5\x08z\xc2\xfa2\xc0\xc3\x0e\xad\xc7\xea\'4\xc0\xd4\x15\x93\xbdq\x045\xc0\xd0\xb0ZP\xb9;-\xc0\x8aEb\n\x16O3\xc0M\x8c*\xa4~R3\xc0\xb6\xee\xcd`:\xb60\xc0\x81\xc5\xf6\xff\xc2\x1c2\xc0D\xd3V\x92\xa3=3\xc0\xe1\x1a\x82\x18\x03\x874\xc0\xd3\x040-\xfb_2\xc0\x1b\xd7L\x80\x13\t0\xc0k\xc9_,\xe4\xd03\xc0:\xa93\xf4\xa1\x1e3\xc0\xceZ\xfa\xc2M\x1b4\xc0\x80Daj2\xf42\xc0\x98(\xecr!]2\xc0\xbc\xc1\xb5n\xef\xfb/\xc0\'\xdfk\xcf\xd3M5\xc0\x01\xd7\t\xc5\x84\xf93\xc00\x92H\xce\xd7Q4\xc0^{\x8bN!\xdd2\xc0\xf0\xddD\xbe\xedm2\xc09\xc1\xc6\x8c\x8e\x163\xc0\x84\xf2RG\xe2\x063\xc0\x0b\xa0nm\x06)3\xc0\xeaI\xdam\xc4\xba2\xc0\xfb\xb6\xe1\x94\xbe3/\xc0\x93\xea\xef\xfa\xc8\x911\xc0x\xf3\xbf5cK5\xc0L\x9e\x99\x0cD\x883\xc0\xf0=\xcb\x10\xbae1\xc0.\xcb\xe7ZN\xbc2\xc0\x97\xfe\xff\xb7\xf5!/\xc0y\x13\x07J%;3\xc0\x80\xf5\xd8\xcc\x9cJ4\xc0~\x98\x9e\x8d\x8eM5\xc0\xf5\xba\x8a-*\x81/\xc0\xf9\xd2$\x87\xe1\x1d3\xc0B\x17\xc6\xd6\x1c63\xc0e\x8822\xde\x96/\xc0t\x96\xec\x0e>\x8b3\xc0$2\x88\xfa\x1bX4\xc0\xc9\xe5#*L(4\xc05\x02#\x81\xcaf4\xc0\xc33g\x14`\x174\xc0\xcc\n\x96.\xdfx4\xc0\xcd\x9c\\l\xdft4\xc0\x1e\x9d\xa8\x8cx&3\xc0C\xdd\x02j\x94\xf32\xc0\tu\xf6x\x89,4\xc0\x1e\xe6\xbcY\xd8\xed2\xc0\xa9\x0e\xb5\x18\x94\x083\xc0\xda\xe2\x1cG\xbfv4\xc04\xdc\xb4b|\xe21\xc07\xc1\xc1\x8d\x8e\x1d4\xc0\xf5&\x1e\x81\xc9\xb22\xc0\x8d\xac\xb2\x87\xe3%3\xc0\xc5\x16\xf0N\x8a-3\xc0;M\xad\xd1\xbd\x802\xc0\xf6%\xe9\xf4\x99\xf52\xc0\x1b\xcfuiE\x9a3\xc0\x19C\xdb\x0cO\x1e3\xc0\xcf\xf7\x10\xde\xdcL4\xc0\xe7\xf4\x8d\xc5S\x035\xc0\x08\xea\xebix"3\xc0\xb9?\xfb\xdc\xd5Q4\xc0Rr\x7f\'V\xfb2\xc0\x1b\xde\x0fC\x0b\x19,\xc0\xd3t\x05\xeaY\xf93\xc0\x13\xd7\xdf0\xb2\xd43\xc0\x8ab\xb2\x10f\x95-\xc0\xdaa\x16d\x93L3\xc0\xaa\x86s\x14\'\xca3\xc0\x9d\xc5\x9dg\x1d\x92/\xc0}g_\x8a\xa82/\xc0\xc4\xe2\x96#v\x14/\xc0g\xe7\xed\x8dC\xeb1\xc0\x8a\xd8E\xb7L\t3\xc0\xad6C\xf9,y4\xc0\xc2\x98\x9e\x07\xe8*3\xc0!\xb9L\xb4x\xa2/\xc06(\xb6\xd89g4\xc0yA\x04\x8d\xa1\x124\xc0$C\xc60\xf7=3\xc0\x04\x17\xe62\xc5:3\xc0muwx{33\xc0\x07\x86,\x0f\xd243\xc0cB(\xfb%\xbc2\xc0.+=COA0\xc0`a\x88v\xae\x904\xc0^!\xee\x9c\xf2L3\xc0,\xd9\r\xe4\x1c\xd20\xc0\xa1\xe6\x9f\xa5\xaa33\xc0\xda}zz\xd2\x0f3\xc0;\x92T$MB3\xc0\xb0\xf9\x1dT\xb3\xe13\xc0\xef8\x06\xac\x04K0\xc0\xd2B\x01O\xa3E1\xc0\xdd}\x0c\xce2\xf5/\xc0p\xe6\xe1\xcc\x80\xf13\xc0\xbb\r\x08\x1a\x05\xff3\xc0\xc7r\xfb2\x1c13\xc0\xe9\xa2\x0c\x8f\xb3<3\xc0\xd8!\x06\x85+\xf92\xc0\x19\x9a]\xb0D@3\xc0<\x9c\xaca%+3\xc0\\\xae\x97y\xed\xe43\xc0\xd5\x03\xbb\x7fvj3\xc0\xe4\x15\xe4\x8eg+3\xc0\x8b\xfb*\xcbF\x074\xc0=\xc3"oj04\xc0_\xde\xaa\xf2\xed\x163\xc0\xadz|\xc0\xfcd4\xc0\xd1?\x08\xca\xb5a3\xc0_\xa7\xd3E\xbdJ3\xc0\xb2\xe4\x88G\xcee/\xc0\x8e\xc1\xf6\xe8\xf6T3\xc0\x17\xef\xb3\'\x19_4\xc0\xea\x9f\x92\x97\xeeE3\xc0\x05\x96\xdaN.\x050\xc0\xbe=o\xbf\xf2\x9f2\xc0\xde\xbc\x02\x91\xa2%3\xc0\x9d\xc3c\xff\xc1\x183\xc0\x18\x86e00\x803\xc0\xea<\x8b\x13\xec\\4\xc0\x17\x15\xb9\x05\x00\x1e3\xc0\xb2J\x85!\xb6\x163\xc0;\xe4\x9c\xcdZ\xbe1\xc0\x10\xc3\x1fRI\xff2\xc0\x0f\xaa\xb7q\x97&3\xc0~;\x88\x86\x8233\xc0+d\xe0\xc8\xa7\xa23\xc0[j\xc0\x01\xe265\xc0\x13\x83\xf73\xa8F0\xc0\\a\xbd\x0e\x14\x0f3\xc0\xdc\xfb\xe58\x88g3\xc0s\xc0\x10U\xc9]3\xc0qB\xde\x1b\xa9\x083\xc0\xec\xe9 P\xe254\xc0Hu\xa8\x1f\xa1i3\xc0\xf0(9tf\xec2\xc0\xad]\xeeF\x06$3\xc0\x98a\xbf\xf7Cx4\xc0r\xb7\xd2\x15\xfe94\xc0\x07!\x18\x15n:4\xc0\x05\x92in\xc1}4\xc0\xf7o\x94\x9e7M4\xc0\xd3\xe7\xb4!\x0c\xf52\xc0A\x1d[6OW4\xc0\xd67\x0f\x8f\xe5\xe33\xc0~\xf6\xacUO\xe92\xc00B-Vr\xdc2\xc0\xa9\xec\x9d2\xd8\x881\xc0\xca&\x19F\xe9\xa53\xc0\xe6\xad\xdd$\x9f\x1a4\xc0\xee\x9a\x8c\xc8\xf1\xb60\xc0\xfe\xeb\t\xb7\xc5C4\xc0\x1cW~\xc07\xfe3\xc0\x8fwN\xa9\x80\xf84\xc0\xe1\x86\x8a\xfeE\xe03\xc0\x0c\xf5\x15C\xb8\x064\xc0\xbc\xb5\xb0\xddd\xae3\xc0\xbd.[{\x04M2\xc0(T$@-\xfb3\xc0\xce\x10\x92\x14P\x083\xc0\x16\x17X\xf9\x05\xf02\xc0g\xde\x03#\xf8\xd82\xc0\xffl]\x91\xf903\xc0\x9f3\x85Zx\xa32\xc0\xf3\xe1R\xbe>V5\xc0D\x0e\x19<\xe0\x014\xc0Ro\x96\x8c\x17v3\xc0\xf4\x03\xedO\xcag3\xc04\xf5\x13\xfe\x03&3\xc0\x1c\xaa\x08\x1f\xe9\x0e3\xc0\xd9NT\xcd\xc5\xb13\xc0\x92\x0e\xbc\x80A\xfd2\xc0\xfd=\xc5\x0f\xe2%4\xc09\x07\xb8\rn\xc23\xc0\x0b>\xd8\xebmV3\xc0\xbe\xb8\xfb>\x9a\xea3\xc0\x0e\xc8I\xe0\xc4s2\xc0Bh\t\xbf\xfc\xfb2\xc0\x19\xd5\x11O8\xbb4\xc0.\x17d\xa4T,3\xc0\xb8\x8f\x87\x808P3\xc0b\xff| \xfa\xe92\xc0\xdc~\nw\xe8~4\xc0(w\xea:\t\x894\xc0\xe73\xc3y\x95\xcf2\xc0b\xf0eX5\xa03\xc0\xae\xa7\x98x\xde:/\xc0Ez\x06\x1c\x9474\xc0\x87~X!\xd2_3\xc0`\xd5\x04\x11v\x1c2\xc0\x87\xeb/\xb2U\xee1\xc0\x9f\xbd?\xeb\x0fz0\xc0b\xf1\xb5\xad\x7fz3\xc0\x8d\'\xeen\x9f\xb21\xc0sK\x80Gu#3\xc0\x9cE\xe5#\xf1\xec3\xc0\xd6Q\x0eo\x99#3\xc0\xe7\xc4$\x1b[\x083\xc0\xd7]\xa1\xdb\xa6"3\xc0\x85\xf5\xda:F\x83/\xc0\x7f65|\xb0\x113\xc0\xf8\x03\xfa\xaef\x982\xc0\xe7\r\xe0!\x9c"3\xc0F\x07\x00\xf9\xbb\x033\xc0>\xfc\xe19\xfb;4\xc0c;\x98\xca\x11\x134\xc0\xa9\xc0\xa2\x0e\xd1q3\xc0\x04]"\x93\xdf\r3\xc0\xddR\xe9Z\xdd?2\xc0D\xe4V\xf3i\xf2.\xc0\xa1\x14Nk\x10\x193\xc0T\xa4d-4\xf52\xc0\x0b\x8b\xda\xda\xe7^2\xc0\x0e\xf6\xee\x17L\xfc3\xc0(\x97R9\xc2D3\xc0W\xa2C\xc2T\xed3\xc0\xfa%]:"\x143\xc0\xbaj\x9b\x8c\xbe\x823\xc07\xb1py)\x181\xc0dy\xf3\xfcBX4\xc0\x89\n\x93\xe0\xdfP4\xc0<\xcd\xe9\xea\xfd?4\xc0=\x00\r?1B3\xc0\x1f\xcb\x08\x12\x82\x172\xc0\xd5s\xa0\xa0\x14\xff2\xc0\xed\xdd\xed&\x0b%2\xc0\xe9\xd9\x1a\xd0p\xe03\xc0\x9eQbq\x9f~2\xc0\xf5\x97%\x8b\xf8A3\xc0\xfe1A\x91\'\xdc3\xc0\xccl\xe9\x07\xcd\xf53\xc0\xcf_\xcf6J\xd62\xc0\x9c\\\x13d!\x0f1\xc0\x93\xe4\xd8]nv3\xc0\xb1\xde\xc5FRp3\xc0\x97x(Y\xfb\x843\xc0\xd3~E:\x91]4\xc0\xa3\x8f\x84\xd7\xf8.3\xc0\xfe$\xd8`\x12%5\xc0\xd9G\x8f\xb7\xf8\xe01\xc0\x05\xafRw\xe2\xc92\xc0+`\x17\x0b\x00\\4\xc0^q\xbd\xdenT1\xc0\x97\xbfk\x90\xb5\xc93\xc0\xb0\xb4\xba\xc9\xc2"3\xc0\xb7\ny\x9d\x1d\xe72\xc0\xff\xb4\xa01\xe2\xd42\xc0\x88\x0e\x1b+p\xe93\xc0\xb3\x88\x81\xd0=\xd82\xc0#\x93\xa2\xbbA\x153\xc0z\xd4-R\x98\xc13\xc0%\xfc\x13\xa6\xba\xef3\xc0\x96\x0e~\xbaR\x142\xc0?X%okF3\xc0<\xe9\xa1\xc4iu3\xc0\xb6\x00\xda\x05\xac\xcf2\xc0\xc7\x82\xd4+e\x1c3\xc0S{\xfe\xa1#\x143\xc00w1\x7f\x98"3\xc0\x96\x8d\xb7\xf8\xd7\x1c4\xc0\xe7\xf0J\xd3\xa414\xc0\xe4\xa6\x1d\x9c\x92\x060\xc0\x9bs\x8e\x82U}2\xc0\xde\xf1\xd70\x14\x053\xc08U\xbd\xf4\xdf\xb32\xc0\x14\xfe\x10\x9c\xcc22\xc0\\\x93>P\x9e\xb33\xc0\xeeKH\xea\xde\xfc2\xc0\x86\xc0\x02\xad{\xf63\xc0&.\x81\x023\xe23\xc0 $)&\xc7T4\xc0T\xbc\x94\xce\x0f\x9a.\xc0\xe1\x80\xbd\xca\xd0#3\xc0\xf8u\rd\xce7/\xc0\x1b\x93\x17\xb0B\x021\xc0W\x15.\xed\xfa\x83/\xc0n:c\x90?\x0e4\xc0\x1es \x9f\xe5|4\xc0ak\x04\x03p\xe73\xc0\xbd\x94\xbci\x13H4\xc0,\x84\xdf2\xe9\xcd2\xc0\x14\xd2\xf8[\x9d\xb52\xc0+\xb2@L\'%3\xc0\x03\x9eV\xb6\x98Y0\xc0\xad\x84\xa8\x89\xbaP3\xc0\'\xd2Xn\x1533\xc0\x12\x85\x19KLy/\xc0\xbe\x86\xcfjO$3\xc0\x9b\x1fM\xfc\xbc\xb53\xc0.9\x8d\xde?\xe43\xc0\xe9\x07\xa7\xd1\xef\x033\xc0\xe4\x85\xb5TBt3\xc0{x\xce:J23\xc0\x8cy\xa8\xe4H\xd32\xc0\xff\xe8\xef\n\xca$2\xc0\xf15`S\xbc\xfe0\xc07\x98\xf3\x1d\xdb\xae2\xc0\xb4yK\x0b2\xb82\xc0+I\xb9|\xe8\xb02\xc0\x96\xb8\xd5U\xbb\xd32\xc0\xf1\xc3\xb2?8+4\xc0\x0bA\xfdE\xe5\x7f3\xc0-\x82|\xaa\xf5u,\xc0\xc5l\x1c\x89\n43\xc0\x0b\xc3\xd9\xea\xe9\xf71\xc0\xa4X\x03X,\x0b1\xc0x\'\x99\\\x17\xe71\xc0\xb0\x94a%?Y2\xc0\xec\x96\xf1\x0b9P2\xc0\x8d\xf9\xe7P\xc7\x9b+\xc0\r\x8e\xb32\x13\xd94\xc0\x90\x9aLG\xb5V4\xc0a\x97\x16\xa0\x07B2\xc0\xae\xc4\xbc^!\xf52\xc0\xc6.b}\xfa\xa34\xc0\xe1X0\xad \xf93\xc0{\x12H\xd6\x9d\xe12\xc0F\xdf\x01\x18x\xd42\xc0\xd4\xde\xbb k\x812\xc0\xe1\xc2\xd4P\xeab4\xc0\xc4\x873\x90\x82(3\xc0\xce3\x97\x92\xba\xcc3\xc0\x98\x85\x19\xd3,\x013\xc0\xc3{j\xd0e\x1d3\xc0\x89b5\x0cP\x0c3\xc0\xc9\xa9\x93/@\x043\xc0h\xb4\xac\x898\x003\xc0\xdf\xd6\xc9\x8e\xe3=4\xc0\x90\xd6\xe4z\x81 4\xc0\xce\xd6N/\x93*4\xc0h#\x0b\xbb\xad\x1a3\xc0X\xbd\x80\x11\xd7.3\xc0}\x18\xe0\x84\xea\x023\xc0pMt\xb7XE4\xc0\xd1X\xa8gv\xc82\xc0\x03\xe9=d\x97]4\xc0\xfb\x9aT\x9d\xac23\xc0e\xbc\xadV\xe7\xf43\xc0b\xea\xe4\x17\xf3\xe93\xc0\xd0\xbe\xf51\xca\xaf2\xc0\x98\xb9\xfa\x05S52\xc0\x93\x96\x94\x88\xe7\xec2\xc03\x16\x97\x01h\xf82\xc0\xa5\xe3\x19j\x9aT3\xc0]B\x03\xf2\xd1\x972\xc0<\x9b\xd7\x9afR4\xc0\x8c\x1c\xbf\x8a\xc7\xfa1\xc0\x9d\x197\xb5\xf3e3\xc0\xda$\x8c\x95\x8bH3\xc0\x9er\xbe62%3\xc0\xb5?+/E\xcc2\xc0D\xd2\xb9D\x86\xb63\xc0_*\x05\x81u\x814\xc0\xee\xfe\x9e\xe8\xe7?2\xc0\x83\xb7\xe2\x00\x8a&5\xc0\xbe\x01\xf9\xbeet3\xc0\xb5\r\xfe\r.\x053\xc0V\xe5\xfcW\xdf\xee3\xc0r\xdf\xad\x9e\xa6\xd12\xc0*\x8cy\x94\xd9\xf13\xc0#O\x83S\xfb\xe1/\xc0&\xaa\xc8I\xb9m3\xc0\x89\x8b\xb2;o\xe42\xc0\xe1\xcb\x9c\xc5\x82\xce2\xc0S4\x9f\x07V\xdf2\xc0\xd1\x08\xf05\xd2\x171\xc0t\x8f\xc6\x8d\xe9l3\xc0(\xcbt\xd0\xa6U3\xc0\x87\x94\xf7Lw\xfc2\xc0,\xa9\xb8O-\xe12\xc0\x80|R\x1a\xae\x043\xc0TX\xff\xd6U\x132\xc0\x16\xf4\xedj\xef"2\xc0\xf2\xdaY<t\xdf3\xc0Kco}\xed\xe93\xc0}@\x18h\xaen3\xc0NG>\xd9&>2\xc0\xcd(YL\xcba3\xc0J1\xf7\xab\n\x9a3\xc0\x18\xf9a\x9c411\xc0\xdc\x1e\x10\xa8\xd3\x0f2\xc0\xfd&\x8a\x16\x0ch2\xc0e\x81\xaeO\x88\x983\xc0\xd4\xaf\x83.\x97c3\xc0!\x94\xcf?<\xdd1\xc04\xac\xd7\xe8\xb7&4\xc0\'a\x05l?\xd91\xc0\xd3\xa8\xd0FX\x13/\xc0RC\xaf\xed\x91+3\xc0\xe3\xbb\xb7\xb2\xfa\xf32\xc0\xac\x17\xc3\x85\x9d(3\xc0\xf3\xbb#r\xe0S3\xc0\xa4\t\xf3\xa6\x1e\x054\xc0\xb3\xdd\xb2\x9c\x86\xfe3\xc0j\xd6\x02N\x1b11\xc0l\xc0\xce\x81p\xa73\xc0~~\xbc\xa3\x13U3\xc0U\x15v[\xecE2\xc0l\x1e\xcb\x0bJD3\xc0\x7f\xed\xf3\x99\x85\x030\xc0\x0eE\x9a\x91\xe9L3\xc0\x19\x02\xb5\xff\x9e{1\xc0\xa9\xec\xd9\x1e8H2\xc0\xd9\xbb\x95\xaa\xca\x804\xc0\x0fi\x99\xdb?\x1f4\xc0J\xa8\xdb\xcb\x19,3\xc0\xa8\x18\xc0k\xc4\xe22\xc0|\x82\xd6<WY4\xc0\xaef\x1c\xc5\xb1\xbe3\xc0\xc7\x05\xf3V\x0c\x953\xc0lWY\xc3\x1b\x82/\xc0B\xecE\r\x17\x1a2\xc0\xec\xb1\x9b\xb2\xbd\'3\xc0`I?*\xc4^2\xc01\xb1\x00\x00\xe1v1\xc0b;\xe1\xef\xc1\xee3\xc0\xd6\xc1h\x07,\xa03\xc0\xe0\xcb\xb2\xc9\xfcR3\xc0\xfd\\\x98\x07\xa8\xe92\xc0\x998\xde\xbbq+2\xc0;\x16\x8c\x16\xf6\x073\xc0\x7f\xa7.\x0f\xd0\x104\xc0f\x82\xb8\xd3Q\xf22\xc0\xf86f\xe7&P2\xc0W\xa0z\xf5\xfb~1\xc0\x90\xa9\x0ezCL2\xc0\xc9\xfdy*\x10\xd92\xc0\xcc\x9f\xb4\xcb>u2\xc0Q/\xabl\x8a\x853\xc0\xbd\xf5\ru\x1c^4\xc0^\xf3,F&D4\xc0\xd63\xc7\'\xee\x184\xc0\xa9\xda\x81\xff\xd543\xc0\x95.\x96\x9a\x93\xd41\xc0M\x1c\xb6\x1c\x06_2\xc0\xa8\x85\xb4\xca|\xc23\xc0\x8b\x8b\xb6\x00\x8b\x852\xc0\xca\xbb\xbf\xf96B3\xc0g\x82N\xa3R53\xc0Q\xbb\x98:\xc2\x934\xc0\xfd\t\xefH\xc6\x0e4\xc0\x1a\x80\xc6\x86 f4\xc0\xa2\x0ch\xf4$]4\xc0\x86l\x16\xebw?4\xc0%\xc4?\x17h/4\xc0sW}\xe8\xcf\xde1\xc0s\xa1\xc0\xb0c\x0e3\xc0\xa2\xc1m\xb0B 4\xc0\xfdF\xb7\x81\x02\xee2\xc0-lB\xeb\xa8N3\xc0\x9e\xb5\xdaU.\xb43\xc0i\x06pZ\x15\xb03\xc0\x1btK\x8d\xcd/3\xc0\xee\xe4\xab\x84\xd6\x162\xc0\x1e\x183\x0cu\xa73\xc0G\x1e$q1~4\xc0\x87\xa1\x81A\xf9\xdf3\xc0 \x8f{^\xb5t3\xc0\x04\x06\xd0_\x15\xdc2\xc0\x11\xa4\xfd\xfc=;4\xc00!;x-~3\xc0\r&!\x92\xab\xe32\xc0T&C\xd4D\\4\xc0\x01=P\xd0\xdeR4\xc0\xac\x9d~\x9d\xdf^3\xc0\r|\xf8\xccE\xa33\xc0\xb0\xe8Py\x0fM+\xc0"GR\xe5\x0c^4\xc0\xd1\xdf\xbf\xbc\x8a\\3\xc0_\x8f\xf1+r43\xc0\x15nJ\xa5Q(3\xc0\xe8\x00\x81\xa9iG4\xc0\x1c?c5\xbe)4\xc0\xf2\x92`~\xf0x2\xc0\x01\xf3\x1bu\x93i4\xc0\x85M\xea[a\xa32\xc0\xcbq\xd8I\x15\x824\xc0\xa4\xa2\x01\xbb<\xe43\xc0\xfd~+\xbdE\x96-\xc0pI\xb4\xe7\x86\xa14\xc0@t~O\xfc\xaf3\xc0\x08\xb0\xa6{2\xb4.\xc0\x197\xe7\xab>\x02/\xc0\xac\xe7\xf8Fg\x164\xc0\xc4A\x12\xf5\xa6\x0e1\xc0\x0b\xc4\x0c\t\xab\xe33\xc0\xd3\xb2\xa0\x85\xa654\xc0k\x85\xbd\xb0\x93Q4\xc0\xe6\xe6\xdf\x84AF3\xc0\xc0\xbdyLIX3\xc0@\xe0\x1a\xff\xc7\xfd2\xc0\x93\xf3\x98\x00\xd4\x803\xc0d\xcbt\xd7\xb2\xc62\xc0\xbd9\xb6\x04\xd0Q2\xc0\xa2,p\x8d%\x95-\xc0$\xe0\x04\'\xa9^3\xc0=:U\xce\xc2\x1b4\xc0b\x83\xb3\xe1\\F3\xc0!\xb9\xa7\x1c9\xaa2\xc0\x0b$\xfa\x89\x11\x863\xc0\x9eY\xe5\x1f\x0cx2\xc0h\xb5\x10\x92U\\3\xc0/z,\xf0\x02B1\xc0\xafT\x1e\xf4AV1\xc0\x1d\x0e\xfb\xa6i\xd32\xc0%\x97\x98\x1c\xaa\xc82\xc0^\x11e\xb9h\xe03\xc0b\xe5\x16\x8c\xbfu2\xc0\x0blq\x82\x92\r3\xc0\xc3\xa4Du|]/\xc0,\x0e:\xeb\x93k3\xc0b4\xf4\xb25\xcb3\xc0-\x05\x85I\xa9\x1f2\xc0\xc5\x01\x8d\x16?D3\xc0f,\xbetAS3\xc0\x03\'\xa7\x8b\xb5\x040\xc0c=(cA&4\xc0\x8aD\xec\x1e\xad\xa13\xc0\xe05pBP\r4\xc0}/\xc4\xd1C\xf32\xc0\xac\xc4\xdd\x1ad\x0b3\xc0\xf6\x85\xd1\xb1\xa3\xc53\xc0\x94_\xea{\xf2\x192\xc0:\x1a\xf5\x9b\x10\x1e2\xc0M\x9bS\xac\tV1\xc0M\xf6\xcd\xe4T$2\xc01H}\xfd\x08N3\xc02\x11\xa8\xa9xn3\xc0c\xe6\x8ag\x82\xc32\xc0E&\x17K\x98\xa02\xc0\xbb(\x87v\xc2.3\xc0\x16)\xab\x91\xa3\x9f2\xc0\xf8\tK\xf8\x11\xe94\xc0\xf0\x99\x909\xefL2\xc0\xc63\xa0L\xf0%3\xc0T\x84-\x88\x0c\xb43\xc0\xb9\xe5g\xc1L*2\xc0\xb3G\xcfvVK3\xc0W\x0f\xb9\xe4Av3\xc0\x1e\xb0\xdb\xbc\x9b\xba1\xc0\xcb\x100.\x12L3\xc0=N\xe2\xeb\x94.2\xc0\xef=\xa6\xfe\xa9Q2\xc0\xc1~r5R\xc74\xc0\x1a\xc1\xbcK\xf9!3\xc0\xf2\xa6y\x92<\x044\xc0Q\xeeI{0\x8d3\xc0\xa6\x18\xaa\xe9\xbe93\xc0x\x8f\x14s\x9f#3\xc0\x82[fyQD2\xc03~v"\xde\x113\xc0\x84\xd0\n\x12\x8f\xb73\xc0\xc8\x16A[.\xc94\xc0\x9e~\x8dj\x95x3\xc0\x87e\xccwU\xfa2\xc0\xd8%,\xe3\xce\x1c4\xc0\x90s\xd1\x8a\xe5\xe13\xc0z\x1b\xffC\x1dH3\xc0\x1dC\x08cR\xe71\xc0/0 \xe8\x8f\x195\xc0\xabAf\xdb\x97{3\xc0\xab\xf9\xdb\x82}\xcb1\xc0\x05\xb0]\x8at\xea1\xc0\xdd\x8b\xe3\x11\xc6J3\xc0\x14\xf4\xc5\xa7\rZ3\xc0\x98\xae\xd2\x0fd\xad/\xc05\'\x1e\x88\xbf\xce1\xc0\xc02\xfc\x01^\n4\xc0y\xba\xe9\xf8\x8d\xe63\xc0v@\x1e\xbaLP-\xc0\xcd\xd8\xd8\xc4\xc5}4\xc0-\x94!\xe7-\xbd0\xc0\xfdJA}E\xa52\xc0l\x1e\xf1\xaf\xc3D3\xc0G\x95K\x11\xdcW3\xc0XP\x89\xa3`\xd23\xc0M\x16F(\x16\x0f2\xc0S\x00\xe4\xf1\x89v4\xc0up\x1bM4\xe04\xc0Z\x94\xfa\x82@\x0c0\xc0f4\xa2\x05\xe2\xd02\xc0\xe0Ifp\xdf\xba2\xc0I\xd2\x00\xd8\xff\x0f4\xc0i&B\xdf\xdf:1\xc0\x9c\xb5q\xbc\xd3i3\xc0R\xac+\x9a\xff 4\xc0F\x1e\x0e~\xe8R3\xc0\xef\xf2\x97n\x04\xab4\xc0\xb6y]R\x9fv4\xc0_\x06v\x17\x85&2\xc0\xe3\xa7\x1a\x96Y\'3\xc0\xfd\xb5{\xd2\xefH3\xc03\\\x19\x98,Y3\xc0"\xb5d\xd3\x8f63\xc0S\x15\xe5t\x1c\x983\xc0\xea\xb2\xe2Fr\xbe.\xc0_\xf7@:n\n5\xc0\x12\xfa\xc5a\xd1\x1a3\xc0k\xe6\x8av\x1a\xea3\xc0\xfc\xdf\xdd\x8fQ\x1d0\xc0\xac \xf2\x1dt|3\xc0\xcer\x03,9\x1f5\xc0kl\x8e\xbb\x89x3\xc0\n$!M1y4\xc0S\xa4\x04\xcf\xc2\n3\xc0X5\x8c\x92\xe4\xe61\xc0C\xf52\xec:\xed3\xc0\x85\x97NbDC4\xc0g~k\xcb8\x012\xc0s\x15\x06\xdc2\xce2\xc0\x15\x18\xa2\x10\x7f)3\xc0#\x07\x95WA\x914\xc0GA\x85}\xc2\x111\xc0\x8d\xa6\xf0\x19\x18\x8e3\xc0^\xde}\x9f\xa9\xd0.\xc0\x0c\xda\xda\x88\xa0t4\xc0h>\x89\xe8\x88\xc41\xc0\x00\x17Q\xda\x8e\xd52\xc0\x91]N1\x1ap2\xc0\x9b\x95\x9dz\xe6!3\xc0\xa6NE)\x08@3\xc0\xcc\xe1\xde\x88z\x1a2\xc0;\xcel\x9fd\xfa.\xc0\xa0w\xe5\xc1\x92\x121\xc0\x13\x94\xc3~Ts3\xc0\xc1\x8e\xf4L\x1e93\xc0\xaa-X\xab76/\xc06\xe3\xbc=\x9a\xf92\xc0U\x03n"\xc5t3\xc0\xc0((\xeb\xe3\x934\xc0\x91\xf8"\x10X\x8d/\xc0\xe0y\x03\xb0oN3\xc0\x9arB\r\x9fs3\xc0\xe0\xe4\x91\xfeD\x0f3\xc0\xddDxk\xfb\xe8/\xc0\x18\xff\xae\xeb\xe1\xf23\xc0~\xec\x85\x13t]4\xc0GZ1\xc6\x8f\xa0.\xc0fZi\x1cP\xa83\xc0\x95\xce\xfb\xdbd|,\xc0\x7fJ\x01\x98\xd4\x1a2\xc0\xc8=\x95W@\x94/\xc0<\xfa\x7f\x7fe\x9a/\xc0_\x9c\xc4{\xc5\x062\xc0|\xb0\xf3\xd5\xca\xc62\xc0\xda\x80\x1f\xba\xe1:3\xc0\x8c\\\xad)\xf9\x1a4\xc0\xed\xa2k\xa3e\xef4\xc0\xdb\xc8\xe8\xd6rs4\xc0\x06 3\xac\xabM/\xc0Z\xb5\x1f\xf7\x81\x194\xc0\x0bp\xce\x17\xf2\xc51\xc0\xb0\xd8O\xbc\x02\x8c2\xc0*6\x9c\xf2+e2\xc0\x97\xfb\x17\xf5\x89\xe21\xc0`r\x11\xf7\x95\x0f0\xc0^8=\x04i\xdd2\xc0\x95\x06T\xb2\xad%3\xc0\x96\xbb;W\x13b3\xc0O\xe5\x83\xb5\xde\x1b2\xc0>\x19sY\xd9\x9c-\xc0\xa6\xdc\x9e\xac\x0f\xe51\xc0\x97\x90P3v85\xc0\xae[\xefMi|2\xc0\x8e\xc2\x13j2\xa4.\xc0\xb9\xcb\xaeju\xca1\xc0\xd1U\xbf\xfc\xecI3\xc0\xa0hRs_\xe71\xc0\xf8L\xbc3\xbd\xd12\xc0\xb3a\x90\xe5\x1c\x04-\xc0\n\xac~\x9d\xf2\x152\xc0\xea\x98\xea\x12p\xe71\xc0\xb9V\x93\x06\xf4\x13/\xc0\x18\xfa\x90\xfb\xa4\x9d/\xc0j\xfdM\t\\\x043\xc0\x97\xdd\xad)\x12\xff2\xc0\xc7D\xe1zj\xc31\xc0\xceB\xf4L\x83\xe51\xc0 \x1f\x8e\xe9\x82\xfc1\xc0\xc6\xa4\t~\\\xe81\xc0\xeeO^mJ\xfa1\xc01\x0eS\x15\xa2o/\xc0\n\xf5\xc8\x03\xcaM3\xc0\xbe\xf3\x93\x0e\xa6\xa63\xc0}\xa5S\x88\x06\xf91\xc0\x03\xb1y\xe2\xe6\xd81\xc0\x03\'\xb7i\x15\xbf3\xc0\r\xb1Z\xbc\xee\xfa1\xc0\xc5\xf0\xb4\x83F\x012\xc0\x0f7[6)\xb91\xc0\x02u\xfe\x82\xe3V0\xc0\xae\xb782\x94/0\xc0\xa1\xd7,\x15s13\xc0\xa2\x06\r\x9a\x9c\xf63\xc0\xdb;+K3L0\xc0+Q\x16\xa6v(0\xc0\x8c,\xa8\xb0e\xaf3\xc0\x12\xc1$|!\x82-\xc0S\xfd\xa5"\t\xb22\xc0\\\xf6\x023\xc9V,\xc0\xc0,\x92\xb6\xca,3\xc0\xb2\xd9b\xf8\xe323\xc0\x9a\xc5\x17h\xf3\x96-\xc0\xe8\x91\xc4\xd8s\x982\xc0=\x06\xba\xf6\x04(3\xc04\x90\xf1\xe5\xd5\xf32\xc0\xcb\x81\x1a\xac\xb7\x043\xc0T\x82\xe5\xf4\x8c#3\xc0\xa9\xc8*\xb52v4\xc02\xf9N\xd5j\x891\xc0S\x865\x17\x15v(\xc0\x1efXn\x17\n2\xc0\x89\x02A"\xbaK3\xc0\xba\xa9e\xd3\xcf\x974\xc0\xe2A\x1e\xb2\xe5\x843\xc0\x8f+A\r\x9fS/\xc0\xafzD\x7f\xba\xe9,\xc0\x8f/\x996\r63\xc0\xab\xd1 \x97;*3\xc0\x07B?>\xb803\xc0\xbb\xde\x1bi\x7f73\xc0\x15H\x86\x94\x98*3\xc0O\xfc\x8b\x86\xe7u2\xc02s\xd8\x97\x9e=0\xc00r\xd8y\x91>2\xc0.Q\xa6\xdc \xaf3\xc0\xc9\xf7j\xee%-3\xc0\xec\x000QW\xed3\xc0\xf5\x1f)\x83\x95\xf01\xc0\x05\x1e\x12{b\'3\xc0\xfa\xb1\x06\x7f\x02\xf21\xc0\x92K\x84*\x92\r3\xc0L\xe7\xbd\xa6i\xfc1\xc0\xd5\xd5\x99;\xf5\x9b4\xc0\x13\xdbN:\r\xd92\xc0\xbd\x96\xb5\xd0g\xdf2\xc0\xa8\x06\xf3\tJ\xea2\xc0\x8e8a\xeb\xe8:2\xc0\x13\xa6|\x95\xbf/3\xc0\nU\x1939\xd72\xc0dK\xf7\xb36\xef1\xc0\x83\xa3\rgu\r3\xc0_x\x94\x82A\x132\xc0\x88<Do\xfd 3\xc0\xc4\xa4M\x7f)\xeb2\xc0Q5\x92\x9akR3\xc0\xf8\xd6\x17CP\x133\xc0\xf6@\n\xbd<.3\xc0y\xb6\x961\xb7\x8d2\xc0\x03\xb5\x06\x97p\x083\xc0}\t\x94\xaf\xe3\x882\xc0A\x80\x9e\xf0r\xd60\xc0\xe7\x19\xe6\xe8/\xc2/\xc0\x06\xaaH\xb2\x9e\x1e0\xc0\x0er\x95\x05z+4\xc0p\x93\x15\xfa593\xc0\xe8\x82\xab\x03\xfc.3\xc0\xb4\x1b}\xe2&!3\xc0\x9a\xd9U$\xba\x052\xc0K\xa4\x13\x01&*3\xc0\xd7\x89\xf1\x08LY4\xc0\xbe\x05y<\xee03\xc0Z\xa1z\xda}\xdd2\xc0\x1f\x98\xf7\x1d!p1\xc0\xc2\xa2\xe0C\xee\xfc3\xc0\'_\xbc\xd0\xe4\xc94\xc0\x91{\x9d\xa8\xc4\x08.\xc0-A\x8a\x98\x11]4\xc0T\xab\xf5\xc8\xa7&4\xc0\x19\xaa\xd8\xd2\xc8\x192\xc0V\x0c{\xc2\xcf\x9c2\xc0S\x8a9\\\x97\n2\xc0\x87\xd5\x95%\xf5"3\xc0\xf0?\x1f\x9a\xdaK3\xc0\xe1\xdc\xe7\xd5\x9f\x823\xc0\x1f\x90\xce\x96\rA0\xc0\xb6\x04\x90-\x99#3\xc0\xc3\x92T(\x87\x963\xc0-\x9f\xf1\xd5\x87\xf32\xc0\x85\xc7\n\xd7#\xe93\xc0//\x83\xce>+3\xc0X\x86\xd3K+\x193\xc0\xacI\xd2v\x16#3\xc0\x8b\xaf\x8f\xefK\xe33\xc04\xc9\xdd;\x05\xf03\xc0\xa3\xd9\xca\xc1;\x1f3\xc0\x8a\xc9\x0f\xfd\xf2\xde3\xc0\x06Cqd\xb8\x064\xc0R\xf4\x8fv\x0c13\xc0\xad\x8eZy \x163\xc0\x8c\x86\xc3\xefw>3\xc0\x8e\x9c\xc9(\xec\xea3\xc0\xa8\xb8H\xe8\xc8\x1b2\xc0h\xe8\xc3\xdb\xe3D3\xc0\x0c\xf2\xbf\xd3\t\xdd3\xc0Tc\x80\xab\x7f\x182\xc0_y\x08\xcc\x1c\t3\xc0\xb0J4\x11\xe5\xdf3\xc0\xc9\xd8\x00\x06S"3\xc0\xfb>\x81\x06\xd6\x911\xc0\xbcaEy\xe0\x133\xc0\'O\x1e[\x95\xe13\xc0\xcbo\x05\xe8\x82"3\xc0N\xcb\x078\xaa\x174\xc0\xf3<\xe4\xf1Z\xf81\xc0\x97\x82\xbb\xdc\x86\xe23\xc0t\x9c\x80\xe6\xeaG3\xc0\xae(T&\x88M4\xc0\x1f\xe5\x0f\xd9\xafH4\xc0\xba\x01mL\x8e\x122\xc0_W\x04\xc1\'"2\xc0\x17\xa9\x1a\xe7d93\xc0h\xb5A@t\xdf3\xc01\x90s\xf5\xf7)3\xc0\x1d\xcf\xc3\x9e\xa2\x182\xc0\x82\xa3\xd0Q\x8c\xdd3\xc0fE\x17Pb\x853\xc0\x11c\x89`\xef\x14/\xc0\xd1\xcc\x1e\xbe\xc8#3\xc0V/!\x11)\x114\xc0\xf1"\x18\xe8\xf1i0\xc0\x8f\x06g(<\xdf3\xc0K\xe2\xea\x18t\x163\xc0jM\xb1#\x8bN1\xc0l/\xaam\x15\xe23\xc0\xd4j\xd0\x8f\xcb\xfc.\xc0\xae}\xf4al\r3\xc0\xa0\xad\xe8\xb2\xf2\x1f2\xc0\xf4 \x83\xf7\x9f\x182\xc00\xf7"\xfd\x0b)3\xc0\x08\x1eS\xd7-\xe03\xc0\x8f\xc0\xf4\xad\xfe#2\xc0^\xee\x94<QQ3\xc0Q\x98\xef\xcb\xae\xaa3\xc0\xec\xbe\xd4\xc3\tQ2\xc0z\xc9\x952y*3\xc0\x81W\xde\xc3H\xe23\xc0\xa5\x90\xdb\x93z;4\xc0#=\x82\x8cJ\xe63\xc0\xdcQ\x95Y\x80B0\xc0\x9f*\x8b\xe3\xa9\x1e5\xc0\xb8\xe6VT\xab\x053\xc0\xear1\xfa\'&2\xc0b\xe5V\xef\xb5&3\xc0\xd1+uv\x0eY3\xc0\xf1B\x9bcUP3\xc0Q\xf1\xbc^\xd9%3\xc0\xfb\xabO11\x861\xc0VA\x1e]$Q2\xc0K\x8e]aA\xf5.\xc0\xd1\xdd\xebN\xbe!3\xc0\xcb\xc9\xbd\xb9\x0f:2\xc0)\xae\xbe{\x9082\xc0\x90\xf5\xf0\x80SP2\xc0j_\x0b\r\xcd\x034\xc0g\xc3\x92VM 4\xc0\xf8\x1a\x9e\xf0j>4\xc0)\xa3\x16\x0e-\x8e/\xc0\xf4{H\x00\x1e@2\xc0O^\xbbmaG3\xc0\x12\xbeG\x99?\x913\xc0\xfd\xbbV\xf0\xdaU4\xc0\x05e\xe3\x00$\x1f/\xc0\x8d?\xad:D\xe43\xc0HE\xd1k\x8bE3\xc0\xf5\xe3\xa3\xff\xfa52\xc0\x04\x00Kc#\x034\xc0\xed\xc2\x88\xb7\xf3%4\xc0/\xe3\x94\x08\x04v2\xc0U\xa2^\xd4\xcf\xfe3\xc0\xce\x9c\x95\x96\x1c-4\xc0K\xbf#\xf1\xd553\xc0*\xe5z(\x9ay4\xc0\xd9Z\x9f\xf9s\xab3\xc0\xf0\'\x8b\x05h\x073\xc0j\x06\n\x08\x83\x153\xc0\xff\x166:_R4\xc0E/<f(H3\xc0\xbf\xe6+\x07\xa383\xc0\xb3\xdbibzb3\xc0qX\xdfD{;3\xc0\x10\xc5#\xf8oZ4\xc0\xec~\xcegVS4\xc09y\xa5\xe0\xa1\x153\xc0\xf1\xb8a\xcdu\xd61\xc0w\xb9\xe1)\xa4\x151\xc0\xf1\x89\x1a\n\x9e\x1f3\xc0}\xb7\x8a*\xf1D0\xc0O\xde\xe5\xe12\x1d-\xc0\\\x85\x81\xe4W\xae3\xc0\x12Z\xcc\x05\xfc\x853\xc0\xdc\xf4\xfa\xbf3w3\xc0\x12\xbb\xba`\xfeK4\xc0WvU\xdcw\xee0\xc0B\x9d\x17>!\xf62\xc0\xc0J\xe7\xe6<{3\xc0\xd7\x9e\xceX#.3\xc0E\x02\x06\xfb\xaeX4\xc0h)\xd8\xbfdH3\xc0\xdf\x05\x05`\xbd./\xc0j\xe2C#E\x9e1\xc0\xb2\xce\r7\x9d\xe41\xc0Q\xf7e\xb5<:3\xc0\xb076\xae\x06\x8c3\xc0\xdb\xbaQ\xac\x9dK2\xc0\x9ejr \xee[3\xc0\xfdD\x8a\n0\x863\xc0\xe9\x93\x9b\x15{\x962\xc0Ng\xfa.\xe9\xed2\xc0]\x0c\xe4A\x05\xbe3\xc0\xc6be\x87\x8b\x053\xc0\xda\xc7\x07\x9c\xbcO2\xc0q\xb5\xdd\xb7\xc9b4\xc0nA\t\x8fm|4\xc0\xe1A\x0c\xa9s\x0f0\xc0\xb2B\x19N\xd1\xd10\xc0\xf2\x19l\xc9\x82\xbd0\xc0&y\xd4o\x17d2\xc0?=\xcbyE\xb10\xc0\x84\xb2 ,\x1a]2\xc0\xe9\x01\x9d\x05\t\xd50\xc0b\xcd`Gq\xf82\xc0\xa2-\xcc\xd4\xcf`-\xc0\x02<k\x7f\x95\x8f0\xc0\xe5i\xc2\xa69\x833\xc0\x9bK%\x9e\xcb\xbd0\xc02w\xe8\x8dk>3\xc0\xd9 \xdf\xee8v4\xc0A\xd9\xf7\xc3n\xae0\xc0\xebh\xb5+\x9d:3\xc0\x9e\xbd\x8cY Z2\xc0s\xe1g\xe4L,2\xc0\x1b\x80lk`H3\xc0\xa2\x13\x16\xec\xee\x0e4\xc0n\x9d$n\xc33-\xc0\xab\x88y\x9b\x99\x890\xc0+\xed\x85\x85v\xdf2\xc0\xc2RuI\xc9\xb82\xc0\xda\xbd\x7f\x08_\x7f0\xc0\xb9QQ\x15\x9bb3\xc0U\x10]\x97!?-\xc0\x98<[\x8c\xf4\x880\xc05#\\\xdfR[2\xc0"\\\xfe\xfc\x96\x074\xc0\x8e<tjdA3\xc0W\xb6\xa3F\xa7\r2\xc0\x1f\x85t\x889\xfd2\xc03\'\x85\xedfK3\xc0\x82v7Tw\xde1\xc0b\xe5(\xb5K\x8d3\xc0S)\x1ee\x82`3\xc0\x03\xa9\x03\x0e?\xa0.\xc0+\x8fz\xacr\x0c/\xc0f\xd6d\xeb<\xde3\xc0\xe7\xfb\x825\xa4e0\xc09\'\x089\x04=0\xc0SS\x13I4\xeb2\xc0\xe5?5qR\x854\xc0K\xd1\x88]\xc0V.\xc0i\xa2\x8a_\x1b\xbd3\xc0p\xef`\xa6\x91\x8f2\xc0\xbf,7\xb4\xa4d3\xc07k\xf0\xac\x1f\x7f3\xc0\xb1C zQy3\xc0\xea\xea\xa8\xc8\xfa\n4\xc0\x8e\x93$\xe9\x92f/\xc0\x0b$\x8f\xd2X\x0f4\xc0\x1b\x91\x12\xba\xf1W4\xc0\xbb\xfc\xb6\xb9\x90E/\xc0\xd1p\xde4B\\2\xc0.\x11\xd2\xfcG\x193\xc0\x8b`\xb8\xb2hf2\xc0\x8b\x0fo\xddj\x81/\xc0`VT\x82\xfa\xb92\xc0\xde\xb7\x12s(\xcf1\xc0\x9b\x0c\x08C\xe2\xe92\xc0\xd7\x9bA\xc8$q3\xc0)`\xd8\xfb_\t3\xc0\xf4NP\xb49\xfc2\xc09\x87\x10J\xcd\xd23\xc0A3\x03\x94\xc4@5\xc0\xfe\x9e\xece\xf0B4\xc0\x8e\x98<\xc2\xdc\x133\xc0hk\xec\x18\x00r2\xc0\xafK_\x81\xf2\xbd3\xc0\xc0\x9b*\rT\xe82\xc0\xa3\x13\xc5\x83a\x862\xc0g\xca\x92n\x1b\xfc2\xc0\xc6>?\xda)c2\xc0\x12\xf5\xdd\x049\xd82\xc0@,]D\x11\xbe3\xc0\x12\xd4\x11r\xa0\xdd3\xc0\x8e~\'t0R3\xc0\x98\xc4\xf9|\xa2\xc43\xc0=\xfa;d\x9e\xda3\xc0.\x8e\xb7\xc5\xbc\x1d3\xc0\x13qV?S&3\xc0\xe9*:\x15\xe3>4\xc0\x82\xb8\xcc9\xa2\xfb3\xc0D\xbeaP\xe7L3\xc0G#\xd2\n\xadP/\xc0\xba\xad\xaa\xa8{\x1e3\xc0.\xc5\\-\xbc\x973\xc0\xdf\xea\n`<b.\xc0\x81\xc4F\x13\x81\xf82\xc0MN\x9b\xeev-4\xc0\x14\xf5\xc6\x9f\xf2R,\xc0\xfe\xc5\xc6\xa8M\x1e3\xc0g\xb3\x05\xff\xd2\xc71\xc0%\t\xf4\xd3\xa8r3\xc0U\x13(nP\xee2\xc0\xf5\xc8\x05\x07\xaca0\xc0\x0ft\xc1\xfc\xe5+3\xc0!^\x1c\xb3\xf1c3\xc0\x95\xe7\xfb\xe0\x8b`/\xc0_L#\xba\xfbG,\xc0\xad \x83K\xa2]3\xc0g\xf5\xbeq\xacx2\xc0JP\xcd\xa2\x19\xcd.\xc0\xf3\x8f}\x1e\x0cN4\xc0\xf7\xe4+\x8e\xc3\xec0\xc0\xcfk\x14\x05TE,\xc0\xe5@\x1bt\x0e\xb10\xc0\xd5\xb5h\xb4\xae\x912\xc0\x08\xef\x1f0gb2\xc0_\x90\xf1\x0b\xc2\xe93\xc08J\xf5\xb2\x90\xbe2\xc0\x0b\x88\x8b\x0c|\xc63\xc0\x0e(\xe8\x0f\xaca0\xc0\x95\xf7\xfa@\x10\xed3\xc0<\xc9\x8dDF\x104\xc0\xe5l\x91V\xbbs5\xc0\x05\x9a\x89\xb5\x04\xc73\xc0\xa1\xf4\x1b\xc1@\x982\xc0\xb0J\x84\xb4\xc0\xc43\xc0\xecd\x0f\xf2\x18\x153\xc0\xf7:\xef\x9a\\\xa02\xc0\xabc\xc0\x04V\xf62\xc0\x15\x8aS#cW3\xc0\xb5\xc5\x9d~\xb8\xe53\xc0\xe7\xfbNe\xder2\xc0\x9d\\\x1d\xbf\x8a\x153\xc0G\xbf[\xf9\x92\x933\xc0\xc0H/\x1a\x11Q,\xc0\xb7\xf4m\xd0\x0b\x0e3\xc0\xd4\x96\n\xc2\xd7R1\xc0\x01\xd5\xe7*\xf1\x852\xc0\x17\x90\x87\x87_\x9b2\xc0\x122\xca\x84\xe8\xfd3\xc0\xabP\xef\x88\x10\xb9*\xc0\x05\xa9I\xab\xbc\xb42\xc0\x93F8\xf6\xa2\x7f2\xc0\xf5<\x9c\x01\xa1\xf72\xc0\xde\x06Uy\xd0\xd83\xc0\xfe\x83GG&y4\xc03\x8ct=\xbe\x8e2\xc0)\x94qs[{3\xc0\t@\'\r>\xbc3\xc0F\x7f1\xbb\xa1k-\xc0_\xed\x1fH\xd5L4\xc0%\xa9\xb8\x1eni2\xc0\xf1\xcd\x9bNY\x154\xc0t^\xf9\xc5\xf1k3\xc0\xdc2\xe4\x86\xf6V4\xc06\xf8\xef\xa9\xe4I3\xc0e\x1c\xbf\xc5\x1b\r3\xc0\x8c\xbc\xa9\xa7b\xf13\xc0\xda\xcfg\x0c4\x022\xc0x\xb0\xab|Ph3\xc0\xac3\xff\xa6\xf0\x894\xc0\xde\xbfn\xe0\xba%3\xc0\xe6:R\xf7\r\xd12\xc0\x98l\x16\x0fKq3\xc0\xdd\xce\xdaq\x1a\x8c3\xc0\xc0\xbb\xfd\xc9D<3\xc0\xe7\xf4\x01\x10yy4\xc0,@\'\xb7\xe3B4\xc0\xb1_6\xd8c\x084\xc0\x10\xa9\xe4\x1b&\xaa2\xc0R\xc6+\x15\xfaw2\xc0\xda\x0f]\xee\x12\xe43\xc0(\x1a\x00\xb9\x92\x073\xc0\xdf\x93\xd2\xfd\x87\r4\xc0\xb6w|\xe8\x8a\xdf3\xc0\xba\x8e\xd2\\\xca\xe92\xc0\xe3@j\x02\x1c\x103\xc0{R\xa4\\0\xda3\xc0\xfbw\xb3*\x1d\xcf2\xc0\xb1\xb8\';\xdf\xf43\xc0!\xd4\x1d/ZG.\xc0\xe4\xf0\xfa(\xa6\\3\xc0\xfb\xf3\x06\x9b\xdb\x184\xc0a\xcd\xbb\x8e_\x1a3\xc0\xf4f\xf9\x99u&4\xc0\xba\x9e\xbc\x0e\xd6\xfa3\xc0F\x03\xf7{\x9a\xf10\xc0%!\r\xbf\x19\x981\xc0\x06\xb7\xec&\xa2\x1d3\xc0H~a\xc2d%4\xc0\x171\x84\x810n4\xc0\xa6\xd6\xfdr\xec\x913\xc0zU\x1c\x8d\x9a\x893\xc0Eo4\x9ak93\xc0\xad\xdd\xec\x86\x0b\xe12\xc0\xbb\xbeL\x98\x1d/3\xc0\x1e\xa1hJ0\xb03\xc0\xa1R\xe8J\x1a\x194\xc0\xcf23\xc1\x7f\x153\xc0|"\xe0\xd7\xa653\xc0zQ\xb1c\x1a(0\xc0\x03{\xd2\x08\x01\xa34\xc0k\xb8\xb1l\xae\x923\xc0w\xdb8\x01f\xec2\xc0~l\xb86[\x083\xc0\x9a\xc6\xe0\xba\xec\x054\xc0\x05\xc1\xf3\x7f\x85\x183\xc0\xacy\xff\x14\xfd 4\xc0?\xf9\x95\xad\xb7\xff2\xc0\x82\x91`\x0bc\x014\xc0\x86?>\xd4\xb4\xf92\xc0<?e\xfed\x983\xc0=!Vu\xca\xee2\xc0\xa2\xf5)N\xd1%3\xc0\x95^\xa1M\xa763\xc0a\x80{\xc0(\xbf2\xc0\xb4f\x86\x0f\xda\xbb2\xc0\xca!\x07\xc41\t3\xc0A\xedc9^,3\xc0\x98\x90\xfa\xa4#\n0\xc0\x9a\xbc^\xb4\xa5^4\xc0X!\xbd\xe0\xf2"3\xc0\xa9j\x8c6 ,3\xc0\x7f^\x8a\xee\xbc\x074\xc0\xb1K6\\1^4\xc0.Nhc@p,\xc0\x85\xcc\xf6\xe7\x95\xe33\xc06\xa6\x111~\xa63\xc0\xdf\x03(\x13\x95C4\xc0@R\x8f`\xa6\x9f3\xc0\xeb1{\x83~64\xc0\xa61\xfa\xfc\x8bz2\xc0\x94\xb9w\x14\x08\n3\xc0\xac\xc3\xd4\t\xd3N3\xc0+vs\x8fi\x96.\xc0X\x8ev\xdd_\x8f4\xc0\xd7\x03\xd9!\x8c`3\xc0\xff\xecc\xe8H\xef3\xc0u2b\xdep\xf53\xc0=\xf5[\xcaK^4\xc0\xde?\xde\x02\xb4\x070\xc0\x10G\x92\x9a\x05w4\xc0\xb5\x82]Fi\x944\xc0|36!M\xba3\xc0^\xb5W\x0c7g4\xc0\xd6\xaa\x8eUn:3\xc0\xd1\xa7\x99\x9d\xdd\x000\xc0\x8f\xaa\xc3\xf3\xed=4\xc0\xe9\x8e\'7\x99\xec2\xc0\x94\xd67D\x8c\t4\xc0\xa9\xea\x10\xa5\x9bx4\xc0\xfe0\xf0\x14\x9b\x953\xc0\xcc\xb9\x944=\xe32\xc0~\xa1a\xd9?\x083\xc0\n\xdb\xfecH}4\xc0\r\x00\xb9\x97\xeb\x924\xc0?X\x9a\xedbM3\xc0Un_\x18\xd8\xd83\xc0RxpB\xee\r0\xc0\xad\xba\xdc\xbb\x1c\x1d-\xc0CD6\xee\x16\xfc2\xc0(4\n*\xffJ2\xc0\xce\x03\xbd\xc64\xef2\xc0\xef*\xad\xf5\xd0\r2\xc06\xfbPY\xf7C3\xc0\x8d8{\xd1\xee\x0b3\xc0j[r\xae\xf9H3\xc0\xa0\x9b`\xeb5=-\xc0\xd5K\x15\x96\x14\xfa2\xc0Wxe\x135\xec3\xc0hj\xb0\xa2\xf2\n4\xc0\x1b\x02\xc9\xf7>u4\xc0\x82\x1b\x1aD\x00X3\xc0\xd0\t!@\xbb\x872\xc0\x89d\xa0L\xe4t4\xc0f{\x02\x86\x9e\xd11\xc0\xe1F\x1e\xff\xf8m4\xc0]\xae\xce\x10S=0\xc0\x96\x07P\x05\xd0\x983\xc0\x8b\xae\xad\x0b\x0f\xea3\xc0\x15\xdf\x11`\x83^4\xc02\xb1\xa5U\x9e\\3\xc0\xda\x97cRw\x903\xc0sV<|2\x123\xc0\xdf\x08\xa8f,\x105\xc0C3\x80\x12Zl3\xc0\x12\xa0R\xe9\x90\xac3\xc0\xdb\x7f\xec\x061\xa04\xc0\xdd\xd6\xd2X\x0b\xa02\xc0\xfb\xd3\x07\xdf\x1c\xe92\xc0\x17\x1308\xb8\x974\xc0\x13\xa8\xf3Ot:0\xc0\xb7G\xcdo;+4\xc0^\xce\xf8H\xd7\x8d3\xc0\xe7\rY6\x9b\xa04\xc0%vJ\xed\x11s4\xc0*td\xf2S84\xc0\xb7\xbb\xcaH_}3\xc0\xaf\t\x93\xf5\xf6\xb14\xc0\xecK\x11\x9f~\xd11\xc0_.<\x9c\xef\x813\xc0\xca\xf4m^\xff\x082\xc0\xab\xb1\x1a\x1e\x12#3\xc0i\xe3T\x87/\xa4/\xc0\x06\x0e\xf8\x9e\x9e\xef2\xc0\xed\xe8\xcaA\x9f\x953\xc0\x86<[2 \xf62\xc0\x81\xe2t\x05\xc4\xee3\xc0^\xed\x87\x02\x8d\x1e2\xc0z$\x86\xe3Wb3\xc0\xa9\x08 \x81\xf8\xf33\xc0\xbc@\xff\xa5\xd8\x123\xc0t\x05\x14Y\xa4\x113\xc0\xd7\xff\xe8\xa2\x89\xe12\xc0\xdd~\x1a\x17T\xaa4\xc0\x8d\x02\xb0\xd3\xdaJ3\xc0\x96\xf1\xa8}\x94\xec2\xc0\xed\x9a\xd1\x07\xb9\xe04\xc0&\xb6\xe7\x06S\xcc2\xc0\xe7$\xb2H\x82i/\xc0\x82\xfe\x87\'\xda\xf3/\xc0\x0e\x85\x0f\xfc\xadE4\xc0Q\xab3\x94\x01\xfb3\xc0p\x02W\xb1\xab\xbb4\xc0o[\xd1\xe9\xd5\xf72\xc0\xcc\x15;J+\xf73\xc0K=\x0b.a\xc34\xc0\x98=\x15\x98\x89\xfe2\xc0\x87\xb9\xfa\xdd\x8e\xe72\xc0o\x88?\x91\xab\x123\xc0\x8fJ\xf0\xe3\xb8\x8e4\xc0{\xb8\xd0\x16\xb1\xb64\xc0\xe6#\x86\xc2\xe1,3\xc0\xe0\x87\xdf\xedh\xbd3\xc0\xf7\xaeHw\n\xe02\xc0\x0fA\x9c,@\xf33\xc0\x87I\x94y\xc2\xbf3\xc0\xd2\xae\x933{\xa84\xc0\xf8\x10\xfe3\xb2^4\xc0\xa6\xbe\xd6\x96>\xd52\xc0\x99\x10X\xde\xff\xf53\xc0\xcc2m\xf7A?0\xc0|\x8c\x7f\xc6\x8c\xaa3\xc0\xd9\xaf\x96\xf1\xd3\x014\xc0$\x02\xd9b\xdeC0\xc0\x82\xac\xc0\xed\xe1\xdb2\xc0\x03\xb6]\xf2V\xe92\xc0z\xfacj\x9c\x123\xc0*)\xcd\x90\xbb\x9a4\xc0\x85,_|\xda<4\xc0\x87\xe6\xa2\x83`33\xc0\xcd\xae\xe9\xc5\xa903\xc0\x12SY\xe2\x93\x874\xc0\xcc]\xeaMQ\xf93\xc0I\xd7d\xc7A\xd14\xc0\x9a\x11\xb8o\xf4\x121\xc0\x0bW\xa6\xfe\x8a\xe24\xc0\x88\x0f\xe4\x90\xb8\xf62\xc0\xe6\xd1\xc8\x06\xc6i4\xc0\x80_\xf2\xad\xa7\xab4\xc0\r\xc7I\x85H\t3\xc0\x1f\xf6>\xf7\xab\xe31\xc0G=guq&3\xc0\x01i\xea=\x1a+5\xc0\x16\xfc|\x86\xdf\xf82\xc0\x8d\xa2\x02}\xab\xc41\xc0\x1e\xf4\xb5\xc0\xc0\xfc2\xc0n>\xcfW\x03\xb13\xc0G\x01\xe0\xcc\xff\xe04\xc0v\xb6\xebqN41\xc0UQ\xab\xf6\xd3\x9f4\xc0\xb1\x0b\xbd\xd9h\xbb1\xc0\x1auV\xdb\x1a\x023\xc0\xe3x\x15a\xe5\xe4/\xc0-Jj\x1b\xb7\xe30\xc0\x13\xceT\x94\x0e\x173\xc0\xd0\x84\xdb\x8e=\xdb4\xc0\x1b\xb19z!63\xc0\xb7\xf8;>\x18\xa23\xc0\xf6\xcf0\x88\xd7>3\xc0\r\x0b\x06\xa2\x8c\x92/\xc0\xedL\x1d\xe4\xbb\x074\xc0\xec\xe4(\xce\xd0M4\xc0\xd14\x02\xf9\xf6>4\xc0\xa3\xde\x85\xc9(\x193\xc0\xb4\xaeuVS\xf70\xc0\xb0)\xeb\tt\xdf4\xc0\x83\x87V\x86c\x1f3\xc0\xa9\xb3\xf1\x00\x8b\x824\xc0L\'z\xea\xd3|4\xc0\x81\xae\xfe\n\x80c0\xc0\xff\xb3\xd9W\x95\x1f3\xc0D\xe1\xc2[\xc4\x0b4\xc0t\xed\xda\xb1\x1dG4\xc0\xc6S@*\xad\xf82\xc0\xe1R\x99\xab\xdd\xfe2\xc0P\x8c\xb1\x07\xdc\x0f3\xc0\xfd\xca\x13\xb7\xbc\xa73\xc0\x89l<\xd7%\xa52\xc0D\xf5\xaf\x9b\xb0\xfe3\xc0Cg~\xa1A\xb71\xc0\x99v6[\xe0\xf82\xc0\xb6\xae\xd1c\xaa\xf22\xc0\xc6\x98\xf8\x9d\x91\xb31\xc0\xa8\xb6\xadW\x8f\xec3\xc0\xee\nUD\xdc\xef4\xc0W\x0e\xbf\'\x98\xc32\xc0y\\]),(4\xc0P\xe1]\xdcx\xe03\xc0\x8d\xbb*\x86\xcdr3\xc0y\x19\x8az\xed\x9c3\xc0\x8bE\xee\xcc\xe3\xff2\xc0E1`(rI3\xc0>\xb7~r\x99\x193\xc0/\xc9\x93%O\xb64\xc0\x88\xf0\x14\xa1~\x0e4\xc0\x19\xc7\x17\xa0k\xb44\xc0Vw\x86\xf6{^4\xc07\xe8\xe0A%\xfc3\xc0\xf3i\xde\x90.M4\xc0\x8b\x1f\x16\x0c&\x981\xc0\x90\xdc\r\xad\xa9}2\xc0\xef\x0c\xc0[\x82\xf13\xc0\xae\xb8\x9fPH\xd12\xc0%\r\xdfhu{.\xc0\x04\x91\xf4\x9fy$2\xc0\x1b\xad\xd07*\x81/\xc0h\xa0\xa8p\xf6\x065\xc0\xa4\xc2\xf7+\xf3\xe33\xc0^-\x93\x18\x80Q2\xc0I,~K6[1\xc0D\x81\xa0f\xc4\x832\xc0\xfd\xaa&\xc0\xd5&4\xc0%\x10\x95`\xd0~3\xc0\xaa\xbe\t\xb4*\x040\xc0\xb9\x83\xd7^\xcfE3\xc0\xee\x8a\x19\xa0\x9d\x1c/\xc0\xd9\xa9\xce"L\xb3.\xc0\xe2f\xa2\x8d\xbcj1\xc0\xc7 \xad\'S"3\xc0\xa2A\xdfj\x01\x813\xc0#\xa7\xb5\xde\x98\x073\xc0\xc1\x93\xfaF\x89\x025\xc0_\x0f\x82\xc7\x80(5\xc0\xff\x98c\xe4\x9b2/\xc03c\xd2\xfd~*3\xc0\x13Q|\xfe\xcf\xa22\xc0\xa3H=\xa52\xfd2\xc09I\xbb\xa5\xa7\x164\xc0\x00\x82\xb8\xbb\xb8\xca0\xc0Mh\xae\xd5\xddw3\xc0D\x13\x80\xb2Y\x81\'\xc0\x8d%\xe9\x19\x17\xd13\xc0\xa0\xe3")\xbb\x82/\xc02\xd1\x95\x01B\xfc4\xc0\x8eX\xcd.\x87\'3\xc0\xf9\xac_@\x91w2\xc0\xe5\xb2\x18\xe4xP2\xc0\xa5a,\xa5\xb7-/\xc0\x93\x92\xb9\xf1\x91\xe92\xc0\x9d \xd6\xca\x90#3\xc0\xca\xa3-\x83\x9c)3\xc0\x94a\x17n\xe0\x1e4\xc03V\xbd\xa9J~2\xc0\xf9\x9d4\xc1\xa6v3\xc0\x8b Q\x08\xd9\xf00\xc0}u\xc1N2\x1d/\xc0\xe0A\xb7\xb6\xd6\xfd1\xc0\xf8)\x04+D\x8b2\xc0\x18\xc1{:\xb2\xb93\xc0\xda\x7fr\xf8\xa5\x983\xc0\x89\xc1\xaf\x03{\xc13\xc0\xad\xd6\x9b\xcft\x0e3\xc0@nW\x04-\xf3/\xc0\xf5\x87\xf6!3\xbc2\xc0\xe1x\x0e&\xab\x153\xc0\xda \xf9\x18\xd4L3\xc0\xfc\xbf\x89V\x7f\xb3.\xc0\xbe\xf2\xef\x11\xcb\xfa,\xc0\x06M\xad\x1a\x11\x8b3\xc0F\xd4\xb1\xeb]\x822\xc0\xed\xec\n\x98 t4\xc0p\x8b\xfe#\xad\x844\xc0C\xbby{U\xd44\xc0\x83\xf0<W=M-\xc0HM\x9a\xdc\xe3n4\xc0u\x8a\xb7\x7ffs4\xc0\x90\xa1\xa0\xd6\x8bf4\xc0$\xc7\x96y{\x904\xc0c>ym\xc1A3\xc0{\xe97\xf8\xf1K3\xc0\xb8\x80T\xb3\xe3s4\xc0\\\x8d\xf8\xed|z3\xc0\xff%\xaa\xb5\xd5\x0e3\xc0k\xea\xc2L\xa5z3\xc0\xa4\xb3\xf1\xc8\t\xf91\xc0u\xcc\xc2\xd4r=3\xc0\x87:\x15@/\xd32\xc0\x16\xf8\x15j\xc6F3\xc0\xd5\x1b\x99B\xe1\x135\xc0\xcb\x9dy\xb7\xccP/\xc0[\xfdq\x05yq4\xc0\xbfM\x96}\x94B/\xc0\xc0\x97ny\xc8\xdc4\xc0Uh9Q*\x1d3\xc0\x93\xf0)q\xac\x0e-\xc0\xe4I\xb7\x7fy\xa54\xc0\xbf\x1e\xcc\x14@\x133\xc0\x06\xf6\x0f\xc6\x96\xb32\xc0\x98w\xe6\xdd\xfa\xd92\xc0I.\xfdL\x85\x1f3\xc0\xd0\xa2\xe61\x07$3\xc0\xda\xd6\xf8\x92\x91\x060\xc0\xcckp\x84\xa9F3\xc0xTy\xa8j)-\xc0\x84\xf9\xc5\x1d\x91\x132\xc0t\xae\xb4\xdd\xa3\xb72\xc0H\xf4[\xeep)3\xc0+>\x97b\xdd\xd83\xc0\x87\xe3\x98\x16\xa5\xb9.\xc0\xf8Y5\xea\xfak4\xc0\x03\xe2L\xe0\xa71-\xc0\xbfr\xc0\x94K\x94/\xc0\x95c)\x992R4\xc0\xcb\xbd*X~.3\xc0\x0f\x0fE\x0f\xb8M4\xc0\xd1\x8e\x1c\xdak\x893\xc0U!,\x17\xd6\x833\xc0\xc8P\x0c\x0b\xf6\xe6,\xc0\xf6\x08\x06\xb4\x84j-\xc0!C\xb3U\x85\xd33\xc0>\x88\x9d\xda\xbe$3\xc03\xdd>=\x9f-3\xc0\xd2\x11.\xa1K\xa52\xc0vM.Fe\t4\xc0 \xb8> K\x863\xc0\xa0\x9c\xd5\xddm\xc8-\xc0p+^*2\x854\xc0O\xb0\xef\xf4`\xbf.\xc0\x02\x82\x17}\xd5z3\xc0\xe0\xf8`x\xd4s3\xc0\xe2Yn\xad\xb1\x7f3\xc0\x8bh\xac{\xbe\xea,\xc0;!l\xe7.\xe82\xc0\xb6\xc2\xa0fv\x143\xc0\x05\xa4\xf0eEy4\xc07V\xa8\x80\x8bv3\xc0"z\x17\x93PI/\xc0Mx\xe7 Q03\xc0s\xa1Ya\xcd\xb72\xc0\x80P\xa7\xb5\x0b33\xc0\xda\x17n\xd8;\'5\xc0\x07\x1d\xf2\xb3-\xa43\xc0\t\xe1\x1c\xa7\xe7C3\xc0`\xf6\xde\x98\\f4\xc0LUet\xe643\xc0\xf2UP\xd8\xbc\x904\xc0L\xe2\xd1&\xbd\xf43\xc0<\xccf\x94\xfaE3\xc014\xd2\t\xb7\xdd2\xc09\x1c\xa1\xcb\xb7n3\xc0r\xca\x99\xefV\xb82\xc0&\xf4\xfe\'G\xbb2\xc0R\xa8v*\xca\x0f1\xc0\xa1\x1c\xa0"\xb543\xc0\x86xse\xfdO0\xc0\xb1\x84\x12\x12[\x1b2\xc0\x8a\x84\xd48\xc5\xd52\xc0\x94G^\x1d+03\xc0t\xb5\xad\xa2\xfa\x002\xc0\x8e\x1b\xee\x90\xe2\xa74\xc0\x87\xfdyL\x145,\xc0\x88\x1c\xa8\xdc\x05\xb82\xc0\xa4\x04\x1d#\xa2<3\xc0\xad\xcd7\x1b\xb7\xba.\xc0\xeb\xfd\xbe=\xb7\xd32\xc0+y\x94\x9cU\xcb2\xc0\xdd\xd7W\xe2\xa3\xd04\xc0\xb4\x9ad:\x1e\xb92\xc0\xf0H\xb0\xf7X{3\xc0s\xb2\xe2\x99\n\xcb4\xc0uU\xed\x0e/\x195\xc0\xd1\x98\x03\x96\x80\x863\xc00\xfe\xb4Iqd4\xc0\x8f\xad\x9b\xc5l\xc32\xc0\x88\xe0Q\xd1I\xa22\xc0\x9af)\xdf\x8e>4\xc0\x05\x89HT\x81V1\xc0\xd6\x95Rv975\xc0\x81V\x163\xfaV3\xc0\xe3\x98\xc0\xd3?@3\xc0\xe8\xb3\xb5\xb0\xf9\xc02\xc0\x8f\xdd\xc5\x19\xcb\xc52\xc0Y\x99\xe1\xb5\x15\xc03\xc0&\x00J\x08}_3\xc0\xc2\xab\x9d\xcd\xd8Q4\xc0\x7f\xc2%\x15,*4\xc0*T\x04\x84\x07z2\xc02\xc2w..\xe92\xc0\xb9EK\xea\xe8N3\xc0\x92l\xfd\xc2\xe3^4\xc0\x11\xab\xb5snF4\xc0M\x0c\xad\x90L|3\xc0\x89E\xca\x95F 4\xc0\xbc\xf2\xa4lg?4\xc0ml_\xea\xe3d4\xc0\x89\xf2\tp\x0f\x803\xc0\x94\x1e\xeer\x1dF4\xc0V\xa2\xea\x9a\xd2`4\xc0~\x8d\xe4\xf1Lt2\xc0\xa0\n\xc8v\xbc%,\xc0\xdd\x03\xac\xa0\xbd%3\xc0b\xeflB\x02\x801\xc0\xef\x7f1\x1c\xf9\xf43\xc0?\xad\xc6\tQ}2\xc0)\xf2\x88\x82\x88\x1a4\xc0\xfd\xe4tl\x97<4\xc0\xb3\xa3K\x94\x10{1\xc0\x9a\xc3W\xd8\xb1{2\xc0\xafR\\\xd8R\xef3\xc0\xe21O\xd1{\x013\xc0\x97\xba\xb5M\x02q3\xc0\x1d\x08*!*\xd34\xc0{7+!\xa0f3\xc0[\x94c\xc5\xda]3\xc0`\xf1\x7fCo\xe42\xc0nP>?7\t3\xc0Lv\x83MDQ3\xc0\xf3\xad\xb7\x15,m3\xc0\xfd\xcfxxus3\xc0\xe7\x1f\x1b2f\xcb2\xc0x7\x1a\x87\xe0\x053\xc0\xde`\x19?HG2\xc0\xd1\x9e\xe1;*\x112\xc0\xd9\x91\xf0\x02\x1884\xc0R*\xe1\xb4\xcb\xe1-\xc0\xdb\x8c\xd2\xb1\x17\xcd2\xc0\x17\xfeP\xb0\xd0\xd42\xc0*\xdb\xe5,\xae\xb32\xc0\xa5Vi#\x07\x003\xc0^\xf4\xe9\x85\x07\x803\xc0\x96\x03\x1e\xd8\xd8\x1e5\xc0\xb7\xd2\x02no\xb12\xc0&\xab(\xa0\xf8\xd22\xc0\xf6\xf2Cm\xf2s3\xc0\xdc\xf7\xce\xe9\xe6^3\xc0lo\x87\x19\x8f\xcd2\xc0\xf0\xc5\x06z\xa6\xf61\xc0M2\xee\xa5\x80*2\xc084\xc7\xac\xc8h3\xc0q\x87n\x8d\x96\xd22\xc0\x06S;\xe9\x13!4\xc0\xe5q\xab\xf6\xf8"5\xc07\xa7\x04\xedx\xa40\xc0\x81\xd2\x96\xa9d 3\xc0\xa6L\x87\x0e\x90\xe71\xc0\xe9\x13\xda\x98\x11b3\xc0d\xa1\xf9\xd01%5\xc0&\xbc\xfd\x0f1\xd72\xc0\xe7\x95\xd62\xe3 2\xc0l\x87\xcf\xf8\xcb\xaf4\xc0\x87\xfe\xef\xdf\xd7"3\xc0\xb4\xead\xcb7\x043\xc0\xd0\xbfk\xe6\xe4\xdc2\xc0\x05\r\xddV\xdb\x133\xc0Q$\xdcm/Q4\xc0\xf3t\xfd\xa1\x92X4\xc0\xf0{|u\x94=1\xc0\xfb\xf9\x89\xba\xfdc2\xc0\xac\x94\xa0\xa8\x93\x1b3\xc0\x14l,\xd4\xcd\r3\xc0\xde\xa0\xfdw~#3\xc0\xebci\x9aj\xad3\xc0\x96\xa5\x1c\x08\xb7\x063\xc0\x95c\x80k\xab\xd63\xc0\x84\xbb-\xc1-\xd02\xc0\xd2D_\xc4\xd8\x894\xc06JK\xd0.\xef2\xc0\xbdh\x01\xd5L\xfc2\xc0\x1a\xb1\x12X\x94\xdf2\xc0\xa0\x12\xcd\xb3\x90%3\xc0\x01R\xf46\xddO5\xc0E\xd5}\xbe\xec>3\xc0r\x8c4\x1e|25\xc0\xe4Lu>V\xfc3\xc0\x15\xc7>\xccA\xe12\xc0\xf9\x94\x9f\xb5\xc6\xd42\xc0\x84\xac\xdeV\xe2:3\xc0 \x8f\xc4\x1c&\xf33\xc0@N\xbc{\xa9$0\xc0\xeb\xb2\x10&\x12\xf43\xc0\xad\xea\x8d\xf9:C/\xc0\xf0u\x91\xd5\x112/\xc0"/\x08\xd1[\x911\xc0\xc0u\xbc\'TC4\xc0\xf6\x13)\xb8\xc5\xf50\xc0h_^\x8f\x19\xc33\xc0\x13}\\\xa0\xa7\x934\xc0\x1c\x87 <E03\xc0R\r\xe1\x8b=8,\xc0\x8a\x9f\xab\xb2H=2\xc0\xcfri\xba\xe603\xc0\xbeE\x9eW\xe1\x1e2\xc0T\xcf\xe4\x0c\xd6M3\xc0L\x8e\xa7l-\x8a4\xc0\r5\xa9\xd1\xa4\xaf3\xc0u0\xf4\xa9\x97\xce-\xc0\x84-\xe7\x05\xaf\x1a3\xc0aw\xc2\x88\xb9\'4\xc07\x10N"\xbat1\xc0\xa32\xb6\xf1\xf6\xa12\xc0\x04\xb6\xed)\x17\xdb2\xc0\xa9\xb4\x0e\x8cu\x153\xc0\x97\xb8=\xd3\xf9\xf63\xc0f\xf6\xc9wOg3\xc0\x8c=\xbe\xc5qU0\xc0\xbf\xb5\x90\x9b\x84I2\xc0\xea\x8d\xd3R\xcbC4\xc0\x0eO\xe2\xea\n]3\xc0\xb4\x81S\xcb\xc9\xa42\xc0\x95u\xb4\x99\xae\xe82\xc0\xd1\x7f7qw\xf13\xc0x\xeaT\xc4\xffV3\xc0Hs\xa7\x90\x16\x9f4\xc0\xe1]\xe8.h8/\xc0\nkWL,U4\xc0cq\xcd5\xd8a3\xc0\xff\x01\xd6P|\x1a4\xc0H\xae\xbck7\xe40\xc0\x16r\xeb\xc2\x88E3\xc0\xaf\xb6\xbb\xd5J62\xc0Q\xe1\xdd\xf2\x9f\xf63\xc0\xc0V\xf9\xa1\xc3H4\xc0\xce/6\xd8?:4\xc0S\xc9\xdd\xfb\x1f\x942\xc0&>\xee\x83\xd0\x983\xc0\xdb\x88_r\xed\x833\xc0]\x9dOF\xe7"2\xc0-\xca\xd3\x15\xb5G0\xc0\xcbQ\xe4h\xfc)3\xc0J-\x06\xde)\x953\xc0\xf2\xb8\x89;\x0e\x894\xc0\xf3C:\xdb\xc1R-\xc0\xc6\xa2\xce\xa3\xdb\xe33\xc0\x12\x08\xdb\xba0\x104\xc0\x8dD\x7f\xe6C\xc32\xc0&s\xa0\xcf\xedk3\xc0\x90\xc9c\xfc|w-\xc0Y\x1e\xf6\xfdq\x0e1\xc0\xd3\xef|\xf1\x87\x06/\xc0g\xbb\x91PSF4\xc0SS\xb2\x12\x9d\x9e2\xc0?\x0f:r\x89\'3\xc0\\\xec\xf7TF*4\xc05\x96\x8d![\x063\xc0z\x7fS9\xb4\xc53\xc0\xd0\x03i(#-3\xc0\x0cu\x15WWT2\xc0\x8e\xe3K\x17\xe3\xf22\xc0.F\x1b\xd9\x0ea2\xc0\x00E\xe2\x13\x86,3\xc0\\\x93\x11\'\x8dQ4\xc0\xa5\xdbZ\x1c\x1e\xfb2\xc0\xc8\xbdS\x0b:w4\xc0\xbc\xff\xf0\xca\x9e\xf92\xc0\xcc&\xf6y\xb6d3\xc0\xcd}\xbbM<\xe51\xc0\xfd\xbd\x1f\x12\xd0\xd22\xc00dq\xc1\x9dm4\xc0*\xf3\n\x05\xd9 4\xc0Pyr\x88\x9c\x17,\xc0pg&\n\x82\xd12\xc0\xc8)\xa4L\xc9f2\xc0\xcdp\xd5\x04L\xb82\xc0\xc48\x92\xfc\xda"3\xc0\x0ef\x8a/yF3\xc0\xdb\r\x0c\xcb\x17\x0f2\xc0\x19QP9\xac\r4\xc0\x9clX\xb2\xf2G-\xc0h\xf5\xa0vd\x174\xc0\xe3f(v\xfc<3\xc0\x1c[\x07\x94\x05>-\xc0\xcec\xc8\x00\xc6\xf72\xc01se\'\xb9\xd02\xc0\xc2\xc1\xa5\xbb^\xee2\xc04\xdb\t\x972f2\xc0hF\xf3\x0bCw3\xc0tqx\xdd\xe0>3\xc0`]\xce\x0f\xfa\x973\xc0$FT"9\x053\xc0\xd0\x05\xa9\x80^73\xc0R8U\x01\x1f\xcf3\xc0g\xb5\xe4\xff\x97X4\xc0S$I\xa8f\x113\xc0\xa8\xe1*\xbeC}4\xc0\xe4\xf5`\x15\xf2~2\xc0\x9a};\xd5\xad02\xc0+\xe7\'KJ\xc82\xc0y\xa5:\xac\x98\x822\xc0Q\x15\xe1\xa6p\x861\xc08B\x81\x03G5/\xc0\xfa(\xbf\xa9\xc8\xd63\xc0\x8c\xbf\xe3\xfa\x1e\xc42\xc0|\xb4)\x01\x15\xe33\xc0J\xbe\xa5w\xa5\xdd3\xc0\x1e\xe7\xc1-\xce\xbb2\xc0/[\xf2\xd9\x1b\xd03\xc03O\xd1l\xe6\xf92\xc0\x9c\xb2\xcd\x81\xcbp4\xc0\x9c!(\xe1@U1\xc0\xa1\x88\xf9\xbb\x0b\\2\xc0U\xf9\x89b\x17;3\xc0\xd0\xfcw\xfav\xb91\xc0\x01T\xdaGS\xe12\xc0No\x86s^\xdc3\xc0\xbd\x0c\x89\x9b%\x143\xc0\x83s3\xf1\x0e.4\xc02\xf70\x0f3%4\xc0\xa5\'\x9f\x9c\xe3>2\xc0\x9c\xf7\xf6\xbdo\xaf3\xc0G^\x96\x03xn2\xc0\xb9b?QsM3\xc0\xe5\xb7\x83\xac\x8bt3\xc0^k\x011`\x884\xc09S\xac\xd82\xe54\xc0\x9eS\x18@\x17\x9e4\xc0{\xf2\xb5\x05\xd5\xb8,\xc0{ \x0bb\xf4\x8d3\xc0\xcf\x8f\xa97)\xc72\xc0\x0e\xf3l\xfe\xf0\x932\xc0\x8dS\xc4\x0fhQ1\xc0\xfd\x90\x00\x00\x95"1\xc0\x87\x98\xe6\xaa\xca>1\xc0J\xb5\xb6\xbe=?4\xc0\xa6,\xff\xcbO\x085\xc0\x14\x8c\xd6?\xa7\xe82\xc0\x11\x05G\x19UU5\xc0\xceG\xa1 \x1c\x1e4\xc0\x13\x18\xe3f\xa4+2\xc02\':\x9e*\xa74\xc0\xe9/6\xaa\x04\xde1\xc0F\xcf;\x8a\xca\xbc1\xc0EX\x1c\x9a(V1\xc0l!9\xe7\x8eh4\xc0/@\x18\x92Z04\xc0\xcem\x942j;4\xc0\xb0|\xdd\xa7\x97S1\xc02\xb0gi\x07\x913\xc0H\xb37\xf6`\xf23\xc0\x9b\x83*E\x1b/3\xc0\x93\xfd\xb1A\xfc+3\xc0P4\xa6%\x8b 3\xc0\x99K\xad\xc9\xf7b4\xc0lr\xce\x93\'\x111\xc0\x02\xf8\xa7\xb8\x01\xaa.\xc0\x13\xdc\xac\xef\xf9\t0\xc0\x92\xd4h\x04\xe3\xaa4\xc0`\xe1\xe4R\xa741\xc0\x96\xeaM\xe39\x863\xc0\xc3\x05\xb0y\x17\x1d0\xc0\x8f\xad\xa1R_\xbe2\xc0\x96j^\xdb\x88\x171\xc0Ud>\xa0"x3\xc0\xbd\x1cf\xad\xbc\x0c0\xc0\x89\x9b\xbem\x0e\x895\xc0\xa5)@\x88\nc/\xc06\xd5\x82\x02\x8e\x101\xc0rm\x1c\xfa\xd3\x1a2\xc0q\xf5\xdf\x89O\xf83\xc0\x18\xa2}\xafu\xf34\xc06\x802\xcf\x8dq4\xc0\xbfp\xaf\xb9\x80\xaa.\xc0\x98\xc1\xa9\xf8\xf6^1\xc0\x1b\xc8\xccF)V3\xc0|\xebB\xed\xcf\x163\xc0\xfe\xcd\xaa\xe1"k3\xc0\xad\xc7f\xa3\x82\x040\xc0\xcbO%\xcep\x183\xc0\x06\x9c\xf3\xeeY\xb3+\xc0\x1c\xca$\xed\x9c\'5\xc0\xd75,5\x82p4\xc0,\xacSz\x93\x8b2\xc0`\x0f\xcf{\r|/\xc0\x17\xa9#1\x06n3\xc0\x8b\n9\xe3z\xcc0\xc0\xae\x0f\xbc\xf9\x96\x003\xc0\xefDMi\xb5\x103\xc0\xc7\xa4jK\x9c?3\xc0et\x80\xfc\xe0(4\xc0\x13Lr\x89 \x85/\xc0\x01\xdb\xc0u\xbc#3\xc0\x1d[\xcf\x08k\xad0\xc0\xf6\x9d\x13\x11\xb2B1\xc0\xe4\x02\xcf\x9d\xfb\x0c4\xc0\xf7\x98\xc7\xb4\xb4k3\xc0\x1e\xb7\'G\xf5m,\xc0{V\x95Z\xbc\x114\xc0\x0f\xechY\xc2v3\xc0\xf4cU\xf7Q\xe40\xc0\xac@\x88\xd4\x9ba3\xc0\x1c\xc7o]]\r0\xc0\xfa\xfd\x87\x8c\n\xc7.\xc09N\xd4j\xf0"3\xc0\xcf\xbf\xeck\x1a\x891\xc0N\x83\xd1\x8anc.\xc0Cq@\xef\xf150\xc0o\x12\xdf\x05d\xde3\xc0\xa9|\xbe{\x82\xec2\xc0\x80^\xff\xf8)N3\xc05z\xcb\xa6\x9f\xeb3\xc0-\xf2\x14-\rj3\xc0\xd3|T\xa5}n4\xc0\x01<\x14\x9d\xc2\xa2/\xc0b\xfc\xa7\x9b\xe4\x143\xc0\xa8\x06\x17\xddrR/\xc0\x18R\xd7\xcb\x1d\x923\xc0It\xf4\x8b\x10t2\xc04\x13\xb2hLI0\xc0\xc2\xb8\xde\xf0\x10(5\xc0\xa7r\x81\xcbW\xd72\xc0^s\xab\x0b\x13*3\xc0\x03\x17\xfa}\x01{4\xc0X\xc3\xb2\x19u\xf5.\xc0%\x98\xa4\x9d\x0f\xd33\xc0\xeb0P\xe2\xbc\r3\xc0\x83\x1a\xba\xdf\xba\xfb2\xc0&\xac\x1f\xe5\x14\x973\xc0y=\xaa\xe2\xc2\x984\xc0\x83\x8a\xdb\xca\x8d\xd72\xc0\x91a\xa8\xe8\xa4\xc42\xc0{oA\xeb\xf383\xc0\xbd\x98\xa4\xe5\x00\x001\xc0\x1d\xa7\x10\x9cz\x1d3\xc0a\x9b60*\xb51\xc0\xd4\\\x8bf*\x133\xc0u\x85\x8d\xebm\x8c1\xc0\x95\xd2zl\xd7v3\xc0\x82\xd9\xf4\x03\x8f*3\xc0\x84c~\xbf/\xc63\xc0c\xa9 f\x9a\xa0-\xc0\xca\xb5\xfa\xc9I"2\xc0=\x83\x06M0X0\xc0s3\xd8p?\x1d3\xc0\x946\xe5\xf8\xb8\xbb1\xc0\xa9\xd7G\x9d\x01\x0e2\xc0\xe1\xe7\x99\x92>\xb22\xc0d\xcai\xf4\xd6\x19,\xc0\x05C\xcc\xa5\x90r4\xc0\x03\xd1\xedJ\xf3m-\xc0\xed\xcc\xb8|\xff\xda2\xc0\xb4\xe1\xda\xe3z62\xc0N"\xaey.\x192\xc0\x19\xe9L\xf6\xc7\xe72\xc0=\x12\x86\x9a\r\x99/\xc0\xa2\xba1|\xfcq3\xc0\xfc#\x17\xd7)\x170\xc0~\xcd\xf1\xcbn\xb02\xc0\x1f\xb9O4N\xe01\xc0 \xef!\xc5\r\x1a/\xc0\x08kP\x1a-\xfc1\xc0\xf7\xe9w\xb1\xb2\xff3\xc0\xe4_\x7f\x0b[\xf23\xc01Qt|b\xf51\xc0zHJ\xe6\xb8p4\xc03\xa5\xa4W\x90/3\xc0-\x10Q4\xb1i3\xc0<\x00\xf8Gd\xb51\xc0\x01\xfffMq#3\xc0\xb7\xb4)\xf2\x01b0\xc05t\x7f\x83\xe0_0\xc0\xaa\n\xc4\x99K\x082\xc09\xa7\xb5b\xb3\xee1\xc0\xee\x1e\x17W\xf0\xdc1\xc0\\"\xaa\xabi51\xc0\xc5!\xa5\xf3\xab\xbd2\xc0\xbda\x8e\xee&\xb92\xc0\x87,\xea*K\xfb2\xc0\x9d\x7f9\x8e\xec\xf62\xc0t\xf8s\xdcG\xe31\xc0\xd4\xa9\x98\xe0\x19\xd42\xc0x\xfb\xdc\xf4v\x020\xc07\xbe\x00\x98\xff\xe01\xc0O\xbaw\xdd\xd2\xe51\xc0\xf49r\xa3N\x062\xc0\x00I\xbc\xcdo\xd71\xc0>TUtT\xc72\xc0ed^b\xfa;4\xc0\x8d\xa3\x97\xef\xf1&3\xc0b\x0fgg\x87\xb34\xc0R\xa3k`\x9a\xf62\xc0\xd9\x1d\xa6S\x91!2\xc0Z\xb3\xf2b)34\xc0\xc8\xedI\xda\x07\xba1\xc0a\xbf\x8c\xed\x18\xf02\xc0\x8a9(q\xb3g4\xc0\x1f\xab.\xbc(\x053\xc07_^S\xcd\x083\xc07\xae\x13W\xfb\x9a4\xc0\xf703R\xca\xf91\xc0\xa4\x0b6\x1e\x10\xa04\xc0f\xfcx\x10\x97\x8d3\xc0\x7f\xf5\xf0\xdc\x11\xff1\xc0\xea+\x83\xf2\x1e\x113\xc0\x8b\xc7r\xfdG64\xc0c\x1d\xad\x1f\xef\xa24\xc0\xed\x14\xd2;\xb8\x974\xc0\xfa\xdc\x96#m\x993\xc0\xca\\\xe45i\xeb2\xc0;&\x1d\xb6\x81\xe72\xc0\xbb)Z\xdb\xfc\xd84\xc0;I}\xe5.\x9e4\xc0\xd77\x9a\x94\xd6\xe22\xc0x\xd7\xcb\x7f\x9f<4\xc0\x95\xe7\x93\xd5\x0by5\xc0"Lk\xed\x1b%4\xc0\xf7\x968$\x9f\xab3\xc0v\xcd\x9bcgk3\xc0\xe3\xa0\x83\xf0\x12d3\xc0\x9c\xafKi\xc0w4\xc0\x8a\\\xb1\xc1\xec\xfa3\xc0\xeb\xcaT\x1b\xc8x4\xc0[\xba\x94\xdb0)4\xc0\x19\xa4\x93\x9e\xf9\xba4\xc0\xdc\x16\xbdM7\xc44\xc0\xc4\xafq\x8b+#4\xc0\x92\xc9\x83\xc2\x94\xf62\xc0$\r\x1a#\x97\x983\xc0\xf8\xb3g\x0c\xb6u3\xc0}\xe1\xac\x1b\xf9m4\xc0?l\xea\x02\t\xe93\xc0W\xb4\x01\x0f\x1a\x121\xc0\xc6I-\xd9\xfa\'0\xc0\xcf\xfd?N\xdbQ3\xc0\xaf\x85u2\xc0\x155\xc0T\xc8tY+y4\xc0\xc2\x84Z\xc2\x0b\r1\xc09\xddJ8Yl3\xc0\xc6\xd0\xf0R\xacG3\xc0\x8f\xa6\x9f\xcc\xc0\xea3\xc0#\xa7\xf3\x86\xa9W3\xc0\x15\xa8\xe5Q\x9e\t4\xc0\xdea\x8d\xde(b3\xc0|XG\xc6\x8a\x0b3\xc07\xa3\xf7\xc6\xc5\xf32\xc0\xa1\xb8\xa8\xc4\x9f\xfe2\xc0\x0f\xd3d\xa6?\x824\xc0\xefCd\xe2\x0c\n3\xc0a}x\x1f\xce*3\xc0x\x97"\x8a\xd0i3\xc0\x9c\xde\x03\xad\xb3\xfd2\xc0\xb4\xc1:^\x13\xef2\xc0\xbd\xf8<\xed\x86//\xc0\x16Z\x91\xbd\xf5\xde2\xc0\x0b\xde\xff\x87\x97}4\xc0\xd7\xac\x9eWDM3\xc0\x9bc\xf4\x86\xca\x103\xc0\x04B\tHx\t3\xc0w\x02\x8bs\xe8\x884\xc0Y=\xa88\xbf63\xc0\x1fb\xd9}\xad\xbf3\xc0\xd4BL\x03\x8b\xe22\xc0\xcc-_\xb7\x04\xa94\xc0\xeb\x93\x12)\x9d53\xc0\xa9,\xf4Qn\x190\xc0K\x06\x17D\xa2\xd52\xc0;\xc7sH\x8e\x074\xc0\xffx\x86t\x9d\x963\xc0\xa4\x1e\x82\xa1@\xdb3\xc0!\xeb\xf1\xcfw\xec2\xc0#\xd2\xd0R\xfbw4\xc0\x8d}\xd1\xf3u\x933\xc0\xae\x00\xdej\xba\xb73\xc0\xdb\xaa\xba&\xe5N3\xc0\xbdJ\xf2\x89.\xe73\xc0\x12Chg\xb6\xab3\xc0S(A\x05S\xe9,\xc0\xa9\x8aA\xcd\x8dv4\xc0\xd7\xe8\xaew\xc8\xee2\xc0!\xee\x95\xa4L`4\xc0u\xcd\x9e8\xf8\xf43\xc0\xeeu\xe8\x8f\x0c\xd03\xc0\x8c6\x8dA\xc3\xbb3\xc0\xe7P)u\x93\x184\xc0\xfe72\xa45\x8e4\xc0\x17\x07G\xfc\xa7\x013\xc0G{\xab\xbbf\xd44\xc0$\x18\xf9\x93-N3\xc0`qjDu\x953\xc0w\x13\x05\xd2\xd4F3\xc0J3\x18\xce\xa1\x063\xc0_\x97&\x99|\xf22\xc0\x84\xba\x82 \xc9\xe4,\xc0+\xc4\x13@\x9e\x9e3\xc0X\xc1\xcf\xb5\xf5\xe5.\xc0X\xad\x0ef$\xd93\xc07u\xc9JU\xa4,\xc0\x91\x15\xd8\xe3\xc4\xf82\xc0\x19\x05\xce\xc7\xf964\xc0\xe8\xb3a\xed{\xbe4\xc0_\xa7\x8d\xbb\x92\xda,\xc0u\xf4Np3\x1b4\xc0\x88\xec!\x06\x12\n.\xc0\xa3\x1a\xf6T\xce\xbe3\xc0\xf9\xaf}\x80\x1a:3\xc0\x0fp\'y\x99\xe92\xc0\xe0L\x8a\xa95\x084\xc0\xc5\x12\xf5\x1a\xf2\\4\xc0\xf2\xc2\xc2\xb4b\x072\xc0\xb8\xec\xa5\x1d\xee?2\xc0"/\x98.1\xc53\xc06\xd5\xed\x9aa!3\xc0\xd30\xc9\x1b\x95\xf63\xc0\xb9,\xbd\xd7\xf3\x9d3\xc0\x89\x1c\xc1\x82[+-\xc08\x9d\xcd\x07\x04\xfe2\xc0|\x92\x9c\xbfD\x9b4\xc0.aI\xe1\x0c\xf10\xc0m\xe3\x01hQ\xa64\xc0t\x9bgz\xda\t-\xc0\x80\xbe5\xa0\xe7?/\xc0\xd5y,#\xd8\xab4\xc0\xe3\x89\xce\x04V*1\xc0\x88\xc1TY7\xdb.\xc0$\xec\x00\xbd\xde53\xc0\xb2d|\xb2O\xee2\xc0\x03\x0b\x15\xa0\xe2B2\xc0\xd3i\x05q\x9dF4\xc0ZQn\x80$03\xc0\xa9\xcc\xeb|\xbbO/\xc0\xe6\xc4\x9f\xf7\xe9\x963\xc0\x83wG\xa7\x1f\x864\xc0!|g\xcb\xb2]4\xc0\xa4R^\x07\x8a\x8f3\xc0\xa7,w\xc8\xfc"3\xc0\x87\xa8\xb8\x9d\xecZ3\xc0W0\x0e\x8f\xa7+3\xc0\xa4\x1f\xe0u\x19\xfa2\xc0\x8ae\x08A\xf9\xf53\xc0\\\x10\x0b0\xe2\x1b4\xc0\x98\xed\x90\xaa\xbc\x173\xc0\xa6w\xe6\x86\xe2\n3\xc0\x15p\x98\xc9\xc4V4\xc0\x0c\r\x7fA\xe6\xe83\xc0\x87\xef\x06\xa2\xa5O-\xc0\x18-.H\x8fV/\xc0^R%@\xaaW4\xc0X\x139\x125\xfc,\xc0\xa0\x81\xb8m\xf6\xeb2\xc0:m\x9fPz\xf42\xc0\x93|;R\xa4\xd14\xc0"\xec\xa7k \x073\xc0\raK\xfd\x02"3\xc0i2<"m\xab4\xc0\xef\xa3\xe6\xa1\xc4\x1a/\xc0\xf3"]\x82n\xaf3\xc0k<\x15@\x92\x953\xc0\xbc\x83\x1b\xdd/\x8e3\xc0\x0f\xb7\x9de&\x92.\xc0R\x1b\xed^\xe9\xfa2\xc0\x1d\xc7t\x89d\xea2\xc0I\x87\xc6\xb4\xb1u3\xc0G\xc8N\xe2\x92<3\xc0\x86E\xa7\xd0\x0b\xf32\xc0\xd7\xe4P\xff\xb1\xe02\xc0U?\xf5\x17\xc4\x831\xc0\xd5\xd0\xe2\x02D~/\xc0\x90.\xcc\xdb`83\xc0\xad\xcf\xb4Y\xe7r3\xc0u\xb9\xbd\xb6/%3\xc0\x01\x18\xca\xeel\x1e4\xc0g\xce\x15\xcb\xfc\xf62\xc0K\x9e_F\x86\xaa3\xc0\xc3~\xc02\x8c\xbb4\xc0\xb0\xa8[\x93\xa8\x144\xc0\xb3_\x05\xf62\xfa3\xc0\x99\x00\xd8m1\xec2\xc0\xd1\x1b8g\xe5\x85*\xc0\x95\x03\xc6\xb8\xde\x8f4\xc0\x9ea\x9ep\xb9}3\xc08\xb3\x0bd\xf4A3\xc0z"\x04\xcf\xfc\xb03\xc0\xb4oRb\xeft3\xc0o\x87\xd7U\xe7\x164\xc0\xa1\xa0\xf1}\xac\x193\xc0\xbc\xf3[\xaa\xa2\x0e3\xc0f\xe6\xeb\x8e\xce\x041\xc0\x97\xcc(I\x87\xe22\xc0\xed\xc8W\xb9M\xf13\xc0\xec\x8ecWzx+\xc0u\xe2_\xabp\x8f4\xc0\x08\x8d\xe0f\xac\t/\xc0Y\x98@\x8aqR4\xc0\xf4\xea\x9b\x97\xa4&4\xc0w_\xbb\xd8\xa3\x194\xc0\xe2@\xf9S\xaf\xe53\xc0\xf7\xe0N\xa4\xc3\xef0\xc0j\x89|\xbf:\xfa.\xc0TR\xdex\xbc11\xc0:\x0c\tM\xe2\xf12\xc0\xd6\xeb\x01\xdd\x06\xf43\xc0\xe7\xab\x1eC\x92\xd93\xc0\x88\xa6\x179\x17\xe92\xc0g\xbc\x1dt$\x173\xc0\xf9t\x9f\xc6\x89\x0c4\xc0l\x94}-\xaf\x8e/\xc0\xe6\xa9!\x03z\xf73\xc02\x04\xe3\xe8X\x9c4\xc0\x193\xab\xd5\x15|2\xc0b\x0c\xd2\x0e\x13\xe43\xc0\\\xcc \xca\x00\xeb3\xc0\xd8o\xe8\xce}\x1a3\xc0]\xd3j\xeb\xf0<3\xc0\xe0\xbc\xdc0\xd6\xf82\xc0?Q0\x15\x86v2\xc08D\xfc\x17\xf5\x981\xc0\xbf\x02\x06gb\xf12\xc0]A\xee0\xbc\x074\xc0\x04uX\x8b*:3\xc0\n\x8a\x1a\xfd\x11q3\xc0\xca\xc9F\x9c\xcd\x961\xc0\x89\xb7\x1a\xa6X\xec3\xc0\xd6\x18\xaaW\x8f\xca3\xc0r?\x15\x9bJ]4\xc0\x8dC8\xf3$h3\xc0\x83\x90\x17\x19\xd4\xf03\xc0\x11\xcd\xc3Y M4\xc0\xe9e4\x0c\xc2\x0c4\xc0O*\x00\t\xe0\xe03\xc0BIb?\x8e\x9c3\xc0BP\xe8\x93\t\x9d1\xc0$/\xfc\x9e\xbbV4\xc0\xcaHJ\x97\xf8\xd33\xc0x\xfc\x82\x87\xf9\xc63\xc0YK\x93\x01\x86=4\xc0\x8a\x83=\x91\xcei2\xc0S\xe3\xe8\xb9\x05\xa61\xc0u\x98\xe0\xed\xc9\x8f2\xc0e|\xe0\xd0\xd9\xa51\xc0\x12\xce\xda\x8c\x18\xff3\xc0\'\x88\xac\\U\xc73\xc0\x0c|\xba\xb9\xe9\xcd3\xc0\xbew\xcb\x8bV\xf52\xc0v\x8c\xb9\xcbH\x1d3\xc0\xa83\xe4\x1c\x13\xde4\xc0\x1f\x95\xfc\xb6\x1e\xc33\xc0\xc3$\xb2a|\x055\xc0\xba\xeb\xd6\x83\xf0h2\xc0\x01\x19\x94-\x12Z1\xc0\\9\x8e\xad\x1f\xfd3\xc0\xe1\xa0%\xc9\xff\r3\xc0 R\x99B\xed\x832\xc04\xe6\xe8h\x03\xe23\xc0\xf1N\xbc\x00.\xbb2\xc0\xba\x95\xaa\xc2U\xc43\xc0,\xef\xcc\xfd\xb8\x1b2\xc0R\x98\x14\xdb\x15s2\xc0\xb8\x13\xc1[\x96\xb91\xc0\x80Yr\x88P\xe43\xc0w(`\\7W3\xc0\xbcDg*\x90\x0f3\xc0\x11[\x98\x1d=\xf52\xc0Z\xdd\xf2h\xc2\x962\xc0\xb3\xd9\x93H\x01\xfe2\xc0A\xd9K2\x13\xa13\xc0\x95\xb2\xfe?\r\xc53\xc0\xa4\xb7\xfd\xa9M\x9a3\xc0U\x8az\xab\x05\xa73\xc0Wn!X\x95u4\xc02d\xc0\rl\x104\xc0\x0b\xc6R\xa0\x01\xed3\xc0\x01\xbf\x9bod\x174\xc0t\xcf\xbc\xf3\xf1\xdb2\xc0\xa0\x91\xa8\xb2\xbb\xfa1\xc0\x90\xf2\x18:\xb5a1\xc0=\xe8e%\xa7\x194\xc0\xefD\xa3\x8cK\xe73\xc05\xc3\xd9H\x12\xe33\xc0\x1e\xb8\xf8\xbe%\x133\xc0(\xbc\xa2h\x9ac3\xc0\xcb4\x0b\xb9\xd5\x102\xc0\xc3\xec\x89\xfe!\x8b3\xc0\xc2\x17\x98\xfc\xa0\xc72\xc0l\xed\x1c\x08d%3\xc0q\x04sY143\xc0\xd30\xcea\xc2\x152\xc0\x9d\xbb\xbb\xba\xac\x064\xc0\x82L\xeeb*u4\xc0o\x88Q\x88\x8f84\xc05\x10j\xca\n"3\xc0Jg\xe5\xc6\xea\x993\xc0\xad\xd76U 72\xc0\x81\xd5\xa7+\t\xce3\xc0\x93A~\xe6\xb9L4\xc0x\xda\xc5X ]4\xc0\x12\xe8\x81dAp4\xc0\xdf\xe2\x0bB^|3\xc0\x03\xf3\xb9\xc4\x9e\xd12\xc0\xe9\xa7\xcf5\xf3\xdf3\xc0\x1e\x00\xf6}\xc8J4\xc0\xd2\xbc\x04\x80P62\xc0\x9d\xa0\xca\xd2$H2\xc0\x89I(\xc8S\xcc2\xc0:Q\xfd\xe1K\x071\xc0$Cx4\x89\xfd1\xc0\xc0\xa6\x037\xd3\x1c4\xc0\xce\x84\xa9\x0fMQ4\xc0\xafP\xd85=S3\xc0\x13H\xc3\x99\x90\xd6/\xc0\xfd\xc49\xcc\xf8\'3\xc0\xc4\x87\xb8\xd2\xa9\xf83\xc0).\xe4\xfb\x8b\xd92\xc0\xd8T\xa6\xe0\xcdd2\xc0nK\xbe\xc6/b2\xc0\x9dJNg\xce\t4\xc0/\xf1\xd6Ek\x1d4\xc0y\x9bR\xb5\xcdJ2\xc0T\xf9\x06p\x92\xfb2\xc06\xa7\xa1\xaez\xef4\xc0\x86\xe01\xf4\x8c\xeb3\xc0\xeb\xd3X\x8c6U4\xc0!J&,\x0b\xc03\xc0\x94\xff\xfd\xbc\xe3\x904\xc05(\rT\xac\xef3\xc0u\xce\xaa\xf0}\x073\xc0\xb4\x117\xc3\x02\xf53\xc0LO,]\xea33\xc0\r\xc1\xd0s-\xe92\xc0&\xc9\xc0\x9d\x04\x94.\xc0y\x1f\x113\x81\x9f.\xc0\xec\xfc;_\x8a\xf03\xc0n\xda\xf2\xfa\x0c$4\xc0\xcd} \x95\x82\xff2\xc0\xa5\xb8\x14\xd1\x9dY4\xc0\x04\xd7\x15"\x93\x940\xc0\xa1\xbe\x986\x13\xe03\xc0\t\x03\xe5\xa0\xd0b4\xc0Q\x88G\x06\xbd\x073\xc0\x819T\xd9\xc7+3\xc0U\x08\xd0\xe9D\xbd2\xc0\xef\x9d\x96\xf0M}\'\xc0\xa7\x84\x8f{r?3\xc0\xd9F\x86\x8d\xd0\x193\xc0\xac\x1fD\xae\x13\\2\xc0\xaa\xe8\xd5\xf9\x9c\xad4\xc0\x02\xf1\xed\xb4\xad\xf32\xc0\x0c\xfd\x18\x00J\\2\xc0T"\x86\x18B\x913\xc0\\\x8adn\xacX2\xc0\xd9\x10\xbe\x0ft%3\xc0\x1c\x9e97\xb4\x1c3\xc0\xba\x9c<\x06\xb6\x0e3\xc0*\xe2C\x1a\xe0\t4\xc0\x0e\'\x89\x12\x93y3\xc0%\xaah\x16\x18N3\xc0\xd6\xbe\xbb\xad\xcd\xa00\xc0\xb9\xa2\xf0\xd7\xcbe3\xc0\r\x9f\xf3\xac7\x073\xc0\xa9\x12Fy\x98G2\xc0\xe3J\x9c\xe4\xd0\xbd3\xc0\xd7S\x19\xcc(~3\xc0\xaa^\x85/\xfdc3\xc0A\xfe\x11x<\xbd2\xc0c\n\x94B\xe664\xc0\x8d\x81\xef\xf5\xd0h3\xc0\xc2&Z\x80\x80\xec2\xc0g\xb6\xed\xab\xefW4\xc0\xdf\xc0Q\x99\x1d\x8c3\xc03Z\xbf\xf4\x0e`3\xc0\x9f\x0bT\xdb\xe9N3\xc0Y\x0c\xd0\xce\xe1T3\xc04\x10\xb92\xb7!3\xc0\x1a\xa5\x0c\xfc9\x85.\xc0)^q\x9f0\x8d3\xc0nLD\xd7wJ3\xc0_!\x8eV:\x113\xc0\t\xe3\x03\x11X^4\xc0C=z\xe4z\\0\xc0\xed\xd6-\n\x81i3\xc0\xe9Nl\xcbI[2\xc0\x92)\x9bA3\xf73\xc0\x92\xc8L\xad%23\xc0\x03\xec\x0c\x9eVQ1\xc0~\xc5!\x98S\xb32\xc0[|\x06.\x93Z3\xc0\xafXH~\xbeI3\xc0[n/\xcf\x1bO5\xc0-\xd9\xd2\x9c\x9d\x064\xc0r\xbcP\x08%c1\xc0\x04\x01\xbe\xbb\x8d\x923\xc0SO\xca{^f3\xc0\xb2\xbe{bF\xd32\xc0v\xdegf\x02>3\xc0\xc0\x80\xac\xbe\xdai3\xc0\xd4ON\xab\x1e25\xc0\xac\x107L\xf7\x083\xc0\xfev:n7\xfc2\xc0\x90\x0c\xff`\xe8u4\xc0\xf9\xd7\xca\x0f\xcc=3\xc0(\xd9\x0f\x1c|G3\xc0\x12\x02\x84\x8c\x0c\xb02\xc0@\x188\'\x96A,\xc0n*Y\xb6\xab\\3\xc0f\x84zy;J5\xc0\'i\x7f\x7f\xfd\x894\xc0\xc9\xf9\x81;\xa4`3\xc0W\xd6\x94\x90\x02\xd02\xc0\xd9\xe5\x9cH\'e3\xc0\x14+V-w\x073\xc0\xb463\x1aut4\xc0z\xeev\xf1Y\xd63\xc0\xa7\x91\xe3\x81\x02y3\xc0bA\xca\x90\xe7a3\xc0u3\n=\xf2\xb22\xc0eU \xd9~"3\xc0\x1d\\\xe1z\xb9\xda2\xc0\x88N\xe9\xfe\xfaI2\xc0\x1a\xdb\ny\xd1\x8a2\xc0 \xe8\x0c\x1f\xfc\xb32\xc0\x86\xfb\xf3>\xa9^3\xc0\xe8u\x99\x1bra4\xc0x\xdb\x0e\xe0\x06O2\xc0K\xfd\xcfr0\xbe3\xc0\xa7\xf4\x9a\x00J\xa32\xc0\x10\x94\xdf\xfc\xf8J2\xc0j\xedc\xa9Se3\xc0\x04"\x9dE\x9eG5\xc0\xae\\\xc92\xbe\x1b3\xc0\x0f\xfe3\xb8<\x183\xc0%\xdc\xe53\x04l3\xc0\x8d\x96\xb1|;\x143\xc0&\x0c\xe9\x93@Z4\xc0\x98l\xf3 \xbb\x073\xc0o\xfa\xd5\xe2{p3\xc0\x80e\x94v\xe8;2\xc0w\xc5\x8a\xf3\x19W0\xc0\x02\xb2\xc0W\xca[3\xc0\xb9\x81]%.K2\xc0\x95p\x06i\xc2D3\xc0\xea|\xed\xa4\xa273\xc0|\x88\x8c\xa4\xe5$3\xc0\x0e\xe0\xf5\x92]\x9e2\xc0D\xc0\xf2\x88\xf4\xff2\xc0~\xa6{\x15\xf1\xd52\xc0\x1b(\x07\xdcQO0\xc0\x9dV\x80\x8c\x0bu3\xc0\xc6\xb6\x86\n\x0c|3\xc0\xd030U\x8f\xa33\xc0\x964e}|#5\xc0\n\xe3\xc5\xf3\'!4\xc0\xb8\xc6iH\xac\xd22\xc04\xc4\xb6\x17\x9c\xe01\xc0\x062\x8e\x91\x1ad4\xc0!\x85\x9d\xcdnc3\xc0\xf8\x1b\xd0\n\xbeF3\xc0u\xdd\xd9\x06z3-\xc0\xfbHIF\x96h3\xc0\nm\x08Z\xf2\xe91\xc0#\xa9\xf8\x84\xb2\xfe2\xc08\xfa\x14\xdf\xa7\xdb2\xc06T\x91\xec0\x1f4\xc0H0\xe72MD/\xc0\xc24\x02\xde\xb5x3\xc0\xc8`\xe5Q\xa7\xb42\xc0v\xfa\x18\x07\xb9\xc22\xc0\xcc\xc1\x82\xe0i\xe51\xc0\xc2\xd9q\xebw]2\xc0\xda\x10\xdfD> 3\xc0\x18\x9e/\xa8\xf8Y3\xc0\xf3\xe5\xb0\x14\xa3\xcc2\xc0$\x83p\xa7\xd933\xc0{>i\xe0\xd4\x12-\xc0\xee\xd3\x1f(\xa1f3\xc0\x97\xc3N\xd1\xf6\xc31\xc0\x8e\xc0\x04\xd0\xf3r3\xc0\xae\n\x06K\xdb13\xc0\xea<5\xdc\xf1\xfe2\xc0$L\'\xd2c<-\xc0.\xde\x98\xab\xdfR-\xc0T\x9b\xb0\x10f03\xc0\xfc~j\x83\x14\xe21\xc0\xcbT\xc9\xe3\xa0y3\xc0\xde$1w\xd7 3\xc0\x80we\xd9<\x03-\xc0\xb7_/\x15\x99~3\xc0\x03\x95\xa7\x892\x9e1\xc0r\x85\x9f\x01\xa8V3\xc0\xd7\xc4p@\x0c.3\xc0Y\x93\xce41\xff2\xc0<Q!\xdc\xd9\xb32\xc0\x97\x81\x11\xe9Z\xa92\xc0Z\r\x0fC\xa2\x9e1\xc0e8?\xa2\xac+3\xc0\xf7H\xa7B\xba\x07-\xc0\x00"F\xc8\xf2w3\xc0\x16\xb2\xea5\xc9\x1b-\xc0\x1d\x1f\x10\xb7U_3\xc0a\xaf\xd5\x0c\rF/\xc0\xd6G\x93d\xc9g/\xc0,\x05\x92\x0bU\x971\xc0;\t\xd1\x8e\x1e#4\xc0W%\xf5\x87\xdee3\xc0P\xd5\x0fA\xb4G3\xc0\xf3\xa1fXj\x18-\xc0\x19k\xb1\xd4\x17\xcd2\xc0\x0f\x04m(\xb0*2\xc0Z\xd9v,:\x163\xc0j\x94\xd2i\xa5Q4\xc0\xb5v\x93&\xed84\xc0p\xe5\x88\x02\x1e-3\xc0-@\xb5y\x07-4\xc0\x91\xbaf\x14\xef$4\xc0h\x15\xde\xc2\xb5\x033\xc0\xb1\x88N\xf4J\x973\xc0\x92U\xcd\x00\xb1:3\xc0\x1aB\x0f\xaaN\xae2\xc0U\xead\xdc\xd352\xc0\x96\xe3\xa0\xf8\xdb>/\xc0\xf7#\xc3H\x13_/\xc0"\xb3\x8b\x16\xc0&4\xc0M)\x06\x8fu\x053\xc0<\x85-\xae\x91\xcb2\xc0\xf2\xb2r\x0f\xbbF2\xc0#\x07\xc7 KG3\xc0\xa3\xbf\xcb#\\%3\xc0\xc0\x00\x1f\xb9\x19v3\xc0A%\xa3\x9f263\xc0\xc1\xea\xbb\xde\x90\xce2\xc0\x1a,D\xa9\xda\xfd3\xc0\xcf5\xea\xfc\xb6\xd01\xc0n\x1f\x0c\x97W\x852\xc0\xcf\x1ddkJl3\xc0\xf3y\x1f\x929;2\xc0\xcc\xb2\xcce&\n4\xc0\xb1m\xc0\xe3P\x8c2\xc0n=\xf6KmA3\xc0d\x05\xbe\x18\xaf/4\xc0\xa7-.^B\xeb3\xc07$\xb0([\xfa.\xc0Q\xf1\xbc^\xd9%3\xc0tH\x81\xd5}>3\xc0\x07\xe1k\x15[\x7f/\xc0-t\xae\xcd\x1b\x053\xc0-\x8an\x1e\xe0\xfb2\xc0\xd4D\x84\x12u\xe7.\xc0\x13\x1f\x19\x80\x08?/\xc0\x03\xc4Y\xbd\xa5\xeb3\xc0\xb8\xf4\xd5\xad\xe9$3\xc0\xa4w\xf1;\x8cA0\xc01-\xf4xp)3\xc0\xab\x00\x15);+2\xc0\x1bI\x19\xf9\xb7\x890\xc0\x06m\xfe\x02\xf1\xe43\xc0\x0bP\xaeng%5\xc0\xdd}Ga\xb0\x003\xc0\x8dz\xc3\xec!\xe03\xc0\xed\xd8\x8c\\\x9c.2\xc0\xf4\xe9L\xee^\x144\xc0\xec\x01\xc1f\xb1V2\xc0\xa3\xc4\xdf\xectx2\xc0+\xd1\xb9r\xc5G3\xc0|Q\xc4\x17\x89\x182\xc0\xf6\xee\x8cm\xa1A0\xc0\n\xa1{K\x9d\xac0\xc0/\x0cd\xd6\x02\xe03\xc0M\xfc\x8a\xd0\xd0\x172\xc0\x83\xfa\xe1\x86\xc664\xc0\x8a/\x9b\x19\x9fK3\xc0\x8dc\x83\x96\x9a 2\xc0\xb9\xe3k\x17\xb3\xc81\xc0\x18\xfe\x01x\xf4x1\xc0\x07(\xfa\xa8\xe6\xe03\xc0\xcf\x1a\x0f#\xa8\x1b4\xc0\xcb\xe2\xda}&\xf82\xc0#\x85\xca)S\xd30\xc0\x91\x90\xf1?,;4\xc0V\xda:Gkk2\xc0\x0ba\tS\xf4#3\xc0F\x1eP\x9dE\xb10\xc0\xa7\xd1j\x0f\x1fW0\xc0\xeajb\x83b=0\xc0\xeaM\x15Jb\xdf3\xc07\xdf\x1aF\'53\xc0VSC\x82\xa212\xc0\xe4m\n\xd2\xc3R2\xc0)\xd3\xa9\xa0\xfb\r0\xc0"\x9e\xfbK\xfd\'0\xc0\xe1\xe8\xf8\xaaxX3\xc0Z\xc75@\xb1\\2\xc0\xe6\xec\xbe:\xc5s2\xc0w\xf8{\xe3\x18\xfb2\xc0\x8a\xa7\xd0\xfc\xe2~1\xc0\xb9\x93\x8f|6\x122\xc0O\xd3&\x15-}2\xc0\xf7\x0f\x9c\xe0?\xde3\xc0\xb5\xf8\x86\n\x80"2\xc0\xc2FLa\xc1E4\xc0\x1f\xf69\x9c\xc1\xd72\xc0\xae|S\xca\xd6l2\xc0RQ\xc7\x94(\x812\xc0\xf0-\xd9\xda\x0cH4\xc07\'/\x1a\x1483\xc0Z\xe8\x8e\xac\x0f\xea3\xc0\xd4.\x00\xb1h&3\xc0f,\xe6\xd49\xc62\xc0\x04\\W\xfdf\xfa2\xc0\x91\x14\xc0b\xd2\x842\xc0K\x1a-a{?4\xc0\x1b)r-w\x1f4\xc0l\x05t\xbbLo2\xc0Ml\xdcIX\x852\xc0\x91\\g=\xe4{3\xc0`|#\x16\x81\xdb2\xc0T\'_p\x08{2\xc0\x94 \xad\xb3\x93!2\xc0\xeb\xf1\x1a\xec\x82"3\xc0"+Sn\xd1U0\xc0\xb01\x16\xc9\xccJ2\xc0u\xb4za\xc0\x0c3\xc0\x9aZ\xedH\xdc-3\xc0PE\xa3\'\x02O3\xc0js\xe2P\x13\x073\xc0\x0b\x07+\xcb\x88\xe73\xc0\x99\xb0\xef_\xac\xd83\xc0\r\xf0\x9f\x17\xd1\xe13\xc0\xc4\xfb\xd89!13\xc0i\xfc[\xb2\xd7\x123\xc0\x91\xa6\xe9\xe9>x2\xc0N\xa2[\x98\x07M3\xc0\xfb\xa5\x1b$\x88\xd63\xc0\xa5\xe0_|\xb295\xc0u\xca\x01\xb6\x1cZ4\xc0">N\xc0KH4\xc0\xd5\xe9\tpo\xfd1\xc0\'\xf2\x8f\xe8\xad\x0c4\xc08d8\xcf\xc0\xa22\xc0H\xe5V\xadd 3\xc0\xcb>\xe3\xa0\x97\x182\xc0#\n*\xe4\x8f)4\xc0C<\x94\xe1j\xf91\xc03\xc6\x9c\x8a\xde\xdc3\xc0}\x8fc;\x89\x1c2\xc05\xc7%\x9c\xb6G0\xc0m\xf7\xe0;\x95\'3\xc0\x86\xc8sze\xd04\xc0\xfbU\x84\xbeb63\xc0\xfc9\x93\r\xcd.3\xc0\'&\xa3W(\xa42\xc0\xce\x8d\xae\xcf\x8d,3\xc0 H\xe6\x82\xfa\xe23\xc0v\x8e\xba\x1d\x0f\xd60\xc0\xdaB\x97\xdf\xa3/3\xc0\x1b\x03\x11,^"3\xc0\x1cN\x1a\t\x8613\xc0\xbc\x13O\xa1\xd3-2\xc0\x11\x85\xce\xd2e\x0e0\xc0\x8f\x16x\x8e\x96\xe83\xc0J}\x1c\xa8}63\xc0Ns\xe1\xd6LW3\xc0\x1c\xb4\xc39\xbb)3\xc0.\xcf\xad|\xa9\xf42\xc0\xe0\x1d,\xdc\xd4\x802\xc0\xe2\x9c\n\xed&\x844\xc0>[M%o\x171\xc0=/&\xeb\x90r4\xc0\x9e}Q\xc1\x9em4\xc0O\x1eb\xa0\xc5?3\xc0h\xc2\xa4\xce\x0cQ3\xc0\xca\xc1\xd03\x99%4\xc0\x18\x0bMr~\'0\xc0\x1ch[\xdd\x85\xfc.\xc0z\x94\xf1\x05\r\xe04\xc0\xd1\x8b\x97\xa4\x9f@3\xc0\x948.`t>0\xc0\xff\x7f\xa3M\x90?3\xc0\xe1o\x81\xdc\x96\t2\xc0\xdd\\uN\x04&4\xc0\xd5\xb1H\xac\xa133\xc0\x94\xce\xbb\x86\x81\x183\xc0\x8a\xe2\xcdn\x0f\xc22\xc0\xd0\xd6\xaa\xfa\xa6\xc94\xc0\xf1\xf7w\']\xdc2\xc0i2:\x08\x07\x8c0\xc0\xf9rY\x05\xba&3\xc0j\xa2\xb8\x18\xb0r4\xc0Wf\xcd \x10+3\xc0\xc2\xd2V\x8c4\xa43\xc0V\x03\x93:\xbf\xc84\xc0\xfb\x86LbD\xd31\xc0\x0b\x9d\x0c\x0f9,3\xc0n\xc3\xa6N\xc5>3\xc0\xda1\x99ET!3\xc0\x872\'\xb5\xd5\xd81\xc0\xa2B\x07\r\xebe2\xc0\xab\x8b\x04\xeb|83\xc0\x1b\x02\n\x0c$\x930\xc0\xab!\xf4PD\x082\xc0jqs\x0c\x0e\xe61\xc0r3+\xef\x01\xd32\xc0;\x078d\xe1+4\xc0\xdc\nl&\x84\x8b/\xc0a\xeeP\x08\x85\xca4\xc0w\x9e\x90\xd9n\x013\xc0\x851\xf5\x14Y(/\xc0\xdb\xae\xcf\x85\xe7\n2\xc0\xfbpkxs\xe61\xc0Z\n\xaa\xc0\xfd\x1d2\xc0\xaf\xbbD\xb6\xe9\xd02\xc09\x90\xa7\x04r\xcf4\xc0\xd8\xac\x9e\x10\xb1\xb82\xc0cmg\x0f\x80\x135\xc0X\x0b\xbb\x8c[\xe41\xc0\xd8\x9f\x98\xf7p\x8f2\xc0\x95\xe2\x12\xe7\xb7\x053\xc0\x85\xfd\xb6\x15\t\xbd3\xc0\x92\xfe\xd9\xa6\x10\xcf2\xc0p\x84\x15\x95\xfb\xf1/\xc0(R\xbb\x87WP3\xc0\x07\xd0\xaf\xc3\xdc\xf82\xc07\xb3Q\xa0i\xde2\xc0q\x8b\xc0\x16\xd7\xd32\xc0\xbd\xa5\x9c\xe1\xa3\xd51\xc0i\xb2\xdc!\xc7\xdf1\xc0\x98:\x8b\xa0g\xa7.\xc0\x81\xcd\x0fgA\xf5.\xc0\xa9\x0f\xb9\xbe\xfa\xb31\xc07\xeec&f\xde2\xc0\xe1k\x01\xb6c\x853\xc0\xeb\xabx\x94\xbfz3\xc0\xc8$@\xdb=S3\xc0\xd8,\xb2\xcbL\xea2\xc0L\x00\x10N\xa4\x082\xc0\xa7^"\xa6c\xd92\xc0\xc4\x1d\x03\xc9\xe3\xb72\xc0Z\xf6\xd7)\\!3\xc03\xdc}@\xaa\xe21\xc0\xfe\xca\x08\x0b\x93\x1d5\xc0\x00\x07\xd8\xf6\xea\xe62\xc0\x86{\xf9\xa6c\x132\xc0a\xdd\xc4\x8c\xf4\xb32\xc0`\xf5QUf.2\xc0\x15M\x9e;\xec\xda2\xc0*Ec\xb5*\xe22\xc0qLE\xdeZ\xfb.\xc0>r\x95\xa6Z\x0b1\xc0\xcf\xbez\xdbeD3\xc0\x0c\x04\x0b\x91-\xdf2\xc0\x9d9\x01\x00W\xf1.\xc0\x92d%\xa4\x08*3\xc0}\xce\x89\x00\x8f\xa92\xc0\x8f\xe9HB\xcf\x013\xc0\xfaXi\xed\x14\xfc2\xc0\x8c\x96\xd8\xba\xec\xf51\xc0\xc5\xb283\x15\x8b-\xc0\x11\x92\xc3\xcf\x84\xea1\xc0\xecH\x1c\xb9I\xf4.\xc0w\xf1\xed\xa8\xd6\xff1\xc0\xb0\xa4\x80\t\x91\x05/\xc0J\xba(\xbfv\xff4\xc0\xd3\x15\x83\x0e\xbcl4\xc0\xa0\x1f\xa4\xfa5\xfb1\xc0#\xf5}\xa6\x86U-\xc0c\'\xa7\x08Q-3\xc0\x03\xd0G\xc2%\xf22\xc0U\x8e\x89\x0e\xa5W4\xc0\xb4\xdei\xb1\xa9#3\xc0\x8d8\xdd\xd0+\\4\xc0\xd7\x15\x97Sl\xb42\xc0\x0f$A\x07\x1a\xc4/\xc0\xa8\x0f\x89\xde\x9803\xc0\xc1\xe0\xe4\xe4\xdc_2\xc0\xc6\xd3\xc5\x0ce#3\xc0YO\xd2\x06\x0c.3\xc0\x1cr=\x92+\x810\xc0\x99\xef\xab\xe7\xbc\xe61\xc0OH\xd3\x9eb\xbb2\xc0\r\x84\xb6\xad+e4\xc0\r\xd6\x81\xed>"3\xc0sk\xd6m\xe9]-\xc0\x80\xe2I\x0e\x05\x083\xc0(})@\x12\xda2\xc0/\x90x\x7f\x16d2\xc0\x12\xb7\xe4\x9c5z3\xc0\xc5e\xef\x94\xb1//\xc0\xfd}|@\xb0J3\xc0\x14\x0f1Z\x95s3\xc0\x8f\x91&\rC~3\xc0\x85\x91\xaa\xc1d\xe82\xc0y\x8dr\x13\x86o3\xc0\x02\xb4\xc4QB\xf22\xc0\x0e\x14\x18\x94$^/\xc0\xd3\xf5\x94i%\xfb1\xc0\xa3PN\x1f&\x072\xc0\xc2\xc4\x9f\xfa\xd6\xdd2\xc0b^\x00\\{\xf81\xc0\x80\xa3FXa\xf02\xc0Wy\xa4x\xf6"3\xc0\x92V&M\x96\xe52\xc0o<6\x02\xd8</\xc04\xc8N\x06\xf5C3\xc0\xe9\x8bF\xd0\xc713\xc0J\xa5\xb5\x07\xd6\xf32\xc0\xdaVqwU\xe82\xc0X\xe2D\xbav#3\xc0F\xef&H^<3\xc0\x0c\xdb\x88\xe2V6/\xc0\xb95\x95\xa8\xc743\xc0T\xd0\xdd:\x03\xfa1\xc0V\xc3\x9fLL\x81-\xc0\x10\x08\xb3k\xd4?/\xc0\xe0\xa3w\xdfJ\x002\xc0k\x99L\xa8<D3\xc0\xaa_\x8d\xb3\xd5J3\xc0\xbc;d\x98\xcc[2\xc0f\x06@6CQ,\xc0\x07\x98\xbe\t\xf9\xa50\xc02e\xa9\x9a\xe7g2\xc0\xbd\x1a\xbd\xb4?[2\xc0\x97%=\xbf\xf6E4\xc0\xb0<4\xae\x1b\xe33\xc0\xce\xfd\xb0/\x7f\x083\xc0\x89\'\xcae\xa0\xea3\xc0YD\xc3c\x9ft2\xc0\xfc\xec\xe8{\xed\xf43\xc0\x1a!,\xc4yv2\xc0\x04\xba\xe4X\xe7$4\xc0\xfb\x9dq^\xf0/4\xc0\xcb\x8d\xa6\xe2.\xf73\xc0\x98o\xd7U\\\x183\xc0\x18KN\x95\x9a\x8e2\xc0\x04W{\xe2\x9a\x065\xc0L<IVR\x123\xc0\x056\xad\xc9q\x052\xc0R\n\x90\x19\xdd{2\xc0\x8a>\xaeK\x8e&3\xc0D\xf84a\xf9k3\xc01\xa6[q\xa1\x85/\xc0\xc0QQ\xdby\x014\xc0W\xec=\x8b\xf0\x8b2\xc0\x13\xa2\xe3W\xfc\x194\xc0\xac\x0el\x98]t3\xc0\xc2\x10\xa4\x8er\xfd2\xc0\xde&\xa2\xe63\xdc3\xc0\xe3U\r`\xda\x1a2\xc0\xf9\x9d\x88\r\xeb\x164\xc0\xcc#\t\xd6<\x842\xc0i0{o{\x8f2\xc0zc.x+\x923\xc0\x9bR\xd2\x9e=k3\xc09\xe6\xd9wm\xe02\xc0\xbf\xd3Z\xaa\xe4\xf63\xc0\xab\xd5\xa17k\xed2\xc0\'\x8f\xa8\x0f\xb7\x073\xc0=\x139YOj2\xc0\xb7b\xd5@I\x05/\xc0\xdd\xa1Qx\xf3\x963\xc0em\xc1C7\x050\xc0\xbe_\xf1\x10!!2\xc02?\x16\x836\x911\xc0PD\xa2\xe4\n(3\xc0\xe8\x17\xfe\x07xn2\xc0\xc7\x02\x03\xdd\x8a\x812\xc0\xc6\x8c\xdc\xb2\xa7\x902\xc0/s\xbd\xd3\x18L4\xc0mT\xabw\x00\xf00\xc0\x90\x83\xcfM_\xa02\xc0\x06&\xae\xd6\x13\x1e2\xc0Z\x92\xc2\xf7-X4\xc0\xf47b\xb7&\xe82\xc0Z\xd6<\x15\xf7>4\xc0!\x06\xb2\x1c\xad\r3\xc08\xf2c\x99\xb7\r3\xc0\x13\xd0~@\'i3\xc0\xe08h~\x01\x035\xc0W\xfd\x97~\x14M4\xc0~\xd4c\x01\xc4\xed0\xc08\xed\xef\xbe\xa7\xba2\xc0\xb86\xf22#{2\xc0`w\xe8\xbem\x982\xc0\xe2\xcf\x0c\xfe\x02d2\xc0\x99\x04\xb1\xb7\x9aK2\xc0\xb2H3\xbe\xd2\xdd2\xc0^R\xd0\x8c\xf462\xc0\xa9\xd3^\x9c\xc7\x9f.\xc0\x1c\x97\x07\x96/\x983\xc0\xae\x93\xe6=S\xee.\xc0TB\xa4TYc4\xc0\x9bTy\xb8\xbeN3\xc0Z\xf3\xf5"\xd4#3\xc0\xf0\xc0\xeb\x001\xb5,\xc0.\x90p\xca\xb9\x882\xc0J^\xde\xbd\x08#2\xc0\x9b\xb8\x1a\xfcE\xbc1\xc0\xd1W\xcc\x12\'\x1e3\xc0\xad\x98[\xaf\xa4"3\xc0?n\xa7b\xf6\xc9-\xc0\x0b\xda\x9c\x10\xd8f2\xc0[\xe2R[\x8fB3\xc0s\xdb\x17\xde\\W3\xc0\xf5\t\xd2\x89\xcec4\xc0\xce\x83\x17\x1b\x0b>2\xc0\x8a\xcbe 1\xb14\xc0\xc8J\x99\x89\xf8\xf23\xc0\x01\xfd\xb6\xc0\xa5\x153\xc0^\x15\xcfs\xb6\xa02\xc0\xf6dD\xd0z\xae3\xc0:\xa8\xc1.Ik2\xc0\xe5\xd0>\xb7H\xcf2\xc0L7\xd7T\x0bp-\xc0r\t\x86\x17\xad\x9a2\xc0\x95n\x9fD!\x133\xc0^\xe7\'F\xf2\xdb2\xc0Si\x9c\xaf\xd2\xb71\xc0\xd7\x188\x1d9D2\xc0\xf8\xc7\xca*\xbd\xdf2\xc0\x82\xeb\xcf\xb2\xf1\xbe*\xc0\xa9\xb5\x8e\x0c\xdbH4\xc0\x15\xe0\x132\xd8\x184\xc0\xb7F\x85\xca/\xd43\xc0\xf4\x06\xf5\nwX4\xc0\x02\r\xd9e\xa6\x164\xc0n\xdc\x8b\xdd!\x024\xc0(\xb7OzZ\x903\xc0\xe8\x90\xb5\x91\x07\xfc.\xc0\x04\xb7x\xec3\xbf1\xc0}s\xabDI\x8b-\xc0=n-\x03\xc1;2\xc0\x9f\\\xcf\xfd\x9b\xf42\xc0\x11\xb6\xd5\x1dlg1\xc0\x03^H\xa9\xd0\r3\xc0b\xce\x90\xa1\x8c\xd74\xc0B$j\x87_#2\xc0\x91\xb5_*\x83\x93-\xc0\xd1c\x16\x1d\xb9\x1b3\xc0&\xbeR\x1e\xdc\t3\xc0\x9a\xe4\x81!\xec\x073\xc0x\xa8\x98%\x1c\x173\xc0\x95\x05\xc3\xaby\xdf2\xc0\x86/Xx\x94\xf43\xc0\xfbD|\x13b\xe72\xc0\x06\x9d\xa4\xdc\xff\xbc4\xc0\xdcC\xd1\x8a\x8d\x173\xc04LY\xdd\xfa@3\xc0\xbb\x7f\xf4\xfd\x8d\x1a3\xc0\x80\xc2G\x9c\xb4\x1b,\xc0W#E\x82\xb9+3\xc0fN\xe6<V\x97-\xc0\xce\xad6\xcfg 3\xc0\xd28\x96\x85\xe8\xb22\xc0\xa7\xd7\x1aQP\xfe2\xc0\x14\xd58*\xbc\x820\xc0\xfaS\xfe\xea\xc5\x074\xc0P\x9a&km\x9b3\xc0\xa4\xa52S\x82\xa83\xc0\x1f[\x83\x93\xaa72\xc0\x9d\xfd\x86AF\xd01\xc02R\xcf\x14\xfb+3\xc0&\x96\xf51\xc9\x973\xc0\xe9\xfc\x8c\x93G#3\xc0\x07p\'\xd7\xd3\x043\xc0Ude\x10\xc2c3\xc0#n\xc4s\xb1\x9d3\xc0\x9b\x11\xf6\xf4E\x075\xc0{=\xd2\x11\xda\x013\xc0\xccq\xb8\x19\x98O4\xc0K\x1f4\x1be\xe73\xc0"\xacj\x8e<32\xc0\xfbpq\xb0tP4\xc0\xc0\x1aR\x08l\xec3\xc0\xe8\xd6E\xf4\x10%3\xc0f\x99\xce\x17\xe8\x033\xc0\xcdJ)N\x8d&3\xc0\x98m\x9c+\xb8\xec2\xc0\x83\xe4\x0f`\x16$3\xc0\xe0\xbft\xb1\x19,,\xc0D\xd6\x1b\x93r_2\xc0\xb6\xf5\xfe8\xc8~0\xc0\x17[J]{\xe21\xc0\x93r\x13\xa4*\xc02\xc0\xfb\xb1hx\xbb\x123\xc0}A\xcc\x15\x02\xe6/\xc0e#B\xd0\xe3\x044\xc0z\x1d\x96#\x17\r4\xc0gq\xf3L\xbe:4\xc0\xc0\x96(\x9d\x8e\xf52\xc0\x1aV\xa2\xf3rA3\xc0O\xd0k\xd6\x0c\xf23\xc0\xeb]\xb7\n\xc8m3\xc0e-\xe8\xa4\x83\xd12\xc0\xc0\x1d\xcd\x17tp2\xc0\xbc\xf5\xc7\x8b\xa5\x913\xc0\x11\xfd\xef\xfb\xff@4\xc0\x0f\x82\xb8\x88vr4\xc0\x18\xf4\xd0\x9e\xcd\x832\xc0\xd0\xb9!\xb3D\x8a2\xc0\r\xf8\x02\xa8e\xfd2\xc0{\x94\xf4\x18\xbb\x134\xc0v\x81\xad\xc9\xbe\x1f3\xc0]j\xc8\x06\x82,1\xc0\xe7\xa7C\x05\x85\x193\xc0\xe9\x97\xed\x0b\x1al2\xc06H\xaa@\x13\xd63\xc0W\x8eb6r\x9a3\xc0\x06\xfc\xff\x9dA\x881\xc0{\xe1*\xb9\xcaX3\xc0\x97\x8c\xb7\xda>b3\xc0\x10U><Sm3\xc0\xd7\xea\x08\x7f\xc4K0\xc0\x99\xb7\xbdr\xbb\xb31\xc0\xf1\x19Y\xa6F\xcb.\xc0t\xb4 \xc2\xb1j4\xc0\xc9\x1d\xae\xb7\x1c\x153\xc0s\x1e\x13\xef\x8dM4\xc0\xc9ZJ\xae\xac\x9f2\xc0\xe343/\xaa)5\xc0\xc0K\n7\x10\xdc2\xc0~+\\\'\xf6=4\xc0\xdc\xbc\xda\xf4\x9b\xea3\xc0\xe8T\xd9i\xcd\xf82\xc0e\xc2\x9dl\x1fY3\xc0+\xfa\x91\xd1\x04%3\xc0ol\xb4^1]2\xc0A\xb0\xc7\xb3\x9bk/\xc0\xa8\xc3\xdb\x87\xddN2\xc0=E\x8a%/\xe81\xc0\xee\x1a\x10X+\xe03\xc0\x9a\xe2\'A\x07\xe93\xc0]\xbe:\xbc\xe7\xc93\xc0U\x1bL\x12\xa7\xed3\xc0\xf3\x08`L\xe974\xc0)\xf4u\xbc\xefx1\xc0?\xb7\xbd\xe1\x8c*3\xc0<\xb1\x99\x8a\x1f84\xc0F\x8e~\x03\x8c-3\xc0C\xc0\x8en\x9b]/\xc0\xb6hl\x02\x8f=0\xc0\xd2E\x89a\xcf$4\xc0\x86,\xc0\rQ^4\xc0u\x8b+\xedDi4\xc0\xddb\xad\xa4\x84\x934\xc0\x1d\'l\x7f\x90v4\xc0\xa3=\x94x\x0b&3\xc0i\xb0A^\xdf\xa3.\xc0\nW\xc5\xd4\xf0\x003\xc0t\x8e|\xd3\xdc\xa32\xc0\x9c\\\x18\'\xbb*5\xc0\x99\x91e\x82SR4\xc0\xae! \xa5\xcf\x833\xc0 v\x18\xcc\xe1j3\xc0"r\xc3\xb1_\xbe3\xc0\xe6\x99\xfb!I\xde1\xc09\x9e\xc0\x92$q0\xc0\x94S\x17\xde&]2\xc0\xd2\xeb\xa2J%\xe03\xc0\xf9\xb6\xe4ns\'3\xc0\xf7\xc3\x80\xb1S\xfd2\xc0Hrb@\xd6&5\xc0 \xb9\x01\x17/\xd6-\xc0\xb3E\x8f\xf3\xfc\x193\xc0pJ@34I3\xc0\xef\xab\xea]N}/\xc0\x1fj\xa4\x12\x87\xe04\xc0\xbb\x1c\xad\xf0\x86H4\xc0\xebN\xb0w\x7ft2\xc0\x15 [\xfd-\x192\xc0O\x93\xc1z\x95\xe6.\xc0c\xd1\'\rG\r4\xc0c}\xe2*Fo/\xc0\xf4\x9c\'\x01\xdfd3\xc0R\xba\x85\x86n\x984\xc0\xba\xce\xdf\x1f\x83T/\xc0-\x8ax\xf9\xc7\x923\xc0\xa2\xf4\r\xcb\x84B3\xc0\x0c4L\xf8j\x890\xc0)\xadDS\xc0\xb02\xc0\t/e\xe6\x9d24\xc0j\\A@\x13)3\xc04\xabw\x9a\x99D3\xc0W\x95\xd1 \xa9\xad0\xc0\x02\xa4r\x15\xed\xdc3\xc0\xd3\x12n\xc5:\t4\xc0R\xeb,\x92\xfb 4\xc0\xd8\xca\xa8\x02V\xe63\xc0\xb1\xcaX\xccfw1\xc0X\x1f"\xbf\xdd70\xc06\xfcI\xd7\xee\x851\xc0\x18\x82\x98\x0b\x0f\x842\xc0\xb3J\xbf\xc8\ro2\xc0\xf3;b\x1f\xf4~4\xc0\xe4\x1b\'\xf4*92\xc0KDb\xaa+\xa5.\xc0\r9,\xf1\xd8F4\xc0\xfaVv\xf2Cu-\xc0\xad7m\xff\xeec2\xc0\x9ae}#\xa4{/\xc0T\xb6Q\xbe\x9a\xd30\xc0\x13\xb8\xe1Pq\x080\xc0\x85\x9b\xad&gu3\xc0B\xe9"\xcc\x88\xb40\xc08\r;\x93Ox2\xc0\x19T`\xf7\xa3\xc63\xc0\xfb~\xd6\xb5U82\xc0\xf0\xf8 \xf7;\x073\xc0\xb3\x19\x9a\xa8\xfd\x983\xc0\x06\x16\x86\xb3R\xcf2\xc0\x9cG\n\xc1q\xf13\xc0\x14\xbd\x82\xbb\x83\x072\xc0vi\xf7p\xbb 5\xc0K\xf9\xff\xa4\xe6N3\xc0\xf4N\x01B\r\x0b0\xc0m\xd6\x7f\x91\x1b83\xc0;M\xf1v\x9b\x8a2\xc0\x87\xecw\x07\xff\x1a2\xc0Y\xc7o\x08\xc0N3\xc0_U\xc9\xf7\xa9\x063\xc0Z\xb9e\xe2}z3\xc0\xdfd\xc0^N\x083\xc0\xfa\xf8\r\x12\xe6O3\xc0\xfd*\x10X\xe2\x040\xc0\xe7\xe1\x98\\\xb8a4\xc0\xc2\x86\xaepT\xf22\xc0\tw#S\x01\xf12\xc0\xfa4A\xc5\x1f\xc43\xc0\xf3\xe18\x17\x00\xb23\xc0]^\x9c\x89\xde\xc72\xc0\xf9\xff;\x04\x16$3\xc0R\r\x158\xfeQ4\xc0\xd0\xe1\x15\x1fe)4\xc0\xabb\x0e\xd7\x9f83\xc0\xa6\xc3\xef\xa0\xfd;3\xc0\xfaQ\xe6\xf1/\x963\xc0\x1c\x1a\xec~\xd1\xff2\xc0$b\xc5Z\x9d\xa20\xc01\xd9Q_"[2\xc0\xf5\x17+Q\xb9[4\xc0\xday\x82\xa2\xbf\x0e3\xc0[i\xa79\xde}4\xc0\x80P4\x8duM0\xc0\x9f\xda\xaf\xbf\x1f\x072\xc0\x8fW\x03\xde\x87\xda2\xc0VI\x86\xedLJ,\xc0\xf7\xb4\xcb@\xac\xe41\xc0/\x12F}\x94\x9d4\xc0x\x89\x9eC\x98+2\xc0&\xec\x80\x1eJ\xb03\xc0oJ\x9a]\x86B3\xc0\xd0\x90\x821\xf2\xcc2\xc0D\xaa\xae\x8c\xeb\xed2\xc0]\x80WZ\xd0-3\xc0\rP\xc8~\x9fr4\xc0d\xcb\xc2\x93\x1f\x1e4\xc0IJ@\x0e\xd3\x9f3\xc0\x06-&B@14\xc0\x13\x85\xae\xc5\xd9\xa92\xc0\xf9pq\xc9\xf8\xc10\xc0\x85\xb6\xadtY\xe13\xc06\x97\x08;\xa1\xb04\xc0#Z-\x9a\x84\xbf3\xc0\xbe\xfd\x04\xcb\xac\x113\xc0\xaf6\xf1\xe9\xad(2\xc0Y$\xf5uzB3\xc0\xfcf\x1d>\x97\xed2\xc0\x9f\x0c\x97\xc1~\x883\xc0Qk6\xbe\x10c3\xc0\x02!\xcc[]~3\xc0\xba\xba\x94\x10\r\xb90\xc0J#>+\x88V3\xc0\xdcbl;[[2\xc0\xef\xdeLB*\xf32\xc0\xa9KKk\xc1N2\xc0\xed\x80s|\xcf\x0f0\xc0\xbd3\xd2j\xa964\xc0\xe2p\x17\xb6t\x035\xc0\xd9\xd1\x04:#B,\xc0(+\x87k\xd8\xcf4\xc0!c~`\x19\xec2\xc0\xf1A\xd07\x9f\xc84\xc0\xb41\xe84\xb3\xa94\xc0f\x1d\x1dGw\xb40\xc0\x97\x17U~\x0b\x984\xc0\xc3J\xcc|\x84\xe81\xc0EB\xac\xe8^\xad0\xc0\xf9.\xb4X\x7f^3\xc0e\x1b\xfc?W\x0b-\xc0\x92b\x92z{\xcb3\xc0\x14.\xeb\x88\xdb\xa53\xc0\x97\xeb\x1e\xb4<03\xc0\x1e\x9av6\x06y3\xc0p\xa0\x8d\xfb\xbe`4\xc0\xdb\x9e\\\xcdN23\xc0\xb2\x96\xc3\x83`\xc32\xc0\xd0\x12`/.\xef2\xc0Rw\'\x98\x89\xfe2\xc0\xf2\xdd\xc2\xcfv*3\xc0XN%\xcc\x00\x86-\xc0\x08F%\xf1\xe1\x910\xc0\xb8\xaa\x13o\xb8\x143\xc0R\x81\xdf\x95\xb2\xb42\xc0\x0f\x1a\xa64I\xa12\xc0R\x89\x0cS)/3\xc0\\\r\xea\xe4\x1bY3\xc0\xc8r\x8b\xafWt3\xc0sB\xa1\n\xacU2\xc0\\\x01bH\xb3J4\xc0 L\x8d\x1b\xb1\x065\xc0o\x1ek\xee\x00\x832\xc0L(\x87\x80\x1b\x193\xc09\xf0\x91\xa5\x1b\xa11\xc0H\xe2\x84\xb9i\xfb1\xc0\xf5\xcc\xdc\x18\x92X4\xc0\xd4^\xfb\xeft\xe53\xc0M\xfdq]\xfb\xba1\xc03\xa5\xd6\xf6L\xbf.\xc0\x1dK\xc64p\x013\xc0v\x07\xb3\xb0\xb6\xe72\xc0~@\t\xdf\x8e\x0c3\xc0>\xbfv\xc7+#3\xc0\x81\x8a\xe3Cr@3\xc0\x94\xa4!s=k3\xc0\x89\xe8\xa41G}3\xc0\x1d\x1bA\\T\x0c3\xc00\x11\x12\xd3\xdc\\4\xc0\x9d\xf7}Q\xe3\xa12\xc0\xef?\xf5Zb\x084\xc02Q\xf6\x88\xf7(3\xc0\xefs\xbeG\xdc\xc53\xc0\x07\xf37\x91`\xc94\xc0\x05]\xb5?\x7f\x192\xc0:\xd5M0\x13^4\xc0S0\x199\xad\xb4.\xc0_g\x07S\x98=3\xc0f\xafI}\x8f\xbf1\xc0I\xd3\xc5\xfdl"3\xc0\xb7\x82\x05*s\xff2\xc0\x93T\xe7V\xc321\xc0d\xdc\x8b\x92\x0cc0\xc0\x1d]\xbf\xcb\xdd\xeb1\xc0\xb2\xee\x9c\xf8mi3\xc0\x028[\xc6\xabs0\xc0\xd2K!\x86\xb8/3\xc0\x90\xc8J8q61\xc0\x16\xc2;\xd1\x8a\'1\xc0\x14\xe4\xa2\xeb\xa9\x873\xc0\xa9+\xdf\x0b\xb4\xfe2\xc0@\x0e\x02)N\xb1,\xc0q5z\x16\x8d\xbe-\xc0\xeb\xec\x13E\x03\xed0\xc0\x04\xa2\xff 9\xe42\xc0\xfdH("\xa0\x813\xc0\xae~\xcd\xf5\x9fs2\xc0t\x12\xbb\x9c\x08%4\xc0\x19"h\x81wX0\xc0\\`iPt\xbb2\xc0[t\x0f\x8aW\xd03\xc0#\xce\x91\xe2\xa0\x9f3\xc0c\x88\x9f\\\x97\xfe2\xc0h\xa4!\xb5S\xe52\xc0\xb8\xcc\x8bx\x02\xf72\xc0\x9d\xfd\xe0\xed\xb0b3\xc0\x0cr\xe3\xc8\x9a\xfd2\xc0\xe2\xc5\xed\x0f\xf9\x9e1\xc04\x06\xad\x04T\x004\xc0-\x04\x06\xd2\xe7o3\xc0:\x03\xd2"P"4\xc0 \x93hm\xeeM3\xc0B\xd0t\x1d0\xfb1\xc0\xe8\xc5\x90N\xc8\xa8.\xc0Zh\x89\x82&\xbc2\xc0`\xfa\xf8k\x98.3\xc0E5w\x06c\x073\xc0\x85\x8b\xb9=\xa5\xc51\xc0\xe3\xd7\xca\x02\xa582\xc0L\xeb\xf8S\x0c\xcc4\xc0\xae$\x01\x13II2\xc0RS\x17\x7f\x17%5\xc0\xc1\xffI\xe6\\\x8f1\xc00\xd8\x1b\x9f\xff\xd42\xc0\x93HrC\xe0t3\xc0\xfb\xea\xd7\x11\x0fC3\xc0:\x99\xc4\xf8\xa6\xb61\xc0Q=Q\xd8\x98\xce1\xc0\xa5l{\xd1-\xc53\xc0\xf2\xb3C\xbb\xb1F3\xc0\x04\xe2\x85\x11\xeb\xe93\xc07Xi\xa8\xd6\xd72\xc0)\xe7\x10\xe4\x1d\x0b4\xc0lw6\x1c\x04\x152\xc0c\xc4\x80\x0e\xe1\xb6.\xc0SA\xde\xa5y\xf12\xc0\xff]\xe4\xd3\x9e\x081\xc0v\xe2\xe9W\xd0\xf50\xc0\x8ba\xc3\xec\xc5\xa13\xc0\x86obo{\xe04\xc0\x91\x8a\x02\x08\x11;3\xc0\x87\xc4\xdb\xb63,3\xc0\x11a\x91\xc3\xf7\x083\xc0\x0f\x05\xbe\xea\xf3\x020\xc0\xf3\xa7\xd9\xa0\xe7X3\xc0\xda\x9dM\xe1\xbe\xb2/\xc0\x99\xcd\xd5 \xf8\xfd.\xc0:r\xd6\xc4\x91\xd82\xc0-\x1d\xa8p1\x1a3\xc0\x84\xae\x16\xa06.3\xc0A\x8a"^\xf0d0\xc0\xf8`0\x8azn3\xc0\xb1\x19\xa2\xa5\x10\xf92\xc0W\x1ej\xd1w,4\xc0\xed\xd0\xd2\x8c\xe5$3\xc0\x88\xcf\xbe=\xc0\x951\xc02\xbbm\xd3\xc2Q4\xc0\xe8\xf1\xf5n\x95/-\xc0?\x9dK\xcem74\xc0\x04j\x1e:\xe1\xe23\xc0\x98|\xcf5^\xb64\xc0d\xae\x83\xd0\xff\xd02\xc0\xa5\xed\xce\x1c1\r3\xc0\x03\x98^n\x9ea3\xc0]Gf\t\x9b63\xc0\xed{\x18d\x1a\xa8/\xc0\'\x07\xfc\xd9K\x1d/\xc0\xbf\xd61\x0b\xf2\xed2\xc02DQ\x8a9f2\xc0\xf7y\xda\x05\xb6&3\xc0\xc5\x0b\x90\x17s63\xc0O\xf1\xc8\xad\x82J4\xc0\x87\\;c4\xec2\xc0\xab=Q\x01g\xb82\xc0\x1b\x06\xb4sT\\4\xc0\xfd\xf0\xcc:\x84)/\xc0\xb2!\xc5d\x91\xe91\xc0\xcfHG3[\xcf3\xc0IMS\xc4\xea\xc62\xc0\xb0\x15\x19\xa9\xd7z4\xc0\xe0oJ\x94z\xdb2\xc0\x16_M\xdf\xe4"3\xc0Zs2\x88\x8b\x903\xc0\xd1\xfa\x05G\xa6\xfb1\xc0\x1cy\x15o\xe4L2\xc0\x83)\xdasL\x1b2\xc0es\x96\x84Z$3\xc0x\xce"\x8a\x05N3\xc0\xa4\x02\xe23\x84\xfa2\xc0M\xcf\xa1\xebk\xa74\xc0\xbb3y\x14\xce$3\xc0^\xa5\x8d^\xc413\xc0\xc9\xff\x0f\xd7\xe3\x982\xc0\xd2\x93<\x86\xe4b2\xc0\xfe\xdc\x97\xd93^2\xc0_\x7f\x93\xda\xf6U1\xc0\x8c8\xd0BZ\xff1\xc0_\xb9S\xe6\x86S3\xc0\x13~\x95Y\x87i3\xc0\xf4\x13\xc2\xc4\xcd$3\xc0d\xa8\x1c\x108\x101\xc0\x8c\xe2\xb5\x18\x8d,3\xc0\x827S\xf9\xfdK2\xc0-\xd3t)\xc4\x083\xc0u7&\xc0\xd0\x005\xc0\xb6L3(I\xd53\xc0c\xd2\r5\xcd\x113\xc0xA\x0c.2\xed2\xc0>\xdaq/y\x1b2\xc0\xab\x15\x9fn\x0f\xae4\xc0\xca\xb03\xd4\xac\x842\xc0\xc7u\xd8\x19\x9a\x96/\xc0\xacE\xdf\x8a\x80\xce3\xc0\x0ek\xb4\xb7\xcc=3\xc02Dw\xe8\xffn4\xc0\xef\x1et*\xe4\x0f0\xc0\xbc\'V\xcd$z3\xc0\xba\xa0\xc0#=\xc42\xc0r\xd8ED\xc9D3\xc0\xd9\x01m\x12\x1f\xa63\xc0mJX[\xde\xa64\xc0<Iz\nu\xb13\xc0\xc5\x18\xd6\xdb\x98\x9c3\xc0\xda\x9c\xd8\x90\xb3\xbb2\xc0\xc9\x10\x92\x131!3\xc0\xb9\xb4\xd4\xd3Q\x1a3\xc0/_\x9b|\xb9\xeb2\xc0\x90\x81[\xcf\xe1f4\xc0r\xa7\xd2\x7f\xa7_2\xc0J\x88\xd3\x16l\xd32\xc0\xb6T\xb9\xd8$\x960\xc0v\x08pZ\xf7\t3\xc0\xa6\x1f\xf9\rt35\xc0\xfd\xb0\xe0V\x0f\xe13\xc0g\x965\xd4\x9ds2\xc06\xb4g\x85\x88\xd94\xc0T\xa6]\x15Y\xff3\xc06\xcf\x7f\xbfk*3\xc0\xa4\x91\xab\xa5\x9e$4\xc0\xba\x9cyYw\x152\xc0\xb1\xd8E\xf4\xaf\xdb2\xc0G\x91\x05->c2\xc04^p\xd2\x02.1\xc0\xe0Zh\xd9\x1cg3\xc04\x82\x86M\x1b\xfd3\xc0\x0c\xbc\x112m\'3\xc0\xc2\xf8r\xb8\xcet4\xc0A\x1a\x8b8\xc4e4\xc0\xb0E\xbe\xbf\x11\x053\xc0\xfbZ0\xcb\xa1\xcc0\xc0\xef\xd0\xe8\xdavk3\xc0$%\xa1J5\x9d.\xc0\x96\xb6x\xb3Lq3\xc0JH\xe6\x8a\xa7\x023\xc0\xae\xb5\xf1bG\x84-\xc0#$\x87\x86\x04\xdd2\xc0\xecNF\xe3\x14\xf42\xc0\xceV\x8e8\xa5\xcf2\xc0\x86\xd2 \x17\xcc41\xc0\x9d7cNN{2\xc0E\xda\x84)R\xf73\xc0\xec\xca\xdc\xbe\x81,1\xc0y\x05\xca\xa0D\x87/\xc0\xd1:\xf5\x0e\x8a\xcd0\xc0\xab\xc8L\xa6\xdf73\xc0\x04\x19\x9a7\x05\xb63\xc0U\xe1\xc2\xe7\xeb\xe23\xc0It1\xa4\xf9\xc6/\xc0+w0o;y3\xc0\x8b\x19\x1a\xf4 F3\xc0Y;\x13\xac\xd0\xec2\xc03\xd9\x866R\xb10\xc0`\xbd\xf3|O\x923\xc0|?\xdc\xd9\xc3\x0b3\xc0\xf7k\xc8\xb0\xdd"3\xc0\\\x8c\xc2\xa6\xe9\x981\xc0\xf0V\\FA\n3\xc0A\xba3\xed\xb8\x0f3\xc0\xce\\\\\xbd-\x8f3\xc0\x13~\x86\xfa\r-1\xc0\xaav&\x80\x8eb3\xc0\xdd\xcb\xc8\x07\x0b63\xc0.\x05\n\x14\x0b\xe50\xc0\xd9\xb0\xdb\xacOM2\xc0\x0c\xc4K\xbc\x80\xed2\xc0W?\xe6C\xa1f3\xc0Sg\xfc\xf2\xe9w3\xc0i\xa3\xb0\x18}\n2\xc0\xe7\xdd\xc0\x13\r\x862\xc0\x83-\xea\xb5. 3\xc0\xf6\x99"$cg2\xc0@\xed\x1d@pY3\xc0\xb6\xbb\xb2\x10CG3\xc0\xc2c\xde\xc7]\t3\xc0\xa6\x18\x91\xd2\x0e\x8d4\xc0}\x1e#\xe8\'\x1a3\xc0F\xbb\xde! J3\xc0\xef\x87\xbb!\xf3+2\xc069\x8f\x92\x9aJ1\xc0\x91\xab>7l\xed.\xc0W\x141\'[\xe63\xc0)\xcb\xe3\xa8D{3\xc0\xcb\\\xf2\xd4\xaa14\xc0\x06\x00{\xf88A/\xc0\xa35!2b\x981\xc0\xca\xa6&\xa0\xadW4\xc0\xa9\x89\x7f\x11@%3\xc0ZO\xed\xed\x94\xef3\xc0Q\\\x07k\x85&3\xc0\x88\x12\xa7\xdd\xc4\xef2\xc0\xfbW\xf8\xd8?D2\xc0\xd8\xe1\x0b\xd2\xbel3\xc0\xe2\x98\xd3\xd8l\xac3\xc0\xbd;\\\xd0\xb2`3\xc0\x82\xe1\x05\xa2\xad\x1e2\xc0;H1\xe3rc4\xc0\x95\x1dn\xbfr\x132\xc0E\xe9\xafL\x8fD3\xc0\xc5x{\xafa\xec2\xc0\xfeOG\x00qF/\xc0\x12\x1eT1\xdc/2\xc09i\x9c~\x9e\xfe0\xc0D\xc7\xf1\xd2\xde\xdd2\xc0\x03\x12A\xd5\x1e{4\xc0G\r\xca\xf0.\xa03\xc0\xc9\xdd\x03`\x1c\x8f3\xc0\xfa\xdcgHi\x8d2\xc0\xff|m\t\x07\xf80\xc0\xe8\xd2\x83}f\xd01\xc0\xfc\x07T\x12\xba70\xc0\x06I\xf3v\x0b33\xc0.\xe7%\x8f\xe303\xc0\xb2Q\xdb\x90h\xbd1\xc0\x97j\x8d\xf4\x0e\x1f3\xc0\x1f\xa8\xed\x90\xf0)0\xc0z\xe3\xe1I\x19t4\xc0_\xf9\n\xe7\xb5&3\xc0\xc9\xe8\x12\x99\xc5\xb42\xc0<\xa5\xe7\x87\x0f\x843\xc0\x0b\x88\x97\x97\xb263\xc0\xf3e\xbd+\x80"2\xc0\xc6\xe4E\xa3I\xf13\xc0\xff\x8d\\\xa6%\xc73\xc0\x1aWK\x93\x91\xd62\xc0ks-\xcb\xfcb3\xc0\xdf\x0b}\xa7\xc6h3\xc0\xff\xfc\xaa\xf6e\x0e0\xc0N<OS\x04\x1a2\xc0\x88\xfc\x17R\x89\x880\xc01\x92C\xb6\xd0\x7f0\xc0Hh)9\x9353\xc0<\x15\xbe\xd9,L2\xc06\x1a\x86\xd0>d4\xc0Z\xdf\xe2\xaf\xef\xe61\xc0\x11\x0c\xf930\xae4\xc0\xb8\x88\x1f\xacs\xf71\xc0\xf7\x13tt/\x163\xc0\\oN?w\xd62\xc0\x93i\x96\x90\xe0\xe43\xc0\x1e\xc7\x00\xe0\x85}2\xc0\x11S\xf10\xa1N2\xc0ta<\xd01\x973\xc0\xae\x12v\xe41v2\xc0\xd4\x9c\xeb\xc7\xe7\n2\xc0\xd2F\xe7\xed}\xba2\xc0\x1c4\xbc\xb9\xec\x132\xc0M\x1b 5s\xf12\xc0\x07\xad\xe2\xc9\x1b\x182\xc0\x87\xea\x81C"\x033\xc0<\x8e\x1e4\x12\xff0\xc0\x8b\xc5\xa2\x92\x13\x083\xc0c4\xb3\xda\xca\x894\xc0\x15\xca\xb6OM63\xc0\xb0\x1aO\x1c\x1b\xf53\xc0Y\xbc\'\xbd>\xeb2\xc0:F\xb3\xa5\xaa+2\xc0\xf8V\xfa\x8e\xffw3\xc0n1\xbc"q\x012\xc0\xc1\x04Z!\xbaL4\xc0\x8ft&\xcchv3\xc0\x92\x0f\xdb\x08\x99a0\xc0\xa0\xb3\xf2\x11W\x93/\xc0\x83e\xfa\xe3\xbc\t3\xc0\x8f\xef\xae\xe4\xdb\xe92\xc0\x18\x826\x86;\xab4\xc0\xbb\xb84\xe1\x99\xe82\xc0\x9ar\x81\xe4gN4\xc0\xcc\x84`.\x82\xc13\xc0\x8d\x02&\xe8\x8044\xc0\xa4;T,}\x924\xc0\xf2u\x8a\x93b\xe22\xc0I\x0fd\x1eJ\x9d3\xc0\x82\x88\xf1\xc0\x9d\xa14\xc0\xa5I\xcc\x7f\x85\xfb/\xc0\x1f+\x07u\xf8\xf52\xc09S\xdf\x1du\xf03\xc0\xf6%\x9d\x8fM\x024\xc0s\x10\xa94\x16\xc91\xc0\x03\xd6\xdd\xe4@\xb21\xc0\x99\x85\x1b\xee\x87)4\xc0-\x06\xa4)v\r4\xc0\xb87\x9d27W4\xc0VK\x1f\xc1\xc7\x963\xc0\x88\x8cV\xd1\x91\x163\xc0\x02x\x125\x1e\xfc2\xc0D\xb7Dx\x7f\xea2\xc0{\xce\xbe\xe6$K3\xc0dt.Y`d4\xc0\xff\xcf\xd9\xc5\xd5(0\xc0+ \xc1\x86\x86\x083\xc0\xee c\xae\xad;0\xc0s\n\xf5.U\xa4-\xc03#\xdd\xf7N\x96/\xc0\x87\xc0\x0eypK2\xc04\x7fo&\xaf43\xc0\x95#+\x9fMK3\xc0"\x94p\x80_\r3\xc0m\x93\xf5\x83\xff(0\xc03O\xa8!<\xe83\xc0\x8e\xd5\xa6,\x16@3\xc0\x8b\xd59\xb8\xfe\x9a3\xc0Z\x16Q>=.3\xc0\xeba\x08Uv*4\xc0\x97\xfc\xb8\x0c\xd4(,\xc0\x10\xf8\xc8\x98:\xc11\xc0\x15zh\x8e\x11\xd23\xc0.\x02\xe0\x9e\xd3\xa12\xc0\xb6\xba1\x82\x90\xe31\xc0\xa6C\'\xcc\xc9\xfb.\xc0\xe3\xe3\xd9V\xa7u0\xc0\xe7\xce\x01\xf1\xf4t3\xc0h\xcd\xc9\xcc}\xab1\xc00P\x07\x91\xfc"3\xc07\x17Z\x15\x88\x860\xc0\xcf\xcf%S\xb4\\2\xc0\x14\xcf-\x1c68,\xc0\x06q\x03\x87\n\x1a4\xc0\xef\xcf,\x10\xe2Q0\xc0\x07&\xa8\xc1\xad=3\xc0!yv\xae\x07\xf32\xc0>h\xfc\xe5\xad\xf22\xc0\xb42\xd88\xb7\xc43\xc0J\x9f\xad\xafM\x133\xc0?\x18g\xd7?[2\xc0\xe0\x07\x13e\xa9\xff2\xc0LB?\xd8\xe9I4\xc0\xe4?\xa4A\x8c\x843\xc08\xea\xf4O\xdd\x193\xc0A^\x1fw\xa6\xbe2\xc0\\\xad_\xe1\xd5?0\xc0\x04\x9cx\x8eQ84\xc0\x82\x1eG\x1b\xdc\x994\xc0\xb8\x04H\xc4\x8e{/\xc0\xc5\xee\x81M0o3\xc0\xe9R\x93n%q4\xc0\x84zN\xfc\x90.3\xc0\xfe\xe7v\x94Hc2\xc0\xee\xb8L\x00\x02`1\xc0\x8d\x984\x1b\xd5\x063\xc0\xdc\xa6U\x16\x8d\x183\xc0Pr\x1a\xd6\xb0;3\xc0\xe6\xc34"\xfc`/\xc0\xf9\xbd\xfeV\n\xd21\xc0!P\\}\x0eD2\xc0\x94R\xc8\xf3+\\4\xc0\x11\xde[\x83Y\xf53\xc0i\x88\xa0S\xf3W3\xc0a\xf5\x82u\x9e\xc3+\xc0\xe3\x0e/\x96f%4\xc04\xe1}\x01}v4\xc0\xcfmvu=\xfa2\xc0\x0f\x8d\xccf\x10"2\xc0w\xb6\x162\xf4%3\xc0\n\xc0$\xf2\xbew2\xc0\xbf5\xd7b;\xee1\xc0d\xa9l\xde\xfd\x8e3\xc0D\xb9\xfesnR3\xc0\x00\xc7\xaf5\xcb\x7f4\xc0#\x82f\xa7]\x9b3\xc0\xe6\x10\xccqN\xa34\xc0\xf7\x16{\xdb\x14f4\xc0\x1e\xc3\xb5\xe7\x80\xc11\xc00Y8M}\x833\xc0\x85\xb5\xaf\xdc\x9bp4\xc0H\xf2\xa5\xdb\xc2,3\xc0\xd8\xb4\x8c\x8c\xfc\xab2\xc0\xf2\x0cit7P3\xc0\xac9\x88\xb5\x1e\x8b3\xc0\x1d\xe7\x82\xa0O\xea2\xc0C\x97\xbeO\x03i3\xc0\xf1\xbb\xe7\x87^\xd91\xc09\xd3\xafm\xc2e4\xc0\xa6L\xdc\xf0\x1d\xeb3\xc0h\x1a\xaa>\xce\xd82\xc0H\x0e\xb2\x95\x89K3\xc0@lDm\xc4\x020\xc0\xbd;\xe5<`\xe12\xc0\x9b\xbd\xad\x9e >(\xc0\x18M\xb9\xaeU)2\xc0\xf9\x14\xd5\x80%\x142\xc0l\x0cFX\x9cK3\xc0\x99\x9d\xc8%\x00\x85.\xc0\x0fA\xfc\xc4T\xf12\xc0\x07\xaf8\xacP[3\xc0\x1c#\xed\x86\n#3\xc0\xdc\xfdB\xbfLO-\xc0\x0f\x97\x92\x0c\xa4l1\xc00\xf1\xa9.\x9c\x080\xc0`\nh\xf01_3\xc0\x03\x85b\x9b\xeb^4\xc0\x1c\xf8?\xe2\xbdB3\xc01(8\xaa\x0fe1\xc0\xb2`\xca\xb5$\xdc2\xc05k\x8b\x08\x85\x8e2\xc0\xa0\xd7\xcb`\xfa\x142\xc01\xfc\xe1\xada\x01.\xc0\xd2;_\x8a\xa3\x144\xc0\xa3\x02S\xbbk=3\xc0\xe89f\xa1\xb8\xf42\xc0\x90\xc3Q\xae\xb3\xe83\xc0C\xd1\x14\xbcn:3\xc0\x1e?E\xb3\xb7`3\xc0.\xad\xb0+\x9543\xc0?\xaa\x85\x1e\xc8\x143\xc0\xdf\x97\xc6\x04\x11t3\xc0\xad>S~B*3\xc0\x0f\x9e\xd2\x129\x1c2\xc0\x157\xd7\xe3\x1f\t4\xc0\xf64\x0e\xc6D\xb52\xc0_<\x9b\xf7o92\xc0O\r+\xbb\xb8\xf02\xc0Z\'%\x12\xdf\xf20\xc0:\xc3\xb9\x18\xb2\xc62\xc0\x19\xc6\xbb\xd3\x82\xff2\xc0\x83\x19\xde\xcb\xcb\x1b2\xc0.)vu\x14\xd41\xc0\x8f=\xf8\x055s2\xc0+Xy\x05S\xff.\xc0\x96\x86\xc3D\xf7\x183\xc0y\xdc\x8da\x8f\xa22\xc0\x920\x19jz\x1e3\xc0\xeb\xea=l\xf2\x153\xc0\xf0j\x19\xb9M\xda2\xc09\xd4y\xd0\xb2j3\xc0\xdc\xdf\x9e=\xa0s2\xc0/\x13V\x08h\xba2\xc0\xcaP\xb8o_\xfc2\xc0w\x8b\xf6I1C4\xc0=\xe3W{0\xd32\xc0\xd4\xa3l\xd2$d4\xc0x\x9e{\xd1\xa1\xf62\xc0}\xe5\x94\xe4\xd6\xfe1\xc0S\xf8\xd2M?\xed3\xc0]y\xbf&\x10d-\xc0?\x86\x9c\xd8\xb3*3\xc0v\xdeEm\x0e#3\xc0Kwq\x99B\'3\xc0\xfa\xf4d\xfc\n]3\xc0^m\xa7\xd23\x7f3\xc0\xd6\x11eK\x99b2\xc0\x93\xb0\xa1i\xe7\xf72\xc0\xa0\n{U\x00l4\xc0\x16\xa1ko\xe9~2\xc0@\xa1\xf83\x02\x0f4\xc00\x17\xd3M\x85\xe33\xc0[\xe3\xe3GA\xbb4\xc0\x1do*\xad=O3\xc0[h\xc2:\x8d\x803\xc0$ij>\xa7y/\xc0\x10X\x11DS\xd03\xc0,\xbe&\xb4{\x9c2\xc0:\xe1 &\xa2\xdb,\xc0\x17*_-\xb7/2\xc0\x9d\x93\xbd\xb5\x97\xe9,\xc0\x9f\x1aW\x11!\x0b.\xc0aj\xcc\xb1\xf0M3\xc0(g\xfb}\x8e\x003\xc0\xc1$\x0c\x99\xe4\xe32\xc0D.\xb3\x1f\xf1\x8e2\xc0\xaa\x05\xcf\xa0\x82d2\xc0w\x9f\xca\x03\xd05-\xc0!\x8a\xb8W9)2\xc0/\xb6B\x93\x06\xda-\xc0n\x1b\xe3U\xb4\r3\xc0\xd6\xff\xc0\x02\x97\xfc3\xc0Tx\x93\xa4By3\xc0\xc29LJh#3\xc0\x1dc\xe5\x80\xdcd1\xc0\xac\x99A\x9f4\xf32\xc0xL\xaf\x0f\xfan2\xc03{\xbb9\xaa\x8d3\xc0\xc1\xb9|\xee4\xcd2\xc0\x1b\xf7\x12%\xec\x08-\xc0\xce\xaa\xeeg-,3\xc0\xb2\x9cld\xb3\xb42\xc0-\xe8\xcd}\xaa\xda3\xc0T\xbc\xc3\xc0\xedB2\xc0\xd0\xeb"CF.2\xc0E:\xe4\x88?.3\xc0\x94\xc5\xb9\xa7m<3\xc0\nC\xad5\xe0\xd32\xc0m{\x90t\xca\xeb3\xc0.\x0fa\xf1x]3\xc0\xd4\x97\x9a\xfb\xf2J2\xc0\xfa\x1a\xd7\xac\x1a\t2\xc0\x167\xbaA\xa3\x042\xc0r|u\x13\x93>4\xc0P$J\xa4X\xae2\xc0G3\x84G\x85F3\xc0\xe7>S\x03\x8b+2\xc0\xce\xed\x00\x1e\xef\xe23\xc0\xfa;p \xfe\x065\xc0/\xde\xb3=\xc9\t3\xc0\x13g\xce\x92\\\t-\xc02\x06\xdf\xe1,@/\xc0\x07\xd4#\xb3G_4\xc08\nq\x85F\xc32\xc0\xe3\xcc\xe1\x0eiW3\xc0s\xc5\x97\xafAE1\xc0A5,\x18\x95\xf62\xc0\x1eA\xb2\x13xj3\xc0.\x11G\xf0>\xf23\xc0\x9c\xdb\xe4I\xa6L3\xc0q\xc5Q[\xa3q2\xc0\xdc\x9e\xb5\xa7\xca\xf23\xc0.4.\xc8[92\xc0>O\x01\x7fut2\xc0\xa7\xc1\xd2\x9d\xb9g2\xc0\xec\xb3\x83\xe35\x9a3\xc0\xba\xef\x8aR\x87\xbd3\xc0\x0f\xb6\x0fc\xab\x034\xc0\x08\xfe48\xb3\xc42\xc0\xfc\xe2\xeb\x8d\x8dQ/\xc0K\xf3\xc6\x8c\xaf\x933\xc0G\x81\x8c\xa8A\x1b/\xc0\xe3\xcc\xc8Elg3\xc0Pn\x01Z\xfa.2\xc0\x82\xcb\xcbC\x0cD2\xc0\xfa}\xfa\xecw\xa82\xc0+[n8$$3\xc0$\xf5!l\xadu4\xc0\xde\xe0\xf8l\xd2{3\xc0j!\x99M\xd7?3\xc0Z\xdc\x81\xf6\x0c\xf52\xc0U\x8b\xb8\xe36m4\xc02B\x07\xa9X\xfe0\xc0\x18\x8d*\x9c\x04\x0b4\xc0\xd4\xecI\x94\x98\xbc2\xc0 \xfe\xf2\x04\xd8\xe33\xc0\x7f\xd1\x9b\xf5=\xe73\xc0\x86\xc9\xc1#\xb2\xeb3\xc0\x85\xa3(\xfeq\x924\xc0\x81\x07\xf9\xfc\xf1j0\xc0fq\x07\x81Yv3\xc08\xd3\x00\xc5\r\xaa4\xc0NEklR\x843\xc0\xa7\x1b.m\xdbs4\xc0\xdb\xb8\xeet\xf5g2\xc0\x0b\xea;\xc8\xff\xe03\xc0\x06\xbe.p\xf8\xb43\xc0r#\r`\xa4(4\xc0F\xe9\x07zq*3\xc0a\xec\xc9?\xc4\xf10\xc0\r\xe6\x8c\xe5\xc7\xa73\xc0\x90\xe7\xa7\xaa5^/\xc0\xfb\xe2\xd1]\xf8\x943\xc0\x0b*e,Q\x13/\xc0\xc7\xe4\xf8Ui\xeb2\xc0\xbe\x9e\x9b6\xdd\xe42\xc0\xac\xec$\x04M\xf03\xc0RN\n\xf8\xf9\x92.\xc0?\xfd\xe9N7}4\xc0\xb0\xa3I\xe7\xca\x953\xc0\xd6\xe8\xb9p\xad\xd02\xc0\x1c2\x15\xe2\xebP2\xc0A\xfe\x18H\xc2-3\xc03\x06\xb4\x87\x89\x13-\xc0}\xb7/\xec\xc9\xa33\xc0gta\x12\x9cb/\xc0\x97W\xc4\x96R\xf32\xc0\x01,\xcd-\\\x1d2\xc0\xf2\xbc\xe4\xb2\x92\x154\xc0a\xf2\x15Im\x912\xc0\\\xf8r\xfbXQ0\xc0#\x12\xc8\xdf\xec\x0f3\xc0\x8f\x96L\xf2\xf963\xc0\x89\xde8\xa6\xdf\xa22\xc0\xf7\xf0\xd2\xe1#>3\xc0P\x13\xadw\xd0\x064\xc0_\xcdt\xef\to4\xc0\x1dFR\xde\xac\n3\xc0$\xf6w\xed#\x1a3\xc0\x1c+\xc1\nRE3\xc0\xf4=\x17\x14\xbeY/\xc0}\x97\x93\xaaN\xb13\xc0\xf7\x89\x8b\x7f\xc6\xf63\xc0\xaa\xb5?\x1b\x16\xdf1\xc0\n\x0e\xd9Q],3\xc0$\xe6\x7f\xf9\xb0\x003\xc0ue\xce\x90\xbf\x083\xc0\x03p\x10\xe2\x06K1\xc0\xb0R\xb4\x9a7\xee3\xc0/rx:\xe6/4\xc0\x8c\x83<\xbe\xad\xe03\xc0\x8f`\n\x1b]\x051\xc0]sbL\xd7\x1f4\xc0\xb9\xd7\x88\xde\xbe"-\xc0\xe6\x03o\x83j\x141\xc0i\xc6\xc8@E\x9c1\xc0\x89\x00Y\xfeQ#3\xc0Uj\xbfC\xa1\x1c4\xc0P\xe8\x15\x82\xfd\x802\xc00\'\x93^e~2\xc0tr\xf9\x07f\xb92\xc0\x9b\xe1\xc5\xaf\x05\x852\xc0\x06\xf1\xe0\x8e\x95M.\xc0q\x1eN\xc3<#3\xc0\x86\x13^\x96\x93\xdc3\xc0\x97\xad\xa1Si\x163\xc0yV`E\xe5\xbb2\xc0.\xa7h%L\xa0.\xc0r\xba\xee\xbfbo3\xc0\x88\xcf2\x1e\xa8y2\xc0\xea\xffP\xf1\xcc\'.\xc0r\xfc\xfc\x0f\x80\x0c4\xc0\x13g?\xa6\x80\xd73\xc0\xb3\xf6|*\x04\xf83\xc0\x08\xbc\x8b\xca\xd1\xf60\xc0\xc0\x0c\x1d\xa4\xd4Y-\xc0\x15\x1f\xcf\x8e@M2\xc0y$,\xe1aF3\xc0\xd8S\x11\x1f\xd8\x1a4\xc0\xc2\x87<tQ\xa4-\xc0FM\x82h\x19\xfd2\xc0\xb8\x12F\x00\x14\xea1\xc0x\x7f[\xdbG\xf32\xc0\xb7\x91L3H\xd72\xc0@x\x16w\x9e\x1f4\xc0|SkP\xf4\xea2\xc0\x10Y.\xb1\xf1\xfe2\xc0]w\xa1\xd9\xadn3\xc0\xdf\xbc\x87\xbc\x18=3\xc0\xc58\xb4S\xefs2\xc0\x99\xc6\x01%\n\x9a3\xc0M\xbe\xc6\xd2\x10\xe23\xc0\xbe\x98\xe1\x8a\xc3\xed3\xc0\x19,\xca\xfa\xb5\xa9/\xc0uk%\xd0\xc8\x8c/\xc0E\x1b\xed\xcd\x0c$2\xc0x\x06\xfa\x8cWi3\xc0\x90H\xd5\x8f\x95i/\xc0\x07v\xfc\xe0\x83i/\xc0c\xad\xb2\xbc\x82\xe13\xc0\xce\x1a\t\xd0/&3\xc0\x97<X\xe2,I/\xc0\x03\xebc\x83b\x1a4\xc0W\xf56\xfe\xdd\x124\xc0\x96\')\xce\xb4`3\xc0\xf0\xa8|\x83\xd2\x973\xc0\xb42MZ\x11L3\xc0\xa0\xbb\xe0\xa5<+0\xc04Yg\'\xab:0\xc0U[\x91\xb9\x98\x193\xc0\xfa\x80\xfa\xa6\x15\x113\xc0\xe343/\xaa)5\xc0\xfc\x99\xea\x8aX+3\xc0\x16\t7\x1b\x8e$/\xc0\x08=}\xd7\x9e\xfc2\xc0R\xbdT\x94\xc7,/\xc0A+\xa2\x0f\xcfC0\xc0\xa5j\xa45#%3\xc0D\xf5g[\xc8\xeb2\xc0x\x018\x9be$3\xc0\'sW\x04{\x073\xc0\x00%\xcc\xbd\xa6X0\xc0\xa8\x7fR)U\x90/\xc0\xbeOr\xb7`<0\xc0\x1d\xb7\xd8c\xfa~3\xc0\xe2\xd4\xb4{\xb1\xe33\xc0\x91PVg?|.\xc0\xb7\x03V\xaf\xad+3\xc0\xbd\x81\x1f\xe0\xaf\x94.\xc0\x9d\xe6N\xaa,\x8a3\xc0R8`\x0e\x1f\xa70\xc0-:\xa8\xacr\xab0\xc0\xfa\xb6\xaf\xf4k\xc22\xc0s\x8b\xc3M\x96\x161\xc0W\x80\xc1g\xf6\xb30\xc0\xe7\x856\x9f#\n3\xc0rp\x8cdgi3\xc0\x1f\xb0e\x9e\x81\x9b3\xc0\x88!p\x8f\xfe\xfe2\xc0\xfd\x12b\xfe\xc8\xbe2\xc0B\x1f\xab\xfa\xd5\x141\xc0L\xa5/\xe2\x0c\xee2\xc0\xa9\xac\xb0\xb8\xf0\x143\xc0\xc2%_\xed\x97\x804\xc0\x1c\xc0\x15\xde.\x073\xc0\xd4O J{\x0b1\xc0RfmH9&2\xc0\x92\n \xe4k43\xc0\xa9\xd3\x94\x90>\x854\xc0\x97l\xae\xcc\xad\x1b3\xc0\xb2\xff1\xd5+\x070\xc0\xf2Q!isI1\xc0\xca\x85\x8e&\x1e\xea2\xc0Ayw\xb5\xe5\xb40\xc0zAz\xf8R\t0\xc0\xdd\x08\x9f?\xcd\xd30\xc0\xee\x9d\xf5\xba\xb1)5\xc0\x13\xb4\xd5U1A3\xc0P\x06\x8b+zt4\xc0\x8dY\x8d\xa4 \x193\xc0\x1f\x1e9\xe2\x87\x7f4\xc0<\xdc\xf81\xe1\x153\xc0?\x8f7d\x05\xfc0\xc0\x13[\x88\xce2\xfa2\xc0\xb3c\xbc\xc4\xebE3\xc0{\xf1\xff\x7f\x7fY3\xc0\x9fm=CP<0\xc0\x92J\x01\xb3\xb803\xc0\x1c_P\xaa\x8aG3\xc0-J\x02\xa7\x0e\xff2\xc0T\xdb\x8d\xc5z\xf62\xc0s\xca\xaa\x86\xde13\xc06\xb9\x97\x9c\xa9\xeb2\xc0tr\xc3F\r\xe83\xc0\x98s\xd2n\\\xda2\xc0)\x106C(\x153\xc0\xed\xf5\x89Se\x1f3\xc0\xf5\x81\xb1m-\x973\xc0\x04Yv;(N/\xc0\xf1\x96\xf7x#\xae3\xc0\xb5kK+\xa6\xee2\xc0\x81\xfb\\\xf7\x91\xb52\xc0\xfe\x1fS\x7fC\xa03\xc0\xce\xe3\xf8m\xbd\x953\xc0F\xc5\x85\x0e5p4\xc0\xfb\xff\xb2\xd2>\xd82\xc0`\x04\x15\xa0\x19\xee.\xc0R\xff\xac\x92"*3\xc0\xec\xfb\xc7\xa8\xd3\xf53\xc0\x1b\x1bu\xb8 (3\xc0A\xe7^\xc7\xd7\x044\xc0\xf2\xc4\x0c\xe2\x85\x124\xc0\xa4KW\xc2\x87,3\xc0\xf8\xb0\xb7\xb5x\x1d4\xc0\xf2\xf4G\xdf-\x00/\xc0aK`u\x91q4\xc0\xc3\\sQ3\xe12\xc0\n}<f\xa5\x182\xc0u\xdc\xecCa\x18-\xc0\xc3\xd1. S\n3\xc0\xfe<A-\x9dP4\xc0Z\xc1eo\xbc\x9b/\xc0\xcf$\xc0V\xffa/\xc0\xca\x9b]\x9dWT3\xc0\xe8\x85\xd8\xfc\xd6\x85/\xc0{K\xd1\xca`\xf82\xc0\xc5\xcc\x98J[#3\xc0\xc4\xd1\xb6\xb4\x8d\xef/\xc0\xa2U"s\xe2D,\xc0.cPs\xb5\x083\xc0u\x03\x9a\xbd\x81\xb91\xc0\xf9\xdb`\xa9\xb1\xc51\xc0:\xda3e\x1d\'4\xc0\x98Tp\xba\xc0\xd61\xc0\xb0\x11\xe7{\xd8t3\xc0\x9b\xdf\xaf\x15\xd4\x883\xc0\xddI\xae\xe2\xce\xe71\xc0\xd7\xf2\x8bA\xf2\xe83\xc0%\x11\xaa\x11K\xe82\xc0v\xf9Dp\xf5\xfe1\xc0\xe2\xb5r\x9f+z4\xc0\xa4\xae\x1c\x89\xfe(3\xc0\xf4\x86\x90*\x8fL1\xc0\xf9\xdb\x07\x9b\xea\xcb2\xc0w\xea \xd6\x1b\xa43\xc0\x11\x15%\x1f\x8c.0\xc0K\r\xe9\xa0n\xb31\xc0\xf8\xbd\x8bI\x04w3\xc0\x19\x8c!\x8c\xc422\xc0\x99\xd1\xc5W\xd5\xd62\xc0g\xf4L\r^\x7f3\xc0\xd9\x0c?MLF3\xc0\xfa\x1fP\xc9*\xf81\xc0\x08R\xc4g"\xb31\xc0\xa9\xcb\x98 \x08\xf12\xc0)\xdb\x9c\x1f\xc7K3\xc0U\nuf\xc7\xf82\xc0\x0f\x89jM\xc3\xbd1\xc0hs\xb6\x99\xf7N3\xc0\xc8\x1f\xa5\x06$\xd22\xc0\xf5\xb9\xdb\x86\xd4D3\xc0\xdda\xbelc80\xc0\xa7;J=\xc2$2\xc0\xe5.j\xcc\xb5C3\xc0YI\x1d\x95n63\xc0VWhy`y3\xc0t\x94\xc9u \x834\xc0nL\xd5$\xdce4\xc0=%\xe8\xa7\x8a`4\xc0yx\xe7\x0ff\xb82\xc0\xa2\x8b&\x05\x84\xde2\xc0\tm\xe8\xbdir3\xc0/_\x86gi\xa24\xc0L.\xd2U\xf8)4\xc0\xe7\xd8\x1c.\x13\xed1\xc0\x95\x95\xb5\x878\x1f2\xc0\xdbv\xa6\x02\x11\x914\xc0\x03?\x83\xd3\xc0\x172\xc0a\x04\xc8\xf9\xc9\xe92\xc0T\x02\xc9p\xf1\xd62\xc0\x81\x86\xa6\x98\x82z4\xc0c\xd6\xd8i\xa2\xe71\xc0\xcb\x9eB7\x8eH3\xc0(\xb3\xb9\xcf\xcb\xd02\xc0\xd3\xe1O$\x9403\xc0r\x84\xefe\x10\x84.\xc0\x90\xc7\xd0\xf1!S3\xc0\n\xc6\xf7J\x00c3\xc0\xd7{\x8cz\xd8\x931\xc0\xf0\xcex[[\xd81\xc0"\x8bu\x9a6@3\xc0\xc6\xaf.b\xd6l3\xc0\xcdr\xe2h~\x131\xc0H\xb4&\x9d%\xfe2\xc0\xc7\xaa\xa3j\x9dY3\xc04 RT"G3\xc0\xe3\xfb\x96@YV1\xc0VGE\xd8\xd4\xcb4\xc0\x83\x1a\x96Isc3\xc0\xeb\x1d\x11\xa5\nZ1\xc0\xb7~\x8c\x05\x93\xf62\xc0\xca|\xda\xa5\xfa\xe21\xc0`(l\xef\xecw3\xc0\x1c\xfd\xff\x7f\xb7\xfb3\xc0\x1c\xff,\x90\xa1d3\xc0m\xc8\xab&\xc6T3\xc0\x84\xd0\'\x8e\xed\xed2\xc0DV\xdf\xed\xfc63\xc0\xf4\xa1\x8b\x9f4\xcb4\xc0\x90.\xfdW\xa5N3\xc0\x1ak&:8\x923\xc0\xb8\x910F+|4\xc0\x98J \xeeG\xf43\xc0\xa9<]\xf5\xf2R3\xc0cX\xee\x13\xaf\xa22\xc0\x97Uw\x1e`\x180\xc0\x94[\x14W\xd6(3\xc0\x92\x1d>h}?-\xc0t\x8d\x96\xc9!\xc32\xc0\x82\xc9\xd4q\xa2\xe43\xc0\xfcP\xad\xf6\xde\x004\xc0\x1c\xfb\xbb\xc8\xbc\xcf4\xc0\x0f\xfcM\xe9\xda[3\xc0\xa0m\xd8\x03\xc4\xb53\xc0\x9eB\x80\xb5\x00\xdd2\xc0H\xbe\x9d\x8aBU3\xc0z#\r\x03:13\xc0T2\x82R,\x924\xc0\xca\xb8\xaa\x80qw4\xc0W\x19\x16O\x9c\\-\xc0=\xe1sV\xbfk1\xc0\x171\xe5wD[2\xc0\x80 \xaa8V\xc52\xc0\x19\xc0\xe3>\xce\xd83\xc0\x01@|<u\xf22\xc0\x15\xfa\xb9\x08\x1e\xd03\xc0\xc5\xab\x84\x01\x9e\xa53\xc0\x8eJ\xf8.\xfb\xf62\xc0]CF$)\x8a2\xc0\x87\\\xe0\x0c\xcc\xa03\xc0&pc3K\xdd4\xc0G\xfd\xdenI\xff2\xc0h\xfef/\xb3\xee2\xc0\xde6\xc6@ \n2\xc0\x00Wi>I$3\xc0\x8d%\x12\xa7\xff\x913\xc0\x88\xb9y\xac\xc8"3\xc0\xfd\xbc\x8f\xa9\x81\xf82\xc0H\xc1\xd3L\xf7\'3\xc0vt/0\x99:4\xc0\x9e\xe8(\xe1\xd2\x842\xc0r\x0e9\x1b$}3\xc0[\xcc\x9a2\xa6\x1e4\xc0+}Y\xc4|\x883\xc0(\x9bX\x17w\xb53\xc0\x01\xbd\x19Z\xabt2\xc0\xc7_]\x01\xa5\xd92\xc0%\x075\xa3MH4\xc05\xd4\t\xa8\x1f%4\xc0>\x8f\x94\xdf#D3\xc0\x89\xc1n\xa0\x9c#3\xc0\xc9\x04\xc3\xbb\xcd\x1e4\xc0\x08\xa8\xd2\xeac\xe32\xc0\xc0@ \xbd\xa8\x974\xc0\xba\xadn\xe1\x19p2\xc0\x9b\xf15+"\xe43\xc0\xcc\xe3-\x89\xc3\x163\xc0\xaaiio\t+3\xc0q\xbb\xb8\xeb\x1094\xc0\x18\xda\xd9\xfe\x06$3\xc0\x14\x86\xe3\x13#\x143\xc0k9[B\xcdv2\xc0\xech\x80\xc7\x18&5\xc0\xa3\xe5\xe8U3x3\xc0\x87\x8a1\x87\xbc\xdc2\xc0\xf1\xfc\xe7%%\xe42\xc0\x9cvO\x8f\x89\xce2\xc0\xd4o)\xb5\x90\x0c4\xc0\xf1\xff\xc3\x94{"2\xc0\x1d\x06|\x18l(3\xc0\xc5\xfe\x17\xbb\xe6\xbc4\xc0\x90A\xc8d\x90\xeb2\xc0\xe8\x88\xc3I\x90V3\xc0\xb15\xaf5\xf1\t2\xc0\xf8}\x8a\xcbv\xec2\xc0i\xe4\xb7[K\xd72\xc0\x8f\xd1\x18\x1e\x01\xd22\xc0!R\xcfc\xac\xe41\xc0\x7f\xed\x9f\xc4\x82P3\xc0\xb4\xf2\xe4\x17\xa7\xab2\xc02\xa3%\xbf\xfb\xd32\xc0O\xeaL\xe2\x1b\x833\xc0k\xb1P\x86\x18\x054\xc0%1\xc2OsW,\xc0!\xf3a\xa7R03\xc0\xc2\xd4\n\x1e\xae\xb42\xc0\xe3S\x83^f\xd02\xc0W&\x1e`\xf4P3\xc0\x8c]\xe1\x81\xa9C3\xc0\x83\x9e\xb8.S\x084\xc0z\xcd\xd3\xe3yu3\xc0\xa0^\xacNJ83\xc0\xdf\x06\x96E\x08\xe62\xc0\xa4\x02\x03%\x0el3\xc0m\x90\xda\x1f\x05l3\xc0\xb9 \x92D\x9e@3\xc0`\xa2\x95\x81Qo3\xc0>\xf9\x1e\x07\xa7V4\xc0\x07\xacS\xf5\x8e\x0b4\xc0\xa2#\x14\x1e\x86\x034\xc0\xe3\x13\xcc\xb6?\x184\xc0\x0b\xff\x85\xcc\x12\xf03\xc0\x88p\xdb\x1dG\xd73\xc0\x9fi\xbe\xa5\x96\xde3\xc0\xc6\xa8?8L\xd72\xc0\xe0\x03\xeaz(\x023\xc0\x82ua\x13\x02\xfe3\xc0S\x833\x8b\x94o3\xc0\x18\xf4\xc6F\xc8~3\xc0\x16\xfd.\xee@\xf70\xc0`F\x84\x16\x8dy/\xc0yi\x1f{\xb9\n2\xc0\xb35\x84X\xf7\x1a2\xc0\xcc\xc0\xdc\x08X\xe50\xc0C\x9b\xe9X\xb2c/\xc0\x83\xed\'y\x9f\xdd0\xc03\xd9\xe86\xc1s2\xc0wk_l\x1b63\xc0l\x80\x9c\x80\x0eA3\xc0\xa8B\xdeE\xf0\xda2\xc0E\x8f]A\x9a\xf12\xc0K\xff\xa6n\t$3\xc0\xba\xe4\x0f\x9fK\xe43\xc0r1\xb5\x96\xa7\x132\xc0\xb6\xa1q\xa3\\i3\xc0\xdeh\x8b\xbf\xcd`3\xc0\xe8\xdb]\xce\xf1\x953\xc0I\xe5\x86\\\xd8\xd42\xc0\x99!l$\x88\xf02\xc0\xaa\x07^\t\xba\t3\xc0\xa9\x93\xb9\xc8\xb1\xfb1\xc0\xe6\x9b\xf5>\x90h3\xc0\xa17\xe0SR\x084\xc0\x1bhR\x19\xaa\xe83\xc0\'\xe6\x83\xc4\xee\x964\xc04\x95U\xe4)\xec3\xc0\x7f\x06SM\xfc\xcb3\xc0\x19\xe4cJ8\xf52\xc0\xdd\xe0a\xd0YZ3\xc0\xa26pV+75\xc0$\xa8\x87\xb3w^3\xc0\xd7f\x00\xf8\n\x0e3\xc0\x8a&\x00+\x1e\x183\xc0c\xf0I\x9c\xb7$3\xc0rPyat_3\xc0\xf4\x8e\r\xc42"2\xc0\xdf_\xdb<\xca$4\xc0\xc7\x1b7\x8d\xff\xf23\xc0]H\x81\xa5\xeb\xb42\xc0\xee\xa9er\xfc\xcf1\xc0-%n\x13e\x0f2\xc0\x9d\x85\xf1\xe3P\xc90\xc0q\x80?\xe2\xbb-1\xc0{p:,\x18\xea1\xc0\xb7\xb6\xad\xafhi2\xc0\xdfs"2\xe4d4\xc0\x10\xb9\th\xd5)2\xc0k\x85M\x11RJ3\xc0IX5\x82\xb9\xf53\xc0\xb0\xd0/\xfbgT2\xc0b\x0c\x06\x82\xc3h4\xc0;a@\xcd\xef\xfb1\xc0_3\xff\xf8\x9192\xc0\xdf\x01"\x85M\xfa3\xc0Y\x83*i\xc6f3\xc0t\xacc\xda\x1a\x8a2\xc0\xfd\x91.`\x01\xd21\xc0\xedE1\xcc\xdaS4\xc04\xd1\xef\xf0br4\xc0\xde\t\xd2\xae\xab\x993\xc07\x1b\xf4\xf3ty4\xc0%\xe1\xb8\xaf\xea\x8b3\xc0\xb3\xd44<\x1c\xdb1\xc0\x1aB-\x1d9c2\xc0_\x03\xe3\x80\x88x4\xc0\xbb|A\x7f\x84\xf03\xc0\x80\x05`.\xa8\xc81\xc0\xe8\x0c\xcc\x0c\xd8\x143\xc0\x9b\xc8"T\x0e-2\xc0\xd7\x85\xaa\xeb^\xec3\xc0\xcb;\xed\x9e\x94\xe33\xc0\xbd\xd2i>\xc7\xb53\xc0\xef\x82\xdb\xccE\x8e3\xc0\x1b\x82S\xb4\x1a\xe74\xc0\x1d\xe8S\x9b\xb8\x055\xc0v\xef\xd1\x91\xc6\xd33\xc0\xa6\x9e\x9b\xcc\x19\xf23\xc0#\x17\xde/\xb7\xc44\xc0\xd9$\x07\x05\x07f2\xc0\x1b\x031A\xa7\x9d3\xc0\xd6A\xba+\x1c\xc8+\xc0\x95\x19\xcc\xe3\xbb\xcb3\xc0\xc6\x812\x15\x16\xef3\xc0\x16A\x91,\xe5\n4\xc0\xbd\xcb>i\x90\xc14\xc0\x9fGV\xf7}\xf91\xc0\xeb\xbcj\nmQ-\xc0E\xe4?\x9b(#3\xc0=99\xa9D63\xc0\xd8\x88\x9f\x8c\xa8F3\xc0\x8a)\x1b\x16S\t4\xc0\xf2\x0c\xc3\xb8p\x8b4\xc0/[Y\xee\xb7\x0c5\xc0\xe1{\xd9\xad\xa2\xe81\xc0.\xad\x8chQh-\xc0{A\xbaV\xc7\\2\xc0\x84R\'\xf4\x88\xe0,\xc0\xde\x1d\xfdm\x92z3\xc0\x05]\xf6w\xdb\xf63\xc0\x9d\x12o\xd5\x0e\xa30\xc0qvR\xd6\x06\x9e4\xc0\xd96Lh\xd1\xe03\xc0#\x0f7\x0c\r\xf43\xc0\xa5p\xe4\x13\xf8\x1f4\xc0\x1a\xc3&c4\n-\xc0\xc6\x91m\xb5\xd0b3\xc0\xae\xe9\xda\xf1\x0eT2\xc0\xafp\xaa\xa4\xb8@3\xc0\xcfg 2\\\x1d2\xc0\x9c;z\x15\x9e\xc43\xc0\xb6\x96\xfcV!\x99.\xc0]\xa7\x06\x88\x8e\xe91\xc0\xc4d\'\xb6=\xab2\xc0\xa0\xa6\\\x13\x9b\\2\xc0B\xc2\xc0\x1a0\x950\xc0[M\xed\xf4\x06\xcb3\xc0\xd4\xc7\xe5\xfb\xb6\x924\xc0\xc5\x00~\xd5ST3\xc0\xc2\xee\x95\x9f<\x870\xc0\xaf\xaa1\x11\x9b\xe21\xc0R\x0c\x07\x8e\xf0m/\xc0\x15\x1dv\xbf\x80K3\xc0pc\xa9i#\x810\xc0\x9a\x8c\x1e-\xacv0\xc0_67\x96\xc6N3\xc0\x9d\xdcO\\\x8b<3\xc0\xae\r\x9cI\xea\x023\xc0\x91w&\xd1\xce`4\xc0\xec;S\xb9\x00\x9e2\xc0"\xe1\xd2\xef\xc4\xb33\xc0?X\x99\x0e%O3\xc0Z\xe9\xe0m\xc3;3\xc0\x01\xa6\xdf\xac\x01\xe33\xc0\xfe\xfd.\xfe\xf3\xe93\xc0\xca\xebv.s\xe61\xc0|\x0b{\xc3\x14\x1d2\xc0i\xeexh\xbaK2\xc0Vd\xce\x87s`1\xc0\xa7\x08)\xaf\xe183\xc0\xd6z\x7fv\x08_-\xc0\xa4\xd3V8\x05`3\xc0\xb96\xb6\x98\xd3\x884\xc0\xf2\xe0Y\x8d\xf9\xd72\xc0v\xdd"\xe5=l3\xc0 \x8b\xf0\xd4)\xc40\xc0=\xcf,\xb2\x96\xe12\xc0\x87\x96om\xa1\x9f0\xc0\x11\xf6\xc0{\x07\xe8/\xc0\x1d\x8egM\xaf\x0f4\xc03\xf7\xf7\xbe\xe3\x133\xc0\xd6Y>\x0by?3\xc0\xb6\x9b\x98\xd0\xca}2\xc0*\x18\xbcF\xc6f2\xc0\'\xff\xd3\xa8\xc0\x100\xc0V\x18$\x8c/]2\xc0o\xf7B\x11\xcfd2\xc0\x9aA&\xc8&\xbb2\xc0*\xa8L\xae\xf3\xff1\xc003\x85\xb3\x12G4\xc0m\x07W\x94P\x981\xc0sJg\x96\xb4\xbe3\xc0\xf6S8\xa1\xe9\xac4\xc0\x01\xb4\xa8\xe4\x05\x834\xc0\xaf\xf6\xd8\x94)\xea.\xc0\r\x7f\xd4U\x9fA2\xc0Oo\x80\x84cc3\xc0\xff\xcdu\'{#3\xc0\x16\xa8\xff]xJ3\xc0t\x11\xeb+i\x024\xc0\x17*\x01\xa8\xa1y/\xc0\xeb\x0f\x13\xea\xbez/\xc0\\\xb6eN\xf5j3\xc0\xc3\x99\\\x0e\xb4t3\xc0u\xd1\x07D\xb9\x8d4\xc0"*\x90\xdcQ[-\xc0>\xae\xc6\xef\x1d/2\xc0e\x9e\xf0\xf7\x9b\xae4\xc0\xdd\xe5*i\xda\xd21\xc0\xd7\xf2\xfd8\xe6$/\xc0\x11\xd7\xc3%\xec\xf82\xc0G\x8d+\x8b\x94s2\xc0\x7f\xc7}\xb5\xd5\x953\xc0b\x9a6\xe5\x91w-\xc02\xc6\x94\xe6t\x0f3\xc0\xdd\xd8\x9e`\xc4\x981\xc0\xbdN\xdaa\xab\xe7/\xc0%\x95`)\x0bD3\xc0_^ \xa4\x80\t0\xc0o\xc4R\xac<{3\xc0\x86c:\x1b\x10\x862\xc0\xe4\x1d \x99A\xbb2\xc0\xfe|\x8by7\xd52\xc0\xe9\x14M2\xc1\xad/\xc0\x14\xec/@\xf3\x96/\xc0\xc5\xa0\xb8pi\xaa1\xc03\x06\x15t0W/\xc0\xfb\x08T\xf1D.3\xc0p\xe6\xf0\x0bIR-\xc0\x02\xc8\xc8\\{\xfd.\xc0\x19\x94\xb6Vd\xe72\xc0vA\x0b8\xce\x973\xc0\x7f(\xdd\xc9\xb5\x8b3\xc0\x18\nq\\\x84\x1e3\xc0\xe3I_/\xd1t3\xc0U\x94\xafUNG3\xc0\x8d\x06\xfdv\xa6\xf93\xc0\x8d\xf09\x1e\xea`0\xc0\x93\xbe\x85\xf7\xd6\x913\xc0\xe45\xd1\xdb\x9d\xb34\xc0\xf2\xb4\xa4\x00\xe3*/\xc0\xfa\x8a\xc4\x03\xcd\x0e-\xc0\xaf\xdb\x9dC\xa6\xab1\xc0w\xe9\xa49\xda\x054\xc0\xe7\xf9\x9fM-\x144\xc0\xf4\xd1\xce\x8d\xa6b2\xc0=G\x89\xfe\xd7\xf32\xc0%\xd2\x16?\x8bL3\xc0#\xad\x04\xcc\xc1\xf6.\xc06\xa1\x14\xe0:Q/\xc0\xa1\x89\x17\xa8p\x803\xc0\xdc?{\xe5&\xf52\xc0\xe9\x17m*\x95U2\xc0\x1a\xad\xc3\xa2C\x973\xc0\x0b\xd9\x19\x08K\xb42\xc0G\x88\xdf\xef\x80 1\xc0\xd8\xc2\xd1\x8c\xe3;2\xc0<\xaf\xebCqH4\xc0\x1d5<\xed\xceD1\xc0\xc5\xdf\x02\xfer\xf8.\xc0M\xac\xbc\xf6m\xa9.\xc0\xa9:w\x0b1r2\xc0\xfa\x86q\xed\x93\xcf2\xc0\xa2\xa3\x16w\x10o3\xc0\xea\x06\xcc\xe3i\xfd2\xc0\x06\xa3^NJ_4\xc0\x1c&m4K31\xc0\xd4\xf0\x8d\x00\xf5\x7f3\xc0\xae\xef\x9d\xf6\x86\t.\xc0\xb4\xc9\x9e&\xe0_4\xc0\x8a\x16\xae\xba\xa4&3\xc0i\x9cc\xb9\xc3\xfd.\xc0"\xbeD6Ta2\xc0@\x9c6\x11\xbf\xe32\xc0\xc6\xf2t#z\x923\xc0\xd8\xce\xdd7\xfc\x053\xc0\x9c}\xe2}8\x193\xc0\x9c\xd1\x9a\xf5w!3\xc0\xb6/\x97\x9dL\x834\xc0\x10\x1f\xe2[\x8e\xf10\xc00\x13\xc5\xdd\xd3\x843\xc0\xc7U\x05oqu4\xc0<\x19\x87\xbe\x96\xa83\xc0o\xaatLZ\x064\xc0Y\xbb\xe9\xaa\xc4\xf12\xc0\x04p\n)%\x143\xc0\x04/\xb3Et73\xc0x\xde\xc11\xa4\x952\xc0ZP\x062\xda#2\xc0\xf0p\xcb,\x9f\x981\xc0\x05\xf5\x16\x95t\xe23\xc0\x8a\xe5\x95vD\t4\xc0\xf1([>n\xc42\xc0\x851\xc4\xe2N/-\xc0\xe1.aO\x8e\xc64\xc0\x88\x04\xd5d%\xa60\xc0\x87\x04\x1a\xf0\xa8\xf53\xc09\xec\x8c\x84\xc3\xee4\xc0\xb58\xe5\xf8\x12e3\xc0\x9f\x06\x98\xc5\x90\x812\xc0\xab\xf6] ;\xb20\xc0\xbe\x7fFY\x9c-3\xc0!\x86\x9c\xa9\x1e\xf72\xc0\xc3\xd4\xabQJ\xa12\xc0\xd1\x00;\xd5\x07g2\xc0\x00mJ2\x86\xf32\xc0cf\\0?\xb3+\xc0\x0er\x89\xaa\xb181\xc0\xa8\xb9\xf7\xb80\xb82\xc0\xa7\xd6\x8a\xa9\xd2\xc10\xc0e(\x1e$\xda\xb00\xc0a\xd4\xd4\xb4s /\xc0\xf8\x18&\t\x8d\xf72\xc0W\xcd\xce\xbc\xa3\x9d2\xc0\x90\xe8e\x8e\x88`3\xc0\xbd^\xfc\xf6\xef\xf00\xc0\xac\xfd\x9b\xdf\x1f\x8c3\xc0\x87\x03\x95\x16\t\x92/\xc0\xdaC\xe1\x06|s2\xc0\x89\xfa\x81Y@\xe23\xc0\xfb2N;\xcd\x8d/\xc0\xb5\x8e\xdeXr\xb13\xc0\xd2&\x06\xcdL\xa6.\xc0+\xf0\x85\xf9\x95\xba4\xc0y\x98R\xe8\rF/\xc0\xcf\x0c\x8ej\xef&2\xc0w\x9aK\xc5\x99d1\xc0\x83\xf5$\xc7\x8d\x042\xc0\xf5\x07H\xaeGI3\xc0z\tVs\xf7\x8f2\xc0\x06U\r-\x94\xb84\xc0\xe5\x1d\xc0\xfd\x08H/\xc0\xdf46\xb5\xc6A3\xc0rP\xd1\xe7f\n3\xc0\xde\x08(Z\x82C4\xc0V\x01\xccB\xc4\xfe0\xc0\x11\xc2e\x86\x9a\xf60\xc0\xc8}dz:\xa22\xc0f\x12\xf7\xd8\x0e\x893\xc0\x89<\x05Z\x90\r1\xc0\xcb\x92\\\x1f\xb2\xe81\xc0\x13\xba1\xce>v-\xc0\\\x95\xfb\xb0z\x142\xc03\xd6\xdad\xf2//\xc0\x14\x9b$,\x98\x003\xc0\x16L\xa8\xb7\x10\xc21\xc0\xc1\x82\xee\xb2M)3\xc0uv\x0e\xb4\x8a\x102\xc0zO&\xf6\x8a\xaa4\xc0ZVX\xa8\xf4Z4\xc0T[\xf1X\x16\xeb3\xc0YlW\xfbD\xf12\xc0\x1dR\x9a}\x1f\xd92\xc0\xf7\'}\x86u\xde2\xc0G=%-\xe3J4\xc0\xee\xf6\xb6\xa8\x0c23\xc0%<\xe3\xe9\xac&0\xc0|\xb6\xad )K3\xc0\x8bj\x9c\x94\x19\x854\xc0\xad\xa3\x91\xe0\x07+3\xc0\xb7\x9e\xd6w\x89v3\xc0\n\xd4 \xc1+^3\xc0\x8f\xe3\xa0\xcf\x9de0\xc0CB\xb3\xe93D3\xc0SW\xd78\x13 3\xc0R\x90\x7f\xbb\xe9L4\xc0\x05\x19\x95\xab\x16\xb63\xc0\x14\xb0\xbf\xd9\xf7\xfd2\xc0\xc0\xa10\x94\xc6\xd02\xc0):\xb7/l\xf73\xc0\xad\xa2c~\x1b23\xc0\xe7\x1a\x07\x84\x08 3\xc0\x0f_\x8f\xa1\xec\x0f4\xc0\x1fS6L\xd1K4\xc0\xca\xef\x1b\xa7\xd9\x9f1\xc0\r\x93\xe2\xfa\x88"2\xc0\x89\xab\x02b\x87^4\xc0)\xf0\x08\r\xcf\x7f2\xc0~\xc5\x11r\xf002\xc0#\xd4\xc0l\xab\xd92\xc08\x89\xaa\xafj\x9a4\xc0\x83\xc9\x93\x83q12\xc0\x00\x80\xf0\xf7\x1c\x063\xc0S\xf7\x0f\xea\xf6$1\xc0\xaaw\xb3X8\xd32\xc0\x0c\xd6\x16\xd4\xb5c2\xc0\xd3\xa6gl!e4\xc0U\xa0|\x1b\xa3\x9d3\xc0\xf4\xa2V\x14\x0e\xa52\xc0rk\xe1\x0c\x03$4\xc0HO\x9fGg_2\xc0\xaeXyI#\x9d2\xc0\x84VS\xeb\x82\xd62\xc0\x89\xe0\xa7\x1c\x9d61\xc0z\x1d\xb7O\xf0\x941\xc0[\xb8\xfb\x91\xfc;0\xc0Ba\xaa\xda\xed\'4\xc0\x7f9\xf6\xa4\xc5\xc11\xc0\xbb\xd1\xd2\xc6\xcb\xf22\xc0\xf6\xba\xb8;\x1c\x025\xc0H\xf7BIz\xb20\xc06A\x04\xbfe\xd00\xc0D\xdb\\\x0cqE1\xc0\xc8,\x85\xdd\x0e\x163\xc0\xf7Y\xe3=\xf8\x0e3\xc0\xc4\x03\n\xb6R\xc90\xc0q\x9f\x8b\xdfD81\xc0\x94\xe7)E\x07\x002\xc0\x07\xfc\x8e\xc8\xf2v3\xc0C\x06g\xedFK2\xc0d_\xc6\xa9U\xa61\xc0\x970\x7fB\xdc\xad1\xc0P\xe0\xc9\x9d\xd4\x052\xc0\x13\xd7\x01L\xcdS2\xc0\x03\x90\xd6\xda\x9853\xc0F\x0b\xabD\xc074\xc0b\xc4rI\xb7\xea3\xc0i\x9f_\xe0\xe4S3\xc0\xa1\xcf\xb0\x19\xb4\xf42\xc0sj\x82\x0f\xc0\xe82\xc0\xe5h%\x95\xcf\x864\xc0\xe0\x9dy+o\x190\xc0\xbc\xb2\x08t\x9281\xc0\\\x9dUd^\x183\xc0\x7f\x12\xdc\xa3k\xe24\xc0__Wr\x12\r4\xc0\xcc\xc5e\xd5\xe1\xe73\xc0\xe4\r/\xde\xd7J2\xc0x\x92\xd2"F+3\xc0\xfa\xeb\xe4\xd3\x10@3\xc0\x10s\xeb\x8c\x0851\xc0U\xde *S\xa51\xc0\xa2\xd2\x18\x1f\x07M2\xc0\xa0\x96\xf4\x80\xb9\xfd2\xc0\x8c\xf3\xa4E\xa4\xc92\xc0 \x97q\xa6\x0e\x123\xc0\xfb~\xcd\xea\x90\xc6/\xc0\xca\'\x11\x93;\x075\xc0\xe5\x82\x0c\xb3\xed\xc52\xc0\x0c+\nW\x8e\t4\xc0U\xef2C=\x1d4\xc0E\x94A\xb5\xb5;0\xc0\x11A\x8cz\x98H2\xc0\x87\xa4a\x87\x99\xc61\xc0\x01\x1e\xc1\xae\xf0\xe83\xc0\xde[H\xe2\x94\xda4\xc0\xc3\n\xd5GD\x972\xc0\x0e\xa7b\x0cb\x891\xc0g\xc4\x9bD\x0c\xfc1\xc0\x92\r\xf8x\xc8o2\xc06\x1bj\xae\x01\t3\xc0?\x96\xe1\x9b\xce$3\xc0\x9d\x03\x9c \xd9d3\xc0i\xe9\xa3j\xd1\xf43\xc0\x03#\xe0\xe9\x07\xa13\xc0\x12\x03\xfb\x99\x99y,\xc0\xc6U\x9f\x9c\x0c<3\xc0\x9e\x91\x87\x92f|-\xc0\xd0\xa2W\x99\xb6r4\xc0\xd9\xc9\xc7QOE4\xc0\x86\xd5Jy6U2\xc0\x99K\xb8ky\x932\xc0\x15\xed\xcaTW\xda2\xc0F\xba7G}\x0c3\xc0\xa9\xc8\x12\xb1\xbf\xf93\xc0\xac$%\xb0\xa9\x021\xc0>\x96\x02\x97\xa4\xeb1\xc0\xc0Y8\xe9\xaf83\xc0\x86\x19\x1b&\x98\n0\xc0`j\xa8\x82#K2\xc0\x97`\x08\xe4\x9e\xb01\xc0z_Y]6\xa51\xc0\xef\x87\xbb\x1b"34\xc0\n\x0e\x86|\\\x193\xc0\xf6\xf7WJ$\x0c3\xc0u\xe2\x88\xe2\x05\x8f2\xc0\xb1\xd4\xf1\xce\x13\xfd2\xc06\xbb\x04\x07\xe2\xdf4\xc0\\a\xf0\xfd\x1dW4\xc0\x12\xfb1!\xa5\xe93\xc0\xec@rL+\xbb1\xc0x\x92\xbd(b41\xc0\xf4\x05\x1ee\x8a\x8b4\xc0\x8e\x93\xe7=\xfc:4\xc0\x9eDV\x81\xed\xfb2\xc0_\x9c\x85c\xb6\xee2\xc0Pt\xbf\x8d\xc2\x1e2\xc0kV\xf4\xacH\x852\xc0+~R\xfe[\xa22\xc0O<X\xb8\xf9\xff2\xc0\x89\xeaq\x06Yt3\xc0\xe1\xdb\x99\xf9~.1\xc0\x90\x85\xb5}\xd9\xef2\xc0@\xb9f\x1a\xbd,3\xc0\xc4\x1fLg\xeb\x842\xc0\x0ci\xe4\xde\x8982\xc0\xb6\xc9\xd8\xe8\xe9\x1e3\xc0\xf3\xf1O1i\xf62\xc0\xd3\xe9j\x8c\ro4\xc0.\x1bM\xd5\x88\xe42\xc0~)\x17+\x1cI2\xc0\t^Q\xeet\x953\xc0\x99\x9f>\xe1\xf0L2\xc0\x92\xae\xcdW\x11P3\xc0\xcb=\xf25\xd8\x063\xc0\x81\xf1\x90\xcbs_2\xc0I\x9bY}\xfb\xbb/\xc0q\xe6s#\xb2\xa6/\xc0\xb8\x9e\\\x9d\x02)2\xc0|\x8f:\xf7\xfdi1\xc0\x05%Kr\x84\xc61\xc0\xc2T\x0e\x198l4\xc0\xd9\xcf\x8e\x9f\x1c\\4\xc0\x91\xf7\x10\xb3\xf9\xbc2\xc0\r\xdf\xc2\xfcQ\xcc2\xc0\xa8\xb2T\xb9\xc5\xeb1\xc0\xee\x98\xe5\xe1\xd6\xb61\xc0\xc1j\x9e\x954M4\xc0\x12Uk,\xcfy3\xc0b<\xd0\xb3\xc9\xab3\xc0\xcf\x1bg\xb5\xb9+-\xc0%\xeaD\xa7S#4\xc0F6\x1c\xcc.O3\xc0\xff\xd5\xa8\xe1J\xf71\xc0:Lu\x9f\xf9!4\xc0\xf7kg\x06j\x033\xc0\x98\x06\x81oy\xfb3\xc0\xe0Y\x91Z\xdcF3\xc0\x80\xdf\xf1\xec`\x023\xc0\xf4\xc1v\xb8xZ2\xc0e\xb0\xd9Q\xf8\xf51\xc0\xc0Mlyj\xff2\xc0\x1f\xf7\x96\x1c\x19%3\xc0\xf2\x85\x92\x85\xca32\xc0\xc7\x1e\xe4\x04\xa6x2\xc0\xf9\xe50\ng\xa72\xc0R\x01\xd1\xfbxc3\xc0\x9c\xd7D\xe3\x16t3\xc0\xd0!\x1f\xe7\xbaO4\xc0;\xc1L\x03 \xb4.\xc0\x0eD\x9f\x15+\x902\xc0d\x11_\xeb\xd2\xc62\xc0\xb8\x1f^\x08kV2\xc0f\x87\xa5\xa5\xca\xb92\xc0>P\x88\x7f\xb1b4\xc0\\G\x9d\xf4\x18\x9e2\xc0\ny\xe59JE2\xc0\x82\x8a-C\x12v4\xc0\xfa\xc0\x9e|\xdd\xf0/\xc0\xac\x83\xf4\xc4<\xbe.\xc0\x05/s\xda\xcb\xd52\xc0\x81\xe6!\xb9i\x1c4\xc0)\xc6a\xb1\xd7\x832\xc0\x1a\xa5\x07U\x04\x803\xc0\xec\r1C\xe9\xbe3\xc0C-H\xc1o41\xc0\xfc\xca\x8e\x0ee\xb53\xc0\x14F\xc6\r\x00$3\xc0\x07\xbd\xe4\xa6}\x0e2\xc0\x12\xde\x85\xb4&R4\xc0\xd0\x83\x99G\xfer0\xc0\xdf\'[\x98\x0et3\xc0\x91m\x13\x05\x82\xfd2\xc0\xf7 <\x17\x9d?2\xc0w%\xe8x]\xe02\xc0A\x80xv\xb8\xa73\xc0\xa5\xd9\x04\x17=\xf52\xc0\xfb\x02\xd2\n\xc3\x9e1\xc0V\xb84\xba\x86O3\xc0\xfdR\xac%\x03!3\xc0F.\xecR\x1b(1\xc0F\xe1\x88N\xf1A4\xc0j.\xea\x1fZ\xe82\xc0\xf0\xbf\xdc\x96\xdf\x801\xc0\xf41CqF|2\xc0\xd3\xfb\xa6\xa1\x95\x892\xc0J\xb3\xb0ki\x842\xc0\xd8\xfe\xa0\xdex\x1d2\xc0\x0c\x84\xa5\xccqJ3\xc0\x90<\x91k\x96\x902\xc0\xca\x95\xcc-L74\xc0\xc2\xe3\xe0\xb3\'\x08.\xc0n\xbb\xfeS|\xcf2\xc0\x00\x04\x07\x0cZ\x8b2\xc0\x00\x9b\xbaW\xf3\xf5.\xc0\x1c\x1d\xd3\x93qc2\xc0m\xffv\xdfZ\x151\xc06\x1c\xc0o\xb2\xc8/\xc0\xffs\xf7\xe8\xc3\x18-\xc0\xb5R\xfa\xe5\x99\xec2\xc0\xf37({\xe3r4\xc0AE\x9a\xf6P+1\xc0\x1f3\xb4)\xd4\x8e4\xc0\xa0\xfcM\xb0q#3\xc0\x8f\x9c\xc8\xd6b\xde1\xc0\xef\x18\x1c\xc9\x01\x124\xc0\xde\x13\x92\xca\x00[4\xc0V\xe6\xe3\xe7\x89\xc22\xc0\xef\x85\xbe\xb7\x03+3\xc0\xb2^\xc6\xd6\xbb\x163\xc0}\x84\x92\xda\x96"3\xc0A\xbc1\x85l\x934\xc0\xeb\xc3\xe8\xd5R\xfe2\xc0/\x94\xae\x13\xbc\x8b0\xc0r\x03\x8e\xff8\x103\xc0\xf0USI\xb5\xbc2\xc0$\x07wt\x02Z-\xc0\x86\x94\x87\x96\xe3\x8f2\xc0Z\xddF\xdd[P4\xc0{\xd1\xbc \xb6<1\xc0X\xd6+_\xe6\x1a3\xc0\x0b7C\xf3.\n3\xc0@Z\x8df\xac:3\xc0\xc1[\x11x\x0bM2\xc0\x17\x8c#\xe3\x81K4\xc0'
p16
tp17
bg3
(g4
(I0
tp18
g6
tp19
Rp20
(I1
(I7420
tp21
g13
I00
S'P\xec\x98\xb1+\x80S@=\x8dgec\xd7S@\xe8\x8c\tq\xba\xbeS@8\xc79=6\xb6S@\xe8f\xd4MR\xb6S@6S\xfde\xf9\xe1S@\x07l\x10b\xaf\xe1S@b\xe7r,\xab\xdeS@\x0b\x1dA\xda$\x99S@i>\x03#\xb0\xc9S@$\xdf\x9dt\xe8\x9eS@\xdcb\xd4\xc4\x16\xb9S@\x1a\x046&\xbb\x86S@\xba\xb2\xca\xba\x12\xb9S@\xf2?\x8a\xec/\xcaS@4whH\x00\x1fT@\xae\xcf\xb2\xc9,\x95S@/\x8a@\x0c\x0c\xadS@L]\xe76r\x94S@=m\x92\xde\xcd\xb7S@\x15$\xa1x\x90\xa2S@\xfcx\xae\xa3C\xd2S@x\xd8\x03\xb8\x91\xb9S@\xd7J\xdb\x87v\x94S@9[\xa2\xc3k$T@\xe2\x92\xe8C\x93\x92S@\'\x85p5\xab\xb6S@,4\xa6\xf2f\xf7S@\xcb\xa4\x00Z%\xb2S@5\xaa\x81\x82\xce\xafS@c\x80\x0f\x13,\xb8S@_k\xf2\x9d\xeb\x18T@\x1c\xc6\xcd:\x8d\xb5S@\xac"\xd7^\xb5\x93S@\xf9w\x0c\x0c\xe9\xaeS@}\x8b\xfch\x0c\xacS@\xa5\xe8\xd5\xf6\xe4\x82S@\xf0\xff\x9ae$\xb7S@"\xd0R\xad\x91\xb8S@;\xa55\x88\xa0\xb8S@\xc8\x16\x1b\xb6\xc2\x9aS@\xc2BtH\xa9\x95S@L\xcf\xd1~:\x9dS@a\x93{\x8a\xec\xb2S@\x9e\x92\x85\x1f\xad\xb8S@\x81\x82\xa9\xa5\xedmS@\x01M\x0ei\xa7\x93S@\x94h\x94\xa2\x00\xd1S@\x0e\xa6\xe1,f\xd7S@$N&\xb8\xf9\xa2S@{8cN\x1f\xb2S@\xdd\x07k\x03]\x97S@k\xd8\xab?\xd5\x16T@\x84\x8b\xf02\x88\xf9S@\xc2\x01\xbe\xbe\xa5\x95S@\x82\x82/\xa7\xa0\xbdS@?2G\xda\xac\xc8S@\x18\xf0\xa47\x91\xf9S@\xc8\x9eeG\xae|S@\xf9\xc0\xd1j\x11tS@rR\x84\xeb\x8e\x82S@\xdf\xecM\ry\xddS@\x14=|5Q\xcdS@\x84\x87\xbe|9\xb6S@\x04\xe2\xfd\x96\x04\x9bS@\xfai4\r,\xb8S@\x14[\x04\xe8Q\xb2S@\xa6H\xdb\xe8\xea\x97S@\xef\x84\xd0\xdeU\xcfS@\xe6Z\xab\xf4<\xafS@oe~\x1e\xd3\xa4S@\rk\x85^\x88\xd7S@\xa8\xf2Y\xbc\xb5\xa2S@\xc2w?\xc6\xea~S@\rhq\xd1;\x98S@\xf5\xee\x95\x01\x1a\x80S@LT\x15\xefbqS@\x993\xa61L\x9fS@\x0e\xce\x8c\x84\x82\x16T@d\x08\xc6\xd0)\x98S@/O_\xcd\xa6\x96S@S\x0f\xcb\xc5\xae\x95S@Y\xd1\xab\xb6\xcfzS@\'\\;\x0c1\x95S@{ 1\x10\xa3\xd7S@\xb6&\x83:8\x9bS@d\xfe\x90\x83\xa2\xb9S@\x8cW8\xfe\xaf\xb1S@\x845\xe2\xfe\x8e|S@\xef\x08\x13\x89\xd4\x97S@s\x04^\xa5`\xb6S@?\xc1\xc34\xeb\x96S@| \x8e\xa2\x84\xb8S@G\x11dp\xc7xS@\xe4\xd1:\xaa\x13*T@\x0f\x12\xcb\xea\xe1\xb1S@E\xad)D{"T@&P\xa3b\x93\xd6S@\xfd\xe7v\xb0 {S@.{X\xfdD\xa7S@\x9d\xf9\xd4\xc7\xd2uS@<l\xf60\xfb~S@\xd9\xb1+V\x86pS@\x01H^\xc0\xa4\x9bS@\xd9!T\r\xa1vS@F-e\xd2@\x99S@`\x16\xb9\xca\xf1\x9dS@%Yh7\x14\xa9S@\xf7\xf8Q*\r\xaeS@\xe0\x15{\x8cb\xb6S@#\xc7\xbf\x1b\xf6\xd3S@\x01V1\x85X\x9aS@\xd3N\xa5,\xa6\xaaS@\xf1~hS{\x98S@5\xc2\xae\x16\x13\xb2S@\x80\xb5\x0b\xd2A\xa3S@\xeb$\x88\x8f\xdc|S@\xfc\x8cu*a\xfdS@o\xb0\x95x\xab\x9cS@\x16\xb8\x9fR\x99\xb1S@\x11<4=\xec\x9bS@_V#\x8e\xc4,T@\x10x\xbb3(\xbcS@Pb\x84\xe7\xc8vS@Y\xb6\xf8"W\xfaS@\x1b\x13\xc6]\x9d\xb1S@G\x97\x14\x88\x12\x96S@\n\xb7G\xe6a\x97S@\xed\xfb\x8ap\x9a\xb5S@\x07N\xd8\xb6*\x96S@\x82"\xf4&\xc6\xabS@ \xd3P\x8f\xa9\x15T@\xaa\xea\x04\xc5)\xb2S@\xad\xdf/\xee\xf8\xa3S@\xe2\x96\x8b\xbd\xd7\x93S@\x99\x14\xc8&x\xb1S@|\xf5\x97q\xeb\xb5S@?\x18\xf1\x03\xe0\xcaS@\x80\xabi\xed3\xd8S@\xeb\xc1\xf1-\xc4\xceS@n\x03\xc8\xc9\x93\x9bS@{\xfat\xb0\xea\xf7S@\x0eV=\x0e\x1a\x7fS@\xf4e\x18{\x9f\xfaS@/H\xd5\xad\xf6~S@xQ\x9a\x05\xaa\x1dT@B\xdbnO\x1doS@\xa2\xbb\xe2A\xbd\xbcS@\x07\xe9q\xcd\x7f\xbdS@\x90m\x83z\xa0\xb5S@\xaa\xe0GO\xc7\xd8S@\xc0\x13\x96\x1f\xa0\x9cS@\xb6\x13\x16m\xb0lS@\x12\x15V\xd9p\x95S@\xad\x8f$\xcdh\xe2S@\xb0\x83K\xff_\xd5S@P%\xaam\x92oS@\x08"\xca%\x84\x86S@\x96\xd0\xb5#\x01\xbeS@:\x8e\x96YGwS@\x13\xa1\x9f\xbe\xce\xaeS@\xe4\x89\x86\x85\x1b\x7fS@\x07O\x90\x96,\xaaS@\xe1qc\x9b0\xb1S@\x92;\xbb\x13\xdf\x1fT@)\xbb}z\xce\x15T@M\xe8X\xb4\xd8\xd1S@\xf8\xa1\xb6\xbe\x8f\x97S@\x918\xcbaC\xa6S@\x12\xc9\x9c\xc3d\x9cS@\x7fK\xcf\xa4j\x96S@(\x1b\xd4\x84j\xf6S@\xd4\xc1i\xa7u\xd3S@\x8f\x08\xa6\x1f\xdd\xb0S@\xeb\xed\xc0\xaa\xde\xfaS@.\xc1\x18*\x1b\xd8S@1\xac\xe6\xa6\x8b\xecS@\xfc\x8e\\:"\x83S@j\xfdL\xe6\\~S@\x95x\x19.\xff\xa0S@]\xc2c9\xbb{S@\x1a\x8c\xb8\x11\x01\x80S@}\x0c\xfa\xa1\xb8\xd7S@M\x18#\x0c\x11\xb8S@\xe0\xfb\x7f\xce\xc5\xb9S@(\x9f\xb0T\xcb\xb7S@\x13I\xfd\x00_\xa3S@Z\x9e\xb7\x1dh\xb7S@b\x142\xb8\xc6\xa8S@\xd7GR\xd3\xf6\x86S@\xb9\xe5G}w\x9eS@\x02\xad\xd8k\xef\xb1S@\xe0/\xa1\x93\xda\xb1S@%\xb9\x02\xfdz\xd8S@d\x9d\xcd\xa2\x88\x96S@\x93\x0f\x8e\xde\xa7\x99S@7\xa2a\xf7g\x99S@^\xed\x9a+\xc1\xb6S@I)\xfa\xa6\xacyS@\xc9\xf5\xc0\xf77\xb9S@;"\xef\x190\xddS@\x13s\xb3\x0favS@\xdb\xc7\xaa\xcc\xd2\xaaS@\xa8\xf6z\x94\xd5\x9fS@\x0c\r\xef\x19\x0c\x9cS@K\n&\xa5\xe2\xb3S@\xe1\xe3R\x9a\xb1\xafS@\xefc_)Q\x13T@<l\xb2xJ\x97S@\xa1>"k\xedyS@r\xd0?S;}S@\xc9\r\xd2:F\xa0S@\xdc\xcc_\x03\xe7\x99S@N\x80`\x1a\x1avS@\xa7\x07O\xf6\xc8\xa2S@\x06>\x85_\xbc\x90S@\xf0\x9e#Wj\xbdS@\x0b\x88\xd8\xfd\xa9\xaeS@\x0e\xdckU\x0f\x9bS@\x87\n\xe2c\x13\xd9S@?\x0f$\x1f\xdc\xc4S@\xfdN\x95\xda\xb6\xabS@b\x85@;l\xaaS@\x07\x16\x14\x0b\xd5pS@\xd6\xcc\xccEr~S@\xe7p\xf3\x9br\x9eS@D\xb9B{\xdd|S@\xe0\xe8\x98\xc7\x8a\xd9S@\xd3\xb4iIt\x7fS@D\x86=\xd8]\xc6S@\xea\xf0\xcb:hyS@\xebx\x8b1c\xacS@c\x9bk94\x97S@\xb8/\x01"\xea\xa4S@\xf5\'\xbc\x9aP\x19T@\xdc\x88\x7f4s\xafS@\xc3\xf0.t\xb1\xafS@7\xe4\x91\xc0D\xbdS@t\x12\xcc\xeertS@\xb2P0\x9b\xa2\xd4S@\xbf\xd3C\xd2%\xa3S@\x9ac\x08\xb3\x86\xd9S@\x98#r\x90\xe4\xddS@\xfb\xc3\x0f\x86\xb0\xb1S@\x14\xde\xb0\xbde\x95S@\xcc/Z;\x8b\x97S@\xc7\x8c\xf5\x10\x10\xd9S@\x17\xf0\x9ay\x8fzS@\xa6\x8f\xd2\xc7`\x9dS@\xe9\x1fR\xf2h\xceS@\x98N#,\xc4\xb0S@t\'\xe5\x01=\xbdS@\x1e+\xfa\x13\xd5\x86S@q\x93\x8a\t\x99\x93S@\xb2\xe1{\x8f\xdd\xa8S@\x89\xc8\x9eE\x12\xa8S@\x0b\xde\x8c/\xf6\xc4S@J&\xb1\xfe\xef\xc4S@z\xdf\xee9\x12wS@\x19\xebW\xa5^\xc3S@E\xcd|\xcfF\xaeS@\x81bG\xe7y\xd3S@\xb9\xe6\xd6\xe1\xdb\x9cS@\t U\x1a\x7f\x98S@|\x99!\x81\xca\x97S@\xcf|A\xfd\xae\x90S@1\x94n<\x1b\xa4S@S-\xb9)\xaa\xa2S@\x80M-\x92\xd5\x7fS@\xab.o]\x1f~S@%\xe1*st\xb3S@\x14\xedG\xdd\xc0\xd9S@\xce\x0f\xf5\xeal\xd9S@\x1a\xb3w\xa1\x9d\x94S@R\xe3\x1a\xf7H\xb3S@\x90h\xe6\xc0\xba\xf7S@hI\xe4\x1c\x96\xbfS@W\xcd#i\xfd\xfbS@*\x1d\xddj8\xafS@\xbaM\x95\x14M\xfcS@\xb9\x99_\xb4)\xbbS@\x7f\xff\x8e\xdc\xa4\x9bS@\xe3\xf9\xad\x8b\x04\xb5S@a\xa3\xad\x9d\xeb\xd9S@g\xc1\x0f\x06L\xb0S@\xa0\xdf%\x0e?\xe8S@,,\x9b&\xed\x9fS@_\xf0\n\xb4\x85\xb3S@\xf1\x07;\xaa\xdc{S@\xc1M\x9a\xc8\x01{S@\xe9\xc1\x84\xcb\x7fwS@\x1d\r\x92\xe9\x9d\xa1S@\xd3\xfc\xd2)9\xa3S@U`UJ\xad\x90S@\xd3\n\x11|\xb7wS@k\x17\x13YM\xa2S@\xa0T\xdf\xc8[~S@\xb9\xd7@(\xe5yS@R\x97[n\x95\x90S@\t\xf4\xd0fs\xd4S@\xe6\x11(\xae\x00\xd8S@\xfe\xa9|ex\xd5S@\xdfp\xb8\xda\x88\xd6S@uG\xcfq\xea\x9bS@D\xd9\xe3\x0f\xa3\xd9S@B\xe8\xab\xb3\xfe\xa3S@\xab\xf7>\x1b\\\xb7S@}]\xa9\xbe\xeb\x13T@\xaf<\xc9\xb4&nS@\x85P\x83`\xf1\x84S@\x1f.\xc4i\xed\x9eS@\xc6-\xdd\xe3O\x85S@w?\xdf\x90x\xa4S@\xef\xbcx\x85%{S@u.\xb0\xfd\x17\xa4S@S9t1\xb0\x9eS@\xf4\xfdrr\x9d\xa2S@\x04\x98\xf3\xce\xa5\x90S@\x03+y\xdc\x13xS@\x91\xbd\'\x9a\xd6\xa0S@ d\x87d\xa2zS@\xda\x13:\r\x97\xaaS@G\xb2\xb9\xfb\xfd\xc3S@\xf14\x95\x98e\x9bS@\xc97\x07D\xa7\x13T@\x1cr\x89\xb4J$T@\xfb\x99\xbfP\x8d\xb5S@\xa3\x17\x11\xd1\xf3\xbaS@\xe8b\xa1\x8c\xb8zS@\xa5\xeb\xb6\xc0\x1f\xafS@\x07OkC\xa2\x98S@\x1b\\\xefY\x99\xa7S@\xfe\xff0\xf4\t\xbcS@\x05\xf4\xd1\xbc \xb0S@\xf0\x06@/~\x9dS@\x17"\xc0,\xda\x98S@i?\x86\xa6\xcbyS@a#8i\x0c\xbdS@gdf\xd2\x90\xb8S@\x86kx#\xc7$T@\xd72\x87\xd0\x05\xb5S@\xb4\xb2\x9d\xafZ\x9dS@\x9e\xe7O\x15k\x9bS@\xbc\x9e]EmzS@\x0b_B7\x02%T@\x8cV!\xf3\x99xS@\x921Q\x0e\xa2qS@A\xbf\xd6z\x07\xb4S@\xcaf\x91\x9f\x19\xa3S@\xf2\x90t\x19W\xa3S@Yz\xdeMI\xcdS@\x8c\x17;\x8d\xf1\xbaS@:\x7f\'\xee\xa8\x01T@t"\x92\xb9b\xc9S@\x9d\x90\xec\x0b\x92\x9bS@vQ\x00\x87\x10\x1fT@`b\xe9\xc9\x13\x7fS@l\xcd\rB\xfc\xa5S@G#f]]\xa4S@\xa0@\xda\rY\xf4S@\x99\xa4/aZ\x92S@ug\x17\x07\xc5\x9cS@\r\xd2\xdf\x11\xe9uS@=\xb8\xc2\xf1\xc1\xb0S@\xbbP\xd0\x07\x11\xfdS@\xa8-h4\x9e\xc0S@r\xbb\xf0\xbc\x1b}S@m\xe1i\xbd\xcd\x9fS@ml\x17a\xfe\xbcS@\'\xbb\xae\xc8:\xa8S@\xea\xaad\xfcR!T@]b\xea9s\xb5S@x\xb2s\xdbU}S@\xb5S\x1c\x18e\xbaS@_\xbc\xc5\xf5G"T@@\xb6\x1b\r\x89\x8fS@\xbe\xd0\xb7\x81-\xa8S@\x9d\xe7=\xbe.\xadS@\xba\xb5=\x91k\x12T@\x9a\xb3\xbf*\x19\x9eS@\xac\xfd\x16\xfc2\x9fS@\x88\xfdBR\xb8\x99S@N\xb5\x92N\xf9\xacS@\xb4\x1c4\xcd3\xaaS@\x91\xa0\x0f\xf3\x98\xafS@E\xb7G\n\xb7\xb4S@\x14\xeb\xf6\xf8h\xacS@\xb1\xc17\xc5\xc8\x99S@\xe91\xfe$ \x9cS@`\xa1\xd5\xe0G\x90S@\xb5C0/\x89\xafS@\xb7\xb2\xc2\x9d=\x12T@\x1b3\x8d\xae\xf6\x9cS@\xf4\xc8\x81\xeb\xa4\x87S@\x9a\x94js\xea\x11T@\x96\xed\x99^1!T@Z\x17\x97{\x17\xb5S@|\xca\xcac\xdbzS@\x19V\xdf=\x0evS@\x83\x148\x8d[\xafS@\xd7`\xfeUY\xc6S@n\x0fu\xc5\x16\x9fS@\xc9\xdao\xc3\xe7\x99S@\xd7\xf7d\x01\xba|S@\xcfI\xafZ\xfd$T@g=\xfc.\xfc\xacS@T\xab\x82\xf9E\xa0S@X\xf9}#\xff}S@p\xf0ML\xa6\x9bS@\xac6\xc6T\xfd\x9eS@\x1e\xe9\x07@\x84~S@\xbf\x03\xe2\x80\x93}S@\x9e\xfe\x02N]\xa7S@G=|\x99\xde\x7fS@$\xb9\xce\xd57\xabS@F\xd4\x18\xf4\x87\xabS@A\xda\x7f,\xed"T@\x01q\xd7c\xaa"T@\xccF\x80\xd8\xcd\xbbS@\x80\x95u\xf7\xc0\x90S@\n\x95\x98\xf7j|S@\x0b\x8fQP\xe7\x9dS@\x8e\x93\x83\xab\x85\x11T@\x1es\xae9%vS@\xf0\xed\xfaA\xd7\xb4S@\x00\x0cF\xb1)\xb4S@\xca0g]Z\xc1S@\x9e\x85\x84nk\x9cS@\x9ci\x90\xf0\xbfyS@\xb0$\xd4\x13\x11\xa5S@\\B\xe8\xf8\xe6\x8bS@\xf3\x89/\x1b\x99\x87S@a\xed\xf7\xaf\x16\x82S@\x08\x06\'\xbb\x93\xcdS@\xfb\xce\x88r\xef\xd4S@\xbej\x19\xdb{\x9dS@\x15\x88\x82\x1b\xa4|S@|\xc6\x96\x18\x0b\x9aS@\xb9S\x12\xb9\x16~S@\xfe\xeb^~\xdb\xacS@L\xa6Y\xed\xf6\x9fS@\xcc\xf2\'\x8fv\xa2S@q\xed\xb5esqS@0\xad\xf4\xc1m\x9cS@\x85\x91d\xc8&\xb6S@.\x04\xda\x9b\x84\xb0S@Q\x11%UI~S@l\x93\xd6Ul\xcfS@\xa1\x94B\xf9\rvS@\xa7\xabF>-\x9aS@ \xe7c\xd7U\xacS@%\xe9\x16\x8cQ\xd9S@n\x9a\xf9l\x9f\xbfS@\x18\x0f\xeaO]~S@!yS!\x01$T@*\xfe\x9c\xeb\x0c\x9fS@\x96\xaa\xe0\xd8z\x9eS@N\xf70\x94/\x9fS@>\r\xd3\xeb\xe6\xa8S@\x86N\xb4\x9f\xe1\xc8S@\xb5\xf8t\x0e.\xc1S@\x12b\x0b\x90\xa0$T@\x91\x91Y\xf7\xf8|S@\x19pj\xc3\x96\x9cS@-\x8ez\x14\xc0\xa9S@2\xa8\x95\x15Y\xa9S@\xe2\xa7\x958D\xd8S@BvJ\x1fE\x8dS@kg\x1fq\xd9\x9fS@h\\\x82\x85+\xadS@+=\xf2\xdf\xc7\xb0S@|t\x0cn\xaf\x83S@\xdb`P\x1e\xfb\x04T@\x12\\\x99\x10\xcb\x90S@&}\xf0\x04\xf1\x9bS@\xbe\n\xbf\xa8\xcf\xa9S@\xde#\xd9+\xb6\x87S@\x87\xb8\xd4\x91O~S@\xe5\xc6myh\x8bS@\x99\xe6\x9d\x85"\xabS@n?]\xe87\xabS@f\x83WmBuS@\xb6N\xf2\xd1\xdc\x9cS@lN\xc3\x1b\x7f\xcbS@\x8b+\xe8\xaa\xa9\xa1S@c}k\x1d\x94\xa7S@\xd1\x8b0>y\x88S@\x92\xe95Y=\xaaS@o\x8a\xffm\xac\x80S@\x831\x81^&\xa2S@\x0f\xc2O\xa5\xd8\xbcS@\'\x0e`\xc8\xd2\xd5S@\xfc\x8e\x00\xf1\xa5\x9aS@d\x84e\xc9\x0e\x81S@R9\xb1\xa4\xab\xbcS@\x90=^\xa7\xb7pS@\xa4f\xcdo\x11\xa2S@\xc2\xafD\xb7\x81\xc6S@\xe8\x96\xbb\x90\x8f\xa1S@\xcc\x0f\xfc<_\x88S@\xccq\xb6Md\xd4S@\x84\xed\x8aq\xe8\xd8S@\xe7\x13\xd7&q\xdbS@\xa8\xba\x85\xc5\x87\x88S@\xa8\xc6\xa4\xa8\xaf\x93S@\xbd\x0bO\xe3\x07\x9cS@\xcd\x9a\x1a\x07\xd2\xb3S@U\x01i\x86\xb2\x80S@\xff\xf5\x80lR\x90S@\xfc\xf4E\x04\xaa\xa6S@OE\xe8\x9e=\xa0S@\xb3Q\n\x87\x7f\x9dS@\xce6\xfe\xeaa\xc8S@\xb2z\xc02\x8fzS@\x98j2"T\xe5S@-\x1f\xd0\xd9\x14\x83S@6f\x1b\xbe3\x83S@5\xec1\xfci\xa8S@\x08\x87\x8cmD\x90S@\x1cA]\xb7X\xa6S@\xfa]\x13\x7f&\xbaS@\xb4\x91\xc2\x1ag\xa1S@\xf3^ \xb8\xc3|S@\xdce["\x0b}S@\xaa\xd1\xc4\x89c\xa3S@$\xcc6L9\xa9S@\xd5\x1b\x1d\xdf\xd8\xa9S@\xcci?\x94\xc7\xacS@\xeb\xc1\xee\x07\xe2\xacS@c}\x1f\xa4n\xb1S@\xe4\xdb\xf4\x98JpS@\xe1kI\x82\xbcpS@\x01\xa9adU\x81S@F\x1b\x10&\x8coS@+\xfe\xa4\xdf\x81\x81S@\xc8\xba\xf6\x89I\x86S@\xd91c\xc1Z\x87S@\xc2g\xb06\xd2\xa0S@f\x19\x14\xb6\x9b\x9dS@;\xbf\x11b\xd9\xc6S@\x16\t\xf1 L\xa6S@\xc9:o\x1eU\xa6S@x\x90\x85i\xc2\xbcS@\xa5\xd2|p^\xa6S@\xcaNv\xfflwS@\x80Q\xd6\rH\xcbS@\xae\x95=o\x19\xc9S@cMRo\x0e\x83S@\x83\xbe\xd8\x06\x1a\x90S@\x87\xba\xf1S\x96\x87S@\x1eU\xdd\xba\x8f\x88S@\xd4\x94\n\xc4\xf0\x8dS@tol\xa0\xc5\xb0S@\x0f\x98u\xe8\xa2\xe5S@)]|\xa8\xbb\xc6S@+\xfc6\xfco\x80S@m\xf2dl \xa6S@\xc3v\x88\xf1\xb1\xa6S@\x80\xef\x0c%\xb8~S@nQLo\xd5\xa2S@\x93\x0b\xbc\xc07\xbfS@\xfdQ\xf6\xd1\xdd\xf8S@p\xa4\xb6\xff\x90\x00T@\xb1\xf6DM\xc7\xa6S@\x8f\xcf\x99\xbc\xc7\x92S@\xc6\x98\xf1i\x14qS@\xacr!\xf1\xcb\xd5S@\x8cZv\xfc+\x83S@ \x06f\xc1\xdd~S@\xea\xa2\x96\x97U~S@\x0b\x0b\x9e\x14\xde}S@\xd9\x01\x91\xdf\x1a\xa3S@\x0f\xf9\x9eUG\xefS@*\x0c\xee\x97\x9fzS@\x18N=\xd3\xd0\xbaS@,\xe4\'\xf8p\xacS@;\xa0\x086-\xb7S@\xeaNj\xac\xe0\xa6S@\x9ep\x9a\xd2I\xb5S@Z\n\x9d\x04:\xaeS@\x0b\r\xad\xd1~\x9dS@\xcf\xfb$&y\xfeS@P6m\x9f\xcc~S@_\x8f,L\xdd\xa9S@\x99\x85X\xab\xe7 T@\xff\xc0\xcezK\xa1S@Nk\xa4[\xf4\xa2S@<\r|PZ\x87S@\xbc \xa9fuzS@\x1aV\xadO\x17\xa5S@\xdd<\xe0K\xf8\xacS@\x01G\xbdC"\xa6S@K\x8e\xbag\x1azS@\xe0\xc9\xa2^\x9e\xb0S@\t\xc7,\x0e\x0c\x81S@\xc5b)\x9fe\x82S@sXQ\x068\xa8S@z\x87\xa0\xaa\xdc\xb9S@3YHl\xca\xb0S@\x1f\xa7&J2\xeeS@\x90\xf4 \xddW\xacS@!j\x7f\xb6?}S@r\xe2)e\xdazS@\xb5bO\x1b\xa9\xa5S@\xbez7\x1b\xd0\x00T@\xfdv\xce?\t}S@\xf1\x98/\xfb\xac\xcbS@\xb5/\xf31\xf9\x9cS@{q\x8f\x0f\xac\x82S@:Q&+\xad\xacS@\xc4q4X\x02{S@\xc8\xd1\x18\xf2f\xbaS@\xe8e\xad\x9e\xfe~S@\x81\xf1\x14\x193\x88S@\xce\x05>\x06-\x9fS@\xf1\xc0d\xf7&\xfbS@\xbf\xea\x87\xe4G\xd9S@ol\x8d\xcd.\xb5S@1\xb8\xd7t\xae\xceS@z\xea\xc0Z\xfa\xa0S@\xdc\xa1R\xfc\x10\xa5S@n\xd3S\x01\xf4\xc9S@\xdf\xae\xc3tFzS@\xda\x03R\xd4\xe8\xabS@G\x02du\xf2\xadS@,\xe5\xa8\x99h\x9dS@E\x19f\xe7\x1b\xa3S@a.\x8fA&~S@\x83\xaf\xd0X{\x07T@\x9b\xa2N\xe6y{S@\xec9T\xc7Z\xd5S@K\xbc\xfa\xa9\xa7\xa7S@8\xde\xf7~\xd7\xa6S@\xa5\xa8\x80]0\xb8S@\xe8\xb7\xa4\x99\x16pS@\xde\xeb\r\x85\xa3\x81S@\x7fc\xdd:\xf8\xa9S@\x95\r\xd7\xf2J\x9dS@3\x95i\xaa\x8e\xd3S@4\x87\xf5\xd8\xce\x8aS@\xa7T\xdb\x9d6\x83S@\x13\x15,\x14\xc7\x81S@\x91\x0bR\xbb\xfbzS@\xdb\xc2\xf1\xf2i\xabS@\xc2\xcb\xb9\xdf\x15\xacS@\x0c\x19\xf4\x86\xbcxS@\xf6?}\xb7\x0b\xa0S@\x99\x0e\x96G\x97zS@\xc7\xde\xdd\xea\xc7\xd2S@\xe4\xd6g\x0b\x03\x9fS@\xd4\xc1\xfc\xc2\xab\x9dS@r&\x0e\xd7\xe6\xa0S@&1\xc2J\xd8\xabS@l\xc2h\xe9$\xacS@\xfd\xc5^\xce\xe0\xa6S@\x04~\x16j}\x7fS@d\x84h/n\x83S@\xc0\xcf\xfbC\x9b\x7fS@\xba\xb5\xbf\x00\x9e{S@[\xb8\xa3\xf1V\x03T@W\xd7S\x14\xa6\xc8S@\xe9\xbd\xeaO\x00\xa7S@L\x0c`V\xee\xa6S@=\xbcckI\x8bS@~\xd7%g\x0b\xa6S@\xed~\x98|r\xaeS@\xde\x06:\xd5\xaazS@\x98[\tjp\x8bS@t\xcd\xc2p\x97\x9dS@\x10\xf1\x13\xb7\x0e\xa6S@\x02$K\x9b\xef\xa6S@\xd1E\n\xe9E{S@\xf5\xf8\xd2\x9a\r\xb8S@\xfb8\xecI\x83~S@\x07\xa9KV\xd6\xb6S@+\x8d\xbeV\x9e\xabS@\xa8,\xd6\xa1\x12,T@\xe4\x174:\x8d\x9dS@6\x1b S\xc4~S@9\xa3\x03\x17\xaa\xa2S@\xf3\x07;\xbe}{S@\xb2\x81z\xa2\xe7\x81S@\x88\x1fK\x8a\x84\xa4S@\x13\xb2@.`\xa5S@*\xebe\xf9\x98\xdbS@\x15n\xcb\xee\x1b\xabS@3\xd3\xf2N\x92\xa1S@\xb7VF\x90]\xacS@y\xc1W\xf1D\x9dS@\x94#\x03\xcbC\x9cS@|Dy\xf5\x15\x84S@\xdb\xb7\xf5\xa5\xa9zS@\xe44\x8d\x93\x87\xe9S@\x0e \xa4\x024\xa0S@\x15Y,\x18%\xb4S@\xcbT\x97\x07"}S@?y#V\xe7\x9fS@dQ;\x1a;\xc7S@\x01\xa5\xa6\x94\xbc\xaaS@\x9f\xf4\xe6^C\x85S@\xb8dB\x0eG\xbbS@\xc0*?\xc5\x11\xa0S@}\xafv*$}S@\xc5\xb7\x14\xf7R-T@~F`\xf4\xc2\xa1S@3h\xbc&\x13\xb5S@k\x02*\x9dL\x9cS@\x15\xd7\xf5\x9dp~S@k\xb1\xf0l\xd5zS@\xab\x8c2M\xb9\xa8S@\x8c\x92\x9a\x8e\xe6\xa6S@\x1f:E\x85\xda\xa6S@\x18\xf0\xd2\xa5D\x84S@\xd1"o\xfc\xbc\xa4S@"{t\xd5\xc1\xa6S@\\\xa8il,\xa7S@\xbbb\xcf\x0b\xe2\xaeS@\xdcu\xf9\xda{\x9dS@}\xf3\xa0\xf1l-T@\x00\nZ\xd8\x1c\xb7S@\xb90\x14\xa6\x8e\xa5S@\xbf-\x83\xf2\xdb\xa6S@m@(\x13\xc2{S@\xdb\x8a\xc6\xd6L\xc7S@*\xe1\x0b\x0e%\x85S@\xe6\x07P\xdc\x1c\x84S@B\x9a\xc3\x97k\x9cS@\xd7\x87u&]\xb2S@k;x\xd9\xe3\xabS@\xc0\x02\xf2\x0f\xdc\x9fS@p:\x0b\x16\xfc\xbcS@P\xf2\xc6B\xd3\xa4S@>?\x92\x81o-T@Yh\x15\x0b*\xa5S@a\xf8rwn\xa5S@\xc6\xd8_\xf5\xb4\x82S@\x8b\xbc\x802\x0b\xb4S@\x0c\'\x859Q\xa5S@JY/\x06\x8a\xa7S@R\x0f\xdf\x0b\x11\x8cS@Hs/6\x16{S@\xc1\xc2r)\xcauS@\xbb\x1d\x96\xb5@\xb8S@\xabf\x1b"L\xa2S@<\xac\x8f\x02\x9e\x9dS@!\xf4\x83\xeb\xe4\x04T@\x1dh\xca\x84\xeb\x04T@\xa6\xb1n `\xa5S@!\xf0\x8c\xe3\x96\x8cS@<\xb9\xda{W\xa9S@\x05\xcc\xe0\\]}S@\xe6\x93\xb2\xc3\x9e{S@T\xff\x12 \x9c\x85S@S\x85\xeb`\xa8\xb3S@\x8d\x84\xcf\xab\xef\xcaS@\xe0\xec\x8d\xd0z\xb7S@\x98\xaf\xf3\xe9\xbc\xa1S@\x02BU\x847\x82S@\xbd\x98E\xd6\xc6{S@\x96G\x1er+wS@(\xb0W\x11\xe7\xa8S@\xb0\xbfWe\x01\xcaS@\xd2\xe2\xa8\xd0*\xbbS@s\x06-\x8d\x9d\x90S@\x0e\xeb\xd2y\x1e\xd8S@8\xc3\x14\xba\x14\x9fS@[!<\xe5o\xa2S@\xc4`!K\x94\xa6S@U\x13\x1c\x11\xdd\xa2S@\xac^\xef\x12\x0f\xd3S@\xbd6E\'\x13\x7fS@H\xfb\x08\xae\x17\x86S@\xa6\xd3\xab`\xca\xd5S@\xf8\x1f\xea\xa9Y\xd7S@}\xa9\xf7\t\xab\xd1S@sE\x05\xdfz\xa6S@\xbd\xdd\x91\xb73\xa4S@\xd5\xd0\xb2\xben\x85S@\x14\xaa\x86\xdb\x00\xb4S@\xf7\x12\xb7\x94\x8a\xdcS@Gn\xf8\x95 \xb6S@\xcd\x9d\xc2\x19U\xb6S@\x84\x1a\x92\x9d\xd4\x88S@\xb2\x0f\xad\xbd\x97\xa4S@}\xdcI\xfb\xf2\xa6S@\x83d#\xcf1\x81S@c\x15\x88\xd6\n\x9eS@z\xbe\x9e[\xff\xaeS@\xe6?\'=A\xb7S@\xac\xfe\xb0\xdf\x939T@\xae\xd7\xbe\x8a5\xd2S@\xdcO\xe5P\xd3}S@\xba_\xd1\x16`\xa3S@\xc8\x14H8f\xa3S@*q\r\xa5\\pS@\x99\x8a\xc4\xab\x9b\xb7S@\'{\xc9\xe5\xfe\x9fS@\x92\x99\x17hf\xa6S@\x7f|\x06\xc2p\x7fS@\x02p`\xdei\x84S@\x01\x9bJ\xab\xa3\x8cS@\x07\xe4\xaf\xbd\xc6\xc7S@\x8a\x8c\x99\x9b\x96\xa0S@{\xfb\xe8\xf3o\xa0S@.\x89\x88\xff\xaf\x9fS@\xed{\x0c\xef}\x9fS@\x81\xf0\xb0?p\xa3S@\x96%\xa0\xc8\x13\xb0S@5r\x9f\x89\\\x81S@ \x0f\x16|\xfa\x81S@\xde\xea]\xa9\x16\x83S@aF\x9dP\xf9\xd4S@*r@\t\r\xa2S@\xec\x06\xac\x97\x12\xbbS@Uf\xdag%\xffS@\x98\xe6\xd3A\xb4\xa7S@\xc3X\xc3\x9e\x8a\xbfS@n+\xae2d\xb4S@\x1a3 o\x93\xa4S@\xa8((\x01o\xa5S@@\xb7\xbb\xa58\xaaS@\n\x12\x86^\xd3\xb7S@\xb3\x075JA\x84S@\xb3m\x90q\x99\x8bS@\xbcpk\x0c\x7f\xaeS@\x1f|\xfct\x17\x81S@\xe6\x18\x8f2\xe8}S@\xee\xd5\x85h@|S@\x13M\'M\xd3\xd7S@$\x13_\xca`\x83S@N\xc5\xf8c\xd7\xafS@\x1a\x1d\xf2\x16\xce\x81S@\xaa\xe0O5\xb4\x84S@\xdf\x03\xeaU\xfc\xbeS@G\x90\xdc9\x8e\xa2S@@E\xc4\\\xa2\xafS@J]\x8az\xa2\xa6S@\xa7\x988d\x9e\x89S@\xf7\x8c\x8b4\xd7|S@a hP\xfb\xa3S@\r}\x1d\x94\xff\xa4S@!jiEr\xa6S@\xa3N\xd0\xf4\xabjS@uf\x14\x94%\x81S@\xd73\x0e\xfew\x80S@-\x0c\x120\xea\xccS@\xdc\xacg\xf9\xd5|S@\xffr,YY\xccS@D\x87\xa8\x81R\x8eS@\xb9e\xcc\x00\xdd\xbcS@\x14\x07\x08\x01\xf9\xa2S@\xdf\xab;I#\xafS@\xc6my\\\xcc\xcfS@\xac\x90;\xc0\x8a\x9dS@i \x0f\xfb\x1c~S@\xb7\xdf4\xe3\x8b|S@u\xb2\xd1\xb2\xf6\xc5S@e9Rg\xd6\xb7S@2\xa5\x8b\xe4\xc5\xa0S@\x1d\xe8\x9d9\x84\xa0S@\x1e\xd0\xdb8\xd3{S@\xe8\xdck\xacq\x84S@i\xb1\xff\x88\xad\xa9S@Q\xe6z\x81^pS@\xeeV\xa0N\xe8\xd2S@\xf8\xb4\xbf4c\xaaS@O\x1e\x9b\xacv\xd3S@uL\xd0\xfb\xe6\x85S@\xb9\xcf\xfdYa\x83S@\xc4/M)m\xa2S@W\xa9n\x1b\xf0\x9fS@\xb6\xee-l\x02\x80S@H\x96\x82\xe1\xcb|S@\xe5\xb8\xf1\x8b\xc5|S@E*\xe0\x9a\xdc{S@\xc5\xd3\x8a\x00\x9a\xc7S@?\x08\x97\xa4\xd2}S@\xf5N\xf6i\xdauS@\xf8\xc7\xa0\x0f\x90\x83S@~\xf7\xca\xfe\x9d\x7fS@d\xd0\x82tA\x88S@P\xdd\xfb\xbb\x10~S@\x08\xd8\x1a\xf9\x81yS@=\xf3x\x97\xa5\xa0S@l\xc7\x9bg*\xa5S@\x8c\x18\xed\xcc\x89\xb4S@u\x80\xe5\xabq\x83S@\x9e\x97$\x1eM|S@\xde\x7f\xd46\x00|S@@T\x8dK3\xb6S@v\xefRp\xbd}S@\x96\x85\x18d\xef|S@F{3\xd8\x88\xb1S@\x0c[\x941\x85|S@\xd8\x12\xe4\x9f\xf5\xa1S@\x82\x05z^\xf6\xa2S@ y\xe5\xdbW\x84S@\x8e\xf0\xff\x9a0\xa5S@\x0b\x8cI\xbd\xf6\xa5S@W\xff\xcb\xa7\xaa\xa6S@qR\xa2h\xa8\xa8S@\xe9J\x00\x97j\xaaS@\x9er\x053mxS@l\x01(\xd3\xbe\xd2S@\xea6\xd51\x02|S@\xef\x88\xc3\x0e\xab{S@\xee\x8e\xf3\x1b\x9e{S@\x1acO\xc3s\xd5S@\xfb\xe1\xe2 K\x86S@\x10\xb0\xac:\xf9\xa1S@\xa3\x8f\x9d\xea[\xa0S@\xb4z\x87\xfc\x13\x84S@@\x8d\xc8\x96\x07\xb0S@c\x9d\x10R\xa9\xa9S@/\xd1\xaa+\xef\xc9S@\xd2\xb6\x8c\xfd1\xc9S@\xae\xa0\xe57":T@<\x1c$\xaf\xa9\xa1S@\x9d\xd1\x00\x97\x08}S@\xf0\x9f\xdf\xc2\xa0\xa4S@\xcc[r\xc5\xd6\x80S@\x03\xa4\xa8\x10x\x81S@\xa5\x94\x89\xb7\x95\x84S@\x87\xf7\xa4\xf9\x0b\xb5S@/JA\x8a\xfd\xb4S@\x1a\xa2lR\xbfqS@\x83Q\xd7\xa90\x86S@^4xa\xbf\xdaS@\xc3\xf3\xa7\xb3\xd0\x9eS@\xb32\xf9\xc9\x8d\xb3S@x\x89\xd6c\xb9\xb3S@r\xb1\xfe\xdc\xc3\xb2S@\xccX\xcad\x86|S@\xb6\x1d\x92\x86\xa4\xa9S@\xa5I\xde\xa5}pS@\x0b\xeb\xf6\xb3EoS@\xad#\xc2v2\xa2S@\x16.\x90UY\xd6S@\x9c\x93\x9d\x02\xdf\x87S@C,\xea\x07\xaf}S@r\xca\xe3\x12V\xa2S@\xca]\xf5\x1cd\x80S@1&\x93\x06\x1e\xa3S@\xe6\xc3\xbb?\x1b\xbdS@T\x17\x92\xe7\xb0\xa5S@\xbc\xa3\xa0K\x97\xa2S@&/\xc3y\xc5\x85S@\x1c\x99M\x15\xfc\xb3S@\xf4?\x07\xa1\xed{S@\x86@Hk\xd7\xa8S@\xa05v\xb3\x16\xaaS@\xe22\xd7\xdc\xdb{S@@B\x1c\x83\xd8\xa8S@\x19\xe5\x80N\xdf\xa7S@\x00\xd3*\xe3\xc3\xbaS@\xbd\xcc\x14}\n(T@v\xf0\xab\r\xd8\xa2S@\x94\xa7W\x94\xbb\xa0S@\xdd\xff\xeb\x10\xdd\x9eS@9\x8a+X\xa3\xa5S@\xf5\xe0J\x08\xba\x83S@&\xddD\xf8+\xaaS@q/\xc7\x89-\xa2S@\xdc\xf8\xd484vS@\x06\xcf\xc1\xa3\x9f\xb1S@\xef\xecB[C\x7fS@2\x195\xa3\xe5{S@6\xb3N\r\x0e\xb6S@\x1d\xc1^\xf5\x89\x80S@\x91=\x0c\x82[~S@?\xe0\xc3~\xe4\xa0S@\xbf\x97\xde\x83v\x9eS@R\x98XQ\xbd~S@\x83\x9d\xef\xa7\xf9\xc3S@f\xeafF\xe7{S@\r\x9b\xa6\xa9e\x86S@x\xafL\xbew\xb2S@\x8bLj\xae\xa8\xcbS@\x02\xb0yw\x11\xd4S@\xfb(\x95\xaf\xaf\xa7S@fjf\xc3U\xa9S@A\xedV\xb4\xb5\x89S@\xfa,\xd0\xbf\x11\xa1S@\x99$\xff\t\x8e\xa8S@K\x9cFez\x9eS@\xc9\xd0D~\\oS@\xe9\xa3fQ\nqS@h\xa38\x81\x89oS@\x8bth\x91\xe6\x04T@\xd9\xbb[[\xc7\xa0S@\x06bS\x96\x1c\xb7S@\xaa\xe5\x1d\xbb\xea\x88S@z\x8c\xc4-\x8d\xa7S@p\x82*\xf8\x05\xb5S@\xe4\t\x97P\xe7\xbaS@\x94\xc9\x04\xb5\xf0\x83S@\x93\x87\x9f\xd6\xd4\xa5S@P\x94W\xcbz\xc9S@j\xfa3\xb7\xfa\x8cS@\xd8\x16\x1f\xb5\x9f\x9eS@\xa5\'\xe0\xb6r\xa9S@\xbe\x9e?\x9e\xf1~S@\x9f4A\xca~\xa8S@\x14y\x04\xa9\x12yS@]}\xeb\x19(%T@\x14\xcb\xbf\xeeJ\x9fS@{\xb2\xea\xe9E\x9eS@\'\'I\xbf\\\xb5S@\x94\x00\xafI\xcb|S@\xfa\x8bF\x83M|S@\xae\x83\xdeLn\x84S@Z\xc8\x0bG\xae\x88S@e\x1e\xeb\x91\xe9\x88S@\xf7\x80\x95="\xbeS@z\x99ny\xd6\xa2S@\x1d\x1b\x8e!\xab\x9eS@\x14\xdd{1\xb0\xa4S@\xd0M\x9e\xf1\xbc|S@$\x07$\xa8\x87\xb3S@\xc1\x1b{\t\xa3\x9fS@\xda\xe3\xc1\xae\x96\xa4S@R8P\xd2\x12\xd3S@\xd3\x11 w\xf4\xa3S@g\x0f\xcc\x05\x89\xd0S@\x88\xaeNO\xd1\xa0S@v[D\xf1E\xa3S@\xab\x01U\x95+\xbbS@\xed\x92\xb0\x14\xc2\xa8S@\xea\xd7\x03^\x90\x86S@f6\xe92z\xcfS@?3\xb4\xa6\x8a\x83S@\xbc\x97;\x87}\x9eS@@\xc71\xc4\xa5\xdbS@_\xdeT\xd7o\xa3S@\x0b\xc9\xb9\x1c,\xa0S@\x8a\xfd\x9f&\xdf\xc9S@\x80f\xb0=,\xbdS@/^\t\xfbx\xc8S@B\x10\xfe\x9d\xe8\x9fS@?\xab\xb0_\xf2|S@\xa7\xf5\xe6a\xaa~S@\x9a\xcb\x9af<\xd2S@\x83\xa9\x0c\xbb\xb6\x9fS@\'\x02z\xf4\x03\x99S@/\xce\xc9\t\x88\xa9S@\x9a\'N\xd8\xcd\xa1S@\x02\xb0\x16\xacw\x9fS@\x0bl\xc1.\x00\x9eS@\xdb\xdd\x86R\x9a\xbcS@v0\x971\xf8wS@\xc5\x91\ne1~S@\x9dr\xd4^\xad\xafS@u\xbb\x86\x84\xcc~S@\x86\xa1\xc5N\xc6\x9dS@\xa8\x81\x04\xa3I\x87S@g\x01\x117\xba\xc4S@\xc7p=\xf9E\x99S@\xc8\xa0{\x83\xf4\xa9S@K!\xc13;\xa0S@w\x14\x8d\x8c\x9c\x9cS@\xa6\x8f\xfb\x97[\x89S@f-\x126\x1b\xaeS@\xac\x82S\\\r\xfdS@\xff\xb4\xf4\xe7\xe7\xccS@\x94b\x0f\xda\xee\xe2S@\xb7z\x08\xa6J\x15T@h\x07\xf6\xf3\xec\x9cS@\x8c\xe0,\xd7\xe5\x87S@\rk\x7f\x89\x86\xccS@\xd4g\xcf\xdf\xc4\x89S@\x94\xdc^cE\x88S@\\\x10\xe8\xb5\xc9\x9fS@\xf0\x83\x8a5d\xbdS@\x85\xc28Bt\xbdS@F\xc5\x0c\xad\xae\x9aS@\xb5>\xed!T\xcaS@b\x06\xc8-j\x83S@(\xe6E\xb6\x92\xbdS@\xc4\xe0\x0eQ\x03\x9cS@\xa5\xcdLno\xd7S@\xce\xe4\xe5\xfcryS@7\x1fPQ\x9a\x9dS@"\x1d&|\xc9\x9cS@\xf1Xg9\xa8\x9cS@\xeb\x87\x04|\x8b\xbdS@h\xc4\xb8\xc9\xa7\xa2S@\xdc\xe3\xf5o\x9d\x98S@E-\x1e\xeb(\x88S@?j\xb2\xc4`\xa6S@MFUT\x97\xeeS@/\xe7\xc5\x1a\xf3\'T@\xf8\xd9+\xea\xdewS@\xa2\x05h\xb9y\x85S@"\xaf\xcd\xbd\tvS@\x94^\xcbL\xba\x88S@\x83\x14\xf9\xb0\x9d\xabS@\x99\x91bI\xcazS@\x0b\x7f.\x8aZ\x85S@\xfe\x06[\x95x\x9dS@g;Wd\x90\xdaS@\x03\x8f\xf6c>\xc9S@N)\xa4\x89\xff\xbdS@\xd8\xe9A\x8cY\x01T@\xaa`\xbb\xe2\x88\xbdS@3\x7fA\xa1\xb7\x9dS@\xf7\xbf\t\xd5\xc3\x97S@\x15\x07\xaa\xdao\x9dS@\xbb\x91z\r\xfe\x9fS@/\x0b\xdf\x93=qS@\xcd\xb9\xb3\x9d\xc1\xa0S@w\x8c\x02l\xb1\x89S@!\xda}y4\x9fS@\xf7\xe2\xc1\xfe\n\xeeS@\xe6\xe1\x7f\x8dN\x87S@\xcfD\x0c\x1b]\xb1S@\x1c7oG\x10\xbdS@\xc6(: \x8c\xa1S@_N7Qf\x9dS@\x0b\xc4\xc9\xd5\r\x98S@\x9bUA%R\xa1S@\xbd\x13q\xc4\xb6\x82S@\x13;\xb2t\xd8\x86S@\xbc\x8e\xca\x80M\x8bS@\xf4|\xc5<\x0b\xe1S@4\xec\xba\xc1\x10\xa1S@\xbb\x95$\x87[\x9dS@\xde%@\xc5#\x9dS@e\n\xa6\xd9\xaf\x9cS@\\\xac\xa2\xd5 \x90S@}[\xf4\x02\xfc\x86S@c\xbb\xb0\xf2\x1d\xcbS@\x85b\x15d\x1b\x13T@KT\x8e\x82!\x9eS@\xfc\xc3\xe5q\xfb\xbcS@p\xceT\xa4\x00\xacS@L(\x86<F\xd9S@\x9d?\xe71\xfd\xbeS@\x8a\x07+\xacq\x9cS@\x0eS\x11\xbe\xe8\x9fS@\x9ad\xe4{\x82\xdaS@9l\x81-s\x9dS@8s>J\xe8\x11T@\xf0\xc9\xba\xf2\x1c\xefS@\xc9\x06A\xa2s\xb5S@\xc4\xf3%[!\xafS@)\x85\xed;\xdf\x9fS@\xc0\xbeP9\xa2\x9dS@\x13pk\xe7\xa0\x92S@pB\x11\x87P\x9dS@\xc6\xddA*:\x9dS@\xc8)\x10\xd6[\x9aS@\xb4\x91$\xac\x99\x9dS@|:#,D\x9cS@?C\x93\xcd\xd0\xb2S@.8\xcf\x0bi\xc1S@#2\t\xfd\xd1|S@\x15\xec\x8b(D\xa1S@\r\xee4\xc5X\xb5S@\xfd\xe7\x87!\xa0\x14T@\x96;/\xf8\xc3tS@=\x95\x8d\x93\x14\xfdS@)\xf6\x06(6\xb0S@\xfe\x0f\x8c\x127\x9aS@\xae?e\x00>\x99S@\xfeI\xb4q\xde\x90S@\x90\xc0]\xa2\xd9\x86S@;\t\x14\xdf\xeeuS@\xd1\xab\xc69\xc2\xb2S@\xd2\x88\xec\xf1\r\xb7S@\xdaJ+\xbb\x84\x9dS@\x84}\x86\xa0\xb5\xafS@\xec2B\xbc\x86\xc1S@\x06\xa5=\x84\x01\xc1S@4%\x86H#\xafS@\xbeb\x81\xa4\xae\x01T@0\xd9\x18\xd2g\xb3S@\n\xef\xea\x82E\xb5S@\x1eK\x06\xdc}\xd7S@H|\xc8@0\xd8S@/\x01\x90\x99\xdc\x12T@\x15\xb6BZV\x9cS@\xff0\xd9\t9\xf9S@\xf5Y\xe5]q\xb2S@\x06\xe2\xbc\x0e\xd6\xb2S@KU_P\x18\xb5S@M\')\xf9\xa5\xc6S@\xcdwS\x92\xc6\x9cS@\xe1\xeb\xfc\xd6\xa6\xafS@\x89\xf3m\x8c\xd9\xd6S@\x00\xfcG\xe8\xa9\xd8S@T_\r\'+\x94S@\x95\xb2j\x9f\x07\x91S@#E\x921\x87\xb5S@\x8a\x1e\xd6\x91\x1foS@H\xa7\x9e\x14\x00\x99S@\xfe\xe2t.\xe0\xafS@w\xe3\n\x87{\x9cS@\x84\xad\x1drr\xb5S@|\x98\xe4K\xa0\xe7S@\xd3\xa3o\x9a[\xa1S@\xcc\x94}$\xf6\xb5S@O\xc6F\x00\x0f\xb4S@\xf5\xb9\xa9\x8f\xbc\xfdS@\xe7\xec"\xc7y\xb1S@@\x8c\xf9\tz\xb2S@\xcb\x00\x85\xdb\t\xb5S@\xbb\xa0\xaa\xa0\x93\x9dS@2}\x1d\xa8\x84\x9dS@F\xa7\xcc\xe3\x13\x9dS@\xf56I\xbc\x06\xb5S@\xe8y\xd3\x91\x15\xd7S@&\x0f\x8a^!\xb7S@9\xb6\xa8I\xe0\xb4S@:<\x93p6\xc1S@N\xd7j\xc6\x9a\x14T@\xadQ\x1d\x88F\xa0S@\xdaf\xab\xc7\xbf\xa1S@\x06\xa8G\x04\xe4\x8aS@\x89\xdc\xc5\xdc\xd8\x9fS@X\xce\xaf\x99\xc1\xbfS@ezy\xabm\x8bS@8\x9f\xc7[\x8e\xd9S@km\xfbc\xc0\x9dS@aU\xd5\xb6\xe9rS@\x05\xe9\xd8a\x10\xb0S@\xcan\xa0\x15\x92\x9cS@\xb7/nx\'\xb5S@\xfcFP\xb0\\|S@/\xb9\xa0d\x16\x88S@\xacT\x06\x15\x8b\x8eS@R\x97[n\x95\x90S@\xc4\x15N\xc1\xdf\xb0S@\xa9#:\x04\xba\xb5S@\xe0\x84\xdaiQoS@\x9b\xdc\xedV;\xb4S@~\xc5\xe0\xe5t\x99S@\x9c\x00H65\x19T@\xa7\x83\xc30\x04\xfcS@\x95\xdb\xdb\xfb\x92\xd4S@\xce\xf8%\xa9\xb5\xd4S@\x7f\xb0\x14i\xe1uS@S\xeb}W!\xb0S@\x0e>\'\xa1\x0c\xb2S@\x9c\xca\r\x01:\xb5S@\xf4\x04\r\xf9@\xb5S@\xb5\xc1g\xd2\xb6\xb5S@\xb7\tnF8\xa2S@D\x87\x03ns\xa0S@^\xaf\x05\x02\xcf\xd6S@\x95N\xc3\xb2\xb4\x9fS@&g\xc1/\xe6{S@\xf6\x9a\xe9\xd8\xdb\xb4S@0\xf89\xabY\xb6S@\x18\xae\xbd\x80\x04\xb4S@\xbd\x97\xc0\xb5AnS@>R\xe3\xcc#nS@\xfdG\x1dN\xb2yS@h~\xc3F^\x9eS@\xf4\xa8:\x915\x86S@\xf2\x87\xdf*\xc0\xc1S@g\xe8,\xa5KzS@k\xae\xa6>B\x86S@\xe2\xbei\tg}S@JQ\x7f\x9e\x91\x97S@\xd5*\xf9\x06"\x98S@\x02u^\xa6\xf7\xc4S@T\xf3UQ<mS@#j\x00\xe9\xef\x9fS@vKb\xbd\xcb\xb4S@Em\x11\x07;vS@]\x89\x7f\xfc\x14pS@\xbb\x9d>\x84\xcc\xb0S@`\xdd\xe6\n\xa2\xb4S@\xb4\x0f\xc9\xd40\xcaS@)\xda\xab\xa6\x8d\xa0S@\xa9s\xb3\x85\xb0\xb4S@\xf3G.\x98\xda\xfbS@\x1c\xfa\xcd~-\xc6S@\x95\xd5\xecSL\xa0S@LUD\x86\xce\x9dS@\xa0\xf1\x87\x13\x92\x9dS@\xbfk>\x9c\x1b\x86S@^qA\xd5\xd2yS@\xdcI\xfd\xea\xa4\x93S@@ 2\xeb\xd3oS@\x1a\xf8p\x01I\xa2S@\xd5TzE\xc9\xa0S@\xa0\xe0\x11V2\xa0S@\x86l\x11\xa7g\xb4S@\xdc*\x7f\x845\xb8S@$\xf1\x15\xcd\xb8yS@\x8f\xbcJ\x8c\xba\xb4S@\x0caO?)\x87S@w\xd7\xad\xc3S\x8eS@(\xa8\xcecE\xa2S@kp\xf1\xee2\xb1S@\x93\x8a\xd7\xf3@\x97S@\xfb\xef\xbe\x91\x12\xb7S@\xdb\x0f\xf2\xce\xf1\xa2S@\x17\x9d{<]*T@03q\x170\x84S@\x9a\x01\x1a\xf2\x17\xc5S@\\#Sq.\xc5S@\x94E"\x11\xfa\xb0S@\xff|#f\xf7xS@9X\xe0\x7fi\xb0S@\x10h\x88\',\xd7S@\xdbs\xe3\xecP\xceS@\xa4\x19\x03Hr\xceS@1u\xce\xce\x0c\xffS@\xaa-\xad\x89\xcd\x90S@\xa4+\xcb\xfd\xca\xc6S@\xae\xf9\xf9y\xda\x16T@\x1f\x8b\xe2+Q\xb4S@\x005\xc1\xdd\x13wS@\xe9\xff\xd9P\xa9\x13T@\xa8\xbb\xf8\xab\x02\xa0S@A\x004\xe3\xe9\xb6S@\x84\xffp\xc2\xee\xb0S@hVd\xa6\x92zS@\x9b\x82\x0eL\xd1vS@d\xa6[\xcd\xc5vS@\'\xed\xb8+f\xb4S@\x9c\xefa\x94\x86\xa2S@\x04\xd9Q\xc7\x8b\xa0S@\xd2\x1c\x84\xc6\xe0\xe1S@\xd1\xe4U\xa3B\xb8S@\xae/\x90Fe\x9aS@\x146U\xc2\xb4\xfcS@\x07B\xf3\x7f\xc7\xd5S@\x86\x9cg\xa2G\xa2S@5d\xcf\xbb\xb1\xaeS@j\t2r\xca\xb3S@\xf9\xab/x\x99\x17T@{l\xa2&/\xb4S@\xe1\r\xea\xce\x7fwS@\x1cB\xa2F\xd2\xb0S@\xf7\x95)\x1c\xa9pS@\x13<\x19\xff\x9f\x95S@\xfa?\x15o{}S@q~\xc7K\xffzS@$z\x1e\xc5kzS@\xe4!\x7fF\x0cyS@\xf5v\x02\xec6\x95S@\xb2E\xbb\x7fi\x03T@A\x039h]\xb0S@\x8eqE\x00\x1d\x9eS@\x86g\\>\xd0\x84S@\xef\xe8\x15d\xdepS@?vOa2nS@\x90Q5-\x83\xbfS@\xcb\x12\x12*N\x90S@nMB1\xdb\xb4S@zaH\xb2\x18\xbeS@y\xb7$G\xe3\x9eS@\xe6\xd1\x0f\xf2\xa5\xacS@\xe0\xe6\xf4\xca\x85\xdcS@\x11\x92\x93\xa9\xcb\x9fS@\xcb\x0f\xeed\xe5\x85S@\xea\xd2\xf7uk\x86S@L\x92\xa2\x1a\xb9\x86S@\xc5\xb1\x0f*\xe3oS@\x8e\xf5\x14\x01G\xd7S@\x8d\x1c\xb0\xb7\xd6\x9eS@VD\x11\x98\x8f\xbfS@\xbam\x0f\x9d\xeb\xd1S@[\x00\xc1\x93\xab\xcbS@\r\x98\x9c\xd8)xS@\x1fZ\xe9CW\xb5S@}\xb1\xd9\xcc\x06pS@\xf7\xa0/\x14\xb4\x95S@\xd2\xf0\x00\xb0\xa6zS@{?\x1e%\xda\xfaS@~1\x82\x14?\x89S@\xb1;\x0f{*wS@\x82\x9dd\x04\x92\x9aS@\xfe\x86\xa9\x8d\xd1\xb0S@7T\xb4\x82\x8f\xd0S@\xfaL usxS@e\x1e7\xb5i\x93S@.\t\xe3\x12*\x9fS@D\x94\x99)\xe4\xd7S@\xde\xc9\xbd\xb3U\x9fS@\x9e[DW\x9c\xaaS@\xf42\xa1#2\x86S@8\xc3h\x80\xab\xcbS@\xca<I8\xe9|S@\xe0\xb1\x804x\xd6S@Ji\x8f\x11d\xbfS@!\x7f y\x9cxS@P\xd8\xf6\xdd\xe1\xa2S@\xf98g)\x9f\xa2S@\xe1u\xf6\xded\x97S@\xfbB\x9eGV\x97S@)x\xed\x88l\x12T@\xc4\xdb\xc8\x0f\xb5\xb7S@\xac\xd3\x1b\xa5\x9e\xaeS@ \xbe\xee;R\x03T@\x84\xf8\x88\xee\xc1\x84S@\x83\xc88\xb4\xbaqS@\xed\x8a\x96\x1b\xbc\x83S@\x0fcj\xe3\xc6\x03T@^(\x1c\xf3T\xb5S@\r\xf5i\x1cT}S@\xa4\x94\x90\x15\xa4}S@tp,\x9d\xa0\x05T@\x14\x95/Y\x15\xceS@sl\xb65\xa5\xc5S@JB\x8c\xb4n\x83S@\xec\xd2\xe5@\x95\x83S@eI\xec\r\xda\xfdS@!mr\x1d\xeb\x1dT@\x0e^s\x13\x94|S@\\\xc1\n\xc3k\xadS@\x03{l\x1cYxS@\x92~\xedc\x17\x9fS@\xa0\xcd\nxJ\xd2S@]&\x84\xdd<\xb5S@\x99\x1fD\x82\xdd\xb1S@~n\xfe[\x94\xd7S@\x1aG\xb2\xdc\xbd\xc7S@\x97\x9d\xae\x05\x15\xb8S@\xdbR\x9e\x1c\xeb\x85S@\xdc\x8a-\xf3\x0cyS@\xe3\xcd\xe0\xda\xb9\x8eS@\xc6\xe7,9\\\xb2S@\xba3\xdb<{\xb2S@\xf0F\x18\xe9c\xeeS@\xd21\x19\x8d\xb2|S@\x15\xc2\xb83\xd8\x84S@\x7f\xe70\xb2~\xb2S@-\xf8\x9d\x8c@\xadS@\xcbh0\xb2Y\xafS@\r\xae\xae \x94\xc7S@\x91\x96\x9d\xbc\xf8\xc8S@\x85!\x8f\xb8N\xd7S@\xeb\xc9\xc5h\x05\xcbS@:\xa6\x87\x9e\x86\x84S@[\xd2MM)\xb8S@\xbf3<\x1d\xbc\xb5S@\xae_C\x1e\xe2\xdcS@\xd96\xd4\xd9\xe8!T@K\xe2\xf0\x9d\xd2\x9bS@J\xfd\x95\xdf\xa1}S@l\xe6\xfev\xf8\xb1S@c\x1f\x87yz|S@\xc5\xc5n\xff9\xb2S@\x95\xb3\xca\xc8Z\x83S@\xa9\x966 \xc5yS@\xb7\x8fr\xa3\xa9\xb1S@SB\xdek\x04\x9fS@P\x8e\x04A\xe9\xacS@Q\xf6\x97!6\xafS@Hc\xd2\xf2\xc1\x95S@\xb2\x0cb\x18&~S@\x9a\x91\xf12\xab\xb1S@\xc1S\x07\xf1\xc7\xa2S@\xf5\xcc\x18\x1a\xbe\xadS@l\x99\x9f\x88\x1e\xb2S@\xae\xa0\t\x0e\xb6\xc5S@1\xf9\xf1\xca\x1c\x83S@\xba\xe7\xb3\x1b\xa2\xaaS@\x8a\xcd\x97\xc2\xce\x8eS@\xf4m\xd1\x83\xf9\xa3S@\xec\xff\xd7s\x8e\xb8S@\x03\x84M@\xfa\x98S@\xd6\x1f\xb9O\n\x9bS@\r\x18\x15\xb7\xde\x95S@\xcb\x98\x91\xc4\xc8\xabS@\x97=l+\xec\x8bS@\xfb\xb1i.h\xa4S@PQ\x03s8\xb6S@\x994-20\x11T@o@\xf4/l\xa1S@\xa6E\x16k\xca\xb1S@\xd7\xce\rl"\x83S@\xdd\x98\xf5\x95\xe7\xb1S@\x84\x96\t\x8b\t\xb9S@iz\xc3q?\xa0S@\x0b\xe7\xe8\xae\xf0\x9fS@\xabv\\\x13O~S@\x9f\xf2\x0c\xf6\x93\xb8S@\xf8\xde\x8b~r\xb1S@t\x07\x0e\x0b\x95\xb1S@vP\xe4\xbe\xee~S@\x93\xdcby9\x9fS@\t\x8d\xdb\x1b\x9b-T@\xef\xfa\x0c,\xde\xb8S@\x15\x9e\'\xba%\xb6S@\xc9b\x12\x0b\x93\xb5S@r*-BC\x98S@(\x97|\xec]xS@\x1eB\\\xd2V\xafS@\x9d\xbc$\x02\xbe\xa2S@I\xc7\xb93v\x85S@\x95\xea\xef\xcb\x0b\xb9S@\xa6\x99\x9a\x0b\xb2\xb6S@I\x82\xb7\x17F\xb6S@\x88\x10g\x97\xc4\x90S@\x13T 5y\x95S@\xc9\x14\xa1\x95.\xe9S@\x96\r\xaf\xa6\x90\xa1S@oOs\x97\xb2\xc2S@\xcf\x9f\x9a\x14r\x9bS@\xbd\xb3\\\x10\xbeoS@u]\x18e\x9f\x84S@\xdb\xeb ,\xee\x9eS@\x82\xce\xe2,\xe3\xcbS@\xfe\x04\x00:\x81zS@\x96>z\x00\x07\x9bS@)\xff\x19\xc1?\xb6S@\xa4{W\xc5\x92\xa0S@\xd2x\xe7e\xf8\xd9S@5O\xd56\x9auS@\x12\xdeR\x976\xa4S@\x1cD\x0b\xf5\xbc~S@\xc0\xc9C\x17\xd6xS@R\x19\xa2Z\xd2$T@j5<wP$T@o\x87\x95&\xaf\x95S@\xef\xc6\x9f\x11\xbdzS@(\xc1<W\xb8\xcaS@\xa9\x99\xc6a\xe3\xa9S@\xef\xa1\x17e\xc0\x98S@\x01\x1e\xf5\x86\x90\xb6S@\x12HA\x9dR\x10T@\x04\xb4\xe5i\xf3\xf6S@\xbeP\xd8\xb4\x16\x85S@\x18kxsI\xd3S@\x99\x16\t\x8a=\xa0S@\x91\xa6\xb0\xd5H{S@1\x7f-\xf2\x1c\xb1S@\xf5/\x13\xe0\x81\xbeS@\xd1\xf6\x11\x83\xb5\x96S@\xb6\x95\x1f\xe5\x7f\x95S@\xb6\x1e\xab#\xbb\x82S@vU\x99\x94,\x84S@\x15yG\x156\xa4S@b\x9e&n]\x84S@\xddc\xad!\xc9\xa3S@cD%t\xb6\xa2S@\xb0N\xf2k\xb5\xdcS@\xd9D\xf6\x02\xb9\xabS@j\xccF\xfc\xc4\xc4S@%\xb0J\xe8\xdd\xdaS@\xa6\x80p\x8c\xba\xabS@k\xbc\x08\x0f\xf3\xa3S@\xba\x9d\xcf\x1d\xbe\xa3S@\x8d\x88\x029(\x1eT@}Y\xe4\xce!{S@\xcbE\x82_\xa0-T@\xa8G\x99\xaf\xe1\x00T@Gk\xb4V\x9fzS@\x08Bf0\xb7\xb6S@\x95Nn}\x92zS@\xb6\x02\xad\x1ftzS@\xa8\x0c\xeaIa\xa3S@Y\xe6\x14$\xd7\xa0S@\xa7\x1f\x96;A\x82S@\xb6\xb9\xad\xf3\x1b\x8bS@\xc34xU\xfb\x84S@\xdf\xb1\x97t\x06\x85S@Sf\x1e\xe2U\xb7S@Tb\x11\xc5\x1d{S@`\xc9\xb4\xb6\xdc\x98S@\x9e\xe9)\xd8s\x9cS@7\xb5V\x87\xcd\xa2S@/4\x96\xf9jzS@\\_\xfe,E\xccS@m\x0fzl5\xbcS@\rs\x9f\xc3H\xbeS@\x17\xb8)X[\x97S@o5\xfe6\x99\xa3S@\x81\xc7\xc0u\xf2\x96S@\xbe<V\xcb\xd0\xa0S@\xd0\xb6\x0f\x9e\xa8{S@\x12i9\xfaK\xaeS@\xa2"\x87\xfe \xbeS@\x120\x8d\xe4\xf2\xc4S@\xe2\xc7\x88\xaf\x86\xc5S@ct\xd3\x9d\x82\xb7S@\xbd\xbeH\x84W\xb6S@L\xd8[\xab\xa0\xa5S@\xeaT\xe2_\x1f\xa4S@\xea\x93\xcb\xc9\xbc~S@W\xc6\x1e~\xcf\xdeS@\xea\x9c\xe4Ri\xf4S@\xf4m\x87\x8e\x0e\xa2S@\xeb\x02\xf9W\xfc\xd3S@\xa3\x16\xa5\xad\xca\xd1S@\xdb!\xfd\x1f\xd5~S@\xee\xbb\xa7\xb6>\xa4S@\x99\xa1\xb2\x07\x9azS@\x98(a;\x07\xcfS@{\x1f\xd9\xfa\x86zS@\x19\x19\x12\xcb\x1c\x84S@UK\xe1c\xda\x95S@>"E<\xc5\xa0S@\x8e\x1b{\x02\xfd\x96S@\xcfO\xa2NN\xaaS@\xdao\xef\xd3\xde\x7fS@vq\xcc\x14\x99\x02T@\xb9\xfd\x94V\xc4\xbaS@\x15hx\xccG\xceS@\x92ol\xf8Q\x82S@\xa0$\xc6(Z\xa4S@Z&\x88\xadvzS@\xe3\x81W\xe9\xa8\xa2S@\x07\xd7\x93]\x1b\xb0S@\xf1\x99\xc13\xb6\xf4S@~\xa6i\xbb\x19\x8eS@\x0c^\x81\xad\x1czS@\xb6{\x8d1\xdfrS@\x11n\xb8\xbb\xfe\xabS@\xa4\x1b\x9d\xc2\x19\xd9S@-\x89\xc0\x97\xc8\xfdS@\xf1P\xba\xa0j\x9bS@Uf\'\x0c\xf9\xaaS@\x9a\xa6\xd0\xd9\xfe\x81S@>c\x1e[#\xa3S@k7;\xb5-|S@n\xca\xcb\x85"|S@VuUp,\xb0S@4\xccEh\xac\x1dT@\xbc\xd7\x14\xfbw\x82S@\x13)\x9cVE}S@}\xaa\xd0\x85\xb1$T@H5]y\xa3\xbeS@\xe1\x9a\xff\xb3\xe1\x81S@}GO|G\xc0S@xs\xa9\x91\xa6\xa0S@\xb51\xa4\xc8\xfd\x17T@#\x81M\x84.zS@\xea\xae$\xec\x94\xa4S@\xa8.\x0f\xb9\xf0\xa7S@J\xc5\xdfEt~S@M\x95\x1c\x00\xa4zS@Q\r\xb5\xb9\x83\x9eS@\xf2\xedk\x94x\x98S@ \xab,u\xa6\xabS@\'=d[x\xffS@\xd5\x92\x8a\xcd\xe1\x1eT@w\x9a\x14\xb95{S@\x84"\x9b\x06\xfa\xa4S@~\x87\xb8v\x80\x81S@\x99\xde\xbf\x06w\xa3S@\xf2\xd5\xccP\xc0yS@\xc3\xb3\xe9\x1f\xd7\xa0S@\n\x1f\xf4h\xc5\xafS@\x1e+lrUwS@\xa4N\x85q+\xdaS@\x0f\x1d\xdaE\xc1~S@7q\xdc<\xef|S@g\xfao]\x93zS@K\xda\xab\xb6\x7f\xacS@v\xa5\x95H\xac\xa9S@\x0f\xa8\xe3\x0f\xaa\x14T@\t5\x01=z\xd2S@1\x9cH\x9e\xa6\x80S@!\xab\xd8\x08v\xebS@\x7f\x16\xcb<\x81\x9dS@{\xabeL\xe8zS@\xa0p\x17\x1c:\xaeS@\xc6\x17\xfb\xcc\xd8\xb7S@\xed\x9ffi\x84\xa0S@\xd3\x85A\xce\xd4\xc5S@\xbc\xe7\x8f\x86/\xa4S@Z\x0c\x06\x17\xd6\xa3S@\xe7)\x8c\x82\x82zS@:\xa5\xf2:\x15\xa2S@\x173\xc3\xef\x1evS@\xf9\xf3\x0b\xce\xec\x9bS@^\x83\xa1\xe1k\xabS@\x01y\xae\xb7\xe3\xa1S@6\x1b\x81Ls\xdbS@@]F,\xd9$T@+\x91\xeb\x01\xc2\x80S@\xa8{(\xcbo\x8fS@c\xa8\xc2\x85\xa1\x1dT@\x97\xff65\xfb\xacS@\x8a6\xdcGe\xafS@P\xcfD\x1d\xb1zS@\xd8^\xaa)s\xcfS@\x95\xc9[\x10\xee\x14T@\x07Y\x88O\x16\x7fS@V\xfbQ\x84\xb7\x88S@)\xdd!E\xf6\x90S@\x8e\xf1\x8ext\x96S@#\xdf\x8ccT~S@\x85KB\xbc\x14\xa4S@\xa6\\\xa3\x1b)\xa1S@\xd4\x87>\xc5\xad\xe1S@\x1a\xd3\x93\xcfT\xd6S@\xbf\xc8\x18^\xcc\x02T@&6\xb2\xc1\x14\x7fS@\x15\xd7\xf5\x9dp~S@\xe2\x8d|m1}S@\xc1{\x7f1\x8c{S@\xe0\xf5\xf5#\xd4zS@[3\x8d\xf0B\x8eS@\x98\x9e\x96\x07%\x8cS@\xeb(\xf7e\xc9\xa4S@\xc5\x13\'\xd1\x00%T@\xad\xbe\xa7\x9e\xc3\x81S@\x07v.-\xcf\x81S@\xb3\x10W8T}S@U\xe2\x80\x89\x99\xbdS@%[\xa9B-\xbbS@;\xee\x98(\xb3\xb7S@z\xc2dK\xcd~S@\xca\xca\xc7\xa2T\xacS@\x1a^\x9b\x9dU}S@I\x8a\x8d\xfb\'\xa5S@e\xe3\xf5#\xd8{S@\xa4\x94\xe7\x08\xd5\x8aS@\x82\xfc\xc2\xf3\xe8\xd2S@\xae\x17N\xc7\xd5\xd5S@\x88\x14~\x18\xdd\xd5S@\x1aKE\x1e\x02\x99S@\x19\x152Z\xc4\x98S@\x00\xb0\xe45\x18\x9fS@\xfcy\xed\x1eb}S@\x19m3\x98\'\xa5S@"e\xc9Z\xfe\xbaS@?\xd4\xbd\xa3\xfc\xaaS@\xd0FP\xa7\x8b\xa1S@\xd6>\xdc\xa6\xca\xaeS@\xf6@\x11\xe5\\\x81S@?\x97\x93\xc4x\xa1S@\xde\xac\xc1M\x81\x7fS@\x85[\nQ\xa4\xbdS@\x92T!8-\xadS@\x9b|\xb0Lm\xb7S@\x8e\xd4kP4\xa6S@\xac\xf3m\xa6\xe8\xaaS@\x9f3R?\xb1\xa0S@W\xeb\x97s{\x9fS@\xc7\xdd\xad_\r\x7fS@\n\x95\xe1\x89\x82\xddS@\x8fB\t\x9b\xdb\xf8S@n\x9f\x9dq\xf2}S@\x1a3z\x94\xcd\x80S@\x8b\x05\xe0\x05\xb5\x80S@\xddM=_j\x87S@TE\\c<\xd1S@<(\x92\xddZ|S@>_\x83\x04\x02\xf7S@\xbcu|\xcc\xa6\xa4S@H\xad9Qx\xaeS@\xd0\x8f\xe9\x87\x06\x99S@\xd16^\xd6\xc5\xceS@\xe1kX\x1bl{S@\x7fo\xb0\x8f]\xa2S@X\xb1\x96F@uS@$Y\x84\xe6W\xbcS@umNx\xe0\xf8S@\x881J\xb3G\x8cS@/X\xde\x1a\xd8\xc6S@\x9f\x8cj_\x02\xa5S@\xf0\xf2\x1f\xe1\xff\xa3S@c\x8a\xbd\x1f\x07\xa3S@=\x80\xc21\xd8\xb1S@-\x86\xfd\xff\xd3\xd5S@\xdf\n\x85\x1cF\xdcS@\xba-\x1a\xa6\x9b\xacS@\xce\x8c,j\xe9\xacS@\xb1\x85\x8bVd\xa6S@\xbcy\xaba\xa6\xadS@\xbf\xfa\xd0G\xe0\xf5S@\xebkZ\x0f\xb1\xb8S@\x8c\xa4\xf7)b\x96S@\xf3\xe8Wh\xae\xa8S@0\xe7r>\x1a\xa5S@\xc9a\xda\xc4\xef\xdcS@\xc6\xab\x163\xe2}S@\xd4\xbf\xdbI%|S@\xd1\x898\xca_oS@\xd5sx\xea^pS@\x960\xdc\xe5\x80\x9fS@\xe2\x98s\x86\xb5\xa6S@V\x99\xc5=\xbd\xc8S@!\xaa\x0cz\xbd\xbbS@\xbd\xfa\x1a\xa5\xa4\xb8S@\x02\x98B\x93\xd3\xa2S@\xdd\xe5\x9a\xe1\xd8|S@\x80\xa5\x89J\x03|S@3\xf2^2f\xd9S@\xd5$N\xe9@\xaeS@\xb2\xa0\xb5\xaf\x91\x98S@&\xce\xa0\xe3j\xa6S@\xa7\xa3\xd8h\x87\x80S@o\x91O\xc6\xb2\xb4S@\xcef}\xaa\xf8}S@7\x93Yd\xb8{S@\xf2}\x14\x0c\xe1{S@]\x8f\x84bX\xacS@\xd0{\x87K\xa0\xb5S@m>\xf6\x8b\xac\x83S@kUzH9\xa1S@\x10^\xf9"\xb4\xdcS@\xc5\x19\x14e\xcc\xb8S@g\xf5\xab\x9ag\xacS@\x85\xd7\x98(\x9b\xa6S@\x19\x8cS\\\x88\xa4S@\xd3\xe2\x00Q\xec\xbfS@\x9a\xd6Y\x95\xda\xcaS@\x88\xaf\xae*0}S@CxT!l\xabS@\x08\xc7\nr\x1a\xacS@\x84\xb2\xeb!\xb6\x83S@Yc\xd9\xe4\x88\x88S@\x8e\xfd\x9f\xa4\xfb\xb8S@d\x8e\xbc\x1d\xdb|S@\x84:n\x9e\x9e\x8bS@C\x82\xc6\x18\x97\x04T@\x9b@\x8a\xb9\t\x1fT@\xab\xeb\xdf\xec\x90|S@\x1a9\xa1\x08P\xa5S@\x06\xb8\xefv\xb7\x80S@\t4K\x82\x0c\x81S@\xfdM\xb0\xec\x1b\x81S@X\x0c\xb27\x1b\xdaS@\xc7b\r\xa0\xc6\xd9S@ca\xb3\xe0\x8a\x83S@\x8e\x7f\xee[\xc3\x97S@f\x0fK\xab\xbd\xa5S@8\xcf? s\xa5S@\x8a"/\x16\xef"T@\xb8\x94\x1fM\xbc\xa4S@\x18b\xb1,\x99\xabS@f\x80\x14*\xdc\x13T@\x05\x84\xc5\x90\xeb\x80S@\x8e\xd3Rn~oS@3Z\xaaN\xa3}S@z\x1e\x8d\x9b\xe5|S@J\xd8O\xa3f\x88S@\xb7\x9c\xb7\xa5F\xadS@\x0b\x84\x9f\xa0\x92\xa5S@ \x9f>\xc4\x91\xadS@\xef\x0f2\x87\x0f\x9cS@ce\xf6S]\x92S@\xda(\x03W\x80|S@ny\x90lJ|S@\xe1\x84\xebp\xa1yS@\xd9x\x80\xf2\x1b\xb9S@\x05\xf8E\x07\xc2\xa4S@\x90_,\xe2\x91\xaaS@n\xfb\xb2\x1b\xb7}S@\xa5\xcc\xe9x\xf3{S@\x87\x82,d\xd4{S@\x1fx\x1e&\x90\x97S@\xa1\xbaz\xa4\x00\xbdS@\xb4yT!\xbf$T@I\'\xc4"\xf8(T@\x17\\\xd9\x1e>\xd7S@!E\x88\xd7\x9c\xcdS@{\xf4<\xc5\xa3\x9bS@\'S\xba\xbc\xf0\xa6S@=\xe0\xa1\x88\x18|S@\x8e\xfaa\xff\xec\xa5S@M:\xf8P\x89\xa5S@\xdb\x020\x12\xe6oS@\xb2\x13\xb7\xae\xdb\xa6S@`!k\xf9\x0f\xa6S@\x03g\xb7\xf9\x80\xd5S@\x01GeA\xb1\xa2S@\xd2_\xc7\x9d\x8b\x81S@\xc4QD\x91\x12\x83S@\xa1\xe7#\xa17\x83S@8d"\x0ch\xaaS@\x08\x00\x03\xe2\xae\xbcS@A\xa7\xa9\x9c\x92\xddS@C\x02\x85\xb1\x8b\xa5S@?E\xf3`\x11\xa5S@\x90<\xe2\xb39|S@\x1f\x89i{\x1e|S@\xa8\\\xf0\xb6\xeb\xa0S@\x1dI\xc0\x18F\xd4S@\xe7O\x87\xf1Y\x80S@\xeeT\x90\xf3\xaa\x88S@T<mT\xd2\xabS@\x02\x89\xdd\xc22\x1aT@X\xce\x8f!y\xa5S@\'\xa6_\x15\xc7|S@G\x8c\xa1\xb9\x1byS@\x82P\xb9\xd0\xc2\xa0S@=j6\x99\xc9\xa7S@\x9f\xc9\xd1Lq\xc9S@\x85_[*L\x9dS@35\xa7\xf0y\x9cS@\x0f\xe3\xe9\x9a\xdc\xd0S@\xbe\x9e_%\x11\x83S@O\x17\xc4\x86\x80pS@\xc0\x10\xe0\xd6\x96\xb5S@\x10\xe1\xc6\x04\x9b\x8aS@\xaa\x93\x9e\xedJ\x8cS@v:X\xd81\xd9S@\x93{+|\x05\xa7S@\xfa\xce\xad4\xee\xa9S@\xd6\xb97\x8b]\xaaS@\xa8\x0fN28\xa6S@2\xfd\x94@\xa2\xa5S@\xdcf\x87\xe9\n\xa1S@\xbbK\x9b\xbbO\x97S@5\xbe\x16\x80\x11qS@\xdb\x9f\r\x1d\x0c\xdbS@\xf5&\x8e\xcc\xfc\xc8S@\xb4o\xf37\x01\xbdS@?\xdc\x98\xf5G"T@I\x18\x98\xc8=\xaeS@\xfb\xc9\x15\xe2 \x1aT@\xd4\x8fp\xe3\xef\xa4S@\xc9\xf1\xa9Z\xa5\xa9S@\xb5}\xf0\xf6\xdc\x82S@\xa7\t2{c\x87S@\x9d\xb1=z\xff\xa2S@k\xbc*\xbe\xde}S@\xd0p\xe8\x85L\xa6S@\xae\x91\x82\xa6u\xa5S@\x01-$&l\xa1S@\x9f\xd7\x08&X\xcfS@\xee\xbaW\x00\x8e\x7fS@n,\xaf+\x91\xa9S@\x01\xdf \xd2\xf5\xa9S@B\xb6e\x19\xf5\xaaS@\xa9w1\xb5\x0b\xa3S@UIL_\x00\xa3S@\x9d\xc4\x8a.\xae\xdbS@\x05\t\x8e\xf7+\xaaS@\x1b\xbb\x80\x15\xd0pS@,\xd2\xda\xfaD"T@a\xca\xc2\xb6D\xb8S@\xae y\xbaP\xb8S@`\xac[\xe6\xab"T@\x87\xfb \xcc\xd8\x97S@\x02SX\\\xf2pS@\xc5\xd57$\xf3"T@\rGOuW\xa6S@F_=\x10\x93\xa1S@\x7f\xd2\x90\xe5\xd2\x9aS@\x11o\x00g.\x7fS@\xa2s^,\x13~S@\x9fo\xf1I\x8f\x98S@}T\xe7!t\xc7S@\xbfh\x04\x15\xff\x9cS@1\xdf\xea\x9a&\xa8S@\xbb?3\x05B|S@\xe8x?1\xb0\x82S@\x95\xd4<\xc2\xb6jS@\xa3xr\xfe\xa1oS@\xdeG\'\x15\x99\x87S@\x84\x95["f\xd4S@q\xdeDSI\xbdS@\x80\x15\x98\x12\x95~S@\xe0\xc2\x87)\x0c~S@+~\x9d9\xb0}S@\xd6OO\xae&\xa6S@\xc4\x84\x86\x841\xb8S@\x16n\xcdm\xd4\x8bS@\xf6\xe4\xb2&\xbc\x7fS@9\xc6\x18\x80u\xc7S@\xf9/\x11h\xed\xa4S@\xc2\xba\xfc\x15t\x7fS@\t\xff\x18\xe8R\xa5S@\x11\xe5\xda\x8cu\xa7S@\xea\x98n\xd3o\xa8S@\x92S\x86\xb2\x16\xd7S@P\xb9\x97y\xfb~S@(\xa1C2k~S@-Wq\x18a\xa6S@\xc0\\\x00\x0c\xdb\x7fS@\x07C`)\x13\x80S@\xb9;\x055\x12\xd1S@\x98m0\x98\xb1\xa3S@%\\\x81\x10\xaa\xa3S@%\x00\xd44\xf9\xa9S@\xfe$\x87x\x15\xa5S@\x1d\xaa}\xf6e\xa4S@-h*\xcf\x93xS@\xd5\xe8\xfe<}\xb6S@\xe0B\x82\xf0x\xc9S@\x87\x99\xbba\x0f\xbbS@f\xf8\xb8\xack\xdaS@\r\'\xd7)r\xa8S@\xedL\x19\x03\xbb\x82S@\x9f\xde\xc3\xe2\xef\xbaS@\xf5\xc1\x85\x94\xf7\xdaS@\xfc\x08_4\xf9\xc9S@\xbbY\xcd#_tS@\xff\x88\x9f\xb5\x13\xa2S@\xd7$ZIQ\x7fS@\xe1\xa4\x88\xcd\x9a~S@\x15^%qa\xa6S@\x19\xb7\x7fo\x91\x19T@\xd5g^\xd0`\xa8S@m\xf3\x05\x06O\x97S@\xe6\xb8_\xd0\xc5\xa6S@\x8a\xc1\xf0%\x14\xdeS@\xfbv\x8a4\x05\xa6S@\xfc\x1b_\xbfN\xa6S@i\xb6\xa0\x0e\xba\xa5S@\x0eLX\x1e\x94\x83S@*\x0e?l\xe6\xbaS@\xca\xd9\x80x[\x89S@L\x9d\x1b\xfe\xe6\xbdS@j5\\x7\xd2S@\xcdk\xee8\xf2~S@#Qn\x8f\x1dyS@\xc5N\xa9\xc8\xc5\x98S@\xab\xff9\xa2\xc2~S@\xfe\x7f\x05\x01L\xdaS@\x1bK0>\x06\xc2S@\x94b\xb3?\x9d\x8cS@\xcb\xe9\xc6\xda\xb1\x11T@\xa2\x95%\x1b\x8b~S@)&\xc0OB\x82S@as!\x9b\xb2\xa8S@G\xcdgXg\xbeS@H\xc3\x88\x95\xde\xa5S@7\xd9\xd3\xb1\x14\x84S@\xb9\xefs\xf7\xbc\x83S@\xb4\x19\xab\x0f;\x81S@\xe6\x81F\xd0\x15qS@1\xf8\xc7\xe0\xc4\xa8S@A/:\xdc\xb0\x9aS@+\x0bL\xce\x18\xdaS@.\x18ww\x1c"T@\xae\x1d(\x81\x14\xa7S@3e\x15\x8f9\x83S@\xcdp\xf3q/\x98S@dm\x11`\x9d\xcaS@\xc3\xe2\xae\xd5\x89\xcbS@\x01\x9c\x8fO\x1c\x97S@(\x15\x06\x87d\x84S@\xbb^\x8a\xc9~\xa8S@\xdd\x84\xca\xf0\xca\x94S@C\xb6\xa0H\xbe\xdaS@Iq2\xe7\x8e\xa6S@\x85\x97\xc5\xdc\xf3\xa7S@\x14]\xa2\xd7\xa8\xa7S@\x7f\x9d`Z\xeb!T@\x0f?\x83\x8e\xc8\xbaS@\xa5\x1c\xe9b\xe6\xbaS@$\x04\\\xc3\xfc\x81S@U\xc7s\t\x83\x97S@\x9b\x87 .\x9b\xa2S@d\xbf\xd5\xe3\x8c\xa5S@\x00;\xbb\x15\xb6\xa5S@T{e|3\x81S@s\xc4\xd1\xe7\xfc\x7fS@\x84\x9f\xd6z\x88}S@\xf0P\xc2s\x1c\x9bS@l\xae\x8d"\x04\xc2S@\xf7Fk=P\x97S@\xb4\x17\x99\xf9\xa1\xa2S@\x81\x9c/\xd40\x8aS@\xb2\xd1\x1c\x92L\xb7S@\x9f\xcb[B\x98\x80S@\x8d\xba\xfa\x9d\xef\xd3S@\xd2\xc2\xcc=7\x7fS@B\x07\x96\x91\xa9\xc7S@;[\x0fu\xc0\xa8S@\x7f(\x1a>v\xa2S@L\xd2\x90/2\x84S@\xe2\xd0\x87\x8c4\xbbS@\xac\xd5{\xa3\xb3\xa5S@d\xce\xa7\x15B\xa6S@\x11\xb6\x14\xae\x91\xd2S@\xad\x86\xf1\xaf\xdd\x81S@<89]I\xb7S@\x07\xc6\\\xc2V\x97S@\xec\xf1\xb7:\xec\x99S@\xc8\xed\xd8B\x80\x97S@\xb1\x8a\x17\x91\xef\xa6S@\xd5\x81\xa8g\xee\x8eS@?\xef\xd0\x99M\xa5S@4\x05\x85Ft\x84S@\x1cO\xd8\rl\x7fS@fm\x8c\xe7\x8c\xa7S@6\x8d\xfcd^\xa7S@\xdf\xa1\xb6\xe38\xa6S@\x1bfr+\x18"T@\x8cb\x85\x11\xfd\xd7S@\xd1\x96\x95r\xb5\xa7S@#u\xb3vp\x84S@\x9f\x92\xe2{\x05~S@X\x02\xaa\x85\xef\xb6S@\xb2\x07\xb3\n\xdf\xa8S@\xf0[\xc3A\xd4}S@\xc51\x1d\xe0\x92\xa7S@#b\x903K\xbbS@LN\xe5\xc7\xf8\xbaS@\xf4H*\xc3m\xb0S@\\5V03\x88S@\xc9p\x80k\xc6\xa8S@\x82\xa6\xe1\xe0\xb3\x9bS@f\xd1\x05\x12\xf8\x9aS@\xe2\xaa\xdb\x8b\x0b\xa2S@\x131B\xe0\xe7yS@Q\x82\xff\xa1PpS@e\xde\xf9\xdb\xf1\xd7S@\xa8;\xc2\xb4\xb8\xcbS@\x98~\xcad\xfd\xacS@\xc2z*\xf5OpS@\xbf\xf7\xbc\x03T\xa8S@)[\xc4\xe3\x89\xbdS@\xa5\t\xbb\x81\xbctS@\x83mk\xeb\xa9\x7fS@}Ty\xfdV\x92S@\xf9Pv\x97\x9c\xcdS@0\xf7\xef\xfc\x7f$T@\xb5H\xa4\xb4s\xd8S@\x0bAs\xa9\x05\xd4S@\xe97\xb1\xae\x03\xa7S@\xa7\xba\xa4\xb3\x10\xb8S@\x8e\xa5\xeeK\xe1\xc4S@\xb7\xd6\xe5\xb5\xaa\x8fS@H\tW8\xa5\xd7S@S)&\x18a\x82S@<\xc8U\r&\xa3S@f\x12\x0fi>\x80S@+\x1eb\xca\xb4\xa5S@\xa0\xc90\x15\x19\xe0S@.\xfd\\E\xf7\xa6S@\xb0\xaaz53\xb7S@\x9e`iB\x9f\xbeS@b?\x97q\xe1\xd4S@\xe4]\xef\xdcf\xd4S@\x05\x9c\x11\xf6\x8a\xd6S@\x04\x808\xbd\xae\x01T@f\xa3\x7f\x84\xc9\x1eT@\x1c\x13\x88\x1e\xc4\x97S@\x9f\xcas\xff\xed|S@\xe3R\xcce\xf2\xaeS@\x99\xcb\xf15&\x83S@\x97`\x17\xd0\x05\x9cS@\xce\x1f\xb0\xaa(\xb9S@9{\xbcsi~S@\xde\xc9d%y\x9eS@xC\xa1\x9f\x04\x01T@e\xb3\x10$r\xacS@Y\x18\xea:G\x93S@\xbb\x06\x85\xa8muS@6\n\xa1E\x03\xbfS@\xfbT.\xd0\xe8\xbeS@\xa2m\x17\xea\x01\xc1S@\x0ec\xf8\xa2\xa9\xbdS@+\xc7\xab^\t\x03T@\xebgnQ\xdf\x96S@\x88\xa1\xdd\xbae\xd8S@]j\xe81l\xa5S@\xa5qH\x96\x0f\xd9S@\x80\xc5\xed\x12\x8d\x88S@\xf2\x9b\xeca\x87\xdaS@\x87\xcf\xddF\xc5\x9dS@\xcc\xa2\x17\xcdo\xa3S@\xf4]\xecf\xad\xd9S@f\x97\xcbqK"T@\x9f\x1e\xe2\xe1\x0b\xa4S@\x8f\xff\x03;\xf8\xa1S@\x1d\x0f\tG{\xacS@s\x1eq\x9a`\x82S@o\xf7\xedR\xab\x87S@\xd8J\xc8`\x8eoS@\x1c\xcbR\xf5\x93\xdaS@\xf1he[|\x9eS@\x8c n\xb3\x93\xbfS@\xe1,\xdc\r\xd0\xfdS@Z 3\xd1\x1c\xa0S@\xf6\xaa\x01\xfa\x05\xa5S@G\xe4\xf9\x01|rS@0\xfc\x05\xc07\xbfS@|\xcf\xb0\xf8\xc8\xd2S@\\+Isi\x9dS@\x9cC\xee\x8dN\xa4S@+; 4\x18\xf6S@\x9c1\xbf\x9a\x87\x86S@\xbfn\x85s\x01\xb1S@\xca\xc5\xe4\n\x9c\xd7S@\xbf\xa5W\x10\x13\xb4S@\xce\xf8\x87\xfdK\x98S@9\xe01}X}S@s\x88\x99\x06\x19\xb1S@\x10>0Nm\xc7S@\xc0\x8bb?\x08\xb1S@\xd8\x06jk\xa4\xdeS@\xdde\x9cx|\xcfS@\x97\xf7\xb0F\x07}S@\xe4\xaf\xaaH\x00\xa6S@;\x85\xb1.x\xa2S@\xbdB\x92R\xac\xa2S@WH\xd2#\xf3\xc4S@\xa6\x93QgG\xa6S@\x0f\xe8\xefM`\xa6S@g\xd5oo\xa3\xbdS@\x8b\x98\x13\x122\xe5S@\x1c\xc81Ra\xacS@\x90\x12\x1e{C\x10T@6i\t\xbd(\xa4S@qm\x9a\xc5\x03\xa5S@P\x9am\xe3\xbb\x94S@\xbf\xcc\xd2\xd0\xae\xa6S@FK\x13\xe8\xb7\x8dS@V\xd8\xb8\xf0}!T@\x13N,`z\x99S@\xea\x87\x1b7\x93\x99S@\\\x1fp\xe1\xe5"T@\xb1b\xfc\xb7\x93tS@\xc5p[\x01\x9f\xbdS@\xc6\r\xa8V\xb1\xa0S@\xc9@)\x9e8\xd7S@\x1a\xb5b\n*\xbdS@\x958\xc1{C\xa6S@\x85\xee\xea#\xcc\x96S@X]\xb1\xe0\x0b\xadS@\x9cA\xc6\xbe \xbeS@\x82\xa9\xa6\x009\xceS@\x98\x07v\x14\x93\xdaS@\xa9oax\xa3\xdaS@s\xeea\xccH\x99S@\xd4w\xd02n\x9fS@u\x1b\xc0\xa5\x89\xa7S@o\x12\x1e\xc4\xc9\xb3S@\x90i\x90\x08H\xa1S@\xd7\x82\x08\xf8\xe0oS@.Y#gY\xbeS@\x9c\x8b~\x11k\xa4S@k\xb6\x88\xff\xfc\xa5S@\xe2`2\x86\xa7\xd7S@\xbd\xddy#O\xa9S@\xf3\xcf\xb2hY\xb4S@i\x89N\xc0B\x9aS@\xd7\xae\xc9S\xbe\xafS@\xb7\x16\xdc\x12\x00\xc9S@\xb6\xb0\xd6\x888\xacS@\xcc-\xf6x=\xd4S@\x9a\xafb\xcc\xef\xd6S@\xfa\xbf\x9f\xf3q\x98S@\x1f{\xb9vh\xc7S@a\x88\xa8\x89\xa7\x92S@\x94\xa2\xce\xefr\x94S@\xdd=[B\x80\xd8S@t\x14\xab\xbfb\x9aS@\x7f]\x99t\xac\xcbS@\xb8\xe7~O~\x8dS@\xa7:\xe7F\'\xa5S@\x84,r@\x8b\x9dS@\x9f~Wg\xb9\xa6S@;\x14(:/\xa1S@\xe2%\x9f\xa9}\x94S@\x9a\xfc\x99]\xe9\x14T@\xf0:)\xe5\xa5\x99S@\x1c"n\x84\xa8\xd7S@\xc1H29\x04\xd8S@"\x92Q\xce\xf2\x93S@g\xa3\xe7u\x00\x94S@bV\x13\x81ytS@f\'\xf4\x0b]\x9aS@#\x1b\\\xe1\x03\xbdS@\xf8\xd8\xda\xc7\x1c\xa0S@9\x06)8\x98uS@g\x9c\x17\x7f=\x9fS@M\xa6]D\xb7\xd4S@\x85\x94\x8a9\xa6\xa9S@\xe3\xb8\x18\x10h\xd9S@\x0e,,\x0f\x9c\xafS@\x86\x7f~\xe7\x0f\xb0S@\x11|\xba\xcb\xae\x9eS@\xed\xca\x91G\x17\x88S@\xfdd\x94~\xc2\xa4S@\xf6\xed\'2\xf7\xd9S@\xdcK\x07-R\x97S@\xe2\xee\xc2W\xc4\x93S@\xf3\xe3.\x8fu\xceS@AF\xcd\xa1\xec\xbeS@\xb0;C\x08>\xd2S@z\x8c\x87\x0f-\xa1S@\xd9\x92y\xbb\xb0yS@\xc4]\xb51\x16\x9cS@\xc8\xdb\x9f\xeb \x94S@\xb4\x876\xe6V\x97S@\x03\x87\x18\xfcTwS@\x97\xcf,\xcc\xb1\xabS@\x01%k2\xc4\xafS@CK\xf6\xb7\xaf\xa6S@\xa23\x98\xd1\xd5\xb4S@^0O\xc3\xba\xd8S@\x148\xefF\x83\xc9S@\xbf\x7f\xc3\xe0\x95\x93S@\x82~k\x9c\x97\x9cS@e\xebf\xa8\x17\xdcS@\xd2\x06\xd0\xc4\x03\xd0S@\xb09\xca\xc7M\xd8S@\x9a\xed\x99eI\xd8S@\x93,1\x8d;uS@\x08\x8d fx\xa0S@\xdd\xfd\xb7\xb7\x7fkS@\x9a0\xc3\x12\xaa\xacS@\x01@\x88\x9e\x07\xa4S@\xbc;\x13\x1c\x1d\xa4S@Srd;D\xb8S@\x96\x98\x87 i\xa3S@XLP\xc0\x06\x8dS@\xb4\xcf\x95\x8e\xf4nS@\xe9!\xb6\xf7k\x93S@\x13<\x19\xff\x9f\x95S@\xcf\x95\x07\xff+\xa1S@i\x92\xd2\x04\xbf\x88S@\xd73\xccq\xf9\x88S@\x05\xc01\x15g\xd5S@c\x1f\xae1\xd1\xa3S@\x9c\x9el[+\xa4S@\xc3\xa1\xff\xd0@\x95S@\xc9n\xcec\xbb\x95S@C\xf9\x05\xda\xc1\xdeS@\xdcW\xc5\xf4g\xabS@f\x8a\x17\x04\xca\xabS@\xc9%\nEf\xc8S@Q?\x96\xa2\x0b\xd8S@\x07\x8f\x0cNe\xa5S@\xc4e\x7f\xf4\x08\xa7S@\xf7\x97\x1c\xb9H\xa3S@\xc1\xb2\x9dm;\xa2S@J\xca\xd8H\x86\xb3S@H\r\x93\xe4\xcf\x9fS@@\xcab\xfeG\x12T@\'\xb6\xdd\x1f\xc1\x11T@\xd5Q\xc1WR\x9fS@\x85\x12\xa2\xe7\x1d\xa0S@\xf9gK\x18S\x97S@\x9a*c1\x8bpS@\xcbFZw\x9boS@\xe2e\xedL\x84\xa3S@\x90\xf41\xd7\x1a\xb0S@\x9c\x1e\xbd\xc3\x91\x95S@\xb8QQ\xa3\x98\xd7S@\x91\xa6\x8a`O#T@q\xfcJ\x93\xed\x87S@\xe3\x93@s\xf9\x02T@R\xb7\x0c\x19!\xd9S@}\x04@\x89A\xa2S@&\xb2\x9a\x81\x01pS@V\x12\x8f\xc1\x12\xbbS@\xc9\x04a<\xea\xb3S@/m\x01VoxS@\x08\x01.\x8f\x14\xa8S@\xfc\xed\xa6\xe5\xe9\x86S@^>\xd1\x8d\x0bpS@\x18R[3\xbe\xa5S@\xb0\xa01\xcb\xd4oS@\x04\xf6h\x19\\\xa5S@\x8d\xbf\xfc\x00\x86\xcfS@\x891rM\x98\xb3S@!\xef\xb9\x95\xd9\xbaS@\x9a\xb3Tf2wS@p\x81\xbb\x10\xc3\x9eS@X\x89\xbf$\xc6\xa0S@\x8b\xb1\xed\x88SpS@\x8a:O\xe6S\x89S@\xc2\xc4\xaf\x9f\xba\xa8S@\xd9\xd7\x08\x0b\xd6\xd6S@F\x02V\x9c\x8e\xa3S@\x93\x81_\x01]\xd8S@\xd3#P\xefn\x12T@\x85\'\xc3=\xf2\x11T@\xe9D\xccJ\x8f\xa4S@\xaf*7Es\xbfS@\xa7\xbf\xd4\x82\x02\xb8S@`\xb4\xbdX?$T@\x01(\x9c?C\xd9S@\xb6Fi\x9c\xf0\xa5S@xv\xbaw\xf4"T@i\x98*4\xf9\xacS@C\xcfm\x9d\x03\xa0S@\x1d\xfdI\x9d\x1c\xa0S@\xe3I\xb5\x93\x19\x9aS@\x00<!\xb9D\xb7S@Gu<>8\xbbS@\xf5\x02\xa6\xee_\xe7S@\xe5\xe6>}A\x97S@!\x0f\xc1|\xdc\xcaS@\xf9\'\xb0\xdc\xb0\xa8S@W\x15\xaf\x10\xe7\x87S@\xf0L\xd0\xbd\x1c\x97S@\x9b\xcd{\x9d\x12\x12T@\xbd\xe2\xfet\xfc\x1eT@&\x83k\x9e\xab\xa0S@\xf4\x1eKT\xd4\xa0S@\x99\xb8Yh(\xacS@w\xd0\x9c\xe9e\xa4S@\xee\x0b\n\x9f5\xabS@\xf6\x98m\xc7_\xd7S@v\xaf\x00\x05\xef\xb6S@\xeaR\xc5\xf3f T@F\xdau\xdbZ\xbbS@i\xe6G\x97\xb7jS@\x9c\x90p\xba\xd4\xb3S@o\xcd\xc9"C\x88S@\xf4\x07\xad/\x9b\x8eS@w]}u7\xbeS@\x90\xaa\x93\xad\x99\x8bS@\xeb\x1c&\x9d\xf6pS@\xc8\xf1\xb4\x05\xf5\xbaS@]9\x18k\xcd\x97S@.F_\xb8z\xd8S@+\x0f\xdb\xd0>\xa2S@\xf1\x99\xce\xde\x9a\xa2S@\xb6ifh\x1e\xa4S@\x03\xfcl\x08\xcc\xaeS@\x034\x10\x85\xeb\x9fS@5\xb6\x0b\xce\x03\xabS@\xe6\x02Y\xbdL$T@f\x95\xcd\x04\x12\xc8S@\xa1C{\xcd\xf9\xcfS@?\xb98\x81\x8c\xe7S@\xe3\xf1e\xc4F\xedS@\xb6j\x91\xcdA\x88S@Z\x9ad\xe9\xe4oS@N\xbf\x1b\xc3H\xa5S@j2I\x17\x0c\x91S@\xaf\xed\xee\x86\xed\'T@\xed\\\xf94\xb3\'T@\x9b\x10\x9d\xb4\xdc\xa4S@\xb9\x03\xbe\xde\xed\xa2S@Q\xe0/[\x0c\xa2S@\x8d4\xdaRB\xacS@\t\x14,DtoS@\xdb\xc97$\x1b\xa4S@h\xb3cZK\xbaS@\xbf\x82\x89y5\xbfS@\xe8x\xd8\x9e\x9e\xa5S@a^\xfd.\x07\xafS@\xbdcx\x8f\xc2\xbaS@\xa6\xfc\xb9\xf9!#T@\xf4pZ\x1b.\x9bS@\x9a/7"\xed\x99S@t\x00\x0b\xee\x86\x97S@\xee\xadv\xdd\xdb\x9eS@M\x15t>\xf7\xd4S@%&\xfcNT\x99S@$\\L\x01\xe1\xb1S@-\x13\xa6\x02\xf0\xa6S@S\xa6\xe8F\x15\xa6S@\x199\xc1<\xe2!T@\x03\xa7\xe2\xd69\xd2S@KI\xf4&\t\xddS@la\xc3{\x88\xa5S@+\x10\x84Lj\xb4S@\xc0?\xfc\xb8\x92\xa0S@X\xa8\xbf\x87\xe4\xa3S@\xfd\'\x14h,\xb0S@L\xa7+\xcd\x1b\xd7S@v\xd6\xa5\xf0(\xa8S@s\x11\xb93M\x8fS@v\xb2wRy\x85S@ \xbd\x0ch\xaf\xa0S@y\xeb7\xf5\xf3\xbdS@HA\xee\xe3\xbc\xbfS@\xd6\xfd\xdb\xf6\x16\x98S@\xbf/\x7f\xb3!\x9bS@\x97\xea\xbbS\xa7\x9aS@K\xb8&x\x08\xbeS@p\x8d\x1f\xe1\xde\x9cS@\xaeos\xd9\x00sS@H\xdb\xba\x9f/\x97S@\x86m@o\xf6\xa3S@\xec^\x9c\xf2\xe0\xa4S@\x8a5\x90\x96\xcf\xa6S@\x92k\xa2\x15\xdf\xa6S@L.~Dy\x9cS@yU\x17\xb5\xc8\xd6S@\x887\xbbpq\xa9S@\xeeMKL4\xa0S@\x12\xf7\xa7\xe0A\xa0S@%\xb8yr\x1b\x9aS@\x83\xf8\xf1\xd8|\x06T@\xd8\x85\xfe\x80\x10\xa6S@:\xae\xd9\xa2\xba\xa2S@\xaaw\xa9\x94\xcc\xa3S@_0S\x12\xa4\xb0S@R\xbd3\xea\xef\xacS@\xf3$\xc9+\x7f\xa5S@-\x87\x87P\xe9"T@\xf8\xec\xf9\x99x\x96S@]\xaaeu\xb4\xa2S@\x99\xc5\xab\xb6W\xa0S@\xb2\xb2\xbcS\xcb\xadS@\xa7\x0e`\x83\xde\xbaS@\xc1W\xc1\x0b?\xa0S@\xf0g\xe0\x82\x19\'T@\x88\xbe\xd8\xc4W\xa2S@\x87\x8e|\x8a\xf9\xd4S@S\xe3S,\xd3\x93S@\xc0\x93\x01"\xcfyS@\xe9\x14-\xe4\xcc\x96S@\xb1\xa7\xb4\x7f\x88\xe8S@1\xe0\xa4\x0b_\x97S@\xf6\xc5,\xb2\n\xd3S@\xe6Yw\xcf\xb2\xd0S@\x94i%\xbc\x98\x9fS@\n6\x94\x17\x9e\xb0S@h\xe9n\xa5\x14(T@\x05\xdb\xe6Jy\xa1S@\x97\xbd)\x99K\x9dS@\xba|\xb8\xa4Q\x85S@"v\x05\xdeH\x9dS@\xe9\xac\xdf\x88\xae\x9aS@\x8b\x06\xfal\x93\x97S@\xebN\xe9k\xbd\x8cS@9\x06\xfe\xa6\xbb\xd6S@uj\xb7\x07\xe6\xdaS@\xf8\x94\x0e\x06\x84\xabS@\xa1\x11\x82\xc1gsS@\xa8\xef\xd5\tV\x9fS@\xe7C$\xcb\x8e\xa0S@\xbc\x96\xb8\xca\xbc\xbdS@$!Z\xd3NxS@\xfd\xb4\xbb\x9b\'\xcaS@\xc2\xea\x15\xf8\xea\xbcS@\x02\x19\x85\xac\xf4\xa0S@8\xdc\xd2\x1b\xe8\xbcS@\xa5e\x02\n\xd4\xacS@\xf3\xb3HwZ\xa0S@q\x83\xaaY\x8c\xaaS@\xa7\xea\x98d\x19\xa2S@\x0fa\xe7\r\xcf\xa2S@\xf6\x0e\xa63g%T@bv\xc0D\xbd\xb3S@>\xc0\x8d\x85\xab\xa4S@\xb7\xcb\xe1/\xe7\x86S@\xb9\x86Sx\x19\xbeS@\x7f\x08V\x12L\xabS@\xe3 %@\xd4\x98S@z\x9c\x17\xb3L\x98S@\x87\x8c\xfc\x83?tS@\x06nm\xc1\x1ftS@\xbf\x0b\x08\x93DpS@\x0e\xe6>8\x9d\xd6S@J\xad\xb4k\xba\xb0S@\xf6\xf6\xcb\xd6o\x85S@u\x01\xff\xb4>\xaeS@\xbaD\xe8k\x06\xdbS@\xa14\xe8\xcc\x85\xcaS@\xb8bN+Y\x89S@\x8a*e\x93G\x9fS@8\xb9\xb8\xe0\xef\x9fS@v^\xba\x9ad\xafS@\xf1L\x04\x1f\x17\xadS@\x8a/\x11\xb4N\xaaS@\xbd\xfd\xc2\x9cr\x01T@\xf3v\xf9\xb0\xfc\xa5S@%\xe9\xc2\xda(\xa7S@\x12\x85\xef\x04\xaf\xbdS@\x130&\xd3w\xb2S@\xa9\xc0;\xdel\xacS@\x01\x8f\x16\x82s\x9cS@G\xb1\xab"f\x9dS@w\xc6O\t\x01\xd1S@\xac\xd4D\xdbE\xa0S@\xd0\xc8U\xaa\xdc T@\x7f8\\\xcf\xea\x00T@P>\x13{\x9f\xc7S@}\xf7\xd4J\xdc\x95S@\xb7\xef\xff\t(\x98S@;"\xbfz\xcb\xd3S@\xcbL\xf0\xa0x\xe9S@\xd7\x08\x130\xea\x9fS@\xe3\x83\xaf6;\xa0S@\xbf7D\xa1\x84\xbdS@\xdc\xaf]\xb1\xd8\xbcS@\r\x941\xba\xc6\x9aS@\x9c\xa4\xda\x18a\xb1S@i\x8eyFK\xd0S@\x18A\r\x95\xfd\xa3S@\xd7\x02\xc4\xdb=\x88S@*\xdds$\xa8\xbdS@\xe2\x84\xccM1\xb8S@h!@2\t\xe9S@N\x8d\xddD\xa0\xaaS@o\x8d\x99O\x8f\xd8S@\xf1.\xa1p\ttS@\x9d\xc2pH\r\xd7S@\x8eN\xf2l\x15uS@(b\xf6%\xa7\xa5S@.\xc2spR|S@O\x87\xad$\xea\x81S@\xae\xc0\x14\xb1\x19\xb9S@&\xe1L\xf6t\x08T@b\x8a\xa1\x90k\xbdS@}s3.\xeb\x9bS@\xf9\xca\xec\xe4\xf1rS@\rO\x0b\xbc\x13\x9fS@m\xaf}\x17\xf5\x9fS@\xe1\x9d\x02n=\xa8S@\x056\x9c\xfa\xeb\xa2S@3,\xc1\xf9\x0e\xd3S@W}\xce\x9a\xe4\xd7S@[$\xdbR\xb1\xc1S@r[\x81\x1b{\x98S@\x10\xe8\x94\xa3\xb2!T@\xf9YN\x85G\xa1S@P\xef\x13#\x8a\xd7S@\xe5a\xd1\x94C\x00T@\x88z\xe2\x13\xf1\xbdS@tr\xb9\xf3\xa8\xd7S@\x95.*!\xd9uS@W\xb0o\x14\xf7uS@\xa8D\xfd\x82\x10vS@?T\xdb\rN\xd9S@\xbc\xf11\xd1~\xcbS@\xed\xfa+8\xec\xa7S@\xa7\x01\x9eL\xfc\x9cS@\x82\x9bfd\xc4tS@\xb9h\xdb\x08\xef\x9fS@\xf04p\xc5?\xc0S@\xef\xac\x85\xa6y\x81S@\x9e\x8a\x10\xc8\xd3\xafS@\xc8$\x97S/\xdaS@R\xaf\x83y\xc7\xafS@\xc5\xfd\x7f{\xf1\x84S@\x00\x03#@\x12*T@r\xa2q\xa1\x97\x86S@\x03\xc3\x88a\x07\xacS@\xbd\xac\xc8/8zS@\x8f\xaf`\xc5\xf6\xdaS@Ft\x1e\xfc\xdf\x96S@\xc9\x88]\xc5\xf1\xd3S@\xddTM\xa8\x19\xa1S@\xbbF\xb3OExS@[\x02L\xc2\x95\xb5S@\x92\x11\n\x82\x98\xaaS@j\xd8\xbb\x04\xba\xa2S@\x81\x08F\x87\x06\xa3S@w\xd4BR\xab\xa4S@%\x15 \xad\xc7\xd5S@.\x1e\xe1\xb5\x15\xabS@\xd0\x8c\xff\xec\xe0!T@\x0c\xb413Q\xa6S@w\xee\x94^\xae\xcbS@\xeaB\xb6j\x9f\xa6S@\x1c\xc5\xe1Bz\xa5S@6\xb1\xec\xe5\xa3\xb8S@\xe7\x84A\xbb\x04\xa3S@\x08*\x0ctp\xa1S@\x0e\x01\xcb\x7fj\xc9S@\xa0\x05\xbcC\\\x98S@\'\x16\x9dM\xcc\xceS@L\xbd\x82\x8bg{S@\xafC\x82\xdb\xa9\xb8S@\x9c"S:\xd9\xb1S@\xa4\x03M\xb7(\xf9S@\x06\x8f\x84\xb1=\xb1S@\xbcA\re\xae\xa2S@\xc4\xd8\xf9\x1b\x99{S@\xab<\xc1&\xb7!T@\xbb\x8bX\xdb{yS@0\xf1\x9b\x80\xe7(T@\x8f\x18G3\xf0\xd7S@\xbb F\xd1\xb2zS@V\x96t\xbe\xe7uS@\x18\xafP\x15.\xd8S@h\rW?X\x8aS@\x11\xf3\x0b\xdb\x1c\x9fS@\xf1jY\x18e\xf8S@|\x19\x8b3B\xc7S@\xfb\xcc\xdd\x0ey\xaeS@-5+\xe5\x05\xc2S@G\xe4K\x802vS@\xebA\x10\x93\x90}S@\xaf\xcc\x96M\'vS@\x92\xd4\x0e\xad\xfb\xa0S@\x1b\xa0\xe6\xff\x10{S@\xf9D\xaeF\xd4yS@\x929/\xa9\xf6\xbaS@\xa6\x02\x18j\x8d\x97S@\x87\x1d=\x9a\xe5\xbeS@<:\xed\x96m\x8aS@^\xe5)*\xc5\xabS@`\x9b\x88\xc0\xc7zS@E\xdbH5\x9f\xd7S@\x9b\xd6\xd5\xa7\xa2\x1dT@\x81\xd5z,N\xbeS@D0 \x9d\xdeyS@\xa1\x9be\xf7\xe4xS@h\x93G\xf3*\xa2S@\xe4J\x0fe\x16\x9cS@V\x04\x02\xd2\x8ezS@g\x19\xd2\xb89\x86S@\xfd\x1d\rt\x1b\x8cS@\xe4\xfc\x86\xedK\x95S@[\x99\xa3\xa7\xf0\xa9S@\xcd/r\xde\xe6xS@\x08\xcf\xe1\xce\xa1\x9dS@|\r\xba3\xc2\x9bS@\xa4\xe8\xc8y\xaa\xdcS@\xc0\xbdWC\x88zS@k\x94\xd8\xd6\xe7yS@\x1cK\xaa\x91\x18wS@\xf8\xb3lO\xca\x9cS@c\xee\x0fA\xab\x9cS@\xc5\xdb\xee~\xcc\x90S@R\x974\xa8b\x87S@C\x13G/!~S@l\xd2V\xdcqzS@d\xbc\x12\xdc\xf2\xd9S@\xaa\xbaE\x06\x97\xa2S@BNbi$\xa6S@{\xb3\x8a\x02WzS@@\xad\x8cH\xfd!T@\x97\xe8q\xe5jzS@.\xd9\x91?\n\xb8S@\x06\xcd\x9a\x83.\xb0S@\xc2\xdd\x8dA\xc1wS@\t\xe1G\x15\x1e\xb0S@Y\xe4{\xb4k~S@\xe4\xdd\xd1\xdb\xe4pS@\xbd\x86@C\xa9\x9eS@\\\xccjS\x0e\xbbS@\xe45cF\x84~S@\xe2[H2\xcb\xbeS@\x05K:\x128\xd7S@\xe5\x11\x0f`\xd6\xc9S@\xe4\xf2\xaa%&$T@\xadC\x84\xa4\x08\xb4S@\xdb\xbf\x84\xbb\xff\xb7S@\xc4t\x03\xe5\xba\x9dS@\x9a\xcb?\x17\x1e\xa5S@\x07\xc9dp\x8c\x01T@7\xea\xa5/\xaezS@\xc3\x06\xc9^\xfe\xa5S@\xe5\x89ST\xc3\xbaS@lL.>\x01\xabS@^\xcd\x86s\xe3\xa8S@\xf5\xccSM\xf5\xfdS@7\xb2\xeat\xda\x7fS@\x03\x91\xf5\xb4\x97\x93S@J\xe79\xd0\x0e\xb5S@\x16St\x1c]wS@\xa2\xfc\x82\x99\x88\xc0S@\x13\xed$\xba\xfe\xb0S@\x92\x99\x18\x8f\xc8\xb0S@\xe5H\xae6\x8exS@=\xbe\xb0\xc7<\xdeS@\xce\xc4T\xd8\x86\xffS@9E5o\xf8\xc8S@\x1c\xc8\x85\xa1\x18\x80S@2DR\xbc\x11zS@6\xc9\xde\x18\xacqS@\x9a)oU=\x84S@]/\x06\xc5\xaf\x1bT@\xfd1*\xac\t\xacS@ZD\x98\xdb\xcf\x89S@\x17\xd4\xab\x0b1\x80S@;P\x1b\xab\'\xd7S@\x89\x89\x8c\xe5\x02\x9fS@\'k\xceoX\x9fS@\xd1H\x08\xacR\xd7S@\x1f\x0e\xa1\xe7?zS@\n\xee\xb5+\xd0\x98S@\x07\t\x8b\xf4\x8f\xa2S@\x96\xe5\xa8\xe7X}S@U\x0e/\x9dp\xbaS@WB\xe5\'\xa8}S@\x01cG\x1c\xac}S@>n\x8a\x97\xb7\x85S@\xf2\xcd\x000\x8a\xc2S@>\x0b\x0e9\xaa\xb4S@s\x9c~\xebE\x9eS@i\x94\x81\x89\xa5\x9eS@\x18\x13\xdfz*\xb0S@\x85X(NU\xc7S@7\x91\xaa\x83\x90|S@kW]\xd0<\xaaS@\xed\x1c\x1b\x8f\r\x9fS@j\x8e\x10\x93(\x9fS@\x1d\xaf\xc4>n\xa1S@\xa7n1\xf93\x9bS@\xfaT\xa3r\xe0zS@\xec\xe8d\xf8\x16yS@r}\xde\xc8i\x94S@8V;5\xb8\x96S@\x10D\xe4\xf9IyS@\xb7u^\xa8\x9d}S@\x90\xe3\x05,\xc8xS@Y\xd88\xdc\xdd\xe1S@|\xb7\x8e\x10{|S@\xd5\xfe\xa2\x13\xf9{S@*[\x1d\xaf\xd5\xd6S@6\xb4\x9b\x12r\xa7S@\xfa\x0b3\xe1\x03\xa6S@\xe0\x8b\x0c\xd1:\xffS@f \x99[\x1d"T@4\x96{\xe3\xd1\x12T@\xcd6\xc3\nD\xbfS@QS\x96\xbe\x84\x9eS@\x83\x04\xae\xc1a\xa3S@\xa2\xa2\x9c^\\\xceS@n.Q&5\xffS@\x95\xad\x16lP~S@J\x96N\xef+}S@\x84\xa7G\xce\x9d\x90S@\xe1\x82\x04\x96 zS@\x08\xa8zo\x05zS@\xb5\x0c\xac\x19k\xceS@wQ\xda\x8d\x07\x84S@\x06@\xb5C\xe6\xabS@\xa0\x1d~\xb6\xee~S@\'\xb2\xa9\xf7M\xb7S@q\xba\x1d\xa2|"T@|EG1;zS@\xaaOt\xf7\x02\x97S@xa|g\xb7\x97S@\xbe\x90"W_\xa1S@\xcc\x18\xcc\xde\x01\x1eT@\x0b3\xe1P\xd8\xf1S@JiX\x85s\xffS@\x88\x0fs\xe5\xfd|S@\x9a\xc35q;\xb4S@\xbf\xb1\xea[M\xceS@V\x96\xe02\x80zS@K/\x07\x8f\xa0\x98S@Z\t\x9e\x11q\x90S@p\x92\xa2s\xd9\x9eS@\xe4;\xd8\xcdn\xa6S@\xb8:\xad>Z\xd7S@\x19\xde\xd76\xb9\xb6S@\xb7\x84\x87\x10\xcb\xa1S@bU\xc4\xb8R\xa2S@\x8a\x8aF\xd4\xad\xa3S@\x1c!\xfc\xcb\xc3~S@Z\x9b\x01\xaa\xe2\xdcS@"\x16S\xde\xe3\x85S@\xc6\xf0i\x06u\xdaS@P\xe2C\x8b\xa9\xc9S@Q\x06Y"\xd9\xa2S@\x97bI\xe1\xfazS@(\x19\xff\xad\x1c\xffS@z\xd9\xaaY\x0b\xc2S@\rP\x89\x07\xa6zS@\xa8\xed\x8e\xb1D\xb6S@<\xb3\x92[\x93\x86S@\x04\xb9\xfb\xaf\x11\x7fS@\x84-\x7f&\x9bzS@s\rn\xd1\x7fzS@\xb4\xc1!\xd5\xdb\x04T@\xdb\xc4\xccD\x1a\x9eS@#+uT\x19\xceS@\xeb\x0ek\x9e\xd3\x9eS@\xfe\x12\xe4,U\xa0S@\xdeN:l\xf5\x81S@\xb9\x0eqL\xc2\xffS@M\xf3P\xd6tzS@\xb9\xb4\x8a)\xcf{S@\xc5k\xdcY\xab{S@\xce\xda\xadanzS@C\xd1\xbc\'\xc0~S@R(\xc9\x85\xe8{S@\xe7Q\xfd6\x15zS@\xa0+y\xd2G\xb6S@\x85\r\xa3\x99_\xa8S@]\x19\xc8\x9a\x97\xa7S@\x86:\x87\xca>\xa2S@Q[\xfdM\xd9\x7fS@x[\x19\x0cL\x89S@\x1d\xf9\xa7\x04\x95\xb5S@\x0e\x94\x9d\xf2g\x7fS@faP\xac\xb2\xb8S@\xfd\x08\xf3 M\xc3S@\xa5\xfaWi\x1fzS@)\xf4U\x1f\xc3\xf4S@8~w\n=\xa0S@\xa7Mq\xbc\xc4\xa1S@`\xc4\xbd\x1d\xb7$T@6\x14\x12\xbaK\xa2S@\xdb\x9a\x9eN\xb1\x92S@\xbc>a\x01\xe7\x95S@\xfd\xb4Oc\x95\xb8S@\x87\xf7\xc9\xe7\x10\xb9S@\xb5\xab\x9a\x18L}S@xPR\x9d\x15xS@\xc9\xe1\xb4\xa7n~S@\x859;\xb6\xfazS@w\xf8\x0f\xf7\x9ezS@\x07\xde RGzS@k\xc6\x1c\xea>\xb6S@\xc1\xbd_0\x1c\xcaS@\x05\xfc\xfd\xbe\x19\x83S@Z\xc9\x8df\xa9~S@\x1e}; :\x86S@\xb26e\xc9\x80|S@U*\x9ev\x8d{S@3\xbda\xee6{S@\xe89`\x8f4\x98S@\xe4\xbc<\x96\xb6\x95S@_\xd8@E\xdb\xb4S@<{\x04Z\x8c\xa0S@9\x03\xfe\xd1\xae\xa4S@\xd5zY\xf5\x81\xb8S@\x03\xe0\x81{\x85\xa1S@\x95\xe4\xcd\x12\x13{S@\x16aE\x80\xb9\x9eS@q\xd2\xf1\x9eH\xa5S@\xc6$\x9d\x99}\xceS@\x0c\xac\xbcC&\x84S@$\xb5\xa3\xd6\xbe\xb0S@\x00\xcfa\x9f\xc0\x80S@\xe7\x19\xcf\xd8\x8dzS@\xc4\xe5\xfeP\x06\xa0S@\x12L"\x8f/\xd6S@\r\r\xe6\xc1\x00\xa2S@DI\x82=\xfb\xa5S@u\x0c\xf8\xc69\xb2S@,\x08\x97\x8f&\x04T@e\xfc\xb9\n"\xe6S@\x01n@%/}S@\xc6v\xa5\x8cR\x03T@\x9a\xabL\x93B\x9eS@\xa8\xa6\xd8/\xbe\xa6S@\x10\x93\x83L\x00|S@|j\xea\x7fm\xb5S@w\xb6\xec\x89\xc7\xb5S@Y\x99\xda\x80G\xd9S@\x14[\xd8\xbe\xcd\x9bS@lC\xe7q\x1d\xa2S@\xaa\xe0G$\xf0\x85S@;[F\xd0\x9b\x9bS@<\xc9j\x133\xb5S@U\xad\x03\xab\xb0\xb4S@\xa2\xd2\xa4 V}S@\xde\t\x11\x10\xe4{S@\xa2\xa2\x04\xa4\xc8xS@\xc4&!\x98u\x19T@{\x06%\x9c\xc3\x84S@\x97\xd73\xd8\x98{S@\xca+\\\x19UyS@-\xbc\xb6\xf2[\x9cS@.\x91\xca\xec\x06\xb2S@m\xdd\xa6jD\xb8S@\xcf@\x82\xa40|S@\xbe\x96\x12\x15\x18\x87S@\x8f/\xcd\x8d\xe3\xf5S@\x08A\x9d\xc6\xca\x80S@g\xeb\r\x83\xb1\x80S@g\xff\x91\x8d\xf9\xb4S@\x1e!\xc6\xb4\xbf\x96S@E\xfc(\x90\xe0\xb1S@\x0bQ\x85+\xfc\xadS@"\xac\xa7\x1bq\xd9S@__\xf1:\t\xb8S@j\xb8#\xff\xa3\xe0S@d\x1a`&\xa3\x8fS@\x89g\xbd\xb3\x9c\xa0S@\x07M\xde\x9a\xf2\xa0S@\x8b\n1"|{S@\xf7\x0e\xe8\xdd\xd5\xf5S@lS;B\xf4}S@\x8f\x06\x90\xfa\xdd}S@\xc1\x8bV\xf9\x00\xdeS@G\xa9X\x1d\xb0\x96S@\xd1\x14\x8c\xdd\xf8\xc4S@7F\xff_\xc9\x83S@6\xa1B\xb3\xebwS@\x94\x0b\x1e~x\x83S@\xa7g\xa2\xf29\xa8S@"j\xc2Y\xe9\xf6S@\x99\xf6\xc6lZ\xa6S@\xc5XU1\xe3|S@\x18\xe1\x14\xf4\x02|S@&O\x07\xad\xbd{S@+\xb5\x80\x88\xf1\xb7S@\xf4\n\x0bQ\x00\x9dS@\xb6C\x13\'\xdb\x9dS@\xe4\x9c%v1\xa0S@\xaf\x93\x9d\xba\xcc\xa0S@\xedB\xa0\xfe\x99\x94S@\xe3Qb\xca\x8f\x8fS@\x9a\xe8X\x88%~S@\xc0W\x13\x89\xbb{S@U|\xaa\xdde\x99S@\x15\xe1\x18I\x1a\xb5S@6\xd3J\xbeK\xb5S@\xb7\x02\x99\xb8\xf7\xa9S@\x86kl8;\xaaS@\xa4\xf8F\xceO\xf2S@\x9e\xcar9\xc0\xc2S@\xc5\x04:\xce\x8f\x9dS@H\xa0\xb4t\xb0\xd4S@\x04$\x12pP\xaeS@\xc2\xe7 )^\x98S@\xef\xb3\x0c\x97\xb8\xb4S@\xe3\xe9\x06\xb2\xd1\xa0S@6?K\xfb\xb6\xb7S@R6\xd6J\xac\xaaS@\x8fw\x9c\x9c\xa6\xd8S@\xb9!\x1c\xe5-}S@?)\x9d\xa5\xcc!T@\xee\xd4\x12~h\xffS@\xe6\xd3 \xe2Q"T@5a_\xf02\xb8S@\xedH\x05\xc2!\xb1S@\xcff+\xc6\x8d\xa0S@\xb0\x93sZf\x81S@0\xdb\x9er\r|S@\xf4\x05\xa7y\xb0{S@I\x999 \x99\xcdS@\xdb\xda\xd6v\x9b\xaaS@j\xa3D\x1d\'\xceS@\x9e\x1a\xa1\xa3\xdc\x84S@\x025\x0eDK\xf1S@P\xb9\x87;}\x8bS@\x17\x04\xea\xbaI\xaaS@#\x19\x8d\xa7<\xb4S@.\x16\xb6\xb9K\xb1S@\xc5X\x87\xf6\x9c~S@\xccYKy\xaa}S@1\xa6\xeaaE|S@\x1b,q\x1d\x9dyS@\x04\xd0\xc78\x03\xffS@(w\x92\xab&\xabS@\xc0\xb3\xfc\x96\xef{S@\x19\x11\xdf\x9c\xd3{S@n\xaf4\x0cB\xc4S@p|5\xd3\xa5\x9fS@O)#\xc8\xe1\x85S@\x8eq\xaa\x92\x05,T@d\'+W\xd4}S@\xec0\xb8\x1c\xcc\xb0S@\xd6![\xa4V\x19T@\xb4\xe5\'\xc0\x14\xc1S@\x81\x8a;\xda\x02\xaaS@U\'\x8e\xce\xe1\xa9S@o\xdd\xbe\x8d\xca\'T@;S\x1as\x1e\xa0S@\x8b\xd2\xbc\x0c\xbc\xb5S@\xc3R\xb1\x05|zS@B\xa5\xf0\xa5\xf9\xa5S@\xf0G\x1d\xd3\t\x9cS@\xdb\xae\xd8\xfb\xa8\xb7S@\xd4b\xbe\xfa\xe5\xb0S@\xb7m\xd5\xf5\xc5|S@R\xb2\x1aQN\x8cS@\xb27\x1e\xb5\x04\xb1S@\x8b\xd47\xc2\xd8\x9dS@n\x9c\xf4H\xde\xa8S@\xd6\xd4\x80\xae\x80}S@\x8d\xd6\x8ba\x87\x8bS@\x12Ir\xe45\xc5S@2V9\xe3\x1a\xc5S@!\x91\xbd]\r\xc5S@\xe0 Ms\xa2\xb5S@\xbd#\xb7\x15\x0c\x92S@\x1f\x87P\n.\x92S@\x0e\x1d\x1b\x07S\xadS@\xfcr\xbe\x8dN~S@\xa8b}\xa1\xaa}S@\xe3\x84\x0c5\x83\x9dS@\xb6\x13Of\xcd|S@\xe0d\x96\xb5s\xa8S@+\x19mL\xf5\xb4S@wa\x8a\xe6w\x9cS@\x8a\xff\xe2\xecT\xb7S@\t||\xb2\x80|S@I2\xb6\x9b\xa2zS@\xf6\x19k]\xde\x98S@\x83\x94X\x14\xda\x95S@\xed\rY\xf76\xc6S@-$\x9dq\x8b\xcbS@\x13\x98\x8e\x0e\xc0\xb5S@/\x86\x1f\xa0\x8f\xb0S@%\xb2\xd5Ds\x8fS@\xfb\xf1sbZ\xb2S@\x1c\xe7\xf4\xb4\xe1\xb1S@\x8c\xad\xcd\x18\x11}S@\xf9\x99\x16\xd0\xb3\x9fS@}4\xf0\xc0\xe0\x9bS@\xa1j\xb5\xaa\xb5\xaeS@V\x07\x8b\xedA\x8bS@B\x81\xfa\xb9\x94\x7fS@\xa1\xa5`\xf1\xf9}S@\xae(\xd9\xe1q\xa0S@\xca\xd7\xee\x08I}S@\x95K\x9ft\xff\xaaS@\xc07\x93o\xac\xa0S@\xfa0\x95\xb1\x01\x8fS@`\xb8o\xba\xb3}S@\xb2mz\x89`}S@kMW\xa7x\x82S@\x05\x94\xad\x16\x82#T@-\xf8n#\xc0\x7fS@~\xb6\xbb!k\x7fS@9`\x0b\x0e ~S@\x96\x8a\xd8\x87\xc5\x98S@\xc2\xba\xbf\x8e\xe7\xccS@\xb3\xb1n\xfe\xb4\xb0S@\xbcY\xeaM\xee\xb0S@\x04Y\x04\xa1\xec\xb6S@7\xb5\x96)\x0c\xa7S@\x95\x91\xe4\xe7\xe9\x7fS@\xa1\x9c\xe7\xa5e{S@#\xa8@\xdd\xcc\xd5S@\xd1\xd8\xc1`\xe0\x9dS@\x91\x80\xb8#\xf3\xfdS@\xd2\xe5$N\x96\xb0S@\x86\xfeU\x8b\x95\xd2S@\xbd>\xde"*\x9fS@D\xb6\x17:$\x8fS@vj\xe90\x7f\xc1S@\xfb\xdea\x18\x08\xa1S@z\xb7\xb6\xb4p\xc1S@\xa6\xe5\x04\x8dV!T@K\x8cG`(\x7fS@\xa3Qu\xc9\xdb\xc7S@BAU\xf1\x8a\xc8S@7V\\\xfb\x18\xc9S@b4\xc1K\xed\xb4S@?n[\x0e\xd8\xb4S@g\xf3$c\xbd\xfdS@}?%\xf1\xac\xc7S@6_\xfcJ\xa2\xc6S@\x1d\xfa\x96\xbd8\xb1S@p\x02x\xe0\x9f\x84S@at\xf4\xc1P!T@O3\xb5X\xbf\x84S@\xe9\xf4\xb7\xca\x97xS@\x91\xce.~\xf7\xaeS@\x16\x15V9\xba\xb1S@\xda:)\xb7\xb4\x82S@X\x8f\xd5\xb9M\x7fS@\xd7#7\xc0\x98\x9cS@Rc\xdc2>\xb1S@=\xa3\x86\xb2I\xafS@!M\xbe\x8c\x0c\x9fS@sc.\t/\xdaS@\xd4kk\xc9\x86\xb0S@\xbd\r\xcb\xef`\x7fS@\xc7\x0c\xe2xb|S@\x06\x89\xb1\xa7\xb9xS@\xb7N\x9b\xc1-\xa7S@\xacV\xd4\xd8z\x9bS@\x9d\xce]\xb4\xbe\xc6S@\x8e\x93x\xfe\xf5\x98S@\xa1yL\x80\x03\xe3S@\xae\xa1Z\xa2\x0c\x9dS@Pt\t\x923\xb7S@\x8b0=h\xcb\xa3S@\x83?\x84\xcb\xb9\x88S@\x0fS\x98\xcf"yS@/\x8c\xf5\x83O\xaaS@\x84\xab\x18v\x92~S@l\x91i\x16\x13}S@\xda\xfd\xdae\x86\xc7S@4`\xfe\xc9\x18\x84S@0\xea\xa6X\xc0\x83S@\xb1\x16i\xa2+\x83S@[vVN\x9a\x9dS@\xa5~O\x9d\xb8\xc1S@z\x89 \x1a\xce|S@i\xa9\xcbZ\x84\x9fS@\xa6,0\xe5u}S@~\x84\xa0\xcdy\xb2S@\x94?\xb1\x084\x84S@k\xc5\xab\xd84\xa2S@\x14]\xa2\xd7\xa8\xa7S@z}\xbd\x1aW\x84S@\r\x94\xca:J\x84S@\x1ay2\x15\xe5\x83S@\xe0*\xad\xf9\xad\x83S@\xd2+m\x90\xef\xc1S@W\x19\xa6;\xa5\xb3S@\x1c\xcd\x00_\x8b\x83S@\x97Z\xe3/\x8c\x9cS@\xe3!*t\xe3\x9dS@\xbaL5*\xd1\x9bS@N\x96(!2\xc8S@\xc4_8h\x91\xc6S@H\x0c\x0e\x01"\xb0S@\xe1\xc6\x88\x87\xa5\x9bS@:\xf4[N\xde\xa1S@\x19\xd2M\x04P\xb6S@d\xf7,lq\x9bS@=F6["\xcbS@\xb8\x16\xc2\x15t\xb7S@\xfb\xcc\r\x13@\xa6S@\xc3\xdf\xd8SH\x7fS@\x0by{\x18|\xb1S@\x87\xe6C4\x7f\x84S@\x8c\x02\xfd\x1d\x86\x8eS@4\xe5\xb3)\xa1\x98S@f\xef~\xf2d*T@\xc8\x0fQ\xd9\xcf\xb7S@l%\x18km\xd4S@:\x86\xf0\t\xc4\xc6S@:a\x93\xea\x9b\xc6S@\x85\x13\xbe\xbdi\x84S@\x81\xa5\xee\n\x04\x84S@\xa8/\x8c\x0c\xd3}S@`\xe9\xf9X;\x9bS@\x85$o\x8b\xc4\x8bS@|+\x0ee\x04\xb2S@4\xb1\xdf\xa4\x97\xa7S@\x11O\xa4\xba\x9b!T@\x9f\x1b\x1a\xfc\xf3\x9eS@\xd2\x12)2x\xc8S@o\xab\xa44\x95\x19T@\xa9\xa6\xea\xc6!\x1aT@X\xa2\xed\r\xe2\x90S@\xb0\xbb\xffB\xad\xfbS@\x07\x80\xbd:\'\xb6S@B6\xad\xbe-\xb7S@ZUM\x1d\xc1\x84S@\x98\xfb\xbd\xe0\x0f\x81S@\xad\x80\xad\xd5\xe1\x9dS@(\xd5\x85el\x9cS@\xa9p\xf6\xd8\xf6\x81S@\xd8\xfe\x94\xe3D\x7fS@\x81X\x8fZ\x81}S@\n\xd9\xd0\xcc\x12\xe2S@\xf35\x81\x81\xd4\xd5S@M\xebe\xa0\xe2\x90S@\xecH\tg=\x84S@{[c\x8a\xbc\x00T@QI1\xe2\xe4\xaeS@\x08<x\xb7\xdd\xd2S@\x12\xc0\x96\xc1W\xaeS@\xf2!\x1d\xae\x04\xfcS@\xc1&O\x9eI\xfcS@*\x16\xa2\x1c\xf7|S@\xea6\xa9g\xf2\xa6S@\xdc\xca\x87|\xf9\xb5S@\xad\xd5\xf4V\xe6\xc5S@\t\xfe\x12B\xc8\x9cS@\x8e4Zx\xb2\x1aT@\xa9:\x8b;g\xd6S@!\xe5C\x1cn\xaaS@\xec\xd5\xcb\xe1\xd7\xafS@G)\xb9\xfd#\x84S@:z\xf4\xe3\x97\x81S@.\\\xdeC\xc8\xd3S@\x81\x90\x8b\xde\x98\xabS@\x89\x15Y\xe8\xb4\x9bS@9\xa2\x1bZ<\xb5S@B{\xb1RX\x9cS@\x9e5\xd9\xc9\xae\x9cS@\x02\x86\x03\xa7\xd9\xa6S@\x10e\xb0V\x9f\xafS@\xd1NfN\xc0\xdeS@vn\x84 \xde\xfbS@S\x19\xfe\x84\xc5\xafS@\xbd;\xd9\x87\xdf\xb3S@\xf5\x16\t\xd1\xab\x84S@\xf6jnP\xd8\x7fS@|\x7fO\xa6O\x8bS@\xbf@\x02b>\xc7S@]oDt\xd6\xabS@HQ\xfc\xf1\x9e\x9cS@\xf5\x89\xa5\xb5\xaa\xaaS@\x9a\xb8~@\xb3\x96S@r\xb6\x89q\xe9\xadS@F\xa1M\xe6\xb7\xafS@\xcfNB\x85\x7f\x9dS@\xf7\xd07/\xb6\x82S@\xa7(\x1d\xe2%\xdaS@\xa3\xaca~\xb0\xc7S@8p\t\xd6\xb5\xafS@l\xbf\x0f\xbc5\xb0S@\xa7\t2{c\x87S@l\xa6\xc6gb\xa6S@\xcb\x82\xe8\xff`\xa9S@{\x11\xad\n \xafS@`\x9e^\xd6\x04\xaeS@\x803c\xa2\xb8\xadS@\x03>S\xf5a\xd2S@\x87B\x18\x8b\xcb\xb2S@<\xc8^\xa2.\xc9S@\xf3\n\xfd\xa6\x8c\x87S@\xab/\xbd9\x05\x83S@\xb4\x7f=WN\x9cS@*a\x88\x87\x7f\xb5S@2\x9a\xec\x9aq\xb5S@\xbdR\x9a|\xdf\xccS@D\xb9\x84\xef1\xc2S@\xaf\xb8\xdb\xf9\xb3\x88S@\x9c\x02\xf7i3\x83S@\x8c\xf8\xb0\x9c\xbb|S@ \xaa\x00\xdb\xae~S@\xf9f>9Z\x9dS@\xd3K\x08\xbf\x8f\x9dS@\rx\x06\xb5\x89\xf5S@\x97:\x91\xa6\xda|S@k+J\xe2\xe8\x9fS@\x02\x1bT\x8a]\xb5S@6\x9a\x08\x0fk\xd5S@\xd2\x0el\x9aN\xb2S@`\xb3\x95\x01\x01%T@\x8d\x94\x9e\x10y\x81S@\x19\t\x7fs3\x9dS@\'\xe8xlv\x9dS@\x12\xf8\xa5\xa4\x1b\x9fS@\x948\x98oF\xd0S@\xf3r\x18R9\xa1S@\x8eF\x0f\nA\x88S@\x9f\x97\xe8\xad\xf7\xf5S@oWf1\x03\x81S@\xd1\xe1G\xae\xaf\x80S@\xd4{\x04.\xf3\xa7S@\xb4\xfc\xd2l\x1d\xfaS@G\xb8\x12\x87n\x9dS@\x85\xb6\x1dL!\x90S@T\x01\xbbx\x1e\x9dS@\x1f\x04\xcbM\xfd\x9bS@n\x1f9}\xeb\x87S@o7<\xb9-\xafS@\xa8\xf2/\xfe\xbc\xb2S@\x16\xe3$u0\x9dS@\x08\xf5(jf\xb3S@O\xf8\x89A\xe5\xc7S@\x83\x9a\x00\x8c\xd5\xa7S@r\xf5\xa0r\x00\xf2S@x\x19\xe5\xcd\x0b\x93S@\x901\x9c\xf9\x0b\xd5S@\xa1\xf73\xe7\x87\xa7S@\xa0\x7f\xf58\xcb\xf5S@\xcd;N\xa9\x1c\xafS@\x18J\xe0\x1au\x89S@\xe5\xe7nv\x0f\xafS@\x02\xb9f\x98g\x87S@i\xec\xbe\xeet\x96S@d"s`\xee}S@uh\xb9\xd3,\xb5S@t$j\xd9\xe4\xabS@k\xbbZ\xc0i~S@\t\xfb6\xf9\x84\xddS@e\n\xa6\xd9\xaf\x9cS@P\x1a\x9efZ\xa1S@k\xbcV\x91\xcb\xf8S@i\x13~l\x0f\x9eS@\r1\xad\xcdr\xd8S@\x11\x0e\xbf\x10\x10\xa1S@I\xe3\x19\xa7\x01\xdaS@\x81*\x18\xca\xd7\x81S@j\x04\xec\x9cS\x80S@\xff\x0cPVu\xb2S@\xed\xcc\x18E\xdc\xb2S@\xd8\x83\x82\x81\x15\x7fS@Z\x1c^\xe7\x95\x19T@~\x830Ju\xf8S@"\xb7\x1d\xc2A\x84S@q\x1f\x87:4\xc8S@Q\xa6sG\x80\xd6S@ \n]\xd7O\xdbS@z\xc2-\r\x9e\xd7S@\xd2G\xfeL\x16wS@{\xe801;\x1fT@d\x1e\x0fs\rpS@\xa8\x8fF\xb6e\x94S@\xcd\xaf\xf2\x0cZ\xccS@hd\xc5\x92\xdd\xf7S@\x8e`\x98Oh\xa6S@<.\xd4<\xcc\xadS@K\x81\xe4\xa3k\xd8S@K\x14\xee\x93\xaa\xcdS@\'\xb5\xa3\xf2L*T@\x90\x82I_W\xbeS@\t\x82<@\\"T@1\xd7\x18\x92\xb3\xd7S@j\xc3\x04\x07\xae\xadS@\x8a\xa3\xf3\x13\xd4\xd1S@\xe8\xf4K``\xd9S@\xaa\nd\x01\x8a\x97S@3s\xae\xf4\x00uS@\x06!\xcb<J\x88S@\xd8`\x1a27\xd9S@\xb2\x80\x85\xc2\x0f\x91S@hT`q<\x1eT@\xb9\xa4(\xcb\xe9\xceS@U9Ng\x9e\x80S@#\xfc\xc7f\xeb\xbfS@\x93\xa8\x0eV`\x13T@w\x03\xa0\xb0\x1d\xc3S@]\x82\xa6\x99\xf9\x9fS@\x05\xffR\\!nS@\xe4X\xb46\xe5\xbfS@FQ:\x9d!\xb0S@\\\xd4\xaf1\x9f\xc0S@\xaaK\xdb&\xa9tS@I"\xc5\xb8\xce\xc2S@\xad\xf8C\x14O\xd9S@8\xd8\xe5\x1b>\xbeS@\xb0]\xca\x00\x9c\xc5S@b\xaaVfR\xbeS@\x1a)/34\xc4S@\xa3n_$i\xb0S@\xf0\x97\xf1\x99\xe5\xbeS@%1\xb2r\x12\xc1S@\xb6Z\xd9\x9fW!T@\xf9E\x1a\xbbM\xefS@\x00\xb83\x97\t\xc5S@\xb7\xec\x15\t\r\xc5S@!i\xac\xf6\xb9\xc0S@\xf6W\xeb\xc7`\xc1S@\x90\x90Y\xa1\xb4\xbdS@W\x06Y\rV\xbdS@_\xa1S\xf0\x81\xbdS@\xe27M1\x11\xdbS@\xf0G\xb2\xf3)nS@z\x85\xe7T\x9c\xc7S@oo\xaa\x0f(\xbdS@\xf2\xdd\xa1\x00s\xc1S@\xab\xf3t\x9a\xe3oS@\x89\x82\xbb\xb3\xd9\xbcS@\xc8\xc3\x16\xb8\xf0\xbcS@\xaa\xbay1?\xc1S@\x0e\xdb\xda\xd8U\x12T@\xc2\xfd\xa8\xeb\xcc\x11T@\x96\xdd\xf2\xbc\x88\xc6S@\xcbm/\xa6n\xa3S@\x92\x93\xe2#q\x12T@\x8f\x01\xcco\xf4\x11T@\xbeH`\xfa6\xc8S@\xab\xbf\x8a;"\xafS@\xabx;\xb1\xf0\x81S@*)~k\x84\xe5S@s)\x14\x0c0\xc0S@"\x1cP.\xe2\xc6S@\x877\xfc\xe0\xe3\xaeS@+]\xb6o\xe0\xbdS@\x9f\x90\xb8\t\xa9\xc6S@\xc0\x16\x12\xf6\x05\xbfS@\xf4\xe2\xdf\xda\x14\xbfS@)\xbe\xc0\xa2g\xbfS@<\xdfd\x7f\xd8\x87S@W\tf\x11\xc5\xf4S@\x1b\x93I\xe9R.T@Y,\xb1\xf3N\xc3S@\x92&\x04\xe4\xb2\xc7S@k\xe4\x92h\x9c{S@\n\x0e\nWwoS@y7\'MW\xfeS@\x89J\xd5eO\xd6S@\xbci\x8eu\xd5\xc7S@a!b]@\xbeS@\x1f+\xebaZ\xb0S@\t\x1e\n\xe4.\xc8S@\x9c\xd0\xab%\x98\xbdS@\\Dg\xcb\xdf\xc5S@K\xfd\xdc\x89\x97\x14T@\x85\xd4 \xd6\xf9\xb9S@\x11/<\xb9\x1b\xcaS@]\x03\x1d\x9ev\xc8S@SB\xc7@\xe3\x9bS@\xa9\x88\xcf[\xb4\xb8S@\xe4\xa9C\xee\x8d\xc8S@\xe5\x10\xfd\x98y\xb8S@\t\xbd\xa6>b\xbcS@(v\x89\x07u\xb8S@T\xae\xc8\xdf\x94\x9bS@\x87!\xf0/\x1a\xbbS@\x01\xda\x17\x110\xbbS@X\xfd\xa4\xd2\x15\xbbS@\xe0\x0b~\xdb\xdf\xa3S@be\xa5\xe9H\xceS@\xdb\x87h\n%\x86S@\x00<!\xb9D\xb7S@\xcf\xdb\xf8$9\xbbS@ \x04\\\xd1\xf2\x82S@\xf7\xd6s/f\xbbS@_\x9b2\xecY\xbaS@\xb8\xc9\x06\xa8\xd9\xc9S@\x87\r0\xe1\xcd\xbaS@L\x08\xaf?x\xc9S@Z\x7f\x8bL\x89\xc4S@\xba)\xd8y\xe8\xbaS@\x17;\xa7\xf8\x9f\xc7S@\x06\xee\x17\xbah\xb1S@0\xec\xdf\x11\x03\x16T@\xdc\xbdS\x92>\xaeS@W\xb2\xda\xa3\xfa\xbcS@\xc7\xd8\xe3A\x91\xb9S@\xe1\x8f!_D\xb9S@\x8c\x8eAQ\x00\xb9S@\xa4:\xb7E\x02\xb5S@)\xc7\xda\xb8\x9f\xb8S@\x99E\x17]n\x8aS@\x96\xea\x8f\x81\xa1\xb8S@\xee\x88B\xadn\xb7S@x\xb60\xc6Y\xf7S@u\xac\xa3\x98WzS@R\xee\xda\xee\xf3zS@ \xa4\x87\x87\xee\xd9S@\xd5\xd32\xe1P\x8aS@ZD\xda\xd4\x06\xbbS@\x16A\x8b\xa7\xf6\xb3S@\x92$j\xc2\x8a\xcbS@\xd9j\x7f\xaa\xa9\xb3S@\x11\xcf\x88}\xb2\x8fS@\xa1\x9d,5\x7f\xb7S@\x8f\xec\xf2fsyS@;E\xc4\xfa\xef\xabS@$6\xb4\x8f\xcc\xb6S@\xe4\xe8]\xaf\xe8\x8eS@\xe0\x8bS]\xfd\xb5S@\xee\xbb\x9a\x980\xb9S@\xdfTO\x04\xa7\xb6S@S\xf2]\x08?\xb6S@\xa5V\x12\xb1K\xb6S@\x93\xfal@\xb4\xb8S@\xc6\xb9\x01>\xdd\xb8S@\xfa\xa1v*\x14\xb6S@;\t\x10\x1b\x91\xb8S@\x8eEq\xe7\x10\xb9S@S\x809\xa2;\xb6S@\xf4\xe0\x92\x16\xb6\xc1S@\x0flo\x1b\x05\xbeS@\x90x[\x89\x8d\xb8S@V2$f>\xb2S@\xfd\'\x08}T\xb6S@\xf0\xdc\xe6\x9bK\xb8S@)\xd7Kh\xf2\xb1S@k\x7fa\x8f\'\x91S@\x16-\x82\x88\x15\xb8S@b}\\b\x8a\xb5S@\xc3\xb5"\xb7\xff\x1eT@a$\x19b\x19\xb5S@x\xc9\xcc\x92\xc6\xb7S@1J\x1eC6\xb5S@\xac\n=\xb9\x82\xacS@\n\x02bL\xd1\xb0S@\xee\x0c\xaa\xffJ\xb7S@\xb9=\xddQ\xdb\xccS@\x9apA\x98I\x89S@\xc9+\xad\x92{\xb8S@F\xff\xfd\x1e\xb2\xb0S@~\x17\x13q\xeb\xb0S@e\r\xf7\x88\xc5\xb4S@\x8d\x93M\xa0\xec\xb6S@\x98\xbbv\xee\xf4oS@\xac\xf6\xed\x89\x88\xb0S@8\xf1> \xa7\xb6S@\x0c\x95\xf5=\xd2yS@\xe5\x8f\xab\xb3Y\x19T@\xb8\xa2$9%\xc1S@\xbe\xdd\xd3\x1b#\xb7S@\x98e\x17g\x1b\xb7S@\x9dD\xe2+X\xb6S@\xfd\xb0\x90+\xd5oS@\xd0#c\x8f\xa9\x02T@\x97\xc1\'\x17"\xb6S@\x02\x92%7\x9a\x19T@T\xb7\r\tF\xb3S@\x1a\'\xfb\x96\xe3\xafS@\xc4\xaf[V\xb3\xafS@\xfa\xc8\toz\xb3S@\xdb;u\x98\xdc\xb5S@\xd8\xf57\xd5\xc7\xafS@\nE\xd9\x82\xef\xc7S@\xf1)\xa6\xf8\xad\x99S@\xba\x13W],\xb0S@e\xcbg\xfec\xcdS@\xa7\xdf\x0f\xe5y\xb5S@\x9a\x13\xa7\x8f\x82\xb6S@9\xe5\xee\xae\\\xb5S@]\xb5\x86\xd9"\x11T@\nu\xd3\x184wS@\x89Z\xe12\x15\xcdS@\x13\xb1\x1eH%\xafS@\xb11\x07\xbd\xb3\xb2S@\xcc\xec\x9e\xf5^\xb3S@\xa0\x08E\xc8\x1e\xceS@\xec\xa7\xecX\x94\xcdS@!\xbe\x8f\xe2\xe2\xdeS@\xd8\x8fN\xb6\x97\xafS@\\_\x1cv\x8f\x1aT@|\x8c\xe5"c\xb2S@qJ\xfcf\xee\xaeS@0\x0e\xa4\xa3\xad\x0fT@v\x0c\xd9J*\xafS@D\xc4`\x0c\xe9\xb4S@\xc5\x8egjD\xb5S@\x9aE\xde\x1e\xa4\xb5S@Z\xd1\xbfaK\x1cT@\x9fE\xe0\xa2\xc4\xaeS@\x17\xa5\xec]O\xb2S@\xa3\x01y\xb6X\xcfS@vI\xaf\xd6\xae\xb5S@n\xab2\xee\xb1\x1bT@\xa3GQ\xa3.\xb4S@-\x15s\x98\t\xb2S@\xe8\xab\xea\t5\xaeS@\xc1\n\\\\h\xb4S@\x0bZ:\xf9\xd7\xb4S@\xb4\xf2\xd6j\xda\xcbS@3d\xaePE\xb4S@\x91\xbb\x99\xa2\xc4\xb4S@\x99Gb\xefq\xceS@Mqy\xd8\\uS@\xf0|\x82\x00\x81rS@\x9f\xa6N^\xca\xb0S@\t\xfco\x1f\xfb\xb0S@O\xf9\xb0z\x10\xb5S@u\xb4\x88m\x93\xb1S@\xf3W\x80\xc8\t\xb1S@N\xa9y\xfc\x18\xb1S@\xa7d,\x87\x0bqS@Q\x80\x0f.-\xb4S@%;\xd7\xb2\xec\xb3S@%\xc7PC\x91pS@:=j\xfd\x8ewS@o\x96\xe1<\t#T@es\xd1r6\xafS@?3P\xb8\xdd\x08T@\x0b\xd5o\x90\xd2\xbdS@\xd4\xceJ\xc1\xb5}S@\xd0\x1b\xce"\xb1\xd0S@\x9c\xd2a\t\x82\xd0S@_5\x15\xb3\xc3\xb2S@7\xd1_"\xe0"T@\x1c\xf5\x88\xcb\xb2\x81S@2\xcb\x1a-\xb9\xd0S@\x8c\xdf\xff\xa0\xc0\xcfS@\xacGN\x93\x97\xb2S@\xf0\x18Ee\xd9\xaeS@Z\x8d?Mq!T@l\x0b\x0f9\x9f\xcaS@\x07\x91\xe5"v|S@\x99\x80^\xa5\x14\xaeS@\xc6\xe2{\x16\x15\xafS@\x7fF\x899\x9b\xaaS@\x1d\xfe,o]\xaeS@\xa0\xd2\x94T\xec\xaeS@V\xaf\x94\xb2\x95\xabS@oR\x19\xf6\x96\xcfS@cd/\xc6\'\xafS@\x02[\x06g\x0f\xd0S@j\xca\\\xab\xea\xa9S@\x04q\x12I\xfd\xb0S@\x88\x9c\xdf\xd58\xb1S@\xc4\xd2\xb1\x1b\xe5!T@\xd6\x85\xdf\xea\x83$T@\xf9\x829\x96A$T@\xfa\xc3\xdb\xa7/\xceS@\xef\x03\xa8:D$T@Y+\xcd\xd9,\xceS@gT\x97\xe7\xe3$T@\x04\xe3\x06\xf4\x90\x81S@\xa0\xe0p\x1cJ\x01T@\xb1\x97ll.\xa2S@7\x08\tV4\x86S@\xe161\x05\x03%T@/\x02\x92\x98&\xacS@x\x8b\xf6\xd3(\xb0S@n\xd9\xb2\x13\xe6$T@U\xbb{\x1f\xef\xabS@\x9dF\xab\xa31\xd5S@\xcc\x1c\xd9\xca\xfd\xa7S@\x9a\xf6\xdd\xe5\xde\xabS@\xab\xed\xf2\xa9u\xaeS@<\x0b\x03\xcf\x0e\xc0S@`\xa6U\xd5\xac$T@q7]&3\x81S@\x017\x9f\x86\xeaoS@\xc8\x17\xc4\x1c\x14\xa1S@\xb8\x84\xf5\x19\xf9\xabS@@\x01\xbb|=\xc0S@\xb6$\xb9C&\xa1S@\xdf\x1e\'\xb3@\xa8S@A\xec\xe8W\xf4\xadS@L\xd4N\xc6\xfa\xc7S@\xd0\x99i\xc5r\xbdS@G\xfd\t\xe9Z\xaaS@#\x11\x14\x07U\xabS@\xee\xca\xc0\xdc\xf1\xc1S@\xaa\x1d\x10\x01 \xacS@$\x9b\x1d\xefr\xabS@[\x8ci\x856!T@\xe8\xc37W\x0c"T@(r\xacW\xee\xacS@\xed\xb3\x8c0\xe7\x9fS@\x1e\xc0Q\xa5\x98$T@H\x0e\xd7"_\xa7S@\xe4I\x9bn\xdd\xaeS@.=\xe5\xbb\xcc\xd4S@\x07\x01\xb9GA\xacS@\xca\xaf\xe7\xe1\x02\xd0S@\x87y\xdf\x07\x02\xabS@\x83\x02\x9e\r\\\xabS@\x9b\xb4\x1a73\xabS@\x0b\x8e\xa9:\x02\xadS@\x805\x8f9A#T@9\tN(\xd1\xacS@\xd5\xca\xe8\xe5\xf7\xb4S@nk\xba)H#T@\xf2\xed\xf9\x96\xaf\xa6S@\xee\x1b\xbaO?\xa9S@\xe8\x9e\xf3A\xaa\xa6S@G\xed|\x8d\xdb#T@\x8c\xe1\x88VDpS@\xe6PH\xdf\xdf|S@\xb2|\x80"\x9a\xa7S@\x91\x92\x0ci\xfb\xd3S@\xef;+\x94\xac\xd2S@\xb7l r\x81\xd2S@\x1eh\xf82\x01zS@\xec!G\xa3\xf5\x87S@\x83\xe5RN\xe7\xabS@\x95|i\x18\xd9\xa7S@r\x84\xfeU\xb0\xbbS@,\xb3ut\xf4\xa9S@a\xf7A\n\x00\xa7S@`\xc4%\x837\xd1S@P<\xfeXE\xb6S@\xb5|>\x91\xf4\xa4S@\x9b\xe6\x1fV\x9c\xa6S@G\x95\x86U\xa0\xa9S@[\xc4\x86+\xf4\xa9S@\xb6\x0bp\n\x08\xa8S@\xd4$M`\x93\xa6S@\xbfY\xa5\xbb\x95\xa9S@\xd4\xe4\xeet\t\x9fS@u\xf7j>drS@\x1a\x1a:F<\xb5S@\xfe\x9c\xc6\x06\xac\x92S@&\x909\xb2\nsS@\xb0\xc8J\xca\x99"T@:\xb14\x04/\xd4S@n\xf1\x079\xcd\xa7S@\xdb\xfd\x15\xbc\xa4\x1cT@\x1d\x92O%N\xb6S@=\x95Y*\xa8\xa9S@H\xf6\x1a\x9c\xda T@\x15\x1e\xf0\xbe\x00\xa6S@\xff\xc1~6\xf5\xcfS@\xc2f\x18\xcc;\x84S@\xd3\x8fZ\x05;\xd4S@)Bk\xaa\x83)T@O\xb8.N\\\xa5S@D-\x03n\t\xa6S@\xa9$\\\x01\xa0"T@z\xcco\xf0\xb4!T@\xa14:\xb5\xcd\xd5S@\xa3\xb5tL\xdc\xd2S@\x8e~\x92WI\xc7S@\xa8f5A\xd5\xa8S@\xd3\xac\x0bt\x8c\xeeS@\x8b-\xf4`\xdb!T@\x0f\xf6\xd4g\xec!T@\x8a\xc2r\xcf\xaf\xaaS@\xce\xde\xe2\xf3\xba\xd2S@H\xea\x08\x91c\xa7S@@\xef\x86\xb0C\xa3S@\xae\xe9\xe5\xf4\xd8\xa6S@p\x8e.\xec\xa0\x1eT@h\x83\x84\x9f\xc5\xa6S@[\xe1Z6\xa3\xa7S@\xa3\x84t\xf7\xfbzS@\xd2\xd0\x89\x1aq\xa6S@\xee\x97q\xfd#\xa2S@\xc5\x8f\xb1@?\xa6S@\x0b\x95\xc1\x88\xbe\x90S@\xd0\xb6\xdeA,\xa2S@^7\xd2ha\xa3S@\x94\x9bV\xa9\xb5\xa4S@\xad\xb5\x97%\x98\xa6S@\x8c6$mp\xa1S@.\x07\x85\x9c\xba\xa3S@4@\tE6\xd7S@\x87\xb8\xe6h\x0c#T@;\x9fcSK\xa3S@\x84xZ\xb0\xf5\xf6S@\xf1\xea3!L\xa1S@\xe2\xf0\x8c\x7f\x9a\xa1S@\x1e\xec)\x95i\xa6S@\x0c}|s\xb5\xf8S@\r\x17\xad/\xa5\xd4S@\xa7\x08\x14%\xf5\xa0S@\xe4\xb6\xce\xc5\x91\xa2S@\xde4\xc3\xfc\x99\xa5S@/\xc7P\xfc\xfdwS@\xc3\xaa\xba\xbb\xec\xa0S@\xa3\x81\x86|3\xa4S@\xa7\xf7\x1c\xf3\x0f\xa5S@\x80\xb3p&\xd7\x13T@\xe5g\xec\xa7\xd7\xa6S@\x16\x8a5\xd68\xa0S@\x03\xd0m\xf1\r\xa6S@av\xcbRM\xd7S@\xec\xd4{-\xce\xa6S@ \xa0\xf2J\x0b\xd7S@ |\x86sI\xa2S@+\xe1\x17\xf3W\xa5S@q\x83\x01\xe1\xed\xd1S@\x89v\x7f\xfar\xa3S@m\xac\xec\x9daxS@\x94i\xbf\xd5`sS@\xaa:(k3\xa1S@\xc1\x14\x86jR\xa3S@\xa3v_^1\xd8S@\xe0\xd8\x18\x1bp\xa2S@\xa4\xf6\x10X>xS@\xa6y\xd1\xbe\xe4\xa5S@\xd0X\x01Q\x10\xa5S@\xde$mw\x80\xd5S@\xda\x91\xe2"o\x9fS@\xfbP\t\xa5m\xa4S@\x18k\xcf>7\xa1S@F9\x13\xc4\xb7\xa4S@\xb4\x01Z\x0c\n\xa4S@\xc2\xd2\xc7\x9e\xa2\xa0S@D.\xd0\x16+\xa1S@\xce\x0c\xa3\xe7\xcd\xa3S@v\xac)E\x18\xa0S@L\xde\x94\xc0\x11\xa4S@e\xdf\xd1\xeb\xa8\xd3S@Q%\xd4\xd1\xf7\xa1S@s\xe22\x91s\xa4S@\x8dU\x9e$\xd0\xa0S@9\xb5"\xed`\xa4S@\x8d\xc5\xf2\xc9\x91\xa3S@~D]\xe5o\x05T@]V\x89\x0bw\xdcS@\xcd\x82\xb3\xd5\x86\xa0S@\xcd9m\xfc\xf3\xa3S@\xd4\xa1\xa9#\xe0\xa4S@\x0f/\xc3\x13V\xd9S@?F%\x10<\xd9S@E\xfa*\xde\x93\xa0S@N\xe0\x16\xbcD\x9fS@\x1ch\x92vZ\xa0S@\x9b\xe4;\x85\x18\xa2S@\xa8.J:w\xa3S@\xee\x81$\xc9\xea\x9fS@\x89z\xafz1tS@L\xa6\xff\xa1L\x14T@\xec\xc3\xbf\xf8\xdf\xa4S@3^\xf8\xb3]\xd7S@\x86F\'X\x03\x9fS@\x03]\xbb\x06R\x9fS@\x82\xab`H\xb9\xa2S@H\xb3\x85\x05a\x9fS@\x0c~/l\xe8\xa2S@\xa7\xd5\xc4\x00\xff\xc1S@UA\'\xcfU\xa2S@\xf7\xc2\xd8\xa4\xb3\x9eS@\xbd^\xf9\x86\xb4\xa0S@E\xf6\xde\xd9L\x9eS@\xf8\xfe\xef\xd6\x10\x9fS@\xbd\x17\xf14L\x9fS@\x13\xd6"\x04\x99\xd7S@\x03q\xc1\x10\x8e\xd7S@hq*\x0c\x96\x9eS@\x91p\xd4\xc4\x12\x9fS@z"\x8f\xe2\x93\x01T@\x06\x84\x8f)\xb0\x96S@h$[\xde\xb1\x9eS@*\xafwN\xd2\x9eS@\xfd08\n\xc2\xa1S@@\xf4\x899\xdd\xa2S@\xc8\x90_\x83\x19\'T@\xe9I!B\x1f\xa1S@eG\t\x80;\xa0S@K\xc1\xd7\x97G\xa2S@\x98\xf6&\xd4\xf9\x9fS@\x9a\x0c\x8a\xa9\xf2\xa1S@\xa2\xe6\xeb>\x1d\xc3S@\x06\x86\x17\x11\xda\x9dS@\xc0E\x04\x16\xcd\x9eS@\x90\xd7\xab\xf4=\xcbS@I\x00\xa9\xc7\xe7\xa2S@ArK\x14A\xa4S@\xe5\xa7X\xb8\xc7\xa0S@b\x99\x8aI\xdc\xa0S@\xbc\xc0\x86\x055\xa2S@4*?\xa7\xbf\xf2S@?\xbf\x12\xc5\x84\xa2S@IvD\xc9\xe2\xa2S@\x0cA\xbb\xeb\xea\x9fS@\x86\x05\xd4\xaa\x12\xa2S@\x12y\xa3\xcb\xc2tS@\x8d|\x82\x92\x06\x01T@\xc5N\x06\xf3m\x96S@\x9e3\xb1D\xf1\x9cS@kJ\x82\xcb\xca\xa0S@0Ti\xa45\xa2S@\xa6\xc8\x08\n\x19\x9fS@\xdf\xd8\xff\xd4\x8f\x9cS@Z`I\x83\xff\x9cS@01eo\xf0\xa1S@|%\x94\xad5\xa2S@L\x95\xf3\xfc\xde\x9dS@\xa7\xbd\xf6N\xbe\x9fS@\xc2\xf8\x96?k\xf2S@\xc6\xbd?\x93\x13\xe4S@#6\xe5\xaa\x9e\xd9S@\xdbL\xa0RQ\xd7S@\xed\xb2\xf7A{\x9cS@.\x10\x17K\xb3\xbdS@\x91\x08{Y~\x9dS@\x82\xa9\xaf\x93\xa2\x9cS@\xed\x12\xf3\xc1z\x9dS@z6|\x94D\xbeS@\xf2%\x90mM\x9cS@\xfa\xdbF\xaa\x80\x9fS@1d\x9cK\xe7\x9fS@\x04K{1C\xa1S@Y8\xe0\xdao\x9dS@\xd4I\xdc\x95\xfd\xa0S@\xe5\xab\r\xe0\x02\xa1S@\xeb\xaa\xe3\x1f$uS@\xcdF\x0em\xc2\xa0S@\xf4\xcd\x01\xe4\xd9\xfdS@nv\x9b\xba\xe6\x9dS@|\xf3\xd9\xbe\xfa\x9eS@\xd9\x95\xdf\x19HyS@\xef\xdc,\x85\xacuS@\xc6RR\xb1\x9f\x9dS@\xe7\x0cJ\x8e\xcf\x9bS@3Ct\xd8\x95}S@-\x86\xe0\xbc\xb8\x9cS@\xde\xabcf\x96\x9dS@\x8abc\n\x91\xa0S@\xb5E;o\x8a\xd4S@t=@_\xa7\x9aS@\x93[m\xecK\xa0S@\xd4@v;\xb4\xefS@\x0e\x00\x87_\xc1\x9eS@\xd8Bj\xb8\x98\x9cS@{\x86\r()\xa0S@E\xa1\x14\xf6\xc5\x97S@\xdd$\x98Y\xc2\x9eS@\xdcOx\xd0\x8c\xdcS@-WjOK\xa0S@\xf5\x90Bb\x01\xd7S@\xbeG\x11-\xb0\xdcS@Vv3J\xd8\xd7S@\x12w5\xfc\xff\x85S@\x96\xb9\x15\xa1X\xffS@\xa2)\xad\x01\x15\x9aS@n\xea\xeb\xef^\x9cS@A\x90>A\x17\x9aS@q\x1a\x9dNy\x9dS@<\x88\x94e\x1e\xb0S@\xbfV\xbe!\xe1\xdcS@\xf2\x18}\xbf\xcc\x9cS@7`\xd8\x0f3\x93S@*\x0e\xdc\xb3\x90\x99S@:\xf5\xc4\xea\xcd\x98S@i\x8c\x15x\xe2\x9eS@\xc2\x925\x1d\x14vS@_\xb4=\xba\xe0\x98S@!\xc8\x94I*\x87S@\x05\xb9\x10tz\xd0S@,\xc0\x03\x89j\xfeS@\x16\x1b\xa5\xe1i\xffS@\x13\xf82\xbbr\x9dS@\xeb\xfe\x9b\xafe\x9cS@\xa9T$j\xb0\x9eS@\xd8>wF\x9f\x98S@\xed\xc2x;\x80\xa5S@\xa2\xb1N\xb7t\x9eS@vX\xe3RM\x98S@G7\xbc@\xc7tS@\x99wI\x8c\x80\x98S@\xf0\'>\x8d\x8d\x9dS@\x10:\xe3a\r\x9eS@4\xa2u\x11\xc9\x98S@\x98\xe7\xca\xb2\xc1\x9aS@lD\xca\x17\x9f\x97S@\xa5\x90\x06Wc\x9bS@\xf4\x8f\xd4s\x9f\x9aS@\xd4\xc5v\xff\xa0\x9dS@i\xd7\xdc\xc00zS@\x8aAg\xfd7\x97S@\xc9\xf6\x1a?-\x9bS@\xd2r\xff\x8b\xe4\xffS@^b\xaf\x1c\x02\x9aS@\x98\xfc\xc2\xa9\x9e~S@\xae\x18\x14,\xca\xffS@\xee\x890\x1b\xda\xdcS@\x9d\xa5\x88F\xd7\x96S@[\xfe\xc9DW\x97S@\xae\xdf\xc6qx\x9cS@\xd4w\xb5\xfa\xe5\x97S@\xceB\xf9\n\xf7\xbcS@\xd3\xcf\xd8>\x83\x97S@\x173\xdb\x9e\x10\x9cS@bR\xfe_\xce\x92S@b!\x0c\x00\xa8\x9cS@\xd37Z\x8eW7T@\x12y\xd5z\xc9\x9cS@\xb1\xdb.\x833\x96S@\xf8>\x91t1\x9bS@\x9f\x1e\x82Z\x06\x9cS@\xd5\x10jra\x96S@67\x8a\x90\xea\x04T@DA9\x0e\xb5\x96S@\xfc\xf1v\xdb2wS@\xf0\x01\x1c(\xd1\x95S@\x80\xacb\xe4\x13\xdaS@\xec\xc3\xd6\xc2\xb4\x95S@I\x1f\xa6\xf01\x98S@\x00B\x91}\x1c\x9cS@\xd1\x93\xc8=d\xfcS@N\x91\x8f\x0b#\x9bS@\xf48J\x08\x1e\xdaS@j=\xd0\x93\x8a\x81S@C1s\x89\xe0\xfdS@Y\x97\xc6\xd9(\xd8S@\x80\x03\x10\xa9\xa9\x95S@\x04+\x1e\xebP\x9aS@\xf4\xb8\x93\xa7\xee\x95S@?\x19\x83/U\x97S@\xd6Mq\xbb\xfc\xb7S@\xa4\xdb\xb0\x894\xd7S@\xd3LEk\x1c\x98S@\xc0\xbb4\x11\x06\x99S@\xae\x87\xfe\xdc\xbf\x98S@\xee\xa8\xbe\x9b\xb2\x94S@3Gd\'1\xd8S@\xd6\x17\x97@s\x9aS@\x7fiw.t\x94S@X,\x84a4\x99S@\xbd\x94g\xb8\x0c\x99S@\x0e3\xba\t\xe4\xfeS@O\x03O\x04 \x94S@\xb4\x876\xe6V\x97S@|\r\xf6\x18\x1d\x98S@@k\x06\x7f\xf2uS@\xa0\x0f<l\x94\x93S@\xbb\xd6\x9c\xd1\xbc\x93S@\x87M\xb1|\xac\x95S@\x1ei\xeb5\xb8\xdeS@\x1c\xeaq`\x05\xa5S@*\xefOt\x05\x03T@\xa3\xbb\xe7\x043vS@\x8f\x8d*\x9e0vS@M\xff3w\xb9\x02T@\xd5\xa4~%\xdeyS@\xb2\xa7n\x90\x1b\x98S@\x12H\x15\x8b\xff\xd5S@Zk/N\xc5zS@\n\xf2|C\xc8yS@\xbe\xd4\xf8Z\x8d\x92S@\xeb\x1cIC\xeaxS@W &B\xc6\x90S@\xb1\x88<\x1d\xdb\xafS@\xc4S\xb4\xdd\xce\x90S@Cg*\xc3R\x96S@\x0e\xef\xa3\x8a\x95zS@\x04c3\x8f\r\x96S@\xb6\x08A\xa9\xfe\xa5S@\xdd\xfe\x9a\x17\x7fzS@\xc3\x8d\x16Sg\x94S@\xa2\\J\xaa\x8c\xddS@\x06\x01\x04\x82\xb2\xe0S@\x7f\xfb\xa5\x91nzS@\xce\xab`\xba\xb1\x8eS@zh?j\x02\xd5S@\xfd\x90ij\x9fyS@\xcb\xcfg\xaa\'\xd7S@\xe9\x0e\x80\xeb4~S@\'\\R\x8aSzS@P\x85y;\xa7}S@\xd8p\xa4bspS@\x04\xf8\xc0w\xfa\x8cS@]> \xb4\xbf\x92S@\xa3n:\x7f\xfbxS@:\x13Q\xe8\xd0\xd3S@\xae\x98#\x88\x86\x8fS@\xf1g\xe8\x11\xd0 T@\xc6*Y\x18W\xf1S@P\xe8\x01\xac\xd6\xddS@;\x9c1\xbc\xcewS@\xa4\x8a;\x19\xdf\xa2S@\x13w\xa9a\xa4\xbbS@\x17\xa1\xeb\x86z~S@\xddaX8mvS@G\xec\xf2/\xcf\xd7S@|K\xcb\xc9\x80\xbeS@>\xca\xe5\xf2\xc5\x8bS@w\xc9,\x02mwS@\x88\xa2\xc3\xe6\xe2\x90S@\xae\xaeu\x95\xd2\xdcS@\x87\xcd\xe6\xeaQ\x8eS@\xdc\xfa\xc6\t +T@\xb3r\x1bQ\xa4zS@A\xc5*mF\xd9S@A5i\xe8\x98\x92S@T\xf2>qLxS@\x14\x94\x86,x\x89S@U}px\xb7\x88S@\x89o\xab%\x1f\xd9S@\xc5\xf2\xea"b\xa0S@g\xcd\x90\x84z\x8bS@\xf8A;\xb6~xS@I\xa5\x19O:\x9aS@^|\xa1=\x92\x88S@\xd3\xeb\xb2\xde&\x8cS@X\xebJ\x9c\xe8\xfeS@\xbb\xd6)\xd1\x7f\xd9S@\xa0\xf5r~\xf0{S@%\xdaq\xebC\x88S@\xf1w\xc8\x1e\xd1\xa9S@\x85\xc8\xf4\xcd\xcb\x8bS@\xbc\x8f\xf3\x1d\xeb\xa9S@x\x03\xa3e\xc4\x89S@5\xd7\r\xdf\xeb\x14T@V\n8\x16h\x88S@q\xa5H1\x9f\x89S@\x1e*\xc1P\t\xb4S@\xcd~Y\xc0B\xd9S@\x84SK\xd6\xaf\xd5S@T\x12\r\xba;zS@\xcf\x05\x16\x1a`\x8cS@\x0b\x0b$2\xfe\x8dS@\x9c\x95\x8c\r5\x8eS@4\x9a\xb7\x8b\t\x9cS@\x95\xfd\xc5\xa0\xb5\xd6S@\x94\x90:\xa1\xc2\x8dS@\x9b\xa7E\xa2\xd1\x8dS@[\x1e\xc6\x0fX}S@\xf2\x13\xe7\xcdE\x9bS@L\xf4c\xdd\xaa\x97S@\xd3#&\x9b\x11\x89S@>\x15\x10\x9b\x15\x8dS@\x9eD\xae\xe5\xa3\x89S@\xa8\xc3\xb4\xad\xf2\x87S@\x80\xd62\xbaO\x89S@\x14\xc7\xde\x96\xf2{S@\xdd\xa8@M3\x88S@\x85\xa2\xa1w\x95\x86S@\x87\x80<\x00@\x88S@\xcb\xfa#]`\x8eS@\x00\xe5\xd0%\xac\xdbS@\xb2X\xa3K\xf6\x9aS@J\x97p\x92\xa5\xdbS@\x9f\xa5tzJ\x9dS@\x01\xe2\xbe"\x0fyS@\x8b\xd2\xa3U6\xd7S@\n5U\xe5\x9a\x9cS@w0B\xb4\xd9\x86S@w\x90\xd0\x04_\x85S@\x83\xe6\xaa\x98\xef\x85S@|\xe2x\xa5\xf1\x86S@1\xfa\x05\x1f>yS@_-\xe3\xb94\xf9S@\xd9\x99u\x94\xfdzS@\xa4@_x\x9a\xd7S@\xd645\xa0\x9e\x82S@\xe8db\xb1\xee\x84S@\xbe\x82\x96\xb9\x96\x86S@63\xce\xfb\x84xS@:h.\xfc\x89\xf6S@\xa0@T;\xd7\x8aS@aSZ\xe1\x02\xd8S@\xf9\xbeg\xd9\xa1\xfdS@\xae\xe2\x90\xee\xa5}S@\xdfm\xdd$?\x86S@\rm2=2\x8aS@\xc8;\x91\x84=\xa2S@\xbf\x10C\xe1I\x87S@a\xd7w\xdc\xa5\xd7S@M\x1c\xa1k\xd1\xd8S@\x17D\xd3u\xff{S@6@\x13>\xb1\x85S@k\xb1i\xd8\xd1\x85S@\x1b\x9a\xad`B\xc7S@@@(9\xd3|S@4B\x02\x99\xd3\x86S@\rMg7\xd6\xd9S@QK\xc8\x8eC\x8aS@\x80m=\xdb\x05\xf2S@\x15(\xf0R\x95\x86S@),\x18\xf4f\x86S@r\xf9\xc4\x95\x91\x86S@\xe0\x11:\xc3\x1a\xd8S@\x97\xc2\xd9\xe2;\x84S@\xb4\x1eJ\x9a\xe0\x84S@/\xdeh\x85\xc7\x89S@AC\x9f(1\x86S@-"\xa3\x82\xcd"T@\x11\xc0s\x88\x07\x85S@\xf7\xf3\x00\x820\x83S@m\x9f\x1f\xe3\xd1\x84S@\x85W\xd0\x9fU\x8bS@#m\x15\xb5\xac\x99S@\xfcX\x87\x8b\xa5\x84S@\x07\x07\xfa~T~S@uW\x02\xf2.\x84S@\xcb\x97mo\xf9~S@Ok\x88\t\xdf|S@\xae\xd6\xd2\x10C\x84S@f\xf2J?\xab\x82S@\xbf-0\xb5\xac\x84S@\xf7\xc48d\xf3\x81S@\xb7\r\x16\x8e\xfe\x81S@V\xd7@\x80\xa6\xfbS@\xe4\x02\x1a\x87;zS@\x87)\x90G\xb5\xffS@\x0b4n\xdd\x11\x7fS@1\xc1\xa7\xf4\xcd\x81S@*\xd0\x9f\x02c\xb6S@\x92\xfes\xc6h~S@\x89_\xaa\x98\x14\x88S@7F|<E,T@\t\xe5\xb5\x92\xdd\x80S@\x08hQz\x83zS@\x01\xadHb \x97S@\x89\'\x94\xd0\x06\x81S@\xff\xd7[\xd3\xd1\x80S@\x99\\C/\xdd\x87S@*\xd7\xf9\x11b\x80S@\xb60h\x852\x83S@\xf1\x00\x82\xd1\xb5\x87S@\xd5cf\xc0\x9d\x88S@\n\xdf8\\0\x83S@\xc6\x19hc\xb7~S@\xe0\x1f$\x8f\xcexS@\xdb\x1c\xa0\xc7w\xc7S@`(J\x1e1\xa4S@\xf9\xbe\xd9\x98\xd8\xfbS@\xeb\x1dD\x84\x9b\x81S@3\xcd\x8a\x17\xb0\x81S@qJ\x14a2\x81S@.)\xa3\xd6@\x7fS@U\xa1T\xe6=\x7fS@\'eK\xe6\xb7|S@\x16\x88\xdb@Y{S@\xc8X\xa6\xe7\xa5\x84S@ \xb2\xa0\x08\t\x84S@\xaex\xc9\x84\xc5}S@o\xb7\x03\xd2n\x7fS@\xd8\x1e3\xb4\xd3\x80S@\x0c\xc1\xd1\xed\x92\x84S@!Z9\x81\x15\x84S@Q1\x0co9\x81S@9\xfd\x9aW}\x83S@\x16\xeb\xd9_\xe8\x83S@\x15\xee1\xe9R\x84S@\x00*\x9e\xaa\x1c\x81S@\xf8\x15\xca\x1f\xd5\x83S@\x0b_\x05\n0\x84S@\xfeDC\x10\x1a}S@,\xe8\xc7\xbe\xbb+T@u\xf6\x8d\x7f\xadzS@\\3\xd6\xc6\x18yS@\xdcN8\x9b\x04\xa9S@\xad^\x9a\xe2\xe7|S@\xbc\xe6\xd5\x8b\xc0\x82S@&\xce^\xea5\x83S@u\x14\xc2\x0b\x99xS@\xd4J}\xa6\xa1|S@P@\xdcP\x9f}S@\xb2\xeb\x0c-v~S@\xec~~*\x12\x80S@\x95\xd7\xcf\x86\x91\x9eS@0\xbf\xdcL\xc8{S@\xd4\x10\xf6\x10\xa8{S@?\x86\x03\xb9\xb3}S@4na\xeelzS@(\xde\xbc\'4\x7fS@\x0e\xd1\xec7\x9a\x7fS@\xa6"=\xe8\x9b\x7fS@drl\xdd\x14}S@\xac{\x8a\xee\xf1}S@0\x88Z\x06\xffzS@;(En^\xd9S@h\xd8\xb6\xcb\xc7~S@\xa5MK\xab>\xfbS@\x01\x88\xae;\xc6|S@\x90\x1a\xb7\\\xce|S@\xf7\x99\xe2}:|S@\xec\x94\'?G}S@>[\xd4\xf3\x1c\xd1S@+)\xc9\xe6l\x89S@\xf8\xf5\x96q\xc7{S@\x02\xca\x81\xbaG|S@\xabX\x8cZ\x9f~S@G\xf5E\x16x\x8eS@H\x8f\xdd\xd4\x1d|S@\x15\x86Dr\x8e\xecS@\x8e\x0c\xdb\x1b\xa6\x02T@\xba\xcb\xa6\xa1\x0c~S@y\xc8\xcf\xa5\xc6{S@\xe2\x1d\xdf\xea\x87\x80S@\xad.\xed\xa2\xe5\x83S@\xf3\x9b\x89\xa7\xc5\xfbS@\xb0|\xb2\xd0\xd6|S@&[\x1e$(\xc2S@y\xce\xaba\x0c|S@dzU\xc2\xc2\x83S@\xd1x+\x1d\x83{S@\x81\xa7\xdc\x01\x07\xecS@\xb2;\xbf9y\x9dS@\xf3\x90\xc6L7{S@;\xb4SU\xc4zS@\xb8\x82\xf4J/zS@\x96y^\xc3=|S@\xf1\xc3\xfe\x0e\xaf\x80S@G\xaclR\xc8\x80S@H\x0e\x7f\x15\x11\xe9S@\x8eJ5\xb5/}S@\x04AlkE|S@\xfe\xc5\x88V\xe7{S@\x96\xd4s\xd3\xf8{S@tG\x80\x93H}S@\x98\x88G\xb6w{S@\x12\xd5\xf9\x11p~S@Y\xef7c~zS@\x1b\x99\x15\xca\xb1\x80S@\x9c\x00d\x17\xdfzS@\x1f\x80\xa6\xb4\x10{S@\xe4-\xa7\x93\x8ezS@}N(e\x96{S@\x8f\x0f\x90\x02\x10\x83S@\x0bh\x88\xba$\xaeS@\xbd\x0cpT\x9d\x82S@\x8e\xe2\n@v~S@\xa8\xee\xdf\xbf\xad\xdbS@5\x03j\xdc:zS@`\x84#jsqS@\xca\xf3z\xd8\xaa\xb7S@\xa9\xbbh\xf8\x99\xffS@\x10\xaaF\x9ex\x9cS@\xbb%\x10Q\xad"T@\xbc\xc3l\xec\xfa"T@Tz\xdbq\x9d\x04T@D\xc0\x92\x04\x98\xa3S@\xde=\nz\x95\x08T@\xed}\x1dH\xea\x9aS@j\x13\xc8q\x07wS@\x88\x8e(Wz\xb5S@H\\lx\xd6%T@+\x82\xd0B\x97xS@\x91\xbaFA\x06\xb0S@\x89\'xTx\xd9S@\x15\xfd\xec\xa7\xf3\xb5S@\xfc\xf3o\xd8G\xadS@\xc1\xc8\xc7A\xcb\xd0S@\xefk\x958\xcc\xafS@\x9f\xef\xe4\xf0\x86\xa7S@\x9d!\xf1z\xac\xbdS@^\x93\x90:>\xf1S@PT\xef!\x1e\xcaS@h\xf8\xe0\xd9f\xa6S@\xa0o\x84\x8bf\xb0S@\xb3\x9c}\xb02\xaaS@\x11\xce\x8f\xebn\xaeS@G\x83S\xb9!\x1eT@e*\xda2Q\xd1S@c8u$0\xa3S@\x05r\xb8qd\xd4S@\xf2\xbc\xaed\x08\xd2S@\x94\xd4#\x14\xfd\x98S@S\xdf\x94w,\xb5S@-a\x8d\x1f\xa7\xabS@\x82V\x86&\xd0\x9fS@\x8e\x87\xf6x\xd8!T@?O\x8e\x88\xa6\xaaS@\xf5\xf2fS\xc8\xd4S@K\x9ap\xbb\x93\xa2S@Y\x1c{=\x17*T@G\xb1)\xd0\x9c\xa7S@\xd9`\xe0r\xa6zS@8\x0f\xab\x9f\xb5\xa8S@\xbfb\xf1\xe1\x9e\x83S@\x0c4\x9a\xab\tyS@\x99\x1c\xe6\xc7\xb9\xd2S@\xe2\x18?\x07\xfe\x9cS@<\xc6\x0c\xbc\xf5\xdcS@\x1a\x10g\xf2P\xc6S@\x0eu$?\xb5\xabS@\xb0\x19-5\x11\x8cS@\xe1lj\xfdR\xd6S@e\xb5\xce\x10G\xa0S@\xae ?\x8b\xa4\xbfS@@GbX\x8f\xa7S@?\x13\xd3Q\xf7\xa7S@\x9f\x16(%n\x87S@Gx\xa6\xd2d\xd6S@\xfa\x9ai\x8d\x9d\x00T@\xc6\xf0d\xcf_\xf8S@\x12\x0bD\xe0?\x19T@\x0e\xfd\x9d\x08J\xb8S@\xa2r-\xbc\x06\xc2S@\xdc\x1e\xb8\x18\xc2\x9eS@\xa8\x17\x82!\x91\x9fS@\xb8\x0b\x99!0\xa3S@\x0c\xe7\xaa\xaa\xc3\xa5S@\x13\xe0\x85\x93\xfe\xb8S@PNC3\x1b\xd8S@sjs\xf8\x80|S@\x18\xa4\xab\x1f9\x80S@Y\x88\x11\x8b\xe2\xa2S@\xc0\xca\xa1\x99\x92\xa6S@ \x13}f\xf4\xa1S@y\xb7;H\xe0\xa0S@\xca"%\xd17\x9bS@\x88\xe3\xff\x14\xa0\xd7S@$>I\x97\x8bxS@d\x96U\xc8\xe4\xa0S@|\xce\xa0JD\xa6S@9\x03Oq!\xa5S@\x9a3\xd9(\xd7\xe1S@\x85Dh\x1d\x8b\xa0S@\xab\xd0\xc2\xb3\x04\xd8S@\xb3\x14\xb2\x11\xf7{S@\x0c\x80\x88\x0b\xca\xcdS@\x80\xd8\xb5\xce\x81\xacS@\xaf\xdc\x05$\r\xbeS@\x998\x90\xfeA\xa1S@H}0\xb8\x94\xd6S@\x97\xae8]\x1a\xa4S@\x8e\xb3~\x88\x1f\xa1S@\x7f\xbf<^a\xbfS@\xe9\r\xdc\x1c\xeb\x9fS@\xc9\xb9\xdaqu\xcfS@\xd9\xd9$\xcb\x89\x9fS@\x80xa\x01\'\xc8S@\xff\xd4*\xcaU\xa1S@\x01\x17\xb5\x9d|\xa0S@_\xcf\xe6\xed\xb0\xa1S@\xb75\x0f>\x89\x9dS@\x9c\xfa\xe8\x14Q\xb6S@\x90\x7f:\x82,\xa2S@\t2\xc3\x11\xf2\xa3S@\xdd\x90\x91+ \x9dS@\xda\x96\x1d2\xbd\xb0S@i\xe5!\xa9\xd2\xc7S@\x04\xf9\x01\xffMpS@g>\r2\xc9|S@B\x05\x85\xbf^\xc8S@\xb6\x9cL\xb2GxS@\xd0\x14\x9cM\x8d\xffS@\xbb\xd9\xd8\xff \xa0S@q\x92\tm\xa9\xd7S@.\x1f\x8e\\J\xa0S@n\x96\xa5Wb\xa0S@\x81\xed\x93\x11j\x9dS@\xc6V*"t\xa0S@\xe3\x99\x16\xdb\xca\x9dS@\xf9s\xfb\xfa\xc4\xa2S@\xe7\xa0?u\xd1-T@|\x8d\xc9\'\xe3\xd4S@\x14j\xd1q\xc2\xa1S@\x91#\xdec\xeewS@\xb0\x88\xdb\x96\xdf\xacS@G\xc2\xa2\x1al\xabS@\x14\xff\xec&\xae\xa8S@L\n\x02\xc7a\xacS@\x1fjV\xc5$\x83S@\xbc)\xd9\t\xc4\xa3S@\xc9\xd6\xbe\x06\x08\xa8S@\x92\x9f\xc2Z\xa5\xd1S@\xff4\xd0oc\xa7S@\x10\xc9m\xe7\xa7\xd7S@\x03_M\xf4,\xa7S@\xb67\xbd\xfb\x8c\x87S@\xb6\xb1\xc4\x86\xec\xa2S@\xa95\xb7\x10\'$T@E\xf9\x08\xfe\x15\x9eS@\x8b9\xd6j\xdf\xd6S@O\xe6L!\xeerS@\xb7M\xdf\x9a\x9a.T@\x08\x88\x07\x00e\xf7S@l\xe9S/\xf1\xf7S@\xa98N`o\x97S@\x0f\xb9\xe7y\x80\x87S@B]J\xde\xdf\xbeS@f\\\xac\x012\x7fS@\x88\xc4\x16\x9cj\xb4S@O4\xe2\xb5\x07\xe3S@\xeags\x02)\xa0S@\xdeRA\xea\xda\xbaS@\xe7\x16\xdd\xaf\xc4\x06T@\xb6\xeeMk\xd7\xfbS@\x7f\x8f\x1bD\xf6\xa2S@\xc3~\xef6\x97\x9eS@+dH\xa1\xbb\x9eS@q\xb8\xf4,5\xfcS@\x97\xa9d\x92\xa1\xa3S@\x14 g{B\xa0S@\x06\x16\xdf\xbf\xd2\x9fS@3\xa5\x96]X\xa5S@khw\x0e`\xa7S@\xd2)]\x1cdyS@\x98\xafTc\x9e\xfbS@\xda\x93g\xe0r\xf3S@\xd8\xaa=\x17\xed\xf5S@1{\xd0,G\x96S@\x02\x97\x9bme\xfcS@\x08\xc5\xd1w\x91oS@-\x9d\x93\x88\xcc\xf5S@\x93j\xc6w\x9f\xa4S@\xe81?\\\xcc\xf8S@\xec\xd4\xb1\x8a\xeavS@x6n\xb7\x96\xf8S@\xd8G\xe4\xdd\xcavS@hf\xb1\xd0\x84\xf3S@J\xcdo\xce\x80\xf8S@#\x1b\xe3\x0f\x94\xe1S@mq\xdc\x0e\xe0\x92S@g\xc7\xc9F\xfctS@\x92\xcd\xdew\xfd\xb0S@\xb9F\xedT\x8a\xf2S@A\xf6\xfco\x06\xdeS@\x14\xe2YSA\xaeS@+h\xe7D\xdb\xa4S@\x95|#\xc5\xd4\xaeS@\xd0\x99\xe5M\x13\xf9S@8\x19\x9bW\xd1\xaeS@\x7f\xa7/\x7f\xb3\xd6S@\xba\x81m\n\'vS@2T\xf5\xab\x98\x98S@\xd9`\x04v\xf8\x01T@o\xb1$\'G\xf1S@\xca\x1e(\xc3\x02\x8fS@\xd2-\xaa#J\xfcS@\t\x0f\\\xa7\xbc\x93S@=/?\xfc\xeenS@\x06q\x98FRqS@\x8d3\xf3\x1c\xe1zS@!~5\xf7S#T@\xba\xa3\xd5\x99n\x94S@l4\xdd\xe6)\xfcS@\xf4\x00\x83\x16I\xfeS@4\xd55\x1e\xacrS@\x86\xdb\xb0+`pS@\x19\xa7\xfb{\xe1\'T@\xf1\xb4\td\xd6rS@\x8a\xd0d\xc6\x12\xa4S@\xcf\xc3+\xfej\xfdS@\xb9\x01\x8a\xd3\x86pS@cJq\xbfq\xf2S@\xdbv\xa2\x1f\x06\xf8S@9\xfe\xe6\xfe\xb3oS@\nD4\xcc\xd0\xf4S@ | \x15`\xf7S@\x95\xf5\x17\xb6\xb4\xefS@\x02\xd7\\q\x0c\xb8S@{\x80\xff~\x16\xa1S@r\xb9\xce\xf1n\xa2S@\x99\x99\xe9s\x9c\xb8S@\x841\xd3&\x0cqS@\xcdx\x1a<\xe7\x8dS@\xffJ]-8\xedS@\xf1C\xf4v\xe4oS@ngR\xadj\xfeS@%\xf4\x88\xb4\x90zS@\xaaQ\x01\xb7\x85\x85S@\xaa\x04,\xbb\xfc\x1dT@\xd53\x9a0tvS@7\xb9e\xc1K\x86S@\x015QNK\x87S@\x04~e(DuS@)\x8di\x8d\xf4\x19T@\xfd\x98\xd2ul\xa2S@f\x91\xa6\x0bK\xbbS@\xab\xc2\xb8\xe5Z\x96S@1\xc4\tin\xa1S@lNt\x8a\xbf\xa4S@Vof\xc7\x10\xbbS@\xa2\xcb\xa9[\xc0\xd7S@#\xc4\xa6\x9b\x85qS@\xf6\x0b\x7f\tL\xffS@\xdbD\xacC\x15\x9fS@\xfe\xea\xf7\xe4\xdf\x04T@\xbb\xcb\xd8Z\x90pS@\xdb\xc9\xf9\x86mjS@\x9a\xd6\xc592\x86S@\x05\x17\x02\xbc\xdd\x9eS@J\x07_\xbb\xc4\xa0S@+\xc5\xef\xc2\xb3\xaeS@|\xab\x10\x1a\\\x03T@0(*o\xfb\x0bT@\xa0L\xf9\x89\x06\x84S@\x11J\x17fC\x02T@\xb0\xd4\xdbs\xab\xbdS@w&\xfe\xbc\xf5\x81S@\xa3\xfa\xf4b\x1d\xe2S@\xb7\xe90\xa0 \x88S@\x95@\xd9\xef\x03\xb1S@\x1a\xdb\xec\xa6\x96zS@wzv\xc3\x1b\x04T@\'\xef\x9b\x1dV\x7fS@j\x0b\xa5Ew\x97S@N\x18{w\xbe\x15T@\xfe=\xc4\x9a=\x84S@\xd81\xb8?\xf9\xfcS@M\xf2BE\x00\xc2S@\x98}\xf3\xda\x9f\x04T@\xc3\xa8\xb2\x0c=\x13T@\x05\xe6\x12\xce\x1f\x13T@\x83\x07Tk\x91tS@\xbfg\x1a"\xce\x9bS@\xc5+V\xae\xe4\x03T@o=\xf6\xd9\xfd\xa0S@W \x8b3\x8f\xc6S@\xfa\x9b\xd5Ir\x9dS@\xac\x81g1.\x03T@s}\xb6\xd7NpS@\xe0\x9e\x1b\xdf\xef\xfeS@\xafV\xd7\x11T\x13T@l\xdc\xa2\x08\xd4\x04T@\xae8\xe8\xe5]\xedS@\xa1\xa2\x96\x88\x08\xedS@|\xf3\xeb\xfa\x92\xeaS@\xa9\xd8\xfd.\x1c\xcfS@\x123\x97\xe2MpS@\xf1\x13\xe8>j\xcfS@o\x96\x029\x18}S@AB1\x89\xdc\x04T@\xa4\x82\xb9\xe8\xe0|S@\x81,\x91G~\xfeS@{A\xca\xb1\x16\xecS@\xe0\xf7\x8balyS@\xbaD\xe5\x8ez\xecS@1\x85\'D\xe9\x04T@zb\x0e\xc8\xc9|S@N\x90B\xf9>\x9eS@\xe9\xc8PTsrS@\x16\xa8f{\xda\x9fS@\xbb\x9f+{\x10\x9aS@^6\xe1D\t\xecS@\x99Zv\xdbm\x9eS@\xf7+\xb4<\xd6\x04T@\x1f\x96k\xf6+\x9aS@R\xa8\xbf?L\x9fS@\xf2\x8f\xfb\x94\x92\x99S@\xc7;\x0e\xac\x9f\x99S@\xac\xa5\x8d\x95\n\xa0S@u4\xc7\x97\x04\xebS@\x08\x94\xf8\x0b4\xa0S@9\x0fS\x8c\xa4\x9cS@\xdcd\x06C\xe3\xeaS@\x1e\x92\n\x97\x8a\x99S@\xc3\xe0\x91\xa8\xf6\x9eS@[\xd8\xf4\xb7\xdb\x9eS@\xb9\x1b\xb6\xebK\xa0S@+\x0ey!\x00\x9dS@b^\x87;\xe9\x98S@\x8b:\x92\xcf\xa5\x9aS@\rl\xb1\xd1\xfaxS@\xb0\x9d\x9b\r\x93\xa0S@ \t\x89\xa7\xb0\x98S@\x95\xaa\x15a]\x9dS@\x816\xdd\x9f\x1d{S@\xe5I\x89\x94<\x9fS@\x92\xff\xea\x15\xa4\x9dS@\xd6\x96\xf0_\xc6\x9cS@\x8e\x1f\xcd\xcf\xac\x9cS@e^\xbd\x9fc\xa0S@\x12\x8eI\xa2i\x9cS@\xb9\xe9_\xef\x00xS@\x14>A\xfd\x95\x9fS@\t<\xba<\xc3\x9eS@\x13HG\x7f\xe0\x9eS@<\xe68m\x9b\x9fS@\x96\x0f7\xb9\xab\x98S@\xdaV\xe3\xba\xe1\x9dS@\xaf\xdarAi\x9dS@\x9d\x89jm\xc2\xa0S@\x95_\xb8l\x0c\x9fS@#\x1e\x90\xfae7T@\xcf7Y?\xd7\x00T@l#\xd5\x04\x1f\x9dS@\xdc\xc3oC[zS@=\xf5p)NxS@Z9\xd9\xfb\xe5\xe4S@\xe0QSZ\xae\x9dS@\xb6[\xa0!.\x9dS@\xad\xcc\r\x90w\x9fS@.\xa9\xa9\x9d\x7f\x9dS@:\x03t\xfa\xf7\x9fS@h\x11\x9d\xb1\xbd\x9dS@\x9d\tKl\xa5\x9cS@\xca\xfa\xf7<P\x9cS@\xe5\t\xb4cI\x98S@U\xba~\xd6\xcd\xa1S@\xc7\x01\xcd\x15Y\x98S@\xf9\x02\xcdb\xce\x98S@\xb8\xc0\x94\x96$\x9eS@\xcf\xbd\xfe\xd3\xa6\x9cS@\x94\x9a\xf3Jr\x9cS@\x89v\x87\xecy\xffS@nG\xb2\xa6\xa3\x97S@\xe8\x87\xb7l\xf1\xa1S@@I7\xc1\xf3\x9dS@~7P\xfe\x1d\x9dS@w^\xa8\xde\x03\x9dS@i\xe1Y/\xe9xS@\xa2\xb3\x13\x04\xbe\x9dS@\x1c\x88\x05f\xa3\x9aS@\x17\xf6\xb3\x90\x91\x9cS@\x99\xace\xeb\xa6\x9dS@\xcb\xa1\x9dQBtS@/{\x9a\xd2\x8a\x01T@\xf7\xdf>)5\x97S@\xad\xf2\xcf\xbb\xbb\xa0S@\xfe3\x9ad\xe3\x99S@\xc0\xe5\xd2\x97\'\xa0S@\xc5\xab\x9dM\xe8\x9cS@]\xcb\x8cxD\xa2S@L@?\x14\xbf\x99S@\x99Kp\xcf\xc8\x9fS@\xdf \xa6(_\x9eS@\x18\x19\xa0Z\x82\xa0S@#\xe4\x1cl\xf9\x99S@\xcc\xce,\xde1\xd8S@\xb9\xce1\xb0\x8b\xa2S@k2\xd3=D\x97S@\x9b#_\xeeC\xa2S@\xc32\xa8(\xe3\xa0S@\x91E\xf2@g\xa0S@\x9c\xd7?\x9d"\xa0S@\xa2\xf2\xd8\xf1\xc8wS@\xc6w\x9c\xb0\xf0\xa2S@\xa4\xd8?\xab\xb3\x9dS@6uw+\x99\x9dS@\x97\xb7\xed\xc5\xdb\x9eS@\x91\xef#n`\x99S@\x98yZ\n\xc2\x9eS@}vQ\xe9\xde\x9dS@,\xc3\xb3\xcc\x96\x9dS@I4e\x95\xa5\xd7S@d\xa7\xc9r\x0b\xa0S@\x89\xba\x89\x08\xbf\xffS@\xc5\x1b\xd9J\xeb\xa0S@O\x00\xf8\xb6\x01\xd7S@~\xbfGF\xe0\x9dS@ql-\xec;\xa2S@J"o)6zS@\x9a\x99\xee\xb2u\xd7S@i\xa7}\xa9\xe0\xa1S@"\x0b^4\xf1\xd9S@\xd0p?\xc1\xab\xa0S@\xb6\x8a\xea\x8b\xd2tS@Ac/y\xcb\x96S@w\xe2\xee(\xbb\xa1S@P3I\x0b\xea\xa2S@Q\xd1Cr\xe9\xe4S@\x91\x0bN\x8d\xa7\xe5S@\xa1\xce\x1f\x17\xf4\xa0S@\xa4\x8f\xddH\xbd\x9eS@(\xa5)7\xb3\xa1S@\xb9\xf1k\x13\x88\xa0S@i?u\x92\x9e\xd7S@=\x8b3\xedX\x9eS@\x18k\x8b_~\x9cS@P\xe8vd\x83\x05T@M2m\xcd\xa1\x9cS@\xda0\xa2\x83=\xd7S@s\xf8\xfe$\xc7\xdbS@\xaf\x9a z\xb3\x9cS@\xb4f\x874\x99\xe1S@\x15K\xbeI\xe4\xdaS@\xf7\xfe\x08\xedQ\x9fS@h\xcdf\x9eS\x9eS@l\xe2\xb5\xe01\xe5S@\xc3\xf0\t\xbd\x06\xa3S@&\xbae%}\x97S@\x9d\xd4C\xc1\x98\xdbS@\xee\x0eQ&\xbc\xa0S@$\x8d,\xb5\x07\x9cS@%\x0f\xb3\xf1QyS@\x1c\xe6\xdf\xe0\xa2\xa0S@\x9a\xe4\xad\xc2(\x9fS@\xb0\x9d*\xf3\xb2uS@\xcc\xe1\xfd\xd0`\x9fS@\xee\xff\xf0\xcc\xb0\x9eS@\x92.\x03\xdc/\xa2S@\x02\x03Q\x0f\xe0\xa2S@m\xe7i\xb9f\x9fS@U\xf1\x85\x139\x9fS@\xcch\xea\x98\xb9\xa3S@\x98\x97\xa8\x98i\xa2S@\xd1\x81%\x01\xb2\xd6S@\x02\x82\xf2\xf3\xd6\xdaS@\xfef0\x10\xef\xa3S@\xa2+\x08\xba\x98\xd5S@\xe58j\x02\x17\x9fS@\xd6\x02\xcd\x9a@\x96S@\xe1\xb2\xca0\x94\x9cS@\xe7\x97\xe9\xa3j\x96S@\x94y$V\n\xa0S@?\x86\xa8i\x01\x9cS@D\x91\xd4\x93\x90\xd9S@Jp\x0b~\r\xa2S@\xf9\x8c\x8ce\xb5\xa1S@$\x89_\x1f\x9c\xa1S@\x97g\xfdV/\xd8S@\xa0n^\xed\x98\x9fS@U\xefu\xcf]\x9fS@[\xef\xcePa\xa1S@\xf1I\xb2\xaf\x9a\xa0S@\xdbz\x88I\x96\x9fS@\x06\t\x11wT\x9fS@-\xd3\xe0WV\xe0S@\xdf0\x8d\xe4\xa0\xd9S@b\xa9\x91g\xa5\xa0S@^\xfb\x12E\xd7vS@\xa8U\xac\xd3\xa3\x96S@\xea\x1eE\x8c\xe5\xa3S@\x15\x1b\xbf\xca\xf0\x9fS@\xcbS\x0b>_\x98S@\xa1Vs%\xe9\x9bS@\xdf\xf2\x04\xbb\xde\xa3S@D\x96\xa7\x8e\xa0\xa3S@\xe0\xf8v\x13\xa3\x95S@\xb8\xac\\\xcb\xfb\xf8S@h\x7f\x15\xd3C\x9bS@\xc5cd]\x15\xa2S@\xda-\xf4%\xbe\x96S@\x8a\xfbQ\xc4B\x98S@\xf6}f\x11+wS@tX\xc9\x112\xa4S@I\xa7\xfe\xe8\xd1\xa0S@$\x10)\xd2\xaa\xa0S@\xcd\x9f\xd7\xa2\x94\x07T@\xb5g\xe4m\r\xa0S@\xe6\x01\x18\x00\xcf\xa3S@\xef\xb2^\x9f\x86\xcfS@Dd\xed\xa5\xf6\x9aS@?\xe3\xfa\xcf\xe5\xd6S@b\xa5\x15.tzS@\xed\xd7\x9b[\x98\xa4S@\xea\x14\xb2\xb2m\xa4S@\xd7\xd9J\xa1\xc1\xa3S@F\r\xda\x07\x9a\x07T@\xcd7}\xe0x\xd6S@\\5LY\xfd\xdcS@\xaf`\xe8\xd7Q\x95S@\x93\xe3\x9c\xb8\n\xa4S@h\xb8\xb8\xd5\xcb\xa3S@!_\xf2[\xa4\xa0S@!J\x18\xb9\xa5\x95S@\xd4\x05\xd4\xd4\xa7\xa4S@\xc1o>\x08\x06\xd7S@\xb6\xcb/\xd2\x81yS@\x7f{\xd4\xdf\xd5{S@\xaf\x89O\x08\xa9\xe0S@\xa4\x03\xb2\xa4m\xa4S@\x8a\xd3,\x10\x9e\xa4S@\x8a\x01\x06ee\x95S@\x16\x9dB\xc8\xe0\x95S@{J\xee\x1d&vS@z\x93\x19P\x83\x9fS@"y\xdb\xb4\xd3\xdcS@y]\x03:#vS@f\xab\xa5\xea/\xa5S@\x9e2\xddwu\xa2S@\xdb\x80 iM\xa3S@=\x9e7E\x7f\xdcS@\xdc\x15E(\xd9yS@\x01e?\xe3yyS@1^\xf6\xc3\xab\xa6S@\xef\xbf/\xdcz\xa3S@^)1\xc4b\xa5S@\xa5\x9c\x80\x02\x08\x99S@\x18|\\\x87~zS@(Ny\x14\xe3yS@xZ\xd2%\xedxS@\xd1\xfd\xac\x01\xe2\xdbS@R\xc7\xdb8\xc9\xa6S@\xbb\x1b\xe4O5\xa5S@\xde\x12=\xc3\t\xa5S@*\x80\xf5LB{S@\xc3\x8b!\xc7S\xa0S@\xa3\xe5\xc1\xaa\x81\xdbS@\xe2\xdb#\x11\xf9\xa0S@}\xd8%@4\xdbS@TC\x92\xa3\x10\xa6S@\xf1\xff\xe1\x07W\xa5S@Q\xfe\x01w\xebyS@\x10)\xdbY\xcbvS@~\xdd\xfbM\x8a\x94S@U\xb2UNw\x9aS@\xda\x14x>b\xa5S@Bd\xda\x160~S@\x1eT0P\xd0\xa0S@\xd7\x0f\xaa\x8bnpS@$\xdf]no\xa6S@\xce\xa4\xaam>\xa3S@s\x07\x96>M\xa1S@\x10\xfc\x9a\x04fzS@\xbbht\xb20\xdeS@\xa6J\xa8\x1a\xe5\xa5S@\xb5\xc0x\x97\xb4\xdbS@we\xd0zu\xa1S@4q\x85\xf4,\xdaS@\x19\r\xd5\xeb\x9b\xa6S@\xf6\xe7\x81\x8a\xbd\xa4S@\x8d\x80\xdct\xd9\x93S@\xd5\xab\xae\xffe\xa3S@\xf0EfM+\xa2S@\xc9\xb8\x8dM\x80\x93S@\xd2\x0c\x91\xe7\xc3\x95S@&5\x1c\xa4\x7f\xa6S@m<t\xf9\x92\x95S@\xc1\xdb\x88)\xbf\x95S@wRtm]\x98S@q\x1b\x9a!\xac\xa7S@ciQo7\xa7S@)\x07\xaeD\xdc\xa7S@\xfd\xf8\x81\x0fPwS@\xfe=\xe0j\xd7sS@\xbfP.\xe3\\qS@\xbds\xea\x97/\xa8S@\xf6\xa3\xf5\xd9\x89\xa7S@\xfb%\x8a-\x95\xa7S@O\x01\xcb&4\x93S@\xc3\x14\xc70\x19\xa6S@\xae\xfb;J]\xd9S@\x1e\xb4\xd8\xa6\xc5\x94S@\xa9\x07yF\x0e\xa4S@\x98c\x10/t\xa5S@\x87\x95\xb8\x13\xbd\xdcS@\x04\xd8A\x8a\xee\xd8S@\x13L\xd7?!\xa9S@\x8eE\xe6\xe9\xaf}S@\x92U\x94\x1e\x97\x96S@\xc4\xbe?\xe1f\xa6S@x72\xdd\xdfzS@q\x8cZ,\xa9\x0fT@<\x1a\xe1\xbe\xe4\xa8S@\xc6IjO\x9c\xaaS@\xb1,\x7f%\xab\x96S@\xfd5\x9a\x15\xeb}S@\xe0\xb6\xe4\xc1\x1d\xa8S@ e\xf8\xe5\xc9\xa5S@X\xedIL\xed\x94S@D\n\xdb4\xfb\xaaS@\x99=\xccT\xdf\xd7S@\x93\x1e89\x1c\xd8S@k^\xa2p\x03\xa6S@\xc1AD\x02I\x9fS@\xdbd\xe6\xe5\x01\xd7S@\xdf\x81\xefV\x99\xaaS@\x94g^\xb8\xb3}S@b\x99\xbcy\xf6\xa7S@"\x914\xc7\x15\xcfS@"},\xfay\xa7S@\'J\xa3U\x98|S@q\n\xc5\x13\x7f\xa6S@|\x96\x99\xfe\xfd\xd7S@\x12Lo\x01\x02\xa5S@\xa6J\xeb\x03\xee|S@O\x94f\xbdq\x95S@VI"+Y\xd7S@\xaa\xdeVu\xa5\xd9S@\xe6\x12\xa2\x90\x1e\x98S@\xe2Q\xca\x9dv\xaaS@\xc8\x94\xaa\x1d\r~S@\xc7/&\xad\xff\xa9S@a\xd0M\x84\xf1~S@\xdcM30\xd0\xaaS@\xfda\xa8Sr\x91S@.\x17\x17\xe8\xf0|S@\x04>:T4zS@\xbfR\x85\xe0\x9b\xa7S@\xebrV\xa6N\xcbS@}:\xb5xf\xcbS@L\xf2\xfd\xdb\x13}S@\x1e\xd7Hq\xe0\xabS@\xcd\xdc\xafK"\x91S@\xa1y\xee5\xd5\x95S@\xe6\x9f\xcf\xa5\xc3\x9eS@\x1e\x17{o\x1b\xabS@K\x15\xa3B\xba~S@\x18\x99\xd3R\r\x91S@}0\xfd\xe2\x8f\x91S@\xad\xa29\x84\x8e\xd7S@\xf2\x12u\x0f\x13+T@\xbc\xf3\xb7\x92\xdezS@YwTiE\xa9S@\x984so\xb7\xa6S@H&\xb5{\x82\x96S@P\xf0\xdd\xa1w\x90S@Ij\x0f\xde\x04\xa7S@\x10\xd2\xb3\xffS\xd9S@\xd7\xf3W.$\xd5S@>\xb4z%\xcazS@\x84\xfa\x92f\xa9zS@Z\xa3\xbd\xddtzS@\x90\xa2\x80\x12\x07\xadS@y\x89sc\'\xabS@\x1c\xb1\x1b^\xac\xaaS@\xb0\x12\\R\x93\xa0S@\xe7\xd7\xb3\xf9\xd1{S@$\xf6\xb6%rzS@17-\xe5\x8cwS@`b\x8bi?\xacS@\xfdA\x01\xb6i\xabS@_\xe3@\xbb\x10\xabS@\xe0VL\x14*\xd6S@.7\x03\x8c\xd4~S@\xa15\x91~\xf6{S@\xd0k\xfc\x99&zS@\x89\xa8\x08J\x05\x95S@>\x8f$\xdd_\xd8S@\x00a[\xedh\xabS@\x03\xf2\xea\x0b\x85\xd7S@j\xa5n\x10\x98\xd7S@\xef\x04t\x17"{S@\x85\xe7\x7f\xe3\x8b\xc8S@!V\x8a\x8c0\xd8S@T\xc3m\xd1Q\xabS@\xed=\x84\x10d\x90S@W\xb2\x1c\xe7\xe7\x94S@\x96,\x02\x81F\xa0S@\x94\xdbn\xbaZ\xd7S@\xabc\x8f\xca3\xa8S@WC\x91\xba[~S@gv\\\xc0\xc1\x90S@\x96k*6\x1ctS@\xe4B(\xb9\xa4\xd4S@\xf0\x87,\t\x08\xacS@\x9a)Ri\xce\xabS@\xa0\x93\x86l\xf4\x82S@\xcbEk8\xab~S@\xc2\x0b\xbe c-T@#\xb5\x99\xf6C\xd7S@A\'\x06\xbbl|S@\x9e\x98\xd5$FzS@X\xab`~\xbf\xabS@\xdd\xf9\xeb\xf5\x90\xd6S@\x10qk)\xb1\x82S@\xd9\x7f\xc62+{S@\x1a\xed=\xa4\x14{S@\xfd\xdd\x0b\xd6\'\xb0S@\x80R\x19s$\xacS@\x18\x0bn\x13\xc2\x90S@\xd9q\x80\x033\xaaS@\x14\xbf\x8f\x7f\xbe!T@\x9dK\xeb;\xe8\xd5S@\xe8\xc2\xab\x7f0\x83S@\x15\x8a\xf4\xb2\xba\x80S@G\xab\xe7\xe0\xf4\xd5S@,"\x94?\x86zS@\x9d\xba>\xdd\xe9\xd5S@)\xd6\x18\tr{S@\x05\xc6\xd4\x0co\xb0S@\x98\xce7\xdc\x7f~S@\x07\x17\x98\x120}S@\x14\xca\x14\xb5`\xd5S@/b.\xde\xbc\xaaS@\xc2\x12\xcbT\n|S@\x05\x07<\xb1\xfbzS@b\x15IL[\xd1S@\xfc\xc6v\xa88\xd2S@\xd5\xc0\x1a\x11@\xabS@&\xbe\xe2\x89\xd7\xd4S@&\xbd"B\xfd\xb0S@yk\xd3R\xec\xa9S@\xa1\x15=\xe1\x1f\xafS@@\xe2\x17\xd7\x0b\xd2S@\xf0\xf5\xf8\xacC\xaaS@\xa0E0\xf6m\xd4S@\xb0G\xb1U\xbf\x83S@4\xff@\x8b=|S@f\xda\xdam0|S@\xae\xf5\x81\xcf\x7f}S@Z\x01@\xea:|S@;\xd6\x02j\x97\xb1S@\xc9\xed"1\xa7\xd2S@\xd7\x18BO\xf9\xd3S@\x15\xdd\xb2\xdb\xde\xcfS@\xb6-F\xb5\xfa\rT@\xc9\x89\xcd}T\xaeS@\tJ\xe9\x1b\x91\xaaS@\xb7_\xb1L\x1f\xaeS@\x84\xf1\'I\xf2\xadS@[E\xa2\xba\xb1\xadS@\x7fUFC\xd8\xabS@+\xab\\\xbd!|S@\xf7\xa1#\x9a\x82{S@\xd9x0\x04\x13\x0eT@z>\x8d\xe1\xdc\xaeS@\xa0\xe9\xbb\xe3\r\xafS@}\xf5\x85u\xf0\x90S@\xbc\x9d\xb5\xdf\xc9\x83S@\x0e\x7f\xdb\xf6\x83\x80S@\x99\tF\xb7\xc2{S@,\x9a\r\x97\txS@\xf4yfXg\xb2S@BiwA \xafS@\xed\xaf\xb6\xfc\xd7\xaeS@\xe7!\xa8\x98\x1f\xc0S@\x1d\x8dkZ%~S@^\xd4\x18\xd2bxS@\x17\t\x9f\xfe\xb5|S@\xf4r\xf3v1|S@K\x8e\x80\xa3\x1a\x92S@\xdc\xbe\xe2\xbe\xe7$T@\xf2R\xe7\xb01\xd2S@h\xea6\x01\xb6{S@\x81nDj\xac\xcfS@\n\x9a\xa7\xc1\x83xS@\x88\xcf\xe4\xdd:\xceS@Q>\xdf\x9a8\xafS@\n\xb1\xd5\x90\x17\xb0S@\x06\xec\xfaT+|S@\xe4\x99\xca\xe8\xae\xafS@\x1c\xbd\xf9\xa3\xec\xbeS@\x92\x18T N\x8fS@Z\x05\x85\x82\xb8\xcbS@\x9d\xe1\x10\xed\xb0~S@\xadQ\xc0\x9f\xc1}S@G\xbfFm\x03}S@\xb1B5\xa5\xf9\xbeS@\x89\x9c\xdd\xeb*\xbfS@du\xbcW\xef\xafS@c`\xd17\xc3xS@\xaa\r\xff\xcc^\x8fS@\xc9[\xe7E\xd3\xafS@\xbf\x07\x8b\x83G\xbeS@\x9aU\xac\x85-\xd1S@0\xdf\x9b\n\xb0\xcaS@\x865&Z\n\xb1S@b\xd0\xec\x90\xc4\xcfS@[\xf3\xfd\xd9P}S@\x0b"e\xa12|S@\x94\xdaKJ\n|S@\x1e4@ K\xcaS@\xc4J\x1a\xf7\xc3\xb0S@\x89\xd5_\x93\xb4\xbdS@U\x9f\x021\x80\xd0S@fU\xa9\xbb\xc6\xbdS@\xcb\x1bh\x1b\x82\x8eS@ \x17\xddQM#T@\xab\xa2\x98\x8fT#T@&^\xc8\r\xca\xc9S@A\xac\xa7\x1b]\xb4S@\xdaf:\x9b\xef\xb1S@:\xd1Zi\x89\xb1S@bG\xf7\xe1p\xbdS@u|\xa9:\xc6|S@2\xe4A\xa3MzS@,F\xb1X\xf9\xb0S@\xf1\xa6\xe1?#\xb5S@\x13\xa9\x8a\x1c\xd5\xb4S@\\A\xf5\xdcH~S@T\x03\xf6\x95\xc8\xb4S@\x96\xec\x08\x14\xc8\xb4S@\x11Jr\xa9\x05\xb1S@\xe20u\xe8\xe2\x8eS@\xe8\xb6-\x9c\x94~S@h\xf3\x9b\x83\x83|S@]p\xb9#\xadzS@5\x99\x07\xcf\x8b"T@\x13\xe0\x80Z\xaa"T@\xb7J\xde\n3\xb5S@\xd2\xdd4\xdd\xe7}S@f%*\x00\r}S@\xcb\x19\x90\xa5\t{S@\x93?\xe4MS\xb2S@\x18\xc1|p\xdf\xb1S@o\x0e\xea\xb2:\x8eS@\x83\x89\xb1/b\xceS@\xb6yI\xf11}S@\xdf7u\x8b\xe2\xb4S@\x89\xf6NXf\xc9S@*\xc4\x82B\xe0\xcbS@\x0cd\xaf\x01\x97\x7fS@>\xe8\xef]\x0f{S@2+\xd8\xbb<\xb5S@a\x8aQ$\xc5\xcbS@H/&\x01\xa5\xb2S@)M\'\xe9\xcd\xb5S@\xa0\x14?c\xf2\xb4S@\xc3P,\x18^!T@\xec\xa7\xecX\x94\xcdS@\xfegw\xd8\xcd\xb2S@\x1c\x8b\xe3\xd9-"T@\x9b\xb7\t\x1b\x0f\xcdS@\x05\x8c\x1b\x17\xd7\xccS@W0P\xd7\x08!T@k\xd9\x07~\xa3!T@\xc7e\xc6\x9c?\xb5S@\x7fj=V\xa9\xb2S@\xe9\x06\xfc9\x1b\x11T@\xab\x9e\xc8\xe6S\xcdS@\x08\xdd\x94\xa53\xafS@\x82LQ\xf1\xa8$T@d\xd3V\x86\\\xb5S@\xc5g\x9d.\xc8\x85S@hI\x9d\xf1n~S@>M\x1b\x92\x7f\xb5S@p\xb9\'P\xa6\xafS@\xfa\x0bB\x86Z\xb6S@]\xd7a\x18\xfa\x88S@\xbf\n\xc0\x91{\x89S@sC\na\xd2\xccS@\'\xa3\xf0\xa3\xb3\xc8S@\x87\x91\xd3\x17\xb6\x11T@34\xcf\x959\xc3S@r\xd7T}\xe4\xb5S@\x96\x08m\xe1\xb8\xafS@J\x9d\xfc\xf4\xfb\x82S@\xbe\xab7\xef\x11\xb4S@\x05Q\xc7\xc9\xf2\xafS@v<`\n\xddyS@\xfe\x90\xfb\x8c\x94xS@q)X\x08\x1a\xb6S@|\x86\xff\xc2\xb7\x82S@\xcf\xbeX^\x9b~S@\xd9\x15\xe7\xe3\xe6$T@\xf4\xad\xd4\xb5=\x83S@\xa6st\xa4\x99|S@\x0f\xb9De\x95\x8bS@a&\xeb:D$T@\x90\x15%\x12N\x12T@\xc3\x8b\x9d\x93\xf4\x11T@@]\x01\x18a\xb6S@7g\xef\x12\xb1\xcbS@\x14\x12\x7f\xaf\x0c\xc8S@\t\x19\x0fsQ\x88S@)T\xf8/\xd3!T@\xec\xa7\xd4\x11\xf7\x11T@\x1dh\x1e\x8c\x08\xb5S@\x18\xb9~\x8fD\x88S@\xed\xfb]&\x9d\x88S@\xe2\x1b.\xab\x99\x8aS@?F\xea\xd5-yS@+\x04\xcd\x10\xa4\xb0S@7\xc6\x86\x89\xa7\x88S@\xd7\\Jb\xf5\xb6S@\xd3\x08\xa4}\xf9\xb0S@\x01$\xc6<\xc7\x83S@\xbc\x9a9\xa4\xa0~S@\xf2T\x13\x82\x05}S@\x13\xd75\no\xc8S@\xac\x8d$\x92y\xb8S@\x8e\xfb\xc3\x9a\x00\xb5S@\xadR\xf2\x91g\xb7S@\xff\xdf\x0f\x05\xe1\x7fS@p\xf2\xfd\x02(\xc9S@U\x95\x7f\xd3<\x7fS@\x83\x11\xdbR|}S@\xfb\x10dk\xe4\x83S@T\xcc\xafQv\x83S@\xbf\xfd,BB}S@\xe2\xf0\x17{\x17\xc8S@\xa4\xe4\xe7%M\x81S@8\\@c\xfb~S@\x19zh|\x89}S@\xf5\xec\xfb\xf9u\xb1S@}\x08hB6\xb5S@u\x94\x0f5\xac\xaaS@\xb7\x08\x12\xf0\xb2\xc6S@\xbeG\x17\x00I\xc9S@\xe9\xff\xa5\x83\xb6\xc9S@O1\xad$#\xcaS@>H7\xe5,\x8aS@\x80\xb7S\x05\xde\xb7S@\xb5\xac\x88\x06\x1a\x8dS@\xc0)\x17\x8c\xcb\xb7S@\xf2\xabr\x7f\x81\xb5S@\xd2\xfe\x13\x13\x1a\xb5S@t\x06\x9e\xcc\xb1}S@\xdd\x0c\x81f\xf9\xb5S@\x01l,|\xc6\x8cS@\x9b\xa3\x80\xdc\x82\x87S@$\x93@v\xa4\x84S@\\)\x1d\xd3g\x84S@~\xd2\xdeR\xe6{S@d\xc1"\xe4\x87\xb8S@\x13\x15*#d\xc7S@\x1f7u\xbd\x94\xb5S@\x90X\xc7{\xee\xb1S@/ef\xd2\x17\x84S@\xe9\xc5W\xd6\xef{S@\x1a\x96\x04\x81S\xb8S@\xfa\xcb>\xadI\xb2S@\xdc\x86\x96\xe1@\xabS@=\x84\x8f\xc1\xa3\xc8S@\xa5\xbf\x14\xe9z\x86S@\xba\xd6\xb2\xb0^\xb6S@\xd1\x13t\xf1D\xb6S@1\'\xa5\x10\xd0\xc6S@\xd8\xc5%\\\x81\xc8S@&0\xd98\xb3\xb8S@\x8ean\xc2\xa1"T@\xe4\xc9^\xa2z\xb6S@\xd3\xefRyM\xb6S@\xcf\x8d\xa1\xf1^\xc8S@\x0b~4F"\xb3S@YYAZm\x13T@K\x06\xfd\x98*\xb9S@[\xd4\xf3\x81<\xc8S@[\x11\x10-f\xb7S@\xd0\xa9\xf9<\xcc\xb6S@\x8e\x8f\x08z\x16\xb6S@8\xc2\x08l\xbd\xc5S@\xbc[\xd1\x1a/\x8eS@\xf2,Ub\xf5"T@\x91`o\x80\xdb\x8dS@C\x8a\xab\xc0\xb1\x8dS@\xe6/t\xfe\x95\xb7S@\x16Y\xd2S\xfb\xc7S@\x82\xbdI\xa1\xb7\xbaS@\xcb]\xc8n,\x14T@e\x18\xf1\xe1\xd0\x11T@\'\xbe\xb6L,\x87S@\xf5\'6\xab\x92\xc7S@\xaf"\x89$\x96\x14T@B\xb7t\xee\xfa\xb7S@U\xe7\xd2\n\xb7\xb3S@Py\x14\xd0\x04\xbbS@L\xf4\xa8\x04\xec\xb7S@8\xb8\xebH\xa9\xb7S@\xb6S\xd4 \xcd\x7fS@\x9fq\xb5\x8b\x15\x87S@q\xf8MAs\xb7S@1\x82\xbc\xb2\xf8\x1fT@3+\xf9\xbf\xa4\xc6S@\x80\xa8\xb7\x99\x11\x8dS@\xf7a\xa6\xc3\xb3\xb8S@ \x1f\x97\xc5\n\xc8S@\xe9\x81\x16\x15E\x87S@(\x98\xd3a\xbc\xc1S@7\xd2\xea\xbcj\xc6S@\x8b~\x86W\xc8\x88S@=\xac\x17q\xf8\xb8S@\xb3><\xd2\x83\xc1S@E\x8f\xa29O\x85S@T\xbf\xcd\r\x93\xb9S@\xaf\xef\xc3\x8b\\\x1fT@\xccb\x9cL\x98\xb5S@j\xd85\x02g\xc1S@\xb5-\xd4\x12\xbb\x86S@\xc7f\x88\xb1\xf7\xbcS@\xca\xb8YPO\x1cT@\x1b\xd56\xe6\xaf\x87S@\xa2o\xed\x92n\x81S@a\xbe \x08=\x13T@\x9fD=\x1e\xd5\xb5S@d\x80\r\x13\x02\xc1S@\\\x01{\xf3\xc9\xc1S@\xe3\x1d+\xdf9\xc4S@\x9c \xdfF\xd9\x87S@\xf0?\x94\xb9u\x80S@S\xcfC\x8dR\x8eS@\xda,\xc8\xb3\xad\xc0S@:w}\xd2n\x85S@&N&\x8c\xb1\x81S@l\xf7\x19T\xf7\xc6S@K\x89#4\xe4\x80S@w\xaa\xc3^\xf2\x14T@Xk\xdb\xcc\xc7\xbaS@\x19\xda,\x05\x9b\x81S@i\xcb3\xb17\x81S@zw\xac\xc9\x0f\x81S@)\xd5\xb7s-}S@;\xb4\xa3\xe0i\xc0S@Wy\x84\'\x03\x1aT@L\xc0\xc2u\x8f\x1aT@\x02\x1e\xb2f\xbe|S@\x85\x97Y\x84\xb5\xc3S@\xcb\x01-\x94\xd1\x83S@\x89\xf1C>\xab\x83S@\x96\n\x88\x0f\xb6\xbbS@\x97\xd3\xaf\xb7R\xbaS@\xff\xfb\x04\x003\xb7S@i\xac\x94`\xed\x85S@\x1e\x19\xdaV\xf2\x80S@\xc6D_%t\xbbS@[Vtc\xf4\xbfS@rH+\nm\x89S@\xd5\xebO(S\xc3S@\xf78Zv\xa6\x82S@\x01l\xc1\xcd\x13\x85S@\x9e\x9e\xc9\xc1\xf6~S@\xd4\xf3\xc8\x97\xa6\x85S@2\x96\x93g\x02\xbbS@09+\xa1\x97\x19T@\x13\t\xc7\xd7K\x19T@\xe5(Jw\x82\xbcS@ 3\x1e\n+\xbbS@\x0cJ\xa2\xdfQ\x19T@z\xe3\x04\xe6\x98\x86S@\x07\x9f\xee\x8a\x1b\xc2S@\x9e\xc9\x98\xf2\xed\xbbS@S\x99\xe0k\xda\xbbS@/\x9c\xb4);\xb8S@\x8c\x92\xabc\xb2\xb2S@\x19\xf1\x8c\xc4]\xbfS@M\xb2+j#\x19T@\xf7\x825\tq~S@f\xfa\x11uB\x19T@\xccU\x8c5X\x89S@\x1e\xa0\x8bR\xd1\x8aS@\x08\xc8\xbf\xde\xb4\xb8S@d\xfe@\xa9\xd2\xb1S@Z\xb5\xe7\x88X\x86S@hz\x1e\xbdz\xc2S@\xd3x\xa5;q\x8aS@\xc0i\x8d)\x02\x86S@/#f\xdcM\x8aS@\xb3\xf1\xd0\xd7\xc8\xbbS@\xf2O\xc2\xc1\n\x16T@\x99\xaa\x10+\x18\x86S@\xd7\x8f\xbcPR\x80S@\x8a}H\xc4\xb4\x85S@=R\x16\xe5\xdb\x85S@\x80i\xc7\xd3\xfb\xb8S@q\xf6\xc7\x15P\xbeS@;\xee\xb4\x18\x17\x84S@\x06A\xa0\x00\xc1\x87S@\xc9C\\\x82%\xbeS@;\xa8\xd9=\xfa\xb0S@\x98\x82\xef\xb4\x1c\x85S@\x06\x87\xfe~Y\x82S@j\xc9\xd6\xec\x95\x80S@\xc2\x1e\xac\x05\xa4\x86S@\xaal\n\xcf#\x18T@t\xbb\xbf\xbb\xde\x85S@\xfb^\xea\xc6r\x86S@\x0ea\x90\'\x99\x86S@V\xc0[\xeb@\x84S@\x86*]\xda\xb3\x84S@\xb5\x97Z\xcb2\x84S@`\x9c\x025$\x16T@\x0f\x9c(\xf1\xb3\xbdS@Ka\xc1\xd3\xc5\xbdS@!\xb8\x867\xb4\x82S@\x81<\xe8\x1aw\xbdS@\x10\xdf\x06\xc5\xaa\xc0S@\xed4/_r\xbfS@\x04\x05\x88\x7f\xa2\xbeS@^\xf3\xad\x9aR\x17T@\xf6\x0b\x94fH\x84S@B*T}\xd1\x84S@\xc3\x9b\xc0\xf5\x05\xbfS@\xe8G{\xc6\xde\xbeS@T\xea\xc6%$\xc1S@\x82\x16\x80\x14F\x84S@Y\xb7d\xb5\x91\xb3S@\xbe\x0c\x81\xb7C\x84S@\xfa-l\'\xe3\xbcS@1xV\xb9$\xafS@2)>\xa8\xd6\x16T@\xc5\xca\xee\\\xe0\xbcS@i\xfa\xbb\xc8\x95\x84S@6]\x9fR\xc7\x84S@\xbb\x10\x10\xd2\xfb\xd4S@\x950\x8az\x15#T@\x9c\xbah\x02\xb9\tT@\xe7mV\xd2\x86\xbdS@&m\xf8\xfcJ\xd0S@\x1atW\xee%\x98S@\xc0r\xb2\xd2\xa4\xa1S@\xb1\xd9\xba\xcd\x97\x9eS@D\x1cF\x9fX\xa1S@4\xcb#\xe0\xd9\xcbS@\x93\xe1\x07\xd4n\x9cS@\x0b,/Q\'\x89S@\xc5b\x81\xbe#\x83S@\xf8go\xc3\x95\x83S@)\x03\x83]\\\xb8S@\xc6-b\xbeD\xb6S@\xab\xdc\x8a\xfa8\x84S@\x06\x9f\xd9\xa6\xdb\x87S@\xe6\xe2{v\xdb\xbaS@\xb5o\xc1\x06\x0e\xb5S@\xa3J\xae\x8f\xc8\xc2S@P\xbe\xfa\x1e\x9f\xbbS@W\xd7\x0f\xe59\xa4S@\n\x15\x1aF\xc0\xd6S@/f+\x0e\xb9\xacS@`\xac\x96\xed*\x8cS@(\xf3\x02\x93\x9b\x94S@\xbc\xe9X\xc9\xaf\xd7S@!\x07\xd5\xee_\xaaS@\xa9\xb7q\xffs\xabS@\xe0\xf3\xdf\x9b\xf2\xbfS@c\x9ds\xd4\xb5\xabS@\xfav\xe6\x88P\xbeS@\xd6\x85Y\r^\xa1S@\x96E\x0e\xbf\xf6\xd6S@/\x95\x89x\xae\xa8S@h\x01\xa8\n\xb1\xa6S@\x9a\xb8\x18\xa36\xaaS@\xf8\xd5?\xd63\xd4S@\x1e\x1d\xb6>\xea\xbaS@\\\xb5\xa4\xd0\xf1\xdcS@O\x98\x1c\xd2*\x1aT@\xc9\x7f$\x9b^\xa8S@\xa3\xf0\xbcw\x02"T@{D&"\xde\x8eS@\xd7\x94\x0f/R\xdeS@\x81vf\x9c\xe4\xdbS@f\xe4\x0cZ\xa5\xd1S@\t\x88S|\xb4\x90S@\x07\x8a_a \x91S@x\xe0\xce0\xd3\xa8S@\xbe^-\xb1\xca\x02T@\xd55\xe0\x97\xb2\x7fS@\xc0\x99&\x83V\xdbS@\x00\xc8\x1eD\xc7\x98S@\xd0\x86\x99\xce\x9a\xd8S@+\x1b\\\xdd\xbf\x98S@\xdcx<\xbb>\xa2S@Hb\x16\xc0\x92\xaeS@\x97/\xf5}$\xd8S@s\xab\xea*k\x87S@\x87X6\xeb\xc6zS@T\x93\x028\xe0\x07T@u\xa2\xdci$\xd4S@\x86\xca\xb8\xfa;\x81S@\xc6\xcf\xb0\xb6\xc6\x80S@>\x8e\nN\xe3zS@\xc3>\xca\xf7\xc6\xd1S@\x01_\x92\xd9\x1a\xc3S@t\xde\xe6\x12\xf3\xe1S@\xb6\x1cy>G\xd7S@\x1c\xb4\xae\xa3\xd2\x8bS@\xd9q7`e"T@\xcc\x9b\xa4Y\xb1yS@\xad\xf9\x8a\x94\xdb\x80S@8\xea\x9c\xd3?~S@\xfc\x06M= $T@&d\x13\x85\xcf\x90S@\xe8(Q\xedY\xc6S@hLY\xd7\x85\x17T@mq{5\x9a\xcaS@1\xc2\xe4\x0f)\x9eS@\x16<\xa8\x0c\xd5\xd9S@\xc9@\xdf\xfes\xe7S@\x8f\x07\xe5w\x1a\x9eS@\xf9{Sgn\xb3S@p\xbe\xce\xf3\xf9\x94S@\xba\xbd\xc9Xk\xc8S@\r\x94\xb8EQ\xa0S@|\xa4\xe2\x9b\xcd\x9cS@\xe5\xad#$a\x8bS@7\xb1\xa8\x99&\xcaS@\xa9\xb3\x05\xb8\x15\xa8S@\xd6\x12\x80\xa7c\x86S@\xb0R\xc6\xc9\xc3\xa3S@\x8c$F\x9a\x9e\xdfS@r\x18\xb9\xc6`\xc8S@\xbf\xe3\xb6\xd5\xae\xa8S@_\xc8\x1e\xe5j\xbcS@\xe1\x99{^\xe3wS@\x1f\xee\xf4`\x02\xe6S@U\x12\xdbC\xee\xb0S@\xa9\xbd\x08\x9dM\xf7S@A\xb3/\xb7\x04\xa6S@\x80\x85\xe3\x8fV\x90S@g\x15\xb6\x98\xfd{S@L\x16^\x06\xb9\x98S@\xd8h\xd1$-\xb5S@kW+C\xeb\xb4S@{\x84s\xa0\x86\x94S@\xf8\xf4\xdb\xca\xb8\x1fT@\xc4\xcf\xd8@\x05\x06T@\xd6=\xd3G\xbd\xb2S@\xd7\xe2y\xa6\xd1\xaeS@\xef\x1f*p\x0c\xc3S@\x1e\x8b<s\xbcmS@\x10\xd0\x0c\x11\x06\x94S@\xa9\t]\xcaq\x9aS@\x0b\x85#/\x07\xb0S@v\xe7\xd1Sy\xd8S@\xb4\x99\xc1\xb57\xa9S@\xbe\xbf7C\xf9\xa8S@\n\x02L)\xd2\x93S@\x01\xca7\x19\t\x94S@s\xd5\xf8\xd6\xb7\xa6S@\x1c[Y\xcfk\xaaS@kZ>#\xc1\xc2S@\xca\x87\xa3\x19{\x9cS@\x91f\xb9\xde\xdd\xa4S@F>3\xc9\x04\xb8S@\xbb\xb4\x8eK\xae\x94S@\x1fau"\x1c\xe2S@\xa8\xab\x9d$L\xcdS@\xce4\xf0W\x99\xb2S@0T\x02\x0f\x0c\x94S@*\xcc[O\xef\xc1S@\xff\x9c\xfd!r\x93S@\xc5k?\x9b\\\xa1S@I\xfa\xf8n\x07\x98S@\xab\x8f"\x90\x82\x95S@\xf5{\x19\x00\xb0\x95S@w\xac\x1aa\x97\xd7S@\xf5\xecju\r}S@L\xfe\x98\x0e\xd3\xccS@\xc0\xe7\xe9\xbe\xa5\xa0S@\xaf\xceJ~\xe8\xa4S@\r\x87\x10\x17\t\xcdS@?j\\k\xc8\xa5S@W*M/\x8e\xa6S@\xac`\xc9z\x11\x89S@\xb8\xdc\xeb?\t}S@\xaa\xe8\x134\x15\x99S@Q*v\x1c\x85\xa7S@M\x1d]\x06V\x02T@ \x15\x8e\xae\xd3\xb4S@Z\xef\xbc\xe4\xe1\xb4S@\xad\n\x1e\xc7\x91\xcdS@95#g\xee\xafS@\xbd\xf6{\xc7\xf2\xb1S@\xac\xa2\xcc\r\r\xa1S@\xfd\xeby\xbb\xbe{S@\xdf\x02\xc5u\x02&T@A\xa2\xd0#\xd3\xa6S@\xf2\xa6\x13\x9a\x81\xe9S@\x8c\x8d\xb1gg\xeeS@\x97\x8a\xe8\xc0i\xa3S@\r\xe8\n]#\x93S@\xd2\xe22\xd1\x8e\x16T@\xda\xc9\xa6AO\xb5S@\xd1\x8c\xb1@5\xb9S@\xd5!\x18\xb3\xcb\xb4S@\xb9"\x08\x00w\xc2S@\xb4&\xf4\xa7\xc8\xb2S@$\xf6\x10\xe10\xb5S@=\x00%\xe7gpS@\x10\xee\x9f\x9c\xce\xa5S@{4@\x0c\x8e\xc0S@u 9\r\xddyS@:\xe4\xce\x8b\xe4\x83S@y\xbe]\x99\xc0\x97S@\xd8\x1e\xcf\xe2\xb7\x90S@\xf3\xcf\xa64\xd0\x90S@\x02\x14O\x815\xa0S@\xc8\x94\xc6\x8d\xe2rS@j\x18\xf7\x1b\xf1\xbcS@\xbcQ\x7f\xe3u\xf8S@\xfaE=\xf3m\x84S@\x8b\xde\x0fG\xf3|S@0\x87(\x05N\xa2S@]\x0cPGF\xa6S@\x0e\x11\xf4\xa9\x0ejS@2V,\xad\xb9\x9eS@\xb5}\x91\xedypS@\x82(\xfan\x07\xa1S@\xf6cj\x01\xb1\xeeS@0@Jv\'\xdfS@\xe9\x92\x8d$E\xebS@;^E\x01\xb6\x9fS@\xb9u\xdd7%\xa6S@\x82\xea\xd5Za\x95S@\xa9\xacM\x85\xe0\xb7S@\xf1\\\xc14\xd4vS@\xce\xc4\xfb\x19\xe0\x9cS@\xe3A2\xcf#\x83S@$\xcbO.7\xb5S@\x02T56\xb2~S@\xa5\xa3\x8d\xdcU\xb3S@2@H\x9c\xa4\xb2S@\xb5\xafT\xdc\\|S@8s\xde\x8dF#T@8\x1er\xa5\xb0\xafS@\xe3\xf4\xa6\xd2i\xbeS@\xeaQ\x95\xd0j\xa0S@\'Mz\x89\x88\xa0S@>\xf7\x03\xaa\xc7\xa6S@\xb6e\xfa\xa2>\xa7S@\xf6P\x15^\x06\xa9S@\x9f7 \x08\x85xS@p\x05\x14\xc6.\x7fS@T\x1beb\xf1\x82S@\x91\xc8\x80\xe7\xe9\xdcS@\xeb\xf65\x1f\xb2"T@\xbd\x15S0\x9c$T@\xbf\x97\x83|(\x83S@\x83\x94\x03\x01\xaa\x96S@\x19u+\x10\xce\x96S@\x81\x00P&\xd4\xa2S@\xa6\xb96\x80w\xa2S@\x92\xe8\xceV\x98\x7fS@\xc3\x06]\xbd+!T@5\xa6\xc9\xfat~S@\x1e\xfa=\xa5X\xc7S@\r( 7\x14wS@\x0b\x94\xd5\x958tS@\\XE`RqS@\x85;6\xca\xf5pS@\xd2\x89O,\x17\xa0S@\xdb!\xab\xf7\x07\xedS@\xc06)\xc2\xbb\xafS@\x19U\xb9\xbf\xe4\xcbS@g6\x17\xd1\xe3\x94S@Df\xe05q\xa5S@\x88#\x02\xd1H~S@XP\xe7\xc2\xcc\x85S@S\xb6>\x00y\x1fT@\xddB\xc9\xae\xa0\x95S@n\xc1=:\xd6\xaeS@\xc1\xf7\x96q/"T@\xbb~-V\xbd\x85S@_\x98\x98\x82\xc1\x83S@%\xcf\x9a\x00\x14}S@qr\x97\x13\xb6zS@Ew\xefI\x07!T@\xf1F\xd8\xe2\xfd\xacS@S\xa0\xc5\xf8\xf7!T@d\xae+\xe3\x15\xafS@\xfa\xcd\x9d`+\x97S@\x00\xa0\x0cS\xb1$T@5M\x12\xb2\x05\xd0S@\x12g\xd9"\x04\xcfS@\x92\xb76\xce\xa2$T@\x83\x1c\xb57!\xcdS@!]\xc9\xd5\x94\x83S@\x89\xee\x81\xb6\xe0\x7fS@\x00G\x1cu\x17\x9eS@\x89s\x8c\xb1\xdc$T@\x01\xaaP\x14#\xa0S@\x1e\x84\x91(\xb7\xa0S@\xd7\x95\xdc|v\x83S@|\x92\x8b36\xb4S@\xfa\xfd\xfd%\x03xS@\xc0T\xfa\x0b\xc8\xe6S@\xd0\xd3x\x95?xS@\x006<\xd1\x8d}S@x~5.<}S@\xe0\xe4\xd3z7\xa2S@0\xe8s\x94\x16{S@[zw\xdc\x0b\xedS@&Rh\xeb\x16\x84S@\x9b:u\x88\x10"T@\xb7\xaf\x17z/}S@\x93\x02\x9c\x974!T@()\xa3\x89\xdd$T@\x7f\xdc\x07\xd9\x17"T@R\xb6\xa5\xe7\xa8\x7fS@\xe4\xad\x805Y$T@\xe0\x12\x07\x97\x9d}S@\x8e\xd7\x91\xe3\x7f\xa6S@\xde\xb8\xab\xcf\xd5zS@\xd8\xdeDJl\x91S@\x19\xcb.\xe1\x1d\x9fS@Xf\xacf }S@\xef;\xf9|I\xa0S@\x81\xc1G^b\xb5S@r\xde\xcf6NwS@\xc1\xd5\x08T\xe6\x80S@Q\x18\n\xfc\xc3!T@\xee\xcd\x07\xc4\x91\xb9S@\xcf\xc6\xf02\x03~S@\xa39\x90\xc8\xa6\xbeS@+\x0e\xab\x99\xd3\x9eS@3\xaf\x06\xe3\xd2}S@YA\xf0\xa64\xabS@\xb6\x03\x1d\xb2\xda\x9dS@DP\x15P\xa3\xaaS@\xb8\xef\xb5\xf0p!T@\xb2\x81\x8b#\xff\x95S@\xdfl\xa2\n\x8c\x9dS@\x8a\xe2P h\x95S@\xeb\x16\xef*\xb8rS@\x1a\xf6\x7fv\xc3\xd0S@\xd1\xf0\xd3>.\xefS@$\x13K\xabepS@\xcf\x1d\x8f\x0c\x98\x84S@\x9c\x1f\xfc\x1a\r\x84S@?\t\x16H\xb0\x9dS@\xd3)\xa7\xd9z~S@\x98(\x8c\x02\xbe\xa5S@\xd0\xdbn \x14\x91S@~X\xa8H\x8b\xa0S@\x13&R\xe0\x87}S@\xb1\xf4\x8c\xfe\xcc\x95S@:\xf1\xc9\xa5\xb3\xb2S@\xc9\xf6\xb4\\\xf7\xa1S@*\x84\xf1__\xe6S@[)~I}\xecS@A\xf9\xb2E,\xefS@\xcd\xcf\xfb\x18\xf9 T@\x1e]r\x1f*yS@mi\x9a\x88B\x9bS@\x8c\t\xf6\xfeFzS@,K-\x0e,\x98S@\xc8\xd0w\x8b\x14\x81S@a\xa8\xd8t\xbb|S@\xb6\xac\xc8\xee\xd9\x7fS@>\x87\xc5\xc8\'~S@V\x9f\xca\xcc\xc5\xa2S@\xf4\xe4\xbb\x9a\xb2\xa1S@g\x1f<~\n\xa0S@\x1eP=\x0e\x93\xb6S@\x1a\xbesi\x16|S@-M=r\x98"T@Uu\x1d\xb7\x92\xb5S@n\x90H(\x87\x96S@\xcc\xd2J\xed:\xacS@\xf5\xdc(\xae\x07\x9dS@\x81\x87W\xe4\xfdyS@\x87WX.\xca\x96S@4\x7f\xb7\xdd\x98\x95S@\xa4\xad\xeb\x1d}\xd0S@\x13-\xa4\x80&\x9eS@7}\x17?`\xabS@E\x14h\x85="T@>\'\xdd\xf2\x9a\x81S@\xba\xd3q\xdf\xe4}S@\xac\x1d\x89\x8ck\x90S@\x12V\x9b}\xb3}S@\t\xdc\x88\\k\xf2S@Zc\x9f\x89r\xacS@\xff\x93\x93\xc0{\x87S@\xfb\xc8\x9d\xc4\xc4!T@\x06K\x9a\xff\xd3\x86S@\x16jb\xe8.\x80S@l\x9a\x9c\x9b\x08\x9cS@\x96\x9cp\t\xa6\x9bS@I\xd0\x9a-\xb3!T@\x0c\xfc\x8eUm\x9bS@\x1d\xeb\xcc6}\xebS@\x01\xff\xcc\xf0|!T@\xdez@\xb5[\xafS@3`Uj\xa2\xbdS@r\xcb\x8eB\xbd\xa0S@!:\xcd\x8d=\xa0S@\xe6\xbc\xac2:\xb9S@\x8c~(\xb1\x88\xd0S@\xef\xf3\x03\xd4E\x95S@\x91\x11\xa11\xbe}S@\xe1R\xda~\xb3\x7fS@\xcd!\xfc\x91m\x9cS@\x98\x9c\xad\xb9\xa4\x9cS@K1o2A\x9dS@\x06\x98\n.\xbc\xb0S@t\xd6;\x97\x87 T@\xb6\xb6F\x1d\x12\xc9S@\xb0\xe1\xf3}\xc5{S@\xf2\xc0u\xb4#\xa2S@\n\xc4_\xf3\xb8\xcfS@V\xe1t\xbf\xaf\xa4S@\x91\xaf|_\x92~S@)J\xf5\x17\xab\xecS@\xdf\xb1\x9e\xc4\xeb\xaaS@gH\x91\xb5\xc2\x87S@\\\x0c\xcc\xc6u\xa4S@\xc4L1\xb3\xb8\x90S@-\x8es[^\xcaS@\xa7\xf3=\x06\xba\xbdS@n\x87\xffp\x0c\x95S@\x90\x86Kp\x8b\xa6S@\x10\xf2bB\x18\xdaS@\xc5\x15\xdd\t\x9b\xcdS@3\x8fQ\x9f;\xa6S@\xc5e\x87ii|S@\x9cF<\xc9b\xa6S@\xd2Z\xa9o\xef\xb8S@f\x9b\nF>\xaeS@\xa8\xba\xdf\t\xd0\xaeS@\x8eG\xc8\xf4\x0c\xafS@,7\xa2\x81\xb7\x9cS@0)\xd2\x99\xda\xa2S@\x97g+\x92\xd7\xc6S@\xe0"c\xdd\xc5\xa1S@`O\xaf)\x9e\xc8S@\x0e\x1a\xbe \xe7\xa0S@;$7\xfe7\x87S@\xe6\x85\xd0|\xa5\xafS@\xeaiY\xf3\xe1\x94S@\x17\x08H\xccL\xf1S@:.!\xa0}qS@/\xd3\xa1,\xbbwS@\x13\x0c\x13\xb5\xb1\x9eS@\x16\xb8\x9al\xa4|S@\xe1\xa2\xc4\x16\x80!T@c\x0f\xca\xde\xb5\x1eT@;a\x1e\xefPxS@\x81C_\xfc\x0e~S@\x838d\x10\xcf\x1eT@\xa966\xa0\xac\xa5S@yJ}%\x98\xf8S@J\xacW\xbbd\xf8S@>?y\x92\x12\xd1S@\x16X\xe7\xfeV\xcfS@\xab\xfe1\xcc-$T@\x07\xa3O\xfe\x12\xb8S@\xb9R_\xff\x8c\xd7S@s\xff\np\xa2\xa4S@d\xf0\x8c6\xa8\xabS@\xbc\xe8\x86\xeb]\xa1S@\x05"zU\xc3\xb4S@\x02wEi5\x1eT@~\xfc\x14\xd7\x04\xc8S@\xe5J\x9a\xee(\xa1S@\xf6\x8f!\xa6\x83\xa0S@$\xa1r\xcbP\x9eS@\x8cB\xdc\x85\x04|S@\xb8z\x01\x95L\x9cS@\xaf\xa5e\xb5\xc9\x9dS@\xac\x7f\xed+(\x81S@\x0fe\xa2\xda\xb2\xcaS@\xea\xe8\xb2p\x84tS@aK,\xb1\xf7\x9dS@\x8a\xbd\xa7\xe7\x82\x80S@\x90\x85[k\x05\xb4S@\xe3E\xc9\x1a]\xbdS@\xaaA\x93\xe9)\x1aT@\x14n\xf2m\x1a\xdeS@G\x88\x13x\xfd\x96S@\xca\x923\xabp\x96S@t%\xec\xa3wwS@\xe1\x1a\x1a\xfd\xd7\xd7S@\xb2\xe0/\xa6\x9b\x87S@M\xea\x06\xcd\x10\xd8S@B\xa0\x1c\xf2\xc4\x83S@\xfbyi\xc1\xa7{S@^\xdd!Y&\x8fS@\xc4\xab\xff&\xd2\xaeS@\xff\x80 K\xb7\x90S@\x0fM\xd7Q\xc1\xdaS@i\xfa\xbbo}wS@?\xeb6\xdc\xe2\xa5S@\xf7\x0b\x0b4I\x9dS@b\xa0.\xd3y\x9fS@\x80:\xc8\x07\x94{S@K\xad\xe0\xb1\xe8\x9fS@s\xc6.\xd2\x9b\xbdS@\xae\x9c\x10\x03\xa8\x19T@"m\xaa7\x9f\xc0S@\xb2\x8eh\tD\x9fS@\xd3^L\xfe(\xd8S@\xcaw\x96\xb3\xb0\x98S@3\xeb6\xf3\x1a\x88S@\x16K.vH\x97S@\xd0fFT\x11\x9fS@\x8a\x1d\xc3b\x94\x9eS@@\xb7\xe6\x92\xaa\xd4S@\xa9\xacy\x89j\x9dS@\x0c@\xc2v\x17\xa2S@\xaa0\xc4\xcb\x8c\x19T@\x06\xf9"Y\xfd\xc3S@<u;:Q|S@\xfa\xc0\x84X\xb9\xb8S@\x8aX\xe5\x95\x07\xa0S@\xc4A(\xcf\x88}S@P\x1eV\x92\x91\x81S@\xf5\x95\xb0\xad\xbc\xb4S@\xff\x14\x88\x06.\xc1S@\x07JY\x9a\x1e|S@T\x95\x0ek\x8e\x80S@\x8a\x91\xd91\xed\xbeS@y7+Q>\xb7S@h\xbf@\xa4/\xb6S@A\x7f\x0c\xfce\x9cS@\xeeX\x94\xd3W\xcfS@^1\x84ue\xb3S@\x94\\\\\xa9q\xa4S@qZ\xbb\x82T\x9fS@`$\xf3M\xaa\xf5S@*\xa3.\xb0\n\x19T@q\x87yMR\x9eS@W\xfbG\x99\xf8\xd7S@\xb7\x8cg\xba\xa8\xadS@-\x82^\xf3\xde\xadS@\x05\xd4\xf3N\xbd\xb2S@g\x1c\xbcAY\xbaS@>\xcb8\xc1\xda\x80S@\x82Q\xe2\x13\xa8\xb1S@"\xc9Wi\xa4\x18T@!\x02\x84\xef\xcf}S@\xefV\x87\xff\xde\xa8S@u\xa4\xe8\xa4T\xcfS@3I\x8d\xdbb\x87S@kP\x83#\xeazS@\x9b\xfb\x04m\xf7{S@\xa5:\x9ef\xab\xa0S@pZV\xfa\xe3\xbcS@\xf5r\xeay\xc4\xc6S@K\x90\xda\xe5&\xb0S@ \xbe\xdf\xac2\x9fS@/)\x12\x1b\xc3\xbbS@\xcf\x16\x80\xe9\x9d\x9eS@\xb9p,\x96\x15\x88S@\x9a\xdd@\x1b\xe6\xcbS@\xc3\xdd\xf4^\x88\xb8S@+\x9d\xab\xa9\xf6\xceS@h\xf1\xb9;>\xceS@l\x14\xf2\x15.\xceS@\x8fW\xb4ZB\xfcS@-\x9d\xd1\xd5d~S@\xc7.\xbc\xb2\x1a\x9dS@H\xf9\xc4\x8cg\x9dS@\x16\x01?/\x11\xdaS@\xe2V\x0b\xae\xaf\xfbS@?\xdc\xc6&n\x9fS@\xfa\xb7\\\xa2\x7f\xaaS@k\xaa\x87TX{S@\x11\xf3\x94\xc6u\x89S@j\xe3\xf3:D~S@\x01|B\xba\x16\xbbS@\x05(y\xbe\x99\xbaS@ZSUS\x12\x7fS@\xff\xa0![\xa6\x9cS@\xfd\xd5|\x0c\xe6\x8cS@\xf4D\x04g\x95\x17T@\x91\xdbe\xb8\x04\xadS@\x80e\xa4\xb5H\xb4S@\xac\xb3\xd0\x92\xb6\xa0S@eY\xf1\x03\x98\xf8S@\xe5i\xe0\xd1\x17\xd2S@\x18\xfc6\xda\xc5\xcfS@\xc1\x10%-\x8c\x8fS@\xc3\x07\x18\x19\xe5\x90S@I(\x05\xa9\xad\x9cS@\xa5QCR\x88\xcbS@K\x8d\x1b 7\x99S@\xed\xcf:\xdb/\xa4S@w\x91!gi\xbbS@@\xff\x01$R\xbbS@\xf1\xdan\xe7\xc3\x96S@\x01#\x97\x94\xb7\x87S@J\xe5\x9b\xbb[\x80S@\xba\xd8\x81\xe9PzS@A\x97D\xf9\xc4\x9eS@\xb1\x14\xd3\xa8\x1f{S@\x97\xbd\xc4N\xa6\x82S@2&\xd1\xea\x84\xb6S@\x93\x99\x13r\xd3\xceS@y\xd7\x13\xbd\xa1xS@\xd7\xd8\xd3\xca*\xa6S@\xe4\xd0A\x05\xa8\xc0S@x\xa0\xe2@5vS@.\x82\xc8\xd3N\xb0S@J\x8a\\^U\x82S@#\xaf\xf3e\x88\x80S@\xf2/l\x87H\x9eS@\xa9\n\xa0\x19[|S@\xf7\xea\xa1\x91u~S@\xc1p\xea\xf8\x9c\xbbS@\xfdj\xc3\x13#\x88S@\x125)\x8b\xf0\x87S@\xd7\xbb\\s(\xbbS@\x88\xba\x7f\xf3T\xfcS@\x08>\x9e\xe6V\xaeS@\xee3[\xb5a\xcbS@\xeer\xe6B\xba\x84S@\xc6\x0e\xdf\x0b\xe7\xc4S@\x8a>\xea\xe4\x15\x12T@\x84\x8e\xb4B8zS@\xa9\xc1x\xdc\x8fzS@\xc4\xad\xd5\xa5:\xc4S@\xc7|I8\xdc\xfdS@J\xfc\xd7\r#\x81S@\x01\xb2\xc9\xc9B~S@y\xc5I\xa8\xde\xfdS@*\xe3\xc0)\xa9\x15T@\x90\x86X\xcf\x95\xfcS@\xdbFW\xe56\xc8S@h\r\xb1Dq\xaaS@+\x805m\x06\xabS@d|H.\xfb\x15T@\xcb\xa9 b\xf5\x84S@\xdc\xa67\xf7;\x84S@\x93t\xa4\xa2\xb9\xbfS@\xc0\x0c%gQ\xfcS@\xbd\x1d\xfb\xae\xbf\xd2S@\x83L\xd0\xa6\xcazS@\xf2\xf9\x00K!{S@h\xa6\x9a\x97\x81\xdcS@8PZ\xbc1\x9fS@\x99\xaf\xda\xa4\xb0\x9bS@\x9e\x1a\x9d\x15p\x9dS@uB9F\x1e\xdbS@\xcc\x07\xa7\xc8\xee{S@\x84\xabs*>\x84S@Y\xcd\x17\x0e\x82\xfdS@\xf3vk#G\xaaS@\xf5*\x1b\x18\x1bzS@\xfb\n\xb7 N\x8fS@\x81j\xf7\x8c\x8b\x8fS@~\xc3\xe7K\x80\xbcS@\xfc\xde\xd7F8\xbeS@/f\xacF\x0c\x84S@\x8d\x87xY\x8d\xd6S@\xfe{\xa6\xa4\x01\xb5S@D\xb7\xfcE\xc4\xb4S@\xd2\\{\xd6ezS@\xbd\xcd\xa7#7xS@\xc0\x885\xf0\xa4zS@&\xd4\xde\xba\xc4\x84S@,J\xf1\x92\x9a\x02T@\xe4\x11\x00\x02C\xb5S@\xc8\xc4P\x1bC\xf9S@voZ\xea\x0c\xa9S@6\xb2\x1apZ\x8fS@\x7f797M\xa9S@\xaf]\x03^;\x13T@\xa1\x1cL\xa8\xfa\xdcS@\xef\xc4F\xe0\xda\xa3S@;\x99}\xe6\xafzS@\xb5l\xd8M\x8f}S@\x90\xf2\xec\xe0LsS@OQ\xf8\xe8L\x97S@\x8b\xe2\xd4\xf2\xcf\x94S@\x8d\x7f\r_\x08\x8fS@O\xe7\xb5\r\xb6\x9dS@\x0f \xcb\xcfm{S@\x10\x8f/\xc7\xcc\xb0S@\x8b\xd2D\xa1\xdb\x88S@\xa0\xef\x82~\xa3\xb0S@\xf5+\xe1\x96<\xa0S@\x95\x06q \x04\x9fS@\xf2\xf9n\xac\xe7\x12T@21\x0c\xf5?\x03T@\xea\x91\xfddL\xffS@\x8e,\xd6Y\x1c\xbbS@G\xf47}6xS@\xf3\xdd\xa1\xd5\xdb\x99S@\xce\xde\'\xa3M\xd3S@\x18\xe3\x1e\x81\x01\xd0S@}V\x1f@s\xffS@?G\x0f^;uS@\x076\x17\x9e\xca\xfcS@\xfeh\x90\xef\xcb\x84S@4\xa4\x10\x04\x99\xa7S@`\xce}\xecH\x02T@~\xd7\x9f\xdcZ\xa7S@\xab=\xf1\x96I\x14T@\xa4\xac\x06\xbcT\xa4S@\x9b\xcd\xc2\x1b\x03\xc0S@\x83\xf6u\xf1\xa4\xd0S@\x8d\x0c\xe0Y7\xa1S@}\xbf\x97\x7f*\xa0S@\x83yX}\xf9\xb0S@\xcb\x93*\x01:}S@\xd2\xf2\xabz\x14\xa5S@dD\x08_.\x97S@\x89\xc9\x07\x02\xf7\xabS@\xe8b\x8c\xf6\xad\x9cS@9\xf2[Zm\x13T@\xc2\x11\xb9Y\xf8\xb3S@&\xe1\xc4\x9b6\xa1S@\xfe\xb6\xff\x7f\x12\xa1S@\x1a\xc5^B\xde\xb7S@X\x94\xec\xf1\xf0vS@\xb7T\xc3\xe5\xaa~S@\x8b\x97d\x14e\xc1S@n\xb9sF?yS@\xbf\xb65\x07\xdc\x03T@*\xbe\xb9\xc5\x9e\x84S@\xfc2\x9f\x1d\xb1\x83S@\xc9\x7f?;)\xb7S@(\xcb\xe3\x99\xa3\xe0S@\xb8\xe5(\xa4\x0e\xaaS@\x07\xd2\xe6\xa3\xe7\x8eS@\t\x1b;=\x0e\xd0S@\x96F(I\xa2\xb3S@;\xe1\xd5\x8d\xc9\xa9S@r\xca\xea\\\xc3\xb3S@\xd5\xe0\x8b\xdd4\x84S@\n\x81\\\xacx\xa7S@$Y\xf0\xec\xb4\x8cS@\x0c"\xdf\xf4\xbc\xe3S@88\xd2\xd5\xe9\xbbS@~\xd1\xa4\x15\xe2xS@m-&=!tS@\x81\x82K*\xec|S@\xe2\xe1!\x01\x99\xa7S@\xda\xf9\xc0\xf1g\x89S@ \x16\xc5Z<\x8eS@\xe6K\xe4x\xd2\x04T@\x93e\x84,E\x89S@\x92\x0f\x1dWY\x86S@,\xef%\x02Z\x13T@\xfa:\xb8T.\xd7S@OZTk\xcc\x84S@\x06\xba\xa7\xb2U\x84S@L\x9f1\xfb\xad\x9dS@\xfaL\x08\xc3\xa9\x9aS@\xafx\xf0\x8d\x81\x9cS@\x8d\xd7\x9d\xa6\xa9\x9aS@\x1a\xc8\xd5-\xf2\xabS@\xc4\x88\xbb\xcb\xec~S@o\xddM\x9f\x96\x97S@y/\xc3\xa5\xa1\x8eS@0*\x19\xbd\x84\xa0S@\x8c\xba\xb7\xbcC\xfeS@\xb7p\xed\t\x03\xbfS@i+?\x88a\xa5S@\x93\xe5\xe3\x99\x9c\xa5S@}\xbfA\xe7\x96\x04T@\xe2X\x9f]L\x04T@\xb9\x1f\xbe\xfb\xbe\xbaS@\xbf\xe8\xc7a\xc1\xa5S@\x99j\xd2}\xb1\xa6S@l\xcf\xf4r\xb4\xa1S@\xcf\x97\xb35\xf6\x9fS@\xea\x86\xef"\x98\x9fS@\x91*\x96\x16Y\x9fS@\xe7\xc9sL\xdb\x85S@\xc2iu\x8e\x0b\xb1S@\xdeBu\x19\xdb\x11T@\x1c\x86.\x18\x05\x85S@\xc1\xde\x8d\x14\xfe\x11T@\xaf\x8d\xb4f\xac\xaeS@Bc\xf8@\x05\xfeS@\xadG=s\xdd\xd4S@\xd4\xb672\xdd\x98S@kN\xd5\x00\xe3\xabS@ft7\xa8P\x98S@\x02\xabI\x19|\xffS@Gu\xfb\xdbp\xb7S@\x92j;x\xbc\xabS@\xefgGr\x00\x9dS@v\xcd7\xc2\xae\x85S@@\xb5e\xf2\xe3\x9eS@\xd4\xd5\xc7\xa4\xdb+T@\xee\xdd\xa9\xe7S\x05T@\xf6\xc6\xbc\xd2\x9b\xa2S@\xf7\xae*p\x83\xc8S@\xfd\xd8\xa9\xd6\xe7\xc5S@_.\xfe\x03|\xd6S@\x04\xae\x8d[&\xa1S@Um\x10\xc4^\xa1S@\xf3\xd4u\xe5j\x16T@\xc5N!\xfa\xa3\x85S@\xaa\xaf\x8cFe\x01T@\x1a\xee\xcf\xcc\xf9\xd4S@\xaaywgV,T@\xcb\x06U\xa5o\xbaS@\x0bl\x85\xd6\xb0\x11T@\xa5W\x92\x8d\x9e\xa0S@M\xb7\xd6\x1e\x1f\xacS@\xb9Z\xf7\xf7\x94\x9fS@:n|{\xf1\x9aS@_\xe1\xdf\x82\x84\x98S@\x15\xaa\xaa\xfcJ\xd0S@\x1cj\xe8\xd7=\x98S@\x988\xfd\x87\xd3\x89S@\xd6gW\x9a$\x87S@\x84j\xf7\xf0\xa0\x85S@\xe7W\xd5\x96$\xd6S@ls%?\x15\x11T@FY\xe1;\xf3\x9eS@\x14\xe2^f/\xa0S@T\xea4\xf8\t\xffS@\\\x1f\x87B\xfa\xd3S@\xf0\xd9\x02\xfe\xe3}S@\x96\x9a\xdd\xa0\x0b\x86S@\xba\xce\x1d\xe2g\x89S@\x19\x98\xd1\xe6\xff\xddS@\x81jTT\xa9\xd2S@\x19\x88\xe5n\x91\xb0S@9\x93\x10N\xcetS@\x92\x0fD\x9f\xf7\xfeS@J\xa4j\xaf\x7f\x06T@Ad\x0eHh\xd4S@i\x1dU\xdbM\x8aS@\x1dWC\x84\xb9\xb7S@\xc1\xe9\xf1\x80\xb3\xb5S@!k\xa2_/\xd6S@\x8e:"A\xed\xa3S@\x07\xe3\x18x\xb9}S@\x1c\xd9$\x1f\xed\x9fS@\xac\xc2\xc1\xa3r\xb1S@\xad\x1ai\x92I\xbfS@7\xb0t\xd9x\x89S@\xee\x04v\x95\xcd\x15T@\x9e\x1fX&\x9a\x9cS@\xf7\xef\xf0\xaf\xf5\xc7S@\x87\x1aS\x7f\xbd\x9fS@#\xcdi\xde\x98zS@\xfc\xbb\x10;/\xa0S@\x1e\x0f\xf2\x1dc}S@\x8a\xf5VS\xe3\x06T@\xd5\xcb@\x07\x95\xc8S@c\xaf\xe6\x18\xcf\x8aS@}V4\xae`\x86S@\xa3\x15?Hl\xd5S@y\x97~\x1f\x84\xd7S@\xc6\xad\x89M?zS@j\xce<b\xea\x8aS@Q*\x1cd\xb7\x8cS@R\xac\x8f\x00\x90\xc1S@)n\xef\xffJ\x9fS@lx\xe5\xa8\xb0\x9bS@>L\xdd\x1a\xa0\xa6S@\xea\xa6u\xa8\xd5\xa2S@c\xb8?\xb1=\x01T@JEx\xa5\xb2\x9fS@\xe5]m\t</T@\x86\xf3\\)x\xb3S@\xf7\xaf0RR\x82S@\xfc\xb2(\xaeq\xb7S@\xb1\x1d\xc7\x02\x81\xc8S@+\xc0\xa42G\x98S@[\x1d\xcb\x07\xa0uS@\x18F\x8d\xa3\x1e\xb5S@\xc48\xe0p#\xd9S@9k\x85\xfa\xcdqS@\rdO\xe8\x90\x01T@\xd9(\xa4U\x95\xd7S@d\xad\x19F`yS@\x91j\xe1\xc8\xa3\xc7S@S\xf0D\x1a\x8fqS@\xe8\xe2\t\xa6\x91\x85S@X\xe7\xed`\xcc\xd4S@\xacc\xc2\x1b\x93\x82S@\xf2\x92]\x84\x0f\xfeS@\xc2\x80\xee\xe9\xf2\xa3S@\x01\xc1\xe4\xb8\x17\xa1S@\xaf?\xa7\x1b\xb5\x8aS@`\xb9:\x87\xcd\xb7S@\x95W%{{\xa2S@I\xe3\x01\xe5E\xd4S@\x07]*\xe5x\xb5S@}\x13\xd8^\x0c\xb5S@\xf3L\x1afC\xa3S@\x98\xf5N\xbd}xS@9T\x87\x9b\x9a\xb1S@\x91\xec\xfd\x8e9\xa5S@\x9e\xd5\xef\xdf\x1d\x85S@u22\x02\xe7\xe1S@$\x95\xba\xa2\x0f\x9aS@{\x8f\x05}\x84\x05T@\xb7\xd3\xc9\xcb\xd9\xa6S@\xd8\xbb`\x9c\xba\xa5S@]\xe9b\x8d\xa1\xe1S@O\xf2\xe8}\x9b\xc1S@\xfeAME\xb9\xc8S@\r+\xcel:\xdcS@\x1d\xfb\xcc\xa4\xe9\xcaS@\x8d\xb9\xd1\x01\xf5\xd1S@\xc3\xec\x19\x9e\xe3\x86S@\x82\xd8\xea6\xc4\x86S@\xb0\xf7\xc9\x98\xe6\x85S@)\x81\x0f\x82^\xd7S@\xc9\x13\xec\\\x92\x88S@\x1e\xafm\x95n\x85S@\xee\x8d\xa6+\x94\x8aS@\xeb\t\xa4\xbd\xe4\xabS@\xed\x96\xd0\xa0\xee\xa0S@\x8d\xc3Y\x05\xafyS@g\xef\xa5\x85\x97\x98S@X\xca\x02\xb6+\xc3S@\xd6\xbc\xa6\x12r\xaaS@\xc9\x90B\xcc\xd1\xd8S@\xd1\x97i^\xc5\xb6S@\xec1\xebI9\xbdS@\xee\x1e\x9bX5xS@\x0e\x92J\x0bw\xd4S@5\x1e\xa5p\x1a\xa2S@\xc3\xde\xf5\xd8\x12\xa5S@C&\xd7\xf9\n\x9aS@\x8f\x06G\x98\\\xa6S@\xc8\x16C\xd2\x9e\x88S@[Jc\xd6f\xb8S@Q\xbf|.\xdb\xb7S@M7\x15\xfa\xb4\x9eS@\xf9\x94\xcf\x9c\xf1\xb5S@{\xcc\x06\xc65\x8cS@\x13\xd5f\x0eJ\xd9S@\xb4X\xbf\x95\xc5wS@\xcf\xa0A\xad\x1d\xd2S@\x14\xccP\xbbr\xd7S@S\xf2N\x82\xa7\nT@\xd5\xc0\xbdu\x90\xd7S@\x8aM\x07-\xee\xd9S@\xbeJ\xd6\xff\x06vS@\xd7\r\xee\xe0}\xa0S@\xca\xb7\x15k\x17\xa0S@\xc9\'\x90\xafb\x85S@\x0c\x89\x80\xab\xbf\x84S@\xae\x0f\xd7\x9a\x12\xd8S@k+\x9f\xc9\xd8\x83S@\xb6i\x13\xedw\xffS@\xfd\x17\xdf$\x00\xc6S@\xfb\xd8\x14\x15e\x9cS@\x9c5\x8b\xfa\xc5vS@\xb6\x1c+m{\xb5S@R\n\xcb\xe2\xd4pS@XyTH\xc8\x98S@^@\x04\xfb\xa1\xd1S@\x88ZL\x84TyS@\x11"\xaa|\xba\xa0S@{\xe2\xc8S\x94\xd7S@\x9c#vz\x0c\xa2S@\x9fDg;\xc8\xaaS@"\x18*\xc8\x16\x8dS@3\xfc\x16\xc0\xbb\xe5S@\xecZyr\x0f\xb3S@\x19\x9egg\x94\xb6S@\x8a\xb7\x12\x18\'\x88S@\xbd\x7f\x92\xce\xa4\x86S@\xa9\xfa\xdcS\x07\xb9S@i\x05%\xbe\xd3\xd4S@1x\xbf\x1cE\xd1S@b\x0c\x0fT`\xd0S@\xd8\xfc\x89\xb2\xcb\xe4S@\xc0\x8d\x1aD3\x9eS@\xbf\x9b\x91\x1d7\xaaS@-\x80\xd0Tj\x88S@/\xbd\x93\x15>\x84S@au\xbd\xd6JzS@\xe8i\x9a\xf6/~S@\xc8\x7f\x9b5B\xb5S@\x8c\xfc!?7\xd7S@M~\xef~\xc2\xdbS@\xd8C\xd9!6zS@\xd67c\xf7\xca\x88S@\x16\x87U\xe7\x0c\xb1S@\x0eK\x11t\xf4\xe1S@\xe5\x10(\xe0\xc5vS@YZ\x90\xc3\x88\xd6S@\x1c\xe5\xdd\xcbbzS@+\x0c\xf3\xf7\xc6\xa1S@}:w\xd9\x06\xd2S@\x9c|\xb5\x1c\xc1\xaaS@TW\xf4c\x86\xbaS@\x13\xdd\xad\x90\x96\x85S@V\xa8\x06\x89e\x85S@-\x18\x19O\xbb\x8bS@\x01\x8c\xc14\xf2\xa9S@3\xca0\xfd\x81zS@i\xbb\xb0\x04P\xd4S@\'\xd3\xc8\xb8\xa6\xdbS@\x88\x8f>J\xec\xd6S@f\x04\xdcK\xa6\xd9S@;\xc0\xc6\xc1N\xd5S@.\x8e\xc7X@\xd1S@~\x0c[s&\xe5S@TV\xc5i\x14\xc9S@\x84\xedt\x005\xb6S@\x96{mB\x02\x8dS@u\xc9\xf8k\xa4\x89S@\x136\x90;\xcc\x88S@t\xf7:\x8d\xb9\x87S@\xab\xder\x89\xaa\xa5S@:\n\xd3\t\xeb\x08T@|\xb7z\x1bk\xa4S@(^?\x00V\x88S@\x82\x8a1\xf2\xb0\xb8S@\xa6vA\x10n\xa4S@\x10>\x9d\xe4|\xa4S@\xd90\xd0\r@{S@\x92\xd8\x96\xbaN\nT@\xf8h\t\xe1SwS@Wl_,\xd9\x9eS@E\x93\x0e\x8f\xff\xc7S@LC\xb3\xfdI\x8eS@\x82\xfc\xa8\x82\xc2\x85S@ \x04\x00#\xcayS@\xb2\x17\x9b5\xaf\x9bS@\x99\xb9\x7f\xf0\xc6zS@\x03\xf4B%\x83\xbeS@\xda\xd1\x95\xb4\x1c\tT@I\xa3/\xf9\x81\x9bS@T,}\x92\x81\xdbS@\x00i\xbb\x81\xb3\xd6S@x\x1d\xaf\xad\xd4\xd9S@(\xf26;\xe9\x98S@\xad\x84\x10~\xd1\x98S@\xb0\xe4V \xe2yS@"\xe6(G\xf1\xd8S@k\xc5\xfd\xfcW\x8dS@\xcey\x83\x0f\x1e\xd6S@hb\xad\xd0\x89\xa0S@\xd91^\xc2\xf2\xd1S@xJ\xb6\xcfA\xb0S@x\x84X\xd2\x90\xd6S@\xf4\x02C\x9f\xcf\x9bS@DrJ\xdf\xab7T@On0i vS@k\x12P;8\xb2S@\xdd\x05\xb5C\xac\xa4S@\xf4\xe6-\xf9\x96\xc4S@\x88*O\x15*\xa1S@,\xee2d\x8b\x99S@c\xa9\x8d\x85V\xb6S@_\x19\xfa\xb3\'\xd3S@\xff\x17\xabW\xd1\xa1S@\x00e\xdd\xdb\x02\xb9S@\xc8U_\xef\xde\x8dS@\x00\xd8\x10\x9c:\xa1S@)\xbe\x16Yq\xa1S@bsgx\x85\xacS@\xe6P\x92(\xbe\xdaS@/\xde |\xf2\xadS@$\xe8\xa9U\x7fyS@\x02\xaf=U>\xc2S@+\xfaG\x1a.\xbeS@\x88\xb4\xe9\x99\x9a\xbdS@F;v1\x90\x99S@;\xca\x900\xd8\x0bT@X\xe1\xf4\x9b\x95\xb8S@-\xd8e\xbf\\\xacS@\x86v|\x9c\x8f\x96S@\x8a/\xd2d\x91\x07T@\r,\xea\xa1\r\x92S@\x816GRH\xd8S@\xedM\xed\x92\xc9\xfdS@\xbc\x18\xe6\xf5\x04{S@\xe3Y<0\x1c\x9eS@&\xaf\x12\xb4\xc5\xbbS@\xfb\x08\xa1*\x80\xd4S@\xdb\xf0\xda,\xc7\xc2S@\xb1\xc7\xf6\xae$\x83S@h\x9b\xfbl\x82\xc2S@\xe5\xe1\x13u]\xd9S@7\x84\x97z\xca\xb6S@\xca\x97\x07\x076\x9cS@\x8a\xca%\x8eO\x8bS@\xbf\xf5\xb6-\x14\xd4S@o\x90\xdbf\xb5\xd7S@\xa8kqop\xa8S@_\xe6\xf0H\xae\xc0S@\xd6\xc5t\x84\xbe\x1dT@\x05\x8d\x1a/I\xa7S@\x81\xb4\x99\xb4\xfd\x92S@hz\x88R:\xaaS@i\xda\xcc\xa0x\xfeS@\r\xfa$\xd0\x1f\xd8S@\x86T\xa4~({S@\x106\xa2>\xd4oS@\'\x8b&6S\x90S@\x8dOO\xd5U\xe4S@\xadUJU(}S@\xf0\x87\xb3\xd4M\xbfS@\x0f\xebU\x86\xef\xc2S@\x174c\xa8\r\x82S@\x0cB\xbf\xd2\xf4\xb4S@\x7fN\x1d\xbd\x06\xa1S@\x87\xe5s\xb4e\x90S@\xea\x7f?\x91}pS@\x19\xf4TN\x1d\x88S@_\xc7-\xa2\x1c\xc8S@^7\xe0\x18\xd8\xa0S@\x07n.i\x9a\xb6S@\x9c\x01<\x85\x82\xa6S@\x8b\xb7\xf4\xc8k\xffS@ \xd7\x12.\x9a\x15T@\xe32pZ(\xb0S@\xe1\x94\xe2\xadQ\x8fS@\xecZ\x0b}\x15\x16T@[8\xf8\x04\x85\x16T@A\xfb03+\xb6S@Q$S\xb8-\xccS@\x8d\x86)\xce\xf2\x12T@\x9a3=\x84\x12sS@\x00u\x9a\xd2\xf7rS@\xa8\xf7\x881W\x8eS@s\xf9\xda\t\xf6\x8eS@Y\xd9\x17\x81\x17\xb4S@B\n\xfa\xb3\xe9\x11T@\xf6\xff\xb9\xa8\x1f\x12T@W\xfa\xa1\x06\xa2\x90S@\x07(\xf6\xcb\xa7\x90S@\xf1\\\xc14\xd4vS@$1\xda\xea\xd0\xcbS@7[S\xae\x17\x19T@i\xc5\xf9\xcf\xc2\xbbS@\xbf\x17\xa6\xdep\x19T@\xda\x95\x93\xf1`\x11T@\xb5_\x8a&\xb2oS@\x8a\x82\x16;\xd1\x8aS@)s\x1e/\xa1\x8bS@;b{\xf4`\x91S@y\x9e\xeccB\x1eT@n\xdb\xde\x83O\x1cT@,}XpQ\x1eT@\xa23\xf3\xc5T\x8cS@\x11\x11\xb2\xdd\xc4\xb5S@S\xb4\x08\xe3\x10\xcaS@}T\xa6\x1b\xd2\xcdS@yh\nc*\xccS@)\xfa\x01\xc7\xa1\x94S@:\xd4\xc0\xa0*!T@-\x91j\xe9\x82!T@\xab\x7fd\xc3\xc7\x88S@\xa6Z\x8c\x1a\x05#T@\xe1i6\x01\xc4!T@\xea\xae\xad&l\x93S@\xdc\x91M~\xfcpS@\x1e\xc2\'\x1f\x95\x95S@\x00\xe3jah\x93S@G\x82M\x9ap\x88S@\x86=\x17\xea\xb7#T@\x80E;\x1b\xb5\xbaS@\x8c!2B\x01\x94S@\xfe\xc9\xdc\xc3\x05\x99S@\xdf;\x05)\xf4\x93S@l\xac\x9b\x86\x08$T@Q\xbcb3{\xc7S@}\xd9,2ZpS@\x07\x90K\x88"\x8eS@\x8a\x9f\xc6\xe5\xd0\x94S@\xa2\xc6\xaa+\x85!T@\xcdjD\x87\xc0\x0bT@\x19\xb3\xbaM^\xbaS@\xc3Y\x8e\x8f`$T@\xa4\xcfr\x0e!"T@\x9c\xe7/~\xea$T@\x11z\xc8\x8aewS@\xc0\x128w\xe3\x88S@\xffs5x\x10\x8dS@\xfa\xc1p\\\xc8\x95S@\x01\xb1\xe5\xc8\x10\x8dS@q\xe7\t\xe5\npS@\xbf\xf4\xa5\xf0\x01\tT@\xbfs\xef\xaa\xc6\x95S@\xa0_@\xb1\x86\x88S@\xd44\xab\xd6D\xb3S@:\x94\xa0\xa1\x8b$T@\xf0\xaa\xc8|\x1d\x97S@ W\xf1\xb4\xe3\xb4S@\x86\xc5F\x03k\x96S@6\x91\x9a\xa0p\x96S@[bb\xdej\x97S@\xea:q$\xdc\x96S@\xb3\x98\xf00\xf8\xb4S@g\xda\xf3,\xf9\x85S@4c\xc4\xa4\xd3\x86S@<\xc0\x91S\xf9\x86S@D\xe6\x1c\xdd\x85\x99S@\xae\x84\x8a\xd9\xb8$T@\xfa\xe2\xcc\xa3\xf9\x99S@\xcf)I\x14U\x97S@\x12Gu$%\x85S@\x03\x1fec\xee\x99S@\xef\x03\x1b\x03\xca\x99S@*\x11\xd6\x85\xcb\x9cS@$\xe5A\xf7L\x97S@XN|\xb4\x82\xffS@y\x8d\x0e\xb5\xa6\xbeS@\xf6Zl\x1c[\x9bS@\xef7#\x1b/\xb2S@c\x13~I\x0c\xb5S@\xfaU/78\xb5S@\xa3S\x96\xd6\x96\x86S@\xd1+\xad>[\xb5S@\xa0q\xfc\xcf4\xffS@\xa7\xcd\xfd\x83\xe4\x8aS@5\x7f\x15\x04\xb7\x97S@*:\x86\x11\xc9\x94S@\xf7z\xf7M\xd8\xbdS@$\x89\xbezp\x98S@\t\x94PnQ\x8aS@^\xb4\xfb4w\xffS@\xa3\xaf\xb0\xe0\xe6\xfeS@f\x05\x90\x17\xa1\xb2S@}<\x95s)\xffS@\\A\xd5\xd3\x9d\x98S@\xf9\xc4\xf0\xc8\xbd\x85S@\x82mG$2\xffS@A\x1d\x08D\xd0!T@\x88P,\x01\x12\x85S@\x9d\xfb\xad\x9c\xd8\x04T@\x12\xa8\xe1W\x00\x05T@\x82\x1f\xe1)1\xb5S@/\x91&2\xee\x04T@v\xeeASx\x86S@\xe8\xf8so"\xd1S@\xed\xfeZ\xd7\xdb\x04T@L\x01f\xc1D\xb4S@N\xc7\xf8d\xf6\x98S@~\xf9\x14\xdf\xdc\x04T@M\xec\xd4|\xb9\x89S@t\xd1\xe5q\xa4\xc9S@\xfe\xb0\x9dlm\x02T@\xf8E\xb7\xbe\x9b\x83S@\xabM\xfe\xcf\xd6\x9bS@6-l\x8e\x16\xfeS@\xdb\xf7\xab\xbeT\x03T@x]\xf4B\x0e\xd1S@I\xa3\xd2\x086\xaeS@e\x9bB \xa0\x83S@$\xd2\'\xb5\x0b\x86S@"\xb0\xce\xad\x03\xb2S@\x99>\xd0\x94\xea\x03T@\xb1\x85\xcc[\xe5\x02T@\xe1\xdf\xf3\x9f\xdd\x83S@\x03\xa3\x84.\xe3\x84S@d\xf9\\ \x0e\x9aS@\x94\x1au7P\x02T@,\xfcsd!\xb5S@\xcf\x90\xd6z\xfb\x82S@\x0e\xf4\xfd-\xa5\x84S@?2\x8c\xd3\xc6\xfcS@\x9e\xfd\xa0\xf3.\x03T@\xa3\xb8\xe9\xc6W\x84S@\xe3\xf8CE\xce\xb4S@\xb6\\\xa7\x83\x1a\x85S@K\xfb\x04\x18\xbc\x9fS@\xad\x99\xb9\x86]\x9fS@\xe9r\x95@L\x9fS@\x7f\xf0\x13\xc7+\x82S@b\xa7`\xda\xbb\x82S@\r\xb8\x95\xcb\xdc\x84S@\x8f\xab\xda\x9dD\xa0S@Q\xd0\xc7\x94\xa8\xb4S@\xfe\xc1\xb1\xfb\xc7~S@\xbe/\xab\x98\xf3\xb0S@\x85]\x0e\xf4U\xa0S@\xf8ty\x17\x06\xb6S@=X\x86+\xb4\x9aS@\x9f\xcf*&\x9e\x81S@?2\x12\xf3s\x87S@\x85\xad\\x\xd4}S@2\x9a"\x95\x9d\xb1S@U\x019p=\x81S@\xca0\xab\xde\x97\xbfS@\xce\x01\x10J\xd2\xf5S@>\xe0asv\xd1S@\xbd\x95\xb4\x18c\x9dS@\x1b\xc87\x9d5|S@9E\xd3\x00(}S@\xc2\xdf\xbc)\xacqS@_6J\xf3\xa9\x9dS@\xcc\xbeu4\x9c\xfbS@@\xe9\xd4\xbey\x81S@\xe5\x8e%\x85\x8b\x9dS@\x06\x7f\xf9\xbeJ\x9dS@G\x96\xa9@\\\xfcS@\xcc\xf7}\x0e\xa7\x87S@\x1c2\x04t\xd2\x9dS@\xc3\xb6\xa6<\xd5\xfbS@U\xed\xb2\xcfu\x9cS@\x15\x1c\x7f\x14\xbf|S@\xe5\x9dBv\xcb\x82S@Q\xa3Z\xd5"\xa0S@\x1a\x1a\xe9\xc1\x1f\x9eS@\x19\xd6\xafh\xe8\x9dS@M\xf6\xd1g{\x9cS@M\x02\xb9g\xa4\x9dS@qn\x7f\xec7\x87S@\xd8\r\x19m\xd7\xb9S@(&\xe3%\xad\xd2S@:\x83A\x9b4\xa2S@\xa7\xa8Stw\xa0S@\xecM\xdb S\xb1S@J\x8b\xe9i\xe0\xc6S@|\xf3\xb7\xea\x13\xf6S@\xb7\xd8\xb8\xd4\xa3\xc8S@\x11\xf6\x85n\x17\xc0S@\xa3,\xa8\xd0\xbe\x7fS@\xef%\x88\x994\xb7S@M\xe6x\xea\xc5\xa0S@RI\x02\xb4\xd9\x86S@g8xeq\xb5S@\x0c8\x8b\xc4\xed\x9fS@\xb6\x9a\xb1\xd8\xf5\x9cS@\xfb(rK\x96\x81S@\xd7Dm\xd7O\xb9S@\x82\x97\xc7\x1b\xe8\xa2S@\xae\tP\x95\x92\xa2S@\xf3\x9f*\xdd\xa5\xb1S@\x81\x83\xdb:\xc3\xf9S@\xad\xe9\xf7\xab\xbf}S@SeM\xeaX\x7fS@\xfb\x8aU\xd1\xd1\xa0S@zu\x1a/\xb1\x9dS@c=\xaf\x10\xd9\xa0S@\x05\xa7\x81\xe9H\xa0S@\x12H#\x16\xe6\x9dS@)\xfc\x13j,~S@C1\xb1\x17\xa6\xa0S@\xba\x85YGP\x86S@\xd5\xa6\x9e\xd6q\x9eS@n\x88\xa6\x1f[\x9eS@=.\x08\xcf\x0c\x9bS@:Z\xadk\xff\xb8S@\x81\x01Ql>\xd3S@\x97rRV9\x9fS@)6\xfa\xf1\xa2\x9eS@-\x07\xfbi\r\xc0S@GE\xa5.\xba\xb3S@\x11\xc2\xf2Q\xa9}S@`\xb5\xa9\x8eK\x81S@\x16w\x93Bb\x83S@\xad\x1b\x18rI\xc9S@\x00\x88+7\xd9\xc9S@\x9bF\x89\xf1 }S@\xfc\xa2\xc7\xb9\xa4~S@;\xc9\\\xe5\xcc\x83S@\xcc+\xef\xa5/\x83S@\xd0\xbf]\xd6e\xa0S@\x02\xcb\xf9\x1f\x18\xa0S@&i\xe6\xd5\xd0\x82S@\x88\xfa{\x07X\x9fS@\xf9\xaa\xf5\x80\rwS@\x8e\x03N\xd1{|S@R\xef\x80\xc7\xf6\xa2S@\xe2\x06q\x8b\xf7~S@\xa0\xe1\x94\xebB\x7fS@U\xd4%\xdc\x06\x83S@\xbe\xd2\xbc\x84\x87\xa0S@\x11\xebQUO\xa0S@\x83\x0f\xa00\n\xd0S@8s\xa3\xbc\xf4\x85S@\x9a0\xfd\x94\xd1\xa1S@\xb9\xaa]C\x9c\xb7S@\xb6\x82O\xe66\xa0S@\xeb]\xc2\xc8/}S@\xeb\xf2\x05]|\xa4S@?\xafb\x97GzS@\xa3\xa2/\xbc|\xc0S@\x90\x11\xef&\xb0wS@\xcejnD\xaf\xbfS@\xea|\x90\xc38\xa2S@\x8dx\x8e\xde\x96\xbcS@\x0b4\xcd\xc4\xc2\xa0S@N\xb0\xda\xd1v\xa0S@\x0fq\x9d\xc5c\xa0S@BJt\x1e*yS@\x90\x96\x10TH\xa2S@\xddg\x835\x17|S@v\x9dh~\xb1|S@K@\x08\x0f\xa6\xc8S@#\xd1\x8a\x19\xd1\xa4S@\xe7\xb25w\xb2\xe5S@\x7f~c.q\xb8S@\xc2\xb8\x98T\xf0{S@\x91\xf9\xdfVZ|S@@\xb5\x8a\xaf\xb7\xa2S@\xf5\x03\x99g\x89\xa2S@\xe7I\xf2&I\xa5S@\xa6\x82\xef\x88Z\xa3S@\t\x0e^L\x86\xa2S@9[\xf3\nc|S@\xf86G\xa1U~S@\xa4\xe6\x11#\x83\xa3S@c\xf8\xc0\xfe\xa8\xc7S@\xf3\xfa\xa0\x95\xf4\xd3S@\xfb\x93t\xbe\xb5\xa6S@|XQ1\xc1\xa5S@\x1e\xb0,\xb5\xa6\xa5S@\xd9U7Y\x0f\xa6S@\x03_\xbb\xd0\x8a\xa5S@\x11\xed\x06\xc0\\\xa5S@\xa6\xfc\x05\xa4\x99\xa5S@G\xf2c\x18\x98{S@\xd7"\xb2X:|S@&KE^&\xa6S@\xcf\x88\xb2Y\xab}S@\xc0c?\xbe\xe2}S@\xb6\xdc\xaa\xd2@\xd8S@\x06\xcaq\xc1\xbf7T@`\x96\r\xbe\xd2\xb3S@U\xd3\xe6;\x0e\xb4S@\xe5H\xb7\x91#\xd8S@\x95\x98/H\xc07T@\xdb\xb0\xb2D\xc7\xa6S@\x1f\x98FDX\xa1S@~\xban[\xf2\xb7S@"\xa8\x99V\x17\xb8S@\x1f\xbb|4\xeezS@\xccM\xa8>D{S@\x14\x99S\xce\x01|S@x\xe7\x9f\x11\xac\xa6S@\xfc\xc9,\xa6\xce\xb3S@\x19\xe9\xad\xb5s\xd4S@\x84\x97\xbenX\xd4S@Tq\x8b]\xc9\xa5S@\rk\x19z\x8dzS@\x14bc\xbb\xf6zS@\x13Bj\xd3U{S@\x857\xcd\x8e\xf6\xbcS@\xa3\xf7\xc3\xa0l|S@B\xdcZ\x13\xa9~S@\xdf\x1a\x86\x8e\x8a\xb7S@O\x05N\x15\xc1wS@\xd1\xe0\x19\x1bX\xa7S@\x05\xec\xc5\n\xed\xa6S@D\xcf_J\x9azS@<\x8c\x08|\xb5\xb5S@\xc2\xa5v{W\x82S@\x95\xcc\xc2\x8f\xbe\xd4S@\xdf\xe7\xa5\xcc\x89zS@\xc0\x9e\x8a\xa5\xafzS@\xf6\xb6Y\xd4\xdezS@h\x1e\xa5\xfb\x93{S@!\x0b\xc7\xfel\xb1S@;o\xdcXZvS@\x01)P\x02\x83}S@\xc7\x8f\x9d\x85\x10\xefS@\xc8]\x89\xab9uS@2K3\x89\x86\xecS@w};\x11\xf1\xe7S@:\xfbD\xc5S\x9eS@\x9a\x80y\xa4\xe4\xebS@\xc2\x08\x04\xeae\xedS@\x98\xc7\x0c\xf4\xa0~S@\xf9\xe87c\x8c\xb3S@\xe7Hm\xa0\x7f\xb7S@K\xe3\x7f\x85\xfa|S@X\x15\x8b-\xb3\xecS@A^\xf7Ke~S@K\xc5\xc37\x1f\xebS@eYx\xac\xec\xebS@\xb1C_\x18\x9d|S@VP\x82!k\xd5S@\xe2\x86\xbe\xccd\xa4S@\x1a\xb4\xda\xa9\xb2\xc1S@\x81\x8c\xcfW\xb0}S@r\xe7-\xcc\x18~S@\x14uG\xd0\xd5zS@\xee\x8a\xef\x91\xc3}S@y=\x01\x9dZzS@\x96\t9\xe6\xae\xc1S@T\x93Zg!\xa5S@:\x9f|\xd3\xeawS@\xaf\x7fR\xf2\xd1\xaaS@\xf6\xe0{\xd8F\xc1S@\':\xadC\xc5wS@\x87)S\xdf\x04\xb3S@\xd3\x99b\x1e\x03\xb9S@\x91:\xa4\xc2\x14\xabS@S~\x0f\xa1|\xaaS@\xc6\xf4d\xf0byS@C\xce\xf1\xdc\x0f~S@P(\xd9tt~S@\xa8\x83\xdd\xbf\x14zS@7\xca>\xb9\x80zS@\xfd\xdc\xaa\x06U}S@=I\x8b\x91\x9b\xa6S@`_\x9c\x81\x08yS@F$Y{~\xd6S@L\x9f\x12G\x8ayS@\xee\xea\xbcn\x08zS@\xb1\x19h\xc6jzS@62\xdb`\xdd|S@)\xf0\xa9\x9d\xcb\xbdS@\x97J\xdbl4\xd9S@\x97q\xaeW\x1f\xb6S@M2PQ`\xb6S@\x84O5\xc5\x97\xb6S@g+\xd1\x04\x17\xb9S@\xff\xc4\x84atxS@\x16\xacK\x12\x8d}S@\xc6\x17\xdc_q\xc1S@\x91f\x84\xc0\xf3\xd8S@\xe5\xd1)\x951\xa7S@Dz\r\xb7\x89\xd7S@\x7f\x8c\x863G\xabS@\n\x98\x8c\xe2\x91yS@\x83\x97u\xb1\x9f\xa0S@6\xc3\xc9v\xd4{S@\xb0\x06fyp\xb8S@\x17\xcd\xbbq\xae\xb8S@\xc1\xd8\xf1L\xfeyS@\xff^T\xd6K\xd7S@\xb1\x83D\x1ad\xabS@9+Z\xd3\x17\xabS@\xbeps\xb7]\xaeS@\xef\x93\x9a:8\xb2S@\x91\xb623LxS@\xb9\xa1T\x1a\xa6\xd9S@G\x07,\xd1n\xbeS@p}2\x04v\xd5S@\x06M\xf7{2\xa8S@\x04t\xc8\xd9j\xa1S@\x16\xb3\xf2 \x1axS@\x98 A\xbd\xd3zS@\xd5\x89\x00\x86\xe9\xabS@k\xf1\xc7nV\xa1S@\x89}\x1cb~\xc0S@\xc3\x1f\x1aI\x95\xdaS@\xb6u4\xe3\xef\xabS@\xe0\xe9\xaeeb\xa1S@\xe1\xf6\xd3\xfe6\xa1S@z\x08H\x1b\nvS@\xdd\xf4\xbb\xb1\x05\xacS@\x9a\xcc\x10\xb6\xdb\xc4S@\x97\xa0%\xefryS@\x1b9T\x04\xda\xabS@\x1dov\xd9\x06\xaeS@7o\xbe\x0f"\xb6S@`\xbfw\xb4\x0buS@\xae\x1dB$\n\xb8S@W\x00K\xa4\xd7\xb7S@\x1b\x1b\x1f\x0c\xd6\xc0S@\xbf\x82.\xb8\xc8\xb1S@\x93\xee\r\xef\x8a\xaaS@[\xa4\x0e\x05\xef\xddS@m\xe2:\xdb\x92tS@\x18\x85a\xc7\x14\xb1S@\xbcok\n\x9e\xd7S@\xbb\xef\x0e#\xfdxS@\xbe\x9b\x92o\x01\xc4S@\x98\x04\xd8\xa0_\xaeS@\xdb<\x80}\xaf\xfbS@\xa6\xfe\xca\xcf\x01\xcdS@\xaf\x9f#\xd0\xc7 T@)<\x92\xa9\xcf\xa0S@\xec\xba\x02#u\xb8S@\x0b\xcb\x93\n4\xb5S@}}\xe3\x1aW\xa5S@\xf2\xdd\xd9\x10\xc3\xe0S@\xe9\xa2\x19d\x91\xd6S@.\xdfa4\xda\xa0S@Z\xa8\x84\x12C\xceS@[x/\x0b\x82\xceS@P\x82Rm\x19\x88S@\x04\x18\xf9L\xec\x0fT@\x80T>\x01\x02\x96S@\xa7\xac\x8cTm\xdfS@\xcb\x8cny\xa4rS@\xa6\xec\xed8SyS@\xa9\xad1m\x9fyS@\x02\xfe\x95\xbc\xb3\x19T@C\xe3T~\xe7\xb6S@\xde:\xfd-f\xaeS@\x02\xe2\x08\xfc\x8d\xb5S@\x94\x06l-\x0b\x97S@\xf3Y^3\'}S@x\x8f\xf4\xa9\\\xd9S@\x87\x110\x1dH#T@\x8a\xbbk(S\xd7S@\xdd#\xc5\r\xc3\x8eS@\nO\x14$1zS@i\xb5l\xecR\xd5S@$d\xd4\xb2:\xd1S@u5#H\xba\x9cS@\x89\xdcN\x0ev\x06T@\r\xdc\x95.$\xd9S@\xe8\x03\x1c4\x13\xa0S@G\\\xfc7\xad\xc7S@\xd4\xfcM{~yS@\xf2f;\x95\xc8\xd8S@\x93\x8a\xae@m\xb3S@\xc3b\x1cW\xb6\x1aT@\x1e\x1c\x91\xbc\x11\x15T@=\x814g\x83\x8fS@b\xedi\x86\xee\x14T@q\x84\xf8Z\xd3vS@\x06e\xf9\x17\x10\x8dS@Q\x99\x99f\xd2\xa9S@\xc3\x92\x10(]\x8eS@\x8f\x8as\xcam\x17T@\xfb\xb6\xe4\xd1\x8f\x17T@\xaf\x9a\x7f\xb24\x19T@\xa7\xd1z2\xd8\xdaS@\t}\x982\xec\x8fS@\xf8\xf42\x90\xb7\xd6S@5\x90\x0fl\xaf\x11T@fgM\xeb\xeb\xc2S@\xed\xbb\xfb\x90x\xcdS@\xad\xcb\xa0x\\\xacS@\x93},\x92\x11\xbdS@Z\x07\x92\xf9\x04wS@}.\xe3\x98\x98\xd6S@9\x90Zy#\x93S@\x9a\xd3\x07\xd4]\x13T@5\xbf\x83\x91L\xacS@\xc3\x91\xb7\xa4\x1d\x96S@\xe4\xf5\xceF\xb3\x18T@\xbf\xa2\x9e\x91\x99\xd6S@>\xa3\xc9\x91\xa2\x16T@"0\xe3f\x03\x94S@\xe1\xab\xf0\xc8\xfavS@\t8z$\x84\x89S@\x91\xb8\xca\xcda\x90S@\xde\xa9\xdfy<\xabS@\x9d\xdfX\x93Z\x19T@\xdd\x91\xceM\xac\xdbS@X\xe6\xbc\xc1\xc8\xabS@\xf9\xa0:\xa9\x84\xbbS@\x19|\xfac\xe3\x88S@/ \xb8Z\t\xcdS@D\xdb&\x13\xf4\xc1S@\xca1&\xa9\xd4\x1fT@W\xf1r\xe3E\xbaS@\xf5\xa9\xa3\xad\xbd\x95S@\x14\xed\x05S\x05\xe2S@0\xc3\xe4\xba\x87\x1aT@\xfe\xea%\xf3C\x1aT@\xff\x03\xec\xf5\xbd\x88S@\xe3\x836\xf1\xe2\xc0S@\x9e\xeb\xbe\xaeD\xabS@/\x82\xc7>\xa4\x8aS@\xd4\x9d\xecl\xbf\x96S@\xb2\xc8S\xc9\x81!T@\x85m;sY\xabS@\xa5\xa4\xf3^\xf7\xd9S@\xb8\xd5\xba\x9b.\x97S@;g\xd8\x08rsS@\x9cX\x8f\x151\xdcS@\xe9<\xaa%\xee\xd7S@.){<D\x89S@\xb9\xaf[\x85,\x95S@\x13FD\x92+\xbbS@\x8b\x9e\xbe\xedl\xbbS@0l\x92\xd8\x88\xbbS@\xba\xc5#\x01}\x98S@\r\tSY\xd7"T@\xc3\xff\tXbqS@$\xf1\x018t\x98S@A\xdfR\x8e\xc2\x95S@|\xdfc\x94\xaa\xacS@\xb7)\xbf7?vS@\x10\xcf\xe0\xf2\x88\x89S@\x9f\x9fvFf\xceS@4\xee]U-\x92S@\xe3\xc0A\xa3\x99\xb2S@\xbf^\x1c\xdb\x8c\xdcS@\x19\xbbr\x81\xdbyS@\x15\xfeR\xf10\x98S@b\xfa\xe5V[\xd4S@\x8b\x95\xf4g]\xd9S@\xba\x8br\x11\xc1\x9aS@\xf5\xbe\xf6\xb0\xbc\tT@ =r\xe4\xd8\xb7S@\xba\xe6W\xbd\x97}S@\xe5\xc5R\xc4"\xafS@E\\s\x05\x87\x86S@]\x15\x90\\w\tT@\xf1:\x8a\xe7\xa3\x95S@n\xe3\xc2\xcc\xc1vS@\x1d\xd4\x97\xa1 \xc2S@\xe5\x01\x9az\xd7\x85S@=\x1b\xf2\xf2\xea\x87S@\xfe\x81y-\x9c\xd6S@\\v\x8dg\xd0\nT@\xd5\xc0\xf7\x05P\xc9S@o\xe5\xde\xc4\xf9$T@\xb9\xff*+\xe7$T@\x9e\xb1\xc6\x96\x10!T@\xb5?<x\xb0\x87S@\xf1mp\xaf\xf7\xa6S@\xa8j\xb4\xb1$qS@\xb9\xca\xa74&\tT@\x12%&\xe4\x08\xd0S@\x84\xecl G"T@\xad\x949\xf4\x98\x85S@\x08t\xe3\xf2lzS@3\xc8\xae!\x8a"T@3J\xdf~N\x98S@\x965F\x82<!T@\xf09db\x06\x9cS@\x80\xc5\xd3\xb8\xa1"T@\xb5(\x8e\xf9\x00\x84S@[a$%\xe0pS@\x03@\xb1H\x95\xc6S@\xd6\xc9\xa4\xc8\xe8\xaeS@\xf8\xa2\xb6\xdcr\x85S@\x97\xea\xa5\x06m\x9cS@D\xfb\xdaB_#T@\x1f\xae\xd9\xdd\xcf\xb2S@ 3\xfe\xbf\xd2\xceS@;\xdc\x96\x19\x04\xacS@T\xb7\xb8a\xde\x05T@\xb6\xb9.\x91\x9d\x05T@/\x82\xd6vr\xc8S@\xe6\x04\xfa\'\x91\xd0S@\xa0\xde\xa4\x7f\x00\xe5S@GE9\x17\xe3\x81S@h\xf4K\x0e%"T@\xab_\xfd<l\x82S@\xe8\xc0\xe7a\x8e\xffS@\x1dZ\xe0\xc0(\x98S@\x87\x0f\x98\x8a\xf7\x06T@\xeah\x1cE\x80xS@%\\\xabT\xf3\xe8S@\x94\x16]\xd7\x18\x9eS@n\xde\xc0Et\x8aS@\xc6\xdav\xe3\xc8\x9bS@\xa1\xec\x16o_\x98S@\xbcPtY\xa7\xa6S@\xd0<\xf5V\xba\xa6S@\xdeN\xed\xbe\xd0\x89S@x`o\x91\xbb\xa7S@\x05L\x95\xa4\x92\xffS@@+\x00\x1c\x06\x86S@!)\x7f&K\x8aS@Dt\x9d\x95\xcc\xb6S@i\xd2\xbd\xed\xa6\xafS@\x08\xfbn\x80T\xafS@\xe6\x8d+\x94\x05\x00T@l\xc5\xf0\x1a\xc8\x85S@\xe5/oNX\xa7S@J\x14\xe3?j\x89S@n\x80\xa9\xda\xa6\x9bS@\x97%\xe8\xc4`\xcfS@\xa3\x06\xd8\x99\xca\xceS@\xf9\x10=\xde\xa8\x9cS@\xe4\x13T\x9a\xc1\xdcS@s\x7f\x91y\xd5\x84S@\\\xe6s!\x9e\xb4S@\xfe\x1ea|\xfb\xaaS@\xb2\xcc\xd9\xf9\xed\xdbS@\x1f\r\x8a\xc8\x88\xd9S@\x8c\x0f\xd1\x9f\xa6\x88S@\xfd/\xf3\x81\xad\xa4S@k3\x02\xbdU\x03T@\xeb\xbb]8V\xcfS@GZ\xc8\x1d+\xa0S@\xf3\x1d\x82\x89\xc4\x02T@\xae\xea\x9c\x0c\x0e\xd0S@\x14C\x82\xd0)\xffS@: FYe\xcfS@\xd0\x11$\xa3\x9c\x80S@\x95\x7f\xabB\xe2\x87S@\xacB$\x87\t\x9dS@\xc7\x83\x98L{\xc7S@R\xca)\xf5!\xbaS@\xae\xac\xb7\x08g\x80S@s>Q\xd6\xe3\xb7S@C\xf1\xa6\x0f\xac\xb8S@\xc3\x11\x9a\x88\x88\xfeS@\xf1C\xe92\xf3|S@5i\x96y\x92\xa9S@\x89\xa4\xc3\xecH\x9fS@\xd8\xa4\x99\x85\xd6\xcbS@*\x99\xd3\r\x1e\x9bS@Q\xc4\x9f\xf0y\x89S@-r\xaaOO\xfcS@7eH~\xb8\xfcS@\xd0wmDL\xfeS@K\xe9\xa0\x1a\x10\xa6S@(\xa1m\xd7\xa7\x9bS@\x890\x0f\xadU\xfcS@\xc97\xe0\x9b\xd5\xfdS@e$\x9e9[~S@\x10\x92{Q_\x9dS@hr\x85\xe2\r\xd5S@\x18\xd7\x14\x7f\xcb|S@\x8e\xdb\x94C\xea|S@\xb4J\xffzM~S@\xac\x0e\xbc\x05+\xd5S@\xd0\xd7\xa6\xb8AzS@\xf4\xa00\xc8\x0e\xa0S@\xaf\xfc\xd5\x04\x0f\x9fS@\x03"\x80\xad\t\x9dS@j\x7f\xc5+\xaa\xc0S@\n\xb6\xd3%\xa5\xbeS@t\xfb\xbb\xdc/\x87S@\xe1"\x8f\xc6\x8f\xf8S@\xc7C\xdd\x7fe\xfcS@o\xf3\x8f]\x15qS@\xeaG\xd0$\x15\x88S@\x18O2\xa8\x13\xa0S@\xd0\xf7\xd9{\x97\x9fS@}w\x9b=\x04wS@\x99B\xdd\xbd1\x9dS@N\xa4\x0b\xad\xd6zS@\xb6)i\'\xe2\xe9S@\xb17)\xaa\x92\xdbS@\x88\xa1\xef\x83X\xd1S@\x1a\r6&\xb4\x9cS@[\xec\xdb^R\xefS@\x0b\xa6\xcd{!\x9dS@\xdfs\xdc%\xbe\xf5S@!\x1b\xf8\x9a\xd6\x87S@\xce\x96\xb7\xd0\x14\xd0S@\x8d7\xc3Q\xbe\xa0S@\xdf\xe5?\xbe?vS@\x8f\xca\xef\xed\xc3\xe6S@\xd0JC\xeeiwS@F\t<$n\xecS@m\xc2;\xfeu\xa0S@\x01\x94\xec\x98\xc9xS@"\t\xf7R\xd5\xbdS@(\xd8\x17C\xbdzS@\x01\xb5+\xef\x19\xd0S@\x8fG[\xd9\xaa\xd1S@\xcf\x83R\xd7vzS@\x85X\xda\r\xfa\xa4S@\xdd_\xe0\\\xd8\xa5S@[\xfd_\xb3\xe6\xa0S@\xb2\xf0\xfe\xb4\x14\xa0S@qz\xc5aL+T@\xa3H\xfa\xf6\xbb\xb0S@\xec\x94\xd8\xb9\xec\xb1S@\xb8\x8ag\x8a\xf0\xa2S@\xadk7\x92]\xa2S@\x07\x92c?^}S@\x908\x1c\xe9\xd8\xcfS@\xf6\xd5l\x83\x9b\xc3S@\xef:\xf6\xec\xa0\x9eS@t\xdb\xb2jQ~S@\xd8\xd1%\x0f\x9e\xf6S@a\x06h\xaf\x11\xeeS@\xe3\x94\'\xefa\x9fS@\x03\x89\x93\xb4\xae\xf2S@\xd9\xf6\x95\xe2\xf0\xdbS@\xf2\xd3J6\xdb\xd9S@\x8c\x18\xff\xee\xb2\xd9S@\xa6_\xce\xd7\xa8\x83S@v\xc8\xf3Fa\x9fS@\xcc\x04\xfaV2\x9fS@\x83\x1f\x0f4\x13\xd0S@\x90\x03xM*\x7fS@\xbc\x01\x0fX\xc7\x85S@\xd28\xb4 \xdf\xa3S@z\xb9\xf7:w\xa2S@G\xd6\xe03%\xdaS@\nl*\xc0\x8f\xf5S@\x95\xea\xa0\xcb\xb4\x80S@\x91v\xb4\x98\xcc\xa3S@\x86\xd6p;\x8b\x9fS@\xef\x12\xc7\xf7[\x9fS@\x0e\xaf"f\x98\xbcS@/\xc1?\xa6\xc3\xc5S@&\x92\xe3\x1a\xe8\xd1S@\x0c\x8b\x13P\xa2~S@\xf0hh%{\xa1S@\xd1og\x00\xae\xecS@\x9d\x83\xabh\xa9\x9fS@\xb73\x8b}\xf6\xb4S@\xbe\x1d\x88I:\xd0S@\x93j"\xd22{S@ua\x08\xff2\xafS@<\xf1\x16\x92g\xc2S@s\xe9*dO\xa5S@D\x14h\x03\xa8}S@\x08\x0bn\x96*{S@\xd6\x93\x19\x10Z\xa5S@%\x18\xce\x17\xca\xd4S@\r\x90\xfb\xf8\xd8\xa1S@\xfbvk\xcc\xdf}S@\xdd\xa9\x10\xf0\x13{S@=\x9c"&\xf0\xecS@K\xc5Oa\xa2\xecS@\xab\xe3\xd0\xce\x17zS@\xed\rj\x00tuS@u\x95\x02p@xS@\xaa\x13iki\xa6S@\xef!@\xb55\xa6S@FB\xac<#\xdeS@\xf3\t\xa4\x1d\xe2\xa0S@\xc8j\xc1/ixS@\xc99xC\xce\xdaS@Z\xf7\x13\x19\xe0\xa6S@\xa5\x12\xfbH \xa4S@\x02\xcd\x0e\x14\xef\xa4S@\x9d\x81\x19\xd1\x92\xd7S@\xaa\x00|\xafO\x80S@\xc47u(\x8d\xa3S@\x84\x8b\xbf\xe9MxS@\xd5\xfdc\xf9\x93\x80S@b0f\xb4\xb7\xc1S@\xae\xbc.\x80m\x9cS@\x13\xcb\xd5a\xe8oS@\x1c[8\x1c&\xcfS@N\xe6I\xe6p|S@I\x80\xe0C\x01yS@\x87Y\xdc\xd0\xfa\xdeS@\xda\x8cp\x88s\xcfS@\xbc11\xcd\x1dzS@\xa3\xb7\x1c\xb2\x8e\x89S@F\xdf\xfa\xe3\x16\xc9S@-B\x83Y\x8a\xa4S@\xb9p$\x8f\xdd\xd7S@\x022n\xe5\x85\x9cS@\x12\xfb\x1f\xd0\x9c\x19T@\x9a\xb3\xba\x04\xed\xc9S@\xbc\xae\x9a"\xd4\xa6S@B\xa3\xcd&:{S@\x08\x17\x17i\x0b\xc8S@\x14)u\x8d\x14\x96S@\xc6\xa0\x97g\xa8\xc2S@\x89\xf8Z.\xe0\x94S@u\xa5\xdc\xdea\xa8S@\x1c>X\xc1\x9c!T@1\x0e\xc2\x97\xad\xc7S@\xcb\xb6\xc4\xe8\xb9\x9fS@\x8cfb\xe1\x97\x95S@\xe9\xe2|\xfc^\xd4S@]\x80\xcfX5\xa8S@\x13?2d+\xafS@FY)\x1a\x07\xddS@\xa3\x92\xbd\x92\xa2\xa2S@[0\xa9\xd8&\xd0S@\xd8kP\x7f\xb2lS@\xe5\x992\x08\x94\x96S@\xec\xa3\xd6x\xe5\x1eT@q\xabY;\x9a\xc7S@=\x99\x01\xb9\xaa\xd9S@\xc4\x15\x01\xe2B\xc8S@\x9f{\xdes\xb4\xccS@M1J\x80\xbe\x9cS@\nP\x1c\xa4\xbf\xa3S@"x\x00\xeeZ\x1aT@\x80\xc1\xf4S\xb4\xaaS@ KD\x01\x1d\xcfS@\x83\rYy\xff\xdcS@\r\x7f\xa0/_\x95S@\x07\x1f\xee%\xf0\x91S@\xff\x1d\xe7\xa7?jS@\xe8\xa9\xc5\xa9 \x81S@!^\xf5\xe4\xd9\x90S@k\xc6\x0bp\xc6\x90S@\xc3\xb8\x90\xf2\xbb\xbeS@\xeb\xb2j\xc4\xea\xa4S@\xaas_\xf8\x18\x91S@Ap\x9e<\x0e\x9fS@\xae\xa4d\xe5\xfb-T@}\xa7f\x90\xa8\xddS@\xf8h5\x91"\x8cS@y\xa2\x983_"T@\x81\xe1R\xf1\xe0\xe8S@\x86\x92\xf4\xdb\xa7\xfdS@m:\xab\x97)\x16T@\x8e\xa7.A\x06\xbfS@\xe4E6(0zS@b\x10\xefB\xda\x97S@\xa2d\xaaF\xce\xfdS@\x04C*\xcf\t\x80S@\xd7\x17\x89\x84\x16\x9eS@\xffrx\x1a-\xedS@J\x0fI\xf6\x97\x97S@B\x07~*\xaf\x98S@\x1a\x7f^I\x92\xc1S@B\xb75\x96\xaa\xc4S@|V\x07P\xed\xa4S@BU\xd8\xc4\x1b\xb1S@\xc1\x00Kl\x1a\x7fS@Z\x87\xfe;\x80\xbdS@&\x18,\xd0\xb6$T@\x8e$\x14\xea\xb6\xaeS@\xf8\x9fS\xfe\x1c\xd4S@X\x99\t~?\xd8S@\x1d\xd4\x12\x92\xf0\xceS@\xa3-\x84\xcb\x1d\x99S@\xe5\xde\xf1w\xbd\xfcS@\x8f\x06a\'G\xa9S@\x9a\x12\xa4\xff[\xb5S@$\xb1)\xe8\xb8\xb9S@\xae\xfb\xcfN\xb9\xadS@\x15\x7f\xa0\x81NxS@'
p22
tp23
btp24
a(g3
(g4
(I0
tp25
g6
tp26
Rp27
(I1
(I7420
tp28
g13
I00
[truncated: 311,277 more chars]
