# Supplementary material for: Sea ice drift data for Fram Strait derived from a feature-tracking algorithm applied on Sentinel-1 SAR imagery
Source: Data Brief. 2018 Apr 19;18:1410–5. doi: 10.1016/j.dib.2018.04.034 (PMC5999601; doi:10.1016/j.dib.2018.04.034)
Supplement: Supplementary file 2 — Supplementary material [file mmc2.zip › fs_s1a_data/HH_filter200vec/FramStrait_HH_20141107T080950_20141109T075339.dat]

(lp0
S'S1A_EW_GRDM_1SDH_20141107T080950_20141107T081050_003173_003A71_429A.zip'
p1
aS'S1A_EW_GRDM_1SDH_20141109T075339_20141109T075439_003202_003B10_185B.zip'
p2
a(cnumpy.core.multiarray
_reconstruct
p3
(cnumpy
ndarray
p4
(I0
tp5
S'b'
p6
tp7
Rp8
(I1
(I1188
tp9
cnumpy
dtype
p10
(S'f8'
p11
I0
I1
tp12
Rp13
(I3
S'<'
p14
NNNI-1
I-1
I0
tp15
bI00
S'1w\x00_\xd7\x12\'\xc0\x05\xf32\xcf(\x8a0\xc03\x92WTA\xdb$\xc0]\xe9\x18\x1d7\xbd.\xc0\x02\xa0\xf8\x8f\xc9\xfc-\xc0\x84\xd99\xaa\xcdl$\xc0\xb8\n;6\xb8\x87)\xc0\x01\xef\x8fAZ\x18/\xc0\xc69Lzqu-\xc0\xab\xeb\x1e\x05\xb5\xc5\'\xc0r\x1c\x9d\xb0\x8dV$\xc0\xf2\xd9\xbe\xd3G\xee(\xc0\n\xcfd\x92xy-\xc0a\xba\xbfe\xeb1&\xc0+\xafhR\xad\xaf$\xc0`?\xb9\x1f\xb8\xff&\xc0\x9aT\xdaVa\x9b$\xc0\x9c\xb7\xaf\x18Q\xaa%\xc0\x90r\xbc@\xf3\x98.\xc0\x94\xdda\xc1D\xa2.\xc0n\x08Z@\x94-$\xc0\xb9\xcc\t\x9a\xde\t \xc0\xf3\xceC^S\\%\xc0/;\x0e\x99X\xc9#\xc0\t\xf5\xa5\x1b\x87\x14/\xc0w\x08-Yo\x9b#\xc0\xaa>\t\xff\xb5\xdb&\xc0\\h\xaf\x18\r\x10-\xc0\xbb\xcf\xa7l\xa6\xe7#\xc0\x87\x8dB\xafF\x1a-\xc0\x15\xdfD|\xc2\x9b&\xc0(\x9d\xfaB\xdar1\xc0\x17\xa5\x94\x7f\xea\x07%\xc0\xc9\x93?\x15\x12z$\xc0\xd1O\xdc\x9c\xda\xff&\xc0\x08\xdb\xe4H\x98\xa0.\xc0\x94\x9eQ\xfd\xc1\x97*\xc0\x83|MJ\xe5\xb5.\xc0\xa6\xa5\xa6\x9b4\x9a"\xc0\xb1\x97\xb8\xf4\x7f\x9c&\xc0\x13"\xaa\x8dj\xee.\xc0\x0c\xbfE\xa4\x15\x8c)\xc0\x9aX\x16&\xfe*-\xc0\xe9z\x84\xd6\r\xf8%\xc02\xc1"\xeb]</\xc0\xac\xef\x0cmF\xd8%\xc04-\xee\xc5\x96\xb3(\xc0\xb4\xa1\x7fg\x1bg"\xc0e\x8flKWZ0\xc0\x05\xfe\x16\x82\x18h#\xc0\x1e\xa2\x1b\x85\x9cm"\xc0\xfc*\x84hO}"\xc0\xb2\xe6)<em1\xc0X3\x0e\xf8F\x85"\xc0\x02\xa2\xcd1\xc6\x90"\xc0n\xf7\xb1\x8f\x8f\xc1)\xc0\xa5r\x92 v\xd9(\xc0u\xe5q(\x82\xce.\xc0\x1fa\x9e\xe4\x84\x1e.\xc0\xcc$\xd9@E\xb4(\xc0\x8d\x12K\xd6\xf8L%\xc0\x95\x067\xde\xeb\x95-\xc0\xd2G\xa1y\x9c\x1a-\xc0V0G\xfb\x1fp.\xc0\x83\x9fQ2\x80\xa9&\xc0\xdf\x9bW\xa9\xbd\x82"\xc0\x92]BN3c$\xc0\xc6\xc0\x11=\x9c{$\xc0M\xe1k\xdb]T$\xc0\xe5i\x87\xbc7u%\xc0\x15\xde\x95\x8e\x96\xe4&\xc0\xf3\x7fF\xe7@\x08/\xc0Iz%\xaf\x9ej\'\xc0\xbd\x1e\xf2P\xa2\t-\xc0\x89\x1d\xf7\x937\x97.\xc0\xb6\xbb\x13\xa2\xe3\xa6*\xc0\x93J\xb0\xed\xe4\x88&\xc0\x9dZB\xbc\xbe\xff%\xc0\x9el\x1c\x0b\xde\xb0$\xc02\xb2\xef \x0c}%\xc0\xb1\xa2\x83\xae~\x88%\xc0\xb1\xcbZn\x0e\xba\'\xc0\xec5\x84\r\x05p-\xc0\x93\x1d\x08@\x02a-\xc0@J\x0e\xfc\xf1 "\xc0\x017\x8b\x867\x0f$\xc0\xe5_m\x81\xd2X&\xc0\xb5?X-\xd5Z\'\xc0*x\x13\xbf\xf8\xec.\xc0ZS\x14\xa6\x10G%\xc0r\xb7\x9a\xbce|&\xc0\xe35\x0b\xae\xb8e&\xc0\x1a\xbd\x15\xe6\xfc\xb6\'\xc0\xe4\x06\xefu\x85\x99#\xc0n7\x9e\x859\x17+\xc0\xa6\xe3\xaa\xd6x\xe7-\xc0<\xdd\xac\x85\xc1\xb4-\xc0N\xd7\xce\x01`\xf0&\xc0\x94f7\xb1\xa1"-\xc0w$\x14\xe76\x83.\xc0\xfd\xd4\xd2\xf9@=-\xc0\x9c\xdc)\xe4}\x8f*\xc0\'\xca\x8d\x95!\xa4%\xc0\x05\x03<\x05\x1cW%\xc0\x97\x91c\x19\x85\xad(\xc0\xd8_hV\x0cQ\'\xc0z\x82f\x91h\xae"\xc0\xd9d&\xab\xa5\x87-\xc0\x12\x1a\x99^\x1e\x98$\xc0R\xe0S\\\x91x%\xc0\xff\xf7y\x10\xb9..\xc0N>\xec\x02\xa58&\xc0P\xc8\xdf\x14\xdfo1\xc0\x19z\xec\xb0\x84J-\xc0|\xe9\xfc1\x9b\x9b-\xc0\x0cE\'\xad#*&\xc0\x16y\xfa\xa6\xc0\x8e\'\xc0\xe5\x8a\x8c\x97l\x01/\xc0\xc6\xa3\xe4\x87\x0e\x96-\xc0\xeeVU\xc3\xab\xa8$\xc0Am\xcbN\xee\xc5)\xc0?\x0f K/\x89-\xc0\xef0\x00\xebr\x89$\xc0\xca8\xba\x7f\x0c\xd8#\xc0\xbb\xf1\x13\x87\xae"&\xc0Z?R\xaf\xbay-\xc0\xdb(h\xed\x8bX-\xc0\x83v\xb6U\\\x06/\xc0\xf0\xbd\x9f)\xef\x83-\xc0/\xdb\x88\xcc:\xe8#\xc0\x83+\xb2\xa1\xf9q1\xc0t\n\x8dp\xe0P$\xc0\xc0c\xf0\xae~\x1f,\xc0\xb8\x1d:\xd6%\xf4$\xc0\x08f3*\\\x03\'\xc0\xf6Oi\xaes\xa10\xc0\x95K\x1d\x8ag\x97-\xc0dt\x0f\x89:\x9f&\xc0j\x8bzih\x1a,\xc0D0\xc8\xb3\xb0a1\xc0\xc4\x8a\xbe\x89\xc5k$\xc0*\xe7\x95XF\x86.\xc0\x05\x8a\x878\x8b\x89#\xc0m\x80\xff\r&\xf7)\xc0\xf5\xc6\x93\x86Lp$\xc0\x96\xf8B\xe2\xaeN%\xc0\xb0\xb1\x1df]F%\xc0-\xbf\xd9\x19\xe3Z%\xc0\'\x96\xc05\x9a\x1c(\xc0\x00\x05?6\xd7\x85/\xc0\xed\xd0\x81\xe8\xdc$%\xc05c\xe7T\x82o-\xc0m:B\xc3\xffa-\xc0\xce\xf5\x0flmy%\xc0\x8eg\xb1\'$\x13/\xc0\x87E\xfd\x00\xca\xa5+\xc0@"\x85\xe0\xb5\xa3\'\xc0#\xf4\xe7f\x8f\xce(\xc0\xd2\x81k\x12;\xa5*\xc0w\x0f\x023\xe6e\'\xc0\x90#\xa8Se\xf3,\xc0F\xcf\x04?\xd4~#\xc0l\\"\xc4\xdc\xac(\xc0\x9dD\xc8\x94\x96\xdd#\xc0/\xbeD\x8c\xe0\xa0.\xc0t\xf48d\xec\xa70\xc0K\xa1\x99\xb8\nX+\xc0\x03\xf4\x11\xc8\x98x&\xc0\xb3\xed\x9cu\xb5\xde"\xc0\x8fzw\xe8\x14\x10/\xc0\x0cn\xd4\xfb\n\x0c&\xc0\xe0\x7f\xfad\xef\xff&\xc0\xb6\xde\xbe\xcd\xb0\xab$\xc0\xe8\t\xd2qU\x0f&\xc0\xab\xb0\xf2O\x1f\xba*\xc0\xfc#4\x18j\x7f+\xc0\xe4\xd8\x0b\x03\xc9\xee%\xc0\x9b3\xba\x94Ws.\xc0L\xc2\x1d-HZ%\xc0*\xbaA<\xfb:\'\xc0\xc6\xa8)\xb6)\x7f-\xc0Z\xcb+\xbb\x07\xa1-\xc0!\x8b\x8b\xe8E\xb6.\xc0\xec\x9b\xaf\xf9\n\xf0(\xc0`:\xd3y\x19\xa3.\xc0\xa7\x8e\x0eZS\x0e.\xc0$\x81\x1bp\x0e\xf6.\xc02@\xb1\xec\x7f\xa3\'\xc0\x7f\x90\x9c\x01\xf5\x9b\'\xc0\x05\xf3\x12\x11\x99"-\xc0\xec*Zn\xe8\x13/\xc0\x9e\xc3\xe2\x04\xac\x9a.\xc0\xc6\x83\x9co!I&\xc0\xeb\xb8\x83}\x0b\xcf&\xc0\x03\xf6Hc\xd9\xb7.\xc0s\xa6\x8b\xb90x\'\xc0\x13\x1fH\x08\x9a\x88%\xc0\xbeb\x99$\xab\xda%\xc0\xeb\xcb\xf4\x14H\xdd.\xc00\x11b\xec\x07R#\xc0O\\\xaaZ\xbe\x01#\xc0\x7f\\\xa3\xcc\x06!-\xc0%\xcf\xe4\xfcZ\x91-\xc0c\xcb\x1c\x08s\x83&\xc0\xba\x1f$\x83I\xdd-\xc0\xa2\x1f\xa6=\xda\xe7-\xc0\xee\x9b\xe9\x05\x82%&\xc0\xa6\xb7\xb9\x98\xd4D\'\xc0\xea\xd4\xba>G\n#\xc0\x9co\xf7\x9c\x03$1\xc0\x0b{\xe5\xcb\x95y&\xc0\xfb\x83\xb1\x85u{&\xc0l\xc2\xb5\xdb\xc8\x12+\xc0\x80\xce\x14\xbfo\x96\'\xc0\x9f\xb2M:\x15\x1b$\xc0\xfd\xbeHI\xe5\x88&\xc03\x1f\xd6oPg&\xc0\xfb\x8aJ4\xe7\xa7%\xc0\xf4\x8dh\x8fC\xbc%\xc0D\xe1\xa0\xcb\xa6(\'\xc0h\xb5\xa8\x97\x9c\x1a-\xc0cS\xefi\xd8\t)\xc0\xd0\xc1\x82\x8co\x12%\xc0uX<k\x19$$\xc0\x84\'\x17\xdb#6&\xc0\x83\x87M\x91Kh(\xc0\xe0\xbc~\xf3\xb9\xe8-\xc0B\xd8\x94<\x94\x03)\xc0\x18|9\x98/g"\xc0\xb4e\xdbW\xbe\xd1-\xc0F\xb0\xbdF\x03S+\xc0q\xa2v\n1\xea)\xc0\xa3\xba\xadc\xb0\xb30\xc0\xbc\x94\xd9\xb4X\x8d$\xc0\x8fg\x1bQ\xea\xba(\xc0\x99\xb1\xa3\x1f\x04~$\xc0tRw\x91W\x9d&\xc0\x01P\x1dN\xfc_(\xc0Blu[-\xbf#\xc0%\xe3\xb2\xf4\xc3\xb1-\xc04\xa9\x14\xb18x$\xc0&\xe3u\x12\t@#\xc0\xa3\xebz\x10\x90\xe8#\xc0v\x9d\xab\xe7^5$\xc0\xff\xdf#h\x1d\xd1\'\xc0\xe1"J\x92\x19\x95-\xc0nz\xe1\xa2v\xb3%\xc0\xe2\x19\x14/\x02}.\xc0(s\xbe\x81\xaf\x12+\xc0sPr\x0f\x0f\x10(\xc0_p\xe5g\xcaB%\xc0\x994\xbd\xdb\x02\x81-\xc0h5\xba\xec\xc1\xfb\'\xc0\x9e\x01\xc5\xf1\xc0\xd5&\xc0\xf2\xf5,\x03\xfb\x12"\xc0\xd4)b6\xee\xa6$\xc0\xae\t\x0f\x93b-&\xc0U\x85\x89\x95\xc7l$\xc0qf\xc3\n%\xa2\'\xc0\xe7\xad\xfcM\x1c\x9a"\xc0#\x81\x9bC\x8e\x95&\xc0+\xdf\xb9\xc1\xabR#\xc0\xb6\xd9\xb9\xfe\xe2\x12\'\xc0\xbc\xf3%gKo.\xc0\xe7\xf6\xac\xcc\xda\xb50\xc0\xfa\xe2MR8m-\xc0\xf8\xa6\xfb,\xfap.\xc0\x8c,\tm\x93e#\xc0\xd1\xd5\xbbn1k$\xc0\xc8v\xbb\xe7\xba\xbb.\xc0x\xdc\xc0\x84\xd1\x0e/\xc0\xe6\x8a\x15m\x8a\xf2,\xc0\n\x89\xe9\x1fHG&\xc0\xb5\xd07/\xfb\x90.\xc0\xdb\x8cj\xeby\xf5-\xc0\xe7\xd2\xc4\x80g\x11.\xc0Z\xfd\t\xe0\x0e\x970\xc0\x9d\xb0\xea\xb9\x98\xdb-\xc0\xc5\xf2\x1c\'\xbd\xe5-\xc0\xb0\xe5=\x1f\xb7\n#\xc0\xce\xbe^\xa6*I-\xc0\xc1\x16n\xbe\x049&\xc0\xf8J;3\xc0?&\xc0\x0e\x065+\xd4\x97-\xc0y\x10\xdf\x14\xc3#.\xc0P\x00v\x97a\x8d1\xc0r\x13s\xb5^!-\xc0$\x89\xcb\xaa\x016-\xc0\xaa\x9fct5\xa20\xc0\xec\x9c\xe5\xdc\x8bK%\xc0d\xeb<A\xd6~-\xc0\xfa\x11G\xbf\xf3*-\xc0\xe2\x15\x91\x8bu\xce&\xc0. 5\xf5W\xca+\xc0\xa4\x1d\xa4\x8fOW\'\xc0Y\rv#T\xd1$\xc0\xbb\x12\xaaJ\xb5\xc7.\xc0\t\xef\xd6\x17c^!\xc0(\xd14\xf1\x904,\xc0mf\xbc\xa1\x01\xf7%\xc0@\x88\x1bo\xfa!(\xc0\x82\x8a\xe3\xdccG$\xc0\x0cr?\x92\x9c\xc0,\xc0\x82\x95@\xf0t\x81%\xc06\x98\xf0\x8e@\xb7\'\xc0\xca\xa7\xf9\x9e\xc2I&\xc0@\xf8\xf4N\x1d\x0b-\xc0.\xf9\x0e\xa0\xeb4/\xc0O\xeck\xaf\x16\xe6$\xc0\xdfJ\x80K\xc3\x19$\xc0\xb74s\xde\xa3\xe5\'\xc0\xea\xfdqM\xa5\xf1,\xc0\x13\xa8\x11\xfc\xdd\x1b,\xc0\xb34c\xad8\x8a-\xc0\x934\xb5f\xeb\x0e-\xc0\xf0Q\xa1 \xae\xa5!\xc0K\xd4d\x9e"\x8e,\xc0G\xd5\xe6E\xa7\xc6&\xc0\xd9\x87\x97\xd0:(&\xc0/=|\x93\x95Q0\xc0j\xb7\xdd\x83\xa7\x85#\xc0\xf8aZ\x8d}\xfa.\xc0+h\xa9u\x83\x7f,\xc0\x935\xc3\x01\xbc\xbd&\xc0s\xcd\x01\xf5l\xf2&\xc0<\xea@\x81\x93\x88.\xc0\xd6\xd2\x89`l\xaa*\xc0\xe8\x04W\xb9\xef\xb4.\xc0P}\xd4\xdf\x88\xba#\xc0\xba\xd3\xe0#8\xcb&\xc0\xf7G\xbf\n\xca\xe1#\xc0\xe93\x85\xb9\xf0\xad"\xc0\x86\xb1\xff\xceW\xe7#\xc0V]\xc2?\xc8;%\xc0\x08\xc2S4\x8a\x93#\xc0\xaaJ\x1c\xbe\x86q1\xc0*\x98\xe6\xac\'\xa7\'\xc0\xb3\xda\x88\xf7m\xfa$\xc0`\xd2\xb8<\xfaq$\xc0\xc3\xcc\x9c\xec\x94\xf6*\xc0\xd2\xe7\xcd]\xb9\xc8*\xc0-\xf7k\xaf\xe5d#\xc0\x0c\xff\xaaS\x1d\xde"\xc0.\x08\x05##4$\xc0L\xfc0\xacz\x89*\xc0S\xdcKj\x11G$\xc0\xa4W&`\xe1\xa7(\xc0\x89\x88\x84\xce]\xcd0\xc0L\xb5J\x0b\x98\x8f$\xc0\xba\x9c\xcb\x84\xed2&\xc0\x05\xe5\x11\x82\x12s%\xc0\xe6\xdc \xe4\xc7N$\xc0\x03\x10k\xac\x05\xfc,\xc0\x08\x93\x86\x8e\xf6}-\xc0\xa8\xc0\xe0\xea\xeb\x8a&\xc0\x1b\x9e\xeb\xdc\x88\x7f$\xc0\xfc\x8e t,.+\xc0$\xdd\xdf](\xa3-\xc0a\x1d81\xa8\xcd(\xc0\x05u\x81\xea+u\'\xc0\xea@o\xb8:\x8b-\xc0f\xc5VS\xf8\x10,\xc0\n8\xde\xfe\xa1\xf7,\xc06\xff[\xc0?F&\xc0\xee3\xc1\xbbHE"\xc0\xae\xa7\x98x\xde:/\xc0\x0eD\xca\xac!\x1e,\xc0\x8c\x84\xf3j\xc0n"\xc0_\xabv\x98\xe8"3\xc0\xb6o\x06\r\x13]%\xc0z\x0f\x9f\x10aR#\xc0T\xbc\x94\xce\x0f\x9a.\xc0\x03\x9eV\xb6\x98Y0\xc0\x9e\xeb\x92\xc5\xd3B+\xc0Qpm\xfd\xdf\xee&\xc0\xeb\x99\xc7;\xf1\n(\xc0\x93\x8b\xa4\xec\x8d\xb7-\xc0%\x0b\x86V\x80E\'\xc0n/>\xc7a^1\xc0\x1a\xdcy\xe1\x83H*\xc0\xd3\x81\xd5\xc6\xc41#\xc0\xac\xf7q\r\xd7\xc5&\xc0\x8a]\x16\xea\xcce&\xc0\x9f\xe5o\x9e:)$\xc0n\xc2g.x4\'\xc0J\xfa\x92\x0bs\x18%\xc0\xe4\xfc\xed\x19\x80\xce0\xc0)\x81\x84\xd4)\xbd$\xc0U\x8cU\xd2\xe3w&\xc0\x81\xdf\x19-Y#&\xc0\xe6\xc5\xdc\x1frB\'\xc0]\x8fz\xa0L6\'\xc0)\x01z%\x11r&\xc0\x8f\xde)y\xf5F*\xc0\xa7Y\xd0\x0f\x81{&\xc0\xbe\xe0w\x13\x9a\xff*\xc0\xdd\x93\x9c\xfb\xb0;\'\xc0\xbf\xb7\xda\x8c\x7fe$\xc0\xfd\xd8\xcf\xa0\xe4\x9f\'\xc0/\x95v\xd4\xd87%\xc0v\xb3\xce!\xe2T,\xc0\x068\xc6l\x1bE#\xc0\x11\xefXZ\x84O(\xc0\xc4\xfd\xea\x04\xe8\x94.\xc0\xaf\xc75\x0fa\xda%\xc0<\xe6X\x83v\x8b(\xc0\nH\rZ\x91=#\xc05\xbc\x0bX\x8f\xcf.\xc0\x81B\xaa2\xd6S#\xc0\xdfR\xe2\xee\xd3s%\xc0H\xa6\x1bh\x7fV+\xc0[\xd9\xd6\xe9Cv%\xc0]|\x98\xc4\x7fI!\xc0\xa9R\xafYKy"\xc0M#\x81\xcd]\xeb%\xc0\x19\x06Z\xcb\xc7\xf0&\xc0^\xde}\x9f\xa9\xd0.\xc0\x94\xed\xba\x0f\x83\xff&\xc0*\x03\xfd>$\xe0&\xc0\xfaj\x86\xa0\x91l%\xc0\xacF\xbd\xda\xe9\xe4&\xc0\x9e\xa99*\xb4\x9e\'\xc0\xb2\xad\xd5?\x02\xab$\xc0U"\xe1|\t\x82(\xc0\xc5\xb5\xb1^\x9e\xbd#\xc0\x965[\xe0<\x04+\xc0\xd4Q\xb5\x81\xaa\xd6!\xc0[vyT\xda\x1c&\xc0\xe0\x8a\xc1r+N#\xc0W\x05\xb9\x07~\x10(\xc0\xad\x1e}\x1d\xe0\x8d-\xc0K\x84\x90_\xda\xf6,\xc0\xb2WW\xc3R\xfb#\xc0XF\x968\x90\x80$\xc0\xde\x8a$\xb9\xe4\xa9$\xc0\'\xdc\xa5\xe2\x08\x88.\xc0\xa0\x88\tP\x14_-\xc0\xfb\xee\x8f+\xfb6/\xc0b\xa1H\xf9e=/\xc0\x9a\xc5\x17h\xf3\x96-\xc0\xc7 \x91\xdb\xc7e#\xc0\xfa\x01O\x1cpF%\xc0Z\xd6\x12\xd1U\xa3\'\xc0W\xab\xc6\x8e\xef\xbe%\xc0k4\x1d2S\x1b&\xc0\x1dJ\xa4\xdc\xb9X%\xc0\x83*q\x87\x85U-\xc0\xdb\x88\xdaA\xbe\xa5-\xc0d\xae~m\x81\x86-\xc0\xbe\x93\x9b\xa0X\xe3-\xc0\xb7\xcd\x88\x91{q\'\xc0\x08\x06n[<k%\xc0m\xa2\xaf4\x83\x90#\xc0NA\x0fG\xba5(\xc0\xa9\xc9\xac\x9c\x85\xa5,\xc0\rx\xc0h\x17\x81-\xc0\xab;\xde\xf8\xdd\xb1%\xc0\xac\x9cO\xfa\xe7\x0f,\xc0S\x07\xa4X}\xa6&\xc0\x7f\xe9>\xac-?#\xc00],\xa7\x98Y0\xc0\x16\xeb\x02\xe6\xd0\x1e-\xc0\x10K\xf0\xbd%5%\xc0\xc4\xe5\xb5!S\xfb#\xc0\xeb*\x1b\xce\x16\xaa#\xc0\xe8\xb0\xea\xb7?O$\xc0M\x11\xd2.\xea\xeb%\xc0\xc2\xffd`\xf2\xb0%\xc0\xa4\x9e\xf6\xa6\xe2^1\xc0\x08U\xaa#\x86\x8c1\xc0\xed2\x05_\xb5\xbe#\xc0\xf0\x82\x1c\xf0{\x83/\xc0\x8fE\xa8hW;0\xc0\xda\xbd\x7f\x08_\x7f0\xc0u\x19q\x9c\x94\\0\xc0Am\xe7\x9a3\xe5$\xc0\xe7\xfb\x825\xa4e0\xc0\xcc\xfc\xc0"\x9f\xa10\xc0\x83\x90\x87\xfb\xa7\xc3,\xc0\xe6K\xcf\xe4\xd7\x93+\xc0\x91\xd4\xc7!\xf6\x82+\xc0\xb7\xd2\x83\xcc7\x830\xc0\xfd\xc1+\x10\x08_%\xc0\xc9\xe9X\x18(\x86*\xc0\x90%\xd6\xcd5\xa9*\xc0JP\xcd\xa2\x19\xcd.\xc0\xe1\x89!_\xa6H$\xc0\xd4b\x94L\xc7\x9c\'\xc0R\xf7\xbc\x0b\xd7t\'\xc0\xc2\x87O5.\xf9/\xc0\x90\x9c__\x98\x82.\xc0l\xc6\xcf\xc9\x9d\x8e*\xc0\x02\xcc\xedu@;$\xc0=~\x0fg\xad#%\xc0\x86aS\x13\xcf40\xc0B\xf2\xd7\x9dF\x83.\xc0\x03\xca\xc8Y\x88\xfd$\xc0\xa25\xdb@4\xf8!\xc0\xd9!\xca\x1e\xeb8-\xc0\xe11bR\x1e\xbc"\xc0}\x94\xa5\x10\xc0I#\xc0&\x99\x1e3\x99\xf5(\xc0NP\xd6O]\x83.\xc0\xb5\x04?a*l-\xc0\xd8\xde\x93^)p"\xc0\x0e\xeb+\xcf7\x01+\xc0\xf3\x9a@\xfa\x95E&\xc0\xc0C\x87\xe2~%#\xc0\xc9\xf3\x10D\xcd\xe8,\xc0\x9e\x9d\xf9z<\x8b*\xc0\xd8\x05\x86PDk$\xc0;\xcc\xe9\xdd\xfae%\xc0~\xb1\x07$z\xb5+\xc07\xfe\x93\xee\x97\xda$\xc0G\xb6\xe9\x1e\xffX#\xc0.@l\xb9\x1b\x91,\xc0p\x18\xbf\xdb\x111$\xc0d\xb1\'\xdbSS#\xc0\xc0\xc5\x0c\x9aec#\xc0\xe5\xbd\xbd\xaf\x1b\x19$\xc0\xe4\x94\xdd\xb0$\xe3\'\xc0\x95\x9f\\R\xd6[#\xc0\xe5E\x9d\xa2\x1a\xe4#\xc0\x08\xdcn\x8c\x9e\xdf#\xc0\xeb<C\t{\xdb&\xc0\xc4o\xc5"\xbc\x8e$\xc0wGh\xc8\xb7\r,\xc0%\r\xdfhu{.\xc0I,~K6[1\xc0\r\x9b<Pr",\xc0\xbc\x0e"m|Y%\xc0\x1f\xc2E~\xad\xfa.\xc0\x87e\x0e\x02f\x19)\xc02t\x93\x17\xb4\x1f&\xc0,\x01Z\r\xd3\xc3&\xc0w\x176\x86b\xe6*\xc0\xbe\x9f\x8b\xb3\x8a\xdf*\xc0x\x1c\xea\xc3xS+\xc0\xed\xca\'l\xac\x9f%\xc0\xc3\x08;\x84\xfe\xcb.\xc0\x83\xcc}~\x02\r#\xc0\xae[7\x12\x8e\x94.\xc0\xd0\x9f\xc2\xbb\x03y&\xc0RG\x80\xb3\xc2K&\xc0\x12\xc8S\xfb\xaa\x91-\xc0\xdd\x0f;5\x06e1\xc0\xbe\xf2\xef\x11\xcb\xfa,\xc0\xfb\xf1\xd9\xd5\xc1\xc7.\xc0\xb1k\x8cvT\x87\'\xc0\xa3W\x94\xa1x\xf4%\xc0o\xb9\xa5\x82\xab\xf3&\xc0\xe4\x8d\x8f\x11,\x83-\xc0\xe0\x15$\x93u\x8e-\xc0\xc8P\x0c\x0b\xf6\xe6,\xc0\xf6\x08\x06\xb4\x84j-\xc0\xa0\x9c\xd5\xddm\xc8-\xc0\x8a\x7f\xc9^\x08Z-\xc0\x95%\xbdR\x9bM+\xc0\xba\x16\x00\x14\x1d$.\xc0\xc0%S\xffg\xd9&\xc0d\x9a~9\xe3\x14(\xc0tq\x14\x0f\x12(,\xc0\xa1@\xa9\x83^\xe1&\xc0(\xdap\x8b\x08w-\xc0\x15\xb9g\xcb\x01\xe8%\xc0\xec\x0b\x0c\xe3\x04\xe1&\xc0\x1dtd*\x16\\%\xc0\xb8\x16\xccpm\xa8(\xc0K+y\xa3(y+\xc0\xc5N"\x83@[-\xc0\x91\xfePgr\xd0(\xc0\x86X\xcfaG\xb2\'\xc0\xb3\x03Q\xba\n\xae\'\xc0lR\xd6\x7f\x8aB\'\xc0\x9aG\x85\xe0\xb71\'\xc0\x1a \xcc\x8b\x9e\x8a&\xc0\x87[\xae\\\x86F\'\xc0\x06eeZ:1\'\xc0\x9a\x03G r\xcb#\xc0OQ\xd6\x17\x0f_\'\xc0\xc3P\xa1x\xe9\xc6*\xc0R\xc8\x8d!\x87W1\xc0\x1al\xc0\x1c\x17I%\xc0b]\x15\xcf\x14X-\xc0\xf0/ub}\x83#\xc0%\xd1\x809\xffP0\xc0\x03\xc3\xd3\xa5\n\xbe$\xc0T}\xeb\x04\x7f\x1c,\xc0\x9bw\x98\xaf\xf4f+\xc0\xa6\xa2\xf2\xb2\xdcT#\xc01\xabd\x19|\x1e$\xc0\x10\xb0\x9a\x85\xdec-\xc0|\xb3\x87\xc1\xfb\xe6-\xc0\xb2\xb3\x957\xc7{-\xc0\x82\xd0{Hdz&\xc0\xdf\x92\x90\xc1M\x9c.\xc0\xe22\x9a\x8e\x18\x99-\xc0\x17\xd8\xbe\x06\xa0\x98.\xc0\xe3\xc7\xda\xea\x16\xe0,\xc0\x01w\x8bWm|1\xc0?y\xc9u\x87\x16%\xc0\xe4\x0f`Q\xba\xa5.\xc0\x161\x85\xd8j\x9b#\xc0\xa3\x92\xf7\xb2\xbfS1\xc0\xa7\xcej\xaa\xb9G(\xc0\xccf\xde\xae\xf0|#\xc0\x9c\x17MbSJ"\xc0\xe8l\xbc\xa4\xabG#\xc0\xe8\x91\x85\x84\xbb\r-\xc0H)\xc4\x07\xba\x93#\xc0\xf5\x98w\xaf_\x92-\xc0\x06\xaf!X5\xf5#\xc0k\x8f\xa8\xc6\xc2\xde$\xc0\x0e\x18\x1a\x04x\x11&\xc0E\x8c\x03\x0c\xcc\xd3-\xc0\x1c)\x1e\x90\t\xdf&\xc0\x13`\x90\x88\x85\x0e%\xc0\xaems\xe0\x93\x07$\xc0\xce\x04\\J\xae\x9e\'\xc0K\r\xbb\xfe\x1c %\xc0\xe14\xdd98~$\xc0\xde<|\x83\xc2\xbb%\xc0\x90\x18<\xef"\xff*\xc0R\xdb\xbfH\x8d\xea\'\xc0!\x07\xdb\xd7\x84\x0f)\xc0\xc2\x1c\xc9\x10y%.\xc0.\x19\xd4cR\x99$\xc0\x8dr\xe5\x98K\xb70\xc0+\xd2\x83\x01Hs$\xc0\xe8\xfcs\xb2\xdf\x07%\xc0\xbf\xd3+N\nr%\xc0\xaf\xcf\x0c\xdb@\x9a$\xc0\xa6>\xef8!\xd1*\xc0\xf2\x9f>\x91@\x15$\xc0>\xc6\x8c\xcfF{\'\xc0\n\x1e\x0ea\xde]1\xc0\x0e5b%\xe2\xf2,\xc0\xc1\x03Q\x10~\x8a0\xc0\xf2\x80\xd9\x8aO\x1a+\xc0\xf5\x18\x1c\x87\x00S+\xc0\xb2\xd0\x06\xf9\x05\x85.\xc0\xc4k\xe4Q}\x10,\xc0B\x11\xf41\x87$\'\xc0}\x8a\x7f=\xf8T-\xc0\x1a\xf9]j\'\xc7-\xc0 \x1eG\xb3\xd2\x8a1\xc0\x9c\xde#\xdcMs-\xc0\xaf\xd4\xe9\x8f)q%\xc0\t\x10%s\xb4\xf2-\xc0\x19r\x98hH&,\xc0*\x07\x08\xa9}q"\xc0\x18\x9aZ\x87#{"\xc0\x19\xf2^\xe8\xceA+\xc04e\xb4\xe8E\x860\xc0\xe2$Y_Ex+\xc0\xc9\xc1Q\xc4\nC+\xc0\x00[\x11\xcb\xbe\x1a-\xc0\xceY\xba\x18\x04\xcb+\xc01/\\(C\xc5+\xc0\xe6c\xb9\xa3,\xdb1\xc0G\xd7\xb7\xc2tg-\xc0\x84\xba\x82 \xc9\xe4,\xc07u\xc9JU\xa4,\xc0_\xa7\x8d\xbb\x92\xda,\xc0\x88\xec!\x06\x12\n.\xc0\xbb\xa0\xc00\x17\xc6.\xc0\x9b\xfc\x16\xc7/\xa5+\xc0t\x9bgz\xda\t-\xc0\xf9Sq\xe3\xba\xe7,\xc0\xfd{\x16\xc2\xbd\x11.\xc0_\xb4\xacXQ\xc9.\xc0\xa4\xc8\xfa\xd8"\xf5,\xc0\x87\xef\x06\xa2\xa5O-\xc0\xcc@\xd3\x80j\x94-\xc0A!\xae\xc7\xda\x85.\xc0\xe2\xac\'-\xd5\xb0.\xc0X\x139\x125\xfc,\xc0\x10\x02A\x9e\xc9\xc5*\xc0^x:k9\x03/\xc0\x1fa>\xe9;\x08+\xc0\xf9\x81-\xf1\x89t,\xc0\xf5.\xdc>\x82\xda&\xc0\xbf\xe8\x9b\xb7\x13)%\xc0u\xe6\xc0*2P$\xc0\xf68T=\x1ff$\xc0\x8e\xa9<9m\x81.\xc0\x01\x19\x94-\x12Z1\xc0\x17\x87`_\x95r\'\xc0<\x19\xd5\xd1\xd2R#\xc0\xba}\xd6@\xfcf\'\xc0\xe8\x02q\xd5\xbb\x9b\'\xc0\x8d\x8dV\x91\x14s\'\xc0*\xbbg\x18\x95Q+\xc0\xca\xe8\xc0}\x08f\'\xc0\xccn\xe5/zI%\xc0\x15\xe6]\x86\xebU+\xc0\xc7\xb0\xa2\xb7\xebL%\xc0\xa9\x93\xdc\xcfti&\xc0o\xa1\xbd\xf6@\x84#\xc0G\xfa\xe2\x0c\x06\x85.\xc0\xb7\xca\xe4K;\x19%\xc0\xc8\xab\x89\xaf. $\xc0\xd0l\x17\xe8\x19\x0e$\xc0\xe9\xbb\xc3\xdb\xfeH1\xc0y\x1f\x113\x81\x9f.\xc0\x9d\xe8\xa7\xe5"s.\xc0\xf2H\xaf#\x95\xc1(\xc0]\x08 \x16\xccr$\xc0\xd7"\x8aL\xfes.\xc0\x1a\xa5\x0c\xfc9\x85.\xc0n,\xfc\x06\x17\x8c$\xc0\xb6\xd0X\x977\xa3,\xc0\x03\xec\x0c\x9eVQ1\xc0\x87lo\x85\'}0\xc0\xd3\xee\xee\xa7\xc8\xce.\xc0\xcfL\x12&\xf1\x94/\xc0[|-\x95`X1\xc0l\xa5\xcfcW\x81$\xc0\x82\xe6\x90ZE\xbe#\xc0\xa6n\x94,\r\xe4/\xc0\x1b\xb3\x8e\xd362(\xc0\x99\xcc\xaa\x1c4\xc5,\xc0msc\xc1Dn\'\xc0\x91\\k\x02\xa2R#\xc0\xc5\xdb\xd6\xf0\x84T%\xc0\xe3-\x9e\xcc^\xc4&\xc0k\x99tA\xbf\x00+\xc0\x8d\xdeh\x17\x83\xb50\xc0\x13A^\x9aS3\'\xc0\xc0\xb6\x8c\xad\x11\x9b&\xc0\x9d_\xf5\xb8^\xa8%\xc0\xc7\xfb\xcf\xb2wB\'\xc0\x07`\x9d\x8fZC\'\xc0\x14\xe3\xd6\xbd@3\'\xc0\x93\xd0\xc0\xd2\x1f\xb0\'\xc0\xf5\xed:V\xbe8\'\xc0c|\x99\xe4\xa8y%\xc0\x82g\x00\xc9HK&\xc0\xee\xe1\xd0YvA\'\xc0\xa7\x0cb{G-&\xc0f\x845\xf7\xf1\x95&\xc0I\x8d\x1d\x90\\\x8d%\xc0\xbe\x1e`P\xd6\x120\xc0\x8b \xf5E\x00\x8e%\xc0\x98\xc15\xf4\x8a\x97#\xc0\x9c\xd3\xd8\xce\x0e\x14-\xc0\xc8\x0e[\xac\x15\xad#\xc0\xe1\x88\xb7l\xa6z#\xc0]\x8d\x16\xb8:\xc3$\xc0LJ\xd6\xd4\x94\xaa$\xc0\xfe\xf8B\x83;_%\xc0\xbfR\x16\r\x9as%\xc0\xd66\x9f\xea\xa0n%\xc0\xd4\x0c\t\xd6b\xf4"\xc0\xa4|\xd3j\xde\x89-\xc0\xbb\xca\x08\xac\t\x81-\xc0\x92\xd3\x13\x1d?\x83-\xc0\xd4r\x95\xe6\x10\xe8%\xc0\xc5\xb283\x15\x8b-\xc0*\xda\xca\xf4#\x96-\xc0\xf5\x9c\xfd\xcf\xe7\\&\xc0\xebQ7h\x16\r&\xc0\x8e\xecp\x86\xf1}-\xc0-BR\x02Tz-\xc0\xe3\x8cwD\xb6\xab,\xc0`t\xfat\xfav-\xc02\x1fG\x0e\x00q-\xc0\x8e)\x8f\xeaP\xe0&\xc0\xd8\xf1\xdf\xd5\xc8\xce&\xc0\x1e\xb0x$$\xe4%\xc0sk\xd6m\xe9]-\xc0\xce\xea\xa2\xbb\x04f-\xc0Y\xaa\xfb\x0fL\x1c(\xc0O\xd9F\xbaR\xd7&\xc0\xe6\xf4L\x17\x9d\xe5$\xc0\x14^\xd7\xdb\x9d\x830\xc0\x84\xa1\xfc\xe2\xfd\xfd*\xc05g\xd4\xd8\x11 &\xc0|\xe3\xe2\x0b\xfe/.\xc0\xf3mE\xf8\xd6e&\xc0:\x89\xd8\x08K\x8d-\xc0Rt\rqc5%\xc0\xbdbI\x9f\x00Q+\xc0I\x0e\xdd\xf6\xd4\x81&\xc0\xb2\xaei\xed\xac,0\xc0\xb2\x060\x83\x03F&\xc0\xd7\x93Nng\xa6-\xc0\x18pI.\xdb\x19-\xc0\xfc\xe8/\x93:\x86-\xc0\x99{\xa8\xd8\x92\x00\'\xc0\xbf;\xff\x1e\x8e\x10%\xc0\xafa\x92\x08\xd5\x8c"\xc0d\xe0\xb4V\xae\xf6(\xc0\xdbi\x1b\xf7?\x07(\xc0t\xf7W}\xb5\x81,\xc0\x98F3\t\xa0T-\xc0,\xfe\x1e)-\xc5$\xc0-Y\x1f\xfb+\xf3+\xc0\xe6\xde\x80D\x8b\xcb(\xc0\x8d\xd5\xda\x9b\r\xf0$\xc0\xed&\x91\xda\x07R-\xc0\xfcb\x99f\xca\xba\'\xc0a]o\x86\x15H1\xc0\xdc\x0fv\x81{\x88*\xc0|\xe9@\xf0t\xe7(\xc0[W\xba\x1c\x04\xd9$\xc0|\xec\xe4\xfa\xb7\xb5\'\xc0c<\xa7\xad"\x9b-\xc0F\xff\\\xc6\xbaL.\xc0n\x01\x14\'\xf6\x83%\xc0|!\xcb-\xc4B&\xc0\x13GW\x9dp\'%\xc0p\x92\xfe\xa4\xd1\x0f&\xc0Y\xf3hu\x9f0+\xc0\xe8@\xc4\x1a\xf8X.\xc0\x1fpe|\xe1\x90,\xc0_\xb0z\x0ew\xce$\xc0r<\xecw\x00^+\xc0\xfb\xb5\x1d\x7f\xb1\xad0\xc0\x85\x96\xca;\x86\x92\'\xc0\xea2n>\xa7\xc7*\xc0\xf3\xb7k\x99\xa5O$\xc0\xb9\xc0D\xa4\x0c\xa0,\xc0\xf7\xf6\xce\x9b\xc5\x17,\xc0\r$,\'\xed!.\xc0\xbcd\x19\x15\x9fK-\xc031q\x087\xbd%\xc0\xab\x81\x8e\xa4\x91\xfb$\xc0-\x14.)l\xf9#\xc0\xd7{\xd3\xd7r8#\xc0F\xde4O\t\n+\xc0,\x14\xe3)\x87o)\xc0\x93fR\x90#\x16%\xc0\xd3r\xf5j1r.\xc0A\xe5\x1do\xa5\x920\xc0\xc8\n\x9f5\xe9\xe7*\xc0\xebz\xfb\xd2\xbe\xdd-\xc0LP\x9ef\x8c\xaf+\xc05\x86gF\xd45"\xc0\xa4\xe4\xae\xca\x1a\xdf&\xc0|0\xa1;y\x8f%\xc0}s\xabDI\x8b-\xc0y\xb0-\x96\x8e\x98-\xc0\x11\xb6\xd5\x1dlg1\xc0\x91\xb5_*\x83\x93-\xc0\x8a\xd6\xbc(A\'.\xc0\x80\xc2G\x9c\xb4\x1b,\xc0\xf5\xdf\x8a\x9fm\xcb*\xc0\xa3\x95\x8e\xb8\xf4\x81-\xc0\x1c}\xa3n%\xfc-\xc0\x04\xfb\xf1w\xc5f$\xc0\x01\xce8W\x97\x8a%\xc0#\xf6a1\xfds%\xc0\\_\x9fo\x17\xbe%\xc0\x80\xed^\x1dK^-\xc0\xdf\xc6\xf6y\xc7t-\xc0\x98\x13 \r\xf1\xa6,\xc0#LV\x9e\x19\xbf+\xc0\x0e\xc9\xbd\xbe\x0eS,\xc0\xe9*\xaa\xf5\x9c\xf0-\xc0\x19%\xf2\x10\x95C.\xc0\xf9T\x1b\x81&\xba,\xc0\xed\x88\x18\xcb\xcd\x05(\xc0\x06Yz\xe0 2\'\xc0\xd5\x89\x8c\xe9\xf6~,\xc0~5\x1f\xce\x9f\x1c,\xc0\xdd\xde$8\xb6\xa0&\xc0h\x17\xf9\xc8S\xff*\xc0H\xaf!\x9a\x80),\xc0x\xf1\xab\xb3,!$\xc0\x9b\x10\xf8^\x1d_-\xc0\xb4\xec\xae\x14\xbf(%\xc0v\xa5r0,\xf0-\xc0\x93\xe2-\xfcXN+\xc0\\\x85\xa6;IE+\xc0e\x8a~:\x0bt(\xc0\x8f;\x11Tjo\'\xc0\x12W\x1b\x8a\xad\x01$\xc0\x04R@\xe8\x100$\xc0\xe4Z\x80s\xe5\xaa$\xc0H\xd0\xf5\x8aS\x98\'\xc0\x98\x04\t\x1b\xf0\x84\'\xc0\xaa\x1c1\x04u\xe0#\xc0\x1c+[\x0b\x90\x9b#\xc0\xc2@\x83x>3-\xc0\xf9\x18\xc7\xb0\ns$\xc0e\x1b\xfc?W\x0b-\xc0&\\\x98\xf7\x87\x9b\'\xc0e>\x84\xa3\xeb\x9c,\xc0XN%\xcc\x00\x86-\xc0\x90.E\x9d\xbd\x8b$\xc0\xc2\x10\xd5\x07x\xae.\xc0\xafO\x03U\x1d\x03-\xc0\xfd\xc7-\xa3\x95=)\xc0*\xbd~8(\xca-\xc0\x87\x07i.\x10\x00$\xc0\x060\x04\xcf9\xf5\'\xc0J\x051\x1c\xb7\xa5%\xc0\xb8\xd1\xc1\x8c\xcd\xe9+\xc0Z\xe5\xd0\xca\xef\x93,\xc0""\xfdN\x87\xf0*\xc0\xf9:\x1d\xd7\x82\x80%\xc0\xef#\xb6\xac\x8c9+\xc0\xa2y\x96\x88i\x910\xc0[\x11\x94\xe1\x7f\x86#\xc0\xed\x1b\x04\x11,X1\xc0\xf8\x06?g\x1a\x890\xc09\xc5\xfa\xa5\xe3\xcf&\xc0\x8a\xd0\x93\xed\x7fw+\xc0\xc9^\xe4\xfb\xec~,\xc0N\xfd\x00\x18]\xc9&\xc0\xa8\xdf64\x02\\1\xc0\xec!\x0c\x9bO\n+\xc0\xe6\xe0\x91\xbb\x92h0\xc0\xd25\x9b\xc7\xa2P0\xc0"\xacv\x02\xa5a1\xc0\x0b)E\x13F\x02#\xc0$\x94\x141AS+\xc0\x9cE5\xdb>\x15)\xc0H\xd1\xa2P\x87".\xc0>\x00\x81\x90\x82v.\xc0\x0b\x1b\xd2G\xf3\x8d-\xc0\x82\xd3\xa1\xa8H\xc8,\xc0\x01\x1b\x8b\xf5\xe2W&\xc0@:\xcf\t\x08\x01,\xc0\xa5\xd3\xf6\xb3f\x19-\xc0\xc2\xd2\xc0\xd3\xc6_&\xc0\x92\xfe9\xbdu\x8b0\xc0\xe3\xe3\xd9V\xa7u0\xc02]\xcc\xd1<r,\xc0\xfd?@\x88\x0f\x86&\xc0\xdf\xa1=_\xa3\xc7+\xc0N\x1f\xfb\xdc\r=0\xc0\x16\x0c\x99\x07\xaf\x94-\xc0V\xda\xa6\xbek\x06+\xc0-\x0e\xae\xf8\xee\x7f-\xc0@\xd3\x1d\x94$\x83.\xc0Pr\x1a\xd6\xb0;3\xc0.4a\x82\x81,-\xc03?\xc3a)K1\xc0\xfbe\xdc\'\xfa\x13,\xc0a\xf5\x82u\x9e\xc3+\xc0\xf2G\x1bZ\xe2_1\xc02\xe7sKr3*\xc0\x99\x9d\xc8%\x00\x85.\xc0\xdc\xe0\x88\x7f\xa4\x04-\xc0\x0f\x97\x92\x0c\xa4l1\xc0\x9d\xa7\x9c\xf3\xe5\xc7*\xc01(8\xaa\x0fe1\xc0\xdey\xe46\x0b\xef,\xc0\xcd\xd3\xf1N\xf7\x8d*\xc0\x8b^\\\x8c\x90y-\xc0\xb1\xac\x88\xa6\xeb\xcd-\xc0n\xb9\xbf\xa7;\x9c#\xc0\xbbs\xa0\x16\'\xf4,\xc0\xf4\xb6\xd9\xd1\x00\xa5,\xc0\xa2\xfa\xee\xc3c]1\xc0\xa4>\xfa\n\xd8x%\xc0\x14t\'=\xd8\xa3,\xc0\x9f\x1aW\x11!\x0b.\xc0\xce/>\x14\xde~&\xc0(#w0\xffq-\xc0\xad<\xce\xa9%\x93-\xc0\xd6s\x8e\xf1?\xa4*\xc0_\xed>Y\x1cK%\xc0\xf0\xd9xi\xa2\x85.\xc0\xfaX9L\x13\x8a*\xc0\xda\n\x01*\xbb|#\xc0\xe0\xb0\xab\xc0!\x10-\xc0\x1d\xf3\xbf\xea\x0cM.\xc01\xa7iv~\xa7+\xc0A\xe1 \xf5\xdby"\xc0\xeb\xfcI\xc0,N-\xc0\x13g\xce\x92\\\t-\xc0\xab\xcd\xbf\x1c\xdb*.\xc0\x9e\x12h\xde\xcc\x91.\xc0\xe7\xbe\x92dFF%\xc0\xb7L\x84\x07\xf5\xe4-\xc0~\xcc\xc7\x84\x03h-\xc0k\x06L\x87\xb3[%\xc0RN\n\xf8\xf9\x92.\xc0!\xeb\xd4\xa0\x03\xe8,\xc0\x8cB!_\x07\x82#\xc0\x9e\xeav\x830\xfd,\xc0\r\xc9\x1bp\xads"\xc0\xaf\x98\x17:<\xde&\xc0.\xb02\x0c\xf7}%\xc0\\\xf8r\xfbXQ0\xc0\xf5\x9f\xe5\x87p\x95/\xc0\x8b\x90Z\x03)\xb2.\xc0\xcd\xb0!\xcc\xf6\x87.\xc0\x96\x8e\x7f\xc0\xdb\x8e0\xc0\x1d\x15:\xbe\xf5\x86/\xc0\x83m\x89\xcc\xfe\xab%\xc0\xa6\xaek3\xc9\xc7.\xc0\xfe(\xf2\xbf$\xa7.\xc09\x9d\xf5\xbc\x8b\x0e#\xc0=\xd3\xaaK)U-\xc0\xde\x91\xb4\xb3\xd1\x1f\'\xc0Pi\x1cX,\x92\'\xc0\xc4\xd8\xbf\xac 1,\xc0NWz(\xe5\x87*\xc0\x9c\xfc\xf3^G3&\xc0]\x07\x90t\x04G-\xc0\xf7\x07%\xcf*\x07)\xc0\n{om\xe7Q&\xc0\xc4\xecu\xdc?\x85.\xc0|\x85\x94\x8f\xbc\xdf&\xc0f\\\xa2\xden\x7f%\xc0\x9a%\xb0\xc2\x8c\xa7(\xc0}\x06\x13\xa1\r\x07+\xc0\xbe\xcd\x1d&\xf2\x80+\xc0g\xd14\xd8IQ"\xc02K\xac\xfb\xc1\x8f"\xc0\x0c\x07`:\x99-%\xc0I\xbc\xfa/\x02z.\xc0\xe3\xe7*\x17\xee\xe5#\xc0\x91PVg?|.\xc0\xaa\xca\x8d\xa5\xf3W$\xc0A\xbb\xa1L\x8e\xa1*\xc0\xd9,\xcf\xdb#c%\xc0\xedQ6\x15\x10\xc1$\xc0\xe3\xd4\xc3\xaf\xa9j"\xc0\x93F\xac\xb3\xb7\x05-\xc0\x8c\xe2\xcd\x00\x1dt"\xc0W\x19\x16O\x9c\\-\xc0q\x90%ZMj\'\xc0\xfc\x13DKQ\xb3/\xc0\xbcIS\x92\x9fe1\xc0\x8fu\xd3\xca\xb2C-\xc0\xeb\xbcj\nmQ-\xc0&q\xe5\x93\xca\xf2,\xc0.\xad\x8chQh-\xc0\x84R\'\xf4\x88\xe0,\xc0\xee+\xa2%o\x8e-\xc0\x1a\xc3&c4\n-\xc0\\`\x870f]0\xc0\x834\xaa\xbf\xfd\xf6,\xc0\'_\x91\xce\x96i0\xc0\x9a\x8c\x1e-\xacv0\xc0\xd6z\x7fv\x08_-\xc0c\xbc\xe1\x83P\x1b,\xc0\x10L\xa6\xf3\xeaZ+\xc0\x11\xf6\xc0{\x07\xe8/\xc0\xfe\xc8l\x01(\xb1.\xc0\xe6\x1a\xd5\xcf\xf2\xb2%\xc0\xd6\xf2\xc4&\xe5\x07+\xc0)\x98\x90\x94O8,\xc0ToU\x9b\xd6\x99-\xc0\xb1\xf8q\x91\xed\xc9*\xc0\x81\xca\xd6\x98lZ+\xc0\xef\xf3x\xf0\xff\x8b.\xc0o=\rfR\x1b-\xc0%C\xa8\x9d\xa4_1\xc0|\xd2C\x94\x1f\xaf)\xc0\x7f\xa6\xaf\xe5\xc0{%\xc0w\xf1\xc4as\xbb-\xc0\x1ei\xd5\x87L\x8d-\xc0[,\x0e\xc4\x9a\x94.\xc0\xbe\xe3\xdb\x16"\x7f%\xc0\xa3q\x0b\x1c\xdb\xac%\xc0\x87\xce+\r\xb7\x980\xc0\xa6\xe7\xbb|2=0\xc0F\xaaw\xa4\xca\x95-\xc0x\xf0S$p\x7f-\xc0\x86\x9bP(\xbe\x95.\xc0W\xe4\xa5\xca~\x8a.\xc0\xeb\x9d\x17M\xc6F0\xc0p\xe6\xf0\x0bIR-\xc0\xe4\xfcybQ\x90%\xc0\xfa\x7fQ\x02\xd8|$\xc0\xe3\x93\n\xc9:\x10.\xc0g\x11\xa6\xeb?\x8c%\xc0\xb3\x13q\xb5q\x1b-\xc0;z\xc5~\xb9\xe5,\xc0\xa3\xd0Fy\xc4M$\xc0bX\xca\xcc\xfc\'.\xc0\xee=\xd3w\xdd\xa6-\xc0\x98\xda\xf6\xcb~\r$\xc0\xb2]\xca\xef\xc9\xa9+\xc0I\xfd\x1d\xa7\xad\t-\xc0\xae\xef\x9d\xf6\x86\t.\xc0\x98\xa0\xe4m\xbc\xa8,\xc0\x8a\x8e\'\x07d\x840\xc0\x18\x97$\xf8*7-\xc0\xec\xc8\xf7\xb1\x07\x03-\xc07\x03\xc2$[\x89.\xc0H0\xd2\x14,\x01.\xc0\x8e\x8bW\x15\x91\xa8.\xc0\xfc\x13\xe1\xa5+\xfb-\xc0\xf4t\xf5\x80\x06 -\xc0\x8dR\xe7\t\xe1\r#\xc0\xa7\xd1\xa84\xf1\x9a,\xc0Z5\x8e.\xc1\x820\xc0\xf7\xcd\xe02vH&\xc0w*\xbb\xda\xcbR+\xc0\x00\xac\xb4\xd0\xcd\x8d-\xc0!b>\xfc\x84[1\xc09R\xde\xbd\xff;&\xc0\x04\xcc\xa4\xa8\x91\x9d*\xc0be\xe2\x97k\xca*\xc0"\xfc9\xec\x084*\xc0\xbe\x01\xdbt\xa7\xcf&\xc0r\x06\xf18\xa4\x03*\xc0>.\xe8\x12m\x17-\xc0P\xf8\xc5\x8b{\xc6-\xc0\xc8#`\n\x01\xdc&\xc0.\xb31\xe3\xf8b-\xc0\x13\r\xcck\x03\x83#\xc0k\xcai\xe2\xf4}"\xc0\xab\xba\xa2\xec\x9c\xdb&\xc0\xd3\xd6\xd6\xc6\x96\x80%\xc0\xaclV\x95\xe4f1\xc0\x8d\x86\x07\x03`\xf9%\xc0\xc5Y\xb5;m7-\xc0\xb8A\xac\x1a\xe1R+\xc0\xa8M\xe9Z\xcb,,\xc0!\xe6\xe4\xfd\xf45,\xc0\xbf\'\xcd\xd3\xec\xa8,\xc0\xfb\xfeC\x00\xc4\x99\'\xc0d\xc77\xc8\x08\x9c-\xc0\xcc#\x13\xf8\xec\xae#\xc0M\x0bA\xd4\x0e\xb2,\xc0\x85\x05\xdbZp\x9c&\xc0R\x9cX\xb5\xefV1\xc0\x8f8\xfcy|\xba+\xc0\xc89\xe1d\xa7r\'\xc0~l\xf3L\nF-\xc01\xb9$l\x97\x86&\xc0W\x1b"\x17\x8c\x16-\xc0\x8b\x9e\xf7\xb6\x9a\xbd%\xc0\x9fBn\xb2\x10\x8e$\xc0\x94\n\'uC\x16\'\xc0\xef\xb1\xcb\xac\xcdl#\xc0\xae\xe2>\xdcT\x87-\xc0k\xe3!}\xcf\x00$\xc0\x86XJ\xbb8\x920\xc0:\xb3\xab\x12\x03]%\xc0\xe2\x90\x7f\xd4lp$\xc0\x95&CCpr(\xc0\xf7\xcc\x81Q\xdb\x13.\xc0%*\xca7!w*\xc0\xfe\x1f\xa2<8R-\xc0\xca\x148NF$,\xc0\xaf\x1f\xa2m\xba\x92,\xc0\x94q`(av-\xc0\x7f\xc2F\xd4eK.\xc0: \x9c\xa5\xec\x8e*\xc0\x08\xe3_\xa7x\xba,\xc0\xd5\x15\x96\xeb\x84T-\xc0V\xfa\xf3\xc9/A-\xc0l\x15\xa9\r\x00u,\xc0\xfb\x93\xa65\r\x8d-\xc0\x13\x0e\x11\xa8\x94\xd6&\xc0\xa6\n\xf0\x0e\x9b\x81-\xc0A\xc9\x92\xc9\xb8\x13*\xc0\xb0\xe1\x8aR,m$\xc0-ui\nm\x9e&\xc08x\x80\x0b\xbc\xac,\xc0\xea\t\x8f\x1cH\xc3-\xc0\x1cD7\xd90\xdf(\xc0\x12"=\x95\xc9\xc8-\xc0\xb4C\xbb\xe0\xf1\xaa*\xc0o{0\xc9\x8f<%\xc0\x02\xd6\xf5\xf2\x1c\x02#\xc0\x14F\x8f\xe3\x88\xa5%\xc0\xf4\xb9;\xe1O\xcb-\xc0*z\xf5\xf0 \xeb-\xc0\x8ce\xbd\xf9\n\x1f&\xc0\x95B=\x16u\xf3*\xc0x\x02\xc7\x0c\xf7{%\xc0\xf0N\x0fS\x16"\'\xc0.\xeb\xbb\xd0\xbc\xa6,\xc0\xd3\xaf\x86\xe8\x18\xa8&\xc0\xc7\x8b\x00:T\xc3,\xc0Mz\x81He\xa8$\xc0\x16\xa3\xeaT\x17\xae)\xc0;mr\xdc\xc0\x1f+\xc0U\x97\x07G\x90\xdc-\xc0\x88gx]\xd2\xfc*\xc0,\xc8M"\xee\xa8$\xc0\x0e\xbf\x91\x93\xba\x12)\xc0\x82\xb5\xe2a\x88\xd6)\xc0\x8bjQ\x89\x94\xc3$\xc0\x8e\xe0\xba\x1c_\xac-\xc0\xa46\xda\xf1eN&\xc0\x02\xedd\xed\x013&\xc0\xd6\x08`\xa3\x01p%\xc0'
p16
tp17
bg3
(g4
(I0
tp18
g6
tp19
Rp20
(I1
(I1188
tp21
g13
I00
S'\xce\x1a\xe5$\x12TS@\x92#\xb9\x01U\xa1S@\xe2\xf0tR\xebjS@0\x94\x93\xab\x93\xd7S@\xb8m\x89x\xb1\xaaS@\x8b\xb3i\xa95jS@3\xea\xfew\x8fVS@\x7f\xb1O\xae\xf3\xd7S@fN\xc3N\xa1\xb1S@\nH\xef\xa3\xe8rS@\x98\xa5\x17\x92LjS@0Z\xea\xfc\xd0US@\xed\x1d\x06\xeb8\xb1S@;i\xd3\xd6\x0cmS@h\x0efm.\xa3S@u\xbc$O\x92QS@\x07\x1c\x06i?lS@\xfaJ\xfd\xfa\x93LS@a\xf1\xd4\x94+\xd8S@;\xd2\x9b\x14d\xd8S@\x885\xa1\x0b-fS@\x8a\xfbH|\xae\x8eS@54\x84W\xb6MS@\xa2\xfd\xa9\x86\x99\x81S@\x95\x98\x0b\xc3\xa6\xd6S@h,\xf05\xf4sS@\x85t\xdc\xef\xccYS@\xae\x96 X\xdd\xd8S@\x1e\xa6\x91\x0b\xfcGS@\x13\xb9}\x99\xd9\xbcS@\xc51\xde`\x8fYS@lb\xf25\x16pS@Dc:\xc1\xd7\x84S@\xd6\n\x05\xcf\xa1\x9cS@N\xae{?\x07RS@\xc7\x8c\xf5\x10\x10\xd9S@*\xa7&\x9f"\xf8S@\x80t$:T\xd9S@\x9bm\xf5M\xc3\x90S@!\x9aU\x9f\xd0\x88S@a\xa3\xad\x9d\xeb\xd9S@\xadC\xb1H\x10ZS@$\xe3\xab\x1b\x94\xd9S@L>ij\x8f`S@\xdd\xac\x1c\x8d\x15\xd6S@\x10\xd4\x15VI\x86S@`\xa9\xa3\x8a\xcfzS@\x98\x1e\x809#hS@\xda\x13:\r\x97\xaaS@)u\x8f7\xbfkS@_\x9a\xaf\x00\xbchS@Ph\xc2\xa1=iS@:\x9fb\xf2\x14rS@\xf4k\xdd\xe6|\x82S@u5\xaf\x12J]S@Q\xc3b\xb7\x18\\S@\x99\xba\x18CA\x8eS@3%\xd4H\x80\xdaS@\xdd\xceC\xfc&\xd9S@nw$%\xf0qS@\xb0\xf1\xb0\x0c9^S@\x1b\xc4\xa5)%\xd8S@\xe0|\x00\xbf\x8a\xd9S@V\x103l\x92\xcaS@EA"^\xab]S@\xddO\x9e?\x8bjS@\xde\xac\xa3\xb3\x8djS@\xe2c\r)VjS@\x88\xa8\xe8\x17\xc3iS@\nN\x0e\xfc(YS@:\x03v`\x8fIS@\xe7\x13\xd7&q\xdbS@\xc0*}\xa2H\x82S@c\xc7\xcc\x8db\xd7S@\x80Q\xd6\rH\xcbS@c\x93\x06x\xce\xf8S@\x8a\xa5\xc7\xc8\x1cgS@d\x08A`\xa0[S@\xcf\xac\xe8l\xed`S@U\x83\xa8\xb2VXS@\xeb\xfdc\xeclXS@vR\xd7\x98<\x82S@@*\x91`\xd1\xd8S@]\x83y\xea\xb1\xd8S@|\x85\x8a\xa3\xb6\x8bS@5\xd2\t\x04\x9f}S@TPp\xae\xa0\x9aS@\xb1I-0\xc9MS@\xcfh?\xf3\xa0\xc2S@\xe4/\xc6\x9dH\x8dS@Xd\x80\xb6\x89dS@\xab\xcc\t\xaaVyS@\xcc\xdf\xed\xff:]S@UO\xb7\xdbt\x9fS@E\xd9\xe4\xe0\xc9\xd7S@f;y\xf7W\xabS@\xcc~l\xd0\xe5\xe2S@{\xb0t\xafNJS@c\xba]]*\xd9S@\x9e>\xff\x95}\xccS@K\xfc\xcf]\xa1\xd9S@y\x136\xa4Z\xe8S@G^\xb3pFfS@\xed\x84\xe3\xb3\xb7\x8dS@\xde2qK\xa8\xaeS@L\xd2^F^MS@\xad6lI\xa3nS@>\xdc\x94\xa7\xe9\xb0S@\xef\x184/\xa3kS@1TMb6bS@X\xf7\x9f\xd8*\xadS@\x17M\x89\x83}aS@\xc3\x86X\xc1\xe8qS@\x7f\x9cJ\xacg\xd9S@\xb0{\xab\x01\x1f\xd7S@\xe0\x99r\x80\xf2^S@\xa8\xf5DF\xceMS@\xe5Rm8c\xc5S@\xb9\xb3\xc9\xed"\xd8S@7\xf4\x91-\x1fjS@\x15b$\xfdYXS@U)\x175&\xd8S@\x1f\xb7\xe9\x137bS@9\xb3\xe6\xdev\x96S@\xf6\x89\xc9A\x06bS@gm\x10t4\xb1S@~\xd7\n:\xe8\xaeS@\x8eWh_m\xdbS@\xda\x86\xa7\xde\x0c\xafS@\xaf\xfc)\xaf\xf8GS@]\x89\x7f\xfc\x14pS@\x9a\x12\x1b\xc4\x90\x87S@A\xa3\x06\xba\x90\xe1S@\x01O\x8cX2cS@$\xcb!-\x0fRS@\xa5\x04?\xbaB\xa7S@\xac\xaeX\xa3\xdd\xaeS@\n~\xa2\xa9]QS@\xd2\x1c\x84\xc6\xe0\xe1S@\xe0\x9a\x97\xb8\xa0pS@k\x10b\x8d?jS@i~\xe8\xd1\x15\xcbS@\t\xe8\xabfLHS@\x8fo^\x08\x9a\xf0S@\x83\x0e\xc3s\x19\x9fS@$|\xb7\xe6INS@X\xc8d\xf0\xd7_S@r\x01N\x01*\x88S@\\\x9cr\x7f\xfbQS@*\xef\xb6\x92O\xd9S@y\x89\xda\xb4rNS@H,\x94\xd2\xd2\xd8S@>\xb0\x1e\x82\xb6\xd8S@\xd9\xd4#C\xf0\x8fS@\xc2\xad|\xfa\xa8\xd6S@!rR[\t\xd5S@\x12i\x08\xfb\x98JS@\x96\x892\xe23ZS@\xbc\xd6\xb2\xe7\xd1\xf4S@q\xcfE\xd2\xfeIS@+\xbdU\xb4\'\xd8S@w:3\x9e\xe7sS@\x1c\x7f\xe0\x01\x8d\xaeS@Y-\x183\xc5\x93S@\n\xedvDf\xd8S@~\xa5\xf3\x1fN\xaeS@\xc0s\x95yP\xc9S@\x0e\xc6\xdf\x1b^fS@\xa7\xb1\xe0+W\x8aS@\xa4\xe0\xda\xf2\t\xc4S@\xbf\x0c\x9f<\xbb[S@4\xac\xed=\x94^S@q\x8eW~"\x9dS@fo<\xd9\x86[S@\x8fB\t\x9b\xdb\xf8S@-\xd5\xeb\xb4\x8d\xd7S@\xf3\xc3.\x88\x14[S@\x03\x9e\xf04\x85\xc9S@V\x8a\x87\xaaS\x97S@t\xb2\xe6\xc1"YS@\xc0OTA#\xb2S@\xd3\x8b#]\r\xdaS@41j\xfdT\xd9S@\xac\xe3K ^^S@\x17\\\xd9\x1e>\xd7S@\x08\x19\x92C\xc5\xacS@a\x9d\xc2\x00\x00\xc6S@\r 6?/\x82S@\xb4\xbb\xfcP9\x82S@v:X\xd81\xd9S@W\x14(&\x02\xdaS@2\xa2\xeb\xd7\xa4\xd8S@H\xaf\xce\x01\x0edS@3N\xcd\x8f*\x84S@\xd9\x8e\x06\x1e:\xd9S@\x80\xa7\xa4\xe8p\x82S@\xb1tspeXS@\xe7\xa3\xe0JQYS@\xdd7<\xc1\xfb\xdcS@\x00\xa8\x7f{\x19`S@\xd4\xdca(\x10\x8fS@\xe7J3\xdef\xe8S@\xb4.\x968\xcd\xd6S@\xba@\xb7\x17GeS@|\xe3\xd9\xc39\xabS@\x02\xc7FCQ\xabS@\xd6\xae\xab\xd7}\x7fS@\xbd\x0c\xa9\x94(\\S@\x12\xc8\x1f-\xdb\x8eS@\xa7:Z~\x84\x8aS@Ci\xba\xae\xebdS@\xb8%\xd6|\x00ZS@\xf2\x02J\x9d\xa1\xc2S@Vl\xe5\x8a\xb2]S@\x00(\x08\x03\xf6eS@\xad\xc4?\x13gZS@\xea\n\x99\x81\xa3\x8bS@\x12t\xc5\x04\xdd~S@8\x8a\\F?\x8eS@\xf6\x99\x19QuKS@\x88\xdb?\xbf\x8a\xd9S@\x84hER\x98YS@>\xed\xc7%9\x8cS@\x15\xbe<}\xe7\x8aS@\x1d\xff;\x925zS@\xba\x1eP\xb2L\x87S@]\x99\xba30iS@[\xfd\xe2\xf0\xa9lS@\xd0(\xe4\xe3\xaa\x9aS@\xa8\x90\xbf\x9b5\xd8S@\xdf\x12\xd7\xa4\xaf\xcfS@\x17\xc8\x03=\xebmS@\xa1\x1c\xea\xe8\x8c\xa0S@f\xe9C\x86\xef\x88S@8%\xeb\xb7\xcaoS@\x9f\xdd1#\xb6\xa3S@\x97\x83\x89\x92\xd5\x88S@\x07\xd9\xa1q:LS@\xdd\xea\x07\x83\xa0\x88S@\\\xc0\xb5\xe5\n\xc9S@\xd7(s\x8c`\x9cS@\x91\xaf\x82jSkS@!hx\xd3\xa8aS@\x932y%\xcfdS@B\x0fe\xf7;SS@\xd2F\xcf\xcb\x08\xd8S@\x8a<\xf2\xc0\xe0\x89S@\xff\x10\xf6\xcc\x1a\xcaS@\xaa\xeebK\x9b\xc2S@\x92\x1a\xc4\r\x83JS@Z\x16\n\x00\xe6_S@q\x0c+7\'\xd8S@f\xdc\xde\xbf\x00KS@\xd2\xf6\xd9\x06v\x9bS@\xf2\x1e\xd3D\xd8\x8eS@_\xf0\xdbr\x10jS@1\xda\x12\x7fabS@vks\x9a\x9djS@^&s\x9a\x9dJS@M\xee\xbb\x82\xae\x90S@\xba\xa9\xddm_cS@\xa0\x0fN\x90\x8ceS@\xc7%\x16\xa1\x83IS@\x88\xf4\xff\xbd\xa0\xcaS@CK\xf6\xb7\xaf\xa6S@\xb8GJ\x15\xd7\xd8S@\x148\xefF\x83\xc9S@\x17@U\xa5\xb5eS@\x8eb\x92\xa1:jS@\x8b\xe9\xc7f\x10\xa1S@gBb|\x87\xd7S@\xc2\xeb\x93\xd1\x1c\xd8S@\x9el\x06c\x19bS@\x92d$7\xa6\xd8S@\xe4\x13\xd6\x14\xca\xabS@21\x7f\xeb\x07\xacS@zo\xa5G\xb8\x9dS@\xb2\xed\x9e\x006\xabS@\xfc\xb7y\x90L\xabS@rc\xda\x17\xe9\x8eS@\x9fOv\xd5d\xd9S@\x93T\xfa\xa1~aS@p\x88\xcd\xc4\x92aS@T\xbc~\x95\xde\xaeS@\x92\x9c\x82/<\xdbS@i\xe6G\x97\xb7jS@\x1cu\xf7K5\xd9S@\xcc\x19`\xe9r\xd9S@pR\xcc\xa5\xb3\xa0S@\x9c\xcf\xc8\x17d^S@\xa6\xa6\x12\xd9A\xdaS@o|\xae\x01\x92\xd9S@\x8az\xc2uW\x84S@\x9e\x11\\\xb2\x9b\xd6S@\xf5E4;\xd0MS@\x1f\xa9z\x86|_S@\x1c@\xf6Y\xdb\xd9S@eT\x00\xb5&\xe7S@\xca\x11\xd2f\x1e\xd1S@-T\xfb\xc1"`S@`z?O\x07QS@ \x88\xecu#ES@\x14\xb1~\xa8\x7f\xc0S@\xfe=\xca\xf9mLS@\x9a>?\x14M\x82S@\xa8\xe8\xb79\x19dS@\xbc\x96\xb8\xca\xbc\xbdS@e\xbc\xd1\xb8\x81\xb3S@%\ni\x8dm\x82S@\xd4\xf2w\xc1\xeeeS@@\x8e\x91\xa61qS@P\x97\x82>M\xdaS@>\xe3\xfd\x927\xe7S@W\xa9\'Ua\xb0S@\xe1\xb3\x98\x95|\xbdS@\xca+`\xf0\xd3lS@a\xa4\xfe)^\xaeS@\x19P\xf9\x03\x19OS@\x97\x01\xd5\x8b\x0e`S@t\x83a\x15<\xa0S@\xb7\x96\xb1\xcb\xa5rS@\xa9c\x9e\\t\xd6S@g\x1aQD]\xbfS@\xb2QBX{\x96S@\x82\xa9\\b\xa2PS@\x85\xc6\xfef\x01\xd9S@\xc5+w\x9f$\xf9S@B\xae\xbcDI\xd9S@\x8aV\x19m,\x98S@e\xce\x1bd\xf9PS@\xcd\x8d\xec\xa2$dS@\x88mL)\x0e\x95S@UOS\xf1\xf8GS@g\\\x0b\xc3aLS@\x1d\xe2\xac\x99\x02\x87S@\x00\xe7\xf3\x01\x1fpS@:\xeeO\xc1tJS@\xec\xb7\xf3\x92\xdf[S@\xf4+3\xa2\xd3eS@2\x97\x0eI\xb4\xceS@\xe2\xa7egS\xf8S@:\xfe\xe4\xc0sbS@"+d5R\x8aS@\x0b\xd1\x15\xff\xdadS@\x0c\xe6\xe1\xcd\'\xf7S@\xeb\xa7\xb5\x1f\x03eS@\xcf\xc0\xc5\xd4\x83\x9aS@\xed\xba\rf\xc2nS@+Xi\x87\xabeS@\x14\r\x05\x96\x07cS@\xa4\xdcG\'\x0bRS@\xef\x1f\xcc\xf4\x93\x87S@J}X\xce\x91\xd5S@\x11&%\xb3/\xb2S@\xca~\r\xa9\n`S@\x1a\x18~\x9b.eS@\xd8\xa5o\xd77\xe7S@\xb5\x18\xec\xc1\xbe\xd5S@\x98\xfcwe4ZS@|\x98\xc4\xe8t\x82S@\xf3X\x89\xd6\xa7\xb2S@\xde\xfd\xa2?\xbf\xcfS@\x05\x16\x89Ov\xd5S@\x02b\x95E\x1djS@\x99x\r\xaf\rRS@\x12L"\x8f/\xd6S@\xea\xa3\t\xd0\x8d\xe1S@,Z\x08\x90RhS@\x8d\xe2S\x1b!|S@P?\xdb\xfc=SS@/,\xeeJ\x14`S@\x8fw\x9c\x9c\xa6\xd8S@\xdb\xda\xd6v\x9b\xaaS@\xfb\xea\x91:%\xf2S@\x96^\xd3\xfa\x1a`S@\xeb\x95Z\x13TcS@\xe2\xf2\xd7\xc9F\xb8S@|\xe7\xc5\x11\xc1YS@\xc0 \x15J\xa6vS@\xc8D\xef\xe9\xad\xefS@\xde\xb0\xae\xccv\xa2S@4J\x03\x15\x0cjS@\x11\t\xda8=XS@\xe1/[h\xf3\x87S@QA\xdc7\x03[S@a\xef\xc7=\xf1tS@\x1aX\xe0\xae=\x9fS@\xf3\xb4.x\x00TS@a\x99\xf1=bfS@dx\xa5\x85t\x7fS@\xf0\x1d/;\xf9[S@<sk\x14\xe8[S@ \xcfJ\xc4\x9fYS@\xd3L\x11\xb9\x05\xedS@\xbfE \xd9\x06ZS@\x81}\x0fM\xdc\xc7S@@\x11\xb1\xaeg\\S@N\xd7K\xd7\xdfSS@-\xdf\x8c\xca\xc4]S@Z\xdc8SudS@\xd5[\xbe\x9e\x19\x10T@\x01\xdbA\x87+nS@\xe8\xf9#\x00A`S@\x06\x97\xfd\xe4/\xd8S@&\xd0!\xe4\\YS@($\xa5\xd8\x98cS@\x84qx\xe02\xa1S@"|n\x0fR\xc7S@V\xe0^\xadlnS@\xec\x8c\x96\xde(YS@\xf2\xb1\xdb#Y\xc9S@\x8e\xe2\x06\xe1UYS@uk\x7fx|\x9bS@\x94\xa5\xa7AEiS@\x1f\xe6\r\xbe\x19[S@\xa6\x98\x04\xd4\xb1\x8bS@\r1\xad\xcdr\xd8S@y\xdf0\xc8\x8c^S@\xf4f\x9e\x0f0^S@\x13\xf7M\xafH\x7fS@\xbe\xb3\xf2wc^S@w\x1c\x96^9`S@=\x14b\xbcaqS@J\xfds\xf3\xacKS@Ss\x86\xd7\x9b\x88S@\xf4\xc0_a\xc2\xc7S@\xf5\r)\x02\xdb\x8cS@\xd1\x04\x03f|LS@_\x83\x88"\x01hS@\x1bB$\xe6\xfbnS@\xe8S\x9e\n\xe5\xd8S@\x18\x03\xa6\xea\x17\xd6S@\xf6\x0c\xbc\xe2\xb5GS@\x97n\xc5\xce\x97\x88S@\xb7\xd0\xda?\x1f\x9dS@\xbe\xd3\x84L\x00\xd9S@\x9c\x87i\xea\t\xb1S@\x8e\xccZ\x15\x86\xb3S@ijb\xd8\x11\xb3S@\x877\xfc\xe0\xe3\xaeS@H6\xe3\x10]YS@"BZ\x8a\x17_S@\x11;ME\x92JS@\x1f=\x95(\nsS@\xfd\x83\xe4\xffYaS@\x1c\x91O\x7fU\x97S@t[\x88\xf4\xef\xa3S@\xa0IX\xd2\x88\xabS@Z3\xf5E\x17\xabS@\xb5\xbb\xad|N\xabS@\xd5l]\x9fr\x9bS@\x03A\xc7\xac6^S@\xbf\x02\xaf\xcc\x1a\x8eS@\x94\xbb\x06h\xbeKS@\x12\x99\xccy\xee\xd6S@\xab\xa4\xe5\xd20\xdaS@4\xc2\xd1\xa2veS@7]\xb8\xb1\xef\xe8S@GQ\x92\x8a\xa7hS@\xe1\x97\xc0\xb8$\xa1S@\xe8u\x08\xb0\x90\xaaS@\t?i(7\xd9S@)\xb8R\x07G[S@\x97\x0bi&\x14\x89S@<\xbe\xe2\xcfy\xa4S@L\xa5\xdcW\x95\x87S@D$2*\xa5\x8bS@\xf6\x0f\x1d\x1d\xc3\x89S@\xa0RvpglS@\xdas\x17\x1c\xbbjS@\t\xf1\xb8R\xaf\x80S@\xc0\xa1/d\xdd\x9eS@=\xb2\xd2m8\xa0S@\xc8\x17\xc4\x1c\x14\xa1S@C]\x91\x9dB\xa0S@J\xe9\x96pr\x82S@\xed\xb3\x8c0\xe7\x9fS@\x9f\xf2\xa4\xd0\xb4\xa0S@\x14#o<t\xc0S@+\xed\x02<\x9c\xe2S@\xbfs\xe9\xd3x\xceS@\xb4\x9fs\x9dp\x9dS@(=\x81P@SS@\xc1\x00X\xf8\xf7\xf8S@Q\x11\xe3\xfc,\xf9S@\x8e~\x92WI\xc7S@\xdc\x1f>\x01 ES@Wu\x95\x07\x1e\x83S@?fv\xd7\x82\x82S@5\xb4}=)\x97S@\xcb+p\x13\xf7\xc8S@\xc3u\xc1\xdf\'\xf7S@\xfd9\x8e@`IS@\xe2\xc7n\xc9\xedHS@\xe2\xbe\x06\xbc\xf1\x9fS@\x9c\xc1\xc43\x16\xcbS@\x86M\x1d}!iS@\xadN~]$kS@?o\x03\xd5H\xc9S@h\x86\x13!\xe4lS@\xe0m~\xea_nS@GS\xddB\x90\xeeS@\xf5\x0f\xed\xb8\x86\xccS@\xde\x81$\xadR\xb1S@\xc9oxY\xd4hS@e:\xba\xc3\xc2\xc7S@\x1f3Q\xf8\xa7NS@\xfcI\x97\x87\xcfgS@\xe9\x8eq\x1fv\xe2S@\x9c\x80\xab\xc9\'\xc8S@K_*\xe9IjS@7M\xe4\xf2bLS@\x8b\xc6\xa3\x0fS\xcbS@q\xdb\x9a\xe7\xd3jS@\xbb?\xc7\x9c\xf7eS@\xe6\xad\x1f^\x9b\xb1S@\x14\xcc\x9d\xb0YhS@\x93\xbc\xd0\xdd\x8aeS@E\x9az\xdb\xbdeS@2;\x15z\xf0eS@+\x9d[S.qS@3\xac\xf9\x9fZMS@h\xfa\xdc-\xacdS@\xda\x9e\xfd\xe7,dS@9\x1fT\xc5\xd1qS@!\xcf8e\xb0eS@5\xa4\xf1\xff\xc2\xcfS@zh?j\x02\xd5S@\xd8p\xa4bspS@\x1a\xa2\xa0\xfaG\xd0S@)4\xef\xa0\x8dMS@,8U"q\xd6S@f\xf2\xfd\x81j\xedS@<L2\xb9ihS@\xb7G\t\xed\tjS@0C3\x05J\xceS@\xf8,q>|\xceS@\x01\x9dN\x93Y\xc9S@\x05-\x1b\x1a\x05dS@\x97\x80=\xf4Z\xd8S@\x90\x95S!!\x8fS@\xdc\xde_\x91+\xd8S@\xb9\xc4\xfa\x9f\xaeeS@\xec\xf9\x92o\x1bdS@,\xc8P\x03\xc3\xd6S@*\xa3\xb1\xda\xb3qS@\x84SK\xd6\xaf\xd5S@\xaa40\xbf\x18\xdaS@\xca\xce\xed\xb6\x9feS@\x90N\xf4\x8e1`S@\xca\xd1}\xc7\xb8PS@\x8e"\xa8\xbc+\xd8S@\x0e\xbf\xf2e\xdb\xd8S@a\xd7w\xdc\xa5\xd7S@M\x1c\xa1k\xd1\xd8S@\rMg7\xd6\xd9S@\xe9P\x8c\x0f\xf0\xd8S@\x84\xce5\x01\xad\xd4S@\xd4\x85(\x84@\xdbS@\\\xe5"0s_S@KNo\x8d\xafbS@\x983\x86\x14P\xdeS@C\xa5\xa7\xc6$^S@o\t\xc1\xf7\xc1\xb1S@H\xf5/\xc9\x0b[S@\xc5q\x0b\x00\xf7]S@Q\xdf\xf9\xb7HYS@\xea\xfa\xcbg\xfaaS@\xaf\x91iF\x9e\xd7S@\n\xb78\xc3\xf6\xaeS@4O\xefj\xf5ZS@QFC-\x92]S@B\x03\xd5\x8do]S@\xb9\xfe\xdc\xb1\x98[S@\x8b\xd7\xb1\xb8\r[S@F\xd1\xe8\xe2hXS@-\x14_\xea\xb8YS@\xe8dMq\x18\\S@\xee\x94r\xbekNS@\xb4H\x037\xf5XS@\xe09\xe3\xf8o\xceS@\x90\xb4\xdaR\x7ftS@\xe7\xf9 \xd6\xcaMS@\xf8mF\x98\xdf\xe3S@\xb7PX\xbc\x9cyS@\xc2\x9216=\xa0S@\x8e\x9d\xa7<\x03TS@\xa0\xa2<P\x8a\xe1S@\xf2\x83\x8f\xa7\xe0\xd0S@0\x9cg\x94jYS@S\xb7\xc78H\x87S@\x8d\xf6\xa06\x9d\xaeS@{\xc7N\x10_\xe1S@\xc0R~\x95#\xb2S@\xcb^\x85}\xffdS@y@p\x1d\r\xccS@\xd7nb\xb4\xbb\xb2S@r\xd1-\x16\xa0\xd8S@\x18\xea\x81\xa7\xd3\xbeS@\x10+\xf5e^xS@\xc0\xe2\xb5}\xdctS@\x00\xda\x9e\x97a\xccS@\x83c\xc9\xd8\xe0\x8dS@\x87\x19\xcb"\xc2rS@\x95n\xf3\xd3\xd3\xacS@ht\xfa\x94\r\x8eS@\x03W\xda\xa3\xe1\x89S@t\x8e\xd1G\x10\xa1S@!\xbe\x08\x8c\xe7\xd8S@\xd8\xc5\xa3\xe1~\x8eS@\nC\xf3\x04@\xb2S@\x14\n\x0642\xa9S@\xae\xbac\xea9]S@\rV\x81B/\x92S@\xdegD\xf8%\xd8S@\tG\x95}\xa1LS@\xed\xd4^wY\x93S@\xfa8\xe1\xb7\x07NS@\xa1f[I.\x82S@\xba\xb6\x8b$\x93\x80S@\x07\x07&\xe6\x90\x88S@\xbe\x00\x08\x9cy\x8dS@/\xc3\xdeM\xff\xcaS@\x1c\x90L\xf1\x83aS@\xb1\x1c*\xeb`lS@R\xfa\xfa\x9c\xe5\xacS@/.\xb4.p`S@\x0f?S~DnS@\xfdm_\xa3\xc0\x9aS@\xfb.j\xe7\x82\x8cS@\x13 n2\x13RS@\xef\xf2\xe8\x83\x91\x92S@a\x04:(\xb3\xceS@\x82\x08Y4\xc3\x88S@7\xff7\x8f\xb1`S@\x1f#\x9c\xd8\x93mS@\xb5hi\xb0\xdd\xd7S@\xc3\xd7\xfd\x07\x87\xa1S@\xfc\x17\xbe\x1e\t\xefS@\x1a\xe5\xe9c\xde\xd5S@\xc6\x9fe~\x88fS@\x92\xb6\x97\x04\xfe\xe8S@\xe0|\x0c\x01\x13KS@\xa6\xf4\x1c\xde\xe1\xe3S@\xee\x8c\x1c\x1e\xdf\xb0S@\xcf\xe5\xcb\xea\xb3jS@c\x80\x9a\x07\xe6\xb2S@\xc2(J)=YS@\x07\xd0\xb8\x9e\xe7\xe2S@2\xf2\x89\xf7T\xdeS@%\x81*\x14\xd4hS@\xac\xab\x1c)\xf3hS@G\x81t^\xcc\xd8S@\xe8\xeb\x8a\x8a`hS@\xfa\x19\x10\xb0\xa0\xd7S@n\x8ci\xb1\t\xd6S@\xa1\xb6\xde\x95\x85\xd9S@n\x9b\xcf\xcc\x98\xd6S@\xd6\x04.@#\xd6S@L\x85\xea\xf5Q\x99S@x\x87A\xb2\xd3\xd8S@I4e\x95\xa5\xd7S@O\x00\xf8\xb6\x01\xd7S@\x9a\x99\xee\xb2u\xd7S@"\x0b^4\xf1\xd9S@\x9e\xe6*\xaa!\xdbS@\x9b\x83\xa4\xffR\xd4S@\xda0\xa2\x83=\xd7S@\xfd\xcfc3X\xd6S@\xc9\xf8\x15\xa6\x94\xd8S@\xc4\xb4u\x95\n\xdaS@\xad\xbbKF\x0c\xd6S@\xd1\x81%\x01\xb2\xd6S@d\x95\xc9F\x0e\xd7S@\x84(n2\x00\xd9S@\xb0:\xf9TW\xd9S@\xa2+\x08\xba\x98\xd5S@\xec\x0c\x91.v\xceS@3@\t\xe4\xbe\xd6S@9Ta\x87 \xceS@G\xfb`\xe0/\xd1S@)\x85\xdct\xcfPS@\xcaR\xcdD\x0fmS@\x1a"S (jS@\x97\xf0l$\xc9iS@i\x08j\x1c\xcefS@\xd7\x0f\xaa\x8bnpS@\xc8\xb6\x7f\x93|\x82S@\x01\x03lV\x92eS@{\x0b\xe5\x18w\x82S@pP\x02\r$\x83S@I\xf2\x0fr\xb3\x82S@\x17\xe9\xf0HU\xc9S@\x99|\xaa\xb3\xc4\x82S@\xb4\xfe\x84\x93\xe2MS@\x98*\xafF\x10\xc9S@\xcf\x9b\xb4t#NS@\x1a\xf1[~\xc8QS@\x7f\x12]q\xd5yS@\xc1\xd23~\x9b\xccS@x\xf5\xef\x94\xc5NS@\xf5\xff\xd5\xd6\xddeS@\x7f\xc6\x82\xf5SeS@k\xd0\xd4\x03\xaarS@}:\xb5xf\xcbS@\xc8\x86\xea?\xa2\xcaS@;Vj\xb6\xc6ZS@\x8f\x0etc\xcfeS@\x86\x8f\x8e\xf3k\xc9S@\x85\xe7\x7f\xe3\x8b\xc8S@\xea\x01\xb2?\xb1eS@\xa4\xc2\x8bW\xfd\xc3S@\x96k*6\x1ctS@\xf9\x05\xdc$\x1c\xa1S@\xebQM*Q\xc7S@BC\xba9\xf6\x9eS@=y-s\xd4tS@\xaf\x98\xebA\xb7dS@\xa0e6$\xc9\x80S@\xc0@\x99\xc1\xd7\xa0S@\xdb\x1c\xd7\xe0A[S@\xaaPz9f\xc0S@\x18%\xa0\xcc<YS@6\xc6\xfdQ\xc6LS@\xac\xb4j\xb1\x82SS@\xd5\xba\x82\x83\x0bjS@T\x8b1r%\x98S@\xc9\xa0\xe3\'\xa7\xa6S@\x15-\xb9w\x12[S@\xdfj\x1afhYS@f\x1a\x08R\x03\x8eS@9\xb9\x07\x8a\x8f[S@\xc5\xf3\x06c\xfd[S@\x13\'\xc9\xf6\xcd[S@\x91\xe8\xcb\xe9\x8b]S@=d\x87\x95.\\S@\x88K\x0f\x11\x12\x8fS@L/\xff\xfc"dS@\xdf\xf7\xdd\xac\x98\\S@\x0b\x9e<\xa3kbS@\xf9\xfd/eRcS@3ki\xea\xa7\x92S@\xfe\x9b\xf1\xa3\xb8\xacS@\xbd\xbc|\xe8\xa2XS@\xfe\x88.b\xe7\x8dS@\x02:\x0fx\xb3\xb3S@\xe3m!\xf26\x8fS@0\x9d\x0fC\r\x8fS@p\xfe\x8eT\xaf\x9dS@\xa0\xe7\xe953\x9dS@\t\x9c\x9ag\x16^S@1Oy\xc5\x03^S@ E=\x8c\xd9]S@\x0eRx \xc0\x8eS@\x96\xe5\xf1\x93\xa0\xaaS@\x86\xf2\xe7P\xd0\xb2S@lo\xafM\x14\xabS@k\xb98\xf2\x14[S@\x8c\x92\xabc\xb2\xb2S@>\xcf\x99\xe8\xca\xb2S@\xf3W\xc0\xbfo\x99S@\xc7\x90v6\xa0[S@\x9b\xf2\xce\xdfp\xabS@\xe2A\x9c\xb5$\xb2S@L\xf5\xae\x15\x1f\xb0S@\x1f\xf3\xf8\xe6\xce\xb1S@\x9f\xd9~\xa9\n\xacS@\x01\x16\xa3@i^S@\x8b\\w*P^S@@rE\xc8\x8f[S@;\xa8\xd9=\xfa\xb0S@h\x89\x07d\x11\xadS@\xb3\xb4\xa2\x1c\\cS@\xc8U\x1d\xf9u_S@\x0c\xb8\xed)\x8a\x82S@&\xb4\xca\x0ba\x9dS@\xe0\x99%\x80\x8f\xc7S@\xa4\xff&DxhS@=\x9d\x8f\xfd\n\xdaS@\x0b\x0c\x19\xe29hS@\xd7\x8bO\xaf\xee\xd8S@\x1bpDDC[S@\x12[\x8f\xf3\x9d\xd0S@\xbc\xcbXBKeS@V\xd3\xc7#;\xacS@O\xb4X\x19\x14bS@C\xac\xa7>}\xabS@\x1d\xc0\xbcK\xf7\xaaS@\xc2\xa1}\x97\xbd\xc6S@Zq#mv\x88S@\xca[\xff\xbf\xdf[S@\xab&-\x82\xb8\x95S@\xb8\xe2m\xbaB[S@\xdf\x89M\\6eS@\x93\x10\xde\x8f\xf9\xb0S@\xba\x07\xc5}]\xafS@\x11X\xff\x1b\x8fkS@\xea\x9d\n\x077\xe7S@Q\xa7\xb9\xe8mpS@~\x97Sl\x01iS@\xc3\xd0\x84\xd6\xcd\xa3S@\xf10\xf3r\xbdJS@`\xb6\x7fx=qS@\xdf\xb8\xd5\xca%\xc8S@\xb1\x0b\xaa\xb7\xc9\xbeS@\xd7r\xd7\x1d\xd8jS@7P\x92\xdfE\x82S@\xb3\xe8Y\xfc\xbf\xc8S@rA8\xbd+\xdaS@\xe2-LG\xb4mS@\x0f\xf6J\xbc=hS@\xd8\xc97\x9f\xd8_S@\xc2\x12K\x963\x92S@*\x1e\xf0=\x96\xceS@\xdb\xbc3\xaeb\xdbS@\x1bU\xa56\x9f\xb1S@,\x82\x96]h_S@\xaf\xc5\x13\xbaD\xeeS@\x9d[\xa2m\x89\xa7S@f\x87\xf5\xfa\x03RS@@Nr\x05g\xf8S@\xe1\xd9\xc2\x14\xad\x87S@/\x17\xcc\xfaF\xd7S@\xa7\x8c\x03\x84\xbd\xd6S@A\xfc\xb7_@\xdbS@\x9c\xef\x91\xcaT\xdaS@o\xe3a;\x82\x8dS@\x84\x86H\x8e?iS@.\x16\x0b\n\x1c\x89S@\xb5\xe3\x0b\xdae@S@\xd4\x0c\t\xdd\xe1\xcbS@^*\x85\xb3\xc1[S@gI\xa2U\xf6tS@\xb5K\xe9\xef\xa7\xb3S@R\x80\xb8\x9f0hS@\x92\x06R\xda\xf5\xd5S@g\x84\xbc\xd9\xaf\xd9S@\x87W\xaa\xc7Q\xe5S@\xff\xd0;\xcb\x95\x8cS@\x8cT\xb8\xa5\xaaLS@+\xff\x1c\xbd^\x88S@\xd6=\xd3G\xbd\xb2S@\x97lj\xb3\xda\xb2S@\x1e\x8b<s\xbcmS@v\xe7\xd1Sy\xd8S@\xe4W\xe0\xe9\'\xdaS@\x1fau"\x1c\xe2S@\x97\xbcz\x04-\xc8S@\x04d\xd97I\xdaS@\xaeX+t\xe8\xdaS@\x9d\x16G#\xcbiS@\xa6\xd8\x8e\x02\\LS@c\xb2\xe6@\x15LS@}\x08\x14\xc4]MS@,\x7f\xa8n\xbc\xb1S@*\xebmN\xe9\xb2S@\x04\x08\xca?\xff\xafS@\x9dr>\xd9(\xe4S@\x05\x97\xa3\xe9\xa2\xe5S@\xb3)**\xde\xe2S@,\x08\x92\xc6\xce\xb4S@\xed\xa2\xe2\x98\x0b\xb0S@\x1b\x85\xc0E\rrS@\x7f\x80\xec\xa5\x19[S@\xb7\x91\x8e\xc3\xfd\xb0S@x\xcaM[o\xdeS@\xf7\xc1\x8b3\xeaYS@\x9b\x1b\x91\x08\x88\xc7S@;\xda\xf8*L\xdeS@\xcej\x1fZ\xe6eS@W\xd6N\'\x02\xb1S@o\x0fy\xc7\xb1\x92S@\xf1|\xd1\xbd\x85\xe1S@ZB\xd0\xbb\xba\xc8S@_\xd9\xa3!\xa6\xc8S@\xab\xe3nl;OS@+\xba\xf8\x0e\xd4\x82S@S\x80\x90\xa8\x01eS@G\xd9\xbb\x88\x92eS@\xb0\x17\xb6\xb3.\x9dS@jt\xf0B\xe7]S@k\xb7:\xbc\xae]S@,?\xcd\xae7dS@\xfa\x13>\x83\xe8\x8dS@<\xda\x7f\xe3\xf3\xb2S@\xb6W-\xe1\xbfeS@3`Uj\xa2\xbdS@V\xea\xfb\x19\x0e\x83S@9,-\x04\xae\xaeS@\x06\x98\n.\xbc\xb0S@csW\xbf\xaaeS@\xb9\xb2\xc4.Y\xcdS@S\xdeh\x18-\xbeS@#\xdbVJ\xe1\xe6S@@\xa5\x7f\x19\xd6\xb0S@\xd9|=\x1f\x1a\x89S@\xfc=\xa3\xb9\x08OS@!\x81&\x86\x06\x8eS@(\x16\xd1P\x0b\x95S@\x8f\x1e\x82J\xea\xb1S@y\xcb\x81\x17\\\xcaS@!O\x0e\xcb\xa7YS@l\xf9\x14\x85\x1b\xeeS@\xcb\x80&\x97\x8agS@6\xad\xa1\t\xccyS@\x86J\xd8\x06|tS@\x1d\xb5\xd7\xe9\x8e\x9eS@\xc3\xc5J\xb9\x1dMS@\xbcS\x03\xfb\x9e\xd7S@W*L\x10\x1c\xc6S@<\x0e)\xdfl_S@\x92\xee\xd6\x1dvsS@\xacem\x0f\xb2\xc2S@iJ\x81\xdc\x92\xa0S@h0Z\xc1.\xa0S@3\xfdg\xe5nlS@\x81\x1e\xf1\x06L\x8fS@\x1cU\x15\xe9\x93\xcdS@v\xc3\x9b/I[S@\xfa\x97C\xdbv\xacS@0\x9c\xd7\x9b{\xc9S@\xdaq8S\xdf\xdaS@\x8a\xa8\x06Y]\xc0S@]\xa9\xd6t\xc0RS@\xa5x\xaa^\x13\xd0S@\xa8\xbe\xb90\x8d\xd9S@m\x15\xbfb\x82\x99S@x\x99\xd8\xb0\x80\xa1S@\x04\xae\x8d[&\xa1S@\xd1\xb7m\xdd*\xd1S@\xe8\x0e\xf4k\xe7_S@:h\xf2\xa0\x96\xd6S@`ES\x999\xa0S@\xb1\xd8O9p\xdaS@\x9b[\x8d\xac!\xceS@\x12 \xf4\xe4j\xabS@^u\xdc\xf2\xf9\xc8S@9\x93\x10N\xcetS@\x9as\xa8\x80W\xd9S@\xe6[\xee\xe5\xbbqS@\xff(\x15]\xda\xd0S@!k\xa2_/\xd6S@\xd1k\xaf\x83}mS@\xf0q\xe2\xda\x04\xf5S@\xb1\x1d\xc7\x02\x81\xc8S@\xab\x06)\xf6\x85\xd8S@9k\x85\xfa\xcdqS@B\xbb\'wp\xceS@S\xf0D\x1a\x8fqS@\xc42)\xcb8\xd8S@\xbdP\x19\xd8#\xf7S@nW\xd2\xf9\xd9\xabS@\xc5\xe28\x9d\xcd\xd9S@\xb8\x1f\xe6\x10iXS@\x01^\xaf\x9b\xe5\xd7S@\xf1\xff\x91\x0e\xfc\xc3S@7"\x93\x10\xf3pS@F4\xef\x94KbS@\xccW\x90o\xfb\xd6S@\x8aM\x07-\xee\xd9S@\xb0b\xa7\x1c=eS@\xff\x13D\xac\x07\xacS@2,)g\xd6\xd8S@\x85\x1ba]\r\xf9S@\x8eaD\xf0T^S@\x08;\xef\x85\xbd\xd7S@\x12T\xda\xf5\xf4\xf8S@W\xb47C\xd1sS@\x92.\x0e\xd5I\xabS@\xe2\xd0\x98\x96\x17\xdaS@X\xb1\xd3\x18X\xd4S@5\xa1\xbc\xa1wiS@$C\xca3\xaa\x87S@\x8c\xfc!?7\xd7S@0\x96\xf04\x93\xd9S@\x07\xfc9\x00S\xd8S@\n\x82\x922\xe8^S@\xb4\xebC\x88\xa5\xd8S@\xc7\xe8\xb6j\x0b\xadS@a\xfc\xd0x\xe9KS@"\xe6(G\xf1\xd8S@\xdd\xde\xbf\x93S\xd6S@\xd2\xa2:\xd1;yS@~\xcd7D\xa5\xd5S@\xe2\xac?\xcc\xbfhS@\x11\xf7\xb2\xf0\xcfPS@\xae\xce\xab\xc3\x95LS@\x88*O\x15*\xa1S@!(\x10\xea\xec\x9eS@\\xQ\xa0O\xd9S@\x9a\xd4\xb2\x16\xfa\xd8S@\xbe\x7f\xc0\xcb\x0b\x9eS@"\x05n\xb5\xec\x9eS@\xe3\x13\x87\x0c\xa7MS@\x17\x07\xe1\xea\xf7\xd9S@\x1d\xb8\xf9\x80X\xd9S@!d{\xe7\xf7DS@\xbc\xe1]<T\xafS@\xd8\xdf\xab\x14\x93eS@On\xa9|1ZS@\xc2\x07\xeeQ\t\xe9S@\x94V?\xf8.\xc8S@g\xd1\x93\x8b\xe8[S@\xf0v\xf9\x10Z\xbaS@\x8d\xc2\x86\xfb\x81YS@\x8e\xe6\xcc\x81\xb9\x97S@\xa1w\x8f\xe8\xccfS@c\xc4\x86\x8e\xacLS@\x06/f&\x1d\x8fS@G@\xf9\xb2\xf1aS@0\xb5\xc2s\x93\xd2S@\xd6Ty\xd0\xb7\xd6S@{\xd90j.\x92S@q\xb45\xacZyS@\xfb\x1c0\xe7\xb9\x90S@\xd4\x82\x00\x01\xa2\xcaS@#vr\xb3\xb7dS@S\xb4\x08\xe3\x10\xcaS@\xea\x88j\x8c9jS@\xbd\xeat;\x14\xf9S@g\x87\xc7\xe46^S@|\x107YF\xa3S@\x9f\xd3\n\xaa\x0biS@%\xe0\xb1\xabE\xbeS@\xa6\x87t\xcexiS@\xf3\x9f*\xdd\xa5\xb1S@C"\xea-\xac\x82S@#0\xb9\xea\x1e\xa2S@A+\x00\xd5\x9dqS@\xa2E\x01\xe0\xad\xd9S@\x97J\xdbl4\xd9S@\xba]l\xca\xfb\xd7S@\x91f\x84\xc0\xf3\xd8S@Dz\r\xb7\x89\xd7S@m:I\xbf\x87\xd8S@\xff^T\xd6K\xd7S@\x8e\xa9#\xc18\xa0S@\'\x84\x96\xb7\x1b\xd6S@\x81\xd4\xde\xe3\x90\xa0S@\xe1\xf6\xd3\xfe6\xa1S@\x18\x85a\xc7\x14\xb1S@\x95k\x88;!\xd0S@\x85\x86\xdeHu\xceS@)<\x92\xa9\xcf\xa0S@:\x14h\xdb\x00\xceS@\xf4\xa4\xa9\xb7\x1aMS@\xc3\xd5\xcfT+\xceS@\x0c|\xb73\xe0\xe0S@\\L\x1az\xc4\xb2S@\x92ov\xbb\x81\xceS@\xd7\x15E\xfb\xb6\xcdS@\xfe\x16\xa4\xdb\x95\xc8S@\x90\x821\x99\x04\xb4S@\x15\x9f\xcdc\x9bmS@3\x11\xbd\x0c]WS@\xa9i\xfc\xcb\xd2KS@\xe8\xcdC\xdfK\xb1S@\xb0%ZG\xce\xb2S@\x8a\xef$\xfd\xdb\xd7S@\\\x10\xf5\xe6\x9fLS@\x117\x1d_|MS@\x89\xf7\x9d\x9d\xccjS@+\xa4 \xa0F\xa0S@\xd9\x1a\x84\xac\xd4\xd6S@\x90\xbf$\xd6\xa5\xd6S@\x18\x8b\xe7\x98\t\xd9S@\x90\xb7t\xc2\xf2\xd8S@c\x1d\xe1d$\xa0S@\xf8\xf42\x90\xb7\xd6S@\x08\xc2\x16\r:LS@\xd7sk\x93\xb9dS@\xdb)-\xe2\xb3\xd8S@o\xeb{ {LS@,WgN1\xabS@K\x12X\xc6g\xd6S@\xa4\x15\xd6\xcc\x86eS@\x89\x9b\xd9\r\xa0\xd9S@_\x90^+\x95\xd8S@\tW\xc7\xbeZeS@\x98X\xd3[v\xd4S@\xc3\xdaZ\x89\xbb\xd7S@\xa5\xa4\xf3^\xf7\xd9S@\xbf:\x9dy\x12\xd7S@\x10]\x18f\xe6kS@\x8b\xdb+\xe9$\xb0S@\xae-\xee\x13\x8f\xd8S@\xeb\xeaX2\x83\xccS@H\xad\x8c\x89\xec\xdaS@\xb8\xda\x867\xe9\xccS@|\xad\xd2\xa4P\xdbS@m*-^\x88\xd9S@\x9f\xce[\xaa-fS@\xaal\x1b\xe9\x9c\xaeS@\xc9\xde\xfb\x8f\xf0\x9eS@!\xcdM\xef"bS@\xae\xd5\xdc\xa3\xec\xd5S@$\xa6\xb6\x8d\x04\xdbS@\xbc\xaa\x04\x9c\x94pS@\xe7C7s\x89aS@\x84{\x82\x84(\xf8S@\xcaY\x7f\xcc\x81\xd6S@\x04\x10<t\x0c\xf5S@\x83\xda6[0MS@\x0c\xec7\xec_\xf1S@N\xfai-G\xb4S@Kf\xc0\x8b\xf3\xb0S@\x86\xb1\x1d\xebv_S@\xbd\xd1\xc2\x98\x96\xadS@\x13S\xd3\xe2\xd4yS@d/\x86\x80\x84jS@\xc5\x98.\xce\x19^S@\xe4;E\xfd\xb4YS@\xc4\xe7\xbf\xf7:sS@\xd8\xc6\x85!4RS@_\xab\xb7\xb2\xf0\xb2S@\xec\xc2\x9d\x06\xc5\xc8S@-\xd1\x02^l\xdeS@\xcc\xdb*\xb7\xa5\xdeS@\xfc\xe8\x8aX\x10\xb0S@\x97\xe7\xe9\x9a\xde]S@\xe1\xc8i\xe7\xf7\xaeS@\x10(\xfc|irS@\xe7f\x7f@\xc1\xbfS@UiV\xbaoYS@O\xc2\x17\xc6\xfetS@\xb83\x01d>\xe4S@p\x82O\xd7ZYS@O\xfa\xdf\xb7j\xbaS@0\x06rZ\xfc_S@|\x1e\xde\xee\x88\xb3S@\xa3\xa7\x02\x0cMiS@\xf4p\'\xee\xb1eS@r\xb4\x1c\x8c\xc2SS@\x19\xb4\x97J*MS@\xb8\x11Ey\x1d\xabS@\xd9O\xd9U\x0f\x89S@h\xec\xf7\x96{gS@\x93\xb2\xe4\x06\x0eLS@\x17mcJ\xcbeS@\xf5|\xe5\xcaVOS@\xef,\x1fd\x0b\xacS@9r%[!\xc8S@\x18\x0bE\xd2\xd0\xbaS@\xf9TP\xaaZ\xd0S@\x13\xf1\xaf\xd2\xed\xb1S@F\x92\xac\x97_\xdfS@\x81\x03\xdaj3\xdaS@\x91\x08\xd2\x9d2\xc8S@\x9bI\xc9\xe8\xf3\xe1S@\x07\t\xfdV_\xafS@)\xe5\x10 \xef\xb9S@\x0c\xe4\x9a\xe00\xd1S@|\xbf\xe6{\xb9\xaaS@\t\x08\xca\xfd\xe5PS@\xd8y\x17u\x81\xabS@z9\xf81\x1d\xc8S@\x01[i\xf7\xa1jS@* \xd9w%^S@8\x00\xb3\xcf\xc7\xb3S@\xbcp\\\x86\xc8\xc6S@L\xd0\xec{_\xbeS@\x12*\x01\xb3\xb8\xb7S@>\xa6\xce\xa4\x01\xc8S@K\x82y75^S@\xcd\xee<e\x02\x90S@M\x0e\x7fO&\x8eS@42\xeew\xe7\xd9S@\xbe\x97a?\xf2\xe2S@u>Z]whS@\x84\xd7\xe2ko\xcaS@\xac6x\x933\x8fS@\xbel\x1f\xaa\xfdJS@\xe4\x05g\xc9\x95\xdfS@\xa9<\x8cutdS@\x1d\xb76\x070\xa3S@g\xef<\xd0\x1fjS@\xa5jI\xf3\xccWS@t5\xbac\x0c\xefS@\xedX(\xa7\x9a\xd9S@@\xe2\x89\xea\x8e\xc7S@;\xfd\xbb\x8b<\x9dS@4wZ@U[S@\xd0\r\xc2\xfd(\xeaS@\x19\x8c\x00\xbd\x83kS@\x81\xde\xcd\xf0\xad\xdaS@\xda\xb4\x9d?,dS@\'\xb0nc\x02_S@\xaa\xc5\xbc\x0c\xdb\x8dS@'
p22
tp23
btp24
a(g3
(g4
(I0
tp25
g6
tp26
Rp27
(I1
(I1188
tp28
g13
I00
S'\x04\xfc}\xe2\x10)(\xc0\xdc\x81\xacr3m0\xc07\x83\xa5\x13x\x07&\xc0\x8aT)^\xcf\xbd.\xc0\xec\x81L_\x12\xfd-\xc0@\xe9N\xf7\xd7\x9e%\xc0\x81\x92\xa2\x8ef\xbb*\xc0\x93>\xd3\xf3F\x18/\xc0[\x0b$\xc8\x9ev-\xc0Npa\x93{\xa0(\xc0\xa1\xbb\xdfIG\x8a%\xc0\xff\x95\x13\x90 )*\xc0\xb1\xbeT\xbc\xfay-\xc0\xf2\r?6\x93L\'\xc0[\xa3]W\xe7 \'\xc06\xcf\xf1\x0f\xb1\x1e(\xc0ZR\x83\xdd \xc6%\xc0\x97\x0c\x9fw7\xe3&\xc0\x15\x97\xc5H\x17\x97.\xc0\x17\x15j\xe7\x93\xa1.\xc0\x91\x10/\xef\x88l%\xc0nD\xf3$y\xeb!\xc0BmW\xdd\xcf\x94&\xc0Y\xcf\xb9\x05\xfe0%\xc0:-\xea\x08Y\x14/\xc0\x1a\x18\xbd\xdbp\xc0$\xc0\x15\x06\xe3\xe5\xa4!(\xc0<x\x12i\xc3\x0e-\xc0T5F]5<%\xc02^\xfdcZ\x1a-\xc0\x08\xd4\xe2E\xf0\xe2\'\xc0\'\x14R_hr1\xc0}\xad#Q\x81V&\xc0:@\xe9\x1b\xfb\x12\'\xc0\xdc\xfa,\x01\x03\x1e(\xc06\x0c}\xd7\x82\x9f.\xc0Z\x1b5R\r\x99*\xc0`\xf9\x9a7}\xb7.\xc0\xdc\xbf\xc6\xeb\x02\x1e$\xc0\x16C\'\xad\x1b\x0c(\xc0\xb5\xab$\xee+\xee.\xc0\xb2T\x89\x85\xd2\xb7*\xc0Y\xa8\x11\x90\xba--\xc0\xc0\xbf1\xe5{4\'\xc0\xda\xed\x13\t\xc2;/\xc0\xd4\xd3\x8d\x9aXU\'\xc0a\xda\xea\xe2\x92])\xc0+L\xa4\xbe\x02\xb3#\xc0z\xf4\xc9\xe0\x8b40\xc0I\xfb.\x91\xf6\xa0$\xc0\'\'p\xd65\xb8#\xc0\x9ci\xc9N\x93\xc6#\xc0\xa2\xb1\xc3\xca\x11m1\xc0]z2Y\xe9\x04$\xc0!\x82X\x02\x94\xd3#\xc0\x85I\x95x\xc1\xe4*\xc0\xa4kt\xc7\xab\xb4)\xc0\xbb6\x11)\xca\xcc.\xc0\t\x0f\xc9\x12\xde\x1c.\xc0\xfc\x0exto\x85)\xc0\x937\xeb\x88&\x95&\xc0\xfe\xad\xec\x8d\xb8\x97-\xc0\xb1\x140\x0f\xe5\x18-\xc0\x12\x9f\xdc<\xb4m.\xc0?Q\x1e&t\xe6\'\xc0\xd8b\xb1\x82\xa6\xc9#\xc0|l\xfc\xb9\x05\x95%\xc0\xc9\x87r.\xdd\xac%\xc05Gw\x19\xcb\x88%\xc0cy\xc4\xfc\xed\xc8&\xc0;\x9b\x9e\xd1p\x18(\xc0\xe5\x02r\x826\x08/\xc0\x84\x84\x10\x87\xad\xdf(\xc0\xe4\t7\xcc\xb1\n-\xc0\xf4\x12\xe8\xa8\x84\x92.\xc0%\xb9@\xd1t\xa6*\xc0\xba[I\xd9\x95\xb0\'\xc0a[H\xealG\'\xc0} 8V\x87\xf7%\xc0[d~cO\xd3&\xc0\x02-\\\xf4\x06\xde&\xc0Ot\xc5\xfb?-)\xc0\\\x11&\\\x9bn-\xc0\xae\xcc\xa2<C_-\xc0\xfcU\xf5q0\xb5#\xc0,{\'\xbd\xa1[%\xc0\xb1;\xcf\x0e4\xea(\xc0\xe3)y\xd5\t\x82(\xc0\xc3\x8b\xae\x02`\xed.\xc0Eeb\xbd\x06\xb6&\xc05.qW\x00\xac\'\xc0?\xa9\xd3\x8f\x14]\'\xc0\x80\x1b\x87\xec\xbe\xeb(\xc0\xee\x90\xb9\xe6\xd0-&\xc0\xc5?o\xdb\xdb\x17+\xc0\xfe\xfe\x8c\x83\x93\xe6-\xc0X\xe9\x82\x95\xa4\xb4-\xc0/\xf1\x95u\xc2!(\xc0I\xea\x06\xdf $-\xc0\x0b\x82\xaf\xa8K\x80.\xc0\xd0\x0e\x06\x9d\x85=-\xc0\xe7\xe6P\x05%\x8f*\xc0s\xf8\xd6\x15\x1e\xd4&\xc0\xf5}\x87\xb8Z\xc2&\xc0\xddg\xcd\xc2F\x07)\xc0E\x87\x9dp\x80x(\xc0,.\xc7\x91#\xe8#\xc0\x08\x02\xc1J\xd0\x86-\xc0\xedC\x85\xea*\xc5%\xc0\xb6\xcaZ\xba\xcc\xb5&\xc0\xac\'\xcd\tu-.\xc0\x1d\xe5\xce\x12\xc9q\'\xc0\xe3Y\x07\x1e\x8ao1\xc01L\x81c\x02J-\xc0W\x8e,\x9d)\x9a-\xc0\xd6\xf7>\x81Mg\'\xc0\xda\xda]^\xed\xb2(\xc0\x14W\x83\x9f\xea\x02/\xc0\xfe\xad\xec\x8d\xb8\x97-\xc0l\xcb5\x0c\xa8\xda%\xc0\xc3\xe0YR\x9c\xf3*\xc0\xd7uK\xecR\x86-\xc0\xe2\x03e_`\xcf%\xc0P\xaaLC\x948%\xc0\x1f\x83\xaa\xb0\x8cX\'\xc0fpx\xcd\xc5y-\xc0\x1f\x13up\xa8W-\xc0\x89xe\ns\t/\xc0\xb2@\xe1\xdfE\x84-\xc0{\x98\xba\xe9\xe8;%\xc0F\x93\x1f\x9a\xber1\xc0#\x81}\x16\x08\xde%\xc0q(\xf0\xf2t ,\xc0\xca\xaa\xfb\xc6\xe25&\xc0\x12+\xbd\xc3."(\xc0\xb8\xd6\xc1@Oy0\xc0\xf5\x96\xa3(U\x99-\xc0\x04\xf3P \xd1\xc4\'\xc076\x15y\x06\x1a,\xc0\x9cte\x809c1\xc0\tO\xf7B\xf5\x9e%\xc01\x94\xfcL!\x83.\xc0\xec\xe0\x8d6\x00\xe1$\xc0\x96\xd4\x83\x80n\xf8)\xc0y\xa7o\xf8n\xfd&\xc0IM\xf7\xec\n\x87&\xc0d/{\xc4\x97\x89&\xc0k\xc5\\Q\xc8\xd7&\xc0\xddn\xb3\x97\xd5/)\xc0v\xb9\x1a\xb0\x0cs,\xc0I\x8ei\xd1\x87]&\xc0_\xd4T\xbalo-\xc0\x83g\x18k\x9da-\xc0\x93\x85*\x7f\xe2\xdf&\xc0 \x16$\x83l\x14/\xc0m\xbe\xa4#W\xa9+\xc0F\xf3& y\xcf(\xc0\x15\xe5a-M\x00*\xc0\xd0\xd8\x12\xb1\xc9\xa4*\xc0^\xb8\xaa\xb8\xb8\x97(\xc0\xeag\xb7\x1d>\xf4,\xc0\x0c\xf9jja\xa7$\xc0\x14\x14\xe0\x7f\xaa\x08)\xc0{Z\xb4s\xeeF%\xc0\x17\x15j\xe7\x93\xa1.\xc0F\x8d\xdcP \x810\xc0?I\xf2faX+\xc0H\xfb$\xa8\xf2\xa1\'\xc0xZ\xa6\xe5bo$\xc0;\xd8\x01\xad\xc8\x0f/\xc0\xb5\x1f\x81\xe2\x0cT\'\xc0\xc2^\xa7\xcf\xd28(\xc0\xad\xf7|\xcfi@\'\xc0\xa8\xf5\x1c\x95\xffU\'\xc0N\xff\xb9i\xd3\xb9*\xc0x\x99GR\x9f~+\xc0L \xee\xc249\'\xc0\x81\x81\x02\x9b\xdfq.\xc0\xda\xc6\xf4~\xc4\x06(\xc0jX%\x17_~(\xc0\xba\'\x99R\xb4\x7f-\xc0\'K\xe4\x0e\xf4\xa0-\xc0/\x80\r\x97\xfa\xb7.\xc0~:=\xcd\x7f\x16*\xc0\xac\x17\x947\xba\xa3.\xc0\xefb\x12\xe0\xa6\r.\xc0n0I>\x82\xf5.\xc0\xcb\x86\x8d/v\x16)\xc0O\x06\x99\x01\x8e\x12)\xc0\xeb5\x91q\xde"-\xc0=\xab\xa2\xa9\x8c\x15/\xc0\x95\xd3\x10rJ\x9d.\xc0\xbe@\xbd>cz\'\xc0)\x82\xfbjuH(\xc0/\x80\r\x97\xfa\xb7.\xc0e\xa4]\x98t\xed(\xc0\xb9\x19\x15\xc67\xdd&\xc0\xdd-Q\xb7<*\'\xc0m\x05&\\\x98\xdc.\xc0-\xdb\xed\xf4\xa7\xac$\xc0\xbd\xc1?/\xb1\x85$\xc0\xedQ\x05(\xb9!-\xc0s>\xb1\xb9\x8f\x93-\xc0\x9aE\xa4\xcc\x9d\xaf\'\xc0\xcb\x1c\xbd@C\xdd-\xc0\xc2+\xe0\'t\xe7-\xc07[\xc7xh\x81\'\xc0\x0f\xf1\xb87\x90\x7f(\xc0\x80K\x1e\x17{\x8e$\xc0\xb8\xd6\xc1@Oy0\xc0\x0fl\xb7D\xc5\xa5\'\xc0\x0f\x0fn\xbe\xc8\xc4\'\xc0\xb3\xf5\xfaev\x12+\xc0\xae\x9b}K^\xca(\xc0x\xec\x1eSE\\%\xc0\xc5\xff\xf4\x93[\xd0\'\xc0\x89\x906>\xea\xd1\'\xc0\xf5%(&\xb1\x0e\'\xc0\x11l\xed\'\xe3"\'\xc0@\xcc\xbd?\xecS(\xc0Z\x12\x18\xcf\xb3\x16-\xc0,73\x81<<*\xc0\x13\x0bB2\xea\x84&\xc0%\x16\x9de\xb5\xa7%\xc0\xed\x01\x97\x93\xa70\'\xc0\xef\x9ar\x92\xdc\xb6)\xc0=\x1dj\x04\xcb\xa8.\xc0\xc9\xda\x9c\xe9I\xe6)\xc0\x8b\xc3\xb5\x7fI\xd1#\xc0U\x02\x1a\xac\xd0\xd2-\xc0\x0f\xf0M\xe8iR+\xc0QI\xa582\xbc*\xc0\x85\xbc\xeaVK\x990\xc0\xee;A\xf3R\x12&\xc0\x15\x04\x9d`\x08\x95)\xc0\xfb\xef:xX\xf1&\xc0m\xc1d\x1e\x8a\x0c(\xc0\xa6\xa6}dt\x80)\xc0\x07B\x96 \x9fN%\xc0\xecMB\xd0I\xb0-\xc0\xf6\xb4l\x98\x17\x13\'\xc0\x08\x84\xdb\xdd\xd4{$\xc0e\xb2%\x03\xc35%\xc02\xd2\xa8 /w%\xc0\x85\xcd^*\xaa\xe3(\xc0h\xbf\xfd=\xa8\x96-\xc0S\x17\xfb\x03\x1a&\'\xc0\x9b\xba\x9b\x11/|.\xc0(\x9f\x9e\xa2(\x15+\xc0\nx0%\xb89)\xc0\xa3^\xad\x15t\x88&\xc0|\x83\x16)\x86\x86-\xc0yBN\xd3\xce#)\xc0\xc4\x02B\xe2\x92Z)\xc0\x1b\x9e\xce\xfc\x9b\xa2#\xc0\x8c\x85\xb0U\xaf\xd8%\xc0\xe6\x15`\xb7\x8ed\'\xc0ro\xe3\x0c\xe1\x9e%\xc0\x18d\xe8\n\x81\xce(\xc0\xc0\xac\xf2\xd8\xc1\x1e$\xc0X\x16Uf\xf9\xc9\'\xc0)\xac\xad=j\x9c$\xc0v)\xf5\xbb\xfdG(\xc0\x94Q\n\x0e\x1an.\xc0\xd0\xb2.r|\x900\xc0\x82\xa8\xb0s]o-\xc0\x81\x81\x02\x9b\xdfq.\xc0#W\n\xef\xf8\xab$\xc0#\x91\xc4T\x82\x9e%\xc0\x8a\x16\x97\x90-\x150\xc0\xa9\xc0\xf7@:\r/\xc0\xd4<\x7fS)\xf5,\xc0\x0c\x1aR\x15(~\'\xc0J\xac\xa6\xe4\xe1\x91.\xc0U\x89W\xec\x10\xf7-\xc0\xae\x85\xbe\xe7\xe1\x12.\xc0\x08\x0e\n\xe6\xfd\x820\xc0\xd0\x06C\x8a1\xde-\xc0\xda\x83\xac~\x1b\xe4-\xc0\xca\x90\xf4N*\x8f$\xc0\xb2\x95K\xb4VJ-\xc04\xbfE\xac\x87r\'\xc0\x89\x12\xcc;sx\'\xc0\xf5\xddC\x19p\x9b-\xc0\xa5\xb3\xad P%.\xc0-\x87\x1c\x11C\x8d1\xc0v\xf4\xc8|\xa8#-\xc0\x92\xa0\xf1}/8-\xc0\xbfT\xd3a\xd5\x880\xc0\x8b\xfdR\x82\x88\x95&\xc0\'+\xfe\xc2\x7f\x82-\xc0\xaf\xf7U\xedQ.-\xc0\xb0\xccd\x94\xbaI(\xc0\x05\xab\xa6\x85(\xce+\xc0Nt\xa5\x9f:~(\xc0\nn\xa1\x17\x87\x1d&\xc0v\x95\x90\x98$\xcc.\xc0\xf7\xd0\x0e\xb7\xc1\xd9"\xc0v>\xe6hz8,\xc0\x0b\xf05\x07\x8a4\'\xc0\x97\x90\xf6w{<)\xc0\x14\x0bT\x1d\xd4\x9e%\xc0l\xa7\x88\xa9\xb1\xc2,\xc0.\xc9\x15\r\x1b\xbd&\xc0\xa2LNmc-)\xc0\xe8.\x0e\xe7\x9e{\'\xc0\xb4\xe1\xa7\xfa\x15\x0c-\xc0G\xf6\xb3O\x03\xe6.\xc0\x80\x91\x1c\x03\xf5A&\xc0\xa2U\x08__Z%\xc0\xee5A\xce1\xc5(\xc0p\xa7OV\xda\xf3,\xc0h\xd8\x92\xf5\xb8\x1a,\xc0Ao\x95`\xde\x8e-\xc0\xc2gvs\xcc\x11-\xc0=\x08%\\\xc5\xf1"\xc0a\xe1F\x7fx\x8e,\xc0\x9a\xfb\xe29T\xee\'\xc0\x976\x9b\x86^d\'\xc0X\'` p80\xc0X\x1e\xb5\xab3\xad$\xc0\x8caQ\x9f\xb8\xfe.\xc0\xc3\xf2BT\xa4\x82,\xc0\x84\x04\x10\xd8\xfcc)\xc0\xb9\xe97\xa0\xd2\x16(\xc0\x19\xfc\x91\xbeW\x8b.\xc0\xcb\t@a\x83\xaf*\xc0n\xa9\x1a\xfd\xed\xb6.\xc0O8\x0fFM\x19%\xc0\xa1aLq\x12\xef\'\xc0\xe0\x0b\xe8\r\x1c(%\xc0\xc2\xc2\x88T"$$\xc0\xee\x02X\xabS;%\xc0\x9ak\xb6\xc3\xcdz&\xc0\xec.\x99\xe99)%\xc0\xe6\xec_\xea\x8cr1\xc0\xd2\xc1\x8fB\x17\xd5(\xc0\xdb\xdc\xb9\xb5\xa3L&\xc0\xe3\xe2\x99\xdd\x0e\xb0%\xc0"}\x1f@\xde\xf7*\xc0\x04P\x8eT:\xca*\xc0\xb0\x90\x07o9\xb7$\xc0m\x88\xb2\n\x8dp$\xc0u\xd8\xf6\xf4`w%\xc0\xaf\xe9G\xf2\xea\x8e*\xc0\xb6~\x8b\xe4`\x88%\xc0]+2\x84K\xad*\xc0\xe2S\xfe67\xfd0\xc0t\xdb\x9c\x13\xb1\xcc%\xc0\x87\xed\x82p<g\'\xc0\x16\xbd\xce\x8fO\x9e&\xc0$\xb1j"\xce\xdb%\xc0e\xc3\x88\xdb`\xfc,\xc0,\xd9\xe8E\xc3\x80-\xc0\x92Z\x7f\\b\xc5\'\xc0\xcc.\xc9\x93\xec\xbe%\xc0\x0b\x01\xaf\xdc\xb42+\xc0R!>\xb9\xbe\xa6-\xc0\x9d\xe6\xebp\x8f\x00*\xc0\xe4= F\x8b\xec(\xc0>\x90Ge\xdc\x8d-\xc0WH\x1b\xf0[\x14,\xc0e\xc3\x88\xdb`\xfc,\xc0\x05\xdb3H\xb5h\'\xc0o\xa4\xbd\xfd\xd8V#\xc0s\xa7L0\xa0</\xc0\t\xd6t%x!,\xc0\x87!=\xf1\x12\xbb#\xc0\xfaQ\xbd\xb4\x05^1\xc0\xf5=\x94j\x03\x88&\xc0\x9d\xd2\xc3\xc3I\xac$\xc0\x85\xa8\xb5"\xb2\x9b.\xc0@J\xd6\xbc\r40\xc0,\xcc\xb9XVF+\xc0-\xf9\x0cu\xae%(\xc0\xcd%A\x7f\x820)\xc0\xbeZ\xe2\xf5_\xb8-\xc0\xb7\xfd\xf4\xde\xdc\x88(\xc0W\xbd\xcfw\x96_1\xc0\xef\xf0\x92\xcb\x17J*\xc0\xed\x88/!\xfb\xb9%\xc0\xd6\xd3\xa0\xbc\x98\xe1\'\xc0\xda\xd6\x9f\xf1W\xb3\'\xc0\x05\x86`W\xd8\xb5%\xc0\x13\xd7\x05\xf0Mr(\xc0\x18\xef\x847$+&\xc0\x9c\x02U\t9\xb60\xc0\x96\xc3m\xc3\xe5\xea%\xc0\xb9\xb8\xc3\x97R\xa2\'\xc0\x0335\xb2\xc4\x80\'\xc0\xc8\xfd\x02\xa2\xff}(\xc0Oj[^Ut(\xc0\x07E\x03\x02\xd4\xbd\'\xc0U\xaa\xd3\xe2\x85I*\xc0\xbad]_I\xc4\'\xc0\xd3\xab\xb4\x9a3\x05+\xc0H\x1c\xd0\x13\xb1x(\xc0\xf6\xfc\xecf\xfc\x97%\xc0\xbc{"K\xc9\xd4(\xc0\x1b?\x11\xcc;q&\xc0-\xd0\xc4\xdd\xadU,\xc0K\x83\x08\x14>x$\xc0\x98\x92\xfa\x96\x10v)\xc0UC\x9d\x8f\'\x97.\xc0c1Zh\x95*\'\xc0R\xebd\x99s\xa9)\xc07\xb7\xb6Fl\xcb%\xc0\x91R\xe1P\x9a\xcd.\xc0 \xa0\xe5\xde\x1b\x87$\xc0\xaa\xa9C\x83\xc7\xc9&\xc0i\x07\xcaO\xa9W+\xc0=\xd1[\x90\x9f\xc9&\xc0_\xd8\xd6\x93<\xc0"\xc0fG\xac\x02\xcd\xc4#\xc0\xa9\x10[i\xd09\'\xc0\xf2\xd2\xed\xdeUW(\xc0\x7fN(\xbf\xca\xd2.\xc0|\x03_r\xd58(\xc0"\xad\x9b4"\x1b(\xc0v\xd0\xfaG0\xd3&\xc0F[\xc5GK\x1d(\xc0\x07\xc6\xff\x04L\xcc(\xc0m\x15\x87\xed\x07\xc9%\xc0\xa8\xf3\x97\x07\x9f\xa3)\xc0#\x94\x93\x8azN%\xc0\x8e\xe5\xab\xb11\x02+\xc06\x91\xa9\xa8\xddo#\xc0\xb4\xf09>\xcdQ\'\xc0 \x8d\x97R\xd4\x90$\xc0\x94\x0b\x07\xa3\xa7\xf7(\xc0\xa7\xe5\x99\xf4\x17\x90-\xc0W\x93\x07\xa9\x9a\xf9,\xc0\xea\xef-\x151O%\xc0y\x97I\xea\xec\t&\xc0\xbc\x9b\xe5\x00\xe5=\'\xc0\xe8\xb7\xd9\xa3E\x88.\xc0\xf4\x98\x96\xaa\xfb]-\xc0\xb8\xf8\x81\x0e~\xe5.\xc0\xa2:\x1a\xbe\xb9\xed.\xc0\xe9#3\xa9\x04\x98-\xc0>\xd0\x17Q\x8a\xb1$\xc0\xf7#\xa6?J\x8d&\xc0V\xe01\xa3\xc1\xcc(\xc0\xfd.\x97\x94\xd4\xce&\xc0\xb3\x8b\xa4\x0b$U\'\xc0Qf\x03d\xcd\x04(\xc0\x02\xe2\x0f\x7f\xbcS-\xc0\x1e\x9d\xc9\x18H\xa4-\xc0&\xbf^r\xdc\x83-\xc0\x13\x13n3L\xe3-\xc0\x141\xed\xf3:\xf1)\xc0T3s\x1f\xa9\xb1&\xc0\xde\x04m\xb5\x81\x0f%\xc0\x16\x10\xeb-\xcdX)\xc0\xf3\xa8\x93-\x90\xa2,\xc0\xd1\x1dW\xf6Z\x80-\xc01-5h\xe4\xe4&\xc0x\xc7\xea\xcfe\r,\xc0\xc3\xd9C7\xe6\xc4\'\xc0\x87\x89\xfa\x06\n\xcc%\xc0\x0e\x01\x0e/\x1020\xc0ZL%\xbe\x94 -\xc0\xd9\x11\xe0\x17n\x87&\xc0~\xe6\xbc\xe7\xbb\x84%\xc0\xb0D\x9f\x03n"&\xc0\xd3\xa5\x81\xd6\xd4\xda%\xc0,\x8aY?\xcbV\'\xc0\xf6\xf7&\x8f\xb3%\'\xc0\xf9\x0b\x1e\x89\xcb_1\xc0\xfc\x90\xea\xe8<\x8c1\xc0|\x0f@l\xa1\x1e%\xc0Y~\xd1\t\xacU/\xc0\xc4\xce\x03\xaf\x8b!0\xc0\x93\x85\xba\xb3\xc0a0\xc0\xf1\x89\xb6dOA0\xc0\xad\xdc\xbd\xa2\xbb?&\xc00I\x00\x06vL0\xc0M\xec\x04/\xfb\x860\xc0\xd9\x8d\xa4V\xb7\xc1,\xc0\x81\xfa\xe7+\xd5\x92+\xc0\xaf\\dpY\x7f+\xc0\x95\xd4\xd8\xfa\xc9n0\xc0\xf1\x0c\xf2`\xbc\x85&\xc0\xef\xf6\xabD\xd5\x83*\xc0\x84\x0f)\x9e\xd8\xa9*\xc0\xe8\xc8Go\xbc\xcb.\xc0\xfat\x7f\xba\x93\x9e%\xc0\xaa\xdc9\xe93\x0b)\xc0\x11q\x95gk\xe9(\xc0<y\xb9\xf8\xb8\xed/\xc0\xce\xe8Nbw~.\xc0\xa1\xfb^<_\x8d*\xc0\xa7/\xa1\xcb\xb1\x87%\xc0q\x12\x02\x06\xd3h&\xc0\xdf\x95\xfdK\x81\x1b0\xc0\xf5\x1c\xb6VR\x81.\xc0\x1fP"_C/&\xc0>2\xb4\xf5d@#\xc0\x95,\xaa\x95\xb44-\xc0\x1f\x9a\xc5\n\xa4\xf7#\xc0G})\xe8\xa2z$\xc0}L\x94\xc7\xf1\xf4(\xc01\x95\xfa[\x8f\x81.\xc0\xd3\xb6w\xe0\xf4j-\xc0q\x80Kwz\xba#\xc0\x8e\xe5\xab\xb11\x02+\xc0\rn\rC\x06r\'\xc0_\xc9\xcd\x1a\xe5i$\xc0  J\xd5\x8f\xea,\xc0\xe9%3\xe5?\x8a*\xc0\xb9\xfb1}\x98\x9c%\xc0\x8c\x81\xca\x91\x81\x9f&\xc0K\x89\x92\xc0?\xb6+\xc0\xf1\x08]\xed\xee\x05&\xc0\xa6kzf\x80\xa1$\xc0g\xf5\xb2W\xd5\x95,\xc0\xbb;CO:j%\xc0\xd06\xf9\x95\xdc\x9b$\xc0^\x05H\xee\xdc\xab$\xc0\x96\x1f*\x92\x17Z%\xc0\x11W\xea\xe7\x9b\xc0(\xc0\xc4\xe0@\xa1\xd5\xa6$\xc0Y69\x8d\xe1,%\xc0\xd9\xc9"]+\'%\xc0P\x18\xa0\xd0{\xdd\'\xc0\xc8\xc5,\x12\xe8\xca%\xc0\xefxG|/\x12,\xc05\x12\xb5\x9b"w.\xc0T\xf8\x0cU\xf4Z1\xc0\t\xd3\xef\x0c3$,\xc0\xe5\xc5\xe5uo\x91&\xc0\xb4"V\xe4\xd9\xfb.\xc0\x9f\x8e\xa9\xd3\x81\x19)\xc0\xae\x869\xf9_F\'\xc0\x06\xbaT\x06~\xdf\'\xc0\xe5\x82\xd0\xb1\x97\xe5*\xc0\xee\x96\x82\x9cZ\xe0*\xc0\xbd\xc3(\xc9\xc8S+\xc0.\x9d\x8d\xf5\x9d\xd6&\xc0\x87\x91ZW\xea\xce.\xc0\x86\xb8;\xf9:\x8e$\xc0\x1aUh\x00R\x91.\xc0Zl[\x86\x11\xa2\'\xc0\xa7yZJLz\'\xc0\xa6n\x18Hr\x8f-\xc0\x88\x9c\x05\xfc:d1\xc0\x86\xf67\\j\xfa,\xc0<\x15N\x86A\xca.\xc0\xda@Vs\xb9\xa7(\xc0\xa2\x8c\xe1;\xff1\'\xc0\xec\x1b\xa1P\xb4\x13(\xc0Z>\x99\xc7\xe6\x82-\xc0\xb4\x8f\x0c\xd6P\x8f-\xc0\xc5n\x8e\xa8\x0c\xe5,\xc0\xbaS\xd4XJl-\xc0C\x9d\x1d\xa3\xdd\xc7-\xc0s\x01t\xb7\xa9Y-\xc0I\xd2\x0ef\x86L+\xc0\xea\x19\xed\x92\x85!.\xc0`\xa7\xc2\x86\x81\x0f(\xc0t\x86\xa5G[6)\xc0\x02\xf8\xddc=&,\xc0\xeb\xe4\'f|\x1c(\xc0\x7f\xda\x85\x0e\x0cw-\xc0w\xec\x89Ej2\'\xc0W\xbb\x9bh\xa6\x1b(\xc0\xd7\xb9q`\xf9\xb0&\xc0\x110qU6\xc7)\xc0\x1c\xe0\xa6\xfaUy+\xc0*y_\nuZ-\xc01\xda\xd6H\xac\x02*\xc0s\xda\xcb\xda\xce\xe5(\xc0\xb8\xf4m\x04Y\xe1(\xc0\xe1;\xab\xf9N\x80(\xc0J\xa1/\xc2)r(\xc0\xae^m\xaeD\xd8\'\xc0Fe\nL\xef\x86(\xc0\x00g\xfd\xa7\xabk(\xc0\x91\xc3f\xb0H\x0f%\xc0cZ\x06\xd3\xc8\xa1(\xc0\xac&\xf2\xb0f\xc4*\xc0\x93\x88\x9a\xc9@X1\xc0Hk\xc0\x80\x9f\x80&\xc0\x16\xaa*I\x9fX-\xc0\xc6l8\xdf\xfe\xe1$\xc0\x033\x86\t660\xc0\xc8\x83\x80\xde\xe7\xe9%\xc0\xe3JK^\x83\x1c,\xc0\xe4 B3#d+\xc0\x8c\xf6\x15\x98\xc9\x9e$\xc0\xd6W\x16\x18u\xa8%\xc0J\t\xe8\xc9#]-\xc0c\xe7m\xbb\x91\xe7-\xc0,\xe0\xc5\xec\xe0|-\xc0x@\x83[-\xa4\'\xc0\xe6\xbd\xb44\xbf\x95.\xc0\x8d\x81\xf3L\x0c\x9a-\xc0\x12\xd1\xf8\xcb\xfd\x9a.\xc0\x01\xef\xd7a\x99\xe0,\xc0\xf5\xd2TE\xf3{1\xc0;\x16E8;*&\xc0Y\xcfQ\xf0<\x9f.\xc0TFb\xee\x1c\x1c%\xc0\xb6\xcc\x10\xdf\xbfT1\xc0Q\xd2E+\x99!*\xc0~\xc7\xbf\x9f\x93\xfd$\xc0U\x1a\xe5\x16\xc3\xe2#\xc0\xbaop\xd7\xe9\xd3%\xc0s\xaa\xd2HH\x0b-\xc0\xd4\xe7\x04f\xca\x13%\xc0\x15\xf8&\x85m\x89-\xc0\x1e\x17!\xfcdP&\xc0\xedf\xcd\x92j.&\xc0\xe5`y\xa4\xbbf\'\xc0*\xf8\x97\x86_\xd1-\xc0\xf6\x9a\xee|\xcc\t(\xc0\x17\x83=\x7f\xe9k&\xc0\xa9\x15W\xc1_J%\xc0\x07\xec+j\xc9\x10)\xc0M\xd2\xda \x8e\x81&\xc0ih?\x82/\x06&\xc0\x10\x8b\xcf\x8fq\'\'\xc0\xcc\x1c.\xb1\xe3\xfb*\xc0\xd8\x97\xba`c\x12)\xc0\xeb\x08\xee\x83\xc3\xef)\xc04\xf1\xc4\xe8\x97%.\xc0\x1b\xbf\xb7\x1c\xfd\xe2%\xc0u-\x9b\xd1I\xe70\xc0\xa6\xb5\xb9\xc1\xb9\x13\'\xc0\xde\x8b\xfb\n\xaaz&\xc0\x0es\xcc\xf2\xb7\x9c&\xc0E\x94\x90\x02\xa2\x02&\xc08\xe1\x1d\x91\x06\xd3*\xc0\xaeO\xc3gI\xa1%\xc0\xa3zHs\xb0\xa6(\xc0R\xf2\x91\x12"`1\xc0R\x9a1\x912\xf5,\xc0\x97\xa8e\xa44n0\xc0\xbd\xfe\xf7\x0e\\\x1d+\xc0\x9c\xd8Fe\\W+\xc0\x1bI\x15T\x95^/\xc0h\xcc\xbdv\xc1\r,\xc0\xb8r\x0c\xf1yU(\xc0.}Wr8V-\xc0\xed"\xec\xba\xc5\xca-\xc0\xfc\x90\xea\xe8<\x8c1\xc0^\xaf\x7fB\x88v-\xc0\xb7`\xd6\xa7\xfb\xc4&\xc0u\x99\x91W>\xf2-\xc0\x02\xf8\xddc=&,\xc06\x96\xfd\xfcV\xbb#\xc0\x84\xe6Y\xe4%\xc8#\xc0\xf2\xd0I\xd9W?+\xc0\x1d\xaa\x1a<2\xcc0\xc0\x0c\x11\\\xa4\xfey+\xc0\xd7\x17\xb9;\x04D+\xc0\xa2\xf9\xd2\xe1\xc0\x1b-\xc0\x1d+1h\xf5\xca+\xc0\x8cl\xc0\xbe\xf2\xc8+\xc0A\xaa\xac\x06\x1e 1\xc05%\x15\xc2\xf9h-\xc0.\xc9\xe9\xc8T\xe5,\xc0\xaa\xc1\xed3e\xa5,\xc0\x0c\x03\x85\xd5\xb7\xdb,\xc0\x9f\xcc0\xbf1\x0b.\xc0\x98B\x0f\x9c\xf5\xc5.\xc0\x1d\xea\x87Z5\xa6+\xc0\x15\xa6\xbb\x1b\x06\r-\xc0\xb5[\xf6\xaeN\xe4,\xc0P\x99~|\xb0\x0e.\xc0(\x13n_\xec\xca.\xc0\xaf\n\x94\xf0\xc6\xf0,\xc0y\xb0\x13|\xb5N-\xc0~\x12\x8b\x83<\x97-\xc0/d\xfa\xc2\xab\x88.\xc0dY:\xd4r\xb1.\xc0s\x8a\xa2\x9dj\xfa,\xc0l\x9c\xc6h\xa6\xc4*\xc0\xbd\xf0=O\x98\x02/\xc0\xe4\x9b\xee\xa4\x9d\x08+\xc0\xad\xeeC\xdd\x14q,\xc0\xe3%\xed:1\xfe\'\xc0\xe1{?\xfa\xf3R&\xc01\x92\xd1B\x06\x86%\xc0\x84\x9cg\xef\xde\x98%\xc0\xf5\x94a\xa5-R/\xc0\x11U\xb5IvZ1\xc0n\xd8Wd+\xea(\xc0F"\x16\x9ad\x9a$\xc0\xdc\xac\x8bG\xeb\xde(\xc0\xa0\xab\x94H4\x0e)\xc0.\x85(\x89K\xeb(\xc0\x98\x05\xaa\xc0\xf1R+\xc0\\\xc7\xc3\xf0\x89\xdb(\xc0\xe4\x15(\xeao\x81&\xc0\xa3\xb1\x01owV+\xc0\x0f<\x02\'Q\x84&\xc0\x8c\xde\x0c\xb3\xc4\x8e\'\xc0\xe2\xaa\xdc\x93\xb2\xe5$\xc0\x08^=\'9\x83.\xc0\xc3\xcf\xaf`@P&\xc0\xbc\x84\xa1\r\xa1`%\xc0\x1b\xf7\xf4A\x1bP%\xc0\x0b\xf15~OI1\xc0\x1e\x00\xc7g\xdd\x9c.\xc0\xcf\x17\xd3\xaago.\xc0\xb9\xad\xe1J?\xf0)\xc0\xc1\x1bn\xcc\x8f\xaf%\xc0F\xa2\xdd!st.\xc0\xfa\x07^i\x07\x83.\xc0x\xaeKw\x96\xc9%\xc0\xa4\x11\x13j\x88\xa2,\xc0\x14Kv\xe4\tV1\xc0\xdc\xfd\xd1\xe86c0\xc0\x9aG\x10OI\xd2.\xc0d\xa2\x96\xcf\xb0k/\xc0\x12e\x10\xe6GY1\xc0\xeeM\x1e\xfb\xae\xbd%\xc0\xb5\xe0\xa4\x95\xe1\x1f%\xc0\xc7\xda?\xf4\xd2\xb2/\xc0\xdc\\\x81\xf47g)\xc0\xc3\xbe\x9e\xac]\xc5,\xc0\xf6;t\x9a{\xb0(\xc0E\xeb2q\xd6\x9f$\xc0\x91\xa1\x17M\xbf}&\xc0\xf0\x84\x8f;\x1e\xdf\'\xc0\xb3\x0b2\xa04\xa9,\xc0\xd5k#\xb5\x9b\x8e0\xc0\xb7\x152\xde&r(\xc0\xb0\xc8\x00-\x7f\xe2\'\xc0M) \x83\xd5\x0e\'\xc0;\xf6\xc2\xd9\xce}(\xc0\xbd+UV\xdb\x7f(\xc0\xd0\xfc\xc2\xb8\xeap(\xc0%\xa2\x7fVa\xe4(\xc0\x82q\xf5j\rt(\xc0z\xbf\x1f\xff\x0e\xe4&\xc0N:~\x0e\xd6z\'\xc08\xcfn\x00\x84|(\xc0\x88j\xc4\x9b\x12e\'\xc0\x96\xc2p8\xe0\xc7\'\xc0;\x88N\x8b\xd5\xe9&\xc0\xdf\xb8\x91}\xec\xdb/\xc0\xd5\xb1\x9ee\xf8\xdf&\xc0vSM\tr\x19%\xc0\x8c\xf88g*\x17-\xc0\xa4OHs\xe6(%\xc0\xd4\xae\x94:l\xfa$\xc0$a\xd5\xe4\xbdS\'\xc0b\xdc\xa3A\x07?\'\xc0\xbd\x00\x10\x03\x95\xa7&\xc0^s\x100\xd7\xb9&\xc0\xb8\x02\xf0\xab\x97\xb4&\xc0d^\xd2\x16\xa7|$\xc0\x9dw\xe0\xe7&\x8a-\xc0\x12\x8fg\x9a7\x80-\xc0@E\x0c\x90\xd6\x84-\xc07\x8c\x0fJ\x821\'\xc0\xdd\xeb\xc8"\x98\x8c-\xc0\xc8#U\x87\xe6\x97-\xc00&s\x96Q\xf5(\xc0&\xeb\x9c\xe2mT\'\xc0\xe2\xf8j(\x95\x80-\xc0*\x11\x13\x94[{-\xc0\xb1j\x0fc\x0c\xa8,\xc0PLg\xb6\x0cw-\xc0ns\x8f\x13\xa9q-\xc0,\xdb\xf6\x0e\xa4\x1d(\xc0h\x8d\xe04_\n(\xc00\x99\xd3\xd2\xf1-\'\xc0\x85\x88\x0f\xa7i_-\xc0>^\xba\x03,b-\xc0\x11nI\x93\xa7>)\xc0E;\xd9\xb3{\x11(\xc0Y2\x85\xea\x00A&\xc0J\x93T6\x18o0\xc0\xe1C\x08\xfd\xd4\xfd*\xc0X\x16=\xc9\xb9F\'\xc0\x13fr\\\x1d/.\xc0\xc3\xc8\xfb%\t\x89\'\xc0\xca\x19\x00\xd8\x06\x8f-\xc0\xb1\x9b\xcaf\x94\x87&\xc0^\x90\xc0\xc8\x80N+\xc0r\x81\xd5\x02\xfb\xab\'\xc0\xd5\xe5\xb7}\xdf\x060\xc0\x87\x18\xa4\xbb\x05~\'\xc04O\xf7 H\xa4-\xc0\xfc\x8d\xba>w\x1c-\xc0\x8c\x8d\x1f%\xc1\x89-\xc0\xe4YI\xc1hl(\xc0\xd1k\x06\'\xa0`&\xc0\xa4\x03\xf5\\\'\xff#\xc0\xaeZ\xd2\xeb\xf0%*\xc0O\x0c\x87B\xc9%)\xc01#2\x83\x9b\x80,\xc0\xfe\x81\xbeYiW-\xc0\x8c\xfc\xd7lI\xf1%\xc0\x8afZ\xfcF\xf4+\xc0w\xc9\x0cUO\xa3)\xc0\x8e\x8fd\xef\x1a\x1f&\xc0\x02\xe2\x0f\x7f\xbcS-\xc0TXc9j\xe5(\xc0g|\xf2\x92\xb1H1\xc0g(\x12\x13\x94\x8b*\xc0n\xf3\x8a\xf2b\xe6(\xc0vHB\xa8\xd3\x08&\xc0\x97D\x11ZK*)\xc0Y\xa4\xab~\xa0\x9a-\xc0%-N=CM.\xc0a3]\xd9,\xa2&\xc0V\x97\xc1G\xb1k\'\xc0\xe6\xec\xe1\xed\x87o&\xc0\x00{\x97V\xeef\'\xc0j\xaf\xfd\xe8\xfd4+\xc0k\xcc\xf9\xc0/Y.\xc0y*\xa6\x8c\x9a\x91,\xc0\x7f\xf5\xbb\xc9\xf8\x18&\xc0\x1a?0\xd2\xe6W+\xc0\xf1=\xf9\xd4\xd0\x840\xc0\x8b\xcbK\x13C\xaa(\xc0w\xed\xc9\x85\xcc\xc7*\xc0(u\xffP\xfc\xda%\xc0\xa9tD\x92\xf2\xa1,\xc0\xff\xd0\xd4Z\xc5\x16,\xc0$\xf7\xc3\xc5\xe3!.\xc0$\xa9\xf7\x8b\xd9I-\xc0{\xcd\xd2\x94\xc7$\'\xc0"\xc4\xd7A\x18.&\xc0\xc4\xce?\x88\x01\x86%\xc0\x97\xd7$\xbe\xb3\xa3$\xc0\xc8\xa2\xf4\xcb\xa3\x0c+\xc0\xdc\x99\x9bg\xf4\x99*\xc0;\xcdfA;*&\xc0\x89\x86E\xae\xb1r.\xc0O\xf9Z\xdb\xee\xd90\xc0\xd9\xd9\xae\xd7\xd0\xec*\xc0\x17\xa8\xdemR\xdf-\xc0MH\x05u_\xb1+\xc0\'\x84\xd3\xb4(\xc9#\xc0\xb7Q%\xa0\x7f\x0e(\xc0\xb7\x12\xdf\xda5\n\'\xc0\xde;\x86\x151\x8b-\xc0\xffQ\xfb\xf3\xc1\x98-\xc0\x0cdT5\xd4`1\xc0\x026\x07.\x96\x92-\xc0\x05>\x14\x1b)-.\xc0\x965\x89h\xfb\x1b,\xc0\xe1\x10g-\x9e\xc9*\xc0x\xe8\xfe\x1d\xd5\x81-\xc0%\xee\x91\xd9\xe4\xfa-\xc0`\xd72\xb3G\x99%\xc0\xdb\xc9\xce-\xd9\xc4&\xc0R\xcb\x166Q\xae&\xc0-\x94\xabDn\xf1&\xc0m\x8c_\xd4\xb7\\-\xc0\xa6\xf1\\\xd6=u-\xc0R\xe2\xdd\x93\xd9\xa7,\xc0\r\xfc\x8eoQ\xbc+\xc0\x83\xc8\xa5[\x9bQ,\xc0@nu\x1b\x15\xed-\xc0\xdcE\x16r%E.\xc0B\x836\xee\x10\xc1,\xc0-\tb\xc95\xde(\xc0\xb7\x152\xde&r(\xc00\xff;:\xc5\x7f,\xc0\xca\x87\xa7\x13/\x1b,\xc0\xef\x03\xcc\xe7Y\xe6\'\xc05\xd7w\x7f\xaa\xfe*\xc0@\x02\xaf\xe9\x9a\',\xc0\x98b\x98L\x8f`%\xc0\t\xd2\xbb\x95\xa9^-\xc0\x93>tr\xbd\x85&\xc0\x12\xbb\x95\xe2\xac\xee-\xc0[i\x02\x00ET+\xc0\xa4O\xf2QZF+\xc0\xd6\xba\x1d\xc4K\x8b)\xc00OZH\xab\xe5(\xc0xB\x9dJwF%\xc0E)\tf`o%\xc0\xf5@@L\x1f>\'\xc0\xed\xa4\x85O9\xcb(\xc0F\xba\xae\xf29\xb9(\xc0\xbaK\x99:\xbd%%\xc0\xf8\xc1\x1fi\xf2\x18%\xc0~-}PK5-\xc0\xb7?Y\xd1\xdc\xaf%\xc0\xb3$\x10\x12\x17\n-\xc0\'\xac\x00\x0e3\x0e)\xc0\x1bO\xad\x89\x82\xa0,\xc0o\x85V\\,\x89-\xc0\x81\x0b#\xe2\xd2\xc9%\xc0Z\xbd\xa0\x7f\xb4\xa9.\xc0\xee\xd7\t>\x10\x08-\xc0K5\xe5\xb5iB)\xc01\xd0/\x83\xa6\xc7-\xc0?u\x90\xbf\xd4\x8d%\xc0\x89\xb8e\x8c\xe5\x12)\xc0\x92\xa8\xf3\xd3\xcb\x11\'\xc0\xd3\\\xde\x19\x98P-\xc04R\x93V\x07\x96,\xc0\xf3\xe4\xf7sG\xf2*\xc07\xb3\x94\x19\x10\xd2&\xc09\x90\xbf\x94\x039+\xc0\x95\x95\xf9\x976\xd70\xc0\x95\x88\x7flb\xe4$\xc0\x12e\x10\xe6GY1\xc06ab3Vn0\xc0Q\xb0."\xd8\xfb\'\xc0\x16u\xb6\x04\xa5u+\xc0\xee\xdf]E\x08},\xc0*\xd6y\xfb\x7f\x00(\xc0\x9e\xf8\xfc\x0bw\\1\xc0\xa6;\xb0\xb8\x89\n+\xc0\xcf\xd3s1\xbfL0\xc0\x92$,\x91\xd650\xc0\x8f4A\xed\x9d_1\xc0_K\xd4\xc9\xbc\x83$\xc0\xb0\x7f\x18\xd8\xe7V+\xc0u\xda\xee\x81\xe9B*\xc0\x14\xa7\xe4\x92j\x1d.\xc0\xb4\x012\x03\x01w.\xc0?\x9bv\x1a\xe4\x8c-\xc0\xa6{Q\xd8\x08\xc6,\xc097WL\x87z\'\xc0\xbf\x93\x1a\xc6\x90\xff+\xc0\xcd\x04H\xd2\xd2\x1e-\xc0\nM\x06I\xf1\xf6(\xc0\x98\x1a\xfbOxm0\xc0\xd0\x1c\xe3b\x88X0\xc0\x0f\xa19\xf7\xb1u,\xc0\xe7=N\x1a)\xc1\'\xc0\x10SF\xc9\xe6\xcb+\xc0\x88\xe0\xfa\xc8\x89!0\xc0\x8f\x90wh\xa0\x93-\xc0\x92d)\r\x02\x04+\xc0\xd87\x19\xc9!~-\xc0\xc4\xbfx["|.\xc0\x14"\x16gGp1\xc0E\xb6\xa5\xa8\x18+-\xc0\xa8qYd\xfdK1\xc0\xe5\x13\x80&i\x13,\xc00&\x88;\xaa\xc6+\xc0\x0cdT5\xd4`1\xc0Z\xab\x10\xd8\xf03*\xc0\'&\x130B\x81.\xc0+o\x8b\xa26\x02-\xc0uJ\xe9\xec\xf5l1\xc0sp8pU\xc3*\xc0\xde3s\x04\x14e1\xc0\x96\x168\xfa\xc1\xeb,\xc0\xbf\xe0\xf2\xc1\xf8\x8c*\xc0\xd9H\xbe3Lz-\xc0\xd9?\xcd\xce5\xce-\xc0gL2q\xe5\xe5$\xc0\x04\xe0\x00\x1a\xa0\xf4,\xc0\xd2J\xfb\xc5L\xa4,\xc0\xaa/`\x12\xa3]1\xc0"{\xe916\xb3&\xc0e\xf2\x17j\x1f\xa3,\xc0\xd6_\xe9\xb2\x85\x05.\xc0\xa2\xfcG\xc8c\xab\'\xc0BF\xed\x15\xfbq-\xc0\xc2\x16\xeb\xa2\xfc\x91-\xc0\xd1\xc3\xde\\\xd1\xa2*\xc0\xd2\xa1\xbftq\x93&\xc0\x93t\xcc\xd8[\x87.\xc0\xb4\xbe\xdb\x17w\x8b*\xc0F\xc9:\x10u\xa6$\xc0\xb4\xe9Ao\x0f\x0b-\xc0\x10:9n:K.\xc0\xfdK\x8b\xe9\xbf\xa9+\xc0\xae\xd7\xaa\x07\xd5\xc1#\xc0\xeeUO\xd8q,0\xc0\xff\xd6\x9b\xbc\x18\x0b-\xc0\xa7\xdc\xf7\xbd\xdd(.\xc0\x7f\x03Z\x1b}\x90.\xc0\xb32z\xf9\x90\x8c&\xc0\x00\xcb\xb3\xf8\xa7\xe1-\xc0qQ\x17\x8eqf-\xc0GV\xddF\xcc\x97&\xc04F\xa2\xc6\x8b\x93.\xc0\xdfj\xcd\x8a~\xe8,\xc0\x14\xe4 \xb9q\xde$\xc0\xadpSn\x8b\xfb,\xc0\x04[\xc2t\xb5\xbd#\xc0#\xf8\xb2k1\xfe\'\xc0\xfd\x93\x06\xb8L\xb9&\xc0a\xdb)\x13R60\xc0\xa5\x10\x19\x12Ym/\xc0\x14\x95"\xcav\xb2.\xc0/d\xfa\xc2\xab\x88.\xc0\xeb\xc1\xf0\xa3\xf0y0\xc0*\x89\xd9h\xd3[/\xc0\xda\x83\x87\x1an\xdf&\xc0M\xca6\xd6\xf1\xc3.\xc0y\xd5\xf5^\xcb\xa2.\xc0T\xbc\xe4\x8afr$\xc0\xe4\xbd\xa5\xe5\xb2U-\xc0\xdc\xa2\x9b]\xbbE(\xc0}B\xaf\xc0\xfc\xcc(\xc0\xe7Wr\xec\x9d1,\xc0"\xe4\x95\xa8Y\x8c*\xc0\x92\'?E\x04{\'\xc0r9r\xbd*E-\xc0\x8f\x00j\xe3\x9f:*\xc0\xf6\x8d\x08\x94B\xf1(\xc0t\xacJ$ST/\xc0-\xba\xe1\xdbd\x0c(\xc0\xed\xb7K\xd7k\xe5&\xc0`\xd7{5K\xc7)\xc0\xdeF4\t\xf4\x03+\xc07\xd0\x14\xbf\x0e\x81+\xc0\xb15\x91L\xe9\xd1#\xc0\xe4\xac\xff\xad\x8b\xf7#\xc0!!\xaa\\C\x96&\xc0\x8eO5\xd3\x12r.\xc0\xfd\xa21\xaa\x87)%\xc0\xa0Z\xee\xdc)t.\xc0vc,S\x8d\x8b%\xc0=\xc7\x93\xfb\xd4\x9f*\xc0c\xfer2\xd0\xac&\xc0L\x1do \xbb0\'\xc0x\xecLe<\xb4#\xc0\x94\xa1,\xc5\x9d\x06-\xc0\xcf\xc8]!\x84\xbe#\xc0S\xd7\x042T`-\xc0\xc6\xca\n\xb4\xff\xdf(\xc0O\xfe\x858\xa1r/\xc0$\x90)\xd1\x8ed1\xc0\t\x13Q\x98\xceC-\xc0\xaa\xab\xd9\xc4\xacQ-\xc0\xbe\xbeX\x908\xf1,\xc0C\x9b\x9f\xaa\x1bf-\xc0\xb6x\x8c\xec^\xe3,\xc0L\xcf\x89\xd0\x8e\x90-\xc0\xbfB3\xd1/\x0c-\xc0\x0bUd\xe4\x98D0\xc0\xc1y\xfb8\xb7\xef,\xc0:\xca\xd5\xde\xcdM0\xc0\x1e-\xff\x0b\xf4Z0\xc0\x83\x82\xf0J\x1ca-\xc0\x99H/\xdf\x8c\x18,\xc0\xa5\\\xd9h\xb1X+\xc0\x80\x1d\xfdM\xb0\xb2/\xc0\xc2\xeb\xfeYK\xa6.\xc0=\xb4\xe8\xc8\xfc\xf2&\xc0\xd6\xfe~\x07\x05\x05+\xc0\xf8\xde\xd9-\xc65,\xc0\x80+\x06\xb9\xa9\x99-\xc0P\xb7\x82\xacV\xc4*\xc0\xef\xbb\x8d\xa4\xf8U+\xc0d\xa1)\xbf\xb1\x8a.\xc0\xe3\x10\x90\x92\xa4\x19-\xc0??\x9c\x9bra1\xc0\x982\xce$H\xdf*\xc0\xc1\xb9Y\'\x1c\xb6&\xc0\x86\x9b\x12\x17^\xbc-\xc0\xdb\xb6\xcf\'D\x8d-\xc0\x9c\x8bjSy\x96.\xc0K\x9c\xc5T\xf0\xb9&\xc0\x99h4\xd28\xe2&\xc0\x1d\x8b\xc9`\xda\xd80\xc0N\xceOg\xe3 0\xc0\xbc\x853#o\x98-\xc0\x86\x8e\x8c\xb6\x95\x81-\xc0\xd0\xf0;\xfa\xe5\x93.\xc0\xdeQB:i\x88.\xc0\xfa\x99\xcb\x8b\xc7.0\xc0\xe5\xec5^\xacP-\xc0lD7h\xcc\xc7&\xc0\xa3\xa9\x14r\x0f\xbd%\xc0\xb2\xe1+|\xe7\x10.\xc0lD7h\xcc\xc7&\xc0\x0bJZ\xa7\xae\x1a-\xc0\xac\'$\x00\x19\xe5,\xc0\xf6%\xa4k\x80\x8a%\xc0?B\x10I=(.\xc0&Ek\xf4\xbd\xa1-\xc0%J\xe0N\xa4O%\xc0e\x8dBk\xca\xaa+\xc0WuoiG\x07-\xc01\xf7c\xf7\xbe\x06.\xc0\xeb\xa38\xfe?\xa6,\xc0\x18NMv\x04\xc00\xc0\x807\xf2\xde38-\xc0\x19\xc8\x13%\x87\x01-\xc0\x02\xee\x00\x85\xfc\x86.\xc0\xdcE?f\x96\xfb-\xc0KqQ7\xc3\xa5.\xc0\x85kJ~\x8d\xfc-\xc0\xa8C\x80\x88j!-\xc0\xcd\x84\xd3\x03\x9dZ$\xc0\x1bO\xad\x89\x82\xa0,\xc0+\xcb\xf3\xb5\xc4k0\xc0Kp@\t\x9c|\'\xc0b)\xcd\xd4\xd5N+\xc0\x0f\xc8@\xa0o\x8a-\xc0Gu\xff\r=\\1\xc0\x90jZ\xea/u\'\xc0\xb9:F\xfa\xdf\x9e*\xc0\xd0c\xf3%\x96\xc8*\xc0 4;\xb1M5*\xc0\x90\x8fx\x04\x91\xfa\'\xc0\xcc\xd4\x9aS\xf7\x02*\xc0\xe3\x10\x90\x92\xa4\x19-\xc0\x19/,\xc5\xe7\xc7-\xc0\xccZ\xe7\xd9\xf8\x10(\xc0\xc30\xb7\xaa\xf2a-\xc0|`{&#\xe1$\xc0\xd4\xc0\xa1#\xb1\xc1#\xc0\xbbH\x12\xd1\x0b\x16(\xc0L_l\x80\x89\xd0&\xc0f\xd5Ob\xb5c1\xc0\xc8C\x8c{A \'\xc0\x8a\xdf\x06p!4-\xc0RJ\x0b\xe6!R+\xc0\xc78c\xb93*,\xc0Z\xe4\xd4\xea\x188,\xc0R\xe2\xdd\x93\xd9\xa7,\xc0\xf2\x0c\xa5\n\xf9\xca(\xc0\nws\x86\xbd\xa5-\xc0a\x05g\r\x08\xd5$\xc0\x9c\x84\x17\xadd\xb4,\xc0\x0c\xc8\xa2^\xf7\xe4\'\xc0N\xef\xf7\xc4wX1\xc0\x0f7\xcc\x84\xd7\xb8+\xc0\xb0\xf4\xa1v\x7f\xb4(\xc0/SZ\xa1xF-\xc0\x99\xec\xb0lS\xc0\'\xc0\x1a5\xbd8\x9e\x16-\xc0\xdb\xc9\x8az\xc2\xe2&\xc0qc\x0c\xec\x07\xca%\xc0/\x81\xf1\xa5_-(\xc0<\xda\xfe\x94\xd2\xb7$\xc0\xaf\xb7\x9c\xdd\x84\x84-\xc0\x1b\x12T$\xe0\x84%\xc0\xd8c\xc8\xd7X\xd80\xc0\xb1\xb9\xb0\xb6\xbd\x9a&\xc05G3\xa2\x80\xaf%\xc0\x83\xec\xd4C\x88\x89)\xc0u\xe9\xab\xaf*\x17.\xc0o\xd4\xa2\x97\xear*\xc0\xf5\xf82YLN-\xc0\xd3C\xe1\xa5)",\xc0\\\xd4.\xed\x7f\x95,\xc0\xeazs\x9a\xafz-\xc0)\xfe\xaa\xb4\xe4N.\xc0\xac\x1e\xd6\x85\xd9\x8a*\xc0\xda?\xb9\x91j\xb3,\xc0\x85\xd9R\xb6\xa7X-\xc0x\xd5\x18\xccDG-\xc0ci\xe7M\x89s,\xc0\xbf^:\xf1y\x8e-\xc0\x85;\xab\xc2&\xfc\'\xc0\xefQ\xbd<\xec\x7f-\xc0m\xa5\xd5\xcc\xbe\x18*\xc0pL\\\xaad\x9f%\xc0(\xdb9\'d\xdb\'\xc0\xa9\x1d\x0b>`\xaf,\xc0\x99K\x93\xc7I\xc0-\xc0\x01\\^\x9f\x81\xe1(\xc0S\n\x80H\xf2\xcb-\xc0\x06Y7\x7f\xc7\xab*\xc0\x99h\xb0\xaaD\x8c&\xc0\n7\xc9\x13c\x87$\xc0\xdd\x9c\x05\xa2\xab\r\'\xc0y\xdd\x9ey\x1d\xca-\xc0\xe8\xfb\x81!N\xeb-\xc0\x1aX\xfb\xda\xe1E\'\xc0\x16\xf2\x18\x98\x10\xf4*\xc0\x8dG\x9d\x19\xf0\xe3&\xc0p\\\x1e\xce\x15S(\xc0\xbeJ\xef\xe3\x03\xa4,\xc0V\x95\x1b\xb4\n\xd1\'\xc0\x15\xc6\x11\xfd\x0b\xc6,\xc0\x96\x07\xa1\x1e\xda\xd9%\xc0\x93$\x9cH\xdd\xda*\xc0\x1c\xf3\xaa\x10z\x1b+\xc0Q\xc7\xd6\xdd\x8a\xde-\xc0C\xb43\x05\xb1\xf8*\xc0)\xa4\x8e(\xc3=\'\xc0z0\x98.\x9d@*\xc0\xce\x01g\x18Z\xda)\xc0\x04\xa4]\x03\x8c\xf1%\xc0\x15\x0b$\xba\xa1\xad-\xc0c\x92f\x82\xbc~\'\xc0\xa1}\x11=\xf2q\'\xc0\x9a\x10\xf8\xe4\xf6\xda&\xc0'
p29
tp30
bg3
(g4
(I0
tp31
g6
tp32
Rp33
(I1
(I1188
tp34
g13
I00
S'\xa3I\x1d\x94Q8S@v`i\x93\x07\x9cS@c\x97\xb8\x12\xb1MS@\xf4|\xe6\x12\x8b\xd7S@\x1d\x86Y\x08\xb6\xaaS@\xd0\xe2.o\xcdLS@\xdd\n\x0e\xe6\xcc;S@\xe8\xbd\\\xd7\xe7\xd7S@!v\x8a\xe6\xa8\xb1S@\xfc\xfd\xf7_\x82WS@\xcb\xb1\x8d\xaf\xe4LS@\x96\xd5\xeah\xbc:S@a\x82\x9c\xef3\xb1S@\xd2\x9bv\xb8}PS@\x8c\xa6\xf6@\xc3\x88S@\t\x9f\x06\'\xc55S@\xcf\x02\xceb\xebNS@\xacKs\x94\x1e0S@#\xaf\x18I6\xd8S@&\xf9uQ_\xd8S@nD*u\x98HS@y"1\xe3\x05\xadS@\x9f2\xe5L\x1a1S@\x84\xf5\xae{\xfddS@?@h \xa4\xd6S@\xf5\xd1\x01T/VS@\x1f>\xc2w\xa2=S@\xea\xfa\x88\xe5\xe2\xd8S@X\x90`\x98\xa2*S@y\x16\xfa\xd3\xd6\xbcS@\xe7(\xc2\xe1G=S@\xd7p\xcb\x7f\x17pS@\xea\x04GC\xd6hS@\x84\xc63\x16\x13\x82S@b[0\xe1@6S@\xdd\x9d\x91}\x13\xd9S@w\x95\xb5=\x1b\xf8S@\xa0^4\xb5Q\xd9S@?\x96\xde;LtS@\xa40\xe7\xea\x82nS@i\xc0y\xa8\xf0\xd9S@^\xaaY\x8eP?S@\xca\x00\x94\x05\x91\xd9S@\xf0\xcc\x9f \xe4CS@a)\xad\xda\x11\xd6S@\x80\xa8\xedR\x97kS@\xcf\xae\xf5\xe2\xa7`S@\x83<\xda\xe5\xa4IS@Z-\x85*\x07\xa5S@\xc7V\x07\x05\xd9MS@\x83\x05x\x82KJS@2]V \xcbJS@#Juo\x10rS@RD@\x1abeS@}\x9f\xfe^\x02?S@\x9c\x1a0\xaahAS@\'\xbb\xae(\xd6wS@\xa2*\xb1\x0c\x80\xdaS@f\x8d\xfb\xe4\x1f\xd9S@\x1d\xdd>\xb4CWS@\xcf\xc5a\x88@AS@\x9e;\xact#\xd8S@\x14\x85\xecZ\x93\xd9S@R\xdc=\x16\x9e\xcaS@\xc9r7\xb0aAS@\x8e\x93d\xee\x1dLS@\xf6\xc8\xd5\r&MS@\x19\xb7\xd52\xf1LS@\x83\xb3\xf6\xe2ULS@\xe1o\xf4\x81M<S@O\xd4\xc7=\xbe-S@\xb7k\xb78o\xdbS@r@f\\ShS@\xdb\xbd^f_\xd7S@R\xbb8\xf5G\xcbS@\xc7\xac0\xf3\xde\xf8S@M0\xddb\xb8JS@R\x84\xc2l\x04?S@,D\xea\xd6\xacCS@c\x85\xc7\x8dx;S@\xc9.U\xaa\x93;S@\x01\xf9\xdc\xafwhS@\xd9s\x0cf\xd5\xd8S@\xfe\x0f!-\xbc\xd8S@\x9aJ\xad\x0b\x0coS@j\xb0\x98;\xc4`S@\xae\x14\xa3}\xdc\x81S@R\x88\xd1\x8aD2S@\x99\xfc\xf51\xa2\xc2S@\x8eu\xb8\xcdRrS@T?L\xbf HS@H\x1e\x18fY]S@)\xaf\xd4^pAS@`\xc0g\xcc\t\x84S@\x9dj$\x82\xd2\xd7S@p\xd2\x0c4S\xabS@h\x1d\xbe\xa4\xf3\xe2S@A\x80\r\x93\x8c.S@\x95Y\xe10+\xd9S@\xb5\xe1\x87 \x81\xccS@\xa7>rJ\xa1\xd9S@H}\xfe<Z\xe8S@g&9\xd6}IS@\xefw\x18\xbf\xc7rS@{\x98n+M\xaaS@\xfb!J\xf6\xc81S@\x15\xf1\xa4K[PS@\x9dv\x8d\x1f\xe8\xb0S@Y\xceorQNS@\xf6\x04\xf5]RES@[\xc9|IJ\xadS@S{C\x84\xf6DS@\x1fj\xbd\xa2\xfdqS@\xf7\x02}>l\xd9S@\x9c\xec\xc2\x90\x1e\xd7S@C[b\xa9rBS@\xea3\xba\xb4W2S@\xa0\xa5B>o\xc5S@\x9e;\xact#\xd8S@\\\x01;\xe7\xe9LS@/|\x01\xb6\xc0=S@h\xd1\xa0h$\xd8S@"\xfd\xbf\xed\xdeDS@\x9f\xb2(\xc9\xbezS@\xa7\xde]h|ES@\xfd[\x8d|8\xb1S@\x1393\xb8\xe9\xaeS@N\xc6}wx\xdbS@\xe6f\x00\xbb\x1a\xafS@\x01u\xff\xc9\xa1*S@Z.\xbe\x93\x18pS@\x9dtWv\x0clS@l\x88/\xf1\x90\xe1S@\xa3\x05\x11\xda\x02FS@C{\x85\xa5M6S@u\x0b\x91\xfa\xed\xa1S@"\xb0\xb02\xe7\xaeS@*^\x8a\xaef5S@\xe6<\x0b\xb6\xde\xe1S@`\xbe\x86\xac\xb2pS@\xeb\x0c\x8e2\xcbLS@8\x88\x9au\x1b\xcbS@\xa5pp\x06\xbd*S@\x17:[\xb7\x98\xf0S@\xa5\xe9\n\x03\x80\x84S@\xba\xb2-\xba\xa91S@\x8e\xad\xe4M\xe1BS@D\x02\xc5\x894mS@\x0f\xf8mY\xcd6S@v\xc0\xbf\xd2Z\xd2S@\x08d ?\xb71S@\xd9\xd8\'\xed\xcc\xd8S@\xb7\xa0\xd7:\xb6\xd8S@:0\xc1}\x1cuS@\xe3\xc1\x07\x93\xab\xd6S@\xcf\xef\xa4-\x0b\xd5S@\xf0\xfa\xb2\n6/S@u\x03\x18\xe2\xf8>S@Ny\x9f\x04\xd6\xf4S@m\x810\x95q.S@\xa6B\x87g\x1e\xd8S@\xe6f\xd4<\x1cVS@\xd1e\x11\xa5*\xaaS@\x08\xd1\x83u\x19xS@&\xf9uQ_\xd8S@\x0c\x99@\x1b\x9e\xa9S@\x1e\xb5\xb6\xc4Q\xc9S@\x92\xd6\x1bS\x03JS@\\n\x1b\xd6\x13nS@\x8d\xc5V9\x15\xc4S@7\x99\xdb\xd1#?S@\xfa\x8b\x9eArBS@\xf6\x87f\xe8\xae\x82S@\xe5\xbd]j\xfb>S@Kiy\xee\xcb\xf8S@\x92\xa2S\x9a\x95\xd7S@\x10\x8fGew>S@2\xe7vW\x8a\xc9S@Tn~\x9d\x9d}S@\xed)\xb8\xfa+=S@\xdf\xf9\xa9\xf7\x1f\xb2S@4\xd1 a\t\xdaS@h=\x1b\x08P\xd9S@y\xca\x8caQCS@\n_\xb97=\xd7S@K\x06W\xb9\xb3\xacS@\xfa\xf4.\t\xfb\xc5S@\xab3\x0c\xc9bhS@\x86\n\x16\x0eZhS@\xcaa\x15\x8f+\xd9S@\x93\x18\x03z\xff\xd9S@\x83\xca_\xec\xa1\xd8S@-\xf48\xb7\xa2GS@\xf1\xd6EN\xf7iS@h=\x1b\x08P\xd9S@\x0bM\x91\xc4\x8dhS@\x84BY\x19\x8f;S@JA\xf1\x7f\xab<S@\xf6A\xebR\xf9\xdcS@\xa7\xaa\x8e\x90$BS@uA1\x94\xcerS@1\xf3\r\xf3h\xe8S@\xb4\x18/\xe2\xd8\xd6S@\x19\xc3&F\xe8HS@G\x1b\xe5#9\xabS@\x8b2\xf7\xa3Y\xabS@\xebN\xa5\xc6wdS@\xd51\x98\x1f-@S@\x89\x07_\xb3\xa7rS@u\x0b\x91\xfa\xed\xa1S@\x88IH\r\x85HS@\xb2\xb8}~\xb2=S@\xd1e\x1ah\xa0\xc2S@\xc8T34\xdfAS@O\x02#SdHS@\xc9\xf9\x9a<\x1a>S@\x967SU=qS@\xc0\x0f \x9awcS@D\xa3J\xff\x8asS@\x16o\xfd\xe0\xba/S@Z+:C\x8d\xd9S@\x9d \x1e\x81\x93>S@\x05\xe7]N\'qS@WF\xde\xc7AoS@g\xa1=\xf6N^S@k\xae\x9c\xe8pnS@\x81\xe9\xf1,EWS@7\xbd\\@?RS@`\xe2\xfd\x17\x0f~S@H\x80\x16s+\xd8S@\x9b\x86\x9f\x97\xb3\xcfS@\xfe\x08\x14JGTS@\xcc\xa1\xf5Z]\x9bS@-\xf8\x8f\x08\x8cmS@\xb4\x95\x8a\xeb5US@\x1e\x1d\x9f\x1a\x19\x89S@$g\x00\xe8\x88nS@"\x17\xba\xa2:1S@\xaa\x08\x1c\xc0\xbflS@\xb5\xe1t\x99\x03\xc9S@\xde\x8b\x1b\xa6\xde\x81S@\xd2\xa9\xa5=YMS@\x88d\x86\xfa\xf7CS@\x19\xc9\x80\xe6LGS@\xb7\xc8A\x03\xe87S@mXk\x0e\x10\xd8S@\x91Q;\xe6\x1foS@,\xa1S!(\xcaS@L:?A\xae\xc2S@\xdbV\xc9Q\\/S@\x8a"S\x7f\xe7BS@\x85\xc7\x16\xa0*\xd8S@\xb2\xf9\x8d\x82\xc9/S@q3\x8b\r+\x83S@\xe9\xdav\xa5\x1drS@\xb9o\xd8\xd6\xdeLS@\xb1(aS\xe5ES@r/^$8MS@\xd8\x17S\xac0/S@&\xe3\x11|EtS@\xfbT`6\x01GS@\xcc\x85\xe11\xaeGS@\xd8\x8a\x9d\r\xd4-S@\xe6>l>\x9e\xcaS@\x94z4\x89\x7f\xa1S@9:\xf4\x9a\xd8\xd8S@2\xe7vW\x8a\xc9S@\xbe=}7\xd7GS@\xb2~\xd4=\xdcLS@"D\x95\xa2+\x89S@\xb3\xcfS\x19\x82\xd7S@\xe5\xcbN\xf0\x1f\xd8S@wV\x98\x90\xa5ES@\xdc\x90\x8d>\xad\xd8S@-\xa2`F\xc7\xabS@\x9e\xb8c0\t\xacS@\x9fV(\xe1\x8f\x98S@n\x90\xf7\x99C\xabS@\xba9\x8d><\xabS@\xdb-\xfd\xa1\xbbrS@\xed\x82r\xbbo\xd9S@xh\xa4X\xf8DS@\x01^\x14\xf9\x18ES@\xb9AA\n\xe2\xaeS@\xb19\x98\x87N\xdbS@\x0f\xd0\x13\x10\xbdjS@\x19\xce3\xd0/\xd9S@\xf8\x13%!u\xd9S@\xc1\xa4\xda\xbdq\x9bS@}\xf2\xc3nyAS@\x87Y\xdb\xe35\xdaS@RG\x8f-\x88\xd9S@\xac\x08\xdd:$jS@q\x15"\x99\x9f\xd6S@\xc4\x93!@L2S@,H\x8d\xbbDBS@\x82\xd1Y\xa0\xca\xd9S@\xfa\t8\xd9\xc2\xc7S@\xc9\xb2eE!\xd1S@v2\xaf;\x86CS@(\xbe\xc9\x9d\xda5S@\x93\x13,\x05\xf5\'S@\x9c\xb5*\x0f|\xc0S@\x8bA\x95V\xde/S@&\x9f\xb7\xf1\x8fhS@q\xf6U\xc2\xabGS@\xe4\x83\x0b\xbb\xbb\xbdS@m^\xf3*\xa6\xadS@_\x1a\'l[fS@\xe6\xff=\x85hHS@\xf2D\xb4Z\xf0US@\x82\x9b\xa0~e\xdaS@\xa5\xb4\x0e\x84:\xe7S@,\xac\x1f\x81t\xb0S@\'\xaf\xeb\xdb~\xbdS@/\xea\xf43\xefMS@\xc6\xc0\xf7\xa3S\xaeS@D\xb9};O3S@\x13\xad1\xce}CS@Jo9\x0c\xb3\x9aS@\x86I`\xb2\xd3TS@X\xf3w#u\xd6S@\xcf\xfaNXZ\xbfS@\xe8\x86\xaa\xf2!~S@<En\x87\xd44S@\x1fb\r\xf7\xfa\xd8S@c\x8b\xaeS\x16\xf9S@\x97\xb2\xf5PQ\xd9S@\x9e\x0b\xa3\x1ea|S@T\xafj\xd2\x145S@\xbaG.\xabyFS@kr^!\x9axS@\xd4\xd6\x18,\x9d*S@\xa5\xe3j\xef\xb1/S@\x86\xad;\xc7\x0ckS@\xedG\x99\x9c#pS@U\xae\xe2\xa8\n/S@\xdb\xd2R\xf8\xc3>S@\x8c\x80x\xc2jHS@,I\x103\xb5\xceS@\xed\xdf\xfe\xa6J\xf8S@%\xed\x83\xbc\x88DS@\x89\x18\x90\xc3\x16nS@\x0b\x80\xf4\x89YGS@(S\xfb5"\xf7S@J\xfee\x98\x97GS@$y2\x1c_\x88S@0\xcfR\n\xa1kS@7\xb5\xcf!YHS@\xda\x139\x9d|FS@\x9f2\xa1[\x835S@\x9e\xd2+\x1b\rlS@\xdcl"|\x9d\xd5S@^\xea5\xb6\'\xb2S@Z^\xf3\xf9\xb6CS@\xf8\x16\xd9\xf8\xdaGS@2TA:7\xe7S@4&bZ\xc0\xd5S@\x11\xd6\xf2r\x05?S@\x06\xda\x00\xb8\x8ehS@\xe0\x8f\xb3\\\xba\xb2S@R\xb7,\xd2\xc6\xcfS@\xdcl"|\x9d\xd5S@\x8d\x8a!\xd3\xa2MS@*\x91\xde*\xd82S@E\xb6\x9bX7\xd6S@~V\xc2\xd5\x86\xe1S@g\x04}\xe1\xe7IS@\x88\xba\x9a\xc7ahS@F\xcc\x8a\x1c\xb56S@\xc28\x82\x96#BS@\xc5\x01]\x88\x99\xd8S@\xc8Q\xb6@\x12\xa5S@\xd7\xe9t\x85+\xf2S@p\x1c\x86&\xfeCS@;\x12<\x92\xbbGS@\x1aQT*U\xb8S@\xeeF>\x7f\xcf=S@N\xc8\x8bL\x98vS@,"\xa4~\xb7\xefS@Is8O\x9a\x86S@\xca4\xf4\xd9\xdbMS@]g\xf8\xb1\xd8;S@6\x87\xb8)TlS@\xeaZ\xb9\xcb\x13?S@?\xab\xdf\xcf\xc0WS@m\x14(\xc3:\x9aS@V\xb1"\x0e\t7S@\x1b\xaf\n<\x04JS@+\xcezCsdS@\xfd\xb7\x92G\xf6?S@q\xa0\x14\x10\xf1?S@o\xaa\x0b\xf17=S@\xf1>\xee\xb9\x11\xedS@\xcf\xe2pG\xb4=S@=\xc21\xe9\xc7\xc7S@\xf8\x8d?\xbbg@S@\xb9\xc0\xf8d\xc16S@\xb8m{\xf7\tBS@\xdb~\x86\xb8~GS@\x14\xaa\x98]\xa2\x0fT@N\xf8-{9PS@\xb9\xe6\x88\xa2\xc8DS@\x9b\xf7\x94L:\xd8S@Z\x1a\x1dk\xb5<S@\xbfT\x98\xe0CHS@\x87jRkX\x85S@\xa0\xbf)Z^\xc7S@\x86\xc4`\xa0rPS@f\xd9Y\xadR<S@\xb0\x93XfV\xc9S@\x85|v\xae\x88<S@C\x9c)\xa5M~S@\x10\xf6/\xc1\xddJS@\x1a0\xb1\xee{>S@9O\xc0\xd0\x93qS@,\xc7\x10\x07u\xd8S@2\xcdWCiBS@sL\xc7U\xfdAS@\x98\xb3\xfbu\x9ecS@\n\xbb\xcb\xb88BS@\x07&\'#lDS@\x80\x89\xe7\x9a\x19TS@\x15\xf6Z\x96\xb30S@%q\xf7m\xc2lS@\xd3\xf7B\x8b\xc9\xc7S@H\xd6\xf4\x90\xe4oS@\x806\x8c\x8aJ0S@\x94\x82\xdb\xaf\x0eJS@x\xe7q4\xddSS@.\x10\xb0<\xd9\xd8S@\xef\xde\r\xab\x14\xd6S@\\\xa8/Te*S@\xa0\x88p\x19 mS@G\x9f\x01}\xc5\x82S@$\x8b\x8c&\xfd\xd8S@\xfb.*-\xfa\xb0S@L\xc1\x1eK\xa5\xadS@@d\xf9:4\xadS@A\x0f\xd5 \xe3\xaeS@\xb3\xce\xab\x86\xcd;S@\x8e\xdb\xc1`\x16BS@uu\xaci,/S@3b\xf3\x80.VS@\xc35\x8d\xf2\xccDS@\x88\xca\xb3\xd6\xab}S@K\xaa \x06\xdd\xa3S@tyxN}\xabS@\xe6\xfa"\xbf\x19\xabS@\rp\x96\xe6A\xabS@\x12\xd2\xda\x12\xaf\x83S@\x87\x97i7WAS@\x11\x8c`\xe9&rS@\x84\x9d\x7f\x1c\xaa0S@\xeb\xe9S\xdf\xf5\xd6S@\x01\xcd\x9dA$\xdaS@)\xc4\xda\x1e\xb9HS@\x06\xafb\xf0\xe9\xe8S@\xd8&\x91)NLS@53\x81\x1ea\x85S@i\r\\A\xfa\xa4S@\x0cS\xf3\xc81\xd9S@\x1b\x8a4\x86I>S@\xf4\xf9u\xdbNmS@\xf8\xfcC\xdf\r\x89S@x\xffH\xa1\x15lS@\xc7h8\x97\x0cqS@\xdbzwm\xfenS@\x1c\xcf\xb1IAlS@\n\xfd\x9b\xac\xb7jS@+\xfc\x83\xbe"dS@\xad\xc7\xb7\xfdU\x98S@\x9d\xceDI\x8e\x9aS@\xe4\x8ac\xb8\xb4\x9bS@u\xbds\x8d\xb7\x9aS@\x8c\x98\xaf*hfS@Mp\x80\xaar\x9aS@t\xd1\x17No\x9bS@\xde2J-l\xc0S@\xfc\xaa[\xb5\x9d\xe2S@\xbd\x98\xfb\xbb\x80\xceS@\xcb\x92\xa6c+\x98S@5A\xff\x1a\x9d6S@\xe6\xc1gj\xe1\xf8S@R\xceo\x0e"\xf9S@P\xd0qJT\xc7S@\x87\xc6\x80\xd8\r(S@\xb3\x06\xfb\xf2[iS@9\xe7\xad\xe4\x8ehS@\n4\xcf\xc2B\x91S@k\x00V\x88\xe7\xc8S@\xf8\t6\x03\x1c\xf7S@\x9b[o\x93+,S@\x9e0=\x191,S@\xa3\x1b.\xf2%\x9aS@\xb0\xaft\x10\x12\xcbS@\xe1\xd8x\xf0\x0cLS@\xb7\xd0wKULS@[~f\xf3S\xc9S@\x8ce^v\x99NS@\xb4\xe8:\x86vPS@\xf1\x95Q\xbb\x9c\xeeS@\xcdfq\x1d\x8f\xccS@j\xbf\xd7\xa5P\xb1S@\x83\xfahy[JS@\xd3\xf7B\x8b\xc9\xc7S@D\xa2#,\x812S@\xa0B\xe2\xcb\xc8IS@\xb8\xb3\xc7\x11v\xe2S@\xab$\x05r\x18\xc8S@\x1a\xee\xd7\x13\xd0LS@G\xaf\x86\xa4\xcf/S@^\xda\x80\x97M\xcbS@\x95sO\x05\x9aMS@ce\xbb\xd8!HS@\xbb!\x86H\x94\xb1S@\x11\xe7\xe7\xb6\xdbJS@\xdd\xad\xdbm\xa5GS@o\xf6\xf8\x9f\xcfGS@B\xb0\x14&dHS@\xcf\xa4GV\xfbUS@1Y\xb7\xc1\xb3/S@;*k^\xfeFS@\x10\xd9W&\x82FS@\xc4\xef@l\x97US@,\x1d\x98\x90THS@\x83&\xe9\x08\xc3\xcfS@\x8fC\xa2S\x00\xd5S@\x1d5{\x08`pS@\x10\xec9\xcaL\xd0S@\x8fP\xfe\x00\xf20S@\xc6\x14\xc2\x16f\xd6S@$\xb9\xe3\xfc\\\xedS@\x83\xba\xd8k\xc8KS@k7\x0c0\xd3MS@N H\xa3W\xceS@\xda\xc4\x8d\xdex\xceS@\x164e\xa3]\xc9S@\xc52)\xc09GS@\xd7\x8cd\xf1n\xd8S@\x14$\x05\xa3\xf3rS@\xc8\x84\xa7\x1c8\xd8S@b\xc4\xa0\x0cDIS@\xc0\x14\xb9\xab\x9dGS@\x93\xf7\xf9\x04\xd8\xd6S@L\xab\xef\xb5\xb8qS@\xachlE\xa1\xd5S@\xe3\xa4\x17\x13\x0e\xdaS@\x98\x03y\xeb\xc4IS@\x9f!\xf8+\x87CS@\x86\x8d\xdaV\xed4S@e\x04\\\xc0+\xd8S@\xbb\x01\xe6\x9f\xe9\xd8S@\x11\xf6\x1av\xa5\xd7S@=G=\x9f\xda\xd8S@\xfe`\x1f\xf5\xd9\xd9S@\x1df\xa2R\x08\xd9S@\xdd\xe2\xbe\x08\xa6\xd4S@DC\x81\rS\xdbS@\x94s\xb1\x92FCS@\xb3\xa0\xb1\x8f\x1cGS@^\r/\xfeJ\xdeS@}VJ\xc7\xf5AS@\xbe\xc0\xe7\xbe\xba\xb1S@}\x91\xa3\xb5p>S@e\xa5\xa8n\xc8AS@\x8e\x0c\xbe<g<S@\x9c\xc8\x9c\x9e\xbcFS@YB\x95\xf9\x89\xd7S@\xa3\r\x12S\xf6\xaeS@\xc9\xfaJ\x86\xc8?S@T\xa67\x1e\xd1AS@\xbd\xca\xfe\xee\xb0AS@\xa3\xcd\xa4x\x9a?S@\xc7\x9bt=\x0c?S@\x8f\xf8\xc1\x96\x0f<S@2W\xe1u\xce=S@\xe0\x1e\x02\xe9\x15@S@\xa1\xaa\xc1.\xfa0S@\x80\xfa\xcd}\x0b=S@\x07\xe8\x8e\xdfp\xceS@Q+\'\xb6[tS@QvX\xa8\x1d1S@\x88\xd4\xa7\x0c\xd3\xe3S@\x92dS\xc81\\S@\x0c\xc9\'8\xa8\x9aS@\n\xd5\xb10\xff6S@M\xc2"\x1a\x89\xe1S@s-\xd6u\xe5\xd0S@\xea\xae\x06\x0b\xdd;S@\n\xfc \xe9\x9akS@$\xd3\xc1Y\xbb\xaeS@\x898(\x04T\xe1S@\x0c^H\xd9\x19\xb2S@1\xf4e\xad\x9bHS@\x0bie\x93\x06\xccS@\xf4\xc5e\t\xcc\xb2S@\xc0\xdb\x05\xf1\x9b\xd8S@\xdd\xa7xE\xb9\xbeS@\x1d\xa0\x12\xffOxS@\xb1m\x8f\x8d\xbeWS@\x9d\x1b}tj\xccS@L\xa4C\x8d\xeeqS@\xbb\xb3\xd7\xaa\xc1rS@nA\xa8\xff/\xc8S@\xb7[2\x9e\x10rS@\x100\xf5\x01>mS@\x98a)\rH\x85S@\x93s]\xfc\xe3\xd8S@\xdd-;\xc9\x88rS@\xd1\xda\x82\xc2/\xb2S@\x9d*2\xe6\x0c\x8eS@\xd4\xed\xdf\xad\x1f@S@b\x9b\x81#\xa0wS@\xfe\x9c|\xa3,\xd8S@N\xd5\x8e\x06\xda0S@\xf2\x05M\xae;xS@\xba\x19\xb2\xc5\xbd0S@%Hg\xacehS@]\x96\x9d\xfc\xbbdS@\x05\x01h\x11\x17mS@\x02\x1a\x05\xb9\xbcrS@z\x93$\x04\xff\xcaS@g{r\xf9\xdaES@\xf9\x88\xa5\x86\xf2QS@\x9f\xf8\xc4#\xda\xacS@\x00l\xb5\xad3CS@-\x99\xe7\xc1\xdcjS@\xdc\xc1\x93u\x1c\x80S@w\x1d\xc3[hqS@\x18\xb9=\xa4{5S@_h\x93\x9bBwS@\xf3\x18#\x9d\xad\xceS@\xa2\x064\xcb\x11mS@\xc4\x9cZ\xa0\xdcDS@Kb\xc5\x97\x9amS@3P\x91\xf6\xc8\xd7S@\xeci^n5\x9cS@<R\x02\xfe\x19\xefS@\xed\xf7\x02\n\xe8\xd5S@o\xe9M\x9ezVS@\x15S\xeb\xcd\xff\xe8S@\xe8\x144bf/S@}\xcba\xa5\xd7\xe3S@\xde\x16YW\xec\xb0S@\n\xfd\x9b\xac\xb7jS@al"\xc3\xef\xb2S@\xdfN\xf2@G<S@W\x1bw=\xd5\xe2S@^\r/\xfeJ\xdeS@\xfd/\x18/bJS@\xf2g5\x9a\x84JS@\xad\xbc\xbd\x84\xbd\xd8S@\xfc~h\xec\xc7dS@\x9d7\x16!\x8b\xd7S@\xc5\x1eV\xa9\x12\xd6S@\xe5:>#\x87\xd9S@}&\x16\xdb\x98\xd6S@Ffl\x91\x15\xd6S@\x1f\xa4\xdd\r\x04\x81S@2h*-\xd5\xd8S@l\x8f\xe2l\xae\xd7S@\x0e)\xb0h\xf6\xd6S@\x8b\x9dJ[k\xd7S@1\xc1\x01\x1e\xf6\xd9S@\x8c\x80\xe3\x807\xdbS@Tz;\x06s\xd4S@j\xa5\xb5o>\xd7S@Pt^|a\xd6S@\xf5\xb0\xbd0\x98\xd8S@\xd0\xf9\xae\x1e\x0f\xdaS@\xbc{\xb0}\x10\xd6S@\xd6y\x12g\xc6\xd6S@I~\xfc]$\xd7S@\x05\xb7\xc8-\xeb\xd8S@\xc1wZ\x08O\xd9S@\xd0\xbfwE\xa1\xd5S@<\xe6P\xdfy\xceS@\xa0\x1dk\xa5\xbc\xd6S@\xfc\xbc$\xe3\'\xceS@\xccK\x94\xf0;\xd1S@\xe7y\x1b\xde\xf44S@\xc0\x97\xcbW\x13PS@u3eM\xb9LS@\x97y\xc0\x81fLS@\xa9\xbd\xdb\xdf\xc8VS@"\xb4\xb9\xd2{pS@\xf6\xb8\x7f4\x99hS@\xb4\xaf\x0bP\xaaGS@B@\x95\xd3\x99hS@{w}fQiS@D7\x06\x81\xcfhS@h\x12Wd`\xc9S@1\x18\xa5\xe7\xdfhS@\x87kH011S@\'\x82\xd6\xec\x19\xc9S@\xc5\x91\x99\x14\x871S@\xd0\xafiL\xb45S@\xa7EstU\\S@\xf1\x03]X\x89\xccS@\x98\x8d[\x9f\x052S@\xc6\x1b\xd4\xd3ZHS@\xa3\x96\xfc\xf0\xacGS@\x91\xda~\xea\xa0rS@\xf0\x9c\xe6\xech\xcbS@\x99\x1ba\\\xa0\xcaS@Q:\xc0k\x95?S@=\xbc^\x93nHS@!\xf1\r\xf9w\xc9S@^}\xee\xe5\x91\xc8S@\xf8X\x1e\xa5bHS@\x9f\x07\x8dn\x03\xc4S@!\xffj\x9e*tS@\x00\x14\xff\xd1\xac\x9bS@\xc1\x9b\x94t|\xc7S@\x18\x1d\xcaO\x88\x98S@\x16\xcfqggtS@!\xf5\x82zXGS@\xd6\x98\x1c\x9d.dS@\x9b\xab#\xe8\xaf\x9aS@\xfc!\x92\xce\xc0?S@\xfa\x9b3\xcev\xc0S@\xed\xe3e\xfes=S@\x1a\xfbR\xf7\x0f/S@kd&\xb7\xdf6S@*M\xb8\xf4\xdaMS@\xd7\x0eeq\x88\x91S@\x9cg\x90\x91r\xa1S@\x0b{\xab1\x19?S@U\xe4\xb3\xe2\x1f=S@\xc7\x9a\xd9YBsS@\xfa\xf9b\x1d\x9d?S@\xf41}\xe3\t@S@#\xae*\xfc\xcb?S@\xbb\x0fxg\xc9AS@\x8eo\x9fm!@S@?\xfd\xd8\x1a1tS@\xf1\x1c\xf5\xfb\x9eGS@_q\xf4\xa0\x9d@S@>\x11\x8a\xf7\xe2ES@\x86\x9a>b\xeeFS@\xff\x81\x14\xf7\xcdwS@\x08x\\R9\xa7S@Rwa\xc5\xd4;S@\x9a\xe5\x1f\xbb\xf0qS@\x12_\x9c\x92\xc6\xb3S@[z\xd4\x04QsS@\x0fbuT\x13sS@N\x07T\xdaQ\x83S@i\xb5J\r\xd5\x82S@\xfd\x97\xb4\xbe0AS@\x01\x10\xb5\x8b*AS@@\xde\xa45\x03AS@X\xc7S\x13yrS@\xeaP@\xfc\x9c\xaaS@\xe9\xce+\xba\xcd\xb2S@\xfc\xd1*\xfa\x12\xabS@=\x1f\x87"w>S@\xfb\x99.\xd6\xc9\xb2S@I/\x9a\x84\xdd\xb2S@\xe6\x87\xa1\xb0\xa5\x80S@|k\xa9O\x1c?S@\x97]E^q\xabS@X0\xd7j,\xb2S@\xfd\x8bq\x89\x1c\xb0S@w\xf94w\xd8\xb1S@\x80U\x91[\t\xacS@dy97BBS@O/.\x80\x13BS@\x18\xaez\xae\n?S@\x82\x88\xea*\x16\xb1S@\x80\x0b<H\x06\xadS@n<\xa3\xf2\xc6GS@?\x9a\xa0\xb1BCS@\x81j\x1f\xf2sfS@\x95\xe3\xed`,\x98S@q6;\xf6x\xc7S@2\x8f\x9e\x9e\xcdKS@\xa5\xa3\x85\xa8/\xdaS@\x88\xf2\x13\xf3\xb8KS@\xb0\xe3\x9b\xac\xe0\xd8S@\xa91r\x9cR>S@\x9c\xc8\x90a\xa5\xd0S@=\xbe\xb2\x06\xe7HS@msy\x12\xa7\xa6S@\xa3\x08K\xff\x9dES@\x82X\xc2M}\xabS@\xa9W\xa7\xea\x0b\xabS@ul\x83z\xa8\xc6S@\xa2\x10\xb0\x8bynS@\xb2\n\xc9\xaa\xda>S@\x035\xdc\xa5&yS@\xda\x01\xdc\xc8*@S@]\xe2\x8e\xf3\x92IS@|\xd7\xba\xd8\x07\xb1S@\xdd\xd5K\xe3V\xafS@\x1d\xfc\x02\xfcLNS@\xe0fv\xb5<\xe7S@Hz\xd1\xb4\xeaUS@md87\xe4KS@K\xaa \x06\xdd\xa3S@\xfb\x0c\x89v[/S@\xd5\xa3\xd5\x04%qS@D\xaa\xf3\xbb\'\xc8S@p\xd2\xd3\r\xc8\xbeS@k\x1a\xd7\xf4\x9cMS@\x8a\xbc>[\x8dhS@\xc7LL\xc6\xc1\xc8S@\r\xae\x02\xf9,\xdaS@+|\xc4\xf3\xbdPS@_\xdag\xac\xbfKS@\x0b\x1el\xaa\xc7BS@j\x7f&B\x9cwS@{P\xb4\xeb\xaa\xceS@\xe5\x03`\x0eW\xdbS@\x1f.\x9d3\xa6\xb1S@]\xa8\xc6\xce9BS@\xbd\xcb\x1a\x04d\xeeS@\xf2\x9e\x14\xb66\xa2S@\xeb\xff\xb53\x806S@\x8e\xa8\x88\xc3T\xf8S@\xb6\x90\xc3\xb7\x1elS@>\x9d\x88\x12=\xd7S@\x83\xc0\xf5\xc4\xb5\xd6S@\xbdI<-K\xdbS@\xe3\xb0Q\x8bR\xdaS@vE(4\xbfrS@:\x80j$$LS@\xfc\xbd6\xb0ZmS@\'h?O\x8f"S@\x82\xe3\x97\xd8\xe1\xcbS@\'\xb8\x10y\xe5@S@\xdcf\xdc\x8c\xbeWS@*\x14\x7f\x85\xa2\xb3S@v\xd7J\xd6\x91dS@oz\xd5\xfb*\xd6S@\x86\\\x8fq\xaf\xd9S@\x99c-\x82L\xe5S@\x96\xda\x91\\\xfcoS@\xe1u\xfa\xb3\xf20S@\x8a\xad\x1e\xa8\x85mS@@\xd0\xdb\x04\xb3\xb2S@\x87\xa0C\xa3\xca\xb2S@1q\xf9\xd7\x9cmS@\x83\xc5\xe8\x83q\xd8S@a\x16\xff`"\xdaS@u/\x16\xe3\x12\xe2S@Gw\x14\xe1\x1e\xc8S@\xad\x0f\xbfg>\xdaS@s"\xe2\x10\xe4\xdaS@\xaeLz\xc9lLS@3\xfep\x11\xca/S@r\xbe\xad\xf8\x8f/S@r\x86\x02\x8e\xf80S@\x0bPhP\xaa\xb1S@\x95\xa1\xc6h\xe8\xb2S@6\x18\xb6y\xfa\xafS@\xa0\xdd&\xa11\xe4S@\x94\'\xb1v\xa7\xe5S@Ku\xd8p\xe6\xe2S@K>Ti\xc8\xb4S@\x05X\xd8\xed\xfc\xafS@\x87W\x80.\xeeVS@\x0b{\xab1\x19?S@\x12{\x8e\x01\xf7\xb0S@\x13"\x9d\x99z\xdeS@\xcc\xa0F\x00\xa1=S@FA\x97\xdc\x89\xc7S@a\xe83iR\xdeS@TV\xa9`jHS@\x81"\xaf\xd8\x14\xb1S@\xf1\x8b\x12\xb5\x9awS@\x1d\xecGD{\xe1S@\xb4\xe2\x1e\xe8\xbe\xc8S@\x83\x8e\xd2\xc8\xa5\xc8S@>\x8d\xde\x9c64S@W\x11T\x95\xd7hS@\x88\xbd\xe3\xf7iGS@\x0b\x83\x03X\xf3GS@k\xfc\xb4\x98\xc8\x82S@iA\xe0\xb5\x19BS@?\xceN\xc2\xcfAS@n\x91\xa6\xe8\x96FS@\xb2w{\xfb\xf9qS@\x8dY\xda\x8e\xf2\xb2S@h\x11\x9dbZHS@\x17\x81\x9d"\xa5\xbdS@\n\xd1\x92U2iS@\xaf\xf5JQ\xa2\xaeS@\x8ey\xbf\x82\xc6\xb0S@\xf4\x93\xec\x01^HS@\xaf\xf4\x87\x87Z\xcdS@\x80\xf1\xff\x8f:\xbeS@\xba\x04q/\xeb\xe6S@\xcc\xa86\xa8\xd7\xb0S@\x8a\xcd\xf5\x0csmS@\xfe\xa6\xb2\x8c\xb23S@\x96\t\xd4\x08DsS@;\x80R\x9d$\x87S@#8m\xaa\xf5\xb1S@E:R:t\xcaS@B\xda\xa5U\xc6<S@\xea\'\xa5-\x1b\xeeS@2=\x0b\xe2\xe6cS@\xd9\x01\xc3\x1aR\\S@\x16\xcfqggtS@\xf2\xc5S\xdd?\x99S@\xc6D\xadmF1S@\x1d}\x95\x15\x9d\xd7S@%rd\xe6\x0c\xc6S@\xf6C\xce\xec=CS@\n\xc6\xd7\xccusS@\xa7p\x8e\x86\xb2\xc2S@\x0b\x9c\x10\xf0\x17\x9bS@\xd5#\xc5W\x9a\x9aS@\x13\xb3\xf5\xadjlS@l\xfc5\xc2\x1dsS@\x87\xa2\x95F\xaf\xcdS@TJ#\x1bN@S@\xf3D@\xb8c\xacS@\xf6 \n\x0ew\xc9S@\xbfgV\x8c\x07\xdbS@v\xf7\xde\xaah\xc0S@\xdf\x0c\xc3K\xba6S@zSu(\x0c\xd0S@\xf3\x11\xc3\xf2|\xd9S@\xc5\x05!\x08\xa4\x80S@{\xf1\xca\r3\x9cS@\x0f(\xd4\x98\xb2\x9bS@E\xd1#\x8d4\xd1S@\xb5[\x9fA~CS@\xa0\x98\xb0\x0b\x86\xd6S@T\x7f"\xfb\x84\x9aS@-,\x13\xf5y\xdaS@x\x9a\xeb\xf1.\xceS@^:h"r\xabS@\x98k\xd9\x92\x05\xc9S@\xd6\xcd\xa93\xe2cS@vT\xcc+T\xd9S@?\x8a\xf6\xbc\xb7qS@m9\x95\xa8\xe6\xd0S@\xad\x83\x0c\xee \xd6S@1q\xf9\xd7\x9cmS@`\xc9S\xf6\xff\xf4S@\xcf\x10\xeb\x16\x94\xc8S@\xae\xaa\x9c\x81w\xd8S@o\xdfXM\xc7qS@\xd2\xbaOYr\xceS@\xe6L\xdc\xc8\x8fqS@\x9e)\xb6v3\xd8S@\xd1\xe3\xa8\xfd(\xf7S@\xf5\x05\x8e\x14\xc7\xabS@s\x9b\xfa\x13\xe5\xd9S@\xe5\xf5 \xf4\xf9:S@\x94\xd6\xd4\x92\xe6\xd7S@z\x10\xbeh\x01\xc4S@8\xf7\x0f\x83\xc2pS@\xabq\xbb\xb1gES@\xd2S+\xdd\x01\xd7S@\x97`\xf6Q\x01\xdaS@\xe2\xe3\xfa[\xc6HS@\xaclN\x1d\x14\xacS@\xb2F\xcc\x98\xea\xd8S@\xf1\xce\x18@\x1b\xf9S@\xa1\xbe9\x93kAS@\x19\xdb`\xb9\xb8\xd7S@\xe3\x8fD\xcd\xd4\xf8S@\xad\xdcd\xc3\tVS@\xb0\x88F\xfa\\\xabS@\x11\xa9n\xe23\xdaS@|\xb0\x9b\xa7_\xd4S@\xad\x0by\xea\xecJS@\xa9\xe2\x82\xaee\x8bS@\xdf\x1f\x1a\xb0T\xd7S@\xb3 f\xa6\xa1\xd9S@Q\xa7\x18\xf0@\xd8S@\xc3c:\xef\xf6AS@Y\xb6\x9a"\xb5\xd8S@\xd0/%\xec\x12\xadS@\x1c}I\xc0U/S@\xe41\x17\xf2\xdd\xd8S@\x93\'\xa8ic\xd6S@\x9e+\xc9\xfd\xc4[S@\x01\xf3\x9eY\xad\xd5S@\x16xv\xa2CJS@\x88"\x94\xde\xf44S@\x14\xd7}^\n0S@m]\x12\x93\x7f\x9bS@\x84\x0f7\x10\x86\x98S@\x90\xc7\xa7\x8eK\xd9S@\x05\xb7\xc8-\xeb\xd8S@5= \xd9\xcd\x98S@x\xce\x11!h\x98S@\xfc\xd8[\x1fg1S@\x06\xf2\xda\x1c\xff\xd9S@\xd4C\xdcNQ\xd9S@}\xa0`\xfb \'S@8H6\xf6X\xafS@\xd3\x11 \x15\x9eIS@\xb2\xda~\x11Y>S@\xb8P\x93\x86\x08\xe9S@\x0fa|()\xc8S@\x97\xf3\xc5 g?S@^BJ\xc7W\xbaS@k7@Zj>S@\xc0\xc0\x80A\xe5~S@^\x87]?\xa4VS@\xb4\xe5\x81\xad\xf20S@\xa1\'\x8dH4tS@\x18\x13\xcc\x04\x96FS@\xb9rc\xac\x81\xd2S@/OC\x85\xbb\xd6S@\xa4iE\xfa\x8fuS@\x8b\x13B\xebF\\S@\xa6ii\xb0\xaduS@\n\xa4Y\xce\xab\xcaS@\xf0\xc4|s\x18GS@\xf9\x1c,s\xf8\xc9S@\xc17\x1f\xbb\xcdLS@{\x8c\x07.\x16\xf9S@BW\xb3\x10AAS@\x97\x80\xd7`\xfa\x88S@\xf8\x87Rf\xa2JS@P\'\xe6GD\xbeS@\xf0\x97\xed\xf9\tKS@\x9b\xdcP\xa6\xb0\xb1S@$[A5\xb8hS@|\x02ESc\x9bS@y\xd4b\'\x94qS@I\x88\xef.\xc0\xd9S@(\xfc\xe6\xce\x1f\xd9S@\xa4\xeb\xf2\x1c\xed\xd7S@k\xdaa&\xf8\xd8S@70\xc9\x90\x8c\xd7S@\xc5\xb8\xfb\x9b\x86\xd8S@(6\xa4\x0e>\xd7S@P\xc5\x9dI\xa3\x9aS@~V\xa4\xb0\r\xd6S@\x97<\xea0\n\x9bS@\x8d\xaek\x97\xc6\x9bS@\xdeL\xd3B\x1f\xb1S@\x0b\xe0\x08n+\xd0S@\x8e\xe1e\xc8j\xceS@\xff\xc8\xf6\x9e\xab\x9aS@5\xfa/\x82\xff\xcdS@\x01\x16\x0b\xbd\xe90S@\xed_;8C\xceS@\xe6\x1a2?\xe1\xe0S@\x9d\x1a\x9d5\xcc\xb2S@<\xd6\xe8\xa2\x86\xceS@\x1c\x82\xc5\x9a\xad\xcdS@T\xd6\xb0\x14\x8b\xc8S@\xf9^p\x0c7\xb4S@\xf7\x1c\x11\xc2\x92mS@\xb5\xaa\xcc\x84\xaf<S@"\xcd]\x04F/S@\xbeD\x8b\x94P\xb1S@\x85y\x93M\xdb\xb2S@\xb6\x87\x0fj\xbe\xd7S@\xf3Mk\xa310S@\x9a\x81\x87\xff\t1S@\x7fA!\xd8\x1egS@\xed\xc9\xc9\xaev\x9aS@\xeb?\xa0\x12\xdc\xd6S@\xb6\xc4\n\x92\xb6\xd6S@n\xef\xaf\x05\x03\xd9S@\x13\xdc\xe3\xda\xf0\xd8S@\xceU\x82\x15\x80\x9aS@\x13\xff\xbc.\xaf\xd6S@\xcdW|y\xe4/S@\xaf\xb2\x06\xa3gGS@\x9d\xf9Y\xd0\x9f\xd8S@\xcdW|y\xe4/S@\x8e\xd4\x80|/\xabS@;B\xbd\xf1i\xd6S@$u\xf2\x8a\x13HS@qQ\xad4\xc5\xd9S@T\xa0\xcb\xae\xa2\xd8S@\xbe\x99\xdb\x01\xc7GS@t9\xe8\xe2s\xd4S@;\xfcU\xe5\xa3\xd7S@\xad\x91\xe50\xfd\xd9S@\x1fJ\xa6\x07\x01\xd7S@\x95\x98\xa3+\xedgS@\xfau\xf2\xaa\x1f\xb0S@\x11\xac\xc9\t\x9b\xd8S@\x94E\xf4B\x84\xccS@P\x19XF\xeb\xdaS@\xb7\x16\xca\xf5\xfe\xccS@\xa0\xf3H\x8cZ\xdbS@\xc4RPZ\x87\xd9S@Ti\x84\x00\x13HS@\xaf\xf5JQ\xa2\xaeS@\xf2\xcc\xff\x7f\x92\x99S@\x17\x00z0\xc4ES@\x07B\x1a\xeb\xd5\xd5S@\xb4T\xf1\xc0\x0f\xdbS@f;\xb9\x82{pS@t\x85V\xf9\x1bES@\xed\xc8\x89D7\xf8S@\xc1\xa2u\xa6\xa1\xd6S@\xc1z.\xa2\x0e\xf5S@D\x05\xc6\xbcO1S@b\xd2\xccA@\xf1S@\xf9^p\x0c7\xb4S@\r\xd81\xfd\xd1\xb0S@\xd4I\xa9\x9b_CS@[\xfdei\x8b\xadS@\xc4\xfeQ\xba\\\\S@0\xe0\xf3M\xf6KS@\x8c\xd6\x87\x04\x1bBS@\x0e\xa6\xd8x\xc2<S@\x8d\x0b \xc2\xd7rS@&G\xa4\xe7\xe95S@\x9bu\n\xa0\xf6\xb2S@\xcf\xac\x882\xc1\xc8S@\xbbPp\xf0\\\xdeS@\xb7B\x9c\xf6\xbd\xdeS@6\x18\xb6y\xfa\xafS@S!O\xa9\x0cBS@\xa7\x7f\x84\xef\xb9\xaeS@\xcf\r\x0e\x08\x90TS@\x02\xc1cW\xcf\xbfS@\xd3\xe2\x8a\xf4?=S@6\xcf\xe9\x97\xd3tS@$\xf8{\xfa7\xe4S@7\xf4\x9dXv=S@\xbf\t\x9aEf\xbaS@\xa1\xaa\x87\xaf\xa1CS@{i<!z\xb3S@\x90+*\xd9\xa4LS@p"n\x1akHS@\x11\xa0\x84\x96\x178S@\xa1w\x86\xefr/S@<\xe6\xb7Z\x0f\xabS@\x0bV*\xfeomS@\t\xfa\xb5\x91\xd8cS@\x0c\x12\xef0p/S@\x89a\xd7\x9brHS@\x9d\x16v\xeb]4S@r\xbc\xd2\t\xeb\xabS@\x81\xff;Y+\xc8S@b\x1b\xdc9\xbd\xbaS@\x89O\xb2\xea`\xd0S@\x9d\xe1\xaa\xf8\x00\xb2S@\xf1\xc1zOe\xdfS@w\xc8\xfeq\'\xdaS@\xa2\xad\xfc\xb32\xc8S@^\xba\xce\xdc\xd7\xe1S@=\xac\xcb\x0eX\xafS@I\xa5\xbe\xe6\xd4\xb9S@\xad\x8b\x9d\xf76\xd1S@\xb1\xd5\x0c\xe1\xb2\xaaS@\xa7>\x82M\xfc4S@+\x18\xe8Ku\xabS@\xee\xbf\xe00\x17\xc8S@\xac\xe2\x93\xddKMS@(H\x04?\xd7AS@\n\xdf\x80\xcb\xc3\xb3S@\x8d\xe0\xf4:\xcf\xc6S@\xbf)Ki]\xbeS@\xe0scM\x93\xb7S@\xc7\x02u\xa1\x00\xc8S@fZ\xc0\xb2_AS@\x88W\x8aA\xd7sS@R\x92`,MsS@\xec;u\x8b\xe4\xd9S@%&\x1c\xe7\xf5\xe2S@L\x93\\\xf8\xd5KS@\x1c\x98\x90\x05e\xcaS@\x0c\x18E\xd2btS@\xe5\xde"\x98c/S@\x9f\xa6\x01\xcd\x97\xdfS@rj\xa9/.HS@\xa0\xae\xbe\\\x1f\xa3S@N\xd7\x0c\xa9\xd8LS@\xd6\xd6\xe1\xe5\x14=S@D\xe1\x08\xe7\x1b\xefS@Lc\xedh\xbc\xd9S@x\xa0\xc2)\xb0\xc7S@\xdc\xcacu\xf3\x82S@\x1d9\xc6p[@S@\xbcf\xdf\xd7\t\xeaS@b\xb0\x8a\x1fBNS@\xc5\xd7\xe2\x8e\xb6\xdaS@\x1b\xe5Y\xd9\xb0GS@\xdc\x1b\x19\xe7pBS@\x14\xec)L\xfcrS@'
p35
tp36
btp37
a.
