# Supplementary material for: Sea ice drift data for Fram Strait derived from a feature-tracking algorithm applied on Sentinel-1 SAR imagery
Source: Data Brief. 2018 Apr 19;18:1410–5. doi: 10.1016/j.dib.2018.04.034 (PMC5999601; doi:10.1016/j.dib.2018.04.034)
Supplement: Supplementary file 2 — Supplementary material [file mmc2.zip › fs_s1a_data/HH_filter200vec/FramStrait_HH_20141107T080950_20141109T173954.dat]

(lp0
S'S1A_EW_GRDM_1SDH_20141107T080950_20141107T081050_003173_003A71_429A.zip'
p1
aS'S1A_EW_GRDM_1SDH_20141109T173954_20141109T174054_003208_003B38_AB1F.zip'
p2
a(cnumpy.core.multiarray
_reconstruct
p3
(cnumpy
ndarray
p4
(I0
tp5
S'b'
p6
tp7
Rp8
(I1
(I2380
tp9
cnumpy
dtype
p10
(S'f8'
p11
I0
I1
tp12
Rp13
(I3
S'<'
p14
NNNI-1
I-1
I0
tp15
bI00
S'\x90;\xa5\x96\r^#\xc0_\xb16\x7f\xad\xd6"\xc0\xc3*\x17\x83\xd5]%\xc0\xec\xa6]s\xe6\x974\xc0\x01\xef\x8fAZ\x18/\xc0>2U\x81Z\x81/\xc0as\xa0\x7f\x02\xf92\xc0\xab\xeb\x1e\x05\xb5\xc5\'\xc0^\xf2A\x8dz\x1d-\xc0\x81\xba\xa6\xa5vn3\xc0\x80!\xfe=\x04\x8f/\xc0\xa9\x05\x1e\xa3\xbc74\xc0\x94\xfc?\xb9\x8f)&\xc0|\x9b\x99\x82%a2\xc0%\xb6a\x84\xf7\xe51\xc0tY\xdbD\xcc\x1e-\xc0wT\x18\x89,\x12#\xc0Qj\x8c\xa9\x90h \xc0\x9c\xa7U\x8e\xac\xe5*\xc0\xaf\x12\x0b\xe69Q/\xc0\xac_P\x84a\xd7&\xc0\xba\x8en\xc6U\x8a\'\xc0F}\r\xc7\xae1)\xc0\x00\xb7ze\x883\'\xc01\xbd\x0b\x8e\x98\xcd$\xc0\n\xcfd\x92xy-\xc0d\xa0\xd9_<)3\xc0\x9aT\xdaVa\x9b$\xc06<T\x17{85\xc0\x83!\x05B\xe8\xf61\xc0w\xb5\xb9\x1a\xbe(\'\xc0\xb9{\xfb\xda*\xc9"\xc0@\xcf\xf2g\xbc\xf72\xc0(\x81\xb9*\x9bc$\xc0"B\xfc\xcd\xe9\xf32\xc0\x90r\xbc@\xf3\x98.\xc0\x00\xe5\xd3\xa8\xfa\x14/\xc0\xae\xed\x9dz\xd2\xa9/\xc0\x0cUjg\x1b\xa0*\xc0\xe5\x19\x0e2\xab\xd03\xc0\x99\xd5\xceZ\xfc"3\xc0\x90\x1b\x88\xb9m\x8b1\xc0n\x08Z@\x94-$\xc0\t\xd5?H\x1c\xec$\xc0u\xf8`o\xbf\x1a2\xc0\xf1YX\x11*\x1c%\xc0\x0e\xa4$\x94B52\xc0<c\xa8\x05t\x023\xc0\t\xf5\xa5\x1b\x87\x14/\xc0n\x84\xb7\x81[\x86-\xc0=8\x08V\x1c\xa0%\xc0\xff\xa66.\xe7\x014\xc0\x813\xcb\xa1\xb4\xb4#\xc0\xa1\xf1[OQ+$\xc0>\xf4\x0ebG\xc9&\xc0\\h\xaf\x18\r\x10-\xc0\xbe\xf8\xc7\x7f\xfcV4\xc0\xf1\x83\x00_jL3\xc0\xddS;\xd40<3\xc08\x97\xd5\x0c\x9b\xe62\xc0q\xef\x18\x8f\xaf\xae#\xc0\xa83~\xf3\xe8*4\xc0\x8b*\xca\xcc\xfd\xf5&\xc0F_\x9aq\xfb\t3\xc0\x0em\x037E\xc82\xc0\x08\xdb\xe4H\x98\xa0.\xc0\xb4\t\xaa\xc6\x96\xe91\xc0\xca\x91p5M83\xc0O\xd8\x00\x8bo\x892\xc0\xceRT\xda5\xfe1\xc0\x83)\x89\xe3\xf1J$\xc0.Z\x1fR\xf4\x143\xc0e(\xa2\xe1q\x113\xc0x*\r\xd8\xaa\x143\xc0B\x94\x95\x8a\xb7\xb73\xc0\xb4m\xdb\xed\xa4\xb8#\xc0\xed\xc0\xc3:\x1e"4\xc0g0L&F\x053\xc0L]=\xd5YV&\xc0\x99\x89\xf0*\xfb\x1b4\xc0\x15{\xa9\xf6\x97B\'\xc0g \xfe\x0bd\x083\xc0a\x1f\xd5^\xca\x182\xc0\xe3\xda\x1b+\xb1\x0f2\xc05\x08@#\xb6\x0e4\xc0p\x06\xa8X-03\xc0\x8f\xf7\xfcue\xff%\xc0~\xc5v\xcb\xc2\xfa1\xc00\xae!qt\xb63\xc0\xc5\xb5\x1c\xb6\xdd\x15+\xc0]\xd8\xa2W\x0b\r+\xc0\x7f\xdc\x1e\xbc,92\xc0\x1bn.y1\xcf2\xc0\xfc*\x84hO}"\xc0\x8b\xe4\xf5k\xa5\xbe3\xc0\xb3\x9fX\xaf\xd9\xcf(\xc0\xf9\x0b\x89f\xaf\xff2\xc0\xbf\xb3\xa2\xbd\xe9\xec2\xc0)\x97\x99!{\xa10\xc0\x98\xf6\xb80F\xa4.\xc0XL.\xd1\x17$4\xc0\x15\x88\x8d\xf7\xa5M+\xc0ZI\x86\xc4\x0b\xaf3\xc0oZt\xb4\xed\x1a3\xc0\x14\xd1\xa4"\xd5n-\xc0\xc9f\xcb\xb5"\x1a4\xc0i\xeeC/\xaf\xbc1\xc0"\x1d=\xc2t\xec2\xc0Y\xb6\\N]\xe02\xc0\xdf\x9bW\xa9\xbd\x82"\xc0\xb8.\xb0_)\x1c4\xc0\xbdj\xe2\xcfv\xd22\xc0\xeb,\xf0\x1bK\x9e2\xc0\xeeC\rs\x1e\x034\xc0\x0fD\xaa\x1e\xee\xa52\xc0\xd6\xd6 \xc2\xa6\xae1\xc0\xe5i\x87\xbc7u%\xc0(\xcc\xab\x93\x1d\xf1*\xc0\x18//}\t\xfe2\xc0\xf3\x7fF\xe7@\x08/\xc0\xd9\xaa@H\xe9\x973\xc0,"\x88I\x9f\xc92\xc0<9\xf3?\x01\x194\xc0\x7fhN4\xd9y2\xc0L\x13!\xab0z3\xc0\x9d g\xae=k2\xc0r6\x0cq 43\xc0\x9e\xfc\xb9a\xbf\x892\xc0\t\x84\x0eJ\x9aB3\xc0\x95\xf6\x19?\xcc\x074\xc0L\xb2\xee\xec\x88d3\xc0\x8d\xc1\x19c\x01\x083\xc0\xaa\xa1\xd3\x82\x84\xfd2\xc0V\xe3\xcby\x97!4\xc0u\xb6\xe9351/\xc0\r\xb1T\x0e\xc894\xc0U\x9c\x96h3\x0b3\xc0Ls>\xc7\xb7\x0c3\xc06\xe7k_\xa8\x073\xc0\xbeu\xf4\xa1\x98\xe3%\xc0\xfcC65J\xa2-\xc0\x8c\xa6\x01\xdc\xc1\xf72\xc0\xfc\xc7}\x16\\P2\xc0\x13\xe9\xb1\xe4q=4\xc0\x9c\x92w\xbf\x8d\xdc2\xc0\x9bf\xad\xf9\xab\xf81\xc0+\xd4\xf9\x91G\xea3\xc0\xf4U \x0b\x9d\x9b3\xc0%\xfd\xe7\x1aX!&\xc0\xbb\x1a\xd9B\xe1\xcd.\xc0\xb7\xc1\x87H\x07\xc8/\xc02!%\x19\x8184\xc0\xef\x88\xfe\xb7r\x064\xc0\xb1\xa2\x83\xae~\x88%\xc0\xa4\xc8\xdb$nZ3\xc0q\xdf9\x8c\xcc\x9a#\xc0\xac\x0c\xb2-\xd4\xc42\xc0byD\xa1\x13\x025\xc0\xca\x08\xb9{C\xbf2\xc0\x07\xa1J\xe87x2\xc0V\x9a4b\xee\xde2\xc0b\xb5\xdeXKb3\xc0\x18[ow;D3\xc0\xec\xa3\xbf\xc3QX3\xc0\x99r~S\xf1n3\xc0\xff\x95P=\xbdC3\xc0h\xa2\xd7\r\xce\x11,\xc0\\I\x8f\xf7)\xbe3\xc0\xcbW\x93\xc2\xe9\xde2\xc0A\x93\xf7\x07.\xf10\xc0\xc3\xdfc\x9d\xc4\xd82\xc0\xab[w\xb5|\xca3\xc0\xd4\xdc\xb2Q\xeeb2\xc0*\x8c\x92X\x14X+\xc0\x88SQ\xd1{\xf43\xc0\xe9\xc4VK\xcf\xda2\xc01q\xc1\'E\x10.\xc0\x19\xc1\n\xea2:3\xc0\xb6\xa0\x0c\x98\xff\x014\xc0j\xa5(U7m3\xc09+1\xa7\xb7\x8f2\xc0q\xed\xa1+\xbb\x0f3\xc0\x97v\xe3\x7f\xfd\xab"\xc0\x141\xd8F[\xc12\xc0c\xf7\x0bp\x02M2\xc0\xe5\x19\x00\xb6\xd3\xae1\xc0\x84\x0e`\xf4\xe6&)\xc0\x1eIXg\nc2\xc0\xc2\xee\xbf\xef:G(\xc0p\x0b-t?\xc12\xc0L\xf48\xdds\xbe,\xc0\xc5\xfc\xbd\xe2!d2\xc0r\xb7\x9a\xbce|&\xc0\xe5\xd3AV_\x1f4\xc0w[\t\xfdK/2\xc05Tm$\xfe!3\xc05\x81\x86`\x03}3\xc0\x1d\xf33"\x8aU4\xc0\xc9\x08+.Lz2\xc0\x87\xd0\x9b\x1d\xbb\xd42\xc0K\xaf\x9d\xe1\xc0\x8a2\xc0\x86Q\xb1\x90\xe2\xeb2\xc0\x9a\x08\xfc\x9e\xfa\xe43\xc0\xbe\\\xad\xf1\x14\xcc2\xc0\xbb\xf8W3\xf3$3\xc0\xc9\x9b\x12O\xbfz0\xc0\xc9\x8e%c\xedN3\xc0\x06vI[\xd7G3\xc0J\xda4\xb9f\xb72\xc0D\xe3f\xfcS\x012\xc0\xeb\x92\x83\x12V\r3\xc01\xfcu\xd1\xf5|3\xc0\xdd\xf5m\x98\xf2\xff2\xc07\x07\x8e\xef\xad\xf51\xc0\xd1\xd7\x18\xccG\xbc+\xc0F\xb7c\xb8\xc3}2\xc0\xa6\xb5E\x94T\x183\xc0jNM\xee\xf7\xb82\xc0\xca\xf37\xd32[4\xc0\xe088\x00\x80\xba+\xc0\xdc6?\xa2!\xb12\xc0B^y\xb1\xa6\xd13\xc0>Q\x0c\x12\xf9+3\xc0\x1f\xee\xe4\x83603\xc0+\xe7\x8a\x1e}\xaa2\xc0\xeb\x01uA\x95{3\xc0\t\xd1!\x7fu\xc43\xc0^\xf7\xd8C\xeb\xff2\xc0\x9ah\xa7T\xf7\xad2\xc0|\xe0\xd0\x8c^\xe13\xc0fX\xce\xa4\x8b\x812\xc0\xd6\xa3\xf0\x95\x8a@4\xc0T\xcc\xc4\xd1\x9863\xc04/\x0e\xd8\xf8\x153\xc0\xbf\x03\xffB\x19\xaa2\xc0w\x84%\xbb>$3\xc0\xaf\xfe\xf2\xd3\xbem2\xc0\xcbyc\xfe\xfe\xce2\xc0\x86n<\x9eG\xea2\xc0\xea\xa8\xacm\xf5)3\xc0`\xf6\xe71\xb7H3\xc0\xb7\xbd\ni\x11\x1c-\xc0T\x8eI\xe2\xf0+4\xc0\xbf\x84\'\xe0T\xd32\xc0xNq\xa2\xb5\xbb2\xc05%\x0b=6t%\xc0\xcf;$\xdc\xac\x88"\xc0f\x95\x10\xe0\xd6<3\xc0N\x8a\x0b\xd7\x1e\x1c3\xc0\xf0\x0e\x13\xe9\np2\xc0\x00\xb3\xc7y\x0e\x1e3\xc0\x88\xb1\xe83\xec7&\xc0\x11\xc7z\xce\xc103\xc0\x18x\xe4\x0c\x18\xa73\xc0\xd9d&\xab\xa5\x87-\xc0\x1f"P\x10X\x933\xc0\x8a:S\xb0\xd4\xe81\xc0\xf4s\x82A0\xc1.\xc0\xa2\xb2\xc6"&\x9e"\xc0\x9aa\x12>+\x8d/\xc0\x9e\xaf\x91grG&\xc0\xce\xaf\xd1\xa9S\x922\xc0A\xc2y\x97\x80\xdb.\xc0\x0c>\x96\xe4\xad\x9a3\xc0\xed}|\xf5\xa7\xc72\xc0W\xbd\x8f&hk!\xc0\xb0\r\xce\x85\xae\xe31\xc0c\x00\xa2A\x06W4\xc0*\x83D0\xb6P#\xc0\xd5F\x7f\xb6SD,\xc0\x00\xdcE,\x07\xfa1\xc07\xa6\x05s\xf7\x002\xc0\xa0\xd5\xdc\x9f\x06\xa73\xc0\xc4j\xc7%\xe1\xe61\xc0*\xe8\xcf[\x9e\xe13\xc0YFYs\xdfa3\xc0{\xde\xc5\xd2\x86J3\xc0`\r\xfb\x96\x83L,\xc0\xb2\x9b\n\x8f5[3\xc0c@;\xc7"\x00(\xc0c\xb1\x14^E#2\xc0=\xf6P\xc1"\xee3\xc0\x01\xfe_\x04\xfc*3\xc00\x96[\rQ\xe72\xc0\xbfE\xedA.\x1b2\xc0\x9c\xe8\x96\n\x16\xa42\xc0\xb0\xcb\xfa\x15\x83\x81%\xc0\xabE\r \x7f\xeb2\xc0vv\x13\xaa^\x182\xc0 \xbd\xcb=h\x1a2\xc0\xd77\xed.\x80\x023\xc0\xfc\xb4\x0f1\x84\xaf*\xc0\xfb\xbdI\xf8\x96\xe92\xc0\xbe\xbf\x8cvr\t4\xc0\xe7c\xcaF\xf373\xc0\xca8\xba\x7f\x0c\xd8#\xc0\xc3zP\x92DK2\xc0\x7fJ\xdb\x82\x00\xe53\xc0E\xac\x00~F\xbc1\xc0\x06\xf6\x1f\xb51</\xc0o\\"\x07\x84I3\xc0\x0c\xe1\x18x\xdd44\xc0\xa8\x8a\xda+\xbf\xe43\xc0f\xd0\xda?D\x182\xc0\x83v\xb6U\\\x06/\xc0L\x1e\x1ex\x08\xa12\xc0\x10Z\xcf\xe3Hc$\xc0\x9b|\xb1\xe8\x86\x07/\xc0;%\xc2\xe7[\xfa2\xc0\x16\x8d\x14M\xa5-4\xc0\xd6\xff\x0cY\xc2\xf91\xc0\x98\x11)\xcb,\xcd3\xc0n\xa6\xf5E\xe2j2\xc0\xf2(\xb1\n\xb3\xf71\xc0\x19<u\x88t\xf41\xc0;\xe2tE0\xde3\xc0gb\x8a~\xb9\x0c3\xc0H\xde\xb9MqH3\xc0x\xb2\x16z{\x992\xc0+\xd5\xd3\xc2W.&\xc0/\\\xeb\xdd\xd0>2\xc0b\xae\xba\xda\xd0<0\xc0&Ad\xda\x91\xbe3\xc0\xc0\xf4V\x88\'\x8b+\xc0u\xad9\xb6_\xcf0\xc0Q\x12\x90\xfc\xa5\x052\xc0\xcf\xf5$\xeb\xb4\x02+\xc0\xad\xf9\x87w&3-\xc0\x00\xa6=\xbe\x8f\x053\xc0\xa3hz\xc9\x07\x97/\xc0JLP\xa54+3\xc0\x95v\x01J>|"\xc0\xe2/\xd5\x16\xc9\xd2.\xc0\xb2\x04\xe7\x13:A3\xc0\xdd\x1f\x9f\xff\xbd\x053\xc0\xa2\xfb\xafy\xc8\xf71\xc0\x05\xceF\xa5\x96f2\xc0\xb4Vd\x13\xa0\xea&\xc08\xa4E\x12,63\xc0\xc7*\xd3\xd3\xae6/\xc0\xc5&\n\xa4@|\'\xc0\xaa\x91\xab\xd2\x84\xdc2\xc0\xc0$  \x1ag4\xc0\x00\x05?6\xd7\x85/\xc0\xdb\xc6x\'W\x0b3\xc0&\xf88\xfeI\x182\xc02\x18<p\x82F&\xc0e\xa2M"\x87\x052\xc0\xad\x81\n\x156\x1d3\xc0\xb6V\xa0\xcb$f4\xc0\x8c\xa5,o\xecp"\xc0PB2T\xb4\x1a4\xc0L}t\xb9"\xa6/\xc0\x8bpt\x0eg\xa32\xc0\x01o\x9d\xa6\x07\xfc2\xc0\x8b\xf63B\x03\t3\xc0\xcb\x91+!\x85\xed2\xc05c\xe7T\x82o-\xc0m:B\xc3\xffa-\xc0\x0e<\x1c\x0e\xc9\x982\xc0\x11\xdb\x18\xbe\xfa\xcc2\xc0\xc4\x84`\x15Gz3\xc0r\xf4\xfd\xffO\xa4%\xc0.*t\x93\xc5\xfb2\xc0\x9c4\x9d\x9c?\xe43\xc0\xe4\x85\x8a\xd5\xfe\x81+\xc0@T\xaf\xc5:53\xc0f\xa9\x87L\n\xe02\xc0\x0f\x15\'\x14i\xd22\xc0\xe4K\x87\xd5<\xf53\xc0Zi\xd1\xf0\x92\xa31\xc0}\x92\x80\xe5\xed?%\xc0\xbb\x8a\x0683\r3\xc0\x1b:~\x9c\x80E3\xc0v\xb1R\x06\x97o3\xc0\xfb\t\x08\x0cN\xf92\xc0\x1e\\\x87\x98\x1d\xa1%\xc0s\x8fQ\xdd\xed\xe02\xc0\xb1\x84{v\x00&4\xc0K\x8f\x13N\x81\xdc2\xc0C\xb3\xd2\x8c`\x133\xc0[r\xf6\xb2\xc6\xf92\xc04\xf0\x9b&\x03f3\xc00\xd1N\x98\x80\xf62\xc0\x90#\xa8Se\xf3,\xc05\xc8\x87i\x04\xab+\xc0r#\xb9n\x05\xe71\xc0L\xa6\xa3\xb11\xb82\xc0\x1bh\x8e\xea\xebj0\xc0\xf6\x0f\xf7~\x92\xf02\xc0\xaf\xe9%{\xe8W/\xc0\x98\'W\x15\xdei0\xc0\xa4\x9d\xda\x8a\xcf\t4\xc0\xb5\xa6x\xb2]\x1b2\xc0x\xa7\x88?\xd1\x0f3\xc0\xe6~\x1a\xf3\xbb\xc7&\xc0\xd6H\xf4\x8a\x18M2\xc0\x97Q\xe20\xe5%2\xc0\xcb\xe8N\xa1\xa3\xde2\xc0\n\x84\xc0\xd1{\xd02\xc0s\x98\x90<:\x08-\xc0zZ\xd3\xbd\x00\xa80\xc0^\xe8\xa4\x86\x89\xa81\xc0\x17.+>9\xd32\xc0\x03\xf4\x11\xc8\x98x&\xc0\xa8\xc0\t\xf8\xf3\xd42\xc0\x19\x06\x9aw\xae\x1a2\xc0\xafe\xd1\xda\x8e\xcd3\xc0h\x85o\xdc\xefx+\xc0\x0cn\xd4\xfb\n\x0c&\xc0\x89\x8f\xb5\x0e\xf6\x01#\xc0\xe0\x7f\xfad\xef\xff&\xc0 \xae\xb3*X\xd32\xc0\xc1h\xba\xf0g\xd62\xc0\xac|\xed\xb8\x1d\xf1*\xc0\x0bk(}S\x1d4\xc0x\xba\xd8\xcf)\xf62\xc0\x1e\x06\xe3\x0cW\x10+\xc0{A\x9c\xd5|z2\xc0V\xa4\x1f\x9f\x11\xe4-\xc0qx\xe1\x16\xee\x083\xc0\r\xf7cz,\x1e-\xc0\xa3\x00Eg\x06\xcd2\xc0\xe0:\x12\xd2m\xdc3\xc0HTT\x1b\xda<3\xc0\xfc#4\x18j\x7f+\xc0;\xcc>\x98\xaf\x1a3\xc0M\xef\xae\xaf\xb3\\%\xc02\xfc\xf0M\xb8W,\xc0\x13B\xa5\xf8\x8fb\'\xc0\xdd\x0b\xf6\xf20\xa82\xc0\x1c\xc9\xebi\xcag2\xc0\x041_k\x15J4\xc0F\x1fl\xad\x8e\xd62\xc0\xe8\x99\x91Y\x9b\x063\xc0\x951\x0f\xaap\xfe3\xc0\xbe\x93\xa9\xad\xa5\x1c4\xc0\x94\xeb\xc4\xa9\xc9 3\xc0\x01\x10\xd8`\x82\x1b3\xc0\\\x92\xa9\x0b\x94<4\xc0Bp\xb0\x9ee\xd02\xc0\xd9_r%1\xd72\xc0\x0e\x140 \x88\x0e3\xc0w\x98=\xc7\x9c\x8e*\xc0\x1b\xdb\\\x0e\xf2\x882\xc0G\xf5\xcb\xb7\xa1\xd82\xc0\xf8L\xfcx\xa2\xb62\xc0jS\xc3\xfb\x90\xf01\xc0/~o\xb1~!3\xc0\x94\x8d\xdc\x19c\xff3\xc0!\x8b\x8b\xe8E\xb6.\xc0\x84/\x17\xbb\x17\xe72\xc0z\x9fm\xa9\xa1\xa2-\xc07?\xef\x91v\xbc3\xc0H\xc4u:5\xb92\xc0B\xfc\xdaY\x1c\xb12\xc0\'a\xea\x96\t\x0b2\xc0S8\x80\x18<\x9e%\xc0`:\xd3y\x19\xa3.\xc0\xe6\x16z\x85\xfe/3\xc0\x92\x99&\x94?\xb22\xc05\xc6\xd4e\xd0\xb53\xc0\x03\xb7\xd8\xe8\xa7\xce1\xc0\x85\xe6\x9f#G\xa2%\xc0^j\'\xd3\xbd\x003\xc0\xcf>\x04I\xc7\xe23\xc0\x0f\x1b\xa1\x86\x16\xba2\xc0\xbe\x95\x96\xdf~\xcc4\xc0\x89\xe8y\xb8\x86\xf33\xc0\x0bu\xa7\xba\x8a\xd52\xc0$\x81\x1bp\x0e\xf6.\xc0\x9a\xa1\xae\xb7{\x143\xc0i6\xbe\xc2\xa5\xd32\xc0e\x0b\x15\xfc\x82\x0f,\xc0\x05\xf3\x12\x11\x99"-\xc0H1x>]\xe92\xc0t\xff\x82\x1c\xf3\xd73\xc0\xc5\xb3X\x9f\x0f\x033\xc0s\xcf\x90!\xe2\xaf2\xc0\xec*Zn\xe8\x13/\xc0&z\xe4eM\x882\xc0v\xc5E\x8a\xae\xcc2\xc0\xe7\xab\x10\xc1\xe1r0\xc0\x8d\x19^o\xae\xf8"\xc0\xf6m\xfa\xfal\x024\xc0\xd5\xd4\x05\xb0792\xc0\x99\xd7k\xcf\xa1\x8b&\xc0\xf4W\x94W\x19\xfa1\xc0\xc1Ax+\x00\xff2\xc0\xb1\xa9\xc1\nK\x04"\xc0W~\xb2\xb9\xf9\xce2\xc0\xa6i%!om3\xc0\xb0\xfb\xfa\xb84\xb6#\xc0\x03\xf6Hc\xd9\xb7.\xc0\xb1\xc2\x9c\x9e@\x063\xc0\x0c\xf9\x17\r\x99\x104\xc0s\xa6\x8b\xb90x\'\xc0LW\xb2\xae\x00)3\xc0\xbd\xbb\xb7\xfd6\xe53\xc0\x0c\x92\x90Bs\xc32\xc0\xb6\xe9\xd38\xd8\xf92\xc0>\x9e\x84\xdd\xcf|1\xc0M\xa0\xde\xde\xd0\xb11\xc0\xf9\\m\xac\xaa\xcd3\xc0R\x9a<\xae\x1d\xd03\xc0F0[lJ(3\xc0t\xa4\xf3\xe7a#3\xc0\xa4\xca\x92Qy\xed3\xc0\xf2\xf9{#Ch3\xc0vC\xeb\xddX\xc53\xc00\x11b\xec\x07R#\xc0\xc0\x19N\xbe\x0f\xfb2\xc0\xe3\x9e\xc2%\x14\xbb/\xc0]c\x93\x1as\xc12\xc0`\x80\xc2\xecsB\'\xc0iE\x10\xa0\xeb\xf3"\xc0HL,\xb3\xd3\x9e&\xc0\xb5\xfa\x97\xd2\xac\xea3\xc0R\xa0Kli\x1a4\xc0\xa2\x1f\xa6=\xda\xe7-\xc0\x87a\x97\xa6\xc9/4\xc03\xba\xe4\xef\x05\x89/\xc0t\x03@\x8c\t 4\xc0\x04\xd8h\xb3\xac?4\xc0\x03\xb0\xa7h-\x812\xc0\xd1\xc0c0\xfe\xee2\xc0\xf1\x1a^4\xc8\x912\xc0Z2\xac\xfe\xb0#3\xc0B\xac\xcf\xf1\xfd\t4\xc0\xec.\x8bz\xf0|2\xc0\x0e^\x18\x11\x05\x804\xc0H\x7f\x81hz,0\xc0~\x12\xb4\xf0\x8152\xc0\xfd\xbeHI\xe5\x88&\xc0N4X1h"3\xc0\xca\x0b\xe12Me$\xc0\xc4\xb5/Z\x1d\n3\xc0\n]Q\xce=\x1e+\xc0\xd3\xc3\xf5w\xdfP.\xc0\x08\x83\x85\xdcW\x842\xc0\xc5\x05\xd6\x1f0\x992\xc0\x96WC?\xb1\t3\xc0\'\xb3G\xe4U#4\xc0\x91\xa30S\x15\xe1&\xc07\xafa[\x17j/\xc0\xdc\x02}\x8d\x07\x053\xc0\xbf\xd2b @84\xc0\x06e\x9c;F<3\xc0(\x18\xc6P\xf4\xc53\xc0^\x1d7\x15\x1bk2\xc0\x9b\x9bR\x8cVz0\xc0\xa3 %\xd1t\xdd3\xc0\xa58\x94X\x1c\xc12\xc0\xc0\x90\x9c\xae\xb1\x082\xc0\xae5,\x05<Q-\xc0\xba\xd7@\xce\xfa\x91*\xc0+\xf5\xd8\xb6\x8cV2\xc0\xb40\x12SN\xe8-\xc0\x0e"\xb8I@\xed2\xc0Aq\xed\xc9\xd4\xfb2\xc0\x1ei\xf1\xd4\xdd\xa02\xc0\xbb{\xec\xab!\xdb2\xc0\xfcV\xb0\xcc\x87-4\xc0\x81B\x7feU\xfd2\xc0\xec\xb1\x80\xa7X./\xc0\xe7h\x13\x9c\xf2\x015\xc06/iH3\x972\xc0\xb2\x94\x0c\x9dOo(\xc0*\xbdU\xf6\xa44/\xc0\x95\x8d\x8d\x17T\xad+\xc0v\x07\xe5\xa2xk2\xc0\x0e\xdd\x1e\x1c@\x05,\xc0\x9d\x83\xdf\x13\xf1_3\xc0\xdf\xe0\x1a\x00q&+\xc0\x93N\x81\x93j\x1d4\xc0`\xc5.\xb6\x0c\x1a*\xc0\xa3\xefhaf-3\xc0\x91\x14\xe1av\xcb1\xc0\xe0d\x9c\xf56\xc92\xc0;\xee\xedC\xd1\x87-\xc0\xdf\xa6B\x04\xf3\x89%\xc0"\xc7\xbf\xae\xb5\xba&\xc0\x0b@p\xac\x04\xd1#\xc0u\xe92=\x0c-2\xc0\x05\x8ew\xbfn\xd62\xc0a\x0b^/\xd2\xf60\xc0pE9E\x85\xa4%\xc0\xa4\x9e\xd7\x0cj(3\xc0zb\xd3\xd1\x84\x173\xc0[4_\x18r\x064\xc0\xe1"J\x92\x19\x95-\xc0\xfb\xcdM\x90\x1c\xd82\xc0\x08\xb2H\xc2\xca\x124\xc0!\x95\xddK\x93D/\xc0B\xe7\xc7\x82M0+\xc0\xd4\xbe\x965\xbb*2\xc0_p\xe5g\xcaB%\xc0,\xb4I\x06* &\xc0Y\x9b\xf5\x16~\x1a3\xc0>C\xd6 \xed"3\xc0\x9c9\x16SX\xdb.\xc0\xcecO\xb1\x84:/\xc0\xc3&\xbb\r\x82\t%\xc0\xd2;0\xf7\xfc\xd52\xc0\xd2\xfcm>E\xed2\xc0E\xd0\x11X\x1c\n-\xc0\xac\xaaoeZ\xb72\xc0\xaa\x02W\x0e\x7f\x8e2\xc09\xf2\x82k\xaa#2\xc0-^<\xd3Yg/\xc0\xe44O\x1f#\x853\xc0\'\xdc,\xd0z\xf01\xc0\x8e\x13\x7fV\x024-\xc0\x80\xa95\x97:\x12&\xc0=\x15\x8a\xa1\x95\r4\xc0a\xd8\x87\xce;\xfe.\xc0$\xf4f\xaaw\t.\xc0\xcc\x1fi\xdf\xbf\xbb+\xc0\xcak\xbd\x13\xfb\xf21\xc0Od\x05\xc2j\x19-\xc0\xb0\xa1H\n\xb2\x063\xc0\x95\x8c2\x01e\x1f&\xc0\xfa\xe2MR8m-\xc0\xc2\x85\xd7\xc2\xb5_-\xc0\xa9\xcf\xe2\x01h\xfb.\xc0\x17t\xf4\xef?\xdf2\xc0\x06\xbc\x03\x9e\x17\xd92\xc0\xc1\xaa0\xc8n\xa6-\xc0\x08\xbe\x06F\xe0\xf51\xc0\xa5\xc4\xaa\x0c\xc4\xf92\xc0$m\xed\xa7R\x91+\xc0\xf1\xb8\xf9B\xdf\xe9,\xc0\xb82\x97.D\xde3\xc03\xa6\xa87\xf4=3\xc0\xd9\x95B7\x0eN3\xc0\xb6\x94\xb6\xa6\xa3\x12+\xc0x\xdc\xc0\x84\xd1\x0e/\xc0+\xd2F\x18\x13\xba3\xc0\xe6\x8a\x15m\x8a\xf2,\xc0\n\x89\xe9\x1fHG&\xc0\x0c2\xd4Zt\xea,\xc0\xda\x94%8\xa9\xf93\xc0\x1c\xa8\xa7b\x06\x8f.\xc0\xd5-T\xb9q\xdf2\xc0\xdc\xf4\xae\xc40h-\xc0\x850!=\xabS4\xc0\x04\x0f{\xac\xce#3\xc0\x94\x1c\x1c m\x153\xc0\x00\xa6\xa1\x80iP2\xc0\xcad\xb9\xf9\xbc\xe63\xc01\x16\xa94\xec\xc7\'\xc0\x0cg\xa0C5\x053\xc0x)H\\B\xe52\xc0\x9d\xb0\xea\xb9\x98\xdb-\xc0\xb0\xe5=\x1f\xb7\n#\xc0\x950\xf7`\x06\xe22\xc0dK\xf7\xb36\xef1\xc0\x08%\xc4\x8e-\x01#\xc0\t\x8fvp\x8e\x1a3\xc0\x81\xad\x17f\xe6\x00-\xc0\x8e\xe4Y\x84$\x96,\xc0\xb5"\xb5\xc2\x02\t3\xc0\x9bJA\x8a/\xa4/\xc0\xfe\xb7\x15_\x80~"\xc0$\x89\xcb\xaa\x016-\xc0\xf1\x06\xbb2\x0c\x872\xc0\xb95\xef\x15\x10\r2\xc04\x8f\x08n\xc6b-\xc0\xec\x9c\xe5\xdc\x8bK%\xc0w\xcdb\x1f\n\x173\xc0 gY\x9b\xa1\x84-\xc0y\xd1\xb2@\x88\x8c2\xc0\xfcK\xdc\x8br\x912\xc02B8a \xcc*\xc0\xe4Gi\xdf\xd1\x913\xc0\x05\xf2\nO\x8b\xec2\xc0w\x1e\x97\xff\x99\x164\xc0Z\x99\x88\xf2\xe0\xe92\xc0\xb2U\x05\n6J2\xc0\x14r\xd2uN}+\xc0\x95\xaa\xdc#\x1bJ%\xc0\xbb\xf5\xb2>\xb8\x11/\xc0\xebf\x8f\x843\x0f2\xc0i,\xc7\xc5\xcdP3\xc0\x0cr?\x92\x9c\xc0,\xc0\xb2\xbf~\xc9l\x892\xc0\xca\xa7\xf9\x9e\xc2I&\xc0IP\xca\x17%\xfb3\xc0&\x1d%\xe5\xf9:+\xc0@\xf8\xf4N\x1d\x0b-\xc0t\xdb\x18>\x8b\x0e2\xc0i\x96\xa1\x0fB\xa02\xc0q\xbf\xf7\xac\xc0\xfd.\xc0\x04\xd0_?"\xe63\xc0\x08\xf3\xd7\xc4\xa9B,\xc0x\x98z\x91D\x143\xc0k_"!\xa5o/\xc0[[\xb1\x9c\t\xc12\xc0\xb3.\xb3\x8f2\xd72\xc0B\xdc\xd9\xcb\xdbk%\xc0up\xbc`\x8a\x1d-\xc0\xd4\xa9\x18F\xa1~2\xc0 g\x7f5\xff{0\xc0\x8d\xec\x1d2\xc6\x892\xc0\x96B\xbdrP\x1e3\xc0W\xad\xf9cL53\xc0\x1b~J\xa0\x8bt%\xc0\xc4|*\xf9\x96\x074\xc0\xf4\xa23Bm\xe92\xc0}G\n\xe3H\xb53\xc0\xd3\xfa\xd6\x94\x19\x132\xc0\x88V\x8c\xeal#3\xc0Sb<\xe1L\x8a0\xc0\x0e\x02\x03\xa1\xea\xe7#\xc0+h\xa9u\x83\x7f,\xc0\x7f\xfeA\x1b\x8es3\xc0k\xffs/\xcb\x083\xc0s\xcd\x01\xf5l\xf2&\xc0\xa3\x1f\xe5\x92\x03\x96&\xc0/\xa7l\x95\x1c~0\xc0\xbc\xe9v\x8d\xc3\xfb,\xc0\xf7V\xba\x8c\x9f\xc03\xc0Y\xcaQ5=\xa5*\xc0\xe8\x04W\xb9\xef\xb4.\xc0`\x1b\x0e\xabr\xba*\xc0\xf5b1\xb4\x9d^-\xc0\x86\xb1\xff\xceW\xe7#\xc0\x8a\xf2\xbe\xd4\xf0i0\xc0\x89Y\xbe\x83?\xe03\xc0\x01.\xbaJ\xe8#,\xc0\xbb\xb2m\x1d0\xe71\xc0\x02\xf0\x88p}w$\xc0\xe2.\xf2\xfeu\xba*\xc0[\xec\x9f8\xfc\t2\xc0\x17\x06\xe3\xfc\xb8\xe33\xc0\xda\xc0\x8f\xbf\xec\xe43\xc0d\x01\x1c\x16\x90!3\xc0\xffrQ\xdbr\xf82\xc0\xa0[\xfe\xbe\x93\xfc2\xc0V\x9d\xe7\xfc\x05\x7f2\xc0\xa9\x95\x9a\x86\x87>2\xc0\x1c\\\x86d\xa9u,\xc0%\x18\xdf\xc7\x91n\x1f\xc0P\'V:\xd8\x182\xc0(q\xf3\xd3\x1b\'3\xc0\xd3\x040-\xfb_2\xc0\x1f\x1b\xc9\x8b\xc1\r3\xc0:\xa93\xf4\xa1\x1e3\xc0L\xb5J\x0b\x98\x8f$\xc0\xee\xf0v\xf3|^%\xc0\xcd\xed\xf9\x0f\xdf5,\xc0o\x7f\xffl\xf7\x8b&\xc0B\x17\xc6\xd6\x1c63\xc0e\x8822\xde\x96/\xc0\xc9\xe5#*L(4\xc0C\xdd\x02j\x94\xf32\xc0\tu\xf6x\x89,4\xc0N\x93k\x1b4\xbc2\xc0\x0b\x11\xc3\x8c!\x014\xc0\xc5\x16\xf0N\x8a-3\xc0@\x96\xe0C\xe0)-\xc0G\x1cV/\xc6\xc01\xc0\x8dU\x9b\xba\x14g+\xc0cB(\xfb%\xbc2\xc0f\xc5VS\xf8\x10,\xc0\xc7r\xfb2\x1c13\xc0<\x9c\xaca%+3\xc0\\\xae\x97y\xed\xe43\xc0\xe4\x15\xe4\x8eg+3\xc0_\xde\xaa\xf2\xed\x163\xc0\x03\x80w\xe9\xd6\x8f0\xc0\x98N\x85\x00\xe7z3\xc0\xc3{\x8a`\xab\xd21\xc0\xbe=o\xbf\xf2\x9f2\xc0\x93\x0e\\\xff\xb1x#\xc0\x9d\xc3c\xff\xc1\x183\xc0z\x1a\x04\xc7\xa8v#\xc0\xd0\xa7\xdb\x97\xeb\xc63\xc0\x83\xad!\x9c\xf0_%\xc0\x1a\xab\xe3\xbc+\r3\xc0\xf0(9tf\xec2\xc0\x98a\xbf\xf7Cx4\xc0\xd3\xe7\xb4!\x0c\xf52\xc0\t\r\x80\xa8&\xf13\xc0\xca&\x19F\xe9\xa53\xc0f\xdaY\xae\x93\xf52\xc0\xe1\x86\x8a\xfeE\xe03\xc0-\x1b\xb8<\x18\x14(\xc0Ro\x96\x8c\x17v3\xc0\x0e\xc8I\xe0\xc4s2\xc0\x17`\xd6\xc9|\x180\xc0\xae\xa7\x98x\xde:/\xc0\xc5\xa8\t\xe3\x15\xd42\xc0A}\x1c\x1ej\xf51\xc0`\xd5\x04\x11v\x1c2\xc0\x8d\x13X\xd5\x89\x1a(\xc0~9\x86\x8d$G3\xc0\xac\xe8\xcb\xb3\xcbN3\xc0\x9cE\xe5#\xf1\xec3\xc0\xe7\xc4$\x1b[\x083\xc0\x85\xf5\xda:F\x83/\xc0!\xe5\xa2v&Z3\xc0<\xe7\x01\xe7\x04\xd0*\xc0\x04]"\x93\xdf\r3\xc0\xc7\xfc^|\xff\xb72\xc0\xa3\xf7\x10\xd3\x88\x013\xc0<\xcd\xe9\xea\xfd?4\xc0\x1f\xcb\x08\x12\x82\x172\xc0\xcf_\xcf6J\xd62\xc0\tz(\xe8\xa4\xd6\x1d\xc0#\x93\xa2\xbbA\x153\xc0\xea\x07\xf0Z8#5\xc0\x96\x0e~\xbaR\x142\xc0\xb6\x00\xda\x05\xac\xcf2\xc0z\x0f\x9f\x10aR#\xc0S\xdd\xd7\xa6\xd7\xb72\xc0\xde\xf1\xd70\x14\x053\xc0T\xbc\x94\xce\x0f\x9a.\xc0\x86D\xd5\xe9\xc7;0\xc0n:c\x90?\x0e4\xc0,\x84\xdf2\xe9\xcd2\xc0\xb9\xe5\xd5\x87[\x1c)\xc0t\xeb\x88\x08R\x16)\xc0\x9e\xeb\x92\xc5\xd3B+\xc0\x8cy\xa8\xe4H\xd32\xc07\x98\xf3\x1d\xdb\xae2\xc0\x89\x96\x80\x1ce\xe62\xc0\xb4yK\x0b2\xb82\xc0\x0b\xc3\xd9\xea\xe9\xf71\xc0E\xe9y\x05E\x073\xc0\x14\xac\xd1\xe9Pc$\xc0\xd3\x81\xd5\xc6\xc41#\xc0\xc4\x873\x90\x82(3\xc0.\xf0\x90qt\xec(\xc0\x07\xa9\xa3a\xae\xcd2\xc0\xe1\x02nSv\x913\xc0X\xbd\x80\x11\xd7.3\xc0\xd0\xbe\xf51\xca\xaf2\xc0hP\xe1\xcc\x04H4\xc03\x16\x97\x01h\xf82\xc0\xa1\x9a\xf5\xcc\x1cG2\xc09gv\xbc{\x1c/\xc0\xf5c\xd2\xcd\xa1^$\xc0l\x95Y\x145 3\xc0\x89\x8b\xb2;o\xe42\xc0\xe1\xcb\x9c\xc5\x82\xce2\xc0L\xd6\xf3\xff\xdc03\xc0(\xcbt\xd0\xa6U3\xc0TX\xff\xd6U\x132\xc0J1\xf7\xab\n\x9a3\xc0b\xe64q+\x013\xc0\'a\x05l?\xd91\xc0\x86#\xac#\x8e52\xc0\xa4\t\xf3\xa6\x1e\x054\xc0Om\xe29@84\xc0\xa8\x18\xc0k\xc4\xe22\xc0*\xc5\x8b \r\xf0%\xc0J\xfa\x92\x0bs\x18%\xc0b;\xe1\xef\xc1\xee3\xc0\xbdq\x0b\xe7\x1f=4\xc0Lt\x0bNx\xd12\xc0\xd4\x16`r#B\'\xc0\xc9\xfdy*\x10\xd92\xc0\xcc\x9f\xb4\xcb>u2\xc0M\x1c\xb6\x1c\x06_2\xc0\xaa\xfc\xfa\xe9\x93\x993\xc0\xca\xbb\xbf\xf96B3\xc0\xfd\t\xefH\xc6\x0e4\xc0\x0c\xce\xc0\xc5Sz3\xc0\x86l\x16\xebw?4\xc0\xeb\xdc\x19\x1e\xfaL\'\xc0H\x1d\xee\x00\xccG4\xc0\xee\xe4\xab\x84\xd6\x162\xc0\x10a\'\xe4\x1c\xa32\xc0\xdf\x8e\xdaF\x91_4\xc0\xbe\xe0w\x13\x9a\xff*\xc0_\x8f\xf1+r43\xc0N\xaf\xc3\xfe\xad+$\xc0\xc60m\xa9Z\xf63\xc0\xbf\xb7\xda\x8c\x7fe$\xc0\xeb\x01%\xc8\x1e\xa2%\xc0bqC9\x7f\x1e2\xc0\x0b\xc4\x0c\t\xab\xe33\xc0\xe6\xe6\xdf\x84AF3\xc0\xc0\xbdyLIX3\xc0ias\xa1\xd5A,\xc0d\xcbt\xd7\xb2\xc62\xc0z\x80\xe1\xff\xc2\xc31\xc0]i\xf3MY\xf32\xc0$\xe0\x04\'\xa9^3\xc0I\xe3\xfe\xeb\xb7\x91$\xc0=:U\xce\xc2\x1b4\xc0b\x83\xb3\xe1\\F3\xc0\xa8-D~\xe3\xce2\xc0\x88\x10\xb8\x90v\xc12\xc0\x9eY\xe5\x1f\x0cx2\xc0\x8e\x84\x92CJ\x0f3\xc0%\x97\x98\x1c\xaa\xc82\xc0\'\xdar\x18CD3\xc0b4\xf4\xb25\xcb3\xc0\xc5\x01\x8d\x16?D3\xc0m\x89\xf8a\x03\x045\xc0"\xd3#V\x8e\xc02\xc0\x94_\xea{\xf2\x192\xc0\x16)\xab\x91\xa3\x9f2\xc0T\x84-\x88\x0c\xb43\xc06\xe9\x87)\xcev3\xc0\xb0_\x8d\x8d\xe2V+\xc0\xa6\x18\xaa\xe9\xbe93\xc0V\xd8"\x95\x7f\x972\xc0\xc8\x16A[.\xc94\xc0\xd8%,\xe3\xce\x1c4\xc0\x90s\xd1\x8a\xe5\xe13\xc0\xab\xf9\xdb\x82}\xcb1\xc0\x14\xf4\xc5\xa7\rZ3\xc05\'\x1e\x88\xbf\xce1\xc0~\x1b\xcb\xd0\xa7#2\xc0\x81B\xaa2\xd6S#\xc0G\x95K\x11\xdcW3\xc0f4\xa2\x05\xe2\xd02\xc0\xe0Ifp\xdf\xba2\xc0,\x84\x86\r8\xdf2\xc0\xdfR\xe2\xee\xd3s%\xc0\xb1\xbf\xe1\xb7S\xe61\xc0[\xd9\xd6\xe9Cv%\xc0R\xac+\x9a\xff 4\xc0F\x1e\x0e~\xe8R3\xc0_\x06v\x17\x85&2\xc0\xfc\xdf\xdd\x8fQ\x1d0\xc0\xd6O\x0f\xfd\x91;2\xc0\xb3A\xf1\x19\x8b\xc31\xc0M#\x81\xcd]\xeb%\xc0\xa1\t\x93x\x19"/\xc0\x00\x17Q\xda\x8e\xd52\xc0\xacF\xbd\xda\xe9\xe4&\xc0\xa3\xb1,\xf7\xf4\xdc&\xc0@\x14\x13\x00\xecH3\xc0\x9b\xdc\xf2\x95E\x86-\xc0GZ1\xc6\x8f\xa0.\xc0\x8e\xe4#rQ0+\xc0\xf1\xc6\xb5\x1f\xe8;.\xc0\xad\x1e}\x1d\xe0\x8d-\xc0\xb2WW\xc3R\xfb#\xc0\x94\x9d\\\xaa\x12:+\xc0Z\xb5\x1f\xf7\x81\x194\xc0*6\x9c\xf2+e2\xc0M=\x04R]i-\xc0\xab]\xe9\x184\xe82\xc0\x8f\x0f\xb2\x1c\x83Y3\xc0Z\x04\xbaW\xb2\x8b-\xc0\xfe\x90a\x9c\xa8.3\xc0\x00b\xab\xa0\x12\x033\xc0\'RI(\xb0\xf82\xc0>\x19sY\xd9\x9c-\xc0B\x89iC\x1b\xc01\xc0\x80kR\xc4\x17X-\xc0\x8e\xc2\x13j2\xa4.\xc0\xc9\xf1;-_\x9f,\xc0\xa0\x88\tP\x14_-\xc0K\x95\x04\x9f\x88\x073\xc0\xc6\xa4\t~\\\xe81\xc0\xe6\xc5\x80e\xb5?4\xc0\xfb\xee\x8f+\xfb6/\xc0\r\xb1Z\xbc\xee\xfa1\xc0\xc5\xf0\xb4\x83F\x012\xc0\xa1\xd7,\x15s13\xc0@\xc1p%\x1f\xec2\xc0\x9a\xc5\x17h\xf3\x96-\xc0=\x06\xba\xf6\x04(3\xc0I\xf6T\xf0\xc1|%\xc0\x17\xca\x06\xe1R^2\xc0\xc4\x85\xc5\x1e\x8f\xb62\xc0\xf5\x1f)\x83\x95\xf01\xc0\xfa\xb1\x06\x7f\x02\xf21\xc0\xcalL}\x02\xf51\xc0\x8aZ\x8d\xe9\xafK%\xc0\x8e8a\xeb\xe8:2\xc0\xdaQ\xf8\x84?: \xc0\xd3\xdd&e\xe4`2\xc0\xd0\xa2\xb4\xb3B\xdd-\xc0\xbe\x93\x9b\xa0X\xe3-\xc0\x9a0\xbd"\x06\n#\xc0\xdc\x993\xc5\x8a`%\xc0\x08\x06n[<k%\xc0\x05(\x16\xc8\xb2\xe6"\xc0\x84\xecT\xcfQ\xa4$\xc0dK\xf7\xb36\xef1\xc0\x83\xa3\rgu\r3\xc0k\xe2G\x8a\xf7\x123\xc0\x88<Do\xfd 3\xc0\xc4\xa4M\x7f)\xeb2\xc0\x02E*\x05\x1cT3\xc0k\xe8p\xfb~\x8e&\xc0l\xac\x9dJ#A2\xc0}\t\x94\xaf\xe3\x882\xc0\x91\xde0z\xc0\'-\xc0\x00\x14\x17_\x8b\x98/\xc0K\xa4\x13\x01&*3\xc0\xbd(\x9d\xdc>\xfe3\xc0\x02\x02\x07Q\xbd$2\xc0*\xd5\x15\x8cP33\xc0T\xab\xf5\xc8\xa7&4\xc0\x19\xaa\xd8\xd2\xc8\x192\xc0+\xe5\xbb\x06\xb7\x1a4\xc0\x8b\xaf\x8f\xefK\xe33\xc04\xc9\xdd;\x05\xf03\xc0\xac\x9cO\xfa\xe7\x0f,\xc0\x8e\x9c\xc9(\xec\xea3\xc0\x0c\xf2\xbf\xd3\t\xdd3\xc0b~\xf8U3\x083\xc0\xc9\xd8\x00\x06S"3\xc0\x98\xde\xeb\x90\x0b\x91*\xc0\xcbo\x05\xe8\x82"3\xc0i\xffn\xb1\x0f\xff1\xc0\x97\x82\xbb\xdc\x86\xe23\xc0\xef\x1a8\x84\xd1\x0b4\xc0\xba\x01mL\x8e\x122\xc0\xf6\x8c\xef\xf2\xad\xa4/\xc0\xd1\x8d\x91_\xd3\x152\xc0l/\xaam\x15\xe23\xc0\xd0S\xa5-.64\xc0\xae}\xf4al\r3\xc0\xa0\xad\xe8\xb2\xf2\x1f2\xc0\xf4 \x83\xf7\x9f\x182\xc0\x8efOY\x9a\xe82\xc00\xf7"\xfd\x0b)3\xc0\x08\x1eS\xd7-\xe03\xc0#=\x82\x8cJ\xe63\xc0\xb8\xe6VT\xab\x053\xc0\xear1\xfa\'&2\xc0b\xe5V\xef\xb5&3\xc0Q\xf1\xbc^\xd9%3\xc0\xdd\x87l\xe7\xf2\x0e%\xc0A\xdb\xbd\x87X#2\xc0\x03\xf94\x1e\x02\xe6,\xc0\'\x831\x08N\x1c4\xc0\x022\xc0\xe9ER4\xc0!\x8b)\xe4\xbdj+\xc0\xed\xc2\x88\xb7\xf3%4\xc0R\xae\x9e\xf3c -\xc0\xaf\x15~(\x1dA4\xc0\x10\xc5#\xf8oZ4\xc0\xec~\xcegVS4\xc0\xa2\xc3\xa6\x85\'\x1d(\xc0\xf1\xb8a\xcdu\xd61\xc0\xf1\x89\x1a\n\x9e\x1f3\xc06\xbe\x85U\xed\xff.\xc0\xc98\xb4\xf0:2+\xc0e\x13\xd7\x9aO\xa32\xc0\x8f\x10\xff\x9d\xa0\x05-\xc00\'n\xbeX\x9f2\xc0\x85\xbc\xba?.B.\xc0x\x98\xfd\\y\xe0/\xc06\xf9l\x19]\xb32\xc0\xbc\xaa\xeeH\xab%5\xc0\xe5i\xc2\xa69\x833\xc0+\xed\x85\x85v\xdf2\xc0\xda\xbd\x7f\x08_\x7f0\xc0\x98<[\x8c\xf4\x880\xc0"\\\xfe\xfc\x96\x074\xc0,\xb6\xa1A\xafZ3\xc0\x1f\x85t\x889\xfd2\xc0\xe7\xfb\x825\xa4e0\xc0\x96\xb1\xd6K>F.\xc0\x96\xe6g\xb3I\x9f.\xc0CxM$6\x82-\xc0e\xf2w:\x8c~,\xc0\x83\x90\x87\xfb\xa7\xc3,\xc0\xd3pa8\x9c\\2\xc0\x8cD\xf2\x12\xea\xfd.\xc0 \xea9\r\xcd\x890\xc0\x9b\x0c\x08C\xe2\xe92\xc0\x1c\x1b\xbf\xf0\x0e 3\xc0\x0elf\xa4j\xed2\xc0\xa3\xb0\x9b\x01\x9c54\xc0\xe6K\xcf\xe4\xd7\x93+\xc0\xf2\x8d\xf0\x14\xac~2\xc0\xc0\x9b*\rT\xe82\xc0\x12\xf5\xdd\x049\xd82\xc0\x12\xd4\x11r\xa0\xdd3\xc0\x8e~\'t0R3\xc0\x98\xc4\xf9|\xa2\xc43\xc0w\x8f\xfe\xc8\x16\xce2\xc0\x8d\xc1e\xd2\x12}3\xc0\x00\xaa\xdb\xda\xfd\xa53\xc0|\xb7&"\xd8n%\xc09!@\xa0(/,\xc0\xc9\xe9X\x18(\x86*\xc0\x90%\xd6\xcd5\xa9*\xc0\xad \x83K\xa2]3\xc0g\xf5\xbeq\xacx2\xc0@\x92JU\xa9c/\xc0\xd5\xb5h\xb4\xae\x912\xc0\t\x16\xa4\xf3\xb1\xbc*\xc0\x15nQC]\xa6*\xc0\xb5\xc5\x9d~\xb8\xe53\xc0\xe7\xfbNe\xder2\xc0e\xfe\x90\xed\xbcf\'\xc0@nc\xc6o\xcf&\xc0\xabP\xef\x88\x10\xb9*\xc0\'f\x01v\xab{2\xc0\xf1\xa0\xfcO\x1cD$\xc0_\xed\x1fH\xd5L4\xc0\x8c\xbc\xa9\xa7b\xf13\xc0\x0f\x17\x16\x95\xe3\xf0*\xc0\xa5\x94w\xad\x00\x85.\xc0+\x83\xdfY\xdfc2\xc0\xc5\xbe\xc3k]?0\xc0\xc0\xbb\xfd\xc9D<3\xc0\xe9\x12\xf9Z\x82\xd82\xc0/\xcb\xb9\x90B\xe12\xc0a\xcd\xbb\x8e_\x1a3\xc0\xf4f\xf9\x99u&4\xc0@\x8b\x8c\xf0\xb7\xd51\xc0%!\r\xbf\x19\x981\xc0\xcb\x1b\xd1\xcc\x1053\xc0\xad\xdd\xec\x86\x0b\xe12\xc0<\x983\xf4\xe2\xa02\xc0\x8fL\x1f\t\x02\xfd2\xc0?\xf9\x95\xad\xb7\xff2\xc0\xe9C\x84\x8bq{,\xc0\x95^\xa1M\xa763\xc0A\xedc9^,3\xc0\xa9j\x8c6 ,3\xc06\xa6\x111~\xa63\xc0\xa61\xfa\xfc\x8bz2\xc0\x17=\xcf$,G3\xc0\xd7\x03\xd9!\x8c`3\xc0\xcc\xb9\x944=\xe32\xc0?X\x9a\xedbM3\xc0CD6\xee\x16\xfc2\xc0(4\n*\xffJ2\xc0\xce\x03\xbd\xc64\xef2\xc0\x80[\xa1\xe8\x1e\xf32\xc06\xfbPY\xf7C3\xc0j[r\xae\xf9H3\xc0\xc4Q\x9e\x93\xb7C3\xc0\x82\x1b\x1aD\x00X3\xc0\xde\xf1\xe2\xef\x83\xd23\xc0\xae\x04\xcah&I3\xc0\xd0\t!@\xbb\x872\xc0\x96\x07P\x05\xd0\x983\xc0\xda\x97cRw\x903\xc0)M\xf9m,\x143\xc0\xd8T\xc1\xdc\xb6\x8c3\xc0P\x02O\xcf`<3\xc0\x13\xa8\xf3Ot:0\xc0\xca\xf4m^\xff\x082\xc0^\xed\x87\x02\x8d\x1e2\xc0$\xc6o\xc7\x13\xe0.\xc0\xaa\xd3@\xe9\x98\x142\xc0\x01\xfa\x97a\xb8\xc8%\xc0\xa6\xbe\xd6\x96>\xd52\xc0\x11\x15\x88.5z\x1f\xc0\xcc\x05R\xb1\xe6R+\xc0\xe5\x97]\xe1\xb5\x933\xc0\x0e\xeb+\xcf7\x01+\xc0\x82\xac\xc0\xed\xe1\xdb2\xc0\xf3\x9a@\xfa\x95E&\xc0\x88\x0f\xe4\x90\xb8\xf62\xc0\xb1\x0b\xbd\xd9h\xbb1\xc0\xf1\x06\xc5\xe6\x03Z$\xc0\r\x0b\x06\xa2\x8c\x92/\xc0\x81\x10\xaf\xf7\x80\xd22\xc0\xd8\x05\x86PDk$\xc0\x80\x1dw\x08b*2\xc0\xb4\xaeuVS\xf70\xc0Py,<r\xa71\xc0\r\x83\xc1\x91\xf4\x912\xc0\x00\xc1\x81\xb3\xa070\xc0\xa8\xb6\xadW\x8f\xec3\xc0\xdeQ{\x87\xe3\xd6#\xc0P\xe1]\xdcx\xe03\xc0\x90*\x03)\x98\x9c2\xc0\xe5E\x9d\xa2\x1a\xe4#\xc0\xcb^\x88\xe3P\x03\'\xc0\x8dF\x8b\xdf\xae\xfc.\xc0\xcb\xc8\xd3R\xcc\xb0$\xc0\x1a5\xef^\x92\xdb3\xc0\xdcPC\x02\xd6\x1d4\xc0\xa4\xc2\xf7+\xf3\xe33\xc0\r\x9b<Pr",\xc0\xfd\xff\xc4\xca-\x11/\xc0F\xd4\x1aE\x84q%\xc0\x0f\xfd\xde\xeb4\xbf&\xc0\xbe\x9f\x8b\xb3\x8a\xdf*\xc0\xff\x98c\xe4\x9b2/\xc0\xa3H=\xa52\xfd2\xc0\xec\x11\x9c\x06\xdc\x9f&\xc09I\xbb\xa5\xa7\x164\xc0\x1e\xe6\xd1g\xd8\x194\xc0x\x1c\xea\xc3xS+\xc0\xa0\xe3")\xbb\x82/\xc0\x8e\xe1r\xe4\xe0\xaf*\xc0>\x8c\xb3\xdfX\xe22\xc0\x8eX\xcd.\x87\'3\xc0\x93\x01D\x08\xa3w&\xc0\xe6\xc0\x84\xa5\xc1K,\xc0\xa5a,\xa5\xb7-/\xc0\xc3\x08;\x84\xfe\xcb.\xc0#\x83\xd1\xe7\x1dS2\xc0\xad\xb4\xaf\xa6\x03\xf92\xc03V\xbd\xa9J~2\xc0X\xc8A\xe0\xc3\xa5%\xc0}u\xc1N2\x1d/\xc0\xe0A\xb7\xb6\xd6\xfd1\xc0\x18\xc1{:\xb2\xb93\xc0\xe5m\xff\n\xed\xf9,\xc0\xf5\x87\xf6!3\xbc2\xc0\xfc\xbf\x89V\x7f\xb3.\xc0\xbe\xf2\xef\x11\xcb\xfa,\xc0\x83\xf0<W=M-\xc0\xdd\x95\n\xcc(\xc5-\xc0T{\xf2Y\xea=3\xc0\xa4\xb3\xf1\xc8\t\xf91\xc0]Hk\x8e\x17D2\xc0=\xdb\x15\x18\x1e\x902\xc0\x13\xd3\x81\xb2\x99\x963\xc0\xbfM\x96}\x94B/\xc0Uh9Q*\x1d3\xc0\xe4\x8d\x8f\x11,\x83-\xc0xTy\xa8j)-\xc0\xe0\x15$\x93u\x8e-\xc0/\xffdW\xe0\x1c+\xc0\xf6\x08\x06\xb4\x84j-\xc0\x8a\x7f\xc9^\x08Z-\xc0\xd3\xac\r\x12m\xc0%\xc0\xe0\xf8`x\xd4s3\xc0\x95%\xbdR\x9bM+\xc0\xce\xbc\xc8E\x1f\x15(\xc0\xce\x9a\xe2\x81\xe5\x97\'\xc0\t\xe1\x1c\xa7\xe7C3\xc0r\xca\x99\xefV\xb82\xc0\x8a\x84\xd48\xc5\xd52\xc0t\xb5\xad\xa2\xfa\x002\xc0\x15\xb9g\xcb\x01\xe8%\xc0I\x83\xc9\x13\x8a\xe71\xc0\xca\xc7_\xa0\xc7\xd02\xc0\xeb\xfd\xbe=\xb7\xd32\xc0\xb4\x9ad:\x1e\xb92\xc0\xaaD\x10\xbc&\r1\xc0\x12\xc38\xcb\xd3\x065\xc0\xdb?N6\xc8\x96(\xc0\xe3\xfei\xd0O\xc02\xc0\xe3\x98\xc0\xd3?@3\xc0\xe8\xb3\xb5\xb0\xf9\xc02\xc0\x8f\xdd\xc5\x19\xcb\xc52\xc0\xd8k\xb7*Ch$\xc0\xb9EK\xea\xe8N3\xc0\x86X\xcfaG\xb2\'\xc0\xbc\xf2\xa4lg?4\xc0~\x8d\xe4\xf1Lt2\xc05\xbaV\'U|0\xc0b\xeflB\x02\x801\xc0\xb3\xa3K\x94\x10{1\xc0\xe0\xe95\x14r74\xc0\xe21O\xd1{\x013\xc0v\x89\x94\xa7s 3\xc0nP>?7\t3\xc0\xe7\x1f\x1b2f\xcb2\xc0]\x9e\xef^q;3\xc0\xdb\x8c\xd2\xb1\x17\xcd2\xc0\x97j\xa28\x10\x05/\xc0\x17\xfeP\xb0\xd0\xd42\xc0\xa5Vi#\x07\x003\xc0\xbaQ\xa7\x14\xf2\xe52\xc0lo\x87\x19\x8f\xcd2\xc0&e\x06EqV%\xc0\x9a\x03G r\xcb#\xc0q\x87n\x8d\x96\xd22\xc0H,:\xf6m\xe72\xc0&\xbc\xfd\x0f1\xd72\xc0OQ\xd6\x17\x0f_\'\xc0\xd0\xbfk\xe6\xe4\xdc2\xc0\xc3P\xa1x\xe9\xc6*\xc0\xccM\xcen\xb8\xd92\xc0e6L\xd7\xc6L2\xc0\x11\xaa\xd5\xe2\xb3\xd32\xc0\x95c\x80k\xab\xd63\xc0\xd2D_\xc4\xd8\x894\xc06JK\xd0.\xef2\xc0\xbdh\x01\xd5L\xfc2\xc0d\x96\xdb\xd5\x19\x192\xc0\xfdp\x98v\xcc\xa51\xc0\xd2\xc1\x94\x8b\xb2t2\xc0_\xe8WjU\xf83\xc0h_^\x8f\x19\xc33\xc0\x8a\x9f\xab\xb2H=2\xc0v~0\xb4s}"\xc0.5&o\x07b1\xc0\xbf\xb5\x90\x9b\x84I2\xc0\xa8\x19\xe2W\xe5\x9e+\xc0\xb4\x81S\xcb\xc9\xa42\xc0x\xeaT\xc4\xffV3\xc0\xfb\x17Cz\xa0\x001\xc01\x04x-5\xf62\xc0\x1f\xe0Q5\xb4\x973\xc0\xa2\x889\x9cFh2\xc0\xa4\xf9\xd6c_\x192\xc0t\x18\xf5\xc6\xbcL2\xc0&s\xa0\xcf\xedk3\xc0T\xe5 \x13TI3\xc0\xff"\xed\xaf\x89r2\xc0\xc0\x9eYB\xd3o2\xc0SS\xb2\x12\x9d\x9e2\xc0\xac\x17*3>\xc6&\xc0#q\xbc\x07u\xe91\xc0\xcc&\xf6y\xb6d3\xc0\xc8)\xa4L\xc9f2\xc0\xc48\x92\xfc\xda"3\xc0\x9clX\xb2\xf2G-\xc02\xa9\x0c\xe4\xb4\xae2\xc0h\xf5\xa0vd\x174\xc0\xe22\x9a\x8e\x18\x99-\xc0\xe1\xb0\x1a\xab\x93V/\xc0$FT"9\x053\xc0+\xe7\'KJ\xc82\xc0\x80_\xf5X\xc0\x7f0\xc0y\xa5:\xac\x98\x822\xc0Q\x15\xe1\xa6p\x861\xc0\xdc\x1f\x0f0\x9c,3\xc0u\x9b|+\x1a33\xc0{\xa7\x89K\xb0\xbc+\xc0\x99x*7\xfe\x89.\xc0\x8c!\xb2\xa5\xc2\xd92\xc0`\x82\xb2\xd4\x05\xc2+\xc0\xbb\xf4\xc6 t\xc4*\xc0\xbd\x0c\x89\x9b%\x143\xc0\x9c\xf7\xf6\xbdo\xaf3\xc0\xe5\xb7\x83\xac\x8bt3\xc0\xd9;\xef\x9c\xb3\x8f2\xc0\xaeS\xf5n\xc4\x03+\xc0\xc9Z]\xbf\xdb74\xc05\xb0F*\xdd\xf01\xc0j#`\xdf\x13;#\xc0T\x03\x06GH\xda2\xc0I\xcf\xa3K\xc2\xa1%\xc0 Q3\xe61\t2\xc0\xf0,\x91\xa4\x90\x97*\xc0\xf5{s\xd4\xbeP/\xc0\x9b\x83*E\x1b/3\xc0o\xee\x00\x04\xd0\xcc2\xc0\x0e5b%\xe2\xf2,\xc0Ud>\xa0"x3\xc0rm\x1c\xfa\xd3\x1a2\xc0\x06\x9c\xf3\xeeY\xb3+\xc0\xf5\x18\x1c\x87\x00S+\xc0X\xec\xbd\x8bu\x163\xc0\x1fr\xednUX4\xc0\xc4k\xe4Q}\x10,\xc09N\xd4j\xf0"3\xc0\'\xec\xef\x98\xd3\xe4+\xc0\x85\x9c9\x7fAQ+\xc0It\xf4\x8b\x10t2\xc0>\xa8\xae\x11\x1562\xc0\xea9/a\x8a\xc7#\xc0\xb9\x84\x158\xe6\xf9%\xc0\x82\xd9\xf4\x03\x8f*3\xc0c\xa9 f\x9a\xa0-\xc0\x02`\x981\xbe\xd82\xc0\x1a\xf9]j\'\xc7-\xc0Q+\n\x11;\xef2\xc0\xe1\xe7\x99\x92>\xb22\xc0\xed\xcc\xb8|\xff\xda2\xc0~\xcd\xf1\xcbn\xb02\xc0J\xcf\x87\xcc\xe9\x9c2\xc0\x9c\xde#\xdcMs-\xc0O\xbaw\xdd\xd2\xe51\xc0Q\x9a\xe0t\xe0Z)\xc0R\xa3k`\x9a\xf62\xc0a\xbf\x8c\xed\x18\xf02\xc0\xfa\xdc\x96#m\x993\xc0;&\x1d\xb6\x81\xe72\xc0\xd77\x9a\x94\xd6\xe22\xc0\xf7\x968$\x9f\xab3\xc00\xa5\x90\xd1\xe8\x8f3\xc0HT7\x82\xbe\xcf.\xc0\xe2$Y_Ex+\xc0#\xa7\xf3\x86\xa9W3\xc0\xb4-\xdaK\x7fC3\xc0R\x83\x9f\xb2\xef.*\xc07\xa3\xf7\xc6\xc5\xf32\xc02\x1b\x9b\xebg5*\xc0\xb4\xc1:^\x13\xef2\xc07\xeb\x19\x027\xca.\xc0Y=\xa88\xbf63\xc0\xd4BL\x03\x8b\xe22\xc0\xa9^,Y\xea\xca%\xc0C,\x9ei\xf8\xe1.\xc0\xae\x00\xdej\xba\xb73\xc0S(A\x05S\xe9,\xc0\xd7\xe8\xaew\xc8\xee2\xc0\x8c6\x8dA\xc3\xbb3\xc0`qjDu\x953\xc0J3\x18\xce\xa1\x063\xc0\x88\xec!\x06\x12\n.\xc0\x0fp\'y\x99\xe92\xc0\x18\xb5\x89N1\x04-\xc0\xb8\xec\xa5\x1d\xee?2\xc06\xd5\xed\x9aa!3\xc0\x9b\xfc\x16\xc7/\xa5+\xc0\x89\x1c\xc1\x82[+-\xc0\x80\xbe5\xa0\xe7?/\xc0sIz\x96\xa3\x83-\xc0$\xec\x00\xbd\xde53\xc0\xb2d|\xb2O\xee2\xc0\x03\x0b\x15\xa0\xe2B2\xc0\xc3\xd8\x9a\xf0t\xd7.\xc0\nm\xa7c5^/\xc0_\xb4\xacXQ\xc9.\xc0\x18-.H\x8fV/\xc0\xf6\x16\x17\x053\xa1.\xc0\xdc?OGE73\xc0X\x139\x125\xfc,\xc0\raK\xfd\x02"3\xc0\xef\xa3\xe6\xa1\xc4\x1a/\xc0R\x1b\xed^\xe9\xfa2\xc0\x1d\xc7t\x89d\xea2\xc0\xd7\xe4P\xff\xb1\xe02\xc0\xa4\xec|U\xe2\xa2*\xc0\xef\xcb\x84!\xa4\x8e*\xc0\xe2s6W\xb0\x7f/\xc03\xbe\xe0\x13\xcf\xa3*\xc0\xd1\x1b8g\xe5\x85*\xc0\xdeo\x98\xb4c\xf92\xc0\xb07\xe3Gd\t/\xc0\xe6\x7f#8\xd0\x070\xc0\xffAs\xbb\xc7\x0e/\xc0\x9b\r\x89\xfa~q1\xc0\xdf\xeb)\xae\x15#,\xc0y\x83\xc2`\xc5=3\xc0\xc4)\x14\xac\xbfd%\xc0\xf9t\x9f\xc6\x89\x0c4\xc0l\x94}-\xaf\x8e/\xc0\x8dD\x1f*\x07\xd82\xc0\xac7w#\xd3\x97/\xc0#\xe1c\t\xaf\x981\xc0U\xeb\x92^\x96V+\xc0?Q0\x15\x86v2\xc0\x94\x9b\xce\xc2\x14*3\xc0]A\xee0\xbc\x074\xc0\xca\xc9F\x9c\xcd\x961\xc0\x89\xb7\x1a\xa6X\xec3\xc0E\x81\x90p\x1ep$\xc0\xb8D\x05b\xaf\xcb3\xc0O*\x00\t\xe0\xe03\xc0BIb?\x8e\x9c3\xc0BP\xe8\x93\t\x9d1\xc0\x8a\x83=\x91\xcei2\xc0S\xe3\xe8\xb9\x05\xa61\xc0\x0f\xa0\xef\xc3\x00\xf13\xc0\x01\x19\x94-\x12Z1\xc0\xe1\xa0%\xc9\xff\r3\xc0\x1e@\xd1\xec\x9f 3\xc0\xb8\x13\xc1[\x96\xb91\xc0\x80Yr\x88P\xe43\xc0\xdd\xa1Z]/\n4\xc0\x81\xce\x05:\x8a\xfb2\xc0\xe8\x02q\xd5\xbb\x9b\'\xc0\x95\xb2\xfe?\r\xc53\xc0\xccn\xe5/zI%\xc0\x0b\xc6R\xa0\x01\xed3\xc0\xb1\xd1\x85fg\xdb2\xc0\xa0\x91\xa8\xb2\xbb\xfa1\xc0\x11z\xc2\x1bI$3\xc0\xe1\xf4\xcd\xd9\xf4\x803\xc0Jg\xe5\xc6\xea\x993\xc0D\xcc;\x04\x04\x1b4\xc0\xdf\xe2\x0bB^|3\xc0A9Gk\x8b:2\xc0:Q\xfd\xe1K\x071\xc0\xafP\xd85=S3\xc0\xd8T\xa6\xe0\xcdd2\xc0K>\xa4\x83\x88\xe2#\xc0\xe3\x89*e\x8e34\xc0\r\xc1\xd0s-\xe92\xc0\t\x03\xe5\xa0\xd0b4\xc08\xb5\x8f\xa3\n\xc1(\xc0\xd9F\x86\x8d\xd0\x193\xc0\x84\xa15\xe4\x1d\x0f4\xc0]\x08 \x16\xccr$\xc0\xd6\xbe\xbb\xad\xcd\xa00\xc0\xaa^\x85/\xfdc3\xc0\xf3\x1c\xc4\xb1\xb9\xa92\xc0\x9f\x0bT\xdb\xe9N3\xc0nLD\xd7wJ3\xc0\x87)\x0b\xda1N2\xc0C=z\xe4z\\0\xc0`\x83\xc7)\xc2f0\xc0\xb6\xd0X\x977\xa3,\xc0o\x94\xd1\xe0\xa7\x880\xc0v\xdegf\x02>3\xc0\x94\t\x92\x97\xaft0\xc0\xd8e\xdbQ\xcai0\xc0\xd4ON\xab\x1e25\xc0\xfev:n7\xfc2\xc0\xf9\xd7\xca\x0f\xcc=3\xc0\xa7OD\x1c\x13\xd5.\xc0\x91w\x817\xecw2\xc0\xcfL\x12&\xf1\x94/\xc0\x9b\x89\x9b\xa0\xb6\xb0#\xc0eU \xd9~"3\xc0\x1d\\\xe1z\xb9\xda2\xc0 \xe8\x0c\x1f\xfc\xb32\xc0x\xdb\x0e\xe0\x06O2\xc0\x0f\xfe3\xb8<\x183\xc0}\xc9\xf0\x01\x19\x862\xc0\xf4\xf5Cf\xcf~2\xc0%\xdc\xe53\x04l3\xc0\x0e\xe0\xf5\x92]\x9e2\xc0~\xa6{\x15\xf1\xd52\xc0\x01\x1d\xf2\xc6^\x962\xc0\\uf\xea;t2\xc0mhg\xa1B\xb4,\xc0\n\xe3\xc5\xf3\'!4\xc0~{\xf8\xdd\xc4\x1f3\xc0\x11\x8b\xbd\x11\xed\xe52\xc0\xb8\xc6iH\xac\xd22\xc0\xf8\x1b\xd0\n\xbeF3\xc0\xc5\xdb\xd6\xf0\x84T%\xc0oJ\xb3\ri\xe72\xc0\xe3-\x9e\xcc^\xc4&\xc0\xf3\xe5\xb0\x14\xa3\xcc2\xc0\x19\x12\x8c\x96\xf4\xc42\xc0Cy\xdb\xb26d#\xc0.\xde\x98\xab\xdfR-\xc0\x80we\xd9<\x03-\xc0\xf7H\xa7B\xba\x07-\xc0\xf3\xa1fXj\x18-\xc0\x19k\xb1\xd4\x17\xcd2\xc0Z\xd9v,:\x163\xc0m\x18\xefr\xe2\x1c-\xc0\xc1\xea\xbb\xde\x90\xce2\xc0\x1a,D\xa9\xda\xfd3\xc0\xff\t\xcd\x19\xc1\x1b4\xc0\x83\xfcem\x8c\'3\xc0Q\xf1\xbc^\xd9%3\xc0-t\xae\xcd\x1b\x053\xc0\xb8\xf4\xd5\xad\xe9$3\xc0!\xe3\xf0g\xd1\x1d3\xc0\xf4\xe9L\xee^\x144\xc0+\xd1\xb9r\xc5G3\xc0|Q\xc4\x17\x89\x182\xc0/\x0cd\xd6\x02\xe03\xc0M\xfc\x8a\xd0\xd0\x172\xc0\x83\xfa\xe1\x86\xc664\xc0nRw\xb2\xa7x&\xc0\x8dc\x83\x96\x9a 2\xc0\x9d_\xf5\xb8^\xa8%\xc0\x07(\xfa\xa8\xe6\xe03\xc0\xcf\x1a\x0f#\xa8\x1b4\xc0\xcb\xe2\xda}&\xf82\xc0\x9c\xbe\xb7\x0c\x1664\xc0V\xda:Gkk2\xc0\xeaM\x15Jb\xdf3\xc0\xf6\xa5\xae\x12\x04\x152\xc0\xe4m\n\xd2\xc3R2\xc0\xd5\x06\xf8\xa1\xdd\xdd3\xc0Z\xc75@\xb1\\2\xc0\xb9\x93\x8f|6\x122\xc0O\xd3&\x15-}2\xc0\x1f\xf69\x9c\xc1\xd72\xc0RQ\xc7\x94(\x812\xc0\xefG\xc9\xd9\x89\xe03\xc0l\x05t\xbbLo2\xc0\x94 \xad\xb3\x93!2\xc0\xeb\xf1\x1a\xec\x82"3\xc0w\xa8\x86#\xc3c2\xc0e\xe9X\x9a\x86\x812\xc0\x0b\x07+\xcb\x88\xe73\xc0\xb5\xb7\xbf\xe5\x8d\xe82\xc0\xab\xc0R\x0fV\xc12\xc0\xd5\xe9\tpo\xfd1\xc08d8\xcf\xc0\xa22\xc0H\xe5V\xadd 3\xc0\xcb>\xe3\xa0\x97\x182\xc0\x9d\x8c\xb1\xe2\x0f\x172\xc0\xfbU\x84\xbeb63\xc0 H\xe6\x82\xfa\xe23\xc0\x02\x92\xadS\xedt2\xc0\xb9\xbaD\xdf\x9c\xc42\xc0\x8f\x16x\x8e\x96\xe83\xc0\x1c\xb4\xc39\xbb)3\xc0\xd5\xccX\x1d(c2\xc0\xe1o\x81\xdc\x96\t2\xc0\x91R\x99/\xa4\x97(\xc0\xdd\\uN\x04&4\xc0\xd5\xb1H\xac\xa133\xc0mb\xa0i\xf1\x192\xc0\xa7\x0cb{G-&\xc0\x8a\xe2\xcdn\x0f\xc22\xc0\x85\x11\xd3\n\xb1\xfd3\xc0;#\x19\x0c\xb0F3\xc0\xa7\x86B\x84\xc1J3\xc0\x8b \xf5E\x00\x8e%\xc0b\xc5\x92n5@2\xc0\x00\xb03\xa0Nv3\xc0n\xc3\xa6N\xc5>3\xc0\xda1\x99ET!3\xc0\xa3j-\x17G\xde2\xc0\x98\xc15\xf4\x8a\x97#\xc0\xab!\xf4PD\x082\xc0\xdb\xae\xcf\x85\xe7\n2\xc0\xb3\xd1\x8c\x81\x9a\x93%\xc0\xd8\xac\x9e\x10\xb1\xb82\xc0-\xf2B\x8aP\x112\xc0\xea\x8bL\x10\xf7G%\xc0\xd8\x9f\x98\xf7p\x8f2\xc0\x92\xfe\xd9\xa6\x10\xcf2\xc0i\xb2\xdc!\xc7\xdf1\xc0\xa9\x0f\xb9\xbe\xfa\xb31\xc0\xfe\xf8B\x83;_%\xc0% nf\x1bv%\xc0\xd9\x00\x0e\xab\xf7\x133\xc0Z\xf6\xd7)\\!3\xc0\xbfR\x16\r\x9as%\xc0TPZ\xa7s\xe8"\xc0\x00\xdd\xca\x8eo\x81%\xc0\xd4\x0c\t\xd6b\xf4"\xc0\x00\x07\xd8\xf6\xea\xe62\xc0\xbb\xca\x08\xac\t\x81-\xc0}\xce\x89\x00\x8f\xa92\xc0\t\x1a\xf3\x02\x8a\x073\xc0\x8f\xe9HB\xcf\x013\xc0\x8c\x96\xd8\xba\xec\xf51\xc0\xc5\xb283\x15\x8b-\xc0*\xda\xca\xf4#\x96-\xc0\t\xef\r\xab\'\xfa2\xc0\xfdg\xb5\xa6\x1f\x0b3\xc0-BR\x02Tz-\xc0\x03\xd0G\xc2%\xf22\xc0`t\xfat\xfav-\xc0\xd7\x15\x97Sl\xb42\xc0W\xcc\x02k\xa4\x01$\xc0\xba1a\x17\t\xdc#\xc0\xd6^|\x16L\xc21\xc08\xfb\xf8ru\xd5#\xc0\x99\xef\xab\xe7\xbc\xe61\xc0\xc5\xdf\xe7\xd1\xb6\xda#\xc0OH\xd3\x9eb\xbb2\xc0sk\xd6m\xe9]-\xc0/\x90x\x7f\x16d2\xc0\xb5\xbd\x86\xa3\x82\x13-\xc0b^\x00\\{\xf81\xc0\x91\xb5b6-\xb72\xc0\x9dc\xc3v1y3\xc0F\xef&H^<3\xc0\x84\xa1\xfc\xe2\xfd\xfd*\xc0\xce\xfd\xb0/\x7f\x083\xc0:\x89\xd8\x08K\x8d-\xc0\x97s-\xf2^\x0c4\xc0k\x13\n\xe1\x1a\xce%\xc0\xbdbI\x9f\x00Q+\xc0\xa3\x01G\xca\xa0\x9b2\xc0\x9dmU\x1f\x03c-\xc0\xb2\x060\x83\x03F&\xc0[\xb7\xf7\xde\xfc\x142\xc01\xa6[q\xa1\x85/\xc0\xc0QQ\xdby\x014\xc0\xc2\x10\xa4\x8er\xfd2\xc0\xcc#\t\xd6<\x842\xc0\x19\xca\xad\xacW\xe72\xc0\x02rFk\x19s2\xc09\xe6\xd9wm\xe02\xc0\'\x8f\xa8\x0f\xb7\x073\xc0/:\xc9\xb6n\xb32\xc0\x01\xee-\xd6|\xdb2\xc0\xe8\x17\xfe\x07xn2\xc0\xc7\x02\x03\xdd\x8a\x812\xc0\xce[\xbbWe\xfd*\xc0\xf1,\xf5\x9d\xad\r%\xc0E\xc7z#\xb6H3\xc0\xed\xe4pi\xbcz,\xc0\xb1\xbe\xd9\xfd\xc2\x1b4\xc0|\xe9@\xf0t\xe7(\xc0\xa7_\x1dZq\xfe1\xc0g9\xc3\x81\x01\xd92\xc0\xe4\xfe\xaf\xad\xb6t,\xc0j\xe77\x0f\x07>2\xc0\xe08h~\x01\x035\xc0X?\x1d\xb2N\x80/\xc0\xe0\xbb\xbc\xcat?2\xc0\x9d\x11g_H\x810\xc0^R\xd0\x8c\xf462\xc0\x9bTy\xb8\xbeN3\xc0\'\x86\xb4\xea\xd3\xe22\xc0Z\xf3\xf5"\xd4#3\xc0.\x90p\xca\xb9\x882\xc0\xc9\xc6\xf7\x9b(q2\xc0\xb9\xc0D\xa4\x0c\xa0,\xc0\xad\x98[\xaf\xa4"3\xc0\xd0\x8d\xcf\x08\x01\x87-\xc0[\xe2R[\x8fB3\xc0:\xfbV_\xe0\xef,\xc0\xce\x83\x17\x1b\x0b>2\xc0\x95\xac\xabY\x0f -\xc0\x82&\xf9\x0b\xbbB2\xc0]\xec\x9fi\x1c\xe82\xc0\x8d\r\x87\xa2Y\xb82\xc0r\t\x86\x17\xad\x9a2\xc0\x95n\x9fD!\x133\xc0\x85\xdb\xfa\xc3\xbar+\xc0\x15\xe0\x132\xd8\x184\xc0\x958+l!\xe92\xc0\x94\xb1\x0b\xe4\x8c{2\xc0h\x08y4\xbb\x972\xc0S^>\x11\xb0 0\xc0}s\xabDI\x8b-\xc0\xfbEXU]\xfd2\xc0\x11\xb6\xd5\x1dlg1\xc0\x9d\xfc\x16nD\x0c-\xc0B$j\x87_#2\xc0\xd1c\x16\x1d\xb9\x1b3\xc0\xfbD|\x13b\xe72\xc0i\x98\xf7!<b2\xc0\x06\x9d\xa4\xdc\xff\xbc4\xc0\x80\xc2G\x9c\xb4\x1b,\xc0fN\xe6<V\x97-\xc0\xd28\x96\x85\xe8\xb22\xc0\x9b;sx\xfdZ%\xc0\xf2\x01Jq\xb1R2\xc0:\xe9EMq\xfe2\xc0\\%\x08\x8f\xd8\xde2\xc0\x14\xd58*\xbc\x820\xc0\x1f(a;0q2\xc0\x04\xfb\xf1w\xc5f$\xc0\xdb"{y\xeb\xb72\xc0\n\xff\x7f\xc5\xd3\x952\xc0K\x1f4\x1be\xe73\xc0\x1d<0\x00A\xc52\xc0\x83\xe4\x0f`\x16$3\xc0\xc2\xf3{\xb3qA3\xc0\x80\xed^\x1dK^-\xc0j\xf4\xf6\xec,\xec1\xc0z\x1d\x96#\x17\r4\xc0\xc0\x96(\x9d\x8e\xf52\xc0\xe3U\xd91\xdc|3\xc0\x08\x00?\x1d-\xbe2\xc0\xd0\xb9!\xb3D\x8a2\xc0*\xc3\xf3\x11p;3\xc0>f\xb7\xb8\xb5\xcc2\xc0{\xe1*\xb9\xcaX3\xc0\xf8\x80\x14\xf8B\x0c2\xc0Y\x19\xe32\x8d%3\xc0\xfe\x06 \x8a\xe2\x810\xc0\xeet\xd3\xfa\xedY$\xc0\xfd=Q\x85\xf8m2\xc0ol\xb4^1]2\xc0\xa8\xc3\xdb\x87\xddN2\xc0/\xc2g\x03V\xb83\xc0\x89\x19\xf0\x07\xb2x2\xc0]\xbe:\xbc\xe7\xc93\xc0H\xfb\xab6\x19\x92#\xc0\x1a\x1b\xc3\xedw\x9a2\xc0\xf7\xc3\x80\xb1S\xfd2\xc0h\x17\xf9\xc8S\xff*\xc0\xb2\xf1s@\xba1-\xc0\xebN\xb0w\x7ft2\xc0H\xaf!\x9a\x80),\xc0\xc7\x04\x8e}L\xe7+\xc0x\xf1\xab\xb3,!$\xc04\xabw\x9a\x99D3\xc0L\x13\x00\x83\xf152\xc0\x9b\x10\xf8^\x1d_-\xc0.\xae\xec\xa4\xc7\xb1\'\xc0\xaey\xe7M\xd6h2\xc08\r;\x93Ox2\xc0\xefI0\x1cS\x942\xc0\x19T`\xf7\xa3\xc63\xc0\x14\xbd\x82\xbb\x83\x072\xc0Y\xc7o\x08\xc0N3\xc0\x93\xe2-\xfcXN+\xc0\x8f;\x11Tjo\'\xc0B\xe3?N6\xd7#\xc0\x12W\x1b\x8a\xad\x01$\xc0\xabb\x0e\xd7\x9f83\xc0\xff\xcf\x98\xbb<\x19-\xc0\xd1e\xa7\x99r\x17-\xc0$b\xc5Z\x9d\xa20\xc01\xd9Q_"[2\xc0\xday\x82\xa2\xbf\x0e3\xc0\xa6\xc7>\x95\xd3\xc52\xc0T]\x8a\xa8\xa8\x0f2\xc0\x1a\xee\x86P~\xfa2\xc0\x85\xb6\xadtY\xe13\xc0\x03\x19A\'\x16\x0b3\xc0J#>+\x88V3\xc0\xdcbl;[[2\xc0-\xe2BZ\xf0\\3\xc0\xc2@\x83x>3-\xc0(+\x87k\xd8\xcf4\xc0\xb2\xad\xb3\xd8\xcb\x18-\xc0\xf8\xc1\xe6\x82\x97J3\xc0H\xef\xbft;\x154\xc0\x97\xeb\x1e\xb4<03\xc0G\x86P\xac##2\xc0\xd0\x12`/.\xef2\xc0XN%\xcc\x00\x86-\xc0\xfe]\xf9\xfew\x031\xc0\x8b\x95$Z\xaa\x1b2\xc0\xf3\xcc"\xe1\xd1?2\xc0\xfd\x1bA1\xd2\xe91\xc0\xe7\xe5\xb8\x0e\x03J2\xc09\xb9 \x14\n\xe12\xc0\x81\x8a\xe3Cr@3\xc0\x9d\xf7}Q\xe3\xa12\xc0\x05]\xb5?\x7f\x192\xc0Uy\x89\xef\xf1\x043\xc0\xd9+\xa2\xaf19(\xc0+\x0b\xdb\x15\x1dm#\xc0t\x12\xbb\x9c\x08%4\xc0*[u\xb3\x96\x9b2\xc0\xb8\xcc\x8bx\x02\xf72\xc0:\x03\xd2"P"4\xc0\xafO\x03U\x1d\x03-\xc0:\x99\xc4\xf8\xa6\xb61\xc0t\xdcz\x17_\xcf2\xc0\t(\xfbk\x10\xae1\xc0A\x8a"^\xf0d0\xc0|K)n\x04\xef4\xc0loy\x89\xa5\xd81\xc0W\x1ej\xd1w,4\xc0J\x051\x1c\xb7\xa5%\xc0\x04j\x1e:\xe1\xe23\xc0\xb2d>-0\x073\xc0\xeco\x86\xfc\xea\x11*\xc0\xa5\xed\xce\x1c1\r3\xc0]Gf\t\x9b63\xc04\xb3"\xd6\xf1\x9d2\xc0\xbf\xd61\x0b\xf2\xed2\xc0\x87\\;c4\xec2\xc0\xab=Q\x01g\xb82\xc0\xb2!\xc5d\x91\xe91\xc0\xcfHG3[\xcf3\xc0""\xfdN\x87\xf0*\xc0\xe0oJ\x94z\xdb2\xc0<\x8e\xfe\xa4v\xf02\xc0\x16_M\xdf\xe4"3\xc0\xa8\xc6\xe2\x99\x15K2\xc0\x1cy\x15o\xe4L2\xc0\xc05\x92\x87F\xd62\xc0^\xa5\x8d^\xc413\xc0\xc9\xff\x0f\xd7\xe3\x982\xc0\x8c8\xd0BZ\xff1\xc0\x8c\xe2\xb5\x18\x8d,3\xc0c\xd2\r5\xcd\x113\xc0>\xdaq/y\x1b2\xc0\xacE\xdf\x8a\x80\xce3\xc0N4\xe0\xd2\xedI3\xc0\x13\xd8\xf5\xc3,\xf02\xc0\xa2\xe31N\x96\x012\xc0\xcb\xa7~a,`2\xc0\xc5\x18\xd6\xdb\x98\x9c3\xc0\xc9\x10\x92\x131!3\xc0\xb9\xb4\xd4\xd3Q\x1a3\xc0/_\x9b|\xb9\xeb2\xc08w\xfa\xb7\xa4z2\xc0\xaa"\xc31\xb2\x1d+\xc0r\xa7\xd2\x7f\xa7_2\xc0J\x88\xd3\x16l\xd32\xc0\xb6T\xb9\xd8$\x960\xc0\xe6\xbdJs\xaa\x7f2\xc0\xe2\'\x95\x06:\xc92\xc0\xe7\xb2z\xa9\xb0\xd3+\xc04^p\xd2\x02.1\xc0\x0c\xbc\x112m\'3\xc0r\xef=6y{2\xc0$%\xa1J5\x9d.\xc0\x96\xb6x\xb3Lq3\xc0\x9d7cNN{2\xc0|?\xdc\xd9\xc3\x0b3\xc0,,\x85\x90\xb9/3\xc0\x9d]\xc9\x00F\xd22\xc0U\x8f)\xad*F+\xc0\xe7\xdd\xc0\x13\r\x862\xc0\xf6\x99"$cg2\xc0|\x15\xcaz=\xdc&\xc0\xb5]\xc4\xb1"{3\xc0F\xbb\xde! J3\xc0\x14\x88\xb0\x84\xeb"0\xc0\x02\xbb\xa5l\x8c\x842\xc0>\xc5\xa4B\xcb\xcc(\xc0N\xfd\x00\x18]\xc9&\xc0\x95\x1dn\xbfr\x132\xc0(\x8f\x9e\xf9V^4\xc0\xc5x{\xafa\xec2\xc0pTla\xc3Z3\xc0G\r\xca\xf0.\xa03\xc0\xe8\xd2\x83}f\xd01\xc0\xce\xd9;s\xb6\xda2\xc0\xc6\xe4E\xa3I\xf13\xc0\x86\r\x10\x04\xff\xc5(\xc0N<OS\x04\x1a2\xc0V\x0c:\xcb\x9f\x950\xc0\x88\xfc\x17R\x89\x880\xc0$\x94\x141AS+\xc0\x8a3\xea\xa5J\xb2,\xc0\xf7K\xf7^\xdc\xcb2\xc0\x88\xaa\xe2"od1\xc0\xd4\x9c\xeb\xc7\xe7\n2\xc0\xd2F\xe7\xed}\xba2\xc0\x1c4\xbc\xb9\xec\x132\xc0\x8b\xc5\xa2\x92\x13\x083\xc0\xa8\xab]\xa6\xb4\x84-\xc0>\x00\x81\x90\x82v.\xc0I\x0fd\x1eJ\x9d3\xc05\xffh\xe8\xcb\x972\xc0\xe8\x18\x84b\x86S2\xc0\x82\xd3\xa1\xa8H\xc8,\xc0\x17wo\xc0\xe4\xe32\xc0\xe6\xb9\x0f\xa30\xe72\xc0z\xaa\xf4X!U+\xc0\xda\x93\x12\xe1\x9e\xb1+\xc0\x02\t\x8e\xa4,!,\xc0im\x12 \xbf02\xc03O\xa8!<\xe83\xc0\x8e\xd5\xa6,\x16@3\xc0nn\xdfL\xe9\x172\xc0\x1b\xf1\xd2\x80\x94\xcc*\xc0\x05X\xc8\xb4\xc7\x98,\xc0\xe3\xe3\xd9V\xa7u0\xc0\xdf\xa1=_\xa3\xc7+\xc0\x06q\x03\x87\n\x1a4\xc0C\x0cP\xb2\x9c\x902\xc0-\x0e\xae\xf8\xee\x7f-\xc0B0\xd2\xf8\xe7\x01/\xc0\xdc\xa6U\x16\x8d\x183\xc0\x16\xdb\x0e\xd3`\x0c3\xc0\x12]^g\x94E2\xc0a\xf5\x82u\x9e\xc3+\xc0\xd8\xb4\x8c\x8c\xfc\xab2\xc0\x0cv\xef\x11aW3\xc0\xcc\x05\x0c8\xdc\x07/\xc0h\x1a\xaa>\xce\xd82\xc0H\x0e\xb2\x95\x89K3\xc0\xac\xed\xb6\xa7\x85v4\xc0\xf9\x14\xd5\x80%\x142\xc0\x99\x9d\xc8%\x00\x85.\xc0\x1c#\xed\x86\n#3\xc0\x0f\x9e\xd2\x129\x1c2\xc0G\x19:S\x98<3\xc0\x19\xc6\xbb\xd3\x82\xff2\xc0\xedy\xa1:Wn%\xc0+Xy\x05S\xff.\xc0\x920\x19jz\x1e3\xc0\xeb\xea=l\xf2\x153\xc0\xea)\xf5Nd\xf62\xc0v\xdeEm\x0e#3\xc0\xf6\xdaz\x15\x88\x983\xc0\xf4\xb6\xd9\xd1\x00\xa5,\xc0h\xc6\xcb\xd8O\xb72\xc0\x93\xb0\xa1i\xe7\xf72\xc0@\xa1\xf83\x02\x0f4\xc0$ij>\xa7y/\xc0\x14t\'=\xd8\xa3,\xc0:\xe1 &\xa2\xdb,\xc0\x9f\x1aW\x11!\x0b.\xc0do\xe3l\x89\xfc2\xc0\xc1$\x0c\x99\xe4\xe32\xc0D.\xb3\x1f\xf1\x8e2\xc0\xaa\x05\xcf\xa0\x82d2\xc0\xad<\xce\xa9%\x93-\xc0w\'\x0ee\x13H3\xc0Tx\x93\xa4By3\xc0\xd6s\x8e\xf1?\xa4*\xc0\xc29LJh#3\xc0xL\xaf\x0f\xfan2\xc0b\xfbV\xa9n\xc02\xc0\xeb\xdb\x9a\xf5e\x1a3\xc0v`\xef0]w2\xc0fv\xc3\xb3?~/\xc0\xf0\xd9xi\xa2\x85.\xc0\x1b\xf7\x12%\xec\x08-\xc0\xfaX9L\x13\x8a*\xc0\xde\xaf\xa6D\xfe\x073\xc0T\xbc\xc3\xc0\xedB2\xc0R\xdb\xbdJ\n(/\xc0\x9e7\x86#.\\%\xc0m{\x90t\xca\xeb3\xc0\xd4\x97\x9a\xfb\xf2J2\xc0\x82A\xf4\xa3(\xef2\xc0P$J\xa4X\xae2\xc01\xa7iv~\xa7+\xc0G3\x84G\x85F3\xc0\xe8\xebtW6\t3\xc0\xfa;p \xfe\x065\xc0\xfdK\x91\xcf\xa1c0\xc02\x06\xdf\xe1,@/\xc0\x9e\x12h\xde\xcc\x91.\xc0A5,\x18\x95\xf62\xc0\x96\xa4\xe3\xdc\x06n0\xc0>O\x01\x7fut2\xc0\xa7\xc1\xd2\x9d\xb9g2\xc0\x1f}\x08\xb0l\x082\xc0\xfc\xe2\xeb\x8d\x8dQ/\xc0G\x81\x8c\xa8A\x1b/\xc0\x82\xcb\xcbC\x0cD2\xc0\xee\x94\x11\xc5\x02\x87%\xc0+\nv+7P3\xc0\xd4\xecI\x94\x98\xbc2\xc0 \xfe\xf2\x04\xd8\xe33\xc0\x7f\xd1\x9b\xf5=\xe73\xc0\xb3\xab\xf9X\xaf\x932\xc0\x90\xe7\xa7\xaa5^/\xc0\x9d\xd8\xe0\xc8\xb2l/\xc0\x0b*e,Q\x13/\xc0S\x12\xc6\x12S\x98-\xc0\xbe\x9e\x9b6\xdd\xe42\xc0RN\n\xf8\xf9\x92.\xc0\xd8\xdfZ\xcd\x04\x84-\xc0\x0bn\xd1\x80\xbeK2\xc0A\xfe\x18H\xc2-3\xc03\x06\xb4\x87\x89\x13-\xc0C\xa9G&\xcd\xde3\xc0\x01,\xcd-\\\x1d2\xc0a\xf2\x15Im\x912\xc0\\\xf8r\xfbXQ0\xc0\xf5\x9f\xe5\x87p\x95/\xc0P\x13\xadw\xd0\x064\xc0\x93\x9ak\xc4\xa2\xb62\xc03\x9d\xed\xccY\xd62\xc0\xa6\xaek3\xc9\xc7.\xc0\xfe(\xf2\xbf$\xa7.\xc0}\x1c\xb1\x95\x81/&\xc0$\xe6\x7f\xf9\xb0\x003\xc0\xb0R\xb4\x9a7\xee3\xc0=\xd3\xaaK)U-\xc0\xb9\xd7\x88\xde\xbe"-\xc0a\xf5\xfd\xa1T\xb5+\xc0\x89\x00Y\xfeQ#3\xc0\xe20<5\xab\x1d2\xc0Uj\xbfC\xa1\x1c4\xc0\x89L\xfdi\x134+\xc0\x9b\xe1\xc5\xaf\x05\x852\xc0\x1b\xa9/\xbf\xc4\xa12\xc0\x06\xf1\xe0\x8e\x95M.\xc0q\x1eN\xc3<#3\xc0\x86\x13^\x96\x93\xdc3\xc0i\xb1\x89$\x9c\xa3$\xc0UPP\x88Dl1\xc0\x9a\xc0\xd5\x03r\xf61\xc0\x88~\xea\x12\xd1\x1f*\xc0\xa5\xcd\x06\xdc\xed\xc33\xc0J\x8eXg\x85\x074\xc0\xe80G\xb4\x86\xb52\xc0\xfdc\x7fDc\xc53\xc0\xdf\xbc\x87\xbc\x18=3\xc0\xc58\xb4S\xefs2\xc0M\xbe\xc6\xd2\x10\xe23\xc0c\xad\xb2\xbc\x82\xe13\xc0\njV\x80\xe3\x1a2\xc0\xe2\xd4\xb4{\xb1\xe33\xc0u\x1dI"\xc2*2\xc0\x92\n \xe4k43\xc0\xaa\xca\x8d\xa5\xf3W$\xc0P\x06\x8b+zt4\xc0]/\x81\xc5\xf3.-\xc0\x13[\x88\xce2\xfa2\xc0\xb0\x95`\xfa\xd8\x1c-\xc0\xf2\x9f\xe9\x98\xe4\x063\xc0T\xdb\x8d\xc5z\xf62\xc0\x17\xdc\x02\xb7\x0f\x90*\xc06\xb9\x97\x9c\xa9\xeb2\xc0)\x106C(\x153\xc0\xf5\x81\xb1m-\x973\xc0\xb5kK+\xa6\xee2\xc0\xce\xe3\xf8m\xbd\x953\xc0\x1b\x1bu\xb8 (3\xc0A\xe7^\xc7\xd7\x044\xc0\xf8\xb0\xb7\xb5x\x1d4\xc0\xc3\\sQ3\xe12\xc0\n}<f\xa5\x182\xc0u\xdc\xecCa\x18-\xc0\x0e\x06\xd1\x97#,3\xc0q\x10\x1fI\xc7z2\xc0:\xda3e\x1d\'4\xc0y\x0e\xe3Kc\xf12\xc0\xe3\xd4\xc3\xaf\xa9j"\xc0\x99\xd1\xc5W\xd5\xd62\xc0\xa9\xcb\x98 \x08\xf12\xc0\x93F\xac\xb3\xb7\x05-\xc0)\xdb\x9c\x1f\xc7K3\xc0U\nuf\xc7\xf82\xc04\xa7\x89\xa2\xba.4\xc0\xc8\x1f\xa5\x06$\xd22\xc0\xe7\xd8\x1c.\x13\xed1\xc0\x03?\x83\xd3\xc0\x172\xc0a\x04\xc8\xf9\xc9\xe92\xc0T\x02\xc9p\xf1\xd62\xc0(\xb3\xb9\xcf\xcb\xd02\xc0\xf0\xcex[[\xd81\xc0\xb8\xdb\x98\xa6\x18\t2\xc0\xbe0\xcf\xb3c\xcc1\xc0\xca|\xda\xa5\xfa\xe21\xc0\x84\xd0\'\x8e\xed\xed2\xc0DV\xdf\xed\xfc63\xc0\x87\xbb2\xd9@#2\xc0\xf4\xa1\x8b\x9f4\xcb4\xc0cX\xee\x13\xaf\xa22\xc0\x1c\xfb\xbb\xc8\xbc\xcf4\xc0z#\r\x03:13\xc0W\x19\x16O\x9c\\-\xc0\x171\xe5wD[2\xc0\xc5\xab\x84\x01\x9e\xa53\xc0\x8eJ\xf8.\xfb\xf62\xc0\xb9\x86u\xd8\x1c\xc23\xc0\xfc\t\x9a?\x8d,3\xc0\xde6\xc6@ \n2\xc0\x00Wi>I$3\xc0\xfd\xbc\x8f\xa9\x81\xf82\xc0H\xc1\xd3L\xf7\'3\xc0O\xbeP\xff\x0ed2\xc0%\x9f\x96\x14\x9f,3\xc0\xc7_]\x01\xa5\xd92\xc0%\x075\xa3MH4\xc0\n\xa0\xb8\x13\xe4>\'\xc0\x89\xc1n\xa0\x9c#3\xc0\x08\xa8\xd2\xeac\xe32\xc0\x9cvO\x8f\x89\xce2\xc0\xd4\x9e\x03t#\xe81\xc0\xd4o)\xb5\x90\x0c4\xc0\xf8}\x8a\xcbv\xec2\xc0!R\xcfc\xac\xe41\xc02\xa3%\xbf\xfb\xd32\xc0QK\xcc\xbf\x8dx2\xc0\xe3S\x83^f\xd02\xc0\x8c]\xe1\x81\xa9C3\xc0\x06:@\x01\xc9~2\xc0\xdcG!d\x84k2\xc0!j\x98}\xd6\x1c3\xc0\x16\xfd.\xee@\xf70\xc05F\xb7z\x9al2\xc0yi\x1f{\xb9\n2\xc0\xb35\x84X\xf7\x1a2\xc0\x83\xed\'y\x9f\xdd0\xc03\xd9\xe86\xc1s2\xc0wk_l\x1b63\xc0\xa8B\xdeE\xf0\xda2\xc0r1\xb5\x96\xa7\x132\xc0\n/|\xe2y\x962\xc0\x7f\x06SM\xfc\xcb3\xc0\xdb\xec\xc8\xd4\x1b\x993\xc0\x8a&\x00+\x1e\x183\xc0c\xf0I\x9c\xb7$3\xc06\x17I\xae\x98@3\xc0{p:,\x18\xea1\xc0\x10\xb9\th\xd5)2\xc0k\x85M\x11RJ3\xc00f3\xf2L\r3\xc0\xfb\xf7\x02\x02\x08%/\xc0E\x9e\x1f\x80\xab\xaa/\xc0j/w\xf1\xa5Y3\xc0\x9e\x1d\xd9\xc0{N0\xc0\x87t\xb6\xfd9\x913\xc0\xe20\x8e\x05I/3\xc0\xd7\x85\xaa\xeb^\xec3\xc0\xbd\xd2i>\xc7\xb53\xc0\xdd\xfe\x16{\xde\xa90\xc0c\x86\xb7\xe5\x98\x970\xc0\xd6A\xba+\x1c\xc8+\xc0d\xe2\xf7k\xb7\xea&\xc0\x95\x19\xcc\xe3\xbb\xcb3\xc0\xd8\x88\x9f\x8c\xa8F3\xc0aw\xa6\x1d\xb4\xee,\xc0&q\xe5\x93\xca\xf2,\xc0\xf2\xf4zN\xc4%3\xc0\xde\x1d\xfdm\x92z3\xc0#\x0f7\x0c\r\xf43\xc0\xee+\xa2%o\x8e-\xc0\x1a\xc3&c4\n-\xc0\xafp\xaa\xa4\xb8@3\xc0\xcfg 2\\\x1d2\xc0\xb6\x96\xfcV!\x99.\xc0\\`\x870f]0\xc0>V*\xa77f/\xc0B\xc2\xc0\x1a0\x950\xc0\xc2\xee\x95\x9f<\x870\xc0\xb5\xf0\x08\x13\x9c\x13/\xc0R\x0c\x07\x8e\xf0m/\xc0\x15\x1dv\xbf\x80K3\xc0\xeb\xfa\xed\xd0\x9b\x8b0\xc0\xec;S\xb9\x00\x9e2\xc0i\xeexh\xbaK2\xc0\x90\\q\xbe\xc6P2\xc0\xb3c\x9b\xcb7\x03-\xc03\xf7\xf7\xbe\xe3\x133\xc0\xb0\x9a\x03&\x81\x16,\xc0\xa5\xc3\xe2p{\xf33\xc0c\xa1.~j\x902\xc0\'\xff\xd3\xa8\xc0\x100\xc0V\x18$\x8c/]2\xc0\xb2\xbb\x88P~\x143\xc0\x8b\xa3\xb1sH\x0b/\xc0N8\xc6\x9bO\xe72\xc0\x87\xd1\x94\xb8\x06;2\xc0y\xbf\xc6\xf2\xae\xc5*\xc0`\xad\xe0=\xf2\x16-\xc0r\xd0\n\t\x9b\x98/\xc0\xee\xeb\r\xcb3Q0\xc0\x8c\x0f\xb8\xe8p\x1f3\xc0w\xf1\xc4as\xbb-\xc0\xad\xa9y\x0c}\x993\xc0\x17*\x01\xa8\xa1y/\xc0q\xfbB\x1et\xad2\xc0\xb5\xea\xa2\x16*\xad2\xc0\xca\xc3\x11Nis/\xc0\x87\xce+\r\xb7\x980\xc0\x03\xca\xd8\x10]\x92.\xc0\xa9A\xa9\x8bQG2\xc02\xc6\x94\xe6t\x0f3\xc0o\xc4R\xac<{3\xc0\x86\x9bP(\xbe\x95.\xc0\xc1\x92\xefL\xfc~-\xc0p\xe6\xf0\x0bIR-\xc0\xe4\xfcybQ\x90%\xc0\xf4\x87.P6<3\xc0\xc4\xec\x82\x0e\xb3u2\xc0\xfa\x8a\xc4\x03\xcd\x0e-\xc0g\x11\xa6\xeb?\x8c%\xc0\'Ju\x9f0\xd3.\xc0%\xd2\x16?\x8bL3\xc0\x0b\xd9\x19\x08K\xb42\xc08/?b\xf9C/\xc0YRk\x98G\x9a%\xc0bX\xca\xcc\xfc\'.\xc0\x05}Y\xfb\xcar-\xc0\xb2]\xca\xef\xc9\xa9+\xc0\xc4S\xf4Y\xf5A2\xc0\xa2\xa3\x16w\x10o3\xc0I\xfd\x1d\xa7\xad\t-\xc0\xae\xef\x9d\xf6\x86\t.\xc0\x14z\xe3\xec\xc8J2\xc0\xf4 \xa1\xdc\x02\x1c/\xc0i\x9cc\xb9\xc3\xfd.\xc0@\x9c6\x11\xbf\xe32\xc0\x9c}\xe2}8\x193\xc0\x9c\xd1\x9a\xf5w!3\xc0ZP\x062\xda#2\xc0\x05\xf5\x16\x95t\xe23\xc07\x03\xc2$[\x89.\xc0\x8e\x8bW\x15\x91\xa8.\xc0\x87\x04\x1a\xf0\xa8\xf53\xc0\x9f\x06\x98\xc5\x90\x812\xc0\xad\x98&\x9fz}2\xc0cf\\0?\xb3+\xc0F\xdb\xebQ\x97\xca*\xc0w*\xbb\xda\xcbR+\xc0\xc9\xb4\x01\xb9\xe4\xd4&\xc0\xe9\xf2\xad\xb0\xfee2\xc0\x89\xfa\x81Y@\xe23\xc0m\xd8ct\xf2\x870\xc09R\xde\xbd\xff;&\xc0x\x8f\xcfCb\xd32\xc0\x16\xe1\'\xcd\xaed2\xc0z\tVs\xf7\x8f2\xc0\xf4X\xa5B\xccH3\xc0\xc8}dz:\xa22\xc0\xee\xf3\x1e\xaf\x90\xc4*\xc0be\xe2\x97k\xca*\xc0"\xfc9\xec\x084*\xc0\x14\x0e\xd2\xe7\xf4s2\xc0\xf7\'}\x86u\xde2\xc0\xce\x1cOg\xb0\x1b3\xc0Y\x90\x86K\xdd\xb5-\xc0\xfe+a \x0b\xbe2\xc0jn\xe5\x12\xb2\x840\xc0\xad\xa3\x91\xe0\x07+3\xc0<\xdd~\x7f\xff\xc7%\xc0SW\xd78\x13 3\xc0\xfe\x8d\xe2\xed\x18(3\xc0\x0f_\x8f\xa1\xec\x0f4\xc0\xca\xef\x1b\xa7\xd9\x9f1\xc0\x04]\x19\xf4Z_"\xc0\x08q\x18\xbc\x9e\xc72\xc0.\xb31\xe3\xf8b-\xc0?\xa1\xb9\n\xf6\x1e2\xc0Q2\x826\x85\x17)\xc0\x0c\xd6\x16\xd4\xb5c2\xc0\xf4\xa2V\x14\x0e\xa52\xc0\xe2+\xa1\x7flU3\xc0\x1d\x16\xa3@j\xd4%\xc0\x84VS\xeb\x82\xd62\xc07\xe8\x9b\xef\xb7\x003\xc0\x93\x02\x1b+\x06\xd8%\xc0\x12\xed]G\xff\xf4.\xc0a\xd5h\xcaV\xc82\xc0j0z\x7f\x93f2\xc0*\x9c]Y\x0893\xc0n\xe1\x11\x13\x80:2\xc0\xfej\xfa^\xd6\x90#\xc0\xc7\rZ?\xe6F3\xc0\xa2\xd2\x18\x1f\x07M2\xc0\xff\xfb\xac\x15\xf8\xbb0\xc0+tw\rS\x173\xc0\xb8A\xac\x1a\xe1R+\xc0\xa8M\xe9Z\xcb,,\xc0`\xa1\xf2oY\x035\xc0\xb8 KT\xa9\x124\xc0\x9e\x91\x87\x92f|-\xc0\x86\xd5Jy6U2\xc0F\xba7G}\x0c3\xc0\xcc#\x13\xf8\xec\xae#\xc0\xd6C\\\x00\x95\xda2\xc0\xcdz,ci=3\xc0\xec@rL+\xbb1\xc0\x9eDV\x81\xed\xfb2\xc0\xe9\xf8\xc6\xed\xf6\xa8#\xc0kV\xf4\xacH\x852\xc0\x90\x85\xb5}\xd9\xef2\xc0\x96a*\x85\xfd&+\xc0\xb6\xc9\xd8\xe8\xe9\x1e3\xc0\xf2\xf8\xeaW\x8e},\xc0\x02\xea\x19\xd6\x11\x892\xc0\xd0|\x9fd\r\xc7,\xc0\n\x85\x83\xc2\xb3\x1f,\xc0\xa8\xb2T\xb9\xc5\xeb1\xc0\xee\x98\xe5\xe1\xd6\xb61\xc0\xb3\x15:\xd4\xdb\x083\xc0~\xbf^\xe3\\w.\xc0%\xeaD\xa7S#4\xc0\xff\xd5\xa8\xe1J\xf71\xc0\xff9A\x1cD\xcf3\xc0%\x9f\xaf\xff\xf6\xb72\xc0m\xdfjQ\xaao3\xc0\xd8m\x7f#\xe4\x9c+\xc0\xef\xb1\xcb\xac\xcdl#\xc0\xce\xa8\xdd}i\x19-\xc0\xae\xe2>\xdcT\x87-\xc0\xca\x8c#\xfb\x10\xa2.\xc0\xe6\xdc[\x1ekF.\xc0e\xb0\xd9Q\xf8\xf51\xc0\x99\x99Ni\\E2\xc0\x9c\xd7D\xe3\x16t3\xc0F\xc61|\x11s2\xc0\xd79[\x03F\x8c2\xc0f\x87\xa5\xa5\xca\xb92\xc0%*\xca7!w*\xc0\\G\x9d\xf4\x18\x9e2\xc0\xf0\x1d\xedf%D+\xc0\xfa\x9b\xfa\x0f\x81\xf72\xc0\x1a\xa5\x07U\x04\x803\xc0~\xbfzgW\x182\xc0\x9e\xdb\x8c\x94L\xf82\xc0v\xfc\xf1]\x0e\xfc2\xc0\xa6\n\xf0\x0e\x9b\x81-\xc0V\xb84\xba\x86O3\xc0\xc8\xb1|\xe5\xfb^2\xc0\xa6\xed\x0e2\'32\xc0\xc6\xcf\xbb\xd6gq2\xc0B\xa0\x98iP?/\xc0\x8a`T\xa2\x04Q2\xc0*F\xdf`\xb9\xa32\xc0\xf41CqF|2\xc07\x04\xab\xc4kQ2\xc0\xd3\xfb\xa6\xa1\x95\x892\xc0\x0c\x84\xa5\xccqJ3\xc0\xe2EjO\xac\xea2\xc0\x90<\x91k\x96\x902\xc0\x9a\xf7\x9d\ti%*\xc0\x87\x1e\xbbz\xdc\xc92\xc0\xd9\x98\x9c\xab6\x9a2\xc0y\xe5\xc5\x80\xce\xea(\xc0|\xf3!\xdf\xbb\x1c2\xc0j\x92\x97H9\xf32\xc0\x95B=\x16u\xf3*\xc0\xd0\x14\xf8\xb7\xde\x9b2\xc0JZ $u\x8f3\xc0\x83\xd1\x92,\tD2\xc0V\xe6\xe3\xe7\x89\xc22\xc0}\x96-@\xbb\xb82\xc0\xeb\xc3\xe8\xd5R\xfe2\xc0\xb0\xf7q9\xbb{4\xc0r\x03\x8e\xff8\x103\xc0\x88gx]\xd2\xfc*\xc0\xd3\xd9\xab(\xb5\xba2\xc0\x15\xbdta\xfeo3\xc0\xd8\x91\xab\xa6\xa0N2\xc0\x0b7C\xf3.\n3\xc0\x93d\x8a7\x81\xb7.\xc004\xdc\x94:\xdf2\xc0'
p16
tp17
bg3
(g4
(I0
tp18
g6
tp19
Rp20
(I1
(I2380
tp21
g13
I00
S'\x05\xed\xdf\xd3q`S@e\xab\x9f%%\x96S@DiP \x1b\x88S@b\x13\x8b{:\xb0S@\x7f\xb1O\xae\xf3\xd7S@~dv\xce\xab\xd8S@\xde\x1d5\x9fj~S@\nH\xef\xa3\xe8rS@\xd6\xbf\x8c\xf3\xb6\xbdS@\x9d\xfd\x92\xa4\xbe\xd3S@s.\xe0\xadu\xd9S@\xa5\xe8\xd5\xf6\xe4\x82S@\x95\xe7\x97\x95\x08]S@\x12\x8a\xdcQ\x11\xc0S@C\xe2M\xb4K\xbeS@\x82\x82/\xa7\xa0\xbdS@\xf9\xf60\xd7\xaefS@\xe7y\xfck\x1c\xf5S@\xf7\xb8\x08\xf7\x94\xceS@\x9f\x1e:\xc49\xd9S@\xca\xfa\x9f!\x94\x8bS@o\x8f\xca\xf7\x9eQS@\xb9\xd9a\xb5W{S@)\xef\x96.\xf8ZS@{\x97\xc6\x1c\xc3\x91S@\xed\x1d\x06\xeb8\xb1S@\xe2\x865\xe1O\x7fS@\x07\x1c\x06i?lS@\xeb$\x88\x8f\xdc|S@\xa9\xf9\xb3\x0b\xaa\xb1S@\x8dc\x8e\xd4mKS@\xb20:\xa3\xed\x87S@\x07N\xd8\xb6*\x96S@}\xdfG\xf8\x01\x86S@|\xf5\x97q\xeb\xb5S@a\xf1\xd4\x94+\xd8S@\x9a}V\xbf\x0b\xd7S@\x80\xabi\xed3\xd8S@\x13v~\x1b2\xf9S@\xca\x0e\xbcI\xc4\xa8S@P%\xaam\x92oS@\xe2\xf4\x95\xb2\xee\xccS@\x885\xa1\x0b-fS@S\xbd\xff2\x86DS@\xe4\x89\x86\x85\x1b\x7fS@\x873\xb7\x82\x00uS@\'\x91z\xaf\xfe\xd7S@j\xfdL\xe6\\~S@\x95\x98\x0b\xc3\xa6\xd6S@\xef\xb8\x04D\xe4\xb0S@\xa4\x92,z7MS@\xfd\xaeT\xabe\xa6S@\xad7\xa4\xc9}sS@\x10\x0b\x82\xfe\x88eS@\xbe|zc\xe1PS@\xae\x96 X\xdd\xd8S@r\x90\xcc\x0eF\x8bS@\x91\nd\x10\xdf\xafS@?\x0f$\x1f\xdc\xc4S@\xfdN\x95\xda\xb6\xabS@\x88\xf3\xdd\xeb\xfc\x8eS@7\xe4\x91\xc0D\xbdS@\x88%X\x95\xf6QS@\xf0\xde\x90\xe0\xf5\xbaS@q\xdfR\xb8 \xb4S@\xc7\x8c\xf5\x10\x10\xd9S@t\'\xe5\x01=\xbdS@\x90\xc1\xab\xdb\xd7\x9fS@\xdb\xc9\xad\xa8\x1d\xd4S@\x03\xa6LL\xecrS@\x91\x06\xb3-\x14\x86S@\xb9\x00\x0b\xb2\x8b\x98S@\t U\x1a\x7f\x98S@\xe3\xf9\xad\x8b\x04\xb5S@\xd5F\x1d\x0e\xe3\xadS@e\xcc\x8e$\xb6\xa4S@\xfd\xba<9\xf8\xbbS@a\xb0t\xafKwS@\x02}\xb2 \xb7aS@\x04\x98\xf3\xce\xa5\x90S@\x1a\x90\rb\xebSS@|E\x8a\xdb\xb9wS@\x97\xce\xd6\x9e\x95\xb6S@ \xb6Gqt\xb6S@&4\xffQz\xaeS@u\x8aHm\xe4\x7fS@\xcc\x9c@\x8aD\x86S@a#8i\x0c\xbdS@\xdf\xa7G\x0f\x93\xaaS@\x0f(a\x93\x9e\xc2S@\x7f\xae\'\xe2\x91\xd5S@Q\x95\xf6\x16\xea\xc5S@2r\xf8\xb7]}S@Ph\xc2\xa1=iS@N\xb5\x92N\xf9\xacS@\x8a\x7f\x10m\xe1pS@\x8a\xc0?\xb0\xe0\xbbS@\xac6\xc6T\xfd\x9eS@\xd6\xf1\xea\xd0\x06\xa1S@\xbb\xe2\xba\x19=\xd9S@A\xb0\xc2\xf9\xd8\xb4S@.h\x8ci\xa3\xd5S@;\xba\xb0\xfa\\\xb3S@\xf5\xe2\x0b\xf6mrS@\xb2Og3!\xb1S@X\x1d\xb8F\x01\x91S@\xb5\xf8t\x0e.\xc1S@2\xa8\x95\x15Y\xa9S@\xe2\xa7\x958D\xd8S@\xddO\x9e?\x8bjS@\x12\\\x99\x10\xcb\x90S@\\\x13\xf5;E}S@\xe5\xc6myh\x8bS@\x8f\xe3\x93\xcc\xe3\xa6S@\x86%\xccL`\x8bS@8\xbc1\x04,\xc1S@\nN\x0e\xfc(YS@\xe7!@\xa3\xc7\xf8S@R9\xb1\xa4\xab\xbcS@\xe7\x13\xd7&q\xdbS@,\xe9\xa35+\x9dS@U\x01i\x86\xb2\x80S@\xff\xf5\x80lR\x90S@\xce6\xfe\xeaa\xc8S@6f\x1b\xbe3\x83S@\x0e\xc9\x87\x84\xfb\xd6S@\xd5\x1b\x1d\xdf\xd8\xa9S@x\x00_Qa\xb5S@\xe7\x8fG/x\xb2S@\x8f\xcd\x1d\x8f\x04\xb5S@a\x8f\xfb!\xaa\x9cS@\x15\xd5\xd1\xf6\x0e\xd9S@x\x90\x85i\xc2\xbcS@\x83\xbe\xd8\x06\x1a\x90S@p!\x16\xb7\xf4\xdbS@ \x06f\xc1\xdd~S@\xd9\x01\x91\xdf\x1a\xa3S@*\x0c\xee\x97\x9fzS@\x04\xe3\x8d\x8a\x8czS@\x9f\x93\xe7\xea\x16[S@\xdf\x81\xcc\xf2C\xafS@\xbc \xa9fuzS@V\x8e\xe5o\xd1\xd6S@\xdd<\xe0K\xf8\xacS@K\x8e\xbag\x1azS@\r\xdd\x1d5\x19\xb0S@\xecyJ\xdd\x0b\xa7S@\xfd\x9dET\xe3\x9dS@L#\x0f\t^\x84S@H\xd1\xca\xbd0\xdfS@\x81\xcb\x06ao\xd8S@\xf5\xd3!\x85\xe9\x86S@\xfd\x9c\xd4\xce\xe7\xb4S@\xeb\xfdc\xeclXS@\x95\r\xd7\xf2J\x9dS@\x812\xd8\xaf\x9e\x88S@w|\xeb\xac\xe7\x7fS@\xcc\xfd"\xac\xc3\x87S@\x811\r \xd4\xb5S@W\xd7S\x14\xa6\xc8S@\xde\x06:\xd5\xaazS@t\xcd\xc2p\x97\x9dS@Z\xf5\xfb%.\x9dS@\xb7\x8ab\xdc\x80\x9dS@\xd3\x84\xe8\xc9\x9f\x84S@y\xc1W\xf1D\x9dS@\xf42t\xdeS\xc7S@\x1f:E\x85\xda\xa6S@#\xfcJ\xe8\x00{S@\xa0\x925r\xb8\xa9S@\x904\x14\xd2\xf5zS@3|L\x05\x10\xa7S@\xc0\x02\xf2\x0f\xdc\x9fS@*"\xe6\xe9\xe0\xc6S@\x0c\'\x859Q\xa5S@Hs/6\x16{S@pK"\x87\\\xdaS@<\xac\x8f\x02\x9e\x9dS@\xe2\x00:\xe6q\x7fS@\x05\xcc\xe0\\]}S@T\xff\x12 \x9c\x85S@S\x85\xeb`\xa8\xb3S@Ry\x1a\xb9_mS@\xfa+\xe8Y_\x7fS@\xf8\x1f\xea\xa9Y\xd7S@`R^[\xf0\xdaS@\xbe\xd7\xf6B\xa0\xc1S@=L\xad\xb1R\xeaS@\xd7\xe1=&\x83\xdcS@\x18\x17&\x00:\x7fS@\xee\x9f\xe3&\x17\xceS@\xed{\x0c\xef}\x9fS@Xd\x80\xb6\x89dS@x\x1c\xcd\x0bZ\xabS@\x96\x06l\x8f\x8f\xadS@\xa6r\xe6X\xc2|S@\x1a\x1d\xf2\x16\xce\x81S@uf\x14\x94%\x81S@\xeeV\xa0N\xe8\xd2S@E*\xe0\x9a\xdc{S@\xc5\xd3\x8a\x00\x9a\xc7S@\x9e\x97$\x1eM|S@@T\x8dK3\xb6S@\x96\x85\x18d\xef|S@\xa55\xe8\xf7=~S@5\xc2M\x11\xad\xa8S@\x7f\x8e\xd1\x10\xdc\x9eS@\xd6|p@\xc3\x9eS@\x1a%\xf0\x16P\x83S@\x08\xd0\x83\xbe\xb7\xd6S@\x9d\xd1\x00\x97\x08}S@\x03\xa4\xa8\x10x\x81S@K0\x8b\xdb\x9d\xb0S@x-/\x1c\xd4xS@j\xdeLq\xac\xe4S@C,\xea\x07\xaf}S@\xcd\xef\x95@e\x9eS@\xf4?\x07\xa1\xed{S@0\x98b<\x88\xabS@\xac\xb1SwB\xcbS@\xe22\xd7\xdc\xdb{S@\x19\xe5\x80N\xdf\xa7S@t\xd8\x15\xc7K~S@\x91=\x0c\x82[~S@f\xeafF\xe7{S@\xa4$\t\xc55\x81S@,\xd6`nk\xa9S@\xe9g\xa0+Q}S@\xdc\x80\xbd\x9b\x19|S@\xd7L;\xbd\xf6\xb5S@\x10\xda\xae\x0b\x80}S@\x07\x84\xe0\xfc\xde\x83S@\x14\xcb\xbf\xeeJ\x9fS@\xcfhT\x01\xa8\x7fS@\xe3\x10\x92_#|S@\xf7\x80\x95="\xbeS@\x1d\x1b\x8e!\xab\x9eS@\xd0M\x9e\xf1\xbc|S@?V\x18\x18\xac\xb2S@$\x07$\xa8\x87\xb3S@\xc1\x1b{\t\xa3\x9fS@\xbeo\x10W\xe2\xbeS@*\x8a\x17\xd0\xa8\xb4S@?\xab\xb0_\xf2|S@!\x81\xf0\xb81\x84S@\xa7s\xe50H\x8dS@\xb3\x9a\x02w\x10\xa8S@\x83\xa9\x0c\xbb\xb6\x9fS@\x9a\'N\xd8\xcd\xa1S@X\xc8\xd3\x9cj\xc0S@d, \xf0`\xc5S@\xf6\x0c b_mS@\x86\xa1\xc5N\xc6\x9dS@K!\xc13;\xa0S@>\xdc\x94\xa7\xe9\xb0S@h\x07\xf6\xf3\xec\x9cS@\xf0\x83\x8a5d\xbdS@\xa5s\xd0\xecx\xdbS@\xef\xb4\xb6\xa9\xda[S@\xa5\xcdLno\xd7S@\x90\x04G\xc3\x16bS@\xa2\x05h\xb9y\x85S@g;Wd\x90\xdaS@\x7f\xd1}\x91\xe2\x9dS@\xbcm\xd62\xd7\xa6S@\xc2\x1d\x95)3hS@4:\x03{\xae\xbcS@\xbc\x8e\xca\x80M\x8bS@$\xdb\xc0\xdd\xb2`S@\xf4|\xc5<\x0b\xe1S@WR\xd8\x11\xf1\xbcS@\xfc\xc3\xe5q\xfb\xbcS@\x8a\x07+\xacq\x9cS@\x08h\xf8\xb7\x8d\xbcS@\xc9\x06A\xa2s\xb5S@\xc0\xbeP9\xa2\x9dS@pB\x11\x87P\x9dS@*\xdb\xf6\xc3\xd9\xd2S@\xb4\x91$\xac\x99\x9dS@\xff\x1fa\xa2g\xe7S@\xca\x7f5\x95\xe6\xaeS@KU_P\x18\xb5S@\xeb\xba\x07Hk\xb3S@X\xde\xfa\xda\x81\xb2S@\xe1\xeb\xfc\xd6\xa6\xafS@\x80\x94\x97\x1c\xcd\x8bS@\xf8o:BXLS@6\xd4?]\xcc\xbfS@N\xd7\x95\x18\xba\xafS@W<> m\xaeS@\x987\x9e\xe5\xaa\xb1S@ZN\x08\xd10\xcfS@\xd3\xe7\xf3$\xb7\xbfS@\xcb\x00\x85\xdb\t\xb5S@\xbb\xa0\xaa\xa0\x93\x9dS@9\xb3\xe6\xdev\x96S@\x92Z\x1dXL\xd7S@\xd8:\xd1\xd3\x1f\xb6S@:<\x93p6\xc1S@y\xf1\xde\x81\xba\xdbS@\x89\x94\xfe\x8fc\xb2S@k\x9a;\xd1<\xb7S@\x9b\xdc\xedV;\xb4S@S\xeb}W!\xb0S@\x8eWh_m\xdbS@\x08\xe0\xbf+Z\x8bS@\x80\xcf\xccq&sS@\x02u^\xa6\xf7\xc4S@Em\x11\x07;vS@`\xdd\xe6\n\xa2\xb4S@\xa3\xe0\xcc\xdb\xeb\xafS@\xda\xccc\xd8TyS@Zb\xc1\x03{\xbdS@](!\xa9\x10\xb0S@\xae\x12\xa9\x9e\x04\xb0S@\xab\xeaW\x9f\xb9\xb6S@\\#Sq.\xc5S@\xb2b\x0c\x18\xb9\x9eS@\xfd3^p\xe3\xbdS@\xa9\xf7.ygbS@}\xd9!\xaf\xaa\xe5S@\x146U\xc2\xb4\xfcS@r\x16\xf0\x04\x8b\xa0S@\xaa\xb2z\xe7T\xd4S@\xe3\xf6\xe3\xf1\x12\xd9S@"\x1f\xa2\xfa\xab\xb0S@"Xy\xdc{\xc7S@I![Y\xf9\xd7S@\xab\xc8\xdeq`wS@\x8e\xf5\x14\x01G\xd7S@\x8d\x1c\xb0\xb7\xd6\x9eS@\x0bF\xe3\x19BiS@\x81F\x0b\x14q\xd8S@H\x8c\r\xf32\x9fS@\xd45\xde\x02\xff\xbeS@\xfe\x86\xa9\x8d\xd1\xb0S@D\x94\x99)\xe4\xd7S@\x1c\x1d\xe8\xe29SS@\xde\xc9\xbd\xb3U\x9fS@\xe0\xb1\x804x\xd6S@\xe4\xa5\xf8\x8c\x0fbS@\r\xee&F\xb2\xadS@\r\xf5i\x1cT}S@*\xef\xb6\x92O\xd9S@]&\x84\xdd<\xb5S@\x99\x1fD\x82\xdd\xb1S@\xc9U\xcdc8hS@*\xef\xa6I\xa7\xb1S@\xdc\x8a-\xf3\x0cyS@\xc6\xe7,9\\\xb2S@9&\xe4e\xdehS@\xd21\x19\x8d\xb2|S@+\n\xec\xe5F\xd7S@v8\xf1YE\xacS@\x92\xe4\xaa\t\xbcxS@\x80\x07\xbd\xc1o\xb5S@SB\xdek\x04\x9fS@H,\x94\xd2\xd2\xd8S@>\xb0\x1e\x82\xb6\xd8S@\xcc\xba\xb9A\xe4\xabS@1\xf9\xf1\xca\x1c\x83S@e\x17u\x91\x9b\x85S@\xcb\x89\xee\xbf\xadnS@w\xacQ\xafA\xe0S@\x97\xd2*9\xa2\xb8S@\x12\xe73\x91~\xceS@M\tl\xf6CzS@\xb9?\x00\xe0Q\xd8S@\xb6\x1e\xab#\xbb\x82S@\xa8\x0c\xeaIa\xa3S@\\_\xfe,E\xccS@\x18\xa6"\xa7d\x90S@\x99\xa1\xb2\x07\x9azS@\x19\x19\x12\xcb\x1c\x84S@T\xaf\xb2\xbe\xb5\x84S@UK\xe1c\xda\x95S@\xa3jHs\x18dS@\x1d\x83\x13. \xbdS@\xa0$\xc6(Z\xa4S@\x0c^\x81\xad\x1czS@\x83\x97A\x0f\\nS@\x0f\x1df\xfc\x0b\xabS@k7;\xb5-|S@\xcd\x89\xce+\x8ezS@+\xbdU\xb4\'\xd8S@\xb5Oe}\xd9tS@H5]y\xa3\xbeS@\xe1\x9a\xff\xb3\xe1\x81S@\x95\x94\xdb\xc0\x02\xa1S@M\x95\x1c\x00\xa4zS@H\xa6\xbcy\xb6\xdaS@{\x8e\x01{\xd1\xa0S@\xd2\xdd\x1c\x06<\xaeS@\xd8+=\x05\xe0\xb3S@B\r\xc2\xf4knS@\x9c\xa8\xa4\x9c\x11jS@\t5\x01=z\xd2S@\x90\xc2\xa8\xc4R\xc7S@\'\x8eK|\xb8zS@\xe7)\x8c\x82\x82zS@S\xef=\x1dr\xd8S@\x02\xf4\x91\xe2\x8b\xb4S@6\x1b\x81Ls\xdbS@\x1f\xd9P\xbf\x9bzS@\x0e\xc6\xdf\x1b^fS@P\xcfD\x1d\xb1zS@\x07Y\x88O\x16\x7fS@#\xdf\x8ccT~S@\x13A\xb2\xea\xe3\xe2S@\xbf\x0c\x9f<\xbb[S@@\x13\xdf\xcd\xbeaS@4\xac\xed=\x94^S@\xad\xbe\xa7\x9e\xc3\x81S@\x07v.-\xcf\x81S@\x93\xc5)\xa3\xc7\xf8S@%[\xa9B-\xbbS@\xb4\xaa$66\x96S@L\xdf\xa2\xfb4\xceS@\x82\xfc\xc2\xf3\xe8\xd2S@D\x9d\xb9\xc1\r\xadS@?\x97\x93\xc4x\xa1S@\x85[\nQ\xa4\xbdS@\x9f3R?\xb1\xa0S@\xc7\xdd\xad_\r\x7fS@\'\x7f\x0ciJ\xaaS@-\xd5\xeb\xb4\x8d\xd7S@<(\x92\xddZ|S@P\x15:?UYS@,\x0b\x7f\xcf\x1b\xe5S@\xb2{\xd4p\xfcXS@/X\xde\x1a\xd8\xc6S@\xc3\x90t\xd0\x8b\xd2S@\xb5\xb0\xfa\x12\x03\xa6S@\xbe\x86\xfd%g\xb7S@\xb6\x88\x13_5\xa9S@0\xe7r>\x1a\xa5S@!\xaa\x0cz\xbd\xbbS@\xdd\xe5\x9a\xe1\xd8|S@v\xb4\x1c\xd44\xa9S@\xe88b\xd4\xfc\xacS@7\x93Yd\xb8{S@\xf2}\x14\x0c\xe1{S@\xee\x88\x9b\x18\xddnS@61\x89f\x81\xf9S@\x9c\xeb~{noS@\x10R\x94\x11\x04|S@oj\xd0\xb3\x9f{S@\x9cl\x08\x1c\xb3\xb8S@\xb0\xfe\x85\x99\xfb\xb8S@\x0b\x84\x9f\xa0\x92\xa5S@41j\xfdT\xd9S@fn?\x8d\x93|S@\x8d\x9a\xbe\x0f\x81\xb2S@\x05\xf8E\x07\xc2\xa4S@\xa5\xcc\xe9x\xf3{S@\x87\x82,d\xd4{S@>o\x07W\xd2\xd7S@8\xc5\xdd\x93\x82YS@\x17\\\xd9\x1e>\xd7S@jzf\xd9X\xb9S@\xba\xf0s\x1b\x05|S@$8,N;\xaaS@\xb3\xf4\xf2j\xcb|S@\xc1\xed\xcf\xd1\xb4gS@\x16k\x1d\xe2L}S@C\x02\x85\xb1\x8b\xa5S@\xe7O\x87\xf1Y\x80S@\x9e*j\xe4\xae\x87S@E}qn\xbd\x9bS@\'\xa6_\x15\xc7|S@a\x9d\xc2\x00\x00\xc6S@=j6\x99\xc9\xa7S@\xc5\x1dy0\xec|S@\x06\xd4\xbd\xf3\xe3\xe8S@v:X\xd81\xd9S@\x93{+|\x05\xa7S@2\xfd\x94@\xa2\xa5S@\xfa\xe8l\x1f\xae}S@\xa1\x84\xa4Er|S@W\x14(&\x02\xdaS@\xdcf\x87\xe9\n\xa1S@i\xda\xc7\xfc\xfd|S@\x07\xab\t]\xaf\xafS@\x1c\xb7D\xd1\xd5\xa1S@\xd0p\xe8\x85L\xa6S@\x9f:8\x05\xf9\xc5S@\x86.G\xcemXS@\xae y\xbaP\xb8S@\xd6\xa8%\xe6\xdb\xbbS@\x9d?\xae\xcd\x87\x8cS@\xd75%Y_}S@\xf6\xe4\xb2&\xbc\x7fS@U\xb6\xd7I5\x8fS@\xd9\x8e\x06\x1e:\xd9S@ \xe2\x14(\xd7\xbbS@\xba\x167\xb8\xe1\xa6S@\x80\xa7\xa4\xe8p\x82S@P\xb9\x97y\xfb~S@-Wq\x18a\xa6S@\xc0\\\x00\x0c\xdb\x7fS@[\x02F/\xdd\xc2S@-h*\xcf\x93xS@f\xf8\xb8\xack\xdaS@\x97\t\xc2\xbc\xd2\xa8S@\xea\x96\x829\xcc\xa8S@\xd7$ZIQ\x7fS@\x15^%qa\xa6S@\xe6\xb8_\xd0\xc5\xa6S@\xe6\x89\x86\x80(\xd5S@\xfc\x1b_\xbfN\xa6S@\x00\xa8\x7f{\x19`S@\xcdk\xee8\xf2~S@Hc\xad\xf1A\xd8S@\xeb\xea\x88\x04l\x7fS@(\x15c\x87\xe3[S@\xb0\xaf\xd1\xe9\xc6\x8eS@\xba5>\xad\xfdYS@\xae\x1d(\x81\x14\xa7S@3e\x15\x8f9\x83S@\x02\xc7FCQ\xabS@\xc9\x98\x8b\xdam\x84S@\xfb\xbb\xcexI\xeeS@\xb1\xe0\x84Vj\x83S@\xda\xfa\xdd\xc9\xe5\x83S@\x84\x9f\xd6z\x88}S@\x82S9uR\xbaS@\x86\xb5a\xed^\xa3S@\r\x8c3\xad{\xbbS@\xc8k\xb72\x15\xbeS@\xdfg\xe78\xb3}S@\xf4\x8c\xa2/_\xa9S@bIqP\x86\xefS@\x8cb\x85\x11\xfd\xd7S@\xad\xc4?\x13gZS@#b\x903K\xbbS@\xaa\x9a\xce\x12\xdcSS@LN\xe5\xc7\xf8\xbaS@5#b\xd6\x84\xcfS@)\x1d\xd1S,\xd9S@\x86\xc9\xb5\xa4\xa3\xbbS@)[\xc4\xe3\x89\xbdS@\xcfD\xa4M}\x9eS@\x15cP\xb7\xa1\x83S@u\xc1\x03\x87SiS@\xb5H\xa4\xb4s\xd8S@\xeej&%/\xd2S@\xd1J\x8b\xc3\xe3\x86S@\x8e\xa5\xeeK\xe1\xc4S@\xb7\xd6\xe5\xb5\xaa\x8fS@[\xb9I\x99\xf8\xd6S@u!\xac\xd4\xbc\xa8S@.\xfd\\E\xf7\xa6S@\xbfF\x1e]\x04\xb6S@\xc0-$\x08\x93\x82S@a\x1fQ\xf9c\xd5S@Y\x07S\xa8\xed\xf7S@\xce\x1f\xb0\xaa(\xb9S@\xaa\xb1\x8d&\x17\xadS@t,\x12\xcd`\xa9S@\xfd\xfc\xf0z\xc9{S@!\x87<\x18\xb5\x81S@\xe1\x16(\x8b\xb7\xbeS@\x0ec\xf8\xa2\xa9\xbdS@\x89LN\xc8\xc1\xbcS@\x88\xa1\xdd\xbae\xd8S@\xcd\xaa\xce\x8c\xca\x87S@\x80\xc5\xed\x12\x8d\x88S@\xa4^\x92\xe6\xd4wS@\xf4]\xecf\xad\xd9S@\x07l\xdb\x9f<\xd7S@V\x10\xd1tP\xb4S@\xa9\x1eU\xf5\xca\xddS@\xd5\x86)\xc16\xa4S@\x01\x82\xd3"U\xc2S@\xe1\xed\xe8C\xfe\xaaS@::V\xfd\x88\xf4S@\x04\\\x9f\xa8\x06\xb4S@\x8c n\xb3\x93\xbfS@>\xeaj8\xd3|S@xb\xe0u\x16\xb0S@U\x1f\xbe\xe3\xc8bS@\x94xm\xa6\xacgS@\xa2bf\xff\x9fdS@=\xfbh\xf5z\xadS@\xda\xa6\xeb_u\xa1S@\xee \xd8Q\x13\xd8S@1F\xe5\xd9\xb7\x97S@\xbf\xa5W\x10\x13\xb4S@9\xe01}X}S@;\x85\xb1.x\xa2S@\xd2F\xcf\xcb\x08\xd8S@\x9f\xf0\\\xa3\xad\xa6S@\x1c\xc81Ra\xacS@\x82\x88\x17!\xad\xdbS@\x9d\xcd\xd1\xb8\xc7\xd2S@\x04z\xd4\xccA\x91S@Z\x16\n\x00\xe6_S@\x97\t\xd2\x8ds\x84S@@aiV.\xa9S@\x9cA\xc6\xbe \xbeS@\x98\x07v\x14\x93\xdaS@\n\xe9\xb3.\xbd\xdbS@\xc7\xa4\xac9lLS@\xfbH\x02\xbb\xc5\xa0S@\xb08\r\x9bA\x9aS@Ap\x95\x0fc\xd7S@\x12dW\x8b\xb9\xbbS@\xb7\x16\xdc\x12\x00\xc9S@\x1f{\xb9vh\xc7S@\xdd=[B\x80\xd8S@\xce`x<xoS@(\xf3\x1a\xde\xac\xb8S@\xc1H29\x04\xd8S@\xa6\xc9\xeb\xe7\x13\x8bS@\xfdd\x94~\xc2\xa4S@\x02\x7ffA\xe7\xdbS@\xf6\xed\'2\xf7\xd9S@\xf3nVI\x0f\xd5S@;\xe6L\xb6\x80\xb8S@AF\xcd\xa1\xec\xbeS@z\x8c\x87\x0f-\xa1S@2\xd8\x14\xd3\xecaS@\xb8GJ\x15\xd7\xd8S@^0O\xc3\xba\xd8S@e\xebf\xa8\x17\xdcS@\x9a\xed\x99eI\xd8S@\x08\x8d fx\xa0S@N\xff>\xbe\x86\xabS@Srd;D\xb8S@>\x83\x1a\xb6\xdb\xbbS@\xa4.6#\x93\xe2S@]\xc3\xb0\xf6V\xd6S@\xbb\xae\x0fT\xfd\xa9S@i\x92\xd2\x04\xbf\x88S@\xd73\xccq\xf9\x88S@\xe7f^(\x06\xcfS@gBb|\x87\xd7S@f\x8a\x17\x04\xca\xabS@\xc2\xeb\x93\xd1\x1c\xd8S@\x9el\x06c\x19bS@Q?\x96\xa2\x0b\xd8S@\x07\x8f\x0cNe\xa5S@\xff\x9d{\xf5\x18\xcbS@\xea\x11\x94\xcf:\xbbS@\xb8QQ\xa3\x98\xd7S@\xc9\x04a<\xea\xb3S@^>\xd1\x8d\x0bpS@\xb0\xa01\xcb\xd4oS@\xd9\xd7\x08\x0b\xd6\xd6S@\xda\xed\xea\x8e\xc6\xa3S@\xb6c`\xa9crS@\x8cE\xd3\xeb\x0b\xbfS@\x9e`iB\x9f\xbeS@\xb2\xed\x9e\x006\xabS@rc\xda\x17\xe9\x8eS@\x1d\xfdI\x9d\x1c\xa0S@\x00<!\xb9D\xb7S@\x11(\xa8\x84\xa6\x8eS@\xf4\x1eKT\xd4\xa0S@w]}u7\xbeS@\xc8P\x81\xf6+\xc5S@\xc8\xf1\xb4\x05\xf5\xbaS@.F_\xb8z\xd8S@x\xb6\xfd\x88\x85jS@\xcc\x19`\xe9r\xd9S@f\x95\xcd\x04\x12\xc8S@\xec3?\x16\x98\xd0S@$\\L\x01\xe1\xb1S@\x9c\xcf\xc8\x17d^S@\xfd\'\x14h,\xb0S@\x07hu\xb32\xafS@q\x1d5\x8cf\x85S@v\xb2wRy\x85S@\xb3\xdb\x89]\x9c\xd4S@p\x8d\x1f\xe1\xde\x9cS@\x97\xcf\t\xe0\xd2\xbfS@\x8c>E\xfc\t\x96S@\xd2\x8b\xfc\xcc\xc9\xbfS@\xef\x19x\x85\x95\xd7S@\x92Ok\xad\x88\xcfS@\xb9\xd6\xc3c\'^S@\xac\xb7Z9!\xd7S@\xba\x9b\xcc\x0cz\xb6S@\xa7\x0e`\x83\xde\xbaS@\x14\xb1~\xa8\x7f\xc0S@L\xcc\xd2\xee\x01\x85S@\xa8\xe8\xb79\x19dS@\xea\xd1\x0e\x13\x99\xabS@\xc5\x94\xa7k9\xd6S@\xbc\x96\xb8\xca\xbc\xbdS@\xff"\xe5\xd4\x1e\xb6S@\xd2A\xb0\x945\x85S@<* \x9f^\xc5S@\xd4\xc7\x00A\xb1\xa5S@\xb6\xc6Z9\x81\xa5S@9X\xe0\x7fi\xb0S@\xbaD\xe8k\x06\xdbS@\x92\xb7\xd8\x0f\xe1\x88S@\xa9\x1d\x1b\xd1\x1c\xa6S@\xaci\x8f\x93\x0b^S@\x12\x85\xef\x04\xaf\xbdS@\x85\x8c[\x9f\xd8\xa0S@\x07\xa3u\x1a\xc9\xa0S@P>\x13{\x9f\xc7S@\xd7\x08\x130\xea\x9fS@\xe3\x83\xaf6;\xa0S@\x13\x9d\xcd\xa9\x00^S@W\xcd\x9fX\xf4\xadS@Q\x84\x1f\xcbf\xbeS@N\x8d\xddD\xa0\xaaS@C\xf3\xf2u\xa7\x82S@\xae\xc0\x14\xb1\x19\xb9S@\x84\x1f\x99=(\xa1S@f}\xa8\xed\xbbdS@g\x1aQD]\xbfS@\xd2\xa5\x1a^\xcevS@)/\xa6\x1fW\x9fS@\x82\xa9\\b\xa2PS@\'D\xec\xd0\x8aOS@\xddTM\xa8\x19\xa1S@%\x15 \xad\xc7\xd5S@\x1c\xc5\xe1Bz\xa5S@G\xe9\x1b\xc8\xe2\xf8S@B\xae\xbcDI\xd9S@\xb2\x9c\x1a\x01\xc7\xf8S@<\xa6"\xff\xfd\xb0S@UOS\xf1\xf8GS@\x92\xd4\x0e\xad\xfb\xa0S@Pv\xa6_\xb9yS@!\xf7[\xe9C\xd0S@\x81\xd5z,N\xbeS@\xcbz\xc4\xe1\xd1eS@\x04\x9f\x03\xba\xd9\xf7S@xb\xca\x9c\xd4\xd7S@BNbi$\xa6S@{\xb3\x8a\x02WzS@\xc2\xdd\x8dA\xc1wS@\xd3d8}\xfe\xaaS@\xfd^1\xf1XwS@\x13\x8a\xf4\xbc\x05\xd1S@}\xd8)\x9a\xbb\xa3S@W0B\xef_\xe9S@\xeb7_t\xab\xdbS@\xcby\xf7R\xfa\xb3S@^\xae]\x8e.xS@\x9a\xcb?\x17\x1e\xa5S@\r%\xa4qX\xa3S@\xc3\x06\xc9^\xfe\xa5S@+Xi\x87\xabeS@\xa8\x7f{\xd8#hS@\x81\x96;\x8e\x10\xe9S@\xa3C\xbbmWRS@\'k\xceoX\x9fS@\xd1H\x08\xacR\xd7S@\x07\t\x8b\xf4\x8f\xa2S@\xf2\xcd\x000\x8a\xc2S@>\x0b\x0e9\xaa\xb4S@\x8d0>\xa6\xd8\xb5S@\xdbE\xec:\x18\xbaS@j\x8e\x10\x93(\x9fS@\xc2s\x8dK\xde\xbcS@\xd6-\xae\x81s\xbeS@\xe2\x07\xd6;\xe8\xd0S@wQ\xda\x8d\x07\x84S@\xde\xfd\xa2?\xbf\xcfS@\xbf\xb1\xea[M\xceS@p\x92\xa2s\xd9\x9eS@\xe4;\xd8\xcdn\xa6S@\x19\xde\xd76\xb9\xb6S@\x8a\x8aF\xd4\xad\xa3S@\x8591=:\xa2S@38\xab\t\x92\x86S@\xa1\xb3\x96\x8f/uS@z\xd9\xaaY\x0b\xc2S@\x11@\xa0{\xb1JS@\xa8\xed\x8e\xb1D\xb6S@C\xe1M\xa3\xd0JS@\x04\xf2\xccAK\xaeS@\xda\xfaAU\x1f^S@\x03\xd3\xdc\x10\x91zS@\xe7Q\xfd6\x15zS@\x85\r\xa3\x99_\xa8S@\x1d\xf9\xa7\x04\x95\xb5S@\xb1n\xde\\\xdd\xb8S@8~w\n=\xa0S@\xd6\xa3\x9a\x92\x90zS@\xfd\xb4Oc\x95\xb8S@I*\x9e\x1d\xf0cS@\x1e}; :\x86S@\x03\xe0\x81{\x85\xa1S@.J\xb7\x16\x03\xf2S@\x12L"\x8f/\xd6S@\x1e\xf9\xea\xc2\xb0zS@jdd\xf3\xa9\xb1S@u\x0c\xf8\xc69\xb2S@\xd2\xa8\xe1h\xddcS@\xb9\xe8\xecO\xc0\x9eS@\xefHM\x1d\xdb\x9eS@\xa8\xa6\xd8/\xbe\xa6S@|j\xea\x7fm\xb5S@Y\x99\xda\x80G\xd9S@\xaazv\xba@\xc5S@\x13\xc8\xa3\x9d\xe5\xf2S@\xde\t\x11\x10\xe4{S@\x95EbCX\x83S@\xa1\xee}|\xfc{S@g\xff\x91\x8d\xf9\xb4S@E\xfc(\x90\xe0\xb1S@\x8b\n1"|{S@+`,@\x13\xf6S@\xb6C\x13\'\xdb\x9dS@@:\x1ap\xe6\x83S@\xedB\xa0\xfe\x99\x94S@\xc0W\x13\x89\xbb{S@/,\xeeJ\x14`S@U\x9a0z"\x83S@\xc5\x04:\xce\x8f\x9dS@\x8fw\x9c\x9c\xa6\xd8S@\x0e\xb9\x11\xf3\xbc\xfcS@5a_\xf02\xb8S@0\xdb\x9er\r|S@\xe3\\\xe0D\x92\xedS@\x92\xe8\xdc\xdd_\xedS@\xfb\xea\x91:%\xf2S@1\xa6\xeaaE|S@(w\x92\xab&\xabS@\xb7\x93\xf9\xac\x9f|S@\xc0\xb3\xfc\x96\xef{S@\xec0\xb8\x1c\xcc\xb0S@_Iz\xb3\x9f|S@\xa8r\x85\xcf,sS@\xde\xb0\xae\xccv\xa2S@\x8b\xd47\xc2\xd8\x9dS@0\xca\xdcR\xf4^S@\xf9-\x96\x91\xcf|S@`\xf2/;\xb1\x9dS@\xfcr\xbe\x8dN~S@\t||\xb2\x80|S@F\xeeI\x7f\x80\xb8S@\x83\x94X\x14\xda\x95S@\xcc\r\xb8\xcd\xfazS@\xb8HN0w\xd9S@\xb2$\x9c;\xc8_S@p\n\xf4\x05\x94~S@`\xb8o\xba\xb3}S@\xb2mz\x89`}S@\x1a\x1f\xeb\xf2\xd2\x9dS@~\xb6\xbb!k\x7fS@\xb3\xb1n\xfe\xb4\xb0S@\xd1\xd8\xc1`\xe0\x9dS@\xfdoP\x8ax~S@z\xb7\xb6\xb4p\xc1S@j\xf4\xf6\x1a\xe8\xd1S@b4\xc1K\xed\xb4S@\xb3\xcd\xb3K\xf9\x82S@\xd7#7\xc0\x98\x9cS@\xd3\x1blE\x9e\\S@a\xef\xc7=\xf1tS@\xb7N\x9b\xc1-\xa7S@\xb1\x90\xb8]P\x83S@\x03O\xce,\xd2\x82S@1\x1b\x06\x16\xd3[S@\x84\xab\x18v\x92~S@l\x91i\x16\x13}S@z\x89 \x1a\xce|S@8\xe5\x1a\xd6\xf8\x9eS@~\x84\xa0\xcdy\xb2S@\x14]\xa2\xd7\xa8\xa7S@\x1d\xe3x\xdf.\x85S@\x1ay2\x15\xe5\x83S@y\x1e\xd5\x0cP\\S@4!}#\x13\x84S@H\x0c\x0e\x01"\xb0S@d\x10\xa7\x98p\xacS@\x1c\x9a\xab\xbf\x98\x84S@\x81}\x0fM\xdc\xc7S@:\x86\xf0\t\xc4\xc6S@\xd2\xe8\xf6\xc5\xe3\x89S@\xfd\xfe\xcb\xcbm\xa3S@N\xd7K\xd7\xdfSS@\xc1]\x94\xc1\x08dS@>\xc9B\xe3\x08\xb0S@\x07\x80\xbd:\'\xb6S@\x98\xfb\xbd\xe0\x0f\x81S@\xad\x80\xad\xd5\xe1\x9dS@\xe8\xe8\xaa\n\x12\xe1S@\xd8\xfe\x94\xe3D\x7fS@\xd5\xe5E\xac\xb7\xc0S@\x1a\xc9\x9d6|\xb1S@\xf35\x81\x81\xd4\xd5S@P\x8bxD\xb7TS@M\xebe\xa0\xe2\x90S@\xecH\tg=\x84S@\xe9D\x88\xb8u\x7fS@\xf7y"\xb2B\x7fS@\x08<x\xb7\xdd\xd2S@\xd3*\x96U>\xb3S@\xea6\xa9g\xf2\xa6S@\xe8\xbes\xfc\x89\x9dS@!\xe5C\x1cn\xaaS@G)\xb9\xfd#\x84S@\x9b|\xdd\x1eh\x87S@\x07\\K\x9f\xa9\x7fS@\x10e\xb0V\x9f\xafS@]oDt\xd6\xabS@r\xb6\x89q\xe9\xadS@\x9d\x0fo{\xdb\x82S@(t\x9fB#\xc9S@`\x9e^\xd6\x04\xaeS@\xf7\x99\xd2\xf6\xca\xabS@\xf3\n\xfd\xa6\x8c\x87S@*a\x88\x87\x7f\xb5S@2\x9a\xec\x9aq\xb5S@\x8c\xf8\xb0\x9c\xbb|S@\xd3K\x08\xbf\x8f\x9dS@\x97:\x91\xa6\xda|S@\x1b\xa7\x98\xa2\xb8\xaeS@V\xe0^\xadlnS@\'\xe8xlv\x9dS@oWf1\x03\x81S@\xd1\xe1G\xae\xaf\x80S@\xa0\x91\x81q\xa5\xbfS@\xec\x8c\x96\xde(YS@\xe5s\xa1\x02\x93}S@\x8e\xe2\x06\xe1UYS@\x85\xb6\x1dL!\x90S@T\x01\xbbx\x1e\x9dS@o7<\xb9-\xafS@\xa0\x7f\xf58\xcb\xf5S@V|-Y \xd2S@\x94\xf1?P\xdc}S@\x1f\xe6\r\xbe\x19[S@\x88\x90gZ\x16\xd9S@\x81*\x18\xca\xd7\x81S@\xbe\xb3\xf2wc^S@\x7f|\xa9\x1b\xaaLS@\x86\x82\x9d\xa7\\\xa6S@\x93\x14=\xfe\x0f\xb0S@K\x81\xe4\xa3k\xd8S@*j\xa9`\x80\xceS@\xf7,$\xd1s\xd9S@\xe8S\x9e\n\xe5\xd8S@\xf6\x0c\xbc\xe2\xb5GS@\xa0\xf9\xbbUR\xe6S@\xb2\x80\x85\xc2\x0f\x91S@U9Ng\x9e\x80S@\x1c\x95\xc9\t\xea\xb2S@\xedx-\x84W\xc3S@0\x07\x9eBP\xc5S@\x05\xb4\x1e\xc1\xb3\xb2S@Z\x80w<\xed\xc4S@\x94\x85\x00\x93\xd4\xbbS@\nz\xfc\xa4\xe5\xc2S@FQ:\x9d!\xb0S@g\x1f\xe8\xd6\x82\xbeS@\xf6\xac\x86D\xbe\xb1S@\xad\xf8C\x14O\xd9S@y\xd6\x13S\x84\xafS@\x9c\x87i\xea\t\xb1S@\xa2\x9d\xce\x1a\x88\xb2S@W\x06Y\rV\xbdS@G\xaf\xbd\xbd\x14\xb5S@\x8e\xccZ\x15\x86\xb3S@\x89\x82\xbb\xb3\xd9\xbcS@\xc8\xc3\x16\xb8\xf0\xbcS@\x96\xdd\xf2\xbc\x88\xc6S@V\xc2R\xc3\xbf\xbfS@\x877\xfc\xe0\xe3\xaeS@\x9f\x90\xb8\t\xa9\xc6S@\x06\x07\xe8\xf1\xd0bS@_\\\xb3mK\xc8S@\x03s\x9c\xc8\xb6\xbbS@\xa9\x88\xcf[\xb4\xb8S@\xe5\x10\xfd\x98y\xb8S@Cy\x87\x9bD\xb8S@fl\xaf\xfd/^S@\xe0\x0b~\xdb\xdf\xa3S@\xec\xf0*\xe0K\x86S@\x97\xbc\xde\r \xb9S@I]\x03\xf3@\xabS@\xb5\xbb\xad|N\xabS@\x8e\xbe\xe4\xc8\xea\x8eS@\xbe\x9e\x07\xec\x15^S@\x03A\xc7\xac6^S@\x88\xf2\xfeZi\x8eS@r\x94\xf97\xe5\xa1S@\x00<!\xb9D\xb7S@\xcf\xdb\xf8$9\xbbS@q\xc6Y\xdfsnS@\xf7\xd6s/f\xbbS@_\x9b2\xecY\xbaS@#\xb8\x950\xbd\xbbS@\x19\x89\xe5\x1dB\x98S@v\xd9@\x14\xa3\xe5S@\x17;\xa7\xf8\x9f\xc7S@JK\xa1~\xe4\xbcS@\x86\xe6mUF\xd9S@)\xc7\xda\xb8\x9f\xb8S@\x8d\xe3n\xf8\xef\xbaS@\xd34uAl\xc7S@\x9f\xba\xcf\xf2\xea\xb7S@ZD\xda\xd4\x06\xbbS@\x16A\x8b\xa7\xf6\xb3S@>h\x0f\xec\xb6\xbaS@\x93\xfal@\xb4\xb8S@\xc6\xb9\x01>\xdd\xb8S@7]\xb8\xb1\xef\xe8S@\x90x[\x89\x8d\xb8S@\xf0\xdc\xe6\x9bK\xb8S@\xa7p\xa9K[\xb5S@b}\\b\x8a\xb5S@,\xff\xed\x1b;\xf9S@1J\x1eC6\xb5S@\xc4\xf6\xd2\xcb\xd4\xb0S@\xee\x0c\xaa\xffJ\xb7S@G\xf9\xe3\xcd\xcf\xb7S@F\xff\xfd\x1e\xb2\xb0S@\xebK\x03\xa3\xb1\xd8S@Pj\xd0\xee(\xb0S@\x97\xc1\'\x17"\xb6S@\xba\xe3\xfej/\xb7S@T\xb7\r\tF\xb3S@\x1a\'\xfb\x96\xe3\xafS@\xc4\xaf[V\xb3\xafS@\x10c\xb1#\x9c\xb2S@\xfa\xc8\toz\xb3S@\xdb;u\x98\xdc\xb5S@9\xe5\xee\xae\\\xb5S@\x89Z\xe12\x15\xcdS@\x13\xb1\x1eH%\xafS@\xb11\x07\xbd\xb3\xb2S@\xec\xa7\xecX\x94\xcdS@ 4\xdag\xcbDS@\x94!\xd5\xb3\xc5\xaeS@\xfb\x08\xef\xc7g\xd8S@\x83\xd0\x9b\xcfa\xb5S@\x16C>\xa2\xb8\xb5S@\xed4\x1fH[\xd5S@\x0bZ:\xf9\xd7\xb4S@x\x8c\x8d\x06\xea\xbcS@\x93\x83L2\xdd\xb3S@Q\x80\x0f.-\xb4S@%;\xd7\xb2\xec\xb3S@7$p\x03ccS@:=j\xfd\x8ewS@es\xd1r6\xafS@\x16h\xa03\xd2\xd6S@\x84\x1e\x11Y\x88\xceS@H\xbaw@C\xacS@\x1b1\xad\x027\xbeS@\x8f\xabm\xc6\xca\xabS@\x00\xe8\xd8\xcd\x1b\x9dS@\xa0\xeb\xab4\xa9\xa0S@\xeaR\x88\xd9=\xabS@\x00\xa2p?\\xS@7\x08\tV4\x86S@q7]&3\x81S@\xc8\x17\xc4\x1c\x14\xa1S@\xb6$\xb9C&\xa1S@A\xec\xe8W\xf4\xadS@?\x8e\x1f\xc1\x15\xb0S@G\xfd\t\xe9Z\xaaS@\xed\xb3\x8c0\xe7\x9fS@{\xaeK!~\xd9S@\xd5vo\xa9l\xd8S@,\x0e\xde\xfa\xdf\xb2S@T\xd5(Km\xbfS@\x14#o<t\xc0S@\x9c\xc8i\xa8>\xd0S@=\x8a^*f\xc5S@\xe4x\x1d\xd7x\x9eS@\xb2|\x80"\x9a\xa7S@\xfc\xe1N\x88X\xa8S@\x17~\xe7i\x91\xa7S@G\x83\xd9\x92\xe6\xabS@+\xed\x02<\x9c\xe2S@\x0e\xbf\r\x15\x08\xd1S@a\xf7A\n\x00\xa7S@\x9b\xe6\x1fV\x9c\xa6S@[\xc4\x86+\xf4\xa9S@\xb6\x0bp\n\x08\xa8S@\xd4$M`\x93\xa6S@\xf7\xca\x1c\xfd\r\xa6S@E5\x11\xee\x1b\xa8S@\xb7bm\xcc<\xa8S@\xef\xc7G\xd8G\x7fS@\x0c\x81\xd6\xab\x1e\xc1S@\xc1\x00X\xf8\xf7\xf8S@Q\x11\xe3\xfc,\xf9S@\xa14:\xb5\xcd\xd5S@\xa3\xb5tL\xdc\xd2S@\x80\xd0\xf8\xef\xe3\xdaS@\x8a\xc2r\xcf\xaf\xaaS@\x04UI\xb5*\xf9S@\xa7\xe52/\xe5\xf8S@\xad\xb5\x97%\x98\xa6S@\x8c6$mp\xa1S@\xc9\xca>\xa9[\x82S@\\\x0b\xcc\xb6;MS@\x0c}|s\xb5\xf8S@\x8b\xdd3J\xc9\xc5S@\x02P\x97\x8ePeS@\xe5g\xec\xa7\xd7\xa6S@+\xe1\x17\xf3W\xa5S@\x10\x10M\x88\xd4\xf8S@|\xcb\xa3\xc1\x8f\xc8S@\x8da\x02\xe9y\x9fS@\xac1\xd8\xea\x81\xedS@\xe0\xd8\x18\x1bp\xa2S@@U\xfa\xd6y\xa0S@\x9f\xa2i\xdd\x19\xa0S@\x8dU\x9e$\xd0\xa0S@9\xb5"\xed`\xa4S@\r#\xc9\xddP\xd3S@]V\x89\x0bw\xdcS@K\x852,\xc4\xa0S@N\xe0\x16\xbcD\x9fS@-\xc3\x14\x04\x9b\x7fS@\xfd\r\xb7\xad\x93\x9fS@\xa7\xd5\xc4\x00\xff\xc1S@\xaf\xe6c\x81\x0c\xc6S@\xbd\x17\xf14L\x9fS@\x91p\xd4\xc4\x12\x9fS@*\xafwN\xd2\x9eS@eG\t\x80;\xa0S@\xa2\xe6\xeb>\x1d\xc3S@\xa7N\xfeH\xb2\x9eS@ArK\x14A\xa4S@\xdf\xd8\xff\xd4\x8f\x9cS@L\x95\xf3\xfc\xde\x9dS@#6\xe5\xaa\x9e\xd9S@\xdbL\xa0RQ\xd7S@\xed\xb2\xf7A{\x9cS@\x9b\xa3]\xe1^\x9cS@\x91\x08{Y~\x9dS@\xed\x12\xf3\xc1z\x9dS@\xac \xf5\xe4=\x9dS@Y8\xe0\xdao\x9dS@\xe7\x1eZ\x10\x15\x9fS@\x9e\xb1\xb5\x9b&\x9dS@\xd4I\xdc\x95\xfd\xa0S@nv\x9b\xba\xe6\x9dS@\xc6RR\xb1\x9f\x9dS@:\xac\xa1\x1e\xab\xdaS@3F\xc5oh\x9dS@k\x08\xb5\x1a\xe6\x9bS@\xd4@v;\xb4\xefS@Vv3J\xd8\xd7S@<\x88\x94e\x1e\xb0S@\xf5\xa1\xc7\xb7\xa3\xdbS@\xea\xafX\xb7\xa5\x94S@\xb2\xf1\x86e\xa9qS@\x8aAg\xfd7\x97S@z\x8b\x8c\xb0r\x92S@\xba\x0e\xb6\xc9\xef\xedS@\x17\x08\x0f@\xb3\x99S@e:\xba\xc3\xc2\xc7S@\xee\x890\x1b\xda\xdcS@\x1f3Q\xf8\xa7NS@\xb1\xdb.\x833\x96S@\xf48J\x08\x1e\xdaS@*\x9d\xef\x7fXjS@\xa4\xdb\xb0\x894\xd7S@\xba\x8d\xfd\x1d\x16\xbdS@K_*\xe9IjS@6a\x0cY9\x91S@3Gd\'1\xd8S@\xa0HIk\x82\xdbS@\xb3\x0eV4\x03\x91S@{a\xd9?\x94\xefS@\xd5\xa4~%\xdeyS@R^\xe3\xef\xafdS@\n\xf2|C\xc8yS@A\xf7\xae\xc1\xd0\xc5S@h\xfa\xdc-\xacdS@\xde\xc4\xcd\x0f!RS@\xfd\x8b\xfb+\xba\xc5S@}E\x17\xf6deS@\xd8\xb2\\\x88 zS@\x84\x90\xd5\x1c\x15\xbbS@\'\\R\x8aSzS@\x1a\xa2\xa0\xfaG\xd0S@\xe6z~" \xd7S@\xa7t\xd0d\x06^S@\xa3\xd5\x9fQ\xb9iS@\xf8,q>|\xceS@G\xec\xf2/\xcf\xd7S@w\xc9,\x02mwS@\xa6:\xf0w\xaahS@\x88\xa2\xc3\xe6\xe2\x90S@{\xef\xb9\xdaD\x90S@\x01\x9dN\x93Y\xc9S@A\xc5*mF\xd9S@\x94}[\xc3,\xcfS@nu\x1b\x8a\xfa\xbaS@T\xf2>qLxS@\x89\xcf\xce\xc0]fS@\xab\x8f\x8d\xc0\xef\xd2S@\x89o\xab%\x1f\xd9S@\x97\x80=\xf4Z\xd8S@\xb6\x9d.\xc2A\x88S@\xeb\x16\xad?t\x8aS@^|\xa1=\x92\x88S@>r{\xd7\xdcbS@\xbb\xd6)\xd1\x7f\xd9S@\xa0\xf5r~\xf0{S@\xf1w\xc8\x1e\xd1\xa9S@\xde3\\t\x82\xd5S@V\n8\x16h\x88S@\xcd~Y\xc0B\xd9S@\x84SK\xd6\xaf\xd5S@\x95\xfd\xc5\xa0\xb5\xd6S@\xd7\xc2j\x91\xf8\xafS@o "E\xb4\x88S@\x14\xc7\xde\x96\xf2{S@C\xc6\xc4g-\xe5S@^\x92\x18%m\x85S@\x1c\xac\xb4j\xbazS@J\x97p\x92\xa5\xdbS@\x01\xe2\xbe"\x0fyS@\x8e"\xa8\xbc+\xd8S@\xa4@_x\x9a\xd7S@\x0e\xbf\xf2e\xdb\xd8S@\xab\xe5\xa4\xc1\x1b\xefS@M\x1c\xa1k\xd1\xd8S@\xe9P\x8c\x0f\xf0\xd8S@\xd5^U\xe6K]S@),\x18\xf4f\x86S@\x84\xce5\x01\xad\xd4S@M\x81.\xea\xe7cS@\x1a\xf1OKSbS@\xfcX\x87\x8b\xa5\x84S@\xf7\xc48d\xf3\x81S@1\xc1\xa7\xf4\xcd\x81S@\x92\xfes\xc6h~S@H\xf5/\xc9\x0b[S@+\x9d\xfd\xe3\x97}S@(v7\xb6\xfb\x80S@\x89\'\x94\xd0\x06\x81S@*\xd7\xf9\x11b\x80S@\xaa\xd2s\x15\xe2\xe4S@3Zk\xc2\xcf\x87S@A[61CaS@\xc3\tR\xb1\xa8\x7fS@qJ\x14a2\x81S@.)\xa3\xd6@\x7fS@U\xa1T\xe6=\x7fS@\xbcM\xaa\xc6\xd5SS@\xd8\x1e3\xb4\xd3\x80S@QFC-\x92]S@\x16\xeb\xd9_\xe8\x83S@\xfeDC\x10\x1a}S@\x18\xce\x08\xe8\xc6\xa0S@\\3\xd6\xc6\x18yS@u\x14\xc2\x0b\x99xS@\x7f\xf6\xe5\n\xfa\x82S@\xb2\xeb\x0c-v~S@\xb7yK\xed\x94~S@4na\xeelzS@drl\xdd\x14}S@\xa5\xac*\xe7\x8e~S@\x01\x88\xae;\xc6|S@\xc7\r\x8b\xe3s\xd7S@\x90\x1a\xb7\\\xce|S@\xec\x94\'?G}S@\x11\xd6\xb2\xcb\x8f|S@H\x8f\xdd\xd4\x1d|S@\x82\x1dn1\x96SS@\xee\x94r\xbekNS@y\xc8\xcf\xa5\xc6{S@\xe0\r\xb1\x97\x00|S@\xd1x+\x1d\x83{S@\xb4H\x037\xf5XS@\xb8\x82\xf4J/zS@\xe09\xe3\xf8o\xceS@\xf1A\xcf"\r{S@/\x86\xa8\xa7\x14xS@f\xe0\x01c\xb6zS@\x12\xd5\xf9\x11p~S@\x1b\x99\x15\xca\xb1\x80S@\x9c\x00d\x17\xdfzS@\x1f\x80\xa6\xb4\x10{S@\xa5S\x00\x06\xb7\x94S@\xc4\xfd\xfe\xaa\xe2|S@\x80\xb6\x84\xa1\x11\xd0S@X\x06}n\xa6\xb7S@\xed}\x1dH\xea\x9aS@+\x82\xd0B\x97xS@\xe0R\x87\xa1\xd1hS@\xa4\xa0\x86w&qS@e*\xda2Q\xd1S@\xac\x17~H\x9e\xe2S@\xf2\xbc\xaed\x08\xd2S@-a\x8d\x1f\xa7\xabS@\x99\xf9\x13*\x99\xf6S@\x18\x84\xd8X\x87\xb5S@i\x05\x9e\x9e\xeayS@\x08S\x8b}\xa4\xd2S@Qf\x19\x15\xae\xc8S@e\xe2z5\x89\xceS@Gx\xa6\xd2d\xd6S@\xbbk\xf0\xae\xd9\xa4S@\x87A\xec\xedF\xd3S@\xf8\x9eU0\xdd\xc8S@\xa2r-\xbc\x06\xc2S@\xb4\x9d\x8d]9OS@\xd1/\xdf\x8e\\xS@\x88\xe3\xff\x14\xa0\xd7S@\xab\xd0\xc2\xb3\x04\xd8S@\x0c\x80\x88\x0b\xca\xcdS@H}0\xb8\x94\xd6S@\x03\xbbK7-\xabS@\x97\xae8]\x1a\xa4S@\xd7nb\xb4\xbb\xb2S@N\x9a\x1a\x08\xca\xdaS@\xb75\x0f>\x89\x9dS@g>\r2\xc9|S@q\xb7p3&\xa8S@B\x05\x85\xbf^\xc8S@\xb6\x9cL\xb2GxS@.\xfe\xb2:S\x9fS@F\xf5\xa2\x83\xc0\x9eS@b\xc9\xd2\x11\n\xd5S@4P2\xd2\xa9\xd7S@\x1b\x88\x80\xb5_\xa8S@[\xb0i\xe8\x1b\xe4S@\x92\x81\xe8P\x19\xd8S@\x14\xff\xec&\xae\xa8S@\xc9\xd6\xbe\x06\x08\xa8S@\x10\xc9m\xe7\xa7\xd7S@\xea\x0f\xa5\x1e.\xbcS@\xd9\xd3%\xd6\xf0\xd6S@nW~Gl\xacS@\xe9\xf8\x96nP\xecS@\x1a.\xa2(\xdfaS@3\x9eC\xbd\xae\xbeS@\x0c\xe2K\xd9\xd1gS@m\xaf\xb7\xd7d\xb1S@\'\xd4Qy\xdb\xf8S@\x9b}2\x9e\x9b\xf5S@\x06\x16\xdf\xbf\xd2\x9fS@\xe8\xe2\xa1\xeb\x02\xa8S@\xb5hi\xb0\xdd\xd7S@\xec\xd4\xb1\x8a\xeavS@#\x1b\xe3\x0f\x94\xe1S@\x7f\xa7/\x7f\xb3\xd6S@\x1a\xe5\xe9c\xde\xd5S@6\xc1\x86d\x94\xb0S@Zh\x0f\xc1\x05\xb5S@\x92\xb6\x97\x04\xfe\xe8S@9\xfe\xe6\xfe\xb3oS@7\xaehJ\xfe\xe6S@\x0e>\xa7\x1d\xd1\xc8S@\xaaQ\x01\xb7\x85\x85S@\x82C!\xf5\x91\xd7S@\xc6\x1bz\xb7:\x93S@ \xe1\xb0\t\xdfRS@\x05\x17\x02\xbc\xdd\x9eS@+\xc5\xef\xc2\xb3\xaeS@"fXL\x0f\xbfS@\xee\x8c\x1c\x1e\xdf\xb0S@9\xa7\x0f\x81\xb0zS@w&\xfe\xbc\xf5\x81S@\x1a\xdb\xec\xa6\x96zS@M\xf2BE\x00\xc2S@7o\x13\xd6"\xc2S@c\x80\x9a\x07\xe6\xb2S@\xe0\xf7\x8balyS@D\x05\x17J\xe5}S@\xbb\x9f+{\x10\x9aS@\x1f\x96k\xf6+\x9aS@+\x0ey!\x00\x9dS@\x8b:\x92\xcf\xa5\x9aS@ \t\x89\xa7\xb0\x98S@\x92\xff\xea\x15\xa4\x9dS@\xbb\xd2\xb2w\xaa\x9dS@\x10kF])\xdfS@\xfa\x19\x10\xb0\xa0\xd7S@.\xa9\xa9\x9d\x7f\x9dS@\x15\xf0\x95\xe18\x9dS@\xc4\xec2\xc8\xf5\xf4S@\xca\xfa\xf7<P\x9cS@=c~/\x1e\xf5S@\x94\x9a\xf3Jr\x9cS@h\x08\xdc#1\xddS@\xa2\xb3\x13\x04\xbe\x9dS@\x17\xf6\xb3\x90\x91\x9cS@l\x8d}\xe1\xafqS@\xe1.q\xd3\x12\xddS@\x99Kp\xcf\xc8\x9fS@\xcc\xce,\xde1\xd8S@k2\xd3=D\x97S@\x9c\xd7?\x9d"\xa0S@\x91\xef#n`\x99S@}vQ\xe9\xde\x9dS@"\x0b^4\xf1\xd9S@Ac/y\xcb\x96S@F\xe7\'\xf7\x99\xd7S@\x91\x0bN\x8d\xa7\xe5S@\xa4\x8f\xddH\xbd\x9eS@\x9b\x83\xa4\xffR\xd4S@i?u\x92\x9e\xd7S@s\xf8\xfe$\xc7\xdbS@\xb940\x05$\xd8S@\xf7\xfe\x08\xedQ\x9fS@h\xcdf\x9eS\x9eS@l\xe2\xb5\xe01\xe5S@/\xe3\xcc\xde\x8e\xdaS@\xe8\xb4\xb8\x92\x81\xdbS@\xc4\xb4u\x95\n\xdaS@\x02\x82\xf2\xf3\xd6\xdaS@cjA\xb07\xd9S@\xd9#UW"\xa0S@\xa2+\x08\xba\x98\xd5S@\x94y$V\n\xa0S@D\x91\xd4\x93\x90\xd9S@\xa0n^\xed\x98\x9fS@U\xefu\xcf]\x9fS@\x06\t\x11wT\x9fS@\xd9e\xf4\xe5\xea\xf8S@/y\xd0\x9c\xbf\xf8S@\xe7\xeb\xc0\x17<\xd9S@\n\xb3ru!\xf9S@\xb8\xac\\\xcb\xfb\xf8S@{n\xd6\x8b\xb9\x95S@\x0e\x04\xbc\xe8\x80\xd7S@\xcc ke\x87\xd9S@\xca\x9d\x8e\xf6#\xd7S@\x9d\x89z\xcc.\xdeS@\x1c7\xa2aI\xd0S@\xd3\x17\xaf\x0e\xd0\xa1S@`\x84\x12\x99lLS@\xd4\x05\xd4\xd4\xa7\xa4S@\xc1o>\x08\x06\xd7S@Vu\xdb\x99\x80\xa0S@\x7f\xeb(<\xfe\xd6S@\x9a\xc7\x01\x03\x86\xddS@\xa8<\xb6*\x96\xcdS@z\x93\x19P\x83\x9fS@\xf0\x1c>\xa5#\xa2S@f\xab\xa5\xea/\xa5S@=\x9e7E\x7f\xdcS@\xdc\x15E(\xd9yS@\xac\x18\x14#\x1ejS@\x19\xe2\xf2\xdb\xe6\xa4S@(Ny\x14\xe3yS@xZ\xd2%\xedxS@\xd1\xfd\xac\x01\xe2\xdbS@\xc3\x8b!\xc7S\xa0S@\xa3\xe5\xc1\xaa\x81\xdbS@\x14\xf4U\x8bhzS@\xd7\x0f\xaa\x8bnpS@\xce\xa4\xaam>\xa3S@\x82\xf2\x92\x15\xd5wS@4q\x85\xf4,\xdaS@\x19\r\xd5\xeb\x9b\xa6S@u\xe87\xe6D\x97S@\x0c\xce\xf4tbwS@pP\x02\r$\x83S@&5\x1c\xa4\x7f\xa6S@\xb4\xfe\x84\x93\xe2MS@ciQo7\xa7S@\xb6\x0f\x87\x11\xd0\xdcS@\xfe=\xe0j\xd7sS@\x1f|>\x1c\xf1\xa4S@\x9fyR\xdfH\xa7S@x72\xdd\xdfzS@\x1e\xba\x1bH\xe8\x95S@\xe0\xb6\xe4\xc1\x1d\xa8S@\xd0\xc2\xa8\x8b\xef\xa3S@\xc1AD\x02I\x9fS@b\x99\xbcy\xf6\xa7S@|\x96\x99\xfe\xfd\xd7S@o\xf3\xc8M\xb0dS@35Q?\xf9\xabS@\xbfR\x85\xe0\x9b\xa7S@K\x15\xa3B\xba~S@\xc9\x96;\xda\x8fZS@YwTiE\xa9S@Ih\x99/\xcc\xacS@\x8f\x0etc\xcfeS@\xb0\x12\\R\x93\xa0S@_\xe3@\xbb\x10\xabS@/BmK\x83\xd5S@\x03\xf2\xea\x0b\x85\xd7S@T\xc3m\xd1Q\xabS@\xd1\xe1\x95x\rxS@\x96,\x02\x81F\xa0S@\xd0\xfa\xc4K\x8b\xa0S@\xa4\xc2\x8bW\xfd\xc3S@\xb6\x99\xc6\xf01\xa1S@X\xab`~\xbf\xabS@\xd4\x94D\xae,\xa1S@\xdf\xedyZ\xff\xa0S@\x10qk)\xb1\x82S@\x1a\xed=\xa4\x14{S@\x80R\x19s$\xacS@\x1bBG2x\xc7S@\x84x\xe7\xfe\xdd\xd2S@BC\xba9\xf6\x9eS@\xbd\x83\x10\xbbi\x80S@\xc2\x12\xcbT\n|S@\x05\x07<\xb1\xfbzS@\xd5\xc0\x1a\x11@\xabS@yk\xd3R\xec\xa9S@f\xda\xdam0|S@\x87\xf8\xe4JC\xd1S@\x11\xa6\x8d\x0b\x11\xd1S@\xae\xf5\x81\xcf\x7f}S@\x7fUFC\xd8\xabS@\xf7\xa1#\x9a\x82{S@\xe2\xa6\xc4\x14\xd5\xabS@G\xb8\xdd\x8b\x07\xd0S@\xb8\xda\xbb\xf2\xd7\xbfS@\x0e\x7f\xdb\xf6\x83\x80S@1\x08\xdax\xe5|S@\x91\x84\xa4\xe6\x0b|S@\x99\tF\xb7\xc2{S@\xed\xaf\xb6\xfc\xd7\xaeS@\xac\xb4j\xb1\x82SS@\xf2n\x9a\x93w|S@\xd5\xba\x82\x83\x0bjS@\x06\xec\xfaT+|S@\x88\xad^\x13N\xcfS@o\x85\xe6<\x88MS@\x89\x9c\xdd\xeb*\xbfS@\xbf\x07\x8b\x83G\xbeS@\x89\xd5_\x93\xb4\xbdS@bG\xf7\xe1p\xbdS@u|\xa9:\xc6|S@,F\xb1X\xf9\xb0S@\xeeq\xe5\xec\xdd\xbcS@\xb6yI\xf11}S@\xdf7u\x8b\xe2\xb4S@^\xc1\x95\xd5[\xb5S@\x85\xbdt:3\xb2S@\xec\xa7\xecX\x94\xcdS@\x9b\xb7\t\x1b\x0f\xcdS@\x7fj=V\xa9\xb2S@oS\x81\xd8\xa8~S@\xfa\x0bB\x86Z\xb6S@sC\na\xd2\xccS@\'\xa3\xf0\xa3\xb3\xc8S@r\xd7T}\xe4\xb5S@\x96\x08m\xe1\xb8\xafS@J\x9d\xfc\xf4\xfb\x82S@Gi\xad\xccWfS@\x05Q\xc7\xc9\xf2\xafS@f\x1a\x08R\x03\x8eS@q)X\x08\x1a\xb6S@|\x86\xff\xc2\xb7\x82S@\xcf\xbeX^\x9b~S@R6\x9f/D\xb7S@\xa6st\xa4\x99|S@@]\x01\x18a\xb6S@\x081yy.\xb0S@\t\x19\x0fsQ\x88S@K#\xfa\'\xa8\xb6S@\x18\xb9~\x8fD\x88S@+\x04\xcd\x10\xa4\xb0S@7\xc6\x86\x89\xa7\x88S@\xbc\x9a9\xa4\xa0~S@\x13\xd75\no\xc8S@\x9c\xb9L\xc8H\xb7S@\xbf\xfd,BB}S@\xf5\xec\xfb\xf9u\xb1S@}\x08hB6\xb5S@\xb7UsfH}S@\x1c\x90\xcc\xd2W\xc7S@\x80\xb7S\x05\xde\xb7S@)\x83\xc1\xb3_\x7fS@F\xc5k6\xdd\x88S@~\xd2\xdeR\xe6{S@\x13\x15*#d\xc7S@\x1f7u\xbd\x94\xb5S@\x90X\xc7{\xee\xb1S@,\x19\xb2yf|S@\xba\xd6\xb2\xb0^\xb6S@&0\xd98\xb3\xb8S@\xd8\x0c\xf6\'\xfa\xc5S@|\xffo0W\x7fS@K\x06\xfd\x98*\xb9S@\xd0\xa9\xf9<\xcc\xb6S@\\\xf1\xa9\x00\xc9\xb4S@U\xe7\xd2\n\xb7\xb3S@\x97\xbb\x97\x10JaS@Py\x14\xd0\x04\xbbS@L\xf4\xa8\x04\xec\xb7S@wb^\x8b\x0c\xb4S@\x0b\x9e<\xa3kbS@\xb6S\xd4 \xcd\x7fS@Z\x03\x90\xfb\xe9\xbaS@$5g\xfe\x17\x89S@\x1d\x18\xbfJ\r\x89S@\xbd\xbc|\xe8\xa2XS@\xe7\x1b\xb7\xb3}\xb5S@\xcft\xbe[\xb6\x82S@\x8b~\x86W\xc8\x88S@=\xac\x17q\xf8\xb8S@kl\x1e\x1f,\xb8S@\xfe\x88.b\xe7\x8dS@\xccb\x9cL\x98\xb5S@\x9fD=\x1e\xd5\xb5S@\xb9\xa5\x1c\x17;YS@\xf0?\x94\xb9u\x80S@k\xd8\xa0\xb5\x1f\xb6S@\xa0\x15\xe7\x18V^S@:w}\xd2n\x85S@K\x89#4\xe4\x80S@;\xb4\xa3\xe0i\xc0S@\x02\x1e\xb2f\xbe|S@\t\x9c\x9ag\x16^S@\xd9\xef\x10cgYS@\xc4aC\x1c\xc7\x86S@\xc6D_%t\xbbS@1Oy\xc5\x03^S@{0\xe2\xce\x80\x8eS@\xa8\x99\xfd<\xa5YS@\x0eRx \xc0\x8eS@\xd5\xebO(S\xc3S@\x86\xf2\xe7P\xd0\xb2S@\x07\x9f\xee\x8a\x1b\xc2S@\xeb\x05\xcdr\x01\xbcS@\x9e\xc9\x98\xf2\xed\xbbS@/\x9c\xb4);\xb8S@\x8c\x92\xabc\xb2\xb2S@>\xcf\x99\xe8\xca\xb2S@ag\x04\x1d\xe2\xc2S@\x98\xb5\x8e^s\xbcS@\xe2A\x9c\xb5$\xb2S@hz\x1e\xbdz\xc2S@\x1f\xf3\xf8\xe6\xce\xb1S@\xb3\xf1\xd0\xd7\xc8\xbbS@\x06M\xf6\x85\xe5\x93S@\xd4~\xd4\x15w\x93S@\xa7\xe4O\xce\xdf}S@Z\x94\xb1\xf3\x99\x93S@q\xf6\xc7\x15P\xbeS@\xd3Dg\x86\xc4\x93S@;\xee\xb4\x18\x17\x84S@;\xa8\xd9=\xfa\xb0S@j\xc9\xd6\xec\x95\x80S@lO\xaf\xe6\x1e\xb0S@\x81<\xe8\x1aw\xbdS@`\x96\x1c]!\x83S@\xe1\x8b\xaf\x97\t\x85S@\x82\x16\x80\x14F\x84S@\xe0\x99%\x80\x8f\xc7S@\xb1\xd9\xba\xcd\x97\x9eS@\xd7\x8bO\xaf\xee\xd8S@\xee\xc9$\xc9\xd5\xb7S@S\xdf\x1c\xaaMcS@\x12[\x8f\xf3\x9d\xd0S@\x16\xee\xe4n\xcd\xc5S@\x14Y\xe9H\x8d\xadS@O\xb4X\x19\x14bS@\xeb\xf4\xbc\xe7_\x82S@\n\x15\x1aF\xc0\xd6S@/f+\x0e\xb9\xacS@!\x07\xd5\xee_\xaaS@\xfav\xe6\x88P\xbeS@\xc5\x11\rM\x17\xd9S@\xfd\x7f\xc2\x15M\xd3S@h\x01\xa8\n\xb1\xa6S@\x1e\x1d\xb6>\xea\xbaS@\x14K\x92M<\xc3S@\x0c]\xd7\x9bK\xbfS@f\xe4\x0cZ\xa5\xd1S@\t\x88S|\xb4\x90S@\xa5\xab\xb9\x15\xdd\xc7S@\xaf"\x11\xdb\xcbDS@\x15\xf9\x06\x8a\xd7\xa4S@\xe1\xda_\xdcq\xbfS@\xfb\x82Q\x05\xc8\xbbS@\xb1\x0b\xaa\xb7\xc9\xbeS@b\x98GY\xa0\x82S@-H\xf9\\\xaa\xbeS@M\xb0\xe7\xd23\xe9S@h\x95A\xc9\xaf\xa3S@s\xab\xea*k\x87S@\x94\xfa]T\x1d\xd7S@\x94\xfb\xa3\x99%\xc5S@\xae\xa8#\xc9\xf4\x9eS@t\xde\xe6\x12\xf3\xe1S@\xad\xf9\x8a\x94\xdb\x80S@f\x04r\x0f\xb7\xa8S@8\xea\x9c\xd3?~S@&d\x13\x85\xcf\x90S@\x16\xb9\xdd\xb5\x9e\xc7S@/\x17\xcc\xfaF\xd7S@1\xc2\xe4\x0f)\x9eS@\x9b\xfe\x170\xb9\xb0S@\x8f\x07\xe5w\x1a\x9eS@\x1b\x8e\xba8J\xdaS@\xba\xbd\xc9Xk\xc8S@P\xb4\xec\x88W\xd8S@\xc3\xab\x9c\xc4l\xb6S@\'\xff4\xe9\xa2\xb2S@\xa7\x9f\xeaH\xfa\xc7S@r\x18\xb9\xc6`\xc8S@\xbf\xe3\xb6\xd5\xae\xa8S@[\xfb\xeaWY\xd6S@\x80\x85\xe3\x8fV\x90S@\xcc\x16H>b\xbeS@\xac\xd0\xc8~-\xc3S@\xac\xc9\xe2\xa7\xe3\xd2S@\x13U\xaaM\x96\xe9S@\xd6=\xd3G\xbd\xb2S@6\xc3\x98D\x8a\xd2S@\x1e\x8b<s\xbcmS@\xcaV_q\xb5\xd8S@\x0b\x85#/\x07\xb0S@\xb4\x99\xc1\xb57\xa9S@kZ>#\xc1\xc2S@O\xcd\x00\x06\xae|S@\xca\x87\xa3\x19{\x9cS@\x1fau"\x1c\xe2S@\xce4\xf0W\x99\xb2S@*\xcc[O\xef\xc1S@j\xad)Y@SS@\xbd\xba\xa34\xdd\xafS@\x15\xd7\xe5m\xd5\xccS@\xc4\xe3\xc6/\x80\xa8S@\xc5k?\x9b\\\xa1S@\x10DDV\xa1\xcfS@\x9d\x16G#\xcbiS@\xa0\x1a\\\xbf:\xaaS@\xdf\xfcr\xe2\xe0\xcfS@Q*v\x1c\x85\xa7S@\xa6\xe8\xc1W\x06\xd0S@\xfd\xeby\xbb\xbe{S@\n\xcf\xdf\xaf\xa3\xb0S@,\x7f\xa8n\xbc\xb1S@0\xfc\x8fw\xef~S@\xd1\x8c\xb1@5\xb9S@\xb9"\x08\x00w\xc2S@k{\x87U=\xc6S@\x1dg\x01\xc9\x18\xcfS@\xf3\xcf\xa64\xd0\x90S@;W\xeb\x82\xc9oS@\x8e\xd3\x08\xf7\xe3\xa7S@2V,\xad\xb9\x9eS@>\xb8@\xd9\xcf\xb5S@\xda\xb3a\xb9\xb3oS@(f\xa6\xf2\xec\x9eS@\x82\x96&(FjS@3]\x05z\x9e|S@\xb5\xafT\xdc\\|S@8\x1er\xa5\xb0\xafS@\x01D?=\xe4\x9fS@\xd5t\xb4\xb2m\xc0S@>\xf7\x03\xaa\xc7\xa6S@|\x871)o\x8eS@lZs\xce\xec\xb7S@\x88#\x02\xd1H~S@\x9b\x1b\x91\x08\x88\xc7S@\xd1(\x11\x96\x1b\xbdS@%\xcf\x9a\x00\x14}S@;\xda\xf8*L\xdeS@\x10\x9b\t\xd6\xf3\xe6S@\xcej\x1fZ\xe6eS@\x00G\x1cu\x17\x9eS@\xc3\r_\xbbp\x92S@W\xd6N\'\x02\xb1S@x\x0c\xea\x9ap]S@\x94&,\xacO\xc6S@\xe0\x12\x07\x97\x9d}S@\x86V\x81[P\xa2S@\x8e\xd7\x91\xe3\x7f\xa6S@\x81\xc1G^b\xb5S@+\x0e\xab\x99\xd3\x9eS@ZB\xd0\xbb\xba\xc8S@+\xba\xf8\x0e\xd4\x82S@M\xfd\xf1k|dS@S\x80\x90\xa8\x01eS@?\t\x16H\xb0\x9dS@-Z\xf6\x02c\xbdS@\xcf\xe5\x88\x8b"\xb0S@~X\xa8H\x8b\xa0S@\x13&R\xe0\x87}S@:\xf1\xc9\xa5\xb3\xb2S@\x04\xc7\x0bEB\x7fS@\xe70\xe1\xbeu\xb6S@iz0\xe1\xc7\x9dS@Uu\x1d\xb7\x92\xb5S@Z\xc5\x10-\xf0\x9cS@>\'\xdd\xf2\x9a\x81S@\xba\xd3q\xdf\xe4}S@\xa7\xc2-z\xdb\xa4S@<\xda\x7f\xe3\xf3\xb2S@\x06K\x9a\xff\xd3\x86S@\x8em\x1b"\xc0\xbdS@\x8f\x87\x8a\x81\x05\x97S@\xb8\t\xd26X\xb6S@\xe6\xbc\xac2:\xb9S@\xe9A\xd6A\xaa\xafS@\xcd!\xfc\x91m\x9cS@\x06\x98\n.\xbc\xb0S@F\x13d\x8e\x94\xf6S@\xa5\xc6\xdc\xec\x9a\xc8S@\xe2\xbe#,\xd3\xb5S@\x8b\xc1\x96^[\xbdS@\xa7\x97\xe3`\xd4\xaaS@[\xc9o\xed\x0c\xb8S@f\x9b\nF>\xaeS@\x97g+\x92\xd7\xc6S@\xe6\x85\xd0|\xa5\xafS@/p\xf1\xd8\x04\xb1S@\xa0\xb0Z\xd5\xc7\xe3S@\xb6\xed\xe2\xb1\x17MS@\x05"zU\xc3\xb4S@M\x89\x9b_\xa3\xc6S@\xb8z\x01\x95L\x9cS@\x8a\xbd\xa7\xe7\x82\x80S@S\xdeh\x18-\xbeS@\x0fM\xd7Q\xc1\xdaS@0\xdd|\x0b\xd6\x80S@M\xa9\xe7\x89\xe0\xdaS@\x8aX\xe5\x95\x07\xa0S@\x1du\xa6kh\x88S@pF9U/}S@\xf5\x95\xb0\xad\xbc\xb4S@!\x81&\x86\x06\x8eS@h\xbf@\xa4/\xb6S@\x8f\x07\xed|\x0b\xd0S@o\x04\x0e\xf7\x18\xc8S@^1\x84ue\xb3S@qZ\xbb\x82T\x9fS@\xec/dq\xc7\xabS@q\x87yMR\x9eS@g\x1c\xbcAY\xbaS@>\xcb8\xc1\xda\x80S@!\x02\x84\xef\xcf}S@\xefV\x87\xff\xde\xa8S@y\xcb\x81\x17\\\xcaS@kP\x83#\xeazS@\xcf\xd9\xf8\xcf9{S@\x9b\xfb\x04m\xf7{S@\xe2m\x04:_\xd7S@\xf5r\xeay\xc4\xc6S@\x8a\x9e\x82\xe1\xa7\x81S@\xc3\xdd\xf4^\x88\xb8S@+\x9d\xab\xa9\xf6\xceS@-\x9d\xd1\xd5d~S@?\xdc\xc6&n\x9fS@\x01|B\xba\x16\xbbS@ZSUS\x12\x7fS@\x91\xdbe\xb8\x04\xadS@r\xd5l\xccE\xabS@\xbb\xf0 \xe4\xdczS@\x9f\x8d\xbe\x1f\xbc\xbcS@\xa7\xcbS\x19K\xd7S@K\x8d\x1b 7\x99S@w\x91!gi\xbbS@@\xff\x01$R\xbbS@\xf1\xdan\xe7\xc3\x96S@\x86\xda\x0eV\x82\xc7S@\x142\x99\xe2\x1a\xefS@J\xe5\x9b\xbb[\x80S@\xba\xd8\x81\xe9PzS@A\x97D\xf9\xc4\x9eS@\xab\xa24\xfd\xf0\xa0S@K%\xe1\x9b>\xa7S@\\x(\x82\xfb\xf0S@\xf2/l\x87H\x9eS@\xc1p\xea\xf8\x9c\xbbS@\xa5\x9e\xa3&\xba\xc5S@\xee3[\xb5a\xcbS@\xeer\xe6B\xba\x84S@J\xfc\xd7\r#\x81S@\x83L\xd0\xa6\xcazS@\x8a1\xbed\xb6\x9fS@Y\x89\x96\xfd\xca\x82S@9\x86Vl\xeb\xf0S@\xfc\xde\xd7F8\xbeS@\x8d\x87xY\x8d\xd6S@\xc9\x1fZJd_S@x\x98dFv\x85S@&\xd4\xde\xba\xc4\x84S@"O\xd9\xd3t\xd7S@2Z\xec\xf0\xb2\x8bS@*\xeb\xba\xe8\xfbZS@<\x0e)\xdfl_S@\xa0\xef\x82~\xa3\xb0S@\xcc\xbe~\xd2\xf1~S@\x95\x06q \x04\x9fS@\x997r\xed\x05\xb0S@\xf3\xdd\xa1\xd5\xdb\x99S@?G\x0f^;uS@4\x9d\x1a\xac\x01\xbfS@\xcb\x93*\x01:}S@9\xefT\x9f\x88ZS@\xc2\x11\xb9Y\xf8\xb3S@\x89\x96;\xa6l\xa1S@&\xe1\xc4\x9b6\xa1S@\x1cU\x15\xe9\x93\xcdS@S\xb7\x81U\xce\xbfS@hL\x82(\x89\x83S@\xc9>S\x92\xb8lS@\x96F(I\xa2\xb3S@;\xe1\xd5\x8d\xc9\xa9S@r\xca\xea\\\xc3\xb3S@88\xd2\xd5\xe9\xbbS@Y\x82Y\x93\x17\xabS@0\x9c\xd7\x9b{\xc9S@y/\xc3\xa5\xa1\x8eS@\xe8h\xe3\xb2\xbe\xbdS@\x1e\xa3_S6\xd5S@\x8a\xa8\x06Y]\xc0S@\x1eW\x95`A\x9fS@\x0e\xaf\xc8\x16\x14\xacS@\xea=\xf3\x9c\xd8\xd5S@R7\x811\xa5\xd6S@P\xa0\xf5#Z\xd0S@\xc3\x9a\x96\xaa\x0e\xc8S@Gu\xfb\xdbp\xb7S@\x92j;x\xbc\xabS@\xdb\xe1\x1b\x1a\xc0\x94S@\x1bS5\x03\x87\xd4S@\xff\x07/\x1a\x1b\xc5S@\x04\xae\x8d[&\xa1S@:h\xf2\xa0\x96\xd6S@\xcb\x06U\xa5o\xbaS@\x17\xb3\x8c5\xc1\xaaS@\x12 \xf4\xe4j\xabS@\x1f\x86e\x9d\xc6\xd6S@\x19\x88\xe5n\x91\xb0S@\xb9\xd2\xa8\x89r\xbcS@\xc7\xc7\xa7\xf7\xbc\xb9S@!k\xa2_/\xd6S@\xa3\x15?Hl\xd5S@s4\xfb\xee\x9a\xd7S@\x8eQLCn\xd7S@>L\xdd\x1a\xa0\xa6S@\xea\xa6u\xa8\xd5\xa2S@\xfd\xfe\x1c1\x01\x8bS@\xf7\xaf0RR\x82S@\xb1\x1d\xc7\x02\x81\xc8S@\x18F\x8d\xa3\x1e\xb5S@9T\x87\x9b\x9a\xb1S@\xb4\x11*w\xed\xabS@\xd8\xbb`\x9c\xba\xa5S@\x89n\xed\x0e\xde]S@\r+\xcel:\xdcS@\xc3\xec\x19\x9e\xe3\x86S@\x82\xd8\xea6\xc4\x86S@m\x17\xe5B\x12\xb6S@\xec1\xebI9\xbdS@i\xb7$\x97\xd7yS@\xf1\xff\x91\x0e\xfc\xc3S@\x99\x1a\xd8\xae\xc8\xbbS@C&\xd7\xf9\n\x9aS@[Jc\xd6f\xb8S@\x13\xd5f\x0eJ\xd9S@\xccW\x90o\xfb\xd6S@\x14\xccP\xbbr\xd7S@\x8aM\x07-\xee\xd9S@q\x83\xf2\xeeVwS@\xca\xb7\x15k\x17\xa0S@\xc9\'\x90\xafb\x85S@\x0c\x89\x80\xab\xbf\x84S@2,)g\xd6\xd8S@\xee\xe7\x9cd\n\xcbS@\x9c5\x8b\xfa\xc5vS@\x85\x1ba]\r\xf9S@\xb6\x1c+m{\xb5S@^@\x04\xfb\xa1\xd1S@\xcd\x81\x17\xac\x9c\xa4S@\xceE\xafA\xa9wS@\xee\xa2bM\x81\x9fS@ba\xf1e\xb0\xd9S@\x08;\xef\x85\xbd\xd7S@{\xe2\xc8S\x94\xd7S@\x12T\xda\xf5\xf4\xf8S@\xad\xfdt\x12&\x8aS@3\xfc\x16\xc0\xbb\xe5S@\xd9\x1d\x97;$\xd9S@e3\x8c\xa8\x90MS@\xa9\xfa\xdcS\x07\xb9S@1x\xbf\x1cE\xd1S@\xe3(\x15\x14\x1d\xabS@\xbf\x9b\x91\x1d7\xaaS@X\xb1\xd3\x18X\xd4S@-\x80\xd0Tj\x88S@ kqg\xed\x89S@\xe8i\x9a\xf6/~S@\x19Pf~\xa9\xdcS@M~\xef~\xc2\xdbS@\x07\xfc9\x00S\xd8S@\xe5\x10(\xe0\xc5vS@\xd0\xcc^\xf0+\xacS@\x13\xdd\xad\x90\x96\x85S@V\xa8\x06\x89e\x85S@+\xa1<F\xf1\x83S@\'\xd3\xc8\xb8\xa6\xdbS@f\x04\xdcK\xa6\xd9S@~\x0c[s&\xe5S@\x9b\x92\x86`\xb5MS@\xc2\x1b \xe9k\xa2S@(^?\x00V\x88S@\x82\x8a1\xf2\xb0\xb8S@\xa6vA\x10n\xa4S@\xbe\x8b\x10q\xb7\xd2S@T,}\x92\x81\xdbS@\x16\xfc\xe5e\x86\xdaS@x\x1d\xaf\xad\xd4\xd9S@Yt\xc5v\xcd\xd6S@\xad\x84\x10~\xd1\x98S@"\xe6(G\xf1\xd8S@W\xf5E8\xc2\xd6S@\xaa}\xa2\rt\x85S@xJ\xb6\xcfA\xb0S@x\x84X\xd2\x90\xd6S@n\xe3\xec|E\xb8S@k\x12P;8\xb2S@\xf4\xe6-\xf9\x96\xc4S@\x88*O\x15*\xa1S@!(\x10\xea\xec\x9eS@\x00e\xdd\xdb\x02\xb9S@CO\x1a\xf1\xba\xbcS@\xda\xc7\xd7\x12a\xa0S@\x17\x07\xe1\xea\xf7\xd9S@\x1d\xb8\xf9\x80X\xd9S@B\xdbS\xe9lbS@\x88\xb4\xe9\x99\x9a\xbdS@X\xe1\xf4\x9b\x95\xb8S@\xbc\xe1]<T\xafS@\x816GRH\xd8S@D\xd4`Z\\\xcbS@\xe3Y<0\x1c\x9eS@j\xc6\xe2\xed\xab\xdbS@&\xaf\x12\xb4\xc5\xbbS@\xcd\xa9"\x01\x89\xceS@h\x9b\xfbl\x82\xc2S@\x8bd\xa9J/\xcaS@\xe5\xe1\x13u]\xd9S@7\x84\x97z\xca\xb6S@\xca\x97\x07\x076\x9cS@\xcf\x1b\xd7\xc9\xbdpS@\xc0\xdf\xf1\xca\x0enS@\xf9\\\x8a\x17\xd8xS@\xd9\xcc)\xb6\x14\xcaS@\xad\xdc\x89\xf5\x97\xb9S@w\x05\xab\x11(\x93S@\x99\xf3\xa8\x03*\xc3S@\x18/[\xf2\x8d\xa6S@\x19\xf4TN\x1d\x88S@_\xc7-\xa2\x1c\xc8S@\x07n.i\x9a\xb6S@A\xfb03+\xb6S@\xa9\xa6\xd3\x06\xbd\xafS@\x11\x11\xb2\xdd\xc4\xb5S@_\x98\x89\xd8\x88\xafS@}\xd9,2ZpS@\xea\x88j\x8c9jS@\xffs5x\x10\x8dS@\x06\xf5\x89H(\xbdS@\xbfs\xef\xaa\xc6\x95S@=x\xf0\xf9%\xbdS@\x87_\xccU\x87\x96S@6\x91\x9a\xa0p\x96S@\xda`\xb9\xd5\xee\xf8S@\xea:q$\xdc\x96S@4c\xc4\xa4\xd3\x86S@D\xe6\x1c\xdd\x85\x99S@\xcf)I\x14U\x97S@\xef\x03\x1b\x03\xca\x99S@\xef7#\x1b/\xb2S@c\x13~I\x0c\xb5S@\xd1+\xad>[\xb5S@5\x7f\x15\x04\xb7\x97S@*:\x86\x11\xc9\x94S@\xf7z\xf7M\xd8\xbdS@Q\xdd\xfbd\'\x86S@K\xc8K\xae|\xc7S@\x82\x1f\xe1)1\xb5S@P2\x08\x1dM\x84S@\x9f\xd3\n\xaa\x0biS@e\x9bB \xa0\x83S@\xe1\xdf\xf3\x9f\xdd\x83S@%\xe0\xb1\xabE\xbeS@\x03\xa3\x84.\xe3\x84S@d\xf9\\ \x0e\x9aS@\xbf\xebH\'\xdc\xb4S@\xcf\x90\xd6z\xfb\x82S@\xfe\xc1\xb1\xfb\xc7~S@\xf8ty\x17\x06\xb6S@=X\x86+\xb4\x9aS@\x9f\xcf*&\x9e\x81S@U\x019p=\x81S@9E\xd3\x00(}S@\x9d\x1c\xfd\xdc\x86\xb5S@\xa3\x1a3\xadc|S@\x15\x1c\x7f\x14\xbf|S@M\xf6\xd1g{\x9cS@M\x02\xb9g\xa4\x9dS@C,\x06#\xb2\x99S@qn\x7f\xec7\x87S@J\x8b\xe9i\xe0\xc6S@RI\x02\xb4\xd9\x86S@\xd7Dm\xd7O\xb9S@\xf3\x9f*\xdd\xa5\xb1S@\xad\xe9\xf7\xab\xbf}S@\x05\xa7\x81\xe9H\xa0S@\x12H#\x16\xe6\x9dS@t\x84^G\xce\xa0S@\x11C\xc8Gb\xb0S@=.\x08\xcf\x0c\x9bS@:Z\xadk\xff\xb8S@)6\xfa\xf1\xa2\x9eS@-\x07\xfbi\r\xc0S@}\x0c\xff\xd1)}S@\xea\xf4k\xb7\x80\x9fS@\xfc\xa2\xc7\xb9\xa4~S@;\xc9\\\xe5\xcc\x83S@\xac\xd6%\xce\x9f[S@\x02\xcb\xf9\x1f\x18\xa0S@\x88\xfa{\x07X\x9fS@\xeb]\xc2\xc8/}S@h3\x9c\x10\x82yS@\xeb\xf2\x05]|\xa4S@\x0b4\xcd\xc4\xc2\xa0S@BJt\x1e*yS@v\x9dh~\xb1|S@F\xe4?\xd2\x8b\x9fS@\x91\xf9\xdfVZ|S@\xf5\x03\x99g\x89\xa2S@\x8f\xab\x8e\xc0\xed\xa0S@\x97\x13\xea\x86\xcb\xa0S@\xbb\xd1\xb8\xfeT|S@\xb6\xdc\xaa\xd2@\xd8S@"G\xf3\x1c\x19\xa1S@`\x96\r\xbe\xd2\xb3S@U\xd3\xe6;\x0e\xb4S@\xdb\xb0\xb2D\xc7\xa6S@\x1f\x98FDX\xa1S@~\xban[\xf2\xb7S@\x1f\xbb|4\xeezS@\xfc\xc9,\xa6\xce\xb3S@t%\xaf\xd3E\xa2S@\x05\xec\xc5\n\xed\xa6S@f\x9ff\xbeA\xa6S@\xc0\x9e\x8a\xa5\xafzS@\xf6\xb6Y\xd4\xdezS@\xbcS@\x04\xa8\xb7S@\x9a\x80y\xa4\xe4\xebS@\xf9\xe87c\x8c\xb3S@\xe7Hm\xa0\x7f\xb7S@\xed\x92\xab\xfb\x15\xa6S@\x15\xde\xbd\xf5\t\xe2S@F?\x12\xfb\xe6\xa1S@c\r\xe4\x11i\xc5S@\x91\xfcb\xb4\r\xacS@\xe3\xf4$\x84\xdbyS@\n\x92\xa9\xd3\x91\xb6S@\xd3\x99b\x1e\x03\xb9S@S~\x0f\xa1|\xaaS@\xab\x13s\xcc"\x9fS@\xd2J\xbea\xd7\x9eS@F$Y{~\xd6S@+\x0c\xba8\xd4\x8bS@L\x9f\x12G\x8ayS@\x84O5\xc5\x97\xb6S@A\xaf\xc9V>\xd8S@\xba]l\xca\xfb\xd7S@\xa4q\xae\xf0\'\xb5S@\x7f\x8c\x863G\xabS@\x17\xcd\xbbq\xae\xb8S@m:I\xbf\x87\xd8S@\xff^T\xd6K\xd7S@\xbeps\xb7]\xaeS@\xef\x93\x9a:8\xb2S@\xb9\xa1T\x1a\xa6\xd9S@\x8e\xa9#\xc18\xa0S@|\xf6\xed@\x1b\xdbS@\x04t\xc8\xd9j\xa1S@k\xf1\xc7nV\xa1S@\xe4\x85\xf5\xb5\xe1\xd9S@\xc3\x1f\x1aI\x95\xdaS@\xb6u4\xe3\xef\xabS@\xbd\xb4r\xb4\x8d\xa1S@\x1b9T\x04\xda\xabS@\x93\xee\r\xef\x8a\xaaS@?\xa2>\n/\xaaS@4\x08!,l\xb0S@\x0b\xcb\x93\n4\xb5S@\xa8\xfb\x1eW\xd3\xd0S@d\x96\x9d@?\xb8S@\x1c/\xb3\xc2\xd2\xd4S@.\xdfa4\xda\xa0S@Z\xa8\x84\x12C\xceS@@\xbcbG8\xbbS@\xf9\x01^]{\xd7S@\xd47\xbc\xd3\xb8\xabS@\xa0\xbc\xbc:\xe6\xe1S@\xd8\xf2\x08\xe1\xc3\xceS@9\xf4\x1cZM\xb0S@\xfc&\xfa\xfd\xf9\x9eS@\xad0\x9e\xae/\xa1S@\xbaN\x1d=\xfa\x87S@\xe8\xcdC\xdfK\xb1S@\xf8\x8ag\xf6\xd4yS@x\x8f\xf4\xa9\\\xd9S@`\xf6f\xeb3\xaaS@\x80\x08\x9a\xe8$\xc2S@\xb3\xdc\x99r\t\xf0S@\x89\xf7\x9d\x9d\xccjS@4\x14\xec\x15m\xd8S@\xda0\xe7\xb7\xdb\xb9S@\x93\x8a\xae@m\xb3S@q\x84\xf8Z\xd3vS@\x18\x8b\xe7\x98\t\xd9S@!%z\x88\x15\xd7S@\xf8\xf42\x90\xb7\xd6S@\x08\xc2\x16\r:LS@\x01\xba\xb1\xe3\xe4oS@:zm}\xf8\x8dS@\xbf\xa2\x9e\x91\x99\xd6S@o\xeb{ {LS@!\x183\x19f\xdaS@\xde\xa9\xdfy<\xabS@D\xdb&\x13\xf4\xc1S@\xe2\xf4\xf4\\\xb7\xdbS@\xcbO@\xb8\xf4LS@\x89\x9b\xd9\r\xa0\xd9S@\xa1E\xa3E\x1c\xacS@\x98X\xd3[v\xd4S@\xa3\t\xf1\x83\xb8\xe5S@\x9e\xeb\xbe\xaeD\xabS@\xc3\xdaZ\x89\xbb\xd7S@\xa5\xa4\xf3^\xf7\xd9S@\xf4yS\xe4\xda\xcaS@\xd2\xd5\xbd\x01H\xdcS@\x9cX\x8f\x151\xdcS@.){<D\x89S@\x8b\x9e\xbe\xedl\xbbS@0l\x92\xd8\x88\xbbS@\xe3\xc0A\xa3\x99\xb2S@\x19\xbbr\x81\xdbyS@\xeb\xeaX2\x83\xccS@\xb8\xda\x867\xe9\xccS@ =r\xe4\xd8\xb7S@E\\s\x05\x87\x86S@-\xfd\x1b\x10\x87\xc8S@\xfe\x81y-\x9c\xd6S@\x91u1x\x95\xd4S@\xae\xd5\xdc\xa3\xec\xd5S@!Q\xbc2\xbe\x8bS@\xadg\xc5\xd4\x89\x85S@\x08t\xe3\xf2lzS@\n\xf5\xfd\x82\x96\x9eS@\xe7C7s\x89aS@\xd1\xd2\xe3t\xbb\x86S@\xd8\xeas\x9c\xcc\x84S@\xf8\xa2\xb6\xdcr\x85S@\x84*<\x8e\xfe\x87S@/\x82\xd6vr\xc8S@@\xd4&\xd8r\xf7S@\xcaY\x7f\xcc\x81\xd6S@\x04\x10<t\x0c\xf5S@\x9b\xee\xfa\x8a\xe5\xd9S@\xd0<\xf5V\xba\xa6S@\xab\x02\xcf\x8c\xa1\x85S@\x0ck\x91\xae\x04\xaeS@\x05)\'\x1b\x1f\x84S@\xdb\x9b\x8c\xfbD\x8fS@Dt\x9d\x95\xcc\xb6S@\xcc\xb6Axq]S@\xe5/oNX\xa7S@>`YMt\xa7S@\\\xe6s!\x9e\xb4S@\xb2\xcc\xd9\xf9\xed\xdbS@\xe0\xde\xe0B]iS@\xee\xd0\xc3S\xb1\xa5S@\xbd\xd1\xc2\x98\x96\xadS@\x8b\x95\xddl"\x80S@+\xdf\xdb\xfe\x88\xedS@\xd0\x11$\xa3\x9c\x80S@\xc7\x83\x98L{\xc7S@\x11\x93\x1a]\xc8\xc9S@8\xcb\xb5\xd7P[S@C\xf1\xa6\x0f\xac\xb8S@\xc8G\xe6\xfb\xc4\xa5S@\xf3{\xac\x89\xc0ZS@\xde(\xb1\x98\xb0\xe2S@\xd3xV\xec\xae\xcfS@c&{+Z\xc6S@9Q\x87\x11D\xb1S@\xb1\x1bG\xbc\x9b\x99S@\xe6\x01\xc2$\x03\x8eS@\xc87)B+\xc9S@\x88\xa1\xef\x83X\xd1S@\xb0"g\xb8y\xe8S@\x1d\xe3.\x18\x87\xb0S@\xec\xc2\x9d\x06\xc5\xc8S@-\xd1\x02^l\xdeS@\x1c:\xf7u\x81\x87S@\xdb\xe4\xd87;~S@\xec\x94\xd8\xb9\xec\xb1S@\x07\x92c?^}S@\xef:\xf6\xec\xa0\x9eS@\x10(\xfc|irS@\x15\xc4dU\x07\xbfS@\xb0\xea\x0e3w\xafS@G\xd6\xe03%\xdaS@\x86\xd6p;\x8b\x9fS@\xf8Y\xfc\xechsS@/\xc1?\xa6\xc3\xc5S@\x9d\x83\xabh\xa9\x9fS@K\xd2l\x15\x90\xc9S@ua\x08\xff2\xafS@\xec\x02\xb4\x97\x97\xbfS@=\x16\xb2\x996\xbeS@\xd3]9\xe6`\xc0S@.M\xc2\xf6\xfe\xe1S@\xc8j\xc1/ixS@\xc99xC\xce\xdaS@w\xe3u\xdd\xa9\xd2S@/\xebN\x8aa\xd9S@\xaa\x00|\xafO\x80S@\x84\x8b\xbf\xe9MxS@U\x91\xf0\xad\xb3\x9bS@n\x08u-\xd7\xbbS@m"%\xde\x8f\xa8S@\xccLb\xf5\x84\xe2S@\x19\xb4\x97J*MS@\x15\x1b\xbd\x97\x0c\xe4S@\xb8\x11Ey\x1d\xabS@\x02Q\x05\xb6a\xd7S@U\x14&\x90H\xd9S@I\x80\xe0C\x01yS@X\x12\xed\xf30\xe5S@\xb9p$\x8f\xdd\xd7S@\x98<\x96.#\xd1S@\xcb\xa0\x02\'q\x8dS@\x08\x17\x17i\x0b\xc8S@9r%[!\xc8S@\xc6\xa0\x97g\xa8\xc2S@A\xf2\xe4\xbb\xc0\xd8S@\xff\xeb\xf8\xaaY\xa3S@]\x80\xcfX5\xa8S@\x04u\xda\xb7\xdalS@mz\x19\xb4g\xb5S@\xe4\x1eH<\x82\xdeS@\xd8y\x17u\x81\xabS@\x80\xc1\xf4S\xb4\xaaS@JMo\x02\xd3\x94S@\xf0\xcb\xa9\x17|\x97S@#k\xda\xad\xfd\x84S@\xa0\x1e+3\x0e\xd9S@\xc1\xc5?H\\\xc9S@fJG\xb2\\\xacS@\xe8\xa9\xc5\xa9 \x81S@\xcfU<\x15\x97|S@!^\xf5\xe4\xd9\x90S@\xeb\xb2j\xc4\xea\xa4S@\xcb\xb2T\x17\x9d\xa7S@\xaas_\xf8\x18\x91S@\xbc\xac8\xc5\x0e\xcaS@2\xaa\x92\x1bM\xa7S@\xbe\xf9\x87H\x0b\x88S@]\x9d{_\xc8\xbeS@\xef&\x02S\x17\x7fS@\x82\xcc\xa2\x05,\xacS@\x84\xd7\xe2ko\xcaS@\xda\xdf\x157\xe2\x80S@]\xfc\x06\x83\x8f\x9dS@\x7f\x94\xc8\xd1\x81\xb6S@\x1a\x7f^I\x92\xc1S@\xe1+\xf1\xf9\xb5\xbcS@Z\x87\xfe;\x80\xbdS@\xddN\x07j\x80\x7fS@\x8e$\x14\xea\xb6\xaeS@@\xe2\x89\xea\x8e\xc7S@\xb6\xd5\x1a\xe2\xc4\x80S@\xb8\xbb#=A\x83S@\xc6\x97G\xf3\xb9\x94S@\x9a\x12\xa4\xff[\xb5S@\x8e\xf7\xd5\xf6M\xd9S@\xf8\x02\xb2\xff\x99\xa8S@'
p22
tp23
btp24
a(g3
(g4
(I0
tp25
g6
tp26
Rp27
(I1
(I2380
tp28
g13
I00
S'\x7f\xcb\xac\xcb#\xd3$\xc0\x13XM\x83\t?$\xc0\xe5\x03\xd1\x92\xaf\xd8&\xc0z\x13C\xa9\xa4\x894\xc0K\xd9y\xf4\xd2\x01/\xc0\xbc*\xce\x90#h/\xc0\x1ff\x17\x8b\xb0\xf52\xc0\x99G\x01\x95\xfc\xac(\xc0\xcbs\xc6p\x82\r-\xc0\x18*(\xb63_3\xc0\x98\t8\xc7\x15w/\xc0\xbfC\x7f\xbf434\xc0\'\xc1HA\xe7\x8b\'\xc0\x88\x87\x9d;|T2\xc0\x9fA\xcf\x0cQ\xd91\xc0\xcbs\xc6p\x82\r-\xc0\xf6\xc6\xc9l\xd7y$\xc0\xfa\xce\xc3\x87\xe8\xcd!\xc0\x01\xcd\x86\xd99\xd2*\xc0\x15D\xbbP\xc79/\xc0M\x1dL\xf2\xdb8(\xc0\x0f)\xa5k\xd5\xb3(\xc0\xe2I?\x82\xa1\xd3)\xc0\xb9\xbaX\xc5\xe7\x93(\xc0\x96\xe1\xd4\x87f,&\xc0\xb5R\xbd^dl-\xc0I\xe8k\xfe\x0c%3\xc0\xce\x8e\x8d4\'\xdf%\xc0\x1c\xf0M\r\x0735\xc05\xea\xb7\xf7\xca\xec1\xc0\xc9!?dWi(\xc0+9\xd70*f$\xc0j\xfe\xc40\xbc\xf12\xc0\xd3\xb3\xb2r\x07\xf4%\xc0Gg\xe0L\xfa\xe62\xc0s*\xcc\xb5\x1f\x81.\xc0\xf1(\xc77\x8a\xfc.\xc0${KN\xe9\x90/\xc0\xf4\xd2R\xa8\xe2\x87*\xc0o\xe6\x816\x86\xc33\xc0Dz\x18\x87f!3\xc0>\xc5i\xf1\xe9\x7f1\xc0l\x18\xc7\x01`\x89%\xc0y\xfdU\xba\x11Z&\xc0\x90\x1d\x89\xd7L\x182\xc0X\xb3"Kr<&\xc0p\xed\xb5\xf0j\'2\xc0U\xf81\x10#\xff2\xc0&\xe0z\x82\xb9\xfc.\xc0\xbe\xe6\x11\x91{y-\xc0\xf4\x11d\x92i\xea&\xc0fS\x15\x18\xbf\xf43\xc0|\x07\x8e\x86\x82\xea$\xc0\xfe\xea\xb8\xe20\x88%\xc0\xa6\x13\xc7\xa0Y\xfc\'\xc0w\xc8 s\xe8\xfb,\xc0\x98\xf4D\xb9\x1dP4\xc0\xc0\xfc`\x8f|\xc51\xc0\xf5\xd9\x83\x0c2.3\xc0\xb1;\x88\xdc\xbd\xd92\xc0\xa4`\x86yV(%\xc0u\x8fsU\xc7\x1c4\xc0\x83\xcf\xe8o<!(\xc0\x91$\xca\xc3P\xfb2\xc0\x0en\xccs\xc7\xba2\xc0\x958&j\xf2\x89.\xc0\xc8Ca\xcap\xdd1\xc0u~\xfa\xa1"/3\xc0\xcd\x1e\xc8\x1f\x1b|2\xc01\x8b\xd3\xaf\xa6\xfb1\xc0*\x93,\xefi\xde%\xc05\x81.9\'\x0f3\xc0\xf8\xd0\xeb\x96$\x0b3\xc0\x92Lr\xc9z\x073\xc0\xa6\xad\xf7C\n\xab3\xc0cPO\x00\xa6Z&\xc0\xf1\xc7R\x9d\xf0\x134\xc0\xf7L\xb8\x0b\xa8\x023\xc0l\x0b\xf7\xef\xbb\xa8\'\xc0L\x86\x97Y-\x144\xc0\xa8h^\xe6\xb2f(\xc0\xd14\xba\xa3H\x053\xc0"\'\x84\xa2\xb7\x0c2\xc0o;\x91\x81\xf0\x032\xc0)\rs\x8df\x014\xc0\xd2_\xe2\x8c7+3\xc0A\x1a\x1f\xbf\xbd{\'\xc0\x8d\xbc,nN\xee1\xc0Moet\x04\xa93\xc0Kl\xb5-\xda\x02+\xc0\xa5\xc0rD\xb4\xf7*\xc0Cj\x90H\xbd+2\xc0co\xb2\x14\xfd\xcb2\xc0\x80\xa5\xb1\xb9\xf8\xe0#\xc0\xd8y{\xa9\xff\xb03\xc0\xd2MS\xee\x1c\xb0)\xc0\x04[4\x83\xb7\xf22\xc0B\xb9i:4\xe52\xc0\x1b\xd4\xccp\xa2\x7f0\xc0\x7f!s%\xbb\x8d.\xc0^\x8d\xca\xb5\xdc\x164\xc0Tg3fK7+\xc0JUE#\xf6\xa03\xc02\xb6yz\x8c\x193\xc0]\xab\xeb*bc-\xc0\xda\xad\x94\xeb[\x134\xc0Y\xf6\xc7H\x1e\xb01\xc0V\x0e\x11\x87C\xe12\xc0\xbe\x83\x1c\x1et\xd32\xc0\x15/\x90_\xb2\xe3#\xc0\xa7\xae\xa1\x81`\x154\xc0\r\x00\xdb\xb1]\xce2\xc0\x91\x88\xaf\xb4u\x982\xc0P2\xc3>\xc2\xf63\xc0\x07\xdc\xca\xc0\xb0\xa12\xc0\x92\xee\x07\x84\xde\xa41\xc0|z{\xdc\xd5\xeb&\xc0\\\x85\xe1\x95\xf8\xdb*\xc0t\xec\xdc\x91\x0e\xf12\xc0\xf8\x19\xf2\r\xf1\xef.\xc0\x8d\x90\x1e\xc5\x14\x8e3\xc0\'A\x90pC\xc52\xc0\xb3\xc6\x11\xe7\xc7\x114\xc0\xf39(\x0e\xd5l2\xc0K{\xcc%\xd6t3\xc0\xa0z:|\xe2]2\xc0Up\td\xf5\'3\xc0\xce\xbb\xf8\xfcp|2\xc0\xef9\xcfB763\xc0\x9cfd.\xdf\xfa3\xc02\x0b\xa3\x03\xfaZ3\xc0,Q\x87j\xf2\xfa2\xc0t\xec\xdc\x91\x0e\xf12\xc0\x8a\xeb\xca\x13\x06\x1b4\xc0+pM(\x82\x19/\xc0)\xc8\t\xa4\xb944\xc0\xae\x0fC\x82\x96\x013\xc0\x04\xce\xd3\xa5\xfe\t3\xc0\xc1QM\xd3\xba\x053\xc0\xf6m\xd7$\xadP\'\xc0&r0O\x90\x96-\xc0\xc2\xf1\x1fN\x88\xf42\xc0fc\x1d$\xb8C2\xc04\n\x99\x87\xfd.4\xc0,_\xf5v?\xd92\xc0\x0e\xc3B\xc9%\xee1\xc0\xe1vH\xbc\xe8\xdd3\xc0\x948\xc52\xe5\x913\xc05k`3@\xa2\'\xc0\xd0Oi\xb9\x90\xb8.\xc0\x0f\x01\x1d$\x8b\xb0/\xc0\x8b\x84\x08vM14\xc0\xef|Ay\xbc\xf83\xc0S\x9f\xf2\xc4\x16\x02\'\xc0\xc8_\xc5\x95\xcaQ3\xc0\xf0\xfe\x82\xda\xd7+%\xc0\xda**\xfb\xd5\xc02\xc0\xf58N\x93\x10\xfa4\xc0o\x83pO\x9a\xb12\xc0\xad6\xda\x0c\xfcj2\xc0~\\\xb0V+\xdc2\xc0\xb7\xb6\xf9@\xfaX3\xc0\x94^>\xbd\x02;3\xc0\xd4J|a\x9eO3\xc0\xf5\xec\x01\x0f\xeci3\xc0\r\x9a\xefv#:3\xc0%G\xb1\xe9\x0f\x00,\xc0\xe45\x1a0\x14\xb23\xc0p\xb7\xd4\x84\xe6\xda2\xc0\xb3\x0f*\x85\xd6\xde.\xc0\xc6\xb3\x10\x0f2\xd62\xc0W\xde9\xf6q\xbe3\xc0,T\x88$\x84Z2\xc0\x87\xa6\xdb\xd1DF+\xc0\x91\xe5u\x84\x15\xe83\xc0\xd1S\'\xb2\xbd\xd72\xc0\xe0\x92\xf2\xd9\xae\xfa-\xc0\xfe\x93\xac\xbah13\xc0\x05\xe8mK\xdb\xfc3\xc0-?\xf6\x98|i3\xc0\xee\xb7\x05\x83y\x8b2\xc0\xca\xc7\xed\xe7[\x023\xc0\xcd\x96r\xae\xc4\xff#\xc0\x88\x87,\x02\x18\xbd2\xc0`\xcaA`\xbd@2\xc0\xd6\x9d\x10\xc1b}1\xc0\x9d\xc5L\xb6\x92\x19)\xc0U\x813\xb3LT2\xc0\x989\x1e\x99\xa32(\xc0\xee\xb9(\xc9\x8c\xbd2\xc0\xd5\xe0\xbf@\xe6\xa9,\xc0\x04\t\x033\xb2]2\xc0+G\x00\xcdk\xc4\'\xc0\x83X\x06\x84p\x124\xc0K\xd0\xc4g\x83$2\xc0\xe9k=\'m\x1d3\xc0\xf6\xa0\xc3\xf02x3\xc00\xad\xba\xd2rO4\xc0IH;l\x95m2\xc0\x94\xd4#\x9a\xd4\xd02\xc0\x84\xcbW\xd1#~2\xc0i\x18e\xf1\x00\xe92\xc0m\x10?\xa1O\xd73\xc0s\xc7\xf7\xd6\x00\xc92\xc0\xcb5\xfa\xe2\xc7!3\xc0\xabr{A\x8cJ0\xc0\xe0\xb63Z\x08F3\xc0\x9aQ\xa1\xf0\xeb=3\xc0\'\xc5\x9fl\xe0\xb22\xc04D\xd5\x81\x13\xf41\xc0\xb8\xa3\x1aC\x83\n3\xc0\x93\xa13\x96\xd6w3\xc0\x19\xf2\x80+\xf653\xc0\xd4\x04\x0fA\x10\xf31\xc0\xd9\xc0f\x1b\xc1\xa6+\xc0`\xbf&\x0c(z2\xc0~\x12V\xb2\xff\x0f3\xc0\x85\xa0\\\x93\x91\xb42\xc0\xea\x90|_\xc7M4\xc0\xfcW\x91\x87\xfd\xa5+\xc0\xff\x13\xd2\x12\xf0\xad2\xc0\x8eI\xb0\xf4\x7f\xc43\xc0{?6\x11\xa7\'3\xc0_k\xce\xc3\xf7+3\xc0O\xf8.\xaf\xa4\xa72\xc0\x89\xdb<\xddKv3\xc0\xfb\xcf\xc8=^\xb73\xc0\xdd\xabF\xe1y\xfd2\xc0\xda\xacDh{\xab2\xc0\x1e\x96\xbc\xa2\x9d\xd23\xc0S\x02\x89\x97\xc1}2\xc0\xe9\x12coA;4\xc0\xa0\xe0\x80dY-3\xc02\xb0\xcc\xf2@\x133\xc0]\rC@%\xa72\xc0(R\xf1~j\x173\xc0\xcc>\'\xc6\x00f2\xc0\xceV\x81\x87j\xcb2\xc0g\x03\xf3\xbb\xfb\xdd2\xc0\x9c9\x9d\xb2p\x1d3\xc0\xf9\xe4\xe2\xef\xf5?3\xc0+\xe3\x87\x00\xa2\x0b-\xc0\xcdG\xd6\x12P\x1f4\xc0\x95\xb7\x9f\xdb\xd9\xd02\xc0\x054\xe1ZD\xb72\xc0\x85\x932"\xa4\xdc&\xc0U\xa7\xbf\x10T#%\xc0JW\xbe;E33\xc0\xbds\xc5"\x7f\x113\xc0\xceh\xff\x8c\xb6b2\xc0\xc0\xf0\xe6\xc5\xb6\x0f3\xc0\x9d:\x96\x8e\xa9f\'\xc0`\x19\x85\xb4b(3\xc0\xa7\xbc*\xdfp\x9c3\xc0\xab\xfb\x18\xa5]|-\xc0\x92\xa2\x86N\x0b\x8a3\xc0\x7f\xef\x83\xa33\xdc1\xc0\xea\x96\xc6E7\xab.\xc0\xbd\xab\x9b\xd2Z\xef#\xc0u\xd5,\x1a\xc1u/\xc0\xb0\xccTt\x90\x9b\'\xc0\xdePr\x90X\x8f2\xc0\tmI\x0b\xef\xc6.\xc0\x9d\x93:\x93\x8b\x903\xc0i\x91E\xddU\xbe2\xc0\xb1Ve+`\xf0"\xc0\xbaJ\xfe!\xa1\xd81\xc0\xb1T\x1e\xd3nP4\xc0\xab4x\x8bc\xc6$\xc0\xf8\x85\xe7\xb7\x97,,\xc0\xd2Q:3\xff\xec1\xc0\x1dN\x01}8\xf41\xc0\xaf+\xf5\xee7\x9e3\xc0\x97}\xaa\xa8S\xda1\xc0\x95\x81\xadG\xf0\xd33\xc0\x1b\x93\x97\x08\xe4X3\xc0\x92\xec\x00+\x8bB3\xc0\xbaf\xc4\xb4x8,\xc0\xadZV\xaa\x06R3\xc0\x92v\x08\xff\xe3\xcf\'\xc0}m\xba\xf4\x8c\x172\xc0\xaa\x94g\xf8\xa0\xdf3\xc0\xf2\x81\xc1H\xa6\x1d3\xc04\xd37\xd2\x9c\xdb2\xc06\xbc\xaf\x11\xe6\x102\xc0\xf5\x06P\xe2\xca\x9e2\xc0?\x89<9(\xd0&\xc0\xfe\x06^\xf2\xaa\xde2\xc0\xfd\x1c\xf2\xa3C\r2\xc0cs=\xc2T\x0f2\xc0$73\x1d\xc4\xf62\xc0=,?\xbde\x9d*\xc0+\x04\xb4F\x9e\xdc2\xc0\x11/\x11$\x9d\xfa3\xc0[3S\x93\xcc03\xc0\xa2Q\xa6\x8a\xa81%\xc0\'\t\xcc\xbdS>2\xc0<\xf5\xd1(\x90\xd73\xc0\x16n\x9f\x7f\xc4\xaf1\xc0M\x15h\x9aP$/\xc0\xb0\x8eg\xf0\xd1<3\xc0Z \xd7\xc1i(4\xc0[\xc4y\x92\x9e\xd73\xc0\x86\xd5\x0c\x94\xfa\r2\xc0\x98DV>`\xf0.\xc0Eo7\xda.\x992\xc0\x80@\x94s\x80\x91%\xc0\xee\xc2\xe4\x88x\xf2.\xc0\xc0\xd9\xacXD\xf72\xc0\xae:\x97\xb4\xbc\x1f4\xc0\xac"D\x88\x11\xef1\xc0\x18\xe8 \xdc\xf0\xcb3\xc0e\x03\\\xc5m]2\xc0\x17\x13\x7f\xf1\xd2\xed1\xc0@#\xd1=`\xe91\xc0d\x8e\xd1\xefu\xd03\xc0\xd6\xb4$\x0f\xb7\xfe2\xc0[\xbc\xdd\x99\xee?3\xc0\xe3pG\xd4\xa9\x8c2\xc0\xb5\x15\xa1 \x92\x81\'\xc0\xd2I\xa9\xc1F22\xc0\x18\x83\xf4*\xe1*0\xc0\x9d\xba\xa9\\\xeb\xb33\xc0\xfca\x88\xfdMv+\xc0\x1d\xe3\xbc*\xd2\xaa0\xc0#<\x11\xf0l\xfb1\xc0\x04\xbcSo\xa4\xf0*\xc0\xc3\x88\x99\xd9\x7f\x1f-\xc0\xa6\xe1\xd8\\\xd4\x023\xc0\x07\xa6\xce\xd8\xd9\x7f/\xc0y\x01\x1fx\xf7"3\xc0\xe9\xbfP*I\xe1#\xc0\x80Td\xa5U\xbb.\xc0A\x95\xf0V\xcf93\xc0u\xde\xb41A\xfa2\xc0\xcd(\x17"2\xee1\xc0\xe8\xe9&$lY2\xc0\x04\x90\xf0\xb0\xe8\x14(\xc0\xe7\xae\x07\x16\x81-3\xc0`\xc9\xdd\r\xda /\xc0PS\x18\t\xd5\xc3(\xc0\xa7\xeb\x9a}\xd4\xd02\xc0\x1e\x9f\xb3\x1e\xc0a4\xc0\xfe\x1c!+so/\xc0/\x0cM\x812\xff2\xc0\xbcnc\xfc\x8e\x0c2\xc0\x12\xf9\xe6\x044\x86\'\xc0\xe1 \xa6\xb8\x95\xfa1\xc0\xf6Y\xdf\xa2J\x1a3\xc0kW\xa3\x94\xa6W4\xc0\xbd\xc6f\x17\xa6\xd8#\xc0\xdfd\x1a\x8cp\x134\xc0)\x89\xe8\xae\xeb\x8e/\xc0\xae\xad\xf7/#\x992\xc0\xbd\xf7\\o\x8d\xf92\xc0_0F\xb3\x16\xfc2\xc0\xf0 \xa9\xc5\x9f\xe52\xc0o\x05\xa4+\x96Y-\xc0a\x13\xfb\xbe\xb3H-\xc0<l\xc0\xd7\xd2\x8c2\xc0\x8c\xc0#"n\xc82\xc0Mkz\x11`u3\xc0E\xa0\xd9\xf9\x8f\xd3&\xc0\xf3j\xea\x94\xbb\xef2\xc0\x99\x0f\x91*@\xd63\xc0\x17#~\xe3\xa8m+\xc0\x0f\x85\x87\xa3f23\xc0\xcb\xbcCc\t\xd22\xc0\xe2\xe7\x8e\x97\xb9\xce2\xc0\xfa\xdf\xf8\xd4a\xea3\xc0\xb6\x16\xd3A!\x961\xc0\x0c\x93\xa0\x7f\xc8\x9f&\xc0N\xaa\xec\x16g\n3\xc0\x97\x1f:IU@3\xc03\x95\xcbQ\x8ej3\xc0\x89\x1bo\x15h\xf32\xc0A]\xf0\x86:\xf4&\xc03N\xc6j\x90\xd42\xc06F\xc8\xc8\xb4\x184\xc0\x17\x8e6\xe9\xb6\xd92\xc0\xdd\xd9\xca\xfdJ\x113\xc0N&\x02\xa2\xac\xee2\xc0\x91\xa7\xbc\x84rb3\xc0&\x8e/\\\xe8\xf32\xc0\xa6~\xde\xb0\x84\xdf,\xc0N\x04\x90z\xadq-\xc0g#\'\x90d\xda1\xc08\x98\xe0\xb9\xfa\xb42\xc0t\xe1\xeePFJ0\xc0\xbds\xd0\x9b\xbc\xed2\xc0\xd4\x88\xe6G\n>/\xc0!#\xb9\xf5 G0\xc0\xc3\xd1\x15\xa2\x82\xfb3\xc0\xb9\x84c\xff\x88\x112\xc0\xc5\xc6\x06\xba\x91\r3\xc0\x06\x985=\xec\xfb\'\xc0\\w\x90G\xcd?2\xc0\xfcT\x16\x17\xc1\x182\xc0\xf9aE\x9fZ\xdc2\xc0\x8e0\x05\x15\xdb\xcd2\xc0\x96\xf1\x8f\xac\xdf\xf3,\xc0\xc2\xd1\xb9\xce\xcc\x910\xc0\xf8\xa1U!\x82\x801\xc0FW\xfa\xbb\x03\xd22\xc0%\xf2\xcc\xcf?\xbb\'\xc0FW\xfa\xbb\x03\xd22\xc0\x90\x1d\x89\xd7L\x182\xc0\x9e\r\x97\x00s\xc93\xc0q\x14\x8e>la+\xc0\xa9\t\x9ckzu\'\xc0\x84\x88\x952?y$\xc0kg~\t\xd4W(\xc0\x17\x19\xd8\x17\x15\xcf2\xc0\x04\x80\xcd\xfd\\\xd22\xc0\xaf\xfb\x81\x00\xdc\xdc*\xc0\x1bs\x1a\xb7\r\x0f4\xc0\xce\xbc\xff\x8f\xcd\xf12\xc0\xbd\xf3<Yj\xfe*\xc0\xeb"\xed\xa9>m2\xc0\xd9\xfbCFv\xdb-\xc0n\xaf\x05\x91\xb7\xff2\xc0\xa7\xaf\xd6O\xea\r-\xc06\xeeDP\xca\xc32\xc0\xff"\x90\xa8\x99\xd73\xc0\x94\xd3\x9b\x92\xd913\xc00\xc0\x01\xa8\xcdh+\xc0\x04\xc0A\x8b\x96\x173\xc0\xf5LI0g\xd5&\xc0\xfa\xc6g\xa5\xcdA,\xc0\xfb\xe8\x18\xcc\x96\xc7(\xc0RDKo\x1d\x9b2\xc0\x8b&\xf4\t\xc4Y2\xc0\xe7\x1b/\x10\xd0<4\xc0\xaf]\xfb\xab\x04\xc92\xc0\x9eE-\xb9\x87\xfa2\xc0*3\x10\xf1\x06\xf23\xc0_\xc15=%\x0e4\xc0\xf5\xb8\xd5\x97\x1d\x1d3\xc0\xb2\x03%In\x0f3\xc0w\xc8zc=/4\xc0\xf6(\x8f\xf7z\xcc2\xc0\x11\xce\xd7\xb6}\xd32\xc0\xb9N)\x02\x08\r3\xc0Lr\xa4\xb3\xcdu*\xc0\xd3\x86\xca^\xcb\x862\xc0\x11\x02\xc4\xec\xcc\xd52\xc0\xf6\xc93k\x11\xb42\xc0\x1f\x0b\x91k\xbe\xe51\xc0\x96-\n.8\x153\xc0\xea\xf5B\x19\xf4\xf23\xc0\xcd_Q#\x00\xa1.\xc09\xbd\'\x984\xe42\xc0\x98\x04\xf1\x1d\xfd\x95-\xc0h^T\xe8D\xb13\xc0Ht\xaa\xd4\xd3\xb52\xc0g\xcaM\x0f\xd2\xae2\xc0(i \xe3Y\xfe1\xc0\xb2\xe310\x1e\x13\'\xc0\xcbG\xe7\x1b{\x8a.\xc0\x01\xe6~2\xf9"3\xc0bz\\a9\xaf2\xc0\xc2\xaa\x85\x8a\x12\xa73\xc0CS\xcf,\xd3\xcb1\xc0S.u\xd6\xa1\xe9&\xc0\x8e\x9d\xfb\x11k\xfd2\xc0\x1a\xb6\x95,9\xd63\xc06T\xb9\xed\xf8\xb62\xc0\x85gr\xfc\xef\xc64\xc0\xe8\xc2&b\n\xea3\xc0\x91\xe3jb>\xd22\xc0<0u\xd3\xa1\xdf.\xc0\xc7C&\x8d\xa8\n3\xc0\xd4|\x92\xd7L\xd02\xc0C\xd5\x01\x99\x80\xf9+\xc0\xc3\x0fY\x07\x0c\r-\xc0\xb1u,6\xfb\xdd2\xc0\xf9\xd8\x02\xf0J\xcc3\xc0\xba\xe2jF\x1f\x003\xc0-\xdc\xa3\x0c\xae\xac2\xc0\x8f4=\xd7*\xfc.\xc0\xda\xd2\x184\xbf\x822\xc0\xa1\x02\xbb\xbd<\xc92\xc0\xb3\xf9\x16\xc3\xd9B0\xc0}E\xa8.\xcb\xb8%\xc0*\xc0\x9b\xd9U\xf63\xc0D?k\xcc\xc8,2\xc0\t+\x83=\xa7\xfb\'\xc0\xbc\x97/4C\xef1\xc0\x04[4\x83\xb7\xf22\xc0\xaf\xe1\xa8\xfb9\x9b#\xc0oY\x87@\xf6\xca2\xc0X\xf2q+zh3\xc0}\xcar\xd9a/%\xc0\xcd_Q#\x00\xa1.\xc0\x9fw\xf9\xae\xec\xf92\xc0\xc1\x93:O\xad\x044\xc0\xedsMNI\xee(\xc0\x0b\x87\x8c\xc4\x87%3\xc08\xda\x9e\xdc\x08\xda3\xc0[h\x05\xda\x9d\xc02\xc0.5\xe8!\xdf\xe92\xc0)\xe9\x95\x91\xecy1\xc0\x1e}\xdcf\xa6\x8d1\xc0\n\xac\xa47\xc9\xc13\xc0\n\xac\xa47\xc9\xc13\xc0B0\xec\xa8\xfa$3\xc0v\xfdE\xc7\xca\x183\xc0sKC\xac\xef\xdf3\xc0n%p\xea\x01\\3\xc0\xa3A\xc9\xa7\xd2\xb83\xc0\x08\xe6{\x83|\xcb$\xc0S\x0f\xedX\xb7\xf82\xc0m\x12\xdc\x01\xdd\xa5/\xc0\xa1\xbcp\xc3|\xbd2\xc0\xfb\xf10t\x84\x9f(\xc0)P\xa3p\xc1x$\xc0\x91lKX#\x08(\xc0\xc1r\xab\xf5\xe7\xdd3\xc0\xfa];ak\x134\xc0\xa9\xef\xd3g\xd4\xdc-\xc0*5\xea\xbce)4\xc0\xf8u:\x03ic/\xc0\x8cn\xd6\x10\x91\x1a4\xc0\x1a\x8f\xa0,\xef:4\xc0=_v\r\x07\x7f2\xc0{\x07\rI+\xe22\xc0\x1d\xd1\xcc^\xd0\x083\xc03!0wD\x163\xc0\xc6\xce\\\x8c\x05\xfd3\xc0\xf8\xee7\x18\xc1y2\xc0\x94F\x9eGdq4\xc0\xc4\x11\xb9\x10\x06\x190\xc0\x80\xf9\xeb\x9d\xf5\'2\xc0q\xc9\x7fK\x94\xf1\'\xc0\xad\xe1\xbdF\xc9\x153\xc0YA\xe5\xd4\xf4\xa7%\xc0\t]\xf8"\xb1\xfc2\xc0\x9a:\xecV\xb4\t+\xc0\x8b\x95g\xd6J9.\xc0\n\xfd\xa0+|w2\xc0\x19^\xf6\xe8O\x8c2\xc0\x88\xa7&n\\\x013\xc0\x98\'"\xf3\xe6\x1d4\xc0<_=:\xca\x15(\xc0X\xdeRk\xc6S/\xc0o\xef\x88\xd0\x8e\xf72\xc0;n\xd2M\xc714\xc0c\xae\x8e\xee\xac-3\xc0{G+\xa8R\xbf3\xc0\x0e\xa6u{\xfd]2\xc0\xabr{A\x8cJ0\xc0\xa28\xb3\x92\x82\xd13\xc0\xf7\x94\x98\xd3.\xb52\xc0\x07z\xdbc$\x052\xc0\x1e4\xd1Rj;-\xc02C\xc5!\xca{*\xc0q\xbe\x17s\x9cI2\xc0\xd9\xfbCFv\xdb-\xc0\xec\t\xef\x91\x99\xe12\xc0\x8b\xf8\x8an&\xf92\xc0(z//X\x9d2\xc0\x96\xc6\\\xbd\xeb\xcd2\xc0\xe9\xdaS\x89\x00\x1f4\xc0\xa6Jt\x1d\xf9\xf02\xc0\x99\xa7\xd0\xaa\xd6\x16/\xc0J\xd2\xb9\x97\x0b\xfa4\xc0{\xd7\xbfp\xd3\x912\xc0\xa5/\xc8:\x08:)\xc0\x0e"\x8f\xad\xb1\x1e/\xc0\x01\xff\xa4**\x97+\xc0\xee\xef\x1eO\xbc^2\xc0\xa0\xfa\xb1*\xb9\xef+\xc0\xb2?\xfc\xcd\x93T3\xc0\xc4\x87\xe0Wh\x16+\xc0\xab\xc2\xe9,\x82\x0f4\xc0\xe9\xde\x0e\xdeu\x04*\xc0~\xca\xc9\x87\x94#3\xc0\x04\xd4@k\xe2\xbe1\xc0Y\xb4\x0e\xc4\x06\xc52\xc01\x06f9!{-\xc0\xb0\x9bj(\x12\xe3&\xc0\xf9\x0f\\M\xac\xf7\'\xc0\xb7\xf9\x1eh\x076%\xc0\x83\xf1\xb8\xca\xb4#2\xc0U\x98\xaa\xc1\x99\xcd2\xc0@d\xben\xca\xd40\xc0\x07\x94\xa9\x83\x97\x84(\xc0l\x85\xcd\xe6\xf7\x1b3\xc0\xde\xf2\xdfW\x06\x143\xc0\xba\xe6s\x9aQ\xfb3\xc0\xfe\xe8\x86\x8d)\x82-\xc0?\xc0/0\xef\xce2\xc0n\xbeq\x84\x82\x064\xc0~lH-i2/\xc0\x99{\x03\x01\x99\x1c+\xc0z5\x98Kt\x1e2\xc0\x98$\x828\xa8\xa8&\xc0\xa1\\\xc9\xd5\xa8\xa2\'\xc0\xcb\xf5\xf5=\n\x0f3\xc0\xc4\xf9\x19ZW\x173\xc09\xd5S2\xc0\xc6.\xc0\xe1\x8dT\xd0\x89%/\xc0\xf5\x01638^&\xc0\xe8(#\x86\x0b\xcf2\xc0\xce!\xf4m\t\xe62\xc0\xcbb\xc8r\x96\xf4,\xc0\xb0\xfaH-\x9e\xaa2\xc0\x91O\xb5\x8c\xb7\x812\xc0\xda\x1d\xbdif\x162\xc0\xd2\xdd\xff6\xbbT/\xc0q\x11o\x08Cz5\xc0DI\x85\xc9\xcc\xe51\xc0~\xd4h\x8b\xa8 -\xc0\x05\x85<F\xbc}\'\xc0\xd9\xd9\xa6\x85\x1a\x024\xc0\x0fuOs!\xe9.\xc0\xfdu(\xc5\x10\xf6-\xc05Q\xc5T\xe3\xab+\xc0\x9c9R\xa6f\xe81\xc06\x8dpt\x9f\x08-\xc08\x1c+\\\x8b\xfe2\xc0\xd7\x87x\x85\x94u\'\xc0\xe8IM\xfasW-\xc00\xac\x00\x97\x97I-\xc0\xeb~\x80$:\xe2.\xc0z\x07\x04(\xb1\xd22\xc0\xdcU\xe8\xfd+\xd22\xc0P|\xf4\x9d\x02\x9c-\xc05\x8beeo\xea1\xc0sv06\xca\xed2\xc0\x85\xa4B\xf5\xafz+\xc0\xdd\xb4\xafe\x16\xd7,\xc0VR\'\xea\x92\xd33\xc0ClC\x91|:3\xc0\xc1\x0f\xd5\x88\xceH3\xc0\r.\x04\xe1\xd1\xfd*\xc0\xf3\x8f\xda\x04H\xf4.\xc0\x02\xcf\x8d\xed\xba\xae3\xc0>\x8e`2\x9d\xdf,\xc0r/0i1\x9b\'\xc0B\x15\x06@\x81\xd5,\xc0\xb0\xfd\x8e\xaa\x02\xef3\xc0bK\xdc#\xdbu.\xc0\x9f\xff2\xf4\r\xd42\xc0\x14\x88k)\xb8Q-\xc0O_jk\xa6F4\xc0\xe3\x946-^"3\xc0e0\x81\x90\xeb\x133\xc0pM\xb3\xf5\x99C2\xc0X\xaaZ\xe6\xde\xdc3\xc0\x9b\xc1\x05kz\xb2(\xc0\r\\\xed\x07\x0c\xfa2\xc0\xf1\xa9\x9d\xf7\xad\xd82\xc0\x92\xbe+\x1ef\xd3-\xc0\xea\xa4f\xc2\xc8\x8b$\xc0\x8d@\xffH\xfc\xd92\xc0\xda\xf9\xf1\x87t\xe41\xc0\x9b\xa4\x0f\x1a\xb3\x85$\xc0e\xfb\x873g\x133\xc0\xc0\xac\xd5(}\xf3,\xc0WC\x88T\xd0\x85,\xc0\xec\xdfT\x19\x92\xfb2\xc0\\\xef\xb2\x12K\x8d/\xc0\xa2,\x8fH\x03\xe3#\xc0\xef\x87\x96*f -\xc0Pp\xacQ\x92z2\xc00\x19\xf9?V\x012\xc0\xf2J\x7f{\xbfV-\xc0\xa3\xc9X}\xd4\xb6&\xc0\'p\xe3\xebx\x0b3\xc00\xbf\x15\x18\x04{-\xc0~7j \x19\x8a2\xc0\x9du\xdc\xc2\n\x8e2\xc0\x89\x19\x82V;\xba*\xc0\x92\xa2\x86N\x0b\x8a3\xc0\x93\xee \xb2\x92\xde2\xc0"\xe9\xb9{\x8e\x0e4\xc0\x93\xee \xb2\x92\xde2\xc0t\xd5\xb6=\xb3>2\xc0\xa6\xc8K\xa4\xc8h+\xc0N\xb1\xc7\xc8\xba\xb6&\xc0\xcd^\xfd\xf4\n\xfc.\xc0\xf2F\xf6(*\x042\xc0\x02\xdfKBqB3\xc0\xdc\xbc\xeb\xff*\xb1,\xc0\xb9D\xf7\x9eD\x892\xc0~k\xdfo\t\x97\'\xc0\xa5\x91R\x92r\xee3\xc0q\xcf+_\x8b++\xc0\x8d4\'6\x91\xfb,\xc0\xd5\xd3\xef\x91\xd2\x032\xc0 U\x9at\xfe\x9c2\xc0j\x1d\xe2\xf1\xef\xea.\xc0\xe7\x98j\x0e\xc4\xda3\xc0\xc1\x01\xa4\x8d\xb9<,\xc0\x7f\xb0\x19b2\n3\xc0\xa3\xf4\xfd\x8d\x92X/\xc0jK\xd3\x80\xba\xbc2\xc0\x8d\x18|\r\xe4\xcc2\xc0H$]\x9e\xb1\xd6&\xc0C#yG\xdb\r-\xc0\x8b=\xae&\xdb{2\xc0\xf8Y\xd4\xc2Q[0\xc0"\x8aP\xa48}2\xc0\x7f\xb1\x0c\xa5.\x163\xc0\xe7\xdf\x05a\x90-3\xc0\x98\xe4[L!\xde&\xc0\x96\xd1\xfeb\xe3\xf93\xc0\n.B\x10u\xdc2\xc0\xfc\x12[\xb3\x84\xa93\xc0\xf7\xfd\xda\xdb\xea\x102\xc0k<\xb6\x14\x81\x193\xc0C\xe5\xce\xb3Ii0\xc0\xc2\x05\xa7Q\xe0L%\xc0\xc9\xb7XJ\x05q,\xc0\xbf\xf9\xf8\x8bQq3\xc0@\xf0>w\x89\xff2\xc0\xf6\x84\xb4\xeap&(\xc0`\xd3l\xa4k\xcf\'\xc0\x15\x9d\xbd\xc2\xae\\0\xc0\x84H\xad\x98\x15\xe5,\xc0\x0c\xd5\xa5<\xf1\xb53\xc0\xa0@qQX\x8f*\xc0\xf2*\xbeN]\xa1.\xc0!\x813U*\xa4*\xc0\x82h\xf2g`T-\xc0m\x8e,\x1d\x8eU%\xc0}\xf8\xa4yQH0\xc01X\x8c\xe9\x01\xdd3\xc0r!B\x83S\x11,\xc0e\x11[V\xe1\xdc1\xc0\xd77jM \xd1%\xc0\x001w\xfe\xaf\xa7*\xc0}\r\x8dH\xb3\xfd1\xc0\xf3#\xc5\xa9L\xd83\xc0\x0b\xba0\x07\xf3\xe03\xc0\xb4\x8e\x8e\x80\xbf\x1f3\xc0\x04\xa2h\x17I\xed2\xc0t\xb3\xef\x07\xe9\xfb2\xc0\xea\xd2\x95\x1b\x12s2\xc0\x83\xec\x92w\x1c82\xc0\x14i0IZ`,\xc0MJY\x8a\x9di!\xc0\xe3\xe3\xb4Sn\x102\xc0\xd3\xac`+"$3\xc0\x93\xd6\x1c\x97\xe3V2\xc0\x01[\xa4\xbb\x99\x053\xc0\xdf\xa1\'Me\x153\xc0e\xd7\xba\xb0\x1e\xe9%\xc0\xb5\x8d\x0e\xe4\xee\xa8&\xc0\x9cE|\xf37!,\xc0\xedG\xf2w)\xbd\'\xc0?\x80\x1b\x98\x90.3\xc0;\x1b\xf0\xa2}}/\xc0\xe6\x12,R\x9b\x1d4\xc0\xdfy\xd43\x00\xe62\xc0\xae:\x97\xb4\xbc\x1f4\xc0\x80\x1b\x9b\x940\xb12\xc0\xceT\xd4!\x9e\xf23\xc0\x11\x1d\x94\xbbC%3\xc0GP\x81\x06\xe0\x17-\xc0\xdaQ\xd8\xa83\xb51\xc0~L+x[T+\xc0\xd2=\x95sv\xb92\xc0\x05\x19\xd9o\xb8\xfd+\xc0\xcfC\xdc\xeaZ$3\xc0V\x176\xcb\xaa#3\xc0"\xc6\xa3\xd3\x07\xda3\xc0^\t\x9f\x11\x7f\x1f3\xc0\xbd\xa9\xa1\r\xab\r3\xc0C\x8aa\x9d\x0em0\xc0=6\xc4\xf1\rw3\xc0V\r\xbd\x1c\xfc\xd01\xc0\x8e\x82\xbf2U\x932\xc0\xa5\xd3\xb8\xb9\xef\xe2$\xc0\xef\x90\x1f\x11\xa9\x0c3\xc0\xa5\xd3\xb8\xb9\xef\xe2$\xc0\xd7T\xb6\xf8\xe2\xb93\xc0\xda\x13\xe4p\xd2\xc7&\xc0\x8e\x1e\x9c`8\n3\xc0\xd5vN\xbf]\xeb2\xc0\x1f6\x8d\x84\xa4k4\xc0\xa9\xbbr\xbc\xd6\xe82\xc0\xed\xc6\x13\xe7\x9b\xe43\xc0\x87u\n\xe79\x9c3\xc0xR\x00\x81E\xf42\xc0\xd3\x12\xb8H\xae\xd33\xc0\xc9q\x8e\x84\xeeN)\xc0\xdc$\x02F\x1bs3\xc0\xedQMT\xc8m2\xc0L\x07\xa2\xc9\xc6\x060\xc0k\xce\xcb\xd4\xe1"/\xc0\x88\xe9x8\xd3\xd12\xc0\xc3{\x95\x9a~\xeb1\xc0\xc7w:\xbd\xf0\x122\xc0KP\xe1\x89\x1fX)\xc0\xd8\xa5bl\\?3\xc0J\xe2\xb4C\x1aH3\xc0or&\x9c\xf0\xdf3\xc0\xb6O\x95\xb5\x01\xfd2\xc0,\x80r\xe8kn/\xc0\xb3+\x08\xe47M3\xc0\x07\xe1+\xe9\x96\xbc*\xc0\x1a\xa7\xd5\x02!\x0c3\xc0\x02\x8e\x87\xa9s\xb32\xc0#\xc2\xe9\x8c@\x003\xc0\xd8\xf8\xacA\xc224\xc0\xf3O\xed\xe2]\x0e2\xc0\xed\xaf>W\xd9\xd32\xc0\x90<)\xc4\xbaS$\xc0~L\xc87F\r3\xc0\x8d\xab[\xaa\x9f\x135\xc0_\x88\x99\xd1\xbb\x052\xc0h\xda\x0c\xbf\xf7\xcc2\xc0\x8fz\x94\xbd\xda\xcc$\xc0\xb0z\x01i\xa9\xb42\xc0\x1f_\xb1\xcf\x92\xfd2\xc0(\xb0\x91]w\x87.\xc0b\xed\xd5\x96\xbd)0\xc0\xc2\x99\x93}\xad\x014\xc0X\x83J\xe8\x95\xca2\xc0\xa5C:\xb7@\x0b)\xc0\xf8p\xbe\x05\xb8\x02)\xc0\x1a\xda\xa7Y\x8c/+\xc0\xa0\xc2\xd5\xf1\x8e\xd02\xc0\xe8\x86D;\xfb\xa22\xc0\xe7\xd0\xd9w\xd7\xe32\xc0""\x8b\x18\xbf\xb52\xc0\xbe\xef9G\x0e\xee1\xc0\xaa\x9dH6j\x073\xc0\x8a\x9cy\xbb\xca\x93%\xc0\xa80\xa1\x04\xdd\xea%\xc0\x95\xfe\x96\x00\xd0!3\xc0`?\xdd\x80\x841*\xc0(M:~v\xcb2\xc0}\xf9N\xc2+\x893\xc0\xc8\x0cf/p-3\xc0(\xf9\xad\xf7\x0c\xad2\xc0\xfd\xb2\xf5@\xc3<4\xc0\xf4\x0ew\x1e\xb7\xf32\xc0\x10\xff>\xdd\xdeE2\xc0\x0c\xd17c\xe2\x06/\xc0\xcezFSm\xcd%\xc0\xc9\xe0k\xec`\x1c3\xc0\xe4C\xcd\x83\xc4\xe12\xc0\x1e\x91\xedk@\xcb2\xc0\x81E\x9d%\xae\'3\xc0\x84\xe4\x84[}Q3\xc0\xa1\x97\xb9\xa4\xdb\t2\xc0\xdf\x0e\n\x14+\x903\xc0\x07a\xac\x05\xf8\xfe2\xc0\xf5-\xc3\x0b\xd0\xcd1\xc0\x1fS\xe0j9(2\xc0|G\x81\x1f\xa9\xf83\xc0\x99\xe6\xfe\xde(44\xc0~\xdaM\xf6\x81\xdb2\xc0\x19\xf6\x04H\x9fY\'\xc0D\xd6\xcfu\xc1;&\xc0\xc15\x05\x95\r\xe43\xc0\xe0\xfa\xd2i\xe594\xc0ib\xea\xb3\xff\xce2\xc0\x85W\xe5\x0c\xfb\x9f(\xc0a}\x86\xfc\xbe\xd62\xc0;T\xdf\xcd)s2\xc0\xfa\xe2(\x05\xa2\\2\xc0\xc4\xf4bV\xbd\x8f3\xc05\xeb\x9aB763\xc0\x9a\xc4:\x01\x08\x034\xc0\xe0L\x0f;\x88y3\xc0\xe3\x16\xb6C\x8d:4\xc0\xb9Hso\x89\xa9(\xc0B\x8e\xb5\xd5\xfeA4\xc0i\x85\xf2\xe5\x97\x0e2\xc0\xa4f\x96\xe4\x96\x982\xc0.+<\x82X\\4\xc0\xcb}\xc3\xa5\x85\xf0*\xc0~\xf0\x9b\xcc\x16(3\xc0\x18|\x94\xc2\xd9\xb2%\xc0\xe0\x9eUz\x93\xea3\xc0\x84\xffh\x84\xe2\xaa%\xc0\x1ak\x0f#L\xf5&\xc0\xa75\xa6~J\x152\xc0\x84\xfb\xc0{\xec\xd53\xc0nN\x97\xd3\xd5A3\xc0W\xf1\x10D\x01O3\xc0\xd3%9\x91q+,\xc0\x9aG}\xf7\xcc\xc32\xc0&\x1b\x91\xde\x81\xb81\xc0\x07\xbb\x8c\x1a\x83\xe82\xc0\xcb\t\xbff\x93Q3\xc0\x14\xd5\xe8\x14\xe7\xd0%\xc0w?\xdc\xe6\xf9\x144\xc0\x10\x82\xcf\x0f\xbdA3\xc0\x9cq\x8a*\x1a\xcb2\xc0X\xcd\x9dx"\xbe2\xc0\xb55\xd1a\xe9k2\xc0\xb1"]\xf1%\x033\xc0\xf6\x8d\r\xc8\xe5\xbf2\xc0\x816\xc4\x07[<3\xc0`\xe3*XV\xc03\xc0\x10\x82\xcf\x0f\xbdA3\xc0\xf8qV\xca\xd7\xfd4\xc0\xc2\x900\x18\xd2\xbc2\xc0\x9b\x13\xcdM1\x102\xc0\x1f\xee\x0e=\xfa\x952\xc0\xd1\x06\xc9\x93n\xa83\xc0\xd3&\xad\x1atr3\xc0\x8f\xb4[\x93\x9eD+\xc0C\xf5\xfd\x0c\x0b.3\xc0\x88\xd0.\\W\x8c2\xc0\xd1\x04q\xd5o\xc34\xc0\xff\x8a\xbf\xd3]\x0f4\xc0\x9d\x02\x9e\x12C\xd53\xc0\xa4\xb2\xe2\xe1"\xc91\xc0^\x02\x88\xd8\x11R3\xc0\x0c*\x84\xbb|\xcc1\xc07Z\\z\x13\x1a2\xc0:\x92\xc1<[\x9f$\xc0\x99\x8a\x16d\xc3O3\xc0\x16\x91\xf4x~\xce2\xc0;\xa6K\xae\xe4\xb72\xc0\xdb\xdbW\xc3s\xd32\xc0^\xd2\xdc\xd6\xda\xec&\xc0\x84)\xfb\xa3K\xe41\xc0\x10\x8at\xad\xf1\xec&\xc0\x04x1\x9aC\x1b4\xc0 yf\x06yI3\xc0\xb6UN\xe8\t\x1c2\xc0%\xd4\x94\xecX\x0b0\xc0\xde\x1bJ\x1f\xb7/2\xc0BR\xfa\x07\xb2\xc21\xc0\xd3\xe8?\r\x14Z\'\xc0}\x87\x19\xbf\x1a\r/\xc0W\xb1\xc1m\xc3\xd22\xc0,]\xacL\xee=(\xc09)\xbfH\x88\x1f(\xc0\x00\x17*/\x06@3\xc0\xddH8V\x85}-\xc0v$\xb1\x98\x9a\x8a.\xc0\xab\xe8\xb4\xf4\x0b\x1f+\xc0\x1e\xd7\r\t\xa8\'.\xc0\x01\xc8\xba:!z-\xc0\xf4v\xb1`\x87j%\xc0CN\xb49e%+\xc07\xe3\x06\xe4\x8e\x124\xc0\xe5\xf3\xc1x\xd9a2\xc0k\xfa_\xaa\x9d_-\xc0\x1d<\x13rY\xda2\xc0\xc7\xca\xa4\xacvM3\xc0\xdb\x9b\xbc\xd9G\x83-\xc0\xe1\x90\x07W7!3\xc04#p\xd10\xf62\xc0\xa6g\xe5U\xe7\xea2\xc00B8\x83a\x93-\xc0\x10dw\xafh\xb51\xc0\x96t\xc1\xba4J-\xc0\xa1\xe3\x85\'\xf8\x8c.\xc0\x06\xb3\x80|-\x93,\xc0\xb9T\xe2\xd0ST-\xc0\x89\xcc\xa3\xde\xb7\xfb2\xc0#o\xf0\xb2\x06\xdc1\xc0\xa4\xfc\x83\xe9#34\xc0\xaf\x86\x9d\xa1\x89\xdb.\xc0\x10\xb1\xce\'\xe2\xee1\xc0\xfe8W\xb8\xc6\xf41\xc0\x88G\xc2\xf3\xba$3\xc0\xcdp=G\xb3\xdf2\xc0\xcc\xae\x92\x1e.\x8c-\xc0\x1f\xfa\xae>\xee\x1a3\xc0\xa0\x9b\xe7\x1f\xd4\xd4&\xc0\xb1\x0b\xa2~[Q2\xc0\xf0\xde{e\x00\xaa2\xc0\xb6\xdb\xca}\x0c\xe61\xc0\xc6\xec\xdc9\xad\xe71\xc09\x80\xe7\xf9y\xeb1\xc0$U\xae\xbc\xa4\xb4&\xc0\xf6e\x96\xda(32\xc0\xa7\x93$\xa9\x9c\x07"\xc0\xb6\x18\xa3I\xcfT2\xc0\xbd\xd8NiY\xda-\xc0\xf7\xc8\xed\xa7t\xdb-\xc0\xea\xa4f\xc2\xc8\x8b$\xc0\xc7\xb0u\x8c\x15\xca&\xc0\x98\x11\xbd\xa0\xf0\xd3&\xc0\xf2Ii\xd5\xddl$\xc0e\x82\xdb{\x06M\'\xc0\x92\xcc\xc1\r|\xe31\xc0\x9e\xf7\xdc\xdc\xfc\xd93\xc0\xc0\xebpM\xd2\x113\xc0\x0f\'@`\xa0\x143\xc0"y\xe1{b\xe02\xc0\xf3)\x1f\xaa\xa6G3\xc0\xa4{|\x05^_)\xc0W\x94\xfe(\xbe42\xc04\x9b\xc5\xfd\x9a|2\xc0GP\x81\x06\xe0\x17-\xc0\x15\x04\x9f\xb0\x85~/\xc0=\xfc\x0f!|\x1f3\xc0\xc6R+\'\x9e\xf23\xc0\x1f5\xb2\xd7\x84\x182\xc0\xb9\x1a\xec\xf1u(3\xc0G\x01\xa6\xa5`\x184\xc0tp\xbf\xc1\x14\x112\xc0\x1e\n7\xd0=\r4\xc0\x00lu\xf0F\xd63\xc01\xe7\x93%\xd5\xe23\xc0\x02\x9f\x99\x14i\xf9+\xc0\xee\xda\xa1\t\\\xde3\xc0gJ\x92\xbdW\xd03\xc0\xa8\xa9\xfbq\xbe\xfd2\xc0\xafB\xd4\xf0\x9c\x163\xc0\xa7yb!\xe7y*\xc0\xf6!\x9f\x8d\xf1\x153\xc0>\xf5"\xe6\x86\xf61\xc0\r\xd5\x13>$\xd63\xc0\xd8`\xc5s4\x004\xc0\x19\xfd\xdbR\xc3\x082\xc0E\xa0%(\x1e\x8e/\xc0\xa0\x85[\xd7(\x0c2\xc0\xc1\xd8\xc0aP\xd53\xc0\xda\\\xba\x8f\x0c*4\xc0\xdc\xe5\xb5-\xc4\x023\xc0c}\xfe]{\x162\xc09\x87\xb4\xf2g\x0f2\xc05\x964\xf7 \xdd2\xc0\xcb\x9b\x9b\xd6@\x1c3\xc0\xfe\x11N\xdcZ\xd23\xc0\x96Ws{0\xd83\xc0D\'\xde<\xb4\xf72\xc0^-\xb3;&\x1c2\xc0\x9dh\xf9\xe0\xbe\x1b3\xc08 \xcd\x8c\xf4\x183\xc0\xac\x01\x18\xc3\x82}&\xc0\xde\n\xb0/\xd6\x182\xc0\x83\xc9ds\x96\xd0,\xc0\x820\xd3\xd0\x82\x0e4\xc0\xacJK\xe1\xe9D4\xc0\xd7\xf2\xf0\xaf\xc5V+\xc0\xe1M\x7f\x02\xef\x174\xc0\xe2\x11G\xd4*\r-\xc0\xa7\x8b\x1d\x04\x1354\xc0\xbe\xea!,\x98L4\xc0\xea\xf5\x1f\xe2\xedE4\xc0\xf9\\\x05[0Y)\xc0h\xb1A\xeaI\xd41\xc0\x89\xd4\x96\xa3\xc7\x133\xc0\x0fL\xfea\xc5\xeb.\xc0\x0fi\xb3\xb3\xb3\x1d+\xc0\x1d\xc7\xee\x87\x1f\x982\xc0\x98C\x1eJ\xfd\xf3,\xc0\xc41m\xc9\xc2\x942\xc0\xd5\x99%\x86\xdf[.\xc0@Y{\xc5r\xa3/\xc0\xe2A\x913\xd7\xa72\xc0\xc6Ek\x85\x07\xcb3\xc0G\xf2\x08\x1bW\x7f3\xc0\xb4m\xda\xa4\xfd\xdc2\xc0\n\xf3``\x19^0\xc0C\xe5\xce\xb3Ii0\xc0\xaf\x9b\xa4\xccH\xf93\xc0\xd6U\x93YCR3\xc0\x8b\x9a\xc2\x1b?\xf22\xc0\xd4.Y\xa8\x9cG0\xc08\x9c\xa1\xba\xa92.\xc0\xce\xc7\xcbhZ\x8b.\xc0\x08\xf0\xb9\x96&w-\xc0\xc9\xb7XJ\x05q,\xc0\xbd\x0c\x94@-\xb3,\xc0\xff\xe1\x81\x04\xfaO2\xc0J\xa8LU\x98\xec.\xc0\xbb\xc6\x16F\x1am0\xc0\x91J\x12\x91\x94\xe22\xc0\xd0\r\r\xdf\xab\x153\xc0\x91J\x12\x91\x94\xe22\xc0\xa0\xf7\xc5\xb2\xa6)4\xc0\xab\xb7eE\xb1}+\xc0\xe3\xf8\x9c\xd9\xadr2\xc0\xd8\xadfq\xa6\xde2\xc0\xdb\x86v\n}\xce2\xc0+\xe3K\x167\xd33\xc0\xe1\x91m\x832G3\xc0\x13\x8dF\xe7\xb6\xba3\xc0\xfe\x03\xd0\x10y\xc32\xc0\xa2i\xce\x9e[q3\xc0\xf4\x0b\xda\xf9\x8e\x9b3\xc0Y\n\x98\x1d\xee\xd4&\xc0\x81:\xcb\x97h\x1e,\xc0\x16C\n\x9f\x91q*\xc0\xa4\xd0\xe7\x99\xe7\x92*\xc0\x19\xca\x7ff\x93Q3\xc0 g\xab#\xcak2\xc0\xa6\xd1\x801\xe8L/\xc0\xc3\xe3t- \x872\xc0\x8bwMK\xfc\xaa*\xc0\x8d\xffG\x1d1\x8f*\xc0\xed\xebQ\xe6l\xd93\xc0\xb7\x19\xa5\x00\xcem2\xc0eJw\xb68\xe2(\xc0<\x1eIdB\x11(\xc0V\xaf\xbe\x9c\x8b\xa3*\xc0\xdd\x04{\xe4\xcbo2\xc0\x9a\xcf6\x1e\xe3\xa2%\xc0\x83\x92I=b@4\xc0\r3\x0c\x80\t\xe53\xc0\xb9\xd5\xbdU\xb6\xdb*\xc0 %\xbf\xff\xc0l.\xc0Y\xa8\x8b\xaf\xf1\\2\xc0\xa7\x8b}*\xf7\x91-\xc0\x83Z\xd9\x07M43\xc0\xaf\xa7(\xf9\x99\xd12\xc0\xed@t\xdf4\xda2\xc0\xff\xeb\t\xef\xfb\x103\xc0\x93\x02\x02\xad\xe4\x194\xc0\x98\xdd\xa1\x95\xf7\xc91\xc0\x11\x81i0\x90k1\xc0^\x80\xdd\xa8&+3\xc0\xf0\x8e\xe0\xb1N\xd92\xc0p\xf2\xb5\xb8\xde\x9e2\xc0+c\xa1\x91\xfe\xf32\xc0\x01\xcaY\xfeX\xf32\xc0\x9e\xd2l\xbe\xebh,\xc0\x0epH\td/3\xc0\xa3\x0ci\x13T&3\xc0\x8e\xa7\x84\xb7\xfb"3\xc0\x0e\x17\x05c\xc5\x9b3\xc0\xe9\n\xf2|`o2\xc0<\x7f\x828\xef?3\xc0!\x05\xfcp\x88U3\xc0C\x95\xf6J\x9e\xdb2\xc0J2\x7f\xb86E3\xc0x\xbaq\xee\xb5\xef2\xc0\xf5o\xf6[x?2\xc0K\xd4\xca6\x06\xe92\xc0zT\x9fG\xa3\xec2\xc0#k\xd2i><3\xc07\x7fab\x9cB3\xc0\xae\xa0\x84\xf4h<3\xc0{Cx\x8d\xafP3\xc0(\xd0\xc2\xec5\xc73\xc0\xab\xc8\xf7\xd8YA3\xc0\'c\xcb\xe2g\x832\xc0T\xc1\xa85\xe6\x8f3\xc0\xbc\x82\xc2\xd1>\x883\xc0\xc1\xc9\xc76\x94\x063\xc0\xa2\xf2o\xdc\xca\x843\xc0\xe6\xd0\x1b\xdb\xf453\xc0,\xdd\x08"\x89(0\xc0&k\xfeN\x94\xfd1\xc0\xcc\x1a\xef\x8b\xdc\x142\xc0\xea@\x94\x17}\xcb.\xc0\xb9\x0bN\xe7\x05\x052\xc0\xb7\xd2!\x15]\xee&\xc0\xbf\x8e-\xd2\xf8\xcf2\xc0\x10\xb2\xdb\xe4!g!\xc0\tQD\xa1!>+\xc0\xdc\xfd\xf3\xfc\xba\x8b3\xc0\xda\x93\x9c\xb8\x9b\xee*\xc0\xa9\x9av\xc8\xe5\xce2\xc0\n\x934pK\x83\'\xc0{\xe0\x8d1C\xf22\xc0/\x7fN\x80\xe3\x971\xc0\xbc\xd8r@@\xa5%\xc0\x00\xdb0\x8fS~/\xc0sPO\x11L\xc62\xc0\xcbwE4q\xb6%\xc0\x0e8\xe0\r\x1c\x1e2\xc0\x93\t\xdb\x98\x9a\xd50\xc0\xd6\x9d\x10\xc1b}1\xc0\x06ec\xec\x03\x8d2\xc0\x0c\x8958\xdd#0\xc0*\xb7<\xa1\xf1\xe83\xc0\x9e^\xbe\x87X;%\xc0E\x17\x83I\xc8\xdc3\xc0\x82\xd4\xcb\x10Y\x8f2\xc0\xe8\x05+\x90\x9fJ%\xc0-\x9e}T\xd7.(\xc0Pj\x81\xe53\xe5.\xc0\x0e\x13\xa7\xd4\x89\n&\xc0\xc4A\x95\xa0\x13\xda3\xc0S\x91\xf7\x01\x89\x0f4\xc0\xbd#y\x1c)\xe03\xc0c\xaa\xbcJz\x0e,\xc0\x11\xd2K\x19\'\xf8.\xc0O\xa4\xbf\xda\xa9\xdd&\xc0@\x15!\x9a\xed\xf5\'\xc0\xae\x11u\xc6\x83\xce*\xc0\xccw4\xe1\xe8\x1c/\xc0\xcf \\\xfd\xc8\xfb2\xc0\xba\x9e1\x843\xde\'\xc0\xb5\\\x98\\\x83\x0e4\xc0Ha\xc5\xfa\xb3\x124\xc0\xeb\rJ!\x89A+\xc0\x0f&\r\xfb\xc1h/\xc0\xc8\x8f\xc2\xb0\xd7\x9b*\xc0W|\xb2\xa08\xd72\xc0<\xdbr:\\%3\xc0|!2\xf9D\xbb\'\xc0\xed\xf8$J\xf28,\xc0]\xc7\xa8\xafu\x1a/\xc0\xce\x88\xf4\xfb%\xb8.\xc0X$\t\xd9\x8dO2\xc0\xc3e\x98\x1a\xce\xf62\xc0\xec\xe7\xf9\x89\nz2\xc0\x9a\x17\xb2dK\xfe&\xc0\x18\xffRl\x1d\x08/\xc0\xcb\xac\x9aqN\xfa1\xc0\xd4p\t\xcf\x94\xae3\xc07\xac\xf9!~\xe6,\xc0{\xba\xf4\xabe\xb72\xc0"{|\x8c[\x9c.\xc07\xac\xf9!~\xe6,\xc0\xa7\xb4\xa8\xe4~8-\xc0\'\xef\xe4\x8d\xe3\xb6-\xc0u\xa1@a\xd4:3\xc0\'\xae\xa8\x03I\xf61\xc0\xbb[2\x8b\x1252\xc0\xa1\x9f#AY\x8d2\xc0^8~\xac\xf7\x953\xc0\xd6\x9fh\xd9\x05*/\xc0\x8f$\\R\xbb\x1b3\xc0\xc6\xb8N\xf8\x02n-\xc0\xc5\x91\xae\x04\x81\x16-\xc0<\xbd\xcb\xbe\xc4z-\xc0\xf5\x17\xc5[\xb7\x08+\xc0\xe8j/\xcb[T-\xc0\x97\x80A\x99UD-\xc0`S\xf7P\xff*\'\xc0V\xd1\xf3\xb0xm3\xc0)\x0e\xf1\xcc\x8a9+\xc0\xc4|QE\xe1O)\xc0\xf6\xdd1\xdd\xbb\xdc(\xc0-\xd6\xda\x89\x82@3\xc0!|\xfd\xbb\x1e\xb52\xc0\xc08\xa6\x9f;\xd32\xc0Ig\x1b\x01Q\xfe1\xc0\x15\xc3\xff\x82\xf8W\'\xc0\xd0\x1a\x1al\x9e\xe51\xc0\xf8\x80\xef\xd1\x0b\xce2\xc0[BO"t\xd12\xc0\x9dZ\xd8^g\xb62\xc0\x9f\xf6\xe4\xd5\x9e\xd20\xc08\x98\xc7\x9f~\x005\xc0\xa4\xbf\x88\xb8\x8d\xd5)\xc0\xae\xdd\x97\x03\xd5\xbc2\xc0G$\x0frg:3\xc03\xe9`OW\xbe2\xc0T\xc5b4\x1d\xc32\xc0\x84\xffh\x84\xe2\xaa%\xc0\xb5\t5\xd6\x85K3\xc0\xac\x87\x0b[\xdf\x06)\xc0^\x91s\x91\xde94\xc0\xae\x0c\xb6\xe6\xcdq2\xc0\x01\x1e\xcd\xe3>\\0\xc0i\xfe\'\n\x85}1\xc0\xbc\xdb\x1c\x94#y1\xc0\xa0o\x82\x1e\x9634\xc0vQo\xaa4\xff2\xc0\x1e\xe0\x82\x06]\x1c3\xc0EI\xabFq\x063\xc0.\x1f\xa7\x01\xf2\xc72\xc0\xb3\xb4}\xf6\x9673\xc0JT\xbel\xcf\xca2\xc0\xa5\x14\xc3\'\x90\xf2.\xc0\xcb\x94:\xf8=\xd22\xc0m\xef\x97\x80\xdc\xfe2\xc0\xcb$\xa5\xe9\x97\xe22\xc0\xc1\xc6\x0e\xe5X\xca2\xc0\x90h\x19\x02\x03\x8f&\xc0$;\x8b\xe8\xcc\'%\xc0\xc3\xfd\xbf|9\xcf2\xc0\x11\xd0\x9aC\'\xe62\xc0\xa5C2=b\xd32\xc0\xae\x0e\x94:1\xc6(\xc0\x97\xbd\xf5\xb0\x8f\xda2\xc0\xb3\xefa\xae\xa8\xb3*\xc0\x07\xac\xc7\x83@\xd82\xc0\x1d\xb2f\xb84L2\xc0v\x9ds\x8d\x9b\xd12\xc0Q\xf5\x1f\xebm\xd23\xc0\xe8OU\x98\x7f\x844\xc0o4\xc0\xb5A\xed2\xc0s\xb1\xa8\x00q\xfb2\xc0\x1dc(\xf8\xd3\t2\xc0tn\xb53e\xa31\xc0\xe4\xb4\x8dl.f2\xc0\xdd\x11\xa7\xb4\x13\xea3\xc0=R\xb4`\xb3\xba3\xc0\x9e=\x8eX\x16;2\xc0\xa8*\xa2w\x8c\xe6#\xc0+\xb9\xdf\n*a1\xc0!c=mc<2\xc0\xc3M\x98\x9d\xc5\x8a+\xc0\x98I\xb3Fx\x982\xc0\x85\xb4\x0f9\xc3M3\xc0\xd0eg\x90{\xf10\xc0?[\xd4\x1fc\xeb2\xc0\xa9!\xb4\x92\x84\x963\xc0\x9b\'\xceDOZ2\xc0\xb2\x89\x93\xb0\x99\x0f2\xc0|\xa2\xe6<\xd0@2\xc0\x13q?\x96R_3\xc0J\xdd\x9a\xca\xa8@3\xc0\x07;\xcd\xe7\xfcf2\xc0\x81\xc9x\xec}e2\xc0A\x0c^\xfc\xed\x922\xc0\x95^Gx\x0f\x00(\xc0\xcfN"\xbfv\xe91\xc0\xe1\xe5\xe8\x88\x00Y3\xc0r\x18\xb3\xec\xf4Y2\xc0\x81\xcb\xcb<\xa6\x163\xc0}\xcb#\xa8\xb34-\xc0\xfd\'Ox@\xa42\xc0u\x06\x85)d\x0c4\xc0\xe9}_|\xad\x8e-\xc0\xeb\xa9\xe5\xffy=/\xc0\xe6\xee\xf2\xb6\x8e\xfd2\xc0}b6\xffU\xc52\xc0\xdfFX\x8c{P0\xc0ADG\xfa\x83u2\xc0\x89gm\xe4\xe1\x841\xc0\xfc\xd6^G\xcf$3\xc0\xd6\xc0&\xabu+3\xc08\r\xe7O\x8a\xa8+\xc0\xe2#\x9c\xa3qs.\xc0\x83\x86;\xc5\x86\xcf2\xc0\xd6z3\xd3\xa1\xac+\xc0\x01\xc7\x9c\xc6\x13\xae*\xc0\x05\xff\xe6\x98\x16\n3\xc0\xddP\x87>\xa4\xa53\xc0x\x83N\xa9\xdaf3\xc0\x0c\xe2\xaa\xe7\x9a\x822\xc0`G*\x97\xdf\xef*\xc0V\xbd[\xb3\xde+4\xc0\xc4\x7f,\x96f\xe41\xc0\xdb\x1b\x91\x97\xa3\xb0$\xc0\x1a\xe12\xd0b\xcd2\xc0`&\xdc\xd7G\xea&\xc0\\\x8e\x93\xce\xc9\xfe1\xc0\xd6\x15Z\xfe\x89\x82*\xc0\x8c\xdf\xc00W1/\xc0n*\xed<\xe1&3\xc0f\xd5\x95\x0b\xd6\xc22\xc0\x95\xce\x8d\xac\xcb\xde,\xc0(\x03\xd2\\\x14x3\xc0\x00\xd2\x1a=\xd2\x0e2\xc0\xf1\x9a\xef\x10p\xa2+\xc0\xa8\x81\xd4\xfb\x89@+\xc0\xa5x\x8e\xd8p\x0b3\xc0q\x0bM\x01\xecK4\xc0\xd2\xb7L\xec\xdc\xfc+\xc0\xda\xd4\xc5?\x96$3\xc0\xae |j\xd6\xd3+\xc0\xe3\xf3c\xb9\xa6A+\xc0\xcc\xa8\xd5\x90fp2\xc0\x85~\x1c\x89\x11-2\xc0\x1ej\xf2t\xf9.%\xc0\x8a\xbcs\xd894\'\xc00\xf7\x81\xe2\xfd#3\xc0}U<8\xba\x98-\xc0\x87\xbc,\x17\xda\xcc2\xc0\xc2\xf0kc1\xbf-\xc00\xff\x92\xcc\xd4\xec2\xc0\xe4\xa3\x8c-\x8f\xaf2\xc0\xb2\xd4\xb5\x1f/\xda2\xc0\xc9\xc7\x1f\xad\x80\xa52\xc0{\x1e\x8d\x15\xa4\x922\xc0w\x8eX\xde\xb7h-\xc0\xde\xf2$\x81\x07\xe41\xc0\xcb\xfc\x94\x84\xeb\xa2$\xc0f\xc3i\xc7\x89\xf42\xc0\xde\x89\x99\xd9\xe9\xec2\xc0&\xfa^\xec\xc2\x913\xc0;ZR\xc2\x8f\xe22\xc0\xdc-\xdf\x1d1\xda2\xc0:\xf5!\x19"\xa43\xc0\xa6\x8aj\x92E\x883\xc0\x1c\x8b\x87d<\xbc.\xc0}\x04\xb729e+\xc0\xdc\x1f\xceYFR3\xc0X\xf1\xcd\x9fC=3\xc0\xe9\xe5L\x1f\xbb\x19*\xc0Y\xbb\x9fuO\xee2\xc0#M\x97\xf1\xb5 *\xc0\xff\rE8-\xe92\xc0\x8a\xbd\xd2\xab\x8e\xb7.\xc0\xcf\xe8\x88{\xaf.3\xc0h\x9f\x8a\x8cO\xdd2\xc0\xd1\xdck\x11+\xf0&\xc0\x8d\xec2\xc1=\xd0.\xc0\x99\x93\xac\xb6m\xae3\xc0\x8ce}\xa3\x99\xd6,\xc0\xb4\xbe!\xa4\xff\xe92\xc0\xbb\x91,\xfd\x99\xb23\xc0\xdb\x86\x96\x0b\xcc\x8e3\xc0\x12\xc4\xadH\x1b\x003\xc0\x8c\xdeJ\x1f`\xf7-\xc0\xd6\x95\x06\x97y\xe32\xc0\xa6\xaaf\x8d~\xee,\xc0s\x0em7\x9842\xc0\x1bz\x9c<\xbb\x1a3\xc0\xf6\xc2\x15\x8a\xc4\x92+\xc0\xf9\xe4\x9cr\x9c\x15-\xc0D\xcf\xe1\xe44,/\xc0\x83\xd9\x7f\xd1\x86n-\xc0\xa7\x08NP\x8f/3\xc0\xdai\xfekN\xe72\xc0wQ\xe2\xef\xe052\xc0M{\xb2\xc2k\xc7.\xc0\xaf0\x0b\x9c\rG/\xc0m\x9eM\xb1H\xb6.\xc0\xd0.\x93\xb6NA/\xc0.\xf0\x85\x10\xfc\x8d.\xc0 \x8b\xdd\x03U.3\xc0\x1b\xf7U\xc16\xeb,\xc0t\xf7\x083Y\x183\xc0E\xe4*\xd7\x0b\x06/\xc0\xa2S\xb6kx\xf22\xc0\xff->\x0f-\xe42\xc0\xf0\x8e\xe0\xb1N\xd92\xc0\xa6\x16\x87):\x91*\xc0\x17\xc3\x0c0kx*\xc0v\xfd&\xb8 i/\xc0\\\xcf\x83\x04 \x90*\xc0\x94U\xa2\n\xc1q*\xc0\xe9\x9az`\xb4\xf42\xc0"\x12\xaa\x10\x19\xf4.\xc0\xd1\x9ey\xd6\xc3\xc3.\xc0\xe4\x93\xe6\xea\xcd\xfa.\xc0\xf0\xf6jS\x0eD1\xc0\xfd1\xe7\x9f\xbf\x0f,\xc0\xecW\x11\xb8r33\xc0)L\xb8\xd2k\xb9&\xc0\xe4\xc0Pi\xca\x004\xc0O\xc6m\x07+\x80/\xc0q\xd91\x08\x14\xd02\xc0O\xc6m\x07+\x80/\xc08_Ltlj1\xc0\x80KB\xb4|I+\xc0tK!\x0c\x88r2\xc0\x8c\xc6\xee.)#3\xc0\xed\xb4\xc7\xf5\xbe\xfa3\xc0j>l\x85*k1\xc0\x9b/\x0fk\x06\xea3\xc0p\x136\xbd\xfe\xbb%\xc0up\x1b\xe81\xc33\xc0\xab~0\xf9\xdc\xdd3\xc0\xaa\xbf\x83+\x9f\x983\xc0\xcc\xdc\x1c=\x1ds1\xc0\xf7\x9euD\xb1b2\xc0\xd2\xea\xdb=\x9e}1\xc0}\xb7.\x86\xb6\xef3\xc0e\xcb\xed\x9c\xaaY1\xc0>+\xb8\xb1\xa4\x053\xc0\xd8\x16\x80D\xcf\x1f3\xc0Q\x07\xd3\xe9\x92\x971\xc0\x9e\xf7\xdc\xdc\xfc\xd93\xc0\xec\xc3\xe1\xf3\xd9\x044\xc0JW7m\x88\xfb2\xc0D\xcbj=~\x0f)\xc0\x1b,-7$\xbb3\xc0\xc7\x81\xd3%I\x99&\xc0\xe7\xdd\xc0I\xa0\xe13\xc0_)i\xfe\xa2\xd02\xc0\x18>\xd8\x0b\xa3\xf91\xc0\x07F\x93/;\x193\xc0\x17^\x8e\xf09w3\xc0\xd0\xc9}}i\x973\xc0xS\xa6\xc5M\x134\xc0\xd5\xf30f\xa9r3\xc0\xb6\x8a\x1a\xef\x9b32\xc0a~fa\xb1\xea0\xc0\tR\xea3\xecF3\xc0\'\x95\x1f\xbe#Z2\xc0\x8b\x85,k)K%\xc01\xaa\x1b\xca\x13)4\xc0\xfc\xd3\xe3kW\xdf2\xc08Q\xa6\t\x9a_4\xc0\x83\x90\xf3P9\x17*\xc07\x83\x80\xea]\x0f3\xc0\xeau\xfc\\\xd2\x034\xc0\xfe\xe6@K$\xcf%\xc0\xf6\xe6\xb9$\'\x840\xc0[\xa9\x81\xb1\x9eY3\xc0p\xc9\x95\xaa\xb9\x9d2\xc0\tT\xb7c(C3\xc0\xdf\xc3\xb8,<B3\xc0\x90\t \xc5\x19N2\xc0a\xe87\x1d\x9d>0\xc0\xf2F.\x97CH0\xc0\xe7vq\xc5\xd9\x91,\xc0C\xe5\xce\xb3Ii0\xc0\x19\xf2\x80+\xf653\xc0\x03]-o&U0\xc0\x95^\x028\xbbG0\xc0]-\xd2~"*5\xc0^+\x92K\x83\xfa2\xc0\xb9O\x0b\xe7\xe153\xc0\x0b\x0f#r%\xbe.\xc0\xec\xb2"\xeb\'m2\xc0\x11>_f\xf4d/\xc0XK\x96\x16Y\x17%\xc0\x15,\xc4\xe0\x0c"3\xc0\xb0[\xe4\xf3g\xd82\xc0\xdf\x85{\xb2\xab\xa82\xc0\xc1\x9bK\x9d@I2\xc0\xf5\x0f\x15\xf6\x96\x173\xc0\x01\x01{\xd5\xf4w2\xc0h\x0c\x91\xae\x9fq2\xc0\'\x18\x86d\xd1k3\xc00a\x7f\xaf\xa9\x932\xc0\x07uh\x054\xd42\xc0x\xb2Q\x7f\x0b\x8b2\xc0<\x19q\xcb\x1ag2\xc0\x85-\xdbr\x8c\xa6,\xc0\xda\xfd\xf5\x1c\xd1\x1c4\xc0\x14\xe5\xf84\xc5\x1d3\xc0^\x00\'T\xe1\xe52\xc0\x93~\xd6\x16\xda\xd02\xc0Zr\xd9\x8f\x98=3\xc0pY\xe3\xbc\xd0\x91&\xc0\xf8\x86\x96\x82s\xe72\xc0\x1d\x9e\x9fR4\xf9\'\xc0\xf9\xe4\xff\xd7\xff\xca2\xc0\xd1\xc7\x92\x1b\xa7\xb92\xc0\xf0\xc6a\xe5\xf2\xc8$\xc0z\xc1\x17=VB-\xc0\xec\xbb\xd3\xdc:\xf3,\xc0z\x13\x8b\x18\x89\xfc,\xc0\x03\x18\xa1l\xf5\t-\xc0<\xa4x@\xfd\xc92\xc0\x07\xd7?*\x0b\r3\xc0\r\x11\x8di+\x0e-\xc0a\xc8\x7fTC\xcc2\xc0o\xf4\xd4\xef\xbf\xf43\xc0#\xb1\x1a\x9d\\\x0e4\xc0x\xa1g\x1e\x0e\x1f3\xc0\x1b\xbdd\xd1\xf9\x183\xc0\xe9\xae\x87GN\xf82\xc0I\x88\xe9\xfa0\x1c3\xc07K\xb1c\xb1\x1b3\xc0\x04?\x03i\xaf\x054\xc0\xf8_\x08g\x9b<3\xc0AO\xb5D\xc8\x0f2\xc0\x97z\x90\x0b\x80\xd23\xc0l\xe3F)\x02\x0f2\xc0d\x81wC\xfe34\xc01ie\x8e\x13\xbd\'\xc0\xa8O\xa5\xc3\x7f\x172\xc0D\x1a\xf4\xc8\xd7\x0f\'\xc0\x9e\x95\x1a\xc2)\xd53\xc0T\xcfB_B\x174\xc02.0\xf4\xff\xf62\xc0\x1f\xcdW\x8d\x0e*4\xc0_\xd5X\xeb\xcdj2\xc0m<\x96zk\xd33\xc0k\xd6.\xd9\xe1\x0c2\xc0\xd9\xb81\x9a{P2\xc0\xec$[\xf7\xac\xd13\xc0r\x97\x91C\xbcX2\xc0>\t|\x12\xfc\x082\xc0\x05\xfc\x95\x07\xa6y2\xc02J\x04Ec\xd62\xc0DG\x08\xbeSt2\xc0\r\xd5\x13>$\xd63\xc07Tc;\xccm2\xc0fv\x90\xf3\x0f\x182\xc0,%\xa2\x9cA\x163\xc0\xc3*\xf0\xf7\x96a2\xc0\x89,.Z\x94v2\xc0\xfbLV\x93}\xdb3\xc0aY\xec\x89\x0f\xe82\xc0.\x0b\xb6\xe9\x19\xbe2\xc0G\xe0\r\xdd\xbe\xfb1\xc0\xd2\xc6\xf2\xe3\x0e\x972\xc0\xb1Q\xe8G\x0f\x173\xc0\xc6\x9f\x92I\r\x0e2\xc0\xed\xdb8\x8e\x88\x152\xc0+\xc9Q\xe8\xa1.3\xc0S_.!c\xd53\xc0l_^*\x92i2\xc0\x94\xa6\xe22\x8d\xc22\xc0T\xd7m\x80\x9f\xdb3\xc0\x88\x07\xf2qx 3\xc0\xae\xce\x80b4W2\xc0\xb9Dv\xd20\x022\xc0B`;F\xd2\xd8)\xc0)\x885F\x02\x1a4\xc0\x83\xc2\x90F*(3\xc0\xc1eS\x18\xec\x0f2\xc0\x1d\xdf^\x8e<\x84\'\xc0W?\xa28\xbe\xc02\xc05\xaa\x04Z\xe8\xf23\xc0\xd30\x1d6,C3\xc0\xf2]W$\x7fF3\xc0\xd4\xe0\xc7^\xbc\x08\'\xc0Yi\xde&#82\xc0NS\xcf\xd72t3\xc0U\x1d/\x83\xcd;3\xc0GN\x0f\xc8\x0f\x183\xc0\x907\xcfu4\xd42\xc0\xb2\xee\xcb!S\x19%\xc0cn\\\xc6\x16\xfe1\xc0C\x08\xfc\xa3M\x022\xc0\x02\x1f._K\r\'\xc0\xa1nkwv\xb72\xc0eT\xdc\xa0U\x072\xc0\xd4\xad\xfb\x8b\xd5\xb3&\xc0]\xf7\xcb\xe8f\x8c2\xc0\x07\xe7e\x8b\x9a\xcc2\xc0\r\xb5&D\x96\xd61\xc0\xe5\x02\x0f\xab\xe1\xb11\xc0oP%08\xca&\xc0\x81\xc8\x0eD}\xee&\xc0s\xb9\xa9J\x89\x103\xc0\xd6+/\x9a\xb1\x163\xc0A\xbe\xcd,p\xdc&\xc0\xa9\xff\x19\xea.n$\xc04H\xe2\x1dC\xf9&\xc0\xb0d\xeb\xeb\xa2{$\xc0\xefk?\xa5\xf3\xda2\xc0\xbb[D3\xa8x-\xc0X\xc8\x9d\xcch\x9d2\xc0\xcd\x1f/\xfe\xd5\xfc2\xc0(\x04\xf1\xa5\x9b\xf62\xc0n@k\xecd\xeb1\xc0\xc83\xff\xb5\x92\x83-\xc0k\x14\x0bf\x9c\x8d-\xc0\xfb\x13#[\x02\xed2\xc0ZU\xfco/\x013\xc0\x1a\x8aN/\xa2r-\xc0\x9cP\x03\r\xd1\xe62\xc0\x0f\xad\xdb"\xdfo-\xc0vF\x905F\xaa2\xc0K\xcc\xc7\t\x88d%\xc0\xf1\x07\xc1\x0f\x81C%\xc0\x8c\xab5\xd9\xec\xbf1\xc0c\x0f\x9c\x08\xde>%\xc0\xb2\xcf\xaf\x92\xdd\xdb1\xc0c\x0f\x9c\x08\xde>%\xc0~\xc0\xc9\xb8\x90\xb82\xc0\xa8\x15?\xc5bT-\xc0\xddXC) _2\xc0\xc0\x92$\xe3*\t-\xc0\xed\xb5\x0cs\xd4\xee1\xc02\x15\xc2\xbe\xcc\xb42\xc0u\xba\x9d%Ez3\xc0R\xff\xc5\x1cN:3\xc0(\x82W3"\xea*\xc0#\xae\xc6s\x12\x033\xc0\xc4"\xe2\xad\xc5z-\xc0\xd8`\xc5s4\x004\xc0\xa2\xa9v-\xcc$\'\xc07\xce\xf8\xa6^;+\xc0\xf7\xea4\xce\x84\x8f2\xc0\xa5`\xee!\xda\\-\xc0y\xba\xdd&\x89\x99\'\xc0\xf4\xad\xc8O\xad\x132\xc0\x9a\xd7\xac\x91\x94p/\xc0%\xf2\xa7\xdc\xcd\xf63\xc0\x84\xc6\xea{J\xf32\xc0\xc9q8\xd2\x07{2\xc0\x84\xe9\x8a\xf4 \xdc2\xc0\r\x8b\xf8\x06_h2\xc0\xb1\xd7\xe1~I\xd72\xc0\x9c)\xe8\xa6)\xfc2\xc0F\xe1\xd7\x89\xb2\xa82\xc0\xea\xd2)GA\xd12\xc0+\x95\xca\xa0\xb9b2\xc0b\xaf\xd8\xe9\xd2\x7f2\xc0\xda\x93\x9c\xb8\x9b\xee*\xc0[\x92\x1f\xab\x82}&\xc0a\xec^\n\x8a@3\xc0\xf1Y\x91\xfc\xa4m,\xc0|\xdcu\x89z\x0f4\xc0o\xdb\x94g\xf3\xdb(\xc0\xffG\x19\xca\x82\xfc1\xc0\xf2C\xdf\x07\xd7\xcd2\xc0=[\x88\xed\x90`,\xc0\xe0f\xef\x06\x0b82\xc0\xba\xde\xb0b\xe7\xfd4\xc0\x0b\xca\x8e\xef\xf0i/\xc0#\xc5K\x91\xc942\xc0\x9e\x82\x05-\xe4f0\xc0<-{\t\xa6*2\xc0Fc\xf5+\x91J3\xc0l\x10\x96\x17\xb2\xd82\xc02\xd4\x12\xd9\x84!3\xc0\x86Y\xce\x1e\xcb\x842\xc0<\' \xe9\xc6c2\xc0\xb70\xa5!\x93\x8f,\xc0}Nu\xec\xa9\x1c3\xc06rD\x0b\x18\x7f-\xc0\xd1F\x80|\';3\xc0\xe5\xc4\xe4\xd1f\xde,\xc0 \xa6\x8aP_12\xc0\x9a\x94\x08\xf2U\x0f-\xc0\xca\nO3n72\xc0O\x13\xa6C*\xde2\xc0\xe6\xd0\xa7\x89\x8e\xac2\xc0r\x99\xa21\x96\x8e2\xc0\xf1\xb8I\x16\xa5\t3\xc0\x96;\xf8T\xc8a+\xc05\xcf\xaeo\xd0\x134\xc09\xc4 \x0c3\xdc2\xc0\xc0\xeb5\xf47o2\xc0\xba5\x1aN#\x8c2\xc0H\xb6G\xdb\xb7\x0f0\xc0\xe2\x9a\xed\x0b\x1f\x83-\xc0"\x02\xb1\xd4\xe5\xf42\xc0\x91\x90\t\xa1\xe3g1\xc0\x87|\x8cU2\xfc,\xc0\xc8%\xf8\xec \x192\xc0\xe46\xd7\x00\x10\x103\xc0\xa0QC~^\xda2\xc0\xcc\xd6\x80\x03\xb7`2\xc0\x9f/\xa6i\xb7\xb04\xc0I\tm\xf0\xa5\x0c,\xc0\xb0\xb5\x08S\x82\x8d-\xc0~S\x1c.\xf6\xa62\xc0\x1f\xe3\xc9d\x0b\x97&\xc00\xaa\xea\xea(H2\xc0\x87\x94\xceS\x10\xf32\xc03+\x05m\x97\xd42\xc0J\x949\xd0\xc2b0\xc02\xd7E\xb5\xf4e2\xc0\xbd\x06"4\x17\xb4%\xc0\xaf\x94\x90|s\xae2\xc0\xfa\xf6\xbb.\xd8\x862\xc0\x9e\x01\x8b\x00\xce\xdd3\xc0\x958\xff\x1fO\xba2\xc0\xaf\x06\x94\xc1@#3\xc05\x13\xd6\xad\xf493\xc0\xafl\xd1\xac\xb6V-\xc0\x8e\xe1ZD*\xea1\xc0\x92\xa60D\xf6\xff3\xc0\x0eq\xf9\xd1\\\xe72\xc0\\\x9c|\xa4tv3\xc0\xca\xb0\xcf\xca\x06\xb42\xc0\x86Y\xce\x1e\xcb\x842\xc0:\nKX\xbb>3\xc0\xf7d[?\x88\xc32\xc0\n\xc7\xc69VP3\xc0-s\xdd\xef\xd3\x032\xc0\x8a\xb5\xfa\x9c\xbe$3\xc05\xd7"=\xbef0\xc0U>\xa4\xce\xd3\xa5%\xc0\xf3\x13\xbc\x9cyj2\xc0\x873\rn\x89X2\xc00\xaa\xea\xea(H2\xc0\x1e\xe6\xb5Rj\xae3\xc0A\xc5\xf7\xa6Xk2\xc0=w\x9dM\xfc\xbd3\xc0\x90\xbd\x0b\xfa\x9d\x13%\xc0BS\x82\xd2\xf6\x8d2\xc0\x8d#r\x1a\x8c\xfa2\xc0\x86`\x16P(\xeb*\xc0\xac\xc2\x189\xae*-\xc0un\x04\xe3\x11s2\xc0qHR\xd5U\x15,\xc0mm\x88\xaa\xab\xd7+\xc0\x9d\xb0,oC\x80%\xc0\x88v\x96\xaaP;3\xc0\xd5\x8d\'\x0bh*2\xc0\xc3\x0e\xc8\xe8}U-\xc0\xf5\xba\xa6\xfb\x7f\x04)\xc0?\x01-/\x17_2\xc0&+ @\xbdu2\xc0\x89\xbcW\x1a\x04\x902\xc0\xd1x9\xe6\xf6\xba3\xc0o\xc7\x83\x00\xc5\xfe1\xc0"\xc6gc5I3\xc0\xa5\x07V\xf3\xfaB+\xc0L\xb6\xc5LM\xe8(\xc0\xb1\x02H\x0e\xb5<%\xc0\x16\xe3\x11P\xe1d%\xc0\\\x19\x85]U03\xc0@\xde{|\xa0\x0b-\xc0.\x11yc\x9f\x0b-\xc0\xfe\xb6\x9a\xc93\x840\xc0X?\xae\x88zY2\xc0n\xb9_\xe9\xf5\x053\xc0\xff\x11\xee\x01Z\xc32\xc0\x1dc\x84\xdfj\x042\xc0\xbd4\xa0>u\xf42\xc0\xc6\xb3\xe6.,\xd63\xc0\xd3\x8b\x19\xdeC\x063\xc0kv\xb7\\\xedS3\xc0_=\x84&LX2\xc0\xb2\xf0\xc8\xa9\xcdT3\xc0\xed\xfc\xed\x114,-\xc0\xa3\x95:n\x15\xc84\xc0\xac\xa6\xf2\xb6%\x0c-\xc0U\x7fUDZG3\xc0\x0b:\xb4\xf1\xec\x064\xc0\xaf2\xd8\xec\x12%3\xc0\xda\xb5\x86\xaau\x1b2\xc0\x10\x1fJq\x03\xe82\xc0n\x14-,^~-\xc0\xf8<\x88\xb2o\xf40\xc0\x9d\xc3%\xc9\xe0\x0e2\xc0\x17\xe1]\xfe\x9b72\xc0\xa9\x9d\x8f\xd2\x91\xdc1\xc0\xfdVL"5B2\xc0+&\x84\x87\xcc\xd52\xc0\xda<"\xacp53\xc0U\xfa\xa5oX\x982\xc08\x91<=\x0f\x112\xc0b&7\xae\xe9\xf72\xc0\x143\x8a\x85\x1b#(\xc0\xf6Z\xe7`h\xd1$\xc0o\xaa\xdf\xc0\xbb\x1a4\xc0\xd9\x8f&\xc3\xa7\x8e2\xc0F\x17(G/\xf12\xc0T\x11\xf61T\x1c4\xc0\xd5T1\xf8\xcb\xf4,\xc0\xb2\xd8\x8e\xb3?\x931\xc0\x8cp\xe9\x92\x96\xcc2\xc0\xc4v\xb0\xab\xa2\x851\xc0\x17`Y\xda5I0\xc0u\xfa\x07Je\xea4\xc01s\xfb\x10\xb0\xd61\xc0.\x89\x94W\x03 4\xc0T3\xe8\xbe?\x0e\'\xc0\x1d\xb5\xda\x9d*\xd53\xc0\xbf\xc8o\x0b\r\xfb2\xc0\x7f\xb6"\xef*\x07*\xc0\xc0\xbf\xa7\x9e\x93\x023\xc0\xc8\xa7\xd0\xb5\x94/3\xc0\xca\xdfl\x8a\xa2\x932\xc0\xce\x87y\xde\xf7\xe72\xc08L\xfb\x1d\xc8\xdf2\xc0\x14kw\x8d\n\xb62\xc0\xc1o(\xfe\xec\xe51\xc0\xff[E\x99\xc1\xc23\xc0\xa3M0\\\xb0\xdf*\xc0\x0c\xbb\xf9\x93k\xd82\xc0\x91W&\xcf\xba\xee2\xc0\xee\x19\r\x19:!3\xc0\x11[\xbf\xfeH@2\xc08S\xee\xac\x92@2\xc0\xa2\xf3x\xc13\xd32\xc0\x85\xaa\xf9\xdeb(3\xc0A\xa6<1\x93\x8b2\xc0\xbd\xbdP\x1b\xf6\xfe1\xc0\xb5\xdc\x92fc&3\xc0P\xbf\xe2/\xf6\x063\xc0*\x01\x06\x99\x04\x1a2\xc0\x84\xc87x8\xc23\xc0v9I\x01\xe3A3\xc04:\x92\x8a\xdd\xed2\xc0\x93\xae\x84\x1c\x8c\xf61\xc0{\x05\xbd:\xf5S2\xc0\x9f\xaa\xda\xfb3\x933\xc0\xd8\xeb\xedG\xca\x153\xc0\xbe\x87\xa2\xedj\x0f3\xc0tB \x1a\xa3\xe42\xc0\xfd\x1aLe\xe7n2\xc0\x84\xb5\xb084\n+\xc0\x7fG\x07\xe6\xf1^2\xc0\x8e\xdaM\x18\xd8\xd12\xc0/\xa2B\xe2\x15z0\xc0\xd3g\xd6\xff\x8cy2\xc0I\xd2xF\xd7\xbf2\xc0k\x1eF*d\xc1+\xc0\xd9Oa\xed\x10\x131\xc0\x1e_\x9e;*\x1c3\xc0\xb6psZ\xadp2\xc0{\xab\x9d\xece\x85.\xc0\x14\x13Td\xfdl3\xc0\xfbp\xa1v\x05x2\xc01\xde\x01;\x16\x0b3\xc0\xc4\x00\xa2\x139\'3\xc0\xb9\xeb\x1f\x1d\xd0\xcf2\xc0w\xfeKf\x044+\xc0\xfe\xeb\x11\x9c<{2\xc0UI\xab&\xe2Y2\xc0\x86\x06X-]1(\xc0$\x87\xf7j\xc0v3\xc0\xd0>\xde\x9d\x81G3\xc0ALQ\x00<\x060\xc0E,6q\xf1}2\xc0\x86\xe1\xde\xf0:!*\xc0\xf8\xe0\xaehv$(\xc0{9\xb3\'\x0c\n2\xc0\xccC\x88\xe4\xd5^4\xc0\xba\xbevp\x82\xe42\xc0\x1d\x0e\xc5;iW3\xc0\x83\xa5\xa0\r\x0f\x993\xc0\x1cE_\xac\x9d\xd11\xc0\x16\xff\xfd\xb3T\xcc2\xc0d\xcf\x88\xe7\x1c\xef3\xc02\xb9\xc8>\xe5\x19*\xc0A\x84I\x8d\xd4\x112\xc0D&r\t\xf9t0\xc0q\x13\xb9\xe1\xf1f0\xc0\xf7bSy\xffF+\xc0(s/\x96J\xa7,\xc0\xde%\xf5#\xaa\xc92\xc0\xfe\xc0qj\xb5c1\xc0L\x1dh7Q\x022\xc0\xef\'X\x9d\xde\xb02\xc0P\xa2\xf4h\x9f\x0b2\xc0&\xac\\\xa0H\xfe2\xc0\xb65\x18\xdcR\x7f-\xc0=\xf2t\xcei^.\xc0"4\xb4Q\x81\x983\xc06\xea\xfd\xc9x\x8b2\xc0\xc0\x85\x01x\xd9G2\xc0T\xbf\xe9\x08N\xb7,\xc0q\x07\xda\x86C\xdc2\xc0{p\xc8i\xf6\xda2\xc0K\x0c.H\xf6?+\xc0\xa0\xc7\x7f\xf4T\xa2+\xc0J\x92\x03\r$\x12,\xc0\xb4!\xd6q\xb8&2\xc0+H\xb2\xbf\xa4\xdb3\xc0\xcf\x9a\x8c\x8d?53\xc0L\x03K\xaa\xda\x072\xc0\x98\x9d\xee\xb9\xab\xb9*\xc0\xe7\xe4\x11\xb4\xd9\x88,\xc0O\xb1\xd8p\xf1U0\xc0\xd7IS\x99r\xb9+\xc0F\xebJ\x93\x10\x0f4\xc0\x8e8d<\xed\x862\xc0\xf6\x0b,\x00iw-\xc0}\x0b\x7f\xcbQ\xe8.\xc0\xbd\xcf\x15\xbf\x03\r3\xc0\x01\xa7x\x05\\\x013\xc0#\xb8\x82\x10092\xc0\xeaB\xa2\xd8\xcd\xb8+\xc0\x85\xb9+\xda\x08\x9f2\xc0\x122!5\x12K3\xc0!\xb33lw\xf7.\xc0&\x80\xf2\xb3\xa5\xd12\xc0\x8a\xf6CFID3\xc0\x91\xa3rX\xb7r4\xc0p.\x90\xfe7\x122\xc0:\xe3\xd4\x9c\x8cn.\xc0Sm\xb9\xdb4\x183\xc0\xfb\x1d\x9e\x1f\x82\x112\xc0\xcf\x9a\x8c\x8d?53\xc01\xd8\xff\xd4\x1c\xf72\xc0\x10\x97\xd1\x92\x19\xde&\xc0\xdb<\xec\x8b\x0f\xeb.\xc0qy\xc1d\x8a\x1d3\xc0O\xc8\xd43\xb0\x123\xc0\xe7\x19\xe5!\x94\xea2\xc0\x10@\xb1U!\x163\xc0\x85\xa4n\xdd{\x973\xc0!\x03\x0fbl\x96,\xc0O\x9d\xe0l\x16\xaa2\xc0\x91\xbd\xe1_U\xf32\xc0\x1b\xa2\xbc^\xf4\x014\xc0\xfa%\x82I\x0bh/\xc0\x9a\xb6\t\x8f\x06\x91,\xc0\xeb\xde\xf5\x08\x8f\xcd,\xc0\xacs\x08\x10&\xf6-\xc0=6\x9b{\x85\xfb2\xc0|&b\xbd\xc2\xdc2\xc0\x05gu\x19\xbc\x8c2\xc0f}W\xd1\xa7a2\xc0X\x9f\x8d{\x12\x7f-\xc0E\xcd%L}<3\xc0\x93\t\xe7\xa9\xbbx3\xc0\xa9\xc7jSX\x90*\xc0\x8a\xff-\x87\x0c\x173\xc0\xad|a\xc0\xf8c2\xc0\n\xc3\x8d\x9fW\xb92\xc0\xc4\xf5x\xc8\x8f\x183\xc0NW>AQs2\xc0\x94\xc6\xd14\x87h/\xc0\xb2h\xbe\x06\xcau.\xc0\x1a\xed\x0c\xa9x\xf0,\xc0\xdc\x1f\xcawXt*\xc0 |\xb3\xd8\xe5\n3\xc0\x9c>\xe2{\xb562\xc0\xdb{\xfe\xfa\xf6\x13/\xc0\t^6\x10\xf3\xa8&\xc0z\xdc\xfa\xf7\xeb\xdd3\xc0\xa7\xb5\n4\xa3=2\xc0\x8b\xea3\xfc\xbc\xe42\xc0;\x06\xafg:\xa62\xc0\x83]y\x1c\x82\x96+\xc0\x15a2\x9f\xccD3\xc0 |\xb3\xd8\xe5\n3\xc0\x83\x02\xc8\x86-\x035\xc0`\xd0\x993\x10V0\xc0\xeeU\x01\\{-/\xc0~_\xc0g\x95z.\xc0iU\x9b\x92\xde\xf52\xc0\xa3\xd7\xda\xcdmF0\xc0\x96\xb53\x1c\x01q2\xc0O!L\xa0Ce2\xc0\x8bXg\x8a\\\x062\xc0\x02\xe9\x0c#5=/\xc0\xf3~Z\x90P\x07/\xc0u\xb7\xe1\x13\x0672\xc0&\x10\x00.\x87\xd2&\xc0\xb97\xef\xe4\x9eI3\xc03\xf1\x8aA\xfe\xb82\xc0r9\xcc\xa7\x82\xd73\xc0O\xd7;\xc10\xda3\xc0\xc5\x07-s\xbd\x862\xc0\x95\xbax\x06\x19I/\xc0w;G\x9a-Y/\xc00pm\xe4V\xfd.\xc0[\xc4\x19.\xc0\x83-\xc0#\xb6\xa25\xb6\xe32\xc0\x92\xe5\xc3\xd7b\x7f.\xc0S\xff\xe579s-\xc0\xfd\x94\x16(\x99F2\xc0\x85E\xef\x06\x01"3\xc0\x00=8d\xcf\xfb,\xc0~\x83\x8fs-\xd23\xc0Dg9pR\x162\xc0\xf2d\x98\x11\x9b\x842\xc0\\\x0ef\xe9p20\xc0\xaf\x1f\x88V\xf4d/\xc0\x86nAn\x9b\xfa3\xc0\x1d\xecS^\xb1\xa82\xc0\xce\xdb\x95}j\xcf2\xc0\x9d\x12\xca,}\xb3.\xc0\xf3\x90)\xde\xfd\x91.\xc0\n\xa5G\x8b\xb8\x82\'\xc0\xa5_q\xfaZ\xf52\xc0\xe0rp\x02\x1a\xe23\xc0n\xa0\xf6{\x9fO-\xc0D\x10Pl\xa3\x0f-\xc0\x90\xe7\xf7Y\xe9\xa4+\xc0\x92\xebw\xf8\xd9\x1d3\xc0O\xb0\xea\xc3\x1f\x122\xc0[\x7fC?N\x0f4\xc0[\xdd\x8f\x91\x83%+\xc0\xd4\xf4\xd4f\x9fz2\xc0\xfd\xea\xd8O\xf9\x942\xc0\x84M\xd1\xb2\xa56.\xc0\x89\xa9\xcb4\xde\x183\xc0e\x8a\xd5\x8d\x00\xd53\xc0\xfe\x93\xbfm\xaa\xd9%\xc06\x8d\x9b\'\x8al1\xc0^"o\x16\x86\xf31\xc0?\xb7^\xb8Q\x11*\xc0\x96s\xef\x1f\xc3\xb83\xc0RY\x9b\x97\x19\xfd3\xc0?\x9f\x14N\xc1\xa92\xc0O\x00\xae\xe8j\xbc3\xc0\x070\xed\xcc\x7f:3\xc0\xe4\xf65r\x94i2\xc0D\x1bH\xa3I\xd33\xc00\xd4\xdf@\xcc\xd53\xc0\xad\x81n\xc9\xfa\x0e2\xc0\xd6\xe61\x04\x7f\xd43\xc0\t\xc7s\xb7\xf2!2\xc0\x90\x88\x80\x9c\x10/3\xc0\xbc\x1e#d\xa1\xa6%\xc0\xdd\x7f\x9b\'bo4\xc0\xe7\x81W\xf5@#-\xc0\xf8\xa0\xdd\xc2\xd9\xf42\xc0d\x90\x8e\xf2L\x11-\xc0\xa68\'.\xdd\x013\xc0\xba\xb4\xe2\x1c+\xf22\xc0\xa7\x0b\x15N\xady*\xc0\xc4A\xeb\xd9\x1a\xe72\xc0\xa1\x9f\xea]\xad\x133\xc0\x8c\x1f\x9eS\xd0\x8b3\xc0H\x92\xb8\xe9!\xe82\xc0\x8c\x1f\x9eS\xd0\x8b3\xc02\xb4Z\xb9\xbb\x1d3\xc0V\x157&\xd0\xf53\xc0`\xc5\xbd%\x89\r4\xc0VQ\xbf\x9c\x0b\xdd2\xc0l\x08\xa2\xbd}\t2\xc0\nr\xe2uA\t-\xc0\x1e\xa43\xbbf*3\xc0\x04\xfc\x16H\xd7m2\xc0\xe6\x80\xb8\xb7)\x1a4\xc0\xaew^J\xdb\xf02\xc0\x1e\xaf\xf6\x1a\x12\xd5#\xc0-0Y\xc4\x82\xd32\xc0\x11\xfd\x06\xc31\xf22\xc0\xc8\x18\xe3\xd5\xe9\xf5,\xc0\x15\x05\x8b\x14JH3\xc0/\x95_In\xf52\xc0\x7f\xb68vq 4\xc0\x0c_!\xa7\xd3\xcd2\xc0#\x00`il\xeb1\xc0\x9b>P\x8eD\x0b2\xc0\xd4\xe2C1\x12\xe42\xc0,\xbf$\xfc\x07\xd32\xc0\x95\xafE\xee\xa0\xcf2\xc0NX\xcc\x04m\xd81\xc0\x8c\x83*\xcc\x8d\xfc1\xc0]+\xfd]\xa2\xc91\xc0\xd5m\xc5\xbd\xc4\xdf1\xc0\x10\x1fJq\x03\xe82\xc0\x0c\x9a?;-/3\xc0\x1cr\x9f\xb1n\x122\xc0\xddb\x94\xcc\xdb\xc24\xc0d\xd3\x86\x1d\x14\x952\xc0\xe7r\xe4\xc2|\xc74\xc06\xc4o\xd6\xdf$3\xc0\xa6\xca\x9c6/T-\xc0H\x11\x93I\xedW2\xc0\xac\x0c\xf3\x8d\x85\x9a3\xc0)\xfe\xd4Y\x08\xf12\xc0\x07\xf8P\x13(\xba3\xc0\x8d\xbc\x9e\xa8\x7f$3\xc0\xea\xc5\xa6ud\xfa1\xc0e\xf8\xb7\\2\x183\xc0C4\xf5\x96\xd6\xf12\xc0\xc1\xb2\xe8\x80\x16\x1c3\xc0\x07\x9eB\x81w`2\xc0]\xa8\xc5\xa8\x8c$3\xc0\x19\x05\xc3J\xbf\xd82\xc0\xd8\x96\x0c;\xb3?4\xc0\xb7\xba\x14\xa6U\xa1(\xc0|\x99W\x81\t\x183\xc0?\x95]\x8dh\xdb2\xc0<>\x08:0\xcb2\xc0\x85Pp\x82f\xe61\xc0CMM\xad)\x024\xc0\xd7%\x9d\x93f\xe42\xc0\xa2\xd8\xd1\xe0\x1d\xe31\xc0\xf0\xa8M\x0eC\xd12\xc0x\x02\xd9\x0c\xf7o2\xc0d\xc1\xac\xf3\x83\xcb2\xc0w(\x90\xb1!93\xc0\xfb\xc5\xc8\xd6\xcbx2\xc0\xfa\xc3\xac6\xfec2\xc0qn\xeb\xdfR\x1c3\xc0\xb5\xb28\x87\xba\xd50\xc0\xfa\xc3\xac6\xfec2\xc0\x8f\xacc\x01\xbd\x012\xc0\xa0\x96X\xba\xa0\x102\xc0\x96\xba\xcb\x04H\xad0\xc0\xf9=\x05d\x9en2\xc0<\x96\x9fB\xa8\'3\xc0m.\xbb;\xdd\xd82\xc0\x8fjlA.\t2\xc0\xb7e\x1b\x94|\x912\xc0\xbc\xdf\xf4\x95\xd5\xbe3\xc0_\xc0\xe2\x8f\xd7\x8e3\xc0QZ\x16.\xde\x163\xc0\x7f\xd92\xcaV!3\xc0\xbc\x0c\x9d\xc0\xf963\xc0\x8bx \x83.\xdf1\xc0vt^X9 2\xc0\xc1.\x1e\x03\xa1>3\xc0\x1e\xe7\x03D\xb1\x033\xc0\'U\xf1\x933\x14/\xc0_M\x1e\xf4\x04h/\xc0\xd5\x9f.+\x8aL3\xc0\xc3\x8d\x91:\x8d&0\xc0gg=,\xb1\x913\xc0E;x\xd9\xdc"3\xc0%G\x03\xf9\xb4\xdd3\xc0x\xad\xc0r\x88\xab3\xc0+\xfa\xbf\x8f\xe7\x8d0\xc0\xe6\xe8\x07\xbc\x9ez0\xc0\x92\x90\xe1l\x9c\xb3+\xc0\xfb\xd5\xf3\x94\x98K(\xc0\xd6>]q\x89\xc83\xc0\xfd\x81\xdd\x13;<3\xc06\x86\xd4Q"\xd9,\xc0\xb5\xc8Py\xdd\xdf,\xc0S\xfa\xc4$W\x1a3\xc0M\xb5.\xb0dk3\xc0@4f\x7fL\xe53\xc0\xdd\xdb\xfd@\x1f\x81-\xc0\x92\x1ay\x9d\x02\xf5,\xc0\x1f\x15c\tu53\xc0\xe4\x10\xf8\xca\xa0\x142\xc0;\xfbL\t\x1c\x83.\xc0{\xdcu\xe2\xe3>0\xc0\xc6\xaf\xa7\x13\x10R/\xc0V5sW6u0\xc0\x8a`R\xd6\xe3f0\xc0\xe2\xf7\x91\xde\x1d\xfd.\xc0\x8f\xcf\xd1\xa6\xb3[/\xc0\x8fzW\x8csA3\xc0B\xf0\x8ca\x9cl0\xc0\xca\xdfl\x8a\xa2\x932\xc0\x9a-\xe0\xd0\xfaD2\xc0O\x80\xe3\xe4\xa7K2\xc0\xb5\x13\x10\x1b\xcd\xfc,\xc0C\xbf\xd2\x03\x9a\x083\xc0\x0c\x99j\xa3\x1c\x00,\xc0@4f\x7fL\xe53\xc0xZu\xf6&\x812\xc0Ha\x1de%\xe1/\xc0y\x9f\xa3\x13\xfeQ2\xc0\x97\x1f/].\x073\xc0X]\xd4\xce \xf5.\xc0@\x12\xd4\xf2\xcd\xdc2\xc0\x81+7\x97\xe1,2\xc0\x81\xa6u\xd6\x12\xb3*\xc0c\xae\xca|~\x0c-\xc0\xf3\x11m,\xecc/\xc0\x05b\xcd\xd8\x8e10\xc0\xed,\x17\xb1\xd7\x1c3\xc0C\xfe\xd1H\x0f\xb3-\xc0\x85\xa4n\xdd{\x973\xc0h5DzS_/\xc0\x00-jfd\xa32\xc0\xe7\x82\x9d(\x84\x9e2\xc0\xe8k\xdc%\xbaS/\xc0\xc9\xee\x1d8l\xd70\xc0\xf0\x18R#\xd5y.\xc0}^\xf14\xf582\xc02P\'\xb3\xd8\x023\xc0\x12 \x94\xd4\\x3\xc02X\x8bY\x98\x7f.\xc0\xeb\x0e\xde_\x1bk-\xc0\xc4\x7fWT\x809-\xc0\x95\xba\x08\xf5o\xdd&\xc0\x90\x19\xec\xe5\'>3\xc03\xebo\x04\xa2t2\xc0=!`6\xb9\xfa,\xc0\x95\xba\x08\xf5o\xdd&\xc0>\xdc\x9bB%\xbe.\xc0\x97Igex@3\xc0\xefpd\x98\xeb\xa82\xc0\xc9\x04\xef\x12~*/\xc0\n\xac\xa4\x9d"\xe8&\xc0iP\xab\x95\xf0\x0f.\xc0gr\xf6\x14\xe8i-\xc0\xabO>\x08H\x96+\xc0u\x99\xb9\x97e52\xc0\xf7\x0b(\xb2\xc0e3\xc0\xe2\x9f\r\x97x\xf0,\xc0\x88\x06\x85\x84I\xf4-\xc0U\xd6\x9d@O=2\xc0\x0e.i\x0e\x16\x06/\xc0\xf67#\xa3a\xeb.\xc0|\xbb\x9e[\x96\xde2\xc0\xbd\xdb\xd5\xae\x81\r3\xc0gl\xb71w\x163\xc0\x14\xe6\xcb\xb4A\x192\xc0g\xb3,\xff\x89\xdd3\xc0\xf6\xaa\x8c\x04\xbdm.\xc0\xf7F\xda\xb5g\x8e.\xc00\xd6\x14\xc1M\xea3\xc0G\xb1g\xd9?~2\xc0\xbcGdJ\x98r2\xc0a(\x11\x90\xa1\xa1+\xc0\xba\x15<\xe9\x1f\xb6*\xc08\r\x1dbm@+\xc0\xc1\xad\xdb\x10\x869(\xc0c8\xecTzc2\xc0\xe5\xcf\x9d\xb6\xb4\xde3\xc0"\xbdQ\xc8Gk0\xc0\x1c%s\xed\xe6\x94\'\xc0\xe4\x94\xb6A\xaa\xd32\xc0}\xb1\xca\xcc\xaab2\xc0\x84sGN\xcb\x8b2\xc0+\xef\x9e\x0cJE3\xc0\x8b\x02\x9fj(\x972\xc0wo\xb6."\xab*\xc0\r\x80\x91c\xe5\xb4*\xc0\xb5\xca\xb9\x97\x87 *\xc0\xc65\xfe\xc4\xa6i2\xc0\xc6\xe3\x91\xae\xc0\xd52\xc0\x9f\xe0\x95\xa5\x9f\x1e3\xc0\xc9\x06\xc2\x06\x82\xac-\xc0\xbc\xdd\x8co\x1e\xb82\xc0\xfeJ\xbc\xd9\xf6_0\xc0E;x\xd9\xdc"3\xc0\xa4\x92\xadS\x92.\'\xc0\x0c4\t_\x0b\x133\xc0\xc8^{\x88a\x1f3\xc0\x88\xad\x150\x88\x044\xc0\xae\\\xeb\xb8\xedq1\xc0\x17\xff\xd5d\x81\xc8#\xc0(a\xbb(8\xc02\xc0\x82\xdcrd\xd3Z-\xc0\xd4\xb1.^\xc4\x1a2\xc0\x1bu\xe7\xecR\x04)\xc0\x81F\x058\x0f`2\xc0\xef\xc2\xd3\xb1{\x972\xc0\x05\x9b8?hM3\xc0\xfc\x1b\x8e\xb1;>\'\xc0\x9c\x1c01\x81\xce2\xc0!\xb5\x00\x94\x8e\xf72\xc0\xbd\xbe\x96\xdc"G\'\xc0\xfd\x1d\t.\xed\xdf.\xc0\xf2\xf46\xb8\x04\xbc2\xc0\x19c\x17_\x1e\\2\xc0\x99w\'z\xc503\xc0\xf6\xb2\xfa\x9b\x19(2\xc0\nY\x10\xc1K\x16%\xc0F\xdd\xdf\xbc\x86<3\xc0\x9df\xc80)>2\xc0\x8cv\xb6.`\xa30\xc0i\xb1\xf6p\xa1\x0c3\xc0\x83\x0f\x80\x15\x00B+\xc0\n\xd1m?\xca\x19,\xc0[F.z\xba\xfe4\xc0\x10zD\xc21\x114\xc0\x9a\xc5\xdf\xaf\x14q-\xc0\xb4/a\xd3{S2\xc08\xc4D\xdcA\x053\xc0\x03N\xf3h\xbb\xe9$\xc0\xfb\x12?C \xcf2\xc0(\xc1\xaenS13\xc0\x81\xb1!OS\x971\xc0\xb2~B,w\xf22\xc0_&\xd8\xc7\xd1\xe1$\xc0\xf3K\xbe\x90\xf3x2\xc0l^\xdb\x0e\xe5\xe92\xc0z\xcc\xde8c\x11+\xc01\x80\x82;Z\x133\xc0f\x8c\xf0\xac\xf1l,\xc0\x06!\xa4%\xe5{2\xc0\xcb\xb5\xafY\x91\xbb,\xc0\nO\x9f\x9f\xa9\r,\xc0l\xc7\xcaO6\xe81\xc0\xb1qs\xbd\xab\x8e1\xc0.\xc2\n\xd2\xba\xfb2\xc0\xde\x9c^4\x02d.\xc0u\xccBX\x16\x1d4\xc04]\x0b-$\xf51\xc0P\x83\xb5=\xf3\xc23\xc0\xbe\xd4Xl<\xac2\xc0`U\xb0\xdd!d3\xc0\x01rO\xd3m\x85+\xc0@y`Q&\xd2$\xc0w;\x97\x18\xdb\x04-\xc0\xf16\x9a@\xec|-\xc0\x92\xfaG\xd8\x17\x8a.\xc0VY\xe9j\x181.\xc0\xeb\xe2\x11b\xe4\xf51\xc0(\xf0\x0e\x1d\x0e72\xc0\xa7Xk4pg3\xc0\x0c]\xb2\xe9\x1ag2\xc0\xa6\xbe\xa5\xde\x04\x872\xc0\xd5\x9d\xbfh\n\xb02\xc0\x19\xa0\xea``d*\xc0\xc2 *\xfac\x912\xc02\xb1\x90\xdeb0+\xc0\x99\xd8\xfa\x84\xd8\xed2\xc0\xb0\xf3\'\x0b\x18s3\xc0\x83\xa1\x06V\xad\x182\xc0s5\x8d\x84\xfd\xed2\xc0\x93xk\xc1\x9d\xed2\xc0\x0bu+\xc8\x97v-\xc0\xffm\xbf\xa1eD3\xc0\xfe\xc3\x08"\x89O2\xc0\x15K \x01\xf6\x1f2\xc0\xfc\xbf\x1d[\xd3j2\xc0&\x14\xcbu\xd6\'/\xc0\x02C\'9\x15B2\xc0\x85\x0c[7\x1f\x982\xc0\x8f:\xdd\xa9Lw2\xc0d\xe6\xcf\xf32O2\xc0\x97\x95Q\xda\x9b\x852\xc0\n\xce\xbe\x92K?3\xc0\xc4z\x8f*_\xe02\xc0?>\x15\xb8|\x8d2\xc0-d\x0bF>\x11*\xc0W\x12\x96);\xbf2\xc0\x844Nul\x962\xc0\x8c\xd0\xac\xc7\x8e\xde(\xc0*\x01\x06\x99\x04\x1a2\xc0\xd9\x7fU\xcf\x8d\xe62\xc0\x8e\xb3\xdc\xcd\xb6\xde*\xc0V\\\x8a\xf1`\x982\xc0h\x86\xc4\x1d\x0f\x883\xc0M\xf9\xe4\xee\xd982\xc0\xcb\xfd6a\xea\xb52\xc0\x8c\xed\xb4$\xe9\xab2\xc0\xd4\x9c\xc5dp\xf32\xc0\x14\xe3\x9doO|4\xc0O\x05XU\xe5\x053\xc0\x84YF\xdaW\xe9*\xc0I\x8c\x99\x12\xaf\xb42\xc0\xa0\xc9\xeb\n\xe2j3\xc0\xa6Bd_\xb9>2\xc0\xc7*\x1d\x93i\xfe2\xc0\xd7\x7f\x08x\xb2\x9e.\xc0\x94\x0b\xdc\x86R\xd82\xc0'
p29
tp30
bg3
(g4
(I0
tp31
g6
tp32
Rp33
(I1
(I2380
tp34
g13
I00
S'\x95\x0c+\x82\x11@S@\xa6i4\xd0\xa1wS@\x85"N\xdfTkS@]L\nN\x93\xb0S@;\xa1h<\'\xd8S@\xabW*\xa8\xf0\xd8S@\xbcY\xb6\\\x84~S@\xcb\x7f\xb3\x88\xcfUS@\xae\'[\xa2\xd5\xbdS@\x7f\x96=\x1e\x0b\xd4S@5"}\xb0\xa6\xd9S@\xa1\x17#\xde\x04\x83S@\x98\xc2\x86\xb2\x82>S@+^K\x16V\xc0S@\xcc\xd3\x13\xed\x89\xbeS@\xae\'[\xa2\xd5\xbdS@\xa9\x02\xaa\x9f\x06FS@\xff\x18#\x19\xce\xd1S@u\tH<\xb8\xceS@1\xeb\xb0\xcfz\xd9S@\xd0R\x7f\x8c\xa9oS@I1\xe3\xeb+4S@\x8b\xf95\xef#`S@\xa0\x02Q\xf0\x1f=S@}\x04\x03\xe3\x93tS@f\xda\x83\x92Q\xb1S@\xf9\x94\x11<q\x7fS@\xd7X.b\x9aLS@\x1e\\\xa9\xa0\xfd|S@c~\x00\x06\xe3\xb1S@k\xfe;\x8f\xbb-S@4W\xe9eTiS@\xdb}X\xdeY\x96S@\x1eY\xf3\xea\x87hS@\xde\t\xa8\x814\xb6S@H\xb6\xe7Dh\xd8S@\xee\xf0eJ@\xd7S@|\xccF\x8es\xd8S@h2kZd\xf9S@oJ\x81\xdc\x11\xa9S@\xa1$b\x14\xacoS@\x0c\xd2\xf9\xbb5\xcdS@X\x8137OFS@\x00\xa0\x7f|}%S@*]\xf7\xe7\x15\x7fS@+p\rm\x9eUS@l\xdd\xb5MP\xd8S@"\x91FV|~S@Kt\xd9\x0f\xe6\xd6S@Z\xee\x88(\xfe\xb0S@V\xf8\xab\x9d\x9d.S@\t\x88\xe4\xad\xb5\xa6S@\xb4p\x11\xfcHSS@o\\{\x1d\xa3ES@YD\x17G\xf92S@\xd1l\xfd[\x11\xd9S@\xb5\xb5\xeb\xdaw\x8bS@\xecfA\\\xfa\xb7S@{\xb0+X"\xc5S@\x1bJ\xf9\xb4\xfd\xabS@%\n\xed8\x11qS@y\xe9{\xd8\x98\xbdS@\xe4X\xb2\xb0-4S@\xba\x08\x06EA\xbbS@\x0b0-\xbdq\xb4S@hL\x9a\x82F\xd9S@\x90\xf8\x8fN\x87\xbdS@\xc5Na\xca\x07\xa0S@\xd9;\x06\x0fq\xd4S@\xbc\xf7\x98\xfb\xe7rS@7K?\xaa\x86hS@\x8e%\x00\xb7\xc9\x98S@\x06!t\xc8\xad\x98S@\x0b\xba6\xff=\xb5S@h\xaa_z0\xaeS@4*\xbeb)\x87S@\x90\xdd\xe3\xf1Y\xbcS@:\x1a\x94puwS@\x06\x00\xb9\x8e=CS@\x81\x96\xb0\xdc\xe4\x90S@\'N\x82\xdaU6S@\x8cl\xb1\x98\xdbwS@\xf0\x0b\x8f\xea\xda\xb6S@\xb5\x07wL\xb1\xb6S@"\xd4\x03E\xc9\xaeS@\x92\xa2;\xef\x02\x80S@9\x08\xad\x10\xe6iS@\x083]\xc8O\xbdS@)\xf1\x19\xdb\xe9\xaaS@\xb2zvQ\xbc\xc2S@\x8e\xa0m\xbe\xb4\xd5S@\x86G\xea\xf82\xc6S@\xbfaW\x03r}S@@\x03\xc2\x8c1HS@\x0e\xb8L8Q\xadS@\x9b-\xac\xb6\xbaTS@\t\xde\xa1f"\xbcS@@iW\xaa:\x9fS@X%,\xae\xe6\x9bS@\x18\xee\xf0\x84}\xd9S@\x0f\xdc\xa701\xb5S@r\xe0\xed.\xda\xd5S@\xa3\x8a\xab\x98\xad\xb3S@q\x9d\xf0\xf8\x84rS@&\x84JwA\xb1S@\xad\n=u:\x91S@Y\xafe\x13m\xc1S@l\xc8\xa3e\x98\xa9S@\x80\xcfw`\x99\xd8S@\xbc\xce\x04\x01{IS@H?T\x0e\x05\x91S@\xddU\x04\xc0b}S@\xb8\x13\x1d\xd7\x84\x8bS@h\x8e\xdf\x9f;\xa7S@\xbfLT\xcfr\x8bS@\xcc\x96\xb2\x04w\xc1S@\xca\xc0-\xee,:S@I\xcd\x05 \xf7\xf8S@h}^\xd5\xfc\xbcS@)k\xc1\x94\xa0\xdbS@q?a\x99d\x9dS@\xf3\xa3\xf6\x10\xd1\x80S@\xe5\x9f\xf4\xb8\x89\x90S@u\xc1b\xe3\xa9\xc8S@\x9d\'\xbfTS\x83S@\xe6\x0eU\x15M\xd7S@\x80\x8euh#\xaaS@\xb6\x90\xbf"\xab\xb5S@\xfe\xd4\t\xae\xbf\xb2S@Cf@rZ\xb5S@\x9d\xf1\xecZ\xe3\x9cS@*I\xaf\xccS\xd9S@h}^\xd5\xfc\xbcS@\x9cd\xbbZ?\x90S@\x9db\x00\xbc#\xdcS@\x8a\xbf^N\xf3~S@\xc7?iDZ\xa3S@e\xdfI\xd8\xbdzS@\x02+\xd0P\x97zS@\xa2\xf0\xf1\x11c<S@<\x0bx\x15]\xafS@*(\x82\x88\x82zS@b\xbc\xea8\x18\xd7S@\x07s^\x8dK\xadS@\xcf0\xb9\\*zS@\xf5\x91\x14GR\xb0S@\x8a\xee\x83\xcdS\xa7S@Ro\xa04!\x9eS@\xa6Q\xa9\xa6\x12hS@3\x1b\xd84r\xdfS@\xd6\x14\xec\xb8\xa6\xd8S@?\xe8\x9fN\x0b\x87S@\x10\n\x12\xbe?\xb5S@j\xb0iLx9S@\x1d\x11P\xa6l\x9dS@\xae\xaf\x17-\x9djS@T\x82\xa7P\xff\x7fS@\xa1V\xf1\x11\xfe\x87S@\xcc\xbd\x13\x02\x19\xb6S@#\xe9>\xe3\xe8\xc8S@wL1\xce\xd0zS@o\x03\xe2F\xc4\x9dS@\xf2\x01\xb9\x12\\\x9dS@6_\x7f\x9c\xbc\x9dS@\x95\xec\xe1\x85\xcc\x84S@\x10\x84\xd2\t|\x9dS@B\x16\xccXv\xc7S@\xfe"Nv(\xa7S@\xc9\xfa7/\x1b{S@\x8b\xebt%\xe7\xabS@\xf30\xee\x12\x1f{S@\xf1sq\xd1_\xa7S@\xee\xd5\xec\x0c\x0b\xa0S@P%\xa2D\t\xc7S@\x99\xab\xfe\x0c\x9e\xa5S@\x90\xdf\xfb\x92/{S@\xb2T\x9b\x1e\x8c\xdaS@\xc2\x12\'F\xda\x9dS@\xb7)\x92\x11\x97\x7fS@\x17b\x95\x0fo}S@1\'\x00\xc8\xb3\x85S@\xa0\x97\x0f\xb3\xf7\xb3S@\xc7\xff\x7fX}LS@\xb2\xa2c\x8cx\x7fS@\xc4k\xae\xae\xab\xd7S@\xe0U\x9f\n*\xdcS@p.\xb1\xb2\xc6\xc1S@\xec\xa7\x1eK\xaa\xeaS@\xb5\xaf\xb2+\xa6\xdcS@\x9c\x10%\xf9M\x7fS@\x9d\xd1k\xb1E\xceS@\x05\x8du\xe1\x9b\x9fS@\xa4j\x19\x1c\x11FS@s\xbbm\x15\xb5\xabS@v\x9ceH\xd0\xadS@\x92\n\xfb\xb0\xe3|S@~\x94\x17i\xe3\x81S@\xb9\x06\xf21T\x81S@\xcaL\xf7\xc67\xd3S@\xee\x90(\xad\xed{S@;\xc55\xd3\xeb\xc7S@\xc6\x16:\x89Z|S@\xee\xc0\xd9\xe4\x86\xb6S@L\xa3\x1c\xe5\x00}S@\\\x86\xe5WU~S@\xeaMg\x9f\\\xa3S@=\x90{g\x1c\x9fS@W\x88\xaar\xff\x9eS@P\x1e\xf2,q\x83S@x\xc3\x00\n\x00\xd7S@\xe73\x8f\x95)}S@\x07\x13\x02B\xa3\x81S@c\x8f&8\x01\xacS@\xd1a5Z\xddxS@\x0b\xd0+\xa8\xeb\xe4S@\xe7\xa2\x8ef\xba}S@|"\x9a\x96\x9c\x9eS@e\x07\x10v\x04|S@}K-\xce\xe6\xabS@r\xd4\x9d\xdao\xcbS@\xf9\x0e\x94\xd4\xec{S@\xff\xa3a\xb16\xa8S@\x9b\xe4\xc7{q~S@\x8acC3}~S@{\x1fP\xa9\xfa{S@\xcbe\x0e\x8f]\x81S@\x94\xb5\xeeI\xbb\xa9S@\xbf\x85v\xcfp}S@.x\xeaf1|S@\x94\xe7#\xb2F\xb6S@\xf7\x0e8k\x96}S@\xbc!\xf5\xe9\x0f\x84S@\x07\xea\xf4\x1e\x81\x9fS@l\x90+\xde\xbc\x7fS@\x87\x1ao\xe8?|S@\xeb\xdb\x95[z\xbeS@\xb9\xc6C7\xd9\x9eS@P\x04\xf8\xf1\xd6|S@#aU\x86\x02\xb3S@\xe6\xd0\xe4y\xd9\xb3S@\x8f\x93\xbfg\xe1\x9fS@f\xd9\x8e\x17\x0c\xbfS@\xa4\xeaeJ\xfc\xb4S@&#\x1bg\x03}S@U\xd8\x10\xa5]\x84S@\x14\xd3\xf2X\x94pS@|\x18K\x88\x15\x89S@\xd3h\x84\x18\xee\x9fS@\x8b\xf5\xeb\x06\xfd\xa1S@\x90\x8c\x1f)\xba\xc0S@\xc04\x8e\xfe\x9f\xc5S@\xc0\x1cL#\xbaNS@\xac\x9e\x12\xf8\xf7\x9dS@\xbc"\x80&z\xa0S@\xb4\xd7\x9d\xec\xf1\xb0S@\xff\x7f\xe9#\x11\x9dS@\x93\xe9f\x83\xb5\xbdS@BO\xa5\xb8\xa5\xdbS@\x8c\x1a\x8e\xfe\xf4:S@\x18\xe5\x17\xdd\xa2\xd7S@\x9b3\\\x10\x84CS@4\xaf\xe4\xeb\x90\x85S@\x04\x07\x91\x8a\xba\xdaS@\t\xed5.\x07\x9eS@\x9f\xbc\x99\xb8\x13\xa7S@>?\xe00\xe5ES@\xaf\x1aQ\xbf\xed\xbcS@}\x99\x06_p\x8bS@x\x99\x1dfE@S@\x810\x87\xfdA\xe1S@T[\x1a\xbc7\xbdS@`5\xb7x.\xbdS@q\xbdf\x16\xa1\x9cS@\xcd\x8e\n\x1e\xb5\xbcS@\x97\xcc\xd3\n\xc4\xb5S@\xd2\\\x84z\xc7\x9dS@\x91\xa8r\x97t\x9dS@}\x1f2\xdc\xfd\xd2S@&\x94z\xad\xd2\x9dS@\xb1\xbbb\xa4\n\xe7S@t\xbc\x92\x99\x0f\xafS@t4\xf1\xb7k\xb5S@\x11-\x1a,\xb3\xb3S@\xb9\x9d\xab\xea\xd3\xb2S@\xf3#\xc6~\xd3\xafS@^\x15j\xab\xde\x8bS@@A6\x84\x96-S@\xc4{\xa6\x00\x1f\xc0S@\xaek\x01;\xf8\xafS@\xca\xc4\xb9\x88\xb1\xaeS@:\x99\x0fp\xe2\xb1S@\xd2\xda\x95\xa5E\xcfS@\x90\xc3LN\x0b\xc0S@\xe9\xbc\xfd\rT\xb5S@\x8e3N\x92\xc3\x9dS@tW\x14`\xa0xS@\x11\xfbVv\x84\xd7S@\xf7\x00\x8cY}\xb6S@p\xed\n\x05o\xc1S@\xff\x0bl\xd6\xe5\xdbS@\xbc1\xc8\x9a\xa7\xb2S@\xeb\xd1\x97\xf2\x86\xb7S@>\xbb\xea\xae}\xb4S@9|o\x86R\xb0S@L\xe4\xeci\x9a\xdbS@I\xcdw\xf8\x82\x8bS@E]n\xb7QSS@\xefAv\xf76\xc5S@\xf9J\x83\xb0LvS@B\xa6\xf5M\xfc\xb4S@\xf0\xd0>\xde\x08\xb0S@\x1a.\xe3&jyS@\xec9\xe1 \xbc\xbdS@\x07A\x93\xe5N\xb0S@\xc2/)E9\xb0S@8?\xbe\t\t\xb7S@\xf2\xb5\x02yt\xc5S@N\xf0W\xff\xe2\x9eS@#\xec\xbf\xf6&\xbeS@\x0f\x01h\x99\xc4CS@\x9e\x86o\\\xd6\xe5S@\xaeR\x10\x14\x8c\xfdS@\xbe\xe8!\r\xc5\xa0S@v\xc6Q\x12u\xd4S@|\xe1\xe8\xd3\xa4\xd8S@\x8c\x18t\xe0\xdc\xb0S@\xbc\xc6\x80\x8e\x8f\xc7S@E\xcf\xda:$\xd8S@(b\xb9fdwS@7\x83\x90\xcaz\xd7S@\xad_B\x1f\x08\x9fS@pg\xdd\xd90HS@ck\x02]\x9d\xd8S@\x99\xe4o\x9fh\x9fS@\xd0\x0c\xf2\xdeM\xbfS@\x12\xc5\xd3f\t\xb1S@Z\xec\x88\xd5F\xd8S@\x17\x03\xdc\x0cV5S@\xe7\xf6\xb8u\x85\x9fS@\x9ci %\xa3\xd6S@\x11\xbd\xbd\x96ADS@\xe4\'\xc8\x9f\xe1\xadS@\x88T\xaepw}S@\xd6\xdd\xcbRq\xd9S@W\xe0 hw\xb5S@[\xacDM\x13\xb2S@\x84A\xe7\xa3\xacIS@8\xd7\xe3Q\xdd\xb1S@\x01\xeev\xd8\x17yS@\xfe\x8a\xba6\xab\xb2S@p\xceM\xc4\xccGS@\xf4m\xdb!\xca|S@\x15\xe32\xc9t\xd7S@6h\x02\xd5e\xacS@G\xa8\x8a\x19\xcfxS@\xd8\xe0V\xac\xa9\xb5S@\xb0w$q5\x9fS@7\xba\x9f\xd8\xfd\xd8S@\xb1\xad#\xb1\xe7\xd8S@\xba\xad\x97\xb7 \xacS@/\xd8\xd3c*\x83S@\xcd(\x10S\xb6\x85S@\xc0\xfc\x81\xd8\xa9OS@\xe9\xc1\xe1\xc9q\xe0S@\xfbR\xd5\x87\xf4\xb8S@\xbbU\xff\xb4\xa7\xceS@\xbd\xb7W\xb6WzS@4\xb2\xc6\x85\x91\xd8S@}%\xfe\xb1\xd2\x82S@\xdf6\x12\x0c\xaa\xa3S@s\xfe\xe1\xc2\x81\xccS@D\x13\xac\x1fksS@7\xdd3\xee\xadzS@TE\x16\xc71\x84S@\xf74\x98\xb5\xcd\x84S@\xe1\x1d\x88\xb5\x02\x96S@\x1bc\xf9\x08 ES@\xe0\xd5\x7fKR\xbdS@\xb5//z\xa2\xa4S@\xbe\x92\xbb\xa4,zS@`\x02b\xee`nS@\r0\xd2\xb8B\xabS@\x10\x0b\xa9\x00I|S@o\x04\xfbI\x81zS@\xb2]\xa2,L\xd8S@\xeec\xd06)wS@\x91\x01\x86?\xda\xbeS@\x1d\x16\x85\xe5\xe9\x81S@\x0c0^\x84\x9d\x9bS@E\xb2\xf91\xb9zS@`7Z\xa0\xdf\xdaS@\xab4\x9a+a\x9bS@d\x89\xb3H~\xaeS@P\x15\xceh\x1d\xb4S@\x85S+\x9cynS@2\x95\x88\xc6\xc7KS@\x90D\xc2\x14\xb1\xd2S@\xc4\x90?o\x8e\xc7S@2\x0f$o\xbazS@B\x97K\x11\x89zS@\xa3(\xdb\xbe\x97\xd8S@\x83b\x0b\x1c\xb4\xb1S@R\t\xb6\xbc\x1c\xdcS@\x82\x04\xef\xa4\xbdzS@\x04J.\xc2\xecGS@\x82\x04\xef\xa4\xbdzS@*]\xf7\xe7\x15\x7fS@\x97\xf6\x87\x1bl~S@\xa7\x05\x1e.\x0e\xe3S@\xf9\x0f\xec\xb5\x0c=S@\x98\xb4\xccu\x14AS@\xf5\x96\xf8\x19|@S@\x9c\xee\xdau\xd2\x81S@\xb7,}"\xed\x81S@\xab\xc1\x08@\xf0\xf8S@\xd6\x05\xb2gu\xbbS@L\xab\xb7qb\x96S@EMBMB\xceS@\xcd\xf3\x84(/\xd3S@<\xb0\xaf\xa2$\xadS@\xfb\xd8\xe6\x8c\xae\xa1S@o\x85a\xea\xc7\xbdS@\xebK\xfa\x85\xd2\xa0S@\rEd\xb7\r\x7fS@?%\xf4\x7f\x88\xaaS@\xe8a&N\xb8\xd7S@\xaf\xed\x179e|S@\xa2u\xe6\xa7>:S@\x88_\xc7IL\xe5S@n\xb4N\xc0);S@\x14\x13\x04\xd4\x14\xc7S@*\x99\xa2\x8a\xce\xd2S@\x11\xc2\x1d#L\xa6S@\xc3\x95\x00s\xa6\xb7S@\x16\x9dO4~\xa9S@\xf2G@\x7fY\xa5S@\xd7\r\xae\x11\x1b\xbcS@"]\xf4h\xe0|S@!\x10\x03\x0f~\xa9S@r\x9a\xa6KG\xadS@\xa9\x911u\xcf{S@<\xba\xf4\xb7\xf1{S@&ag\x9e\xecnS@\x9a\xf2\xd6\xe9\xa4\xf9S@\xf7\xae7\x92poS@\x82\x88O|\x12|S@a\xb9H\xc8\xad{S@\xdd\xab\x9a\x92\xf5\xb8S@\x13)F\xbb:\xb9S@\x00\x151\xa7\xd3\xa5S@\xc2\x04\xae\x04v\xd9S@\xfe\x11\xe4\xe2\xa3|S@\xe7n\xfeG\x9d\xb2S@\x8b\xe5\xb7\xf3\x03\xa5S@\xbc\xf0\x96\xaf\x01|S@\x9b\xce\xa2@\xdf{S@\xe3\x05\xa7\xa7\x14\xd8S@\xc4s\xa9\x0c\x97:S@&Mk-s\xd7S@\x91h\x06S\x97\xb9S@\x0e\xa8/?\x0c|S@\xfb\xbe\xf6\xdd\xa0\xaaS@\xb1E1\xc0\xce|S@\xa0\xb5N\x1a\xc1HS@\xb7@\x88\xa2^}S@\x8fW\xd0\x01\xca\xa5S@\xed\x9f\x8eqp\x80S@\xb5\xf3\xae\xd9\xda\x87S@1O\x0f\x81\xfb\x9bS@\xfc\x87\xa3\x0c\xd8|S@5\xc9o\xd5-\xc6S@{\x1e\xdb;\x0e\xa8S@.\x1e3L\x04}S@\xaerxZ\x11\xe9S@)\xde\xaauR\xd9S@h\x1eE*2\xa7S@\xe3\xf1\xb5\xda\xe8\xa5S@S\x19vY\xcc}S@\xc9\rA\x89\x8b|S@\x811O\x00;\xdaS@p2\x89\x10 \xa1S@l\x16\x7f\n\x02}S@;\xe9~\xf4\x0c\xabS@\xf9\x8b\x9bg\x85\x83S@\x01\xaa\xe9;\x8e\xa6S@\x1a\x82\xaaZ2\xc6S@\xf5\x062\x9b\x13:S@\xa5\xd0\xb7\xcc\x80\xb8S@\t\xde\xa1f"\xbcS@\x98\t\x9f$amS@3(\x04\xf5u}S@\x1aU1\xc9\xde\x7fS@\xcaiY,;qS@\xc2\x04\xae\x04v\xd9S@\x8f\x86\xb1\x92\x17\xbcS@\xc4\xbe\x89\'#\xa7S@lr\x7f8\xeafS@Q\x82u\x8d\x16\x7fS@\x96GL\xbd\xb1\xa6S@\x81\xbd$~\xf3\x7fS@\x8a\xd1\xdb\xf6$\xc3S@9\xe4\xe1O\xa0xS@\x91\x0b\xe0t+\xdbS@\xb8\xd43$\n\xa9S@\xb8\xd43$\n\xa9S@\x05f\xc6\xbdi\x7fS@S\x83\x13\x13\x8a\xa6S@\xe7t;U\x0c\xa7S@\xe5~\x11\x80p\xd5S@\xfe\x87\xb0\x96\x93\xa6S@\xccT\xf0\x0c\xa4?S@\xe9\xfb\xfe\xb4\xea~S@\xce\xd6u)q\xd8S@\xe4\xda\xad\xaex\x7fS@V\xf6\xedq\xfe=S@\xf9\t\xf97RpS@\x0c\x98\x81R\xb9;S@\xcdO\xad\'Y\xa7S@\x93\n\xb7\xe9_\x83S@\x95\x84@\xe0c\xabS@\r\x1b<\xb4\x8d\x84S@\xd8\x1e\xa0\x80\xeb\xeeS@\xeb\x1c(?\xa0\x83S@H\xd3*_\x07\x84S@\xb1\x91\xbe]\x8e}S@\xe6\xa5H\xc8\x98\xbaS@\xf9\xa6\x97/\xfa\x89S@\xe1\x83\xe3\x17\xbf\xbbS@\xde\x0f\x06\x89d\xbeS@`+\x1b\x96\xbf}S@\x0c\xfb\xf9\xde\xad\xa9S@.\xde\x0caC\xf0S@7<\xb4YM\xd8S@\xb3\xda\x0c\xcf\x10<S@_=sY\x92\xbbS@\x96\xd3\xfe!]4S@\xe9\xe7\x0b"9\xbbS@\x8f\x1dW\xba\xa4\xcfS@\xb9\x02-iH\xd9S@\xb1\x1a\xa6\xe0\xda\xbbS@\\\xac5r\xba\xbdS@S6iX\xaa\x9eS@\x17\x9a\xc8\xfa\xb9\x83S@\x00K\xe6\xc5,KS@\xc2}\xa6\'\x9f\xd8S@K:\xf4\x84|\xd2S@\xc1\xbd0\x1c\x08\x87S@\x99n\xf0\x1b \xc5S@\x0c\x07\xc9\x83\xd9\x8fS@\x9b\xc4\x04\xa2D\xd7S@\xeaMg\x9f\\\xa3S@|\xec\xf5\x8f7\xa7S@=\x89\xcc\x92@\xb6S@;\x89\xa1\x01\xa1\x82S@y\x17\x8eq\x8f\xd5S@\xe5@\xbc\x88\x0f\xf8S@[=\xba\x97P\xb9S@<\xb0\xaf\xa2$\xadS@\x8e\x1cT^\x96\xa9S@A\xd08\xde\xdc{S@\x91\xf8/\x8e\xc1\x81S@A:6\x03\xf5\xbeS@k\xa2\xdd.\xf3\xbdS@^\x92\xb9\xaf\xfa\xbcS@Y\xe6\xfcQ\x89\xd8S@\x9c\x85\x10\x06\xee\x87S@\x882\x04%\x99\x88S@\xe8\xb1|L\xb5[S@Z\xf6\x83{\xd8\xd9S@\x13o\x81\x1fp\xd7S@\x05\x99@\xa0\x86\xb4S@^\x95Tg\xeb\xddS@\x80\x1a\xc9Nj\xa4S@y\xb3\t\xa8l\xc2S@\x91\xd2N\x81?\xabS@"\xaa\xde\x03\xa4\xf4S@!\xdf\x0c\x0bN\xb4S@\x9c\x06\xb9\xdf\xd1\xbfS@}ufr\xed|S@ C[\x00=\xb0S@\x0c\xe9ee\xc2CS@\xf3Q\xf5\xf4WIS@J\xeeo\xce\x85DS@\xc1JK\x9b\xad\xadS@\x14\xcbE\x1c\xa4\xa1S@|Y\xe3\xc0\xfc\xd7S@\x0b<\xf9\x81\x8a|S@\xa35\n,L\xb4S@\xcc\x1b\x86\x1dk}S@\xf5\xa2V\x9d\xaa\xa2S@h\xf3\xd0\xd0=\xd8S@\x87:\xc4t\xd5\xa6S@\x80\xa0\xaf\xbb\x98\xacS@\x88\x93U\xa0\xdf\xdbS@\x17\x93S>\xe2\xd2S@G:\xa1Tr\x91S@\x8e\xac\xac\x87\xb1@S@\x89)"\xae\x10hS@\xd3\xaf\xc3\x16z\xa9S@r"\x7fYi\xbeS@\x0b\xa6m\xe6\xb7\xdaS@M\xb8<\xa7\xd9\xdbS@\x08\xb1j-a-S@R\x84nt\xe3\xa0S@\xe5c\xde\xd5v\x9aS@\x1b\xa5~$\x83\xd7S@\xa6\x0e\xdb$\xee\xbbS@\xd3n@AI\xc9S@\xb5\xb8\xbe&\xa8\xc7S@7x\x11\xab\x96\xd8S@\xfe|/\x9b\xe6cS@b(\x8fg\xe2\xb8S@\xa1\xad\xdb\x80\x1e\xd8S@9v3=\x9enS@\xc1\x10-\xa3\x0c\xa5S@\xcbB\xaf\xac \xdcS@l\xa5\xbf\xe5 \xdaS@\x9b\xd5\x9c\xec3\xd5S@\xeb\x0b\x1c\xf9\xad\xb8S@\x9e.7\x9b\t\xbfS@JN\x84)P\xa1S@rOM\x81QCS@\xcf\x84\x9a\xa9\xfc\xd8S@\x17\x97\xdc\xa2\xe5\xd8S@\x8e\x90&\xa2C\xdcS@\xe3\xa9\x9a\x85\x87\xd8S@z\xc9\xeeK\x97\xa0S@\x1a5\x10\xf8\x9a\xabS@\xbc\xf0\xba\xe2i\xb8S@Db5h\x19\xbcS@(h_\x11\xbc\xe2S@n\x8c\xe0\xed|\xd6S@\xcc\xeaC\x12-\xaaS@T\xa1\x18]\xe2\x88S@S\xa8\xdd\xf1\x0b\x89S@G^\xb3M*\xcfS@\x02\xcag\x19\xb2\xd7S@V\xcd%\xed\x0c\xacS@\x92g\xd9\xd8E\xd8S@[c\xb0\xfc\x84CS@\x9bRDR8\xd8S@\xdb\xdf\x8e\xb5\xac\xa5S@\x9a\x7f\xf2\x93V\xcbS@|\x10i\xac\x80\xbbS@\xbai\x08\x88\xbf\xd7S@vf_\x0b.\xb4S@q\xda\xbe$\x1dpS@w\xdbv\xf9\xe3oS@)\x98%H\x0c\xd7S@xpQ\xa0\x19\xa4S@\xb3\x89\xf9\xb9EUS@\x81\xdbK\x17O\xbfS@\xdau?\x80\xe2\xbeS@2\xfe\xfaaG\xabS@\xf9\xfd&\x07\x80pS@\xfc\xf4\xa0}T\xa0S@;\x88I\xfdp\xb7S@G.\x9f\x8b3pS@\xd0*\xbd\xaf\xe2\xa0S@\xb0\xbeh,;\xbeS@;\xc6v\xdaT\xc5S@k\xc5a\xe8/\xbbS@\xb46\xaa\xe6\xa0\xd8S@*\x06<\x11uIS@r)\x88\xef\x8d\xd9S@\x12P\xbd\xdbB\xc8S@\xd8\xc9A\xe2\xab\xd0S@\xd7\xfcB2\xf4\xb1S@\x81\xb2\x81\xea7?S@\x90~\x079{\xb0S@\xaa}l\xb3;\xafS@\xce\xa6\xb5\x88_\x85S@[(\xa0\xc5\x7f\x85S@a\xdb\x13\xcc\xb8\xd4S@\xff\x7f\xe9#\x11\x9dS@\xa7\xaeC\x0e\x16\xc0S@B\x06L\xe0<\x96S@\xa7\xaeC\x0e\x16\xc0S@`\x96 \x14\xd1\xd7S@\xde<\x81\xd6\xa8\xcfS@\xf0\xa8\xe3\xfb\x01?S@I|\r\x08C\xd7S@Q)\xdb\xb9\xa9\xb6S@\xddX;A\x1a\xbbS@\x14\x9blf\xa3\xc0S@\x1d\x01\x11\xa1"\x85S@"\xa7\xd5N\x8aES@$\t\x92\xd4\xd6\xabS@\xd75\xb8%P\xd6S@94\x86\x17\xcc\xbdS@e#\tQM\xb6S@X\xd4X\xc0G\x85S@2|C\xbc\x99\xc5S@\xb51\xf7h\xe0\xa5S@M\x91\xf2\t\x96\xa5S@=\xab\x11\xff\xa8\xb0S@2\x91\xa7\x8b9\xdbS@T\xaf\x0e\x19\xf5\x88S@;\x96A\xb7I\xa6S@\xb1!t\x0e\xfc>S@\xef\x9c\xc6Z\xd7\xbdS@\xafU>\xd7\x00\xa1S@\x96!\x9b\xd0}\x9bS@\xc4\x08\x9e\x1a\xe8\xc7S@\x9b\xec\x8b\xdd\x12\xa0S@\xde\x82\xef\xe2f\xa0S@\xd2e\xb0\xe5\xfb>S@|\xad-\xdd.\xaeS@\x12\xc6\x8dg\xa6\xbeS@\xb6X\xce\xcb\xe7\xaaS@\x14\xbe\xa9\xc5\x9d\x82S@\xf1\xd3\x1e\xa3M\xb9S@\x84\x16\xc2\xeb\xee\x9bS@\xfe\x97?\x89\xa1DS@\xd0\xf2\x97\xff\x82\xbfS@\x94S\x14\xde\xcfvS@\xcb\xe2\xbe\xd4\x80\x9fS@\x13\xf7\xb6\xe0\xc52S@E-\xd5-s1S@7\x0f\x96\x83\xd3\x9bS@h\xb2m\x81\xdc\xd5S@(\xe6\xa6\x86\xbc\xa5S@\xe8\xf2\xd0\xe7\xfd\xf8S@sa-L{\xd9S@\x1c\x128}\xe5\xf8S@\xc8}\x1f\xff\n\xb1S@\xc3\xd6\xa4\xeb<(S@*F\xa4\xd8\x9b\x9bS@c\xd63l\xd7yS@6\xb2\xa3\x0cc\xd0S@\xf4\xcel=\x87\xbeS@\xb9\xde\xa5\'\x17FS@9\x11E9\xf2\xf7S@\xe7\x8a\xad-\x18\xd8S@\x8f\x1cf*c\xa6S@\x92p\xeb\xedizS@\x92\x8b\xf4\xf2\xcbwS@\xdc|\xb8m>\xabS@/g7\xad^wS@\xba\xb2\x06\xe6K\xd1S@\xfe\xeeN]\xd7\xa3S@\xb0\xd7r\x85\x8b\xe9S@\xa0@\xdd\xdb\xeb\xb7S@\x18\x82[O\x1a\xb4S@\xac\xf9\xe5\x0eHxS@\xedj\xc7\xa9X\xa5S@\xea\xf0>r\x86\xa3S@\nv=\xe12\xa6S@\xbfG\x1e\x80\x02FS@\xff\xc95\xef\xf0HS@0#hN(\xe9S@S\xb9L\x83.4S@m\x83$\xc5\x8e\x9fS@Oh:\xe1g\xd7S@\x1bg\x89\xcb\xdb\xa2S@\xd2Y\xee\xd0\xcf\xc2S@B\xa6\xf5M\xfc\xb4S@\xe1\xb8\xeey\x12\xb6S@\xffL\x92\x91[\xbaS@X0\xe7\x0eV\x9fS@2\x18OX\xf5\xbcS@\xd7\xfc\x0cq\xa8\xbeS@+\xc0md\x0c\xd1S@H4\x10\xb6\x0e\x84S@Yh\xc2\x0e\xeb\xcfS@o\xcd\xc98\x8c\xceS@>\xa8#\x98\x00\x9fS@\xae\xfaO)\xb8\xa6S@\x85A\x9ep\x01\xb7S@\x07\xf69[\xed\xa3S@\x95\xa7c$\xee\x9cS@K^b\xef\xad\x86S@`\x98\xdc\x1c\'uS@N\xd8|\xe3;\xc2S@\xc9&\xe5\x0b\xa6*S@\x16\x0f\xe0}z\xb6S@\xc9&\xe5\x0b\xa6*S@\xcf\xd2.Q\x8c\xaeS@\xaf*\xaaU\xfc>S@\t\xe46\xc1\xa8zS@\x95\x97\xb3\xcb,zS@y\x9f{\xce\xa4\xa8S@\xa65CU\xc0\xb5S@\xce\xab_\xe9\x1b\xb9S@\xff\xda\xc4F\x88\xa0S@\x1e\x96t\xa5\x8bzS@\r0\x98\xce\xda\xb8S@=\xc2Z\xednFS@\x04\x15\x10\x9bA\x86S@\xe9\xbe\x931\xb4\xa1S@Z>\xa8\xd9\xc2\xf2S@/^\xf67Q\xd6S@\xcfW\xce\xdd\xbezS@\x83\xd1\x88\x80\xd5\xb1S@\xbd\xd6\xc6ql\xb2S@u\x1cq\xbb\x8dFS@\x80\x12\xb1\xd4\xd9\x9eS@\xf3\xb3\xdc\xbe\x02\x9fS@0]\x85\xe9\x05\xa7S@\x1d\xd5\x95^\xa7\xb5S@\xca\x19\xff\'\x80\xd9S@\xa6\xad\xb9\x14\x81\xc5S@K\'\x0c3\x06\xf3S@\xa6P\x0b\xff\xf3{S@\xaf\xc7\xc7|c\x83S@\xad\xa6\x1f\xdd\x07|S@\x8e\x14\xe7\x7fX\xb5S@\x08\x95\xadz\x15\xb2S@\xcd\xba\xa4_p{S@5\xc2\x84=L\xfbS@\x05\xeeZ\x03\xfb\x9dS@\xc5P7k\xb4\x84S@M\x88r*\xc3\x94S@\xccg\xe6\xcb\xc2{S@\x8c\xbbe\xe5\x9d?S@ \x1f\xa2\xc25\x83S@S\xcb\xce\xa6\xb0\x9dS@\xe9\xa5O\xe1\xb6\xd8S@\xa5+\x85K\x8d\xfdS@\x9a\x87\x86\xedD\xb8S@wy\xd6Q\x1e|S@\xa0\xbe\xe5\xbf\x9f\xedS@f\x8b\x0f\x99z\xedS@`\x04\xd3\xe9L\xf2S@\x881w\x1cD|S@\'\x15\xd6pZ\xabS@l\x012\x85\x99|S@\xe8\xc2\xec\xaf\xf8{S@\x1d\x81\xcdV\xf7\xb0S@}_\xa8V\xab|S@\xf0\xbf\x0bn^SS@\xfb`\xc4\x95P\x84S@k\xdd\xbf\r\x01\x9eS@\xd0v!\x90\x1cBS@e@\xb7,\xd7|S@\xc0E\xa0~\xdc\x9dS@\xef\x04g\xb2c~S@\xe8IC\x82\x8f|S@\xb4\x03\xbfq\xc8\xb8S@W`\xb5A\xf7\x95S@H\xe1\x07I\xf6zS@\x02d\xd3\xdc\x9c\xd9S@b|\x94\x89\x01@S@:z\xe4s\xac~S@\xb0k\r\xda\xc4}S@q\xeaS\xecp}S@vPr\xb8\x02\x9eS@P\xef\xb3{i\x7fS@\xe7\x82\xb5w\xee\xb0S@\xd4n>\xcd\xfc\x9dS@\xe9\x96\xfc\xe7\x85~S@\x81\xd3\xb6;\x94\xc1S@\x91x\xd0\x16\x1b\xd2S@}/J70\xb5S@\xcc\x9e\x92l\r\x83S@\r\x07\xdd\xb9\xa6\x9cS@-5\xdb\x08\xef=S@K[=\x03\x81US@\xd4\xbe\xf1<r\xa7S@a?6]Z\x83S@\xae\xda\xfax\xda\x82S@\xcc-\xdd1\xf7=S@\nH&!\x91~S@\x81B/\x83\x1b}S@\x03\rh\xef\xeb|S@d\x18T\xe01\x9fS@\xfe\xf4\xde\xae\xbf\xb2S@\r\x95\xbe\xfd\xe0\xa7S@\x1e\x0cQ\xfcD\x85S@\xa6 \xc8\x86\x03\x84S@\xb4\xcb\xcb)\x82>S@\x17\xda\xd5\xaa1\x84S@\xb2\x9f2\xfaN\xb0S@\xa3\x91\x8e\x03\xa2\xacS@\x8a?Z\xff\xb3\x84S@\x82\xfd\'\x00\xf4\xc7S@4;K\xc2\x06\xc7S@\xb9\xb8\xc3\x14)lS@_\x8a[6\xaf\xa3S@i\x8bi\x17_4S@\x8dM\x89\\\x0bES@\xd5\xe6@+;\xb0S@\xd9\x11\xed\x85g\xb6S@B\xbb\x9a\xe0\x14\x81S@\xf3)Ss\x05\x9eS@[\x1f\xebZ8\xe1S@\xbb\xdds\xa6C\x7fS@$\x02\xe06\xf0\xc0S@\xb6\xd2\xe9>\xac\xb1S@\xc9\x12\xd8q\x15\xd6S@\xac\xbdx\xb0Y5S@rm\xe8\xad\xff\x90S@\xbd\xb9\x89\xb8K\x84S@\xe8&\xdf+t\x7fS@r\x9eX\xc7A\x7fS@h\x7f\x90\xe6\x13\xd3S@?\'\xe7\xc2\x80\xb3S@\x1f\x03\xd2L\x1d\xa7S@%\xa7\xad\x17\xbb\x9dS@\x19U\xf9\xcc\xa5\xaaS@\xbd\xb9\x89\xb8K\x84S@\xb4\x19\x7f\xba\x8f\x87S@\xb4\x86\xe9d\xbc\x7fS@\x806\xc7m\xd4\xafS@\xe9e\x85\xc8\x06\xacS@\xf7\xbf6\x13&\xaeS@Jg\xa4\xe0\xd4\x82S@M:p\x985\xc9S@\xac\xe9\x1b\xf2R\xaeS@HJ\x03\x19\x1a\xacS@\x04\xba\xee\xeb\x9e\x87S@zmw\xc4\xc2\xb5S@5\xf6~\x0e\xbf\xb5S@\xdaD\xbb\xa7\xbc|S@\xe0W\xac\xed\xb8\x9dS@-\xb5*\xd3\xcd|S@\x8e\xefPp\xcb\xaeS@\xb6\x99\x85\xe6\xf7MS@!\xbc0,\xa1\x9dS@\xd3\xfb)\x91\x14\x81S@}\xadQ:\xc0\x80S@\x8d\xd7S\xfa\xe4\xbfS@\xc6W\xdd\xda\x1c:S@\xbe1C-\xa2}S@\xda\xd3\xe3\xdbR:S@_s|\xcaE\x90S@\x13\x94\xbe\xdaB\x9dS@io\xd03W\xafS@\xed\xc1f\x97\xab\xf6S@\x00\xea\x8c\x0fc\xd2S@\xfbO\xcf\x93\xec}S@\xbb\xd9R\xbf_<S@\xe1\xdf\x05\xffC\xd9S@\xb3\xdad\xe1\xdd\x81S@\x06\x91,\xdc8@S@T<\xde\xfe\xcc.S@\x1cmz\x13\x84\xa6S@\xb7\xb1\n\xaf$\xb0S@~sE\x86\x8a\xd8S@\xa4\xe0J\xbc\x97\xceS@\xcex\x9e\xec\x99\xd9S@\xa9\xa6w"\x08\xd9S@\xdc/\xde\x0b\xf8\'S@\xcco-\xefp\xe6S@q\x82\xa6|,\x91S@K\xc2)i\x9e\x80S@jfgA\xfd\xb2S@\x8e"\x13+\x8d\xc3S@\xaf\xb1v\xe4\x8e\xc5S@\xdcQ\x0f\x9a\xd1\xb2S@\x15\xff0%<\xc5S@\x1e\xae\xeb\xe9\r\xbcS@\x96xX\xe4,\xc3S@~\x19\x83\x7f?\xb0S@\xeb\xa4\x18X\xb6\xbeS@\xd17\xb6\xd5\xd0\xb1S@\xb8R\xe3\xf4{\xd9S@U\xd7M\xb3\x99\xafS@^6\xdf\x81\x1d\xb1S@fNkG\xd4\xb2S@E\x1d\xd2\xdd\x9a\xbdS@>\x9a\x80Xi\xb5S@\xb7\xc9\xa6j\xb4\xadS@\xe4\x9e\xa5C\x1a\xbdS@h\xbflP&\xbdS@8?\xfb\xac\xd9\xc6S@\x15F\x15\xac\x0b\xc0S@\xde\x13\x1b-\x1c\xafS@\x8c\xfd\xd3\x19\xfc\xc6S@c\x18\xd6\xc5\xc5CS@\x12\xdb+\x95\x90\xc8S@(\xa9V\xf1\xed\xbbS@\xd2\xa0\t\xff\xe0\xb8S@\xb5j\xb7\x89\xaa\xb8S@ j\x93b~\xb8S@\nD\xac\xda\xff>S@<\n\xdd\x84\x1a\xa4S@L;\x96\xd2^cS@\x06\xf5[3T\xb9S@]\xca\x84\xc2Z\xabS@\x92\xd1B\x9bP\xabS@\xf9\xfd&\x07\x80pS@}\xb3\x16z\x0c?S@\xe4\xdb3\xb5\x1f?S@\xe7\x0cE\x83\xf2oS@\xee\xd5\x08\x11q\x85S@z[\xf3\xf3n\xb7S@\xb2\xbd\xe9^\xd6\xa6S@\\O\xed\xe6onS@9k\xa8O\x9e\xbbS@\x16R\x00\x87\x98\xbaS@\xf9\xa0$\x06\xf3\xbbS@\xc0MId\xff}S@\xf8k\xb8i\xf1\xe5S@\x8dGV>\xe0\xc7S@2\x18OX\xf5\xbcS@_\xc5\x1f\x94v\xd9S@\xa1\x16\xe8\xc5\xdd\xb8S@d|\xf9N6\xbbS@\x1c\r\x033\xaf\xc7S@\x9c\x85\x1b\xee\x1e\xb8S@%\x95ucJ\xbbS@\xca,g\xca4\xb4S@{\xb1\x08\x1d\x1c\xbbS@c\x19}X\x04\xb9S@\x07|Z\x10*\xb9S@\xcf!<\x8f\x11\xe9S@\xeb=\xbf\x8f\xbb\xb8S@\x96\x9c{\xd7\x9e\xb8S@\xf3A\x8e\xf9\xa2\xb5S@:\xd9\xb4\x16\xc5\xb5S@t\xa2tt\\\xf9S@ L\xc4\x87\x84\xb5S@\xa7\xd5\x84\xf6\x15\xb1S@"G\xce\xe5\x8b\xb7S@F\xcatcF\xb8S@zB\x03\x01\xf1\xb0S@3\x15V\x84\xe1\xd8S@p\xc77yU\xb0S@\x91\\\x03 o\xb6S@5\xec\xf5\xf9\x86\xb7S@\xa2\x99Ky\x8e\xb3S@\xb3I-\xd7\x19\xb0S@7\x8a-\x16\xe8\xafS@\xa00\x97d\xd4\xb2S@\xc1\xe0p1\xc3\xb3S@\x05\xf3Pa%\xb6S@d_\x87I\xa5\xb5S@:\xc1\xa0f8\xcdS@\rR\x1aXZ\xafS@\xdbn\\{\xf8\xb2S@o}\xa3\xec\xe5\xcdS@6:;\xa2\xcb%S@\x14&{/\xfc\xaeS@H\x17y,\x9f\xd8S@\xd3\x13=D\xc4\xb5S@;\x0b|\xaf\x0e\xb6S@\x8ce(\x84\x83\xd5S@\x8e\xd6\xb4\x19\x16\xb5S@BC>\xb4\xfc\xbcS@S9p\x121\xb4S@\xf5\xb3\x8d\xbb\x83\xb4S@<\x99\xf5L:\xb4S@q\xc7F\xd7\x07FS@\xf5\x82\x88;\xa4wS@sI\xfd\xc2c\xafS@\xd4QE\xf3\xdd\xd6S@\xf2\xc3\xffM\xa9\xceS@\x94\xc3\xcb\xddk\xacS@\x07\x99\xa8WW\xbeS@?fH\x05\x0e\xacS@\xc3"\x90\x06\x90\x96S@}uI \x8a\x9aS@/\xf7a\xccn\xabS@!\xf5i\x9b\xe3\x90S@\x86\xdeg9Y\x86S@\x04_xh9\x81S@\xfe5\x15*\xd3\x9bS@\x84\x16\xc2\xeb\xee\x9bS@\x127\xd2\xd2.\xaeS@\xa8\xf4j\xc3m\xb0S@\xbb\x99\xb8o\xaa\xaaS@\x16\xafN\xb3\x8f\x9aS@6\x15W\x1c\xa1\xd9S@\x1e\r\xefn\x8c\xd8S@\xc9:8\x7f\xef\xb2S@\xd0\xf2\x97\xff\x82\xbfS@[p\xb4\xa6\x93\xc0S@\x9di"\xd0z\xd0S@\xcah\x81\xb7\xa0\xc5S@\xffc\xb9\xaeP\x99S@\xed\xb7\x05C\xd3\xa7S@\x9e<W\x15\x93\xa8S@\xed\xb7\x05C\xd3\xa7S@b\x8fx[-\xacS@\xe1B\xb9 \xc4\xe2S@\xd1\x96\xb3\xdeQ\xd1S@\xd6UMs4\xa7S@\x05\n\xee\xf1\xc8\xa6S@\x86\xb6\x16~+\xaaS@\x13p\xf9B1\xa8S@\x98\xd6\xa7(\xba\xa6S@\xf2\xe80r\'\xa6S@\x01\xcf\xd1\x9fV\xa8S@\xe3Mwdz\xa8S@\xb0id\xba\x8eaS@C3Y\x17A\xc1S@E\x01\xc9R\x16\xf9S@\xe2j\x86??\xf9S@\xdf\xf0\x80s\x15\xd6S@\xd8\x17r\xcd\x10\xd3S@\xcb\xe4\xcc\x81\x0f\xdbS@s2J\xde\xf2\xaaS@\xf1\xfc\xbe_O\xf9S@#l0{\x05\xf9S@\xe4G\x01\x81\xc7\xa6S@\x1b\xb6u{\xac\xa1S@\xac\xb0\xa7W\xd4fS@\xe9z\ruE/S@x\xd1\xf3\xdd\xdb\xf8S@O@\xd1\xd4\x07\xc6S@\xf8i{irES@\xe2\xc0\xef\x0f\x19\xa7S@\xb4\xa4\xf6\x97\x97\xa5S@\xe3\xe8\x00\'\x01\xf9S@\x12PaY\xc2\xc8S@\xc8 :\xd1\x94\x9fS@\xfe\xd5.XB\xfdS@)\x935}\x90\xa2S@d+._\x8f\xa0S@\x81\x889\xc0Z\xa0S@\xdf}\xa1\xdf\x00\xa1S@Y\xa8\xbc\x8f\xa2\xa4S@\xdcmo\x1b\x9d\xd3S@\x17\xadW\x91\x0e\xddS@l\xd1\xf7:\xff\xa0S@\xa8\xaf\x81\xee{\x9fS@\xe2\xbe\x87\xc6\xbc\x7fS@\xfe\x15\xc8\x80\xbc\x9fS@\t\x91\xd7S.\xc2S@c.2\x1d\'\xc6S@\xd9_ u\x8d\x9fS@*_HES\x9fS@\xdfi\xe2\x94\xf5\x9eS@\x9cS\xe8\xd4{\xa0S@\xb2O\x9a\xde`\xc3S@\xb6\x19\x9b\xb6\xe1\x9eS@\x9cK\x03\xbfq\xa4S@2e\x00\xdb\xa9\x9cS@@\xe8,U \x9eS@\xac\x1f&M\xdd\xd9S@\xf2\xc6\xd19\x94\xd7S@\xae\xe9\x85\xc5\x9b\x9cS@|\x19s\x9en\x9cS@\x8d\x86a\xf9\xb7\x9dS@\x04\xe0?\x19\xa7\x9dS@\xb8\x12-J[\x9dS@\xec,n\xad\xaa\x9dS@.\xef\xf0\x12Q\x9fS@\xb7\x9bJPS\x9dS@\x91g\x89\xa4*\xa1S@?k\xa0{\x15\x9eS@w\x99\x03\t\xd3\x9dS@\xf8E\xe9\xc2\xf6\xdaS@X\xb4\xa6\xf4\xa3\x9dS@y\x89\xa9\x11\x15\x9cS@I\x8d@\xa6{\xf0S@\x13C\x93\x10\x15\xd8S@\xc7\x0c\xc7\x8aP\xb0S@G?,_\xc1\xdbS@\xa6\x08Ro\xc7\x94S@GM\x0b1\xc5RS@\x19\x15\xff\x85N\x97S@\\jE\xda\x1aoS@;f\xb8p$\xeeS@zS\xbc\xfb\xe0\x99S@\xea\x14\'\xed\xfb\xc7S@\x92\x0c\x97U)\xddS@\nl\x97\xaeZ0S@\x82\xb3\xc63g\x96S@\xda\x97\x14\x94\x00\xdbS@\xdb\x90j\xd9\x91JS@]&k$b\xd7S@\xf1\x05g\nG\xbdS@#\x8e}L\x7fJS@\x0e|\xf1\xa2p\x91S@\xa9 `\x82\x07\xd8S@\xe0U\x9f\n*\xdcS@B^\xc1u0\x91S@\xea\x1b\xef}e\xf0S@\xf1\xcd\xb0!\xe3yS@\xc2\xaf\xa8\x9f\x89DS@M\x02\xec\xf1\xd8yS@\x89\x17\xaa\xea\t\xc6S@\xd8\x14\xb86\x91DS@\x8b\x9eq_U4S@+\xf6\xee\xb9\x0b\xc6S@g\xe8\xd0V\xd7ES@\x10\x83l\x81GzS@\x9d\xfb5\'\x81\xbbS@\x96Y\x9d\xb6czS@\xael\xed\xdde\xd0S@y\xf9A3[\xd7S@+`w3\xf2>S@\x05\x0b\xb3J\x83KS@\x81\xc4\xb2\xc5\xa9\xceS@\xbfc\\;\xf6\xd7S@f\x8c\xde\xf1jwS@\xa5\x1b\x8a?bJS@=\x93\x8f\x17\x15\x91S@Y\r\'\xe6n\x90S@XHU\x87z\xc9S@\t5\xdf \x7f\xd9S@j"\xdd\xa2Z\xcfS@\x89\xd43\x125\xbbS@\xe3W\x80\x1fSxS@\x1d\x95:\x80\xebGS@\x13\xf5\x05R\x05\xd3S@xu*\xbbH\xd9S@\\\rW\x15\x90\xd8S@Xq\xd1DD\x88S@\xf6\x1d\x1e\xa6\x96\x8aS@4\x84\xb0\xb2\xa8\x88S@\xb4\xf3\xc8i\xf8CS@\xf9\xd7qt\xb7\xd9S@\\V\x0f\xad\t|S@\x8f\xf7\xd4\x1f\x14\xaaS@\x17\xd0\x98F\xc3\xd5S@\x1a\xc6qu~\x88S@\xce\x07\xad\x8d\x83\xd9S@\x17\xd0\x98F\xc3\xd5S@\xec\xb5\xffM\xea\xd6S@\x0f\x19\xb7w\x13\xb0S@8\x90\xe9\xfa\xe3\x88S@\x12*\xb4:\xf5{S@\xe6\xba\x96\xdbg\xe5S@\x03\xd4,!\x84\x85S@U/\xc1\x9f\xf3zS@E%l\x90\xd2\xdbS@\xfd\xee\xc3\xcb\x1byS@\x0f\x87\xf2\xe8R\xd8S@\x01V\xea\xd7\xbc\xd7S@\xb4\xda\xc2\xac\x11\xd9S@\xd83\x1c\xd1C\xefS@\xf28\xd9z\xfc\xd8S@I6\xb4~!\xd9S@x\xbc\xd4\xcdt>S@\x14E\xcf\xceq\x86S@\xad\xf7\xa3\x81\xd3\xd4S@)G`ewFS@3tb#\xa4DS@\xc6\x81~\x1a\xb7\x84S@\x17\xf2w\xfd\t\x82S@\x95\x05QC\xd3\x81S@~\xaeiul~S@\xc5Ec\xe7R<S@\xebV\xff\xb2\xb0}S@SE:\xd0\x0f\x81S@03\x04\xe5\x10\x81S@\x87\xe1x\x95}\x80S@j\xdd\xd0\x08\xdb\xe4S@\xc2\xa9\xcf\xa4\xf9\x87S@\x07\xac\xd3b?DS@\xa7\xff\xec\xb5\xb4\x7fS@\xa9Q\xf9\x0fI\x81S@b,N\xb1O\x7fS@?\xf6\xe9\nH\x7fS@i\x8bi\x17_4S@\xb5\xb7\xc3\x81\xf0\x80S@\xce\x0e\xdc\x1e\xde?S@\x8b\x06\xe0"\x08\x84S@\x9f\x17?\x83\x1c}S@Qj\xfdC\x9a\x9bS@\x7f\x06\x9fx\x1byS@lp\xf8\xe9\x97xS@\xcb\x0b\x01\xbb\x05\x83S@C&M\xbe|~S@j\xb6H\xd5\xbb~S@\xbaO\x82\xfctzS@&Y\x81U2}S@\x0fY\x1a4\x94~S@&\r\xae\x82\xc4|S@I\xb9\x17*\xab\xd7S@\x17Y#U\xd9|S@\x1e\xe2\xdeKU}S@\x9a`\x14\xc3\x9d|S@\xa3\xfaKy\'|S@\x00\xa3P\xce\xb14S@\xfc\xfa#s\x8e.S@a\x1f\xd2\x83\xc3{S@:h\xc2c\x14|S@h\xd3\x19\xffz{S@\x8c\xfc\xfe\xb4&;S@\xdbF\xfd;:zS@\x85?\xb8\x8f\x8d\xceS@\xbdm\xba\xff\x16{S@\xff2[<\x14xS@\x85\x19\xcc\xa5\xb8zS@\xf0\x0b>z\x84~S@\xe2\xe5\xedZ\xc7\x80S@f\xfbD\x9b\x01{S@hD\xb5\x1a\x18{S@\xc4&\xab\xa3\xee\x94S@\xbd\xb77L\'}S@\x84\xc0\x842C\xd0S@;\xee\xdf*\x17\xb8S@a\x96\xc5\xea\x0e\x9bS@^-\x90#\x97xS@mX\xd3\xa1\xd1GS@5\xdf\xb2\xef;qS@o\x94\xd1\x14\x86\xd1S@\xf6\xd2\xdc\xb2\xa7\xe2S@\xf58\xfc\x9bD\xd2S@\x1e6\xae\x00\xe2\xabS@\x89\xff55\r\xf7S@<\xde.\xd0\xcb\xb5S@\xf5\x9cL^\xe3yS@\xc2\x1eA\x16\xd3\xd2S@\xa4\xfcF\xec\xd9\xc8S@Z\xbe\xf4\xab\xc5\xceS@\xb8]<\xfc\xaa\xd6S@ddG\x05\n\xa5S@\xa2\x03\xeb@\x86\xd3S@>\xc2\xb9\xb8\x18\xc9S@K_\xc3(Q\xc2S@\x8c\xfc),;1S@E\xb3"[gxS@\xd9\xe4\xcf\xd6\xe1\xd7S@q~\x8eW<\xd8S@\x01\x9c\xfb\x10\n\xceS@\xeb\n\x1a\x06\xb1\xd6S@\x1aX\xeaom\xabS@\xc4\x85^\x89W\xa4S@\xf3\xd9\xda\xa3\xe1\xb2S@LAdl\x08\xdbS@\x01\x91\xa8_\xb8\x9dS@\xd5%{\xa7\xe7|S@\xd2X\x97\xdb\xd7\xa2S@\x80\x8c;p\xa7\xc8S@\xb8\x94\x8e\x969xS@z\xb5R{\x8a\x9fS@>\xbe\x80\xb4\xee\x9eS@g\xe7\xc0~%\xd5S@\x12qX\x0e\xd2\xd7S@c\xbb\x07\xce\xa1\xa8S@Q\x8b\xfbf?\xe4S@i$\xfb1<\xd8S@\xe1>\xbb\xbe\xd9\xa8S@\xa5\xebvY;\xa8S@5Z\xa7\xa5\xed\xd7S@\x14]\x8f\xdf`\xbcS@^U$f\x14\xd7S@=\xda\x9e\xdd\xc0\xacS@\x95\xbaL#\x8b\xecS@\x92\x91\x1b:TAS@0#Y\x12\xf3\xbeS@\xa1)\x88\x98\xd1HS@\xd6\xf2\xdc\xa9\x9b\xb1S@\x96\n?\xbe\xf3\xf8S@\tP\x12\xad>\xf6S@\xc8}\x13\x85\xeb\x9fS@l\xd0\xfa\xed\x17\xa8S@ \x89\xb1\xbc&\xd8S@\'\xeag\x06\xf1vS@\xd9\x87\x92\xe5\xbb\xe1S@;\x86\xba\xa4\xe4\xd6S@\x81\x06#\xf5\xfe\xd5S@\xad\xcd.\xc9\xc3\xb0S@5"\x1aNS\xb5S@\xf4\xa56I\x01\xe9S@\x7f\x8a\x8f \xbeoS@\xfa.\ni\x18\xe7S@\x15@\x83\xfe\xf6\xc8S@G<\'\xb1\x87\x85S@\xe3\xb2IM\xc3\xd7S@\x87\x05\x97/cuS@+r\xcd\x81`4S@\xd8\xcdc\xbe\xea\x9eS@\x8d)+S\xb6\xaeS@]\xf36\xacC\xbfS@\xc6\xb5\xdev\xed\xb0S@(\x98\xe9\xa8\x9fzS@\xf4\xdbQ\xef\xf1\x81S@f\x98\x91\x04\x8fzS@\x14\xdf\x01\n/\xc2S@)\xa2\xed\xb8I\xc2S@,\xe9\xdc\xe0\xe6\xb2S@\xbf\x85M\xf1byS@\'~\x8b\x02A\x8fS@x\xb3\x99|+\x9aS@\x83P[S?\x9aS@F25\xb01\x9dS@JT|6\xb6\x9aS@K\x03E\'\xe1\x98S@\xe65<\xf0\xd0\x9dS@@5\xea}\xc0\x9dS@)\x07V,[\xdfS@\xed\xb2\xd5\xfb\xba\xd7S@\xe4S\x16\xf6\x92\x9dS@*c`\xf4U\x9dS@\xd1\nH\xec\x0e\xf5S@\xab\xab\xd1\x92v\x9cS@\xd9;\x90\xf24\xf5S@%h\x89C\x96\x9cS@J\xc0/\x0cS\xddS@\xdel\xd6k\xcc\x9dS@\xbe\xa7k\x92\xa8\x9cS@/\\\xb05\xb8RS@\xcb\xbc$\xe82\xddS@\x94\x0c L\n\xa0S@\xd4G\xbb\xb10\xd8S@6R\x96\xf2l\x97S@\xacy\x08\xa1B\xa0S@\x83X\x85S\x7f\x99S@\xe3e\x95[\xf6\x9dS@\x1dD\xc8\xcf\x04\xdaS@j\xfe \xf6\xf0\x96S@\x10\x92\xdb0\xc5\xd7S@\xfa%\x7f\xad\xed\xe5S@R?\x1e\xcf\xd1\x9eS@\xa3\xfbM\xf6\x90\xd4S@-\x10\xe6\x7f\xba\xd7S@\xbf\x1eE\xbe\xd1\xdbS@\xbe\x83\x06\x7fD\xd8S@ns}\xaa~\x9fS@t:\xb8\xd9s\x9eS@0\x02\x9f\x05_\xe5S@\xe5\xf8\x1d\xa9\xaf\xdaS@\x1f\xae\x89\x03\x91\xdbS@\xda\xf2\x16.9\xdaS@\x90e\xef+\xff\xdaS@\x1d(\x93\x1eu\xd9S@d\x87s\xa5F\xa0S@ZSi\xd1\xbc\xd5S@\xb6\xa1\x1e\x14*\xa0S@\x82\xca\x82#\xaf\xd9S@\x0f\xfe~\x07\xaf\x9fS@\x0e\xccT\xca}\x9fS@\xa8\xaf\x81\xee{\x9fS@\x1e<\x95T\x01\xf9S@\x19 ^\x8a\xe5\xf8S@\xf8\xee\xd0\xc9y\xd9S@\xed\x06B\xdb7\xf9S@\x8d\xf3\x87=\r\xf9S@tAP\x14\xe1\x95S@;Q\xce\xe5\xab\xd7S@w\xb30C\xbb\xfbS@;\x96u\xf0K\xd7S@\xb2\tX\xb9\xa6\xdeS@\xc7V?\xfbb\xd0S@#\n\xad\r\xfa\xa1S@\xb2\xfd;\xfd\x8a-S@\xec\xc6\x08\xe6\xe6\xa4S@\x8a\x05VoG\xd7S@\xa1\xd5\xf4\xda\x81\xa0S@\x8a\x05VoG\xd7S@\xc9\xdc8\xf9\xd5\xddS@\x89\xd7K\\\xb7\xcdS@\x15\xedG\x1c\xa0\x9fS@q\xa8K^C\xa2S@\xcf\xabSx`\xa5S@\x91W\x00\'\xfa\xdcS@\'x*\x0f\xe5yS@y?8\xc4OJS@\x00[,a"\xa5S@\x05\xce\xfa\x1d\xe4yS@Q\xaal\x1b\x06yS@v\x9b\xce\x82d\xdcS@|\xf3\x87xl\xa0S@G\xf80Q\x12\xdcS@\xf4\x131\x91\x80zS@Y\xe5\xd9\x15ipS@t\xd4\xfe\xf0f\xa3S@\x04\x0e\x1dm\xd2wS@G]\xab>\x02\xdbS@\xb2\xbd\xe9^\xd6\xa6S@E\xcd\x12\xd3c\x97S@\xa9\xcf\xf0DZwS@\x84e\xdc\xd4\xa7gS@\xea\x07\x80\x13\xbc\xa6S@\xd4;\xa7P\xf9.S@AN\xd1\x7fg\xa7S@\xa0d\x84\xff\x11\xddS@hS~\xe8\xdbsS@\xaaS{\x88\x13\xa5S@\xd9P>\xd9l\xa7S@ g\xb8\x1c\xbezS@S1\xe7!\x0c\x96S@1.\xa3\xf2I\xa8S@$R\x1eR\x13\xa4S@5C\x8b\xac\xae\x9aS@\x8f\xedN\xcb)\xa8S@x.\xea\xbb-\xd8S@[,\xe9\xf5\x8fDS@\x8d`B>:\xacS@\xab\x7f\xa3\xcc\xbd\xa7S@\xb03U\x83\xcb~S@\x82\xe3\x84\x88\xa9=S@b$\x133~\xa9S@p}\x9f\x8c\n\xadS@\xb6\xc4\xd3&\xfcES@\x9f\xfb\xc7\xf7t\x9bS@\xdb{>\x14B\xabS@\xda\x7ff\xa9\xa6\xd5S@_\x1d\xfa\xaf\xc3\xd7S@\xc0A\x88-\x7f\xabS@\xab\xc7]Y\x11xS@\x10\xfe\x83)\xc1\x9aS@i\xc8\x04\x1a-\x9bS@\x9cv\x0c\xb0\x18\xc4S@\x84\x16\xc2\xeb\xee\x9bS@c\x8f&8\x01\xacS@\x0e\xd6\x88\xe3\xbc\x9bS@\xfd\xdd}Y\x9b\x9bS@\x8c\x94\xab\x13\xaf\x82S@\x9f9\x98;\x07{S@B\xe5o\xa38\xacS@D\xe0\xceO\xab\xc7S@\x9e\xcc\x9b\xd2\x16\xd3S@\xdbd\x18\x7f\x9a\x98S@\x0f\xd1z\x82\x82aS@\x07@\x03]\x10|S@#y\x01H\x08{S@\xceA\x02\x12|\xabS@\x87\xefa\xb3\x11\xaaS@\x17\xf2`G+|S@c\x87"\x80x\xd1S@)\xd5\x0e%J\xd1S@\xb6%*\x9b\x82}S@_>$;\xf9\xabS@\xf0\xe1\xf4\xb7u{S@\x14{8\xcc\xf5\xabS@#\xa25\x0b>\xd0S@)\xcb7\xc0\xe2\xbfS@n\xe2\xf3\xb0\x91\x80S@\xb2\xd0\x1d\xd5\xec|S@JRI(\x16|S@\xad\xc1\xb5/\xc2{S@\x18\xb6W\xc6\x15\xafS@\x9d\x12\xcc9\xa24S@\xb4\x97\x11\xecB|S@\\\xcf\xc7\r\xb8KS@\x93V*$:|S@h%\xe9f~\xcfS@M\xfa#<f-S@1\x8e\x8d\x9bB\xbfS@\xc0\x80\x87\xbb>\xbeS@H/\x9b\xc4\xbe\xbdS@\x99}e-\x84\xbdS@\x83\x1ef\xc9\xc9|S@\xa860\xd4\'\xb1S@\xcf\xa0\xca\xe4\xf5\xbcS@\xa8\xe8xVD}S@\xe0,\xc9\xfb/\xb5S@\x9a!\xc8\x96\xc0\xb5S@\x96\x8a\xe9\xe7\x1f\xb2S@*v\x08h\xca\xcdS@5I0\x11>\xcdS@\xf4\x87R:\xf1\xb2S@\xb7\xa6\xdco\xb2~S@\xa0\x8c\xa4\x9e\x9c\xb6S@\x92\xf7\xfdM\x17\xcdS@\xfe\xed\xf7T\xcb\xc8S@L\xf3P\xe2\x1f\xb6S@\xa3\x116\xc9\xdc\xafS@V3\xe6Z\xfe\x82S@M\xe3\xe9]\xebGS@\x1f\xa1\x05~\x18\xb0S@c\xb8\x1e\xedeqS@\xf3!bAb\xb6S@\xf68\xa7R\xc6\x82S@RK\x94\x97\xa8~S@\xc5*\x02)\x90\xb7S@~\xaa``\xb2|S@\xca\xb7\x8c;\xa4\xb6S@\x15V\xff\xd5U\xb0S@\x1fA\xb2FU\x88S@$\x88A4\xe6\xb6S@\xd4x?\xc5X\x88S@\xfa\x84\xc3\x12\xd9\xb0S@\x00\xb1#y\x9d\x88S@\xba\xad\xa5\xdd\x9e~S@>\x05q\x01\x9c\xc8S@"G\xce\xe5\x8b\xb7S@^[\xaa\x84C}S@\xa6\x17U\x0c\x92\xb1S@z\xads_p\xb5S@k0j\x90>}S@!\x84\xda\xaf~\xc7S@@\x9aD\x91\x10\xb8S@\xf5\xd7\x88\xadv\x7fS@\xa4\xcd\x00\xa2\xf8\x88S@\xa9Rk\x80\xe5{S@\xcan\x85\x17\xa0\xc7S@\xeb\xe7\x11\xd8\xbd\xb5S@\xd3C\xdbV\x1d\xb2S@\xa1q\xec\x9dU|S@\xa1;$%\x95\xb6S@\x0b(8k\xf7\xb8S@\xbe\x8e\x18\xb6/\xc6S@\xc7,\xec\xc7T\x7fS@*\xe0\xcd\x14[\xb9S@O\x0fi\x15\xea\xb6S@?\xac\xbb\xb3\xed\xb4S@LN\x85\x0b\xde\xb3S@\xef\xb1Q\xe9CDS@CO\xc4\x1cN\xbbS@\x12\xe0\xe3\xb3 \xb8S@Y\xbb\x7fb2\xb4S@\x9b\xae\x80\xda\xc8CS@|\x842\x02\xce\x7fS@\xfd\xdb\xfcP+\xbbS@\xe0\xf1\xe5O3\x89S@\x07\xa5\x16\xe6\x1d\x89S@\xd0\x88BF\x959S@\xe5\t\x07D\x86\xb5S@g\xec\x97\xb4\xc4\x82S@\xef\xdd\x1c"\xd9\x88S@J\xcfJ|%\xb9S@1\xf1{\x98x\xb8S@\xdf7\xbd/\xd2oS@)Ixy\xc3\xb5S@\xfc\xa3\xa6\xec\xfc\xb5S@\x9c\xe6:;@:S@kw\xc7?\x92\x80S@<kA\xe3L\xb6S@\xfd\x92w+-?S@ad e|\x85S@\x8f#\xe3\xbe\xe6\x80S@\xbdv\x87>\x9a\xc0S@~z\xc6C\xd3|S@\x06rTx\xf6>S@%\xb5ipX:S@\x89(gi\xd1\x86S@m\x98UR\xa4\xbbS@J\xd6\xca\xe0\xfd>S@i\xa5\xd7\xfe\xf3oS@W\xd4s\xeb\xa5:S@\xe8y\x0e\x90$pS@\x8b\xbf\x8f\xac\x89\xc3S@\x98\x18\x9b!\xda\xb2S@\x7f\xde(^B\xc2S@\xe9m\xb6\x08"\xbcS@\xc9\xa8\x82h+\xbcS@A\x0fP:h\xb8S@V\xd8\xe68\xbf\xb2S@9\x87\xcdq\xdb\xb2S@\x15\xaa]\xa0 \xc3S@\x95H5S\x91\xbcS@`\xa8\x1a\x8d/\xb2S@\x81\xd6\xa1\xde\xbb\xc2S@\x81=\x1fb\x01\xb2S@W\xb1\x91\x91\xfe\xbbS@\xc4M\xa3\x0c\x0bvS@yf\xb5\'\x84uS@\x0e\x99\xa5h\xc3}S@1T\x81\xe0\xc1uS@\xfdn\xbax\x94\xbeS@1T\x81\xe0\xc1uS@\xe6\x1e,\xa4\x13\x84S@0g/M\x07\xb1S@\xa9\r\x03J\x9d\x80S@\x89*\xa1\xf62\xb0S@-s$O\xa2\xbdS@\x96\xe2]\xe34\x83S@\xabe>\x818\x85S@\x92\x9a\xaaLC\x84S@\xe0\x9f\xbe\x82\xae\xc7S@\x9b\xb6\x1b\x8a\xbf\x9eS@\xdfO\x8b\xa1\xfb\xd8S@F\xcatcF\xb8S@3:X\x16\x80DS@V\xf9\x9b\xc9\xb5\xd0S@1h}M\xfb\xc5S@\xb6F/\x81\x88\xadS@bk\xf2\xe5yCS@\xad\xb4\xdd\xbcW\x82S@;\xec\xf1L\xe8\xd6S@\xb8\xa9\xbf\xa3\t\xadS@\x9b\xe3\xaeh\x96\xaaS@\xda5\xc2L\x8e\xbeS@\xe5d\xc9?L\xd9S@\xd540\x1c\x83\xd3S@H9\xbc\xb1\xdc\xa6S@w\xdd8u/\xbbS@E$\x86Od\xc3S@\x1d\xba]\t|\xbfS@\xa5\x88\xc1\xa4\xd3\xd1S@K\xed\xef\x94\xcb\x90S@\xea\x14\'\xed\xfb\xc7S@sdw\xa2\xcb%S@k\xc3\x80\x05\xfd\xa4S@\xd5q\xea\x90{\xbfS@k\xbf\xfd\xf6\xfd\xbbS@\xa5\x0emq\xcf\xbeS@\xb6\xf5\xcc\x0e\xb0\x82S@\xa9\x8f\xec\xdd\xeb\xbeS@\x95\xdew\x85H\xe9S@\xab\xcb\xe7\xd3\xdd\xa3S@\r\x14\x1f\xbe\x9b\x87S@,6\xdflH\xd7S@V\xaeC\xbaT\xc5S@\xe7\tyR\xad\x99S@\xd7\r\x8b66\xe2S@\xa4\x8a\x1e\'\xf2\x80S@\xc0\xfe\x8b\x86\xdc\xa8S@I\xea\xf3\r:~S@\x9a\xad\xe6\x9b\xe3\x90S@\xf9\r7\xeb\xcd\xc7S@\x97\xd2?oa\xd7S@\x16_\x85\xf8W\x9eS@B\xa9/\xe6\xd2\xb0S@\xf2V\x95\x14?\x9eS@@[\x97\xbe}\xdaS@\xd6\xba\xe8\xca\x97\xc8S@\r@mbg\xd8S@\xf3\xcdH\x91\x9a\xb6S@\t\xc0\x13\xa8\xc9\xb2S@I)\xa8>6\xc8S@Cn8P\x8f\xc8S@W\xf2\x1f\x05\xe1\xa8S@\x0f\xcapOm\xd6S@}\xb0\xb9\x92g\x90S@\xc2\x88+\xf5\x97\xbeS@\x9d*\xd1Qf\xc3S@H\xaf\xf4\xa73\xd3S@}\xd9\x8d\xc3Z\xeaS@\xc1\xeb\xb2\xa3\xc5\xb2S@\xfa3\xc6\x02\xd0\xd2S@[a,\x08\xb2mS@\x1e\x9d\xa8\xf9\xd7\xd8S@\x94\x0c\x10\x98:\xb0S@\xbeM\xc4\xf6y\xa9S@{\x9e\x97\xd2\xfe\xc2S@\n\xbc\x8e|\xb0|S@\xccf\xc9d\xa6\x9cS@r+.\x9d\x1c\xe2S@\xe9\xab\t\xcd\xcb\xb2S@\xd8M\xce\xb4\x1b\xc2S@i\xa6G\x1d\\4S@S>\x10\x12\x0e\xb0S@\xdb\xcd\x80\x0b\x15\xcdS@\x98\xcc\xd9u\xd4\xa8S@\x1cs\xea\x10#\x9cS@\xeb\x08\xb8\xc5\xf2\xcfS@\x1e%i\x84\x14JS@\xe5\xe2%\xc8~\xaaS@\xcc\xad\x17\xca\xfe\xcfS@\xb3\xb2\xef\xf2\xb6\xa7S@i\xb1X\xc3D\xd0S@\x82\x94\x85\xfc\xcb{S@\xde\xd0\x93o\xd8\xb0S@guZf\xd5\xb1S@\xd3\x7f\xc1\x88\xcf~S@R]\xa7\x83\x89\xb9S@2Q\xc77\xb3\xc2S@\x827XC|\xc6S@\xbe\x1a\xc66b\xcfS@\x9a\xad\xe6\x9b\xe3\x90S@R\xf34\xf3\xbaoS@\xcb\x05\xa4\xbc\x13\xa8S@\x1cvjC\xe9\x9eS@\xe3\x119e\x0f\xb6S@\x80`t\x96\xc2oS@\xa0\r\x1c\xc6\xa8\x99S@FtF\xecTJS@\xf2 \x12v\xb4|S@\x9b\xeb\xa8w\xa2|S@S>\x10\x12\x0e\xb0S@\x15\xc76m\x15\xa0S@kN\xfb\xff\xa1\xc0S@)A\xd0\x12\x13\xa7S@S\x9av\x90ZpS@M\xfb\xd6V\r\xb8S@m\xf2mE?~S@\xf4*\x87x\xb1\xc7S@\x03\x14\x86\x01+\xbdS@#\x0ew0"}S@\x98E\x91\x06v\xdeS@\x1f]_N\x00\xe7S@\xb5\x0e\xc7\xfb\xffES@\xc6\x96R\x94C\x9eS@\x0e:2\xa9\x99\x92S@sO\xcd\xc3\x19\xb1S@\x02\x85\tn\xd5?S@\xa6\xa9y\x06\xa7\xc6S@\x04tjg\xb5}S@\xc5\x84j\x19^\xa2S@p;\x1f\xb7\xc2\xa6S@\xae\\Nv\xca\xb5S@\xe0#\xb5\xd1\xf4\x9eS@\xa7\x0e\xde\xbe\xc4\xc8S@G\xa0K\xd8!gS@\xb6mo\xd5}DS@\x1e\x82\xb8\xad\xf9DS@j\xf3\x0f"\xe3\x9dS@e\x1fr\x9bu\xbdS@E\x00\xbe?2\xb0S@g\x02_\xf1i\x9bS@2e\xad\x11\x82}S@{zm\xaa\xf8\xb2S@7RQ\x1f`\x7fS@\x9a\x0f\xde\x15\xaf\xb6S@\xebM\xf2\xff\xeb\x9dS@\r\x10\xd2i\xc1\xb5S@\x06c\xe0F\xd9\x9cS@\xc2\xf8\x10\x83\xa7\x81S@.B2\xdf\xeb}S@\xd78\x81\x00\x1f\xa5S@W\x1bN8\xfc\xb2S@%q\xbe;\xdb\x86S@\x04\xd0\xc9\x87\xd3\xbdS@\xd9\x8d\x94\xd2"\x97S@\xbd\xb2\xaf\x7f\xa5\xb6S@a\xd1\xf1d\x92\xb9S@ h\xcc\xd0\xeb\xafS@\x168\x0e\xff\x8c\x9cS@\x02\xce\x95\xb2\xd4\xb0S@v\xd3\xb3\xf8\xf3\xf6S@/GA\xef\xca\xc8S@\x03N\xf4\xa6\xca\xb5S@4\xf2\xd3\x10\x8c\xbdS@o\x87\xa5\x94\x0e\xabS@\xc1f\x14\xabt\xb8S@\xb4\xb9\xed\xa5\x81\xaeS@\xcaP\n\xdc\n\xc7S@\xf7\x92K\xb2\xe6\xafS@1o9\xa9>\xb1S@\xad\x8f!\x94\xb0\xe3S@\xd0\xed\xca=\xfa,S@/\x12e\x0c\xff\xb4S@$\xdb\xf9\xee\xdf\xc6S@\xb2\x83\x14Gu\x9cS@\xa1V\xcf\x89\x9a\x80S@\xc7\xaa\x9f\xd9J\xbeS@\xa3\xa0/\xa8\x8a\xdbS@o\xbcE\xd1\xf1\x80S@\x9eK\x86\x7f\xd2\xdbS@FEKG\x8c\x9aS@\xf2\x91\xad\x90\x92\x88S@\xe9}\xdaZ\x1c}S@\xf8\xfcX3\xff\xb4S@{\xf2\xb6ddqS@\x0f$sHm\xb6S@A\x98\xca\x05=\xd0S@\xb5\x1d@\x100\xc8S@=\xbb8l\xb1\xb3S@m\xaa\'\x8cs\x9fS@\xcf5cT\x04\xacS@\xd7U\xe9\xbfz\x9eS@@\xf2\xc7\xed\x88\xbaS@M\x81\xf3\x13\xdd\x80S@\r\xfe\xdd\xad\xc3}S@D\x9f\x16A(\xa9S@_\x9am\xd9_\xcaS@\xe1XW7\xfdzS@*\xf7\xa1\x9fS{S@\x8e\r\xbd=\x1b|S@\xbc!\x90 \x7f\xd7S@\x04\xbeS\xdb\x11\xc7S@\xc7\xdfx\xf9\xad\x81S@\xf2 K\xfa\xd9\xb8S@y\xa5\x0c\xe9\x1f\xcfS@\x01\xf3\xd4\xbco~S@\x18\xa7\xc6\xad\x8b\x9fS@\x82\xcd\xc4\xb3L\xbbS@\xca\x0b\x12\xfa\x0e\x7fS@\xca:)\x9fO\xadS@\x16\x8d\xa7P\x81\xabS@\xcf\xf9\x99X\xf6zS@\x9f \xa6\xef\xf9\xbcS@\xd9Y\x0e,\x9c\xd7S@P\\_?c\x99S@"!\x8f$\xba\xbbS@\xf5\x8dE&\x9e\xbbS@\x90\xf6q2\xfa\x96S@\xe4\xbe\x01\x1c\xb5\xc7S@\xc6s\xadU<\xefS@\xd61!\xe9Q\x80S@\x12m\xf7"AzS@\xb4\x8f\xa8#\x9e\x99S@\xfd\xceq\xa1\xf9\xa0S@\xc1\xe0\x10\xf4d\xa7S@\xae\xac0\xd0\t\xf1S@\xb5\x14\xb2j\xe9\x99S@\x91%\x19\x1a\xd6\xbbS@\x02\xeaH\xed\x01\xc6S@\xa1J\xb0z\xa8\xcbS@\x03\x19><\xe4\x84S@,\xe2"\xf5=\x81S@\xb1\x97\x96u\xfezS@\xf3n\xcce\xe9\x9fS@\xeb\xbc\xd6\xd7\xeb\x82S@\x13\xc1\x1aC\x1a\xf1S@\xb9=\xb2\xc0|\xbeS@\xc5\x82\x84N\xd8\xd6S@\xe4]\x93n6AS@\xcf\x9c\x19E\xad\x85S@\xad6{\x84\xcf\x84S@a;\xab\xb8\xa2\xd4S@N\xc3\x96R\xd2\x8bS@\xd8\x960\x0e">S@\xf1\x14\xb3\xbf7AS@\xf4\xcc"\xf4\xd2\xb0S@\xc5\xc6\xfa\x15\x19\x7fS@\xaa\x1c!{4\x9fS@\x1a\xee%\x1e%\xb0S@\x95\xe2)\x85\x04\x9aS@Vn\xddDSuS@Q\xcc\x85N6\xbfS@\x12\x99\xa9\xb0\x1d}S@iJ\'\xdd\x97=S@\xc3t\xec\xbe7\xb4S@\xdb]p_?\x9cS@\x14%\'\xfa\x0b\x9cS@d\xad3n\xc7\xcdS@\xd6\xdb/\xff\xe0\xbfS@?-\xbb\x9f\x96\x83S@\xea\xae\xc4\xdb\xa6lS@\xbe.\x1e\xa1\xed\xb3S@\xec\x97\x00\t\xed\xa9S@5\xa5\xde \x1a\xb4S@R\x11\xfb\x91\x03\xbcS@Q>\xd7\xa9\x1b\xabS@B\x9b\xbe\xc2\xa9\xc9S@\xb8R\xe84\xc7\x8eS@In\x94a\xfe\xbdS@\xca\x10\x89\x02R\xd5S@\xd23>\xd9\x98\xc0S@\xbc\x874\x14g\x9fS@@ro%F\xacS@*!\xc6\xbc\xf5\xd5S@4\xdf\xe3\x1e\xd5\xd6S@@M\tYm\xd0S@\xf0Kt>0\xc8S@\x0c\xd3\x04\xe2\xd2\xb7S@m\x9c\x13\x91\x10\xacS@\xc0\x9b\xbb\xa9\xd1\x94S@b\xb4\xf2@\xc6\xd4S@\xf5\xb3p\xdb:\xc5S@\x92}\x13\xa2\xc8\x9bS@\x8a\xb4p\xab\xa1\xd6S@\x88\xd5\xc2+\xba\xbaS@L\xc4\xa4P\xe7\xaaS@\xa7 \xf0\xc8\x8e\xabS@P\x89\xb8Z\xce\xd6S@\x1f\xc4;\xcb\xbf\xb0S@\xec\xca\x8d\xc8\x95\xbcS@\xa4\xa2\xf7/\x18\xbaS@\x89\xe3\xda{D\xd6S@\xeb\x9d\xa2\xe4\x99\xd5S@\x82\x14\xb0\x9b\xf3\xd7S@Y\x1b\xfa\x18\xa9\xd7S@:3\xa1\x84\xd8\xa6S@U\xc7Lu\x12\xa3S@*t\xc4\xba\x16\x8bS@j\x8a\x94eP\x82S@\xc0\xdc\xa3J\xc3\xc8S@3|Z4_\xb5S@\x1b\x8a\\>\xee\xb1S@m\x9c\x13\x91\x10\xacS@\xa2\x14\x05\xda\xf4\xa5S@5^\x83\xfd\xe4>S@n\x19ifc\xdcS@\x13\xfb\x1dv\xe6\x86S@\x96\x95\xf9\x1e\xc9\x86S@\xdf\xeb\r\x9aN\xb6S@1\x91F\xd8c\xbdS@sr:\xb7\xf6yS@\xf0mE\xcb\x1d\xc4S@hQ\xba\x1f\x05\xbcS@\xd8\x98\xfbr8\x9aS@\xceQ-\x1d\xb6\xb8S@\xbdj\x81\x1aw\xd9S@J\xef{\xf63\xd7S@\xe6\xa7n\x11\xa7\xd7S@I\xec\x86\xfd\x0c\xdaS@\xe5\xc3\xbcWewS@\x7f;%5J\xa0S@7_\x0cOz\x85S@Z\xaf~\x9b\xbc\x84S@\x8f\x08\xc1\xcf\x06\xd9S@G\x86\xab\x1fK\xcbS@u\xfb\xfd\xa1\xe1vS@\xf6<\xc3\xf4,\xf9S@\xdd\x91{\xe2\xc8\xb5S@\xca\xe4\xe9\xf0\xe7\xd1S@\x0c\xfb*\xc9\xb9\xa4S@\xa9-"j\xafwS@\x82\x1f9\xb0\xb6\x9fS@\xdb\xbf"\xfe\xe8\xd9S@\x82;\xe5\xd3\xe0\xd7S@\xfbH\xa4\xc6\xd5\xd7S@I\x11\x14S\'\xf9S@\'\xbb\xbaV\xf1\x89S@\xb8\xfb\xf9\xf2\xdc\xe5S@\xf5\x12\x81 C\xd9S@\x957\x88\x1a\xb3.S@\xcbq\x8btR\xb9S@\xa5\xa8\x13\xbe\x96\xd1S@\xf3w\x90\xedf\xabS@\x7f%\x04Yn\xaaS@\x02G\xf7\xdex\xd4S@9\xd50\'~\x88S@\'\xbb\xbaV\xf1\x89S@\x05\x1f\xf6\x89N~S@\xd3{\xfd\xdd}\xd9S@\xe3\x9d\xd7\xf6\xe3\xdbS@\xa8\xcaj\xact\xd8S@\xf6\xf7N[\xc4vS@&\xd04\x9d\x07\xa7S@\xa29\xe3\xb9\xa4\x85S@\x07-\x1e\xd5j\x85S@\xb7{\xca(\x01\x84S@6\xb9f\x02\xde\xdbS@\xf4M\xdc]\xc1\xd9S@J\xd09\xe6X\xe5S@\x1f\x02\x16\xa6\x06/S@\xafj\xf9U\x8e\xa2S@\xe9\xf5\xf1^\x7f\x88S@i\xb5\x99f\xf5\xb8S@\x8fx\xea\xec\xb1\xa4S@c\x82\xb3\xb3\xef\xd2S@\x0e@r`\xa1\xdbS@+\xa8\xa1\xcb\xba\xdaS@\xa7\x94\xc81\x19\xdaS@>N\x1a\xd8\x1f\xd7S@\\\x0c\xb5a\x0e\x99S@<\xd3g\x82\x08\xd9S@\xb0Dx_\xc7\xd6S@\xa4\xa5g\xbc\x85\x85S@\xc9w\xdf\xed\x82\xb0S@\xe5\xadr\xa0\x9e\xd6S@R\n\xc4\xd7\xb2\xb8S@\xb8\x9a\x83\xadu\xb2S@]\xd9\xcd\x1e\xcc\xc4S@8\x07\xe7(\xaa\x9bS@8\x07\x11\x80\x9a\x98S@\x98f\xd3$G\xb9S@O8\x05\xb5\xf2\xbcS@\xee\x1b\x1a\xf3z\xa0S@oW%\x9a*\xdaS@i\xcd\x9b\x83{\xd9S@\xcc#\x00f\xc7CS@\xc69\xd9\xa5\xc2\xbdS@\xa4q\xa3$\xb4\xb8S@\xf6S\xd8ek\xafS@\x99\xb3^\xf9k\xd8S@\x9b\r\xb8\xdfy\xcbS@\xa2\xb6C\x18V\x9eS@\x12w&\xe3\xf0\xdbS@s\xda\xf4\x91\x04\xbcS@J\x06\x07K\xbf\xceS@\xf2\xe3|&\xb8\xc2S@\xb9\xc8\x12Rq\xcaS@\xc9\xc2\x94=u\xd9S@\xf1\x94\x8a \x07\xb7S@\x08\x99A.g\x9cS@o\x8c[\xa7\x06QS@K{I\xfd\xf6mS@=}\xc2\xbd\xf7xS@\xab\x82E\xb1N\xcaS@\xd69\x1a)\xd3\xb9S@u7s\xd3X\x93S@y\xff\xb7\x12t\xc3S@\xd8{\x8c\xf1\xb2\xa6S@\xe2w)?q\x88S@Y\xef\xbb\xca\x83\xc8S@\xe1\xe7\x97\xc3\xc1\xb6S@9X7\xc2b\xb6S@\x1a\xc2C\xa9\xe5\xafS@\x01\xa7\xb2\x88\xf3\xb5S@\x8f\xc6\xa9\n\x9f\xafS@\xe4\x02\tMDpS@\xbb\xe7~\xb3eJS@ZK\x1d<\x1b\x8dS@\xe5\x0c\x92\x866\xbdS@\xb4&\xac\x8a\xc2\x95S@\xa0\xdbN\x95;\xbdS@\x83w\x8e\xe0\x85\x96S@\x14*\xebMq\x96S@\x1e%\xa0\x91\xf0\xf8S@\xcf\xcb\x06\xb1\xdd\x96S@\xbb\xb73a\xc9\x86S@\xdb\xa8\x84F\xc7\x99S@\xd0\xc6\xb1\xc5M\x97S@\xdb\xa8\x84F\xc7\x99S@\x8e\x08U\xb6\x1a\xb2S@uO?}?\xb5S@k$i\xe0\xa7\xb5S@\x1a7\xfa\x15\xba\x97S@1\xb0|\xd5\xc7\x94S@\xaa\x82<&\xe7\xbdS@\xa6\xa0\x7f\xbe\x0f\x86S@\x9e\xc9*\x82\xa7\xc7S@\xdc\xf2\x89\xf9X\xb5S@qR\x16\x15B\x84S@\xe7L \xca\xdaGS@\xb4\xf7\xd8\xc3\x99\x83S@\xff\x15\\\xe8\xc2\x83S@\xb8$\xf9~;\xbeS@\x08\xb8m\xa8\xd7\x84S@\xe9\x15p\x1b\x11\x9aS@\x0e\x9b!\xcb\t\xb5S@\x93e\xd6\x7f\xf8\x82S@\x90Kz\xa3\xad~S@\x18\'\xec1@\xb6S@B^\xaf\x97\xcb\x9aS@?\x9e\x12Q\x9b\x81S@\x84\xfec\x8e:\x81S@]\xfc\xd9<%}S@\x104<w\xa9\xb5S@U\xa6s\x15n|S@V\xc7m\x95\xa9|S@\x168\x0e\xff\x8c\x9cS@(\x87\xfa\xc4\xc2\x9dS@Z\x8c10\xc7\x99S@{\xa4\x8e\xdbH\x87S@\x84\xf90\xf6\x16\xc7S@\x9b?\x06\xa4\xd8\x86S@\xa9\xe9;\xd5\x7f\xb9S@Y\x08\xf0\xd8\xbb\xb1S@@DC\x16\xe1}S@\x15\x93w\xbe\x8c\xa0S@\x9a\xc4\xb37\xe0\x9dS@\x925\xecP\x02\xa1S@\xac\xff\xa20\x8e\xb0S@\x1d\x8f\xa2H\x1a\x9bS@\x10\xb2}v-\xb9S@\x12\xcd\x07\xb3\xa0\x9eS@0\x99\x8a\xc6.\xc0S@\x83j\xa9?5}S@\x9b\x17\x84\x7f\x90\x9fS@\xf4\x95\xa6\x8d\xaf~S@\xd6\xf2\xa6\xf5\xe2\x83S@\x19\xea!\x0b\xab=S@\x07\xbcQ\x1b-\xa0S@\x1a0\xcfyy\x9fS@T\xc9\x1f\x85,}S@\xf6T\x07\x8bpyS@>Y\xd2$\xde\xa4S@\x1f\xc2#\xfe\xcc\xa0S@my\xc1P\x0fyS@\xb6,\x16\xfa\x8e|S@s\xad\xf6\xe4\x8f\x9fS@KD\x98i=|S@\xcb\xeeOSw\xa2S@Y\xa0\x99\xf4\xe3\xa0S@\xde\x0b\x91\xf1\xea\xa0S@E\x15i\x9b4|S@\xbc\x870\x9f\x05\xd8S@\xde\x0b\x91\xf1\xea\xa0S@\x83g\x1ab\xdd\xb3S@\xf2l\xe5\x8c$\xb4S@\x12\xc2cB\xcf\xa1S@3\x80{\xbco\xa1S@?&D\x1d3\xb8S@\xe8\x12\x92\xd4\xd2zS@\x1a\xdf\x82\xfe\x00\xb4S@s\xc6\x8a\xadN\xa2S@\xc9\xd6\xff:\xf3\xa6S@\xd9\x05\xd8ik\xa6S@l\xdb6|\xa4zS@U\xa9S\xf4\xd6zS@\xdc\x07\nL\xd7\xb7S@@#F\x93$\xecS@\x1e\xb5\xae\x7f|\xb3S@6\x05\xf7P\xa9\xb7S@\x8f\xbf\xed\xd98\xa6S@\xd2\xd9F\xcd/\xe2S@+-\x94\xdfY\x9bS@\xa8\x1f\x06M\x8c\xc5S@\xfc\x95\xae\xb5\xcb\xa6S@\x18R\xed9~yS@\xcc\x13\xf0\xb5\xc4\xb6S@\x0f\x1c\x15\'M\xb9S@\xdaRn\xb5\xae\xaaS@\xf6\xf7\x8a\xf6\xdd\x99S@ \xf2\xb4\x84\xae\x99S@\xf3\xca\x9e^V\xd6S@\xaf\x06[H\xe2oS@\xbb\xbc#"uyS@\xfb\xc8\x89y\xca\xb6S@@\xcb\xe7;W\xd8S@\xa2Y\x15\xd6\xfb\xd7S@}\xe0\xcd>E\xb5S@)\xe7\xf5\x1eH\xabS@,4B\xd2\xce\xb8S@\xfc\x98\xe7gv\xd8S@L\xfe\xc8SY\xd7S@\x8d=\x18]t\xaeS@\xf7N\x8f\xa47\xb2S@\xc1cQ\xab\xab\xd9S@\x8d\xa1\xf8B\xab\x9aS@\xd5\xcb\xd0\xde+\xdbS@>\xa2\xe3\x997\x9cS@8\xbe\xd8\x0e\xec\x9bS@\x96\xdf\xb4\x94\x06\xdaS@\xf1\xb0\xd7\x81\xa1\xdaS@GP\x9f\xdd(\xacS@\xba\xe1\x83z@\x9cS@\xcf5cT\x04\xacS@>\xd7\x10\xd3\xaf\xaaS@bCN\xd1\x12\xaaS@\xd7gs\x7fV\xb0S@=\xa2B~`\xb5S@7\x17\xa0\xab\xee\xd0S@,4B\xd2\xce\xb8S@\x00\xc4\xa7\xb9-\xd5S@\xf5A\'}\xd4\x9aS@\x1e\x89V\xc3\x8b\xceS@\xcd\xa0\x87\xd3D\xbbS@\x1f]\xb6\x88h\xd7S@\x92"\xd41\xec\xabS@adP\xc9\xfe\xe1S@\x117\x1aZ\xd0\xceS@\xda=\xa1\x1d0\xb0S@3-\xe0\t\x8a\x98S@\xdd\xc1o\xd1\x8e\x9bS@\xce-\xd5x\x1a\x88S@\xfc*w\xd7C\xb1S@sr:\xb7\xf6yS@\xa6.\xc3\xeee\xd9S@[\x05\x11\xefW\xaaS@\xe0\xb0`\xd4E\xc2S@q\xaf8\xdf\x8f\xf0S@\xbf\xc7\x14;:gS@\xf1\xe9\x0f\xb9i\xd8S@3\xfc\x06\n \xbaS@\xe6\xda7\xc2\x81\xb3S@\xb5\xba\\[\xbcvS@v\x89w \x1b\xd9S@\x97\x9c\x1b\xc1,\xd7S@(\xe3tw\xe1\xd6S@\x00\x84+\xed\x99-S@Q\xdb\xa1-\xb8oS@D\x8f<\xf9=\x8eS@-J\x8c\x1e\x8e\xd6S@\x00\x84+\xed\x99-S@\x05\xee\x97-w\xdaS@X \x08\x04i\xabS@\x1fhX\xda\t\xc2S@\x1ai\x9e\x01\xd8\xdbS@ \xff\xda\n\x15.S@\x04\x9c~\xa3\xb0\xd9S@\x1f\xe2n3)\xacS@\x97C\xe8\xfc\x85\xd4S@\x96\x89\x91\xe4\xc9\xe5S@\xfa\xddl\x83q\xabS@\xa9<\x99\xc7\xd5\xd7S@\t>\xd3\x90\xf1\xd9S@%B\xf2\xbd+\xcbS@\x05\xae\n\xc2U\xdcS@~\x98\xe3\x1cI\xdcS@\xb3\xc1f\xf5W\x89S@\xeaM\x96\xbe\x95\xbbS@\xabR\x99\x12\x88\xbbS@\xd0:?\xa0\xb9\xb2S@\x03\x82\x95\xcc\xd6yS@{s\xe5\x9e\xba\xccS@hS\xaf\x9e*\xcdS@\xf6b\x89\xcc\x10\xb8S@a\xc5\xf57y\x86S@\xc0\xec\xd1\x84\xc6\xc8S@/\x1b\xc0\x11\xca\xd6S@\x8fw\xd5\x8b\xae\xd4S@\xbea1\x85\xdb\xd5S@4z\x97&\xc2oS@\xe4\xf8\xa9jo\x85S@u\xea$\x93FzS@\x89\x84GDB\x99S@9\x05R\x92\xf7BS@\xd2\xbeG7\x87\x86S@d@\xcf\xbc\xaf\x84S@\xc2X\xa1a_\x85S@iy \x10\x04\x88S@\x05=2\x02\x94\xc8S@\x85L\x15\xe7\x83\xf7S@y\xfb\x93\x86\x9b\xd6S@\xe3\xb0\x15\x16\x18\xf5S@\xadP\x93\xd0\xf9\xd9S@U\xe0w\xf2\xd9\xa6S@\x1dI\xfa$\xbd\x85S@z\x1c[\xd1\xbf\xadS@\xbbg+W \x84S@6\x86I\xf6d\x8aS@\xcc\x13\xf0\xb5\xc4\xb6S@\x10\x16X\xf5\x88>S@N0g\x9a\x8d\xa7S@\xd7\x0c\x00\'\x91\xa7S@I\x10\x92?\xc9\xb4S@\xb4Mo\xf9m\xdcS@\x8dQ\xea\xc7\x1bHS@x=\xf0\x05\xd2\xa5S@\x89\x8fv\xc2\x7f\xadS@\xae;1\xb5#\x80S@\x85\xcb\xd7\x88\x82\xedS@\x9e\xd3\xa7Dr\x80S@\xca\'\xe2g\xa6\xc7S@\xf0\xaag\xb1\x01\xcaS@\xc3\xb2\xa9{z<S@\xfc.i\xf0\xb9\xb8S@\xd1\x04\xcd\xfa\xe4\xa5S@\xe9d\xe7\xc7\xf3;S@\x89(\xa7z\xb8\xe2S@\xd5\xd0t\x8e\xbe\xcfS@\x81\x88b\x8c\x83\xc6S@\xfa\x04\x04(\x80\xb1S@\x0c\x7f1\xca\xce\x99S@\x8d{3.\xe5oS@:\xb7>\xe6O\xc9S@\\h\'\xb1l\xd1S@A\xd2\xbfK+\xe9S@\xb6\x17B\xc8\xa7\xb0S@\xec\x81S\r\xb4\xc8S@\x9e\x8a\x07\xc3x\xdeS@\x98\xa5\x05\x9f\x9b\x87S@\x93e\xf5\x8df~S@o)}>\r\xb2S@\xacV\x9e\xa9_}S@\xce\x81\x8e\xe5\xc6\x9eS@L\x945\x1a\x0fRS@|\x02\xc5\x91,\xbfS@\xcc\xe8QN\xa2\xafS@\xa9v~_\xe6\xdaS@\xd6\x04\nB\xb1\x9fS@\x0e\xa3kh%SS@\x9a_W\xf8\xdf\xc5S@\x11\xbd\xc5u\xbe\x9fS@\x9cME\x90\x92\xc9S@\x15%\x8e\xbdj\xafS@H\x12\xb8]\xa6\xbfS@\x94\x08\xfejr\xbeS@\xef\x14\xf0\xbch\xc0S@\xdas\xa1\xd2\xfa\xe1S@\\HW\xd3RxS@\x89\xae\x88\xd0\xaf\xdbS@\xc0\xb9V\xe8\xc9\xd2S@9\x17\xb3\xa7\\\xd9S@cE\xc7\x7fE\x80S@\x91\x13g\x89)xS@\xf3\x9cl\xa0\xd1\x9bS@$\x1e\xeb\x9b\xf8\xbbS@K\xd6\x12K\xb2\xa8S@\x90\x1a\xf3\xac\xb3\xe2S@4\xa73\x1b\x0b-S@\x80\xc1\x1d\xd0\xf9\xe3S@\xa7\x89J\xee\x14\xabS@\xa9\xe9\x9a\xd0\x83\xd7S@\xbbkK\x87b\xd9S@#\xc8\xf4\xfe\xe8xS@\xbb^r\xb2K\xe5S@\x05\xb7\x7f:\x16\xd8S@o\x16;DM\xd1S@Ac{\x11V\x8dS@\xbd\xa8\x01>-\xc8S@\x14E\xaa\xb3E\xc8S@7~\x83\xe6\xdf\xc2S@XR\xef\x96\xcc\xd8S@\x00\x06\xa1#\x81\xa3S@C\x07=\x96U\xa8S@\xa1\x1d9\xd0\xdblS@=\xba\x10\xd9\x88\xb5S@|\x9a5\x9b\xca\xdeS@7P6\x06q\xabS@ \xac\x1e9\xda\xaaS@d\xe9\x08\x8c\xf7\x94S@\t\xfe5\x94\x9f\x97S@*\x92\x8e\xd8\xf2\x84S@\xce\xd4<\xb0,\xd9S@\xfd@\x80 b\xc9S@\x11\xfc\x84Ys\xacS@\xc8yB\x1f\x1b\x81S@|wk\x95\x8e|S@\x02\xdbW\xfc\xee\x90S@\x80}?\x9c\x19\xa5S@\x8aL\xed\xb2\xad\xa7S@m_\xde\x9bA\x91S@k\xeaH5)\xcaS@\x13\xe5\x83\x10b\xa7S@z\x11\xb5\xce0\x88S@\xd8d\xe2\x7f\xa8\xbeS@\xca\x0b\x12\xfa\x0e\x7fS@\xa3\x9cP?O\xacS@\xc9T\xbc$O\xcaS@\xde\xce\x07\xe2\xe7\x80S@\x9eut\xf1\x97\x9dS@=e\x11\x7f%\xb6S@\xdd\x80M\xc2\xbe\xc1S@\xd2\xed\x87\x8b\xe6\xbcS@]\xaa\xf14\xba\xbdS@\x96k\xd0\xe3t\x7fS@\x0ex%\x8f\xa7\xaeS@\x8a\x9d\xdf\x86\xb5\xc7S@\x99=\x1b\xfc\xd1\x80S@\xa3\xe2\xe8\x000\x83S@Z!3x\xc0\x94S@\xfe#\xccY\x9d\xb5S@\xd7\xfc\x16\xfai\xd9S@^\xa8\x17\x12\xcb\xa8S@'
p35
tp36
btp37
a.
