# Supplementary material for: Sea ice drift data for Fram Strait derived from a feature-tracking algorithm applied on Sentinel-1 SAR imagery
Source: Data Brief. 2018 Apr 19;18:1410–5. doi: 10.1016/j.dib.2018.04.034 (PMC5999601; doi:10.1016/j.dib.2018.04.034)
Supplement: Supplementary file 2 — Supplementary material [file mmc2.zip › fs_s1a_data/HH_filter200vec/FramStrait_HH_20141108T071226_20141110T065604.dat]

(lp0
S'S1A_EW_GRDM_1SDH_20141108T071226_20141108T071326_003187_003AB9_23B6.zip'
p1
aS'S1A_EW_GRDM_1SDH_20141110T065604_20141110T065704_003216_003B66_E5F5.zip'
p2
a(cnumpy.core.multiarray
_reconstruct
p3
(cnumpy
ndarray
p4
(I0
tp5
S'b'
p6
tp7
Rp8
(I1
(I1805
tp9
cnumpy
dtype
p10
(S'f8'
p11
I0
I1
tp12
Rp13
(I3
S'<'
p14
NNNI-1
I-1
I0
tp15
bI00
S'\xa6@/jE/+@k\x0f\xf0\xc3tB)@"\xc1\xd6\xbeO()@\x8d07\x7f\r\xe3,@&\x86\xda\xdfE~(@V\xfa\x08\xe6>O(@h\xcf\x12\xb5B\x06(@\xd3^e\x1c\xf1V&@\xe8m\xdfx\x89\xb0+@\xe5\x87\xd2}\x8c\xe5(@\xdeV\xef\xf2\xd2\xc0&@\x8d\xe1\\\xb0A\x84(@\x85\xb3^\x82]M)@\xdb\x192A\xf6 (@\xd4Zx\x01\x18u)@,\x90\xbf\x94\xcd\x17\xdf?\x87\xa6d\xe5\xb9\x8d&@\x94\xa4%Ov\xe2+@\x00(\x04\n\xf4\xff%@B\xb7]\xa5Q\xd8*@N\x9c\x9bi6\xff(@\xec\xf3 \xfa\x1e\xab&@\x19!,-Z\xb2&@W\xa3\xd0\xa3\xf1-(@\xd3\x92!WVB)@k\xa2\xc0/\x90q(@\xd4\x94\xb8\xf1\xdc\x98&@\xc5\x8af\'\xed{)@\xa9\x0c\xc5Q\xe7M&@9\xe5<N<U)@\xbb\x95N\xf2Vb&@{!\xfc\xac+a&@w\x1e@\x94\xaf\xe4&@\xb9\x1c\x10\xcc\x0c\xe8%@\xfdX\r)q"&@\xe5\xc1p\xae\xb6\x14)@\xf1\xb9\x88d\xa4\xf4\'@\xc0H\xd0#p\xf4%@\x9b\xfd\x97\xfa\xe7v(@\x1d\x83\xac\x85\xacs(@\x07\x1f\xf6 \x96\x1b+@p\x05\n\xa7-\xcb%@Z\xd631\xce^)@Z\xa4#\xe1ap,@.\xf9\x95TT\xb8)@\xd8\xf8\xaf\x95\x05\x82(@\x99\xb9\x87s\xe4\x9d)@\x8e_\xd1_\x08\x9a(@\xfc\xb2-\x90\xab{\'@\xb0\x92\xe4+\xf8d)@\x18"\x84L\xcf=)@\xa7\xfb]\xfc\x13G)@\x1c\xc4\xb6\x81>\xef%@\xfa\xaeQ\x0ckD\xdf\xbf\xaa\xd7\x9d\x0e\xe1o\'@\xfe7#\xa5\xcc\x96*@\xb4$\x0fb<\xdf&@\x84D\x19\xd3D0)@\x15|\xe2Cq\xeb&@\xdc0\x7f&\xec\x81*@\t\x8bu\xc0\xa4\xde)@\xb4\tG\xcd9\x88)@\x9cMkU\x05\xa9&@#\x1bZ^W\xdf%@\x00\x01\x0f\xd3\x8a-*@\x06k\xce6SF(@?_j\xfb\xbbh(@+\xd7RB \xe3)@\x95\x18t\xefB\xbd(@\xaf\x01\x02%\xa1\xb5%@<\xea\xe7#\xa0\x9b\'@$Q1\xa9=2&@\x05\t\xeb\xf0\xbe\x1c(@\xde\xd3\x16\x881z&@\x0f|\x1a\xe9\x8cB)@\xb4\xe5\x1e\xdf\xd0\xf6%@\x88\xa0\xd4\xd8t\xd1*@\xb5\x96M\xa0\xbf\xf7\'@pCm)v{*@\xdaV\xaa\xc20!&@\x9e\x13*(h\xdb%@\xade\x0e?6\x0b)@zED\xc9+U&@^\xc6ee\xfb\xdf&@%\xa2\x89\xbf\xddz\'@N\xac\xf5!\xe9*\'@\x9cQ\xae\xf0\xd0v(@\xc0t<VT\x1d(@p7|\x8f\x9e\xea)@\xcb\x1a\xe2\xf31~&@\x88\x99x\x90\xed^(@H\xa1\xdcc\xf3V)@R_\xbc\xa1\xf2\x03)@W\xbeMRG\xcf)@S_\xdd\xc4\xfd\x11\'@\xd0=\x07\x10\xe1e\'@\xddD$\x92 t&@V\xb5\xf5K\n\xd3)@\xe9\xda+\x03\x11.\'@\xfc\xb4\x8e\xb4\x9c\x9e)@\xe3\xeeY\xd9Oy)@4\xc5\x0f\xc3\xc6\x04\xf3\xbf65\xe1d\x1at)@~k\xc8\x9b\xb5\x0b\'@\xb5*\xa2\xb9\xfew*@\xeep\xa6\x82.\xbd(@\xf0r\x9b\xed\x18?*@\xa7Q\x80\x0c\xcd\xc3)@\x8do\xeb]\xd4\x98)@\xe1\x9fl`\xe8&&@\xec\xd2\x03\xd9\xa6\x89(@\xf0\xf1\xed \xe1!)@\xae/\x04\xef\xc5\x84\'@\xe4\'\xc6\xba18\xe3\xbf\x04\x83\xda\xa3!\xa4\'@\xebD\xf3P4\x1e*@\xcbg\xa6\xcf%\x93&@8+\xbbR\xc5\x04(@\x94\x1c\xa2\xf1\x80 \'@\xb6#\xe3b\xb3\xf7*@"ak\x89\xb3\x05\'@`m3%\xb5\xf6*@UB&\xb1\x04\xd3%@v\x1c\t\x13\xa9\xf4*@\xe7\x8e\xdc>?\xce\xd9?\x13\xb2Eg\x01$)@*\xd0\xf3F\x94\x8e)@b^|\x91\xc0\xbe%@K9{\xb9\xa9-)@\x1f\xfb\xce\xeb@\xed+@\x91`G\x0eP\xef+@\x94\\0\xf2\xecY&@\x04*\x9e\x99\x04\x0e+@\x10\xd6,\xa1\xe3\x1e+@l\xf8C\x80\xfc+)@\x90\x97\xd8\xde\x9c\x9f&@\xa7Q \xd7\xe9\xb2)@A\x08\xf1\x9f\xfa\xe3(@\x9c[\xf7C\xf2\xbe&@qQ\xdd\xbe\xd3\xca%@Tq*[\x93\xdb(@\xcds\xd7\xe5\xfe\x7f&@\xfc\x83\xe6x\xccz(@\xc8\xfd\x91\xe0\xff\t(@^\xf8\xc4GX\x1d(@\x052\xc9)c\xb5)@}\xcd\xb4\xaf[\xdb(@\xbdI\xd6\xcf@\xf7*@\x9d\xa7f\'\xe43)@bGw\xd5\xa6;+@\x03f\x06E\xf5\xb0)@\xce\xcc\x1a\x84\x97\xae%@G\xf1\xdalNK*@Gn\x1e\xc0\xf5X(@\x99\xe2}?"\xce(@>\x9a\x84\xff\xd2\x02+@\xd3\xfa\x95\xbb\x99w)@{$\xb6\x1e\xcb\x03&@t|\x14>\xbf$\xf3\xbf\xf1\xae\xa4Fqf(@Jr\x0f\xbe\xfbU&@\x7f\xbfY\x8bV\xc9&@\xd4\x85#$W\x98)@\x95\x14\xed\xaab\xdf*@"*Sld\x8c(@\xe5\xc3/-F\x1f)@$A\xcdr\xffU-@\x88\x08\xf1\x8f\xdd\xae(@\x9b]\xc8\xb9\xceP&@V\xa1\x14{D5&@\xfa\x81\x8d\x0fF\xa5&@\t\x1b\xf1\xac;\xe3*@&\x16\xf2,\x06\xae(@\xcc\xc5!\x83\x17\xca(@\xd2\xfeSe\x91:&@\x9d\x97\xf5\xad\xca\x8a)@&J\x8e\x90\xc7\xcb%@K\xcbQ\x16\xe18+@S\xbdi\xf8\x86\x9b&@+\xbb\xa5j\x8et*@\xb7\x94\xd9\xa6\x82\xc5(@y\xd3\xd4D<\x0f-@P\x90\xd2\x03\xc4 (@\xbcf\xe6\xc3 l+@_\xefp\x1dN"+@H\xad;\xa4(R(@\xd1\xdac{S\x80%@\xdc\x1b0\xf58\x99&@\xc9Vw\xb4cs)@\x17.\xefL\x9b\xe3(@\xcb\x9cz\xfd\x0c\xda(@_\xff\xc1A\xcdb&@,u\x86\x0f\xeb\xd6(@\xccQ\x92\xed\x8e\x02*@\xfa>;\x08\xec+,@z\xa1\xfc\xad\x96)%@k\x024m\xa9\xd6(@\x1b\xfc\xaf\xad\xdd\xc7*@\xa1\xc7\xf7dR\x92(@.\x03\xd1\x9e\xba=&@\xff|\x1f\xd4\x8d\xce%@\tl\xe48\xb5@&@W\xa1\x9fU){(@\x01\x9b^\xa4\xa7k-@\xb9\x8a \xd8?I)@m\xe0\x13X#\xc8(@\xa0\x9b\xaa\xeb4\x05\'@\xe1\xba+\xc9\x01!+@\x82\xd5G\x06C%,@\xa0UQb\xd0\x82(@\xc7\xdeW\xf8\xd6\x07(@\x97N^S\xd9\x0e&@$\xe3Vw\x07\x7f)@,\x17\x0f\x9c~\x7f\'@\xe7U<-\x82\xbc(@\x0c\x89B\xa9\xe3F+@\xb2r\x0e\x7f/c+@\x0fQ\xbe\x0e\xdb+%@\xf4\xe1\xfa\xfe\x1eq%@\x19\xe2\x1e\xeb[\xc4*@1\xe5\x05\x8a\x92)+@\xe4\x07aiz\x08(@/sqf\x903)@:l\x93\xf7l\xa6(@\x80/\xf2~\x88\x95+@w\xcb\x0b\xad\xf5\xe1(@\xf90j\x10\x12\xc5(@\xdeq\xefe\t.,@V\xaa\xd3\xf1\xc3\'+@\x90\xa6\xc7]\xdd\xf0\'@*\x1b\xb4J\xc8\xf1,@\xcb\r2b-B+@\xd5\x1e\xde\xa2jR&@\\z\xea\x059\x80)@SU\x86\x91\x00\xdf(@\xc1\xbe=_\xeb)+@\xd8o\x11\xf3\xfcW(@/\x93\n\xd9\xa4\x1e+@\xcdp\x93\x8f\x80\xeb)@\x9c\xb5\xb5/_\xd3*@f\t\xb1i\xb9N(@\x98\x98)N\xd0}(@\\\xc1\x1cE\xe1-)@\xab\x02Xe2\xe8(@\xfb\xae\xdfF-x,@w\x15\xe9\x04\xf7\xb1*@M\xb2\xe3P&i&@\x0e\xf5\xfe*\xc1\x83(@qq\xd7\x08\x9c\x06+@\x08\xe0[\xf3\x1e\xdf(@kY\x9b\xa2\x9e%+@\x1f\xae\xd6\x82\xed\x04)@\xc2>\xed\x98y\xb9*@\xcf\xe9<\xfbZc(@\xef\x07W}\xfc4+@#\xbba\x9a\x94\xee\'@Z\xaf\x89\xb9\xc1[+@b\xdd\x9e0\x98\x99)@\xcd\xcfZ)\x08\xc1*@\x19x\x98^\xbaV(@\x9fy\xbd\x1e\xb0"+@#\x9c\xd79\xb1 )@\xcb\xf18\\\xd5l&@\x1ah\xa5\xc7\xb7\xf0(@9\x07\xd9\xce<\x10(@\xac\xb3\x80x\x91\x14,@\xa0N\x8bI\xaa5%@\x90v/vk$+@?[e\xc7#\xdf&@\xed\xb1\xba\xed\xa9\xca(@\xcem\x8f\x17\x93\xdd(@\xf7\xe4\xda\x0c\xf3=\'@\x85\x94P\x18\xd4\x02+@\xd1q\xed#\x9f:\'@5]\xd8\xa4\x9c\xfd&@\'C\xd4\xca\x82*)@\xf9\x93M\x11\x9c\xd8(@\x14\xfe\xe5p\xb7\xc6(@\xe2E,\xd9\xe6%+@\r\x06N$sa+@#/0\x90\xd5\x1b*@\x08aZ\xdeD\xe8&@q\x9f><o|(@\xfc\xa2\xd5\x0bZ\xf9*@\xaf\xc2\x17\xf2\xedf(@\xe5\xfe\x86.\xd6:\'@d\x99p\xf0\x99\xec%@OI\tdw\x1e)@\xddP\x88Q\x028)@\x18\xe7\x9e\x10\x08L+@\x9e;~\x96\xd9\xb9&@\xc2\x12\xa9\x0f\x00`)@l\x18`\xef\xact%@y\xe8$\xaf\xa6\xf6\'@W8x\xad\xfb\xd9%@\xda\x9dy>\xa3\xcb(@\x10\x05\x1e\xcfc(&@6\xff\xbb\xe4h\xaa(@D+\xe1\xf8\xaa\x01&@\x88r\x12\x0c\xb8P(@\xb0\xf0+\xbemL&@IP\xad\x05\x15U(@0\x99Rc\xe0K&@\xb7P\xa7\x80\xce\x9c&@\xf7\x19\x08\x12\xb2l)@\xe7R\xd9\x1b\x07b+@\xb1\xba\x9eJ&\xb0(@\xac&\x1e\xf7\xdaK+@\xad\xbe\x96IS\xb7(@\x08\x8fe\xde\x15[)@\xff}\xeaf@\xa8,@)\xbb\xd7\xfdP\x94&@\xfcs\xf5 \xebA)@\xf7\xdd(\xda6R+@\x89fl\xaf\xb8((@\xaad\xed\xc9W<&@a[\x8e-*\xaa&@\xf3\xba\x1d\t\x81q&@\xbd\xfc\x1a\xdf\x87\'\'@n\xd2\x0c\xec\x8b\x1e(@\xfd\xff\xfc\x1c\xecv)@@x\xa0\xddr\x0b\'@\x02\xcbt\xc79\xb2&@\x95\xfbKK\xb69\'@\xd1\x1eS\xd5c\x04\'@\x84>%;\xf5d&@\x90<\xba\t\xf3=\'@\xc9\xda\xda\xe2y\x1f(@r?oMVW)@&|M\x95\x9e\xbd*@;\xaaQ\x1b\xbf\x10(@\xcb\n\x96\x0f\xed^)@\xb7\xe3\x99g\xc8\xf1&@\xb6\xf4\xf5<m\xbb*@\xe0\xa6p\xab^2&@p\xe5q\xb5\xa5\xdc&@\xdf\xad\x9eQ[\x94&@5\xa9\x96\x94\x102&@\xea\xe1n\xe2\xdeV&@0\x88s\x8bpv&@\x94\x9b\xf7\xb1\xc4F&@2\xcb\xdd\xb1\xfdP&@\xf9\xf3\xa8\x8bmx)@\x0c\x125\x7f\xb06(@\xcbX\xad\xd4\xd2*)@\x8f\xef\xf7bf4)@\x16\xa3\x03\xf6]\xfa\xf2\xbf\xd1D4\x98j\x16\xf4\xbf\xc0\xe9\x0874\xe3&@\xe5R\xa0\xc7\xf8\xdc%@\xb8e\xdf\x81\x84=)@{\xd0\xce\x02\xc3\xf9%@\xedxEPx\xf8%@\xdd\xb6\xca\x18<\xdc%@,J\x9e\xb6\xf5V*@\xf7\\\xdf\xbc\x808)@\xfb\x94\x0bix\xce)@8\xda4\x03.\x14)@\xd9\x93\xe1\\,\xbf&@\x1d\x99-\x82\xa8\xfa%@pV\xb0z(8&@,=\xd4\xcc{\x1f&@\xff\xb7"H\r\x07(@\xe7\x9dQ\x84`\x02*@\xf3M\xecbi"(@3\x10RQPr(@M\xa1I\x9c\x0f\xff(@\x83\xd4\xba\xc3$\xd6%@\xb38k\xb7\xbd\x11)@\xb2\xac\xdb2\xfb\xa6&@YE\xafu-\x8d(@cw\x8a\xda\x10$)@\xed\xed.\x8e\x1a\x0f&@\xc9VN\x1dX\x9e(@u^;\xb9\xef\x00+@\x95\xce8\xe1\xa0\xca\'@\xe87\xad\xa7n\x81(@\xcc\xf2I\x8a\x8e\xa0(@\xc3\x91\xa94\x031*@z\x9e2i\xe8\x83(@\xcb\xd4\xdb#\xf0\x1c)@\xe7\xa1*\x00\x15?)@2\r\xeb\xc16\xcc%@\xcc\xe9\xcd;\x05z%@\x8a\xad\x88\xd5f\x83*@7\xea\xd3_[\xdd)@\xff\x94\x16u\xb96)@g\xd7iLx\x80%@\x97%2\xcb{\x86&@\x00\xe2\x8b8\xf0T-@7jp\xbem\x1b*@=R\xb3o\xb8~*@N\xab\xb1\xcahO%@+\x14s\xce\x92c(@<,\x13L\xc3\x19)@5i\xcaf\xb2B)@\xa1\xbd\xf2\xdbZ\xf3*@\xf4M\x11p.\xf4)@\xdc\xf0\x0c\xb6\xd7\xb2)@\xe9\xb4\xc8\x0bT.(@o\xba\xf8^U\xc7(@\xe6\\\xbfn\x157(@\x1c\xc9\xae\xad\n\x81)@4\x95b\x84Hf*@\x88.N\xef%~(@\x18\x86cr\xceX&@\x912\xd5\xd8\xf8`&@\xa5\xde5\xf4Zc(@H \xa3\xa7\xf1\xdc(@0\xdc\xe1\x96\xddp)@|3$#\r:)@kY\xda&#\xdb)@?\xc4<?\xaa5%@\xafK\xdbWN\x81)@&idt\xdb\x87*@\xad;\x19\x8e\xda\xe9*@\x12\x9dW\'\xdf.(@\xeb\x80\x82\x96}\x81%@\xb4o\x8aJBQ(@\x08\xa9E\xa7\nO(@\xd2\x06\x17\n\x04\xb4*@\xac\xe5\xbe\xf0\x16\xea)@ot\x83Eh\xa0)@\x9d\x96\x08\rAX(@\x94V\n\x81\xcd\xdc)@h\x9b\xe4^\xdc\xe0(@\x9a\xc2c!\x10\xc7(@\xed\xbc\xe4\x93\xb5-)@\x85~[\xa4\x12b&@C\x7f\x05\xa03h&@\xe1\xd5\x08\x85\xc2x(@X@\x0e"\x83\x04)@\x8em\x1c4TX)@@\x8e\x0f>\xe6 +@\xb9\xba\xf5\x1a\xaef%@_R\xcav\xce\x04)@\x8f\xe1\xb5\xd8\xc4(+@G\xee\xcf\x89\xfe#(@\xb41\x87\xfa%\x1e+@\xc0\xaa\xc5,\xa8\x84+@\x81Q\x8b\xf3\x89\xca(@\x9b\x03XE\xb6\r-@x\xb08\xa5\x0c\x84+@q\x9e*(G\x0f(@:\xa8\xd3u\x9b )@R\xa4\x1c\xa3qZ(@U\xd8\x89\xaa\x04\x07*@\xc5\xcd\xd3\x15^&+@\xba6\xc62\x9fl&@\xc4\x8a\x14\xa9>\xa3(@\x8c\x84C7U\t(@\x88\x8b<\xdb\x83{(@\x90\xfa\xf9\xb5o[&@\xe0\xdaIT\x98W(@!kW&\x08,(@\xbb:V39}\'@Pm\xea\xa5nH+@\xd4\xb2\x898o\x8a\'@2b\xef\x89\xe9\xaf+@\x84\x1bv\xac\xa0\xb8\'@\xb5EjtD5)@KTD{\xdb/)@\xe7]M\xc5~i+@>\xba\xed\x0f\x9a[)@\xf05\xa4\xf6+%+@!\x1f\xea\xd7\xf78+@\xa6G\xb3J\x8a\xa2)@3z\x1b\xa4\xc1u*@r`\x8ffL\xa9(@l\x92\x82\xd8C\xc7(@\xcb|\rv\xe7\xe2*@\rPX\xe2\xef\xb3(@\xf9\x95\xc9\x84y\x1f)@\xe8E\xd1\xfa\x15\xdf*@\xc0\xd9crd\xd9*@f\xee\xb6\xf2\xabR&@4e;#Q\xc4(@\x998\x04 \xd89+@8\x08z\xc0-\x1c(@O5\xcb\xa8b#+@\xb4\x06\xc7V\x91\x1e(@\xfb\x00\x87\xa9\x8a\x99\xcd\xbfQ\x12`\x12< +@\x0e\xff\x83\xfa\x9a\x8a(@\xbf\x94\xf7\xb7\xd0\xf6*@\xd41\xa5\x8b\x99\x04\'@iRg\x06g\xc3*@\xab\xa3\x8a\xf4\x9e!\'@\xbc?;\x81?\x94*@\xfd{D\xca\xc3l\'@\x15\x95lI\xe3\xc8*@\xac\x06#/\xa6\xcc*@\xa9\xd8\x8as\xb7\\)@\x0f\x1f\'\xa0\x88\x0c)@\x03\x19-sy\xd6(@\xde\x14\x8b\xc5\nR)@\xa9\xa33%\x1bp\'@U\\h\x13\xecw\'@\xa7\xf0\xd6\xa2L\x13\'@\x8c\x94 \x98\x82:\'@\xaeZP{\xe5V)@\xf3:N\xa9~n(@\xd1\xc5,U\xcc`)@\x15nS\x93hM\'@\xd1v\xae\x08&\x8f\'@\r\xa5\xa2\xc5l\xc8*@\xe6x\xfb!I\x1d)@O.\x9e,\xa4\x96\'@\x93\x1b\x973x{*@\x04\xe3\xaeI\xb4\x9a(@GC\xd7y\xf8$(@/TH\xed\xf7E(@r\x98\x8b\x1a\xb55(@S\xc0u\xd7\x81\x82(@\x17\x02\x8e8Q\x90)@\xf1\xf9\xfbZI\xfb+@\x1b2c\xd0l\x96(@S\xab\xc2\xcej_(@<\xb9\x03]\x9b\xb3%@0\x9d\x9f\x7f\xe9\xfd)@\x9c\xf8\xbfk;\xc4%@\x1a\x1f8\xbe#*+@f\xfaHK\x8b\xc1%@P\xec#g\x04N&@Dv\xfa@\x99\x89\'@W\xb0i\xe9\xa2\x8c(@\xa5\xd4)\x11\x919&@\xd6\x8f\x8d\xe7Y\xdf+@\xedn\x15j2\xb0(@\x07L\xd8\xa2\r\xb9)@\xe5L\xae\xe03\x07&@\xba\xb6\xf5\xd8\xae\xbd)@\xeb\xa6t\x1e?\r(@9\xdb\x84\x93Z\xe7*@\xccP\x8c\xf4p\x99)@(\x18\xf8@\xedO(@\x82\x81\xc6\xbf\x1a\xbd)@/\x1e!\xec&\xee)@\xc0\xeb\x86\xd7Jz+@\x0b\x127\xf42\xe4*@\x16\xd9gf \xb1)@N_\xbe\x10Z6&@:i$H\x06U\xb0\xbf\x19\xf9\x8f}\x11J)@J)(\xe1\xb8=+@\xf7*(a\xabz*@\xa3\x05\xb1\xa5\xd6\x1f,@V#\x90jdi)@\xac\xb09v\xf7:&@@F\xc7\xedX\x95\xea\xbf\xee\x10\x03\xaa\x99\xab&@\xc9\xa9\xcb\xf5\x1f\x80&@\x9f\xe7F\xde\xedo)@\x02bvKW\xf0*@\xe1\xd7\xa5\xc5#\xc3\'@E@`\xced,)@\xd4\x9b\xfb\xce\x86W)@c?\xb4\xc0\xee\xd1\'@\x81\xbfB\x9a\xa91&@\xa9J\xa1s\x031(@3\xd6\xfcvK1)@4\xd4\xe2\xe3;\xcd(@\xde&\x93\x8c\xf3R(@\xb4\xa1H\x1e\xab\xb2&@\xd4\xd4\xae\x86\xe6\xa2\xed\xbf\xb3\x86\xbf0\x1d\x88)@{j(\x9d\x9e\xf9)@\xd5\xc4;\xab\x08\xe8(@\x103\\,v\x99(@\xf8\x8f\xf0@\xf2\x9c\'@`\xecd\x9cp\x92\'@\x86\xaf\xd7z}\x0f\xee\xbf\x98Gp\xd6D&)@\x95L\xa2k\x92\xc4\'@\xe2\xac\xef\x91\xa3\xf6(@F\x10\xd5hu\xe0%@\xeal_\xab2\x15,@\xd3\x07\x81n\xf9\xff*@rf\x18\xd5\xab*)@\xba4~\xb4\xb0\xff%@5\x9b\xc2\xb9X\xcf&@\xe0Y=_\xeeq&@\xa3Y\xe8\xf0\xd0b+@\xf3k\xa0{\x7f\xf3%@L\xf3_b\x9c\xb1)@\xde\xefT%\x07\xa6(@n\xa9R\xa9\xde\xa4&@\xfa\xc8\xdd\xbe\x15\xb9,@>K\xf2\x05n\xbe%@\x14f\x01\xa9\r\x0f+@\x82\xa1\xb7aZ\x1b+@Y\x04\xdc\xf8\xbcb%@Xz\x9b\x8f\xdf\xa6,@\xf0Cc\xe3\x8d_)@\x03\xb3\x86oG\xe9*@\xbd\xf3\x0b\xf2\xfd:*@!\x8d\xab*\x86p+@\xfbK|\xa8\x02\xa9,@N\xf2c!~F-@\x87\x8c\xfb\x12\xe2\xe1\'@%\x11\xdf\xcaZ\x84\'@o\xdf3\nc\xa1&@\xa5%l\x7f\xba^)@\x90\xeeQ\x041\x9e(@\xd0,\xbb5R>(@\xa1m\x03\xc7\xa3:&@\\\xc6\xd3\x0e\xfb\x13,@\xe1\x17\x01\x15\x15P\xe8\xbf(\x00Sk\x14=)@)_\xf9N#\x07(@\x97\xac\x18\x18\xe0w(@\xa7\x9ea*\x07\xe5)@\xfcR\xb8\xfd\x1e\xcf,@YM~f\xde\x91\xf2\xbf\xd2\x82\xa3\xba\x1e"+@\xf2\xe4w\x00\xfdV-@\x8f\xfb;\x9f\xe1\x9f)@\x89\xcb\x17\x01\x9c\xda)@\xddS%<\xa9\xf1)@\xc2\n&\x18H\x85+@\xe6\xe3\xaf\x91\xbcy*@p\x16\x90\x8fXY(@5|\x8b\xd0\x04\xde)@Y\x0f\x1azHD&@\xabxj\x83\rd&@\xf7\xf3c\x14\xa5\r&@\x80\x97\xf0^ \x02\xf0\xbf\xc5\xcc\xb0SXY*@Y|\xa6\xfe1\xff(@\x9a\xf8.A]\x93*@\x9c\x07\xa8\x82\xce\xbb,@I+\x1e\x14\xfbj&@\\y\x1b\xef\xa4\t-@\xc6\xb0\xf2\x91\xc3@*@\xd8\xac;\xec. ,@)[z\x96iq*@\xaa\xd1\xd3\x9f\xb9\xf5\xf4\xbf\x0b5\xd3\xeac\x01*@\xf2\xc0U:@\xe4-@UrJ\x1b\xc85(@\x13\x91\x1aJ\xa5\x8a(@xv\'Y\'\xe8(@\xdf\xaae\xe4\xac\x13*@O\xce|z<\xc8(@\xef\xc9\x02{\x9c{(@\xf6\x9c\xe8\x82\xc2\t\'@\xe8\x17|\x9e\xc0\x7f(@I\xac\x8a\xfe\x1d\xa2\'@\xb7\xf1\x11\r\x89z(@\xdb\xf3vU;\xa9(@\xd3\xb4\xc5,@\x96\'@,\xe6\xaa\r\xdd\r\'@\xa5\x1agz\x9a\x8f\'@\x0c\x11\xcf\xa1\xe2M\'@\xda\xd1\xae\xb7O/\'@G{\xf3\x16\xbcr(@{\xa1\xed\xc2i{\'@\xbb\xdd"w\x82\x1a)@\x04\xbewF\xa0r)@\x1a\x1a\x05\xe5\xe1M)@\xa5R\x15:\xf1x\'@\xe4-\xd1\x18\xeb\x13\'@\xdf\xa6&\xd6\xfbb\'@\xbbLa\xfc\xfc\xf1\'@U\xceP\xab\xf2*\'@pQ\xab\xde\xb8y)@\x8cb$\x7fhP)@q"\xe8_\xe7\x88(@\xac\xe43>k\x06(@N+}%\xf21)@\xb5\x96\xea\xc8\xdb\x0c(@\x97\xb8\xc7\n\xea\x04\'@\x80\x07\xba\x13k;&@\x16m\xe3S\x82\xac)@\xa6Ih\xa6in\'@\x8b\xd12\x10j~(@\xa6\xf0\xf2\xc2\xa7\x0c(@\x1c\x9c+ k\x19\'@\x04\xe7\xff\xfa.\x15\'@\x16U\xb2\x16k\xc3*@g\xf9K\x15\xfc\xe3&@\x8a+\xa9\xdb\x11\xf5*@8\x9a\x03l\xdf;&@%\xac\x04*\xbc\xad*@(\xa5\x02=\r\xad*@\xb0\xa6!\xac0\x8a)@\xe0\xdc{\x95`!+@\x1c_\xf6\x12-\x96(@\xc9) F&\xe3(@v\xe0\xd3}v\x06\xf4\xbf\xaf\xd0\x11\x01\x08\x7f(@\x08r%\x95\xbf#+@j\x16\x87JZ\xd9(@\x907L\xf5\xfe\x83(@&eC\x0c\xa8\x1c(@\xefM\xd7\xa0\xdeg(@\x9b&M\x90w\xf6*@\xd9Lq\xa8\xe8#)@\xac\xc14\x13\x86\xd2(@$$\xa8\x0f\xf4}*@\xac[\xafE\xf27&@\x8a\x1e\xa5\xf0=#+@\x05\xda\xe9{\xc2\xfc%@\x80\x90\x05`{\xde*@\x9b8\xc4\xeb\xf7;&@\xf4\x10N\x13)\xe3&@\xee\xc2\x92\x17\xdf6+@\xcf\xa8O\xbc\x9dv*@\x824`W_A+@\x1cz\x99\x97\xf0E+@\x05\xa8\xf0\xc7\x84\x1c)@[\x91\x05H\xbfv)@&\xae\xcb\x88\xbf]+@7(=\xb9\xbbr+@\x89\x90/\x0e\xb0\xa3&@\\\t\x80T\xf5\xda(@\xaa\xd6.\x06Z-*@N\'\xbd\x91\xd8_(@X\xcfxc\xdax)@\xec\xc5,F\xb7l(@\x05\xd2\xc9+\xed\xf8&@\xcd-\xeeVVj+@\x933\xf7\xdck"+@\xf8j[\x15\xa9\xc4*@\x93a\xed{I\xb3(@\nA\xdd"\x04\x80(@\xe0\xcf\x0f<\x1bs)@n\x0fY\xaas\xc3(@\xdd\xb1\xba\x8a\xf8e)@A\x93\x03\x9894&@\xdd\xf6\x02\x9f\x02\x07*@\xf6\xd6\xb2W\xd2\x8a\'@d7Z<\xc1\x17,@\xaf&|\x8d\xbfR&@\x10s&icC+@\x16 \x99lD\xcb\'@4\\\xf2X#\x80)@FT\x13\xb34\xa3&@\x17\xf1TM\x05\xd2\xe0\xbf\x98\xa1\xa9]\x1e\xf6(@|\'\xdf\xb0\xd3\x01)@\x01=\x97\xd6\xe7\xc6\'@\xb4y0\xc2\x92]+@c_\x14/\xb66,@>\x84\x1e\xe1QY(@hZ\xc1\x87\xda +@\xf9\x91#\xe9\xa7r&@Rfb\x1c0\x9d(@\xde\xf5@=?\x0c(@\tG\xff\xc5\xff\xbd*@\x8e\xfc$\xba\x07$+@\x99\x9aq\xd2\xa6\xf6,@\xd019\x14\xd2X)@*4a\x1c\xd2\xe5*@\x1b\xe6\xbc\x7fz3(@\xfe\xb5\x9c\xf6x\x11&@)\x08>\x86(7\xf5\xbf\xf4Y\x04\x08p&+@$\x84O\x12\xd2\xe8*@\xe0+\xbae\xaf\xd0(@\xd5qK~{\xd2\'@\x83\x9bW~\xcd(\'@~\xe8\xfe\xf9\x95\xf3\'@\xc1\x93\xe2\x99\xa4;&@\xea\xafV\xbc\x84\x1e+@\x14\xa3\x12\xe6#\xdb\'@\xb6gS\r\x15\x83(@\xfb\x7f~\xd22q(@\xee\xa7\x1e\x13\xc8\xbb(@\x0b}\xe1&\xd5#+@\x81\xf1\xc93\xe9l&@\x8b\x8b\xb5h}"+@\tk\xf7J\x8c\x0b)@[\x14:(M\xc5\xf2\xbf\xd1\xec\xcc\xc1)_)@\xd7\xa95^\xd2\xf9\'@7\x8f\xe6U\xed\xda(@s@|\x0f\xc9")@\x91\xef\xff\x06\xa4w(@\xcd\xcd\x89\x05!\xfe)@o\xfd\xfb\xcd{@+@d\xc2\x0f\x85pm&@w\x9c;\xff\xcfY&@\xda_\x1e\x1bw\xda(@)\xce\xd1 \xe3.)@YbA\xe6^"+@\xacz\x08\xe8d\x08)@\xae\xca\x89$\x9f\xdf)@Q"\x98UzZ(@\x98\x87\xd7\xf96<(@\xfar6\xa0\x9bL+@^\x83p\x0c\x13\xeb)@\x8c~\'\x05U3)@\xd0\xd3\x8bQx4%@^\x8e\x83]\x9a\xc6(@\x94\x8eq\xd0gZ)@cjz/\x19M%@\xf8\xb9\xddU\x15R(@\xd0\xcd\xa7\x86\x18l(@\xba\xe6\n\x82\x83\xbf*@\xc8N\x14X\x90{(@\xbcB\x89F`F+@\xdc\x8f\xb2Zf\xf8)@{\xa5_\xce\x11\x88)@z\x95\x89/\xa8_(@\x19\xe2:[\x1d\x04)@w\xc1\x0e^\xa4$(@wm\xa0\x95\x11 (@Y1\xf8\xe2Q$(@M\xcf\x8a\xa9j3%@+\xb0\x03C$g&@\xad\xb0k\xe5wV)@\x14\xec\xbfbH:(@\xa2\x19h\x04\x1f\xdd(@\xe5\xda\xb6\x05\xd0\x01(@\xca\xd8@\xe7I\'-@\xbc\xb6\x8b`\x15.(@\x0c\x06\xc5\xa4\xb8{\xf3\xbf.Y\x91\xf7>P&@\x00\x85\xa5\x96\x88{(@\x1e\xa0\x83\xeaT\x02)@\xd8\x8e\x03\xed\x85q)@P\x86\xae\xb3\x03\xb4)@u\x88\xf7\xf2r\xe2)@0w\xfeN\xe3/+@\xde:Z\xd1\xe6\x89*@\x08v\xe1J>5(@\xa0M\x9b\x030\xd2*@\xfb\xfe#Ct\x7f(@\x8fOM\xb6\xc1d&@9]\xc1\xb8\xfc\xd5*@\x10@\xe3g\xb06)@r\'y\x06i\xbc(@[\x10ug@\xc5*@F\xa9d\xd1-*)@?\x16\xf4\xa8(g&@\xcd\xa0\x18Y\x80\x06(@\xe9\xdff\xa1\xb5\xd3,@\xb4\x98}\x94\xd46&@\xed\xe0\\\xc1\xa5\xd7(@v\x91M\x0c\xd9\x9d(@\xa53\x11fuy*@_U\x04\x94a@)@\x19\x1ag\xa4\r\x8d\'@t\xbd\xbeXaa&@\x95\x91\xee\xacN &@\x91\xa91lw\xa7(@o\x1c\x1e\xdd5+)@\x9c\xdd\x0c\x8eM>)@\xf7\x0b\xab\x16I\x90\'@t\xeb\xf8\x93>\xb7%@\xd8!\xbckE\x93%@Q\x10\x8d\x0b\xfd\xea+@\x88N\xf0Z\x95\x84(@\x0f\xd2\xa0\xcd\x07P)@&\xd3t<\x80\xdc+@\xa3\xd3g\xbf\x02\x0f-@Rf\xab\x14<\xc7(@X\x87\xa5?oG&@\x1e\x7f\x05\xe2K\x8c)@_tQcr\xac&@\xdd\xfd\xd8Z\xb9\xef\'@c\x92\x01*\xe7\xd8%@U\x04\xde\xe8\xf8")@\xd7+C\xe4\xda"&@\xeam=\x12j\xbd)@\x18\xac!\xd8\x05o*@9\xd2\xbf[\xcd\x80%@\x16Bs<?\xf6%@C\xfb\xa9O\x9c\x1f&@\xaf\xc6\xeea\xbdd)@\x0f\xe56$!\x86%@Q\x08\xee\'\xbc\x9b(@\x0c.\x9d\xa3\x93\xe4(@\xc9\xb1\x87\xe6\n\x83(@\xdaS&\xe4\x95\x12,@a\x01\x0f\xfe=\xd2%@\xc7\xd01\xbe$r&@\x06\xc4\xbdgI\xaa(@\x97\x08\x13\xactx&@c\x02\x7f\xdd/\xe3)@$\xd3\xf5\x9f\x08\xa9%@\xbf!\xc0\xa7"\x1f*@\xcf&\xda\xd0\xe7\x1b+@\xc2o"\xd46\xa5,@aJI/|K&@y\xbc%Q\x0eq)@5\xc5\'Qk\xe9(@8M\xbd\xb7}\xd5)@\x0en\xcd\xaa\xe0\x1d)@\xcb>\':\x83\xb9&@\n\xaf\x85\x1dx})@\x93\x03o\x02\x917)@\x86\x99^\xe9#}\xe7\xbf\xcd\xf8P\x00\xc9\x0c&@5\xd7\rQ\xedt(@!\xedLx\xf4\x03)@\x07\xccs[\xb6\xb2&@Y/+\xb8\xa3\x1e(@\xba\xad\xde~by)@ $\xdd?\xd9\xa2(@\r\xcc7\x06\xf2\x8a(@\xb4\xa0SKa\xe0&@\xcf\xc8\xe5\xba\xe3\xfe%@\x18\x12\x91x\xfb#(@\tI\x8ar,\xf2%@2\xde\xc4h\xed\x84%@\x81\x95\x05/\xa4\xdd%@\xcf\xda\xdd~\x960*@\xf5H\x8f e\xa8,@!\x87G)\xac\xe5,@\x8cc\xf0\xec-~&@\xac}\xf02\xc9\x13(@\x14\xe5\x9e\x14S^)@\x80\xe0 \xb2?$)@\xac\xf2\x1dF\x9c\x99(@\x82\xb2\xc4f\x1cs(@"\xf1HE)\xff(@\xf6\x08\xc9i\xf3\x03*@\xc0\xe5P\x0e\x87\xd0%@\xe1\x16\xa4p\x8eL&@F\xdd1Y\x89O&@\x05?a\xbe |&@\x97\xa0\xe6\xe8\x87\xb6%@\x1d\xe7R}\xd4\xeb%@"\xd9y\x8b\xd1\x10\'@C\xec[\x08o\x1f)@\xef\x0b\xa2\xe7\xe9#\xf6\xbfD\x91\xe6\x86\x0b%)@\x1f\xfb\xa2\xda\xc1\xd5%@\x17\xa6\x7f\xb7\x14\x8d(@\xf40\x01\xf6%\xf8%@\x10\x13\x9a\xdc\x0c\x11)@\xf89y\x18-+)@8;\x999\x9f\xac%@\xc1h\x8a\xc5\x19\xec\'@\x1b\xd4\xeai\x8d=)@\xa7\xa9]\x9b.?(@\xf4\xc8\xea*\xb6\xab)@\xcfB\xf2)\xd0D\xed\xbfD\xad\x0e\xf7\xec\x0e&@E0\xa5\xbe\x98z)@\xddX\xba\x9d\xad*\'@\xd04\xf7\x87L\xae)@\x1el\t\x9dQ\xc3)@dFN\xaf`w\'@\x10\xb7iS\xbej\'@H\xa5Q\xdaTa(@&\x8b\x8excw*@\x98\x99\xca_,\x1a\'@\xb8\x04\x89+\xff]\'@u\x96P\x0eY](@\xa4\xc1\xab\xee\xe8r(@\xf4m\xab?6\xb5%@nd\x1e\x95"2\'@\x9e\xdb\xdc\xa3T0)@\xfa\'G\xb6T\xd3*@4q,\x1e`\x17\'@^\xcbc\xb3\x07\xa7,@\x8e\x0f\x02O\x8aR(@y\x08\xe6\xdd"M(@\xca[\'G9U\'@\xac\xe4\x10\xcb\xf6\xf8*@[\xca\x8f\xd3\xe7\xa1\'@\xaa+\xb7)\x0br(@\x99\xe3J5\xcd\x15\'@\x13{\xfa\\\x1ba(@\xe2\xf6\x1db\xf0#&@\x80\xc9\x96\x08\xad\xb9\'@\xd1\xce\xa7\x07`\xd8)@-\xc1\xd7\t\xaf\x00)@\xe8\xee\x9d\x7fj"+@o\x8ao\xce\x82\x90\xf0\xbf\xac\xf6\xae\xb3\xb5:)@\n\x90\x0fG\xc6[(@\x90\x9c/X\x89O&@\xc4\xd0!\x92\x0e}(@{+U9\x16;&@\x05\xe3\xdc\xadU5)@b\xfd\x0b\xb5\x06\xe8*@\xaf\x9a\x06\xd5Q%)@\xc4\x8b\xc1\xd2\x7f[(@\xc8\x8f\x8f\x7f\xa1\x8e(@\'\xa5\xec\xa1\xc5\xdd%@\xd4\xc8&\xfc{0)@\xb7b\x8b\xceB\xc6*@\xe3s >\x97\xec*@\xbd\xa4Z)j\xc2%@Q\xb5S\xec\xcb\xfb%@\xb9k\x82\xf4]`,@\xcc\xff3\xc1\x8f\xfa%@\x84\xa5\x0b\xb4\xfc\xd5*@\xe8\x96\xa2-\xb6Q%@b\xcd2!c`)@s\x8a\xdbG\xea|&@8\xb0\x04\xe1\xc5\x89&@\x18\x86\x1e\xb8\xf9\x01)@\xa7\x02-\x9e\xeb\x80(@w\xa1\xda\x17\xf2\xb4&@\xea\x96~Pfy)@K\x9b\xe7,I\x8a(@\xb9&\x13\x07\x1a\xa4(@\xe7\x81\xdc*\x16\x0b)@\xe7\x06S\xe2U\x1e(@`]\x07\xc4\xf24(@\xdbG(\xe5\xb4}*@\xabs!I\x85Y)@s.fF\xcb\xb7)@"T\x84\xb0F\xe4(@\x01b\xb5\x97\xc8G)@\x16\xd4\xcdr\x14\x9d&@<;_yE=)@\x03\x86\xab\xd1\xf1\x08&@\xe5\xacA\x99]\xf8%@\xfam\xd2!\x11\xab&@&\xf6:\xa1\x80\x82(@9\xa1\xf8\xd8E\x9e&@\xdb<\x7f-\xecc)@\x0b&\xd59\x8c5)@\x94-\xfe\x1a>\xab(@\xb5\xc0\xe6\x19\xf9\xd2%@F\x9d3\xd0\xee\xdb(@<\x10\x89\xbe|\x13,@\x95t\xe0\xce`\xea+@G\xbf\x87\xa4C\xdf%@,\x9d\x9aLI\x11(@\x93\xe4\xb1a8+)@\x14\x9a\x87t\x10@)@\x88\x8be9\xdcq)@\xf3\x15\xcf\x0f|3%@\xf1\x87\xeb\xc3H\xba(@y\xa3+\xde\x17\x99&@\x7f2\x8a\xc9\x95\'(@N\xb0\x13\xce\xc0?)@>R]\x0eN\xa5&@\x88G\x8c\xf7Zy(@\x15\xab\xd0\xa1\x99\xa5,@\xfda1#\xa6|(@<H\xc1y\x19\x03)@j\x92A\xec\xdcw%@O0\x17\x0b\x1d\xcb(@E\xedl~\xe2\x08+@@\xab\xcb\xb5\x98J%@\x0e\xaa\xd9\xd6-Z)@\xfdd\x1e{\x16;&@M\x8b!iSJ)@\x1415\xfa\xd9\x05)@o2\xc0_\xe4V&@\x82\xabe\xba\xa6b&@\xc0\xd4\x11\xc1&\xde+@\xd7W\xc9s\xe3U)@\x1euiG1X(@A\xcdk \xee7)@C\xc1\x8ah\x0c\n)@=\xa4\xed+\xff\xde(@t\xebc\xc4"I)@\xc8\xfd\x83j~\x9e)@\x9c)IT\x88R-@\x08\xa8\t\xf7GY)@\x99f\xf2Q>@)@\x0c\t\x80\x96\x12$)@\x03\x15\xf5\x849`)@\xe9s\x04\rK\x00+@\x80Ssh0\x08)@l\xe9\xda"\xb4f&@\x7f\xc25\\2\xd8&@\x07\xbd=\xb9u\x7f%@G\'\x95\xf6G\xf7*@g^k\xee`\x04+@\xd2A\x08\x9e\xac\xb5%@\xa2I\xcd%\xb9\xbe(@\xfa~\x14\x91\x88\x85&@\xa4L\x9a\x08i\xaf+@\xf8\x11e\x1aA\xf7%@\x81\xd8\xb3\xd4\x89\xbd*@\xd1\xa8~w\x997+@\xe4\x95(=L\x0b(@\xb0\xcb1t\x11f&@\xceS\xc64*%)@\xe9\x12\x83i\xb5\xbc*@\x18\x0fo\xcc\xc4N&@\xc8\x04\xcf\xa2V\x03)@\x81\xc8aM\xa8\x84%@\x8a\xeeyY\x8c\x83)@F\x877@&\xff\'@`6\x04\xf6\xdf$+@\x16\xf8\x91\xe5\xb3)\'@^\x0b\xc5\x15\x90\xf2\'@\x8f\x8c\xd7\xdd\xa1g+@}H\x96Hbw)@@\x0c\x1a\xd7\xe7\xba*@\xeed!\x9f\xf8 *@\x99*\x97\xd9\xf5[&@\x9e\x11\xe2\xb0\x95\xdb(@\xde<a\xe7\x14\xb2&@\tN\x95\x81\xf9\xd3%@:x\x93\xf3\xe3P&@U\xba\x8e\xc3z\x1b+@\xb7\x90\xcbnM$+@\x96\x97\xbf\xb8\xb8<\'@\xae\x93_pb\x02+@m\xff\xa8\x89\x85k+@\xce[\x9b\x1a/n&@;Y\xcfm\xe1\xa1(@8tZ\xf5+\t(@\xde\xbdD/\x1b\xd5(@\x9c`\xac\x0e\xac\x1f+@\xc3\t\x98\xa2\'<)@\xbf\x98\x91\x07\xd40&@BW\xa7\xdfoa\'@@\xe8\xb9\xaeq\xff(@t\xe8\x00\xd0q/(@0 \x14R\xf84(@\x18\x0e\x1f{\x83\xfe(@R\x8b\xc92S\xa2&@\xd5\xdcB\x15!*(@\xab\xb0n\x90\xb03&@\xc4+\xd6d0\xdb(@v\xder\x18,\x06\'@"\xeb%\xe9V)\'@[Y\xc8\xb0b\x90\'@F\xdbd\xbe-\x06*@;TN\xb2\x0f[(@\x0c\xfd_\x1e\x87\xe2&@\xbd\xab\xb4\x03P\xd4&@y\xdc)\xb0* \'@\xae\xf1\xb0h\xf1B+@\xfd\x9b\xf9\xa0\xca\x95*@/+|\xf3@\x9c*@\xc2Dm\x9aV\xca(@\xd5\xc9\xc6\x06H\x14\'@\xfb\xdc\xb4\xcb\xe0\x07*@\xdb\xbeb\xd1\xf2\n+@\xcb?\x0ed.Q&@\r\xb8\x05\x94\xad\xcf)@\x9f\xe4\x98\xdb\xbf\xdc)@}nd\x85\xdb"+@\xb8p=\x1f\x85\xe9*@\xee\x13\xc0\xfb\x1c:&@\xeb\xb2\xf7{""(@\xfc2\x13\xec0\x82*@\xfa\\_\xa6s\xc3(@\xea\x8d\xa2s\x8a\xd8\'@\x83\x1a\xf5c\x9b^)@y>\xc4\x93b\x0c+@\x9d\x10\xbf\xbe\xcd\xc6\'@\x98\x1a\xab-<N\'@\x8c\xbcc\xfe1\xff(@\x9en\xe1#\x92\xcc*@N\x95\xbf{8\xfe%@\x90\x00\xe40\x98H&@\x9c~\xec\xd3tz(@c\xc6\xdf\x15,\x7f*@a\xedS\xea\xb7g)@5 X\xce0\'+@k\xed\x19\xec\x1d\x0f+@\x97\xc1v\xfc~\x1a+@\xf2\xff\xf7\xc0\x9d\x8e*@\xe6\xcd\xee\xca\x9bX\'@\x01T\xc2\t\tE&@z\xebT`(\xd1&@\xc5\x9f\xad9\xd0d&@d\x01\xb6\xdb\x9c7,@\xb2f\x86v\x9dW&@\xe2\xe1\x95\xce\xb5-+@g\xd3\xf1\x99\xf2h(@t\x15\x93#1\xbb(@\x8d\xf8\x92\x8a\xd6\xd6(@L"\xbax\xbf\xbc(@2s\x7ft\xc2\xd5(@\xe2\xc4t\x9f\xbeq(@\xe2\xd9\xc7\x13\xba\x08(@\xb8\x1b\xb5@_\'+@\x0f\x85Z\xcd\xe07(@\xda\x18\xb1\xd0\x11\xaf)@\xf4-\xbb\xca9\xcb(@\xae\xc8\xea\xd7E\x82+@\xfd\xccx\xdd\x14\xdc*@\xf3\x92FO\xc9\x9d&@t\xd2e\x08g\xf2\xf3\xbf!L\x81v>O\xf3\xbf*i\x81$\xfb\xd9%@\xad\xc0l\x95\x1c\x97\'@\xcdb\x00j\xe6F(@k\x02\x13<\x13\xd4*@\xa2\x96\xdd\xa8JD-@\x11\xec\xb2\x82\x92$+@HCr[\xf2_&@\x8bji9o\x82)@\xac\xe9\xb8{~\xc3&@\x86\xf5\x92.\xb34(@\xa0/F\xc6\xf9\x88(@"\xd1\x8b\xb4\xe13%@\xc5_\xcb\x9b\xd7|+@x\xdf\x7f\xebM\x07)@\xd9p\x1e/\xba\xa5\xe8\xbfQ\xbe\nD\x9f}&@\x8a\x83\xceu\xdcq)@\xeb4\xe4\x88(\xe8(@\x06\xf0=k\xc1\xee)@fT\x12SB\xe9)@#\xb1\x82O\x8ci-@\t\xa4\xb3\x9d$\x14(@\xb1Y}\xa6\xd1m)@)XX\xde&\xd1%@\xb1oI#\x02P)@\xdd,\xcd]u\xa3&@0\xd2\x1a~\x9cx*@\x18\xf1{\x9e\xd60-@\xa76\x94\x14\x8e\\)@*\xdd\x94Y|\x1e)@f\x12?\xd9\x00\xb2&@\xcb\x02\x0c\xff\x03I&@v\xa5PZ\x919(@\xf5sI\x9d\xa2\xa7*@B&\x17P\xf8V-@\xdb\x16\x15\xafk\xdf)@\xd9\xca,\xd4D\x11*@\xb7y\x88-\x159-@\xdc\xdf\xf8C\xaf\xb3)@\xfdL\xc5E\xe2\'*@\xe0\xde\x8c\x06\xc6\xe9(@\xae\\\xb7\xb8\xa5\xe5\'@\x12\xa2\xc4%\xb62%@\xd3Q\xdf^\x0c\x10&@\x01\xaa\x93\xe0\xcbA(@%\xb8\xbcUc\xb9,@`\x1b\xddC\xab\x9d(@\xc9\xd1,1\x8aU-@\xbe8\xcc\xb4\xd6\xcd*@l\x9d\xbb\x87\xf7a)@\x0fxT\xa3\xcf\x1e*@=\x1e\xab\xf7\x97?+@\xbe\x1c\x00\xaf\xf2\\)@\xf1\xad\'\x14\x90\xce&@0\x81\x97\x89\x1a\x15(@f\x84kb$\x92\xd5\xbf#[i\x8c4\xf2\'@\xba\xfaU :\x80\xe0\xbf\xba;\xde\x0eN<)@X\xad3jW\xa5&@\xd7\x04\x1c\xf7&?&@\r\x82l\xbcL\xbc(@Du\x88\xcejx*@A\xd2\xa4\x00v\xab\xf2\xbf1\xc3\xd7\xd2\x10\x0f(@\x82\n\xc3\xd5\x0e\xbf*@\x92\xc9\xe9\x1fZ\x81\xf0\xbf[v\x82,\xca\x13(@M\xee\xef\xc0\xf1\xeb+@\x9e\x12\xcb\xbb_\xe8(@\x1f\x1a\xf1}I\xdc,@\xa8\xcd\x92i4\x83(@1\x11p\x9d\x16\xcb(@o\xbf\x17)\xac\xe6*@h\xce!V.`,@\xa4`"9\xd7\x95(@n\x8c\x89e\x1d\x14,@2\xf6\xa5\xa7?\xd1*@\xe2\xbe\xdb\x11%6\xf4\xbf\x94-\x13\xac\x11\x1f)@SF\x11 ;\xd3(@\xd5\xc5\x89f\xd6\x88)@[SV\x8b\x1d8&@\xd9\x8a\x8c\xa1\x1a\x80%@`@\xb9\x90\xc4{(@\xc1/\xadAF)&@~2[|f\xfa*@\x12y\xe9\x85-p)@\xa9\xa0\xecUH*-@\xa6\x9a>\x7f\x94+(@\xdc\x92\xd9\xbb<H%@\x91\x1e\xfe\x05\xbem)@\xabx\xc4A.8(@\x9e\xd3\xe0\xc5?!(@=\x96\x99~\x91\xc5%@F\xe5\xf3|a\x1e\'@\xcd\xad\x7f\xa6\xc27%@\xcd\xd1\xebF\x0e\xcb(@Fl\xb9b\xf3N&@\xd8V\xf7\'\xe92%@cu\x8d\x04\xf8`%@\xf1W\x17\'\xb2\x12(@\x8a\xcc\x87)\xdf\x0b(@ \xdd#$\t^)@ \x83L\xbd\xbd\xff*@~|\xb74)\xff(@\x0c4g\x0fG\xe2+@\x81\x83Q2_#\xdf?#\xba\xdf\xf9,n(@\x16\xcb\xf5\xc7\x87\xb7%@\xde\xa2\x08OO1&@\x14\xabq\x1f\xf4n)@\xee\xf3\x88a\xe2n&@+\xc9K\xf1n2%@:\x8b#!\xc3a(@\x9dS\x8f\xbeX%)@\xf9v30d@)@l>\xdea\x9f\xbe%@\x87#/\x11\xe2\x0b-@\xad\xf6\xf0\xf2\xd8)-@\xa2\x90\xe6\xaes\xd0*@\x1a\xde\x8f\xcd\xab;%@\xf5o,\x87\x98\xb6(@H\x14cj\x0e\x84)@(\x04\xd2r0\x1a)@\xdb!\xd9\xcd\xecX)@F\x86\xa9\x16=z(@/8\xd3\xb4+\xbf(@A!5cU\xf7)@/Z\xaai\xd2\xa2%@\x94x\xf2\xfc\xd4u(@"\xa7\xdc\xec\xcc2\'@\xcaS;\x9d\x86h(@\xf2\xbc\xb29 /)@\x9e]sh~\x9e)@6\xe3\x0e\x9d\xc8\xc6(@s\x80d\xf3\xf4\xa1)@\xbd\xa7\xbaC*w(@L/-\x88\x18y\'@\xa1\xa8LR9L%@\xff\xb6T\xab\x00\x90)@~\x01\xdf\x98\x9f6(@h\xe1\xa2x\xd5\x03)@-[d\xa5>g&@\xceZ\xe1\xa3\xdcQ\'@\x82\r\xcf\x8c\xa6u)@\x88\xd3\x94=\xc2\n)@%\xfb\x9e\xad\xdd$(@Sq\'\x97\x84R)@\xaad\xed\x14+\xee)@`+wMLZ(@\xc5\xa5\xf4\x82\xc2\xb5%@~\xa2g\xc6\xd8{)@\xbd\x08\xc6jW\x88*@C\x1d\x88$\xb4D&@\x82\xfc\xfa\xa8\xe0P)@\xad\xb1\n\x10\xafN+@\xf1\xab\xc4\xa6\x85(\'@\x08\t\x03>y\xdc(@H\xdc\x00\x01o%+@\x85\x92\xd0s\x18V)@K\xcd\xe3\xa4\xdb\x88)@Y\xa1>\x9b\x1b:(@\x1dgn\x86\xfa\xaf%@\x98\xb5 K\xb7\xd6(@\xe0\'\xd8\xf7+\xd4%@\x0fQ\xbd\xe7\xb0\xcd(@>!\xe4\xba\xb6a&@\xe7T}|!\x12+@\xc7I3\xc6\xd0\x11\xf1\xbf\x0c0\xb2-\xb5\x15+@8\x99\xd7\xe6\x1d\x0f+@\x8arI\x00\x8bV-@\xa7\x99r\xb7\x81Q&@\x03<\xf2/.\xe5%@\x08>\xb7\x0b\xfd\xa6(@\x8a:\x91\xc6=\xab&@\x81\xe0\xde\x158H)@v\x88\xf1\xda\xd5\xbd,@\xbdh\xf2>s|-@o\xd5)Y\xae\x83(@\t\x7f%\x83 \x7f+@:\xc4\x9f\xbf\xd7\x10+@\xab\xdc\x90+_V-@%\x8d\x1f?\x96\xa9(@\xac\x00\x91g\xad\x92*@\x96H\xb4V\xa8\x0e)@\x93\xb0j\xf4!4)@\x93o\xcc\xa8{\r+@\xd51\xb6\xf2\xdb\xc0*@\xcf\x8b\xcd\x8b\t\xc0(@R\x18\x15\xa3\xbaN(@c\xb11\x8d\x84g-@\x1d\xe3\x04w\xbc\x9c(@y\xc0\xdc\x04\xf6\xc9\'@TX\x80W\xdc\'+@\\B]\x8c\xd5A(@\x940\n-\x9b\xfc*@Nv4S\x04x(@\n\n\xfb\x97\xfe\xb6)@\x12\xdb\xe9\xf3\x97\xb3\xf1\xbf\xdeoi\xac\xbbT\xf1\xbf\xc2\x7f\xde\xb4\xec\xda\xf1\xbf\xffF\xb0\x83 \x1e+@aa\xa6^+!+@`\xfa\xbcY;\xf9%@\x12\xdbU\x7fg\xec*@\x97\x7f\x1dX:\xec,@@\x08HE\x83v(@\x15\xc0Vib$+@\x07R\xcb\xfd\xfa\xa3)@\x8e.\xa7\x9e0\xe1(@\x9e#\xc6G\xa2\x15)@i\xfe\xdd\xdc\xa65)@\x16e~\xa8+\xa2&@\xaf4\x9a"\x7f\xd5)@K\xa1\xf1c\n\x1e(@iC\xdcg\xd1Y,@Y\x0bd\xb8\xec3-@\xa5{\xeb\x14\x1c\')@cU\x91C\x1d\x95\'@\x88\x13S\xac:\x06(@\x94M3\xa0\x0b9+@\xa9\x12\xc7\x1e\xf4l*@\x86\xd0\x9c\x95\x11^(@;\xce\x8d\xe1Q\'+@`EI?\xc2q*@\xec6\xcd\x8c\xe3Q*@\xfb5\xe5\xe7\xe9\xc2&@\x80\xc0\x94\xd8Q.)@\x0b2\x8b\xcc\x08\x05+@3\x11m\x05\x84z)@k\xb9\xe1\x1e\x9c\x06)@\x90<>\xea\xc0\xee*@\x9c`\xac\x0e\xac\x1f+@gH\xbc\x19\xc2\xa6,@fjzy\x8bL&@\x80\'=X\xfd\x13*@\x81\xddCO+U-@\xc6\xf6*\xceU2(@\xa2\x9c\x1a\x0c\\E&@\x18\xdd52\x12)&@\xd5+]\x98\x06*)@gL\x9dn\x0f/&@\x12q\x95\xfdu3-@v@\x1e8\x18\x1f)@\xe5$~\xe1?\xb2\xf0\xbf\xd04\xfa\xd7\xa1\x88*@\x9e\x8fD\xff8\x17(@\xa7Q\x0c\x84$\xc6&@\xdd\x1f\xe7\xb6\xdc\xb1&@\x0fC\xb3&O~&@w\xca*\xdf\xc8\xa5(@D\xde\xea3\x15\x19+@\xe6;n\xce\xffN)@i8\x1e\xa5\x1a_)@\xc4i\x1d\xb8\xb13*@]S\t+C\xce\'@\xf3\xca-A\xb2D+@\'\x14\x1e \x15"(@\x98\xdb\xde\x99$\x88&@g\xab\xb8E\x13\xa8&@\xae\xcaM\xdfk\xed&@\xae\x90\xe7\xdb\xe3p\xeb\xbf\xfa\x13\x86\x8b\x05\x0c+@\xfa\x98\x1d\x84\xb2\x8c(@\xbf~\x0b\xf8\n\xb7&@\xc1Sd i++@\x0f\xbcE\xfc.\xa7%@\xc7\xa8q\xa2(]\'@\x9d\xf1N\xf2\xffb)@\x11\x11\xed\xd8e\xda&@\x00\xf5n\x89\x99\x9f&@/m\xd6\xdd\x0e\x99&@0.\x98\xc7yx)@ J\x1f\x19\xe8\xec(@b?#\xf6U\x03(@1J\xb0\x15\x96.\'@Qa\xd5a\x9f\x16\'@2\xae\xb4\x1e\xe7\xa7,@\xe4\xcd\x81\xdb\xd1\x9a,@\xfe\xd7\xe9k\x03Y)@\xe9\x9d\xf3\x7f\xdf\x01\'@/)\x08\x0f\xd9\xe2&@v\xcf\xaa\xd4\xe1z*@5\xb8\xb6\x18\x8c:)@\xb2\xe0\xe6\xa0\xaa0)@y\xd1}\x03:\x01*@\xd3\xb92i-\xb9)@\xcc\x0e.\x08\xa0S\'@\xd46\x86$z\xef(@\xe4\x8d?\x18\x88\x04\'@\x06\xf7\x9b7\x8bb\'@\xe6Lw\xf8\xf6&\'@\x93P\x97Q\xbc\xdd(@\x11\xbd\xf1\xcc\x01^+@U\xda\x07\x83\xd1\x94&@\x04s0\xcaR\xdb,@\xde{\xe7\xb5\xd9\xbc(@\xc9Q\x84\x06A~)@\xf8\xc7Kn\xb2`+@J\x0c\xb8$\xa8<\xf1\xbfFx\xee\xbe*[-@\x98\xbb:`\xff@&@P\xca\xcdf\xd85*@\x14\x98\x94,\x19^,@\xce\x8f\x13\r\xb9\x1b&@\xd9\xd6\xcfy\x8d}+@F\x985.\xdcX(@\x8dy\xba$\xb1\xd6\xf3\xbfT\x95!\xaf\xf8\xe8\xee\xbf\xfc\xde\x1e\x0e7\xbd(@\xa1"\xd3o\x97c)@\xbbg%}\x1d8&@D\xfaPO\xc8Z-@)!7\xbfMT&@\xea\xa1\xa2I\xcd\xcd\'@]\xef\xf3\xfc#C\'@B\xa8\x0c7\x06])@\xe9k\xdc\xe8-\xfd(@\x05W\x91_\xfb4&@\xb98\xc4\xcf\xf9#&@\x12$#\x9e^k&@\xd4#~F\xe8b+@Mj\xeat\x90\xda\'@\xbd\x8b\x85\xc4\x1f\n-@\x9aKzQ\x87=(@{au\xa16C+@7\x1c\xb3T\x94\x95\'@\xed\x1f\x86\xc9\x12\x1c)@\x9f\xe67P\xbe8)@\x02\xd6\xcf]\x00\xe8(@\x92\xcb%\xec6i+@\x8f\xdc,\x9f\x00&)@\xb4\xf6\x8a\x8e\x08\xd9(@\x10\xf1\x01\x05\xbf\xfd(@foM\x06\xb12(@\x94\x14B\xd6\x92\x1a+@!2\xe7\xac\xbe\xcf(@\xb6L\x9a\x14\xd3\x1b+@\x12\xcd\xda\xdc\xb9d&@\xeab\x8a\xdan\x08(@\xc9\x08vK\x00\x8b*@F\x16\x97\x93\xe6\x9f(@\xeb\xd0\xf9\xf7\xb0\x85(@7-\xa1O\x85\xd8(@%\xa3s\x94D\xd0(@\xfd\x1c\xc5\xd4\x1fc&@,\x83\xe8\xb50R&@\xf9p\x98~\xd5m*@\xe8v\x86\xe5\xf97+@\x94\xb8\xbe\xdaZ\xad\xf2\xbf\x97\x00X\xd8\xbc\xe4(@\x1b\x99\xd3\xc7\' +@Ei\x8f=\xf7\xe8*@.\x13\x07\xae&\x1b+@\xf4\xd5\xe3\x0f\x9aP&@\xda\xf3\xa2\xde\xd8\xd6(@\x8d\xb3M\x8df$+@\xe2\x85\x8bo\xd5&+@\xcd8\xb4\xcd\xf3\xb0*@`\xab+i\xfaL(@#w\xf0\x02\x84\r+@A\xff\x19\r\x8d\xdf*@\xca\x88W\xe2\x8b\x8a*@\xed\xf1\x91>\xf1n-@\xb2\xe0\xc9\xe3\xcd-)@o\x02\xde3\xc6\xb3)@\xbe\xd9X\xb7\xeb\r+@?\xde\x9f\xe0\xb8\xc0)@0.\xac\xbc\x0bl-@\x86\xbb\x85H-\x17)@ou\x93^\x05*\'@\x12&\xc5\xa4\x06|)@>D\xce\x86\x14\x0b\'@\xf6\xbbS\xd8~9)@n_\x98\xe4\x19\xda(@\x91Z\xf1\x8e;\xd2(@VW0\xec\xa6\x05\'@\xcdt\xd5\xa5\xf1](@24c\x1a\xadA\'@\xdd\xd7\xb5\xbf\xd4\x17\xf3\xbfd\x8bkKQ\x9f)@jWh,U\x8e(@>_?h\xb8$\xf0\xbf\xa6\xc8T=\xe2\xf7\xf1\xbf\xe5F\xe7\xaf\xe33\'@X\xa1\x0b\xdd\xe4I%@5\xf8\xb7\xc7{5%@\xe11\x9d\x0c\x95\x02\'@\xa6f\x0e\x84\x14-(@\xbf\xabA\x11\x10Q)@)c\xb0qY\xcf*@\x00\x85\xd9f\x966(@\xc4\t\xdc\x14\xbd\xcd\xf2\xbf\x00\xd8\xe05\x8b\x14(@O\xac\xdc\xc1-/)@m\x99\xdbj\x82\xaa(@\xbc\x0e*\t\x17e(@\x8b(v2[Q(@\x80\x18l\xb9X~)@w\x86\x1b\x05"{&@\xda8\x9e^\x10f&@\x80\x11Q&\xb4e)@\xb8X\xdd\xb6^\xb9(@t\xf1\x99\xb9fv(@\x81\x80\x9e)\x19R\'@\xbae<;s<%@\xfb\xa5u\xc4.\xdd&@\xbe\x84\xc9N\xc6R-@Ei\x0b\xa6\xb6U)@\xb3\xae\x8a\xc8gD-@W\xf6Z38k(@p\x9f\xcc\x99\xed7(@\xd0\xe1;&I-%@X\x9d^\x85x )@A\xec\xe8\xb6\x8bk)@SQ\x0bT\xd3\x87&@\xe5\x0b\x0e\xe1\xa8a%@(\x15\x00\xd9\xdbG,@\x9d\xbfL\xd7\x8c\r-@\x876\x11k\x836)@\x8f+)\xe0\xf4n)@\xdd\xd86\x88q\xff(@\xc6\x98)\x8c;!(@\x1e\x1bY\r\xb5\x88&@\x05\x105\nI-%@\xf0\x0f\xde\x05\x95\xb8&@\x0f\x1e\x9f\xc8\x1e\xa0&@\xad*\xf3\xf4a\xf2&@\x1a\x81\x99HkC(@\x91Oq\xee\xca\xc1\xf3\xbf\x88\xad\xa8\xf4\xb3\xd2*@\x14\xea\xb3\xddP\x9f&@\xcd\xd5249\x96&@\xd8F4j\xb6a)@\x0b\x98\xbc\x86C\xb5&@\x84\xf9\xf6-[P)@\xa9gsB\xfa{*@i\xa4D\xb7\x13\xe5+@\xff]T\x18\x10()@\x89\xc7\xbc\x1f\xd1\xdb%@#\xde87\x84\xd8\xe0\xbf\x82%(\xb0h\xac+@\xd8\x00#\x8b\x81C)@\x87|Rw\xd3\x81%@K)\xfb\xbc\x81\xa8+@\x05C\xe9\xb9\x9a#\xf2\xbfE\xbc\x97\tN=)@\x00\x00c\x98\xc1d(@\xb1\x1dJ\xf3\xf7\xbd)@6\x9bs\xf5N\xa0%@\xb8@\xfc2h\xa9,@J\xd8\xfb\xf2\xf3.+@5\x8f\x1cPD\xf0*@P\xd0b\x81\x96\xcd)@\x80\xc4\x80\x8d\x9bh*@\xdb\x1a\x0e\x1f=?)@zIm\x92\x81\x02*@\xfa/(\xcdB\x0f+@\xc8\xe1\x17\\\xc84*@\xcb\xd4z}\x19\x84*@\xbdLW&[J)@2\x8fx\xaf\xbf\x06)@\x03\x0e\xa3P\xc6\xbf%@+\xeejy\xb5\x10*@\xc9\x01\xc0\xedH\x96*@m\xbb\nA\xf3V)@\x96A\x8f\xbd\xca\x0c)@\x85\t\xcaz\x0b\xff)@\xcd\xc2\xf1\xe2{!*@\xe5Xj6#\xa8%@\xc1\'U\x19\xdbX)@\xc0\xd5\x10J\x91\x02+@o1\x8eIje)@\r\xd1~!\xe8<)@\xb0x\xf0M"\xe4*@\xc4\xff8((\xfc*@\xd8\xa5\xf9C\x9e\xbd%@\xe8i\xde\xbb\x96\xad%@J|\xd2\xd2J\x82*@l\xb3\xa9\xdfw\xc3*@\xe4\xb5\x80:\xb2\x0c(@\xc4\xa1!M\x0c\xb6&@}EXg\xf4\x95*@\x8b\xeb\x10\x04\xa33,@pJ\x13\x85\xa9\'(@\x9bm\x19\xfd\xf5\x0c(@y\x96Ys\xaf\xbe*@\x89&\xfd\x938\x91)@0\xd5\xad\x0f\\\xd2*@\xbef\xdfQ\x0f\x00(@\xd9\x99Y\xeb\xd2\t(@\x02BWi\x03\x12(@8\x14 K\xa9\xeb(@\xed\xd7\x08\xee\xc5\xda\'@\x06\x1c\xe3\xb7bZ(@\x80\xac\x05B\xfa\x7f&@=\x14\xc5\xe6\x88\x1f(@\xb6\xde\xa4\x89\xc5\xc1%@\xbb%j}\xa9\xfc(@\x87\x0ePM\xc72&@\x89\xb4.\x02y#&@u\xec@_l\xdd)@\xb1X\xaa\\\xf1\x1a)@\xa9\xfd\x19\x0f)\x0c*@\x8b\x86F\xc7{\xd7(@\xa8d\xbc\xd7\xc3\xbb%@\xa61}\xe7D/)@\x8a\xc0\xe50\xa9B-@\xa1\xbe\xbcI\xb3\xff(@\xe3\xd8\xf0\xb3\xd3_&@c\xce-)\xd8\xc4%@\xe7\xbf\x19e5\xc6&@\xf79\xeb/\xf5%)@n\x81\x97+\xeb\xd1(@Y\xef\xbf\xab\xf2c&@+WQ\xe6\xff\xb9&@\x04_FU\x91\xa6%@)\x91\xf9\x16\x97\xa0&@?\xbf\xe7\xb6\xc4\xbd&@obw\x90J\x85&@Me\xe5\x1b\x06\x9d%@\xd6\x12\xf0\x89KP-@,\xe2[8B\xc7%@\xca^\xc6\xe6v|*@\xdeXSN\x98\x8a*@\x83\x8d\xb6k\xf26)@\xed\x19\x11w\x93\xc4\xf2\xbf\x87\x9d\x06\xea\xa4a%@\xb7\xd7"\x19\xf9f(@\xedt!1\x88:(@\xed\xc87\x89\x96{&@E`\xa7\x81^b%@\x0b\xc3\x07J\xc4j)@\xc22\x7f\x00\xa5o(@\xd5\xaa\xd56\xb7M(@\xacd<\x81\x85\xba(@\xef\xbc$\x9c"G(@\x8a5\x0e\x08\xcfY)@\xc6\xce2Y\xddz)@\xcd\x13\x05q\x88\xd2(@\xa8\x91\xa0FP<(@\xf5r\xcd\x17\xdc\x0e+@\xa0\xd7\x1e\x98D\r-@3\xceDG\x9e\x1d+@\x9c\x16}\x9a|^)@\xaa\x95\xdb\xde\xde\x88&@\xf2\xa4\xf4\x9b,\xa1\'@\x03\x02L\x9e\xe3"*@\x05=\xcc\xf2o#+@\xc3n10\xc4\r+@S`\xfd\xaa\x04\x1a+@\x95\xfe\xbd\xaa:\xb5&@;\xc5\x1d3\xce\x9d,@\\\xe3g\xed\x19Z)@\x19ew\xa3b\xda\'@k\xdb\x89{\xa6A+@\xd5\x1d\x1c\x08\xa6\xb8)@af\r;\xec\xe6\'@q\xd4\xbe\xc4\xf2\xdd(@\xb2\x1e+/6\xec(@\xa9\xe7l\x95;f+@\xab\xf4\xc2\x05\xc5B(@\x8b\xca\xa8\xa8\xdf5)@\x03j\x8ee\xc1j+@i\xeb<\x95\x9f1+@\x89\xf8\x98\xea\xe3n*@\x960\x1c\x8cw7+@\xb4\xf3\xbf\xbc\xd9\xe2(@\t\xe2P\xe5\xc0$+@v3\xbd\xd4\x9a\xe6*@Ib\xe5F\xf5\xd3(@\x8b (~\x90!+@\x04\xe7\xc6\x0fV](@\xd4\xe0?>\x05\xb3*@\xb4\x0bdm\xd1\xe4*@\xf1\xdd\x8f\xea&\xfc*@,\x91R\xa6u\xbe(@7\x80\x04\x14\x95z)@\xdb\xd1\xb3\xce7I)@3y\x90\xaa\xe1\xaa+@.\xb6\rh\xde0)@\x0b*|8d\xd1*@S\xd1\'\xa5[?)@z)Z\x99\xb6\xad(@\xf2j3\xba\xc3K)@\xc7\xe8,R\xd0Q)@\xccB\xe42m*+@]\x85\xdc\x83\xe9^)@\xdc+\xec\x9e\x9b\xa9)@\xe2X\x1e\xc1@\xb2&@_\x18\xb7Y*\xc7,@{J\r2\xaa\xe2+@\xbb\xa7\x90.\x1e?)@Pf\xfbz\x90\xa5)@\xac(\'\x8fqL)@ &$\x07\xcd\xcf)@\xb9s\x9f%J\xc9)@\xe9\xdc\x04UU\xeb*@c\xc6<\xbb\xda\x1b*@[\xe6\x05\xdaG\x02*@\xcb+\xb5\x026\x81*@\xe9c\xce\xfe\xcfQ)@@\xea\x85f\xba\xeb)@l\x9e\xdbK^3*@\xb7T\xab\xcb\xaa\r+@\xc6Q\xadS-b)@x\xaf\x14\x0c9\xfc*@a0\x197\xc6\xfc)@W\x17\xd0z\xf9\x12*@O\xf9\xd4\xc5Q\xdd*@;\xc8\xe8\x1d6-)@g-\xc4\x85\xff ,@]\x88\x1d$\xddp,@Y\xf2q\xb7\xff\x0b(@\xadS\xa4\xcb\xd6\xfc\'@\xe3\x9b\xb2p\x9b\xb1*@\xae;\xba\xc0\x9d\x83(@\x1bj\x96\xaf6\x08)@=M\x10a\xc4k-@\xbd\xf2Y\x88\xe2d)@Iw\x1aL\xb6:)@\xce\xa4\x1d_\xe3[(@'
p16
tp17
bg3
(g4
(I0
tp18
g6
tp19
Rp20
(I1
(I1805
tp21
g13
I00
S'\xa0\xd7\'\xea\xe5\xbaS@+XX\xben\xc2S@\xdcD\x03\x8e\xd2\xc2S@\xe5i\xce\r\xf2\xbcS@\xb6Y\xd7\xae\x01\xd2S@\xd2\x03\xc3\\\xae\xd2S@wH\xb2\x88p\xaeS@O\x94\xda\x1d#\xa3S@x\x16}g;\xadS@\xdex\xa1\xcb\x9b\xc7S@\x97\xeb\x16@]\xa0S@\xea\x97\x12\x11G\xc7S@\x1a\x8c\xed\xe2\xb7\xc1S@\x0c\x91\x91\x02&\xc6S@\xdeF\xcc\x8f\x08\xc6S@\xbd\xd3.\xa2\xe7\xfcS@$4\xb1\xeb\x9c\xceS@h\xdbr\xf8\xc0\xabS@\x160;I\x95\xdaS@\x14\xc9&\xfc<\xb2S@\x10\xff\xc87\x99\xc3S@gBs\xcb#\xd8S@\tZ`\x03b\x9fS@\xd9\x82X\x9e\xcb\xa8S@\xc9\x0f\x90{\xaa\xceS@\xa0\xc2\xf0"\xb2\xd1S@\x99N\xe0\x96=\xceS@\x14\x1c^\x1b5\xc6S@\x12\x01\x8cz\xf4\xa4S@@@\xf6fU\xceS@\x1f^\x0b\x13\xcd\xd4S@=\xde^UI\xcfS@\xf0|\x0b\xf1\xe5\xcfS@\x05\xdf-J\xd4\xa6S@\xfe\x93\xc8`\x07\xa6S@\xedr\xa5\xa2\xb3\xcbS@"L\xe2>\x8a\x91S@3q\xf6\x9c\xcf\xa6S@\x9a\xfd\xae\xf0\xf0\xb7S@uR\x91M\xfd\xb7S@N\xa4\xba\xc9\x90\xb1S@]\x0b4\x9c\xdc\xafS@\x1fg\xc5\x1f\xb4\xc5S@\x95?\x14\xdb\x08\xc2S@f\xdb\xac\xbf\'\xb7S@\xb4\x17\xdf\x03R\xcfS@\xae\xef<0\xc2\x98S@\xf6\x8c1\x08\xcf\xc0S@\xac\x1a\xbd\xb6R\xbbS@\xa7\x00\xbd\xcf\xd8\xc3S@F\xf0\xad\n\xc7\xc2S@\x07\xfdU1R\xceS@\xcd\x80\x1cb`\xdaS@\xb0\x11\x96\x93.\xffS@F8\xe3\xcbb\xbbS@\xc9{^\x1e\x0b\xafS@\x16\xf7\x19\xb0\xe7\xc8S@G\xe6\xc8\xb1a\xc1S@\xc9keX\x13\xd0S@\x1d\xa2k\xce\x17\xb5S@Q\x89\x1c\xbd\xbb\xb6S@A\xf3\x16\xc1\xfd\xafS@\xe9\x95"GW\xceS@/g\x9b\xa9O\xa8S@\xaa\xe7\xe9wd\x97S@4\x94\xf6\x80\x83\xb7S@\xa3\x05`1\xce\xcaS@\x9c\xd7(n\xc5\xb7S@\x9c2\x08\x1d\x9f\xb5S@2+\x19\xd2\xc2\xacS@\x94v\xafT\xed\xb9S@^u\xc1C\xd5\xa1S@\x84w\x00\x02\xa7\xb6S@\xaa\xdaa(\x8f\xceS@\xc5\xd2\xce\x11\xc7\xc0S@\x82\xad\xde!g\xa8S@\n\x19\t\x87\x1d\xadS@gE1\xed\x98\xc5S@\xa4E!\x05k\xaeS@^aS\x1a4\xd3S@\xb1Q\xac\xa7\x12\xa9S@\xbf\x008\x8e\xd9\x9cS@!\xf7\x8d\xfa\x8a\xd2S@\x13\xab\xe0\xcf\x9d\xd0S@ALZL\xdc\xb9S@\xacN\xf1\x89\x06\xbbS@\x10\x9d\xd9\x03\xd2\xcaS@J\x913\x15\xf1\xc4S@\xfeM9\xc7\xef\xb6S@\xc3>\xdf\xee\xfd\xceS@\x14\xaf\xe7\xc78\xcbS@[1(\xb5g\xb2S@t\x07(\xd1\xdd\xc8S@\x0b\xead\x1a/\x9aS@\xac\xd8Qd\x01\xbbS@\xf1\xce\x0b\x05\xbb\xb9S@k\xc8\xdd\xdc\x96\xceS@\xa7$\x15\xd2h\xb7S@b\xe2\x13@o\xbaS@\xc6\xd8\xd1\x13Y\x9bS@\xecU\xb0\xcc}\xb1S@7\xc6\x80\x13\xf8\xd9S@\xf8\x05f\x05v\xb1S@\x8a\x9c\xfe\x1d\xa9\xbaS@\xc5Y!U\xf8\xb4S@\x97\x8cwGD\xc2S@\xe6\xb9\xdd:b\x9dS@\x1e\x14\xe2\xcb\xb0\xacS@\xa1\xeaAC\xfe\x9bS@>\x9c}\xd8\x9e\xa1S@XZ\xe8>\xee\xcaS@\x17jQW\xb3\xc8S@n\xe8I\xb5\x91\xd4S@\xe7r\xdbR\xee\xfeS@Eo|`\xe9\xb9S@\xea?7\x9fS\xaeS@\x85\xc2\xfae\x1a\xceS@\x96Z\xce\x86\x8d\xcaS@b\x91Bz\xb4\xb9S@\xcc)"\xdeP\xb9S@l\xc2!H\xe0\xb9S@x*\x92bv\xaaS@Y\x16U\x95\xe4\xd9S@=\xd5$:b\xaaS@\x0f\x9b-{k\xfbS@\xa4\x07\xbe\n\xc7\x9eS@\xcc\x07\xd4\xa8\xe4\xafS@\x03\x88\xe6\xa9\x08\xacS@\xc14\x8dL\xcd\xc8S@1\xea\xeb=3\xa6S@\x7f\x17-F\x1c\xa6S@\xd0\xed\xa3\xea_\xd4S@\x1d\xb2\x1d\x90\x01\xb3S@\xcb\x8c\xe8\xae_\xa9S@\xa8\x0e\x17\xda\xd6\xa3S@H#[\xf8\xdf\xcdS@\xba\xa9\x89\x97\xe3\xaeS@\xfc\x82-\x83\x10\xb2S@\x9e\xado\xd8\x02\xa0S@\xbe8ta\xd7\xd9S@NG\x95\x01\x15\xb2S@-W\xe2lX\xc8S@\xca\x9dY<1\xd0S@\x7f\xc06\xcd.\xc4S@\x85\xe6\xeb\xab\xb9\xb4S@\xc11\x8c\x1d\x88\x9dS@\xcf\xe3\xa1f\xcf\xb1S@\xbeh)\x85\x96\xb3S@h\x81gZ\n\xc9S@-V\x94\xe6\x04\xa8S@\xe6\x1e\x81\xe8$\xc4S@o^+\xa0\xac\xadS@\xa0HL\x1f\xb0\x9bS@\x0f\x19V\xfdd\xb3S@\x84\'\xa7\xc5\x14\xc1S@\x96\xc9\xf4X\x84\xb3S@\x87q\xbd\xab:\x9fS@d`Ar^\xdaS@s^)\x16o\xd6S@\xe7\xd7\r\xe7\x89\xa8S@]\xf0\xfa\x86\xab\xd3S@\x16\x08\xe0\xd8\x12\xd2S@9c\xa0\x02\xfd\x9eS@9\x80\xd9l\r\xa9S@F^\x85\x19\xb8\xcfS@\xb7\xcc@\xc1\xf2\xafS@\x9eE-6\xd4\xb8S@$\x1b?\x05E\xc1S@\x9c\xd3P\x03g\xa0S@\x12\x9b>\xf9O\x9eS@\xa6Y\xb6\xec^\xcfS@\xb4v\xab\x1fo\xa8S@\xfc\xb6\x80h\x11\xcfS@\xe5+OJ\x95\xd0S@\x95W\x18}\xfe\x9eS@\x0e\x8b\xc2\xb2\xd0\xbdS@\xca\x0e\x08f\xd4\xd5S@S\xb3\x82x\xb9\xa6S@\x9a\x8b \xfb\xcc\xceS@\xbe\xf9\xdc\xb4\xb1\xa9S@s\xb0}!6\xcbS@#Uj_Q\xbaS@t[\xdew\x05\xcfS@\xd1\xd5\xca\xa6d\xa5S@\xcf\x11\xbd\x80\x85\xb3S@4u2.\xef\xaaS@\x02\xb8,b\xd3\xb0S@1\x86\xbb\x1a\xcd\xcdS@\xb9\xcdtB\xc8\xbdS@\xd2\xb2C\xff&\xafS@1>\xe3NL\xafS@\xfc\xf6L\x04\x17\xd4S@\x04\xa4dJ-\xcbS@\xf2\x89\xc6]\x1e\xb8S@7\x1b\xfb\xf3\xbc\xb7S@\xf2J\x03(\x99\xb2S@Su\xf9\x13\x13\xafS@8\xe1\xf73\xe7\xc3S@\x83\xb3\xac\xa0\xf9\xceS@H\x9b-\xac\\\xd7S@(gN[\xfc\xb5S@\xd5\xc5\xa8\xc6J\xd6S@M\x9e\x90\x8e\x19\xc1S@\x8c\x92\xcc\xd7\xd8\xbaS@:\x0c\xa8\xaf\xb6\xa3S@\xe0\'u\x99\x94\xaeS@]\x97\x07%d\x9cS@\xb4\xd4_\xd5\x87\xa1S@e\x05\xde\x01\x1e\xb1S@\x98\xaa\x81\xd7<\xabS@\xe9\x84\xb6\x1a\xf6\xc9S@\x87\xaah\x89\xac\xd5S@CI\x16\xd8\xab\xc4S@YS\xef\x00=\xb3S@ld\xbc\x12M\xaaS@K\xf5\xd9\xa1\x02\xb6S@\xe0a|{G\xb4S@\x80\x17Y\xf5\x05\xb4S@\xf7= \x9f\xf5\xb7S@\xfa[V\x7fY\x9eS@\x89r\xb0@\xc8\xa1S@\xdd\xce\xc5\xf8Y\xaeS@\x14\xa7\xe1\xa9M\xcbS@0\xc4\xddF\xce\xcdS@\x84\x81y\x01\xa7\xb4S@/\xf2\xb35W\xa9S@\xc1\xea\xe0\xae\xfc\xcbS@5o\x1d\xff\xd0\xb7S@\x02\xad~\xe4\x14\xa0S@\xe9\x88\xd9\xc9\xd0\xaeS@\xef\x02z\xb8{\xbcS@\xfc\xfd\xf3\xd6\xea\xb5S@\xa4~\xdc,D\xd6S@\xf1\xc8\xc2\xe3\xd8\xa3S@\xe6\xc2\xa2\xd2\xa9\xcbS@H\x97\xed\xc5\xd2\x9fS@t*\x18\xd7,\xabS@\x87\x05\xe3OK\xa2S@{\x18\\\xde\xde\xa4S@\xdd]\x90\x97\x9b\x9eS@\xf9\x9d[\xb1&\xabS@m\xbaWS\x12\xa8S@Fa2\x9f\x8f\xcaS@\x03\x8a\x92\x9f\xbe\xc6S@&\x15F\r\x1c\xb0S@P\xca\xcb\x13n\xa1S@\xf0\x1a\xda\x17\xb5\xd4S@\xcd\x10&G\xdb\xceS@?\xf8i\xc7\xae\xb4S@a\xe7\xb6\xf4\xe7\xa6S@\x88\x1bO6\xbd\xa2S@\xee\x13\xa4\xe3E\xcbS@_i\xee\x19\xbc\xc4S@\xf8\xaf\x03E\xdc\xa8S@\xb2.E%\xf9\x9eS@?\xaf\xb6n\x1c\xacS@&\xadO,\xfa\xa2S@\xec\xc0\x9a\x96\xbb\xcaS@\xcc\x81F\xbc\xac\xc4S@D\xd5\x05\xaa(\xaeS@\x01\xdd\x15*\xbc\xa3S@5Y\xcc\r2\xcbS@\xfd\x01II\t\xd5S@GH{\x8e\xfd\xbcS@\xef\xc2\xd7\xc2b\xafS@9\xca$\xd0\x00\xb2S@\xca\xef\xa0\x15\xc6\xb5S@\\\xb6\x93s4\xa3S@=\x0b\x0c$U\xccS@\x01\xa5\xf4AJ\xccS@ivdY\xa5\xa7S@;\xffi\x91\xe9\x9bS@\xfa\x00\xc4\x0c\xf7\xb4S@o=[\xc9$\x9bS@D\xbdA\xd9\x11\x9cS@\xb4X\xf9-O\xabS@\xa8\x07\xc0;\xe3\xa7S@1g\x18\x0eg\xccS@\x9d\xc0\x17)Y\xa3S@\xf2\x13E\xfc\xf9\xb4S@\xaehL}\xff\xcbS@\xc4\x08S\xb0\xfe\xc8S@x`\x82Z|\xb6S@\xbd\x98\xc1\x10e\xb6S@\x16\xe5\r\xf9\xfb\xb5S@\x11\xc9\xc4\x98i\xbaS@G\x86\x15h\xaa\xaaS@\xd8O\xd0\x1b\x17\xceS@X\xca\xba7\xa9\xcdS@\xb46_\xbb\x1a\xc7S@1\xcb\x9d\xb6\xeb\xceS@LK^K\xd3\xc1S@\r\n\xfb\x87 \xb0S@\x16B\x00`*\xb3S@\xca\x9b\x9d\xae\xe1\xaaS@\xdb\xe9n^\x92\xd0S@\xba\xf8\xf9\xbe\x0b\xdaS@#d\x8c\x94<\xc1S@8\xf3\xe6E`\xdaS@\xfeZ\xea}7\xaeS@\xeb\x08rj\xec\xd2S@\x05\x92\xd0\xbe\x84\xcfS@\xa0\x8d\x14\xcc\x07\x9cS@\xed\xfcl\xc1\xd0\xceS@\xd0\\\xca\x87\x8a\xbdS@\xa1\x04\xd6\xcf\xa8\xb5S@\xd6\xd5J\x05{\xc7S@\x829\x96i\xf1\xb5S@\x9a\x17\xb8\xf4p\xc7S@\x83\x12\xa0&\x05\xc5S@\xc0\xd7\x87U\xe8\xb7S@\x981\x98\xaf\xcd\xceS@/kAj\xa6\xceS@\xef0\xbd\x8d\xc6\xb5S@\xe9\xb5\x90n\x17\xc2S@[m\xa3r\x16\x9eS@\x07j\xfdO^\xceS@\xf5E\x06M(\xcfS@xw\x9b\xdd\x12\x9bS@\x8f\xbe\xd5\xa9\xfe\xc9S@k\x86\x82\x93\xef\xc4S@x\x02\x99\xd2\xd3\x9bS@\xf9\x85\x92\xcf;\xcfS@\xa28/\x9d\x84\x9bS@l\x06\xd4\x83d\x9cS@\xc4\x1c\x17\x8e3\xcfS@\xc0,v\x91\xe9\x9bS@=\xfe\xaa\x81>\xcaS@\xa9\xa2\xdb\x1c4\xceS@\x12\x80S\xe7\x81\xb7S@\xfd\xa5\x13\xc1\x85\xcaS@+\x08M\xd7\xb0\xc5S@\x07\xda\xc8\x17\xa3\x9eS@@\xd2 \xffy\xb9S@\x1a\x85\xce\xfe\xd1\xa1S@\x1b\x9c\x8cwz\x9fS@#\xa5\xab\xc2&\xceS@\x8b<\x15\xc6 \xa3S@\xb3 \x8a\xbb+\xa3S@\xbf\xc8\x10h_\xceS@\x14\xda\xcb\xcc\xcc\xa3S@\xd9\'\xb9\xe7\xe8\xa3S@\xdf8\x19\xf6\t\xc6S@\x14\xfdJ*\xd4\xcaS@g!a\xfbA\xc7S@\xee\x9b\\\xa2s\xceS@\x93\x88\xb4T\xe2\xd2S@\xef\xaa\x02\xb5W\xd2S@\x8b\x94\xfc\xf3\xfb\xcfS@a\x18\xe8\xa9\xc2\xa7S@\x1ei\x90\xb4\xac\xc3S@t\xbdX\x0f\x1f\xa8S@\xb0\x18\x8e\x82f\xa8S@^\xeb\x13Y\x12\xa9S@\xfc\xa3\x9b\x9c\x96\x97S@\x92\xbb\x99K\xc8\xc7S@m\x8by\x93/\x9aS@\x8a\x1d\xf9\x98b\xc8S@\x15`#\x91\xb4\xccS@Q\xf46\x89G\xa9S@\x11\x1a\xdc\xae)\xa9S@uJ\x1bZ\xa7\xa9S@B)\xc0i\xe7\xc7S@\xc2\xa39\xbd\x13\xb8S@k+\x02\xa0J\xbfS@%\xce\xe9s\x04\xcbS@5|\x8d\xc34\xc4S@\xf8Z\x1e)\x80\xabS@\xe3\xa9 B\xd1\xc8S@\xd0\xac\x18\xdf\xb7\xccS@\xceQ\r\xed\xe3\xcaS@\x0f3l\xe6\xad\xc8S@;\x1f\x17\xdfz\xd9S@\xc9\xa6\xc6\xcd\xb4\xcaS@]\xf7\x80i\x83\xb3S@\xd5Q\x8d:\x1a\xc5S@\x11\xf8\xb1\xeac\xcbS@\xca9\x00\xe1\x00\xcbS@\x9a\x92Xb\x8f\xb6S@\xd4,\x98k|\xcbS@\xb3\xb4\xcd5?\xc9S@\xfa\xa2\xb3\xa5\xca\xc2S@\x1ak\x9e\xcf\xe4\xaeS@z:[YD\xb0S@\x16A\x05\xbf\x14\xb5S@\x8a\xb5\xb1E\x95\xb7S@\xc9\xe3\x87\xb3\xc8\xc2S@\xb7+Mw\xe3\xb0S@?\xa4{\xff\xc8\xc9S@i\x01i\xdb\xd2\xb8S@c\x0f\xc2\xaey\x9fS@7\xb2\xc7\x17\xf3\x9dS@\x1d\x8ewd]\xb2S@\'\x1a4T\xd0\xa6S@\xb8w\x95\x90\xc1\xc9S@\x92L\xca-h\xc2S@\x92qG\xb9\xca\xb2S@s\xb5Zq\xb3\xb6S@\xc1Q\xa31\xa8\xc0S@v\x98\x8f\xbd\xcf\xa8S@\x08\xc4r\x91:\xcbS@\xd7\xadT\x85\xbe\xa8S@b\x13\x1an\xd8\xa3S@\xa2\x9f\xeb\xbc5\xa0S@\xeaE*o\xec\xa7S@\xe7\x88\xfc\x1f/\xd4S@\xf9\x96\x83\\\x12\xd4S@\xb6\xe3\xe6D\xdc\xa8S@\xe4vg\xd6\xa7\xa7S@:\x8f\x02\xc0\x9f\xa5S@\x949N\xe5\xf0\xc9S@\xe2\x05A\x0c[\xb6S@V\xd9\x8e\x15\xc6\xb5S@|G\xd9\xca\xc3\xa5S@E\xc5"\xd7\x00\xc5S@w\xfe\xf5\x85I\xb9S@\xee\xc5\xed{\x1b\xabS@\xa3B\xb3k8\xb5S@z4 ?\xea\xaaS@"\xbe\x9cu%\xabS@J\x10>_\x90\xa1S@\xd2\x88\xe8:\xd9\xa4S@\xa9\xb8!\xa4\xfd\xb6S@\xe2"\x1d=4\xabS@\xf2\x9b\x9b\xedA\xa5S@\xb6\xc94BP\xa9S@J\x89d>\xf5\xcbS@\xa3{\xce\xfc\x84\xcaS@\xd4\xd8\xb2\xaf\xc5\xd4S@\xc7!\xa5\x1a\xb0\xd4S@\x1b\xae\x17q\xe5\xabS@\xe8\xa1\xdb\xd0A\xcbS@G\x10\x1c\x0e[\xc1S@u\x15\xde"\x8b\xa1S@)\x0eq\xa7\xff\xb7S@\xe9-8)\x89\xc2S@\x99"\')\xc0\xa1S@\xc9\xc6\xedk\xd7\xc5S@,Q\xf5\xf0A\xa2S@w\xe7u\xf8\xbd\xaeS@\x9e\x1d|\x89M\xccS@\x9f\xa1_\xc5\x9a\xbbS@\xf5\xady"\x9e\xaeS@r\xcfGsf\xafS@~\xc1\x9e\xbc,\xcbS@x\xeb\x8a*f\xaeS@\x9f\xf6\x94\xa2\xc8\xa7S@\x7f\xc5\xed\x172\xa3S@\xf8m\xed"\x15\xd5S@\x11F7\xcc\x9f\xadS@\xaf\xd5\xa4\xf9\x03\xb0S@\xa8\x01\x8a+&\xd0S@U\xfc\xa2Ab\xd5S@\xacjH\xa1;\xceS@\xc1\x82\xd5\xc4\xd2\xafS@\x86&\xc4\x9b7\xb3S@\xf4s\xdb\x86Q\xa4S@f\x8d\xe5\xf87\xb3S@\x9b\x9f\xf6\xfa=\xadS@Y\xf9<#\x0f\xb3S@]\xab\x15XU\xcbS@^^!\xa0]\xc1S@T\xc48\xa50\xa5S@\x90\xe1,\x14\xa5\xc0S@\xe7\x10\x18|\xd4\xa6S@[\xd2\xd7c\xc7\xa6S@P\xe1\n\xc9\x82\xbfS@\x1d\xf5\xb5\xcb\xf6\xa9S@\xd0\xaf"j\xc6\xcdS@\xef\xc6\xe5\xe8V\xcdS@\x01\xec#)\xc3\xa8S@L9\xa1\xd2"\xcfS@HYm\xca\xf4\xafS@\xaa\xae\x8b\x18\x06\xa9S@\x85\xb2\x1d\xadP\xa9S@\xc1C\x0bzY\xd6S@\xfejg\xc5\xce\xb1S@\xbd9\xf6\xea<\xa8S@)\xee[Q\xbb\xb4S@\xb9\x8e\x1c\xbb\xcc\xa8S@\xe7\xce\xad\xde\xd3\xb4S@\xe8\x8c\xfe\xf7\x9b\xfaS@\xe8\xdb6\xf0\xfb\xa8S@\xfd\xb7\x90\x0b\xab\xcfS@n\xc5\xa8\x17s\xaaS@f\x8dl\x1a\xf5\xb9S@1\xbd\xff\n\x89\xabS@#\xa9\xbd{\xbb\xb9S@\x8c6\x84\x85{\xacS@\xd2\x95&\xfe\xe5\xb8S@.y\x0fP\xd9\xabS@/\xec\x85\x05\xca\xabS@OF\x1b2*\xc0S@Lx\xa2\']\xc1S@\x89\xd1] \xb6\xcdS@\x052a\x04)\xb2S@\xf1\x1d\xdf\xf6\x91\xb9S@Vx\x91\xb2t\xb9S@,\xcc1\x8a\xfc\xbaS@_\xc5\x02\xd0j\xbaS@b\xc7\x13\xcbY\xb2S@\xf8\xa1\x97\xb3\x00\xb6S@\x85M\xaf\xbb\x87\xb2S@\xd8Kt\xee\x88\xbaS@Y\xae\xc5\xdb\xa3\xb9S@qJD\xe5\x0e\xadS@ux\xf6\xda\xf0\xccS@f\xd8\xb9\x18\xba\xb9S@\xed[\xe3U\x9b\xaeS@\xd5\xaav\xa0\xe8\xceS@\x93S\xe7}\xf4\xb7S@$\xbe\xb2\xd2v\xb7S@\x9e\xc6\xa5\xa4\xc5\xb7S@\x10{m\xfa\xb0\xb6S@\x1by\x10\x8d\x1f\xbfS@c\xa0O\xc1!\xa9S@;\x13R\x0c+\xcfS@\x93\xc0\xf9>\x07\xcbS@\xda\xd71\x93\xd1\xadS@\x81\x12\xca3\xe6\xb1S@\xe3\xe5T\xe8\xa4\xadS@H\xe4F,\xab\xb4S@h\xb8\xd6\xe33\xaeS@]\x1b\xe3,\xff\xa4S@b\x99\xfa\xe2\x93\xd4S@K\xf7\x8e\x17K\xcbS@3\x83j\xda\xc6\xa4S@\xaa\xf9\x81\xd3\xcb\xaaS@\x1fJz\x1a\xfe\xceS@\x9e\x08\xef\x12\xe5\xc0S@\x90h\x99\x19\xa7\xd4S@\xee\x93!\xd5o\xb0S@Bqj\x89\xcb\xb6S@e\xe0VQ1\xb9S@\x9f?\xe6bD\xb0S@\xebc`\x805\xb5S@_5\xca8\x95\xafS@\xd7\xf8<\x0b\x8b\x9aS@\x9b\x87\xfeLE\xa8S@\xb5bZtX\xaaS@s\xdd7\xd9\xe7\xaeS@\x9f\x11\x9d\xf4\xdd\xd6S@/\xc1\xda\x0c$\x04T@\xd5\x0c[<\xb6\xa3S@h\x1cc\x04\xfa\xb8S@\xad\x81`"&\x9fS@0\'a\xbeY\xb1S@\x18+!U&\xa4S@\xab\x12\xf5\xf9h\xa2S@\x85D\x97\x9d\x98\xdfS@\x9f\xdb\xf7S\x1f\xd8S@BpF\xf9p\xc8S@\x81\x17\xc2\xd0\xd7\xa4S@0X\xdc\xd4\xc8\x9eS@\x04\xfb\x18\xb14\x95S@\xc4\xad\xd0b^\xaeS@pPi\xe9\xf5\xcaS@]8\xa8\xf1c\xc5S@?P@\xf2\x91\xa1S@\x10\x06\x8dZ\x8c\xaaS@\x02\xa69Od\xcbS@\xab\x8f\x87EK\xa8S@\x84\xf5\x85\x02;\xaaS@\xf9\rQ\xdcR\x9fS@"6\xdd\xaa\xf9\xe1S@M\xef.\x7f\xb9\xa5S@H\x9e&5\x01\xa4S@d\x8f\x84\x80\xca\xc6S@W\x1b\x18\x92l\xccS@R\xfa@\xa8\xae\xb2S@\xaa~\x97V\x93\xb2S@C\x10\xb3\\a\xe2S@Noa\xd3r\xc8S@ \x19\xad\xc3\x80\xb1S@l"\x97\x15\xbf\xacS@.`~%\\\xa8S@\xe1x\xe8n\x0f\xb2S@\xa4\xbd\x97%\xf3\xa3S@\xb2\r}\xd7Y\xabS@\xd2s\xbe\x9d\xb5\xa7S@\x10\xd6\x88!\xa7\xd3S@\xf6\xee\x08\xc9\xf4\xceS@\xfd\xf1\xc4(\xfa\xb4S@A!a\xe3H\xd6S@\x19\xa0\x9a\x83A\xc4S@\x1f-\xc7\xfb\x12\xabS@Vw\xf4\xcdZ\xcfS@Sk%\x92\x03\xc1S@&8\xda\xda\t\xacS@\xb4>\x11\x0b\xc4\xa1S@Vm\r)\xa2\xa1S@\xfd\x954\xe0\r\xb8S@\xb0\xb7\xdf$\xc2\xb4S@53\xf8\xd3\xd7\xc1S@x\xdb\x1d,\xd1\xb2S@\x94\x8b;\xc1,\x97S@\xd02H$c\xa1S@e\xf1\x81bo\xb8S@0h\xc8\x96A\xbdS@\x06\x03\xec\xe3;\xb3S@+\xd4\x1cI\xff\xb1S@,\x9e\x97\xe3Q\xcaS@\xc3\x16\xfc\x9d\xeb\xcaS@\xd7G\xc6)\xd5\xc5S@\x0c\x02\x89\x1b\x88\xabS@Q)\xbf\xe2\xb7\xa3S@\x98u#\xc9l\xb3S@&|\xbc\x1eC\xfeS@\xfb\xfe\x0b\xc3\xd0\xa8S@\xd2\xd8\x0c=\x15\xb7S@\xb7y\x17`\xa5\xabS@\xb8m\xb8\xb4R\xb6S@)\x89\xfasd\xc0S@\x8ax\xcdI$\xd4S@]\xac\xe1\x13\xb1\xb1S@\x844|H \xbeS@\xb7I(}\xb9\x98S@\xbb\x88\x08\x7f\n\xb7S@\xbc\xbc\xcd\xc4\xaf\xb6S@\xd6c2\xd7\xbe\xaeS@\xa4\x83\xaa{\xfa\xb4S@\xbb\x96o\x95\x17\xa9S@N\'m\xdf\x8b\xb7S@gp2RD\xa4S@\'\xa7\xcb\xa4>\xd8S@\xfd\x8el\xfek\xd9S@:\xe5\xc44p\xe1S@\xe9Iw8\xf6\xb5S@\xaf\x86\xf2\x9f\xbd\xceS@\xc0(K\xfb7\xb5S@\x00M\xfc\xa9\r\xc0S@\xd4\xcb\xe7g\xfe\xd7S@cw\x9d\xa0C\xbaS@b}( U\x9dS@\xca\x8e\xdbRV\xa9S@\xe4J\xde\x84O\x9eS@\xf5@\xb7\x1c\x87\xddS@]\n\xe6\x03\n\xb8S@\xed\x8b\xc3*\x02\xbbS@l\x8a\xbex\x8f\xb8S@[\x00\x8a{\x1d\xd0S@\xbfW*L\x8b\xbcS@\xab\xd9H;\xff\xb7S@\xe5\x95WG\xbc\xb5S@\x1b1\xa6\x8d,\xd0S@\xccJ"q\xab\x9bS@\x90\xedC\xac\xaa\xb6S@\x0c=\xf7\xbc\xf3\xb9S@\x9aN51\x96\xb6S@9\x9f~\xf6\xa5\xb5S@\xbf\xb7\xff\x8f\xbb\xb9S@\x15\xf8Y\xdd\xd7\x9bS@\xf7\xb8G\x15\x98\xb9S@,-\xa1\xdb\x8d\xbaS@3\x1cV\xac\xff\xbaS@JQ6j&\xb6S@\xb6\x98<\xa0\xcf\xb9S@\xd9\x80\xbb\xaej\x9eS@\x06\xa0\nZ\xdf\xb1S@\xe7?\xc4\x8fo\xb2S@\xe2z\x1f;t\xb9S@\xf6qZ\xda\xec\xbaS@\\\xf2\xe1\xaf\xc8\x9aS@\x82\x071\xc7\x83\xb7S@{\xe8c o\xbaS@\x9d\xf6G]\x86\xb1S@~`{\xa4(\xb2S@HU-\x98\xaa\xcfS@\xff\x9a\x94\xdf\r\xb7S@\xd9<u\xd2\xf8\xc7S@}\xc8\x1a\x03\xcd\xb6S@|\x8d\xc7!_\x9cS@\xacS\xdc<\x8d\xd7S@4\xde\xa2\xb3C\xb0S@\xf5\x1d$\x87\xe6\xb8S@\xac\ru\xad\xb5\xb4S@\x9d\x0e\xe9\xceh\xb6S@B\xb7\x10x\xfb\xb9S@\xbf\xbe\xc4GH\x9cS@\xca\xb1\x03\xb9~\xabS@m`d\xe9.\x9dS@\xcd\xf9Q\xcdv\xaaS@ia\x9d\x94\xb3\xd7S@V\xb6\xd6\xc4\x84\xabS@s=\x94\x89^\xabS@:|3?\xeb\xafS@r\xca\xea\x9bZ\xa9S@\xde\xccL\x99(\xcfS@\xf7\xa0S\x02\x00\xb2S@\xe8\xa2\xbd\xbe\xd1\xd2S@\x1c2\xe0\xfbi\xcfS@\x0b\xcb\xc7\x84\xd5\xa8S@}:\x9e\x85\xfd\xb1S@Ka\xe8\xf6G\xb3S@\xbe\xa3o:\xc0\xb4S@i\xd86C\xab\xcfS@!\xec(=\xc3\xaaS@\xe4`\xfe`\xdb\xccS@xr\xe5\xbe\x0b\xceS@e\xf8\r\xe0Y\xb8S@\x17\xcf"\xd3M\xa0S@\xf8\xfa\x06q\xf5\xa7S@\xd4\x87W\xcdq\xd5S@\xc9\xe0D\xe1\xfa\xa8S@\xb2\xe5\xaejO\xd7S@\xf0\xe0\xeb%\x0f\x9eS@\xd3fTT\xc2\xa6S@\xd8\xc7\xe4\x1c\xc0\xa9S@\x13\xee\xdb;\xef\xb5S@j5x\xc6\xdc\xb5S@\xff9\xae\xf3\xbc\xc2S@\xd1v\xfem-\xbdS@\x99\xe39\xaaS\xa5S@\xc8\xd3\xff\xa8y\xb5S@\r\xd1ezg\x9fS@k\t\x17bE\xafS@h\xf0nzR\x9fS@\xb7T\x88h;\xcfS@\x1c\x88DSb\xbdS@A;\x815\x82\xa9S@\xd1\xd9\xd7\xc33\x9eS@\xc4\xd4F\xde\xc4\xb5S@\x92G\xef\x17\xb9\xa5S@v\x8f[\xb5s\xb8S@Kx\x8c\xdc!\xcfS@_\xb5\xe6\xe9U\xc1S@\xf4\x9a\x01\xeb\xc9\xbdS@\xbfU\xc94\xd6\xaeS@9\xd2\xcbx\xe6\xa5S@\xdb\xc8 \xbd\xde\xd6S@1\x96\xde\xc8\x97\xa9S@\xa0\xb9\xa5\x816\xb3S@\xca\xf7\x84\x94g\xb3S@:7\xf3\xdd_\xd6S@f\xff@nN\xa4S@O\x9b\xd4m\x19\xb2S@J1#?\xb4\xcaS@R\xf08\xdc\t\xa0S@@\x9d\x12\x9b\xf2\xf7S@\x14\xe6\x80\xd00\xadS@yZ]\xec\xc5\xacS@\xc1\'W\xad\x88\xb1S@\xb9\xf8\x8f2\xff\xa2S@U\xff\x83\xadx\xb3S@\x9d\xb9\x06A\xda\xceS@0\xdf\xc6\t\xd2\xa3S@\x19\x8f\x155\xfc\xceS@\xf4B;B\xad\xadS@:\x85^\xe1\x0e\xc4S@\x87\x97\x8f>\xad\xb9S@\xfb*:\xec4\xa3S@\x06,o\xf7\xad\xbcS@(\x04\x1e\xcb\xf7\xcaS@\xa6\x05nq7\xb9S@\xd4\xa6J\xffg\xabS@\x1f\x00\xcac\xd7\xadS@\x1ej\xa0\xa1\x13\xdaS@q\xf3\x14\x89\xaf\xa2S@\x98{\x98}T\xb9S@<u\x99\x14\x91\xc1S@\xa5-_\x8c^\xc5S@\xf1\x97\x7f\x8f\n\x9bS@\xcb\x13\x1ab\xf9\xaeS@V\rjmp\xa2S@\xc6R\xfag@\xa2S@\xeb\x08:\xf0B\xafS@\xa8\x8f\xc7\xf3n\xaaS@\xb9\xc4v\xe0[\xb7S@\x00\xe4\x1b\xa4E\xc2S@oP5\x16\xd8\xa1S@\x85\xa2\xfc\x15P\xd5S@\xfc.^c\x8b\xa1S@\x12\x17\'bS\xc1S@\xd1\x82\xbbE\x08\xdaS@\xbf?\xf9\x91\'\xc0S@\t\xeb\xf4\x18\x82\xc5S@O\xed\x07:W\xccS@YD\xd1\x957\xc1S@\x06\x9e\xf8\xe9\xa2\xabS@\xd3\xa6\xf7\xf3\xf2\xb1S@\xf4\xe1_\x99\x14\xb9S@z\xce\xc6A\x12\xd5S@|\xf2>PW\xd5S@\x08\x0f`V\xa6\xa9S@\x8a\x03\n\xe0n\xc1S@\xa1q\x0c4.\xa0S@_\xc7\xe2\x0b\x16\xc2S@\xa3\xe9\x1b*D\xa5S@e\xac\xbf\xb55\xabS@\x10GxO,\xc5S@\x98\x94\xc3\x9fJ\xb9S@\xcd\xa9y\xa7\xd8\xa4S@\x04S\n\xd1\x9a\xc1S@\xc3\x85Z\x13\xc3\xb6S@\xdc\x97\xd0\x19R\xccS@\xf0\xf2\xf3\x99\xf4\xa6S@\x80\xc22^V\xb6S@\x8aQ\x17\xec\xdc\xaaS@\xa44\xc2ac\xaaS@\xeb\xeb3@\xb3\xc4S@z\xeb\xaa\x82\xfe\xa9S@g\xdb\x00\x7f\xca\xb9S@g\xee\x87V\xff\xa3S@Y\x97W\xdd\xc3\xa5S@\xbf\xd9\xad\xe0B\xaaS@SC\x03OC\xcbS@\x16O\x1f\x85\xeb\xaaS@oo\xd6=\xfd\xaaS@\x9a^\x9d\xf8&\xc6S@<\xa0\x1c?\xc4\xb5S@\x14\x14\xab\x81\xb0\xd4S@\x9bV\xcaP\xe7\xa5S@u9\x15\x87\xfd\xc5S@\x8e\x0e8\xac\xb4\xa7S@[^\x17\xa1C\xc3S@\x8dQ{-t\xb6S@\xaf\x08\xa7 %\xaaS@N?c\xee\x89\xe0S@P\xe7\x0e\x08\xdb\xa3S@@\xb0\xbdTZ\xc5S@\xdfc\xdbw]\xc3S@\xe2\x05>8\xd8\xa4S@=%\xeb\x02\xc9\xc0S@\x03zr\xa8\xb7\xb7S@dkO\xd5\x06\xbbS@\x82{v\xeb\t\xc5S@\x8d\xf2%\x81g\xa9S@oI0`\x97\x9eS@"\xca\xf2\xd2\xf4\xa7S@\x9c\x85\xb7\xf8T\xd4S@}\xa7k\x8b^\x9eS@\x8e\xc7\xce5\x9a\xc0S@jz\xa6\x9b\xf1\xccS@\xbf.\x89\xceQ\x9eS@\x0f\x99\xa3\xbc\x11\xcaS@\xe1\xa5k)\xbd\xcdS@\xb3\xe9\xa6\xd0\xec\xc7S@4*\x8d\xcc\x90\xbdS@\xd3\x05S6\x03\xa5S@/=\xf6\x903\xcbS@\x1f\x9e+U\xcc\xc5S@za\xb4I$\x9fS@\xfb\xf5\x99\x05\x1a\xa4S@#\x99\xd3T\xc9\xb2S@\xc0\x9bB\xec\x10\xd4S@m\xc6\x08\x04\x80\xa5S@\x99<v9:\xc1S@?[\xe57\x89\xc0S@at\xc3\xb5\xa9\xc3S@\xaeC\xb9\xef\xa8\xb2S@\x9c\xfc\xcd\x99\xca\xabS@"\x9b9Q\x87\xb1S@\xf6\xcc1\xec\\\xb9S@\xc1\x17\xd2\xc8\xb8\xc6S@\xe4\xa8yT\xb7\xc3S@\xa0R{v\xac\xb9S@\xe5j\x9b\xebV\xbaS@%\xb3\x94/4\xcbS@ \xda#\x02\xd9\xd1S@\x0f!\xfc\x17\x9f\x9cS@_-p\xef\xa1\xcdS@e\x08\x8e\x87Z\x91S@\xbc\xa9\xc19\xd4\xafS@b(\x91\xef\x9f\xc4S@f\x1e\xaa}\x02\xa6S@\x88\x1b\x8c\xe8d\xc2S@\xbch\x95q\xb5\x9dS@&\xed\xd6\x9b\xdb\xb0S@\xb7o\xbb\xbd\xbd\xa6S@WX\xc1\xaf"\xa6S@I\x18H)\xe2\xc3S@1\x02\xd4V\x8c\xb0S@\x83.\x8c6j\xcaS@~\x0e\x05<\xdd\x9eS@\xe8"\xf9+L\xc7S@P\xfb\xc3\xc4`\xb9S@I{"\x04\x8b\xaaS@K\xcd\xb8\x06:\xcfS@w\xec\xac\x0b;\xcbS@w\xdb\xd5\x947\xcfS@G\\\x9d\xf5\xbf\xb6S@bk\xa33\xf5\xaeS@hN\x1d\xdax\x9dS@QC\x15\x02B\xa3S@_\x15t\x84\xea\xb7S@\x06\xc23:\x96\xd3S@PGVm\xbb\xc4S@\x88\x11\xe8\xca\xd2\xc6S@zIr\r.\x9aS@F\x1aVH8\xc9S@ZI\x8a\xb3\xef\xceS@\x08LX\xa3\xb4\xc4S@utg:\xcf\xc7S@Q\xc1\xebkw\xe9S@\x85\xcd\xe4\xf1l\xacS@O\xe5\x9dL\xd2\xcaS@\x91\xdb\xe2\xda\xba\xc8S@\xfb#H\x0f0\xcfS@\x8es.\x0c\x05\xcaS@\x88l0\xf1\xec\xc4S@\xf7\n\xcb\x95\xf1\xcaS@\xee\xc7h\xa4J\xcbS@U\xde\x03\x94Y\xd0S@42\xcfD\xc9\xa7S@`\xe4\xf2\xa6\x19\xcaS@a\xe7f\xd6W\xacS@\rS\xbc\xfb\xea\xadS@\xbc8bSY\xa8S@\xaah6E[\x97S@\xa13\x952\x83\xb8S@8hT\x85\x85\xb7S@\xce\x0c\xe5C;\xd0S@\xa1H\x8d\xe4}\xcaS@;4\xfa\x94\xa5\xc5S@\x05\x98@\xd9\xb2\xc7S@\x88\x01\x13R\xd7\xcaS@\x92\x9cq}\x01\xcbS@\xe9k\xaf\xa7*\xc8S@\x9cidP\x97\x9bS@ci\xea\x08\xda\xa8S@BMZ\x95\x1a\xd3S@T`\xc6#\xd4\xd2S@\xaeb}\x912\xd1S@t\x85ch}\xabS@\x899a\xd1\xb7\xaaS@\t\x0c[n4\xa4S@R\xba\x9e\xad"\xc7S@\t\x98\xa7\x9di\xcfS@B\x07yc\xba\x9eS@\xbfC\xb7\x97\x81\xabS@\x1b\xb3\xdf\x8a\xdd\xcaS@\xfd+}_n\xa8S@\xb5\x0e\xc3\xa0\xda\xc8S@\xa5\x89\xf5\xf4w\xc8S@$\xe0\x19\xe4\xdd\xabS@a\xd5\x1f2\xd7\xc4S@\xd6\xed\xbb\xaa\xd5\xa8S@h\xfd\x06\xe2\x04\xacS@4J?\xacW\xc2S@jd\xafc\xb9\xd7S@\xa1\xc8\xc0\x88k\xd9S@\x0f\x81G#\x8f\xb1S@\xec\x0c\xb14\x80\xbaS@\xd8\r9\xd9H\xb0S@\xcf\n\x01\xbc\x11\xc3S@\xb7\xd7\xec>\x92\xb9S@\xbb\xd9\\2\xe8\xb8S@\xaa\xb3q\xf9\xd3\xa8S@\x18C\x0fl\xfa\xa9S@|\x86o\xae\xfc\xb9S@o|&\xcc"\x9aS@\x94 %\xa17\xaaS@>\xbf\xe8\xb1!\xb6S@\xcfv\r\x00\xc9\xadS@;U\xbb,\xf5\xbaS@\x16a\x9b\x85u\xb3S@\xb7\xaf\x07\xfc\xf0\xacS@\x14t%\xa0~\x9bS@\xfaZ\r2=\xb7S@\xccR\xf1$\xdb\xaaS@\xfe\x833\xb7\x15\xb5S@\xb9\x15<\x08\xd3\xbaS@\xd8\x9d\xda\xfej\xaaS@\xadOyj\xe4\xb9S@(C\x87\x93\x86\xc1S@\x7fcQ\xdd\xe5\xbaS@2&\xa4\xcc:\xcfS@&\x97a)$\xd6S@*\xce\xa5\xce\xeb\xb9S@V\xc6T\x932\x9aS@\x1aVN\x03\xbb\xc8S@\xae\xf9T\x91^\xa9S@\x86\x9a\x05Xz\xe1S@\xa6X\x10a\xc7\xc7S@\xa5[\xb6T\x0b\xcbS@\xdc\x0e\xbc#\xd4\xd2S@\xf7\x8a\x008\'\xd0S@\xc6\xe3\xb5W\xa4\xd2S@\xc32\x10\xa3\x92\xc7S@>\xb1\'\xfc4\xaaS@8<\xa0\xea\xb6\xc7S@\xca\xc1c\x18\x93\xcaS@\xa6\x96\x99\xdc\xdf\xcaS@\x80`\xd3\x9d\x14\xa9S@\x10\xce\x9e\xab\x98\xc8S@RA\x99\xd5U\x9eS@Z\xc6L\x10\xf1\xa9S@wg\xc6,\xe0\xadS@\xe2a\xd8\xbdt\xa8S@*\x18\x88\x13U\xb3S@\x8bN\xdf)\xb1\xa9S@\xea%F\x8b^\x9eS@/\xe7;Mb\xb2S@\xb3\xa4\'\xa7\x99\xc5S@\xb93x\xc1;\xd0S@\xb5\xf1\x17\x0b\xf6\xcfS@WJ\x08M\xcf\xc6S@\x06sz.\xf7\xa7S@\x1a\x15\xf2\x15,\xcfS@\xd6 \xd6"\xc0\xc4S@\xb7\x82s$Q\xcbS@6\x99\x82\xf5\xf0\xcaS@_z\xca\xe5n\xc9S@\xaa|\x83\xdb\xbd\xb4S@n\xe4\xd7`P\xa9S@\xa9\xc9H\xbeA\x9eS@n\xf7\x18\x16\t\xc5S@\x9a\xe6\x07x\x87\xc3S@\t\xa5zs\xaa\xb1S@z\xb5\x90\xe9\x1b\xc5S@\x17\x14\x1f\x1f\xd9\xceS@\xcd\xc1\xf4\xbf\xf1\x9aS@\xc4<x\xadk\xa7S@\xf3\xd6\xa0\xad\xa9\xa7S@\x8f\x1e\xb5\x1ew\xceS@\x12U\xb3TZ\xc7S@S#^\xbcD\xceS@\x11\xfe\x1dk\xed\xc3S@g\xf4\xf6\xb7\x17\xc9S@\xb3\xa9\xc0z7\xcbS@p\xf8\xf8K\x8c\xaaS@\xa7(PM\xb5\xa7S@II\x10\xf7\xbb\xb8S@F:\x83\x88c\xb9S@\x0b\x1e\xc2\x8b_\xa7S@E\xa8\xf2\x95q\xafS@\xce_W\xac\x02\xc4S@n&]\xdd\x9a\xc3S@\x90\x9a~C\x92\xa5S@\xeb\x0c\x85\xf5\xcb\xb5S@\xc8S\x17\xec/\xcbS@*\xe9\xb9\xf9\x1e\xcdS@\x88\xd9\x7fI\xf0\xaaS@d*e\xf9\xbb\xa6S@1%s0\xab\xccS@\t\xc4,\xfb\xfa\xa9S@\xb9|\x10\x00\x07\xb5S@\xb6\xbb\xb3wr\xc5S@v\xee\xda\x9b^\xc3S@f\xb4\x88\xfaG\xb1S@\t\xaal\xf09\xcbS@\xd5k\xcd\xea3\xbbS@\x06\x8c\xc6yO\xb6S@h\xa2\xa47\xe5\xa6S@]c\x8aT\xb2\xd7S@\x84\\\x01\xc0\xbc\xc1S@\x81\xb7\n\\\x91\xc2S@\xc4\xffz\xdc9\xd4S@k3\xd4p\x10\xd4S@\x11\xe7z\n\xd9\xabS@\xcd&\x8dFG\xc1S@[\x91\x15\x99>\xabS@r\xc6\x83\x9c\xa1\xc1S@\xac)\xfb\xfa\x1f\xc2S@+\xa8a\xb8_\xa9S@{\xfd\xa5\x99\x16\xc1S@2r\xc2\xb8\xb5\xbfS@\xaa\xadK\xba\x9d\xb9S@\xa1i\xce\xe3\xa7\xc0S@\x84\xd5&\xc0\xbe\xc0S@\xd8([\x8b*\xc1S@dPv\x9f+\xc0S@\xae\x8f\xd4u\xb3\xb9S@\x9ef\xb3\xe5K\xc1S@P\xddD\x19b\xd4S@\n\xfc7\xd7:\xc9S@\x08\xf2\x11\x95\xcc\xb0S@\x01\x03\xe9Y\\\xb9S@\x8e\x02\xc2\t\x91\xa1S@\xbd\x96\xd3\x8e\x88\xabS@\xe0\xb6\xf7\x85\xa0\xc1S@\xc3U\xcai\xd4\xc9S@\x970>\x9cG\xadS@|\x15\xef\x92\x18\xd6S@]\xee\x16\x14\xaf\xb9S@\xed\x11\n\xc8\xcf\xa6S@\x14\xcd%k\x12\xc4S@\xdd\xb6\xd0J\xac\xd4S@\x05\x1c\xad\xb8\xda\xccS@S]\xa20\x81\xb9S@c\xdb\xe7\x82\x94\xa3S@(c\xbb*B\xcbS@\x1d5\x9c\xbf\x89\xb0S@\xda\xcf\xfb\t\xec\xbdS@\xb37/\xefc\xaeS@W\xe2F\xa5\xcf\xa1S@\xff\xad\xa1\x0e\x07\x9bS@\x9c\xe3\x90;\xf5\xaeS@\xca\xe2\xa0\xca\xaa\xb5S@\x11\xe1\xb7\xe5&\xbdS@\x15\xf6\xa5\xdb\x83\xb7S@p]\x86C\x07\xa7S@\x01=\x8e\xbf_\xd5S@[\xa5^\xb7P\xccS@\xd6=\xa8ri\xa0S@+H\x8f/\x90\xabS@\x8b\xc5\xb4\x96\xd4\xa3S@o\xc7\xd5n7\xa3S@\xd4\\\x7f?D\xa3S@\xf1\xaat\xc55\x9bS@\x01\x9ff\xdb\x01\xa4S@%C\xea\xeeK\xa5S@\xe2\xcc\x15\x9aO\xd5S@\xafO\xe4\x15\xa3\xadS@\x8bH\x00\xfb\t\xb0S@\x1cB\xb6@\xbd\xcdS@P\x8cG\xd0\xd2\xa3S@\xee\x17\xb8f\x96\x9eS@\x8c\xd6\xdf\xe3V\xd6S@\xfc\xb55\x9d\xbe\x9aS@\x0e\xbc\x18\xca+\xccS@g\x95\x87\x8f\xbf\xafS@1\xee\xf6E\xaa\xafS@\xecuF\xd0\xca\xacS@f\xe3\x0e\xb2l\x9fS@\xea\xc6\xb2QM\xb0S@\x10P\xb7\x83\x92\xa2S@:>g\xb7T\xafS@\xfd\x8f26R\x9cS@X\xc3\x1a\xb2\xc9\x9bS@b\xf4\xac\x9d\xb0\xb2S@\xed\x81(\xea\xb9\xb7S@\xc2\xbc*\xdf\xd7\xceS@{\xee\x1a\x9b\x15\x9eS@S\xe1\xab\x15+\x9dS@\xf9h\xf7~\x05\x9cS@uX\xabFP\xa4S@\x9b\xd7\x02z6\xb5S@\x06}\xed\x10\x04\xb5S@e\xc9\xa4\x8eS\xcdS@+6\xcf\xc7K\x9cS@qpR\x8d\xa0\xa9S@\xed\xc9\xb7\x8d\xe4\xb2S@\x15\xbdg_]\xd6S@\xa9=\x91wj\xb7S@\x8d\x96=)\x06\xb7S@\xba\xb0i\x86\xbe\xb1S@y}\xddx\xa6\xb2S@\x9a\x12\xb8\x1b\xde\xd6S@G+\xaaG\x94\xb6S@\xb1\xaa|xv\xb4S@T~\xa04\xd6\xaeS@\xb7\xc8\x85\x1b%\xb1S@\x96\t\x96<\xf6\xcaS@\xf3\t\x9ahT\xb1S@\xa3\x12S\xff\x80\xb1S@\x8dC\x9f\xe3\x13\xbaS@\xe9\xfa\xef\x9f\xbd\xceS@o@+d\xcc\xabS@YM\xc2\x03`\xd6S@`\nDC\xe3\xa1S@{\x97\xfcG\x92\xadS@\x91p\xfa Y\xb8S@S\xc8b\xb4\xeb\xa5S@&\xd2\x1f/\xa4\xa2S@T\\\xdc\xd9\x94\xb6S@7xj\x13\xeb\xa8S@\xbbuL\x0b~\xb8S@ON\xfb\xdf7\x9aS@\xc7\xfd\x02%)\xa3S@\xdd\xcf\xe8%\xe9\x9eS@\xb6\x1e\xf8\xcb\xc8\xa2S@Yz\xb8\x8dh\xb3S@~\x9f1\xea*\xa3S@\xda\xa9\xbb\xef)\xa7S@V\xb8\xd3^\xaf\xcfS@\xa4?\xfc\xc4?\xc2S@ip\xe5qX\xb2S@)\n\xe6\xbcG\xaaS@\x9b\xe0Qo\x9c\xa9S@\xf4\xec(\xe2\xcc\xceS@\xa9\x96\xc1\xdf\xcf\xc5S@\xf0\xed\x9b\x9d!\xa0S@\xe4\xee\xed\x9a\xec\xabS@ \xec\xf4\xf2\xbe\xbfS@r\xc5\xc9\xcd|\xa9S@\xf4,_<\x02\xb9S@\x13\'\xfa"\x12\xabS@:_"\xdb\xbd\xcbS@i\x1dV\x1a\xc9\xd2S@\xeddd\xd3t\xd2S@\x04\x1e(:\xe0\xafS@\\Jxj\xc4\xb9S@\x90O7\x0f\xfd\xb4S@\xcfY\xfe\xdf\xe8\xaaS@}L\xe1H\x88\xb6S@\xa7\x1d\xc6M\xfc\xa7S@Fv^u8\x9dS@\x9a\xf9\x80#\xca\xa5S@\x10\x1a<\x0b\x9f\xccS@\xadk\xcd\xdf\x8c\xaaS@X\x0c\x07l\xb0\xc6S@\xc3\x1aT(S\xb5S@oa\x17\x9aL\xa8S@\xd1!C;\xed\xc2S@\x1b\x16\xcd\xf6h\xfcS@\xee\xc8\xdd1\x01\xcfS@\x1d\xb3\xcd\xb7\xce\xa4S@\\6\xf6\x04Q\xceS@]e|\xc7X\xb2S@\x8c\x9dd\x90n\xb2S@\xcfW\xa1\xc3*\xb8S@\x18\x16"k\xa5\xc5S@\xd1\xa9\xce$}\xa4S@p\xb40\xd3\xd0\xafS@\x80\xa7\xa3\x99>\xa7S@\x99\xa5\x1f\x84j\xcfS@\x98H\xccz\x1b\x9fS@\xc2\xa9\xab<\xd3\xb7S@\\q\xf2\x07%\xa7S@U\xe2DD&\xc7S@G?(\xe5&\xd0S@\xa2w\xa2\x92\x9a\xa4S@\xb7$\x07\x0c \xb8S@\x97\xd3\x846y\xc2S@X\xb1p\xbc~\xb7S@\x13\xc86q\xcf\xafS@\x8a\xa8F 7\xb6S@\x02\xa5\xd8]\x1f\xbeS@@\xfb\xa6Q\xdf\xc1S@\x0bv;sM\xa7S@M\xed_X\xc9\xc6S@R\x0b\x07\xae,\x92S@\x00\xa1\x9fx\xbd\xb6S@\xf5\xb2\xbf\xc9\xb8\xd7S@\x87\x99Pl\xde\xabS@.\x00yDQ\xb4S@\xde\xb3\x9a\r\xd1\xc5S@Da\xbe\xf2q\xb6S@\xadJS\x07\xd1\xaaS@:~\xd2\xfcK\xa6S@-\x16B\xa9\x8a\xa7S@\x1a\xa3d\x82\xff\xb8S@\x9e\xd4\x90\xd3\x8f\xa4S@[\xe5~\xa2\xca\xd3S@\x0c&\x86\xd8\x13\xc3S@1\x98\xcc\xb9\x95\x06T@\x96\x7f\xf6\x19\x93\xb7S@\xeb\xb6fd\xf3\xf7S@\x1f\xf2\xac\xc0\xe2\xa8S@G\xe5\x1d[R\xcaS@,\xc3}\xc6\xa7\xa4S@.\xfaG\xb3)\xcfS@\xbfy\x152!\x9fS@j\xde\xb0D\x03\xdaS@\xca\x1f(7\t\xc4S@\x1fTmn\x90\xb9S@\x15\x04Nf\xac\xd9S@\x80r\t\x88\xda\xc3S@\x92\x1a?\xee?\xaaS@\xa7\xb5\x14ZK\xceS@\xc02Y\xad\x95\xbeS@\x16z\xb6\xa8\x88\xcfS@\xbeF\xcb7\x80\xc1S@\xeb\xday\x04K\xb9S@o\xc8S\xe9K\xb3S@\x9e\xc8\x9b\x9a&\xcfS@Y\xb7)\xdd\xf0\xb3S@\xd8\x14\xf9ic\x9eS@jKz\x9ah\xdbS@\xb5\x9c\xc0\xbb\xec\xccS@p\xb9\xfaL\x08\xceS@\xd3\xafM\xc6\xf9\xbdS@\xdd\xb5\xb8MS\xd7S@7sf\xcb\xd3\xb0S@\x17\x10\xfa$\xe0\xc1S@\x7f\xd7\x95\xa9M\xd7S@\x89\xb0\xf7\xccT\xb9S@F\xf0\x0b\xe9\x95\xa4S@\xf3xM\xa3\xba\xb5S@\x9e\x1f\x08\xe5\xb3\xa9S@#\xd8\x9fN\xa5\xb4S@=\xaf\xd7S\xda\xa4S@\xb8e\x91\xec\x11\xb8S@\xd8D\x00\xe1\x90\xc4S@\xa9\xecg\xf5\x98\xaeS@\x97\xc2\xd7@K\x9bS@\xad|\xbb-\x1a\xb5S@cR\xb0\x9aZ\xcdS@\xa6\x8c\x02\xd0V\xd6S@\xfd\x9a\x0fVH\xb5S@\xefv\x1dl\xbe\xb4S@i\x01a&\x13\xc3S@\t\xe7\x1a\xa1,\xc3S@\xa4\x81\x90e\xf8\xcaS@/\x96\r\xab\xb5\xb9S@\x01\xf0\nQ@\xccS@L\xcf\x12\xe2\xcc\xabS@\xce\rD\xe4\n\xfdS@\x16\x03\x1b\x82|\xa9S@\xf8\x11\xb4\x08\xca\xadS@\xc9Ma\x9fK\xd6S@\xa8^<\xc8\xa2\xa5S@\xa3\xf54\xbbV\xd5S@\xc47tL\xd9\xb5S@\xae\xd5\xefB\xe7\xa9S@\xf3O,l/\xc1S@]K\xce\xef\xc7\xc0S@C\xbb^. \xadS@q\x0f\xdb\x8f\xd5\xbbS@T\x8cS\xbeA\xb7S@x\xd0\xc5\xd3\xf2\xacS@%F\xa0\xee\r\xb6S@\xc4\xef\x95\xc6\xf2\xa8S@B\xe8\x1c\xa4\xc3\xa5S@\xe4\xde\xb7\xcdH\xcbS@Cn\x8f`\xa4\xc0S@.\xe4\x87d\xfc\xa9S@\xabVvI\xee\xa8S@K\x12\xac\xba\x10\xa4S@\xc0Ag\xc2\x13\xadS@d\xf0\x1f4 \xb6S@\n\xe4\xc8:\xe4\xbaS@u$\x8a\xab^\xaaS@W\xd6\x9d\xc6a\xc1S@\x18%\xae\xb8\xb5\xbfS@!\xb7\x1a\xe5F\xccS@\xa7\xfd\xfe\x17s\xb1S@\xbc\x86\xe6\x94%\xc1S@i\xeb1\xf7\xa3\xb9S@T\x06\x18|a\xb6S@\xf3\\I\r\xf7\xb5S@\x88\x9a\x94\x1dx\xabS@L\x051\xf8\'\xcbS@\xd0p\xf6%\xa8\xd4S@\xa0J\xdf\xa9\x19\xbaS@0\x87\xeb?<\xbdS@\xfa,\x1f\x04\'\xc2S@\r\xbd\xd5\x07\xda\xabS@\xeb9\xeb|9\xa7S@\r\xd8v\xe1\xc8\xa4S@\x1e\x06j\xfbD\xabS@\xdfc\x1a\xd2\x91\xabS@\x9e>\xa5\xfd\x93\xb1S@\x85bZE\x01\xc5S@\xe8v\x08T\xcb\xd4S@\xf5t2\xc5<\xb2S@s97\xa0\xcf\xb5S@\xf6\x152\xc1y\xbaS@v\x8fZ\xc8d\xa9S@\x13W5\xbf$\xa0S@\xc0\xfdP\x9aA\xc1S@\xe1\xcdZ\xebf\x9cS@\x06\xc6\xeb;\xfc\xabS@5M`\xfbP\xabS@\xef\xe97(?\xcbS@\x98S\x16o\x91\xaaS@\xab\xb50\xbfC\xcbS@\x0c\xf3\xa3\xf2\x0e\xd4S@\x95(\x15\xd8\xcd\xa0S@\xfe4bc:\xe2S@|\xbb\xd4Tz\xb6S@\x0f\xfe\xd4\xd9\x94\xb6S@Zfk\x178\xb9S@\x94n\xde?+\xd4S@\xa8\xcd\x0fl\xc2\xa9S@\x84t\x11\xee\x99\xcbS@J\xe1\xfa(\x7f\xcbS@\xfd\xd7\xc4\x91\xce\xc1S@\xb4\xb7\x90\x0b\xfe\xb3S@{\x05\xd2\x82]\xb8S@\xf4\xe6uS\xaa\xb4S@*\xf9Ty6\xb9S@\xba\x1cW\x9fI\xa1S@\xa0M\x91\xe7\xde\xb8S@\xc6\x13R\xf2U\xcbS@\x1c\x06\x1e\xfch\xb8S@5\x0e\xce\xb0\xd7\x9cS@\xf2`\xac\x8f0\xc9S@ya\xad_\xb0\xa1S@Ij\xe9\x12w\xabS@\xa4\x14\x83\xd6i\xb3S@\x8e\xfaR-\x1e\xb5S@\x0c\xe5.G\x1f\xb8S@k\xa6\xa4\xff\xd6\xcaS@9e\xe0^v\x94S@~\xe8\x8e\xfe\xd6\xa1S@\xa1\xb9\x9a/\xf8\xb4S@\xd3&\x0e\x01i\xb6S@\x04\xba\xb7f\x92\xc5S@\xae\xb5\xbdO\xd4\xc0S@\x14\xf2\xfa\xa9A\xe0S@\x1dv\xc2&*\xe0S@\xe5\x08\x86:\xb5\xd9S@\x10\x9ez=X\xa2S@0%\x01\xd1Y\xa9S@\xbfbQ\xf6\xc4\xa6S@\xec9\xdc\xc0\xf6\xa9S@v\x97p@O\xb9S@a\xdb\xa0\xae\xd3\xcaS@\xcf2\xba#\x97\xa2S@\xf2\xcf\xdc\xd2\x02\xafS@\xfa<h\x83\xff\xb1S@\x0b\x88`?b\xc8S@\x9dP\xca\xeb\xcb\xc7S@!\x89E2\xa3\xccS@\x19\xe4\x1f&\x81\xb6S@sHAa\xd2\xb4S@y$\xb61L\xacS@1\xfc\xa1X\xcb\xb7S@Ma\xf2\x80\xc8\xc7S@^M\x98,L\xb1S@lh\x1a\x13\x9c\xafS@\x11\xa3\x85X(\xa8S@u\xbb\xcf\xffh\xabS@\xea\xaa\x1a\xf5\x9c\xcaS@\x1d\xc1M\xae<\xa3S@:Z\xad\x8cP\x9eS@li\x07\xcb\n\xb5S@\xd7`\xc3 \xa1\xccS@\x166p~U\xc7S@\xa0\x0c\x89\xb6\x05\xa4S@M\x01\x7fw\x16\xc6S@\xf6\xf8\xcer\xce\xc7S@\xa6[=\xd5\xb3\xb2S@P\x8cG\xd0\xd2\xa3S@M\xe0\xea\xcf\xa1\xb7S@3bG6K\xa3S@\x06n\x93\x13;\xb6S@fe\x9b\x81n\xb6S@.\x11\x93!\xbe\xafS@=\xc5\xd0\xb8,\xa3S@\xd1e\xe7\xc4z\xa3S@\\U\x1e\xd7\x15\xc4S@\xe2\x9f%\x85*\xa3S@\x02l\x91\xbc\xbf\xb6S@s?\xbbh\xe9\xafS@p\xc9\xc7\x91p\xe2S@\xe9\x0eXs\xa6\xb4S@@\xa9\x0c\x98\x9d\xcaS@\x8d\x95\xfb7[\xa0S@\xd0\xfb\xf7\x1ao\xa0S@\x93\xc1\x80\x01J\xd0S@\xff\xfc\xae=$\xc1S@\xabM0j\xa1\xa7S@{IK\xa9\xe0\xc3S@\x91\x9e\x7f\xc9\x94\xc5S@\x89\x81ZJ3\xb6S@i\xf1\x0c9&\xb2S@\'~\x05\xb4a\xa4S@\r\xe6%B\x1e\xcaS@\x8eW\x96o\xed\xcfS@\x0b?X\x10\x04\xa0S@.\xd4\x07P\xd2\xccS@,\x87\x05\xb1N\xe2S@\x1c\xf5\x87\x00\xef\xb2S@a\xf2\xfdg\x89\xc2S@O\xf2\xefe)\xcfS@\x9e\x9fK\xbc\x1a\xa7S@}\xd6\xa3\x99v\xadS@\xbc\r\x82k9\x9aS@\xbe\xe6\x05\x11\xec\xc3S@\x1doh`\x95\x9eS@\xd1z\x86!w\x9fS@o\xccG+\x90\x9fS@\xf8\xe0\xa9\xc9\xbe\xc4S@\xb0"\xff\xfc\xd0\xc6S@\x98\xc2U\xb6\xe4\xbfS@\x19\xa5y2\x0c\x9bS@\xc6\xeb\xf5`\x86\x9bS@\x0e2)\xc7\xd8\xb7S@(\xf3\r\xcc\x0e\xb8S@%\x8b\xdfb\xfc\xc4S@^D%\xdc\xf3\x9bS@1de\x14\x01\x9eS@\x01\x9d}Iv\xa9S@g\x0e\x13%v\xaeS@62&\x02\x9d\xaeS@\x1fP\x85O\x03\xb8S@\xfee\x94\x96n\xc3S@\xb8\x81\x88\xc0\xef\x9aS@\xb8\xd0w\x18\xed\xaeS@\xce\xc8uo@\x9cS@\x1f\xb9\x9fw\xd2\x9aS@^\xf6B\xc2\xd7\x9bS@\xc7\xb6\x80\xa5O\xafS@\x8b\'\x81y\\\xa5S@@\xa0\x96\xf3\xbc\xceS@\x9a!\x86\x11\x11\xbfS@]b{\xbc\xfd\xccS@\x0c7\xe7Q\xb0\xc5S@\xc5x\x1f3\x00\xa3S@y_\x1d7\xdd\xe1S@\xf5\xd7\x9a$\x81\xb7S@\x7fE\x1d\x08\xb4\xa4S@*\xc8u\xbe!\x9bS@l\x0f\xcbz\x1c\xacS@\xdc\x92\x00j\xb6\xd7S@dw\xc4\x8cS\xa8S@\x0f\x1d\x11Q\xc9\xa8S@l\xfc\xd2c\x13\xd8S@&\xf7\xf6\x18G\xdeS@;\x1f{\x82T\xaaS@\x84J\xac\x7fE\xa6S@\x16b\xe3MS\xd7S@\x9cH\x8b\xe4\xbc\xb6S@#\x0f\x82\x8ef\xd6S@\xb5\x82\x8f\x18g\x94S@k~^m\xc6\x94S@\xd2\xbb\xf7\xa0\x13\xcbS@\x81\xc2D96\xccS@\x85\x9e,EJ\xd6S@\xdf\xef^\xbf\x85\xd6S@cC\xeeQF\xd5S@b\xf9O\xde_\xa5S@\xe6M\x1b\x90\x0e\xb2S@\xcaX.\xdb\xd6\xbbS@\xb5\xf3z\xa3\x13\xb2S@a\x1d\x07\xff[\xa4S@\x95o\xfb6\xcf\xb2S@rH\x84\x076\xcbS@k\xbae\xf4\x88\xaeS@=8\x92e\xd6\xcbS@\x82\xb9\xf6\r\xd4\xa5S@Hb^\xdd\x18\xafS@\xfa\xb0\xe0a\xeb\xcbS@\x1d\x92\x0f\xa0\xd5\xacS@z\xfa\xd6v\xa5\xafS@8lA\x1f\xa7\xa7S@\xce\xfd\xe1\x16\xc8\xcbS@\x9b\x8b;\xbb\xe2\xa3S@\xc5\x16V{\x8e\xd4S@\xb0\x7fF\x0e%\xb0S@\x90:\x0e\x94\x08\xc5S@\xb8\xfb\x9f^r\xadS@\xfa\xfd\xcd]\xb5\xadS@7\xac\xd7<>\xcbS@\xd15\x93\x1d]\xcbS@\x03\xf7\xea\xf9\t\xd4S@.\xd4@\x9dE\xd4S@\xd0_\x8b\x8b_\xabS@\xdc\x8dw\xd3&\xa8S@}WX\xbd.\xdcS@@\x88\x15\x1c\xbd\xb1S@\x8a\xef"\xfb\x90\xa2S@\xdf\xddM\xf9\xf8\xa9S@W\xf0\xa6\xa7^\xa2S@\xfdu+\x1b\xc1\xd3S@\xcc\x8fV\\\x7f\xb2S@\xa8\xf8\xb6\x8cL\xa9S@\x00\xc3\xa8\x8f\xc3\xa1S@\xc8\x16\x8f\xe9j\xabS@FV\x8d\x0e\x1f\xb5S@\x8a\x9aty\x9e\xa1S@\xa1#L\xb3\x17\xabS@\xe6_\xf0c\x85\xc3S@2KA2\xac\xb7S@\x99\xa53\xe8\x9e\xc8S@\x07\x88\xa0UY\xb0S@\x1b\xdf\xb5\xa2\xc7\xa0S@3^\x8b\x84l\xb0S@\xe8\xddhc(\xb7S@0\x16\x14\x1ch\xc8S@j\x84.\xc1\x7f\xbaS@G\xfd\x0e\x03\x9f\xb1S@\xa8\xe5z\xc6\xbe\x9bS@\xc4\x86\xed4\xc3\xc7S@J8rFh\xa9S@\x9d\xbc\x95<\x87\xa9S@\xa3f\x87\x95\xf6\x9bS@\x9f\x16-\x87\xa9\x96S@\xf0gQ\xeb\x8f\xbaS@|\xf6\x9148\xdaS@aj\xad\x82}\xb1S@\xd0\xa8\xfejK\xaaS@Bi\xb9\xc4\xd2\xe3S@Z\x16\xf59\xd1\xd9S@\xb8\t\xc6\xf7\xe5\xbaS@\xec\x08F\xa0o\xb6S@:\x0687\xb9\xb6S@\xc4\xc9\xc9\xfcG\x9cS@(\x10\xf2\x01_\xb7S@\xc56\x83\x80\xf7\xb2S@\x1b\n\x94\x1e\x03\xadS@X5\x12![\xabS@\xb3\nXb\xc8\xd9S@\x8bP-\x07\xbc\xabS@\xfa\xe2F\xef]\xc7S@\xf4i\x96\x8a\xc4\xb5S@\xc5L\tf`\xaaS@\xa9\x04\xeb;\xad\xaaS@\xfb\xce\x1b\xb3\r\xc6S@\xcd\xc8\x06\xa8$\xd1S@\xffx\xf0No\xd1S@1Q4\xcaH\xa6S@V\x08\xd3\x8e\xf3\xa8S@|\xd1(\xe0\xf9\xa9S@\xe4\xecix\x00\xbbS@eO\xf1\x94\x16\xb6S@Lt\x1c\x86c\x9dS@m\xc2t\x8dr\xb6S@\xca5\xc1\n\x95\xb3S@2\r\xdb\xcd\x8a\xb6S@\x8az\x9e\x89\xbc\xa9S@l|\x8f8\x84\xaaS@f\xcc\x17 \xe6\xb5S@k[\xf0\xfb\x87\xb4S@\xf3Q\x91\xae\xa4\xa5S@\x82O\xb3\xc7\xf0\x9eS@\x92\xaeV\x10\xe4\xb4S@\xf6\x95>\xfaW\xbaS@\xde\x8a8/\x04\xb7S@I\t\xa9\x95\xbe\xb4S@\xd6\x91\xa3\x0f\xe7\xa4S@\xedr\xfb\xeb\xd6\xc6S@\xc6\xac\x8e\xc6\x15\xcaS@M\xf4\x80\xe7\xdf\xcfS@\x1cn\x14\x82\xf5\xb4S@\x1a\x07\x99\x97\x12\xcfS@n\xbe y\x86\x9fS@\xb2\x0c\x8e\x19\xfe\xcdS@\xc1S0\xf2\xf9\xa8S@\xed\xcbA]\x13\xd8S@\xe91\x835i\x9eS@Z\x1fZ\x92\xf1\x9fS@\xbeNV\x1e\x9b\xceS@vu\xc3k\xdf\xc3S@\x8e\xbe&\xa4m\xa0S@\x1e\x84\xf7z\xdb\xc3S@:\xc7\tp&\x9eS@\xd1\xd4\xe8Ah\xb9S@\x9e\xf2;\xc4\x0b\xc4S@\x10\xb2\x16\xb7\xea\xafS@4\xa4\x84\x0bS\x02T@\xaf\t\xe7\xe6\x06\xbaS@K\xb5\n\xf8\\\xc3S@\x82jL\x0f\xab\xb0S@\xf7\xd6\xbb\xde\xab\xb9S@\x03%\xdf\xb3\xdf\xd4S@{\xc8\xf16\xe8\xc2S@\xf1\x08W\x97\x1a\xc6S@\xb1\xa4\xeb\xa35\xb7S@\x07\x85\x0b\xb1l\xafS@[\n\x86(\x00\xb5S@\xc7*# \x07\xbbS@\xb2\xcf(\x8c\xb9\xb2S@\xed\x90\x84\x08b\xb7S@\xcb\xe1\xb6\xf2\xfc\xb4S@\xd3\x1d\x9ffT\xc2S@\x82\x10\x80P\xd8\xb6S@A*Bn\x1b\xbbS@#\x15\x03\xdd4\xb6S@\xf1M\xefj\xf9\xb4S@\x18\xe6\x1b\xa7\xe3\xc1S@@\xc0a\x8a\xc2\xc2S@\xdc7\x0f\xa1\xc2\xadS@\xbd\xb0[h-\xb7S@2\xf2\xf7U>\xb5S@#Q\xa9\x08J\xc1S@\xbc\x9b}E\x1f\xc2S@^\xf1%$\x00\xb8S@\x12\x91f\xa7\x9b\xb7S@\x10\x1b\xceVm\xadS@\xa7\x07\x195\xb6\xc0S@\xc7*)\xec\xc7\xb9S@\x96\xd2\xc4\x8b\x1c\xc0S@~\x153\x07\xb8\xc0S@\xd3\x8cP\t\x1e\xbaS@T4\x1b\xafS\xb9S@\xdf!\xa0\xc6\x18\xabS@\xe0\x93X\x11T\xabS@7\x05Y\xa6Q\xb8S@\xdeo\xf1\xc4\x84\xb9S@\t\x06\xb0\xcc\xfa\xc3S@\xcfl\x04\x83\xe3\xc8S@F\x08X\xa5m\xb8S@V`\xa3\xcd\x8c\xb3S@\xa01\xd2b\xf3\xc1S@\xb6e\xdf\xcf\xe2\xc2S@\x04S\xb5t|\xb8S@\xc9\x8a\x00\xe5@\xbdS@\x07_\xfa9\x98\xb8S@\x03\x9f\x98\x8e{\xc3S@\xa0c\x87E4\xc3S@\r\x06\xe4\xb2\x15\xc3S@\xf1\xc9\xf0^\xad\x9fS@t\x172\x8d\x10\x94S@o\xcfO\xef~\xabS@!\xf6\x11\xc9\x0e\x9fS@\x1b\xd1\xf8O\xd8\xb4S@4!5\xa0{\xafS@cu\x96\'1\xccS@Z\x11\x12\x15K\xd6S@\xfe\x7f\xbd\x9b\x80\xd6S@\xb6\xcaz\x8eB\x9aS@\x82uWKA\xcbS@J\x9b|\xcd\xa9\x9bS@h!\x0e0\x14\xccS@\x89 i\x14\x1e\xadS@\xd7\x95\xa7|v\xcaS@\xa0\x94\xca+#\xbaS@\x84\xda\xafk\xff\xcaS@H\x12i\x03\x8b\xd4S@B:f\x85\xcb\xadS@\x1c\xf6\xb9\xbc\x9b\xa0S@\xe9-\xa4R\x1b\xcaS@$\xee\xe7\xf0V\xcbS@\xea\x8eb\x9c)\xd4S@\xc9?\xca\xbb\xd0\x9fS@\xd1F\x82&\xb7\xaeS@\xc79\xe9\x9b\x8b\x9fS@(\x0c\xcf\xd5\x9e\x9eS@\x8e\xb7\xe1:w\x9fS@\xfb\xa8-\xb3\xfb\xafS@\x0e\x99\x1e\x81\xe7\xb8S@\n\x98\xf3\xb3\xdc\xafS@{\x85I\x83+\x9eS@l\xa4\xa3\xfbo\xc3S@>\x81\x0e\xeb\xe1\xc7S@\xf4J\xbf\xde\x9c\xd6S@\x9e\x0c\xa5\xf1\xb3\xb4S@lY\xb8$V\xa9S@\xf5\xf5\xda4-\xaaS@\x8dM\xd1\xa2\x91\xd1S@#\xe4g\xe7\x03\xb5S@\x8e\xc1\xf5\xcb\xa7\xa5S@\xfe\x8bVC\xb2\xa9S@\x19\xf75f\xb4\xaaS@\xdfG.\x13\x0b\xa9S@\xc8\xe8\xa7\xef\xf7\xaaS@9\xe9\xd1\r\x13\xa7S@v\xd2\x00\xef\x0c\xc6S@e\xd8\x88\n\x7f\xa9S@l`n\xd2\x90\xcaS@\xcc\xbc\xec_u\xa1S@>sm\xff\xf6\xb6S@\xe0\xcb\x8cH\x8d\xa2S@\x98\\\xb15|\xc5S@%\xbc\xf7&\xed\xcfS@R+\xe0\xa4\xbb\xb0S@\x05\xb3[g\x0f\xa7S@\xcd\x13\x97eJ\xa3S@\xdc\xe9\xedR\xf9\xa3S@\xa8\x90\xd9N\xf1\xa3S@q[\x19\xf8\xfb\xceS@\xc0\xb0V\'\x19\xb8S@\xce\xbaK{\x0e\xc5S@\xd3\xea)L\x01\xb2S@P6\xe8\xcfw\xa4S@M\x94\xa6\x02z\xc3S@S\r;K\xfb\xb1S@\x84\x90\xe5G=\xafS@\x95\x8cp\x8e\x05\xafS@\xb5\xeb\xd6M`\xa5S@jL\xd9e>\xb2S@\x88\xe5C7\x8d\xaeS@e\x8fI\xa9\xcd\xa5S@\\\x82\x88\xaf\xe4\xa6S@\xff\x18\'3T\xabS@\x14\xfdv\xd0!\xa8S@b\x1bVw\xcb\xb1S@\xc5/\xd4\xba\xee\xa8S@\x99@\x18\xe7\x17\xaaS@P\xc1\x1d\x91\x83\xb2S@g\x06\xc1\x16Q\xa9S@>a\to\xa1\xb4S@s\xef\xb0\x99i\xabS@\xe4\x91\xccx\xc9\xaaS@g\xc3\x120j\xaaS@\x00\xc6\x89 \x7f\xb3S@+\xfe\x1b\xe0\xc7\xb1S@\x0c\x81\x95\xcf\xb3\xb2S@\x83\x04SA\xa2\xb9S@\x89\xe6\xf9w\x91\xb3S@m\xb0\xd70\x17\xadS@WH\xbdu\xfc\xc2S@\xa6hR2\xb8\xb5S@\xd0l\x95\x87R\xb3S@I\r66\x8f\xb3S@JD t\'\xbbS@\xce2\xfc\'\xdb\xc1S@\x16}\xb1\x87\x91\xc0S@\xcb\x15\x13\x81\x9e\xcbS@3\xd7\x9f\xb8\xe6\xb3S@<\x1b\x19\xae\xe0\xabS@-\xfd\x16X\xac\xc1S@j\x999\xbe\x90\xb6S@\xa91\xb5\n%\xc1S@\xce\xac\xb0\x96\xe8\xb6S@\x9dO2q,\xb7S@\x9b:\x91\xfd\xa9\xb2S@5q\xaa\xbe;\xb6S@\xc8\x87\xe6\x17\xcb\xb6S@\xdb\xf9\x1d\xdf\xfd\xb4S@T\xcb\xfe\x02\x92\xc0S@\x05\xd7\xb2\x91x\xb7S@\xd5\xb5\xff\xc7]\xb6S@\xcf\xdc\xaa-\xf4\xb2S@\xf6\x19;\xff(\xc0S@;\xdbH\xca\x8f\xb3S@\xa8\xc9\x18\xc1\xde\xb7S@\x91\x98\xef\x9d\xb1\xb7S@\x8f\xcd\xd7\x97\x07\xbaS@\x89|:\xc3u\xc0S@\')\xb99:\xb1S@\x01\x83\x81\xb8\xf3\xb2S@Cx\x88y\xe8\xc3S@\xc0<\x92\xc7O\xc3S@\xf2\x9f*(\xe2\xb8S@\x9d\xb1?\xfb\xfd\xc1S@\xf5\xc8\xbe\xb1)\xc2S@v_l[$\xbaS@2\xd8B_\xe8\xc3S@\x9b\xd3\x04D\xbc\xb4S@\xb4N\xd7\x9b\x81\xc6S@'
p22
tp23
btp24
a(g3
(g4
(I0
tp25
g6
tp26
Rp27
(I1
(I1805
tp28
g13
I00
S'\xbc\xfd\xa69\xca\'+@\xec\x819\x99\xac;)@\xb5\x84 +l )@V\x85\xd5\xd5"\xdc,@!M\xeb\xfbxw(@`\x92\xed\xd3\xedK(@\xd4d\xa6\xd74\xff\'@\xb8\xf9\x88DhQ&@\xbc\x9a\xa5Q_\xa3+@\xd1\xf6G\xb8\xde\xda(@\x1f\xec\xef\x97@\xba&@wy\xa9\xaaF\x80(@V?\xecWqC)@\x83ZZ\xc3\xe8\x1f(@\x1f\x97\x08\xbe\xc3l)@\xb8t\xda\xf8\xb1\xc6\xd1?\x10\xe9\xad\x8f-\x8d&@R\xb5\x1a<Q\xd7+@\xa4\xf1W6D\xfd%@\xffJ\x16kX\xcb*@\xfb\xc1S\xc5\xba\xf7(@7Qa\x97_\xa5&@z\xce\x0c\xdaW\xac&@\xd6\xb1\xab\x9c\x1e((@\x1b\xb0(\xb0C8)@\x89\xd4S2]m(@\x14\x07\xff\x03\x89\x98&@}\xf3\xc3-!r)@O\x8f8\xef%J&@\xbaA\xaa\xd1\xd7M)@\x12\xed\xcf\xf7=]&@\xbfY\x86\x99\xbc^&@<L\x1f\xf1\x90\xe1&@\xca\xd3\x9a\xdf"\xe3%@\x8f\xf9\xd4:\x8f\x1b&@\xbby\x17,Q\x0c)@\x8b\x85NK\xcf\xef\'@\x86\xb5\x9b\xb2W\xf0%@\x00(\x85\xc4\xf4j(@\x00(\x85\xc4\xf4j(@7\xfb\xd9\xd8\xc0\x0e+@\xe0t\xcd\xe0f\xc3%@~\xfd2\x93\x8eW)@\x19\xa0\xe0u\xefg,@\x0e\xd04E1\xb5)@\xdd\xa5\t\xd3\xd7z(@\x94\xf6}B\xa0\x9b)@\\\xa3\x15\x10G\x96(@\xb6\xfd,H\x81t\'@{M\x12\xa0`\\)@e<\x0eI\xe55)@\x14\xf9}`/=)@\xc7F-%R\xeb%@\xfbA\xba;\x00\x84\xe6\xbf\xc1\xfd\xe0\x80\xe7e\'@+\x01\x17\x91W\x8b*@\xaf\xae\x9c\x91h\xdb&@\xaf\x83\n\xc2\xf6))@Y\xa3\xa7^\xc1\xe7&@\xb1\xb3+CNw*@p\xb5\xc8\x16\x03\xd9)@\x8c\xfd\x8d7\xd8})@+\n#~P\xa8&@\x93qQ\x0cq\xd7%@\xd6\x7f\xf4\x99\x8c**@X\xf6[\x80\xea<(@\x95.\x15a\x0ca(@\xa1\xd2\xe0\x07\x1a\xdf)@Y\xc78a\xed\xb1(@p:w\xc3&\xaf%@\x8ad$\x16Q\x95\'@\x97~\xd8\xd8*+&@v\x0c\xc5#\x9b\x14(@Cq\xfc\x14%x&@\xe9\xbd$\x16\xda=)@c\x1bor8\xef%@\x99F\xbdP\x82\xc3*@\xed\xc7\xe5\xb1\xec\xf4\'@\x86\x06\x99\x92 o*@\x8e\xfa\x8eaj\x1e&@/Q\x9bI\x06\xd6%@\xdb\xb2\xdfP\xf0\x04)@\xbc8\xc9\xbf\x8dQ&@\x80Z264\xde&@y\xa2\xe0\xb2\xe6r\'@,\xdb\x97\xe7P#\'@\xd1\x08m\x9b\xc2p(@\x8d\xe3\x90\x8d\x92\x1a(@ \xfb \xf2L\xe5)@o\x06\x82\x9b\xcaz&@|\xa3\x05\x99\xa2X(@t\xb8\xf7\x19\xbcI)@\xc8\xf8x\xf6\x1e\xfd(@E\xb3\xf2\xee\xb1\xcb)@\xfeR\xb5\xc7\x8a\t\'@\x89V\xd6\x9bB^\'@\xe1zY\xc9\xe3r&@\xecd\xc9#e\xcd)@%\xd8E\xbe\xbf#\'@+4f+k\x99)@ju\x89|\xe2q)@\xb3\x7fdm\xabd\xf9\xbf\xd6\x1f#\xb5,j)@\'PK I\x03\'@S\x80\xf9k6p*@\xea\xdd\x84\xcdl\xb5(@8\x96\xb3\xb8\x837*@;\xf2\x0c:/\xb9)@\xcfP;C\x97\x96)@>\xfa\x1f\xea\xfe"&@xkS*1\x83(@\xd7\xad\x9c`\xa2\x19)@\x94\xff\x10\xd6\xad\x81\'@0j\x08\x0e3\x14\xea\xbf\xa8\xda\xd8\xa93\x9c\'@1D>}\xeb\xf2*@\xe6\x0f\xdd\xc2e\x92&@YUW\xbd\x11\x00(@\xd6\xa4\x08(_\x1b\'@\x89.\xab\xce\\\xf0*@\x9c\x0cyo\x88\xfd&@\xce\x17\x04\xba\xec\xea*@=\x1a\xc9\xb0\x86\xcf%@\x9b\x9f\xf6\xc9-\xe8*@B0\xea\xedj\x19\xcb?\xbe_\xc4\xcb\xe1\x1e)@\x80M\xfdb\xb6\x83)@\xa1t\xe8\xe2\xd6\xb5%@\x02\x89\xd1\x0bE$)@\xa9\x05\x170\xa5\xe4+@\xa9\x05\x170\xa5\xe4+@\xf1\xf9I\xe5\xfdV&@\x83\xbb\x8b\x0b8\x01+@\x81\xb9\x07\xa7i\x13+@\x8f\x93\xe6\x1dQ#)@Z\x01]\x7f\xc0\x9d&@\xffF\xb7\x9b\xa4\xa5)@\x85\xb4\xed;^\xd9(@\xf0\xc7\xe7/\xa2\xb8&@v\xd7\x9f\ry\xc7%@\x8e\xe8C\x87\x92\xd2(@\x13B\xecL\xb3\x7f&@S\xd5\x04Q1w(@\xfe\xf1\xb3\xfe\x02\x07(@vl\x0f\xe8\xbb\x16(@\xf6LG\x85C\xae)@\xfd\rV\xb9n\xd1(@\x13U\xa2\x8b.\xed*@i\x1c\xcd}\xac*)@c\xd6\xc6W\xe7.+@@\x9fN\x83\xcb\xa8)@\x88j\xba/.\xa7%@T@\x1f\xccbB*@yG\xbf\xbe\x14O(@\x9f\x89\x1f\xd0\xc6\xc8(@\xbdK`\x90\xbd\xf4*@\xcf\xa2+"\xb6o)@f\xac6\x10\xea\xff%@\x81\x02\xe3\x9f\xd9\xc8\xf9\xbf\xe1\x8c\xc5g\xcd](@\xf9O\x8b\xcb\xf7N&@\xa2+\xbb\xf22\xc3&@\xcev\xf5`+\x90)@,@\x14\x8f\x80\xd2*@\xed\x80\x99\xee\x9f\x86(@\x17=j:\x89\x14)@/\xba\x06bDL-@\x14\'_a\xe1\xa9(@\x86P\x89\xdeDJ&@^\xae=\xfcK0&@\xc6\x0ez\xee\'\xa3&@G_\x99\x01\t\xd9*@q\xb3\xd1Nj\xa7(@\x86}\x92|\xc7\xc1(@n\xfd\xb0\x0eF5&@\x1c\xc8\xcb0c\x86)@\x94\xa9\x0b\xa7\x91\xc7%@\xe1\xa5\xdb\x85\xa1,+@\x8b\xce9\xd9u\x99&@\xb6Y\xfe8\x11l*@\x8b\xd4\x0b{\x91\xc0(@[:\x86\x08J\x08-@-\xb0\x18\xedR\x1d(@\xc6-\x0e\x99\xc7`+@\x84\xc8\xe5\xc0h\x18+@\x8dt\x9dP\xc8I(@\x06\xe8\xb4p\x91w%@\x16\xd0)\x02`\x99&@\xc9\xe6\xfe\x1d\xfco)@\x9f2\xdb@\x1a\xd7(@!\x80:}W\xd1(@SJ\xb5\xf1B\\&@<\xb8\xbb\xe2\xab\xcd(@\xd7\xb6,\x8e>\xfb)@[:\xa7\x86\xdd\',@|\x18vu\xa7!%@\xbc?\x15I\xba\xcd(@\x8dd\xd6\xf9\x84\xbb*@\x94Y\x1a(\x00\x8c(@\x93[\x94;\xc65&@\x8dI\xbb?\\\xc8%@\x90T\x19\xe0\xe9:&@~\xb8x&\x82w(@\xcd\xe9Tb\xecd-@id~\xc55C)@x\xe7\xd0;\xb4\xbb(@\x9c$Q\xe5\x98\xfd&@\ntMcW\x17+@\xc3U5\xf9\x98\x1c,@\x85T\xd4o\x97w(@\rH\x93\xa8`\x02(@\x91\xa2(\xec\xf3\n&@\x9fT\x19\xf9yv)@\xee\x1b\x84\xf4\x85w\'@h\xe2\x97\xccx\xb0(@\xa0y\\NX@+@%\xee\xb6\xac7Y+@\xac\xa2\xf30\xec"%@\xe3\xf0g\xa2;l%@\x8e\xa0!\xbb\xdd\xb8*@\xc0\xf2\xe7\xfe\x99\x1c+@\x8c}\x05.\x88\x02(@\x80\x0fxbu*)@\\x\xc6\x14\x8a\xa2(@%\x80\x96\xd4\xdc\x8e+@%\xad\xba\xf2G\xd5(@\xe3i\x9e\x82?\xc1(@[:\xa7\x86\xdd\',@\xf6\xda\xe5\r\x9a\x1d+@\xab\xe9\x1f\xa6\xce\xe8\'@\xba\x80n\xc9\x99\xe9,@Y\x92\xc2\xe6\xd8;+@\n\xeb\x04\xf4\x90M&@\x8e\xb81m`u)@\xea\x18vE\xba\xd7(@.\xbd\x0fi\x12\x1e+@\x93\x0ca\xfb\xd9N(@\x164\xe9H\xa0\x12+@a\x02\xe1\xa8\x7f\xde)@\x14\x13\xec,\x9b\xc8*@\x85\xdb\xd15\xb3E(@{\xd1s(\xcct(@\xb8!=2\x13&)@\x82\xfe?\xe0\xc0\xe2(@|\x9e\x18I\xbdn,@\xe6\xed\xb2\xc1E\xa9*@\x1b\x89\xedS\xa6a&@\r7v\xf2\x0e|(@\xc8\xdb\xe9\x11\t\xfe*@\xb0z\xad\x1f\xc4\xd4(@\'e\x1c\xa6l\x1b+@@\x1b\xd8\xd2\xea\xfc(@\xed\xea\xdb\xc0\x0b\xae*@\x9e,\xbaNe[(@\x03\xa6\xebi\xde*+@\xb0;?\r\x07\xe8\'@\xea1\xee\x85\xb7O+@\xc3\xef\x90_6\x8f)@~n<\xdc\x00\xb5*@\xe3\x15_\x1c\xd8L(@a\x14\xa8R\x99\x15+@V\x08\xf4\xc5"\x17)@\x10\x83\nR\xebg&@\xa2B\xd0\x93?\xee(@\x96f\x05`\xa4\x04(@\xdd\x11\x04z\x8c\n,@\x90\xe9%\x9b\x1b.%@\x8a\x08-\xdf\xad\x19+@\xe2\xbe\t\xab\xba\xda&@d,\xb7\xb6\x01\xc5(@3;&-\xf6\xd1(@\xba\x0f\xd7vt7\'@\x0cJ\x95m\x8e\xf9*@5Y\x11\xa5\xd83\'@\x05\x8a\xd4D\x04\xfb&@\x15\xd8\x98\tf!)@(\x0f\xda\x8b\xed\xcd(@\x94\xd7l\xd9\xba\xc0(@C%I\x03\xb7\x1a+@\x8a\xc6\x97\xc1\x03Z+@u\xc3\x99\xe7b\xc1)@\x95\xcb\xe9\xeb\x0c\xe5&@\x07\xeb\xa3\xe5wq(@\x1b3"\xab\xc4\xf1*@\n\xc7\x9b+\xce[(@k]\x16\x13n1\'@y\x196\xc6q\xe4%@yD\x17\xa0z\x13)@\x8a\x8a\xe0\x8eS-)@\xa7\x1d\xdfCuC+@f\xf0W2g\xb6&@\xde\x8a\xa3\x9d9X)@\xa11%\xe5\xb1k%@g\xfe&\xa6R\xef\'@\xedW\t\x04I\xd1%@w\x16$ID\xc6(@E\x92\x9f\x0f\xc2"&@\x99\xc7Gd1\xa6(@\xc29^\tO\xfe%@L\xe9\xf1@\xb0D(@\x99O\xbbZ\xdaK&@\x01)!\xaa\xb2N(@\x9b\xc2\xdd\xa2\xce\x85(@]h\xf8\x04\x1d\x99&@\xd0\xf9\xb0i\x07j)@\xbdA\xd2\x93\xcaZ+@q\xae\xc7\xb3n\xaa(@\xd5>,\x8a6E+@\x8e\n\x06m\x9d\xb0(@\xd8\xc5\rQ\x92Q)@$\xfeQ\xab\x97\xa5,@Le\x85j\xcc\x92&@\x9e\x1a\xb2\x96<8)@\xe8\x7f\xeaq\xdfJ+@\x1d\x97\x02hv%(@\x93%\xd1\x1b\xd56&@\x10Va\x86\xd6\xa8&@\xb8i\xf2\xe0&q&@\x0f\xc4\xafE\x87\x1f\'@\x83\xf4\x15/\x1f\x17(@u\xdb;\xdd\x9do)@Q\xbf\xf1\xc0Y\x07\'@(|\x06\xddZ\xb1&@\xb2N\xeb\xb6g0\'@\xc3\xf5{s\xbd\xfe&@\xd3s\x16\xcaxc&@\xad\xc5\x95\xb0i8\'@\xaf}\xe1\x12n\x1b(@\xd4\xc8\xc4C\xf9M)@#]W\x97\xf7\xb2*@O\x9f\x9fw\x0f\x0f(@$\xd6u\xef\x8eX)@\x172\xaah\xbe\xea&@\xae\xa6\xb0\xa1\xa6\xb3*@"a\xda\xc4u-&@\x9c(y\xd4(\xd6&@/\xe4F\xcb\xbf\x92&@va\x8f\x02#+&@\xc4Sp\x16\x8eQ&@,\xa0=-It&@\x7f|\x0c\xc0\x9c@&@\xac\xc9\xfa\xb9cK&@;\x02`\xf8\xc3m)@\x9c\x8e\xc7\xc7\xc00(@\x13\xd7\xbb\xfa\x1c!)@\xa3\xa0dwE+)@2\x9e:\x00\xcd\xd3\xf9\xbfz\x98\xcf\xdf\x9a\xed\xfa\xbf\xa8.,\x8a\xe0\xe0&@VM\xfe\xd1\xc7\xd9%@B\xa3=\xf6\x186)@K\x06\xca\x1f;\xf2%@\xf9^\x93J\x03\xf1%@7\x80\x07\x15\xd1\xd7%@z\xc2\xa9\xc35N*@\xadWX(6/)@\xb7\x83\xf1\x9c8\xcb)@`G\xa6s=\x0b)@\xe4X\xaa\x7f\xb2\xbf&@y(\x01\xff_\xf0%@1\xdc\x1e<{6&@E\x95\xef\xce\xcc\x19&@\xaa\x19.\x08\t\x04(@\xaf\xbd\xfd\xd3\xd4\xfb)@\xf9t\xef\n\x01\x1d(@\xb9v7\x0e\x8fl(@\xf0d\xa6\xe0~\xfc(@e\xdduz\xf4\xcc%@\xc9\xda\xbay\x97\x08)@cf\x0b\xaby\xa5&@D\x85\xf0U\x8b\x85(@l\xdeYE>\x1c)@\xd5\xe7:=\x12\x0c&@J \xd8\xe1Q\x97(@(kR\xca\xe3\xf3*@Q\xaa\x92\xf7\xcc\xc7\'@)\xdc\x13[\x8f|(@@\xc5\x81\x1c\xad\x9b(@\xd8\xe54\xdc$&*@)\xdc\x13[\x8f|(@\xad\x01\xd8F\x84\x14)@^d\xa4\x9a26)@\xe0zwdD\xc2%@%\xb6+\xfd<q%@}\x9b\xc4W5y*@\x1f\x04D8\xd1\xd7)@\xbb\x9a\xea\x14\xec/)@\x9e_\xeaL\xbaw%@@w\xd3\xe7d\x84&@\x05\x1f\xb2#\\M-@+&(\xe5\n\x17*@hcH\xa04t*@21\xd6\xfeYF%@\t\xa5\xa2K\x15`(@+\xf1\x964\xf1\x13)@\x7f\xa0\xbc\xed\t<)@J\x11\xe2\xe7\xcb\xe6*@\xb3D\x00\x82\xe0\xec)@\x93!G\xa4\xb0\xad)@LE\x17\xba\xfc&(@BJ9m\x91\xc0(@\x1fbb\n\xdd2(@\xb3\x8f&o\x0ct)@h\xe4\xa0\x88\x14^*@N\xed\xdf\xa9\x10x(@u\x18Q#\xc9S&@\x9f\xd8\xad?B\\&@\xb6\x97\xe3*\x90[(@\xe4\x9b\xf1\xa6\'\xd1(@\xc0yO\xffOh)@\x19\xaa\x1cOl0)@\xd8\x94\x83\xc8\x84\xd2)@\xda\xa2_sm-%@\xba%\x85eRt)@\xc5i)}\xe7~*@\xc4\x98\xac\xb4\x9d\xe1*@\x1f\xc5\xfd\xe3v%(@\r~\x8c\x91\xa1z%@\xd4C\xc6)HJ(@\x82<QC^G(@\xfa\xa5\x12\xdb@\xaa*@/\xd1:\xcaM\xdf)@\xa0<\xfc11\x9a)@\xf0\x902\xeeYO(@\xd1\xda\xbc\x85\xdd\xd2)@\xd4\x9d\xc9\xa9\xf3\xd4(@\xecz\x8f\xb4+\xc0(@\xf3\xaf\xf07\xa6&)@]?\xf4i\x89_&@\x8fm4\xa3\xb4b&@2\xbd\xd0\xd9\x87r(@\xa2\xab\xd0\x01g\xfd(@\x95\x05\x01\xe6gO)@\xc3z\xcc_W\x17+@\xea\xbd\xdbs\xdca%@\x0b-P\xb0\xda\xfd(@\x07qe\xfb\x99\x1c+@\xe0\xc0\xb8@\xd2"(@V\x93\x08^r\x13+@\xd2\xaa\x8b?\xa8y+@\xed\xe9$<\xae\xc4(@3x\x1c\xcf\x1e\x08-@\xd2\xaa\x8b?\xa8y+@wc\xf3\xcf\xfb\x05(@\xca\x11c\x08\xa7\x16)@.\xd4\xba\x92\xd4M(@\xdd\xdfN\xb8\xf3\xfc)@H\xe1\xbe\x98\xad\x1a+@Dd\x0c\x9b\tg&@\xb9>\xc7\xc6\x9e\x9a(@P.\xba\x14K\x02(@\xdf\xdb\xd4Vqx(@C\xcc<\x1a\x04U&@w\x96\x06*\xbcR(@f6\x8e\xab`!(@\xf1\xb24\x94\x83w\'@A\x87\xe4\xa2\xfc;+@\x0b\xa2\x13\xdd\xae\x84\'@b\xde/\x9b\xeb\xa4+@d\xb7\xfe\x98*\xb2\'@\xdaG\xda\xa3\xaa*)@\x91\x1dO2 ))@\x9b\xa2\xd7\xbe\x1b]+@\xa3\xd7(\xcf\xaeU)@6\xacIkd\x1a+@\x85\x96\x1c\xaaB++@\x14c\x90\x00\x94\x9b)@\xa6\xa6W\x8d\x87l*@\xd7#\xfe\xbc\x7f\xa4(@\xadq\x1d\x03\x9d\xc2(@\x14",\xd7\xd4\xd7*@\xa7R\xcc{K\xad(@\x83\xa3\n\xbd\xdc\x11)@{\xb0\xdfhY\xd4*@\x1f\xebu\xef\xd2\xcd*@\x1e \x02\t\xc2M&@\xb0\x06AP\x9a\xbb(@\x9d\xc1\x89d\xda.+@\x01j\x1a<\xf5\x17(@\xe7\xad\x92\xe1\xea\x17+@\x01j\x1a<\xf5\x17(@U\xfe\xbc\xd3\x05C\xdb\xbf\xf0\x7f\xd8\xb4c\x13+@\x15\xf5\xe3\x98\xc9\x86(@\xed~\\T\x02\xea*@T\x84\x11\x9f\xcd\xfb&@\xb9\x87\x1eS\xae\xb7*@v\xd0\x0b\x80\x88\x1b\'@d\xd7:n\xfci*@\xb0\x0f\xb5#\xddb\'@LO\x17\x01H\xbe*@LO\x17\x01H\xbe*@\xc0\xb3p&6Z)@B\xe4\xb3C\xc2\x06)@\x07\xefD\x17\x9e\xcf(@\xe1A\xc1LdG)@C\x8c-\x11\x7fg\'@\xafE\xef+\xacn\'@;\xe4/\xb9\x14\x0b\'@NZ\xf0\xde\xc92\'@\xf5\xac@\x97\x93I)@Ss:\x96\x06f(@\xf4c\xdeQ"T)@J\x01_#yE\'@\xb5\xae\x00\xfev\x89\'@O\xbf~e\xaa\xbb*@\xac\x00@\xcak\x16)@2\r\x82\x04\xd1\x8f\'@\xfc\x96\xa6\x1e\xado*@\xda\xfe\xc2\xc6\xbf\x93(@\xb5L,\xa9\xa6\x1d(@}\xe3\x99\xa8\xdc<(@\x8ew\xa29\xf7-(@?x\x114Nw(@\xc2+a\xb3u\x8d)@\xd0\xd2\xf4\x0c7\xf0+@\'\xae\xa6\x0b\xbc\x8e(@\xf5\x93+B\xc6[(@\xdb\xcd\xfc\nH\xac%@\xcbi@\x80\xed\xf4)@=9\x9dRC\xba%@\x1dR\x85Va\x1f+@k:e\x11\xcb\xb8%@\xaa\x8f\xb5v\xfcH&@W\xc4\xb3\xb37\x87\'@9\x82\x0c^\xef\x86(@\xf2\xdd\xd3\xffV6&@\x12?\xd2J\xd8\xd3+@\xfc\x87\xb2\xb8\xf6\xa9(@<\xfd\x85\x99\xf4\xae)@,\xf9\xb5>)\x03&@\x8cX^\x97_\xb3)@5q\xc2\xf2\xd0\x05(@\xc4\x98\xac\xb4\x9d\xe1*@\xff\x16I\x8a\x90\x8b)@\xcd\nt\x97@G(@\x0c$\xfb*\xfb\xaf)@\xb4\xf9D\x86\x94\xeb)@\x10\xb5\x97(\x1d\x97)@\x03`-\x0c\xab\xd7*@\x1e\x8e;\xce\xd2\xa5)@\x9a]\x11\xf013&@\xe5\x81B\xdb\x9e\x94\xd4\xbf<\x1f\xdd\xcf\xb6C)@\xc8\xdb\xe9\x11\t\xfe*@\xb3G\xd8\xd7\xbdp*@\xd6<\xd8\x86v\x17,@\x19\xd2.!\x87])@\x8e\xdeg527&@H\xcd\xaa\x03\x0cz\xf3\xbf\xab\x19\xb1\x0e\xe9\xa5&@\xa8\xb6\x07W\xc0\x7f&@w^(\xa0\xd4g)@\x0f\xdds\xcb\xc9\xe6*@\xcdUb\xc3\xfe\xbc\'@n\x0er|\x03")@\xad{\xa2]\tP)@\xd9\x13\xe8\x06@\xcf\'@\xc3\x80\x19?\x83.&@\xcb\x13\xb0\xe9L((@\xdaG\xda\xa3\xaa*)@\xc6\x12K\xda\x91\xc2(@*\x17Y`\x0cJ(@\x0b\x99\x8d\xe4\xd8\xab&@\xb8\x90\x16\xe4\x06\xb5\xf4\xbf\xa2Y\x89\x95.})@\x8b\xd4\xdd/S\xf3)@\xae\xdb\xcf\xbb\x1d\xe3(@V\x13\xe4\xf9\x84\x96(@\xf8e\x83\xe6\xa7\x94\'@$I\x8e\x17}\x8a\'@\xae\xa0\x96\x0e\x97\xdb\xf4\xbfh\xa1\xe7N,\x1e)@r\x942K}\xbd\'@LyUX<\xee(@$ys\x18m\xd7%@\x9b\x81jC\xfc\n,@\xf8~\x06\xf9"\xf5*@\x15\xd8\x98\tf!)@G3\xabXn\xf7%@\x92`\x16Qz\xca&@)\xb7}]%q&@\xe2\xe8T\xfbdZ+@\xb5\xfc \\\xaf\xed%@\xb9D\xcd%\xed\xa7)@\xf3\x84\x1e\xa0\x14\x9d(@3i\xc3;\xae\xa3&@\xe9\x88^8\xae\xb3,@1\xb4\xf5\xbe\xaa\xb6%@ \xe5\xaa,\xd2\x06+@82\xb2\x82\x97\x12+@\xea\xbd\xdbs\xdca%@\x9f\x0f\xc9T\x95\xa9,@\xde\x8a\xa3\x9d9X)@\x8b\xf5\x96\x93\xbb\xdd*@\xf5PQ\x1a\xb41*@D\xcd\x03y\xf0c+@A\xc5FL\x95\xa5,@\x96\xec!M\xf7>-@5\x96MF\xcd\xdd\'@\xefl\xefq\x1e\x81\'@\xe8\x8c\'B\xbf\x9f&@\x1f\xb1\xdc5GU)@\xee\x1d\xe4\xa2Z\x9a(@\xa2)\x95\xc2\x895(@\xde6\x0f{\xc95&@\x90\t\x0c\xd6c\x0b,@)\x19%\xc7c0\xef\xbf\x80\n\x05\xa9\x045)@\x96TD\x82\xdd\xfb\'@\x0b\x854\x07{m(@\x7f\x04\xc9GQ\xda)@%\x1a\xb2\x94\xd3\xc9,@\xca\x0c\x05F\xcbU\xf9\xbfx\xc87>\x8e\x16+@\xa7&\x90\xa6\xe8N-@P\xcfI\nj\x9e)@>V\xcb\x87E\xd4)@\xbb\xc4\xc5\x02M\xec)@`D\xeau\xe2y+@\x845\xc4\xcf{q*@M\x10\x87%\xe6P(@\x00\x91UD\xe4\xd8)@V\x8a8&\x0b?&@\xa3\xcf\xfa\xd5\xb0^&@\x87?\x82k#\n&@\x14Tk`\x1d\xd3\xf5\xbfBF\xf6gHR*@\x9e\x01sc_\xf6(@\\\x02Z\\\xb3\x8a*@\xb9lQ\xb2\xd5\xb2,@\xcd\xa0\xd2\xc0\x03e&@\xe7\\y\x19!\x06-@\xc6-\x06\x96o8*@\xd98Y[\xca\x12,@\x9a&r\x12\xa9e*@\x18g\xa3\xae#\xf3\xfa\xbfK\x93\xa7\x8b\x8e\xf8)@\n \xb1.\xed\xe1-@\xf8\xfa\xa1\x01\x02,(@o\xfd.\x98u\x84(@A\x88k\xb1\x0c\xe4(@\xa5\xfd\xb86\xca\x0e*@\x8c\xb6u\xd0B\xbe(@m\x0b\x87\x03\xc7w(@{\xbf\x14\xce\x86\x05\'@\x8c\xdft\xfc\'w(@u"5\n\xac\x9a\'@\x02\xa5\xd1f\xcep(@\x9d\xb8~:\'\x9d(@\xf66t2v\x8f\'@\xb1\xf8I\xe1!\t\'@\xc8JX G\x8a\'@\x7fo\xb3\xa9\x9aC\'@\xc5\xbbl\x9f?&\'@\x99\x9f8\xd0\xa5g(@:&\xe7u\xe1q\'@\x8b\xabi\xb9&\x13)@\x08\xa0t\xe2\x1bj)@}\x92o\xc3hA)@\x1e\x94\xf8\xf5\xdbm\'@\xec"\xcb8\x0f\x0b\'@HQ>3\x1a\\\'@\x1a\xbb2\xe7\x0c\xe7\'@\r\xc51\x13\x1d"\'@ax\xb1\x0c r)@\xbb\xae\x9c\xc3\xf9E)@\xb9\x08m\xe8\xfb\x83(@\xa8\xdcH\xf8g\xfb\'@}\xf9-\xfc\xe5()@\x97\xabU<8\x06(@\xc3\xf5{s\xbd\xfe&@\x10s\x9b\xc2z5&@L\xc8\x9fF\xf9\xa1)@Q\xcf\xedB\xb4d\'@\xb9\x19\xf3R\x80z(@#\xb4\x8f\xd9\xb8\x05(@\t\xe9+\x036\x0f\'@\xc6q\x01\x971\x0f\'@u\x15\x06a\xcd\xb6*@Q>\x8d\xb0\xdb\xdc&@\xf82\x84xh\xec*@\x10s\x9b\xc2z5&@\x8a\xa0\xea\xdda\xa3*@]\x89\x89b\x1d\xa3*@q\x17m\xd1y\x7f)@\xbf1\xa8\xa5~\x14+@g{\x1d\x00\xda\x8e(@uD\xfct\xd2\xd7(@nBf\x181\xc9\xfa\xbf`<\xbe,Vx(@\xff\xb3\xd3\x12\x03\x17+@)\xe0z\xe0\xba\xd1(@\x9a\xdf\xe69\xd3r(@\xcaN\x1f\xee\n\x1a(@\xe0y\xa7 |`(@\x9b!\xf1\x10\xf5\xe6*@(\xc1}>\xad\x1c)@e\xccGU\xb2\xcb(@tJ\xed\xcfjx*@i\xedh#\x023&@\xc1\x157?e\x17+@\xd0T\xdc\n\xe1\xf7%@\xc8\xde$\xbf\x00\xd4*@~\x93\x9b\x16\xaf6&@\xca\xbd\xd2\x84\xe5\xdb&@b\xaf]\xce\x17*+@\x83G\x98\xca\x9el*@\x8a\x16%>\x04<+@\x8a\x16%>\x04<+@\xfa\xb6\xb7v\xcc\x16)@\xf8\x05?S\'u)@u\x8f^*\x80R+@6,\x183\x91h+@9\xd5_\xefJ\x9c&@\xb4J\xc8\x1a\xdf\xce(@?S\x10\xd2(\'*@\'R\\\xc2\x0c[(@\x8df\xfeoeu)@\x8b\x91~\x1a\x1bd(@\x16\x15\xc0\xacT\xf2&@#\xf6\xfe\xd2\xc8a+@\xc4\xb2P\x11o\x16+@\xb2\x8a\xe7h\x17\xba*@9|<;\xd9\xaa(@\xc7\xba}\xa6\x1b\x83(@\x181\xc6\xd3\xebo)@8\xce\xd2\xe7\xae\xb8(@\x85\xfc!\xaa\x87X)@8Z\xf4\xdb}1&@\x17:\xf8\x9c\x97\xfb)@\xfc^8\xd3G\x84\'@^NW\xf5\x11\x0f,@\x88e\xac\x12CL&@N4_\xa3\xa66+@Z\xde\xc2m\xd3\xc2\'@>\xde\xac\xb6\x84u)@\xbc\xbdr\xf2/\xa2&@\x0fp8\xd0\xa1\\\xe6\xbf\xb3r\x8c\xd7%\xeb(@KN\x9e\x1f\xab\xf5(@\xe6\xe1\xd7!\xe0\xbe\'@\xb6J\xad=\xbbT+@zWYam0,@\x06\xa9\xcd\xcc\xa1U(@\xd6\xa0\x04Q\xaf\x14+@\xd0mP\x90\x84p&@\x05\x8b.\xf9\x9d\x99(@]\xa95Q\'\x06(@<\x0f\xc2\xc3\x13\xba*@r)qC\xba\x19+@\xc3\x19u\xd2\xa8\xee,@Se\xccM\xe9Q)@\x84\xb51\xb1D\xe3*@U\x1b\x19\xd3\xb1-(@\x9e\xcc~bt\x10&@\xf4$\xd8u0z\xfb\xbfWw\xdb\x0e"\x1a+@\x84\xb51\xb1D\xe3*@\x18\x94\x7f\xda\xc8\xca(@\x8a\x12\xec3\xb9\xcd\'@\x17\x14gp\xab"\'@\xe2\x94\x14\x1ds\xea\'@\xf4\xd8\x90-46&@\xef\xc4@\xa8\x96\x13+@h\xcb\x88\xb7\x13\xd0\'@%\xd5\xa1r\xecy(@*l\x9e]Fi(@\x9e\xd1C\xf4\xe6\xb3(@\x85as\x14\x8e\x16+@\x08\xad9M$h&@\xc3\xd5\xfd\xbd%\x16+@\xc7\xf8CH)\x06)@\xf8\x84\x8c\x08\xb5\t\xf9\xbfr\x04Vm-Y)@\x10\xafm\xfe\n\xf7\'@\x10M\xcd&K\xd5(@\x00\x8dY\xbdd\x1c)@=\x18\xa7\x93zn(@\xdc\x1f 8S\xf5)@\x86\xc1+R\xac6+@\x08\xb7\x9b\xad\xd2f&@c\x847\x14JV&@w`b\'\x88\xcf(@\x10\xdf\xae\xa2/))@\x16\x0b`\xb8x\x19+@}\xf3SY$\x02)@_\xdezX\x9d\xd4)@If{\xc5]P(@\x85iq\xf6\xe98(@\x05\xe8\x07\x82\xffF+@\xc2\xf9@\xdc\x15\xe0)@\x10\xdf\xae\xa2/))@\xe2+\xa0\xf7\xf1-%@\xb9\xb2\xafKb\xc2(@*X`\xb1\xd6P)@\x10a\xca\x9c\x1aD%@\xe8\x87\xa2\x0c\x11I(@v[C\xf0\x98_(@\xca\x8f\xcfT\xcf\xb1*@\xbd\xb79\x07\xc7s(@9\xf4\xafP\xb6@+@t\xce\r\xf1\xf9\xef)@f\x9e#\xb2\x01|)@\xd7\xd0\xdd\x87\x9bS(@\x8b\x83$n\xd8\xf8(@\x1a\xb8\xd6\xe2\xa4\x1b(@\x1a\xb8\xd6\xe2\xa4\x1b(@cQ\x82\xcc\xfe!(@XQw{=,%@c\x8c\xca\xf7\xa6a&@H\xc7Ro\x06O)@\xbbO\xdc\xbf\xe35(@}\xf4d4%\xd2(@\'\x19\xf5\xc9\x14\xff\'@\xfb\xe9pU\xf9#-@_\xfc\xee\xacj\'(@`\xf4\x1b\xfc4O\xf9\xbfi\xf8rU\xd5I&@\xcf\xab\xc4\xd24v(@3L(nE\xfd(@\xaa2\x91\x8d\xa1i)@yn\xbb\r\x84\xae)@\x8aZP\xcbV\xdf)@\xf9%m\x99\t(+@\xf3\xf8\x19F\xfb}*@\xea\xce\xc1-g.(@w6\x91\x12o\xc8*@\x17a\x94\xeb\x0fy(@\xcb=\x97_\n_&@t\xf7\xf9&\x0b\xc7*@\x9b\xb1\x01-\xbd0)@\xcd7\xe5\x03\xab\xb7(@K\x08\xd4|\x18\xba*@\xd0G\x8fxh")@\xca\xbc\n(\xa6g&@\xaa\x19.\x08\t\x04(@\xc6\xb4z\xdcN\xcf,@\xb1\xe48\x8c\x104&@\x97x\xb8\xf5\xf9\xcd(@\xd0\x8e\xef\xf0\x8d\x99(@\xd6\x05\xc02\xf2p*@vN\x05\x18Z6)@3f\xfe\xec\xe6\x88\'@\xa2`q\xc42[&@\xb4\x15\xc11\xc2\x19&@\xa5\x16\xf1\xec\xef\xa4(@\xa6\x04\ns5))@\x1aL\xf6s\xea6)@3f\xfe\xec\xe6\x88\'@N\xa3E\x10\xb8\xb2%@\xbd\xa5\x92ey\x8c%@\xc2\xccI\x8aM\xe3+@v\xc1\xd8<\x16\x80(@y\xa3\xc6\xae\xfbE)@\xbd\xdf\x90\xa2\x12\xda+@\xe7\\y\x19!\x06-@(h\x05\xc8e\xc1(@\x92\xbe\xc5\xa5\x7fE&@o L2\x07\x84)@\x9f\xed\xe7\x01\xf8\xac&@=\xb3)H{\xe9\'@\xec\xe1\x02A-\xd2%@\x03\xe9\r\xb2\xdb\x1d)@\x97d\x11\xb3\xab\x1a&@\xfeKs2!\xb5)@\xa5\xf3\x1c5\x0ed*@\xa5N\xdd\x17Xw%@\x07[\xb3\x15\xc5\xf0%@\x97d\x11\xb3\xab\x1a&@y\xef\xc1\x92!Z)@\\c\x07\x8e\x99}%@M\x9c\x9d\t?\x97(@\x0e\x8c\xc4\x14\x95\xde(@\xa4\x14_K\x1d~(@\xcf#3\xe64\x0e,@\xf4\x14\x8f\x83\x8a\xcb%@k\xfa\x98]\x85p&@;\xc4V*D\xa3(@\xc5T\xfe\x98\x19x&@;Z\x0e\x0e\x98\xdd)@"\xe3\x0e&\xf0\xa2%@\xe9~\xe0\xd1u\x15*@0\xab\xa2\xa35\x10+@$\xfeQ\xab\x97\xa5,@F\xf9%\xa5\x13H&@x\xf2\x9fW\x85l)@\x9dv\xb8Vj\xe5(@\x92\x8c\xcf\x1f\xcb\xd2)@a9r>\xe7\x14)@7:\xd7!\xf2\xb5&@E\xeb\xdf4\xbfr)@\xc8)\x87\x0f\xfe.)@\xebK;\xf9\x82o\xf0\xbfp\x9a\xff\x18\xf6\x06&@\x99p!p\xa1p(@\xe82\x0c\x81\xc2\xf8(@@\x03\x1a\x9f0\xb2&@\x1b\xa6\xac\xa9*\x18(@<G\x87\xd8vp)@\'\xd7\x95\x81j\x9b(@\xb8nT\x94R\x86(@y\x16\x86S\xa2\xde&@\xcd!M\x06g\xf8%@\x87%,N\x0b\x1c(@4;\x8f\xee\x8b\xeb%@P\x04kD\xfb\x7f%@\x98\xb9\xb3\x8c\xa3\xd5%@\xe7\xac\xd7\xab>**@N\x0e\x02\x1f\x9f\xa4,@\xdf\xbc\xb2\xfd\xc3\xe6,@\xd5\x07\xe5\x1b\xa9z&@\x12Y\xa0\xdd\xb0\x0f(@DQG\x80\x8aY)@Q8%\xc0c\x1d)@\xa9\xf6\x17\x81P\x96(@o;\xceh\xf4l(@\xc0b\'\xaez\xf9(@w\x92\x82\xa0\xb2\xfc)@@\xff\x1a\x0b6\xca%@\x9b\xf1_\xefQI&@\x99O\xbbZ\xdaK&@\xab\x8a\x11\'\xe7v&@\x01"\x10\xacA\xb5%@\xbe\x97g\x89\x9f\xe5%@\xaa\xb0+\xae,M%@\xe2\xfb]15\x15)@\x7fY70-\x12\xfd\xbf\x10\x15#}P!)@\x82\x04\xb9\x16\xf1\xcb%@\x80\xc2?}\xf5\x85(@q\x14w\xea\xcd\xf0%@\x92\xf5>eb\n)@\x91p%\xf1\xf5!)@\xfaX\xdbD\xf1\xa7%@\x9c\x8d+\xd1\xa0\xe7\'@U\x84\xe0y\x172)@\x8e\x85e\x17\xa72(@\xdfS\x19{\\\xa5)@O\x97\xbc\xee\xcaZ\xf5\xbf\xedQ\xa3\xc9\xea\n&@\xab\x06\x93\x10mo)@\r\xfaPl\xb1\x1f\'@y\x0b\xbe\xdd\x1d\xa2)@/\x1a\xd9\x80?\xba)@\x1e\xf8\xb0\x1c\to\'@@\xf5\x9b\xe7~b\'@\xb5(\x91\xb2\x12[(@6\xb4\xea\xd2\x0bm*@;\x00/\xfek\x10\'@7\xa5\x80\xcf\xedU\'@\x83\xd9)LST(@\xad!\'\xf12f(@\xb9\x8bk2\n\xac%@\xdd\xbd\x8d8\xfb(\'@Q\x1eP\n\r&)@\x8a*Z\xd08\xc4*@\xf7\xb5\x11]q\x11\'@\xc7\\\x92{\xd7\xa4,@\xe7\xef\x8f\xb1yJ(@\x1d\xd23\x13\xe7E(@\x960\x11\xc8\xfeJ\'@\xdc\xb1l_5\xe9*@\'\x88\xd1\xe0\x1e\x9a\'@AAD\xedJn(@\xa4\xf5\xfb\x85:\x0e\'@\x10U\x82\r\x05Y(@\x14%@\r\xff\x1f&@g\n\xed\x11\xea\xb1\'@0\xee\xa9\xc6T\xd2)@\xb0\xd9\xac\x8d\xcc\xfa(@\xcc\xb5i|B\x15+@\x0fN\x8ev\xccu\xf6\xbf\xf3\x80\xfa\xb2G+)@\x9d\xba\xc6V\x18T(@\xea\xb6%\xb4\x0eI&@\xbf\x8b\xdb6Ox(@\x89\xe2\xf1\xfb@5&@\xf3\x80\xfa\xb2G+)@\xae\x07\xb0\xf3\xab\xdb*@\xbe\xc3H\x8am\x1f)@\rr\x89j\xceY(@\x8b\xe7@\xd6\xb8\x85(@\x93\xd3\xaa\xb9\x9d\xd8%@o\xf7\x01\xfa\xe2\')@/\x8et\x81W\xba*@\xf6\xf6\x8b\x05\x8f\xe2*@\xc5Q\xe9\xbd\xda\xb8%@U/\xf8\xc2\x8d\xf0%@\xc8\x7f\xf0]\xc7Z,@)\x0cy1\xa0\xef%@\x0e\xc0\xff\xfd\x1a\xc7*@\xe6\x07\x08\x84tJ%@*i\x04\xf3\x03Y)@\xc4\xbb\x9f\x98*{&@\x9f\xbb\xad4B\x84&@\xf8<\x81\xa3i\xfa(@\x07\xa1xI\xd4x(@%\xf8y\xe62\xb3&@\x16 :%\x92q)@\xe1\xb0Px\x97\x84(@\x1f\xf4\x05\ny\x9f(@\x89\xb0\xda\xd8\x10\x00)@\xe6i;\xb0\x87\x19(@0\xc7@\xcb\xe0.(@\xf9Y\x00r\xe7s*@]\xbf\xf1\x00\xefP)@\xaa\x86\r\x1f\xb9\xae)@{<4\xf8a\xda(@1\x13\xed\x9d\xfbA)@\x99\x8a^\xd1\xed\x9a&@S\x1f1\xf3\x914)@\x15\xe6\xf6\x00\xe7\x00&@ gJ\xe0\xae\xef%@\\VP\x93\x8a\xab&@\x01"\xa8\xbb\xe3|(@\xaa\xc8\xda\x83b\x9c&@\xb2|L\x83!Z)@\x03\xc6n\x89o+)@\x1c\xb4\x90z2\xa1(@YM\x9fL\xc1\xcc%@\xe0\xe3\x9f\x83\xcb\xcf(@\xca\x8c\xfd\xf1\xdb\x0b,@\x1dRjw\xba\xe1+@\xfc\x02\x93\x8b\x95\xda%@?g\x85\x94\xb0\x05(@\xe6^\x93v{$)@\xc2\x18\x87\xd4V7)@\xc8\x84\n\xca\x99e)@\x83\xd1h\xb67,%@\xa8\xca!\x7fI\xb0(@\xc7\xe7\xe9;\xb6\x94&@b\x97G\xd3\x98\x1c(@\x07\x88\xd7!K7)@\xd8\xe8\xd5\x9c\xbf\xa3&@\x8d\xa7\xec\x1e\xc4s(@\x81{&0P\xa5,@\xc4\xc8\x85\xefEu(@\xbb)\xc4\x9f\xc7\xfc(@\xe1I\x18\xc2-k%@\x02r\xa4\xdc\xf0\xc3(@\xa3{D\x96\xc5\x01+@\xa3@\xbb\xbc\x1aC%@\xa4\x08v\x95\x15Q)@l\x91+-I7&@.H\xb01;A)@1\x90 \xba\xec\xfe(@\x97\xce\x8b\x8f?O&@\x1bEd\x91\xfc\\&@\xe3\xf2T\xfa\x82\xd5+@R\xb9\xe3\xde{O)@M8\xac\x85`P(@\xe2\xcc\xf68\x1a2)@\xf6j\x88\xbff\x04)@@\xf4\x04\x1b\x98\xd0(@L\xb7\x16\x1cKC)@\xa76\x1b~a\x99)@\x07\xd3\x1d\x10\x06J-@\xef\x89\xb6\x1f\xaeT)@I\xf7Gxd;)@\xb4c\xf4\xc3\x13\x1b)@\x8c\x08\xb40o[)@J\x133nC\xf9*@6\xc8\xbb\xf3\xea\x04)@\xc7\x17\xa5\xb0\x0f`&@\x17\\\xc4k&\xd3&@HHA\x98#w%@\x03\x13\xcbD\x8d\xef*@`\xdb\xd8\x13\x08\xfc*@X\xfe\x85\xf4m\xaf%@|\xca\xb4\xbd\x15\xbc(@\xa56\xf5\x0b\xfb\x84&@z0\xd6^\xbd\xa3+@\xf1\x83|\x96\xfe\xf1%@\xfc\x86-sD\xb9*@\xd3?O\xff\xc1\'+@z\x05\x08\x9b[\x08(@\xc0\x8b(\xb8\x1d`&@\xd45\xa6\xe5j\x1a)@\xfc\x86-sD\xb9*@\xf3\x1biCYK&@\xbfg\xa02^\xfa(@\x1d\xdd?I\x1d}%@\xee\x06\x90\xdbj\x83)@&;\xc6\xea \xfb\'@\xb2\xa3\xcb\x98"\x1d+@\xbb\x98\xf3\xee\x01%\'@%\xa9\x98]k\xeb\'@$\n(\x03\xb0c+@P]\x1bX\xbdt)@\xccR\x95\x9a\xbf\xb0*@\xa1\x9e\x1bf\xc6\x14*@F5\xdf~\x88U&@\xb7\xb4\xc3c\x7f\xd5(@uZ\x1d1!\xab&@\xf5\x82\xca\xc8b\xcd%@\xcaT$X\xd2I&@]`3\xbc\xf8\x10+@t\xc8\xd2\xfc\x13\x18+@pA\xcd\xa7\xa54\'@|\xd9=\x06[\xf8*@i\xdf\xf8Qu^+@;\x91\xbc\x1a\xe7g&@\xef\xe1\xa1\\\x1a\x98(@c\x81+\xbf2\x00(@6"\x01\x1ch\xcc(@24|\xd4I\x13+@\xb5v\xd0\xdf75)@\xbe~\'\x19\xaf\'&@Q\xd6=\xf2\xe7[\'@;\xe8\x10NU\xf8(@\x1e=,\xdb\x96((@\x1e=,\xdb\x96((@Lc S\x89\xf2(@SF\x92M*\x9a&@\x8f3{K\xa8!(@\x03\x14\xd1\x8eN/&@\x1c\x9b\xf8\xb8\x9d\xd0(@\xd6\xef\xfaZ\xff\xfd&@51\xe6\xa1\xb6\x1f\'@\xd0\x1e\x1e6\xf1\x88\'@\xfb\x7f\xe7\r\xc4\xfd)@9\x0b?\x03\xb0X(@\x04\xe7LI3\xdb&@\xc7\xf8\x11\xae\xa4\xcf&@JN\xaf\x99\xba\x18\'@_\xcbZr/6+@\x9e]\xdeE\x8c\x8c*@\xe16\xf8\xae\x85\x93*@LE\x02\xdcr\xc4(@\xf9KqJ\x8f\r\'@\x04\xa7\x07\x18\x89\xfc)@\xa3\x8b$\x8aV\xfd*@\xdb]\xa6(\xfaJ&@\xae\xbe\xb60;\xcc)@>V\xcb\x87E\xd4)@F\xe5\x93En\x13+@\xab\x03\xa0$\xe8\xdd*@\xf2V*\xf7\x0b4&@\xa5\xb7\x8d\x8ez\x1b(@\xdd\xe0\x1b\x9f\xe0t*@\xe6\xcfon^\xba(@dH\x17\x9e\xfa\xcd\'@&z&N+S)@qh\xeaS\xaf\xf6*@m\xe8\x9ex%\xbe\'@ \x0c\x01\xc7bG\'@\x02{E\xa86\xf5(@Ljk\xe8\xed\xbe*@5\xb8\xae8\x87\xf3%@\xd4:\xf8\xe0\xedA&@~\xcae<~u(@\x9d7\xf3G[x*@\xfc\xe0\xe6`nZ)@\xc9\xf0"\x18\x17\x1a+@\xc5\xea%\x86q\x0b+@\xcb\xc0\xabn0\x10+@S\xeb\x97\x89d\x8a*@7\xa5\x80\xcf\xedU\'@\x97w~l\xe2;&@\x95\xf1,\xa2\xc0\xcb&@\x8e\xb5=\xfcz_&@zWYam0,@=\x12X"\x92R&@\xc7\xcc\x17R\xdc\x1c+@\rE\xbf\xc6\x8bb(@_\xea\xd0S\xde\xb3(@\x97\xa59\xd2\x10\xcb(@\xc3~(k\x19\xb0(@\xa3_\x0b4\x88\xc9(@O\r\xe5\xd6\xdbg(@\xec\xbf\x85\xddR\x05(@\x16\x0b`\xb8x\x19+@\x92k\xda\xfd\xd63(@\xe7\xe0g\xd7\xd2\xa9)@)-=S\xe7\xc0(@*@\xf4\xb7:{+@\x97*V\xe9\xe2\xce*@\xb61\xd9\xe5\x0f\x9f&@\xa7\x84\xe3\xe6\x9c\xd0\xfa\xbf\x1a\x82~=Qe\xfa\xbf\xfa\x83\n\x85\xae\xd2%@\x01\xf2 3\'\x91\'@]\x1c\xb0*]>(@PK"iQ\xc7*@e\x84\xe3\xe4\x8d:-@\xa8\x13\x07\x1c\x00\x19+@>\xdf\xfc\x17y[&@ZS)\xef\x10{)@:\x9f\xb8p\xf4\xc1&@\xe6\xfc`@\xd8*(@s2#\x19W\x85(@\xa0a\xcc\x1b\xb1)%@H\x9f\xd6\x00\xb2\x19)@G:)bF\x02)@N\x04m7\xaf\xff\xef\xbf\xb5n\xb0"\x1f{&@I9\xf2p\xf5g)@z\xe8l\xf0\xc6\xe0(@q\x8a%\x9a}\xe4)@q\x8a%\x9a}\xe4)@\x86I\'K\xbdc-@\xea4\x9c\x96\x9a\x12(@p\xc5{w\xebd)@\x121\x02\x94\x94\xc8%@a\xe7\xe8c\xe5E)@\x8a\x92V\xe4\x8d\xa2&@\xec\xfb.\xca\xfbn*@\x8a[\xc6\xfc\xdc--@U;\xce%5Q)@8\x91Jw8\x14)@f\x9c\x88\xd0\xc4\xae&@\xd6\xaf\xbd\xfcS;&@\xd1\x9c$\xac\x1e/(@\x9fui\xe7\xe4\x9b*@\xb0\x04Q>@S-@\x83\xb9\x93?\xd0\xd5)@&\xed:\x97\xae\t*@m\xa1Vf\x913-@J\xc4\nd\xce\xaa)@\x86Ju>\xa2\x1d*@s\xecBs\xe5\xe6(@D\xb5"\xb4\x14\xdf\'@\xbf@\xeb\xf0\xfb,%@\xe0o\x13\xfc\xaa\n&@\x92k\xda\xfd\xd63(@BB\x84R#\xbb,@\x11\x1b\x81\xe9\x0b\x98(@\xa3\xe9@(\xdcN-@\x04,\xb5\xf1U\xc1*@\x06x\xb2\x81_V)@\x1d\x06\xfa}2\x18*@q\x19\x17j\\7+@S\x03\xd7\x14\xbaV)@$cF\x04\xe3\xca&@\xeb+\x87\xff\xf9\x0e(@Z\xc6\xf3\x0e\xb5\xf4\xe3\xbf\xd9\xad\x06m\x91\xe7\'@^\x8a\xb1_\xa5p\xe6\xbf\xca\xf2,\xd9\x981)@\xa0\x06\xff\xa0B\xa3&@\xd6\xaf\xbd\xfcS;&@N\xefh\x0b\xb5\xb5(@\x07\x96\x15\xe2\xdem*@d)\xb0\x14\'\xf7\xf8\xbf\'\x08j\xeb\xd1\t(@1\x95f\xacz\xb8*@Xt\xde\x1e>\xee\xf6\xbfwi\x9a\x07\xd7\x0e(@\x1ed=\xcf\xbf\xdd+@Co\xe1LV\xe2(@\xbd\xb9\xb3\xaf\xfc\xd7,@\xd1;w\xb1\x83}(@g\xbcA\xcb\t\xc7(@\x8f\xf6\x88\xa2}\xdd*@!\x91>\xb6\x95[,@\x9d\xd5^\xf8M\x8f(@.\xe6\x94-q\x0f,@H\xf1\r\xec\x82\xc8*@\x18\xd0\xfc\xa1\xf0b\xfa\xbfRG\xcd\xb6\x0e\x1b)@\xbaL>\xb2\t\xcc(@\xd61)v8\x85)@\xbf\x82\x15\r\x0c5&@\x02\x8d\xce\xa3\xf7w%@\xc1\xed8\xef\xacv(@E\xd5~\xa1#(&@\xa3\xdf\xffR:\xef*@\x1a(\xdf2\xcce)@\xca+F\xa1\xc9(-@*X\xecX\xf2"(@\x12\x8b\x91^\x97B%@d\xf0\xc0\x1c\xb0g)@\xb9M{@\xce.(@\x8b\xa0\xa8\x0f\x04\x1e(@\xe5Ad\x16L\xbd%@G\xd3\x88\xa0\xe5\x13\'@\x07\x1er\xa7\x056%@\xf0\x98C\xe2*\xc4(@\xa1\x964\xb1\xfdJ&@\x99a\xe6\x1at+%@@\x8e\xfa\x1a\xb4U%@\x8e\x1b-\x04\x8b\x0c(@\xa6\xbcO\xbcU\x07(@\xcb\x1e\x9d\xb9\xadT)@\x10\x805\x9c\xf0\xf8*@F\r\xb7\x88\xa8\xf7(@\xe3\xf2T\xfa\x82\xd5+@\xc9o\xafJ-\xfa\xd1?_9\xde\x07\xfbj(@\xc5\x9d\xf87D\xae%@\x08S3\xee\xfc\'&@\x15\x00\xc7\x01\xb8d)@#XU\x93\x07j&@r\x9b\xe7$\xce,%@\x9er\xd1Q\xf1Y(@\xea\xee\x8e\x81k\x1e)@\xc5U\x08(@<)@\x179T\xb0\xe3\xba%@\x05\x874\x06E\x06-@]^E\xcb2\'-@\xc6o\x9a\xa6r\xc2*@\xf5 \x18\xde\x8b3%@\\\x7f\xf8\x1bv\xaf(@\x89\xcd\xa6k\x17{)@#\x05\xda\x8e\xef\x11)@Bw\xa0\xa6\xa7Q)@\xc6\xc7Y\xbe\nr(@\\\x7f\xf8\x1bv\xaf(@\xe8\xd3\xe1)\xd0\xed)@z\x81\t\x88\xfc\x9b%@<\x06k\x0c\xbbf(@\xe2q\xb8=\xbe*\'@v\x91\x9b\xb6\x00a(@\x8cr\xdc\x8c\xa1\')@o\x90P~\x8c\x99)@j\xcb&G\x19\xc3(@\x8a\xee\x1dwT\x96)@\x9c\xb7g\xe6\x07t(@\x88\xa9\x84\xf0\x11o\'@l\xce\x12\x1d]A%@\x9aw=\x96[\x85)@\x856hS$1(@%\xb2\xaf\x8aT\xfa(@V\xdd\xbe\xeb\xb9`&@w^\xf6\x9b\nJ\'@\xbc\x10\x0cV\xf4s)@\xf0Y\x9d~{\x06)@"\x0b\xb4\xacI\x1e(@\x17\x19\xdbQNE)@\xf3\x03\xad\xaev\xe2)@\x85\x82\xe7\xfc\x18P(@^\xb4\xdf\xdd\xf3\xb1%@c~\xfe\xf4\xcbo)@\x00\x9cE\x06V}*@&\xe5\xb9\xe2bC&@\x9f]\xc5\xb3\xc6F)@\xd7\xf6\xc3=!B+@\xc4\xc0\\p\xee\x1d\'@\n\xef\xfa\xc0[\xd0(@7\x7f\x92\x8e\xbd\x1b+@\x12!\xee\xcf\xf0N)@\x0b\xb5f\xaa\xca\x86)@\xb25\xac|\xb74(@\x08>\t4d\xab%@X\x97\xbf\x14\xed\xce(@\x8e\x879C6\xce%@\xcd\xe6u_\xf9\xc3(@7\xed\xd5\xf1\xd0^&@\x88Zn$"\x03+@\xe8C\xb3\xac\x15\xcd\xf6\xbf\xee\xe9\xb3\xbf\xab\x0c+@\xee\xe9\xb3\xbf\xab\x0c+@m\xbe\x9b\x987S-@ -j\xb4TN&@\x99\xe3\x18$\xc0\xda%@;\xfb\xe6\x99\xd2\xa1(@L0\x8e\x84\xee\xaf&@\xde\xfcM\xa2\xfeB)@;\xbd\xb9=\xf6\xbd,@\x8c\x83\x15\x8eBr-@\xf5P\xeaU^}(@p\x81\xfa\xf5\xebs+@kS~Y\x7f\x05+@3\xa2<;LK-@:B\xf9\x90U\xa3(@\xbdZ\xd0Il\x8d*@\xe2\xc4\x1c9\xa7\x08)@\xed\'\xe0T\x0f))@(\x91\xcd[@\x04+@\xda\x04d\xed\xed\xb4*@"l.\xf3?\xbb(@u\xf5\xa8\xa4\x97E(@\xee^d\xb9\x11d-@\xba\xeb\xda\x87U\x96(@vr5\xf7\xb7\xc5\'@\xbcb\x19\xa89\x1c+@\x99\xf4\xd1zg>(@-\xd3\xc3\xe0\x0e\xf7*@<\xc2\x11\xd3Gs(@\xffa\x9f\xce\xbf\xae)@\xd7Y\x90\x95\x0e\x9f\xf7\xbf\x82\xd03\xfaXB\xf7\xbf$\xe8\xbd\x1eNG\xf8\xbf\xea\xdd$\x04\xcb\x12+@Hg\x10\xa9\x81\x15+@\xb5\xb8\'\xb3\x88\xf6%@T\xdf\xd8Nl\xdf*@&&\x00\xc9z\xe7,@/}\xecx\xb2l(@\xc9\xf0"\x18\x17\x1a+@s\xc7=\x01\x9d\x97)@M\x80\'\x9a}\xd7(@K\x886\xe3\x18\r)@\xf6e\xc1\xc7\xc9.)@\x8az\x0c/\xa1\xa1&@l\xb7W\n\xee\xce)@\xc8\xdfq\xb6\xfe\x1a(@\xfdCv\x8d\x8aW,@Xfk\x8a\x9a1-@4\x9c\xa1\xe7U )@\xe8S\x1133\x90\'@4\xba\x82\xc3I\x02(@\tbL7\\-+@O\xa2\x1b\xd5\xfeb*@\x19\x84\x16\xc0tZ(@\x87\xb2\x1c\xad1\x19+@$G\xb3d\xc6i*@W\xf5\xc3\xed\xc2D*@:\x9f\xb8p\xf4\xc1&@\xd9m\xcb/p#)@\xb2\x99\xfby\xd4\xf9*@F\x02G\x0eAq)@\x10\x0e[\x81Q\xfc(@\x8e\n\xd7\x9cF\xe4*@\xb7\'7\xce\x9c\x11+@\xfc\xb2\x8e\x94 \xa9,@:5\x85\xf5TH&@5Y\xc2\xe0n\x0e*@FOj\xcd\x84O-@,\x81w\x15\x9c((@\xe0h\x8d%$>&@\x02\x08\xb6\xb4\x17!&@\xbb^P\xd2\x89#)@\xee?\x85\xdc\x02(&@$\n\x82sP2-@\xfe\xd8J\xa4\x0b\x14)@\xf4\x88\xd5*\xdd~\xf6\xbf\xaf\xea+lF~*@\x81\x90\xa0\xecM\x10(@\xa7!\x84&j\xbe&@\x19\x147C\x00\xaa&@\xf1\x80\x87.\xc5{&@\xcb\xc7!\xc7 \xa8(@\x1a\xf4\xf0\xfb\xb5\x10+@\xab\xf8z\xf7\x9bC)@\xd3\n\\\xa1zW)@\xbd)\x0b\xea\xf1**@Cb8B\xe2\xc4\'@\x0e\x97\xef\xd3L6+@j#7~\xa5\x1c(@\xc2\xc2\x9cf\xdd\x84&@Y*\xbc\xe3\x86\xa1&@\xb5J\xedj\xca\xed&@z\xb4\r\x10\xd2\x9d\xf3\xbf~\x11\x18\x148\xff*@\xb0\xde\x13\x17\xda\x8c(@@\x91\xf8\xc8H\xb2&@\x05wAF\x8b\x1d+@\x0b\xdb\x92\r\x15\x9f%@M\xa7\x91\x18sZ\'@\xc9\x96N\x17OY)@\x9b\x90\x07N\xcd\xd2&@l,\xfdm\xbb\x9a&@\xc1\xea\xbd\xc38\x92&@\x13\xebh\xca\xc2o)@\x17\xe1)\x13\xb6\xe5(@\xccP\xb9H\x97\xf8\'@\xa6P\x08\x18\x1a(\'@j\x94:H\xfc\x0e\'@;\x85\x16\x1f7\xa6,@\xdd<\xd5T\x86\x98,@m\xcd\x19S\x90Q)@\xcf,\xa0\x03\xdc\xff&@\xa0%2\xad\xe4\xdc&@6\xb4\xea\xd2\x0bm*@\xaeZ\x99\xcc\xb1,)@\x9e(\x19,\xab\')@\x05\x86\x11>\xc8\xf8)@\x04Zb\xf7p\xb0)@\xcf\xdd\x01\x10TM\'@@`\xb7\x8e\xd1\xde(@\xc2O\xa5~L\xfe&@E\x15]\xe4\xc8Z\'@\nr\x07+\x04 \'@!\xb5\xc7z\xe0\xd2(@\xcc\xa3\x1b.$U+@m\x97\xaeLW\x93&@\x91\xe8\xaa6\x9c\xd3,@\r\x8d\xe4\x13\r\xb7(@\x13\x01\xb9%\x16x)@\xef\xe7\xa9\x089Q+@\xbc\x7f\xdf\x9fo\x04\xf7\xbfnu\x95H=T-@\x8c\x9e\xcc\x15\xe2;&@M,\xda\x16\x1c3*@\xfdCv\x8d\x8aW,@6\x1a\'\x0e\xe3\x13&@\xea\x0bYA\xfa\x88*@]\xe1\xff\xfe\x12Q(@\xc2n\xf4\x99\x05W\xfa\xbfv\xad\xd7\x94K\xa2\xf5\xbfZ\x8egP\xa9\xac(@\xe5\x12\x1b\x918Y)@|\xdd\x15U\x9b3&@ZB\xc9\xf1\x0eO-@\xc50\xf6X\xf0M&@c\x93\x08\xcc\x11\xc8\'@SN\xb4\xe8)0%@\xa3\xb4(\x1d\xbbT)@\x02\x1c,/E\xf6(@</]\xb8\x91*&@\xe7@\xd1[T\x1d&@J\xc3\x15q3h&@a\xf0\x01\x05\x1cV+@\xdb\xfd\xe9\xa0\x06\xd0\'@f\x0f\xf7\x19Z\x07-@\x10\x85\xeb\xc6\xa84(@?,\x8e\x85\x8f5+@-X\xac\xfb<\x8b\'@"1\xbd\x8e\xcb\x13)@\xac%Y<\xbe,)@L\x80\x8c\xfb7\xe0(@\xbe6\xd8c\x13_+@|\x997\xb3n\x18)@b0\xb4\xdc\xbf\xce(@i\xb5c8\xbf\xf2(@\xe3\xa0\xb2\x04\x9c((@\x13\xdeJ\x8b\x7f\t+@\xcc\x83a\xe4\xe4\xc5(@\x97x\x9e\xbe\xfa\x11+@b;H\x18\x0b]&@\x80\x0e\x9c-\x06\xff\'@\x04\x1d\xf8|\x9b{*@\x91{<\x91\xbe\x97(@\xbeH\xcc\x02\xb3z(@\xf3\xfa\x85\xc0\x8c\xd2(@\x06\x8e\x07\x87\xad\xc7(@\x98\xd4\xe6@/_&@\xef\xfa\xad\xc7fK&@S\xa7\xb8\xfdLc*@$\x880\xdas)+@\x02thWj\xcd\xf8\xbf\xc0YM+Y\xd8(@\xa4\xbb\xd9\xaf \x14+@\xeex\xf9\xe9\x1d\xdc*@\xa4\xbb\xd9\xaf \x14+@\xa0\x97!i[K&@,F\x01\x7f!\xc6(@0\xfe@\xeb\xe9\x14+@n\'\xc4\xd7A\x1d+@8rX\xea&\xa8*@\xcc\t\xde\xe5bF(@\xc3\xd2\xb4\xf9\x7f\x04+@\xbb\x07\xcd!\\\xd1*@\xca\r\xb9\xcd\xa9\x81*@6\x18X\x9a\x8ak-@y\xcb\x01\xf6\xb2&)@\xe5\x84\xd6I\xc4\xa8)@\xf7\x13\xd4\xb1\xa9\x05+@\xaa\xc0\xefU\x89\xb5)@39\x0b\x92\x0cs-@\xb7\x06\x9ek\x85\x0e)@\xefF;\t\x15 \'@I\xa6\xf9\x19\xddo)@y\x1a\xa1\xf75\x02\'@;\xfe\x95\xc8h.)@\\\xba\x0fWF\xcd(@\\\xba\x0fWF\xcd(@y\x1a\xa1\xf75\x02\'@\xb8\x07\xdf*\x03\xa7,@\xe4e\xdan]B\'@\xff\xce#\xec/|\xf9\xbfNI\xe5A\x94\x93)@V\xfc\xeb\xfaU\x81(@\xc4\xae\xc2g\xf1\x0f\xf6\xbfO\x95zHG\x84\xf8\xbf\xc8\xa6\xe5\xa2:-\'@\xbd\x8b=\x13??%@X\xcd\n-\x19,%@:g6\x02D\xfe&@\xe3Z(t\xfb"(@\xa1\xdd%I\xb4G)@g\x157\x8a\x93\xc4*@O\x9a\xee\xb8\xfd.(@,\x93Z\xa3\xe6E\xf9\xbfX\xc9O\x11 \x10(@"\x06\x85[\x0f#)@\xf1\xc5\xd5\xeaA\xa0(@\xb1J\xaf\xb5)\\(@\xf4\xbb|\xf8\xb3I(@3\xc4V\xed\xeeu)@\x00sv\xbeCy&@\xe7\xb5\xc9\x161a&@\xe5\x12\x1b\x918Y)@\xc0\xe0\xe2z\x1d\xae(@v_M\x89\x81l(@\xcbf\x17\x80\x13I\'@K\xafl\xd0(9%@V\x03\xb7\xf2\xe9\xd3&@ZB\xc9\xf1\x0eO-@\xa5\xc9\x0eo\xcdJ)@4\xdb\x12\x0f\x11>-@\x96\xe3\xeaO5d(@\xb2\xa1_2\xdf0(@\xb9\xbb\xb4\xf0\x9f*%@&&\xce\xd7\x83\x17)@\xf0\x8e\xd3\xb9\x18c)@\x82\xdd\xb1[v~&@P\xa8BfKW%@\xef\xd2\x0f.\xd0D,@\x8bY].F\x08-@j)LK\xff.)@\x89C\xb1\xd2\xa8f)@\x8alK\xff[\xf7(@\xbf\xc03\xe5\\\x1d(@%*\x8b\x8a#\x84&@\x83o\xb7\xf82\'%@}\x80b\xbdF\xb6&@\x83g\xe8\xf3\xfc\x96&@a\xbe\x9dQ\x9e\xec&@\x87\x03M \xee>(@x\xdb \xc6@W\xfa\xbfc\xa5)\xe9\xe3\xc7*@o?\xaa\x0e\x06\x99&@\xa0-wDV\x93&@\xa5P\xb2\x15\xc2[)@v\x14\xbf\xc7Q\xa9&@\xee\xfd\xd2\x95\xfcC)@4\xc7^\tqj*@-f\xd7\xe8\xb9\xdc+@\xbb^P\xd2\x89#)@>\x80[\xda\xb4\xd3%@\xc4\xbd\xb7\x1d\n\xf9\xe8\xbf\x9c\x04\x9b\x9a\xb4\xa4+@\xe5A\xb6\x03\xeb:)@\x8e\\&b\xf9{%@j%\x8da\xf7\xa5+@S\xf5O\xd1\xc5\xf9\xf8\xbf\xf2j4\xb7\x166)@\xa6*\x1aZ(Y(@\x84\xa8\\]`\xbb)@c\xa3\xc3\x83\xf4\x97%@{\xe5`\x8f\xfa\xa5,@@\xcd\xc7v\t%+@\x80\r\xf2\xd4\x1e\xe2*@\xbd\xe0\xcb\xc7V\xc8)@\x11\xb4\xde\t?[*@\xd9\xbaT\x82l9)@\xc4\xa76k\xae\xfa)@9\xb8\x98Dr\x07+@\xcd\x98\x02\xaa\xa4**@\x9a\xff5\x8f\xbcx*@o\xe5t3\x9f?)@qsB*\x0e\x00)@\xd4\x1e\xd7\xe1B\xb8%@\x13\x92\xcb\x02\xd4\x05*@\x0cW\x85\x1d-\x8c*@\xb0P\xa5\xe6\xeaO)@Y_\xcb\xe0\xf1\x07)@\x19\xf4f\xce\x8f\xf8)@\xed\xc5\x8c\xe7\xfa\x17*@\xda\xa3\x8f\'\t\xa6%@\x82b\xa6;\x7fS)@\x95\x98)\x9a\xb2\xf5*@\r\xf5q^\x8e])@\xd8\x7f\xc1\x9e\xcf9)@H\xc6\xde\xcb9\xdd*@!y\xe5\xfb\xdb\xf2*@\xfe\xed\xac\xa7\x84\xb6%@\xc8\xa7\x18V\xd9\xa7%@\x1bP$\x0b~}*@\xc1\t\x9d\xeby\xb9*@\xdc&\r\xb7\xbd\t(@q\xf6B\xb2\xc9\xb2&@\x05\x0e\x14\xc9\xf8\x90*@e\xb4\x0447,,@\xc2u3\xd9\xa6#(@\x98\x1ajO@\r(@D\x13\x0f\x96\x97\xb5*@\xd2(\xb8\x89\xf2\x8e)@\x0c\xaa@\xe2\x11\xc9*@N\xe4:q=\xfa\'@\xb2F\x8b\x82\xbf\x04(@\x98\x1ajO@\r(@\x1f\x12X\xca\x9d\xf3-@\xfc\x9a\xdf\xd7\xee\xd5\'@\xc8GI\xec\x18P(@\x82\xdd\xb1[v~&@\x87s\xb3+\xa6\x19(@\x1a\x9a:\x01\x00\xb9%@\xbf6a\xe8\xcf\xf5(@%^\x02\x965-&@\xdf\xe5\xa0\xf9R\x1d&@\x98<\xa6\xc9m\xd6)@\xac+(4\xad\x11)@~&\xf5\xfe\xed\x07*@\xa3\xbf\xe4\x19\x07\xd1(@(\x06.\x958\xb9%@\xed\xeb\x9d\xd2\xfb\')@t\x92N\t\x12=-@D\xd67\x96@\xf7(@\x03\x90\xce\x9f>_&@\x84\xf4\x87,\xb3\xb8%@F\xb8\x9c,\xc2\xbf&@\r\xa1\x86\xed\xe3\x17)@\xaf\t\x91\xaf\x89\xc8(@*S9\xed\x8a\\&@\xd1\xd8\xf5\x9c\x1e\xb1&@\xf7\xd7C\x90\x1f\x9f%@\xec(\xcb&\x9f\x98&@c\x80\x8a\x82k\xb8&@\xe9p\xe7\xa64{&@VW)\x9e\x13\x99%@\x88k^q~I-@_\x08\xa6x\xa3\xc3%@\x8d\xcd\xb6;(r*@\xd4\x1f\x8f\xdf\x1f\x82*@\x11\x11\x07((-)@\x8b\xe9\x02Q\x9d{\xf9\xbfT\x18Kf\tW%@\'p\xecm\xf2_(@\x86\x7f:\x85\xbb.(@\xaay\xf9\x0cKy&@\x92\xe4\xbaj\xd1V%@\xe0\xdf\xd2M\x0ca)@\xd3\xe04\xae\x8cb(@\x8b>\xbed\'E(@\x1f\x97\xfa\x19z\xac(@\x8b>\xbed\'E(@\xac/w\x07\xb2P)@\x16yGncv)@}.\xe7\x1cV\xcf(@5\xb5\xf4\x1b2;(@\xe2\x1d\xadBC\x03+@\x8bY].F\x08-@f\xa0}h\xc5\x10+@\x9b 4\xec\xffS)@s\x92L\xa7\x14\x81&@\x18\xd7\xd8\xbd\x19\x96\'@\xff\xaacf\xa9\x18*@\xe8\x14D\xccH\x14+@T-\x0f\x14?\xff*@l\xe1\xaa\xdc^\x10+@\x10\x8d\x1f\xfe\xc6\xb2&@\xd2FG8\xac\x9c,@\x8d\xe2\xf1\xe1\xa6S)@#X\xdd4\xec\xd2\'@[\xa0+\xc3j8+@J\xe9\x02\x988\xb1)@c\xea\x051}\xdf\'@\x93\xfa\xac\xebg\xd8(@\x93\xfa\xac\xebg\xd8(@{\xc7+?"Z+@\x0f\xc0G\x91\xbd<(@]\x82\x871/-)@\x08Q?^_]+@\x0c\x0e~\x81\xe1#+@%\xe6\xafz\x80a*@\xd0\xa7\xeeA\xb0-+@\xb2q\xd9\x89\xbb\xd8(@\x8a\xb2\xb7\xf0\xb9\x18+@\xb3:\x1301\xdc*@\xc8\xd9,\x98\xda\xc7(@\x117\xb4}u\x14+@\xa9\xca\xd9\xe1\xcaU(@\n\xcb!kT\xaa*@\xde\xc1kx\xec\xdd*@\xb7B\xa2\x8c\xb3\xee*@\x10\xeb\x8e\xd4V\xbc(@u|\x135Qp)@\x8a\xdds\xdf\'?)@\x7f\xe2\xcb\xc44\xa4+@\xc0\xbf\xea\x99y))@[\xce-L8\xc4*@\xb4\x8f\xa5\xd2c7)@(\x1a\x95\xa6\x97\xa3(@\xf2\x04#\xf2\xd7B)@\xf2\x04#\xf2\xd7B)@Ed\xe1Z"%+@(v\xc1\xf3\x81W)@\xe3\x88\xd9,\xda\xa5)@&\xac\xfa\xed>\xb2&@\xfe\xae\x15+\xab\xc2,@TI\x8d\xb1N\xd6+@oL0_J8)@hU\xc5q\xa7\x9e)@8Tf\x07$G)@9\x08\xc5\xfb,\xc8)@{\x13\xa7\xcb\xcc\xbe)@Tg\xe0\xba\xef\xe4*@\xb6ro\xbeJ\x11*@L\xf8\xbei\x00\xfe)@\xa9\xc7C\xc9pw*@\x0f\x85\xcer\xe5P)@\x851\xbf\x0f\xb2\xe5)@\xec}\x9b\x86\x9f(*@;\xec\xf2C\x0b\xff*@\x98\x05\x8b5\xb3_)@16(\x7f\xcf\xf3*@\xa7\x8c\xc9\xaf\xdd\xf5)@\xe7F\xa8_\xd3\x04*@\x9ae\x90{D\xd6*@\xb4\xf6\xbb\xed\xde))@I>\xfd\x8a\xdf\x11,@\x9a\xde\xeaO\xa8g,@\x1a\xa0N\xcc\xca\x0c(@\x90V\xc4\xc30\xfa\'@\xc8b\xf3\xd0f\xa8*@\xf3\xfbW\xcb\x07\x7f(@\xe9\xe3\xcf\x1a\xbd\x02)@\xbaVV3\x0e_-@~\xd4\xb6\xb7\x0fZ)@\n\nf\x81*.)@7\x89#\x08WW(@'
p29
tp30
bg3
(g4
(I0
tp31
g6
tp32
Rp33
(I1
(I1805
tp34
g13
I00
S'\xc6W\xf2\x1c$\xbbS@\xd1m\xcc\xcd\x9e\xc2S@G\xec\xd3j\xf7\xc2S@F\x7fj|\x17\xbdS@\x94\x10\xb3\xe9\x15\xd2S@K\x7f\xd0\xd4\xb8\xd2S@\xafF\xe9\xca\x85\xaeS@\x18q\x0beB\xa3S@\x0b\xe81\xd7q\xadS@\x17Pg-\xbf\xc7S@2h\x97\x80k\xa0S@\xca\x84\xc0\x1fg\xc7S@`\xec\xa05\xe3\xc1S@\xb4\x19\xbc\xf2-\xc6S@\x02\xf5tA9\xc6S@\xb1E/k?\xdcS@\x89\xe8,z\x9b\xceS@\x92YIE\xfa\xabS@%a\xeb\xaf\x96\xdaS@\xee\xf8\x01fw\xb2S@\xbc\xa1\xfdO\xb1\xc3S@X\t+--\xd8S@\x87J\xf7\xab\x7f\x9fS@\x98l\xe28\xca\xa8S@,v\x8f\xe6\xce\xceS@\x07\x86\xcbd\xbc\xd1S@\xc3tH[6\xceS@\xeb\x83\xd4\xf1]\xc6S@K\x9e.+\x05\xa5S@&\x9e\xf4]|\xceS@\x86\x15\x85h\xd9\xd4S@\xd4\xde\x8c\xa4O\xcfS@\xa3z\xd7:\xe7\xcfS@\xcb\xefdo\xed\xa6S@ri>\x84\x1f\xa6S@:\x06\x17\xc9\xdf\xcbS@\x97g*\xde\xb0\x91S@lV\x17?\xde\xa6S@{\xf7X\xcd$\xb8S@{\xf7X\xcd$\xb8S@\x1e\xcf\xad\xe5\xd2\xb1S@\x01\xa1\xf1)\xf5\xafS@\xe7\xac\xe3\xcd\xdb\xc5S@\xba\xb4\xc9\x13,\xc2S@I\xc5#\x88<\xb7S@,\xc0p\x93w\xcfS@\r\xe4B\x8c\xc3\x98S@3\xe5\xb8\xe8\xdc\xc0S@\x87\xca\xb4\x9ar\xbbS@\xdb"\xd9*\x00\xc4S@K\x1f\xc7,\xda\xc2S@\x07;\xbb\x1d\x89\xceS@\x80~\xf4\xe2`\xdaS@\xe8\xcfi\xd9\x08\xdfS@\xc0\xca\xa7\xaex\xbbS@z\xb06>:\xafS@\x12=\x1b\x84\xed\xc8S@\xe0\x10\x94y\x86\xc1S@\xa0\xfc\xa8>\x17\xd0S@\xdb\x83\x9d\x14K\xb5S@6j0\xd1\xe7\xb6S@\xd5\xb9\xf8u\x1a\xb0S@K\x89\x17\xa1V\xceS@P\xd7\x80\xac_\xa8S@\x1e\x1c\x18\xa8p\x97S@\xee)\xecy\x9f\xb7S@^\xa1\x9b\xbb\xe4\xcaS@[F\x86<\xd5\xb7S@\xc8m\xca\xb1\xd0\xb5S@}{\xe0\xc1\xd2\xacS@\x98\xd2\x9a\xd3\xfd\xb9S@\x0e\xe6\xd3\xbc\xe9\xa1S@\'\x18/ \xc4\xb6S@\x94\x88\x83\xfd\x8a\xceS@\x82+ds\xd9\xc0S@Q\nq\x80\x8c\xa8S@\xc7\x9b\xd7\x0bZ\xadS@\xe9\xf2\x17\xac\x80\xc5S@@\xff\xdf$\xa6\xaeS@\xd96h\r=\xd3S@I\x8cH\x10,\xa9S@\xad\x9f\xf1n\xf8\x9cS@\xb4\xe1\xc1v\xa4\xd2S@\x05\x82\xee\x8c\xac\xd0S@\'t\x16B\xe5\xb9S@\xfe\xdaI\x02\x17\xbbS@U[\xcf\xe9\xe8\xcaS@ \xad\xa5\xa4\xee\xc4S@\xb6"\\\x00\x10\xb7S@\x8e13\x12\xfb\xceS@+\xf1K\x10P\xcbS@\xbe\xec\xcd\xa3\x95\xb2S@\x8c\xa2\xa3E\x01\xc9S@\xa7\xb0]\xe2:\x9aS@/\x88\xd7\xe3\x17\xbbS@%\x9b[d\xd6\xb9S@\xca\xd6s\xdb\x9a\xceS@6\xdf\x18\xe0\x88\xb7S@\xd2e\xc1\x15\x9d\xbaS@\x7f\xa8\x80Wd\x9bS@\xff\xf5\xd8z\xb0\xb1S@N"~\xd3\x12\xbbS@\x12\xf4\xa3\xb1\xa1\xb1S@\x19\xfb\xb7\xde\xcd\xbaS@\x15L\xb2\xc8,\xb5S@\xe6\xbb\xc7\xff]\xc2S@\xab_t9\x89\x9dS@\xd2\xf3\xcb\x0e\xe2\xacS@\xfb\xbe\xf1\x06\x11\x9cS@\xb75\xa6\xda\xb3\xa1S@\x8a\x06\xc9\xd7\x0c\xcbS@dW\xcd/\xce\xc8S@\x9c\xa0\xc5\x06\x88\xd4S@C\xffLp\xe8\xdeS@\xaa\xa6\x9b\xb5\x02\xbaS@U6Ie\x8f\xb1S@/\x12S\xe7 \xceS@w\xa6\x9c\xff\x8f\xcaS@\xee]\xf9\xd4\xd3\xb9S@B\x18\x07}{\xb9S@S\xd6\x10\xcb\t\xbaS@p\xec\xa7\xdc\xbc\xaaS@,\x88\x1c\xd0\xea\xd9S@\xbd\xb7\xf4~\x9d\xaaS@\x8f\xed+l\xb1\xdaS@\x83u\xbe\x85\xca\x9eS@\x0b\xf6\x11C\x14\xb0S@\xa9\xb1\xd7W+\xacS@\x12\x8b\xda\x07\xfd\xc8S@FH\x12\xc8S\xa6S@FH\x12\xc8S\xa6S@`>\x0b\x16t\xd4S@\xfb\xac\x8cWI\xb3S@G\xc0F\x04\x99\xa9S@M\xa2\xc9\xa1\xf7\xa3S@s\xd2\xd4q\xd6\xcdS@\x0f\xda\xd45\x1a\xafS@\xc5\xa6\xec\x80?\xb2S@\x93\xdc\xf3r \xa0S@\xd3\xff-}\xda\xd9S@\xe3\xbc\xfe\xfb:\xb2S@\xdc\xc3\x86uM\xc8S@\xa3\xa4\x92\x172\xd0S@\xb2\xe7\x19\x82U\xc4S@r\x88\x04K\xcb\xb4S@d\xaf\xe6\x83\xa7\x9dS@\xf7\xff\x1f9\xfb\xb1S@\x9f\xd88\xaa\xd2\xb3S@\xb8t\x1e\x02G\xc9S@+\x93\xceqB\xa8S@\x8ew\xd1wK\xc4S@\x92\xea@\x01\xce\xadS@\x82l\x909\xd8\x9bS@~\x17g\t\x8d\xb3S@\xfc\xdf\xab\xaf,\xc1S@K\xe2\xfaD\xc6\xb3S@ \x18\x94\xdfX\x9fS@\xc1\x96f\x00g\xdaS@\x06\xd0Y\x85\x87\xb7S@\xa4\x84\xf6W\xac\xa8S@\xd3V\xbb\x19\xc4\xd3S@g<\xc3\x9f1\xd2S@\x97\xcc\x8b\'\x1f\x9fS@\x1a\xd6\xa6\x1aB\xa9S@Z\xa3J\xbb\xcb\xcfS@\xa6#\xb0\xe7(\xb0S@\x12w\xed\xed\x00\xb9S@\xd8\xdb\xd3~Z\xc1S@\xbf\xb0~=\x85\xa0S@\xf86\r\xdfg\x9eS@\xa2\x90\x9a\x97V\xcfS@\xf4O\xb3y\xb0\xa8S@\xf9\xa9\xeb\x84.\xcfS@\xba\xd6\xeb\x9f\xa5\xd0S@[s\x17\xcc\x12\x9fS@\xb0\xe7&\x8f\xdb\xbdS@q\x1f\xdeE\xcd\xd5S@\xd0\x83\x9db\x02\xa7S@\xa2\x9d\xcbd\xc6\xceS@\xc8\xa0\xf4C\xe7\xa9S@R\x18\xf0\x8eW\xcbS@\xde\xeb\x81Z}\xbaS@\xd2\x8c\x8e\xf8\x08\xcfS@\xcb\x9a\xe1l\x8a\xa5S@\xe5\x9a\x98`\xb8\xb3S@\xaa^\xc3u\x17\xabS@\xdc\xe8\xc3C\xfb\xb0S@\xc2\x8e\xcf]\xd6\xcdS@\xceER\'\xd4\xbdS@]\x11N\x03`\xafS@\xf2\x90C\xab\x80\xafS@\x96\xd4\xbb\x07/\xd4S@|\x11\x11OV\xcbS@A\x02\xc9\xdc4\xb8S@\x0b\n\x0b\xb2\xe3\xb7S@\xff\x18\xa2\x80\xb0\xb2S@\n\xc5=\xa1;\xafS@~c\x83\x0c#\xc4S@\xfeV\xa8\xb4\x0b\xcfS@\n\xe3e\x1aq\xd7S@\xa6V\xd76\t\xb6S@)\x06\xe5pW\xd6S@\x83\xe9K\xf4$\xc1S@*\xb0%k\xfa\xbaS@\x86\x17\x88\xb5\xce\xa3S@\xc1\xa6m\xed\xc7\xaeS@I\xcdr\xb6x\x9cS@\xeb\x8e^*\xc0\xa1S@X9.\xf5I\xb1S@\xeeM\xb7\xded\xabS@\n\xaaU\xce\x0f\xcaS@);:\xa4\xc0\xd5S@\x8cr\x94\\\xe2\xc4S@ \xc7JAI\xb3S@+\xfe\xf9\t\x7f\xaaS@+b\x8cX+\xb6S@\tM&\xdeq\xb4S@\xf8\xa8)(\x13\xb4S@\x91\x8btN\xf9\xb7S@\x06\xce\x9e$\x86\x9eS@\xca\x8d\xcc\x82\xff\xa1S@"\x96\xae\xe8z\xaeS@Ix$\xbbq\xcbS@\x88\xeb\xf1\x85\xdf\xcdS@\xfb\xf7\xbc\xfa\xc8\xb4S@S\xfb_O\x8a\xa9S@G\xd2f1\x12\xccS@\x0b\n\x0b\xb2\xe3\xb7S@\xd87<\x89F\xa0S@f\x05\x1b\\\xf7\xaeS@c\xfd\xc6\x12\xa3\xbcS@ew\x9b\xe3\x11\xb6S@Hr\xd5\xa5b\xd6S@\xf6\xc2>\xab\t\xa4S@\xbb\x136\xab\xca\xcbS@\x80L\t\x83\x00\xa0S@\xfa\x80\x8f\x8eW\xabS@_\x03_\x8c\x82\xa2S@%t)H\x03\xa5S@\xf3o\x80>\xc9\x9eS@\x8a.\x9cdM\xabS@R\x188\xd3)\xa8S@z\xb6\xb9\x9b\xa7\xcaS@pk\xbc\xf0\xe8\xc6S@!\xc0\n\xa2A\xb0S@\xb1\xac\xc3-\x90\xa1S@\x1a\xf8\xa1\xeb\xbe\xd4S@\x0c\x1b[\x17\xed\xceS@;\xa8V{\xd2\xb4S@f\xca0\x95\x13\xa7S@\xf9Sg\x0b\xec\xa2S@@c\x12~a\xcbS@z\xd7@\xe7\xe5\xc4S@\xc7\xf4=\xc3\xf7\xa8S@\x1e\xa7\x9a-!\x9fS@\x9d\xcd\x99\x83#\xacS@Z\x1b\x04A6\xa3S@\\\xc1\xbap\xea\xcaS@\xe1t\x0f\xe4\xe9\xc4S@\xaa\xa2h\xe9P\xaeS@\x9b\xb8RT\x04\xa4S@\n\xdc\x80\x9d^\xcbS@G\xdd\xd82$\xd5S@\xa8f\xcb\xf0\x01\xbdS@\xe0\xf5\'(\x81\xafS@\x1dx\xa4l.\xb2S@)\xb4\xf8T\xdc\xb5S@\xb5,G;m\xa3S@+\x0bB\xd4a\xccS@\xcab\x8c)W\xccS@cJw\x82\xd7\xa7S@d\x82\xe6\xb2\x17\x9cS@\xcbS\xc0|\x18\xb5S@\xb0\x8a=\xecL\x9bS@\xaa\x02\xd3]#\x9cS@\xd4*\x98\xee\x7f\xabS@\x80"q\x99\r\xa8S@\x13\xcbG<r\xccS@H\x03\x0e\x91\x92\xa3S@\x12\x83\x81\xd6 \xb5S@\xf5\xeb\x16\xde\x1a\xadS@5\xd7\xe8\xbd\x12\xc9S@\r.\x8a%\xb1\xb6S@\xc9\x98;^\x88\xb6S@\x8f\xf3X\xa0-\xb6S@3\xa4\x1d\xa8\x8c\xbaS@C46\x1e\xd1\xaaS@<\x7f+\xa1C\xceS@>+\x03\x18\xd6\xcdS@\x0b\x8c\x03?A\xc7S@\xd8\xc2\xf4\xd9\xe6\xceS@F\x19\xab\x88\xf0\xc1S@\xfe\xe0\xec\xe7=\xb0S@|\x17\xbd\x88>\xb3S@\x93L\xdc\x14\x00\xabS@\x87\x06\x93\x1f\xb5\xd0S@u\xcd1(#\xdaS@\xe2\x97W\x1cN\xc1S@\xda\xe4\n`n\xdaS@\xbc\x13o\xadc\xaeS@S\x7f\xa1\x04\xfe\xd2S@3\x87\xf9\x92\xa6\xcfS@[\x94\x03\xb3\x9a\xa7S@)\xa1\x80\x1f\xd2\xceS@\xe8\xcc\xce\xb5\x8b\xbdS@Y\xac\xc9\xe0\xcf\xb5S@\xcb,\xb7\x8f\x92\xc7S@\x82\xe5\xc4\xb9"\xb6S@S\x7f\'\xce~\xc7S@\xe6\x17\xbd\r\'\xc5S@)\xef\x81\xc7\xfa\xb7S@N\x8f\xd92\xc5\xceS@<:k\x95\xc9\xceS@\xf9\x15T\\\xee\xb5S@/\xd1\xeb\xa8\x18\xc2S@0\x1c_W\x1d\x9eS@\x9cc\xd9^R\xceS@3\xbe\xd1\xd4*\xcfS@\xc4-`,*\x9bS@\x1c\xcb!4\x17\xcaS@L\x06\x93}\x16\xc5S@\xe0\x80\x11\xa6\xea\x9bS@\xcb}e\xef8\xcfS@k\xbe\xa0u\xa3\x9bS@b\x83\xd5\xa1w\x9cS@\xd7\xf0\xd5\x0b$\xcfS@\xf3A\xf4\xca\t\x9cS@\xad\x10J0J\xcaS@\x88\x1cG\xd6s\xceS@\x14\x19\xb0h\xb6\xb7S@\xbc\xe23T\x91\xcaS@\xf0\x0f\x1e$\xd3\xc5S@.\x1aC\n\xcc\x9eS@_\x148>\x8e\xb9S@"\x14\x87f\xf2\xa1S@xGD\x0b\xa0\x9fS@\xaf\xddn-%\xceS@\x97\x00ML:\xa3S@\xce\xa8\xc1GO\xa3S@\xda\xf34Jq\xceS@\x17L\xbf\xcf\xd5\xa3S@\x0e\xa8sc\x03\xa4S@O(\xa7\x960\xc6S@\xefR%\x05\xe9\xcaS@\x8e\xc5\xe8\xf0y\xc7S@d\xdc\xdd\xb4\x91\xceS@I\xca\x0f\xe2\x02\xb4S@\x08\xda%m\x8b\xb3S@\xa7\xab\xcd\\\xf9\xcfS@\xa8\x0e\xc9\xa8\xdd\xa7S@\x92\xce\xff,\xca\xc3S@\xfe\xe5\x19N@\xa8S@[\x06~*\x94\xa8S@e\xed3\xbd3\xa9S@\xd2\xe1\x10\xb0\xbe\x97S@\x99\x99\xc3\xd8\xfe\xc7S@5\x84\xd9A?\x9aS@\x8fi,\xe7\x82\xc8S@\xe0\xa6>G\xac\xccS@`\xdbz0v\xa9S@\xef7g\x1e(\xa9S@Kz\x911\xb3\xa9S@O\t\x00o\xfe\xc7S@\x02\xef5\x07(\xb8S@\xdd\x1b\xfc5]\xbfS@9Y\xa7\x98\x1e\xcbS@t\x1e\xee\xf5C\xc4S@\xd0\x8d\x86\x95\xa5\xabS@p!\x0b\xdc\xfc\xc8S@\xcd\x06\x18\xf2\xab\xccS@P\x19g\xd6\xef\xcaS@7g(\xe6\xcd\xc8S@_\xa6RWv\xd9S@\xab`\x87\xf9\xe7\xcaS@\t>\xbex\xc6\xb3S@\x05\xcf\xb7Y5\xc5S@\xd0\xdb\x01n}\xcbS@\xb4b\xb7\xd5\x1a\xcbS@\xda\xc7ZU\xb5\xb6S@\xd0\xdb\x01n}\xcbS@^\xa3Kmh\xc9S@%\xf5\xd7\xef\xf6\xc2S@\x14k\xcaL\x06\xafS@\xd9\xd2\xfc\xf2a\xb0S@(\xbd\xd2\xb59\xb5S@7\x8d!;\x9c\xb7S@\x14\x7f7\xe6\xea\xc2S@\xe6\xdd0n\xfd\xb0S@\xbd\x17P\x8b\xbf\xc9S@\xf3[y\x0f\x08\xb9S@\xe0~\xa1\xc1\x95\x9fS@F\xb71@1\x9eS@yvh\x06u\xb2S@\xc4-3;\xf5\xa6S@\xdc\x1a\x93\xbc\xdb\xc9S@5\x19\x8b\x06\xa3\xc2S@IR\xdf\xfe\xfd\xb2S@C0\xa5A\xd3\xb6S@\x02\x8a\xe6R\xcd\xc0S@\x92\x0c\x93a\xf6\xa8S@\xa4\x12\x1c\x8fW\xcbS@\xba\xc8;\r\xcf\xa8S@r\xcdJ^\x03\xa4S@\x10\x97\x13\x01F\xa0S@\x84l\xb9W\t\xa8S@98\x10\x01C\xd4S@$\xbf\x9a\xb4)\xd4S@G\x93\xf8\xe6\xf9\xa8S@j\x16\x04T\xe2\xa7S@\xd1\xf0z\x1e\xc2\xa5S@T\xcc!$\x12\xcaS@M3\xa4\x9fx\xb6S@\x86\xdcGh\xde\xb5S@\xd2j?\xbc\xfa\xa5S@^\x94\\\x8d9\xc5S@\xdb\x08\x9a/d\xb9S@\x95\xbeDIA\xabS@\xc1\xa1a\x9fQ\xb5S@\xb1\xc0\xa6\x80\x18\xabS@\x04\xe6z\xa8R\xabS@\x14\\\xcb\xa4\xb5\xa1S@8\x1a0\xca\xfd\xa4S@I\\\xf3\x96\x14\xb7S@\xbb~(\x99X\xabS@\xa6\xc4p\x1ez\xa5S@\xdf\x8d\xc3i\x8b\xa9S@\xe4\xd6\x1e\xd4\n\xccS@\xe8\xdb\xaaF\xb3\xcaS@8\xe2\xb7\xe4\xcf\xd4S@\xe8\xa9Do\xb6\xd4S@\x86\xb0\xbd#\xf7\xabS@4\xd9Q\xd7W\xcbS@\xe8\t7\xa5\x80\xc1S@\xd3Q4*\xc0\xa1S@s\x00K\xb7\x0b\xb8S@\xef=\xfbd\xaa\xc2S@\x04U\xa2\x82\xff\xa1S@\t\x7fU\x8c\xe9\xc5S@=6\x9a_\x82\xa2S@\xf7ow\xe5\xd1\xaeS@P(\xc6\x97]\xccS@-&\xb25\xad\xbbS@\xf7ow\xe5\xd1\xaeS@\xc2#_\'\x82\xafS@\xc8U\x86Dh\xcbS@\x9f\xdaEo\x96\xaeS@\xcb\x80\x9e\xd1\xf7\xa7S@\x85\xb3`)o\xa3S@\x83&L\x7f)\xd5S@j\xce=:\xc9\xadS@\xf2] \xb2/\xb0S@\xdb\xb3\xf3>6\xd0S@\xa8J\xbf<o\xd5S@.$\xa5\xd4F\xceS@n\xa7a\x85\xfa\xafS@\xf4E\x96\xeaC\xb3S@\xb8\xd8u\xea\x82\xa4S@EK6\xe3I\xb3S@\x8b\xed\xb1\x99t\xadS@\xa7\xd5%\x13(\xb3S@A\\\xb4+y\xcbS@]\xb0g\xe8\x8b\xc1S@zV\xe1\xc4U\xa5S@\xc0rw\x8b\xb9\xc0S@\r\xdd\xb1\x86\x06\xa7S@\xd5*HH\xfc\xa6S@5/mG\xa3\xbfS@\xb5\xc3;i\x19\xaaS@fg\xcf\xcd\xe6\xcdS@\xf4\x9c8Bw\xcdS@\xd11\xfa.\xf6\xa8S@\xf9x\xb9\xff>\xcfS@ce\xfb@\t\xb0S@R\xa3\xa6\xd7C\xa9S@j9\x12\xbb\x8b\xa9S@\xab6\x17\xbct\xd6S@\\\x06!\x81\xfa\xb1S@\xae\x13\x89\xe5h\xa8S@\xc2`\xb9\xc6\xd4\xb4S@\xeb\x83\xfc\x1f\xfb\xa8S@\xc2`\xb9\xc6\xd4\xb4S@\xb5\xb0\xe1i_\xdaS@\xe6\xa2M3<\xa9S@\xe1f\x9a\x86\xc8\xcfS@\xa6\xa4Vh\xb2\xaaS@\xf8AO\x88\x04\xbaS@\x97\xa3\x9e\xc9\xc3\xabS@\x9aQ\x8d\xa4\xd0\xb9S@K.\xc6\x94\x9c\xaeS@\xde\xc3\x0f\xb0\x0e\xb9S@\x88\x1b\x8c\x0f\x0f\xacS@\x88\x1b\x8c\x0f\x0f\xacS@\x9aq\xc7\x0f9\xc0S@\xf0\xf0\xa7\xbci\xc1S@%\xc4\xddx\xcf\xcdS@;\xa0\x1f\xe7a\xb2S@\x14i\x8b\xe6\xa0\xb9S@\xb1H],\x9a\xb9S@?k\xcc\xb8\x15\xbbS@(\xc3\x94\\\x88\xbaS@\xda2G\x18{\xb2S@\xba\xa0\xeb\xa4,\xb6S@y\x86TM\xb9\xb2S@\xb0\xd0\x07\xbd\xad\xbaS@\x18x\xcds\xa5\xb9S@\x8b(&\nO\xadS@9\x07 k\x0e\xcdS@\x82\x8ep\x9f\xd1\xb9S@p\x9bM\xfe\xd7\xaeS@\xffQ\xfe:\x0e\xcfS@\xdf\x9b\x89!\n\xb8S@\xe9b\xcf\xe0\x94\xb7S@\xcf\xd4\xb4\xa2\xf5\xb7S@e\xfa\xfd\xb7\xd6\xb6S@h\x88\rg$\xbfS@K\xaf\xbdnC\xa9S@x\x1b}\x87N\xcfS@\xd2\tr\x01\x13\xcbS@\x12*\x88`\xdb\xadS@|\x80\xc2\xa7\x12\xb2S@:B\xf0\xab\xcf\xadS@\xc1\xee\xe5b\xda\xb4S@\xc5\x17\xa1\x17d\xaeS@\xfa$\xb9\x8f\x0b\xa5S@"\x90\xe5\x92\x94\xd4S@\x86F\xc7\x96\\\xcbS@{\xa8O\x10\xd7\xa4S@\x83\t\xf7\xb5\xd0\xaaS@8\x8b\xec\xfe\x18\xcfS@\xea\xfeo\xf1\xf9\xc0S@\xcc\x0c\xe5\xe1\xb2\xd4S@{m\xe2\xfe\xa5\xb0S@\xa3\xd3q\xfa\xf3\xb6S@\xdb\x08\x9a/d\xb9S@\xc9/M;y\xb0S@\xcc\xa8\xa3n=\xb5S@\x93\x85P\x91\xcd\xafS@4(\x93\x0c\xa2\x9aS@\xee?\x7f>\xd9\xc6S@9#7\x1d\x90\xaaS@\x03C\xe1O\x1c\xafS@\xec\xee\xbc\x8b\xf3\xd6S@\xe9\xf2~d\xce\xe3S@\x10\xa7\xd5\x1d\xd5\xa3S@;\xa8V{\xd2\xb4S@\x05\xe5\x1aV@\x9fS@\x90\xe5\xb2\n\x88\xb1S@\x8e7\xb6\x1a@\xa4S@\xdf\xa4\x85cs\xa2S@}m\x1e,\\\xc0S@\x84\xf8\xfb=.\xd8S@\x1d\xef\x10Vm\xc8S@&\xe6c\x99\x00\xa5S@OK\xef&\xf7\x9eS@\x190\xd7~D\x95S@\x00\xeb\xca\x9e\x8e\xaeS@\x06\xad\xe7\x85!\xcbS@ W\x14wn\xc5S@\xad\xcf/\xe7\x9e\xa1S@\x81c\xa9v\xa6\xaaS@A\\\xb4+y\xcbS@\xcf\xa4%\xc7\x84\xa8S@\xcc\xb602W\xaaS@\xc5\xce\x0c"Y\x9fS@\'\x0cB\x11\xd7\xc2S@mo\xa0\xc0\xec\xa5S@\x0f%\xca\xf2%\xa4S@\xc7\x92\x87,\xed\xc6S@"\x99\x0e\x97n\xccS@\xef\x88\xd4\x00\xd6\xb2S@\r\x1e#R\xb6\xb2S@\xee\x93eZE\xc3S@\xd3\x98vC\xa7\xc8S@\x04\xbb\x10\xb7\xa0\xb1S@\x99,m\xa5\xf3\xacS@\x05\x8ew\re\xa8S@\x01\xee.\xdc7\xb2S@\x10\xee\xd9\xfc$\xa4S@\xd4*\x98\xee\x7f\xabS@$\x1c8\xd3\xdf\xa7S@}\xbb\xc4\x11\xbf\xd3S@\xdb\x8c\x1d\xd2\xea\xceS@\xa5\xacY\xfd$\xb5S@\x83\xa7\n\r?\xd6S@p\xe7R\xd4n\xc4S@\x16\x13\xe029\xabS@=\xc6pUR\xcfS@\xc8\xcf<\xc0)\xc1S@\xce\x1b\x1ej+\xacS@q\xce\xe1U\xea\xa1S@\x7f\xc2Di\xe1\xa1S@s\x00K\xb7\x0b\xb8S@\xdf\xf8\x0c\x95\xb9\xb4S@F\x19\xab\x88\xf0\xc1S@S\xee\x01\xda\x0c\xb3S@\x13\xff,/O\x97S@\x0b\xe1\xdfY\x95\xa1S@\xf3\xd8\xf2\x02\x96\xb8S@r\xecw\xebo\xbdS@PY\xc6QL\xb3S@d{c\x16\x03\xb2S@\xda\xf5\xcfuL\xcaS@\xfd\x89\x88\xdf \xcbS@H\x12\xa1\xa5\xe0\xc5S@\xaf\xfb\xdd\xe5\xad\xabS@^h\xbem\xc8\xa3S@\xf1\x02\xf21\x90\xb3S@>\xcf\xd0\x02j\xdeS@"5\r~\xfa\xa8S@\xa0\x03fj4\xb7S@\x94\x85\xbeS\xd7\xabS@\xc9\xf2\xea\x7fx\xb6S@\xf2\xfa\xe6\x8e\x95\xc0S@\x05\x86`\x9a4\xb5S@m\xeb\x91\x12\x07\xb2S@\xcb\xfeS\xee<\xbeS@\xe9\xf4d\xfe\xce\x98S@\xb7\xd8\xe3\x1b)\xb7S@\xb4;`s\xd8\xb6S@g\x94\rb\xd4\xaeS@\xff\x07\xa3\x8b)\xb5S@\x1f\xa3\xde\xbc0\xa9S@\xeb$Xf\xa2\xb7S@a\x04\xf4oQ\xa4S@Y\x1d\xa07R\xd8S@\xa5\x95Grr\xd9S@\x92\xf8\'$`\xc2S@\xd2\x8c\xca\xb5\x1c\xb6S@\x04\xe7\x88\xfb\xd8\xceS@G\xa4Uwp\xb5S@\x92:\x13\xad;\xc0S@\xbas\'\xda\x05\xd8S@R\xef6:\\\xbaS@*\xe1&.\x82\x9dS@\xab:\x9c\x8e\x8d\xa9S@a\x1b\xbb\x84k\x9eS@\xd6\xbd\x9bU\xa6\xbeS@)\x0c\xd7-\x0f\xb8S@p<\xbf\xbd\x17\xbbS@\xa3\x05ro\xaa\xb8S@\x04\xfc\xb2\x95-\xd0S@M\x90Y\x81\x8c\xbcS@B\\#\xaf\x12\xb8S@C\n\xa6\xa6\xe4\xb5S@\xa15\xe9\xa3.\xd0S@9\xd7\xaf\xd3\xc6\x9bS@Y\xbe\xa1\xe9\xe0\xb6S@\x18\xcf\xc1\xde\xf5\xb9S@a}\xd8d\xbb\xb6S@\xb8t?#\xf0\xb5S@\xbau\xba\xa3\xdf\xb9S@\x98Q\xf6\xdd\xf4\x9bS@\xd0q9\xdc\xa2\xb9S@\xa3\xae@\x01\xaa\xbaS@\xefb\x14\xca\x06\xbbS@\xd2\xcc4gQ\xb6S@\xb3\xda\x80\x8d\xf0\xb9S@j\x07\xb1p\x80\x9eS@r\x18C\x87\x11\xb2S@eTl\x9b\x99\xb2S@\x1c\xc1\xbe\xc2\x9c\xb9S@\x12H\xeb\\\x0f\xbbS@\xa7B\x85\xe3\xce\x9aS@\xd2\xd9_\xbd\xa4\xb7S@}\xe2\xcc\xd0\x8c\xbaS@\xc4f\x04#\xbc\xb1S@X\xef\x19bc\xb2S@\x8a\x85x\xb7\xba\xcfS@Q\xfd\\\xfc(\xb7S@\t\xac\xe0l#\xc8S@\xc7\xbc~\xac\xf2\xb6S@b\x83\xd5\xa1w\x9cS@\x00\x89\xcb\xc3\xbf\xd7S@{P\xf5\x88k\xb0S@t\xd9K\r\x0c\xb9S@ ==\xcb\xc9\xb4S@\x1aaJ\x0c\x80\xb6S@\xe5\x16\xc8\xe5\x1a\xbaS@\xf2\xbcA\x0eh\x9cS@,Sk\xbf\xb9\xabS@\xe7\xb9\xfbkG\x9dS@\xec\xf8%\x96\xb0\xaaS@\x00\x89\xcb\xc3\xbf\xd7S@]N\x18\x93\xae\xabS@\xedL\x0e?\x88\xabS@\x08\x8b_\x8f\x1c\xb0S@\x06/\xba\xaf\x9a\xa9S@\xa58\x90\x877\xcfS@\xe9\x80~H%\xb2S@\xef&\xae2\xfc\xb3S@0}\xc2`~\xcfS@\x98\x06\x01$\x08\xa9S@\xa1\xb0\r\x00&\xb2S@\x17\x16N\x0er\xb3S@\xc6\xdbwb\xe1\xb4S@\xf83Z\xe1\xb5\xcfS@dK\xc1\x91\xfe\xaaS@#S\xd3\xe8\x00\xcdS@)h\xdd,\x16\xceS@a\xdb$Zp\xb8S@\xc4\xd0I\xd2|\xa0S@a\xc7\xa6\xd0\'\xa8S@\xa3\x1c\xc8*w\xd5S@\xf5\xd5\xe2 .\xa9S@\x80\xf6\xe8J\\\xd7S@)J\x96\xc8\x1e\x9eS@\x1d\xd4#f\x00\xa7S@\xd8H\x8f\xce\xe4\xa9S@\xaa\xc2H\x06\x0e\xb6S@\xaa\xc2H\x06\x0e\xb6S@\x89\x17\x99\xed\xe4\xc2S@Z:\x00\x8fF\xbdS@\x80G\t>\x85\xa5S@%=w\xe8\xae\xb5S@\xb3g\xce\x85\x88\x9fS@!\x9aDCs\xafS@\x1e\xba\xa2\xcem\x9fS@\xc7N\x0b\xa5R\xcfS@\xbd\xe2 \xc1l\xbdS@m\xbc\xb1\x1a\xb3\xa9S@Rh1W\\\x9eS@n\xfbB\xcc\xed\xb5S@<o~(\xf7\xa5S@`h\x04$\x90\xb8S@\xa5?[\xa9S\xcfS@\xe1\ti\x1b\x86\xc1S@m\xf5\xd1F\xe0\xbdS@\xa5^\x99v\xfa\xaeS@\xba\x19\xcd\xad\x1b\xa6S@\x04\xe1$\x98\xf8\xd6S@\x00\xfe\xecI\xbb\xa9S@e\xc9\xb7.K\xb3S@\xd6`#g\x90\xb3S@!\x9d0\x96o\xd6S@V0Li\x85\xa4S@\x85S$\xec3\xb2S@%\xeb\xe8\x97\xe9\xcaS@\r\xa3w\xc8"\xa0S@9\xc79\xff\xc5\xd7S@+J{\x8dU\xadS@\xe6\xec\x01\xfe\xf7\xacS@\x05\tN\x8c\x92\xb1S@\xb6\xcb)\xf9A\xa3S@\xbd\xe1+S\x91\xb3S@,o\x1a^\xef\xceS@%\x90\\f\x11\xa4S@`\xfd-\x87\t\xcfS@\\\x0b\xc9P\xc9\xadS@\xe0\xb9A\xe5/\xc4S@[\xbc\xf6%\xca\xb9S@\xfcLr\xceu\xa3S@k:\x0f\x08\xdb\xbcS@`z\x91\xbb\x1e\xcbS@\x88\xb2\xd9\x17e\xb9S@E]\xf4\xf3v\xabS@\xb2C\xd1\xd4\xe3\xadS@\xbdu\x08fA\xbbS@i\xdd\xe5\x9a\xea\xa2S@\x88\xb2\xd9\x17e\xb9S@\xde\x82^\xa1\xba\xc1S@\x8e\xf2\xfeCV\xc5S@\xd0-\x8a\xaa,\x9bS@H\x1b\x8c\x11\xfa\xaeS@pvx\xc7y\xa2S@5/7\x08x\xa2S@\x0cGp\rP\xafS@_\xd9\xd3Z\xa1\xaaS@Ciq\x9e\x82\xb7S@yE\x9c\x9ae\xc2S@\xdd3\x17\x1e\x0b\xa2S@\xb9j\xe0\x99\\\xd5S@\x0e\xe3$\xd7\xbd\xa1S@\xde\x88\x8e\xebn\xc1S@<\x92^\x16\x1e\xbbS@\x12^\x9839\xc0S@>\xed?\x0b\x82\xc5S@\xb5\xca\xb4\xcc_\xccS@)\xcc5\x8dM\xc1S@\'\x9b\x83A\xd7\xabS@1\x85?O\x11\xb2S@\n\xb9_R3\xb9S@\x979\x0b\xf0&\xd5S@)\x05\x80qk\xd5S@;\x97Jw\xd1\xa9S@\x9c\xebE\xb0\x98\xc1S@xO\x9f\xc1O\xa0S@LP\xac|>\xc2S@\xafl\xca\xd6p\xa5S@.("je\xabS@\xb6*h\xe98\xc5S@\xf7j\x1f\x90]\xb9S@E\xd3\x92\x18\xfb\xa4S@\x9c\xebE\xb0\x98\xc1S@\x00\xbfA\xcd\xdb\xb6S@\xbe\x7fO\xa7a\xccS@\xc3\xeb\xafn\x0c\xa7S@\xad\x97\x18\xf0q\xb6S@JF\xab\x1d\t\xabS@*\x82\xa6=\x84\xaaS@\x0f\xaa\x0e\x92\xee\xc4S@\x84j\r\xd0-\xaaS@|u\xcd6\xe9\xb9S@\xd6~\xad\xbc\'\xa4S@<KM\xc4\xf0\xa5S@\x14\xb7\xb7W^\xaaS@\xc8\xd1\x13hf\xcbS@\xc8\xae\xc9\xef\x03\xabS@\xc8\xae\xc9\xef\x03\xabS@m>:\xf3/\xc6S@!\x95`H\xd5\xb5S@\x19\x9f\xde-\xc3\xd4S@\xb7\x94\x84\x03\x15\xa6S@\xb3\xd1\x9c\xa3\x17\xc6S@\xb2VF>\xe2\xa7S@\x03\xd5\x1d\xa9J\xc3S@\xad?\x9d\t\x88\xb6S@\x88\x86\xd0\xefA\xaaS@|;\xa6\x10\x9f\xc1S@\x17\xdb\xfe$\xf5\xa3S@\x1e\x0b\xbe\xc3q\xc5S@c_\xbc\x02r\xc3S@\x08}\xf3\xb6\n\xa5S@\xf5\xc9\xd1\xe2\xf4\xc0S@0\xfa\x80i\xc7\xb7S@\x82\x83\xd3\xd1)\xbbS@\xafW\x05\xf2L\xc5S@\x82D\xec\xdbh\xa9S@\x15\xebB\xef\xbe\x9eS@6\xe1\xd7\xba\x0f\xa8S@<#!\xcaW\xd4S@\x99\x16\x9d\xe5\x88\x9eS@\xde\x8d\xca\xec\xa9\xc0S@\\\x14X\x95\x0b\xcdS@(\xb8\x90\xc9{\x9eS@V\x1e\xf5\xabE\xcaS@S\xb5\xe7Z\xb7\xcdS@O\t\x00o\xfe\xc7S@\xdb\'\x98\xcc\xac\xbdS@\x99\xfa\xfe@\x12\xa5S@c\x03\xee\xb7S\xcbS@\xa3v\xb8\xac\xe9\xc5S@V+f\xe3B\x9fS@X\xe9\x8e\xe8F\xa4S@p\xe3\xc2Q\xc8\xb2S@\xb4\xf2u\xac)\xd4S@\x14\x9e\xd6\x0f\x9c\xa5S@\x1b\xc5\xa1\xafK\xc1S@\xea{d\x8d\x9b\xc0S@\xf5p_\x84\xc7\xc3S@p\xe3\xc2Q\xc8\xb2S@\x1c\xfb"\xdf\xe7\xabS@\x15R_\xb7\x9c\xb1S@%\xe7\xb95|\xb9S@V\xb4\xfd\xd3\xc2\xc6S@\x16\x06dl\xe4\xc3S@\xa1\x8d\xdc\xc8\xc3\xb9S@R\xef6:\\\xbaS@\x85\xdbr\xebT\xcbS@\xe9\xe4G$\xf1\xd1S@@\x0b\xa7\xa9\xad\x9cS@\xf8\x87\xc8\xd1\xb8\xcdS@7\n^\x9au\x91S@\xfd\xb0\\+\xf1\xafS@\x14V\x90\xf6\xc7\xc4S@\xb9\x8e\x91\xad\x1f\xa6S@\x1f\xde\x18w\x8c\xc2S@\xc2\xc9y\xd7\xe7\x9dS@\xa2]\xae;\xf8\xb0S@\xcer\xd5}\xde\xa6S@\xb9\x8e\x91\xad\x1f\xa6S@\xf7V\xea\xb7\x17\xc4S@\x01E\xa6i\xab\xb0S@\xe0\\\xe6\xe2\x90\xcaS@\x8cf&\x8e\xf9\x9eS@U\x06\xccNd\xc7S@\x9c}\xfc\xd6p\xb9S@\xdc\xb4\x1e\xcd\xb3\xaaS@\xdfP\\\xef/\xcfS@\xf0\xcc\x89\x04g\xcbS@\xbe\x1c\xbc~?\xcfS@\xefy\xfc\xc0\xe2\xb6S@M\x05\xb2\xe5\x04\xafS@L\x94wU\xae\x9dS@\xbar\x16!p\xa3S@)\xef\x81\xc7\xfa\xb7S@xq\xb8\x04\xb6\xd3S@\x9d-A\x9b\xec\xc4S@PY\x84\x81\xef\xc6S@Q\x07\x04\x9c;\x9aS@k\xed\x8e\xb3`\xc9S@\x80\xe8\xc6\x7f\xe4\xceS@\xeew\x80\xcf\xeb\xc4S@\xc5\xb1cO\xfc\xc7S@\x9a\xe8\x1c5\xe4\xc9S@c\'\xae=r\xacS@ \x9c\xbb\xdd\xf7\xcaS@$\x1fL\xb2\xd1\xc8S@\x04=Z\x95)\xcfS@\xb9\xb5\xde$\x17\xcaS@pE\xde9\x1a\xc5S@\xa6\xdf\x14}\x0b\xcbS@vV\xee\xc2a\xcbS@\x95\xd5J2]\xd0S@\x8b\x92TY\xe6\xa7S@\x92>\xb8\x07E\xcaS@\x8b\x00\xc3\x87h\xacS@\xd8"Ac\xf2\xadS@\xcexF\x7fg\xa8S@\xae\xea\xb6\xd4l\x97S@\x07\xe0\xfe\xb6\x9c\xb8S@\xf3\xa6\x1dW\x8a\xb7S@\x0fOn\xb9D\xd0S@\x0e!?\x93\x92\xcaS@\x8e\xdf\xae5\xc6\xc5S@\xa8\xf6\x99:\xe7\xc7S@(\xdd\xfe\xdd\xf4\xcaS@\xca\x9c\x9e\xe1\x16\xcbS@\xd9\xe8\xafJG\xc8S@)7\xb7v\xb9\x9bS@\xf5\xbb\x06\xb4\xde\xa8S@n\x80\x1f\xf8+\xd3S@S\x7f\xa1\x04\xfe\xd2S@\xc9x(\xc2I\xd1S@:\xf15\x91\xb9\xabS@\x1bwv\xde\xd4\xaaS@X\xbf\xc2\xce\x00\xa7S@/\xb6\xc2\x0c?\xc7S@\x0e\xad\t\xa5\xaa\xb0S@\xd2b_\xe5\xc4\x9eS@\x9e\xf5\xe5\xf6\xab\xabS@\x84\xe8\x06\x86\xee\xcaS@0\xa7\x8d\x06\x98\xa8S@\x95\xb7\x1a\xe5\xe6\xc8S@_\xad\xef\x86\xae\xc8S@2Ldn\xf6\xabS@)\xe2\xe0:\xf1\xc4S@c\xac\x13"\x0e\xa9S@\xc9Q\xd4\xc7\x01\xacS@"\xfa\x9e\xbc\x85\xc2S@n\xb8\x84\xc6\xa9\xb8S@\xe1_N\xa7{\xd9S@\xe3y\xa1{\xb9\xb1S@97\x0e,\x9c\xbaS@\x8f\x195|\x82\xb0S@t\xdf\xf2SR\xc3S@\xe5\x08\xb6\x1a\xcf\xb9S@/N\xe56\x0f\xb9S@R\xebz\xff\xeb\xa8S@\xbf\xbf)}\xdb\xa9S@>\ny8\x13\xbaS@&!\xa4\x1a=\x9aS@X\xe9#\xd8_\xaaS@I\x01\xc1 V\xb6S@\xc7(\x8f!\xdc\xadS@\x8d\xb4\xb4\xbc\t\xbbS@\xbc\x08\xf7e\x98\xb3S@\\\xfb\xac\xfdF\xadS@0\xa3\x86\xef\x93\x9bS@\x12\xb8_;?\xb7S@^\x8c\x81\xed\xf4\xaaS@\x9f\x97\xe7\x9a3\xb5S@S\x94b\xac\xe3\xbaS@\\\x9b\xce\x18\xa8\xaaS@7\xf6\xfd)\xe8\xb9S@\xc2\xec\x06b\x9a\xc1S@\xe6\x14m\x86\x01\xbbS@Z\xec\x99BQ\xcfS@\xc3\xa2HK/\xd6S@<\r\x14\xfa\xf8\xb9S@\xe0k{9=\x9aS@\xda\xa9\xfc\xb4\xda\xc8S@\xb5(Oe\x80\xa9S@\xdfpJ\xcbg\xc2S@\xc4\x06d\x02\xca\xc7S@\x05\x16Y\xbd\x1b\xcbS@\xca\xa6\xbb\x80\xeb\xd2S@#\n\xb0\xb94\xd0S@!P\xc4\x82\xb3\xd2S@\xc4\x06d\x02\xca\xc7S@\x9d\xd4\xdaga\xaaS@;\xf2\xc79\xf0\xc7S@\xab\xe6\x0b\xad\xac\xcaS@\x9b8K\'\xf3\xcaS@\x04\x1d\xbc71\xa9S@\xcf@\xe6\xd1\xd5\xc8S@\x14"r\xd8~\x9eS@Sz\xcc\xcb1\xaaS@]i\xee%\xf9\xadS@\xc0<u\xa8\x9c\xa8S@kjP)r\xb3S@\x8f+Q\'\xe2\xa9S@\xc0`\x89f\x98\x9eS@\xf5\x89t\xda\x8a\xb2S@\x9f\xd7\xf0\x1f\xc0\xc5S@$\x1463C\xd0S@\x8f\n.\xae\xf9\xcfS@\x19\xe77\xfa\xf1\xc6S@;`Pd\x14\xa8S@\xa4EQ\x86&\xcfS@\x94Y\x08V\xfb\xc4S@\xd4,\'\x1fk\xcbS@\xda\xd5l\xe6\x15\xcbS@\x86\x82\xd5\xcc\x9b\xc9S@vO1L\xdb\xb4S@\x03\x129Ig\xa9S@\x0b>\xf8\xb7\\\x9eS@\xbdS\xa0\xc26\xc5S@\x92W\xb7\xff\xa6\xc3S@\xad\x03{\xc5\xd6\xb1S@\x8eU\x0f\x908\xc5S@\xa8\xda\xbc\x9d\xe5\xceS@\xa3\x93R\x93\x01\x9bS@\xaa\xbdOw\x99\xa7S@\xae\xdcS\n\xd0\xa7S@jwH\x10n\xceS@\xe9\x9e9\x16l\xc7S@\xc5#\xe8\xba?\xceS@\x07\xa0\x01\xb8\x17\xc4S@\x1d\xc4s\x80V\xc9S@l\xcf[KV\xcbS@R U%\xac\xaaS@XO5\xec\xf1\xa7S@\xb2F{\xc6\xee\xb8S@\xd0\x04\xbf\x87\x8d\xb9S@NL\x93\x8cq\xa7S@\x047OS\x91\xafS@\xc1\xf2\x07\xd99\xc4S@\xb2\x10\xda\x90\xb6\xc3S@\xfc\x136\x1d\xc8\xa5S@{\x11\xee\xff\xdc\xb5S@\x0f\xc2\xc7\xf5T\xcbS@\x07i{\x1d+\xcdS@!\x04X\xcb\x00\xabS@\x86\x8d\xae\xa6\xda\xa6S@T\xfb\xcf+\xa1\xccS@!\x1e\x96\x14&\xaaS@\xb9\x1c\xa7\xe6\x02\xb5S@:\x1b\xa6B\x84\xc5S@DI\xb8\x99s\xc3S@4\xb9\xc3Bn\xb1S@YP\xc2\\\\\xcbS@\x13\x8d\x8b[F\xbbS@\xe3\xac\x9d\xa4|\xb6S@>\xfe\\\x7f\x0f\xa7S@<\xa6\xe3\x98\xcd\xd7S@\xccz2\xc7\xf1\xc1S@y\x06{\xf2\xb1\xc2S@\xe89i\x81I\xd4S@\xb0\xf8\x80\x877\xd4S@X\xbe?r\x0b\xacS@\xee>\x8a\xc4e\xc1S@\x97^R$m\xabS@\\\xa2\xa0\x9f\xc5\xc1S@D\x86l\xd4B\xc2S@\xa4\xe0\xc3\x88\x93\xa9S@\xf9\xc5\xff\x160\xc1S@\xab7\xe1\x95\xcf\xbfS@h\x05%\x8c\xc9\xb9S@\x142\xab\x83\xc8\xc0S@_}\xf4\t\xd5\xc0S@AB\xac_>\xc1S@\x0c5\xd5\x7f=\xc0S@_{41\xea\xb9S@\x93\xf0c\x11o\xc1S@\x11\x1fmk\\\xd4S@o.\xb2\xe0[\xc9S@\xda\xf8\xff_\xed\xb0S@!\x1f\xf5\xed}\xb9S@2\xd8\xeaX\xa4\xa1S@]\xe6SJ\x92\xabS@\xbb\x02{\x96\xb7\xc1S@\xcc\xfd\xe7Q\xc0\xc9S@\xb8\xd8\xfc(t\xadS@%\xb6\xb8T-\xd6S@bJ\xc9 \xc1\xb9S@\x90`\xd2\xa1\x08\xa7S@\xd4\xb3d\t%\xc4S@6 \nh\xb8\xd4S@\\\x91\x93=\x04\xcdS@bJ\xc9 \xc1\xb9S@x\x91\xe7\xb9\xb2\xa3S@rl\x13Qi\xcbS@\x80-0\xea\xac\xb0S@\xcbZ\x00\xa0\xfd\xbdS@\xbdH\xc4\x91\x85\xaeS@\x1aF`\x85\x03\xa2S@\x17\\\xa9\xee$\x9bS@T\x02U\xa6\xfe\xaeS@P1S4\xe7\xb5S@\xfb\xc5D\xa0,\xbdS@K\xdc\x1d\x96\xc0\xb7S@k\xc6Bw\x19\xa7S@\x95\xf5a6y\xd5S@@*\x9e~S\xccS@\x88\x02\xbb.\x98\xa0S@P\x05\xc3m\xa7\xabS@Pk\x10\xe0\xfc\xa3S@\xdaE/=y\xa3S@\x044g\xb5w\xa3S@\x0f1\x04\x1ce\x9bS@\xb6\xa5\xc9\x9c.\xa4S@\xf3\xf1;\x1f\x8a\xa5S@\x05|\xa6\x83p\xd5S@\xdd\xd7O>\xaf\xadS@\xa0\xbd\xbd\xc8.\xb0S@\x95\xab\xad\x01\xce\xcdS@y\x17\xe2U\x16\xa4S@<\xd4C$\xbb\x9eS@\xfbc\xdc\x8b]\xd6S@\xf6\xb3\x1f\xe1\xe2\x9aS@M\xf4E\x16Y\xccS@D\xbfn4\xd9\xafS@D\xbfn4\xd9\xafS@+;@\xc9\xf6\xacS@W\x9cB\x95\x8b\x9fS@\xbb*\xac=d\xb0S@\x9d\xfc&r\x9b\xa2S@\xa9X\xd8\xea\x80\xafS@ngH\x0c_\x9cS@x0h\xe2\xef\x9bS@\x82\xf1Pc\xdf\xb2S@\x88\xe0f\xaa\xd2\xb7S@\x01\x94{H\xf5\xceS@\\\xfb\xda\xa2,\x9eS@\xe8\x02@\xb6<\x9dS@\x01$\xf0\x1e\x1e\x9cS@E?~\x0f\x87\xa4S@N\xf1\x97Rb\xb5S@Ar\xf2\xfe2\xb5S@m\xad@\xbbr\xcdS@v\xd7cMq\x9cS@\xe0\xb2E\r\xb8\xa9S@\x92\xb0\xee\xde"\xb3S@\x07\xacQ\xe4g\xd6S@<\xd5b\xd9v\xb7S@\xb7\xd8\xe3\x1b)\xb7S@\xacV\x8d\x91\xea\xb1S@\xe1\x1c_4\xea\xb2S@\x9d||\x05\xf1\xd6S@\xe0\xd1\xc3\x1c\xa6\xb6S@\x85\rT9\xb0\xb4S@_\xe4\xcd\xc1\xf8\xaeS@V<\xc0vF\xb1S@\xb6\x8b\xc2\x93\x1e\xcbS@\xa9\x83\xc6U\x91\xb1S@\xc0.\x16\n\x91\xb1S@\xae\xf3\xea\xcc5\xbaS@\xf9\xd8\xe0\x19\xf0\xceS@l)\xd2m\x0f\xacS@\x08MA\xc7m\xd6S@\x1f\xd3y@\xec\xa1S@\x89\xa6\xa0\x9c\xc4\xadS@u?\xb7\xb7h\xb8S@;\n\x14\x02\x1d\xa6S@oW8\xe2\xe2\xa2S@.:\x8a\xb9\xa1\xb6S@\xb3\xb0?&\x1c\xa9S@\xd2\x9e-\xa2\x89\xb8S@&!\xa4\x1a=\x9aS@\x88\xb3\x11\xc8B\xa3S@N\xe0\xfb)\x01\x9fS@;"\xc1|\xe7\xa2S@\xbd\xe1+S\x91\xb3S@\x86\xa0\xb9FV\xa3S@\xb3\' A^\xa7S@n`\xb5\xeb\xbe\xcfS@8\x8es\xf1]\xc2S@3\xd95+~\xb2S@*4W\xf0t\xaaS@8\'\x82\x8a\xc2\xa9S@\xc6\xc8\x1d*\xf4\xceS@\x83J\xd9\x03\xe8\xc5S@xO\x9f\xc1O\xa0S@\x17}\x02\xfc\xf9\xabS@\xc0b\x17\xa1\xdf\xbfS@\x90*h\xbd\xb0\xa9S@}\xfesc/\xb9S@f\xc1\xd0\x8eJ\xabS@-38\x9f\xb1\xcbS@)\xb8."\xf3\xb3S@\x11\x80\x85\x85\x9e\xb3S@\x91RE\xeb\xe7\xafS@\xa6\x83Da\xd6\xb9S@\xc0.\x1eW\x06\xb5S@\n\x05\xd9+\x1e\xabS@b\xe2v\x80\x8e\xb6S@wHv\xbb(\xa8S@Eu\x86qE\x9dS@I\xb8Q\xfa\xf3\xa5S@\x14\n)\x8d\xa1\xccS@\rx\xdc;\xa3\xaaS@\x9b\x7f\xabz\xc5\xc6S@\xe5\xe5\xa3\x06[\xb5S@>\\\x03\x8e<\xafS@\xe7z\x1ft\x04\xc3S@-\xa1K\xef\xac\xdcS@\xee\xc0\xae\x95\x00\xcfS@z\x8b\xed\xb6\x04\xa5S@\xea\xc2M%_\xceS@\xca\x9e\x173y\xb2S@\xca\x9e\x173y\xb2S@\x1f\xe6\xa5\x1aO\xb8S@\x1e`H\xc7\xa6\xc5S@E\x89\xadi\xb1\xa4S@\xa7\x85\xc2j\xf0\xafS@\x88Y:Md\xa7S@Gqn\x04p\xcfS@`0\xa0d*\x9fS@\xf2K\xfb\xf2\xf1\xb7S@\xc0\xad\xd3\xe4=\xa7S@\xb1:=;B\xc7S@\xfc7x\xc61\xd0S@\x94\x9a\xa5\xcb\xb5\xa4S@\xa9U\x9b\xaf7\xb8S@\xcf\xce\x11\\\x99\xc2S@\nc\x8e\xab\x9b\xb7S@x)Y\x98\x02\xb0S@\xcc\xfb\x8b\x02b\xb6S@p\x90\xfc\x83J\xbeS@a\x96ZC\xeb\xc1S@2\xc3\xfb\xe0X\xa7S@z\xdd]\xbf\xea\xc6S@k\r}\xafC\x92S@+\xc9\xae\x14\xd7\xb6S@\xe8\xcdNk\xde\xd7S@\x17}\x02\xfc\xf9\xabS@U|\xce\x0cV\xb4S@B\xfc\xae\xbb\xe6\xc5S@X\xe2GHu\xb6S@\xe6F\x9a\xd6\x03\xabS@\xf1\x83\xd7\x0eq\xa6S@+\xca0\xa1\x9a\xa7S@\xce\x0e\x1d\x06-\xb9S@]<\xba\x06\xb3\xa4S@\x0c\xb6\xd7F\xd4\xd3S@ciM\xee>\xc3S@r\xff\xc7PP\xe6S@\xd2Y\xe8\xd0\xaa\xb7S@\xa0\xda\xb8y\xc4\xd7S@\xf9B\xcf\x01\x08\xa9S@6D\xa4\xb7J\xcaS@\x94\x9a\xa5\xcb\xb5\xa4S@\xc49\xbboI\xcfS@k\'\xd3M.\x9fS@n=x)\x0f\xbbS@\xfa\xb60\xc1\x1b\xc4S@\xdf\xce\x92\x8d\xa7\xb9S@\xd2{\xd1]\xa7\xbaS@\xe1\t^0\xb8\xc3S@\x9eh\x7f\x87|\xaaS@\x9e@_.h\xceS@ =\xace\xbc\xbeS@\'\x07\xe7\xb8\xa6\xcfS@\xa7\xb7S4\xa2\xc1S@\x03\n\x87M~\xb9S@\x03&\x07\x8ej\xb3S@\xe9*\xc4\xe06\xcfS@\xc6\xaa\x81\xa4\x05\xb4S@\xac\x8f\xd6"\x98\x9eS@\xd3\x14\xea\x87\x86\xbcS@"\xf4\x0b\x88\x0b\xcdS@\xa5a\x0f\x1c\x07\xceS@\xa5,\x1a\n\x01\xbeS@fSQ$a\xd7S@P\xec\x14\x9a\xf8\xb0S@\xc0\xaf\xa4B\xe1\xc1S@\x1dW\xdd\xbdk\xd7S@q\xbbhRz\xb9S@\x9e|bw\xbc\xa4S@\xa2C\xc1\xba\xcc\xb5S@2\xc9a:\xd9\xa9S@\xb2\x15\x1cB\xbc\xb4S@\xc5\xddyR\n\xa5S@\xddq\xc9\x0c4\xb8S@\xa0&\x17\xe2\x9e\xc4S@\x81<\xd8(\x83\xaeS@0i\x01\x1eb\x9bS@hn\xa5Z5\xb5S@\x16\x9e\x99Hx\xcdS@\x0b\x1b\xb0Ez\xd6S@\xdf\x90K\xa5U\xb5S@\x92\xb2\xd0X\xd4\xb4S@v:"\x124\xc3S@\xe5\x01\x0e|`\xc3S@\x81h\xc8c\x1e\xcbS@W\x1c\xf6\x94\xe6\xb9S@ _L\x94H\xccS@X\xbe?r\x0b\xacS@\xb1;C2j\xdcS@\x85\xaf1(\x92\xa9S@Jw\x1f\xca\xf0\xadS@\x01}\xe0\nX\xd6S@\x10\x1f\xe5\x11\xbd\xa5S@\x08\xc5\xbdW\\\xd5S@M~\xa74\xdb\xb5S@Q\xec/\xab\x02\xaaS@I\xee\xf7\xd8J\xc1S@\xfa\xcb3\x90\xcd\xc0S@\xab\x04\xc1G?\xadS@\xacE\x82\x96\xdd\xbbS@f\x9f\xf2PF\xb7S@NY\xab\xb6C\xadS@\x15\xc3\xd0\xc94\xb6S@\xcb+u\xb8\x1d\xa9S@\xd2\xff\x02C\xfd\xa5S@\x95JR\x97h\xcbS@\xd8\xdf<\xb5\xbf\xc0S@\x1b\xda\xea|"\xaaS@\xcb+u\xb8\x1d\xa9S@6f\x1f\xf3:\xa4S@A\xcb\x1aa1\xadS@\xfa\xd2\xd0\x13K\xb6S@`\xc4\x9e,\x04\xbbS@\xf1\xbe\x8f\xfe\x92\xaaS@\xe8\x98[\xf1\x80\xc1S@\xf1\x87\x15\x9f\xb7\xbfS@{{\xe8\nd\xccS@\xad\xea\xb2G\xb5\xb1S@\x1a\x8d\xcd/&\xc1S@\xd6\xbf\x1bD\xd8\xb9S@Z\xd4\xc0\xc6x\xb6S@\xe2VM\x16\x1a\xb6S@\x9c*\x96\x1d\xa1\xabS@\x7fi\x0c\x1b`\xcbS@B\xa8\xb4\x95\xb6\xd4S@\x8cp\x8a\x042\xbaS@\x9b\xeb\xeb@=\xbdS@\xd3\xfcX\xbf@\xc2S@U\xcd\x1e0\xfb\xabS@\x0b\xb0i\xf1\\\xa7S@\x84m\xa3\xfb\xee\xa4S@%Or\xb9r\xabS@U\xe9\tf\xa1\xabS@y\x1c\x14I\xc6\xb1S@|\xe6\x0c\x12=\xc5S@\x04Tv\xca\xd6\xd4S@\r\xf19\xb1\x87\xb2S@2\x18\x16\x02\x0b\xb6S@\xd8\x035\xbb\xa1\xbaS@E(/\xac\xab\xa9S@\x8f\xaa\xad"Q\xa0S@\xf7O\x80\xe4p\xc1S@Q\xf0\x01\xb6\x9a\x9cS@\x97U*\x0f\x05\xacS@\x9e\xdf\xb4\x7fG\xabS@1\x99a\xa6z\xcbS@h0\xb9\xf5\xa2\xaaS@\x1aH\x08\x94e\xcbS@(y?\x102\xd4S@\xce0\xc6\x89\xfd\xa0S@\x9a\x0f\x13\x1f;\xc3S@\xc0.\x82\xf0\xa6\xb6S@\xc0.\x82\xf0\xa6\xb6S@\x1f\r\x8b\x8cW\xb9S@\xb1\t\xcf\xa2G\xd4S@\x9f\xbc\xafQ\xf1\xa9S@H`\x1c \xb6\xcbS@\xfeOp\xb4\x90\xcbS@A\xf7\x03\x07\xec\xc1S@BOs\x92\xf1\xb3S@\x1c\x8d\x83\x01Y\xb8S@\x99\x0e\xb8\xa5\xb1\xb4S@\xd5\x90\x05\x87[\xb9S@\xe2\x06.\xd0\x82\xa1S@\xa2/\'e\x01\xb9S@\x15jK|]\xcbS@\x94\x0b~+\x92\xb8S@\x1b\x1608\xe0\x9cS@;%\xd7%^\xc9S@\xc1\x8ed8\xdc\xa1S@{\xdc\xb8.\xae\xabS@[\x16\xaaav\xb3S@\xd5\x1e\xd7\xf5/\xb5S@l\xd5g\xb1R\xb8S@\xd7\x0c~\x03\xfb\xcaS@f2W\xa0}\x94S@p%\xe6\x93\xf8\xa1S@Y\xab\xc2\x84\x0f\xb5S@\x99\x97\xd5\xfd\x7f\xb6S@\x9b<\xc6\xe4\xa1\xc5S@\xb4\x1cF\n\xdf\xc0S@mh,\xcc7\xc1S@\xf4E\xbdy%\xc1S@-f%\xed\xd2\xbaS@X`\xfd`\x8b\xa2S@/D\xdb\xcez\xa9S@\xbd(\x9cR\xe6\xa6S@\x12\x95\x8b\x058\xaaS@`\xbe\x94\xecc\xb9S@\x89a=>\xf3\xcaS@oW8\xe2\xe2\xa2S@P\xd1_X*\xafS@vF\xf1\n\x1d\xb2S@3\xe8\xfb\xee\x83\xc8S@lyZi\xfb\xc7S@\'\xdd\x9f\xc4\x99\xccS@\x82X\xaam\x91\xb6S@\xca0h0\xdb\xb4S@1N\x8ew<\xacS@,\xaasU\xe9\xb7S@e&Q\xf8\xf1\xc7S@XB\xbe\xb0b\xb1S@5\x0b\xa4X\xb8\xafS@P\xadc\xa2`\xa8S@\x9bC,\xe2\x92\xabS@\x82@ ;\xbd\xcaS@\x85\n\xff\xc1s\xa3S@\x9f,\xe4\xb0Z\x9eS@0\x10tL<\xb5S@\x14\n)\x8d\xa1\xccS@\x84\xf7\xac\xe3w\xc7S@4X\x91\x927\xa4S@_pr\xc6C\xc6S@,`\x9a\xd7\xf5\xc7S@\x82\xdd \xb1\xfe\xb2S@\xa0\xc0\x11B\x1c\xa4S@\x96\x08\xc1p\xb0\xb7S@\x05sN\xb1d\xa3S@T\x17;\xc5d\xb6S@\xff\xd2%u|\xb6S@\ty\xf5q\xe2\xafS@P1T\x01N\xa3S@W\xa2\x0fb\x8f\xa3S@`\x1a0\xe5.\xc4S@\x071\x81\xdfA\xa3S@\xde\x85\xaf\xab\xc8\xb6S@tG\xe9d\x03\xb0S@w\xcb\xefI^\xc3S@R\xa6XZ\xcd\xb4S@\xa0 I\xbf\xab\xcaS@O\xbf\xc9w~\xa0S@\xc6\x0e\xc7X\x89\xa0S@Z\xf5\x17\xf0.\xd0S@}\x0b\x8d,B\xc1S@Y\xd0^\xd3\xcf\xa7S@\xa2\x07K\xd6\xfe\xc3S@\xc2[\x00\x17\xb7\xc5S@\xdeI\x86;u\xb6S@\x9a\xba\x8bI>\xb2S@\xf0\x94<\x8e\x99\xa4S@\x9a*\x9cR1\xcaS@\x91\x06\xed\xd9\xf7\xcfS@\xa2\x18\xf0"\x1a\xa0S@\xaa\x85\x83\xa4\xc6\xccS@\xdb\xf4\xa0\x99\x17\xc3S@\x11\xe9\xf1>/\xb3S@\xf6r\xe7\x9by\xc2S@\xa6Pbs\x1b\xcfS@\xab\x10\xb6;D\xa7S@\x0c$\xd0!\x96\xadS@W\x9f\x18\xa2@\x9aS@\xd5\xa3\xffk(\xc4S@\x14\xac\x087\xb7\x9eS@\xa3\xe7(\xbd\x89\x9fS@\xfd\x0b\xfa \xc1\x9fS@\x06&\xc7\xe0\xf7\xc4S@\xc4\xfe\xfc\x8d\xee\xc6S@\x8f\xdd\xdc\x9a\x85\xc0S@~\xbf\xf4T\x1f\x9bS@\x03\xcb\xc1\xc1\xc5\x9bS@&9y\xd1\xf3\xb7S@\x11\xb3"C$\xb8S@\xee(\xc4\x0f>\xc5S@\xa9\xa5Yk\x13\x9cS@z\xf8\xed\x17\'\x9eS@\xbf\xbf)}\xdb\xa9S@/\x86;~\xb4\xaeS@Q\x0b\x97b\xe1\xaeS@w.\xda\x8f\xff\xb7S@\xc1\x8d\xc2\xfe\x97\xc3S@\x9d\x11\xb4K\x13\x9bS@\x10S\x04W,\xafS@\xad\xb1p\xf4k\x9cS@Q\xaa$\x9b\xe6\x9aS@9y\xa3\xca\xfc\x9bS@\xb8\xaaY\x11p\xafS@\xc5\xffC\xfa\x9c\xa5S@\xcd\xad0b\xb7\xceS@\xe6Aip!\xbfS@\x81W\xe6\x14\x16\xcdS@\x89\xad\xbfj\xf5\xc5S@3\xe1i\xbf:\xa3S@\xa4\x0e\x8f\x1e\xfa\xc2S@T\x84\xefo\xa6\xb7S@\x83\'\xac?\xbd\xa4S@\xac\xad@\xa8>\x9bS@1N\x8ew<\xacS@\xd8rG6\xc3\xd7S@\x91)\xfb\xffO\xafS@\x05l\xd5\x99\xec\xa8S@\x8b\xa2\xb8\x9eA\xb9S@\xb2C\x88_$\xbfS@\x92\xfe\xdd\x14w\xaaS@Y6\xfe\xbap\xa6S@\x18\x9cn\x99\x91\xd7S@\xefH\xfc\x03\x95\xb6S@}\xd2,\x90|\xd6S@"h\xaa@{\x94S@\xfb\xdc;#\xcf\xafS@x\x8c\x05p)\xcbS@\xd0\xa6=4X\xccS@\x96%\xda\xf5`\xd6S@\xfbb\x03/\x88\xd6S@\xbc\x18lTg\xd5S@\xcb\x11\x9f\xde\x93\xa5S@\xde\xa8\rz0\xb2S@m\xc7%w\xdf\xbbS@\xd7a\xd0\xb27\xb2S@\xfc\xfc\xf8\xd4\x90\xa4S@n\xe9\xc4U\xed\xb2S@{\xe1\xe4ps\xcbS@<Q\x8e\x8d\xbf\xaeS@?\xdd\xf0-\x18\xccS@\xf3~7D\xfc\xa5S@\xb6\x10\xdc\xd9F\xafS@\xf2\x16\xb3\xa8\x0c\xccS@\xd8bC:\x02\xadS@2\x8d\xf6q\xe2\xafS@\x1b\x94ve\xd4\xa7S@b\x94k\xb4\xe5\xcbS@\x8f\x17\xa1\xa0 \xa4S@\x9a\xeb\xe2g\xa0\xd4S@x^rt\'\xb0S@J\x1a\xe4uH\xc5S@4~\x83\xd5\xaa\xadS@\xe9\xce=\xe6\xc7\xadS@\xa9>\xebKz\xcbS@\x0c>\xacY{\xcbS@\xf7h\xde}6\xd4S@~0\x90_P\xd4S@:}\x00/\x8c\xabS@\x0fQ/\x0bR\xa8S@t\xf1v\xafB\xbdS@\xd2\x80O\xfc\xf2\xb1S@\xc2\xed\x13\xfe\xc4\xa2S@\x89.\xaf\xdfN\xaaS@\xc2\xed\x13\xfe\xc4\xa2S@Z\xa2\xc1\xda\xcb\xd3S@\x97\x82S\x14\x94\xb2S@!\xf0\xa87\x88\xa9S@\xdafP\x95\xfa\xa1S@\x90\xf7\xd4Y\x8b\xabS@5)\xb0\xb7C\xb5S@\xb0+YW\xca\xa1S@\x15\xbe\x11\x10@\xabS@_\xeag\x15\x9e\xc3S@\xc7C\r\x02\xcb\xb7S@\xef\xf1\xbe\xa4\xd9\xc8S@[\x1d\xa0\xfb\x8a\xb0S@\xf4\xb5\r;\x1c\xa1S@;\'\x99`\xa3\xb0S@\xfc_\x00@k\xb7S@\xe9\x8b\xd2Z\x7f\xc8S@\x847x\r\xa6\xbaS@\xc3\xae\xc5K\xd1\xb1S@j~\x82\x1c\x06\x9cS@\xc2O:\x07\xf7\xc7S@y\xd9hf\xb0\xa9S@y\xd9hf\xb0\xa9S@j~\x82\x1c\x06\x9cS@wK\x9d\xaf~\x92S@;\xf79\x10\xbf\xbaS@\xa0#i\xceB\xbbS@m<\xdf\x87\xbe\xb1S@*p\xabH\x8c\xaaS@\xaf\n\xa7$\xc9\xc4S@\x8a-)K\xf3\xbaS@d2Q\xe1\x01\xbbS@\x83k\xd4=\x7f\xb6S@#\x04W\xb2\xda\xb6S@\xf6\x03\xf5\xd2U\x9cS@\x84\x03\xcc\xc6\x8b\xb7S@\x83\x1a\x9e\xc6!\xb3S@\x9fUh\xa5G\xadS@\xe8\x86\xc8\xffY\xabS@*\x9d\x1fY\xfb\xbaS@\x14c\xc44\xe1\xabS@\xfc^Z\x81s\xc7S@\x91\xc8K\xa3\xf3\xb5S@\x82\xea\xd7~\x81\xaaS@Y\xeaC1\xe0\xaaS@!\xc6\xfbdE\xc6S@\xf9\x1b\xb0\xa3P\xd1S@\x0eGx\xc5w\xd1S@Y6\xfe\xbap\xa6S@\x01,.l-\xa9S@\xf3\xff\xd6"\x08\xaaS@\x06Su\xe1\r\xbbS@pLF\xab.\xb6S@\xb1;|\x9a\x87\x9dS@\xefH\xfc\x03\x95\xb6S@\x95\x80\x8b\xda\xbf\xb3S@\xfc\xb1\xd5W\x8d\xb6S@r\x16\x9e\x96\xe0\xa9S@\xb0\xbc\xdd/\xac\xaaS@\xb5\xe5(\xe3\xf7\xb5S@\xc9H+W\xcf\xb4S@\xc0\xf0t\xb3\xde\xa5S@\xcb\xe3\xc1_#\x9fS@\xac\xe3v\x18\x0c\xb5S@H\xc2\xc6\xfb\x89\xbaS@\x1f\xf7\xb1O\t\xb7S@\xc7\xffdf\xe6\xb4S@\x80\xa786\x08\xa5S@\xa1r\xbbf\xf3\xc6S@\nU\x86\x11/\xcaS@\xfc\x0c\xcc\x1b\x05\xd0S@\x8b1\xbd\xff\xf9\xb4S@&\xefU\xce\t\xcfS@\x1b\xb7$t\x9b\x9fS@\xfb\x93G\xba\x00\xceS@\xbe\xad\x9f\xdb\x0c\xa9S@\x1185n-\xb9S@S\n\xe6\xa7\xa5\x9eS@\x19a\xca\xb7\xf8\x9fS@I\xdd\x0cS\xac\xceS@\x05\x08\xb5\xd5\x1a\xc4S@\x04\xe1S\x8f\x8b\xa0S@vl\xb97\x03\xc4S@b\xf5)XX\x9eS@\xda\xb1K\xd4\x8e\xb9S@`\x1a0\xe5.\xc4S@\x1e\xe5\xb4\x15\xec\xafS@6\xa7-\xba$\xe2S@l\xd9\x13\x1a/\xbaS@Fx{\x1c\x9a\xc3S@ -{\x8e\xba\xb0S@\x92|\x0c\x8e\xc4\xb9S@\x86\x10F\xfd\xf0\xb5S@\xa7\xfa\x1c=#\xc3S@;\xffO\xf3,\xc6S@\xd9H\x1e\x12I\xb7S@\xc3]\x03\x02|\xafS@u\xa2\x07\x8f\xec\xb4S@u\x85\x97C<\xbbS@\xa7o\x8a\xcd\xfa\xb2S@mc\xfe/a\xb7S@\x9b\x18\xd9\xdcO\xb5S@\x92\xe3\xb6\x84N\xc2S@}\xb9\xed\xc6\xfb\xb6S@\xd4[\xc3o]\xbbS@}\n`\xe3{\xb6S@\x9c\xbctD/\xb5S@\xa5{\xe0\xac\x18\xc2S@7\x04u;\xe7\xc2S@\x0fm\xf10\xed\xadS@\xa5\xae\xde\xa5;\xb7S@\t\x18\xb3\xa5R\xb5S@ \xa2\xa1\xde\\\xc1S@\xf8=\x135G\xc2S@\xc6\x98\x941\x11\xb8S@\xc1\xee\xe2W\xc9\xb7S@+\xdb\xbco\x80\xadS@\xa1\xe4\x84\x83\xca\xc0S@r\xde\xbd\xae\xe0\xb9S@Ce\xb2\x93D\xc0S@[\xe7\xac"\xdb\xc0S@\xc7\xd9n E\xbaS@\x8c\xddY\x8b\x84\xb9S@O\x84Q\x92\x19\xabS@\x92\x8dH\xaeh\xabS@qq;\xe2m\xb8S@\x87K\xcd\x82\x9e\xb9S@\x93Fk\xb3\x05\xc4S@\xeb\xd5\xb0N\xfa\xc8S@W`Sj\x91\xb8S@j\xf7a\x95\xab\xb3S@\xe7%\x94I\x00\xc2S@\x83YJ\xd21\xc3S@\xe0E\x87b\xbe\xb8S@\x13\x1bcYe\xbdS@\x11{\xaa\xc5\xe1\xb8S@4\xdfX\x96\x8f\xc3S@\x87\x96\x86\xd0L\xc3S@\x83YJ\xd21\xc3S@\x7f{X\xaf\xc5\xa6S@\x11\xa9`\xcf*\x94S@\xa4_s\xb9r\xabS@\xcb\xe3\xc1_#\x9fS@\xe1\x17q\xb9\xea\xb4S@u\xd0\x81\xaa\x99\xafS@\xe7\xf2\xb3\xf2R\xccS@\xaa\xa65\xe0K\xd6S@d3V\xf2z\xd6S@\x95\xd8\xdb\xe3P\x9aS@\x17\xb0\x13\xf2\x80\xcbS@[\xaa\xa8\xe8\xdb\x9bS@$P\x8e\xf9&\xccS@"f\x18\x7fD\xadS@j\x14J\xb8o\xcaS@\x0f\xe8L\xf96\xbaS@h(\x1e24\xcbS@\x0fS\xf9w\xa0\xd4S@\xbd\xcdh1\xe5\xadS@\r\xc9\xc3\x82\xa6\xa0S@\xc1\xd2\xd1\x08\x02\xcaS@\x19\xc3\xef\x9cx\xcbS@%\xdeA\x1d1\xd4S@\x93\xb9sQ\xe6\x9fS@ \xd2\xe0\xfb\xd3\xaeS@\xe7\x9b\xeb$\x96\x9fS@^\x17}\xba\xb6\x9eS@\x93\x94\t\xbb\xa5\x9fS@\xda\xe4\xb6\xba$\xb0S@\x8a\x7f\rM\x13\xb9S@4f\xff\x08\xc8\xafS@V\xba\xe4\x18_\x9eS@VV\xe2P\xa3\xc3S@\x98}_\xcb\x01\xc8S@W\xeejv\x89\xb7S@F\xd3\xd8[\xd1\xb4S@K\xff\x81\x87h\xa9S@l\x0b\xd9\x19\\\xaaS@wQ\x96S\xd5\xd1S@\xbe\xc9\x04f!\xb5S@q\xe4\x84\xf0\xde\xa5S@k&\xdf\xac\xd8\xa9S@\xdcB\xdb\x1f\xdb\xaaS@\x86\x10\x9f\xe62\xa9S@\xdcB\xdb\x1f\xdb\xaaS@\xc7\xe1I\xc61\xa7S@\xe9\xf0H\xa6J\xc6S@\xf1\xeed7\xb0\xa9S@\x94~\x8d\xb4\xb4\xcaS@\xa9>g\xec\xc7\xa1S@\x1f\xf7\xb1O\t\xb7S@\xd7\xc4"\xad\xb5\xa2S@\x8a\xe1\xac\x9b\x9f\xc5S@aN\xe0\xb0\x07\xd0S@i\xf1\xcd\xae\xb3\xb0S@z#\xb1\xf75\xa7S@\xf4\xd7-Cu\xa3S@k]\xc3\xfc9\xa4S@\xcd\xf0\xffO&\xa4S@\x18\xfd\xfc\xd4\xf9\xceS@\x92\x9b\x9d\'\x1a\xb8S@\xcc\x0c\x97\xf5O\xc5S@\x83\x8a[d \xb2S@\xb3\xa9\xf7\x84\x8d\xa4S@\x9d\xdc\x01,\xa5\xc3S@#\xa6D\xc3\x1f\xb2S@:\x9ajO>\xafS@:\x9ajO>\xafS@\xc2mX\x99\x85\xa5S@\xef\x90\x07\x9bY\xb2S@\xe7\xbf\xf0\xce\xc4\xaeS@\xb7\x03s\xaf\xf4\xa5S@\x0b\xce4\x92\x11\xa7S@\x100\xcfIw\xabS@\xd0\x12\xe3W^\xa8S@\xa6\xfea\xfd\xea\xb1S@`\xd7\xf3r"\xa9S@\x05q\x93\x12\x1f\xaaS@-\x91Y\xd3\x9b\xb2S@:\xd6o\x03\x83\xa9S@\xea\xc9]\x9b\xb3\xb4S@\x1bD\xab&\x98\xabS@\x9e\xb4\xd9\x84\r\xabS@\xae\xd9\xe9>\xaa\xaaS@\x866Bl\x8b\xb3S@E9;\x84\xd6\xb1S@\xc0\x96\xbf\xc7\xcb\xb2S@fLr\x06\xbd\xb9S@\xeb\xe3\x882\x8d\xb3S@-A\x07\xabO\xadS@cQC\xbc%\xc3S@\xfa\x174\xb4\xe8\xb5S@\xa5F\x85\x8c\x89\xb3S@\xa5F\x85\x8c\x89\xb3S@L\x06D\x85I\xbbS@\ru\xa0\x1f\xf3\xc1S@\xf4\x1f\x03\xc3\xc9\xc0S@\xcdS\xdb\x14\x8e\xcbS@\xa0C\x07\xea\xe1\xb3S@\x80\x1c\xb7\xf4\x1b\xacS@_\xf5Np\xb7\xc1S@-\xa7\xf9\xeb\xbc\xb6S@\x10^\x0096\xc1S@\xd6\xae\xcf\xb5\xda\xb6S@j\xa1W\x1dK\xb7S@i4QO\xea\xb2S@\xc3\xe7\x1a\x82^\xb6S@\x8a)S\x9b\xf0\xb6S@8!$\xe8,\xb5S@$\xab\t\x8e\xc5\xc0S@\xbd%^Z\x93\xb7S@\x80D\xe6y\x89\xb6S@L\xe6\xb5>3\xb3S@\x9a\x876ID\xc0S@i\x80\x9e=\xd4\xb3S@U\xde\xa87\xff\xb7S@vY\x95\xf4\xcc\xb7S@R\x0c\x17\xf0)\xbaS@o\xb4\xd6\x1d{\xc0S@(\x8e}\x89]\xb1S@\xf4\x96\x99\xda\x0f\xb3S@B\x048\x19\x10\xc4S@\xd4]\x81]\x82\xc3S@\x84^\xf7\xd0\xf8\xb8S@\x114;\x07+\xc2S@\x88&54=\xc2S@\xe6\x81<\xa1\x8b\xbaS@\xed\xb71\\ \xc4S@\x91\x94\xf2(\xe9\xb4S@\xb2g=:\x97\xc6S@'
p35
tp36
btp37
a.
